# Supplementary material for: Response of arbuscular mycorrhizal fungal community in soil and roots to grazing differs in a wetland on the Qinghai-Tibet plateau
Source: PeerJ. 2020 Jun 19;8:e9375. doi: 10.7717/peerj.9375 (PMC7307571; doi:10.7717/peerj.9375)
Supplement: Supplemental Information 17 [file peerj-08-9375-s017.zip › Soil grazing 1-5/25.fastq]

@HISEQ:969:HM2KJBCX2:2:1101:13482:2259 2:N:0:ACTATGCA
TCCGCAACCTGACCCAACTATCCCTATTAATCATTACATCGATCCTAGAAACCAACAAAATAGAATCTGATGTCCTATTTCATTATTCCATGCTAATGTATTCAAGCGTAAGCTTGCTTTAAACACTCTAATTTTTTCAAGGTAACAGTCCTAATTCCCCATAACATCAAATAAATGACATTATGGTTCTTTAGAAGGTGAGAACCAATAAAACCAGTACATACCAAGGCATGACCGATTCCTTGATCCCGAAATTCAACTACGAGCTTTTTAACTGCAACAACTTTAATATACGCTATTGGAGCTGGAATTACCGCGGCTGCTGGCACCAGACTTGCCCTCCAA
+
DDDDDHIHHHHIIHIIIIIIIIIHHHIIHIIIIIIIHIHHIIIHIIIICHHIFHIIHHIIIIIHHIIIEHIIIEHIIIIIHHIIIIIHIHHGCHHHHIHHHGIHHHHIIIIIIIIGIIIIIIIIIHHHIHIHHIIIIIIHHHIIHIIIIIIHIHHIHIFIIHHHIHIIIIHHIHHHIIIHIHGIHHGIIHHIIIHHIIGHHGIIHIIIIIIIIIIIGIIIHIIIIIHHEHHHHHGHIIIIHHHEIIHHHHIHHIIIIIHHEEEIHHIIIHHFIHIIIIIIIIIIIIIIHHCHHHFIHIIIIIIIIHIIIIIIIHIIHHEIIGIIIIIHHIIIIIIIIHHH@DDDD
@HISEQ:969:HM2KJBCX2:2:1101:17506:2304 2:N:0:ACTATGCA
TCCGCAACCTGACCCAACTATCCCTATTAATCATTACGTCGATCCTAGAAACCAACAAAATAGAATCAAACGTCCTATTTCATTATTCCATGCTAATGTATTCAAGCGTGCGCCTGCTTTAAACACTCTAATTTTTTCAAAGTAACAGTCCTGATTCCCCACGACACCAAATTAATGACATCGCGGTTCTTCAGAAGGTAGGAACCAATAATGCCAGTGCGTACCGAAGCACGACCAACAATTTGATCCCGAAATTCAACTACGAGCTTTTTAACTGCAACAACTTTAATATACGCTATTGGAGCTGGAATTACCGCGGCTGCTGGCACCAGACTTGCCCTCCAA
+
DDDDDIGIIIIIIIIIIIIIIIIIIIIIIIIIIIIIIIIIHIIIIIGIIIIIIIHIIIIIIHHHHIIGHIIIIGIIIIIGIIIIHIIHFHIHHIHIHIIIIHHIIHIIIIIIIIIIHIIIHIHIIIIIIIIIIIIHIIIIIIIIIIIIIIHIIIHHHIIIIIIIHIIIIIHIIIIIIIIHIIHIIIIIIIIIIIIIIHHHIIIIIIIIHIIIIHIIIIIIIIIIIIIIIIIIIIHHHIIIIIIIIIIIIIIIIIHIIIIIIIHIIIIIIIIIIIIIIIIIIIIHIIIIIIIIIIIIIIIIIIIIIIIIIIIIIIIIIIIIIIIIIIIIIIIIIIIIIIIIDDDDD
@HISEQ:969:HM2KJBCX2:2:1101:10669:3427 2:N:0:ACTATGCA
TCCGCAACCTGACCCAACTATCCCTATTAATCATTACATCGATCCTAGAAACCAACAAAATAGAATCGGATGTCCTATTTCATTATTCCATGCTAATGTATTCAAGCGTGAGCCTGCTTTAAACACTCTAATTTTTTCAAGGTAACAGTCCTAATTCCCCGTGACACCAAATTAATGGCATTACGGTTCTTTAGAAGGTGAGAAATCAATAATATCAGTACATACCAACGGCATGACCGAAACATTGATCCCGAAATTCAACTACGAGCTTTTTAACTGCAACAACTTTAATATACGCTATTGGAGCTGGAATTACCGCGGCTGCTGGCACCAGACTTGCCCTCCAA
+
DCDDDIIIIIIIIIIIIIIIIIIIIIIIIIIIIIIIIIIIIIIIIIIIIIIIIIIIIIIIIIHIIIIIIIIIIIGHIIIIIIIIIGIEHIIIIIIGIIIIIIIHIHIIHIIIIIHIIGIIIIIHIIHIIIIHIIIHIIIIIIIIIIIIIIIIIHHIIIHHIIIIIIIIIIIHIIIIIIIIIIIIIIIIIIIIIIIIIIIIIIIIIIIIIIIIIIIIIIIIHIIIIIIIIIIIIIIIIIIIIHIIHGIIIIIIIIIIIIIIIIIIIIIIIIHIIIIIIIIIIIIIIIIIIIIHIIIHIIIIIIIIIIIIIIIIIIIIIIIIIIIIHIIIIIIIHIIGIIHIGIDCDDD
@HISEQ:969:HM2KJBCX2:2:1101:4694:3850 2:N:0:ACTATGCA
TCCGCAACCTGACCCAACTATCCCTATTAATCATTACGTCAATCCTAGAAACCAACAAAATAGGATCAAACGTCCTATTTCATTATTCCATGCTAATGTATTCAAGCGTTAGCCTGCTTTAAACACTCTAATTTTTTCAAAGTAACAGTCCTGTTTCCCTGCAACACCAAATTAATGACATTACAGTTCTTCAAGAAGGAGGAACCAGTAAAGCCAGTACATACCAGAGGCACGACCAACCTACTAATCCCGAAATTCAACTACGAGCTTTTTAACTGCAACAACTTTAATATACGCTATTGGAGCTGGAATTACCGCGGCTGCTGGCACCAGACTTGCCCTCCAA
+
DDDDDIIIIIIIHIIIIIIIIIIIIIIIIIIIIIIIIIIIIIIIIIIIIIIIIIIIIIIIIHHIIIIIIIIIHIIIHIIIIIHIIIIIIIIIHIIIHIIIIHIIIIIIIIIIIIIIHIIIIIIIIIIHIHIIIIIIHIIHIIHIIHIHIIIIIIIIIIIIGHIIIIIIIIIIIIIIIIIIIIIIIIIIIIHHIIIIIGIIIIIIIIIIIHIIIIIIIIIIIIIIIIIIIIIIHIIIIIIIIIIHHIIHIIIIIIIIIIIIIIIIIIIIIIIIIIIHIIIIIIIIIIIIIIIIIIIIIIIIIIHIIIIIIIIIIIIIIIIIIIIIIIIIIIIIIIIIIIIIIDDDDD
@HISEQ:969:HM2KJBCX2:2:1101:15643:3982 2:N:0:ACTATGCA
TCCGCAACCTGACCCAACTATCCCTATTAATCATTACGTCGATCCTAGAAACCAACAAAATAGGATTAACGTCCTATTTCATTATTCCATGCTAATGTATTCAAGCGTTAGCCTGCTTTAAACACTCTAATTTTTTCAAAGTAACAGTCCTGATTTCCCGCAACACCAAATTAATGACATCACGGTTCGTCAAGAAGGAGGAATCAGTAAAGCCAGTACATACCGAAGGCATGACCAACTTACTAACCCCGAAATTCAACTACGAGCTTTTTAACTGCAACAACTTTAATATACGCTATTGGAGCTGGAATTACCGCGGCTGCTGGCACCAGACTTGCCCTC
+
DDDDDIIIIIIIIIIIIIIIIIIIIIIIIIIIIIIIIIIIIIIIIIIIHIIIIIIIIIIIIIHHIIIIGIIIIIIIIIIIIIIIIIIIIIIHIIIIIIIIIHHIIIIIIIIIIIIIHIIIIIGIIHIIIIIIIIIIIIIIIIIIIIIIIIIIIIIIIIIIIIIIIIIIIIIIIHIHHIIIHHIIIIIIIIIIIIIIIIIIIIIIIIIIIIIIIIIIIIIIIHIIIIIIIIIIIIIIIIIIHIIIIIIIIIIIIIIIGIIIIHIIIIIIIIIIIIIIIIIIIIIIIIIIIIIIIIIIIIHHIIIIIIIIIIIIIIIIIIIIIIIIIIIIIIIIIIIIIDDDDD
@HISEQ:969:HM2KJBCX2:2:1101:10241:3979 2:N:0:ACTATGCA
TCCGCAACCTGACCCAACTATCCCTATTAATCATTACGTCAATCCTAGAAACCAACAAAATAGGATCGAACGTCCTATTTCATTATTCCATGCTAATGTATTCAAGCGTTAGCCTGCTTTAAACACTCTAATTTTTTCAAAGTAACAGTCCTGTTCCCCTGCAACACCAAATTAATGACATTACAGTTCTTCAGAAAGGAGGAATCAGCGAAGCCAGTGCATACCAGTGGCACGACCAACCTGCTGACCCCGAAATTCAACTACGAGCTTTTTAACTGCAACAACTTTAATATACGCTATTGGAGCTGGAATTACCGCGGCTGCTGGCACCAGACTTGCCCTCCAA
+
DDCADIIIIIIIIIIIHIIIIIIIIIIIIIIHIIIIIIHIIIIIIIIIIIIIIIIIIIIFHIIHIIIIIIIIHHHIIIIIGHHIHIHHIHHHGEHIIIIIHGHHIHHHIIIIIIIIHHHHIIIHIIHEHHIIIIIIIIIEGIIIHIIIIIIIIIIIIH?GIHIIIIIIIIIHHIIHHHHIIIIIIIIIHIIIIIHHIIIIIIHIIHIIIIIIIIIIIIIHIIIIIIIIIHIHIIIIHIIIIIIHHHEIHIIIIIIIIIIIIIIIIIIIIIGIIIHIGIIHIIHIIIIHFIIIIIHIIIIHHIIIIIIIIIIIIIIIIIIIIIIIIIIIIIHGIHIIIHIHIDDDDD
@HISEQ:969:HM2KJBCX2:2:1101:18865:3899 2:N:0:ACTATGCA
TCCGCAACCTGACCCAACTATCCCTATTAATCATTACGGTGATCCTAGAAACCAACGAAATAGAATCAGTCCGTCCTATTTCATTATTCCATGCTAATGTATTCAGACGTTAGCCTGCTTTAAACACTCTAATTTTTTCAAAGTAACAGTCCTGATTTCCAATCACACCAAATTAATGACATGAAAGTTCCTCAGAAGGTAGAGATTTATCTCACCAGTACAGACAATTAAGCCTGACCAATGGGTAAACCCCGAAGTTCAACTACGAGCTTTTTAACTGCAACAACTTTAATATACGCTATTGGAGCTGGAATTACCGCGGCTGCTGGCACCAGACTTGCCCTCCAA
+
DDDDDIIIIIIIIIIIIIIIIIIIIHIIIIIIIIIIIIIIIIIIIIIIIIIIIIIIIIIIIHHIIIIIIIIHIIIIIIIIIIIIIIIIIIIIIIIIIIIIIHIHIIIIIIIIIIIIIIIIIHIIIIIIIIIIIIIIIIIIIIIIIIIIIIIIIIIIIIIIIHIIIIIIIIHIHHHIIIIIIIIIIIIIIIIIHIIIHIIIIIIIIIIIIIIIIIIIIIIIIIIIIIIIIIIIIIIIIIIIHIIIIHHIIIIIIIIIIIIIIIIIIIIIIIIIIIIIIIIIIIIIIIIHHHIIHIIIIIIIIIIIIIIIIIIIIIIIIIIIIIIIIIIIIIIIIIIIIIIIIIIDDDDD
@HISEQ:969:HM2KJBCX2:2:1101:18833:3939 2:N:0:ACTATGCA
TCCGCAACCTGACCCAACTATCCCTATTAATCATTACGTCAATCCTAGAAACCAACAAAATAGGATCAAACGTCCTATTTCATTATTCCATGCTAATGTATTCAAGCGTTAGCCTGCTTTAAACACTCTAATTTTTTCAAAGTAACAGTCCTGTTTCCCTGCAACACCAAATTAATGACATTACAGTTCTTCAAGAAGGAGGAACCAGTAAAGCCAGTGCATACCAGAGGCACGACCAACCTACTAATCCCGAAATTCAACTACGAGCTTTTTAACTGCAACAACTTTAATATACGCTATTGGAGCTGGAATTACCGCGGCTGCTGGCACCAGACTTGCCCTCCAA
+
DDDDDIIIIIIIIIIIIIIIIIIIIIIIIIIIIIIIIIIIIIIHIIIIIIIIIIIIIIIHIHHIGIIIIIGHFHIIIIIIIIIIIIIIHIIIHIIIIIIIIHIHHIIIIIIIIIIIIIIIIIIIIIIIIIIIIIIIIHIIIIIIIIIIIIIIIIIIIIIHIIIIIHIIIIHHIIHIIHGIIIIIIIIIIIIIIIIIIIIHHIHHIHIIIIIIIIIIIIIIIIIIIIIIIIIIIIIIHIHHHHGHHIHHIHIIIIIIHIIIIIIIIIIIIIIIIIIIIIIIIIIIIIIIIIIIIIIIIIIIIIHIIIIIIIIIIIIIIIIIIIIIIIIIIIIIIIIIIIIIIDDDDD
@HISEQ:969:HM2KJBCX2:2:1101:9945:4332 2:N:0:ACTATGCA
TCCGCAACCTGACCCAACTATCCCTATTAATCATTACGTCAATCCTAGAAACCAACAAAATAGGATCGAACGTCCTATTTCATTATTCCATGCTAATGTATTCAAGCGTTAGCCTGCTTTAAACACTCTAATTTTTTCAAAGTAACAGTCCTGTTTCCCTGCAACACCAAATTAATGACATTACAGTTCTTCAAGAAGGAGGAATCAGTAAAGCCAGTACACACCATTGGCACGACCAACCTACTGACCCCGAAATTCAACTACGAGCTTTTTAACTGCAACAACTTTAATATACGCTATTGGAGCTGGAATTACCGCGGCTGCTGGCACCAGACTTGCCCTCCAA
+
DDDDDIIIIIIIIIIIIIIIIIIIIHIIIIIIIIIIIIIIIIIIIIIIIIIIIIIIIHIIIIIIIIIGHIHHHHHIIHGIIIIHIIIIII?GHHIIIIIIIHIIIIIHIHIHHIIIIIIIIHIIIIIIIIIIHIIIIIIIIIIIIIIIIIIIIIIIIIIIIIIIIIIIIIIIIIIIIIIIIIIIIIIIIIIIIIIIIIIIIIIIIIIIIIIIIIIHIIIIIIIIIIIIIIIIIIIIIIHIIIIHGIIHIIIIIIIIIIIIIIIIIIIIIIIIIIHIIIIIIIIIIIIIIIIIIIIIIIIIHIIIIIIIIIIIIIIIIIIIIIIIIIIIIIIIIIIIIIIIIDDDDD
@HISEQ:969:HM2KJBCX2:2:1101:19661:4011 2:N:0:ACTATGCA
TCCGCAACCTGACCCAACTATCCCTATTAATCATTACGTTGATCCTAGAAACCAACAAAATAGAATCGAACGTCCTATTTCATTATTCCATGCTAATGTATTCAAGCGCGTGCCTGCTTTAAACACTCTAATTTTTTCAAAGTAACAGTCCTGATTCCCCACGACACCAAATTAATGACATCATGGCTCCTCAGAAAGGAGAAACCAATAACACCAGTACATACCAGAGGCATGACCGACGTATTGATCCCGAAATTCAACTACGAGCTTTTTAACTGCAACAACTTTAATATACGCTATTGGAGCTGGAATTACCGCGGCTGCTGGCACCAGACTTGCCCTCCAA
+
DCDDDHIHIIIIIIHHIIIIIIIIIIIIIHIHIIGIIIIIIIIIGHIIIIIGHHIIIHHFHHHHIF?GGHIIHIIIIIIIHIIHHHIHIHIIGIHIIIIIIGIIIIIHHHIIHIIIIHHIIIIIIIIIIIIHIHIIIGIHIIIHIIHIIIIIIHHHIIIHIIIIIIIIIIHHIIIIIIIIHIIIIIIIIIIIIIIIIGIIIIIIIIIHIHIIHIIIIGIIIIIIHIIIIIIIIIIIIIIIIHHHGIIIIIIIIHIIIIIIIHIIIIIIIIIIIIIIIIIIIHIIIIGIIIIIIIIIIIIIIIIIIIIIIIIIIIIIIIIIIIIIIIIIIIIIIIIIIIIIIDDDDD
@HISEQ:969:HM2KJBCX2:2:1101:16486:4479 2:N:0:ACTATGCA
TCCGCAACCTGACCCAACTATCCCTATTAATCATTACGGTGATCCTAGAAACCAACAAAATAGAACCATGCCGTCCTATTCTATTATTCCATGCTAATGTATTCGAGCAAAAATGCCTGCTTTAAACACTCTAATTTTTTCAAGGTAAAGGTCCTGGATCCGCAAGACACCCAATTAAGGACATCGAGTTTCTCCAGAAGGTGAGAAATCAACAGCAACAGTTCATACCCCTTAAGGCACGACCATTACGTCAATCCCGAAATTCAACTACGAGCTTTTTAACTGCAACAACTTTAATATACGCTATTGGAGCTGGAATTACCGCGGCTGCGGGCACCAGACTTGCCCTCCAA
+
DDDDDIIIIHIIHHHIIIIIIHHIHIIIHHIGHIHHHHDHIIIHIHIIIHIIHHHHHIIIHHHIHIHIIHHGHI<EGIIHHIIIIIII@GHIIGHHHHIIIFHHIIHFIIHIIIIHHFFHHIIIIIHHIHHGHHHIGHHHGIIIIIIIIIIIIIIIIIHIIIIIIIIIIIIHIIIIIIIIIIIIIIIIIIIIIIIIIIIIHIIIIIIIIIIIHIHIIIIHGIIIIHHHIIIIIIIIIIIIIIHIIIIIIIHFIHIIIIIIIIIIIIIIIIHIIIIIIIIIHIIIIIIIIIIIIIIHIIIIHIIIIIIIIIIIIIIIIIIIIIIIIIIIIIIIIIIIIIIIIIIIIIIIDDDDD
@HISEQ:969:HM2KJBCX2:2:1101:18705:4797 2:N:0:ACTATGCA
TCCGCAACCTGACCCAACTATCCCTATTAATCATTACGTCGATCCTAGAAACCAACAAAATAGAATCAAACGTCCTATTTCATTATTCCATGCTAATGTATTCAAGCGTAAGCCTGCTTTAAACACTCTAATTTTTTCAAAGTAACAGTCCTGATTCCCCACGACACCAAATTAATGACATCGCGGTTCTTCAGAAGGTAGGAACCAATAATGCCAGTGCGTACCGAAGCACGACCAACAATTTGATCCCGAAATTCAACTACGAGCTTTTTAACTGCAACAACTTTAATATACGCTATTGGAGCTGGAATTACCGCGGCTGCTGGCACCAGACTTGCCCTCCAA
+
DDDDDIIIIIIIIIIIIIIIIIIIIIIIIIIIIIIIIIIIIIIIIIIIIIIIIGIIIGIIIIIIHIIIIIIIIIIIIIIIIIIIIIIFHHIIIIIIIIIIIIIIIIIIIIIIIIIIIIIIIIIIIIIIHHHIIIIIIIHIIIIIIIIHHIIIIIIIIIIIIIIIIIIIIIIIIIIIIHIIIIIIIIHIIIIIIIIIIIIIIHIIIIIIIIIIIIIIIIIIIIIIIIIIIIIIIIIIIIIIIIIHIIIIIIIIIIIIIIIIIIIIIIIIIIIIIIIIIIIIIIIIIIIIIIIIIIIIIIIIIIIIIIIIIIIIIIIIIIIIIIIIIIIIIIIIIIIIIIIIDDDDD
@HISEQ:969:HM2KJBCX2:2:1101:20284:6421 2:N:0:ACTATGCA
TCCGCAACCTGACCCAACTATCCCTATTAATCATTACGGTGATCCTAGAAACCAACAAAATAGAACCATGCCGTCCTATTCTATTATTCCATGCTAATGTATTCGAGCAAAATGCCTGCTTTAAACACTCTAATTTTTTCAAGGTAAAGGTCCTGGTTCCACATGACACCCAATTAAGGACATCATGCTTCTCCAGAAGGTGAGAAATCAACTGCGACAGTTCATACCCCTTAAGGCACGACCATCACGTCAATCCCGAAATTCAACTACGAGCTTTTTAACTGCAACAACTTTAATATACGCTATTGGAGCTGGAATTACCGCGGCTGCTGGCACCAGACTTGCCCTCCAA
+
DDDDDIIIIIIIIIIIIIIIIIIIIHIIIIIIIIIIIHIIIIIIHHIIIIIIIIIIIIIHIIHIIIIIIHIIIHIIIIHIIIIIIIIIIIHHHIHIIIIEHGIHIIHIIIIIIIIIIIIIIIIIIIIIHIIIIIIIIIIHHIIIIIHIIIHIIIIIIIIHIIIIIIIIIIIIIIIIIIIIIIIIIIIIIEHHIIIIIIIIIIIHIIIIIIIIIIIIIIHIIIIIIIIIIIIIIIIIIIIIIIIIIIIIIIIIIIIIIIIIIIIIIIIIIIIHIIIIIIIIIIIIIIIIIIIIIIIIIIIIIIIIIIIIIIIIIIIIIIIIIIIIIIIIIIIIIIIIIIIIIIIIIIIDDDDD
@HISEQ:969:HM2KJBCX2:2:1101:10756:6803 2:N:0:ACTATGCA
TCCGCAACCTGACCCAACTATCCCTATTAATCATTACGGTGATTCAGAAACCAACAAAACAGGACCACCGTCCTATTCTATTATTCCATGCTAATGTATTCAGACGTAAGCCTGCTTTGAACACTCTAATTTTTTCAAGGTAAAGGTCCTGGTTTCCCACCACGCTAAATTAATAACATGATAGTTCCCCAGAAGGTAGAAATTCTACACACCAGTACAGACTTGTTAGCCCGACCAACGGTAGAATCCCGAAATTCAACTACGAGCTTTTTAACTGCAACAACTTTAATATACGCTATTGGAGCTGGAATTACCGCGGCTGCTGGCACCAGACTTGCCCTCCAA
+
DDDDDG<E?EEHHEFEEHHHHCCGGFHGHHIHHIHFHI0<1<<FHHHEE1DFHEHCC1D@GH11DHECHHCH<@DG1CEFFGF1FF1CFH1CG1DHFHIHHGDGEFIIHHHEGHEHEHIIIIIG?HHHHHE?GEF1?FF6FHHHCB<HHGH<I;HFIHHHCCHHGFHHHGGHHHHHHIHHGDG?HCHDFHHEIHGFFHEHEIHHIIIHHFCGFHGCHHF1<HEHCDCEHH<DEG1FHHDGEDFDHFD<HG@IIHHEC?HG=IHIHFHCC1?HFCG@IHHGIHIHHEIIIHHGCEGEEEG@HIGHGCC<CD<CC??HHHIHHIHFE11CHH?@HEEFHHHC@D0DD
@HISEQ:969:HM2KJBCX2:2:1101:17910:6875 2:N:0:ACTATGCA
TCCGCAACCTGACCCAACTATCCCTATTAATCATTACGTTGATCCTAGAAACCAACAAAATAGGTTCGAACGTCCTATTTCATTATTCCATGCTAATGTATTCAAGCTAAAGCCTGCTTTAAACACTCTAATTTTTTCAAAGTAACAGTCCTAACTCCCCATAACACCAAATTAATGACATCATGGTTCGTCAGAAAGGAGAGACCAATGATACCAGTACGTACCGAAGGCACGACCGACATATTGATCCCGAAATTCAACTACGAGCTTTTTAACTGCAACAACTTTAATATACGCTATTGGAGCTGGAATTACCGCGGCTGCTGGCACCAGACTTGCCCTCCAA
+
ADDDDIIGHIIIIHHHGIIIGHHIIIHIIIIIHIIIIIHIIIIIHHGIHHIIIIIIIEHCHHHHIIIIHGHIIIHHHHIIHHHHEIIHHFFHHHIHHHIIHFIIIIIHHHIHIGHFHHHEHHIHHIIIHIIIHHHICHHHHIHIIHHHCGFHHIIIIIHHGHIIIEHHHHHIHHHEHHHHEHHIHIIHIIGHIIHHHHIIHIIHHHHIIHHHHHHIHHHIIIIHIHHHEIHIIIIIIIIIIIHGEHCIHIHIHHIIHIIIHIHIHFIFHHIIHHDHHHHHIIIIGHHIIIIIIIIIIIIIIIIIIIIIHIIIIIIGIIIIIHIIIIIIIIIIHHHHIIHIIDDBBD
@HISEQ:969:HM2KJBCX2:2:1101:2024:7270 2:N:0:ACTATGCA
TCCGCAACCTGACCCAACTATCCCTATTAATCATTACATCGATCCTAGAAACCAACAAAATAGAATCTGATGTCCTATTTCATTATTCCATGCTAATGTATTCAAGCGTAAGCTTGCTTTAAACACTCTAATTTTTTCAAGGTAACAGTCCTAATTCCCCATAACATCAAATAAATGACATTATGGTTCTTTAGAAGGTGAGAACCAATAAAACCAGTACATACCAAGGCATGACCGATTCCTTGATCCCGAAATTCAACTACGAGCTTTTTAACTGCAACAACTTTAATATACGCTATTGGAGCTGGAATTACCGCGGCTGCTGGCACCAGACTTGCCCTCCAA
+
DDDDDIIIIIIIIIIIIIIIIIIIIIIIIIIIIIIIIIIIIIIIIIIIIIIIIIIIEIHHIIIIIIIIIIIIIGHIIIIIGIHIIIIIIIIIIIIIIIIIIFIHIIIIIIIIIIIIIIIIIHHIIIIIIHIIIIIIIIIIHIIIIIIIIIIIIIIIIIIIIIIIIHHIIIIIIIIIIIIIIIIIIIIIIIIIIIIIIIIIIIIIIIIIIIIIIIIIIIIIIIII<IIIIIIIIIIIIIIIIHIHIIIIIIIIIIIIIIIIIIIIIIIIIIIIIIIIIIIIIIIIIIIIIIIIHIIIIIIIIIIIIIIIIIIIIIIIIIIIIIIIIIIIIIIIIIIIIIIIDDDDD
@HISEQ:969:HM2KJBCX2:2:1101:6967:7924 2:N:0:ACTATGCA
TCCGCAACCTGACCCAACTATCCCTATTAATCATTACGTCAATCCTAGAAACCAACAAAATAGGATCGAACGTCCTATTTCATTATTCCATGCTAATGTATTCAAGCGTTAGCCTGCTTTAAACACTCTAATTTTTTCAAAGTAACAGTCCTGTTTCCCTGCAACACCAAATTAATGGCATTACAGTTCTTCAGAAAGGAGGAATCAGCGAAGCCAGTGCATACCAGTGGCACGACCAACCTGCTGACCCCGAAATTCAACTACGAGCTTTTTAACTGCAACAACTTTAATATACGCTATTGGAGCTGGAATTACCGCGGCTGCTGGCACCAGACTTGCCCTCCAA
+
DDDADDHHHD<DGHEHIHIIIGIIIIHHIIIHEHIICHHIIHHIIIIHHHGGHHHDHHHHHHHIIIIHGHHIHHEGEEHHHHIHHHGHCGHFHIIIIIIIHHHHIEHHHHHGHHGGCGHIIHHIIIHIHHEHHHHFEHFFHIHHHGEEHFHFHHHIIH?HIIHHGHIEG?HHIHHHEHHHHIIIHHIHEHGGIIIIHIHGHIIHIHHHCIHGIGHI=IHHHIIIIIIHIIHIHIHCHIIGIIHCFHHGHHE?IHIIIIHHFIIIIHIHIIIIIIHHHHEIGCHGIIHIHIHIIIIHHIIIIHHIHEHGIIIIIHHIHIHHHIIHIHHFIIIGHIIHHIIIH@@@DB
@HISEQ:969:HM2KJBCX2:2:1101:13386:7970 2:N:0:ACTATGCA
TCCGCAACCTGACCCAACTATCCCTATTAATCATTACATCGATCCTAGAAACCAACAAAATAGAATCGGATGTCCTATTTCATTATTCCATGCTAATGTATTCAAGCGTGAGCCTGCTTTAAACACTCTAATTTTTTCAAGGTAACAGTCCTAATTCCCCGTGACACCAAATTAATGGCATTACGGTTCTTTAGAAGGTGAGAAATCAATAATATCAGTACATACCAACGGCATGACCGAAACATTGATCCCGAAATTCAACTACGAGCTTTTTAACTGCAACAACTTTAATATACGCTATTGGAGCTGGAATTACCGCGGCTGCTGGCACCAGACTTGC
+
DB@@@HHHHH1<1FFHHHHEH?FHHFHEEHI@GHHIHH?FCEG1DF@CHCHECHE=HHCHFHCHEHHICHHH1CC@1<<GCHHHHHH?1DHIGIIHIIGIH?IHHHHEHHHHCHEIHHIIIHI6HEF?HHIIHHFFCIIIHHHHIIIHD?IIHHHEHC9EEGIHHI:HHHHGFHHHF:IHHHHHFEH@HHEHIGIH9?III:HHHGHIIHIHHHHFEEHIHIIIHIIIIIGHIHHIDBHHIIHIHFEDCHIHIHHHHFEHHHHIIIIIGC<GE?IIHHIIIIIIIIHHIIHIIIIIHHFHEHIHIHHHGEHCEDHHGIIIGIIIIIIHHF1IIIIDDDDD
@HISEQ:969:HM2KJBCX2:2:1101:1811:8302 2:N:0:ACTATGCA
TCCGCAACCTGACCCAACTATCCCTATTAATCATTACGGTGGTCCTAGAAACCAACAAAATAGAACCACAACGTCCTATTCTATTATTCCATGCTAATCTATTCAAGCAATAGCCCGCTTTAAACACTCTAATTTTTTCAAGGTAATGGTCCTGGCTCCCCAACACACCCAATTAAGGACATACTGGTTCACCAGAAGGAAGACCCGACAACAGGACAGTACTCGCCAAAGACGGACCGCCCGGCCAAGTCTAAAATTCAACTACGAGCTTTTTAACTGCAACAACTTTAATATACGCTATTGGAGCTGGAATTACCGCGGCTGCTGGCACCAGACTTGCCCTCCAA
+
DDDDDHHHGHCHHIIIIIIIIIIIIIIIHHIEHIIIIIIIGHIIIGHFHHHIHIHIIIICHCF@HHFGHHHDDHEHHECFHFFHHIIIFHHHHIIHIEHFIEHHGHGEHIIIHHIGIIIIIHHGHIHIGIIHHIIIHIGHFHHHIIHHHIHHHHHGIHHCHHHHIHHIGHIIHHHEHIIIIHIHICHHHHIIHIHHHHD?GHHIHIIIIIIHIHIHIIIHHDIIHHFIIHHGHHCIIIIHGGIIIHIIIIIHHIIHEHIIIHEEHEHHHIHIHIHHIIHIIHIIHIIIIHHGIHEIHHIIHGIIIIIIIIIIIIIIIIIIIHGIIGIIIIHHFIHIIIIIIIDBDDB
@HISEQ:969:HM2KJBCX2:2:1101:8697:8177 2:N:0:ACTATGCA
TCCGCAACCTGACCCAACTATCCCTATTAATCATTACGTCGATCCTAGAAACCAACAAAATAGAATCAAACGTCCTATTTCATTATTCCATGCTAATGTATTCAAGCGTAAGCCTGCTTTAAACACTCTAATTTTTTCAAAGTAACAGTCCTGATTCCCCACGACACCAAATTAATGACATCGCGGTTCTTCAGAAGGTAGGAACCAATAATGCCAGTGCGTACCGAAGCACGACCAACAATTTGATCCCGAAATTCAACTACGAGCTTTTTAACTGCAACAACTTTAATATACGCTATTGGAGCTGGAATTACCGCGGCTGCTGGCACCAGACTTGCCCTCCAA
+
DDDDDIIHHIIIIIIIIIIIIIIIIIIIIIIIIIIIIIIHIIIIIIIIIIIIIIIIIIIIIHIHIIIIHIIIIIIIIIIHIIIIIIIIIIIIHIIIIHIHIHIIIIHIIIIIIIIIIIIIIIIIHIIIIIIIIIHIIHIIHIIIIIIIIIIIIIIGIHIIIIIIIIIIIIIIIIIIIIIHIIIIIIIHIIIIIIIIIIIIIIIIIIIIIIIIIIIIIIHIIIIIIIIIIIIIIIIIIIIIIIIHIIIIIIIIIIIIIIIIIHIIIIIIIIIIIIIIIIIIIIIIIIIIIIIIIIIIIIIIIIIIIIIIIIIIIIIIIIIIIIIIIIIIIIIIIIIIIIIIDDDDD
@HISEQ:969:HM2KJBCX2:2:1101:7036:10311 2:N:0:ACTATGCA
TCCGCAACCTGACCCAACTATCCTATTAATCATTACATCGATCCTAGAAACCAACAAAATAGAATCGGATGTCCTATTTCATTATTCCATGCTAATGTATTCAAGCGTGAGCCTGCTTTAAACACTCTAATTTTTTCAAGGTAACAGTCCTAATTCCCCGTGACACCAAATTAATGGCATTACGGTTCTTTAGAAGGTGAGAAATCAATAATATCAGTACATACCAACGGCATGACCGAAACATTGATTCCGAAATTCAACTACGAGCTTTTTAACTGCAACAACTTTAATATACGCTATTGGAGCTGGAATTACCGCGGCTGCTGGCACCAGACTTGCCCTCCAA
+
CDDDDIIIIIIIIIIIIIIIIIHIIIHIIIGIIIIIIIIIIIIIIIIHHHIIIIIIIIIIEHIIIIIGCHDFHIIIIIIIIIIIHIIIIIIHIGIIHIIIIIIIIIIIIIIIHIIIIIIIIIIHIIIIIIHHHIIIIIIIIIIIIIIIIIIIIIHIIIIIIIIIIIIIIIIHIIIIIIIIIIIIIIIIIIIIIIIIIIIIIIIIIIIIIIIIIIIIIIIIIIIIIIHIIIIIIIIIIIIIIIIIHIIIIIIIIIIIIIIIIIIIIIIIIIIIIIHIIIIIIIIIIIIIIIIIIIIIIIIIIIIIIIIIIIIIIIIIIIIIIIIIIIIIIIIIIIIIIIIIIDDDDD
@HISEQ:969:HM2KJBCX2:2:1101:8973:10062 2:N:0:ACTATGCA
TCCGCAACCTGACCCAACTATCCCTATTAATCATTACGTCAATCCTAGAAACCAACAAAATAGAATCAAACGTCCTATTTCATTATTCCATGCTAATGTATTCAAGCGTAAGCCCGCTTTAAACACTCTAATTTTTTCAAGGTAATGGTCCTGGTTCCCCGACACACCCAATAAAGGGCATACCGGCTCACCAGAAGGATAGACCCGACAGCAGAACAGTACTCGCCAGAGACGGACCGTCCGGTCAGGCCTAAAATTCAACTACGAGCTTTTTAACTGCAACAACTTTAATATACGCTATTGGAGCTGGAATTACCGCGGCTGCTGGCACCAGACTTGCCCTCCAA
+
DDDDDIIIIIIIIIIIIIIIIIIIIIIIIIHIIIIIIIIIIIIIIIIIIIIIIIIIIIIIIIIGIIIIIIHIHGIIHIHIIIIIIIIHIIIIIIIIIIIIIFHHIIIIIIIHHIIIIIIIIIIIIIIIIIIIIIIIIIIIIIIIIIHIIIIIIIHHIIIHIIIIIIIIIIIHIIIIIIHIIIIIIIIIIIIIIIIIIIIIIIIIIIIIHIIHIIIIIIIIHIIIIIIIIIIIIIIIIIIIIIIIIIIIIIIIIIIIIIIIIHHFIIHHIIIIIIIIIIIIIIIIIIIIIIIIGIIIIIIIIIIIIIIIIIIIIIIIIIIIIIIIIIIIIIIIIIIIIIIIIIDDDDD
@HISEQ:969:HM2KJBCX2:2:1101:21063:10026 2:N:0:ACTATGCA
TCCGCAACCTGACCCAACTATCCCTATTAATCATTACGGTGGTCCTAAAACCAACAAAATAGAACCAACGTCCTATTCTATTATTCCATGCTAATCTATTCAAGCAAATGCCCGCTTTAAATACTCTAATTTTTTCAAGGTAATGGTCCTGGTTCCCCGAAACACCCAATAAAGGGCATCCCGGCTCACCAGAAGGATAGACCCGACGACAGAACAGTACTCGCCAATGACGGACCATCCGGCCAGGCCTAAAATTCAACTACGAGCTTTTTAACTGCAACAACTTTAATATACGCTATTGGAGCTGGAATTACCGCGGCTGCTGGCACCAGACTTGCCCTCCAA
+
CDDDDIIDHEGIIGHHHIGIHIIIIHIIIICGHHHHIIHHEEGGHFHEHHEHHHFHHHIIGCHHH?DEEGGHDHIHEHIHCG@FEH?EFGHEFECHHHHHI@F@CHHIHIHHCHHHHGHGHHGHHFF<GHHCGECHHIHHGHHFHHHHH@IHEEIIHHHEHHHHIHFGHFHFHHHHECGIIIIHIIGIIIHIHIIIHHEHHIIIIHIHIIIIHFIIIHH=<IIHGHHHHDCHIIIIIHIIIIIGIIHIHHIIIHIIIIIIHHHECHIIIIIHHGIIIIIHHHGIIIIIIIHHDHHHD<<DIHHIIIIIIIIIIIIHIIIIIIIIIIIHIIIHHIIIIIIIDDADD
@HISEQ:969:HM2KJBCX2:2:1101:21124:10442 2:N:0:ACTATGCA
TCCGCAACCTGACCCAACTATCCCTATTAATCATTACGTTGATTCTAGAAACCAACAAAAATAGAATCTAACGTCCTATTTCATTATTCCATGCTAATGTATTCAAGCGCGTGCCTGCTTTAAACACTCTAATTTTTTCAAAGTAACATCCTGACTCCCCACAACATCAAATTAATGACATCATGATTCATCAGAAGGGAGAAATCAATGACATTAGTACGTACCAAAGGCACGACCGACGTATTGATCCCGAAATTCAACTACGAGCTTTTTAACTGCAACAACTTTAATATACGCTATTGGAGCTGGAATTACCGCGGCTGCTGGCACCAGACTTGCCCTCCAA
+
@DDAAHHGHGHHG<D@GHHH1FHHIHEFHF1@FC@CF@<<CC?CHIIEHHHEHHHHHHIIIHIEHI@G?CFG01<CEFFCEHFH1DCFC1<GC1DGHFG@HHHHFHHHEHFEHHEFFHFDHDGHBFHHG6DHDHEHGHHHEHHHFFHIIIIGHFHBHHEECHGEHFIHIIIIHEHHHGIHIIIIIII:G<GHCHGFIHHIHHHHHEHE;GFHDHIFIHH/IFHHG?GEIIIIHIIIHHIIIIHHFHHHGHIIHFEGHHHIIHDHIIIIIIIHHHHIIHHFHHHFHGIHIIIHHEHIFHFHHIIIIHIIIIIIIIIIIIHIIIHIIIIIHIIIIIIIIIIIIDDDDB
@HISEQ:969:HM2KJBCX2:2:1101:12261:10519 2:N:0:ACTATGCA
TCCGCAACCTGACCCAACTATCCCTATTAATCATTACGGTGGTCCTAGAAACCAACAAAATAGAACCATGCCGTCCTATTTTATTATTCCATGCTAATGTATTCAAGCAAAAATGCCTGCTTTAAACACTCTAATTTTTTCAAAGTAAAGGTCCTGGTTCCCCGCGGCATCCAATTAAGGACATCGCGGTTCTCCAGAAGGTGAGAAATTGACTGCACCAGTTCATACCCCGTGAGGCACGACCGATGCGCCAATCCCGAAATTCAACTACGAGCTTTTTAACTGCAACAACTTTAATATACGCTATTGGAGCTGGAATTACCGCGGCTGCTGGCACCAGACTTGCCCTCCAA
+
DDDDDHIHHIHIIIIIGIIIIGIIIHIIIIIIIIIIIIGIIIIIIIIGIHGIIIIIIIIIIIIHIIIHIHI1EHHHIIIHIIGIIHIIIHIIIIIIIIIIIFHHIIIIIIIIIIIIHIHIIIIIIIIIIIIIIIIIIIIHIIIIIHHIIIHIIIIIIIIIIIIIIIIIIIIIIIIIIIIIIIIIIIIHHIIIIIIIIIIIIIIIIIIIIIIIIIIIIIIIIIIIIIIIIIIIIIIIIIIIIIIIIIIIIIIHIIIIIHIIIIIIIIIIIHIIIIIIIIIIIIIIIIIIIIIIIIIIIIIIIIIIIIIIIIIIIIIIIIIIIIIIIIIIIIIIIIIIIIIIIIIIIIHIDDDDD
@HISEQ:969:HM2KJBCX2:2:1101:14562:11722 2:N:0:ACTATGCA
TCCGCAACCTGACCCAACTATCCCTATTAATCATTACGTCAATCCTAGAAACCAACAAAATAGGATCGTCGTCCTATTTCATTATTCCATGCTAATGTATTCAAGCGTTAGCCTGCTTTAAACACTCTAATTTTTTCAAAGTAACAGTCCTGTTTCCCTGCAACACCAAATTAATGACATTACAGTTCTTCAAGAAGGAGGAATCAGTAAAGCCAGTACATACCATAGGCACGACCAACCTACTGACCCCGAAATTCAACTACGAGCTTTTTAACTGCAACAACTTTAATATACGCTATTGGAGCTGGAATTACCGCGGCTGCTGGCACCAGACTTGCCCTCCAA
+
DDCDAHIHHIH?<1FHHHHHFFHHIGHHIHIHEGHHHECCGH1<GHCHCGCGDEHH1CFCHF<?DFHHHHE/1<EEHFEEEEHII?HIHC@CHIIHHHHHIHHIEHEIHEEHHIHIHHIHB?GHHHEGCGHIHHHHHHGIHHGIIIHHHIIHHFGHHHHHIHHHHHHHHHCIHHHHIHHHGHHHHHHIHHHIIHHHIIIHIIHHIGIIHHHIHHIIHHGHIIIIIIIIHHGHIHIIIIHHIHGEHHHHIIIIIHEGHGIHHIIIIHHIIIIHHIIIIIIHIGIHIHIIIHIIIIIIIIIHIIIIIIIIIHIIIIIIIIIIIIIIIGHIIIHHIIIIIIIIDBDDD
@HISEQ:969:HM2KJBCX2:2:1101:11911:11120 2:N:0:ACTATGCA
TCCGCAACCTGACCCAACTATCCCTATTAATCATTACATCGATCCTAGAAACCAACAAAATAGAATCGGATGTCCTATTTCATTATTCCATGCTAATGTATTCAAGCGTAAGCTTGCTTTAAACACTCTAATTTTTTCAAGGTAACAGTCCTAATTCCCCATAACATCAAATAAATGACATTATGGTTCTTTAGAAGGTGAGAACCAATAAAACCAGTACATACCAAGGCATGACCGATTCCTTGATCCCGAAATTCAACTACGAGCTTTTTAACTGCAACAACTTTAATATACGCTATTGGAGCTGGAATTACCGCGGCTGCTGGCACCAGACTTGCCCTCCAA
+
DDDDDIIIIIIIIIIIIIIIIIIIIIIIIIIIIIIIIIIIIIIIIIIIIIIIIIIIIIICHEHHIHIIIIIIIIIGIIIIIIIIIIIHIIIIGIHIIIIIIIIIIHIIIIIIHIIIIIIIIHIIIIIIIIIIIIIIIIIIIIIIIIIIIIIIIIIIIIIIIIIIIIHHIIIIIIIIIIIIIIHIIIIIIIFIIIIIIIIIIIIIIIIIIIIIIIIIIIIIIIIIIIIIIIIIGIIIIIIIIIIHIHIIIIIIIIIIIIIIHFIHIIIIIIIIHGIIIIIIIHIIIIIIIIGIIIIIIIIIIIIIIIIIIIIIIIIIIIIIIIIIIIIIIIIIIIIIIIIIDDDDD
@HISEQ:969:HM2KJBCX2:2:1101:3034:12029 2:N:0:ACTATGCA
TCCGCAACCTGACCCAACTATCCCTATTAATCATTACGTCGATCCTAGAAACCAACAAAATAGAATCAAACGTCCTATTTCATTATTCCATGCTAATGTATTCAAGCGTGCGCCTGCTTTAAACACTCTAATTTTTTCAAAGTAACAGTCCTGATTCCCCACGACACCAAATTAATGACATCGCGATTCTTCAGAAGGTAGGAACCAATAATGCCAGTGCGTACCGAGGCACGACCGACAATCTGATCCCGAAATTCAACTACGAGCTTTTTAACTGCAACAACTTTAATATACGCTATTGGAGCTGGAATTACCGCGGCTGCTGGCACCAGACTTGCCCTCCAA
+
DDDDDIIIIIIIIIIIIIIIIIIIIHIIIHIIIIIIIIIIIIIIIIIIIIIIIIIIHIHIIIIIHIIIHGIIIIIIIIIIIIIIIIIIIIIIIIIIIIIIIIHIIIIIIIIIIIIIIIIIIIHHIIIHIIHHIIIGIIIIIIIIIIIIIIIIIIIIIIIIIIIIIIIIIHHHIIIIIIIIIIIIIIIIIIIIIIIIIIIIIIIIIIIIIIIIIIIIIIIIIIIIIIIIIIIII>IIIIIIIHHGIIHIIIIIIIIIIIIIIIIIIIIIIIIIIIIIIIIIIIIIIIIIIIIIIIIIIIIIIIIIIIIIIIIIIIIIIIIIIIIIIIIIIIIIIIIIIIIIDDDDD
@HISEQ:969:HM2KJBCX2:2:1101:11113:12235 2:N:0:ACTATGCA
TCCGCAACCTGACCCAACTATCCCTATTAATCATTACGGTGATCCTAGAAACCAACAAAATAGAACCATGCCGTCCTATTTTATTATTCCATGCTAATCTATTCAAGCACTAGCTTGCTTTAAGCACTCTAATTTTTTCAAGGTAATAGCTCTGCTTCCCCAACGCACCAAATTAATGGCATGAAGGTTATTCAGAAGGTAAGAATCCATCAAATCAGTACGAACAGTGAAGCCCGACCGATAGACAGATTCCGAAATTCAACTACGAGCTTTTTAACTGCAACAACTTTAATATACGCTATTGGAGCTGGAATTACCGCGGCTGCTGGCACCAGACTTGCCCTCCAA
+
DDDDDIIIIIIIGHIHIIIIIIIHHIIIIIIIIIIIIHHIGHHIIIGHIIIHHHII?HHHIIHHIHHGHHHIIIGHHIHHHIIIIIIHIIIHHHIHH1FHHFHHHIGHHIHHHHHIIIIIIHHIIHHIIIIHHIHHHIHHIIIIIIIIIIIIIIIIIIIHIIHIIIIHIIIIHIHIHIHIIIIIIIHGIIIIIIIIHHHHIIIIIHHIHIIIIIIIIGIIIIIIIHIIHIHIIIIIIIIIHII?IHHIIIIHIIIIIIIIIIIIIIIIIIIIIIIIIIIIIIIIIIIHHIIIIIHHIIIIIIIIIIHIIIIIIIIIIIIIIIIIIIIIIIIIIIIIIIIIIHIDDCDD
@HISEQ:969:HM2KJBCX2:2:1101:16941:12080 2:N:0:ACTATGCA
TCCGCAACCTGACCCAACTATCCCTATTAATCATTACGTCGATCCTAGAAACCAACAAAATAGAATCAAACGTCCTATTTCATTATTCCATGCTAATGTATTCAAGCGCGAGCTTGCTTTAAACACTCTAATTTTTTCAAAGTAACAGTCCTGATTTCCCACGACACCAAATTAATGACATCGTGGTTCGTCAGAAGGGAGAAACCAATAATACTAGTACGTACAAAGTACGACCGACATATTAGTCCCGAAATTCAACTACGAGCTTTTTAACTGCAACAACTTTAATATACGCTATTGGAGCTGGAATTACCGCGGCTGCTGGCACCAGACTTGCCCTCCAA
+
B@DBDHHHHHHIIHFHIHHIHIIGHHHHIIHEHIHHIECGDHIIHHIHIEHIIHHHHFHGHIF?FHHIIGEHEHHEH@GCEHHIIHHCHHHFF?HHHGFHH@GHHGHHHHHHHGEHFEDEEEHIEHHHIFHH?BHGHHHIHHFHF@GHHHHIHHHHIHIIIICHHIIHCHEHHHHIHHHIIGHG?GCGFHGGHIIHHIIHHHHHIHIHHHHHHHEIIIIHHHIIIIIEHHHEEEF@C?EIHEHHFDFDHHHGIHHCHHHHHHHGHFHIIHIHHHHC<@EEF<F?HEHHIHHHDHGEHHHGHCH?HIH@IIHHCDGHIHFF<1EHHHHHGCG<CEECHHEB@DD@
@HISEQ:969:HM2KJBCX2:2:1101:15228:12737 2:N:0:ACTATGCA
TCCGCAACCTGACCCAACTATCCCTATTAATCATTACATCGATCCTAGAAACCAACAAAATAGAATCGGATGTCCTATTTCATTATTCCATGCTAATGTATTCAAGCGTGAGCCTGCTTTAAACACTCTAATTTTTTCAAGGTAACAGTCCTAATTCCCCGTGACACCAAATTAATGGCATTACGGTTCTTTAGAAGGTGAGAAATCAATAATATCAGTACATACCAACGGCATGACCGAAACATTGATCCCGAAATTCAACTACGAGCTTTTTAACTGCAACAACTCTAATATACGCTATTGGAGCTGGAATTACCGCGGCTGCTGGCACCAGACTTGCCCTCCAA
+
@DDDDIIHHHIHIHIEEHIIIHECFHHIHEHHHHGHIHHHHHEHIHIHHI?GHHIIGHGHHHHEH1@@EEEHHEHHIIHHHIHHIIIIGHHHH@FGFHHGIFHHHFH@HHHHHHGGHIFHIHHHIHEHGHEEEGHHHHHIHEHGHICHHHGHIGHIIGHEEHIIIIIIHHIHHHHEHEIIIHIGEHIGHGIHHHHIHHCGHGIIHIIIIIHIHIHIHHHIHIIIHHHIIIIIHIGHGIIHHHIGCDHIIIIHIIIIHIIIIIHHIIIHHGHIHEHHHHHIHHGIIHEHGHIFIHHDCH?HHGIIIIIIIIHIIIIIIIIIIIIGHGIHIIIIIIHHHHIHIIDDDDB
@HISEQ:969:HM2KJBCX2:2:1101:12482:12326 2:N:0:ACTATGCA
TCCGCAACCTGACCCAACTATCCCTATTAATCATTACGGTGATTCAGAAACCAACAAAACAGGACCACCGTCCTATTTTATTATTCCATGCTAATGTATTCAGACGTAAGCCTGCTTTGAACACTCTAATTTTTTCAAGGTAAAGGTCCTGGTTTCCCACCACGCTAAATTAATAACATGATGGTTCCCCAGAAGGTAGAAATTCCACACGCCAGTACAGACTATTGCCCGACCAACGGTAGAACCCCGAAATTCAACTACGAGCTTTTTAACTGCAACAACTTTAATATACGCTATTGGAGCTGGAATTACCGCGGCTGCTGGCACCAGACTTGCCCTCCAA
+
@DDCDHHHHHHEEH@GEHIEHIIHIHHHIIHIIIIFHIFHHIEHHEEHEEHHHFHIIHHHGC1FHHHHHH<E/<GHEHHH@EHIHHIIHEGHHGIIHHHFHDIIHHFEFHHFHGHHIIHHIGEIHHIIFIHHIIIHHHIHF@GIHHCEFEEIIHFIHHE?EADIHEHHIHEIHIIIHIIHHHHHHEHHGIIIIIHHIIIIIIHHHGDDDFIIHGHHIIIIIIHGIIIIIIIIHIIHHFGFFDHHIIIIIHIIIIIIIIIIIIHHIIHIHHHHIIHGIIHHGHIIIIIIHIIHGIIIIIHIIIHEHHIIHHHHIIIIIIHIIHHIIIIIHIIIIIIHIHDBDDD
@HISEQ:969:HM2KJBCX2:2:1101:15790:12464 2:N:0:ACTATGCA
TCCGCAACCTGACCCAACTATCCCTATTAATCATTACGTCGATCCTAGAAACCAACAAAATAGAATCAAACGTCCTATTTCATTATTCCATGCTAATGTATTCAAGCGTGCGCCTGCTTTAAACACTCTAATTTTTTCAAAGTAACAGTCCTGATTCCCCACGACACCAAATTAATGACATCGTAGTTCTTCAGAAGGTAGGAACCAATAATGCCAGTGTGTACCGAAGCACGACCGACAATTTGATCCCGAAATTCAACTACGAGCTTTTTAACTGCAACAACTTTAATATACGCTATTGGAGCTGGAATTACCGCGGCTGCTGGCACCAGACTTGCCCTCCAA
+
DDDDDIIHHIIIHIIIIIIIIIIIIIIIIIIIIIIIIIIIIIIIIIIIIIIIIIIIIIIIIHHHHIHIIFCHH@GHIIIIHHIIIIIIIIHIHIIIIIIIIIHHHHHHIHHHIIIIIHIHHIIIIIIIIHIIIIHIIIHHIIHHHHIIIIIIIIIIIIIIHIIIIIIIIIIIIIIIIHHHIFIIIIIIIIHIHIIIIIIIIIIIIIIIIIIIIIIIIIIIIIIIHIHIIIIIIIIIIIIHHIIHIIHHIIIIIIIHIIIIHDHIIHIIIIIIIHIHHHIIIIHHEIIIIIIIIIHIIHHHIIIIIIIIIIIIIIIHIIIIIIIIIHIIIIHIHIIIIIIIDCDDD
@HISEQ:969:HM2KJBCX2:2:1101:10381:13055 2:N:0:ACTATGCA
TCCGCAACCTGACCCAACTATCCCTATTAATCATTACGTCAATCCTAGAAACCAACAAAATAGGATCAACGTCCTATTTCATTATTCCATGCTAATGTATTCAAGCGCTAGCCTGCTTTAAACACTCTAATTTTTTCAAAGTAACAGTCCTGATTCCCCACCACACCAAATTAATGACATGATGGTTCGTCAGAAGGTAGAAATCAGTAACACCAGTACGTACCGAAGGCACGACCAGCGTACTAATCCCGAAATTCAACTACGAGCTTTTTAACTGCAACAACTTTAATATACGCTATTGGAGCTGGAATTACCGCGGCTGCTGGCACCAGACTTGCCCTCCAA
+
D0B@@HH/CGHGH@HC1<1<F@DGH1CECEHHH1@<C@H1D0CH1DDFECFCECHEGECHGHFHHIE1CFE@DE=C1<G1FEHCE111<<C@1<<GEEGG1<<1<FGH$<CGHEH?HGHF<1FCCHHB8<@CGHG@7BD?IIHHGFB<DGE1AD8<1(7$<C<4<;<?:..8.:.=H>EHEHHDHC@</CCHGEHEHEFHE@F00EHEEG1CHHHG<EHHHEE@EFC1=ECHHF/=HHED/GGD?HHC<D1HHCFECF<G=HE@ECG@HFG@C<@?F@@F<1<FFGHG@G<0EGHFCHIHH@HEHG?EHG@CC</CDGIHHHG@@C@HEIHHGECEIHHEADDDB
@HISEQ:969:HM2KJBCX2:2:1101:17172:13018 2:N:0:ACTATGCA
TCCGCAACCTGACCCAACTATCCCTATTAATCATTACGGTGATCCTAGAAACCAACAAAATAGAACCATGCCGTCCTATTCTATTATTCCATGCTAATGTATTCGAGCAAAATGCCTGCTTTAAACACTCTAATTTTTTCAAGGTAAAGGTCCTGGTTCCACATGACACCCAATTAAGGACATCATGCTTCTCCAGAAGGTGAGAAATCAACTGCGACAGTTCATACCCCTTAAGGCACGACCATCACGTCAATCCCGAAATTCAACTACGAGCTTTTTAACTGCAACAACTTTAATATACGCTATTGGAGCTGGAATTACCGCGGCTGCTGGCACCAGACTTGCCCTCCAA
+
DDADDIIHIGIFHIIIIIIIIIIIIGFHEEDFH?FHHIIIEEHEHIIIHF@HFHHHIEHHE<FHHHIEEHHGHEHHIHEEEEHHIIFFHHECEHEHHHGHFCHHHGHDCE@DHHIIIIIFHEIIHIIHEHIIIIHIHHCHHEHIHHHIHEGIIIHHFIFIIHIHIGHHGEEHHHFHFD/GHIHGEHEGHCGFFHEHEHIHHHHHIIHHHHGGHEHEGHHHGCIHHH@HHIIHHIHEG?HHFFCFIHHHHFDCHIHHHIHFHHIHHHHHCIHHIHFGHG@FCEHIHIHFIHHEHIHHGED<CEHEIIHHG@FHC?HIIHHHDIIHEHHHHHEIIIIIIHIHHIIHDHH@BBB<
@HISEQ:969:HM2KJBCX2:2:1101:19167:13749 2:N:0:ACTATGCA
TCCGCAACCTGACCCAACTATCCCTATTAATCATTACATCGATCCTAGAAACCAACAAAATAGAATCGGATGTCCTATTTCATTATTCCATGCTAATGTATTCAAGCGTGAGCCTGCTTTAAACACTCTAATTTTTACAAAGTAACAGTCCTAATTCCCCGTGACACCAAATTAATGGCATTACGGTTCTTTAAAAGATGAGAAATTAATAATATCAGTACATACCAACGGCATGACCAAAACATTGATTTCGAAATTCAACTACGAGCTTTTTAACTGCAACAACTTTAATATACGCTATTGGAGCTAGAATTACTGTAGCTGCTAGCACCAGACTTGCCCTCCAA
+
DDDDCIIIIIIIIIIIIIIIIHIIIIHIIIIIIIHHIIIIHHIIIIIIIIIHHHIIIHHIIIFDFGHHDHIIIIIIIIIIHEHIIHIHHHIHGHIIIIHHIIHHHHHHIIIIHIIIHHHHHIIIIIHHHHIIIIIIIHIHIIHHIIIIIIIIIIIIHGIIIIHIHIHHIIIHHIIIIIIIIIIIIIIHGIIIIIIIIIHGIIIIIHIIIIIIIIIIIIIIIIIIIIIIIIIIIIIIIIHIIIHHGF<IIIIIIIIIIIIIIIIIHIIIIIIIIHIIIIIIIIIIIHIHIIIIHIIIIHHHIIIIIIIIIIIIIIIIIIIIIIIIIIIIIIIIIIIIIIIIIIDDDDD
@HISEQ:969:HM2KJBCX2:2:1101:2818:13869 2:N:0:ACTATGCA
TCCGCAACCTGACCCAACTATCCCTATTAATCATTACGTCGATCCTAGAAACCAACAAAATAAGATCAAACGTCCTATTTCATTATTCCATGCTAATGTATTCAAGCGCGAGCCTGCTTTAAACACTCTAATTTTTTCAAAGTAACAGTCCTGATTTCCCGCCACACCAAATAAATGGCATAACGGTTCTTCAGAAGGGAGGAATCAGTGACACCAGTACATACCAAAGGCACGACCAGCGTACTGATCCCGAAATTCAACTACGAGCTTTTTAACTGCAACAACTTTAATATACGCTATTGGAGCTGGAATTACCGCGGCTGCTGGCACCAGACTTGCCCTCCAA
+
DDDDDIIIIIIIIIIIIIIIIGIIIIIIIIIIIIIHHIIIIIIIIIIIIIIIIIIIHHHIIIIIIIIEHHIIIIHIIIIHEEHHHHIHHHHHHIIIIIIIIIHIIIHIHIIIIIIIIIIIIIIIIIIIIIIIIIHHIHIIHIIIIIIIIIIIIIIIIIIIIIHHIHIIIIIIIIIIIIIIIIIIIIIIIIIIIIIIIIIIIIIIIIIIIIIIIIIIIIIIIIIIIIIIIIIIIIIIIIIIIIIHFIIIIIIIIIIIIIIIIIIIIIIIIIIIIIIIIIIIIIIIIIIIIIIIIIIIIIIIIIIIIIIIIIIIIIIIIIIIIIIIIIIIIIIIIIIIIIIIIDDDDD
@HISEQ:969:HM2KJBCX2:2:1101:20907:15588 2:N:0:ACTATGCA
TCCGCAACCTGACCCAACTATCCCTATTAATCATTACATCGATCCTAGAAACCAACAAAATAGAATCGGATGTCCTATTTCATTATTCCATGCTAATGTATTCAAGCGTGAGCCTGCTTTAAACACTCTAATTTTTTCAAGGTAACAGTCCTAATTCCCCGTGACACCAAATTAATGGCATTACGGTTCTTTAGAAGGTGAGAAATCAATAATATCAGTACATACCAACGGCATGACCGAAACATTGATCCCGAAATTCAACTACGAGCTTTTTAACTGCAACAACTTTAATATACGCTATTGGAGCTGGAATTACCGCGGCTGCTGGCACCAGACTTGCCCTCCAA
+
CDDDDIIIIIIIIIIIIIIIIIIIIIIIIIGIIIIIIIIIIIIIIIIIIIIIIIIIIIIHIIIIGIIIIIIIIIHIIIIIIIIIIIHIIIIGIIHIIHIIHDGHIHHHH=GHHHHIIHHHIIIIIIHIIGIIIIIIIIIIIIIHIIIIHIIIIIIIIIIIIHIHIIHHIIIIIIIIIHIIIIIIIHIIHIIIIIIIIIIIIIIIIIIIIIIIIIIIIIIIIIIIIIIIIIIIIIIIIIIIIIIHHCIIIIIIIIIIIIIIIIIIIIIIIIIIIIIIIIIIIIIIIIIIIIIIIIHIIIIIIHIIIIIIIIIIIIIIIIIIIIIIIIIIIIIIIIHIIIIIIIDDDDD
@HISEQ:969:HM2KJBCX2:2:1101:11976:15565 2:N:0:ACTATGCA
TCCGCAACCTGACCCAACTATCCCTATTAATCATTACGGTGATCCTAGAAACCAACAAAATAGAACCATGCCGTCCTATTCTATTATTCCATGCTAATGTATTCGAGCAAAAATGCCTGCTTTAAACACTCTAATTTTTTCAAGGTAAAGGTCCTGGATCCGCAAGACACCCAATTAAGGACATCAAGTTTCTCCAGAAGGTGAGAAATCAACAGCGACAGTTCATACCCCTTAAGGCATGACCATCACGTCAATCCCGAAATTCAACTACGAGCTTTTTAACTGCAACAACTTTAATATACGCTATTGGAGCTGGAATTACCGCGGCTGCTGGCACCAGACTTGCCCTCCAA
+
ADCABIGHIGHFHHIIIIIIIIGIHHHHHHIIHIHEHIIIHHHHIIHHIIIIIEHIGI?FHHFHHIIIIIIEHHHIHECHHFHHIHIIGIEHIGGHEHHHH<CHGHHHIHICHHHGHHHHHIHEHHHIEIHHIEFHGGFHHICHHHHIIHHHIIIHHCDHHGIIHHHHHHEHIHIIIIIHHHIGIHHIFHHIGIIIHIIIIIHIIHHIIIHHHFHIHIHHHHIIIIH?HIIIIIIHIIIHHGIIIIHIIIHGIIIIIIHIIHIIIHGE<<IHEGIIIIIIIHIIIIIHHIIIIIIIIIIHHIIIIIIGIIIIIIHHIIIIIIIIIIIIHIIIIIIIIIIIHHHIIIIIDDDDD
@HISEQ:969:HM2KJBCX2:2:1101:10634:15875 2:N:0:ACTATGCA
TCCGCAACCTGACCCAACTATCCCTATTAATCATTACGTCGATCCTAGAAACCAACAAAATAGAATCAAACGTCCTATTTCGTTATTCCATGCTAATGTATTCAAGCGTGAGCCTGCTTTAAACACTCTAATTTTTTCAAAGTAACAGTCCTGATTCCCCAAGACACCAAATTAATGACATCATGGTTCGTCAGAAGGTAGAAATCAATAATACCAGTACGTACAATAGCACGACCAATAAATTGATCCCGAAATTCAACTACGAGCTTTTTAACTGCAACAACTTTAATATACGCTATTGGAGCTGGAATTACCGCGGCTGCTGGCACCAGACTTGCCCTCCAA
+
D@DADIIIICFEGHEHHIGHHHHGEHEHHHIIIHHEHIIHIIIIIGHIIIICHCGHCHIIIHFEHHHHGGFHH?HHHHHCHHHHGHH@CCCHEHEFHHIIFIIHIHGIIHIHHHEHHG@HIHIHHHHEHH?DEHHHHHIHIIHIIIIIIHIIIIIHIHEIIEHHIIFHIHIHIIIIHIHIIIIIHIHHHIIII;IIIHHIIIII<IHHIIHHIIIHIHFHIHIIIIIIHIIIIHHEIHIIIIIH<HII;IIIIIIIIIIHIIHHHIIIIIIIIHIIIIIIIIHIIIIHIIHHEHIIIHIIIIIIIIIIIIIIIIIIIIIIIIIHIIIIIIIIIHIIIIHIDDDDD
@HISEQ:969:HM2KJBCX2:2:1101:3811:14445 2:N:0:ACTATGCA
TCCGCAACCTGACCCAACTATCCCTATTAATCATTACGTCGATCCTAGAAACCAACAAAATAGAACCACAACGTCCTATTCTATTATTCCATGCTAATGTATTCGAGCAAAAATGCCTGCTTTAAACACTCTAATTTTTTCAAGGTAAAGGTCCTGGATCCGCAAGACACCCAATAAAGGACATCAAGTTTCTCCAGAAGGTGAGAAATCAACTGCGACAGTTCATACCCCTTAAGGCACGACCATCACGTCAATCCCGAAATTCAACTACGAGCTTTTTAACTGCAACAACTTTAATATACGCTATTGGAGCTGGAATTACCGCGGCTGCTGGCACCAGACTTGCCCTCCAA
+
DDDBDIIIIIIHHHHGHIHIIIHIHIIIIIIIIIIIHIIIIIIHIIIIGIIIHHHIIIIIIHGHHIHIHIIHHHHHHFHHIHIIIHHHIIEHHIIIIGIIICGHHIFHIIIIHIIHHHHGIIIHHHHIGHHIIIIIHHFHIIIHHHIIIHHHIIIHHHHHIEHIIIHEHEIIIIIIIIIIHHIIIIIIIIHHIIIIIIIIIHIHHIIHHIHHIIIIIIIIHHEFHGIIHHIHIIIIIIIIIIHIIIIIIIIFIGIIIIHIIIIIIIIIIIIIIHIIIIIIIIIIIIIIIIIIIIIHIIIIIIIIHIIIIIIIIIIIIIIIIIIIIIIIIIIIIIIIIIIIIIIIIIIICDDDD
@HISEQ:969:HM2KJBCX2:2:1101:20759:16091 2:N:0:ACTATGCA
TCCGCAACCTGACCCAACTATCCCTATTAATCATTACGGTGATCCTAGAAACCAACAAAATAGAACCATGCCGTCCTATTCTATTATTCCATGCTAATGTATTCGAGCAAAAATGCCTGCTTTAAACACTCTAATTTTTTCAAGGTAAAGGTCCTGGATCCGCAAGACACCCAATAAAGGACATCAAGTTTCTCCAGAAGGTGAGAAATCAACAGTAACAGTTCATACCCCTTAAGGCATGACCATCACGTCAATCCCGAAATTCAACTACGAGCTTTTTAACTGCAACAACTTTAATATACGCTATTGGAGCTGGAATTACCGCGGCTGCTGGCACCAGACTTGCCCTCCAA
+
DCDDDIHEGHIIIIIIIIIIIIIIIIIHIIIIIIIIIIIIIGIIIIIIHIIIIIIHHIIIIIHIHIIIIHHHHIIIIIHIHIIIIIIIIHEHE?HIIIGIIIHGHHHIIIIIIIIGGIHIIHHEIHIIHIIIHIIHIIIIIIHFHHHHIHHHIHHHIHIIIIIIIIHHHIIIIIIIIIHIIIIIHG@HIIIIIIIIIIIIIIIIIIIIHIIIIIIHHIHIIHIIIIHIIIIIHIIIIIHIIIIIIIHHIIHFIIIIIIIIIIIHIIIIIIIIIIIIIIIIHFIIIIIIIIHIIIIIIIIHGIIIIIIIIIIIIIIIIIIIIIIIIIIIIIIIIIIIIIIIIIIIIIIIDDDDD
@HISEQ:969:HM2KJBCX2:2:1101:16736:16532 2:N:0:ACTATGCA
TCCGCAACCTGACCCAACTATCCCTATTAATCATTACATCGATCCTAGAAACCAACAAAATAGAATCTGATGTCCTATTTCATTATTCCATGCTAATGTATTCAAGCGTAAGCTTGCTTTAAACACTCTAATTTTTTCAAGGTAACAGTCCTAATTCCCCATAACATCAAATAAATGACATTATGGTTCTTTAGAAGGTGAGAACCAATAAAACCAGTACATACCAAGGCATGACCGATTCCTTGATCCCGAAATTCAACTACGAGCTTTTTAACTGCAACAACTTTAATATACGCTATTGGAGCTGGAATTACCGCGGCTGCTGGCACCAGACTTGCCCTCCAA
+
DDDDDIIIIIIIIIIHIIIIIIIIIIIIIIIIIIIIIIIIIIIIIIIIHIIIIGIIIIIIIIIIIIIIIIIGHIIIIHIIGIIIIIIHHIIGHIHHIIIIIHIIIIIIIHHIIIIIIIIIIIIIIIIIIIIIIIIIIIIIIIIIIIIIIIIIHIIIIIIIIIIHIIIIIIIIIIIIIIIIIIIIIIIIIIHIIIIIIIIIIIIIIIIIIIIIHIIIIIIIIIIIIIIIIIIIIIIIIIIIIIIHIIIIHIIIIIIIIIIIHHIIIIIIIIIIIIIIIIIIIIIIIIIIHIIHGIIIIIIIIIIIIIIIIIIIIIIIIIIIIIIIIIIIIIIIIIIIIIIIDDDDD
@HISEQ:969:HM2KJBCX2:2:1101:10837:17033 2:N:0:ACTATGCA
TCCGCAACCTGACCCAACTATCCCTATTAATCATTACATCGATCCTAGAAACCAACAAAATAGAATGCGATGTCCTATTTCATTATTCCATGCTAATGTATTCAAGCGTGAGCCTGCTTTAAACACTCTAATTTTTTCAAGGTAACAGTCCTAATTCCCTATAACATCAAATAAATGACATTATAGTTCTTTAGAAGGTGAGAACCAATAAAATCAGTACATACCAAGGCATGACCAACTAATTGATCCCGAAGTTCAACTACGAGCTTTTTAACTGCAACAACTTTAATATACGCTATTGGAGCTGGAATTACCGCGGCTGCTGGCACCAGACTTGCCCTCCAA
+
DDDDDIIHIIIIIGIIIIIIIIIIIIIIIIIIIIIIIIIIIIIIIIIIIIIIIIIIIIIIIIIIIIIHIIIIIIHIIIIIIIIIIIIIIIIIIIHIIIIIIGHIIIIIHIIIIIIIIIIIIIIHIIHIIIIHHIIIIIIHHIIIIIHIIIGIIIIIHHIIIIIHIIIHIIIIIIIIIIIIIIIIIIIIIIIIIIIIIIIIIIHIIIIIIIIIIIIIIIIIIIIIIGIIIIIIIIIIIIIHIHHFIIIIIIIIIIIIIIIIHIIIIIIIIIIIHIIIIIIIIIIIIIIIIIIHHIIIIIIIIIIIIIIIIIIIIIIIIIIIIIIIIHIIIIIIIIHIIIIIDDDDD
@HISEQ:969:HM2KJBCX2:2:1101:3308:17497 2:N:0:ACTATGCA
TCCGCAACCTGACCCAACTATCCCTATTAATCATTACGGTGATCCTAGAAACCAACAAAATAGAACCATGCCGTCCTATTCTATTATTCCATGCTAATGTATTCGAGCAAAAATGCCTGCTTTAAACACTCTAATTTTTTCAAGGTAAAGGTCCTGGATCCGCAAGACACCCAATAAAGGACATCAGGTTTCTCCAGAAGGTGAGAAATCAACAGTAACAGTTCATACCCCTTAAGGCATGACCATCACGTCAATCCCGAAATTCAACTACGAGCTTTTTAACTGCAACAACTTTAATATACGCTATTGGAGCTGGAATTACCGCGGCTGCTGGCACCAGACTTGCCCTCCAA
+
DDDDCIIIIIIHIIIIIIIIIIIIIIIIIIIIIIIIIIIIIIIHIIIIIIIIIIIIIIIIIIHIHIIHIIIGIFDHHIIIHHIIIIIIIIIIIGIIGIIIIIHHIHIIIIHGIIIIIIIIIIHHHHIIIIIIIIIIIHIIIIIIIIIIIIHIIIIHIHGHIIIIIIIIIIIIIHIIIIIIIIIIIHIIHFHIIIIIIIIIIHIIIHIIIIIHIIIIIHIHHHHIIIIIIIIIIIIIHHIHIIIIIIIHIHEDIHHIIIIIIIIIIIHHIIIIIIIIIIIIIIIIIIIIIIIIIIIIIIIHGIIIGIIIIIIIIIIIIIIIIIIIIIIIIIIIIIIIIIIIIIIIIIIIDDDDD
@HISEQ:969:HM2KJBCX2:2:1101:9031:17400 2:N:0:ACTATGCA
TCCGCAACCTGACCCAACTATCCCTATTAATCATTACGTCAATCCTAGAAACCAACAAAATAGGATCGAACGTCCTATTTCATTATTCCATGCTAATGTATTCAAGCGTTAGCTTGCTTTAAACACTCTAATTTTTTCAAAGTAACAGTCCAAATTCCCCAAAACACCAAATTAATGGCATTAAGGTTCATCAGGAAGGAGGAATCAGTGAGACCAGTATATACCAGAGGCATGACCAACCTACTAACTCCGAAATTCAACTACGAGCTTTTTAACTGCAACAACTTCAATATACGCTATTGGAGCTGGAATTACCGCGGCTGCTGGCACCAGACTTGCCCTCCAA
+
DDDDDIIIHIHIIIHIIIIIIIIIIIHIIIIIIIIIIIIGHIIGFHIIIIIHHIIHIIIHHHHHHHHIIIHIHHIIIIHIIIIIIIIEEHIIGHGHIHHHHFHIIHHHIIIGIIIIHIIIGHHHHHIIIIIIIHIIHHIHIIHIIIIIIIIIIIIIHHHGHIIIIHFHHIIIIIGIHIIIIIIIIIIIHIIIIIIIIIIIIIIIHIIHGIIIIHIIIHIIIIHHIIIIIHHIHI=IIIH<IHIHHIIIIIIIIIIIIIIIIIIIIIIIIIIIIIIIIIIIIIHHHGIHIIIIIHIIHIIIIIIIIIIIIIIIIHGIIIIIHIIIIIIIIIIIHHIIIIIIIDDDBB
@HISEQ:969:HM2KJBCX2:2:1101:8979:18017 2:N:0:ACTATGCA
TCCGCAACCTGACCCAACTATCCCTATTAATCATTACAACGGTCCTAGAAACCAACAAAATAGAATCGTTGTCCTATTCTATTATTCCATGCTAATGTATTCTGGCATATGCCTGCTTTAAACACTCTAATTTTTTCAAGGTAAAGGTCTTGGCTCCGAGCAACACCCAATAAAGGGCATTACCCTTCCCCAAGCGGTGAGGCCCAACCGCCCAGTACTCGTTACAAGAACGGACCAACCGGCCAAACCCAAAATTCAACTACGAGCTTTTTAACTGCAACAACTTTAATATACGCTATTGGAGCTGGAATTACCGCGGCTGCTGGCACCAGACTTGCCCTCCAA
+
DDDDDIIIIIIIIIIIIIIIIIIIIIIIIIIIIIIIIIIIIIIIIIIIHIIIIIIIIGIEHHHIIIIIIIIIIIHHIIIIIIIIIIIIIIIIIIGHHIHHIIIHIIIIIIIIIIIIIIIIGIIIIHIIIHIHHIHIIIIIIIIIIIIIIHIHIIIIIIIIIIIIIIIGIIIIIIIHIIIHIIIHIIIIIIIIIIIIHIHIIIIIIIIIIIIIIHIIIIHIIIIIIIHIIIIIIIIIIIIIIIIHIIIIIIIIIIHIIIIIIIIIIGIIIIHIIIIIIIIIIIIIIIIIIIIIIIIIIIIIIIIIIIIIIIIIIIHIIIIIIIIIIIIIIIIIIIIIIIIIDDDDD
@HISEQ:969:HM2KJBCX2:2:1101:4880:18308 2:N:0:ACTATGCA
TCCGCAACCTGACCCAACTATCCCTATTAATCATTACGTCAATCCTAGAAACCAACAAAATAGGATCAAACGTCCTATTTCATTATTCCATGCTAATGTATTCAAGCGTTAGCCTGCTTTAAACACTCTAATTTTTTCAAAGTAACAGTCCTGTTTCCCTGCAACACCAAATTAATGACATTACAGTTCTTCAAGAAGGAGGAACCAGTAAAGCCAGTACATACCAGAGGCACGACCAACCTACTAATCCCGAAATTCAACTACGAGCTTTTTAACTGCAACAACTTTAATATACGCTATTGGAGCTGGAATTACCGCGGCTGCTGGCACCAGACTTGCCCTCCAA
+
D@DDCIGHHHHHHEHHFHHEHIHIIHIHG?GHIIHIHIIHHHHHHICH@HHHEHEHHHIHIGI@?1ECFGHHHEHHHIIEFHHHHHHFHHI?@F@@HFHIIIEHFHEHGEGHHIGFHHHHIIHIIHHIIIHIHFCCDEHHHHHGBFHCHHHIGIIIHHCHHHHHECHEFHHHHGHIHGHHHHHHEGHHHHIHE@HHH<8FIHHFEHIIIHHHHIIHHHGGEEIFEHH@C@DCH@HDHGFHGDFHHECCHFC?HC1EFEFCHCHHHHCCECCGF<1HEEHHFG@DD1@HEHEHHEHFCCGGFCEEIHFHF1HHDHHDHCFHGHFHGHHIHIHC<EEGIIGHG@DDD@
@HISEQ:969:HM2KJBCX2:2:1101:11583:18454 2:N:0:ACTATGCA
TCCGCAACCTGACCCAACTATCCCTATTAATCATTACGTCGATCCTAGAAACCAACAAAATAGGGTCAAACGTCCTATTTCATTATTCCATGCTAATGTATTCAAGCGCGAGCCTGCTTTAAACACTCTAATTTTTTCAAAGTAACAGTCCTGATTCCCCGCCACACCAACTTAATGACATGACGGTTCTTCAGAAGGGAGAAACCAGTGACACCAGTGCATACCGAAGGCACGACCAGCGTACTGATCTCGAAATTCAACTACGAGCTTTTTAACTGCAACAACTTTAATATACGCTATTGGAGCTGGAATTACCGCGGCTGCTGGCACCAGACTTGCCCTCCAA
+
DDDDDIIIIIIIIGIIIIIIIIIIIIIIIIIIIIIIIIIIIIIIIIIHIHIIIIIIIIIIIIHHIIIIIIEHIIIIHIIIIIIIIIIIIIIIIIIIIIIIGHHIIIIIIIIIIIIIIHHIIIIIIIIIIIIIIIIIIIIIIIIIIHIIIIIIIHHHIHIIHIIIIHIIIHIIIIIIIIIIIIIIIIIIHIIIIIIIIIIIIIIIIIIIIIIIIIHHIIIIIIIIIIIIIIIIIIIIIIIII?IIHIIIIIIIIIIIIIIIIIIIIIIIIIIIIIIIIIIIIIIIIIIIIIIIIIIIIIIIIIIIIIIIIIIIIIIIIIIIIIIIIIIIIIIIIIIIIIIIIDDDDD
@HISEQ:969:HM2KJBCX2:2:1101:7001:18867 2:N:0:ACTATGCA
TCCGCAACCTGACCCAACTATCCCTATTAATCATTACGTCGATCCTAGAAACCAACAAAATAGAATCAAACGTCCTATTTCATTATTCCATGCTAATGTATTCAAGCGTAAGCCTGCTTTAAACACTCTAATTTTTTCAAAGTAACAGTCCTGATTCCCCACGACACCAAATTAATGACATCGCGGTTCTTCAGAAGGTAGGAACCAATAATGCCAGTGCGTACCGAAGCACGACCAACAATTTGATCCCGAAATTCAACTACGAGCTTTTTAACTGCAACAACTTTAATATACGCTATTGGAGCTGGAATTACCGCGGCTGCTGGCACCAGACTTGCCCTCCAA
+
DDB??FHCC@GHI111<CGHGHE@GEEEGEH<FHEHH?<GCC<FEHE@CGEHIF@C?<<DFHHHH@11C1F0<CCEHC<CE<GHE??HHI?1C11G@HECHIIHGBC0DGEDHG@?HFH?G1GHGHIHGH?CFIIHIHHE@IHEHHHEHFHHIIEGE@HEGG@FHEHFGEHHIIGIIIHHHIHHHGHIIHHGGHFHHIHIHHHGEHHHHHIHGCEHHEHHIHHEEIHHGFHIHHHHHGHGEGHCHFHGIFEHEEHEEEEHHDHEFGIGHHEHF<HHIHHHHHGHEHIHGIIIIHHHHHIIIIIGIHHHFHHGIIIHHEHHHHEHHHHEHEEHCIIIIIIIDDDBB
@HISEQ:969:HM2KJBCX2:2:1101:19822:20245 2:N:0:ACTATGCA
TCCGCAACCTGACCCAACTATCCCTATTAATCATTACGGTGATCCTAGAAACCAACAAAATAGAACCATGCCGCCCTATTCTATTATTCTATGCTAATGTTCTCGAGCAAAAATGCCTGCTTTAAACACTCTAATTTTTTCAAGGTAAAGTTCCTGGATCCGCAACACACCCAATAAAGGACATCAAGGTTCTCCAGAAGGTGAGAAATCAACAGTAACAGTTCATACCCCTTAAGGCATGACCGTCACGTCAATCCCGAAATTCAACTACGAGCTTTTTAACTGCAACAACTTTAATATACGCTATTGGAGCTGGAATTACCGCGGCTGCTGGCACCAGACTTGCCCTCCAA
+
<DA00C//1111FHIIHIHGHIIIIIIIHIHIIIIIIID<CEHIGIIHHIIIIIIIII1DHHFFHEGC@111////C<G?CG1<<111111111111D1D1111<1<C<GEC@FHF1DF11EAAF2<81<B<B8FH$1HHB1AF(1HFC8$1HEB+00E0<<;*<#</<C/EHCHIHF<B<-</:/<--/A//?@@C</<D0<<D<<000HGIHFHHGD<//1<<<0<<1D/CIIGGHH>HHHA11B:01?CIIIIIIIIIIIIIIIIIIIIIIIIIIGIIIIIIIIIIIIIIHHIIHIHIIIIIIHIHIIIIIHIIIIIIIIGIIIIIIIHIIIIIIIIIIIIIIIIDDDDC
@HISEQ:969:HM2KJBCX2:2:1101:1910:20547 2:N:0:ACTATGCA
TCCGCAACCTGACCCAACTATCCCTATTAATCATTACGTCAATCCTAGAAACCAACAAAATAGGATCAAACGTCCTATTTCATTATTCCATGCTAATGTATTCAAGCGTTAGCCTGCTTTAAACACTCTAATTTTTTCAAAGTAACATTCCTGTTTCCCTGCAACACCAAATTAATGGCATTACAGTTCTTCAGAAAGGAGGAATCAGCGAAGCCAGTGCATACCAGTGGCACGACCAACCTGCTGACCCCGAAATTCAACTACGAGCTTTTTAACTGCAACAACTTTAATATACGCTATTGGAGCTGGAATTACCGCGGCTGCTGGCACCAGACTTGCCCTCCAA
+
DDDDDIIIIIIHIIIIIHIIGHIIIIIIIGIIIIIIIIIIIIIIIIIIIIIIHIGIIGGIIIHIHIIHHHIIIIIIIIHIIIIIIIGIIIIHHIHHIIIIIIIIIIHHHIIIGIIGIHIIHIIHIIIIIIHIIIIIIIIIIIIIIIIHIIIIIIIIIIGIIIIIIIIIIIIHIIIIIIIIHHIIIIIIHIIIIIIHIIIIIIIIIIIIIIIIIHIIIIIIIHIIIIIIIHIIIIIIIIHIIIIHFHIHIIIIIIIIIIIIIIIIIIIIIIIIIIIIIIIIIIIIHIIIIIIIIIIIIIIIIIIIIIIIIIIIIIIIIIIIIIIIIIIIIIIIIIIIIIIIIDDDDD
@HISEQ:969:HM2KJBCX2:2:1101:2469:19884 2:N:0:ACTATGCA
TCCGCAACCTGACCCAACTATCCCTATTAATCATTACGTCGATCCTAGAAACCAACAAAATAGAATCAAACGTCCCATTTCATTATTCCATGCTAATGTATTCAAGCGTAAGCCTGCTTTAAACACTCTAATTTTTTCAAAGTAACAGTCCTGATTCCCCACGACACCAGATTAATGACATCGCGGTTCTTCAGAAGGTAGGAACCGATAATGCCAGTGCGTACCGAGGCACGACCAACAATTCGATCCCGAAATTCAACTACGAGCTTTTTAACTGCAACAACTTTAATATACGCTATTGGAGCTGGAATTACCGCGGCTGCTGGCACCAGACTTGCCCTCCAA
+
DDADDIIIIIHHHIIIIIHGHIIIIIIIIIIHIIIIIIIHIHIIIIHIIHIIIIHIIIIHIHHEHHFIIIIIIIIHIIIIIHIIIFGGHHIIGGHHIIIHHFHHIHHHIIIIHIIIIIIIIHHHIIGIHIIHHIIIHGIIHIHHIHIIIHIHIIHHIHIHHHHIIIIIIIIIIIIIIIHIIIHIIIIIIIIIIIIIIIIIIIIIIIIIIIIIIIIIIIIIIIIIIIIIIIIIIIIIIHIIIHGEIIIIIIIIIIIIIIHIIIIIIIIIIIIIIIIIIIIIIIIIIIIIIIIHGIIIIIIIIIIIIIIIIIIIIIIIIIIIIIIIIIIIIIIIIIIIIIIIDDDDD
@HISEQ:969:HM2KJBCX2:2:1101:9959:21960 2:N:0:ACTATGCA
TCCGCAACCTGACCCAACTATCCCTATTAATCATTACGTCGATCCTAGAAACCAACAAAATAGAATCAAACGTCCTATTTCGTTATTCCATGCTAATGTATTCAAGCGTGAGCCTGCTTTAAACACTCTAATTTTTTCAAAGTAACAGTCCTGATTCCCCAAGACACCAAATTAATGACATCATGGTTCGTCAGAAGGTAGGAATCAATAATACCAGTACGTACAATAGCACGACCAATAAATTGATCCCGAAATTCAACTACGAGCTTTTTAACTGCAACAACTTTAATATACGCTATTGGAGCTGGAATTACCGCGGCTGCTGGCACCAGACTTGCCCTCCAA
+
DDDDDIIIIIIIIIIIIIIIIIIIIIIIIIIIIIIIIIIIIIIHIIIIIIIIIIIIIIIIIIIIIIIHHIIHHGIIIIIIIIIIIIIHIIIHIIIIIIIIIHHIGIIIHIIIIIIIIIIIIIIIIIIIIIIIIIIIIIIIIIIIIIIHIIIIIIIIIIIIIHIIIIIIIIIIIIIIHIIIIIIIIIIIIIIIIIIIIIIIIIIIIIIHIIIIIIHIIIIIIIIIIIIIIHIIIIIIIIIHIIHGIIIIIIIIIGIIIIIIIHIIIIIIIIIIIHIIIIIIIHIIIGIIIIIHIIIIHIHIIIIIIIIIIIIIIIIHIIIIIIIIIIIIIIIIIIIIIIIIDDDDD
@HISEQ:969:HM2KJBCX2:2:1101:5815:22094 2:N:0:ACTATGCA
TCCGCAACCTGACCCAACTATCCCTATTAATCATTACGGTGGTCCTAGAAACCAACAAAATAGAACCATGCCGTCCTATTTTATTATTCCATGCTAATGTATTCAAGCAAAAATGCCTGCTTTAAACACTCTAATTTTTTCAAAGTAAAGGTCCTGGTTCCCCGCGGCATCCAATTAAGGACATCGCGGTTCTCCAGAAGGTGAGAAATTGACTGCACCAGTTCATACCCCGTGAGGCACGACCGATGCGCCAATCCCGAAATTCAACTACGAGCTTTTTAACTGCAACAACTTTAATATACGCTATTGGAGCTGGAATTACCGCGGCTGCTGGCACCAGACTTGCCCTCCAA
+
CADDDIHHIIIIIIIIHI1FHIIIIIIIIIHHIIIIIIIIIIIIIIIIIHFIEHIIGCEHIIIHHIIIIHGIIIIIIIIIIIHIHIHHHHIIIIG?G?EHIEHG?HHIIIIHHIHIIHIHIIIIIIIHHIIIIIIIIIIHIHIIIHHHHFHHHHIHHHHIIHIIIHIHIIIHHIIIIHIHIIIIIIIHFHIIIIIIIIIIIIIIIHIIGIIIHIHHCHIIIIIIHHDIHIIIIIIIIIIIIIIIIIIIIFHHIHHIIIIHIIIIIGIHHHHIIIIGIIIIHHIIIHHIIIHHIHIIIHGHHIIHIIHIIIIIIIHIIIIIIHIIIIIIIGIIIIIIIIIIIIHEIIIHBDDDD
@HISEQ:969:HM2KJBCX2:2:1101:8253:22052 2:N:0:ACTATGCA
TCCGCAACCTGACCCAACTATCCCTATTAATCATTACGTCAATCCTAGAAACCAACAAAATAGGATCAAACGTCCTATTTCATTATTCCATGCTAATGTATTCAAGCGTTAGCCTGCTTTAAACACTCTAATTTTTTCAAAGTAACAGTCCTGTTTCCCTGCAACACCAAATTAATGACATTACAGTTCTTCAAGAAGGAGGAACCAGTAAAGCCAGTACATACCAGAGGCACGACCAACTCTCTAATCCCGAAATTCAACTACGAGCTTTTTAACTGCAACAACTTTAATATACGCTATTGGAGCTGGAATTACCGCGGCTGCTGGCACCAGACTTGCCCTCCAA
+
DDDDDIIIIIIIIIIIIIIIIIIIIIIIIIIGIIIIIIIIIIIIIIHIIIIIIIIIIIHHHIIGIIHGIIHIHHIIIHIHHHIIIIIIIIGIGHHEIHIIIIHIIIIIIIIIHIIIIIIIHIIIIIIIIIIIIIIIIIIIIIIIIIIIIIIIIIIIIIIIHIIIIIIIIIIHIIIIIIIIIIIIIIIIIIIIIIIIIIIIIIIIIIIIIIIIIIIIIIIIIIIHIIIIIHIIIIIIIIHIHHHHHIIIIIIIIIIHHIIIIIIIIIIIIIIIIIIIIIIIIIIIIIIIIIIIIIIIIHIIIIIIIIIIIIIIIIIIIIIIIIIIIIIIIIIIIIIIIIIIIDDDDD
@HISEQ:969:HM2KJBCX2:2:1101:16496:22067 2:N:0:ACAATGCA
TCCGCAACCTGACCCAACTATCCCTATTAATCATTACGGTGATCCTAGAAACCAACAAAATAGAACCATGCCGTCCTATTCTATTATTCCATGCTAATGTATTCGAGCAAAATGCCTGCTTTAAACACTCTAATTTTTTCAAGGTAAAGGTCCTGGTTCCACATGACACCCAATTAAGGACATCATGCTTCTCCAGAAGGTGAGAAATCAACTGCGACAGTTCATACCCCTTAAGGCACGACCATCACGTCAATCCCGAAATTCAACTACGAGCTTTTTAACTGCAACAACTTTAATATACGCTATTGGAGCTGGAATTACCGCGGCTGCTGGCACCAGACTTGCCCTCCAA
+
DDDDDIIHIIIIIIIIIIHHHHHHIIIIHIIIIIIHHIIIIIIIHIIIIIIIIIIIIIIIIIIIIIHIHIGHIIHHHHIIIIIIIIIIHHHHIHIIIIGIIFHIHHHIIIIHHIIIIIICIHIHIHIIIIHHIIIIIHHIIIIIIIHHGHHIIIHHIIGHIIIIIIIHIIIIIIIIIIHIIIIIIIIIIIIIIIIIHIIIIHIIIIIIIIIIIIIIIIIIIHIIIHHIIIIIIIIIIIIIIIIIIIHIIIHIIIIIIIIIIIIIIIIIIIIHIIIIIIIIHIIIIIIIIIIIIIIIIIIIIIIIIIIIIIIIIIIIIIIIIIIIIIIIIIIIIIIIIIIIIIIIIIIDDDDD
@HISEQ:969:HM2KJBCX2:2:1101:8741:22822 2:N:0:ACTATGCA
TCCGCAACCTGACCCAACTATCCCTATTAATCATTACGGTGATCCTAGAAACCAACAAAATAGAACCATGCCGTCCTATTCTATTATTCCATGCTAATGTATTCGAGCAAAAATGCCTGCTTTAAACACTCTAATTTTTTCAAGGTAAAGGTCCTGGATCCGCAAGACACCCAATTAAGGACATCAAGTTTCTCCAGAAGGTGAGAAATCAACAGCGACAGTTCATACCCCTTAAGGCATGACCATCACGTCAATCCCGAAATTCAACTACGAGCTTTTTAACTGCAACAACTTTAATATACGCTATTGGAGCTGGAATTACCGCGGCTGCTGGCACCAGACTTGCCCTCCAA
+
DDDDCIIIIHIIIIIIIIIIIIIIHIIIIIIIIIIIIIGIIIHHHIHIIIIHIIIIHIIHIHFHIHIIIIIIIHIIIIIIHIIIIIIIIHIIHGFHHIFHHHHIIIIIIHIIIIIHHIIHHHHHIIHHIIIIIIIIIIIHIIIIHIIIIIIIIIIIIIIIIHIIIIIIIIIIIIIIIIIIIIIIIIIHIIIIIIIIIIIIIIIIIIIIIIIIIIIIIIIIIIIIIIIIIIIIIIIHIIIIIIIIIIIIIIIHIIIIIIIIIIHIIHHIIIIIIIIIIIIIHIIIIIIIIIIIIIIIIIIHHIIIIIIIIIIIIIIIIIIIIIIIIIIIIIIIIIIIIIIIIIIIIIIIDDDDD
@HISEQ:969:HM2KJBCX2:2:1101:13477:22373 2:N:0:ACTATGCA
TCCGCAACCTGACCCAACTATCCCTATTAATCATTACGTCGATCCTAGAAACCAACAAAATAGGGTCAAACGTCCTATTTCATTATTCCATGCTAATGTATTCAAGCTAATGCCTGCTTTAAACACTCTAATTTTTTCAAAGTAACAGTCCTAACTCCCCATAACACCAAATTAATGACATCATGGTTCGTCAGAAGGGAGAAATCAATGATACCAGTACGTACCAGAGGCACGACCGATATATTGATCCCGAAATTCAACTACGAGCTTTTTAACTGCAACAACTTTAATATACGCTATTGGAGCTGGAATTACCGCGGCTGCTGGCACCAGACTTGCCCTCCAA
+
DDDDDIIIIIIIIIIIIIIIIIIIIIIIIIIIIIIIIIIIIIIIIIIIIIIIIIIIIIIIIIIIIIIIHHHIIIIIIIIIIIIIIIIIIIIGHIIIIIIIIHHIIIIIIIIIIIIHIIIIIIGGIIIIIIIIIIIIIIIIIIIIIIHIIIIIIIIIIIIIIIHHIIIIIIIIIIIIIHHIIIIIIIIIIIIIIIIIIIIIIIIIIIIIIIIHIIIIIIIIIIIHHIIIIIIIHIIIIIIIIIIIIIIIIIIHIIIIIIIIIIIIIIIIIIIIIIIIIIIIIIIIIIIIIIIIIIGIIIIHHIIIIIIIIIIIIIIIIIIIIIIIIIIIIIIIIIIIIIIIIDDDDD
@HISEQ:969:HM2KJBCX2:2:1101:14705:23511 2:N:0:ACTATGCA
TCCGCAACCTGACCCAACTATCCCTATTAATCATTACGTCAATCCTAGAAACCAACAAAATAAGATCAACGTCCTATTTCATTATTCCATGCTAATGTATTCAAGCGTTAGCTTGCTTTAAACACTCTAATTTTTTCAAAGTAACAGTCCAAATTCCCCGCAACACCAAATTAATGGCATTACGGCTCATCAGGAAGGAGGAATCAGTGAGACCAGTACATACCAGAGGCATGACCAACCTACTAACCCCGAAATTCAACTACGAGCTTTTTAACTGCAACAACTTTAATATACGCTATTGGAGCTGGAATTACCGCGGCTGCTGGCACCAGACTTGCCCTCCAA
+
DDDDDIIHIHIIHIIIIIIIIIIIIIIIIIIIIIIIHIIIIIIIIIIIIIIIIIIHIHIIIIIIIIIIIIIIIIIIIHIIIIIIIIIIIIIIIIIIIIIIIIIHHIHHIHHHHHIIIIIIIHIIIIIIIIHIHHIHIIIIIIIIIIIIIIIIHHHIIIIIIIIIIIIIIIIIIHHIIIIIIIIIIIIIHGIIIIIIIIIIIIIIIIIIIIIIIIIIIIHIIIIIIIIIIIIIIIIIIIIIIHHIIHIIIHIIIIIIIIIIHHIIIIIIIIIIIIIIIIIIIIIIIIIIIIIIIIIIIIIIIIIIIIIIIIIIIIIIIIIIIIIIIIIIIIIIHHGHIIIIDDDDD
@HISEQ:969:HM2KJBCX2:2:1101:15183:23401 2:N:0:ACTATGCA
TCCGCAACCTGACCCAACTATCCCTATTAATCATTACGGTGGTCCTAGAAACCAACAAAATAGAACCACAACGTCCTATTCTATTATTCCATGCTAATCTATTCAAGCAATAGCCCGCTTTAAACACTCTAATTTTTTCAAGGTAATGGTTCTGGCTCCCCAACACACCCAATAAAGGGCATACTGGTTCACCAGAAGGAAGACCCGACAGCAGACAGTACTCGCCAAAGACGGACCGCCCGGCCAGGCCTAAAATTCAACTACGAGCTTTTTAACTGCAACAACTTTAATATACGCTATTGGAGCTGGAATTACCGCGGCTGCTGGCACCAGACTTGCCCTCAA
+
DDDDDIIIIIIIIIIIIIIIIIIIIEIIIIIIIIIIIIIIIHIIIIIHIIIIIIHIIHIIIIHIIIHIIIIHHHHIIHHIIIIIIIIIIIIIIIIIIIIIIHHIHHHIIIIIIIIIIIIIIHIIIIHIIIIIIIIIHIIIIIIIIIIHIIHIHIIIIIIHIIIIIIIIIIIIIIIIIIIIIIIIIIIIIIIIIIIIIIIGIIIIIIIIIIIIIIIIIIIIIIIIIIIIIIIIIIIIIIIIIIHHIIIIIIHIIIIIIIHIIIIIIIIIIIIIIIIIIIIIIIHIIIIIIIIIIIIIIIHHHIIIIIIIIIIIIIIIIIIIIIIIIIIIIIIIIIIIIIIIDDDDD
@HISEQ:969:HM2KJBCX2:2:1101:13362:23938 2:N:0:ACTATGCA
TCCGCAACCTGACCCCAACTATCCCTATTAATCATTACCTCGACTCCGAAAGCCAACGAAATAGAACCGAGATCCTATTCCATTATTCCATGCACTAATGTTCAGGCTGTAGCGCCTGCTTTGAGCACTCCAATTTTTTCAAAGTAAACGTGCTGGCCACTCAAGGCACTCGGTAAAGAGAACCATGAACGAACCAACAAAATCGTCCAAGCAAACAGTAAACATCGCAAGATGCACCATTCACCTGAAACCGAGATCCAACTACGAGCTTTTTAACCACAACAATTCTGATATACGCTATTGGAGCTGGAATTACCGCGGCTGCTGGCACCAGACTTGCCCTCCAA
+
DDDDDIIIIIIIIIHIIIIIIIIGHIIIIIIIGHIIHHIIIIFIIIIIIIIGIIIIIIIIIIIHHHIIIIIHHHHIHIIIIHIHIIIIIIIHFHFHIIHHCGIIIIIIIHIIIIIIIGIIIIIIHHIIIIIIIIIHIIHIIIHHHGIIIIIIHHHIHIIIHHHHIIIIIIIIIIIIIIIIIIIIIHIIIIIIIIHHIIIIHHIIIHIIIIIIIIHIIIIIIIIIHIIIIIIIIIIIIIIIIIIIHHIIIIHHIHHIIIHIIIIHHIIIIIIIIIIIIIIHHFHIIHEHIIIIIIIIIIIIIIIIIIIIIIIIIIIIIIIIIIIIIIIIIIIIIIIIIIIIIIDDDDD
@HISEQ:969:HM2KJBCX2:2:1101:4881:23879 2:N:0:ACTATGCA
TCCGCAACCTGACCCCAACTATCCCTATTAATCATTACGTCAATCCTAGAAACCAACAAAATAGGTTTGAACGTCCTATTTCATTATTCCATGCTAATGTATTCAAGCGTTAGCCTGCTTTAAACACTCTAATTTTTTCAAAGTAACAGTCCTGTTTCCCTGCAACACCAAATTAATGACATTACAGTTCTTCAGAAAGGAGGAATCAGCGAAACCAGTTCATACCAGTGGCACGACCAACCTGCTGACCCCGAAATTCAACTACGAGCTTTTTAACTGCAACAACTTTAATATACGCTATTGGAGCTGGAATTACCGCGGCTGCTGGCACCAGACTTGCCCTCCAA
+
DDDDDIIIIIIIIGIIIIIIIIIIIIIIIIHIIIIIIIIIIIIIIIIIIIHHIIIIIIIIHIIIIIIIIIIIIIIIIHIIIIIIIIIIIHIIIGIIGIIIIHIIIHIIIIIIIIIIIIIIIIIIIHIIIIIIHHHIIIIIHIIIIIIIHIIIIIIIIIIHIIIIIIIIIIHIHHIHIIIIIIIIIIIIIHIIIIIIIIIIIIIIIIIIIIIIIHIIIIHIIIIIIIIIIIIIIHIIIIIIIIIIHDIIIIIIIIIIIIIIIIIIIIIIIIIIIIIHIIIIIIIIIIIIIIIIIIIIIIIIHIIIIIIIIIIIIIIIIIIIIIIHIIIIIIIIIIIIIIIIIIDDDDD
@HISEQ:969:HM2KJBCX2:2:1101:6834:24267 2:N:0:ACTATGCA
TCCGCAACCTGACCCAACTATCCCTATTAATCATTACATCGATCCTAGAAACCAACAAAATAGAATCTGATGTCCTATTTCATTATTCCATGCTAATGTATTCAAGCGTAAGCTTGCTTTAAACACTCTAATTTTTTCAAGGTAACAGTCCTAATTCCCCATAACATCAAATAAATGACATTATGGTTCTTTAGAAGGTGAGAACCAATAAAACCAGTACATACCAAGGCATGACCGATTCCTTGATCCCGAAATTCAACTACGAGCTTTTTAACTGCAACAACTTTAATATACGCTATTGGAGCTGGAATTACCGCGGCTGCTGGCACCAGACTTGCCCTC
+
DDDDDIHGIIIIIIIIIIIHIIIIIIIIIIIIIIIIIIIIIIHIIIIIIIIIIIIIHIIIIIIGIHIIIHIHHIIIEHIIIIIIHIIH@HHHHHHHIIIIIIIIIIGIIIIHIIIIHIIIIIIHIHHIIIIIIIIIIFGIIIIIIIIIIHHIIIIIGHHIIHHHHIHGIIIIIIHIIIIIHIIIHHHIIIIIIIIHHIIIIHGIIIIIIIHHIIIIIIIIIIIIIIIIIIIIIIIIIIIIHIIIIIIIIIIIIHIIIIIIIIIIIIIIIIIIIHIIIIIIIIIIIIIIIIIIHIIIIIIIIIHIIIIIIIIIIIIIIIIIIIIIIIIIHIIIIIIIIDCDDD
@HISEQ:969:HM2KJBCX2:2:1101:10493:25118 2:N:0:ACTATGCA
TCCGCAACCTGACCCAACTATCCCTATTAATCATTACGGTGATCCTAGAAACCAACAAAATAGAACCATGCCGTCCTATTCTATTATTCCATGCTAATGTATTCGAGCAAAAATGCCTGCTTTAAACACTCTAATTTTTTCAAGGTAAAGGTCCTGGATCCGCAAGACACCCAATAAAGGACATCAAGTTTCTCCAGAAGGTGAGAAATCAACAGTAACAGTTCATACCCCTTAAGGCATGACCATCACGTCAATCCCGAAATTCAACTACGAGCTTTTTAACTGCAACAACTTTAATATACGCTATTGGAGCTGGAATTACCGCGGCTGCTGGCACAGACTTGCCCTCCAA
+
DDDDDIIIIIIIIIIIIIIIIIIIIIIIIIIIIIIIIIIIIIIIIIGHIHIIIIHIIIGIHIHIIIIIHIIIIIHHIIIIIIIIIIIIIIIIIIIIHIIIIHHIIIIIIIIIIIIIIIIIIIIHIIIIIIIIIIIIIHIIIIIIIIIIIIIIIIIIIIIIIIIIIIIIIIHIIIIIIIIIIIIIIIHIIIIIIIIIIIIIIIIIIIHHIIIIIIIIIIIIIIIIIIIIIIIIIIIIIIIIHIIIIIIHIHFIIIIIIIIIIIIIIIIIIHIIIIIIIIIIIIIIIIIIIIIIIIIIIIIIHIIIIIIIIIIIIIIIIIIIIIIIIIIIIIIIIIIIIIIIIIIIIIIDDDDD
@HISEQ:969:HM2KJBCX2:2:1101:20178:24433 2:N:0:ACTATGCA
TCCGCAACCTGACCCAACTATCCCTATTAATCATTACGTCGATCCTAAAAACCAACAAAATAGAATCAAACGTCCTATTTCATTATTCCATGCTAATGTATTCAAGCGCGAGCCTGCTTTAAACACTCTAATTTTTTCAAAGTAACAGTCCTGATTTCCCGCGACATCAAATTAATGACATCGTGGTTCGTCAGAAGGTAGGAATCAATTTGACCAGTACGTACCGAGGCACGACCGATCAACTGATCCCGAAATTCAACTACGAGCTTTTTAACTGCAACAACTTTAATATACGCTATTGGAGCTGGAATTACCGCGGCTGCTGGCACCAGACTTGCCCTCCAA
+
DDDDDIIIIIIIIHIIIIIIIIIIIIIIIIIIIIIHIHIIIIIIIIIIIIIIIIIIIIIIIIIIIIIIIIGIIIIIIIIIIHHIIIIIHIIIIIIIIIIIIHHIIIIIIIIIIIIIIHIIIIIIIIIIIIIIIIIIIIIIIIIIIIIIIIIIIIIIIIIIIIIIIIIIIIIIIIIIIIIIIIIIIIIIIIHIIIIIIIIIIIIIIIIIIIIIHIHIIIIIIIIIIIIIIIIIIIIIIIIIIIHGIIIIIIIIIIIIHIIIIIIIIIIIIIIIIIIIIIIIIIIIIIIIIIIIIIIIIIIIIIIIIIIIIIIIIIIIIIIIIIIIIIIIIIIIIIIIIIIIDDDDD
@HISEQ:969:HM2KJBCX2:2:1101:9113:25583 2:N:0:ACTATGCA
TCCGCAACCTGACCCAACTATCCCTATTAATCATTACGTCGATCCTAGAAACCAACAAAATAGGGTCAAACGTCCTATTTCATTATTCCATGCTAATGTATTCAAGCGTGAGCCTGCTTTAAACACTCTAATTTTTTCAAAGTAACAGTCCTGATTCCCCGCGACACCAAATTAATGACATCACGGATCTTCAGAAGGGAGAAACCAGTGACACCAGTGCATACCAAAGGCATGACCAGCGTACTGATCCCGAAATTCAACTACGAGCTTTTTAACTGCAACAACTTTAATATACGCTATTGGAGCTGGAATTACTGCGGCTGCTGGCACCAGACTTGCCCTCCAA
+
DDDCAIIHEHIIIEHHIIIIIIIIIIIIIHIIIIIIIIIIIHHIIIHIIIIIGIII?GHHHIIEEHHHHIEDHHIHIIIIIIHIIIHHHIIIIHHHIHIIIHHIIIIIIIHCHEHHIIIIIHHIIIHIIIHHIIIIIHHHHIIHHIHFHIIIIIHIIHIIIIIIIIHIIIIIIIIIIIGIIIIIIIIIIIIIIIIIIIIIIHHFIIIIHHHICHIIIIHIIIIIIHHIIIIIIGIIGIIIHHHIHIIIHHIHIIIIIIIIIHHIIHHIIIIIIIIIIIIIIIIIIIIIIIIIIIIIIIIHHIIIIIIIIIIIIIIIIIIIIIIIIIIIIIIIIIIIIIIIIDDDDD
@HISEQ:969:HM2KJBCX2:2:1101:6236:26096 2:N:0:ACTATGCA
TCCGCAACCTGACCCAACTATCCCTATTAATCATTACGTCAATCCTAGAAACCAACAAAATAGGATCGAACGTCCTATTTCATTATTCCATGCTAATGTATTCAAGCGTTAGCTTGCTTTAAACACTCTAATTTTTTCAAAGTAACAGTCCAAATTCCCCGCAACACCAAATTAATGGCATTACGGCTCATCAGGAAGGAGGAATCAGTGAGACCAGTGCATACCGATGGCATGACCAATCTACTAACCCCGAAATTCAACTACGAGCTTTTTAACTGCAACAACTTTAATATACGCTATTGGAGCTGGAATTACCGCGGCTGCTGGCACCAGACTTGCCCTCCAA
+
DCDDDIIIGIIIIHIIIIIIIIIIIIIIIIIIIIIIIIIIIIIIIIFHIIIIIIIIHGIHHHEEHHHIFHIIIIIIIIIIIIIIIIIIIIIIIIIIIHHIIIIIIIIIIIIIIIIHIIIIIHIIIHHHIIIIHHIIIIIIHIIHIIIHGIIIIIHIIIIIIIIIIHHIIHIHIIIHIIIHIIIIIIIIIIHIIIIIIIIIIIIIHIIIIIIIIIIIIIIIIIIII<IIIIIIIIIIIIIIIIIHGIIIIIIIIIIIIIIIIIHIIIIIIIIIIIIIIIIIIIIIIIIIIIIIIIIIIIIHIIIHIIIIIIIIIIIIIIIIIIIIIIIIIIIIIIIIIIIIIDDDDD
@HISEQ:969:HM2KJBCX2:2:1101:4902:27498 2:N:0:ACTATGCA
TCCGCAACCTGACCCAACTATCCCTATTAATCATTACGTCAATCCTAGAAACCAACAAAATAGGATCGAACGTCCTATTTCATTATTCCATGCTAATGTATTCAAGCGTTAGCTTGCTTTAAACACTCTAATTTTTTCAAAGTAACAGTCCAAATTCCCCGCAACACCAAATTAATGGCATTACGGCTCATCAGGAAGGAGGAATCAGTGAGACCAGTGCATACCGATGGCATGACCAATCTACTAACCCCGAAATTCAACTACGAGCTTTTTAACTGCAACAACTTTAATATACGCTATTGGAGCTGGAATTACCGCGGCTGCTGGCACCAGACTTGCCCTCCAA
+
DDDDDIIIIIHIIGIIIIIIIIIIIIIIHIIIIIIIIIIIIHIIIIHIIIIIIIIIIIIIIHEEHIIIIIIHIIIIIIIIHIIIIIIIIIIIIIHIIIHHIIIHIHIHHIHIHIIIIIIIIIHIIIIIIIIIIIHIIIHIIIHIIHIIIIIIIIIIIIIHHIIIHHIIIIIIIIIIIIIIIIIIIIIIIIIIIIIIIIIIIIIIIIIIIIIIIIIHIIIIIIIIIIIIIHIIIIIIIIIIIIIHGIIIIIIIHIIIIIIIIIHIIIIIIIIIIIIIIIIIIIIIIIIIIIIIIIIIIIIIIIIIIIIIIIIIIIIIIIIIIIIIIIIIIIIIIIIIIIIIIDDDDD
@HISEQ:969:HM2KJBCX2:2:1101:7542:26806 2:N:0:ACTATGCA
TCCGCAACCTGACCCAACTATCCCTATTAATCATTACGGTGATCCTAGAAACCAACGAAATAGAATCAGTCCGTCCTATTTCATTATTCCATGCTAATGTATTCAGACGTTAGCCTGCTTTAAACACTCTAATTTTTTCAAAGTAACAGTCCTGATTTCCAATCACACCAAATTAATGACATGAAAGTTCCTCAGAAGGTAGAGATTTATCTCACCAGTACAGACAATTAAGCCTGACCAATGGGTAAACCCCGAAGTTCAACTACGAGCTTTTTAACTGCAACAACTTTAATATACGCTATTGGAGCTGGAATTACCGCGGCTGCTGGCACCAGACTTGCCCTCCAA
+
DDDDDIIIIIIIIIIIIIIIIIIIIIIIIIIIIIIIIIHIIIIIIIHIHIHIIIIIIIIIHHIIIHIIIIIIIIIIIIIIIIIIIIHIIIIIIIIIHIIIIIIIIIIIIIIIIHIIIIIIIIIIIIIIIIIIHIIIIIIIIIIIIIHIHGIIIIIIIIIIIIIIIIIIIIIIIHIHIIIIIHIIIIIIIIHIIIIIIIIIIIIIIIIIIIIIIIIIIIIIIIIIIIIIIIIIIIIIIIIIIIIHHHGIIIIIIIIIIIIIIIIIIIIIIIIIIIIIIIIIIIIIIIIIHIIIIIIIIIIIIIIIIIIIIIIIIIIIIIIIIIIIIIIIIIIIIIIIIIIIIIIDDDDD
@HISEQ:969:HM2KJBCX2:2:1101:2494:27725 2:N:0:ACTATGCA
TCCGCAACCTGACCCAACTATCCCTATTAATCATTACGGTGATCCTAGAAACCAACAAAATAGAACCATGCCGTCCTATTCTATTATTCCATGCTAATGTATTCGAGCAAAAATGCCTGCTTTAAACACTCTAATTTTTTCAAGGTAAAGGTCCTGGATCCGCAAGACACCCAATAAAGGACATCAAGTTTCTCCAGAAGGTGAGAAATCAACAGTAACAGTTCATACCCCTTAAGGCATGACCATCACGTCAATCCCGAAATTCAACTACGAGCTTTTTAACTGCAACAACTTTAATATACGCTATTGGAGCTGGAATTACCGCGGCTGCTGGCACCAGACTTGCCCTCCAA
+
DDDDDIIIIIIIIIIIIIIIIIIIIIIIIIIIIIIIIIIIIHIIIHIIIHIIIIIIIIIIIIIIIIIIIIIIHIIIIIIIIIIIIIIIIIIIHIIIIIIHIGHIIIIIIIIIIIIIIIIIIIIIHHIIIIIIIIIIIIIIHIIIIIIIIHGHIIIIIIHHIIIIIIIIIIIIIIIIIIIIIIIIIIIIIHHIIIIIIIIIIIIIIIIIHIIIIIIIIIIIIHIIIIIIIIIIIIIIIIIIIIIIIIIIIIHGIIHIIIIIIIIIIIIIIIIIIIIIIIIIIHIIIIIIIIIIIIIIIIIIIIIIIIIIIIIIIIIIIIIIIIIIIIIIIIIIIIIIIIIIIIIIIIIIDDDDD
@HISEQ:969:HM2KJBCX2:2:1101:5790:27764 2:N:0:ACTATGCA
TCCGCAACCTGACCCAACTATCCCTATTAATCATTACATCGATCCTAGAAACCAACAAAATAGAATCTGATGTCCTATTTCATTATTCCATGCTAATGTATTCAAGCGTAAGCTTGCTTTAAACACTCTAATTTTTTCAAGGTAACAGTCCTAATTCCCCATAACATCAAATAAATGACATTATGGTTCTTTAGAAGGTGAGAACCAATAAAACCAGTACATACCAAGGCATGACCGATTCCTTGATCCCGAAATTCAACTACGAGCTTTTTAACTGCAACAACTTTAATATACGCTATTGGAGCTGGAATTACCGCGGCTGCTGGCACCAGACTTGCCCTCCAA
+
DCDDDIIIIIIHIIIIIIIIIIIIHIIIIIIIIIIIHIIIHIIIIIIIIIIIIIIIIIIIIIHIIIIIIIIIIIHIIIIIIIIHHIIIIIIIGIIHIIIIIIIIIIIIIIIIIIIIIHHIIIIIIIHIIIIIIIIIIIIIIHIIIIIIIIIIIIIIHIIIIIIIHIIIIIIIIIIIIIIIIIIIIIIIIIHIIIIIIIIIIIIIIIIIIIIIIIIIIIIIIIIIIIIIIIIIIIIIIIIIIIHHIIIIIIIIIIIIIIIIIHIIIIIIIIIIIIIIIIIIIIIIIHIIIIIIIIIIIIIIIIIIIIIIIIIIIIIIIIIIIIIIIIIIIIIIIIIIIIIIDDDDD
@HISEQ:969:HM2KJBCX2:2:1101:21098:27699 2:N:0:ACTATGCA
TCCGCAACCTGACCCAACTATCCCTATTAATCATTACGTCGATCCTAGAAACCAACAAAATAGAATCAAACGTCCTATTTCGTTATTCCATGCTAATGTATTCAAGCGTGAGCCTGCTTTAAACACTCTAATTTTTTCAAAGTAACAGTCCTGATTCCCCAAGACACCAAATTAATGACATCATGGTTCGTCAGAAGGTAGGAATCAATAATACCAGTACGTACAATAGCACGACCAATAAATTGATCCCGAAATTCAACTACGAGCTTTTTAACTGCAACAACTTTAATATACGCTATTGGAGCTGGAATTACCGCGGCTGCTGGCACCAGACTTGCCCTCCAA
+
DCDDCIIDHHHIIIIIIIIIEHIIIHIIHIEHHHHIIIIGHHHHIIIIEHHHIIIGIIIIHIHGHHIIIIIGHHHFHHHHIHHHHHHH?HHFGHEEHHHIGHHHHHHFGHHHHIIHHHHHGHIFHHHHIIIIIHHHIIIIHIIHIIIGIIHHHGFHHGIHIHHHHHIIIIHIIHHHIIIHIIIIHIIIIIIIIIIIIIIIIHIGHIIIHIIHHIIGIIHIIHIIIHIIIGIIHIIIIIIIIIHGGGIGIIIIIIIIIIIIIIIIHIIIIIIIHHIIIIIIIIHIIIIIIIIIIIIIIIIIIIIIIIIIIIIIIIIIIIIIIIIIIIIIIIIIIIIIIIIIDDDDD
@HISEQ:969:HM2KJBCX2:2:1101:9355:27368 2:N:0:ACTATGCA
TCCGCAACCTGACCCAACTATCCCTATTAATCATTACGTCAATCCTAGAAACCAACAAAATAGGATCAAACGTCCTATTTCATTATTCCATGCTAATGTATTCAAGCGTTAGCCTGCTTTAAACACTCTAATTTTTTCAAAGTAACAGTCCTGTTTCCCTGCAACACCAAATTAATGACATTACAGTTCTTCAAGAAGGAGGAACCAGTAAAGCCAGTACATACCAGAGGCACGACCAACTTACTAATCCCGAAATTCAACTACGAGCTTTTTAACTGCAACAACTTTAATATACGCTATTGGAGCTGGAATTACCGCGGCTGCTGGCACCAGACTTGCCCTCCAA
+
DDDDCIIIIIIHIIIIIIHIIIIIIIIIIIIIIIIIIIIIIIIHIIGHIIIIHIIIIIIHIHHHIIIIIIGIIIIIIIIIIIIIHHIFHHHHGIIGIIIIIIIIIIIIIIIIHIIIIIIIIIIIHIIIIIIIIIIIIIIIIIIIIIIIIIIIIIIIIIIIIIIIIIIIIIIIIIIIIIIIIIIIIIIIIIIIIIIIIIIIIIIIIIIIIIIIIHIIIIIIIIIIIIIIIIIIIIIIIIIIIIIHHIIIIIIIIIIHIIIIIIIIIIIIIIIIIIIIIIIIIIIIIIIIIIIIIIIIIIIIIIIIIIIIIIIIIIIIIIIIIIIIIIIIIIIIIIIIIIIIIDDDDD
@HISEQ:969:HM2KJBCX2:2:1101:17241:28247 2:N:0:ACTATGCA
TCCGCAACCTGACCCAACTATCCCTATTAATCATTACGTCGATCCTAGAAACCAACAAAATAGAATCAAACGTCCTATTTCGTTATTCCATGCTAATGTATTCAAGCGTGAGCCTGCTTTAAACACTCTAATTTTTTCAAAGTAACAGTCCTGATTCCCCAAGACACCAAATTAATGACATCATGGTTCGTCAGAAGGTAGGAATCAATAATACCAGTACGTACAATAGCACGACCAATAAATTGATCCCGAAATTCAACTACGAGCTTTTTAACTGCAACAACTTTAATATACGCTATTGGAGCTGGAATTACCGCGGCTGCTGGCACCAGACTTGCCCTCCAA
+
DDDDDHIHIIGFHHIHIIIIIIIIIIIIIIIIHIIHIIHIIIIIIIIIHHIH?GHHIIIEGFGHIIHGCHHFHHIIIIIIIIHIHIIGHEHFHIIIIIIIIHIIHHIHIIIHIIIIIIIHIHIIIHIIIIIIIIIHHIIIIIIIIIIIHIIIIIHIIIIGIIIIIIIIIIIIIIIHHIIIIIIIIIIIIHIIIIIIIIIIIIIIIIIHIIIIIIIGIIIIIIIIIIIIIIIIIIHIIIIIIIIGIIIHHIIIIIHHIIIIIIIIIIIIIIIIHHIIIIIIIIIIHHHIIIIIIIIIHIIIIIIIIIIHIHIIIIIIIIIHIIIIIIIIIIIIIIIIIIIIDDDDD
@HISEQ:969:HM2KJBCX2:2:1101:1837:28774 2:N:0:ACTATGCA
TCCGCAACCTGACCCAACTATCCCTATTAATCATTACGTCGATCCTAGAAACCAACAAAATAGAATCAAACGTCCTATTTCGTTATTCCATGCTAATGTATTCAAGCGTGAGCCTGCTTTAAACACTCTAATTTTTTCAAAGTAACAGTCCTGATTCCCCAAGACACCAAATTAATGACATCATGGTTCGTCAGAAGGTAGAAATCAATAATACCAGTACGTACAATAGCACGACCAATAAATTGATCCCGAAATTCAACTACGAGCTTTTTAACTGCAACAACTTTAATATACGCTATTGGAGCTGGAATTACCGCGGCTGCTGGCACCAGACTTGCCCTCCAA
+
@DBDDDHHEHIIIFHHHHIIIIIGEHIHHIIHCHHH@<FHI/EHHIGHHIEHHEGHHEHIHIH@@HHI?EHC<FHHE?@GHFHI@EHH?HIEHEHHHIIHHHHHHEG@GHHHHGGFHIIHF?HIHHFHHIHDCEFEHHHIHHHIIIHHHFIHGHHHIHHHHHIIHHIHIHHHHIHHCFHEHHEEDIHFHGEFEHIHHFCEHHHCC?IIHHHGGIHEHHGGCGC?EHHHEHCHED@CHHHIHFCAHHEACC?HG@C@HIIHGCHFEHHCHHGIHHHHIIHIHEHHGCIIHHCGIIIIIHIFHHIHHIHIIHHHHHDDHHHHHIIIIHGHIIHIHIHIIIIHDDDDD
@HISEQ:969:HM2KJBCX2:2:1101:1905:30095 2:N:0:ACTATGCA
TCCGCAACCTGACCCCAACTATCCCTATTAATCATTACGTGGTCCTAAAACCAACAAAATAGAACACCGTCCTATTTTATTATTCCATGCTAATGTATTCAAGCAAAAATGCCCGCTTTAAACACTCTAATTTTTTCAAAGTAAAGGTCCTAGTTCATTGAAACACCCAATAAAGAAGCATCCCAATTCACCAGAAGGTAAGAAATTGGCTACACACCGATTCATGCCCCTAAAAGCACGACCAATATATCCCAATCCCGAAATTCAACTACGAGCTTTTTAACCGCAACAACACTAATATACGCTATCGGAGCTGGAATTACTGCGGCTGCTAATACCAGACTTGCCCTCCAA
+
DDDDDIIIIIIIIIIIIIIIIIIIIIIIIIIIHIIIIIGIIGHIIIIIIIIHHHIIHHHIHIIIIHIIIHIIIIIHIIIIHIIIIIGIIIIIHHHEHIHIIHHIIIIIHIIHHHHIHHIIIIHHHHHHIIIHIHIIIIIIHIIIIIIIIIIIIIIIIIIIIIHIIIIHHIHHIIIIIIHHIIHHIIIIHIIIIIIIHIHIIIIIIIIHIIIIIIIHIIIIHIIIIIIIIHIIIIHHIIHIHIIIHHIIHHHHDIIIIIHIIIHHHIIIIHHIIIIIIIIHIIIIIIIIIIIIIIHIIIHHHDIHIIIHIIIIIIIIIIIIHIIIIIIIIIIIIIIIIHIIIIIIIIIIIDDDDD
@HISEQ:969:HM2KJBCX2:2:1101:16154:30373 2:N:0:ACTATGCA
TCCGCAACCTGACCCAACTATCCCTATTAATCATTACATCGATCCTAGAAACCAACAAAATAGAATCGGATGTCCTATTTCATTATTCCATGCTAATGTATTCAAGCGTGAGCCTGCTTTAAACACTCTAATTTTTTCAAGGTAACAGTCCTAATTCCCCGTGACACCAAATTAATGGCATTACGGTTCTTTAGAAGGTGAGAAATCAATAATATCAGTACATACCAACGGCATGACCGAAACATTGATCCCGAAATTCAACTACGAGCTTTTTAACTGCAACAACTTTAATATACGCTATTGGAGCTGGAATTACCGCGGCTGCTGGCACCAGACTTGCCCTCCAA
+
DDDDCIICHIHIIHIHIIIIIIHIIHIIIIIIIIIHIIIIIIHIIIIIIIIIIIIHIIIIIIHIEHIHHEHHGHGIEHIIIFHHGHEHHIIHHIIGIHHIHGIHIHGHHFIHHHIIHIIIIIIIIIIHHIGEHHGHEHHFGHHEHHIHHHHHHHIIIIIHHIHGIIHHIHHHIIHIIIHHHFIIIIIIIHIIIIIIIIIIIHIIIIIHIHHHGHIHHIIIHHIHIHGEHHHHHIHIIIIIHHHFHGDHHHIHGIIIHFIGIIIIHEHHIIIHHHIHHHGIIIIIIIIHIIIHHHIHIIIIHHHHIIIIIIIIIIIHDIIIIHIHIIIHIIIIIIIIIIHIHIDDDDD
@HISEQ:969:HM2KJBCX2:2:1101:16649:30954 2:N:0:ACTATGCA
TCCGCAACCTGACCCAACTATCCCTATTAATCATTACGTCGATCCTAGAAACCAACAAAATAGGGTCAAACGTCCTATTTCATTATTCCATGCTAATGTATTCAAGCGTGTGCCTGCTTTAAACACTCTAATTTTTTCAAAGTAACGGTCCTGATTCCCCATGACACCAAATTAATGACATCACAGTTCGTCAGAAGGTAGAAATCAATAATACCAGTGCATACCAGAGGCACGACCAATATATTGATCCCGAAATTCAACTACGAGCTTTTTAACTGCAACAACTTTAATATACGCTATTGGAGCTGGAATTACCGCGGCTGCTGGCACCAGACTTGCCCTCCAA
+
DDDDDIIIHIIIIIIGIIIIIIIIIIIIIIIIIIIIIIIIIGIIHIIIIIIIIIIIIIIIIGHHHHHIIIIIIIIIIIIIIIIIHIIIIIIIIIIIIIIIIIIIIIIIIIIIIIIIIIIIIHIIIHIIIIIIIIIIIIHHHIIIIIIIIIIIIIIIIIIIIIIIIIIIIIIIIIIIIIIIIIIIIIIIIIIIIIIIIIIIIIIIIIIIIIIIIIIIIIIIIIIIHIIIIIIIIIIIIIIIIIIIHIIIIIIIIIIIIIIIHIIIIIIIIIIIIIHIIIIIIIIIIIIIIIIIIIIIIIHHHIIIIIIIIIIIIIIIIIIIHIIIIIIIIIIIIIIIIIIIIDDDDD
@HISEQ:969:HM2KJBCX2:2:1101:14121:29794 2:N:0:ACTATGCA
TCCGCAACCTGACCCAACTATCCCTATTAATCATTACGGTGATCCTAGAAACCAACAAAATAGAACCATGCCGTCCTATTCTATTATTCCATGCTAATGTATTCGAGCAAAAATGCCTGCTTTAAACACTCTAATTTTTTCAAGGTAAAGGTCCTGGATCCGCAAGACACCCAATTAAGGACATCAAGTTTCTCCAGAAGGTGAGAAATCAACAGCGACAGTTCATACCCCTTAAGGCATGACCATCACGTCAATCCCGAAATTCAACTACGAGCTTTTTAACTGCAACAACTTTAATATACGCTATTGGAGCTGGAATTACCGCGGCTGCTGGCACCAGACTTGCCCTCCAA
+
DDDDCIIIIHEHIIIIEHHHHHHHHIIHIIHHIIIIIGH?HIIIEI?CEHHGEHHHIIIGIFEHHGHHHHIHHFDHHHCHHHEHCHHHIEHHHHFHHEHFGFCHIIIIIIHHHEGIHIIIIHHGHHIIHHHHHHHHHHIIIIIIIIIHIIIHIIIIIIIIHIIIIHHIHHHIIIGCHHHIIIII;IHIIHHIIHIIIIIIIIIIIIIIHIHGGHHHHHHGIIIIIIIIIIIIIIIIIHHHIIIIIIHHIIHHIIIHIIIIIIHIIIIIIIIIIIIIIIIIIIIIIIIIIIIHEIIIIIIIHIHIIIIIIIIIIIIIIIIIIIIHDIHHIIIIIIHHIIHIHIIIIIHIDDDDB
@HISEQ:969:HM2KJBCX2:2:1101:12781:31132 2:N:0:ACTATGCA
TCCGCAACCTGACCCAACTATCCCTATTAATCATTACGTTGATCCTAGAAACCAACAAAATAGGTTCGAACGTCCTATTTCATTATTCCATGCTAATGTATTCAAGCTAAAGCCTGCTTTAAACACTCTAATTTTTTCAAAGTAACAGTCCTAACTCCCCATAACACCAAATTAATGACATCATGGTTCGTCAGAAAGGAGAGACCAATGATACCAGTACGTACCGAAGGCACGACCGACATATTGATCCCGAAATTCAACTACGAGCTTTTTAACTGCAACAACTTTAATATACGCTATTGGAGCTGGAATTACCGCGGCTGCTGGCACCAGACTTGCCCTCCAA
+
DDDDDIIHIIIIIIIIIIIIIIIIIIIIIIIIIIIIIIIIIIIIIIHIIIIIIIIIIIIIIIHIIIIIIIHIHIHIIIIIIIIIIIIIIIII?HIIIIIIIIIIIIIIHIIIIHIIHHHIIIIIIIHIIIIIIIIIIIIIIIIHIIHIIIIIIIIIIIIIIIIIIIIIIIIIIIIIIIIIIIIIIIIIIIIIIIIIIIIIIIIIIIIIIIIIIIIIIIIIIIIIIIIIIIIIIIIIIIIIIIIIHIIIIIHIIIIIIIIIIIIIIIIIIIIIIIIIIIIIIIIIIIIIIIIIIIIIIIIIIIIIIIIIIIIIIIIIIIIIIIIIIHIIIIIIIIIIIIIIIDDDDD
@HISEQ:969:HM2KJBCX2:2:1101:15126:31491 2:N:0:ACTATGCA
TCCGCAACCTGACCCAACTATCCCTATTAATCATTACGGTGGTCCTAGAAACCAACAAAATAGAACCACAACGTCCTATTCTATTATTCCATGCTAATCTATTCAAGCAATAGCCCGCTTTAAACACTCTAATTTTTTCAAGGTAATGGTCCTGGCTCCCCAACACACCCAATAAAGGACATGCTGGCTCACCAGAAGGAAGACCCGACAGCAGACAGTACTCGCCAAAGACGGACCGCCCGGCCAGGCCTAAAATTCAACTACGAGCTTTTTAACTGCAACAACTTTAATATACGCTATTGGAGCTGGAATTACCGCGGCTGCTGGCACCAGACTTGCCCTCCAA
+
DDDDDIIIIIIIIIIIIIIIIIIIIIIIIIIIIIGHHIGHHHIIIIIIIIGIIHHIIHIIHIHIHIIIIIHHHIIFHIIIIIIIIHIIIIIIIIIIIIIIIHHIHIIIIIHIIHHIIIIHIHHHHIIIIIIIIIIIIIIIIHIIIIIIIIIIIIIIIHIIIIIIIIIIIIIIIIIIIIIIIIIIIIIIIIIHIIIHIIIIIIIIIIIIIIIIIIIHIIIIIIIIIIIIIIIIIIIIIIIIIIIIHIIIIIIIIIIIIIIIIIHHIHIIIIIIIIIIIIIIIIIIIIIIIIIIIHIIIIIIIIIIIIIIIIIIIIIIIIIIIIIIIIIIIIIIIIIIIIIIIDDDDD
@HISEQ:969:HM2KJBCX2:2:1101:11967:31030 2:N:0:ACTATGCA
TCCGCAACCTGACCCAACTATCCCTATTAATCATTACATCGATCCTAGAAACCAACAAAATAGAATCGGATGTCCTATTTCATTATTCCATGCTAATGTATTCAAGCGTGAGCCTGCTTTAAACACTCTAATTTTTTCAAGGTAACAGTCCTAATTCCCCGTGACACCAAATTAATGGCATTACGGTTCTTTAGAAGGTGAGAAATCAATAATATCAGTACATACCAACGGCATGACCGAAACATTGATCCCGAAATTCAACTACGAGCTTTTTAACTGCAACAACTTTAATATACGCTATTGGAGCTGGAATTACCGCGGCTGCTGGCACCAGACTTGCCCTCCAA
+
DDDDDIIIIIIIIIIIIIIIIIIIIIIIIIIIIIIIIIIIIIIIIIIIIIIIIIIIIIIIIIHIHIIIIIIIIIIIIIIIIIIIIIIHIIIIIIIIIIIIIIIIIHIHIIIIIIIIIIIIIHIIIIIIIIIIIIIIIIIIHIIIIIIIIIIIIIIIHHIIIIIIIIIIIIIIIIIIIIIIIHIIIIIIIIIIIIIIIIIIIIIIIIIIIIIIIIIIIIIIIIIIIIIIIIIIIIIIIIIIIIIIHGIIIIIIIIIIIIIIIIIIIIIIIIIIIIIIIIIIIIIIIIIIIIIIIIIIIIIIIHIIIIIIIIIIIIIIIIIIIIIIIIIIIIIIIIIIIIIIIIDDDDD
@HISEQ:969:HM2KJBCX2:2:1101:6505:31326 2:N:0:ACTATGCA
TCCGCAACCTGACCCAACTATCCCTATTAATCATTACGGTGATCCTAGAAACCAACAAAATAGAACCATGCCGTCCTATTTTATTATTCCATGCTAATCTATTCAAGCACAAGCCTGCTTTAAGCACTCTAATTTTTTCAAGGTAATAGCTCTGCTTCCCCAACGCACTAACTTAATAGCATGCTGGTTATTCAGAAGGTAGGAATTCATCAGGCCAGTGCGGACAGTGAAGCCCGACCAACCGACAAACTCCGAAATTCAACTACGAGCTTTTTAACTGCAACAACTTTAATATACGCTATTGGAGCTGGAATTACCGCGGCTGCTGGCACCAGACTTGCCCTCCAA
+
DDDDDIIHHIIIIIIIIIIIIIIIIIIIIIIIIIIIIIIIIIIIIIIIIIIIIIIIIIIIIIHIIIIIIHHIIIIHIIHIIIIIIIIIIIIIIIIHIEIIIHIIIIIIIIIIHHIIIIIIIIIIIIIIIIIIIIIIIIIIIIIIIIIIIIIIHIHIIIIIIIHIIIIIIIIIIIIHIIIIIIIIIIIIIHHHIIIIIIIIIIHIIIIIHIIIIIIIIIIIIIIIIIIIIHIIHIIIIIIIIIIIIHHIHIIIIIIIIIIIIIIIHIIIIIHIIIIIIIIIIIIIHIIIIIIIIIIIIIIIIIIIIIIIIIIIIIIIIIIIIIIIIIIIIIIIIIGIIIIIIIIDDDDD
@HISEQ:969:HM2KJBCX2:2:1101:2406:33696 2:N:0:ACTATGCA
TCCGCAACCTGACCCAACTATCCCTATTAATCATTACGGTGATCCTAGAAACCAACAAAATAGAACCATGCCGTCCTATTTTATTATTCCATGCTAATGTATTCAAGCAAAAATGCCTGCTTTAAACACTCTAATTTTTTCAAAGTAAAGGTCCTGGTTCCCCGCGGCATCCAATTAAGGACATCGCGGTTCTCCAGAAGGTGAGAAATTGACTGCACCAGTTCATACCCCGTGAGGCACGACCGATGCGCCAATCCCGAAATTCAACTACGAGCTTTTTAACTGCAACAACTTTAATATACGCTATTGGAGCTGGAATTACCGCGGCTGCTGGCACCAGACTTGCCCTCCAA
+
DCDDDIIIIIIIIIIHIIIIIIIIIIIIIIIIIIIIIIHIHIIIIIIIIIIIIGHIIFHIIHIIGIIIHHIHIIIIIIIIIIIIIIIIIIIIIIHHIIIIEDHIHFIIHIHHHIHHIIIIIIIIIGIIIIIIIHHIIHIIIIHHIIIIHIIIIIIHHHHIHHIIIHIIHIIIIIIHIIIIIIIIIIIIIIIIIIIIIIIIIIHIIIIIHGIIIIIIIIHIIIIHHHCGIIIIIIIIIIIHIIIIIIIIIIIHIIIIIIIIIIHIHHHIHHIIIIIIIIIIIIIIIIIIIIIIIIIIIIGIHIIIIIIIIGIIIIIIIIIIIIIIIIIIIIIIIIIIHIHIIHIIIIIICDDDD
@HISEQ:969:HM2KJBCX2:2:1101:6946:33897 2:N:0:ACTATGCA
TCCGCAACCTGACCCAACTATCCCTATTAATCATTACGTCAATCCTAGAAACCAACAAAATAGGATCGAACGTCCTATTTCATTATTCCATGCTAATGTATTCAAGCGTTAGCTTGCTTTAAACACTCTAATTTTTTCAAAGTAACAGTCCAAATTCCCCGCAACACCAAATTAATGGCATTACGGATCATCAGGAAGGAGGAATCAGTGAGACCAGTAAATAACAGAAGCATGACCAACCTTCTAACCCCGAAATTCAACTACGAGCTTTTTAACTGCAACAACTTTAATATACGCTATTGGAGCTGGAATTACCGCGGCTGCTGGCACCAGACTTGCCCTCCAA
+
DDDDAHIHHIIEHIIIIIIIHHIIIIHIIFHHIHHGHHHIIHIFHIIHIIIIHIIHIIIHHHFHHHIIGIIIHIDHIIIIIIIIIHHIGCGHEHHFH?FHHGHEH1EEFEHGHHIIFFHIIIICFCC?CGEGIHHGHFHIGHEHIE?@F1FGHECGFC<:.CD?-5GFGHGHHCDCH<<2GHH:GCHH9EGCH<D@H?DCHFHIIGHHH<11<1C<11</1<1/C<11/G@CCCHGHEH@D1/<1/</C/D1@D<1C<1D10<0111CFIIHG<C<<1<1C1@IH?IIIHIIHIHGIIIIIIHIIHEIIIIIIIIIHH?IIIIIHIIIIIIIIHHHHHGIIADDDD
@HISEQ:969:HM2KJBCX2:2:1101:14971:33221 2:N:0:ACTATGCA
TCCGCAACCTGACCCAACTATCCCTATTAATCATTACGTCGATCCTAGAAACCAACAAAATAGAATCAAACGTCCTATTTCATTATTCCATGCTAATGTATTCAAGCGCGAGCCTGCTTTAAACACTCTAATTTTTTCAAAGTAACGGTCCTGATTCCCCATGACACCAAATTAATGACATCATGGTTCTTCAGAAGGGAGAAATCAAAATTGCCAGTACGTACCGAGGCACGACCAACAAATTGATCTCGAAATTCAACTACGAGCTTTTTAACTGCAACAACTTTAATATACGCTATTGGAGCTGGAATTACCGCGGCTGCTGGCACCAGACTTGCCCTCCAA
+
DDDDDIIIIIIIIIIIIIIIIIIIIIIIIIIIIIIIIIHIIIIIIIHIHHHIIIIIIIIHIHIIIIIIIIHIIIIIIIHIIIIIIIIIIHHIHIHIIIIIIHHIIIIIIIIIIIIIIIIIIIIIIIIIIIIIIIIIIIIIIIIIIIIIIIIIIIIIIIIIIIIIIIHIIIIIIIIIIIIIIIIIIHEIIIIIIIIIIIIIIIIIIIIIIIIIIIIIIIIIIIIIIIIIIIIIIIIIIIIIIIIIIIIIIIIIIIIIIIIIIHIIIIIIIIIIIIIIIIIIIIIIIIIIIIIIIIIIIIIIIIIIIIIIIIIIIIIIIIIIIIIIIIIIIIIIIIIIIIIIDDDDD
@HISEQ:969:HM2KJBCX2:2:1101:15408:34837 2:N:0:ACTATGCA
TCCGCAACCTGACCCAACTATCCCTATTAATCATTACGTCGATCCTAGAAACCAACAAAATAGAATCAAACGTCCTATTTCATTATTCCATGCTAATGTATTCAAGCGTAAGCCTGCTTTAAACACTCTAATTTTTTCAAAGTAACAGTCCTGATTCCCCACGACACCAAATTAATGACATCGCGGTTCTTCAGAAGGTAGGAACCAATAATGCCAGTGCGTACCGAAGCACGACCAACAATTTGATCCCGAAATTCAACTACGAGCTTTTTAACTGCAACAACTTTAATATACGCTATTGGAGCTGGAATTACCGCGGCTGCTGGCACCAGACTTGCCCTCCAA
+
DDDDDIIIIIIHIIIIIIIIIIIIIHIIIIIIIIIIIIIIIIIHIIIIIIIIIIIIIIIIIIIHIIIIIHHIIHHIHIIIIGHIIIIIIIIIIIIIIIIIIGHIIIHHHHIIIHIHIHHIIHIIIHIIHHIHIIIIIIIIIGIHIIIIIIHHIHIIIIIIIHHIIHHIIIIIIIIIIIIIIIIIIIIIIIIGIIIIIIHIIIIIIIIIIIIIIHIIIIIIIIIIIIIIIIIIGIIHIIIIIIIHIIIIIIIIIIIIIIIIIIIIIIIIIIIIIIIIIIIIIIIIIIIHIIIIIIIIIIIIIIIIIIHHEIIIIIIIIIIIIIIIIIIIIIIIIIIIIIIIDDDDD
@HISEQ:969:HM2KJBCX2:2:1101:8523:35423 2:N:0:ACTATGCA
TCCGCAACCTGACCCAACTATCCCTATTAATCATTACGGTGGTCCTAGAAACCAACAAAATAGAATCATCCGTCCTATTTTATTATTCCATGCTAATGTATTCAAGCAAAATGCCTGCTTTAAACACTCTAATTTTTTCAAAGTAAAGGTCCTGGTTCCCCGCGGCACCCAATTAAGGACATCGCGGTTCTCCAGAAGGTGAGAAATTGACTACACCAGTTCATACCCCTTAAGGCACGACCGATGTGTCAATCCCGAAATTCAACTACGAGCTTTTTAACTGCAACAACTTTAATATACGCTATTGGAGCTGGAATTACCGCGGCTGCTGGCACCAGACTTGCCCTCCAA
+
DDDDAIIIHIIIIEHHHHIHHICEGHHGHHHFHIIGIHHHHHIH?1<CCECG@CGHHEH?1<DHIHHCEH?EE1EEHIIIIIGHHCHEHH@HIIHIFEHHHGHHGEHHHHHGHCHHHHHHIHHHHEEHIHHCHHHIHEHFEHHGGIIHGIIHHHHGHHHIIHHEH@A<IIIIHIHHEHGHHHHHIHHIIIHCHIIHHIGIIIIIIHHHCHIGIIHHFHHHHIIHII=IIIHHH8IIIIHIIIIIIIHIIHHHIHHIIIHIIIIIIIIIIIIIIIHHIIHHIIIIIIIIHIIIIIIIIHCHIIIHIHHHHHIIHHIIIIIIIIIIIIIIIHGHIIIIIIIIIIIIIIDDDDD
@HISEQ:969:HM2KJBCX2:2:1101:2327:35087 2:N:0:ACTATGCA
TCCGCAACCTGACCCAACTATCCCTATTAATCATTACGGCGGTCCTAGAAACCAACAAAATAGAATCACGCGTCCTATTCTATTATTCCATGCTAATGTATCCGAGCAAAGGCCTGCTTTGAACACTCTAATTTTTTCAAAGTAAAAGTCCTGGTTCCCCGACACACCCAATGAAGGGCATGCGGCTCCCCAGAAGGAAAGGCCCGGCCGGACCAGTACACGCGGTGAGGCGGACCGGCCAGCCAGGCCCAAGGTTCAACTACGATCTTTTTAACTGCAACAACTTTAATATACGCTATTGGAGCTGGAATTACCGCGGCTGCTGGCACCAGACTTGCCCTCCAA
+
DDDDDIIHIIIIHIIIIIIIIIIIIIIIIIIIIIIIHIHHIIIIHHIIIIIIHIIIIHIIIFHHFEHGHIIIIIIIIIIIIHIIHIIGHIIGHHHIHIIIIIHHHIIIHHEGHIIIIIIIIHIIIIIGHIIIIIIIIIIIIIHHIHIHHIIHHHIHIIIIIIIHHIIIHHIIIHIIIIIIIIIIIIHIIIIIIIHIIHIIIIIIIIIIIIIIIIIIIIIIIIIIIIIIIIIIIIIIIIIIIIII=IIIIIIIIIIIIIIIIIIIIIIIIIIIIIIIIIIIIIIIIHIIIIIIIIIIIIIIIIIIIIIIIIIIIIIIIIIIIIIIIIIIIIIIIIIIIIIIDDDDD
@HISEQ:969:HM2KJBCX2:2:1101:5593:35076 2:N:0:ACTATGCA
TCCGCAACCTGACCCAACTATCCCTATTAATCATTATCTCGATCCCTGAAACCAACAAAATAAGATCGTGATCCTATTCCATTATTCCATGCTGCAATATTCAAGCAATACGCCTGCTTTGAACACTCTAATTTTCTCACAGTAAAAGTCCCGAACCCTAATACACACTCAATAAAGAGCACATACAGTTTTCGGAAAGAAAAGAATGACATTTATCAGTAAACAAACCTCTCGGCAAGACCGATAAACGCACTCCAAAGTCCAACTACGAGCTTTTTAACTGCAACAACTTTAATATACGCTATTGGAGCTGGAATTACCGCGGCTGCTGGCACCAGACTTGCCCTCCAA
+
DDDDDIIHIIIIIIIIIIIHIHIIIIIIHIIIIIIIIIIIIIIIIIIIIIIIIIIIIIIIIIIHIIIIIIIIIIIIIIIHIIIIIIHIIIIIIIGHIIHIIHHIIHIIIIIIHIIIIHIIIIIIIIIGIIIIIIIHIIIIIIIIIHIIIIHHIHHIIIIIIIIIIIIIIIIIIIIIIIIIIIIIIIIIIIIIIIIIIIIIIIIIIIIIIIIIIIIHIIHIIIIIIHHIIHIHIIIIHIIHIIIIIIIHHGHHIIIIIIIIHIIIIIIIIIIIIIIIIIIIIIIIIIIIHIIIIIIIIIIIIIIIIIIIIIIIIIIIIIIIIIIIIIIIIIIIIIIIIIIIIIIIIIDDDDD
@HISEQ:969:HM2KJBCX2:2:1101:12399:36884 2:N:0:ACTATGCA
TCCGCAACCTGACCCAACTATCCCTATTAATCATTACGTCGATCCTAGAAACCAACAAAATAGAATCAAACGTCCTATTTCGTTATTCCATGCTAATGTATTCAAGCGTGAGCCTGCTTTAAACACTCTAATTTTTTCAAAGTAACAGTCCTGATTCCCCAAGACACCAAATTAATGACATCATGGTTCGTCAGAAGGTAGGAATCAATAATACCAGTACGTACAATAGCACGACCAATAAATTGATCCCGAAATTCAACTACGAGCTTTTTAACTGCAACAACTTTAATATACGCTATTGGAGCTGGAATTACCGCGGCTGCTGGCACCAGACTTGCCCTCCAA
+
DDDDDIIIIIIHIIIIIIIIIIIIIIIIIIIIIIIHHIIIIIIIIIHIIIIIIIIIIIIIIIIIIHIIIIIIIIHIIIIHIIIIIIIHHHIIHIIIIIIIIIIIIIIIIIIIIIIIIIIIIIIIIIIIIIIIIIIIIIIIIIIIIIIIIIIIIIIIIIIIIIIHIIHIIIIIIIIHIIIIIIIIIIIIIIIIIIIIIIIIIIIIIIIIIIIIHIIIIIIIIIIIIIIIIIIIIIIIIIIIIIHGIIIIIIIIIIIIIIIIIIIIIIIIIIIIIIIIIIIIIIIIIIIIIIIIIIIHIIIIIIIIIIIIIIIIIIIIIIIIIIIIIIIIIIIIIIIIIIIIDDDDD
@HISEQ:969:HM2KJBCX2:2:1101:3074:35616 2:N:0:ACTATGCA
TCCGCAACCTGACCCAACTATCCCTATTAATCATTACGGTGATCCTAGAAACCAACAAAATAGAACCATGCCGTCCTATTCTATTATTCCATGCTAATGTATTCGAGCAAAAATGCCTGCTTTAAACACTCTAATTTTTTCAAGGTAAAGGTCCTGGATCCGCAAGACACCCAATAAAGGACATCAAGTTTCTCCAGAAGGTGAGAAATCAACAGTAACAGTTCATACCCCTTAAGGCATGACCGTCACGTCAATCCCGAAATTCAACTACGAGCTTTTTAACTGCAACAACTTTAATATACGCTATTGGAGCTGGAATTACCGCGGCTGCTGGCACCAGACTTGCCCTCCAA
+
DCDDCIIDFHIIHHHHHIICCHCHHHHIHHIIIIIEHHIIIIIIIIIIIIHIHHIIHEIIIGHHIIIIIFCEEHHHIHIHIIIIICHIICHIHHHHFGFHHHHIHHHHHHIHIHIHHHIIHIIIHIIIHIIIIIHHIIIIIIIIIHHHHIIHIIIHHHHHIHIHIHIHIIIIIIHIIIHGIHIIIIHHGEHHIIIIIHHIHHEHIIIIIIIIIIIIIIIHHHHIIHIIIIIIHIIHIIIIIIIIIIIHHIHFIIHIIIIIIHFHIIHIIHIIIIIIIIIIIIIIIIIIIIHIIIIIIIIIHIIIIIIIIIIIIIIIIIIIIIIIIIIIIIIIIIIIIIIIIIIIIIIIDDDDD
@HISEQ:969:HM2KJBCX2:2:1101:5109:37534 2:N:0:ACTATGCA
TCCGCAACCTGACCCAACTATCCCTATTAATCATTACCTCAATGCTCTACAAAACCAACAAAATAGAACCGAGGTCCTATTCTATTATTCCATGCAACATTATTCAGGCGTAGGCCTGCTTTAAGCACTCTAATTTTCTCAAAGTAAACGCATCGGCCACCGAAAACACCCAATAAAGGACATCAACGGCCAACCGATAGATTAGGACCGGACGTGTAGTGACAGCAATCAAGCGCACCACACGCCAGTACCCGAGATCCAACTACGAGCTTTTTAACTGCAACAACTTTAATATACGCTATTGGAGCTGGAATTACCGCGGCTGCTGGCACCAGACTTGCCCTCCAA
+
DDDDDIIIIIIIIIIHIIIIIIIIFHIIIIIIIIIIIIIIIIIIIIIIIIIIGIIIIIIICHHIHHIHIIDHHHHHIHHIIIIIHIIIIIIIIGHHHIIGHIIHGHHIIIIIIIIIIIIHIIIIGIIIIIIIIHHIHIIIIIIIIIIIIIIIIIHIIIIIIIIIIIIIIIIIIIHIIHHIIIIIIIIIIIIIIIIIIIIIIIIIIIIIIIIIIIIIIIIIIIIIIIIIIIIIIIIIIIIIIIIIIIGIIIIIIIIIIIIIIIIIIIIIIIIIIIIIIIIIIIIIIIIIIIIIIIIIIIIIIIHIIIIIIIIIIIIIIIIIIIIIIIIIIIIIHHHIIIIIIIIDDDDD
@HISEQ:969:HM2KJBCX2:2:1101:16814:37538 2:N:0:ACTATGCA
TCCGCAACCTGACCCAACTATCCCTATTAATCATTACGGTGATCCTAGAAACCAACAAAATAGAACCATGCCGTCCTATTCTATTATTCCATGCTAATGTATTCGAGCAAAAATGCCTGCTTTAAACACTCTAATTTTTTCAAGGTAAAGGTCCTGGATCCGCAAGACACCCAATAAAGGACATCGAGTTTCTCCAGAAGTTGAGAAATCAACAGTAACAGTTCATACCCCTTAAGGCATGACCATCACGTCAATCCCGAAATTCAACTACGAGCTTTTTAACTGCAACAACTTTAATATACGCTATTGGAGCTGGAATTACCGCGGCTGCTGGCACCAGACTTGCCCTCCAA
+
DDDDDIIIIIIIIIIIIIIIGHIIIIIIHIIIIEHIIIIIIIIIIIIIIIIIIIIIIIIIIIIIIIIIHHIHHHHHIHHHHHIIIIHHHIIIGHIIIIGIGFHHEHIIIIHHIIHIIIIIIIIIIIIHIIIIHHIHHHHIIIIIIIHIIIHHEIIIIIHIIIIIIIHHIIIIHHHIIHIIGIIIIIIIIIIIIIIHHHIIIIIHIHGIIIIIIHHIIIIIIHIIIIIIIIHIIIHIIHGIHIIIIIHHIHGDIIIHDIIIIHEIIIHIIIIIIIIIIIHIIHIIIHIIHIHHIIIIIIIGHIIIIIIIIIIIIIIIIIIIIIIIIIIIIIIIIIIHHIIIIIIIIIIIDDDDD
@HISEQ:969:HM2KJBCX2:2:1101:15223:38106 2:N:0:ACTATGCA
TCCGCAACCTGACCCAACTATCCCTATTAATCATTACCGCGGTTCCAGAAACCAACACAACAGAACCACAGGTCCTATTCCATTATTCCATGCTAATCTATGCAAGCATGCGCCTGCTTTGAACACTCTAATTTTTTCAAGGTAAACGTCCTGGCTCCCGGCCGCCCGGCCACCCGAAGGCAGCCCGGCGGCCGTTCCCCAGGAGGAAAGGCTCGGCCTTGACGCCCCCGCGAAGGGGCAGGCAGTACTCGCCGCCGAAGCAGCGGACCACCCGGCCAAGCCCAAAATTCGACTACGAGCTTTTTAACTGCAACAACTTTAATATACGCTATTGGAGCTGGAATTACCGCGGCTGCTGGCACCAGACTTGCCCTCCAA
+
DDDDDIIHHIHIIIIIIIIIIIIGIIIIIIIIIIIIIIIIIIIIIIIHIIIIIIHIHIIIIIIIIIIIIIHHHIIIIIIIIIIIIIIHIIIGIIHIHIIIHHIHIGIIIIIHIIIIIIIIIIHIIHHHHIIHIIHHIGFIHIHHIIIIHIIIIGIIIIIHGIIHIIIIIIHIHHIHIIIIIIIIHIHIIIIIHHCHHIIEHHIHIIHIIGHIGIIIHGIIIIIIIIIIIIIIIIIHFIIIIGHIIIIIHIIIIIIIIHIIIIIIIHIIIIIIIHIIHIIIIIIIIIIIIIIIIIIIIIIIIIIIIIIIIIIIIIIIIIIIIIIIIIIIIIIIIIIIIIIIIIIIIIHIIIIIIIIIIIIIIIIIIIIIIIIIIDDDDD
@HISEQ:969:HM2KJBCX2:2:1101:16625:39860 2:N:0:ACTATGCA
TCCGCAACCTGACCCAACTATCCCTATTAATCATTACGTTGATCCTAGAAACCAACAAAATAGAATCGAACGTCCTATTTCATTATTCCATGCTAATGTATTCAAGCTAATGCTTGCTTTAAACACTCTAATTTTTTCAAAGTAACAGTCCTGATTCCCCACGACACCAAATTAATGACATCATGCTTCGTCAGAAGGGAGAAACCAATTGTACCAGTTCATACCGTAGGCACGACCGATAAATTGATCCCGAAATTCAACTACGAGCTTTTTAACTGCAACAACTTTAATATACGCTATTGGAGCTGGAATTACCGCGGCTGCTGGCACCAGACTTGCCCTCCAA
+
DDDDDIIIIIIIIIIIIIIIIIIIIIIIIHHIIIIIIIIIIIIHIIIIHIIIIHIIIIHHIHHHIIIIIIIDHHIIIIIIIIIIIIIIHIIIHHHHIIIIHIIHHIIIIIHIHHIIIIIHHHHIIIIIIIIIIIIIIIIHIIIIIIIHHHIIIIIIIIIHIIIIIIIIHIIIIIIIIIIIIIIIIIIIIIIIIIIIIIIIIIIIIIIIIIIIIIIHIIIIIIIIIIIIIIIIIIHIIIIIIIIIHIIIIHIIIIIIIIIIIIIIIIIIIIIIIIIIIIIIIIIHIIIIIIIIIIIIIIIHIIIIIIIIIIIIIIIIIIIIIIIIIIIIIIIIIIIIIIIIIDDDDD
@HISEQ:969:HM2KJBCX2:2:1101:8697:41510 2:N:0:ACTATGCA
TCCGCAACCTGACCCAACTATCCCTATTAATCATTACGTCAATCCTAGAAACCAACAAAATAGGTTCGAACGTCCTATTTCATTATTCCATGCTAATGTATTCAGGCGCTGGCCTGCTTTAAACACTCTAATTTTTTCAAAGTAACAGTCCTGTTTCCCCGCAACACCAAATTAATGGCATTACGGTTCTACAAGAAGGAGGAATCAGCAAGCTAGTACATACCAGTGGCAAGACCAACCTGCTGATCCCGAAATTCAACTACGAGCTTTTTAACTGCAACAACTTTAATATACGCTATTGGAGCTGGAATTACCGCGGCTGCTGGCACCAGACTTGCCCTCCAA
+
CDDDDIIIIIIIIIIIIIIIIIIIIIHIIIHIIIIIIIIIIIIHIIIIIIIIIIIHIHIIIHIGHHIIIHIIHHFHIIIIIIIIIIIHIHHFHIHIIHIIIHIIHIHIIHHIHIHIIIIIIIIHIIIIIIIIHHHHFHIIIIHIIIIIHIIIIIIHGGIHIIIIIIIHIHIIIIIIHIIIIIIIHHIHIIIIIIIIIIIIGIIIIIIIIIIIIIIIIIIIIIIIIIIIIIIIIIIIIIIH?IHHIIIIIIIIIIIIIIIIIIIIIIIIIIIHIIHIIIIIIIIIIIIIIIIIIIIIIIIIIIIIIIIIIIIIIIIIIIIIIIIIIIIIIIIIIIIIIIIIDDDDD
@HISEQ:969:HM2KJBCX2:2:1101:19959:41683 2:N:0:ACTATGCA
TCCGCAACCTGACCCAACTATCCCTATTAATCATTACGTCGATCCTAGAAACCAACAAAATAGAATCAAACGTCCTATTTCATTATTCCATGCTAATGTATTCAAGCGTGCGCCTGCTTTAAACACTCTAATTTTTTCAAAGTAACAGTCCTGATTCCCCACGACACCAAATTAATGACATCGCGGTTCTTCAGAAGGTAGGAACCAATAATGCCAGTACGTACCGAAGCACGACCAACAATTCGATCCCGAAATTCAACTACGAGCTTTTTAACTGCAACAACTTTAATATACGCTATTGGAGCTGGAATTACCGCGGCTGCTGGCACCAGACTTGCCCTCCAA
+
DDDCDIIIHIIHIIIIIIIIIIHIIIIIIIIIIIIIIIIIIIHIIIIIIIIIIIIIIIHIIIIHIIIHIIHHHCHHIIIIGIIIIIIIGIIHIHIIIIIIIHHIHIIIIIIIIIIIIIIIIHIIIIIIIHIIIHIIIIIHIIIIIIIHIIIIIIHIIHIIIIIIIIIIIIIIIIIIIIIIIIIIIIIIIIIIIIIIIIIIIIIIIIIIIIHIIIIIIIIIIIIIIIIIIIIIIIIIIIIIHIHHIIIHHHIIIIHHIHIIIHIIIIIIIIIIIIIIIIIIHHIIHEIIIIHEIIIIIIIIIIIIIIIIIIIIIIIIIIIIIIIIIIIIIIIIIIIIIIIIDDDDD
@HISEQ:969:HM2KJBCX2:2:1101:14948:41253 2:N:0:ACTATGCA
TCCGCAACCTGACCAACTATCCCTATTAATCATTACGGTGATCCTAGAAACCAACAAAATAGAACCATGCCGTCCTATTTTATTATTCCATGCTAATCTATTCAAGCACTAGCTTGCTTTAAGCACTCTAATTTTTTCAAGGTAATAGCTCTGCTTCCCCAACGCACCAAATTAATGGCATGAAGGTTATTCAGAAGGTAAGAATCCATCAAATCAGTACGAACAGTGAAGCCCGACCGATAGACAGATTCCGAAATTCAAATACGAGCTTTTTAACTGCAACAACTTTAATATACGCTATTGGAGCTGGAATTACCGCGGCTGCTGGCACCAGACTTGCCCTCCAA
+
DDDDDIIHIIHIIIIIIIIIIIIIIIIIIIIIIIIIIHHIIHIIIIIIIIIIGIIIIIIHIFFHIIIIEHIIHDHHIIIIIIIIIHIHIIEHHFIIIIIIHHHHIHIIIIIHIIIIIIIIIIIIIHHHIIIIIIIIIIIIIIIIIIIIIIIHHIIIIIIIIIHGIHIIIIHGIIIIHFIIIIIIHGHHHHIIIIIIIIIIIIIIIIIIIIIHHGIIIIIHIIIIHIIIIHGIIIIIIIIIIHIIHHIIIIIIIIIIIIIIIIIIIIIIIIIIHIIIIIGIIIIHHIHIIIIIIHHGIIIIIIIIIIIIIIIIIIIIIIIIIIIIIIIIIIIIIIIIIIIIIIDDDDD
@HISEQ:969:HM2KJBCX2:2:1101:20229:41971 2:N:0:ACTATGCA
TCCGCAACCTGACCCAACTATCCCTATTAATCATTACGTCAATCCTAGAAACCAACAAAATAGGATCAAACGTCCTATTTCATTATTCCATGCTAATGTATTCAAGCGTTAGCCTGCTTTAAACACTCTAATTTTTTCAAAGTAACAGTCCTGTTTCCCTGCAACACCAAATTAATGACATTACAATTCTTCAAGAAGGAGGAACCAGTAAAGCCAGTACATACCAGAGGCACGACCAACCTACTAATCCCGAAATTCAACTACGAGCTTTTTAACTGCAACAACTTTAATATACGCTATTGGAGCTGGAATTACCGCGGCTGCTGGCACCAGACTTGCCCTCCAA
+
DDDDDHIIHIIIIIIGIIIIHHIIIIIIIIIIIIIIIIIIIIIIIIGIIHIHIHIIHHIIIHHEIIIIFHGHFHHIIIGIHIIIIHHHGGIC<FHHIHIHH?HHIIIIIIIIIIIGHFIHFHIIIIIIIIIIIHHHIHHHHIHIIIHHIIHIIIIIIIIHIIIIIIGIHHHIIIIIHIIIIIIIIHHFIHIIIIIIIIIIIIIIHHIIIHIIIIHIIIHIIIIIIIIIIIIIHIIIHCH<HHHHFGIIIIHHIIIIIIIHHIHIHHIIIIIIIIHIIIIIIIIIIIIIIIHIIHIIIIIIIIIIIIIIIIIIHIIIIIIIIIIIIIIIIIIIIIIIIIIIHBDDDD
@HISEQ:969:HM2KJBCX2:2:1101:9120:41204 2:N:0:ACTATGCA
TCCGCAACCTGACCCAACTATCCCTATTAATCATTACGTCAATCCTAGAAACCAACAAAATAGGATCGAACGTCCTATTTCATTATTCCATGCTAATGTATTCAAGCGTTAGCCTGCTTTAAACACTCTAATTTTTTCAAAGTAACAGTCCTGTTTCCCTGCAACACCAAATTAATGACATTACAGTTCTTCAGAAAGGAGGAATCAGCGAAGCCAGTGCATACCAGTGGCACGACCAACCTGCTGACCCCGAAATTCAACTACGAGCTTTTTAACTGCAACAACTTTAATATACGCTATTGGAGCTGGAATTACCGCGGCTGCTGGCACCAGACTTGCCCTCCAA
+
DDDDDIIHHIIIHIIIIIIIIIIIIIIIIIIIIIIIIIIIIIIHHHHHIIIGIIIIIIIGHHIIGIIIIIHIIIIIHIHHHHIHIIIIIIIIIIIIIIHIIFIIIIIGIIIIIHIIIIIIHIIIIIIIIIIIIIIIIGIIIIIIIIIHIIIHIIIIIIHIHIIIIIIHIIHHIIHIIIIIGIIIIIIHIIIIIIIIIIIIIIIIIII<IIIHIIIIIIIIIIIIIIIIIIIIIIIIIIIIIIIHHIIIIIIIIIIIIIIIIIIIIIIIIIIIIIIIIHIIIIIIIIIIIIIIHIIIIIIIIIIIIIIIIIIIIIIIIIIIIIIIIIIIIIIIIIIIIIIIIDDDDD
@HISEQ:969:HM2KJBCX2:2:1101:6195:42601 2:N:0:ACTATGCA
TCCGCAACCTGACCCAACTATCCCTATTAATCATTACGTCGATCCTAGAAACCAACAAAATAGGATTGACGTCCTATTTCATTATTCCATGCTAATGTATTCAAGCGTTAGCCTGCTTTAAACACTCTAATTTTTTCAAAGTAACAGTCCTGATTTCCCGCAACACCAAATTAATGACATCACGGTTCGTCAAGAAGGAGGAATCAGTAAAGCCAGTACATACCGAAGGCATGACCAACTTACTAACCCCGAAATTCAACTACGAGCTTTTTAACTGCAACAACTTTAATATACGCTATTGGAGCTGGAATTACCGCGGCTGCTGGCACCAGACTTGCCCTCCAA
+
DDDDDGIGGHIHEE@GEH@H@GFHEHIIIGIIEHIIIEHEHDHHD@HEHHGFHHHIFCEHHICFHHI<EC0DGCG?FE?HHGFGHG?1DHHFHHFIIHIHIIIIIIIIIIIIIHHHIHHHIIIIIIIIHIIIIIHIIIIIIHIIIIIIIHIHIIHIIIIIIIIIIIIIIIIIIIIIIIIIHIIIIIIIIIIIIIIIIIIIIIIIIIIHIIIIIIIIIIIIIIIIIIIIIIIIIIIIIIIIIIHHIHIHIIIIIIIIIIIIIIIIIIIIIIIIIIIIIIIIIIIIIIIIIIIIIIIIIIHIIIIIIIIIIIIIIIIIIIIIIIIIIIIIIIIIIIIIIIIIDDDDD
@HISEQ:969:HM2KJBCX2:2:1101:6373:43970 2:N:0:ACTATGCA
TCCGCAACCTGACCCAACTATCCCTATTAATCATTACGTCAATCCTAGAAACCAACAAAATAGGATCGAACGTCCTATTTCATTATTCCATGCTAATGTATTCAAGCGTTAGCCTGCTTTAAACACTCTAATTTTTTCAAAGTAACAGTCCTGTTTCCCTGCAACACCAAATTAATGACATTACAGTTCTTCAAGAAGGAGGAATCAGTAAAGCCAGTACATACCATTGGCACGACCAACCTACTGACCCCGAAATTCAACTACGAGCTTTTTAACTGCAACAACTTTAATATACGCTATTGGAGCTGGAATTACCGCGGCTGCTGGCACCAGACTTGCCCTCCAA
+
DDDDDIIIIIIIIIFHHIHIIIIIIIIIIHIHIIHIIIIIIIHHHIIIIIIHHIIIHEHHHIHHIIIGHHHGHIHHIHIIHIIIIIGHHHHIGHCEIHGHHIHIIIIIIIIIHIIHHIIIIHHIIIHIIHHIIHHHHIIIIIHIIIHHHHIIIHIIHHIHEHIIIIHIHIHHIIIIIIIIIIIIIIIIHGIGHIIIIIIIIIIHHIIIHIIHIIIIIIIIIIIGIIIIIIIIIIIIIIHIHHGHHIIIIIIIIIIIIIIIIIIIIIIIIIIIIIHIIIIIIIIIIHIIIIIIIIIIIIIHIIIIIIHIIIIHIIIIIIIGIIIIIIIIIIIIIIIIIIIIIDDDDD
@HISEQ:969:HM2KJBCX2:2:1101:1295:44024 2:N:0:ACTATGCA
TCCGCAACCTGACCCAACTATCCCTATTAATCATTACGTCAATCCTAGAAACCAACAAAATAGGATCAAACGTCCTATTTCATTATTCCATGCTAATGTATTCAAGCGTTAGCCTGCTTTAAACACTCTAATTTTTTCAAAGTAACAGTCCTGTTTCCCTGCAACACCAAATTAATGACATTACAGTTCTTCAAGAAGGAGGAACCAGTAAAGCCAGTACATACCAGAGGCACGACCAACCTACTAATCCCGAAATTCAACTACGAGCTTTTTAACTGCAACAACTTTAATATACGCTATTGGAGCTGGAATTACCGCGGCTGCTGGCACCAGACTTGCCCTCCAA
+
DDDDDIIIIIHIIIIHIIHHHIIIIIIIIIIHIIIIIHHHIIIIIIIHIIIICCHIIIIHIIHGHHHIIIIIEEHIGHHGIIIIHEGHIIHH?CGHIHIIIHIIHHHHHHIIHIHGHHHIHHIIHHIIHIIHHHHHEHHIIHHIIIIHHHIIIIGGIHHI9IIIHIIIIIHIIIIIIIIIHIIIIIIIIIIIIIIIIIII;IIIIHIIIIIIIIHIIIIHEIIHIIHGIIIIIIIIIIIIIIHHGIHIIIIIIIHGIIIHIIHIIIIIIIIIIIIIIIIIIIIHIIIIHIIIIIIIIIIIIIIIIIIIIIIIIIIIIIIIIIIIIIIHHIIIIIIIIIIIIDDBDD
@HISEQ:969:HM2KJBCX2:2:1101:2331:44979 2:N:0:ACTATGCA
TCCGCAACCTGACCCAACTATCCCTATTAATCATTACGTCAATCCTAGAAACCAACAAAATAGGATCAACGTCCTATTTCATTATTCCATGCTAATGTATTCAAGCGCGAGCCTGCTTTAAACACTCTAATTTTTTCAAAGTAACAGTCCTGATTTCCCACCACACCAAATGAATGACATGATGGTTCGTCAGAAGGTAGGAATCAGTAACACCAGTACGTACCGAAGGCACGACCAGCGTACTAATCCCGAAATTCAACTACGAGCTTTTTAACTGCAACAACTTTAATATACGCTATTGGAGCTGGAATTACCGCGGCTGCTGGCACCAGACTTGCCCTCCAA
+
DDDDDIIIIIIIIIIHIIIIIHIIIIIIIIIIIIIIIIIIHIIIIIIIIIIIIIIIIIIHIIHHHIIIIIIIIIIHIIIIIIIIIIIIHIIGIIIIIIIIIIIIIHHIIIIIIIIIHIIIIIIIIIIIIHIIIIIIHHIIIIIIIIIHIIIIIIIIFIIIHIIIIHIIIIIIIIIIIIIIIIIIIIIIIHIIIIIIIIIIIIIIIIIIIIIIIIIIIIIIIIIIIIIIIIIIHIHIIIIIIIHHIIIIIIIIIIIIIIIHIHIIHIIIIIIIIIIIIIIIIIIIIIIIIIIHHIHIIIIIIIIIIIIIIIIIIIIIIIIIIIIIIIIIIIIIIIIIIIIIDDDDD
@HISEQ:969:HM2KJBCX2:2:1101:8911:44777 2:N:0:ACTATGCA
TCCGCAACCTGACCCAACTATCCCTATTAATCATTACGGTGGTCCTAGAAACCAACAAAATAGAACCACAACGTCCTATTCTATTATTCCATGCTAATCTATTCAAGCAATAGCCCGCTTTAAACACTCTAATTTTTTCAAGGTAATGGTCCTGGCTCCCCAACACACCCAATTAAGGACATACTGGTTCACCAGAAGGAAGACCCGACAACAGGACAGTACTCGCCAAAGACGGACCGCCCGGCCAAGTCTAAAATTCAACTACGAGCTTTTTAACTGCAACAACTTTAATATACGCTATTGGAGCTGGAATTACCGCGGCTGCTGGCACCAGACTTGCCCTCCAA
+
DDDDDIIIIIIHIIIIIIIIIIIIIIIIIIIIIIIIIIIIIIIIIIIIIHIIIHIIIIIIIIIIIIIHHIIIIHIIIIIHIIIIIIIIIHIIGIIIIIHHIIIIIIIIIIIIIIIIIIHIIHIIIIIIIIIIIIIIIIIIIIIIIIIIIIIIIIIIIIIIIHIIHIHIIIIIHGHIIIIIIHIIIIIIIIIIIIIIIIIIHHIIIIIIIIIIIIIIIIIIIIIIIIIIIIIIIIIIHIIIIIIIHHIIIIIIIIIIIIIIIIIIIIIIIIIIIIIIIIIIIHIIIIIIIIIIIIHIIIIHHHIIIIIIIIIIIIIIIIIIIIIIIIIIIIIIIIIIIIIIIIDDDDD
@HISEQ:969:HM2KJBCX2:2:1101:8758:44751 2:N:0:ACTATGCA
TCCGCAACCTGACCCAACTATCCCTATTAATCATTACATCGATCCTAGAAACCAACAAAATAGAATCGGATGTCCTATTTCATTATTCCATGCTAATGTATTCAAGCGTAAGCTTGCTTTAAACACTCTAATTTTTTCAAGGTAACAGTCCTAATTCCCCATAACATCAAATAAATGACATTATGGTTCTTTAGAAGGTGAGAACCAATAAAACCAGTACATACCAAGGCATGACCGATTCCTTGATCCCGAAATTCAACTACGAGCTTTTTAACTGCAACAACTTTAATATACGCTATTGGAGCTGGAATTACCGCGGCTGCTGGCACCAGACTTGCCCTCCAA
+
DDDADHIGIIIIIIIIIIIIIIIIIHIIIIIIIIIHGHHHHIIIIIIIIIIIIHIIIIIHIIIHIHIIIIIIIIIIIIIIIIIIIIIIIIIIIIIIIIIIIHHIIIIHIIIIIIIIIIIIIHHIHIIIIIHHHIIIIIIIIIIIIIIIHIIIIIHIIIIIIIIIIIHIIIIIIIHIIHIIIIIIIIIIIIIIIIIIIIHIIIIIIIIIIIIIIIIIIIIIIIIIIIIIHIIIIIIIIIIIHIHHIIHIHHIIIHIHIHHIIHIIIIIIIIIIIIIIIIIIIIIIIIIIIIIIHIIIIIIIIIIIIIIIIIIIIIIIIIIIIIIIIIIIIIIIIIIIIIIIDDDDD
@HISEQ:969:HM2KJBCX2:2:1101:14381:44298 2:N:0:ACTATGCA
TCCGCAACCTGACCCAACTATCCCTATTAATCATTACATCGATCCTAGAAACCAACAAAATAGAATCTGATGTCCTATTTCATTATTCCATGCTAATGTATTCAAGCGTAAGCTTGCTTTAAACACTCTAATTTTTTCAAGGTAACAGTCCTAATTCCCCATAACATCAAATAAATGACATTATGGTTCTTTAGAAGGTGAGAACCAATAAAACCAGTACATACCAAGGCATGACCGATTCCTTGATCCCGAAATTCAACTACGAGCTTTTTAACTGCAACAACTTTAATATACGCTATTGGAGCTGGAATTACCGCGGCTGCTGGCACCAGACTTGCCCTCCAA
+
DDDDCHHCHHHIIHIIIIIIIIIIIIIIIIIIIIIIIIIIIIIHIIIIIIIIIIHIEIIHIIIIIIGIIIIIIIIIGIIIIIIIIIIIIIIIIHIIIIIIHIHHIHHIIHIIIIIIIHHIIIIIIIIIHHIIIIIIIHIIIEHIIIIIHIIIIIIIIIIGIIIIIIHIIIIIHIIIHIIIIIIIIIIIIHHIIIIIIIHIIIIIHHIIIIIIIHIIIIIIIHIIGIIIIIIIIIIHIIIIIIHIIIIIIIIIIIIIIIIIIIIIIGIIIIIIIIIIIIIIIIIIIIIIIIIHIIIIIIIIIIIIIIIIIIIIIIIIIIIIIIIIGIIIIIIIIIIIIIIIDDDDD
@HISEQ:969:HM2KJBCX2:2:1101:6407:46143 2:N:0:ACTATGCA
TCCGCAACCTGACCCAACTATCCCTATTAATCATTACGTCAATCCTAGAAACCAACAAAATAGGATCAAACGTCCTATTTCATTATTCCATGCTAATGTATTCAAGCCTTAGCCTGCTTTAAACACTCTAATTTTTTCAAAGTAACAGTCCTGATTTCCTGCAACACCAAATTAATGACATTACAGTTCGTCAAGAGGGAGGAATCAGTGAGATCAGTACATACCAGAGGCATGACCAACCTACTAACCCCGAAATTCAACTACGAGCTTTTTAACTGCAACAACTTTAATATACGCTATTGGAGCTGGAATTACCGCGGCTGCTGGCACCAGACTTGCCCTCCAA
+
00<<DHHCHI1FE@@GHI?<1<D1<FG?HECCFE1F<11<DH@CGHH1<CFCC<F@E<DHII1D1<?G?@@HH?CEG?G1C11<@<F?C1@CC<<DHHHCHHHFECIIHIGHEHHIIHIIIGHHEHHIHHHIHHHHHGHCHHCIHHCHHIHHGEHHGHHFFIIIHG?HHGHGFHGEIIIHHIHHGGHHHHHFIIIIIHG:G8CFGIIIHIIIIIIIIHHHHHIIIIIIIIIIIHFHHHEHHHHHHHDIIHHHHHHIHHGIHIIIHIGHIHHFFIIHIIIHHGHHIHHHHHIIHHIHIHHHHEEFHIHHIIHHCHIIIIIIIHHHHIIFHIHFCHHHG@CE<@DD@@
@HISEQ:969:HM2KJBCX2:2:1101:5933:46765 2:N:0:ACTATGCA
TCCGCAACCTGACCCAACTATCCCTATTAATCATTACGTTGATCCTAGAAACCAACAAAATAGAATCGAACGTCCTATTTCATTATTCCATGCTAATGTATTCAAGCGCGTGCCTGCTTTAAACACTCTAATTTTTTCAAAGTAACAGTCCTGACTCCCCACAACATCAAATTAATGACATCATGATTCATCAGAAGGGAGAAATCAATGACATTAGTATGTACCGAAGGCACGACCGACGTATTGATCCCGAAATTCAACTACGAGCTTTTTAACTGCAACAACTTTAATATACGCTATTGGAGCTGGAATTACCGCGGCTGCTGGCACCAGACTTGCCCTCCAA
+
DDDDDIIIIIIIIIIIIIIIIIIIIIIIIIIIIIIIIIIIIIIIIIIIIIIIIIIIIIIIIIIGIIIIIIIIIIIIIIGIIIIIIIIHIIIIIIIIIHHIIIHIIIIIIIIIIIIIIHIIIIHIIIIIIIIIIIIIIIIIHIIIIIIIIIHHIIIIIIIIIIIIHIIIIIIIIIIIIHIIIIIIIIIIIIIIIIIIIHHIHHIIIIIIIIIIIIIIIIIIIIIIIIIIIIIIIIIIIIIIIIIHHIIIIIIIIIIIIIIIHIIIIIIIIIIIIIIIIIIIIIIIIIIIIIIIIIIIIIIHIIIIIIIIIIIIIIIIIIIIIIIIIIIIIIIIIIIIIIIIIDDDDD
@HISEQ:969:HM2KJBCX2:2:1101:1531:47130 2:N:0:ACTATGCA
TCCGCAACCTGACCCAACTATCCCTATTAATCATTACGTCGATCCTAGAAACCAACAAAATAGAATCAAACGTCCTATTTCATTATTCCATGCTAATGTATTCAAGCGTGAGCCTGCTTTAAACACTCTAATTTTTTCAAAGTAACAGTCCTGATTCTCCACAACACCAAATAAATGACATCATGGTTCGTCAGAAGGGAGAAACCAACAATGCCAGTACGTACCGAGGCACGACCGACATGATGGTCCCGAAATTCAACTACGAGCTTTTTAACTGCAGCAACTTTAATATACGCTATTGGAGCTGGAATTACCGCAGCTGCTGGCACCAGACTTGCCCTCCAA
+
DDDCDIIHIIIIIIIIIIIIIIIIIIIIIIIIIIIIIIIIIHIHIIIIHGHIIIIIIIIHHIHHIIIIIIIIIHHIIHIIHIIIIIIIIIIIIIIIIHIHHHHHIIIIIIIIHIIIIIIIHIIIIIIIIIIIIIIIHIIIHIIIIIIIIIIIIIIIHIIHIIIIIIIIIHIIHIIIIIIIIIIIHIHIIIIIIIIIIIIIIIIIHIIIIIIIIIIIIIIIIIIIIIIIIIIIIIIIIIIIIIHHIIIIIIIHIIIIIIIIHEIIIIIIIIIIIIIIGIIIIIIIIIIIIIIIHIIIIIIIIIIIIIIIIIIIIIIIIIIIIIIIIIIIIIIIIIIIIIIIDDDDD
@HISEQ:969:HM2KJBCX2:2:1101:4362:47115 2:N:0:ACTATGCA
TCCGCAACCTGACCCAACTATCCCTATTAATCATTACGGTGATCCTAGAAACCAACAAAATAGAACCATGCCGTCCTATTCTATTATTCCATGCTAATGTATTCGAGCAAAAATGCCTGCTTTAAACACTCTAATTTTTTCAAGGTAAAGGTCCTGGATCCGCAAGACACCCAATTAAGGACATCAAGTTTCTCCAGAAGGTGAGAAATCAACAGCGACAGTTCATACCCCTTAAGGCATGACCATCACGTCAATCCCGAAATTCAACTACGAGCTTTTTAACTGCAACAACTTTAATATACGCTATTGGAGCTGGAATTACCGCGGCTGCTGGCACCAGACTTGCCCTCCAA
+
DDDDDIIIHIIIIIIIIIIIIHIIHHIIHIIHHIIGIIGHIGIGHIIHHIIIIIIHIHIIHFFGHHIIIHHGDIHHHHHIIIIIIIIIIFIIIGIIIIEFGCHHEHHIHHHHHHFHIHHIIIHIIIIIIIIIIFHHIIIIIHIIHIHIIIHIIIHIIIIHIIIIIIHHHHIIIIHIIIHEHH@IHHHIHIHIIIIIIIIIIIHIIIIHHIIIIIIIIIIHIIIIIIIIIHIIIIIIIIIIIIIIIIIIIIHHIHIIIIIIIIHIIIIIIHIIIIIIIIIIIIIIIIIIIIIIIIIIIIIIIIIIIIIIIIIIIIIIIIIIIIIIIIIIIIIIIIIIIIIIIIIIIIIGDDDDD
@HISEQ:969:HM2KJBCX2:2:1101:12919:47638 2:N:0:ACTATGCA
TCCGCAACCTGACCCAACTATCCCTATTAATCATTACATCGATCCTAGAAACCAACAAAATAGAATCTGATGTCCTATTTCATTATTCCATGCTAATGTATTCAAGCGTAAGCTTGCTTTAAACACTCTAATTTTTTCAAGGTAACAGTCCTAATTCCCCATAACATCAAATAAATGACATTATGGTTCTTTAGAAGGTGAGAACCAATAAAACCAGTACATACCAAGGCATGACCGATTCCTTGATCCCGAAATTCAACTACGAGCTTTTTAACTGCAACAACTTTAATATACGCTATTGGAGCTGGAATTACCGCGGCTGCTGGCACCAGACTTGCCCTCCAA
+
DDDDDHIIIHIIIHHIIIIIIIIIIIIIIIIIIIIIIIIHIIIIIIIIIIIIIIIIIIIIIIIHIIIIIIIIIIIIIIIIIIIIIIIHIIIIGIIIIIIIHIIHHIIIIIHIIIIIIIIIIIIHIIIHIIHIIIIIIIIGHIIIIIIIIIIIIIIIIIIIIIIIIIHIIIIIIIIHIHIIHHHIIIHIIIHIIIIIHGIIIIIIGIIIIIIIIIIIIIIIIHIIIIIIIIIIIIIIIIIIIIHGIIIIIIIIIIIIIIIIIIIIIHIIIIIIIIIIIIIIIIIIIIIIIIIIIIIIIIIIIIIIIIIIIIIIIIIIIIIIIIIIIIIIIIIIIIIIIIIIDDDDD
@HISEQ:969:HM2KJBCX2:2:1101:14796:49365 2:N:0:ACTATGCA
TCCGCAACCTGACCCAACTATCCCTATTAATCATTACCCCAGTCCTAGAAACCAACAAAATAAGACTGAAGTCTTATGTCATTATTCCATGCTAACATATTCAAACAATCGTTTGCTTTGAACACTCTAATTTTTTCAAAGTAAAATTCCTACAGTCAGAAAACACCAATAAAGGCACCTCCCACATGTAGAATAATTGGCTTAAAAAATGTAATCAACAATGTTGAAACAAGTTTTACACCAAAAGGTTCAACTACGAGCTTTTTAACTGCAACAACTTTAATATACGCTATTGGAGCTGGAATTACCGCGGCTGCTGGCACCAGACTTGCC
+
DDDDDIIIIIIIIIIIIIIIIIIIIIIIIIIIIIIIIIIIIIIIIIIHHIIIIIIIIIIIIIHHIIIGHIIIIIIIIIHIIIIIIFHIIIIIIHIIHIIIIHHIIHIIIIIIIIIIIIIIIIIIIIIIIIIIIIHIIIIIIIIIIIIHIHIIIIIIIIIIIHIIIIIIIIIIIIIIIIHGIHIIIIIIHIIIIIIIIIIIIIIIIIIIIIIIIIIIIIHIIIIIHIIIIHHHHIIIIIIIIIIIIIIGIHIIIIIIIIIIIIIIIIIIIIIIIIIIIIIIIIIIIIIIHIHIIIIIIHIIIIIIIIIIIIIIIHIIIIIIIIIIIIIIDDDDD
@HISEQ:969:HM2KJBCX2:2:1101:15793:49919 2:N:0:ACTATGCA
TCCGCAACCTGACCCAACTATCCCTATTAATCATTACGGCGGTCCTAGAAACCAACAAAATAGAACCGCACGTCCTTTTCTATTATTCCCTTCTGTAATATTCGAACAAAGGCCTGCTTTGAAAACTCTAATTTTTTCAAAGTAAAAGTCCTGGTCCCCAACACACCCAGTGAAGGGCATGCGGTTCTCCAGAAGAAAAGGCCCGGCCGGACAAGTGCACGCGGTGAGGCGGACCTGCCAGCCAGGCCAAAGGTTCAACTACGAGCTTTTTAACTGCAACAACTTTAATATACGCTATTGGAGCTGGAATTACCGCAGCTGCTGGCACCAGACTTGCCCTCCAA
+
@D@0<CF<111<<DF<F@1<@@1<GHI1F1GECHI?1E=D//<</<1<F1C@11D<D?@CHE111CDC?C/CC10<1<1<<FHH1<D1C1D1DE1D<G1111<1</<CHI9HHF@6<H@F@<<1GEB0<@@C?HHF6?@HFHHF...G...@A?7-+@B.7B?E@7.EEE?HHHD?FEHHHDCHEC@?FGFHEFHHCHGIIDGIHFCHHGFEHEHHE</DHEHHF=IHGFGC@<EFHDHHFIHH@ECEIIHF1CCGHHHHHDHHHHG1HEEHHIHHHEHHG<<D1@EFF@HECHHC1EEIHH?EHIHIIHHIDHFEHIIIHIHG?D@HHCFDEHC0?HCBD0<0
@HISEQ:969:HM2KJBCX2:2:1101:12846:50203 2:N:0:ACTATGCA
TCCGCAACCTGACCCAACTATCCCTATTAATCATTACGGTGGTCCTAGAAACCAACAAAATAGAACTACAACGCCCTATTCTATTATTCCATGCTAATCTATTCAAGCAATAGCCCGCTTTAAAAACTTTAATTTTTTCAAGATAATGGTCCTGGCTCCCCAACACACCCAATAAAGGGCATACTGGTCCCCCAGAAGGAGGACCCGACAGCAGACAGTCCTCGCCAAAGACGGACCGGCCAGCCAGGCCTAAAATTCAACTACGAGCTTTTTAACTGCAACAACTTTAATATACGCTATTGGAGCTGGAATTACCGCGGCTGCTGGCACCAGACTTGCCCTCCAA
+
00000<C/1<C<FHHIIIIIIIIIIIIIIIIIIIIIHII1EHIIIIIIIIHHHIIIIIIIIIHIIIE?GH?C//<</1D1<11<<1D1C11111<<D111<<1CHF=1<G?C1B1<//CGHHH?/1D<1/@B0IHIIB8DGH8$DF17?@G<CHA<9IGIHHIIIIIIHHFC-<IIIHIHHB.F/D-:+/-C/</D</:D0E0IHGD.D0D1D0<00</-<//11<<1HA/IIGIHD<.HD/GHGIHGHF<G<11IIIIIIIIIIIIIIIIIIIIIIIIIIIIIIIIIIIIIIIIIIIIIIIIIIIIIIIIIIIIIIIIIIIIIIIIIIIIIIIIIIIIIIDDDDD
@HISEQ:969:HM2KJBCX2:2:1101:5594:50470 2:N:0:ACTATGCA
TCCGCAACCTGACCCAACTATCCCTATTAATCATTACGTCGATCCTAGAAACCAACAAAATAGAATCAAACGTCCTATTTCATTATTCCATGCTAATGTATTCAAGCGCGAGCTTGCTTTAAACACTCTAATTTTTTCAAAGTAACAGTCCTGATTTCCCGCGACACCAAATTAATGACATCGTGGTTCGTCAGAAGGGAGAAACCAATAATGCTAGTACGTACAAAGTACGACCGACATATTAGTCCCGAAATTCAACTACGAGCTTTTTAACTGCAACAACTTTAATATACGCTATTGGAGCTGGAATTACCGCGGCTGCTGGCACCAGACTTGCCCTCCAA
+
DDCDDIIIIIIIIIIIIIIIIIIIIIIIHIIIIIIIIIIIIIIIIIIIIIIIIIIIGEHIIIIIIIIIGIIIIIIIHIIIIIIIIIIIIIIIIIIIIIIIIIIIIIIIIIIHIIIIIHIIIIIHHHIIIIHIIIIIIIIIIIIIIIIIHIIIIIIIIIHIIIIIIIIIIIHHIIIIIIIIHIIIIIIIIIIGIHIIIIIIIIIIIIIIIIIIIIIIIIIIIIIIIIIHIIIIIIIIIIIGIIHHIIIIIIIIIIIIIIIIIIIIIIHIIIIIIIIIIGIIIIIIIHHHIIIIIIIIIIIIIIIIIIIIIHIIIIIIIIIIIIIIIIIIIIIIIIIIIIIDDDDD
@HISEQ:969:HM2KJBCX2:2:1101:19095:50527 2:N:0:ACTATGCA
TCCGCAACCTGACCCAACTATCCCTATTAATCATTACGTCGATCCTAGAAACCAACAAAATAGAATCAAACGTCCTATTTCATTATTCCATGCTAATGTATTCAAGCGTAAGCCTGCTTTAAACACTCTAATTTTTTCAAAGTAACAGTCCTGATTCCCCACGACACCAAATTAATGACATCGCGGTTCTTCAGAAGGTAGGAACCGATAATGCCAGTGCGTACCGAAGCACGACCAACAATTCGATCCCGAAATTCAACTACGAGCTTTTTAACTGCAACAACTTTAATATACGCTATTGGAGCTGGAATTACCGCGGCTGCTGGCACCAGACTTGCCCTCCAA
+
DDDCDIIIIIHIIIIIIIIIIIIIIIIIIIIIIIIIIIIIIHIIIIIGIIIIIIIIIIIIIIIIIIIIIIHIIIIIIIIIIIIIIIIIIIIIHIIIIIIIIIHIIIIIIIIIHIIIIIIIIIIIHIIIIIIIIIIIIIIIIHIIIIIIIIIIIIIIIIIIIIIIIIIIIIIIIIIIIIIIIIIIIIIIIIIIIIIIIIIIIIIIIIIIIIIIIIIIIIIHIHIIIIIIIIIIIIIIHIIIIHHEIIIIIIHIIIIIIIIHIIIIIIIIIIIIIIIIIIIIIIIIIIIIIIIIIIIIIIIIIIIIIIIIIIIIIIIIIIIIIIIIIIIIIIIIIIIIIIIIDDDDD
@HISEQ:969:HM2KJBCX2:2:1101:20281:52140 2:N:0:ACTATGCA
TCCGCAACCTGACCCAACTATCCCTATTAATCATTACGTCGATCCTAGAAACCAACAAAATAGAATCAAACGTCCTATTTCGTTATTCCATGCTAATGTATTCAAGCGTGAGCCTGCTTTAAACACTCTAATTTTTTCAAAGTAACAGTCCTGATTCCCCATGACACCAAATTAATGACATCATGGTTCGTCAGAAGGTAGGAATCAATAATACCAGTACGTACAATAGCACGACCAATAAATTGATCCCGAAATTCAACTACGAGCTTTTTAACTGCAACAACTTTAATATACGCTATTGGAGCTGGAATTACCGCGGCTGCTGGCACCAGACTTGCCCTCCAA
+
DDDDDIIHIHIGIHIHIIHHGHHIIIIIIIIIIIIIIHIIIIIIIIIIIIIIIIIIGHIIIICHIIIIIIIIIIIIIIHIHIIIIIIIHIIEHHIIHIHIIIIIIHIIHIIHIHIIIHHIIIIIIIHIIIIIHHHIHHHIHHIHIIHIIIIIIIIHIHHHHIIIHIIIIIIHIIIIIIIIIIIIIIIIIIIHIIIIHIIIIIIIHFIIIIIIIGIIIHHIIIIIIIIIIIHIIIIIIIIIIIIH<HIIIIIIIIIIIIIIIIIIHIHIIIIIIIIIIIIIIIIIIIIIIIIIIIIIIIIIIIIIIIIIIIIIIIIIIIIIIIIIIIIIIIIIIIIIIIIIDDDDD
@HISEQ:969:HM2KJBCX2:2:1101:6376:52050 2:N:0:ACTATGCA
TCCGCAACCTGACCCAACTATCCCTATTAATCATTACGTCGATCCTAGAAACCAACAAAATAGGTTCGATCGTCCTATTTCGTTATTCCATGCTAATGTATTCAAGCGCGAGCCTGCTTTAAGCACTCTAATTTTTTCAAAGTAACAGTCCTGTTTCCCCGCAACAACAAATTAATGCCATCACGGTTCTACAAGAAGGAGGGACCAGTGAGGCCAGTGCATACCAGTGGCACGACCAACCTACTGGCCCCGAAATTCAACTACGAGCTTTTTAACTGCAACAACTTTAATATACGCTATTGGAGCTGGAATTACCGCGGCTGCTGGCACCAGACTTGCCCTCCAA
+
DDDDDIIHHIIIIIIIIIIIGHIIIIIIIHIIIIHIIHHIIIIIIIIIIIIIIIHHHHHIIIIGIIIIIIIIIIIIIIIIIIIIIIIIIIHIIIIIIIIIIHIHHIIIIIIHIHIIIIHHIIIIIIIIIIIIHIIIIIHHIHIIIIIIIHIIHIIHIIIIIIIIIIIIIIIIIIIIIIIIIIIIIHIIHIIIIIIIIIIIIHIIIIIIIIHIIIIIIIIIIIIIIIIIIIIIIIIIIIIIIIHHI2IIIIIIIIIIIIIIIIIIIIIIIIIIIIIIIIIIIIIIIIHIGIIIIIIIIIIIIIIIIIIIIIIIIIIIIIIIIIIIIIIIIIIIIIIIIIIIHDDDDD
@HISEQ:969:HM2KJBCX2:2:1101:20828:52324 2:N:0:ACTATGCA
TCCGCAACCTGACCCAACTATCCCTATTAATCATTACATCGATCCTAGAAACCAACAAAATAGAATCAAACGTCCTATTTCATTATTCCATGCTAATGTATTCAAGCGTGCGCCTGCTTTAAACACTCTAATTTTTTCAAAGTAACAGTCCTGATTCCCCACGACACCAAATTAATGACATCGCGGTTCTTCAGAAGGTAGGAACCAATAATGCCAGTGCGTACCGAGGCACGACCGACAATCTGATCCCGAAATTCAACTACGAGCTTTTTAACTGCAACAACTTTAATATACGCTATTGGAGCTGGAATTACCGCGGCTGCTGGCACCAGACTTGCCCTCCAA
+
@@0DDIII?<DHI@GHIGHIHIH1FH1<FHHHIH@EHG@FECGHIIG?FHHHHIIGHHHIHIHGH@FC?HIH1DHHH1G1DFGHHEHIHHGHIEEEHHHHHGIHH>C<E@DEHG@DGHFFHEFD<CHEEFFIHHFCGFHHIHIEHF@CGHHH@G@EHIIHGHFIIIHIIHHIIIIIIIIHDHEHHH>GIIIIIIIIIHHHGHIIHGHHGGHGFHIIIIIIIFIIIIIIIGGFFHGIGIHIHGEEGIGGIIIIHG@HEIHIHIHIIIIIHIIIIIIIIIIIHHEIHFHIIIIIIIHHHHHHHIIIIIIIIGIIIIIIIIIIIIIIIIIIIIHIIHEIIIGIDDDBB
@HISEQ:969:HM2KJBCX2:2:1101:1422:53623 2:N:0:ACTATGCA
TCCGCAACCTGACCCAACTATCCCTATTAATCATTACGTCAATCCTAGAAACCAACAAAATAAGATCGAACGTCCTATTTCATTATTCCATGCTAATGTATTCAAGCGTTAGCCTGCTTTAAACACTCTAATTTTTTCAAAGTAACAGTCCAGATTCCTCGCAACACCAAATTAATGGCATTACGTCTCATCAGGAAGGAGGAATCAGTGAGACCAGTACATACCAGTGGCATGACCAACCTACTAACCCCGAAATTCAACTACGAGCTTTTTAACTGCAACAACTTTAATATACGCTATTGGAGCTGGAATTACCGCGGCTGCTGGCACCAGACTTGCCCTCCAA
+
DDDDDIIIIIIIIIIIIIIIIIIIIIIIIIIIIIIIIIIIIIIIIIIIIIIIIIIIIIIIIIIIIIIIIIIIHHIIIIIIIIIIIIIIGIIIIIHIIIIIHIHHIIIIHIIIIIIIIIIIHHHHIIIIIIIIIHIIIIIIIIHIIIIIHHIIIIIIIIIIIIIIIIIIIIIIIIIIIIIIIIIIIIIIIIIIIIIHIIIIIIIIIIIIIIIIIIIIIIIIIIII<IIIIIIIIIIIIIIIIIHGGHEIIIIIIIIIIIIIIIHIIIIIIIIIIIIIIIIIIIIHIIIIIHIIIHIIIIIIIIIIIIIIIIIIIIIIIIIIIIIIIIIIIIIIIIIIIIIIIDDDDD
@HISEQ:969:HM2KJBCX2:2:1101:3032:52910 2:N:0:ACTATGCA
TCCGCAACCTGACCCAACTATCCCTATTAATCATTACGGTGATCCTAGAAACCAACGAAATAGAATCAATCCGTCCTATTTCATTATTCCATGCTAATGTATTCAGACGTTAGCCTGCTTTAAACACTCTAATTTTTTCAAAGTAACAGTCCTGATATCCCATTACACCAAATAAATGGCATGAAAGTTCCTCAGAAGGTAGAGATTTATCTCACCAGTGCAGACAATTAAGCCTGACCAATGGGTAAACCCCGAAGTTCAACTACGAGCTTTTTAACTGCAACAACTTTAATATACGCTATTGGAGCTGGAATTACCGCGGCTGCTGGCACCAGACTTGCCCTCCAA
+
DDDDDIIIIIIIIIIIIIIIIIIIIIIIIIIIIIIIIIIIIIIIIIIIIIIIIIIIIIIIIIIIIIIIIIIIIIIIIIIIIIIIIIIIIIIIIIIIFHIIIIIIIIIIIIIIIIIIIIIIIIIIIIIHIIIIHIIIIIHIIIIIIIIIIIIIIIIIIIIIIIHIIIIIIIIIIIIIIIIIIIIIIIIIIIIIIIIIIIIIIIIIIIIIIIIIIIIIIIIIIIIIIIIIIIIIIIIIIIIIIIIIHHEIIIIIIIIIIIIIIIIIIIIIIIIIIIIIIIIIIIIIIIIIIIIIIIIIIIIIIIIIIIIIIIIIIIIIIIIIIIIIIIIIIIIIIIIIIIIIIIIDDDDD
@HISEQ:969:HM2KJBCX2:2:1101:14757:54398 2:N:0:ACTATGCA
TCCGCAACCTGACCCAACTATCCCTATTAATCATTACGGTGATCCTAGAAACCAACAAAATAGAACCATGCCGTCCTATTCTATTATTCCATGCTAATGTATTCGAGCAAAATGCCTGCTTTAAACACTCTAATTTTTTCAAGGTAAAGGTCCTGGTTCCACATGACACCCAATTAAGGACATCATGCTTCTCCAGAAGGTGAGAAATCAACTGCGACAGTTCATACCCCTTAAGGCACGACCATCACGTCAATCCCGAAATTCAACTACGAGCTTTTTAACTGCAACAACTTTAATATACGCTATTGGAGCTGGAATTACCGCGGCTGCTGGCACCAGACTTGCCCTCCA
+
DDDDCIIIIIIIIIIIIIIIIIIIIIIIIIIIIIIIIIIIIIIIIIIIIIIHIIIIIIIIIIIIIIIIIIIGIIIIIIIIIIIIIIIIIIIHIIIIIIIIIIHIIIIIIIIIIIIIIIIIIIIIIIIIIIIIHIHIIIIHIIIIIIIIIIIIIIHIIIIIIIIIIIIIIIIIIIIIIIIIIIIIIIIIHIIIIIIIIIIIIIIIIIHIIIIIIHIIIIIIIIIIIIIIIIIIIIIIIIIIIIIIIIIIIHIIIIIIIIIIIIIIIIIIIIIIIIIIIIIIIIIIIIIIIIIIIIIIIIIIIIIIIIIIIIIIIIIIIIIIIIGIIIIIIIIIIIIIIIIIIIIIIIDDDDD
@HISEQ:969:HM2KJBCX2:2:1101:11883:54629 2:N:0:ACTATGCA
TCCGCAACCTGACCCAACTATCCCTATTAATCATTACGTTGATCCTAGAAACCAACAAAATAGGTTCGAACGTCCTATTTCATTATTCCATGCTAATGTATTCAAGCTAAAGCCTGCTTTAAACACTCTAATTTTTTCAAAGTAACAGTCCTAACTCCCCATAACACCAAATTAATGACATCATGGTTCGTCAGAAAGGAGAGACCAATGATACCAGTACGTACCGAAGGCACGACCGACATATTGATCCCGAAATTCAACTACGAGCTTTTTAACTGCAACAACTTTAATATACGCTATTGGAGCTGGAATTACCGCGGCTGCTGGCACCAGACTTGCCCTCCAA
+
DDDDDIIIIIHIIIIIIIIIIIIIIIIIIIIIIIIIIIIIIIIIIIIIHGHIIIIIIIIIIIHIHHHIGHIIIIIIIIIIGIIIIIIIIIIIIIIIIIIIIHIIIIIIIIIHEHIIIIIIIIIIIIIIIIIIIIIIHIIIIIHHIIIIIIHIIIIIIIHIIIIHIIHIIIIHIIIIIIIIIIHIIIHIIIHIIIIIIIIHIIIIIIIIIIIHIHIHIIIIHIIIIIIIHIIIIIIIIIIHIHIHEIIIIIIIIIIIIIIIIIIIIIIIIIIIIIIIIIIIIIIIHIIIIIIIIIIIIIIIIIIIIIIIIIIIIIIIIIIIIIIIIIIIIIIIGIIIIIIIIDDDDD
@HISEQ:969:HM2KJBCX2:2:1101:8300:56161 2:N:0:ACTATGCA
TCCGCAACCTGACCCAACTATCCCTATTAATCATTACGTCAATCCTAGAAACCAACAAAATAGGATCGTCGTCCTATTTCATTATTCCATGCTAATGTATTCAAGCGTTAGCCTGCTTTAAACACTCTAATTTTTTCAAAGTAACAGTCCTGTTTCCCCGCAACACCAACTTAATGGCATTACGGTTCTACAAGAAGGAGGAATCAGCAAAGCCAGTGCATACCAGTGGCACGACCAACTTGCTGACCCCGAAATTCAACTACGAGCTTTTTAACTGCAACAACTTTAATATACGCTATTGGAGCTGGAATTACCGCGGCTGCTGGCACCAGACTTGCCCTCCAA
+
DDDDDIIIIIIIIIIIIIIIIIHIIIIIIIIIIIIIIIIIIIIIIIIIIIIIIIIIHIIHIHGHIIIIGHHIIHIIIIHIIIIIIHIEHIIGIIIIIIIIIIIIIIIHIIIIIIIIHIIIIHIIIHIIIIIIIIIIIIIIIHIIIIIIIIIIIIIIIIIIIHIIHIIHIHIIIIIIIIIIIIIIIIIIIIIIIIIIIIIIIIIIIIIIIIIIIIIIIIIIIIIIIIIIIIIIIIIIIIIIIIHHIIIIGIIIIIIIIIIIIIIIIIIIIIIIIIIIIIIIIIIIIIIIIIIIIIIIIIIIIIIIIIIIIIIIIIIIIIIIIIIIIIIIIIIIIIIIIIIIDDDDD
@HISEQ:969:HM2KJBCX2:2:1101:7356:56272 2:N:0:ACTATGCA
TCCGCAACCTGACCCAACTATCCCTATTAATCATTACGTCGATCCTAGAAACCAACAAAATAGGGTCAAACGTCCTATTTCATTATTCCATGCTAATGTATTCAAGCGTGTGCCTGCTTTAAACACTCTAATTTTTTCAAAGTAACAGTCCTGATTCCCCATGACACCAAATTAATGACATCACAGTTCGTCAGAAGGTAGAAATCAATAATACCAGTGCATACCGGAGGCACGACCAATATATTGATCCCGAAATTCAACTACGAGCTTTTTAACTGCAACAACTTTAATATACGCTATTGGAGCTGGAATTACCGCGGCTGCTGGCACCAGACTTGCCCTCCAA
+
DCDDDIIIIIIIIIIIIHIIIIIIIIIIIHHHIIIIIIIIIIIIIIIIIIIIIIIIIIIIIIHHIGHIIIIIIEHIIHIHIIIIIIIHIGHIIIIGIIIIHHIIIIIIIHIIIIIIIIIIIIIIIIIIIIIIIIIIHHHIIIIIIIIIIIIIIIIIIIGIIIIIIIHIIIHIIIIIIIIIIIIIIIIIIIIIIIIIIIIIIIIIIIIIIIIIIIIIIIIIIIIIIIIIIIIIIIIIIIIIIIIIHIIIIIGIIIIIIIIIIIIIIIIIIIIIIIHIIIIIIIIIIIIIIIIIIIIIIIIHHIIIIIIIIIIIIIIIIIIIIIIIIIIIIIIIIIIIIIIIIDDDDD
@HISEQ:969:HM2KJBCX2:2:1101:13864:56860 2:N:0:ACTATGCA
TCCGCAACCTGACCCAACTATCCCTATTAATCATTACGTCAATCCTAGAAACCAACAAAATAGGATCAACGTCCTATTTCATTATTCCATGCTAATGTATTCAAGCGCGAGCCTGCTTTAAACACTCTAATTTTTTCAAAGTAACAGTCCTGATTTCCCACCACACCAAATGAATGACATGATGGTTCGTCAGAAGGTAGGAATCAGTAACACCAGTACGTACCGAAGGCACGACCAGCGTACTAATCCCGAAATTCAACTACGAGCTTTTTAACTGCAACAACTTTAATATACGCTATTGGAGCTGGAATTACCGCGGCTGCTGGCACCAGACTTGCCCTCCAA
+
CDDDDIIIIIIIIIIIIIIIGIIIIIIIIIIIIIIIIIIIIIIHHHIIIIIIIIIIGIEHIIHHIIIIIIIIGIIHIIHIIIIIHHHIIIIEHHHIIIIIIHIHIIDHIGIHIIIIIHIIIIIIIIIIIIIIIIIIIIIIHIIIIIIIIIIIIIIIHIHHHHIIHIHIIHIIIIIIIIIIIIIIIIIIIIIIIIIIHIIIIIIIIIIIIIIIIIIIIIIIIIIIII?IIIIIIIIIIIIHIIHHIIIIIIIIIIIIIIIHIIIIIIIIIIIIIIIIIIIIHIIIIIIIIIIIIIIIIIIIIIIIIIIIIIIIIIIIIGIIIIIIIIIIIIIIIIIIIIIIDDDDD
@HISEQ:969:HM2KJBCX2:2:1101:15663:57244 2:N:0:ACTATGCA
TCCGCAACCTGACCCAACTATCCCTATTAATCATTACCGCAAGCTCTAACCAACGAAACGGGCTTGCGGTCCTGTTCCATTATACTATGCTGGAATATTCACGGCAAAATGCCTGCTTTAAACACCCTAATTTCTTCAAAGTAAACGGCCTGGTACCAACCGCCCACTCATTTAAGAGCAGGCGGCGGCCTCCAGGCGTAGGCAGCTGTCTGGCCAGTACATACCCGTTTCCACGAAGCAGACCATGCCAGACGAGCGCCGGTTTCAACTACGAGCTTTTTAACTGCAACAACTTTAATATACGCTATTGGAGCTGGAATTACCGCGGCTGCTGGCACCAGACTTGCCCTCCAA
+
DDDADIIGHIGIIIIIIIIIIIIIIIIIGHEHHIHGIIIIIHHIIIIIHIIIIIIIHHHE@GHHHIGHDHHHIIIGFHEFHHHHIHIIIHGIGHIHIHHHICFHIIIIHHIIIIIIHHIGHIIIIIIHIIIHIIIIIIIIIIIIIIIIHIHHHIHHIIHIIIIIIHGHEHEFHGHIHHHIIHIIIIIIIHIIIHIIIIIIHIIIIIIIIIIIIIIIIGIIIIIIHIIIIIIIHIIHHHIIIIIIIIIIIIIIHHHIHHEIIIIIIIIIIIIIIIIHIIIIIIHHIIIHIHIIIIIIIIIIIHGIIIIIIIIIIIIIIIIIIIIIIIIIIIIIIIIIIIIIIIIIIIIIHDDDDD
@HISEQ:969:HM2KJBCX2:2:1101:5174:57735 2:N:0:ACTATGCA
TCCGCAACCTGACCCAACTATCCCTATTAATCATTACGTCAATCCTAGAAACCAACAAAATAGGATCGAACGTCCTATTTCATTATTCCATGCTAATGTATTCAAGCGTTAGCCTGCTTTAAACACTCTAATTTTTTCAAAGTAACAGTCCTGTTTCCCCGCAACACCAACTTAATGGCATTACGGTTCTACAAGAAGGAGGAATCAGCAAAGCCAGTGCATACCAGTGGCACGACCAACTTGCTGACCCCGAAATTCAACTACGAGCTTTTTAACTGCAACAACTTTAATATACGCTATTGGAGCTGGAATTACCGCGGCTGCTGGCACCAGACTTGCCCTCCAA
+
BDDD@HH?CHHG1GHEHIH?<FECEC@FCHHIHEHCCHHHEHIHFIGII?FCF1FHHHIHDCFFHHGH0C1CDGEHEHHEHHGCGHG1<FHFEHG?HHHHHHHHECHGHHIHHCHEHHF@HHHH?EHIHIHFF?CG.@GHHHIHHACHHHHFHG=GIIIIIHHIIIIIHHHCHEHHHGCHEIIHIIH;HIHGHHH?EIHIHHFIHGIIIIIIHHHHEHEEHHH?IIIIHGHIIIIIHHHHIIIHHHHIHC@HHIHHHHHHIHHHHHHG?HGIHGHGIIIIHHIHIHHCFH?HHEGIHHHHHHIIIIHGHCIHIIIHIIHIIIIIIIIIIGIHHFIIHHCHG@DDDA
@HISEQ:969:HM2KJBCX2:2:1101:2519:58594 2:N:0:ACTATGCA
TCCGCAACCTGACCCAACTATCCCTATTAATCATTACATCGATCCTAGAAACCAACAAAATAGAATCGGATGTCCTATTTCATTATTCCATGCTAATGTATTCAAGCGTGAGCCTGCTTTAAACACTCTAATTTTTTCAAGGTAACAGTCCTAATTCGCCGTAACACCAAATTAATGGCATTACGGTTCTTTAGAAGGTGAGAAATCAATAATATCAGTACATACCAACGGCATGACCGAAACATTGATCCCGAAATTCAACTACGAGCTTTTTAACTGCAACAACTTTAATATACGCTATTGGAGCTGGAATTACCGCGGCTGCTGGCACCAGACTTGCCCTCCAA
+
DDDDDIIIIIIIIIIIIIIIIIIIIIIIIIIIIHIIIIHIIIIIIIIIIIIIIIIIIIIIIIIIIIIIIIIIIIIIIIIIIIIHIIIGHHIIIIIHIIIIIIIIIIIIIIIIHHIIIIIIIIHIHIIIIIIIIIIIIIIIIHHHHIIIIIIIIIIIIIIIIIIIIIHIIIIIIIIIIGIIIIIIIIHIIIIIIIIIIIIHIIIIIIIIIIIIIIIIIIIIIIIIIIIIIIIIIIIIIIIIIIIIHGIIIIIIIIHIIIIIIIIIIIIIIIIIIIIIIIIIIIIIIIIGIIIIIIIIIIIIIHIIIIIIIIIIIIIIIIIIIIIIIIIIIIIIIIIIIIIIIIDDDDD
@HISEQ:969:HM2KJBCX2:2:1101:14091:58745 2:N:0:ACTATGCA
TCCGCAACCTGACCCAACTATCCCTATTAATCATTACGTCGATCCTAGAAACCAACAAAATAGGTTCGATCGTCCTATTTCGTTATTCCATGCTAATGTATTCAAGCGCGAGCCTGCTTTAAGCACTCTAATTTTTTCAAAGTAACAGTCCTGTTTCCCCGCAACAACAAATTAATGCCATCACGGTTCTACAAGAAGGAGGGACCAGTGAGGCCAGTGCATACCAGTGGCACGACCAACCTACTGGCCCCGAAATTCAACTACGAGCTTTTTAACTGCAACAACTTTAATATACGCTATTGGAGCTGGAATTACCGCGGCTGCTGGCACCAGACTTGCCCTCCAA
+
DDDDDIIHGIIIIIIIIIIIIIIIIIIIIIIIIIIIIFHIIIIIIIHHIIIIIIIIIIIIIIIIIIHHEHHIHIIIIIIIIIIIHIIIHIIIIIIHIIIIIIIIIIIIIIIIIIIIIIIIIIIIIIIIIIIIIIIGHIIIIIHIIIIIIIIIIHHHIIHIIIIIIIIIIIIIIIIIIHIIIIHIIIIIGIIIIIIIIIIIIIIHHIIIIIIIIHIIIIIIIIHHHIIIIIIIIIIIIIIIIIIHHIIDHHHHIIIIIIIIIIIIIIIIIIIIIIIIIIIIIIIIIIIIIIIIHIIIIIIIIIIIIIIIIIIIIIIIIIIIIIIIIIIIIIIIIIIIIIIIIDDDDD
@HISEQ:969:HM2KJBCX2:2:1101:10004:58401 2:N:0:ACTATGCA
TCCGCAACCTGACCCAACTATCCCTATTAATCATTACCTCGACTCCGAAAGCCAACGAAATAGAACCGAGATCCTATTCCATTATTCCATGCACTAATGTTCAGGCTGTAGCGCCTGCTTTGAGCACTCCAATTTTTTCAAAGTAAACGTGCTGGCCACTCATGGCACTCGGTTAAGAGAACCATAAACGAACCAGCAAGATCGTCCGGGCAAACAGTAAACGCCGCAAGGCGCACCGCTCGCCCGAAACCGAGATCCAACTACGAGCTTTTTAACCGCAACAACATTAATATACGCTATTGGAGCTGGAATTACCGCGGCTGCTGGCACCAGACTTGCCCTCCAA
+
DDD@DDDEHHIGHHGHHFEE?<1DGHIEH1DHIHHHE?1C=GHEHFHIHHHI1C@GHHDHHHEHCECFHD/1GHCFHHE1<D<DGG?1CFF?@G1<FEHGHF<FIIHHHHGHHCHEHFEH@FFHH1HEFHG8HE@@<.HEBDCDBCGHGFHFGH@?GEHGEEHGEFEIHDHG?@IHEFHB.C@IHHF?CF=/G-@G.HFGEHC=DHHH@GHHHFFHIFHHC//<HFFIIHHHDHGHHC<AC:/CDFE0G/GG@HHFHGCHHDIEG1IHIIIIHIHHIHHCEHHFGHHHHGHHHHHIHIGEGHIIIHHIHEIIHH<DIHIIIIHHHHIIIIHHGFHEEDIHHCCDDD
@HISEQ:969:HM2KJBCX2:2:1101:3808:58966 2:N:0:ACTATGCA
TCCGCAACCTGACCCAACTATCCCTATTAATCATTACATCGATCCTAGAAACCAACAAAATAGAATCGGATGTCCTATTTCATTATTCCATGCTAATGTATTCAAGCGTGAGCCTGCTTTAAACACTCTAATTTTTTCAAGGTAACAGTCCTAATTCCCCGTAACACCAAATTAATGGCATTACGGTTCTTTAGAAGGTGAGAAATCAATGATAACAGTGCATACCAACGGCATGACCGAAATATTGATCCCGAAATTCAACTACGAGCTTTTTAACTGCAACAACTTTAATATACGCTATTGGAGCTGGAATTACCGCGGCTGCTGGCACCAGACTTGCCCTCCAA
+
DBBADIIGHH?CGHHHIIIGHHHHIIIIIIE<GHIIIIIIHIHEHFHFHFHIIIHIIIIGIIE1DHCHCHH/DH1GGHHIHIIIIIIIHHHFHIEHCIHIIIIHGGHGHHHDHHHGADHGHHFHHIIIHHGHFHIHIHIIHIIHHHIIIIIIIHHFCHFHHHHFGHEIIHIHHIIIIIHGIIIIIHEIHHHIIIHHIIHHHIIHHIIIIIHHHG;HH8C:GHEIHGIIIIIHIIIIHHHIHFIIHFEIIHCHIHHIIHIHHHHIHHHHHIIIHIIIIIIIHIIIIIIIIIHIIIIIIHHIHHIIIIIIIIIHIDIIIIHIHIHHIHHHFIIIIIIIIIIIIIDDDDD
@HISEQ:969:HM2KJBCX2:2:1101:18457:58967 2:N:0:ACTATGCA
TCCGCAACCTGATCCCAACTATCCCTATTAATCATTACGGTGGTCCTAGACCAACAAAATAGAACCAACGTCCTATTCTATTATTCCATGCTAATCTATTCAAGCAAAAGCCCGCTTTAAACACTCTAATTTTTTCAAGGTAATGGTCCTGGTTCCCCGACACACCCAATAAAGGGCATACCGGCTCACCAGAAGGATAGACCCGACAACAGACAGTACTCGCCAGAGGCGGACCGCCCGGTCAGGCCTAAAATTCAACTACGAGCTTTTTAACTGCAACAACTTTAATATACGCTATTGGAGCTGGAATTACCGCGGCTGCTGGCACCAGACTTGCCCTCCAA
+
DDDDCIIIIIIIIIIIIIIIIIIIIIIIIHHIIIIIIIIHIIIIIIHEHIIGHIIIHIEFHIFHIIIHIIGHHHCHHIIIIIIIHHIIIEFIIGIHIGIFIGHHHIHHIIIIIIIHHIIIIIGIIIIIHIIIIIIIIEIIIIIIIIIHIHIHFHIHEHIIIIIIIIHHHHIHHHIIIIIIHIIIHHHHIIIIIIIIHIIHGHIIIIIIGHIHHHIHHHHIIEHIIHHHHIIIIIIHHHHHIHHIIHHGIIHIIHIHHHEECEHIIIIIIIIIIIIIIHHFHHIHHHHIHHHGIHHFHFFHHHHHIHH?HIHIIIHIHHHHIIIHIIIIIHHIIIIIIIIDADB@
@HISEQ:969:HM2KJBCX2:2:1101:15203:58608 2:N:0:ACTATGCA
TCCGCAACCTGACCCAACTATCCCTATTAATCATTACATCGATCCTAGAAACCAACAAAATAGAATCGGATGTCCTATTTCATTATTCCATGCTAATGTATTCAAGCGTGAGCCTGCTTTAAACACTCTAATTTTTTCAAGGTAACAGTCCTAATTCCCCGTGACACCAAATTAATGGCATTACGGTTCTTTAGAAGGTGAGAAATCAATAATATCAGTACATACCAACGGCATGACCGATACATTGATCCCGAAATTCAACTACGAGCTTTTTAACTGCAACAACTTTAATATACGCTATTGGAGCTGGAATTACCGCGGCTGCTGGCACCAGACTTGCCCTCCAA
+
DDDBDIIHIIHHIIIIIIIIIIIIIIIIIIHIIIIIIIIIHIIIIIIIIIIIIIHIIIIIIIIHHIHIGHIIIGIIIIIIGIHIHIIHHIIIGHIIIIIIIHHIIIIIIGIHHHIHIIIIIIIGCHIIIIHIIIIIIHIHHIIHIIIHIHIHHHIIIIIIIIIIIIHHIIIIIIIIIIIIIIIIIIIIIHIIIIIIIIIIIIIIIIIIIIHFHHIIIIIIIIIIIIGIIIHIIIIIIIIIIIIIHHIIIIIIIIIIIIIIIIIIIIIIIIIIIIIIIIIIIIIIIIIIIIIIIIIIIHIIHHIIIIIIIIIIIIIIIIIIIHIIIIIIIIIIIIIIIIIIIIDDDDD
@HISEQ:969:HM2KJBCX2:2:1101:10005:58471 2:N:0:ACTATGCA
TCCGCAACCTGACCAACTATCCCTATTAATCATTACGTCAATCCTAGAAACCAACAAAATAGGATCGAACGTCCTATTTCATTATTCCATGCTAATGTATTCAAGCGTTAGCCTGCTTTAAACACTCTAATTTTTTCAAAGTAACAGTCCTGTTTCCCTGCAACACCAAATTAATGACATTACAGTTCTTCAAGAAGGAGGAATCAGTAAAGCCAGTACACACCATTGGCACGACCAACCTACTGACCCCGAAATTCAACTACGAGCTTTTTAACTGCAACAACTTTAATATACGCTATTGGAGCTGGAATTACCGCGGCTGCTGGCACCAGACTTGCCCTCCAA
+
DDDDDIIIIIIIIIIIIIIIIIIIIIIIIIIHIIHIHHIIIIIIIHIIIIIIIIIIIHHIIHHIIIIIIIIIIIIIIIHIIIIIIIHEIIIFHHIIIIIIIIIIIIIIIIIIHHIIIIIIIIIIIIIIIHIIIIIHIIIIIIIIIHIIHIIIHIIIHIIIIIIHIIIIHIIIIIIIIIIIIIIIIIIIIIIIIIIIIIIIIIIIIIIIIIIIIIIIIIIIIIHIIIIIIIIIIIIIIHIIHHIHIIIIHIIIIIIHIIIIIIIIIIIHIIIIIIIIIIIIIIIIIIIIIHCIIIIIIIIIIIIIIIIIIIIIIIIIIIIIIIIIIIIIIIIIIIIIIIIIDDDDD
@HISEQ:969:HM2KJBCX2:2:1101:11540:60760 2:N:0:ACTATGCA
TCCGCAACCTGACCCAACTATCCCTATTAATCATTACATCGATCCTAGAAACCAACAAAATAGAATCGGATGTCCTATTTCATTATTCCATGCTAATGTATTCAAGCGTGAGCCTGCTTTAAACACTCTAATTTTTTCAAGGTAACAGTCCTAATTCCCCGTGACACCAAATTAATGGCATTACGGTTCTTTAGAAGGTGAGAAATCAATAATATCAGTACATACCAACGGCATGACCGAAACATTGATCCCGAAATTCAGCTACGAGCTTTTTAACTGCAACAACTTTAATATACGCTATTGGAGCTGGAATTACCGCGGCTGCTGGCACCAGACTTGCCCTCCAA
+
@DDDDGHDHFEHIGHHHEHHHIFHHEEHHHCFHHIIIIIIECCHHIHHCHEGHHHHIIIHHHEHEHGHHG</DGFCH<F1<G@FHHHEHHGCHHHHEHIHHEEHHEHG@@HGHIHEIIIHHGHHHHHHHGHIIIIHHHHHHIIHIHIHHIGIIGIHHHGHHHIIHIHGIIIHIHHIHHIIIIIIIIIIHIIIIIIIFIHIHIIHHIIIIHHHHIHHIHGIHHEGIIHHIHHEIHHHIIIIIIGFGFGIIHIIIIIGIHHIIGIIIIHIHIHIIHHIIHHIIIIHHGHIIIHHIHHGHHEECFIHGIIIIIHHGIHHIIIIIIIIHHIIHIIIIIIIHIIIIHDDADD
@HISEQ:969:HM2KJBCX2:2:1101:13518:60490 2:N:0:ACTATGCA
TCCGCAACCTGACCCAACTATCCCTATTAATCATTACGTCAATCCTAGAAACCAACAAAATAGGATCGAACGTCCTATTTCATTATTCCATGCTAATGTATACAAGCGTTAGCCTGCTTTAAACACTCTAATTTTTTCAAAGTAACAGTCCTGTTTCCCTGCAACACCAAATTAATGACATTACAGTTCTTCAGAAAGGAGGAATCAGCGAAGCCAGTACATACCAGTGGCACGACCAACCTGCTGACCCCGAAATTCAACTACGAGCTTTTTAACTGCAACAACTTTAATATACGCTATTGGAGCTGGAATTACCGCGGCTGCTGGCACCAGACTTGCCCTCCAA
+
DDDDDIIIIIGIIIIIIIIIIIHIIIIIIIIIIIIIIIIIIGIIIIHIIIIIIIIIIIHIHHHHIIIIIIIIIIIIIIIIIIIIIIIIIIIIIIIIIIIIIIHHIIIIIIIIIIIIIIIIIIIIIIHIIIIHHIIIIIIHHIIIIIIIIIIIIIIIIIIHIIIIIIIIIIHIIIIIHIIIHHIIIIIIIIIIIIIIIIIIIIIIHIIIIIIIIIIIIIIIIIIIIIIIIIIIIIIIIIIIIIIIHIIIIIIIIIIIIIIIIIIIIIIIIIIIIIHIIIIIIIIIIIIIIIIIIIIIIIIIIIIIIIIIIIIIIIIIIIIIIIIIIIIIIIIIIIIIIIIIIDDDDD
@HISEQ:969:HM2KJBCX2:2:1101:20457:60692 2:N:0:ACTATGCA
TCCGCAACCTGACCCCACTATCCCTATTAATCATTACGGTGATTCAGAAACCAACAAAACAGGACCACTGTCCTATTTTATTATTCCATGCTAATGTATTCAGACGTAAACCTCCTTTGAACACTCTAATTTTTTCAAGGTAAAGGTCCTGGTTTCCCACCACGCTAAATTAATAACATCATGGTTCCCCAGAAGGTAGAAATTCCACACGCCAGTACAGACAATTGCCCGACCAGCGGTAGAACCCCGAAATTCAACTACGAGCTTTTTAACTGCAACAACTTTAATATACGCTATTGGAGCTGGAACTACCGCGGCTGCTGGCACCAGACTTGCCCTCCAA
+
D@@00</F@CHHE1<00<D<1G1CG1DH1<1D11<1<C0D11<<C111<DCHFFEH11<GHHH1DHEEC1<GHFH11DG1C<<11<1<DH1F1@D@1@<@<<7F@@<<B@ECF%11<<GBDHHIH1F@H<HIH1BDC:<B<HGBB7D1@B'7<<<EFHHDHHIHEEHGG@G@GGHHHF:#C=GFHHEE<<A/FEHDDCFCD<<<0EHHHHHHGC:<C?IGFFFCC/EE/C1AGHE?C/D<ACDE?DE@CFD<11@C<<@HD1110<<1<DD<<<CFGCC<<111EFHF@G<<<<1F1HC<FF1HCHF<0HE<DE?HHD1CHEEGIIIIIHIHHIIIHH@DDDB
@HISEQ:969:HM2KJBCX2:2:1101:9142:61292 2:N:0:ACTATGCA
TCCGCAACCTGACCCAACTATCCCTATTAATCATTACGTCAATCCTAGAAACCAACAAAATAGGATCAAACGTCCTATTTCATTATTCCATGCTAATGTATTCAAGCGTTAGCTTGCTTTAAACACTCTAATTTTTTCAAAGTAACAGTCCTGTTTCCCTGCAACACCAAATTAATGGCATTACAGTTCTTCAGAAAGGAGGAACCAGCGAGACCAGTACGTACCAAAGGCACGACCAACCTGCTGATCCCGAAATTCAACTACGAGCTTTTTAACTGCAACAACTTTAATATACGCTATTGGAGCTGGAATTACCGCGGCTGCTGGCACCAGACTTGCCCTCCA
+
DDDDDIIHIIIIIIIIIIIIIIIIIIIIIHIIIIIIIIIIIIIIIIIHIIIIHIIIHHIIIIIIIIIIIIGIHHHHIIHHIIIHIIIIIIIIHFHIIIIIIIIIIHIHIIIHIIHIIIIIIIIHIIIIIHHHFHHIIIIIIIIIIIIIIIIIIIIIHIHIIIIIIIHIIIHHIIIIIIIIIIIIIIIIIHHHIIIIIIIIIIHHIHIIIIIIIIIIIIIIIIIIIIIIGIHIHHIIHIIIIHHHIIIIIIIIIIIHHHHIIHIIIIIIIIIIIIIIIHIIIIIIIIIHIIHIIIIIIIIIIIIIIIIIIIIIIIIIIIIIIIIHIIIIIHHIIIIIIIIIDDDDD
@HISEQ:969:HM2KJBCX2:2:1101:16443:61331 2:N:0:ACTATGCA
TCCGCAACCTGACCCAACTATCCCTATTAATCATTACGTCGATCCTAGAAACCAACAAAATAGGGTCAAACGTCCTATTTCATTATTCCATGCTAATGTATTCAAGCGTGAGCCTGCTTTAAACACTCTAATTTTTTCAAAGTAACAGTCCTGATTCCCCGCGACACCAAATTAATGACATCACGGATCTTCAGAAGGGAGAAACCAGTGACACCAGTGCATACCAAAGGCATGACCAGCGTACTGATCCCGAAATTCAACTACGAGCTTTTTAACTGCAACAACTTTAATATACGCTATTGGAGCTGGAATTACCGCGGCTGCTGGCACCAGACTTGCCCTCCAA
+
DDDADIIHIIIGHHHEHHHIIIIIHIIIHHIIIHIIHHIHIIIHDHIHIIIHCHIIIIGHHIHHGIIHIHIGHGHGGHHIFHHHHIIHCEHHIIEHIGHIIHHIHHHIIIIIIHHHIIIIIGFIHHIHHHHHIIIIGIIIHIHHIHHIIHIHHHIHIIHHFFHFHHHIIIIIHHIIIIIHHHHHCIHHHIHHIIHHEHGIHIIIIIIHIIIIIIHIHGHGIIIIIIIIIHIIIIIIIIIIHHHHHIIIIIIHIIIIIIIIHIHHIIHIIHHIIHIIIIHIIIIIIIIIIIIIHHHEIHHHHIHIIIHHHIIIIIIIHHHIIIIIIIIHIHIHIIHIIIIHIDBDDD
@HISEQ:969:HM2KJBCX2:2:1101:11792:62224 2:N:0:ACTATGCA
TCCGCAACCTGACCCAACTATCCCTATTAATCATTACGGTGGTCCTAGAAACCAACAAAATAGAACCACAACGTCCTATTCTATTATTCCATGCTAATCTATTCAAGCAATAGCCCGCTTTAAACACTCTAATTTTTTCAAGGTAATGGTCCTGGCTCCCCAACACACCCAATTAAGGACATGCTGATTCACCAGAAGGAAGACCCGACAACAAGACAGTACTCGCCAAAGACGGACCGCCCGGCCAGGCCTAAAATTCAACTACGAGCTTTTTAACTGCAACAACTTTAATATACGCTATTGGAGCTGGAATTACCGCGGCTGCTGGCACCAGACTTGCCCTCCAA
+
DDDDDIIIIIIIIIIIIIIIIIIIIHIIIIIIIIIIIHIIIIIIIIIIIIIIIIIIIIHIIIIIIIIIIIIIIHHIIIIIHIIIIFHIIIIIHIIIIIIHHHHHIIHIHIIIHIIIHIIGHHIIIIIIIIIIIIIIHIIIIIIIIIIIHHHHI1HHHIIHIIIIHIIIIIIIIIHIIIIIIIIIIIIIIHIIIIIIHIIIIHHIIHIIIIIIIIIIIIIIIIIIIHIIIIIHIIIIHIHIIIIIHHIIIIIIIIIIIIIIIIIHIIHIIIIIIIIIIIIIIIIIIIIIIIIIHHGIIIIHIHIIIIIIIIIIIIIIIIIIIIIIIIIIIIIIIIIIIIIIIIDDDDD
@HISEQ:969:HM2KJBCX2:2:1101:12102:62356 2:N:0:ACTATGCA
TCCGCAACCTGACCCAACTATCCCTATTAATCATTACGTCGATCCTAGAAACCAACAAAATAGAATCAAACGTCCTATTTCATTATTCCATGCTAATGTATTCAAGCGCGAGCTTGCTTTAAACACTCTAATTTTTTCAAAGTAACAGTCCTGATTTCCCGCGACACCAAATTAATGACATCGTGGTTCGTCAGAAGGGAGAAACCAATAATGCTAGTACGTACAAAGTACGACCGACATATTAGTCCCGAAATTCAACTACGAGCTTTTTAACTGCAACAACTTTAATATACGCTATTGGAGCTGGAATTACCGCGGCTGCTGGCACCAGACTTGCCCTCCAA
+
DDDDDIIHHIIIIIIIIIIIIIIIIIIIIIIIIIIIIIIIIIIIIIHIIIIIIIIIIIIIIIIIIIIIIIIIHIIIIIIIIIHIIIIIIIIHGIIIIIIIHHHIIIHIIIIIIIIIIIHIIIIIIIIIIIIIIIIHHIIIIIIIHIIIIHIIIIIIIIIIIIIIIIIHIIIIIIIIIIIIIIIIIIIHGIIIIIIIIIIIHIIIIHIIIIIIIIIIIIIIIIIIIIIIIIIIIIIIIIIIHIHIIIIIIHIIIIIIIIIIIIIIIIIIIIIIIIIIIIIIIIIIIIIIIIIIIIIIIIIIIIIIIIIIIIIIIIIIIIIIIIIIIIIIIIIIIIIIIIIDDDDD
@HISEQ:969:HM2KJBCX2:2:1101:12135:62503 2:N:0:ACTATGCA
TCCGCAACCTGACCCAACTATCCCTATTAATCATTACGTCAATCCTAGAAACCAACAAAATAGGATCAAACGTCCTATTTCATTATTCCATGCTAATGTATTCAAGCGTTAGCCTGCTTTAAACACTCTAATTTTTTCAAAGTAACAGTCCTGTTTCCCTGCAACACCAAATTAATGACATTACAGTTCTTCAAGAAGGAGGAACCAGTAAAGCCAGTACATACCAGAGGCACGACCAACCTACTAATCCCGAAATTCAACTACGAGCTTTTTAACTGCAACAACTTTAATATACGCTATTGGAGCTGGAATTACCGCGGCTGCTGGCACCAGACTTGCCCTCCAA
+
DD@@DHHC?<1CHHHHHEHHIIEC@GE?GHIHICEHEGCGECCGHIC1<FFH@CEEE1<1<FHHH11<DGH0<<CEHHEHF11DF@1F1CH1<@GHHHE?HHC@G<CCGGHDA<EHGAFCG1DFC<HHCGHCHBC6EB<FC?HHHHEHH@@D1DDFHHHIHCHHEEHHHHHDEE<05F:</HHH7;HHFGC?<HHHEHGED?FCEHFFCHHHCHHGEHFFCEFCFFFIHEEC/FCE@F<FHHHDFF<EE/HHD1F<1HH@HEC=HHHEGCHHHHCIHEG@C@?IGHEEIIHIHHDHHCCCCFEHDEEEHHHGHHDCDIIHCHHHEFHHCEH@F<?CHHHHEDB<@B
@HISEQ:969:HM2KJBCX2:2:1101:17193:62594 2:N:0:ACTATGCA
TCCGCAACCTGACCCAACTATCCCTATTAATCATTACGTCAATCCTAGAAACCAACAAAATAGGATCAAACGTCCTATTTCACTATTCCATGCTAATGTATTCAAGCGTTAGCCTGCTTTAAACACTCTAATTTTTTCAAAGTAACAGTCCTGTTTCCCTGCAACACCAAATTAATGACATTACAGTTCTTCAAGAAGGAGGAACCAGTAAAGCCAGTGCATACCAGAGGCACGACCAACCTACTAATCCCGAAATTCAACTACGAGCTTTTTAACTGCAACAACTTTAATATACGCTATTGGAGCTGGAATTACCGCGGCTGCTGGCACCAGACTTGCCCTCCAA
+
DDBDDIIIIHIGHIIHIIIIHEHHIIIIGHIIIIIIICGHHHIIHHHGGHIHHIIIIHIHIH@HHHHGHFHHIIIIIIHHIIIIIGHHHHHEHHICHGIIIIIHIIIHIIIIIIIGIIHGGHHIIIIIIIHIIHIHHHIIIIIIIIHHHIIIHIIIIIIIIHHIIIIIIHIIIIIIIIIIIIIIIIIIIIIIIIIIIIIIIIHGIIIIIIIIIIIIIIIIIIIIIIIIIIIIIIIIIIHIIIHHHHHHIIIIIIIIIIIIIIHIIIIIIIIIIIIIIIIIIIIIIIIIIIIIIIIIIIIIIIIIIIIIIIIIIIIIIIIIIIIIIIIIIIIIHIIIIIIHIDDDDD
@HISEQ:969:HM2KJBCX2:2:1101:10512:63453 2:N:0:ACTATGCA
TCCGCAACCTGACCCAACTATCCCTATTAATCATTACGTCAATCCTAGAAACCAACAAAATAGAATCGGATGTCCTATTTCATTATTCCATGCTAATGTATTCAAGCGTAAGCCTGCTTTAAACACTCTAATTTTTTCAAGGTAACAGTCCTAATTCCCCGTGACACCAAATTAATGGCATTACGGTTCTTTAGAAGGTGAGAAATCAATAATATCAGTACATACCAACGGCATGACCGAAACATTGATCCCGAAATTCAACTACGAGCTTTTTAACTGCAACAACTTTAATATACGCTATTGGAGCTGGAATTACCGCGGCTGCTGGCACCAGACTTGCCCTCCAA
+
DDDDDIIHHHHEHIIIIIIIIIIIIIIIIIIIIIIIIIIIIIIHHIIIIIIIHGHI?GHIIIIHIIIHHDHIHIIGEHIIHHIIIIIH?EFHEHHGHHHIIIIHIIIHIIIIFIIIIIIIIHGGHHHIIIIIIIHHHHHHHIIIIHHHHIIHHIIIIIHEHIGHHIGIIIIHIIIIIIIHHIIHHIIIIIIIIHIHHHHHHHIIHHIIHHHHDGEHFIHHHGGIHHHHFIIIIIFIIFIHIHGHHHIIIIIIIIIIIIIIIIIIIIIIHHIIIIIIIIIIIIIIIIIIHIIIIIHIIIIIIIIIIIIIHHIIHIIIIIIIIIIIIIIIIIIIIIIIIIIIIIDDDDD
@HISEQ:969:HM2KJBCX2:2:1101:10704:62317 2:N:0:ACTATGCA
TCCGCAACCTGACCCAACTATCCCTATTAATCATTACGGTGATCCTCGAAACCAACAAAATAGAAGCATGCCGTCCTATTTTATTATTCCATGCTAATGTATTCAAGCAAAATGCCTGCTTTAAACACTCTAATTTTTTCAAAGTAAAGGTCCTGGTTCCCCGCGTCACCCAATTAAGGACAGCGCGGTTCTCCAGAAGGTGAGAAATTGACTACACCAGTTCATACCCCTTAGGGCACGACCGATGTGTCAATCCCGAAATTCAACTACGAGCTTTTTAACTGCAACAACTTTAATATACGCTATTGGAGCTGGAATTACCGCGGCTGCTGGCACCAGACTTGCCCTCCAA
+
DD@00<C<1111<111<E@111<D@1CG@11<11<F<1<<<CG@1110<1<<<GEC111<C<1<C1<DC111<<//D1111<<111111<DHH11<1C1FH<@CEHGGHH1?@<56E?@<@?@<BB@@<HFB<<<<<GA%<GBADBAB?HHEF@HEEE???-G.HFB9.G@B.7.G?C,E=FHE<-FEHCHCAAFC=G@A<GC@CED@HHHHFF:<0:0>HHCFG<DFCGD1F/@GCACCB0C<HHIHHB<E<E//C1FEFF<1F<?GE=CHEHHFGHGEHGG1F1FG<<1HCHHEC0EEDEHHHCG@HHHIHHG@HIHHD?</?C?IGIIHHGG?ED1FGCD0C<10@0@D
@HISEQ:969:HM2KJBCX2:2:1101:4966:64084 2:N:0:ACTATGCA
TCCGCAACCTGACCCAACTATCCCTATTAATCATTACGTCAATCCTAGAAACCAACAAAATAGGATCGAACGTCCTATTTCATTATTCCATGCTAATGTATTCAAGCGTTAGCTTGCTTTAAACACTCTAATTTTTTCAAAGTAACAGTCCAAATTCCCCGCAACACCAAATTAATGGCATTACGGATCATCAGGAAGGAGGAATCAGTAAGACCAGTACATACCAGAGGCATGACCAATCTACTAACCCCGAAATTCAACTACGAGCTTTTTAACTGCAACAACTTTAATATACGCTATTGGAGCTGGAATTACCGCGGCTGCTGGCACCAGACTTGCCCTCCAA
+
DDDDAHHIIIIHHHIHIHIIIHIHIIIHIIIIIIHIIIIIHIIIIIIGHHIIGHIIIIIIIHHHHHIIHIIIHIIIHIIIFHHIIIIIHHHHIIHHIIIIIHIIIIIIIIHHEHIHIHIHIHHIGHHIHHIIIHIHHIIIIIIIIIHHHIIIIEHHHHIIIIIHHIIIIIHEIIIIIHIIIIIIIIHIIIIIIIIIIIIIIIIIIIIIHIIIIIIIIIIHIIHIIIIIIIIIIIIIHIIHGIHHHIIIIGIIIIIHHGHIIIIIIIIHGIIIIIIIIIIHIIIIIHHHHGIIIIIHIIIIIIIIHIIIIIIIIIIIIIIIIIIIIIIIIIIIIIIHIIIIIDDDDD
@HISEQ:969:HM2KJBCX2:2:1101:20158:66234 2:N:0:ACTATGCA
TCCGCAACCTGACCCCAACTATCCCTATTAATCATTACATCGATCCTAGAAACCAACAAAATAGAATCGGATGTCCTATTTCATTATTCCATGCTAATGTATTCAAGCGTGAGCCTGCTTTAAACACTCTAATTTTTTCAAGGTAACAGTCCTAATTCCCCGTGACACCAAATTAATGGCATTACGGTTCTTTAGAAGGTGAGAAATCAATAATATCAGTACATACCAACGGCATGACCGAAACATTGATCCCGAAATTCAACTACGAGCTTTTTAACTGCAACAACTTTAATATACGCTATTGGAGCTGGAATTACCGCGGCTGCTGGCACCAGACTTGCCCTCCAA
+
DDDDDIIIIIIIIIIIHIIIIIIIIIIIIIGHIIIIIIIIIIIIIIIIIIIIIIIIIIHIIIIIIIIIIIIIGHIIIIIIIGHIIHHIIIIIHIIIGIIIIHHHIIIIIIIHHIHIHIHIIIIIIIIIIIIIIIIIIIHHIIIIIGHCIIIGIIIIIIIIHIIIIIIIHIIIHIIIIIIIIIIIIIIIIIIIIIIIIHIIIIIIHHHHIIIIIIIIIIIIIIIIIIIIIIIHIIIIIIIIIIIIIHGIIIIIIIIIIIIIIIIIIIIIHIIIIIIIIIIIIIIIIIIIHIIIIIIIIIIIIIIIIIIIIIIIIIIIIIIIIIIIIIIIIIIIIIIIIIIIIIIDDDDD
@HISEQ:969:HM2KJBCX2:2:1101:11892:66204 2:N:0:ACTATGCA
TCCGCAACCTGACCCAACTATCCCTATTAATCATTACGTCGATCCTAGAAACCAACAAAATAGAATCAAACGTCCTATTTCATTATTCCATGCTAATGTATTCAAGCGTAAGCCTGCTTTAAACACTCTAATTTTTTCAAAGTAACAGTCCTGATTCCCCACGACACCAAATTAATGACATCGCGGTTCTTCAGAAGGTAGGAACCGATAATGCCAGTGCGTACCGAAGCACGACCAACAATTCGATCCCGAAATTCAACTACGAGCTTTTTAACTGCAACAACTTTAATATACGCTATTGGAGCTGGAATTACCGCGGCTGCTGGCACCAGACTTGCCCTCCAA
+
BDDDDIGIIIIIIIIIIHIIHIIIIIIIIIHIIIIIIEHIIIHHH1FGCHIIIGHHIIIIIIHHHIIIHIICHCGHIIIIIFHHHFCHHIG1GHHHIHHIHHGIIIIIIIHIIHIIIHHHIHHHIIHHHIEHHEHHHHIIIIIIIIIIIIIIIIHIHHIIIIIIIIIIIIIIHIIIIIIIIIIIHIHIHFIIIIIIIIIIIIHHHEIIIIIIIIHII=HHGHHHHIHIHIIIIIIIHIIIHFGFIIHIIIHIIIIIIIIIIHIIIIIIIIIIIHIIIIIIHHHIIIIIIIIIIIIIIIGIIIIIIIIIIIIIIIIIIIIIIIIIIIIIIIIIIHIIHHIIDDDBA
@HISEQ:969:HM2KJBCX2:2:1101:12325:66254 2:N:0:ACTATGCA
TCCGCAACCTGACCCAACTATCCCTATAATCATTACGTCAATCCTAGAAACCAACAAAATAGGATCGAACGTCCTATTTCATTATTCCATGCTAATGTATTCAAGCGTTAGCCTGCTTTAAACACTCTAATTTTTTCAAAGTAACAGTCCTGTTTCCCTGCAACACCAAATTAATGACATTACAGTTCTTCAAGAAGGAGGAATCAGTAAAGCCAGTACATACCATAGGCACGACCAACCTACTGACCCCGAAATTCAACTACGAGCTTTTTAACTGCAACAACTTTAATATACGCTATTGGAGCTGGAATTACCGCGGCTGCTGGCACCAGACTTGCCCTCCAA
+
DDDDDIIIGIIIIIIHIIIIIIIIIIIIIIIIIIIIIHHIIIIIIIIHIIIIIIIIIHHHIIGHIIHIIHIHHIIIIIIIIIHIIIHIIIHIIIHIIIIIIIIIIIIIIIHIIIIIIIIHHHHHIIIIIIIIIIIIIHHHIIIIIIIIIIIIIIIHIGHIIIIIIIIIIIIIIIIIIHIHIIIIIIIIIIIIIIIIIIIIIIIIIIIIIGIIHIIIIIIIIIIIIIIIIIIIIIIIIHIIIIHHIHIIIIIIIIIIIIIIIIIIIHIIIIIIHHIIIIIIIIIIIIIIIIIIIIIIIIGIIIIIIIIIIIIIIIIIIIIIIIIIIIIIIIIIIIIIIIIIDDDDD
@HISEQ:969:HM2KJBCX2:2:1101:18567:66306 2:N:0:ACTATGCA
TCCGCAACCTGACCCAACTATCCCTATTAATCATTACGTCAATCCTAGAAACCAACAAAATAGGATCAACGTCCTATTTCATTATTCCATGCTAATGTATTCAAGCGCGAGCCTGCTTTAAACACTCTAATTTTTTCAAAGTAACAGTCCTGATTCCCCGCCACACCAAATGAATGACATGATGGTTCGTCAGAAGGTAGAAACCAGTAACACCAGTACGTACCTAAGGCACGACCAACGTACTGATCCCGAAATTCAACTACGAGCTTTTTAACTGCAACAACTTTAATATACGCTATTGGAGCTGGAATTACCGCGGCTGCTGGCACCAGACTTGCCCTCCAA
+
DDDDDIIIIIIIIIIIHIIIIIIIIIIIIIIIIIIIIIHIIIIIIIGIHIIIIIIIIIIHIIIHGHIIIIHGIIIHIHIIIIIIIIIIIIHHIHGHIIIIHGHIIIIIIIIIIIIIIHIHEHHFHEIIIIHIIIIIIIIIIIIIIIHIIIIIIIIIHHHIIHIIIIIIIIIIIIIIIIIIIIIIIIIIIIIIIIIIIIIIIIHIIIIIIIIIIIIIIIIIIIIIIIIIHHIIIIIIIIIIIIIHIIIIIIIIIIIIIIIIIIIIIIIIIIIIIIIIIIIIIIIHIIIIIIIIIIIIIIIIIIIIIIIIIIIIIIIIIIIIIIIIIIIIIIIIIIIIIIIIDDDDD
@HISEQ:969:HM2KJBCX2:2:1101:21116:66927 2:N:0:ACTATGCA
TCCGCAACCTGACCCAACTATCCCTATTAATCATTACGGTGATCCTAGAAACCAACAAAATAGAACCATGCCGTCCTATTCTATTATTCCAGCTCCAATAGCATATACCAAAACTATTGATGTTAAAAAGCTCGTAGTTGAATCTCGGTTTCGGGCGGGTGGTGCGCTTTACGGCGTTTACTGTCTGCCCGGACGATTTTGTTGGTTCGTTCATGGTGCTCTTAATCGGGTGCCTTGAGTGGCCAGCACGTTTACTTTGAAAAAATTGGAGTGCTCAAAGCAGGCGCTACAGCCTGAACAATTGTGCATGGAATAATGGAATAGGATCTCGGTTCTATTTCGTTGGCTTTCGGAGTCGAGGTAATGATTAATAGGGATAGTTGGGTTGTCAATTCGG
+
B@0DBDHDHHHHIGHIHIHIEHHEEG@GHHHEHCCCHHHEHE1D?@CFHHGGFFHCEHHIEIEHG<GG1C@EC0/<<D1DD1<C?G?E11<D<111CG1D<1D<DCHEDGHIIC1DF<CHE?1<DCCEHD<DCH/DG@GECG1<<11IDHCFCHD?HEDG<HDDH?CHHE@DHHHHHFHGFHEIHDHHCHCFHHHFHIIIHG?DHIIIHHHEGHFHIHHHEHE=HHHHEIIIHHHIHCIIIGGIIIIIFIIIHIIIIIIIIIGIIIIHIIIHIIGIGGHIIIIIIHHIIIHHHHG<HHEHIIIIIIHIIIIIIHHIIIHIIIIIIHHHHIIHIIHIIIIIIIIIIIIIHHHIIIIHHHHIIIHIIIIIIIHIIIIIIIIHIIIIIHIIHIHHDDDDD
@HISEQ:969:HM2KJBCX2:2:1101:21192:67776 2:N:0:ACTATGCA
TCCGCAACCTGACCCAACTATCCCTATTAATCATTACGTCAATCCTAGAAACCAACAAAATAGGATCGTCGTCCTATTTCATTATTCCATGCTAATGTATTCAAGCGTTAGCCTGCTTTAAACACTCTAATTTTTTCAAAGTAACAGTCCTGTTTCCCTGCAACACCAAATTAATGACATTACAGTTCTTCAAGAAGGAGGAACCAGTAAAGCCAGTGCATACCAGAGGCACGACCAACCTACTAATCCCGAAATTCAACTACGAGCTTTTTAACTGCAACAACTTTAATATACGCTATTGGAGCTGGAATTACCGCGGCTGCTGGCACCAGACTTGCCCTCCAA
+
@0B@BHDCHHHHIIFE@CEHHIII?GHIGFFHHH@HHE<CGDHHIHIIHHEIFHEDFHHIHHH?@GHD<DCE1@DG1<1DF1<DF@GHE1GG1<FCCGHHHE@@HHHHHEHHHAACGHIFHIHHHHEHHIHHIHHFGE?FGHIIFEEFHHHHEGGHHHHHGCHEGCHHHFHFHGCHFH/HFFFCFIIHEHGGHFHHGHGIHHGHHHI;CC<E?IGIGIHHHE4IHHEHIHIIHDIHGFIH<EF<EHHDHE?CF1HGHG@EHEHHGGHHHEHHHHHHIHFFE@?IHHG?HIIIIIHHHFIHHEHIIHGHHHHIIIHIHFHGIHGIHHIHIHHHGIIIIIIHDDDD0
@HISEQ:969:HM2KJBCX2:2:1101:11809:69166 2:N:0:ACTATGCA
TCCGCAACCTGACCCAACTATCCCTATTAATCATTACATCGATCCTAGAAACCAACAAAATAGAATCGGATGTCCTATTTCATTATTCCATGCTAATGTATTCAAGCGTGAGCCTGCTTTAAACACTCTAATTTTTTCAAGGTAACAGTCCTAATTCCCCGTGACACCAAATTAATGGCATTACGGTTCTTTAGAAGGTGAGAAATCAATAATATCAGTACATACCAACGGCATGACCGAAACATTGATCCCGAAATTCAACTACGAGCTTTTTAACTGCAACAACTTTAATATACGCTATTGGAGCTGGAATTACCGCGGCTGCTGGCACCAGACTTGCCCTCCAA
+
DDDDDIIIIIIHIIIIHIIIIHIIIIIIIIHIIIIIIIIIGIIIIIHIIIHHHIIIIIIHIHHIHIIIDHIIIIHIIIIHIIIIIIIHHIHIHIIIIIIHIHHIIIIIIIIIIIIIIIHHHHHIIIIIIIIIIIIIIIIIIIIIIIIIIHIIIIIIIIIIIIIIIIIIHIIIIIIIIIIIIIIIIIIIIIIIIIHIIIIIIIIIIIIIIIIIIIIHIIIIIIIIIIIIIIIIIIHIIGIIIIIIIGIIIIIIIIIIIIIIIIIIIIIIIIIIIIIIIIIIIIIIIIIHHIIIIIIIIHIHIHIIIIIIIIIIIIIIIIIIIIIIIIIIIIIIIIIIIIIIIIDDDDD
@HISEQ:969:HM2KJBCX2:2:1101:7793:69520 2:N:0:ACTATGCA
TCCGCAACCTGACCCAACTATCCCTATTAATCATTACATCGATCCTAGAAACCAACAAAATAGAATCGGATGTCCTATTTCATTATTCCATGCTAATGTATTCAAGCGTGAGCCTGCTTTAAACACTCTAATTTTTTCAAGGTAACAGTCCTAATTCCCCGTGACACCAAATTAATGGCATTACGGTTCTTTAGAAGGTGAGAAATCAATAATATCAGTACATACCAACGGCATGACCGAAACATTGATCCCGAAATTCAACTACGAGCTTTTTAACTGCAACAACTTTAATATACGCTATTGGAGCTGGAATTACCGCGGCTGCTGGCACCAGACTTGCCCTCCAA
+
DDDDDIIIIIGIIIIIIIIIIIIIIIIIIIIIIIIIIIIIIIIIIIIIIIIIIHIIHIIIIIIIHIIIIHIIIGHIIIIGHIIIIIIIIIIIIIHIIIIIIHHIIHIHHIIIHIIIIHIIIIIIIIIIIHIIIIIIIIIIIIIIIIIIIIIIIIIIIIIHIIIIIIIIIIIIIIIIIIIIIIIIIIIIIIIIIIIIIIIIIIIIIIIIIIIIIIIIIIIIIIIIIIIIIIIIIIIIIIIIIIIIHFIIIIIIIIIIIIIIIIIIIIIIIIIIIIIIIIIIIIIIIIIIIIIIIIIIIIIIHHIIIIIIIIIIIIIIIIIIIIIIIIIIIIIIIIIIIIIIIIDDDDD
@HISEQ:969:HM2KJBCX2:2:1101:7578:69364 2:N:0:ACTATGCA
TCCGCAACCTGACCCAACTATCCCTATTAATCATTACGGTGATCCTAGAAACCAACAAAATAGAACCATGCCGTCCTATTCTATTATTCCATGCTAATGTATTCGAGCAAAAATGCCTGCTTTAAACACTCTAATTTTTTCAAGGTAAAGGTCCTGGATCCGCAAGACACCCAATTAAGGACATCAAGTTTCTCCAGAAGGTGAGAAATCAACAGCGACAGTTCATACCCCTTAAGGCATGACCATCACGTCAATCCCGAAATTCAACTACGAGCTTTTTAACTGCAACAACTTTAATATACGCTATTGGAGCTGGAATTACCGCGGCTGCTGGCACCAGACTTGCCCTCCAA
+
DDAADII<HHGHHIIIHIGHIHIIIIIHHIHIIIIHIGHIIGHG@HHIHIIHIHIIIIIIIHHEHIGIHIIGH=EEHHIIIIHHIIIGEGHGFHIHHHGCHHGHHIHIHHHIIIIIIIIHIIHHGHIIIIIIIIIHIIIIIIIIIHHHHIHHHIIHGHHHIIIIIHHHHHHIHIHGIIIHHHHIIIHHHHIHIHHIHHIIIIIHIIHIIIIIHHIIHIIIIIHHHFIHHIIIHIIIHEFHHIIIIIHIIIIHIIIIIIIIIHIIIHIIIHIIIIIIIIHHHIIIIIIIIIIIIIIHIIHFHIIHIIIIIIHHIIIIIIIIIIIIIIIIIIIIIIIIHIIIIIIIIHGIDCDDD
@HISEQ:969:HM2KJBCX2:2:1101:2011:68905 2:N:0:ACTATGCA
TCCGCAACCTGACCCAACTATCCCATTAATCATTACGTCAATCCTAGAAACCAACAAAATAGGATCAAACGTCCTATTTCATTATTCCATGCTAATGTATTCAAGCGTTAGCCTGCTTTAAATACTCTAATTTTTTCAAAGTAACAGTCCTGTTTCCCTGCAACACCAAATTAATGACATTACAGTTCTTCAAGAAGGAGGAACCAGTAAAGCCAGTACATACCAGAGGCACGACCAACTTACTAATCCCGAAATTCAACTACGAGCTTTTTAACTGCAACAACTTTAATATACGCTATTGGAGCTGGAATTACCGCGGCTGCTGGCACCAGACTTGCCCTCCAA
+
<<<<0<CF1<C111<FHGHIH1<1<GGHHH@GH1<<DCEHHHCFDFEFG?FHHE@EGEHEHC1<<1DGFF0DEEHDHCHIHHICF1<11<C?FE@HGDCGH?@<<EHEF<<1D<@HHCHGEHEH@EDHHGGHGH<EGFFHIHCFHFGGHHH@HGHFGGDHC=EHGGHHG9CEFEHEHGHCG<?FCIIFH?HIHIIHHHFEEFIHIHGH?G?EE?HHHGCHGF1EHHHCEIFDGHHHEHE?EHGFECE?BCCHHHHCCHHGHEHCIHHH@GIIIIIIIHIIHHH@EHIHCIIIIHHHHEHHHEHHHHGFCHGIIIHHHGCIIHIIIHHHIIIHHHHEIHFHDCDDD
@HISEQ:969:HM2KJBCX2:2:1101:11795:69812 2:N:0:ACTATGCA
TCCGCAACCTGACCCAACTATCCCTATTAATCATTACGGTGATCCTAGAAACCAACGAAATAGAATCAGTCCGTCCTATTTCATTATTCCATGCTAATGTATTCAGACGATAGTCTGCTTTAAACACTCTAATTTTTTCAAAGTAACAGTCCTGATTTCCCATCACACCAAATAAATGGCATGAAAGTTCCTCAGAAGGTAGAGATCCATCTCACCGGTGCAGACAATTAAGCCTGACCAATGGGTAGACCCCGAGGTTCAACTACGAGCTTTTTAACTGCAACAACTTTAATATACGCTATTGGAGCTGGAATTACCGCGGCTGCTGGCACCAGACTTGCCCTCCAA
+
DDDDDIIIIIIIIIIIIIIIIIIIIIIIIIIIIIIIHHIIIIIIIIIIIIIIIIIIIIIIIIHIIIIIGIIIHHHIIIHIIIIHHHIIIIIIHHIIIIIIIHIIIIIIIHIIIHIIIHIHHIIIIIIHIIIHIIIHHIIHIHIIIIIIIIIIIIIIIIIIIIIIIIIIIIIIIIIIIIHIIIIHIIIIHIIIHIIIIIIIIIIIIIIIIIIIIIIHHIHIIIIIIIIIIIHIIIIIIIIIIIIIIHFIIIIIIIIIIIIIIIIIIIIIIIIIIIIIIIIIIIIHIIIIIIIIIIIIIIIIIIIIIIIIIIIIIIIIIIIIIIIIIIIIIIIIIIIIIIIIIIIDDDDD
@HISEQ:969:HM2KJBCX2:2:1101:10894:70205 2:N:0:ACTATGCA
TCCGCAACCTGACCCAACTATCCCTATTAATCATTACGTCAATCCTAGAAACCAACAAAATAGGATCAAACGTCCTATTTCATTATTCCATGCTAATGTATTCAAGCGTTAGCCTGCTTTAAACACTCTAATTTTTTCAAAGTAACAGTCCTGTTTCCCTGCAACACCAAATTAATGACATTACAGTTCTTCAAGAAGGAGGAACCAGTAAAGCCAGTACATACCAGAGGCACGACCAACCTACTAATCCCGAAATTCAACTACGAGCTTTTTAACTGCAACAACTTTAATATACGCTATTGGAGCTGGAATTACCGCGGCTGCTGGCACCAGACTTGCCCTCCAA
+
DDDDDHCE@<<HHHHGHHHHHIIIHGIIIIIIIIIHIHEEHHHHHHEGHFHHHGEHH@EFHHHFEHIIIIHHHH=EHHHHIGHIHHI@HIGC?G1DIIHIIHFHHGCIHHHGHEIHGHHHEHAGACIHHGHHHHHHIEHHIIHIIIIHHHIIHIIHDEHEGHHHHIHHHEHHIIHHFF@FHIHIHIIHIIHHIIHIHHEIIIHHIIIIIIIHHHEG4HHIGIIHHHIHGIIIIIIDHHGHHEFFFHDIIIHEHFHHCHHHIIIIHGEHCIIIIIIIIHIHHIIHHEFGIIHHIIIHIIHHHGGHGIIHIHHHHIIIHGIIIIIIIIIIIHHHIIIHEHIIIDDDDB
@HISEQ:969:HM2KJBCX2:2:1101:7100:70389 2:N:0:ACTATGCA
TCCGCAACCTGACCCAACTATCCCTATTAATCATTACGTCAATCCTAGAAACCAACAAAATAGGATCGAACGTCCTATTTCATTATTCCATGCTAATGTATTCAAGCGTTAGCTTGCTTTAAACACTCTAATTTTTTCAAAGTAACAGTCCAAATTCCCCGCAACACCAAATTAATGGCATTACGGCTCATCAGGAAGGAGGAATCAGTGAGACCAGTGCATACCGATGGCATGACCAATCTACTAACCCCGAAATTCAACTACGAGCTTTTTAACTGCAACAACTTTAATATACGCTATTGAGCTGGAATTACCGCGGCTGCTGGCACCAGACTTGCCCTCCA
+
@@BBDCHDGHHIGIIHIIIIIIIIICEHHEHEHH1CFGHIGHHIGFHHIIGIIIIIHIIIIIIHIIIIIEHIGHHHHHEHE@GHHH<GCEEEFEHHIIEFC1FHHGHHHHEHHIIHIHHHGHHF<G?IGIIHHIIHFAHGHFHHHHEFCHEHIHGGFEHHHFEIIHIHIIHHFHHFHGHHEGEHHIHHHGHIIHIGHIHHHHGFEIIIIIIIIIHHIHIHEHIIIIIIIHHHIIHEHH?2HHCHIHHDHCHIIIHEHHIIHHDHIIHIIIIIIHHIIIIIIHHEIHEIIIIHHHIIHHHHEIHGIIGIIIIHIIIIIIIIHHIIIIHIIHHHFIIGIIHDABAD
@HISEQ:969:HM2KJBCX2:2:1101:8903:70583 2:N:0:ACTATGCA
TCCGCAACCTGACCCAACTATCCCTATTAATCATTACATCGATCCTAGAAACCAACAAAATAGAATCGGATGTCCTATTTCATTATTCCATGCTAATGTATTCAAGCGTGAGCCTGCTTTAAACACTCTAATTTTTTCAAGGTAACAGTCCTAATTCCCCGTGACACCAAATTAATGGCATTACGGTTCTTTAGAAGGTGAGAAATCAATAATATCAGTACATACCAACGGCATGACCGAAACATTGATTCCGAAATTCAACTACGAGCTTTTTAACTGCAACAACTTTAATATACGCTATTGGAGCTGGAATTACCGCGGCTGCTGGCACCAGACTTGCCCTCCAA
+
DDDDAIIIIIIHIIIIIIIIIIIIIIIIIIIIIIIIIIIIIIIIIIHIIIIHHIIIIIIIIIIIIIIIIIIIHHIIHHIIIIIIIIIIIIIHIIIIIIIIHIIIIIIIIIIIHIIIIIIIIIIHIIIIHIIIIIIIIIIIIIIIIHHIHIIIIIIIHIIIHIIIIIIIIIIIIIIIIIIIIIIIIIIIIIIIIIIIIIIIIIIIIIIIIIIIIIIIIIIIIIIIIIIIIIIIIIIIIIIIIIIIIHIIIIHFIIIIIIIIIIIIIIIIIIIIIIIIIIIIIIIIIIIIIIIIIIIIIIIIIIIIIIIIIIIIIIIIIIIIIHIIIIIIIIIIIIIIIIIIIIDDDDD
@HISEQ:969:HM2KJBCX2:2:1101:17032:70697 2:N:0:ACTATGCA
TCCGCAACCTGACCCAACTATCCCTATTAATCATTACATCGATCCTAGAAACCAACAAAATAGAATCGGATGTCCTATTTCATTATTCCATGCTAATGTATTCAAGCGTGAGCCTGCTTTAAACACTCTAATTTTTTCAAGGTAACAGTCCTAATTCCCCGTGACACCAAATTAATGGCATTACGGTTCTTTAGAAGGTGAGAAATCAATAATATCAGTACATACCAACGGCATGACCGAAACATTGATCCCGAAATTCAACTACGAGCTTTTTAACTGCAACAACTTTAATATACGCTATTGGAGCTGGAATTACCGCGGCTGCTGACACCAGACTTGCCCTCCAA
+
00<00<CC1F@1<1<CCGHIIIIIEGEEHIHHHHHIIIEH0FEH0@FFHHHIHHHIEHHGH@D?GGHH0CECFHHHIG1CH1FHH@C1DHIFEEHHFHED@5<FHHHHGHIHGEEEHHH@GEHFIHGDHHHEHHHGFHEHIE?FFCGEGHHEGFBC@<EEECCEEEC?GHEEHHHEFCGEEGCHH@E5<0F6:DFHEG0D:#DDD@C<DCGGC7@<G:F<$EF<+GEGC1@D1G>G:HF<D<1/<:C</</HHHH@CCF<<CECEF<C0HHGC<11DCCHHHHHC<<<<1F<0D</GC@C<FHGFFEFCHHHCCCGHC<CHFGCIIIHCIHGCGDCCC0CEF@B<<0
@HISEQ:969:HM2KJBCX2:2:1101:4341:71388 2:N:0:ACTATGCA
TCCGCAACCTGACCCAACTATCCCTATTAATCATTACGCTGGTCCATAACACCAACAAAACAGGACCAAAATTGCGTCCTATTCTATTATTCCATGCTAATCTATTCAAGCTAATTGCCTGCTTTGAGCACTCTAATTTTTTCACAGTAATTACAGCTGGTGAGTTAAAACTAGACTTGACCTTAATCAGCCAAACCTATACCCTTTCCAACCATATAATCAAAAACGGGTTCAGAAGATTATAAACTTGCTTAAAACAAGTTATATAAAACTTCCTTAAAATGCTAGATACATTCACTTGTCGCAAACGTTCCAACACCCCGTCCTTCACGTTCAACTACGAGCTTTTTAACTGCAACAACTTTAATATACGCTATTGGAGCTGGAATTACCGCGGCTGCTGGCACCAGACTTGCCCTCCAA
+
DCDDDIIIIIIIIIIIIIIIIIIIIIIIIIIIIIIIIIIIIIHHIHIIIIIIIIIIIIIIIIHIIIIIIGIHHHIIIIGIIIIIIIIIIIIIIIIHIIHIIFHHIIIIHIHIIIIIIIIIHHIIHHFHHEHIIIIIIHIIIIHHHHHIHIIIIIIIGIIIIIIIHGHIHHIIIHHIHIIIHIHIGHHHIHEHIIIIIHIIIIIHHHIHIIIIIHIIIIIIIIIHHFHHHHHHHHIIIHIHHIIIIHIIHHHHIIIIIIIIIIIIIIIIIIIIIIIIIIIIHEIIIIIIIIIIIIIIIIIIIIIIIIIIIIIIIIIIIIIIHEIIIIIIIIIIIIIIIIIIIIIIIIIIIIHIIIIIIIIIIIIIIIIIIIIIIIIIIIIIIIIIIIIIIIIIIIIIIIIIIIIIIIIIIIIIIIIIIIDDDDD
@HISEQ:969:HM2KJBCX2:2:1101:19588:71457 2:N:0:ACTATGCA
TCCGCAACCTGACCCAACTATCCCTATTAATCATTACGTCAATCCTAGAAACCAACAAAATAGGATCAAACGTCCTATTTCATTATTCCATGCTAATGTATTCAAGCGTTAGCCTGCTTTAAACACTCTAATTTTTTCAAAGTAACAGTCCTGTTTCCCTGCAACACCAAATTAATGACATTACAGTTCTTCAAGAAGGAGGAACCAGTAAAGCCAGTACATACCAGAGGCACGACCAACTTACTAATCCCGAAATTCAACTACGAGCTTTTTAACTGCAACAACTTTAATATACGCTATTGGAGCTGGAATTACCGCGGCTGCTGGCACCAGACTTGCCCTCCAA
+
DCDDDIIIHIIIIIIIIIIHIIIHIIIIIIIIIIIIIIIIIIIIIIIIIIIIIIIIIIIIHEEHHIIIIHIIIIIIIIIIIIIIIHIIIIIHHIIIIIIIIIIIIIIIIHIIIHIIIIIIIIIIIIIIIIIIIIHIIIIIIIIIIIIIIIIIIIIIIIIIIIIIIIIIIIIIIIIIIIIIIIII/IIIIIIIIIIIIIIHIIIIIIIIIIIIIIIIIIIIIIIIIIIIIIIIIIIIIIIIIIIHHIIHIIIIIIIIIIIIIIHIIIIIIIIIIIIIIIIIIIIIIIIIIIIIIIIIIIIIHIIIIIIIIIIIIIIIIIIIIIIIIIIIIIIIIIIIIIIIIDDDDD
@HISEQ:969:HM2KJBCX2:2:1101:14637:71537 2:N:0:ACTATGCA
TCCGCAACCTGACCCAACTATCCCTATTAATCATTACGTCAATCCTAGAAACCAACAAAATAGGATCGAACGTCCTATTTCATTATTCCATGCTAATGTATTCAAGCGTTAGCTTGCTTTAAACACTCTAATTTTTTCAAAGTAACAGTCCAAATTCCCCGCAACACCAAATTAATGGCATTACGGATCATCAGGAAGGAGGAATCAGTGAGACCAGTACATACCAGAGGCATGACCAATCTACTAACCCCGAAATTCAACTACGAGCTTTTTAACTGCAACAACTTTAATATACGCTATTGGAGCTGGAATTACCGCGGCTGCTGGCACCAGACTTGCCCTCCAA
+
DDDDDIIIHIIIIIIIIIIIIIIIIIIIIIIIIIIIIIIIHGIIIIIIIIIIIIIIIEHIIIHIIIIIIIIIIIIIIIIIHHIIIIIGGIHIIIIIIIIIIIIIIIIIIIIHIIHIIIIIIIIHIIIIIIIHIIHHIHIHHIIHHIIHHHIIGIHIIIIIIHIIIHIIIIIIIIIIHIIIIIIIHIIIIIIIIIIIIIIIIIIHIIIIIIIIIIIIIIIIIIIHIIIIIGIIIIIIIIIIIIIHHHHIIIIIIIGIIIHIIIIIIIIIIIIIIIIIIIIIIIHIIIIIIIIIIIIHIIHIHIIIIIIIIIIIIIIIIIIIIIIIIIGIIIIIIIIIIIIIIDDDDD
@HISEQ:969:HM2KJBCX2:2:1101:12158:71770 2:N:0:ACTATGCA
TCCGCAACCTGACCCAACTATCCCTATTAATCATTACGTCGATCCTAGAAACCAACAAAATAGAATCAAACGTCCTATTTCATTATTCCATGCTAATGTATTCAAGCGCGAGCCTGCTTTAAACACTCTAATTTTTTCAAAGTAACAGTCCTGATTCCCCACGACACCAAATTAATGACATCGTGGGTAGGAATCAATTTGACCAGTACGTACCGAGGCACGACCGACCAACAGATCCCGAAATTCAACTACGAGCTTTTTAACTGCAACAACTTTAATATACGCTATTGGAGCTGGAATTACCGCGGCTGCTGGCACCAGACTTGCCCTCCAA
+
DDDDDIIIIIIHIIIIIIHIIIIIIIIIHIIIIIIIIIIIIIIIIIIIIIIIIIIIIIIHIIIGHHHIIIIHHIIIIIIIIIIIIIHHIHIIHIIIIHIIIHIIIHIIIIIIIIIIHIIIIHIIHIIIIIIIIIIIIIIIHIIIIIIIIIIIIIIIIHHHIIIIIIIIIIHIIIIIIIIIIIIIIIIIIHGIIIIIIIIIIIIIIIIIIIIIIIIIIIIIIIIIIIIIIIIHGIHIIIIIIIIIIIIIIIHIIIIIIIIIIIIIIIIIIIIIIIIIIIIIIIIIIIIIHIIIIIIIIIIIIIIIIIIIIIIIIIIIIIIIIHIIIIIIIDDDDD
@HISEQ:969:HM2KJBCX2:2:1101:11885:72864 2:N:0:ACTATGCA
TCCGCAACCTGACCCAACTATCCCTATTAATCATTACGGTGATCCTAGAAACCAACAAAATAGAACCATGCCGTCCTATTCTATTATTCCATGCTAATGTATTCGAGCAAAATGCCTGCTTTAAACACTCTAATTTTTTCAAGGTAAAGGTCCTGGTTCCACATGACACCCAATTAAGGACATCATGCTTCTCCAGAAGGTGAGAAATCAACTGCGACAGTTCATACCCCTTAAGGCACGACCATCACGTCAATCCCGAAATTCAACTACGAGCTTTTTAACTGCAACAACTTTAATATACGCTATTGGAGCTGGAATTACCGCGGCTGCTGGCACCAGACTTGCCC
+
@DADAIIIIII@FHIEHHHIHHHEHHHIIFHHIHFEHHHHIGIEHEHFHHHIIGIIHIEHIHGHHIEHHIHHHFHHDHEHHHHEHHEHEEGEECHEEIHEEHIIHHIIHHHGHHHIHHHFHIHIIHHHGFEEHHIIHGHHHHHH@IGIIHHIIHHEGDHHHHHHIHHHHHIHHIHGFGHHIHHFIIIHIHHGCIHEIIHIIIIIIIIHGIIIIGH<HHHIIHEHHIIHHIHIIIIHHHIGHHGIIHIIIHGHHDHHIIHIIIIIHHIHFEF?IIIHIHHIHHIHHIHHHIHIIHHHGC@DHFCHHFEHGIIHIHHIHEHH<HGIIIIHEGIHHEH?CHGIHIDDAAD
@HISEQ:969:HM2KJBCX2:2:1101:4406:72740 2:N:0:ACTATGCA
TCCGCAACCTGACCCAACTATCCCTATTAATCATTACGGTGATCCTAGAAACCAACGAAATAGAATCAGTCCGTCCTATTTCATTATTCCATGCTAATGTATTCAGACGATAGTCTGCTTTAAACACTCTAATTTTTTCAAAGTAACAGTCCTGATTTCCCATCACACCAAATAAATGGCATGAAAGTTCCTCAGAAGGTAGAGATCCATCTCACCAGTGCAGACAATTAAGCCTGACCAATGGGTAGACCCCGAAGTTCAACTACGAGCTTTTTAACTGCAACAACTTTAATATACGCTATTGGAGCTGGAATTACCGCGGCTGCTGGCACCAGACTTGCCCTCCAA
+
@<B@<C<FEG1<<GG@CEHHCHI@<CG<FHCHEHIC@?0<EHC<C<<1<1<FH@<<<E0<<F<GH@1D1<<D0D1/DCGCFHF@HE111DFH1CC1@C8@GEFHGGF=GHHGHHGGGCFDG@EGGFGHHIHD@FFCAEHHI@A?HFEHHHFHEEHGCEF?DCEHFCHFHEGHHCFFEHIHHGCHHDHHEGEHGHGGHCIIIIHIHEEHGIGHHHIFHFIIIHEHEIIHHHHFIHIIHEIIHHE=GF<FIHDHIHIHHHHHIIIHHGIIIIIIIIIIIIHEHHIIHHEIIHIHFHIIIIHHHHIIIHIIIHIIIIHIIIIIIIHEIIIHHEIIIIHHHHHIIHEDAD@B
@HISEQ:969:HM2KJBCX2:2:1101:15659:72589 2:N:0:ACTATGCA
TCCGCAACCTGACCCAACTATCCCTATTAATCATTACGTCAATCCTAGAAACCAACAAAATAGGATCAACGTCCTATTTCATTATACCATGCTAATGTATTCAAGCGCGAGCCTGCTTTAAACACTCTAATTTTTTCAAAGTAACAGTCCTGATTCCCCGCCACACCAAATTAATGACATGATGGTTCGTCAGAAGGTAGGAACCAGTAACACCAGTACGTACCTAAGGCACGACCAACGTACTGATCCCGAAATTCAACTACGAGCTTTTTAACTGCAACAACTTTAATATACGCTATTGGAGCTGGAATTACCGCGGCTGCTGGCACCAGACTTGCCCTCCAA
+
@DD@0C//1D<<GDDC<@FHHHIFHEHHHFHHHEHH@@<F=@1FEFE@<<1G?@H=?@G@FEHEE1D1CC<DHHD1D@@GH@G1111<CGHHGHFFHHFHGE@<CHGCCCDHFDFHE@H@8FHIHIIIHHHHEF6<D1<CA<@FGC@EBGH1AB:E<HDCHFIIHHHHCC8@GHCEFECGCC@?GHHHE?EIHIHHEHHHIHIII<HEHHEHAE/EGEGGCF:C1CHHHEECEHFHEF=?HGD<FHHIFGE@GF@CF1GD0<HHHEE@EHGHFFHIGHEGIHFC<HEHHH=@CHEHCHEHHHIHC1EFIIHHDCIIHHFHHEC1HHGGEHEHD11<DFE1@@@@@
@HISEQ:969:HM2KJBCX2:2:1101:16764:73043 2:N:0:ACTATGCA
TCCGCAACCTGACCCAACTATCCCTATTAATCATTACGTCAATCCTAGAAACCAACAAAATAGGATCGAACGTCCTATTTCATTATTCCATGCTAATGTATTCAAGCGTTAGCCTGCTTTAAACACTCTAATTTTTTCAAAGTAACAGTCCTGTTTCCCTGCAACACCAAATTAATGACATTACAGTTCTTCAGAAAGGAGGAATCAGCGAAGCCAGTGCATACCAGTGGCACGACCAACCTGCTGACCCCGAAATTCAACTACGAGCTTTTTAACTGCAACAACTTTAATATACGCTATTGGAGCTGGAATTACCGCGGCTGCTGGCACCAGACTTGCCCTCCAA
+
DDDADIIIIIFHGHIGHIHHIIGHIIIIIHEHHHIHIIIIIHCHICGHIIIIIIHIIIFHIIHIIGIGHHGHFHICHHFFHGGEHIIIEHCFEH@CHGIIHHHHIHFIIIIHIIHHIHHHIIIHIIHHHHHIGHEHCHHHHIHHHGFIIIIIIIIIIIIIIIIHGHHIHHIIIIHIIHIIHIIIHHIIHIIIHIIIIIIIIIIIIIIIIHHIHHIIIIIGHIIHIHIIIHIIHEFIIHHIIFIHHFIIIIIIIIIIIIIIIIIIIIHIIIIIIIHIIIIIIIIHIIIIIHIIIHHIIIIHIIIIIIIIIIIIHIIIIIIIIIIIIIIIIIIHIHIIIIIIIDDDDD
@HISEQ:969:HM2KJBCX2:2:1101:8631:73096 2:N:0:ACTATGCA
TCCGCAACCTGACCCAACTATCCCTATTAATCATTACATCGATCCTAGAAACCAACAAAATAGAATCGGATGTCCTATTTCATTATTCCATGCTAATGTATTCAAGCGTGAGCCTGCTTTAAACACTCTAATTTTTTCAAGGTAACAGTCCTAATTCCCCGTGACACCAAATTAATGGCATTACGGTTCTTTAGAAGGTGAGAAATCAATAATATCAGTACATACCAACGGCATGACCGAAACATTGATTCCGAAATTCAACTACGAGCTTTTTAACTGCAACAACTTTAATATACGCTATTGGAGCTGGAATTACCGCGGCTGCTGGCACCAGACTTGCCCTCCAA
+
DDDDDIIHHHHIIHIIHHIHHIIHIIIIHHGHHIIIIIIIIIIIIIIIIIIHIIIIIIIIIIHHIIIIIIIIIIIIIIHHIIIIIIHGHIIIIIHHEIIHHIHHIIIIIIIHIIIIIIIIIHHIIIIIIIHHIIHIIIIIIIIIIIIIIIIIIIHHHHHIIIIIIIHIIIIHIIIIIIHIIIIIIIHHHIIIIIIIIIIIIIIIIIIIIIIIIIIIIIIIIHIIIIIIHHIIIIIIIIIIIIIIIIIIIIIIIIIIIIIIIIIIHIIHIIIIIIIIIIIIIIIIIIIIIIIHIHHIIIHIHIIIIIIIIIIIIIIIIIIIIIIGIIIIIIIIIIIIIIIIIIDDDDD
@HISEQ:969:HM2KJBCX2:2:1101:11283:74745 2:N:0:ACTATGCA
TCCGCAACCTGACCCAACTATCCCTATTAATCATTACATCGATCCTAGAAACCAACAAAATAGAATCGGATGTCCTATTTCATTATTCCATGCTAATGTATTCAAGCGTGAGCCTGCTTTAAACACTCTAATTTTTTCAAGGTAACAGTCCTAATTCCCCGTGACACCAAATTAATGGCATTACGGTTCTTTAGAAGGTGAGAAATCAATAATATCAGTACATACCAACGGCATGACCGAAACATTGATCCCGAAATTCAACTACGAGCTTTTTAACTGCAACAACTTTAATATACGCTATTGGAGCTGGAATTACCGCGGCTGCTGGCACCAGACTTGCCCTCCAA
+
DDDDDIIIIIIIIIIIIIIIIIIIHIIIIIIIIIIIIHIIIIIIIIIIIHHIIIIIHCHFHIIGGHI1DCHHIIIIHICHIIIIIIIICHIIIIIIIIIGHHHHIIIIIIIIIIIIIIIIIIIIIIIIIIIIIIIIIIIIIIIIIIIIIIIIIIHHIIIIIIIIIIIIIIIIIIIIIIIIIIIIIIIIIIIIIIIIIIIIIIIIIIIIIIIIIIIIIIIIIIIIIIIIIIIIIIIIIIIIIIIIIHIIIIIIIIIIIIIIIIIIIIIIIIIIIIIIIIIIIIIIIIIIIIIIIIIIIIIIIIIIIIIIIIIIIIIIIIIIIIIIIIIIIIIIIIIIIIIIIIDDDDD
@HISEQ:969:HM2KJBCX2:2:1101:12910:74824 2:N:0:ACTATGCA
TCCGCAACCTGACCCAACTATCCCTATTAATCATTGCTCACAAATCCAAAAACCAACAAAATACGATAAACGAGCCCTAACTTATTATTCCATGCTAATGTATTCATAACTAACCGCCTGCTTTAAACACTCTAATTTTTTCAAAGTAAAGGTCCTGGATTGCGAACCCAACCCAGCAAAGGGCAGGAACGTTCTCCAGGAAGATGGTAAGCGCGCATCGGCACTCACACACGAAACCGTGGCGGGCCAAGCGCACTATACCAGAAATCCAACTACGAGCTTTTTAACTGCAACAACTTTAATATACGCTATTGGAGCTGGAATTACCGCGGCTGCTGGCACCAGACTTGCCCTCCAA
+
ADDCDIIIIIIIHHIIGIIIIIIIIHIIIIIIIHIIIIIIIHIIIIIIIIEHHIHIIIIIIIHIIIHIIIHIIIHIIIIHIIIHIIIIIHIHIIHHHIGIIGHHIIIIHIIHHIIIIIHHHHHIIIIIIIIIIIIHHIIIIHIHHH@IHHHHDGHHIIFHHHIHHIIGCEHCHHHHHIIHHHHHEHHHHAFIHHHHHHFHEIHHIHIHIDHHEHHFDHDHHGGEEEHEFCFEGHHHCIHCIIHIIIHIHHHIIHHD<EEH?EEHGIHIIIIHEEEGIHGIIIIIIIHEHIHHHFHHF?IIIIIHHEHHHHIHHEIHHIHIIIIIIIIIIIIIIIIIIIIIIIIIIIIHIIIIIDDDDD
@HISEQ:969:HM2KJBCX2:2:1101:12980:74832 2:N:0:ACTATGCA
TCCGCAACCTGACCCAACTATCCCTATTAATCATTACGGTGATCCTAGAAACCAACAAAATAGAACCATGCCGTCCTATTCTATTATTCCATGCTAATGTATTCGAGCAAAATGCCTGCTTTAAACACTCTAATTTTTTCAAGGTAAAGGTCCTGGTTCCACATGACACCCAATTAAGGACATCATGCTTCTCCAGAAGGTGAGAAATCAACTGCGACAGTTCATACCCCTTAAGGCACGACCATCACGTCAATCCCGAAATTCAACTACGAGCTTTTTAACTGCAACAACTTTAATATACGCTATTGGAGCTGGAATTACCGCGGCTGCTGGCACCAGACTTGCCCTCCAA
+
DCDDDIIHIHHIIHIHIIIIIIIIIHHIHIIIIGHIIIIIGHHIHGEHHGHIIHHHGIIIHHIHIIIHIIIHIHCHIHIHHHIIIEHHIHHHHIIIIHIIH<HHIHFIHHGHIIIIIIIIHHIIIIHIHIIIIGIIIIIIIIHHHIHHHEHIIIHIIIIIIIIIIIIIHHEHIIHHHHIIIHIIIIIIHGIIIIIIIIHHIIIHIHIIIIIHHIIIIIIIIIIIIIIIIIIIIIIIIIIHIIIIIIIIIIHIIIIHIIIIIIHIIHHDHIIIIIIIIIIIIIHIIIIIIIHEHIIIIIIIIIIIIIIIIIIIIIHCIIIIIIIIIIIIIIIIIIIIIIIIIIIIIIIDDDDD
@HISEQ:969:HM2KJBCX2:2:1101:10833:75461 2:N:0:ACTATGCA
TCCGCAACCTGACCCAACTATCCCTATTAATCATTACGTCGATCCTAGAAACCAACAAAATAGAACCACAACGTCCTATTCTATTATTCCATGCTAATCTATTCAAGCAATAGCCCGCTTTAAACACTCTAATTTTTTCAAGGTAATGGTCCTGGCTCCCCAACACACCCAATAAAGGACATGCTGGCTCACCAGAAGGAAGACCCGACAGCAGACAGTACTCGCCAAAGACGGACCGCCCGGCCAGGCCTAAAATTCAACTACGAGCTTTTTAACTGCAACAACTTTAATATACGCTATTGGAGCTGGAATTACCGCGGCTGCTGGCACCAGACTTGCCCTCCAA
+
DDDDDIIIIIIIIIIIIIIIIIII?GHIIIIIIIIIIIIIIIIIIIIIIIIIIIIIHIIHIIIIIIIIHIIIIHIIIIHIIIHIIIIHHHIIHIIGIIIIIIHIIIHIIIIIHIIIIIHIIIGIIIIIIIHHHHHIIHHIIIIHIIIIIIIIIIIHHIHHIIIIHHHIHHHHHIHHHHIIIIIIIIIIHHIIIIIIIIIIIIIIIIIIIIIIIIIIIIIIIIIIHIIIIIIHIIIIIIIIIIIIHIHIIHIIIIIIIIIIIIHIIHIIIIIIIIIIIIIIIIIHHIIIIIIIIIIIIIIHIIIIIHIIIIIIIIIIIIIIIIIIIIIIIIIIIIIIIIIIIDDDDD
@HISEQ:969:HM2KJBCX2:2:1101:4771:76951 2:N:0:ACTATGCA
TCCGCAACCTGACCCAACTATCCCTATTAATCATTACGTCGATCCTAGAAACCAACAAAATAGGGTCAAACGTCCTATTTCATTATTCCATGCTAATGTATTCAAGCGTGTGCCTGCTTTAAACACTCTAATTTTTTCAAAGTAACAGTCCTGATTCCCTATGACACCAAATTAATGACATCACAGTTCGTCAGAAGGTAGAAATCAATGATACCAGTTCATACCAGAGGCACGACCAATATATTGATCCCGAAATTCAACTACGAGCTTTTTAACTGCAACAACTTTAATATACGCTATTGGAGCTGGAATTACCGCGGCTGCTGGCACCAGACTTGCCCTCCAA
+
DDDDDIIHHIIIIIHIHIIIIIIIIIIIIIIIIHIIIIIIIIIIIIIIIIIIIIIIIIGHIIHGHHIHIIIIIHIIIIIIIIHHHIHHIIIIIIIIIIIIIHIIIIIIIIIIGFHIIHIIIIIIIIIIHIIIIHIIHIIHIIHIIIHHIIIIIIIIIIIIIIIIIIIIIIIIIIIIHIIIIIIIHIIIIHHIIIIIIIIIIIIIIIIIIIIIIIIIIIIIIIIIIIIIIIIIIIIIIIIIIIIIHIIIIIIIIIIIIIIIIHIIIIIIIIIIIIIIIIIIIIIIIIIIIIIIIIIIIIHHHIIIIIIIIIIIIIIIIIIIIIIIIIIIIIIIIIIIIIIIIDDDDD
@HISEQ:969:HM2KJBCX2:2:1101:10221:77977 2:N:0:ACTATGCA
TCCGCAACCTGACCCAACTATCCCTATTAATCATTACGTCGATCCTAGAAACCAACAAAATAGAATCAAACGTCCTATTTCATTATTCCATGCTAATGTATTCAAGCGCGAGCTTGCTTTAAACACTCTAATTTTTTCAAAGTAACAGTCCTGATTTCCCGCGACACCAAATTAATGACATCGTGGTTCGTCAGAAGGGAGAAACCAATAATGCTAGTACGTACAAAGTACGACCGACATATTAGTCCCGAAATTCAACTACGAGCTTTTTAACTGCAACAACTTTAATATACGCTATTGGAGCTGGAATTACCGCGGCTGCTGGCACCAGACTTGCCCTCCAA
+
DCDDDIIIIIIHIIIHIIIIIIIIIIIIIHIIIIIIIIIIIIIIIIGIIHIIIIIIIIIIIHHIIIIIIIIIIGIIIIIIIIIIIIIIHIIIHIIIIIIIIHHIIHIIIIIIIIIIIIIIHIIIIIIIIIIIIIIIIIIIIIIIIHIIIIIIIIIIIIHIIIIIIIIIIIIIHIIIIIIIIIIIIIIIIIIIIIHIIIIIIIIIIIIIIIIIIIIIIIIIIIIIIIIIIIIIIIIIIIIIIIHIIIIIIIIIIIIIIIIIIIIIIIIIIIIIIIIIIIIIIIIIIIIIIIIIIIIIIIIIIIIIIIIIIIIIIIIHIIIIIIIIIIIIIIIIIIIIIIIDDDDD
@HISEQ:969:HM2KJBCX2:2:1101:14452:78068 2:N:0:ACTATGCA
TCCGCAACCTGACCCAACTATCCCTATTAATCATTACATCGATCCTAGAAACCAACAAAATAGAATCGGATGTCCTATTTCATTATTCCATGCTAATGTATTCAAGCGTGAGCCTGCTTTAAACACTCTAATTTTTTCAAGGTAACAGTCCTAATTCCCCGTGACACCAAATTAATGGCATTACGGTTCTTTAGAAGGTGAGAAATCAATAATATCAGTACATACCAACGGCATGACCGAAACATTGATCCCGAAATTCAACTACGAGCTTTTTAACTGCAACAACTTTAATATACGCTATTGGAGCTGGAATTACCGCGGCTGCTGGCACCAGACTTG
+
DDDBDIIHIHIIIHIIHHGHIIIICGFHHHIIHHHIIHEH=CHIGIIHIIIIIHEHIIHIIIIIIIH1GHECFHHHHIH?FFEHIIIIIIIHHHIIIIHHIHHGIHHIIIIHHHGIHHHIIHHHGHHHHGHIHHHHIIHIIIIIIIIIHIIIHIHHIIIIIIHIGIGIIIHHIHIIIIIIIIIIIIIIIIIIIIIIHIIIIIIIIIIIIIIIIIIIIIIIIIIIIIIHIIIIIIIIHGIIIIIIII<IIIIIIIHIHIIIIIIIIIHIIIIIHHHHIIIIIIIIIIIHIHIIIIHIIIHIHHIIIIIIIIIIIIIIIGIIGHIIIIIHHIIIIIDDDDD
@HISEQ:969:HM2KJBCX2:2:1101:20560:78029 2:N:0:ACTATGCA
TCCGCAACCTGACCCAACTATCCCTATTAATCATTACGTCAACCCTAGAAACCAACAAAATAGGATCAAACGTCCTATTTTATTATTCCATGCTAATGTATTCAAGCGTTAGCCTGCTTTAAACACTCTAATTTTTTCAAAGTAACAGTCCTGTTTCCCCGCAACACCAAATTAATGGCATCACGGTTCTTCAAGAAGGAGGAATCAGCGAGGCCAGTGCATACCATTGGCACGACCAACCTGCTGACCCCGAAATTCAACTACGAGCTTTTTAACTGCAACAACTTTAATATACGCTATTGGAGCTGGAATTACCGCGGCTGCTGGCACCAGACTTGCCCTCCAA
+
DDDDDIIIIIIIIIIIIIIIIIIIIIIIIIIIIIIIIIIIIIHIIIIIIIIIIIIIIIIIIIGHGIIIIIIIHIIIIIIIIIIIIIIHHIIIIIIIIHIIIIIIIIIIIIIIIIIIIIIIIHHIHHIIIIIIIIIIIIIIIIIIIIIIGIIIIIIIIIIIIIIIIIIIIIIIIIIIIIHHIIIIIIIIIIIIIIIIIIIIIIIIIIIIIIIIIIIIIHIIIIIIIIIIIIIIIIIIIIII=IHHDIIIIIIIIIIIIIIIIIIIIIIIIIIIIIIIIIIIIIIIIIIIIIIIIIIIIIIIIIIIIIIIIIIIIIIIIIIIIIIIIIIIIIIIIIIIIIIIIDDDDD
@HISEQ:969:HM2KJBCX2:2:1101:15002:77995 2:N:0:ACTATGCA
TCCGCAACCTGACCCAACTATCCCTATTAATCATTACGGTGGTCCTAGAAACCAACAAAATAGAATCATCCGTCCTATTTTATTATTCCATGCTAATGTATTCAAGCAAAATGCCTGCTTTAAACACTCTAATTTTTTCAAAGTAAAGGTCCTGGTTCCCCGCGGCACCCAATTAAGGACATCGCGGTTCTCCAGAAGGTGAGAAATTGACTACACCAGTTCATACCCCTTAAGGCACGACCGATGTGTCAATCCCGAAATTCAACTACGAGCTTTTTAACTGCAACAACTTTAATATACGCTATTGGAGCTGGAATTACCGCGGCTGCTGGCACCAGACTTGCCCTCCAA
+
DDDBDIIHIIIIIIIIIIIIIIIIIIIIIIIIIIIHIIIIIHHIIIIIIIIIIIIIGIIIIEHHIIIIEHCHHIGIIIHHIIIIIIIIIIIHIIIIIIIIIHIIIIHIIIHHIIIIIHIIIIIHIIIHIHIHIIIIIIIIHIIIIIIHHHHIHIIHEHIHIIIHHGIIHHIIIIIHHIIIIIIHHIIIIIIIIIIHIIIHIIIIIIIIIIIIIIHIIIIIIIIIIIIIIIIIIIIIIIIIIHIIIIIIIHIHIIHIIIIIIIIHIIHIIIIIIIIIIIIIIIIIIIIIIIIIIIIIIIIIIIIIIIIIIIIIIIIIIIIIIIIIIIIIIIIIIIIIIIIIIIIIIIDDDDD
@HISEQ:969:HM2KJBCX2:2:1101:1400:78660 2:N:0:ACTATGCA
TCCGCAACCTGACCCAACTACCCTATTAATCATTACGTCAATCCTAGAAACCAACAAAATAGGATCGAACGTCCTATTTCATTATTCCATGCTAATGTATTCAAGCGTTAGCTTGCTTTAAACACTCTAATTTTTTCAAAGTAACAGTCCAAATTCCCCAAAACACAAAATTAATGGCATTAAGGTTCATCAGGAAGGAGGAATCAGTGAGACCAGTACATACCAGAGGCATGACCAACCTACTAACTCCGAAATTCAACTACGAGCTTTTTAACTGCAACAACTTTAATATACGCTATTGGAGCTGGAATTACCGCGGCTGCTGGCACCAGACTTGCCCTCCAA
+
DDDDDIIIIHHHHIIIIIIIIIIIIIIIIIIIIIIIHIIIGIIIIIIIIIIHIIIIHHIIIIHGHHHIIIHHIIIIIIIHGIIIIIIHIIIIHEHIHIIHIIHHHIIIIIIIHIIIIHIIIIHIIIIIHHIIIIIIIIIIIIIIIIIIHHHIHGHIIIHIIIHIIIIIIGHHIIIIIIIIIIIIIIIIHIGIIIIIIHIIIIIIIIIIIIIIHGIIIIIHIIIIIIIIIIIIIIIIIIIIIHHGIIIIIIIIIIIIIIIIHIIIIIIIIIIIHIIIIIIIIHIIIIIIIIIIIIIIIIIIIIIIIIIIIIHIIIIIIIIIIIIIIIIIIIIIIIIIIIIIDDDDD
@HISEQ:969:HM2KJBCX2:2:1101:7457:78974 2:N:0:ACTATGCA
TCCGCAACCTGACCCAACTATCCCTATTAATCATTACGTCGATCCTAGAAACCAACAAAATAGAATCAAACGTCCTATTTCGTTATTCCATGCTAATGTATTCAAGCGTGAGCCTGCTTTAAACACTCTAATTTTTTCAAAGTAACAGTCCTGATTCCCCATGACACCAAATTAATGACATCATGGTTCGTCAGAAGGTAGGAATCAATAATACCAGTACGTACAATAGCACGACCAATAAATTAATCCCGAAATTCAACTACGAGCTTTTTAACTGCAACAACTTTAATATACGCTATTGGAGCTGGAATTACCGCGGCTGCTGGCACCAGACTTGCCCTCCAA
+
DDDDDIIIIIIIIIIIIIIIIIIIIIHIIIIIIIIIIHHIIIIIIIIIIIIIIIIIHIIIIIIIIIIIIIIIHIIHIIIIIIIIIIIIIHHIHGHHIIIHIHIIIIIIIIIIIIIIIIIHHIIIIIIIIIIIIHHIIIIIIIIIIIIIIIIIIHHIIHHIIIIIHIIIIIHIHHIIIIIIIIIIIIIIIIIIIIIIIIIIIIIIIIIIHHIHHHIIIIIIIIIIIIIIIIIIIIIIII=IIHIHIIIIIIIIIIIIIIHIIHIIIIIIIIIIIIIIIIIIIIIIIIHIIIIIIIIIIIIIIIIIIIIIHIIIIIIIIIIIIIIIIIIIIIIIIIIIIIIIDDDDD
@HISEQ:969:HM2KJBCX2:2:1101:15419:79173 2:N:0:ACTATGCA
TCCGCAACCTGACCCAACTATCCCTATTAATCATTACGTCAATCCTAGAAACCAACAAAATAGGATCGTCGTCCTATTTCATTATTCCATGCTAATGTATTCAAGCGTTAGCCTGCTTTAAACACTCTAATTTTTTCAAAGTAACAGTCCTGTTTCCCCGCAACACCAACTTAATGGCATTACGGTTCTACAAGAAGGAGGAATCAGCAAAGCCAGTGCATACCAGTGGCACGACCAACTTGCTGACCCCGAAATTCAACTACGAGCTTTTTAACTGCAACAACTTTAATATACGCTATTGGAGCTGGAATTACCGCGGCTGCTGGCACCAGACTTGCCCTCCAA
+
DDDDDIIIIIIIIIIIIIIIIIIIIIIIIIIIIIIIIIIIIIIIIIIIIIIIHIIIIIIIIIHIIIIIIIIIIHIIIIIIIIIHIIIHIIIGHGGIIHHIIIIIHIIIHIHIIIIIIIIHIIHIIIIIIHIIIIIHIIGIIIIIHHHHHHIIIIIIIIIIIIIIIIIIIIIIIHIIIIIIIIIIIIIHIIIIIIIIIIIIIIIIIIIIIIIIIIIIIIIIIIIIIIIIIIIIIIIIIIIIIIHDIIIIHIIIIIIIIIIIIIIIIIIIIIIIIHIIIIIIIIIIIIIIIIIIIIIIIIIIIIIIIIIIIIIIIIIIIIIIIIIIIIIIIIIIIIIIIIIIDDDDD
@HISEQ:969:HM2KJBCX2:2:1101:12430:78524 2:N:0:ACTATGCA
TCCGCAACCTGACCCAACTATCCCTATTAATCATTACGGTGATCCTAGAAACCAACGAAATAGAATCAAGCCGTCCTATTTCATTATTCCATGCTAATGTATTCAGACGTTAGCCTGCTTTAAACACTCTAATTTTTTCAAAGTAACAGTCCTGATTTCCAATCACACCAAATTAATGACATGAAAGTTCCTCAGAAGGTAGAGATTTATCTCACCAGTACAGACAATTAAGCCTGACCAATGGGTAAACCCCGAAGTTCAACTACGAGCTTTTTAACTGCAACAACTTTAATATACGCTATTGGAGCTGGAATTACCGCGGCTGCTGGCACCAGACTTGCCCTCCAA
+
DDDDDIIIIIIIIIIIIIIIIIIIIIIIIIIIIIIIIIIIIIIIIIIIIIIIIIIIIIIIIIIHIIIIIIIIIHIIIIIIIIIIIIIIIIHIIIIIHIIIIIIHHIIIIIIIIIIIIIIIIIIIIIIIIIIIIIIIIIIIIIIIIIIIIIIIIIIIIIIIIHIHIIIHIIIIIIIIIIIIIIIIIIIIIIIIIIIIIIIIIIIIIIIIIIIIIIIIIIIIIIIIIIIIIIIIIIIIIIIIIIIIIHEIIHIIIIIIIIIIIIIIIIIIIIIIIIIIIIIIIIIIIIIIIIIIIIIIIIIIIIIIIIIIIIIIIIIIIIIIIIIIIIIIIIIIIIIIIIIIIIIDDDDD
@HISEQ:969:HM2KJBCX2:2:1101:6749:80147 2:N:0:ACTATGCA
TCCGCAACCTGACCCAACTATCCCTATTAATCATTACGTCGATCCTAGAAACCAACAAAATAGAATCAAACGTCCTATTTCATTATTCCATGCTAATGTATTCAAGCGTAAGCCTGCTTTAAACACTCTAATTTTTTCAAAGTAACAGTCCTGATTCCCCACGACACCAAATTAATGACATCGCGGTTCTTCAGAAGGTAGGAACCAATAATGCCAGTGCGTACCGAAGCACGACCAACAATTTGATCCCGAAATTCAACTACGAGCTTTTTAACTGCAACAACTTTAATATACGCTATTGGAGCTGGAATTACCGCGGCTGCTGGCACCAGACTTGCCCTCCAA
+
DDDDDIIIIIIIIIIIIIIIIIIIIIIIIIIIIIIIIIIIIIIIIIIIIHIIIIIIIIIIIIIIIIIIHIIIIIIIIIIIIHIIHHIHHIIIIIIIIIIIIIIHIIIHIIIIIIIIIIIIIIIIIIIIIIIIIIIIIIIIIIIIIIIIIIIIIHIIIIIIIIIIIIIIIIIIIIIIIIIIIIIIIIIIIIIIIIIIIIIIIIIIIHHHIIIIIIIIIIIIIIIIIIIIIIIIIIIIIIIIIIIHIIIIIIIIIIIIIIIIIHHIIIIIIIIIIIIIIIIIIIIIIIIIIIIIIIIIIIIIIIIIIIIIIIIIIIIIIIIIIIIIIIIIIIIIIIIIIIIIDDDDD
@HISEQ:969:HM2KJBCX2:2:1101:11441:80386 2:N:0:ACTATGCA
TCCGCAACCTGACCCAACTATCCCTATTAATCATTACGGTGGTCCTAGACCAACAAAATAGAACCAACGTCCTATTCTATTATTCCATGCTAATCTATTCAAGCAAAAGCCCGCTTTAAACACTCTAATTTTTTCAAGGTAATGGTCCTGGTTCCCCGACACACCCAATAAAGGGCATACCGGCTCACCAGAAGGATAGACCCGACAACAGAACAGTACTCGCCAGAGACGGACCGTCCGGTCAGGCCTAAAATTCAACTACGAGCTTTTTAACTGCAACAACTTTAATATACGCTATTGGAGCTGGAATTACCGCGGCTGCTGGCACCAGACTTGCCCTCCAA
+
<DD?DDDCCEFHEHHEHIG@@@E@HHHIGHEEH@EECH@GHEHGCHCCFHHHGHH1CHHHHHHHHG@EHGHIIIHHH?GHHC1<1FHFHH1CG1IHCGH@HCGHIHFHH?GIGHGHEFIIHHHFIHHHEIHHGHFHHIIIHGCEHFGHFHHGHFIGIHGAECHHHIIIHHIHFIHHEHHHHHHHGGHHHFEHHICC@ACBIHGHDC@DCFIIHGHEGECHHFEGHHFE?F@HGCDDDDHEHHHHHHEHGHEGEEIHHEHGCHHEHEGIHEHHHC@@HCHHHHEHE@EIHEC</EGD<HGHGCF@?GC<F?HCHC?EHGEG?HHIHEIIIIIHGIGIIHH@??D@
@HISEQ:969:HM2KJBCX2:2:1101:11568:81545 2:N:0:ACTATGCA
TCCGCAACCTGACCCAACTATCCCTATTAATCATTACGTCAATCCTAGAAACCAACAAAATAGAATCAAACGTCCTATTTCATTATTCCATGCTAATGTATTCAAGCGTGAGCCTGCTTTAAACACTCTAATTTTTTCAAAGTAACAGTCCTGATTCCCCACAACACCAAATAAATGACATCGTGGTTCGTCAGAAGGGAGAAACCAACAATACCAGTACGTACCGAGGCACGACCGACATGATGGTCCCGAAATTCAACTACGAGCTTTTTAACTGCAGCAACTTTAATATACGCTATTGGAGCTGGAATTACCGCGGCTGCTGGCACCAGACTTGCCCTCCAA
+
DDDDDHIIIIIIIHHIIGIIIIIGHHHHIIIIIIIIIIDHHHHGHHH1CHHIIIIHHHHIIIHHE?FHIIIIIIIHIIGHHCHHICE?FHHHIIHEGHHFHG@CEFHIIIHIGHHHHHHHHHHHHIHIIHHIHIHHHIFHGHIHHHHIIHIIIIHHFHHHHHEHIGHHHHEGHIIHGFHFIIIIIHHIHIIHHIIIIHEHHHHIIHIIIIIIIIIHIIIHHIHIIIHEIIIIIHIFIHFIIHHHIIHHHIIIIIIHIIIHIHIHHIIIIIIHIHHHHFCIIIIIIHHHIHHHHHHFIHIHIIIIHIIIIIIIIIIIHIIIIHHIHIHIHHIIIIGIIHHIDCDDB
@HISEQ:969:HM2KJBCX2:2:1101:20294:81317 2:N:0:ACTATGCA
TCCGCAACCTGACCCAACTATCCCTATTAATCATTACGTCGATCCTAGAAACCAACAAAATAGAATCAAACGTCCTATTTCGTTATTCCATGCTAATGTATTCAAGCGTGAGCCTGCTTTAAACACTCTAATTTTTTCAAAGTAACAGTCCTGATTCCCCATGACACCAAATTAATGACATCATGGTTCGTCAGAAGGTAGGAATCAATAATACCAGTACGTACAATAGCACGACCAATAAATTAATCCCGAAATTCAACTACGAGCTTTTTAACTGCAACAACTTTAATATACGCTATTGGAGCTGGAATTACCGCGGCTGCTGGCACCAGACTTGCCCT
+
DDDDDIIIIIIIIIHIIIHIHIHHIIIIIHIIIIIIIHIIIIIIIIIIIIHIIIIIIIHIIIHHHHIIIIIHHHHIIIIIIIIIIIIHIIIIIIIIIIIIIHHIIIIIIHIIIHIIIIHIHHHIIIIIIIIIIIIIIIIHHIGIIIIIIIHHGEIIIIIIIIIIIHHIIIIIIIIIIIIIIIIIIIIIIIIIIIIIIIIIIIIIIIIIIHIIIIHIIIIIIIIIIIIIIIIIIIIIIIHHIIHIIIIIIIIIIIIIIIIIIIIIIIIIIIIIIIIIIIIIIIIIIIIIIIIIIIIIIIIIIIIIIIIIIIIIIIIIIIIIIIIIIIIIIIIIIIIIDDDDD
@HISEQ:969:HM2KJBCX2:2:1101:14633:81876 2:N:0:ACTATGCA
TCCGCAACCTGACCCAACTATCCCTATTAATCATTACGGTGATCCTAGAAACCAACAAAATAGAACCATGCCGTCCTATTCTATTATTCCATGCTAATGTATTCGAGCAAAATGCCTGCTTTAAACACTCTAATTTTTTCAAGGTAAAGGTCCTGGTTCCACATGACACCCAATTAAGGACATCATGCTTCTCCAGAAGGTGAGAAATCAACTGCGACAGTTCATACCCCTTAAGGCACGACCATCACGTCAATCCCGAAATTCAACTACGAGCTTTTTAACTGCAACAACTTTAATATACGCTATTGGAGCTGGAATTACCGCGGCTGCTGGCACCAGACTTGCCCTCCAA
+
DDDDDIIIIIIIIIIIIIIIIIIIIIIIIIIIIIIIIIIIIIIIIIIIIIIIIIIIIIIIIIIIIIIIIHHIIIIIIIIGIIIIIIIIIGIIIHIIGIIIIHIIIIIIIIIIIIIIIIIIIIIIIIIIIIIIGIIIIIIIIHIHHHIIIIIIIIIIIIIIIIIIIIIIIIIIIIIIIIIIIIIIIIIIIIIIIIIIIIIIIIHIIIIIIIIIIIIIIIIIIIIIIIIIIIIIIIIIIIIIIIIIHIIIIHHIIIIIIIIIIIIIIIIHHIIIIIIIIIIIIIIIIIIIIIIIIIIIIIIHIIIIIIIIIIIIIIIIIIIIIIIIIIIIIIIIIIIIIIIIIIIIIIIDDDDD
@HISEQ:969:HM2KJBCX2:2:1101:16668:82744 2:N:0:ACTATGCA
TCCGCAACCTGACCCAACTATCCCTATTAATCATTACGGTGGTCCTAGACCAACAAAATAGAACCAACGTCCTATTCTATTATTCCATGCTAATCTATTCAAGCAAAAGCCCGCTTTAAACACTCTAATTTTTTCAAGGTAATGGTCCTGGTTCCCCGACACACCCAATTAAGGACATACCGGCTCACCAGAAGGATAGACCCGACAACAGGACAGTACTCGCCAGAGACGGACCGCCCGGTCAAGCCTAAAATTCAACTACGAGCTTTTTAACTGCAACAACTTTAATATACGCTATTGGAGCTGGAATTACCGCGGCTGCTGGCACCAGACTTGCCCTCCAA
+
DDDDDIIIIIIIIIIIIGIIIIIIIIIIIIIIIIIHIHIHIIIIIIIGIIIIIIIHIIIHIIIIIHHHIIIIIGFHHHIIIIIHIIIIGGHHIIIIIIGIIHHHHIHIIIIIIIHHIHIIIIIHIGIIHGHIHHHIIIIIHHIIIIHIIHIIHGIIIIIIIIIIIIIIIIIIIIIIIIIIIIIIIIIIIIIIIIIIIHIIIIIIIIGIIIIHFHIIIIIIIIIIHIIIIIIIIIIIIIIIIIIIIIHIIIIIIIIIIIIHEIHHIIIHIIIIIIIHIIHIIIIIIIIIIHIIIIHHGHFIIIIIIIIHIIIIIIIIIIIIIIIIIIIIIIIHIIIIIIIDDDDD
@HISEQ:969:HM2KJBCX2:2:1101:16863:82507 2:N:0:ACTATGCA
TCCGCAACCTGACCCAACTATCCCTATTAATCATTACGTCGATCCTAGAAACCAACAAAATAGAATCAAACGTCCTATTTCGTTATTCCATGCTAATGTATTCAAGCGTGAGCCTGCTTTAAACACTCTAATTTTTTCAAAGTAACAGTCCTGATTCCCCATGACACCAAATTAATGACATCATGGTTCGTCAGAAGGTAGGAATCAATAATACCAGTACGTACAATAGCACGACCAATAAATTGATCCCGAAATTCAACTACGAGCTTTTTAACTGCAACAACTTTAATATACGCTATTGGAGCTGGAATTACCGCGGCTGCTGGCACCAGACTTGCCCTCCAA
+
DDDDDCECHEGFCGCEHHGEHHIIHEHGIHCHIEHHICDGC<HHIG?HHHIIIIHFHHHHIIFFHHEHHHHHDGHHHH1F?FHHHCEFECEHHIIICFFGHIHHIHHAFHIEHHIHGHHIHGGIIHHEHHGHEHHHHIHHIIEHCC?HHHIHHHHEIHIIIIHHIHHHHEHHIGIIGHGGHHIIHIHEHG@HIIIIIIIGIIIIIHIHHEHIIIIIIIHHIHHFHHIHIHHIIIHIIHHHHHEFHFIFEEHHHFHIIIIH=DHIHIIIIIIHGGIIIIIIHHFFEHIHHEHHHIIIIIIIIIIIIHHIIIHHHHDDHEIHIGIHIIIIIIIIHIHHHCHHDD<B<
@HISEQ:969:HM2KJBCX2:2:1101:14403:82600 2:N:0:ATTATGCA
TCCGCAACCTGACCCAACTATCCCTATTAATCATTACGTCAATCCTAGAAACCAACAAAATAGGATCAACGTCCTATTTCATTATTCCATGCTAATGTATTCAAGCGCGAGCCTGCTTTAAACACTCTAATTTTTTCAAAGTAACAGTCCTGATTCCCCACCACACCAAATTAATGACATGATGGTTCGTCAGAAGGTAGGAATCAGTAACACCAGTACGTACCGAAGGCACGACCAGCGTACTAATCCCGAAATTCAACTACGAGCTTTTTAACTGCAACAACTTTAATATACGCTATTGGAGCTGGAATTACCGCGGCTGCTGGCACCAGACTTGCCCTCCAA
+
DDDDDIIIIIIIIIIIHIHIIIIIIIIIIIIIIIIIIIIHIIIIIIIIIIIIIIIIIIHIIIIIIIIIIIIIIHIIIIIIIIIIIIIGIIHGHHHIIHIIIIHIIIIIIIIGIIHIIIIIIIIIIIIIIIIIIIIIIIIIIIIHFHHIIIIIIIIIIIHHIGIIGIIIHHHIHIIHHIIIIIIIHIIIIIIIIIIIIIIIHIIIIIIIIHHIIIIIIIIIIIIIIIIIIIHIIIIIIIHHIHIHIIIIIIIIIIGIHHHIHHIIIIIIIIIIIHIIIIIIIIIIIIIIIIIHHIIIIIIIIIIIIIIIIIIIIIIIIIIIIIHIIIIIIIIIIIIIIIIIDDDDD
@HISEQ:969:HM2KJBCX2:2:1101:11433:82835 2:N:0:ACTATGCA
TCCGCAACCTGACCCAACTATCCCTATTAATCATTACGTCAATCCTAGAAACCAACAAAATAGGATCGAACGTCCTATTTCATTATTCCATGCTAATGTATTCAAGCGTTAGCCTGCTTTAAACACTCTAATTTTTTCAAAGTAACAGTCCTGTTTCCCTGCAACACCAAATTAATGACATTACAGTTCTTCAAGAAGGAGGAATCAGTAAAGCCAGTACATACCATAGGCACGACCAACCTACTGACCCCGAAATTCAACTACGAGCTTTTTAACTGCAACAACTTTAATATACGCTATTGGAGCTGGAATTACCGCGGCTGCTGGCACCAGACTTGCCCTCCAA
+
DCDDDIIIIIIIIIIIIIIIIIIIIIIIIIIIIIIIIIIIIIIIIIIHIIIIIIIIIIHHHIHHIIIGHIIIGHDHIIIIIIIIIIIHIIIIIHIIHHHHHHIIHDHHIIIHGIHIIHIIHHHHHIIIIIIIIIIIIIIIIIIIIHIHIIIIIIIHIIIHHFIIIIIIIIIGIIIIIIIIIIIIIIIIIIIIIIIHIIIIIIHIIHIIIIIHHHGIIIIIIIIIIIIIIIIIIIIIHIHHIIIHIIIIIIHHIIIHHHIIIIIHIHIIIIIIIIIIIIIIIIIIIIIIIIIIIIIIIIIIIHGIIIIIIIIIIIIHIIIIIIIIIIHFIIIIIHIIIIIIIDDDDD
@HISEQ:969:HM2KJBCX2:2:1101:14330:83323 2:N:0:ACTATGCA
TCCGCAACCTGACCCAACTATCCCTATTAATCATTACGGTGATCCTAGAAACCAACAAAATAGAACCATGCCGTCCTATTCTATTATTCCATGCTAATGTATTCGAGCAAAAATGCCTGCTTTAAACACTCTAATTTTTTCAAGGTAAAGGTCCTGGATCCGCAAGACACCCAATTAAGGACATCAAGTTTCTCCAGAAGGTGAGAAATCAACAGCGACAGTTCATACCCCTTAAGGCATGACCATCACGTCAATCCCGAAATTCAACTACGAGCTTTTTAACTGCAACAACTTTAATATACGCTATTGGAGCTGGAATTACCGCGGCTGCTGGCACCAGACTTGCCCTCCAA
+
DDDDDHH?CGEHIFHHIIIIIIGGHHHHHIIIIIHHIEHHEGHH?HIHIIHHIGHHHHIHHIHIHHIIH@HHDEHHHHHHHHIIIIHHI1@CHHHHHIEEEGCIIIHHCIIHIIFHIIHHHHHGEHHIIIHEHHHHHHEHEHIIIIIHIIHHHHHHHHHDHIIHIIHGHHHHIHHGHHEIIIIIIHEIHHHHGIIIHGIIIIIIIIHHHHIIIHHHIIIFIIIIIIIIIIIIIIHIIIIIGHHGIHHIIIHHIIIHIIHIIIHIHHIIHEGIIIIIIHHEHHIIIHIIIEIHEHIIIIIIHIIIIIHIIIIIIIIIIIIIIIIIIIIHIHIIIIIHIIIIHHHIIIHHD@BDD
@HISEQ:969:HM2KJBCX2:2:1101:4990:82890 2:N:0:ACTATGCA
TCCGCAACCTGACCCAACTATCCCTATTAATCATTACGTCAATCCTAGAAACCAACAAAATAGGATCAAACGTCCTATTTCATTATTCCATGCTAATGTATTCAAGCGTTAGCCTGCTTTAAACACTCTAATTTTTTCAAAGTAACAGTCCTGTTTCCCTGCAACACCAAATTAATGACATTACAGTTCTTCAAGAAGGAGGAACCAGTAAAGCCAGTACATACCAGAGGCACGACCAACCTACTAATCCCGAAATTCAACTACGAGCTTTTTAACTGCAACAACTTTAATATACGCTATTGGGGCTGGAATTACCGCGGCTGCTGGCACCAGACTTGCCCTCCAA
+
DDDDDIIIIIIIIIIIIIIIIIIIIIIIIIIIIIIIIIIIIIIIIIIIIIIIIIIIHIIGIHHIEHIIIIIIIIIIIIIIIIIIHHIIIIIHIIIIIIIHIIIIIIIIIIIIIHIIIIHIHHHIIIIIIIIIIIIIIIIHIIIIIHIIIIIIIIIIIIHIIIHIIIIIIIHIIIIIIIIIIIIIIIIIIIIIIIIIIIIIIIIIIIIIIIIIIIIIIIIIIIIIIIIIIHIIIIIIIIHIIIIHHIIGIHIIIIIIIIIHIIIIIIIIIIIIIIIIIIIIIIIIIIIIIIIIIIIIIIIIHIIIIIIIIIIIIIIIIIIIIIIIIIIIIIIIIIIIIIIIIDDDDD
@HISEQ:969:HM2KJBCX2:2:1101:11149:84199 2:N:0:ACTATGCA
TCCGCAACCTGACCCAACTATCCCTATTAATCATTACGTCAATCCTAGAAACCAACAAAATAGGATCGAACGTCCTATTTCATTATTCCATGCTAATGTATTCAAGCGTTAGCCTGCTTTAAACACTCTAATTTTTTCAAAGTAACAGTCCTGTTTCCCTGCAACACCAAATTAATGGCATTACAGTTCTTCAGAAAGGAGGAACCAGCAAAGCCAGTGCATACCAGTGGCACGACCAACCTGCTGATCCCGAAATTCAACTACGAGCTTTTTAACTGCAACAACTTTAATATACGCTATTGGAGCTGGAATTACCGCGGCTGCTGGCACCAGACTTGCCCTCCAA
+
DDDDDIIHIIIIIIIIIIIIIIIIIIIIIIIIIIIIIIIIIIIIIIIHIIIIIIIIIIIHIHHIIHIHHIIHHHIIIIGIIIIIIIIIIIIIHIIHIHIIIIIIIIIIIIIHHIIIIIIIIIIIIIIIIIIIIIIIIIIHIIIIIIIIIHHIIIIIIIIIIIIIIIIIIIIIIIIIIIIIIIIIIIIIIIIIIIIIIIIIIIIIIIIIIIIIIIIIIIIIIIIIIIIIIIIIIIIIGIIIIIIIHIIIIIIIIIIIIIIIIIIIIIIIIIIIIIHIIIIIHIHHIIIIIIHIIIIIIIIIHIIIIIIIIIIIIIIIIIIIIIIIIIIIIIIIIIIIIIIIIDCDDD
@HISEQ:969:HM2KJBCX2:2:1101:2076:84781 2:N:0:ACTATGCA
TCCGCAACCTGACCCAACTATCCCTATTAATCATTACGTCAATCCTAGAAACCAACAAAATAGGATCAAACGTCCTATTTCATTATTCCATGCTAATGTATTCAAGCGTTAGCCTGCTTTAAACACTCTAATTTTTTCAAAGTAACAGTCCTGTTTCCCTGCAACACCAAATTAATGACATTACAGTTCTTCAAGAAGGAGGAACCAGTAAAGCCAGTACATACCAGAGGCACGACCAACTTACTAATCCCGAAATTCAACTACGAGCTTTTTAACTGCAACAACTTTAATATACGCTATTGGAGCTGGAATTACCGCGGCTGCTGGCACCAGACTTGCCCTCCAA
+
DDDDAIHIII1GHHHHHEHIIIIHHHEHHEHIIEHEHHEHIGCHGHHIHHHIIIHH?GCGGIIIEHHHIFIHHHGHHHIIEHHHHECHHIIHGFHCIHGCHIHHHCCGHHIIHHHHIIIHIIIIIGHIHCHHHFHHIGGHIEHHHIGHGHIFDCHIHHIIIHHIEGIIHHCFEGHFHIIHIIIIIECEHIHIIIIGHIIIIIIHCHHGFHHHHFIHHIHIHHIHHHHHGIHHF@;IIIIIHHHFHHHIHFCHEHG@EIIHGGCE@CCIIHHHHEFFHIIIIIHEIHHIHIIHFIHIHIHFFHHEEEIHIHGEHHHDIHHHHEIIIIIIHIIHHIIIIIIIIDDBDD
@HISEQ:969:HM2KJBCX2:2:1101:2636:85991 2:N:0:ACTATGCA
TCCGCAACCTGACCCAACTATCCCTATTAATCATTACGGTGATCCTAGAAACCAACAAAATAGAACCATGCCGTCCTATTCTATTATTCCATGCTAATGTATTCGAGCAAAAATGCCTGCTTTAAACACTCTAATTTTTTCAAGGTAAAGGTCCTGGATCCGCAAGACACCCAATAAAGGACATCAAGTTTCTCCAGAAGGTGAGAAATCAACAGTAACAGTTCATACCCCTTAAGGCATGACCATCACGTCAATCCCGAAATTCAACTACGAGCTTTTTAACTGCAACAACTTTAATATACGCTATTGGAGCTGGAATTACCGCGGCTGCTGGCACCAGACTTGCCCTCCAA
+
DDDDDIIIIHHFHIIIHIHHHHIIIIIIIIIIIIIIGIIIIIIIIHIIIIGIIIIIIIGHHIIIIIIIIIIIIIIIGHIIIIIIIIIHHIIIIIIIIIGHIIHHHIHIIIIIIIIIHHIIIIIIIHIIHIIIIIIHIIHIIIIHHIIIIGHHIIIIIIIGHHHIIIIHHIIIIHHHIIIIHHHHIIIHGHHIIHIIIHIIIIIIIIIIIIIIIIIIHHIIIIIIIIHIIIIIIIIHIHIIIHIIIIHHHHHHIIHIIIIIIIIIIIIIIIIIHIIIIIIIIIIIIIIIIIIIIIHIIIIHHIIIIIIIIIHIIIIIIIIIIIHIIIIIIIIIIIIIIIIIIHIIIIIIDDDDD
@HISEQ:969:HM2KJBCX2:2:1101:13484:85738 2:N:0:ACTATGCA
TCCGCAACCTGACCCAACTATCCCTATTAATCATTACGTCAATCCTAGAAACCAACAAAATAGGATCAAACGTCCTATTTCATTATTCCATGCTAATGTATTCAAGCGTTAGCCTGCTTTAAACACTCTAATTTTTTCAAAGTAACAGTCCTGTTTCCCTGCAACACCAAATTAATGACATTACAGTTCTTCAAGAAGGAGGAACCAGTAAAGCCAGTACATACCAGAGGCACGACCAACTTACTAATCCCGAAATTCAACTACGAGCTTTTTAACTGCAACAACTTTAATATACGCTATTGGAGCTGGAATTACCGCGGCTGCTGGCACCAGACTTGCCCTCCAA
+
DDCDDIIGEGHGHGHIHIIIIIHIIIIIIHIEHHIIIIIIIIIEHIIIHIHHIIIHIIHHHHHFGHEHIGIGHEHHIIIIIGIHEHHFHHIIHIIIIIIIHHHHIGIHIIIIIIIIIIIIIIIIIIIIIIIHHIIHHIIHIIIIIIHIHIIIIIIIIGIIIIIIIIHHIIHHHIIIIIIIIIIIIIIHIIIIIIIIIIIIIIIIHHHIIIIIIIIIIIIIIIIIIIHIIIIIIIIIIIIIIIIHHIIHIIIIIIIIIIIIIIIIIIIIIIIIIIIIIHIIIIIIIIIIIIIIGIIHIIHGHIIIIIIIIIIIIIIIIIIIIGIIIIIIIIIIIIIIIIIIIDDDDD
@HISEQ:969:HM2KJBCX2:2:1101:6863:86324 2:N:0:ACTATGCA
TCCGCAACCTGACCCAACTATCCCTATTAATCATTACGTCGATCCTAGAAACCAACAAAATAGAATCAAACGTCCTATTTCGTTATTCCATGCTAATGTATTCAAGCGTGAGCCTGCTTTAAACACTCTAATTTTTTCAAAGTAACAGTCCTGATTCCCCATGACACCAAATTAATGACATCATGGTTCGTCAGAAGGTAGGAATCAATAATACCAGTACGTACAATAGCACGACCAATAAATTAATCCCGAAATTCAACTACGAGCTTTTTAACTGCAACAACTTTAATATACGCTATTGGAGCTGGAATTACCGCGGCTGCTGGCACCAGACTTGCCCTCCAA
+
DDDDDIIIHIIIIIIIIIIIHIIIIIIIIIIIIIIIHGHFHHIIIIIIIIHIIIIIIIIIIIHIIHIHHIHEHHIHIHIIGIIIIIIGHHHHFHHHIIIIIHHIIIHIHIIHEHIGIIIIIIIIIIIIIIIIIIIIIIIIIIIIIIIIIIIIIIIIIHIIIIIIIIHIIIIIIIIIHIIIIIIIIIIIIIIIIIIIIIIIIIIIIIIIIIHIHIIIIIHIIIIIIIIIIIIIIIIIIIIIIIIIIIIIIIIIIIIIIIHIIIIIIIIIIIIIIIIIIIIIIIIIIIIIIIIIIIIIIIIIIIIIIIIIIIIIIIIIIIIIIIIIIIIIIIIIIIIIIIIIDDDDD
@HISEQ:969:HM2KJBCX2:2:1101:18722:87859 2:N:0:ACTATGCA
TCCGCAACCTGACCCAACATCCCTATTAATCATTACGTCGATCCTCGAAACTAACAATATAGAATCAAACGTCCTATTTCATTATTCCATGCTAATTTATTCAAGCTTAAGCCTGCTTTAAACACTATAATTTTTTCAAAGTAACAGTCTTGATTTCCTACGACTCCAAATTAATGACATCGCGGTTCTTCAGAAGGTAGGAACCAATAATGCCAGTGCGTACCGAAGCACGACCAACAATTTGATCCCGAAATTCAACTACGAGCTTTTTAACTGCAACAACTTTAATATACGCTATTGGAGCTGGAATTACCGCGGCTGCTGGCACCAGACTTGCCCTCCAA
+
<0000</C1F@1<1<GHI111<1<1<D<1<G1DGC1@FH//D1D<10<1<<1<<1<<<111111<1<111011<<<F<<11<1C@1FH1D1C1111/11<F@DEB@%<F8181<<1BF1CCECGFB%<F<C18<CH11HF:<HGA<CGB$G7HB1%/9#E1<F<#?FD<?HHEHH,HEC--C</EGCD<FEH@D<:C<<:C<00C@D<C<D.0.:ED/0<<CCCFG:AHHCAFEFHED<<1<11AHC?C/HF<?HEFGED<<<@CHGHF<<1<HEEG@HEIH@CF1F1<@G<<<?HGEGC@CE@G<@HG<?CFCDC?EFHC1<@<1CC1<1HIHHECH@B?D<D
@HISEQ:969:HM2KJBCX2:2:1101:3071:90503 2:N:0:ACTATGCA
TCCGCAACCTGACCCAACTATCCCTATTAATCATTACGTCAATCCTAGAAACCAACAAAATAGGATCAACGTCCTATTTCATTATTCCATGCTAATGTATTCAAGCGCGAGCCTGCTTTAAACACTCTAATTTTTTCAAAGTAACAGTCCTGATTCCCCACCACACCAAATTAATGACATGATGGTTCGTCAGAAGGTAGGAATCAGTAACACCAGTACGTACCGAAGGCACGACCAGCGTACTAATCCCGAAATTCAACTACGAGCTTTTTAACTGCAACAACTTTAATATACGCTATTGGAGCTGGAATTACCGCGGCTGCTGGCACCAGACTTGCCCTCCAA
+
DDDDDIIHIIIGHIIIIIIIIIHIIIIIIIIIHIIIIIHHIIIIIIGIIIIIIHIIGIIIIIIIIIIIIIHIIIIHIHIIIIIIIIIIIIIHIHIIIHHIIIIIIIIIIIIIIIIIIIIIIIIIIIIIIIIIIIIHIIIIHIIIIIIIIIIIIIIIIIIIIIIIIIIIIIIIIIIIIIIIHIIIIIIIHHIIIIIIIIIIIIIIIIIIIIIIIIIIIIIIIIIIIIIIIHIIIIIIIIIIIIHHIIIIIIIIIIIIIIIIIIIIIIIIIIIIIIIIIIIIIIIIIIIIIIIIIIIIIIIIIIIIIIIIIIIIIIIIIIIIIIIIIIIIIIIIIIIIIIIIDDDDD
@HISEQ:969:HM2KJBCX2:2:1101:18342:90815 2:N:0:ACTATGCA
TCCGCAACCTGACCCAACTATCCCTATTAATCATTACGGTGATCCTAGAAACCAACAAAATAGAATCATGCCGTCCTATTTTATTATTCCATGCTAATGTATTCAAGCAAAATGCCTGCTTTAAACACTCTAATTTTTTCAAAGTAAAGGTCCTGGTTCCCCGCGACACCCAATTAAGGGCATTGCGGTTCTCCAGAAGGTGAGAAATTGACTACACCAGTTCATACCCCTTAAGGAACGACCGATGTGTCAATCCCGAAATTCAACTACGAGCTTTTTAACTGCAACAACTTTAATATACGCTATTGGAGCTGGAATTACCGCGGCTGCTGGCACCAGACTTGCCCT
+
BDDAAHHHIGHHHHHHEHHGHGHHIIIIIIIHHEHHHIHHHHHFHHCHHIIHHHEGHEHEHFFEHHHIICCHHHIHIHHEHIIIIIHHE?GHCCGHHHIIIGHIHIHIIIIIIHFHHIHIHHIHHGHIHHHIIIIIIGIIIIHIIIHFHGIHIHIIIIIIIHHHHIIIIHHIIIIIIIIIIIIHIHIIIIGHEHIHIIIIIIIIIIIIIIHGIHIIIHIIIIIIIIIIIIIIIIIIIIIIIIHHHHFIIHIIHDHDHGHHIIIIIIHIIIIIHHGHIIIIIIIIIIIIHHIHHIIIIIIIIGIIIGIIIIIIHIIIIHHIIIIIIHIHHFHFIIIGIIIIHIHDBDD@
@HISEQ:969:HM2KJBCX2:2:1101:9601:91044 2:N:0:ACTATGCA
TCCGCAACCTGACCCAACTATCCCTATTAATCATTACGGTGATCCTAGAAACCAACAAAATAGAACCATGCCGTCCTATTCTATTATTCCATGCTAATGTATTCGAGCAAAATGCCTGCTTTAAACACTCTAATTTTTTCAAGGTAAAGGTCCTGGTTCCACATGACACCCAATTAAGGACATCATGCTTCTCCAGAAGGTGAGAAATCAACTGCGACAGTTCATACCCCTTAAGGCACGACCATCACGTCAATCCCGAAATTCAACTACGAGCTTTTTAACTGCAACAACTTTAATATACGCTATTGGAGCTGGAATTACCGCGGCTGCTGGCACCAGACTTGCCCTCCAA
+
DDDDDIIIIIIIIIIIIIIIIIIIIIIIIIIIIIIIIIIIGIIIIIIIIIIIIIIIIIIIIIIIIIIIIIIIIIIIIGIIIIIIIIIIHHIIIGIIIIIIIHIIIIIIIIIIIIIIIIIIIIIIIIIIIIIIIHIIIIIIIIIIIIIIIIIIIIIIIIIIIIIIIHIIIIIIIIIIIIIIIIIIIIIIIIIIIIIIIIIIIIIIIIIIIIIIIIIIIIIIIIIIIIIIIIIIIIIIIHIIIIIIIIHIIIHIIIHIIHIIIIIIIHIIIIIIIIIIIIIIIIIIIIIIIIIIIIIIIIIIIIIIIIIIIIIIIIIIIIIIIIIIIIIIIIIIIIIIIIIIIIIIIIIDDDDD
@HISEQ:969:HM2KJBCX2:2:1101:1757:91139 2:N:0:ACTATGCA
TCCGCAACCTGACCCAACTATCCCTATTAATCATTACGTCAATCCTAGAAACCAACAAAATAGGATCAAACGTCCTATTTCATTATTCCATGCTAATGTATTCAAGCGTTAGCCTGCTTTAAACACTCTAATTTTTTCAAAGTAACAGTCCTGTTTCCCTGCAACACCAAATTAATGACATTACAGTTCTTCAAGAAGGAGGAACCAGTAAAGCCAGTACATACCGGAGGCACGACCAACCTACTAATCCCGAAATTCAACTACGAGCTTTTTAACTGCAACAACTTTAATATACGCTATTGGAGCTGGAATTACCGCGGCTGCTGGCACCAGACTTGCCCTCCAA
+
DDDDDIIHHIIIIIIIIIIIIIIIIIIIIIIHIIIIIIIIIHIIIIIIIIIIIIIIHIIIIHIIHIIIIIIIIIIHIIIIIIIIIIIIIGHIIIIIIIIIIGHIIIIIIHHIIIIIIHIIIIIIIIIIIHIIIIIIIIIIIHIIIIIIIIIIIIIIIGIIIIIIHIIIIIIIIIIIIIIIIIIIIIIIIIIIIIIIIIIIIIIHIIIIIHIIIIIIIIIIIIIIIIIIIHIIIIIIIIHIIIHHFIHIIIIIIIIIIIIIIIIIIIIIIIIIIIIIIIIIIIIIIIHIIIIIIIIIIIIHGIIIIIIIIIIIIIIIIIIIIIIIIIIIIIIIIIIIIIIIIDDDDD
@HISEQ:969:HM2KJBCX2:2:1101:10253:91988 2:N:0:ACTATGCA
TCCGCAACCTGACCCAACTATCCCTATTAATCATTACGTCGATCCTAGAAACCAACAAAATAGAATCAAACGTCCTATTTCATTATTCCATGCTAATGTATTCAAGCGTACGCCTGCTTTAAACACTCTAATTTTTTCAAAGTAACAGTCCTGATTCCCCACGACACCAAATTAATGACATCGCGGTTCTTCAGAAGGTAGGAACCAATAATGCCAGTACGTACCGAAGCACGACCAACAATTCGATCCCGAAATTCAACTACGAGCTTTTTAACTGCAACAACTTTAATATACGCTATTGGAGCTGGAATTACCGCGGCTGCTGGCACCAGACTTGCCCTCCAA
+
DDDDDIIHIIIIIIIIIIIIIIIIIIIIIIIIIIIIIIIIIIIIIIIIIIIIIIIIIIIIGIIIIIIIIIIIIIIIHIIIIIIHIIIIIIIIIIIIIIIIIHIIIIIIIHHHIIIIIIIIIIIIHIIIIIIIIIIIIIIIIIIIIIIIHHIIIIIIIIIIIIIIIIIIIIIIIIIIIIIIIIIIHIIIIIIIIIIIIIIIIIIIIIIIIIIIIIIIIIIIIIIIIIIHIIIIIHIIIIIIIHHGIIIIIIIIIIIIIIIIIIIIIIIIIIIIIIIIIIIIIIIIIIIIIIIIHIIIIIIIIIIIIIIIIIIIIIIIIIIIIIIIIIIIIIIIIIIIIIIIDDDDD
@HISEQ:969:HM2KJBCX2:2:1101:3533:92332 2:N:0:ACTATGCA
TCCGCAACCTGACCCAACTATCCCTATTAATCATTACGGTGATCCTAGAAACCAACGAAATAGAATCAGTCCGTCCTATTTCATTATTCCATGCTAATGTATTCAGACGATAGTCTGCTTTAAACACTCTAATTTTTTCAAAGTAACAGTCCTGATTTCCCATCACACCAAATAAATGGCATGAAAGTTCCTCAGAAGGTAGAGATCCATCTCACCAGTGCAGACAATTAAGCCTGACCAATGGGTAGACCCCGAAGTTCAACTACGAGCTTTTTAACTGCAACAACTTTAATATACGCTATTGGAGCTGGAATTACCGCGGCTGCTGGCACCAGACTTGCCCTCCAA
+
DDDDDIIIIIIHIIIIIIIIIIIIHIIIIIIIIIIIIIIIIHIIIIIIIIIIHIIIIIHIIIIIIIIIIIIIIHIIIIIIIIIIIIIIIIIIIIIHGIHIIHIHIIIIHHIIIHHIIIHHIIIIGHHHHIIHHIIIIIIHIIIIGHIIH@IHHHHIIIHIHIHIIHHIIIIIIIIIIIIIIIIIIIIIHIIIIIIIIIIIIIIIIIIIIIIIIIIIIIHIIIIIIIIIIIHIIIIIIIIIIIIIIHFIIIIIIIIIIIIIIIIIIIIIIIIIIIIIIIIIIIIIIIIIIIIIIIIIIIIIIIIIIIIIIIIIIIIIIIIIIIIIIIIIIIIIIIIIIIIIIIIDDDDD
@HISEQ:969:HM2KJBCX2:2:1101:12473:92574 2:N:0:ACTATGCA
TCCGCAACCTGACCCAACTATCCCTATTAATCATTACGTCGATCCTAGAAACCAACAAAATAGAATCAAACGTCCTATTTCGTTATTCCATGCTAATGTATTCAAGCGTGAGCCTGCTTTAAACACTCTAATTTTTTCAAAGTAACAGTCCTGATTCCCCATGACACCAAATTAATGACATCATGGTTCGTCAGAAGGTAGGAATCAATAATACCAGTACGTACAATAGCACGACCAATAAATTGATCCCGAAATTCAACTACGAGCTTTTTAACTGCAACAACTTTAATATACGCTATTGGAGCTGGAATTACCGCGGCTGCTGGCACCAGACTTGCCCTCCAA
+
DDDCDIIIIIIIIIIIIIHIHIIIIIIIIIIIHIIIIIIHIIIIIIIHIIIIIHIIIIIIIIIIIIIIIIIIIIHIIIIIIIIIIIIIIHHIIIIIIHIIIIIIIIIIIIHIHIHIHIIIIIHIIIIIIIIIIIIIIIHIIIIIHIIHIIIIIIIHIIIIIHHIIIIIHIIIHIIIIIIIIHIIIIIIIIIIIIIIIIIIIIIIHIIIHIIHHIIHIIIIIIIHIGIIIIIIIHHHHHIIIIIHIIIIIIIIIIIIIIIIIIIIIIIIIIIIIIIHIIIIIIIIIHIIIIIIIIIIIIIIIIIIIIIIIIHHIIHIIIIIIIIIIIIIIIIIIIIIIIIIDDDDD
@HISEQ:969:HM2KJBCX2:2:1101:2090:93499 2:N:0:ACTATGCA
TCCGCAACCTGACCTAACTATCCCTATTAATCATTACGGTGATCCTAGAAACCAACAAAATAGAATCATGCCGTCCTATTTTATTATTCCATGCTAATGTATTCAAGCAAAATGCCTGCTTTAAACACTCTAATTTTTTCAAAGTAAAGGTCCTGGTTCCCCGCGACACCCAATTAAGGGCATCGTGGTTCTCCAGAAGGTGAGAAATTGACTACACCAGTTCATACCCCTTAAGGCACGACCGATGTGTCAATCCCGAAATTCAACTACGAGCTTTTTAACTGCAACAACTTTAATATACGCTATTGGAGCTGGAATTACCGCGGCTGCTGGCACCAGACTTGCCCTCCAA
+
DDDDCIIIIIIIHIIIIIIIIGHIIIIIIHIIIIIIIHIGHIIIIIHEHHIIIIHIIIGHIIHHIHGHIHIIHIIGIHHHGEEHIIIHIGEHHGHICHHHIHIHIIIIIIHIIHIHIIHHHGHIIHHIIIHHHGHHIIIIIHHIHIIHIIIHIHIHHHHHIHIHIIIIIIIIHHCIIIHHIIHIIHHHHHIIHIIIIIIIIIIIIIIHIIIIIIIHIIG=HGIHIIIIIIHIIIIIIIHIIIIIIIHHHHHIIIHHIIIIIIIIIIIIIIIIIIIIIIIIIHIIIIHIIHIHHIIIIIIIHIIIHIIIIIIIIIIIIIIIIIIIIIIIIIIIIHIIIIIIIIIIIHIDDDBB
@HISEQ:969:HM2KJBCX2:2:1101:20464:92796 2:N:0:ACTATGCA
TCCGCAACCTGACCCAACTATCCCTATTAATCATTACATCGATCCTAGAAACCAACAAAATAGAATCGGATGTCCTATTTCATTATTCCATGCTAATGTATTCAAGCGTGAGCCTGCTTTAAACACTCTAATTTTTTCAAGGTAACAGTCCTAATTCCCCGTGACACCAAATTAATGGCATTACGGTTCTTTAGAAGGTGAGAAATCAATAATATCAGTACATACCAACGGCATGACCGAAACATTGATCCCGAAATTCAACTACGAGCTTTTTAACTGCAACAACTTTAATATACGCTATTGGAGCTGGAATTACCGCGGCTGCTGGCACCAGACTTGCCCTCCAA
+
@D@BAIIIC?EGHEEFCGGHHIHHFHHEHHIEHIIIIFFHCHFFHHHHHH?GHHGIE1C@CHH@EFHEH=HH@1C@HHHHIHIIGHHHHIHIICEHHHH@GGIHH@?HHHHHHFHF?FEHGGFDCCCFFC?GHHHGHHG1HHGHFHAFCEFGH1A@EHFGDFHHHHCGHHHF<HCEEIGHHE9CC/G?HHHHHEHHFCEIHHHHDF@FG?HHE@FHIIHHHHEHCGHHHE@H@H<EB@EIGIHHD<FIHDDHHHCHGIIHGE=IHHHHHHG?HFGFHGHIHECHGEEC<EHIIFIHHHHHHGGIHGIIIIHIHHHDCHHIHEG<CHFCFCIIHC<1FEIIIHD@<00
@HISEQ:969:HM2KJBCX2:2:1101:3428:93684 2:N:0:ACTATGCA
TCCGCAACCTGACCAACTATCCCTATTAATCATTACGGTGATTCAGAAACCAACAAAACAGGACCACCGTCCTATTCTATTATTCCATGCTATTGTATTCAGACGTAAGCCTGCTTTGAACACTCTAATTTTTTCAAGGTAAAGGTCCTGGTTTCCCACCACGCTAAATTAATAACATGATAGTTCCCCAGAAGGTAGAAATTCTACACACCAGTACAGACTTGTTAGCCCGACCAACGGTAGAATCCCGAAATTCAACTACGAGCTTTTTAACTGCAACAACTTTAATATACGCTATTGGAGCTGGAATTACCGCGGCTGCTGGCACCAGACTTGCCCTCCAA
+
DDDDDIIIIIIIIIIIIIIIIIIIIIIIIIIIIIIIIIIIIIIIIIIIIIHIHIIIHHHHIHIIIIIIIIIIIIIIGIIIIIIIIIIIIIIIEHHIIIIIIIIIIIIIIHIIHIIHHHIIIHHIIIIIIIIIIIIIIIHIIIIIIIIIIIHIHHIHIIIIIHHHHIIIIIIIHHIHIIIIIIIHHIHIIIIIIIIIIIHIIIIIIIIHHGIIHIHIHIIIIIIIIIIIIIIHHIIIIIIIHHHIIIIHIIHIIIIIIIIIIIIIIIIIIIIIIIHIIIIIIIIIIIIIHIIHIIIIIIIIIIIIIIHIIIIIIIIIIIIIIIIIIIIIIIIIIIIHIIIDDDDD
@HISEQ:969:HM2KJBCX2:2:1101:2351:93531 2:N:0:ACTATGCA
TCCGCAACCTGACCCAACTATCCCTATTAATCATTACATCGATCCTAGAAACCAACAAAATAGAATCGGATGTCCTATTTCATTATTCCATGCTAATGTATTCAAGCGTGAGCCTGCTTTAAACACTCTAATTTTTTCAAGGTAACAGTCCTAATTCCCCGTGACACCAAATTAATGGCATTACGGTTCTTTAGAAGGTGAGAAATCAATAATATCAGTACATACCAACGGCATGACCGAAACATTGATCCCGAAATTCAACTACGAGCTTTTTAACTGCAACAACTTTAATATACGCTATTGGAGCTGGAATTACCGCGGCTGCTGGCACCAGACTTGCCCTCCAA
+
DDDDDIIIIIIIIIIHIIIIIIIIIIIIIIIIIIIIIIIIIIIIIIIIIHHIIIIIHIIIIIHIIIIHIIIIIIIIIIIIIIIIIIHGIIIIIIIIIIIIIIIIIIHIIIIIIIIIIIIIIIIIIIIIIIHIIIIIIIIIIIIIIHIIIIIIIIIIHIHIIIIIIIIIIIHIIIIIIHIIIIIIIIIIIHIIIIIIIIIIIIIIIHIIIIIIIIIIIIIIIIIIIIIIIIIIIIIIIIIIIIIIHEIHIIGIIIIIIIIIIIIIIIIIIIIIIIIIIIIIIIIIIIIIIIIIIIIIIIIIHIIIIIIIIIIIIIIIIIIIIIIIIIIIIIIIIIIIIIIIIIDDDDD
@HISEQ:969:HM2KJBCX2:2:1101:14097:94225 2:N:0:ACTATGCA
TCCGCAACCTGACCCAACTATCCCTATTAATCATTACGTCGATCCTAGAAACCAACAAAATAGGTTCGATCGTCCTATTTCGTTATTCCATGCTAATGTATTCAAGCGCGAGCCTGCTTTAAGCACTCTAATTTTTTCAAAGTAACAGTCCTGTTTCCCCGCAACAACAAATTAATGCCATCACGGTTCTACAAGAAGGAGGGACCAGTGAGGCCAGTGCATACCAGTGGCACGACCAACCTACTGGCCCCGAAATTCAACTACGAGCTTTTTAACTGCAACAACTTTAATATACGCTATTGGAGCTGGAATTACCGCGGCTGCTGGCACCAGACTTGCCCTCCAA
+
@DBDAHHDHHHEHIIIIIIIIIIHIIIIIIIIHIIIIIIIIHIIIIIIIIIIIIHIIHIIIIHHHHI<HCHHHIHIIIIIIGIIIIHIIHIIIIIIIIIHHHIIIIHIGIHIIIIIIIIIIIFIIIIIIIIIIIIIIIIIIIIIIIIIIIIIIHHHIHHHIIIIIIHIIIIIIIIIHHIIIHIIIIIIIIHIHIIIIIIIHHEHIIIIIIIIHIIIIIGIIIIHIIIIIIIIIIIIIIIIIIHHEG=HIIIIIIIIIIIIIIIIHHIIIIIIIIIIIIIIIIIIIIIIIIIIIIIIIIIIIIIIIIIIIIIIIIIIIIIIIIIIIIIIIIIIIIIIIHIIIDDDDD
@HISEQ:969:HM2KJBCX2:2:1101:17678:95245 2:N:0:ACTATGCA
TCCGCAACCTGACCCAACTATCCCTATTAATCATTACATCGATCCTAGAAACCAACAAAATAGAATCGGATGTCCTATTTCATTATTCCATGCTAATGTATTCAAGCGTGAGCCTGCTTTAAACACTCTAATTTTTTCAAGGTAACAGTCCTAATTCCCCGTAACACCAAATTAATGGCATTACGGTTCTTTAGAAGGTGAGAAATCAATGATAACAGTGCATACCAACGGCATGACCGAAATATTGATCCCGAAATTCAACTACGAGCTTTTTAACTGCAACAACTTTAATATACGCTATTGGAGCTGGAATTACCGCGGCTGCTGGCACCAGACTTGCCCTCCAA
+
DDDDDIIIIIIIIIIIIIIIIIIIIIIIIIIIIIIIIIIIIIIIIIIIIIIIIIIIIIIHIIIIIIIIIIIIIIIIIIIIIIIIIIIHIIIIIIIIIIIIIIIIIHIIIIIIHIIIIIIIIIIIIIIIIIIIIIIIIIIIIIIIIIIIIIIIIIIIIIIIIIIHIIHIIIIIIIIIIHIIIIIIIIIIIIIIIIIIIIIIIIIIIIIIIIIIIIIHIIIHIIIIIIIIIIIIIIIIIIIIIIIIHHIIIIIIIIIIIIIIIIIIIIIIIIIIIIIIIIIIIIIIIIIIIIIIIIIIIIIIHHIIIIIIIIIIIIIIIIIIIIIIIIIIIIIIIIIIIIIHIIDDDDD
@HISEQ:969:HM2KJBCX2:2:1101:15983:95168 2:N:0:ACTATGCA
TCCGCAACCTGACCCAACTATCCCTATTAATCATTACGTCGATCCTAGAAACCAACAAAATAGAATCAAACGTCCTATTTCATTATTCCATGCTAATGTATTCAAGCGTGAGCCTGCTTTAAACACTCTAATTTTTTCAAAGTAACAGTCCTGATTCCCCACGACACCAAATAAATGACATCATGGTTCGTCAGAAGGGAGAAACCGACGATGCCAGTACGTACCGAGGCACGACCGACATGATGGTCCCGAAATTCAACTACGAGCTTTTTAACTGCAGCAACTTTAATATACGCTATTGGAGCTGGAATTACCGCGGTTGCTGGCACCAGACTTGCCCTCCAA
+
DDDDDIIIIIIHIIIIIIIIIIIIIIIIIIIIIIIIIIIIIIIIIIIIIIIIIIGIIIHIIIHIIIIIIHIIIHIHIIIIIHIIIIHIHIIIIIHIIIHHIGIHIIIIIIIIHIIIIIIIIIIIIIIIIIIIIIIIIIIIIHIIIIHIIHHIIIHGIIHFHIHIHIIIIIIIIIIIIIHIIIHIIIIHIIIIIHIIHIHIIHHHI/IIIIIIIIIIIIIIIIIIIIIIIIIIIHHIIIIIIIHHIIIIIIFIIHGIIIIIIIIIIGIIIIIIIIIIIIIIIIIIIIIIIHIHIIIIHIHIIIIIIIIIIIIIIIIIIIIIIIIIIIIIIIIIIIIIIIIIDDDDD
@HISEQ:969:HM2KJBCX2:2:1101:2337:97897 2:N:0:ACTATGCA
TCCGCAACCTGACCCAACTATCCCTATTAATCATTACGGTGGTCCTAGAAACCAACAAAATAGAACCATGCCGTCCTATTTTATTATTCCATGCTAATGTATTCAAGCAAAAATGCCTGCTTTAAACACTCTAATTTTTTCAAAGTAAAGGTCCTGGTTCCCCGCGACACCCAATTAAGGGCATCGCGGTTCTCCAGAAGGTGAGAAATTGACTACACCAGTTCATACCCCTTAAGGCACGACCGATGTGTCAATCCCGAAATTCAACTACGAGCTTTTTAACTGCAACAACTTTAATATACGCTATTGGAGCTGGAATTACCGCGGCTGCTGGCACCAGACTTGCCCTCCAA
+
DDDDDIIIIIIIIIIIIIIIIHIIIIIIIHIHIHIIIIIIIIIHIIIIIIIHIEHIHGIIIIHHIIIHIICEHIIIIHHHHHHIIIIIIHIIIHIHIIHIHHIIIIIIIIIIIIIIIIIHIIIIIHHIIIIHIIIIIIHIIIHHHHIIIHHGIIIIIIIIIIIIIIIIIIIIIIIIIIHHIIIIIIIIIIIIIIIIIIIIIIIIIIIIIIIIIIIHIIIIIIIIIIIIIIIIIIIIIIIIIIIIIIIIIIHHIIIIIIIIIIIIIIIIIIIIIIIIIIIIIIIIIIIIIIIIIIIIIIIIIIIIIIIIIIIIIIIIIIIIIIIIIIIIIIIIIIIIIIIIIIIIHC0IDDDDD
@HISEQ:969:HM2KJBCX2:2:1101:7851:98489 2:N:0:ACTATGCA
TCCGCAACCTGACCCAACTATCCCTATTAATCATTACGTCAACCCTAGAAACCAACAAAATAGGATCAAACGTCCTATTTCATTATTCCATGCTAATGTATTCAAGCGTTAGCTTGCTTTAAACACTCTAATTTTTTCAAAGTAACAGTCCTGTTTCCCTGCAACACCAAATTAATGGCATTACAGTTCTTCAGAAAGGAGGAATCAGCGAAGCCAGTACATACCAGTGGCATGACCAACCTGCTGACCCCGAAATTCAACTACGAGCTTTTTAACTGCAACAACTTTAATATACGCTATTGGAGCTGGAATTACCGCGGCTGCTGGCACCAGACTTGCCCTCCAA
+
DDDDDIIHHIIIIIIIIIIIIIIIIIIIHIIIIIIIIHIIIIIIIIIIIIIIIHHIEIIIIHFHIIIIIIIIIIIIHIIIIHIIHIHII?GHHHIIIHHIIIIIIIIIIIIIIIIIIHIIIHHHIHIIIIIHIIIIIIIHIIIIIIIIIIHIIIIIIIIIIGIIIIIIIIIIIIIIIIIIIIIIIHIIIHIIHHIIIIIIIIIIIIIIIIIIIIIIIIIIIIIIIGIIIIIIIIIIIIIIIIHHIIIIIGIIIIIIIIIIIIIIIIIIIIIIIIIIIIIIIIIIIIIIIIIIIIIIIIIIIIIIIIIIIIIIIIIIIIIIIIIIIIIIIIIIIIHIIIIIIDBDDD
@HISEQ:969:HM2KJBCX2:2:1101:13706:98504 2:N:0:ACTATGCA
TCCGCAACCTGACCCAACTATCCCTATTAATCATTACGTCGATCCTAGAAACCAACAAAATAGAATCAAACGTCCTATTTCATTATTCCATGCTAATGTATTCAAGCGTAAGCCTGCTTTAAACACTCTAATTTTTTCAAAGTAACAGTCCTGATTCCCCACGACACCAAATTAATGACATCGCGGTTCTTCAGAAGGTAGGAACCAATAATGCCAGTGCGTACCGAAGCACGACCAACAATTTGATCCCGAAATTCAACTACGAGCTTTTTAACTGCAACAACTTTAATATACGCTATTGGAGCTGGAATTACCGCGGCTGCTGGCACCAGACTTGCCCTCCAA
+
DDDDDIIGIIIHHIIFHIIHHIHIIIIIIGHIIIIIIIIIHIIGHIIIIIIIIHIIIIFIIIHHHIIIIIIFFHIIGIIIIIIIIIIHHIIIGHIHIIIHHHIIIIIIIIIHHIIIIHGIIIIHIIIIIIIIIIIIIHFIHIHIHIIIIIIIIIHIHDFIIIIIIIIHHIIHIIIIIIIIHIHIIIIHHIIIIIIIIIIIIIHIHIIIHIIIIIIIIIIIIIIIIIIIIIIIIIIIHIIIHIHHIIIIIIIIIIIIIIIIHEHIIIIIIIIIIHIIIIIIHIIIIIHIIIHHHIIIHIIIIIIIIIIIIIIHIIIGIIIIIIIIIIIIIIIIIGIIIIIIDDDDD
@HISEQ:969:HM2KJBCX2:2:1101:21073:99692 2:N:0:ACTATGCA
TCCGCAACCTGACCCAACTATCCCTATTAATCATTACGTCAATCCTAGAAACCAACAAAATAGGATCAACGTCCTATTTCATTATTCCATGCTAATGTATTCAAGCGCGAGCCTGCTTTAAACACTCTAATTTTTTCAAAGTAACAGTCCTGATTCCCCGCCACACCAAATTAATGACATGATGGTTCGTCAGAAGGTAGGAACCAGTAACACCAGTACGTACCTAAGGCACGACCAACGTACTGATCCCGAAATTCAACTACGAGCTTTTTAACTGCAACAACTTTAAAATACGCTATTGGAGCTGGAATTACCGCGGCTGCTGGCACCAGACTTGCCCTCCAA
+
BADDDIHHIIIIIIIEHHHHHGIGHFEEEHCEH?GGHIH@ECFFGCHHHEHFGHHHHHGIHHH?H1FHHEEGEHC@F@GHHFHHH<CEDC@D@<F1<FF>1<DHHCGDH:EC<<CHHCFBGHGHHIEHHECEHFEFHIIIHAFHHHEGEHHHIH<HCHHHEHFHHH9DFHFCG@GDEHEHEGIHHIHGHG?GDCCHHGGHIHDEIHH:EBGEH8HEHHH<GGCFHGHHIHIHFEHEHGIHHG<<D/HIEFEF<?HGC1EEECHIHIHIGHEF@DHHIHHHHGDEHEFHCC=HEHGHHCIIIIHHHHHD1HHHIIIGIHIIIHIHIIHGFHF@CFHEIIIIDDDDD
@HISEQ:969:HM2KJBCX2:2:1102:17128:2209 2:N:0:ACTATGCA
TCCGCAACCTGACCCAACTATCCCTATTAATCATTACGTCAACCCTAGAAACCAACAAAATAGGATCAAACGTCCTATTTTATTATTCCATGCTAATGTATTCAAGCGTTAGCCTGCTTTAAACACTCTAATTTTTTCAAAGTAACAGTCCTGTTTCCCCGCAACACCAAATTAATGGCATCACGGTTCTTCAAGAAGGAGGAATCAGCGAGGCCAGTGCATACCATTGGCACGACCAACCTGCTGACCCCGAAATTCAACTACGAGCTTTTTAACTGCAACAACTTTAATATACGCTATTGGAGCTGGAATTACCGCGGCTGCTGGCACCAGACTTGCCCTCCAA
+
DDDDDIIIIIIIIIIIIIIIIIIIIIIIIIIIIIIIIIIIIIIIIIIIIEHIIIIIIIIIIIIHHIIHHIHIIIIIIIIIIIIIIIIIIIIIIHIIIIIIIIIIIIIIIIHIIIIIIIIIIIIIIIIIIIIIIIIIIIIIIIIIIIIIIIIIIIIIIIIIIIIIIIIIIIIIIIIIIIIIIIIIIIIIHIIIIIIIIIIIIIIIIIIIIIIIIIIIIIIIIIIIIIIIIIIIIIIIIIIIIIIHGIIIIIIIIIIIIIIIIIIIIIIIIIIIIIIIIIIIIIIIIIIIIIIIIIIIIIIIHIIIIIIIIIIIIIIIIIIIIIIIIIIIIIIIIIIIIIIIIDDDDD
@HISEQ:969:HM2KJBCX2:2:1101:15774:101011 2:N:0:ACTATGCA
TCCGCAACCTGACCCAACTCCCTATTAATCATTACATCGATCCTAGAAACCAACAAAATAGAATCGGATGTCCTATTTCATTATTCCATGCTAATGTATTCAAGCGTGAGCCTGCTTTAAACACTCTAATTTTTTCAAGGTAACAGTCCTAATTCCCCGTGACACCAAATTAATGGCATTACGGTTCTTTAGAAGGTGAGAAATCAATAATATCAGTACATACCAACGGCATGACCGAAACATTGATCCCGAAATTCAACTACGAGCTTTTTAACTGCAACAACTTTAATATACGCTATTGGAGCTGGAATTACCGCGGCTGCTGGCACCAGACTTGCCCTCCAA
+
DDDDDIIIIIIIIIIIIIIIIIIIIIIIIIIIIIIIIIIIIIIIIIIIIIHHIIIIIHIIIIIIIGIIIIIIGIIIIIIIIIIIHIIHIIIIHEHIHIHIIIIIIIIIHIIIIIHIIIIIIIIIIIIIIIIIIIIIHIIIIIIIIIIIIIIIIIIIIIHHIIIIHIIHHIIIIIIIIIIIIIIIIHIHIIIIIIIIIIIIIIIIHIIIIIIIIIIIIIIIIIIIIIIIIIIIIIIIIIIIIIIIIIIIHIIIIIIIIIIIIIIIIIIIIIIIIIIIIIIIIIIIIIIIIIIIIIIIIIIIIIIIIIIIIIIIIIIIIIIIIIIIIIIIIIIIIIIIIIIIDDDDD
@HISEQ:969:HM2KJBCX2:2:1102:7929:3429 2:N:0:ACTATGCA
TCCGCAACCTGACCCAACTATCCCTATTAATCATTACATCGATCCTAGAAACCAACAAAATAGAATCGGATGTCCTATTTCATTATTCCATGCTAATGTATTCAAGCGTGAGCCTGCTTTAAACACTCTAATTTTTTCAAGGTAACAGTCCTAATTCCCCGTGACACCAAATTAATGGCATTACGGTTCTTTAGAAGGTGAGAAATCAATAATATCAGTACATACCAACGGCATGACCGAAACATTGATCCCGAAATTCAACTACGAGCTTTTTAACTGCAACAACTTTAATATACGCTATTGGAGCTGGAATTACCGCGGCTGCTGGCACCAGACTTGCCCTCCAA
+
DDDDDIIIIHIIIIIHIGIIIIIIIIIIHIIIIIIIIIIIIIIIIIHHIHIIIHIIIIIIIHHHIIIIHHHIHIGIIIIIIIIIHIIIIIIIHIIIIIIIIIHHIIHHIIIIIIIIIHHIIIIIIIIHIIIIIIIHIIIIIFGHIHIIIIIIIIHHIIHHIHIIIHIHIIIIIIIIIIIIHIIIIIIIIIIIIIIIIIIIIIIIIIIHIIIIIHHHIIIIIIIIHGFHIIIIHIIHHGIIIIIIHHIIIIIIIIIIIIIIIIHIIIIIIIIIIIIIIIIIIIIIIIIIIIIIIIIIIIIIHGIHIIIIIIIIIIIIIIIIIIIIIIIIIIIIIIIIIIIIIIDDDDD
@HISEQ:969:HM2KJBCX2:2:1102:11531:4627 2:N:0:ACTATGCA
TCCGCAACCTGACCCAACTATCCCTATTAATCATTACGTCGATCCTAGAAACCAACAAAATAGAATCAAACGTCCTATTTCGTTATTCCATGCTAATGTATTCAAGCGTGAGCCTGCTTTAAACACTCTAATTTTTTCAAAGTAACAGTCCTGATTCCCCATGACACCAAATTAATGACATCATGGTTCGTCAGAAGGTAGGAATCAATAATACCAGTACGTACAATAGCACGACCAATAAATTAATCCCGAAATTCAACTACGAGCTTTTTAACTGCAACAACTTTAATATACGCTATTGGAGCTGGAATTACCGCGGCTGCTGGCACCAGACTTGCCCTCCAA
+
DDDDDIIIIHIIIIIIHHHIHHHIIIIIIIGIIIHHIIIIHIIIIIIIIIIIIIIHFCEHHHHIIIHIIIIIHIIIIIIHIIIIIHIIHIHHHHIHIHHIHHHIIIIIIIIHIIIIHHHIHHHIIIIIIIIIIIIIIIHIIIIIIIIIIHIIIIIIIIIIHIIIIIIIIIIIIIIHIIIIIIIIIHIHHHIIIIIIIIHHIIIIHIIIIIIIIIIIHIIIIIIHIIIIIIIGIIIIIIIIIHIHIIIIIIIIIIIHIIIIHHHIIIIIIIIIIIIIIIIIIIIIIIIIIIIIHIIIIIIIIIIIIIIIIIIIIIIIIIIIIIIIIIIIIIIIIIIIIIIIDDDDD
@HISEQ:969:HM2KJBCX2:2:1102:14761:4704 2:N:0:ACTATGCA
TCCGCAACCTGACCCAACTATCCCTATTAATCATTACGTCGATCCTAGAAACCAACAAAATAGAATCAAACGTCCTATTTCATTATTCCATGCTAATGTATTCAAGCGTGCGCCTGCTTTAAACACTCTAATTTTTTCAAAGTAACAGTCCTGATTCCCCACGACACCAAATTAATGACATCGCGATTCTTCAGAAGGTAGGAACCAATAATGCCAGTGCGTACCGAGGCACGACCGACAATCTGATCCCGAAATTCAACTACGAGCTTTTTAACTGCAACAACTTTAATATACGCTATTGGAGCTGGAATTACCGCGGCTGCTGGCACCAGACTTGCCCTCCAA
+
DDDCDIIIHIIIIIIIIIIIIIIIIIIIIIIIIIIIIIIIIIIIIIHIIIIIIIIIIIIIIIHIIIIIHIGHIIIIHIIIIHIHIIIGIIIIIIIIHIHIIIIIIIIIIHHIHHIIIIIIHIHHIIIHHIHHHIIIIIIIIHIHIHHIIIIIIIIIIIHIIIIIIIIIIIIIIIIIIIIIIIIIIIIIIIIIIIIIIIIIIIIIIIIIHIIIIIHIIIHIIIIIIIIIIIIII?IIIIIIIHHHIIIIIIHIIIIIIIIIIIIIIIIIIIIIIHIIIIIIIIHIIIIIIIIIIIIIIIIIIIIIIIIIIIIIIIIIIIGIIIIIIIIIIIIIIIIIIIIIDDDDD
@HISEQ:969:HM2KJBCX2:2:1102:18591:4186 2:N:0:ACTATGCA
TCCGCAACCTGACCCAACTATCACTATTAATCATTACGTCAATCCTAGAAACCAACAAAATAGGATCAAACATCCTATTTCATTATTCCATGCTAATGTATTCAAGCGTTAGCCTGCTTTAAACACTCTAATTTTTTCAAAGTAACAGTCCTGTTTCCCTGCAACACCAAATTAATGGCATTACAGTTCTTCAGAAAGGAGGAATCAGCGAAGCCAGTGCATACCAGTGGCACGACCAACCTGCTGACCCCGAAATTCAACTACGAGCTTTTTAACTGCAACAACTTTAATATACGCTATTGGAGCTGGAATTACCGCGGCTGCTGGCACCAGACTTGCCCTCCAA
+
0<<0<<C/1<<1<<11<0<1<F1DCHC1DH1<GH1F1<G1<<<GE@<<C<FHH1101<FE1<<E1FG1C1D1<1<@FG1F<CGFHHH<1<D<11<CHHIHGH5IHF@?CIHE@HHHFCEHFHHHFHGEEHHHEFHA?HHG@HCIHHGEGG9EEG?EHEHF7HHF<HHHHHECHEHGFIHGIGHCHIHIHGCFIIHHHHFHHCGHHHHHFFIHHFIHHGFEHHG?HE>AEFCHFHCCEHEEIFCC@GC<</@CEEF1C?HECHHHHEEGCEHHHHGHIH@HHE@F@CHGFHHE=HCH@HIIIIHHGHHHEGHD<HHHHHIHHGG@EHHEFHIHHIHGEHCHF@D@DD
@HISEQ:969:HM2KJBCX2:2:1102:17451:6193 2:N:0:ACTATGCA
TCCGCAACCTGACCCAACTATCCCTATTAATCATTACGTCGATCCTAGAAACCAACAAAATAGAATCAAACGTCCTATTTCATTATTCCATGCTAATGTATTCAAGCGCGAGCCTGCTTTAAACACTCTAATTTTTTCAAAGTAACAGTCCTGATTCCCCACGACACCAAATTAATGACATCGTGGGTAGGAATCAATTTGACCAGTACGTACCGAGGCACGACCGACCAACAGATCCCGAAATTCAACTACGAGCTTTTTAACTGCAACAACTTTAATATACGCTATTGGAGCTGGAATTACCGCGGCTGCTGGCACCAGACTTGCCCTCCAA
+
DDDDDIHIIIIIIHIIIIIIIHIIIIIIIIIIIIIIIHHIIIIGIIIGIFHHHIHHIGIEGHGHHIIIIGHIFHHIIIIIIIHIIIHHHHIIIHIIHHHIIIIIIIIIDHIHCIIIIHIHIHIIIIIIIIIHIIHIIIHHHIIIIIIIIHIIIIIIIIHIIIIIIHHIIHHHFHIIIIIIIIIIHIIHIIIIIHHIIHIIIHIIIIIIIIIIIHIIHIIIIIHGIIIIIIIHHIIHIIIIIIIIIIHEIIIIIIIIHIIIIIIIIIIIHIIIIIIHIIIHIIIIIIIIIIIIHIIIIIIIIIIIIIHIIIIIIIIIIIHIIHHHIIIIIDBBDA
@HISEQ:969:HM2KJBCX2:2:1102:5609:6201 2:N:0:ACTATGCA
TCCGCAACCTGACCCAACTATCCCTATTAATCATTACGGTGGTCCTAGAAACCAACAAAATAGAATCATCCGTCCTATTTTATTATTCCATGCTAATGTATTCAAGCAAAATGCCTGCTTTAAACACTCTAATTTTTTCAAAGTAAAGGTCCTGGTTCCCCGCGACACCCAATTAAGGGCATTGCGGTTCTCCAGAAGGTGAGAAATTGACTACACCAGTTCATACCCCTTAAGGCACGACCGATGTGTCAATCCCGAAATTCAACTACGAGCTTTTTAACTGCAACAACTTTAATATACGCTATTGGAGCTGGAATTACCGCGGCTGCTGGCACCAGACTTGCCCTCCAA
+
DCDDDIIHIIHHIIIIIIIIIIIIIHIIIIIIIIIIGIHIHIIIIIHIIIIIHIHHHIHIIIIGHIIHHIIIICHHIHFHHHIIIIIIIIIIIIHHIIHIIIIIIIIIHHGIIIIIIIIIIIIGIIIIIIIHHIIGIIIIIIIIIIIIIIIIIIHHHIIIIIIIIIIIIIIIIIIIIIIIIHIIHHIIIIIIIIIIIIIHIIIIIIIIIIIIIIIIIIIIIIIIIIIIIIIIIIIIIIIIIIIIIIIIIIIIIIIIIIIIIIIIIIIIIIIIIIIIIIIIIIIIIIIIIIIIIIIIIIIIIIIIIIIIIIIIIIIIIIIIIIIIIIIIIIIIIIIIIIIIIIIIIIDDDDD
@HISEQ:969:HM2KJBCX2:2:1102:8397:6725 2:N:0:ACTATGCA
TCCGCAACCTGACCCACTATCCCTATTAATCATTACGTCAATCCTAGAAACCAACAAAATAGGATCGAACGTCCTATTTCATTATTCCATGCTAATGTATTCAAGCGTTAGCCTGCTTTAAACACTCTAATTTTTTCAAAGTAACAGTCCTGTTTCCCTGCAACACCAAATTAATGGCATTACAGTTCTTCAGAAAGGAGGAATCAGCGAAGCCAGTGCATACCAGTGGCACGACCAACCTGCTGACCCCGAAATTCAACTACGAGCTTTTTAACTGCAACAACTTTAATATACGCTATTGGAGCTGGAATTACCGCGGCTGCTGGCACCAGACTTGCCCTCCAA
+
DDDDDIIIIIIIIIIIIIIIIIIIIIIIIIIIIIIIIIIIIIIIIIIIIIIIIIIHIIIIIIIHIIIIIIIIIIIIIIIIIIIIIHIIHHFHIIIIIIIIIIIIIIHIIIIIIIIIIIIIHIIIIIIIIIIIIIIIIIIIIIIIIIIIIIIIIIIIIIIIIIIIIIIIIIHIIIIIIIIIIIIIIIIIIIIIIIIIIIIIIIIHIIIIIIIIIIIIIIIIIIIIIIIIIIIIIIIIIHIIIIIHIIIIIIIIIIIIIIIIIIIIIIIIIIIIIIIIIIIIIIIIIIIIHIIIIIIIIIIIIIIIIIIIIIIIIIIIIIIIIIIIIIIIIIIIIIIIIIIIDDDDD
@HISEQ:969:HM2KJBCX2:2:1102:11465:7207 2:N:0:ACTATGCA
TCCGCAACCTGACCCAACTATCCCTATTAATCATTACGTCAATCCTAGAAACCAACAAAATAGGATCGAACGTCCTATTTCATTATTCCATGCTAATGTATTCAAGCGTTAGCCTGCTTTAAACACTCTAATTTTTTCAAAGTAACAGTCCTGTTTCCCTGCAACACCAAATTAATGGCATTACAGTTCTTCAGAAAGGAGGAATCAGCGAAGCCAGTGCATACCAGTGGCACGACCAACCTGCTGACCCCGAAATTCAACTACGAGCTTTTTAACTGCAACAACTTTAATATACGCTATTGGAGCTGGAATTACCGCGGCTGCTGGCACCAGACTTGCCCTCCAA
+
DDDDDIIIIGHIIGHHHIHIIIHIIIIIIIIIIIHIIIHIIIIIIIIHIHIHIIIGIIIIIIIIIIIIIIIIHHHFIHCHIHIIIHIHIIIIHIIIIIIIIIIIIHIIIIIIIIIIIIIIIIIIHIHHIIIIIIIIIIHHIIIIIIIIIHIIIIIIIIIIIIIIIIIIIIIIIIIIIIIIIIIIHIIIIIHHHIIIIIIIIIIIHIIIIHHHIHIIIIIIIHIHIIIIIHIIIIIIIHHIHIHHEIIIHHIIIIIHIIIIIIIIHEIIIIIIHHGIIIIIIIGIIIIIIIIHIIIIHIIIIIIIIIIIIIIIIIIIHHIHIIIIIIIIIIHHHIIHIIIIIDDDDD
@HISEQ:969:HM2KJBCX2:2:1102:11416:6974 2:N:0:ACTATGCA
TCCGCAACCTGACCCAACTATCCCTATTAATCATTACGGCGACTCTAGAAACCAACAAAATAGAACCGCACGTCCTATTTTATTATGCCATGCTAATGTATCTGGGCGTAGGCCTGCTTTGAACACTCTAATTTTCTCAAGGTAAATGTCCTGGTTCCCCAACACACCCAGTAAAGGGCATGCTGGCTCACCAAGAAAGAGAACACAGTCCGACAGTACACACCGTGAGGCGGACCGCCTGACCATGTTCCAAGTTCAACTACGAGCTTTTTAACTGCAACAACTTTAATATACGCTATTGGAGCTGGAATTACCGCGGCTGCTGGCACCAGACTTGCCCTCCAA
+
@@@DAHGHHIHHFHIGHHHGEHIGHIFHHIIIHHIIIH@HHIIHHCC@GHIIIIEHHHIHIHHHHIFEHIIDHGCHHIIHF1C<FEEHFHHHFHHHFHHIF?CDEFHDHIHDIIFHIHHFECHHIHHEGEHHHHHHIH?IIHHHHHIHHIIGHHBCEEHHIHHHIHIGHHGCIIIIIHHHEHHIIIHHHHHIHHIIIHHIHFHD6HHHIHEHIIIIIIIHEHHHHFHIHHC?DCHHHIIIIHCGHHIFIIIGHHHFHHHGIIIIIGHHHHIHEFHEGG?HFIHEHHEHCIIIIIFHGHEEEIHHHIIHGHFIIIIHDIIHHEHIIHHHIIHFHIIIIIHHBBB@0
@HISEQ:969:HM2KJBCX2:2:1102:4512:6543 2:N:0:ACTATGCA
TCCGCAACCTGACCCAACTATCCCTATTAATCATTACGTCAATCCTAGAAACCAACAAAATAGGTTCGAACGTCCTATTTCATTATTCCATGCTAATGTATTCAGGCGCTGGCCTGCTTTAAACACTCTAATTTTTTCAAAGTAACAGTCCCGTTTCCCCGCAACACCAAATTAATGGCATTACGGTTCTACAAGAAGGAGGAATCAGCAAGCTAGTACATACCAGTGGCAAGACCAACCTGCTGATCCCGAAATTCAACTACGAGCTTTTTAACTGCAACAACTTTAATATACGCTATTGGAGCTGGAATTACCGCGGCTGCTGGCAACAGACTTGCCCTCCAA
+
DDDDDIIIIIHIIIIIIIIIIIIIIIIIIIIIIIIIIIIIIIIIIIIIIIIIIIIIHIIIIIIIIIIIHIIIIIHIIIIIGIIIIIIIIIIIIIIIIHIGHHIHIIIIIIIHIHIIIIIIIIIHHEHIIIIIIIIIIIIIIIIIIIIIHIIIIIIHIIIIGIIIHIIIIIIIIIIIHIHIIIIIIIIIIIIIIIIIIIIIIHIIIIIIIIIIIIIIIIIIIIIIIIIIIIHGF0IIIIIIIHFHIIIIIIIIIIIIIIIIIIIIIIIIIIIIIIIIIIIIIIIIIIIIIIIIIIIIIIIIIIIIIIIIIIIIIIIIIIIIIIIIIIIIIIIIIIIIIIIIDDDDD
@HISEQ:969:HM2KJBCX2:2:1102:16480:5831 2:N:0:ACTATGCA
TCCGCAACCTGACCCAACTATCCCTATTAATCATTACGTCAATCCTAGAAACCAACAAAATAGGATCGAACGTCCTATTTCATTATTCCATGCTAATGTATTCAAGCGTTAGCCTGCTTTAAACACTCTAATTTTTTCAAAGTAACAGTCCTGTTTCCCTGCAACACCAAATTAATGACATTACAGTTCTTCAGAAAGGAGGAATCAGCGAAGCCAGTACATACCAGTGGCACGACCAACCTGCTGACCCCGAAATTCAACTACGAGCTTTTTAACTGCAACAACTTTAATATACGCTATTGGAGCTGGAATTACCGCGGCTGCTGGCACCAGACTTGCCCTCCAA
+
DDDDCIIIIIIIIIIHIIIIIIIIIIIIIIIIIIIIIIIIIIIHIIIIHIIIIIIIIIIIHHIIIIIIIIHIGHDHHIHIGHHHIIIHHHIIEHIIIIIIIHGIIIIHIHHHHHHIIIIIIIHIIIIIIHIIIIHIIHIHIIIHIHHIIIHHIIIIIIIIIIIIIIIIHIIIIIIIIIIIHIIIIIIIIIHIIIIIIIIIIIIIIIIIIIGIIIIIIIIIIIIIIIIIHIIIIIIIIIIIIIIIGIIIIIIIIIIIIIIIIIIIIIIIIHIIIHIIIIIIIIIIIIIIIIHHIIIIIIIIIIIIIIIIIIIIIIIIIIIHIIIIIIIIIIIIHHIIIIIIIDDDDD
@HISEQ:969:HM2KJBCX2:2:1102:7958:7897 2:N:0:ACTATGCA
TCCGCAACCTGACCCAACTATCCCTATTAATCATTACGTCAATCCTAGAAACCAACAAAATAGGATCGAACGTCCTATTTCATTATTCCATGCTAATGTATTCAAGCGTTAGCTTGCTTTAAACACTCTAATTTTTTCAAAGTAACAGTCCAAATTCCCCGCAACACCAAATTAATGGCATTACGGATCATCAGGAAGGAGGAATCAGTGAGACCAGTACATACCAGAGGCATGACCAACCTACTAACCCCGAAATTCAACTACGAGCTTTTTAACTGCAACAACTTTAATATACGCTATTGGAGCTGGAATTACCGCGGCTGCTGGCACCAGACTTGCCCTCCAA
+
DDDCDIIIHHHIIIIIIIIIIIIIHIIIIIIIIIIGHIIIIIIHHIIIIHHIIIHHIIHEHHFHIHIHIIIIHHIHGHIGHHHIHHHEH?HFHHHHIHHHHHIHHHIIIIIIIIIIIIIIIIIIHIHHIIIIIIIHHIIHIHIHIHHIHIIIHHIHIIIIIIIIIIHHHGIIIIIIIIIIIIIIIIIIIIIIIIIIIIIIIHIIIIIIIHGIIIIIIIIIIIIIHIII;IIIIIIIIHHIHIIHIIIIGIHIHHIIIIIHIIHIIIIIIIIIIIHIIIIIIHIHGIIIIIIIIIIIHIIIIIIIIIIIIIIIIIIIIIIIIIIIHIIIIIIIIIIIIIIIIDDDDD
@HISEQ:969:HM2KJBCX2:2:1102:5903:8064 2:N:0:ACTATGCA
TCCGCAACCTGACCCAACTATCCCTATTAATCATTACGTCGATCCTAGAAACCAACAAAATAGAATCAAACGTCCTATTTCATTATTCCATGCTAATGTATTCAAGCGCGAGCTTGCTTTAAACACTCTAATTTTTTCAAAGTAACAGTCCTGATTTCCCATGACACCAAATTAATGACATCGTGGTTCGTCAGAAGGGAGAAACCAATAATGCTAGTACGTACAAAGTACGACCGACATATTAGTCCCGAAATTCAACTACGAGCTTTTTAACTGCAACAACTTTAATATACGCTATTGGAGCTGGAATTACCGCGGCTGCTGGCACCAGACTTGCCCTCCAA
+
DDDDDIIHIIIIIIIGIIIIIIIIIIIIIGIIHIIIIIIGIIIIIIIIIIIIIIIIIIIIIIIIIIIIIIIIIIIIIIIIIIIIIIIIIIIIIIIIIIIIIHIIIIIIIIIIIIIHIIIIIIIIIIIIIIIIIIIIIIIIIIIIIHIIIIIIIHIIIIIIIIIIIIIIIIIIHIHIIIIIIIIIIIIIIIIIIIIIIIIIIIIIIIIIIIHIIIIIIIIIIIIIIIIIIIIIIIIIIIIHHHIIIIIIIIIIIIIIIIIIIIIIIIIIIIIIIIIIIIIIIIIIIIIIIIIHIIIIIIIIIIIIIIIIIIIIIIIIIIIIIIIIIIIIIIIIIIIIIIIDDDDD
@HISEQ:969:HM2KJBCX2:2:1102:20950:8573 2:N:0:ACTATGCA
TCCGCAACCTGACCCAACTATCCCTATTAATCATTACGTCAATCCTAGAAACCAACAAAATAGGATCAAACGTCCTATTTCATTATTCCATGCTAATGTATTCAAGCCTTAGCCTGCTTTAAACACTCTAATTTTTTCAAAGTAACAGTCCTGATTTCCTGCAACACCAAATTAATGACATTACAGTTCGTCAAGAGGGAGGAATCAGTGAGACCAGTACATACCAGAGGCATGAGCAACCTACTAATCCCGAAATTCAACTACGAGCTTTTTAACTGCAACAACTTTAATATACGCTATTGGAGCTGGAATTACCGCGGCTGCTGGCACCAGACTTGCCCTCCAA
+
CDDDDIIHIIIIIHHHIIHI?GHIIIHIIIIIIHIHIHGHHIHIIIIHIIIIIIIIIIIIIIIHHIIHHIIH@HHFIEHHHHHIIHIHEHEHHGFHHIIHHHHHIHHIGHIIIIIIHHIHHHEHIIFIIHHIIHHIIIHHIIHHIHIHIIHHFHHIIIIHIIIIHIIHIIHIIIIIIHIIIIIIIIIIIIIHHHIIIIIIIIIIGIIIIIIIIIIIIIIHIHHIGGIHIIIIIIIIIHHIIIHGBIHHHGIIIIIIIIHCIIHIIHIIIIIIIIHIIIIIIIIHIIIIIIHIIIIIIIIIHIIIIIIIIIIIHIIIIIIIIIIIIIIIIIIIIIIIIIIIIDDDDD
@HISEQ:969:HM2KJBCX2:2:1102:3403:9253 2:N:0:ACTATGCA
TCCGCAACCTGACCCAACTATCCCTATTAATCATTACGTCGATCCTAGAAACCAACAAAATAGAATCAAACGTCCTATTTCATTATTCCATGCTAATGTATTCAAGCGTACGCCTGCTTTAAACACTCTAATTTTTTCAAAGTAACAGTCCTGATTCCCCACGACACCAAATTAATGACATCGCGGTTCTTCAGAAGGTAGGAACCAATAATGCCAGTACGTACCGAAGCACGACCAACAATTCGATCCCGAAATTCAACTACGAGCTTTTTAACTGCAACAACTTTAATATACGCTATTGGAGCTGGAATTACCGCGGCTGCTGGCACCAGACTTGCCCTCCAA
+
DDCDDIIIHHHIFHEHIIIHHIIIHIIIIIHHHHHIIIIIIIIIIIIIIIIIIIIIGHCHHIHHHHHHIIIFDHHIGIIHHIIIIHIHIEGHIIIHIIIHHIHGGHHIHIHHHHGHCIHHHEHHHIHIHHHIIHHHEIIIIIIIHHHEIHIHHGHIHIHEHHCHIIIHHHHHIIHHHGIHHEHHHIIIHHHHHHIHIIIIIIIIHEHHIIHHHHFHIHIHIIIIHHG>IIHEEHHEFIIIHHGGGHIIHIHIIIIIHHIHHHIIIIIIIIIIHGGIIIGIIIIIGIIHIIIIIIIIIIIHIHIIIIHHIIIIIIIHIIHFEFIIIIIIIIHHHIIIHHIHDCDAB
@HISEQ:969:HM2KJBCX2:2:1102:15366:9647 2:N:0:ACTATGCA
TCCGCAACCTGACCCAACTATCCCTATTAATCATTACGCTGATCCTCGAAAACAACAAAATAGAACCATGCCGTCCTATACTATTATTCCCTGCTAATGTATTTGATAAAAAATGCCTGCTTTAAACACTCTAATTTTTTCAAGATTAAGGTCCTGGATACGCAAGACAACCAATTAAGGACATCAAGCTCCTCCAGAAGGTGAGAAATCAACAGCGACAGTTCATACCCCTTAAGGCATGACCATCACGCCAATCCCGAAATTCAACTACGAGCTTTTTAACTGCAACAACTTTAATATACGCTATTGGAGCTGGAATTACCGCGGCTGCTGGCACCAGACTTGCCCTCCAA
+
00000C<F1D<FHHHHIIIIIIIIIIIIIIIHIIIEHH010<<11<1<DHH/<1D1C1CH1<11<@@111<</0<CCC11<@11<<<C<F1<CF1<111<11</1<//<1@@EI8B<81/1<DFCC(1B12A<<G<D.HH1AB<$1$<D---.@67;..+5@H@HC8:,,.FF;.,<//-<B</<//--<-</<-<//F/</0<0<0<0.0A:0<1/HD<1<1110</1<1<1HEIHF1GD1A1D0FCA?G@D//HH@HHHIHCGIIIIHIIIIIHIIIHIIIHIIIIGIIIIIIIIIIIHIHIIHHGHIIIIIIIIIIIIIHIIIGIIIIIIIIIIIIIIIHIIIIIDCDDD
@HISEQ:969:HM2KJBCX2:2:1102:10517:10518 2:N:0:ACTATGCA
TCCGCAACCTGACCCATCTATCCCTATTAATCATTACGTCAATCCTAGAAACCAACAAAATAGGATCGTCGTCCTATTTCATTATTCCATGCTAATGTATTCAAGCGTTAGCCTGCTTTAAACACTCTAATTTTTTCAAAGTAACAGTCCTGTTTCCCCGTAACACCAACTTAATGGCATTACGGTTCTACAAGAAGGAGGAATCAGCAAAGCCAGTGCATACCAGTGGCACGACCAACTTGCTGACCCCGAAATTCAACTACGAGCTTTTTAACTGCAACAACTTTAATATACGCTATTGGAGCTGGAATTACCGCGGCTGCTGGCACCAGACTTGCCCTCCAA
+
DDDBDHHHHHIIIHHI1DGHIIFHIIIIHHIHIHHHHIIGIEHIGIHEHIIIIH?=HGHEHHIIGHIIIGIDHIHIIIHIIIIIIHEH@GHHGIHIIHIIIIHHHHHHGIHIIHIIIIIIHHIHHIIIIIIIHEFHHHHEIHIHHHHIIIHIIIIIIIIIHIIIIIIHGHIIIIIHIHIHHHIIIIIHIIIIHIIIIIIIIIIIHIIHHII;HIIIIIHIIHHHIIHIIHIIIIIIIIIIIIHHHIIIIIHHIIIIHIIHHIHIIIIIIGIIIHIIIIIIHIIIHEHGIIIIIIIIIHGFIIIIIIIIIIIIIIHIIIIIIGIIIIIIIIIIIIHHIIIHDDDDB
@HISEQ:969:HM2KJBCX2:2:1102:10711:11017 2:N:0:ACTATGCA
TCCGCAACCTGACCCAACTATCCCTATTAATCATTACATCGATCCTAGAAACCAAAAAAATAGAATCGGATGTCCAATTTCATTATTCCAAGTTAATGTATTCAAGCGTGAGCCTGCTTTAAACAATCTAATTTTTACAAGGTAACAGTCCTAATTCCCCGTGACACCAAATTAATGGCATTACGGTTCTTTAGAAGGTGAGAAATCAATAATATCAGTACATACCAACGGCATGACCGAAACATTGATCCCGAAATTCAACTACGAGCTTTTTAACTGCAACAACTTTAATATACGCTATTGGAGCTGGAATTACCGCGGCTGCTGGCACCAGACTTGCCCTCCAA
+
<<0<@E</DC@@C11CC0DC1<FF11C?@11<1<1<11<10<<C<<1<D1<11<111</<<1F1@CCH<0</1111<1111<FC1FC11111<11<16@FE<@GHH@@DEGC<(HF<6B<CHH@<$<&B1B8$1<C$1GDBDCFFF1EEH@GBCC?CHE@@?GCEFD?FCDFHH?C<<<<-/D<</</C?HHF@CF<00<HDIHIHD1FGHG?HFHHHEHED@>HHEGHE?CHEBE/C1FC:F?<1CGHDDG@HE@@HCCIIFIIHGD0<GC@HCFG@FIHGHEHEF<@GC<0@EDHHEHIHHHFCGCF<C<1<ECCHDIHIHC@FEHCIIIFHED1@=GIH@@BAD
@HISEQ:969:HM2KJBCX2:2:1102:8398:11346 2:N:0:ACTATGCA
TCCGCAACCTGACCCAACTATCCCTATTAATCATTACGTCGATCCTAGAAACCAACAAAATAGAATCAAACGTCCTATTTCATTATTCCATGCTAATGTATTCAAGCGCGAGCTTGCTTTAAACACTCTAATTTTTTCAAAGTAACAGTCCTGATTTCCCGCGACACCAAATTAATGACATCGTGGTTCGTCAGAAGGGAGAAACCAATAATGCTAGTACGTACAAAGTACGACCGACATATTAGTCCCGAAATTCAACTACGAGCTTTTTAACTGCAACAACTTTAATATACGCTATTGGAGCTGGAATTACCGCGGCTGCTGGCACCAGACTTGCCCTCCAA
+
DDDDDIIIIIIHHHIIIIHIIIIIIIIIHHIIIIIIIIIIIIIIIHEHIFHIIIIIIIIIIIHHIIIIHIIHIIIIIIIIIIIIIIIFHHHIHHHIHIIIIHHHIIHHHHIIIIIIIIIIIIIIIIHIIIIIIHIIHIIIHIIIHIIIHIIIIIIIIIEIHHIIIIIIIIHIHHIIIIIIIIIIHIIHIIIIIHIIIHIIIIIIIIIIIIIIIIHIIIIIIIIIIIIIIIIIIIGIIIIIIIIIIIIIHHIHGF1IIIIIIIIIIIIIIIIIIIIIIIIIIIIIIIIIIIIIIIIIIIIIIIIIIIIIIHIIIIIIIIIIIIIIIIIIIIIIIIIIIIIDDDDD
@HISEQ:969:HM2KJBCX2:2:1102:2094:10643 2:N:0:ACTATGCA
TCCGCAACCTGACCCAACTATCCCTATTAATCATTACGGTGATCCTAGAAACCAACAAAATAGAACCATGCCGTCCTATTCTATTATTCCATGCTAATGTATTCGAGCAAAAATGCCTGCTTTAAACACTCTAATTTTTTCAAGGTAAAGGTCCTGGATCCGCAAGACACCCAATAAAGGACATCAAGTTTCTCCAGAAGGTGAGAAATCAACAGTAACAGTTCATACCCCTTAAGGCATGACCATCACGTCAATCCCGAAATTCAACTACGAGCTTTTTAACTGCAACAACTTTAATATACGCTATTGGAGCTGGAATTACCGCGGCTGCTGGCACCAGACTTGCCCTCCAA
+
@@@B@DHGIIIIFHIIGE@HHHIIHIIIIIIEHIIIIHEFHHIHIIIIIIIIIHIIIHEHEHDGHIIIIH@HCGDHEHHHIIIHHGHE@HH<1DGHHHFHHHHG@FHHHIHEIHHEIIIHHHIIIIHIIIHIHHHGHFHHHIIHIIIHHHHEFIIIHHHCGIHHHHHHHGGIIIIHIIIIIIIHHIIHECFIGIIIIIIIIIIIIIIIIIIIIHIHHHIIGHHIIHII;IIIIIIIIIIIIHIIIIIIIHHGGIHIIIHIIIIIIIIIHHHIHIIIIIIIIIIIIIIIIIIHIHHHIIIIIIIIIIIIIIIIIIIIIIIIIIIIIIHIIIIIIIIIIIIIIIIIIGIIDDDDD
@HISEQ:969:HM2KJBCX2:2:1102:6779:11566 2:N:0:ACTATGCA
TCCGCAACCTGACCCAACTATCCCTATTAATCATTACGTCGATCCTAGAAACCAACAAAATAGAATCAAACGTCCTATTTCGTTATTCCATGCTAATGTATTCAAGCGTGAGCCTGCTTTAAACACTCTAATTTTTTCAAAGTAACAGTCCTGATTCCCCATGACACCAAATTAATGACATCATGGTTCGTCAGAAGGTAGGAATCAATAATACCAGTACGTACAATAGCACGACCAATAAATTGATCCCGAAATTCAACTACGAGCTTTTTAACTGCAACAACTTTAATATACGCTATTGGAGCTGGAATTACCGCGGCTGCTGGCACCAGACTTGCCCTCCAA
+
<DD0@CCC1GE111<1DDHHHHH@E@EH<FHCFEHEHEH@//DEG?E<FFHHEFHHEHGEGGFHHHH?CCD0FCGHIICH1G<D1CGHE?F1CCGGHHHCHGEGHHHHHHIH?FHHHIHFHFBCHEFHIIIIIHHEHIHGEFFCIHHGCHEHHHHHEHHHHE<<<FG@C@EEEHHHDCFDHFEFCCCHGFEHEFCFHHHF<<<DFGHFFFCC<BCGCHDG<GHECHHF@FF<CG<<FCEFCHHFHC?A<C?HF<1@HG<C@HEG<EFIIHIHCC?EHHIHEHHC<CEEE@@C<DCCEHGC<1HC<<?HFFCHHHDCHCCHHEHFHF@GGCCHHHGEC/=GD<@@@
@HISEQ:969:HM2KJBCX2:2:1102:7142:11745 2:N:0:ACTATGCA
TCCGCAACCTGACCCAACTATCCCTATTAATCATTACGTCAATCCTAGAAACCAACAAAATAGGATCAAACGTCCTATTTCATTATTCCATGCTAATGTATTCAAGCGTTAGCCTGCTTTAAACACTCTAATTTTTTCAAAGTAACAGTCCTGTTTCCCTGCAACACCAAATTAATGACATTACAGTTCTTCAAGAAGGAGGAACCAGTAAAGCCAGTACATACCAGAGGCACGACCAACTTACTAATCCCGAAATTCAACTACGAGCTTTTTAACTGCAACAACTTTAATATACGCTATTGGAGCTGGAATTACCGCGGCTGCTGGCACCAGACTTGCCCTCCAA
+
CDDDDIIIIIIIIHIIIGIIIIIIIIIIIIIHIIIIIIIIIIIIHIIIIHHHHHHHIIIGHHHHHHIIHIEHIGHHHHIIIHIIHIICHHHFEHIGIIIIIIIIIIIIIIIHIIIIIIIIIIIIIIIHHIIHHHHHHHHIIIIIIIHIIIIIIIIIIIIIIIIIIIIIIIIHHIIIHIIIIIIIIIIIHHIIIIIIIIIIIIIIIGIIIIIIIHHIIIIIIIIIIIIIIIIIIIIIIIIIIIIIHIHIIIIIIIIIIIIIIIIIIIGIIIIIIIIIIHIIIIIIIIIIIIIIIIIIIIIHHIIIIIIIIIIIIIHHIIIIIIIIIIIIIIIIIIIIIIIIIDDDDD
@HISEQ:969:HM2KJBCX2:2:1102:16598:12138 2:N:0:ACTATGCA
TCCGCAACCTGACCCAACTATCCCTATTAATCATTACGTCGATCCTAGAAACCAACAAAATAGAATCAAACGTCCTATTTCGTTATTCCATGCTAATGTATTCAAGCGTGAGCCTGCTTTAAACACTCTAATTTTTTCAAAGTAACAGTCCTGATTCCCCATGACACCAAATTAATGACATCATGGTTCGTCAGAAGGTAGGAATCAATAATACCAGTACGTACAATAGCACGACCAATAAATTGATCCCGAAATTCAACTACGAGCTTTTTAACTGCAACAACTTTAATATACGCTATTGGAGCTGGAATTACCGCGGCTGCTGGCACCAGACTTGCCCTCCAA
+
DDDDDIIIIIIIHHHIIIIIIIIIIIIIIIIIIIIIIIIIIIIIIIIIIIIIIIIIIIIHIIIIIIIIIIIIIIHIIIIIIIIIHIIIIIIIIIIIIIIIIIIIIIHIIIIIIIIIIHHIIIIIIIIIIIIIIIIIIIIIIIIIIIIIIIIIIIIIIHIIIIIIIIIIIIIIIIIIIIIIIIIIIIIIIIIIIIIIIIIIIIIIHIIIIIIIHIIIIIIIIIIIIIIIIIIIIIIIIIIIIIIIIIIIIIIIIIIIIIIIIIIIIIIIIIIIIIIIIIIIIIIIIIIIIIIIIIIIIIIIIIIIIIIIIIIIIIIIIIIIIIIIIIIIIIIIIIIIIIIIDDDDD
@HISEQ:969:HM2KJBCX2:2:1102:20539:12303 2:N:0:ACTATGCA
TCCGCAACCTGACCCAACTATCCCTATTAATCATTACGTCAATCCTAGAAACCAACAAAATAGGATCAACGTCCTATTTCATTATTCCATGCTAATGTATTCAAGCGCGAGCCTGCTTTAAACACTCTAATTTTTTCAAAGTAACAGTCCTGATTCCCCGCCACACCAAATGAATGACATGATGGTTCGTCAGAAGGTAGAAACCAGTAACACCAGTACGTACCTAAGGCACGACCAACGTACTGATCCCGAAATTCAACTACGAGCTTTTTAACTGCAACAACTTTAATATACGCTATTGGAGCTGGAATTACCGCGGCTGCTGGCACCAGACTTGCCCTCCAA
+
DDDDDIIIIIIIIIIIIIIIIIIIIIIIIIIIIIIIIIIIIIIIIIIIIIIIIIIIEIIIIIIIIIIIIIIIHHIIIIIIIIIIIIIIIIIIHIHIIIIIIHHIHHIIIIIIIIIIIIIIIIIIIIIIIIIIIIIIIIIIHIIIIIIIIIIIIIIIIIIIIIIHIIIHIIIIIIIIIIIIIIIIIIIIIIIIIIIIIIIIIIIIIIIHIIIIIIIIIIIIIIIIIIIIIIIIIIIIIIIIIIHIIIIIIIIIIIIIIIIIIIIIIIIIIIIIIHIIIIIIIIIIIIIIIIIIIIIIIIIIIIIIIIIIIIIIIIIIIIIIIIIIIIIIIIIIIIIIIIIIDDDDD
@HISEQ:969:HM2KJBCX2:2:1102:13448:12068 2:N:0:ACTATGCA
TCCGCAACCTGACCCAACTATCCCTATTAATCATTACGTCGATCCTAGAAACCAACAAAATAGAACCATGCCGTCCTATTCTATTATTCCATGCTAATGTATTCGAGCAAAAATGCCTGCTTTAAACACTCTAATTTTTTCAAGGTAAAGGTCCTGGATCCGCAAGACACCCAATAAAGGACATCAAGTTTCTCCAGAAGGTGAGAAATCAACAGTAACAGTTCATACCCCTTAAGGCATGACCATCACGTCAATCCCGAAATTCAACTACGAGCTTTTTAACTGCAACAACTTTAATATACGCTATTGGAGCTGGAATTACCGCGGCTGCTGGCACCAGACTTGCCCTCCAA
+
DDDDDIIHIIIHIHIIIIIIIIIIIHIIIIIIIIIIIIIIIIIIIIFHIHIHIHIIIIIIIHHFHIIIIIGIIHHHHHHIIHGHIIHHIIIIIGHIGHHEHFGEHIIIIIIIHIGHIHIIIHIIHGHIHHIIIIHIIHIHIHIHIIIIIIIIIHIIIHIHIHIIIIIIIHGIIIIIHHIEIHIIIIIHHHIIHIIHIIIIIHIIIIIIHIHIIIIFIIIIIIHIIHHIHIIIIIIIHIIIIIIIIIHHHIHGIIHIIIHIIIIIIIIIHIIIIIIHIIIIIIIIIIIIIIIIHIIIIIIIIIIIIIIIIIIIIIIIIIIIIIHIIIIIIIIIIIIIIIIIIHIIIIIHDDDDD
@HISEQ:969:HM2KJBCX2:2:1102:15294:12301 2:N:0:ACTATGCA
TCCGCAACCTGACCCAACTATCCCTATTAATCATTACATCGATCCTAGAAACCAACAAAATAGAATCTGATGTCCTATTTCATTATTCCATGCTAATGTATTCAAGCGTAAGCTTGCTTTAAACACTCTAATTTTTTCAAGGTAACAGTCCTAATTCCCCATAACATCAAATAAATGACATTATGGTTCTTTAGAAGGTGAGAACCAATAAAACCAGTACATACCAAGGCATGACCGATTCCTTGATCCCGAAATTCAACTACGAGCTTTTTAACTGCAACAACTTTAATATACGCTATTGGAGCTGGAATTACCGCGGCTGCTGGCACCAGACTTGCCCTCCAA
+
DDDBDIIIIIIIHHIIIIIIIGIIIIHIIIGHHIIIIIIIIIIFHIIIIIIIIIIIIHIHHIIIIHGIIIIIIHIIIIHIHFIIIIIHHIIIHIIIHIIIHGIHIHIIIHGHIIIIIIIIIHIIEHIGIIIHHIIIIIHIIHIIHIHIIHIIIIIIIIIIIIIIIIIGIIIIIIIIIIIIIIIIIIIIIHHHIIIIIIIIHIIIGIIIIIIIIIIIIIIIIHIIIIIHIIIIIIIIIIIIIIHIHIIIIIIIIIIIIIIIIHIHIHIIIIIIIIIIIIIIIIIIIIIIIIIIIIIIIIIIIIIIIIIIIIIIIIIIIIIIIIIIIIIIIIIIIIIIIIIIDDDDD
@HISEQ:969:HM2KJBCX2:2:1102:13571:14155 2:N:0:ACTATGCA
TCCGCAACCTGACCCAACTATCCCTATTAATCATTACGGTGATCCTAGAAACCAACAAAATAGAACCATGCCGTCCTATTCTATTATTCCATGCTAATGTATTCGAGCAAAAATGCCTGCTTTAAACACTCTAATTTTTTCAAGGTAAAGGTCCTGGATCCGCAAGACACCCAAAATTAAGGACATCCAAGTTTCTCCAGAAGGTGAGAAATCAACAGCAACAGTTCATACCCCCTCCTTAAGGCACACGACCATCACACGTCAATCCCGAAATTCAACTACGAGCTTTTTAACTGCAACAACTTTAATATACGCTATTGGAGCTGGAATTACCGCGGCTGCTGGCACCAGACTTGCCCTCCAA
+
DDDDDIIIIIIIIIIIIIIIIIHHIIIIIIIFHIIIIIIIIIIHIIIIIHIIIIIIIIIIIIHHHIIIIEHHIIHGIIIIIIIIIGFIIHHHIGHIIIIHIHFGFHHIIIIIIIHHIIIHIIIIIIIIIIIIIHHIIIHIHIHHIHIIIIIIIIIIHHHIIHIIIIIIIIIHIIIHHIF@IIIIIIIIIIIIHGHHHHIIIIIIIIIHIIIHHIIIIIIIIIIIIIIHHHIIHHIHIIIIIIIIIIIIIIIGIIHIIIIIIHGIHHIIIIIIIIIIIIHIIIIIIIIIIIIIIGIIIIIIIIHIIIIIIIIIIIIIIIIIIIIIIIIIIIIIIIIIIIIIIIIIIIIIIIIHIIIIIIIDDDDD
@HISEQ:969:HM2KJBCX2:2:1102:6245:14409 2:N:0:ACTATGCA
TCCGCAACCTGACCCAACTATCCCTATTAATCATTACGTTGATCCTAGAAACCAACAAAATAGAATCGAACGTCCTATTTCATTATTCCATGCTAATGTATTCAAGCGCGTGCCTGCTTTAAACACTCTAATTTTTTCAAAGTAACAGTCCTGACTCCCCACAACATCAAATTAATGACATCATGATTCATCAGAAGGGAGAAATCAATGACATTAGTACGTACCGAAGGCACGACCGACGTATTGATCCCGAAATTCAACTACGAGCTTTTTAACTGCAACAACTTTAATATACGCTATTGGAGCTGGAATTACCGCGGCTGCGGGCACCAGACTTGCCCTCCAA
+
DDDCDIIIIIIIIHIHIIIIIIIIIIIIIIIIIIIIIIIIIIIHIIIIIIIIIIGIIIIIIIIIIIIIIHHHHCHHIIIIIIIIGIIIIIHIHIIIHIIIHHIIIIHHIIIIIIIIHHIIHIIIIIIIIIHHHIIIIIHIIIIIIIIIIIIIIIIIIIHIIIIIIIIHIIIHIIIIIIIIIIIIIIIIIIIIIIIIIIIIIIIIIIIIIIIIIHIIIIIIIIIIIIIIIIIIIIIIIIIIIIIIHIIIIIIIIIIHIIIIIIHIIIIIIIIIIIIIIIIIIIIIIIIIIIIIIIIIIIIIIIIIIIIIIIIIIIIIIIIIIIIIIIIIIIIIIIIIIIIIIDDDDD
@HISEQ:969:HM2KJBCX2:2:1102:4263:15267 2:N:0:ACTATGCA
TCCGCAACCTGACCCAACTATCCCTATTAATCATTACGTCAATCCTAGAAACCAACAAAATAGGATCGAACGTCCTATTTCATTATTCCATGCTAATGTATTCAAGCGTTAGCCTGCTTTAAACACTCTAATTTTTTCAAAGTAACAGTCCTGTTTCCCTGCAACACCAAATTAATGACATTACAGTTCTTCAGAAAGGAGGAATCAGCGAAGCCAGTGCATACCAGTGGCACGACCAACCTGCTGACCCCGAAATTCAACTACGAGCTTTTTAACTGCAACAACTTTAATATACGCTATTGGAGCTGGAATTACCGCGGCTGCTGGCACCAGACTTGCCCTCCAA
+
DDDDDIIIIIIIIIIIIIIIIIIIIIIIIIIIIIIIIIIIIIIIIIGIIIIIIIIIIHIIIIHGGHIIIIIIHHIIIIIIIIIIIIIIIIIIGHHIIIIIIIHIIIIIIIIIIIIIIIIIIIIIIHIIIIIIIIIIIIIIIIIIIIIIIIIIIIIIIIIIIIIIIHIIIIIIIIIIIIIIIIIHIIIIIIIIIIIIIIHIIIIIIIIIIIIIIIIIIIIIIIIIIIIIIIIIIIIIIIIIIIIHHIIIIIIIIIIIIIIHIIIIIIIIIIIIIIIIIIIIIIIIIIIIIIHIIIIIIIIIIIIIIIIIIIIIIIIIIIIIIIIIIIIIIIIIIIIIIIIIIDDDDD
@HISEQ:969:HM2KJBCX2:2:1102:13298:15785 2:N:0:ACTATGCA
TCCGCAACCTGACCCAACTATCCCTATTAATCATTACGTCAATCCTAGAAACCAACAAAATAGGATCAAACGTCCTATTTCATTATTCCATGCTAATGTATTCAAGCGTTAGCCTGCTTTAAACACTCTAATTTTTTCAAAGTAACAGTCCTGTTTCCCTGCAACACCAAATTAATGGCATTACAGTTCTTCAGAAAGGAGGAACCAGCAAAGCCAGTGCATACCAGTGGCACGACCAACCTGCTGATCCCGAAATTCAACTACGAGCTTTTTAACTGCAACAACTTTAATATACGCTATTGGAGCTGGAATTACCGCGGCTGCTGGCACCAGACTTGCCCTCCAA
+
DDDDDIIHHIIIHEHIIIIHIIIHIIIIIIIGIIIIIGHHHHFIGIIIIIIFHFHIIIIIHHIIIGIGGIIIHIIIIHHIIIIIHIIHHIGHHIIIIIIIIIIIIHHIIIIIIHHIIIIIIIIIIEHIIIHHHHHIHIHHIIIIIIIIIIIIIEIIIIIIIIIIIIIIIIHHHIHHIIIIIIIIIIIIIHIIIIIIIIIIIIIIIIHIIIIIIIIIIIIIIIIIIIIIIIIIIIIIIIHHHHHHHIIIIIIIIIIIIIIHHIIIIIIIIIIIIIHIIIIIIIIHHHHHIGIIIIIIIIIIIIIIHIIIIIIIIIIIIIIIIIIIHIIIIIIGIIIIIIIIIDDDDD
@HISEQ:969:HM2KJBCX2:2:1102:12363:15509 2:N:0:ACTATGCA
TCCGCAACCTGACCCAACTATCCCTATTAATCATTACGTCGATCCTAGAAACCAACAAAATAGAATCAAACGTCCTATTTCGTTATTCCATGCTAATGTATTCAAGCGTGAGCCTGCTTTAAACACTCTAATTTTTTCAAAGTAACAGTCCTGATTCCCCATGACACCAAATTAATGACATCATGGTTCGTCAGAAGGTAGGAATCAATAATACCAGTACGTACAATAGCACGACCAATAAATTGATCCCGAAATTCAACTACGAGCTTTTTAACTGCAACAACTTTAATATACGCTATTGGAGCTGGAATTACCGCGGCTGCTGGCACCAGACTTGCCCTCCAA
+
DDDDDGIHII?CHHHHIIIHHHCFHIIHHEHHHHIHHIHHIIIIGHIIIIIIHIIHG?C1CHHHHIGEHHI=FHHHHEHEE1DDHII?GH@HF11FHHHEHHIHDIHIIIIIIHEGIIIHIHHIIIHHHHHIIIIHHIHGHIIHIHHHEHIIHHGHGHIIIHEIIIHIIHHECEGHHIIIGIIIIIIIIHFHIIIIIIIIIHIHGCIHIHHHGIIIIHGHIIIIIIIGIIIIHHHHIHHIHIHHHHDHIIIIIIHHIIHEIIHHEHIIIIIIIIIIIIIIIIIIIIIIIIIIIIIHIIIIIIIIIIIHIIHGIIIHHIIIIIIIIIIHIIIIIIIIIIIIDBDDB
@HISEQ:969:HM2KJBCX2:2:1102:7553:16972 2:N:0:ACTATGCA
TCCGCAACCTGACCCAACTATCCCTATTAATCATTACGGTGGTCCTAGAAACCAACAAAATAGAACCATGCCGTCCTATTTTATTATTCCATGCTAATGTATTCAAGCAAAAATGCCTGCTTTAAACACTCTAATTTTTTCAAAGTAAAGGTCCTGGTTCCCCGCGGCATCCAATTAAGGACATCGCGGTTCTCCAGAAGGTGAGAAATTGACTGCACCAGTTCATACCCCGTGAGGCACGACCGATGCGCCAATCCCGAAATTCAACTACGAGCTTTTTAACTGCAACAACTTTAATATACGCTATTGGAGCTGGAATTACCGCGGCTGCTGGCACCAGACTTGCCCTCCAA
+
DCCDDIIIIIIIIIIIIIIIIIIIIIIIIHIIIIIIIIHIIIIHIIIIIIIGIIIIIGHIHIHIHIIHHEHIHHIGHIIIIIIIIIGIIIIIIIIIIIIIHGHIIIIIIIIHHHHHIIIIIIIIIIIIIIIIIIIIIIIIIIIIIIIIIIHIIIIIIIIHIHIIIHIIIHHIIIIHIIIIIIIIHHIIIIIIIIIIIIIIIIIIIIIIHIIIIIIIIIIIIIIHIIIIGIIIIIIIIIHIIIIIIIIIIIHHIIIIIIIIIIIIIIIIIIIHHIIIIIIIIIHIIIIIIIIIIIIIIIIIIIIIIIIIIIIIIIIIIIIIIIIIIIIIIIIIIIIIIIIIIIIIIIIIDDDDD
@HISEQ:969:HM2KJBCX2:2:1102:1921:16590 2:N:0:ACTATGCA
TCCGCAACCTGACCCAACTATCCCTATTAATCATTACGTCAATCCTAGAAACCAACAAAATAGGATCAACGTCCTATTTCATTATTCCATGCTAATGTATTCAAGCGCGAGCCTGCTTTAAACACTCTAATTTTTTCAAAGTAACAGTCCTGATTCCCCGCCACACCAAATGAATGACATGATGGTTCGTCAGAAGGTAGGAACCAGTAACACCAGTACGTACCTAAGGCACGACCAACGTACTGATCCCGAAATTCAACTACGAGCTTTTTAACTGCAACAACTTTAATATACGCTATTGGAGCTGGAATTACCGCGGCTGCTGGCACCAGACTTGCCCTCCAA
+
DDDDDIIIIIIIIEHIIIIIIIIIIIIIIGIIIIIIIHHHHHIHIIIIIIIIIIIIIIFHHIIIIIIHIHHIHGIIHIHIIIIHHIHHIIIIIIIIHIIIIHHHIIHHIIIIIHIIIIIIIIHHIHIIIEHIHIIIIIHIIHHHGIIIHIIIHIIIIIIIIIIIIIIHIIIIIIIIHIIIIIIIIIIIIIHIIIIIIIIHIIIIIIIIIIIIIIIIIIIIIIIIIIIIIIIIIIIIIIIIIIHFGIHIIIIIIIIIIIIIIIIIIIIIIIIIHHIIIIIIIIIIIHIIIIIIHIIIIIHHIIIIIIIIIIIIIIIIIIIIIIIIIIIIIIIIIIIIIIIIDDDDD
@HISEQ:969:HM2KJBCX2:2:1102:8905:17722 2:N:0:ACTATGCA
TCCGCAACCTGACCCAACTATCCCTATTAATCATTACATCGATCCTAGAAACCAACAAAATAGAATCGGATGTCCTATTTCATTATTCCATGCTAATGTATTCAAGCGTGAGCCTGCTTTAAACACTCTAATTTTTTCAAGGTAACAGTCCTAATTCCCCGTGACACCAAATTAGTGGCATTACGGTTCTTTAGAAGGTGAGAAATCAATAATATCAGTACATACCAACGGCATGACCGAAACATTGATCCCGAAATTCAACTACGAGCTTTTTAACTGCAACAACTTTAATATACGCTATTGGAGCTGGAATTACCGCGGCTGCTGGCACCAGACTTGCCCTCCAA
+
DDDDDIIIIIIIIIIIIIIIIIIIIIIIIIIIIIIIIIIIIIIIIIIIIIIIIIIIIIIIIIIIIIIIIIIIIIIIIIIIIIIIIIIIIIIIFHIIIIIIIHIHHHIIIIIIIIIIIIIIIIHIIIIIIIIIIIIIIIIIIIIIIIIIIIIIIIIIIIIIIIIIIIIIIIIIIIIIIIIHIIIIIIIIIIIIIIIIIIIIIIIIIIIIIIIIIIIIIIIIIIIIIIIIIIIIIIIIIIIIIIIHHEIIIIIIIIIIIIIIIIIIIIIIIIIIIIIIIIIIIIIIIIIIIIIIIIIIIIIIIIIIIIIIIIIIIIIIIIIIIIIIIIIIIIIIIIIIIIIIIIDDDDD
@HISEQ:969:HM2KJBCX2:2:1102:5886:18043 2:N:0:ACTATGCA
TCCGCAACCTGACCCAACTATCCCTATTAATCATTACGGTGGTCCTAGAAACCAACAAAATAGAACCATGCCGTCCTATTTTATTATTCCATGCTAATGTATTCAAGCAAAAATGCCTGCTTTAAACACTCTAATTTTTTCAAAGTAAAGGTCCTGGTTCCCCGCGGCATCCAATTAAGGACATCGCGGTTCTCCAGAAGGTGAGAAATTGACTGCACCAGTTCATACCCCGTGAGGCACGACCGATGCGCCAATCCCGAAATTCAACTACGAGCTTTTTAACTGCAACAACTTTAATATACGCTATTGGAGCTGGAATTACCGCGGCTGCTGGCACCAGACTTGCCCTCCAA
+
DADDDIHIIIIIIIIIGIIIIIIIHIIIIIIIIIGIIIIFHGIIIIHGFHHIIIIIIIGHHIIIHIIHIIIIIIIHIIIHIIIIHIIHIHHHGHIIGIIHIHIIIIIIIIIIIIIIIIIIIHHIIIIIIIIIIIIIIIIIIIIIIIIIIIIIIIIIIIHIIIHIIIIIIIIIIIIIIIIIIIIIIIIIIHIIIHIIIIHHIIIIIIIIIIIIIIIIIIIIIIIIIIHIIIIIIIIIHIIIIIIIIIIIIIIHIIIIIIIIIHIIIHIIIIIIIIIIIIIIIIIIIIIIIIIIIIIIIIIIIIIIIIIIIIIIIIIIIIIIIIIIIIIIIIIIIIIIIIIIIIIIIIIIDDDDD
@HISEQ:969:HM2KJBCX2:2:1102:10979:18435 2:N:0:ACTATGCA
TCCGCAACCTGACCCAACTATCCCTATTAATCATTACGGCTCTCCTAGAAACCAACAAAATAGGAGCGCCGTCCTATTCTATTATTCCATGCTAATGTATTCGAGCAAAGGCCTGCTTTGAACACTCTAATTTTTTCAAAGTAAAAGTCCTGCTTCCCGAACACACCCAGTGAAGGGCATGCCGTTCCGCAGAAGGAAAGGCCCGGCCGAACCAGTGCACGCGGTGAGGCGGACCGGTCAGCCAGGCCCAAGGTTCAACTACGAGCTTTTTAACTGCAACAACTTTAATATACGCTATTGGAGCTGGAATTACCGCGGCTGCTGGCACCAGACTTGCCCTCCAA
+
DDDDDIIIIHHIIIIIIIIIIIIIIIIIIIIIIHIIIIHIIIIIIHGIIIIIIIIIHHIHIIIIIIIHIIIIIIIIIIIIGIIIIHIIIIIIIIIIIIIIIHHIIIIIIIIIIIIIIIIIHIIIIIIIIIIIIIIIIIIIIHIIIIIIIIIIHHIIIIIHIIHIIIIIHIIIIIIIIIHIIIIIIIIIIIIIIIIIIIIIIIHIIIGIIHHHIIIIIIIIIHIIIIIIIIIIIHIIIIIIIIHIIIIHHIHIIIIIIIIIIIIIIIIIIIIIIIIIIIIIIIIIIIIIIIGHHIIIIHIIIIIIIIIIIIHIIIIIIHIIIIIIIIIIIHIIIIIHIIIDDDDD
@HISEQ:969:HM2KJBCX2:2:1102:1834:19138 2:N:0:ACTATGCA
TCCGCAACCTGACCCAACTATCCCTATTAATCATTACGTCGATCCTAGAAACCAACAAAATAGAATCAAACGTCCTATTTCGTTATTCCATGCTAATGTATTCAAGCGTGAGCCTGCTTTAAACACTCTAATTTTTTCAAAGTAACAGTCCTGATTCCCCATGACACCAAATTAATGACATCATGGTTCGTCAGAAGGTAGGAATCAATAATACCAGTACGTACAATAGCACGACCAATAAATTGATCCCGAAATTCAACTACGAGCTTTTTAACTGCAACAACTTTAATATACGCTATTGGAGCTGGAATTACCGCGGCTGCTAACACCAGACTTGCCCTCCAA
+
DDDDDIIIIIIIIIIIIIIIIIIIIIIIIIIIIIIIIIIIIIIIIIHIIIIIIIIIIIHHIIFHHIIIIHIIIIIIIHHIGIIIGHHHGIIHHIIIIIIIIIIIIIIHGHIIIIHIIIIHIIIHIIIIIIIIIIIIIIIIIIIIIIIIIHIHIIIIIIIIIIIIIIIIIIHHHIHIHHGHIHIIHIIIIHIIIIIIHIIIHIIIHIIHIHHHIIIIIIIIIIIIIIIIIIIIIIIIIIIIIIHGIIIIIIIIIIIIIIIIIIIIIIIIIIIIIIIIIIIIIIIIIHIIIIIIIIIIIIIIIIIIIIIIIIIIIIIIIIIIIIIIIIIIIIIIIIIIIIIIDDDDD
@HISEQ:969:HM2KJBCX2:2:1102:19368:18670 2:N:0:ACTATGTA
TCCGCAACCTGACCCAACTATCCCTATTAATCATTACGGTGATCCTAGAAACCAACAAAATAGAACCATGCCGTCCTATTCTATTATTCCATGCTAATGTATTCGAGCAAAAATGCCTGCTTTAAACACTCTAATTTTTTCAAGGTAAAGGTCCTGGATCCGCAAGACACCCAATTAAGGACATCAAGTTTCTCCAGAAGGTGAGAAATCAACAGCGACAGTTCATACCCCTTAAGGCACGACCATCACGTCAATCCCGAAATTCAACTACGAGCTTTTTAACTGCAACAACTTTAATATACGCTATTGGAGCTGGAATTACCGCGGCTGCTGGCACCAGACTTGCCCTCCAA
+
DA@BDIIHIFIHIIIIGIIHIIIIIIIIIIIIIIIIIIHIIHHHEHIIGIIIFHIIHIIIIHIIHHIHIIFEHE/EHEHHIIHHHHIIICHGHIFHIIIGIFHHHEHHIIHGIIIHGHIIHHHEHHIHIIHIHHHHHEIHIIIIHHHHHHECHHFHHHHIIIIIIIIIIHIHHHIHHIHHIIHIIIIGIIIIHIIIIIIIHHHIIIIIIIHHIIIHEIIIIIIIIIIIIIIHHIHHIIIIIIIIIIIIHHEGIHIHHHHIIHGHIHIIIIIIIHIHIIIIIIIIIIIIIIIIIIIIIIIIHIIIIIHIIIIIIIIIIHHIIIIIIIIIIIIIIIIIIIIHIIIIGIIIDDDBB
@HISEQ:969:HM2KJBCX2:2:1102:4210:18461 2:N:0:ACTATGCA
TCCGCAACCTGACCCAACTATCCCTATTAATCATTACGGTGATTCAGAAACCAACAAAACAGGACCACCGTCCTATTTTATTATTCCATGCTAATGTATTCGAGCAAAAATGCCTGCTTTAAACACTCTAATTTTTTCAAGGTAAAGGTCCTGGATCCGCAAGACACCCAATTAAGGACATCAAGTTTCTCCAGAAGGTGAGAAATCAACAGCAACAGTTCATACCCCTTATGGCACGACCATTACGTCAATCCCGAAATTCAACTACGAGCTTTTTAACTGCAACAACTTTAATATACGCTATTGGAGCTGGAATTACCGCGGCTGCTGGCACCAGACTTGCCCTCCAA
+
DDDDDIIIIIIIIIIIIIIIIIIIIIIIIHHIIIIIIIIIIIIIIIIIIIIIIIIIIIHIIIIIIIIIIIHHIIIIIIIIIIIIIIIHIIHIIIIIHIIIIHIHHIIIIIIHHIIIIIHIIIIHIIIIIIIIIIIIIIIHIIIIIHIHIIIIHIIIIIIIIIIIIIIIHIIHIIIHHIIGIIIIIIIIIIIIIIHIIIIIIIIHIIHIHHIIIIIIIIHIHIIHIHIIIIIIHGHIHIIHIIIIIIIHHIIIIIIGIIIIIHIHHHHIIHIIHIIIIHHIIIIIIIIIIIIIIIHIHGIIIIIIIIIIIIIIHIIIIIIIIIIIIIIIIIIIIIIIIIIIIIIIHDDDDD
@HISEQ:969:HM2KJBCX2:2:1102:3814:18658 2:N:0:ACTATGCA
TCCGCAACCTGACCCAACTATCCCTATTAATCATTACGTCGATCCTAGAAACCAACAAAATAGGGTCAAACGTCCTATTTCATTATTCCATGCTAATGTATTCAAGCGCGAGCCTGCTTTAAACACTCTAATTTTTTCAAAGTAACAGTCCTGATTCCCCGCCACACCAACTTAATGACATGACGGTTCTTCAGAAGGGAGAAACCAGTGACACCAGTGCATACCGAAGGCACGACCAGCGTACTGATCTCGAAATTCAACTACGAGCTTTTTAACTGCAACAACTTTAATATACGCTATTGGAGCTGGAATTACCGCGGCTGCTGGCACCAGACTTGCCCTCCAA
+
DDDDDIIIIIHIIIIIIIIIIIIIIIIIIIIIIIIIIIIIIIIIIIHIIIIIIIIIIIIIIIIHFHHIIIIIIIIIIIIIIIIIIIIIIIIIIIIIIIIIIFFHIHHIIHIIIIIIIIIIIIIIIIIIIGHIIIIIIIIIIIIIIIIHIHIHHIIIIIIHHHIIIIIIGHHIIHIIIHIIIIIIIHGIHHHIIIHIIIHHHHIIHHHEHHHHIHHHHHEHHIIIHEHIGHCCGHHCHHHIIGCCFHHGHIHFGIH@IHHHEECHFHHHHIIIIIHIIIIIIIIIIIIIIIIIIIIIIIIIIIIIIIIIIIIIIIIIIIIIIHIIIIIIIIIIIIGIIIIIIDDDDD
@HISEQ:969:HM2KJBCX2:2:1102:4333:19781 2:N:0:ACTATGCA
TCCGCAACCTGACCCAACTATCCCTATTAATCATTACGTCGATCCTAGAAACCAACAAAATAGAATCAAACGTCCTATTTCGTTATTCCATGCTAATGTATTCAAGCGTGAGCCTGCTTTAAACACTCTAATTTTTTCAAAGTAACAGTCCTGATTCCCCATGACACCAAATTAATGACATCATGGTTCGTCAGAAGGTAGGAATCAATAATACCAGTACGTACAATAGCACGACCAATAAATTGATCCCGAAATTCAACTACGAGCTTTTTAACTGCAACAACTTTAATATACGCTATTGGAGCTGGAATTACCGCGGCTGCTGGCACCAGACTTGCCCTCCAA
+
DDDDDIHHIIHIIIIIIIIIIIIIIIIIIHIIIIIIHIIIHIEHIHIIIIIIIIIIIIIIHIIIIIIIIIIIIIIIIIHIIIHIHHIIHIIHIIHIIIIHHFIIIIHIIIIIIIIHIIIIIIIIIIIIIHIIIIHIIHIIIIIIIIIIIIIHHIIHIHIHIIGIIIIIIIIIIIIIIIIIIHIIIHHIIIHIIIIIHIIHIIHIHHHIIHHHHIIHFIHIIIHIHIIIIGIIIIHFIIIIIIHHIIIHIIHIIIHIIIIIIIIIIIIIIIIIHIIIIIIIHIHGHGIGIIIIIIIIIIIIIIHIIIIIIIIIIIIHHIIIIIIIIIGIIIIIIIIIIIIIDDDDD
@HISEQ:969:HM2KJBCX2:2:1102:11386:19998 2:N:0:ACTATGCA
TCCGCAACCTGACCCAACTATCCCTATTAATCATTACGTCGATCCTAGAAACCAACAAAATAGAATCAAACGTCCTATTTCATTATTCCATGCTAATGTATTCAAGCGTAAGCCTGCTTTAAACACTCTAATTTTTTCAAAGTAACAGTCCTGATTCCCCACGACACCAAATTAATGACATCGCGGTTCTTCAGAAGGTAGGAACCAATAATGCCAGTGCGTACCGAAGCACGACCAACAATTTGATCCCGAAATTCAACTACGAGCTTTTTAACTGCAACAACTTTAATATACGCTATTGGAGCTGGAATTACCGCGGCTGCTGGCACCAGACTTGCCCTCCAA
+
DDCDDIIIIIIIIIIIIIIIIIIIIIIIIIIIIIIIIIIIIIIIIIHIIIHIIIIIIIIIIIIIHIIIIIIIIIIIIIIIIIIIHIIIIIIIIIIHIIIIIHHIIIIIIIIIIIIIIIHIIIIIIIIIIIIIIIIIIIIIIIIIIIIIIIIIIIIIIIIIIIIIIIIIIIIIHIIIIIIIIIIIIIIIHIIIIIIIIIIIIIIIIIHHIIIIIIIIIIIIIIIIIIIIHIIIIIIIIIIIIIIHIIIIIIIIIIIIIIIIIIIIHIIIIIIIIHIIIIIIIIIIIIIIIIIIIIIIIIIIIIIIIIIIIIIIIIIIIIIIIIIIIIIIIIIIIIIIIIIIDDDDD
@HISEQ:969:HM2KJBCX2:2:1102:11983:20770 2:N:0:ACTATGCA
TCCGCAACCTGACCCAACTATCCCTATTAATCATTACGTCAATCCTAGAAACCAACAAAATAGGATCGAACGTCCTATTTCATTATTCCATGCTAATGTATTCAAGCGTTAGCCTGCTTTAAACACTCTAATTTTTTCAAAGTAACAGTCCTGTTTCCCTGCAACACCAAATTAATGGCATTACAGTTCTTCAGAAAGGAGGAATCAGCGAAGCCAGTACATACCAGTGGCACGACCAACCCTGACCCCGAAATTCAACTACGAGCTTTTTAACTGCAACAACTTTAATATACGCTATTGGAGCTGGAATTACCGCGGCTGCTGGCACCAGACTTGCCCTCCAA
+
DDDDDIIIIIIIIIIIIIIIHIIIIIIIIIIIIIIIIIIIIIIHIIIIIIIIIIIIIIHHIIIIHIIGIIIIIIIIIIIIIIIIIIIHIHHHIIIIIIIIIIIIIIIIIIIIIIIIIHIIIIIIIIIIIIIHIIIIIIIIIIIIIIIIIIIIIIIIIIIIIIIIIIIIIIIIIIIIIIIIIIIIIIIIIIIIIIIIIIIIIIIIIIIIIIHIIIIIIIIIIIIIIIIIIIIIIIIIIHHIIHHIHIIIIIIIIIIIIIIIIIIHIIIHIIIIHIIIIIIIHIIIIIIIIIIIIIHIIIHIIIGIIIIIIIIIIIIIIIIIIIIIIIIIIIIIIIIIIIIDDDDD
@HISEQ:969:HM2KJBCX2:2:1102:4756:21900 2:N:0:ACTATGCA
TCCGCAACCTGACCCAACTATCCCTATTAATCATTACTCATTTCCCCAAAAACCAACAAAATTCGAGATACGAGTCCTAAATTATTATTCCATGCTAATGTATTCATAACTTTCAGCCTGCTTTAAACACTCTAATTTTTTCAAAGTAAAGGTCCTGGATTGCGAACCCAACCCAGTAAAGGGCAGGAACGTTCTCCAGGAAGATGGTAAGCGCGCATCGGCACTCACACACGATACCGTGGCGGGCCAAGCGCACTATACCAGAAATCCAACTACGAGCTTTTTAACTGCAACAACTTTAATATACGCTATTGGAGCTGGAATTACCGCGGCTGCTGGCACCAGACTTGCCCTCCAA
+
DDBBBIIIIIIIIIIIIIIIIIIHIIIIIIIIIIIIIIIIIIIGIIIIIIICHHIIIHIGIGIIIIIIIIIHHHGHIIHHHHHIIIIIHGHIIIIIIHIIIFHIIIIIIIIIHIIIIIIIHHIIIIIIHIHIIIIIIIIIIIIIIIHIIIIIIIIIIIIIIIIIIIIHIHIHIIIIIHIIIIIHIIIIIIIHHIIIIIIIIIIIIIIIIIIIIIIIIIIIIIIHIIIIIIIIIIIIIIIIIIIIIIIIIIIIIIIHHIIIIIIIIIIIIIIIIIIIIIIIIIIIIIIIIIIIIIIIIIIIIIIIIIIIIIIIIIIIHIIIIIIIIIIIIIIIIIIIIIIIIIIIIIIIIIIIIDDDDD
@HISEQ:969:HM2KJBCX2:2:1102:9136:21767 2:N:0:ACTATGCA
TCCGCAACCTGACCCAACTATCCCTATAATCATTACGTCGATCCTAGAAACCAACAAAATAGAATCAAACGTCCTATTTCATTATTCCATGCTAATGTATTCAAGCGTAAGCCTGCTTTAAACACTCTAATTTTTTCAAAGTAACAGTCCTGATTCCCCACGACACCAAATTAATGACATCGCGGTTCTTCAGAAGGTAGGAACCAATAATGCCAGTGCGTACCGAAGCACGACCAACAATTTGATCCCGAAATTCAACTACGAGCTTTTTAACTGCAACAACTTTAATATACGCTATTGGAGCTGGAATTACCGCGGCTGCTGGCACCAGACTTGCCCTCCAA
+
DDDCDIIIIIHHIIIIIIIHIIIIIIIIIIIIIIIIIIIIIIIIIIGIIHIHIIIIIHGIIHHIHHIIIHIIIIIHIHIIIIIGIIIIIIIHIIHIIIIIIIIIIGIIIIIIIIIHIIIIIIHIIIIIGIIHIHIIIIIIIIIIIIIIIIIIIHIIIIIIIIIIIIIIIIIIIIIIIIIIIIIIIIIIIHIIIIIIIIIIIIIIHIHIIIIIIIIIIIHIHIIIIIIIIIIIIIHHIIIIIHHIIIIIIIIIIIIIIIIIIIIIIIIIIIIIHIIIIIIIIIIIIIIIIIIIIIIIIIHIIIIIIIIIIIIIIIIIIIIIIIIIIIIIIIIIHIIIIIIDDDDD
@HISEQ:969:HM2KJBCX2:2:1102:20461:23211 2:N:0:ACTATGCA
TCCGCAACCTGACCCAACTACCCATATTAATCATTACGTAAATACTAGGAACCAACAAAATAGAATCAACGTGCTATTTCATTATTTCATGCTAATGTATTAAAGCGCGAGCCAGCTAAAAACACTCTAATTTTTTAAAAGTAACAGTCCTGATTCCCCGCCACACCAACTTAATGACATGATGGTTCGTCAGAAGGTAGGAACCAGTAACACCAGTACGTACCTAAGGCACGACCAACGTACTGATCCCGAAATTCAACTACGAGCTTTTTAACTGCAACAACTTTAATATACGCTATTGGAGCTGGAATTACCGCGGCTGCTGGCACCAGACTTGCCCTCCAA
+
0<<DB</<<DHEG@EG@CGF11D111111<1111<<D1<111<1<CD1111111<<1<<<@D11<FH1<1<G1<11111<11<1<<1<1D1F@<111<C?/:1<<D///--<</:1<//<D/<B@111<1<1<1<//<DGF1FG1/DH11<.<<00</0...<<C</<<-<<<</:C@FCGC<)/</<F<7/HHGHC<D<A/AF'1D0CC<BFG@HGD<<D11DF?FC0A=HCC?FF:0<1<<1CC<--BF1<<<<110<0C0D11<1HH@CGD1C1<1<1CD111111D00D<<<11111F1<<1CEHHE/<///<HHCFC11?HCHHF<@1111=CEHDD000
@HISEQ:969:HM2KJBCX2:2:1102:4793:22611 2:N:0:ACTATGCA
TCCGCAACCTGACCCAACTATCCCTATTAATCATTACGTCAATCCTAGAAACCAACAAAATAGGATCGAACGTCCTATTTCATTATTCCATGCTAATGTATTCAAGCGTTAGCTTGCTTTAAACACTCTAATTTTTTCAAAGTAACAGTCCAAATTCCCCGCAACACCAAATTAATGGCATTACGGATCATCAGGAAGGAGGAATCAGTAAGACCAGTACATACCAGAGGCATGACCAATCTACTAACCCCGAAATTCAACTACGAGCTTTTTAACTGCAACAACTTTAATATACGCTATTGGAGCTGGAATTACCGCGGCTGCTGGCACCAGACTTGCCCTCCAA
+
DCDDDIIIIIIIIIIIIIIIIIIIIIIIIIIIIIIIIIIIIIHIIIIIIIIIIIIIIIHIIIHHHIIHIHIIIIIIIIGIIIIIGHIIIIIEHIIHIIIIHHHIIHHIIIIIIIIIHIIIIIIHIGIHIHHHHIIIIHIIIIIIIIIIIIIIIHHIIIIIIIIIIIHIIIIIIIIIIHIIIIIIIIIIHIIIIIIIIIIIIIIIIIIIIIIIIIIIHIIIIIIIIIIIIIIIIIIIIIIIIIIHHIIIIIHIIIIIIIIIIIIIIIIIIIIIIIIIIIIIIIIIIIIIIIIIIIIIIIIIIIIIIHIIIIIIIIIIIIIIIIIIIIIIIIIIIIIIIIIIIDDDDD
@HISEQ:969:HM2KJBCX2:2:1102:8272:24139 2:N:0:ACTATGCA
TCCGCAACCTGACCCAACTATCCCTATTAATCATTACGTCGATCCTAGAAACCAACAAAATAGAATCAAACGTCCTATTTCATTATTCCATGCTAATGTATTCAAGCGTGCGCCTGCTTTAAACACTCTAATTTTTTCAAAGTAACAGTCCTGATTCCCCACGACACCAAATTAATGACATCGCGGTTCTTCAGAAGGTAGGAACCAATAATGCCAGTGCGTACCGAAGCACGACCAACAATTTGATCCCGAAATTCAACTACGAGCTTTTTAACTGCAACAACTTTAATATACGCTATTGGAGCTGGAATTACCGCGGCTGCTGGCACCAGACTTGCCCTCCAA
+
DDDDDIIHIIIIIGIIIIIIIIIIIIIHIIIIIIFHIIIIIIIIIIHHIIIIIIIIEHHIIIIHIHIIFHIHHIHHIGHIIIIIIIIIIHIIIIIIIIIHIHHIIIIIIIIIIIIIIHHGHGHIHIIIIIHIIIIIIIIIHGIHIIIIIIHHHHHHIIHHHHIIIIIIIIIIIIIIIIIIHHIHHIIIIIHIIIIIIIHIIHIIIHIIIIIIIIIIIIIIIIIIIIIIIIIIIIIHIIIIIIIHIIIIIIIIIIIIIIIIIHIIIIIIIIIIIIIIIIIIIIIIHGIIIIIHIIIIIIHIIIIIIIIIIIIHIIIIIIIHIIIIIIGIIIIIIIIIIIIIDDDDD
@HISEQ:969:HM2KJBCX2:2:1102:18914:24150 2:N:0:ACTATGCA
TCCGCAACCTGACCCAACTATCCCTATTAATCATTACGTCGATCCTAGAAACCAACAAAATAGAATCTGATGTCCTATTTCATTATTCCATGCTAATGTATTCAAGCGTAAGCTTGCTTTAAACACTCTAATTTTTTCAAGGTAACAGTCCTAATTCCCCATAACATCAAATAAATGACATTATGGTTCTTTAGAAGGTGAGAACCAATAAAACCAGTACATACCAAGGCATGACCGATTCCTTGATCCCGAAATTCAACTACGAGCTTTTTAACTGCAACAACTTTAATATACGCTATTGGAGCTGGAATTACCGCGGCTGCTGGCACCAGACTTGCCCTCCAA
+
DDDDDIIIIIIIIIIIIIIIIIIIIIIIIIIIIIIIIIIIIGHIIIIIIIIIIIIIIIIIIHHIIIIIIIIIIIIIIIIHIIIIIIIIIIIIIIIIIIIIIGIIIIIIIIHIIIIIIIIIIIIIIIIIIIIHHIHIIIIIIIIIIIIIIIIHIHIHHIIIIIIIIIIIIIIIIIIIIIIIIIHIIIIIIIIIIIIIIIHIIIHIIIIIIIIIIIIIIIIIIIIIIIIIIIIIIIIIIIIIHIHHIIIIIIIIIIHHIIIIIIIIIIIIIIIIIIIIIIIIIIIIIIIIIIIIIIIIHIIIIIIIIIIIIIIIIIIIIIIIIIIIIIIIIIIIIIIIIIIIDDDDD
@HISEQ:969:HM2KJBCX2:2:1102:15737:24978 2:N:0:ACTATGCA
TCCGCAACCTGACCCAACTATCCCTATTAATCATTACGGTGATCCTAGAAACCAACAAAATAGAACCATGCCGTCCTATTTTATTATTCCATGCTAATCTATTCAAGCACAAGCCTGCTTTAAGCACTCTAATTTTTTCAAGGTAATAGCTCTGCTTCCCCAACGCACTAACTTAATAGCATGATGGTTATTCAGAAGGTAGGAATTCATCAGGCCAGTACGGACAGTGAAGCCCGACCAACCGACAAACTCCGAAATTCAACTACGAGCTTTTTAACTGCAACAACTTTAATATACGCTATTGGAGCTGGAATTACCGCGGCTGCTGGCACCAGACTTGCCCTCCAA
+
DDDDDIIHHIIIIIIIIIIIIIIIIIIIIIIIIHIIIIIIIHIIIIIHIIIIIIIIHIGEHHIIHHFHHGIIGIIIGIHHIIGHIIIIIIHIHHIIIHIIIHHHIIIIIIIIIHIIHIIIHHIHIIIIIIIIIIHHIIIIIIIIIIIIIIIIIIIHHIIIIIIIIIIIIIIIIHIIIIIIIIIIIIIHHIIIHIIIIIIHIIIHIGHIIIIIIIIIIIIIIIIIIIIIIIIIIIIIIIIIIIIIIHHIHIHIIIIIIIIIIIIGIIIIIIIIIIIIIIIIIIIIIHIIIIIIIIIIIIIIIHIIIIIIIIIIIIIIIIIIIIIIIIIIIIIIIIIIIIIIIIIDDDDD
@HISEQ:969:HM2KJBCX2:2:1102:19573:25084 2:N:0:ACTATGCA
TCCGCAACCTGACCCAACTATCCCTATTAATCATTACATCGATCCTAGAAACCAACAAAATAGAATCGGATGTCCTATTTCATTATTCCATGCTAATGTATTCAAGCGTGAGCCTGCTTTAAACACTCTAATTTTTTCAAGGTAACAGTCCTAATTCCCCGTGACACCAAATTAATGGCATTACGGTTCTTTAGAAGGTGAGAAATCAATAATATCAGTACATACCAACGGCATGACCGAAACATTGATCCCGAAATTCAACTACGAGCTTTTTAACTGCAACAACTTTAATATACGCTATTGGAGCTGGAATTACCGCGGCTGCTGGCACCAGACTTGCCCTCCAA
+
DDDDDIIIIHHHIIIIIIIIIIIIIHIIIIHIIIHIIIHIIIIIIIIIIIIHIIHHIIIIIGHIIIHIIIHIIHIIIHIICHIIIIIGHFHIHIIIIIIIIDGHIHHIHIIIIIIIIIIIIIIIHHHGHHIIIIIIIIIGIIIIIIIHHIIIIHIIIIHHHHHIIIHIIIIHIHGHIIIIIIIIIHIHIHIIIHIHIIIIIIIIIHIIIIIIIIIIIIHIIIIIIIIIIHIIIIIIIIIIIIIHHFIHIIIIIIIIIIIIIHIIIIIIIIIIIIIIIIIIIIIIIIIIGIIIIGIIIHHIIIIIIIIIIIIIIIIIIIIIIIIGIIIIIIIIHIIIIIIIIIDDDDD
@HISEQ:969:HM2KJBCX2:2:1102:11813:24720 2:N:0:ACTATGCA
TCCGCAACCTGACCCAACTATCCCTATTAATCATTACATCGATCCTAGAAACCAACAAAATAGAATCGGATGTCCTATTTCATTATTCCATGCTAATGTATTCAAGCGTAAGCTTGCTTTAAACACTCTAATTTTTTCAAGGTAACAGTCCTAATTCCCCATAACATCAAATAAATGACATTATGGTTCTTTAGAAGGTGAGAACCAATAAAACCAGTACATACCAAGGCATGACCGATTCCTTGATCCCGAAATTCAACTACGAGCTTTTTAACTGCAACAACTTTAATATACGCTATTGGAGCTGGAATTACCGCGGCTGCTGGCACCAGACTTGCCCT
+
DDDDDIIIIIIIIIIIIHIIIIIIIHHGIIIIIIEHIIIIIIIIIIIIIIIIIIIIIIIIIIGHHIIICHHIIIIIIIHIIHIIIIIHIHIIGHIIHIIIIIIHIHIIIIIIIIIIIIIIIHHHIIIIIHIIIHIIIIIIIIIIIIIIIIIIIIIHIIIIIIIIIIIIIIIIIIIIIIIIIIHIIIIHIIIIIIIIHIIIIHIIIIIIIIIIIIIIIIIIIIIIHIIIIIIHIIHIIIHHIHGHIIIIIIIIIIIIIIIIIHIIIIIIIIHIIIIIIIIIGIIIIIIIIHIIHIIIIIIIIIIIIIHIIIIIIIIHIIHGIIIIIIIIIIIIIIHIDDDDD
@HISEQ:969:HM2KJBCX2:2:1102:14584:25720 2:N:0:ACTATGCA
TCCGCAACCTGACCCAACTATCCCTATTAATCATTACGTCGATCCTAGAAACCAACAAAATAGAATCAAACGTCCTATTTCATTATTCCATGCTGATGTATTCAAGCGCGAGCCTGCTTTAAACACTCTAATTTTTTCAAAGTAACGGTCCTGATTCCCCATGACACCAAATTAATGACATCATGGTTCTTCAGAAGGGAGAAATCAAAATTGCCAGTACGTACCGAGGCACGACCAACAAATTGATCTCGAAATTCAACTACGAGCTTTTTAACTGCAACAACTTTAATATACGCTATTGGAGCTGGAATTACCGCGGCTGCTGGCACCAGACTTGCCCTCCAA
+
BDDDDIIHIIIIHHHIIHHHHHEHIHHGHIHHIIIIIHIICDHIIIHEHHHHFHHIIFHEHEEHE<C@GHC0CGHHEEHIIIHCHG@HEG@GHHHHHHHE?IHHHC<0DHEDAHF?GECGHHHIHHCHHHHIEHHHGGHGGCGGIIIIHGIHHHHC=IGHGGHIHIIIIH?CHIHEHHHHHHHECGIIIHIHIIIIHHGHGHIHEIIIIIIHIIIIIIIHGHIHIIHEHGIIHHGIHIHEFGCFHIIHHIHIIIIIIHIIIIIIIIIIHHHIIIIIIHEHIHHHHHIIHGG=IIFFGIIHGIIIIIIIIIIHIHIIIIIIIHIIIIIIIIIIIGIIIIIHDBBD@
@HISEQ:969:HM2KJBCX2:2:1102:9175:25822 2:N:0:ACTATGCA
TCCGCAACCTGACCCAACTATCCCTATTAATCATTACGTCGATCCTAGAAACCAACAAAATAGAATCAAACGTCCTATTTCATTATTCCATGCTAATGTATTCAAGCGTGAGCCTGCTTTAAACACTCTAATTTTTTCAAAGTAACAGTCCTGATTCCCCACAACACCAAATAAATGACATCATGGTTCGTCAGAAGGGAGAAACCGACGATGCCAGTACGTACCGAGGCACGACCAACATGATGGTCCCGAAATTCAACTACGAGCTTTTTAACTGCAGCAACTTTAATATACGCTATTGGAGCTGGAATTACCGCGGCTGCTGGCACCAGACTTGCCCTCCAA
+
DDDCDIIIIIIIIIIIIIIIIGIIIIIIIIIIIIIIIHHIIIIIIIIIIIIHIIIIIIIHIIIHIIIIIIIHHHHHFHIIIIIIIIHFHIIIHIIIIIIIIHIHHIHIHIIIIIIIGIIIIIIIIIIIIIIIIIIIHIIIHIIIIIIIIIIIIIIHIIIIIIIHHHIIIIIIHIIIIHIIIIIIIIIIIIIIIIIIIIIIIIIIIIIIIIIIIIIIIIIIIIIIIIIIIIIIIIIIIIIIIHHDHIIHIIIIIIIIIIIIIHIIIIIIIIIIIIIHIIIIIIIIIIIIIIIIIIIIIIIIIIIIIIIIIIIIIIIIIIIIIIIIIIIIIIIIIIIIIHIIDDDDD
@HISEQ:969:HM2KJBCX2:2:1102:6631:26813 2:N:0:ACTATGCA
TCCGCAACCTGACCCAACTATCCCTATTAATCATTACGTCAATCCTAGAAACCAACAAAATAGGATCAAACGTCCTATTTCATTATTCCATGCTAATGTATTCAAGCGTTAGCCTGCTTTAAACACTCTAATTTTTTCAAAGTAACAGTCCTGTTTCCCTGCAACACCAAATTAATGACATTACAGTTCTTCAAGAAGGAGGAACCAGTAAAGCCAGTACATACCAGAGGCACGACCAACTCTCTAATCCCGAAATTCAACTACGAGCTTTTTAACTGCAACAACTTTAATATACGCTATTGGAGCTGGAATTACCGCGGCTGCTGGCACCAGACTTGCCCTCCAA
+
DDDDDIIIIHIHHIIIIIIIIIIIIIIIIIIIIIIIIIIIIIIIHHHIIFHIIIIIIIHHHHHHIIIHHICHHHGHHIIIIIIIIIIHIIIEHHHHGIIIIIIIIHIHIIIHIHIIIIIIIIIIIIIIIIIIIIIIIIIIIIIIIIIHHIIIHHIIIHIIIIIIHHIIIIIHIIIIIIIIIIIIIIIIIHIIIIIIIIIIHIIHHIIIIIIIIIIHIIIIIIIIIIIIIIIIIIIIIIIIHHHHFIIHIIIIIIIIHIIIIIHIIIIIIIIIIIIIIIIIIIIIIIIIIIIIIIIIIIIHHIIIIIIIIIIIIIIIIIIIIIIIIIIIIIIIIIIIIIIIIDDDDD
@HISEQ:969:HM2KJBCX2:2:1102:5149:27295 2:N:0:ACTATGCA
TCCGCAACCTGACCCAACTATCCCTATTAATCATTACGTCAATCCTAGAAACCAACAAAATAGGATCGAACGTCCTATTTCATTATTCCATGCTAATGTATTCAAGCGTTAGCCTGCTTTAAACACTCTAATTTTTTCAAAGTAACAGTCCTGTTTCCCTGCAACACCAAATTAATGACATTACAGTTCTTCAGAAAGGAGGAATCAGCGAAGCCAGTGCATACCAGTGGCACGACCAACCTGCTGACCCCGAAATTCAACTACGAGCTTTTTAACTGCAACAACTTTAATATACGCTATTGGAGCTGGAATTACCGCGGCTGCTGGCACCAGACTTGCCCTCCAA
+
DDDDDIIIIIIIIIIIIIIIIIIIIIIIIIIIIIIIIIIIIIIIIIIIIHIIIHIIIIIIIIHIIIIIHIIIHIIIIIIIIIIHIIIIIIHGHIIHIHIIIIHIIIIIIIIIIIIIIIIIIIIIHIHIIIIIIIIIIIIIIIIIIIIIIIIIIIIIIIIIIIIIIIIIIIIIHIIIIIIIIIIIIIIIHIHIIIIIHIIIIIIIHIIIIIIIIIIIIIIIIIIIIIIIIIIIIIIIIIIIIIIHGIIIIIIIIIIIIIIIIIIIIIIIIIIIIIIIIIIIIIIIIIIIIIIIIIIIIIIIIIIIIIIIIIIIIIIIIIIIIIIIIIIIIIIIIIIIIIIIIDDDDD
@HISEQ:969:HM2KJBCX2:2:1102:8276:27007 2:N:0:ACTATGCA
TCCGCAACCTGACCCAACTATCCCTATTAATCATTACGGTGGTCCTAGAAACCAACAAAATAGAACCATGCCGTCCTATTTTATTATTCCATGCTAATGTATTCAAGCAAAAATGCCTGCTTTAAACACTCTAATTTTTTCAAAGTAAAGGTCCTGGTTCCCCGCGGCATCCAATTAAGGACATCGCGGTTCTCCAGAAGGTGAGAAATTGACTGCACCAGTTCATACCCCGTGAGGCACGACCGATGCGCCAATCCCGAAATTCAACTACGAGCTTTTTAACTGCAACAACTTTAATATACGCTATTGGAGCTGGAATTACCGCGGCTGCTGGCACCAGACTTGCCCTCCAA
+
DBBD@DHIHH?FEHIIHH@E@@FGG@@DFHGH@<EHH?0D1ECGHHHFHHEHHHHIH@EGFEE1CFFEHEHIIH<CE1<F@GCEHHICGH?GHGHFHGHEHEHHIIIHIIIIHEEHHIIIHHHHHHHHIIIHHHE@G@GFHHIIIIHIIIIIIIIIIHIHHGIIGIIHHDHHIHHIIIIIIHHHHIIIHGCIIIHIIHHEIHHIIHGIIHHIHHIHIIHIII;IHHHDIIIIIIHHFIII*FHHHHDHHHCHHHHGIHHGFHHHFGGE@IHIHIFIIIHHHHHIIIIIIHFEGCCHHIHHHDEHHHEHIIIIHHIIHHGDHHHGHIIHIIHHHHEIIIHHIIHHIIIIBADDD
@HISEQ:969:HM2KJBCX2:2:1102:2481:27821 2:N:0:ACTATGCA
TCCGCAACCTGACCCAACTATCCCTATTAATCATTACGTCAATCCTAGAAACCAACAAAATAGGATCGAACGTCCTATTTCATTATTCCATGCTAATGTATTCAAGCGTTAGCCTGCTTTAAACACTCTAATTTTTTCAAAGTAACAGTCCTGTTTCCCTGCAACAACAAATTAATGACATTACAGTTCTTCAGAAAGGAGGAATCAGCGAAGCCAGTACATACCAGTGGCACGACCAACCTGCTGACCCCGAAATTCAACTACGAGCTTTTTAACTGCAACAACTTTAATATACGCTATTGGAGCTGGAATTACCGCGGCTGCTGGCACCAGACTTGCCCTCCAA
+
ADADDIIH?GHHHIIHIHIIIIIIIIIIIIIGIIIIHHGHIII1GCHFIIIIIIIGEHEHHHIIEFEHGHIIHHHIIIH@EEHEHHHHEHEHHEEHHEEGEGCCGHHIIHHIHGEAFHHIIHHEHGF8CEHIIIIFHIEHGEHFGHHE@CHEGIIIHHGGCHEFH@#FCFDCIIHIHIHECGFHHIHGHEIIIIIIIIIIHHHEHGIIIHIIHGIHIHHHH?HHHIIHHHGIHIIIIIIHHHIHGGIIHIIHHIIIIIIIIHIHIIIIIIIIIIIIIIIIIIIHHGHIIIIIIIIIIHIHHIIIIIIHIIIIIIIIIIIIIIIIIIIIIHIIIIIIIIIHIBDDDD
@HISEQ:969:HM2KJBCX2:2:1102:21111:27425 2:N:0:ACTATGCA
TCCGCAACCTGACCCAACTATCCCTATTAATCATTACGTCGATCCTAGAAACCAACAAAATAGAATCAAACGTCCTATTTCATTATTCCATGCTAATGTATTCAAGCGTAAGCCTGCTTTAAACACTCTAATTTTTTCAAAGTAACAGTCCTGATTCCCCACGACACCAAATTAATGACATCGCGGTTCTTCAGAAGGTAGGAACCGATAATGCCAGTGCGTACCGAAGCACGACCAACAATTCGATCCCGAAATTCAACTACGAGCTTTTTAACTGCAACAACTTTAATATACGCTATTGGAGCTGGAATTACCGCGGCTGCTGGCACCAGACTTGCCCTCCAA
+
CDDDDIIHHIIIIIIIIIGIGHIIIIIIHHHEHIIHIIHFHHHIIGHIHHIHIHHIIHIHHIHIIGEHIIII1FC=EHEGEHIEHGHEEHHHE?FHHHHHGHIIIFIHIHHHHIHHHHHHGHIIIIHHFHHIHGFHEHIHIIHHIHHHFHHGHHGHIIHGHHHIHIHHHFIIIIIIIHIHIIIIIIIIIIIIIIIIIIHIIIIII<IIHHHIIIIIIIIIIIIIIIIIIIIIIIIHHHHHHFE<IHGHIIHFHIHIIIIIIIIHGIIIIIIIHHIIIIIIIHEIIHIIHIIIHIIIIIIIIIIIIIIIIIIIIIIIIIIIIIIIIIIIIIIIHIIIIIIIDDDDD
@HISEQ:969:HM2KJBCX2:2:1102:4448:27360 2:N:0:ACTATGCA
TCCGCAACCTGACCCAACTATCCCTATTAATCATTACGTCGATCCTAGAAACCAACAAAATAGAATCAAACGTCCTATTTCCTTATTCCATGCTAATGTATTCAAGCGTGAGCCTGCTTTAAACACTCTAATTTTTTCAAAGTAACAGTCCTGATTCCCCATGACACCAAATTAATGACATCATGGTTCGTCAGAAGGTAGGAATCAATAATACCAGTACGTACAATAGCACGACCAATAAATTGATCCCGAAATTCAACTACGAGCTTTTTAACTGCAACAACTTTAATATACGCTATTGGAGCTGGAATTACCGCGGCTGCTGGCACCAGACTTGCCCTCCAA
+
DD000//<FH??1D1<10D@GHH111<1CHCH?HIF@11DEDGC0D<D111<G@10EEE1CG11CCC@11<0C1DC1DGHH1<<1<D1<GHIGI1EF@<6@@1HF818C0A01DA<1CFB1A<<FHHHG?67<@EGGHHHHEHHBA<19HEF1<<=EF1C<?HHE<IFGHH?@GC/DDHF/IHGDE:0=D@HED0?DHHH?HHIHF@EHD1<1HEHE@C?EEFCCHED00<<C<HHHFHF<1CD@//C-FIHG@@EHHEHEHGC?HEEHHHIIIIHEHHGCC<11HCGE@G<<DFCF<C@@HEG@HEHCF1DHIHHDIHHECHHGCCGCHHFD@@EHHFH@DD<0
@HISEQ:969:HM2KJBCX2:2:1102:4427:28592 2:N:0:ACTATGCA
TCCGCAACCTGACCCAACTATCCCTATTAATCATTACGGTGATCCTAGAAACCAACGAAATAGAATCAGTCCGTCCTATTTCATTATTCCATGCTAATGTATTCAGACGATAGTCTGCTTTAAACACTCTAATTTTTTCAAAGTAACAGTCCTGATTTCCCATCACACCAAATAAATGGCATGAAAGTTCCTCAGAAGGTAGAGATCCATCTCACCAGTACAGACAATTAAGCCTGACCAATGGGTAGACCCCGAGGTTCAACTACGAGCTTTTTAACTGCAACAACTTTAATATACGCTATTGGAGCTGGAATTACCGCGGCTGCTGGCACCAGACTTGCCCTCCAA
+
DDDDDIIIIIIIIIIIIIIIIIIIIIIIIGIIIIIIIIIIIIIIIIIIIIIHIIHIIIHIIIIIIIIIIIIHIIIIIIIIIIIIIIIIIIHIHIIIHIIIIIHIIIIIIIIIIIIIIIIIIHHHIIIIIIIIIIIIIIIIIIIIIIIIIIIIIIIIIIIIIIIIIIIIIIIIIIIIIIIIIIIIIIIIIIIIIIIIIIIIIIIIIIIIIIIIIIIIIIIIIIIIIIIIIIIIIIIIIIIIIIIHHHDIIIIIIIIIIIIIIIIIIIIIIIIIIIIIIIIIIIIIIIIIIIIIIIIIIIIIIIIIIIIIIIIIIIIIIIIIIIIIIIIIIIIIIIIIIIIIIIIDDDDD
@HISEQ:969:HM2KJBCX2:2:1102:6829:28538 2:N:0:ACTATGCA
TCCGCAACCTGACCCAACTATCCCTATTAATCATTACGTCGATCCTAGAAACCAACAAAATAGAATCAAACGTCCTATTTCATTATTCCATGCTAATGTATTCAAGCGTAAGCCTGCTTTAAACACTCTAATTTTTTCAAAGTAACAGTCCTGATTCCCCACGACACCAAATTAATGACATCGCGGTTCTTCAGAAGGTAGGAACCGATAATGCCAGTGCGTACCGAAGCACGACCAACAATTCGATCCCGAAATTCAACTACGAGCTTTTTAACTGCAACAACTTTAATATACGCTATTGGAGCTGGAATTACCGCGGCTGCTGGCACCAGACTTGCCCTCCAA
+
DADDDIIIIIIIIIIIHIIHIIIIIIIIHIIIIIIIIHIIHIIIIIIIIIIIIIIIIHIIIIGIIIIIIIIIIIHIIIIHIHIIIIIGIEHIHHIIIHHIIIIHIIIIIIHIHIIIIIHIHIHIIIIHIIIIHHIIIIHIIIIIIIIIIIIIHIIIHIIHIIIIIIIIIIIIIIIIIIIIIIIIHIIIIIIIIIIIIIIIIIIIIIIIIIIIIIIIIIIIIIIIIIIIIIIIIIIIIIIIIIHGIIIIIIIIIHIIIHIIIIIIIIIIIIIIHHIIIIIIIIIIIIIIIIIHHIIIIIIIIIIIIIIIIIIIIIIGIIIIIIIIIIIIIIIIIIIIIIIIDDDDD
@HISEQ:969:HM2KJBCX2:2:1102:13262:28404 2:N:0:ACTATGCA
TCCGCAACCTGACCCAACTATCCCTATTAATCATTACGGCGGTCCTAGAAACCAACAAAATAGGATCGCACGTCCTATTCTATTATTCCATGCTAATGTATTCAAGCGCGAGCCTGCTTTAAACACTCTAATTTTTTCAAAGTAACAGTCCTGATTCCCCACCACACCAAATTAATGACATGATGGTTCGTCAGAAGGTAGAAATCAGTAACACCAGTACGTACCGAAGGCACGACCAGCGTACTAATCCCGAAATTCAACTACGAGCTTTTTAACTGCAACAACTTTAATATACGCTATTGGAGCTGGAATTACCGCGGCTGCTGGCACCAGACTTGCCCTCCAA
+
DDDDDIIIIIIHIIIIIIIIIIIIIIIIIIIIIIIIIIIIIIIIIIIIIIIIIIIIIIEHIIIHIIIHIIIHIIIIHHIIIHIIIIIIHIIIIIIIIIIIIHHHIIIIIIIIIIIIIIIIIIIIIIIIIIIIIIIIIIIIIIIIIIIIIIIIHIIHHHHHHIIIIIIIIIIIIIIIIIIIIIIIIIIIIIIIIIIIIIHIIIIIHIIIIIIIIIIIIIIIIIIIIIIIIIIIIIIIIIIIIIIIHIIIIIIIIIIIIIIIIIIIIIIIIIIHIIIIIIIIIIIIIIIIIIIIIIIIIIIIIIIIIIIIIIIIIIIIIIIIIIIIIIIIIIIIIIIIIIIIIDDDDD
@HISEQ:969:HM2KJBCX2:2:1102:8802:29116 2:N:0:ACTATGCA
TCCGCAACCTGACCCAACTATCCCTATTAATCATTACGTCAATCCTAGAAACCAACAAAATAGGATCGAACGTCCTATTTCATTATTCCATGCTAATGTATTCAAGCGTTAGCCTGCTTTAAACACTCTAATTTTTTCAAAGTAACAGTCCTGTTTCCCTGCAACACCAAATTAATGACATTACAGTTCTTCAAGAAGGAGGAATCAGTAAAGCCAGTACATACCATAGGCACGACCAACCTACTGACCCCGAAATTCAACTACGAGCTTTTTAACTGCAACAACTTTAATATACGCTATTGGAGCTGGAATTACCGCGGCTGCTGGCACCAGACTTGCCCTCCAA
+
@DDDAHHCCEHIIIHIHEHEHIEHIHEHEHIHH@@@HHFHHHHIHIHIHIIIIGHIIFHIHIIGIIIIHCHDCF=GHEHHHHHIIFFH<HIEHHIGIIIIIGHGGDIHGHHHIHHHGHHHHHHIIHGHHIGIIHHGHIIHHIIHIIIHHHHFHEHHGHIGHIIIHGCGHHGHIIHHHHHHHHHFGHGHHIHHHFHHHHEIHHEIHHHHIIIHHHFIHEIIIIHHIIGIGIHHIIIHHHHHHHHGDHHIIHHIHCG@?HIHIIIHHEHEHEIIHEFHHEHHIIHIHHC@HIHHCIIIIHGIIIIIHIHHHIIHIHIGHIIHIIIIIIIIIHIHIIIIHHGHEDDDDD
@HISEQ:969:HM2KJBCX2:2:1102:19488:29050 2:N:0:ACTATGCA
TCCGCAACCTGACCCAACTATCCCTATTAATCATTACGTTGATCCTAGAAACCAACAAAATAGGTTCGAACGTCCTATTTCATTATTCCATGCTAATGTATTCAAGCTAAAGCCTGCTTTAAACACTCTAATTTTTTCAAAGTAACAGTCCTAACTCCCCATAACACCAAATTAATGACATCATGGTTCGTCAGAAAGGAGAAACCAATGATACCAGTACGTACCGAAGCACGACCGACATATTGATCCCGAAATTCAACTACGAGCTTTTTAACTGCAACAACTTTAATATACGCTATTGGAGCTGGAATTACCGCGGCTGCTGGCACCAGACTTGCCCTCCAA
+
D@DBDIHHF@@GHH1F@EHGEE@F@HHFHGHHIFHIIEHFHHHHHHEGHG?E1GH@HIIIE@FHGHHIEHG/DFE@1DHGHHGHIIH1CC@F11CGHHHHIHFHHGEFHIEGHGHIEHHHHGGFHHHHGHHIGIHGHHIIHHGHHHGEGHHIHGHHHEHHHCHGGFIHHHGHGHIHCHHHHGHHHHE?H?HHGGHHHHGHGHHHEHIHHGHGIHHHHHHEECHEEHFEG0HGHHHHHIHIHHHHIHIIGIGIHHIIIHHHGCIIIIHFEIHHHEIHIHHHHHFHEIIIIIHHIHHIIIIIHHHIIHHHIHHIIIGIHFIIHGIIIHIIIIHHHHHIIIIIDDBAD
@HISEQ:969:HM2KJBCX2:2:1102:16628:29443 2:N:0:ACTATGCA
TCCGCAACCTGATCCCAACTATCCCTATTAATCATTACATCGATCCTAGAAACCAACAAAATAGAATCGGATGTCCTATTTCATTATTCCATGCTAATGTATTCAAGCGTGAGCCTGCTTTAAACACTCTAATTTTTTCAAGGTAACAGTCCTAATTCGCCGTAACACCAAATTAATGGCATTACGGTTCTTTAGAAGGTGAGAAATCAATAATATCAGTACATACCAACGGCATGACCGAAACATTGATCCCGAAATTCAACTACGAGCTTTTTAACTGCAACAACTTTAATATACGCTATTGGAGCTGGAATTACCGCGGCTGCTGGCACCAGACTTGCCCTCCAA
+
DDDDDIIIIIIIIIIIIIIIIIIIIIIIIIIIIIIIIIIIIIIIIIIIIIHHIIIIHIIIHIIEHHIIIIIIIIIHHIIIIIHIIIIIIIIHIHIIIIIIHFIIIIIIIIIIIIIIIIIIIIIIIIIIIIIHIHIIHHIIIIIIIIIIIIHIIHIIIIIIIIIIIIIHIIHIIIIHIIIIIIIIIIIIIIIIIIIIIIIIIIIIIIIIIIIIIIIHIIIIIIIIIIIIIIIIIIIIIIIIIIIIHHHIIIIIIIIIIIIIIIIIIIIIIIIIIIHIIIIIIIIHIIIIIIIIIIIIIHIIIHIIIIIIIIIIIIIIIIIIIIIIIIIIIIIIIIIIIIIIIIIDDDDD
@HISEQ:969:HM2KJBCX2:2:1102:19818:29639 2:N:0:ACTATGCA
TCCGCAACCTGACCCAACTATCCCTATTAATCATTACGTCGATCCTAGAAACCAACAAAATAGAATCAAACGTCCTATTTCGTTATTCCATGCTAATGTATTCAAGCGTGAGCCTGCTTTAAACACTCTAATTTTTTCAAAGTAACAGTCCTGATTCCCCATGACACCAAATTAATGACATCATGGTTCGTCAGAAGGTAGGAATCAATAATACCAGTACGTACAATAGCACGACCAATAAATTGATCCCGAAATTCAACTACGAGCTTTTTAACTGCAACAACTTTAATATACGCTATTGGAGCTGGAATTACCGCGGCTGCTGGCACCAGACTTGCCCTCCAA
+
DDBDDHIIIIIIHIIIIIIIIIIIIIIIIIIIIIIEHHHHHIHIHIIIHHIIIIFHFHIIIIIIIIIIIIHGHIIIIIIIIEHIIHIHHIIHIIIIIIIIHHCGHHHIHHIHHGHHHIIIIIIIIIHIIIHHEHHIIHIIIHIIIHHIIHIHIIIIIIIIIIIIHIIHIIHIIIHIIIIIHHGGHIHIHIIIIIIIIIIHHHIIHIIIHIHHIIFIIIHHHIIHIIIIIIIIIHIIIIIHHIHHIHHGIIFIIHIIIIIIIHHEHHIIIIIHIIHIIIHHCIHIHIHHIHIIHIIIIIIIIIIIIHHHIIIIIIIIHEEHHIIIIIIIHIIIIIHIIIIIDDDDB
@HISEQ:969:HM2KJBCX2:2:1102:3759:29817 2:N:0:ACTATGCA
TCCGCAACCTGACCCAACTATCCCTATTAATCATTACTCATTTCCCCAAAAACCAACAAAATTCGAGATACGAGTCCTAAATTATTATTCCATGCTAATGTATTCATAACTTTCAGCCTGCTTTAAACACTCTAATTTTTTCAAAGTAAAGGTCCTGGATTGCGAACCCAACCCAGTAAAGGGCAGGAACGTTCTCCAGGAAGATGGTAAGCGCGCATCGGCACTCACACACGATACCGTGGCGGGCCAAGCGCACTATACCAGAAATCCAACTACGAGCTTTTTAACTGCAACAACTTTAATATACGCTATTGGAGCTGGAATTACCGCGGCTGCTGGCACCAGACTTGCCCTCCAA
+
DDDDDHIIIIIIIHIIIIIIIIIIIIIGIIHIHIIIIIIIIIIIIIIIIIIIIIHIIIIIGEHIIHIIIIIFHHEHHIIIHHIHIHIHHIHIHEHEHIIHHDFHEHIIIIIIIIIIIIIIIIIHIIIIIIIIIIIIHIIIIIIIIIIIIIIIHIIIIIIIIIIIIIIIIHHIIIIIIIIIIIIIIIIIIIIIIIIIIIIIIIIIHIIIIIIIIIIIIIIIIIIIIIIIIIIIIIIIIIIIIIIIIIIIIIIIIIIHHIIIIIIIIIIIIIIIIIIIIIIIIIIIIIIIIIIIIIIIIIIIIIIIIIIIIIIIIIIIIIIIHIIIIIIIIIIIIIIIIIIIIIIIIIIIIIIIIDDDDD
@HISEQ:969:HM2KJBCX2:2:1102:16066:30113 2:N:0:ACTATGCA
TCCGCAACCTGACCCAACTATCCCTATTAATCATTACGTCGATCCTAGAAACCAACAAAATAGAATCAAACGTCCTATTTCATTATTCCATGCTAATGTATTCAAGCGCGAGCCTGCTTTAAACACTCTAATTTTTTCAAAGTAACAGTCCTGATTCCCCACGACACCAAATTAATGACATCGTGGGTAGGAATCAATTTGACCAGTACGTACCGAGGCACGACCGACCAACAGATCCCGAAATTCAACTACGAGCTTTTTAACTGCAACAACTTTAATATACGCTATTGGAGCTGGAATTACCGCGGCTGCTGGCACCAGACTTGCCCTCCAA
+
DBDDDIIHHHIIHHIIIIIIIIIIHIIIIIIIIIIIIIGIIHIIIIIIHIIIIIIIIIIHGHIHHIIHHHGHHHIIIIIIHIIIIIIHIIIHHIIIIIIIIIIHIIIIIIIHIIHIIIFHHHHHIIIIIIIIIIIIIIIIIIIIIIIIIIIIIHIIIIIIIIIIHHIIIIIIHIIIIIIIIIIIHHIIIIIIIIHIIIIIHHIIIIIIIIIIIIIIIIIIIIIIIIIIIHHIHHHFIHIIIIIIHIIIHFIIIIIIIIIIHIIIIIIIIIIHHIIIIIIIIHIIIIIHHIIIIIIHHIHIIIIIIIIIIIIIIIIIIIIIIIIIIIIIIDDDDD
@HISEQ:969:HM2KJBCX2:2:1102:4088:30215 2:N:0:ACTATGCA
TCCGCAACCTGATCCCAACTATCCCTATTAATCATTACGGTGATCCTAGAAACCAACAAAATAGAACCATGCCGTCCTATTCTATTATTCCATGCTAATGTATTCGAGCAAAAATGCCTGCTTTAAACACTCTAATTTTTTCAAGGTAAAGGTCCTGGATCCGCAAGACACCCAATAAAGGACATCAAGTTTCTCCAGAAGGTGAGAAATCAACTGTAACAGTTCATACCCCTTAAGGCATGACCATCACGTCAATCCCGAAATTCAACTACGAGCTTTTTAACTGCAACAACTTTAATATACGCTATTGGAGCTGGAATTACCGCGGCTGCTGGCACCAGACTTGCCCTCCAA
+
DDDDDIIIIIHIIIIIIIIIIIIIIIIIIIIIIIIIIIIIIIIIIIIIIIIIHIIIIIIHIIIIHGIIIIGHGIHHIIIIIIIIIIIIIIIIIIIIIIIHHDHHHIIIHIIIHIIIIIIIGIIIHIIIHIIIIIIIIIIIIIIIIIIIIHIIHHIIIHIIIIIIIIIIIIIIIIHIIIIIIIIHHIIHHIHHIIIIIIIIHIIIIIIIIIIIIIIIIIIIIIIIIIIIIIIIIHIIIIIIIIIIIIIHHIIIHIIIHIIIIIIIIIIIIIHIIIIIIIIIIIIIIIIIIIIIIIIIIIIIIHIHIIIIIIIIIIIIIIIIIIIIIIIIIIIIIIIIIIIIIIIIIIIIIDDDDD
@HISEQ:969:HM2KJBCX2:2:1102:8133:30523 2:N:0:ACTATGCA
TCCGCAACCTGACCCAACTATCCCTATTAATCATTACGGTGATCCTAGAAACCAACGAAATAGAATCAGTCCTTCCTATTTCATTATTCCATGCTAATGTATTCAGACGATAGTCTGCTTTAAACACTCTAATTTTTTCAAAGTAACAGTCCTGATTTCCCATCACACCAAATAAATGGCATGAAAGTTCCTCAGAAGGTAGAGATCCATCTCACCAGTGCAGACAATTAAGCCTGACCAATGGGTAGACCCCGAAGTTCAACTACGAGCTTTTTAACTGCAACAACTTTAATATACGCTATTGGAGCTGGAATTACCGCGGCTGCTGGCACCAGACTTGCCCTCCAA
+
<0<0</C/1<11111<1<<111<<<DHIE1<<1D11110<1111<11111DH1<DEG100<1<1<11<1<1D1<1<<<<1<1<<@<1111<11<<<D@@HCDCA51<GIHECCGHIHA<HHA<B1B@68<D<CCF@F.IHCBH@HGHGG1CHHG:<D<F1<<1<CCEHEHEFHFF1H6G:HECG/EHCDHH?G@GFF<FCHHG?HEFG?EEHF@EIIGHECFHHG@<1GCECHHHCHIFCC1EHHG<C<<HFHG@FC@@HHHIHHE@G@HHHHHH@HHC1?HEIHHHCHGFFF@0E/GF@HFFFHIIHHFHIHIGIIGIIIHCCCFIIHEGHGEEHHHECCHHD@@BD
@HISEQ:969:HM2KJBCX2:2:1102:13917:30875 2:N:0:ACTATGCA
TCCGCAACCTGACCCAACTATCCCTATTAATCATTACGTCGATCCTAGAAACCAACAAAATAGAATCAAACGTCCTATTTCATTATTCCATGCTAATGTATTCAAGCGTAAGCCTGCTTTAAACACTCTAATTTTTTCAAAGTAACAGTCCTGATTCCCCACGACACCAAATTAATGACATCGCGGTTCTTCAGAAGGTAGGAACCAATAATGCCAGTGCGTACCGAAGCACGACCAACAATTTGATCCCGAAATTCAACTACGAGCTTTTTAACTGCAACAACTTTAATATACGCTATTGGAGCTGGAATTACCGCGGCTGCTGGCACCAGACTTGCCCTCCAA
+
DDDDDIIHIIIFHIIIIIIIIIIIIIIIIIIIIIIIIIIIIIIIIIIIIHHIHIIIIIIHIIIIIIIIIIIHHIHIGIIIIHIIIIIIIIIIIIIIIIIIIIHHIIIIIIIHHIIIIIIIIIIHIIIIHIHIIIIIIIIIIIIIIIIIIIIIIIIHIIIIIIIHIIIIIIIIIIIIIIIIIIIIIIIIIHIIIIIIIIIIIIIIIIIHHIIIIIIIIIIIIIIIIIIIIIIIIIIIIIIIIHIHIIIIIIIIIIHIIIIIIHIIIIIIIIIIIIIIIIIIIIIIIIIIIIIIIIIIIIIIIIIIIIIIIIIIIIIIIIIIIIIIIIIIIIIIIIIIIIIIDDDDD
@HISEQ:969:HM2KJBCX2:2:1102:7929:30977 2:N:0:ACTATGCA
TCCGCAACCTGACCCAACTATCCCTATTAATCATTACGGCTCTCCTAGAAACCAACAAAATAGGAGCGCCGTCCTATTCTATTATTCCATGCTAATGTATTCGAGCAAAGGCCTGCTTTGAACACTCTAATTTTTTCAAAGTAAAAGTCCTGCTTCCCGAAACACGCCCAGTGAAGGGCATGCCGTTCCGCAGAAGGAAAGGCCCGGCCGAACCAGTGCACGCGGTGAGGCGGACCGGTCAGCCAGGCCCAAGGTTCAACTACGAGCTTTTTAACTGCAACAACTTTAATATACGCTATTGGAGCTGGAATTACCGCGGCTGCTGGCACCAGACTTGCCCTCCAA
+
DDDDDIIIIHHHIIIIIIIIIIIIIIIIIIIIIIIIIHHIIIIIIIIIHGHIHHHIIIIIIIGHHIIHIIIIIIIIIIIHHHIIIIHEGGHIIIIIIIHHIHIHIIIIIIIIIIIIIIIIIIIIIIIIIIIHIIIIIIIIIHHIFIIHHIIHIIIIIIIIHIIIIIHHIIIIIIIIIIIIIIIIIHIICIIIIIIIIIIIIIIHHIIIIIIIIIIIIIIIIIIIIIIIIIIIIIIHIIIIIIHGIIIIIIIIIGIIIIIIIIIIIIIIIIIIIIIIIIIIIIIIIIIIIIIIIIIIIIIIIIIIIIIIIIIIIIIIIIIIIIIIIIHIIIIIIIIIIIIIDDDDD
@HISEQ:969:HM2KJBCX2:2:1102:17134:30821 2:N:0:ACTATGCA
TCCGCAACCTGACCCAACTATCCCTATTAATCATTACGTCGATCCTAGAAACCAACAAAATAGAATCAAACGTCCTATTTCATTATTCCATGCTAATGTATTCAAGCGTACGCCTGCTTTAAACACTCTAATTTTTTCAAAGTAACAGTCCTGATTCCCCACGACACCAAATTAATGACATCGCGGTTCTTCAGAAGGTAGGAACCAATAATGCCAGTACGTACCGAAGCACGACCAACAATTCGATCCCGAAATTCAACTACGAGCTTTTTAACTGCAACAACTTTAATATACGCTATTGGAGCTGGAATTACCGCGGCTGCTGGCACCAGACTTGCCCTCCAA
+
DDDDDIIIIIIIIIIIIIIIIIIIIIGHIHIHIIIIIIIIIIIIIHEHHIIIGIIIIIIIIIIGHIIIHIHIEHHIIIIIHIIIIIIIIHHIIIIIIIIIIHHHHHHHIIIIIIIIIHIIIIIIIIIIIIIIIIIIIIHIHIIIIIIIIIIIIIIIIIIIIIIHIIIIIIIIIIIIIIHIIIIHIIIIIIIIIIIIIIIIIIIIIIIIIIIIIIIIIHIIIIIIIIIIIIIIIIIIIIIIIHHHIIIIIIIIIIIIIIIIIIIIIIIIIIIIIIIIIIIIIIIIIIIIIIIHIIIIIIIIIIIIIIIIIIIIIHIIIIIIIIIHIIIIIIIIIIIIIIIIDDDDD
@HISEQ:969:HM2KJBCX2:2:1102:18920:30513 2:N:0:ACTATGCA
TCCGCAACCTGACCCAACTATCCCTATTAATCATTACGGTGGTCCTAGACCAACAAAATAGAACCAACGTCCTATTCTATTATTCCATGCTAATCTATTCAAGCAAAAGCCCGCTTTAAACACTCTAATTTTTTCAAGGTAATGGTCCTGGTTCCCCGACACACCCAATAAAGGGCATACCGGCTCACCAGAAGGATAGACCCGACAGCAGAACAGTACTCGCCAGAGACGGACCGTCCGGTCAGGCCTAAAATTCAACTACGAGCTTTTTAACTGCAACAACTTTAATATACGCTATTGGAGCTGGAATTACCGCGGCTGCTGGCACCAGACTTGCCCTCCAA
+
D0DBDDCHEEGHIFIIHHIIIIIIHIHHHHIEH@FHHEHFHH@HHHEEHIIEHHIIG?EF1FHEHIIHI@HHHCHIGHEHHHHHHIH?ECGCHEHHGH@GFDHFHHHIDHHDF?HFGHHGB1EHHHICHCHHHHEGHIIHIHGF7HIIHHGECGIIHHHHIIHHHHHGEEEEIIGIIHHHHH:IIIIIIIIIIHHHGBCFIIIIIHIIHHHIIIGIHHHHIHCGIIIIIIIIIHIHDHIHH<HIIIIHHIIIIHHHHHHIHGIHIHHHIIIIHHEHIIIIIIHHGHIHHIHIIIHHHGHIIHIHIIIIIIIIIIIIIIIGIIIHIIIIIIIIHIIIIIIDDDDD
@HISEQ:969:HM2KJBCX2:2:1102:2878:31891 2:N:0:ACTATGCA
TCCGCAACCTGACCCAACTATCCCTATTAATCATTACGGTGATCCTAGAAACCAACGAAATAGAATCAGTCCGTCCTATTTCATTATTCCATGCTAATGTATTCAGACGTTAGCCTGCTTTAAACACTCTAATTTTTTCAAAGTAACAGTCCTGATTTCCCATCACACCAAATAAATGGCATGAAAGTTCCTCAGAAGGTAGAGATTTATCTCACCAGTACAGACAATTAAGCCTGACCAATGGGTAAACCCCGAAGTTCAACTACGAGCTTTTTAACTGCAACAACTTTAATATACGCTATTGGAGCTGGAATTACCGCGGCTGCTGGCACCAGACTTGCCCTCCAA
+
DDDDDIIIIIIIIIIIIIIIIIIIIGIIIIHIIIIIIIIIIIIIIIIIIIHIIIGIIIGIHIIIIHIIIIIHIIIIIHHHHHIIIIIIIHEHIIIIIIIIIIIIIIIIIHIIIHHIIIIIIIIIHIIIIIIHIIIIIIIIIHIIIIIIIIIIIIIIIIIIIIIIIIIHIIIIIIIHIIIIIIIIIIIIIIIIIIIIIIIIIIIIHIIIIIIIIIIIIIIIIIIIIIIIIIIIIIIIIIIIIIIIIHGHHIIIIIIIIIIIIIIIIIIIIIIIIIIIIIIIIIIIIIHHHIIIIIIIIIIIIIIIIHIIIIIIIIIIIIIIIIIIIIIIIIIIIIIIIIIIIIIDDDDD
@HISEQ:969:HM2KJBCX2:2:1102:16165:31568 2:N:0:ACTATGCA
TCCGCAACCTGACCCAACTATCCCTATTAATCATTACGGCGACTCTAGAAACCAACAAAATAGAACCGCGCGTCCTATTTTATTATGCCATGCTAATGTATTCGGGCGTAGGCCTGCTTTGAACACTCTAATTTTCTCAAGGTAAAGGTCCTGGTTCCCCAACACACCCAGTAAAGGGCATACTGGCTCACCAAGAAAGAGAACACAGCCAGACAGTACACACCCGGAGGCGGACCGCCCAGCCACATTCGAAGTTCAACTACGAGCTTTTTAACTGCAACAACTTTAATATACGCTATTGGAGCTGGAATTACCGCGGCTGCTGGCACCAGACTTGCCCTCCAA
+
DDDDDIIHHHHHHIIIIIIIIIIIIIIIIIIIIIIIIIHIIIIIIIGIIIIHHIIIIIIIIIIIIIIIIIHIIIIIIIIIHIIIIIIIIIIIIHHIIHIIIHHHIIIIIIIIIIIIIIIIIHIIIIIIIIIIIIIIIIIIIIIIIIIIIIIIHIHIIHIIIIIIIHIIIIIIIIIIIIIIIIIIIIIIIIIIIIIIIIIIIIHIIIIIIIIIIIIIIIIIIIIIIHIIHIIIIIIIIIIIIIHHIIIIIIIIIIIIIIIIIIIIIIIIIIIIIIIIIIIIIIIIIIIIIIIIIIIIIIIIIIIIIIIIIIIIIIIIIIIIIIIIIIIIIIIIIIIIIIIIDDDDD
@HISEQ:969:HM2KJBCX2:2:1102:12171:32542 2:N:0:ACTATGCA
TCCGCAACCTGACCCAACTATCCCTATTAATCATTACGTCAATCCTAGAAACCAACAAAATAGGATCAAACGTCCTATTTCATTATTCCATGCTAATGTATTCAAGCGTTAGCCTGCTTTAAACACTCTAATTTTTTCAAAGTAACAGTCCTGTTTCCCTGCAACACCAAATTAATGACATTACAGTTCTTCAAGAAGGAGGAACCAGTAAAGCCAGTGCATACCAGAGGCACGACCAACCTACTAATCCCGAAATTCAACTACGAGCTTTTTAACTGCAACAACTTTAATATACGCTATTGGAGCTGGAATTACCGCGGCTGCTGGCACCAGACTTGCCCTCCAA
+
DDDDDIIIIIIIIIIIIIIIHHIIIHIIIIIIIIIIIHIIIIIIIIIIIIIIIHIIIIEHIIHHIIIIGIIHIIIIIIIIIIIIIIIIIIIIGIGGHIIIIIIIIIIIIIIIIIIIIIHHIGIIIIIIIIIIIIIIIIHIIIIIIIIIIIIIIIIIIIIIIIIIIHIIIIHHIIIIIHIIIIIIIIIIIIIIIIIIIIIIIIIIIHIIIHHIIIIIIIIIIIIIIIIIIIIIIIIGIIHIIIHHHIHIIIIIIIIIIHIIIIIIIIIIIIIIIIIIIIIIIIIIIIIIIIIIIIIIIIIIIIIIIIIIIIIIGIIIIIIIIIIIIIIIIIIIIIIIIIIIIDDDDD
@HISEQ:969:HM2KJBCX2:2:1102:16576:32664 2:N:0:ACTATGCA
TCCGCAACCTGACCCAACTATCCCTATTAATCATTACGGTGATCCTAGAAACCAACGAAATAGAATCAGTCCGTCCTATTCTATTATTCCATGCTAATGTATTCGAGCAAAAATGCCTGCTTTAAACACTCTAATTTTTTCAAGGTAAAGGTCCTGGATCCGCAAGACACCCAATAAAGGACATCAAGTTTCTCCAGAAGGTGAGAAATCAACAGTAACAGTTCATACCCCTTAAGGCATGACCGTCACGTCAATCCCGAAATTCAACTACGAGCTTTTTAACTGCAACAACTTTAATATACGCTATTGGAGCTGGAATTACCGCGGCTGCTGGCACCAGACTTGCCCTCCAA
+
DDDDAIIHHIIIIGHHHHHHCGCHHIIIIIIIIIIIIIIIHEHHHHHHIIIIHGHIIHEHIIIGHIFIHHEFHHHGHHHIIIIIIIII1GHIIHGI<CCHIGHIGIHHHHHIHIIIHIIIIHIIHIIIHHIIIIIIIIIHIIIHIIIIIIIHIIIIIIHIIIIIIIIIIIIHIIIIIIIIIIIHIIIIIHFIIHIIIIIIIIIIIIIIIIIIIIIIIHIIIIIIIIII<IIIIIIIIIIIIIIIIIIIIIHFIIIIIIIIIIIIIIIHIIIIIIIIIIIIIIIIIIIIIIIIIIIHIIIIHIIIIIIIIIIIIIIIIIIIIIIIIIIIIIIIIIIIIIIIIIIIIIIIDDDDD
@HISEQ:969:HM2KJBCX2:2:1102:7158:33433 2:N:0:ACTATGCA
TCCGCAACCTGACTATCCCTATTAATCATTACGTCAATCCTAGAAACCAACAAAATAGGATCAACGTCCTATTTCATTATTCCATGCTAATGTATTCAAGCGCGAGCCTGCTTTAAACACTCTAATTTTTTCAAAGTAACAGTCCTGATTCCCCACCACACCAAATTAATGACATGATGGTTCGTCAGAAGGTAGAAATCAGTAACACCAGTACGTACCGAAGGCACGACCAGCGTACTAATCCCGAAATTCAACTACGAGCTTTTTAACTGCAACAACTTTAATATACGCTATTGGAGCTGGAATTACCGCGGCTGCTGGCACCAGACTTGCCCT
+
BDDBDIIIIIHIIIEEHEHEHIIIHHHIIIHHIIIIHIIIIIIIEHIEHHHIHHIIHIICHHIIGHIIIDHHFHEHIHHHIG1DH@@HIHHHCHHIHIIHD<HHHHCHIHHHHFGH?EHHHHHIHHIIIIHIIIIHGGHHHHFHEIHIGHIHCGHHHEHFHHHHF@GDFEHHHIHHHFHHGHHCHGHHHHHEHHHHGHEEGEEEHHIG;HFCGHHGD0EEEEIHHHHHHHDHHECHGC<HHGHC6HHDH@D1HHHHHGCFIHHIIH@?HIHFCIHIHHIIIIIIFHHCDEEIHEFFG1HGEEDEFECHHHHH@GIHHIHHHHEH?HIHHHHD@?DD
@HISEQ:969:HM2KJBCX2:2:1102:3737:33305 2:N:0:ACTATGCA
TCCGCAACCTGACCCAACTATCCCTATTAATCATTACGTCGATCCTAGAAACCAACAAAATAGAATCAAACGTCCTATTTCGTTATTCCATGCTAATGTATTCAAGCGTGAGCCTGCTTTAAACACTCTAATTTTTTCAAAGTAACAGTCCTGATTCCCCATGACACCAAATTAATGACATCATGGTTCGTCAGAAGGTAGGAATCAATAATACCAGTACGTACAATAGCACGACCAATAAATTGATCCCGAAATTCAACTACGAGCTTTTTAACTGCAACAACTTTAATATACGCTATTGGAGCTGGAATTACCGCGGCTGCTGGCACCAGACTTGCCCTCCAA
+
DDDDDIIIIIIIIIIIIIIIIIIIIIIIIIIIIIIIIIHIIIIIIIIIIIIIIIIIIIIIIIIIIIIIIIIIHIIIIIIIIIIIIHIIIIIIIIIIIIIIIIIIIGHIIIIIHIIHGIIIIIIIIIIIIIIIIIIIIIIIIIIHIIIIHIIIIIIIIIIIIIIIIIIIIIIIIIIIIIIIIIIIIIIIIIIIIIIIIIIIIIIIIIIIIIIIIIIIIIIIIIIIIIHIIIIIIIIIIIIIIIHCIIIIIIIIIIIIIIIIIIIIIIIIIIIIIIIIIIIIIIIIIIIIIIIIIIIIIIIIIIIIIIIIIIIIIIIIIIIIIIIIIIIIIIIIIIIIIIIIDDDDD
@HISEQ:969:HM2KJBCX2:2:1102:12167:34053 2:N:0:ACTATGCA
TCCGCAACCTGACCCAACTATCCCTATTAATCATTACGGTGATCCTAGAAACCAACAAAATAGAACCATGCCGTCCTATTCTATTATTCCATGCTAATGTATTCGAGCAAAAATGCCTGCTTTAAACACTCTAATTTTTTCAAGGTAAAGGTCCTGGATCCGCAAGACACCCAATTAAGGACATCAAGTTTCTCCAGAAGGTGAGAAATCAACAGCGACAGTTCATACCCCTTAAGGCACGACCATCACGTCAATCCCGAAATTCAACTACGAGCTTTTTAACTGCAACAACTTTAATATACGCTATTGGAGCTGGAATTACCGCGGCTGCTGGCACCAGACTTGCCCTCCAA
+
DDCDDIIIIIIIIIIIIIIIIIIIIIIIIIIIIIIIIIIIIIHIIIHIIIIIIIHIIIIIIGHHHIIIICHIIHIIIHIIHHHIIHIIIIIIIIIIHIIIIHHIHIHIIIHHIIIIIIIIIIIIIHIIIIIIIHFHHIIIIIIIIIIIIIIIIIHIIIIIIIIIIIIIIIIIIIIIIIIIIIIIHIIIIIIIIIIIIIIIIIIIIIIIIIIIIIIIIIIIIIIIIIIIIIIIIIIHIIIIIIIIIIIIIIIHIIIIIIIIIIIIIIIIIIIHIIIIIIIIIIIIIIIIIIIIIIIIIIIIIIIIIIIIIIIIIIIIIIIIIIIIIIIIIIIIIIIIIIIIIIIIIIIIDDDDD
@HISEQ:969:HM2KJBCX2:2:1102:16500:34900 2:N:0:ACTATGCA
TCCGCAACCTGACCCAACTATCCCTATTAATCATTACGTCGATCCTAGAAACCAACAAAATAGAATCAAACGTCCTATTTCATTATTCCATGCTAATGTATTCAAGCGTGAGCCTGCTTTAAACACTCTAATTTTTTCAAAGTAACAGTCCTGATTCCCCACAACACCAAATAAATGACATCATGATTCGTCAGAAGGGAGAAACCAACAATGCCAGTACGTACCTAGGCACGACCGACATGACGGTCCCGAAATTCAACTACGAGCTTTTTAACTGCAGCAACTTTAATATACGCTATTGGAGCTGGAATTACCGCGGCTGCTGGCACCAGACTTGCCCTCCAA
+
DDDDDIICFHHIHHIHIIIIIHIIIIIIIIIIIIIIGIIIIGHEHIIHIIIIIIIHHEHIIIHIIIIIHIHIIIIIIIIIGIIHHHIFHHIIHHHIHIIIIIIIIIIIIIIIIIIIIIIIIHIIIIIIIIIIHHHIIIIIIIIIIIIIIIIIIIIHHIIHHHIHHFHHGIHIIIIIHHIHHIIIIIIIIIIIIIIIIIIIIIIIIIHIHIIIIIIIIIIIIIIIIIIIIIIIIIIIIIIIIHGFIIIIIIIIIIIIIIIIIIIIIHIIIIIIIIIIIIIIIIIIIGIIIIIIIIIIIIIIIIIIIIIHIIIIIIIIIIIIIIIIIIIIIIIIIIIIIIIIDDDDD
@HISEQ:969:HM2KJBCX2:2:1102:1590:35219 2:N:0:ACTATGCA
TCCGCAACCTGACCCAACTATCCCTATTAATCATTACATCGATCCTAGAAACCAACAAAATAGAATCGGCTGACCTATTTCATTATTCAATGCTAATGTATTCAAGCGTGAGCCTGATTTAAACACTCTACTTTCTTCAAGGTAACAGTCCTAATTCCCCGTGACACCAAATTAATGGCATTACGGTTCTTTAGAAGGTGAGAAATCAATAATATCAGTACATACCAACGGCATGACCGAAACATTGATCCCGAAATTCAACTACGAGCTTTTTAACTGCAACAACTTTAATATACGCTATTGGAGCTGGAATTACCGCGGCTGCTGGCACCAGACTTGCCCTCCAA
+
00<0<///1<1<1<C<10<1<D?1<11<1<D1<CFE1111<C<D<D@?1<G11DF0D<1<1<1<<1C1</</1<<11D1111<1<D111<<FE<1<1HHC7EG@<DFG018<<BC6$6&<182G<1B1A<$DDF$<B6C1HH6EG@EH7?F191E1EC1=H8F.<EEGE?CGHHHHA>EHHGD<CCHFECHIIHHH?FCFHCHIHHEIHGHEHHF@IIHHGCCC?DD0DCEF@EHECGFCIHEHHCFHF<HEHHHCIHG?HFGC0FC@@GGFEG@FGEDC@EHCD1HGD1HIHHHDE@HHHHHFHEFFHGIIIIIIIIIIIHIHIHGHEHFG1HFHEHHE=F<@D<<
@HISEQ:969:HM2KJBCX2:2:1102:17454:34898 2:N:0:ACTATGCA
TCCGCAACCTGACCCAACTATCCCTATTAATCATTACGTCGATCCTAGAAACCAACAAAATAGAATCAAACGTCCTATTTCGTTATTCCATGCTAATGTATTCAAGCGTGAGCCTGCTTTAAACACTCTAATTTTTTCAAAGTAACAGTCCTGATTCGCCATGACACCAAATTAATGACATCATGGTTCGTCAGAAGGTAGGAATCAATAATACCAGTACGTACAATAGCACGACCAATAAATTGATCCCGAAATTCAACTACGAGCTTTTTAACTGCAACAACTTTAATATACGCTATTGGAGCTGGAATTACCGCGGCTGCTGGCACCAGACTTGCCCTCCAA
+
DDDDDIIIIIIHIIIHIIIIIIIIHIIIHIIIHIIIIIIIIIHHIIIIIIIIIIIIGIIHHIIIIIIHHIIIIIIIIIIIIIIIIIGHHIIIHIIIIIIIHGHIIHHIHIHIHHIIIHHGHHIIIIIIIIIIIIHHHHIGHHHHFHIIIIHHIHHII/EHIHIIIIHHHHHHHHIIHIHHHIIIIIHHHIIIIIIIHFHIIIHHHGIHHIIHHIIHHHIIH@HHIHIIIHHHH@IIIIIIIHHF;HEHHIIIHHHIIIIHIIIHHHIIIHHHHIIIIIHHECHIIHIIIHHHEIIIIIIIIIIIGIIHIIHHCHHIIIIIIIIHIIIIIIIIIGIIGIIIB?BAD
@HISEQ:969:HM2KJBCX2:2:1102:8886:35637 2:N:0:ACTATGCA
TCCGCAACCTGACCCAACTATCCCTATTAATCATTACGGTGATCCTAGAAACCAACGAAATAGAACCAAGCCGTCCTATTTCATTATTCCATGCTAATATATTCAGACGTTAGCCTGCTTTAAACACTCTAATTTTTTCAAAGTAATAGTCCTGATTTCCAATCACACCAAATAAATGGCATGAAAGTTCCTCAGAAGGTAGAGATTTATCTCACCAGTACAGACAATTAAGCCTGACCAATGGGTAAACCCCGAAGTTCAACTACGAGCTTTTTAACTGCAACAACTTTAATATACGCTATTGGAGCTGGAATTACCGCGGCTGCTGGCACCAGACTTGCCCTCCAA
+
DDBDDIIIIIIIIIIHIIIIIIIIIIIIIIIIIIIIIIIIIIIIIIIIHIIIIIIIIIIIIIIHHIIIIIIIIIIIIIIIIIIIIIHIHHIIIIIIHIIIIHIIIHIIIIIHIIIIIIIIIIIIIIIIIIIIIHIIIIIIIIIIIIIIIIIIIIIIIIIIIIIIIIIHIIIIIIIIIIIGHIIIIIIIIHIIIIIIIIIIIIIIIIIIIIGHIIGIIIIIIIIIIIHIIIIIIIIIIIIIIIIHHHEIIIIIIIIIIIIIIIIIIIIIIIIIIIIIIIIIIIIHIIIIIIIIIIIIIIIIIIIIIIIIIIIIIIIIIIIIIIIIIIIIIIIIIIIIIIIIIIIDDDDD
@HISEQ:969:HM2KJBCX2:2:1102:6828:34779 2:N:0:ACTATGCA
TCCGCAACCTGACCCAACTATCCCTATTAATCATTACGTCAATCCTAGAAACCAACAAAATAGGATCGAACGTCCTATTTCATTATTCCATGCTAATGTATTCAAGCGTTAGCCTGCTTTAAACACTCTAATTTTTTCAAAGTAACAGTCCTGTTTCCCTGCAACACCAAATTAATGACATTACAGTTCTTCAGAAAGGAGGAATCAGCGAAGCCAGTACATACCAGTGGCACGACCAACCTGCTGACCCCGAAATTCAACTACGAGCTTTTTAACTGCAACAACTTTAATATACGCTATTGGAGCTGGAATTACCGCGGCTGCTGGCACCAGACTTGCCCTCCAA
+
DDDDDIIIIIIIIIIIIIIIIHIIIIIIIIIIIIIIIIIIIIIIIIIIIIIIIIIIHHHIIIHIHIICEHIIIIIIHHHIIIIIIIIEHIHHHIIIIHIIIIIICIIHIIIHHHIIIIIHHIIIIIIIIIHIIIIIHIIIIIHIIIIIIIIIIHIIIIIIHIIIIIIIIIIHHIIIIIIIIIIIHIIIHIIIIIIIIIIIIIIIIIHIIIIIIIIIIIIIIIIIIIIIIIIIIIIIIIIIIIIHGIIHIIIIIIIIIIIIHIIIIIIIIIIIIIIIIIIIIIIIIIIIIIIIIIIIIIIIIIIIIIIIIIIIIIIIIIIIIIIIIIIIIIIIIIIIIIIIIDDDDD
@HISEQ:969:HM2KJBCX2:2:1102:11967:36119 2:N:0:ACTATGCA
TCCGCAACCTGACCCAACTATCCCTATTAATCATTACGTCAATCCTAGAAACCAACAAAATAGGATCAACGTCCTATTTCATTATTCCATGCTAATGTATTCAAGCGCGAGCCTGCTTTAAACACTCTAATTTTTTCAAAGTAACAGTCCTGATTCCCCGCCACACCAAATGAATGACATGATGGTTCGTCAGAAGGTAGAAACCAGTAACACCAGTACGTACCTAAGGCACGACCAACGTACTGATCCCGAAATTCAACTACGAGCTTTTTAACTGCAACAACTTTAATATACGCTATTGGAGCTGGAATTACCGCGGCTGCTGGCACCAGACTTGCCCTCCAA
+
DDDDDIIIIIIIIIIIIIIIIIIIIIIIIIIIIIIHIIIIIIIIIIIIIIIIIHIIIIIIIIIIGHHIHHIHIIIIIIIIIIIIIIIIHIIGIIHIIIIIHHHIIIIGHHIIIIIIIIIIIHIIIHIIIHIIIIIHIIHHIIIIHGHHIIIIHIHIIIIIIIIIIIHIIIIIHIIIIIIIIIIIIIIIIIIIIIIIIIIIIHHIIIIIIIIIIIIIIIIIIIIIIIIIIIIIIIIIIIIIIHHHIHHIIIIIIIIIIIIIIIIIIIIIIIIHIIGIIIIIIIIIGIIIIIIHIIIIIIIIIIIIIIIIIIIIIIIIIIIIIIIIIIHIIIIIIIIIIIIIDDDDD
@HISEQ:969:HM2KJBCX2:2:1102:20389:35851 2:N:0:ACTATGCA
TCCGCAACCTGACCCAACTATCCCTATTAATCATTACGTCAATCCTAGAAACCAACAAAATAGGATCAAACGTCCTATTTCATTATTCCATGCTAATGTATTCAAGCGTTAGCCTGCTTTAAACACTCTAATTTTTTCAAAGTAACAGTCCTGTTTCCCTGCAACACCAAATTAATGACATTACAGTTCTTCAAGAAGGAGGAACCAGTAAAGCCAGTACATACCAGAGGCACGACCAACTTACTAATCCCGAAATTCAACTACGAGCTTTTTAACTGCAACAACTTTAATATACGCTATTGGAGCTGGAATTACCGCGGCTGCTGGCACCAGACTTGCCCTCCAA
+
DDDDDIIIIIIIIIIIIIIIIHIIIIIIIIIIIIIIIIIIIIIIIIIIIIIIIIIIIIIIIIIHIIIIHIHIHIIIIIIIIIIIIIIIIIIIIHHIIIIIIIIIIIIIIIIHIHIIIIIIIIIIHIIHIIIIIIIIIIIIIIIIIIIIHHIIIIIIIHIIIHHIIIIHIIHIIIIIIIIIIIIIIIIIIIIIIIIIIIIHIIIIIIIIIIIIIIHIIIIIIIIIIIIIIIIIIIIIIIHIIIIHHIIHIIIIIIIIIIIIIIIIIIIIIIIIIIIIIIIIIIIIIIIIIIIIIIIIIIIIIIIIIIIIIIIIIIIIIIIIIIIIIIIIIIIIIIIIIIIIIDDDDD
@HISEQ:969:HM2KJBCX2:2:1102:8629:36973 2:N:0:ACTATGCA
TCCGCAACCTGACCCAACTATCCCTATTAATCATTACGGTGGTCCTAGAAACCAACAAAATAGAACACAACGTCCTATTCTATTATTCCATGCTAATCTATTCAAGCAATAGCCCGCTTTAAACACTCTAATTTTTTCAAGGTAATGGTCCTGGCTCCCCAACACACCCAACAAAGGACATGCTGGTTCACCAGAAGGAAGACCCGACAGCAGACAGTACTCGCCAAAGACGGACCGCCCGGCCAGGCCTAAAATTCAACTACGAGCTTTTTAACTGCAACAACTTTAATATACGCTATTGGAGCTGGAATTACCGCGGCTGCTGGCACCAGACTTGCCC
+
DDDDDIIIHIIIIHIIIIIIIIIIIIIIIIIIIHIIIIIIIIIIIIFHIIIIIIIIIIIIIIIIHIIIIHIIHHHIIHIIHHIIIIIHIIIIIHHHIIHIIIIIIIIIIIIIGIIHIIHIIHHHHIIIIIHIIIIHIIIHIIIIIHIHHIIIIIIIIIIHHHIIIIIIIIIIIIIIIIIIIIIIIIIIIIHIIIHGIIIIIHIIIGIIIIIIIIIIIIIIIIIIIIIIIHIIIIIHIHHIIIIIIIIIIIIIIIIIIIIIIIIIIIIIIIIIIIIIIIIIIIHIIIIIIIIIHIIIHIHHIIIIIIIIIIIIIIIIIIIIIIIIIIIIIIIIIIIDDDDD
@HISEQ:969:HM2KJBCX2:2:1102:12125:36897 2:N:0:ACTATGCA
TCCGCAACCTGACCCAACTATCCCTATTAATCATTACGTCGATCCTAGAAACCAACAAAATAAGATCAAACGTCCTATTTCATTATTCCATGCTAATGTATCCAAGCGCGAGCCTGCTTTAAACACTCTAATTTTTTCAAAGTAACAGTCCTGATTCCCCGCCACACCAAATAAATGGCATAACGGTTCTTCAGAAGGGAGGAATCAGTGACACCAGTGCATACCAAAGGCACGACCAGCGTACTGATCCCGAAATTCAACTACGAGCTTTTTAACTGCAACAACTTTAATATACGCTATTGGAGCTGGAATTACCGCGGCTGCTGGCACCAGACTTGCCCTCCAA
+
@@@?DHDCE?<FEHHC@@GHIIGHHGFHH?FE@C<@F@HHC<CHEH?DE<<GHHHHI@CGHHHH@?GFHEGH1F=EHIIHHIIICHHIGHF@CGHHIGHHE<DEEHF0/CC?DHHCGGHFHHHEHHHHH@GHHICHHEFG@GHHBCGHFAGHHB<$<EC?C8<GCDCHHGHHF/CDCHHHGGC/?HHIHIHHHEHCEAHHFC@?C@FGHGCHC@GHEHCEHEHCGF1F?EEAFHHHEHEEHHGCGHDE<8@EEH@EHGCG@GCGD1EHIIIHFCC<CHGCGED<<CCHFEGEHHCEHF<CFHHFE@F1IHCCEC/</CCFGEHIHGC?FGFCC@HCGC?EHD@<00
@HISEQ:969:HM2KJBCX2:2:1102:11103:37452 2:N:0:ACTATGCA
TCCGCAACCTGACCCAACTATCCCTATTAATCATTACATCGATCCTAGAAACCAACAAAATAGAATCTGATGTCCTATTTCATTATTCCATGCTAATGTATTCAAGCGTAAGCTTGCTTTAAACACTCTAATTTTTTCAAGGTAACAGTCCTAATTCCCCATAACATCAAATAAATGACATTATGGTTCTTTAGAAGGTGAGAACCAATAAAACCAGTACATACCAAGGCATGACCGATCCCTTGATCCCGAAATTCAACTACGAGCTTTTTAACTGCAACAACTTTAATATACGCTATTGGAGCTGGAATTACCGCGGCTGCTGGCACCAGACTTGCCCTCCAA
+
DDDDDIIIIIIIIIIIIIIIIIIIIIIIIHIIIIIIIIIIHIIIIIIIIIIIIIIIIIIIIIHIHHHHIIIIIIIIIIIIIIIIIIIHIIIIGIIIIIIIIGIIIIGIIIIIIIIIIIIIIIIIIHIIIIIIIIIIIIIIIHIIIIIIHIIIIIIIIIHIIIIIIIIIIIIIIIIIIIIIIIIIIIIIIIIIIIIIIIIIIIIIIIIIIIIIIIIIIIIIIIIIIIIIIIIIIIIIIIHIIIHHIIIIIIIIIIIIIIIIIIIIIGIIIIIIIIIIIIIIIIIIIIIIIIIIIIIIIIIIIIIIIIIIIIIIIIIIIIIIIIIIIIIIIIIIIIIIIIIIDDDDD
@HISEQ:969:HM2KJBCX2:2:1102:17695:36173 2:N:0:ACTATGCA
TCCGCAACCTGACCCAACTATCCCTATTAATCATTACATCGATCCTAGAAACCAACAAAATAGAATCGGATGTCCTATTTCATTATTCCATGCTAATGTATTCAAGCGTGAGCCTGCTTTAAACACTCTAATTTTTTCAAGGTAACAGTCCTAATTCCCCGTGACACCAAATTAATGGCATTACGGTTCTTTAGAAGGTGAGAAATCAATAATATCAGTACATACCAACGGCATGACCGAAACATTGATCCCGAAATTCAACTACGAGCTTTTTAACTACAACAACTTTAATATACGCTATTGGAGCTGGAATTACCGCGGCTGCTGGCACCAGACTTGCCCTCCAA
+
@@D@DHIHCHHHHHCHEHHHHHHFHIIGHFHHGEGHIEHH=FHCHIE@FHFCFEHIFHHEHECHHHHIIIIDHEHCHH?GHEHCGCGHIHEHIIIIIIIHFFHHFHHHIHEDCHG?GFBFH@EEHHIGHHIHHCHHHEFGCCGHHHGIGHFIIGHHIIIIHHHEGG@IHG@EEHHCCHHGHHE?EEIHD<EIIHHHHHHHHHHHFEIIHHHHHHCHHIIGGGAEGECD?ECHIHHG?IHHHHIHFDHC</DHHHHHEIHHGEHIHIHHEHHG?FEFG?EGEGHGCE@CFG@HECCCCEHHHHHIIHHHIIHHEIHHHHHIHEGECHHHHIIIIIHHFHHIHH@DBDD
@HISEQ:969:HM2KJBCX2:2:1102:21073:37208 2:N:0:ACTATGCA
TCCGCAACCTGACCCAACTATCCCTATTAATCATTACATCGATCCTAGAAACCAACAAAATAGAATCGGATGTCCTATTTCATTATTCCATGCTAATGTATTCAAGCGTGAGCCTGCTTTAAACACTCTAATTTTTTCAAGGTAACAGTCCTAATTCCCCGTGACACCAAATTAATGGCATTACGGTTCTTTAGAAGGTGAGAAATCAATAATATCAGTACATACCAACGGCATGACCGAAACATTGATCCCGAAATTCAACTACGAGCTTTTTAACTGCAACAACTTTAATATACGCTATTGGAGCTGGAATTACCGCGGCTGCTGGCACCAGACTTGCCCTCCAA
+
@ADDDIHIIIIIFHIIIFHHHHIHCEHGHIHHHIHGIH?EHHHHIHHHIHGIIHHIIIIHHHGHIECHHIHDGHFHGEDFH@GHHFEHHIIHHIIIHHHHHGGHIHHHCHHD?HHGHFFFFHHIHHFCGIHCHHHIHHHIGHHGHIHIIIIHHHHHIHIIIIIIHHFHHHHIIIFHHHGEGIHIHGIIIIIIIIIIIIIIIIIIHIGIIIHIHGI<IIIHIHHHIHHHIIIIHHHH4IIIIIHHEDIIGGIIIHIHIIHIIHHIIIIIIIIIIIIHIIIIIIIHHIIIIIHIIHHIHHHEHEIHIIIIIIGIIIIIIIIIIIIIIIIIIIIIIIIIIIIIIIDDDAD
@HISEQ:969:HM2KJBCX2:2:1102:15835:37655 2:N:0:ACTATGCA
TCCGCAACCTGACCCAACTATCCCTATTAATCATTACGTCGATCCTAAAAACCAACAAAATAGAATCAAACGTCCTATTTCATTATTCCATGCTAATGTATTCAAGCGCGAGCCTGCTTTAAACACACTAATTTTTTCAAAGTAACAGTCCTGATTTCCCGCGACATCAAATTAATGACATCGTGGTTCGTCAGAAGGTAGGAATCAATTTGACCAGTACGTACCGAGGCACGACCGATCAACTGATCCCGAAATTCAACTACGAGCTTTTTAACTGCAACAACTTTAATATACGCTATTGGAGCTGGAATTACCGCGGCTGCTGGCACCAGACTTGCCCTCCAA
+
DDDDDIIIHIIHIEFHHHIIIIIIIIIIIIIIIIIIIHIIIHIIIIIIIIIIIIHIIIIIIGHHIIIIIIIIIIHIIIHHFHHGIIHIIIHHHFHHIIIIIHHHIHIHHIIIHIIIIIIIIIIIIIHIIHIIIHIIIHIHIIIIIIIIIHIIGIIIHHHIIHIIIIHHIIIIIIIIIIIIIIIIIIIIIIIIIHIIIIIIIIIIGIIIIIIIIIIIIIIIIIIIIIIIIHHIIIIHIIIIIIHCIIHHIIIIIIHHHIIIIIIIHIIIIIIIIIIIIIIIIIIIIHHHIIIIIIIIIIIIIIIIIIIIIIIIIIIHIIIIIIIIIIIIIIIIIIIIIIIIDDDDD
@HISEQ:969:HM2KJBCX2:2:1102:14474:38220 2:N:0:ACTATGCA
TCCGCAACCTGACCCAACTATCCCTATTAATCATTACGTCGATCCTAGAAACCAACAAAATAGAATCAAACGTCCTATTTCATTATTCCATGCTAATGTATTCAAGCGTGCGCCTGCTTTAAACACTCTAATTTTTTCAAAGTAACAGTCCTGATTCCCCACGACACCAAATTAATGACATCGCGGTTCTTCAGAAGGTAGGAACCAATAATGCCAGTGCGTACCGAGGCACGACCGACAATCTGATCCCGAAATTCAACTACGAGCTTTTTAACTGCAACAACTTTAATATACGCTATTGGAGCTGGAATTACCGCGGCTGCTGGCACCAGACTTGCCCTCCAA
+
DCDCDIIIIIIIIHIIIIIIIIIIIIIIIIIIIIHIIIIIIGIIIIIHIIIIIIIIIIIIIIHGHHIIGHHIHHHIIIIIHHHIIHIHIIIIIIIIIIIGHHIIHIIIIIIHIIIIIIIIIIIIIIIIHHIIIIHIIHIIIIIIIIIIIIIIIIHIHGHHHIIHIIIIIIIIIIIIHIIHCIIIHIIIIIIIIIIIIIHIIIHIIIIHIHIIIIIIIIIIIIIIIIIIIIIIHIIIIIIIIIHHIIIGIIIIIIIIIIIIIHIGIIIIIIIIIHIIIIIIIIIIIIIIIIIIIIGIHHHGIIIIIIIIIIIIIIIIIIIIIIIIIIIIIIIIIIIIIIIIDDDDD
@HISEQ:969:HM2KJBCX2:2:1102:18070:38517 2:N:0:ACTATGCA
TCCGCAACCTGACCCAACTATCCCTATTAATCATTACATCGATCCTAGAAACCAACAAAATAGAATCGGATGTCCTATTTCATTATTCCATGCTAATGTATTCAAGCGTAAGCTTGCTTTAAACACTCTAATTTTTTCAAGGTAACAGTCCTAATTCCCCATAACATCAAATAAATGACATTATGGTTCTTTAGAAGGTGAGAACCAATAAAACCAGTACATACCGAGGCATGACCGATTCCTTGATCCCGAAATTCAACTACGAGCTTTTTAACTGCAACAACTTTAATATACGCTATTGGAGCTGGAATTACCGCGGCTGCTGGCACCAGACTTGCCCTCCAA
+
@@DD@DHIFHHHFGEHE=F@@H@G<<DGHHHIHEHCE?G@CHF1CGHHHHEHI1F0<C?HEH@HEHHEH0E<<C1CCDC<<CGEFEHI11DFE@FGHEEHHFDGHHHH@IHHHHHIHIIHIHHHAB<AGHHHGHII@EHGC$IHIIIGHHHHHGED@EF@<CEC<F<@IHHIIIIHIIIHGHHHHIIIIHIIGHIIIIHGHEIHFIIIGHIIHGHIIIIIHHIHEII>IIIIIHIIIIIHHHHGFIIIIIIIIIHIIGHIHHGIHIIIIIHHHHHIIIIIIHHIIHHHHGHHIIIHIIIIIIIIIHIHIHHGIHIIHIHIIHIIIIIIIIHHIIIIIHIH@DDDD
@HISEQ:969:HM2KJBCX2:2:1102:4764:37878 2:N:0:ACTATGCA
TCCGCAACCTGACCCAACTATCCCTATTAATCATTACGTCAACCCTAGAAACCAACAAAATAGGATCAAACGTCCTATTTTATTATTCCATGCTAATGTATTCAAGCGTTAGCCTGCTTTAAACACTCTAATTTTTTCAAAGTAACAGTCCTGTTTCCCCGCAACACCAAATTAATGGCATCACGGTTCTTCAAGAAGGAGGAATCAGCGAGGCCAGTTCATACCATTGGCACGACCAACCTGCTGACCCCGAAATTCAACTACGAGCTTTTTAACTGCAACAACTTTAATATACGCTATTGGAGCTGGAATTACCGCGGCTGCTGGCACCAGACTTGCCCTCCAA
+
DDDDDIIIIGHIIIIHIIIIIIIHHHIIIIIHHIIHIIHHIIIIIIIGHHIHHIHIIEHHHGFFHHIHIIIHHIIHHIE@FEHIIIIIIIFH?GHHHHIHHGHHIHHHIIIHIIIGIIGHHGHIIIIIIIHIIIHHIIHHHIIIIHHEHGHGHHAECIIIHHHHIHGHHHFFIHIEGIHHIHHHIFEIIIIIIIHGIIIIIIIIIIIGIIIIIHIIIIIHIHHIIIIIIHHHIHHIHFGHGFHGDHHHHHHHHIHIIHGHEHHHIHHIIIIHHHHIIIIIIIIHIIHIHHHIHIIIIIIIIIIIIIIIIIHHIIGIIHCIIIIIIIIHIIIHHHIHIIIIIDDDBD
@HISEQ:969:HM2KJBCX2:2:1102:11199:37898 2:N:0:ACTATGCA
TCCGCAACCTGACCCAACTATCCCTATTAATCATTACGGTGATCCTAGAAACCAACGAAATAGAATCAGTCCGTCCTATTTCATTATTCCATGCTAATGTATTCAGACGTTAGCCTGCTTTAAACACTCTAATTTTTTCAAAGTAACAGTCCTGATTTCCCATCACACCAAATAAATGACATGAAAGTTCCTCAGAAGGTAGAGATTTATCTCACCAGTGCAGACAATTAAGCCTGACCAATGGGTAAATCCCGAAGTTCAACTACGAGCTTTTTAACTGCAACAACTTTAATATACGCTATTGGAGCTGGAATTACCGCGGCTGCTGGCACCAGACTTGCCCTCCAA
+
DCDDDIIIIIIIIIIIIIIIIIIIIIIIIIIIIIIIIIHIHIIIIIIIIIIIIHHIIIIIIIIIIIIIHIIIIIIIIIIIIHIIIIIIIIIIHGIEHFHIHIIHIIIIIHIIIIHIIIHIIHIIIIIIIIIIIHIHIIHIIIIIIIHHHHIIIIHHIIIIIIHIIIIIHIIIIIIIIIIIIIIIIIIIHIIIIIIHIIIIIIIIIIIIIIIIIIIIIIIIIIIIIIIIIIIIIIIIIIIIIIIIIHGHHGIHIHIIIIHHIIIIIIIIIIIIIIIIHIIIIIIIIIIIIHIIIIIIIIIIHIIIIIIIIIIIIIIIIIIIIIIIIIIIIIIIIIIIIIIIIIIDDDDD
@HISEQ:969:HM2KJBCX2:2:1102:9837:39272 2:N:0:ACTATGCA
TCCGCAACCTGACCCAACTATCCCTATTAATCATTACGGTGATCCTAGAAACCAACAAAATAGAACCATGCCGTCCTATTCTATTATTCCATGCTAATGTATTCGAGCAAAAATGCCTGCTTTAAACACTCTAATTTTTTCAAGGTAAAGGTCCTGGATCCGCAAGACACCCAATAAAGGACATCAAGTTTCTCCAGAAGGTGAGAAATCAACAGTAACAGTTCATACCCCTTAAGGCATGACCATCACGTCAATCCCGAAATTCAACTACGAGCTTTTTAACTGCAACAACTTTAATATACGCTATTGGAGCTGGAATTACCGCGGCTGCTGGCACCAGACTTGCCCTCCAA
+
DDDBDIIIHIIIIIIIIIIIIIIIIIIIIIIIIIHIIIIIIIIIIIIIIIIIIIIIIIIHIGGHIIIHHCHHIIIIIHHHHHHIIGIGIIIIGHIIIHIHCFHHIIHHIIIIIIIIIIIIIIIIIIIIHIIIHHHIHIIHIIIIIIIIIIIHHGHIHIIIIIIIIIIHIIHIIIIIIIIIIIIIIIHIIIIIIIIIIIIIIIIIIIIIIIIIIGIIIIIIIIIIIIIIIIIIIIIIIIHIIHIIIIIHIIHDHIIIIIIIHHIHHIIIIIIIIIIIIIIIIIIIIIIIIIIIIIIIIIIIHIIIIIIIIIIIIIIIIIIIIIIIIIIIIIIIIIIIIIIIIIIIIIIIDDDDD
@HISEQ:969:HM2KJBCX2:2:1102:18429:39394 2:N:0:ACTATGCA
TCCGCAACCTGACCCAACTATCCCTATTAATCATTACGTCAATCCTAGAAACCAACAAAATAGGTTTGAACGTCCTATTTCATTATTCCATGCTAATGTATTCAAGCGTTAGCCTGCTTTAAACACTCTAATTTTTTCAAAGTAACAGTCCTGTTTCCCTGCAACACCAAATTAATGACATTACAGTTCTTCAGAAAGGAGGAATCAGCGAAACCAGTTCATACCAGTGGCACGACCAACCTGCTGACCCCGAAATTCAACTACGAGCTTTTTAACTGCAACAACTTTAATATACGCTATTGGAGCTGGAATTACCGCGGCTGCTGGCACCAGACTTGCCCTCCAA
+
DDDDDIIHIIIIIHIIIHIIIIGIHIIIHIIHIIIIHIIIIHIIIIIHIIIHIIIIEGHIHHHHHIIIIEHICHHIGHGIIIIIIIIFFHHIHHIIIHIIIHHHHIHIHEHHHHIHIHIHHHHHHFFIHIIHHHHHIIIHIHHHHHIIHIIIHIIHIHHIIIIIIIIHIIHHHHHIIIHHHIIIIIIIIIIIIIIIIIIIHHIIHIHIHHHIHIIIHHHHHHHIIIIIHIIIIIIIIHHIIHIHGGGIIIIIIIIIHIIIIIIIIIIIIIIIIIIIHIHGIHHIHHIIIHIIHIIIIIIIIIIIIIIIIIIIIIIIHIIIIIIIIIIIIIIHIHIIIIIIIDDDDD
@HISEQ:969:HM2KJBCX2:2:1102:4019:41303 2:N:0:ACTATGCA
TCCGCAACCTGACCCAACTATCCCTATTAATCATTACATCGATCCTAGAAACCAACAAAAAAGAATCGGATGTCCTATTTCATTATTCCATGCTAATGTATTCAAGCGTGAGCCTGCTTTAAACACTCTAATTTTTTCAAGGTAACAGTCCTAATTCCCCGTGACACCAAATTAATGGCATTACGGTTCTTTAGAAGGTGAGAAATCAATAATATCAGTACATACCAACGGCATGACCGAAACATTGATCCCGAAATTCAACTACGAGCTTTTTAACTGCAACAACTTTAATATACGCTATTGGAGCTGGAATTACCGCGGCTGCTGGCACCAGACTTGCCCTCCAA
+
DDDDDIHIIIIIIIIIIIIIIIIHIIIIIIIIIIIIIIIIGHICHIIIHIHHGHIIGHHHHIHHIIIHIIIHIHIIHHHHIIHIIIHIIIHIIIIHHIIIIIIHHIIHIIIIGHIIIIIIIIIHHHIHIIIIIIIHIIHHIIHIIIIIIIIIIIIIIIIIIIIIIIIHIIIIIIIIIIIIIIIIIIIIHHHHHIIIIIIIIIHIIIIIIIIIIHIIIIIIIIIHHHIHIIIIIIIIIHIIHIIHHDIIHIIIIIIIIIIIIIIIIIIIIIIIIIIIIIIIIIIIIIIIIIHIIIIIIIIIIIIIIIIIIIIIIIIIIIIIIIIIIIIIIIIIIIIIIIIIIIDDDDD
@HISEQ:969:HM2KJBCX2:2:1102:8690:40920 2:N:0:ACTATGCA
TCCGCAACCTGACCCAACTATCCCTATTAATCATTACGTCAATCCTAGAAACCAACAAAATAGGATCGAACGTCCTATTTCATTATTCCATGCTAATGTATTCAAGCGTTAGCCTGCTTTAAACACTCTAATTTTTTCAAAGTAACAGTCCTGTTTCCCTGCAACACCAAATTAATGACATTACAGTTCTTCAGAAAGGAGGAATCAGCGAAGCCAGTGCATACCAGTGGCACGACCAACCTGCTGACCCCGAAATTCAACTACGAGCTTTTTAACTGCAACAACTTTAATATACGCTATTGGAGCTGGAATTACCGCGGCTGCTGGCACCAGACTTGCCCTCCAA
+
DDDDDIIIIIIIIIIIIIIIIIIIIIIIIIIIHIIIIIIIIIIHIIHFHIIIIIIIIIIIIIIIIHIIIHIIIIIIIIIIIIIIIIIHIIIIIIIIIIIIIHIIIIHIIIIIIIIIIIIIIIIIIIIIIIIIIIIIIIIHIIIIIIIIIIIIIIIIIIIIIIIIIIIHIIIIIIIIIIIIIIIIIIIIHIIIIIIIIIIIIIIIIIIIIIIIIIIIIIIIIIIIIIIIIIIIIIIIIIIHIIIHHIIIIIIIIIIIIIIIIIIIIIIIIIIIIIIIIIIIIIIIIIIIIIIIIIIHIIIIIIIIIIIIIIIIIIIIIIIIIIIIIIIIIIIIIIIIIIIIIDDDDD
@HISEQ:969:HM2KJBCX2:2:1102:8179:41570 2:N:0:ACTATGCA
TCCGCAACCTGACCCAACTATCCCTATTAATCATTACGTCAATCCTAGAAACCAACAAAATAGGATCGAACGTCCTATTTCATTATTCCATGCTAATGTATTCAAGCGTTAGCCTGCTTTAAACACTCTAATTTTTTCAAAGTAACAGTCCTGTTTCCCTGCAACACCAAATTAATGGCATTACAGTTCTTCAGAAAGGAGGAACCAGCAAAGCCAGTGCATACCAGTGGCACGACCAACCTGCTGATCCCGAAATTCAACTACGAGCTTTTTAACTGCAACAACTTTAATATACGCTATTGGAGCTGGAATTACCGCGGCTGCTGGCACCAGACTTGCCCTCCAA
+
DDDDDIIIIIIIIIHIIIIIIIIIIIIIIIIIIIIHIIIIHIIIIIIIIIIIIIIIIHIIIIHIIHIHHHIIIHHHHIIIIGIIIIIFIHHIIIIIHIIHIIIIIIIIIIIIIIIIIIIIIIIIIIIHHIIIIIIIIIIHHIIIIIIIIIIIIIIIIIIHIIIIIIIIIIIIIIIIIIIIIIIIIIIIIIIIIIIIIIIIIIIIIHIIIIIIIIIIIIIIIIIIIIIIIIIIIIIIIIIIIIIIHIIIIIIIIIIIIIIIIIIIIIIIIIIIIIIIIIIIIIIIIIIIIIIIIIIIIIIIIIIIIIIIIIIIIIIIIIIIIIIIIIIIIIIIIIIIIIIIIDDDDD
@HISEQ:969:HM2KJBCX2:2:1102:15912:42012 2:N:0:ACTATGCA
TCCGCAACCTGACCCACTATCCCTATTAATCATTACGTCGATCCTAGAAACCAACAAAATAGAATCAAACGTCCTATTTCATTATTCCATGCTAATGTATTCAAGCGCGAGCTTGCTTTAAACACTCTAATTTTTTCAAAGTAACAGTCCTGATTTCCCATGACACCAAATTAATGACATCGTGGTTCGTCAGAAGGGAGAAACCAATAATGCTAGTACGTACAAAGTACGACCGACATATTAGTCCCGAAATTCAACTACGAGCTTTTTAACTGCAACAACTTTAATATACGCTATTGGAGCTGGAATTACCGCGGCTGCTGGCACCAGACTTGCCCTCCAA
+
DDDBDIIIIIIIIIIIIIIIIIIIIIIIIIIIIIIIIIIIIIIIIIGHIIIIIIIIHIIIHHIIIIIHFHDHHIHIIIIIIIIGIEHIHHHIIHHHIIIIIIHIHIIHHIIHIIIIIIIHIIIIIIIIIIHIIHIIIIHHIIIIIIIIIIIIIIHIIIIIIIHGIHIIIIIIIIIIIHIIIHIIIIIIIIIIIIIIIIIIIIIFIIHIIIIIIIIIIIIIIIIIIIIIIIIIIIIIIIHIIIIIIIIIIIIIIIIIIIIIIIIIIIHIIIHHIIIIIIHIIIIHHIIIIIIIIIHIIIIIIIIIIIIIIIIIIIIIIIIIIIIIIIIIIIIIIGIIIIDDDDD
@HISEQ:969:HM2KJBCX2:2:1102:9500:41957 2:N:0:ACTATGCA
TCCGCAACCTGACCCAACTATCCCTATTAATCATTACGTCGATCCTAGAAACCAACAAAATAGAATCAAACGTCCTATTTCATTATTCCATGCTAATGTATTCAAGCGTGAGCCTGCTTTAAACACTCTAATTTTTTCAAAGTAACAGTCCTGATTCCCCACAACACCAAATAAATGACATCATGGTTCGTCAGAAGGGAGAAACCAACAATGCCAGTACGTACCTAGGCACGACCGACATGATGGTCCCGAAATTCAACTACGAGCTTTTTAACTGCAGCAACTTTAATATACGCTATTGGAGCTGGAATTACCGCGGCTGCTGGCACCAGACTTGCCCTCCAA
+
DDDDDIIIIIIIIIIIIIIIIIIIIIIIIIIIIIIIIIIIIIIIIIIIIIIIIIIIIIIIIIIIIIIIIIIHIIHIIIIIIIIIHIIIIIIHIIIIIHIHIGIHIIIIIIIIIIIIIIIHIHIIIIIIIIIIIIIIIIIIIIIIIIIIIIIIHIIIIIIIIIIIIIIIIIIIIIIIIIIIIHGHGIHIGIIIIIIIIIIIIIIIHIIIHIIIIIIIIIIIIHGIIIIIIIIIIIIIIIIIIIIHIIIIIIIIIIIIIGIIIIIIHIIIIIIHHIIHIIIHIIIIIIIIIIIIIIIIIIIIIIIIIIIIIIIIIIGIIIIIIIIIIIIIIIIIIIIIIIIIDDDDD
@HISEQ:969:HM2KJBCX2:2:1102:11084:42493 2:N:0:ACTATGCA
TCCGCAACCTGACCCAACTATCCCTATTAATCATTACGGTGATCCTAGAAACCAACAAAATAGAACCATGCCGTCCTATTCTATTATTCCATGCTAATGTATTCAAGCGTGCGCCTGCTTTAAACACTCTAATTTTTTCAAAGTAACAGTCCTGATTCCCCACGACACCAAATTAATGACATCGCGGTTCTTCAGAAGGTAGGAACCAATAATGCCAGTGCGTACCGAGGCACGACCGACAATCTGATCCCGAAATTCAACTACGAGCTTTTTAACTGCAACAACTTTAATATACGCTATTGGAGCTGGAATTACCGCGGCTGCTGGCACCAGACTTGCCCTCCAA
+
<<<<0<<CG@DEHHC11D@G1<D?FH@FFHHCHEEH@CE1E?HE@HEHCHHECHEHHEH1<D1DG?GGHHFC/D<F=D1<F1<DEEG@G1CF@G?GFFECGECHEHHIIHIHDEDHHFH<@GG@GF?CG@FHG?EEFCHIIF<<?HFEEHEHHAGB1DFHEHEHC?G?DH?/6GHFEE/D@EFIHF?GEDH@EHEHGC66ED6HGHF?GHDBFFFEHF=6EHHG@HEHE0@CHHE/HHHGAD1<DEHCC/GC?HHCHHGCC0DHHHIHIHFF1@<FF@HFF@FED<C1HGD00D/DECHFC?HHHFIIIIHHHHE?CCHC<H?HHGIIHIH@HG?E@GHG<000<<
@HISEQ:969:HM2KJBCX2:2:1102:14884:42234 2:N:0:ACTATGCA
TCCGCAACCTGACCCAACTATCCCTATTAATCATTACGTCGATCCTAGAAACCAACAAAATAGAATCAAACGTCCTATTTCATTATTCCATGCTAATGTATTCAAGCGTAAGCCTGCTTTAAACACTCTAATTTTTTCAAAGTAACAGTCCTGATTCCCCACGACACCAAATTAATGACATCGCGGTTCTTCAGAAGGTAGGAACCAATAATGCCAGTGCGTACCGAAGCACGACCAACAATTTGATCCCGAAATTCAACTACGAGCTTTTTAACTGCAACAACTTTAATATACGCTATTGGAGCTGGAATTACCGCGGCTGCTGGCACCAGACTTGCCCTCCAA
+
DDDDDIIIIIIIIIIIIGIIIIIIIIIIIIIIIIIIIHIIIIIIIIHIHIGHIIIIIIIIIHIHHHIIHHIIHIIIGHIIIIIIIIIIIIIIIIIIIIIIIIHIIHIIIIIIIIIIIIIIIHIIIIIIIIIIIIIIIHIIIIIIIIIIIIIIIIIIIIHIIIIIIIHEIIIIIIIIIIIIIIIIIIIIHIIIIIIIIIHIIIIIIIIIIIIIIIIIIIIIIIIIIIIIIIIHIIIIIIIIIIHHIIIIIIIIIIIIIIIIIIIIIIIIIIIIIIIIIIIIIIIIIIIIIIIIHIIIIIIIIIIIIIIIIIIIIIIIIIIIIIIIIIIIIIIIIIIIIIIIDDDDD
@HISEQ:969:HM2KJBCX2:2:1102:8203:43352 2:N:0:ACTATGCA
TCCGCAACCTGACCCAACTATCCCTATTAATCATTACGTCAATCCTAGAAACCAACAAAATAGGATCGAACGTCCTATTTCATTATTCCATGCTAATGTATTCAAGCGTTAGCCTGCTTTAAACACTCTAATTTTTTCAAAGTAACAGTCCTGTTTCCCTGCAACACCAAATTAATGACATTACAGTTCTTCAAGAAGGAGGAATCAGTAAAGCCAGTACATACCATAGGCACGACCAACCTACTGACCCCGAAATTCAACTACGAGCTTTTTAACTGCAACAACTTTAATATACGCTATTGGAGCTGGAATTACCGCGGCTGCTGGCACCAGACTTGCCCTCCAA
+
BDDDDIGIIHIIIHIIHHHIIIIIIHIIHHIHIHHHHIIIIIIIHIIIIHIIIIIIIIIIIIIIIIIHIIIIIIIHIIIIIGHIIIIIIIIIIIIIIIIIIIIIIIIIIIIIHHHHIHIIIIIIHIHIIIHIHIHHIIIIIHHIFHHIIIIIIIIIHHIIIIHIIIIIIIIIIIIIIIIIIIIIIIIIIIIIIIIHHIIIIIHHIIIIHHIGIIHHIIIHIIIIIIIIIIIHIIHHIHHIIHHHDHIHHIIIIIIIHIHIIIIIHHIIIIHIIHCIIIIIIIIIIIIIIIIIIIIIIIIIIIIIIIIIIIIIIIIIIIIIIIIIIIIIIIIIIIIIIIIIIDDDDD
@HISEQ:969:HM2KJBCX2:2:1102:1649:43683 2:N:0:ACTATGCA
TCCGCAACCTGACCCAACTATCCCTATTAATCATTACTTCAGTCCTAGAAACCAACAAAATAGAACCGAAGTCCTAAATTATTATTCCATGCTAATGTATTCAAGGCATAAGCCTGCTTTAAACACTCTAATTTTTTCAAAGTAATAGAGCTAGATCGCGACGACAGCCCAGTGAAGGGTGCCGCCGTTTTCTAGCAGGATGGCAGACGCGCGCCAGCACTCACACTCGTAACCGAGGCGGGCCAGGTGCGTCAAACCAGAAATCCAACTACGAGCTTTTTAACTGCAGCAACTTTAATATACGCTATTGGAGCTGGAATTACCGCGGCTGCTGGCACCAGACTTGCCCTCCAA
+
DADDDIIHIHIHIIIIIIIIIIIGHIIIIGIHIHIFIHIIHHIHIIHIIIIIHHEHEHHIHHEHIHIHHHHHHIFH?DGHIIHIHHIIFHGHHFEHECHHCCFEIHEHHIIIIGHHCGFHHHFHIIHIHIGFFHHHHHHEEHHHHIHIHIHHHHIEHHEHHIIHHIIHHHEIIHHCIIHIIIIIIHHEHECHHIIHHHHHHIIIIIHIIIGIIIHHHHIHIHHIHHFGIIIHIHIIIIIIIIHHHIIIHIHGEIIIIIIIIIHHIIIIIIIIIIIIHIIIIHIIIIIHIIIIHHHIGIIIIIHIIHHFHIIIIIGIIIIIIIHIIIIIHIHIHIHIIIIHIHHIIIIIIDDDDD
@HISEQ:969:HM2KJBCX2:2:1102:6357:42847 2:N:0:ACTATGCA
TCCGCAACCTGACCCAACTATCCCTATTAATCATTACGTCAATCCTAGAAACCAACAAAATAGGATCAACGTCCTATTTCATTATTCCATGCTAATGTATTCAAGCGCGAGCCTGCTTTAAACACTCTAATTTTTTCAAAGTAACAGTCCTGATTCCCCACCACACCAAATTAATGACATGATGGTTCGTCAGAAGGTAGAAATCAGTAACACCAGTACGTACCGAAGGCACGACCAGCGTACTAATCCCGAAATTCAACTACGAGCTTTTTAACTGCAACAACTTTAATATACGCTATTGGAGCTGGAATTACCGCGGCTGCTGGCACCAGACTTGCCCTCCAA
+
DDDDDHIIHIIIIIIHIGHIIIHIIIIIIIIIIIIIIIIIIIIIHIIEHIFIHIIIIIIIIIHFEHIIIIIIIIHGIIIHHIHIIGE@CHEHEHGIIFHIHGIHHHHHHIGHHIIHHIFHH@GCFGHIIGIIIIIHHHIIHIGIHHHIIIIHIHIIIIGGIHIIIFHHFHGHHHHIIIIIIIIIIHIIHIIHIHIIHHHIIIIHIHHIIHHIIIIIHCIIIIIIIIHIHIGIIIIIHIIIIIHHIIIIHHIIIIIIIIHIIIIIIIIIIIIIIFIIIIIIIIIIIIIIHIIIHIIIIIIIIIGIIIIIIIIIIIIIIIIIIIIIIIHIIIIIIIIIHIIIDDDDD
@HISEQ:969:HM2KJBCX2:2:1102:21119:43508 2:N:0:ACTATGCA
TCCGCAACCTGACCCAACTATCCCTATTAATCATTACGTCAATCCTAGAAACCAACAAAATAGGATCAAACGTCCTATTTCATTATTCCATGCTAATGTATTCAAGCGTTAGCCTGCTTTAAACACTCTAATTTTTTCAAAGTAACAGTCCTGTTTCCCTGCAACACCAAATTAATGACATTACAGTTCTTCAAGAAGGAGGAACCAGTAAAGCCAGTACATACCAGAGGCACGACCAACCTACTAATCCCGAAATTCAACTACGAGCTTTTTAACTGCAACAACTTTAATATACGCTATTGGAGCTGGAATTACCGCGGCTGCTGGCACCAGACTTGCCCTCCAA
+
DDDDDHHDEEHIGGHHIH?GHHHHIHHFHHCCF@DGHHFEHHEHHHGIHHIG1GHIHHIIIIGCHHIHGIE=1<0CHH@1?CG?GHHFHEHCE?GHFCDG@FDHHHHCDGGCGGCGHHB1DGHIHHHEHHFIHIIGHHHIHHIHHIHH@GHHFHIHIIHFHHHHEHIIIIIHIHHHFGHEHHHF<CIHHEFFHIIHHHIHFIIIIHHFHFHH<IIIIIHHHCFAFBIIIIIHHGEDHCFEEDCA:HDGFIHEHHEHEHEHHGFIHHIHHIIIHIHIGIIHIHHIHIHIIIHGHEIIHHDHGIIHHIIHIIIIHHHIHIIIIHIHGIHIIIIIIHIIIIIIIDDDDC
@HISEQ:969:HM2KJBCX2:2:1102:6168:43860 2:N:0:ACTATGCA
TCCGCAACCTGACCCAACTATCCCTATTAATCATTACATCGATCCTAGAAACCAACAAAATAGAATCTGATGTCCTATTTCATTATTCCATGCTAATGTATTCAAGCGTAAGCTTGCTTTAAACACTCTAATTTTTTCAAGGTAACAGTCCTAATTCCCCATAACATCAAATAAATGACATTATGGTTCTTTAGAAGGTGAGAACCAATAAAACCAGTACATACCAAGGCATGACCGTCCCCTACCCGCCGAGATCCAACTACGAGCTTTTTAACCGCAACAACTTTAATATACGCTATTGGAGCTGGAATTACCGCGGCTGCTGGCACCAGACTTGCCCTCCA
+
DDDDDIIIIIIHIIIIIHIIIIIIIIIIIIIIIIIIIIIIIHHIIIHIIIHIHIFHIIIIIIHIIIIII@HIIIIIIIIIIIIIIHIIIIIIIIIIIHIIIHIIIIIIIIIIIIHIIIIIIIIIIHIIIIIHHIIHHHIIIIIIIIIHIIHIIIHHEIHHIIIIIIIIIIIIIIIIIHIIIIIIIIIIIIIIIIIIIIIIIIIIIIIIIIIHIIIIIIIIIHIIIIIIIIIIIHHIIHIHHGEHIIIIIIIIIIIIIIIIIIIIHIIIIIIIIIIIIIIIHIIIIHIIIIIHHIIIIIIIIIIIIIIIIIIIIIIIIIIIIIIIIIIIIIIIIIIIIIIDDDDD
@HISEQ:969:HM2KJBCX2:2:1102:6509:44716 2:N:0:ACTATGCA
TCCGCAACCTGACCCAACTATCCCTATTAATCATTACCTCGACTCCGAAAGCCAACGAAATAGAACCGAGATCCTATTCCATTATTCCATGCACTAATGTTCAGGCTGTAGCGCCTGCTTTGAGCACTCCAATTTTTTCAAAGTAAACGTGCTGGCCACGTATAGCACTCGGTTAAGAGAACTATACACGAACCAACAAAATCGTCCGGTCAGACAGTAAACACCGCAAGGTGCACCGCCCGACCGAAACCGAGATCCAACTACGAGCTTTTTAACCGCAACAACTTTAATATACGCTATTGGAGCTGGAATTACCGCGGCTGCTGGCACCAGACTTGCCC
+
DDDDCIIIIIIIIIIIIIIIIIIIIIIIIIIIIIIIIIIIIIIIIIHIIIDHIIIIHIIHIIIIIIIHIIIIIIIHIIIIIIHHHHIIIIIIHIIHIIIIIIIIIIIIIIIIIIIIIIHIIHHIIHIIIHHIIIIIIIIIIIHHIIIIHIHIIIGIIIIIIIHHHIIIIHHIHHIHIIHIIIIIIIIIIHHIIIIIIHFIIFIIIIIIIIIIIIIIIIHIIIIIIIIIIIIIIIIHIIIHIIIIIIIHIIHIIIIIIIIHHHHIIGIIIIIIIIIIIHIIIIHGIHIIIIIIHHIIIIIIIIIIIIIIIIIIIIIIIIIIIIIIIIIIIIIIIIIIDDDDD
@HISEQ:969:HM2KJBCX2:2:1102:6881:45974 2:N:0:ACTATGCA
TCCGCAACCTGACCCAACTATCCCTATTAATCATTACATCGATCCTAGAAACCAACAAAATAGAATCGGATGTCCTATTTCATTATTCCATGCTAATGTATTCAAGCGTGAGCCTGCTTTAAACACTCTAATTTTTTCAAGGTAACAGTCCTAATTCCCCGTGACACCAAATTAATGGCATTACGGTTCTTTAGAAGGTGAGAAATCAATAATATCAGTACATACCAACGGCATGACCGAAACATTGATCCCGAAATTCAACTACGAGCTTTTTAACTGCAACAACTTTAATATACGCTATTGGAGCTGGAATTACCGCGGCTGCTGGCACCAGACTTGCCCTCCAA
+
DDDDDIIHIIIIIIIIIIIIIIIIIHIIIIIIIIIIIIHIHIIIHIIHIIIIIIHIIIIIIIHIIIIHHIIIII?HHHHIIIHIHHHEHHIIIICGHHIIIIIIIIHIIIHHIIIIIIIIIHHIIIHHHIIIIIIIIIIIIIIIHIIIIIIIIHHHIIIIIHIHHHHHIIIIIIIIIIIIIHHHHHIIHHHIIIHIIIIIIIIIIIIIIHIIIIIIIIIIIIHFIIIHIIIIIIIIIIIIIIIIHFHDHHIIHIIIIIHIIIIIIIIIHHIIIIIHIIIIIIHIIIIIIIIIIIIIIIIIIIIIIIIIHHGIIIIIIIIIIIIIIIIIIIIHIIIHIIIIHIDDDDD
@HISEQ:969:HM2KJBCX2:2:1102:6227:46194 2:N:0:ACTATGCA
TCCGCAACCTGACCCAACTATCCCTATTAATCATTACGGTGATCCTAGAAACCAACGAAATAGAATCAGTCCGTCCTATTTCATTATTCCATGCTAATGTATTCAGACGATAGTCTGCTTTAAACACTCTAATTTTTTCAAAGTAACAGTCCTGATTTCCCATCACACCAAATAAATGGCATGAAAGTTCCTCAGAAGGTAGAGATCCATCTCACCAGTACAGACAATTAAGCCTGACCAATGGGTAGACCCCGAAGTTCAACTACGAGCTTTTTAACTGCAACAACTTTAATATACGCTATTGGAGCTGGAATTACCGCGGCTGCTGGCACCAGACTTGCCCTCCAA
+
DDCDDIIIIIIIIIIIIIIIIIIIIIIIIIIIIIIIIIIHCHHHIIHHIHEHIHGIIIIHIIHIIIIIIIIIIIHIIIIIIHIIIIHIIIIIHIIHIIIIIIHIIIIIIIIIIIIIIIIIIHHIHIIIIIIIIIIIIIIIIIIIIIIIIIIIIIHIIIIIIIIIIIIIIIIIIHIIIIIIIIIIIIIIIIIIIIIIIIIIIIIIIIIIIIIIIIIIIIIIIIIIIIIIIIIIIIIIIIIIIIIHIHHIIIIIIIIIIIIIIIIIIIIIHIIIIIIIIIIIIIHIIIIIIIIIIIIIIIIIIIIIIIIIIIIIIIIIIIIIIIIIIIIIIIIIIIIIIIIIIIIDDDDD
@HISEQ:969:HM2KJBCX2:2:1102:10223:47361 2:N:0:ACTATGCA
TCCGCAACCTGACCCAACTATCCCTATTAATCATTACGTCGATCCTAGAAACCAACAAAATAGAATCAAACGTCCTATTTCGTTATTCCATGCTAATGTATTCAAGCGTGAGCCTGCTTTAAACACTCTAATTTTTTCAAAGTAACAGTCCTGATTCCCCATGACACCAAATTAATGACATCATGGTTCGTCAGAAGGTAGGAATCAATAATACCAGTACGTACAATAGCACGACCAATAAATTGATCCCGAAATTCAACTACGAGCTTTTTAACTGCAACAACTTTAATATACGCTATTGGAGCTGGAATTACCGCGGCTGCTGGCACCAGACTTGCCCTCCAA
+
DADDDIIIIHIIIIIIIIIIIIIHIIIIIIIHIHIIIIIIIIHHIIIIIIIIIIIIIIIIIIHHHIIHIIHHIIIIIIIIIIHIIGIHIIIHIIIIIIIHIHIIIIHIIIHHHIIHIIHIIHGHHHHHIIIIIIHIIIIHIIIIHIIHHIHIIIIIHHHIHHHIIIIIIIIIIIIIIIHIHHIIIIIIIIIIIIIIIIIIHHFHHHIIIIHHHIIIIIIIIIIIIIIIIIIIIIIIIIIIHIHGIIIIIIIIIIIIIIIIIIIHIIIIIIIIIIIIIIIIIIIHIHIIIIIIIIIIIIIIIIIIIIIIIIIIIIIIIIIIIIIIIIIIIIIIIIIIIIIIDDDDD
@HISEQ:969:HM2KJBCX2:2:1102:13475:47536 2:N:0:ACTATGCA
TCCGCAACCTGACCAACTATCCCTATTAATCATTACGTCAATCCTAGAAACCAACAAAATAGGATCAAACGTCCTATTTCATTATTCCATGCTAATGTATTCAAGCGTTAGCCTGCTTTAAACACTCTAATTTTTTCAAAGTAACAGTCCTGTTTCCCTGCAACACCAAATTAATGACATTACAGTTCTTCAAGAAGGAGGAACCAGTAAAGCCAGTACATACCAGAGGTACGACCAACTTACTAATCCCGAAATTCAACTACGAGCTTTTTAACTGCAACAACTTTAATATACGCTATTGGAGCTGGAATTACCGCGGCTGCTGGCACCAGACTTGCCCTCCAA
+
DDDDDIIIIIIIIIIIIIIIIIIIGIIIIIIIIIIIIIIHHIIHIIGIIIIIIIIHIHIIIHIHIIIIIIGHHHIIIIIIHHIHIIIHIIIHHIIIIIIIHIIIIIIIIIIIIIIIIIIIIIIIIIIIIIIIIHIIIIIIIIIIIIIHHIIIIIIIIIIIIIIIIIIIIIIIIIIIIIIIIIIIIIIIIIIIIIIIIIIIIIIIIIIIIIIIIIIIIIIIIIIIIIIIIIIIIIIIIIIIIIIHIIIIIIIIIIIIIIIIIIIIIIIIIIIIIIIIIIIIIIIIIIIIIIIIIIIIIHHHIIIIIIIIIIIIIIIIIIIIIIIIIIIIIIIIIIIIIIIIDDDDD
@HISEQ:969:HM2KJBCX2:2:1102:13061:48057 2:N:0:ACTATGCA
TCCGCAACCTGACCCAACTATCCCTATTAATCATTACGTCAATCCTAGAAACCAACAAAATAGGATCAAACGTCCTATTTCATTATTCCATGCTAATGTATTCAAGCGTTAGCCTGCTTTAAACACTCTAATTTTTTCAAAGTAACAGTCCTGTTTCCCTGCAACACCAAATTAATGACATTACAGTTCTTCAAGAAGGAGGAACCAGTAAAGCCAGTACATACCAGAGGCACGACCAACCTACTAATCCCGAAATTCAACTACGAGCTTTTTAACTGCAACAACTTTAATATACGCTATTGGAGCTGGAATTACCGCGGCTGCTGGCACCAGACTTGCCCTCCAA
+
DDDDDIIIIIIIIIIIIIIIIIIIIIIIIIIIIHIIIIIIIIIHHIIIIIIIIIIIIIIIHIIGIIIIIIHHIIIIIIIIIIIHIIHIHIIIHHIIIIIIIIIIIIIIIIIIIHIHIIIIIHHHIIIIIIIIHIIIIIIHIIIIIIIHIIIIIIIIIIIIIIIIIIIIIIIIIHIHIIIIIIIIIIIIIIIIHIIIIIIIHIIGIIIIIIIHIIIIIIIIIIIIHHIIIIIIHIIIIIIIIHHHHIHHIHIIIIIFHIIIIHIIIIIIHIIIGIIIIIIIHIIIIIIIIIIIIIIIIIIIIIIIIIIIIIIIIIIIIIIIIIIHIIIIIIIIIIIIIIIIIDDDDD
@HISEQ:969:HM2KJBCX2:2:1102:12653:49055 2:N:0:ACTATGCA
TCCGCAACCTGACCCAACTATCCCTATTAATCATTACGGTGATCCTAGAAACCAACGAAATAGAATCAGTCCGTCCTATTTCATTATTCCATGCTAATGTATTCAGACGATAGTCTGCTTTAAACACTCTAATTTTTTCAAAGTAACAGTCCTGATTTCCCATCACACCAAATAAATGGCATGAAAGTTCCTCAGAAGGTAGAGATCCATCTCACCAGTGCAGACAATTAAGCCTGACCAATGGGTAGACCCCGAGGTTCAACTACGAGCTTTTTAACTGCAACAACTTTAATATACGCTATTGGAGCTGGAATTACCGCGGCTGCTGGCACCAGACTTGCCCTCCAA
+
DBDDDIHIHIIIIIIIIIIIIIIIIIHIIIIHIIIIIIHHIIIIIIHHHIIIHIIIIHIHIIIHHIIHIIIIIIIIIIIIIIIIIIIIIIIIIIIIHIIIIGHIIHHHHHIIHGGHHIIIHHIIHHHGHHHIHHGGHIHHFIHGIHHHHHIIIIIIIIHIHGHIIGIHIIIIHIIIIHIHHHIIHIIHHIHIHEHIIIIIIIIIIIIIHHIIIIIHHHHIHIIIIIHHIIHHHHHCHHGHGEHHFFFHHHHEEHGHHHHIIIIIIIIIIIIIHIIIIHHIIIIIIIIIIIIIIHHIIIIIHHIIIHHFIHIIIIIIHHDHIHFFHIIHHIHIIIIIIIIIIIIDDDDC
@HISEQ:969:HM2KJBCX2:2:1102:7857:49266 2:N:0:ACTATGCA
TCCGCAACCTGACCCAACTATCCCTATTAATCATTACGTCGATCCTAGAAACCAACAAAATAGAATCAAACGTCCTATTTCATTATTCCATGCTAATGTATTCAAGCGCGAGCTTGCTTTAAACACTCTAATTTTTTCAAAGTAACAGTCCTGATTTCCCGCGACACCAAATTAATGACATCGTGGTTCGTCAGAAGGGAGAAACCAATAATGCTAGTACGTACAAAGTACGACCGACATATTAGTCCCGAAATTCAACTACGAGCTTTTTAACTGCAACAACTTTAATATACGCTATTGGAGCTGGAATTACCGCGGCTGCTGGCACCAGACTTGCCCTCCAA
+
DDDDDIIIIIIIIIIIIIIIIIIIIIIIIIIIIIIIIIIIIIIIIIIIIHIIIIIIIHIIIIHEIIIIIIIIIIIIIHIIIIGIIIIIIIHHIIIIIIIHIHHIIIIHIIIIIIIIIIIIIIIIIIIIIIIIII?IIIIIIIIIIIIIIIIIIIIIIIIIHIIIIIIIIIIIIIIIIIIIIIIIIIIIIIIHIIIIIIIIIIIIIIIIIIIIIIHIIIIIIIIIIIIIIIIIIIIIIIIIIIIIIIIIIIIIIIIIIIIIIIIIIIIIIIIIIIIIIIIIIIIIIIIHIIIIIIIIIIIIIIIIIIIIIIIIIIIIIIIIIIIIIIIIIIIIIIIIIIIDDDDD
@HISEQ:969:HM2KJBCX2:2:1102:5934:49701 2:N:0:ACTATGCA
TCCGCAACCTGACCCAACTATCCCTATTAATCATTACGGTGATCCTAGAAACCAACAAAATAGAATCATGCCGTCCTATTTTATTATTCCATGCTAATGTATTCAAGCAAAATGCCTGCTTTAAACACTCTAATTTTTTCAAAGTAAAGGTCCTGGTTCCCCGCGACACCCAATTAAGGGCATCGCGGTTCTCCAGAAGGTGAGAAATTGACTACACCAGTTCATACCCCTTAAGGCACGACCGATGTGTCAATCCCGAAATTCAACTACGAGCTTTTTAACTGCAACAACTTTAATATACGCTATTGGAGCTGGAATTACCGCGGCTGCTGGCACCAGACT
+
DDDDCIIHIIIIIIIIIIIIIHIIIIIIIIIIIIHIIIIIIIHIIIHIIIIIIIIIIHHIGGHHHIIHIIHIHHHIIIIIIIIHIIIIIIIIIHIHHIHHIHHHIHIIIHHHIGGIIIIIIIIIIIIIHHIIHHHIHHGHFHHIIGIIIHHHIHHHIHIHIIIIIIIIIIIIII;IIIHIIIIIIIIIH>IGIIIIIIIIIIIIIIIIHIIIIIIIIIIHIIIIIIIIIIIIIIIIIIIIIIGIGGIIIIIIHHIIIIIIIIIIIIIHIIIIHIIIIIIIIIHIHIHHIIIIIIIIIIIHIIIIIIIIIIIIIIIIIIIIIIIIIIIIIIIIIIIIIDDDDD
@HISEQ:969:HM2KJBCX2:2:1102:8510:50124 2:N:0:ACTATGCA
TCCGCAACCTGACCCAACTATCCCTATTAATCATTACGTCGATCCTAGAAACCAACAAAATAGAATCAAACGTCCTATTTCGTTATTCCATGCTAATGTATTCAAGCGTGAGCCTGCTTTAAACACTCTAATTTTTTCAAAGTAACAGTCCTGATTCCCCATGACACCAAATTAATGACATCATGGTTCGTCAGAAGGTAGGAATCAATAATACCAGTACGTACAATAGCACGACCAATAAATTGATCCCGAAATTCAACTACGAGCTTTTTAACTGCAACAACTTTAATATACGCTATTGGAGCTGGAATTACCGCGGCTGCTGGCACCAGACTTGCCCTCCAA
+
DDDDDIIIIIIIIIIIIIIIIIIIIIIIIIIIIIIIIIIIIIIIIIIIIIIIIIIIIIIIIIIIIIIIIIIIIIIIIIIIIHIIIIIIIIIIIIIIIIIHHIHIIIIIIIIIHIIIIIIIIIIIIIIIIIHIIIIIIIIIIIIIIIIIIIIIIIIIIHIIIIIIIIIIIIIIIIIIIIIIIIIIGIIIIIIIIIIIIIIIIIIIIIIIIIIIIIIIIIIIIIIIIIIIHIIIIIIIIIIIIIIHIIIIIIIIIIIIIIIIIIIIIIIIIIIIIIIIIIIIIIIIIIIIIIIIHIIIIIIIIH@IIIIIIIIIIIIIIIIIIIIIIIIIIIIIIIIIIIIIDDDDD
@HISEQ:969:HM2KJBCX2:2:1102:6752:49545 2:N:0:ACTATGCA
TCCGCAACCTGACCCAACTATCCCTATTAATCATTACATCGATCCTAGAAACCAACAAAATAGAATCGGATGTCCTATTTCATTATTCCATGCTAATGTATTCAAGCGTGAGCCTGCTTTAAACACTCTAATTTTTTCAAGGTAACAGTCCTAATTCCCCGTGACACCAAATTAATGGCATTACGGTTCTTTAGAAGGTGAGAAATCAATAATATCAGTACATACCAACGGCATGACCGAAACATTGATCCCGAAATTCAACTACGAGCTTTTTAACTGCAACAACTTTAATATACGCTATTGGAGCTGGAATTACCGCGGCTGCTGGCACCAGACTTGCCCTCCAA
+
DDDBDIIIIIIIIIIIIIIIIIIIIIIIIIIIIIIIIIIIIIIHIIIIIIHIIIIIIIIIIIHHHIIIHIIIIGIIIIIIIIIIIIIHIIIHFHHFFHIIIHIIIIIIIIIIIIIIIIIIIIIIIIIIIIIIIIIIIIIIIIIIIIIIIIIIIHIIIIIHGIIIHIIHIIIIIIIIIHIIIIIIIIIIHHIIIIIIIIIIIIIIIIIIIIIIIIIIIIHIIIIIIIIIIIIIIIIIIIIIIIIIHFIIGIIIIIIIIIIIIIIIIIIIIIIIIIIIIIIIIIIIIIIIIIIIIIIIIHHIIIIIIIIIIIIIIIIIIIIIIIIIIIIIIIIIIIIIIIIIIIDDDDD
@HISEQ:969:HM2KJBCX2:2:1102:16811:50877 2:N:0:ACTATGCA
TCCGCAACCTGACCCAACTATCCCTATTAATCATTACGTCGATCCTAGAAACCAACAAAATAGAATCAAACGTCCTATTTCATTATTCCATGCTAATGTATTCAAGCGCGAGCTTGCTTTAAACACTCTAATTTTTTCAAAGTAACAGTCCTGATTTCCCGCGACACCAAATTAATGACATCGTGGTTCGTCAGAAGGGAGAAACCAATAATGCTAGTACGTACAAAGTACGACCGACATATTAGTCCCGAAATTCAACTACGAGCTTTTTAACTGCAACAACTTTAATATACGCTATTGGAGCTGGAATTACCGCGGCTGCTGGCACCAGACTAGCCCTCCAA
+
DDDDDIIHIIIIIIIIIIIIHIIIIIIIIIIIIIIIIIHIIIIIIIIIIHIIIIIIIGHIIIHGHHIIIIIIIHIIIIIIIIHHIIIIIIIHHIIIIIIIIIIIIIIIIIIIIIIIIIHIHIIIHIIIIIIIIIIIIIIHHIIIHIIIIIIIIIIIIIIIIHIIIIIIIIIHIIIIIIIIIIIIIIIIIIIIIIIIIIIIIIIIIIIIIIIIIIIIIIIIIIIIIIIIIIIIHIIIIIIIIIHIIIIIIIIIIIIIIIIIIIIIIIIIIIIIIIIIIIIIIIIIIIIIIHIHIIIIIIIIIIIIIIIIIIIIIIIIIIIIIIIIIIIIIIIIIIIIIIIDDDDD
@HISEQ:969:HM2KJBCX2:2:1102:20184:51087 2:N:0:ACTATGCA
TCCGCAACCTGACCCAACTATCCCTATTAATCATTACGTCAATCCTAGAAACCAACAAAATAGGATCGAACGTACTATTTCATTATTCCATGCTAATGTATTCAAGCGTTAGCTTGCTTTAAACACTCTAATTTTTTCAAAGTAACAGTCCAGATTCCTCGCAACACCAAATTAATGGCATTACGGCTCATCAGGAAGGAGGAATCAGTGAGACCAGTACATACCAGTGGCATTACCAACCTACTGACCCCGAAATTCAACTACGAGCTTTTTAACTGCAACAACTTTAATATACGCTATTGGAGCTGGAATTACCGCGGCTGCTGGCACCAGACTTGCCCTCCAA
+
BDDD?CCE@CFF?<C<FEHHHEED1<D1DGH@HHHFHE<CCEH?FHICHHF<<FH=GHIHHF@HHIE0@FFHH1DCG1FE@G?1<1D<CDE11DFC1D@HHF@51<1DEG@G<<<1FFD@@BCGGFBCCGFHHHCH?GHEG1GA<GECFEAA21FGCCF?<@E@HDDHEHEHHEHC/G?HEGFF?GEHCHEHG<0HHFHF00HG>HGCD:1/CCHHGGIIIIIIIHEHHGHD</<<1HF?D1@GDECHDGHG@F1EHHEC<0CECGHIHHHHHHGIHHCHIIIIHHEGIHF=G0HGHEHGDHHHHHHIHIIIHHHDIHEHEGCCD@C?EEHHGDHHEHHEDD<<@<
@HISEQ:969:HM2KJBCX2:2:1102:10232:50841 2:N:0:ACTATGCA
TCCGCAACCTGACCCAACTATCCCTATTAATCATTACGTCAATCCTAGAAACCAACAAAATAGGATCAAACGTCCTATTTCATTATTCCATGCTAATGTATTCAAGCGTTAGCCTGCTTTAAACACTCTAATTTTTTCAAAGTAACAGTCCTGTTTCCCTGCAACACCAAATTAATGACATTACAGTTCTTCAAGAAGGAGGAACCAGTAAAGCCAGTGCATACCAGAGTCACGACCAACCTACTAATCCCGAAATTCAACTACGAGCTTTTTAACTGCAACAACTTTAATATACGCTATTGGAGCTGGAATTACCGCGGCTGCTGGCACCAGACTTGCCCTCCAA
+
<<D<DC?<1<<CGH?G@C1<1FHHCCGGHH@?<FE1<C<<D<CHEEHCHHHIEHHHIII1CHH111<C11D@1D<<CEG1<1D@EHFHIEC?1<FCIIIHFHHIIHIHEGIIIIHHIIHHHFBIIHHIHHEHIIIIGHHIGHIHFIHIIIIIIIIIIIHEIIIIIIIGIIIHIIHHH@HIH@HGFIIIIHHHIIIIIIIIHHHFIHIHF:FGIIIIIIIIIIIIIHGCIHIIIIIIIIIIIHHF<<-CHIIIIIIIIIIIIIIIIIIIIIIIIIHIIIIIIIIIIIIIIIIIIIIIIIIIIIIIIIIIIIIIIIIIIIIIIIIIIIIIIIIIIIIIIIIIIDDDDD
@HISEQ:969:HM2KJBCX2:2:1102:15724:51195 2:N:0:ACTATGCA
TCCGCAACCTGACCCAACTATCCCTATTAATCATTACGTCAATCCTAGAAACCAACAAAATAGGATCGAACGTCCTATTTCATTATTCCATGCTAATGTATTCAAGCGTTAGCCTGCTTTAAACACTCTAATTTTTTCAAAGTAACAGTCCTGTTTCCCTGCAACACCAAATTAATGACATTACAGTTCTTCAGAAAGGAGGAATCAGCGAAGCCAGTACATACCAGTGGCACGACCAACCTGCTGACCCCGAAATTCAACTACGAGCTTTTTAACTGCAACAACTTTAATATACGCTATTGGAGCTGGAATTACCGCGGCTGCTGGCACCAGACTTGCCCTCCAA
+
DDDDBIIIIIIIIIIIIHIIIIIHHHHIIIIIIIIIIIIIIHIIIIIIIIIIIIIIIIHHHHIIIIIIIIIHGHIHIIIHEHIIIIIIIIIIFHIIIIIIIHHHGIIIHIIIHHIHIHHHIIIIHHHHHEHHIHHHIIIHHIIIIIIIIIIIIIIIIHHIIHIIIIIIIHHHIIIIIIHIIIIHIIIIIIIIIIIIIIIIHIIGHIIIIIIIHHHIIIIIHIIIHIIHI=IIIIIIIIIIIIIHHIIIIIIIIIIIIIIIIIIIIIIIIHIIIIIIHIIIIIIIIIIIIIIIIIIIIIIIIIIIIIHIIIIIIIIHIIIHIIIIIIIIIIIIIHIIIIIIIDDDDD
@HISEQ:969:HM2KJBCX2:2:1102:3393:52506 2:N:0:ACTATGCA
TCCGCAACCTGACCCAACTATCCCTATTAATCATTACGGTGGTCCTAGAAACCAACAAAATAGAACCACAACGTCCTATTCTATTATTCCATGCTAATCTATTCAAGCAATAGCCCGCTTTAAACACTCTAATTTTTTCAAGGTAATGGTCCTGGCTCCCCAACACACCCAATAAAGGACATGCTGGCTCACCAGAAGGAAGACCCGACAGCAGACAGTACTCGCCAAAGACGGACCGCCCGGCCAGGCCTAAAATTCAACTACGAGCTTTTTAACTGCAACAACTTTAATATACGCTATTGGAGCTGGAATTACCGCGGCTGCTGGCACCAGACTTGCCCTCCAA
+
DDDDDIIIIIIIIIIIIIIIIIHGIIIIIIIIIIIHIHHHHHIIIIIIIIIIIIIII@GHIIIHHIIIIIIIIHIIIIIIIIIIIIIIIIIIIIIHIIHGIIHIIIIIIIIIHIHHHIHHIIIHHHIHHIIIIIIIHIIIIIIIIIIIIIIIIHHHHIIIHEHHIIIIIIIIIIHIIHIIIHIIIIHIIIHIIHIIIIIIIIIIIIIIIIIIIIIIIIHHIIIIIIIIIIIIIIIIIIIIIHIHGIIIIHIIIIIIIIIIIIHIIHHIIIIIIIIIIIIIHIIIIIIHIIHIIIIIIIIIIIHIIIIIIIIIIIIIIIIIIIIIIIIIIIIIIIIIIIIIIDDDDD
@HISEQ:969:HM2KJBCX2:2:1102:18930:52678 2:N:0:ACTATGCA
TCCGCAACCTGACCCAACTATCCCTATTAATCATTACGGTGGTCCTAGACCAACAAAATAGAACCACAACGTCCTATTCTATTATTCCATGCTAATCTATTCAAGCAATAGCCCGCTTTAAACACTCTAATTTTTTCAAGGTAATGGTCCTGGCTCCCCAACACACCCAATAAAGGACATGCTGGCTCACCAGAAGGAAGACCCGACAGCAGACAGTACTCGCCAAAGACGGACCGCCCGGCCAGGCCTAAAATTCAACTACGAGCTTTTTAACTGCAACAACTTTAATATACGCTATTGGAGCTGGAATTACCGCGGCTGCTGGCACCAGACTTGCCCTCCAA
+
DDDDDIIIIIIIIIIIGIIIIIIIIHIIGIHIIIIIIHHIIHIIIIHIIIIIIHIHIIIIIGHGIIIIIIIGHIIIIIIIIIIIIIIHIIIIIIIIIHIHHIHIIIIIIIIIIIIIIHIIIIIIIHIIIIIIIIHIHIIIIIIIHIIIIIHIIHHIHIIIIIIIIIHIIIIIIIIIIIIIIIIIIIHIIHIIIIIIIIIIIIIIIIIIIIIIIIIIHHIIIIIIIIIIIIIIIIIIIIIIIHIIIIIIIIIIIIIIIIIIHIIIIIHIHIHIIIIIIIIIIIIIIIIIIIIIIIIIIIIIIIIIIIIIIIIIIIIIIIIIIIIIIIIIIIIIIIIIIIIDDDDD
@HISEQ:969:HM2KJBCX2:2:1102:11739:51806 2:N:0:ACTATGCA
TCCGCAACCTGACCCAACTATCCCTATTAATCATTACGTCAATCCTAGAAACCAACAAAATAGGATCGAACGTCCTATTTCATTATTCCATGCTAATGTATTCAAGCGTTAGCTTGCTTTAAACACTCTAATTTTTTCAAAGTAACAGTCCAAATTCCCCGCAACACCAAATTAATGGCATTACGGATCATCAGGAAGGAGGAATCAGTGAGACCAGTACATACCAGAGGCATGACCAATCTACTAACCCCGAAATTCAACTACGAGCTTTTTAACTGCAACAACTTTAATATACGCTATTGGAGCTGGAATTACCGCGGCTGCTGGCACCAGACTTGCCCTCCAA
+
DDDDDHIHHIIIIEGEHHIIIHIIIIIIHIICHHIIIIHIIHHHIHIIHHIIIEHIIHHIIIHHIIHHHHIGHHHHHGGHIGIIIII?HHHGCCEHIIHIIIIIIHIHIHHEFGHHHHHHHIHHHIHHIIIHGHHIHHHHIIIHHIIHFHIIHHHHHFHHIFHHHIIHHGIIIIIIIIIHIIIIIIEHHHIIIIIHIIIIIGHIIHIHIIIIIHGIIIIIIHHHIHIIIIIIIIHHHIIIHHHGHIIIHGIIIIIHIHGIIIIFIIIIIIIIIIIIIIIIHIHHIIIIIIIIHGIIHIIIIIIIIIIHIIIIIHIHIHIIIIIIIHHIIGHHHHIIIIIIIDDDDD
@HISEQ:969:HM2KJBCX2:2:1102:6748:53056 2:N:0:ACTATGCA
TCCGCAACCTGACCCAACTATCCCTATTAATCATTACGGTGGTCCTGAAACCAACAAAATAGAACCACAACGTCCTATTCTATTATTCCATGCCAATCTATTCAAGCAATAGCCCGCTTTAAACACTCTAATTTTTTCAAGGTAATGGTCCTGGCTCCCCAACACACCCAACAAAGGACATGCTGATTCACCAGAAGGAAGACCCGACAGCAGACAGTACTCGCCAAAGACGGACCGCCCGGCCAGGCCTAAAATTCAACTACGAGCTTTTTAACTGCAACAACTTTAATATACGCTATTGGAGCTGGAATTACCGCGGCTGCTGGCACCAGACTGCCCTCCAA
+
D@@DDIHEHIEHHIGFHHIHIIHHHIIIFIIIIIHHHIHIIIHEHIEHHIGHIIIHE@HHFCHIHFEHHIIIHHIHIHIIIHIIHIIHEHHHICIHHEGEHHIHHHIHHHHHIIHIHIIHGHHIFIIIHHHHHIHIIIIHHHHHIIIHHHHHIGHEHHHIHGGCEFIIIIHIGIIIIIIIIIIIIIIIIHIGIHIIIIIIIIIHHIIIIHIHIHIIIIIIIIIIIIHIHGIIIIIH=IIH>HHHIIIIIIIIIIIHHHIHIIIHFIHHIIHHHIG?HIIIGIHHH@GIIIIIHIIHHIIIHHIIIIIIIIIIIIIIIIHIIHIHIHIIIIIIIIIIIIIDDDDD
@HISEQ:969:HM2KJBCX2:2:1102:15408:54586 2:N:0:ACTATGCA
TCCGCAACCTGACCCAACTATCCCTATTAATCATTACGTCAATCCTAGAAACCAACAAAATAGGATCAAACGTCCTATTTCATTATTCCATGCTAATGTATTCAAGCGTTAGCCTGCTTTAAACACTCTAATTTTTTCAAAGTAACAGTCCTGTTTCCCTGCAACACCAAATTAATGACATTACAGTTCTTCAAGAAGGAGGAACCAGTAAAGCCAGTGCATACCAGAGGCACGACCAACCTACTAATCCCGAAATTCAACTACGAGCTTTTTAACTGCAACAACTTTAATATACGCTATTGGAGCTGGAATTACCGCGGCTGCTGGCACCAGACTTGCCCTCCAA
+
DDBAAIHHEHHHEHHIHIIIIGHIIIHIIHIIIIIIIIIIIIIICHHIIIIIIIIIIHIIIIHIIIIIIIHIIIIIGHIIIGIIGHIHIIGIGHHIIIHIIIIIIIIIIIIIIIIIHIHIIIHHHIIIIIIIIHIHIIIIIIIIIHIIIIHHHIIHHHIIIHHIIIIIIHHHIHHHIHHHIIIIIIIIHHHIIIIHIIIHIIIHIIIIIIHIHIIIIIIIIIIIIIIIIIIIIIIHHIIIIIHHHIIIIIIIIIIIHIIIIIIHIIIIHIIIIIIIIIIIIHIHHIIIIIIIIIIIIIIIIIIIIGIIIIIIIIIIIIIIHIIIIHIIIIIIIIIIIIIIIDDCDD
@HISEQ:969:HM2KJBCX2:2:1102:9568:55303 2:N:0:ACTATGCA
TCCGCAACCTGACCCAACTATCCCTATTAATCATTACGGTGATCCTAGAAACCAACAAAATAGAACCATGCCGTCCTATTTTATTATTCCATGCTAATCTATTCAAGCACTAGCTTGCTTTAAGCACTCTAATTTTTTCAAGGTAATAGCTCTGCTTCCCCAACGCACCAAATTAATGGCATGAAGGTTATTCAGAAGGTAAGAATCCATCAAATCAGTACGAACAGTGAAGCCCGACCGATAGACAGATTCCGAAATTCAACTACGAGCTTTTTAACTGCAACAACTTTAATATACGCAATTGGAGCTGGAATTACCGCGGCTGCTGGCACCAGACTTGCCCTCCAA
+
DDDDDIIIIGIIIIHHHIIIHIIIIIIIIIIIIIIIIIGIHGHHGHFIIIIIIGIIHIIIIIIIHIIIIHIIDHIIIIIIEHIIHIHHIIFHFHIIIHHIIHIIIIIIIHIIHHIIIIIIIIIHEIIIIIIHIIIIIHIHIIIIIIIIIIIIIIHIIIGHHHIIIIIIIIHIIIHIIIIIIIIHHIIIIHIIIIIIIHIIHIIIIHIIIHIIGIIIIIIIIIHHIIIHIIIIHIHIHIIHIIIIIHHIIIIIIIIIIIIHIIIIIIIHHHHHHIIHHHIIIIIHHHHIIIHIIIHIIIIIIIIIIIIIIIIIIIIIIIIIIIIIIIIIIIIIIIIHIIIIIIIDCDDD
@HISEQ:969:HM2KJBCX2:2:1102:12918:56011 2:N:0:ACTATGCA
TCCGCAACCTGACCCAACTATCCCTATTAATCATTACGTCAATCCTAGAAACCAACAAAATAGGATCAACGTCCTATCTCATTATTCCATGCTAATGTATTCAAGCGCGAGCCTGCTTTAAACACTCTAATTTTTTCAAAGTAACAGTCCTGATTCCCCGCCACACCAAATTAATGACATGATGGTTCGTCAGAAGGTAGGAATCAGTAACACCAGTACGTACCGAAGGCACGACCAGCGTACTAATCCCGAAATTCAACTACGAGCTTTTTAACTGCAACAACTTTAATATACGCTATTGGAGCTGGAATTACCGCGGCTGCTGGCACCAGACTTGCCCTCCAA
+
B@B?BHHCHGCHIE@HHCHFHHHHIFHHHEHEFCHGCHHHCCGHIHFECGEG@G?C@CCGDCGCHHGFCHGEGEEHHHEHEHHHH@HHCHCHEHHIIHFIIHHHIECC@EDHHHFFIII?H1GFIHHHHHIGGHHIIEGHHHIHHHHHHGGFFGCIIHGHHHHHHHHHHHHIEHHIIIIIHHHIHIHHIHHIIIIIHGHHHIIHHHHHHFFFHGGG8HIIHHHEIHIIIIHEC<DEHIIHEHHEIIHDHGHEHIHHHHHHCHIHCHHCHHHHGDIIHIIIHHHCFHHIHGHHHIIHGHHHIHIHHHIIIIIIHIHHHIIIHHEGHIIHEIIHFEHIIIHHBDDDD
@HISEQ:969:HM2KJBCX2:2:1102:10060:56412 2:N:0:ACTATGCA
TCCGCAACCTGACCCAACTATCCCTATTAATCATTACGGTGATCCTAGAAACCAACAAAATAGAACCATGCCGTCCTATTCTATTATTCCATGCTAATGTATTCGAGCAAAAATGCCTGCTTTAAACACTCTAATTTTTTCAAGGTAAAGGTCCTGGATCCGCAAGACACCCAATTAAGGACATCAAGTTTCTCCAGAAGGTGAGAAATCAACAGCGACAGTTCATACCCCTTAAGGCATGACCATCACGTCAATCCCGAAATTCAACTACGAGCTTTTTAACTGCAACAACTTTAATATACGCTATTGGAGCTGGAATTACCGCGGCTGCTGGCACCAGACTTGCCCTCCAA
+
DCDDCIIIIIIIIIIIIHIIIIIIIIIIIIIIIIIIIIIIHHHIIIIHIIIIIIIIHIGHHIHGHIIIIIIIIIIIIIIIIIHIIIIIGIIIHHIIIIGHIIHHIIIIIIIGIIIIIIHIHHIIIIIHIIIIIHHIHIIIIIHIIIIIIIIIIIIHHIHGIIIHIIIIIHIIIIIIIIIIIIIHIIIIIIIIIIIIIHGIIHIHIHIIIIHIIIIIIHHIIIIIIIIIIIIIIIIIHIHIIIIIIIIIHIIHIIIHIIIIIIIIIIIIIHIIIIIIIIIIIIIIGIIIIIIIIIIIIIIIIIIIIIIIIIIIIIIIIIIIIIIIIIIHIIIIIIHIIIIIIIIIHIIIDDDDD
@HISEQ:969:HM2KJBCX2:2:1102:4660:54602 2:N:0:ACTATGCA
TCCGCAACCTGACCCAACTATCCCTATTAATCATTACGTCAATCCTAGAAACCAACAAAATAGGATCGAACGTCCTATTTCATTATTCCATGCTAATGTATTCAAGCGTTAGCCTGCTTTAAACACTCTAATTTTTTCAAAGTAACAGTCCTGTTTCCCTGCAACACCAAATTAATGACATTACAGTTCTTCAGAAAGGAGGAATCAGCGAAGCCAGTGCATACCAGTGGCACGACCAACCTGCTGACCCCGAAATTCAACTACGAGCTTTTTAACTGCAACAACTTTAATATACGCTATTGGAGCTGGAATTACCGCGGCTGCTGGCACCAGACTTGCCCTCCAA
+
DDDBDHIDHIHIHFHEHHEHHHIIIEHHIFHIHIIIIHHHHHHIIHICEHII@H@0CG1GHICHHEGEEHHCCEGHCHHHFFHIEEC<GHEHIGEFHIHIIHEHHHIIHIHHFIHFHHHHHHIIHIHIIIHHHIHIIIHIHIIIHHGHHHHIIIIIHHIIHIIIHIHIIGIIIHHHIHIGIIIIIIIIIHIIHHIIIIIIIIIIIIIIIIIIHIIHGIIIIHIHHIIIIIHIIIIIIIHIHHHHGIIIHHEHIIIHHHIIIIIHHHHIIIIIHHHIHIIIIIIIIIIIIIIIIIIIHIIIHIIIIIIIIIIIIIIHIHHIIIIIHIHFIIIIIIIIIIIIIBDDDD
@HISEQ:969:HM2KJBCX2:2:1102:3895:57186 2:N:0:ACTATGCA
TCCGCAACCTGACCCAACTATCCCTATTAATCATTACGGTGATCCTAGAAACCAACGAAATAGAATCAGTCCGTCCTATTTCATTATTCCATGCTAATGTATTCAGACGATAGTCTGCTTTAAACACTCTAATTTTTTCAAAGTAACAGTCCTGATTTCCCATCACACCAAATAAATGGCATGAAAGTTCCTCAGAAGGTAGAGATCCATCTCACCAGTGCAGACAATTAAGCCTGACCAATGGGTAGACCCCGAAGTTCAACTACGAGCTTTTTAACTGCAACAACTTTAATATACGCTATTGGAGCTGGAATTACCGCGGCTGCTGGCACCAGACTTGCCCTCCAA
+
DDDDDIIHFEEHHIIIHIHHIIHIIIIIIIIHHIIIIIIIIEGHIIIIIGFHIIIIIIIIIIIHHFHIHHIIIHIIIIHHHIHHIIIIIEHHIHHHIIIIIIHIIIIHIIIIIIHHIIIIIIIHIIIIIIIIIHIHHIIIIHHHHIIIHIIIIIIIIIIIIIIIIIIIIHIIIGIIIIIIIIIIIIIIIIIHIIIIIIIIHIIIIGIIIIHGIIIIIIIIIIIIIIIIIIIHGIIIIIIIIIIIIHFIIIHHIIIIIIIIIIHIIIIIIIIIIIIIIIIIIIHHIIIIIIIIIIIIIIIIIIIIIIIIIIIIIIIIIIIIIIIIIIIIIIIIIIIIIIIIIIIDDDDD
@HISEQ:969:HM2KJBCX2:2:1102:14844:56446 2:N:0:ACTATGCA
TCCGCAACCTGACCCAACTATCCCTATTAATCATTACGGTGATCCTAGAAACCAACAAAATAGAACCATGCCGTCCTATTCTATTATTCCATGCTAATGTATTCGAGCAAAATGCCTGCTTTAAACACTCTAATTTTTTCAAGGTAAAGGTCCTGGTTCCACATGACACCCAATTAAGGACATCATGCTTCTCCAGAAGGTGAGAAATCAACTGCGACAGTTCATACCCCTTAAGGCACGACCATCACGTCAATCCCGAAATTCAACTACGAGCTTTTTAACTGCAACAACTTTAATATACGCTATTGGAGCTGGAATTACCGCGGCTGCTGGCACCAGACTTGCCCTCCAA
+
DDDCDIIIIIIIIIIIIIIIIIIIIIIIIIIIIIIIIIIIIIIIIIHIHIIIIIIIFHIHIIHIHIIIIIIIIIIIHHIIIIIIIIIIHIIIFHIIIIIIIGIIIIIIIIIIIIIIIIIIIHIIHIIIIIIIHIIHIIIIIIHIIIIIIIIIIIIIIIIIIIIIIHGIIIIIHIIIIIIIIIIIIIIIIIIHIIIIIIHIIIIIIIIIIIIIIIIIIIIIIHIIIIIIIIIHIIIIIIIHIIIIIIHIIIHIHIIIIIIIIIIIIIIIIIIIIIIIIIIIIIIIIIIIIIIIIIIIIIIHIIIIIIIIIIIIIIIIIIIIIIIIIIIIIIIIIIIIIIIIIIIIIIIDDDDD
@HISEQ:969:HM2KJBCX2:2:1102:6037:57529 2:N:0:ACTATGCA
TCCGCAACCTGACCCAACTATCCCTATTAATCATTACGGTGATCCTAGAAACCAACAAAATAGAACCATGCCGTCCTATTCTATTATTCCATGCTAATGTATTCGAGCAAAATGCCTGCTTTAAACACTCTAATTTTTTCAAGGTAAAGGTCCTGGTTCCACATGACACCCAATTAAGGACATCATGCTTCTCCAGAAGGTGAGAAATCAACTGCGACAGTTCATACCCCTTAAGGCACGACCATCACGTCAATCCCGAAATTCAACTACGAGCTTTTTAACTGCAACAACTTTAATATACGCTATTGGAGCTGGAATTACCGCGGCTGCTGGCACCAGACTTGCCCTCCAA
+
DDCDDIIIHIIIIIHIIHHHIHIIIIIIIHHHHIIIIIIIIIIHGHHIHIIIIHGHGHGIIIHIHIIHIIHIIHIIGHHIIHGHIIGIHIIIGHIHIHIEEGHHHHIIIIIIIIIIIHIIIHHHIHHHIIHIIIIIIIIIIIIIIIIHIIIGIIIIIIIIIIHIIIIIIIIIHIIHIIIIIIIIIHIIIHIHIHIIIHIIIHHIIIGHIIIIIIIIHIIIHHIHIIIIIIIIIIIIIHIIHIIIIGIIIIGIIIIIIIIIIIIIIIIHHIIIHIGIIIIIIIIIIIIIIIIIIIHIIIIHIIIIIIIIIIIHHIIIIIIIIIIIIIIIIIIIIIIIIIIIIIIIIIHDDDDD
@HISEQ:969:HM2KJBCX2:2:1102:14090:56731 2:N:0:ACTATGCA
TCCGCAACCTGACCCAACTATCCCTATTAATCATTACGGTGATCCTAGAAACCAACGAAATAGAACCAATCCGTCCTATTTCATTATTCCATGATAATGTATTCAGACGTTAGCCTTCTTTAAACACTCTAATTTTTTCAAAGTAACAGTCCTGATTTCCTATCACACCAACTAAATGGCATGAAAGTTCCTCAGAAGGTAGAGATTTATCTCACCAGTACAGACAATTAAGCCTGACCAATGGGTAAACCCCGAAGTTCAACTACGAGCTTTTTAACTGCAACAACTTTAATATACGCTATTGGAGCTGGAATTACCGCGGCTGCTGGCACCAGACTTGCCCTCCAA
+
00<DDH?E<<F1DEHIIHIHIIIHIIIIIHIHHIIHHI0<<DGHHHHHIIIEHHHHEHHGIIECHH@FH?F1<CC<DCHFH1<CG<C11<DF111<<DEGE@1<ACHHHA<?H?F8$<D?B<@GHBDEGC<1DGIIHG(<CE@B<CGF<1?@CCC@@FH@@F?EHHGEC<0<CD0<<0//F/<9CD<<C?CC<CED.707E:I;F27D<8FHHIH:@CCC?F<<8FF1IIHGBC<<<?HCH@HE>C</F<CHGFGHHEG?HG?GC@<110@IIIIIIIIIIIIHIIIIIIIIIIIIIIIIIIIIHIIIIIIIIIIIIIIIIIIIIIIIIIHGIIIIIIIIIIIDDDDD
@HISEQ:969:HM2KJBCX2:2:1102:12892:58912 2:N:0:ACTATGCA
TCCGCAACCTGACCCAACTATCCCTATTAATCATTACGGTGATCCTAGAAACCAACAAAATAGAACCATGCCGTCCTATTCTATTATTCCATGCTAATGTATTCGAGCAAAAATGCCTGCTTTAAACACTCTAATTTTTTCAAGGTAAAGGTCCTGGATCCGCAAGACACCCAATAAAGGACATCAAGTTTCTCCAGAAGGTGAGAAATCAACAGTAACAGTTCATACCCCTTAAGGCATGACCATCACGTCAATCCCGAAATTCAACTACGAGCTTTTTAACTGCAACAACTTTAATATACGCTATTGGAGCTGGAATTACCGCGGCTGCTGGCACCAGACTTGCCCTCCAA
+
DDDCDIIIIIIIIIIIIHIIIIIIIIIIIHIIIIIIIIIIIIIIIIIIIIIIIIIIIIGIIIHIIIIIIHIIIHIGHIIIIIIIIIHIIIIHIIIIGIIIIHHHHIIIIIIIIIIIIIHIIIIIIIIIHIIIIIHIIIIIIIIHIIIIIIIIIIIIIIIIIIIIIIIIIIIIIHIIIIIIIIIIIIHIIIIIHHIIIIIIIIIIIIIIIIIIIIHIIHIIIIIIIIHIIGIHHIIIIIIIIHIIIHIHIIHGIIIIIIIIIIIHH?IIIIIIIIIIIIIIIIIIIIIIIIIIIIIIIIIHEIIIIIIIIIIIIIIIIIIIIIIIIIIIIIIIIIIIIIIHIIIIIIIHDDDDD
@HISEQ:969:HM2KJBCX2:2:1102:12638:58297 2:N:0:ACTATGCA
TCCGCAACCTGACCCAACTATCCCTATTAATCATTACGGTGATCCTAGAAACCAACAAAATAGAACCATGCGTCCTATTTCATTATTCCATGCTAATGTATTCAGGCAATAGCCTGCTTTAAGCACTCTAATTTTTTCAAGGTAACAGTCCTGCTTCCCCAACGCACCAAATTAATGGCATGCTGGTTATTCAGAAGGTAGGAATCCATCACGCCAGTACAGACCCAAAAGCCCGACCAACGGATAAATCCCGAAATTCAACTACGAGCTTTTTAACTGCAACAACTTTAATATACGCTATTGGAGCTGGAATTACCGCGGCTGCTGGCACCAGACTTGCCCTCCAA
+
ADDDDHHHHIIIIIIIIIIIIIIIIIIIIIIHIIIHIIHIIIIIIIIIIIIIIHIIFIHIIIHIIIIIIIGIIIHIGIHHIHIHEHHIIIIHIIHHEHIIIIIHIHIIIIIHIIIIIIIIIGIIIIIIIIIHHIIIIIIIIIIIIIHHHIIIIIIIIIIIIHIIIIIIIHIIHIHIHFIIIIIIIIIGIIIHHHIIIIIIIIIIHIIIHIIHIIIIIHIIIIIIHIIIIIIIIIHFIIIHIIIIHGIIIIIIIIIIHIIIIIIHIIIIIHIGIIIIIIIIIIIIIIIHIIIIHIIIIIIIHHIIIIIIIIIIIGIIIIIIIIIIIIIIIIIIIIIIIIIIIIDDDDD
@HISEQ:969:HM2KJBCX2:2:1102:9656:59322 2:N:0:ACTATGCA
TCCGCAACCTGACCCAACTATCCCTATTAATCATTACTTCGGTCCTAGAAACCAACAAAATAGAACCAAAGTCCTATTCTATTATTCCATGCTAATGTATTCAAGCGTGAGCCTGCTTTAAACACTCTAATTTTTTCAAAGTAAAAGTCCTGGATCCCCAGCGCACTCAATTAAGAGCACACTGGTTCCCCAGAAGGAAAGATCCGACCAGAGCAGTGCTTACCTTGCGGCAAGACCACCCAGCCAGATCCAAAATTCAACTACGAGCTTTTTAACTGCAACAACTTTAATATACGCTATTGGAGCTGGAATTACCGCGGCTGCTGGCACCAGACTTGCCCTCCAA
+
DD@DDHHHHHIIHFEHHHHIIHEC@HHHGHIHHEHHEG?GEEHHHHHHGIGIHHIICHIIIEHHICGHHHHHICGHIIHEGHHHCHHHCGHIGCHHHHIIIHGHH?HIIHHFHIHHEHHIIHHECHGHEIIIHFCHFHHHHHIHGIIIIIIIHHHDHHHGHHGCEGIIHEHHEHHEFCGHHHEHIIHCFGFEIHEIHEHHHHHIHIIHIHG@IIIHHHCIIHHIIHIHIHGIIIIHHIHHHGHGHHIIIHIHHEHFIHIHHHIHIHHHHIIIIIIGIHIIHFGFEIIIHEHHHHIIHIIIIIIIHEIHG@HIIHIIHDHHHHEHHEGG?HHHG@GHHHIIHDADDA
@HISEQ:969:HM2KJBCX2:2:1102:2690:60960 2:N:0:ACTATGCA
TCCGCAACCTGACCCAACTATCCCTATTAATCATTACGTCAATCCTAGAAACCAACAAAATAGGATCGAACGTCCTATTTCATTATTCCATGCTAATGTATTCAAGCGTTAGCTTGCTTTAAACACTCTAATTTTTTCAAAGTAACAGTCCAAATTCCCCGCAACACCAAATTAATGGCATTACGGATCATCAGGAAGGAGGAATCAGTGAGACCAGTACATACCAGAGGCATGACCAACCTACTAACCCCGAAATTCAACTACGAGCTTTTTAACTGCAACAACTTTAATATACGCTATTGGAGCTGGAATTACCGCGGCTGCTGGCACCAGACTTGCCCTCCAA
+
DDDDDIIIIIIIIIIIIIIIIHHIIIIIIIIIIIIIHHIIIIIIIIIIIIIIIIIIIIFHIHIIIIHHIHHIIGIIIIIGIIIIIIIGHIIIGHIHIIIIHIHHIHIIIHIIIIIIIIIIIIIIIIIIIIIIIIIIIIIIIIIIIIIHHIIIHIIGIIIHFIIHIIIIIIIHIIIIIIIIIIIIIIIIIIIIIIIIIIIIIIIIIIIIIIIIIIHHIIIIIIIIIIIIIIIIIIIIIIIIIIIHIIIIIIIIIIIIIIIIIIIIIIIIIIIIIIIIIIIIIIIIIIIIIIIIIIIIIIIIIIIIIIIHIIIIIIIIIIIIIIIIIIIIIIIIIIIIIIIIIDDDDD
@HISEQ:969:HM2KJBCX2:2:1102:6003:62163 2:N:0:ACTATGCA
TCCGCAACCTGACCCAACTATCCCTATTAATCATTACGGTGATCCTAGAAACCAACAAAATAGAACCATGCCGTCCTATTCTATTATTCCATGCTAATGTATTCGAGCAAAAATGCCTGCTTTAAACACTCTAATTTTTTCAAGGTAAAGGTCCTGGATCCGCAAGACACCCAATTAAGGACATCAAGTTTCTCCAGAAGGTGAGAAATCAACAGCGACAGTTCATACCCCTTAAGGCATGACCATCACGTCAATCCCGAAATTCAACTACGAGCTTTTTAACTGCAACAACTTTAATATACGCTATTGGAGCTGGAATTACCGCGGCTGCTGGCACCAGACTTGCCCTCCAA
+
DDDDDIHHIIIIIIIIIIIIIIIIIIIIHHIIIIIIHIIIIIIIIIIIIIIIIHIIIIHIIIIIIIIIIIIHHEHIIIHIIHHIIIIIIGFDHFIIEHIIIHHIHIIIIIIIIHHIIIIIHIIIIHIIIHIIHHIIIIIIIIIIIIIIIIIIIIIIIIIIIIIIIHIIIIIIHHHHIIIIIIIIIIIIIIHIIIIIIIIIIIIIIIIIIIIIIIIIIIIIIIIIIIIIIIIIIIIIIIHHHII=<IIIIHHHIIIIIIIIIIIIIHIIHHIIIIIIIIIIIHIIIIIIIHIIIIIIIIIIIIIIIIIIIIIIIIIIIIIIIIIIIIIIHIIIIIIIIIIIIIIIIIIIDDDDD
@HISEQ:969:HM2KJBCX2:2:1102:1805:61546 2:N:0:ACTATGCA
TCCGCAACCTGACCCAACTATCCCTATTAATCATTACGTCGATCCTAGAAACCAACAAAATAGAATCAAACGTCCTATTTCATTATTCCATGCTAATGTATTCAAGCGCGAGCTTGCTTTAAACACTCTAATTTTTTCAAAGTAACAGTCCTGATTTCCCGCGACACCAAATTAATGACATCGTGGTTCGTCAGAAGGGAGAAACCAATAATGCTAGTACGTACAAAGTACGACCGACATATTAGTCCCGAAATTCAACTACGAGCTTTTTAACTGCAACAACTTTAATATACGCTATTGGAGCTGGAATTACCGCGGCTGCTGGCACCAGACTTGCCCTCCAA
+
DDDDDIIIIIHHIIIFHIIIIIIIIIIIIHIIIIIIIFEEHIIIIIHIICHIIIIIIIH@GFHFEHIHHIIIHHHIEHHHHEHHIF@HHIIIGIIIIIHHIGHHHHHHHIIHIIHIHHIHHIIHIHHIHIIIIIIIIIHHIHHFFIIIHHHHHHIHHHHCIIHIHIIIHFIIIHIIHHHIIIIIIIIHIHIIHIII<IIIIHIHIHIIIIIIIGIIHGIIIIIIIIIIHIHEHHIIIFIIIHEHIHIIIIIIIIIIIHEIIIIIIIIHHIIIIIHIIIIGHHIHHHGHHIIHIIIIIIIIIIIIIIIIHHHEIIIHIIHHIIIIHGHIHGHHIIIIGIIDDDDD
@HISEQ:969:HM2KJBCX2:2:1102:2039:62639 2:N:0:ACTATGCA
TCCGCAACCTGACCCAACTATCCCTATTAATCATTACGGTGATCCTAGAAACCAACAAAATAGAACCATGCCGTCCTATTCTATTATTCCATGCTAATGTATTCGAGCAAAAATGCCTGCTTTAAACACTCTAATTTTTTCAGGGTAAAGGTCCTGGATCCGCAAGACACCCAATAAAGGACATCAAGTTTCTCCAGAAGGTGAGAAATCAACAGTAACAGTTCATACCCCTTAAGGCATGACCATCACGTCAATCCCGAAATTCAACTACGAGCTTTTTAACTGCAACAACTTTAATATACGCTATTGGAGCTGGAATTACCGCGGCTGCTGGCACCAGACTTGCCCTCCAA
+
DDDADIIIIIIIIIIIIIIIIIIIIIIIIHIIIIIIIIIIIIIIIIIIIIIIIIHIIHHIIIGHIIIIIIHIIHHIIIIIIIIIIIIIIIIIIIIIIIIIIIHHIIIHHIIIIHHHHHIIIIIIIIIIIIIIIIHIIIIIIIIHHIIIIIIIHIIIIIIIHIIIIIIIIIIIIIHIHIIIIIIIIIIIIHHIIHIIIIIIIIIIIIIIIIIIIIIIIIIIIIIIIIIIIIIIIIIIIIIIIIIIIIIHIIHHIIIIIIIIIIIIIIIIIIIIIIIIIIIIIIIIIIIIIIIIIIIIIIHIHIIIIIIIIIIIIIIIIIIIIIIIIIIIIIIIIIIIIIIIIIIIIIIIDDDDD
@HISEQ:969:HM2KJBCX2:2:1102:20555:62060 2:N:0:ACTATGCA
TCCGCAACCTGACCCAACTATCCCTATTAATCATTACGTCGATCCTAGAAACCAACAAAATAGAATCAAACGTCCTATTTCATTATTCCATGCTAATGTATTCAAGCGTACGCCTGCTTTAAACACTCTAATTTTTTCAAAGTAACAGTCCTGATTCCCCACGACACCAAATTAATGACATCGCGGTTCTTCAGAAGGTAGGAACCAATAATGCCAGTACGTACCGAAGCACGACCAACAATTCGATCCCGAAATTCAACTACGAGCTTTTTAACTGCAACAACTTTAATATACGCTATTGGAGCTGGAATTACCGCGGCTGCTGGCACCAGACTTGCCCTCCAA
+
DDDDDIIHHIIHIHIHIIIIIIIIIHIIIIIIIIIIIIIIIIIIIIIIIHIIIIIIHHIIHHIEHIIIIIIIIIIIIIIIIIIIIHHHIHHHHIIIIIIIHIHHIIIIIIIIIIIHHIIIIIIIIIIIIIIIHIIIHIIIIIIIIHHHHHIIHIIIIIIIIIIIIIIGIIIIIHIIIIIIIIIIIIIGIIIHIIHIIIHGIIIIIHIHIHIHIIIIIHIIIIIHIIIIIIIIIHHHHIIIIHHHIHHHIHHIIIIIIIIIIIIIGIIIIIIIIIIIIIIIIIHIHIIIIIIIIIHIIIIHIIIIIIIIIIIIIIIIIIIIIIIIIIIIIIIIIIIIIHIIDDDDD
@HISEQ:969:HM2KJBCX2:2:1102:18988:62364 2:N:0:ACTATGCA
TCCGCAACCTGACCCAACTATCCCTATTAATCATTACGGTGGTCCTAGAAACCAACAAAATAGAACCATGCCGTCCTATTCTATTATTCCATGCTAATGTATTCGAGCAAAATGCCTGCTTTAAACACTCTAATTTTTTCAAGGTAAAGGTCCTGGTTCCACATGACACCCAATTAAGGACATCATGCTTCTCCAGAAGGTGAGAAATCAACTGCGACAGTTCATACCCCTTAAGGCACGACCATCACGTCAATCCCGAAATTCAACTACGAGCTTTTTAACTGCAACAACTTTAATATACGCTATTGGAGCTGGAATTACCGCGGCTGCTGGCACCAGACTTGCCCTCCAA
+
DDDDDIIIIIIGIIIIIIIIIIIIIIIIIIIIIIIIIIIIIIIIIIIIHIIIIIIIHFHEHHHHHIIHIIIIIHHIIHIIHHEHGHIIIIIIIIIIIIIIIHIIIIIIIIIHIIIIIIIIIIIIIHHHIIIIIIHIIIIIIHIIIIHIIIIIHIIIIIIIIIIIIHIIIIIIIIIHIIIIIIIIIIIIIIIIIIIIIIIIIIIIIIIIIIIIIIIIIHIII;IIIIIIIIIIIIIIIIIIIIIIIIIIIIHIHIIIIIIIIIIIIIIIIIIIIIIIIIIIIIIIIIIIIIIIIIIIIIIIIIIIIIIIIIIIIIIIIIIIIIIIIIIIIIIIIIIIIIIIIIIIIIIDDDDD
@HISEQ:969:HM2KJBCX2:2:1102:12644:62909 2:N:0:ACTATGCA
TCCGCAACCTGACCCAACTATCCCTATTAATCATTACGTCGATCCTAGAAACCAACAAAATAGAATCAAACGTCCTATTTCGTTATTCCATGCTAATGTATTCAAGCGTGAGCCTGCTTTAAACACTCTAATTTTTTCAAAGTAACAGTCCTGATTCCCCAAGACACCAAATTAATGACATCATGGTTCGTCAGAAGGTAGGAATCAATAATACCAGTACGTACAATAGCACGACCAATAAATTGATCCCGAAATTCAACTACGAGCTTTTTAACTGCAACAACTTTAATATACGCTATTGGAGCTGGAATTACCGCGGCTGCTGGCACCAGACTTGCCCTCCAA
+
DDDDDIIIIIIIIIIIIIIIIIIIIIIIIIIIIIIIIIIIGIIIIHIIIIIIIIIIGIIIIHIGHIIIIIHIIGIIIHHIHIIIIIIHIIHIHIIIIIIIIIIIIIIIIIIIIIIIIIIIIIIIIIIIIIHIIIIIIIIIIIIIIIIIIIIHIIIIIIIIIIIIIIIIIIIIIIIIIIIIIIIHIIIIIIIIIIIIIIIIIIIIIIIIIIIHHIIIIIIIIIIIIIIIIIIIIIIIIIIIIIHHIIIIHIIIIIIIIIIIIIIIIIIIIIIIIIIIIIIIIIIIHIIIIIIIIIIIIIIIIIIIIIIIIIIIIIIIIIIIIIIIIIHIIIIIIIIIIIIIDDDDD
@HISEQ:969:HM2KJBCX2:2:1102:10359:63564 2:N:0:ACTATGCA
TCCGCAACCTGACCCAACTATCCCTATTAATCATTACGGTGATCCTAGAAACCAACGAAATAGAATCAGTCCGTCCTATTTCATTATTCCATGCTAATGTATTCAGACGATAGTCTGCTTTAAACACTCTAATTTTTTCAAAGTAACAGTCCTGATTTCCCATCACACCAAATAAATGGCATGAAAGTTCCTCAGAAGGTAGAGATCCATCTCACCAGTGCAGACAATTAAGCCTGACCAATGGGTAGACCCCGAGGTTCAACTACGAGCTTTTTAACTGCAACAACTTTAATATACGCTATTGGAGCTGGAATTACCGCGGCTGCTGGCACCAGACTTGCCCTCCAA
+
DDDCDIIIHIIIIIIIIIIIIIIIIIIIIGIHHIIFIGHIIIIIIIIIIIIIIIIIIIHIIIIIIIHIIHGEHEHGHIIIIIIIIGIIIIIIHIIFHIIIIIIIIIIIIIIIHHIIIHIHIIIIIHIIIIIIIHHHHIIIHIIIIIIIIIIIIIIIIIIIIIIIIIIHIIIIIIIHHIIIIIIHIIIIIIIIIIIIIIIHIIIIHHHGIHIIIIIIIIIIIIIIIIIIIIIIIIIIIIIIIIIIHGDIIIIIIIIIIIIIIIHIIIIIHIIIIIHIIIIIIIIIIIIIIIIIIIIIIIIHIHIIIIIIIIIIIIIIIIIIIIIIIIIIIIIIIIIIIIIIIIIDDDDD
@HISEQ:969:HM2KJBCX2:2:1102:12766:64272 2:N:0:ACTATGCA
TCCGCAACCTGACCCAACTATCCCTATTAATCATTACGGTGATCCTAGAAACCAACAAAATAGAATCATGCCGTCCTATTTTATTATTCCATGCTAATGTATTCAAGCAAAATGCCTGCTTTAAACACTCTAATTTTTTCAAAGTAAAGGTCCTGGTTCCCCGCGACACCCAATTAAGGGCATCGCGGTTCTCCAGAAGGTGAGAAATTGACTACACCAGTTCATGCCCCTTAAGGCACGACCGATGTGTCAATCCCGAAATTCAACTACGAGCTTTTTAACTGCAACAACTTTAATATACGCTATTGGAGCTGGAATTACCGCGGCTGCTGGCACCAGACTTGCCCTCCAA
+
@DBBBEHC@GHHHCGHHII?GEHHIHHIIHIHIIIGIHIHECHHCHE@@<<FC@FHHHIIIIHGHIIIIEIIDCFHHE1DGHGIHIIHIHIHHGIEHIIEH<IIHIIIIHHGIIIIIIIIEGGFHHHHHHHFHHHHIHHHHHIFHGHHHHGAGGHHHIIIIHDIIIHHHGIIIIHHG@HGHHIHIIHIHHHEHFFIIIHHI<HI<HHGIIIIHHHFIHIIIIIIIIIIIIHHIIIIIIHIIHIIHIIIHHCHDHHIHIIIHIIIIIIIHIIIIIIIIIIHHIIIIIHFHHIHIIHIIIIHIIIIIIIIIIIIHHIIIIIIIIIHIIIIIIIIHIIIHIIIIIIIIIICDDDD
@HISEQ:969:HM2KJBCX2:2:1102:3506:64579 2:N:0:ACTATGCA
TCCGCAACCTGACCCAACTATCCCTATTAATCATTACGTCAATCCTAGAAACCAACAAAATAGGATCGAACGTCCTATTTCATTATTCCATGCTAATGTATTCAAGCGTTAGCTTGCTTTAAACACTCTAATTTTTTCAAAGTAACAGTCCAAATTCCCCGCAACACCAAATTAATGGCATTACGGCTCATCAGGAAGGAGGAATCAGTGAGACCAGTGCATACCGATGGCATGACCAATCTACTAACCCCGAAATTCAACTACGAGCTTTTTAACTGCAACAACTTTAATATACGCTATTGGAGCTGGAATTACCGCGGCTGCTGGCACCAGACTTGCCCTCCAA
+
DDDDDHHHHHIII?EEHEHHIIHEHHHHCHHHEHEHHHHHICHIIIGEHIIIIGCHIIHIIIIIGGHIIHGGHHIIII?GHHHIEHHIGHIEHHIIIHHHHHHIIIHHIIIIIHHHHIIHIHHHHFHHHHHGHHHHIIHHHIHHHIIHHIIIHIIHIHIHEGHHHHHHHGHHIHHFHHHHHIIHHHHHIHEHGIHGIHHHGI<FIIHHHHHHHHHHIIHHHIHHHIIIIIIHDACFHEHGIHHHGH<HDDE@EHH?HEIIIHFGC?HHHIIIIIIIHHHCHG?HIIIHHHEHEIHIHIIHHIIHIHIIIIIHIIIIIHHIIHHIIIIHIIIIHHEHHIHHEDB@AA
@HISEQ:969:HM2KJBCX2:2:1102:6794:65129 2:N:0:ACTATGCA
TCCGCAACCTGACCCAACTATCCCTATTAATCATTACGGTGATCCTAGAAACCAACAAAATAGAACCATGCCGTCCTATTCTATTATTCCATGCTAATGTATTCGAGCAAAAATGCCTGCTTTAAACACTCTAATTTTTTCAAGGTAAAGGTCCTGGATCCGCAAGACACCCAATAAAGGACATCAAGTTTCTCCAGAAGGTGAGAAATCAACAGTAACAGTTCATACCCCTTAAGGCATGACCATCACGTCAATCCCGAAATTCAACTACGAGCTTTTTAACTGCAACAACTTTAATATACGCTATTGGAGCTGGAATTACCGCGGCTGCTGGCACCAGACTTGCCCTCCAA
+
<BD?DDHHHIEEH@GEEGEHIHE@GHIIIIIEEHHHHGHHIEHEHCHHHIH@CEHCE?CFFHE1GHCHF<1CDHIIFEHFEHEEEHHH?HEHEGHHHECHHGHH@HEHGHH?EHHHHIG?HGHHGFCEHIBFCHDHHAHHIHHCHFHHEEGCCIIHIIHGIHHCHHHGHIGHHGFHHHHEIIHGCGHHH@HD<CII;HHHIHF0FHHFGFHHHH@A@EIHH@?EEFG;HHHEHHGECHGHHCIIHIHHHHHDHHIHIHHHHHHGHIHHHCHHHCEIHIHEFEIIIHCHHIIIIHHHHGCC<DIHIIIHHHHHHHHHHGCIHIHIHIHHIIIIHIIIIIIGIHHHHDHG@@D@B
@HISEQ:969:HM2KJBCX2:2:1102:7073:65408 2:N:0:ACTATGCA
TCCGCAACCTGACCCAACTATCCCTATTAATCATTACGTCAATCCTAGAAACCAACAAAATAGGATCAAACGTCCTATTTCATTATTCCATGCTAATGTATTCAAGCGTTAGCCTGCTTTAAACACTCTAATTTTTTCAAAGTAACAGTCCTGTTTCCCTGCAACACCAAATTAATGACATTACAGTTCTTCAAGAAGGAGGAACCAGTAAAGCCAGTACATACCAGAGGCACGACCAACCTACTAATCCCGAAATTCAACTACGAGCTTTTTAACTGCAACAACTTTAATATACGCTATTGGAGCTGGAATTACCGCGGCTGCTGGCACCAGACTTGCCCTCCAA
+
DDDDDIIIIHHIIIIIIIIHIIIHHIIHIIIIIHIHIHHIHHIIHIIIIIIIHHIHIHIIIIGCGHEH?HHHHEHHIIHHIIIIIHHHHHIIIIHHHHHHHHHIIGIHIIIIHIIHHHIGHIIIIHIHHHIHIIIIIIIIIIIIIIIIHIIIHHHIIIHIIIIHHH0HHIHHHIIIIIIIIIIIIHIHFIIIIIIIIIIIIHIHIHIIIIIIIIIIIIIIIIIIIIIIHIIIIIIIHH9HIIIHHIIIIIIIHHIIHIIIIHHIIIIIIIIIIIIIIIIIIIIIIIIIIIIIIIIIIIIIIIIIIIIIIIIIIIIIIIIIIIIIIIIIIHIIIIIIIIIIIDDDDD
@HISEQ:969:HM2KJBCX2:2:1102:5453:65655 2:N:0:ACTATGCA
TCCGCAACCTGACCCAACTATCCCTATTAATCATTACGTCGATCCTAGAAACCAACAAAATAGAATCAAACGTCCTATTTCGTTATTCCATGCTAATGTATTCAAGCGTGAGCCTGCTTTAAACACTCTAATTTTTTCAAAGTAACAGTCCTGATTCCCCATGACACCAAATTAATGACATCATGGTTCGTCAGAAGGTAGGAATCAATAATACCAGTACGTACAATAGCACGACCAATAAATTGATCCCGAAATTCAACTACGAGCTTTTTAACTGCAACAACTTTAATATACGCTATTGGAGCTGGAATTACCGCGGCTGCTGGCACCAGACG
+
DDDDDIIIIIIIIIIIIIIIIIIIIIIIIIIIIIIIIHIIIIIIIIIIIIIIIIIIIEHHIIIGIIIIIIIHIIIIHIGIIHIIIIIIIIIIIIIIIIIIIIIIIIHIIIIIIIIIIIIIIIIIIIIIIIIIIIHIIIIIHIIIIIIIIIIIIIIIIIIIIIIIIIIIIIIIIIIIIIIIIIIIIIIIIIIIIIIIIIIIHIIIIIIIIIIIHIIIIIIIIIIIIIIIIIIIIHIIIIIIIIIIIIIIIIIIIIIIIIIIGIIIIHIIIIIIIIIIIIIIIIIIIIIIIIIIIIIIIIIIIIIIIIIIIIIIIIIIIIIIIIIIIIIIIIDDDDD
@HISEQ:969:HM2KJBCX2:2:1102:6419:65843 2:N:0:ACTATGCA
TCCGCAACCTGACCCAACTATCCCTATTAATCATTACGTCAATCCTAGAAACCAACAAAATAGAACCATGCCGTCCTATTCTATTATTCCATGCTAATGTATTCGAGCAAAAATGCCTGCTTTAAACACTCTAATTTTTTCAAGGTAAAGGTCCTGGATCCGCAAGACACCCAATAAAGGACATCAAGTTTCTCCAGAAGGTGAGAAATCAACAGTAACAGTTCATACCCCTTAAGGCATGACCGTCACGTCAATCCCGAAATTCAACTACGAGCTTTTTAACTGCAACAACTTTAATATACGCTATTGGAGCTGGAATTACCGCGGCTGCTGGCACCAGACTTGCCCTCCAA
+
DDDDCHHHHFGHHHHEHHIIC?FHHGIIIIFHEHIIIIHIIIIIGIIGIHHHHHHH@EHHIIE?DDHHEHECDHHHHFHH?HHHIHHIEHHIEEGHEGFH?1<D1GCHHFHHIHHHIHIIEHHIIHHHHIIHFHIHIHHIHIHHGHIIHHFIHIHCIHIHHIIIIHIHHHHHIHEGIIIIHGIHHHHHHIHIHEHHCHGH<HHIIIIIGIIIIIIHIIHHEHHIIIHIIHHHHHIHIIHHHGIHIIIIHGFGIHCCIIGIFIHIIIIHHHHHHHIIIIIIHHIIHFGIIIIHHIIHHHE@GHHGCHGEHIIIIIHIIIIIHIIIIIHHHHHIHGHHGIIIIIIIIIIFDADDD
@HISEQ:969:HM2KJBCX2:2:1102:7420:65955 2:N:0:ACTATGCA
TCCGCAACCTGACCCAACTATCCCTATTAATCATTACGTCAATCCTAGAAACCAACAAAATAGGATCGAACGTCCTATTTCATTATTCCATGCTAATGTATTCAAGCGTTAGCCTGCTTTAAACACTCTAATTTTTTCAAAGTAACAGTCCCGTTTCCCTGCAACACCAAATTAATGACATTACAGTTCTTCAGAAAGGAGGAATCAGCGAAGCCAGTACATACCAGTGGCACGACCAACCTGCTGACCCCGAAATTCAACTACGAGCTTTTTAACTGCAACAACTTTAATATACGCTATTGGAGCTGGAATTACCGCGGCTGCTGGCACCAGACTTGCCCTCCAA
+
BDDDDIHIHHFIIIIIHIIIHHIIHIIIIIHIIHIGHIIIIIIIIGIIHIIIIIIIIIGIIIEHHIICGHGIHHHHHHFCHEHHHHHIEHHHCFFHHHHHHC@HIHIHIIIHHHGHIFIIIHHHHIIHHIIIIHHHHHHHIHIIIIHHHHHHHHHHHHHHIIIIIIIIIIIIIIHIIHHIIIHIIHHFIHIIIIIIIIIIIHIHHIIIIIIHHHHIIIIHIHHHIHIHHHIHDHHIIIIII<EFDIIIIIIIIGHIGHIIIIIIIIIGIIIIIIHIIIHEIIIIIIIHIHHIIIHIHIIIIIIIHHHIIIIIHIIIIIIIIIIIIIIHHIIIIIIHIIIIIBDDA@
@HISEQ:969:HM2KJBCX2:2:1102:5054:67418 2:N:0:ACTATGCA
TCCGCAACCTGACCCAACTATCCCTATTAATCATTACGTCAATCCTAGAAACCAACAAAATAGGATCGAACGTCCTATTTCATTATTCCATGCTAATGTATTCAAGCGTTAGCCTGCTTTAAACACTCTAATTTTTTCAAAGTAACAGTCCTGTTTCCCTGCAACACCAAATTAATGACATTACAGTTCTTCAAGAAGGAGGAATCAGTAAAGCCAGTACACACCATTGGCACGACCAACCTACTGACCCCGAAATTCAACTACGAGCTTTTTAACTGCAACAACTTTAATATACGCTATTGGAGCTGGAATTACCGCGGCTGCTGGCACCAGACTTGCCCTCCAA
+
DBDDDIIHIIIHIHIIIIIIIIIIIIIIIIIHIIIIIIIIIIIIIIIIIIIIHIGIHIHIIHHIGHHFEHHHHIHHEHHHHIIIIGHFEHFIIHIIIIHHHFHHIHIHHHIIIIIIIIHHHHHIIHHIHHIIIIIHIIIHIIHHIHIIIIHIIHHHHHHIIIIIIHIHEHHHHHIIIIIIIIIHIIIHGHIIHIIIIHIIHHHIFIIIIIIIIHHIIIIIIHHIIIII<IIIIIIIIHIIIIHFHIHIIIIIIIIIIIIIIIIIIIIIIIIIIIHIIIIIIIIIIIIIHHHIIIIIIIIHIIIIIIIIIIIIIIIIIIIIIIIIIIIIIIIIIIIIIIIIIDDDDD
@HISEQ:969:HM2KJBCX2:2:1102:20075:68088 2:N:0:ACTATGCA
TCCGCAACCTGACCCAACTATCCCTATTAATCATTACGTCGATCTTAGAAACCAACAAAATAAGATCAAACGTCCTATTTCATTATTCCATGCTAATGTATTCAAGCGAATGCCTGCTTTAAACACTCTAATTTTTTCAAAGTAACAGTCCTGATTTCCCACGACACCAAATTAATGACATCGTGGTTCGTCAGAAGGGAGAAACCGACAGGGCCAGTACACACCAGAGGCGCGACCGACCCGTCGATCCCGAAATTCAACTACGAGCTTTTTAACTGCAACAACTTTAATATACGCTATTGGAGCTGGAATTACCGCGGCTGCTGGCACCAGACTTGCCCTCCAA
+
DDDDDIIHHHHHHIIHIHIIHIIIIIIIIIIIIIHHIIIIHIIIIIIIGIIIIHIIIIIIHH?HHHIIIIIIIEHHIIIIIIIIFHIIHIIIIIIIIIIHHGHIIIIIIIIIIIIIIIIIIHHHHHIIIIIHIIIIIIHHIIIIIIIIIIIIIIIHIHGHHIIIIIIHIHIHIIIIIIIIIIIIIIIIHIHIIIIIIHIHHIIIIIIIIIIIIIIIIHIIIIIHIIIIIIIIIIIIIIIGIIIIHIIIIIIHIIIIIIIIIIIIIIIIIIIIIIIIIIIIIIIHHHGGHIIIIIIIIIIIHIIIIIIIIIIIIIIIIIIIIIIIIIIIIIIIIIIIIIIIIDDDDD
@HISEQ:969:HM2KJBCX2:2:1102:11741:68627 2:N:0:ACTATGCA
TCCGCAACCTGACCCAACTATCCCTATTAATCATTACGTCAATCCTAGAAACCAACAAAATAGGATCGAACGTCCTATTTCATTATTCCATGCTAATGTATTCAAGCGTTAGCCTGCTTTAAACACTCTAATTTTTTCAAAGTAACAGTCCTGTTTCCCTGCAACACCAAGTTAATGACATTACAGTTCTTCAAGAAGGAGGAATCAGTAAAGCCAGTACATACCATAGGCACGACCAACCTACTGACCCCGAAATTCAACTACGAGCTTTTTAACTGCAACAACTTTAATATACGCTATTGGAGCTGGAATTACCGCGGCTGCTGGCACCAGACTTGCCCTCCAA
+
CDCBDIIHHIHIIHIHIIIIIIIIIIIIIIIIIIIIIGIHIHHIIIIIIIIIIIIIEFHHIIHHHIHIIIIIEHIIGEHIIGHHIIIIHHHHHIIIIIIIIHGHHIHHIIIIIHIIIIIHHIIIIIIIIIIIIIIIHHHIHIIIIHIIIIHIIIIIIIIIIIIIHHIIIHIHIIIIIIIIIIIIIIIIIIIIIIIIIIIIIIIIIIIIIIIIIHHIIIIIIIIIIIIIIIIIGIIIHIIIIHHHGIIIIIIIIIHIIIIIIIIIIIIIIIIIIHFIIIIIIIIHIIHIIIIIIHIIIIIIIIIIIIIIIIIIHIIIIIIIIIIIIIIIIIIIIIIIIIIIIDDDDD
@HISEQ:969:HM2KJBCX2:2:1102:1547:69680 2:N:0:ACTATGCA
TCCGCAACCTGACCCAACTATCCCTATTAATCATTACGTCAATCCTAGAAACCAACAAAATAGGATCGAACGTCCTATTTCATTATTCCATGCTAATGTATTCAAGCGTTAGCTTGCTTTAAACACTCTAATTTTTTCAAAGTAACAGTCCAAATTCCCCGCAACACCAAATTAATGGCATTACGGATCATCAGGAAGGAGGAATCAGTGAGACCAGTACATACCAGAGGCATGACCAATCTACTAACCCCGAAATTCAACTACGAGCTTTTTAACTGCAACAACTTTAATATACGCTATTGGAGCTGGAATTACCGCGGCTGCTGGCACCAGACTTGCCCTCCAA
+
ABDDDIDHHHHIICCHHHIIIIGHHGEHHHIHHHHHHHGHIIHIIIICGEHIHHHEHHHHFHHEHGHIHGHGHH0C?GHHHHIHGIHH@HHHFHIHHIHHHHHFHEHIIHIGEHHHGHIHGCBBCHEHHHECGHGCGEHIIHIHHHHF9IHHE@FEHHHIIIHGHFHEEEHIHGHFHHCEGHHGEHGFHHIIHGIIIHIIIIIIIIHEEFEGIHIIIIHHIIIHHGHHIHIIIGHHFCEFGFCFFC<GIIHGHIIIIIIIIGIIIIIIHIHHHD<IIIHHIHHFIIIIIIHHHHIGIHIHFHIIIIIIIIIIIIIIIIIIIIIIIIIIIIIIHHIHIIIHE@DDDD
@HISEQ:969:HM2KJBCX2:2:1102:16967:69629 2:N:0:ACTATGCA
TCCGCAACCTGACCCAACTATCCCTATTAATCATTACGGTGATCCTAGAAACCAACAAAATAGAACCATGCCGTCCTATTCTATTATTCCATGCTAATGTATTCGAGCAAAAATGCCTGCTTTAAACACTCTAATTTTTTCAAGGTAAAGGTCCTGGATCCGCAAGACACCCAATTAAGGACATCAAGTTTCTCCAGAAGGTGAGAAATCAACAGCGACAGTTCATACCCCTTAAGGCATGACCATCACGTCAATCCCGAAATTCAACTACGAGCTTTTTAACTGCAACAACTTTAATATACGCTATTGGAGCTGGAATTACCGCGGCTGCTGGCACCAGACTTGCCCTCCAA
+
DDDDDIIIIIIIHIIIIIIIIIIIIIIIIIIIIIIGIIIIIIIIHHHHHIIIIIHIHHIIIIHHHIIIIHGHHCHHIIHHIHIIIIHIIGHEEHGHIHHGFCFIHIFHHHHHIIIIIIHIHHGGIHIIIIIHHIIHIHHHGHHIIHHIHIHIIIIIHIIIIHHHHHHIIIIIIIIIIGIIHIIHEHGIIIHIHIIIIHHGIIIIIIIIIIIIHIIHGIIIIHIIIHIIIIIIIIIIIIIIIIIIIIIIIIHGIIIIHIIIIIIIIIIIHEIIIIIIIIIIIHIIIIIIIIHIIIIIIIIIHIIIIIIIIIHIIIIIIIIIIIIIIIIIIIIIIIIIIIIIHIHHIIIIDDDDD
@HISEQ:969:HM2KJBCX2:2:1102:7961:69783 2:N:0:ACTATGCA
TCCGCAACCTGACCCAACTATCCCTATTAATCATTACGGTGATCCTAGAAACCAACAAAATAGAACCATGCCGTCCTATTCTATTATTCCATGCTAATGTATTCGAGCAAAAATGCCTGCTTTAAACACTCTAATTTTTTCAAGGTAAAGGTCCTGGATCCGCAAGACACCCAATAAAGGACATCAAGTTTCTCCAGAAGGTGAGAAATCAACAGTAACAGTTCATACCCCTTAAGGCATGACCATCACGTCAATCCCGAAATTCAACTACGAGCTTTTTAACTGCAACAACTTTAATATACGCTATTGGAGCTGGAATTACCGCGGCTGCTGGCACCAGACTTGCCCTCCAA
+
DDBBDHHDHIIIHIIIHHIIIHHIHIIIIHIIIHHIGHIIIEHHIIHHHIHHHIIIGEHHHIHHGEEHH@EHHIIHHIIHHHIIIIIIGHHIIIIIIGIIIGHHHFHIIIIIIIHHGHFIIHHIIIIIIHHIHEIHHIIIHIIIIIIHIIIIHIIIIHHIIHHIHIIHIHDIIHIIHIIHHIHIIIIHFHHIIIHIIIIIIIIHHEHIIIIIHIIIIIIIIHIIIHIIIHHIIIIHIIHHIIIIIHHHIHHDIIIIGIIIIIIHIIIHEHIIHHIIIIIIHHHIIIIIHIIIIIIIIIHHCGIIIIIIIIGIIIIIIIIIIIIIIIIIIIIIIGIIIIIIIIIIIIIIDDD@@
@HISEQ:969:HM2KJBCX2:2:1102:4758:69861 2:N:0:ACTATGCA
TCCGCAACCTGACCCAACTATCCCTATTAATCATTACGTCGATCCTAGAAACCAACAAAATAGAATCAAACGTCCTATTTCATTATTCCATGCTAATGTATTCAAGCGTAAGCCTGCTTTAAACACTCTAATTTTTTCAAAGTAACAGTCCTGATTCCCCACGACACCAAATTAATGACATCGCGGTTCTTCAGAAGGTAGGAACCAATAATGCCAGTGCGTACCGAAGCACGACCAACAATTTGATCCCGAAATTCAACTACGAGCTTTTTAACTGCAACAACTTTAATATACGCTATTGGAGCTGGAATTACCGCGGCTGCTGGCACCAGACTTGCCCTCCAA
+
D@@@0CH/DCGH@DHHGCCHCFC@G<FEEHHGHIIIFHHHCHIHHIHIHHH@HHHHCE<<CC@HHGEHHII@<FHHHEHFGHIIIIFH?EH1D@CHIHIIHHHIIHHEGHFHEHHHIIHHHGGBHHIIHIHIHHHIHIIHIIHHHGHHFFHHIHIIIIHHHHHHEHIEHIHHHIIHEIIIHHIIHICE?FIIHHHIHIHIIHIHHHIHHGEIIHHHDHDH<IHIIIIIHIHIIIHHHIHHHHGHHHGIHHHHCEIHHHGGEEIIHIIHHIIHHCHHHIIIIHHGEIIIHIHHHHIIIHHEHHHIIIHIIIIIIIIIIIIIIIHHHHHHIHHIIHHIIHIICDDDB
@HISEQ:969:HM2KJBCX2:2:1102:7751:70720 2:N:0:ACTATGCA
TCCGCAACCTGACCCAACTATCCCTATTAATCATTACATCGATCCTAGAAACCAACAAAATAGAATCGGATGTCCTATTTCATTATTCCATGCTAATGTATTCAAGCGTGAGCCTGCTTTAAACACTCTAATTTTTTCAAGGTAACAGTCCTAATTCCCCGTGACACCAAATTAATGGCATTACGGTTCTTTAGAAGGTGAGAAATCAATAATATCAGTACATACCAACGGCATGACCAATACATTGATCCCGAAATTCAACTACGAGCTTTTTAACTGCAACAACTTTAATATACGCTATTGGAGCTGGAATTACCGCGGCTGCTGGCACCAGACTTGCCCTCCAA
+
0BD?DDHCECEHIHHIE=G@HHCHHFEGH?H@GHCFH@CGH@GHFH@@HHGIGHHEH1EHCGFHHII1C<D?11<<F<G@GECEHH1CH11<DGE?GGG@C?HHEFHF@BHCHHF?FFHHGHGHEHI?CGHHCH@GHHFG@DGECD7GCFIIHHEHCHCHCG@HHHHHEHHDHHGCGCCCGCG/FDC@HCHHHD88EFEGE@IIHHHIHHGHFFHGG%CHHFEHGHHEIFH?EHEHHIHHHCHHC<EECE/FIIIHD1HHGIIIHIHHHFHIHEHGGHHHFHHHHHHEEFG@EEH?GHEHHHHEIHHCGEGIIHHECDHHEHEHCC1FHGEG@CCIHIHCHG0<?00
@HISEQ:969:HM2KJBCX2:2:1102:11101:69598 2:N:0:ACTATGCA
TCCGCAACCTGACCCAACTATCCCTATTAATCATTACGTCAACCCTAGAAACCAACAAAATAGGATCGATCGTCCTATTTCATTATTCCGTGCTAATGTATTCAAGCGTTAGCTTGCTTTAAACGCTCTAATTTTTTCAAAGTAACAGTCCTGTTTCCCCGCAACACCAACTTAATGGCATTACGGTTCTACAAGAGGGAGGAATCAGCGAGACCAGTGCATACCAGTGGCACGACCAACCTGCTGACCCCGAAATTCAACTACGAGCTTTTTAACTGCAACAACTTTAATATACGCTATTGGAGCTGGAATTACCGCGGCTGCTGGCACCAGACTTGCCCTCCAA
+
DDDDDIIIIIIIIIIIIIIHIIIIIIIIIIIIIIIIIIIIIIIGIIIHIIIIIIIIIHIHIIHIIIIIHIIIIIIHIIIHGIIHHHIIIIHHIIIIIIIIIIIIIIIIIIIIIIIIIIIIIHHIIIIIIIIIIIHIIHIIIIIIIIIIIIIIIIIIHIIIIIIIIIIIIIIIIIIIIIIIIHIIIIIIHIIIIIIIIIIIIIIIIIIIIIIIIIIIIIIIIIIIIIIIIIIIIIIIIHHIIIIHGIIIIIIIIIIIIIIIIIIIIIIIIIIIIHIIIIIIIIIIIIIIIIIIIIIIIIIIIIIIIIIIIIIIIIIIIIIIIGIIIIIIIIIIIIIIIIIIIDDDDD
@HISEQ:969:HM2KJBCX2:2:1102:20894:71015 2:N:0:ACTATGCA
TCCGCAACCTGACCCAACTATCCCTATTAATCATTACGTTGATTCTAGAAACCAACAAAAATAGAATCTAACGTCCTATTTCATTATTCCATGCTAATGTATTCAAGCGCGTGCCTGCTTTAAACACTCTAATTTTTTCAAAGTAACATCCTGACTCCCCACAACATCAAATTAATGACATCATGATTCATCAGAAGGGAGAAATCAATGACATTAGTACGTACCAAAGGCACGACCGACGTATTGATCCCGAAATTCAACTACGAGCTTTTTAACTGCAACAACTTTAATATACGCTATTGGAGCTGGAATTACCGCGGCTGCTGGCACCAGACTTGCCCTCCAA
+
DDDCDIIIIIIIIIIIIIIIIIIIIIIIIIIIIIIIIIIIIGGHIIIIIIIIIIIIIGIIGIIHIIIIIIIIIIIIIHHIHIIIIHIIHIIIIIHIIIIIIGIIIIIIHIIIHIIIIIIIIIIIIIIIHIHIIIHIIIIHIIIIHHIIIIIIHHIFHIIIIIHHHHHHIIIIIIHIIIIIIIIIHHHIIIIIIIIIIIIIIIHIIIIHIHHHHIIIIIIIIHIIHIHHIIHHI<HHHGHGIIIHDHHIIIIIIIIIIIIIIIHIHGIIIIIHHFGIIHIHIIIHIIIIIIHHIHIIIIIIIIIHIIHIHHIHIHIIIIIIIIIIIIIIIIIIIHIIIIIIIDDDBA
@HISEQ:969:HM2KJBCX2:2:1102:15812:71350 2:N:0:ACTATGCA
TCCGCAACCTGACCCAACTATCCCTATTAATCATTACGGCGGTCCTAGAAACCAACAAAATAGAACCGCACGTCCTATTCTATTATTCCATGCTAATGTATCCGAGCAAAGGCCTGCTTTGAACACTCTAATTTTTTCAAAGTAAAAGTCCTGGTTCCCCGACACGGCCAGTGAAGGCCATGCGGCTCCCCAGAAGGAAAGGCCCGGCCGGACCAGTGCACGCGGTGAGGCGGACCGGCCAGCCAGGCCCAAGGTTCAACTACGAGCTTTTTAACTGCAACAACTTTAATATACGCTATTGGAGCTGGAATTACCGCGGCTGCTGGCACCAGACTTGCCCTCCAA
+
DAAABHDHHHHIIEHHIC<DGE?GGHGHHGHIGI1CGEDC??EH<FH@FHFHGHHCH?FEEFEEHH1CCHG<GE=0<@1<F@HFF@GHHHG1GECHHGIHHCGHHIHHHGIHHCGHHHIHHHHHH1IHHHGHHHEGCHGHHHHGGFCIHHGIIHHHIIHHHHHHHHGHHIIHHHIHHGIIHIHHHDEEGHIHIHF;EHIHIHHIIIIIHIHIHIHIHGGIGIIIIIIIIIIIHIIIIIHEIHHGIIHFEGHIHIHIHHIHIIIIIIIHHIIIIIIIIIIIHHHGIIIIHIIIIIIIIIIIIIHIIIIIIIIIIIHIIIIIIIHIIGHIHIIIIIIIHHIIDDCDD
@HISEQ:969:HM2KJBCX2:2:1102:12260:71975 2:N:0:ACTATGCA
TCCGCAACCTGACCCAACTATCCCTATTAATCATTACGGTGATCCTAGAAACCAACAAAATAGAACCATGCCGTCCTATTCTATTATTCCATGCTAATGTATTCGAGCAAAAATGCCTGCTTTAAACACTCTAATTTTTTCAAGGTAAAGGTCCTGGATCCGCAAGACACCCAATAAAGGACATCAAGTTTCTCCAGAAGGTGAGAAATCAACAGTAACAGTTCATACCCCTTAAGGCATGACCATCACGTCAATCCCGAAATTCAACTACGAGCTTTTTAACTGCAACAACTTTAATATACGCTATTGGAGCTGGAATTACCGCGGCTGCTGGCACCAGACTTGCCCTCCAA
+
DDDDDIIIIIIGIIIIHIIIIIIIIIIIIIIIIIIIIIIIGHHHIIIIIIIHIIIIIICHIIHIGHIIIGIIHHHIIIIIGIIHIHHHIIHIHHIIIIIHIHHIIIIIIIIGIIIIIIIIIIIIIIIIIIIIIIIIIIIIHIIIIIIIIIIIIIIIIIIIIHIIIIIIIHFHIIIIIIIIIIIIIIIIIIIIIIIIIIIIIIIIIIIIIIIIIIIIIIIIIIIIIIIIIIIIIIIIIHIIIIIIIIIII*HHIIIIIIIIIIIIIIIIIIIIIIIIIIIIIIIIIIIIIIIIIIIIIIIIHIIIIIIIIIIIIIIIIIIIIIIIIIIIIIIIIIIIIIIIIIIIIIIIDDDDD
@HISEQ:969:HM2KJBCX2:2:1102:15794:72399 2:N:0:ACTATGCA
TCCGCAACCTGACCCAACTATCCCTATTAATCATTACGGTGATTCAGAAACCAACAAAACAGGACCACCGTCCTATTTTATTATTCCATGCTAATGTATTCAGACATAAGCCTGCTTTGAACACTCTAATTTTTTCAAGGTAAAGGTCCTGGTTTCCTACCACGCTAAATTAATAACATGATAGTTCCCCAGAAGGTAGAAATTCTACACGCCAGTACAGACAATAGCCCGACCAACGATAGAACCCCGAAATTCAACTACGAGCTTTTTAACTGCAACAACTTTAGTATACGCTATTGGAGCTGGAATTACCGCGGCTGCTGGCACCAGACTTGCCCTCCAA
+
DDDDDIIIHIIIIIIIIIIIIIIIIIIIIIIIIIIIIHHIIIIIIIIIIHIIIIIIIIIIIHHIIIIEGHHHII@EHIIIIIIIIIIIIIIIIIIIIIIIIIIHIIIIIIIIIIIIHIIIIHIIIIIIIIIIIIIIIHHIHHIIIIIIIIIIIHIIIIIIGHIIHGIIHEHHHIIIIHHIIIIIIIIIIIIIHIIIIIIIHIIHHIIHHIIIIHIIIIIIIIIIIIIGIIIHHIIIIIIIIHIIIIIHIIIIIIIIIIIIIIIIIIIIIIIIHIHIIIGIHIIIIIIIIIIIIIIIIIIIIIIIIIIIHIIIIIIIIIIIIIIIIIIIIIIIIIIIHIDCDDD
@HISEQ:969:HM2KJBCX2:2:1102:17187:72395 2:N:0:ACTATGCA
TCCGCAACCTGACCCAACTATCCCTATTAATCATTACGGTGATCCTAGAAACCAACAAAATAGAACCATGCCGTCCTATTCTATTATTCCATGCTAATGTATTCGAGCAAAATGCCTGCTTTAAACACTCTAATTTTTTCAAGGTAAAGGTCCTGGTTCCACATGACACCCAATTAAGGACATCATGCTTCTCCAGAAGGTGAGAAATCAACTGCGACAGTTCATACCCCTTAAGGCACGACCATCACGTCAATCCCGAAATTCAACTACGAGCTTTTTAACTGCAACAACTTTAATATACGCTATTGGAGCTGGAATTACCGCGGCTGCTGGCACCAGACTTGCCCTCCAA
+
DDDDDIIIIIIIIIIIIIIIIIIIIIIIIIIIIIIIIIHIHHIIGIIHIIIIIIIIIIIHHHHIIIIIIIHIGHGIIHHHIIIIIIIIIIIIIIIIIIGHHGIIIIIIIIIIIHHIIIIIIIIIHHHIIIIIHHIIIIIIIIIIIIIIIHIIHHIIIIIIIIHHGIIIHIIIIIIIIIIIIIIIHIIIIIIIIIIIIIIIIIIIIIIIIIHHHHHHIIIIIIIIIIIIIIHIIIIIIIIIHIIIIIIIIIHIIIIIIIIIIIIIIIIIIIIIGIIIIIIIIIIHIIIIIIHEIIIIIIIHIIIIIIIIIIGIIIIIIIGIIIIIIIIIIIIIIIHIIIIIIIIIIIIDDDDD
@HISEQ:969:HM2KJBCX2:2:1102:13720:72889 2:N:0:ACTATGCA
TCCGCAACCTGACCCAACTATCCCTATTAATCATTACGTCAATCCTAGAAACCAACAAAATAGGATCGAACGTCCTATTTCATTATTCCATGCTAATGTATTCAAGCGTTAGCCTGCTTTAAACACTCTAATTTTTTCAAAGTAACAGTCCTGTTTCCCTGCAACACCAAATTAATGACATTACAGTTCTTCAAGAAGGAGGAATCAGTAAAGCCAGTACATACCATAGGCACGACCAACCTACTGACCCCGAAATTCAACTACGAGCTTTTTAACTGCAACAACTTTAATATACGCTATTGGAGCTGGAATTACCGCGGCTGCTGGCACCAGACTAGCCCTCCAA
+
DDDDDIIGIIIIIIIIIIIIIIIIIIIIIIIIIIIEHIIIIIIHIIIIIIIIIIIIHHEHIFHHHIIIIHHIIIIIIIHHIIIHIIIIFIIHGHGHHIIIIIIIIIIIIIIIIIIIHIIIHIHIIIHHEHIIIIIIIIIHIIIIIIIIIIIIGIIIIHIIIIIIIIIIIIIIIIIIIIIIIIIIIIIIIIIIIIIIIIIIIIIGIIIIIIIIIIIIIIIIIIIHIIIHIIIIIIII>HHHIIHHHIIIIIIIIIIIIIIIIIIIIIIHIIIIIIHHIIIIIIIIIIHIIHHHHIIIIIIIIIIIIIIIIIIIGIIIIIIIIIIIIIIIIIIIIIIIIIIIIDDDDD
@HISEQ:969:HM2KJBCX2:2:1102:5164:74118 2:N:0:ACTATGCA
TCCGCAACCTGACCCAACTATCCCTATTAATCATTACATCGATCCTAGAAACCAACAAAATAGAATCGGATGTCCTATTTCATTATTCCATGCTAATGTATTCAAGCGTGAGCCTGCTTTAAACACTCTAATTTTTTCAAGGTAACAGTCCTAATTCCCCGTGACACCAAATTAATGGCATTACGGTTCTTTAGAAGGTGAGAAATCAATAATATCAGTACATACCAACGGCATGACCGATACATTGATCCCGAAATTCAACTACGAGCTTTTTAACTGCAACAACTTTAATATACGCTATTGGAGCTGGAATTACCGCGGCTGCTGGCACCAGACTTGCCCTCCAA
+
DB@00EHHHC1DGHIHHIC@@@GGEGHEHG@?HHHEHHHG=<GC0F@1C<GCF1FHHHIH1<@HIHHIIEHI1CCFFEE@@?GH?<@EFEEG1<1CEHHG?CEDHHDIHIHGHEHHHHHHGHEHGHHIHHHHHHHHGF1EHHHHEGHHHFIHHHHGDHCDIHIIIHHHIIHGEIHIHIHHHIIHIIIHEGHIFHHIHIIIIIIIHEHIIIHHHGCHIIIHHHHHHHHHHHGIHIIIHIHIIIFHFDHH<HGIIIIIHIIIIHIIIIHGHHIIIHIHIHIIIIGIIHIIHIIIIIIIIIIIHHIIIIIIIIIHHHHHGIIIIIIHIIHIHIIIHIIIIIIIIHDDBDB
@HISEQ:969:HM2KJBCX2:2:1102:19752:74172 2:N:0:ACTATGCA
TCCGCAACCTGACCCAACTATCCCTATTAATCATTACGTCGATCCTAGAAACCAACAAAATAGAATCAAACGTCCTATTTCATTATTCCATGCTAATGTATTCAAGCGTAAGCCTGCTTTAAACACTCTAATTTTTTCAAAGTAACAGTCCTGATTCCCCACGACACCAAATTAATGACATCGCGGTTCTTCAGAAGGTAGGAACCGATAATGCCAGTGCGTACCGAGGCACGACCAACAATTCGATCCCGAAATTCAACTACGAGCTTTTTAACTGCAACAACTTTAATATACGCTATTGGAGCTGGAATTACCGCGGCTGCTGGCACCAGACTTGCCCTCCAA
+
DCDDDIIIIIIHI?GHIIIIIEHHHHHHIIIIIIIIIIHGHHH1GHIIIIIIIIIIIIIHHIEHIEEHHHGHHGCHHIIIFIIIHGICHEHIIIHIIIIIIIIIIIIHIIIIIIHIIHIIHHHIIIIHHHIIIIIIHIIIHHIIIIIIHIIIIIHIIIIIHIIIIIIIIIIIIIIIIIIIHIIIIIIIIIIIIIIIIIIIIIIIIIIIIIIIIGHIIIIIIIIHIIHIIIIIIIIIIIIIHHGFIIIIIIHIIIIIIIHHIHIIIIIIIIIIIHIIIIIIIIIHHGIIIIIIIIIIIIIIIIIIIIIIIIIIIIIIIIIIIHIIIGIIIIIIIIIIIIIIDDDDD
@HISEQ:969:HM2KJBCX2:2:1102:1666:74355 2:N:0:ACTATGCA
TCCGCAACCTGACCCAACTATCCCTATTAATCATTACATCGATCCTAGAAACCAACAAAATAGAATCGGATGTCCTATTTCATTATTCCATGCTAATGTATTCAAGCGTGAGCCTGCTTTAAACACTCTAATTTTTTCAAGGTAACAGTCCTAATTCCCCGTGACACCAAATTAATGGCATTACGGTTCTTTAGAAGGTGAGAAATCAATAATATCAGTACATACCAACGGCATGACCGAAACATTGATCCCGAAATTCAACTACGAGCTTTTTAACTGCAACAACTTTAATATACGCTATTGGAGCTGGAATTACCGCGGCTGCTGGCACCAGACTTGCCCTCA
+
DCDADHIIIHEHIIIIIIIIIIIIIIIIIIIIIIIIIIHIIIIHIEEHIGHIIIIIIIIIIIGEHIIHIIHIIIIIHHIEHIIIIIIIIIIFHIHIIIIIIIIIIIHIHIIHIIIIIHHIIIIIIIIIIIHIIIIIIIIIIIIHIIIIIIIIIIIIHIIIIIIIIIIIIIIIIIIIIIIIIIIIIIIIIIIIIIIIIIIIIIIIIIIIIIIIIIIIIIIIIIIIIIIIIIIIIIIIIIIIIIHHHIIIIIIIIIIIIIIIIIIIIIIIIIIIIIIHIIIIIIIIIIIIIIIIIIIIIIIIHIIIIIIIIIIIIIIIIIIIIIIIIIIIIIIIIIIHIIIIDDDDD
@HISEQ:969:HM2KJBCX2:2:1102:4181:74974 2:N:0:ACTATGCA
TCCGCAACCTGACCCAACTATCCCTATTAATCATTACGGTGATCCTAGAAACCAACAAAATAGAACCATGCCGTCCTATTCTATTATTCCATGCTAATGTATTCGAGCAAAAATGCCTGCTTTAAACACTCTAATTTTTTCAAGGTAAAGGTCCTGGATCCGCAAGACACCCAATAAAGGACATCAAGTTTCTCCAGAAGGTGAGAAATCAACAGTAACAGTTCATACCCCTTAAGGCATGACCATCACGTCAATCCCGAAATTCAACTACGAGCTTTTTAACTGCAACAACTTTAATATACGCTATTGGAGCTGGAATTACCGCGGCTGCTGGCACCAGACTTGCCCTCCAA
+
DDDDCHHHIHHHHIIIIIIIIIIIIIIIIIIIIIIIIHHIIFHIIIIIIGIIIIIIIHIIIIHGHIIHIHHCDHHHHIIGHHHIIHIIEHHIHHHHIIIIICGHHHIHIIIIIIIIHHIIHIIHIIIIHHHIIIIIIIIIIHIHGIIIIHIIIIIHHIIGIIIIIIIIIHIGHIIIIIIIIIIIIIIIIIIIIIIIIIIIIHIHIIIIIIIIIIIIIIIGIIIIIIIIIHHIIIIIIIIIIIIIIIIIIIHHIIHIIIIIIIIIHIIIIIIIIIIIIIHIIIIIIIIIIIIIIIIIIIIIIIIIHIIIIIIIIIIIIIIIIIHIIIIIIIIIIIIIIIIIIIIIIIIICDDDD
@HISEQ:969:HM2KJBCX2:2:1102:20153:75061 2:N:0:ACTATGCA
TCCGCAACCTGACCCAACTATCCCTATTAATCATTACATCGATCCTAGAAACCAACAAAATAGAATCAAAACGTCCTATTTCATTATTCCATGCTAATGTATTCAAGCGTAAGCCTGCTTTAAACACTCTAATTTTTTCAAAGTAACAGTCCTGATTCCCCATGACACCAAATTAATGACATCATGGTTCGTCAGAAGGGAGAAATCAATAAGCTAGTACGTACCAAAGGCACGACCAACATATTGATCTCGAAATTCAACTACGAGCTTTTTAACTGCAACAACTTTAATATACGCTATTGGAGCTGGAATTACCGCGGCTGCTGGCACCAGACTTGCCCTCCAA
+
ADBBDIHIIIIHIIIHIIIIGHIIIIGHIII?GHIHIIIHEHIHEHFHIIIFEEEHHHHIIIIHGHIHIHEHIIIIHHHIEHIIIIIIHIGIIGHHHHHIHDHGHIHHHIIHHHHHIIHEHHGHHFIIHIIIHGEHHHHHHHFIIHHHHGHIIHHHIIIHHIIHIHIIIGHHFIIIIIH?GCHHCHIIII;HHHHHHHHFH?IIIIIIIHIIHIIIGIIIIGIHIHIHIGIIIHHHIIHIIIIIHGIIGHHGIIIHIHIHIHIIIGIFHIHHHIIIHGIIHHEIHHFIHIHHCECHIHIHGHIGIIIIHIIIIIHIIIIIGIHIIIIIIIIIIHIIIHDGIDDDDD
@HISEQ:969:HM2KJBCX2:2:1102:11349:75723 2:N:0:ACTATGCA
TCCGCAACCTGACCCAACTATCCCTATTAATCATTACGTCGATCCTAGAAACCAACAAAATAGGTTCGATCGTCCTATTTCGTTATTCCATGCTAATGTATTCAAGCGCGAGCCTGCTTTAAGCACTCTAATTTTTTCAAAGTAACAGTCCTGTTTCCCCGCAACAACAAATTAATGCCATCACGGTTCTACAAGAAGGAGGGACCAGTGAGGCCAGTGCATACCAGTGGCACGACCAACCTACTGGCCCCGAAATTCAACTACGAGCTTTTTAACTGCAACAACTTTAATATACGCTATTGGAGCTGGAATTACCGCGGCTGCTGGCACCAGACTTGCCCTCCAA
+
DDDDDIIIIIIIIIIIIIIIIIIIIIIIIIIIIIIIIIHIIIIIHHIHHIIIIIIIIIIIIHHCHHIHEHIIIIIIHIIIHIHHHHHIHIIIICHHIHHHIIIIIIIIIIIHHIIIIIIIIIIIIIIIIIIHIIHHHIHIIIIIIIIIIHIIHIHIIIIIIIIIIIIIIIIIIIIHIIHIIIIIIIIIIIIIIIIIIIIIIIIIIIIIIIIIIIHIIIIIIIIIIIHIIIIIIIIIIIIIIIHHG=IIIIHIIIIIIGHHHIIIIIIHIIIIIIIHIIIIIIIIHIIIIIIGIIIIIIIIIIIIIIIIIIIIIIIIIIIIIIIIIIIIIIIIIIIIIIIIIDDDDD
@HISEQ:969:HM2KJBCX2:2:1102:20155:75783 2:N:0:ACTATGCA
TCCGCAACCTGACCCCAACTATCCCTATTAATCATTACGTCAATCCTAGAAACCAACAAAATAGGATCAAACGTCCTATTTCATTATTCCATGCTAATGTATTCAAGCGTTAGCCTGCTTTAAACACTCTAATTTTTTCAAAGTAACAGTCCTGTTTCCCTGCAACACCAAATTAATGACATTACAGTTCTTCAAGAAGGAGGAACCAGTAAAGCCAGTACATACCAGAGGCACGACCAACTCTCTAATCCCGAAATTCAACTACGAGCTTTTTAACTGCAACAACTTTAATATACGCTATTGGAGCTGGAATTACCGCGGCTGCTGGCACCAGAATTGCCCTCCAA
+
DDDDDIIIIIIHIIIIIIIIIIIIIIIIIIIIIIIIIIIIIHHIIIIIIIIHIIIIIIIIIIIHIHIIIHIIIIIIIHIIIHHIHHIIIIIIIIIIIIIHHIIIIIIIIIIIIIIIIIIIIIHIIIIIIIIIIHIIIIIIIIIHIIHIIIIIIIIIIIHIIIIIIIIIIIIHHIIIIIIIIIIIIIIIIHIIIIIIIIIIIIIIIIIIIIIIIIIIIIIIIIIIIIIIIHHIIIIIIIIHHHIHHHIIHIIIIIIIHIIIIIIHIIIIIIIIIIIIIIIIIIIIIIIIHIIIIIIIIIIIHIIIIIIIIIIIIIIIIIIIIIIIIIIIIIIIIIIIIIIIIIDDDDD
@HISEQ:969:HM2KJBCX2:2:1102:17931:76204 2:N:0:ACTATGCA
TCCGCAACCTGACCCAACTATCCCTATTAATCATTACGTCAATCCTAGAAACCAACAAAATAGAATCAAACGTCCTATTTCATTATTCCATGCTAATGTATTCAAGCGTAAGCCTGCTTTAAACACTCTAATTTTTTCAAAGTAACAGTCCTGATTCCCCACGACACCAAATTAATGACATCGCGGTTCTTCAGAAGGTAGGAACCAATAATACCAGTGCGTACCGAGGCACGACCGACAATTTGATCCCGAAATTCAACTACGAGCTTTTTAACTGCAACAACTTTAATATACGCTATTGGAGCTGGAATTACCGCGGCTGCTGGCACCAGACTTGCCCTCCAA
+
DD@@D?C?GEC@FHHHHEEHHCHIIIIIHI?GHHHIIHHEEGHHIII@FHIIHHGHH@GFE1<FHHGECC@C1<EE?GF@G@CEH1GHHHCH1FFE?CCHHGEHHHG<HGHHH?FECHECGHHHHIHHIIEHHEHHIHGIHGIGHGFA<FHEEIHHIIHHHHHFEGCHGIHDFFII;IIIH:IHIHEEGIIIIHHHHIIIHIIIHEHHIIIIIHG<=CGIIIIGIHIHIHDHHGHEHHIHHEHFIIIIGIIIIIIHHIIHHEGHHIHHIIIHIIHIIHHIIIIHIIIIHIHHIIIHHHHHHIIIIIIHHIIIIIIIIHIGIHHHIIIIIIIIIIHIHIIIDDDDB
@HISEQ:969:HM2KJBCX2:2:1102:15768:76382 2:N:0:ACTATGCA
TCCGCAACCTGAACCCAACTATCCCTATTAATCATTACGTCAATCCTAGAAACCAACAAAATAGGATCGAACGTCCTATTTCATTATTCCATGCTAATGTATTCAAGCGTTAGCCTGCTTTAAACACTCTAATTTTTTCAAAGTAACAGTCCTGTTTCCCTGCAACACCAAATTAATGACATTACAGTTCTTCAAGAAGGAGGAACCAGTAAAGCCAGTACATACCAGAGGCACGACCAACCTACTAATCCCGAAATTCAACTACGAGCTTTTTAACTGCAACAACTTTAATATACGCTATTGGAGCTGGAATTACCGCGGCTGCTGGCACCAGACTTGCCCTCCAA
+
DBDDDGHIIHHHIHHIHHIIIIGIICHHIIIEHHGHCHHIIIHIIIGEHEHIIIFHIIHCEHIHHFHH=C@CHEH@GHHFFHCFFHHEEHHHC?G1CGHHHHHGIIHHIGHIIIHHHHHIHHIIHHIIHHBHHHHGCF@EHIIIHIHIHIIHIIIHHHEHCFG=EHFHHEHIIIIHHGHHHIIIIHIIIEGIGIHIIHHHIIIFHHHHHHDHHHEHFHHHGFHHHIIHHIIHIIGIIHGCHFGCD@EDFIIIIHHIHIHIHHHEEEEHHHHHIHHGIHIHHHIIHGHIHIIIIIIIHHHIIHIIIIHEHFFIIDHGIIIIIIIIHIIIIIIIIIIIIIIIIIDCDDD
@HISEQ:969:HM2KJBCX2:2:1102:15172:76508 2:N:0:ACTATGCA
TCCGCAACCTGACCCAACTATCCCTATTAATCATTACGGTGATCCTAGAAACCAACGAAATAGAATCAGTCCGTCCTATTTCATTATTCCATGCTAATGTATTCAGACGATAGTCTGCTTTAAACACTCTAATTTTTTCAAAGTAACAGTCCTGATTTCCCATCACACCAAATAAATGGCATGAAAGTTCCTCAGAAGGTAGAGATCCATCTCACCAGTACAGACAATTAAGCCTGACCAATGGGTAGACCCCGAAGTTCAACTACGAGCTTTTTAACTGCAACAACTTTAATATACGCTATTGGAGCTGGAATTACCGCGGCTGCTGGCACCAGACTTGCCCTCCAA
+
DDDDDIIIIIIIIIIIIIIIIIIIIIIIIIIIIIIIIIIIIIIIIIHIIIIIIIIIIIIIIIIIIIIIIIIGHIIIIIIIIIIIIIIIIIIIIIIIIIIIIHIIIIIIIIIIIIIIIIIIIIIIIIIIIIIIIIIIIIIIIIIIIIIIIIIIIIIIIIIHIIIIIIIIIIIHIIIIIIIIHIIIIIIIIIIIIIIIIIIIIIIIIIIIIIIIIIIIIIIIIIIIIIIIIIIIIIIIIIIIIIIIIHFIIIIIIIIIIIIIIIIIIIIIIIIIIIIIIIIIIIIIIIIIIIIIIIIIIIIIIIIIIIIIIIIIIIIIIIIIIIIIIIIIIIIIIIIIIIIIIIIDDDDD
@HISEQ:969:HM2KJBCX2:2:1102:12753:76526 2:N:0:ACTATGCA
TCCGCAACCTGACCCAACTATCCCTATTAATCATTACGTCGATCCTAGAAACCAACAAAATAGAATCAAACGTCCTATTTCATTATTCCATGCTAATGTATTCAAGCGTAAGCCTGCTTTAAACACTCTAATTTTTTCAAAGTAACAGTCCTGATTCCCCACGACACCAAATTAATGACATCGCGGTTCTTCAGAAGGTAGGAACCGATAATGCCAGTGCGTACCGAGGCACGACCAACAATTCGATCCCGAAATTCAACTACGAGCTTTTTAACTGCAACAACTTTAATATACGCTATTGGAGCTGGAATTACCGCGGCTGCTGGCACCAGACTTGCCCTCCAA
+
DDDCDIIIIIIHIIIIIIIIIIIIIIIIIIIIIIIIIIIIIIHIIIGIIIHIIIIIHHIEHHHIIIIIHIIGHIIIIGIHEHIHIIIHIIHHEHHIIIIIIHIIIIIIIIIIIIIIIIIIIHIIIHIIIIIIIHIIIIIIHIIIIIIIIIIIIIIIIIHIIIIIIIIIIIIIIIIIIIIIIIIIIIIIIIIIIIIIIIIIIIII<IIIIIIIIIIIIIIIIIIIIIIIIIIIIIIIIIIIIHGDIIIHIIIIIIIIIIIIIHIIIIIIIIIIIIIIHIIIIIIIIIIIIIIIIIIIIIIIIIIIIIIIIIIIIIIIIIIIIIIIIIIIIIIIIIIIIIIIDDDDD
@HISEQ:969:HM2KJBCX2:2:1102:5596:77234 2:N:0:ACTATGCA
TCCGCAACCTGACCCAACTATCCCTATTAATCATTACGTCAATCCTAGAAACCAACAAAATAGGATCGAACGTCCTATTTCATTATTCCATGCTAATGTATTCAAGCGTTAGCCTGCTTTAAACACTCTAATTTTTTCAAAGTAACAGTCCTGTTCCCCTGCAACACCAAATTAATGACATTACAGTTCTTCAGAAAGGAGGAATCAGCGAAGCCAGTGCATACCAGTGGCACGACCAACCTGCTGACCCCGAAATTCAACTACGAGCTTTTTAACTGCAACAACTTTAATATACGCTATTGGAGCTGGAATTACCGCGGCTGCTGGCACCAGACTTGCCCTCCAA
+
DDDDDIIIIIHIHIIIIIIIIIIIIIIIIIIIIIIIIIHIIHIIIIIIIIHIIIIIHIIHIGGHEHIFHHHDGHIIIIIHIIIIIIIGHHHIHHIIHIHHIIIIIIIHHIHHHHIHHHIIIHIIIIIHHFHHIIIIIIHHHIIIIIIIIIIIIIIIIIIIIIIIIIIIHHGHIIIIIIIIIIIIIIIIIHIIIIIIIIIIIIIIIIIIIIIIIIIHIIHIIIIIIIIIIGIIIIIIHIIIIIHHGIIIIIIIIIIIIIIIIIIIIIHIIIIIIIIIIIIIIIIIIIIIIIIIIIIIIIIHIIIIIIIIIIIIIIIIIIIIIIIHIIIIIIIIIHIHIIIIIDDDDD
@HISEQ:969:HM2KJBCX2:2:1102:6771:77281 2:N:0:ACTATGCA
TCCGCAACCTGACCCAACTATCCCTATTAATCATTACGTCAATCCTAGAAACCAACAAAATAGGATCGAACGTCCTATTTCATTATTCCATGCTAATGTATTCAAGCGTTAGCCTGCTTTAAACACTCTAATTTTTTCAAAGTAACAGTCCTGTTTCCCTGCAACACCAAATTAATGACATTACAGTTCTTCAAGAAGGAGGAATCAGTAAAGCCAGTACACACCATTGGCACGACCAACCTACTGACCCCGAAATTCAACTACGAGCTTTTTAACTGCAACAACTTTAATATACGCTATTGGAGCTGGAATTACCGCGGCTGCTGGCACCAGACTTGCCCTCCAA
+
DDB0DHDDHH@1<D@CGEEH?1F?GHICC@<1DHCHHECH@HC1CC1<DGIIIHEE1DC1DFH1CFCH@CE/F<CGC?1<1<<1DEH1<1F1FH1<HDFCHHEEGDHHIHHCGHHF3HFEGC611GHEFCGCEGHIHHHIHGH@HEGAA1AD?IHH5C<G0FHH9H7<DHHCEHHHEG?HCHHFCEEHHHHCIHHH@FFC0EHCIHF0GD.?EHEHCHIIHFC?CHHEC.AHEC@FF1<GGD<11EDDCE1@EHC?IHGECGCD<<@GEG@1H@C@ECHHFHEGC?1H@CCE@EHCGHEFCFCHFHF<1C1HIHHECHCECC@HHHEGCCEF1<CIFHFC<0D@@B
@HISEQ:969:HM2KJBCX2:2:1102:21200:77552 2:N:0:ACTATGCA
TCCGCAACCTGACCCAACTATCCCTATTAATCATTACGTTGTACCTAGAAACCAACAAAATAGGTTCGAACGTCCTATTTCATTATTCCATGCTAATGTATTCAAGCGTTTGCCTGCTTTAAACACTCTAATTTTTTCAAAGTAACAGTCCTGACTCCCCACAACACCAAATTAATGACATCATGGTTCATCAGAAGGGAGAAATCAACGACGCCAGTGCGTACCGAAGGCACGACCGACGTATTGATCCCGAAATTCAACTACGAGCTTTTTAACTGCAACAACTTTAATATACGCTATTGGAGCTGGAATTACCGCGGCTGCTGGCACCAGACTTGCCCTCCAA
+
DDDBDIIDHHHHHHHHHHHHHHHIHGHHHHFEGGHEHEFCCHE@HFHHIHHCGEHFHHHIHIHHH?GHHHHHFCEHHHFE?FHEEFCH?EDHFEHHEHEHFDGHIGHHHHHIHHFEHHHHGHIHIIHIBCFHHHHHEHIIGHFHHHHHHHHIIIIHIIHHGHIIGIHHHIIIHIIIHIIGIIHHIHIIHHIHHIIHIIIIIHIIIHIHIFHIGIIHIIIIIIIHIIIHIHHCIGHIIIIIIIHHDGGIGFHIIIHIIHHIIIHIHHGIIIIHHHEIIHIHIIHHIIHIIIIIIIIIIHCHGIIIIIIIIIIIIIIIIIIIIIIIHIIIIIIIIIIIIIIIIDDDDA
@HISEQ:969:HM2KJBCX2:2:1102:15839:78134 2:N:0:ACTATGCA
TCCGCAACCTGACCCAACTATCCCTATTAATCATTACATCGATCCTAGAAACCAACAAAATAGAATCGGATGTCCTATTTCATTATTCCATGCTAATGTATTCAAGCGTAAGCCTGCTTTAAACACTCTAATTTTTTCAAGGTAACAGTCCTAATTCCCCGTGACACCAAATTAATGGCATTACGGTTCTTTAGAAGGTGAGAAATCAATAATATCAGTACATACCAACGGCATGACCGAAACATTGATCCCGAAATTCAACTACGAGCTTTTTAACTGCAACAACTTTAATATACGCTATTGGAGCTGGAATTACCGCGGCTGCTGGCACCAGACTTGCCCTCCAA
+
DDDDDIIHIIHIIIIIIIIIIIIHIIIIIIIIIIIIHIIIIIIIHIIIIIIIIIIIIIIIIIHIIIIIIIIIIHIIIIIIIIHHIIIIHI@GHHHHHIIIIGIIIIIIHHIHIGHHIIIIHIIIIIIIIIHIIIIHIIIIIIIIIIIIIIIIIIIIIHIIHIIIIIIIIIIIIIIIIIIIIIIIIIIIIIIIIIIIIIIIIIIIIIIIIIIIIIIIIIIIIIIIIIIIIIIIIIIIIIIIIIIHHEIHIIIIIIIIIIIIIIIIIIIHIIIIIIIIIIIIIIIIIIIIIIIIIIIIIIIIIIIIIIIIIIIIIIIIIIIIIIIIIIIIIIIIIIIIIIIIIIDDDDD
@HISEQ:969:HM2KJBCX2:2:1102:18811:78167 2:N:0:ACTATGCA
TCCGCAACCTGACCCAACTATCCCTATTAATCATTACGGTGGTCCTAGACCAACAAAATAGAACCAACGTCCTATTCTATTATTCCATGCTAATCTATTCAAGCAAAAGCCCGCTTTAAACACTCTAATTTTTTCAAGGTAATGGTCCTGGTTCCCCGACACACCCAATAAAGGGCATACCGGCTCACCAGAAGGATAGACCCGACAACAGAACAGTACTCGCCAGAGACGGACCGTCCGGTCAGGCCTAAAATTCAACTACGAGCTTTTTAACTGCAACAACTTTAATATACGCTATTGGAGCTGGAATTACCGCGGCTGCTGGCACCAGACTTGCCCTCCAA
+
DDDCDIIHIIIIIIIIIIHIIIIIIIIIIIIIIIIIIIIIIIIIIIIIIIIIIIIIIIHHHGIIIIHIIIIHIHHIHIHIIIIGHIIIIIIIIIIIIIIHIHHIIIIIHIHIHHFHIIIHIHIIHIIIHHIIIIIHIIIIIIIIIIIHIIHHHHIHIIIIIIIIIIIIIIIIIIIIIIIIIIIIIIIIIIIHHHIIIIIIIIIIIIIIIIIIIIIIIIIIIIIIIIIIIIIIIIIHIIIIIIIIIIIIIIIIIIIIIIIIIIIIIIIIIIIIIIIIIIIIIIIIIIIIIIIIIIIIHHGIIIIIIIIIIIIIIIIIIIIIIIIIIIIIIIIIIIIIIIIDDDDD
@HISEQ:969:HM2KJBCX2:2:1102:17123:79942 2:N:0:ACTATGCA
TCCGCAACCTGACCCAACTATCCCTATTAATCATTACGTCAATCCTAGAAACCAACAAAATAGGATCAAACGTCCTATTTCATTATTCCATGCTAATGTATTCAAGCGTTAGCCTGCTTTAAACACTCTAATTTTTTCAAAGTAACAGTCCTGTTTCCCTGCAACACCAAATTAATGACATTACAGTTCTTCAAGAAGGAGGAACCAGTAAAGCCAGTACATACCAGAGGCACGACCAACTTACTAATCCCGAAATTCAACTACGAGCTTTTTAACTGCAACAACTTTAATATACGCTATTGGAGCTGGAATTACCGCGGCTGCTGGCACCAGACTTGCCCTCCAA
+
DDDDDIIIHIIIIHHIHIIIIIGIIIIHIIIIIIIIIIIIIIIIIIIHIHIIIIIIIGGHGHHIIIIIIIIIIHGHHEHHHIIIIHFIIIIIIIIIIIIIHHIIIIIHIIIIIIIIIIIIHHHIIIIHIIIGIIGGHIIIIHHIIIIIHIIIIIHHHHHIIGHHHHIIHHHGHIIIIIHHHIIIIIIIHIHIIHIIIIHIIIIIIIIHHIIHHGFIIHIIIIIIIHHHIIIHIIHIIIHHIIHHHHIHGHIHHIGIHIIIIIIHHHIIHIIIHIIIIIIIIHHHHIIIHHIIIIIIIHHIHIIHHIIIIIIIIIIIIHIIIIIIIIIIIIIIHHIIIIIIIDDDDD
@HISEQ:969:HM2KJBCX2:2:1102:1537:80512 2:N:0:ACTATGCA
TCCGCAACCTGACCCAACTATCCCTATTAATCATTACGTCAATCCTAGAAACCAACAAAATAGGATCAAACGTCCTATTTCATTATTCCATGCTAATGTATTCAAGCGTTAGCCTGCTTTAAACACTCTAATTTTTTCAAAGTAACAGTCCTGTTTCCCTGCAACACCAAACTAATGACATTACAGTTCTTCAAGAAGGAGGAACCAGTAAAGCCAGTACATACCAGAGGCACGACCAACCTACTAATTCCGAAATTCAACTACGAGCTTTTTAACTGCAACAACTTTAATATACGCTATTGGAGCTGGAATTACCGCGGCTGCTGGCACCAGACTTGCCCTCCAA
+
ABDBDDHHHH?HGHHFHEHHIFHIIHIIHGHHHIIICHHHHHIHIIHCHE?FHHHICE?GHHECHHHIHIIIHIHIHHFCCHHHHHIGHHIGCHGIIIIIIIHIIIIIIHHGHIHGIHHIIHIIHIIHHHHHIIHIIHHHIIHHHHIIIIIHHHIHHHIIIIIIIIIIHHIHIHHIIIIHIIIIHIIFIHHIHHHEIIIIHHIHIIIIIIIHIHHIIIIIGIHIHIIIIIHIIHIIIHGIIIIHGHHIGIIIIIIIHIIIIIIIIIIIIIIIIIHIIIHGHHEHIIIIIIIIIIHIIIHEHIIHHIIIIIIGIIIIIIIIIIIIHIGIIIIHHEIIIIHHIDCDDD
@HISEQ:969:HM2KJBCX2:2:1102:13954:81640 2:N:0:ACTATGCA
TCCGCAACCTGACCCAACTATCCCTATTAATCATTACGTCAATCCTAGAAACCAACAAAATAGGATCGAACGTCCTATTTCATTATTCCATGCTAATGTATTCAAGCGTTAGCCTGCTTTAAACACTCTAATTTTTTCAAAGTAACAGTCCTGTTTCCCTGCAACACCAAATTAATGACATTACAGTTCTTCAGAAAGGAGGAATCAGCGAAGCCAGTGCATACCAGTGGCACGACCAACCTGCTGACCCCGAAATTCAACTACGAGCTTTTTAACTGCAACAACTTTAATATACGCTATTGGAGCTGGAATTACCGCGGCTGCTGGCACCAGACTTGCCCTCCAA
+
DDDDDIIHHIIIIIIIIIIIIIIIIIIIIIIIIIIIHIIIIHIIIIIIIIIIIHHIIIHFHHHHHHIIIIIIHHIHIIIHIIGGHIIHCHGIIIGHHHIIIIHIIIIHHIIHIIIIIIHHIHHIIIHHHIIIIIIIIIHEHIHIHHHIIIIIIIIIHHHHIHHIEHHHHGHHHIEIHEHGIIIIHHHIIHIIIHIHFHFHFIIHHHGHHHGIHH?HHGHHFGHIHHIIIGIHHIIHHHHHIHFHHHHIHHIIHHEIIIIIHFIHHHCGIIHGHG@HIIHIIGIHIIGIHHFIGIHHEHHFDHIIIIHIHIIIIHGHIHIIHIHIIIGIIIIIIHGIHIHHEDDDDD
@HISEQ:969:HM2KJBCX2:2:1102:19202:81703 2:N:0:ACTATGCA
TCCGCAACCTGACCCAACTATCCCTATTAATCATTACGTCGATCCTAGAAACCAACAAAATAGAATCAAACGTCCTATTTCATTATTCCATGCTAATGTATTCAAGCGTAAGCCTGCTTTAAACACTCTAATTTTTTCAAAGTAACAGTCCTGATTCCCCACGACACCAAATTAATGACATCGCGGTTCTTCAGAAGGTAGGAACCAATAATGCCAGTGCGTACCGAAGCACGACCAACAATTTGATCCCGAAATTCAACTACGAGCTTTTTAACTGCAACAACTTTAATATACGCTATTGGAGCTGGAATTACCGCGGCTGCTGGCACCAGACTTGCCCTCCAA
+
DDCDCIIIEHHGIEEEGEHHIIIIHHIIIIIIIIIIIIIIDHIIIIIIIIIIHHHIHIHEHEFCHEHEEHHHHIIHHHHHHHHIIHHHII?FHCHIHIHHHHHHIIIIIHIGHIIHHHHHHHIHHHIIIHHHHIHIIIHIGIIHHHHIIHIIIHHGGHIIHIIHIIIIIIIHHIHHIHHIIDHDIIGIIIIGFIIIIIIIIHGHHHIIIIIIIIIHIIIIIIHIIIIIHIIIIIHIHHHHE?EFIIIIHIIIIHIIIIIHHHIIHIIIIIIIHHIIHIIHIIIIIIIIHIHIIIIIIIIIIIIHIIIIGIIIIIIIIIIGIHIIHIIIIIIIIIIIIIGIDACDB
@HISEQ:969:HM2KJBCX2:2:1102:2392:82407 2:N:0:ACTATGCA
TCCGCAACCTGACCCAACTATCCCTATTAATCATTACTCATTTCCCCAAAAACCAACAAAATTCGAGATACGAGTCCTAAATTATTATTCCATGCTAATGTATTCATAACTTTCAGCCTGCTTTAAACACTCTAATTTTTTCAAAGTAAAGGTCCTGGATTGCGAACCCAACCCAGTAAAGGGCAGGAACGTTCTCCAGGAAGATGGTAAGCGCGCATCGGCACTCACACACGATACCGTGGCGGGCCAAGCGCACTATACCAGAAATCCAACTACGAGCTTTTTAACTGCAACAACTTTAATATACGCTATTGGAGCTGGAATTACCGCGGCTGCTGGCACCAGACTTGCCCTCCAA
+
DDDCCIIIHHGIIIIIIIIIIIIIIIIIGIIIIIHHIIIIHIIHIIIIIIIHIHIHIGHIGHFHIIIIIIIHIIEHIHHHIIIIHIIIIHHIHHCHHHHIHDEHHFHIHHIIIIIIGIHIIIIIIIIIHIGIIHIHHHHIHHGIIIIIIIHHFCHGIIHIIIIHIIIIHHHIGIHGIHIIIIIIIIIIIIIIIIHIIIIIIIIIIIIIIIHIIIIIIHIIIIIIIIIIIIIIIIIIIIIIIIIIIIIIIIIIIIHHGIIIIIIIIIIIIIIIIIIIIIIIIIIIIIIIIIIIIIIIIIIIIIIIIIIIIIIIIIIIIIIIIIIIIIIIIIIIIIIIIIIIIIIIIIIIIIIIIDDDDD
@HISEQ:969:HM2KJBCX2:2:1102:6065:83334 2:N:0:ACTATGCA
TCCGCAACCTGACCCAACTATCCCTATTAATCATTACGTCAATCCTAGAAACCAACAAAATAGAATCAAACGTCCTATTTCATTATTCCATGCTAATGTATTCAAGCGTGAGCCTGCTTTAAACACTCTAATTTTTTCAAAGTAACAGTCCTGATTCCCCACAACACCAAATAAATGACATCGTGGTTCGTCAGAAGGGAGAAACCAACAATACCAGTACGTACCGAGGCACGACCGACATGATGGTCCCGAAATTCAACTACGAGCTTTTTAACTGCAGCAACTTTAATATACGCTATTGGAGCTGGAATTACCGCGGCTGCTGGCACCAGACTTGCCCTCCAA
+
DDDDDIIIIIHIIIIIIIIIIHIHIIIIIIHHIIIIIIIHIGIIIIGIIHHIIHIIHIIIIIIIIHIIIIIIIIIIIIIIIIIIIIIHHIGHHIIIIIIIIHHIIIIHIIIIIIIHHIHHHHIIIIIIIIHIIIIIIIIHIIIIIIIIHIIIIIIIHIIIIIIIIIIHIIIHGHGHHHHIIIIIIIHIIHIIIIIIIIIIHIIIIIIIIIIIIIIIIIIIIIIIIIHIIIIIHIIGIIIIIIHEIIIIIIIIIIIIIIIHHIIIIIIIIIIIIIIIIIGIIIIIIIIIIIIIIIIIIIHIIIIIIIIIIIIIIIIIIIIIIIIIIIIIIIIIIIHIIIIIDDDDD
@HISEQ:969:HM2KJBCX2:2:1102:12246:85229 2:N:0:ACTATGCA
TCCGCAACCTGACCCAACTATCCCTATTAATCATTACGTGGTCCTAAAACCAACAAAATAGAACCATCGTCCTATTTTATTATTCCATGCTAATGTATTCAAGCAAAAATGCCCGCTTTAAACACTCTGATTTTTTCAAAGTAAAGGTCCTGATTCATCGAAACACCCAAGAGCATCCCGACTCACCAGAAGGTGAGAAATTGGCTACACACCATTTCATGCCCCTAAAGGCACGACCGATATATCCCAATCCCGAAATTCAACTACGAGCTTTTTAACCGCAACAACACTAATATACGCTATTGGAGCTGGAATTACCGCAGCTGCTGGCACCAGACTTGCCCTCCAA
+
BBDCDIIGHHEII1DGCEHIIIEHHHHIIII?GCEEHHHHHGCFHEHHIH@FEHGHEHHHHHII?GHIHIIIIIIGIGEHIHCF<GCG?GHIIIHHGH?@FDG?EFHHEHF?FHHCHHIFH1HHHIHGE<DCCC?DGHHHHC@CGB1DHH@FFCHHIIGHHHHIH@GHFHGDHEHCHDH/H@CG<<DGCGEHHGGGCGEHED0EFIHIIHHEFE7@FIHDE?CDEHHC@@EHHC@EIHHCEHCF@BC@GCC<CFGIIHCCCHHEECHHCEIIHEEHCEHIIHEHD<<EHHGC@H=HHDCIHHHIIIHHGHEIIHGHH?E@CC?C?HIHD1EFHEHFGEDEC/@G0D<0D
@HISEQ:969:HM2KJBCX2:2:1102:21261:85329 2:N:0:ACTATGCA
TCCGCAACCTGACCCAACTATCCCTATTAATCATTACGGTGATCCTAGAAACCAACAAAATAGAACCATGCCGTCCTATTCTATTATTCCATGCTAATGTATTCGAGCAAAAATGCCTGCTTTAAACACTCTAATTTTTTCAAGGTAAAGGTCCTGGATCCGCAAGACACCCAATTAAGGACATCAAGTTTCTCCAGAAGGTGAGAAATCAACAGCGACAGTTCATACCCCTTAAGGCATGACCATCACGTCAATCCCGAAATTCAACTACGAGCTTTTTAACTGCAACAACTTTAATATACGCTATTGGAGCTGGAATTACCGCGGCTGCTGGCACCAGACTTGCCCTCCAA
+
@@A?@HDDICHEEEHHIHHCGHHHIHEHHH@EHGFEHEE<DEF?EFHHHEHC@CEHEEFCGHHHEGEF<1DG/</?011<1CGHIH@1F1F1C1DFE1C<DGHHECEHHEHHHHCGFFGHHGCACGHHHA8CGECCHFEHHFD?EAG?CGEGHACEDHIHHEHHECGCFHEHIF1HFCHEHHHHHGEFDCHF@GEHIHGGI/HHCFG?HHHEEEFHGCHHIHHFIHEIIGIIIHHHHGCDCFGHFHEIIFEGHDHIHEHHFHIHHFFHGEHE?IHHIIHHEFHHCHIIHF<HHHHHEHGGCHHHH@HEIHGHIIIIHHHHIHHGIIIHIIHIIHHHIHFHGHIIIIHIDD@B@
@HISEQ:969:HM2KJBCX2:2:1102:16866:86066 2:N:0:ACTATGCA
TCCGCAACCTGACCCAACTATCCCTATTAATCATTACGTCGATCCTAGAAACCAACAAAATAGAATCAAACGTCCTATTTCATTATTCCATGCTAATGTATTCAAGCGTACGCCTGCTTTAAACACTCTAATTTTTTCAAAGTAACAGTCCTGATTCCCCACGACACCAAATTAATGACATCGCGGTTCTTCAGAAGGTAGGAACCAATAATGCCAGTACGTACCGAAGCACGACCAACAATTCGATCCCGAAATTCAACTACGAGCTTTTTAACTGCAACAACTTTAATATACGCTATTGGAGCTGGAATTACCGCGGCTGCTGGCACCAAACTTGCCCTCCAA
+
DCDDDIIIIHIIIIIIIIHIIIIIIIIIHIIIIIIIIIIIIIIIIIIIIIIIIIIIIIIIIIIIIIIIIFGHHIIIIIHIIIIIIHHIIIHIIIIIIIIIIIHHIIIIIIIHIIIIIIIIIIIIIIIIIIIIIHIIIIIIIIIIIIIIIIIIIIHIIIIIHIIIIIIIIHIIIIIIIIIHIIIIIHIIHIIIHIIHIIIIIHHIIIIIIIIIIIIIIIIIIIIIIIIIIIIIIHIIIIIHIHHGIIIIIIIHIIIIIIIHHEIHIIHIIIIIIIIIIIIIIIIIIIIIIIGIIIIIIIIIIIIIIIIIIIIIIIIIIIIIIHIIIIIIIIIIHIIIIIIIDDDDD
@HISEQ:969:HM2KJBCX2:2:1102:18858:86151 2:N:0:ACTATGCA
TCCGCAACCTGACCCAACTATCCCTATTAATCATTACGGTGATCCTAGAAACCAACGAAATAGAATCAGTCCGTCCTATTTCATTATTCCATGCTAATGTATTCAGACGTTAGCCTGCTTTAAACACTCTAATTTTTTCAAAGTAACAGTCCTGATTTCCCATCACACCAAATAAATGGCATGAAAGTTCCTCAGAAGGTAGAGATTCATCTCACCAGTGCAGACAATTAAGCCTGACCAATGGGTGAACCCCGAAGTTCAACTACGAGCTTTTTAACTGCAACAACTTTAATATACGCTATTGGAGCTGGAATTACCGCGGCTGCTGGCACCAGACTTGCCCTCCAA
+
DDBBCIIHEHIIIIIHHHHHIIIIIIIIIIHHGHHHIHIIIIIIHI?HHIHIIIHIIIIIIIHEHIIIIIHIIHIIHHIIIHEHHIIGHHIIFHIHHIIHIIIIHIGGHIHIIIIIHHIHIHIIIHIIHHIHFHHHHIIIIHHIIIIIIIIHHIIIIIIIIHHIHHIIHHIIIIIIIIIIIHHHIHIIIIIIIIIHHHIIIIHIIIIIIIIIIIHHI<GIIIIIIIIIIIHIHIIIIIIHHHIIIIHIIIHGIIIIIIHHIIIIIHIIHIIIIIIIHIIIIIIIIHHGHIIIIIIIIIIIIIIIIIIIIGIIIIIIIIIIIIIIIIIIIIIIIIIIIHIIIIIDDDDD
@HISEQ:969:HM2KJBCX2:2:1102:15871:86376 2:N:0:ACTATGCA
TCCGCAACCTGACCCAACTATCCCTATTAATCATTACGTCAATCCTAGAAACCAACAAAATAGGATCAAACGTCCTATTTCATTATTCCATGCTAATGTATTCAAGCGTTAGCCTGCTTTAAACACTCTAATTTTTTCAAAGTAACAGTCCTGTTTCCCTGCAACACCAAATTAATGACATTACAGTTCTTCAAGAAGGAGGAACCAGTAAAGCCAGTACATACCAGAGGCACGACCAACCTACTAATCCCGAAATTCAACTACGAGCTTTTTAACTGCAACAACTTTAATATACGCTATTGGAGCTGGAATTACCGCGGCTGCTGGCACCAGACTTGCCCTCCAA
+
DDDDDIHHIIHHIIIIIHIIIIIIIHHHIIIIIIIIIHHHIIIIIIIIIIIGHIIIIIGIIIEHIIHHIHHIIGCHHHHHIIGHGHFHIIIHHEHHIIIIIIIIIHIHHHIHHIIIIHHIIHHIHIHIHIIHIHIHHHHHHHIIIIIIIIIIIIIHIIIIIHHIIIIGIIIHHIIIIIIIIHIIHIHHHHIIHIIIIHHIHHHGHHHIIIIIIIIIIIIIIIIIIIIIIIIIIIIIHHHIHHGEDHDHIIIIIIIIIIIIIIHIIIIHIIHIGIIIIIIIIIIIIIIIIIIIIIIIIHIIIIIIIIIIIIIIIIIIIIIIIIIIIIIIIIIIIIIIIIIIIDDDDD
@HISEQ:969:HM2KJBCX2:2:1102:8621:87951 2:N:0:ACTATGCA
TCCGCAACCTGACCCAACTATCCCTATTAATCATTACGTTGATCCTAGAAACCAACAAAATAGAATCGAACGTCCTATTTCATTATTCCATGCTAATGTATTCAAGCGCGTGCCTGCTTTAAACACTCTAATTTTTTCAAAGTAACAGTCCTGACTCCCCACAACATCAAATTAATGACATCATGATTCATCAGAAGGGAGAAATCAATGACATTAGTACGTACCGAAGGCACGACCGACGTATTGATCCCGAAATTCAACTACGAGCTTTTTAACTGCAACAACTTTAATATACGCTATTGGAGCTGGAATTACCGCGGCTGCTGGCACCAGACTTGCCCTCCAA
+
DDDDDIIIIIIIIIIIIIIIIIIIIIIIHIIIIIIIIIIIIIIIHIIIIIIIIIIIIIIHIIIIIIIIGIHIHIIIHIHIIIIIIIIHHIHHHIIIHIIIIHHIIHGHIIIIIIIIIIIIIIIIIIIIIIIIIIIIIIIIIIIIIIIIIIIIIIIHIIIIIIIIHIIIIIIIIIIIIIIIIIIIIIIIIIIIIIIIIIIIIIIIIIIIIIIIIIIIIIIIIIIIIIIIIIIIIIIIIIIIIIIHGIIIIIIIIIIIIIIIIIHIIIIIIIIIIIIIIIIIIIIHIIIIIIIIIIHEIIIIIIIIIIIIIIIIIIIIIIIIIIIIIIIIIIIIIIIIIIIIIDDDDD
@HISEQ:969:HM2KJBCX2:2:1102:9713:88438 2:N:0:ACTATGCA
TCCGCAACCTGACCCAACTATCCCTATTAATCATTACTTCGGTCCTAGAAACCAACAAAATAGAACCAAAGTCCTATTCTATTATTCCATGCTAATGTATTCAAGCGAATGCCTGCTTTAAACACTCTAATTTTTTCAAAGTAAAAGTCCTGGTTCCCTGCCGCACTGAGTAAACAATACGACAGCTCACCAGAAGGTAAGACCCAGTCAGGACAGTACAAACCCTAGAGCAGACCGTCCAACCAGGCCTAAAATTCAACTACGAGCTTTTTAACTGCAACAACTTTAATATACGCTATTGGAGCTGGAATTACCGCGGCTGCTGGCACCAGACTTGCCCTCCAA
+
DBDDDIIIHIHHIFGHCHCHEHIIIIIIIIHIGHIHHHIHIHHHIICEEHHHIHIIHHIEHEHEHIGIIIE<FHIIIGCCHHHHEFHIHIGGHFHHIHHHHHHHHHHHHFHHHHHGHHFHHHHIIIHHHHHIGHGHIHIIHHHHHHHGIIHHHEHHHGHHHHHHEH?HHGHIHHHGHIHHIIHHIGHHIHHHIIIHIIIIHGIIHIIIIIIHIIIIIIIIIIIIIIIIIIIHIHHDHHHGHHEHIIIHIIIIIIIHCIIIIIHIIIIIIIIIHHHEIHEIIIHHG@HIIIHHGIIHIHIHIIIIIIIIHIIIIIIIIIIIIIIIIIIIIIIIIIIIIIIHADD@B
@HISEQ:969:HM2KJBCX2:2:1102:11411:90054 2:N:0:ACTATGCA
TCCGCAACCTGACCCAACTATCCCTATTAATCATTACGTCGATCCTAGAAACCAACAAAATAGGATTAACGTCCTATTTCATTATTCCATGCTAATGTATTCAAGCGTTAGCCTGCTTTAAACACTCTAATTTTTTCAAAGTAACAGTCCTGTTCCCCTGCAACACCAAATTAATGACATTACAGTTCTTCAGAAAGGAGGAATCAGCGAAGCCAGTGCATACCAGTGGCACGACCAACCTGCTGACCCCGAAATTCAACTACGAGCTTTTTAACTGCAACAACTTTAATATACGCTATTGGAGCTGGAATTACCGCGGCTGCTGGCACCAGACTTGCCCTCCAA
+
DDDDDIIIIIHIIIIIIIHIIIIIIIIIIIHIHIIIIIIIIIIIIIIIIIIIIIIIIIIHIIIHHIIIIIIIIIIIIHIIIHIIIHGIII??HHIIIIIIIIHIIIIIIIIIIIIIIIIIIIIIIHHIIIIIIIIIIIIIIIIIIIIHHIIIIIIIIIIIIIIHIIIIIIIIIIIIIIIIIIIIIIIIIIIIIIIIHIIHIIGIIIIIIIIIIIIIIIIIIIIIIIIIIIIIIIIIIIIIIHHEIHIIIIIIIIIIIIIIIIIIIIIIHIIIIIIIIIIIIIIIIIIIIIIIIIIIIIIIIIIIIIIIIIIIIIIIIIIIIIIIIIIIIIIIIIIIIIIIDCDDD
@HISEQ:969:HM2KJBCX2:2:1102:8765:89352 2:N:0:ACTATGCA
TCCGCAACCTGACCCAACTATCCCTATTAATCATTACGTCGATCCTAGAAACCAACAAAATAGAATCAAACGTCCTATTTCATTATTCCATGCTAATGTATTCAAGCGTAAGCCTGCTTTAAACACTCTAATTTTTTCAAAGTAACAGTCCTGATTCCCCACGATACCAAATTAATGACATCGCGGTTCTTCAGAAGGTAGGAACCAATAATGCCAGTGCGTACCGAAGCACGACCAACAATTTGATCCCGAAATTCAACTACGAGCTTTTTAACTGCAACAACTTTAATATACGCTATTGGAGCTGGAATTACCGCGGCTGCTGGCACCAGACTTGCCCTCCAA
+
DDDDCIIIIIIGHHHIHIIHHHHHIHIIIIIHIIHGHIHHHIIIIIHHHHIIHIIIIHIFHIGHIIIIIHIIIIIIGIHIIIIIHIHIIIGIIIIIHHIIIIIHHIHGHIIIIIIIIHIIHIIIIIIHIHIHHHHHHIIIHHHIIIIIIIHIIIIIIHIIIHIIIIIIIIHIIIIIHIIHHIIHIIHHIHHIIIIIHIIIIIIIIIIHIIIIIIIIHIIIIIIHIIIIIIIIHIIIIIIIIHFDIIIIIIIIIIIIIIHIIHHGIIIIIIIIIHIIIIIIIIIHHIIIGIIIIIIIIIIIIIIIIIIIIIIIIIIIIIIIIIIIIIIIIIIIIIIIIIIIDDDDD
@HISEQ:969:HM2KJBCX2:2:1102:12854:90522 2:N:0:ACTATGCA
TCCGCAACCTGACCCAACTATCCCTATTAATCATTACGTCAATCCTAGAAACCAACAAAATAGGATCAACGTCCTATTTCATTATTCCATGCTAATGTATTCAAGCGCGAGCCTGCTTTAAACACTCTAATTTTTTCAAAGTAACAGTCCTGATTCCCCACCACACCAAATTAATGACATGATGGTTCGTCAGAAGGTAGGAATCAGTAACACCAGTACGTACCGAAGGCACGACCAGCGTACTAATCCCGAAATTCAACTACGAGCTTTTTAACTGCAACAACTTTAATATACGCTATTGGAGCTGGAATTACCGCGGCTGCTGGCACCAGACTTGCCCTCCAA
+
DD@DBIIIIIHIIIIIIIIIIHHIIHIIIIIIIIIIHIIIGHICHIIHIIIIIIIIIIIIIHFEGHIIIIHHGHHIIIIIIIIIIIFHIIIHIHIIIIIIHHIIHIIIIIIIIIIIIIIIIIIIIIIIIIIIIIIHIIIIIIIIIIIIIIIIIIIIIIHIIIIIIIIIIIIIIIIIIIIIIIIIIIIIIIIIIIIIHIIIIIIIHHIIIIIIIIIIIIIIIIIIIIIIIIIIIIIIIIIIIIIHIIIIIIIIIIIIIIHHIIIIIIIIIIIIIIIIIHIIIIIIHIIIIIIIIIIHIHGHIIIIIIIIIIIIIIIIIIIIIIIIIIHIIIIIIIIIHIIIDDDDD
@HISEQ:969:HM2KJBCX2:2:1102:16160:90427 2:N:0:ACTATGCA
TCCGCAACCTGACCCAACTATCCCTATTAATCATTACGTCAATCCTAGAAACCAACAAAATAGGTTTGAACGTCCTATTTCATTATTCCATGCTAATGTATTCAAGCGTTAGCCTGCTTTAAACACTCTAATTTTTTCAAAGTAACAGTCCTGTTTCCCTGCAACACCAAATTAATGACATTACAGTTCTTCAGAAAGGAGGAATCAGCGAAACCAGTTCATACCAGTGGCACGACCAACCTGCTGACCCCGAAATTCAACTACGAGCTTTTTAACTGCAACAACTTTAATATACGCTATTGGAGCTGGAATTACCGCGGCTGCTGGCACCAGACTTGCCCTCCA
+
DDDCDIIIIIIIIIIIIHIIIIIIIIIIIIIIIIIIIIIIIIIFHIIIHHIHIIHIIHIIIIHIHIIHHIIIIIIGIIIIHIHIIIIF?HIIIGIIIIIIIGIIIIIHHHIIIHIIIIIIIHIIIIIIIIIIIHIHIIIHIIIIIHFIIIIIHEIIIHIIIIHIHHIGIIHIIIHHHHIIIIIIGIIIIIIIIIIIIIIIIIIIIIIIIIIHGIIIIIIIIIIIIIIIIIIHIII>IHIIIIHDIIIIIIHIIIIIIIIIIIIIIHHIIIIIIIIHHIIIIIIIIIIIIIIHIIIIIIIIIIIIIIIIIIIIIIGIHIIIIIIIIIIIIIIIIIIIIIIIDDDDD
@HISEQ:969:HM2KJBCX2:2:1102:2814:91065 2:N:0:ACTATGCA
TCCGCAACCTGACCCAACTATCCCTATTAATCATTACGTCAATCCTAGAAACCAACAAAATAGGATCGAACGTCCTATTTCATTATTCCATGCTAATGTATTCAAGCGTTAGCCTGCTTTAAACACTCTAATTTTTTCAAAGTAACAGTCCTGTTTCCCTGCAACACCAAATTAATGACATTACAGTTCTTCAGAAAGGAGGAATCAGCGAAGCCAGTACATACCAGTGGCACGACCAACCTGCTGACCCCGAAATTCAACTACGAGCTTTTTAACTGCAACAACTTTAATATACGCTATTGGAGCTGGAATTACCGCGGCTGCTGGCACCAGACTTGCCCTCCAA
+
DDDDDIIIIIHHIIIIIIIIIIIIIIIIIIIIIIIIIIIIIIIHIIIIIIIIIIIIIIIIIHIIIIIIIHIIHIIIIIIIIIIIIHIHIIIIHIIGIIIIIIIHHIHIIIIIIIIIIIIHIHHIHIIIIIIHIIIIIIIIIIIIIIIIIIIIIIIIIIIIIIIIIIIIIIIIIIIIIIIIIIIIIIIIIIIIIIIIIIIHHIIIIIIIIIIIIIIIIIIIHIIIII=IIIIIIIIIGIIIIHHHHIIIIIIIIIIIIIHIIIIIIIIIIIIIIIIIIIIIIIIIIIIIIIIIIIHIHIIIIIIIIIIIIIIHIIIIIIIIIIIIIIIIIIIIIIIIIIIIIDDDDD
@HISEQ:969:HM2KJBCX2:2:1102:11862:90317 2:N:0:ACTATGCA
TCCGCAACCTGACCCAACTATCCCTATTAATCATTACGTCAATCCTAGAAACCAACAAAATAGGATCGAACGTCCTATTTCATTATTCCATGCTAATGTATTCAAGCGTTAGCCTGCTTTAAACACTCTAATTTTTTCAAAGTAACAGTCCTGTTTCCCTGCAACACCAAATTAATGACATTACAGTTCTTCAAGAAGGAGGAATCAGTAAAGCCAGTACATACCATTGGCACGACCAACCTACTGACCCCGAAATTCAACTACGAGCTTTTTAACTGCAACAACTTTAATATACGCTATTGGAGCTGGAATTACCGCGGCTGCTGGCACCAGACTTGCCCTCCAA
+
DDDA@<CCCG1<FCCFEEH@H@@FCGHIEC1DD1<F11<<CCC1C@G1DCH<1D10DCHEEH1D1<10DH1/<CCCCHIIEHCHCE@C@<1<DHEEHHFHHGFHH1GHAF<1GHHHHEHHFCHC@CHIE?@<GA@@HFGHHHHCHFFCIIHGD<8@C@<GHHGCD<0@EHECHFEF2DEHCHCC/F@G@CCFGC-<FD#HGEGIHGGEGIIHD7@HE<GHHHHC<?H9<80CCC<?@HHCCEH?G+HC=HHHIIHCEEHHHHHEFFHEFEHFHEHFE@EIHHFFHGEHC@HGCCCCCFCHFCFHFHGHEHHHHHHDHCGFGEIHFDC<C@EHCCEHEGC@<<0@DD
@HISEQ:969:HM2KJBCX2:2:1102:8850:91476 2:N:0:ACTATGCA
TCCGCAACCTGACCCAACTATCCCTATTAATCATTACGTGGTCCTAAAACCAACAAAATAGAACCATCGTCCTATTTTATTATTCCATGCTAATGTATTCAAGCAAAAATGCCCGCTTTAAACACTATATTTTTTTCAAAGTAAAAGTCCTAGTTCATTGAAACACCCAAGAGCATCCCAATTCACCAGAAGGTAAGAAATTGGCTACACACCGATTCATGCCCCTAAAGGCATGACCAATATATCCCAATCCCGAAATTCAACTACGAGCTTTTTAACCGCAACAACACTAATATACGCTATTGGAGCTGGAATTACCGCGGCTGCTAATACCAGACTTGCCCTCCAA
+
DDDDDIIIIIIIIIIIHIIIIIIIIIIIIIIIIIIIIIIIIIIIIIIIHIIIHHIIIIIIHIIIGIHIIIHIHHHIIIIIIIIIHIIIIHIIHHIIIIIIIIIHIIIIIIIIIIIIHIIIHHIIIIIIIIIIIIIIIIIIIIIIIHIIIHIIIIIIIIIIIHHIIIIIIIIIIIIIIIIIIIIIHIHIHHIIIIIIIIIIIIIIIIIHHIHIIIIIIHIIIIIIIIIIII=IIIIIIIIIIIIHHIHDIIIIIIIIIIIIIIHHIIIIIIIIIIIIIIIIIIIIIIIIIIIIIIIIIIIIIIIIIIIIIIIIIIIIIIIIIIIIIIIIIIIIIIIIIIIIIIIIDDDDD
@HISEQ:969:HM2KJBCX2:2:1102:14293:91661 2:N:0:ACTATGCA
TCCGCAACCTGACCCAACTATCCCTATTAATCATTACGTCAATCCTAGAAACCAACAAAATAGGATCGAACGTCCTATTTCATTATTCCATGCTAATGTATTCAAGCGTTAGCCTGCTTTAAACACTCTAATTTTTTCAAAGTAACAGTCCTGTTTCCCTGCAACACCAAATTAATGACATTACAGTTCTTCAGAAAGGAGGAATCAGCGAAGCCAGTACATACCAGTGGCACGACCAACCTGCTGACCCCGAGATTCAACTACGAGCTTTTTAACTGCAACAACTTTAATATACGCTATTGGAGCTGGAATTACCGCGGCTGCTGGCACCAGACTTGCCCTCCAA
+
DDDDDIIIIIIIIIIIIIHIIIIIHHHHIICHHIIIIGHIHIIHIIIIIIIIIIIIIIIGHHIHIIIIIIIIHIIIIHIGHHHHHIIIIHGHIIIIIIIIIHHHIHHIIIIIIIIIIIIIIIIIIIIIIIIIIIIIHIIHHIIHIIIIIIIIIIHIIIIIIIGHHIIIIIIHIIIIIIIIHIIIHIIIIIIIIIIIIIIIIIIHIIIIIIIHIIIIIIIIIIHIGIIIIIIIIIIIIIIIIIHHFIHIIIHIIIIIIIIIIHIIIIIIIIIIIHGIIIIIIIIIIIIIIIIIIIIIIIIIIIIIIIIIIIIIIIIIIIIIIIIIIIIIIIIIIIIIIIIIIDDDDD
@HISEQ:969:HM2KJBCX2:2:1102:20396:92584 2:N:0:ACTATGCA
TCCGCAACCTGACCCAACTATCCCTATTAATCATTACATCGATCCTAGAAACCAACAAAATAGAATCGGATGTCCTATTTCATTATTCCATGCTAATGTATTCAAGCGTGAGCCTGCTTTAAACACTCTAATTTTTTCAAGGTAACAGTCCTAATTCCCCGTGACACCAAATTAATGGCATTACGGTTCTTTAGAAGGTGAGAAATCAATAATATCAGTACATACCAACGGCATGACCGAAACATTGATCCCGAAATTCAACTACGAGCTTTTTAACTGCAACAACTTTAATATACGCTATTGGAGCTGGAATTACCGCGGCTGCTGGCACCAGACTTGCCCTCCAA
+
DDDADIIIIIIIIIIIIIIHIIIIIIIIHHIIIIIIIIIIHIIIIIHIIIHIIHHIEHIHIIIIGHHIIGIHHIIHHHHIIIIIIIIIIIIHHIEHFIIIIIIIIFHIIIIDFHIIIHIIIIIIHIIIHHIHHHIHHIIIIIIIIIIHHHIIIIIIIIIHIIGIHIIHIIIIIIIIHF?IIIIIIIIHHHIIIIIIIIIIIIIIIIIIIIIIIIIIIIIHIIIIIIIIIIIIIIIIIIIIIIIIHDIIIIIIIIIIIIIIIIIIIIIIIIIIIIIIIIIIIHIIIIIIIIIIIIIIIIIIIIIIIIIIIIIIIIIIIIIIIIIIIIIIIIHIIIIIIIIIIIDDDDA
@HISEQ:969:HM2KJBCX2:2:1102:15406:93249 2:N:0:ACTATGCA
TCCGCAACCTGACCCAACTATCCCTATTAATCATTACGTCGATCCTAGAAACCAACAAAATAGAATCAAACGTCCTATTTCATTATTCCATGCTAATGTATTCAAGCGTAAGCCTGCTTTAAACACTCTAATTTTTTCAAAGTAACAGTCCTGATTCCCCACGACACCAAATTAATGACATCGCGGTTCTTCAGAAGGTAGGAACCGATAATGCCAGTGCGTACCGAAGCACGACCAACAATTCGATCCCGAAATTCAACTACGAGCTTTTTAACTGCAACAACTTTAATATACGCTATTGGAGCTGGAATTACCGCGGCTGCTGGCACCAGACTTGCCCTCCAA
+
ABDDDIIHHIIIIIIIIIIIIIIIIIIIHIIHIHIIIIIIHIIIIGIIIHIIIHIIFHIIIIHIGEHIHIIIHIIIIIHHIIHFFFHHGIHHHHIIIIIIIIHHIHHHHHIIIHIIIHHIIIHIIIIIIIIIHHCGIIIIIHHIIHIIIHIHIIHIIIHIHIHHHIHIHIHHIIIIHIIIHIIIIIIHIIIIIIIIIIIIIIIIIHIIIIIHGIIIIIIHHIIIIIIIIIIIHIIIIIIIIHEHIIIHIHIIIIIHHHIIIIIIIHIIIIIIHHIIIIIIIIHHIIIIIIIIIIIIIIHIIIIIIIIIIIHIIIIIIIIIIIIIIIIIIIIIIIIIIHIICDDDD
@HISEQ:969:HM2KJBCX2:2:1102:5012:93956 2:N:0:ACTATGCA
TCCGCAACCTGACCCAACTATCCCTATTAATCATTACGTCAATCCTAGAAACCAACAAAATAGGATCGAACGTCCTATTTCATTATTCCATGCTAATGTATTCAAGCGTTAGCCTGCTTTAAACACTCTAATTTTTTCAAAGTAACAGTCCTGTTTCCCTGCAACACCAAATTAATGACATTACAGTTCTTCAGAAAGGAGGAATCAGCGAAGCCAGTGCATACCAGTGGCACGACCAACCTGCTGACCCCGAAATTCAACTACGAGCTTTTTAACTGCAACAACTTTAATATACGCTATTGGAGCTGGAATTACCGCGGCTGCTGGCACCAGACTTGCCCTCCAA
+
DDDDDIIIIIIIIIIIIIIIIIIIIIIIIIIIIIIIIIIIIIIHIIIIIIIIIIIIIIIIHHHHIIIIGHIIIIIIIIIIIHIIIIIGHIIIGIIIIIIIIIIIIIIIIIIIIIIIIIIIIIIIIIIIIIIIIIIIIIIIIIIIIIIIIIIIIIIIIIIIIIIIIIHIIIIIIIIIIIIIIIIIIIIIIIIIIIIIIIIIIIIIHIIIIIIIIIIIIIIIIIIIIIIIIIIIIIIIIIIIIIIHHIHIIIIIIIIIIIIIIIIIIIIIIIIIIIIIIIIIIIIIIIIIIIIIIIIIIIIIHIIIIIIIIIIIIIIIIIIIIIIIIIIIIIIIIIIIIIIIIDDDDD
@HISEQ:969:HM2KJBCX2:2:1102:4218:94031 2:N:0:ACTATGCA
TCCGCAACCTGACCCAACTATCCCTATTAATCATTACGTCGATCCTAGAAACCAACAAAATAGGGTCAAACGTCCTATTTCATTATTCCATGCTAATGTATTCAAGCGTGTGCCTGCTTTAAACACTCTAATTTTTTCAAAGTAACAGTCCTGATTCCCCATGACACCAAATTAATGACATCATAGTTCGTCAGAAGGTAGAAATCAATAATACCAGTGCATACCGGAGGCACGACCAATATATTGATCCCGAAATTCAACTACGAGCTTTTTAACTGCAACAACTTTAATATACGCTATTGGAGCTGGAATTACCGCGGCTGCTGGCACCAGACTTGCCCTCCAA
+
DDDDDIIIIIIGHFHIIIIIIIIIIIIIHIIIIIIIIIIIIIIIIIIIIIIIIIIIIIIIIIIHIHHIIGGIHIIIIIHIIIIIIIIIIIIHHHIIIIIIIHFIIIIIIIIIIIIIIIIIIIIIIIIIIIIIIIIIIIHIIIIIIIIIIIIIIIIIIHIIIIIIIIIIIIIHIIIIIIHIIIIIIIIIIIIIIIIIIIIIIIIIIIIIIIIIIIIIIIIIIIIIIIIIIIIIIIIIIIIIIIIIHIIIIIIIIIIIIIIIIIIIIIIIIIIIIIIIIIIIIIIIIIIIIIIIIIIIIIIHHIIIIIIIIIIIIIIIIIIIIIIIIIIIIIIIIIIIIIIIIDDDDD
@HISEQ:969:HM2KJBCX2:2:1102:13232:94255 2:N:0:ACTATGCA
TCCGCAACCTGACCCAACTATCCCTATTAATCATTACGGTGATCCTAGAAACCAACAAAATAGAATCATGCCGTCCTATTTTATTATTCCATGCTAATGTATTCAAGCAAAATGCCTGCTTTAAACTCTCTAATTTTTTCAAAGTAAAGGTCCTGGTTCCCCGCGACACCCAGTTAAGGGCATCGTGGTTCTCCAGAAGGTGAGAAATTGACTACACCAGTTCATACCCCTTAAGGCACGACCGATGTGTCAATCCCGAAATTCAACTACGAGCTTTTTAACTGCAACAACTTTAATATACGCTATTGGAGCTGGAATTACCGCGGCTGCTGGCACCAGACTTGCCCTCCAA
+
DAB@DHIIIIIIIIIIIIIHIIIHIIIIIIIIHHIIEHCHHIICEHIHEHIGHFHHHI?CGHHHHH?GHH?HC<EHHIII?CEHIG@FHH<@1<FHIIIIHCFHHHGIHHGH@@G@<DH<EHHEFEHIGEHIHIHGIIHHIFGHFAEGHIHHIII7F@FH@GHEHCCDEC<HCGEHHHGHIEHHHHFGIHFHHIHHHGDCHHIHEHHHGFHHIGHHGFGAHHEHGHF@AHHHGF1HFIHHCG@CCFCGHGDEC<C/@EHEEHH?HIHIHG@@1GEHEECFCGG?EHHHC<EHIHHHCIHG??CGCF1HIHC@F1HHGEHEHE??C@DCE@G<11@HHGIHECEIIIHDAB@B
@HISEQ:969:HM2KJBCX2:2:1102:16125:94330 2:N:0:ACTATGCA
TCCGCAACCTGACCCAACTATCCCTATTAATCATTACGTCGATCCTAGAAACCAACAAAATAGAATCAAACGTCCTATTTCATTATTCCATGCTAATGTATTCAAGCGCGAGCCTGCTTTAAACACTCTAATTTTTTCAAAGTAACGGTCCTGATTCCCCATGACACCAAATTAATGACATCATGGTTCTTCAGAAGGGAGAAATCAAAATTGCCAGTACGTACCGAGGCACGACCAACAAATTGATCTCGAAATTCAACTACGAGCTTTTTAACTGCAACAACTTTAATATACGCTATTGGAGCTGGAATTACCGCGGCTGCTGGCACCAGACTTGCCCTCCAA
+
@@0D@DDHIGIGIIHHHHHHFHHHFHHH?CEEHHHHFHIHI/D@EGHGHEGHHHIFHHI1FEHCCHEEHHHHCHDHHHFHHHHEGHIEHIIIHHHHHHIEHHEGHEHHIIIHHHEHGHHHHHIHGHIHEGGHGHHIIIIIGHIIHHIHHHHHGHIICIIIIHHIHHHFEIHGHCGHHHIHHIIHIIGHHIIHIIIIIHHHIIIHHGIHFHIGHGIIIIIIIIHHIIIIIIHIGHIIIIIHHIEHHIIHH?HHHHHIIHIIIHHGIIIIIHEHHHHFHHHHHHHGEHIHFGIIIHHEHG@DEGHHIIIIHHHHIIIIIGIIIHIHHFIIIGIIIHHHEHIIAADDD
@HISEQ:969:HM2KJBCX2:2:1102:18044:94983 2:N:0:ACTATGCA
TCCGCAACCTGACCCAACTATCCCTATTAATCATTACGTCGATCCTAGAAACCAACAAAATAGAATCAAACGTCCTATTTCATTATTCCATGCTAATGTATTCAAGCGTAAGCCTGCTTTAAACACTCTAATTTTTTCAAAGTAACAGTCCTGATTCCCCACGACACCAAATTAATGACATCGCGGTTCTTCAGAAGGTAGGAACCGATAATGCCAGTGCGTACCGAGGCACGACCAACAATTCGATCCCGAAATTCAACTACGAGCTTTTTAACTGCAACAACTTTAATATACGCTATTGGAGCTGGAATTACCGCGGCTGCTGGCACCAGACTTGCCCTCCAA
+
DDDDDIIIIIIIIIIIIIHHHIIIIIIIIIIIIIIIIIIIIIIHIIIIHEHIIIHIIIIGHIIHHIIFIIGHIIIIIIIIIIIIIIHIEHIFHIIIIIIIIIIIIIIIIIIIHIIIGHIIIIIHHIIIIIIIIHIIIIIIHIHIIIIIIIIIIIIIIIIIIIIIIIIIIHHHIIIIIIIIHIIIHIIIIIIIIIIIIIHHIIIIIIIIIIHIIIIIIIHHIHIIIIIIIIIGIIIHIIIIHHCEIIHIIHEIIIIIIIIHHHIIIIIIIIIHHHHHIIIIIIHHHHIIIIIIIIIIIIIIIIIIIIIIIIIIIIIIIIIIIIIIIIIIIIIIIIIIIIIIDDDDD
@HISEQ:969:HM2KJBCX2:2:1102:2147:94566 2:N:0:ACTATGCA
TCCGCAACCTGACCCAACTATCCCTATTAATCATTACGTCAATCCTAGAAACCAACAAAATAGGATCAACGTCCTATTTCATTATTCCATGCTAATGTATTCAAGCGCGAGCCTGCTTTAAACACTCTAATTTTTTCAAAGTAACAGTCCTGATTTCCCAACCACACCAAATTAATGACATGATGGTTCGTCAGAAGGTAGAAATCAGTAACACCAGTACGTACCGAAGGCACGACCAGCGTACTAATCCCGAAATTCAACTACGAGCTTTTTAACTGCAACAACTTTAATATACGCTATTGGAGCTGGAATTACCGCGGCTGCTGGCACCAGACTTGCCCTCCAA
+
DDDDDIIIIIIIIIIIIIIIIIIIIIIIIIHIGHIIIIIIIIIIHIIIIHHIIIIIIHHHIIHHIHIIFEHHIIIIIIHIIHIHFHIFHIHIIHIIIIIIIIIIIIIIIIIIIIIIIIIIHHIIIIIIIIIIIIIIIIIHIIIIIIIIIIIIIIIIIIIIHIIIIIIIIIIIIIIIIIIIIIIIIIIIIIIIIIIIIIIIIIIIIIIIIIIIIIIIIIIIIIIIIIIIIGIIIIIIIIIIIIHHHIIIIIIIIIIIIIIIIIHIIIIIIIIIIIIIIIIIIIIHIIIIIIIIIIIIIIIIIIIIIIIIIIIIIIIIIIIIIIIIIIIIIIIIIIIIIIIIIDDDDD
@HISEQ:969:HM2KJBCX2:2:1102:7249:95749 2:N:0:ACTATGCA
TCCGCAACCTGACCCAACTATCCCTATTAATCATTACTTCAGTCCTAGAAACCAACAAAATAGAACCGAAGTCCTAACTCATTATTCCATGCTAATGTATTCATAGCAAAACGCCTGCTTGAAACACTCTAATTTTTTCAAAGTAAAAGATCTAGATGACCCAAACCGGTCCAGTAAAGGATAGCTTGGGTTCTCTAGAAGGATGGCAGACATACTCCGTCACTCACATGCATTACTGCAGCGGGACAGGTACATCAAACCAGAAATCCAACTACGAGCTTTTTAACTGCAGCAACTTTAATATACGCTATTGGAGCTGGAATTACCGCGGCTGCTGGCACCAGACTTGCCCT
+
D@DDDIGHHHHIHIIIIIIIEHHHHIECHIICHHHCHEHIIIHHHHHHHIHH??GEHHE@FH?HHHFHHDHIGEEH@E?HHCHHHEHHHHGEEHHEEHGE?<GHHGHHIHHFDGHFHIHIHHHHGHIIIIIHHHHHHCHHIIEEHHIIIIIHFGHIIIHHH@EDHIHIIHHHHIIHHEIIIIIHHHIIHHIIHIIIHIIIIIHGIIIIHHHHGIIHIIIIIIHIHIIIHHIIIIIIHHIIIIIIIIIIGIIHIHEG?FIIIIIIHGIIIHIHEHGIIIIIIIIIIHIIIIIIGIIHHIIIIIIGIIHHCIIIIIIIIIHIIIIGIHGIIIIIIIIIIHIIIHIIIIIIADADC
@HISEQ:969:HM2KJBCX2:2:1102:9852:94513 2:N:0:ACTATGCA
TCCGCAACCTGACCCAACTATCCCTATTAATCATTACGGTGGTCCTAGAAACCAACAAAATAGAACCACAACGTCCTATTCTATTATTCCATGCTAATCTATTCAAGCAATAGCCCGCTTTAAACACTCTAATTTTTTCAAGGTAATGGTCCTGGCTCCCCAACACACCCAATTAAGGACATGCTGGTTCACCAGAAGGAAGACCCGACAACAAGACAGTACTCGCCAAAGACGGACCGCCCGGCCAGGCCTAAAATTCAACTACGAGCTTTTTAACTGCAACAACTTTAATATACGCTATTGGAGCTGGAATTACCGCGGCTGCTGGCACCAGACTTGCCCTCCAA
+
DDDADIIGHHHIIEHIIIIIHHIIIIEHHHHHGCEFEEGHCHHIIIIIIIIIIIIIH?G@GFHIIIE1EHEEH@HGH?FHEHIIIIIHHCEGGHIIEHHHHHFEHHHHHHIHCHGHHIIHEHEBCFEGHIHIHIGIIIIHHHHHIHGBCGHHEGDHHGHHHIHHCHHHHHHHEFHGHHFCCIHEFHEHGHG.EH@IHHGCIIHHHHHEIHHHHHEIIIIIIHHIHHHIIHHEIIHHCIIIIIIIIHHEE@FHF1IIGIIIIIIIHHGE@EFHIIIHIIIHEGHHFHHIHHEF0ECHIHGCHGHEGIIIIIIIHIIIIIIHHHEHHHIIHHHHFHFIIHIHHIDBD@D
@HISEQ:969:HM2KJBCX2:2:1102:7009:95936 2:N:0:ACTATGCA
TCCGCAACCTGACCCAACTATCCCTATTAATCATTACGTCAATCCTAGAAACCAACAAAATAGGATCGAACGTCCTATTTCATTATTCCATGCTAATGTATTCAAGCGTTAGCCTGCTTTAAACACTCTAATTTTTTCAAAGTAACAGTCCTGTTTCCCTGCAACACCAAATTAATGACATTACAGTTCTTCAAGAAGGAGGAATCAGTAAAGCCAGTACACACCATTGGCACGACCAACCTACTGACCCCGAAATTCAACTACGAGCTTTTTAACTGCAACAACTTTAATATACGCTATTGGAGCTGGAATTACCGCGGCTGCTGGCACCAGACTTGCCCTCCAA
+
DDDDDIIIIIIIIIIIIIIIHIIIIIHIIIIIIIIIIIIIIIIIIIIIHGHIIIIIIGHGHIHIIHIIHIIIIIIHIHIIGIIHIIIHIIHIHGHIIIIIIIIIIIIIIIHHHIIIIIIHIHIIIIIIIIIIIIIIIIIIIIIIIIIIIIIIIIIIIIHIIIIIIIHIIIIIHIIIIIIIHIIIIIIHIIIIIIIIIIIIIIIIIIIIIIIIIIIIIIIIIIHIIIIIIIIIIIIIIHHHIIHHHIIIIIIIIIIIIIIIIIIIIIIIIIIIIIIIIIIIIIIIIIIIIIIIIIIIIIIHIIIIIIIIIIIIIIIIIIIIIIIIIIIIIIIIGIIIIIIIIDDDDD
@HISEQ:969:HM2KJBCX2:2:1102:15299:96313 2:N:0:ACTATGCA
TCCGCAACCTGACCCAACTATCCCTATTAATCATTACGGTGATCCTAGAAACCAACAAAATAGAATCATGCCGTCCTATTTTATTATTCCATGCTAATGTATTCAAGCAAAATGCCTGCTTTAAACACTCTAATTTTTTCAAAGTAAAGGTCCTGGTTCCCCGCGACACCCAATTAAGGGCATCGTGGTTCTCCAGAAGGTGAGAAATTGACTACACCAGTTCATACCCCTTAAGGCACGACCGATGTGTCAATCCCGAAATTCAACTACGAGCTTTTTAACTGCAACAACTTTAATATACGCTATTGGAGCTGGAATTACCGCGGCTGCTGGCACCAGACTTGCCCTCCAA
+
DDDCDIIGHIIIIIIIIIIIIIIIIIIIIIIIIIHHIIIIIIHIIIIHIIIIIIIIIIHIIIIHHIIIIIIIIIHHIIIIIIIIIHIIIHIIIGHIIIIIHCGIIIHIHIIIIIHIIIIIIHHIIIIIIIIIIIIIHIIIIHIIIIIHHIIIIIIIIIIIHIIIGIHIHIIIIIIHHIIIIIHIIIIIIIIHHIIIIIIIIIIIIIIIIIIIIIIIIIIIIIIIIIIIIIIIIIIIIIIIIIHHIIIIIIHIIIIIIIIIIIIIIIIIIIIIIIIIIIIIIIIIIIIIIIIIIHIIIIIIIIIHIIIIIIIIIIIIIIIIIIHIIIIIIIIIIIIIIIIIIIIIIIIDDDDD
@HISEQ:969:HM2KJBCX2:2:1102:7769:97803 2:N:0:ACTATGCA
TCCGCAACCTGACCCAACTATCCCTATTAATCATTACGGTGATCCTAGAAACCAACAAAATAGAACCATGCCGTCCTATTCTATTATTCCATGCTAATGTATTCGAGCAAAAATGCCTGCTTTAAACACTCTAATTTTTTCAAGGTAAAGGTCCTGGATCCGCAAGACACCCAATTAAGGACATCAAGTTTCTCCAGAAGGTGAGAAATCAACAGCGACAGTTCATCCCCCTTAAGGCATGACCATCACGTCAATCCCGAAATTCAACTACGAGCTTTTTAACTGCAACAACTTTAATATACGCTATTGGAGCTGGAATTACCGCGGCTGCTGGCACCAGACTTGCCCTCCAA
+
DDDB@HC/<FC@1DHIIGEH<GFHHHIHIH?GFCEEFHHHEEFFGG?CG@@HECEHE@1<F@1FHIEEH@FHHHIHEHHHIHIHECCCGF?GEEHHGHH@EDCEGHIIIH?EDGHGFCGHEEHGHHH8C<F@F<HEGDC<<FCEEHH??/B@CHH@?ECD?@;.HHCE:@HCC<HCCCFEHIEFEHHC@D//HEFF/F?HED/HCEGFEHEEG@0E.FD0EF@ED<-<FEECCG<1EIFCC<GG<1ECECD<1</CHC@<D<<F1<<CECHCCG<1<1FGD1GCHG<<C1F@@1D1G?G0HEF@IIHFEHC1IIHF@HIHECC/HHHHHHHEH@1G@CG@F1HE0GHHD0@0D
@HISEQ:969:HM2KJBCX2:2:1102:17720:97511 2:N:0:ACTATGCA
TCCGCAACCTGACCCAACTATCCCTATTAATCATTACGTCAACCCTAGAAACCAACAAAATAGGATCAACGTCCTATTTCATTATTCCATGCTAATGTATTCAAGCGCGAGCCTGCTTTAAACACTCTAATTTTTTCAAAGTAACAGTCCTGATTCCCCACCACACCAAATTAATGACATGATGGTTCGTCAGAAGGTAGAAATCAGTAACACCAGTACGTACCGAAGGCACGACCAGCGTACTAATCCCGAAATTCAACTACGAGCTTTTTAACTGCAACAACTTTAATATACGCTATTGGAGCTGGAATTACCGCGGCTGCTGGCACCAGACTTGCCCTCCAA
+
DDDDDGIIIIIIIIIIHIIIIIIIIIIIIIIIIIIIIIIIIIHIIIIIIIIIIIIIHHHEHHHHCHIFHIIHHHHIIHIIIIIIIHIIGHIIIIIIHIIIIIIIHIIIIIIIIIIIHIIIIIIIIIIIIIIIIIIIIIHIIIIIIIIIIIIIHHHIIHIIIIIIIIIIIIIIIIIIIIIIIIIIIIIHIIIIIIIIIIHIIIIIIIIIIIIIIIIIGIIIIIIIIIIIIIIIIIIIIIIIIIHHIIHIHIIIIIIIIIIIIIIIIIIIIIIIIIIIIIIIIIIIIHIIIIIIIIIIIIIIIIIIIIIIIIIIIIIIIIIIIIIIIIIIIIIIIIIIIIIIDDDDD
@HISEQ:969:HM2KJBCX2:2:1102:9662:97789 2:N:0:ACTATGCA
TCCGCAACCTGACCCAACTATCCCTATTAATCATTACGTCGATCCTAGAAACCAACAAAATAGAATCAAACGTCCTATTTCATTATTCCATGCTAATGTATTCAAGCGTAAGCCTGCTTTAAACACTCTAATTTTTTCAAAGTAACAGTCCTGATTCCCCACGACACCAAATTAATGACATCGCGGTTCTTCAGAAGGTAGGAACCGATAATGCCAGTGCGTACCGAAGCACGACCAACAATTCGATCCCGAAATTCAACTACGAGCTTTTTAACTGCAACAACTTTAATATACGCTATTGGAGCTGGAATTACCGCGGCTGCTGGCACCAGACTTGCCCTCCAA
+
DDDCDIIIIIIHHHHIHIIIIIIIIIIIHCGHFIIIIIIHHHHCEHIHIIIHHHHIIGEEHHCGHHIGHIHHHHIHHHHIIIIG?FHHIGGHGE@CIHIHHHGHIGHIHHHIIIIHHHHIHHGIIIIIIIIIIIIIHIHHEGIIIIIIIIIIIHIIIHIIIIIHIHCHHIIIIIIIIIHHHH:HHHGIHIHGIIIEIIIIIIIIIHIIIIIIIIIIIIHIIIIIIIHHIHIIIHHHIIIIHHGDHIHGIIIHIHHHIHIIIHIIGIIHH?HHEFIIIIIHHGIHIIIIIHIIIIIHHIIIIIIIIIIIIIIIIIIIIIIIIIIIIIIIIIIIIIIIIIIIDBDDD
@HISEQ:969:HM2KJBCX2:2:1102:20703:97637 2:N:0:ACTATGCA
TCCGCAACCTGACCCAACTATCCCTATTAATCATTACTCCAGTTGCTAAAAAACCAACAAAATAGAACCGAAGTCCTACGGTGTTATCCCATGCTAATAGTATTCACGGCGTAAGCCTGCTTTGAACACTCTAATTTTTTCAAAGTAAAGGTGATCAAGAGTCGGATGATCTCCAACCAACCCAGAGTAAACCAGGTGAGCTGAAGGTCCGCAAATGACCACAGAAGCTGACACGCTCTTCAACACTATCATCCCAGAAGAGACGTAGGCCAGAGAGCGTAATGTCAGGAAATCCAACTACGAGCTTTTTAACTGCAACAACTTTAATATACGCTACTGGAGCTGGAATTACCGCGGCTGCTGGCACCAGACTTGCCCTCCAA
+
DDDDDIIIHIIIIIIIIIIIIIIIGIHIIIIIIIIIIIIHIIIIIIGHIIHIIIIIIIIIIIIIIIHHIIIIIIIIHIIIHHHHII1CGGHHHHIHHIICF<GHIIIIHHIIIIGHIIIIIICHGHIIIIIIIHIHHIIIIIIIHHIIIHHIHHIIIIIIIHIIIIIIIHGBHHGGGHHIIIIHIIHHHHHIHIIIIIHIHIIIIIIIIIIHHIHHIHGIIIIIIIIIIIIIIIII=HIIHHIIIIIIIIIIIGIIIIIIHIIIIIIIIIIIIIIIIIIIHGIIIIIIIIIIIIIHIIIIIIIIIIIIIIHIIIIIIIIIIIIIIIIIIIIIIIIIIIIIIIIIIIIIIIIIIIIIIIIIIIIIIIIIIIIIIIIIIIDDDDD
@HISEQ:969:HM2KJBCX2:2:1102:14868:98111 2:N:0:ACTATGCA
TCCGCAACCTGACCCAACTATCCCTATTAATCATTACGTCGATCCTAGAAACCAACAAAATAGAATCAAACGTCCTATTTCATTATTCCATGCTAATGTATTCAAGCGTGAGCCTGCTTTAAACACTCTAATTTTTTCAAAGTAACAGTCCTGATTTCCCACAACACCAAATAAATGACATCATGGTTCGTCAGAAGGGAGAAACCAACAATGCCAGTACGTACCGAGGCACGACCGACATGATGGTCCCGAAATTCAACTACGAGCTTTTTAACTGCAGCAACTTTAATATACGCTATTGGAGCTGGAATTACCGCGGCTGCTGGCACCAGACTTGCCCTCCAA
+
DDDDDIIIIIIIIIIIIIGHHIIIIIIIIIIIIIIIIIIIIIIIIIIIIIIIIIIIIIGIIIHIIIIIHIHIIIIIIIIIIIIIHIIIHIIIIIHIIIIIIIIIIIIIIIIIIIIIIHIIIIIIIIIIIIIIIIIIIIIIIHIIIIIIIIHIIIIIIIIIIIHHIIIIIIIIHIIIIIIIIIIIIIIIIIIHHIIIIIIIIIIIIHIIIIHIIIIIIIIIIIIIHIIIHIIIIIIIIIIIIIHHIIIIIIIIIIIIIIIIIIIIIIIIIIIIIHIIIIIIIIIIIIIIIIIIIIIHHHIIIIIIIIIIIIIIIIIIIIIIIIIIIIIIIIIIIIIIIIHIDDDDD
@HISEQ:969:HM2KJBCX2:2:1102:6912:98610 2:N:0:ACTATGCA
TCCGCAACCTGATCCCAACTATCCCTATTAATCATTACGGTGGTCCTAGAAACCAACAAAATAGAACCACAACGTCCTATTCTATTATTCCATGCTAATCTATTCAAGCAATAGCCCGCTTTAAACACTCTAATTTTTTCAAGGTAATGGTCCTGGCTCCCCAACACACCCAATTAAGGACATGCTGGTTCACCAGAAGGAAGACCCGACAACAAGACAGTACTCGCCAAAGACGGACCGCCCGGCCAGGCCTAAAATTCAACTACGAGCTTTTTAACTGCAACAACTTTAATATACGCTATTGGAGCTGGAATTACCGCGGCTGCTGGCACCAGACTTGCCCTCCAA
+
@@0<@HDHHHIHHH11CFC1CFH1F<FEE?G?@GHF1D<0D@CGCC?1FHEHICH@CHE1F@HCH?HFEHIH0/<<0<CHHHH?FHHI1@1<D11CEE?1EGCHFGHGHGHHHC<<1?HHEGIHH@B8D@GGGHHHIIGIIIHHHHEFE7HIHHG@1C<HHHA@EHGGBDEEH?HHFFHHHHHEHDDHIIHHHHIIIHHHHHDHH;EHIIIHHHH@CIGIHECCFFE@HGHFGFBEIGGHDCHHEHFEHF@DHEHEHIIHHHHHDIHIIIHHIIIHHCGIHIHGIIHHEH@FHHHGHHHIHIHIIIHEHEHIIIHHHHIHHEEFFIIIGIIIHIIHEEHIIHICDDDD
@HISEQ:969:HM2KJBCX2:2:1102:6526:98929 2:N:0:ACTATGCA
TCCGCAACCTGACCCAACTATCCCTATTAATCATTACGTCAATCCTAGAAACCAACAAAATAGGATCAACGTCCTATTTCATTATTCCATGCTAATGTATTCAAGCGCGAGCCTGCTTTAAACACTCTAATTTTTTCAAAGTAACAGTCCTGATTCCCCGCCACACCAAATTAATGACATGATGGTTCGTCAGAAGGTAGGAACCAGTAACACCAGTACGTACCTAAGGCACGACCAACGTACTGATCCCGAAATTCAACTACGAGCTTTTTAACTGCAACAACTTTAATATACGCTATTGGAGCTGGAATTACCGCGGCTGCTGGCACCAGACTTGCCCTCCA
+
DDDDDIIIHIIHIHHIHIIIIIIIIIIIIIIIIGIGIIIIIIIIIIHIIHIIHHHHEHHIIIHEEGHIIIHHHIIIIIHIHIIIHIIIHIIGHIIIHHHHIEHHHHHIIHHHHIIIIHHIIIHHGHFIIIIIIIHHHIIIIHFHIIIIIHIIIIIIHIIIIIIIHIIIIIHHIIIHIHIIIIGIIIIHIIIIIHIIIIHIIIHIHHIHHIIHIIIIIIIIHIIHIIIIIIHHIIHHHIIIIHGIIIIIIIIIGIIIIIIIHHIIIIIIIIIIIIIIIIIIIIIIHHHIIIHHHIIIIIHIIIIIHIIIIIIIIIIIIIIIIIIIIIIIIIHIIIIIIIIDDDDD
@HISEQ:969:HM2KJBCX2:2:1102:5370:98842 2:N:0:ACTATGCA
TCCGCAACCTGACCCAACTATCCCTATTAATCATTACGTCGATCCTAGAAACCAACAAAATAGAATCAAACGTCCTATTTCGTTATTCCATGCTAATGTATTCAAGCGTGAGCCTGCTTTAAACACTCTAATTTTTTCAAAGTAACAGTCCTGATTCCCCATGACACCAAATTAATGACATCATGGTTCGTCAGAAGGTAGGAATCAATAATACCAGTACGTACAATAGCACGACCAATAAATTGATCCCGAAATTCAACTACGAGCTTTTTAACTGCAACAACTTTAATATACGCTATTGGAGCTGGAATTACCGCGGCTGCTGGCACCAGACTTGCCCTCCAA
+
DDDDDIIIIIIIIIIIIIIIIIIIIIIIIHIHIIIIIGIIIIIHIIIIIIIIIIIIIIIIIIIIIIIGIIHIIIIIIIIIHHIIFHIHIIIIGIIIIIIIIIIIIIIIIIHIIIIIIIIIIIIIIIIIIIIIIIIIIHIIIIIIIIIIIIIIIIIIIIHIIIIIIIIIIIIIIIIIIIIIHIIIIIIIIIHIIIIIIIIIIIIIIIIIIIIIIIIIIIIIIIIIIIIIIIIIIIIIIIIIIIHIIIIIIIIIIIIIIIIIIIIIIIIIIIIIIIIIIIIIIIIIIIIIIIIIIIIIIIIIIIIIIIIIIIIIIIIIIIIIIIIIIIIIIIIIIIIIIIIIDDDDD
@HISEQ:969:HM2KJBCX2:2:1102:9765:99256 2:N:0:ACTATGCA
TCCGCAACCTGACCCAACTATCCCTATTAATCATTACGTCGATCCTAGAAACCAACAAAATAGGATCAAACGTCCTATTTCATTATTCCATGCTAATGTATTCAAGCGTTAGCCTGCTTTAAACACTCTAATTTTTTCAAAGTAACAGTCCTGATTCCCCATGACACCAAATTAATGACATCACAGTTCGTCAGAAGGTAGAAATCAATAATACCAGTGCATACCGGAGGCACGACCAATATATTGATCCCGAAATTCAACTACGAGCTTTTTAACTGCAACAACTTTAATATACGCTATTGGAGCTGGAATTACCGCGGCTGCTGGCACCAAACTTGCCCTCCAA
+
DDDCDHIIIHHGHEHHEHCHGHIIGHHIIHIHIIGFHEEHDDHIII@EHHEHHHIIIEHGEFC1GEGHHHHH<GHHICE?FEHHHGHHHHHHIIIIHHHHHEHGGECGIIIIHIHHHGGEFCCHHFFHHGCGHH@EHHHHHHHHHIIIHGIHIHGEHHHHHHEHHHHIIHIHFIIHHGGHHFHIEHHFHIHHIIHGFHHGHHHHEHHEHIHHIIIIIIIHHEHDFIIIIHEHHIHHHIHHHFHH@HIHHDIHGEFHIFHHHFIHIHHEGFIHGECEFHIHF@HCECEGFFIHHECC@EHHHHIHHGHIIIIHHHIHDHIIIIHEHIHHHIHEHD@C@EIH?DDB<0
@HISEQ:969:HM2KJBCX2:2:1102:10556:99283 2:N:0:ACTATGCA
TCCGCAACCTGACCCAACTATCCCTATTAATCATTACGTCGATCCTAGAAACCCACAAAATAGAATCAAACGTCCTATTCCGTTATTCCATGCTAATGTATTCAAGCGTGAACCTGCTTTAAACACTCTAATTTTTTCAAAGTAACAGTCCTGATTCCCTAAAACACCAAATTAATGGCATTATAGTTCGTCAGAAAGGAGAAACCGATTATACCAGTACGTACAATAGCACGACCAGTAAGCCGATCTCGAAATTCAACTACGAGCTTTTTAACTGCAACAACTTTAATATACGCTATTGGAGCTGGAATTACCGCGGCTGCTGGCACCAGACTTGCCCTCCAA
+
0DD@DH<E11<HH111<011<<1DGHCHCCGC1D<<DC<D/<@F@C1D1<1CC0<DG<11<<F1CGGH11<0<F0DCG11<D1DC?<<F@HHIIGHGEG?FHHE@E@00A8&3FH5HHHFHHFIHHEEF@@?D1CF?6H@CGB67<E0G8GA1B<F1?HHIECHGHEFFC?EFECDGGEEFHED/DECHG@8E:G1IHHEEFHCIHFHCG@HGHCEH@EHCH>HIHG@<0HHFCHHGIEHEC0<AFE<FF1CEHEHHHHE<CE?G<GCC<@GCHGGHG@HC<EEGCF<1C<=GCFHHFCFEECEHHFIHCHHHHEC?HG@@HHHEEEHHF@@CE?HECGHDD@BD
@HISEQ:969:HM2KJBCX2:2:1102:16149:99526 2:N:0:ACTATGCA
TCCGCAACCTGACCCAACTATCCCTATTAATCATTACGTCGATCCTAGAAACCAACAAAATAGAATCAAACGTCCTATTTCATTATTCCATGCTAATGTATTCAAGCGTGAGCCTGCTTTAAACACTCTAATTTTTTCAAAGTAATAGTCCTGATTCCCCACGACACCAAATAAATGACATCATGGTTCGTCAGAAGGGAGAAACCGACGATGCCAGTACGTACCGAGGCACGACCGACATGATGGTCCCGAAATTCAACTACGAGCTTTTTAACTGCAGCAACTTTAATATACGCTATTGGAGCTGGAATTACCGCGGCTGCTGGCACCAGACTTGCCCTCCAA
+
DDDDDIIHIIIIIIIIIIIIIIIIIIIIIIIIIIIIIIIIIIIIIIIHIIIIIIIGIIIIIIIHIIIIIIIIIIIHHIIIIIHIIIIEHHIIIIIIIIIIIGHIIIIIIIIIHHIIIIIIIIHIHIIIIIIHIIIIIIIIIIIIIIIIIIIIIIIHIIIHHHHIIIIIIIIIIIHIIIIIIIIIIIIIIIHIIIIIIIIIIIIIIIIIIIHIIIIIIIIIIIIIIIIIIIIIIIIIIIIIIHHDIIIIIIIIIIIHIIIIHHIIIIIIIIIIIIIIIIIIIIIIIIIIIIIIIIIIIIIIIIIIIIIIIIIIIIIIIIIIIIIIIIIIIIIIIIIIIIIIDDDDD
@HISEQ:969:HM2KJBCX2:2:1102:12316:99791 2:N:0:ACTATGCA
TCCGCAACCTGACCCAACTATCCCTATTAATCATTACGTCGATCCTAGAAACCAACAAAATAGAATCAAACGTCCTATTTCATTATTCCACGCTAATGTATTCAAGCGTGCGCCTACTTTAAACACTCTAATTTTTTCAAAGTAACAGTCCTGATTCCCCACGACACCAAATTAATGACATCGTGGTTCTTCAGAAGGTAGGAACCAATAATGCCAGTGCGTACCGAAGCATGACCGACAATTTGATCCCGAAATTCAACTACGAACTTTTTAACTGCAACAACTTTAATATACGCTATTAGAGCTGGAATTACCGCAGCTGCTGGCACCAGACTTGCCCTCCAA
+
D@@DDEDH?HFCGEEHHE1FCCFFF<FEGHGHHCHIEEHICCGHEHEGHEHIICHIIIIGHH?DEGEEGEHIHEHFHIH<<1FHHHFH11<C?GDHHIIIIHEG@GHHHCEHHIFGGCFIHEF6DHHHHFHEHEGECECHHIIIHIHHHHIIFHGFCDGHHEFIHHEHHGIHHHHHGD@HIHFIHHHHHIIHGIHHIIIIIHGIGIIHHEHEIIIHHHHHFHHFHHHH=EIHHHHHIIHCHGHGHDIGBHFEHGHEEIIHFIHCHGIHHEHGFCHIIIHGHFHIIHIHEHGHDHIHHIHHHEEIIIHFEIHHIIIIIIIIIIIHHHHHIHHHHHIHIHCEDADD@
@HISEQ:969:HM2KJBCX2:2:1102:10863:100474 2:N:0:ACTATGCA
TCCGCAACCTGACCCAACTATCCCTATTAATCATTACGGTGATCCTAGAAACCAACAAAATAGAACCATGCCGTCCTATTCTATTATTCCATGCTAATGTATTCGAGCAAAAATGCCTGCTTTAAACACTCTAATTTTTTCAAGGTAAAGGTCCTGGATCCGCAAGACACCCAATTAAGGACATCAAGTTTCTCCAGAAGGTGAGAAATCAACAGCGACAGTTCATACCCCTTAAGGCATGACCATCACGTCAATCCCGAAATTCAACTACGAGCTTTTTAACTGCAACAACTTTAATATACGCTATTGGAGCTGGAATTACCGCGGCTGCTGGCACCAGACTTGCCCTCCAA
+
DDDDDIIIIIIIIIIIIIIIIHIIIHHIIIIIIIIIIEHHIIIIHIIIIIIIIIIIIFHHHHIGHIIIHIIIIIIIIIIIIIIIIIIIIIFHIIIIIIIHIHHIHIIIIIIIIIIIIIIIIIIIIHIIIIIIIIIIIIIIIIIIHIIIIIIIHIIIIIIIIIIIIIIIIIIIIIIIIIIIIIIIIIHIIHGIHIIIIIIIIIIIIIIIIIIIIIHIIIIIIIIHIIIIIIIIIIIIIIIIIIIIIIIIIHHFIIIIIIIIIIIIIIIHIHIIIIIIIIIIIIIIIIIIIIIIIIIIIIIIIIIIIIIIIIIIIIIIIIIIIIIIIIIIIIIIIIIIIIIIIIIIIIIIDDDDD
@HISEQ:969:HM2KJBCX2:2:1102:20291:101322 2:N:0:ACTATGCA
TCCGCAACCTGACCCAACTATCCCTATTAATCATTACGTCGATCCTAGAAACCAACAAAATAGGGTCAAACGTCCTATTTCATTATTCCATGCTAATGTATTCAAGCGTGTGCCTGCTTTAAACACTCTAATTTTTTCAAAGTAACAGTCCTGATTCCCCATGACACCAAATTAATGACATCACAGTTCGTCAGAAGGTAGAAATCAATGATACCAGTTCATACCAGAGGCACGACCAATATATTGATCCCGAAATTCAACTACGAGCTTTTTAACTGCAACAACTTTAATATACGNNNNNNNAGCTGGAANNNNCGCGGCTGCTGGCACCAGACTTGCCCTCCAA
+
DBDADIHIHHEHIGHIHIHHF@HIIHIIIIIHHIIIIIIHHHHHHHIGIIIIHHIIHFHCEC@FHHHIHIHIFEHHIFHEHHHH1DGHHHHIIHIIEHHGF@FGHHIG<HEHHIEEHFCCHEFHHHHFCGFIIHHHHIFFHHIHHHIGFEHIIGHEIHHHH<<HCFHIHIHGFFCD/DCCEFHHH/C@GIHHGGGCDHFHGDEH@GGHIGGGEEHHHFC@FEHEGEHGHHHDH:<CGGCCEEHEF@HA/<HGC@@?HHGCEEHEHFF@FHG<<1CEEHGCFEG<<<<EEHHCC<<<#######EHCCGD<<####DECIHEG1CCC@CCHHGHDECCEIHF?D@D<
@HISEQ:969:HM2KJBCX2:2:1102:21052:100093 2:N:0:ACTATGCA
TCCGCAACCTGACCCAACTATCCCTATTAATCATTACAGCGGTCCTAGAAACCAACAAAATAGAACCGATGTCCTATTCTATTATTCCATGCTAATGTATTCGAGCAAAGGCCTGCTTTGAACACTCTAATTTTTTCAAGGTAAAAGTCCTGGTTCCCCACGACGCCCAATAAAGAACATCGGGTTCCCCAGAAGGAAAGACCCGACCGAATCCGTACGCTCGATTAGGAGGACAGATCAGCCCGGTCCAAGGTTCAACTACGAGCTTTTTAACGGCAACAACTTTAATATACGCTATTGGAGCTGGAATTACCGCGGCTGCTGGCACCAGACTTGCCCTCCAA
+
BDDDDIHDEHHIIFHHHHGHHIIIIIIIIIHHIHIEHHHGHHHDHHFHHIIHIIHIIHIIIIHHHHIIHDE1DGFHEFHHHDCHCHHHHHHHEHHHHHFIGHHGEHEGHHEHIIIIHGHIGHHIHIGHEHIIHHHHHHIIHHIHHIGHHHFHGFHIHDHHIHGHGIHIIHHHGHHHHIHHHHHEHHIIIFHIHHEFHHGEGIHHE<HIHHGHIIHHEHIIGIIIIIIIIIIHFHHHIIIIIGHGIIGIIIIIIIIHIIIHHIHGGHIHHHHGCIIIHIIGIIIHHIIHIIHHHIIIHIIIIHIIIIIIIIIIIIIIIIIIIIIHEIIIIIIIIIIHIIIDDDCD
@HISEQ:969:HM2KJBCX2:2:1103:20125:2323 2:N:0:ACTATGCA
TCCGCAACCTGACCCAACTATCCCTATTAATCATTATGTCGATCCTAGAAACCAACAAAATAGAATCAAACGTCCTATTTCATTATTCCATGCTAATGTATTCAAGCGCGAGCCTGCTTTAAACACTCTAATTTTTTCAAACTAACAGTCCTGATTTCCCACGACACCAAATTAATGACATCGTGGTTCGTCAGAAGGTAGGAATCAATTTGACCAGTACGTACCGAGGCACGACCGATCAACTGATCCCGAAATTCAACTACGAGCTTTTTAACTGCAACAACTTTAATATACGCTATTGGAGCTGGAATTACCGCGGCTGCTGGCACCAGACTTGCCCTCCAA
+
ADDCDIIDHHEHHHHHIHHIIHIIHIIIIIIIEHEHGIIHIIIFHHHHHHIHIIIIIIIHHHFHHIIIHHHHHECH1FCHE?HHHIIIIEEHIEHIIIHIIHHIG@HHIHIIIIHIHIHHHCHHHIIIIIHHIHHIIIHII1HEHHHIIIIHHHHHHHHEHIIIIIIIIHHGIIHHIIIIHIEIHIIIIIIIIIIIIHIIHHIHGIIHIFIIIHIHIIIIHGIIIIHHIIIIHIIIIIGIIFGCHH?IIHHIHIIIIIIIIIIIIIIHIIIIIIIIIIIIIIIIIHIIIGIIIIHIIIGIIHIIHIIHHHIIIIIIIIIIIIIIIIIIIIIIIIIIIIIH@AABB
@HISEQ:969:HM2KJBCX2:2:1103:16515:2799 2:N:0:ACTATGCA
TCCGCAACCTGACCCAACTATCCCTATTAATCATTACGTCGATCCTAGAAACCAACAAAATAGAATCAAACGTCCTATTTCGTTATTCCATGCTAATGTATTCAAGCGTGAGCCTGCTTTAAACACTCTAATTTTTTCAAAGTAACAGTCCTGATTCCCCATGACACCAAATTAATGACATCATGGTTCGTCAGAAGGTAGGAATCAATAATACCAGTACGTACAATAGCACGACCAATAAATTGATCCCGAAATTCAACTACGAGCTTTTTAACTGCAACAACTTTAATATACGCTATTGGAGCTGGAATTACCGCGGCTGCTGGCACCAGACTTGCCCTCCAA
+
DBDDDIIHCEHHECHHHIHIHIIIIIIHHCHHIIIIHHGHI<EHHIIEHHIIHIIIIGIIGH?GEHHHHIGEEHHHEHGGEHHHIIIIEH@CGHFIHHHHHHIIIGHHHHHDFHHHHFHHHIIHHHHHHHFHHHHHHFFGIIIIIIHIIGIHIIIHIIIGHHHIIHFIIIHHIHIIIIIIIIIHHIIIIHHIIIIIHIIIIHHIIHIIIIHHHIIIIIIIIIIIIIIIIIIIIIIHIIIIIIHGIIHHIHIIIHIIIIIIHIIIIIIIIHHIIIIIIIIIIIHHIIIIIIIIIIIIIIHHIIIIIIIIIIIIIIIIIIIIIIIIIIIIIIIIIIIIIIIIDDDDD
@HISEQ:969:HM2KJBCX2:2:1103:2787:3510 2:N:0:ACTATGCA
TCCGCAACCTGACCCAACTATCCCTATTAATCATTACGTCGATCCTAGAAACCAACAAAATAGAATCAAACGTCCTATTTCATTATTCCATGCTAATGTATTCAAGCGTAAGCCTGCTTTAAACACTCTAATTTTTTCAAAGTAACAGTCCTGATTCCCCACGACACCAAATTAATGACATCGCGGTTCTTCAGAAGGTAGGAACCGATAATGCCAGTGCGTACCGAAGCACGACCAACAATTCGATCCCGAAATTCAACTACGAGCTTTTTAACTGCAACAACTTTAATATACGCTATTGGAGCTGGAATTACCGCGGCTGCTGGCACCAGACTTGCCCTCCAA
+
DDDDDIIIIIIIIIIIIIIIIIIIIIHIIHIIIIIIIIIIIIIIIIIIIIIIIIIIHIIIIIIIIIIIHIHIIIIIGIIIIIIIIIIIHIIIIIIIIIIIIIIIIHIIIIIIIIIIIIIIIHIIHIIIIIIIIIHIIIIHIIIIIIIIIIIIIIIIIIIIIIIHHIIIIIIIIIIIIIIIIIIIIIIIIIIIIIIIIIIIIIIIIIIIIIHIIIIIIIIIIIIIIIIIIIIIIIIIIIIIIHGFIIIIIIIIIIIIIIIIIIIIIIIIIIIIIIIIIIIIIIIIIIIIIIIIIIIIIIIIIIIIIIIIIIIIIIIIIIIIIIIIIIIIIIIIIIIIIIIIDDDDD
@HISEQ:969:HM2KJBCX2:2:1103:13630:3706 2:N:0:ACTATGCA
TCCGCAACCTGACCCAACTATCCCTATTAATCATTACGTGGTCCTAAAACCAACAAAATAGAACCATCGTCCTATTTTATTATTCCATGCTAATGTATTCAAGCAAAAATGCCCACTTTAAACACTATATTTTTTTCAAAGTAAAAGTCCTAGTTCATTGAAACACCCAAGAGCATCCCAATTCACCAGAAGGTGAGAAATTGGCTACACACCAATTCATGCCCCTAAAGGCATGACCGATATATCCCAATCCCGAAATTCAACTACGAGCTTTTTAACCGCAACAACACTAATATACGCTATTGGAGCTGGAATTACCGCAGCTGCTAATACCAGACTTGCCCTCCAA
+
DDDCDIIIIIIHIIIIIIIIIIIIIIHIIIIIIIIIIIIIHIIHHIIIIIIIIIIIIIIIHHHIIHHIIIIHIGIIIIIIIIIIIGHIIHIIIIIIIIIIIHIIIIIIIIIIIIIIIIIIHHIIIIIIIIIIIIIIIIIIIIIIIIIHIHIIIIIIIIIIIIIIIIIIIIIIIIIIIIIIIIIIIIIIIIIIIIIIIIIIIIIIIIIIIIIIIIIIIIIIIIIIIIIIIIIIIIIIIIIIIIIIIIHFIHEIIHIIIIIIIIIIIHIIIIIIIIIHIIIIIIIIIIIIIIIIIIIIIIIIIIIHIIIIIIIIIIIIIIIIIIIIIIIHIIIIIIIIIIIIIIIIDDDDD
@HISEQ:969:HM2KJBCX2:2:1103:16083:3974 2:N:0:ACTATGCA
TCCGCAACCTGACCCAACTATCCCTATTAATCATTACGGTGATTCAGAAACCAACAAAACAGGTTCACCGTCCTATTTTATTATTCCATGCTAATGTATTCAGACATAAGCCTGCTTTGAACACTCTAATTTTTTCAAGGTAAAGGTCCTGGTTTCCTACCACGCTAAATTAATAACATGATAGTTCCCCAGAAGGTAGAAATTCTACACGCCAGTACAGACAATAGCCCGACTAACGATAGAACCCCGAAATTCAACTACGAGCTTTTTAACTGCAACAACTTTAATATACACTATTAGAGCTGGAATTACCGCGGCTGCCGGCACCAGACTTGCCCTCCAA
+
DDDBBHIGHHHIHHIIEHIHHEHHHIIIIHIIIIIIGIIIIEHHFHHHIIIGHHIIGHIIIHIIIGIHHIICHGFHHIHHIIHIIEHEHI?GHIIGIIHHIHHIHIIIIIIIHHIHHHIHIIHHHHIIFFHHHHIIIHHEFIIIIIGHIIHHIIHHHHHHHIHIHIIIIHIIIHIIIIIHIHIIHHIIHHIIIIIIHIIIIIHIIHHIHHIIIIIIIIIIIIIIHHHIIHIHHIIIIIIIHGIIIIIIIIIIIIIHIIIIIIIIIIIIIIIIIIIIIIIIIIIIIIIIIIHHHIIHHHHIIIIIHHIHIIIIIIIIIIIIIHEHIIIIIIIIIIIIIIDDDDD
@HISEQ:969:HM2KJBCX2:2:1103:7365:4807 2:N:0:ACTATGCA
TCCGCAACCTGACCCAACTATCCCTATTAATCATGACTTCAGTCCACAAACACCAACAAAAAGAGGACCGGAGCCCACTATTATTATTCCATGCTAATGTATTCATAGCAAACACTGCCTGCTTTAAACACTCTAATTTTTTCAAAGTAAAAGATCTAGACTAACACTGCACCCATCCAATGAAGGAGAGAGCAGTGAGCTAGAAGGATGGCCTGGCCAAGCCGGCACTCACACACGAATCCGCATGCGGGCCTGCTGCACCACACCAGAAATCCAACTACGAGCTTTTTAACTGCAGCAACTTTAATATACGCTATTGGAGCTGGAATTACCGCGGCTGCTGGCACCAGACTTGCCCTCCAA
+
DDDDDIIIHIIIIIIIIIIIIIIIIIIIIIIIIIIIIIIIIGIIIIIIIIIIIIIIIIIIIIIIIIIIIIIHIGIIIIIIIIIIIIIIIIIIIIIIHIIIHFFHIIIIIIIIIIIIIIIHIIIIIIIIHIIIIIIIIIIIHHIIIHIHIIIIIIIIIHIIIIIHHHHIIIIIIIIHIIHIIIIIIIIIIIIIIIIHIIIIIIIHIIIHIIIIIIIIIIIIIIIHHHIIIIGIHIIIIIHIIIIIIIIIIIIIIIIIIIIIHGIHHIIIIIIIIIIIIIIHIIIIIIIIIIIIIIIIIIIIIIIIIIIIIIIIIIIIIIIIIIIIIIIIIIIIIIIIIIIIIIIIIIIIIIIIIIIIIIDDDDD
@HISEQ:969:HM2KJBCX2:2:1103:2918:5658 2:N:0:ACTATGCA
TCCGCAACCTGACCCAACTATCCCTATTAATCATTACGTCAATCCTAGAAACCAACAAAATAGGATCGAACGTCCTATTTCATTATTCCATGCTAATGTATTCAAGCGTTAGCCTGCTTTAAACACTCTAATTTTTTCAAAGTAACAGTCCTGTTTCCCTGCAACACCAAATTAATGGCATTACAGTTCTTCAGAAAGGAGGAACCAGCAAAGCCAGTGCATACCAGTGGCACGACCAACCTGCTGATCCCGAAATTCAACTACGAGCTTTTTAACTGCAACAACTTTAATATACGCTATTGGAGCTGGAATTACCGCGGCTGCTGGCACCAGACTTGCCCTCCAA
+
D@@DDHIHHHHHIHEHHHHGGHHHHIIIHCGHHIIIG@HHHHIIFHHHHIIIFEHIECGHHHHHE@<CGHGHHFGHHHIGHHHIIHHEFCH@HGHHHHIHHHHEHHHIHHIIHHHHIHHHGEHHGIIHHEHHIHIIIIIHIIIIIIIIIHIIHHHIHCGHHGHIIIHHHGF?FHIIHHEIIHIIHDCEHHFHIHHHHIHEHIIIHHHHIHCEEHHHHHGIHHIHIIHHHHHHIIIHHHHHEEHHHIHHHHGCHEHHHIHHIIIHHIHIIIHEIHHHEHIIHHHGGHCFEC@IIIHIIHHIHHGHIIHHGIHIIIIHHHIIIIIIIIHHHIHHHGEHGEHCH@BBDD
@HISEQ:969:HM2KJBCX2:2:1103:11771:6328 2:N:0:ACTATGCA
TCCGCAACCTGACCCAACTATCCCTATTAATCATTACGTCGATCCTAGAAACCAACAAAATAGAATCAAACGTCCTATTTCATTATTCCATGCTAATGTATTCAAGCGTACGCCTGCTTTAAACACTCTAATTTTTTCAAAGTAACAGTCCTGATTCCCCACGACACCAAATTAATGACATCGCGGTTCTTCAGAAGGTAGGAACCAATAATGCCAGTACGTACCGAAGCACGACCAACAATTCGATCCCGAAATTCAACTACGAGCTTTTTAACTGCAACAACTTTAATATACGCTATTGGAGCTGGAATTACCGCGGCTGCTGGCACCAGACTTGCCCTCCAA
+
ADDCDIIIHHIIIIIIIIHIGHHHHIIIIIIIIIIIIIIIIIIIHHHHIIIIIHIIIHIFHIHHIIIIHHIHHIIIHIHHHHHHFHIIIGHFGIHIHHIIHIIIIHHIIIIIIHHHHHIHHGHHIIHGHIIIHFGHHHEIIIIIIIHIHIIIIHHIIIIHHIHHHIIHHGIIHHIIHIIHIEIIIHHHHHGHGIHIIHIIIHHFCDHGIHHHIIIIIIIHHHHHGIIIIIIHGGFHGIIHHEHEHHIHGIIIIIIIIIIIIIHHHIGIIHHIHGHEIIIHCHEHHHHIIIHHHIIIHIIIIIHHEHIIIIIIIIHIIIIHHHEHHHEIIIIHHHIIHIIHADCDA
@HISEQ:969:HM2KJBCX2:2:1103:19992:5750 2:N:0:ACTATGCA
TCCGCAACCTGATCCCAACTATCCCTATTAATCATTACGGTGATCCTAGAAACCAACAAAATAGAACCATGCCGTCCTATTCTATTATTCCATGCTAATGTATTCGAGCAAAAATGCCTGCTTTAAACACTCTAATTTTTTCAAGGTAAAGGTCCTGGATCCGCAAGACACCCAATAAAGGACATCAAGTTTCTCCAGAAGGTGAGAAATCAACTGTAACAGTTCATACCCCTTAAGGCATGACCATCACGTCAATCCCGAAATTCAACTACGAGCTTTTTAACTGCAACAACTTTAATATACGCTATTGGAGCTGGAATTACCGCGGCTGCTGGCACCAGACTTGCCCTCCAA
+
DDDDDIIIIIIIIIIIIIIIIIIIIIIIIIIIIIIIIIIHIIIIIIIIIIIIIIIIIIHIIIIIIIIIHIIIIIHIIIIIIIIHIIIIIIIIHIGIIIIIIDGEIIIIIIIHGIIIIIIIIHIIIIIIIIIIIIIIIIIIIIIIIIIHHHGIHIHHIIIIIIIIIIIIIIHIIIIIIIIHIIIIIIIIIIFHHHIIIIIIIIIIIIIIIIIIIIIIIIIIIIHHHHIIIIIIIIII<IIIIIIIIIIIIIIIHIIIIIIIIIIIIIIIIHHIIIIHIIIIIIIIHIIIIIIIIIIIIIIIIHIIIIIIIIIIIIIIIIIIIIIIIIIIIIIIHIIIIIIIIIIHIIIIIDDDDD
@HISEQ:969:HM2KJBCX2:2:1103:10410:6271 2:N:0:ACTATGCA
TCCGCAACCTGACCCAACTATCTCTATTAATCATTACGTCAATCCTAGAAACCAACAAAATAGGATCGAACGTCCTATTTCATTATTCCATGCTAATGTATTCAAGCGTTAGCCTGCTTTAAACACTCTAATTTTTTCAAAGTAACAGTCCTGTTTCCCTGCAACACCAAATTAATGACATTACAGTTCTTCAAGAAGGAGGAATCAGTGAGGCCAGTGCATACCAGTGGCACGACCAACCTACTGACCCCGAAATTCAACTACGAGCTTTTTAACTGCAACAACTTTAATATACGCTATTGGAGCTGGAATTACCGCGGCTGCTGGCACCAGACTTGCCCTC
+
DDDDCIHIIIIHIIIIIIHIIIIIIIGHIIGHHIIIIFHIIIIIIGGIIIIIIEHIEHHHHHHFHIICHIIDHCHHHHIIEEHIIFHIIHHHHIHHHHHHHIHHIHHIHHIIIIIHIIHEHHFHHIIHHHIHHIIHIIIIHIIIIIIHIHIIIIHHIHHIHHGDFHIHHHIIIIIIIIIHHIHHIIIIIIGHIIHGHIIIIIIIHIIIIHIGIIIIIIIIHIIIIIIIIIIIIIIHIHHHHIIIIIIIIHHHHIHIGIIHHHIIIHIGIHIIIHHHIIIIIIIIIHGIIHHHIIIIIIHHHIIIIIHIIIIIIIIIIIIIIIIIIIHIIIIIIIHHIIDDDDD
@HISEQ:969:HM2KJBCX2:2:1103:13089:6424 2:N:0:ACTATGCA
TCCGCAACCTGACCCAACTATCCCTATTAATCATTACGGTGGTCCTAGAAACCAACAAAATAGAACCACAACGTCCTATTCTATTATTCCATGCTAATCTATTCAAGCAATAGCCCGCTTTAAACACTCTAATTTTTTCAAGGTAATGGTCCTGGCTCCCCAACACACCCAATAAAGGACATACTGGTTCACCAGAAGGAAGACCCGACAGCAGACAGTACTCGCCAAAGACGGACCGCCCGGCCAGGCCTAAAATTCAACTACGAGCTTTTTAACTGCAACAACTTTAATATACGCTATTGGAGCTGGAATTACCGCGGCTGCTGGCACCAGACTTGCCCTCCAA
+
DBDB@HHIIIIEHHFHHIHIIEHHHHIEHHIHHHHIIEFHGHIFHHIIIHIHHHIIIHFHHHHHIIIEEHFIIIHHGHIECGHEEDHIHHGHEHHFHHHHEGFHIHHHIIIIIHIIIGHIHHHGEHHEHIIIIIHIHHHGIIIIIIHIHIHIHHIIIIIHHIHHFEHFHIIHIIHHHHIIIHIIIIHIIGIIHGIIIHHHIIIGIIIIIIIIIIIGIIHIHHIIIIHIIHHIIHIIIIIHHHIHHIIIHFHGIIIIIIHHGIHHIHIIIIIIIIIIIIIIIIIIHHIIIIHHHHIIIIHHHIIIIIIIIIIIIIGIHIIHIIIIIIIIIIIIHGIIIIIIIDDDCD
@HISEQ:969:HM2KJBCX2:2:1103:20899:6564 2:N:0:ACTATGCA
TCCGCAACCTGACCCAACTATCCCTATTAATCATTACGTCAATCCTAGAAACCAACAAAATAGGATCAAACGTCCTATTTCATTATTCCATGCTAATGTATTCAAGCGTTAGCCTGCTTTAAACACTCTAATTTTTTCAAAGTAACAGTCCTGTTTCCCTGCAACACCAAATTAATGACATTACAGTTCTTCAAGAAGGAGGAACCAGTAAAGCCAGTACATACCAGAGGCACGACCAACTTACTAATCCCGAAATTCAACTACGAGCTTTTTAACTGCAACAACTTTAATATACGCTATTGGAGCTGGAATTACCGCGGCTGCTGGCACCAGACTTGCCCTCCAA
+
BABDBIIIIIIIFIIIIIIHHIHIIGIIIIHIIIIIIIIIIIIIIIIIIIIIIHIHIIIIIIIIGIIIIIIHDHHIIIIIIIIIGIIHIHFHF?GHHHHHHIIHIHHIIHIIHIIIIIHIHIIIIIIHIIIHIHHHHEHHIIIIIIIIHHIHIIHIIIIIIIGIHHHIIIIIIIIIIIIIIIIIIIIIIIIIIIIIIIIIIIIHIIIIIIHIIIHIIIIIIIIIIIIIIIIIIIIIIHHIIIHHFIIIIIIIIIIHIIIIIIHIIHIIIIIIIIHIIIIIIIIIIIIIIIIIIIIIIIHIHIIIIIIIIIIIIIIIIIIIIIIIIIIIIHIIIHIIIIIIIDDDDD
@HISEQ:969:HM2KJBCX2:2:1103:10355:7783 2:N:0:ACTATGCA
TCCGCAACCTGACCCAACTATCCCTATTAATCATTACGTCGATCCTAGAAACCAACAAAATAGAATCAAACGTCCTATTTCATTATTCCATGCTAATGTATTCAAGCGCGAGCTTGCTTTAAACACTCTAATTTTTTCAAAGTAACAGTCCTGATTTCCCGCGACACCAAATTAATGACATCGTGGTTCGTCAGAAGGGAGAAACCAATAATGCTAGTACGTACAAAGTACGACCGACATATTAGTCCCGAAATTCAACTACGAGCTTTTTAACTGCAACAACTTTAATATACGCTATTGGAGCTGGAATTACCGCGGCTGCTGGCACCAGACTTGCCCTCCAA
+
DDDDDIIIIIIIIIIIIIIIIIIIIIIIHIIIIIIIIIIIIIIIIIIIIIIIIGHIHHIIIIHIHIIIIIIIHHIHIIIIIIIIIHIIEHIIIIIIIIIIIHIIIIIHIHIIIIIIIIIIIHHHIIIIIIIHIIIIIIIIIIIIIIIIIIIIIIIIHIIIIIIIIIIIIIIIIIIIIIIIIIIIIIIIIIIIIIIIIIIIIIIIIIIIIIIIIIIIIIIIIIIIIIIIIIIIIIIIIIIIIIHIIIIIIIIIIIIIIIIIIIIIIIIIIIIIIHIIIIIHIIHIIIIIIIIIIIIIIIIIIIIIIIIIIHHIIIIIIIIIIIIIIIIIIIIIIIIIIIIDDDDD
@HISEQ:969:HM2KJBCX2:2:1103:19976:7540 2:N:0:ACTATGCA
TCCGCAACCTGACCCAACTATCCCTATTAATCATTACATCGATCCTAGAAACCAACAAAATAGAATCTGATGTCCTATTTCATTATTCCATGCTAATGTATTCAAGCGTAAGCTTGCTTTAAACACTCTAATTTTTTCAAGGTAACAGTCCTAATTCCCCATAACATCAAATAAATGACATTATGGTTCTTTAGAAGGTGAGAACCAATAAAACCAGTACATACCAAGGCATGACCGATTCCTTGATCCCGAAATTCAACTACGAGCTTTTTAACTGCAACAACTTTAATATACGCTATTGGAGCTGGAATTACCGCGGCTGCTGGCACCAGACTTGCCCTCCAA
+
DDDDCIIIIIIIIIIIIIIIIIIIIIIIIIIIIIIIIIIIIIIIIIIIIIIIIIIIIIIIIIHIIIIIIHIIHHIIHHIIHIHIIIIIGHIICCHIIIIIIIIIIHIIIIHIHIIIHHIIHHIIHIIIIIHIIIIIIIIHIGHIIIIIHIGIIIIIIHIIIIIIHHIIIIIIIIHIIIIIHIIIIIIHGIIIIIIIIIIIIIIIHIIIIIHIIIIIIIIIIIIIIIIIHIIIIIIIIIIIIIHHHIIIIIIIIIHIIIIIIHIIIHIIIIIIIIIIIIIIIIIIIHIIIIIHIIIIIIIIIIIIIIIIIIIIIIIIIIIIIIIIIIIIIIIIIIIIIIIIDDDDD
@HISEQ:969:HM2KJBCX2:2:1103:13122:7984 2:N:0:ACTATGCA
TCCGCAACCTGACCCAACTATCCCTATTAATCATTACATCGATCCTAGAAACCAACAAAATAGAATCTGATGTCCTATTTCATTATTCCATGCTAATGTATTCAAGCGTAAGCTTGCTTTAAACACTCTAATTTTTTCAAGGTAACAGTCCTAATTCCCCATAACATCAAATAAATGACATTATGGTTCTTTAGAAGGTGAGAACCAATAAAACCAGTACATACCAAGGCATGACCGATCCCTTGATCCCGAAATTCAACTACGAGCTTTTTAACTGCAACAACTTTAATATACGCTATTGGAGCTGGAATTACCGCGGCTGCTGGCACCAGACTTGCCCTCCAA
+
D@DDDIIIIHIIHIIIIIIIIIIIIIIIIIIIIIIIHHIHIIIIIIGHHIIIIIIIIIIIIIIGIIIIIHIIIHHIIIIIIIIIHIICHHII?HHIIIIIIIIIIIIHIIHIIIIIIIIIIHHHIIHHHIIIIHIIHHGIHHIIIIIIIHIIIIIIHIIIIIIIIIIIIIIIIIIIIIIIIIIIIHHHIIHIIIIIIIHIIIIIIIIIIIIIIIIIIIIIIIIIIIIIIIIIIIIIIIIIIHHHIIIIIIIIIIIIIIIIIHIIIIIIIIIIIIIIIIIIIIIIIIIIIIIIIIHIIIIIIIIIIIIIIIIIIIIIIIIIIIIIIIIIIIIIIIIIIIIIDDDDD
@HISEQ:969:HM2KJBCX2:2:1103:9066:8033 2:N:0:ACTATGCA
TCCGCAACCTGACCCAACTATCCCTATTAATCATTACGGTGATCCTAGAAACCAACGAAATAGAATCAATCCGTCCTATTTCATTATTCCATGCTAATGTATTCAGACGTTAGCCTGCTTTAAACACTCTAATTTTTTCAAAGTAACAGTCCTGATTTCCCATCACACCAAATAAATGGCATGAAAGTTCCTCAGAAGGTAGAGATTCATCTCACCAGTACAGACAATTAAGCCTGACCAATGGGTAAACCCCAAAGTTCAACTACGAGCTTTTTAACTGCAACAACTTTAATATACGCTATTGGAGCTGGAATTACCGCGGCTGCTGGCACCAGACTTGCCCTCCAA
+
DDDDDIIIIIIHHIIIIIIIIIIIIIIIHIIIIIIIIIIIHIIIIHGIGIIIIIIIIIGHIIIIIIIIIIHHIIHIIIIIIFHIIIIIFHIIHHHIIIIIIIIIIIIIIIIIIIHIIIIIIIIIIIHIIHIEIHHIIIHHHIIIIIIIIIIHHIIIIIIIIIIIIIIIIIIIHIIIIIIIIIIHIIIIIIIIIIIIIIIIIIIIIIIIIIIIHIHIIIIIIIIIIIIIIIIIHIIIIIIIIIIHHHDIIIIHIIIIIIIIIIHIIIIIIHIIIIIIIIIIIIIIIIHHIIIIIIIIIIIIIIIIIIIIIIIIIIIIIIIIIIIIIIIIIIIIIIIIIHIIIIIDDDDD
@HISEQ:969:HM2KJBCX2:2:1103:20900:7764 2:N:0:ACTATGCA
TCCGCAACCTGACCCAACTATCCCTATTAATCATTACGTCAATCCTAGAAACCAACAAAATAGGATCAACGTCCTATTTCATTATTCCATGCTAATGTATTCAAGCGCGAGCCTGCTTTAAACACTCTAATTTTTTCAAAGTAACAGTCCTGATTCCCCGCCACACCAAATGAATGACATGATGGTTCGTCAGAAGGTAGGAACCAGTAACACCAGTACGTACCTAAGGCACGACCAACGTACTGATCCCGAAATTCAACTACGAGCTTTTTAACTGCAACAACTTTAATATACGCTATTGGAGCTGGAATTACCGCGGCTGCTGGCACCAGACTTGCCCTCCAA
+
DBDDDIIHHHIHIIIIIHIIHHIIIIIIIIIIIIIIIIIIIIIIHIHIGHIHIIHHIGIHIIIIGGHHIIHGEHHIIIIIIIHIIGHHHHHCHHIIHHHHHHIHHHHHIHIIHCHIHHHIIICFHHHHIIIIHGHIIIIIIIIIIIIIIIGIIIIIHIIIIIIIHHIIIIIIIIIIIIHIIIIHHIHIIIIIIIIIIIIIIIIIIIIIHHHHGIIIIIIIIIIIHIIIHIIIIIIIIIIIHIHHII=HIIIHGIIIIIIIIHHIHIIIHIIIHGIIHIIIIHHIIIHIIIIIIIIIIHIHIIIIIIIIIIIIIIIIIIIIIIIIIIIHIIIIIIIIIIIIDDDDD
@HISEQ:969:HM2KJBCX2:2:1103:5838:8258 2:N:0:ACTATGCA
TCCGCAACCTGACCCAACTATCCCTATTAATCATTACGTCGATCCTAGAAACCAACAAAATAGAATCAAACGTCCTATTTCATTATTCCATGCTAATGTATTCAAGCGTGAGCCTGCTTTAAACACTCTAATTTTTTCAAAGTAACAGTCCTGATTCCCCACAACACCAAATAAATGACATCATGGTTCGTCAGAAGGGAGAAACCAACAATGCCAGTACGTACCTAGGCACGACCGACATGATGGTCCCGAAATTCAACTACGAGCTTTTTAACTGCAGCAACTTTAATATACGCTATTGGAGCTGGAATTACCGCGGCTGCTGGCACCAGACTTGCCCTC
+
DDDDCIIIHIHIIIIIIIIIIIIIIIIIIGIHHIIIIIIIIIIIIIIHIIIIIIIIIHHIIIIHIIIIGIIIHIIIIIIIIIIIIIIIHHHIIIIIIIIIIIIIHIIIIIIIIIIIIHIGIIGIIHIIIIIIIIIIIIIIIIHHIIIIIIIIHH=IIIIGHIIIIHIIIIIIIIIIIIIIIIIIIIHHHHHIIIIIIIHIIIIIIIIIIIIHHHIIIIIIIIIIIIGIIIIHIHIIIIIHHIIIIIIIIIIIIHHHIIHIIIIIIIHIIIIIIIIIGIIIIIIIIIIIIIIIIIIHEIIIIIIIIIIHIIIIIIIIIIIIIIIIHIIIIIIIHIIIIDDDDD
@HISEQ:969:HM2KJBCX2:2:1103:12230:9425 2:N:0:ACTATGCA
TCCGCAACCTGACCCAACTATCCCTATTAATCATTACGGTGATCCTAGAAACCAACGAAATAGAACCAATCCGTCCTATTTCATTATTCCATGCTAATGTATTCAGACGTTAGCCTGCTTTAAACACTCTAATTTTTTCAAAGTAACAGTCCTGATTTCCTATCACACCAACTAAATGGCATGAAAGTTCCTCAGAAGGTAGAGATTTATCTCACCAGTACAGACAATTAAGCCTGACCAATGGGTAAACCCCGAAGTTCAACTACGAGCTTTTTAACTGCAACAACTTTAATATACGCTATTGGAGCTGGAATTACCGCGGCTGCTGGCACCAGACTTGCCCTCCAA
+
DDDDDIIIIIIIIIIIIIIIIIIIIIIIIIIIIIIIIHIIIIIIIIIIIIIIIIIIIIIIIIIIIIIIIIIHIIIIIIIIIIHIIHHIIGIIIIIIIIIIIIIIIIIIIHHIIIIIIIIIIIIIIIIIIIIIIIIIIIIIIIIIIIIIIIIIIIIIIIIIIIIIIIIIIIIIIIIIIIIIIIIIIIIIIIIIIIIIIIIIIIIIIIIIIIIIIIIIIIIIIIIIIIIIIIIIIIIIIIIIIIIIIHFIIIIIIIIIIIIIIIIIIIIIIIIIIIIIIIIIIIIIIIIIIIIIIIIIIIIIIIIIIIIIIIIIIIIIIIIIIIIIIIIIIIIIIIIIIIIIIIIDDDDD
@HISEQ:969:HM2KJBCX2:2:1103:7609:9631 2:N:0:ACTATGCA
TCCGCAACCTGACCCAACTATCCCTATTAATCATTACGGTGATCCTAGAAACCAACAAAATAGAACCATGCCGTCCTATTCTATTATTCCATGCTAATGTATTCGAGCAAAAATGCCTGCTTTAAACACTCTAATTTTTTCAAGGTAAAGGTCCTGGATCCGCAAGACACCCAATTAAGGACATCAAGTTTCTCCAGAAGGTGAGAAATCAACAGCGACAGTTCATACCCCTTAAGGCATGACCATCACGTCAATCCCGAAATTCAACTACGAGCTTTTTAACTGCAACAACTTTAATATACGCTATTGGAGCTGGAATTACCGCGGCTGCTGGCACCAGACTTGCCCTCCAA
+
DDDDDIIIIIIIIIIIIIIIHIIIIIIIIIIIIIIIIIIIIIHIIHIIIIIIIIIIIIHIIIIIIIIGIHHIIHIIIIIIHHIIIIIHHHHIIHHHHIFEHFHHIIIIIIHHIIIIIIIHIIIHHHIIHIIIIIIIHIIIIIIIIIIIIIIIIIIIHIIHIIIHIIIIIHIIIIIIIIIIIIIIIIIHIIHHGIIIIIIIIIIIIIIIIIIIIIHIIIIIIIIIIIIIIIIIIIIIIIIIIIIIIIHFIIIHIIIIIIIIIIIIIIIIIIIIIIIIIIIIIIIIIIIIIIIIIIIIIIIIIIIIIIIIIIIIIIIIIIIIIIIIIIIIIIIIIIIIIIIIIIIIIIIIDDDDD
@HISEQ:969:HM2KJBCX2:2:1103:12956:10245 2:N:0:ACTATGCA
TCCGCAACCTGACCCAACTATCCCTATTAATCATTACGGTGGTCCTAGACCAACAAAATAGAACCAACGTCCTATTCTATTATTCCATGCTAATCTATTCAAGCAAAAGCCCGCTTTAAACACTCTAATTTTTTCAAGGTAATGGTCCTGGTTCCCCGACACACCCAATAAAGGGCATACCGGCTCACCAGAAGGATAGACCCGACAGCAGAACAGTACTCGCCAGAGACGGACCGTCCGGTCAGGCCTAAAATTCAACTACGAGCTTTTTAACTGCAACAACTTTAATATACGCTATTGGAGCTGGAATTACCGCGGCTGCTGGCACCAGACTTGCCCTCCAA
+
DDDDAIIIIIIIIIIIIIIIIIIHIIIIIIIIIIIIIIIIIIIHIIIIIIIIIIIGGIIIHIIIIHIIHIIIIGIIIIIIIIGHIIHHHIIIIIIIIIIIIHHGIIIIIIIIIIIIIIIIIIIIIIIIIIIIHIIIIIIIIIIIIHIIIHHHHIIHIIIIIIHIIIIIIIHIIHHHIIIIIIIIIIIIIIHIIIIIIIHIIIIIIIIIIIIIIIIIIIIHIIIIIIIIIIIIHIIIIHIIIHHHIIIIIIIIIHHIIIHIHHHIIIIIIIIIIIIIIIIIIHHIIHIHHIIIIIIHHGGIIIIIIIHIIIIIIIIIIIIHHIIIIIHIIIIIIIIIIIIDDDDD
@HISEQ:969:HM2KJBCX2:2:1103:5646:12330 2:N:0:ACTATGCA
TCCGCAACCTGACCCAACTATCCCTATTAATCATTACGGTGATCCTAGAAACCAACAAAATAGAACCATGCCGTCCTATTCTATTATTCCATGCTAATGTATTCGAGCAAAATGCCTGCTTTAAACACTCTAATTTTTTCAAGGTAAAGGTCCTGGTTCCACATGACACCCAATTAAGGACATCATGCTTCTCCAGAAGGTGAGAAATCAACTGCGACAGTTCATACCCCTTAAGGCACGACCATCACGTCAATCCCGAAATTCAACTACGAGCTTTTTAACTGCAACAACTTTAATATACGCTATTGGAGCTGGAATTACCGCGGCTGCTGGCACCAGACTTGCCCTCCAA
+
DDDDDIIIIIIIIIIIIIIIIHIIIIIIIIIIIIIHIIGIIIIIIIIHIHIIHEHIHIGHHIIIIHGIGHHIGHIIIIIIIIIIIGIIIIIIIIIIIIHIIHIIIIIIIIHHIIHHIIIIGHHHHIHIIFIIGIIIHIIGIIIIIIIIHIIIIIIIIIHIIIIHHEIIIIIIIIIIIIHIIIHIIIIIIIIIIIIIIIIIIIIHIIIIGIIIIIIIIIIIIHIHIIIIIIIIHHIIIIIIIIIIIIIIIHGIHIIIIIIIIIIHHHHGHIIIIIIIIIIIIIIIIIIIIIIIIIIIIGIIIIIIIGIIIIIIIIIIIIIIIIIIIIIIIHIIIIIIIIIIGIIIIIIDDDDD
@HISEQ:969:HM2KJBCX2:2:1103:6214:13150 2:N:0:ACTATGCA
TCCGCAACCTGACCCAACTATCCCTATTAATCATTACGTCGATCCTAGAAACCAACAAAATAGGGTCAAACGTCCTATTTCATTATTCCATGCTAATGTATTCAAGCGTGTGCCTGCTTTAAACACTCTAATTTTTTCAAAGTAACGGTCCTGATTCCCCATGACACCAAATTAATGACATCACAGTTCGTCAGAAGGTAGAAATCAATAATACCAGTGCATACCGGAGGCACGACCAATATATTGATCCCGAAATTCAACTACGAGCTTTTTAACTGCAACAACTTTAATATACGCTATTGGAGCTGGAATTACCGCGGCTGCTGGCACCAGACTTGCCCTCCAA
+
DDCDDIIIIIIHIIIIIIIIIHIIIHIIIHIIIIIIIIIIIHIIIIHIIIIIIIIIIHHHHHIIIIIHHHIIHIIIIIIIIIIIIIIIIIIIIIIIIHIIIHIIIIIIIIIIIIIIIIIIIIIIIIIIIIIIIIIIIIIIIIIIIIIIIIIIIIHIIIIIIIIIIIIIIIIIIIIIHIIIIIIIIIIIIIHIIIIIIIIIIIIIIIIIIIIIIIIIIIIIIIIIIIIIIIIIIIIIIIIIIIIIHIIIIIIIIIIIIIIIIIIIIIIIIIIIIIIIIIIIIIIIIIIIIIIIIIIIIHGDGIIIIIIIIIIIIIIIIIIIIIIIIIIIIIIIIIIIIIIIIDDDDD
@HISEQ:969:HM2KJBCX2:2:1103:17110:12781 2:N:0:ACTATGCA
TCCGCAACCTGACCCAACTATCCCTATTAATCATTACGTCAATCCTAGAAACCAACAAAATAGGATCGAACGTCCTATTTCATTATTCCATGCTAATGTATTCAAGCGTTAGCCTGCTTTAAACACTCTAATTTTTTCAAAGTAACAGTCCTGTTTCCCTGCAACACCAAATTAATGACATTACAGTTCTTCAAGAAGGAGGAATCAGTAAAGCCAGTACATACCATAGGCACGACCAACCTACTGACCCCGAAATTCAACTACGAGCTTTTTAACTGCAACAACTTTAATATACGCTATTGGAGCTGGAATTACCGCGGCTGCTGGCACCAGACTTGCCCTCCAA
+
@@@B@HHGHHIFHIIHHHEHEHHIIIIIIGHCHIHIHHHIHIGHHEHGHHHEEGHHHGC1F@1C11@0DHHHD1DHHHEHEHHEHGEEHEEH?CCFGHEHHHHGHHFHAHHEE8FGFCGFFGFBG?HGFDFGGGHHIHACCHIHHIHHCEHHIHHHCCIHGIHE9HFFCF@HGHHDEHHHGEHIFEHHHHGHHFCIIHHHHHFEIHFEHHIHE@<HFGHEIIIHHHCHHIHHHECDGHHHHEFFDGCC<<@CGF@GCHFHHGCCC<G@GHEEEHH@CFEFFF<CEHCHHH@HHEH@CCHFEFCCEEFHEHCCECCCE/CHHEEFEHIHIHGCCD@G<GE=G@DDDD
@HISEQ:969:HM2KJBCX2:2:1103:10435:13238 2:N:0:ACTATGCA
TCCGCAACCTGACCCAACTATCCCTTTAATCATTACGTCAATCCTAGAAACCAACAAAATAGGATCAACGTCCTATTTCATTATTCTATGCTAATGTATTCAAGCGCAAGCCTGCTTTAAACACTCTAATTTTTTCAAAGTAACAGTCCTGATTCCCCACCACACCAAATTAATGACATGATGGTTCATCAGAAGGTAGAAATCAGTAATACCAGTACGTACCGAAGGCACGACCAGCGTACTAATCCCGAAATTCAACTACGAGCTTTTTAACTGCAACAACTTTAATATACGCTATTGGAACTGGAATTACTGCGGCTGCTGGCACCAGACTTGCCCTCCAA
+
DDDDDIIIIIIIIIIIIIIIIIIIIIIIIIIIIIHIIHIIHIIIIIIIIIIHHIIIIIHHEGHIHIIIIHHHHHIIIIIIIIIIHIIIIIIHIIHIHIIIIIIHIIIIHIIIIIIIIIHHHIIIIIHHIIIIHIIIIIIIIIIIIIHHIIIIIIIIHIIIIIIIIIIIIIIHIIIIIIHIIIIIIIIIIIIIIIIIIIIIIIIIIIIIIIIIIIIIIIIIIIIIIIIIIIIIIIIIIIIIIIHIIIIIIGIIIIIIIHIHIIIIIIIIIIIIIIIIIIIIIIIIIIIIIIIIIIIIIIIIIIIIIIIIIIIIIIIIIIIIIIIIIIIIIIIIIIIIIIIDDDDD
@HISEQ:969:HM2KJBCX2:2:1103:7620:13035 2:N:0:ACTATGCA
TCCGCAACCTGACCCAACTATCCCTATTAATCATTACGTCGATCCTAGAAACCAACAAAATAGAATCAAACGTCCTATTTCATTATTCCATGCTAATGTATTCAAGCGTAAGCCTGCTTTAAACACTCTAATTTTTTCAAAGTAACAGTCCTGATTCCCCACGACACCAAATTAATGACATCGCGGTTCTTCAGAAGGTAGGAACCAATAATGCCAGTGCGTACCGAAGCACGACCAACAATTTGATCCCGAAATTCAACTACGAGCTTTTTAACTGCAACAACTTTAATATACGCTATTGGAGCTGGAATTACCGCGGCTGCTGGCACCAGACTTGCCCTCCAA
+
DDDDDIIIIIIIIGHHIIIIIIIIIIIIIIIIIIIIIIIIHIIIIIIIIIIIIIIIIHHHIIHIIIHIEHHIHIIIIIIIIIIHIHHHIIIIIIIIIIIIIHIIIIIIIIIHHIIIIIIIHIIIIIIIIIIIIIHIIIIIIIIIIIIIHIIIIIIIIIIIHIIIHIHIIIIIIIIIIIIIIIIIIIIIIIIIIIIIIIIIIIIIIIIHIIIIIIIIIIIIIIIIIIIIHIIIIIIIIIIIIHHCIIIIIIIIIIIIIIIIIIIIIIIIIIHIIIIIIIIIIIIIIIIIIIIIIHIIIIIIIIIIIIIIIIIIIIIIIIIIIIIIIIIIIIIIIIIIIIIIDDDDD
@HISEQ:969:HM2KJBCX2:2:1103:3495:14274 2:N:0:ACTATGCA
TCCGCAACCTGACCCAACTATCCCTATTAATCATTACGTCAATCCTAGAAACCAACAAAATAGGATCAAACGTCCTATTTCATTATTCCATGCTAATGTATTCAAGCGTTAGCCTGCTTTAAACACTCTAATTTTTTCAAAGTAACAGTCCTGTTTCCCTGCAACACCAAATTAATGACATTACAGTTCTTCAAGAAGGAGGAACCAGTAAAGCCAGTACATACCAGAGGCACGACCAACCTACTAATCCCGAAATTCAACTACGAGCTTTTTAACTGCAACAACTTTAATATACGCTATTTGAGCTGGAATTACCGCGGCTGCTGGCACCAGACTTGCCCTCCAA
+
DDDDDIIIIIHIIIIHIIIHIIIIIIIIIIIIIIIIIIIIIIIIIIIIGIEHIIIIHIIIIHIIHIHIIIIIIIIIHIHIIGIHIIIIIIIIEHIHIIIIIIIIIIIIIIIIIIIIIIIIIIIHHIIIIHIIIIIIIIIIIIIIIIIIIIIIIIIIIIIIIIIIIIIIIIIIIIIIIIIIIIIIIIIIIIHIIIIIIIIIIIIIIIIIIIIIIHIIIIIIIIIIIIIIIIIIIIIIIIHIIIHHHHHHIIHIIIIIIIIIIIIIIIIIIIIIIIIIIIIIIIIIIIIIIIIIIIIIIIIIIIIIIIIIIIIIIIIIIIIIIIIIIIIIIIIIIIIIIIIIIDDDDD
@HISEQ:969:HM2KJBCX2:2:1103:8769:14644 2:N:0:ACTATGCA
TCCGCAACCTGACCCAACTATCCCTATTAATCATTACATCGATCCTAGAAACCAACAAAATAGAATCGGATGTCCTATTTCATTATTCCATGCTAATGTATTCAAGCGTGAGCCTGCTTTAAACACTCTAATTTTTTCAAGGTAACAGTCCTAATTCCCCGTAACACCAAATTAATGGCATTACGGTTCTTTAGAAGGTGAGAAATCAATGATAACAGTGCATACCAACGGCATGACCGAAATATTGATCCCGAAATTCAACTACGAGCTTTTTAACTGCAACAACTTTAATATACGCTATTGGAGCTGGAATTACCGCGGCTGCTGGCACCAGACTTGCCCTCCAA
+
DDDDDIIIIIIIIIIIIIIIIIIIIIIIIIIIIIIIIIIIIIIIIIIIIIIIIIIIIIIIIIIIIIGIIDHIIIGHHHHIIIHIGIIIIIIIIIIIIIIIIHIIIIIIIIIHIIIIIHIIIIIIIIIIIIIIIIIIIIIHHIIIIIIIIIIIIIIHHIIIIIIHIIIIIIIHHIIIIIIIIIIIIIIIIIIIIIIIIIIIIIIIIIIIIIIIIIIIIIIIIIIIHIIIIIIIIIIIIIIIIIIIHHIIIIIIIIIIIIIIIIIIIIIIIIIIIIIIIIIIIIIIIIIIIIIIIIIIIIIIHHIIIIIIIIIIIIIIIIIIIIIIIIIIIIIIIIIIIIIIIIDDDDD
@HISEQ:969:HM2KJBCX2:2:1103:18836:15720 2:N:0:ACTATGCA
TCCGCAACCTGACCCAACTATCCCTATTAATCATTACGGTGATCCTAGAAACCAACAAAATAGAATCATGCCGTCCTATTTTATTATTCCATGCTAATGTATTCAAGCAAAATGCCTGCTTTAAACACTCTAATTTTTTCAAAGTAAAGGTCCTGGTTCCCCGCGACACCCAATTAAGGGCATCGTGGTTCTCCAGAAGGTGAGAAATTGACTACACCAGTTCATACCCCTTAAGGCACGACCGATGTGTCAATCCCGAAATTCAACTACGAGCTTTTTAACTGCAACAACTTTAATATACGCTATTGGAGCTGGAATTACCGCGGCTGCTGGCACCAGACTTGCCCTCCAA
+
DDDDDIIIIIIIIIIHHIIHIIIIIIIIIHHHIIIIHIIIIIIIIHIIIIIIIIFHEGHIIIIEHIGIIIFHHIIIIHHHIIIGHHIIIIIIHCEEHIIHH<GIIHHHHGIHHIHHIIIIHHIHIHHIIHIEHHIIHIICHIIIIIGIHHHHIIIHHHHIIHHIIIIIIHHIIIIIHIIIIHIIIHIIIHIIIIIIIIIIIIIIIIHIIHHHHEIIIIIHHHHIIIIIIIIHIIIIIIIIHIIIIIIIHHHHHHHDIHIIIHHIIIHHIIIIIIGIIGIIIIIIIIIIHHIIHHIIIIIHIIHHHHIIIIIIIIIIIIIIIIIIIIIIIIIIIIIIIIIIIHHIIIHCDDD@
@HISEQ:969:HM2KJBCX2:2:1103:16290:17096 2:N:0:ACTATGCA
TCCGCAACCTGACCCAACTATCCCTATTAATCATTGCTCACAAATCCAAAAACCAACAAAATACGATAAACGAGCCCTAACTTATTATTCCATGCTAATGTATTCATAACTAACCGCCTGCTTTAAACACTCTAATTTTTTCAAAGTAAAGGTCCTGGATTGCGAACCCAACCCAGCAAAGGGCAGGAACGTTCTCCAGGAAGATGGTAAGCGCGCATCGGCACTCACACACGAAACCGTGGCGGGCCAAGCGCACTATACCAGAAATTCAACTACGAGCTTTTTAACTGCAACAACTTTAATATACGCTATTGGAGCTGGAATTACCGCGGCTGCTGGCACCAGACTTGCCCTCCAA
+
DDDDDIIIGIIIIIIIIIIIIHHIFHGIIIIIIIIIIGIIIIIHHIIIHI?HHIIIGHI?GHHIIIGIIIIIIIIGIHIIIHIGIIIII1DEHHIIIFHHHHHHHIIFHHIIIIHIIHHIHHHIIIHHHIIHHHIIIHHHIIHHIIIIIIIIHHHHHHHHHIHIIIIIIIHIIIHIHHIIIIIIIIHIIIHHIHHGHIIIIIIHIIIIIIIIIIIIIIIIIIHHIIIIIHHIHIHHHHIIIIIIIIHIIIIIIIIHHIIIIIIHIHHIIIIIIIIHIIGIIIIIIIHHIIIIIIIHHHHHHIIIIHIIIIIIIIIIIIIIIIIHIIIIIIIIIIIIIIIIIIIIHIIIIIIIIDCDDD
@HISEQ:969:HM2KJBCX2:2:1103:13976:16866 2:N:0:ACTATGCA
TCCGCAACCTGACCCAACTATCCCTATTAATCATTATCTCAGACTCCGAAGACCAACAGAATAGAACCGAGATCCTATTCCATTATTCCATGCAACATTATTCGGGCACTAAGGCCTGCTTTGAGCACTCTAATTTTTTCAAAGTAAACGTAATGATCGCCTATGACACTCGGTGAAGAGCACCATAGGACGGCTCATTAAATTGATCGGCCAGGCAGTAGCCACTGGCAAGTGGACCACCTGGCACGATCTGAGATCCAACTACGAGCTTTTTAACCGCAACAACTTTAATATACGCTATTGGAGCTGGAATTACCGCGGCTGCTGGCACCAGACTTGCCCTCCAA
+
DDDDDIIHHIIIIHIIIIIIIIIIIIIIIIIIIIIIIIIIIIIIIIIIIIIIIIIIIIEHIIIIIIIIIHHIIIIIIIIIIIIIIIIIIIIIIIIIIIIIHIIIIIIIIIIIIIIIIIIIIIIIIIIIIIIIIHIIIIIIIIIIIIIIIIIIIIIIIIIIIHHIIIIIIIIIIIIIIIIIIIHIIIIIIIIIIIIIIIIIIIIIIIIIIIIIIIIIIIIIIIIIIIIIIIIIIIIIIIIIIIIIHGIIIIHIIIIIIIIIIIIHIIIIIIIIIIIIIIIIIIIIIIIIIIIIIIIIIIIIIIIIIIIIIIIIIIIIIIIIIIIIIIIIIIIIIIIIIIIIIIDDDDD
@HISEQ:969:HM2KJBCX2:2:1103:15040:17106 2:N:0:ACTATGCA
TCCGCAACCTGACCCAACTATCCCTATTAATCATTACGTCGATCCTAGAAACCAACAAAATAGAATCAAACGTCCTATTTCATTATTCCATGCTAATGTATTCAAGCGTGAGCCTGCTTTAAACACTCTAATTTTTTCAAAGTAACAGTCCTGATTCCCCACAACACCAAATAAATGACATCATGGTTCGTCAGAAGGGAGAAACCAACAATACCAGTACGTACCGAGGCACGACCGACATGATGGTCCCGAAATTCAACTACGAGCTTTTTAACTGCAGCAACTTTAATATACGCTATTGGAGCTGGAATTACCGCGGCTGCTGGCACCAGACTTGCCCTCCAA
+
DDDDCIIIIGIHIIHIIHHGIIIHHIIIIIIIIIHIIIHIIHIIIIHIIIIIIIIIIIIIIIHHGHIIIIIIHIIIIIIIIIIIGIIHIIIIIIHIIHHHHHIHIIIIIIIIHIIHIHHHHHIIIIIIIIIIIIEHHIIIIHIIIIIIIHIIIHIHIIIIIIHHHHIIIIIIIHIIIHHIIIIIIIIIIIIIIIIIIIIIIIIIIIIIIIIIIIIIIIHHIIHIIIIHIIIIIIIIIIIIIIHGIIIIIIIIIIHGIIIIIHIIIIIIIIIIIIIIIIIIIIIHIIIHIIIIHHIIIIIIHIIIIIIIIIIIIIIIIIIIIIIIIIIIIIIIIIIIIIHIDDDDD
@HISEQ:969:HM2KJBCX2:2:1103:17892:18798 2:N:0:ACTATGCA
TCCGCAACCTGACCCAACTATCCCTATTAATCATTACGTCAATCCTAGAAACCAACAAAATAGGATCGAACGTCCTATTTCATTATTCCATGCTAATGTATTCAAGCGTTAGCCTGCTTTAAACACTCTAATTTTTTCAAAGTAACAGTCCTGTTTCCCTGCAACACCAAATTAATGACATTACAGTTCTTCAGAAAGGAGGAATCAGCGAAGCCAGTGCATACCAGTGGCACGACCAACCTGCTGACCCCGAAATTCAACTACGAGCTTTTTAACTGCAACAACTTTAATATACGCTATTGGAGCTGGAATTACCGCGGCTGCTGGCACCAGACTTGCCCTCCAA
+
D<D<@EEEEFCHCCFCGHEHIIIEHHHHHIIHHGGHIIHCHEHHHCHE<@HEEHHIIII?GGGGCHH=GGFEHHEHHHHHHHHIHHIE@CHHHIHGIHHHIHEFHEEHIHHHC@FCH?HGHHIHHEHFHIIIHHHHGGHFHIIHGGHIGIIIIHGHHHEHEEEHHHHHGHHGHHHHIIHIIHHHHHHG?EGHHHHGHHHECIIIIHHHHEHHGDHGIHGFFHFHHFHG.E=F@GEEHHCGCCCFHII<GGHHHEEHEGHHGHIIIIHFIHHEGGCEHHG@HGIHIIIIIHCHEIHEIIIHEHFIHGHC@HE?HHGHDGIIIHGIIHHEIHHGHFIIHGHHH@BDDD
@HISEQ:969:HM2KJBCX2:2:1103:4817:19458 2:N:0:ACTATGCA
TCCGCAACCTGACCCAACTATCCCTATTAATCATTACGGTGGTCCTAGAAACCAACAAAATAGAACCACAACGTCCTATTCTATTATTCCATGCTAATCTATTCAAGCAATAGCCCGCTTTAAACACTCTAATTTTTTCAAGGTAATGGTCCTGGCTCCCCAACACACCCAATTAAGGACATACTGGTTCACCAGAAGGAAGACCCGACAACAGGACAGTACTCGCCAAAGACGGACCGCCCGGCCAAGTCTAAAATTCAACTACGAGCTTTTTAACTGCAACAACTTTAATATACGCTATTGGAGCTGGAATTACCGCGGCTGCTGGCACCAGACTTGCCCTCCAA
+
DDDDDIIIIHIIIHHIHIIIIIIIIIIIGIIIIIIIIHIIIIIIIIIIIIIIIHIIIIHHIIIIIIIIIIIGIHIIIIHIIIIIIGHIGIIIIGGHIIIIIHHHHIIIIIIIIIIIIIIHIIIIIIIIIIHIIIIIIIHHHIIIIIIIIIGIIHIIHHIIIIIIIIHIHIIIIIIHIIIIIIIIIIIIIIIIIIIIIIIIIHHHIIIIIIHHIIIIIIIIIIIHIHIIIIIHIIIIIIIHIHIIIHIIIIIIIIHIIHIIIIIIIIIIIIIIIIIIIIIIHIIIIIIIIIIHGIIIIIIIIIIIIIIIIIIIIIIIIIIHIIIIIIIIIIIIIIIIIIIIIIDDDDD
@HISEQ:969:HM2KJBCX2:2:1103:11488:19334 2:N:0:ACTATGCA
TCCGCAACCTGACCCAACTATCCCTATTAATCATTACGTCGATCCTAGAAACCAACAAAATAGAATCAAACGTCCTATTTCGTTATTCCATGCTAATGTATTCAAGCGTGAGCCTGCTTTAAACACTCTAATTTTTTCAAAGTAACAGTCCTGATTCCCCATGACACCAAATTAATGACATCATGGTTCGTCAGAAGGTAGGAATCAATAATACCAGTACGTACAATAGCACGACCAATAAATTAATCCCGAAATTCAACTACGAGCTTTTTAACTGCAACAACTTTAATATACGCTATTGGAGCTGGAATTACCGCGGCTGCTGGCACCAGACTTGCCCTCCAA
+
DDDDDIIHIIHIHIIIIIIIHIIIHHHIIIIIIIIIIIIIIIIHHHHHIIIIIIIIIIGEHIHHIHHHHHHHHHHIIIIIHIIIIHIICHHHIHIIIHIIIIIIIHIHIHIHHIHIIIIIHIIIIIHIIIIIHIHIHHIEHGIHIIIIGHIIIIIIIIIIIIIIIIIIIIIIIIIIIIIIIIIIIIIIIIIIIIIIIIIIIIIIIGIIHIIIHIIIIIHIIIIHHIIIIIIIIHIHHIIHHHIIIIIIIIIIIIIIIIIIIIIIIIIIIIIIIIIIIIIIIIIIIIIIIHIIHIIIIIIIIIIIIIIIIIIIIIIIIIIIIIIIIIIIIIIIIIIIIHIIDDDDD
@HISEQ:969:HM2KJBCX2:2:1103:15148:19903 2:N:0:ACTATGCT
TCCGCAACCTGACCCAACTATCCCTATTAATCATTACATCGGTCCGTAAACCATCAAAATAGAACCAATGTCCTATTTCATTATCCCATGCTAATGTATTCAAGGCAAAAACGCCTGCTTTGAACACTCTATTTTTCTCAAAGTAAACTATCGGAATCCCATGAGCACTTAGTGAAAAGTACCAAAACATGTTCCTCCGAAGTACATGGCCAACATTCTCGCATGCGCATGACCGTGAGGCCACGGACGCTCGAATATCAACCAAGACTCAGACTACGAGCTTTTTAACTGCAACAACTTTAATATACGCTATTGGAGCTGGAATTACCGCGGCTGCTGGCACCAGACTTGCCCTCCAA
+
DDDDDIIIIIIIIIIIIIIIIIIIIIIIIIIIIIIGFHHHIIIIIIIIIIIIIIIIIIIIIIHIIIIIIIHEHIIIIIHHIIIIIIIIIIIIIIIGHIIIIHHHHHIIIIIIIIIIIIIIIIIIIIIIIIIIIIIIHIIIIIIIIIIIIIHHGHHIIIIIIIIIIIIIIIIIHHHIIIIIIIIIIIIIIIIIHIIIIIIIIIHIIHIIIHIIIHHIIIIIIIGHIIIIIIIIIIIHIIHIIIIIIIIIHIIIIHHFHCHFIIIIIIHGHIHIIIIIIHHIIIIIIIIIIHIIHIIIIIIIIIIIIHIIIIIIIIIIIIIIIIIIIIIIIIIIIIIIIIIIIIIIIIIIIIIIIIDDDDD
@HISEQ:969:HM2KJBCX2:2:1103:10000:20624 2:N:0:ACTATGCA
TCCGCAACCTGACCCAACTATCCCTATTAATCATTACATCGATCCTAGAAACCAACAAAATAGAATCGGATGTCCTATTTCATTATTCCATGCTAATGTATTCAAGCGTGAGCCTGCTTTAAACACTCTAATTTTTTCAAGGTAACAGTCCTAATTCCCCGTGACACCAAATTAATGGCATTACGGTTCTTTAGAAGGTGAGAAATCAATAATATCAGTACATACCAACGGCATGACCGAAACATTGATCCCGAAATTCAACTACGAGCTTTTTAACTGCAACAACTTTAATATACGCTATTGGAGCTGGAATTACCGCGGCTGCTGGCACCAGACTTGCCCTCCAA
+
DDDDDIIIIIIIIIIIIIIIIIIIIIIIIIIIIIIIIIIIIIIIIIIIIIIIIIIIIIIIIIIIIIIIIIIGHIIIIIIIIIHIIIIIGIIHIIIIIIIIIHIIIIIIIIHIIIIIIIIIIIIIIIIIIIIIIIIIIIIIIIIIIIIIIIIIHIIIIIIIIIIIIIIIIIIIIIIIIIIIIIIIIIIIIIIIIIIIIIIIIIIIIIIIIIIIIIIIIIHIIIIIIIIIIIIIIIIIIIIIIIIIHGIIIIIIIIIIIIIIIIIIIIIIIIIIIIIIIIIIIIIIIIIIIIIIIIIIIIIIHHIIIIIIIIIIIIIIIIIIIIIIIIIIIIIIIIIIIIIIIIDDDDD
@HISEQ:969:HM2KJBCX2:2:1103:7522:20743 2:N:0:ACTATGCA
TCCGCAACCTGACCCAACTATCCCTATTAATCATTACGTCAATCCTAGAAACCAACAAAATAGGATCAACGTCCTATTTCATTATTCCATGCTAATGTATTCAAGCGCGAGCCTGCTTTAAACACTCTAATTTTTTCAAAGTAACAGTCCTGATTCCCCGCCACACCAAATGAATGACATGATGGTTCGTCAGAAGGTAGGAACCAGTAACACCAGTACGTACCTAAGGCACGACCAACGTACTGATCCCGAAATTCAACTACGAGCTTTTTAACTGCAACAACTTTAATATACGCTATTGGAGCTGGAATTACCGCGGCTGCTGGCACCAGACTTGCCCTCCAA
+
DDDDDIIIIIIIIIIIIIIIIIIIIIIIIIIIIIIIIIIIIIIIIIIHIIHIIIIIIIIIIHIIHIHHIIIIIIIIIIIIIIIGIHIIIIIIIIIIIIIIIGHIHIIIIIIIIIIHIHIHHHIHIIIIIIIIIIHIIIIHIIIIIIIIIIIIIIIIIIIIIIIIHIIIIIIIIIIIIIIIIIIIIIIIIIIIIIIIIIIIIIIIIIIIIIIIIIIIIIIIIIIIIIIIIIIIIIIIIIIIIIHFIIIIIIIIIIIIIIIIIIIIIIIIIIIIIIIIIIIIIIIIIIIIIIIIIIIIIIHIIIIIIIIIIIIIIIIIIIIIIIIIIIIIIIIIIIIIIIIIDDDDD
@HISEQ:969:HM2KJBCX2:2:1103:8694:20890 2:N:0:ACTATGCA
TCCGCAACCTGACCCAACTATCCCTATTAATCATTACGTCGATCCTAGAAACCAACAAAATAGAATCAAACGTCCTATTTCATTATTCCATGCTAATGTATTCAAGCGCGAGCTTGCTTTAAACACTCTAATTTTTTCAAAGTAACAGTCCTGATTTCCCGCGACACCAAATTAATGACATCGTGGTTCGTCAGAAGGGAGAAACCAATAATGCTAGTACGTACAAAGTACGACCGACATATTAGTCCCGAAATTCAACTACGAGCTTTTTAACTGCAACAACTTTAATATACGCTATTGGAGCTGGAATTACCGCGGCTGCTGGCACCAGACTTGCCCTCCAA
+
DCDDDIIIIIIIIIIIIIIIIIIIIIIIHIIIIIIIIIIIIIIIIIIIIHIIHIIIIIIIIIHIHHIIFHHIIIIIIIHIIIIIIIIIIIIHFHIIIIIIIIIIIHHIIIIIIIIIIIIHIHIGIIIHIIIIIIIIIIIIIIHIIIIIIIHIHIIIIIIIIIIIIIIIHHIHIIIIIIIIIIIIIIIIIIIIIIIIHIHIIIHHHIIIIHIIIIHIIIIIIIIIIIIIIIIIIIHIIIIIHIIIIIIIIHIIIIIIIIIIIIIIIIIIIIIIHIIIIIIIIIIIHHIIIHIIIIIIIIIIIIIIIIIIIIIIIIIIIIIIIIIIIIIIIIIIIIIIIIIDDDDD
@HISEQ:969:HM2KJBCX2:2:1103:18126:21160 2:N:0:ACTATGCA
TCCGCAACCTGACCCAACTATCCCTATTAATCATTACGTCAATCCTAGAAACCAACAAAATAGGATCGAACGTCCTATTTCATTATTCCATGCTAATGTATTCAAGCGTTAGCTTGCTTTAAACACTCTAATTTTTTCAAAGTAACAGTCCAAATTCCCCGCAACACCAAATTAATGGCATTACGGCTCATCAGGAAGGAGGAATCAGTGAGACCAGTACATACCAGAGGCATGACCAACCTACTAACCCCGAAATTCAACTACGAGCTTTTTAACTGCAACAACTTTAATATACGCTATTGGAGCTGGAATTACCGCGGCTGCTGGCACCAGACTTGCCCTCCAA
+
DDDDDIIIIIIIIIIIIIIIIIIIIIIIIIIIIIIIIHIIIIIIIIIIIIIIIIIIIIHIIIIIIIIGIIIIIIIIHIIIIIIIIIIIHIIIIIIIIIIIHHIIIIIIIIIIIIIIIIIIIIIIIIIIIHIIIIIIIIIIIIIIIIIIHHIHIIIIIIIIIIIIIIIIIIIIIIIIIHIIHIIIIIIIIIIIIIIIIIIIIIIIIIHIIIIHIIIIIIIIIIIIIIIIGIIIIIIIIIIIIIIHHGHIIIIIIIIIIIGIIIHIIIIIIIIIIIIIIIIIIIIIIIHIIIIIHIHIIIIIIIIIHIIIIIIIGIIIIIIIIIIIIIIIIIIIIIIIIIIIIDDDDD
@HISEQ:969:HM2KJBCX2:2:1103:9451:21213 2:N:0:ACTATGCA
TCCGCAACCTGACCCAACTATCCCTATTAATCATTACGGTGGTCCTAGAAACCAACAAAATAGAACCACAACGTCCTATTCTATTATTCCATGCTAATCTATTCAAGCAATAGCCCGCTTTAAACACTCTAATTTTTTCAAGGTAATGGTCCTGGCTCCCCAACACACCCAATAAAGGACATACTGGTTCACCAGAAGGAAGACCCGACAACAAGACAGTACTCGCCAAAGACGGACCGCCCGGCCAGGTCTAAAATTCAACCACGAGCTTTTTAACTGCAACAACTTTAATATACGCTATTGGAGCTGGAATTACCGCGGCTGCTGGCACCAGACTTGCCCTCCAA
+
DCDDDIIIIIIHIIIIIIHIIIIIIIIIIIIIIIIIIIIIIIIIIIIIIIIIIIIIIIIFHIIFHIIIIIIIHGHHIIHIIIIIIIIHIIIIIIIIIIIIIHHIIIIIIIIIIIHIIIIIIIIIIIIIIIIIIHIIIIHIHIIIIIIIHHIIIIIIHIIIHIHIIIIIIIIHIIIIIIHHIIIIIHIIIIIIIIIIIIIIIIIIIIIIIIIIIIIIIIIIIIIIIIIIIIHHIIHIIIIIIIIIIHIIIIIIIIIIIIIIIIIIIIIIIIIIIIIIIIIIIIIIIIIIIIIIIIIIIIIIIHIIIHIIIIIIIIIIIIIIIIIIIIIIIIIIIIIIIIIIIIDDDDD
@HISEQ:969:HM2KJBCX2:2:1103:8955:21361 2:N:0:ACTATGCA
TCCGCAACCTGACCCAACTATCCCTATTAATCATTACGTCAATCCTAGAAACCAACAAAATAGGATCAAACGACCTATTTCATTATTCCATGCTAATGTATTCAAGCGTTAGCCTGCTTTAAACACTCTAATTTTTTCAAAGTAACAGTCCTGTTTCCCTGAAACACCAAATTAATGACATTACAGTTCTTCAAGAAGGAGGAACCAGTAAAGCCAGTACATACCAGAGGCACGACCAACTTACTAATCCCGAAATTCAACTACGAGCTTTTTAACTGCAACAACTTTAATATACGCTATTGGAGCTGGAATTACCGCGGCTGCTGGCACCAGACTTGCCCTCCAA
+
000<0<CHHH@1C@1DHIC@@G@HEH?HIIHGHIC1F1<@0@CHHHHHI?CHHEFC@1FH@E?11<<<?1@00/<C1DC1DD1D?GC11<C1<F1D1<<11<HCH@=EEEIHHEHFA<1@EFHHGE?5HHG>C?<6C1:<C1FCCHGB?@FCHHC@3GHHC#7F@<?C<<HGDHHIIHHHFHFDC<F?@HG<GHCIHIIH:CHHFHHFHFGECEHHFHIHHHHGIHHECCHHCEH?E@CHH?HD1EF/DDD1F<F1HGC<E<HEHD101EHEEECCEHHHIIHHC??GF@HHHED@?CHHGHGEIIIHG@HH?FC//?IHHFHCC?IHIIHHEGIG@ECC<??@@<
@HISEQ:969:HM2KJBCX2:2:1103:11309:21985 2:N:0:ACTATGCA
TCCGCAACCTGACCCAACTATCCCTATTAATCATTACGTCAATCCTAGAAACCAACAAAATAGGATCGAACGTCCTATTTCATTATTCCATGCTAATGTATTCAAGCGTTAGCCTGCTTTAAACACTCTAATTTTTTCAAAGTAACAGTCCTGTTTCCCTGCAACACCAAATTAATGACATTACAGTTCTTCAAGAAGGAGGGATCAGTAAAGCCAGTACATACCATAGGCACGACCAACCTACTGACCCCGAAATTCAACTACGAGCTTTTTAACTGCAACAACTTTAATATACGCTATTGGAGCTGGAATTACCGCGGCTGCTGGCACCAGACTTGCCCTCCAA
+
DDDADIIIIIIIIIIIIIHIIIIIIIIIHIIIIIIIIIIIIIIIIHIIIIIIIIIIIIIHIIHIGIIIIIIIIEHHIIHHHIIIIIIGIIIIHHIIIIIIIIIIIIIIHIIIHIIIIIIIIIIHIHIGHIIIIIIIIIHIIIIIIIIIIIIIIIIIIIIIIIIIIIIIIHIHIIIIIIIIIIIIIIIIIIIIIIIIIIIIIGIIIIIIIIIIIIIIIIIIHIIIIIIIIIIIIIIIIIIIIIHHHIIIIIIIIIIIIHIIIIIIIIIIIIIIIIHIIIIIIIIIIIIIIIIIIIIIIIIIIIIIIIIIIIIIIIIIIIIIIIIIIIIIIGIIIIIIIIIIIDDDDD
@HISEQ:969:HM2KJBCX2:2:1103:17390:20799 2:N:0:ACTATGCA
TCCGCAACCTGACCCAACTATCCCTATTAATCATTACGTCAATCCTAGAAACCAACAAAATAGGATCGAACGTCCTATTTCATTATTCCATGCTAATGTATTCAAGCGTTAGCTTGCTTTAAACACTCTAATTTTTTCAAAGTAACAGTCCAAATTCCCCGCAACACCAAATTAATGGCATTACGGATCATCAGGAAGGAGGAATCAGTGAGACCAGTACATACCAGAGGCATGACCAATCTACTAACCCCGAAATTCAACTACGAGCTTTTTAACTGCAACAACTTTAATATACGCTATTGGAGCTGGAATTACCGCGGCTGCTGGCACCAGACTTGCCCTCCAA
+
DDDDDIIIIIIIIIIIIIIIIIIIHIIIIIIIIIIIIIHIIIIIIIIIIIIIIIIIIIIIIIIIIHHGIIIHHIIIIIIIHIIIIIIIGGHHIHIIIIIIIIIIIHIIIIIIHIIIIIIIIIHIIIIIIIIIHHHIIIIIIIIIIIHHHHIIIHHHIIGIIIIIIIIIIIIIIIIIIIIIIIIIIIIIIIIIIIIIIIIIIIIIIIIIIIIIIIIHIIIIIIIIIIIIIIIIIIII<IIIIIIIHIIIIIIIIIIIIIIIIIIIIIIIIIIIIIIIIIIIIIIIIIIIIIIIIIIIIIIIIIIIIIIIIIIIIIIIIIIIIIIIIIIIIIIIIIIIIIIIIDDDDD
@HISEQ:969:HM2KJBCX2:2:1103:9260:22123 2:N:0:ACTATGCA
TCCGCAACCTGACCCAACTATCCCTATTAATCATTACGTCAATCCTAGAAACCAACAAAATAGGATCGAACGTCCTATTTCATTATTCCATGCTAATGTATTCAAGCGTTAGCTTGCTTTAAACACTCTAATTTTTTCAAAGTAACAGTCCAAATTCCCCGCAACACCAAATTAATGGCATTACGGATCATCAGGAAGGAGGAATCAGTAAGACCAGTACATACCAGAGGCATGACCAATCTACTAACCCCGAAATTCAACTACGAGCTTTTTAACTGCAACAACTTTAATATACGCTATTGGAGCTGGAATTACCGCGGCTGCTGGCACCAGACTTGCCCTCCAA
+
DDDDDIIIIIIIIIIIIIIIIIIIIIIIIIIIIIIIIIIIIIIIIHIIIIIIIIIIIIHIIIHHIIIHHIIIIIIIIIIIHIIIIIIIGIHHHHIIIIIIIIIIIHIIIIIIIIIIIIIIIIIIIIIIIIIIIIIIIIIHIIIIIIIIIIIIIHHHHHHHIIIHIIIIIHHHIHHIHIIIIIIIIIHIIIIHHIIIIIIHIIIIIIIIIIIIIIIIIIIIIIIIIIIIIIIIIIIGIIIIIIHHHIIIIHIIIIIIIIIIIIHIIIIIIIIIIIIIIIIIIIIIIIIIIIIIIIIIIIIIIIIIIIIIIIIIIIIIIIIIIIIIIIIIIIIIIIIIIIIIIDDDDD
@HISEQ:969:HM2KJBCX2:2:1103:8775:22870 2:N:0:ACTATGCA
TCCGCAACCTGACCCAACTATCCCTATTAATCATTACGTCGATCCTAGAAACCAACAAAATAGGGTCAAACGTCCTATTTCATTATTCCATGCTAATGTATTCAAGCGTGTGCCTGCTTTAAACACTCTAATTTTTTCAAAGTAACGGTCCTGATTCCCCATGACACCAAATTAATGACATCACAGTTCGTCAGAAGGTAGAAATCAATAATACCAGTGCATACCAGAGGCACGACCAATATATTGATCCCGAAATTCAACTACGAGCTTTTTAACTGCAACAACTTTAATATACGCTATTGGAGCTGGAATTACCGCGGCTGCTGGCACCAGACTTGCCCTCCAA
+
DDDDDHIIHIIIIIHIIIIIIIIIIIIIIIIIIIIIIIIIIIIIGHIIIIIIHIIIIIHIIIIHHHHIHIIIIIIIIIIIIIIIIIIHHIIIHIHIIIIIIIIHFHIIIIIIIIIIIIHHIIIHIIIIHIFIIIIIHHIIHIIIHHIIHIIIIIHHIIIIIIIIIIIIIIIHHIIIHGIIIIIHIIIHIIIIIIIIIIIHIIIIIHIIIIIIIIIIIHIIIIIIIIIIIIIIIIIGIIIIIIIIIIIIIHIIIIIHIIIIIHHHIIIIIIIIIHHIIIIIIIIIIIIIIIIIIIIIIIHHGIIIIIIIIIIIIIIIIIIIIIIIIIIIIIIIIIHIIIIIIDDDDD
@HISEQ:969:HM2KJBCX2:2:1103:1857:22078 2:N:0:ACTATGCA
TCCGCAACCTGACCCAACTATCCCTATTAATCATTACATCGATCCTAGAAACCAACAAAATAGAATCGGATGTCCTATTTCATTATTCCATGCTAATGTATTCAAGCGTGAGCCTGCTTTAAACACTCTAATTTTTTCAAGGTAACAGTCCTAATTCCCCGTAACACCAAATTAATGGCATTACGGTTCTTTAGAAGGTGAGAAATCAATGATAACAGTGCGTACCAACGGCATGACCGAAATATTGATCCCGAAATTCAACTACGAGCTTTTTAACTGCAACAACTTTAATATACGCTATTGGAGCTGGAATTACCGCGGCTGCTGGCACCAGACTTGCCCTCCAA
+
DDDDDIIIIIIIIIIIIIIIIIIIIIIIIIIIIIIIIIIIIIIIIIIIIIIIIIIIIIIIIIHIHIIIIIIIIHIIIIIIHIIIIHIIIGIGHIIIIIIIIIIHHIIIIIIIIIIIIHIHIGIIIIIIIIIIIIIIIHIIIIIIIIIIIIHIIIHHIHIIIIIIIIIIIIIIIIIIIIIIIIIIIIIIIIIIIIIIIIHIIIIIIHGIHIIIIIIIIIIIIIIIGIIIIIIIIIIIIIIIIIIHHHIIIIIIIIIIIIIIIIIIIIIIIHIIIIHIIIIIIIIIIIIIIIIIIIIIIIIIIIIIIIIIIIIIIIIIIIIIIIIIIIIIIIIIIIIGIIIIIIDDDDD
@HISEQ:969:HM2KJBCX2:2:1103:11427:22508 2:N:0:ACTATGCA
TCCGCAACCTGACCCAACTATCCCTATTAATCATTACGTCAATCCTAGAAACCAACAAAATAGGATCAACGTCCTATTTCATTATTCCATGCTAATGTATTCAAGCGCGAGCCTGCTTTAAACACTCTAATTTTTTCAAAGTAACAGTCCTGATTCCCCACCACACCAAATTAATGACATGATGGTTCGTCAGAAGGTAGGAATCAGTAACACCAGTACGTACCGAAGGCACGACCAGCGTACTAATCCCGAAATTCAACTACGAGCTTTTTAACTGCAACAACTTTAATATACGCTATTGGAGCTGGAATTACCGCGGCTGCTGGCACCAGACTTGCCCTCCAA
+
DDDADIIIIIIIIHIHIIHIIIIIHIIIIIIIIIIIIIIIIIIIHIIIIIIIIIIIHIIIIIHHIIIIIIIEHHHIHIGEIIIIIIIIIIGHHHHIIIIIIIIIIIIIHHHHIIIIIHIIIIIHIHIHIIIIIIIIIHHIIIIIIIIHIIIIIIIIIIIIIIIHIIGIIIIIIIHHHIIIIIIIIIIIHIIIIIIIIIIIIHIIIIIIIHIIIIHIIIIIIIIIIHIIIIIIIIIIIIIIIIHHIIIIIIIIIIIIIHHIHHIHEIIIIIIIIHIIIIIIIIIHIIIIHIGIHIIIIIIIIIIIIIIIHIIIIIIIIIIIIIIIIIIIIIIIIIIIIIIHDDDDD
@HISEQ:969:HM2KJBCX2:2:1103:5044:25430 2:N:0:ACTATGCA
TCCGCAACCTGACCCAACTATCCCTATTAATCATTACGGTGGTCCTAGACTAACAAAATAGAACCAACGTCCTATTTTATTATTCCATGCTAATCTATTCAAGCAAAAGCCCGCTTTAAACACTCTAATTTTTTCAAGGTAATGGTCCTGGTTCCCACGGCACACGCGATAAAAGAACGTGCCGGTTCACCAGAAGGTAAGACCCGACACAGAACAGTACTCGCCAAAGACGGACCGCCCGGCCAGGCCTAAAATTCAACTACGAGCTTTTTAACTGCAACAACTTTAATATACGCTATTGGAGCTGGAATTACCGCGGCTGCTGGCACCAGACTTGCCCTCCAA
+
DDDDDIIIIIGIIEFHIHHIFGHIIGIIHHIIIIIIIH0GHIHHIHHHIIHIIIIIIIIIEHHHIHHHIHHIIHGHHHIIIIIHHIGHIHIHHHEHIIIIIHHIHIIIIHHEHHHHIIHHHHIHCHHHHIHGHICHHIIHIIIIHHIIIHIIHIIIIIHHIHHHHGEHHEHEHIIIIIIIHFIIIIIIHHIIIHEIIIIIHIIIIIIHHHIIIHEHHHGHHIHHHHHHIFIHHHGIIIHIIIHEIIIHFIHIIHIIIHHHHEHHHHHFHHCHIIIIIIIHIHHIIIIIIIHEEIIIHHHHIIIIIIIIIIHIIIIIIIHHIIIIIIIIIIIIIIIIIHIIBDDDD
@HISEQ:969:HM2KJBCX2:2:1103:5433:27404 2:N:0:ACTATGCA
TCCGCAACCTGACCCAACTATCCCTATTAATCATTACGTCAATCCTAGAAACCAACAAAATAGGATCAAACGTCCTATTTCATTATTCCATGCTAATGTATTCAAGCGTTAGCCTGCTTTAAACACTCTAATTTTTTCAAAGTAACAGTCCTGTTTCCCTGCAACACCAAATTAATGACATTACAGTTCTTCAAGAAGGAGGAACCAGTAAAGCCAGTACATACCAGAGGCACGACCAACCTACTAATCCCGAAATTCAACTACGAGCTTTTTAACTGCAACAACTTTAATATACGCTATTGGAGCTGGAATTACCGCGGCTGCTGGCACCAGACTTGCCCTCCAA
+
DDDDDIIIIIHHHHIIIIIIIIIIIIIIIIIHIIIIIIIIIIIIIHHIHGIIIIIHHIIIIGHHCHIIIICEDHHHIIIIHIIHEEHHHHIHEHIIHIIIHIHHHHIHIHIIHIHGIHEHHHGEHIHGHHHHIHHHHHIGIIIIIIIIIGIIHHEHCFHGIIIIIIIHHHHIIIIIGIHEFHIIIIHGIIGIIHIHIIIHHHHHIIIIIHFIIHEIIIIIHHHFHHIIHIIHHHFHHHFHEHHHCHI<IIIIHEIFHIHIHFIIIHIIHIIIIIHIIIFHIHHHHHIIHHIIIIIIIHHGHIIIHHIIIHIIIIIIIIIHIIIIHIIIIIIIIIIIHIIIHDDDDD
@HISEQ:969:HM2KJBCX2:2:1103:10461:29248 2:N:0:ACTATGCA
TCCGCAACCTGACCCAACTATCCCTATTAATCATTACGTCGATCCTAGAAACCAACAAAATAGAATCAAACGTCCTATTTCATTATTCCATGCTAATGTATTCAAGCGTGAGCCTGCTTTAAACACTCTAATTTTTTCAAAGTAACAGTCCTGATTCCCCACAACACCAAATAAATGACATCATGGTTCGTCAGAAGGGAGAAACCAACAATGCCAGTACGTACCTAGGCACGACCGACATGATGGTCCCGAAATTCAACTACGAGCTTTTTAACTGCAGCAACTTTAATATACGCTATTGGAGCTGGAATTACCGCGGCTGCTGGCTCCAGACTTGCCCTCCAA
+
DDDDDIIIIIIIIIIHIIIIIIIIHIIIIIIIIIIIIIIIIIIIIIIIIIIIIIIIIIIEHHHIEHIHIHHHHHHIIIIIIIIHIHIIHHIIIIIIIIHHHHIIIHIIIIIIIIIHIHIIIHHIIIHIIIIIIHHHHIIHIIHIIIIIIIIIIHIIIIIIIIIGHHIHHIIIIHHHHGHHHIIIIIIIIIIIIIIIIIHIIIIIIIIIIIIIIIIIIIHHHHIIIIIIHIIIIIIGIIIIHFHGIIIHIIIIIIIHIHGHHFIIIGIIIIIIIIIIIIIIIIIIIIIIIHIIIHIIIIIIIIIIIIIIIIIIIIIIIIIIIHIIIIIIIIIIIIIIIIIIDDDDD
@HISEQ:969:HM2KJBCX2:2:1103:7904:28962 2:N:0:ACTATGCA
TCCGCAACCTGACCCAACTATCCCTATTAATCATTACATCGATCCTAGAAACCAACAAAATAGAATCGGATGTCCTATTTCATTATTCCATGCTAATGTATTCAAGCGTGAGCCTGCTTTAAACACTCTAATTTTTTCAAGGTAACAGTCCTAATTCCCCGTGACACCAAATTAATGGCATTACGGTTCTTTAGAAGGTGAGAAATCAATAATATCAGTACATACCAACGGCATGACCGAAACATTGATCCCGAAATTCAACTACGAGCTTTTTAACTGCAACAACTTTAATATACGCTATTGGAGCTGGAATTACCGCGGCTGCTGGCACCAGACTTGCCCTCCAA
+
DB@0DHIDHHIIIIIIIIIIIIIIIIIIECHHIIGIHHIIHHEHHIHFHIHHIIGEHHHIIFHGHHIFCGCHHHHHHC@EGHHIIIIHIIGHHFHIIEHF@<CFEF@6<DCGHHH?GHFEHHHHGHHHHHHIHHGHHCHFEGGGHFHHEEBCFGHHCHGF.E?HEHEHGHIIHFHHGHEEHHHC/DGFH?HHIHHHHDDCE@GFDF@CHIHGCCG<7@CHHEEHHHCHE=HFCC0ADGCFEF@@BE1<8CIIHIIIIIIIHEHDIHIHIIIIIIIIIIIIIIIIHHIIIIIIIIIIIIHHCDIIIIIIIIIIIIIIIIIIIIIHIIIIIIIIIIIHGIIIIIDDCDC
@HISEQ:969:HM2KJBCX2:2:1103:14335:30341 2:N:0:ACTATGCA
TCCGCAACCTGACCCAACTATCCCTATTAATCATTACGGTGATCCTAGAAACCAACAAAATAGAACCATGCCGTCCTATTCTATTATTCCATGCTAATGTATTCGAGCAAAAATGCCTGCTTTAAACACTCTAATTTTTTCAAGGTAAAGGTCCTGGATCCGCAAGACACCCAATTAAGGACATCAAGTTTCTCCAGAAGGTGAGAAATCAACAGCGACAGTTCATACCCCTTAAGGCATGACCATCACGTCAATCCCGAAATTCAACTACGAGCTTTTTAACTGCAACAACTTTAATATACGCTATTGGAGCTGGAATTACCGCGGCTGCTGGCACCAGACTTGCCC
+
DADBDIICHHHHIIIIHIIIIIIHIIIIIIIIIIIIII=CGHFCHIIIIIIIHHHDEHHHIIFHIIIIIHECHCDDHHCGHHIIIIHI@HIIHGIIIHHH@<GHEHEGEHHIIEGHHIHIGIIG@HHHHIHIIIIIIHGHHHEGFCGHGIHHIGIIHHIHHCCCECFCHHHHHHHHIECHEHHIIIHIIHHHHHHIHHFFHFHIIHHHGHIIHHFHHHIHHE@GHEHIIHHHHEHHIIIIIIIHGCCIIIHGEHHHIHHHHHC1HCCEG<EHFIHHEGFHHGHGHCHFHEGIHIHHHHHHHHHHIIHHHEEFHFCDEIIIHIHDDHHEHHHGIIIIIIHIHIIDDCD@
@HISEQ:969:HM2KJBCX2:2:1103:12750:30451 2:N:0:ACTATGCA
TCCGCAACCTGACCCAACTATCCCTATTAATCATTACGGTGATCCTAGAAACCAACAAAATAGAACCATACCGTCCTATTCTATTATCCCATGCTAATGTATTCGAGCAAAAATGCCTGCTTTAAACAAACACTCTAATTTTTTCAAGGTAAAGGTCCTGGATCCGCAAGACACCCAATAAAGGACATCAAGTTTCTCCAGAAGGTGAGAAATCAACAGTAACAGTTCATACCCCTTAAGGCATACCATCACGTCAATCCCGAAATTCAACTACGAGCTTTTTAACTGCAACAACTTTAATATACGCTATTGGAGCTGGAATTACCGCGGCTGCTGGCACCAGACTTGCCCTCCAA
+
DDDDDIIIIIIIIIIIIIIIIIIIIIIIIIHIIIIIIIGIIIIIIIIIIIIIIIIIIIIIIHHIIIIIIIIIIHHHIIIIIIIIIIIIIIIIIIIIIIHIIFHHIIHHIIIIIIIIIIIIIIIIIIIIIIIIIIIIIHIIIIIIIIIIIIIIIIIIIIIIIIIIIIHIIHIIIHIIIIIIIIIIIIIIIIIIIIIIIIIIIIIIIIIIIIIIIIIIIIIIIHIIIIIIIIIIIIIIIIIIIIIIIIIIIIHIIHGIIIIIIIIIIIIIIIIIIIIIIIIIIIIIIIIIIIIIIIIIIIIIIIIIIIIIIIIIIIIIIIIIIIIIIIIIIIIIIIIIIIIIIIIIIIIIIIIDDDDD
@HISEQ:969:HM2KJBCX2:2:1103:2051:30823 2:N:0:ACTATGCA
TCCGCAACCTGACCCAACTATCCCTATTAATCATTACGGTGATCCTAGAAACCAACAAAATAGAACCATGCCGTCCTATTCTATTATTCCATGCTAATGTATTCGAGCAAAAATGCCTGCTTTAAACACTCTAATTTTTTCAAGGTAAAGGTCCTGGATCCGCAAGACACCCAATAAAGGACATCAAGTTTCTCCAGAAGGTGAGAAATCAACTGTAACAGTTCATACCCCTTAAGGCATGACCATCACGTCAATCCCGAAATTCAACTACGAGCTTTTTAACTGCAACAACTTTAATATACGCTATTGGAGCTGGAATTACCGCGGCTGCTGGCACCAGACTTGCCCTCCAA
+
DDDCDIDHHH@FHEHEFEHIIIIIIIIIIHIHGHHHIIIIICHHIIHGHEFHHHIHGHEHHGIHEHHCH1GFHEHHD@DFHHIHICEEFE1<CGH?HH1DCCGHHIIIIHHFGHHFC@CEHHHHIIHHGIHHFEHIIIHHIIHHHIIIIIIIIHHHGHCHIIHHGIHHGEHIHIIIIIIIIIHIHHHHEEHIHFHHIIIIHHEIIHHGHIHHIIIIIIIIHIHIIHHIHGHGIIIIGIIHIHHGHHGIHHFHHIIIIGIHIIIIIIIHHHIIIIIIIIIHIHHIGIIIHIIHFCIGIIIIIIIHHHHHHIHGIIIIIHIIIHIIIIIIIHHHIIIIIIIIIIIIIIHHDDDDD
@HISEQ:969:HM2KJBCX2:2:1103:14108:30845 2:N:0:ACTATGCA
TCCGCAACCTGACCCAACTATCCCATTAATCATTACGTCAATCCTAGAAACCAACAAAATAGGATCAACGTCCTATTTCATTATTCCATGCTAATGTATTCAAGCGCGAGCCTGCTTTAAACACTCTAATTTTTTCAAAGTAACAGTCCTGATTCCCCACCACACCAAATTAATGACATGATGGTTCGTCAGAAGGTAGAAATCAGTAACACCAGTACGTACCGAAGGCACGACCAGCGTACTAATCCCGAAATTCAACTACGAGCTTTTTAACTGCAACAACTTTAATATACGCTATTGGAGCTGGAATTACCGCGGCTGCTGGCACCAGACTTGCCCTCCAA
+
DDDDDIIIIIIIIIIIII@HHIIIIIIHHHIIIIIIIHHIIIIIIGHIIIIIIIIIIIIIGIEH?GHHIIIHFHHFHIIIIIHFEHHHHIHIHIIHHHIHIIHHIIIHHHGIIIHHIIHIHHHIIIIIHIIIIHIHHHHHHIIHHGHIIIGIHHIIIIIIIIHHHHIIIHHIHIIHIIIIIHHIIIIIIIIIIHIIIIIIIHFIIIHHHHHGHHIIHIIHHHHGIIGHHHIHHIHIIHGIIHHIIHHHIIIIIHIIIIIHEIIHHIIIIIIHHHHIIIIIHEHIIIHHHE@EHIIHIIIIIIIHIIIHIIGIIIIIIIIIHIIHIHIIIIHHHIIHHIIDCDDD
@HISEQ:969:HM2KJBCX2:2:1103:18983:31658 2:N:0:ACTATGCA
TCCGCAACCTGACCCAACTATCCTTATTAATCATTACGTCAATCCTAGAAACCAACAAAATAGGTTTGAACGTCCTATTTCATTATTCCATGCTAATGTATTCAAGCGTTAGCCTGCTTTAAACACTCTAATTTTTTCAAAGTAACAGTCCTGTTTCCCTGCAACACCAAATTAATGGCATTACAGTTCTTCAGAAAGGAGGAATCAGCGAAACCAGTTCATACCAGTGGCACGACCAACCTGCTGACCCCGAAATTCAACTACGAGCTTTTTAACTGCAACAACTTTAATATACGCTATTGGAGCTGGAATTACCGCGGCTGCTGGCACCAGACTTGCCCTCCAA
+
DADDDIIIIIIHIIIIIIIIIIHIIIIIIHIIIIIHIIIIIIIIIIIIIIIIIIIIIIIIIHHHHIHHIIIIIIIIGHHIIIIIHGHHIIHIIIIIIIHIIIIIIIHIIIIIIIHHIIHIIIIIHHGIIIHHIIIHIHIIHIIIIIIIHHIIIIIIIIIHIIIIHHHHHHHHIIHIIHIIHIIIIIIIIIHHIHIIIIIIIIIIIIIIIIIIIIIIIIIIHIIGIIIIIIIIIIIIIIIIIIIFHIIIIHIGIIHIIIIIIIIIIIIIIIGIIIIIHIIIIIIHIHHIIIIIIIIIIIIIIHHIGIIIIIIIIIIIIIIIIIIIIIIIIIIIIIIIIIIIIDDDDD
@HISEQ:969:HM2KJBCX2:2:1103:11487:32306 2:N:0:ACTATGCA
TCCGCAACCTGACCCAACTATCCCTATTAATCATTACGGTGATCCTAGAAACCAACGAAATAGAATCAGTCCGTCCTATTTCATTATTCCATGCTAATGTATTCAGACGATAGTCTGCTTTAAACACTCTAATTTTTTCAAAGTAACAGTCCTGATTTCCCATCACACCAAATAAATGGCATGAAAGTTCCTCAGAAGGTAGAGATCCATCTCACCAGTGCAGACAATTAAGCCTGACCAATGGGTAGACCCCGAGGTTCAACTACGAGCTTTTTAACTGCAACAACTTTAATATACGCTATTGGAGCTGGAATTACCGCGGCTGCTGGCACCAGACTTGCCCTCCAA
+
DDDDDIIIIIIIIIIIIIIIIIIIIIIIIIIIIIIIIIIIIIIIIIIIIIIIIIIIHEHHIIHIIIIIHHIIIIIHIIIIIIIIIIIIIIIIIIIIIIIIIIIIIIIGIIIIIHIIIIIIIHIIIIIIIIIIIIHHIIIHIIIIIIIIIIIIIIIIIHIIIIIHIIIIIIIIIHHHIIIHEIIIHIIHIIIIIIIIIIIIIIIHIIIIIIIIIIHIIIIIIIIIIIIIIIIIIIIIIIIIIIIHHFG0IHIHIIIIIIIIIIIIIIIIIIIIIIIIIIIIIIIIIIIIHIIIIIIIIIIIIIIIIIIIIIIIIIIIIIIIIIIIIIIIIIIIIIIIIIIIIIIDDDDD
@HISEQ:969:HM2KJBCX2:2:1103:10088:32799 2:N:0:ACTATGCA
TCCGCAACCTGACCCAACTATCCCTATTAATCATTACGGTGGTCCTAGACCAACAAAATAGAACCAACGTCCTATTCTATTATTCCATGCTAATCTATTCAAGCAAAAGCCCGCTTTAAACACTCTAATTTTTTCAAGGTAATGGTCCTGGTTCCCCGACACACCCAATAAAGGGCATACCGGCTCACCAGAAGGATAGACCCGACAACAGAACAATACTCGCCAGAGACGGACCGTCCGGTCAGGCCTAAAATTCAACTACGAGCTTTTTAACTGCAACAACTTTAATATACGCTATTGGAGCTGGAA
+
DDDDDIIIIIIIIIHHHGHHIIIIIIIIIIIHIHIIGHHHIIIIHIIIIIIHIIIIHHHHHIIIIIIIIIIIIIIIIIIIIIHIIIIHHIIIIIIIIIIIIIIIIIIIIIIIHIIIIIIIIIHHHIHHIIIHIIIIIIIIIIIHIIIIIIIIIIIHIIIIIHHIHIIIHIIIIIIIIIIIIIIIIHHIIIIIIIIIHHIHIIIIIHHHIIIIHIIIHHHHIIIIHIIIIIIIIIIIIIIIIIIIIIIIIIIIIHIIIIIIHIIHIIHIIIIHIIHIIIIIIIIIIIIIIIIHIIHGGDFIIIIHDDDDD
@HISEQ:969:HM2KJBCX2:2:1103:7283:33567 2:N:0:ACTATGCA
TCCGCAACCTGACCCAACTATCCCTATTAATCATTACATCGATCCTAGAAACCAACAAAATAGAATCGGATGTCCTATTTCATTATTCCATGCTAATGTATTCAAGCGTGAGCCTGCTTTAAACACTCTAATTTTTTCAAGGTAACAGTCCTAATTCCCCGTAACACCAAATTAATGGCATTACGGTTCTTTAGAAGGTGAGAAATCAATGATAACAGTGCATACCAACGGCATGACCGAAATATTGATCCCGAAATTCAACTACGAGCTTTTTAACTGCAACAACTTTAATATACGCTATTGGAGCTGGAATTACCGCGGCTGCTGGCACCAGACTTGCCCTCCAA
+
DBDDDIIIHIGHIIIIIIHHIIIIIIIIIIIIIIIIIIIHIIIIHIHIIFHIIGIIIIIHIIIIIHIIIHHIIHIIHIIIIIIIIIIHIIIHIIIIHIIIIHIIIIHIIIIIIIIIIIIIIHHIHIIIIIHIIIIIIIIIIIIIIIIIIIIIIIIIIIHIIIIHIHIIIIIIIIIIIIIIIIIIIIIIHIIIIIIIIIIIIIIIIIIIIIIIIIIIIIIIIIIIIIIIIIIIIIIIIIIIIIIIHHIIIIIIIIIIIIIIIIIIIIIIIIIIIIIIIIIIIIIIIIIIIIIIIIIIIIIHGGIIIIIIIIIIIIIIIIIIIIIIIIIIIIIIIIIIIIIIIIDDDDD
@HISEQ:969:HM2KJBCX2:2:1103:14417:33877 2:N:0:ACTATGCA
TCCGCAACCTGACCCAACTATCCCTATTAATCATTACGTCGATCCTAGAAACCAACAAAATAGGGTCAAACGTCCTATTTCATTATTCCATGCTAATGTATTCAAGCGTGTGCCTGCTTTAAACACTCTAATTTTTTCAAAGTAACAGTCCTGATTCCCTATGACACCAAATTAATGACATCACAGTTCGTCAGAAGGTAGAAATCAATGATACCAGTTCATACCGGAGGCACGACCAATATATTGATCCCGTAATTCAACTACGAGCTTTTTAACTGCAACAACTTTAATATACGCTATTGGAGCTGGAATTACCGCGGCTGCTGGCACCAGACTTGCCCTCCAA
+
DDDDDIIIIIIIIIIIHIIIHIIIIIIIIIIIIIIIIIIIIIIIIIHIIIIIIIIIIHIIIIIIECCHIIIHIIIIIIHIIIIIIIIIIIIIGIHHIIIIIIHIIIIIIHIIIIIIIIIIIHHIIIIHIIHHIIIIHIHHIIIIIIGIIIIIIIIIIIIIIHIIIIIIHIIIIIIIIIIIIIIIIHIIIIHIIIIIIIIIIIIIIIIIIIIIIIIIIIIIIIIIIIIIIIIIIHIIIIIIIIIIIIIIIIIIHIIIIIIIIHEIIIIIIIIIHHGIIIIIIIIHIIIIIIIIIIIIIIIIIIIIIIIIIIIIIIIIIIIIIIIIIIIIIIIIIIIIIIIIIDDDDD
@HISEQ:969:HM2KJBCX2:2:1103:2082:34062 2:N:0:ACTATGCA
TCCGCAACCTGACCCAACTATCCCTATTAATCATTACGGTGATCCTAGAAACCAACAAAATAGAACCATGCCGTCCTATTCTATTATTCCATGCTAATGTATTCAGGCACTAGCCTGCTTTGAGCACTCTAATTTTTTCAAGGTAATAGTCCTGCTTCCCCAACGCACCAAGTGAATGGCATGCTGGTTATTCAGAAGGTAAGAACCCACCACACCAGTACGGACAGTGAAGCCCGACCGATGGACAGATTCCGAAATTCAACTACGAGCTTTTTAACTGCAACAACTTTAATATACGCTATTGGAGCTGGAATTACCGCGGCTGCTGGCACCAGACTTGCCCTCCAA
+
DDDDDIIIIHIIIIIIIIIIIIIIIIIIIGIIIIIIIIIHHHIIIIIIIIIIIIIIIIIIIIFHHIHIIGIIIHHIIIIIFHHHIIIIIHIIHGIIIIIIIHIIIIHIIIIIIHIIIIIIHIHIIIIIIIIHIIIIIIIIIIHIIIIIIIIIIIIIIIHIIIHIIIIIIIIIIIIIIIIIIIIIIIIIIIIIIIIIIIIHIIIIIIIIIIIIIHIIIIIIIIIIIIIIIIIIIIIGIIIIIIIIIHHIIIIHIIIIIIIIIIIIIIIIIIIIIIIIIIIIIIIIIIIIIIIIIIIIIIIIIIIIIIIIIIIIIIIIIIIIIIIIIIIIIIIIIIIIIIIIIIIDDDDD
@HISEQ:969:HM2KJBCX2:2:1103:4302:34395 2:N:0:ACTATGCA
TCCGCAACCTGACCCAACTATCCCTATTAATCATTACGTCGATCCTAGAAACCAACAAAATAGAATCAAACGTCCTATTTCATTATTCCATGCTAATGTATTCAAGCGTAAGCCTGCTTTAAACACTCTAATTTTTTCAAAGTAACAGTCCTGATTCCCCACGACACCAAATTAATGACATCGCGGTTCTTCAGAAGGTAGGAACCAATAATGCCAGTGCGTACCGAAGCACGACCAACAATTTGATCCCGAAATTCAACTACGAGCTTTTTAACTGCAACAACTTTAATATACGCTATTGGAGCTGGAATTACCGCGGCTGCTGGCACCAGACTTGCCCTCCAA
+
DDDDDIIIIIIHIIIHIIIIIIIIIIIIIIIIIIIIIIIIHIIIIIIIIIHIIIIIFHHHIIIIIIIIGHHIIGHHIIIIHIIIIIIHHHIIIIIHIIIHIIIIIIIIIIIIIIIIIIIIIIIIIIIIIIIIIIIIIHIIIIIIIIIIIIIIIIIHIIIIIIIIIIIIIIIIIIIIIIIIIIIIIIIIIIIIIIIIIIIIIIIIIHIIIIIIIIIIIIIIIIIIIIIIIIIIIIIHIIIIIIIHIIIIIIIIIIIIIIIIIIIIIIIIIIIIIIIIIIIIIIIIIIIIIIIIIIIIIIIIIIIIIIIIIIIIIIIIIIIIIIIIIIIIIIIIIIIIIIIIDDDDD
@HISEQ:969:HM2KJBCX2:2:1103:11964:35006 2:N:0:ACTATGCA
TCCGCAACCTGACCCAACTATCCCTATTAATCATTACGGTGGTCCTAGAAACCAACAAAATAGAACCATGCCGTCCTATTTTATTATTCCATGCTAATGTATTCAAGCAAAAATGCCTGCTTTAAACACTCTAATTTTTTCAAAGTAAAGGTCCTGGTTCCCCGCGGCATCCAATTAAGGACATCGCGGTTCTCCAGAAGGTGAGAAATTGACTGCACCAGTTCATACCCCGTGAGGCACGACCGATGCGCCAATCCCGAAATTCAACTACGAGCTTTTTAACTGCAACAACTTTAATATACGCTATTGGAGCTGGAATTACCGCGGCTGCTGGCACCAGACTTGCCCTCCAA
+
D@?DDHIDHEFCHHHHHHIEFHHIFHHGHIGHIHEHHHHF?ECHHHCGHGHHHFHEHIHHHCHHHIIIIHHEHHHIIIIIGIHGHHHHIFHF1CGHHHIHIHIIIICHHHHIFHIIHHHHHEHHFHHEHIIHIHHH@EEHHIHHHFHHIGHHH@HHEHHHHIIIIHIIIIIIIIHHGHHHGHHHHIHHDFHHIHHIIHHHHHFIHIIHIHHIIHHEGFHIGGGHGEGEHHHHHEHHFHHIIIIIIHGHHCEFEECDDEGF@EHHIHHIHIIHHIHIIIHHHHHHHHHIHHGFEHIIHHHHCHIHHEHIHIHIGIIIIHHIIHHHHHIHHEIIHGIIIHIHHCHHHHHG@@DB@
@HISEQ:969:HM2KJBCX2:2:1103:3970:36743 2:N:0:ACTATGCA
TCCGCAACCTGACCCAACTATCCCTATTAATCATTACGTCAATCCTAGAAACCAACAAAATAGGATCAAACGTCCTATTTCATTATTCCATGCTAATGTATTCAAGCGTTAGCCTGCTTTAAACACTCTAATTTTTTCAAAGTAACAGTCCTGTTTCCCTGCAACACCAAATTAATGACATTACAGTTCTTCAAGAAGGAGGAACCAGTAAAGCCAGTACATACCAGAGGCACGACCAACCTACTAATCCCGAAATTCAACTACGAGCTTTTTAACTGCAACAACTTTAATATACGCTATTGGAGCTGGAATTACCGCGGCTGCTGGCACCAGACTTGCCCTCCAA
+
DDDCDIIHFHHFHHHIHIIHHHEHEHHIIHIIIIIGHHHIIIHIIIIIIIIIIIIIIIIIIHFHIIHHHIHDDGHHIIGHHGIIIIIIIIII1FHHHHHGHFHHICHHHIHDGHHHGIHIIICHIHHHHHHGHIIIHIHHEHHHHIHHEGHGCGFCCFCHHHHHEHHHEFIHEHIIIHIHGHIHEGGG@@<0DEEHHHGHEGCEGFFCEEHHG?EIIHIIHHGH1EHFEHGIHHGHGHHECEGHH@HHGHFFHHGC<<@CEHDGEHHEHHHHHEHHHEHGGCCHHIEGEIHHHHHFEHHHEIGIIHEHEIIIHDHHHHHHHHE<CHG@HGHHEDHEHHDIHDDDB<
@HISEQ:969:HM2KJBCX2:2:1103:6461:36724 2:N:0:ACTATGCA
TCCGCAACCTGACCCAACTATCCCTATTAATCATTACGTCGATCCTAGAAACCAACAAAATAGAATCAAACGTCCTATTTCATTATTCCATGCTAATGTATTCAAGCGCGAGCCTGCTTTAAACACTCTAATTTTTTCAAAGTAACAGTCCTGATTTCCCACGACACCAAATTAATGACATCGTGGTTCGTCAGAAGGTAGGAATCAATTTGACCAGTACGTACCGAGGCACGACCGATCAACTGATCCCGAAATTCAACTACGAGCTTTTTAACTGCAACAACTTTAATATACGCTATTGGAGCTGGAATTACCGCGGCTGCTGGCACCAGACTTGCCCTCCAA
+
DDDADIIIIIIGIHIIIIIIIIIIIIIIIHIIIIIIIHHIIIIIIHHHIIIIIIIHHIIHIIHFHHIIHIIGHHHIIIHHIIIIEHIIIIGIIIIIIIIIIIIHIGHIIIIHIIIIIIIHIGIIHIIHIIIIIIHIIIIIIIIIIIIIIIIIIIIIIGHHHHIIIIHIIIIIIIIIIIIIIIHHHGIIIIIIIIIIIIIIIIIIIIIIIHIIIIIIIIIIIIIIIIIIIIIIIHIHIIIHIIHHIIHHGIIIIIIIIIIIIIIHIIIIIIIIIIIIIIHHIIIIHIIIIIIIIIGIIHEHIIIIIIIIIIIIIIIIIIIIIIIIIIIIIIIIIIIIIIHIDDDDD
@HISEQ:969:HM2KJBCX2:2:1103:14688:36979 2:N:0:ACTATGCA
TCCGCAACCTGACCCAACTATCCCTATTAATCATTGCTCACAAATCCAAAAACCAACAAAATACGATAAACGAGCCCTAACTTATTATTCCATGCTAATGTATTCATAACTAACCGCCTGCTTTAAACACTCTAATTTTTTCAAAGTAAAGGTCCTGGATTGCGAACCCAACCCAGCAAAGGGCAGGAACGTTCTCCAGGAAGATGGTAAGCGCGCATCGGCACTCACACACGAAACCGTGGCGGGCCAAGCGCACTATACCAGAAATCCAACTACGAGCTTTTTAACTGCAACAACTTTAATATACGCTATTGGAGCTGGAATTACCGCGGCTGCTGGCACCAGACTTGCCCTCCAA
+
DDDDDIIIIIIIIIIIIIIIIIIIIIIIIIIIIIIIIHIIIIIIIIIIIIIIIIIIIIHIIIIIIIIIIIIHIHGIIIIIIIIHIHHIIGIIIIHIIHGHHDGGHHIHIIIIIIIIIIIIIIIIIIIIIIHIIIIIIIIIIIIIIIIHIHIHIIIIIIHHIIIIIIIIIIIIIIIIIHIIIIIIIIIIIIIIIIIIIIIIIHIIIIIIIIIIIIIIIIHIIIIIIIIIIIIIIIIIIIIIIIIIIIIIIIIIIIIHHIIIIIIIIIIIGIHIIIIIIIIIIIIIIIIIIIIIIIIHIHIIIIIIIHHIIIIIIIIIIIIIIIIIIIIIIIIIIIIIIIIIIIIIIIIIIIIIIDDDDD
@HISEQ:969:HM2KJBCX2:2:1103:5397:37300 2:N:0:ACTATGCA
TCCGCAACCTGACCAACTATCCCTATTAATCATTACATCGATCCTAGAAACCAACAAAATAGAATCGGATGTCCTATTTCATTATTCCATGCTAATGTATTCAAGCGTAAGCCTGCTTTAAACACTCTAATTTTTTCAAGGTAACAGTCCTAATTCCCCGTGACACCAAATTAATGGCATTACGGTTCTTTAGAAGGTGAGAAATCAATAATATCAGTACATACCAACGGCATGACCGAAACATTGATCCCGAAATTCAACTACGAGCTTTTTAACTGCAACAACTTTAATATACGCTATTGGAGCTGGAATTACCGCGGCTGCTGGCACCAGACTTGCCCTCCAA
+
DDDDDIIIIIIIIIIIIIIIIIIIIIIIIIIIIIIIIIIIIIIIIIIHIIIIIIIIIIHIIIIIIIHIIIIIIHIIIIIIHHIIIIIHIHIHHIIIIIIIIIHIIIHIIIIIIHIIHIIIIIIIIIIIIHIIIIIIIIIIIIIIIIIIIIIIIIIIIIIIIHIIIGHIIIHIIIIIIIIIIIIIIIHIIIIIIIIIIIIIIIIIIIIIIIIIIIIIIIIIIIIIIIIIIIIIIIIIIIIIIIIIHIIIIIIIIIIIIHHIIIIIIIIIIIIIIIIIIHIIIIIIIIIIIIIIIIIIIIIIIIIIIIIIIIIIIIIIIIIIIIIIIIIIIIIIIIIIIIIIIDDDDD
@HISEQ:969:HM2KJBCX2:2:1103:4156:38176 2:N:0:ACTATGCA
TCCGCAACCTGACCCAACTATCCCTATTAATCATTACCTTGGTCTTTAAAACCAACAAAATAAAACCAAAGTCCTATTTTATTATTCCATGCTAATGTATTCAAGCGTAAGCCTGCTTTGAACACTCTAATTTATTCACAGTAAAAGTCCTAGAGACGGTCCGCGAGCGGGCGTTCTAGAAAGTAAGACAATGCGCATCAAGTACAACCAGTGAAGGAAGACCTGAGCACAATGCCCGAAATTCAACTACGAGCTTTTTAACTGCAACAACTTTAATATACGCTATTGGAGCTGGAATTACCGCGGCTGCTGGCACCAGACTTGCCCTCCAA
+
DDDDDIIIIIIIIIIIIIIIIIIIIIIHIIHIIIIIIHIIIIIIIIIIIHIIIHIIIIHIIIIIIIIIHHHHIGIIIIIIIIIIIIIIIHGIHIIIIIIIIIIIIHIIIIIHHHHIIIIIIIIIIIIIIIIIIIIIIIIIHIIIIIIIHIIIIIIIIIIIHIIIIIIIIHIIIIHIIIIHIIIIIIIHHHHHIIIIIIIIIIIIIIIHHIIIIIIIIHHHHIIIIHIIIIHIHIIIIIIIIIIIIIIIIIIIIIIIIIHIHGIIIIIIIIIIIIIIIIIIIIIIIIIIIIIIIIIIIIIIHHIIIIIIIIIIIGIIIIIIIIIIIIIDDDDD
@HISEQ:969:HM2KJBCX2:2:1103:16774:38195 2:N:0:ACTATGCA
[truncated: 28,985,088 more chars]
