# Supplementary material for: Response of arbuscular mycorrhizal fungal community in soil and roots to grazing differs in a wetland on the Qinghai-Tibet plateau
Source: PeerJ. 2020 Jun 19;8:e9375. doi: 10.7717/peerj.9375 (PMC7307571; doi:10.7717/peerj.9375)
Supplement: Supplemental Information 18 [file peerj-08-9375-s018.zip]

Archive with 6 entries (5 files):
- Soil grazing 6-10/26.fastq
- Soil grazing 6-10/27.fastq
- Soil grazing 6-10/28.fastq
- Soil grazing 6-10/29.fastq
- Soil grazing 6-10/30.fastq
- Soil grazing 6-10/
