# Supplementary material for: Response of arbuscular mycorrhizal fungal community in soil and roots to grazing differs in a wetland on the Qinghai-Tibet plateau
Source: PeerJ. 2020 Jun 19;8:e9375. doi: 10.7717/peerj.9375 (PMC7307571; doi:10.7717/peerj.9375)
Supplement: Supplemental Information 18 [file peerj-08-9375-s018.zip › Soil grazing 6-10/26.fastq]

@HISEQ:969:HM2KJBCX2:2:1101:4950:2116 2:N:0:ACTATGCA
TCACTTGGTGCGCCCAACTATCCCTATTAATCATTACGGTGATCCTAGAAACCAACGAAATAGAATCAGTCCGTCCTATTTCATTATTCCATGCTAATGTATTCAGACGATAGTCTGCTTTAAACACTCTAATTTTTTCAAAGTAACAGTCCTGATTTCCAACCACACCAAATAAATGGCATGAAAGTTCCTCAGAAGGTAGAGATCCATCTCACCAGTACAGACAATTAAGCCTGACCAATGGGTAGACCCCGAAGTTCAACTACGAGCTTTTTAACTGCAACAACTTTAATATACGCTATTGGAGCTGGAATTACCGCGGCTGCTGGCACCAGACTTGCCCTCCAA
+
DDDDDIIGIIIIIIIIIIIIIHIIIIIIIIIIIIIIIHIIIIIHIIIHHHIIIIIIIIIIIGHGHIHIIIIIGIIIIIIIIGHIIIIIHIIHIIIIHHIHIHHIIHHIIIIHIIHIIIIIIHIIHIIHIIIIIIIIIIIIIIIIIIIIIIIIIHHIIIIHIIIIIHIHIIIIIIIIIIHEHHHIIIIIHHHHHHHHIHHIIIHIIIIIHIIIIIIIIIHIHIIIIHHIIIIIIIIHIIIIIIHEHGGIIIIIHIIIIIIIIIIIIIIIIIIIIIIIIIIIIIIIIIIHFHIIIIIHGIHIIIIIIIIIIIIIIIIIIIIIIIIIIIIIIIIIIIIIIIIIIIIDCCDD
@HISEQ:969:HM2KJBCX2:2:1101:14709:2275 2:N:0:ACTATGCA
TCACTTGGTGCGCCCAACTATCCCTATTAATCATTACGTCGATCCTAGAAACCAACAAAATAGAATCAAACGTCCTATTTCGTTATTCCATGCTAATGTATTCAAGCGTGAGCCTGCTTTAAACACTCTAATTTTTTCAAAGTAACAGTCCTGATTCCCCATGACACCAAATTAATGACATCATGGTTCGTCAGAAGGTAGGAATCAATAATACCAGTACGTACAATAGCACGACCAATAAATTGATCCCGAAATTCAACTACGAGCTTTTTAACTGCAACAACTTTAATATACGCTATTGGAGCTGGAATTACCGCGGCTGCTGGCACCAGACTTGCCCTCCAA
+
DDDDDIIIIHHIIIIIIIIIIIIIIIIIIIIIIIIIIIIIIIIIIIIIIIIIIIIIIIIIIIIIIIIIIIIIIIIIIIIIIIIIIIIIIIIIIIHIIIIIIHHIIIIIIHIIIIIHIHIIIIHIIIIIIIHIIIIIIIIIIIIIIIIIIIIIIIIIIGIIIIIHIIIIIIIIIIIIIIIIIIIIIIIIIIGIIIIIIIIIIIIIIHIIIIIIIIIIIIHIIIIIIIIIIIIIIIIIIIIIIIIHIIIIIIIIIIIIIIIIIIIIIIIIIIIIIIIIIIIIIIIIIIIIIIIIIIIIIIIIIIIIIIIIIIIIIIIIIIIIIIIIIIIIIIIIIIIIIIIIDDDDD
@HISEQ:969:HM2KJBCX2:2:1101:4839:2780 2:N:0:ACTATGCA
TCACTTGGTGCGCCCAACTATCCCTATTAATCATTACGTCAATCCTAGAAACCAACAAAATAGGATCAACGTCCTATTTCATTATTCCATGCTAATGTATTCAAGCGCGAGCCTGCTTTAAACACTCTAATTTTTTCAAAGTAACAGTCCTGATTCCCCGCCACACCAAATGAATGACATGATGGTTCGTCAGAAGGTAGAAACCAGTAACACCAGTACGTACCTAAGGCACGACCAACGTACTGATCCCGAAATTCAACTACGAGCTTTTTAACTGCAACAACTTTAATATACGCTATTGGAGCTGGAATTACCGCGGCTGCTGGCACCAGACTTGCCCTCCAA
+
DDBDDIHIIFHIIIIHIHIHIHIHIIIIIEHIIIIIIIIIIIIIHIIHHHHIHIIHHGEHIHIHIHHFGHIIIIIIIIHGHIIIIIIIIIHHIICIHEHHEHHHHHHIIGDHIHIIIIIIIIIHHIHIIIHHIIGHIHIIIIIHHHIIIIIHHIEHGIIHIIHEHEHGHEHHHIHHGHHIIIIIIHIHIIIH;IIIHHIHHIIHHIHHHIIIIIHHHIIHGIIIHIIIIIIIIIIHHHHIIHHCIIIIIHIHIIIIIIIIIIIIIHHIHIIHIHHIIIHIIIIIHEHHIHHFHIIHHHHHIIIIIIIIIIHIIIIIIIIIIIIIIIIIIIIIIHHIIIIIDDBDB
@HISEQ:969:HM2KJBCX2:2:1101:2435:3220 2:N:0:ACTATGCA
TCACTTGGTGCGCCCAACTATCCCTATTAATCATTACGTCGATCCTAGAAACCAACAAAATAGGGTCAAACGTCCTATTTCATTATTCCATGCTAATGTATTCAAGCGTGTGCCTGCTTTAAACACTCTAATTTTTTCAAAGTAACAGTCCTGATTCCCCATGACACCAAATTAATGACATCACAGTTCGTCAGAAGGTAGAAATCAATAATACCAGTGCATACCGGAGGCACGACCAATATATTGATCCCGAAATTCAACTACGAGCTTTTTAACTGCAACAACTTTAATATACGCTATTGGAGCTGGAATTACCGCGGCTGCTGGCACCAGACTTGCCCTCCAA
+
DDCDDIIHIIHIIHHIIHIIIIIHHIIIIHHIIIIIIHIIIIIIGIHHCHHIIHIGCHHIIHHHIEFHEHGHIHIIHIIIIIIIIIIGHHHHIIIIIIIHHHCHIHIIIIIIIHIIIIIIHHHHIIIHHHIIIIIFHHHHHIIIIHIIIHIIHHHHIIGIHGHHHHCGHHHIIIIIIHEIFHEIIIIHGHEHHIIIIIIHHIIHHIIIIIIIIIIIIIHIIIIIIIIHIIIIIIHIIIIIIGIIHIHDHIIIIHIIIIIHIIIIIIIIIIIIIIHIIIIIHIHHIHIGIIIIIIIIIIIIHIIIIIIIIIIIIIHIIIIIIIIHIIIIIIIHHIGIIIIIIDDDDD
@HISEQ:969:HM2KJBCX2:2:1101:5282:4434 2:N:0:ACTATGCA
TCACTTGGTGCGCGAAACTATCCCTATTAATCATTACGGCCATTCAGAAACCAACAAACCAGTACCACCGTCCTCTTTCATTATTCCATGCTAAACAATTCAGACTTAAGCCTGCTTTGAACACTCTGATTTTTTCAAGGTAAAGGTCCTGGTTTCCCACCACGCTAAATTAATAACATGATGGTTCCCCAGAAGGTAGGAATTCTACACACTAGTACAGACTGGTTAGCCCGACCAACGGTAGAACCCCGAAATTCAACTACGAGCTTTTTAACTGCAACAACTTTAATATACGCTATTGGAGCTGGAATTACCGCGGCTGCTGGCACCAGACTTGCCCTCCAA
+
<000<F11DHI/////</D<<F<1111<1D111<FH110///111<F<1<11<1<EH?1D1111<<DH0/<0<011<1111<F1<F?1C1DH1<1//1<@D@D11%GF@=EGG1G1B1@2D1@B<B<$<<D<C8CE<G81<11<E1?H7EF:B<HDGHF=7>GHFD;6,..B..D88<?G?D<</HE-G?GC<<:C<</0@@0HCC<F<D<00FAGCC@<D<<1EG<CC?F/<DD00D<<1AD<<<AF/F<C?HHC1D<EEHCHG1HC<D<1<<GF1<1CCF<F1G<1<10CHCC1IH@D<1?H@H@IHEHDFDE?F@<<1H@D<<1<F<11H@EEHIIID?DDD
@HISEQ:969:HM2KJBCX2:2:1101:2948:4676 2:N:0:ACTATGCA
TCACTTGGTGCGACCCAACTATCCCTATTAATCATTACGTCAATCCTAGAAACCAACAAAAAAGGATCAAACGTCCTATTTCATTATTCCATGCTAATGTATTCAAGCGTTAGCCTGCTTTAAACACTCTAATTTTTTCAAAGTAACAGTCCTGTTTCCCTGCAACACCAAATTAATGACATTACAGTTCTTCAAGAAGGAGGAACCAGTAAAGCCAGTGCATACCAGAGGCACGACCAACCTACTAATCCCGAAATTCAACTACGAGCTTTTTAACTGCAACAACTTTAATATACGCTATTGGAGCTGGAATTACCGCGGCTGCTGGCACCAGACTTGC
+
@@BD@FH?H?E?<FC<GHHE?C1<1DH1FCC@<CGGEC?1D0<DE1<1FC@<C@GHH@1@D<C=EFHH11<<CCGE=@FGHEGIH?GE11DFC@FC1A<<DCCGFIGIHEHH<@CFHHHGH1B1GACGAAGEDG<CHGE@HE'DFHG@C<HGHC?DCHHHGDF<CCC0//</CHGCH8<CE<:HHHGDD@FFC1EFCHFEHHCD<HHF>C1HHHHF?F1C@GCGC<CA<?C0EDHG<11C11HGD/1C/DGIIHGF11F<GC</E@<EGEE@?E@GFD1@CC<?GF?C<HGHDFGHHIHIIIHGCC<111IHHHEE?GGHHHHEHHFEEDD1@HHADDDA
@HISEQ:969:HM2KJBCX2:2:1101:12669:4930 2:N:0:ACTATGCA
TCACTTGGTGCGCCCAACTATCCCTATTAATCATTACGTCGATCCTAGAAACCAACAAAATAGAATCAAACGTCCTATTTCATTATTCCATGCTAATGTATTCAAGCGCGAGCTTGCTTTAAACACTCTAATTTTTTCAAAGTAACAGTCCTGATTTCCCGCGACACCAAATTAATGACATCGTGGTTCGTCAGAAGGGAGAAACCAATAATGCTAGTACGTACAAAGTACGACCGACATATTAGTCCCGAAATTCAACTACGAGCTTTTTAACTGCAACAACTTTAATATACGCTATTGGAGCTGGAATTACCGCGGCTGCTGGCACCAGACTTGCCCTCCAA
+
DDDDDHIIIIIIIIIIIIIIIIIIIIIIIIIIIIIIIIIIIIIIIIHIIIIIIIIIIIIIIIIIIIIIIIIIIIHIIIIIIIHIIIIHHIIIIIIIIIIIIIHIIIIIIIIIIIIHIIIIIIHHHHGHHIIIHIIIIIIIIIIIIIIHIIIIGIIIHIIIIIIIIIHHIIIIIIIIIIIHHIIIIIIIIIIIIIIIIIIIIIIIIIIIIIHIIIIIIIIIIIIIIIIIIIIIIIIIIIIIHIHIIIIIIIIIIIIIIIIIIIIIIIIIIIIIIIIIIIIIIIIIIIIIIIIIIIIIIIIIIIIIIIIIIIIIIIIIIIIIIIIIIIIIIIIIIHIIIIIDDDDD
@HISEQ:969:HM2KJBCX2:2:1101:17171:5048 2:N:0:ACTATGCA
TCACTTGGTGCGCCCAACTATCCCTATTAATCATTACGGTGATCCTAGAAACCAACAAAATAGAACCATGCCGTCCTATTCTATTATTCCATGCTAATGTATTCGAGCAAAAATGCCTGCTTTAAACACTCTAATTTTTTCAAGGTAAAGGTCCTGGATCCGCAAGACACCCAATAAAGGACATCAAGTTTCTCCAGAAGGTGAGAAATCAACTGCAACAGTTCATACCCCTTAAGGCATGACCATCACGTCAATCCCGAAATTCAACTACGAGCTTTTTAACTGCAACAACTTTAATATACGCTATTGGAGCTGGAATTACCGCGGCTGCTGGCACCAGACTTGCCCTCCAA
+
DDDCDIIIIIIIHIIIIIIIIIIIIIIIIIIIIIIIIIIIIIIIIIIIIIIIIIIIIHIIIHIIIIIIHHIIIIIIIIHIHIGHIIIIIIIIHIIIIIHHIHIIHIIIIIIIIIIIIIIIIIIIIIIIIHHIIIIIIIIIIIIIHIIIIIIIIIIIIHHHIIIIIIIIIIHIHGIIIIIIIIIIIIIIIIHHIIIIIIIIIIIIIIHIIIIIIIIIIIIIIIHIIIIIIIIIIIIIHHIIIIIIIIIHIIHGIIIHIIIIIIIIIIHIIIIIIIIIIIIIIIIIIIHIIIIIIIIIIIIIIIIIIIIIIIIIIIIIIIIIIIIIIIIIIIIIIIIIIIIIIIIIIIIIDDDDD
@HISEQ:969:HM2KJBCX2:2:1101:18176:5035 2:N:0:ACTATGCA
TCACTTGGTGCGCCCAACTATCCCTATTAATCATTACGTCAATCCTAGAAACCAACAAAATAGGATCGAACGTCCTATTTCATTATTCCATGCTAATGTATTCAAGCGTTAGCTTGCTTTAAACACTCTAATTTTTTCAAAGTAACAGTCCAAATTCCCCGCAACACCAAATTAATGGCATTACGGCTCATCAGGAAGGAGGAATCAGTGAGACCAGTACATACCAGAGGCATGACCAACCTACTAACCCCGAAATTCAACTACGAGCTTTTTAACTGCAACAACTTTAATATACGCTATTGGAGCTGGAATTACCGCGGCTGCTGGCACCAGACTTGCCCTCCAA
+
D?@D@H1CFEH?EHHEEH?1F1<DHIICEFHECHF@FGHCEHH1CC1DH1D1<1D@C?FGHICFE?1C0D@HHHII?CFEH?FHHIIIE1<@1<CGGCHHHHHHHCHCHHE1GFHGDGCHG@E@@@CCIHHFHFHCC<FFIIHGC?FHHEEHHHHE<FGHGCGCIHEHFFHHIIIHGCEHDIHDCIHIIIIHIHHEIHCEHHIHHBFF?EIHFHEEF@HCHCEHIIIHHHECEEIIIHGCB@G<<<//?HG@EHGG<<CCCCCDHF@ED1IHHGFHHHHCG@FCGIHGIHHHCECIHEIHEHCC<?GHIIIIGHIIIHIH@FECIHGIIGIIIHEHHEDFIDD@AD
@HISEQ:969:HM2KJBCX2:2:1101:2256:7156 2:N:0:ACTATGCA
TCACTTGGTGCGCCCAACTATCCCTATTAATCATTACATCGATCCTAGAAACCAACAAAATAGAATCGGATGTCCTATTTCATTATTCCATGCTAATGTATTCAAGCGTGAGCCTGCTTTAAACACTCTAATTTTTTCAAGGTAACAGTCCTAATTCCCCGTAACACCAAATTAATGGCATTACGGTTCTTTAGAAGGTGAGAAATCAATGATAACAGTGCATACCAACGGCATGACCGAAATATTGATCCCGAAATTCAACTACGAGCTTTTTAACTGCAACAACTTTAATATACGCTATTGGAGCTGGAATTACCGCGGCTGCTGGCACCAGACTTGCCCTCCAA
+
DDDDDIIIIHIIIIIIIIIIIIIIIIIIIIIIIIICHHHHIIIIIIIIIGIIIHIIIIIIIFHIIIIHIHHIIIGHHIIHIGHIFIHHHIIIIHIIIIIIIEHIIIIIIIIIIIIIHHIIIIHIIIIHHHGHIIIIIIIIIIIIIIIIIIIIIIIIHIIHIIHIIIIIIIIIIIIIIIHIIIIIIIIIIHIIIIIIIIIIIIIIIIIIIIHIIHIIIIIHHIIIIIIHIIIIIHIIHIIIIIHHHGIHIIIIHHIIHIIIIIIIIIIIIIIIIIIHIIIIIIIIIIIIIIIIIIIHIHIHHHIIIIIIIIIIIIIIIIIIIIIIIIIIIIIIIIIIIIIIIHDDDDD
@HISEQ:969:HM2KJBCX2:2:1101:14261:7227 2:N:0:ACTATGCA
TCACTTGGTGCGCCCAACTATCCCTATTAATCATTACGGTGATCCTAGAAACCAACAAAATAGAACCATGCGTCCTATTTCATTATTCCATGCTAATGTATTCAGGCAATAGCCTGCTTTAAGCACTCTAATTTTTTCAAGGTAACAGTCCTGCTTCCCCAACGCACCAAATTAATGACATGCTGGTTATTCAGAAGGTAGGAATCCATCACGCCAGTACAGACCCAAAAGCCCGACCAACGGATAAACCCCGAAATTCAACTACGAGCTTTTTAACTGCAACAACTTTAATATACGCTATTGGAGCTGGAATTACCGCGGCTGCTGGCACCAGACTTGCCCTCCAA
+
DDDDDIIIIGGHIIIIIIIIIIIIIIHIIIHIIIIIIIIIGIIIIIIHIIIHIIIIIIIGIIHIIIIIIIIGHDIIIGHEHIHHIIIIIIHIIGIIHIHIIHIHIIHIIIIIIIIIIHHHIIIIHIHHIIIIGIIHIIIIIIIIIIHIIIIHIIIIHHIIIIIHIIIIIIIIIIIIIIIIIIIIIIIIIIIIIIIIIIIIIIIHIIIIIIIIIIHIIHIIIIIIIIIIHIIIHIIIIIIIIIIIHGIIIHIIIIIIIIIHIIIIIIIIIIIIIIIIIHIIIIIIIIIIIIIIIIIIIHIIIIIIIIIIIIIIIIIIIIHIIIIIIIIIIIIIIIIIIIIIIIDDDDD
@HISEQ:969:HM2KJBCX2:2:1101:20311:8518 2:N:0:ACTATGCA
TCACTTGGTGCGCCCAACTATCCCTATTAATCATTACGTCAATCCTAGAAACCAACAAAATAGGATCAAACGTCCTATTTCATTATTCCATGCTAATGTATTCAAGCGTTAGCCTGCTTTAAACACTCTAATTTTTTCAAAGTAACAGTCCTGTTTCCCTGCAACACCAAATTAATGACATTACAGTTCTTCAAGAAGGAGGAACCAGTAAAGCCAGTACATACCAGAGGCACGACCAACTTACTAATCCCGAAATTCAACTACGAGCTTTTTAACTGCAACAACTTTAATATACGCTATTGGAGCTGGAATTACCGCGGCTGCTGGCACCAGACTTGCCCTCCAA
+
BDADDHFHHEFHICEHHCGHEHHHHHHIHIHHHIHIIIHFHHIIIHHHCEHIHGHHHHHIIIEEFHHIHIIHCEHIHH@EGHHHFEH?GHFGHIHIIIHEHHHHE?GHGHHGHIHIHHHHHHBGHHGIHHHHIIIFIHHIIHHIIIHGGFHHHGCGHIIIHGIIIIHIHHHHHIHIIIHHFFHGIIIHIGIIIIIIIHIHHIIIIIIIIIIIHHIIIIIIHHIIIIIIHHIIHIIIIIIHHIIHEHHHIIIIIIIHIIHIHHEHIHHIHIIIIIHIIIHIIIIIHHIIIIIIHHIIIHIIIIIIIIIIIIIIIIIIIIIIIIIIIIIIIIIIHHIIIIIIIDDBDD
@HISEQ:969:HM2KJBCX2:2:1101:11385:8321 2:N:0:ACTATGCA
TCACTTGGTGCGCCCCAACTATCCCTATTAATCATTACGGTGATCCTAGAAACCAACAAAATAGAACCATGCCGTCCTATTCTATTATTCCATGCTAATGTATTCGAGCAAAAATGCCTGCTTTAAACACTCTAATTTTTTCAAGGTAAAGGTCCTGGATCCGCAAGACACCCAATTAAGGACATCAAGTTTCTCCAGAAGGTGAGAAATCAACAGCGACAGTTCATACCCCTTAAGGCACGACCATCACGTCAATCCCGAAATTCAACTACGAGCTTTTTAACTGCAACAACTTTAATATACGCTATTGGAGCTGGAATTACCGCGGCTGCTGGCACCAGACTTGCCCTCCAA
+
DDDDDEHGHHIGHHHHICEHIHHHIIIIIIIIHHIHIIIIIIIIHIIHHIIIIIIIHIIHHHHIHHIIIIGIII@EEHIIIIIH<GEHGGHIIEHHIIIIIFHHIIIHHHGHGIIHHHIGIIIHHHHIIIIIIIIIIIHHIHIIIIHGFHIIIHHIIIIIIIHIIHHIIIIHIIIIIIIIIIIIIIIIIIIIIIIIIHHIIIIIIIIIHHIIIIIIIIIIHIHHHIIIIIIIIIIIIIHIIIIIIIIHHIIIHIIIIHIIIIIIIIIHHHHIIIIIIIIIIIIGIIIIIIIIIIIIHHHIIHIIIIIIIIIIIIIIIIIIIIGIIIIIIIIIIIIIIIIIIIIIIIIIIDDDDB
@HISEQ:969:HM2KJBCX2:2:1101:16338:8445 2:N:0:ACTATGCA
TCACTTGGTGCGCCCAACTATCCCTATTAATCATTACGTCAATCCTAGAAACCAACAAAATAGGATCAACGTCCTATTTCATTATTCCATGCTAATGTATTCAAGCGCGAGCCTGCTTTAAACACTCTAATTTTTTCAAAGTAACAGTCCTGATTCCCCACCACACCAAATTAATGACATGATGGTTCATCAGAAGGTAGAAATCAGTAACACCAGTACGTACCGAAGGCACGACCAGCGTACTAATCCCGAAATTCAACTACGAGCTTTTTAACTGCAACAACTTTAATATACGCTATTGGAGCTGGAATTACCGCGGCTGCTGGCACCAGACTTGCCCTCCAA
+
D<BBDHIIII?CCCEHHHHFHHIGHHHHFFHHIGHGHEHHIIHHHHHIIEHHIHIHG?HHHHHFGHIIIHHHEEGHHHIHIHHHIG?HHHHHIIIIIIHGHGHGIDEHFHHFIHFHIIIHIGHHIIHHHHGHGHEIIIIHIIIHIIIIIIHIEEFHDHGHIIHIIEHIIHHGGFGEIIHGIIHHGHHHHHIIHIHHHHHGIIHHHF@FIIGIIIIIIHIIIIHIIIIIIIIIHIIIHIHHIHIGHHHHGGEIIGCHIHHHHHEFHCHHHHHFFDIHHIHHHHIHHFFIIHHCHHGGDFHGHHHHHHHEHIIIIIHDHIGHIHHHHGIIIIHGHEEGHHIHDDDBD
@HISEQ:969:HM2KJBCX2:2:1101:17101:9246 2:N:0:ACTATGCA
TCACTTGGTGCGCCCAACTATCCCTATTAATCATTACGGTGATCCTAGAAACCAACAAAATAGAACCATGCCGTCCTATTCTATTATTCCATGCTAATGTATTCGAGCAAAAATGCCTGCTTTAAACACTCTAATTTTTTCAAGGTAAAGGTCCTGGATCCGCAAGACACCCAATTAAGGACATCAAGTTTCTCCAGAAGGTGAGAAATCAACAGCGACAGTTCATACCCCTTAAGGCATGACCATCACGTCAATCCCGAAATTCAACTACGAGCTTTTTAACTGCAACAACTTTAATATACGCTATTGGAGCTGGAATTACCGCGGCTGCTGGCACCAGACTTGCCCTCCAA
+
DDDDDHIIIIIIIIIIIIIIIIIIIIIIIIIIIIIIIIIIIGHIIIIIIIIIIIIIIIIIHIGEHIIHFHHIHHIHHIHIHIHIHHHIHHIIHHHHHIGFCCGHHHHHIIIIIIIIIIIIIIIIIIIIHIIIIHIIIIIIIIIIIIIIIIIIIIIIIIHIHIIIIIGIIIIIIIIIIIIIHGIIIIIIIIIIIIHHHHIIIIIIIIIIIIIIIHIIIHHIIIIIIHIIIIIIIIIIIIIIIIIIIIIIIIIHIIIIIIIIIIIIIIIIIHIIHIIIIIIIIIIIIIIIIIIIIIIIIIIIIIIIIIIIIIIIIIIIIIIIIIIIIIIIIIIIIIIIIIIIIIIIIIIIDDDDD
@HISEQ:969:HM2KJBCX2:2:1101:13850:9333 2:N:0:ACTATGCA
TCACTTGGTGCGCCCAACTATCCCTATTAATCATTACGTCGATCCTAGAAACCAACAAAATAGAATCAAACGTCCTATTTCATTATTCCATGCTAATGTATTCAAGCGTGAGCCTGCTTTAAACACTCTAATTTTTTCAAAGTAACAGTCCTGTTTCCCTGCAACACCAAATTAATGGCATTACAGTTCTTCAGAAAGGAGGAATCAGCGAAACCAGTTCATACCAGTGGCACGACCAACCTGCTGACCCCGAAATTCAACTACGAGCTTTTTAACTGCAACAACTTTAATATACGCTATTGGAGCTGGAATTACCGCGGCTGCTGGCACCAGACTTGCCCTCCAA
+
DDDDDIIIIHHIIHIHIIGHIIHIIIIIIIIIIIIIIIIIIDHHIIIIIIIIIIIIIHIEHHIIIGIIIIIIHIHIHHIIIIIHIIIIIIIIHHIIIIIIIIIIIIIIIHIIIIIIIIIIHHIIIIIIIIIIIIIIIIHIIIIIIIIIIIIIIIIIIIIIIIIIIIIIIIIHIIHIIIHIIIIIIIIIIIIIIIIIIIIIIIIIIIIIIIIIIIIIIIIIIIHHIIIIIIIIIIIIIIIIIIIHGIHIIIIIIIIIIIIIIIIIIIIIHIHIIIIIIIIIIIIIIIIIIIIIIIIIIIIIIIIIIIIIIIIIIIIIIIIIIIIIIIIIHIIIHHIIIIIIIDDDDD
@HISEQ:969:HM2KJBCX2:2:1101:15906:9831 2:N:0:ACTATGCA
TCACTTGGTGCGCCCAACTATCCCTATTAATCATTACGGTGATCCTAGAAACCAACAAAATAGAATCATGTCGTCCTATTTTATTATTCCATGCTAATGTATTCAAGCAAAATGCCTGCTTTAAACACTCTAATTTTTTCAAAGTAAAGGTCCTGGTTCCCCGTGACACCCAATTAAGGGCATCGCGGTTCTCCAGAAGGTGAGAAATTGACTACACCAGTTCATACCCCTTAAGGCACGACCGATGTGTCAATCCCGAAATTCAACTACGAGCTTTTTAACTGCAACAACTTTAATATACGCTATTGGAGCTGGAATTACCGCGGCTGCTGGCACCAGACTTGCCCTCCAA
+
DDDDDIIIIIIIIIIHIHIIIIIIIIIIIIIIIIIIIIHIIIIIIIIIIIIIIIIIIIHIIIFHHIIIIIHHHHHIIIIIIIIIIIIIIHIHIIIIIIIIHGHIIIHIIIIIIIHIIHHHHIIHIIIHIIIIIHIHHEHHHHHIIIHIIIIHIIIIIIIIIIIIIIIHGIIHIIHIIIIIIIHHIHIIIIIIIIIIIIIIIIIIIIIIIIIIIIHHIIIIIIIIIIIIIIIIIIIIIIIIHIIIIIHHIIHIIIIIIIIIIIIIIIIIIIIIIIIIIIIIIIIIIIIIIIIGIIIIIIIIIIIIIIIIIIIIIIIIIIIIIIIIIIIHIIIIIIIIIIIIIHIIIIIDDDDD
@HISEQ:969:HM2KJBCX2:2:1101:1484:10049 2:N:0:ACTATGCA
TCACTTGGTGCGCCCAACTATCCCTATTAATCATTACGGTGATCCTAGAAACCAACGAAATAGAATCAGTCCGTCCTATTTCATTATTCCATGCTAATGTATTCAGACGATAGTCTGCTTTAAACACTCTAATTTTTTCAAAGTAACAGTCCTGATTTCCAACCACACCAAATAAATGGCATGAAAGTTCCTCAGAAGGTAGAGATCCATCTCACCAGTACAGACAATTAAGCCTGACCAATGGGTAGACCCCGAAGTTCAACTACGAGCTTTTTAACTGCAACAACTTTAATATACGCTATTGGAGCTGGAATTACCGCGGCTGCTGGCACCAGACTTGCCCTCCAA
+
DDDCDIIGHEHHIIIIIIIIIIIIIIIIIIIIIHIIIIHIHIIIIIIIIIIIIIIIIIHIIIHIIGHHHIIIHIIIIIIIIIIIIIIIHIIIIHCHEHIIIIIIIIIIIIIIIIIIIIIHHIIIIIIHIIIIIIIIIHIIIIIIHHIIIIHIIIHIIIIIIIIIIIIIIIIIIIIIIIIIIIIIIIIIIIIHHHHHIIIIIIIIHIIIIIIIIIHIIIIIIIIIIIIIIIIIIIIIIIIIHIIIHGDIIIIHIIIIIIIIIIIIIIIIIIIIIIIIIIIIIIIIIHIHHIIIIIIIIIIIIIIIIHIIIIIIIHHIIIIIIIIIIIIIIIIIIIIIIIIIIIIDDDDD
@HISEQ:969:HM2KJBCX2:2:1101:13721:10145 2:N:0:ACTATGCA
TCACTTGGTGCGCCCAACTATCCCTATTAATCATTACGGTGATCCTAGAAACCAACGAAATAGAATCAAGCCGTCCTATTTCATTATTCCATGCTAATGTATTCAGACGTTAGCCTGCTTTAAACACTCTAATTTTTTCAAAGTAACAGTCCTGATTTCCAATCACACCAAATTAATGACATGAAAGTTCCTCAGAAGGTAGAGATTTATCTCACCAGTACAGACAATTAAGCCTGACCAATGGGTAAACCCCGAAGTTCAACTACGAGCTTTTTAACTGCAACAACTTTAATATACGCTATTGGAGCTGGAATTACCGCGGCTGCTGGCACCAGACTTGCCCTCCAA
+
DDDDDIIIIHHIIIIIIIIHIIIIIIIIIIIIIIIHIIIIIIIGIIIIIIIIIIIIIHIIIIIIIIIIHIIHIIHHIHIIHIIIIIHIIIIIGIIIIIIIIIHIIHIIIHIIHIIIIIIIIIHIIIIIIIIHIIHIIIIIHIIIIIIIIIIIIIIIIIIIIIIIIIIIIIIIIIIIIIIIIIIIIIIIIIIIIIIIIIIIIIIIIIIIIIIIIIIIIIIIIIIIIIIIIIIIIIIIIIIIIIIIIHEHIIGIIIIIIIIIIIIIIIIIIIIIIIIIIIIIIIIIIIIHHIIIIIIIIIIIIIIIIIIIIIIIIIIIIIIIIIIIIIIIIIIIIIIIIIIIIIIDDDDD
@HISEQ:969:HM2KJBCX2:2:1101:4702:10653 2:N:0:ACTATGCA
TCACTTGGTGCGCCCAACTATCCCTATTAATCATTACATCGATCCTAGAAACCAACAAAATAGAATCGGATGTCCTATTTCATTATTCCATGCTAATGTATTCAAGCGTGAGCCTGCTTTAAACACTCTAATTTTTTCAAGGTAACAGTCCTAATTCCCCGTGACACCAAATTAATGGCATTACGGTTCTTTAGAAGGTGAGAAATCAATAATATCAGTACATACCAACGGCATGACCGAAGCATTGATCCCGAAATTCAACTACGAGCTTTTTAACTGCAACAACTTTAATATACGCTATTGGAGCTGGAATTACCGCGGCTGCTGGCACCAGACTTGCCCTCCAA
+
DDDCDIIIIHIIIIIIIIIIIIIIIIIIIIIIIIIIIIIIIIIIIIIIHIIIIIIIIIIIIHHHHIIIIIDHHHIHHHIIHIIIIIHFHIHIIIIIGIIIIIHIIIIIIIIIIIIIIIIIIIIIIIIIIIIIIIIIIHIIIIIIIIIIIIIIIIIIIIGIIIIIIIIHIIIIIIIIIIIIIIIIIIIIIIIIIIIIIIIIIIIIIHIIHIIIIIIIIIIIIIIIIIIIIIIIIIIIIIIIIIIHHHIIIIIIIIIIIIIIIIIIIIIIIIIIIIIIIIIIIIIIIIIIIIIIIIIIIIIIIIIIIIGIIIIIIIIIIIIIIIIIIIIIIIIIIIIIIIIIIIDDDDD
@HISEQ:969:HM2KJBCX2:2:1101:11862:10703 2:N:0:ACTATGCA
TCACTTGGTGCGCCCAACTATCCCTATTAATCATTACGGTGATCCTAGAAACCAACGAAATAGAATCAGTCCGTCCTATTTCATTATTCCATGCTAATGTATTCAGACGTTAGCCTGCTTTAAACACTCTAATTTTTTCAAAGTAACAGTCCTGATTTCCCATCACACCAAATAAATGGCATGAAAGTTCCTCAGAAGGTAGAGATTCATCTCACCAGTGCAGACAATTAAGCCTGACCAATGGGTAAACCCCGAAGTTCAACTACGAGCTTTTTAACTGCAACAACTTTAATATACGCTATTGGAGCTGGAATTACCGCGGCTGCTGGCACCAGACTTGCCCTCCAA
+
DDDDDIIIIIIIIIIIIIIIIIIHIIIIHIIIIIIIIIIIIIIIIIIHIIIIIIIIHIIHIIIGHIIIIIHIIIIIIIIIIIIIIIIIHIIIIHIIIIIIIIIIIIIIIIIIIIIIIIIIIIIIIIIIIIIIIIIIIIIIIIIIIIIIIIIIIIIIIIIIHIIIIIIIIIIIHHII?IIIIIIIIIIIIGIIIIIIIIIIIIIIIIIIIIIIIIIIIIIIIIIIIIIIIIIIIIIIIIIIIIIIHHEIIIIIHIIIIIIIIIIIIIIIIIIIIIIIIIIIIIIIIIIIIIIIIIIIIIIIIIIIIIIIIIIIIIIIIIIIIIIIIIIIIIIIIIIIIIIIIIIDDDDD
@HISEQ:969:HM2KJBCX2:2:1101:5935:9638 2:N:0:ACTATGCA
TCACTTGGTGCGCCCAACTATCCCTATTAATCATTACATCGATCCTAGAAACCAACAAAATAGAATCTGATGTCCTATTTCATTATTCCATGCTAATGTATTCAAGCGTAAGCTTGCTTTAAACACTCTAATTTTTTCAAGGTAACAGTCCTAATTCCCCATAACATCAAATAAATGACATTATGGTTCTTTAGAAGGTGAGAACCAATAAAACCAGTACATACCAAGGCATGACCGATTCCTTGATCCCGAAATTCAACTACGAGCTTTTTAACTGCAACAACTTTAATATACGCTATTGGAGCTGGAATTACCGCGGCTGCTGGCACCAGACTTGCCCTCCAA
+
DDCDDGIIIIIHIHHHIIIHIIIIIIIIGIIIIIIHIIIIIIIIHIGHIHIIIHHHEIIIIIIIIFIHHGIIGIIIIIIIIGHIIHHIIIHHHIIIIIIIIIIIIIIIIIIIIIIIIIIIIIIIIIIIIIIIHHIHHIIIIIIIIIIIHIIIIIIIIIIIIIIIHIIIIIIIIIIHIHIIIIIIIIIIIIIIHIIIIIHHIIIIHIIIIGIHIIIIIIIHHIHIHIIIIIIIIIIIIIIIIHIHIHIIIIIHIIIIIIHGHFIIIIIIIIIIHEHIIIIIIIIIGIIIIHHHHIIIIIIIIIIIIIIIIIIIIIIIIIIIIIHIIIIIIIIIHGIIHIIIDDDDD
@HISEQ:969:HM2KJBCX2:2:1101:7525:10292 2:N:0:ACTATGCA
TCACTTGGTGCGCCCAACTATCCCTATTAATCATTACATCGATCCTAGAAACCAACAAAATAGAATCGGATGTCCTATTTCATTATTCCATGCTAATGTATTCAAGCGTGAGCCTGCTTTAAACACTCTAATTTTTTCAAGGTAACAGTCCTAATTCCCCGTGACACCAAATTAATGGCATTACGGTTCTTTAGAAGGTGAGAAATCAATAATATCAGTACATACCAACGGCATGACCGAAACATTGATCCCGAAATTCAACTACGAGCTTTTTAACTGCAACAACTTTAATATACGCTATTGGAGCTGGAATTACCGCGGCTGCTGGCACCAGACTTGCCCTCCAA
+
DDDDDIHIICHHHIIIIIIIIIIGEHIIIHIGHIIIIIIGHIIIIIIIHHHIIHIHIIIIIIFIIIHIIGIIHIIHHHEHIIIIFHIIIIIIHIHIHIIHHHHIHIIIHIIIIIHIHHIIIIIIIIIIIIIHHHIIDHHGHHIIIIIIIIIIIIIHIHIIIIIHHIIIIIIIIIIIIIIIHHIHIIIHIHIIIIIIIIIIHIIIHHIIIHHIHIIIHIIIIIIIIIIIIHHIIIIIIIIIIIHIHHHHIHHIIHIIIIIIIIIIIIIIIIIIIIIIHIIIIIIIIIIIIIIIIIIIIIIIIIIIIIIIIIIIIIIIIIIIIIIIIIIIIIIIIIIIIIIIHIDDDDD
@HISEQ:969:HM2KJBCX2:2:1101:16042:10331 2:N:0:ACTATGCA
TCACTTGGTGCGCCCAACTATCCCTATTAATCATTACGTCGATCCTAGAAACCAACAAAATAGAATCAAACGTCCTATTTCGTTATTCCATGCTAATGTATTCAAGCGTGAGCCTGCTTTAAACACTCTAATTTTTTCAAAGTAACAGTCCTGATTCCCCATGACACCAAATTAATGACATCATGGTTCGTCAGAAGGTAGGAATCAATAATACCAGTACGTACAATAGCACGACCAATAAATTGATCCCGAAATTCAACTACGAGCTTTTTAACTGCAACAACTTTAATATACGCTATTGGAGCTGGAATTACCGCGGCTGCTGGCACCAGACTTGCCCTCCAA
+
DDDDDIIIIHHHIIIHIIIIIIIIIIIIIIIIIIIIHHHIIIGIIIIIIIIIIHIIIHIIHHHHIIIIIIHIEHIGIIIIIIIIIIIGH@HHGHHIIIIIIGIIIIIIIHIHIIIIIIIIIIIIIHHHHHHHIIIIIIIGGHHIIIIIIIIIIIIHIHHHIIHIIIIIIIGHHHHHIIHIIIIIHHIIIHHIIIIHIIIIIIIIIIIIIIIHGIIIIHIIIIIIIIIIHIIHHHFHHIHIIIIIIIIIIIIIIHHIIIIIHIIIIIIIIIIHIIIIIIIIIIIHHHHHIIIIIIIIIIIIHHIIIIIIIIHHIIIIIIIIIHIIIIIIIIIIIIIIIIIIDCDDC
@HISEQ:969:HM2KJBCX2:2:1101:9687:11534 2:N:0:ACTATGCA
TCACTTGGTGCGGCCAACTATCCCTATTAATCATTACGTCAATCCTAGAAACCAACAAAATAGAATCAACGTCCTATTTCATTATTCCATGCTAATGTATTCAAGCGCGAGCCTGCTTTAAACACTCTAATTTTTTCAAAGTAACAGTCCTGATTCCCCGCCACACCAAATTAATGACATGATGGTTCGTCAGAAGGTAGGAATCAGTAACACCAGTACGTACCGAAGGCACGACCAACGTACTAATCCCGAAATTCAACTACGAGCTTTTTAACTGCAACAACTTTAATATACGCTATTGGAGCTGGAATTACCGCGGCTGCTGGCACCAGACTTGCCCTCCAA
+
0@D@DH@1D<GC/<<CCGH@1<CC?<@1FH1G@@G?<1<FGEG@GGC1<D@EHEE=EHC<<11111<<<F@@GHCHCC111<1F11C?GE?1@CE1<1<11<<1/10</</</<FFFHEGHEHHCE@?EHDAC8GEE?GAHHHHHHE?ECFGE1<E7<0.C=;EHHHGIHGC@GDHGGFH5GC7CDEHHEGIHHFHIHHHF0HEEHHHHEGGEHHEGFEECEH<IGHHEEIIHECF1HIHHCB1<<</HGE<11<111EEHEEG<HD1HF1HC<1IHH?IIHIHFHHF?HC@CHHGIIIIHF?H@HIH?HHHE???HIHHIFHIHIHGEF?HCGHEC<0C@DDDD
@HISEQ:969:HM2KJBCX2:2:1101:9814:11340 2:N:0:ACTATGCA
TCACTTGGTGCGCCCAACTATCCCTATTAATCATTACGGTGGTCCTAGAAACCAACAAAATAGAACCACAACGTCCTATTCTATTATTCCATGCTAATCTATTCAAGCAATAGCCCGCTTTAAACACTCTAATTTTTTCAAGGTAATGGTCCTGGCTCCCCAACACACCCAATAAAGGACATACTGGTTCACCAGAAGGAAGACCCGACAACAAGACAGTACTCGCCAAAGACGGACCGCCTGGCCAGGTCTAAAATTCAACTACGAGCTTTTTAACTGCAACAACTTTAATATACGCTATTGGAGCTGGAATTACCGCGGCTGCTGGCACCAGACTTGCCCTCCAA
+
B@DB@HIIGHIGIHDE1EHHIIEHHECGHHHCC?FHHC0<1<0DGHHGFEGHFE<D1FCEHHFHHEHIG?EHHHEH0G1DGEHIHH<1<D?<GCGF@HGHH<<FHIEFCGHCGDHHI<E<CEDFHFEHFCEGHHGGHDHFFHHHHHHHAGHHGEEE=ECHGHHHHH8EDGB8ACFGEGHFHHCGHEIIIHHHIHHHFHHHH<IHDE?HCHDAHCGFHHHGCC?FFCHECD?FHG/<EC@CC/F@E?IHEF1CFHH?HFHEHC<<GD11HEHFEGC<<EIHGGD1<<1@D11D0=H<FHHFHCHGF<<G@HG@ECFC/C<CEHHHIIHGCCHD1<<E<DCCC<D000<
@HISEQ:969:HM2KJBCX2:2:1101:10470:11752 2:N:0:ACTATGCA
TCACTTGGTGCGCCCAACTATCCCTATTAATCATTACGTTGATCCTAGAAACCAACAAAATAGGTTCGAACGTCCTATTTCATTATTCCATGCTAATGTATTCAAGCTAAAGCCTGCTTTAAACACTCTAATTTTTTCAAAGTAACAGTCCTAACTCCCCATAACACCAAATTAATGACATCATGGTTCGTCAGAAAGGAGAGACCAATGATACCAGTACGTACCGAAGGCACGACCGACATATTGATCCCGAAATTCAACTACGAGCTTTTTAACTGCAACAACTTTAATATACGCTATTGGAGCTGGAATTACCGCGGCTGCTGGCACCAGACTTGCCCTCCAA
+
DDDDDIIIIIIIIIIIIIIIIIIIIIIIIIIIIIIIIIIIIIIIIIIIGHIIIIIIIIIIIIHIIIIIIIIHIIIHIIIIIIIIIIIHHIIIHGIIIIIIIHHIIIIHHIIHIIIIIIIIIIIIIIIIIIIIIIIHIIHIIIHHIIIHIIHHHHHIIHHIIIIIIIIIIIIIIIIIIHIIIHHIIIIIIIHIIIIIIIIIIIIIIIIIIIIIIIIIIIIIIIIHIIIIIIIIIIIIIIIIIIIIHHIIIIIIIIIIIIHIIIIIIIIIIIIIIIIIIIIIIIIHIHHIIIIIHIGIIIIIIIIIIIIIIIIIIIIIIIIIIIIIIIIIIIIIIIIIIIIIIDDDDD
@HISEQ:969:HM2KJBCX2:2:1101:1345:11846 2:N:0:ACTATGCA
TCACTTGGTGCGCCCAACTATCCCTATTAATCATTACGGTGGTCCTAGAAACCAACAAAATAGAACCACAACGTCCTATTCTATTATTCCATGCTAATCTATTCAAGCAATAGCCCGCTTTAAACACTCTAATTTTTTCAAGGTAATGGTCCTGGCTCCCAACACACCCAATTAAGGACATACTGGTTCACCAGAAGGAAGACCCGACAACAGGACAGTACTCGCCAAAGACGGACCGCCCGGCCAAGTCTAAAATTCAACTACGAGCTTTTTAACTGCAACAACTTTAATATACGCTATTGGAGCTGGAATTACCGCGGCTGCTGGCACCAGACTTGCCCTCCAA
+
DDDCDIIHIEHHHFHHIIIIIIIIIHIIIIIIIIIHIHGHIIIIIIHEHHHIIIGHEHIIIIHHHIHIIHIIGHHHIIIGHIIIIIIIHIIGHEHHGIIHHHHHIIHIIIIIHFHHIHHHHIIHHIIIIIIHIIIIHIIIIIIIHIIIIIIIIHHIHHIGHFHEHHHHHHHIIIIIIIIIIIIIIIIIHIIHIIIIIIIIIIIIIIIHIIIHIIHIIIIIIIIIIHIIIIIIIIIHHEHHIIIIHIHIIIIIIIIIIIIIIIIIIIIIIIIIIHHIIHIIIIIIIIHHIIIIIIIIIHGGHIIIIIIIIIIIIIIIIIIIIIIHIIHIIIIIIIIIIIIIIDDDDD
@HISEQ:969:HM2KJBCX2:2:1101:9453:11961 2:N:0:ACTATGCA
TCACTTGGTGCGCCCAACTATCCCTATTAATCATTACGTCAATCCTAGAAACCAACAAAATAGGATCGAACGTCCTATTTCATTATTCCATGCTAATGTATTCAAGCGTTAGCCTGCTTTAAACACTCTAATTTTTTCAAAGTAACAGTCCTGTTTCCCTGCAACACCAAATTAATGACATTACAGTTCTTCAGAAAGGAGGAATCAGCGAAGCCAGTGCATACCAGTGGCACGACCAACCTGCTGACCCCGAAATTCAACTACGAGCTTTTTAACTGCAACAACTTTAATATACGCTATTGGAGCTGGAATTACCGCGGCTGCTGGCACCAGACTTGCCCTCCAA
+
DDDDDIIIIIIGIIIIIIIIIIIIIIIIIIIIIIIIIGIIIIIIIIIHIHIIIIIIIIIIHIIHIIIIIIIIIIIIIIIIIIIIIIIHHIIIIIIIIIIIIIIIIIIIIIIHHIIIIIGHHIIIIIIIIIIIIIIIIIIHHHHHHHIIIIIIIIIIIIIIIIIIIIIIIIIIHHIIIIIIIIIIIIIIIIIIIIIIIIHF7IIIIIIIIIIIIIIIIHIIIIIIIIIIIIIIIIIIIIHIIIIIHIHIIIIHIIIIIIIIIIIIIIIIIIIIIIIIIIIIIIIIIIIIIIIIIIIHIIIIIIIIIIIIIIIIIIIIIIIIIIIIIIIHIIIIIIIIIIIIIDDDDD
@HISEQ:969:HM2KJBCX2:2:1101:12582:12971 2:N:0:ACTATGCA
TCACTTGGTGCGCCCAACTATCCCTATTAATCATTACGGTGATCCTAGAAACCAACAAAATAGAACCATGCCGTCCTATTCTATTATTCCATGCTAATGTATTCGAGCAAAAATGCCTGCTTTAAACACTCTAATTTTTTCAAGGTAAAGGTCCTGGATCCGCAAGACACCCAATTAAGGACATCAAGTTTCTCCAGAAGGTGAGAAATCAACAGCGACAGTTCATACCCCTTAAGGCATGACCATCACGTCAATCCCGAAATTCAACTACGAGCTTTTTAACTGCAACAACTTTAATATACGCTATTGGAGCTGGAATTACCGCGGCTGCTGGCACCAGACTTGCCCTCCAA
+
DADDAIIIIHIHIIIIIIIIIIIIIIIIHIIIIHIIIIIIHIIIHHIIEHHIIIIIIIIHIHHHHHFHIIHIIIGHHHGHFHIIIIIIIIHHIHIIIHFHHGHHIIHIIIHGIHHHIIHHIIIHIHHIIHIIIIIIIIHHHHHHFIIIHIHIIIIHGIHHHIIIIIHIIHIIIIHIIIHIIIIIHHHHHIHIHHIIIIIIIHIIIIIIIIIIIIIIIIHIHIIIIIIIIIIIIIIIIIIIIIIIIIIIHHEFIIIIIHHHIHIIIHFIIIIIIHIIGIIHHIIHIIIIIIIIIIIIIIIIHIIIIIIIIIIIIHHHIIIIIHIGIIIIIIIIIIIIIIIIIIIIIIIIDDDDD
@HISEQ:969:HM2KJBCX2:2:1101:20937:11901 2:N:0:ACTATGCA
TCACTTGGTGCGCCCAACTATCCCTATTAATCATTACGGGGGTCCTAGAAACCAACAAAATAGAACCACAACGTCCTATAATATTATTCCATGCAAACCAATTCAAGCAATAGCCCGCTTAAAACACTCTAATTTTTTCAAGGTAATGGTCCTGGCTCCCCAACACACCCAATAAAGGACATACTGGTTCACCAGAAGGAAGACCCGACAACAAGACAGTACTCGCCAAAGACGGACCGCCTGGCCAGGCCTAAAATTCAACTACGAGCTTTTTAACTGCAACAACTTTAATATACGCTATTGGAGCTGGAATTACCGCGGCTGCTGGCACCAGACTTGCCCTCCAA
+
0DBB0DGHEEHDCHHGGI1D1<G??HHIIH11<1FE1D=/<C/DCGGECCFE1G?0C1FC1<1<<<111D1<<<1001<11<11111111<1<<1<</1/<<<HF6@HG<B<C<C<@@/@$<DH6CCHG8-BCE@@FFEB.EHH?GEHFFCF,8=FAGGHB.IHEB8HHHEC?HFFHF@CGCCEHHHFHGIHHEHGIIHGHHHIHIGHIHGFC@DD.HIFEHIIIIGHE?H@HHD?HHGIHFHIHEIIGFHIGIHEHIHGCIIIIHEIIHHHHHFHIHIHGHG?EIIIHHFHFIHIHIHHIIIIIHIIIIHGIIIIIIIIHHH?HIIIIIIIHHGGIIIHHIDDD@@
@HISEQ:969:HM2KJBCX2:2:1101:14715:12809 2:N:0:ACTATGCA
TCACTTGGTGCGCCCAACTATCCCTATTAATCATTACGGTGTTCCTAGAAACCAACAAAATAGAACCACAACGTCCTATTCTATTATTCCATACTAATCTATTCAAGCAATAGCCCGCTTTAAACACTCTACTTTTTTCAAGGTAATAGTTCTGGCTCCCCAAAACACCCAATAAAGGGCATACTGGTCCACCAGAAGGAAGACCCGACAGCAGACAGTACTCGCCAAAGACGGACCGCCCGGCCAGGCCTAAAATTCAACTACGAGCTTTTTAACTGCAACAACTTTAATATACGCTATTGGAGCTGGAATTACCGCGGCTGCTGGCACCAGACTTGCCCTCCAA
+
0<D@0DG?GH1/F0/01DHFEF11D1DHE@C1<F<C110<<0D1<D1D11<DEHH=EHHEH?CCCGHHF1<CCEGH@1CGEGHEHHHHHECGCC1D@HEG@<1HHGHFB<DC>D5<<HCEHGBCDCFDCE8%<B6?HHFIHHFGA@C1HHEHGEEDCHHEHAE0DIIHHHHGE?HBHAB<CFBH=<:B#:FHGFDE8CD/ED=/CFGDD63HHDAHF=<<</HHIIFEHGCIHE</DHDC/1FCCD<:1?HF@@HGCHGC@C<CC<1E11<HHCDHHHF1GGF<C1@HCFEIHHHEHCEEHG@HHHEHHGCHCCDHH?IHIHE@EHHIHIIHGG?ED</CCB@?@B
@HISEQ:969:HM2KJBCX2:2:1101:19351:12647 2:N:0:ACTATGCA
TCACTTGGTGCGCTCAACTATCCCTATTAATCATTACGTCAATCCTAGAAACCAACAAAATAGGATCGAACGTCCTATTTCATTATTCCATGCTAATGTATTCAAGCGTTAGCCTGCTTTAAACACTCTAATTTTTTCAAAGTAACAGTCCTGTTTCCCTGCAACACCAAATTAATGACATTACAGTTCTTCAGAAAGGAGGAATCAGCGAAGCCAGTGCATACCAGTGGCACGACCAACCTGCTGACCCCGAAATTCAACTACGAGCTTTTTAACTGCAACAACTTTAATATACGCTATTGGAGCTGGAATTACCGCGGCTGCTGGCACCAGACTTGCCCTCCAA
+
DDDDDIIIIIHIIIIIIIIIIIIIIIIIIIIIIIIIIIIIIHIIIIIIHHIIIIIIIIIHHIIIIIIIIIIIIIIIIIIIGEHIIIIIIIIIIIHIIIIIIIIIIIIIIIIIIIIIIIIIIIIIIIIIIIIIIIIIIIIIIIIIIIIIIIIIIIIIIIIIHIIIIIIIIIIHIIIIIIIIIIIIIIIIIIIIIIIIIIIIIIIIGIIIHIIIIIIIIIIIIIIIIIIIIIIIIIIHIIIIIHHGHIIIIIIHIIIIIIIIIIIIIIIIIIIIIIIIIIIIIIIIIIIIIIIIIIIIIIIIIIIIIIIIIIIIIIIIIIIIIIIIIIIIIIIIIIIIIIIIIDDDDD
@HISEQ:969:HM2KJBCX2:2:1101:5808:13500 2:N:0:ACTATGCA
TCACTTGGTGCGCCCAACTATCCCTATTAATCATTACGTCGATCCTAGAAACCAACAAAATAGAATCAAACGTCCTATTTCATTATTCCATGCTAATGTATTCAAGCGTGCGCTTGCTTTAAACACTCTAATTTTTTCAAAGTAACAGTCCTGATTTCCCACGACACCAAATTAATGACATCGCGGTTCTTCAGAAGGGAGGAACCAATAATACCAGTGCGTACCGAGGCACGACCGACAATTTGATCCCGAAATTCAACTACGAGCTTTTTAACTGCAACAACTTTAATATACGCTATTGGAGCTGGAATTACCGCGGCTGCTGGCACCAGACTTGCCCTCCAA
+
CDDADIIIIHIIIIIIIIIIHIIHIIIIIIIIIIIIIIIIIIIIIIIIIIIIIIIIIIIHIIIIIIIIIHIIHGHIIIIIIIIIIIIIGIHIIIIIIIHIIIIHIIIIIHIIIHIIIIIIIIIIIIIIIIIIIIIHHIIIIIHIIIIIIIHIIIHIIIHIHIIIIIIIIIIIIIIIIIIIIIIIIIIIIIIIIIIIIIIIIIIIIIIIIIHIHIIIIIIIIIIIIIHIIIIIIIIIIIIIIIHHIIIIIIIIIIIIIIIIIIIIIIIIIIIIIIIIIIIIIIIIIIIIIIIIIIIIIIHHIIIIIIIIIIHE?IIIIIIIIIIIIIIIIIIIIIIIIIIIDDDDD
@HISEQ:969:HM2KJBCX2:2:1101:13572:13723 2:N:0:ACTATGCA
TCACTTGGTGCGCCCAACTATCCCTATTAATCATTACGTCAATCCTAGAAACCAACAAAATAAGATCGAACGTCCTATTTCATTATTCCATGCTAATGTATTCAAGCGTTAGCTTGCTTTAAACACTCTAATTTTTTCAAAGTAACAGTCCAAATTCCCCGCAACACCAAATTAATGGCATTACGGTTCATAAGGAAGGAGGAATCAGTGAGACCAGTACATACCAGAGGCATGACCAACCTACTAACCCCGAAATTCAACTACGAGCTTTTTAACTGCAACAACTTTAATATACGCTATTGGAGCTGGAATTACCGCGGCTGCTGGCACCAGACTTGCCCTCCAA
+
DDDDDHIHIHIIHHHIHIIIIIHHIIIIIIIIIIIIIIIIGIIIIIGIHIIIIIIIIIIIIHIIHHIIIIIHIHIIIIIIIIIIHHHHHIIIGIIIIIIIIHIIIIHIIHIIIIIIIIHHIIIHIIIIIIIIHIGHIIIIIIHIHHIIIIIIIIIIIIHIHIIIIIIIIIIIIIHIIIIIHGIIIIIIIIIIIIIIIHGHHIIIIIIIIGIIIIIIIIIIIIIIIIIIIIIIIIHIHHHHIIIHHIHIIIHIIHIHFHIHIIIIIIIIIIIIHIIIIIIIIIIIIIIIIIIIIIIIIIIIIIIIIIIHHIHHHIIIIIIIIIIIIIIIIIIIIIIIHIIIIDDDDD
@HISEQ:969:HM2KJBCX2:2:1101:13577:14338 2:N:0:ACTATGCA
TCACTTGGTGCGCCCAACTATCCCTATTAATCATTACGGTGGTCCTAGACCAACAAAATAGAACCAACGTCCTATTTTATTATTCCATGCTAATCTATTCAAGCAAAAGCCCGCTTTAAACACTCTAATTTTTTCAAGGTAATGGTTCTGGTTCCCCGACACACCCAATAAAGGACATATCGGCTCACCAGAAGGATAGACCCGACAACAGGACAGTACTCGCCAGAGACGGACCGCCCGGTCAGGCCTAAAATTCAACTACGAGCTTTTTAACTGCAACAACTTTAATATACGCTATTGGAGCTGGAATTACCGCGGCTGCTGGCACCAGACTTGCCCTCCAA
+
B@ADDIIIIHIHGHIIIIHFHGEHIIIIIIIIIIIIGIIIIHIHHIGIIIHHIHIIGHHHIHHIHIHIIIHIHFHIIHHIHGHHHIHGHIHHFIIIIIHHIHGGIIIIIIIHIIIHHIIHHGEHHIIHIIIIIIHIIIIIIHIIIHGIIIHHHHIIHIIIIHIHHHIIGIIIIIIIIIHHHHHIIHHHHIHGHHIIIIIIGIIIIIIIIIIIIHIHHIIGIIIIHIIIIIIIIIIIHHHHHIHIIIIIHIIIIIHIIIIHIIIIIIIIIIIIIIIIIIIIIIIHGHIIIIIIIIIHHHHIIIHIIIIIIHGIIIIIIHIIIIIIHIIIIIIIIIIGHHIDDCDD
@HISEQ:969:HM2KJBCX2:2:1101:9084:14301 2:N:0:ACTATGCA
TCACTTGGTGCGCCCAACTATCCCTATTAATCATTACGTCAATCCTAGAAACCAACAAAATAGGATCAACGTCCTATTTCATTATTCCATGCTAATGTATTCAAGCGCGAGCCTGCTTTAAACACTCTAATTTTTTCAAAGTAACAGTCCTGATTCCCCACCACACCAAATTAATGACATGATGGTTCGTCAGAAGGTAGAAATCAGTAACACCAGTACGTACCGAAGGCACGACCAGCGTACTAATCCCGAAATTCAACTACGAGCTTTTTAACTGCAACAACTTTAATATACGCTATTGGAGCTGGAATTACCGCGGCTGCTGGCACCAGACTTGCCCTCCAA
+
@BBD@FHCF1<FDHIIIHEIGEEGHHIHHIGIFIIEHGHHI=HHHHIHF@EHIHHHHHHHIGHFEHFIIIF@GEIIICHEHHIIHEHHHCEHHHIIHHHIIIHGIIIGHEIIIHHIFHIIHHHIGIHHHIHHHHFEFHF@HIHHIIIIIIIHIIHHIIIHIIHHGGIIIIIHIHHHEHIIIIIIIIIIIHIIHIIHHHHHHHHHHGIIIGIIIIIIIIHIHIIHHHIIHIIIIIIGHHHGHHHHHIIHIIIHHHIGIGIHHEIIIHIIIHHHFHIIIHHHHIIIIIIIIIIIIIIHIHHHIIIIIIHIIIIIIIIIIIIIIIIIIIIIIIIIIHHHIIIIDDDDC
@HISEQ:969:HM2KJBCX2:2:1101:5671:14940 2:N:0:ACTATGCA
TCACTTGGTGCGCCCAACTATCCCTATTAATCATTACGTCGATCCTAGAAACCAACAAAATAGAATCAAACGTCCTATTTCATTATTCCATGCTAATGTATTCAAGCGCGAGCCTGCTTTAAACACTCTAATTTTTTCAAAGTAACAGTCCTGATTCCCCACGACACCAAATTAATGACATCGTGGGTAGGAATCAATTTGACCAGTACGTACCGAGGCACGACCGACCAACAGATCCCGAAATTCAACTACGAGCTTTTTAACTGCAACAACTTTAATATACGCTATTGGAGCTGGAATTACCGCGGCTGCTGGCACCAGACTTGCCCTCCAA
+
DDDCDIIIIIIIIIIIHIIIIHIIIIIIIIIIIHIIIIIIIHIIIIGIHIIIHIIIHIHHHIIHHIHIIIIIIIIIIIGHHHIIHIIIIIIIIIIIIIIIIIIIIIIIIIIIIIIIIHHIIIHIHIHIIIIIIIIIHIHHIIIIIIIIHIIIHHIIIIHIIIIHIHIIIIIIIIIIIIIIHIIHIIIIIIIIIIIIIIIIIHIIIIHIIIHHIIIIIIIHIIIIIHHIIIIHHIHDHIIIIIIIIIHHHHHIIIHIIIIIIIIHIIIIIIIIIIIIIIIIIIIIIIIIIIIIIIIIIIIIIIIIIIIIIIIIIIIIIIIIIIIIIIIIIDDDDD
@HISEQ:969:HM2KJBCX2:2:1101:9238:15916 2:N:0:ACTATGCA
TCACTTGGTGCGCCCAACTATCCCTATTAATCATTACGTCGATCCTAGAAACCAACAAAATAGAATCAAACGACCTATTTCATTATTCCATGCTAATGTATTCAAGCGTGAGCCTGCTTTAAACACTCTAATTTTTTCAAAGTAACAGTCCTGATTCCCCACAACACCAAATAAATGACATCATGGTTCGTCAGAAGGGAGAAACCAACAATGCCAGTACGTACCTAGGCACGACCGACATGATGGTCCCGAAATTCAACTACGAGCTTTTTAACTGCAGCAACTTTAATATACGCTATTGGAGCTGGAATTACCGCGGCTGCTGGCACCAGACTTGCCCTCCAA
+
DDDDDIIII?FECEDIHCEHHHHHHHIIIHHHHHHHIIHEHIHFHHHIFEHGHFHHIIIGHHIIIIHHHHHEHHIIHIIHHIIHIHIIIIHHGHHHFGHIHGIIIIIIHEGHHHHHIIIHHHHIGHHHGHHIHHIIHHHHIIIIIIIHIIHHIIIHIHHHHHHHIIIHIIIIIIIHIIIHHIIIIHIHIIHIIIHII<IIIIIIIIIIIIIIIIIIIIIIIIIIIIIIIIIIHHIIIHHIIIHEIIIIIHIIIIIIIIIIIIIIHIIIIIIIIIIIIIIHIIIIIHIIIIIIIIIIIIIIIIIIIIIIIIIIIIIIIIIIIIIIHIGIIIIIIIIIIHIIDADDB
@HISEQ:969:HM2KJBCX2:2:1101:12410:15611 2:N:0:ACTATGCA
TCACTTGGTGCGCCCAACTATCCCTATTAATCATTACATCGATCCTAGAAACCAACAAAATAGAATCGGATGTCCTATTTCATTATTCCATGCTAATGTATTCAAGCGTAAGCTTGCTTTAAACACTCTAATTTTTTCAAGGTAACAGTCCTAATTCCCCATAACATCAAATAAATGACATTATGGTTCTTTAGAAGGTGAGAACCAATAAAACCAGTACATACCGAGGCATGACCGATTCCTTGATCCCGAAATTCAACTACGAGCTTTTTAACTGCAACAACTTTAATATACGCTATTGGAGCTGGAATTACCGCGGCTGCTGGCACCAGACTTGCCCTCCAA
+
DDDDDIIIIHIIIIIIIIIIHIIIIIIIIIIIIIIIIIIIIIIIIIIIIIIIIIIIIIIIIIHIIIIIIIHIIIIIIGIIIIIIIIIIIGGHHIHIIIIHIIIIIIIIIIIHIIIIIIIIIIIIIIIIIIIIIIIIIIIIIIIHIIIIIIIIIIIIHHIHIIHIIIHIIIIIIIIIIIIIIHIIIIHIIIIIIIIIIIIHIIIIIIIIIIIIIIIIIIIIIIIIIIIIIIIIIIIIIIIIIIIHIIIIIIIHIIIIIIIIIIIIIIIIIHIIIIIIIIIIIIIIIIIHIIIIIIIIIIIIIIIIIIIIIIIIIIIIIIIIIIIIIIIIIIIIIIIIIIIIDDDDD
@HISEQ:969:HM2KJBCX2:2:1101:15958:16817 2:N:0:ACTATGCA
TCACTTGGTGCGCCCAACTATCCCTATTAATCATTACGTCAATCCTAGAAACCAACAAAATAGGATCGAACGTCCTATTTCATTATTCCATGCTAATGTATTCAAGCGTTAGCCTGCTTTAAACACTCTAATTTTTTCAAAGTAACAGTCCTGTTTCCCTGCAACACCAAATTAATGACATTACAGTTCTTCAAGAAGGAGGAATCAGTAAAGCCAGTACATACCATAGGCACGACCAACCTACTGACCCCGAAATTCAACTACGAGCTTTTTAACTGCAACAACTTTAATATACGCTATTGGAGCTGGAATTACCGCGGCTGCTGGCACCAGACTTGCCCTCCAA
+
DDDDDIIIIHIIIIIHIIIIIIHIIIIIIIIIIIIIIIIIIIIIIIIIIIIHIIIIHGFHHIHIHIIIHHIIIIIIIIHIIIIIIIIIEHIIIIIIIIIHIIIIIHIIIIHIIIIIIIHIIHHIHHIIIIIIIIIIHHIIIIIIIIGIIIIIIIHHIIIIIIIIIIIIIIIIIIIIIIGIIIIIIIIIIIIHIIIIIIIIIIIIHIIIIIIIIIIIIIIIIIIIIIIIIIIIIIIIIIHIHIIGHIIIIIIHIIIIIGIIIIIIIIIIIIIIIIHIIHIIIIIIIIIIIIIIIIIIIIIIIIIIIIIIIIIIIIIIIIIIIIIIIIIIIIIIIIIIIHIIIDDDDD
@HISEQ:969:HM2KJBCX2:2:1101:11377:17234 2:N:0:TCTATGCA
TCACTTGGTGCGCCCAACTATCCCTATTAATCATTACGTCAATCCTAGAAACCAACAAAATAGGATCGAACGTCCTATTTCATTATTCCATGCTAATGTATTCAAGCGTTAGCCTGCTTTAAACACTCTAATTTTTTCAAAGTAACAGTCCTGTTTCCCTGCAACACCAAATTAATGACATTACAGTTCTTCAGAAAGGAGGAATCAGCGAAGACAGTGCATACCAGTGGCACGACCAACCTGCTGACCCCGAAATTCAACTACGAGCTTTTTAACTGCAACAACTTTAATATACGCTATTGGAGCTGGAATTACCGCGGCTGCTGGCACCAGACTTGCCCCAA
+
DDDDDIIIIHIIIHIIIIIIIIIIIIIHIIIGHIIIIIIIIIIIIIIIIIIIIIIIIHIHIHIGHIIHDHIIIIIIIIHIIHHIIIGHHIIGHIIHHHIIIHGHHIHIIIIIIIIIIIIIHIIIIIIHIIIHHIIIIIIIIIIIIIHIHIHIIIIIHIIIIIIIIIIIIIHHIIGIIHHHIIIIIIIIHIIIIIIIIIIIHIIIIIIIIIIIIIIIIIIIIIIHIIIIIIIIIIIIIIIIIIIIIIIIIIIIIHHIHIIIIIIIIIIIIIIIIHEIIIIIIIHHIIIHIIHIIIIIIIIIIIIIIIIIIIIIIIIIIIIHIIIIIIIIIIIIHGHIIIIDDDDD
@HISEQ:969:HM2KJBCX2:2:1101:3338:18066 2:N:0:ACTATGCA
TCACTTGGTGCGCCCAACTATCCCTATTAATCATTACGTCGATCCTAGAAACCAACAAAATAGAATCAAACGTCCTATTTCATTATTCCATGCTAATGTATTCAAGCGTGCGCCTGCTTTAAACACTCTAATTTTTTCAAAGTAACAGTCCTGATTCCCCACGACACCAAATTAATGACATCGCGGTTCTTCAGAAGGTAGGAACCAATAATGCCAGTGCGTACCGAGGCACGACCGACAATCTGATCCCGAAATTCAACTACGAGCTTTTTAACTGCAACAACTTTAATATACGCTATTGGAGCTGGAATTACCGCGGCTGCTGGCACCAGACTTGCCCTCCAA
+
DDDADIIHIIHHCHHHI=GHIHHIIIIIIII1C@GHIIIHIHIHCHFHHHHHHIHIHGHFH1GGHIHFG?DEFCH=EHFHHCHHHII?C<DH?FEHIGHGGGHEHGHHHIHHGHFCEHBGHHGGIIIIHIIHHFHHHGIHIHGHHFFHHIHHHHGGGIIIIHHHIIIHGHHHHIIIHIHIGIIIHIHHHHGIIIHHHIHHIIIIHHIIIHHIHIIIIIHIHIIIIIIIIIIIIIIIIIIIHGEDHHCIIIIIIIGIIIIHHEHHH?IIHIHIIHHHHIHHHIIHHEIIIHIHIIIIIIHHIHHHIIHF1IIIIIIIHIHHHHIIIIIIIIIIIIIIIIIIDDDDD
@HISEQ:969:HM2KJBCX2:2:1101:3338:17799 2:N:0:ACTATGCA
TCACTTGGTGCGCCCAACTATCCCTATTAATCATTACGGTGATCCTAGAAACCAACAAAATAGAACCATGCCGTCCTATTTTATTATTCCATGCTAATCTATTCAAGCACAAGCCTGCTTTAAGCACTCTAATTTTTTCAAGGTAATAGCTCTGCTTCCCCAACGCACTAACTTAATAGCATGCTGGTTGTTCAGAAGGTAGGAATTCATCAGGCCAGTGCGGACAGTGAAGCCCGACCAACCGACAAACTCCGAAATTCAACTACGAGCTTTTTAACTGCAACAACTTTAATATACGCTATTGGAGCTGGAATTACCGCGGCTGCTGGCACCAGACTTGCCCTCCAA
+
DDDDCIIHIIHHHIIIIIIIIIIIIIIIIIIIIIIIIHIIHHIIIIIIFHHIHIIIIIIIIIIHIIIGIIHIIIIGIIIIIHIHIIIIIIIIIIIGIIIIIHHIHIIIIIHHIIIIIHHHIIIIIIIIIHIIIIIIIIIIIIIIIIHIIIIIIIIIIIIHHHIIIIIIIIIIIIIIIIIIIIIIIIGIIIIHIIIHIIIHIIIIIIIIIIIIIIIIIIIIII=IIIIIIIIHIIIIIIIIIIIIIHHHIIIIIIIIIIIIIHIHIIIIIIIIIIIIHIIIIIIIIIIIIIIIIIIIIIIIIIIIIIIIIIIIIIIIIIIIIIIIIIIIIIIIIIIIIIIIIIIDDDDD
@HISEQ:969:HM2KJBCX2:2:1101:14038:18000 2:N:0:ACTATGCA
TCACTTGGTGCGCCCAACTATCCCTATTAATCATTACGGTGGTCCTAGAAACCAACAAAATAGGACCGCACGTCCTATTCTATTATTCCATGCTAACGTATTCGAGCAAAGGCCTGCTTTGAACACTCTAATTTTTTCAAAGTAAAAGTCCTGGTCCCCAACACACCCAGTGAAGGGCATGCGGTTCTCCAGAAGAGAAGGCCCGGCCGGACAAGTGCACGCGGTGAGGCGGACCTGCCAGCCAGGCCAAAGGTTCAACTACGAGCTTTTTAACTGCAACAACTTTAATATACGCTATTGGAGCTGGAATTACCGCGGCTGCTGGCACCAGACTTGCCCTCCAA
+
DDDDDIIIIIHIIIIIHIIHHIIHIIIIHHHIIIIIIIIHHHIIIIIHIIIIHIHIHIHHHHDHHIIIIIIHHIIIIHIHIIIHIHIIIIHIIHHIIIIIIHIHHHHIFHIHIIIIIIHHHEIHIIIIIIIIIIIIIIIHIIHIIIIIIIIIIIHIHIIIIHHGIIHIHIIIIIHHIIIIIIIIIIIIIIIIIIIIIIIIIHIIIIIIHGHEHIIIHIIIIGIIIIIIHGIIIIHIIIIIHGHIIIHHIHIIIIIIIIIIIIIHIIIIIIIIHIIIIIHHIHIIIIIIIIIHIIIIIIIIIIIIIIIIIIIIIIIIIIIIHIIIIIIIIIIIIIIIIIIDDDDD
@HISEQ:969:HM2KJBCX2:2:1101:20308:17719 2:N:0:ACTATGCA
TCACTTGGTGCGCCCAACTATCCCTATTAATCATTACATCGATCCTAGAAACCAACAAAATAGAATCGGATGTCCTATTTCATTATTCCATGCTAATGTATTCAAGCGTGAGCCTGCTTTAAACACTCTAATTTTTTCAAGGTAACAGTCCTAATTCCCCGTGACACCAAATTAATGGCATTACGGTTCTTTAGAAGGTGAGAAATCAATAATATCAGTACATACCAACGGCATGACCGAAACATTGATCCCGAAATTCAACTACGAGCTTTTTAACTGCAACAACTTTAATATACGCTATTGGAGCTGGAATTACCGCGGCTGCTGGCACCAGACTTGCCCTCCAA
+
@B@DDIII@1<EH0F@GHHIIIHIIICHHIHGHG1<GCFHHHIHHHEHHIHHGHHICFGHIHHGIIHIGH0CCCCGEHFCEEHH1<CHHHCHH1CGHECHH@C@C@1D@5@CGHHHCCGFCHFGHHHHHFHHHHIHHIIFIHHHIHEEEGIHHFHDHIHHG@FHIIIIIHHHGHHHIIHHGIIIHHIHHHFHHIIIHCC?IIIHGGHHD1IHHEDHHIHIIHCHGEHEIIIIIHHIIGIIHHHHGDEH?IIIIIIHIHHEHCHHGIHHHHCHCHHGGHIHGIIIIIIIIIHIIIIHIHIIIIIIIIH?IIIIIIIHIIIIIIIIIHIHIIIHGHHHIHIIIHDDBDD
@HISEQ:969:HM2KJBCX2:2:1101:3604:18963 2:N:0:ACTATGCA
TCACTTGGTGCGCCCAACTATCCCTATTAATCATTACGGTGATCCTAGAAACCAACAAAATAGAACCATGCCGTCCTATTCTATTATTCCATGCTAATGTATTCGAGCAAAATGCCTGCTTTAAACACTCTAATTTTTTCAAGGTAAAGGTCCTGGTTCCACATGACACCCAATTAAGGACATCATGCTTCTCCAGAAGGTGAGAAATCAACTGCGACAGTTCATACCCCTTAAGGCACGACCATCACGTCAATCCCGAAATTCAACTACGAGCTTTTTAACTGCAACAACTTTAATATACGCTATTGGAGCTGGAATTACCGCGGCTGCTGGCACCAGACTTGCCCTCCAA
+
DDDADIIIIIHIIHIIIIIHIIIIIIIIIIIIIIIIIIIIIIIFIIIIIIIHIIIIIIIIHHHHIIIIIIICHHIIIIIIHIIIIIIIGHHHHGIGHHIIIHIHHIHIIIIIIHHIIHIHIIIIHHHHIHIHHIIIHIHIHIGIIIIIIIIIIIHHIIHHHIIIIIIIIIIIIIIIIIIIIIIIHIIIIHIHIHIIIIIIIIIIIIIIIHHHIHIIIIHIIHIIIIIIIIIIIIIIIIIIIGIIHHHIIHHIIHIIIIIIIIIIIIIIHIIIIIIIIIIIIIIIIIIIIIIIIIIIIIIHIIIIIIIIIIIIIIIIIIIIIIIIIIIIIIIIIIIIIIIIIIIIIIIDDDDD
@HISEQ:969:HM2KJBCX2:2:1101:16957:17700 2:N:0:ACTATGCA
TCACTTGGTGCGCCCAACTATCCCTATTAATCATTACGTCGATCCTAGAAACCAACAAAATAGAATCAAACGTCCTATTTCATTATTCCATGCTAATGTATTCAAGCGTGAGCCTGCTTTAAACACTCTAATTTTTTCAAAGTAACAGTCCTGATTCCCCACAACACCAAATAAATGACATCATGATTCGTCAGAAGGGAGAAACCAACAATGCCAGTACGTACCTAGGCACGACCGACATGACGGTCCCGAAATTCAACTACGAGCTTTTTAACTGCAGCAACTTTAATATACGCTATTGGAGCTGGAATTACCGCGGCTGCTGGCACCAGACTTGCCCTCCAA
+
DDDDDFHHIIIIIIIIIGIIIIIHIIIIIIIIIGIIHHIIIIIHIIIIIIIIIIIIIIHIIIHHHHIIHGCHGHCHIIIIIIIIIIIIIIHIIGIHHHHHIIIHHIHHGHHIHIIIIIIIIIIIIIIHIIIIIIIIHHIIIIIIIIIIIIIIIIIIIIGIIIIIIIHIIIIIIIHHHHHIIIIIHHHIIIIIIIIIIIIIIIIIIGIHHHIIIIIIIIIIIHHIIIHIIIIIIHIIIIIIIIIHIIIIIIIIIIIIIIIIIIIIIHIIIIIIIIIIIIIIIIIHIIIIIIIHHIIIIIIIIIHIIIIIIIIIIIIIIIIIIIHIIIIIIIHIIIIIIIIIDDDDD
@HISEQ:969:HM2KJBCX2:2:1101:4026:18990 2:N:0:ACTATGCA
TCACTTGGTGCGCCCAACTATCCCTATTAATCATTACGTCAATCCTAGAAACCAACAAAATAGGATCAACGTCCTATTTCATTATTCCATGCTAATGTATTCAAGCGCGAGCCTGCTTTAAACACTCTAATTTTTTCAAAGTAACAGTCCTGATTCCCCACCACACCAAATTAATGACATGATGGTTCGTCAGAAGGTAGAAATCAGTAACACCAGTACGTACCGAAGGCACGACCAGCGTACTAATCCCGAAATTCAACTACGAGCTTTTTAACTGCAACAACTTTAATATACGCTATTGGAGCTGGAATTACCGCGGCTGCTGGCACCAGACTTGCCCTCCAA
+
@DDDDII@GHIIHHIHHIIHCHIIIIHIIIIGHGIIIIIIGHIHIHIIIIIIGHHIEHFHIE1DHHIIIIIIGHHHHHHGHIFCHEH1FHEFHHHIIIIIHEHHIHIIIHIIHHEHH@HHIIHHIHHGHAGAHHEHHHIHHHGCFHH?HHHHIHADHHHFIHHHIGDHHC@GHHGHIHGHHHHHHFHHGFHGGHHIIIIHHHC0HHHAHHGHEHHHHHFCEHFIIHIH<FIIHFDGCGHFHGCCGC@DDHHFEIIHHD<HIHHFEC=HHHGGCFEHHCGFGGHEGGIIHHE@EHIHIHHGC@HEFCCD1<1CIIHHCCHC@HIHHIHIHIIHFGG1IIHIDDDDA
@HISEQ:969:HM2KJBCX2:2:1101:19691:19158 2:N:0:ACTATGCA
TCACTTGGTGCGCCCAACTATCCCTATTAATCATTACATCGATCCTAGAAACCAACAAAATAGAATCGGATGTCCTATTTCATTATTCCATGCTAATGTATTCAAGCGTGAGCCTGCTTTAAACACTCTAATTTTTTCAAGGTAACAGTCCTAATTCCCCGTGACACCAAATTAATGGCATTACGGTTCTTTAGAAGGTGAGAAATCAATAATATCAGTACATACCAACGGCATGACCGAAACATTGATCCCGAAATTCAACTACGAGCTTTTTAACTGCAACAACTTTAATATACGCTATTGGAGCTGGAATTACCGCGGCTGCTGGCACCAGACTTGCCCTCCAA
+
DDDDDIIIIIIIIHIIIIIIIIIIIIIIIIIIIIIIIIIIIIIHIIIIHIIHIHHIIIIIIHHHIIHICEHIIIHHIIIIIIIIIIIH?GHIFHIIIIIIIHIHIIIIIIIIIIIIIIIIIIIIIIIIIIIIHIHIIIIIIIIIIIIIIIIIIIIIIHIHIIHIIIIIIIIHIIIIHIIHHIIIIIIIIIIIIIIIIIIIIIIIIIIIIIIIHIIIIIIIIIIIHHG<IIIIIIIIHIIIIIIIHHIIHIIIIIIIIIIIIIIIIIIIIIIIIIIIIIIIIIIIIIIIIIIIIIIIIIIIIIIIIIIIIIIIIIIIIIIIIIIIIIIIIIIIIIIIIIIIIIDDDDD
@HISEQ:969:HM2KJBCX2:2:1101:19010:19480 2:N:0:ACTATGCA
TCACTTGGTGCGCCCAACTACCCTATTAATCATTACGGTGATCCTAGAAACCAACAAAATAGAACCATGCCGTCCTATTCTATTATTCCATGCTAATGTATTCGAGCAAAAATGCCTGCTTTAAACACTCTAATTTTTTCAAGGTAAAGGTCCTGGATCCGCAAGACACCCAATAAAGGACATCAAGTTTCTCCAGAAGGTGAGAAATCAACAGTAACAGTTCATACCCCTTAAGGCATGACCATCACGTCAATCCCGAAATTCAACTACGAGCTTTTTAACTGCAACAACTTTAATATACGCTATTGGAGCTGGAATTACCGCGGCTGCTGGCACCAGACTTGCCCTCCAA
+
DDDDDIIIIIIIIIIIIIIIIIIIIIIIIIIIIIIIIHHHHHIIIIIIIIIIIIIIIIIIIHIIIIIIHIIIIIIIEHIIIIIIIIIIIIIGHHIIIIIIIFHIIIIIIIIIIIIIIIIIIIHIIIIIIIIIIIIHIIHHIIIIIIIIIIIIIIHIHIIIIIIIIIHIIIIIIIIIIIIIIIIIIIIIHGIIIIIIIIIIIIIIIIIII<IIIIIIIIHIIIIIIIIIIIIIIIIIIIIIIHIIIIHIIHGIIIIIIIIIIIGIIIIIIIIIIIIIIIIIIIIIIIIIIIIIIIIIIIIHIIIIIIIIIIIIIIIIIIIIIIIIIIIIIIIIIIIIIIIIIIIIIIIDDDDD
@HISEQ:969:HM2KJBCX2:2:1101:17279:19832 2:N:0:ACTATGCA
TCACTTGGTGCGCCCAACTATCCCTATTAATCATTGCTCACAAATCCAAAAACCAACAAAATACGATAAACGAGCCCTAACTTATTATTCCATGCTAATGTATTCATAACTAACCGCCTGCTTTAAACACTCTAATTTTTTCAAAGTAAAGGTCCTGGATTGCGAACCCAACCCAGCAAAGGGCAGGAACGTTCTCCAGGAAGATGGTAAGCGCGCATCGGCACTCACACACGAAACCGTGGCGGGCCAAGCGCACTATACCAGAAATCCAACTACGAGCTTTTTAACTGCAACAACTTTAATATACGCTATTGGAGCTGGAATTACCGCGGCTGCTGGCACCAGACTTGCCCTCCAA
+
DDDDDIIIIIIIHIIIIIIIIIHIIIIIIIHIIIIGIIIIIIIIIIIIIIIIIIIIIIIGHIIIIFHHHIIHHIIIHHIIIIHIIIGHIHHHEHHIHHHHHDHHIIHEHIHIIIIIIIIIIIIIIIIIIIHIIHHHHIIHIHIIIIIIIHHGIIHHIIIIHIIIHIIHIIIIIIIIIIGIIIHIIIIIHIIHHIIHHIIIIIIIIIIIIIIIIIIIIIIIIIIIIIIIIIIIIIHIIIIIIIIIIIIIIIIIHIIIIIIIIIIIIIHIHIIIIIIIIIIIIIIIIIIIIIIIIIIIIIIIIIIIIIIIIIIIIIIIIIIIIIIIIIIIIIIIIIIHIIIIIIIIIIIIIHIIIDDDDD
@HISEQ:969:HM2KJBCX2:2:1101:18379:20231 2:N:0:ACTATGCA
TCACTTGGTGCGCCCAACTATCCCTATTAATCATTACGTCGATCCTAGAAACCAACAAAATAGAATCAAACGTCCTATTTCGTTATTCCATGCTAATGTATTCAAGCGTGAGCCTGCTTTAAACACTCTAATTTTTTCAAAGTAACAGTCCTGATTCCCCATGACACCAAATTAATGACATCATGGTTCGTCAGAAGGTAGGAATCAATAATACCAGTACGTACAATAGCACGACCAATAAATTGATCCCGAAATTCAACTACGAGCTTTTTAACTGCAACAACTTTAATATACGCTATTGGAGCTGGAATTACCGCGGCTGCTGGCACCAGACTTGCCCTCCAA
+
DADDDHIIIIIIIIIIIIIIHIIIIIIIIIGIIIIIIIIIIIIIIIIIHIIIIIIIIIIIHHIIIIIIIIIIIGHIIIIIHIIIIIIIIIIGIIGIIIIIIIIIIIHIIIIHHIIHIIIIIIHHIIIIIHIHHIIIIIIIIHIIIIIIIIIIIIIIIHHIIIIIIHIIIIIIIIIIIIIIIIIIIIIIIIIIIIIIIIIIIIIIHIIIIIIIIIIIIIIIIIIIIIIIIIIIHIHHIIIIIIIIIHIHHIIIIIIIIIIIIIIIIIIIIIIIIIIIIIIIIIIIIHHIIIIIIIIIIIIIIIIIIIIHIIIIIIIIIIIIIIIIIIIIIIIIIIIIIIIIDDDDD
@HISEQ:969:HM2KJBCX2:2:1101:9987:20316 2:N:0:ACTATGCA
TCACTTGGTGCGCCCAACTATCCCTATTAATCATTACGTCAATCCTAGAAACCAACAAAATAGGATCAAACGTCCTATTTCATTATTCCATGCTAATGTATTCAAGCGTTAGCCTGCTTTAAACACTCTAATTTTTTCAAAGTAACAGTCCTGTTTCCCTGCAACACCAAATTAATGACATTACAGTTCTTCAAGAAGGAGGAACCAGTAAAGCCAGTACATACCAGAGGCACGACCAACCTACTAATCCCGAAATTCAACTACGAGCTTTTTAACTGCAACAACTTTAATATACGCTATTGGAGCTGGAATTACCGCGGCTGCTGGCACCAGACTTGCCCTCCAA
+
DDDDCIIIIIIIIIIIIIIIGHIIIIIIIIIIIIIIIHIIIIIIIIIIIHHHHIIIIIIIHEHEHIIIIGEHEHHIIIHIHHIIIIIHIIHIHHHIIIIHHIIIIIIIIIIIIIIIIIIIIIIIIIIIIIIIIIIIIIIIIIIIIIIIHIIIIIIIIIIHIIIIIIHIIIIIIIHIIIIIIIIIIIIIIIIIHIIIIIIIIIIHIIIIIIIHIIIIIHIIIIIIIIIIIIIIIIIIIIIIIIHHHIIIIIIIIIIIIHGIIIHIIIIIIIIIIIIIIIIIIIIIIIIIIIIHHIIIIIIHHIIIIIIIIIIIIIIIIIIIIIIIIIIIIIIIIIIIIIIIIDDDDD
@HISEQ:969:HM2KJBCX2:2:1101:5916:20377 2:N:0:ACTATGCA
TCACTTGGTGCGCCCAACTATCCCTATTAATCATTACGTCAATCCTAGAAACCAACAAAATAGGATCAACGTCCTATTTCATTATTCCATGCTAATGTATTCAAGCGCGAGCCTGCTTTAAACACTCTAATTTTTTCAAAGTAACAGTCCTGATTCCCCACCACACCAAATGAATGACATGATGGTTCGTCAGAAGGTAGGAACCAGTAACACCAGTACGTACCTAAGGCACGACCAACGTACTGATCCCGAAATTCAACTACGAGCTTTTTAACTGCAACAACTTTAATATACGCTATTGGAGCTGGAATTACCGCGGCTGCTGGCACCAGACTTGCCCTCCAA
+
DDDDDHIIIHIIGHIIIIHIFHHHIIIIIIIIGHHHIIIGIIIIIIHIIIHHHGHHEHIHIIIGGFFHHIIHHHHHIIIGIIIIFEHHHIIHHIHIHIIHIHFHIHIIIIIIIIIIIHHIHHIHHIHIIHHIIIGIIIIHIIIIIHIHIIHHIHHHHIHHHIIIIHHIHHIIIHIIHIHIIHIHIIHIIHIIIIIIIIIIIIIIIHIIIIIIIIIIIIIIHIIIHGIIIIIIIIIIIIIIIIHGIIIIIIIIIIIIIIIIIIIIIIIIIIIIIHIIIIIIIIIIIGIIHIHIHIIIIIIIIIIHIIIIHIHIIIIIIIIIIIIIIIIIIIIIIIIIIIIIDDDDD
@HISEQ:969:HM2KJBCX2:2:1101:10860:20653 2:N:0:ACTATGCA
TCACTTGGTGCGCCCAACTATCCCTATTAATCATTACGGTGATCCTAGAAACCAACGAAATAGAATCAGTCCGTCCTATTTCATTATTCCATGCTAATGTATTCAGACGATAGTCTGCTTTAAACACTCTAATTTTTTCAAAGTAACAGTCCTGATTTCCAACCACACCAAATAAATGGCATGAAAGTTCCTCAGAAGGTAGAGATCCATCTCACCAGTGCAGACAATTAAGCCTGACCAATGGGTAGACCCCGAAGTTCAACTACGAGCTTTTTAACTGCAACAACTTTAATATACGCTATTGGAGCTGGAATTACCGCGGCTGCTGGCACCAGACTTGCCCTCCAA
+
@DDADGH?C<C?CHCEFHHEE1@FHFGHEHHHHCHHIIIICCCFEF@HHFHHFCHHHHE0D<1FCHHCHEHFHIG<GGHHGHHGGEEE?HEHHHHEEHIHCGH@HFGGHHGHHHEHEGG@F@@@AFIHHHHEECGHIHGHHIHHHCHHGCHHGEHHHIIHHCHIHHCEHEH@@EIIHH@HHHGHEHEIHIIHHHEHHEHHGEFFHGEFFGHHHEHHFGHIHHIIHHHHEIHIHEIHIHHHHCIHHC<HHHIIHHHHHHHIHGCHDDHHGIHFHIIHIHEHIHIIIIHHFHHHEEHIIHHEIHHHHHF@?EHHIIHIIHHIIHHIHHFIIHFEHEHEECCEDHD00<<0
@HISEQ:969:HM2KJBCX2:2:1101:18966:20654 2:N:0:ACTATGCA
TCACTTGGTGCGCCCAACTATCCCTATTAATCATTACGTCAATCCTAGAAACCAACAAAATAGGATCGAACGTCCTATTTCATTATTCCATGCTAATGTATTCAAGCGTTAGCTTGCTTTAAACACTCTAATTTTTTCAAAGTAACAGTCCAAATTCCCCAAAACACCAAATTAATGGCATTAAGGTTCATCAGGAAGGAGGAATCAGTGAGACCAGTACATACCAGAGGCATGACCAACCTACCAACCCCGAAATTCAACTACGAGCTTTTTAACTGCAACAACTTTAATATACGCTATTGGAGCTGGAATTACCGCGGCTGCTGGCACCAGACTTGCCCTCCAA
+
DDDDDIIIIIIIEHHEHIIHIIIIIIIIGIIIIIIIIIHIIIIIIIIIHIIIGIIIHGHGIGHHCHIHIIIIHIIHIIIHHIIIGIIHHHIIHIGEHIIIHIIIIIIHHIIIIIIIIHIIHIHIIIHHIIIHIHIIHIIIIIHIIIHHIIIIIHFHIIHHHIIHHHIIHHIHIIIHIIIIIIIIIIIIIHIIIIIIIIIIIIIIIIIIIIIHHHIIIIIIIIIIIIIIIIIIIIIIIIIIIIHHCHFHIIIIIIIIIIGIIHFHIIIIIIIIIIIIIIIIIIIIIIIIIIIIIIIIIIIIIIIIIIIIIIIIIIIIIIIIIIIIIIIIIIIIIIIIIIIIIDDDDD
@HISEQ:969:HM2KJBCX2:2:1101:20967:21990 2:N:0:ACTATGCA
TCACTTGGTGCGCCCAACTATCCCTATTAATCATTACGTCAATCCTAGAAACCAACAAAATAGGATCAAACGTCCTATTTCATTATTCCATGCTAATGTATTCAAGCGTTAGCCTGCTTTAAACACTCTAATTTTTTCAAAGTAACAGTCCTGTTTCCCTGCAACACCAAATTAATGACATTACAGTTCTTCAAGAAGGAGGAACCAGTAAAGCCAGTACATACCAGAGGCACGACCAACCTACTAATCCCGAAATTCAACTACGAGCTTTTTAACTGCAACAACTTTAATATACGCTATTGGAGCTGGAATTACCGCGGCTGCTGGCACCAGACTTGCCCTCCAA
+
BDDD@GHFHIHHIIIIIIHIHHIIHHGHHICHH<DFHHGFHEGHIEGHHIHHIHIIIIIIIIGEHHHHIIIH<CGEGHGHHIIHHG?HFHFGF@FHHHFFEEIIHHIHHCHDGGGHHEHHGHIIIIHHHGHHHHHIHHHIHHHHHIIIHIIIHHFHHIIIIIHHIIIIHFHIIIIHGHHHGGHIHIIGIIIHEHHHIIIGIIHHIHIIIIIIIIHII;HIIHHIHHII<IIHIIIIHGGIIHHGDHHDGEIIIHGIHGGCHHFHHCIHIIHHFHDHIIIIIIHHGIIIIHIIIHHIIHHHHIIIIIIIIIIIIIGHIHIIHIIIIIIIIHIHIHIIIHIIIDDDDD
@HISEQ:969:HM2KJBCX2:2:1101:1551:22658 2:N:0:ACTATGCA
TCACTTGGTGCGCCCAACTATCCCTATTAATCATTACGTCGATCCTAGAAACCAACAAAATAGAATCAAACGTCCTATTTCGTTATTCCATGCTAATGTATTCAAGCGTGAGCCTGCTTTAAACACTCTAATTTTTTCAAAGTAACAGTCCTGATTCCCCATGACACCAAATTAATGACATCATGGTTCGTCAGAAGGTAGGAATCAATAATACCAGTACGTACAATAGCACGACCAATAAATTAATCCCGAAATTCAACTACGAGCTTTTTAACTGCAACAACTTTAATATACGCTATTGGAGCTGGAATTACCGCGGCTGCTAGCACCAGACTTGCCCTCCAA
+
DDDDDIIHIIIIIIIIIIIIIIIIIIIIIGIIIIIIIIIIIIIIIIIHIIIIIIIIGIIIIIIIIIIHIEHIIHIIIIHIIGIHHIIIHIIHIHIIIIIIIIIIIIIIIIIIIIIHIIIIIIIIIHIIIIIHIIIIIIIHIIIIIIIIIIIIIIIIIIIIIIIIIIIIIIIIIIIIIIIIHHHIIIIIIIIIIIIIIIII<IIIIIIIIHIIIIIIIIHIIIIIIIIIIIIIIIIIIIIIIIHGIIIIIIIIIIIIIIHIIHIIIIIIIIIIIIIIIIIIIIHIIIIIIIIIIIIIIIIIIIIIIIIIIIIIIIIIIIIIIIIIIIIIIIIIIIIIIIIIDDDDD
@HISEQ:969:HM2KJBCX2:2:1101:9459:21276 2:N:0:ACTATGCA
TCACTTGGTGCGCCCAACTATCCCTATTAATCATTACGGTGATCCTAGAAACCAACAAAATAGAACCATGCCGTCCTATTCTATTATTCCATGCTAATGTATTCGAGCAAAAATGCCTGCTTTAAACACTCTAATTTTTTCAAGGTAAAGGTCCTGGATCCGCAAGACACCCAATTAAGGACATCAAGTTTCTCCAGAAGGTGAGAAATCAACAGCGACAGTTCATACCCCTTAAGGCATGACCATCACGTCAATCCCGAAATTCAACTACGAGCTTTTTAACTACAACAACTTTAATATACGCTATTGGAGCTGGAATTACCGCGGCTGCTGGCACCAGACTTGCCTCCAA
+
DDDD?CGHH?HCHH/CHHHHIIIIHIHCHEHIEHIIIIHIHIGIHI?CHHHHIHEHGHHIGH1EFHEHHGIIIII<CFEIIIHIFEHHEEE1CE@GHHHIHGHHHIEIIFHIIHDEIIIHIHIHIHIHGHHEHIIIHHIIIIIIGIIHGIHGHHIHHHIIHHHHIIHHIIIIHGHIHIIIIIIHHHIIHIIIIIIIHHIIIIIIIIIHGIIIHIIIHIHHHHIHIIIIHIIIIIIIIIHIIIIIIIHHHHGIIIIIIIIIHHIIIHHHHCIIHIIIIIIIIIIIIIHHHIHIHIIIIIIHEIIIIIIIIIIIIIIIIIIIIIIIIIHIIHIIIIIIIIIIIIIIIIIDDDDD
@HISEQ:969:HM2KJBCX2:2:1101:9524:21288 2:N:0:ACTATGCA
TCACTTGGTGCGCCCAACTATCCCTATTAATCATTACGGTGGTCCTAGAAACCAACAAAATAGAACCACAACGTCCTATTCTATTATTCCATGCTAATCTATTCAAGCAATAGCCCGCTTTAAACACTCTAATTTTTTCAAGGTAATGGTCCTGGCTCCCCAACACACCCAATTAAGGACATACTGGTTCACCAGAAGGAAGACCCGACAACAGGACAGTACTCGCCAAAGACGGACCGCCCGGCCAAGTCTAAAATTCAACTACGAGCTTTTTAACTGCAACAACTTTAATATACGCTATTGGAGCTGGAATTACCGCGGCTGCTGGCACCAGACTTGCCCTCCAA
+
DDDCDHIIIGHHIIIIIIIIHIIIGEHHIIHIIHIIIIGHIIHHHHHHGHIIIIEHHIIIIIHHIIHIIIIIIIHGIIEHIIHIIHHHIIIIIIIIHHIIGHHIHHIIIIHIHGIHIIIHIIGHHGEHHHFHHIHHHIIHIIHHHHHHIEHHEHHFFHHHGHIIHIIIIIIHHHIIHIIIGIIIHHGHIIIIIIIIIIIIHI:IIIII>IIHIIIIIIIIIIIIIIIIIIIIIHIIHIIHIIIIHFIIIIIIIIIIIIIIIHHFIIIIGIIIIIIIIIIIIIIHHHIIIIIIIIIIHIIIHHIHIIIIIIIIIIIIIIIIIIIIIIIIIIIIIIHIHHIIIIDDDDD
@HISEQ:969:HM2KJBCX2:2:1101:5893:22333 2:N:0:ACTATGCA
TCACTTGGTGCGCCCAACTATCCCTATTAATCATTACGTCGATCCTAGAAACCAACAAAATAGAATCAAACGTCCTATTTCGTTATTCCATGCTAATGTATTCAAGCGTGAGCCTGCTTTAAACACTCTAATTTTTTCAAAGTAACAGTCCTGATTCCCCATGACACCAAATTAATGACATCATGGTTCGTCAGAAGGTAGGAATCAATAATACCAGTACGTACAATAGCACGACCAATAAATTGATCCCGAAATTCAACTACGAGCTTTTTAACTGCAACAACTTTAATATACGCTATTGGAGCTGGAATTACCGCGGCTGCTGGCACCAGACTTGCCCTCCAA
+
DDCDDIIIIIIIIIIIGIIIHIIIIIIIIHIIIIIIIIIGIIGHIIIIIHIIHIIIIIIIIIIIIIIIIIIIIIIIIIIIIIIIHIIIIIIIGIIIIIIIIHIIIIIIIIIIIIIIIIIIIIIIIIIIIIHHIIIIIIIIIIIIIIIIIIIIIIIHIIIHIIIIIIIIHHIIIIIIIIIIIIIIIGIIIIIIIHEIIIIIIIIIIIIIIHIIIIIIIIHIIIIIIIHIIIIIIIIIIHIIIIIIIIIIIIIIGHIIIIIIIIIIHIIIIIIIIHIIIIIIIIHIIIIIIIHIIIIIIIIIIIIIIIIIIIIIIIIIIIIIIGIIIIIIIIIIIIIIIIIIDDDDD
@HISEQ:969:HM2KJBCX2:2:1101:10530:22929 2:N:0:ACTATGCA
TCACTTGGTGCGCCCAACTATCCCTATTAATCATTACGGTGATCCTAGAAACCAACAAAATAGAATCATGCCGTCCTATTTTATTATTCCATGCTAATGTATTCAAGCAAAATGCCTGCTTTAAACACTCTAATTTTTTCAAAGTAAAGGTCCTGGTTCCCCGCGACACCCAATTAAGGGCATCGCGGTTCTCCAGAAGGTGAGAAATTGACTACACCAGTTCATACCCCTTAAGGCACGACCGATGTGTCAATCCCGAAATTCAACTACGAGCTTTTTAACTGCAACAACTTTAATATACGCTATTGGAGCTGGAATTACCGCGGCTGCTGGCACCAGACTTGCCCTCCAA
+
BDDDDIIIIIIIHIIIIIIIIIIIIIIIIIIIIIIIIIIIIIIIIIIIIHIIIIIIIHIIHIHFHIIIGHHHHHIHIIIIIIIIIIIIIIGHEHHIIGFHIFHIIIHHIIIIIHHIHHHIIHIIIHIIGHIHIIIIIIIIIIIHIIGIIIIIIIHGGHIIIHIIIIIIIIIIIIHFIIIHIIIHIIIIIIIIIIIIIIIHHFHIIGIIIIIIIIIHIIIIIIIIIIIHIHIHIIIIIIIIIIIIIIIIIHHIIIIIIIIIIIIIHIIIIIIIHIHGGIIIIIIIIIHIHHIIIIIIIIIIIIIIIIIIIIIIIIIIIIIIIIIIIIIIIIIIIIIIIIIIIIIIIIIDDDDD
@HISEQ:969:HM2KJBCX2:2:1101:20985:22892 2:N:0:ACTATGCA
TCACTTGGTGCGCCCAACTATCCCTATTAATCATTACGGTGATCCTAGAAACCAACGAAATAGAATCAGTCCGTCCTATTTCATTATTCCATGCTAATGTATTCAGACGATAGTCTGCTTTAAACACTCTAATTTTTTCAAAGTAACAGTCCTGATTTCCCATCACACCAAATAAATGGCATGAAAGTTCCTCAGAAGGTAGAGATCCATCTCACCAGTGCAGACAATTAAGCCTGACCAATGGGTAGACCCCGAAGTTCAACTACGAGCTTTTTAACTGCAACAACTTTAATATACGCTATTGGAGCTGGAATTACCGCGGCTGCTGGCACCAGACTTGCCCTCCAA
+
@@DDBFFEHHIHIIIIIIIIIIIIHIIIII?HIFHHHEHCEEFHHFHIIIIHHIIIIHIIGHHIIHIIH@GHHCCDHHHHHHHHIIHHHIIIHGFHIHHHIIIHHHHHHIHHHEGHIHHHIHHIHHIHIHHHHHHGHHHHIIHHEHHHGHIIHHHHHHIIIHIIIIIIIIIIIIHHIIHIIHHHIIIGIIIIIIIHIHIIIIIHHIIIIIIIIIIIIIIHIIIIIIIIIIHHIIIIIIIIIIIIIHGIIIIIIIIHIIHIIIIIIHIIIIIIIIIIHIIIIIIIIIIIIIIIIIIIIIIIHIIIIIIIIIIIIIIIIIIIIIIIIIIIIHIIIIIIIIIIIIIDDDDD
@HISEQ:969:HM2KJBCX2:2:1101:18934:22557 2:N:0:ACTATGCA
TCACTTGGTGCGCCCAACTATCCCTATTAATCATTACGGTGATCCTAGAAACCAACGAAATAGAATCAGTCCGTCCTATTTCATTATTCCATGCTAATGTATTCAGACGATAGTCTGCTTTAAACACTCTAATTTTTTCAAAGTAACAGTCCTGATTTCCAACCACACCAAATAAATGGCATGAAAGTTCCTCAGAAGGTAGAGATCCATCTCACCAGTGCAGACAATTAAGCCTGACCAATGGGTAGACCCCGAAGTTCAACTACGAGCTTTTTAACTGCAACAACTTTAATATACGCTATTGGAGCTGGAATTACCGCGGCTGCTGGCACCAGACTTGCCCTCCAA
+
DDDDDIIIIIIIIIIIIIIIIIIIIIIIIIIIIIIIIGHIIIIIIIIIIIIIIIIIIHIIIIHIIIIIIIIHIIIIIIIIIIGHHIIIHHIIHIHHHEEHHHFHIHHEHHIIIIIIIIIHIIIIHHHIHIIIHHHHHIHIHIIIIIIIHGIIIIIHHHIHIIIIHIIIIIHHIIIHHIIHFIIIIIIHHHIHIHIHFGHEIIHIIHIIIHIIII<IIII=IIIIIIIIIIIIHIIIIIIIIIIIIHFIIIIIIIIIIHIIIIIIIIIIIIIIIIIIIIIIIIIIIIIIIIIIIIIIIIIHIIHIIIIIIIIIIIIIIIIIIIIIIIIIIIIIIIIIIIIIIIIDDDDD
@HISEQ:969:HM2KJBCX2:2:1101:19308:22501 2:N:0:ACTATGCA
TCACTTGGTGCGCCCAACTATCCCTATTAATCATTACGTCAATCCTAGAAACCAACAAAATAGGTTTGAACGTCCTATTTCATTATTCCATGCTAATGTATTCAAGCGCGAGCCTGCTTTAAGCACTCTAATTTTTTCAAAGTAACAGTCCTGTTTCCCCGCAACAACAAATTAATGCCATCACGGTTCTACAAGAAGGAGGGACCAGTGAGGCCAGTGCATACCAGTGGCACGACCAACCTACTGGCCCCGAAATTCAACTACGAGCTTTTTAACTGCAACAACTTTAATATACGCTATTGGAGCTGGAATTACCGCGGCTGCTGGCACCAGACTT
+
DDDDDIIIIIIIIIIIIIIIIIIIIIIIIIIIIIIIIIIIIIIIIIIIIIIIIIIIIIIIIGIIIHIHIIIIIIIIIIIIIIIIIIIIIIIIHIIIIIIIIIIIIIIHIIIIIIIIIIIHIIIIIIIIIIIIIIIIIIIIIIIIIHIIIIIIIIIIIIHIIIIIIIIIIIIIIIIIIIIIIIIIIIIIIIIIIIIIIIIIIIIHIIIIIIIIIIIIHIIIIIIIIIIIIIIIIIIIIIIHIIIIIIIIIIIIIIIIIIIIIIIIIIIIIIIIIIIIIIIIIIIIIIIIIIIIIHIIIIIIIIHIIIIIIIIIIIIIIIIIIIIIIIIIIIIIDDDDD
@HISEQ:969:HM2KJBCX2:2:1101:20848:22049 2:N:0:ACTATGCA
TCACTTGGTGCGCCCAACTATCCCTATTAATCATTACGTCAATCCTAGAAACCAACAAAATAGGATCGAACGTCCTATTTCATTATTCCATGCTAATGTATTCAAGCGTTAGCCTGCTTTAAACACTCTAATTTTTTCAAAGTAACAGTCCTGTTTCCCTGCAACACCAAATTAATGACATTACAGTTCTTCAAGAAGGAGGAATCAGTAAAGCCAGTACATACCATAGGCACGACCAACCTACTGACCCCGAAATTCAACTACGAGCTTTTTAACTGCAACAACTTTAATATACGCTATTGGAGCTGGAATTACCGCGGCTGCTGGCACCAGACTTGCCCTCCAA
+
DDDDDIIIIIIIIIIHHIHIHHIIHIGHIIFHHHIIHGEHHHIHFHGIGHHHHHIHGIIIIIIGIIIIHHEHHICEHHHIIHIIEHI?CHIIHHIIIHHHEHGHHIHIEHHHHEHEHHIIIIIIIHHFHHIIIHIHHHHHHHHIIHIHIIIHHHHHHIHIHHIIHHIHHHHHIIIIIIIIHIIIIIIG;IIIIIIIIIIIIIIHHIHIIIHIII<IIIIIIIIIII=IIIIIIIIIIIHIIIIHGIHIIIIIIIIIIIIIIIIIIHIIIIIIIHHIIIIIIIIIIIIIIIIIIIIIIHIHHIIIIIIIIIIIIIIIIIIIIIIIIIIIIIIIIIIIIIIIIDDDDD
@HISEQ:969:HM2KJBCX2:2:1101:15609:23549 2:N:0:ACTATGCA
TCACTTGGTGCGCCCAACTATCCCTATTAATCATTACATCGATCCTAGAAACCAACAAAATAGAATCGGATGTCCTATTTCATTATTCCATGCTAATGTATTCAAGCGTGAGCCTGCTTTAAACACTCTAATTTTTTCAAGGTAACAGTCCTAATTCCCCGTGACACCAAATTAATGGCATTACGGTTCTTTAGAAGGTGAGAAATCAATAATATCAGTACATACCAACGGCATGACCGAAACATTGATCCCGAAATTCAACTACGAGCTTTTTAACTGCAACAACTTTAATATACGCTATTGGAGCTGGAATTACCGCGGCTGCTGGCACCAGACTTGCCCTCCAA
+
CDDDDIIIIHHIIIIIIIHIIIIIIIIIHIIIIIIIIIIIIIIIIIIIIIIIIIIIIIIHIHIHIIIIIGIIIIIIIIIIIGIIIIIHHIIIIIHIFIIHIGIIIIIIIIIIIIIIIIIIIHIIIHIHIIIHIIIIIGIIIIIIHIIIIIIIHIIIIIIIIIIIIIIIIIIIIIIIIIIIIIIIIHIIIIIIIIIIIIIIIIIIIHGIIIIIIHIIIIIIIIHIIIIIIIIIIIIIIIIIIIIIIHIHIHIGIIIIIHHIIIIIIIIIIIIIIIIHIIIIIIIIIIIIIIIIIIIIIIIIIIIIIIIIIIIIIIIIIIIIIIIIIIIIIIIIIIIIHIHIIIDCDDD
@HISEQ:969:HM2KJBCX2:2:1101:10767:23839 2:N:0:ACTATGCA
TCACTTGGTGCGCCCAACTATCCCTATTAATCATTACGGTGATCCTAGAAACCAACAAAATAGAACCATGCCGTCCTATTCTATTATTCCATGCTAATGTATTCGAGCAAAAATGCCTGCTTTAAACACTCTAATTTTTTCAAGGTAAAGGTCCTGGATCCGCAAGACACCCAATAAAGGACATCAAGTTTCTCCAGAAGGTGAGAAATCAACTGCAACAGTTCATACCCCTTAAGGCATGACCATCACGTCAATCCCGAAATTCAACTACGAGCTTTTTAACTGCAACAACTTTAATATACGCTATTGGAGCTGGAATTACCGCGGCTGCTGGCACCAGACTTGCCCTCCAA
+
DDD@DHIIICEHIIHHIIIIIHIIIIIIIHIHHH@HIIIHIECEHIHHIHHIHHIIIICGGHGHH@HGIEHCDHIDHIHH?EHIIIIHIIHFEEHEHHIIICGHHHCHE@HHHHHIIIHEHIIFDHHIHIEHHHIIIIHIGEHHHIIIIIIHGHHHHDHIHIIIGHHHIIIHHIIIIIHIIIHIIIHHHGHHFIIHHEIIIIIIHIIIHIIIHHIIIIIIIIHEHHHIIIIIIIIIIIIIIIFIIIIIIIHHIIIIGIIIIIIIIIIIIIIIIIIIIIIIIIIIIIIIIIIIIHIIHIIIIIIIIIIIIIIIIIIIIIIIIIIIIIIIIIIIIIIIIIIIHHHHGIIIDDDDD
@HISEQ:969:HM2KJBCX2:2:1101:21160:23756 2:N:0:ACTATGCA
TCACTTGGTGCGCCCAACTATCCCTATTAATCATTACGTCAATCCTAGAAACCAACAAAATAGGATCAACGTCCTATTTCATTATTCCATGCTAATGTATTCAAGCGCGAGCCTGCTTTAAACACTCTAATTTTTTCAAAGTAACAGTCCTGATTCCCCACCACACCAAATGAATGACATGATGGTTCGTCAGAAGGTAGGAATCAGTAACACCAGTACGTACCGAAGGCACGACCAGCGTACTAATCCCGAAATTCAACTACGAGCTTTTTAACTGCAACAACTTTAATATACGCTATTGGAGCTGGAATTACCGCGGCTGCTGGCACCAGACTTGCCCTCCAA
+
BDDABEEHIHGIGFHHIIHHG@FFHHHGII?EGEHICGD@EGEHHIHHIIIHHEHHIIHIHHHGHEGHHHC<F=GHHCCGHHFIHIIIHIIIGHIHCEGHHEGHHHHHHHHHIHHHCGHFHIHHHGHGFHIHFHHHHHIIHBHFHHHHHHHHIHHIIIHFHFHHGHGIHHHHHHHGEHHHCDHIGGIIIIIIIIHIIHIHEIHIIHIIHHHGHHHIHHIHHHIIHHIGHHDHHEIHIHIHGIHDHIIIHHGHCHHHEHHGECHHHHHIHHIHHGIHIIHFHHHHIIHHIIHHHIIIHGHEIHIIIIIIIIIIIIIHIIIIIHIIIIIHIIIHGIIIIIIIDDDBB
@HISEQ:969:HM2KJBCX2:2:1101:19679:23192 2:N:0:ACTATGCA
TCACTTGGTGCGCCCAACTATCCCTATTAATCATTACGGTGGTCCTAGAAACCAACAAAATAGAACCACAACGTCCTATTCTATTATTCCATACTAATCTATTCAAGCAATAGCCCGCTTTAAACACTCTAATTTTTTCAAGGTAATAGTTCTGGCTCCCCAAAACACCCAATAAAGAGCATACTGGTTCACCAGAAGGAAGACCCGACAGCAGACAGTACTCGCCAAAGACGGACCGCCCGGCCAGGCCTAAAATTCAACTATGAGCTTTTTAACTGCAACAACTTTAATATACGCTATTGGAGCTAGAATTACCGCGGCTGCTGGCACCAGACTTGCCCTCCAA
+
DDDDDIIHIHHIHHIGIIIHIFHHHIIIIIIIIIIIIIIIIGIIIIIIIHHHHHIIIIFHHIIII@GHHIICHIIIIIIIHHHIIHIIEGHHIIIIHIHHIHHHHIIIIIHHFHEHHIIIHIIIHIIHIHIHIIIIIIIIIIIIIIIHIIIHHEHGHHIHIIIHGIIIIIIIIIHIIIIIIIIIIHHHHIIIIIIIIHHIIIIIIIIIIIIIIIIIIIIIIIHIHIIIIIIHIIIIIIIIIIIHHIIIIIIIIIIIIIIIIIIIIIIIIIIIIIIIIIIIIIIIIIIIIIIIIHIIIIIIIIIIIIIIIIIIIIIIIIHIIIIIIIIIIIHIIIIIIIIIIDDDDD
@HISEQ:969:HM2KJBCX2:2:1101:16623:25458 2:N:0:ACTATGCA
TCACTTGGTGCGCCCAACTATCCCTATTAATCATTACGTCAATCCTAGAAACCAACAAAATAGGATCAAACGTCCTATTTCATTATTCCATGCTAATGTATTCAAGCGTTAGCCTGCTTTAAACACTCTAATTTTTTCAAAGTAACAGTCCTGTTTCCCTGCAACACCAAATTAATGACATTACAGTTCTTCAAGAAGGAGGAACCAGTAAAGCCAGTACATACCAGAGGCACGACCAACCTACTAATCCCGAAATTCAACTACGAGCTTTTTAACTGCAACAACTTTAATATACGCTATTGGAGCTGGAATTACCGCGGCTGCTGGCACCAGACTTGCCCTCCAA
+
DDDDDIIIIIIIIIIHIIIIIIIIIIIIIIIIHHIIIIIIIIIIIIIIIIIIIIIIIIIIIIIIIIIIIIIIIGIIIIIIIIIIIIIHHIIIGHIIHHHIIIHHIIHIHIIIIIHIIIIIIIIIIIHHIIIIIIIIHIIIIIIIIIIIHIIIHIIIIIIIIIIIIIIIIIHIIIIIIIIIIIIIIIIIIIIIIIIIIIIIIIIIIIIIIIIIIIIIIIIIIIIIIIIII=IIIIIIIIIIIIHHEIHIIIIIIIIIIIIHIIHIIHIIIIIIIIHIIIIIIIIIIIIIIIIIIIIIIIHHHIIIIIIIIIIIIIIIIIIIIIIIIIIIIIIIIIIIIIIIIDDDDD
@HISEQ:969:HM2KJBCX2:2:1101:14684:25716 2:N:0:ACTATGCA
TCACTTGGTGCGCCCAACTATCCCTATTAATCATTACATCGATCCTAGAAACCAACAAAATAGAATCGGATGTCCTATTTCATTATTCCATGCTAATGTATTCAAGCGTGAGCCTGCTTTAAACACTCTAATTTTTTCAAGGTAACAGTCCTAATTCCCCGTGACACCAAATTAATGGCATTACGGTTCTTTAGAAGGTGAGAAATCAATAATATCAGTACATACCAACGGCATGACCGAAACATTGATCCCGAAATTCAACTACGAGCTTTTTAACTGCAACAACTTTAATATACGCTATTGGAGCTGGAATTACCGCGGCTGCTGGCACCAGACTTGCCCTCCAA
+
BDADDIHIIEHIHIHHIIIHHHCHHIHGHHIHIIIIIIIICHHIIIFFHIIHIGIIGHHIGHHIIIIF=0CEHIHHHHCFHHFC1CEFHGHHGHIHIHIIHHEHFIIIIIHHHIHHHHIHHFHGFHHHIIHIIIIIIHHCECHHHIHHIIHHFEHHIIIHIHIIIIHFIHHGIHIHHHCHIIIIIIIIIFHIHHIIHIIHHHCIIIGHIIGIIHIHIIIHCHHHGHEIIIGIIIHIIHIIIIIIHEIIIIIHEIIIHHGEIIIHIHIIIIIIIHHHIIIIIIIIIIHIIIIHIHHHIIIHFHIIIIIIIHIIHIIIIIIGIIIIIIIIIIIIIIIHIIIIHIDCDDA
@HISEQ:969:HM2KJBCX2:2:1101:11308:25912 2:N:0:ACTATGCA
TCACTTGGTGCGCCCAACTATCCCTATTAATCATTACTCATTTCACCAAAAACCAACAAAATTCGCGACACGAGTCCTAACTTATTATTCCATGCTAATGTATTCATAACTTTCAGCCTGCTTTAAACACTCTAATTTTTTCAAAGTAAAGGTCCTGGATTGCGAACCCAACCCAGTAAAGGGCAGGAACGTTCTCCAGGAAGATGGTAAGCGCGCATCGGCACTCACACACGATACCGTGGCGGGCCAAGCGCACTATACCAGAAATCCAACTACGAGCTTTTTAACTGCAACAACTTTAATATACGCTATTGGAGCTGGAATTACCGCGGCTGCTGGCACCAGACTTGCCCTCCAA
+
DDDDDIIIIEHIIIIIIIIIIIIIIIIIIIHIIIIIIIIIIIIIIIIIIIIHIIIIIIIIIIIIHIIHIIIIIHIIIHEIIIIHHIHHIGIIIHIIIIIIIGHIIIIIIIIIIIIIIIIIIIIIIIIIIIIIIIIIIIIIIIIIIIIIIIIIIIIIIIIIIIIIIHIIIIIIIIIIHIIIIIIIIIIIIIIIIIIIIIIIIIIIIHIIIIIIIIIIIIIIIIIIIIIIIIIIIIIIIIIIIIIIIIIIIIIIIIIIHIIIIHIHIIIIIIIIIIIIIIIIIIIIIIIIIIIIIIIIIIIIIIIIIIIIIIIIIIIIIIIIIIIIIIIIIIIIIIIIIIIIIIIIIIIIIIIIIDDDDD
@HISEQ:969:HM2KJBCX2:2:1101:11871:25777 2:N:0:ACTATGCA
TCACTTGGTGCGCCCAACTATCCCTATTAATCATTACGTCAATCCTAGAAACCAACAAAATAGGATCAAACGTCCTATTTCATTATTCCATGCTAATGTATTCAAGCGTTAGCCTGCTTTAAACACTCTAATTTTTTCAAAGTAACAGTCCTGTTTCCCTGCAACACCAAATTAATGACATTACAGTTCTTCAAGAAGGAGGAACCAGTGAAGCCAGTACATACCAGAGGCACGACCAACCTACTAATCCCGAAATTCAACTACGAGCTTTTTAACTGCAACAACTTTAATATACGCTATTGGAGCTGGAATTACCGCGGCTGCTGGCACCAGACTTGCCCTCCAA
+
@@D@@HF@G1FC<H?EHIH?1GH?E@@CGH1FGHI@C11<<GF<FHE?1@@HICG0EHEGCC<1D@F1C11011<<CHHIII@EG<CGHIC1D<FEIHHHHFHHHCFF8DIGFIIHIIIHFHHHFHEEGCFHHABD<CGHHIIHFHH?GHFIHH@HHHEIHIHHCCCHIHFDHHCGCEHFCGIIHHHHHHHCIIIIIHCEHHGFGHHHHGHIHHHHIHIIIHHH@CEHCHHIHIHHEHHHEHHFDHAFHIIIIHEHEHHHHHEEECIIHHIHHIHIIIIHHEHHG@@HIIIIIHHFHIHHHGHEIIHEHFHHHIHHHIIIIIIIIHHGHHHHHEIIHIIHFDDDBA
@HISEQ:969:HM2KJBCX2:2:1101:16718:25764 2:N:0:ACTATGCA
TCACTTGGTGCGCCCAACTATCCCTATTAATCATTACGTCAATCCTAGAAACCAACAAAATAGGATCGAACGTCCTATTTCATTATTCCATGCTAATGTATTCAAGCGTTAGCCTGCTTTAAACACTCTAATTTTTTCAAAGTAACAGTCCTGTTTCCCTGCAACACCAAATTAATGACATTACAGTTCTTCAAGAAGGAGGAATCAGTAAAGCCAGTACATACCATTGGCACGACCAACCTACTGACCCCGAAATTCAACTACGAGCTTTTTAACTGCAACAACTTTAATATACGCTATTGGAGCTGGAATTACCGCGGCTGCTGGCACCAGACTTGCCCTCCAA
+
DDDDDCCEHIIIIIIIIIHHGEHIIHIIIHHIIIIIIHIIIIIIIHHHHIIIHHIIIIIIIIH?GHHDHIIDHHHIHIGIIIIHIIHHHHIIIIHHHIHIIHHHIHIIIIIIHIIIIIIIIGHHIIIIIIIIIIIIIIIIIIIIIIIIIIIIIIIIIIIIIIIIIIIIIIIIIIIIHIIIIIIIIIIIIIIIIIIIIIIIIIIIIIIIIIIIHHIIIIIIIIIIIIIIIIIIIIHIIHHIIHHHIHEIIIIIIHIIIIIIIIIIIIIIIIIIIIHIIIIIIIIIIIIIIIIIIIIIIIHIHIIIIIIIIIIIHIIIIIIIIIIIIIIIIIIIIHIIIIIIIDDDDD
@HISEQ:969:HM2KJBCX2:2:1101:16953:25773 2:N:0:ACTATGCA
TCACTTGGTGCGCCCAACTATCCCTATTAATCATTACGGTGGTCCTAGAAACCAACAAAATAGAATCATCCGTCCTATTTTATTATTCCATGCTAATGTATTCAAGCAAAATGCCTGCTTTAAACACTCTAATTTTTTCAAAGTAAAGGTCCTGGTTCCCCGCGGCACCCAATTAAGGACATCGCGGTTCTCCAGAAGGTGAGAAATTGACTACACCAGTTCATACCCCTTAAGGCACGACCGATGTGTCAATCCCGAAATTCAACTACGAGCTTTTTAACTGCAACAACTTTAATATACGCTATTGGAGCTGGAATTACCGCGGCTGCTGGCACCAGACTTGCCCTCAA
+
DDDCDIIIIHIIHIIIIIIIIIIIIHIGIIIIIIIHIHHHHIIIHFHIIHIIIIIIIIIIIHHHIIIH1DHHHHIIIIGHIIIIHHEHIIIIHHHIECEHIHIIIIIIHIHHHIIHIIIIHHHIIHIIHHFHGHHIIIIIHHIHHIIIIIIIIHIIHIHIIIIIHIHHEGHIHHIIIIHIIHHIIIIHHIIIIIIHIIIHIIIIHIIIIHHIIIIIIIIIIIIIIIIIIIIIIIIIIIIIIIIIIIHHGIIGIIIHIIIHHIIHIHIHIHHGIIIIIIHIIIIIIIIIHIIIIIIIIHHIIIHFIIIIIIIIIIIIIIIIIIIIIIIIHIIIIIIIIHIIIIHIIDDDDD
@HISEQ:969:HM2KJBCX2:2:1101:1847:26397 2:N:0:ACTATGCA
TCACTTGGTGCGCCCAACTATCCCTATTAATCATTACGTCAATCCTAGAAACCAACAAAATAGGATCAAACGTCCTATTTCATTATTCCATGCTAATGTATTCAAGCGTTAGCCTGCTTTAAACACTCTAATTTTTTCAAAGTAACAGTCCTGTTTCCCTGCAACACCAAGTAAATGACATCACAGTTCTTCAAGAAGGAGGAATCAGTAAGGCCAGTACACACCAATGGCACGACCAACCTACTGACCCCGAAATTCAACTACGAGCTTTTTAACTGCAACAACTTTAATATACGCTATTGGAGCTGGAATTACCGCGGCTGCTGGCACCAGACTTGCCCTCCAA
+
DDADDIIIIIIIIIIIIIIIIIIIIIIIIIIIIIIHIIIIIIIHIIIIIIIIIIIIHIHHHIIIGIIIIIIIIIIIIIIIIHIIIIIIHIIIIIIIIIIIIIIIIIIIIIIIIIIIIIIIIIIIIIIIIHIIHIIIIIIIIIIIIHGIIIIIIIIIIIIIIIIIIIHIIIIIIIHIIIIIHIIIIIIHIHGIIIIIIIIIIIIIIIIIIIIIIIIIIIIIIIIIIIIIIIIIIIIIHIIIIIIIIIIIIIIIIIIIIIIIIIIIIIIIIIIIIIIIIIIIIIIIIIIIIIIIIIIIIIIIIIIIIIIIIIIIIIIIIIIIIIIIIIIIIIIIIIIIIIIIIDDDDD
@HISEQ:969:HM2KJBCX2:2:1101:12004:27605 2:N:0:ACTATGCA
TCACTTGGTGCGCCCAACTATCCCTATTAATCATTACGGTGATCCTAGAAACCAACAAAATAGAATCATGCCGTCCTATTTTATTATTCCATGCTAATGTATTCAAGCAAAATGCCTGCTTTAAACACTCTAATTTTTTCAAAGTAAAGGTCCTGGTTCCCCGCGACACCCAATTAAGGGCATCGCGGTTCTCCAGAAGGTGAGAAATTGACTACACCAGTTCATACCCCTTAAGGCACGACCGATGTGTCAATCCCGAAATTCAACTACGAGCTTTTTAACTGCAACAACTTTAATATACGCTATTGGAGCTGGAATTACCGCGGCTGCTGGCACCAGACTTGCCCTCCAA
+
DDDDDIIIHFHIIIIIIIIIIIIIIIIIFIIHIIIHIIIIIIIIHIIIIIIIIIIIIIIGIIIHGIIIIHHIDIGHIIIIIIIHHEH?CCHHIIIIIIIIG<IHHIHHHIHHIIHIIIIHHIIHHIHIHIIIHGIIIIHIIIIIIHIHIIHHIIIIHHIIIIIIHHIHHIIIIIIIIIIIIIHIHIHIHIHHGIHIIIIIIIIIIIIIIIIIIEGEHIIIIIIIIIIIIIIIIIIIIIIIIIIIIIIIIHHIIIIIIIIIHIIIIIIIIIIIIIIIIIIIIIIIIIIIIIIIIIIIIHHIIIIIIIIIIIIIIIIIIIIIIIIIIIIIIIIIIIIIIIIIIIIIIIIDDDDD
@HISEQ:969:HM2KJBCX2:2:1101:13056:27860 2:N:0:ACTATGCA
TCACTTGGTGCGCCCAACTATCCCTATTAATCATTACGGTGATCCTAGAAACCAACAAAATAGAATCATGCCGTCCTATTTTATTATTCCATGCTAATGTATTCAAGCAAAATGCCTGCTTTAAACACTCTAATTTTTTCAAAGTAAAGGTCCTGGTTCCCCGCGACACCCAATTAAGGGCATCGCGGTTCTCCAGAAGGTGAGAAATTGACTACACCAGTTCATGCCCCTTAAGGCACGACCGATGTGTCAATCCCGAAATTCAACTACGAGCTTTTTAACTGCAACAACTTTAATATACGCTATTGGAGCTGGAATTACCGCGGCTGCTGGCACCAGACTTGCCCTCCAA
+
DDDDDIIIIIIIIIIIIIIIIHHIIIIIIIIIGIIIIHIIIIIIIIIIIIIIHHIIIIGHI1DFHHIIIHHIGHIIIIIIIIIIIIIIHHIIIIIIIIIIIFHIIIIHIIIIIHHIHIIIIIIIIIIIIHHIIIIIIHIIHIHIHIIHHHHIHHIHIIIIIIIIHIIIIIIIIIIIIIHHIIIIIIIIIIIIIIIIIIIIIHHIIIIHIHIIIIIIIIIIIIIIIIIIIIIIIIIIIIHIIIIHHIIIIIHIIHIIIIIIIIIIIIIIIIIIIIIIIIIIIIIIIIIIIIIIIIIIIIIIIIIIIIIIIIIIIIIIIIIIHIIIIIIIIIIIIIIIIIIIIIIIIIIDDDDD
@HISEQ:969:HM2KJBCX2:2:1101:4307:26919 2:N:0:ACTATGCA
TCACTTGGTGCGCCCAACTATCCCTATTAATCATTACGTCGATCCTAGAAACCAACAAAATAGAATCAAACGTCCTATTTCGTTATTCCATGCTAATGTATTCAAGCGTGAGCCTGCTTTAAACACTCTAATTTTTTCAAAGTAACAGTCCTGATTCCCCAAGACACCAAATTAATGACATCATGGTTCGTCAGAAGGTAGGAATCAATAATACCAGTACGTACAATAGCACGACCAATAAATTGATCCCGAAATTCAACTACGAGCTTTTTAACTGCAACAACTTTAATATACGCTATTGGAGCTGGAATTACCGCGGCTGCTGGCACCAGACTTGCCCTCCAA
+
DDDDDIIIIIIIHIIIIIIIIIHIIIIIIIIIIIIIHIIIIIIIIIIIIIIIIIIIIIIHIIIIIIHHIIIHIIIIIHHIFHIIHIIGHIIIHHIIIIIIIIIIIIIIIHIIIHIIIIIIIIIIIIIHIIHHIHIIIIIIIIIIIIIIIIHIIIIIIIHIIIIIIIIHIIIIIIIIIIIIIIIIIIIIIIIIIIIIHIHIIHIIIHIIIIIIIIIIIIIIIIIIIIIIIIIHIIHIIIIIIIIHIIIIIIIIIIIIIIIIIIIIIIIIIIIIIIIIIIIIIIIIIIIIIIIIIIIIIIIIIIIIIIIIIIIIIIIIIIIIIIIIIIIIIIIIIIIIIIIIDDDDD
@HISEQ:969:HM2KJBCX2:2:1101:19568:28127 2:N:0:ACTATGCA
TCACTTGGTGCGCCCAACTATCCCTATTAATCATTACGGTGATCCTAGAAACCAACAAAATAGAACCATGCCGTCCTATTCTATTATTCCATGCTAATGTATTCGAGCAAAAATGCCTGCTTTAAACACTCTAATTTTTTCAAGGTAAAGGTCCTGGATCCGCAAGACACCCAATAAAGGACATCAGGTTTCTCCAGAAGGTGAGAAATCAACAGTAACAGTTCATACCCCTTAAGGCATGACCATCACGTCAATCCCGAAATTCAACTACGAGCTTTTTAACTGCAACAACTTTAATATACGCTATTGGAGCTGGAATTACCGCGGCTGCTGGCACCAGACTTGCCCTCCA
+
DDBDDIIHIIIIIIIIIIIIIIIIIIIIIIIIIIIIIIIIIIIHIIIIIIIHIHHHHHIHHHIIIIIIIHHHIIIIIIIIIIIIIIIIFHHIHHIIIIHIIGIHIIIIIIIIIIIHIIIHHIIIIIIIIIHHIIIIIIIIIIIIHIIIIHHHFHHIGHIIHIIIIIIIIIIIIIIIIIIIIIIIIIIIIIIHIIIIGIIHIIIIHIIHIIIIIIIIIIIIIIIIIIIIIIIIHIIIIIIIIIIIIIIIIHGIIIGIIIIIIIIIIIIIIIIIIIIIIIIIIIIIIIIIIIIIIIIIIIIIIIIIIIIIIIIIIIIIIIIIIIIIIIIIIIIIIIIIIIIIIIIIIIIDDDDD
@HISEQ:969:HM2KJBCX2:2:1101:11589:27838 2:N:0:ACTATGCA
TCACTTGGTGCGCCCAACTATCCCTATTAATCATTACGTCGATCCTAGAAACCAACAAAATAGAATCAAACGTCCTATTTCATTATTCCATGCTAATGTATTCAAGCGTAAGCCTGCTTTAAACACTCTAATTTTTTCAAAGTAACAGTCCTGATTCCCCACGACACCAAATTAATGACATCGCGGTTCTTCAGAAGGTAGGAACCAATAATGCCAGTGCGTACCGAAGCACGACCAACAATTTGATCCCGAAATTCAACTACGAGCTTTTTAACTGCAACAACTTTAATATACGCTATTGGAGCTGGAATTACCGCGGCTGCTGGCACCAGACTTGCCCTCCAA
+
@DDDDHHHE1FHHIIIIIIIIHHHIIIHIHHCGGHIIIFHHHII=GCGHHHHIHIHIIIIHHHIIFEEHIHHCHHECCHGEHIHFHIIFC@<FHHHHHHIIFFHHHH8DCHIFC@CGHHHIGEHHHFHHEHH@CEHHCCFCHHIGHHEHH6HGDGCGHHIICDHHHHAEHHHFHIIHH?HHIHHEIHHHGHIHHGGHHHGFFHIEHHHEHHH<<AF70CHGIHGDHD>0<<E<@D1HGEFDDG<HC<C/C<<<F<C?FD<0HEED<<CCIIHFCIIHHHF@FCE?FHD1GCD0DHHHFCF1HFHEHHG@GHCC?/HHHHHGGD<<<<<FECFCG?EHCE<?@?<0
@HISEQ:969:HM2KJBCX2:2:1101:10742:28177 2:N:0:ACTATGCA
TCACTTGGTGCGCCCAACTATCCCTATTAATCATTACGTCAATCCTAGAAACCAACAAAATAGGATCGAACGTCCTATTTCATTATTCCATGCTAATGTATTCAAGCGTTAGCTTGCTTTAAACACTCTAATTTTTTCAAAGTAACAGTCCAAATTCCCCAAAACACCAAATTAATGGCATTAAGATTCATCAGGAAGGAGGAATCAGTGAGACCAGTACATACCAGAGGCATGACCAACCTACTAACCCCGAAATTCAACTACGAGCTTTTTAACTGCAACAACTTTAATATACGCTATTGGAGCTGGAATTACCGCGGCTGCTGGCACCAGACTTGCCCTCCAA
+
DAD?<CHGG@HDHEEEEEHFHHHEHECEGHHHHII11C@EH=CG1DDCFE?HHI?H@GEHHIIHH1CCCCF?<DCCG?C1CGHH?<<GFGE1FHHHHGHHHIHHE7<0GHEHCHGHI<HG1FHHHHHFHCFDBFCDCHGEHHHHIFFEGEGH?CHEHFECFGDE<F<EEEEIIGHG@.HGHGHHCDF@HFECEGG?CFHCGHDCHGHFHCF@<CDHEC<111CA@D<1CFHCEEHIIHHFH<1FD:C/C/11CGD<1HHHGEHE@HHHHHF?HGD1?IHHHF@GG??IHHGGEH<EEF1HC@E@??H<D1FGCE</CHEEHHEIIIIHHHHFF<C@HHDCG?BD@B
@HISEQ:969:HM2KJBCX2:2:1101:1386:29164 2:N:0:ACTATGCA
TCACTTGGTGCGCCCAACTATCCTATTAATCATTACGTCAATCCTAGAAACCAACAAAATAGGATCAAACGTCCTATTTCATTATTCCATGCTAATGTATTCAAGCGTTAGCCTGCTTTAAACACTCTAATTTTTTCAAAGTAACAGTCCTGTTTCCCTGCAACACCAAGTAAATGACATCACAGTTCTTCAAGAAGGAGGAATCAGTGAGGCCAGTGCATACCAGTGGCACGACCAACCTACTGACCCCGAAATTCAACTACGAGCTTTTTAACTGCAACAACTTTAATATACGCTATTGGAGCTGGAATTACCGCGGCTGCTGGCACCAGACTTGCCCTCCAA
+
DDCADIIHHIIIGIIHIIIHIIIIIIIIIIIIIIHIHHIIIIIIGHIFIGIIIIIIHIHIIIHFIHIIEHHHIIIIIHIIHIIIIHIHHIHHHHIIIHIHIFIHHIHIHIIHIIIIHGHHIIIIIIIIIIIIIHIIIHHHHIHIIIIIIIIIIHHHIIIHIIIIIIIIIIIIIHIIIIIIHIIIIIHHHHHIIIIIIIIHHIIIIIIIIIIIIIIIIIHHIIHIIIIHIIIIIIHHIHHHIHHHIIGIIIIIIIIIIIIIIIIIHIIIIIIIIHIIIIIIIIIIIIHIIIHHDIIIIGIIIIIIIIIIIIHIIIIHDIIIIIIIIIIIIIIIIIIIIIIIDDDDD
@HISEQ:969:HM2KJBCX2:2:1101:15634:30698 2:N:0:ACTATGCA
TCACTTGGTGCGCCCAACTATCCCTATTAATCATTACGTCGATCCTAGAAACCAACAAAATAGAATCAAACGTCCTATTTCATTATTCCATGCTAATGTATTCAAGCGTAAGCCTGCTTTAAACACTCTAATTTTTTCAAAGTAACAGTCCTGATTCCCCACGACACCAAATTAATGACATCGCGGTTCTTCAGAAGGTAGGAACCGATAATGCCAGTGCGTACCGAGGCACGACCAACAATTCGATCCCGAAATTCAACTACGAGCTTTTTAACTGCAACAACTTTAATATACGCTATTGGAGCTGGAATTACCGCGGCTGCTGGCACCAGACTTGCCCTCCAA
+
DDDDDIIIIIIIIIIIIIHIHIIIIIIIIIIIIHIIIIIIIIIIIIIIIIIIIIIIIIHIIIIIII@GHHIHHIHIIIIHIIIIIIIIHIIIIIIIIIIIIHHHIIHIIIHIHHIHIIIIIHIIIIIIIIIIIIIIIIIIHIIHHIIIIIIIIIIIIHIHFIHIIIIHHHHIIIIIIIIIIIIIIIIIIIIHIIIIIIIIIIIIIIIIIIIIIHIIII=IIIIIHIIIIIIIIIIIIIIIIIIHIIIIIIIIIIIIIIIIHHIIIIIIIIHHIHIIIIIHIIHIIIIIIIHIIIIIIIIIIIIIIIIIIIIIIIIIIIIIIHIIIIIIIIIIIIIIIIIIDDDDD
@HISEQ:969:HM2KJBCX2:2:1101:16875:30881 2:N:0:ACTATGCA
TCACTTGGTGCGCCCAACTATCCCTATTAATCATTACATCGATCCTAGAAACCAACAAAATAGAATCGGATGTCCTATTTCATTATTCCATGCTAATGTATTCAAGCGTGAGCCTGCTTTAAACACTCTAATTTTTTCAAGGTAACAGTCCTAATTCCCCGTGACACCAAATTAATGGCATTACGGTTCTTTAGAAGGTGAGAAATCAATAATATCAGTACATACCAACGGCATGACCGAAACATTGATCCCGAAATTCAACTACGAGCTTTTTAACTGCAACAACTTTAATATACGCTATTGGAGCTGGAATTACCGCGGCTGCTGGCACCAGACTTGCCCTCCAA
+
DDDDDIIIIIIHIIIIIIIIIIIIIIIIIIIIIIIIIIIIIIIIIIHIIIIIIIIIIIICHIHHIIIHIFHIIIIIIIHHIIIIIIIIIIIIHHIIHIIIIHIIIIIIIIIIIIIIIIIIIIIHIIHIIIIIIIIIIIIIIIIIHHIIIIIIIIIIIIIIIIIIIIIIIIIIIIIIIIIIIIIIIIIIIIIIIHHHIIIIIIIIIIIIIHIIIIIIIIIHIIIHIIIIIIIIIIHHIIIIIIIIIHIIIIIIIIIIIIIIIIIHIIIIIIIIIIIIIIIIIIIIIIIIIIHIIIHIIIIIIIIIIIIIIIIIIIIIIIIIIIIIIIIIIIIIIIIIIIIIIIDCDDD
@HISEQ:969:HM2KJBCX2:2:1101:17001:31234 2:N:0:ACTATGCA
TCACTTGGTGCGCCCAACTATCCCTATTAATCATTACGTCAATCCTAGAAACCAACAAAATAGGATCAAACGTCCTATTTCATTATTCCATGCTAATGTATTCAAGCGTTAGCCTGCTTTAAACACTCTAATTTTTTCAAAGTAACAGTCCTGTTTCCCTGCAACACCAAATTAATGACATTACAGTTCTTCAAGAAGGAGGAACCAGTAAAGCCAGTACATACCAGAGGCACGACCAACTTACTAATCCCGAAATTCAACTACGAGCTTTTTAACTGCAACAACTTTAATATACGCTATTGGAGCTGGAATTACCGCGGCTGCTGGCACCAGACTTGCCCTCCAA
+
DDDDDIIIIIIIIIIIIIIIIHHIIIIIIIFHHIIIIIHIIIIIIIIIIIIIIIIIIIHIIIHIIIIIIIIIHIIIIIHIIIIIHHHIIIHHHIHIIIIIHIIIIHHIIHHHIIIIIIIIHHIIIIIIIIIIIIIIIHIHHIHIIHHIIIIIIIIIIIIIIIIIIIIIIIIHIIIIIIIIIIIIIIIIIIIIIIIIIIIIIIHFIIIHIHHHIIIIIIIIIIIIHHIIIIIIIIHIHIIIIIIHGIIIIIIIIIIIIIIIIHHIIIIIIIIIIIHIIIIIIIIIIIIIIIIIIIIIIIHIHIIIIIIIIIIIIIIIIIIIIIIIIIIIIIIIIIIIIIIIIDDDDD
@HISEQ:969:HM2KJBCX2:2:1101:17191:31370 2:N:0:ACTATGCA
TCACTTGGTGCGCCCAACTATCCCTATTAATCATTACGTCGATCCTAGAAACCAACAAAATAGAATCAAACGTCCTATTTCATTATTCCATGCTAATGTATTCAAGCGTACGCCTGCTTTAAACACTCTAATTTTTTCAAAGTAACAGTCCTGATTCCCCACGACACCAAATTAATGACATCGCGGTTCTTCAGAAGGTAGGAACCAATAATGCCAGTACGTACCGAAGCACGACCAACAATTCGATCCCGAAATTCAACTACGAGCTTTTTAACTGCAACAACTTTAATATACGCTATTGGAGCTGGAATTACCGCGGCTGCTGGCACCAGACTTGCCCTCCAA
+
DDDDDHIHHIIIIIIIIIHHIIIIIIIIIIIIIIIIIIIIIIIIIIHIIIIIIIIIIIGFIHHIIIIHIIHHHHIIIIIIIIIHIIIIIHFHHHHIIIIIIIIGIIIIHHIIIIIIIIIIIIIIIIIIIIIIIIIIIIIIHIHIIIIIHGIIIIIHIIIIIIIIIIIIIIIIIIIIIIIIIIIIIIIIIIIIIIIIGIIIIIIIHHIII<IIIIIIIIIIIIIIIIIIIIIIIIIIIIIIIHGEIIIIIIIIIIIIIIIIIIIIIIIIIIIIIIIIIIIIHIIIIIIIIIIIIIIIIIIIIIIIIIIIIIIIIIIIIIHIIIIIIIIIIIIIIIIIIIIIDDDDD
@HISEQ:969:HM2KJBCX2:2:1101:20755:32164 2:N:0:ACTATGCA
TCACTTGGTGCGCCCAACTATCCCTATTAATCATTACGTCAATCCTAGAAACCAACAAAATAGGATCAAACGTCCTATTTCATTATTCCATGCTAATGTATTCAAGCGTTAGCCTGCTTTAAACACTCTAATTTTTTCAAAGTAACAGTCCTGTTTCCCTGCAACACCAAGTAAGTGACATCACAGTTCTTCAAGAAGGAGGAATCAGTGAGGCCAGTGCATACCAGTGGCACGACCAACCTACTGACCCCGAAATTCAACTACGAGCTTTTTAACTGCAACAACTTTAATATACGCTATTGGAGCTGGAATTACCGCGGCTGCTGGCACCAGACTTGCCCTCCAA
+
DDDCDFHHIIIIIIIIIIIIIIIIIIIIIIIIIIIIIIIHHGHIIIIIIIIIIIIIIIIIIIHHIIIGIIIIHHHIIIHIIHIIIII1FHIIIIIIIIIIHHEIHIIIIHIIHHIIHIIIHHHIIIIIIIIIIIIIIIIIIIIIIHHIHIIIIIHHIIHHHHIIGIIIIIHIHH?IIIIIIHHIIIIHHHEEIIIIIIIIIHIIIGHIIIHIIIIIIIIIIIIIIIIIIIIGIIIIIGIGIIIHHIIIIIIIIIIIIIIIIIIIIIIIIIIIIIIIIIIIIIIIIIHIIIIIIHIIIIIIIIIIIIIIIIIIIIIIIIIIIIIIIIIIIIIIIHGIIIIIIDDDDD
@HISEQ:969:HM2KJBCX2:2:1101:17479:33243 2:N:0:ACTATGCA
TCACTTGGTGCGCCCAACTATCCCTATTAATCATTACGTCGATCCTAGAAACCAACAAAATAGAATCAAACGTCCTATTTCATTATTCCATGCTAATGTATTCAAGCGTGAGCCTGCTTTAAACACTCTAATTTTTTCAAAGTAACAGTCCTGATTCCCCACAACACCAAATAAATGACATCATGGTTCGTCAGAAGGGAGAAACCAACAATGCCAGTACGTACCTAGGCACGACCGACATGATGGTCCCGAAATTCAACTACGAGCTTTTTAACTGCAGCAACTTTAATATACGCTATTGGAGCTGGAATTACCGCGGCTGCTGGCACCAGACTTGCCCTCCAA
+
DDDDDHIHHIHIIIIIIIIIIIIIIIIIHHIIIIIIIHIIHIIHHIIIIIHHHFHIHHIIIHIIIIIIIIHIIIIIIIIIIGHIIIGHHIHEFEHIIIIIIGIIIIHHIIIIHIIHIIHHHHIIIIIIIIIHHIHHIIIHIIIIIIIIHIHHIHHHIHIGIHHIIHIIIIIIIHGHIIIIIIIIIIHHIHHHHFHHIHHIIIIIIIIIIIIIIIIIIIIIIIIHIIIIIHIIIIIIIIIIHHHHIIIIIIIIIIIIIIIIIIIIIIIIIIIHHIIIIIIIIIHIHIIIIIIHIIIIIIIHIIIIIIIIIIIIIIIHIIIIIIIIIIIIIIIIIIIIIIIIDDDDD
@HISEQ:969:HM2KJBCX2:2:1101:19049:33150 2:N:0:ACTATGCA
TCACTTGGTGCGCCCAACTATCCCTATTAATCATTACGGTGATTCAGAAACCAACAAAACAGGACCACCGTCCTATTTTATTATTCCATGCTAATGTATTCAGACGTAAGCCTGCTTTGAACACTCTAATTTTTTCAAGGTAAAGGTCCTGGTTTCCCACCACGCTAAATTAATAACATGATGGTTCCCCAGAAGGTAGAAATTCCACACGCCAGTACAGACAATTGCCCGACCAACGGTAGAACCCCGAAATTCAACTACGAGCTTTTTAACTGCAACAACTTTAATATACGCTATTGGAGCTGGAATTACCGCGGCTGCTGGCACCAGACTTGCCCTCCAA
+
DDCDDIIIIIIIIHHHIIIIHHHHHHHHHEEHIHEHIEHIGIHFEHIIIHGHIIIGCHEHGF@CEHIHIIIIIHEHIIIIIHHH11<DGHHCFHIIHHIHHHHHHHIHIHHIHIIIIHIHFEHGIIIHHHEFHHHIIIIHHHIIHIHIHIHHHHHHHHGIIIIIHIHIIHHIIIHIIIIIIIHHHHIHIIIIIHHIIIIIIIHHFHHHIHGIIIIHIIIIIIHGIIII<IIIIHIIIIHHEDIIIIFIIIIIIHGGIIIIIGIIIIIIIIIIIIIIIIHHIHIIIIIIFHHHIIGIIIIIIIIIIIIIIIIIIIIIIIIIIIIIIIIIIIIIIIIHHIDDDDD
@HISEQ:969:HM2KJBCX2:2:1101:1912:32536 2:N:0:ACTATGCA
TCACTTGGTGCGCCCAACTATCCCTATTAATCATTACGGTGATCCTAGAAACCAACAAAATAGAACCATGCCGTCCTATTCTATTATTCCATGCTAATGTATTCGAGCAAAAATGCCTGCTTTAAACACTCTAATTTTTTCAAGGTAAAGGTCCTGGATCCGCAAGACACCCAATTAAGGACATCAAGTTTCTCCAGAAGGTGAGAAATCAACAGCGACAGTTCATACCCCTTAAGGCATGACCATCACGTCAATCCCGAAATTCAACTACGAGCTTTTTAACTGCAACAACTTTAATATACGCTATTGGAGCTGGAATTACCGCGGCTGCTGGCACCAGACTTGCCCTCCAA
+
CCDCDIIIIIIHIIIHIIHIIIIIIIIIIIIIIIIIIHGIIIIHIIIIIIIIIIIIIIIIIHFEEHCHIFHIIIIIIHIIIIIIIIIHHIHFHGHHHHFHHGHDEHHIIHGFHHHHIGIHHIIIGIIIIIIHHHIIHHHIIIIIIIIIIIIIIIHIIHIIIHHIIHHIGIHHGIIHHIHIIIHIIIIHHHIIHIIIIHHHHHIHIIIHGGIIIIIIIIIIHIIHIIIIIIIIIIIIIIIIIIIIIIIIIIIHIIIHIIIIIIIIIHGHGIIIIIIIIIIIIHIIHIIIIIIIHIIIIIIIHIIHIIIIIIIIIIIIIIIIIIHIIIIIIIIIIIIIIIIIIIIIIIIIDDDDD
@HISEQ:969:HM2KJBCX2:2:1101:4072:32760 2:N:0:ACTATGCA
TCACTTGGTGCGCCCAACTATCCCTATTAATCATTACATCGATCCTAGAAACCAACAAAATAGAATCGGATGTCCTATTTCATTATTCCATGCTAATGTATTCAAGCGTGAGCCTGCTTTAAACACTCTAATTTTTTCAAGGTAACAGTCCTAATTCCCCGTGACACCAAATTAATGGCATTACGGTTCTTTAGAAGGTGAGAAATCAATAATATCAGTACATACCAACGGCATGACCGAAACATTGATCCCGAAATTCAACTACGAGCTTTTTAACTGCAACAACTTTAATATACGCTATTGGAGCTGGAATTACCGCGGCTGCTGGCACCAGACTTGCCCTCCAA
+
DDDDDIIIIHIIIIIIIIIIIIIIIIIIIIIIIIIIIIIIIIIIIIIIIIIIHIIIIIHIIIIIIIIIICHHIHHIIIIIIIIIHIIHHIIIHIHIIHIHHIIIIHIIIIIIIIHIIGIIIIIIIIIHHIIIIIIIIIIHHHHIIHIIIIIIIIIIIIIIIIIIIIIIIIHHHIIIHIHIIIIIIIIIIIIIIHHHEIIHHHIIHHHIHIHHHHHHHHIIIIHHIIIIIIIIIIIIIIIIIHGFFGHEAHIIIIIIHIHIIIIIIIHGHIIIIIIIHIHIIIHIIHIIIIIIIIIIIIIIIIIIIIIIIIIIIIIIIIIIIIIIIIIIIIIIIIIIIIIIIIDDDDD
@HISEQ:969:HM2KJBCX2:2:1101:11868:34201 2:N:0:ACTATGCA
TCACTTGGTGCGCCCAACTATCCCTATTAATCATTACGTCAATCCTAGAAACCAACAAAACAGGACCACCGTCCTATTCTATTATTCCATGCTAATGTATTCAGACGTAAGCCTGCTTTGAACACTCTAATTTTTTCAAGGTAAAGGTCCTGGTTTCCCACCACGCTAAATTAATAACATGATAGTTCCCCAGAAGGTAGAAATTCTACACACCAGTACAGACTTGTTAGCCCGACCAACGGTAGAATCCCGAAATTCAACTACGAGCTTTTTAACTGCAACAACTTTAATATACGCTATTGGAGCTGGAATTACCGCGGCTGCTGGCACCAGACTTGCCCTCCAA
+
@<<<0<1D@<1</0<<D<111<<DCGEHECC111<<<1<CG=F1FHE@1<<DFHECEH1<D1<<DE?@H=CHI<0FCHH11DE11<DHHEG11@<DGHDH@@DGCGCIIHHHEHHHHHHGF<HGIIHH@GCEHHCHHHHHHFD7DGA<EIIIIHECHHHHC9:HIHG?HCGHC<DDHIIIIHHHCHHHGHE?GHF;;HHCEDHGHIIIIHIHE71HFHHCHHGHEHIIHHC<HF9?@DCEF@DD@GAIHEEEEHEHHFHHIIHEHIHHHHIHGGHHH?CHGCD1?HEHHHHD<0<HEIHE?C?EGGHIIIIIIHDCHHHCEHHEHHHFGCEH@FE@HIHHHDDBAD
@HISEQ:969:HM2KJBCX2:2:1101:9395:33859 2:N:0:ACTATGCA
TCACTTGGTGCGCCCAACTATCCCTATTAATCATTACGTCAATCCTAGAAACCAACAAAATAGGTTTGAACGTCCTATTTCATTATTCCATGCTAATGTATTCAAGCGTTAGCCTGCTTTAAACACTCTAATTTTTTCAAAGTAACAGTCCTGTTTCCCTGCAACACCAAATTAATGGCATTACAGTTCTTCAGAAAGGAGGAATCAGCGAAACCAGTTCATACCAGTGGCACGACCAACCTGCTGACCCCGAAATTCAACTACGAGCTTTTTAACTGCAACAACTTTAATATACGCTATTGGAGCTGGAATTACCGCGGCTGCTGGCACCAGACTTGCCCTCCAA
+
DDDDDIIIIFHHIHIIIIHIIIIIIIIIIIIHIIIIIHHIHIIIIIIIIIIIIIIIIIIGHHHIIHHDHHIIHIIIICHFHIHHFHEHHIIIHIIIIIIIIIIIIHIIHIIHIIIHIIIIIIIIIIIIHIHHIIIIIIIIHIHIIIIIIIIIIIIIIIHHHIIIIIIIIHIIIIIIIIIIIIIIIIIIIIIIIIIIIIIIHIIIIIIIIIHHIHIIHHIIIIIGIHIIIIIHIIIIHHHHHIIHGIIIIIIHIIIIIIIIIIIIIIIIIIIIIIIIIIIIIIIIHIGIIIIIIIIIIIIHIIIIIIIIIIIIIIIIIIIHIIIIIIIIIIIIIIIHHIIIIDDDDD
@HISEQ:969:HM2KJBCX2:2:1101:12990:33957 2:N:0:ACTATGCA
TCACTTGGTGCGCCCAACTATCCCTATTAATCATTACGTCAATCCTAGAAACCAACAAAATAGGATCAACGTCCTATTTCATTATTCCATGCTAATGTATTCAAGCGCGAGCCTGCTTTAAACACTCTAATTTTTTCAAAGTAACAGTCCTGATTTCCCACCACACCAAATGAATGACATGATGGTTCGTCAGAAGGTAGGAATCAGTAACACCAGTACGTACCGAAGGCACGACCAGCGTACTAATCCCGAAATTCAACTACGAGCTTTTAAACTGCAACAACTTTAATATACGCTATTGGAGCTGGAATTACCGCGGCTGCTGGCACCAGACTTGCCCTCCAA
+
DDBDDIIIIHIIIHHIIIIIIIIIIIIIHIIIIIIIIIIIIIIIIIIIIIIIIIIIIIIHHGHGHHIIIIIIHIIFEHIIIIIIIIHHGIIIIIIIIIIIIIHIIIIIIIIIIIIIIIIIHIIIHHIHIIIIIIIIIIIIIIIIIIIIIIIIGIIIIIIHIIIIIIIIIIIIIIIIIIIIIIIIIIIIIIIIIIIIIIIIIHHHIHHIIIIIIIIIIIIIIIIIIIIIIIIIIIIIIIIIIIIHIIHIIIIIIIIHIIIHIHHIHIIIIIIIIIIIIIIIIIIIIIIIIIIIHIIIHIIHIIIIIIIIIIIIIIIIIIIIIIIIIIIIIIIIIIIIIIIIDDDDD
@HISEQ:969:HM2KJBCX2:2:1101:13264:34474 2:N:0:ACTATGCA
TCACTTGGTGCGCCCAACTATCCCTATTAATCATTACGGTGGTCCTAGAAACCAACAAAATAGAACCACAACGTCCTATTCTATTATTCCATGCTAATCTATTCAAGCAATAGCCCGCTTTAAACACTCTAATTTTTTCAAGGTAATGGTCCTGGCTCCCCAACACACCCAATTAAGGACATGCTGGTTCACCAGAAGGAAGACCCGACAACAAGACAGTACTCGCCAAAGACGGACCGCCCGGCCAGGCCTAAAATTCAACTACGAGCTTTTTAACTGCAACAACTTTAATATACGCTATTGGAGCTGGAATTACCGCGGCTGCTGGCACCAGACTTGCCCTCCAA
+
D@@@BFHIHHH/CHHCH0GEHI11<<<FH<CGHEHHHE@<<0<FCF?<111<11CE<11D<CG11<G?@1<EHH1001<F1C@HHC11<11CGDH@EHHHFHGHHIHCCFFHHFHH@HE@?IHHHFIHEIHFHEHEFHIIIHHGG?HHHHHGF?HECE<EHHGEGBD@EEB@GFGEH@BGHGIHFCCHHG@EHIH@HIHCG/HHDH@D0HCGGD0HHG@HCC?CGHHHCEEFIIHIIIIHHHHEIHEGF1HIHHG<1EHIIHHHHC@FHEHFHHHHIGGHHIHHGF<CFFC@IIIIHIHG@HD<<1?H@IHHEEHDHHCHHHHFIHHHFCIHHHDC<HFHHHDB?B0
@HISEQ:969:HM2KJBCX2:2:1101:16707:34349 2:N:0:ACTATGCA
TCACTTGGTGCGCCCAACTATCCCTATTAATCATTACGGTGATCCTAGAAACCAACAAAATAGAACCATGCCGTCCTATTCTATTATTCCATGCTAATGTATTCGAGCAAAAATGCCTGCTTTAAACACTCTAATTTTTTCAAGGTAAAGGTCCTGGATCCGCAAGACACCCAATAAAGGACATCAAGTTTCTCCAGAAGGTGAGAAATCAACAGTAACAGTTCATGCCCCTTAAGGCATGACCATCACGTCAATCCCGAAATTCAACTACGAGCTTTTTAACTGCAACAACTTTAATATACGCTATTGGAGCTGGAATTACCGCGGCTGCTGGCACCAGACTTGCCCTCCAA
+
DDDDDIHIHIIIIIIIIIIIIIIIIIIIIIIIIIHIIIGIIIIIHIIIHIIIIIIIIIHHIIHHGHHGHGHIIHIIIEHHHHIIIIIGIIIIHHHIGFFHHH<HIHHGIIIIIIIIHIIHHIHHIIHIIIIIIEHIIIHIHIHIIIIHGIIIIIIHIIIIHHIHIIIHIHIIIIIIIHHIIIIHIIIIHIIHIIIIIHIIIIHIIIIII<IIIIIIIHGIIIIIIHIIIIIIIIIIIIIIIHIIIIHHHIHCHHHHIIIIIIIIIIIIHHIIIIIIIIIIIHIIIIIIHIHIIIIIIIHHHIIIIIIIIIIIIIIIIIIIIIIIIIIIIIIIIIIIIIIIIIIIIIIIDDDDD
@HISEQ:969:HM2KJBCX2:2:1101:6903:34772 2:N:0:ACTATGCA
TCACTTGGTGCGCCCAACTATCCCTATTAATCATTACGGTGATCCTAGAAACCAACAAAATAGAACCATGCCGTCCTATTCTATTATTCCATGCTAATGTATTCGAGCAAAAATGCCTGCTTTAAACACTCTAATTTTTTCAAGGTAAAGGTCCTGGATCCGCAAGACACCCAATTAAGGACATCAAGTTTCTCCAGAAGGTGAGAAATCAACAGCGACAGTTCATACCCCTTAAGGCATGACCATCACGTCAATCCCGAAATTCAACTACGAGCTTTTTAACTGCAACAACTTTAATATACGCTATTGGAGCTGGAATTACCGCGGCTGCTGGCACCAGACTTGCCCTCCAA
+
DDDDDIIIIIIIIIIIIIIIIIIIIIIIIIIIIIIIIIIIIIIIIIIIGIIIHIIIIIGIIIHHIIGGHHHHIIIIIIIIHIGHHHGIIIIIIIIHIGHIIHFHIHIIHHIIIIIGIIIIIIIIIIIIIIIIIIIIIIIHIIIIIIIIIIIIIIHHIIIIIIIIIIIIIIIIIIIIIIIHIIIIIIIIIIIIIIIIIIIIIIIIIIIIIIIIIIIIIIIIIIIIIIIIIIIIIIIIIIIIIIIIIIIIIIIHIIIIIIIIIIIIIIIIIHIIIIIIIIIIIIIIIIIIIIIIIIIIIIIIIIIIIIIIIIIIIIIIIIIIIIIIIIIIIIIIIIIIIIIIIIIIIIIIDDDDD
@HISEQ:969:HM2KJBCX2:2:1101:4220:36278 2:N:0:ACTATGCA
TCACTTGGTGCGCCCAACTATCCCTATTAATCATTACGTCGATCTTAGAAACCAACAAAATAAGATCAAACGTCCTATTTCATTATTCCATGCTAATGTATTCAAGCGAATGCCTGCTTTAAACACTCTAATTTTTTCAAAGTAACAGTCCTGATTTCCCACGACACCAAATTAATGACATCGTGGTTCGTCAGAAGGGAGAAACCGACAGGGCCAGTACACACCAGAGGCGCGACCGACCCGTCGATCCCGAAATTCAACTACGAGCTTTTTAACTGCAACAACTTTAATATACGCTATTGGAGCTGGAATTACCGCGGCTGCTGGCACCAGACTTGCCCTCCAA
+
<0D0<1<1<D1//0<<FCHHIH1F@1C1D1EFCHI?F1<</<<DC111<FHH1DHHHFHGFEHIIE@FD1<DHI0<C@FCGHC?GE1<<D11<FGGGHGHHHG@@GBHHCCE?GHHH@DGHHHGHHHHIHHCHHFDEHHHHF1EIIIHFG?HIHIIGEDB<EABCHEHA?@CIIIHFIHIIHGIHIHAHHCGHEHHGGEFHEEFGHF<CH<CFIIHHHGGEIIIIIHHHE?D/D<<DHHDHCIHGGC//CC?EGHHHFIHECDEHF1HFHHIIHIIIGHEFEIIHIIIIIHIHHDHHEFCEEIHHHHGEEHGC?<CHCEEEHC1@1@HHGC1EEEEHCDHHDD@?D
@HISEQ:969:HM2KJBCX2:2:1101:17981:36743 2:N:0:ACTATGCA
TCACTTGGTGCGCCCAACTATCCCTATTAATCATTACGTCAATCCTAGAAACCAACAAAATAGGTTTGAACGTCCTATTTCATTATTCCATGCTACTGTATTCAAGCGTTAGCCTGCTTTAAACACTCTAATTTTTTCAAAGTAACAGTCCTGTTTCCCTGCAACACCAAATTAATGGCATTACAGTTCTTCAGAAAGGAGGAATCAGCGAAACCAGTTCATATCAGTGGCACGACCAACCTGCTGACCCCGAAATTCAACTACGAGCTTTTTAACTGCAACAACTTTAATATACGCTATTGGAGCTGGAATTACCGCGGCTGTTGGCACCAGACTTGCCCTCCAA
+
B0<<DC@@GH1CHD?=FGC?1DHEEHC@HFFHIHHFC@HF=GH1@111DEH@1FHH?1C1DC1<<1<<GHHGE@EHHE<F1CC11CD@1<<1<FE1HFHHH?HCGIFHGHHE@HECEGHGCCFFG?HCHEIIHHH?AEHHIHIHHGF@HIHHIHHIHIIIIHIIHHIHHHFCFIIIIIHFEGIHII:E@IHGHGIII;IHHHHHEHHE7EGCHCIIIGIIIIIHHHHHHIIIHIHGHGHIIIIIHHIHGIIIIHGHHEHEHHF@HHD0HCHHGEIHDHHHHIHHHIIHGIIIIHIHHHHHH?FHGIHHIIIIIIIHHHEHIHFFHHHEIIIHIHHGIHHHHADDDB
@HISEQ:969:HM2KJBCX2:2:1101:15233:36288 2:N:0:ACTATGCA
TCACTTGGTGCGCCCAACTATCCCTATTAATCATTACGTCAATCCTAGAAACCAACAAAATAGGATCAAACGTCCTATTTCATTATTCCATGCTAATGTATTCAAGCGTTAGCCTGCTTTAAACACTCTAATTTTTTCAAAGTAACAGTCCTGTTTCCCTGCAACACCAAATTAATGACATTACAGTTCTTCAAGAAGGAGGAACCAGTAAAGCCAGTACATACCAGAGGCACGACCAACTTACTAATCCCGAAATTCAACTACGAGCTTTTTAACTGCAACAACTTTAATATACGCTATTGGAGCTGGAATTACCGCGGCTGCTGGCACCAGACTTGCCCTCCAA
+
DDDDDIIIHEHIIGIIIIIIIHHIIIIIIIHIIIIIIIIIIIIIIIIIIIIHIIIIIIIHIIHHFHHIHIHHHIIIIIIIIIIIIIIIIHHEGHHHHHHHIIIIIIIIIHIIIIIIIIIIHIIIIIIIHIIIIIIIHIIHIIIIIIHIIIIIIIIIIIIIIIIIIIHIIIHHIIIIIIIIIHIIIIIIIIIIIIHIHIIIIIIIIHIIIIIIIIIIIIIHIIIHIIIIHIIIIIIIIIIIIIIHHIIHGIIIIIIIIIIIHHHIIIHIIIIIIIHIIIIIIIIIIIIIIIIIIIIIIIIIHIIIIIIIIIIIIIIIIIIIIIIIIIIIIIIIIIIIIIIIIDDDDD
@HISEQ:969:HM2KJBCX2:2:1101:9448:36564 2:N:0:ACTATGCA
TCACTTGGTGCGCCCAACTATCCCTATTAATCATTACGTCGATCCTAGAAACCAACAAAATAGAATCAAACGTCCTATTTCATTATTCCATGCTAATGTATTCAAGCGCGAGCCTGCTTTAAACACTCTAATTTTTTCAAAGTAACAGTCCTGATTTCCCACGACACCAAATTAATGACATCGTGGTTCGTCAGAAGGTAGGAATCAATTTGACCAGTACGTACCGAGGCACGACCGATCAACTGATCCCGAAATTCAACTACGAGCTTTTTAACTGCAACAACTTTAATATACGCTATTGGAGCTGGAATTACCGCGGCTGCTGGCACCAGACTTGCCCTCCAA
+
DDDDDIIHIIIIIIIIIIIIIIIIIIIIIIIIIIIIIIIIIIIGHHHHIIIIIIIIIFHIHHHIIIIIIIIIIHIHIIIIHHHIHIHHIIIIIHHHIIHIIHIIIIHHHHHIIIIIHIIHIIIIIHIHIIIIIIHIIIIIHHIIHHHHIIIIHHHIHIIHIIIIIHHIIIIIHIIHIHIHIHIIHIIHIIIIIIIIIHHIIIIIHIIIHIIHHIIIIIIIIIIIIIHIIHIIIIIIIIIIHHHEIIIIHIIIIIGIIIIIIIIIIIIIIIIIIHIIHIHIHIIIIHIIIIIIIIIIIIIIIIIIIIIIIIIHIIIIIIIIIIIIIIIIIIHIIIIIIIIIDDDDD
@HISEQ:969:HM2KJBCX2:2:1101:19661:36660 2:N:0:ACTATGCA
TCACTTGGTGCGCCCAACTATCCCTATTAATCATTACGTCAATCCTAGAAACCAACAAAATAGGGTCGAACGTCCTATTTCATTATTCCATGCTAATGTATTCAAGCGTTAGCCTGCTTTAAACACTCTAATTTTTTCAAAGTAACAGTCCTGTTTCCCTGCAACACCAAATTAATGGCATTACAGTTCTTCAGAAAGGAGGAATCAGCGAAGCCAGTTCATACCAGTGGCACGACCAACCTGCTGACCCCGAAATTCAACTACGAGCTTTTTAACTGCAACAACTTTAATATACGCTATTGGAGCTGGAATTACCGCGGCTGCTGGCACCAGACTTGCCCTCCAA
+
DDDDDIIIIHIIIHHIIIIIIIIIHIIIIIIIIIIIIIIIIIIIIIIIIIIHIHHIIIIIIIIHIIIIHFEHIIIHIIIIIIIIHIIIHIIIIIIIIIIIHIHIIIIIIIIIIIIIIIIHIIIIIIHIIIIIIHIHIIIHIIIIIIIIHIIIIIIIIIIIIHIIHIIIIIHHIIIIIIIIIIIIIIHIIIHIIIIIIIIIHIIIHIIIIIIIIIIIIIIIIIIHIIIIIIIIIIIIIIIIIIIHGIIIIIIIIIIIIIIIIIIIIIIIIIIIIIIIIIIIIIIIHIIIIIHIIIIIIIIIIIIIIIIIIIIIIIIIIIIIIIIIIIIIIIIIIIIIIIIIIDDDDD
@HISEQ:969:HM2KJBCX2:2:1101:18595:35978 2:N:0:ACTATGCA
TCACTTGGTGCGCCCAACTATCCCTATTAATCATTACGTGGTCCTAAAACCAACAAAATAGAACCATCGTCCTATTTTATTATTCCATGCTAATGTATTCAAGCAAAAATGCCCGCTTTAAACACTATATTTTTTTCAAAGTAAAAGTCCTAGTTCATTGAAACACCCAAGAGCATCCCAATTCACCAGAAGGTAAGAAATTGGCTACACACCGATTCATGCCCCTAAAGGCATGACCGATATATCCCAATCCCGAAATTCAACTACGAGCTTTTTAACCGCAACAACACTAATATACGCTATTGGAGCTGGAATTACCGCGGCTGTTAATACCAGACTTGCCCTCCAA
+
DDBDDIIHIIIIIIIIIIGHHHEGHIIIIIIHHGHIHHHIHHEGFHFHIGIIIIIICGFHGHHFEHFHHHIHIHIIHIIGGHHIHHIIIIIIIHHIIIIIHHGHHHIIIHCHHEHHICHIHGHFCCHHIIIHHEHHGHGIGIIIIIHHHIHIIHGHHHIIIHGHEHEHHIFHHHFHEIHIIHIIIHIIHHIHHHIIIIHIIIIHIHHECEHIHEHH>IHHHIIIIIIIHHCIIIHHIIIIIHCHEFEDIGHIIIIIIIIIIHIHIIIIIHIGHHHGIIIIIIHIIHHIIIIIIIHHHIIHIIIIIIIGIIIIIIIIIIIIIIIIIIIIIIIIIIIGIHIIIIHHDDDDD
@HISEQ:969:HM2KJBCX2:2:1101:8721:37076 2:N:0:ACTATGCA
TCACTTGGTGCGCCCAACTATCCCTATTAATCATTACGGTGATCCTAGAAACCAACAAAATAGAACCATGCCGTCCTATTTTATTATTCCATGCTAATGTATTCAGGCACTGGCCTGCTTTGAGCACTCTAATTTTTTCAAGGTAATAGTCCTGCTTCCCCAACGCACCAAGTGAATGGCATGCTGGTTATTCAGAAGGTAAGAACCCACCACACCAGTACGGACAATGAAGCCCGACCGATGGACAGATTCCGAAATTCAACTACGAGCTTTTTAACTGCAACAACTTTAATATACGCTATTGGAGCTGGAATTACCGCGGCTGCTGGCACCAGACTTGCCCTCCAA
+
DDDDDIIIIGHIIHIHIIIHIIIIIIIIHIIIIIIIIIIIIHIIIIIIIIIHHIIIIIIHHIIIIIIIIIIEDHIGHHHHIIIIIIIIGIIIGIIGIIIIIGIIIIIIIIIIIIIIIIIHIIGGGIIIHIHHIIIIIHHEGIIIIIIHIHHIIIIIIIIIIIIIIIIIIIIIIIIHHIIIIIHHIIIIIIIIIIIIIIIIIIIIHIIIIIIIIIIIIIIIIIIIIIIIIIIIIIIIIIIIIHIIIHGIIIIIIIIIIIIIIIIIIIIIIIIIIIIIIIHIIIIHIIIHFIIIIIIHIIIIIIIIIIIIIIIIIIIIIIIIIIIIIIIIIIIIIIIIIIIIIIIDDDDD
@HISEQ:969:HM2KJBCX2:2:1101:18692:37620 2:N:0:ACTATGCC
TCACTTGGTGCGCCCAACTATCCCTATTAATCATTAAGGTGGTCCTAGAAACCAACAAAATAGAACCATGCCGCCCTATTTTATCATTCCATGCTAATGTATTCAAGCAAAAATGCCTGCTTTAAACACTCTAATTTTTTCAAAGTAAAGGTACTGGTTCCCCGCGGCATCCAATTAATGACATCGCAGTTCTCCAGAAGGTGAGAAATTGACTGCACCAGTTCATACCCCGTGAGGCACGACCGATGCGCCAAACCAAAAATTCAACTACGAGCTGTTTAACTGCAACAACTTTAATATACGCTATTGGAGCTGGAATTACCGCGGCTGCTGGCACCAGACTTGCCCTCCAA
+
00<001<<CC<C/<<EE01<111<1<11<1<E<F<D11<<1<<1111D<C1<111<EF@1<<11<11<G111</<//<<<11DE11D1F1<1<F1<11<1<11<<C11<FE11<11111:/</<@F1DG1<<C1C/<C:.1<1D11<D@<11/D1<<.<1<11<...<,-</<//<C@-/-8DG?C..:..:..4..69..9....BGD@0FCDG0A1680<80@?///.1F<D110HHF.D00CCHD<1<0<11//111<<1IIHE<0C011<F<11<D1<1<111<1<1<11<<<1<0E<<<CDC1D1<?G<11G<</C//C<11<111HD1F<<<<1F1HCHH@GDDD<0
@HISEQ:969:HM2KJBCX2:2:1101:8113:38536 2:N:0:ACTATGCA
TCACTTGGTGCGCCCAACTATCCCTATTAATCATTACTTCGGTCCTCAAAACCAATAAAATAGAACCAAAGTCCTATTCTATTATTCCATGCTAATGTATTCGAGCTGAAAAGCCTGCTTTGAACACTCTAATTTTTTCAAGGTAAAAGTTCTGTGACGCTTTGGTCACCCAATAAAGGGCAGCCAAAGTTCCCAGAAGGTTTGTTCAGCCCGGTCGGAAATCGCAGTACATGATCAGAGAATAACAATTCCCAATCAGACCGCCCGACCAAAGGCCTGAAATTCAACTACGAGCTTTTTAACTGCAACAACTTTAATATACGCTATTGGAGCTGGAATTACCGCGGCTGCTGGCACCAGACTTGCCCTCCAA
+
DBBDDIHIIGIIIIIIIIIIIIIIIIIIIIIIIIIIHIIIIIIIIIHIIIIIHHIIGIIIIHHHHIIIHIIIIIIIIIIIIIIIHIGEHHIHIIIIHHHHICGHIIIIIIHIHCHHIIGHGHIIIIIIHIIIIIHHHHHHIHIIIIIIIHHHHIHHHIIIIIIIIHIIHFHIGIHHI;IHGHGIHIHIIHHHHHIIIIIIIIIIIIIHIIIIIIIIIHIIHIHIIIIIIIIIIIGIIIIHHHHIIIIHHHHIGIHHHIIHIHIIHHHIHHHDIHHED1IIIIIIIIIIIIIIIIIIIIIIHHGIIIIIIHHIGHIIIIIIHIIIIIIIIIIIIIIIIIHIIIIIIIIIIIHIIIIIIIIIIIIIIIHHDDDDD
@HISEQ:969:HM2KJBCX2:2:1101:18011:38308 2:N:0:ACTATGCA
TCACTTGGTGCGCCCAACTATCCCTATTAATCATTACGTCAATCCTAGAAACCAACAAAATAGGATCAACGTCCTATTTCATTATTCCATGCTAATGTATTCAAGCGCGAGCCTGCTTTAAACACTCTAATTTTTTCAAAGTAACAGTCCTGATTCCCCGCCACACCAAATTAATGACATGATGGTTCGTCAGAAGGTAGGAATCAGTAACACCAGTACGTACCGAAGGCACGACCAACGTACTAATCCCGAAATTCAACTACGAGCTTTTTAACTGCAACAACTTTAATATACGCTATTGGAGCTGGAATTACCGCGGCTGCTGGCACCAGACTTGCCCTCCAA
+
DDDDDIIIIIIIIIIIIIIIIIIIIIIIIIIIIIIIIHIIIIIIIIIIIIIIIIIIIHIIIIHHIIIIIIIIIIIHIIIIIIIHIIIIIIIIIIIIHIIIIDHIIHGIIIIIIIIHIIIIHIIIIHIIHIIIIIIHHIIIIIIIIIIIIIIIIIHHIIHIIIIIIIIIIIIIIIIIIIIIIHHIIIIIIIIIIIIIIIIIIIIIIIIIIIIIIIIIIIIIIIIIIIIIIIIIIIIHIIIIIIIHHIIIIIIIIIIIIIIIIIIIIIIIIIIIIHIIIIIIIIIIIIIIIIIIIIIIIIIIIIIIIIIIIIIIIIIIIIIIIIIIIIIIIIIIIIIIIIIIDDDDD
@HISEQ:969:HM2KJBCX2:2:1101:7789:38833 2:N:0:ACTATGCA
TCACTTGGTGCGCCCAACTATCCCTATTAATCATTACGTCAATCCTAGAAACCAACAAAATAGGATCGAACGTCCTATTTCATTATTCCATGCTAATGTATTCAAGCGTTAGCCTGCTTTAAACACTCTAATTTTTTCAAAGTAACAGTCCTGTTTCCCTGCAACACCAAATTAATGACATTACAGTTCTTCAGAAAGGAGGAATCAGCGAAGCCAGTGCATACCAGTGGCACGACCAACCTGCTGACCCCGAAATTCAACTACGAGCTTTTTAACTGCAACAACTTTAATATACGCTATTGGAGCTGGAATTACCGCGGCTGCTGGCACCAGACTTGCCCTCCAA
+
?D@DBHIHHEECHHDH?EHHIIIFFHHHHIIIHIGIIIIIICHHCHEHHHIIIFHIIHIIIIH?HFHEHHHIHHHHHIIHHHEEHCGGHHIHIIIIIIIHIHHHHHFHIIIIHIIIHHHHHIHHHIIIIIIIIHHHIHHIHHIIIIIIIIIIIIIIIIIIIIIIIHHIIHIIIIHHHIIHEHIIIIIIIIHHHHHIIIIIIGIIHIIHIIIHIGHHHHIIIIIIHHGIHHGIIHHDHHFGHIHEEIHHIIIHIIHIIIIIHIIIIIIIIIIIIHHIIHIHIIIIIIIHIIIIGIIIHIIIIIHIIIIIIIIIHIHIIIIIIIGIIIIIHHIIIIIHIIIIIDCDDD
@HISEQ:969:HM2KJBCX2:2:1101:4302:39338 2:N:0:ACTATGCA
TCACTTGGTGCGCCCAACTATCCCTATTAATCATTACGTCAATCCTAGAAACCAACAAAATAGGATCAACGTCCTATTTCATTATTCCATGCTAATGTATTCAAGCGCGAGCCTGCTTTAAACACTCTAATTTTTTCAAAGTAACAGTCCTGATTCCCCGCCACACCAAATGAATGACATGATGGTTCGTCAGAAGGTAGAAACCAGTAACACCAGTACGTACCTAAGGCACGACCAACGTACTGATCCCGAAATTCAACTACGAGCTTTTTAACTGCAACAACTTTAATATACGCTATTGGAGCTGGAATTACCGCGGCTGCTGGCACCAGACTTGCCCTCCAA
+
DDCDDIIIHHIIIIIIIIIIIIIIIIIIIIIIIIIIIIIIIIIIIIIIIIIIIIHIIHIIIIHHIIIHIHIIIIIGIIIIIHIIIHIGIIIGHIIIIIHIIHHHCHHHHHHIIIIIIIIHIIIIIIIHHIIIIIIIGHHHIIIIIIIHIHIHIIIIIIIHEHIIIIIIIFIIIIIIIIIIIIIIIIIIIIIIIIIIIIIGIHIIIIIIIIIIIIIIIIIIIIGIIIIIHIHIIIIHIIIIIHHIIIIIGIIIIGHIIIIHIIIIIHIIIIIIIIIIIIIIIIIIIIIIIIIIIIIIIIIIIIIIIHIIIIIIIIIIIIIIIIIIIIIIIIIIIIIIIIHIDDDDD
@HISEQ:969:HM2KJBCX2:2:1101:8495:39928 2:N:0:ACTATGCA
TCACTTGGTGCGCCCAACTATCCCTATTAATCATTACGTCAATCCTAGAAACCAACAAAATAGAATCAAACGTCCTATTTCATTATTCCATGCTAATGTATTCAAGCGCGAGCCTGCTTTAAACACTCTAATTTTTTCAAAGTAACAGTCCTGATTTCCCGCGACATCAAATTAATGACATCGTGGTTCGTCAGAAGGTAGGAATCAATTTGACCAGTACGTACCGAGGCACGACCGATCAACTGATCCCGAAATTCAACTACGAGCTTTTTAACTGCAACAACTTTAATATACGCTATTGGAGCTGGAATTACCGCGGCTGCTGGCACCAAACTTGCCCTCCAA
+
DDDDDIIIIIIIIIIIIIIIHIIIIIIIIIIIIIIIIIIIIIIIIIIIIIIIIIIIIIIIIIIIIIIIIIGIHIIIIIIIIIIIIIIIIIIIHIIIIIIIIIHIIIIIIIIIIIIIIIIIIIIIIIIIIIIIIIHIIHIIIIIIIIIIIIIIIIIIIIIIIIIIIIIIIIIIIIIIIIIIIIIIIIIIIIGIIIIIIIIIIIIIIIIHIIIIHIIIIIIIIIIIIIIIIIIIIIIIIIIIIIHHIIIIIIIIIIIIIIIIIIIIIIIIIIIIIIIIIIIIIIIIIIIIIIIIIIIIIIIIIIIIIIIIIIIHIIIIIIIIIIIIIIIIIIIIIIIIIIIIDDDDD
@HISEQ:969:HM2KJBCX2:2:1101:16959:40127 2:N:0:ACTATGCA
TCACTTGGTGCGCCCAACTATCCCTATTAATCATTACGGTGATCCTAGAAACCAACAAAATAGAATCATGCCGTCCTATTTTATTATTCCATGCTAATGTATTCAAGCAAAATGCCTGCTTTAAACACTCTAATTTTTTCAAAGTAAAGGTCCTGGTTCCCCGTGACACCCAATTAAGGGCATCGCGGTTCTCCAGAAGGTGAGAAATTGACTACACCAGTTCATACCCCTTAAGGCACGACCGATGTGTCAATCCCGAAATTCAACTACGAGCTTTTTAACTGCAACAACTTTAATATACGCTATTGGAGCTGGAATTACCGCGGCTGCTGGCACCAGACTTGCCCTCCAA
+
DDDB@HH?FHHICHIHHHHGIHEEHIHHIHCHHEHFHEEGECGHCH?DHG?FGEGHHHI?HHHCF?CEGCEHH@<FGEH1<CCHEHEHGH?GHHHGE111<<FHH@HEF@CHHCDGCEDGHHHCEG@GHHGFHC@EHHIIIEHHC?IIIIIHIIHHHHIHFHHHHDGEHEF@HG@EIIIIIHHDIHIIIIIHHHHHCHHIGIIIHHEHFIIIIIIH@HGHD6HF@CHFIHEIIIHHCCHECIIHHHHHHFDHH?IIIIHHHHHEHIHIIHIHHEIHHEHEFHGF@EIHHDG@FHFHHEHCDCHFHIIIHFHHCIIHIIIHIHHCIIIIIIGIIIIIIIIHIIHIIIHDADD@
@HISEQ:969:HM2KJBCX2:2:1101:8602:39165 2:N:0:ACTATGCA
TCACTTGGTGCGCCCAACTATCCCTATTAATCATTACGTCAATCCTAGAAACCAACAAAATAGGATCGAACGTCCTATTTCATTATTCCATGCTAATGTATTCAAGCGTTAGCCTGCTTTAAACACTCTAATTTTTTCAAAGTAACAGTCCTGTTTCCCTGCAACACCAAATTAATGACATTACAGTTCTTCAAGAAGGAGGAATCAGTAAAGCCAGTACATACCATTGGCACGACCAACCTACTGACCCCGAAATTCAACTACGAGCTTTTTAACTGCAACAACTTTAATATACGCTATTGGAGCTGGAATTACCGCGGCTGCTGGCACCAGACTTGCCCTCCAA
+
@DBD?<@EG@?<CGHHHHHHIEHEGHFHHECCE@@<<DHHH@EH1F@1CHHHHICHHHHEECHG?GHHGHHIH?CEHHGHH1CC<<FC111<D1CE6F@HHIHEFHF@DEIHHGFFHAGHHFHCGHIHH@FEHGHFHHHIIHHGEGHHGGHIIHECGIIHHHHFCDDGHCGFHHHHHIHFCCHHH@FE@///@DDIHHGCFF<CDFEHHFGHF@GHGEEHEGHHHIIIHFGHHHEGHHHHHIII1@CHCCGCEFFC@@IIHECEE@IHFHFF@FCHIHHHIHEHCG<CCC@HIIHHHCC1FCFGEHEHHHHEDEHHHHEGHCH?IIIHCEIHHIHIIIHHHDB@@?
@HISEQ:969:HM2KJBCX2:2:1101:2592:40752 2:N:0:ACTATGCA
TCACTTGGTGCGCCCAACTATCCCTATTAATCATTACGTCAATCCTAGAAACCAACAAAATAGGATCAAACGTCCTATTTCATTATTCCATGCTAATGTATTCAAGCGTTAGCCTGCTTTAAACACTCTAATTTTTTCAAAGTAACAGTCCTGTTTCCCTGCAACACCAAATTAATGACATTACAGTTCTTCAAGAAGGAGGAACCAGTAAAGCCAGTACATACCAGAGGCACGACCAACCTACTAATCCCGAAATTCAACTACGAGCTTTTTAACTGCAACAACTTTAATATACGCTATTGGAGCTGGAATTACCGCGGCTGCTGGCACCAGACTTGCCCTCCAA
+
DDDDDIIIIIIIIIIGIGIIHIIIIIIIIHIIIIIIIIIIIIIIIIIIIIIIIIIIIIGGIIIIGHHHHIHIIIGEHIIIIIIHIIIGEHIIIIGHIIIIIHIHHIHIIIIIIIHIIIIIIIIHIIIHHIHIIHIIIHHIIHIIHIHIIIIIIIIHIIIIIIIIIIIIIIHHHHIIHIIIIIIIIIHIIHIIIIIIIIIIIIIIIIIIIIIIIIIIIIIIIIIIIIII<IIIIIIIIIHIIIHFGIIIIIIIIIIIIIIIIIIIIIIIIIIIIIIIIIIIIIIIIIIIIIIIIIIIIIIIIIIIIIIIIIIIIIIIIIIIIIIIIIIIIIIIIIIIIIIIIDDDDD
@HISEQ:969:HM2KJBCX2:2:1101:14995:41424 2:N:0:ACTATGCA
TCACTTGGTGCGCCCAACTATCCCTATTAATCATTACGGTGATCCTAGAAACCAACGAAATAGAATCAGTCCGTCCTATTTCATTATTCCATGCTAATGTATTCAGACGATAGTCTGCTTTAAACACTCTAATTTTTTCAAAGTAACAGTCCTGATTTCCCATCACACCAAATAAATGGCATGAAAGTTCCTCAGAAGGTAGAGATCCATCTCACCAGTGCAGACAATTAAGCCTGACCAATGGGTAGACCCCGAGGTTCAACTACGAGCTTTTTAACTGCAACAACTTTAATATACGCTATTGGAGCTGGAATTACCGCGGCTGCTGGCACCAGACTTGCCCTCCAA
+
DDDDDIIIIHHHIIIIIIIIIIIIIIIIIIIIIIIIIIIIHIIIIIHIIIIIIIIIIIIIIIIIIIIIIIIIIIIHIIIHIIIIIIIIIIIIIHIIIIIIIHIIIIIIIIIIIHIIIIIHIIIIHIIIIIIIIIIIHIIIIIIIIIIIIIIIHIIIIIIIIIIIIIIIIIIIIIIIHIHIIIIIIIIIIIIIIIIIIIIIIIIIIIIIIIIIIIIIIIIIIIIIIIIIIIIIIIIIIIIIIIIIHHFIIIIIIIIIIIIIIIIIIIIHIIIIIIIIIIIIIIIIIIIIIIIIIIIIIIIIIIIIIIIIIIIIIIIIIIIIIIIIIIIIIIIIIIIIIIIIIIIDDDDD
@HISEQ:969:HM2KJBCX2:2:1101:20603:41390 2:N:0:ACTATGCA
TCACTTGGTGCGCCCAACTATCCCTATTAATCATTACGTCGATCCTAGAAACCAACAAAATAGAATCAAACGTCCTATTTCGTTATTCCATGCTAATGTATTCAAGCGTGAGCCTGCTTTAAACACTCTAATTTTTTCAAAGTAACAGTCCTGATTCCCCATGACACCAAATTAATGACATCATGGTTCGTCAGAAGGTAGGAATCAATAATACCAGTACGTACAATAGCACGACCAATAAATTAATCCCGAAATTCAACTACGAGCTTTTTAACTGCAACAACTTTAATATACGCTATTGGAGCTGGAATTACCGCGGCTGCTGGCACCAGACTTGCCCTCCAA
+
DDADBIIIII?HHIIHIIIIIIHIIHIIIIIIIIIIIIIIIIHIIIIIIIIIIIIIIIIIIIIIIIIIIIHHHIGIIIIIIIIIIIIIHHHIHHHIIIHHHHHHIEHHHHHIHHIGHHHHHIIHIGIGIGIIIHHHHHIIHEHHIIHHFFHHHHHIIIIHIIIHEIHGIHHHGIIIGIIHHIIHHGIIHHGEIHHIIIIIHIIHGEIHGEHGHEFHHEGHIIIIIIHHH=IGIIHIIIHIIHHCHHHDDFHIIIHHHHHHIIIHHEEHEHGCEHHIGIIHHHGEHIHIIHDIIIIIIHEHHCHHHHHG@IIHF?/HGIIIIHHIHHIIIIIIIIIIIIIIDBDD@
@HISEQ:969:HM2KJBCX2:2:1101:8733:40486 2:N:0:ACTATGCA
TCACTTGGTGCGCCCAACTATCCCTATTAATCATTACGTCGATCCTAGAAACCAACAAAATAGAATCAAACGTCCTATTTCGTTATTCCATGCTAATGTATTCAAGCGTGAGCCTGCTTTAAACACTCTAATTTTTTCAAAGTAACAGTCCTGATTCCCCATGACACCAAATTAATGACATCATGGTTCGTCAGAAGGTAGGAATCAATAATACCAGTACGTACAATAGCACGACCAATAAATTGATCCCGAAATTCAACTACGAGCTTTTTAACTGCAACAACTTTAATATACGCTATTGGAGCTGGAATTACCGCGGCTGCTGGCACCAGACTTGCCCTCCAA
+
CDDDDIHIIIHIGHIIIIHIIIIIIIIIIIIIIIIIIIIIIIIIHIHHIIIIIIIIIIIHHHIHIIIIII?GHHIGHIIIIIIIIIIEHGIIIIIIIIIIIIIIIIIHIIIIIIIIIHHHIIHIIIIIIHHIIHIHIIIIIIHIIIIIHIIIIHIHIHIIIIIIIIIIIIIHIIIIIIIIIIIIIIIIIIIIIIIIIIIIIIIIIIIIIIIIIIIIIIIIIIIIIIIIIIIIIHHHIIIIIIIHIIIIIIIIIIIIIIIIIHIIIIIIIIIIIIIIIIIIIIIIIIIIIIIIIIIIIIIIIIIIIIIIIIIIIIIIIIIIIIIIIIIIIIIIIIIIIIIIDDDDD
@HISEQ:969:HM2KJBCX2:2:1101:17019:42098 2:N:0:ACTATGCA
TCACTTGGTGCGCCCAACTATCCCTATTAATCATTACGGTGATCCTAGAAACCAACGAAATAGAATCAGTCCGTCCTATTTCATTATTCCATGCTAATGTATTCAGACGATAGTCTGCTTTAAACACTCTAATTTTTTCAAAGTAACAGTCCTGATTTCCCATCACACCAAATAAATGGCATGAAAGTTCCTCAGAAGGTAGAGATCCATCTCACCGGTGCAGACAATTAAGCCTGACCAATGGGTAGACCCCGAGGTTCAACTACGAGCTTTTTAACTGCAACAACTTTAATATACGCTATTGGAGCTGGAATTACCGCGGCTGCTGGCACCAGACTTGCCCTCCAA
+
DDDDDIIIIIIIIIIIIIIIIIIIIIHIIIIIIHHHIHHIIHIIIIIHIHIIIIIIIIFHIIEHIGHIHIIHIHHIIHIIIIIIIIIIIIIHIIIIHHIIIIHIIIHIIIIGIIIIIIIHHHIHHHIIIHHIIHIIHHHIIHIIIIHIIIHIIIIIIIIIIHIIIIIIIIIHIIIHIIHGHHHIHHIIHIIIIHHHHIIIHHHHIIIIIIIIIIIIIIIIIIIIIIIIIIIIIIIIIIHIIIIIHHFGHHHIHHHIHIIIIIIIIHIIIHIIIIIIIIIIIIHIIIIIHIIIHIIIIIIIIIIIIHHIIIIIIIIIIIIIIIIIIIIIHGIIIIIIHIIIHIIDDDDD
@HISEQ:969:HM2KJBCX2:2:1101:2559:42130 2:N:0:ACTATGCA
TCACTTGGTGCGCCCAACTATCCCTATTAATCATTACGTCGATCCTAGAAACCAACAAAATAGAATCAAACGTCCTATTTCGTTATTCCATGCTAATGTATTCAAGCATGAGCCTGCTTTAAACACTCTAATTTTTTCAAAGTAACAGTCCTGATTCCCCATGACACCAAATTAATGACATCATGGTTCGTCAGAAGGTAGGAATCAATAATACCAGTACGTACAATAGCACGACCAATAAATTAATCCCGAAATTCAACTACGAGCTTTTTAACTGCAACAACTTTAATATACGCTATTGGAGCTGGAATTACCGCGGCTGCTGGCACCAGACTTGCCCTCCAA
+
DDDDDIIIIIIIIIIIIIIIIIIIIIIIIIIIIIIIIIIIIIIIIIIIIIHIIIIIIIIIIIIIIIIHHIIHIHIIIGHIIHIHIIIIHHIIGIHIIIIHIIIIIHHHIIIHIIIHIHIHIIIIIIIIHIIIIIGIIIHIIIHIIIIIHIIIHIIIIHIHIIIIIIIIIIIIHIIIIIIIIIIIIIIIIIHIIHHIIIIHIIIIHHIHIIIIIIIIIIIIIIIIIIIIIIIIIIIIIIIIIIIHIHHGIIIIIIHHIHHHHEIIIHIIIIIIIIIIIIIIIIIIIIIIIIIHIIIIIIIIIIIIIIIIIIIIIIIIIIIIIIIIIIIIIIIIIIIIIIIIDDDDD
@HISEQ:969:HM2KJBCX2:2:1101:12221:42371 2:N:0:ACTATGCA
TCACTTGGTGCGCCCAACTATCCCTATTAATCATTACGTCAATCCTAGAAACCAACAAAATAGGATCGAACGTCCTATTTCATTATTCCATGCTAATGTATTCAAGCGTTAGCCTGCTTTAAACACTCTAATTTTTTCAAAGTAACAGTCCTGTTTCCCTGCAACACCAAATTAATGACATTACAGTTCTTCAGAAAGGAGGAATCAGCGAAGCCAGTGCATACCAGTGGCACGACCAACCTGCTGACCCCGAAATTCAACTACGAGCTTTTTAACTGCAACAACTTTAATATACGCTATTGGAGCTGGAATTACCGCGGCTGCTGGCACCAGACTTGCCCTCCAA
+
DDDDDIIIIIIIIIIIIIIIIIIIIIIIIIIIIIIIIIIIIIIIIIIIIIIIHIIIIIIIIIIIIIIHIIIIHIIIIIIIIIIIIIIIIHIIIIIIIHIIIIIIIHIIHIIIIIIIIIHIIIIIIIIIIIIIIIIIIIIIIIIIIIIIIIIIIIIIIIIIIIHHHIIIIIHIIIIIIIIIIIIIIIIIIIIIIIIIIIIIHIIIIIIIIIIIIIIIIIIIIIIIIIIIIIIIHIIIIIIIIIIHHIIIIIIIIIIIIIIIIIIIIIIIIIIIIIIIIIIIIIIIIIIIIIIIIIIIIIIIIIIIIIIIIIIIIIIIIIIIIIIIIIIIIIIIIIIIIIIIIDDDDD
@HISEQ:969:HM2KJBCX2:2:1101:12126:42652 2:N:0:ACTATGCA
TCACTTGGTGCGCCCAACTATCCCTATTAATCATTACGGTGATCCTAGAAACCAACGAAATAGAATCAGTCCGTCCTATTTCATTATTCCATGCTAATGTATTCAGACGATAGTCTGCTTTAAACACTCTAATTTTTTCAAAGTAACAGTCCTGATTTCCCATCACACCAAATAAATGGCATGAAAGTTCCTCAGAAGGTAGAGATCCATCTCACCAGTGCAGACAATTAAGCCTGACCAATGGGTAGACCCCGAAGTTCAACTACGAGCTTTTTAACTGCAACAACTTTAATATACGCTATTGGAGCTGGAATTACCGCGGCTGCTGGCACCAGACTTGCCCTCCAA
+
DBDDDIHIIHIHIIIIIIIIIIIIIIIIIIIIHIIIIIIIIIIIIIIIIIIIIIIIIIHIIIIIIIIIHHHCEHIIIIHIIIHIIEHIIIIIIIIIIIHIIHIGIIIIHHHHDGHIHIHIIIIIHIGIIIHHIIIIIIHIIIHHIIIIIHHIIIHHHHIHHHIGCHHIHIIIIIIEHGHHHHHHIHIIIHIHIIHHIHHIHCHGHIIIIHGEHIHIIIHIGHHHHIIIIIIII<IIII=IIHGIHF<IIIIIIIIIIIIIIIHIIIIHHIIIIIIIHIIIIIIGIIIIIIIIIIIIIIIIIIIIIIHIIIIIIIIIIIIIIIIIIIIIIIIIIIIIIIIIIIIDDDDD
@HISEQ:969:HM2KJBCX2:2:1101:6616:44052 2:N:0:ACTATGCT
TCACTTGGTGCGCCCAACTATCCCTATTAATCATTACGGTGATCCTAGAAACCAACAAAATAGAACCATGCCGTCCTATTTTATTATTCCATGCTAATGTATTCAGGCACTGGCCTGCTTTGAGCACTCTAATTTTTTCAAGGTAATAGTCCTGCTTCCCCAGCGCACCAAGTAAATGGCATGCTGGTTATTCAGAAGGTAAGAACCCACCACGCCAGTACGGACAATGAAGCCCGACCAACGGACAGATTCCGAAATTCAACTACGAGCTTTTTAACTGCAACAACTTTAATATACGCTATTGGAGCTGGAATTACCGCGGCTGCTGGCACCAGACTTGCCCTCCAA
+
DDDDDIIIIIIIIIIIIIIIIIIIIIIIIIIIIIIIIIIIIIIIIIIIIIIIIIIIIIIIIIHIIIIIIIIGIHHIIIIIIIIIIIIIGIIIIIIIIIIIIHHIHIIIIIIIIIIIIIIIIIIHIIIIIIIIIIIIIIIIIIIIIIIIHHHIIIIIIIIHHHIIIIIHIIIIIIGHIIIIIIIIIIIIHHIIIIIIIIIIIIIIIIIIIIIIIIIIIIIIIIIIIIIIIIIIIIIIIIIIIIIIIIHIIIIIIIIIIIIIIIIIIIIIIIIIIIIIIIIIIIIIIIIIIIIIIIIIIIIIIIIIIIIIIIHCIIIIIIIIIIIIIIIIIIIIIIIIIIIIIIIDDDDD
@HISEQ:969:HM2KJBCX2:2:1101:11498:44247 2:N:0:ACTATGCA
TCACTTGGTGCGCCCAACTATCCCTATTAATCATTACAGCGGTCCTAGAAACCAACAAAATAGAACCGATGTCCTATTCTATTATTCCATGCTAATGTATTCGAGCAAAGGCCTGCTTTGAACACTCTAATTTTTTCAAGGTAAAAGTCCTGGTTCCCCACGACACCCAGTAAAGGGCATCGGGTTTCCCAGAAGGAAAGACCCGACCGAATCCGTACGCTCGATTAGGAGGACAGATCAGCCAGGTCCAAGGTTCAACTACGAGCTTTTTAACGGCAACAACTTTAATATACGCTATTGGAGCTGGAATTACCGCGGCTGCTGGCACCAGACTTGCCCTCCAA
+
DDDDDIIIIIIIIIIIIIIHHIHIIIIIIIIIIIIIIIHIHIIIIIIIIIIIIIIIIIHIIIHIIIIIIIIIHHIIIIIIIIIIIIIIIIHHIIIHIIIHIIIIIHIIIIIIIIIIIIIHHIIIIHHIIHIIIHIIIIHFHIHIIIHIIIIHIIIIIIIIIIIIIIIIIIIIIIIIIIIIIIIIIIIHIIIIIIIIIIIIIIHHHHHIIIIIIIIIIIIIIIIIIIIIIIIIIIIIHIIIIIHIIIIIIIIIIIIIIIIIIIIIIIIIIIIIIIIIIIIIIIIIIIIIIIIHIIIIIHHIIIIIIIIIIIIIIIIIIIIIIIIIIIIIIIIIIIIIIIIDDDDD
@HISEQ:969:HM2KJBCX2:2:1101:11751:44252 2:N:0:ACTATGCA
TCACTTGGTGCGCCCAACTATCCCTATTAATCATTACGTCGATCCTAGAAACCAACAAAATAGGTTCGATCGTCCTATTTCGTTATTCCATGCTAATGTATTCAAGCGCGAGCCTGCTTTAAGCACTCTAATTTTTTCAAAGTAACAGTCCTGTTTCCCCGCAACAACAAATTAATGCCATCACGGTTCTACAAGAAGGAGGGACCAGTGAGGCCAGTGCATACCAGTGGCACGACCAACCTACTGGCCCCGAAATTCAACTACGAGCTTTTTAACTGCAACAACTTTAATATACGCTATTGGAGCTGGAATTACCGCGGCTGCTGGCACCAGACTTGCCCTCCAA
+
DDDDDIIHIIIIIIIIIIIIIIIIIIIIIIIIIIIIIIIIIIGIIIIGIIIIIIIIHIIIIIHIIIIHIIHHHIHIIIIIIIIIIIIIIHHIIIIIIIIIIIIIIIIIIIIIIIIIIIIIIIIIIIIIIIIIIIIIIHIIIIIHHIIHHIIIIIIHIHIIIHIIIIIIIIIIIIIIIIIIIHHIIIIIIIIIIIIIIIIIIIIIHIIIIIIIIIIIIIIIIIIIIIIIIIIIIIIIIIIIIIIIHIIHIIIIIIIIIIIIHIIIIHIIIIIIIIIIIIIIIIIHIIIIIIIIHHIIIIIIIIIIIIIIIIIIIIIIIIIIIIIIIIIIIIIIIHIIIIIIIDDDDD
@HISEQ:969:HM2KJBCX2:2:1101:7127:44909 2:N:0:ACTATGCA
TCACTTGGTGCGCCCAACTATCCCTATTAATCATTACGTCGATCCTAGAAACCAACAAAATAGGTTCGATCGTCCTATTTCGTTATTCCATGCTAATGTATTCAAGCGCGAGCCTGCTTTAAGCACTCTAATTTTTTCAAAGTAACAGTCCTGTTTCCCCGCAACAACAAATTAATGCCATCACGGTTCTACAAGAAGGAGGGACCAGTGAGGCCAGTGCATACCAGTGGCACGACCAACCTACTGGCCCCGAAATTCAACTACGAGCTTTTTAACTGCAACAACTTTAATATACGCTATTGGAGCTGGAATTACCGCGGCTGCTGGCACCAGACTTGCCCTCCAA
+
D@BD0DHEHHEHIEHEHHEHHHHHHGHII?FEGHII?@HEDHHCHHHECEHGHHHCGEEGHH@EHHIIIIE<HHHHCHHHHHICHHE@<FHHGCGHIHFHHHFHHHGHIIIIHHIHECHHHIIIIIIIIIHHHIIHIIHEHIHGEIHHHHHHHCGHCCHHGIHIIIIHIHEGHHFHHFEFIHHHHHEFIHIIIIIHHHFHHEEHIHIIHHGIIIFIIIHHIIIIIHGHHHGHHIIHIHIHHHFHHHHFHGHIHHIIHIIIIIIGIIHHHHIIIIIIIIIHHIIIIIIIIHIIHEIIIIIIIIIIIIIIIIIIHIIIIIIIIIGIIIHHIIIHHFHIIIGIIDDDDD
@HISEQ:969:HM2KJBCX2:2:1101:6905:44572 2:N:0:ACTATGCA
TCACTTGGTGCGCCCAACTATCCCTATTAATCATTACTTCGGTCCTAGAAACCAACAAAATAAAACCAAAGTCCTATTTTATTATTCCATGCTAATGTATTCAGGCGTAGGCCTGCTTTAAACACTCTAATTTTTTCAAAGTAAAAGTCCTGGTTCCCTGCCGCACCGAATAAACGACACGACAGTTTACCAGAAGGGAAGACCCAGCCAGGACAGTACAAACCCTAAGGCAGACCGTCCAACCAGGCCTAAAATTCAACTACGAGCTTTTTAACTGCAACAACTTTAATATACGCTATTGGAGCTGGAATTACCGCGGCTGCTGGCACCAGACTTGCCCTCCAA
+
DDDDDIIIIEHDHHHHHIHIII?FFHHEHHHIIIGHIIGIHIIIHIIHHIHIIEGIIHHFHHHHHGHHG?GHHHHEHFHHHIHGHEHHFHHGHHHHIIIIHHHHHHIIHHFIIIHHIIHHHGIIIIIIIHHHIIIHHHHIIIGIIIHFIHHEHHHIIIIHHHGIIHIFIHHHHIIIIHHHHIHIHHDIIIIIIIIHHHIHIHGIIIIIIHIIHGIIIIHIHIIIIIIIHIIIIIGIIIIIIIHGIIIHIHIIIIIIHHHIIIHIIIIHIIIHHIHIGIIIHIIIIIHGIIHHIIIHEIIIIHIIIIIIIIIIIIIIIIIIIHIIIIIHIHIIHHHIGIHHBD@DD
@HISEQ:969:HM2KJBCX2:2:1101:1770:45498 2:N:0:ACTATGCA
TCACTTGGTGCGCCCAACTATCCCTATTAATCATTACGGTGATCCTAGAAACCAACAAAATAGAACCATGCCGTCCTATTCTATTATTCCATGCTAATGTATTCGAGCAAAAATGCCTGCTTTAAACACTCTAATTTTTTCAAGGTAAAGGTCCTGGATCCGCAAGACACCCAATTAAGGACATCAAGTTTCTCCAGAAGGTGAGAAATCAACAGCGACAGTTCATACCCCTTAAGGCATGACCATCACGTCAATCCCGAAATTCAACTACGAGCTTTTTAACTGCAACAACTTTAATATACGCTATTGGAGCTGGAATTACCGCGGCTGCTGGCACCAGACTTGCCCTCCAA
+
@BDDBHCCCGHIDIIIGIIIIEH?GFEHEHHIEE1FGHHHHIIHIIIIIHIGEHEHHIHCHHGFHHH?GHI?CGHHD@GHHH@1CHHHGEHHFHGFG@G<CCGFFHHHHIIHIIIIIIHHHHIHFHEHEHHHHGHICHHHIHHHHIHFHHIHHHHHHFHHIHIIHHHHIIGIIHGGIHIIHHHGGEHHEHHHHECIHECHIIIHHGHEGIHHHCIIIIIHHHGGCFEHIIIIIIIHHIIIIIIIIIHEHHFDHHCIHIIIIIIIHFEHHHIIIIIIGIIIIHIIGIHHIHEGHIIHIIHHGIIIIIHHIIIIIHIIIIIIIIIIIIIIIGIIIIIIIIIIIIIIGIIIDDDAD
@HISEQ:969:HM2KJBCX2:2:1101:11454:45202 2:N:0:ACTATGCA
TCACTTGGTGCGCCCAACTATCCTATTAATCATTACGTCAATCCTAGAAACCAACAAAATAGGATCAACGTCCTATCTCATTATTCCATGCTAATGTATTCAAGCGCGAGCCTGCTTTAAACACTCTAATTTTTTCAAAGTAATAGTCCTGATTCCCCGCCACACCAAATTAATGACATGATGGTTCGTCAGAAGGTAGGAATCAGTAACACCAGTACGTACCGAAGGCACGACCAACATACTAATCCCGAAATTCAACTACGAGCTTTTTAACTGCAACAACTTTAATATACGCTATTGGAGCTGGAATTACCGCGGCTGCTGGCACCAGACTTGCCCTCCAA
+
BDDDDHIIIIIIIIHHEGHHIIIIIIIIIIHIIIIHHCHIIIIIIIIHEHHIIIIIGHEHHCHIIIIIIHGHHHIHIIIIHHIIIIGGEHHIGIIIIIIIIIIHIHEGDHFGHIHEHHIFHIIHHHIHIIIIIIHHHHEIIIIIIIHHHHIHIIHHIIIIHHIIIIIIIHIIHIIIHHIIHHIIIIIIIIIHHIIIIIFIIIIIIIIIIIIIIHIIIIIHIHHFHIIHHHIIIIIHIHHHIHHIHHIIIIHHIHHIHHIGIIIIGIIIIIIIHIIIIIIIIHIIIIIIIIIIIIIHHIHIIIIHIIIIIIIIIIIIIIIIIIIIIIIIIIIIIIIIIIIDDDDD
@HISEQ:969:HM2KJBCX2:2:1101:13582:44313 2:N:0:ACTATGCA
TCACTTGGTGCGCCCAACTATCCCTATTAATCATTACGGTGATCCTAGAAACCAACGAAATAGAATCAGTCCGTCCTATTTCATTATTCCATGCTAATGTATTCAGACGATAGTCTGCTTTAAACACTCTAATTTTTTCAAAGTAACAGTCCTGATTTCCCATCACACCAAATAAATGGCATGAAAGTTCCTCAGAAGGTAGAGATCCATCTCACCAGTACAGACAATTAAGCCTGACCAATGGGTAGACCCCGAAGTTCAACTACGAGCTTTTTAACTGCAACAACTTTAATATACGCTATTGGAGCTGGAATTACCGCGGCTGCTGGCACCAGACTTGCCCTCCAA
+
@0@BDHHEDE@E<0<DGC@FHFECD<FE@FEHHIEH<<EHF<CHIC<F1<C1<FHHGHIGIHH1<C1F@GFEHHGDHEEHHH11C1DH1?@?F@1EEHHEHDGHHHHIIIHEHHHHEHHEHHIIIHHEHHHGCGHCGHHHFEHIIIIHHCH@EGF@CEFFGIHHIIIIIIIEHHHIHIHIIIIIHHHGH@0EEIIIHIIIIIIIIHIIIIHHGIIGIIIIIIIHHEGHDIIGIIIIHGHGIGHHEHDHHIHEFIIHHIIHHHEHIIIIHHEIIIHHHHHCIIHHHIHHHHHGCIIIIIIIHIIIIIHEHGIIIIIIIIIIIIIIIIIHIHIIIIHHHIIIIHHDADBD
@HISEQ:969:HM2KJBCX2:2:1101:18770:46136 2:N:0:ACTATGCA
TCACTTGGTGCGCCCACCAATCCCTTTTAATCATTACGTCGATCCTGGAACCCAACAAAATAGAATCAAAGTTCCTTTTTCATTATTCATTGCAAATGTATTCAAGCGCGAGCTTGCTTTAAACACTCTAATTTTTTCAAAGTAACAGTCCTGATTTCCCGCGACACCAAATTAATGACATCGTGGTTCGTCAGAAGGGAGAAACCAATAATGCTAGTACGTACAAAGTACGACCGACATATTAGTCCCGAAATTCAACTACGAGCTTTTTAACTGCAACAACTTTAATATACGCTATTGGAGCTGGAATTACCGCGGCTGCTGGCACCAGACTTGCCCTCCAA
+
DDDDDIIIIIIIII/G10111<D111<1<11<1<11<111</1<0111<C1<0D1<CGH1111<111<F1111<111<D<11<<1<1<111111IIIIIHIHIHI9I:I:I9HH9IIHHHII8IHIIIII9IIIIIIIIIF9GII9IIIIIIIIIIIHHIGIIIIIIHIIGIIIIIIGGIIIGIHGIIGIGGIGIIIIGIIIIGIGIGGIIIGIGIIIIIGIGFIHIGGGIGGIIIIGGGHHHIGIIIGGIIIIIIIIIIIIIIIIIIIIIIIIIIIIIIIIIIIIIIIIIIIIIIIIIIIIIIIIIIIIIIIIIIIIIIIIIIIIIIIIIIIIIIIIIDDDDD
@HISEQ:969:HM2KJBCX2:2:1101:18352:46125 2:N:0:ACTATGCA
TCACTTGGTGCGACCCAACTATCCCTATTAATCATTACGTCAATCCTAGAAACCAACAAAATAGGATCAAACGTCCTATTTCATTATTCCATGCTAATGTATTCAAGCGTTAGCCTGCTTTAAACACTCTAATTTTTTCAAAGTAACAGTCCTGTTTCCCTGCAACACCAAATTAATGGCATTACAGTTCTTCAGAAAGGAGGAACCAGCAAAGCCAGTGCATACCAGTGGCACGACCAACCTGCTGATCCCGAAATTCAACTACGAGCTTTTTAACTGCAACAACTTTAATATACGCTATTGGAGCTGGAATTACCGCGGCTGCTGGCACCAGACTTGCCCTCCAA
+
DDBADHIIHHHDIIIHIIHIEHHGHHIIHIFHIIIIIIIIIHHIEHIIHHHHHIIHHHIIIIIGHHHHHIGHIEHEHFGHHEHHHIIIHHIHHGHHIIIIIHHIHHDIHIIHHHFHHHHHHEHHHHHIIIIIIHHHGHHIIHIIIIIIIHHGGHHHIHHIHHGIHIIIIIHHHIIIIIHHIHGIIIHIIHHIIIIHHHHIHIIHHIIIIIIHGIHIIIIHIIIIIIIIIIIIIIIIHIGIIGIHHEIIHIIIIIIIIIHHHIIIIIIIIIHIIIIIIIGIIHIIIIHIIIIIIIIIIIIIIIIIIIIIIIIIIIIIHIIIIIIIIIIIIIIIIIIIIIIIIIDDDDD
@HISEQ:969:HM2KJBCX2:2:1101:2427:46763 2:N:0:ACTATGCA
TCACTTGGTGCGCCCAACTATCCCTATTAATCATTACGTTGTACCTAGAAACCAACAAAATAGGTTCGAACGTCCTATTTCATTATTCCATGCTAATGTATTCAAGCGTTTGCCTGCTTTAAACACTCTAATTTTTTCAAAGTAACAGTCCTGACTCCCCACAACACCAAATTAATGACATCATGGTTCATCAGAAGGGAGAAATCAACGACGCCAGTGCGTACCGAAGGCACGACCGACGTATTGATCCCGAAATTCAACTACGAGCTTTTTAACTGCAACAACTTTAATATACGCTATTGGAGCTGGAATTACCGCGGCTGCTGGCACCAGACTTGCCCTCCAA
+
DDDDDHIHIHIIIHHHIHIHIIEHGHIIIIIHGFIIIIIIIIGHHHHHIHHCHIHIHHH@F@EHHIHHGHIIIHIHHIIIGHIIIHIEHCHCHII1GHIIHHHHHHHHIHHHHIHFFHHDFHHIHHHHHHIIHHHIHHIIHIHGHIHIHHGHHGHIGGIFIIIIIHGEHHHHHHEHIEHHHIIHHHIHIHIHIHIIIHGHEHHIH?IHHCHHHGGEIIIIIIHHFIIHEFEIIIIIIIIHEHHHDCDCHDHHHEHIIGHFIIHHHHGIHHHIHIHHHHIHHIHIIHGCHIIIIIIHGIIIHHHIGHHEHHGIIIHHIIIHHGIHIIIHIGHIIHHFHIHHH@@DAD
@HISEQ:969:HM2KJBCX2:2:1101:10421:47722 2:N:0:ACTATGCA
TCACTTGGTGCGCCCAACTATCCCTATTAATCATTACGTCAATCCTAGAAACCAACAAAATAGGATCGAACGTCCTATTTCATTATTCCATGCTAATGTATTCAAGCGTTAGCTTGCTTTAAACACTCTAATTTTTTCAAAGTAACAGTCCAAATTCCCCGCAACACCAAATTAATGGCATTACGGATCATCAGGAAGGAGGAATCAGTGAGACCAGTACATACCAGAGGCATGACCAATCTACTAACCCCGAAATTCAACTACGAGCTTTTTAACTGCAACAACTTTAATATACGCTATTGGAGCTGGAATTACCGCGGCTGCTGGCACCAGACTTGCCCTCCAA
+
CDDDDIIHHHHDHHIIIIIIHIIIIIIIGIIIIIIIHHIIIIIHIHHGHIIIIHHIIIIHIIIHGIIIIIIIIIHIHIIIIHIIIIIGHHIHHHHIIIIIIIIIIIIIIIIIIIIIIIIIHHHIIIIIHIHIIIIIIIIIIIIIIIIIIIIIIIIIHIHIHIHIHIIIIGIIIIGIIIIIIIHHHIIIIHHIIIIIIIIIHIIIIIIIIIIIIIIIIIIIIIIIIIHIIHIIIIIIIIHGHHHHGHIIIIHIIIHHFIIIIIHIIIIIIIIIIIHIHIIIIIIIIIIIIIIIIIIIIIHIIIIHIIHIIIIIIIIIIIIIIIHIIIIIIIIHIIIIIIIIIDDDDD
@HISEQ:969:HM2KJBCX2:2:1101:1964:47555 2:N:0:ACTATGCA
TCACTTGGTGCGCCCAACTGTCCCTATTAATCATTACGGTGATCCTAGAAACCAACAAAATAGAACCATGCCGTCCTATTCTATTATTCCATGCTAATGTATTCGAGCAAAAATGCCTGCTTTAAACACTCTAATTTTTTCAAGGTAAAGGTCCTGGATCCGCAAGACACCCAATTAAGGACATCAAGTTTCTCCAGAAGGTGAGAAATCAACAGCGACAGTTCATACCCCTTAAGGCATGACCATCACGTCAATCCCGAAATTCAACTACGAGCTTTTTAACTGCAACAACTTTAATATACGCTATTGGAGCTGGAATTACCGCGGCTGCTGGCACCAGACTTGCCCTCCAA
+
DDDDDIIIIIIIIIIIIIIIIIIIIIIIIIIIIIIIIIIIIIIIIIIIIIIIIIIIIIIIIIIIIIIIIIIIHIIIIHIIIIIIIIIIIIHIIIIIIIIIGHHIIIHIIIIIIIIIIIIIHHIIIIHIHHHIIIIIIHIIIIIIIIIIIIIIIIIIIIIIHIIIIIIIIIIIIHIIIIIIIIIIIIIIIIIIIIIIIIIIIIIIIIIIIHIIIIIHIIIIIIIIIIIIIIIIIIIIIIIIIIIIIIIIIIHHIIIIIIIIIIIIIIIIIHIIIIIIIIIIIIIIIIIIIIIIIIIIIIIIHIIIIIIIIIIIIIIIIIIIIIIIIIIIIIIIIIIIIIIIIIIIIIIIDDDDD
@HISEQ:969:HM2KJBCX2:2:1101:4510:47941 2:N:0:ACTATGCA
TCACTTGGTGCGCCCAACTATCCCTATTAATCATTACGTCAATCCTAGAAACCAACAAAATAGGATCAACGTCCTATTTCATTATTCCATGCTAATGTATTCAAGCGCGAGCCTGCTTTAAACACTCTAATTTTTTCAAAGTAACAGTCCTGATTCCCCACCACACCAAATTAATGACATGATGGTTCGTCAGAAGGTAGAAATCAGTAACACCAGTACGTACCGAAGGCACGACCAGCGTACTAATCCCGAAATTCAACTACGAGCTTTTTAACTGCAACAACTTTAATATACGCTATTGGAGCTGGAATTGCCGCGGCTGCTGGCACCAGACTTGCCCTCCAA
+
DDDDDIIIHHIIIIIIIIIIIIIIIIIIHIIIIIIIIHIIIIIIIIICGHIIIIIIIIIIIIHHHIIFHIIHHHIIIIIIIIIIIIGHIIIHIIIIIIIHIFHHHHHIIIHIIIIIIIIIIHHHIHHIIHHHIHIIIIIIIHIIIIHHHIIIIIHIHHIHIIIHIIIIIIIIIHIIIIIIIIIGIIIIIIIIIIIIHHIIIIIIIIIIIIIIIIIIIIIIIIIIIIHIIIIIIIIIIIIIIIIHHIIIIHIHHIIIIIIIIIIIGIIIIIIIIIHIIIIHIIIIIIIIIIIHHIHIIIIHIIIIIIIIIIIIIIIIIIIIIIIIIIIIIIIIIIIIIIIIDDDDD
@HISEQ:969:HM2KJBCX2:2:1101:9864:48316 2:N:0:ACTATGCA
TCACTTGGTGCGCCCAACTATCCCTATTAATCATTACGTCGATCCTAGAAACCAACAAAATAGAATCAAACGTCCTATTTCGTTATTCCATGCTAATGTATTCAAGCGCGAGCCTGCTTTAAACACTCTAATTTTTTCAAAGTAACAGTCCTGATTCCCCGCCACACCAAATTAATGACATGATGGTTCGTCAGAAGGTAGGAACCAGTAACACCAGTACGTACCTAAGGCACGACCAACGTACTGATCCCGAAATTCAACTACGAGCTTTTTAACTGCAACAACTTTAATATACGCTATTGGAGCTGGAATTACCGCGGCTGCTGGCACCAGACTTGCCCTCCAA
+
DDDADIHHIEHIIGIIIIIIHHIIIIIIIIIIIIHHHHIIIHIIIIIHHIHIIIIIHIIIHHGHIIIIHI?EHIIIIIGHIIIFHHIFHGHHHHHIHGEGHF@GHHHGHHIHHDHHHHHIHEHGC@HIGHEHIHIIHIHGCEHHHAGHGHEH@FIHIEHHHDHIHIHHIHGHHIHIIIIIIIIIHIIIIIIHIIIIHHIIIIIIH9HIGIIIIIIHHIHHIHII=IHIIIIIGIIIHIIHIIIHGHIIIIIIIHIIIHHEHHHIIHIIHIIHIIHHIIIIIIIHIIIIIIIIHHHIIIIIIIIHIIIIIIIIIIHDIHIIIIHHIIIIIIIIIHHIIIIIIDDDDD
@HISEQ:969:HM2KJBCX2:2:1101:4944:48646 2:N:0:ACTATGCA
TCACTTGGTGCGCCCAACTATCCCTATTAATCATTACGGTGGTCCTAGAAACCAACAAAATAGAACCATGCCGTCCTATTTTATTATTCCATGCTAATGTATTCAAGCAAAAATGCCTGCTTTAAACACTCTAATTTTTTCAAAGTAAAGGTCCTGGTTCCCCGCGGCATCCAATTAAGGACATCGCGGTTCTCCAGAAGGTGAGAAATTGACTGCACCAGTTCATACCCCGTGAGGCACGACCGATGCGCCAATCCCGAAATTCAACTACGAGCTTTTTAACTGCAACAACTTTAATATACGCTATTGGAGCTGGAATTACCGCGGCTGCTGGCACCAGACTTGCCCTCCAA
+
DDDDDIIGIFHIIIIIIIIIIIIIIHIIGIIIIIIIIIIIIIIIIIGIIIIHHIIIIGIIIIIGIIHIIHIGHHIIIIIIIIIIIHIIIIIIFCHHHHICCDGIIHIGIHIIIIIIIHIIHIIHIIHIIIIIIIHHIIIHIHIIIIIIIIIIIIIIIHHHIIHIIIIIIIHIIIIIIIIIIIIGIIIIIHIIIIIIIIIIIIIIIIIIIIIIIIIIIIIIIIIIIIIIIIIIIIIIIIIIIIIIIIIIIIIHIIIIIIIIIIIIIIIIIIIIIIIIIIIIIIIIIIIIIIHIIIIIIIIIIIIIIIIIIIIIIIIIIIIIIIIIIIIIIIIIIIIIIIIIIIIIIIIIDDDDD
@HISEQ:969:HM2KJBCX2:2:1101:4903:48751 2:N:0:ACTATGCA
TCACTTGGTGCGCCCAACTATCCCTATTAATCATTACGTCAATCCTAGAAACCAACAAAATAGGATCAACGTCCTATTTCATTATTCCATGCTAATGTATTCAAGCGCGAGCCTGCTTTAAACACTCTAATTTTTTCAAAGTAACAGTCCTGATTCCCCACCACACCAAATTAATGACATGATGGTTCGTCAGAAGGTAGGAATCAGTAACACCAGTACGTACCGAAGGCACGACCAGCGTACTAATCCCGAAATTCAACTACGAGCTTTTTAACTGCAACAACTTTAATATACGCTATTGGAGCTGGAATTACCGCGGCTGCTGGCACCAGACTTGCCCTCCAA
+
DDDDDIIHIIIIIIIIIIIIIIIIIIIIIIIIIIIIIIIIIIIIIIIIIIIIIIIIGIHIIIHIIIICHIHHIHFHIIIIIIEFHIIGIIIIIGIIHIIIIIIHHIIIIIIIIIHIIIIIIIIIIIIIIHIHIIIHIIHIIIIIIIIIIIIIHIIHIIIIIIIIIIIIIIIHIIIIIIIIIIIIIIIIHIHIIIIIIIIIIIIIIIIHIIIIIIIIIIIIIIIIIHIIIIIIIIIIIIIIIIHHIIIIIIIIIIIIIIIIIIIIIIIIIIIIIIIIIIIIIIIIIIIIIIIIIIIIIIIIIIIIIIIIIIIIIIIIIIIIIIIIIIIIIIIIIHIIIIIIDDDDD
@HISEQ:969:HM2KJBCX2:2:1101:8831:49502 2:N:0:ACTATGCA
TCACTTGGTGCGCCCAACTATCCCTATTAATCATTACGTCAATCCTAGAAACCAACAAAATAGGATCAAACGTCCTATTTCATTATTCCATGCTAATGTATTCAAGCGTTAGCCTGCTTTAAACACTCTAATTTTTTCAAAGTAACAGTCCTGTTTCCCTGCAACACCAAATTAATGACATTACAGTTCTTCAAGAAGGAGGAACCAGTAAAGCCAGTACATACCAGAGGCACGACCAACTTACTAATCCCGAAATTCAACTACGAGCTTTTTAACTGCAACAACTTTAATATACGCTATTGGAGCTGGAATTACCGCGGCTGCTGGCACCAGACTTGCCCTCCAA
+
DDDDDIIHIIHIDHIHHIIIIHIHHHIHHIIGIIIIHGEHDHHF@GHHCEGHHEHIIGHIHHHGIHHIIIHIIHEHFHHIHIIIIII?FDC@GHHGIFHHHHHHCFIHIHHIIHHHIHIIIHIHHIIIHIIIHHHHHIIIIIHHHHGEGIIIIHHHE@HHDGHIIHHIHHFHIIHHHIIIHHIHHHHGHHHIHHIIIHHH:IIHGHHIHIIIIIIIIHHIIIIIIIIIIIIIIIIIIIHHIIIHGHHHHHHIIHCEIIIIIIIIHGIIIIHIIIHIIHIHHIIIIIHGIHIIIIIIIIIHHIIIIHHHIIIIIIIIIIIIIIIIIIIIIIIIIIIHIIIIIDCDDD
@HISEQ:969:HM2KJBCX2:2:1101:8921:50099 2:N:0:ACTATGCA
TCACTTGGTGCGCCCAACTATCCCTATTAATCATTACGTCAATCCTAGAAACCAACAAAATAGGATCAACGTCCTATTTCATTATTCCATGCTAATGTATTCAAGCGCGAGCCTGCTTTAAACACTCTAATTTTTTCAAAGTAACAGTCCTGATTCCCCACCACACCAAATTAATGACATGATGGTTCGTCAGAAGGTAGGAATCAGTAACACCAGTACGTACCGAAGGCACGACCAGCGTACTAATCCCGAAATTCAACTACGAGCTTTTTAACTGCAACAACTTTAATATACGCTATTGGAGCTGGAATTACCGCGGCTGCTGGCACCAGACTTGCCCTCCAA
+
DDDDDIIIIIIHIIIIIIIIIIIIIHIIIIIIIIIIIIIIIIIIHIIIIIIIIHIIIIIHIIHIIGIHIIIIIIIIHIHIIHIIIIIIIIIIIIIIIIIIIIHIIIIIIIIIIIIIIIIIIIIIIIIIIIIIIIIIIIIIIIIIIIIIIIIIIIIIHHHHIIIIIIIIIIIIIIIIIIIIIIIIIIIIIIIIIIIIIIIIIIIIIIIIIIIIIIIIIIIIIIIIIIIIIIIIIII>IIIIIIIIIIIIIIIIIIIHIIHHHIIIIIIIIIIIIIIIIIIIIIHIIIIIIIIHHIIIIHHIIIIIIIIIIIIIIIIIIIIIIIIIIIIIIIHHHIIIIIIIDDDD@
@HISEQ:969:HM2KJBCX2:2:1101:14455:50107 2:N:0:ACTATGCA
TCACTTGGTGCGCCCAACTATCCCTATTAATCATTACGTCGATCCTAGAAACCAACAAAATAGAATCAAACGTCCTATTTCGTTATTCCATGCTAATGTATTCAAGCGTGAGCCTGCTTTAAACACTCTAATTTTTTCAAAGTAACAGTCCTGATTCCCCAAGACACCAAATTAATGACATCATGGTTCGTCAGAAGGTAGGAATCAATAATACCAGTACGTACAATAGCACGACCAATAAATTGATCCCGAAATTCAACTACGAGCTTTTTAACTGCAACAACTTTAATATACGCTATTGGAGCTGGAATTACCGCGGCTGCTGGCACCAGACTTGCCCTCCAA
+
DDDDDIIIIIIHHIIHHHHHHIIIHIHIIGIIIIIIIIIIIIIIIIIIIIIIIIHIIIGHIIIIIHIHIHHIIIIIIIHFHHIIIIIIHHHHFIHIIHHHHGHHHHHGHGHGIHIHIIIIIIIIIHHHHIHHHIIIHIIIIHHIIHIHHIIIHHI?GIIIIHIIIIHIHHHHIHHHIIIIIIIIHIGEGIHIIIIHHIIIIIIIIIIIIIIIHHIIIIHFIIIIIIHIIHIIIHHGHGIIIIHHCHDHHHIIIIIIIIIIIIIIIIIIIIIIHGIIIHGIIIIIIIIIIIIIIIHIIIIIIIIIIHIIHIIHIIIIHIIIIIHIIIIHIIIIIHHIIHIIDDDDD
@HISEQ:969:HM2KJBCX2:2:1101:14713:50952 2:N:0:ACTATGCA
TCACTTGGTGCGCCCAACTATCCCTATTAATCATTACGTCGATCCTAGAAACCAACAAAATAGAATCAAACGTCCTATTTCGTTATTCCATGCTAATGTATTCAAGCGTGAGCCTGCTTTAAACACTCTAATTTTTTCAAAGTAACAGTCCTGATTCCCCATGACACCAAATTAATGACATCATGGTTCGTCAGAAGGTAGGAATCAATAATACCAGTACGTACAATAGCACGACCAATAAATTGATCCCGAAATTCAACTACGAGCTTTTTAACTGCAACAACTTTAATATACGCTATTGGAGCTGGAATTACCGCGGCTGCTGGCACCAGACTTGCCCTCCAA
+
DDDDDIIHIIIIIIIIIIIIIIIIIIIIIIIIIIIIIIIIIGIIIIIHIHIIIIHIIIIIIIHGIIIIIFHIIHIIIIIIIHHIIIHHIHIHHIIIIIIIIHIIHHHIIIIHHHIIIIIIIHHHHHIIIIHIIHIIHHIIIIIHIIIIIIIIIIIIHIHIIIIIIIIIHIIHIIIIIIIIIIIIIIIIIIIIIIIIIIIIIIIIIIIIIIIIHIIIIIIIIIIIIIIIIIIIIIIIIIIIIIIHIIIIIIIIIIIIIIIIIIIIIIIIIIIIIIIIIIIIIIIIIIIIIIIIIIIIIIIIIIIIIIIIIIIIIIIIIIIIIIIIIIIIIIIIIIIIIIIIDDDDD
@HISEQ:969:HM2KJBCX2:2:1101:2289:52720 2:N:0:ACTATGCA
TCACTTGGTGCGGCCCAACTATCCCTATTAATCATTACGTCGATCCTAGAAACCAACAAAATAGAATCAAACGTCCTATTTCATTATTCCATGCTAATGTATTCAAGCGTGAGCCTGCTTTAAACACTCTAATTTTTTCAAAGTAACAGTCCTGATTCCTCACAACACCAAATAAATGACATCATGGTTCGTCAGAAGGGAGAAACCGACGATGCCAGTACGTACCGAGGCACGACCAACATGATGGTCCCGAAATTCAACTACGAGCTTTTTAACTGCAGCAACTTTAATATACGCTATTGGAGCTGGAATTACCGCGGCTGCTGGCACCAGACTTGCCCTCCAA
+
DDDDDIIIIIHIIIIIIIIIIIIIIIIIIIIHHIIIIIIIIIIIIIIIIIIIHIIIIIHHIIIIHIIIIHEHIIHHIIIIHDGHIIIIIIIGIGHIIIIIIIIHIIIIIIIIIHIHIIHIIHIHIIHIIIIIIIIHIIIIIHIIIIIIHHIIIIIIIIIHIIIIIIIIIIIIIIIIIHGIHHIIHIIIIIIHIIIIIIIHHIHIIIIIIIIIIIIIIIIIIIIIIIIIIIIIIIIIIIIIIIIHHIIIIIIIIIIIHIHGHHFIIIIIIIIIIIIIIIIIIIIIIIIIIIIIIIIIIIIIHIIIIIIIIIIIIIIIIIIIIIIIIIIIIIIIIIIIIIIIIDDDDD
@HISEQ:969:HM2KJBCX2:2:1101:5399:52795 2:N:0:ACTATGCA
TCACTTGGTGCGCCCAACTATCCCTATTAATCATTACGGTGATCCTAGAAACCAACAAAATAGAACCATGCCGTCCTATTCTATTATTCCATGCTAATGTATTCGAGCAAAAATGCCTGCTTTAAACACTCTAATTTTTTCAAGGTAAAGGTCCTGGATCCGCAAGACACCCAATAAAGGACATCAAGTTTCTCCAGAAGGTGAGAAATCAACTGCAACAGTTCATACCCCTTAAGGCATGACCATCACGTCAATCCCGAAATTCAACTACGAGCTTTTTAACTGCAACAACTTTAATATACGCTATTGGAGCTGGAATTACCGCGGCTGCTGGCACCAGACTTGCCCTCCAA
+
BDDDDIIIIIIIIIIEHIIIIHFHIIIIIHHHIIIIIHHHIIIIIIIHHIIHIHIIIII@EHHHFHDHHHIIGIIDHHIIEHHIIGHHGHHIEHHIIIIIIFHIHIHGHHHIHIHGECHGACGHHHCHHHIHFHHHGHHHHHHFHIIHHHIHIIHHHHHGHHIIIFHEHHHFIHIHCHGHIIHIIIIIHIHHFF@HIIIHH@IHHIHHIIGHHHHEIIIIFHIII<IIGHIIIIHHIIIIHEHGIIHHIIHHIHIIIHHHEIHIHGHGIHEEHFHIHEHHIIHIHHHHIHFEIIIIHHEG@IIIIHIIIIIGIIIIIIIGIIGHIIIIIIIHIHHHHIIIGIIIIIIIADDBA
@HISEQ:969:HM2KJBCX2:2:1101:7685:52745 2:N:0:ACTATGCA
TCACTTGGTGCGCCCAACTATCCCTATTAATCATTACGGTGATCCTAGAAACCAACGAAATAGAATCAGTCCGTCCTATTTCATTATTCCATGCTAATGTATTCAGACGATAGTCTGCTTTAAACACTCTAATTTTTTCAAAGTAACAGTCCTGATTTCCCATCACACCAAATAAATGGCATGAAAGTTCCTCAGAAGGTAGAGATCCATCTCACCAGTGCAGACAATTAAGCCTGACCAATGGGTAGACCCCGAAGTTCAACTACGAGCTTTTTAACTGCAACAACTTTAATATACGCTATTGGAGCTGGAATTACCGCGGCTGCTGGCACCAGACTTGCCCTCCAA
+
DDDDDIIIIIIIIIIIHHIIIIIIIIIIIIIIIIIIIIIIGIIHIIIIIIHIIIIIIIIGIIIIIIIIIIIIIIIHHHHFHIIGIIIIIIIIGHIHIHIIIHIIIIIIIIIIIIIIIIIIIIHIIIIIIIIIIIIIIIIIIIIIIIIIIIIIIIIIIIHIIIIIIIIHIIIIIIIIIIIIIIIIIIIIIIIIIIIIIIIIIIIIIIIIIIIIIIIIIIIIIIIIIIIIIIIIIIIIIIIIIIIIHGGIIIIIIIIIIIIIHIIIIIIIIIIIIIIIIIIIIIIIIIIIHHIIIIIIIIIIIIIIIIHIIIIIIIIIIIIIIIIIIIIIIIIIIIIIIIIIIIIDDDDD
@HISEQ:969:HM2KJBCX2:2:1101:14108:53141 2:N:0:ACTATGCA
TCACTTGGTGCGCCCAACTATCCCTATTAATCATTACGGTGATCCTAGAAACCAACGAAATAGAATCAGTCCGTCCTATTTCATTATTCCATGCTAATGTATTCAGACGATAGTCTGCTTTAAACACTCTAATTTTTTCAAAGTAACAGTCCTGATTTCCCATCACACCAAATAAATGGCATGAAAGTTCCTCAGAAGGTAGAGATCCATCTCACCGGTGCAGACAATTAAGCCTGACCAATGGGTAGACCCCGAGGTTCAACTACGAGCTTTTTAACTGCAACAACTTTAATATACGCTATTGGAGCTGGAATTACCGCGGCTGCTGGCACCAGACTTGCCCTCCAA
+
DDDDDIGIIIIIIIIIIIHIIEHIIHFHHIIIHHHHHHIIIIIIFIGHIIIIIIHHEHIHIIHIHHIGHIHHIIIIIIIIIIIIIFHHIIIHHIIIIFIIIIIHHHIIIHIIIHHHIIHHHHHHHHHIIIIIIIIHHIIEGGIIIIIIHHHEHIIIIIHIIIGIIIIIIIHIIIHIIIIIHIIIIIIIHHHHCIIIIIIHIIIIHGHHHIIIIIIHHIIHIIIIIIHIIIIIHIIIHHIIIIIHEHEIIIHIIHIIIIIIIHFIIIIIIIIIIHIFHIIIIIHGIIIHEIIIIIIHHIIIIIIIIIIIIIIIIIIIIIIIIIIIIIIIIIIIIHGIIIIIIIIDDBDD
@HISEQ:969:HM2KJBCX2:2:1101:14558:53052 2:N:0:ACTATGCA
TCACTTGGTGCGCCCAACTATCCCTATTAATCATTACGGTGATCCTAGAAACCAACAAAATAGAACCATGCCGTCCTATTCTATTATTCCATGCTAATGTATTCGAGCAAAAATGCCTGCTTTAAACACTCTAATTTTTTCAAGGTAAAGGTCCTGGATCCGCAAGACACCCAATTAAGGACATCAAGTTTCTCCAGAAGGTGAGAAATCAACAGCGACAGTTCATACCCCTTAAGGCATGACCATCACGTCAATCCCGAAATTCAACTACGAGCTTTTTAACTGCAACAACTTTAATATACGCTATTGGAGCTGGAATTACCGCGGCTGCTGGCACCAGACTTGCCCTCCAA
+
DDDDDHFHIHFHIIIIHIHHIIIIIHHHHIHHHHHIIHIIIIIIIIIHIIHCHHIIIHIIIIHHHIIIIFHHHHIICFDEHHIGIHIIIIIIIHIHHHFHDGHHIIHIIIHHIIHIIHHHIIIHIIIHIIIIHIGEHIIIIIIHIHIIHIIGHGHIHHIIIHHHIHIIIIGHIIIHIIIIIIIIIIIIHIIIIIIHIHIIIIIIIIIIIIIIIIIIIIIIIIIHHHHIIIIHIIIIGIIIHHHIIIIIIIIHIIIIIIIIIIIIIIIIIIIIIIIIIIIHHHIIIIIIIHHIHIIIIHHEEIIIIIHHGIIIIIIIIIIIIIIIIIIHIHIIHIIIIIIIIIIIIIIIDDDD@
@HISEQ:969:HM2KJBCX2:2:1101:12322:52884 2:N:0:ACTATGCA
TCACTTGGTGCGCCCAACTATCCCTATTAATCATTACGTCGATCCTAGAAACCAACAAAATAGAATCAAACGTCCTATTTCATTATTCCATGCTAATGTATTCAAGCGTACGCCTGCTTTAAACACTCTAATTTTTTCAAAGTAACAGTCCTGATTCCCCACGACACCAAATTAATGACATCGCGGTTCTTCAGAAGGTAGGAACCGATAATGCCAGTGCGTACCGAAGCACGACCAACAATTCGATCCCGAAATTCAACTACGAGCTTTTTAACTGCAACAACTTTAATATACGCTATTGGAGCTGGAATTACCGCGGCTGCTGGCACCAGACTTGCCCTCCAA
+
DDDDDIIIIHIIIGIEHIIIHIIIIIIIIIIIIIIIIIIIIIIIIIIIIIHHHIIIIIIIGIIIIIHHIIIIIIIIIIIIIIIIIIIHIIIIIHIIIHHIIIIIIIIIIIIIIIIIIIIIIHIIIIIIIIIIIIIIHIIIIIIIIHIIIIIIIIIHIIIIIIIHIIHIIIIIIIIIHIIIIIIIIIIIHIIIIIIIIIIIIIHIIHIIIIIIIHIIIIIHIIIIIIIIIIIIIIIIHIIIIHGHIIIIIIIIIIIIHHIIIHIIIIIIIIIIIIHIIIIIIIIIIIIIIIIIIIIIIIIIIIIIIIIIIIIIIIIIIHIIIIIIIIIIIIIIIIIIIIIIDDDDD
@HISEQ:969:HM2KJBCX2:2:1101:18928:52852 2:N:0:ACTATGCA
TCACTTGGTGCGCACAACTATCCCTATTAATCATTACTCTGGTCCTAGAAACGAACAAAATAGAACCCAAGTCCTATTCTATTATTCCATGCTAATGTATTCAAGCGTAAGCCTGCCTTAAACACTCTAATTTTTTCAAAGTAAAGGTTCTGGTTCCCCAAAGCACTCAGTGAAGAGCACCTTGGTTCCCCAGAAGGTAAGGTCCAACACCACCAGTACCGCCATTAGACGGACCGATATGCTGAACCCGAAATTCAACTACGAGCTTTTTAACTGCAACAACTTTAATATACGCTATTGGAGCTGGAATTACCGCGGCTGCTGGCACCAGACTTGCCCTCCAA
+
D0<<DF@<F1<C//<<1<11<@GHECCHC<<DCC1D111111<<<DC11<1<1<C/CHC?1<1CDEH00<<11<<11111D<DCFG<F11<1<<<1DCHEHFGE1<<D0<C1111<1FH@8<<<<CE;1HHFE1GCFFGF69HHG1H#HHF5G@3CG@?EGG:HFGHIIIIHHHGCEGHHHGII:EEF2GFF@CHEG@ED:0F0GHHD<ACFF>HHDHHHHHHHC<E?D/AHA<HHFCHFHCGC@CFIIFIIIHGD1HIIIHIIHFIHIHFHG<1H?HHHHHFIIHFHGHHHHHEEFF1FGHFIHHHHIHIIGIIIHIEHHHG@C<<EHHHGC1CCDHHADADD
@HISEQ:969:HM2KJBCX2:2:1101:6149:54219 2:N:0:ACTATGCA
TCACTTGGTGCGCCCAACTATCCCTATTAATCATTACGTCAATCCTAGAAACCAACAAAATAGGTTTGAACGTCCTATTTCATTATTCCATGCTAATGTATTCAAGCGTTAGCCTGCTTTAAACACTCTAATTTTTTCAAAGTAACAGTCCTGTTTCCCTGCAACACCAAATTAATGGCATTACAGTTCTTCAGAAAGGAGGAATCAGCGAAACCAGTTCATACCAGTGGCACGACCAACCTGCTGATCCCGAAATTCAACTACGAGCTTTTTAACTGCAACAACTTTAATATACGCTATTGGAGCTGGAATTACCGCGGCTGCTGGCACCAGACTTGCCCTCCAA
+
@DDDDE1<DHIICHGECHEHE1CFHHHHHIGEE@FCFH?1DCHFHHIIHCHE?CGFGCC1D@FE@GCGGHEHH?=E@F1CGHCGCHC@EEHE@FFCGHGHHCFH=HHIIHHHEAGE?@HFFFHGHHHBDD1FEHEHHIIHHFHIHFEHCG<CEAFGIHEHGCEHEHEH?@FFGHH<<DCDDGEIIHHCF<E@CHHHIHHFHHGF<GDFHC?HGFEHHF<<<1<E@HHIHGGCHHCHCF1HEEHF@HH<GIHC@FEIIHCCCHHEHFHEEHHFCEHHHEHHIHGDC?FHHHHHHHCEGCHHFEHHHH?IIHIHDIIHDIHHHHHF1FHIIIHEEIIHHHIIICDDDC
@HISEQ:969:HM2KJBCX2:2:1101:6459:54289 2:N:0:ACTATGCA
TCACTTGGTGCGCCCAACTATCCCTATTAATCATTACGTCGATCCTAGAAACCAACAAAATAGAATCAAACGTCCTATTTCATTATTCCATGCTAATGTATTCAAGCGTGAGCCTGCTTTAAACACTCTAATTTTTTCAAAGTAACAGTCCTGATTCCCCACAACACCAAATAAATGACATCATGGTTCGTCAGAAGGGAGAAACCAACAATGCCAGTACGTACCTAGGCACGACCGACATGATGGTCCCGAAATTCAACTACGAGCTTTTTAACTGCAGCAACTTTAATATACGCTATTGGAGCTGGAATTACCGCGGCTGCTGGCACCAGACTTGCCCTCCAA
+
DDCDDIIIIIIIIIIIIIIIIIIIIIIIIIIIIIIIIIIGIIIIIIIIIIIIIIIIIIIIIIIIHHIIIIIIIIIIIIIIIIIIIIIHIIIIIIIIIIIIIIIIIIIIIIIIIIIIIIIIIIIIIIIIIIHIIIIIIIIIIIIIIIHGIIIIIIIIGIIIIIIHHHIIIIIIIIIIIIIHIIIIIIIIIIIIIIIIIIIIIIIIIIIIIIIIIIIIIIIIIIIIIIIIIIIIIIIHIIIIIIHGIIIIIIIIIIIIIIHIIIIIIIHIIIIIIIIIIGIIIIIIIIIIIIIIIIIIIIIIIIIIIIIIIIIIIIIIIIIIIIIIIIIIIIIIIIIIIIIIDDDDD
@HISEQ:969:HM2KJBCX2:2:1101:14712:54398 2:N:0:ACTATGCA
TCACTTGGTGCGCCCAACTATCCCTATTAATCATTACGGTGATCCTAGAAACCAACGAAATAGAATCAGTCCGTCCTATTTCATTATTCCATGCTAATGTATTCAGACGATAGTCTGCTTTAAACACTCTAATTTTTTCAAAGTAACAGTCCTGATTTCCCATCACACCAAATAAATGGCATGAAAGTTCCTCAGAAGGTAGAGATCCATCTCACCAGTGCAGACAATTAAGCCTGACCAATGGGTAGACCCCGAGGTTCAACTACGAGCTTTTTAACTGCAACAACTTTAATATACGCTATTGGAGCTGGAATTACCGCGGCTGCTGGCACCAGACTTGCCCTCCAA
+
DDDDDHHIIIIHIIIIIGIIIIIIIIIIIIIIIGHIIIIIIIIIIHIIGIIIIIIIIIIIIIHIIHIIIIIIIHIHIHHIIIIIHIHIIIIHHHGHHHIIIHIHIIIIIIIIHIHIHIHIIIIIIIIIIIIIIHIIHIIIIHIIIIIIIIIIIIIIIHIIIIHIIIIIHIIIIIHHIIIIIIIIIIIIIIIIIIIIIIIIIIHIIHIIIIIIIIIIIIIIIIIIIIIIIIIIIIIIIIIIIIIIIHGIIIIIIIIHIIIIIIIIIIIIIIIIIIIIIIIIIIIIIIHIHIIIIIIIIIIIIIIIIIIIIIIIIHIIIIIIIIIIIIIIIIIIIIIIIIIIIIIDDDDD
@HISEQ:969:HM2KJBCX2:2:1101:1925:54868 2:N:0:ACTATGCA
TCACTTGGTGCGCCCAACTATCCCTATTAATCATTACATCGATCCTAGAAACCAACAAAATAGAATCGGATGTCCTATTTCATTATTCCATGCTAATGTATTCAAGCGTGAGCCTGCTTTAAACACTCTAATTTTTTCAAGGTAACAGTCCTAATTCCCCGTGACACCAAATTAATGGCATTACGGTTCTTTAGAAGGTGAGAAATCAATAATATCAGTACATACCAACGGCATGACCGAAACATTGATCCCGAAATTCAACTACGAGCTTTTTAACTGCAACAACTTTAATATACGCTATTGGAGCTGGAATTACCGCGGCTGCTGGCACCAGACTTGCCCTCCAA
+
DDDDDIIIIIIHIIIIIIIIHIIIIIIIIIIIIIIGIIIIIIIIIIICHHIIIHEHIIIIIIIIIIIIIIIIHHIIIIIIIIIIIIIIIFIIIIIIIIIIIIIIIIIHHIIHIIIIIHIIIIIIIIHHHIIIIIIIIIFIHHHIIIIIIHIIIIIHIIIHIHIIIIIIIIIIIIIIIIIIIIIIIIIIIIIIIIIIIIIIIIIIIHIIHIIIIIIIIIIIIIHHGIIIIIIIIIIIIIIIIIIIIIHHHIIIIIIIIIIGIIIIIIIIIIIIHIIIIIIIIIIIIIIIIIIIIIIIIIIHHHIHIIIIIIIIIIIIIIIIIIIIIIIIIIIIIIIGHIIIIIDDDDD
@HISEQ:969:HM2KJBCX2:2:1101:14031:55343 2:N:0:ACTATGCA
TCACTTGGTGCGCCCAACTATCCCTATTAATCATTACGGTGATCCTAGAAACCAACAAAATAGAACCATGCCGTCCTATTCTATTATTCCATGCTAATGTATTCGAGCAAAAATGCCTGCTTTAAACACTCTAATTTTTTCAAGGTAAAGGTCCTGGATCCGCAAGACACCCAAAATTAAGGACATCCAAGTTTCTCCAGAAGGTGAGAAATCAACAGCAACAGTTCATACCCCCTCCTTAAGGCACACGACCATCACACGTCAATCCCGAAATTCAACTACGAGCTTTTTAACTGCAACAACTTTAATATACGCTATTGGAGCTGGAATTACCGCGGCTGCTGGCACCAGACTTGCCCTCCAA
+
DDDDDIIIIIIIIIIIIIIIIIIIIIIIIIIIIIIIIHIIIIHIIIIIIIIIIIIIIIIIIIHHHIIIIIHIHIIIIIIIIIIIIIIIIEHIIIIIIHIIIHHEHHHHIIIIIIHIIIIIIIIIIHI1HHHIIIIIIIIIIIIIHIIIIIIIIIIIHIIIIHIIIIIIIIIIIIIIIIIIIIIIIIIIIIIIIHIIIIIIIIIIIIIHIIIIIIIIIIIIIIIHIIIIIHIIIIIIIIIIIIIIIIIIIIIIIIIIIIIIIHHIIIIIIIIIIIIIIIHEIIIIIIIIIIIIIIIIIIIIIIIIIIIIIIIHIIIIIIIIIIIIIIIIIIIIIIIIIIIIIIIIIIIIIIIIIIIIIIIDDDDD
@HISEQ:969:HM2KJBCX2:2:1101:19413:55932 2:N:0:ACTATGCA
TCACTTGGTGCGCCCAACTATCCCTATTAATCATTACATCGATCCTAGAAACCAACAAAATAGAATCGGATGTCCTATTTCATTATTCCATGCTAATGTATTCAAGCGTGAGCCTGCTTTAAACACTCTAATTTTTTCAAGGTAACAGTCCTAATTCCCCGTGACACCAAATTAATGGCATTACGGTTCTTTAGAAGGTGAGAAATCAATAATATCAGTACATACCAACGGCATGACCGAAACATTGATCCCGAAATTCAACTACGAGCTTTTTAACTGCAACAACTTTAATATACGCTATTGGAGCTGGAATTACCGCGGCTGCTGGCACCAGACTTGCCCTCCAA
+
DDDDDIIIIIIDHIIIGHIIIIIIIIIIHIIHIIHIIHHIIIHIIIHHIHIHHHIHHIIIIHHIIIIIHFHHHIHIHIIIIHHIIIHHEHFHIIIFHGHIIHHCHHHIHHHHHIIHHIIIHEGHEIHFHHHHEHHHHHIIIIIHHHHHIIHIIIHHIIHHIIIIIIHHIIIIIIIHIIIIIHIIIIIIIIIIIIIIIIIIIIIIIIIIIIIHIIHHGIIIHIIIIIHIIIIIGIIIIIGIIIIHIHIIIIIIIHIIIHIIIIIIIIHHHHHIIIIIIIIIIIIIIHIIIIIIIIIIIHHIHHIIIIIIIIIIIIHIHIIIIIHIIIGIIIIIIIIIIIIIIIDDDDD
@HISEQ:969:HM2KJBCX2:2:1101:5326:56238 2:N:0:ACTATGCA
TCACTTGGTGCGCCCAACTATCCCTATTAATCATTACGGTGATCCTAGAAACCAACAAAATAGAATCATGCCGTCCTATTTTATTATTCCATGCTAATGTATTCAAGCAAAATGCCTGCTTTAAACACTCTAATTTTTTCAAAGTAAAGGTCCTGGTTCCTCGCGGCACCCAATTAAGGACATCGCGGTTCTCCAGAAGGTGAGAAATTGACTACACCAGTTCATACCCCTTAAGGCACGACCGATGTGTCAATCCCGAAATTCAACTACGAGCTTTTTAACTGCAACAACTTTAATATACGCTATTGGAGCTGGAATTACCGCGGCTGCTGGCACCAGACTTGCCCTCCAA
+
BB?DD@HEFCGHHHDHIIGHGFCGHHIEHECGH1<C@?GHF1D@@1F1DCEH<F<0EHE@FGFH1E@HEC1CE<EEHI@GEC<FHH?G@@GH@HII1D<<GCCHII?HEG@GC@*HEEE?GCGGFFGCHFCGHCGCHHHHG1HHHC@ADHECHFEGB?0C?DGIIHHH;CFIIIIIHG8GCEC/DE?HGDG?EHHFIIHEH@IIIHIHIHGHHIIGGIIIHEGHGC<HHHGIIIFHHHHDIHIHIHFHHGCCC/C/HIHFHIHHHHIIHHG@CCHHHHHIIIIIHHHHGCG<1IHEHGHHIHHGEHHIIIIGIGIGIIIHHD?/IIIHHHHFIHFHIIHH?CIIDGHD@DBB
@HISEQ:969:HM2KJBCX2:2:1101:19796:56489 2:N:0:ACTATGCA
TCACTTGGTGCGCCCAACTATCCCTATTAATCATTACGTCAATCCTGGAAACCAACAAAATAGGATCAACGTCCTATTTCATTATTCCATGCTAATGTATTCAAGCGCGAGCCTGCTTTAAACACTCTAATTTTTTCAAAGTAACAGTCCTGATTCCCCGCCACACCAAATGAATGACATGATGGTTCGTCAGAAGGTAGGAACCAGTAACACCAGTACGTACCTAAGGCACGACCAACGTACTGATCCCGAAATTCAACTACGAGCTTTTTAACTGCAACAACTTTAATATACGCTATTGGAGCTGGAATTACCGCGGCTGCTGGCACCAGACTTGCCCTCCA
+
DAADD1GHGHECCHHHHHCHHHH1CG1CE@<1DFEHEHGHDHH<CGHHHC<C1FH=CHEHF@11<1<@FHH1@GEHI1FGH1DCDG1<<DGCHIHHHHHFE@<CHDGHEHIHFCFHHHHIHHHIIHHIG?HHHEFDEHHH@HHHHHIIGHHFFACEC9HHHHFHGHGHIIIIIHG=GCHHDCEGIHGFHIHIIHIHGHIIIIHHEHHFHHHIFHHIHGIFEIHIIIIFEIIH?IIGIHFFGD<IGHHGEIIIIHHFGGCIHECC<IHEHIHEGCHHIIIIHHHIIHHIHIIHGHIIHHIIIIHEIIIIIIIIIGIIIIIIHIIHGIHHIHHIHEIHFIHDBDCD
@HISEQ:969:HM2KJBCX2:2:1101:20681:56581 2:N:0:ACTATGCA
TCACTTGGTGCGCCCAACTATCCCTATTAATCATTACGTAACTCCTAGAAACCAACAAAATAGGATCGAACGTCCTATTTCATTATTCCATGCTAATGTATTCAAGCGTTAGCCTGCTTTAAACACTCTAATTTTTTCAAAGTAACAGTCCTGTTTCCCTGCAACACCAAATTAATGACATTACAGTTCTTCAGAAAGGAGGAATCAGCGAAGCCAGTTCATACCAGTGGCACGACCAACCTGCTGACCCCGAAATTCAACTACGAGCTTTTTAACTGCAACAACTTTAATATACGCTATTGGAGCTGGAATTACCGCGGCTGCTGGCACCAGACTTGCCCTCCAA
+
@BDB@111<1D</D<0D01<F1CFGHECF1<CFHHHGHH1<0<<@FH?HG1D<CH=EG@FHE111<<00<<<<10D1FEE@EH<11<<FH@<CHHEGFHHEHGGD.<HGEEDHEHGHHHHEHF8<16<CIHHEEHHD?HH?EEAFEH?HGE1F1B<1CF:<E=HH9@<EEHHDH@H@</G?H@IIIIIIHFCEHHCHEHGGH?C=HH7CHEH<@FEIHHIHEHHHHEHHEE?IHIGI?HHHEHGDEE:EC1C<CHGEECEGD<HGD1EHHHHHGHCFHFHHIHHIHHEHGGHHHDIIHGIIHHGHECIHIIHE?HGHIGIHFGHEIFEIIIHHCEIHDDHG??@B@
@HISEQ:969:HM2KJBCX2:2:1101:17150:56617 2:N:0:ACTATGCA
TCACTTGGTGCGCCCAACTATCCCTATTAATCATTACGGTGATCCTAGAAACCAACAAAATAGAACCATGCCGTCCTATTCTATTATTCCATGCTAATGTATTCGAGCAAAAATGCCTGCTTTAAACACTCTAATTTTTTCAAGGTAAAGGTCCTGGATCCGCAAGACACCCAATAAAGGACATCAAGTTTCTCCAGAAGGTGAGAAATCAACTGCAACAGTTCATACCCCTTAAGGCATGACCATCACGTCAATCCCGAAATTCAACTACGAGCTTTTTAACTGCAACAACTTTAATATACGCTATTGGAGCTGGAATTACCGCGGCTGCTGGCACCAGACTTGCCCTCCAA
+
DCCCDIIHHIIIIIIIIIIIIHIIIHIIHIIIIIIIIIIIIIIIIIGIIIIIIIIHHHIHIHHIGHIIHIHIIHIHDHIIIGHIIIIIIIHHHHIIGIEHHFGIIHIIIIIIIIIIIIIIIHIIIHIIIIIIIIHIIHIIHIIIIIHIIHIIHIIIHIIIIIIIGIHIHIIIIHIIIIIIIIHIIIIIIHIIIIHIIHIIIIIIIIIHHIHIIIIIIIIIIIGIHHHHIIIIIIIIIIIIIIIIIIHHIIIHIIIIIIIIIIIIIIIIIIIIHIIIIIIIIIIIIIIIIHIIIIIIIIIIHIIIIIIIIIIIIIIIIIIIIIIIGIIIIIIIIIIIIGIIIIIIIIIIDDDDD
@HISEQ:969:HM2KJBCX2:2:1101:3330:57368 2:N:0:ACTATGCA
TCACTTGGTGCGCCCAACTATCCCTATTAATCATTACGTCGATCCTAGAAACCAACAAAATAGAATCAAACGTCCTATTTCATTATTCCATGCTAATGTATTCAAGCTCGAGCTTGCTTTAAACACTCTAATTTTTTCAAAGTAACAGTCCTGATTTCCCGCGACACCAAATTAATGACATCGTGGTTCGTCAGAAGGGAGAAACCAATAATGCTAGTACGTACAAAGTACGACCGACATATTAGTCCCGAAATTCAACTACGAGCTTTTTAACTGCAACAACTTTAATATACGCTATTGGAGCTGGAATTACCGCGGCTGCTGGCACCAGACTTGCCCTCCAA
+
DDDDDIIIIIIIHHHIIIIIIIIIIIIIIIIIIIIHIIIIIIIIIIIHIIIIIIIIIIIIHHIGHHIIIIIIIIIHIIIIIIIIIIIIIIIIIIIIIIIIIIIIIIIIIIHIIIIIIIIIIIIHIIIIIIIHIIIIIIIIIIIIIIIIIIIIIIIIHIIIIIIHIIHIIIIIIIHIIIIIIIIIIIIIIIIIIIIIIIIIIIIIIIIIIIIIIIIIIIIIIIIIIIIIIIIIII?IIIIIIIHIIIIIIIIIIIIIIIIIIIIIIIIIIIIIIIIIIIIIIIIIIIIIIIIIIIIIIIIIIIIIIIIIIIIIIIIIIIIIIIIIIIIIIIIIIIIIIIIDDDDD
@HISEQ:969:HM2KJBCX2:2:1101:18639:57982 2:N:0:ACTATGCA
TCACTTGGTGCGCCCAACTATCCCTATTAATCATTACGTCAATCCTAGAAACCAACACAATAGGCTCAACGTCCTATTTCATTATTCCATGCTAATGTATTCAAGCGCGAGCCTGCTTTAAACACTCTAATTTTTTCAAAGTAACAGTCCTGATTCCCCACCACACCAAATTAATGACATGATGGTTCGTCAGAAGGTAGGAATCAGTAACACCAGTACGTACCGAAGGCACGACCAGCGTACTAATCCCGAAATTCAACTACGAGCTTTTTAACTGCAACAACTTTAATATACGCTATTGGAGCTGGAATTATCGCGGCTGCTGGCACCAGACTTGCCCTCCAA
+
<DDD0D1<<1</C0<<10<11<1DC1<C111<<<<C1@<1<011<DC11<D<1<CE11<1<<11111<<DHCCG@@1<CE@111D1<<<1<1<<1D@FHIHE@<=>DCEHDHIGIH@8@?HHFHBHHBD1CFB1B<<6<1HA7D6<FECB10<G=HDE?.E:,,8HD88D.::888<:C<@?EC<-G:<-IFF>CCC@<@C?HIHE?CG<EG@<<<1E<@@CCE:1EHIHHHACCCHHECFDA<F<</?HF<1<<1HEHEGC<<1<0<1HFCF<?CHHHGHHHCCC<<C<CD<CEF1FCCF<<EG@FHIHHECC?CDGC@HEC@FHHIIIHHH@EEC<=IDBDBD
@HISEQ:969:HM2KJBCX2:2:1101:13606:57604 2:N:0:ACTATGCA
TCACTTGGTGCGCCCAACTATCCCTATTAATCATTACGTCAATCCTAGAAACCAACAAAATAGGATCAACGTCCTATTTCATTATTCCATGCTAATGTATTCAAGCGCGAGCCTGCTTTAAACACTCTAATTTTTTCAAAGTAACAGTCCTGTTTCCCTGCAACACCAAATTAATGACATTACAGTTCTTCAAGAAGGAGGAACCAGTAAAGCCAGTGCATACCAGAGGCACGACCAACCTACTAATCCCGAAATTCAACTACGAGCTTTTTAACTGCAACAACTTTAATATACGCTATTGGAGCTGGAATTACCGCGGCTGCTGGCACCAGACTTGCCCTCCAA
+
DDBADIIHHIIIIHIIIIIIIIIIIIIIIFIIIIIIIIIIIHIIIIIIIHIIHHIIIIGHHHHIHIIIHIHHHHIIIIIIIIIIIIHHHHHEHIHIIIIIIIIIIIIIIIIIIIIIHIIIIHHIIIIIIIIIIHIIIIIIIIIIIIIIIHIIIIIIIIHIIIIIIIIIIIHIIIIIIIIIIIIIIIIIIIIIIIIIIIIIIIIIIIIIIIIIIIIIIIIIIIIIIIIIIIIIIIIIIIIIHGFGHHHIIIIIIIIHIIIIIIIIIIIIIIIIIIIIIIIIIIIIIIIIIHIIIIIIIIIIIIIHIIIIIIIIIIIIIIIIIIIIIIIIIIIIIIIIIIIIDDDDD
@HISEQ:969:HM2KJBCX2:2:1101:21043:58279 2:N:0:ACTATGCA
TCACTTGGTGCGCCCAACTATCCCTATTAATCATTACGTCGATCCTAGAAACCAACAAAATAGGTTCGATCGTCCTATTTCGTTATTCCATGCTAATGTATTCAAGCGCGAGCCTGCTTTAAGCACTCTAATTTTTTCAAAGTAACAGTCCTGTTTCCCCGCAACAACAAATTAATGCCATCACGGTTCTACAAGAAGGAGGGACCAGTGAGGCCAGTGCATACCAGTGGCACGACCAACCTACTGGCCCCGAAATTCAACTACGAGCTTTTTAACTGCAACAACTTTAATATACGCTATTGGAGCTGGAATTACCGCGGCTGCTGGCACCAGACTTGCCCTCCAA
+
@D@@@EGHHIFHGFGFHHHHEHHIIHHHIIFHHEHIIIHEHDEGHIHHIIIGHIIIHIHIHIH1FHIIIHEHH?HDHGCH?H1@GHHIFGHHHCHHEEEFEGHHHHHIIIIHIGIIIHEHHIII<HIIHHIHHFIIIIIIHHHGHFHHGIIHEGEHHIIIIHEHHEEHFHHHEHHHFHHGHHFIHHIIIIIIHIIIIIIHHIIIIIIH=IIIIIHIIHIHIHIIIHIIHIHIHEFIIIHFIIHHHFIIFHFIHHHIIIIIIIIIHHHIIIHHHFHIIIIIIIIHIHIIIHIHIIIIIHHIHHH?IIHIIIIIIIIIIIIIIIIIIIIIIIIIIIIIIIIIIDDDDC
@HISEQ:969:HM2KJBCX2:2:1101:17932:58468 2:N:0:ACTATGCA
TCACTTGGTGCGCCCAACTATCCCTATTAATCATTACGGTGATCCTAGAAACCAACAAAATAGAACCATGCCGTCCTATTCTATTATTCCATGCTAATGTATTCGAGCAAAAATGCCTGCTTTAAACACTCTAATTTTTTCAAGGTAAAGGTCCTGGATCCGCAAGACACCCAATAAAGGACATCAAGTTTCTCCAGAAGGTGAGAAATCAACAGTAACAGTTCATACCCCTTAAGGCATGACCGTCACGTCAATCCCGAAATTCAACTACGAGCTTTTTAACTGCAACAACTTTAATATACGCTATTGGAGCTGGAATTACCGCGGCTGCTGGCACCAGACTTGCCCT
+
DDDDDIHIHIIIIIIIIIIIIIIIIIIIIIIIIHIIIIIIIIIIIIIIIIIIHIIIIIHHIHGHIIIIIHEHIIIHIIIIIIIIIHIGHHIIHIIHIIGIIIIGIHIHIIIIIIIIIIIHIHIIIIIHIIIHIIIIIHHGHIIIIIHIIIHIHHHIIIIIIIIIIIIIIIHIIIIIIHIIIHIIIIIIIIIIHIIIIHIIIIIIIIIIHIIIIIIIIIHIIIIIIIIIIIIIIIIIIIIIIIIIIIIHIIIIIIIIIIIIIIIIHHIIIHIIIIIIIIIIIIIIIIIIIIIIIIIIIIIIIIIIIHIHHD<<<IIIIIIIIIIIIIIIIIIIIIIIIIIIIIIIDDDDD
@HISEQ:969:HM2KJBCX2:2:1101:6497:58994 2:N:0:ACTATGCA
TCACTTGGTGCGCCCAACTATCCCTATTAATCATTACGTGGTCCTAAAACCAACAAAATAGAACCATCGTCCTATTTTATTATTCCATGCTAATGTATTCAAGCAAAAATGCCCGCTTTAAACACTCTAATTTTTTCAAAGTAAAGGTCCTGGTTCATCGAAACACCCAGAGCATCCCAACTCACCAGAAGGTGAGAAATTGGCTACACACTGTTTCATGCCCCTAAAGGCAAGACCGATATATCCCAATCCCGAAATTCAACTACGAGCTTTTTAACCGCAACAACACTAATATACGCTATTGGAGCTGGAATTACCATGGCTGCTAACACCAGACTTGCCCTCCAA
+
DDDDDIIIIIIIIIIIIIIIIIIIIIIIIIIIIIIIIHIIIIIIIIIIIIIIIIIHIIIHHHIIIIIIIHIIIIIIIIHHHIIIIIIIGIIIIIIIIHHIIIHHHIIIIIIIIIIIIIIIIIIIIIIIIIIIIIIIIIIIIIIIIIHIIIIHIIIIIIIHHHIIIIIIIIIIIIIHIIHHHIIIIIIIIIIIIIIIIIIIIIIIIIIIIIIHIIIIIIIIIIIIIIIIIIIIIIIIIIIHIIIIIHDIIIIIIIIIIIIIIHIIHIIIIIIIIIIIIIIIIIIIIIIIIIIIIIHEIIIIIIIIIIIIIIIIIIIIIIIIIIIIIIIIIIIIIIIIIIIIIIIDDDDD
@HISEQ:969:HM2KJBCX2:2:1101:10888:58877 2:N:0:ACTATGCA
TCACTTGGTGCGCCCAACTATCCCTATTAATCATTACGTCAATCCTAGAAACCAACAAAATAGGATCAAACGTCCTATTTCATTATTCCATGCTAATGTATTCAAGCGTTAGCCTGCTTTAAACACTCTAATTTTTTCAAAGTAACAGTCCTGTTTCCCTGCAACACCAAACTAATGACATTACAGTTCTTCAAGAAGGAGGAACCAGTAAAGCCAGTACATACCAGAGGCACGACCAACCTACTAATCCCGAAATTCAACTACGAGCTTTTTAACTGCAACAACTTTAATATACGCTATTGGAGCTGGAATTACCGCGGCTGCTGGCACCAGACTTGCCCTCCAA
+
CDDDDIGHIICHIIIIIIIIHIHIIIIHHFEHHIIIIIHIHHHIIIGGHHIFGHEHFHFH?FFHEHHHHHIGGHIIIIHIHHIIIIFHHIIIHIHHIIHIIGIIIIHHIIHIGIIIIIHHIHHIIHHHIIHHHHHHHHFHIIIIIIIIIHIHGIHHHHIIIIIHIIIIIIIIIIIHIIHIHHIIIIIIIIHHIGIIIHHIIIIIHHIIHHIIIIHIIIIIIGIIIIIIIHIIHHIHIHHIIHHGHHHHIIIHIIIHEIIHHIHIHIIIHIIIIIIIHIIIIIHIHIHIIIIIIIIIIHIIIIIIIIIIIIIIIIIIIIIIIIIIGIIIIIIIIIIIIIIIIDCDDD
@HISEQ:969:HM2KJBCX2:2:1101:4357:58786 2:N:0:ACTATGCA
TCACTTGGTGCGCCCAACTATCCCTATTAATCATTACGTCAATCCTAGAAACCAACAAAATAGGATCAAACGTCCTATTTCATTATTCCATGCTAATGTATTCAAGCGTTAGCCTGCTTTAAACACTCTAATTTTTTCAAAGTAACAGTCCTGTTTCCCTGCAACACCAAATTAATGACATTACAGTTCTTCAAGAAGGAGGAACCAGTAAAGCCAGTACATACCAGAGGCACGACCAACCTACTAATCCCGAAATTCAACTACGAGCTTTTTAACTGCAACAACTTTAATATACGCTATTGGAGCTGGAATTACCGCGGCTGCTGGCACCAGACTTGCCCTCCAA
+
DBDD@GHHCEHDHHIHHHIIHEHG1GHHHHIHHIGIHEFEHCHFHIHIFHIHHHIIGHIIIHHHHHHHHHHIHFEHIICGHIIHIII?CHHHIHHHHIIIIHIIIHHGHHHHEHHIIIIHFEIIHGHHHHIHHHHIIHHHHHHHHHFHFHIIIHHHHHGHIIIHIIHHHHHHFHIHHIGIIIIIIHIHHIIIHHHGIIIIIIIHHHIIHHIIIIHHHIIIIIIHGH=I<IGIIIHIHHHIHHHHFHHHHIIIHFHHHIHHHHHGHHIIIIIHGIIIIHHIIIIIIIHIIGIIIIIIIHIIIIHHEGIHHEIIHIIIIIIIIIIIIIIIIIIIIHIIHGIIHDDD@A
@HISEQ:969:HM2KJBCX2:2:1101:2347:59353 2:N:0:ACTATGCA
TCACTTGGTGCGCCCAACTATCCCTATTAATCATTACGGTGATCCTAGAAACCAACGAAATAGAATCAGTCCGTCCTATTTCATTATTCCATGCTAATGTATTCAGACGTTAGCCTGCTTTAAACACTCTAATTTTTTCAAAGTAACAGTCCTGATTTCCAATCACACCAAATTAATGACATGAAAGTTCCTCAGAAGGTAGAGATTTATCTCACCAGTACAGACAATTAAGCCTGACCAATGGGTAAACCCCGAAGTTCAACTACGAGCTTTTTAACTGCAACAACTTTAATATACGCTATTGGAGCTGGAATTACCGCGGCTGCTGGCACCAGACTTGCCCTCCAA
+
D@B<@GHHIHIIGIIIIIIFHHHIIHHCG?CG@GEFEGEHGEHF@HE?GHHHECGHIHHDHGEHHHHEH1CHHC<CGHE@GFHHH@EHEDEFGCHHDGCFFDHHFAGCHEEHHCGHHCHHIHHCGCHHHIIIIHHHEHHHHHEGHGHHHHHGFGHHEEIIHHHEHCGFHHHEFGHGFEHHIIIIIHEIHGFHHIHHHIFFHIIHHFCHHHEGIIIIIIHH;G@CGDIHCIIHGHEGBE9G@GHCHHEHIHDIIHHHHHH@GE@FHEG@HEEHHIHEGHHGEHHGGCHECEHGIHGHCEEHHIIIIIIHIIIFIHHHGHIIIHHIIIIIIIHIIHHHFHIHIHEDCDDD
@HISEQ:969:HM2KJBCX2:2:1101:9550:59853 2:N:0:ACTATGCA
TCACTTGGTGCGCCCAACTATCCCTATTAATCATTACGTCAATCCTAGAAACCAACAAAATAGAACCATGCCGTCCTATTTTATTATTCCATGCTAATGTATTCGAGCAAAAATGCCTGCTTTAAACACTCTAATTTTTTCAAGGTAAAGGTCCTGGATCCGCAAGACACCCAATTAAGGACATCAAGTTTCTCCAGAAGGTGAGAAATCAACAGCGACAGTTCATACCCCTTAAGGCATGACCATCACGTCAATCCCGAAATTCAACTACGAGCTTTTTAACTGCAACAACTTTAATATACGCTATTGGAGCTGGAATTACCGCGGCTGCTGGCACCAGACTTGCCCTCCAA
+
DDDDDIIIIIIIIIIIIIIIIIIIIIIIIIIIIIIIIHIIIIIIIIIIGIIIIIIIIIIIIIHIIIIIIHHEEGHHIHHHIIIIIIFIIIIIIHIIIIGEGHHIIIHHIHIIIIIIIIIIIIIIIIIIIIIIIGIIIIIIHIIIIIIIIIIHIIIIIIIIIIIIIIIIIIHIIIIIIIHIIIIIIIIIIHIIIIIIIIIIIIIIIIHHGIIIIIIHIIIIIIIIIIIIIIIIIIIIIIIIIIIIIIIIIIIHIIIHIIIIIIIIIIIIIIIIIIIIIIIIIIIIIIIIIIIIIIIIIIIHHIIIIIIIIIIIIIIIIIIIIIIIIIIIIIIIIIIIIIIIIIIIIIIIDDDDD
@HISEQ:969:HM2KJBCX2:2:1101:4324:60228 2:N:0:ACTATGCA
TCACTTGGTGCGCCCAACTATCCCTATTAATCATTACGTCGATCCTAGAAACCAACAAAATAGGGTCAAACGTCCTATTTCATTATTCCATGCTAATGTATTCAAGCGTGAGCCTGCTTTAAACACTCTAAGTAACAGTCCTGATTCCCCGCGACACCAAATTAATGACATCACGGATCTTCAGAAGGGAGAAACCAGTGACACCAGTGCATACCAAAGGCATGACCAGCGTACTGATCCCGAAATTCAACTACGAGCTTTTTAACTGCAACAACTTTAATATACGCTATTGGAGCTGGAATTACCGCGGCTGCTGGCACCAGACTTGCCCTCCAA
+
D@@D@HE1DEH<<<<<D=FECCF@C1CC1FC@GE11GEH@CC@DEH?FG1F11<1GHEHHHHEHCHC@1<<CGEEEE?CGFHHHE@HFF@F@CHHHIHFHHCGEHHHFGHEHCHIIIIIIHHFEHHHE@FCCHHGGHAFCHGHGECHEHHHHHHHHEHHIIHIHGGHF?IIIIIH:HGEHHGIIHIGCHHHHHG@FHHEIH4IHEIHG?FG1HGHHGHGG?HEEIHHE;HGHGFAHHHA<EIHIIIFCG<1EE<H@IHCFF@IIIH@@EEHCGCHGFHFEHIIHHCE@GEHHIIHHIH@GFGHCDHD<HIIHHHHHHIIIGIHGHHIHHHED@BD@
@HISEQ:969:HM2KJBCX2:2:1101:2407:60487 2:N:0:ACTATGCA
TCACTTGGTGCGCCCAACTATCCCTATTAATCATTACGGTGATCCTAGAAACCAACGAAATAGAATCAGTCCGTCCTATTTCATTATTCCATGCTAATGTATTCAGACGATAGTCTGCTTTAAACACTCTAATTTTTTCAAAGTAACAGTCCTGATTTCCAATCACACCAAATAAATGGCATGAAAGTTCCTCAGAAGGTAGAGATCCATCTCACCAGTACAGACAATTAAGCCTGACCAATGGGTAGACCCCGAAGTTCAACTACGAGCTTTTTAACTGCAACAACTTTAATATACGCTATTGGAGCTGGAATTACCGCGGCTGCTGGCACCAGACTTGCCCTCCAA
+
DDDDDIIIIHIIIIIIIIIIIIIIIIIIIIIIIIIIIIIIIIIIIIIIIIIIHIIIIIIIIIIHIIIIIIIIIHIIIHIIIIIIIIIIHFIIGGHIHHIIIIIHIIIIIIIIIIIIIIHIIIIIIIIIIIIIIIIIIHIIIIIIIIIIHIIIHIIIIIIIIIIIIIIIIIIIIIIIIIIIIIIIIIIIIHIGIIIIIIIIIIIIIIIIIIIIIIIIIIIIIIIIIIIIIIIIIIIIIIIIIIIIHHHIIIIIIIIIIIIIIIIIIIIIIIIIIIIIIIIIIIIIIIIIIIIIIIIIIIIIIIIIIIIIIIIIIIIIIIIIIIIIIIIIIIIIIIIIIIIIIIIDDDDD
@HISEQ:969:HM2KJBCX2:2:1101:5835:60942 2:N:0:ACTATGCA
TCACTTGGTGCGCCCAACTATCCCTATTAATCATTACGTCAATCCTAGAAACCAACAAAATAGGATCAAACGTCCTATTTCATTATTCCATGCTAATGTATTCAAGCGTTAGCCTGCTTTAAACACTCTAATTTTTTCAAAGTAACAGTCCTGTTTCCCTGCAACACCAAATTAATGACATTACAGTTCTTCAAGAAGGAGGAACCAGTAAAGCCAGTGCATACCAGAGGCACGACCAACCTACTAATCCCGAAATTCAACTACGAGCTTTTTAACTGCAACAACTTTAATATACGCTATTGGAGCTGGAATTACCGCGGCTGCTGGCACCAGACTTGCCCTCCAA
+
@D?0@1<FGC@?H0<<10<FHHHHHE?<CGHEEH@HII@HICHHCGFC?@1DCE?E1C1<?G@1<C1<<DCE1D0<FCGHEE1F1<<F1CFC11<1<@HGHHHHGC?CGEC>@FEE@CGHHHEHGHEHHHHEG1B1HFFACIHHGHGGC?HDHIICHEHEIHHGDGHHHHHEGGCHHHE@GIIHEEHGHFHIGIIHEHGGCFG<GHHEG?GFD1HHFF?FHEHHED<1GCBCHHHDC1<EA<<DCGHHDCD1@G?FEHHHE=HHEEFHHGEHC1<HHFD1EIHIHHFHFG?HHHHH@@<?FC?F1EGFCEHIIHHHDHEHIIHHHHGHHGHHHEHGC=IHHD?BB?
@HISEQ:969:HM2KJBCX2:2:1101:12912:60502 2:N:0:ACTATGTA
TCACTTGGTGCGGCCCAACTATCCCTATTAATCATTACGTCAATCCTAGAAACCAACAAAATAGGATCAAACGTCCTATTTCATTATTCCATGCTAATGTATTCAAGCGTTAGCCTGCTTTAAACACTCTAATTTTTTCAAAGTAACAGTCCTGTTTCCCTGCAACACCAAATTAATGACATTACAGTTCTTCAAGAAGGAGGAACCAGTAAAGCCAAGTACATACCAGAGGCACGACCAACTTACTAATCCCGAAATTCAACTACGAGCTTTTTAACTGCAACAACTTTAATATACGCTATTGGAGCTGGAATTACCGCGGCTGCTGGCACCAGACTTGCCCTCCAA
+
DADDDIIIIHIIII/FGEHFHIHFHIIIIHHIIIIIIIIIIIHIHIIIIH@HHIIIIIIIEGHHHGHIIHEHDHIIGHHIIHIIIIIIIHIIIHGEHHHHHFHHHHIIIHHIIIIHGHHIIGCGHHFEHHIHHHIIIIHIHIIHHHFGHHHHEHHFHHHEHHHEGGH0IFIIHHHEHHHHGHHIIIHGHIIIHICHGIHIHIHHFHHHHIIHIFHHHHGIHHHIHHIHFEIHIHED8EGHHIHGHGHHFCCDHGF?DC?HF<1CCIIHGHHHHHEHEIIHIIIIIIHCHIIIIHEEHHHFIHIHHGIIIHEHHHIIGIIHIIHHIIIIHIIIHIHIIIIIHHH@DDDD
@HISEQ:969:HM2KJBCX2:2:1101:20229:60786 2:N:0:ACTATGCA
TCACTTGGTGCGCCCAACTATCCCTATTAATCATTACAACGGTCCTAGAAACCAACAAAATAGAATCGTTGTCCTATTCTATTATTCCATGCTAATGTATTCTGGCATATGCCTGCTTTAAACACTCTAATTTTTTCAAGGTAAAGGTCTTGGCTCCGAGCAACACCCAATAAAGGGCATTACCCTTCCCCAAGCGGTGAGGCCCAACCGACCAGTACTCGTTACAAGAACGGACCAACCGGCCAAACCCAAAATTCAACTACGAGCTTTTTAACTGCAACAACTTTAATATACGCTATTGGAGCTGGAATTACCGCGGCTGCTGGCACCAGACTTGCCCTCCAA
+
DDDCDIIIIGIIHIHIIHIIIIIIIIGIIIIIIIHIIIIIHHIIIIHIIIIHIIIIIHGIHHHHIIIIIIHHIIIHHIIIIHIIIIIHIIGIIIHHHHHHIIHGHIIHIIIHIIIIIIHHHIIIIIIIIHHHIIIHIIHIIHIIIIGIIIIHFGIIIIIIIIIIIIIIHIHHIHIIIIIHIIIIIIIIHHHHIIIIIIIIIIIIIIIHIIIIIIIIIIHIIIIIIIIIIIIIIIIIIIIIHIIHIHIIIIIIIIIIIIIIHHIIIIIIIIIIIIIIIIIIIIIIIIIIIIIIHIIIIIIIIIIIIIIIIIIIIIIIIIIIIIIIIIIIIIIIIIIIIIIIDDDDD
@HISEQ:969:HM2KJBCX2:2:1101:2652:61285 2:N:0:ACTATGCA
TCACTTGGTGCGCCCAACTATCCCTATTAATCATTACGGTGATCCTAGAAACCAACAAAATAGAACCATGCCGTCCTATTCTATTATTCCATGATAATGTATTCGAGCAAAATGCCTGCTTTAAACACTCTAATTTTTTCAAGGTAAAGGTCCTGGTTCCACATGACACCCAATTAAGGACATCATGCTTCTCCAGAAGGTGAGAAATCAACTGCGACAGTTCATACCCCTTAAGGCACGACCATCACGTCAATCCCGAAATTCAACTACGAGCTTTTTAACTGCAACAACTTTAATATACGCTATTGGAGCTGGAATTACCGCGGCTGCTGGCACCAGACTTGCCCTCCAA
+
B0<DD?C1FHHH?H/C<E11<DCEH1C<DG11<GHEH?@G<DC11D1<FE@<F?GHHIGH<<@FHEDFE<DFCE//<11<1DGHHC?1<C<1<1<<1GHHCCHEF?HG@@1C1<@GHEAFCHFIHFCIHHHHI?HGE1CFEE@HCHHEEFHFHHHEHDHHHGHHHHEHCGHHFGEEGHEHEF@HHEGIHHHH@?IHFEFH9HHIHFG?HHHHEE:HG?HFC?@GHHHEG1?FEGCGFIHIHGFIHC1=EEFHHE?CGF@EH@HGGG?IIHG<HCCHIHF@GHHGCC@HHG@GGCHEFGE<CC?HHHHIHHHHHIHIIHHHHHHHEHHHHHHC?HGCC?C<<1IHHHH@DBD0
@HISEQ:969:HM2KJBCX2:2:1101:9975:60395 2:N:0:ACTATGCA
TCACTTGGTGCGCCCAACTATCCCTATTAATCATTACGTCAATCCTAGAAACCAACAAAATAGGATCAAACGTCCTATTTCATTATTCCATGCTAATGTATTCAAGCGTTAGCCTGCTTTAAACACTCTAATTTTTTCAAAGTAACAGTCCTGTTTCCCTGCAACACCAAATTAATGACATTACAGTTCTTCAAGAAGGAGGAACCAGTAAAGCCAGTACATACCAGAGGCACGACCAACCTACTAATCCCGAAATTCAACTACGAGCTTTTTAACTGCAACAACTTTAATATACGCTATTGGAGCTGGAATTACCGCGGCTGCTGGCACCAGACTTGCCCTCCAA
+
DCDDDHIHHIIHIIIIHIIIIHIIIIIIIIIIIIIIIIHIIIIIIIHHIIIIIIIIIHIIIIHHIHIIIIIIHIIIIHIIIIIHIIIIEHIIHIIGIIIHHGHIIHHGIHIGHIIIIIIHIIGIIIHHIIFHHHHHIIIIIIIIHHHIIIIIIIHIHIHHHGIIIIHIIIIIGHFG?HIIHIIIIIIHHHIIIIIIIIIIIIIHIIIIIIIIGIIIIIIIIIIHIIIHIHHIIIIHIIHIIHIHHIIIIIIIIHIIIIIHIIIIIIIIIIIIHIIIIIIGIIIIIIIIIIIIHIIIIIIIIIIHIIIIIIIIIIIIIIIIIIIIIIIIIIIIIIHHIIIIICDDDD
@HISEQ:969:HM2KJBCX2:2:1101:19806:62245 2:N:0:ACTATGCA
TCACTTGGTGCGCCCAACTATCCCTATTAATCATTACGGTGATCCTAGAAACCAACAAAATAGAACCATGCCGTCCTATTCTATTATTCCATGCTAATGTATTCGAGCAAAAATGCCTGCTTTAAACACTCTAATTTTTTCAAGGTAAAGGTCCTGGATCCGCAAGACACCCAATAAAGGACATCAAGTTTCTCCAGAAGGTGAGAAATCAACAGTAACAGTTCATACCCCTTAAGGCATGACCATCACGTCAATCCCGAAATTCAACTACGAGCTTTTTAACTGCAACAACTTTAATATACGCTATTGGAGCTGGAATTACCGCGGCTGCTGGCACCAGACTTGCCCTCCA
+
DDDDDIIIIIIIIIIIIIIIIIIIGIIIIIHIIIIIIIIIIIIHIIIIIIIIIIIIIIIIIHHHHIIIIHGHIHIHHHHHIIIIIIIIIIIIIIIIIIF@EDHHHHHIIIIIIIIIIIHIIIIIIIIIIIIHHIIIIIIIHHHIIIIIHIIHIIIIIHDIIIIGIIIIIIHIIIHHIIIIIIIIIIHIHIIIIIIIIIIIIIIGIIIIIIIIIIIIIIIIIIIIIIIIIIIIIIIIIIHIIIIIIIIIIIIIIIIIIIIIIIIIIIHIIIIIIIIIIIIIIIIIIIIIIIIIHIIIIIIHHIIIIIIIIIIIIIIIIIIIIIIIIIIIIIIIIHIIIIIIIIIIIIIDDDDD
@HISEQ:969:HM2KJBCX2:2:1101:1597:62275 2:N:0:ACTATGCA
TCACTTGGTGCGCCCAACTATCCCTATTAATCATTACGTCGATCCTAGAAACCAACAAAATAGGGTCAAACGTCCTATTTCATTATTCCATGCTAATGTATTCAAGCGTGTGCCTGCTTTAAACACTCTAATTTTTTCAAAGTAACGGTCCTGATTCCCCATGACACCAAATTAATGACATCACAGTTCGTCAGAAGGTAGAAATCAATAATACCAGTGCATACCGGAGGCACGACCAATATATTGATCCCGAAATTCAACTACGAGCTTTTTAACTGCAACAACTTTAATATACGCTATTGGAGCTGGAATTACCGCGGCTGCTGGCACCAGACTTGCCCTCCAA
+
D0@DDII1<<1CCHHIHIIIIIH1CFE1FFHCEHCHHEHHIEHHIGHIIIHIIIIGI@E?EHCHIFHE1DEHDH=CEH1D@FHIIEHHCHEEHHHHIHEFEC@@GEHEC0HHEHHGHHHHIHEHGGHHFFGHHHEEHHHFEGEC@DEDC@HFGEHFHHHFHEHEHGHGGHCFCHHHCCEHGHHH?FCFFHHEEEHHFIIHH@FF?HHGHHHGHGAHHFGEHHHHCHFG@EEEIHHECH@HFEHGGEDCC/GHHFHHG@HECGCHHDHHEHFIHFIHHIIFHHHCGCEH@HHDHHDGIHHHHHGIIIIHHHIHHIIIGIIIIHEIHGGEHHG1HHIHHHHEFD@@DD
@HISEQ:969:HM2KJBCX2:2:1101:8495:62368 2:N:0:ACTATGCA
TCACTTGGTGCGCCCAACTATCCCTATTAATCATTACTTTGGTCCTTCAACCAACAAAATAGAACCAAAGTCCTATTCTATTATCCCATGCTAATATATCCAAGCATAAGCCTGCCTTAAACACTCTAATTTCTTCAAAGTAAAAGTCCTAGTCCTTCTGCACACCCACCAAAGGGCATCCAGCCTTCCTAGAAAGAAGGGTGCGACTGCCGCCGTACAAGCCGCTAAGGCCGACACCGGTGCCGCCCCCAAAATTCAACTACGAGCTTTTTAACTGCAACAACTTTAATATACGCTATTGGAGCTGGAATTACCGCGGCTGCTGGCACCAGACTTGCCCTCCAA
+
BDBB@1FHHHEH<GHCEH1<G11F@C1CC<D1CFCG@GHHCCC1DGH@FCGH0C0GH@1<CFGFC@1<<1<1<C@1D1C@<CHI@C11<<1DFE?FFCEEH6<?EIGHHC<GIHEHFHH1F@@F1GH@@CHHHCHHFH@B<1CGHIIIHFGHICIHFCCHHHHECDECCGHGC0<DEEIHGGF?GEHHHIHG@HHHEHHDHEDE=0CE?CFCDFD>GE<HHHHCEFGHEHDCG<<<<EE</</:C<E@C1HFC1HF1ED<0<E@FH=FHIIIIHIIHIHGF1C?F1G@HD0IHIHF<GCFD1G@HIHEG@<CHDHF<1GCHCHG<FCIHHHHHE<D=C0EBD@<@
@HISEQ:969:HM2KJBCX2:2:1101:12338:62357 2:N:0:ACTATGCA
TCACTTGGTGCGCCCAACTATCCCTATTAATCATTACGGTGATTCAGAAACCAACAAAACAGGACCACCGTCCTATTTTATTATTCCATGCTAATGTATTCAGACGTAAGCCTGCTTTGAACACTCTAATTTTTTCAAGGTAAAGGTCCTGGTTTCCCACCACGCTAAATTAATAACATGATGGTTCCCCAGAAGGTAGAAATTCCACACGCCAGTACAGACTATTGCCCGACCAACGGTAGAACCCCGAAATTCAACTACGAGCTTTTTAACTGCAACAACTTTAATATACGCTATTGGAGCTGGAATTACCGCGGCTGCTGGCACCAGACTTGCCCTCCAA
+
@DABDHIHE1D</G<=<EHHEE@CCGECC1<DCEHHIHCC1<GHHIE1CG1FHHEEEC1DFH?G1E<D@CEHEHEC1C1<FCEGHHEEHE?CC1GHIIE<G<<CECG/GHEE@6DHHHHEHH=??FH<HEHHEB6<HFHIHHEHE7<CHEIHHEF<C@</@E<HEEIHGCHHDCFFHFFGHHCGD@CGGHFF<HHHFEHHGEDD0CC?0C<0C0<1<<1C<CF<:CCDHCD<1HHGC?FFFDHE/CHHEHHHCGC1G?=E=FDC0HHGCD1<1<1<1DEHCC1CCCEF@GC<ECHHHIIIIHHHIHGHHHHHE/?IHHIHF1HF@FIHFG<ECHHIIH@DDD0
@HISEQ:969:HM2KJBCX2:2:1101:11617:62921 2:N:0:ACTATGCA
TCACTTGGTGCGCCCAACTATCCCTATTAATCATTACGTCGATCCTAGAAACCAACAAAATAGAATCAAACGTCCTATTTCGTTATTCCATGCTAATGTATTCAAGCGTGAGCCTGCTTTAAACACTCTAATTTTTTCAAAGTAACAGTCCTGATTCCCCATGACACCAAATTAATGACATCATGGTTCGTCAGAAGGTAGGAATCAATAATACCAGTACGTACAATAGCACGACCAATAAATTAATCCCGAAATTCAACTACGAGCTTTTTAACTGCAACAACTTTAATATACGCTATTGGAGCTGGAATTACCGCGGCTGCTGGCACCAGACTTGCCCTCCAA
+
DADDDHIIHHHHGGHDHHIIIHIHIGE@GHHIIIIIHEEHDHHIIIIIIHIIIGHHHIIIHIHHHHIHIII=GCHHIFEHEEHHHFEHEHHIGGHIFHHHHHGHHHHGHHIHEHHHIIAGHIIHIIHHHHIHGCHHHIHHGGIHHHHHHIIHHHGCHFHIIIIIHHIIIHHIIIHHGHHIHHIHHGIHHIIHIHIIHHGIGHHEHIIHHIIIHIIHIIIIHHG@IIHHFIIIHFHGHHHIIIHFHHHDCIIIIHFHEHHECCHHFHHEIHHHHHHFIIIHGGGHHIIHHHDFIIIIIIIIIHHIIIIIIIHHHHHDHGE@EFIIHHHIIIIHHHCHGIHH@D@@@
@HISEQ:969:HM2KJBCX2:2:1101:14912:63393 2:N:0:ACTATGCA
TCACTTGGTGCGCCCAACTATCTCTATTAATCATTACGGTGGTCCTAGATACCAACAAAATAGAACCACAACGTCCTATTCTATTATTCCATGCTAATCTATTCAAGCAATAGCCCGCTTTAAGCACTCTAATTTTTTCAAGGTAATGGTCCTGCCTCCCCAACACACCCAATTAAGGACATACTGGTTCACCAGAAGGAAGACCCGACAACAGGTCAGTACTCGCCAAAGACGGACCGCCCGGCCAAGTCTAAAATTCAACTACGAGCTTTTTAACTGCAACAACTTTAATATACGCTATTGGAGCTGGAATTACCGCGGCTGCTGGCACCAGACTTGCCCTCCAA
+
@D@@BCFHHH?CH<<01<CHHI11<1DG11H1CCCFHCCC10<D1<<<C1<DG?1<G1C1<FHCH1FC@1<DC11<0<1<1<1DG11<F11DG1FF<FG<8<<FDG81G@DECHD=C6C08<F%<%FGB<B<51@1FEH?E61HGGGAEEAF<D$E<DGCEBA<DHCHGCGEFHF/F/GCGCFG@@8FFHHCECHFC8CGE<D</C:G@DC<10:.FEHGEC</H@0CHFEF</C<//BHC/HHF<CC<11@HGC1<@HECC0H@C1CE<HHG@@CHH?HEEIHHGDCE?GHG=HHCHC<1CGIIHCEGFEFHCCHCHIHC1G?EIIIIHHHEF<<?CE<E<@B0D@
@HISEQ:969:HM2KJBCX2:2:1101:15402:63317 2:N:0:ACTATGCA
TCACTTGGTGCGCCCAACTATCCCTATTAATCATTACGTCGATCCTAGAAACCAACAAAATAGGGTCAAACGTCCTATTTCATTATTCCATGCTAATGTATTCAAGCGTGTGCCTGCTTTAAACACTCTAATTTTTTCAAAGTAACAGTCCTGTTTCCCTGCAACACCAAATTAATGACATTACAGTTCTTCAGAAAGGAGGAATCAGCGAAGCCAGTGCATACCAGTGGCACGACCAACCTGCTGACCCCGAAATTCAACTACGAGCTTTTTAACTGCAACAACTAATATACGCTATTGGAGCTGGAATTACCGCGGCTGCTGGCACCAGACTTGCCCTCCAA
+
DDDDDIIIIFHIIIHIIIIIHIHIIIIIIIIIIIIIIIIHHIIIIIHIIIIHIIIIGIIIHGIIHIEHIIHIIHHIIIHIIIIGGHIIEHIGIIIIIGIIIIHHIIIHIIIHIIIHIGIHHIIHIIIIIHHIHHIIIIIIIIIIIIIIIIIIIIIIIIIIIIIIIHIIIIHHHIIIIHGHIIIIIIIIIIIIIIIIIIIIHIIIIIHIIIIIIIIIIIIIIIIIIIII<IIIIIIIIIIHIHHIIIIIIIIIIIIIIIIIIIIHIIIIIHIIIIIIIIIIIIIIIIIIIIIIIIIIIGIIIIIIIIIIIIIIIIIIIIIIIIIIIIIIIIIIIIIIIHIDDDDD
@HISEQ:969:HM2KJBCX2:2:1101:11616:62787 2:N:0:ACTATGCA
TCACTTGGTGCGCCCAACTATCCCTATTAATCATTACTTCAGTCCTAGAAACCAACAAAATAGAACCGAAGTCCTAAATTATTATTCCATGCTAATGTATTCAAGGCATAAGCCTGCTTTAAACACTCTAATTTTTTCAAAGTAATAGAGCTAGATCGCGACGACAACCCAGTGAAGGGCGCCGCCGTTTTCTAGCAGGATGGCAGACACGCGCCAGCACTCACACTCGTAACCGAGGCGGGCCAGGTGCGTCAAACCAGAAATCCAACTACGAGCTTTTTAACTGCAGCAACTTTAATATACGCTATTGGAGCTGGAATTACCGCGGCTGCTGGCACCAGACTTGCCCTCCAA
+
DDADDGHIGHIIIIIIIIIIHHHHIHHIIHHIIIGIIIHIIHIIIIIIIIIHIIIHHHIIIIHCHHIIIIHIIIIIIIH?HHIIFHHIIHIGHIIHHDFHF<GHIIIIIIIIIIHIHIIIHHHHHIIHIHIHHHIHGHHHIIIIIHGIHGCHHGFCIIIHIIIIHHIIIIIIHHGGIIIHIIHIIIIIIHHIIIIIHHIIHIHHIHHHHGIIIIGIIIIIIIIHIIIIIHHIIIIIIIIIHIIIIIIIIIIHHIIIHIIIIIHHIIIIIIHIIIIIHIIHIIHIIIIIIIIIHIIIIIIIIHIIIIIIIIIIIIIIIIIIIIIIIIIIIIIIIIIIIIIHHIHIIIIIGDDCDD
@HISEQ:969:HM2KJBCX2:2:1101:10942:63758 2:N:0:ACTATGCA
TCACTTGGTGCGCCCAACTATCCCTATTAATCATTACGTCGATCCTAGAAACCAACAAAATAGAATCAAACGTCCTATTTCATTATTCCATGCTAATGTATTCAAGCGTAAGCCTGCTTTAAACACTCTAATTTTTTCAAAGTAACAGTCCTGATTCCCCACGACACCAAATTAATGACATCGCGGTTCTTCAGAAGGTAGGAACCGATAATGCCAGTGCGTACCGAGGCACGACCAACAATTCGATCCCGAAATTCAACTACGAGCTTTTTAACTGCAACAACTTTAATATACGCTATTGGAGCTGGAATTACCGCGGCTGCTGGCACCAGACTTGCCCTCCAA
+
DAADDHIIHIGIGGHHHHIIFHHHIIIIIHIIIIIIIIIHIIIFHHIIIIIIHHIIIIIIIIHGHIIIIIGHHHIIIFHHHIIHFGHHHIIIIIIIIIIIIHHHHHHHIHHHHIHHIHHIIIHIIHHGHHIIHHHHIHHHIIHIIIIHHHHHHIHIHHIHHIIIIHIIHHIIIIHIHHIIIHIIHIH@HHIIHHIHHHHIHHIIIIIIHIIHIHHIIIHIIHIIIHIHHIHHHHHHIIIHHIGEIIHHHHHIIIIIIIHHHIIIIIIHIIIIIIIIIIIHIIHHFIIIHHIHHIIIIIIIIHIIHIIHHHEIIIIHHHIIIIHHIIIIIHIHIIIIIHHIADDBD
@HISEQ:969:HM2KJBCX2:2:1101:17054:65895 2:N:0:ACTATGCA
TCACTTGGTGCGCCCAACTATCCCTATTAATCATTACGTCGATCCTAGAAACCAACAAAATAGAATCAAACGTCCTATTTCATTATTCCATGCTAATGTATTCAAGCGTAAGCCTGCTTTAAACACTCTAATTTTTTCAAAGTAACAGTCCTGATTCCCCACGACACCAAATTAATGACATCGCGGTTCTTCAGAAGGTAGGAACCGATAATGCCAGTGCGTACCGAGGCACGACCAACAATTCGATCCCGAAATTCAACTACGAGCTTTTTAACTGCAACAACTTTAATATACGCTATTGGAGCTGGAATTACCGCGGCTGCTGGCACCAGACTTGCCCTCCAA
+
DDDDDIGEHIIIIIIIIIGIHHIIHIIIIIIIIIIIIIHIIIHIIIIHIIHIIIIIIIIHHIIIHHIIIHIIIIIIIIIHIIHHIIIIIIHFHHHIIIIHHHHIIIIIIHIIIIIIIIIIHHIIIIIHIIIIIIIHHHIIIIIIIIHIHIIIHIIIIIIIIIIIHIHHHGGHIIIIIHHIIIIIIIIIIIIIIIIHIIIIIIIIIIIIHHHIIIIIIIIIIIIIIIIIIIIIIIIIIIIIIIHG=IIIIIIIIIIIIIIIIHIIIIIIIIIIIHIIIIIIIIIIIIIIIIIHGIIIIIIIIIIIIIIIIIIIIIIIIIIIIIIIIIIIIIIIIIIIIIIIDDDDD
@HISEQ:969:HM2KJBCX2:2:1101:13141:65336 2:N:0:ACTATGCA
TCACTTGGTGCGCCCAACTATCCCTATTAATCATTACGTCAATCCTAGAAACCAACAAAATAGGATCAACGTCCTATTTCATTATTCCATGCTAATGTATTCAAGCGCGAGCCTGCTTTAAACACTCTAATTTTTTCAAAGTAACAGTCCTGATTTCCCACCACACCAAATGAATGACATGATGGTTCGTCAGAAGGTAGGAATCAGTAACACCAGTACGTACCGAAGGCACGACCAGCGTACTAATCCCGAAATTCAACTACGAGCTTTTTAACTGCAACAACTTTAATATACGCTATTGGAGCTGGAATTACCGCGGCTGCTGGCACCAGACTTGCCCTCCAA
+
DDDDDIIIIIIIIIIIIIIIIIIIIIIIHIIIIIIIIIIIIIIHHHIIIIIIFIIHIIIIHHHIHIIIIIIHGHIIHHHIIIIIIHIFEHHHIGHIIHHHIHIIIIIHHIHHHHHIIIIIIHIHHHHHHIIFIIIHEHHIIIIIIIHIIIIIIHHHGHIIIIIIIIIHIIIIIHHHIGIIIHIIIIIIIIIIIIHIIIIIIIHHIIIHIIIIIII<HHIIIIIIIIIIIIIIIHIIIIIIIHIHHIIIIIGIIIIIIIHIIIIIIIIIIIIIIHIIIIIIIIIIIIIIIIIIHIIIIIIIIIIIIIIIIIIIIIIIIIIIIIIIIIIIIIIIIIIIIIIIDDDDD
@HISEQ:969:HM2KJBCX2:2:1101:9753:66818 2:N:0:ACTATGCA
TCACTTGGTGCGCCCAACTATCCCTATTAATCATTACGTCGATCCTAGAAACCAACAAAATAGGTTCGATCGTCCTATTTCGTTATTCCATGCTAATGTATTCAAGCGCGAGCCTGCTTTAAGCACTCTAATTTTTTCAAAGTAACAGTCCTGTTTCCCCGCAACAACAAATTAATGCCATCACGGTTCTGCAAGAGGGAGGGACCAGTGAGGCCAGTGCATACCAGTGGCACGACCAACCTACTGGCCCCGAAATTCAACTACGAGCTTTTTAACTGCAACAACTTTAATATACGCTATTGGAGCTGGAATTACCGCGGCTGCTGGCACCAGACTTGCCCTCCAA
+
DDDDDIIGIHIIIIIIIIHIIIIIIIIIIIIIIIIIIIIIIIIIIIHIIIIIIHIIGIIIIICHHIIIIIIHIIIIII@HIHIIHHHIHFIHHIIIHHHIIIIIIIIIIIIIHIIIIIIIHGIIIIIIIIIIIIIIIIIHHIHIIIHIIIIIIHFIHIIIIIIIIIIIIHHIIIIIIIIIIIIIIIIIHIIHHIIIIIIIIIIIIHIIIIIIIIIIIIIIIIIIIIIIIIIIIIIIIIIIIIHHHIIIIIIIIIIIIIIIIIIIIIIIIIIIIIIIIIIIIIIIIIIIIIIIIIIIIIIIIIIIIIIIIIIIIIIIIIIIIIIIIIIIIIIIIIIIIIIIIDDDDD
@HISEQ:969:HM2KJBCX2:2:1101:6518:66960 2:N:0:ACTATGCA
TCACTTGGTGCGCCCAACTATCCCTATTAATCATTACGTCAATCCTAGAAACCAACAAAATAGGATCGAACGTCCTATTTCATTATTCCATGCTAATGTATTCAAGCGTTAGCCTGCTTTAAACACTCTAATTTTTTCAAAGTAACAGTCCTGTTTCCCTGCAACACCAAATTAATGACATTACAGTTCTTCAAGAAGGAGGAATCAGTAAAGCCAGTACACACCATTGGCACGACCAACCTACTGACCCCGAAATTCAACTACGAGCTTTTTAACTGCAACAACTTTAATATACGCTATTGGAGCTGGAATTACCGCGGCTGCTGGCACCAGACTTGCCCTCCAA
+
DDDDDIIIIIHIIIIIIIIIIIIIIIIIIIIIIIIIIIIIIIIIHIHIIIIIIIIIHIIIIIHHEHIHIHIIIIIIIHIIIIIHIIIIIHIIIIIIIIHHHIIIIIIIIIIIIIHIIIIIIHHHIIIIIIIIHIIIIIHIIIIIIIIIIIIIIIIIIHGIHIIIIIIIIIIHIIIIIIIIIIIIIIIIIIIIIIIIIIIHIIIIIIIIIIIIIIIIIIIIIIHIIIIIIIIIIIIIIIIIIIIHHIIIIIIIIIIIIIIIIIIIIIIIIIIIIIIIIIIIIIIIIIIIIIHIIIIIIIIIIIIIIIIIIIIIIIIIIIIIIIIIIIIIIIIIIIIIIIIIIDDDDD
@HISEQ:969:HM2KJBCX2:2:1101:12223:67172 2:N:0:ACTATGCA
TCACTTGGTGCGCCCAACTATCCCTATTAATCATTACGGTGATCCTAGAAACCAACGAAATAGAATCAGTCCGTCCTATTTCATTATTCCATGCTAATGTATTCAGACGATAGTCTGCTTTAAACACTCTAATTTTTTCAAAGTAACAGTCCTGATTTCCCATCACACCAAATAAATGGCATGAAAGTTCCTCAGAAGGTAGAGATCCATCTCACCAGTGCAGACAATTAAGCCTGACCAATGGGTAGACCCCGAAGTTCAACTACGAGCTTTTTAACTGCAACAACTTTAATATACGCTATTGGAGCTGGAATTACCGCGGCTGCTGGCACCAGACTTGCCCTCCAA
+
DDDDDHIIIIIIIIIIIIIIIIIIIIIIIIIIIIIIIHIIIIIIIIIIIIIIIIIIIHHIIIIIIIIIIIIIHIIIIIIIIIIIIIIIIIIIIIIHIIIIIIIIIIIIIIIIIIIIIIIIIIHIIIIIIIIIIIIIIIIIHIIIIIIIIIIIIIIIIIHIIIIIIIIHIIIIIIIIIIIIIIIIIIIIIIIIIIIIIIIIIIIIIIIIIIIIIIIIIIIIIIIIIIIIIIIIHIIIIIIIIIIIHHGIIIIIIIIIIIIIIIIIIIIIIIIIIIIIIIIIIIIIIIIIHIIIIIIIIIIIIIIIIIIIIIIIIIIIIGIIIIIIIIIIIIIIIIIIIIIIIIIDDDDD
@HISEQ:969:HM2KJBCX2:2:1101:1622:66486 2:N:0:ACTATGCA
TCACTTGGTGCGCCCAACTATCCCTATTAATCATTACGTCAATCCTAGAAACCAACAAAATAGGATCAAACGTCCTATTTCATTATTCCATGCTAATGTATTCAAGCGTTAGCCTGCTTTAAACACTCTAATTTTTTCAAAGTAACAGTCCTGTTTCCCTGCAACACCAAATTAATGACATTACAGTTCTTCAAGAAGGAGGAACCAGTAAAGCCAGTACATACCAGAGGCACGACCAACCTACTAATCCCGAAATTCAACTACGAGCTTTTTAACTGCAACAACTTTAATATACGCTATTGGAGCTGGAATTACCGCGGCTGCTGGCACCAGACTTGCCCTCCAA
+
DDDDCHIIHCG<HHIIIIIIIIIIIIIIIIIHIIIHIIIIIIIIGIHHIIHIIIIIHHIIIIHHHIIIIIIIEHHHIIHIIIIIIIIIIIFEHHFHHHHIHGHIIIIHIIIHGIIIIHHHIHIIIHHIIHFIIIHIIIIIIHIIIIIIHHIIHIIIIIIIIHIHIIHHIIIHHHIIIIIIHGIIIIIIHIIIIIIIIIIIIHHGIIIIIIIIIIIIIIIIIIIIIHIHIIIIIIIIIIHIIIHHHHIIIIIIIIIIHIIIIIIIHIIIIIIIIIIIIIIIIIIIIIHHIIIIHIIIIIIHHIIIIIIIIIIHIIIIIIIIIIIIIIIIIIIIIIIIIIIIIDDDDD
@HISEQ:969:HM2KJBCX2:2:1101:11697:67547 2:N:0:ACTATGCA
TCACTTGGTGCGCCCAACTATCCCTATTAATCATTACGGTGATCCTAGAAACCAACAAAATAGAACCATGCCGTCCTATTCTATTATTCCATGCTAATGTATTCGAGCAAAAATGCCTGCTTTAAACACTCTAATTTTTTCAAGGTAAAGGTCCTGGATCCGCAAGACACCCAATAAAGGACATCAAGTTTCTCCAGAAGGTGAGAAATCAACAGCGACAGTTCATACCCCTTAAGGCATGACCATCACGTCAATCCCGAAATTCAACTACGAGCTTTTTAACTGCAACAACTTTAATATACGCTATTGGAGCTGGAATTACCGCGGCTGCTGGCACCAGACTTGCCCTCCAA
+
DCDDDIIGIEHIIIIIHIIIIIIIIIIIIHIHIIIIIIIIIIIIIIIIIHHHHIIIIIIIIIHIIIIIIHHIIDHHHIIHIIIIIIIIIIIIHHHEHIHIIHHIIIIHIIIIIIIIIHIIIIHGHIIIIIIIIIIIIIIHIIIIIIIIIHHHIIIIIIHIIIIIIIIHHIIIIIIIHIIIIIIIIIIIIIHIHHIIIIIIIIHIIIIIIIIIIIIIHHIIIHIIIIIIIIIIIIIIIIIIIIHIIIIIIIHHIIIIIIIIIIIIIIIIHHIIIGIIIIIIIIIIIIIIIIIIIIIIIIIHIIIIIIIIIIIIIIIIIIIIIIIIIIIHIIIIIIIIIIIIIIGIIIGIDDDDD
@HISEQ:969:HM2KJBCX2:2:1101:12141:67798 2:N:0:ACTATGCA
TCACTTGGTGCGCCCAACTATCCCTATTAATCATTACTTCAGTCCTAGAAACCAACAAAATAGAACCGAAGTCCTAAATTATTATTCCATGCTAATGTATTCAAGGCATAAGCCTGCTTTAAACACTCTAATTTTTTCAAAGTAATAGAGCTAGATCGCGACGACAACCCAGTGAAGGGCGCCGCCGTTTTCTAGCAGGATGGCAGACACGCGCCAGCACTCACACTCGTAACCGAGGCGGGCCAGGTGCGTCAAACCAGAAATCCAACTACGAGCTTTTTAACTGCAACAACTTTAATATACGCTATTGGAGCTGGAATTACCGCGGCTGCTGGCACCAGACTTGCCCTCCAA
+
DDDDDIIIIIIHHIH0DHHIEHEHIIIHHIIIFHIIIIIIIIIIIIIFGEHHIHHIHHHEHIHHIEHDHCHEHHIIICGHHEFHIIGIIIII?@@GHHHHHDGGHGHHIHIHHHHFFIIHHIIHHI@IIHEHHGHHHHHHHIHIHEIIIIIIHH@GHHHHGHIIHHIHHIIHHIHGIHHIIGHIIIIHFHHGEHHGHIHIGIHIIIIIHIIIIIFIIIIIGIIIIIHIIIHHHIIIIIHIIIIIIIIHIIIIHIHHIIIIIHIIGIIIIHIIIHIIIIIIIIIIIIIIIIIIIHIIIIIHIIIIIIIIIIIIIIHIIHIIIIIIIIIIHHIIHIIIIIHIIIIIIIIIIDDDDD
@HISEQ:969:HM2KJBCX2:2:1101:20428:67852 2:N:0:ACTATGCA
TCACTTGGTGCGCCCCAACTATCCCATTAATCATTACGTCGATCCTAGAAACCAACAAAATAGGTTCGATCGTCCTATTTCGTTATTCCATGCTAATGTATTCAAGCGCGAGCCTGCTTTAAGCACTCTAATTTTTTCAAAGTAACAGTCCTGTTTCCCCGCAACAACAAATTAATGCCATCACGGTTCTACAAGAAGGAGGGACCAGTGAGGCCAGTGCATACCAGTGGCACGACCAACCTACTGGCCCCGAAATTCAACTACGAGCTTTTTAACTGCAACAACTTTAATATACGCTATTGGAGCTGGAATTACCGCGGCTGCTGGCACCAGACTTGCCCTCCAA
+
D0DDDHHEHHIIIIIHIIIIIIIIIGHHHHIIIIIIIHIIIIIECHIEHHIIGFHIIIIIIHIIGHIIGHIHHEHIIHHIIHIIIEEFHHHHEEHHHHIIHHHHHHHFHIHHIIHIIIIHHHIIIIIGHHHHFGGFHIIIHIIIIHHIHIHIHHHHHHHDIIHIIIIIGHHHHHIIIIIIIIIIIIIIIHGHIIIIIIIIIIIIIIIIIIHI<HGIIIIIIIIIIIIIIHIHIIIIGIIIIIHHIIIIIIIIIIIIIIIIIIIIIIIIIIIIIIIIGIIIIIIIIIIIIIIIIIIIIIIIIIIIIIIIIIIIIIIIIIIIIIGIIIIIIIIIIIIIHIIIIDDDDD
@HISEQ:969:HM2KJBCX2:2:1101:3046:68439 2:N:0:ACTATGCA
TCACTTGGTGCGCCCAACTATCCCTATTAATCATTACGTCGATCCTAGAAACCAACAAAATAGAATCAAACGTCCTATTTCATTATTCCATGCTAATGTATTCAAGCGTGCGCCTGCTTTAAACACTCTAATTTTTTCAAAGTAACAGTCCTGATTCCCCACGACACCAAATTAATGACATCGCGATTCTTCAGAAGGTAGGAACCAATAATGCCAGTGCGTACCGAGGCACGACCGACAATCTGATCCCGAAATTCAACTACGAGCTTTTTAACTGCAACAACTTTAATATACGCTATTGGAGCTGGAATTACCGCGGCTGCTGGCACCAGACTTGCCCTCCAA
+
DDDDDIIIIIIIIIIHIIIIHIIIIIGIIIIIIIIIIIIIIIIIIIIHHHHHIIIIIGHIIIIIIIIIIIHI@EHIIIIIIHIIIIIIIIIIIIIHIIIIHGHIIIHIIIHHIIIIIIIIIIGIHIHIIIIIIIIHIIIIIIIHIIIHHIIIIHHHIIIIHHIIHHIIIIIHIIIIIIHEHIIIIIIIIIIIIIIIIIIIIIIHHIIIIIIIIIIHIIIIIIIIIIIIIIIIIIIIIIIIIHHFIIIIIIIIIIIIIIIIIIIIIIIIIIIIIHIIIIIIIIIIIIIIIIIIIIIIIIIIIIIIIIIIIIIIIIIIIIIIIIIIIIIIIIIIIIIIIIIIDDDDD
@HISEQ:969:HM2KJBCX2:2:1101:3332:68388 2:N:0:ACTATGCA
TCACTTGGTGCGCCCAACTATCCCTATTAATCATTACGTCAATCCTAGAAACCAACAAAATAGGATCAAACGTCCTATTTCATTATTCCATGCTAATGTATTCAAGCGTTAGCCTGCTTTAAACACTCTAATTTTTTCAAAGTAACAGTCCTGTTTCCCTGCAACACCAAATTAATGACATTACAGTTCTTCAAGAAGGAGGAACCAGTAAAGCCAGTACATACCAGAGGCACGACCAACCTACTAATCCCGAAATTCAACTACGAGCTTTTTAACTGCAACAACTTTAATATACGCTATTGGAGCTGGAATTACCGCGGCTGCTGGCACCAGACTTGCCCTCCAA
+
DDDDDIIIIIIIIIIIIIIIIIIIIIIIIHIIIIIIIIIIIIIIIIIIHIHIIIIIIIIIIIIIHIIIHIHIHIIIIIIIHIIIIIIIHIIIIIIIIIIIIIIIIIIIHIIIIIIIIIIIIIHIIIIIIIIIIIIIIIIIIIIIIIIIIIIIIIIHIIIIIIIIIIIIIIIIIIHIIIIIIIIIIIIHIIHIIIIIIHIHHIIHIIIIIIIIIIIIIIIIIIIIIIIIIIIIIIIII?IIHIHHHHHFIIIIIIIIHIIIIIHIIIHIIIIIIIIIIIIIIIIIIIIIIIIIIIIIIIIIIIIIIIIIIIIIIIIIIIIIIIIIIIIIIIIIIIHIIIIIIDDDDD
@HISEQ:969:HM2KJBCX2:2:1101:15153:68254 2:N:0:ACTATGCA
TCACTTGGTGCGCCCAACTATCCCTATTAATCATTACGTCGATCCTAGAAACCAACAAAATAGAATCAAACGTCCTATTTCATTATTCCATGCTAATGTATTCAAGCGTAAGCCTGCTTTAAACACTCTAATTTTTTCAAAGTAACAGTCCTGATTCCCCACGACACCAAATTAATGACATCGCGGTTCTTCAGAAGGTAGGAACCGATAATGCCAGTGCGTACCGAGGCACGACCAACAATTCGATCCCGAAATTCAACTACGAGCTTTTTAACTGCAACAACTTTAATATACGCTATTGGAGCTGGAATTACCGCGGCTGCTGGCACCAGACTTGCCCTCCAA
+
DDDDDIIIIIIIIIIIIIIIIIIIIIIIIIIIIIIIIHIIIIIIIIIIHIIIIIIIIIIIIIHHIIIIIIIIHHIIIIIIIIIIIIIIIHIHIIIIIIHHIIIIIIIIIIIHIIIIIIIIIIIIIIIIIIIIIIIIIIIIIIIIIIIIIIIIIIIIIIIIIIIIIIIIIIIIIIIIIIIIHIIIIIIHIIIIIIHIIIIIIIIIIIIIIIIHIIIIIIIIIIIIIHIIIIIIIIIIIIIIIHHGIIIIIIIIIIIIIIIIIHIIIIIIIIIIIHIIIIIIIIIHIIIIIIIHHIIIIIIIIIIIIIIIIIIIIIIIIIIIIIIIIIIIIIIIIIIIIIIIDDDDD
@HISEQ:969:HM2KJBCX2:2:1101:8270:68916 2:N:0:ACTATGCA
TCACTTGGTGCGCCCAACTATCCCTATTAATCATTACGTCAATCCTAGAAACCAACAAAATAGGATCGAACGTCCTATTTCATTATTCCATGCTAATGTATTCAAGCGTTAGCCTGCTTTAAACACTCTAATTTTTTCAAAGTAACAGTCCTGTTTCCCTGCAACACCAAATTAATGACATTACAGTTCTTCAAGAAGGAGGAATCAGTAAAGCCAGTACACACCATTGGCACGACCAACCTACTGACCCCGAAATTCAACTACGAGCTTTTTAACTGCAACAACTTTAATATACGCTATTGGAGCTGGAATTACCGCGGCTGCTGGCACCAGACTTGCCCTCCAA
+
DDDDDIIIIIIIGIIIIIIIIIIIIIIIIIIIIIIGIIIIIIIIIIIHIHIIIIIIIIIIIIHIHHHIIIIIIIIIIIIIIIIIIIIHIIIHIIIIIIIIIIIIIIIHIIIIIIIIIIIHIHIIIIIIIIIIIIIIIIIHIIIIIIIHIIIIIIIIIIIIIIIIIIIIIIIIIIIIIIIIIIIIIIIIIIIIIIIIIIHIIIIIIIHIIIIIIIIIIHIIIIIIIIIIIIIIIIIIIIHIIIHHHIIIIIIIIIIIHHIIIIIIIIIIIIIIIIIIIIIIIIIHIIIIIIIIIIIIHHIHHIIIIIIIIIIIIIIIIIIIIIIIIIIIIIHIIIIIIIIIIDDDDD
@HISEQ:969:HM2KJBCX2:2:1101:15179:69438 2:N:0:ACTATGCA
TCACTTGGTGCGCCCAACTATCCCTATTAATCATTACTCATTTCCCCAAAAACCAACAAAATTCGAGATACGAGTCCTAAATTATTATTCCATGCTAATGTATTCATAACTTTCAGCCTGCTTTAAACACTCTAATTTTTTCAAAGTAAAGGTCCTGGATTGCGAACCCAACCCAGTAAAGGGCAGGAACGTTCTCCAGGAAGATGGTAAGCGCGCATCGGCACTCACACACGATACCGTGGCGGGCCAAGCGCACTATACCAGAAATCCAACTACGAGCTTTTTAACTGCAACAACTTTAATATACGCTATTGGAGCTGGAATTACCGCGGCTGCTGGCACCAGACTTGCCCTCCAA
+
DDDDDIIHIIIIIIIIIIIIIIIIIIIIIIIIIIIHIIIIIIIIIIHIIIIIIIIIIIIIHIIIIGIIIIIIHIIIIIIIIIIIIIIHIIHIIIIHIIIIIHHHIIIIIIIIIIIIIIIIIIIIIIHHICIIIIIIIIHHIIHIIIIIHIHHIIHIIHHEIIIIIIHIHHIIIHHHGIIIIIHIIIIGIIIIIHFHIIIIIHIIIIIIIHIHIIIHIIHIIIIIIIIIHIHIIIIIIHHIIIIIIIIIIIIIIIHHFIIIHHIIIIIIIIIIIIIGIIIIHIIIHIIIIIIIIIIIIIIIIIIIIIHIHIIIIIIIIIIIIIIIIIIIIIIIIIIIIIIIIIIIIIIIIIIIIDDDDD
@HISEQ:969:HM2KJBCX2:2:1101:17718:69403 2:N:0:ACTATGCA
TCACTTGGTGCGCCCAACTATCCCTATTAATCATTACGTCAATCCTAGAAACCAACAAAATAGGATCAAACGTCCTATTTCATTATTCCATGCTAATGTATTCAAGCGTTAGCCTGCTTTAAACACTCTAATTTTTTCAAAGTAACAGTCCTGTTTCCCTGCAACACCAAATTAATGACATTACAGTTCTTCAAGAAGGAGGAACCAGTAAAGCCAGTGCATACCAGAGGCACGACCAACCTACTAATCCGAAATTCAACTACGAGCTTTTTAACTGCAACAACTTTAATATACGCTATTGGAGCTGGAATTACCGCGGCTGCTGGCACCAGACTTGCCCTCCA
+
?@D@@CFCFECC?GDHHCG@?G?1<CGHHHHIHGIFHCCCEHHHGFHEEHH1FHHDDFG?FHH?ECGHIH@011<0DF111<<FHHH?GE?11<EFGFFHIHHHH<HFHHFGE6?A@F1HHIHHHHFCHGACFA@GHGHHHHHIIHHGDGHGCGCHIIHHHHHEEH@CCHHEEIIIHIIIIHHEIHCHF<@HIIIHECEIHFHC1IIIIIHIHH;HCEHIIIHCGFGHHCHIHHCHEEHHEEEFFHHGCHHG<IEFIIHHHHHIIIHHIHEIIIHHC<?H?GIHHFHIIIHGIHHGHEIIIHHGHHGHEHHHIHGGHHHFCHFF@GHHGIHIHHG@HIHDD@D@
@HISEQ:969:HM2KJBCX2:2:1101:13082:70185 2:N:0:ACTATGCA
TCACTTGGTGCGCCCAACTATCCCTATTAATCATTACGGTGATCCTAGAAACCAACGAAATAGAATCAGTCCGTCCTATTTCATTATTCCATGCTAATGTATTCAGACGATAGTCTGCTTTAAACACTCTAATTTTTTCAAAGTAACAGTCCTGATTTCCAACCACACCAAATAAATGGCATGAAAGTTCCTCAGAAGGTAGAGATCCATCTCACCAGTGCAGACAATTAAGCCTGACCAATGGGTAGACCCCGAAGTTCAACTACGAGCTTTTTAACTGCAACAACTTTAATATACGCTATTGGAGCTGGAATTACCGCGGCTGCTGGCACCAGACTTGCCCTCCAA
+
B<DD@@11<1<<C0/<@HCEGEHIG<FGFCEGHEHE@1@FHEHH?CFHCCDC1<G0D?CGCEHHHHIIC<D10D1/CEG@D1<@HHHHGECG<GH1FHFHH?<HFGH6@HHCGHFACFEHHHEH5B81ACHHHAECEFFHHBCHHHHHEGHE?HHEGEHECCDHH<<IHFFHIIGIIIIIHHFEHECGF?EHEIHIHGF@GHE?IHHHHHFGHH>EIIHIIHCHGEHIIFHIHIGHHGCHHHECFD<HHGHIHHHHHHCHHH@HHGEHHHFHGCEGHGHHIHHDHIIHHHHIIIIHDHHHGIHG?HFG@DFHHHIIIHHC@@@CGGHHFHIIHCEHHHGHHHE@@@DB
@HISEQ:969:HM2KJBCX2:2:1101:14975:70138 2:N:0:ACTATGCA
TCACTTGGTGCGCCCAACTATCCCTATTAATCATTACGTCGATCCTAGAAACCAACAAAATAGAATCAAACGTCCTATTTCATTATTCCATGCTAATGTATTCAAGCGCGAGCTTGCTTTAAACACTCTAATTTTTTCAAAGTAACAGTCCTGATTTCCCGCGACACCAAATTAATGACATCGTGGTTCGTCAGAAGGGAGAAACCAATAATGCTAGTACGTACAAAGTACGACCGACATATTAGTCCCGAAATTCAACTACGAGCTTTTTAACTGCAACAACTTTAATATACGCTATTGGAGCTGGAATTACCGCGGCTGCTGGCACCAGACTTGCCCTCCAA
+
DDB0D1CGH1<E/0<DFHH?H1CHHCHHE@@FGHHEHCHH/CH@0<<F?G1<1<<DHH<GHFF?GHHIHCC<CHHH<CG@1FHHIIH?HHI11DFFF@DHCHGF@DH6?HHD@HIHHIIHIIHB<GHHFFHIHHHIIHHHHHIHHIIIHHGIGGHHHEHDHHIGEFEHHIHHEHFIHIHEHE?IHECHHHEHHFCHEAHHFHGFHHFCIHIHIHHFHHHHFIIIIIIHHIHHHDEGIHHGHHGHHHCHHHHIIHHHHEHIHHIIHIIIHHHEDHIIHHHHHCIIIHHIHHHEIIIIHHHIHIIIHIHHIIIIIIIIIIIIHIIIIIIIHHHIIIHIHIIDADDD
@HISEQ:969:HM2KJBCX2:2:1101:13442:70884 2:N:0:ACTATGCA
TCACTTGGTGCGCCCAACTATCCCTATTAATCATTACGTCAATCCTAGAAACCAACAAAATAGGATCGAACGTCCTATTTCATTATTCCATGCTAATGTATTCAAGCGTTAGCTTGCTTTAAACACTCTAATTTTTTCAAAGTAACAGTCCAGATTCCTCGCAACACCAAATTAATGGCATTACGGCTCATCAGGAAGGAGGAATCAGTGAGACCAGTACATACCAGTGGCATGACCAACCTACTGACCCCGAAATTCAACTACGAGCTTTTTAACTGCAACAACTTTAATATACGCTATTGGAGCTGGAATTACCGCGGCTGCTGGCACCAGACTTGCCCTCCAA
+
DDDDDIIIHIHIIHIGIIIHHIHGIIHIHIIIFHHIICGHIHHHGIHHHIIIIHEHHHIFH?HHEEHIFEHHCHIIHHHHIHHIHIIIIHHIHEEEHHIHIIIIIIHGIGIGIHHHHIIHHIHHHHIIIIIHHIIIIHHGIIIIIIHHGHHHIIHHIIIIIIIHHIIIIHGHHHHFHIIHHHHHIGHGHIIIIIIIIHHHGHHEGHHGIIIIHGIIIIIIIGIIGIIGGIIIGHIHHFGHHFEFEIHIIIHHIIIIIIIIIIIIIIIHHIIIHHIIIGIHHGIIIIIIIIHIIIHIIHIIIHHIIIHGIIIIIIHIIIIHHIIIIIIIIHIIHEHHGIIIIDDBD@
@HISEQ:969:HM2KJBCX2:2:1101:9837:70891 2:N:0:ACTATGCA
TCACTTGGTGCGCCCAACTATCCCTATTAATCATTACGGTGATCCTAGAAACCAACAAAATAGAACCATGCCGTCCTATTTTATTATTCCATGCTAATCTATTCAAGCACAAGCCTGCTTTAAGCACTCTAATTTTTTCAAGGTAATAGCTCTGCTTCCCCAACGCACTAACTTAATAGCATGCTGGTTATTCAGAAGGTAGGAATTCATCAGGCCAGTGCGGACAGTGAAGCCCGACCAACCGACAAACTCCGAAATTCAACTACGAGCTTTTTAACTGCAACAACTTTAATATACGCTATTGGAGCTGGAATTACCGCGGCTGCTGGCACCAGACTTGCCCTCCAA
+
DDDDBHIIIFHHIIIIIIIIIHHIIIIHIIIIIHIIIIIIIIIIIHHHHIHHIIIIIGHIIIIIIIIIIIIIIIIIIIIIIIGIIEHIIIIIIIIIIIIIIIIIIIIIIIIIHEHHHHHIIHIIIIIIIHHIIHHHIIIIHIIIIIIIIIIIIIHHIIIIIIIIIIIIIIIIHIIIIIIIIIIIIIIIIIHHHIHHIIIIIIIIIIIIIIIIIIIHIIIIIIIIIIIIIHGIIIIIIIIIIIIIIHEHHIIIIIIIIIIIIIIIHIIIIIIIHIIIHIIIIIIIIIIIHIIIIIIHIIIIIIIIIIIIIIHHIIIIIIIIIIHIIIIIIIIIIIIIIIIIIIIDDDDD
@HISEQ:969:HM2KJBCX2:2:1101:12364:70867 2:N:0:ACTATGCA
TCACTTGGTGCGCCCAACTATCCCTATTAATCATTACGTCAATCCTAGAAACCAACAAAATAGGATCGAACGTCCTATTTCATTATTCCATGCTAATGTATTCAAGCGTTAGCCTGCTTTAAACACTCTAATTTTTTCAAAGTAACGGTCCTGTTTCCCTGCAACACCAAATTAATGACATTACAGTTCTTCAGAAAGGAGGAATCAGCGAAGCCAGTGCATACCAGTGGCACGACCAACCTGCTGACCCCGAAATTCAACTACGAGCTTTTTAACTGCAACAACTTTAATATACGCTATTGGAGCTGGAATTACCGCGGCTGCTGGCACCAGACTTGCCCTCCAA
+
DDCDDIIGIIIIHIIIHIHHHIIIIIIIIIIIIIIIIIIIIIHIIIIIIIIHGIIIIIHHHIHIIIIIGIIHIIIIIIIIIIIIIIIIIHHHHIIHIIIIIIHIIIIIHHIIIIIIIIIIIIGIIIHIHIIIIIIIIIIGIIIIIHIIHIIIIIIIIIIHIHIIIIIIIIIIIIIIIIIIHIIHIIIIIIIIIHIIIIIIIIIGIIIIIIIIIIIIIIIIIIIIIIIIIIIIIIHIIIIIIIHFFIIIHIIIIIIIIIIIIIIIIGIIIIIIIHHIIIIIIIIIIIIIIIIIIIIIIIIIHIIIIIIIIIIIHIIIIIIIIIIIIIIIIIIIIIIIIIIHIDDDDD
@HISEQ:969:HM2KJBCX2:2:1101:17145:71043 2:N:0:ACTATGCA
TCACTTGGTGCGCCCAACTATCCCTATTAATCATTACGGTGATCCTAGAAACCAACAAAATAGAACCATGCCGTCCTATTCTATTATTCCATGCTAATGTATTCGAGCAAAAATGCCTGCTTTAAACACTCTAATTTTTTCAAGGTAAAGGTCCTGGATCCGCAAGACACCCAATTAAGGACATCAAGTTTCTCCAGAAGGTGAGAAATCAACAGCGACAGTTCATACCCCTTAAGGCATGACCATCACGTCAATCCCGAAATTCAACTACGAGCTTTTTAACTGCAACAACTTTAATATACGCTATTGGAGCTGGAATTACCGCGGCTGCTGGCACCAGACTTGCCCTCCAA
+
DDDDDIIIIIIIIIIIIIIIIIIIIIIIIIIIIIIIIIIIIIIIIIHIGIIIIIIIIHIGIHHIIIIIIIIIIIIIIIIIIIIIGIIIIIIIIIIIIIIHIFHHHIIIIIIIIIIIIIHHIIIIIIIIIIIIIIIIIIIIIHIIIIIIIIIIIIIIIHIHHIIIIIIIIIIIIHIIIIIIIIIIIIIIIIIIIIIIIIIIIIIIIIIIIIIIIIIIIHIIIIIIIIIIIIIIIIIIIIIIIIIIIIIIIIIHIIIIIIIIIIIIIIIIIHIIIIIIIIIIIIIIIIIIIIIIIHIIIIIIIIIIIIIIIIIIIIIIIIIIIIIIIIIIIIIIIIIIIIIIIIIIIIIIDDDDD
@HISEQ:969:HM2KJBCX2:2:1101:13523:70374 2:N:0:ACTATGCA
TCACTTGGTGCGCCCAACTATCCCTATTAATCATTACGTCAATCCTAGAAACCAACAAAATAGGATCGAACGTCCTATTTCATTATTCCATGCTAATGTATTCAAGCGTTAGCTTGCTTTAAACACTCTAATTTTTTCAAAGTAACAGTCCAAATTCCCCAAAACACCAAATTAATGGCATTAAGATTCATCAGGAAGGAGGAATCAGTGAGACCAGTACATACCAGAGGCATGACCAACCTACTAACCCCGAAATTCAACTACGAGCTTTTTAACTGCAACAACTTTAATATACGCTATTGGAGCTGGAATTACCGCGGCTGCTGGCACCAGACTTGCCCTCCAA
+
DDDDDIIIHIHIIIIIHIIIIIIIIIIIIIIIIIIIIIIIIIIIIIIIIIIIIIIIIIIIIIHIIIIIIHIIIIHIHIIIIIIIIIIIGIIIIIIHHHIHHGHIIIIIIIIIIHHIHIIIIIHIIIIIIHIIIIIIIIIIIIHIIGHIHHIIIHHIIIIIIIHHIIIIIHIIIIHHHIIIIIIHEIIIIIIIIHIIIIIIIGIIIIIHIIIIIIIIIHIIIIIIIIIIIIIIIIIIIIIIIIIHHIIIIIIIIIIHHHGHIIHHIIIIIIIIIIIIIIIIIIIIIIIHIIIIIIIIIIIIIIIIIIIIGIIIIIGIIIIIIIIIIIIIIIIIIIIIIHIIIDDDDD
@HISEQ:969:HM2KJBCX2:2:1101:9076:71886 2:N:0:ACTATGCA
TCACTTGGTGCGCCCAACTATCCCTATTAATCATTACGTTGATCCTAGAAACCAACAAAATAGGTTCGAACGTCCTATTTCATTATTCCATGCTAATGTATTCAAGCTAAAGCCTGCTTTAAACACTCTAATTTTTTCAAAGTAACAGTCCTAACTCCCCATAACACCAAATTAATGACATCATGGTTCGTCAGAAAGGAGAAACCAATGATACCAGTACGTACCGAAGCACGACCGACATATTGATCCCGAAATTCAACTACGAGCTTTTTAACTGCAACAACTTTAATATACGCTATTGGAGCTGGAATTACCGCGGCTGCTGGCACCAGACTTGCCCTCCAA
+
DDDDDIIIIIIIIIIIIIIIIIIIIIIIIIIIIIIIIIIIIIIHIIIIGIIIIIIIIIIIHHIIIIIIIIIIIIIIIIIIHIIIHIIFHHHIHIIIIIIIIGIIIIIIIIIIIIIHIIIIIIIIIIIIIIIIIHHIIIIIIIIIIIIIIIIIIHIHIIHIIIIIHIIIIIIIIIIIIIIIHIIIIIIIIIIIIIIIIIIIIIIIIHIIIIIIIIIIIIIIHIIIIIIIIIIIIIIIIIIIIIHHIIIIIIIIIIIIIIIIIIIIIIIIIIIIIIIIIIIIIIIIIIIIIIIIIIIIIIIIIIIIIIIIIIIIIIIIIIIIIIIIIIIIIIIIIIIIIIIIDDDDD
@HISEQ:969:HM2KJBCX2:2:1101:6085:71984 2:N:0:ACTATGCA
TCACTTGGTGCGCCCAACTATCCCTATTAATCATTACGGTGATCCTAGAAACCAACAAAATAGAATCATGCCGTCCTATTTTATTATTCCATGCTAATGTGTTCAAGCAAAATGCCTGCTTTAAACACTCTAATTTTTTCAAAGTAAAGGTCCTGGTTCCCCGTGACACCCAATTAAGGGCATCGCGGTTCTCCAGAAGGTGAGAAATTGACTACACCAGTTCATACCCCTTAAGGCACGACCGATGTGTCAATCCCGAAATTCAACTACGAGCTTTTTAACTGCAACAACTTTAATATACGCTATTGGAGCTGGAATTACCGCGGCTGCTGGCACCAGACTTGCCCTCCAA
+
DDDD@@EHIIIIIIIGIIIIIIIIIIIIIIIIIIIIIIIHICHHIIIIIIIIIIIIIIFHHIIIIHIIIHHIIEHHHHHIIIIIHIIHIIHFEHCFHHFHH?IHHIHHHGHIIIHIHIIIIIHHIIEHHGHFIHHHHIHIHGIHHIEHHIGIIHEHHHIIIHIHIHIHHIHIHHHHIIIIIHHHHHIHHIIIIIIIIIIIGHHHHHIIIIIIHIHIIIIHEIHHIEHHHIIFIHIHHEIIIIIIIIIHIIHIIIIIIIIIIIHIIIIIHIIIIIIIIIIIIIIIIHIIIIIIIIIIIIHHHIIHHIIIIIIIIIIIIIHIIIIIIIIIHIIIIIHIIIIIIIIIIIIDDDDD
@HISEQ:969:HM2KJBCX2:2:1101:9023:72716 2:N:0:ACTATGCA
TCACTTGGTGCGCCCAACTATCCCTATTAATCATTACGTCAATCCTAGAAACCAACAAAATAGGATCGAACGTCCTATTTCATTATTCCATGCTAATGTATTCAAGCGTTAGCCTGCTTTAAACACTCTAATTTTTTCAAAGTAACAGTCCTGTTTCCCTGCAACACCAAATTAATGACATTACAGTTCTTCAAGAAGGAGGAATCAGTAAAGCCAGTACACACCATTGGCACGACCAACCTACTGACCCCGAAATTCAACTACGAGCTTTTTAACTGCAACAACTTTAATATACGCTATTGGAGCTGGAATTACCGCGGCTGCTGGCACCAGACTTGCCCTCCAA
+
DDDDDIIIIIIIIIIIIIIIIIIIIIIIIIIIHIIIIIIIIIIIIIIHIIIIIIIIIIIIIIIIIIIIIIIHHIIHGHIIIIIIIIIIIIIGIIIHHIIIIIIIIIIIIIIIHIIIHIIIIHIHIIIIIIHIIIIIIIIIHIIIIHIIIIIIIIIIIHIIIIIIIIIIIIHHIHHIIIHHGIIIIIIIIIIIIIIHFIIIIIIIHIIIIIIHIIIIIIIIIIIIIIIIIIIIIIIIIIIIIIIHIIIIIIIIIIIIIIIIIIIIIIIIIIIIIIIIIIIIIIIIIIHIIIIIIIIIIIIIIIIIIIIIIIIIIIIIIIIIIIIIIIIIIIIIIIIIIIIIIDDDDD
@HISEQ:969:HM2KJBCX2:2:1101:19699:72278 2:N:0:ACTATGCA
TCACTTGGTGCGCCCAACTATCCCTATTAATCATTACGTCGATCCTAGAAACCAACAAAATAGAATCAAACGTCCTATTTCATTATTCCATGCTAATGTATTCAAGCGTAAGCCTGCTTTAAACACTCTAATTTTTTCAAAGTAACAGTCCTGATTCCCCACGACACCAAATTAATGACATCGCGGTTCTTCAGAAGGTAGGAACCAATAATGCCAGTGCGTACCGAAGCACGACCAACAATTTGATCCCGAAATTCAACTACGAGCTTTTTAACTGCAACAACTTTAATATACGCTATTGGAGCTGGAATTACCGCGGCTGCTGGCACCAGACTTGCCCTCCAA
+
DDDCDIIHIIGHIEHHEGHIIIHIHHIHHHIHHHHFHGHIHIII=HHHFHHIIIIIHIFIHII?GHHHHIIIHHIHHFHIHIIIHHGGHIIIHHIEHHIFHGHHHHHHHHHCGHHHHHIIIHIHFHHHHHCGHIIFHHHHIIHIHHHHIHHHHIIHIIIIIIIHHIIIIIHIIIIIIHHIIHIIIIIIIIIIIIIHHGHHHIIHIIHGHIGHHHHIIIIIIHIIIHHGIIHHEIIIIIIIIHGCIIIHDGFHHHFHHHIHGFGHHEHHHHFIHGIHIIIIHHHHHHIHHIHIIIIIIHGHIHHHIIIIIHHHHHCHHHHIHIIIIHHIIHEFHIHIIIHH@D@D@
@HISEQ:969:HM2KJBCX2:2:1101:12909:72284 2:N:0:ACTATGCA
TCACTTGGTGCGCCCAACTATCCCTATTAATCATTACGTCGATCCTAGAAACCAACAAAATAGAATCAAACGTCCTATTTCATTATTCCATGCTAATGTATTCAAGCGTGCGCCTGCTTTAAACACTCTAATTTTTTCAAAGTAACAGTCCTGATTCCCCACGACACCAAATTAATGACATCGCGGTTCTTCAGAAGGTAGGAACCAATAATGCCAGTGCATACCGAAGCACGACCGACAATCTGATCCCGAAATTCAACTACGAGCTTTTTAACTGCAACAACTTTAATATACGCTATTGGAGCTGGAATTACCGCGGCTGCTGGCACCAGACTTGCCCTCCAA
+
DDDDDIIIIIIIIIIIIIIIIIIIIIIIHIIIIIIHIIHIIIIIIIIIIIIHIIIIIIIHHHIIIIIIIIIIIIIIIIIIIIIIIIIHHIIGHIIIIIIIIIIIIIIIIIIIIIIIIIIIIIHIIIIIIIIIIIIIIIIIIIHIIHIIIIIIIIIHIHIIIIIIIIIIIIIIIIIIIIIIIIIIIIIIIIIIIIIIIIIIIIIIIIIIIIIIIIIIIIIIIIIIIIIIIIIIIIIIIIIIIIHHIIIIHIIIIIIIIIIIIIIIIIIIIIIIIIIIIIIIIIHIIIIIIIIIIIIIIIIHIIIIIIIIIIIIIIIIIIIIIIIIIIIIIIIIIIIIIIIIDDDDD
@HISEQ:969:HM2KJBCX2:2:1101:7815:73738 2:N:0:ACTATGCA
TCACTTGGTGCGCCCAACTATCCCTATTAATCATTACGGTGATCCTAGAAACCAACAAAATAGAATCATGCCGTCCTATTTTATTATTCCATGCTAATGTATTCAAGCAAAATGCCTGCTTTAAACACTCTAATTTTTTCAAAGTAAAGGTCCTGGTTCCCCGCGACACCCAATTAAGGGCATCGCGGTTCTCCAGAAGGTGAGAAATTGACTACACCAGTTCATACCCCTTAAGGCACGACCGATGTGTCAATCCCGAAATTCAACTACGAGCTTTTTAACTGCAACAACTTTAATATACGCTATTGGAGCTGGAATTACCGCGGCTGCTGGCACCAGACTTGCCCTCCA
+
DDDDCIIIIIIIIIIIIIIIIIIIIIIIIIIIIIIIIIIIIIIIIIHIHIIIHIIIIIIIIIIIIIIIIIIIIIIIIHIIIIIIIIIIIFIIIIIIIHIHIIIIIIFIIIIIIIIIIHIIHIIIIIHIIIIIIIIIIIHIIHIIIIIIIIIIIIIHHIIIHIIIIIIIIIIIIIIIIIIIIIIIIIIIIIIIIIIIIIIIIIIIIIIIIIIIIIIIIIIIIIIIIIIIIIIIIIIIIIIIIIIIIIIIHHIIIIIIIIIIIIIIIIIIIIIIIIIIIIIIIIIIIIIIIIIIIIIIIIIIIIIIIIIIIIIIIIIIIIIIIIIIIIIIIIIIIIIIIIIIIIIIIIDDDDD
@HISEQ:969:HM2KJBCX2:2:1101:12721:73678 2:N:0:ACTATGCA
TCACTTGGTGCGCCCAACTATCCCTATTAATCATTACGTCAATCCTAGAAACCAACAAAATAGGATCAAACGTCCTATTTCATTATTCCATGCTAATGTATTCAAGCGTTAGCCTGCTTTAAACACTCTAATTTTTTCAAAGTAACAGTCCTGTTTCCCTGCAACACCAAATTAATGACATTACAGTTCTTCAAGAAGGAGGAACCAGTAAAGCCAGTACATACCAGAGGCACGACCAACTTACTAATCCCGAAATTCAACTACGAGCTTTTTAACTGCAACAACTTTAATATACGCTATTGGAGCTGGAATTACCGCGGCTGCTGGCACCAGACTTGCCCTCCAA
+
DDCCDIIIIHIIHGHIIIIGHIIIIIIIIHIIIIIIIIIIIIIIIIIIIIIIIIIIGIIIHDHHGHIIIIGIIHIIIIIIIIIIHIIHHIIHIIIIIIIIIHIIIIIIIIIIIIIIIIIIIIIHHIIIIIIIIIIIIHIHIIHIIHIIIIHIIIIIHIIHHIIIIIIIIHHHHIIIIIIIIHIIIIIIHIIIIHHIHIIIIHHIHIIIIIIHIIIIIIIIIIIIHIIIIHIIHGIIFIHIHHIHIIIHIIHIHIIIIHIIIHHIIIIIIIIIIIIIIIIIIIIIIIIIIIIIIIIIIIIHHIIIIIIIIIIIIIIIIIIIIIIIIIIIIIIIIIIIIIIIICDDDD
@HISEQ:969:HM2KJBCX2:2:1101:17307:74728 2:N:0:ACTATGCA
TCACTTGGTGCGCCCAACTATCCCTATTAATCATTACGGTGATTCAGAAACCAACAAAACAGGACCACCGTCCTATTCTATTATTCCATGCTAATGTATTCAGACGTAAGCCTGCTTTGAACACTCTAATTTTTTCAAGGTAAAGGTCCTGGTTTCCCACCACGCTAAATTAATAACATGATAGTTCCCCAGAAGGTAGAAATTCTACACACCAGTACAGACTTGTTAGCCCGACCAACGGTAGAATCCCGAAATTCAACTACGAGCTTTTTAACTGCAACAACTTTAATATACGCTATTGGAGCTGGAATTACCGCGGCTGCTGGCACCAGACTTGCCCTCCAA
+
DDDADHHEHHHIIIIHIIIIIHHHIIIIIIIIIIIIIHHIIIIIIFHHIIIIHHHIIHHIIHIGHIIIIHHIIIIIIHIIIIHHHIIIHHIIIHIHHHIIIIHHIHIHIHHIIIIIIIIHIHIIHIIIIIIIIHGIIHIHIIHHIIIGIIIIIIIIHHEHHHHIIHIHGIIIIIIHIHIIHIIIIHIHCGIHHHIHHHCHHHIIIIIHFFHHFIHGEHHIHHCIHIHIHHIHIHHHIIIIHGHEIHHHHIIHIHHHIIIIIIIGIIIIIIIHFEIIIHHIHHHIGIIIHH@HEGIIGIIIIIIIHIIIGIIIIIIIIIIIIIIIHIIIIIIIIIIIIIIHDDDDD
@HISEQ:969:HM2KJBCX2:2:1101:16204:73248 2:N:0:ACTATGCA
TCACTTGGTGCGCCCAACTATCCCTATTAATCATTACGTCAATCCTAGAAACCAACAAAATAGGATCAAACGTCCTATTTCATTATTCCATGCTAATGTATTCAAGCGTTAGCCTGCTTTAAACACTCTAATTTTTTCAAAGTAACAGTCCTGTTTCCCTGCAACACCAAATTAATGACATTACAGTTCTTCAAGAAGGAGGAACCAGTAAAGCCAGTACATACCAGAGGCACGACCAACTTACTAATCCCGAAATTCAACTACGAGCTTTTTAACTGCAACAACTTTAATATACGCTATTGGAGCTGGAATTACCGCGGCTGCTGGCACCAGACTTGCCCTCCAA
+
DBADDIIHHIHIHDHIHHIIHIIIIIHIIHHIIIHHIIHIIHIHIIIEHIIIIIIIIICHHIHHHHIHIIEHII=EHIIIHGHHIIIHHIIIGIFHHIHHCDHHFHHHIIIIHHHIHIIHIIHGGHEHGHIIHHGHHIIIE@FHIHHHFHD@FGHHIIHGHIHIIHIHGHHIGHHGGFGHCDHHHHHEHHHHHHGIHGHH:HIHGFCHHIIHEIHIIIIHIHIHIIIIIHIIIGIIFIIIIHIHGIHEHHGHHHGEHHHIGIHEFHCIIIIHIIIHHHHIIHHHIIIIIIHHDGHHHFECHHHIIIIIHIIIGIHHHHHIIIIHGIHIIIIIIHHHIIIHHDDDDD
@HISEQ:969:HM2KJBCX2:2:1101:18218:74815 2:N:0:ACTATGCA
TCACTTGGTGCGCCCCAACTATCCCTATTAATCATTACGGTGATCCTAGAAACCAACAAAATAGAACCATGCCGTCCTATTCTATTATTCCATGCTAATGTATTCGAGCAAAAATGCCTGCTTTAAACACTCTAATTTTTTCAAGGTAAAGGTCCTGGATCCGCAAGACACCCAATTAAGGACATCAAGTTTCTCCAGAAGGTGAGAAATCAACAGCGACAGTTCATACCCCTTAAGGCACGACCATCACGTCAATCCCGAAATTCAACTACGAGCTTTTTAACTGCAACAACTTTAATATACGCTATTGGAGCTGGAATTACCGCGGCTGCTGGCACCAGACTTGCCCTCCAA
+
DDDDDIIIIIIIHIIIIIIIIIIIIIIIIIIIIIIIIIIIIIIIIIIIIIHIIIIIIIIHHIGHIHIIIIIIIHIIIIIIIIIIIIIIIHHIIGEHHHIIHFGHHIHIHIIIIIIHIIIIIIIIIIIIHIIIIIIHHIIHIIIIIIIIIIHIIHIHHIHHHIIIIIIIIHIHIIIIIIIIIIHHIIIIIIIIHIIIIIIIIIIIIIIIIHIIIIGIIIIIIIIIIIIIIIHIIIIIIIIIIIIIIIIIIIIIHIIIIHIIIIIIIIIIIIHIIIIIIIIIIIIIIIIIIIIIIIHIIIIIIIIIIIIIIIIIIIIIIIIIIIIIIIIIIIIIIIIIIIIIIIIIIIIIIDDDDD
@HISEQ:969:HM2KJBCX2:2:1101:12043:75154 2:N:0:ACTATGCA
TCACTTGGTGCGCCCAACTATCCCTATTAATCATTACATCGATCCTAGAAACCAACAAAATAGAATTGGATGTCCTATTTTATTATTCTATGCTAATGTATTCAAGCGTGAGCCTGCTTTAAACACTCTAATTTTTACAAAGTAACAGTCCTAATTCCCTGTGACACCAAATTAATGGCATTACGGTTCTTTAAAAGATGAGAAATCAATAATATCAGTACATACCAACGGTATGACCAAAACATTGATTCCGAAATTTAACTACGAGCTTTTTAACTGCAACAACTTTAATATACGCTATTGGAGCTAGAATTACTGTGGCTGCTAGCACCAGACTTGCCCTCCAA
+
D@DDDHIFEHHHHHHIHIEHEEHEHHEEHHIIEHGFHIEHHEHIIIFHFHHIIEHIGHGHIIGIIIEGHI??GHHEHIIIH1G?F@CHHFHHHIH@GGFACHFHHEHIHHHHHHFHFHHHGHIHIHGIHIHHEGHIHHIIIIGHGIIIHHHHHFHHEEIHHGHHHIIHIIIIIIIIHHFIIHHGDHHIIHHIIIIHHHHCEIIIIHIIIHHHHIIIIIHIHIGHGIHIHGIHHIHHGEHHHIHHGGIIIH<IIIHHHEIHHIIHHHHHH?IHIIHIIIHIHHIIIIIIIIIIIIIHIIHFIHIIIHGIIHHHIIIIIIIIIIIIHHIH?GGHHIIIHHIHGE@B@@B
@HISEQ:969:HM2KJBCX2:2:1101:3787:75339 2:N:0:ACTATGCA
TCACTTGGTGCGCCCAACTATCCCTATTAATCATTACGTCGATCCTAGAAACCAACAAAATAGAATCAAACGTCCTATTTCATTATTCCACGCTAATGTATTCAAGCGTGCGCCTACTTTAAACACTCTAATTTTTTCAAAGTAACAGTCCTGATTCCCCACGACACCAAATTAATGACATCGTGGTTCTTCAGAAGGTAGGAACCAATAATGCCAGTGCGTACCGAAGCATGACCGACAATTTGATCCCGAAATTCAACTACGAACTTTTTAACTGCAACAACTTTAATATACGCTATTAGAGCTGGAATTACCGCAGCTGCTGGCACCAGACTTGCCCTCCAA
+
DDCCDIIIHFFIIIIIIIIIIIIIIIIIIHIIHIIIIIIIIIIIIIIIIIIIHHIIIIIIIIHHIIIIIIIIIIIIIIHIIIIIIHIIIIIHIHHIIIIIIIIHHHIIHIIIIIIIIIIIIIIIIIIHIHIIIIHIIIIIIIIIIIIIIIIIHIHIIIIIIIIIIIHIIIIIIIIIIIHIHIHIIIIIIIIIIIIIIIIIIIIIIHIIIIIIIIIIIIIIIIIIIIIIIIIIHHII=IIIIHHHIIIIIIHIIIIIIHIIIHIIIHIIIIIIHHIIIIHHHHIIHIIIIIIIIIIIIIIIIIIIIHIIIIIIIHIIIIHIIIIGIIIIIIIIIIIIIIIIDDDDD
@HISEQ:969:HM2KJBCX2:2:1101:11013:76492 2:N:0:ACTATGCA
TCACTTGGTGCGCCCAACTATCCCTATTAATCATTACGGTGATCCTAGAAACCAACAAAATAGAACCATGCCGTCCTATTCTATTATTCCATGCTAATGTATTCGAGCAAAAATGCCTGCTTTAAACACTCTAATTTTTTCAAGGTAAAGGTCCTGGTTCCGCAAGACACCCAATAAAGGACATCAAGTTTCTCCAGAAGGTGAGAAATCAACAGTAACAGTTCATACCCCTTAAGGCATGACCATCACGTCAATCCCGAAATTCAACTACGAGCTTTTTAACTGCAACAACTTTAATATACGCTATTGGAGCTGGAATTACCGCGGCTGCTGGCACCAGACTTGCCCTCCAA
+
DDDCDIIIIIIIIIIIIIIIIIIIIIIIIIIIIIIIIIIIIIIIIIIIIIIIIIIIHHIIIHIIIIIIIIIIIIHIIIIIIIIIIHIIIIIIIIIGIIIIHFHHHHIHHIIIIIHGIIIIIIIIIGIIIIIIIIIIIIHIIIIIIIIIIIIIIIIIIIIIIIIIIIIIIIGHIIIIIHIIIHIIIIIIIIHIIIIHIIIIIHIIIIIHHHIIIIIIIIIIIHGIIIHIIIIIIIIIIIIIIIIIIIHIIIHFIIHIIIIIIIHIIIIIIIIIIIHIIIIIIIIIIIIIIIHGIIHIIIIHIIIHHHIIIHIIIIIIIIIIIIIIIIIIIIIIIIIIIIIIIIHIIIIIDDDDD
@HISEQ:969:HM2KJBCX2:2:1101:5588:77007 2:N:0:ACTATGCA
TCACTTGGTGCGCCCAACTATCCCTATTAATCATTACGGTGATCCTAGAAACCAACGAAATAGAATCAGTCCGTCCTATTTCATTATTCCATGCTAATGTATTCAGACGTTAGCCTGCTTTAAACACTCTAATTTTTTCAAAGTAACAGTCCTGATTTCCCATCACACCAAATAAATGGCATGAAAGTTCCTCAGAAGGTAGAGATTTATCTCACCAGTACAGACAATTAAGCCTGACCAATGGGTAAACCCCGAAGTTCAACTACGAGCTTTTTAACTGCAACAACTTTAATATACGCTATTGGAGCTGGAATTACCGCGGCTGCTGGCACCAGACTTGCCCTCCAA
+
@D@D@<GHIGHH<GDHIHEHEHHCEHIIIIIGHHIIIHHGHHHEHIGGHHICHIGIGIIGIHIEHHICEEHF0FFDHGFHGHCHHIEGEHEH?HIGHHFGHHHHHHHGHHHHGIHHHI@HGHHIIEHHHIHHGCGAGEFHIHEHIIIIHHHHHHHIHFHHHHIIIIHIIIHHHHIIIIHIIHHGFHIIIIHIIIIIIIIHIIIIIIIIIIIIIIIII<IIIIIIIIIIHIIIIIHIHHHIIHHFHHEIIIGGIHIIIHHGIIIIIIIIIHIHHHHIIIHIHIIHIIHHHIIIIIIIIIIIIIIIIIIIIIIIIIHIIIIIIIHIIIIIIIIIIIIIIIIIIIIDDDAD
@HISEQ:969:HM2KJBCX2:2:1101:18712:77028 2:N:0:ACTATGCA
TCACTTGGTGCGCCCAACTATCCCTATTAATCATTACTTCGGTCCTAGAAACCAACAAAATAAAACCAAAGTCCTATTTTATTATTCCATGCTAATGTATTCAGGCGTAGGCCTGCTTTAAACACTCTAATTTTTTCAAAGTAAAAGTCCTGGTTCCCTGCCGCACCGAATAAACGACACGACAGTTTACCAGAAGGGAAGACCCAGCCAGGACAGTACAAACCCTAAGGCAGACCGTCCAACCAGGCCTAAAATTCAACTACGAGCTTTTTAACTGCAACAACTTTAATATACGCTATTGGAGCTGGAATTACCGCGGCTGCTGGCACCAGACTTGCCCTCCAA
+
DDDDDIIHIIIIGIIIIIIIIIIIIIIIIIIIIIIIIIIIIHIIIIIIIIIIIIIIIIIIIIIIIIIIIHHHIIIIIIIIIIIIIIIHIIIIIIHIIHHIIIIIIIIIIIIHIIHIIIIIIIHIIIIIIHIIIHIHHIIIIHHIIIIIIIIHHHGIIIIIIIIHIIHIIIIIIIIIIIHIIIIIIIIIIIIIIIIIIIHIHIIIIIIIIIIIIIIIIIIIIIIIIIHGIIIIIIIIIIIIIIHEIIIIHHIIIIIIIIIIIIIIIIIIIIIIIIIIIIIIIIIIIIIIIIIIHHIIIIIIIIIIIIIIIIIIIIIIIIIIIIIIIIIIIIIIIIIIHIIIDDDDD
@HISEQ:969:HM2KJBCX2:2:1101:9621:77024 2:N:0:ACTATGCA
TCACTTGGTGCGCCCAACTATCCCTATTAATCATTACGTCAATCCTAGAAACCAACAAAATAGGATCGAACGTCCTATTTCATTATTCCATGCTAATGTATTCAAGCGTTAGCCTGCTTTAAACACTCTAATTTTTTCAAAGTAACAGTCCTGTTTCCCTGCAACACCAAATTAATGGCATTACAGTTCTTCAGAAAGGAGGAATCAGCGAAGCCAGTGCATACCAGTGGCACGACCAACCTGCTGACCCCGAAATTCAACTACGAGCTTTTTAACTGCAACAACTTTAATATACGCTATTGGAGCTGGAATTACCGCGGCTGCTGGCACCAGACTTGCCCTCCAA
+
DDDDDIIIIIIIIIIIIIIIIIIIIIIIIIIIIIIIIHIIIIIIIIGIIIIIIIIIGHIIIIIIIIIIIIIIIIIIIIIGIIIHCHHIGIIIGIIIIIHIIIIIIIIIIIIIIIIIIIIIIIHIIIHIIIIIIIIIIIHHIIHIIIIIIIIIIIIIIIIIIIIIIIIIIIHIIIIIIIIIIIIIIIIIIIHIIIIIIIIIIIIIIIIIHIHIIIIIIIIIIIIHIIIIIIIIIHHIIIHIIHIHFHHIIIIIIIIIIIIIIHIIIIIIIIIIIIIIIIIIIIIIIIIIIIIIIIIIIIIIIIIIIIIIIIIIIIHIIIIIIIIIIIIIIIIIIIIIIIIIIDDDDD
@HISEQ:969:HM2KJBCX2:2:1101:12207:77319 2:N:0:ACTATGCA
TCACTTGGTGCGCCCACTATTAATCATTACGTCAATCCTAGAAACCAACAAAATAGGATCGAACGTCCTATTTCATTATTCCATGCTAATGTATTCAAGCGTTAGCTTGCTTTAAACACTCTAATTTTTTCAAAGTAACAGTCCAAATTCCCCGCAACACCAAATTAATGGCATTACGGATCATCAGGAAGGAGGAATCAGTGAGACCAGTACATACCAGAGGCATGACCAACCTACTAACCCCGAAATTCAACTACGAGCTTTTTAACTGCAACAACTTTAATATACGCTATTGGAGCTGGAATTACCGCGGCTGCTGGCACCAGACTTGCCCTCCAA
+
DDDDDIIHIIIIIHIIIIIIIIIIHIIIIIIIIIIIIIIIIIIIIIIIIIIIHIIIIGIIIIIIIIIIIIIIIIIIIIIIHHHIGIIIIIIIIIIIIIIIIIIIIIIIIIIIIIIIHHHIIIIIIIIIIIIIIIIIIIIIIIIIIIIIIIIIIIIIIIIIIIIIIIIIIIIIIHIIIIIIIIIIIIIIIIIIIIIIIIIIIIIIIIIIIIIIIIIIIIIIIIIIIIIIIIIIIIIIIIIHIIIIIIIIIIIIIIIHIIIIIIIIIIIIIIIIIIIIIIIIIIIIIIIIIIIIIIIIIIIIIIIIIIIIIIIIIIIIIIIIIIIIIIIIIIIIIIDDDDD
@HISEQ:969:HM2KJBCX2:2:1101:17912:77664 2:N:0:ACTATGCA
TCACTTGGTGCGCCCAACTATCCCTATTAATCATTACGTCGATCCTAGAAACCAACAAAATAGAATCAAACGTCCTATTTCATTATTCCATGCTAATGTATTCAAGCGCGAGCTTGCTTTAAACACTCTAATTTTTTCAAAGTAACAGTCCTGATTTCCCGCGACACCAAATTAATGACATCGTGGTTCGTCAGAAGGGAGAAACCAATAATGCTAGTACGTACAAAGTACGACCGACATATTAGTCCCGAAATTCAACTACGAGCTTTTTAACTGCAACAACTTTAATATACGCTATTGGAGCTGGAATTACCGCGGCTGCTGGCACCAGACTTGCCCTCCAA
+
DDDDDIHIIIGIGIIIIIIIIIIIIIIIIHIIIIIIIHHIIIIIIIIIIHIIIIHIIIIIIIHIIIIIIIIHHIGHIIIIIIIGIIIIIIIHIIIIIIIIIIIIIIIIIIIIHIIIIIIIIHIIIIIIIIIIIIIHIIIIIIIIIIIIIIIIIIIIIIIIIIIIIIIHIIIIIIIIIIIIIIIIIIIIIIIIIIIIHIIIIIIIIIIIIIIIIHIIIIIIIIIIIIIIIIIHIHIIIIIIIIIIIIIIIIIIIIIIIIIIIIIIIIIIIIIIIIIIIIIIIIIIIIIIIIIIIIIIIIIIIIIIIIIIIIIIIIIIIIIIIIIIIIIIIIIIIIIIIIIDDDDD
@HISEQ:969:HM2KJBCX2:2:1101:9002:77754 2:N:0:ACTATGCA
TCACTTGGTGCGCCCAACTATCCCTATTAATCATTACGTTGTACCTAGAAACCAACAAAATAGGTTCGAACGTCCTATTTCATTATTCCATGCTAATGTATTCAAGCGTTTGCCTGCTTTAAACACTCTAATTTTTTCAAAGTAACAGTCCTGACTCCCCACGACACCAAATTAATGACATCATGGTTCATCAGAAGGGAGGAATCAACGACCCCAGTGCGTACCGAAGGCACGACCGACGTATTGATCCCGAAATTCAACTACGAGCTTTTTAACTGCAACAACTTTAATATACGCTATTGGAGCTGGAATTACCGCGGCTGCTGGCACCAGACTTGCCCTCCAA
+
DDABDHIIIHIIIIIIIIIIIIIIIHIIIIIIIIIIIIIIIIIIHIIIIIIIIIIIHIIEHHIHHIHHHIHHHHGHHHGIIHIIHIIEHIIHHHEGHHIIIGHIIIIIIIIHIHHHIIHIIIGHIIHIIIHFHFHGHIIIIIHHHIHHHIIHHIIHIIHHIHIIHIHIIIIHHIIIIIIHHIHGHIIIIIHIIIIIIIIIHIIHHIIIHH@IIIIHIIIIIIIHIIIIIIIIIIIIIIIHIIHHHIHIIIHHHIIIIIHHIIIIIIIIIIIIIIIIIIIIIIIIIHIIIIIIHIIHIIIIHHIIIIIIIIIIIIIIIIIIIIGIIIIIIIIIIIIIIHIIIDDDDD
@HISEQ:969:HM2KJBCX2:2:1101:17976:77897 2:N:0:ACTATGCA
TCACTTGGTGCGCCCAACTATCCCTATTAATCATTACGGTGATTCAGAAACCAACAAAACAGGACCACCGTCCTATTTTATTATTCCATGCTAATGTATTCAGACGTAAGCCTGCTTTGAACACTCTAATTTTTTCAAGGTAAAGGTCCTGGTTTCCCACCACGCTAAATTAATAACATGATGGTTCCCCAGAAGGTAGAAATTCCACACGCCAGTACAGACTATTGCCCGACCAACGGTAGAACCCCGAAATTCAACTACGAGCTTTTTAACTGCAACAACTTTAATATACGCTATTGGAGCTGGAATTACCGCGGCTGCTGGCACCAGACTTGCCCTCCAA
+
DDDDDIIHIIIHHHHIIIIIIIIHHIIIIIIIIIIIIHHIIIIIIIHHIIIIIHGHIIIIIHHHHHIIGIFEDHIIIHIIIGIHIHIIIHICCHIIHIIHHHHGHHGGHIIIIHHHHIHIIIIIHIHHEIHHHIIIIIIIHIIIIIIHIIIHHHHIHHHHEIHIIIIIIHIIIIIIIIIIIIIIIIHIIIIIIIIIIIIIIHIIIIIIHHGGIIIIIIIIIIIIIIIIII=IIIIIIIIIHDIIIHGGIIIIIIIIIIIIIIIIIIIIIIIIIIIIIIIIIIIIIIIIIIIIIIIIIIIIIIIIIIIIIIHIIIIIIIIIIIIIIIIIIIIIIIIIIIDDDDD
@HISEQ:969:HM2KJBCX2:2:1101:10197:78481 2:N:0:ACTATGCA
TCACTTGGTGCGCCCAACTATCCCTATTAATCATTACGTCGATCCTAGAAACCAACAAAATAGGTTCGATCGTCCTATTTCGTTATTCCATGCTAATGTATTCAAGCGCGAGCCTGCTTTAAGCACTCTAATTTTTTCAAAGTAACAGTCCTGTTTCCCCGCAACAACAAATTAATGCCATCACGGTTCTACAAGAAGGAGGGACCAGTGAGGCCAGTGCATACCAGTGGCACGACCAACCTACTGGCCCCGAAATTCAACTACGAGCTTTTTAACTGCAACAACTTTAATATACGCTATTGGAGCTGGAATTACCGCGGCTGCTGGCACCAGACTTGCCCTCCAA
+
DDADAIIIIHIIIIIIIIGHHEHIIIIIIHCHIIIIIIIIIIIIIIIIIIIIIIIIIIIHIIIIIIIHHIIIIIIIIIIIIIIHIHHIHIIIHIIEIIIIIIIIIHHIIIHEHIIIIIIIIIIIIIIIIHIIIIIIIIIHHIIIIIIIIIIIIHIIGIIIIIIIIIIIIIHHHIIIIIIIHHIIIIIIHIIIIIHHIIIIIIIIIIIIIHIIIHHIIIIIIIIIIIIIIIIIIIIIHIIIIHHHCIIIIIIIIIIIIIIIIIIIIIIIIIIIIIIIIIIIIIIIIIIIIIIIIIIIIIIIIIIIIIIIIIIIIIIIIIIIIIIIIIIIIIIIIIIHIIIIIDDDDD
@HISEQ:969:HM2KJBCX2:2:1101:3251:78474 2:N:0:ACTATGCA
TCACTTGGTGCGCCCAACTATCCCTATTAATCATTACGTCGATCCTAGAAACCAACAAAATAGAATCAAACGTCCTATTTCATTATTCCATGCTAATGTATTCAAGCGCGAGCTTGCTTTAAACACTCTAATTTTTTCAAAGTAACAGTCCTGATTTCCCGCGACACCAAATTAATGACATCGTGGTTCGTCAGAAGGGAGAAACCAATAATGCTAGTACGTACAAAGTACGACCGACATATTAGTCCCGAAATTCAACTACGAGCTTTTTAACTGCAACAACTTTAATATACGCTATTGGAGCTGGAATTACCGCGGCTGCTGGCACCAGACTTGCCCTCCAA
+
DDDDDIIIIIIIIIIIHHHIIEHHIIIIIIIIIIHHIIIIIIIHIIIIGHIIIIIIIIIIIIHHIIIHGHFIIIIIIIIIIIIIIIIHIIIIIIIIIIIIHHIIHIIIIIIIIIIIIHIHHIHIHIIHIIIIIHHIIIIIIIHHHHIIIIIIIIIIIIHIIIIIIIIIIIIIIIIIIIIIIIIIIIIIIIIHIIIIIIHIIIIIHIIIIIIIIHHIIIIIIIIIIIIIIIIIII?IIIIIHGIIIIIIGIIIIIIIIIIIIIIIIIIIIIIIHIIIIIIIIHIHIHHIIIIIIIIIIIIIIIIIIIIIIIIIIIIIIIIIIIIIIIIIIIIIIIIIIIIDDDDD
@HISEQ:969:HM2KJBCX2:2:1101:1402:79008 2:N:0:ACTATGCA
TCACTTGGTGCGCCCAACTATCCCTATTAATCATTACGTCGATCCTAGAAACCAACAAAATAGAATCAAACGTCCTATTTCATTATTCCATGCTAATGTATTCAAGCGTGAGCCTGCTTTAAACACTCTAATTTTTTCAAAGTAACAGTCCTGATTCCCCACAACACCAAATAAATGACATCATGGTTCGTCAGAAGGGAGAAACCAACAATGCCAGTACGTACCTAGGCACGACCGACATGATGGTCCCGAAATTCAACTACGAGCTTTTTAACTGCAGCAACTTTAATATACGCTATTGGAGCTGGAATTACCGCGGCTGCTGGCACCAGACTTGCCCTCCAA
+
DDCDDIIHIIIHIIIIIIHIHHIIIIIIIIIIIIIHIIIIIIIIIIIHHIIIIIIIHIIIII<GHHIIIHHDHCHIIIIIIHIHHIHIHIIGHHIIHIIIIIHHIHIIGGIHFHIIIIIIIIIHIIIHHIIIIIHIHIHIIIIIIIIIIIIIIIIIIIIIIIIIIIIIIIIIIIIIIIIIIIIIIIIHHIIIIIIIIIIIIIIIIIIIIIIIIIIIIIIIIIIIIIIIIIIIIHHHIIHIIIIHIIIIIIIIIIIIIIIIIIIIIIHIIIIIIIIIIIIIIIIIIIIIIIIIIIIIIIIIIIIIIIIIIIIIIIIIIIIIIIIIIIIIIIIIIIIIIIIIDDDDD
@HISEQ:969:HM2KJBCX2:2:1101:6563:78688 2:N:0:ACTATGCA
TCACTTGGTGCGCCCAACTATCCCTATTAATCATTACGTCAATCCTAGAAACCAACAAAATAGGATCAACGTCCTATTTCATTATTCCATGCTAATGTATTCAAGCGCGAGCCTGCTTTAAACACTCTAATTTTTTCAAAGTAACAGTCCTGATTCCCCACCACACCAAATGAATGACATGATGGTTCGTCAGAAGGTAGGAATCAGTAACACCAGTACGTACCGAAGGCACGACCAGCGTACTAATCCCGAAATTCAACTACGAGCTTTTTAACTGCAACAACTTTAATATACGCTATTGGAGCTGGAATTACCGCGGCTGCTGGCACCAGACTTGCCCTCCAA
+
DDBDDIGHIEHIHHHHHIHHHHHIIIHIIIIHIIIIHHHIGHHHHHHHHIIHHHIIHIIIHH@CFHHHHHCCCHHI@GHHHHHHHHFCCHEHHIIHHHIFIHIHHGIIIGIIIHHHIHIIIIIHHIIIIIHHHIHIIIIHHIIIIHIIIIHFHHCIHIHIIIHEFHIHIIHHHHHIIIIIIIIIIHHIIIHIIIIHIIIIIHIIIIIIIIIIIIIIIIHIIHGIIHIHHHHIHHCHHIIHIHIHIHIIHHHGIIHIHEIIHHIHHIHHIIHIIIIIIIIIHIIIIHGIIIIIHIIIIIHIIIIIIIIIHIIIIIHIIIIGIIIIHIIHIIHIIIHIIIIIDDDDD
@HISEQ:969:HM2KJBCX2:2:1101:6351:78581 2:N:0:ACTATGCA
TCACTTGGTGCGCCCAACTATCCCTATTAATCATTACGTCAATCCTAGAAACCAACAAAATAGGATCGAACGTCCTATTTCATTATTCCATGCTAATGTATTCAAGCGTTAGCCTGCTTTAAACACTCTAATTTTTTCAAAGTAACAGTCCTGTTTCCCTGCAACACCAAATTAATGACATTACAGTTCTTCAAGAAGGAGGAACCAGTAAAGCCAGTGCATACCAGAGGCACGACCAACCTACTAATCCCGAAATTCAACTACGAGCTTTTTAACTGCAACAACTTTAATATACGCTATTGGAGCTGGAATTACCGCGGCTGCTGGCACCAGACTTGCCCTCCAA
+
DDDDDIIIIIIIIIIIIIIIIIIIIIIIIIIIIIIIIIIIIIIIIIIIIIIIIIIIIIIIIIIIIIIIIIIIIIIIIIIIIHIIIIIIHIIIIHIIIIIIIIIIIIIIIIIIIIIIIIIIIIIIIIIIIIIIIIIIIIIHIIIIIIIIIIIIIIIIIIIIIIIIIIIIIIIHHIIIIIIIIIIIIIIHHIIIIIIIIIIIIIIIIIIIIIIIIIIIIIIIIIIIIIIIIIIIIIIIIIIIIIIHHIHHIIIIIIIIIIIIIIIIIIIIIIIIIIIIIIIIIIIIIIIIIIIIIIIIIIIIIIIIIIIIIIIIIIIIIIIIIIIIIIIIIIIIIIIIIIIIIDDDDD
@HISEQ:969:HM2KJBCX2:2:1101:13184:78926 2:N:0:ACTATGCA
TCACTTGGTGCGCCCAACTATCCCTATTAATCATTACGGTGATCCTAGAAACCAACAAAATAGAACCATGCCGTCCTATTCTATTATTCCATGCTAATGTATTCGAGCAAAAATGCCTGCTTTAAACACTCTAATTTTTTCAAGGTAAAGGTCCTGGATCCGCAAGACACCCAATAAAGGACATCAAGTTTCTCCAGAAGGTGAGAAATCAACAGTAACAGTTCATACCCCTTAAGGCATGACCATCACGTCAATCCCGAAATTCAACTACGAGCTTTTTAACTGCAACAACTTTAATATACGCTATTGGAGCTGGAATTACCGCGGCTGCTGGCACCAGACTTGCCCTCCAA
+
DDDDDIIIHHIIGHHHHIIIIIIIIIIIIIIHIIHHIIGIFHIFHIIIIIIIIIIGEHHIIHHIIIIHHCHHDEFHIHHGHHIHIIIIFGHEHHHGIHIIIGFHFHHFIIHHIIIFHHHHHIIIIIHHHIGIHEHIIIIHHIIIIIIIIIIIIIIIIHHIHHIHGHIHHIHIHHIHHHHIIIIIIIIIIIIIIGIIIHIIIIIIIIIIHIIIHIIIIIIIIHIIIHHHIIGHIHIIIHHIIHHIHIHGHHHDIHEIIHHIIHHIHIIIIIIIIIHHIIHIIIIIIIHIIIIIIHIHHHDHHIIIHIIIIIIIHIIIIIIHIIIHIIIIIIIHIIIIIIIIIIIIIIIIDDDDA
@HISEQ:969:HM2KJBCX2:2:1101:10585:80147 2:N:0:ACTATGCA
TCACTTGGTGCGCCCAACTATCCCTATTAATCATTACGGTGATCCTAGAAACCAACGAAATAGAATCAGTCCGTCCTATTTCATTATTCCATGCTAATGTATTCAGACGTTAGCCTGCTTTAAACACTCTAATTTTTTCAAAGTAACAGTCCTGATTTCCAATCACACCAAATTAATGACATGAAAGTTCCTCAGAAGGTAGAGATTTATCTCACCAGTACAGACAATTAAGCCTGACCAATGGGTAAACCCCGAAGTTCAACTACGAGCTTTTTAACTGCAACAACTTTAATATACGCTATTGGAGCTGGAATTACCGCGGCTGCTGGCACCAGACTTGCCCTCCAA
+
DDDDDIIIIHIIIIIIIIIIIIIIIIIIIIIIIIIIIIIIIHIIIIIIIIIIIIIIIHIIIIIIIIIIIIIHGHHHHIIIIIIIIIIIIIIIIIIHHHHIIHHHIIIHIIIIIIIIIIIHHHHIHIIIIIIHIIIIIIIIIHIIIIIIIIIIIIHIIHIIIHIHIIIIHHHIIIIIIIIHHIIHIIHIIIHIIIHIIIIIIIIIIHIIIIIIIIIIIIIIIIIIIIIIIIIIIIIIIIIIIIIIIHFIIIIIIIIIIIIIIIIIIIIIIHIIIIIIIIIHIIIIIIIHGHIIIIIIIIIIIIIIIIIIIIIIIIIIIIIIIIIIIIIIIIIIIIIIIIIIIIIDDDDD
@HISEQ:969:HM2KJBCX2:2:1101:9994:80010 2:N:0:ACTATGCA
TCACTTGGTGCGCCCAACTATCCCTATTAATCATTACGGTGATCCTAGAAACCAACAAAATAGAACCATGCCGTCCTATTCTATTATTCCATGCTAATGTATTCGAGCAAAAATGCCTGCTTTAAACACTCTAATTTTTTCAAGGTAAAGGTCCTGGATCCGCAAGACACCCAATTAAGGACATCAAGTTTCTCCAGAAGGTGAGAAATCAACAGCAACAGTTCATACCCCTTAAGGCACGACCATTACGTCAATCCCGAAATTCAACTACGAGCTTTTTAACTGCAACAACTTTAATATACGCTATTGGAGCTGGAATTACCGCGGCTGCTGGCACCAGACTTGCC
+
DDA@DHHHHIHII0<0CDHIHCE@?HHHICF?GH?HHCHFEH1<D@ECGF?G1C10EH?F1FDGH@FCC@GEE0<CCH@FHIECEF1CC1C1<1D?CEEFHHHIHH?DGFHGIHH@?FAHHFHGIIIHIHGF@HIHFEEF?HHHIHEHHIIIHHIIIHCCDFHHFHHHHHEEHHE7IIHIIIIIHHHHHEGHIIIIHHGHAEIIIIIHHHEHGIIFHHCHHEHHHE@?HGIHHHHEHCIGFIHHGDEIHHHHHHHHHIIIIHF@HGIHHHDHHIHGIIHHIHIIHIHHGC1HG?HHEFGHECEHEHIIIIIIIHIIIIIIIIIIHHHECIIFIHHCHHIHHIADDD@
@HISEQ:969:HM2KJBCX2:2:1101:18034:80562 2:N:0:ACTATGCA
TCACTTGGTGCGCCCAACTATCCCAATTAATCATTACGGTGATTCAGAAACCAACAAAACAGGACCACCGTCCTATTTTATTATTCCATGCTAATGTATTCAGACATAAGCCTGCTTTGAACACTCTAATTTTTTCAAGGTAAAGGTCCTGGTTTCCTACCACGTTAAATTAATAACATGATAGTTCCCCAGAAGGTAGAAATTCTACACGCCAGTACAGACAATAGCCCGACCAACGATAGAACCCCGAAATTCAACTACGAGCTTTTTAACTGCAACAACTTTAATATACGCTATTGGAGCTGGAATTACCGCGGCTGCTGGCACCAGACTTGCCCTCCAA
+
DDDDDIIIIIIIIIIIIIIIIIII1DHIIIIIIIIIIIIIIIIIIIIIIIIHIIIIIIIIIIGIIIIIGIHIIIHIIIIIIIHIHIHIIIEHIIIHHIIIIEIHIIIIIIHHIFHIIIIIHIIIIIIIIIIIGIIIIIFHIIIIIIIIIIHIHHHHIIIIIIIIHIIIHIIIIIIIIIIIIHIIIIII:IHIIIHHIIIHIIIHIIIIIIIIIIIIIIIIIIIIIHGIIIIIIIIIIIIIHGIHIIIIIIIIIIIIIIIIIIIHIIIIIIIIIIIIIIIIIIIIIIIIHHIIIIIIIIIIIIIIIGIIIIIIIIIIIIIIIIIIIIIIIIIIIIIIIIDDDDD
@HISEQ:969:HM2KJBCX2:2:1101:11138:80494 2:N:0:ACTATGTA
TCACTTGGTGCGCCCAACTATCCCTATTAATCATTACGTCGATCCTAAAAACCAACAAAATAGGGTCAAACGTCCTATTTCATTATTCCATGCTAATGTATTCAAGCGTGTGCCTGCTTTAAACACTCTAATTTTTTCAAAGTAACAGTCCTGATTCCCCATGACACCAAATTAATGACATCACAGTTCGTCAGAAGGTAGAAATCAATAATACCAGTGCATACCGGAGGCACGACCAATATATTGATCCCGAAATTCAACTACGAGCTTTTTAACTGCAACAACTTTAATATACGCTATTGGAGCTGGAATTACCGCGGCTGCTGGCACCAGACTTGCCCTCCAA
+
DDDDDIIIHHHIIIIIIIIIHIIHIIIIIIHIIIIIIIHIIIIIIIIIHHIIIIIIIIIFHHHH?<FCGCF=HHHIIIIIIIGIIHIIIIIEHIIIIIIIIHHHHHIIIHIIHGHGIIHIHHIIIHIHHIIIIIHHHHIIIIIHHHIHIHHIIIIIIIIHHHIIIHFIIIHHIIIIIIIIHIIIGIIIIIIIIIIHIIIIIIIIIIIHIIIIIIIIIIIIIIIHHIIIIIIIIIHIHHIIIIHHGIIHHIIIIIIIIIIIIIIIIIIIIIIIIIIIIIIIIIIIHGIIIIIIIIIIIIIHGIIIIIIIIIIIIIHIIIIIIIIGIIIIIIIIIIIIIIIIIDDDDD
@HISEQ:969:HM2KJBCX2:2:1101:15512:80837 2:N:0:ACTATGCA
TCACTTGGTGCGCCCAACTATCCCTATTAATCATTACGTCGATCCTAGAAACCAACAAAATAGAATCAAACGTCCTATTTCGTTATTCCATGCTAATGTATTCAAGCGCGAGCCTGCTTTAAACACTCTAATTTTTTCAAAGTAACAGTCCTGATTCCCCGCCACACCAAATTAATGACATGATGGTTCGTCAGAAGGTAGGAATCAGTAACACCAGTACGTACCGAAGGCACGACCAGCGTACTAATCCCGAAATTCAACTACGAGCTTTTTAACTGCAGCAACTTTAATATACGCTATTGGAGCTGGAATTACCGCGGCTGCTGGCACCAGACTTGCCCTCCAA
+
DDDDDIIIIIIIIIIIHIIIIIIIIIIHIIIIIIIIIIIIIIIIIIIIIIIIIIIIHIGIIIIIIIIIIIHIIIIIIIIIIHIIIIIIHIIGHIIIHIIIIHHHIIIIIIIIIIIIIIIIIIIIIIIIHIIHIIHHIIHIHHIIIHHIIIHIIHIIIIIIIIIIIIIIIIIHIIIGIHIIIHIIIIHIIHIIIIIIIIIIIIIIIIIIGIIIIIIIIIIIIIIIIIIIIIIIIIIIIIIIIIHIHIIIIIIHIIIIIIIIIIIIIIIIIIIIIIIIIIIIIIIIIIIIIIIIIIIIIIIHIIIIIIIIIIIIIIIIIIIIIIIIIIIIIIIIIIIIIIIIIDDDDD
@HISEQ:969:HM2KJBCX2:2:1101:13573:80879 2:N:0:ACTATGCA
TCACTTGGTGCGCCCAACTATCCCTATTAATCATTACGTCAATCCTAGAAACCAACAAAATAGGATCGAACGTCCTATTTCATTATTCCATGCTAATGTATTCAAGCGTTAGCCTGCTTTAAACACTCTAATTTTTTCAAAGTAACAGTCCTGTTTCCCCGCAACACCAACTTAATGGCATTACGGTTCTACAAGAAGGAGGAATCAGCAAAGCCAGTGCATACCAGTGGCACGACCAACTTGCTGACCCCGAAATTCAACTACGAGCTTTTTAACTGCAACAACTTTAATATACGCTATTGGAGCTGGAATTACCGCGGCTGCTGGCACCAGACTTGCCCTCCAA
+
DDDDDIIHIIHHIHHIIIIIIIHIIIIHHHGIIIIIIIIIIIIIIIIIHIHIIIIIIIIIHHHEHIIGIIHIIIHHHHHIHIIHHIIIHIIIIIIIIIIIIIIHHHHIHHHHIIIIIIIIIIIIIHHFHHIIIHFHHHIIIIIIIIIIIIIIIHHIIIIIIIIIIIIHIIIIIIHIIIIHHIIIHIIIIIIIIIIIIIIIHIIIIIIIIIIIIIIIHIIIIIIIIIIIIIIIHIIHIIIIIIIHHIIIIIIIIIIIIHGGIHIIIIIIIIIIIIIIIIIIIIIIIIIIIIIIIIIIIIIHIIIIIIIIIHHIIIIIIIIIIHIIIIIIIIIIIIIIIIIIIDDDDD
@HISEQ:969:HM2KJBCX2:2:1101:8546:81017 2:N:0:ACTATGCA
TCACTTGGTGCGCCCAACTATCCCTATTAATCATTACGTCAATCCTAGAAACCAACAAAATAGGATCAAACGTCCTATTTCATTATTCCATGCTAATGTATTCAAGCGTTAGCCTGCTTTAAACACTCTAATTTTTTCAAAGTAACAGTCCTGTTTCCCTGCAACACCAAATTAATGACATTACAGTTCTTCAAGAAGGAGGAACCAGTAAAGCCAGTACATACCAGAGGCACGACCAACCTACTAATCCCGAAATTCAACTACGAGCTTTTTAACTGCAACAACTTTAATATACGCTATTGGAGCTGGAATTACCGCGGCTGCTGGCACCAGACTTGCCCTCCAA
+
<<0DBCHHGG@?FHIIIIIIIIIIIIHIIIIIIIIIIICEGHIIHIIIHIIIIHIIIIIIHHH1DHIIFCH@<<CE@FHH@@GH@EG1D1C1CF?FHGHHE@@CH1DE@EHIHHF8CEGCHAHHEHHHHAACBHHII6EHFHIIHGEA<DCFCD@E<@C@EFEHHF0HHHHCCF<C?C@<@FFF<C/</CDF.DEFIHDHEDHGGHFF@HHHEEHGCEH;E@FGFCCGIIIIIIHHGEHEHDD=EHHCIIIIIIHHHIIHIHHIIIIIIHIIIIIIIIIIIIIIIIHIIIIIIIIIIIIIIIIIIIIIIIIIIIIIIIIIIIIIIIIIIIIIIIIIIIIIIDDDDD
@HISEQ:969:HM2KJBCX2:2:1101:19262:80860 2:N:0:ACTATGCA
TCACTTGGTGCGCCCAACTATCCCTATTAATCATTACGTCGATCCTAGAAACCAACAAAATAGGGTCAAACGTCCTATTTCATTATTCCATGCTAATGTATTCAAGCGTGTGCCTGCTTTAAACACTCTAATTTTTTCAAAGTAACGGTCCTGATTCCCCATGACACCAAATTAATGACATCACAGTTCGTCAGAAGGTAGAAATCAATAATACCAGTGCATACCGGAGGCACGACCAATATATTGATCCCGAAATTCAACTACGAGCTTTTTAACTGCAACAACTTTAATATACGCTATTGGAGCTGGAATTACCGCGGCTGCTGGCACCAGACTTGCCCTCCAA
+
DD@<DEEHEHHDHEC<?CGICG<CHE1C1CC<<C<C@CGE//<1DGHDH?CCFFHHII@H<E@11<<D1CE@<DEE?H@HF<D1<F1<CCG1<1D1@D@HFFFIIHHHG?IIIIIIIIHIIIHHIIHIHHHIIIIIIIHICHHIIHGHIIIIIHIIIIHFHHIHIIIIHHIIIIIEEHHIFHHH?HFHHGEEGGHECHGF@EHHF;HCCEF@HGGCE?H@ECIHHEGIIGIIIIIIHHC1HEGHC?IIIIIIIIIIIIIIIIIIIIIIIIIIIIIIIIIIIIIIIIIIIIIIIIIIIIIHHIIIIIIIIIIIIIIIIIIIIIIIIIIIIIIIIIIIIHIIIDDBD@
@HISEQ:969:HM2KJBCX2:2:1101:15009:81075 2:N:0:ACTATGCA
TCACTTGGTGCGCCCAACTATCCCTATTAATCATTACGGTGGTCCTAGACCAACAAAATAGAACCAACGTCCTATTCTATTATTCCATGCTAATCTATTCAAGCAAAAGCCCGCTTTAAACACTCTAATTTTTTCAAGGTAATGGTCCTGGTTCCCCGACACACCCAATAAAGGGCATACCGGCTCACCAGAAGGATAGACCCGACAACAGACAGTACTCGCCAGAGACGGACCGCCCGGTCAGGCCTAAAATTCAACTACGAGCTTTTTAACTGCAACAACTTTAATATACGCTATTGGAGCTGGAATTACCGCGGCTGCTGGCACCAGACTTGCCCTCCAA
+
DDCDDIGIIHHIIIIIIIHHHHHIIHHIHIIIHHIIIIHHEHIIIIIIIIIIHH11FHGHHEGFGE@EEGHFH?HIHEHHHHHCHIHHIIHHCHHHCHEHFCHGGHIIHCFHIIIHHHIIIHHHIEHIHHIHEIHHHIF?IIIIHEHIHHEEHHHIHIHHIHHIIIIIFIIIIIIHIIIGIIIIIHHHCHHGIHIIGIIIHIIIHHIIIIHHFIIIIHHIIIIIII=IIIIIIIIIIIIHFEIIIHHIIIIIIIIHIIIIIIHIIHIIHHHHHIIHIIHIIHHGHGIIIIHIHHHFDCEIIIIIIIIIIIHGHIIIIIIIIHIIHIIIIHIHIIIIIIBDDDD
@HISEQ:969:HM2KJBCX2:2:1101:7458:82766 2:N:0:ACTATGCA
TCACTTGGTGCGCCCAACTATCCCTATTAATCATTACGGTGATCCTAGAAACCAACAAAATAGAACCATGCCGTCCTATTCTATTATTCCATGCTAATGTATTCGAGCAAAAATGCCTGCTTTAAACACTCTAATTTTTTCAAGGTAAAGGTCCTGGATCCGCAAGACACCCAATAAAGGACATCAAGTTTCTCCAGAAGGTGAGAAATCAACAGTAACAGTTCATACCCCTTAAGGCATGACCATCACGTCAATCCCGAAATTCAACTACGAGCTTTTTAACTGCAACAACTTTAATATACGCTATTGGAGCTGGAATTACCGCGGCTGCTGGCACCAGACTTGCCCTCCAA
+
CDDDDIIIHGIGIIIIIIIIIIIIIIIIIIIIIIIIIIIIGHHHIIIIIIIIIIIIIIIGHICHHIIIIIHIIHIIIIIIHIHHHHHHHHIGHIIHHHEHIGHIIIIIIIIIHIIIIIIHIIHHFGHHHIHIIIIIIIIIIIIIIIIIIIIHIIIHIHIIIHHIHGHHIIHIIIIIIIIIIIIIIIHIIIIIHIHIIIIIIIIIIIIIIIIIIIIIHGIIIIIIIHHIIIIIIIHIIIIIIIIHIIHHIIHFIHIIIIIIIIIIIIIIIIHIIIHIIIIIIHIIIIIIIIIIIIIIIHIHGIIIIIIIIIIIIIIIIIIIIHIIIIIIIIHIIIIIIIIIIIIIIIIIDDDDD
@HISEQ:969:HM2KJBCX2:2:1101:9267:83499 2:N:0:ACTATGCA
TCACTTGGTGCGCCCAACTATCCCTATTAATCATTACGTCGATCCTAGAAACCAACAAAATAGGTTCGATCGTCCTATTTCGTTATTCCATGCTAATGTATTCAAGCGCGAGCCTGCTTTAAGCACTCTAATTTTTTCAAAGTAACAGTCCTGTTTCCCCGCAACAACAAATTAATGCCATCACGGTTCTACAAGAAGGAGGGACCAGTGAGGCCAGTGCATACCAGTGGCACGACCAACCTACTGGCCCCGAAATTCAACTACGAGCTTTTTAACTGCAACAACTTTAATATACGCTATTGGAGCTGGAATTACCGCGGCTGCTGGCACCAGACTTGCCCTCCAA
+
DDDDDIIIIIIIIIIIHIIIIIIIIIIIIIIIIIHIIIHHIIIHIIIIIIIIIIIIIHIHIIIHIHIIIIIIIIIIIIIIIIIIIIIIIHIIGIIIIIHHHGIIHHHHIIIIIIIIIIIIIIIHHHIIIIIIIHIIIIIIIIIIIIIIIIIIIIIIIIIIIIIIIIIIIIIIIIIIIIIIIIIIIIIIIIIIIIIIIIIIIIIIIIIIIIIIIIIIIIIIIIIIIIIIIIIIIIIIIIIIIIHHHIIIIIIIIIIIIIIIIIIIIIIIIIHIIIIIIIIIIIIIIIIIIIIIIIIIIIIIIIIIIIIIIIIIIIIIIIIIIIIIIIIIIIIIIIIIIIIIIDDDDD
@HISEQ:969:HM2KJBCX2:2:1101:1806:83576 2:N:0:ACTATGCA
TCACTTGGTGCGCCCAACTATCCCTATTAATCATTACATCGATCCTAGAAACCAACAAAATAGAATCGGATGTCCTATTTCATTATTCCATGCTAATGTATTCAAGCGTGAGCCTGCTTTAAACACTCTAATTTTTTCAAGGTAACAGTCCTAATTCCCCGTGACACCAAATTAATGGCATTACGGTTCTTTAGAAGGTGAGAAATCAATAATATCAGTACATACCAACGGCATGACCGAAACATTGATCCCGAAATTCAACTACGAGCTTTTTAACTGCAACAACTTTAATATACGCTATTGGAGCTGGAATTACCGCGGCTGCTGGCACCAGACTTGCCCTCCAA
+
CCDCDIHIIIIIIIIIIIIIIIIIHIIIIIIIIIHIIIIIIIHHIIIIIIIIIIIIIIIIIIHIIIIIIIIIIIIIIIIIIHIIIIHHIIIHHIHFHHHHIIIIIIIIIIHHHIIIIIIHHHIIIHIIIIIIIIHHHIIIHIHGHIIIIIIIIIIIIIHIIIIIHHIHIIIIIIIIIIIIIIIIIIIIIIHHIIIIIIIHIIIIIIHIIIIIIIIIIIIIIHIIIIIHIIIIIIIIIIIIIIIIHGIIIIIIIIIHIIIIIIIIIIIIIIIIIIIIIIIIIIIIIIIIIIIIIIIIIIIIIIIIIIIIIIIIIIIIIIIIIIIIIIIIIIIIIIIIIIIIIIDDDDD
@HISEQ:969:HM2KJBCX2:2:1101:6867:83917 2:N:0:ACTATGCA
TCACTTGGTGCGCCCAACTATCCCTATTAATCATTACGTCAATCCTAGAAACCAACAAAATAGGTTCGATCGTCCTATTTCATTATTCCATGCTAATGTATTCAAGCGTTTGCTTGCTTTAAACACTCTAATTTTTTCAAAGTAACAGTCCTGTTTCCCTGCAACACCAAATTAATGGCATCACAGTTCCTCAAGAAGGAGGAATCAGTAGGGCCAGTACATACCAGTGGCACGACCGACCCACTGATCCCGAAATTCAACTACGAGCTTTTTAACTGCAACAACTTTAATATACGCTATTGGAGCTGGAATTAC
+
DDDDDIIIIIIIIIIIIIIIIIIIIIIIIIIIIIIIIIIIIIIIIIIIIIIHIIIIIIIIIIIIIIIIHHIIIIIIIIIIIIIIIIIIIIIIIIIIIIIIIIIIIHIIIIIIIIIIIIHHHHHHIIIIIIIIIIIIIIIIHIIIIIIIIIIIIIIIIIIHIIIIIIIIIIIIIIIIIGIIIIIIIIIIIIIIIIIIIIIIIIIIHIIIIIIIIHIIIIIIIIIIIIIIIIIIIHIIIIIIIIIIIIIHIIIIIIIIIIIIIIIIIIIIIIIIIHIIIIIHIIIIIIIIIIIIIIIIIIIHIIIIIIIIIIDDDDD
@HISEQ:969:HM2KJBCX2:2:1101:17409:84045 2:N:0:ACTATGCA
TCACTTGGTGCGCCCAACTATCCCTATTAATCATTACGGTGATTCAGAAACCAACAAAACAGGACCACCGTCCTATTTTATTATTCCATGCTAATGTATTCAGACGTAAGCCTGCTTTGAACACTCTAATTTTTTCAAGGTAAAGGTCCTGGTTTCCCACCACGCTAAATAAATAACATGATGGTTCCCCAGAAGGTAGAAATTCCACACGCCAGTACAGACTATTGCCTGACCAACGGTAGAACCCCGAAATTCAACTACGAGCTTTTTAACTGCAACAACTTTAATATACGCTATTGGAGCTGGAATTACCGCGGCTGCTGGCACCAGACTTGCCCTCCAA
+
DDDDDIHIIIIGIIIIIIIIIIIIIIIIIIIIIIIIIIIHIIIIIIEHIIIIIIIIIIHIIHEHHIIIIIIHHIIIIIIIIIHIIIIIIHIIIIIIIIIIIGIIIIIIIIIIIIIIIIIIIIIIIIIIIIIIIIIIIIIIIIIIIIIIIIIIIIHIIIIHIIIIIIIIIIIIIIIIIIIHIIIIIIIIIIIIIIIIIIIHIIIHIIIIIIIIIIIIIIIIIIIIIIIIIIIIIIIIIIIIHDIIIIIIIIIIIIIIIIHHIIIIIIIIIIIIIIIIIIIIIIIIIIIIIIIIIIIIIIIIIIIIIIIIIIIIIIIIIIIIIIIIIIIIIIIIIIIIIIDDDDD
@HISEQ:969:HM2KJBCX2:2:1101:21213:83751 2:N:0:ACTATGCA
TCACTTGGTGCGCCCAACTATCCCTATTAATCATTACCTCGACTCCGAAAGCCAACGAAATAGAACCGAGATCCTATTCCATTATTCCATGCACTAATGTTCAGGCTGTAGCGCCTGCTTTGAGCACTCCAATTTTTTCAAAGTAAACGTGCTGGCCACTCATGGCACTCGGTTAAGAGAACCATAAACGAACCAGCAAGATCGTCCGGGCAATCAGTAAACGCCGCAAGGCGCACCGCTCGCCCGAAACCGAGATCCAACTACGAGCTTTTTAACCGCAACAACATTAATATACGCTATTGGAGCTGGAATTACCGCGGCTGCTGGCACCAGACTTGCCCTC
+
ABBBAEHHHHHIHCDHHHFH@EHHHHHIHHHHHGGFEFHGIGHGHIIIHHHHHIIHHIHHIIHIHHIIHHDC?ECFGEEHHEHHHEHIHG1CCF@C<CEHEIHGIHGCFFHIHIDEHHIHHIHHHHGHHIHHIHIIIHIHHHCHGEEHF?HHCGHHIHHEIHHHHIIHEFHHFDHGHHHHEHHEHHEGEDCGIIIIIIHIHHIHHIIIIHIGIHIIIHDCCIIHIHHHGHIGHGHIIHHDHAHIIIHFHIIHIIIIIIIIIGHIHGIIIIHHHHHIIHHHEIHHHEGIIIHIHCIHIIIIIIIIIIIIIHIIHHHHHIIIHFHHHHHIHIIIIIIIIHDDDDD
@HISEQ:969:HM2KJBCX2:2:1101:8140:84698 2:N:0:ACTATGCA
TCACTTGGTGCGCCCAACTATCCCTATTAATCATTACGTCAATCCTAGAAACCAACAAAATAGGATCGAACGTCCTATTTCATTATTCCATGCTAATGTATTCAAGCGTTAGCCTGCTTTAAACACTCTAATTTTTTCAAAGTAACAGTCCTGTTTCCCTGCAACACCAAATTAATGACATTACAGTTCTTCAAGAAGGAGGAATCAGTAAAGCCAGTACATACCATAGGCACGACCAACCTACTGACCCCGAAATTCAACTACGAGCTTTTTAACTGCAACAACTTTAATATACGCTATTGGAGCTGGAATTACCGCGGCTGCTGGCACCAGACTTGCCCTCCAA
+
DDDDDIIIIIIIIIIHIIIIIIIIIIIIIIIIIIIIIIIIIIIIIIHIIIIIHIIIIIIIIHHIIIIIIIIIIIIIIIIIIIIIIIIIIHHIIIIIIHIIIHIIIHIIIIIIIIIIIIIIIIIIIIIIIIIIHIHIIIIIIIIIIIIIHIIIIHHIIIIIIIIIIIIIIIIHHIIIIIIIIIIIIIIIIIIIIIIIIIIIIIIIIIIIIIIIIIIIIIIIIIIIIIIIIIIIIIIIIIIIIIHHGIIIIIIIIIIIIIIIIIIIIIIIIIIIIIIIIIIIIIIIIIIIIIIIIIIIIIIIHIIIIIIIIIIIIIIIIIIIIIIIIIIIIIIIIIIIIIIIIDDDDD
@HISEQ:969:HM2KJBCX2:2:1101:3909:84361 2:N:0:ACTATGCA
TCACTTGGTGCGCCCAACTATCCCTATTAATCATTACGTTGTACCTAGAAACCAACAAAATAGGTTCGAACGTCCTATTTCATTATTCCATGCTAATGTATTCAAGCGTTTGCCTGCTTTAAACACTCTAATTTTTTCAAAGTAACAGTCCTGACTCCCCACAACACCAAATTAATGACATCATGGTTCATCAGAAGGGAGAAATCAACGACGCCAGTGCGTACCGAAGGCACGACCGACGTATTGATCCCGAAATTCAACTACGAGCTTTTTAACTGCAACAACTTTAATATACGCTATTGGAGCTGGAATTACCGCGGCTGCTGGCACCAGACTTGCCCTCCAA
+
DADDDIIIHEHHIIIIIIIIIIIIIIIIIIIIHIIIIIIIHIIIHIGIIIIIIIIIHIIIIEHIIIIIIIIIIIIIIIHIIIIIHHIIIIIHIIIIIIIIIHHHIHHHIIIHIIIHHIHHIHIIIHHHHHHHIIHHIIGHHHHIIIIIIIIIIIIIIEHEHIIHGHHIIHHIIIIIIIGIIIIIIIIIIIIIIIIIIHIIIIIIIIIIIHEHIIIIIIIGIIIIIIIIIIIIGIHHGIIIIIHIIIIIHIIIIIIIIIIHIIIIIIIIIIIIIIHIIIIIIIIIIIIIIIIIIIIHHIHHHIIIHIHIIIIIIIIIIHIIIIIIIIIIIHIIIIHHIHIIIDDDDD
@HISEQ:969:HM2KJBCX2:2:1101:8946:84749 2:N:0:ACTATGCA
TCACTTGGTGCGCCCAACTATCCCTATTAATCATTACGTCAATCCTAGAAACCAACAAAATAGGATCGAACGTCCTATTTCATTATTCCATGCTAATGTATTCAAGCGTTAGCCTGCTTTAAACACTCTAATTTTTTCAAAGTAACAGTCCTGTTTCCCTGCAACACCAAATTAATGACATTACAGTTCTTCAGAAAGGAGGAATCAGCGAAGCCAGTGCATACCAGTGGCACGACCAACCTGCTGACCCCGAAATTCAACTACGAGCTTTTTAACTGCAACAACTTTAATATACGCTATTGGAGCTGGAATTACCGCGGCTGCTGGCACCAGACTTGCCCTCCAA
+
DDDDDIIIIIIIIIIIIIIIIIIIIIIIIIIIIIIIIIIIIIIIIIIIIIIHIIIIIIIIIIHIIIIIHIIIIIIIIIIIIIIIIIIIGIIIGIIIIIIIIIIIIIIIIIIIIIIIIIIIIIIIIIIIIIIIIIIIIIIIIIIIIIIIIIIIIIIIIIIIIIIIIIIIIIIIHIIIIIIIIIIIIIIHIIIIIIIIIIIIIIIIIIIIIIIIIIIIIIIIIIIIIIIHIIIIIIIIIIHIIHHHFIIIIIIIIIIIIIIIIIIIIIIIIIIIIIIIIIIIIIIIIIIIIIIIIIIIIIIIIIIIIIIIIIIIIIIIIIIIIIIIIIIIIIIIIIIIIIIIIDDDDD
@HISEQ:969:HM2KJBCX2:2:1101:13013:84992 2:N:0:ACTATGCA
TCACTTGGTGCGCCCAACTATCCCTATTAATCATTACGGTGATCCTAGAAACCAACAAAATAGAACCATGCCGTCCTATTCTATTATTCCATGCTAATGTATTCGAGCAAAATGCCTGCTTTAAACACTCTAATTTTTTCAAGGTAAAGGTCCTGGTTCCACATGACACCCAATTAAGGACATCATGCTTCTCCAGAAGGTGAGAAATCAACTGCGACAGTTCATACCCCTTAAGGCACGACCATCACGTCAATCCCGAAATTCAACTACGAGCTTTTTAACTGCAACAACTTTAATATACGCTATTGGAGCTGGAATTACCGCGGCTGCTGGCACCAGACTTGCCCTCCAA
+
DBDDDIIIIIIIIIIIIHIIIIIIIIIIIIIIIIIIIIIIIIIIIIIIIIIIIIHIICHIHHHIIHIIIIIFHIIDHIIIIIIIIIIIIIIIIGIHIIIHHDIIIIIIIIHHIIHHHHHIIIIHHIIIIFHIIIIIIIIIIHGIIHHIIIIIIHIIIIIIIIIIIIIIIIIIGIIIIIIIIIIIIIIIIIIIIIIIIIIHHHIHIIIIIIIIIIIIIIIIIIIIIIIIIIHIIIIIIIIIIHIIIIIIIIHIGHIIIIIIIIIIIIIIIIIIIIIIIIIIIIIIIIIIIIIIIIIHIIHIIIIIIIIIIIIIIIIIIIIIIHGIIIIIIIIIIIIIIIHIIIIIIIIDDDDD
@HISEQ:969:HM2KJBCX2:2:1101:2788:85360 2:N:0:ACTATGCA
TCACTTGGTGCGCCCAACTATCCCTATTAATCATTACGTCGATCCTAGAAACCAACAAAATAGAATCAAACGTCCTATTTCATTATTCCATGCTAATGTATTCAAGCGCGAGCTTGCTTTAAACACTCTAATTTTTTCAAAGTAACAGTCCTGATTTCCCGCGACACCAAATTAATGACATCGTGGTTCGTCAGAAGGGAGAAACCAATAATGCTAGTACGTACAAAGTACGACCGACATATTAGTCCCGAAATTCAACTACGAGCTTTTTAACTGCAACAACTTTAATATACGCTATTGGAGCTGGAATTACCGCGGCTGCTGGCACCAGACTTGCCCTCCAA
+
DDDDDIIIIIIIIIIIIIIIIIIIIIIIIIIIIIIIIIIIIIIHIIIIIIIIIIIIIIIGIIIIIIGIIIIHIIIIIIIIIIIIHHIHIIIIIIIIIIIIHIIIHIIIIIIIHIIIIIIIIIIIIIIIIIIIIIIIIIIIIIIIIIIIIIIIIIIIIIIIIIIIIIIHIIIIIIIIIIIIIIIIIIIIIIIIIIIIIIIIIIIIIIIIIIIIIIIIIIIIIIIIIIIIIIIIIIIIIIIIHIHIIIIIIIIIIIIIIIIIIIIIIIIIIIIIIIIIIIIIIIIIIIIIIIIIIIIIIIIIIIIIIIIIIIIIIIIIIIIIIIIIIIIIIIIIIIIIIIIDDDDD
@HISEQ:969:HM2KJBCX2:2:1101:11234:85197 2:N:0:ACTATGCA
TCACTTGGTGCGCCCAACTATCCCTATTAATCATTACGGTGATCCTAGAAACCAACGAAATAGAATCAGTCCGTCCTATTTCATTATTCCATGCTAATGTATTCAGACGTTAGCCTGCTTTAAACACTCTAATTTTTTCAAAGTAACAGTCCTGATTTCCAATCACACCAAATTAATGACATGAAAGTTCCTCAGAAGGTAGAGATTTATCTCACCAGTACAGACAATTAAGCCTGACCAATGGGTAAACCCCGAAGTTCAACTACGAGCTTTTTAACTGCAACAACTTTAATATACGCTATTGGAGCTGGAATTACCGCGGCTGCTGGCACCAGACTTGCCCTCCAA
+
DDDDDIHIHIHHIHHIIHIIIIHHHHHHIHIHHIHEHIGIH1FHIIHCEHHHHHIIIE=EHHIIIIIIIIIHHHIIIIIIHIHHIHIHHHHFE?HHCHHHIHIHIFHIIHHH<HFHHHIIIIHIIIIHIIHHIHIIIIHHIHHHHHHHIIIIIIIIHIIIIIIHIIIIGIIIIIHHIHIIIIIIGIIIHIIIIIIIIIIIHHIIIHHHHIIIIIGIIIIIHIHHHIIHHIGIIIIIIIIIIHHFIHEIIGIGIIIIIHEHIIIIIIIIIIIIIIIIIIHIIIIHHHIHGIIIIIIIIIIIHIIIIIIIIIIIIIIIIIIHIIIIIIIIIIHIIIIIIIIHIIIDDDDD
@HISEQ:969:HM2KJBCX2:2:1101:17561:85997 2:N:0:ACTATGCA
TCACTTGGTGCGCCCAACTATCCCTATTAATCATTACGTCAATCCTAGAAACCAACAAAATAGGATCAACGTCCTATTTCATTATTCCATGCTAATGTATTCAAGCGCGAGCCTGCTTTAAACACTCTAATTTTTTCAAAGTAACAGTCCTGATTCCCCGCCACACCAAATGAATGACATGATGGTTCGTCAGAAGGTAGGAACCAGTAACACCAGTACGTACCTAAGGCACGACCAACGTACTGATCCCGAAATTCAACTACGAGCTTTTTAACTGCAACAACTTTAATATACGCTATTGGAGCTGGAATTACCGCGGCTGCTGGCACCAGACTTGCCCTCCAA
+
DDDDDIIIHIIIIIIIIIIIIIIIIIIIIIIIIIIIIIIIIIIIIIIIIIIHIIIIIHHIIIHIIIIIIIIIIIIIIIIIIIIIIHIEHIIHIIIIIIIIIGHIIHIIIIIIIIIIIIIIIIIIIIIIIIHIIIIIIIIIHHIIIHHIIHIIIHIIIIHIIIIIIIIIIIIIHIIIIIIHIIIIIIHIGIIIHHIIIIIIIIHIIIIIIIIIIIIIIIIIIIIIIIIIIIIIIIIIIIIIIIIHIIIIIIIIIIIIIIIIHHIIIIIIIIIIIIIIIIIIIIIIHIIIIIIIIIIIIIIIIIIIIIIIIIIIIIIIIIIIIIIIIIIIIIIIIIIIIIIIDDDDD
@HISEQ:969:HM2KJBCX2:2:1101:8256:86984 2:N:0:ACTATGCA
TCACTTGGTGCGCCCAACTATCCCTATTAATCATTACGTCGATCCTAGAAACCAACAAAATAGAATCAAACGTCCTATTTCATTATTCCATGCTAATGTATTCAAGCGCGAGCTTGCTTTAAACACTCTAATTTTTTCAAAGTAACAGTCCTGATTTCCCGCGACACCAAATTAATGACATCGTGGTTCGTCAGAAGGGAGAAACCAATAATGCTAGTACGTACAAAGTACGACCGACATATTAGTCCCGAAATTCAACTACGAGCTTTTTAACTGCAACAACTTTAATATACGCTATTGGAGCTGGAATTACCGCGGCTGCTGGCACCAGACTTGCCCTCCAA
+
BDB@D@G1DCGCCEDHECCF@<CHGHHIIIIIEHIHH?FGCCGHEHHHIHIGEHHDEHIHHH?GHIIIIHCCCCEHIHIH?HHIIEHHIIE@CGHHIGFHHEIHHGHHHHHFDCIHHGGHEGCBGIHIIIIHHHHHIGHHGHBHHHIIIHEEGHIIHHHHEIIIIIIIIIHHHHEGCHHHIHHHHIIIHG@EIHHHHHEHHIIIGIHHHIIIIHHH<HHIIIIHIIIGHIIIHDCHHFI=FHEHI4I<HGHHIIHIIHHHHIIIIHIIIIIHHHIHHHIHGHIIIIIIIIIIIIIIIIHIIHHIIIIIIHIIIIGIIIIHIIIIHHHIIHIIIHHFHGIDDBAD
@HISEQ:969:HM2KJBCX2:2:1101:20276:87500 2:N:0:ACTATGCA
TCACTTGGTGCGCCCAACTATCCCTATTAATCATTACGGTGATCCTAGAAACCAACAAAATAGAACCATGCCGTCCTATTCTATTATTCCATGCTAATGTATTCGAGCAAAATGCCTGCTTTAAACACTCTAATTTTTTCAAGGTAAAGGTCCTGGTTCCACATGACACCCAATTAAGGACATCATGCTTCTCCAGAAGGTGAGAAATCAACTGCGTCAGTTCATACCCCTTAAGGCACGACCATCACGTCAATCCCGAAATTCAACTACGAGCTTTTTAACTGCAACAACTTTAATATACGCTATTGGAGCTGGAATTACCGCGGCTGCTGGCACCAGACTTGCCCTCCAA
+
DDDDCIGIIGHDIDHIIHIIIIIHIIIIIIHIIIIIIHHHIGIHIIIIIHHHIIIIIIIIIIIIHIIIIHIGIHHHIIIIIIIIIIIHIIIIHHIIGHHHIFHHHHHHIIIIHHHHH?GHIIGHIHHIIHIIHFHIIHHHHFIGIIGHHHIIHHHFHIIIIIHHIIIIIHIIHIIIIIIIIIIGIIHIIIHGHHHIIIHHHEIHIIIIHHHIHHGD'IHIIIHIIIHEGIIIIIIIIIIIIIIIHHHHHHHIHIIGHHIIIIIHGHIIIIGHHHIHIIIIHIIIIIIIHHHHGIIIHHIIHFHIIIIIIIIIIIHIIIIIIIIIIIIIIIHHIIIIIIIIHHIIIHHDDDDD
@HISEQ:969:HM2KJBCX2:2:1101:1628:87322 2:N:0:ACTATGCA
TCACTTGGTGCGCCCAACTATCCCTATTAATCATTACGGTGGTCCTAGAAACCAACAAAATAGAATCATCCGTCCTATTTTATTATTCCATGCTAATGTATTCAAGCAAAATGCCTGCTTTAAACACTCTAATTTTTTCAAAGTAAAGGTCCTGGTTCCTCGCGGCACCCAATTAAGGACATCGCGGTTCTCCAGAAGGTGAGAAATTGGCTACACCAGTTCATACCCCTTAAGGCACGACCGATGTGCCAATCCCGAAATTCAACTACGAGCTTTTTAACTGCAACAACTTTAATATACGCTATTGGAGCTGGAATTACCGCGGCTGCTGGCACCAGACTTGCCCTCCAA
+
DDDDDIIIIIIHIIIIIIIIIIIIHIIIIIHIIHHHIIIIIHIIIIIIIIIIIHIIHIHEHHHHIIIHIHIIHHHIIIIIIHGIEHIIIIIIIIIIHIIGIIHHHHHIIIIIGIHIIHIHIIHIIIIIIIIGHIIIIIIIIHIIIIIHIIIHIIIHIIIIIIIIIIIIIIIIIIIIIIIIIHIGIIIIIIHHHIGHHIIIIIIIIIIIIIIIIIIIIHIIIIIIHIIIIIIII<IIIIIIIIIIIIIIIIIIIIHIIIIIIIIIIIIIIIIIIIIIIIIIIIIIIIIIIIIIIIIIIIIIIIIIIIIIIIIIIIIIIIIIIIIIIIIIIIIIIIIIIIIIIIIIIIDDDDD
@HISEQ:969:HM2KJBCX2:2:1101:9425:87705 2:N:0:ACTATGCA
TCACTTGGTGCGCCCAACTATCCCTATTAATCATTACGTCAATCCTAGAAACCAACAAAATAGGATCGAACGTCCTATTTCATTATTCCATGCTAATGTATTCAAGCGTTAGCCTGCTTTAAACACTCTAATTTTTTCAAAGTAACAGTCCTGTTTCCCTGCAACACCAAATTAATGACATTACAGTTCTTCAAGAAGGAGGAATCAGTAAAGCCAGTACATACCATAGGCACGACCAACCTACTGACCCCGAAATTCAACTACGAGCTTTTTAACTGCAACAACTTTAATATACGCTATTGGAGCTGGAATTACCGCGGCTGCTGGCACCAGACTTGCCCTCCAA
+
DDDDDIIIIIIIIIIIIIIIIIIIIIIIIIIIIIIIIIIIIIIIIIIIHHIIIIIIIIIGHGFHHIIGIIIIIIIIIIIIHIIIIIIEHHHHGIIHIIIIIIIIHIIIIIIIIIIIIIIIIIIIIIIIIIIIIIHIIIIIIIIIIHHIIIIIIIIIIIHIIIIIIIIIIIIIIIIIIIIIHIIIIIIIIHIIIIIIIIIIIIIIHIIIIIIIIIIIIIIIIIIIIIIIIIIIIIIIIIIIIIHHIIIIIIIIIIIIIIIIIIIIIIIIIIIIIIIIIIIIIIIIIIHIIIIIIIIIIIIIIIIIIIIIIIIIIIIIIIIIIIIIIIIIIIIIIIIIIIIIIDDDDD
@HISEQ:969:HM2KJBCX2:2:1101:7845:87183 2:N:0:ACTATGCA
TCACTTGGTGCGCCCAACTATCCCTATTAATCATTACGTCAATCCTAGAAACCAACAAAATAGGATCGAACGTCCTATTTCATTATTCCATGCTAATGTATTCAAGCGTTAGCCTGCTTTAAACACTCTAATTTTTTCAAAGTAACAGTCCTGTTCCCCTGCAACACCAAATTAATGACATTACAGTTCTTCAGAAAGGAGGAATCAGCGAAGCCAGTGCATACCAGTGGCACGACCAACCTGCTGACCCCGAAATTCAACTACGAGCTTTTTAACTGCAACAACTTTAATATACGCTATTGGAGCTGGAATTACCGCGGCTGCTGGCACCAGACTTGCCCTCCAA
+
DDDDDIIIIIIIIHIIIIIIIHIIIIIIIIIIIIIIIIIIIIIIIIIIIHIHIIIIIIIIIIIIIIIIIHEHIIIIIIIIGIIIIIHIIIIHIHIIIIIIIHIIIIIIIIIIIIIIIIIHIHIIIIIIIIIIIIIIIIIIIIIIIIGIHIHIIIIIIHIIIIIIIIIIIIIIHIIIIIIIIIIIIIIIIHIIIIIIIIIIIIIIHIIIIIIIIIIIIIIIIIIIIIIIIIIIIIIIIIHIIIIIGIIIIIIIIIIIIIIIIIIIIIIIIIIIIIHIIIIIIIIIIIIIIIIIIIIIIIIIIIIIIIIIIIIIIIIIIIIIIIIIIIIIIIIIIIIIIIIIIDDDDD
@HISEQ:969:HM2KJBCX2:2:1101:7926:88264 2:N:0:ACTATGCA
TCACTTGGTGCGCCCAACTATCCCTATTAATCATTACGGTGATCCTAGAAACCAACAAAATAGAACCATGCGTCCTATTTCATTATTCCATGCTAATGTATTCAGGCAATAGCCTGCTTTAAGCACTCTAATTTTTTCAAGGTAACAGTCCTGCTTCCCCAACGCACCAAATTAATGGCATGCTGGTTATTCAGAAGGTAGGAATCCATCACGCCAGTACAGACCCAAAAGCCCGACCAACGGATAAATCCCGAAATTCAACTACGAGCTTTTTAACTGCAACAACTTTAATATACGCTATTGGAGCTGGAATTACCGCGGCTGCTGGCACCAGACTTGCCCTCC
+
DDDDDIIIIHIIIIIIIIIIIIIIIIIIIIIHIIIIIIIIIGHIIIIIIIIIIIIIIHIIIIIIIIIIHI?HHHIIIIIIIHIHGHIIIIIIFHIIIIIIHHHGHHIIIIIIHHHHIHHHHIHIIIIIHIIIIIHHIIIIIIIIIIIIIIIIIIIIIIIIIIIIIIIIIIIHIIIIIIIIIHIIIIIIIIIIIIIIIIIIIIIGIIIIIIIIIGIIIHIIIIIIIIIIIHIIIHHHIIIHIIIHIIIHHHHHIIIIIIIIHIHFIIIIIIIIIIIIIIIIIIHHHIIIIIIHIIIIIIIIIIIIIIIIIIIIIIIIIIIIIIIIIIIIIIIIIIIIIIIIDDDDD
@HISEQ:969:HM2KJBCX2:2:1101:10471:86582 2:N:0:ACTATGCA
TCACTTGGTGCGCCCAACTATCCCTATTAATCATTACGGTGATCCTAGAAACCAACAAAATAGAACCATGCCGTCCTATTCTATTATTCCATGCTAATGTATTCGAGCAAAAATGCCTGCTTTAAACACTCTAATTTTTTCAAGGTAAAGGTCCTGGATCCGCAAGACACCCAATAAAGGACATCAAGTTTCTCCAGAAGGTGAGAAATCAACAGTAACAGTTCATGCCCCTTAAGGCATGACCATCACGTCAATCCCGAAATTCAACTACGAGCTTTTTAACTGCAACAACTTTAATATACGCTATTGGAGCTGGAATTACCGCGGCTGCTGGCACCAGACTTGCCCTCCAA
+
D@@00<<@CH1EHICGIHHCEHHFHHHIHIIHHIIIEC=FHGEFIHIH?GHEHIHIHHI?CCGFHHIEI?@@EHHCHGHIIIEHHHGHEH?EGEHH@GFHCDGFHFEHIHHFFIHHIHGHGDGHIHHGHHEHHIIIGHHHHHEHIIHGIIIHHIHHDHHGEGCHHIIIHIGHIHEGFCIIHIHHHHHG?HHHIFIIHHHHHFHEHGIIIIIIIIHIHGIHHAEEHF?IIIIHHIIIIIHHIIHHIIIIHHGCEDDHDHHCHHHHGHEHHHHHIGIIIHIIHHHGIIIIHHHEHIIHGCHHIIIIHEHEHHIHG?HIHIIIHHDHIIIIIIIIIIIIHIIIIIIIIIIIDDDDD
@HISEQ:969:HM2KJBCX2:2:1101:19109:87717 2:N:0:ACTATGCA
TCACTTGGTGCGCCCAACTATCCCTATTAATCATTACGGTGGTCCTAGACCAACAAAATAGAACCAACGTCCTATTCTATTATTCCATGCTAATCTATTCAAGCAAAAGCCCGCTTTAAACACTCTAATTTTTTCAAGGTAATGGTCCTGGTTCCCCGACACACCCAATAAAGGGCATACCGGCTCACCAGAAGGATAGACCCGACAGCAGAACAGTACTCGCCAGAGACGGACCGTCCGGTCAGGCCTAAAATTCAACTGCGAGCTTTTTAACTGCAACAACTTTAATATACGCTATTGGAGCTGGAATTACCGCGGCTGCTGGCACCAGACTTGCCCTCCAA
+
DDDDDIIGHIIIIIIHHIIIIIIGHIIHIIIIHHHIIHIIIIIIIIIIIIGIIIIHHIIIFHIHIIIIIIHIIIHHIIIIIHIGIIEHHHIHIIIGIIIIHFEHGHHIHHFHIIHHHIIHHHHHHHIIIIIIHIGIIIIIIHIIHIHHIHHIHIIIIIIIIIIIIIIIIHHIIIIIIIHHIIIHHHFFHHIIIIIIIFHIIIIIIIIIIIIIIIIIIIIIIIIHIIIIIIIHIIIIIIIIIIHIIIHHIIIIIIIIIIIIIIIIIIIIIIIIIIIIIIIIIIIIIIIIIIIIIIIHFDDIIIIIIIIIIIIIHIHIIIIIIIIIIIIIIIIIIIIIIIIDDDDD
@HISEQ:969:HM2KJBCX2:2:1101:16654:89020 2:N:0:ACTATGCA
TCACTTGGTGCGCCCAACTATCCCTATTAATCATTACGGTGATCCTAGAAACCAACAAAATAGAATCATGCCGTCCTATTTTATTATTCCATGCTAATGTATTCAAGCAAAATGCCTGCTTTAAACACTCTAATTTTTTCAAAGTAAAGGTCCTGGTTCCCCGTGACACCCAATTAAGGGCATCGCGGTTCTCCAGAAGGTGAGAAATTGACTACACCAGTTCATACCCCTTAAGGCACGACCGATGTGTCAATCCCGAAATTCAACTACGAGCTTTTTAACTGCAACAACTTTAATATACGCTATTGGAGCTGGAATTACCGCGGCTGCTGGCACCAGACTTGCCCTCCAA
+
DDDDDIIIIIIHIIIIIIIIIIIIIIIIIIIIIIIIIIIIIIHHIIIIIIIIIIIIIHHIIIIIHHHIIHHFHIIIIIIIIIIIIIIFHIHHCHHIIHGIHHIHIIIHHIIIIHHHIIIIIIHHHIHHIIIIGHIHIIIHIHIHHHHIIIIIIIIIHIIIIIIIIIIIIIIIIIIIHIIIIIIIIIIIIHHIHIIIIIIIIIIIIIIHIIHHIIHHIIIIIIIGHHIHIIIIIIHHIIIIIIIIIIIIHHGIIIIIIIIIIIIIIIIIIIIIHIIHIIIIIIIIIGIHHGIIIIIIIHGHIIIIIIIIIIIIIIIIIIIIIIIIIIIIIIIIIIIIIIIIIIIIIIIDDDDD
@HISEQ:969:HM2KJBCX2:2:1101:19533:89299 2:N:0:ACTATGCA
TCACTTGGTGCGCCCAACTATCCCTATTAATCATTACGTCAATCCTAGAAACCAACAAAATAGGATCAACGTCCTATTTCATTATTCCATGCTAATGTATTCAAGCGCGAGCCTGCTTTAAACACTCTAATTTTTTCAAAGTAACAGTCCTGATTCCCCGCCACACCAAATTAATGACATGATAGTTCGTCAGAAGGTAGGAATCAGTAACACCAGTACGTACCGAAGGCACGACCAACGTACTAATCCCGAAATTCAACTACGAGCTTTTTAACTGCAACAACTTTAATATACGCTATTGGAGCTGGAATTACCGCGGCTGCTGGCACCAGACTTGCCCTCCAA
+
DDDDCIIIIIIIIIIIIIIIIIIIIIIIIIIIIIIIIIIIIHIHIIIIHIIIIIIIIIIIIIHIHHIIIIIIIHHIIIIIIIIIIIHIHIIIHHIIHHIIIHHIIIIIIIIIIIIIIIIIIIIIHIIIIHIIHIIH?IIIHHHHIIIIIHHHHHIIHIIIIIIIIIIIIIIIIHIIIIHHCHIIIIHHIHIIIIIHIIIHHIHHIIIHIIIIIIIIIIIIIIIIIIIIIIIIIIIIIIHIIIHHHIIIIIIIIIHHIIIIIIIIIIIIIIIIIIIIIIHIIIIIIIIIIIIIIIIIIIIIIIIIIIIIIIIIIIIIIIIIIIIIIIIIIIIIIIIIIIIIDDDDD
@HISEQ:969:HM2KJBCX2:2:1101:19187:90683 2:N:0:ACTATGCA
TCACTTGGTGCGCCCAACTATCCCTATTAATCATTACGGTGATCCTAGAAACCAACAAAATAGAACCATGCCGTCCTATTCTATTATTCCATGCTAATGTATTCGAGCAAAATGCCTGCTTTAAACACTCTAATTTTTTCAAGGTAAAGGTCCTGGTTCCACATGACACCCAATTAAGGACATCATGCTTCTCCAGAAGGTGAGAAATCAACTGCGACAGTTCATACCCCTTAAGGCACGACCATCACGTCAATCCCGAAATTCAACTACGAGCTTTTTAACTGCAACAACTTTAATATACGCTATTGGAGCTGGAATTACCGCGGCTGCTGGCACCAGACTTGCCCTCCAA
+
DD@DDIIIIIHIHIHHIGHIIHHIIIHHIIIIIHIFHHHHIIIHIIIHIHIEIEHIHHIIIHHHHIIHIIHHHHFHICFHHIIIIIHHHIIIHIHHHIHIGGHC@FHIH@CGHHHHHIIIIHGCHHHHIIHHIGHHHHHHECHEIIHHIIHIHHHIIHIIIHHGGHHHIIIHIIHIHFHHHGIIIIIIHIIIHHHHFHHIHHHHIHIIIGIIHIIIIHIHFHIIHHIIIHHHIIIIHHHEHIFHFHHFGHFIHDHHHHHHIIIIIIIIHIIHHIIIIIGIHHGIHIHIIIIHHIIIIIHHIIHFHIIIIIIIGHIHIIIIIIHIIIIIIIIIIHHIIIIIIHIHIIIDDBDD
@HISEQ:969:HM2KJBCX2:2:1101:18653:91233 2:N:0:ACTATGCA
TCACTTGGTGCGCCCAATATCCCTATTAATCATTACGTCAATCCTAGAAACCAACAAAATAGGATCGAACGTCCTATTTCATTATTCCATGCTAATGTATTCAAGCGTTAGCCTGCTTTAAACACTCTAATTTTTTCAAAGTAACAGTCCTGTTTCCCTGCAACACCAAATTAATGACATTACAGTTCTTCAAGAAGGAGGAATCAGTAAAACCAGTACATACCATAGGCACGACCAACCTACTGACCCCGAAATTCAACTACGAGCTTTTTAACTGCAACAACTTTAATATACGCTATTGGAGCTGGAATTACCGCGGCTGCTGGCACCAGACTTGCCCTCCAA
+
D@D@DGH1FHH<CEHHHEFH1<@CFEGHHHHIFGCHHF<EGC<CFHFEEHE<1DHHHIGHIH1<FHIII1<1<EHHHEEEEHHC@GF<CGCFHCCHHG@GIHE@CE=HHG>FF6CHHIGHFECA@B<HHHHHHHIIIHHGHEGFFEDHHGHCFGHDDCIIHEHHFG0HHEEHHFEEHHIIIIEHEHHFHGCGHHHHHEHEFCHF0HGDHHEHH@IHIIIHHHHIHHIHHHCDHHDEIHHHHHFGCHCAIHEIIHHF?IHHHCEEH?HHHIHIHHGFCIIHHIIHHHHHHIHEIHHGHEHIHHHHIIHEIIIIIHHHCHIHHED<GE@HHEIHHHIHHHEH@ABAD
@HISEQ:969:HM2KJBCX2:2:1101:19193:91031 2:N:0:ACTATGCA
TCACTTGGTGCGCCCAACTATCCCTATTAATCATTACGGTGATCCTAGAAACCAACGAAATAGAATCAGTCCGTCCTATTTCATTATTCCATGCTAATGTATTCAGACGTTAGCCTGCTTTAAACACTCTAATTTTTTCAAAGTAACAGTCCTGATTTCCCATCACACCAAATAAATGGCATGAAAGTTCCTCAGAAGGTAGAGATTTATCTCACCAGTACAGACAATTAAGCCTGACCAATGGGTAAACCCCGAAGTTCAACTACGAGCTTTTTAACTGCAACAACTTTAATATACGCTATTGGAGCTGGAATTACCGCGGCTGCTGGCACCAGACTTGCCCTCCAA
+
DCDDCIIIHHHIIIIIIIIIIIIEGHIIIIIIIIHIHIIIIIIIIIIIHIIIIIIIIIIIIIIHFHHHHHHIIIIDHHHHIIIIIHIHHHFHH?CFHIIHGFHHHIIIIIHHFFHIIIIIHHHIHIIIIIHHEHHIIIHHIIGCHHHIIFHHHIIHHIIHHHIIHIIHFIIIHHHHIIIIIIIHHHHHHEGIIIIIIHIHHIIIIHIIHIIIIIIHHHIIIIIIIIIHIHHIIIIIIIHIHIIHIHEHDHIIIIIIIIIIIIIIIIIIIIIIIIIIIIIHIIIIIIIHHIIIIIIIHIIIIIIIIIIIIIIIIIIIIIIIIIIIIIIIIIIIIIIIIIIIIIIDDDDD
@HISEQ:969:HM2KJBCX2:2:1101:6071:92850 2:N:0:ACTATGCA
TCACTTGGTGCGCCCAACTATCCCTATTAATCATTACGTCAATCCTAGAAACCAACAAAATAGGATCGAACGTCCTATTTCATTATTCCATGCTAATGTATTCAAGCGTTAGCCTGCTTTAAACACTCTAATTTTTTCAAAGTAACAGTCCTGTTTCCCTGCAACACCAAATTAATGGCATTACAGTTCTTCAGAAAGGAGGAACCAGCAAAGCCAGTGCATACCAGTGGCACGACCAACCTGCTGATCCCGAAATTCAACTACGAGCTTTTTAACTGCAACAACTTTAATATACGCTATTGGAGCTGGAATTACCGCGGCTGCTGGCACCAGACTTGCCCTCCAA
+
DDDDDIHIIIIIIIIIIIHIHIIIIIIIIIIIIIIIIIHIIIIIIIIIIIIIHIIIHIIIIIIIHIIIIIGIIIIIIGIIIIIIIIIIIIIIIIIIIIIIIIHIIIIIHIIIIHIIIIIIIIIIIIIIIIHIIIIIIIIIIIIIIIIIIIIIIIIIIIIIIIIIHIIIIIIIIIIIIIIIIIIIIIIIIIIIIIIIIIIIIIIHIIIIIIIIIIIIIIIIIIIIIIIIIIIIIIIIIIHIIIIHGIIIIIIIIIIIIIIIIIIIIIIIIIIIIIHIIIIIIIIIIIIIIIIIIIIIIIIIIIIIIIIIIIIIIIIIIIIIIIIIIIIIIIIIIIIIIIIIIDDDDD
@HISEQ:969:HM2KJBCX2:2:1101:16011:92454 2:N:0:ACTATGCA
TCACTTGGTGCGCCCAACTATCCCTATTAATCATTACGTCGATCCTAAAAACCAACAAAATAGGGTCAAACGTCCTATTTCATTATTCCATGCTAATGTATTCAAGCGTGTGCCTGCTTTAAACACTCTAATTTTTTCAAAGTAACAGTCCTGATTCCCCATGACACCAAATTAATGACATCACAGTTCGTCAGAAGGTAGAAATCAATAATACCAGTGCATACCGGAGGCACGACCAATATATTGATCCCGAAATTCAACTACGAGCTTTTTAACTGCAACAACTTTAATATACGCTATTGGAGCTGGAATTACCGCGGCTGCTGGCACCAGACTTGCCCTCCAA
+
DDDDDIHIIIIHGHIIIIIIIIIIIIIIIIIIIIIIIIIIIIIIIIIIIIIIIIIIIIIIIIHIHGHHHFHHHIIIIHIIIIIIEHIIHIIHHIIIIIIIIHHIIIIIIIIIIIIIIHIHIIIIIIIIIIHHIIIHIIIHIHHHHIIIHIIIIHHIHIIIIIHIIIIHIIHHHHHHIIHIIIIIIHHHIIIIIHIIIIHHIIIIIHIIIIIIIIIIIIIIIIIIIIIIIIIIHIIIIIIIIIHIHIIIHIIIIIIIIIIIIIIIIIIIIIIIIIIHIIIIIIIIIGIHIIIIIIIIIIIHHIHIIIIIIIIIIIIIIIIGIIIIIIIIIHIIIIIIIIIIHCDDDD
@HISEQ:969:HM2KJBCX2:2:1101:8952:92562 2:N:0:ACTATGCA
TCACTTGGTGCGCCCAACTATCCCTATTAATCATTACGGTGGTCCTAGAAACCAACAAAATAGAACCATGCCGTCCTATTTTATTATTCCATGCTAATGTATTCAAGCAAAAATGCCTGCTTTAAACACTCTAATTTTTTCAAAGTAAAGGTCCTGGTTCCCCGCGGCATCCAATTAAGGACATCGCGGTTCTCCAGAAGGTGAGAAATTGACTGCACCAGTTCATACCCCGTGAGGCACGACCGATGCGCCAATCCCGAAATTCAACTACGAGCTTTTTAACTGCAACAACTTTAATATACGCTATTGGAGCTGGAATTACCGCGGCTGCTGGCACCAGACTTGCCCTCCAA
+
DDDDDIIIIIIIIIIIIIIIIIIIIIIIIIIIIIIIIIIIIIIIHIIIIIIIIIIIIIIIIIHIIIIIIIIIIIIIIIIIIIIIIIIIIIIIHHIIIIHIHGHIIIIHIIIIIIIIIIIIIIIIIIIIIIIIIHIIIIIIIIIIIIIIIHIIIIIIIIIIIIIIIIIIIIIIIHIIIIIIIIIIIIIIIHIIIIIIIIIIIIIIIIIIIHIIIIIIHFIIIIIIIIIIIIIIIIIIIIIIIIIIIIIIIIIHIHIIIIIIIIIHIIIIIIIIIIIIIIIIIIIIIIIIIIIIIIIIIIIIIIIIIIIIIIIIIIIIIIIIIIIIIIIIIIIIIIIIIIIIIIIIIIIIDDDDD
@HISEQ:969:HM2KJBCX2:2:1101:19628:92639 2:N:0:ACTATGCA
TCACTTGGTGCGCCCAACTATCTATTAATCATTACGGTGGTCCTAGAAACCAACAAAATAGAACCATGCCGTCCTATTTTATTATTCCATGCTAATGTATTCAAGCAAAAATGCCTGCTTTAAACACTCTAATTTTTTCAAAGTAAAGGTCCTGGTTCCCCGCGGCATCCAATTAAGGACATCGCGGTTCTCCAGAAGGTGAGAAATTGACTGCACCAGTTCATACCCCGTGAGGCACGACCGATGCGCCAATCCCGAAATTCAACTACGAGCTTTTTAACTGCAACAACTTTAATATACGCTATTGGAGCTGGAATTACCGCGGCTGCTGGCACCAGACTTGCCCTCCAA
+
D@BDAHIIIHFHH0CEHEHIIIIIHIC1GCFFHEHEHH?G@HHGEE1<CGFH?EEHIHHIHHHHHIHCHCCE?EHHHH@G?EGGHHFHEHHGHFHHHHHIIHHGFDHHIIHGHIIHFHHIHIGBGHFGFCDHIIIECHHFHEFHHGIIHIIIFG@G7CIIHCHCGIHDHIHHHHHHEEHHFCIIHEG.IHEIIIIIHIHIIIEHA9F?HFHE@GAEIHHHAEFEHHIHHHHEGCFFEC.HHG<HDDCCFEHHF?/1?IHIHEHEHHIHHHHHHHHHGCIIIHHIHIHHCFCEEHFCIIHHHCHIIHHEIHIHHFHHHDHH<HHHHIIIIIIHEGGIIGIHCEHIHG?ADD@
@HISEQ:969:HM2KJBCX2:2:1101:18090:92979 2:N:0:ACTATGCA
TCACTTGGTGCGCCCAACTATCCCTATTAATCATTACGTCGATCCTAGAAACCAACAAAATAGAATCAAACGTCCTATTTCGTTATTCCATGCTAATGTATTCAAGCGTGAGCCTGCTTTAAACACTCTAATTTTTTCAAAGTAACAGTCCTGATTCCCCATGACACCAAATTAATGACATCATGGTTCGTCAGAAGGTAGGAATCAATAATACCAGTTCGTACAATAGCACGACCAATAAATTGATCCCGAAATTCAACTACGAGCTTTTTAACTGCAACAACTTTAATATACGCTATTGGAGCTGGAATTACCGCGGCTGCTGGCACCAGACTTGCCCTCCAA
+
DDDDDIIIIIIIHIIIIIIIIIIIIIIIHIIIIIIIIIIIGHIHIIHHIIIIIIIIIIHIIIHHIIIIIIHIIIIIIIIIIIIIIIIHHIIIIIIIIIIHIHIIHIHHIIIHIIIIIIIIHHIGIIIIIIIIIIIIIIIIIIIIIIIIHIIIHHIIIIIHIIHIIIHHIIIIIIIIIIIIIIIIIHIHHHIIIIIIIIIIIIIIHHIHIIIIIIIIIIHIIIIIIIHIIIIIIIIIIHIIIIHHIIIIIIIIIIIIIIIIIIIIIIIHIIIIIIIIIGIIIIIHGIIIIIIHIIGIHIIIIIIHIIIIIIIIIIIIIIIIIIIIIIIIIIHIIIIIIIIIDDDDD
@HISEQ:969:HM2KJBCX2:2:1101:10800:92952 2:N:0:ACTATGCA
TCACTTGGTGCGCCCAACTATCCCTATTAATCATTACGTCAATCCTAGAAACCAACAAAATAGGATCGAACGTCCTATTTCATTATTCCATGCTAATGTATTCAAGCGTTAGCCTGCTTTAAACACTCTAATTTTTTCAAAGTAACAGTCCTGTTTCCCTGCAACACCAAATTAATGACATTACAGTTCTTCAAGAAGGAGGAATCAGTAAAGCCAGTACATACCATTGGCACGACCAACCTATTGACCCCGAAATTCAACTACGAGCTTTTTAACTGCAACAACTTTAATATACGCTATTGGAGCTGGAATTACCGCGGCTGCTGGCACCAGACTTGCCCTCCAA
+
DDDDDIIIIIIIIIIIIIIIIIIGIIIIIIIIIIIIIIIIIIIIHIIIIIIIIIIIIIIIIIIHIIIHHIHIHIIIIIIIIIIHGHIHIIIIIIIIIIIIIHIIIIIIIIIIIIIIIIIIIIIIHHIIHIIIIIIIIHIIHIIIIIIIIIIIIIIIIIIIIIIIIIIIIIIHIIIIIIIIIIIIIIIIHIIIIIIIIIIIIIIIIIIIIIIIIIIIIIIIIIIIIIIIIIIIIIIIIIIIIIIIHIIIIIIIIIIIIIIHIHHIIIIIIIIIIIHIIIIIIIIIIIIIIHIIIIIHIIIIIIIIIIIIIIIIIHHHIIIIIIIIIIIIIIIIIIIIIIIIIDDDDD
@HISEQ:969:HM2KJBCX2:2:1101:2811:94242 2:N:0:ACTATGCA
TCACTTGGTGCGCCCAACTATCCCTATTAATCATTACGGTGGTCCTAGAAACCAACAAAATAGAACCATGCCGTCCTATTTTATTATTCCATGCTAATGTATTCAAGCAAAAATGCCTGCTTTAAACACTCTAATTTTTTCAAAGTAAAGGTCCTGGTTCCCCGCGGCATCCAATTAAGGACATCGCGGTTCTCCAGAAGGTGAGAAATTGACTGCACCAGTTCATACCCCGTGAGGCACGACCGATGCGCCAATCCCGAAATTCAACTACGAGCTTTTTAACTGCAACAACTTTAATATACGCTATTGGAGCTGGAATTACCGCGGCTGCTGGCACCAGACTTGCCCTCCAA
+
DDBDDIHIIGHIIIIIIIIIIHIHHIIIIIIIIIIIIIIIIIIIIIIIIGIIIIIHIIIIIIHIIIIIIIGHHIIHIIIIHHIHIHIHIHEHGHIIIIIIICGIIIIIIHEHHIIIIIIIIIHHHIHHIIIIIIIIIIIIIIHIIIIGHHHGIIHIIIIIIHIIIIIHHIIIIIIIIHIIIIIIIIIIIIIIIIIIIIIIIIIIIIIIIIIIIIIHHHIIIIIIIIIIIIIIIIIIIIIHIIIHIIIIIIHGIIIIIIIIIIIIIIIIIHIIIIIIIIIIIGIHIIIIIHHHHIIIIIIIIIIIIIIIIIIIIIIIIIIIIIIIIIIIIHIIHIIIIIIIIIIIIIGIDDDDD
@HISEQ:969:HM2KJBCX2:2:1101:20411:93356 2:N:0:ACTATGCA
TCACTTGGTGCGCCCAACTATCCCTATTAATCATTACGTCAATCCTAGAAACCAACAAAATAGGATCAACGTCCTATTTCATTATTCCATGCTAATGTATTCAAGCGCGAGCCTGCTTTAAACACTCTAATTTTTTCAAAGTAACAGTCCTGATTCCCCACCACACCAAATTAATGACATGATGGTTCGTCAGAAGGTAGAAATCAGTAACACCAGTACGTACCGAAGGCACGACCAGCGTACTAATCCCGAAATTCAACTACGAGCTTTTTAACTGCAACAACTTTAATATACGCTATTGGAGCTGGAATTACCGCGGCTGCTGGCACCAGACTTGCCCTCCAA
+
D@DDDIIIIIIIIHIIIIIIIIIIIIIIIIIIIIIIIIHHIIIIIIIIIIIIIIIIIIFIIIEHHIIIIIIHHIIIIIIIIIIIIIIHIIHFHHIIIIIIIHIIIIIHIIIIIIIHHHHIIHIIIIIIIIIIIIIHIIIHIIHIIIIHGIIHHIIHIHHIIIIIIIIIIIIIHIHIIHHIIIIIIIIIIIIIIIIIIIIIIIIIIIIIIIIIIIIIIIIIIIIIIIIIIIIIIIIIIIIIIIIIIIIIIIIIIIHIIIIIHIIIIIIIIIIHHHIIIIIIIIIIIHIIIIIIIIIIIIIIIIIIIIIIIIIIIIIIIIIIIIIIIIIIIIIIIIIIIIIIDDDDD
@HISEQ:969:HM2KJBCX2:2:1101:17443:93453 2:N:0:ACTATGCA
TCACTTGGTGCGCCCAACTATCCCTATTAATCATTACGGCGGTCCTAGAAACCAACAAAATAGAACCGCACGTCCTATTCTATTATTCCATGCTAATGTATCCGAGCAAAGGCCTGCTTTGAACACTCTAATTTTTTCAAAGTAAAAGTCCTGGTTCCCCGACACGGCCAGTGAAGGCCATGCGGCTCCCCAGAAGGAAAGGCCCGGCCGGACCAGTGCACGCGGTGAGGCGGACCGGCCAGCCAGGCCCAAGGTTCAACTACGAGCTTTTTAACTGCAACAACTTTAATATACGCTATTGGAGCTGGAATTACCGCGGCTGCTGGCACCAGACTTGCCCTCCAA
+
DDDDDIIIIIHIHIIIIIIIIIIIIHIIIIIIIIIIIIIIIIIIIIIHIIIIIIIIIIIIIHFHHIIIGIIIIIIIIIIIIIIIIIIIIIIIGHIIHIIIIIIIIIHIIIIIIIIIIIIIIIHIIIIIIIIHHIIIIIIIIIIIIIIIHIGIHHIIIIIIIIHIIIIIIHIIIIIIIIIIIIIIIIIIIHIIIIIIIIIIIIIIIIIIIIIIIIIIIIIIIIIIIIIHIIIIIIIIIIIIIIIIIIIIIIIIIIIIIIIIIIIIIIIIIIIIIIIIIIIIIIIIIIIIIIIIIIIIIIIIIIIIIIIIIIIIIIIIIIIIIIIIIIIIIIIIIIIIIIIIDDDDD
@HISEQ:969:HM2KJBCX2:2:1101:11554:93872 2:N:0:ACTATGCA
TCACTTGGTGCGCCCAACTATCCCTATTAATCATTACGTCAATCCTAGAAACCAACAAAATAGGATCGAACGTCCTATTTCATTATTCCATGCTAATGTATTCAAGCGTTAGCCTGCTTTAAACACTCTAATTTTTTCAAAGTAACAGTCCTGTTTCCCTGCAACACCAAATTAATGACATTACAGTTCTTCAGAAAGGAGGAATCAGCGAAGCCAGTGCATACCAGTGGCACGACCAACCTGCTGACCCCGAAATTCAACTACGAGCTTTTTAACTGCAACAACTTTAATATACGCTATTGGAGCTGGAATTACCGCGGCTGCTGGCACCAGACTTGCCCTCCAA
+
DDDDDIHIIIIIIIIIIIIIHIIIIIIIIIIIIIIIIIIIIIIIIIIIIIIIIIHIEHFHIIGHHIIIIIIIIIIIIHIIIHIHHHHIIIIIIHHHIIIIIHHIIIIIIIIIHHIIGIIIIIIIIIIIIIIIHIIIIHIIIIIIIIIIIIIIIIIIIIHIIHIIIIIIIHIIHIIIIIIIIIIIIIIIIIIIIIIIIIIIIIIIIIIIIIIIIIIIIIIIIIIIIIIIHIIIIIIIIIIIIIIHHIIIIIIIIIIIIIIIIIIIIIIIIIIIIIIIIIIIIIIIIIIIIIIIIIIIIIIIIIIIIIIIIIIIIIIIIIIIIIIIIIIIIIIIIIIIIIIIIDDDDD
@HISEQ:969:HM2KJBCX2:2:1101:15070:95741 2:N:0:ACTATGCA
TCACTTGGTGCGCCCAACTATCCCTATTAATCATTACATCGATCCTAGAAACCAACAAAATAGAATCGGATGTCCTATTTCATTATTCCATGCTAATGTATTCAAGCGTGAGCCTGCTTTAAACACTCTAATTTTTTCAAGGTAACAGTCCTAATTCCCCGTGACACCAAATTAATGGCATTACGGTTCTTTAGAAGGTGAGAAATCAATAATATCAGTACATACCAACGGCATGACCGAAACATTGATCCCGAAATTCAACTACGAGCTTTTTAACTGCAACAACTTTAATATACGCTATTGGAGCTGGAATTACCGCGGCTGCTGGCACCAGACTTGCCCTCCAA
+
DDDDDIIIIGHIHIIIIGIIIIIIIGHIIIIIIIIIIGIIIHIIIGHIIIIIIIIIIIIIHEHIHIIIHIIIIIIIIIHIIIIIIGIIIIIIHIIIIGHHIIIHIIIGHHIIIIIIIIIIHIIIIIIIIIHIHHHIIIIIIIIHIGIIIIIHIHHIHIIIIIHIIIIEGIIHIHHIIIIIIIIIIIIIIHIIHIIIIIHHHFIIHHHHHFIIHHHIIIIHIIIHIHIIIIIHIIIIIHIHIIHHHFIGIIIIIHIIIIHHHIIIIHIIIIIIIIIHIIIIIIIHHHEHIIIIIIIIIIHHFHIIIIIIIIIIHIIIHIIIIIIIHIHIIIIIHHIIHIIIIIDDDDD
@HISEQ:969:HM2KJBCX2:2:1101:2628:97208 2:N:0:ACTATGCA
TCACTTGGTGCGCCCAACTATCCCTATTAATCATTACGTCGATCCTAGAAACCAACAAAATAGAATCAAACGTCCTATTTCGTTATTCCATGCTAATGTATTCAAGCGTGAGCCTGCTTTAAACACTCTAATTTTTTCAAAGTAACAGTCCTGATTCCCCAAGACACCAAATTAATGACATCATGGTTCGTCAGAAGGTAGGAATCAATAATACCAGTACGTACAATAGCACGACCAATAAATTGATCCCGAAATTCAACTACGAGCTTTTTAACTGCAACAACTTTAATATACGCTATTGGAGCTGGAATTACCGCGGCTGCTGGCACCAGACTGCCCTCC
+
DDDDDIIIIIIIIIIIIIIIIIIIIHIIIIIIIIIIIIIIIIIHIIHIIIIIIIIIIIIIIIHHEHIIIIIIIIIIIIIIIIIIHIIIHIIIHIIIIIIIIGIIIIIIIIIIIIIIIIIIIIIIHIIGHIIIIIIIIIIIIHIIIIHIIIIHIIIIIHIIIIIHIIIIIIHHIIIIIIIIIIIIIIIIIIIIIIIIHIIIIIIIIIIIIIIIIIIIIIIIIIIIIIIIIIIIIIIIIIIHGIIIIIIIIIIIIIIIIIIIIIIIIIIIIIIIIIIIIIIIIIIIIIIIIIIIIIIIIIIIIIIIIIIIIIIIIIIIIIIIIIIIIIIIIIIIIIIIIDDDDD
@HISEQ:969:HM2KJBCX2:2:1101:11243:97234 2:N:0:ACTATGCA
TCACTTGGTGCGCCCAATTATCCCTATTAATCATTACGTCAATCCTAGAAACCAACAAAATAGGATCAAACGTCCTATTTCATTATTCCATGCTAATGTATTCAAGCGTTAGCCTGCTTTAAACACTCTAATTTTTTCAAAGTAACAGTCCTGTTTCCCTGCAACACCAAATTAATGACATTACAGTTCTTCAAGAAGGAGGAACCAGTAAAGCCAGTGCATACCAGAGGCACGACCAACCTACTAATCCCGAAATTCAACTACGAGCTTTTTAACTGCAACAACTTTAATATACGCTATTGGAGCTGGAATTACCGCGGCTGCTGGCACCAGACTTGCCCTCCAA
+
@DDADIHHIHHHHIIIIIHIEHHIHIEHHHIIEHIHIGHIIIHHHIHIIIIGHIHIIEHIHFHHHIIIEHFHHHHHHHHHHEFHCFHH1GHH?GECHHGFHDHIIIIIIHIGGIIIHIHEHEHIIIIIIHIHIHIHHHIIHHHIHHHHGIHIHHHHHHHIIHFIEGEIIHIHIIHIHFGHIIHIIHF?HHHIIIIIIIIHHHEIHHHHHIIIHHFGIIIIIHIHHHHGIIHHIIHCCGAHFGHHGH?DIHIHGD<CG@EHHIIIIIIIHIHGIHHHHHHEHIHHHF@F@HHHIHHHGCHIIIIIIHHIIFIHGIIIHHIIIIIIIIIHIIIHHFHEEFHHC@@ADD
@HISEQ:969:HM2KJBCX2:2:1101:17093:97292 2:N:0:ACTATGCA
TCACTTGGTGCGCCCAACTATCCCTATTAATCATTACGTCAATCCTAGAAACCAACAAAATAGGATCGAACGTCCTATTTCATTATTCCATGCTAATGTATTCAAGCGTTAGCCTGCTTTAAACACTCTAATTTTTTCAAAGTAACAGTCCTGTTTCCCTGCAACACCAAATTAATGACATTACAGTTCTTCAAGAAGGAGGAATCAGTAAAGCCAGTACACACCATTGGCACGACCAACCTACTGACCCCGAAATTCAACTACGAGCTTTTTAACTGCAACAACTTTAATATACGCTATTGGAGCTGGAATTACCGCGGCTGCTGGCACCAGACTTGCCCTCCAA
+
DDDDDIIHIIIHIIIHIIIIHHHIIHIIIIHHIIIIIHHIIIIIIIIIIIIIIIIIIHFEHIHHHHHEHIIHHIHHHHHIIIGIIIIIHIHHEFIIIHIIHIIHHHHIHGGIIHIHHIHIHIGIIHGFHHHIHIIIIIIIHIIIIIIHHIIIIHHGIIIHIIIIHHIIIHHHHIII:EHIIIIIIIIHIIHHHIHHHIIIIIIHHIIHIIII<IIHH:IHHHGIIIHHIIIIII?IHEFGHHHHHIIHHIIIIIIIIIIIIIIIIIIIIIIIIIIIIIIIIIIIIIIIIIIIIIIIIIIIIIIIIIIIIIIIIIIIIIIIIIIIIIIIIIIIIIIIHIIIIDDDDD
@HISEQ:969:HM2KJBCX2:2:1101:5541:97873 2:N:0:ACTATGCA
TCACTTGGTGCGCCCAACTATCCCTATTAATCATTACGGTGATCCTAGAAACCAACAAAATAGAATCATGCCGTCCTATTTTATTATTCCATGCTAATGTATTCAAGCAAAATGCCTGCTTTAAACACTCTAATTTTTTCAAAGTAAAGGTCCTGGTTCCCCGCGACACCCAATTAAGGGCATCGTGGTTCTCCAGAAGGTGAGAAATTGACTACACCAGTTCATACCCCTTAAGGCACGACCGATGTGTCAATCCCGAAATTCAACTACGAGCTTTTTAACTGCAACAACTTTAATATACGCTATTGGAGCTGGAATTACCGCGGCTGCTGGCACCAGACTTGCCCTCCAA
+
DDDDDIGIIIIIHIIIIIIIIIIHHIIIIIIIIHIIIIIIIIIIIIGHIIIIHIIIIIHIIHHHHHIHIFCHHIIIIIIHGHIHHHHIGIGHHHHIIIFHIGHIIIHIIIHHHHHIIIIHHIIGGHHIHHHBFHHEGHIIIHIIIHHEHHHHHHHIHIHHHHEDIIIIIHIHHIIHIIHEIIIIIIHHHHIHHIIHHIHHFHIHHIIIIHIHHGHEHIIIHHHEGHIIIIIHHHIIIIIIHHHHHHHHHHHHIHIIIIIHIIIIHHHDIIIIIIHIIIHHHIHFHEHHIHIHHEIIIIIIIIIIIHIIIHIIIIIIIIIIIIIIIIIIIGIIIIIIIIIIIIIIIIHDCDAD
@HISEQ:969:HM2KJBCX2:2:1101:7895:97888 2:N:0:ACTATGCA
TCACTTGGTGCGCCCAACTATCCCTATTAATCATTACGGTGATCCTAGAAACCAACAAAATAGAACCATGCCGTCCTATTCTATTATTCCATGCTAATGTATTCGAGCAAAATGCCTGCTTTAAACACTCTAATTTTTTCAAGGTAAAGGTCCTGGTTCCACATGACACCCAATTAAGGACATCATGCTTCTCCAGAAGGTGAGAAATCAACTGCGACAGTTCATACCCCTTAAGGCACGACCATCACGTCAATCCCGAAATTCAACTACGAGCTTTTTAACTGCAACAACTTTAATATACGCTATTGGAGCTGGAATTACCGCGGCTGCTGGCACCAGACTTGCCCTCCAA
+
D?DD@?GHFEC?CHIIHIHGHIIHGH?FHCHHIGHIHG0C@HHHHIIIIIIIIGHIIHHIHIHEHIEHHIIGE0/CE@GGHIGI@F11DEHFHGEHHEH@@<IIIIIIHFHIIIIFIIHHHHHHIHHIHHHGCHF@EHHHHHIIIHGIHIIGIIIHFFHIHHHIIIHHGGIIIHEIIHEIIIIIIIHHIHIHIIHHHGIHHIGIIHHHHGIII<IIIIIIIHHIIIIIIIHHIGIGHDIIIHHHIIHIIIHHHIHDIIIIIHHIHIIHHHIIHIIIIIIIIIIIIHIIIIHHCIIIIHHEHIHHIIIIIIIIIIIIIIHIIHIIIIIIIIIIIIHIIIIHIIIHIIIDDDDD
@HISEQ:969:HM2KJBCX2:2:1101:2665:97816 2:N:0:ACTATGCA
TCACTTGGTGCGCCCAACTATCCCTATTAATCATTACGTCGATCCTAGAAACCAACAAAATAGAATCAAACGTCCTATTTCGTTATTCCATGCTAATGTATTCAAGCGTGAGCCTGCTTTAAACACTCTAATTTTTTCAAAGTAACAGTCCTGATTCCCCATGACACCAAATTAATGACATCATGGTTCGTCAGAAGGTAGGAATCAATAATACCAGTACGTACAATAGCACGACCAATAAATTGATCCCGAAATTCAACTACGAGCTTTTTAACTGCAACAACTTTAATATACGCTATTGGAGCTGGAATTACCGCGGCTGCTGGCACCAGACTTGCCCTCCAA
+
DDDDDIIIIHIIHIIIIIIIIIIIIIIIIIIIHIIIIHHHHIIGHIIHIIIIIIHIIIIIIIIIHIIIIIHIIIIIIIIIIIIIIIIIHHIIGIHIIHHIIHHIIIHIIIIIIIIIIIHIGHIIIGFFHHIIIIIIIIIIIIIIIIHIIIIIIIIG@FEHHHHHHIHHIIIHIHIHIIIIIIIIIIIHHHIIIIHHHHHHGHIIFHHIHHHIIIIHEHGFHHHCFHHHHHHEHHHEIHIIIIEEGCEHDCFHHHGFHGIHHFHCIIHHEFIIIIIIIHFEHHDHEG?HHEECCHED@EHHHHIHGGGHHIHHIIHHDHHEFFGHHHFHEHF<HCECH<CFDDDDD
@HISEQ:969:HM2KJBCX2:2:1101:18840:99123 2:N:0:ACTATGCA
TCACTTGGTGCGCCCAACTATCCCTATTAATCATTACGGTGATTCAGAAACCAACAAAACAGGACCACCGTCCTATTTTATTATTCCATGCTAATGTATTCAGACATAAGCCTGCTTTGAACACTCTAATTTTTTCAAGGCAAAGGTCCTGGTTTCCTACCACGTTAAATTAATAACATGATAGTTCCCCAGAAGGTAGAAATTCTACACGCCAGTACAGACAATAGCCCGACCAACGATAGAACCCCGAAATTCAACTACGAGCTTTTTAACTGCAACAACTTTAATATACGCTATTGGAGCTGGAATTACCGCGGCTGCTGGCACCAGACTTGCCCTCCAA
+
DDDDDIHIIHHHIIIIIIIIIIIIIIIIHIIIIIIIIIIIIIIIIIIIIIIIHIIHHHEHIIHIHIHHIIIIIIHIIIIIIIIIIIIIIIGEHIHHHIIIIHIIIIIHIIIIHIIIIIGHHHHIIHIIIIIIIIIHIIHHHIIIIIIIIIIIIIIIHIIIIIHHHIIIIIIIIIIIIIIIHHIHHHHIIHIIIIIIIIHIIIIHIIIIIIIIIIIIIIIIIIIIIIIIIIIIHIIIIIIHHGIIIIIIIIIIIIIIIIIIIIIIIIIIIIIIIIIIIIIIIHIIIIIIIIIIIIIIIIIIIIIIIIIIIIIIIIIIIIIIIIIIIIIIIIIIIIIIIIDDDDD
@HISEQ:969:HM2KJBCX2:2:1101:20435:99225 2:N:0:ACTATGCA
TCACTTGGTGCGCCCAACCATCCCTATTAATCATTACGTCGATCCTAGAAACCAAAAAAATAGAATCAAACGTCCTATTTCGTTATTCCATGCTAATGTATTCAAGCGAGCGCCTGCTATAAACACTCTAATTTTTTAAAAGTAACAGTCCTGATTCCCCATGACACCAAATTAATGACATCATGGTTCGTGAGAAGGTAAGAATCAATAATACCAGTACGTGCAATAGCACGACCAATAAATTGATCCCGATATTCAACTACGAGCTTTTTAACTGCAACAACTTTAATATACGCTATTGGAGCTGGAATTACCGCGGCTGCTGGCATCAGACTTGC
+
000<DH1111<<E@F=<E00D11<DF?1<<1<D1<1<111/<1<EHCC1<1<<1<11D/C1<11D1<C<11<11<01<<@FEHFEE1</DHF/<<@111<F1<>F<1<./-/:/01B1/11<D111<<<BC11<<1..<<FDE@CC00DC0C<HE<GC/</<#D/CC9/CE/<<GEGD0D<DGH,<<01<:/1?F1FD<1/FG@CHIIGHF<1:1GD1GD1</111<1.</-<1111GD11F:1://:/1111F1@@GG@E<D1D1D1<1@@D111<<1F<G<1<<1<<CHDG<<<11@<<1F1C@@@IHEDEF/DHC1CHGHHHHGD1C11GD@@@@
@HISEQ:969:HM2KJBCX2:2:1101:2952:98773 2:N:0:ACTATGCA
TCACTTGGTGCGCCCAACTATCCCTATTAATCATTACGTCAATCCTAGAAACCAACAAAATAGGATCAAACGTCCTATTTCATTATTCCATGCTAATGTATTCAAGCGTTAGCCTGCTTTAAACACTCTAATTTTTTCAAAGTAACAGTCCTGTTTCCCTGCAACACCAAATTAATGGCATTACAGTTCTTCAGAAAGGAGGAATCAGCAAAGCCAGTGCATACCAGTGGCACGACCAACCTGCTGACCCCGAAATTCAACTACGAGCTTTTTAACTGCAACAACTTTAATATACGCTATTGGAGCTGGAATTACCGCGGCTGCTGGCACCAGACTTGCCCTCCAA
+
DDDDDIIIIIIIHIIIGIIIIIIIIIIIIIIIIIIIIIIIHIIIIIIIIIIIIIIIIIIIHIIIIIIIGIIIIIIIIIIIIIIIIIHHHFHIIIIIIIIIIIIIIHIIIIIIIIIIIIIIIIIIIIIIIIIIIIIIIIIHIIHHIIIIIIIIIIIIIIIIIIIIIIIIIIIHIIIIIIIIIIIIIIIIHIIIIIIIIIIIIIIIIIIIIIIIIIIIIIIIIIIIIIIIIIIIIIIIIIIIIIIHHIIIIIIIIIIIIIIIIIIIIIIIIIIIIIIIIIIIIIIIIIIIIIIIIIIIIIIIIIIIIIIIIIIIIIIIIIIIIIIIIIIIIIIIIIIIIIIIIDDDDD
@HISEQ:969:HM2KJBCX2:2:1101:14480:99872 2:N:0:ACTATGCA
TCACTTGGTGCGCCCAACTATCCCTATTAATCATTACATCGATCCTAGAAACCAACAAAATAGAATTGGATGTCCTATTTTATTATTCTATGCTAATGTATTCAAGCGTGAGCCTGCTTTAAACACTCTAATTTTTACAAAGTAACAGTCCTAATTCCCTGTGACACCAAATTAATGGCATTACGGTTCTTTAAAAGATGAGAAATTAATAATATCAGTACATACCAACGGCATGACCAAAACATTGATTTCGAAATTCAACTACGAGCTTTTTAACTGCAACAACTTTAATATACGCTATTGGAGCTAGAATTACTGTGGCTGCTAGCACCAGACTTGCCCTCCAA
+
DDDDDIIIIIIIIIIIIIIIIIIIIIIIIIIIIIIIIIIIIIIIIIIHIIIIIIIIIIIIIIIIIIIHHIIIIIIIIIIIIIIIIIIIIIIIHIIIIGIIHGIIIIHIIIIIHIIIIIIIIIIIIIIIIIIIHHIHIIIHHIIIIIIIIIIHHHIIIIIHIIIIIIIHHHHHHIIIIIIIIIIIIIIHIIIIIIIIIIIIGIIIIHIIIIIIIIIIIIIIHIIIIIIHIIIIHIIIIIIIHIIIHFIGIIIIIIGIIIIIHHHFIHIIIIIIIIHHIIIIIIIIIIIIIIIIIIIIIIIIIHIIIIIIIIIIIIIIIIIIIHIIIIIIIIIIIIIIIIIIIIDDDDD
@HISEQ:969:HM2KJBCX2:2:1101:17426:99570 2:N:0:ACTATGCA
TCACTTGGTGCGCCCAACTATCCCTATTAATCATTACATCGATCCTAGAAACCAACAAAATAGAATCGGATGTCCTATTTCATTATTCCATGCTAATGTATTCAAGCGTGAGCCTGCTTTAAACACTCTAATTTTTTCAAGGTAACAGTCCTAATTCCCCGTGACACCAAATTAATGGCATTACGGTTCTTTAGAAGGTGAGAAATCAATAATATCAGTACATACCAACGGCATGACCGAAACATTGATCCCGAAATTCAACTACGAGCTTTTTAACTGCAACAACTTTAATATACGCTATTGGAGCTGGAATTACCGCGGCTGCTGGCACCAGACTTGCCCTCCAA
+
0<@DD?@<GHHH?GHDHD?FFHIIIIIEHHHHHHHIIIIEEFEHHIIFHHHFHGHHIHI1F@CGHHEGHEEHF1@FHEEHCGGHHIHHIIHIH@1FHHHHHIHHHH@DHHIHIHHHHHHIHHHHHHIHHCGHIHHGFHHHHHHIIHHEHIIHHHB1HDHHGIIH6HGIIIHIHHGHEHHHHEIHHFHEEHHHHHIIIIIIIIIIHHIIIIIIIHFEHFIHHHHBEIIIIHHIHGHEIHEGIIIHHFGIIHHIIIIIGIIIIHHIIIIGIIIIIIIIIIIIIHIIIIHIIIIIHIIIIHHIHHIIIIIIIIIIIIIHIIIIIIIIIIHHIHIHHHGHIIGIIID?DD@
@HISEQ:969:HM2KJBCX2:2:1101:17712:100203 2:N:0:ACTATGCA
TCACTTGGTGCGCCCAACTATCCCTATTAATCATTACATCGATCCTAGAAACCAACAAAATAGAATCGGATGTCCTATTTCATTATTCCATGCTAATGTATTCAAGCGTGAGCCTGCTTTAAACACTCTAATTTTTTCAAGGTAACAGTCCTAATTCCCCGTGACACCAAATTAATGGCATTACGGTTCTTTAGAAGGTGAGAAATCAATAATATCAGTACATACCAACGGCATGACCGAAACATTGATCCCGAAATTCAACTACGAGCTTTTTAACTGCAACAACTTTAATATACGCTATTGGAGCTGGAATTACCGCGGCTGCTGGCACCAGACTTGCCCTCCAA
+
DDDDDIIIIIIIHIIIIIIIIIIIIIIIIHIIIIIIIIIIIIIIIIHIIIHIIIIIIIIIIIIIHIIIHIIIIIIIHIIIIIHIIIGHHI?HIIICHHHHHIIIIIIIHHIIIIIIIIIIIHHHIHIHIIIIHHHHHIIIIIIIIIIHHHHHHHHIIIIIIIIIIIHIIIIIIIIIIHHIIIIIIIIGIHFIIIIIHIIIIIIIIIIIIIIIIIIIIIIIIIIIIIIIIIIIIIIIIIIIIHHHIHIIIIIIIIIIIIIIIIIIIIIIIIIIIIIIIIIIIIIIIIIIIIIIHHHIIIIIIIIIIIIIIIIIIIIIIIIIIIIIIIIIIIIIIIIIIIIIIIDDDDD
@HISEQ:969:HM2KJBCX2:2:1101:1764:100220 2:N:0:ACTATGCA
TCACTTGGTGCGCCCAACTATCCCTATTAATCATTACGTCGATCCTAGAAACCAACAAAATAGAATCAAACGTCCTATTTCATTATTCCATGCTAATGTATTCAAGCGTACGCCTGCTTTAAACACTCTAATTTTTTCAAAGTAACAGTCCTGATTCCCCACGACACCAAATTAATGACATCGCGGTTCTTCAGAAGGTAGGAACCAATAATGCCAGTACGTACCGAAGCACGACCAACCATTCGATCCCGAAATTCAACTACGAGCTTTTTAACTGCAACAACTTTAATATACGCTATTGGAGCTGGAATTACCGCGGCTGCTGGCACCAGACTTGCCCTCCAA
+
<B00<11<C@FCCGHEEEHIHHIIIIFHHF@HH1@FHEHHEHEEHIHHIHIICEHHFC?HCHHCEHHHIII0<FHHHEEFFHEEHFHHHIHGGH@GHHGIHIIHHHHE0HCGHEIHIHIHIIHIIGIIHGIHHGHGHIIIHHIIIHIHHIIHHFHHDIHHHIIHIHGIIIIHIIHIIHHHHHIGIIIIHHIIIIIIIIIIHHEE?HIHGHGIGIIIIGIIIIIIIIIFGIIIIIHH@D1/GCC=GIIHIIIIIIHIIIIIIIIIIIIIIIIIIGIIIIIIIIIIIHIIIIIIHIIIIIIIIIIIIIIIIIIIIIIIIIHIIIIIIIIIIIIIIIIIIIIIDDDDD
@HISEQ:969:HM2KJBCX2:2:1101:21167:100015 2:N:0:ACTATGCA
TCACTTGGTGCGCCCAACTATCCCTATTAATCATTACGTCAATCCTAGAAACCAACAAAATAGGATCGAACGTCCTATTTCATTATTCCATGCTAATGTATTCAAGCGTTAGCTTGCTTTAAACACTCTAATTTTTTCAAAGTAACAGTCCAAATTCCCCAAAACACCAAATTAATGGCATTAAGGTTCATCAGGAAGGAGGAATCAGTGAGACCAGTACATACCAGAGGCATGACCAACCTACTACCCCCGAAATTCAACTACGAGCTTTTTAACTGCAACAACTTTAATATACGCTATTGGAGCTGGAATTACCGCGGCTGCTGGCACCAGACTTGCCCTCCAA
+
D@@@DHHHIGHHHHHGHIHHHHHIIIHGIIGGHEHHHHHHHHHHGHHIIHICFFGEHHHHIHHEHCHGHHED@CECG1FEHHCHHFEF@EGHFGFHFEHH@EGFFEHHHEGHHHFGHFCEHCHHHHIEHHHGIIIIIHHHIHIIHHHHIFFFHIGGIHDGHCGHGCHHGHIHHHGIIIHIIIFFHHIHIIIIIIIIIIIIHIIHHIIIHIHHHIHHIIIHHIIIIIHHHHHIHIHIHEEIHEEE<C-IHIIIHHEFHHHHHGEIIHIIIIIIHHGIIIIIIIHHIIHHIIIHHGIIIIIIHIIIIIIIHEIIIIIIGIIIIIIIIIHIIIIIHHIHHIIIIDDDDD
@HISEQ:969:HM2KJBCX2:2:1101:12844:100732 2:N:0:ACTATGCA
TCACTTGGTGCGCCCAACTATCCCTATTAATCATTACGTTGATCCTAGAAACCAACAAAATAGAATCGAACGTCCTATTTCATTATTCCATGCTAATGTATTCAAGCGCGTGCCTGCTTTAAACACTCTAATTTTTTCAAAGTAACAGTCCTGATTCCCCACGACACCAAATTAATGACATCATGGCTCCTCAGAAAGGAGAAACCAATAACACCAGTACATACCAGAGGCATGACCGACGTATTGATCCCGAAATTCAACTACGAGCTTTTTAACTGCAACAACTTTAATATACGCTATTGGAGCTGGAATTACCGCGGCTGCTGGCACCAGACTTGCCCTCCAA
+
BDDDDIIIHIHHIIGIIIIIIGHGIHIGHGHIGHHIHIIIIIHHHIIIIIIHHHIIIIIIIIHEHIIIIHIHHGHIEHHHHHEHIIIFHIIIIIHIIHHGHHHIHHHHHIHGHHIIIHHHIIIIIHIIHIIIHGGHIIIHHHIHHHIHHHHIHHFHHIIHIHHHIIIIHHHIHIIIHIIHHIIHGIHHHIHIIIIHIHHHIII4IIIIHIH0HIIIIHIIIHIIIIIIIHIIIIIHIIIIHHHHFHHEIIHIIIIIHIIIIIIIIIHDIIIIHIIIHHIIIIIIHHEGIHIIIIIIIIIIHHIIIIIIIIIIHIIIIIIIHHIIIIIIIIIIHIIIIHIIIDDDDD
@HISEQ:969:HM2KJBCX2:2:1101:12312:100763 2:N:0:ACTATGCA
TCACTTGGTGCGCCCAACTATCCCTATTAATCATTACGGTGATCCTAGAAACCAACAAAATAGAATCATGCCGTCCTATTTTATTATTCCATGCTAATGTATTCAAGCAAAATGCCTGCTTTAAACACTCTAATTTTTTCAAAGTAAAGGTCCTGGTTCCCCGTGACACCCAATTAAGGGCATCGTGGTTCTCCAGAAGGTGAGAAATTGACTACACCAGTTCATACCCCTTAAGGCACGACCGATGTGTCAATCCCGAAATTCAACTACGAGCTTTTTAACTGCAACAACTTTAATATACGCTATTGGAGCTGGAATTACCGCGGCTGCTGGCACCAGACTTGCCCTCCAA
+
D@00<G11<GH?CCDHIHI1GHH1EFCCHIIHHHEEFGCCECCGFC11CCFHCHC@?F1CCC<CEFHFHHFCD</CHH?EFHHEC<GHH1<<11FHCEHH?DIIHHH?HIIHGDEHHHHHHHFFHB1FHFG@HDHIIIHHHECIHHHGFIIHGHGHIHDDIGIH9IIHCHHIIIHII;IIIIIIIIHIIIHHHEHIIIIIHIIIII<IIIIIIIHHGIIGIHIHIIHHFHIIIIGIIHHFHHHIIIFIIHHIIIHEHIIIIIIHIIIIHIIIIHIIIIIIIIIIIIIIIIIIHHIIIIIIIIHIIIIIIGIIIIIIIIIIIIIIIIIIIIIIIIIIIIIIIIFIDHFDD@B0
@HISEQ:969:HM2KJBCX2:2:1101:17920:100363 2:N:0:ACTATGCA
TCACTTGGTGCGCCCAACTATCCCTATTAATCATTACGTCGATCCTAGAAACCAACAAAATAGGGTCAAACGTCCTATTTCATTATTCCATGCTAATGTATTCAAGCGTGAGCCTGCTTTAAACACTCTAATTTTTTCAAAGTAACAGTCCTGATTCCCCGCGACACCAAATTAATGACATCACGGATCTTCAGAAGGGAGAAACCAGTGACACCAGTGCATACCAAAGGCATGACCAGCGTACTGATCCCGAAATTCAACTACGAGCTTTTTAACTGCAACAACTTTAATATACGCTATTGGAGCTGGAATTACCGCGGCTGCTGGCACCAGACTTGCCCTCCAA
+
DDDDDIIIIIIHHIIIIIIIIIIIIIIIIIIIIIIIIIIIIIGHIIIHIIIIIIIIIIIIIIHIHHHHIIIIIIIIHIIIHHIIIIHGHIIHHIHEIIIIIGIIIIIIIIIHHIIIHIIIIIIIIIIHIIIIHIHHIIHIIIIIIIIIIIIIIIIIIIIIIIIIIIIIIIIIIIIIIIIIIIIIIIIIHIIIIIIIIIIIIIIIIIIIIIIIIIIIIIIIIIIIIIIIIIIIIIIIIIIIIIIIHIIIIIIIIIIIIIIIIIIIIIIIIIIIIIIIIIIIIIIIIIIIIIIHIHIIIIIIIIIIIIIIIIIIIIIIIIIIIIIIIIIIIIIIIIIIIIIIIDDDDD
@HISEQ:969:HM2KJBCX2:2:1102:4756:2315 2:N:0:ACTATGCA
TCACTTGGTGCGCCCAACTATCCCTATTAATCATTACGTCGATCCTAGAAACCAACAAAATAGAATCAAACGTCCTATTTCATTATTCCATGCTAATGTATTCAAGCGTGAGCCTGCTTTAAACACTCTAATTTTTTCAAAGTAACAGTCCTGATTCCCCACAACACCAAATAAATGACATCATGGTTCGTCAGAAGGGAGAAACCAACAATGCCAGTACGTACCTAGGCACGACCGACATGATGGTCCCGAAATTCAACTACGAGCTTTTTAACTGCAGCAACTTTAATATACGCTATTGGAGCTGGAATTACCGCGGCTGCTGGCACCAGACTTGCCCTCCAA
+
DDDDDIIIIIHIIIIIIIIIIIIIIIIIIIIIGIIIIIIIIIIIIIHIIIIIIHIIIIHIIIHHIIIIHHIIHGHIIIIIIIIIIIIIIIIEEHIIIIIIHIIIIIIIIIIIHIIIIIHIIIHIIIIIIIIIHIIIIIIIIIIIIIIIHIIIIIIIIIIIHIIIIHIIIIIIIIIIIIIIIIIIIIIIIIIIIIIIIIIIIIIIIIIIIIIIIIIIIIIIIIIIIIIIIIIIIIIIIIIIIIHGIIIHIIIIIIIIIIIIIHIIIIIIIIIIIIIIIIIIIIIIIIIIIIIIIIIIIIIIIIIIIIIIIIIIIIIIIIIIIIIIIIIIIIIIIIIIIIIIDDDDD
@HISEQ:969:HM2KJBCX2:2:1102:4997:2493 2:N:0:ACTATGCA
TCACTTGGTGCGCCCAACTATCCCTATTAATCATTACGGTGATCCTAGAAACCAACGAAATAGAATCAGTCCGTCCTATTTCATTATTCCATGCTAATGTATTCAGACGATAGTCTGCTTTAAACACTCTAATTTTTTCAAAGTAACAGTCCTGATTTCCCATCACACCAAATAAATGGCATGAAAGTTCCTCAGAAGGTAGAGATCCATCTCACCAGTGCAGACAATTAAGCCTGACCAATGGGTAGACCCCGAAGTTCAACTACGAGCTTTTTAACTGCAACAACTTTAATATACGCTATTGGAGCTGGAATTACCGCGGCTGCTGGCACCAGACTTGCCCTCCAA
+
00<<<DGHH11<CGD<1<F1FH11<<111<D11111C10<D1<CCD<1<1<D11<<GCE01DF11FG1FCHF0<<<<E@F?@@CC1D11<11D<C<CHEH/@AGA11=HHFG01<@EG<6FAH8B17@A<CD711?DEE6<8GBF9<<GG?@<1<13<HFEGDFG9HF<<0DC<CH?F/E@CCF??EHED0E??EEHE@EHGGACIHE<1<1DC?@@EH@1D@EG@HFCD::C<?HFGCGA1CAA1:C?EC=GFF1GHG?HDECH@@GHE@EHG<@GHHCEEHHFF<CFHHHHGCHDIHHEGIHHIHHHHHFG@HH?CCH@HHG@EG<CGCHHCEFC@HGCD<<0B<0
@HISEQ:969:HM2KJBCX2:2:1101:20282:100133 2:N:0:ACTATGCA
TCACTTGGTGCGCCCAACTATCCCTATTAATCATTACGTTGATCCTAGAAACCAACAAAATAGAATCGAACGTCCTATTTCATTATTCCATGCTAATGTATTCAAGCGCGTGCCTGCTTTAAACACTCTAATTTTTTCAAAGTAACAGTCCTGACTCCCCACAACATCAAATTAATGACATCATGATTCATCAGAAGGGAAAAATCAATGACATTAGTACGTACCGAAGGCACGACCGACGTATTGATCCCGAAATTCAACTACGAGCTTTTTAACTGCAACAACTTTAATATACGCTATTGGAGCTGGAATTACCGCGGCTGCTGGCACCAGACTTCCCTCCAA
+
D@DB@EFFGEH//EHIIIIGHIEHHGIHGII?DC?FHHGHG1FEH?GHIIHIE@GEGHGHHECHEHHD?@C?<DCGEHHH@F<FEHHE@1GCCFH6CHHHGDE@H51DEFHHI6CGHAHHCHHH?FHEHEFGHGHFCD?1GEFHIHHGHHIEEGHGIHG0CEHHHHHHFHFHGHHIIEGHHGHHHHHHEFHICG/EGE*EHHFGCHHHHHECHHGGHIHHCHCHIIHIHEE</HHC?CAC/1FHGC/DDFIHHGHIG<1@HCCHCEHIIHGEHEFIIHEGIHCDCG?HHFC<0<?@@CIIIHHHFHHG1HG@HHIHC?@F@IHFHC?GCEHHEC@@HD@CD0@00
@HISEQ:969:HM2KJBCX2:2:1101:15980:101002 2:N:0:ACTATGCA
TCACTTGGTGCGCCCAACTATCCCTATTAATCATTACGTCGATCCTAGAAACCAACAAAATAGGTTCGATCGTCCTATTTCGTTATTCCATGCTAATGTATTCAAGCGCGAGCCTGCTTTAAGCACTCTAATTTTTTCAAAGTAACAGTCCTGTTTCCCCGCAACAACAAATTAATGCCATCACGGTTCTACAAGAGGGAGGGACCAGTGAGGCCAGTGCATACCAGTGGCACGACCGACCTACTGGCCCCGAAATTCAACTACGAGCTTTTTAACTGCAACAACTTTAATATACGCTATTGGAGCTGGAATTACCGCGGCTGCTGGCACCAGACTTGCCCTCCAA
+
DDDDDIIIIIIIIIIIIIIIIIIIIIIIIIIHIIIIIIIIIHIIIIFIHIIIIIIIIIIIIIIIIIIIIIIIIIIIIIHIIIIIIIIHIIIIIIIIIIIIHIIIIIIIIIIIIIIIIIIIIIIIIIIHIIIHIHIHIIIIIIIIIIHIIIIIIIIHHIIIIIIIIIIIIIHIHIHIIIHHIIIIIHIHIIIIIIIIIIIIIIIIIIIIGIHIIIIIIIIIIIIIIHHGHIIIIIIIIIIIIIHHHIIIIHIIIIIIIIIIIIIIIIIIIIIIIIIIIIIIIIIIIIIHIIIIIIIIIIIIIIIIIIIIIIIIIIIIIIIIIIIIIIIIIIIIIIHIIIIIIACDCD
@HISEQ:969:HM2KJBCX2:2:1102:11956:3350 2:N:0:ACTATGCA
TCACTTGGTGCGCCCAACTATCCCTATTAATCATTACGGTGATCCTAGAAACCAACAAAATAGAACCATGCCGTCCTATTCTATTATTCCATGCTAATGTATTCGAGCAAAATGCCTGCTTTAAACACTCTAATTTTTTCAAGGTAAAGGTCCTGGTTCCACATGACACCCAATTAAGGACATCATGCTTCTCCAGAAGGTGAGAAATCAACTGCGACAGTTCATACCCCTTAAGGCACGACCATCACGTCAATCCCGAAATTCAACTACGAGCTTTTTAACTGCAACAACTTTAATATACGCTATTGGAGCTGGAATTACCGCGGCTGCTGGCACCAGACTTGCCCTCCAA
+
DDDCDIFIIGIIIIIIIIHIIIIIIIIIIIHIIIHHHIIIIIIHIIIIGHHHHHIIIIIHHHIIIIIIIIIIGHIIIHIIIIIHIIIIIIIICHIIH@FHHGHIIIIIIIIIIIHIIIIIHIIIIIIIIIIIIHIIIIIIIIIIIIIIIIIIIIHHIIHIIIIIHHIIIIIHIIIIIIIIHIIIIIIIIIIIIHIIIIIIIIIIHIIIIHIIIIIIIIIIIIIIIHIIIIIIIIIIIHIIIIIIIIIIIIHIIIIIIIIIIIIIIIIIHIIIIIIIIIIIIIIIIIHIHIIIIIIIIHHGIIHIHHIIIIIIIIIIIIIIIIIIIIIIIIIIIIIIIIIIIIHIIIICDDDD
@HISEQ:969:HM2KJBCX2:2:1102:7669:3510 2:N:0:ACTATGCA
TCACTTGGTGCGCCCAACTATCCCTATTAATCATTACGGTGATTCAGAAACCAACAAAACAGGACCACCGTCCTATTTTATTATTCCATGCTAATGTATTCAGACGTAAGCCTGCTTTGAACACTCTAATTTTTTCAAGGTAAAGGTCCTGGTTTCCCACCACGCTAAATTAATAACATGATGGTTCCCCAGAAGGTAGGAATTCTACACGCTAGTACAGACTGGTTAGCCCGACCAACGGTAGAACCCCGAAATTCAACTACGAGCTTTTTAACTGCAACAACTTTAATATACGCTATTGGAGCTGGAATTACCGCGGCTGCTGGCACCAGACTTGCCCTCCAA
+
DDDDDIIIIGIIIIIHIIIIIHIIIIIIIIIIIIIIIIIIIHIIIIIIIIIIIIIIHIIIIIIIIIIIIIIIIIIIIIIIIIIIIIIIIIIIIGIIIIIIIIIHHHIIIIIIIHIIIIIIIIIIIIIHHIIIHIIIIIIIHIIIIIIIIIIIHIIIIIIIIIIIIIIIIIIIIIIIIIIIHIIIIIIIIIIIIIIIIIIHIIIIIIIIIIIIIIIIIIIIIIIHIIHIIIIIIIIIIIIIIHFHIIIIIIIIIIIIIIIIIIIIIIIIIIIIIIIIIIIIIIIIIIIIIIIIIIIIIIIIIIIIIIIIIIIIIIIIIIIIIIIIIIIIIIIIIIIIIIIIDDDDD
@HISEQ:969:HM2KJBCX2:2:1102:11893:3667 2:N:0:ACTATGCA
TCACTTGGTGCGCCCAACTATCCCTATTAATCATTACGTCAATCCTAGAAACCAACAAAATAGGTTTGAACGTCCTATTTCATTATTCCATGCTAATGTATTCAAGCAAATGCCTGCTTTAAACACTCTAATTTTTTCAAAGTAACAGTCCTGTTTCCCTGCAACACCAAATTAATGACATTACAGTTCTTCAGAAAGGAGGAATCAGCGAGACCAGTTCATACCAGTGGCACGACCAGCCTGCTGACCCCGAAATTCAACTACGAGCTTTTTAACTGCAACAACTTTAATATACGCTATTGGAGCTGGAATTACCGCGGCTGCTGGCACCAGACTTGCCCTCCAA
+
@DDD@HHEG1<CHFHIHHCHHC?GFHIHIIHCHHHHHEHHHHIECGHIIIIGHHIGHHIHIHHGHGHH1CCH<<@EHII?GEHGIEH@GHIIGHHHHGC?FDEGHCHHIIIIIIHIIHE$H@AEBDFFHIFIHGEHHHHAGGIHIHFHHIHHHIHHHHCIIHHHHHIIHHHFIHHIHIIIHHHEIHIIHIHHHHIIII;IIIHHHHIIIIIIIHIHHFIIHHHIIIHH;HHHIIIHIIHHHHHCFHHHEIIIIIIHIIIIIHIIIIIHHHIIIIHIIHIIIIIIIIHHHHHIIIIIGIIIIIIIIIIIIIIIIIIIIIIIIIIHIIIIIIIHHGHIIIIIIBDCDD
@HISEQ:969:HM2KJBCX2:2:1102:10598:4508 2:N:0:ACTATGCA
TCACTTGGTGCGCCCAACTATCCCTATTAATCATTACGGTGATCCTAGAAACCAACGAAATAGAATCAGTCCGTCCTATTTCATTATTCCATGCTAATCTATTCAAGCAATAGCCCGCTTTAAACACTCTAATTTTTTCAAGGTAATGGTCCTGGCTCCCCAACACACCCAATTAAGGACATACTGGTTCACCAGAAGGAAGACCCGACAACAGGACAGTACTCGCCAAAGACGGACCGCCCGGCCAAGTCTAAAATTCAACTACGAGCTTTTTAACTGCAACAACTTTAATATACGCTATTGGAGCTGGAATTACCGCGGCTGCTGGCACCAGACTTGCCCTCCAA
+
DDDDDIIIIIHHIIIIIIIIIGIIIHIIIIIIIIIIIHIIIIIHIIIIIIIIHHHIIHHIIIFIIIIIIIIIIIIGIHIIIIHIIIIIHFHIEHIHHIIIIHHIIIHHIIIIHIIIHIIIIHHIIIHHHIIGHIIIIIIIIIIIIIIIHIIIIIIIIIIHIIIIIIHIIIHIIIIIIIIIIIIIIIIIIIIIIIIIIIIIHHHIIIIIIIIIIIIIIIIIIIIIIIIIIIHHIIIIIIIIIIIIIIIIIIIIIIIIIIIIIIIHIIIIIIIIIIHHIIIIIIIIIIIIIIIIIIIIIIIIHHIIIIIIIIIIIIIIIIIIIIIIIIIIIIIIIIIIIIIIIIDDDDD
@HISEQ:969:HM2KJBCX2:2:1102:16686:4952 2:N:0:ACTATGCA
TCACTTGGTGCGCCCAACTATCCCTATTAATCATTACGTCAATCCTAGAAACCAACAAAATAGGTTTGAACGTCCTATTTCATTATTCCATGCTAATGTATTCAAGCAAATATGCCTGCTTTAAACACTCTAATTTTTTCAAAGTAACAGTCCTGTTTCCCTGCAACACCAAATTAATGACATTACAGTTCTTCAGAAAGGAGGAATCAGCGAGACCAGTTCATACCAGTGGCACGACCAGCCTGCTGACCCCGAAATTCAACTACGAGCTTTTTAACTGCAACAACTTTAATATACGCTATTGGAGCTGGAATTACCGCGGCTGCTGGCACCAGACTTGCCCTCCAA
+
DDCCDIHHHGIIGIIIIIGHHIIIIIIIIIIIIIGHIIHHIIIHIIICHIGHIHHIIIIIIIECHHIHIIHIHHGEHFHIIIIIHIHIIIHIHIIIIGIIIHHHIIIIIIIIHIIIIIIIIIIHHIHIHHHIIIIIHHHHIIIIIIIIIHHHIIHHIIHHGIIHIIIHHHGHIIHHIIIIIIIIHIIIHHIIIHIIIIIIGIIHIIIIIIHFIHHIIHGIIIIIIIIIIIIIIIIIIIIIIHHHHCDIHHCIIIIIIIIIIIIIIIIHHIIIIIIIIIIIIHHHHHHHIHIIIIGIIIIIIIIIIIIHEIIIIIIIIIIIIIIIIIGIIIIIIIIHIIIIIIHADDDD
@HISEQ:969:HM2KJBCX2:2:1102:4280:5222 2:N:0:ACTATGCA
TCACTTGGTGCGCCCAACTATCCCTATTAATCATTACGTCGATCCTAGAAACCAACAAAATAGGGTCAAACGTCCTATTTCATTATTCCATGCTAATGTATTCAAGCGTGTGCCTGCTTTAAACACTCTAATTTTTTCAAAGTAACAGTCCTGATTCCCCATGACACCAAATTAATGACATCACAGTTCGTCAGAAGGTAGAAATCAATAATACCAGTGCATACCGGAGGCACGACCAATATATTGATCCCGAAATTCAACTACGAGCTTTTTAACTGCAACAACTTTAATATACGCTATTGGAGCTGGAATTACCGCGGCTGCTGGCACCAGACTTGCCCTCCAA
+
<<0@0FEEH11</CEG@=@EGG@EFH1<<DFEHC11DCC@H/<1<<C1?EGF@1CEEEHI?GG1D<DEDCEHCGEHEH@CFFCEFHC1<1<<CFHHEGHHHI9HHHDHEFE<EHEHHHHHHHGGHHGFH181AEBD?CF@E?GFGEEHF/EHHFC@EGHHHIG@FHGHHHHHHIIIIIIHIHHGHHIICCGHGCCDGCG@:GHFHHHEHHGHIHHHEC<HIHIHGHHFHDEE<1HIHHHHF@GC1HCEAHFFEECHIHIHHHIHHEHEIHIHHEIIIIHGHHHH?HHGGFCHECCCHEH@FHGIHIIIHIHEHHCF?EEHCHE?EEHHHHHHCCIHHC<FHBDB@@
@HISEQ:969:HM2KJBCX2:2:1102:19193:5709 2:N:0:ACTATGCA
TCACTTGGTGCGCCCAACTATCCCTATTAATCATTACGGTGATCCTAGAAACCAACAAAATAGAACCATGCCGTCCTATTCTATTATTCCATGCTAATGTATTCGAGCAAAATGCCTGCTTTAAACACTCTAATTTTTTCAAGGTAAAGGTCCTGGTTCCACATGACACCCAATTAAGGACATCATGCTTCTCCAGAAGGTGAGAAATCAACTGCGACAGTTCATACCCCTTAAGGCACGACCATCACGTCAATCCCGAAATTCAACTACGAGCTTTTTAACTGCAACAACTTTAATATACGCTATTGGAGCTGGAATTACCGCGGCTGCTGGCACCAGACTTGCCCTCCAA
+
DDDDDIIIIIIIIIIIIIIIIIIIIIIIIIIIIIIIIHIIHIIIIIIIIIIIIIIIIIIHHIHHIIIIIIIHHIIIIIIIIIIIIIIIIIIIIIIIIIIIHFHIIIIIIIIIIIIIIIIIIIIIIIIIIIIIGIIIIIIIIIIIIIIIIIIIIIIIIIIHIIIIIIIIIGIIIIIIIIIIIIIIIHIIIIIIIIIIIIIIIIIIIIIIIIIIIIIIIIIIIIIIIIIIIIIIIIIIIIIIHIIIIIIIIIHIIHIIIIIIIIIIIIIIHHIIIHHHIIIIIIIIIIIIIIIIIIIIIIIHIIIIIIIIIIIIIIIIIIIIIIIIIIIIIIIIIIIIIIIIIIIIIIIDDDDD
@HISEQ:969:HM2KJBCX2:2:1102:10018:6108 2:N:0:ACTATGCA
TCACTTGGTGCGCCCAACTATCCCTATTAATCATTACGTCAATCCTAGAAACCAACAAAATAGGATCAAACGTCCTATTTCATTATTCCATGCTAATGTATTCAAGCGTTAGCCTGCTTTAAACACTCTAATTTTTTCAAAGTAACAGTCCTGTTTCCCTGCAACACCAAATTAATGACATTACAGTTCTTCAAGAAGGAGGAACCAGTAAAGCCAGTACATACCAGAGGCACGACCAACTTACTAATCCCGAAATTCAACTACGAGCTTTTTAACTGCAACAACTTTAATATACGCTATTAGAGCTGGAATTACCGCGGCTGCTGGCACCAGACTTGCCCTCCAA
+
CDDDDIIIIIIIIIIIIGHIIIIIIIIIIIIIIIIIIIIIIIIIIIHIIIGIIIIIIIIIIIIGEHHIIIIIIIIIIIIIHIIIIIIIIIIHIIIIIIHIIHHIIHHIHIIIHIIIIIIIIIIIIIIIIIIHHIHIIIIIIIIIIIIIIHIIIIIIIIIIIIIIIIIIIIIIIIIIIIIIIIIIIIIIIIIIHIIIIIIIIIIIHIIHIIIIIIIIIIIIIIIIIIIIIIIIIIIIHIIIIHHHHIIHIIIIIIIIIIIIIHHIIHIHIIIIIIIIIIIIIIIIIIIIIHIIIIIIHIIHHIIIIHIIIIIIIIIIIIIGIIHIIIIIIIIIIIIIIIIIIDDDDD
@HISEQ:969:HM2KJBCX2:2:1102:11096:5758 2:N:0:ACTATGCA
TCACTTGGTGCGCCCAACTATCCCTATTAATCATTACGTCAATCCTAGAAACCAACAAAATAGGATCGAACGTCCTATTTCATTATTCCATGCTAATGTATTCAAGCGTTAGCCTGCTTTAAACACTCTAATTTTTTCAAAGTAACAGTCCTGTTTCCCTGCAACACCAAATTAATGGCATTACAGTTCTTCAGAAAGGAGGAATCAGCTAAGCCAGTGCATACCAGTGGCACGACCAACCTGCTGACCCCGAAATTCAACTACGAGCTTTTTAACTGCAACAACTTTAATATACGCTATTGGAGCTGGAATTACCGCGGCTGCTGGCACCAGACTTGCCCTCCAA
+
DADDDIIIIIIIHIIIIIIIIIIIIIIIIIIIIIIIIIIIIIIIIIHIHIIHIIIIHIHIIIHHIIIIHIIIICHIHIIIHIIIIIEHHIHGHIGHHHIIIGHIIIIIIIIHIIIIIIIIIIHIIIIHIIIIIHHIIIIIIIHHIIIIHIIIHHIIIIHIHIIHHHHIIIHHIIIIIIIIIIIIIIHIIIIIIHIIIIIIHIIHHIIIHIIIIIIIIIIIIIHHIIHIHIIIIIIIIHHHHHGHFIIIIIHHIIIHIHIIIHIIIIIIGIIIIIIIIIIIIIIIHIIIIIHIIIIHIIIIIIIIIHIIIIHIIIIIIIIIIIGIIIIIIIIIIIIHIIIIIDDDDD
@HISEQ:969:HM2KJBCX2:2:1102:13284:6435 2:N:0:ACTATGCA
TCACTTGGTGCGCCCAACTATCCCTATTAATCATTACGTCGATCCTAGAAACCAACAAAATAGAATCAAACGTCCTATTTCATTATTCCATGCTAATGTATTCAAGCGTTAGCCTGCTTTAAACACTCTAATTTTTTCAAAGTAACAGTCCTGTTTCCCTGCAACACCAAATTAATGACATTACAGTTCTTCAAGAAGGAGGAACCAGTAAAGCCAGTACATACCAGAGGCACGACCAACTCTCTAATCCCGAAATTCAACTACGAGCTTTTTAACTGCAACAACTTTAATATACGCTATTGGAGCTGGAATTACCGCGGCTGCTGGCACCAGACTTGCCCTCCAA
+
BDDDDIIGIIEHHIIIIIIIIIIIIIIIIHIGIIIIIIIHIIIIIIIIHFHHHIHHIIIHHIGIIIIIIIHGIGHIIIHIIIIHIIIIHHIIIHHIIIIIIHIIIHHIIIIIIIIIIIIIIIIIHHIIIIIIIHIHHIIHIIIIIIIIHHHIIIIIHIIIIIIIIIIIIIHHIIIHIIIIHIIIIIHIIIIIHHIIIIIIIIIIHHIIHHIIIIIIIIIGIHIIIIIIIIIII=IIIIIIHHHHFIHEIIIIIIIIIIIIIIIIIIHIIIIIIIIIIIIIIIIIIIHIIIIIIIIIIIIIIIIIIIIIIIIIIIHIIIIIIIIIIIIIIIIIIIIIIHIIIDDDDD
@HISEQ:969:HM2KJBCX2:2:1102:10423:6501 2:N:0:ACTATGCA
TCACTTGGTGCGCCCAACTATCCCTATTAATCATTACGTCGATCCTAGAAACCAACAAAATAGAATCAAACGTCCTATTTCGTTATTCCATGCTAATGTATTCAAGCGTGAGCCTGCTTTAAACACTCTAATTTTTTCAAAGTAACAGTCCTGATTCCCCATGACACCAAATTAATGACATCATGGTTCGTCAGAAGGTAGGAATCAATAATACCAGTACGTACAATAGCACGACCAATAAATTGATCCCGAAATTCAACTACGAGCTTTTTAACTGCAACAACTTTAATATACGCTATTGGAGCTGGAATTACCGCGGCTGCTGGCACCAGACTTGCCCTCCA
+
DDDDDIIIIIIIIIIIIIIIIIIIIIIIIIIIIIIIIIIIIIIIIIIIIIIIIIIIIIIIIIIHHHIIIIHIIHIIIIIIIIIIIIIGIIIIIIIIIHIIIIIIIHIIIIIIHHIIIIIIIIIIIHIIIIIIIHIIIIIIIIIIIIIIIIIIIIIIIHIIIIIIIIIGIIIIIIIIIIIIIIIIIIIIIIIIIIIIIIIIHIIIIIIIIIIIIIIIIIIIIIIIIIIIIIIIIIIIIIIIIHHIIIIIIIIIIIIIIIIIIIIIIIIIIIIIIIIIHIIIIIIIIIIIIIIIIIIIIIIIHIIIIIIIIIIIIIIIIIIIIIIIIIIIIIIIIIIIIIIDDDDD
@HISEQ:969:HM2KJBCX2:2:1102:17726:6552 2:N:0:ACTATGCA
TCACTTGGTGCGCCCAACTTTCCCTATTAATCATTACGTCAATCCTAGAAACCAACAAAATAGGATCAAACGTCCTATTTCATTATTCCATGCTAATGTATTCAAGCGTTAGCCTGCTTTAAACACTCTAATTTTTTCAAAGTAACAGTCCTGTTTCCCTGCAACACCAAATTAATGACATTACAGTTCTTCAAGAAGGAGGAACCAGTAAAGCCAGTACATACCAGAGGCACGACCAACCTACTAATCCCGAAATTCAACTACGAGCTTTTTAACTGCAACAACTTTAATATACGCTATTGGAGCTGGAATTACCGCGGCTGCTGGCACCAGACTTGCCCTCC
+
@@@B@@FHHH?CH@CGHHHHIIGHHIGHHIIHIHHHIFHIIFHIHIIHEGHH1CFEF?GHIII?1<GHH?GDC1DCHH?HHHHHIEHI?CCCH?IIIHHHIHHHHIHIHHIIGBHHEFHHHHHHIEHCGHIHHEHFDHIHHHIIIHHHHHHHHHFHHGIHHIHIHHIIIIHHHIHHHHFHHEIGHGIIHIIIIHGHHHGIIHGHEHGHII;FIIIHFFDIHGHF1HHGHBEDIHHHHHDFGCGIHHHFHDHHIGHECHGD@HEHHGIIIIHIHHHHIIIIIIHDCHHIHEGEHIHGIIIIIIIHHIIIIIIIIIHHHDHHHHIHIHIHIHIHHFIHIHCBB@BD
@HISEQ:969:HM2KJBCX2:2:1102:2941:7148 2:N:0:ACTATGCA
TCACTTGGTGCGCCCAACTATCCCTATTAATCATTACGGTGATCCTAGAAACCAACGAAATAGAACCAATCCGTCCTATTTCATTATTCCATGCTAATGTATTCAGACGTTAGCCTGCTTTAAACACTCTAATTTTTTCAAAGTAACAGTCCTGATTTCCTATCACACCAACTAAATGGCATGAAAGTTCCTCAGAAGGTAGAGATTTATCTCACCAGTACAGACAATTAAGCCTGACCAATGGGTAAACCCCGAAGTTCAACTACGAGCTTTTTAACTGCAACAACTTTAATATACGCTATTGGAGCTGGAATTACCGCGGCTGCTGGCACCAGACTTGCCCTCCAA
+
DDDDDIIIIGIIIIHIIIIIIIIIIGHIHIIHIIIEHHIIIIIHIIIIIIIIIGIIIIIIIIIIIIIIIIHHIHGIHGIIIHHIIIIHIHHHHFIIHIIIIIIIIIIIIHIIIIIIIIIIIIIIIIIHIIIHIIIIIIIIIIIIIIIIIIIIIIIIIIIIIIIIHIIIIIIIIIIIIIIIIIIIIIIIIIHIIIIIIIIIIIIIIIIIIIIIIIIIIIIIIIIIIIIIIHIIIIIIIIIIIIIIHHDIIIHIIIIIIIIIHIIIIIIIIIIIIIIIIIIIIIIIIIIIIIIIIIIIIIIIIIIIIIIIIIIIIIIIIIIIIIIIIIIIIIIIIIIIIIIIIIIDDDDD
@HISEQ:969:HM2KJBCX2:2:1102:4875:6634 2:N:0:ACTATGCA
TCACTTGGTGCGCCCAACTATCCTATTAATCATTACGGTGATCCTAGAAACCAACGAAATAGAATCAAGCCGTCCTATTTCATTATTCCATGCTAATGTATTCAGACGTTAGCCTGCTTTAAACACTCTAATTTTTTCAAAGTAACAGTCCTGATTTCCTATCACACCAACTAAATGGCATGAAAGTTCCTCAGAAGGTAGAGATTTATCTCACCAGTACAGACAATTAAGCCTGACCAATGGGTAAACCCCGAAGTTCAACTACGAGCTTTTTAACTGCAACAACTTTAATATACGCTATTGGAGCTGGAATTACCGCGGCTGCTGGCACCAGACTTGCCCTCCAA
+
DDDDDIIGIIIIIIIIIIIIIIIIIIIIIIIIIIIIIGIIIIIIIIIHIIIHIIIICHHIIIIIIIIIIGIIHIIIIIIIIIIIIIIIHIIIHIHHHIIIIHHHIIIIIIIHIHIIIIHIIIIIIIIIIIIIIIIIIIIIHIIIIIIIIIIIIIIIIIIIIIIIIIIIIIIIIIIIIIIIIIIIIIIIIIIIIIIIIIHIIIIIIIIIIIIIIIIIIIIIIIIIIIIIIIIIIIIIIIIIIIIIHEIIIIHIIIIIIIIIIIIIIIHIHIIIIIIIIIIIIIIIIIIIHIIIIIIIIIIIIIIIIIIIIGIIIIIIIIIIIIIIIIIIIIIIIIIIIIIIIIDDDDD
@HISEQ:969:HM2KJBCX2:2:1102:15960:9444 2:N:0:ACTATGCA
TCACTTGGTGCGCCCAACTATCCCTATTAATCATTACGGTGATCCTAGAAACCAACAAAATAGAACCATGCCGTCCTATTCTATTATTCCATGCTAATGTATTCGAGCAAAAATGCCTGCTTTAAACACTCTAATTTTTTCAAGGTAAAGGTCCTGGATCCGCAAGACACCCAATTAAGGACATCGAGTTTCTCCAGAAGGTGAGAAATCAACAGCAACAGTTCATACCCCTTAAGGCACGACCATTACGTCAATCCCGAAATTCAACTACGAGCTTTTTAACTGCAACAACTTTAATATACGCTATTGGAGCTGGAATTACCGCGGCTGCTGGCACCAGACTTGCCCTCCAA
+
DDBDDHIIIIIIHIIIIIIIIIIIIIIIHIIIIIIIIIHHHIIIIIHIIIIIIIIIHHHIHHGHHIIIIHIIIIIIIHIIHHHIIIIIIIIIIIIIIIHHIHHIHIIIIIHHIHIIHHIIHIIIGIHHHIIIIIIIIIHHIIIIIIIIIHHFHIIIHHHIIIIIIIIIIIIIIIIIIHIIIHIIIIIHIIIIIIIIIIIIIHIIIIIIHHHGIHIIIIIIIIIIIIIIIIIIIIIIIIHHIIIIIIIIIHFHIIIIIIIIIIIIIIIIHHIIIIHGIIIIIIIIIIIIIIIIIGIIIIIIIIIIIIIIIIIIIIIIIIIIIIIIIIIIIIIIIIIIIIIIHHIIIIIIDDDDD
@HISEQ:969:HM2KJBCX2:2:1102:5834:9674 2:N:0:ACTATGCA
TCACTTGGTGCGCCCAACTATCCCTATTAATCATTACGTCAATCCTAGAAACCAACAAAATAGGATCAAACGTCCTATTTCATTATTCCATGCTAATGTATTCAAGCGTTAGCCTGCTTTAAACACTCTAATTTTTTCAAAGTAACAGTCCTGTTTCCCTGCAACACCAAATTAATGACATTACAGTTCTTCAAGAAGGAGGAACCAGTAAAGCCAGTACATACCAGAGGCACGACCAACCTACTAATCCCGAAATTCAACTACGAGCTTTTTAACTGCAACAACTTTAATATACGCTATTGGAGCTGGAATTACCGCGGCTGCTGGCACCAGACTTGCCCTCCAA
+
<DDDDGHIIIIIIIIIIIIIIIIIIIHGIIIIIIIIIIIIIGHIIIIIIIIIIIIIIHHHHHHHIIIIIIHIHEHIIIIIIIIIIIIIIHHIIIIIIIIIIIIIIIIIIIIHIIIIIIIIIGHIHIIIIIIIIIIIIGHHGHHIIIIIIIIIIGIIIIIIIGHIIIHIIIHHIIIIIIHIIIIIIIIIIIIIIIIIIIIIIHIIGIIIHHIIIHIIHHIIIIIIIIIIIIIIIIIIIIIIIIHHFIHDIIIIIIIIIIIIIIHIIIIIIIIIIIHIIIIGIIIIHIHIIHIIIIIIIIIIIIIIIIIIIIIIIIIIIIIIIIIIIIIIIIIIIIHIIIIIIDDDDD
@HISEQ:969:HM2KJBCX2:2:1102:15859:9774 2:N:0:ACTATGCA
TCACTTGGTGCGCCCAACTATCCCTATTATCATTACGTCGATCCTAGAAACCAACAAAATAGAATCAAACGTCCTATTTCGTTATTCCATGCTAATGTATTCAAGCGTGAGCCTGCTTTAAACACTCTAATTTTTTCAAAGTAACAGTCCTGATTCCCCATGACACCAAATTAATGACATCATGGTTCGTCAGAAGGTAGGAATCAATAATTCCAGTTCGTACAATAGCACGACCAATAAATTGATCCCGAAATTCAACTACGAGCTTTTTAACTGCAACAACTTTAATATACGCTATTGGAGCTGGAATTACCGCGGCTGCTGGCACCAGACATGCCCTCCAA
+
DBBD@?D@FHHIDHIHIIHHGHIIHIHHHHIIIIIIHDE?CGHIGHHHIIIIIHHII?GHFHHIIIIIHIGGGHHFHCHFCGHIGIIIIICHIIIG<CHFHHHGEHHIIIHHHFHHHHIHIIEEHIIHFHHEHGHCGFIIHIIIHHHHIIHHHIHIIGIFHHIIIIHIGHGHHGHHHHIHIIIHHHHHHHHHIIIIHHHFHHHHHHHHGDG1IIIHHIHIHHHIHIIHHHHIHHHIHHHHHFHHHGIIIHIIIIIHEHHDIHIHHHIIIHIIHHHIHHHHIHGCHHHHIHHHIIIIIHIIIIIIIIIHIHHHHHHHIIHIHIHIIIIIIHGGHHEIIHFB@BB@
@HISEQ:969:HM2KJBCX2:2:1102:15874:10225 2:N:0:ACTATGCA
TCACTTGGTGCGGCCCAACTATCCCTATTAATCATTACGGTGATCCTAGAAACCAACAAAATAGAACCATGCCGTCCTATTCTATTATTCCATGCTAATGTATTCGAGCAAAAATGCCTGCTTTAAACACTCTAATTTTTTCAAGGTAAAGGTCCTGGATCCGCAAGACACCCAATAAAGGACATCAAGTTTCTCCAGAAGGTGAGAAATCAACAGTAACAGTTCATACCCCTTAAGGCATGACCATCACGTCAATCCCGAAATTCAACTACGAGCTTTTTAACTGCAACAACTTTAATATACGCTATTGGAGCTGGAATTACCGCGGCTGCTGGCACCAGACTTGCCCTCCAA
+
DDDDDIIHIIIIIIIIIIIIIIIIIIIIIIIHIIIIIIIIIIIIIIIHIIIIHIIIIIIHIIIHIIIIIIHIIIIHIIGIIIIIIIHGHHHIHIIIIIIHHCGHIIIIIHIIIIIIIIIIIIIIIIIIIIIIIIHIIIIIIIIIIIIIIIIIIIIIIIIIIIIIIIIIIIIIHHIIIIIIIIIIIIIIHIHIIIIIIIIIIIIIHIIIIIIIIIIIIIIIIIIIIHIIIIIIIIIIIIIIIIIIIIIIHIIHDHHHIHIIIIIIIIIIIIHIIIIIIIHIIIIIIIIIIIIIIIIIIIIIIHIIIIIIIIIIIIIIIIIIIIIIIIIIIIHIIIHIIIIIIIIIIIIIIDDDDD
@HISEQ:969:HM2KJBCX2:2:1102:14206:9502 2:N:0:ACTATGCA
TCACTTGGTGCGCCCAACTATCCCTATTAATCATTACTCATTTCCCCAAAAACCAACAAAATTCGAGATACGAGTCCTAAATTATTATTCCATGCTAATGTATTCATAACTTTCAGCCTGCTTTAAACACTCTAATTTTTTCAAAGTAAAGGTCCTGGATTGCGAACCCAACCCAGTAAAGGGCAGGAACGTTCTCCAGGAAGATGGTAAGCGCGCATCGGCACTCACACACGATACCGTGGCGGGCCAAGCGCACTATACCAGAAATCCAACTACGAGCTTTTTAACTGCAACAACTTTAATATACGCTATTGGAGCTGGAATTACCGCGGCTGCTGGCACCAGACTTGCCCTCCAA
+
DDA@DHGHIIIHHHIHIIHEHHIHIHIIIIHHIIIIIGHIHHIIFHHCHHHHHFHCHHHCFEHHHHIIIIHHHD<FHHH?FHHHHHHI?HHHIHFHIIIIHFEHHIIIIIIIHHI?GHIIHHIIIIHHEHEHHHHHHIHH@EEHEHIHHFHGHCHHHHE?FHHHHIIIHHF@HHHHIHHHEHHIGHHHHHDAF;:IIIIIIIIIIIIIIIIIIHII>IIIGIIIIIIIHIIIIIIIIIIIIIIIIGIHIIIIIIHDDIIIIIIHIIIIGIIIHIIIIIIHIIIIIIIIIIIIIIIIIIIIIIIIIHIIHHIIIIIIIIIIIIIIIIIIIHIIHIIIIIIIIIIIIIHHIIIIIDDDDD
@HISEQ:969:HM2KJBCX2:2:1102:12471:9545 2:N:0:ACTATGCA
TCACTTGGTGCGCCCAACTATCCCTATTAATCATTACGTCGATCCTAGAAACCAACAAAATAGAATCAAACGTCCTATTTCATTATTCCATGCTAATGTATTCAAGCGCGAGCTTGCTTTAAACACTCTAATTTTTTCAAAGTAACAGTCCTGATTCCCCATGACACCAAATTAATGACATCGTGGTTCGTCAGAAGGGAGAAACCAATAATGCTAGTACGTACAAAGTACGACCGACATATTAGTCCCGAAATTCAACTACGAGCTTTTTAACTGCAACAACTTTAATATACGCTATTGGAGCTGGAATTACCGCGGCTGCTGGCACCAGACTTGCCCTCCAA
+
<D@@<G@HI1FCHHIHIIIIIIIIIIIIIIIIHIIIIIIIHIIIHIIIIIIIIIIIII?HHHIIIIIIIIIIIIIIHIIIIIIIIIIHIIIIIIIIIIIIIHIGGHII<<CHH<GHIIIIIIIIIIIEHGHIIIIIIIIIIIIHHHIEHHIIIIIIIGII<:HIIIIIIG<IIIIIFH?GIIIHHIHIHDHFH/HGE0@@IHGEHIIHIIIIEF@FH<08@HHH1F1H?IIIIHG<IHG5CD6HGIIIIIIIIIHIIIIHIIIIIIIIIIIIIIIIIIIIIIIIIIIIIIIIIIIIIIIIIIIIIIIIIIIIIIIIIIIIIIIIIIIIIIIIIIIIIIIDDDDD
@HISEQ:969:HM2KJBCX2:2:1102:12827:11527 2:N:0:ACTATGCA
TCACTTGGTGCGCCCAACTATCCCTATTAATCATTACGTCGATCCTAGAAACCAACAAAATAGGATCGAACGTCCTATTTCGTTATTCCATGCTAATGTATTCAAGCGCGAGCCTGCTTTAAGCACTCTAATTTTTTCAAAGTAACAGTCCTGTTTCCCCGCAACAACAAATTAATGCCATCACGGTTCTACAAGAAGGAGGGACCAGTGAGGCCAGTGCATACCAGTGGCACGACCAACCTACTGGCCCCGAAATTCAACTACGAGCTTTTTAACTGCAACAACTTTAATATATGCTATTGGAGCTGGAATTACCGCGGCTGCTGGCACCAGACTTGCCCTCCAA
+
DDDDDIIIIIIIIIIIIIIHIIIIIIIIIIIIIIIIIIHIHIIIIIGHIIIHIIIIIHIIIHHIIIIIIIIIIIIHIIIIIIIHIIHHIGIIHIIIIIIIIHHIIIIIIIHIIIIIIIIIIHIIIIIIIIIIIIIIIIIHIHIHIHIIIIIIIHHIIIIHHIIIIII;HIIHIIIIIIIIIIIIHIIIIIIIIIIIIIIIIII=IIIII<IIIIIIIIIIIIIIIIIIIIIIIIIIIIIIIIIHHIIIHIIIIIIIIIIIIIIIIIIIIIIIIIIIIIIIIIIIIIIIIIIIIIIIIIIHHIIIIIIIIIIIIIIIIIIIIIIIIIIIIIIIIIIIIIIIIDDDDD
@HISEQ:969:HM2KJBCX2:2:1102:18836:10591 2:N:0:ACTATGCA
TCACTTGGTGCGCCCAACTATCCCTATTAATCATTACATCGATCCTAGAAACCAACAAAATAGAATCGGATGTCCTATTTCATTATTCCATGCTAATGTATTCAAGCGTGAGCCTGCTTTAAACACTCTAATTTTTTCAAGGTAACAGTCCTAATTCCCCGTGACACCAAATTAATGGCATTACGGTTCTTTAGAAGGTGAGAAATCAATAATATCAGTACATACCAACGGCATGACCGAAACATTGATCCCGAAATTCAACTACGAGCTTTTTAACTGCAACAACTTTAATATACGCTATTGGAGCTGGAATTACCGCGGCTGCTGGCACCAGACTTGCCCTCCAA
+
DDDDDIIIIHHIIIIIIIIIIIIIIIIIIIIIIIIIHIIIIHIIHIIIHIIIIIIIIIIIIIIGIIIGIIIIIIIIIIIIIIIIIIIIIIIGIIIIIIIIIIIIIHIHIHIIIIIIIIIIIIHIIIIIIIIIIIIIIIIIIIIIIIIIIIIIIIIIIIHIIIIIIIIIIIIIIIIIIIIIIIIIIIIIIIIIIIIIIIIIIIIIIIIIIIIIIIIIIIIIIIIIIIIIIIIIIIIIIIIIIIIIIDIIIIIIIIIIIIIIIIIIIIIIIIIIIIIIIIIIIIIIIIIIIIIIIIIIIIHIHGIIIIIIIIIIIIIIIIIIIIIIIIIIIIIIIIIIIIIIIIDDDDD
@HISEQ:969:HM2KJBCX2:2:1102:15777:11395 2:N:0:ACTATGCA
TCACTTGGTGCGCCCAACTATCCCTATTAATCATTACGTCGATCCTAGAAACCAACAAAATAGAATCAAACGTCCTATTTCATTATTCCATGCTAATGTATTCAAGCGTAAGCCTGCTTTAAACACTCTAATTTTTTCAAAGTAACAGTCCTGATTCCCCACGACACCAAATTAATGACATCGCGGTTCTTCAGAAGGTAGGAACCAATAATGCCAGTGCGTACCGAAGCACGACCAACAATTTGATCCCGAAATTCAACTACGAGCTTTTTAACTGCAACAACTTTAATATACGCTATTGGAGCTGGAATTACCGCGGCTGCTGGCACCAGACTTGCCCTCCA
+
DDDDDIIIIIIIIIIIIIIIIIIIIIIIIIIIIIIIIIHIIIIIGIIIIIIIIIHHIIHFHIIIHEHIIIIHHIIHFIIIGIIIHIHIIIIHGHIIIIIIHIHIIIHIIIIIIIIIIIIIHIIIIIIIIIIIIIIIIIIIIIHIIIHIIIIIIIIIIIIIIIIIIIIIIIIIIIIII;IIIIIIIIIIIIIIIIIIIIIIIIIIIIIIIIIIIIIIIIIIIIIIIIIIIIIIIIIIIIIIIIIIIIIIIIIIIHIHHIIIIHIIIIIIIIIIIIIIIIIIIIIIIIIIIIIIIIIIIIIIIIIIIIIIIIIIIIIIIIIIIIIIIIIIIIIIIIIIIIIDDDDD
@HISEQ:969:HM2KJBCX2:2:1102:19370:12272 2:N:0:ACTATGCA
TCACTTGGTGCGCCCAACTATCCCTATTAATCATTACGGTGATCCTAGAAACCAACAAAATAGAATCATGCCGTCCTATTTTATTATTCCATGCTAATGTATTCAAGCAAAATGCCTGCTTTAAACACTCTAATTTTTTCAAAGTAAAGGTCCTGGTTCCCCGCGACACCCAATTAAGGGCATCGTGGTTCTCCAGAAGGTGAGAAATTGACTACACCAGTTCATACCCCTTAAGGCACGACCGATGTGTCAATCCCGAAATTCAACTACGAGCTTTTTAACTGCAACAACTTTAATATACGCTATTGGAGCTGGAATTACCGCGGCTGCTGGCACCAGACTTGCCCTCCAA
+
DDDDDIIIIIIIIHIIIIIIIIIHIIIIIIIIIIIHIIIIIIIIFHHGHIIIIIIIIIIIIIHIHHHGIHGHIIIDHHHIIIIIIHIIIIIIIIIIEHFHIDGHHIIIHHHEHIIIIHIIHIIHEGHHHCHHGHIIIHIIHHHHHIIFHGIIIHIHHFIHIIIIHIHHEIIHHFHFHHHIIIIIIIHHIIIIIHIIHIHHIIIIHHIIIIIIIIIIIIIHIHIIGCIIIIIHIIIIIIIIIIHIIIIIIHHIHIIIHHIHHHIIIIIIIIIIIIIIIIIIIIIIIIIIIIIHHIIIHIIIIIIIIIIIIIIIIIHHIIIIIIIIIIIIIIIIIIIHIIIIHIIIIIIDDDDA
@HISEQ:969:HM2KJBCX2:2:1102:18235:12676 2:N:0:ACTATTCA
TCACTTGGTGCGCCCAACTATCCCTATTAATCATTACGGTGATCCTAGAAACCAACGAAATAGAATCAGTCCGTCCTATTTCATTATTCCATGCTAATGTATTCAGACGATAGTCTGCTTTAAACACTCTAATTTTTTCAAAGTAACAGTCCTGATTTCCCATCACACCAAATAAATGGCATGAAAGTTCCTCAGAAGGTAGAGATCCATCTCACCAGTGCAGACAATTAAGCCTGACCAATGGGTAGACCCCGAAGTTCAACTACGAGCTTTTTAACTGCAACAACTTTAATATACGCTATTGGAGCTGGAATTACCGCGGCTGCTGGCACCAGACTTGCCCTCCAA
+
DDDDDIIIIIIIIIHIIIHIIIIIIIIIIIIIIIIIIIIIIIIIIIIIIIIIIHIIIHIIHHIIIIIIIIIIIIIIIIIIHHIIIIIIIIIIIIIIIIIHIHIIIIIIIIHIIIIIIIIHIIHIIHIIIIIHIHHIIIIIIIIHIIIIIHIIIIIIIIIIIIIIIHIHHIIIIIIIIIIIIIIIIIIIIGIIIIIIIIIIIIIIIIIIIIIIIIIIIIIIIIIIIIIIIIIIIIIIIIIIIIHIHHFIIIIIIIIIIIHHIIIIIIIIIIIIIIIIIIIIIIIIIIIIHIIIIIIIIIIIIIIIIIIIIIIIIIIIIIIIIIIIIIIIIIIIIIIIIIIIIIIDDDDD
@HISEQ:969:HM2KJBCX2:2:1102:11407:13739 2:N:0:ACTATGCA
TCACTTGGTGCGCCCAACTATCCCTATTAATCATTACGGTGATCCTAGAAACCAACAAAATAGAACCATGCCGTCCTATTCTATTATTCCATGCTAATGTATTCGAGCAAAATGCCTGCTTTAAACACTCTAATTTTTTCAAGGTAAAGGTCCTGGTTCCACATGACACCCAATTAAGGACATCATGCTTCTCCAGAAGGTGAGAAATCAACTGCGACAGTTCATACCCCTTAAGGCACGACCATCACGTCAATCCCGAAATTCAACTACGAGCTTTTTAACTGCAACAACTTTAATATACGCTATTGGAGCTGGAATTACCGCGGCTGCTGGCACCAGACTTGCCCTCCAA
+
DDDDDIIIIIIIIIIIIIIIIIIIIIIIIIIIIIIIIIIIIHIIIIHHIIIIIIIIIIIIIHGHIIIIIIIIHHHIIIIHIIGHIIHIIIIIIIIIIIHHIHHIIIIHIIIIIGIIIIIIIIIIIIIIIIIIHIIIIIIIIIIIIIIIIIHHHIIIHIIIIIIIIHIIIIIIIIIIHIIIIIIIIIHIIIIIHIIIIIIIIIIHHIIIIIIIIIIIIIIIIIIIIHIIIIIIIIIIIIIIIIIIIIHIIIHIIIIIIIIIIIIIIIIIHIIIIIIIIIIIHIIIIIIGIIIIHIIIIIIHIIGIIHHIIIIIIIIIIIIIIIIIIIIIIIIIIIIIIIIIIIIIIIIDDDDD
@HISEQ:969:HM2KJBCX2:2:1102:12859:14921 2:N:0:ACTATGCA
TCACTTGGTGCGCCCAACTATCCCTATTAATCATTACGGTGGTCCTAGAAACCAACAAAATAGAACCACAACGTCCTATTCTATTATTCCATGCTAATCTATTCAAGCAATAGCCCGCTTTAAACACTCTAATTTTTTCAAGGTAATGGTCCTGGCTCCCCAACACACCCAACAAAGGACATGCTGGTTCACCAGAAGGAAGACCCGACAGCAGACAGTACTCGCCAAAGACGGACCGCCCGGCCAGGCCTAAAATTCAACTACGAGCTTTTTAACTGCAACAACTTTAATATACGCTATTGGAGCTGGAATTACCGCGGCTGCTGGCACCAGACTTGCCCTCCAA
+
DDDDDIIIHHHICHHFHIIIIIGIIIIIIGIHHIIIIIIIIIIIHIIHHIIIIGHIGIIGIIIIIIIHIHIIIIGIIIIIIIIIIGIIIIIIIIIHIIIIIHEGHIIGHIHIIIHIIGHHHIGIIIHHHHIIHIIIIHIIHIIIIIIIIHHIIIHIIIHIIIIIIIIIIIIIIIIIIIIGIIIIIIIIIIIIIIIIIIIIIIIIIIIIIIIIIIIIIIIIIIIIIIIIIIIIIIIIGIIIIIIHIIIIIIIIIIIIIIIIHGHHIHIIIIIIIIHIIIIIIIIIIIIIIIIIIHHGIIHEHIIIIIIIIIIIHIIIHHIIIIIIIIIIIIIIIIIIIIIIIDDDDD
@HISEQ:969:HM2KJBCX2:2:1102:12759:14501 2:N:0:ACTATGCA
TCACTTGGTGCGCCCAACTATCCCTATTAATCATTACGTTGTACCTAGAAACCAACAAAATAGGTTCGAACGTCCTATTTCATTATTCCATGCTAATGTATTCAAGCGTTTGCCTGCTTTAAACACTCTAATTTTTTCAAAGTAACAGTCCTGACTCCCCACGACACCAAATTAATGACATCATGGTTCATCAGAAGGGAGGAATCAACGACCCCAGTGCGTACCGAAGGCACGACCGACGTATTGATCCCGAAATTCAACTACGAGCTTTTTAACTGCAACAACTTTAATATACGCTATTGGAGCTGGAATTACCGCGGCTGCTGGCACCAGACTTGCCCTCCAA
+
DDDDCIIHIIHIGGHHIGHIIIHIHIIIIIIIIIIIIIIIIIIHIIIIIIIGHIIIHIFHIIHIHHHIEHHHHHHIHIHIIIIGIHHGHHIIIIHIHHFHIIIHHEHIHIIHIIHIIIHHHHHIHHIHHH?@EHHGIHHHIHHIHHHHIIHHGHHIHHHHEHDHHIIHIIIHIHIIHIHIHHHGHHHHFGIIIIHHECEHEHHHHHHHDDHIHEGEHIIHIHGG9CHHE<EEEDIIIIIHHGEC@HF?DD@HHHHHHHED?HEHHHHIIHEGCHGIHIIIIIIHFHIIIHIIIHHEHGFCDEHHHIHIIHHHHIHHDHHHEEIHIIIIHHIHHIHIHHHIHDADDD
@HISEQ:969:HM2KJBCX2:2:1102:15219:15846 2:N:0:ACTATGCA
TCACTTGGTGCGCCCAACTATCCCTATTAATCATTACATCGATCCTAGAAACCAACAAAATAGAATCGGATGTCCTATTTCATTATTCCATGCTAATGTATTCAAGCGTGAGCCTGCTTTAAACACTCTAATTTTTTCAAGGTAACAGTCCTAATTCCCCGTGACACCAAATTAATGGCATTACGGTTCTTTAGAAGGTGAGAAATCAATAATATCAGTACATACCAACGGCATGACCGAAACATTGATCCCGAAATTCAACTACGAGCTTTTTAACTGCAACAACTTTAATATACGCTATTGGAGCTGGAATTACCGCGGCTGCTGGCACCAGACTTGCCCTCCAA
+
DDDDDHIHHIHIIIIHIIIHIIIIIIHIIIIIGIHHIHIIIIIIIIGHHIIHIHIIHFHHIIHHIIIIGHHEHHIHFIIIIIIGIIEE@FHCGEGHGIHHHHIIHIHHIIIEHEHHIHIIIIIGIHEIHIHEHIHIHIIHHIIIIIIHHIIIIIHHIIHIHHHHIHEHHIIHHIHHHGHFHIIHGIIHIIIIIHIIHIIIIHIIHHHIIHHHEHEIIIIIHHIIIHIHDFIIHHHEGIIIIIGIHHIHIHIHIIIIGIIIIHIIIIIIIIIIIIIIIHHIHHHHHHIHIHHIIHIHGHIIIHIIIIHIIIIIHIIIHGIIIIIIIIIHGIIIIIIIHIIIHIDBDCC
@HISEQ:969:HM2KJBCX2:2:1102:3742:16754 2:N:0:ACTATGCA
TCACTTGGTGCGCCCAACTATCCCTATTAATCATTACGTCAATCCTAGAAACCAACAAAATAGGTTCGAACGTCCTATTTCATTATTCCATGCTAATGTATTCAGGCGCTAGCCTGCTTTAAACACTCTAATTTTTTCAAAGTAACAGTCCTGTTTCCCCGCAACACCAAATTAATGGCATTACGGTTCTACAAGAAGGAGGAGTCAGCGAGCCAGTGCATACCATTGGCACGACCGACCTGCTAACCCCGAAATTCAACTACGAGCTTTTTAACTGCAACAACTTTAATATACGCTATTGGAGCTGGAATTACCGCGGCTGCTGGCACCAGACTTGCCCTCCAA
+
DDDDCIIIIIIIIIIIIIHIIIIIIIIIIIIIIIIIIIIIIIIIIIIIIIIIIIIIIIIHIIIIHHIHIHHHHIIIIIIGIIIIIIIHIIHHIIIIIIIIIIIIIIHIIIIIIIIIIIIIIIIIIIIIIHHIHIIIIIIIIIIIIIIIIIIIIIHHIIIIIIIIIIIIIIIHHIIIIIIIIIIIIIIIIIIIIIIIIIIIIIIIIIIIHIIIIHIIIIIHIIIIIIIIIIIIIIIIIIIIIIIHIIIIIIIIIIIIIIIIIIIIIIIIIIIIIIIIIIIIIIIIIIIIIIIIIIIIIIIIIIIIIIIIIIIIIIIIIIIIIIIIIIIIIIIIIIIIIIIIDDDDD
@HISEQ:969:HM2KJBCX2:2:1102:14158:17961 2:N:0:ACTATGCA
TCACTTGGTGCGCCCAACTATCCCTATTAATCATTACGGTGATCCTAGAAACCAACGAAATAGAACCAATCCGTCCTATTTCATTATTCCATGCTAATGTATTCAGACGTTAGCCTGCTTTAAACACTCTAATTTTTTCAAAGTAACAGTCCTGATTTCCTATCACACCAACTAAATGGCATGAAAGTTCCTCAGAAGGTAGAGATTTATCTCACCAGTACAGACAATTAAGCCTGACCAATGGGTAAACCCCGAAGTTCAACTACGAGCTTTTTAACTGCAACAACTTTAATATACGCTATTGGAGCTGGAATTACCGCGGCTGCTGGCACCAGACTTGCCCTCCAA
+
DDDDDIIGHIIIIIIIIIIIIIIIIIIIIIIIIIIIIIIIIIIIIIIIIIIIIIIIHIIIIIIIIIIIIIIIHHHIIIIIIIIIIIIIIHGIIHIGIIIIIHIIIHIIIIIIIHHIIIIIIHIIIIIIIIIIIIIIIIIHIIIIIIIIIIIIIIIIIIIIIIIIIIIHIIIIIIIIIIIIIIIIIIIIIIIIIIIIIIIIIIIIIIIIIIIIIIIIIIIIIIIIIIIIIIIIIIIIIIIIIIIIHHFIIIIIIIIIIIIIIIIIIIIIIIIIIIIIIIIIIIIIIIIIIIIIIIIIIIIIIIIIIIIIIIIIIIIIIIIIIIIIIIIIIIIIIIIIIIIIIIIDDDDD
@HISEQ:969:HM2KJBCX2:2:1102:15464:18078 2:N:0:ACTATGCA
TCACTTGGTGCGCCCAACTATCCCTATTAATCATTACGTCGATCCTAGAAACCAACAAAATAGAATCAAACGTCCTATTTCATTATTCCATGCTAATGTATTCAAGCGTAAGCCTGCTTTAAACACTCTAATTTTTTCAAAGTAACAGTCCTGATTCCCCACGACACCAAATTAATGACATCGCGGTTCTTCAGAAGGTAGGAACCGATAATGCCAGTGCGTACCGAAGCACGACCAACAATTCGATCCCGAAATTCAACTACGAGCTTTTTAACTGCAACAACTTTAATATACGCTATTGGAGCTGGAATTACCGCGGCTGCTGGCACCAGACTTGCCCTCCAA
+
DBDDDIIIHIHIHIIIIIIIIIIIIIIHIHIIGIIIIIIIIIIHIIHHIHHHIIIIIGIIIIIGIIIIIIIHGHHGIHIGHIHIHHIIIHFHCHIIIIIIIIIIIIIIIIHEHIIHIIHIHFHHHIIIIIIHIIIIHIHIIIHIIIIIIIIIIIIHIIIHIHHIIIIIIIIIIIIHIIHIIIIIIIIIIIHIIIIIIIIIIHIIHIIIIIIIIIIIIIIIIIIIIIHIIIIIIIHIIIIIIHGEIIHIIFHIIIIIIIIIHIIIIIIIIIHGIIIIIIIIIIIIIIIIIHIIIIIIIIIIIIIIIIIIIIIIIIIIIIIIIIIIIIIIIHIIIHIIIIIIDDDDA
@HISEQ:969:HM2KJBCX2:2:1102:7915:18636 2:N:0:ACTATGCA
TCACTTGGTGCGCCCAACTATCCCTATTAATCATTACGTCAATCCTAGAAACCAACAAAATAGGTTTGAACGTCCTATTTCATTATTCCATGCTAATGTATTCAAGCGTTAGCCTGCTTTAAACACTCTAATTTTTTCAAAGTAACAGTCCTGTTTCCCTGCAACACCAAATTAATGGCATTACAGTTCTTCAGAAAGGAGGAATCAGCGAAACCAGTTCATACCAGTGGCACGACCAACCTGCTGACCCCGAAATTCAACTACGAGCTTTTTAACTGCAACAACTTTAATATACGCTATTGGAGCTGGAATTACCGCGGCTGCTGGCACCAGACTTGCCCTCCAA
+
DDDDCIIIIIIIHIIIGIIIIIIIIIHIIIGIIIIEHEHHHEHHHIHHHHHIIIIIIIIGIIIHHHIIIIIIHIIHIIIIIIIIIIGIGHGEEFEHIIIHHHIHIIHIIIIHIIIIIIEHIHHHHHIHIIIIIIIIHIIIHIHIIIIIIIIIIIIIHIIIHIIIHIHIIHIIHIIHHHIIIIIIIIIIIIIIIIIIIIIIIIIIHIIIIIIIIIHIIIIIIIHIIIIIIIHIIIIIIIIIIIIIIIIIIIIIIIIIIIIIIHIIIIIHIIIIIIIIIIIHIIIIIIHIIIHIIIIIIIIIIIIIIIIIIIIIIIIIIIIIIIIIIIIIHIIIIHIIIIIIHDCDDD
@HISEQ:969:HM2KJBCX2:2:1102:4066:18962 2:N:0:ACTATGCA
TCACTTGGTGCGCCCAACTATCCCTATTAATCATTACGGTGATCCTAGAAACCAACAAAATAGAACCATACCGTCCTATTCTATTATCCCATGCTAATGTATTCGAGCAAAAATGCCTGCTTTAAACAAACACTCTAATTTTTTCAAGGTAAAGGTCCTGGATCCGCAAGACACCCAATAAAGGACATCAAGTTTCTCCAGAAGGTGAGAAATCAACAGTAACAGTTCATACCCCTTAAGGCATACCATCACGTCAATCCCGAAATTCAACTACGAGCTTTTTAACTGCAACAACTTTAATATACGCTATTGGAGCTGGAATTACCGCGGCTGCTGGCACCAGACTTGCCCTCCAA
+
DDDDDIIIIIIIIIIIIIIIIIIIIIIIIIIIIIIIIIIIIIIIIIHIIIIIIIIIIIIHHIGEHIIHIIIIHIIIIHIIIIIIIHIIIIIIIIIIHHHHHHH?GHIIIIIIIIIIIIHIIHIIIHIIIIIIIIIIIIIIIIIIIHHHIIIIIIIIIHHIHIIIIIIIIIIIIIIIIIIIIHIIIIIIIIIHIHHIIIIIIIIIIIIIIIIIIIIIIIIIIIIIIIIIIHHIIGIIIIIIIIIIIIIHIIIIIIHIIHHIIIIIIIIIIIIIIIIIIIIIIIIIIIIIIIIIIIIIIIIIIIIIIIIIIIIIIIIIHIIIIIIIIIIIIIIIIIIIIIIIIIIIIIIIIIIDDDDD
@HISEQ:969:HM2KJBCX2:2:1102:4645:18831 2:N:0:ACTATGCA
TCACTTGGTGCGCCCAACTATCCCTATTAATCATTACGTCGATCCTAGAAACCAACAAAATAGAATCAAACGTCCTATTTCATTATTCCATGCTAATGTATTCAAGCGCGAGCTTGCTTTAAACACTCTAATTTTTTCAAAGTAACAGTCCTGATTTCCCGCGACACCAAATTAATGACATCGTGGTTCGTCAGAAGGGAGAAACCAATAATGCTAGTACGTACAAAGTACGACCGACATATTAGTCCCGAAATTCAACTACGAGCTTTTTAACTGCAACAACTTTAATATACGCTATTGGAGCTGGAATTACCGCGGCTGCTGGCACCAGACTTGCCCTCCAA
+
D@DBAFFF1DGHDHH0DEGCGHCHHGHIHCHHHHHHHEHEHHHH=HH?CGHGHHHFGHCHFHHIEHIHEHHIICHIGHGFGHHHHEHIHHH1FG1CCE<EGG@@GGHIHHFFHCHCHFEHEEHHHFHHFGGFFB@1HGG?GFGHHCEHHCHHCHFDCE@HGHCCEHHDHHIHHHGHHFHHHGHHHC?HHHIHGIIHHEGHHHHIHGIIHHHFEHIIHHHIIHIIHHFCFHIHGHCIHHG@EEFHIIDCEEIIIHIIIIHEHHHEHGHHHHHF@HHGHFHHIHHCCEHHEHHHHHCHHIHEHIHIHHIIIIIIHHHDHGIHHHIHIIIHIIHHEIIIIHEDDDDB
@HISEQ:969:HM2KJBCX2:2:1102:16789:18382 2:N:0:ACTATGCA
TCACTTGGTGCGCCCAACTATCCCTATTAATCATTACGTCGATCCTAGAAACCAACAAAATAGAACCATCGTCCTATTTTATTATTCCATGCTAATGTATTCAAGCAAAAATGCCCGCTTTAAACACTATATTTTTTTCAAAGTAAAAGTCCTAGTTCATTGAAACACCCAAGAGCATCCCAATTCACCAGAAGGTGAGAAATTGGCTACACACCGATTCATGCCCCTAAAGGCATGACCGATATATCCCAATCCCGAAATTCAACTACGAGCTTTTTAACCGCAACAACACTAATATACGCTATTGGAGCTGGAATTACCGCGGCTGCTAATACCAGACTTGCCCTCCAA
+
CDDDDIIIIHIIHIIIIIIHHIIIIIIIIIIIIIHIIIGHIIIIIIIHIIIIIIHIIGIIIHHIIIIIHHHHHHHIIHIIIIIIHHHIIHIHIHIHIHIH@GHHHIIIIIHIHIHIHHGHIIIIIIIIIIIIIIIIIIIIIIIIHIIIIIIHIIHIIIIHHHHHHIIIHGHHGFIIHGIIHHHHHGHIHIHHIIGIHIIIIHIIIIIIIHHHHHIIHIHIIIIIHHIIHIHIIIHIIHIIIIIIHHGHG?HCEIIIIIIIIIIHHHHCIIIIIIIIIIIIIIIHHIIIHIIIIIHIHIHIIIIHIHIIIIIIHIIIIIIIIIIIHIIIIIIHHHIIIIIIIIIIHIDDDDD
@HISEQ:969:HM2KJBCX2:2:1102:17377:18453 2:N:0:ACTATGCA
TCACTTGGTGCGCCCAACTATCCCTATTAATCATTACGGTGATCCTAGAAACCAACGAAATAGAATCAGTCCGTCCTATTTCATTATTCCATGCTAATGTATTCAGACGATAGTCTGCTTTAAACACTCTAATTTTTTCAAAGTAACAGTCCTGATTTCCCATCACACCAAATAAATGGCATGAAAGTTCCTCAGAAGGTAGAGATCCATCTCACCAGTGCAGACAATTAAGCCTGACCAATGGGTAGACCCCGAAGTTCAACTACGAGCTTTTTAACTGCAACAACTTTAATATACGCTATTGGAGCTGGAATTACCGCGGCTGCTGGCACCAGACTTGCCCTCCAA
+
<BBBDDF?GH@FH=CCFEFHIIGHHH@CGHHHCDCCHFC11DFEGHI1DGHE@1DCHH@0<FCCGHEGHEEGHCF<GHHH?EHHIHECHI@HCEHFHIGHGHGEFCEHIHHIEGHGCEHIHGEHHIHHHIIHIHHHHHHHEEHFHHGD1FEHHGGHHGHHHHHHGHH@?HHF<CEEHGFHIH@HHGCHEC@HGFECHGIHEHHHHHCHHHHIHHHHFHEEGHHHIHHEHEHFG<1C@AFHHDAFEDAD-HCHEIHCHCD1@HEGDHEF?HHGHHGC1CEHEF<HHHHCHGC<<00D<EGHEHF@C?HEHEHHHFHECDC<1FEEEHHHEGCEGD1CHGE0HEGBAADD
@HISEQ:969:HM2KJBCX2:2:1102:2799:18803 2:N:0:ACTATGCA
TCACTTGGTGCGCCCAACTATCCCTATTAATCATTACGGTGATCCTAGAAACCAACAAAATAGAACCATGCCGTCCTATTCTATTATTCCATGCTAATGTATTCGAGCAAAAATGCCTGCTTTAAACACTCTAATTTTTTCAAGGTAAAGGTCCTGGATCCGCAAGACACCCAATTAAGGACATCGAGTTTCTCCAGAAGGTGAGAAATCAACAGCAACAGTTCATACCCCTTAAGGCACGACCATTACGTCAATCCCGAAATTCAACTACGAGCTTTTTAACTGCAACAACTTTAATATACGCTATTGGAGCTGGAATTACCGCGGCTGCTGGCACCAGACTTGCCCTCCAA
+
DDDDDIIIIIIIIIHHIIIIIIIIIIIIIIIIIIIIIIIIIIIIIIIIIIIIIHIIHHHIIIHGHIIIIIIHIIHIIIIIIIGIIGIHIIHIIIIHIHGGHEHIHIIIIIHHHHIIIHIIHHHIHHIIIIIIIIHIIIHIIIIIIIIIIHIIIIIIHHHIIIIIIIIIIIIIIIHIIHIIIIIIIIIIIIIIIIIIHIIIIHIIIIIIHIIIIIIIIIIIIIIIIIIIIIHIIIIIHHHI;HHHIIIIIIHGIIIIIIIIIIIIIHIIHEIIIIIIIIIIIIIIIIIIIIHHGIHIIIHIIIIIHHIIIIIIIIIIIIIIIIIIIIIIIIIIIIIIHIIIIIIIIIIHDDDDD
@HISEQ:969:HM2KJBCX2:2:1102:16339:19056 2:N:0:ACTATGCA
TCACTTGGTGCGCCCAACTATCCCTATTAATCATTACGTCGATCCTAGAAACCAACAAAATAGAATCAAACGTCCTATTTCATTATTCCATGCTAATGTATTCAAGCGCGAGCTTGCTTTAAACACTCTAATTTTTTCAAAGTAACAGTCCTGATTTCCCATGACACCAAATTAATGACATCGTGGTTCGTTAGAAGGGAGAAACCAATAATGCTAGTACGTACAAAGTACGACCGACATATTAGTCCCGAAATTCAACTACGAGCTTTTTAACTGCAACAACTTTAATATACGCTATTGGAGCTGGAATTACCGCGGCTGCTGGCACCAGACTTGCCCTCCAA
+
DDDDDIIIIIHIHHIIIIIIIIIIIIIIIIIIIIIIIIIIIIHGHIIIIIIIIIIIGHHIIIIGIIIHIIIIIIIGHHIIHHHHHIIIIHIIIIIHIIIIHGIIIIIIIIIIIIIHIIIIIIIIIIIIHHIIIIIIIIIIIIHIIIIIIIIIIIIIIIHIIHHIIIIIIIIIIHIIIIIIIIIIIIIIIIHHIIIIIHHIIIIIIIIIIIIIIIHHIIIIHHIIIIIIIIIIIIIIIIHHEIIIIIIHHGHIIHHIIIIIIIIIIIIIIHIIIIIIIIIIIIIHHHIIIIIIIIIIIIIIIIIIIHHIHIIIIIIIIIIHIIIHHIIIIHFIHIIIIIIDDDDD
@HISEQ:969:HM2KJBCX2:2:1102:17423:19674 2:N:0:ACTATGCA
TCACTTGGTGCGCCCAACTATCCCTATTAATCATTACGTCAACCCTAGAAACCAACAAAATAGGATCAAACGTCCTATTTTATTATTCCATGCTAATGTATTCAAGCGTTAGCCTGCTTTAAACACTCTAATTTTTTCAAAGTAACAGTCCTGTTTCCCCGCAACACCAAATTAATGGCATCACGGTTCTTCAAGAAGGAGGAATCAGCGAGGCCAGTTCATACCATTGGCACGACCAACCTGCTGACCCCGAAATTCAACTACGAGCTTTTTAACTGCAACAACTTTAATATACGCTATTGGAGCTGGAATTACCGCGGCTGCTGGCACCAGACTTGCCCTCCAA
+
DDDDDHHIIIIIIIIIIIFHGIIIIHHIIIIIIIIIIIIIIIIIIIIIHIIIIIIIIEHEHIHIIIIGFIIHHIIIIHIHIIIHIIIIIIIIIIIIIIIIIIIHIHIIIHHHHIIIIHIIIHIIIIIIIIHIIIIIIIIIIIIIIHIHHIIIIIIIIIIHHIIIIIIIHIIHIIIIIHIHIIIIIIIIIIIIIIIIIIIIIIIHFFFIIIIIHGIIHHIIIIIIIIIIIIIIIIHIIIIIIIHHDIIHIIIIIIIIIIIIIIIIIIIIIIIIIIIIIIIIIIIIIIIIIIIIIIIIIIIIIIIIIIIIIIIIHIIIIIIIIIIIHIIIIIIIIHIHIIIIIDDDDD
@HISEQ:969:HM2KJBCX2:2:1102:3633:18615 2:N:0:ACTATGCA
TCACTTGGTGCGCCCAACTATCCCTATTAATCATTACGTCAATCCTAGAAACCAACAAAATAGGATCAACGTCCTATTTCATTATTCCATGCTAATGTATTCAAGCGCGAGCCTGCTTTAAACACTCTAATTTTTTCAAAGTAACAGTCCTGATTCCCCGCCACACCAAATGAATGACATGATGGTTCGTCAGAAGGTAGGAACCAGTAACACCAGTACGTACCTAAGGCACGACCAACGTACTGATCCCGAAATTCAACTACGAGCTTTTTAACTGCAACAACTTTAATATACGCTATTGGAGCTGGAATTACCGCGGCTGCTGGCACCAGACTTGCCCTCCAA
+
DDD@BHHFGHCCHCEF10DHIIE?CFGEHHIC?@<1GE@GHHHHHIIGIGHIIEHHH1CDGHGEF?ECHH=E?0DEFCHC@C<GHCCFH?1DFEGFHHGCFGEFCHHHGEHGDHHEHHEFHCHEHIB<F%DFGFHEH1FH8<FHHHGGHGB1?CGIIHHGE<@EFIIHHFHCEHEIIHHH@GE<CHHHHEIHCIIHHHHIFIIHHGF<C<1EHCEEHIIIIHIHFHIHCEEDHHG@CEEEHFCFIHHHHHFHHHHHIHHHEDHHHHIHHHHCGHHFCFEEIHHHF1CFGEHHIHHHHHHHHFHHHEHHHIHDHIIHIIHHHEGHIIIHHIHG<EHHHHIHAB@BB
@HISEQ:969:HM2KJBCX2:2:1102:19817:20063 2:N:0:ACTATGCA
TCACTTGGTGCGCCCAACTATCCCTATTAATCATTACATCGATCCTAGAAACCAACAAAATAGAATTGGATGTCCTATTTTATTATTCTATGCTAATGTATTCAAGCGTGAGCCTGCTTTAAACACTCAAATTTTTACAAAGTAACAGTCCTAATTCCCTGTGACACCAAATTAATGGCATTACGGTTCTTTAAAAGATGAGAAATCAATAATATCAGTACATACCAACGGTATGACCAAAACATTGATTCCGAAATTTAACTACGAGCTTTTTAACTGCAACAACTTTAATATACGCTATTGGAGCTAGAATTACTGTGGCTGCTAGCACCAGACTTGCCCTCCAA
+
DDDDDIH@GHHHDHHIIGIIIHIIIIIIIIIIIIICHHIHHHIIIIHIIIIIIIIIIIIIIGHIIIIEEHHIHHHHIIIHIIHHIHHHIEHHHHIIHIHIIHHHIIIIIHIIIIIIGIIIIIHIHGIHIIIIIIHIIIIIIIIIIIIIIIIHIIIIIHHHIGIIIIHIIHHIHIIIHHIHIIIIHHHHHHHHHIHIIIIIIIIIIIIIIIIHGIIIIHHIIIIIIHIIIHHHHIIIIIIHHIIIHFIIIIHIIIIIGIIIIIIHIIHIIIIIIIIIIIIIIIIIIIHHFHIIIIIIIIHIIIIIIIIIIIIIIIIIIIIHIIIIIIIIIIIIIIIIIIIIIIDDDDD
@HISEQ:969:HM2KJBCX2:2:1102:3199:20309 2:N:0:ACTATGCA
TCACTTGGTGCGCCCAACTATCCCTATTAATCATTACGTCAATCCTAGAAACCAACAAAATAGGATCGAACGTCCTATTTCATTATTCCATGCTAATGTATTCAAGCGTTAGCCTGCTTTAAACACTCTAATTTTTTCAAAGTAACAGTCCTGTTTCCCTGCAACACCAAATTAATGACATTACAGTTCTTCAAGAAGGAGGAATCAGTAAAGCCAGTACATACCATTGGCACGACCAACCTACTGACCCCGAAATTCAACTACGAGCTTTTTAACTGCAACAACTTTAATATACGCTATTGGAGCTGGAATTACCGCGGCTGCTGGCACCAGACTTGCCCTCCAA
+
DDDDDIIIIIIIIIIIIIIIIIIIIHIIIIIIIIIIIIIIIIIIIIIIIIIIIIIIHHIIIIHIIIIIIIIIIGIIIIIIHIIIIIIIIIIIIIIIIIIIIIIIIIHIIIIIIIIIIIIIIHHIIIIIIIIIIIIIIIIIIIIIIHIIIIIIIIIIIIIIIIIIIIIHIIIIIIIIIIIIIIIIIIIIIIIIIIIIIIIIIIIIIIIIIIIIIIIIIIIIIIIIIIIII=IIIIIIIIHIIIHHGIIIIIIIIIIIIIIIIIIIIIIIIIIIIIIIIIIIIIIIIIIIIIIIIIIIIIIIHIIIIIIIIIIIIIIIIIIIIIIIIIIIIIIIIIIIIIIIIDDDDD
@HISEQ:969:HM2KJBCX2:2:1102:12955:20621 2:N:0:ACTATGCA
TCACTTGGTGCGCCCAACTATCCCTATTAATCATTACGTAAATCCTAGAAACCAACAAAATAGGATCAACGTCCTATTTCATTATTCCATGCTAATGTATTCAAGCGCGAGCCTGCTTTAAACACTCTAATTTTTTCAAAGTAACAGTCCTGATTCCCCATGACACCAAATTAATGACATCACAGTTCGTCAGAAGGTAGAAATCAATGATACCAGTTCATACCAGAGGCACGACCAATATATTGATCCCGAAATTCAACTACGAGCTTTTTAACTGCAACAACTTTAATATACGCTATTGGAGCTGGAATTACCGCGGCTGCTGGCACCAGACTTGCCCTCCAA
+
DDDDDHIIIIIIHIIIIIIIIIIIIIIIIIIIIIIIIIIIIIIIIIIIGIIIGHIIIIIIIHHEHHIIIIIIIHHIIIIIIIIIIIHIHIIGHIIIHHIIHHHIIIIIIIIIIIIIHIIIIIIIIHIIIIIIIIIIIIIHIIIIIHHHIIIIIIIIIIIIIIIIIIHIIIHHIIIIIIIIHIIIIIIIIIHIIIIIIIIIIIIIHIIIIIIIIIIIIIIIIIIIIIIIIIIIIIIIIIIIIIHH<IIIIIIIIIIIIIIIIIIIIIIIIIIIIIIIIIIIIIHHHHIIIIIIIIIIIIIIIIIIIIIIIIIIIIIIIIIIIIIIIIIIIIIIIHIIHIIIDDDDD
@HISEQ:969:HM2KJBCX2:2:1102:15786:20291 2:N:0:ACTATGCA
TCACTTGGTGCGCCCAACTATCCCTATTAATCATTACGTCGATCCTAGAAACCAACAAAATAGAATCAAACGTCCTATTTCGTTATTCCATGCTAATGTATTCAAGCGTGAGCCTGCTTTAAACACTCTAATTTTTTCAAAGTAACAGTCCTGATTCCCCATGACACCAAATTAATGACATCATGGTTCGTCAGAAGGTAGGAATCAATAATACCAGTACGTACAATAGCACGACCAATAAATTGATCCCGAAATTCAACTACGAGCTTTTTAACTGCAACAACTTTAATATACGCTATTGGAGCTGGAATTACCGCGGCTGCTGGCACCAGACTTGCCCTCCAA
+
DDDDDIIIIHIIIIIIIIIIIIGIIIIIIIIIIIIIIIIIIIIIIIIIIIIIIIIIIIHIIIIIIIIIIIIIIIIIIIIIIIIIGIHIIIIIIIIIIIIIIIHHIIIIIIIHHIIFIIIIIIIIIIIIIIIIIIIIHIIIIIIIIIIIIIIIIIIIIIHIIIIIIIIIIIIIIIIIIIIIIIIIIIIIIIIIIIIIIIIIIIIIIIIIIIIIHIIIIIIIIIIIIIIIIIIIIIIIIIIIIIIIIIIHIIHIIIIIIIIIIIIIIIIIIIIIIIIIIIIIIIIIIIIIIIIIHIIIIIIIIIIIIIIIIIIIIIIIIIIIIIIIIIIIIIIIIIIIIIIIDDDDD
@HISEQ:969:HM2KJBCX2:2:1102:10515:19773 2:N:0:ACTATGCA
TCACTTGGTGCGCCCAACTATCCCTATTAATCATTACGGTGATCCTAGAAACCAACAAAATAGAATCATGCCGTCCTATTTTATTATTCCATGCTAATGTATTCAAGCAAAATGCCTGCTTTAAACACTCTAATTTTTTCAAAGTAAAGGTCCTGGTTCCCCGCGACACCCAATTAAGGGCATCGCGGTTCTCCAGAAGGTGAGAAATTGACTACACCAGTTCATGCCCCTTAAGGCACGACCGATGTGTCAATCCCGAAATTCAACTACGAGCTTTTTAACTGCAACAACTTTAATATACGCTATTGGAGCTGGAATTACCGCGGCTGCTGGCACCAGACTTGCCCTCCAA
+
AADDDIIIHHHDC=CGFIHHI?GHIIIIHIIHIHHFHHHHHHECHHHGHIIIHHHHIIH?HFHHHIIHH??GGHGHHHIIGIEHIHIHHHHHHFHHHIIIHGHHGHIGIHHIGGHIIHIHHHHGHFIHHHGHHHHHHHIHIACGHIIIIIIHHHHHHHHHHH@CHHHIEEHBF@GGHHIIIHHHIHEHHIIIIHIIIIIHHHHFHIHHHHHIHFFHCHIHFEHHHHHHHGE?HHHHGHHGHGIHHIIHHGCFC<HHEHHIIHHIIIIHHHHHHIIHHIHHHG@EGF<GFCHIHGIHHG=IHHCEHEEHGEEFHEEHEHHIHHHDHHFGIIHG1GIIGIIIHH@=<HE@?DDB
@HISEQ:969:HM2KJBCX2:2:1102:12756:21833 2:N:0:ACTATGCA
TCACTTGGTGCGCCCAACTATCCCTATTAATCATTACATCGATCCTAGAAACCAACAAAATAGAATCGGATGTCCTATTTCATTATTCCATGCTAATGTATTCAAGCGTGAGCCTGCTTTAAACACTCTAATTTTTTCAAGGTAACAGTCCTAATTCCCCGTGACACCAAATTAATGGCATTACGGTTCTTTAGAAGGTGAGAAATCAATAATATCAGTACATACCAACGGCATGACCGAAACATTGATCCCGAAATTCAACTACGAGCTTTTTAACTGCAACAACTTTAATATACGCTATTGGAGCTGGAATTACCGCGGCTGCTGGCACCAGACTTGCCCTCCAA
+
DADDDIIIIIIIIIIIIIIIIIIIIIIIIIIIIIIIIIIIIIIIIIHIIHIIIIIIIHIHIIIIIIIHIIIHIIHIIIIIIIIIHIIIIIIHIHIIIIIIIIIIIIIIIIIIIIIIIIHIIIIIIIIIIIIIIIIIIIIIIIIIIIIIIIIIIIIIIIIIIIIIIIHIIIIIHIIIIIIIIIIIIIIIIIIIIIIIIIIIIIIIIIIIIIIIIIIIIIIIIIIIIIIIIIIIIIIIIIIIIIIIHHIHHIIIIIIIIIIIIIIIIIIIIIIIIIIIIIIIIIIIIIIIIIIIIIIIIIIIIHIIIIIIIIIIIIIIIIIIIIIIIIIIIIIIIIIIIIIIIIDDDDD
@HISEQ:969:HM2KJBCX2:2:1102:10872:21191 2:N:0:ACTATGCA
TCACTTGGTGCGCCCAACTATCCCTATTAATCATTACGTCGATCCTAGAAACCAACAAAATAGAATCAAACGTCCTATTTCATTATTCCATGCTAATGTATTCAAGCGTGCGCCTGCTTTAAACACTCTAATTTTTTCAAAGTAACAGTCCTGATTCCCCACGACACCAAATTAATGACATCGCGGTTCTTCAGAAGGTAGGAACCAATAATGCCAGTACGTACCGAAGCACGACCAACAATTCGATCCCGAAATTCAACTACGAGCTTTTTAACTGCAACAACTTTAATATACGCTATTGGAGCTGGAATTACCGCGGCTGCTGGCACCAGACTTGCCCTCCAA
+
DDDDDHHIHHICHHCHHIIHIIIIIIIIIIIIIIIIIIIHHIHHHIIEHIIIIIIIIHHEHIIIIIIIGIGIHIHIIHIIHIIIIIIHIIIIGEHIHIIIIHIIIIIIHHHIIIIHIIHIIHHHHIHHIHHHHIIIHIHIIHHIIIHIIHHIIIIIIIGIIIHHGHHIIIIIIIIIIIIIIIIIIIIIIIIIIIIIHIIHIIIIHIIHIIIIFIIIIIIHIIIIIIIIIIIIIIIIIIIIHEHCIIHHHEIIIIIIIIIHIIIIIIIIIIHHIIIIIIIIIHCHIFIIIIIHIIIIIIHHIIIIHIIIIIHHIIIIHHIIHIIIIIIIIIIHIIIIIHIHDCACD
@HISEQ:969:HM2KJBCX2:2:1102:2349:22652 2:N:0:ACTATGCA
TCACTTGGTGCGCCCAACAATCCCTATTAATCATTACGGTTGTCCTAGAAACCAACAAAATAAAACAACTTCGTCCTATTCTATTATTCCATGCTAATGTATTCCGGCATAAGCCTGCTTTAAACACTCTAATTTTTTCAAGGTAAAGGTCCGTCTTTGGCGAGTACTGTCTTGTTGTCGGGTCTTCCTTCTGGTGAACCAGCATGTCCTTAATTGGGTGTATTGGGGAGCCAGGACCATTACCTTGAAAAAATTAGAGTGTTTAAAGCGGGCTATTGCTTGAATAGATTAGCATGGAATAATAGAATAGGACGTTGTGGTTCTATTTTGTTGGTTTCTAGGACCACCGTAATGATTAATAGGGATAGTTGGGCGAATCGACACT
+
B@D@@HIIIHHDHCDCHHIIG?HEGEHI?FHEHHHHEHHHHHIIEFHEH1CCHHFGEGHFHHE1<D@FGHFCHHECH@E?GHCHIIIHFH1CFGHIIIEFCDC<<FHHIGIH?1DC<1<<<<<FGHH?@GHH?<<F1E87HIGHHCHHDGH@HC1F@FC?EB6C<@</C<C<C/FHEFCH27.:@GFC@GFGF<8@A/IIHFHG?CDF@HGEGEEEC000EH@?HEC1C:<11CEFDDD1C<<1D1GHHF<<1<1<@1EEG@DC@<<C<ECC1CF1<C<11C<<?IHC1CHCHHD1@CCFFHECHHHCCHC1IHEFEC1?HHHHG?E@D<11HGD<1D1GGF=HEH@HH@F@EIHHHIIHHGHHG@G<1C=HHHHHHCEEDD@@D
@HISEQ:969:HM2KJBCX2:2:1102:17428:22416 2:N:0:ACTATGCA
TCACTTGGTGCGCCCAACTATCCCTATTAATCATTACGGTGATCCTAGAAACCAACAAAATAGAACCATGCCGTCCTATTTCATTATTCCATGCTAATATATTCAGACATAAGCCTGCTTTAAACACTCTAATTTTTTCAAGGTAACAGTCCTGGTTTCCCAAAACACCAAATTAATGACATTAAGGTTCTCCAGAAGGTAGAAATTCTTAAAACCAGTACGAACCTGTTGATTCAACCGATAAAAAAATTCCGAAATTCAACTACGAGCTTTTTAACTGCAACAACTTTAATATACGCTATTGGAGCTGGAATTACCGCGGCTGCTGGCACCAGACTTGCCCTCCAA
+
DDDDDIIIIIIIIIIIIIIIIIIIIIIIIIIIIIIIIIIIIIIIIIHIIIIIIIIIIIIHIIIHIIIIIIIIGHIIIIHHIIIGIIIIIIIIIIIIIIIIIIIHIIIIIIIIIIIIIIIIIIIIIIIIIIIIIIIIIIIHIIIIIIIHIIIIIIHIIHIIIIIIIIIEIIIIIIIIIIIIIIIIIIIIIIHIHIIIIIIHIIIIIIIIIIIIIIIIIIIIIIIIIIIIIIIIIIIIIIIIIIIIIIHIHIIIIIIIIIIIIHHHEIIIIIIIIIIIIIIIIIIIIIIIHIIIIIIHIIIIIIIIIIIIIIIIIIIIIIIIIIIIIIIIIIIIIIIIIIHIIIIDDDDD
@HISEQ:969:HM2KJBCX2:2:1102:9470:22992 2:N:0:ACTATGCA
TCACTTGGTGCGCCCAACTATCCCTATTAATCATTACGTCGATCCTAGAAACCAACAAAATAGAATCAAACGTCCTATTTCATTATTGCATGCTAATGTATTCAAGCGCGAGCTTGCTTTAAACACTCTAATTTTTTCAAAGTAACAGTCCTGATTTCCCGCGACACCAAATTAATGACATCGTGGTTCGTCAGAAGGGAGAAACCAATAATGCTAGTACGTACAAAGTACGACCGACATATTAGTCCCGAAATTCAACTACGAGCTTTTTAACTGCAACAACTTTAATATACGCTATTGGAGCTGGAATTACCGCGGCTGCTGGCACCAGACTTGCCCTCCAA
+
D0@D@FE?F?<C<0<<DE1C1F??FEHEHGHHGHIGFGH1FD1<01CHGHH1DE1D@@DCGHC?FEFHEE1DCEHHICH@G@CHGCE1C1<D@G1DHGFFGD@F@<C<<<</?F<CGEB<EE?@G1B?@1HHHGEGGCFEHGADHHGE@EBDFB<DE?<<HECHCFFFGHGEGGF@6<:G<DED.?C?EHEHFCHFHHGIH=HFF@9IHHFDC@HHIHG@GHHH@HHEIHGIIIHHFG?FEHHIHHHDHC@CIGHHHH@EC0EEC<IIHFHF<?IHFIHHH@H@HCHEHE0CF@?@CHHCIHFFEFHEHC<</HHDHFEC@F@1?GHHHD11EE1HHHD00D@D
@HISEQ:969:HM2KJBCX2:2:1102:8634:22813 2:N:0:ACTATGCA
TCACTTGGTGCGCCCCAACTATCCCTATTAATCATTACGGTGATCCTAGAAACCAACAAAATAGAACCATGCCGTCCTATTCTATTATTCCATGCTAATGTATTCGAGCAAAAATGCCTGCTTTAAACACTCTAATTTTTTCAAGGTAAAGGTCCTGGATCCGCAAGACACCCAATTAAGGACATCAAGTTTCTCCAGAAGGTGAGAAATCAACAGCGACAGTTCATACCCCTTAAGGCATGACCATCACGTCAATCCCGAAATTCAACTACGAGCTTTTTAACTGCAACAACTTTAATATACGCTATTGGAGCTGGAATTACCGCGGCTGCTGGCACCAGACTTGCCCTCCAA
+
DDDDDIIIIIIIIIIIIIIIIIIIHIIIHIIIIIIIIIHIIIHIIIIIIHIIHIIHHIHHHIIIGIIIIIIIIIIIHHIIHHIHIIIHHHHIHIIIIIIHHFHIHIIHIIIIIGHIIGEHIHHIHIIIIIIIIIIIIIIIIIIIIHHHIIIIIHIIIIIIIIIIIIIIIIIIIHIIIIIIIIIIIIIIIIHHHIIIIIIIIIIIIHIIIHIIIHHIIIIIIIIIIHIIIIIIIIIIIIIIIIIIIIIIIIHGDIHHIIIIIIIIIIIIIIIIIIIIIIIIIIIIIIIIIIIIIIHIIIIIIIIIIIIIIIIIIIIIIIIIIIIIIIIIIIIIIIIIIIIIIIIIIIIIIDDDDD
@HISEQ:969:HM2KJBCX2:2:1102:14409:23410 2:N:0:ACTATGCA
TCACTTGGTGCGCCCAACTATCCCTATTAATCATTACGTCAATCCTAGAAACCAACAAAATAGGATCGAACGTCCTATTTCATTATTCCATGCTAATGTATTCAAGCGTTAGCTTGCTTTAAACACTCTAATTTTTTCAAAGTAACAGTCCAAATTCCCCGCAACACCAAATTAATGGCATTACGGATCATCAGGAAGGAGGAATCAGTAAGACCAGTACATACCAGAGGCATGACCAATCTACTAACCCCGAAATTCAACTACGAGCTTTTTAACTGCAACAACTTTAATATACGCTATTGGAGCTGGAATTACCGCGGCTGCTGGCACCAGACTTGCCCTCCAA
+
DDDDDIIIIIIIIIIIIIIIIIHIIIIIIIIIIIIIIIIIIHIHIIHIIIIIIIIIHIIIIIIIIIIHIHHIHIIIIIIIIGHIIIIIHHIGIIHHHIHHHIHHHIHIIHHHHHHIHHIIHHHHHHHHHHIIIIIIIIIIIHHIIHGHHIHHHFHHIIHHHIIIHIIIIIIIIHHHHIIIHHIHHIIHIIIIIIIIIIHIIHIHIIHHHIIIHHHIIIIIIIIHIIHHHHIIHIIIIIHHHFHHHIIHHHGGHHHHIHIIHCIIIHIIIIIIIHGHHHIIIIHHHHGIIHIIIIIIHIIHHIIIIIIIIIIIIIIIIIIIIIIHIHHEIIIHHHHIIIIIIDAADB
@HISEQ:969:HM2KJBCX2:2:1102:16530:23730 2:N:0:ACTATGCA
TCACTTGGTGCGCCCAACTATCCCTATTAATCATTACGTCAATCCTAGAAACCAACAAAATAGAATCAAACGTCCTATTCCGTTATTACATGCTAATGTATTCAAGCGTGAGCCTGCTTTAAACACTCTAATTTTTTCAAAGTAACAGTCCTGATTTCCCATAACACCAAATTAATGGCATTATAGTTCGTCAGAAGAGAGAAACCGATTATACCAGTACGTACAAAAGCACGACCAATAAACCGGTCTCGAAATTCAACTACGAGCTTTTTAACTGCAACAACTTTAATATACGCTATTGGAGCTGGAATTACCGCGGCTGCTGGCACCAGACTTGCCCTCCAA
+
@BD?D?G1<<<//DCC?GGH?1111<1<FC<<1F11D<1100D11D@1<CF?<1FGH1<1D11DG11<<11<<<0<<1<1<<<1<@<1<1<<1DCCGHFFEHG<DFFH@IHD+9H@DIIHGBA@HHGFB6FE?@HCEFC8HHEFE2DFHIFEG?BC<CB<GEIHGDCGC<9CCHGCFFHECCHHHHHEHHEEEEEHGC0@?HHHHIHF<CHHHD?HDIHEHFIIHHHHHHHIHGHHHHFD/CC:ECFCGFCHFG?HEIIHCIIIIIHGIIHHECEG<HHHHCIHHGGIHIHIIIHHFHHECIHHIHIIHHEDHDHIHHIHGGFGIHHIIHIHHHHHGHHED?AAD
@HISEQ:969:HM2KJBCX2:2:1102:9819:24200 2:N:0:ACTATGCA
TCACTTGGTGCGCCCAACTATCCCTATTAATCATTACATCGATCCTAGAAACCAACAAAATAGAATCGGATGTCCTATTTCATTATTCCATGCTAATGTATTCAAGCGTGAGCCTGCTTTAAACACTCTAATTTTTTCAAGGTAACAGTCCTAATTCCCCGTGACACCAAATTAATGGCATTACGGTTCTTTAGAAGGTGAGAAATCAATAATATCAGTACATACCAACGGCATGACCGAAACATTGATTCCGAAATTCAACTACGAGCTTTTTAACTGCAACAACTTTAATATACGCTATTGGAGCTGGAATTACCGCGGCTGCTGGCACCAGACTTGCCCTCCAA
+
DDDDCIIHHIHIIIIIIHIIIHIHIIIIHIHIHIIHHHIIIIIIIIIIIHIIHIIIIHHHIHHIHHIHGHIHHIIIIIGHIIIHIIIEEHHCGHIIIGIIIIHHIIHHHHIIIIHIIIIIIGHHIIIIIHIIIIIIIIHHGIIIIIIIIIIIIIIHIHHIIIIIIHHIIIIIIIIIIIHIIHHHHHIIHIIIIIGIIIIIIIIIIHGIIIHIIIIIIIIHIIIIIIIIHIIIIIIIIIGIIIHIHHIHIIIIIIIIIIHIIIIIIIIIIHIIIIHHIIIIIIHHHHIIIIIIIIIIIIIIIHIIIIIIIIIIIIIIIIIIIHIIIIIIIHIIIIIIGIIIIIDDDDA
@HISEQ:969:HM2KJBCX2:2:1102:10945:24244 2:N:0:ACTATGCA
TCACTTGGTGCGCCCAACTATCCCTATTAATCATTACGGTGATCCTAGAAACCAACAAAATAGAACCATGCCGTCCTATTTTATTATTCCATGCTAATCTATTCAAGCACAAGCCTGCTTTAAGCACTCTAATTTTTTCAAGGTAATAGCTCTGCTTCCCCAACGCACTAACTTAATAGCATGCTGGTTATTCAGAAGGTAGGAATTCATCAGGCCAGTGCGGACAGTGAAGCCCGACCAACCGACAAACTCCGAAATTCAACTACGAGCTTTTTAACTGCAACAACTTTAATATACGCTATTGGAGCTGGAATTACCGCGGCTGCTGGCACCAGACTTGCCCTCCAA
+
DDDDDIIHIIIIIIIIIIIIIIIIIIIIIIIIIIIIIIIIHIIHHIHIIIIIIIIIIHIIIHIHIIIIIHIIIIIIIIIIHIIIIIIHIIHIIHIIIIIIIIHIIIIIIIIIIIIIIIIIIIIIIIIIIIIIIIIIIIIIIIIIIIIIIIHIIIIIIIIIIIIIIIIIIIIIIIIIIIIIIIGIIIIIIIIIIIIIIIIIIIHIIHHIIIIIIIIIIIIIIIIIIIIIIIIIIIIIIIIIIIIIIHHIIIIIIIIIIIIIIIIIIIIIIIIIIIIIIIIIIIIIIIIIIIIIIIIIIIIIIIIIIIIIIIIIIIIIIIIIIIIIIIIIIIIIIIIIIIIIIIIDDDDD
@HISEQ:969:HM2KJBCX2:2:1102:9155:24644 2:N:0:ACTATGCA
TCACTTGGTGCGCCCAACTATCCCTATTAATCATTACGTCGATTTCCGAAAACCAACAAAATAGAAACGACGTCCTATTCCATTATTCCATGCACGAATATCCAAGCGTGTAAAGCCTGCTTTGAGCACTCTAATTTTTTCAAAGTAAACCTGGCGGCGCCCCAGGACACTCGGTTAAGAGCACCCTGACGCCTCCGCCACACCATTCACGGGCCAATGGGACAGTCGCGCCAAACAGCGGACCGTCCCCTACCCGCCGAGATCCAACTACGAGCTTTTTAACCGCAACAACTTTAATATACGCTATTGGAGCTGGAATTACCGCGGCTGCTGGCACCAGACTTGCCCTCCAA
+
0<BD?GFDFEHCDHHIIHIIFEH@EHHIHHIGEHHEHHEHD<EHIHCHD=C/C0DGH?D1<<G111<?<CCCH0CEHF@HEGF1<CHF@HHCCCG?CHH1D<FHH@EECHHHHHDHHHGHHEHEHEHGBHEHFHIGHIIIIHIIIIHHHHHIIHHDDCIIIIHHIHHGIHIIHIHHGHEEHGIIHHEHHHHHD.DDHH:HHGDGGHHHHDHHEHIHHGEIIIHDIIHHDFCHHFHIIGIIFHIIHHCECECEIHIIIHIIIHEGIHHGHIIIIIIGHIIHHEIHHHIIHHHEIIHGIIHEEIIIIIHHHHHIIHHHHIIHIHIHHHHHFHFHHIHHFHEHIHFIHIIGDADBB
@HISEQ:969:HM2KJBCX2:2:1102:8119:24788 2:N:0:ACTATGCA
TCACTTGGTGCGCCCAACTATCCCTATTAATCATTACGTCAATCCTAGAAACCAACAAAATAGGATCGAACGTCCTATTTCATTATTCCATGCTAATGTATTCAAGCGTTAGCCTGCTTTAAACACTCTAATTTTTTCAAAGTAACAGTCCTGTTTCCCTGCAACACCAAATTAATGACATTACAGTTCTTCAGAAAGGAGGAATCAGCGAAGCCAGTACATACCAGTGGCACGACCAACCTGCTGACCCCGAAATTCAACTACGAGCTTTTTAACTGCAACAACTTTAATATACGCTATTGGAGCTGGAATTACCGCGGCTGCTGGCACCAGACTTGCCCTCCAA
+
DDDDDIIIIIIIIIIIIIIIIIIIIIIIIIIIIIIIIIIIIIIIIIIHIIIIHIIIHIIIHHHIHHIIIIIIIIIIIIIIIIIIIIHHHHHIIIIIIIIIIIIIIIIIIIIIIIIIHIIIIIIIIIIIHHIHHIIIHIIIIIIIIHIIIIIIIIIIIIIIIIIIIIIIIIIIIIIIIIIIIIIIHIIIIIIIIIIIIIIIIIIHHIIIIIIIIIIIIIIIIIIIHIIIIHIIIIIHIIIIIIIIHIIIIIIIIIIIIIIIIIIIIIIIIIIIIIHIIIIIIIIIIIIIIIIIIIIIIIIIIIIIIIIIIIIIIIIIIIIIIIIIIIIIIIIIIIIIIIIIIDDDDD
@HISEQ:969:HM2KJBCX2:2:1102:10327:24812 2:N:0:ACTATGCA
TCACTTGGTGCGCCCAACTATCCCTATTAATCATTACGTGGTCCTAAAACCAACAAAATAGAACCATCGTCCTATTTTATTATTCCATGCTAATGTATTCAAGCAAAAATGCCCGCTTTAAACACTATATTTTTTTCAAAGTAAAAGTCCTAGTTCATTGAAACACCCAAGAGCATCCCAATTCACCAGAAGGTGAGAAATTGGCTACACACCGATTCATGCCCCTAAAGGCATGACCGATATATCCCAATCCCGAAATTCAACTACGAGCTTTTTAACCGCAACAACACTAATATACGCTATTGGAGCTGGAATTACCGCGGCTGCTAACACCAGACTTGCCCTCCAA
+
DD@DDHIIIIHDHIIGIIHIIHHIIIIIIHHHIIIIGHHFGHHGHIIIIIIH@HIIIIHHG@HHIIGHHGHHIIIIIIIIIIHIIIIHEHCEEHFHIIIHIHFIHHGHHHHIIIIIIHIIIIHEIIIIHHHHIIIHHHIIIIHIIHIHGIIIIIIIHHIIFHIHIIIIIIHGHGHHIIIIHHHHHGHIIIIIIIIIIHHIIIIIIHIIHGGIHIIHIIIHIIIIIIIIIIIIIHHHIHHIIIIIHHGGHHEIIIIGIIIIIIIHGHIIIIHIIIIHIIIHIIIIIIIHHHFIIIIIHIIHHIIHIIIIIIIIIIIIIIIIIIIIIIIIIIIHIIIHHHHIIIIIDDDDD
@HISEQ:969:HM2KJBCX2:2:1102:2381:25184 2:N:0:ACTATGCA
TCACTTGGTGCGCCCAACTATCCCTATTAATCATTACGGCGGTTCTAGAAACCAACAAAATAGCACCACGCGTCCTATTTCATTATTCCATTCTAATGTATCCGAGCATACGCCTGCTTTGAACACTCTAATTTTTTCAAGGTAATAGTCCTGGTTCCCCGACACACCCAACAAAGGACATGCCGACTCACCAGAAGGATAGGCCCGGCGTCGGAACAGTGCTCACCCAGAGGGCGGACCGCCCGGCCAGACCCAAAATTCAACTACGAGCTTTTTAACTGCAACAACTTTAATATACGCTATTGGAGCTGGAATTACCGCGGCTGCTGGCACCAGACTTGCCCTCCAA
+
DDDDDIHGFCGHGHEHHHHCFFHHIIIIHHHCFHCGHEDHHD<<DCE<GCG?C1CG1FGEG?@EHHHHH0E//<C<D@EHIIIH@<D1DH11<CGE?FFG@IIHHHIIIHHIIIHHIIHIHIHIHIIIIHHDHHHHIHHIIHIIIHEGIIHHHHHDIIIGIIIIHIHIHIIIHHEHIIIHIIIIIIIIIIIIHIIIIIIIIIIIIIIIIIIIIIIIIIIIGIHIIIIIIGIGIIIIIHIIIIIIGIIHIIIIIHHHIIIHIIIIHHIIIIIIIHHIIIIIIIIHGHGFHIIIIIIIIIIIIIIIIIIIIIIIIIHIIIHHIIHIIIIHHIIIIIIIIHHIIIHHDCDDD
@HISEQ:969:HM2KJBCX2:2:1102:13978:25581 2:N:0:ACTATGCA
TCACTTGGTGCGCCCAACTATCCCTATTAATCATTACGTCAATCCTAGAAACCAACAAAATAGGATCAAACGTCCTATTTCATTATTCCATGCTAATGTATTCAAGCGTTAGCCTGCTTTAAACACTCTAATTTTTTCAAAGTAACAGTCCTGTTTCCCTGCAACACCAAATTAATGACATTACAGTTCTTCAAGAAGGAGGAACCAGTAAAGCCAGTGCATACCAGAGGCACGACCAACCTACTAATCCCGAAATTCAACTACGAGCTTTTTAACTGCAACAACTTTAATATACGCTATTGGAGCTGGAATTACCGCGGCTGCTGGCACCAGACTTGCCCTCCAA
+
DDDDDIIIIIIGHIIHIIIIIIIIIIHIIIIIIIIIIIIIIIIIIIIHGHIIIIIIIIIGHIHHFHIIIIIHGHIIGIIIIIHIIHIHIIGHHHIIIIIIIIIIIIIHIIIHHIIIHIIIIIHIIIIIIIIIIHIIIIIIIIIIIIIIIIIIIIIIIIIIIIIIIIHIIIIHIIIIIIIIIIIIIIIIHHGHIIIIIHIIIIIHIIIIIIIIIIHIIIIIIIIIIIIIIIIIIIIIIIHHHIIHHIIIIIIIIIIIIIIIIIIIIIIIIIIIIIHIIIIHIIIIIIIIIIIIIIIIHIIHHIIIIIIIIIIHIIIIIIIIIIIIIIIIIIIIIIIIIIIIIDDDDD
@HISEQ:969:HM2KJBCX2:2:1102:6743:25945 2:N:0:ACTATGCA
TCACTTGGTGCGCCCATATCCCTATTAATCATTACGGTGGTCCTAGACCAACAAAATAGAACCAACGTCCTATTTTATTATTCCATGCTAATCTATTCAAGCAAAAGCCCGCTTTAAACACTCTAATTTTTTCAAGGTAATGGTTCTGGTTCCCCGACACACCCAATAAAGGACATATCGGCTCACCAGAAGGATAGATCCGACAACAAGACAGTACTCGCCAGAGACGGACCGCCCGGTCAGGCCTAAAATTCAACTACGAGCTTTTTAACTGCAACAACTTTAATATACGCTATTGGAGCTGGAATTACCGCGGCTGCTGGCACCAGACTTGCCCTCCAA
+
DDDDDIH?HHIHCHHIIIHIIHHFHIIIHHIIIHIIIIEHHCHGHHCHHGEEHIIEGHICHEHHHEHHC=CHGIHICHII?GHHIHIDEHHHHIIHHHIEF@FGHHC?<HFCFHHHEHHGGHIIHIHFCGHHFG?HHIIIIHCHFFAEHEDIHGHHIIHHIIIIIIIIIIHHIHHIIHHHHIHHHGIIHIIHGHFHIHHHHFEGIIHIIHEHFCEGDFIIHHIIIHHHDHCHHDECHFHHHHHGHIHIHHHHHHHIIHHHIHEHHIHHGHHHGEHHIIHHCGCCIIIHHHHHGHHHGEIIIIIIIIIIIIIHGGIIHHEEIHEHHIIHEHIHHIIHHD@@@@
@HISEQ:969:HM2KJBCX2:2:1102:20614:25419 2:N:0:ACTATGCA
TCACTTGGTGCGCCCAACTATCCCTATTAATCATTACATCGATCCTAGAAACCAACAAAATAGAATCGGATGTCCTATTTCATTATTCCATGCTAATGTATTCAAGCGTGAGCCTGCTTTAAACACTCTAATTTTTTCAAGGTAACAGTCCTAATTCCCCGTGACACCAAATTAATGGCATTACGGTTCTTTAGAAGGTGAGAAATCAATAATATCAGTACATACCAACGGCATGACCGAAACATTGATCCCGAAATTCAACTACGAGCTTTTTAACTGCAACAACTTTAATATACGCTATTGGAGCTGGAATTACCGCGGCTGCTGGCACCAGACTTGCCCTCCAA
+
DDDDDIIIIIIIIIIIIIIIIIIIIIHIIIIIIIIIIIIIIIIIIIIIIIIIIIIIIIIIIIHIIHIIIIIHIIIIIIIIIIIIIIIHIIIIIHIIIIIIIIHIIIIHHHIIIIIIIHIIHIIIIIIIIIHIHIIGIIHIIIIIIIIIIIIIIHHHIIHIIIIIIIHHIIIIIIIIIIIIIIIIIIIIIIHIIIIIIIIIIIIIIIIIIIIIIIIHIIIIIIIIIIIIHI=IIHIIIIIIIIIHGH<IHIIIIIIIIIIIIIIIIIIIIIIIIIIIIIIIIIIIIIIIIIIIIIIIIIIIHHIIIIIIIIIIIIIIIIIIIIIIIIIIIIIIIIIIIIIIIIDDDDD
@HISEQ:969:HM2KJBCX2:2:1102:10336:26298 2:N:0:ACTATGCA
TCACTTGGTGCGCCCAACTATCCCTATTAATCATTACGTCAATCCTAGAAACCAACAAAATAGGATCAAACGTCCTATTTCATTATTCCATGCTAATGTATTCAAGCGTTAGCCTGCTTTAAACACTCTAATTTTTTCAAAGTAACAGTCCTGTTTCCCTGCAACACCAAATTAATGACATTACAGTTCTTCAAGAAGGAGGAACCAGTAAAGCCAGTACATACCAGAGGCACGACCAACCTACTAATCCCGAAATTCAACTACGAGCTTTTTAACTGCAACAACTTTAATATACGCTATTGGAGCTGGAATTACCGCGGCTGCTGGCACCAGACTTGCCCTCCAA
+
DDDDDHIIIIIIIHHIIIIIIIIIIGHHIHFHIHIIIIIIHIHHIIIHHHHIIIIIIIIIIIHHIHHIIIIIHHIHHGHIIIIIIIIIIIIHHIIIEHHHIHIHIHIHHHIIIHFHHHHIIHGIIIIEIHHHIIIIIIIIIHHIIIIHIIIIHHHHHIIIHIIIIIHIHHHHHIHIHIIIIHIIIIIHHIIIIIIIIIIIHIIIHHIHIIIIIIIIIHIIIFIHIHIHEHHHHIIIHHHHHIHGHHIHHHHIIIIHHIIIIHIIIIIIIIIIIIHIGIIIIIIIIHHIIIIIIIIIIHHG1IIIIIIIIIIIIIIIIIIHIIIIIIIIIIIIIHIHHIIIIDDDDD
@HISEQ:969:HM2KJBCX2:2:1102:9207:26472 2:N:0:ACTATGCA
TCACTTGGTGCGCCCAACTATCCCTATTAATCATTACGGTGATCCTAGAAACCAACAAAATAGAATCATGCCGTCCTATTTTATTATTCCATGCTAATGTATTCAAGCAAAATGCCTGCTTTAAACACTCTAATTTTTTCAAAGTAAAGGTCCTGGTTCCCCGCGACACCCAATTAAGGGCATCGCGGTTCTCCAGAAGGTGAGAAATTGACTACACCAGTTCATACCCCTTAAGGCACGACCGATGTGTTAATCCCGAAATTCAACTACGAGCTTTTTAACTGCAACAACTTTAATATACGCTATTGGAGCTGGAATTACCGCGGCTGCTGGCACCAGACTTGCCCTCCAA
+
DDDDDIIIHHIIIIIIIIIIIIIIIIIIIIIIIIIIIIIIIIIIIIIIIIIIIIIIIIIIIIIGHHIIIGIIIIIIIFIIIIIIIHIIIIIIIIIIIIHIIGIIIIIIIIIIIIIIIIIHIIIIIIIIIIIIIIIIIHIIIIIIIIHHIHGIIHIIHIIIIIHHIIIIIIIIIIIIIIHIIIIIIIIIIIIIIIIIIIIIIIIIIIIIIIIIIIIIIIIIIIIIIIIIIIIIIIIIIIIIIIIIIIIIIIHIIHIIIIIIIIIIIIIIIIIIIIIIIIIIIIIIIIIIIIIIIIIIIIIIIIIIIIIIIIIIIIIIIIIIIIIIIIIIIIIIIIIIIIIIIIIIIIIDDDDD
@HISEQ:969:HM2KJBCX2:2:1102:2564:26569 2:N:0:ACTATGCA
TCACTTGGTGCGCCCAACTATCCCTATTAATCATTACGTCAATCCTAGAAACCAACAAAATAGGATCAAACGTCCTATTTCATTATTCCATGCTAATGTATTCAAGCGTTAGCCTGCTTTAAACACTCTAATTTTTTCAAAGTAACAGTCCTGTTTCCCTGCAACACCAAATTAATGACATTACAGTTCTTCAAGAAGGAGGAACCAGTAAAGCCAGTACATACCAGAGGCACGACCAACCTACTAATCCCGAAATTCAACTACGAGCTTTTTAACTGCAACAACTTTAATATACGCTATTGGAGCTGGAATTACCGCGGCTGCTGGCACCAGACTTGCCCTCCAA
+
DDCDDIIIHEHHHIIIIIIIGIIIIHIIIIIIIIIIIIIIHHIHIIIIIIIHIIIIIFHHHIHHHHFHHIIHIFHHIIIICHIIIIIIHIEHHIIHIIIIIIHIIIIHHIIHHHIHHIIIHHIIIIIHGHHHHHHHHHIIIIHIIIIHHHIIHIIIIEHIHHIHIIHIHIIIIIIIHIHIHHIIIIIIHHHHIIIIIIIIIIIHHHIIIIIIIHHIIIIIIIIIHHIIIIIIIIIIIHHGIIHHHIHHIHGIIIIIIIIHIIIIIIIIIIIIIIHIIIIIIIIIIIIIIIIIIHHIIIIIIIIIIHIIIIIIHHIIIIIIIIIIIIIIIIIIIHHIIIIIIDDDDD
@HISEQ:969:HM2KJBCX2:2:1102:5260:25602 2:N:0:ACTATGCA
TCACTTGGTGCGCCCAACTATCCCTATTAATCATTACGTCGATCCTAGAAACCAACAAAATAGAATCAAACGTCCTATTTCATTATTCCATGCTAATGTATTCAAGCGTACGCCTGCTTTAAACACTCTAATTTTTTCAAAGTAACAGTCCTGATTCCCCACGACACCAAATTAATGACATCGCGGTTCTTCAGAAGGTAGGAACCAATAATGCCAGTACGTACCGAAGCACGACCAACAATTCGATCCCGAAATTCAACTACGAGCTTTTTAACTGCAACAACTTTAATATACGCTATTGGAGCTGGAATTACCGCGGCTGCTGGCACCAGACTTGCCCTCCAA
+
DDADDIIIIIIIIIIIIIIIIIIIIIIIIIHIIIIIIIIIIIIIIIIIIIIIIIIIHIHHIIIIIIIIIIIIHIIIIIIIIHIIIIIIIIIHIIHHIIIIIIIIIHIHHIIIIIIIGHIIIIIIHIIIHIIIIIIIIIIIIHIIIHIIIIHHIIIIIIIHGHIIIIIIIIIHIIIIHIIIIIIIHIIIIIIIIIIIIIIIIIIIIIIHIIIIIIIIIHHHHIIIIIIIIIIHIIIIIIIHIHHHHHIIIIHIIIIIIIIIIIIIIIIIIIIIIIIIIIIIIIHIIIIIIIIIIIIIIIIIIIIIIIIIIIIIIIIIIIIIIIIIIIIIIIIIIIIIIIIIDDDDD
@HISEQ:969:HM2KJBCX2:2:1102:4529:27280 2:N:0:ACTATGCA
TCACTTGGTGCGCCCAACTATCCCTATTAATCATTACGTCAATCCTAGAAACCAACAAAATAGGATCGAACGTCCTATTTCATTATTCCATGCTAATGTATTCAAGCGTTAGCCTGCTTTAAACACTCTAATTTTTTCAAAGTAACAGTCCTGTTTCCCTGCAACACCAAATTAATGACATTACAGTTCTTCAAGAAGGAGGAATCAGTAAAGCCAGTACATACCATTGGCACGACCAACCTACTGACCCCGAAATTCAACTACGAGCTTTTTAACTGCAACAACTTTAATATACGCTATTGGAGCTGGAATTACCGCGGCTGCTGGCACCAGACTTGCCCTCCAA
+
DDDDDIIGHIIIIIIIIIIIHIIIIIIIIIIIIIIIIIIIIIIIIIIIIIIIIIIIIIIIIIIIIIHIIIIIIIIIIIIIIIIIIHIIIIIIIIIIIIIIIIIIIIIIIIIIIIIIIIIIIIIIIIIIIIIIHHIIIIIIIIIIIIIIIIIIIIIIIIIIIIIIIIIIHIIIIIIIIIIIIIIIHIIIIIIIIIIIIIIHHIIIHIIIIIIIIIIIIIIIIIIIIIIIIIIIIIIIIIIIIIHHGIIIIIIIIIIIIIIIIIIIIIIIIIIIIIIIIIIIIIIIIIIIIIIIIIIIIIIHHIIIIIIIIIIIIIIIIIIIIIIIIIIIIIIIIIIIIIIIIDDDDD
@HISEQ:969:HM2KJBCX2:2:1102:4693:27422 2:N:0:ACTATGCA
TCACTTGGTGCGCCCAACTATCCCTATTAATCATTACGTCGATCCTAGAAACCAACAAAATAGGTTCGATCGTCCTATTTCGTTATTCCATGCTAATGTATTCAAGCGCGAGCCTGCTTTAAGCACTCTAATTTTTTCAAAGTAACAGTCCCGTTTCCCCGCAACAACAAATTAATGCCATCACGGTTCTACAAGAGGGAGGGACCAGTGAGGCCAGTGCATACCAGTGGCACGACCGACCTACTGGCCCCGAAATTCAACTACGAGCTTTCTAACTGCAACAACTTTAATATACGCTATTGGAGCTGGAATTACCGCGGCTGCTGGCACCAGACTTGCCCTCCAA
+
DDCDDIIIIIIIIIIIIIIIIIIIIIIIIIIIIIIIIIIIIIIIIIIIIIIIIIIIHIIIIIIIIIIIIIHIIIIIGHIIIIIIIIIIIIIIIIIIIIIIIIIIIIIIIIIIIIIIIIIIIHIIIIIIIIIIIIIIIIIIIIIIIIIIIHIIIIIIIIIIIIIIIIIIIIIHIIIIIHIIIIIIIIIIIIIIIIIIIIIIIIIIIIIIIIIIIIIIIIIIIIIIIIIIIIIIIIIIIIIIIIIHHIIIIIIIIIIIIIIIIIIIIIIIIHD1IIIIIIIIIIIIIIIIIIIIIIIIIIIIIIIIIIIIIIIIIIIIIIIIIIIIIIIIIIIIIIIIIIIIIDDDDD
@HISEQ:969:HM2KJBCX2:2:1102:4802:28106 2:N:0:ACTATGCA
TCACTTGGTGCGCCCAACTATCCCTATTAATCATTACGTCGATCTTAGAAACCAACAAAATAAGATCAAACGTCCTATTTCATTATTCCATGCTAATGTATTCAAGCGAATGCCTGCTTTAAACACTCTAATTTTTTCAAAGTAACAGTCCTGATTTCCCACGACACCAAATTAATGACATCGTGGTTCGTCAGAAGGGAGAAACCGACAGGGCCAGTACACACCAGAGGCGCGACCGACCCGTCGATCCCGAAATTCAACTACGAGCTTTTTAACTGCAACAACTTTAATATACGCTATTGGAGCTGGAATTACCGCGGCTGCTGGCACCAGACTTGCCCTCCAA
+
DDDDDHIIIIIIIIIIIIIIIIIIIIIIIIIIHIIIIIHIIIIIIIIIIIIIIIIIIIIIIIIIIIIIIIIIIIIIIIIIHIIIIIIHIIIHHIHIIIIIIIIIIIIIIIIIIIIIIIHHHIIIIIIIIIIIIIIIHIIIHIIIIIIIIIIIIIIIIIHHIIIIIIIIIIIIIIIIIHIHIIIIHIHIHIHIIIIIIIIIIIIHIIIIIIIIHHIIIIIIIIIIIIIIIIIIIIIIIIIIIIIIHIIIIIIHIIIIIIIIIIIIIIIIHIIIIIIIIIIIIIIHIIIHIIIIIIIIIIIIIIIIIIIIIIIIIIIIIIIIIIIIIIIIIIIIIIIIIIIIIDDDDD
@HISEQ:969:HM2KJBCX2:2:1102:18234:28172 2:N:0:ACTATGCA
TCACTTGGTGCGCCCAACTATCCCTATTAATCATTACGGTGATCCTAGAAACCAACAAAATAGAACCATGCCGTCCTATTCTATTATTCCATGCTAATGTATTCGAGCAAAAATGCCTGCTTTAAACACTCTAATTTTTTCAAGGTAAAGGTCCTGGATCCGCAAGACACCCAATAAAGGACATCAAGTTTCTCCAGAAGGTGAGAAATCAACAGTAACAGTTCATACCCCTTAAGGCATGACCGTCACGTCAATCCCGAAATTCAACTACGAGCTTTTTAACTGCAACAACTTTAATATACGCTATTGGAGCTGGAATTACCGCGGCTGCTGGCACCAGACTTGCCCTCCAA
+
DDDDDIIHHIIIIIIIIIIIIIGIIIIIIIIIIIIIIIIIIHIIIIIIIIIIIIIIIIIIIIHGIIIGIIIHIIIIIIIIIIIIIIIIIIIHEHHHIIIIIGHHHHIIIIHIIIHIHIIIHIIIIIIIIIIIIIHIIIIIIIIHIIIIIIHIIHHHHIGGGGIIIHIIIHHHIHIIIIIIIIHIIIIIIIHIHIIIIIIIIIIIIIIIIIIIIIIIIIHIIIIIIIIIIIIIIIIIIIIIIIIHIIIIIIHFIIIIIIIIIIIIIIIIIHIIIIIIIIIIIHIIIIIIIIIIIIIIIIHHIIIIIIIIIIIIIIIIIIIIIIIIIIIIIIIIIIIIIIIIIIIIIIIIDDDDD
@HISEQ:969:HM2KJBCX2:2:1102:18701:28164 2:N:0:ACTATGCA
TCACTTGGTGCGCCCAACTATCCCTATTAATCATTACGGTGATCCTAGAAACCAACAAAATAGAACCATGCCGTCCTATTCTATTATTCCATGCTAATGTATTCGAGCAAAATGCCTGCTTTAAACACTCTAATTTTTTCAAGGTAAAGGTCCTGGTTCCACATGACACCCAATTAAGGACATCATGCTTCTCCAGAAGGTGAGAAATCAACTGCGACAGTTCATACCCCTTAAGGCACGACCATCACGTCAATCCCGAAATTCAACTACGAGCTTTTTAACTGCAACAACTTTAATATACGCTATTGGAGCTGGAATTACCGCGGCTGCTGGCACCAGACTTGCCCTC
+
@DDBBHHHIHHDHHHIHIHHIFHHHIHIHICHFHIIIHDHEHICEHECHCHE1FCG@FFHHHHIIIHIIHHHG<CEEHHHFC<F1GFGHH@HIIG@HEEHG@DG@@CE@HHHHIGIHHIGHGEHHHIHGHGIHEHCHGCHIIIHIIHG?HHGFGH@FHHIHHIIIIHE@CHEHFHHHH?HHIHDC<HHCCG/F<0HEIHG@FHGCHH@DGCGDGIHG>:1HHCCHEHHCAAEHHEE0/BIHEC<1E<CGFCF<<E<@HFCHEG?HCEC?IIHIHHEHEFD<GGFCCCCGF<11GHHHHC<?<<1HEHEEF<<@EECHGE<CHDHD@F<?CHHH?H?G?GCC@HDD@@<D
@HISEQ:969:HM2KJBCX2:2:1102:13631:27877 2:N:0:ACTATGCA
TCACTTGGTGCGCCCAACTATCCCTATTAATCATTACGTCAATCCTAGAAACCAACAAAATAGGATCAACGTCCTATTTCATTATTCCATGCTAATGTATTCAAGCGCGAGCCTGCTTTAAACACTCTAATTTTTTCAAAGTAACAGTCCTGATTCCCCACCACACCAAACTAATGACATGATGGTTCGTCAGAAGGTAGGAATCAGTAACACCAGTACGTACCGAAGGCACGACCAGCGTACTAATCCCGAAATTCAACTACGAGCTTTTTAACTGCAACAACTTTAATATACGCTATTGGAGCTGGAATTACCGCGGCTGCTGGCACCAGACTTGCCCTCCAA
+
DBDDDIHIHHHIIIIIIHIIIIIIIHIIHHI?GHIIIIIIIIIHHIIIIIIHIHIIIIGIIIIIHIIIIIIIFCHHIHIGEHIIIIIEHHHHIIIIHIIIIHIIIIIIIIIIIHIIIIIIIIIIIHIIIIIIIIIIIIIIIIIIIIIIHIIHIHIHIIHHHIIIHIIIIIIIIIIIIIIIIIIIIHHIIHIIIIIIIHIHFIIIIIIIIIHIIIIIIIIIIIIIIIIIIIIIIIIIIIIIIIHHIHHIHIIIIIHHIIIIIHIIIIIGIIIIIIIIIIIIIIIIIIIIIIIIHIIIIIIIIIIIIIIIIIIIIIIIHIIIIIIIIIIIIIIIIIIIIHHIDDDDD
@HISEQ:969:HM2KJBCX2:2:1102:6389:28997 2:N:0:ACTATGCA
TCACTTGGTGCGCCCAACTATCCCTATTAATCATTACGTCGATCCTAGAAACCAACAAAATAGAATCAAACGTCCTATTTCGTTATTCCATGCTAATGTATTCAAGCGTGAGCCTGCTTTAAACACTCTAATTTTTTCAAAGTAACAGTCCTGATTCCCCATGACACCAAATTAATGACATCATGGTTCGTCAGAAGGTAGGAATCAATAATACCAGTACGTACAATAGCACGACCAATAAATTGATCCCGAAATTCAACTACGAGCTTTTTAACTGCAACAACTTTAATATACGCTATTGGAGCTGGAATTACCGCGGCTGCTGGCACCAGACTTGCCCTCCAA
+
DDDDDHIIIIIIIIIIIIIIIHIIIIIIIIIIIIIIIIIIIIIIIIIIIIIIIIIIIIIIIHHHIIIIGIIIIIIIIIIIIIIIIIIHIIIIIIIIIIIIIIIIIIIIIIIIIIIIHHIIIIIIIIIIIIIHIIIIIIIIIIIIIIIIIIIIIIIIIIIIIIIIIIIIIIIHIIIIIIIIIIIIIIIIIIIIIIIIIIIIIIIIIIIHIIHIHIIIIIIIIIIIIIIIIIIIIIIIIIIIIIIIIIIIIIIIIIIIIIIIIIIIIIIIIIIIIIIIIHIIIIIIIIIIIIIIIIIIIIIIIIIIIIIIHIIIIIIIIIIIIIIIIIIIIIIIIIIIIIIIDDDDD
@HISEQ:969:HM2KJBCX2:2:1102:3895:28184 2:N:0:ACTATGCA
TCACTTGGTGCGCCCAACTATCCCTATTAATCATTACGTCGATCCTAGAAACCAACAAAATAGAATCAAACGTCCTATTTCATTATTCCATGCTAATGTATTCAAGCGTGAGCCTGCTTTAAACACTCTAATTTTTTCAAAGTAACAGTCCTGATTCCTCACAACACCAAATAAATGACATCATGGTTCGTCAGAAGGGAGAAACCGACGATGCCAGTACGTACCGAGGCACGACCAACATGATGGTCCCGAAATTCAACTACGAGCTTTTTAACTGCAGCAACTTTAATATACGCTATTGGAGCTGGAATTACCGCGGCTGCTGGCACCAGACTTGCCCTCCAA
+
DDDDDIIHIIIIIIIIIIIIIIIIIIIIIIIIIIIIIIIIIIIIIIIIIIIIIIIIIIIIIIIIHHIIIIHIIIIIIIIIIIIIIIIHIIIHHIEHHIIIIHHIHIIIHIIIIIIIIIIIIIIIHIIIIIIIIIIIIIIIIIIIIIIIIIIIIIIHIIIIIIIIIIIIIIIIIIIIIIIIIIIHIIIIHIIIIIIIIIIIIIIIIIIIIIIIIIHIIIIIIIIIIIIIIIIIIIIIIIIIIIHHIIIIIIIIIIIIIIIIIIIIIIIIIIIIIIIIIIIIIIIIIIIIIIIIIIIIIIIIIIIIIIIIIIIIIIIIIIIIIIIIIIIIIIIIIIIIIIIIDDDDD
@HISEQ:969:HM2KJBCX2:2:1102:4799:29014 2:N:0:ACTATGCA
TCACTTGGTGCGCCCAACTATCCCTATTAATCATTACGTCGATCCTAGAAACCAACAAAATAGGGTCAAACGTCCTATTTCATTATTCCATGCTAATGTATTCAAGCGTGAGCCTGCTTTAAACACTCTAATTTTTTCAAAGTAACAGTCCTGATTCCCCGCGACACCAAATTAATGACATCACGGATCTTCAGAAGGGAGAAACCAGTGACACCAATGCATACCAAAGGCATGACCAGCGTACTGATCCCGAAATTCAACTACGAGCTTTTTAACTGCAACAACTTTAATATACGCTATTGGAGCTGGAATTACCGCGGCTGCTGGCACCAGACTTGCCCTCCAA
+
DDDDDIIIIHIIIIIGIIIIIIIIIIIIIIIIIIIIIIIIHHIIIIGIIIGIIHIIIIIIIHHIHIIIIIHIHHIIIIIIIIIIFHIIIIIEHIHGHIIIHHHIIIHIIIHIIIHHHHHIIIIIHIIIIIIIIIIIIIIIIIHIIHHIIIIIIIIIIIIIIHIIIIIIIIIIIIHIIIIIHHIHIIIIIIIIIIIIIIIHIIIIIIIIIIIIIIIHIHHIIIIIIIIIIIIIIIIIIIIIIIIHHIIHIIIIIIIIIIIIIIHIIHIIIIIIIGIIIIIIIIIHIIIIIIIIIIIIIIIIIIIIIIIIIIIIIIIIIIIIIIIIIIIIIIIIIIIIIIIIIDDDDD
@HISEQ:969:HM2KJBCX2:2:1102:5499:29899 2:N:0:ACTATGCA
TCACTTGGTGCGCCCAACTATCCCTATTAATCATTACGGTGATCCTAGAAACCAACAAAATAGAATCATGCCGTCCTATTTTATTATTCCATGCTAATGTATTCAAGCAAAATGCCTGCTTTAAACACTCTAATTTTTTCAAAGTAAAGGTCCTGGTTCCCCGCGTCACCCAATTAAGGACAGCGCGGTTCTCCAGAAGGTGAGAAATTGACTACACCAGTTCATACCCCTTAAGGCACGACCGATGTGTCAATCCCGAAATTCAACTACGAGCTTTTTAACTGCAACAACTTTAATATACGCTATTGGAGCTGGAATTACCGCGGCTGCTGGCACCAGACTTGCCCTCCAA
+
0@0@DG1DGHCCE0/<@0FH?H@@F@@GC@HE?HEHICCC<D@@DGCHGEHE1CF=HIEE@EGHHFHIH1DC<<<EC@F<D?<DECCCFHEHHHF@F<G1G1EEHIHIIIEHGEHGG@FEGG@GFEHGGHH@CHHC@GEGC?CGDFHE?HHHHFCFFHIGHH=GCIHEDEHHIHHHH@C8CHIHCCHHHGIIHIIIIHEG<HEHFIIIIIIIHHGAHIHHIHIGHHIIIIIIIIIIHCECEEGHEHIIIHGCIIIHGGHFEHHIIIIIHIHEHH?IHIIHHIIHHEGG?HHHH@HIIHG0HIHHIIHHHFIHIIIIIIGIIIIIIGIIIIIIIIIIIIIIHHIIHFH@DDD0
@HISEQ:969:HM2KJBCX2:2:1102:3605:29705 2:N:0:ACTATGCA
TCACTTGGTGCGCCCAACTATCCCTATTAATCATTACGTCAACCCTAGAAACCAACAAAATAGGATCAAACGTCCTATTTTATTATTCCATGCTAATGTATTCAAGCGTTAGCCTGCTTTAAACACTCTAATTTTTTCAAAGTAACAGTCCTGTTTCCCCGCAACACCAAATTAATGGCATCACGGTTCTTCAAGAAGGAGGAATCAGCGAGGCCAGTGCATACCATTGGCACGACCAACCTGCTGACCCCGAAATTCAACTACGAGCTTTTTAACTGCAACAACTTTAATATACGCTATTGGAGCTGGAATTACCGCGGCTGCTGGCACCAGACTTGCCCTCCAA
+
DDDCDIIIHIHIHHIIIHIIHIIIIIIIIIIIIIIIIIIIIIIHIHIIIIIHIIIIIIIHIIIHIIIIIHIIHHHHIIIIIIIFIIIIGIIIHIIIIIIIIIIIIGIIIIIIIIIIIIIIIIHIHIIHHIIIIIIIIIIIIIIIIIIIIHIHHIIIIIIIIIIIIIIIIIIIIIIIIIIIIIIIIIIIIIIIIIIIIIIIIHIIHIIIIIIIIIIIIIIIIIIIIIIIIIIIIIIIIIHIIIIIHIHIHIIIIIIIIIIIIIIIIIHIIIIHHIHIIIIIIIIIIIIIIIIIIIIIIIIIIIIIIIIIIIIIIIIIIIIIIIIIIIIIIIIIIIIIIIIIIDDDDD
@HISEQ:969:HM2KJBCX2:2:1102:3590:30191 2:N:0:ACTATGCA
TCACTTGGTGCGCCCAACTATCCCTATTAATCATTACGTCAATCCTAGAAACCAACAAAATAGGATCGAACGTCCTATTTCATTATTCCATGCTAATGTATTCAAGCGTTAGCCTGCTTTAAACACTCTAATTTTTTCAAAGTAACAGTCCTGTTTCCCTGCAACACCAAATTAATGACATTACAGTTCTTCAGAAAGGAGGAATCAGCGAAGCCAGTTCATACCAGTGGCACGACCAACCTGCTGACCCCGAAATTCAACTACGAGCTTTTTAACTGCAACAACTTTAATATACGCTATTGGAGCTGGAATTACCGCGGCTGCTGGCACCAGACTTGCCCTCCAA
+
DDDDDHHHHHGHHHIIIHIIIIIIIIIIIGIIHIHHIHHHGHIHHFHIHHHIIHIHHIIIIIHHIIIIICHHFGIIGIIHIIIIHIIFHHIIHIIIIIIIIHHHHIHHIHHHFHHHHHHHHHIIHIIIHHIIIHFHHHHFHIIIIHHGHIIIHIHHIHHGHHFIIIIIHHHIIIIIHIIIHIIIIGHGHHIIIIIIIHIIIIIIIIII<IIHIIIHIIIIIIIIIIIIIHIIIIIIIIIIIIHHFIGIIIIIIIIIIIIIIIIIIIHIIIIHHGHIIIIIIIIIIIIIIIIIIIIGIIIGHIIIHHIIIIIIIIIIIIIHIIIIIIHIIIIIIIIHIIHIIDDDDC
@HISEQ:969:HM2KJBCX2:2:1102:18151:29822 2:N:0:ACTATGCA
TCACTTGGTGCGCCCAACTATCCCTATTAATCATTACGGTGATTCAGAAACCAACAAAACAGGACCACCGTCCTATTCTATTATTCCATGCTAATGTATTCAGACGTAAGCCTGCTTTGAACACTCTAATTTTTTCAAGGTAAAGGTCCTGGTTTCCCACCACGCTAAATTAATAACATGATAGTTCCCCAGAAGGTAGAAATTCTACACACCAGTACAGACTTGTTAGCCCGACCAGCGGTAGAATCCCGAAATTCAACTACGAGCTTTTTAACTGCAACAACTTTAATATACGCTATTGGAGCTGGAATTACCGCGGCTGCTGGCACCAGACTTGCCCTCCAA
+
CDDDDIIGHIIIIIIIIIIIIIIIIIIIIIGIIIIIIIHHIIIIIIIIIIHIIIIIGGIIIHHHHIIIIIIHGHIIIIIIHIIHHHHHIIIIIIIHHIIIIHHHHIHIHIHIIIIHIIIIIIIIIHIIIHHIIIIIIHIIIIHIIGGHIIHHIIIIIIIIIIIGIIIIHGHIHIIIIIIIIIIHHHHHEIIIIIIIIIIHIIHIIIIIIHIIIIIIIIIIIIIIIIIIIIIIIIIIIIIIIHHFIIIIHIIIIIIIIIIIIIIIIIIIIIIIIIIIIIIIIIHIIIIIIIIIIIIIIIIIIIIIIIIIIIIIIIIIIIIIIIIIIIIIIIIIIIIIIIIIDDDDD
@HISEQ:969:HM2KJBCX2:2:1102:3887:31333 2:N:0:ACTATGCA
TCACTTGGTGCGCCCAACTATCCCTATTAATCATTACATCGATCCTAGAAACCAACAAAATAGAATCGGATGTCCTATTTCATTATTCCATGCTAATGTATTCAAGCGTAAGCTTGCTTTAAACACTCTAATTTTTTCAAGGTAACAGTCCTAATTCCCCATAACATCAAATAAATGACATTATGGTTCTTTAGAAGGTGAGAACCAATAAAACCAGTACATACCAAGGCATGACCGATTCCTTGATCCCGAAATTCAACTACGAGCTTTTTAACTGCAACAACTTTAATATACGCTATTGGAGCTGGAATTACCGCGGCTGCTGGCACCAGACTTGCCCTCCAA
+
DDADDIIIIIIIIIIIIIIIIIIIHIIIIIIIIIIIIIIIIHIIHIIIIIIIIHIIHHIHIIHHIIIHHIIIIHIIIIIIIIIIIIIGHHIIIIHIIIIIIIIIHHIIIIIIIIIIIIIIIIIHGHHHIIIIHIIIIIIIIIIIIIHIHHIIIIHIHGIIIIIIIIIIIIIIIIIIIIIIIIIIIIIIIIIIIIIIIIIIIIIIIIIIIIIIIIIIIIIIIIIIIIIIIIIIIIIIIIIIIIHHIIIIIIIIIIIIIHIIIIIIIIIIIIIIIIIIIIIIIIIIIIIIIIIIIIIIIIIIIIIIIIIIIIIIIIIIIIIIIIIIIIIIIIIIIIHIIIIIDDDDD
@HISEQ:969:HM2KJBCX2:2:1102:11719:32725 2:N:0:ACTATGCA
TCACTTGGTGCGCCCAACTATCCCTATTAATCATTACGTCGATCCTAGAAACCAACAAAATAGAATCAAACGTCCTATTTCGTTATTCCATGCTAATGTATTCAAGCGTGAGCCTGCTTTAAACACTCTAATTTTTTCAAAGTAACAGTCCTGATTCCCCATGACACCAAATTAATGACATCATGGTTCGTCAGAAGGTAGGAATCAATAATACCAGTACGTACAATAGCACGACCAATAAATTGATCCCGAAATTCAACTACGAGCTTTTTAACTGCAACAACTTTAATATACGCTATTGGAGCTGGAATTACCGCGGCTGCTGGCACCAGACTTGCCCTCCAA
+
DDCDDIIIIIIIIIIIIIIIHIIIIIIIIHIIIIIIIIIIGIIIIIIIIIIIIIIIIIIIIIIHIIIIHIIIHHIIIIIIHIIHIHHEHHIIHIIIHGIIHIIIIIIHHHIHIIIHIHHIHHIIIIIIHIIIIIHHIIGIIIHHHIIIIIIIHIIHIIIIIIIIIIIIIHIIIIIIIIHIIIIIIIIIIIIIIIIIIIIIIIIIIIIIIIIIIIIIIIIIIIIHIIIIIHIIIIIIIIIIIIIHIHIHIIIIIIIIIIIIHIIIIIIIIIIIIIGIIIIIIIIIIIIIIIIIIIIIIIIIIIIIIIIIIIIIIIIIIIIIIIIIIIIIIIIIIIIIIIIIDDDDD
@HISEQ:969:HM2KJBCX2:2:1102:21265:32636 2:N:0:ACTATGCA
TCACTTGGTGCGCCCAACTATCCCTATTAATCATTACGTCGATCCTAGAAACCAACAAAATAGGTTCGATCGTCCTATTTCGTTATTCCATGCTAATGTATTCAAGCGCGAGCCTGCTTTAAGCACTCTAATTTTTTCAAAGTAACAGTCCTGTTTCCCCGCAACAACAAATTAATGCCATCACGGTTCTGCAAGAGGGAGGGACCAGTGAGGCCAGTGCATACCAGTGGCACGACCAACCTACTGGCCCCGAAATTCAACTACGAGCTTTTTAACTGCAACAACTTTAATATACGCTATTGGAGCTGGAATTACCGCGGCTGCTGGCACCAGACTTGCCCTCCAA
+
<@D@@EFHCHEHCCDHHHGG@HHEEHHEGH?HC@FFEED@CE1GHHFHGHFHEHIHCEFHHC@HDHFHHCHC<C@=?1D1DHC?EE1DCFEH?1DCCG@F?IHHEHHDCHHH?HGFHGFGHHIIIHHIIIFHHHHCHFCHGHHEFHHIHHHFFFHDIIIIIHHHGGHFHIGHGHIHGIHHEHCHGEGIIHIIIIGIIHEHFHIIIIIGHFFIIIHGIHIGHHEHGCIGHHHIIHGHHEHGHHGGCHIFIGHHCEGHHHHHHECHGCFHHHHHD?DIIHHEHGGCHHHHHEHEHGIHHHHHIIHGHIHGIIIIIIIIIIIHIHHHHIIIHIIIHGHIIIIIIDDDDD
@HISEQ:969:HM2KJBCX2:2:1102:6539:33000 2:N:0:ACTATGCA
TCACTTGGTGCGCCCAACTATCCCTATTAATCATTACGTCGATCCTAGAAACCAACAAAATAGGTTCGATCGTCCTATTTCGTTATTCCATGCTAATGTATTCAAGCGCGAGCCTGCTTTAAGCACTCTAATTTTTTCAAAGTAACAGTCCTGTTTCCCCGCAACAACAAATTAATGCCATCACGGTTCTACAAGAAGGAGGGACCAGTGAGGCCAGTGCATACCAGTGGCACGACCAACCTACTGGCCCCGAAATTCAACTACGAGCTTTTTAACTGCAACAACTTTAATATACGCTATTGGAGCTGGAATTACCGCGGCTGCTGGCACCAGACTTGCCCTCCAA
+
DCDCDIIIIIHIDHIIIIIIHIIIIIIIIIIIIIIIIIIIIIIIHIIIIIIIIIHHHIIIIIHIHIIIGIIIIIIIIIIIIIIIIIIIIIIIIIIIIIIIIIIIIIIIIIIIIIIIIIIIIIIIIIIIIIIIIIIIHIIIIIIIIIIIIIIIIIIIIIIIIIIIIIIIIIIIIIIIIHIIIIIIIIIHIIIIIIIHIIIIIIIIIIIIIIIIIIIIIIHIIIIIIGIIIIIIIIIIIIIIIIIHIIIHIIIIIIIHIIIHIIIIIIIIIIIIIIIIIIIIIIIIHHIIIIIIIIIIIIIIIIIIIIIIIIIIIIIIIIIIIIIIIIIIIIIIIIIIIIIIIDDDDD
@HISEQ:969:HM2KJBCX2:2:1102:3479:32208 2:N:0:ACTATGCA
TCACTTGGTGCGCCCAACTATCCCTATTAATCATTACGGTGATCCTAGAAACCAACAAAATAGAACCATGCCGTCCTATTCTATTATTCCATGCTAATGTATTCGAGCAAAAATGCCTGCTTTAAACACTCTAATTTTTTCAAGGTAAAGGTCCTGGATCCGCAAGACACCCAATTAAGGACATCAAGTTTCTCCAGAAGGTGAGAAATCAACAGCGACAGTTCATACCCCTTAAGGCATGACCATCACGTCAATCCCGAAATTCAACTACGAGCTTTTTAACTGCAACAACTTTAATATACGCTATTGGAGCTGGAATTACCGCGGCTGCTGGCACCAGACTTGCCCTCCAA
+
DDDDDIIIIIIIIIIIIIIIIIIIIIIIIIIIIIIIIIIIIIIIIIIHHHIHIGIIIIIIHIIIGIIIIIIGIIIIIHHHIIIIIIIIIHHIIIIIGIIIIEHHIIIIIIIIIHIIIIIIIHIIIHHHIIIIIHHHIIIIIIIIIIIHIIIIIIIHIHIIIHIIIIIIIIIIIIIHIIIIIIHIIIIIIIHIIIIIIIIIIIIIIIIIIIHIIIIIIIIIIIIIIIIIIIIIIIIIIIIIIIIIIIIIIIHGIIIIIIIIIIIIIIIIHFIIIHIIIIIIIIIIIIIIIIIIIIIIIIIIIIIIIIIIIIIIIIIIIIIIIIIIIIIIIIIIIIIIIIIIIIIIIIIIDDDDD
@HISEQ:969:HM2KJBCX2:2:1102:17084:32270 2:N:0:ACTATGCA
TCACTTGGTGCGCCCAACTATCCCTATTAATCATTACGTCGATCCTAGAAACCAACAAAATAGGGTCAAACGTCCTATTTCATTATTCCATGCTAATGTATTCAAGCGTGTGCCTGCTTTAAACACTCTAATTTTTTCAAAGTAACGGTCCTGATTCCCCATGACACCAAATTAATGACATCACAGTTCGTCAGAAGGTAGAAATCAATAATACCAGTGCATACCAGAGGCACGACCAATATATTGATCCCGAAATTCAACTACGAGCTTTTTAACTGCAACAACTTTAATATACGCTATTGGAGCTGGAATTACCGCGGCTGCTGGCACCAGACTTGCCCTCCAA
+
DDDDCIIIIIIIIIIIIIHHHHIIIIIIHHHIIIIIHHHIIIIIIIFHIIHIIIIIHIHHIHHHHHIIIIIHHHIIIIIIIIIIGIIIIIHHIIHIIIIIIIIIIIIIIIIIIIIHIHIIIIIIIIIIIIHHIIIIHIHHIIIIIIIIIIIIIIIIIIHIIIIIIIGIIIIHHIIIHHHIIIIIIIHDDIHHIIIIIIHIIIIIIIIIIIIIIIIIIIIIIIIIIIIIIIIHIIIIIIIIIIIHHIIIIIIIIIIIIIIIIIIIIIIIIIIIIIIIIGIIIIIIIIIIIIIIIIHIHHHHGIIIIIIIIIIIIIIIIIIIIIIIIIIIIIIIIIIIIGIIIDDDDD
@HISEQ:969:HM2KJBCX2:2:1102:13440:33251 2:N:0:ACTATGCA
TCACTTGGTGCGCCCAACTATCCCTATTAATCATTACGGTGATCCTAGAAACCAACGAAATAGAATCAGTCCGTCCTATTTCATTATTCCATGCTAATGTATTCAGACGATAGTCTGCTTTAAACACTCTAATTTTTTCAAAGTAACAGTCCTGATTTCCCATCACACCAAATAAATGGCATGAAAGTTCCTCAGAAGGTAGAGATCCATCTCACCAGTACAGACAATTAAGCCTGACCAATGGGTAGACCCCGAAGTTCAACTACGAGCTTTTTAACTGCAACAACTTTAATATACGCTATTGGAGCTGGAATTACCGCGGCTGCTGGCACCAGACTTGCCCTCCAA
+
DDDDDIIIIIICHIHIIIIIIIIIIIIIIIIIIIIIIIIIIIIIIIIIIIIIIIIIIGHHIIIIIIIIIIIGIHIIIIIIIIIIIIIIIIIIIIHHHIIIIIIIHHIIIIIIIIIIIIIIIIHIIIIIIIIIIIIIHIIIIIIIIIIIIIIIIIIIIIGIIIIIIIIIIHHIHIIIIIIIIIIIIIIIIIIIIIIIIIIHIIIIIIIIIHIHIIIIIIIIIIIIIIIIIIIIHHIIIIIIIIHIHGHIIHIIIIIIIIHIIIIIIIIIIIIIIIIIIIIIIIIIIIHIHIIIIIIIIIIHIIIIIIIIIIGIIIIIIIIIIIIIIIIIIIIIIIIIIIIIIIIDDDDD
@HISEQ:969:HM2KJBCX2:2:1102:17751:33374 2:N:0:ACTATGCA
TCACTTGGTGCGCCCAACTATCCCTATTAATCATTACGTCAATCCTAGAAACCAACAAAATAGGGTCGAACGTCCTATTTCATTATTCCATGCTAATGTATTCAAGCGTTAGCCTGCTTTAAACACTCTAATTTTTTCAAAGTAACAGTCCTGTTTCCCTGCAACACCAAATTAATGGCATTACAGTTCTTCAGAAAGGAGGAATCAGCGAAGCCAGTTCATACCAGTGGCACGACCAACCTGCTGACCCCGAAATTCAACTACGAGCTTTTTAACTGCAACAACTTTAATATACGCTATTGGAGCTGGAATTACCGCGGCTGCTGGCACCAGACTTGCCCTCCAA
+
DDDDDIHIIIIHIIIGHHIIHIIIIIIHIIIIIIIIIGHIIIIIIIIIHIIIIIIIIGIIIIIIHHHIIIHIHIIIHHHIHIIIIIIIGIHIHHIIIIIIHHHHIIIIIIIIIIIHGIHHHHIHIHIIIIIIIIHIIIHHHIIIIIIIHHHFIIIHIHIIIHIIIIIIHHHIGIIIIIIIHIIIIHHIIIIIIIIIIIIIIIIIIIIIIIIIIIIIIIIIIHIIIIIIIIIIIIIIIIIIIIIHGHFGHGIIIIIGIIIIIIIIIIIIHIHIIIIIIIIIIIIIIIIIIIIIIIIIIHIIIIIIIIIIIIIIIIIIIIHIIIIIIHIIIIIIHIIIIIIIIDDDDD
@HISEQ:969:HM2KJBCX2:2:1102:13634:32495 2:N:0:ACTATGCA
TCACTTGGTGCGCCCAACTATCCCTATTAATCATTACGGTGGTCCTAGACCAACAAAATAGAACCAACGTCCTATTCTATTATTCCATGCTAATCTATTCAAGCAAAAGCCCGCTTTAAACACTCTAATTTTTTCAAGGTAATGGTCCTGGTTCCCCGACACACCCAATAAAGGGCATACCGGCTCACCAGAAGGATAGACCCGACAACAGACAGTACTCGCCAGAGACGGACCGCCCGGTCAGGTCTAAAATTCAACTACGAGCTTTTTAACTGCAACAACTTTAATATACGCTATTGGAGCTGGAATTACCGCGGCTGCTGGCACCAGACTTGCCCTCCAA
+
D@BD@1@1DEHICECG?GEFH111<<EFCCCFCEGCHCCGHDHHIEHHFHHIHCHCFCHCHIEHHCFEE<<EHEHHHHEGEFEHE<<<1<CFGHFHHHHHI@D?EHHCE1C@?IIIIHHHHFHHGHIIIIHIHHGIIHHHHHIIHHHGGHCHHIEHHIHIIHHHHIHHIIEHCFEHFHHHGEHHEFC:IHHHHGHHHHCEIHHHDHG<FG<FHGEGHHIHGIIHFHIHIHHGIGIIHC@EEHHHEECHHIHIHHIIHHGCHE?HIHFIHCHIIIIIIHGFFH?HEIHIHHGHHHHHIHEHHEIIIIIIIIIIIHDCHGIIHHC1HIHHIHHIGIIIGHDD@D@
@HISEQ:969:HM2KJBCX2:2:1102:10634:32790 2:N:0:ACTATGCA
TCACTTGGTGCGCCCAACTATCCCTATTAATCATTACGTCGATCCTAGAAACCAACAAAATAGGGTCAAACGTCCTATTTCATTATTCCATGCTAATGTATTCAAGCGTGTGCCTGCTTTAAACACTCTAATTTTTTCAAAGTAACAGTCCTGATTCCCTATGACACCAAATTAATGACATCACAGTTCGTCAGAAGGTAGAAATCAATGATACCAGTTCATACCGGAGGCACGACCAATATATTGATCCCGAAATTCAACTACGAGCTTTTTAACTGCAACAACTTTAATATACGCTATTGGAGCTGGAATTACCGCGGCTGCTGGCACCAGACTTGCCCTCCAA
+
DDDDDIIIIIHIHIIIIIIIIIIIIIIIIIIIIIIIHIIHIIIIHIIIIIIHIIIIIIIGHHHEHIHHIIIIIGHIIHIIGIIIIIIIIIIIIIIIIIIIIIIIIHIIIIIIIIIIIIIIIIIIHHHIIIIIIIIIIIIIIIIIIIIIIIIIIIIIIIHIIIIIIIIIIIIIIHIIIIIIIIIIIIIIIIHIIIIIIIIIIIIIIIIIIGIIIIIIIIIIIIIIIIIIIIIIIIIIIIHIIIIIHIIIIIIIIIIIIIIIIIIIIIIIIIIIIIIIIHIIIIIIIIIIIIIIIIIIIIIHGIIIIIIIIIIIIIIIIIIIIIIIIIIIIHIIIIIIIIIIIDDDDD
@HISEQ:969:HM2KJBCX2:2:1102:11099:34616 2:N:0:ACTATGCA
TCACTTGGTGCGCCCAACTATCCCTATTAATCATTACGGTGATCCTAGAAACCAACGAAATAGAATCAGTCCGTCCTATTTCATTATTCCATGCTAATGTATTCAGACGTTAGCCTGCTTTAAACACTCTAATTTTTTCAAAGTAACAGTCCTGATTTCCCATCACACCAAATGAATGGCATGAAAGTTCCTCAGAAGGTAGAGATTCATCTCACCAGTGCAGACAATTAAGCCTGACCAATGGGTAAACCCCGAAGTTCAACTACGAGCTTTTTAACTGCAACAACTTTAATATACGCTATTGGAGCTGGAATTACCGCGGCTGCTGGCACCAGACTTGCCCTCCAA
+
DDDDDIIIIIIIIIIIIIIIIIIIIIIIIIIIIIIIIIIIHIIIIIIIHIIIHHIIIIHHHIIIIIIIIIHHHIIIIIIIIIIIIIIIIIIIIGIIIIIIIIIIIIIIIIIIIHHIIIIIIIIHIIIIIIIIIIIIIIIIIIIIIIIIIIIIIIIIIIIIIIIIIIIIIIIIIIIIIIIIIIIIIIIIIIIIIIIIIIIIIIIIIIIIIIIIIIIIIIIIIIIIIIIIIIIIIIIIIIIIIIIIIIGIIIIIIIIIIIIIIIIIIIIIIIIIIIIIIIIIIIIIIIIIIIIIIIIIIIIIIIIIIIIIIIIIIIIIIIIIIIIIIIIIIIIIIIIIIIIIIIIDDDDD
@HISEQ:969:HM2KJBCX2:2:1102:15765:35751 2:N:0:ACTATGCA
TCACTTGGTGCGCCCAACTATCCCTATTAATCATTACATCGATCCTAGAAACCAACAAAATAGAATCGGATGTCCTATTTCATTATTCCATGCTAATGTATTCAAGCGTGAGCCTGCTTTAAACACTCTAATTTTTTCAAGGTAACAGTCCTAATTCCCCGTGACACCAAATTAATGGCATTACGGTTCTTTAGAAGGTGAGAAATCAATAATATCAGTACATACCAACGGCATGACCGAAACATTGATCCCGAAATTCAACTACGAGCTTTTTAACTGCAACAACTTTAATATACGCTATTGGAGCTGGAATTACCGCGGCTGCTGGCACCAGACTTGCCCTCCAA
+
DDDCDIIHIGIIDFHHIIIIHIIIIIIIIIIHIIIIIIIHHIIIIIIIIHIIIGHIHHIEHIIIHHCEHHIIIHIIIIIIIIIIHIIIIEHHHHHIHIIIHHIIHHGIIIIIIHIIHIIHHIIIHIIIIIIIIIIIHHHHHHHHIIIHIIIIIIHIHHIDHIHIIIHHIIIHIIIIIIIIIIIIIIIIIIIIIIIIIIIIIIIIIIIIIIIHIHHIIIHIIIIIIIIIIIIIIIIIIIIIIIGIHDIIIIIIIIIIIIIIIIIIIIIIIIIIIIIHIIIIIIIIIIIIIIIIIIIIIIHIHHIIIIIIIIIIIIIIIIIIIIIIIIIIIIIIIIIIIIIIIIDDDDD
@HISEQ:969:HM2KJBCX2:2:1102:10752:34937 2:N:0:ACTATGCA
TCACTTGGTGCGCCCAACTATCCCTATTAATCATTACGTCAATCCTAGAAACCAACAAAATAGGATCGTCGTCCTATTTCATTATTCCATGCTAATGTATTCGAGCAAAAATGCCTGCTTTAAACACTCTAATTTTTTCAAGGTAAAGGTCCTGGATCCGCAAGACACCCAATAAAGGACATCAAGTTTCTCCAGAAGGTGAGAAATCAACAGTAACAGTTCATACCCCTTAAGGCATGACCATCACGTCAATCCCGAAATTCAACTACGAGCTTTTTAACTGCAACAACTTTAATATACGCTATTGGAGCTGGAATTACCGCGGCTGCTGGCACCAGACTTGCCCTCCAA
+
<<0DDFFHH<1CEHHHHDHHIHIIIIIIIIIHIIIHIHFHEHEHHIIEHIIIIIIIHHIIHIIIIHH@1DHHIHIIHHHHHIEHIGHIIIGHIFFHHEHHHHFGHEGHHHF?DB1?61<A@D@HH&<BF@CFFGEGIHG@A811HHF2(<GEFB'<HDFHECD#DGGF/HF/CIHHDHF<C@>?C//CH?FC?EHECEG0FHHEHH?HIIIIGHIFD<1@EED<<E@=F<?IHHCHHAGHHGD1<10</?IIHIIIIIIIHIIIIIHHIIIIIIIIIIIIIIIIIIIIHIHHHIHIIIHIIIHIIIIIIIIIIIIIIHIIIIIIIIIIIIIIIIIIIIIIIIIIIIDDDDD
@HISEQ:969:HM2KJBCX2:2:1102:2830:36035 2:N:0:ACTATGCA
TCACTTGGTGCGCCCAACTATCCCTATTAATCATTACGTCGATCCTAGAAACCAACAAAATAGGATTAACGTCCTATTTCATTATTCCATGCTAATGTATTCAAGCGTTAGCCTGCTTTAAACACTCTAATTTTTTCAAAGTAACAGTCCTGATTTCCCGCAACACCAAATTAATGACATCACGGTTCGTCAAGAAGGAGGAATCAGTAAAGCCAGTACATACCGAAGGCATGACCAACTTACTAACCCCGAAATTCAACTACGAGCTTTTTAACTGCAACAACTTTAATATACGCTATTGGAGCTGGAATTACCGCGGCTGCTGGCACCAGACTTGCCCTCCAA
+
DDDDDIIIIIIIIIIIIIIIIIIGIIIIHIIIIIIIHIIIIIIIIIIIIIIIIIIHIIIIIIIHIHIIIIIHIIIIIIIIIIIIIIIHIIIIIIIIIIIIIIIIIIIIIIIIIIIIIHIIIIIIIIHIIIIIIIHHIIIIIIIIIIIIIIIIIIIIIIIHIIIIIIIIIIIIIIIIHIIIIIIIIIIIIIHIIIIIIIIIIIIIIIIHHIIIIIIIIIIIIIIIIIIIIIIIIIIIIIIIIIHHIHIIIIIIIIIIIIIIIIIIIIIIIIIIIHIIIIIIIIIHHHHIIIIIIIIIIIIIIIIIIIIIIIIIIIIIIIIIIIIIIIIIIIIIIIIIIIIIDDDDD
@HISEQ:969:HM2KJBCX2:2:1102:17860:36487 2:N:0:ACTATGCA
TCACTTGGTGCGCCCAACTATCCCTATTAATCATTACGTCGATCCTAGAAACCAACAAAATAGAATCAAACGTCCTATTTCATTATTCCATGCTAATGTATTCAAGCGTGAGCCTGCTTTAAACACTCTAATTTTTTCAAAGTAACAGTCCTGATTCCTCACAACACCAAATAAATGACATCATGGTTCGTCAGAAGGGAGAAACCGACGATGCCAGTACGTACCGAGGCACGACCAACATGATGGTCCCGAAATTCAACTACGAGCTTTTTAACTGCAGCAACTTTAATATACGCTATTGGAGCTGGAATTACCGCGGCTGCTGGCACCAGACTTGCCCTCCAA
+
DDDDDIHIIIHIIIHIIIIIIIIIIIIIIIIIIIIIIIIIIIIHIIIIIIIIIIIIIIIIIIIIIIIIIIIIIIIIIIIHIIIIIIIIIIIIIIIIIIIIIIIIIHIHIHIIIIIIIHIIIIIIIIIIIIIIIIIHIIIIIHIHIIIIIIIIIIIIHHIIIIIIIHIIIIIIIIIIHIIIIHIIIIIIIIIIIIIIIIIIIIIIIIIIIIIIIIIIIIIIIIIIIIIIIIIIIIIIIIIIIIHGIIIIIIIIIIIIIIIIHIIIIIIIIIIIIIIIIIIIIIIIHIIIIIIIIIIIIIIIIIIIIIIIIIIIIIIIIIIIIIIIIIIIIIIIIIIIIIIIDDDDD
@HISEQ:969:HM2KJBCX2:2:1102:4600:37206 2:N:0:ACTATGCA
TCACTTGGTGCGCCCAACTATCCCTATTAATCATTACGGTGATCCTAGAAACCAACAAAATAGAACCATGCGTCCTATTTCATTATTCCATGCTAATGTATTCAGGCAATAGCCTGCTTTAAGCACTCTAATTTTTTCAAGGTAACAGTCCTGCTTCCCCAACGCACCAAATTAATGGCATGCTAGTTATTCAGAAGGTAGGAATCCATCACGCCAGTACAGACCCAAAAGCCCGACCAACGGATAAATCCCGAAATTCAACTACGAGCTTTTTAACTGCAACAACTTTAATATACGCTATTGGAGCTGGAATTACCGCGGCTGCTGGCACCAGACTTGCCCTCCAA
+
DDDDDIIIIHIIIHIIIIIIIIIIIIIIIIIIIIIIIIGIIIIIIIIIIHIIIIIIIHIIIIHIHIIIIIIIIHIIIIIIIIIIIIIIIIIIIIIEGHHIIIHHIIIHIIIIIIIHIHHIHIIIIIIIIIIHHIIIIIIIIIIIHHHIIIIIIIIHHIIIIHIHIHIEIIIIIIIIIIIIIIIIIIIIIIIIIIHHIIIIIIIIIIIIIIIIIIIIIIIIIIIIIIIIHIIIIIIIIIIIIIIIHFIIIIIIIIIIIIIGIIIIIIIIIIIIIIIIIIIIIIIIHIIIIIIIHIIIIIIIIIIIIIIIIIIIIIIIIIIIIIIIIIIIIIIIIIIIIIIIIIDDDDD
@HISEQ:969:HM2KJBCX2:2:1102:20689:36584 2:N:0:ACTATGCA
TCACTTGGTGCGCCCAACTATCCCTATTAATCATTACGGTGATCCTAGAAACCAACAAAATAGAACCATGCCGTCCTATTCTATTATTCCATGCTAATGTATTCGAGCAAAAATGCCTGCTTTAAACACTCTAATTTTTTCAAGGTAAAGGTCCTGGATCCGCAAGACACCCAAATAAAGGACATCAAGTTTCTCCAGAAGGTGAGAAATCAACAGTAACAGTTCATACCCCTTAAGGCATGACCGTCACGTCAATCCCGAAATTCAACTACGAGCTTTTTAACTGCAACAACTTTAATATACGCTATTGGAGCTGGAATTACCGCGGCTGCTGGCACCAGACTTGCCCTCCAA
+
DDDDDIIIIIIIIIHHIIIIIIIIIIIIIIIIIIIIIIIIHIIIIIIHHHIIIIIIIIIHIIIIIIIII?HIIIIIIGIIHIHIIIIIIIIIGHIIIIHFIHHIHIIIIIIGIIIIIIIIIIIIIIHIIIIIHHIIIHIHIIIIIHIIIIIIIIIIIIIIIIIIIIIIHIIIIIIIIIIIIIIIIIIIIIIIIIIIIIIIIIIIIIIIIIIIIIIIIIIIIIIIIIIIIIIIIIIIIIIIIIIIIIIIIIIHFIIIIHIIIIIIIIIIIIIIIIIIIIIIIIIIIIIIIIIIIIIIIIIIIIIIIIIIIIIIIIIIIIIIIIIIIIIIIIIIIIIIIIIIIIIIIIIIIDDDDD
@HISEQ:969:HM2KJBCX2:2:1102:6295:37136 2:N:0:ACTATGCA
TCACTTGGTGCGCCCAACTATCCCTATTAATCATTACGTGGTCCTAAAACCAACAAAATAGAACCATCGTCCTATTTTATTATTCCATGCTAATGTATTCAAGCAAAAATGCCCGCTTTAAACACTCTGATTTTTTCAAAGTAAAGGTCCTGATTCATCGAAACACCTAAGAGCATCCCGACTCACCAGAAGGTGAGAAATTGGCTACACACCATATCATGCCCCTAAAGGCACGACCGATATATCCCAATCCCGAAATTCAACTACGAGCTTTTTAACCGCAACAACACTAATATACGCTATTGGAGCTGGAATTACCGCGGCTGCTGGCACCAGACTTGCC
+
DDDDDIIIIIIIIIIIIIIIIIIIIIIIIIIIIIIIIIIIIIIIIIIIIIHIIIIHIIIIIHIIIIIIIIIHIIIIIIIIIIIIIIHIIGIIIIIIIIIIIIIIIIHHIIIHIIIIIIIIIIIIIIIIIIIIIIIIIIIIIIIIIIIIIIIIIIIIIIIIIIIIIIIIIIIIIIIIIHIIIIIIIIIIIIIIIIIIIIIIIIIIHIIIIIIIIIIIIIIIIIIIIIIIIIIIIIIIIIIIHHIIIIIIIHHIIIIIIIIIIIIIHFIIIIIIIIIIIHIIIIIIIIHIIHIIIIIHGIIIIIIIIIIIIIIIIIIIIIIIIIIIIIIIIIIIIIHIIIDDDDD
@HISEQ:969:HM2KJBCX2:2:1102:20904:36783 2:N:0:ACTATGCA
TCACTTGGTGCGCCCAACTATCCCTATTAATCATTACATCGATCCTAGAAACCAACAAAATAGAATCTGATGTCCTATTTCATTATTCCATGCTAATGTATTCAAGCGTAAGCTTGCTTTAAACACTCTAATTTTTTCAAGGTAACAGTCCTAATTCCCCATAACATCAAATAAATGACATTATGGTTCTTTAGAAGGTGAGAACCAATAAAACCAGTACATACCAAGGCATGACCGATTCCTTGATCCCGAAATTCAACTACGGGCTTTTTAACTGCAACAACTTTAATATACGCTATTGGAGCTGGAATTACCGCGGCTGCTGGCACCAGACTTGCCCTCCAA
+
DDDDDIIIIIIIIIIIHIIIIIIIIIHHIIIIIHIIIIIIIIIIIIHHIHIIIIIIIIIHIIHHIHIIIIIIIIIIIIIIGHIIIIIIIHIHIIIIIIIIIIHIIIHHIIIHIIIHIIIHIIIIIIHHHIIIIIIIHIHIIIIIIIIHIGIIIIIIIHIIIHHIIIIIIHIIIHIIIIIHIIIIIIIIIIIIIIIIIIIIIIHHIIIIIIHIIIIIIIIIIIIIIIIIIIIIIHIGIIIIIHHFIIIIIIIHHGIIIIIIIIIIHIIIIIIHHGIIIIIIIIHIHIIIIIIIIIIIIIIIIIIIIIIIIIIIIIIIIIIIIIIIIIIIIIIIIIIIIIIIDDDDD
@HISEQ:969:HM2KJBCX2:2:1102:15587:38824 2:N:0:ACTATGCA
TCACTTGGTGCGCCCAACTATCCCTATTAATCATTACATCGATCCTAGAAACCAACAAAATAGAATCGGATGTCCTATTTCATTATTCCATGCTAATGTATTCAAGCGTGAGCCTGCTTTAAACACTCTAATTTTTTCAAGGTAACAGTCCTAATTCCCCGTGACACCAAATTAATGGCATTACGGTTCTTTAGAAGGTGAGAAATCAATAATATCAGTACATACCAACGGCATGACCGATACATTGATCCCGAAATTCAACTACGAGCTTTTTAACTGCAACAACTTTAATATACGCTATTGGAGCTGGAATTACCGCGGCTGCTGGCACCAGACTTGCCCTCCAA
+
DDDDDIIIHIIIIHIHHIIIIIIIIIIIIIIIIIIIIIIIIIHIIIIIIIIIIIIIIIIGHIIIIIIIHIIIIIHIIHIIHIIIIIIHIIHHIIIGIIHGHEIHIIIHHHIHHHIHGHIIIIHIIIIHIIIIIIIIIHIHIIIIIIIIIIIIIIIIIIIIIIIIIIIIIIIIIIIIIIIIIIIHIIIIIIIIIIIIIIIIIIIIIIIIIIIIIIIIIIIIIIIIIIIIIIIIIIHIHIIII=IHFHIIIIIIIIIIIIIIIIIIIIIIIIIIIIIIIIIIIIIIIIHIIIIIIIIIIIIIIHIIIIIIIIIIIIIIIIIIIIIIIIIIIIIIIIIIIIIIIIDDDDD
@HISEQ:969:HM2KJBCX2:2:1102:2770:39981 2:N:0:ACTATGCA
TCACTTGGTGCGCCCAACTATCCCTATTAATCATTACGTCGATCCTAGAAACCAACAAAATAGAATCAAACGTCCTATTTCGTTATTCCATGCTAATGTATTCAAGCGTGAGCCTGCTTTAAACACTCTAATTTTTTCAAAGTAACAGTCCTGATTCCCCAAGACACCAAATTAATGACATCATGGTTCGTCAGAAGGTAGGAATCAATAATACCAGTACGTACAATAGCACGACCAATAAATTGATCCCGAAATTCAACTACGAGCTTTTTAACTGCAACAACTTTAATATACGCTATTGGAGCTGGAATTACCGCGGCTGCTGGCACCAGACTTGCCCTCCAA
+
DDDDDIIIIHIIIHIIIIIIIIIIIIIIIIIIIIIIIIIIIIIIIIIIIIIIIIGHHIIIIIIIIIIIIHHHIIHIHIIIIIIIIIIIIIIIHIIIIIIIIHIHIIIIIIIIIIIIIIIIIHHIIIHHIIIIIIIIIIIIIIIIIIIIIIHIIIIIIHGIIIHIIIHIIIIIIIIIIIIIIIHHIIIIIIIIIIIIHIHIHEIIIHIIHHIHIIIIIIIIIIIIIIIIIIIIIIIIIIIIIIIIIHHHHIIIIIIIIIIIIIIIIIIIIIIIIIIIIIIIIIIIHGHIIIIIIIIIIIIIIIIIIIIIIIIIIIIIIHIIIIIIIIIIIIIIIIIIIIIIDDDDD
@HISEQ:969:HM2KJBCX2:2:1102:7752:39359 2:N:0:ACTATGCA
TCACTTGGTGCGCCCAACTATCCCTATTAATCATTACATCGATCCTAGAAACCAACAAAATAGAATCGGATGTCCTATTTCATTATTCCATGCTAATGTATTCAAGCGTGAGCCTGCTTTAAACACTCTAATTTTTTCAAGGTAACAGTCCTAATTCCCCGTGACACCAAATTAATGGCATTACGGTTCTTTAGAAGGTGAGAAATCAATAATATCAGTACATACCAACGGCATGACCGAAACATTGATCCCGAAATTCAACTACGAGCTTTTTAACTGCAACAACTTTAATATACGCTATTGGAGCTGGAATTACCGCGGCTGCTGGCACCAGACTTGCCCTC
+
ADCDA@GEGHHIIIHDHIIIHIIIIIIIIHIFHHHIHGHFHHIIIIIGIHIIEHHIIIIII?GHIHHGCEHIHCHCHEHHEEHIIHIEHIHIGIIHIHIIIIIIIHHHHGGEEHEHIIFHH@EFHIIFGHEGHEHHHFHIHHCGGFHHHFFEHHIIHEEFHHHIEHGEIHHHHHIHHGEEHHHHHIEG0IHIIHHHIHCHIIHHIHHIHHHGHHIHGGHHIHHHFHIHEIHIHIIHIHHHHFCH@HHDGHHHIIIIHHHIIHHIHHHF0HHIHIIIIIIIIHHEIIGIHEHHHIIIIHHHCHHGGF1HEIIIIHHHHIIIIIHHIHHFHEHGHGF@?HHACDCC
@HISEQ:969:HM2KJBCX2:2:1102:7795:39431 2:N:0:ACTATGCA
TCACTTGGTGCGCCCAACTATCCCTATTAATCATTACGTCGATCCTAGAAACCAACAAAATAGAATCGGATGTCCTATTTCATTATTCCATGCTAATGTATTCAAGCGTGAGCCTGCTTTAAACACTCTAATTTTTTCAAGGTAACAGTCCTAATTCCCCGTGACACCAAATTAATGGCATTACGGTTCTTTAGAAGGTGAGAAATCAATAATATCAGTACATACCAACGGCATGACCGAAACATTGATCCCGAAATTCAACTACGAGCTTTTTAACTGCAACAACTTTAATATACGCTATTTGAGCTGGAATTACCGCGGCTGCTGGCACCAGACTTGCCCTCCAA
+
D@@DDI@1DD?F?@CCCCFF@GEH?GHFHGHIIIIIHIE@CHH@HC1C@1FEFHHEEHHEHH@FHIICGCHHHHHHGEDC@CHHFHHHHHIIEHHECGHIIHHHCEEHEIIHHIIGECGIHHGHHIHHHHHIIIIIGHHHGEHGFHGHGHHHGHHHHHHHIIHHHHHGCHHHHGIHHEEHHHIIIHIIIHGHHHHIHHHIIIHHGIIIIHHEHHHHIIIHIHEIGHFHIHHEFIHHIHIHIIHHHIIIIHHFHHIIIIIIIHIIIIIHHIIIHHEFHHIIIHGIHIHHIHEHHIIHEHHHIHHHHHCIIIHHIHHIHIHHIIIIIIHGHHIHHHGHIIIIHHDDB@D
@HISEQ:969:HM2KJBCX2:2:1102:14517:40632 2:N:0:ACTATGCA
TCACTTGGTGCGCCCAACTATCCCTATTAATCATTACGGTGGTCCTAGACAACAAAATAGAACCAACGTCCTATTCTATTATTCCATGCTAATCTATTCAAGCAAAAGCCCGCTTTAAACACTCTAATTTTTTCAAGGTAATGGTCCTGGTTCCCCGACACACCCAATAAAGGGCATACCGGCTCACCAGAAGGATAGACCCGACAACAGAACAGTACTCGCCAGAGACGGACCGTCCGGTCAGGCCTAAAATTCAACTACGAGCTTTTTAACTGCAACAACTTTAATATACGCTATTGGAGCTGGAATTACCGCGGCTGCTGGCACCAGACTTGCCCTCCAA
+
DDDDDIIIIIIHCHHHHIIHIIHGHIIIIIIIIHIIIHIHIIIIIIIIIIIIIIIIIIIIHIIIHCHHGHHIEHIIIIIIIIIHIIIHHHIIIIIIHHIIHHHHIIHHHHHIIHGFIIHGHHHIIHIIIIHHIIIHIGHIHHHHHHHHIHEDIHIIIHIHHHGIHIHGIHIIHHHHHHIF<HHHHHHIIIIHIHIIHIIIIGIIIIIIIIHHHHIIHHIIIHHHIIHHIIHHIIHIHIIIIHIIHHHIIHIIIIIIIIIIIIIIIIIIIIIIHIIIIHIIIHFIIIIIGHIIHEF<<<IIIIIIIIHHGEIHIHHIHIHHIIIIIHIIIIHIIIIIIIDDCDD
@HISEQ:969:HM2KJBCX2:2:1102:20637:39703 2:N:0:ACTATGCA
TCACTTGGTGCGCCCAACTATCCCTATTAATCATTACGGTGATCCTAGAAACCAACAAAATAGAACCATGCCGTCCTATTCTATTATTCCATGCTAATGTATTCGAGCAAAAATGCCTGCTTTAAACACTCTAATTTTTTCGAGGTAAAGGTCCTGGATCCGCAAGACACCCAATAAAGGACATCAAGTTTCTCCAGAAGGTGAGAAATCAACTGCAACAGTTCATACCCCTTAAGGCATGACCATCACGTCAATCCCGAAATTCAACTACGAGCTTTTTAACTGCAACAACTTTAATATACGCTATTGGAGCTGGAATTACCGCGGCTGCTGGCACCAGACTTG
+
DDDDDIIIIIIIIIIIHIIIIIIIIIIIIIIIIIHIIIIIIHIIIGIGIIGEHIIHIIIIIIHIIHIII?EHHHCHIGEHHHIIIIHHHHHHCHCHHHFEHHHIIHHIIIIIIIIHHHIHGIHFHHHHIIIHIIHHHIHHHEHHGEIIIIHGHHCFFHIHHIIIIHIIIHIIIIIIIIIHIIIIIIIIIIHIGIIIIIIHIIIHFHGIHHIIIHHIIIHIHHHIIIIIIIHIIIIIHIIIHHFFHIIIGHHIIIGIIIIIIIIIIIIIIIIIIIIIHIIIHHIIHIIHHIHIIIIIIIIIHIHIIIHIIIIIIIIIIIIIIIIIIIIIIIIIHIIIIIIIDDDDD
@HISEQ:969:HM2KJBCX2:2:1102:19531:40978 2:N:0:ACTATGCA
TCACTTGGTGCGCCCAACTATCCCTATTAATCATTACGGTGATCCTAGAAACCAACGAAATAGAATCAGTCCGTCCTATTTCATTATTCCATGCTAATGTATTCAGACGTTAGCCTGCTTTAAACACTCTAATTTTTTCAAAGTAACAGTCCTGATTTCCCATCACACCAAATAAATGGCATGAAAGTTCCTCAGAAGGTAGAGATTCATCTCACCAGTGCAGACAATTAAGCCTGACCAATGGGTGAACCCCGAAGTTCAACTACGAGCTTTTTAACTGCAACAACTTTAATATACGCTATTGGAGCTGGAATTACCGCGGCTGCTGGCACCAGACTT
+
DDDDDIGHHIIIIIIIIHIIIIIIIIIIIIIIIIIIIIIIIEHIHIIIIIIHIIIIIHIHIIHIIIIIIIIIIIIHIIIIIHIIIEHIIIIIIIIHHHHHIHIIIIIIIIIIIIIHIIIIIIHHIIIIIIIIIIIIIIIIIIIIHIIIHGIIIIIIIIIIIIHIIIIHIIIIIIIIIIIIIIIIIIIIIIHIIIIIIIIIIIIIIIIIIIIIIIIHIIIIIIIIIIIIIIIIHIIIHFIIIIIIIIIIIIIIIIIIIIIIIIIHIIIIIIIIIIIIIIHIIIIIIIIIHHIIIIIIIIIIIIIIIIIIIIIIIIIIIIIIIIIHIIIHIIIIIIDDDDD
@HISEQ:969:HM2KJBCX2:2:1102:7327:41200 2:N:0:ACTATGCA
TCACTTGGTGCGCCCAACTATCCCTATTAATCATTACGTCAATCCTAGAAACCAACAAAATAGGATCAACGTCCTATTTCATTATTCCATGCTAATGTATTCAAGCGCGAGCCTGCTTTAAACACTCTAATTTTTTCAAAGTAACAGTCCTGATTCCCCACCACACCAAATTAATGACATGATGGTTCGTCAGAAGGTAGAAATCAGTAACACCAGTACGTACCGAAGGCACGACCAGCGTACTAATCCCGAAATTCAACTACGAGCTTTTTAACTGCAACAACTTTAATATACGCTATTGGAGCTGGAATTACCGCGGCTGCTGGCACCAGACTTGCCCTCCAA
+
DDDDDIIIIHIIIIIIIIIIIIIIIIIIIIIIIIIIIIIIIIIIIIIHIIIIIIIIIIIIIIHIIIIIIIIIIIIIIIIHIIIIIIIIIIIIIIIIIIIIHHHIIIIIIIIIIIIIIIIHIIIHIIIIIIHIIIIIIIIIHHIIIIIIHHIHHIIIIIHIHIIIIIIIIIIIIIIIIIIIIIIIIIIIHIIIIIIHIHIIIIIIHIIIIIIIIIIIIIIIIIIIIIIIIHIIIIIIIIIIIIIHIIHIIIIIIIIIIIIIIIIIIIIIIIIIIIIIIIIIIIIIIIIIIIIHCIIIIIIIIIIIIIIIIIIIIIIIIIIIIIIIIIIIIIIIIIIIIIIIDDDDD
@HISEQ:969:HM2KJBCX2:2:1102:4821:41718 2:N:0:ACTATGCA
TCACTTGGTGCGCCCAACTATCCCTATTAATCATTACGGTGGTCCTAGAAACCAACAAAATAGAACTACAACGTCCTATTCTATTATTCCATGCTAATCTATTCAAGCAATAGCCCGCTTTAAACACTCTAATTTTTTCAAGGTAATGGTCCTGGCTCCCCAACACACCCAATAAAGGGCATACTGGTTCACCAGAAGGAAGACCCGACAGCAGACAGTACTCGCCAAAGACGGACCGCCCGGCCAGGCCTAAAATTCAACTACGAGCTTTTTAACTGCAACAACTTTAATATACGCTATTGGAGCTGGAATTACCGCGGCTGCTGGCACCAGACTTGCCCTCCAA
+
DDDDDIIIIHIIIIIIIIIIIIIIIIIIHIIIIIIIIIGIIIIIIIIIIIIIHIIIIHIIIIIIIIIIIIIIHHIIIIIIIIIIIIIHIHIIIIIIIIIIHEHIIIIIIIIIIIHIIIHIIIIHHIHIIIIIHIIIIIHIIIIIIIIHIHIIIIIIHIIIIHIIIHHHIIIHIHHIIHHIIIIHIHIHIIIIIIIHIHIIIIIGIIIIIHIIIIIIIIIIHIHIIIIIIIHIIIIIIIIIIIIHHIIIIIIIIIIHIIIIIIIIIIIIIIIIIIIIIIIIIIIIHIIIIIIIIIIIIIIIIIIIIIIIIIIIIIIIIIIIIIIIIIIIIIIIIIIIIIIIIDDDDD
@HISEQ:969:HM2KJBCX2:2:1102:16464:42234 2:N:0:ACTATGCA
TCACTTGGTGCGCCCAACTATCCCTATTAATCATTACGTCAATCCTAGAAACCAACAAAATAGGATCGAACGTCCTATTTCATTATTCCATGCTAATGTATTCAAGCGTTAGCCTGCTTTAAACACTCTAATTTTTTCAAAGTAACAGTCCTGTTTCCCTGCAACACCAAATTAATGACATTACAGTTCTTCAGAAAGGAGGAATCAGCGAAGCCAGTACATACCAGTGGCACGACCAACCTGCTGACCCCGAAATTCAACTACGAGCTTTTTAACTGCAACAACTTTAATATACGCTATTGGAGCTGGAATTACCGCGGCTGCTGGCACCAGACTTGCCCTCCAA
+
DDDCDIIIIIHHICHHCHHIIIIGHHIIIGIHIIIIIHIGFHIIIIHIHIIIIHHIHIIEHEHHHHHHIIIDEFCEFGHIIIIIHHIHEHHHHHIIIHIHHHHHFGHHIIIHHHHGHHIIIIIGHIHIIIIHHHHHIHHIIIIIIHIIIIIHIIIIHGHHCIHIIIIIIIHFHIIIIIHIIIIHIIIIIHIIIIIIIIIHHIIIHIIIHIIIIHHIIIIIIIIIHHHIHHIIHGIIIIIIHIHHFHDIIIIIIIIIIIHIIIIIIIIIHIIIIIHIIHIIIIIIIIIIIIIIIIIIIIIIHIIIIIIHHHHIIIIIIIIIIHGIIIHIHHHIIIIIIIIIICDDDD
@HISEQ:969:HM2KJBCX2:2:1102:4204:43079 2:N:0:ACTATGCA
TCACTTGGTGCGCCCAACTATCCCTATTAATCATTACGTCAATCCTAGAAACCAACAAAATAGGATCAAACGTCCTATTTCATTATTCCATGCTAATGTATTCAAGCGTTAGCCTGCTTTAAACACTCTAATTTTTTCAAAGTAACAGTCCTGTTTCCCTGCAACACCAAATTAATGACATTACAGTTCTTCAAGAAGGAGGAACCAGTAAAGCCAGTACATACCAGAGGCACGACCAACTCTCTAATCCCGAAATTCAACTACGAGCTTTTTAACTGCAACAACTTTAATATACGCTATTGGAGCTGGAATTACCGCGGCTGCTGGCACCAGACTTGCCCTCCAA
+
DDDDDIIIIIIIIIIIIIIIIIIIIIIIHIIIIIIIIIIIIHIIIIIIIIIIIIIIIHIHHHHHHIIIIIIIHIIIIIIIIIIIIIIIIIIIIIIIIIIIIFIIIIIIIIIIIIIIIIIIIIIIIHIIIIIIIIIIIHIIIIIIIIHIIIIIIIIIHIIIIIIIHIIIIIHHIIIIIIIIHIIIIIIIIHIIIIHHIIIIIIIIIIIIIIIIIIIIIIIIIIIHHHIIIIIHHCEIIIIHFHHHHIIHIIIIIIIIIIIIIIIHIHIIIIIIIIIIIIIIIIIIIIIIIIIIIIIIIIIIIIIIIIIIIIIIIIIIIIIIIIIIIIIIIIIIIIIIIIIIIDDDDD
@HISEQ:969:HM2KJBCX2:2:1102:20545:43896 2:N:0:ACTATGCA
TCACTTGGTGCGCCCAACTATCCCTATTAATCATTACGTCAATCCTAGAAACCAACAAAATAGGATCGAACGTCCTATTTCATTATTCCATGCTAATGTATTCAAGCGTTAGCTTGCTTTAAACACTCTAATTTTTTCAAAGTAACAGTCCAAATTCCCCGCAACACCAAATTAATGGCATTACGGATCATCAGGAAGGAGGAATCAGTGAGACCAGTACATACCAGAGGCATGACCAATCTACTAACCCCGAAATTCAACTACGAGCTTTTTAACTGCAACAACTTTAATATACGCTATTGGAGCTGGAATTACCGCGGCTGCTGGCACCAGACTTGCCCTCCAA
+
DDDDDIIHIIIIIIIIIIIIIIIIIIIIHIIIIIIIIIIIIIIIIIHIIIIIIIIIIIIIIIHIIIIIIIIIIGIIIIIIIIIIIIIHIIIIIIIIIIIIIHIIIIIIIIIIIIIIIIIIIHIIIHIIIIIIIIIIIIIIIIHIIIIIIIIHIHHIHIHIIIIIIIIIIIHHIIIIIIIIIIIHIIIIIHIIIHIHIIIIHIIHIIIIIIIHIIIIIIIIIIIIIIIIIIIIIIIIIIIIIIIHHIIIIIIIIIIIIIIIIIIIIIIIIIIIIIIIIIIIIIIIIIIIIIIIIIIIIIIIIIIIIIIIIIIIIIIIIIIIIIIIIIIIIIIIIIIIIIIIIDDDDD
@HISEQ:969:HM2KJBCX2:2:1102:18381:42775 2:N:0:ACTATGCA
TCACTTGGTGCGCCCAACTATCCCTATTAATCATTACGGTGATCCTAGAAACCAACAAAATAGAACCATGCCGTCCTATTCTATTATTCCATGCTAATGTATTCGAGCAAAAATGCCTGCTTTAAACACTCTAATTTTTTCAAGGTAAAGGTCCTGGATCCGCAAGACACCCAATTAAGGACATCGAGTTTCTCCAGAAGGTGAGAAATCAACAGCAACAGTTCATACCCCTTAAGGCACGACCATTACGTCAATCCCGAAATTCAACTACGAGCTTTTTAACTGCAACAACTTTAATATACGCTATTGGAGCTGGAATTACCGCGGCTGCTGGCACCAGACTTGCCCTCCAA
+
DDDDDIIIIHGHHHIIIIIIIIIIIIIIIIIIIIIIIIIIIIIIIIIIIIIIIIIIIICHIIHIIIIIIIIIHHIIIIIIIIIGIIIIHIIIIGIIIIIII<FHHIIIIIIIIIIIIIIIIHIIIHHIHIIIIIIIIIIIIIIIIIIIHIIIIIIGIIIIIIIIIIIIIHIIIIIHIIIIIIIIIIIIIIIIIIIIIIIIIHHIIIIIHIIHIIIIIIIIIIIIIIIIIIIIIIIIIIIIIIIIIIIIIIHHIIIIIIIIIIIIHHIIIHIIIIIIIIIIIHIIIIIIIIIIIIIIIIIHHIIIHIIIIIIIIIIIIIIIIIIIIIIIIIIIIIIIIIIIIIIIIIIIDDDDD
@HISEQ:969:HM2KJBCX2:2:1102:4283:44333 2:N:0:ACTATGCA
TCACTTGGTGCGCCCAACTATCCCTATTAATCATTACGTCGATCCTAGAAACCAACAAAATAGAATCAAACGTCCTATTTCATTATTCCATGCTAATGTATTCAAGCGTGAGCCTGCTTTAAACACTCTAATTTTTTCAAAGTAACAGTCCTGATTCCCCACAACACCAAATAAATGACATCATGGTTCGTCAGAAGGGAGAAACCGACGATGCCAGTACGTACCGAGGCACGACCAACATGATGGTCCCGAAATTCAACTACGAGCTTTTTAACTGCAGCAACTTTAATATACGCTATTGGAGCTGGAATTACCGCGGCTGCTGGCACCAGACTTGCCCTCCAA
+
DDDDDIHIIEHIIIIIIIIIIIIIIIIIIIIIIIIIIHHIIIIIIIIIGHIIIIIIIIIHIIHHIIIHIIIEHIIIIIIIIIIIIIIIIIIHIIIIIHIIIIHIIIIIIIIIIIIHIHIIIIIIIHIIIIIIIIIIIIIIIIHIIIIIIIIIIIHIHIIHIIIHIIIIIIIIIIIHIIHIIIIIIIIIIIIHIIIIIIIIIIIIIIIIIIIIIIIIIIIIIIIIIIIIIIIIIIIIIIIIIIHEIIIIIIIIIGIIIIIIIIIIIHIIIIIIIIIHHF1IIIIIIIIIIIIIIHIIIIIIIIIIIIIIIIIIIIIIIIIIIIIIIIIIIIIIIIIIIIIIDDDDD
@HISEQ:969:HM2KJBCX2:2:1102:18665:43991 2:N:0:ACTATGCA
TCACTTGGTGCGCCCAACTATCCCTATTAATCATTACGGTGATCCTAGAAACCAACAAAATAGAATCATGCCGTCCTATTTTATTATTCCATGCTAATGTATTCAAGCAAAAATGCCTGCTTTAAACACTCTAATTTTTTCAAAGTAAAGGTCCTGGTTCCTCGTGGCACCCAATTAAGGACATCACGGTTCTCCAGAAGGTGAGAAATTCACTACACCAGTTCATACCCCTTAAGGCACGACCGATGTGCAAATCCCGAAATTCAACTACGAGCTTTTTAACTGCAACAACTTTAATATACGCTATTGGAGCTGGAATTACCGCGGCTGCTGGCACCAGACTTGCCCTCCAA
+
DDDDDIIGHIIIIIIIGFHIHIIIIHIIHIIHIIIIHIHI1DHHEHGFEEHIIIFHIIHHHHEHHHIIIHHGIIGHIGIIIHHHI1FHCFHEHGHHHIIIIHHIHIIIIHIHHIHIIHGIIIHIIHHHIHIHHIIIIIIIIIIIIIIIIIIIIIIIIHIIIIIIIIIHHHHIHHIIIIIHIIIIIIIIIHIIIIGIIIIIIHHIHIIIIHIIIIIIIIIIIIIIIIHHIIIIIIIII==IIHHIIIIIIIHHHHHHIIIIIIIIIIIIIIIIIIIIIIIIIIIIIIIIIIIIIIIIIIIGIHIIIIHHIIIIIIIIIIIIIIIIIIIIIIIHIIIIIIIIIHHIIIIIDDDDD
@HISEQ:969:HM2KJBCX2:2:1102:10060:43301 2:N:0:ACTATGCA
TCACTTGGTGCGCCCAACTATCCCTATTAATCATTACGGTGATCCTAGAAACCAACGAAATAGAACCAAGCCGTCCTATTTCATTATTCCATGCTAATATATTCAGACGTTAGCCTGCTTTAAACACTCTAATTTTTTCAAAGTAATAGTCCTGATTTCCAATCACACCAAATAAATGGCATGAAAGTTCCTCAGAAGGTAGAGATTTATCTCACCAGTACAGACAATTAAGCCTGACCAATGGGTAAACCCCGAAGTTCAACTACGAGCTTTTTAACTGCAACAACTTTAATATACGCTATTGGAGCTGGAATTACCGCGGCTGCTGGCACCAGACTTGCCCTCCAA
+
?B@DD1<D<11C/0<<<01<<1<<<1D1<1DH1G<11D<<D@<<DHHFG1<D1<<0<@0D1F11<FFH?<1D/0<EHHI1<GHIFHH1<1DH?<G?C1GGEEHHHF?HHHFHDGHHCHHHHHAFGHHIHHG?CEH@ACCCHIHIHHHEHFIIFEEFIIIHF@HHHEHEHHHCFHGIIHEEEIIIHHHIIHIHHHHEHIHHHHHGGDDEHHGEIHHHHCEHHHHHCHIIH@HIHHEEGHHCHFFFD@<EEHHIIHIIHEIHIHEDIHHGFHHHEIHGGHHIIHIIHG@FCHGHHFHHHIIIHHHGCHFIEIIIHEIIIIIHHGIIH@CHCHGHEEHHHEEIGIIDDB@D
@HISEQ:969:HM2KJBCX2:2:1102:11703:44787 2:N:0:ACTATGCA
TCACTTGGTGCGCCCAACTATCCCTATTAATCATTACGTGATCCTAAAACCAACAAAATAGAACCATCGTCCTATTTTATTATTCCATGCTAATGTATTCAAGCAAAAATGCCCGCTTTAAACACTCTAATTTTTTCAAAGTAAAGGTCCTGATTCATCGAAACACCCAAGAGCATCCCGAATCACCAGAAGGTGAGAAATTGGCTACACACCGTTTCATGCCCCTAAAGGCACAATCGATATATCCCAATCCCGAAATTCAACTACGAGCTTTTTAACCGCAACAACACTAATATACGCTATTGGAGCTGGAATTACCGCGGCTGCTAATACCAGACTTGCCCTCCAA
+
DDDDDIIIIGIIIIIIIIIIIIIIIIIIIIIIIIIIIHIGIIIHIIIIHIHIIIIIHHIHHIIIIIIIIIIGIIIIIIIIIIIIIIHIIGHHHIIIIIIIIHIHIIIIIIIGHIHHHIGIIHIIHIIIIGHHIHHIHHIHGHHIIIIHIIIIIIIIIIIIIFHIIIHIIHCFEHHIIHIHIHIIHIIIHHHIHHHIHHHHHH@C@HIHIHHHIHHGFEHHCHHIIHGCAHEIIIIIHHEGAGDE?FH@FH/GIHHFFFEFIIIHHCIHCEEHHHIHHHIHIIIHF?EGGCHHHGHECC1GHCFFHDEEFIGIHEHCIIIIHGIGHHFIHHF@HHIIHHHFGC@<DDDDD
@HISEQ:969:HM2KJBCX2:2:1102:3169:44572 2:N:0:ACTATGCA
TCACTTGGTGCGCCCAACTATCCCTATTAATCATTACGTTGATCCTAGAAACCAACAAAATAGAATCGAACGTCCTATTTCATTATTCCATGCTAATGTATTCAAGCGCGTGCCTGCTTTAAACACTCTAATTTTTTCAAAGTAACAGTCCTGACTCCCCACAACATCAAATTAATGACATCATGATTCATCAGAAGGGAGAAATCAATGACATTAGTACGTACCGAAGGCACGACCGACGTATTGATCCCGAAATTCAACTACGAGCTTTTTAACTGCAACAACTTTAATATACGCTATTGGAGCTGGAATTACCGCGGCTGCTGGCACCAGACTTGCCCTCCAA
+
DDDDDIIIIGIIIIIIIIIIIIIIIIIIIIIIIIIIIIIIIIIIIIHIGIIIIIII@HFHIIIIIIIIIGHHIIIIIIIIIIIIIIHHHIHHGIIIIHHIIHHIIHHIIGDIHIHIIIIIIIIHHHIEGHIIIIIIIIIIIIIIIHHHHEHGHIIIIHGIIIIHHHIHIHHHIIIIIIHIIGHIHHHHHHEHHHHIGIIIIIIIHHIHHHHIIHHHHIIHHHHHIIIIIIIIIIHI=IIIHIHHFHHEGHIHIIIIIHIIIHHIIHHIIIIIIIGIIIIIIIIIIHIIIIIIHHIIIIIGIIIIIIIHIIIHIIIIIIIIIIIIIIIIIIIIIIIHIIIIIDDDDD
@HISEQ:969:HM2KJBCX2:2:1102:2553:45074 2:N:0:ACTATGCA
TCACTTGGTGCGCCCAACTATCCCTATTAATCATTACGTCAATCCTAGAAACCAACAAAATAGGTTCGAACGTCCTATTTCATTATTCCATGCTAATGTATTCAGGCGCTAGCCTGCTTTAAACACTCTAATTTTTTCAAAGTAACAGTCCTGTTTCCCCGCAACACCAAATTAATGGCATTACGGTTCTACAAGAAGGAGGAGTCAGCGAGCCAGTGCATACCATTGGCACGACCGACCTGCTAACCCCGAAATTCAACTACGAGCTTTTTAACTGCAACAACTTTAATATACGCTATTGGAGCTGGAATTACCGCGGCTGCTGGCACCAGACTTGCCCTCCAA
+
ADDDDIFHIIIIIIIHIIIIIIIHHHHIHHHIIIIHIEHIIIIIIIIHCHIIIIHHHHHIIHIIIIIIIIIHHIIIIIIIEHHGHIII?HHEHIHHIHGIIHIHHHIIIHHHHIHHIIIHEHHIHIIIIIIIIIHIIIHIIIHIHIIIHIIIIHHHHHIIIIIHIIIIIHHIHIHIIIIIIIIIIIIIIIIIIIIIIIIIIIIHIIIIIIIIIIIIIIHIIIIIIIIHIIIIHHGIIIIII=HHIIIIIIIHIIIIIIIIIIIIIIIIIIIIIIIIIIIIIIIIIHHHFIIIIIIIHIIIIIIIGIIIIIHIIIHIIIIIIIIIIIIIIIHIIIIIIIIIBDDDD
@HISEQ:969:HM2KJBCX2:2:1102:15698:45780 2:N:0:ACTATGCA
TCACTTGGTGCGCCCAACTATCCCTATTAATCATTACGGCGGTCCTAGAAACCAACAAAATAGAACCGCACGTCCTATTCTATTATTCCATGCTAATGTATCCGAGCAAAGGCCTGCTTTGAACACTCTAATTTTTTCACAGTAAAAGTCCTGGTTCCCCGCCACAGCCAGTGAAGGCCATGGGATTCCCCAGAAAGAAAGGCCCATCCGGACCAGTACTCGCGGTGAGGCGGACCGGCAGGACGGACCCAAGGTTCAACTACGAGCTTTTTAACTGCAACAACTTTAATATACGCTATTGGAGCTGGAATTACCGCGGCTGCTGGCACCAGACTTGCCCTCCAA
+
DDDDDHHIIIIIIIIIIIIIIIIIHHIIIIIIIIIGHIIIHIIIIIIHHIIHIIHHHIIIIHIGHIGCDHHHCHHICGHHIIHHHHHICFHEHHHIHHHHHHGIHHHIHIHDGHIHEFIHIGIIIIIIIIHIIIIIIHIIIIHIIIIIIIIHHIHHIIIIIIIIIGIIIIIIIIIIIIIIIIIIIIIIIIIIIIIIIHIHIIHIIIIGIIIIIIIIIIIIIHIIIIIIIIIIIIIIIIIIIIHEIIIGIIIIIIIIIIIIIIIIIIIIIIIIIIIIIHIIIIIIIIIIIIIIHIIHIIIIIIIIIIIHIIIIIIHIIIIIIIIIIIIIIIIIIIIIIIIIDDDDD
@HISEQ:969:HM2KJBCX2:2:1102:15495:46175 2:N:0:ACTATGCA
TCACTTGGTGCGCCCAACTATCCCTATTAATCATTACATCGATCCTAGAAACCAACAAAATAGAATCGGATGTCCTATTTCATTATTCCATGCTAATGTATTCAAGCGTGAGCCTGCTTTAAACACTCTAATTTTTTCAAGGTAACAGTCCTAATTCCCCGTAACACTAAATTAATGGCATTACGGTTCTTTAGAAGGTGAGAAATCAATGATAACAGTGCATACCAACGGCATGACCGAAATATTGATCCCGAAATTCAACTACGAGCTTTTTAACTGCAACAACTTTAATATACGCTATTGGAGCTGGAATTACCGCGGCTGCTGGCACCAGACTTGCCCTCCAA
+
DDDDDIIIIIIIIIIIIGIIIIIIIIIIIIIIIIIIIIIHHIIIIIIIIIIIIIIIIIIIIIIIIIIIIIIIIIIIIIIIIIHIHIIGHHIFHIIIIIIIIHIIIIHHIIIIIIIIIIIIIHIIIIIIIIIIIIIIIIIIIIIIIIIIIIIIIIIIIIIIIIIIIIIIIIIIIIIIIIIIIIIIIIIIGIIIIIIIIIHIHIIIIIIIIIIIHIIIIIIIIIIIIIIIIIIIIIIIIIIIIIHHIHIIIIIIIIIIIIIIIIIIIIIIIIIIIIIIIIIIIIIIIIIIIIIIIIIIIIIIIHIIIIIIIIIIIIIIIIIIIIIIIIIIIIIIIIIIIIIIIIDDDDD
@HISEQ:969:HM2KJBCX2:2:1102:8205:46370 2:N:0:ACTATGCA
TCACTTGGTGCGCCCAACTATCCCTATTAATCATTACATCGATCCTAGAAACCAACAAAATAGAATCTGATGTCCTATTTCATTATTCCATGCTAATATATTCAGACGTTAGCCTGCTTTAAACACTCTAATTTTTTCAAAGTAATAGTCCTGATTTCCAATCACACCAAATAAATGGCATGAAAGTTCCTCAGAAGGTAGAGATTTATCTCACCAGTACAGACAATTAAGCCTGACCAATGGGTAAACCCCGAAGTTCAACTACGAGCTTTTTAACTGCAACAACTTTAATATACGCTATTGGAGCTGGAATTACCGCGGCTGCTGGCACCAGACTTGCCCTCCAA
+
DDCDDHIIIEHHIIIHCHHIIIHIIIIIIIIIIIIIIIIIIIIIIIIIIIHIIHIIIIIIIIHFCHIIIIIIIIHIIIHHIGHIEHIFIIIIGHIIHHHIHFGG@HHHHHGGIHHHHHHIHHHIGGGHFHHHIHHHHHFIHHHIHHIIHFHHEHHHHHHHHHHIIIIIHHHHHHHHHHHGIGIIIIHIHIIIIIIIIHIIHHHIHHIIIIIIIHIIIHIIIHHHIIHHHGIHIIIHHIIIIIHGHDIIIIHIIIGIIIIIHIIIIIHHCHHIIHHIIIIIIIIIIIIHIIIIIIIHIIIHHIHIIIHIIIIIIHIIHIIIIIGIIIIIIIIIIIHHIIIIHHDDCDD
@HISEQ:969:HM2KJBCX2:2:1102:12768:46671 2:N:0:ACTATGCA
TCACTTGGTGCGCCCAACTATCCCTATTAATCATTACGTCGATCCTAGAAACCAACAAAATAGAATCAAACGTCCTATTTCGTTATTCCATGCTAATGTATTCAAGCGTGAGCCTGCTTTAAACACTCTAATTTTTTCAAAGTAACAGTCCTGATTCCCCATGACACCAAATTAATGACATCATGGTTCGTCAGAAGGTAGGAATCAATAATACCAGTACGTACAATAGCACGACCAATAAATTGATCCCGAAATTCAACTACGAGCTTTTTAACTGCAACAACTTTAATATACGCTATTGGAGCTGGAATTACCGCGGCTGCTGGCACCAGACTTGCCCTCCAA
+
DDDDDIIHIIIIIIIIIIIIIIIIIIIIIIIIIIIHIIIIIIIIIIIIIIIIIIHIIIIIIIIHIIIIIIGIHHIIIIIIIHIIIIHIIIHIIIIIIIIIIIHIIIIIIIIIIIIIIIIIIHHIIIIIIIIIIIIHIIIIIIIIIIIIIGIIIIIIIIIIIIIIIIIIIIIIIIIIHIIIIIIIIIIIIIIIIIIIIIIIIIHIIIIIIIIIIIIIIIIIIIIIHHIIIIIIIIHIIIIIIIIHIIIIIIIIIIIIIIIIIIIIIIIIIIIIHIIIIIIIIIIHIIHIIIIIIIIIIIIIIIIIIIIIIIIIIIIIIIIIIIIIIIIIIIIIIIIIIIIIDDDDD
@HISEQ:969:HM2KJBCX2:2:1102:19764:47157 2:N:0:ACTATGCA
TCACTTGGTGCGCCCAACTATCCCTATTAATCATTACGGTGGTCCTAGAAACCAACAAAATAGAACCATGCCGTCCTATTTTATTATTCCATGCTAATGTATTCAAGCAAAAATGCCTGCTTTAAACACTCTAATTTTTTCAAAGTAAAGGTCCTGGTTCCCCGCGGCATCCAATTAAGGACATCGCGGTTCTCCAGAAGGTGAGAAATTGACTGCACCAGTTCATACCCCGTGAGGCACGACCGATGCGCCAATCCCGAAATTCAACTACGAGCTTTTTAACTGCAACAACTTTAATATACGCTATTGGAGCTGGAATTACCGCGGCTGCTGGCACCAGACTTGCCCTCCAA
+
DCDDDIIHIIIIIIIIIIIIIHIIIIIIIIIIHIIIIIHIIIIIIIIFHIIIIHIIIIIIIIIIIIIIIIIIHIIHIIIIIIIIIIIIIHHIIIIIFHIHHDFHIHIHIIIIIIIIIIIIIIIIIIIIIIIIIIIIIHIIIIIIIIIIIIIIIIIIHHHIIIIIIIIIIIIHIIIIHIIIIIIIIIIIIIIIIHIIIHIIIIIIIIIHIIIIIIIIIIIIIIIIIIIIIIIIIIIIIHIIIIHIIIIIIIHGIIHIHIIIIIIIIIIIIIIIHIIIIIIIIIIIIIIIHIIIIIIIIGIIHIHIIIIIIIIIIIIIIIIIIIIIIIIIIIIIIIIIIIIIIIIIIIIIDDDDD
@HISEQ:969:HM2KJBCX2:2:1102:20333:47295 2:N:0:ACTATGCA
TCACTTGGTGCGCCCAACTATCCCTATTAATCATTACGTCAATCCTAGAAACCAACAAAATAGGATCAAACGTCCTATTTCATTATTCCATGCTAATGTATTCAAGCGTTAGCCTGCTTTAAACACTCTAATTTTTTCAAAGTAACAGTCCTGTTTCCCTGCAACACCAAATTAATGACATTACAGTTCTTCAAGAAGGAGGAACCAGTAAAGCCAGTACATACCAGAGGCACGACCAACCTACTAATCCCGAAATTCAACTACGAGCTTTTTAACTGCAACAACTTTAATATACGCTATTGGAGCTGGAATTACCGCGGCTGCTGGCACCAGACTTGCCCTCCAA
+
A@DADHG1C1GDHHIHHFHFHIIIIIIIHIIHIIIHHEHIIDHIIIHGIIIIHIHDHHHGHHFFHHHIIIIC<DDHFGEHHHHIHEGFEFEEHGGFHHEHIGEFHHIHHH@GEHH?GHFCHIHFHHCFHHGHCHHHHHHHGIHHIIHFEHHHGGHHHEHIFFHHHHHFIIHHHHGGFCHCEDDF/<GHH?GDIIHHIH:GCHHFD1CEGIHHFHGEEHHHHHIHGIIIFEHHDEEBG?GH@@GC<1CCHHHFHHHHHIHG@=IFIHEGHHEHGHDC@G?HGEGG@GHGCEC@HD/CCIIIHIIHEHHHIHGIHHHHDHIHHHIIHG@HHCHHIIIHHEDHFDDDDD
@HISEQ:969:HM2KJBCX2:2:1102:11249:47901 2:N:0:ACTATGCA
TCACTTGGTGCGCCCAACTATCCCTATTAATCATTACATCGATCCTAGAAACCAACAAAATAGAATTGGATGTCCTATTTTATTATTCTATGCTAATGTATTCAAGCGTGAGCCTGCTTTAAACACTCTAATTTTTACAAAGTAACAGTCCTAATTCCCCGTGACACCAAATTAATGGCATTACGGTTCTTTAAAAGATGAGAAATTAATAATATCAGTACATACCAACGGCATGACCAAAACATTGATTTCGAAATTCAACTACGAGCTTTTTAACTGCAACAACTTTAATATACGCTATTGGAGCTAGAATTACTGTGGCTGCTAGCACCAGACTTGCCCTCCAA
+
DDDDAIHIIHIIIIIIIIIHIIIIIIIIIIIIIIIIIIIIHIIIIIIIIIIIIIIIIIIIIIHIIIIHCHHIIIIIIIIHHIIIIIIIGGIIIIIIIHHIIHIHIIIIHIIHHIIIIIIHIHIHIHHHIIHHIIIIIIIHHIIIIIIIIHIIIIIIIIIHHIIIIIIHIIIIHIIIIIIIIIIHIIIHHHHHIIIIIIIIIIIIIHFIIHIIIIIIIIIIIGIIIGIHIIIIIIIIIIIHIHHHIHIIIIIIIIIHGIIIIIHFIIIHIIIIIIIIIIIIIIIIIHIIIIIIIIIIIIIIIIIIIIIIIIIIIIIIIIIIIIIIIIIIIIIIIIIIIIIIIIDDDDD
@HISEQ:969:HM2KJBCX2:2:1102:16577:48456 2:N:0:ACTATGCA
TCACTTGGTGCGCCCAACTATCCCTATTAATCATTACGTCAATCCTAGAAACCAACAAAATAGGATCAACGTCCTATTTCATTATTCCATGCTAATGTATTCAAGCGCGAGCCTGCTTTAAACACTCTAATTTTTTCAAAGTAACAGTCCTGATTTCCCACCACACCAAATTAATGACATGATGGTTCGTCAGAAGGTAGAAATCAGTAACACCAGTACGTACCGAAGGCACGACCAGCGTACTAATCCCGAAATTCAACTACGAGCTTTTTAACTGCAACAACTTTAATATACGCTATTGGAGCTGGAATTACCGCGGCTGCTGGCACCAGACTTGCCCTCCAA
+
DDDDDIHIHHHIIIIIIIIIIIIIIIIIIIIIIIIIIIIIIIIIIIIIIIIIIIIIIIIIIIHIHHIIIIFHIIIHIIIIIIIIIIIHIIHIIIIIIIIIIIIIIIIIIIHIIIIIIIIIIIIIIIIIIIIIIIIIIIIIIIIIIIIIIIIIIIIIIIHHIIIIIIIIIIIIIIIIIIIIIIIIIIIIIIIIIIIIIIIIIIIIIIIIIIIIIIIIIIIIIIIIIIIIIIHIIIIIIIIIIIIHIIIIIIIIIIIIIIIIIIIIIIIIIIIIIIIIIIIIIIIIIIIIIIIIIIIIIIIIIIIIIIIIIIIIIIIIIIIIIIIIIIIIIIIIIIIIIIIIDDDDD
@HISEQ:969:HM2KJBCX2:2:1102:3510:49015 2:N:0:ACTATGCA
TCACTTGGTGCGCCCAACTATCCCTATTAATCATTACGTCAATCCTAGAAACCAACAAAATAGGATCGAACGTCCTATTTCATTATTCCATGCTAATGTATTCAAGCGTTAGCCTGCTTTAAACACTCTAATTTTTTCAAAGTAACAGTCCTGTTTCCCTGCAACACCAAATTAATGACATTACAGTTCTTCAGAAAGGAGGAATCAGCGAAGCCAGTGCATACCAGTGGCACGACCAACCTGCTGACCCCGAAATTCAACTACGAGCTTTTTAACTGCAACAACTTTAATATACGCTATTGGAGCTGGAATTACCGCGGCTGCTGGCACCAGACTTGCCCTCCAA
+
DDDDDIIHIIIIIIIIIIIIIIIIIIIIGIIHIIIIIIIIIIIIHIHIHIIIIHIIIHIHHIHIIIIIFHCHHIIHEHGHEEHIIIIHCEHIGHIHHHIIIIHHHHIIIIIIHGIIIIIIIHHIHIIIIIHHHIGIIIIIHIIIIIIIHHIIIIIIIIIHIIIIIIIIHIIIHIIIIIIIIIIIIIIIIIIIIIIIIIIIIIIIIIIIIIIIIIIIIHIIIIIIIIIIIIIIIIIIIIIIIIIHHIIIIIIIIIIIIHIIIIIIIIIIHIIIIIHIIIHHIIIIHIIIIIIIIIIIIIIIIIIIIIIIIIIIIIIIIIIIIIIIIIIIIIIIIIIIIIIIIDDDDD
@HISEQ:969:HM2KJBCX2:2:1102:20854:49389 2:N:0:ACTATGCA
TCACTTGGTGCGCCCAACTATCCCTATTAATCATTACGGTGATCCTAGAAACCAACGAAATAGAATCAGTCCGTCCTATTTCATTATTCCATGCTAATGTATTCAGACGATAGTCTGCTTTAAACACTCTAATTTTTTCAAAGTAACAGTCCTGATTTCCCATCACACCAAATAAATGGCATGAAAGTTCCTCAGAAGGTAGAGATCCATCTCACCAGTGCAGACAATTAAGCCTGACCAATGGGTAGACCCCGAAGTTCAACTACGAGCTTTTTAACTGCAACAACTTTAATATACGCTATTGGAGCTGGAATTACCGCGGCTGCTGGCACCAGACTTGCCCTCCAA
+
DDCDCIIIIHHIIIIIIIIIIIIIIIIIIIIIIIIHHIHIHIIIIIIIIIIIIHIIIIIIIIIIIIIIIIIIIIGIIIIIHHIIIIIIIIIIIIIIIIIIIHIIHHIIIHIIIHIHIHHIIIIIHIHIHIIIIIIHHIHHIIIIHIIIIHIIHHHHHIIIHHIIIHIHIIIIIHIIHHIIIHHIHHIIIIIIHIIIIIIIIIIIIIIIHIIIIIIHIIIIIIIIIIIIIIIIIIIIIIIIIIIIHGDIIIIIIIIIIIIIIIIIIIIIIIIIIIIIIIIIIIIIIIIIIIIIIIIIIIIIIIIIIIIIIIIIIIIIIIIIIIIIIIIIIIIIIIIIIIIIIIIDDDDD
@HISEQ:969:HM2KJBCX2:2:1102:18426:49608 2:N:0:ACTATGCA
TCACTTGGTGCGCCCAACTATCCCTATTGTCATTACGGTGATCCTAGAAACCAACAAAATAGAATCATGCCGTCCTATTTTATTATTCCATGCTAATGTATTCAAGCAAAATGCCTGCTTTAAACACTCTAATTTTTTCAAAGTAAAGGTCCTGGTTCCCCGCGACACCCAATTAAGGGCATCGTGGTTCTCCAGAAGGTGAGAAATTGACTACACCAGTTCATACCCCTTAAGGCACGACCGATGTGTCAATCCCGAAATTCAACTACGAGCTTTTTAACTGCAACAACTTTAATATACGCTATTGGAGCTGGAATTACCGCGGCTGCTGGCACCAGACTTGCCCTCCAA
+
DDDDDIIIIHHIIIIIIIIIIIIIIIIIHIIIIIIIIIIIIIIHIIIIIIIIIHIIIIIIHHIIIIIIIIIIHIIIIIIIIIIIIIIIIGIHHIIIIIIIIIIIIIIIIIIIIIIIIIIIIIIIHHIIIIGIIIIIIIHFHHIHHHIIIIIIIHHIIIIHIIIIIIIIIIIIIIIIIIIIIIIIIIIIHIIIIIIIIIIIIIIIIIIIIIIHHIHIIIIIIIIIIIIIIIIIIIIIIIIIIIIIIIIIIIIIIIIIIIIIHIIIIIIIIIIIIIIIIIIIIIIIIIIIIIIIIIIIIIIIIIIIIIIIIIIIIIIIIIIHIIIIIIIIIIIIIIIIIIIIIIIIIIDDDDD
@HISEQ:969:HM2KJBCX2:2:1102:13544:49896 2:N:0:ACTATGCA
TCACTTGGTGCGCCCAACTATCCCTATTAATCATTACATCGATCCTAGAAACCAACAAAATAGAATCGGATGTCCTATTTCATTATTCCATGCTAATGTATTCAAGCGTGAGCCTGCTTTAAACACTCTAATTTTTTCAAGGTAACAGTCCTAATTCCCCGTGACACCAAATTAATGGCATTACGGTTCTTTAGAAGGTGAGAAATCAATAATATCAGTACATACCAACGGCATGACCAATACATTGATCCCGAAATTCAACTACGAGCTTTTTAACTGCAACAACTTTAATATACGCTATTGGAGCTGGAATTACCGCGGCTGCTGGCACCAGACTTGCCCTCCAA
+
DDCDDIIIIIIIIIIIIIIIIIIIIIIIIIIIIIIIIIIIHHIIIIGGHHIHIIIIIIIHHHIIIIIIGIIIIIIIIIIIIIIIIIIHIIIIIIGIHIIIIHIIIIIHIIIIIIIIIIIHIHHIHIIIIIIIIIIIIIIIIIIIIIIIIIIIHIHIHIHHHIIIIIHIIIIIIIIIIIIIIIIIIIIIIIIIIIIIIIIIHIIIIIIIIIIIIIHIIIIIIIIIHIIIIIIIIIIIIIIIIHIIIIIIIIIH?IIIIIIIIIIIIIIIIIIIIIIIIIIIIIIIIIIIIIIIIIIIIIIIHHIIIIIIIIIIGIIIIIIIIIIIIIIIIIIIIIIIHIIIIIDDDDD
@HISEQ:969:HM2KJBCX2:2:1102:18299:50396 2:N:0:ACTATGCA
TCACTTGGTGCGCCCAACTATCCCTATTAATCATTACGTCGATCCTAGAAACCAACAAAATAGAATCAAACATCCTATTTCATTATTCCTTGCTAATGTATTCAAGCGTAAGCCTGCTTTAAACACTCTAATTTTTTCAAAGTAACAGTCCTGATTCCCCACGACACCAAATTAATGACATCGCGGTTCTTCAGAAGGTAGGAACCGATAATGCCAGTGCGTACCGAGGCACGACCAACAATTCGATCCCGAAATTCAACTACGAGCTTTTTAACTGCAACAACTTTAATATACGCTATTGGAGCTGGAATTACCGCGGCTGCTGGCACCAGACTTGCCCTCCAA
+
DD00DC1CH11/<GDE101<<GH1<1<CF@GC111D<<DHHD1FCH11CGH1<1<EH1DCF11<D?1<11<1<11<11<1D1<1CC@D11111<<CG6D-EEFGGCC@B?5<GHEE2@@B@F@GH@F@EH1DHG@1CEHHHGEDFGGB<HG0BEGHGIHFG2<:CEA6IHF@@GHG7CE8CC:EFD</GH@IHCHF@IIHHGHHEHFHEHIIIFIHGHIHECHCDHHFIIIHIHDEHHFCCHGBC?HGHIIIIIIHHIHHHHIHEIHHF1HIHIHIGIHIHGD<F@<EHHHHHHIHFIHIGGIIHHGEHHHDIIHIIIHIIIIIIIHHHHEHGIIIIIIFDADDA
@HISEQ:969:HM2KJBCX2:2:1102:16669:50086 2:N:0:ACTATGCA
TCACTTGGTGCGCCCAACTATCCCTATTAATCATTACGTCGATTCTAGAAACCAACAAAATAGAATCAAACGTCCTATTCCGTTATTCCATGCTAATGTATTCAAGCGTGAGCCTGCTTTAAACACTCTAATTTTTTCAAAGTAACAGTCCTGATTCCCTATAACACAAAATTAATGGCATTATAGTTCGTCAGAAGAGAGAAACCGATTATACCAGTACGTACAAAAGCACGACCAGTAAACCGGTCTCGAAATTCAACTACGAGCTTTTTAACTGCAACAACTTTAATATACGCTATTGGAGCTGGAATTACCGCGGCTGCTGGCACCAGACTTGCCCTCCAA
+
AA@DAHHIHHIGIGDHHIGIHGH1<CEFGHIHHGHHHGHHG/<FEHHEFHHIIHHIIHIHHIHIGHIIGHIHHICHHIIIIIHIIH?1FHHIGIGHIIIHHGHHHHIIIHHHFEHHIIHHGECFCIIIHI8HHHHGHHHIIIHGFECHHGIGIHDFHGFHIHHHHHHHHHHIHIIIIHHHHIHHEEGHHHIIIHIHIHGHHDCCGHHHHHGC@HGHIIIHIIHIHFHIIHDIIHIGIIFHIHIFIHCHHCIIIIIHHFHGIIIHIIHHIHIHHHIHIIIIIIHIHHHEFIIIHIIIIHIIIHIIIHHIIHHIIHEIIIGIIIIIIIHIIHHHCIIIHHEGDDDAD
@HISEQ:969:HM2KJBCX2:2:1102:3898:51025 2:N:0:ACTATGCA
TCACTTGGTGCGCCCAACTATCCCTATTAATCATTACGTCGATCCTAGAAACCAACAAAATAGAATCAAACGTCCTATTTCATTATTCCATGCTAATGTATTCAAGCGCGAGCTTGCTTTAAACACTCTAATTTTTTCAAAGTAACAGTCCTGATTTCTCGCGACACCAAATTAATGACATCGTGGTTTGTCAGAAGGGAGAAACCAATAATGCTAGTACGTACAAAGTACGACTGACATATTAGTCCCGAAATTCAACTACGAGCTTTTTAACTGCAACAACTTTAATATACGCTATTGGAGCTGGAATTACCGCGGCTGCTGGCACCAGACTTGCCCTCCAA
+
DDADDIIIIIIIIIIIIIIHIIIIIIIIIIIIIIIIIGIIHHIIIIIIIIHIIIIIIIHHIIIIIIIIHIFFHIIIHIIIIIIIIIIIIIIIIIIIIIIIIHHIHHIHHHIIHIIIIIIHIIIIIHIHIIHHGHHIIIIIIIIIIIIIIIIIIIIIIIIIIIIHHHHIIIIIIIIHIIIHHHIIIIIHHH0HIHGIIHIIIIHHHIHIIIIGIIIIIIIIIIIIIIIIIIIIIIIIIHIIHIHIIIIIIIIIIIIIIIIIIIIIIIIIIIIIIIIIIIIIIIIIIIIIIIIHIIIIIIIIIIIIIIIIHIIIIIIIIIHIIIIIIIIIIIIIIIIIIIIDDDDD
@HISEQ:969:HM2KJBCX2:2:1102:6217:51165 2:N:0:ACTATGCA
TCACTTGGTGCGCCCAACTATCCCTATTAATCATTACGTCAATCCTAGAAACCAACAAAATAGGATCGAACGTCCTATTTCATTATTCCATGCTAATGTATTCAAGCGTTAGCCTGCTTTAAACACTCTAATTTTTTCAAAGTAACAGTCCTGTTTCCCTGCAACACCAAATTAATGACATTACAGTTCTTCAGAAAGGAGGAATCAGCGAAGCCAGTGCATACCAGTGGCACGACCAACCTGCTGACCCCGAAATTCAACTACGAGCTTTTTAACTGCAACAACTTTAATATACGCTATTGGAGCTGGAATTACCGCGGCTGCTGGCACCAGACTTGCCCTCCAA
+
DDDDDIIIIIIIIIIIIIIIIIIIIIIIIIIIIIIIIIIHIIIIIIHIHHIIHHIIHIIHHHHHIIIIGHHIIIIIIIIIGHIIIIIHIIIIIIIHIIIIHEHHIIIIIIIIIIIIIIIIIIIIIIIIIIIHIIIIIIIIIHHIIIIIIIIIIHIIHIIIIIIIIIIIIIHHHIIIIIIIHIIIIIIIIIIIIIIIIIIGIIIIIIIIIIHHIIIIIIIIIIIIIIIIIIIIIIIIIIHIIIIHGIIIIIIIIIIIIIIIIIIIIIIIIIIIIIHIIIIIIIIIIIIIIIIIIIIIIIIIIIIIIIIIIHIIIIIIIIIIIIIIIIIIIIIIIIIIIIIHIDDDDD
@HISEQ:969:HM2KJBCX2:2:1102:7339:51258 2:N:0:ACTATGCA
TCACTTGGTGCGCCCAACTATCCCTATTAATCATTACTCATTTCCCCAAAAACCAACAAAATTCGAGATACGAGTCCTAAATTATTATTCCATGCTAATGTATTCATAACTTTCAGCCTGCTTTAAACACTCTAATTTTTTCAAAGTAAAGGTCCTGGATTGCGAACCCAACCCAGTAAAGGGCAGGAACGTTCTCCAGGAAGATGGTAAGCGCGCATCGGCACTCACACACGATACCGTGGCGGGCCAAGCGCACTATACCAGAAATCCAACTACGAGCTTTTTAACTGCAACAACTTTAATATACGCTATTGGAGCTGGAATTACCGCGGCTGCTGGCACCAGACTTGCCCTCCAA
+
DDDDDIIHIHIIIIIIIIIIIIIIIIIIIIIIIIIGHIIIIIIIIIIIIIIIIIIIIIIIIIIIGIIIIIIIIIIIIHIIIIIIIIIIIIIIHHEHIIHIIFHIIIIIIIIIIHIHHIIHIIIIIIIIIHHIIIHHIIIIIIIIHIIIIHIHHHHGGHIIIIIIHEHHHHIIIIIIIIHHHIHGHIIHIIHHHIIIIEHIHHHIIHHHIIHHIHHIIIIIGFHIIIIHIIGGDEIHDHHECHDHIHHIIHDHHHG@EECHGHG<HHD1CHEHEHHHHHHGEIIIHEHHHHHHIHHHEEIHHHHHEGDEGFHIIIIHIHIIIHIIIHCIHDHHHHHEHEHEHHHHGFCHIIIIIDDDDD
@HISEQ:969:HM2KJBCX2:2:1102:8397:51679 2:N:0:ACTATGCA
TCACTTGGTGCGCCCAACTATCCCTATTAATCATTACGGTGATCCTAGAAACCAACGAAATAGAATCAGTCCGTCCTATTTCATTATTCCATGCTAATGTATTCAGACGATAGTCTGCTTTAAACACTCTAATTTTTTCAAAGTAACAGTCCTGATTTCCCATCACACTAAATAAATGGCATGAAAGTTCCTCAGAAGGTAGAGATCCATCTCACCAGTGCAGACAATTAAGCCTGACCAATGGGTAGACCCCGAAGTTCAACTACGAGCTTTTTAACTGCAACAACTTTAATATACGCTATTGGAGTTGGAATTACCGCGGCTGCTGGCACCAGACTTGCCCTCCAA
+
DDDDDIIIIEHGIIIIIIIIIIIIIIIIIIIIIIIIIIIIIIIIIIIIIIIIIIIIIIHIIIIIIIIIIIIIIIIIIIIIIIIGIIIIIIIIGGIIIIIIIHHIHHIIIIIIIIIIIIIIIIIIIIIIIIIIIIIIIIIIIHIIIIIHHHIIHIIIIIHIIIIIIIIIIIIIIIIIIIIIIIIIIIIIIIIIIIIIIIIHIIIIIIIIIIIIIIIIIIIIIIIIIIIIIIIIIIIIIIIIIIIIHGDIIIIIIIIIIIIIIIIIIIIIIIIIIIIIIIIIIIIIIIIIHIIIIIIIIIIIIIIIIHG?IIIIIIIIIIIIIIIIIIIIIIIIIIIIIIIIIIIDDDDD
@HISEQ:969:HM2KJBCX2:2:1102:15710:52454 2:N:0:ACTATGCA
TCACTTGGTGCGCCCAACTATCCCTATTAATCATTACTTCAGTCCTAGAAACCAACAAAATAGAACTAAAGTCCTATTCCATTATTCCATGCTAATATATTCAAGCAAACATGCCTGCTTTAAACACTCTAATTTTTTCAAAGTAAAAGTCTTGGATCCCTAGCGCACTCAATTAAGAGCACACTAGTTCCCCAAAAGGAAAAGCCCAAAGTTGCAGTACAAACCTTTCGGTTGACGGCAACTATAAGCCCAAAATTCAACTACGAGCTTTTTAACTGCAACAACTTTAATATACGCTATTGGAGCTGGAATTACCGCGGCTGCTGGCACCAGACTTGCCCTCCAA
+
DDDDDIIIIIIIIIIIIGIIIIIIIIIIIIIIIIIIIIIIIIIIIIIIIIIIIIIIIIIIIIGHHIIIIIHHIIIIIIIIIIIIIIIHIIIIIIIIIHHIIIIIIIIIIIIIHIIIIIHIIIIIHIIIIIIIIIIIIIIIIIIIIIIIIIIIIIHIIIIIIIIIIIIIIHIIIIIIIHIIIIIIIIIIIHIIIIIIIIIIIIIIHIIIIIIIIIIIIIIIIIIIIIIIIIIII=IIIIHIIHHHHIIIIIIIIIIIIIIIIIHIIIIIIIIIIIIIIIIIIIIIIIIIIIIIIIIIIIIIIIIIIIIIIIIIIIIIIIIIIIIIIIIIIIIIIIIIIIIIIDDDDD
@HISEQ:969:HM2KJBCX2:2:1102:10853:52934 2:N:0:ACTATGCA
TCACTTGGTGCGCCCAACCTATCCCTATTAATCATTACGGTGATCCTAGAAACCAACGAAATAGAATCAGTCCGTCCTATTTCATTATTCCATGCTAATGTATTCAGACGATAGTCTGCTTTAAACACTCTAATTTTTTCAAAGTAACAGTCCTGATTTCCCATCACACCAAATAAATGGCATGAAAGTTCCTCAGAAGGTAGAGATCCATCTCACCAGTGCAGACAATTAAGCCTGACCAATGGGTAGACCCCGAGGTTCAACTACGAGCTTTTTAACTGCAACAACTTTAATATACGCTATTGGAGCTGGAATTACCGCGGCTGCTGGCACCAGACTTGCCCTCCAA
+
ABDDBEE1GHF?<CCGFE@GC1C@FH?@G?GCH1C@EGHIHC1FFHHIIFHIECEHCHHIFHIHHHIIHCH?GFHCCHIIIEHIIHH@GHHEDG1F?CGFHGGGHIEHIIHHHHHHIHHIHIHIIIHIHFCGGF<HEHEHHE?HHHHIHGHCHHICEHHHIIIHHHHHIIIHHHHIHHIIHIHHIIIHHECCFIIHIIHIIIIIIHEIIIHHGIIHIIHHIIHIIIIHHHIHGGHGFHGIIHHHHHEFIHHHGIIHHHHHIIIIIHIIIHEEHHIHHIHHHHHHIIIHHFGHHEHHIHHHEHHHIIIIGIGIIIIIHHHDHIHG@HIIIHIIHIHHIHHHIIIH@DDD@
@HISEQ:969:HM2KJBCX2:2:1102:6704:52424 2:N:0:ACTATGCA
TCACTTGGTGCGCCCAACTATCCCTATTAATCATTACGTCAATCCTAGAAACCAACAAAATAGGATCAAACGTCCTATTTCATTATTCCATGCTAATGTATTCAAGCGTTAGCCTGCTTTAAACACTCTAATTTTTTCAAAGTAACAGTCCTGTTTCCCTGCAACACCAAATTAATGACATTACAGTTCTTCAAGAAGGAGGAACCAGTAAAGCCAGTACATACCAGAGGCACGACCAACTTACTAATCCCGAAATTCAACTACGAGCTTTTTAACTGCAACAACTTTAATATACGCTATTGGAGCTGGAATTACCGCGGCTGCTGGCACCAGACTTGCCCTCCAA
+
DDDDDIHHHHIIIIIIIIIIIIIIIIIIIIIIIIIIIIIIIIIHIIHHIIIIIIIIIIIIIHHFIIIIIIIIIIIIIIIIHHIIIIIHHIIIHIIIIIIIIIHIHIIIIIIIIIIIIIIIIIIIIIIIIIIIIIIIIIIIIIIIIIIIIIIIIIIIIIIIIIIIIIIIIIIIIIIIIIIIHHIIIIIIIIIIIIIIIIIIIIIIHHHIIIIIIIIIIIIIIIIIIIII<IIIIIIIIIIIIIIHHIIIIIIIIIIIIIIIIHHIIIIIIIIIIIIIIIIIIIIIIIIIIIIIIIIIIHIHGIIIIIIIIIIIIIIIIIIIIIIIIIIIIIIIIIIIIIIIIDDDDD
@HISEQ:969:HM2KJBCX2:2:1102:2454:54482 2:N:0:ACTATGCA
TCACTTGGTGCGCCCAACTATCCCTATTAATCATTACGTCAATCCTAGAAACCAACAAAATAGGATCGAACGTCCTATTTCATTATTCCATGCTAATGTATTCAAGCGTTAGCCTGCTTTAAACACTCTAATTTTTTCAAAGTAACAGTCCTGTTTCCCTGCAACACCAAATTAATGACATTACAGTTCTTCAAGAAGGAGGAATCAGTAAAGCCAGTACATACTATAGGCACGACCAACCTACTGACCCCGAAATTCAACTACGAGCTTTTTAACTGCAACAACTTTAATATACGCTATTGGAGCTGGAATTACCGCGGCTGCTGGCACCAGACTTGCCCTCCAA
+
DDADDIIIIEHIIIIIIHIIIIIIIIIIIIHIIIIIIIIIIIIHHIIHIIIIIIIIHIHHIIIIIIIIIIIIHHHIIIIIIIIIIHIFHIIIIIIHIIIIHHIIIHHHIIIHIIIHIHIIHHIIIHHIIIIIIIIIIHHCIIIIIIIHIIIIIIIIHIIIIIIIIFIHIIIIIIIIIIIIIIIGIIIIIIIIHIIHIIIIIIIIIHIIIIHHIIHIHHIIIIIIIIIIIIIIIIIIIHHIIHHHFIHIHIIIIHHHIIIIIIIIIIHHHIIIIIHIIIIHIIGIIIIIIIIIIIIIHIIIHIIIGIIIIIIHHIHGIIIIIIIIIIIIIIIIIHIIIHIHHDDDDD
@HISEQ:969:HM2KJBCX2:2:1102:10789:54316 2:N:0:ACTATGCA
TCACTTGGTGCGCCAACTATCCCTATTAATCATTACGTCAATCCTAGAAACCAACAAAATAGGATCGAACGTCCTATTTCATTATTCCATGCTAATGTATTCAAGCGTTAGCCTGCTTTAAACACTCTAATTTTTTCAAAGTAACAGTCCTGTTTCCCTGCAACACCAAATTAATGGCATTACAGTTCTTCAGAAAGGAGGAATCAGCGAAGCCAGTGCATACCAGTGGCACGACCAACCTGCTGACCCCGAAATTCAACTACGAGCTTTTTAACTGCAACAACTTTAATATACGCTATTGGAGCTGGAATTACCGCGGCTGCTGGCACCAGACTTGCCCTCCAA
+
DDDDDIIIIIIIIHHHIIIIHHHHHIIIIIIGHIHIIIIIIIIIHHHIIIHCCHHHIIIIEGHHHEHHIIIHIIIIIIIHFHHIHCF<GFHEHIIHHHIHEHHIHHHIIHHHIHGHHAGHHHHHHIIIIIHHHIH@HIIIHGHGHIHHHIIIHHFFHHHHEIIIIHHHHFCEIHHHHHHGHFIIIIGIIIIIHIIIIIIIIHHHHHIHHIHIIIIHHHIIHIIIIIIIIIIIIIIIHIIIIHFEIHIHIIIIIIIHIIIIIIIIIIHIHHHHHHHHGIIIIIIHIHGGIHHIIIIIIIIIHIIIHHEEIIIIIIHIIHGIIFIIIIIHIIIHIIIHIIIHBDDDD
@HISEQ:969:HM2KJBCX2:2:1102:14330:55121 2:N:0:ACTATGCA
TCACTTGGTGCGCCCAACTATCCCTATTAATCATTACGTCAATCCTAGAAACCAACAAAATAGGATCGAACGTCCTATTTCATTATTCCATGCTAATGTATTCAAGCAAAATGCCTGCTTTAAACACTCTAATTTTTTCAAAGTAAAGGTCCTGGTTCCCCGCGACACCCAATTAAGGGCATCGCGGTTCTCCAGAAGGTGAGAAATTGACTACACCAGTTCATACCCCTTAAGGCACGACCGATGTGTCAATCCCGAAATTCAACTACGAGCTTTTTAACTGCAACAACTTTAATATACGCTATTGGAGCTGGAATTACCGCGGCTGCTGGCACCAGACTTGCCCTCCAA
+
DDDDDIIIIIIIIIIIIIIIIIIIIIIIIIIIIIIIIIIIIIIIIIIIIIIIIIIIIIIIIIGHHIIIIIIGIIIIIIIIIIIIIIIIIIHIIIIIIHIIIIHIIIIIIIIIIIIIIIIIIIIHIIIIIIIIIIIIIIIIHHIIIIIIIIIIIIHHIIIIIIIIIIIIIIIIIIIIIIIIIIIIIIIIIIIIIIIIHIIIIIIIIIIIIIIIIIIIIIIIIIIIIIIIIIIIIIIIIIIIIIIIIIIIIIIIIHIIIIIIIIIIIIIIIIIIIIIIIIIIIIIIIIIIIIIIIIIIIIIIIIIIIIIIIIIIIIIIIIIIIIIIIIIIIIIIIIIIIIIIIIIIIIDDDDD
@HISEQ:969:HM2KJBCX2:2:1102:20846:55257 2:N:0:ACTATGCA
TCACTTGGTGCGCCCAACTATCCCTATTAATCATTACATCGATCCTAGAAACCAACAAAATAGAATCGGATGTCCTATTTCATTATTCCATGCTAATGTATTCAAGCGTGAGCCTGCTTTAAACACTCTAATTTTTTCAAGGTAACAGTCCTAATTCCCCGTAACACCAAATTAATGGCATTACGGTTCTTTAGAAGGTGAGAAATCAATGATAACAGTGCATACCAACGGCATGACCGAAATATTGATCCCGAAATTCAACTACGAGCTTTTTAACTGCAACAACTTTAATATACGCTATTGGAGCTGGAATTACCGCGGCTGCTGGCACCAGACTTGCCCTCCAA
+
@@BDAIIIIIFDHHIHCHIHIIHIIHICCFHIGCGHIIEGHCCHIIHCGHHHGEFHHHGCGHH?HEHHFEC<1DGGHG1FFF1FCCHIEHHCF?CCGHHHHIHHCGECGFHIIIHHEHHHHHGHFEHIHHHDG@DHHEGDIHHEFHHHIIHIGHHHHHHHGIIIIIIIHHIHGIIIIII;IHIIIIIIIHIIIIIIIIIIIIIIIHHIIH;FHHHIIIHHIIIHII<HIIFIGIIIIIGIIHHFEFGHIHGIHIIIIHHIIHHIIIIIIHGIHIIHHHIIIIIHIIHGIIIHIIIIIIIIHHIIIIIIIIIIIIIIIIIIIIIIIIIIIIHHIIHIIIIIIIDDBDB
@HISEQ:969:HM2KJBCX2:2:1102:4813:54786 2:N:0:ACTATGCA
TCACTTGGTGCGCCCAACTATCCCTATTAATCATTACGGTGATCCTAGAAACCAACGAAATAGAATCAAGCCGTCCTATTTCATTATTCCATGCTAATGTATTCAGACGTTAGCCTGCTTTAAACACTCTAATTTTTTCAAAGTAACAGTCCTGATTTCCAATCACACCAAATTAATGACATGAAAGTTCCTCAGAAGGTAGAGATTTATCTCACCAGTACAGACAATTAAGCCTGACCAATGGGTAAACCCCGAAGTTCAACTACGAGCTTTTTAACTGCAACAACTTTAATATACGCTATTGGAGCTGGAATTACCGCGGCTGCTGGCACCAGACTTGCCCTCCAA
+
DDDDDIIIIHHIIIIIIIIIIIIIIIIIIIIHIIIIIIIIIIIIIIIHIIIIHIIIHIIIIIHGIIIIIIIIIIIIIIIIIGIIIHIHHHIIIIIHHHHHIHHIIIHIIIIIHIHIIIHIIIHHIHHHHIIIIIHIIIIIIIIHHIIIIIIIIIIIIIIIIIIIIIIIIIIIIIIIIIIIIIHIIIIIIIHIIIIIIIIIIIIIIIIIIIHIIIIIIIIIIIIIIIIHIIIIHIIIIIIIIIIHHGHIIIIIIIIIIIIIIIIIIIIIIIIIIIIIIIIIIIIIIIIHHHIIIIIIIIIIIIIIIIIIIIIIIIIIIIIIIIIIIIIIIIIIIIIIIIIIIIIDDDDD
@HISEQ:969:HM2KJBCX2:2:1102:2408:57204 2:N:0:ACTATGCA
TCACTTGGTGCGCCCAACTATCCCTATTAATCATTACGTCAATCCTAGAAACCAACAAAATAGGTTTGAACGTCCTATTTCATTATTCCATGCTAATGTATTCAAGCGTTAGCCTGCTTTAAACACTCTAATTTTTTCAAAGTAACAGTCCTGTTTCCCTGCAACACCAAATTAATGGCATTACAGTTCTTCAGAAAGGAGGATCAGCGAAACCAGTTCATACCAGTGGCACGACCAACCTGCTGACCCCGAAATTCAACTACGAGCTTTTTAACTGCAACAACTTTAATATACGCTATTGGAGCTGGAATTACCGCGGCTGCTGGCACCAGACTTGCCCTCCAA
+
DDDDDIIIIHIIIIIIIIIIIIIIIIIIIIIIIIIIIIIIIGHIIIHIIIIIIIIIIIIHIIIIIHHHIIFFHIIIIIIIIIHIIIIIHIIIIIIIIIIIIHHIIIIIIIHIIIIIIIIIIIIIIIIIIIHHIIIIIIIIIIIIIIIIIIIIIIIIIHIIGIIIIIIIIHFIIIIIIIIIIIIHIIIIIIIIIIIIIIIIIIIIIIIIIHHIIIIHHIIIIIIIIIGIIIIIIIIIIHIIIIHGIHIIIIIIIIIIIIIIIIIIIIIIIIIIIIIIIIIIIIIIIIIIIIIIIIIIIIIIIIIIIIIIIIIIIIIIIIIIIIIIIIIIIIIIIIIIIIIIDDDDD
@HISEQ:969:HM2KJBCX2:2:1102:17071:56962 2:N:0:ACTATGCA
TCACTTGGTGCGCCCAACTATCCCTATTAATCATTACGTCGATCCTAGAAACCAACAAAATAGAATCAAACGTCCTATTTCGTTATTCCATGCTAATGTATTCAAGCGTGAGCCTGCTTTAAACACTCTAATTTTTTCAAAGTAACAGTCCTGATTCCCCATGACACCAAATTAATGACATCATGGTTCGTCAGAAGGTAGGAATCAATAATACCAGTACGTACAATAGCACGACCAATAAATTGATCCCGAAATTCAACTACGAGCTTTTTAACTGCAACAACTTTAATATACGCTATTGGAGCTGGAATTACCGCGGCTGCTGGCACCAGACTTGCCCTCCAA
+
DCBBDHHGIEHHHHIIGHHHHIHIIIIIHHEHIIHHIIIIIIIIIIIIHIIIIIIIHHHHHIHIHHHHHIIIFHIIIHHHF?HHIIHHHI<C?EHFIGHHHHFHHIHHIHHHHIIGHHHHGAEEHHIIHIEHHHIHIHIIIIIIHFHIIHIIIIHHIIIIIIHIIIIIIIHGHHHIIHHIIHIIGHIHIHEGIHEHIIIIIHHFGFGHIHIII@EGIHHIIIIIHHHIGHHIHEHFIIIHIHCHHHHIIIHHHHHIIHHHHHHHFIIIIIHHHHHIIIHHHGFIHEHEHIIIHIHHFIHGIGHGGIIGHIIHIHDDIHIHIIIIGIIIGIHIHGIHHDHIDDB@@
@HISEQ:969:HM2KJBCX2:2:1102:16113:56668 2:N:0:ACTATGCA
TCACTTGGTGCGCCCAACTATCCCTATTAATCATTACGTCGATCCTAGAAACCAACAAAATAGAATCAAACGTCCTATTTCGTTATTCCATGCTAATGTATTCAAGCGTGAGCCTGCTTTAAACACTCTAATTTTTTCAAAGTAACAGTCCTGATTCCCCATGACACCAAATTAATGACATCATGGTTCGTCAGAAGGTAGGAATCAATAATACCAGTACGTACAATAGCACGACCAATAAATTGATCCCGAAATTCAACTACGAGCTTTTTAACTGCAACAACTTTAATATACGCTATTGGAGCTGGAATTACCGCGGCTGCTGGCACCAGACTTGCCCTCCAA
+
D0D00<11<C<C/0<DHC<D@EECHHIIIIH<GHHGGEF<EHCE=FFGIHIGFHIIIHIIHIHIIIHIIH?HH1<CFF<F?GHIHIIHGCHFECEHHGHHFGCFEHHHHHIHIFHGEIIHGEHCHHHHHIHHGGHHIIIIIHHHHHHCGIHHHHIIHIFIHHEHHHHHHHHIHIHIIHHEHFHIHEHHHIIHHGIIIIHIHHIHGIHIIIIII:IHEGHHHHHGEHHHFEIIIHHHHHEHIHEAHHHHCGEIIIIIIIIIHHHHHIIHIIHHHHIIHHIIHCFIHGHHHHHHHIIIHIIIIHHHIIIHIHHDIHHDHGIHIIIHHHHHHHHCIHHHEGHG@BBDD
@HISEQ:969:HM2KJBCX2:2:1102:11381:57114 2:N:0:ACTATGCA
TCACTTGGTGCGCCCAACTATCCCTATTAATCATTACGTCGATCCTAGAAACCAACAAAATAGAATCAAACGTCCTATTCCGTTATTCCATGCTAATGTATTCAAGCGTGAGCCTGCTTTAAACACTCTAATTTTTTCAAAGTAACAGTCCTGATTCCCTATAACACCAAATTAATGGCATTATAGTTCGTCAGAAAGGAGAAACCGATTATACCAGTACGTACAATAGCACGACCAGTAAGCCGGTCTCGAAATTCAACTACGAGCTTTTTAACTGCAACAACTTTAATATACGCTATTGGAGCTGGAATTACCGCGGCTGCTGGCACCAGACTTGCCCTCCAA
+
DDDDDIIIIIIIIIIIIIIIIIIIIIIIIIIIIIIGIIIIIIIIHIIIHIIIIIIIIHIIIIIIIIIIIIIIIIIIIIIIIIIIIIIIIIIIIHHHIIIIIIIIIIIIIIIIIIIIHIIIIIIIIIIIIIIIIIHIIIIIIIIIIIIIIIIIIIIIIIHIIIIIIIIIIIIIIIIIIIIIIIIIIIHIHIIIIIIIIIIIIIIIIIIIIIIIIIIIIIIIIIIIIIIIIIIIIIIIIIIIIIHHIHIIIIIIIIIIIIIIIIIHIIIIIIIIIIIIIIIIIIIIIIIIIIIIIIIIIIIIIIIIIIIIIIIIIIHIIIIIIIIIIIIIIIIIIIIIIIIIDDDDD
@HISEQ:969:HM2KJBCX2:2:1102:15866:57500 2:N:0:ACTATGCA
TCACTTGGTGCGCCCAACTATCCCTATTAATCATTACTCATTTCCCCAAAAACCAACAAAATTCGAGATACGAGTCCTAAATTATTATTCCATGCTAATGTATTCATAACTTTCAGCCTGCTTTAAACACTCTAATTTTTTCAAAGTAAAGGTCCTGGATTGCGAACCCAACCCAGTAAAGGGCAGGAACGTTCTCCAGGAAGATGGTAAGCGCGCATCGGCACTCACACACGATACCGTGGCGGGCCAAGCGCACCATACCAGAAATCCAACTACGAGCTTTTTAACTGCAACAACTTTAATATACGCTATTGGGGCTGGAATTACCGCGGCTGCTGGCACCAGACTTGCCCCCCAA
+
DDDDDHIIIIIIIHIHHHIIIHHIIHIIHIHHIIIIIIIGHHHIIIIIIIIIIIIIIIHHHHHIICEHHIFHHHDHHHHCEHHIIHIIIHIHHIHIIH?GEDGEEHHIHIHIHIHFHHFFHIHCHFHHFDEFIHCHFHFFHFHHIHCFF@/DDFHHCCGFEGHHDHIICGCEEEG?-CFG/C<CGHIHH?/CF,:CGDD?EHHIGDGHIF/ACDD<6EHHDH<C0G0=00=00<0=<<=C/C?1FF0D0<</@D=<011GCC11@@@1C<<0<</011E@?C@<<1<1<<11<11<11<111100CC@<11<0<<111<1<D<</<<///111@1?@HF<<<<1<111/C<</0<0<<
@HISEQ:969:HM2KJBCX2:2:1102:18182:57998 2:N:0:ACTATGCA
TCACTTGGTGCGCCCAACTATCCCTATTAATCATTACGTCAATCCTAGAAACCAACAAAATAGGTTCGATCGTCCTATTTCGTTATTCCATGCTAATGTATTCAAGCGCGAGCCTGCTTTAAGCACTCTAATTTTTTCAAAGTAACAGTCCTGTTTCCCCGCAACAACAAATTAATGCCATCACGGTTCTACAAGAAGGAGGGACCAGTGAGGCCAGTGCATACCAGTGGCACGACCAACCTACTGGCCCCGAAATTCAACTACGAGCTTTTTAACTGCAACAACTTTAATATACGCTATTGGAGCTGGAATTACCGCGGCTGCTGGCACCAGACTTGCCCTCCAA
+
D00<0<F1<11<CD<GH0<<G@1CCCHCH1C1<F@<FCC@EHII1<1<<FHE@?HHIIHI1G1<<<1/1<D/<F0DHIH1<<<<<1D111<@1<<D<@FEHEEHHC<CH@E?GHB?H?CEE?IIIIHHH@HFF6CH@G@EFH?HHG0C<HHEHH=FDHF9EEGC<CIHH?D@CHHCHEFD<HECC1@EHECHEHHEFE8HGCGCG@HEIHFHGC@F@HH@FIHHGCEIH4IHHHHCEHFGF1<<<CC??CGEHIHEHEHGHECHHHH@@EHHEEHEEEIIHHHEHEIHFG<@EDEEEIHEEGEHHC<<CHHEDEC<CEGCHIHEHGGIHCCECFHHHE?=H@@BDD
@HISEQ:969:HM2KJBCX2:2:1102:11705:58008 2:N:0:ACTATGCA
TCACTTGGTGCGCCCAACTATCCCTATTAATCATTACGTCAATCCTAGAAACCAACAAAATAGGATCGAACGTCCTATTTCATTATTCCATGCTAATGTATTCAAGCGTTAGCCTGCTTTAAACACTCTAATTTTTTCAAAGTAACAGTCCTGTTTCCCTGCAACACCAAATTAATGACATTACAGTTCTTCAAGAAGGAGGAATCAGTAAAGCCAGTACACACCATTGGCACGACCAACCTACTGACCCCGAAATTCAACTACGAGCTTTTTAACTGCAACAACTTTAATATACGCTATTGGAGCTGGAATTACCGCGGCTGCTGGCACCAGACTTGCCCTCCAA
+
DDDDDIIIIIIIIGIIIHHIIIIHIIHHHHHIIIIHIIIIHIIIIIHIEHIIIIIIIIIIIIIH?GHIIIIIHFHHIEHFHIIIFHHHHIIHHIIHIIGHHHHHIIIIIIIHIIIIIIIIIIHHHHHIIIIIIIIHIHIIIIHHHIIIIIIIIIIHHIIIIIHHGGHHFIHHIIIIIIHHGIIIIIIIIIHIIIHIIIIIHHIHHIHIIIIIIIIIIHIIIHHGIHHIIIIIIIIHIIHIGHHHCHIIIIIIHIIGHIIIIIIIGIIIIHIIIHDIIIIIHIIHIIIIIIIIIHGIHIHHGIIHIIIIHGIHIIIIIHHHIIHHIHIIIIIHHHIIIIIIIDDDDC
@HISEQ:969:HM2KJBCX2:2:1102:18418:58166 2:N:0:ACTATGCA
TCACTTGGTGCGCCCAACTATCCCTATTAATCATTACAGCGGTCCTAGAAACCAACAAAATAGAACCGATGTCCTATTCTATTATTCCATGCTAATGTATTCGAGCAAAGGCCTGCTTTGAACACTCTAATTTTTTCAAGGTAAAAGTCCTGGTTCCCCACGACACCCAGTAAAGGGCATCGGGTTTCCCAGAAGGAAAGACCCGACCGAATCCGTACGCTCGATTAGGAGGACAGATCAGCCAGGTCCAAGGTTCAACTACGAGCTTTTTAACGGCAACAACTTTAATATACGCTATTGGAGCTGGAATTACCGCGGCTGCTGGCACCAGACTTGCCCTCCAA
+
DCDDDIIIIIIIHIIIIIIIIIIIIIIIIIIIIIIIIIIIIIIIIIIIIIIIIIIIIIHIIIIIIIIHHIFFHFIHIIIIIIIIIIIIIIIIIIIIIIIHIHHHIIIHHHIHIIIIIHIIIIIHHIHIIIIIIIIIIGHIIHIIHIIIIIHHHIIIIIIIIIIIIHIHIIIIIHIIIIIIIIIIIIIIIIIIIIIIIIIIIIIIIIIIIIHHIIIIIIIIIIIIIIIII=IIIIIIIIIIIIHIIIIIIIIIIIIIIIIIIIIIIIIIIIIIIIIIIIIIIIIIIIIIIIIIIIIIIIIIIIIIIIIIIIIIIIHIIIIIIIIIIIIIIIIIIIIIIIIDDDDD
@HISEQ:969:HM2KJBCX2:2:1102:10690:58504 2:N:0:ACTATGCA
TCACTTGGTGCGCCCAACTATCCCTATTAATCATTACGTCAATCCTAGAAACCAACAAAATAGGATCGAACGTCCTATTTCATTATTCCATGCTAATGTATTCAAGCGTTAGCCTGCTTTAAACACTCTAATTTTTTCAAAGTAACAGTCCTGTTTCCCTGCAACACCAAATTAATGGCATTACAGTTCTTCAGAAAGGAGGAATCAGCGAAGCCAGTACATACCAGTGGCACGACCAACCTGCTGACCCCGAAATTCAACTACGAGCTTTTTAACTGCAACAACTTTAATATACGCTATTGGAGCTGGAATTACCGCGGCTGCTGGCACCAGACTTGCCCTCCAA
+
<<DBB<D1C1<C/CCHHH@FH<<<FHHHHHHIIGIIH?DGHIHHIIIEH?H1FHHHHHCCF1CHIHH=GH?CCC0DHHEHFFGCC@1<CGEHH<11IIHIHIIIIIHIHIHCGFHGHHIHHHIEIIHHHHGCGFGH?EHHHGHGD8EHIHHHHHHGHGFHHIIIHIHHIHGC@HHIHFHIHIIIIIHEHEHHHCIIHHHGFHHHCFGHHHHHIHEIIHIIIIIIHGEEGIIIIIII=HIHHHHFDGIHHDGIHIHE?G@HIIIIIHEC?IIIIHHHHEHHFGFIIIIIHIIHIHDCHFIIIIIHEGHHGFIIHIIHHHHGIHHHHGEHIGIGIHEHIIIIHDDDD@
@HISEQ:969:HM2KJBCX2:2:1102:1252:58968 2:N:0:ACTATGCA
TCACTTGGTGCGCCCAACTATCCCTATTAATCATTACGTCAATCCTAGAAACCAACAAAATAGGATCAAACGTCCTATTTCATTATTCCATGCTAATGTATTCAAGCGTGTGCTTGCTTTAAACACTCTAATTTTTTCAAAGTAACAGTCCTGATTCTCCATGACACCAAATTAATGACATCACAGTTCATCAGAAGGGAGAAATCAATGATGTCAGTACATACCAAAGGCATGACCGGCACCTTGATCCCGAAATTCAACTACGAGCTTTTTAACTGCAACAACTTTAATATACGCTATTGGAGCTGGAATTACCGCGGCTGCTGGCACCAGACTTGCCCTCCAA
+
DCDDDIIIF?HDHFHIIHHIHIIGHIHHIIIIHIIIII@HHHHIGHI@HHEHIIHHIFHIHIGHIHHHHIIH@@HIHHFHHHHFHHHHII@GHEHHIIIIHHCHHFIHHHH?IIHHHHHHCHCGHIIHHIIHGHGHHGHIHIIIHHHIIIHHHHHIHIIECHIIIHHHIIHHIHHHHHGEEHHHIHGHIHIIIIIIHIIHHEIIIIIIIIHEHIHIIIIHHHIGIHHGHHCHHHHIIIIIHHIHHIGIIIIHHIHHHHGCGEEHIIHIGIHHHIHHIIIIIIHIIIIIIIHHIIIHIIHIHIIIHEHFHIIIHIHHIIIHIIIIIIIIIIIHIIIIIIIIIDDDDA
@HISEQ:969:HM2KJBCX2:2:1102:18969:57672 2:N:0:ACTATGCA
TCACTTGGTGCGCCCAACTATCCCTATTAATCATTACGTCGATCCTAGAAACCAACAAAATAGAATCAAACGTCCTATTTCATTATTCCATGCTAATGTATTCAAGCGTAAGCCTGCTTTAAACACTCTAATTTTTTCAAAGTAACAGTCCTGATTCCCCACGACACCAAATTAATGACATCGCGGTTCTTCAGAAGGTAGGAACCAATAATGCCAGTGCGTACCGAAGCACGACCAACAATTTGATCCCGAAATTCAACTACGAGCTTTTTAACTGCAACAACTTTAATATACGCTATTGGAGCTGGAATTACCGCGGCTGCTGCCACCAGACTTGCCCTCCAA
+
BBDDDIIIIIIIHIIIIIIIGHHIIIIIIHIIIIIHIIIIIIHIIEHGHGHIIIIIEHHHIIIIGIIIIIIIGHIHHIIIIHIIHIIHIIIHIIIIIIIHIGHIIIIIIIIIIIIIIIIIIIIIIIIIIIIIIIIIIIIIIIIIIIIIIIIIIIIHIIIIIIIIIIIIIIIIHIIIIIIIIIIIIIIIIHIIIIIIIIIIIHIIIIIIIIIIIIIIIIIIIHIIIIIIIIIIIIIIIIIIIIIHIIIIIIIIIIHIIIIIHHIIIIIIIIIIIIIIIIIIIIIIIIIIIIIIIIIIIIIIIIIIIIIIIIIIIIGIIIIIIIHIIIHIHIHIIIIIIIIIDDDDD
@HISEQ:969:HM2KJBCX2:2:1102:20797:58921 2:N:0:ACTATGCA
TCACTTGGTGCGCCCAACTATCCCTATTAATCATTACGTCAATCCTAGAAACCAACAAAATAGGATCGAACGTCCTATTTCATTATTCCATGCTAATGTATTCAAGCGTTAGCCTGCTTTAAACACTCTAATTTTTTCAAAGTAACAGTCCTGTTTCCCTGCAACACCAAATTAATGACATTACAGTTCTTCAAGAAGGAGGAATCAGTAAAGCCAGTACACACCATTGGCACGACCAACCTACTGACCCCGAAATTCAACTACGAGCTTTTTAACTGCAACAACTTTAATATACGCTATTGGAGCTGGAATTACCGCGGCTGCTGGCACCAGACTTGCCCTCCAA
+
@?@@0FF1F1CCCGCEHH?@CGHHIEHIIIIIH1FHHEEHHHHCFHHHHHIE?GHGEHHIFE1F@1C<DG@C1CCECCGFHHI?GEHHHH@@CFHEHIHGH@DDGC=GGHHD?FHFHHHHHHHHHIFEEHHHHHCEF<CHHIHGIBFHFCGHEEGHHGFHHHHI9F?EGIHGEHHFIHG@CIHHFHHHGIHF/HEDHH:HHGHHFIHGHEHHHHGHHEGED<1C<1EHE9IIHGEIIIHIIHHHFECHBIHF1HIHHHGHG0DEFHGHHFHGC1<1IIHEIHHHIIHFHIIIIIHIHHDGHHIHH?HHFHIIHHHCHHGHHHG@GCFEEHCIHHHEHEHHG@BADA
@HISEQ:969:HM2KJBCX2:2:1102:15737:59575 2:N:0:ACTATGCA
TCACTTGGTGCGCCCAACTATCCCTATTAATCATTACGTCGATCCTAGAAACCAACAAAATAGAATCAAACGTCCTATTTCATTATTCCATGCTAATGTATTCAAGCGCGAGCTTGCTTTAAACACTCTAATTTTTTCAAAGTAACAGTCCTGATTTCCCGCGACACCAAATTAATGACATCGTGGTTCGTCAGAAGGGAGAAACCAATAATGCTAGTACGTACAAAGTACGACCGACATATTAGTCCCGAAATTCAACTACGAGCTTTTTAACTGCAACAACTTTAATATACGCTATTGGAGCTGGAATTACCGCGGCTGCTGGCACCAGACTTGCCCTCCAA
+
DDDDDIIIIIGIIIIIIIIIIIIIIIIIIIIIIIIIIIHIIIIIIIIIIIHIHHIIHIIIIHHIIIIIIHIIIIIIIIIIIIIIIIIIIIIIIIIIIIIIIHGIIIHIHEIHIIHHHIIIHIHHHIIIIIHIIIIIIHHIIIIIIHIIIIIIIIIHHIHHHIHHHHHIIIIIIIIIIIIIIIIIIIIIIIIIIIIIIIIIIIIIIIIIIIIIHGIIIHHHIIIIIIIIIIIHIGIIIIIHHIHIIIIIIIIIIIIIHIIHIIIIIHIHHIIIIIIIIIIIHGIHHGHHHDHEIIIIIIIIIIIIIIIIIIIIIIIIIIIIIIIHIIIIIIIIIIIIIIIDDDDD
@HISEQ:969:HM2KJBCX2:2:1102:7310:60014 2:N:0:ACTATGCA
TCACTTGGTGCGCCCAACTATCCCTATTAATCATTACATCGATCCTAGAAACCAACAAAATAGAATCGGATGTCCTATTTCATTATTCCATGCTAATGTATTCAAGCGTGAGCCTGCTTTAAACACTCTAATTTTTTCAAGGTAACAGTCCTAATTCCCCGTGACACCAAATTAATGGCATTACGGTTCTTTAGAAGGTGAGAAATCAATAATATCAGTACATACCAACGGCATGACCGAAACATTGATCCCGAAATTCAACTACGAGCTTTTTAACTGCAACAACTTTAATATACGCTATTGGAGCTGGAATTACCGCGGCTGCTGGCACCAGACTTGCCCTCCAA
+
DDDDDIIIIIIIIIIHIIIIIIIIIIIIIIIIIIGHHHIIIIIIIIIIIIIIIIIIIIIIIIIIHHHHIHIIHCFHHIGIEHHIIIIIHHIIHIHIIHIHIIHIIIIIIIIIIIIIIIIIIIIIIIIIIIIIIIIIIIIIIIIIIIIIIIHIIHIIIIHIIIIIIHHIIIIIIIIIIIIIIIIIIIIIHIIIIIIIIIIIIIIIIIIIIHHIIIIIIIIIIIIIIIIIIIIIIIIIIIHIHHIIIHIIIIIHIIIIIIIIIIIIIIIIIHIIIIIIIIIIIIIIIIIIIIIIIIIIIIIIIIIIIIIIIIIIIIIIIIIIIIIIIIIIIIIIIIIIIIIIIIDDDDD
@HISEQ:969:HM2KJBCX2:2:1102:1539:60095 2:N:0:ACTATGCA
TCACTTGGTGCGCCCAACTATCCCTATTAATCATTACGGTGATCCTAGAAACCAACGAAATAGAATCAGTCCGTCCTATTTCATTATTCCATGCTAAAGTATTCAGACGATAGTCTGCTTTAAACACTCTAATTTTTTCAAAGTAACAGTCCTGATTTCCCATCACACCAAATAAATGGCATGAAAGTTCCTCAGAAGGTAGAGATCCATCTCACCGGTGCAGACAATTAAGCCTGACCAATGGGTAGACCCCGAGGTTCAACTACGAGCTTTTTAACTGCAACAACTTTAATATACGCTATTGGAGCTGGAATTACCGCGGCTGCTGGCACCAGACTTGCCCTCCAA
+
DBDDDIIIIGIIIIIIIIIIIIIIIIIIIIIIIIIIIIIHIIIIIIIHIIIIIIIIIFHHIIIIIIIIIIIIIIIIIIIIIIHHIIIIIIIIIIIGI1FHHFHIIIHIIIIIIIIIIIHIIIIIIHIIIIIHHHHIIIIHHIIIIIIIIIIIIIIIIIIIHIIIIIIIIIIIIIIIIIIIIIIHIIIHIHHIIIHHIIHHIIIIIIIIIIIIIIIHIIHIIIIIIIIIIIIIIIIIIIIIIIIIHGFIIIIIIIIIIIIIIIIIIIIIIIIIIIIIHIIIIIIIIIIIIIIIIIIIIIIIIIIIIIIIIIIIIIIIIIIIIIIIIIIIIIIIIIIIIIIIIIHDCDDD
@HISEQ:969:HM2KJBCX2:2:1102:15943:60197 2:N:0:ACTATGCA
TCACTTGGTGCGCCCAACTATCCCTATTAATCATTACGTCGATCCTAGAAACCAACAAAATAGGGTCAAACGTCCTATTTCATTATTCCATGCTAATGTATTCAAGCGTGAGCCTGCTTTAAACACTCTAATTTTTTCAAAGTAACAGTCCTGATTCCCCGCGACACCAAATTAATGACATCACGGATCTTCAGAAGGGAGAAACCAGTGACACCAGTGCATACCAAAGGCATGACCAGCGTACTGATCCCGAAATTCAACTACGAGCTTTTTAACTGCAACAACTTTAATATACGCTATTGGAGCTGGAATTACCGCGGCTGCTGGCACCAGACTTGCCCTCCAA
+
BDDDDHIIIIIIHIIIGIIIGIIIIIHIIHHHHIIIIIIIIIIIIIGHIHHFHHIIIEHGIHHIIHIHHHHHIHIIHHDHHHIIIIIFHEEG@EHIIIIIIHHIIIIGIIIIIHIHHHFHIIIHHIHHHHHHIIHIHHEHIHHHHHHHIIHIIHIIIIIIIIHIIHHIIHHIIIIHHIHHIIHFIHFHIIIHHHIIHHIIIHHEHHHHHIIIIIIIIIIGIIHIIIGIIIIIIIHIGIIIIIIHFIHDIIIIIIIHIHHHGHHIIIIIIIIHHEGIHIIIHIIHHIIIIIIHEGIHHIIHHHIIIIHIIIIHIHIHIIIIIIIIIIIIIIIIIIIIIIIIIDDDDD
@HISEQ:969:HM2KJBCX2:2:1102:15158:60297 2:N:0:ACTATGCA
TCACTTGGTGCGCCCAACTATCCCTATTAATCATTACGTTGTACCTAGAAACCAACAAAATAGGTTCGAACGTCCTATTTCATTATTCCATGCTAATGTATTCAAGCGTTTGCCTGCTTTAAACACTCTAATTTTTTCAAAGTAACAGTCCTGACTCCCCACGACACCAAATTAATGACATCATGGTTCATCAGAAGGGAGGAATCAACGACCCCAGTGCGTACCGAAGGCACGACCGACGTATTGATCCCGAAATTCAACTACGAGCTTTTTAACTGCAACAACTTTAATATACGCTATTGGAGCTGGAATTACCGCGGCTGCTGGCACCAGACTTGCCCTCCAA
+
DDDDAIIIHIIIIIIIIIIIIIIIIHIIIIIIHIIGIIIIIIHHIIHIGIIIIIIIHIIIIHIIIIIIIHIIIIIHHIHIIIIIIIIIIIIHHIHIIIIIIIIIIIIIIIIIIIIIIHIIIIIIIIIIIIIIIIIIGHIIIIHIIIIHIIIIHIIIIIHHIIIHIIIIHIIIIIIIIHIIHIIHIIHIHHIIIIIIIIIIIIIIIIIHHHDIIIIIIIIIIIIIIIIIIIIIIIIIIIIIIIIHHIIIIIIGGIIIIIIHIIIIIIIIIIIIIIHIIIIIIIIIIIHIIIIIIIIIIIHHHIIIIIIIHIIIIIIIIIIIIIIIIIIIIIIIIIIIIIIIIDDDDD
@HISEQ:969:HM2KJBCX2:2:1102:9635:60283 2:N:0:ACTATGCA
TCACTTGGTGCGCCCAACTATCCCTATTAATCATTACGGTGATCCTAGAAACCAACGAAATAGAACCAATCCGTCCTATTTCATTATTCCATGCTAATGTATTCAGACGTTAGCCTGCTTTAAACACTCTAATTTTTTCAAAGTAACAGTCCTGATTTCCTATCACACCAACTAAATGGCATGAAAGTTCCTCAGAAGGTAGAGATTTATCTCACCAGTACAGACAATTAAGCCTGACCAATGGGTAAACCCCGAAGTTCAACTACGAGCTTTTTAACTGCAACAACTTTAATATACGCTATTGGAGCTGGAATTACCGCGGCTGCTGGCACCAGACTTGCCCTCCAA
+
DDDDDIIIIHHHHIIIIIIIIHIIIIIIIIHHIIIIIIIIIIHHIIIHIIIHIIIIHIIIIHIHHIIGIIIIGGHHHHHGHHHHIIIIIIIIHIGIIIIIIIIIIIIIIIIIIIIIHIHIIIIIIIIIHHHFHHHHIIIHHIIHIIIIIIIIIIIIIIIIIIIIIIIIIIIIIIHHHIIIIIIIIHIIHIIHIIIIIHIIIIIIIIIIIIIIIIIIIIIIIIIIIIIIIIIHIIIIIIIIIIIHHGCIIIIIIIIHHHIIIIIIIIIIIIIIIIIIIHIIIIHIIIIHIIIIIIIIIIIIIIIIIIIHIIIIIIIIIIIIIIIIIIIIIIIIIIIIIIIIIIIDDDDD
@HISEQ:969:HM2KJBCX2:2:1102:7373:59668 2:N:0:ACTATGCA
TCACTTGGTGCGCCCAACTATCCCTATTAATCATTACGTTGATCCTAAAAACCAACAAAATAGGTTCGAACGTCCTATTTCATTATTCCATGCTAATGTATTCAAGCTAATGCCTGCTTTAAACACTCTAATTTTTTCAAAGTAACGGTCCTGATTCCCCATGACACCAAATTAATGACATCACAGTTCGTCAGAAGGTAGAAATCAATAATACCAGTGCATACCGGAGGCACGACCAATATATTGATCCCGAAATTCAACTACGAGCTTTTTAACTGCAACAACTTTAATATACGCTATTGGAGCTGGAATTACCGCGGCTGCTGGCACCAGACTTGCCCTCCAA
+
DDDDDIHHHHGHHGIHIIIHIIIIHIIIIIIGHIIIIIIIGHHHHHHIIHIIHIIIIIIIHHHIGHHIIIIIHIIIIIIIGIIIIIIIHIIHGHIHIIHIHIHIIIIIIHIIIHIIIIIIIIIIIHIIIIIHIIHIIIIIIIHIIIIIIIHIIIHIIHIIIIIIIIIIIIIIIIIIIHHIIHHIIIIIIIHHIIIIIIIIIIIIIIIIIIIIIHIIIGIIIIIIIIIIIIIIIIIIIIIIIHHHDIIIIIIIIHIIIIIIIIIIIIIIIIIIIIIIIIIIIIHIIIHIIIIIIIIIHHFHFIIIIIIIIIIIIIIIIIIIHIIIIIIIIIIIIHIIIIIIIDDDDD
@HISEQ:969:HM2KJBCX2:2:1102:8641:61343 2:N:0:ACTATGCA
TCACTTGGTGCGCCCAACTATCCCTATTAATCATTACGGCTCCCCTAGAAACCAACAAAATAGGAAAGCCGTCCTATTCTATTATTCCATGCTAATGTATTCGAGCAAAGGCCTGCTTTGAACACTCTAATTTTTTCAAAGTAAAAGTCCTGGTTCCCCGACACACCCAGTAAAGGGCATGCGAATCCCCAAGAGGAAAGATCCGGCCGGACCAGTGCACGCGGTGAGGCGGACCGGCCAGCCAGACCCAAGGTTCAACTACGAGCTTTTTAACTGCAACAACTTTAATATACGCTATTGGAGCTGGAATTACCGCGGCTGCTGGCACCAGACTTGCCCTCCAA
+
DDDCDIIIIHIIIIIIIIIIIIIIIIIIIIIIIIIIIHIIIIIIIIHIIIIIIIIIIIIHIHIIHGHHIHHHHHIIIIIIIIHHHHHIIIIIIHHHHIHFHHHIIIIIIHHIIIIIIIIIIIIIIIIIIIIHHHGHHIHHIHIHIIIIIIIIIIIHIIIHHIIIIIIIIIIIIIIIIIIIIIHHIHIIIIHHIIIIIIIIIIIIIIIIIIIHIIIIIIIIIIII>IIIIHIIIIIIIIIIIHGIIGHHEHIIIIIIIIIIIIIIIHIIIIIHIIIIIIIIIIIIIIHIIIIHIIIIIIIIIIIHIIIIIIIIIIIIHIIIIIIIIHIIIIIIIIIIIIIDDDDD
@HISEQ:969:HM2KJBCX2:2:1102:7513:62298 2:N:0:ACTATGCA
TCACTTGGTGCGCCCAACTATCCCTATTAATCATTACGTCGATCCTAGAAACCAACAAAATAGAATCAAACGTCCTATTTCGTTATTCCATGCTAATGTATTCAAGCGTGAGCCTGCTTTAAACACTCTAATTTTTTCAAAGTAACAGTCCTGATTCCCCATGACACCAAATTAATGACATCATGGTTCGTCAGAAGGTAGGAATCAATAATACCAGTACGTACAATAGCACGACCAATAAATTGATCCCGAAATTCAACTACGAGCTTTTTAACTGCAACAACTTTAATATACGCTATTGGAGCTGGAATTACCGCGGCTGCTGGCACCAGACTTGCCCTCCAA
+
DDDDDIHIHIEHIGIHHHHIGHIIHIIIIIHHGIIIIIIIIHIFHIHIIIHIIIHIHIIIHIHIIHHHHHIHHHHIHCHHIIIHIHIFHHGHHIGGIHIIIHHIIIIIHIHIHIHHIHGHHHIIIIHIIHIIIHIIIIIIHHIIIIIIHHIIHIIIIIIIIIIIIIIIHIHIIIIIIIIIIIHIIIIIHHHHHIIIIHIIIHHHHHIIIIIIHII<IIIHIIIIIIIIIIIIIIIIIIIIIIHGIIIIIIIIIIIIIIIIIIIGIIIIHHIIIIIIIIHIIIHHIHIIIIIIHHIHIIIIIIIHIIIIIIIIIIIIIIIIIIIIIIIIIIIIIHIIIIIIDDDDB
@HISEQ:969:HM2KJBCX2:2:1102:8205:62431 2:N:0:ACTATGCA
TCACTTGGTGCGCCCAACTATCCCTATTAATCATTACGTCGATCCTAGAAACCAACAAAATAGAATCAAACGTCCTATTTCATTATTCCATGCTAATGTATTCAAGCGTAAGCCTGCTTTAAACACTCTAATTTTTTCAAAGTAACAGTCCTGATTCCCCACGACACCAAATTAATGACATCGCGGTTCTTCAGAAGGTAGGAACCAATAATGCCAGTGCGTACCGAAGCACGACCAACAATTTGATCCCGAAATTCAACTACGAGCTTTTTAACTGCAACAACTTTAATATACGCTATTGGAGCTGGAATTACCGCGGCTGCTGGCACCAGACTTGCCCTCCAA
+
DDDDDIIIIHIIIIIHIIIIIIIIIIIIHIIIIIIIIIIIIHIIIIIIIIIIIIIIIIIHIIIIIIIIIIIIIIIIIIIIIIIIIIIHIGHIIIIIIIIIIHIIIHIIIIIIIIIIIIIIIIIIIIHIIIIIIIIIHIIHIIIIIIIIIIIIIIIIIIIIIIIIIIIIIIIIIIIIIIHIIIIIIIIIIIIIIIIIIIIIIIIIIIIIHIIIIIIIIIIIIIIIIIIIIIIIIIIIIIIIIHHHIIIIIIIIIIIIIIIIIHIIIIIIIIIIIIIIIIIIIIHIIIIIIIIHHIIIIIIHIIIIIIIIIIIIIIIIIIIIIIIIIIIIIIIIIIIIIIIIDDDDD
@HISEQ:969:HM2KJBCX2:2:1102:8206:62901 2:N:0:ACTATGCA
TCACTTGGTGCGCCCAACTATCCCTATTAATCATTACGGTGATCCTAGAAACCAACGAAATAGAATCAGTCCGTCCTATTTCATTATTCCATGCTAATGTATTCAGACGTTAGCCTGCTTTAAACACTCTAATTTTTTCAAAGTAACAGTCCTGATTTCCCATCACACCAAATAAATGGCATGAAAGTTCCTCAGAAGGTAGAGATTCATCTCACCAGTGCAGACAATTAAGCCTGACCAATGGGTGAACCCCGAAGTTCAACTACGAGCTTTTTAACTGCAACAACTTTAATATACGCTATTGGAGCTGGAATTACCGCGGCTGCTGGCACCAGACTTGCCCTCCAA
+
DDDDDIIIIIIIIIIIIIIIIIIIIIIIIIIIIIIHIHIIIIHIIIIIIIIIIIIIIIIIIIIIIIIIIIIHIIIIIIIIIIIIIIIIIHHHIIIIIIIIIH?HHHHIIIIIIIIIIIIIIIIIIIIHIIIIIIIIIIIIIIIIIIIIIIIIIIIIIIIIIIIIIIIGIIIIIIIIIIIIIIIIIIIIIHIIIIIIIIIIIIIHIIIIIIIIIIIIIIIIIIIIIIIIIIIIIIIIIIIIIHIIIHFIIIIIIIIIIIIIIIIIIIIIIIIIIIIIIIIIIIIIIIIIIIIIIIIIIIIIIIIIIIIIIIIIIIIIIIIIIIIIIIIIIIIIIIIIIIIIIIIDDDDD
@HISEQ:969:HM2KJBCX2:2:1102:17415:62792 2:N:0:ACTAAGCA
TCACTTGGTGCGCCCAACTATCCCTATTAATCATTACGTCAATCCTAGAAACCAACAAAATAGGATCGAACGTCCTATTTCATTATTCCATGCTAATGTATTCAAGCGTTAGCCTGCTTTAAACACTCTAATTTTTTCAAAGTAACAGTCCTGTTTCCCTGCAACACCAAATTAATGACATTACAGTTCTTCAAGAAGGAGGAATCAGTAAAGCCAGTACATACCATAGGCACGACCAACCTACTGACCCCGAAATTCAACTACGAGCTTTTTAACTGCAACAACTTTAATATACGCTATTGGAGCTGGAATTACCGCGGCTGCTGGCACCAGACTTGCCCTCCAA
+
00DDD?H1C?G?DHHICGGHE@?FHHCHH?FEHFFEHEFEECH@1D<C<FF?GCHIEHE1FC?EHCEG=CD/1<DDC11DHF@D1111CCHF1<GHHEHH1HDFCGHE@CGHGGEHHCE?HHFFFHIHII@CGBCGEF@@HGHIIFEB<1A<GEH@ECHHECGCFH0HD<<0<IHCDCHIIHG<?<@F<:GCCHGGHEEEGCHI;HIHGHEGIHHIIIHFHGFHDC?GC06BHGHCFFG@?IHF<ACDGHIHHEIHHCHH?EE@HEHDEHGFF<1E@?HC<EIHF1GHEHIHHHDHHGCCEHIHGEHHHGIHIHC?HCIHHF??HHH@HHEHG<1@EECGC@<@@<
@HISEQ:969:HM2KJBCX2:2:1102:8997:62021 2:N:0:ACTATGCA
TCACTTGGTGCGCCCAACTATCCCTATTAATCATTACGTCAATCCTAGAAACCAACAAAATAGGATCAAACGTCCTATTTCATTATTCCATGCTAATGTATTCAAGCGTTAGCCTGCTTTAAACACTCTAATTTTTTCAAAGTAACAGTCCTGTTTCCCTGCAACACCAAATTAATGACATTACAGTTCTTCAAGAAGGAGGAACCAGTAAAGCCAGTGCATACCAGAGGCACGACCAACCTACTAATCCCGAAATTCAACTACGAGCTTTTTAACTGCAACAACTTTAATATACGCTATTGGAGCTGGAATTACCGCGGCTGCTGGCACCAGACTTGCCCTCCAA
+
DDDDCIIIIIIIIIIIIIIIIIIIIHIIIIIIIIIIIIIIIIIIIIIIIIIIIIIIIIIIIHHHGHIHIIIIIHIIIIIIIIIIIIIIIIIGHIIHIIIIIIIIIIIIIGIIIIIIIIIHIIIIHIIIIIIIIIIIHIIIHIIIIIIHIIIIIIIHHIIIIIIIIIIIIIIIIIIIIIIIIIIIIIIIGIIIIIIIIIIIIIIIIIIIIIIIIIIIIIIIIIIIIIIIIIIIIIIIIIIIIIHHHIIHIIIIIIIIIIIIIIIIIIIIIIIIIIIIIIIIIIIIIIIIIIIIIIIIIIIIHIIIIIIIIIIIIIIIIIIIIIIIIIIIIIIIIIIIIIIIIDDDDD
@HISEQ:969:HM2KJBCX2:2:1102:3951:63316 2:N:0:ACTATGCA
TCACTTGGTGCGCCCAACTATCCCTATTAATCATTACGGCGGTCCTAGAAACCAACAAAATAGGACCGCACGTCCTATTCTATTATTCCATGCTAACGTATTCGAGCAAAGGCCTGCTTTGAACACTCTAATTTTTTCAAAGTAAAAGTCCTGGTCCCCAACACACCCAGTGAAGGGCATGCGGTTCTCCAGAAGAGAAGGCCCGGCCGGACAAGTGCACGCGGTGAGGCGGACCTGCCAGCCAGGCCAAAGGTTCAACTACGAGCTTTTTAACTGCAACAACTTTAATATACGCTATTGGAGCTGGAATTACCGCGGCTGCTGGCACCAGACTTGCCCTCCAA
+
DDDDDIIIIIIIIIIIIIIIIIIIIIIIIIIIIIIIIIHIIIIIIIIHIIIIIIIIIIIHIIIIIIIHIIHIIIIIGIIIIGHIIIIIIIIHHIIIEIHIIHHIIIIIIIIIIIGIIIIIIIIIIHIHIIIIIIIIIIIIIIIIIIGIIIIHHIIIHIIIIIHHHIIIHIIIIIIIIIIIIIIIIIIIIIIIIIIIIIHIIIHHIHIIIIIIIIIIIIIIIIIIIIIIIIIIIHHIIIIIIIIIIIIHIIIIIIIIIIIIIIIIIIIIIIIIIIIIIIIIIIIIIIIIIIIIIIIIIIIIIIIIIIIIIIIIIIIIIIIIIIIIIIIIIIIIIIIIIIIDDDDD
@HISEQ:969:HM2KJBCX2:2:1102:1428:62695 2:N:0:ACTATGCA
TCACTTGGTGCGCCCAACTATCCCTATTAATCATTACTCATTTCCCCAAAAACCAACAAAATTCGAGATACGAGTACTAACTTATTATTCCATGCTAATGTATTCATAACTTTCAGCCTGCTTTAAACACTCTAATTTTTTCAAAGTAAAGGTCCTGGATTGCGAACCCAACCCAGTAAAGGGCAGGAACGTTCTCCAGGAAGATGGTAAGCGCGCATCGGCACTCACACACGATACCGTGGCGGGCCAAGCGCACTATACCAGAAATCCAACTACGAGCTTTTTAACTGCAACAACTTTAATATACGCTATTGGAGCTGGAATTACCGCGGCTGCTGGCACCAGACTTGCCCTCCAA
+
@BB@DHH1DEF?/<<0CGHHCGH?GFHHHHHFEGFCHH<DFHH11<CHH??FG<F1ECH@<G??<1DFHHC11ED11<1FFH?C@H?1C11CGG@1CC11<<CC?H11G@F?FEEH@@CC1FFD8D1HG@EE@1B<C<DB.6HDHH@?G?EC11EF10AC7DCHHGE??GEGH8.?B.EHD8@8.A@B.@HB.?HHFEIGG@C0=/F=HF?<IHHHCE?GF0<FC<0@<B::1CHHDHEC/IHC?E0IIIHHECFEEHF<EHEEHIHHHC<C<EECHEF<?HFCEHEHHHHFGHIHFHC<@GDEHGHHGIHIHHFHHHIHGFHHHH<F<DIHHHHECHHIHIIHFD1HHHIHGD?ADB
@HISEQ:969:HM2KJBCX2:2:1102:3587:64018 2:N:0:ACTATGCA
TCACTTGGTGCGCCCAACTATCCCTATTAATCATTACGGTGGTCCTTGAACCAACAAAATAGAACCACAACGTCCTATTCTATTATTCCATGCTAATCTATTCAAGCAAAAGCCTGCTTTAAACACTCTAATTTTTTCAAGGTAATGGTCCTGGCTCCCCGGCACACGCAATTAAGCACATACCAATTCACCAGAAAGATAGACCCGACGACAGAACAGTACTCGCCAGAGACGGACCGTCCGGCCAGGCCTAAAATTCAACTACGAGCTTTTTAACTGCAACAACTTTAATATACGCTATTGGAGCTGGAATTACCGCGGCTGCTGGCACCAGACTTGCCCT
+
DDDDDIHIIIIIIIIIIIIIIIIIIIIIHHIIIIHHIHIIHIHHHHHIIIIHIIIIHIIGIGHIIIIIIIIHIIIIGHHIIHIFHHIHIHHFHIIHEIIHIHIIIIIIIIHIHEGHIHIIIIIIIIIIIIIIIIIIIIIIHIIHIIIIIIHHHGIHHHDHHEIIIIIIHIIIHHHIIIIIIHIIHHHHIIIIIIHIIIHIIHIIIIHGIIIIIIIHIHIIHIIIIIIIIHHGIIIII>IIHEHHCIHIHIIHIIIIIIIIIIIIIIIIIIIIIHIIIIHIHHIIIIIIIIIIHHDIIIIHHHIIIIIIIIIIIIIIIIIIHHHIIHIIIIHIIIIIIIDDDDD
@HISEQ:969:HM2KJBCX2:2:1102:19676:63833 2:N:0:ACTATGCA
TCACTTGGTGCGCCCAACTATCCCTATTAATCATTACGGTGATCCTAGAAACCAACAAAATAGAACCATGCCGTCCTATTCTATTATTCCATGCTAATGTATTCGAGCAAAATGCCTGCTTTAAACACTCTAATTTTTTCAAGGTAAAGGTCCTGGTTCCACATGACACCCAATTAAGGACATCATGCTTCTCCAGAAGGTGAGAAATCAACTGCGACAGTTCATACCCCTTAAGGCACGACCATCACGTCAATCCCGAAATTCAACTACGAGCTTTTTAACTGCAACAACTTTAATATACGCTATTGGAGCTGGAATTACCGCGGCTGCTGGCACCAGACTTGCCCTCCAA
+
DCDCDIIIIHIIHCEHIIIHIIIIHIIIIIIIHIIGIIHIIGHHHHIHIIIHEHIIIIIIIIIHHIGCHEHHHIIIIIIIIIIIIIIIIIIIIGEHFHIIIFHHIIIIIIIIIIIIHHIIIIIIIIIIHHHIIIIIHIIHIIIIIHIIHHIHHEHHHHIIIIIIIIIIIHIIIHIIIHIIIIIHGIIIIIIIIIIIIHIIHIHHIHHIIIHIIHHHIIIIIIIIIIIIIIIII=IIIIIIIIIIHGGIIIHIIIIIIIIIIIIIHIIHHIIIIIIIIIHIHIIIIIIIIHHHIIIIIIIIIIIIIIIIIIIHIIHIIIIIIIIIIIIIIIIHIIIIIIIIIIIIIIIDDDDD
@HISEQ:969:HM2KJBCX2:2:1102:1253:65174 2:N:0:ACTATGCA
TCACTTGGTGCGCCCAACTATCCCTATTAATCATTACGTCAATCCTAGAAACCAACAAAATAGGATCGAACGTCCTATTTCATTATTCCATGCTAATGTATTCAAGCGTTAGCTTGCTTTAAACACTCTAATTTTTTCAAAGTAACAGTCCAAATTCCCCGCAACACCAAATTAATGGCATTACGGATCATCAGGAAGGAGGAATCAGTGAGACCAGTACATACCAGAGGCATGACCAATCTACTAACCCCGAAATTCAACTACGAGCTTTTTAACTGCAACAACTTTAATATACGCTATTGGAGCTGGAATTACCGCGGCTGCTGGCACCAGACTTGCCCTCCAA
+
DDDDDIIGIIIIIIIIIIIIFHHIIIIIIIIIIIIIHIIIIHHIIIIIIHIIIIIIIIIHIIHHGHIHHHHHHHIHIIIIIIIIIIIIIIIHHIHHIHHHHIHHIHIHHHIHHHIIIHHHIHIHIIHIIIIIIIIHIIIIHHEIIIIHFHIIHIIIIIIIIIIIIIHIIIHIIIIHIIIIIIIIIIIIIIIIIIIIIIIIIIIIIIIIIIIIIIIIIIIIIIIIIIIIIIIIIIIIIIIII=HHDHHIIIIIIIIIIIIIIIHIHHIIIIIIIIIIIIIIIIIIIIIIIIIIIIIIIIIIIIIIIIIIIIIIIIIIIIIIIIIIIIIIIIIIIIIIIIIIIDDDDD
@HISEQ:969:HM2KJBCX2:2:1102:16378:64570 2:N:0:ACTATGCA
TCACTTGGTGCGCCCAACTATCCCTATTAATCATTACGTCGATCCTAGAAACCAACAAAATAGAATCAAACGTCCTATTTCATTATTCCATGCTAATGTATTCAAGCGCGAGCTTGCTTTAAACACTCTAATTTTTTCAAAGTAACAGTCCTGATTTCCCGCGACACCAAATTAATGACATCGTGGTTCGTCAGAAGGGAGAAACCAATAATGCTAGTACGTACAAAGTACGACCGACATATTAGTCCCGAAATTCAACTACGAGCTTTTTAACTGCAACAACTTTAATATACGCTATTGGAGCTGGAATTACCGCGGCTGCTGGCACCAGACTTGCCCTCCAA
+
DDDDDIIIIIHIDHHHHHIIIIIIIIHHHHIIIII?FHIIIFHHHIIIHIIHGHGHGIHIHIIIGIHIHHIIIIIHFHIIHIHIHIHHIGHIHHHGHGHHIHHIHHEDHGHGHHIIHHGHIGGHHHIHHHHHFGHHHIIHHGHHIIIIHIHHHHHIIHHEEHFIIHEHIIIIIIHHHIIIIIIIIIIIIHHHHHHGHFHI;IIIIIIIIIIIIHHIIIIIHIIIIIHHHIIIIIIIIIHGHIHHIIGHHGIIIIIIIHHHHIIIHIIIHIIIIIIIIIIIIIIIHIIIIIIIIIIIIHIIHIIHHGFIHIIIIIHIIIIIIIIIHIIIIIIIIHIIIIIDDDDD
@HISEQ:969:HM2KJBCX2:2:1102:14473:65040 2:N:0:ACTATGCA
TCACTTGGTGCGCCCAACTATCCCTATTAATCATTACATCGATCCTAGAAACCAACAAAATAAGATCAAACGTCCTATTTCATTATTCCATGCTAATGTATTCAAGCGCGAGCCTGCTTTAAACACTCTAATTTTTTCAAAGTAACAGTCCTGATTCCCCGCCACACCAAATAAATGGCATAACGGTTCTTCAGAAGGGAGGAATCAGTGACACCAGTACATACCAAAGGCACGACCAGCGTACTGATCCCGAAATTCAACTACGAGCTTTTTAACTGCAACAACTTTAATATACGCTATTGGAGCTGGAATTACCGCGGCTGCTGGCACCAGACTTGCCCTCCAA
+
0@D@DHHHHEHDE=FCGHHHIIHHIEHIHHHHH@?FHEHI@F1FHIHC@<GGFHIHHHEHHEHGEH@GHE@C1<<EHFF1<DHHH?DCGF@11FEHIEHHICGHFGEHHCGCGHEFEFGCHE?G9GHHEEHHHH?CEE1FHCEG3HFE<D@@?FGCHEFHIIIHGFECHHFDGHH/HEC@<CDDGCHCHHHEEFHIHH0C0<G9CGHHIHHGFD@@CHHCECD16C@F@.0C<HEDEHDIHEGD<1/HHE<CF@<11D<<EGCGDC<HEGHG?GD<D1GCD1FFGC<E@GC0HIHFHEHHDCCG@FHG@HGEHHHIIIIHHHECECCD<FHHHHD?EHHEF<0<@D
@HISEQ:969:HM2KJBCX2:2:1102:20036:65313 2:N:0:ACTATGCA
TCACTTGGTGCGCCCAACTATCCCTATTAATCATTACAACGGTCCTAGAAACCAACAAAATAGAATCGTTGTCCTATTCTATTATTCCATGCTAATGTATTCTGGCATATGCCTGCTTTAAACACTCTAATTTTTTCAAGGTAAAGGTCTTGGCTCCGAGCAACACCCAATAAAGGGCATTACCCTTCCCCAAGCGGTGAGGCCCAACCGACCAGTACTCGTTACAAGAACGGACCAACCGGCCAAACCCAAAATTCAACTACGAGCTTTTTAACTGCAACAACTTTAATATACGCTATTGGAGCTGGAATTACCGCGGCTGCTGGCACCAGACTTGCCCTCCAA
+
DDDDDIIIIHIIIIIIIIIIHIIIIIIIIIIIIIIHIHHHHHHHHIIIIIIIHIIIIIIHHHIHIIIIIHIHIIIGHIIIHIHFHHGIIIFHHHIIIHIIHCFHHHHIIIIIIIIIIIIIIHHFIIIIIIIIIHIIHIIHIHIIIHIHHIIIHHIIIIHIHIIHHHHHFHIIIHHHIIIIIIIIHIHIIIIIHGIIIIIIIIIIIIIIIIIIIIIIIIHIIIIIIIHIIIIIIIIIIIIIIIIHIHIIIHIIIIIIIIIIIIIIIIIIIIIHHHIIIIIIIIIIIIIIHHIIIIIIIIIIIIIIIIHHIIHIIIIIIIIIIIIIIIIIIIIIIIIIIIIIDDDDD
@HISEQ:969:HM2KJBCX2:2:1102:16361:65347 2:N:0:ACTATGCA
TCACTTGGTGCGCCCAACTATCCCTATTAATCATTACGGTGATCCTAGAAACCAACAAAATAGAATCATGCCGTCCTATTTTATTATTCCATGCTAATGTATTCAAGCAAAATGCCTGCTTTAAACACTCTAATTTTTTCAAAGTAAAGGTCCTGGTTCCCCGTGACACCCAATTAAGGGCATCGCGGTTCTCCAGAAGGTGAGAAATTGACTACACCAGTTCATACCCCTTAAGGCACGACCGATGTGTCAATCCCGAAATTCAACTACGAGCTTTTTAACTGCAACAACTTTAATATACGCTATTGGAGCTGGAATTACCGCGGCTGCTGGCACCAGACTTGCCCTCCAA
+
DDDBDIIIIIIIHHHIIIIHIHIIIIIIIIIIHIHHHIIIIIIHHIIIIIIHIEHHHIHIHHIHIGIHHIIICHHIIIIHIIHGIIIIIIIIIGIHEHHFHGHHIIIIIIIHIHIIIHIIIIIIHIHIHHIIGHHIIIIHIIIIIIIIIIIHIIIHHIHHHHHIHIIHHHIHHHHIIIHIIHHHHECIGHHHIIHCHHHFEHHHIIHHHHIHHIIIIIIHHHIIHIIIHHFDHHIHIHHHIIHGGHIHHHHHCCGIIHIHGFFHHHHCHGHHFIIHFHHIIHHIIIIIIIHHEHHIIIHIIIIIIIIHIHGHGDDIHIHIHHHIIIIIIIIIIIIIHHIIIIIIIIIDDDDD
@HISEQ:969:HM2KJBCX2:2:1102:15414:66333 2:N:0:ACTATGCA
TCACTTGGTGCGCCCAACTATCCCTATTAATCATTACGTCGATCCTAGAAACCAACAAAATAGGGTCAAACGTCCTATTTCATTATTCCATGCTAATGTATTCAAGCGTGTGCCTGCTTTAAACACTCTAATTTTTTCAAAGTAACGTTCCTGATTCCCCATGACACCAAATTAATGACATCACAGTTCGTCAGAAGGTAGAAATCAATAATACCAGTGCATACCAGAGGCACGACCAATATATTGATCCCGAAATTCAACTACGAGCTTTTTAACTGCAACAACTTTAATATACGCTATTGGAGCTGGAATTACCGCGGCTGCTGGCACCAGACTTGCCCT
+
DDDDDHIIIIIIIIIIIIIIIIIIIIIIIIIIIIIIIIIIIIIIIIIIIIIHIIIIIIIIHIIIIIIIIHHIIHIIHGHHIIHIIIIIIIIIIIIIIIIIIGIHIHIIIIIIIIIIIIIIIIIIIIIHIIIIIIIIIIIIIIIIIIIIIIIIIIIIIIIIIHIIIIIIHIIHIIHHIIIIIIIIIIIHIHIIIIIIIIIIIIIIIIIIIIIIIIIIIIIHHHHIIIIIIIIIIIIIIIIIIIIIHIIIIIIIIIIIIIIIIIIIIIIIIIIIIIHIIIIHHIIIIIIIIIIIIIIIIIIIIIIIIIIIIIIIIIIIIIIIIIIIIIIIIIIIIIIIIDDDDD
@HISEQ:969:HM2KJBCX2:2:1102:6626:67125 2:N:0:ACTATGCA
TCACTTGGTGCGCCCAACTATCCCTATTAATCATTACGGTGATTCAGAAACCAACAAAACAGGACCACCGTCCTATTCTATTATTCCATGCTAATGTATTCAGACGTAAGCCTGCTTTGAACACTCTAATTTTTTCAAGGTAAAGGTCCTGGTTTCCCACCACGCTAAATTAATAACATGATAGTTCCCCAGAAGGTAGAAATTCTACACACCAGTACAGACTTGTTAGCCCGACCAACGGTAGAATCCCGAAATTCAACTACGAGCTTTTTAACTGCAACAACTTTAATATACGCTATTGGAGCTGGAATTACCGCGGCTGCTGGCACCAGACTTGCCCTCCAA
+
DDDDDIIHIIGIIIIIIIIIIIIIHIIIIIIHIIIIIHIIIHIIIIHIHIIHIGIIICHIIIHIIIIIHIHIIHHIIHIHIIIIHIFHIHHIIIHIHIHIIHIIIIIIIIHHIIIHIIIIIIIIIIIHHHHIHIIIHHEIIIHIIIIIIIIIHIIIIIIIIIIIIIIIIHIIHIIIIIIIIHIIIIIIIHIIIIIIIIIIIHIIIIIIIIIIIIIIIIIIIIIIIIIIIIIIIHIHIIIIIIHGHHHHIHIIIIGIGIIIIIIIIIIIIHHHHHIIIIIIIHIIIIGIIIIHHIIIIIIIIIIIIIHIHHIIIIIIIIIIIIIIIHHIIIIIIIIIIIIIDDDDD
@HISEQ:969:HM2KJBCX2:2:1102:18527:67401 2:N:0:ACTATGCA
TCACTTGGTGCGCCCAACTATCCCTATTAATCATTACGTTGTACCTAGAAACCAACAAAATAGGTTCGAACGTCCTATTTCATTATTCCATGCTAATGTATTCAAGCGTTTGCCTGCTTTAAACACTCTAATTTTTTCAAAGTAACAGTCCTGACTCCCCACGACACCAAATTAATGACATCATGATTCATCAGAAGGGAGAAATCAACGACGCCAGTGCGTACCGAAGGCACGACCGACGTATTGATCCCGAAATTCAACTACGAGCTTTTTAACTGCAACAACTTTAATATACGCTATTGGAGCTGGAATTACCGCGGCTGCTGGCACCAGACTTGCCCTCCAA
+
BBDDDIIIHHHHIIGHHIIIIIIHIHIHEHIIIIIFHIHHHHHICGEDGHFIIHHHEHIIIIHIHHHEHIID@HHHFGEFHIHIIGHHHIHHIHIEGCHHIHHHIFEHH@EHHHHHHIIFHHGCHHHHHIHFHIHGHFEHHHHH@HHIEEHHGGHEIHHIHHHHIIGIIHGGHHHIHHHEIIIHGHEIIIIIIIHIIIHIIHHHFHHHHDHHHCIIHFHHIHIIHFHHHGIHHHCIHFHEHGHHHHHCD<G@HHHGIIIHHGIIIIIIHIIIHEFIHHIHIIIIHFHHFIIIIIHIIHHHHIIIIIIIHHIHGIIHIIIHHIHHHHIHHEIHIIHGHECHF@DDBC
@HISEQ:969:HM2KJBCX2:2:1102:7284:67322 2:N:0:ACTATGCA
TCACTTGGTGCGCCCAACTATCCCTATTAATCATTACGGTGATCCTAGAAACCAACAAAATAGAATCATGCCGTCCTATTTTATTATTCCATGCTAATGTATTCAAGCAAAATGCCTGCTTTAAACACTCTAATTTTTTCAAAGTAAAGGTCCTGGTTCCCCGCGACACCCAATTAAGGGCATCGCGGTTCTCCAGAAGGTGAGAAATTGACTACACCAGTTCATACCCCTTAAGGCACGACCGATGTGTCAATCCCGAAATTCAACTACGAGCTTTTTAACTGCAACAACTTTAATATACGCTATTGGAGCTGGAATTACCGCGGCTGCTGGCACCAGACTTGCCCTCCAA
+
DCDCDIIIIIIIHIIIIIIIIIIIIIIIIIIIIIIIIIIIIIIIIIIIIIIIIIIIHIIIIIIIIIIII?HHIIIIIIIIIIIIIHIIIIIIIIIIIIHHIHHIIIIIIIIIIIIIIIIIIIIIIIIIIHIIIIIIIIIIIIIIIIIIIIIIIIIIIIIIIIIIIIIIIIIIIIIIIIIIIIIIIIIIIIIIIIIIIIIIIIIIIIIIIIIIIIIIIIIIIIIIIIIIIIIIII=IIIIIIIIIIIIIIHGIHIIIIIIIIIIIIIIIIIIIIIIIIIIIIIIIIIHIIIIIIIIIIIIIIIIIIIIIIIIIIIIIIIIIIIIIIIIIIIIIIIIIIIIIIIIIIIIDDDDD
@HISEQ:969:HM2KJBCX2:2:1102:8357:66841 2:N:0:ACTATGCA
TCACTTGGTGCGCCCAACTATCCCTATTAATCATTACGTGGTCCTAAAACCAACAAAATAGAACCATCGTCCTATTTTATTATTCCATGCTAATGTATTCAAGCAAAAATGCCCGCTTTAAACACTATATTTTTTTCAAAGTAAAAGTCCTAGTTCATTGAAACACCCAAGAGCATCCCAATTCACCAGAAGGTGAGAAATTGGCTACACACCGATTCATGCCCCTAAAGGCATGACCGATATATCCCAATCCCGAAATTCAACTACGAGCTTTTTAACCGCAACAACACTAATATACGCTATTGGAGCTGGAATTACCGCGGCTGCTGGCACCAGACTTGCCCTCCAA
+
DDDDDIHIIIIIIIIIIIIIIHIIIIIIIIIIIIIIIIIIIIIIIIIIIIIIIIIIHIIIIIIIIIIIIHIIIHIIIIIIIIIIIIIHHEGHIIIIIIIHIIIIHIIIIIIIIIIIIIIIIIIIIIIIIIIIIGIIIIIIIIIIIIIIIIIIIIIIIIIIIIIIIIIIIIHIIIIIIIIIIIHIIIIIIHIIIIIIIIIIIIIIIIIIIIHIIIIIIIIIIIIIIIIIIIIIIIIIIIIIIIIHHHGFIIHIIIIIIIIIIIIIIIIIIIIIIIIIIIIIIIIIIIIIIIIIIIIIIIIIIIIIIIIIIIIIIIIIIIIIIIIIIIIIIIIIIIIIIIIIIIIIDDDDD
@HISEQ:969:HM2KJBCX2:2:1102:19434:68186 2:N:0:ACTATGCA
TCACTTGGTGCGCCCAACTATCCCTATTAATCATTACGTCGATCCTAGAAACCAACAAAATAGAATCAAACGTCCTATTTCATTATTCCATGCTAATGTATTCAAGCGTAAGCCTGCTTTAAACACTCTAATTTTTTCAAAGTAACAGTCCTGATTCCCCACGACACCAAATTAATGACATCGCGGTTCTTCAGAAGGTAGGAACCGATAATGCCAGTGCGTACCGAAGCACGACCAACAATTCGATCCCGAAATTCAACTACGAGCTTTTTAACTGCAACAACTTTAATATACGCTATTGGAGCTGGAATTACCGCGGCTGCTGGCACCAGACTTGCCCTCCAA
+
DDDDDIIIIIIIIIIIICHIIIIIHIIIIIIHIIIIIIIFHHHIIIIIIIIHHHIIIIIIIIIIIIIIIIIIHGIIIIIIIIIIIIIHIIGIGHHIIIIIIIHIIIIIIIIIIIIIIIIIHHHHIIHIIIIIIIIIHHIHHHHIIIIHHHHHHIIIIHHIIIIHIIIHIIIIIIIIIIIIIIIIIIIIIIIIIIIIIIHIIIIIIIIIIIIIIIIIIIIIIIIIIIIIIIIIIIIIIIHHHHEHIIIIIIIIIIIIIIIIIIIIIIIIIIIIIIIIIIIIIIIIIIIIIIIIIIIIIIIIIIIIIIIIIIIIIIIIIIIIIIIIIIIIIIIIIIIIIIIIDDCDD
@HISEQ:969:HM2KJBCX2:2:1102:10594:68411 2:N:0:ACTATGCA
TCACTTGGTGCGCCCAACTATCCCTATTAATCATTACGTTGTACCTAGAAACCAACAAAATAGGTTCGAACGTCCTATTTCATTATTCCATGCTAATGTATTCAAGCGTTTGCCTGCTTTAAAAAGCTAGTAGTTGAATTTCGGGATTAGTACGCTGGTCGTGCCTTCGGTACGTACTGGTGTTACTGATTCCTACCTTCTGACGAACCATCATGTCATTAGTTTGGTGTGGTGGGGAATCAGGACTGTTACTTTGAAAAAATTAGAGTGTTTAAAGCAGGCTCGCGCTTGAATACATTAGCATGGAATAATGAAATAGGACGTTGATCCTATTTTGTTGGTTTCTAGGATTGACGTAATGATTAATAGGGATAGTTGGGTACCTTGGGTGA
+
D@@DD?HIE1@FHCHHFHHHII@CFHFEHHIGHHGHIEHEEHFHFHC?FHHIIH1GHIHC<GHF@FFE@1DEGHHCHHFF@GHHH@HHHIG1GEGHHE<1D<F@G<D0EHIHHE?1F@G1C1<11<1111<EH11D11C1<<CH6C@DCDCHIIIIIHIIIHEHDCIIHGHFH?CG?DHEHHHGFGA@H?HEEHHEIHFHHHIIIIIIIHE@CIIHG?HG@H@CIHIHIIHHFGHHHIHIHIHGIIIIHIIIHHFIIIHIIHHIHFIIIIIIIIHCGIIIIHDHCIIHFCFHEIIGIIIHIIIGIHHHGIIIIHCHIIIIIIHIHIIHEHIHHIHIIIGIIIIIIIHHIIIHIHHIIIIHIIIIIIIHHFIIIIIHFHHHGF@IIHH@DDDD
@HISEQ:969:HM2KJBCX2:2:1102:13013:68704 2:N:0:ACTATGCA
TCACTTGGTGCGCCCAACTATCCCTATTAATCATTACATCGATCCTAGAAACCAACAAAATAGAATCTGATGTCCTATTTCATTATTCCATGCTAATGTATTCAAGCGTAAGCTTGCTTTAAACACTCTAATTTTTTCAAGGTAACAGTCCTAATTCCCCATAACATCAAATAAATGACATTATGGTTCTTTAGAAGGTGAGAACCAATAAAACCAGTACATACCAAGGCATGACCGATTCCTTGATCCCGAAATTCAACTACGAGCTTTTTAACTGCAACAACTTTAATATACGCTATTGGAGCTGGAATTACCGCGGCTGCTGGCACCAGACTTGCCCTCCAA
+
DDDDDIIIIIHIHHIHIHIGIIIIIIIIIIIIII?GHHHCHHIHHIIIIIIIIHHHHIIGIIIGHHIIIIIIIHIIIIIIHIHHIIIGHIIIHHHIIIIHIIIIIIHIIIIIIIIIIIIIIIIIHIIIIIIHIIIIIIIIIHIIIIIIIIIIIIIIIIHIIIIIIIHIIIIIIIIIIIIIIHIIIIIHIIHIIIIIIIHHHIIIHIIIIIIIIIIIIIIIIHIIIIIIIIIIIIIIIIIIIHHDIIIIIIIIIIIIIIIIHHHIIIIIIIHIIIIIIIIIIIIIIIIIIIIIIIIIIIIIHGIIIIIIIIIIIIIIIIIIIIIIIIIIIIIIIIIIIIIHDDDDD
@HISEQ:969:HM2KJBCX2:2:1102:13553:68190 2:N:0:ACTATGCA
TCACTTGGTGCGCCCAACTATCCCTATTAATCATTACGTCGATCCTAGAAACCAAGAAAATAGAATCAAACGTCCTATTTCGTTATTCCATGCTAATGTATTCAAGCGTGAGCCTGCTTTAAACACTCTAATTTTTTCAAAGTAACAGTCCTGATTCCCCATGACACCAAATTAATGACATCATGGTTCGTCAGAAGGTAGGAATCAATAATACCAATACGTACAATAGCACGACCAATAAATTGATCCCGAAATTCAACTACGAGCTTTTTAACTGCAACAACTTTAATATACGCTATTGGAGCTGGAATTACCGCGGCTGCTGGCACCAGACTTGCCCTCCAA
+
DDDDDIIIIIIIHIIIIIIIIIIIIIIIIHIIIIIIIIIIIIIIIIIIIIIGIIGIIIIIIIIGIHHIIIIIHIIIIIIIIIIIHHHHHIIIIIIIIIIIIHIIIIIIIIIIIIIHIIIIIIHIIIIIIIIHIIIIHIIIIIIIIIIIIIIIIIIIHIIIIHHIIIHIIIIIIIIIIIIIIIIIIIIIIIIIIIIIIIIIIIIHHHIIHIIIHHIIIIHIIIIIIIHIIIIIIIIIIIIIIIIHIIIIIIIIIIIIIIIIIIIIIIIIIIIIIIIIIIIIIIIHHHIIIIIIIIIIIIIIIIIIIIIIIIIIIIIIIIIIIIIIIIIIIIIIIIIIIIIIDDDDD
@HISEQ:969:HM2KJBCX2:2:1102:16036:69980 2:N:0:ACTATGCA
TCACTTGGTGCGCCCAACTATCCCTATTAATCATTACGGTGGTCCTAGAAACCAACAAAATAGAACCACAACGTCCTATTCTATTATTCCATGCTAATCTATTCAAGCAATAGCCCGCTTTAAACACTCTAATTTTTTCAAGGTAATGGTCCTGGCTCCCCAACACACCCAATAAAGGACATGCTGGCTCACCAGAAGGAAGACCCGACAGCAGACAGTACTCGCCAAAGACGGACCGCCCGGCCAGGCCTAAAGTTCAACTACGAGCTTTTTAACTGCAACAACTTTAATATACGCTATTGGAGCTGGAATTACCGCGGCTGCTGGCACCAGACTTGCCCTCCAA
+
DDABDIIIIIGIIIIHIIIIIIIIIIIIIIIIIIIIIHIIIIIIHHIIIIHHIHIIIIGIIIGEHIIIIIHHHIIIHIIIIIIHIHIHHHIIIIIIIIIHIHHIHIIIIIIIHIIIIIIHHIIIIIIIIIIIHIIIIIIIIIIIIIIIHIHHHHHIHIIIHIIHHHHIIIIIIHIIIIIIIHIIIIHIIIIIIIIIIIIIIHHIIHIIHIIIIIIIIIIIIIIIIIIIIIIIIIIIIIIIIIIIHIIIIIIIIIIIIIIIIHIIIIIIIIIIIIIIIIIIIHIHHIIIIIIIIIIIIIIIIIIIIIIIIIIIIIIIIIIIIIIIIIGIIHIIIIIIIHIIIDDDDD
@HISEQ:969:HM2KJBCX2:2:1102:8470:69926 2:N:0:ACTATGCA
TCACTTGGTGCGCCCAACTATCCCTATTAATCATTACGGTGATCCTAGAAACCAACAAAATAGAATCATGCCGTCCTATTTTATTATTCCATGCTAATGTATTCAAGCAAAATGCCTGCTTTAAACACTCTAATTTTTTCAAAGTAAAGGTCCTGGTTCCCCGCGACACCCAATTAAGGGCATCGTGGTTCTCCAGAAGGTGAGAAATTGACTACACCAGTTCATACCCCTTAAGGCACGACCGATGTGTCAATCCCGAAATTCAACTACGAGCTTTTTAACTGCAACAACTTTAATATACGCTATTGGAGCTGGAATTACCGCGGCTGCTGGCACCAGACTTGCCCTCCAA
+
DDDDDIIIIIIIIIIIIIIIIIIIIIIIIIIIIIIIIIIIIIIIIIIIIIIIIIIIIIIIIHIHIIIIIIHIHIIIIIGIIIIIIIHHIIIIHHIIIIIIHGIIIIIIIIIIIIIIIIIIIIIHIIIIIIIIIIIIIIIIIIIIIIHIIIIIIIIIIIIIIIIIIIIIIIIIIIIIIIIIIIIIIIIIIIIIIIIIIIIIIIIIIIIIIIIIIIIIIIIIIIIIIIIIIIIIIIIIIIIIIIIIIIIIIHHIIIIIIIIIIIIIIIIIIIIIIIIIIHIIIIIIIIIIIIIIIIIIIIIIIIIIIIIIIIIIIIIIIIIIIIIIIIIIIIIIIIIIIIIIIIIIIIIDDDDD
@HISEQ:969:HM2KJBCX2:2:1102:6136:69783 2:N:0:ACTATGCA
TCACTTGGTGCGCCCAACTATCCCTATTAATCATTACATCGATCCTAGAAACCAACAAAATAGAATCGGATGTCCTATTTCATTATTCCATGCTAATGTATTCAAGCGTGAGCCTGCTTTAAACACTCTAATTTTTTCAAGGTAACAGTCCTAATTCCCCGTGACACCAAATTAATGGCATTACGGTTCTTTAGAAGGTGAGAAATCAATAATATCAGTACATACCAACGGCATGACCGAAACATTGATCCCGAAATTCAACTACGAGCTTTTTAACTGCAACAACTTTAATATACGCTATTGGAGCTGGAATTACCGCGGCTGCTGGCACCAGACTTGCCCTCCAA
+
CDDDDIIIIIIIIIIIIIIGHIIIIIIIIIIGIIIIIHHHIHIICEHIHIIIIIFHHHIEHHHIHIHHIHHHIHIIIIIIIIIHCHHIIIGHIIIIIIIIIIIHIIHIIIHIIIIIIIIIIIHIIIIIHIIIIIIHHIIIIIIIIIIIIIIIIIIIIIIHIIIIIIIIIIIIIIIIIIIIIIIIIIIHIIIIIIIIIIIIIIIIIIIIIIIIIHHIIIIIIIIIIHIHIIHIHIIHIIII>IHIHGIIIIHIIIIHIIIIIIHIIIIIIIIIIIIHIIIIIIIIIIIIIIHIIIHIIIIHFHIIIIIIIIIIIIIIIIIIIIIIIIIIIIIIIIIHIIIIIHDDDDD
@HISEQ:969:HM2KJBCX2:2:1102:2266:70031 2:N:0:ACTATGCA
TCACTTGGTGCGCCCAACTATCCCTATTAATCATTACGTTGATCCTAGAAACCAACAAAATAGAATCGAACGTCCTATTTCATTATTCCATGCTAATGTATTCAAGCGCGTGCCTGCTTTAAACACTCTAATTTTTTCAAAGTAACAGTCCTGACTCCCCACAACATCAAATTAATGACATCATGATTCATCAGAAGGGAGAAATCAATGACATTAGTACGTACCGAAGGCACGACCGACGTATTGATCCCGAAATTCAACTACGAGCTTTTTAACTGCAACAACTTTAATATACGCTATTGGAGCTGGAATTACCGCGGCTGCTGGCACCAGACTTGCCCTCCAA
+
DDDBDEHEHEHIHIIIIIIIIIIIIIHIIIIIIIIIIIIIIIIIIIIIIIIHIIIIHIIIIIHHIIIIHGIIIIIIIHIIHIIIGHIIIIIIFHHIHHHIHGHHHCFHIHHHHHHHIHIIIIIGIIIHIIHIIIHIHHIIIHIHHHHIGHHGHIHGCHICHHGIIHEFHHHHHHIIIIHHHIIIIHIHIHHIHHHHHHIIIIIIIIHIHEIIIIIIIGIHIIIIHIIIHFHCIIHIHIIIHHEFCIGIHHHHHIIIIHIIHHHIIGIGIIIIIIIIIIIHHGHHIIIIHHIHIIIIIIIHHIIIIIHHIIHIIIIIIGIIIIIIIIIIIIIIIIGIIIIIIDDDDD
@HISEQ:969:HM2KJBCX2:2:1102:15334:70309 2:N:0:ACTATGCA
TCACTTGGTGCGCCCAACTATCCCTATTAATCATTACGGTGATCCTAGAAACCAACAAAATAGAACCATGCCGTCCTATTCTATTATTCCATGCTAATGTATTCGAGCAAAATGCCTGCTTTAAACACTCTAATTTTTTCAAGGTAAAGGTCCTGGTTCCACATGACACCCAATTAAGGACATCATGCTTCTCCAGAAGGTGAGAAATCAACTGCGACAGTTCATACCCCTTAAGGCACGACCATCACGTCAATCCCGAAATTCAACTACGAGCTTTTTAACTGCAACAACTTTAATATACGCTATTGGAGCTGGAATTACCGCGGCTGCTGGCACCAGACTTGCCCTCCAA
+
DB@DDHHGHIEEDECEHIHIIICHH?GHEGHE@HHHIIHHFHHH?GH@CFEHI?CGHEHEHIIFEHCEHIIGI@<ECFHHEHHHHEEHGC@GHEFHFHIIIHHHHIIHHIIHHIHHHHFADFIHHHHEHHHHGHHHHIEHIIIHFHCGIIHHHGEEGHIIIHEIIHHHFEHGHFHGIIIHCIIHIHIIIIHIIIIIIHGIIIHFIHHHIHHHIHHHIIHHHGIIHHHHHHHHEHEHHEHEGIIIHIHDIHHIHIHHEGIIHHCEHHG@CHHEHHIHHHIIHHGIHCCHHHHEHIIIIIHHIIIIHHHFE?GHHEIHHHIIHIHHHFIHGIIHEHHIIHIIHEHHDGIDDDDA
@HISEQ:969:HM2KJBCX2:2:1102:7123:70679 2:N:0:ACTATGCA
TCACTTGGTGCGCCCAACTATCCCTATTAATCATTACGGTGATCCTAGAAACCAACAAAATAGAACCATGCCGTCCTATTCTATTATTCCATGCTAATGTATTCGAGCAAAATGCCTGCTTTAAACACTCTAATTTTTTCAAGGTAAAGGTCCTGGTTCCACATGACACCCAATTAAGGACATCATGCTTCTCCAGAAGGTGAGAAATCAACTGCGACAGTTCATACCCCTTAAGGCACGACCATCACGTCAATCCCGAAATTCAACTACGAGCTTTTTAACTGCAACAACTTTAATATACGCTATTGGAGCTGGAATTACCGCGGCTGCTGGCACCAGACTTGCCCTCAA
+
DDDDDIIIIGGHIIHIIHIIIEHIIIIIIIIHHIIIIIIIIIIIIIHIIIIIIGIIIIIGHHHHHIIIIHIHIIIIIIHIIHHIIIIIEHIIHIIIHIHIIHHEHIHIHIHGHIIIHIHIHHIIHIIIIIIIIIIHIIHIHHHIIIIIIFHIIIIHHGIIIIIIIIIIIIIHIIIIIHHIIIIIIIIIIIIHIHHIIIIIIIIIIIIIIIIIIIIHIIIIIIIIIIIIHIIIIIIIIIIIIIIIIIHIHGHIIIIIGIIIIIIIIIIIIIIHGGIIIIIIIIIIIIIIIIIIIIIIIIIHIIIIIIIIIIIIIIIIIIIIIIIIIIIIIGIIIIIIIHIIIIIIIIDDDDD
@HISEQ:969:HM2KJBCX2:2:1102:6322:70540 2:N:0:ACTATGCA
TCACTTGGTGCGCCCAACTATCCCTATTAATCATTACGGTGATCCTAGAAACCAACGAAATAGAATCAGTCCGTCCTATTTCATTATTCCATGCTAATGTATTCAGACGATAGTCTGCTTTAAACACTCTAATTTTTTCAAAGTAACAGTCCTGATTTCCAATCACACCAAATAAATGGCATGAAAGTTCCTCAGAAGGTAGAGATCCATCTCACCAGTGCAGACAATTAAGCCTGACCAATGGGTAGACCCCGAAGTTCAACTACGAGCTTTTTAACTGCAACAACTTTAATATACGCTATTGGAGCTGGAATTACCGCGGCTGCTGGCACCAGACTTGCCCTCCAA
+
<D@D@HH1<1<<CCHH1CEFHH?EGCEEH?G1@H<DC10F<CHHHII?HHHHHIIIEEH=CHC1@1@<<111<FCDHHHHHEEHEC<<1<@@F1<<<<IHHIHHIHHHEHHFIHFF1HFFHIHFHHGEFHHHHG@GCGIIGHFHIHHF?EGHHHEIHEHHFEGDHEEHIGHHEHHFHHHFHHGGDHGIIHI:HHHII:GIIHGGIIIHCCHCIIIIII<GEIIIHIHHIIIHHHHCCEH@IFHCHF<HECHHH?IHIIHIIIIIIHHHHHHHHHHHHIHHHHIHFHHCCIHEHHEIGIHHHIIHGIHHGHFHIIIHHHHHIIHHIIIIIIHIIIHEHHIHIHIBADAA
@HISEQ:969:HM2KJBCX2:2:1102:6520:70604 2:N:0:ACTATGCA
TCACTTGGTGCGCCCAACTATCCCTATTAATCATTACGGTGATCCTAGAAACCAACAAAATAGAACCATGCCGTCCTATTCTATTATTCCATGCTAATGTATTCGAGCAAAAAATGCCTGCTTTAAACACTCTAATTTTTTCAAGGTAAAGGTCCTGGATCCGCAAGACACCCAATAAAGGACATCAAGTTTCTCCAGAAGGTGAGAAATCAACAGTAACAGTTCATACCCCTTAAGGCATGACCATCACGTCAATCCCGAAATTCAACTACGAGCTTTTTAACTGCAACAACTTTAATATACGCTATTGGAGCTGGAATTACCGCGGCTGCTGGCACCAGACTTGCCCTCCAA
+
DDDCDIIIIIIIIIIIIIIIIIIIIIIIIIIIGIHIIIHHIIIIIIGIIIIIIHIIGIIIIIIIIIIIIHGIIHIGIIIIIIIIIIIIIIIIIIIIIIGIIHHIGIHIIIHIIIIIIIIIHIIIIIHIHIIHIIHHIIIIHHIIIIIIIIIIIHIIHIHHIIIIIIIIIIIIIIIIIHIIIIIIIIIIIIIIIIIIIIIIIIIIIIIIIIIIIIIIIIIIIIIIIIIIIIIIIIIIIIIIIIIIIIIIIIIHGIIIIIIIIIIIIIIIIIIIIIHIIIIIIIIIIIIIIIIIIIIIIIIIIIIIIIIIIIIIIIIIIIIIIIIIIIIIIIIIIIIIIIIIIIIIIIIIIDDDDD
@HISEQ:969:HM2KJBCX2:2:1102:14152:70748 2:N:0:ACTATGCA
TCACTTGGTGCGCCCAACTATCCCTATTAATCATTACATCGATCCTAGAAACCAACGAAATAGAACCGCACGTCCTATTCTATTATTCCATGCTAATGTATCCGAGCATAGGCCTGCTTTGAACACTCTAATTTTTTCACAGTAAACGTCCTGGTGCCCCGCCACGGCCAGTGAAGGCCATGGGGTTTCCCAGAAGGAAAGGCCCAGCCGGACCAGTACTCGCGGTGAGGCGGACCGGCCAGCCAGGCCCAAGGGTCAACTACGAGCTTTTTAACTGCAACAACTTTAATATACGCTATTGGAGCTGGAATTACCGCGGCTGCTGGCACCAGACTTGCCTCCAA
+
@?<D@FHHHHGD<G?CH0CH@1GHHHHHHHHHHHHHHIIHE@FHCHHD1FHEF@@GHIIIIG11DCCCHDD/C1DGF1<1<GHHHEHE?CFG?FHC6HCFFD@HHEIHIIEIHIGFEHHE?GHHIHIIHHHIHGHIHIIHHGICIIIHHIHHHHHHHC?DHCCEHHHGEIHHIIHGHH@IIHHC;HHHFIHHEHFHHIHCIHCG@EIHIIIHIIIHHCHDGHHAIIIHHIHHHEDDEHHGGEEHHHIHGCHIHHHHFCEDE?IIHEIHIHIIIIHEFGEIIIIHHIHHIIHG@HGHIIIHGFEEIIIIHHHF/HCIIHHHIIHIIIIIHEHEHIHHCEGD?@<0
@HISEQ:969:HM2KJBCX2:2:1102:13363:70823 2:N:0:ACTATGCA
TCACTTGGTGCGCCCAACTATCCCTATTAATCATTACGTCAATCCTAGAAACCAACAAAATAGGATCAACGTCCTATTTCATTATTCCATGCTAATGTATTCAAGCGCGAGCCTGCTTTAAACACTCTAATTTTTTCAAAGTAACAGTCCTGATTCCCCACCACACCAAATTAATGACATGATGGTTCGTCAGAAGGTAGGAATCAGTAACACCAGTACGTACCGAAGGCACGACCAGCGTACTAATCCCGAAATTCAACTAAGAGCTTTTTAACTGCAACAACTTTAATATACGCTATTGGAGCTGGAATTACCGCGGCTGCTGGCACCAGACTTGCCCTCCAA
+
ADDDDIIIIIIIIIIIIIIIII1DHHIIIIHIIIIIIIIIIIIIHIIIIIIIHIIIIIHHHCEHIIHIIHIHIIIIIIIIIIIIIIEHHIIIIIIIIIIIIHHIIIIIIIIIIIIIHIIIIIIIHIIIIIHIIIIIIIIIIIIIIIHIIHIIIIIIIIIHHIIIIIIIIIHHIIIHIHIIIIHIIIHIIIIIIIIIIIIIIIIHIIIIIIIIIIIIIIIIIIIIIIIIIIIIIIIIIIIIIIIIIIIIIIIIIIIIIIHHIIIIIIIIIIIIIIIIIIIIIIIIIIIIIGIIIIIIIIIIIIIIIIIIIIIIIIIIIIIIHIIIIIIIIIIIIIIIIIIIDDDDD
@HISEQ:969:HM2KJBCX2:2:1102:3594:71130 2:N:0:ACTATGCA
TCACTTGGTGCGCCCAACTATCCCTATTAATCATTACGGTGATCCTAGAAACCAACAAAATAGAATCATGCCGTCCTATTTTATTATTCCATGCTAATGTATTCAAGCAAAATGCCTGCTTTAAACACTCTAATTTTTTCAAAGTAAAGGTCCTGGTTCCCCGTGACACCCAATTAAGGGCATCGCGGTTCTCCAGAAGGTGAGAAATTGACTACACCAGTTCATACCCCTTAAGGCACGACCGATGTGTCAATCCCGAAATTCAACTACGAGCTTTTTAACTGCAACAACTTTAATATACGCTATTGGAGCTGGAATTACCGCGGCTGCTGGCACCAGACTTGCCCTCCAA
+
DDDDDIIIIIIIIIIIIIIIIIHIIIIIIIHHIIIIIIIIGIHHFHHGIIIIIIIGHHIIIIIHIHIHIIECHIIDHHHIIHIIIIIICEHHIIIHHHIIIHFHHHHHHHEIIIHHHHIIIIIIIHIIIIIHIIIIIIHHGIHIIIIIIIIIIGIHHHIIIIIGHIIIHIIIIIIIIIGIIIIIHIIIHHIIIIIIIIIIIIHIIIIIHIIIIIIIIIIIIIIIIIIIIIIIIIIGIHHHHIIIIIIIHHGIIIIIIIIIIIIIIIIIIIIIGIIIIIIIIIIIIIIIHHHIIIIIIHHHIIIIIIIIIIIIIIIIIIIIIIIIIIIIIIIIIIIIIIIIIIIIIIIDDDDD
@HISEQ:969:HM2KJBCX2:2:1102:19337:71958 2:N:0:ACTATGCA
TCACTTGGTGCGCCCAACTATCCCTATTAATCATTACATCGATCCTAGAAACCAACAAAATAGAATCGGATGTCCTATTTCATTATTCCATGCTAATGTATTCAAGCGTGAGCCTGCTTTAAACACTCTAATTTTTTCAAGGTAACAGTCCTAATTCCCCGTGACACCAAATTAATGGCATTACGGTTCTTTAGAAGGTGAGAAATCAATAATATCAGTACATACCAACGGCATGACCGAAACATTGATCCCGAAATTCAACTACGAGCTTTTTAACTGCAACAACTTTAATATACGCTATTGGAGCTGGAATTACCGCGGCTGCTGGCACCAGACTTGCCCTCCAA
+
DDDDDIIIIIIIIIIIIIIIIIIIIIIIIIIIIIIIIIIIIIIIIIIIHIIIIIIIIIIIIIIIIIIIIIIIIIIIIIIIIIIIIIIGHIIIIIIIIIIIIHHIIIIIIIIIIIIIIIIIIHHIIIIIIIIIIIIIIIIIIIHIIIIIIIIIIIIIIIIIIIIIIIHIIIIIIIIIIHIIIIIIIIIHIIIIIIIIIIHIIHIIIIIIIIIIIIIIIIIIIIIIIIIIIIIIIIIIIIIIIIIIIHIIIIIIIIIIIIIIIIIIIIIIIIIIIIIIIIIIIIIIIIIHIIIIIIIIIIIIIIIIIIIIIIIIIIIIIIIIIIIIIIIIIIIIIIIIIIIIIIDDDDD
@HISEQ:969:HM2KJBCX2:2:1102:3730:71840 2:N:0:ACTATGCA
TCACTTGGTGCGCCCAACTATCCCTATTAATCATTACGGTGATCCTAGAAACCAACAAAATAGAACCATGCCGTCCTATTCTATTATTCCATGCTAATGTATTCGAGCAAAATGCCTGCTTTAAACACTCTAATTTTTTCAAGGTAAAGGTCCTGGTTCCACATGACACCCAATTAAGGACATCATGCTTCTCCAGAAGGTGAGAAATCAACTGCGACAGTTCATACCCCTTAAGGCACGACCATCACGTCAATCCCGAAATTCAACTACGAGCTTTTTAACTGCAACAACTTTAATATACGCTATTGGAGCTGGAATTACCGCGGCTGCTGGCACCAGACTTGCCCTCCAA
+
DDDCDIIIIIHIIIIIIIIIIIIIIIIIIHIIIIIIIIIHIIIIIIIIIIIIIIIIIIIIIIIIIHIIIIIIIIIIIIIIIIHIIIIIHIIIIIIIIIIIIHHIHHHIIIIIIIIIIIIIIIIIIIIIIIIIIIHIIIIIIIIIIIHIIIIIIIIIIIIIIIIIIIIIIIIIIIIIIIIIHHIIIIIIIIIIHIIIIIIIIIIIIIIHIIHIIIIIIIIIIIIIIIIIIIIIIIIIIIIIIIIIIIIIIHGIIIIIIIIIIIIIIIIIIIIIIIIIIIIIIIIIIIIIIIIIIIIIIIIIIIIIIIIIIIIIIIIIIIIIIIIIIIIIIIIIIHIIIIIIIIIIIIIDDDDD
@HISEQ:969:HM2KJBCX2:2:1102:12102:71693 2:N:0:ACTATGCA
TCACTTGGTGCGCCCAACTATCCCTATTAATCATTACGTCGATCCTAGAAACCAACAAAATAGAATCAAACGTCCTATTTCGTTATTCCATGCTAATGTATTCAAGCGTGAGCCTGCTTTAAACACTCTAATTTTTTCAAAGTAACAGTCCTGATTCCCCAAGACACCAAATTAATGACATCATGGTTCGTCAGAAGGTAGGAATCAATAATACCAGTACGTACAATAGCACGACCAATAAATTGATCCCGAAATTCAACTACGAGCTTTTTAACTGCAACAACTTTAATATACGCTATTGGAGCTGGAATTACCGCGGCTGCTGGCACCAGACTTGCCCTCCAA
+
DDDDDIIIIIHHIIIIIIIIIGIIIIIIIIHIIIIIIIIIIIIIHIIIIIIIIIIIIIIHIIHHIIIIIIIIHHHIIIIIIIIIIIIHIIIIIIIIIIIIIIIIIIIIIIIIIIIIHHIIIIIIIIIIIIIIIIIIIIIHIIIIIIIIIIIIIIIIIIHIHIIHIIIIIIIHIIIIIIIIIIIIIIIIIIIIIIIIIIIIIIIIIIIIIIIIHIIIIIHIIIIIIIIIIIIIIIHIIIIIIIHHIIIIIIIIIIIIIIIIIIIIIIIIIIIIIIIIIIHIIIIIIIIIIIIIIIIIIIIIIIIIIIIIIIIIIIIIIIIIIIIIIIIIIIIIIIIIIIIIDDDDD
@HISEQ:969:HM2KJBCX2:2:1102:11344:72654 2:N:0:ACTATGCA
TCACTTGGTGCGCCCAACTATCCCTATTAATCATTACAGCGGTCCTAGAAACCAACAAAATAGAACCGATGTCCTATTCTATTATTCCATGCTAATGTATTCGAGCAAAGGCCTGCTTTGAACACTCTAATTTTTTCAAGGTAAAAGTCCTGGTTCCCCACCACACCCAGTGAAGGGCATGGGGTTCCCCAGGAGGAAAGGCCCGACCGAACCCGTGCGCTCGATTAGGAGGACAGGTCAGCCCGGCCCAAGGTTCAACTACGAGCTTTTTAACGGCAACAACTTTAATATACGCTATTGGAGCTGGAATTACCGCGGCTGCTGGCACCAGACTTGCCCTCCAA
+
BDDDDIHGHEECHHHHHIIIIHIIIIIIIIIIIIIIIIHHHIIIIHHIIIIHIIGIIIIGIIHHHHHIIGIIHHHIIIIIIIIIIIIGIIHHHHIIIIIHHHIIHIHHIIIIIIIIIHHIGIIIIIIIHHHIIHGEHEGIIIIIIIIIIIIIIHIHIIIIIIIIIIHGHIIIIIIIHHIIIIIIIIHHHIIIIIIIIIIIIIIIIIIIHHHIIIIGIIIIHIIIIIIIIIHHIIIIIIIIIIHHIIIHIIHHIIIIIIIIIIIIHHIIIIIIIIIIIIIIIHHHHHIIIIGIIIIIIIIIIIIIIIIIIIIIIIIIIIIIIIIIIHHIIIIIIIIIIIIDDDDD
@HISEQ:969:HM2KJBCX2:2:1102:10836:72605 2:N:0:ACTATGCA
TCACTTGGTGCGCCCAACTATCCCTATTAATCATTACGTCAATCCTAGAAACCAACAAAATAGGATCGAACGTCCTATTTCATTATTCCATGCTAATGTATTCAAGCGTTAGCTTGCTTTAAACACTCTAATTTTTTCAAAGTAACAGTCCAAATTCCCCGCAACACCAAATTAATGGCATTACGGCTCATCAGGAAGGAGGAATCAGTGAGACCAGTACATACCAGAGGCATGACCAACCTACTAACCCCGAAATTCAACTACGAGCTTTTTAACTGCAACAACTTTAATATACGCTATTGGAGCTGGAATTACCGCGGCTGCTGGCACCAGACTTGCCCTCCAA
+
AADDDIIIIHFHHIIIIIIIIIHIHIIHIIIIIIIIHHHIIIIIFIHIIIIIIIIIIGIIIIHIIIHHIIGIIIIIIIEHHHIIIIGGHHIHIIIIIIIIHIIIIIIIIIIIIIIIIIIIIHHHIIIIIHIIIIIHIIIIIIIIIIIIIIIIIIIIIIIHIIIIHIHIIIIIIIIIIIIHHIIIIIIIIIHHGIIIIIIIIIIIIIIIIIIIIIIIIIIIIIIIIIIIIII=IHIIIIIIIGHGEIHIIIIIIIIIIIIIHIHIIIIIGIIIIHIIIIIIIIIIIIIHIIIIIIIIIIIIIIIIIIIIIIIIIIIIIIIIIIIIIIIIIIIIIIIIIIIHICDDDD
@HISEQ:969:HM2KJBCX2:2:1102:8931:73128 2:N:0:ACTATGCA
TCACTTGGTGCGCCCAACTATCCCTATTAATCATTACCTCGAGCTCCGAAAGCCAACAAAATAGAACCGAGGTCCTATTCCATTATTCCATGCACCACTATTCAGGCGTTCGCCTGCTTTGAGCACTCTAATTTTTTCAAAGTAAACCTTCCAGCCACCCAAGACACACAGTCAAGTGCACCAAGGGTAAACCGGAGCAAATAAGCCAGGAACAAGCAGTTACTACCCATCGGGAGACCGCTGTCCATAGCAGACGTCCAACTACGAGCTTTTTAAACGCAACAACTTTAATATACGCTATTGGAGCTGGAATTACCGCGGCTGCTGGCACCAGACTTGCCCTCCAA
+
@ABDDIIHIH@D<HHHHHHIGHEGHIIHIIIFHHHIIEHHIHIHHHIFHII<CGHHHGHIHIHCEHHHDHCHI1FHHHGHCGHHIIIIIIHHFHIHIIIIHHGHHHHIHHHIHHFHIHIIHIHIIHIIIIHHIHEHIHHHIDHIHIIICHEHHHHEEGGHHHHHIHECHGHGHHHIHHHGFEHHHEIHHHIHHHEGEEHHGHFIHHIIHEIHHIHHHHIIIIIIHHCHHHIIIIIHIHHIHIHFHCHFHHHHHIIH@HIIIHIIIIIHEHIIHIIIIIIIIHIIIIHHHFHFIHHHHEHHHIHHEHHIIHEIHIHHIHHHIHIIIIIIIIIIIHGC@HIIIHBBADD
@HISEQ:969:HM2KJBCX2:2:1102:17873:73286 2:N:0:ACTATGCA
TCACTTGGTGCGCCCAACTATCCCTATTAATCATTACGGTGATCCTAGAAACCAACAAAATAGAACCATGCCGTCCTATTTTATTATTCCATGCTAATCTATTCAAGCACAAGCCTGCTTTAAGCACTCTAATTTTTTCAAGGTAATAGCTCTGCTTCCCCAACGCACTAACTTAATAGCATGCTGGTTATTCAGAAGGTAGGAATTCATCAGGCCAGTGCGGACAGTGAAGCCCGACCAACCGACAAACTCCGAAATTCAACTACGAGCTTTTTAACTGCAACAACTTTAATATACGCTATTGGAGCTGGAATTACCGCGGCTGCTGGCACCAGACTTGCCCTCCAA
+
DDADDIIIIHHHGHDHHHHHH?G@EHHHH?H@E1C@GHFHEDHHHIIGECG@GF1DCHHCHEHE@1D@FHHIIEEHI?HIHIHHI?GCEHCHHH?1@GF1DHC6EE?EBGHHFGHEHHEEHH?HEEFEHG@HIIIHFHIECHEHI?FFFGAHHGHIIIEGCE0CGIHCHFEDEHHEGHHHHHFHIIHHGHGHHFHHIHG<<?FHFGEHHHCHEHHIIIHCC7II>HIIHIIIHHGHGCCHDHHHCCCHGDEIHGHHEHIHIIHHHHHCCCHHHHGHFFIHHHIHEHEHHGCFCCEDCEHHHHEIHHHGHGEHHHIHHCCHHHHGHCHHHHHHFHIHIGIIHGF<0000
@HISEQ:969:HM2KJBCX2:2:1102:6394:74486 2:N:0:ACTATGCA
TCACTTGGTGCGCCCAACTATCCCTATTAATCATTACGGTGATTCAGAAACCAACAAAACAGGACCACCGTCCTATTCTATTATTCCATGCTAATGTATTCAGACGTAAGCCTGCTTTGAACACTCTAATTTTTTCAAGGTAAAGGTCCTGGTTTCCCACCACGCTAAATTAATAACATGATAGTTCCCCAGAAGGTAGAAATTCTACACACCAGTACAGACTTGTTAGCCCGACCAACGGTAGAATCCCGAAATTCAACTACGAGCTTTTTAACTGCAACAACTTTAATATACGCTATTGGAGCTGGAATTACCGCGGCTGCTGGCACCAGACTTGCCCTCCAA
+
DDDDDIIIIFHHIIIIIIIHIIIIIIIIIIIIIIIIIIIIIIIIIIIIIIIIIIIIIHHHHHHEHHIIIIIIIIIIIIIIIIIIIH?EHIIIIHIIHIHIIHHHIIIIIIIIIHIIIIIIIIIIIHIIIIIHHIIIIIHIIIIIIIIHIIHIHHHHHIIHIIIIIIIIIIIIIIIIIIIIHHIIIHIIIIIIIIIHIIIIIIIHIIIIIIIIIIIIIIIIIIIIIIIIIIIIIIIIIIIIIHHHIIHIIIIIIIIIIIIIIIIIIIIIIIIIIIIIIIIIIIIIIIIIIIIIIIIIIIIIIIIIIIIIIIIIIIIIIIIIIIIIIIIIIIIIIIIIIIIIDDDDD
@HISEQ:969:HM2KJBCX2:2:1102:21059:74654 2:N:0:ACTATGCA
TCACTTGGTGCGCCCAACTATCCCTATTAATCATTACGTCGATCCTAGAAACCAACAAAATAGAATCAAACGTCCTATTTCATTATTCCATGCTAATGTATTCAAGCGCGAGCTTGCTTTAAACACTCTAATTTTTTCAAAGTAACAGTCCTGATTTCCCGCGACACCAAATTAATGACATCGTGGTTCGTCAGAAGGGAGAAACCAATAATGCTAGTACGTACAAAGTACGACCGACATATTAGTCCCGAAATTCAACTACGAGCTTTTTAACTGCAACAACTTTAATATACGCTATTGGAGCTGGAATTACCGCGGCTGCTGGCACCAGACTTGCCCTCCAA
+
DDDCDIHIFHIIHIIHHHHIHHIIIHHIIIIIIHIIIIIHIIHIIIIIIHHHHHIIIIIIIIIGIIIIIIII?GHHHEHHGHIIIIHIHHGHI?HHHIIIHIIIIIIIIIHGHHGHHHHHHHIIHIIIHIIIIIIIIIHIIIIIHIIIIIIIIIHIHIIIHIIIIIHHHIIHIIIIHIIIIIIIIIIIIIIIIIIIIIIIIIIIIIIIIIHIIIIIIIIIIIIIIIIIIIIIIIIIIIIIIHGIIIIIIGIIIIIIIIIIIIIIIIIIHIIIHIIIIIIIHHIIIIIIIIIIIIIIIIIIIIIIIIIIIIIIIIIIIIIIIIIIIIHIIIIHIIIIIIIDDDDD
@HISEQ:969:HM2KJBCX2:2:1102:2827:75499 2:N:0:ACTATGCA
TCACTTGGTGCGCCCAACTATCCCTATTAATCATTACGTCGATCCTAGAAACCAACAAAATAGAATCAAACGTCCTATTTCATTATTCCATGCTAATGTATTCAAGCGCGAGCCTGCTTTAAACACTCTAATTTTTTCAAAGTAACAGTCCTGATTTCCCACGACACCAAATTAATGACATCGTGGTTCGTCAGAAGGTAGGAATCAATTTGACCAGTACGTACCGAGGCACGACCGATCAACTGATCCCGAAATTCAACTACGAGCTTTTTAACTGCAACAACTTTAATATACGCTATTGGAGCTGGAATTACCGCGGCTGCTGGCACCAGACTTGCCCTCCAA
+
DDDDDIIIIIIIIIHIIIIIIIIIIIIIEHIIIIIIIIIIIIIIIIIIIIIIIIIIIEHIIIIIIIIIIIHIIIIIIIHIHHIIIIIIGIHIGIIIIHHHHIHIIIIIIIIIIIIIIHIIHIHHHIIIIIHIIIIIIHIHIIIIIIIIIIIIIIIHIHIHHIIIIIIIHIIHIIIIIIIIIIIIIIIIIIIIIIIHIIIIHHIIIIIIHHIIHIIIIIIIIIIIIIIHIIIIIIIIIIIIIIIIIIIIIIIIIIIIIIIIIIIIIIIIIIIIIIIIIIIIIIHIIIIIIIIIIIIIIIIIIIIIIIIIIIIIIIIIIIIIIIHIIIIIIIIIIIHHIIIIDDDDD
@HISEQ:969:HM2KJBCX2:2:1102:14447:74787 2:N:0:ACTATGCA
TCACTTGGTGCGCCCAACTATCCCTATTAATCATTACGGTGATCCTAGAAACCAACAAAATAGAACCATGCCGTCCTATTCTATTATTCCATGCTAATGTATTCGAGCAAAAATGCCTGCTTTAAACACTCTAATTTTTTCAAGGTAAAGGTCCTGGATCCGCAAGACACCCAATAAAGGACATCAAGTTTCTCCAGAAGGTGAGAAATCAACAGTAACAGTTCATACCCCTTAAGGCATGACCATCACGTCAATCCCGAAATTCAACTACGAGCTTTTTAACTGCAACAACTTTAATATACGCTATTGGAGCTGGAATTACCGCGGCTGCTGGCACCAGACTTGCC
+
DDDBDIIIHHHIHHIIIIIIIIIIIIIIIIIIIIIIIIHIIIIIIIHIIIIIIIIIIIIIIIHIIIGIHFHIIFHIIIIHHIIIIGIIHIIIHHIHIIHHHGGHHHIHHHIIIIIIIIIIHIIIIIIHIIIIIIIIHIHHIIIIIIIIIIHHHHIIIIIIIHIIIIIIIHIIIIIIIIHIHHHIHIIIIIHIIIIIIIIIIHIIIIIIIIIIIIIIIIIIHIIIIIIIIIIIIIIIIIIIIIIIIIIIIIIIIIHIIIIIIIIIIIIIIHIIIHHIIIIIHHIIIIIIIIIIIIIIIIHGCHIIIIIIIIIIIIIIIIIIIIIIIIIIIIIIIIIIIIIIIIDDDDD
@HISEQ:969:HM2KJBCX2:2:1102:16255:77367 2:N:0:ACTATGCA
TCACTTGGTGCGCCCAACTATCCCTATTAATCATTACGGTGATCCTAGAAACCAACAAAATAGAACCATGCCGTCCTATTCTATTATTCCATGCTAATGTATTCGAGCAAAAATGCCTGCTTTAAACACTCTAATTTTTTCAAGGTAAAGGTCCTGGATCCGCAAGACACCCAATAAAGGACATCGAGTTTCTCCAGAAGGTGAGAAATCAACTGCAACAGTTCATACCCCTTAAGGCATGACCATCACGTCAATCCCGAAATTCAACTACGAGCTTTTTAACTGCAACAACTTTAATATACGCTATTGGAGCTGGAATTACCGCGGCTGCTGGCACCAGACTTGCCCTCCAA
+
D@DDDIIIIIHIGHHHIIIHIHHIHHIIIIIIIIIIIIIIIIIHHHHIIIIIIIIIHIIGHHIEHHHIHCHHIIIIIGHGFHFHIIIIIIIIIIIIIHHI?@DHHIHIIIIIIIIIIIIIIIIIHIIHIIIIIHHIIIIIIIIHGIHIHIHIIIIIIIHIIHIIIIIIIIHIIHHIIIIIIIIIIIIIIHIIIIIIIIIIIHIIIIHHHIIIIIIIIIIIIHIIIIIIHHIIIIIIIIIIIIIIIIIIHIHIIIIIIIIIIIIIIIIIIHHHIIIIIIIIIIIIIIIIIIIHIHHIIIIIIIIIIIIIIIIIIIIIIHHIIIIHIIIIIIIIIHIIIIIIIIIIIIIIDDDDD
@HISEQ:969:HM2KJBCX2:2:1102:12800:78050 2:N:0:ACTATGCA
TCACTTGGTGCGCCCAACTATCCCTATTAATCATTACGGTGATCCTAGAAACCAACGAAATAGAATCAGTCCGTCCTATTTCATTATTCCATGCTAATGTATTCAGACGATAGTCTGCTTTAAACACTCTAATTTTTTCAAAGTAACAGTCCTGATTTCCAACCACACCAAATAAATGGCATGAAAGTTCCTCAGAAGGTAGAGATCCATCTCACCAGTACAGACAATTAAGCCTGACCAATGGGTAGACCCCGAAGTTCAACTACGAGCTTTTTAACTGCAACAACTTTAATATACGCTATTGGAGCTGGAATTACCGCGGCTGCTGGCACCAGACTTGCCCTCCAA
+
DCDDDIIIIIHIIHHIIIIEHHIIIIIIIIHIIIIIIIIIHIIHIIIHIIIIIIIIIIGHIIIHIIIIIIIIHHFHIIIIIIIIIIIIHHIHHHIHGHHIIIIIIIIIIIIIHIIIIIIIIHHHIIIHIIIGHIIIIIIIHIIIIIIIIIHHHIIIIHIIIIHIIIIIIIIIIIIIIIHIIIIIIIIIIHIHIIIIIIIIIIIIIIIIIIGIIIIIIIIIIIIIIIIIIIIIIIIIIIIIIIIHHHEHHIIIIIIIIIIIIIIIIIIIIIIIIIIIIIIIIIIIIIIIIIIIIIIIIIIIIIHIIIIIIIIIIIIIIIIIIIIIIIIIIIIIIIIIIIIIIIIDDDDD
@HISEQ:969:HM2KJBCX2:2:1102:16846:78122 2:N:0:ACTATGCA
TCACTTGGTGCGCCCAACTATCCCTATTAATCATTACGTCAATCCTAGAAACCAACAAAATAGGATCAAACGTCCTATTTCATTATTCCATGCTAATGTATTCAAGCGTTAGCCTGCTTTAAACACTCTAATTTTTTCAAAGTAACAGTCCTGTTTCCCTGCAACACCAAATTAATGACATTACAGTTCTTCAAGAAGGAGGAACCAGTAAAGCCAGTGCATACCAGAGGCACGACCAACTTACTAATCCCGAAATTCAACTACGAGCTTTTTAACTGCAACAACTTTAATATACGCTATTGGAGCTGGAATTACCGCGGCTGCTGGCACCAGACTTGCCCTCCAA
+
DADDDIIIHIIGIIIIIIIIIIHIIIIIIIHHHHIHIIIIIIIIIIIIIIIIIIIHIGIHIIHIHHHIIIIIHIHIHHIHIHIIIIIIIIIHIIIIHIHIHGHHHHIIIIHIIHHIIIHIHHIIIIIIIHIHIIIIDHIIIIIIIIIIIIIIHHHIIIIIIIIIFHII;HEHHIHIGHFHIHHIIIIHHHHIHGHGHHHEHHDHIIHHIFHHHHHFHHH@GHHHHFHGHHFHIDHGHHHH@FEFCHEFCF<11HG1D1<<10/0111<1IIIIHHIIIIIIIIIIIIIIIIIIIIIIIIIIIIIIIIHIIIIIIIIIIIIIIHIIIIIIIIIIIIIIIIIIDDDDD
@HISEQ:969:HM2KJBCX2:2:1102:17336:78243 2:N:0:ACTATGCA
TCACTTGGTGCGCCCAACTATCCCTATTAATCATTACGGTGATCCTAGAAACCAACAAAATAGAATCATGCCGTCCTATTTTATTATTCCATGCTAATGTATTCAAGCAAAATGCCTGCTTTAAACACTCTAATTTTTTCAAAGTAAAGGTCCTGGTTCCCCGCGACACCCAATTAAGGGCATCGCGGTTCTCCAGAAGGTGAGAAATTGACTACACCAGTTCATACCCCTTAAGGCACGACCGATGTGTCAATCCCGAAATTCAACTACGAGCTTTTTAACTGCAACAACTTTAATATACGCTATTGGAGCTGGAATTACCGCGGCTGCTGGCACCAGACTTGCCCTCCAA
+
DDDDDIIIIIIHHIIIIIIIIIIHHIIIIHIIIEHHIHGGHIFIIIIGHIIIIIIIIIIIIIIIGHHIHICEDHHIHFHHHIIIIIIGIIIHIHHIIGIIIHIHIIHHIHIIHFIHIIIIHIIIHIIIIIIIIHHHIIHHHHHIIIIIHIIHIIIIHHIGIIHIIHHIIIIIIHEHHGIIIIIIIIIHEHIHHIIIIIIIIIIIIIIIIIIGHIHHIIIIIIIIHIHIIIIIIIIIIHHHIIIIIIHFIIIHIIHHIHIIIIIIIIHIIIIIIIIIIHIIIIHIIIHIIHHIIHIIIIIIIIIIIIIIIHHIIIIIIIIIIIIGIIIIIIIIIHIIIIIIIGIIIIIDDDDD
@HISEQ:969:HM2KJBCX2:2:1102:7433:80181 2:N:0:ACTATGCA
TCACTTGGTGCGCCCAACTATCCCTATTAATCATTACGTCGATCCTAGAAACCAACAAAATAGAATCGGATGTCCTATTTCATTATTCCATGCTAATGTATTCAAGCGTGAGCCTGCTTTAAACACTCTAATTTTTTCAAGGTAACAGTCCTAATTCCCCGTGACACCAAATTAATGGCATTACGGTTCTTTAGAAGGTGAGAAATCAATAATATCAGTACATACCAACGGCATGACCGAAACATTGATCCCGAAATTCAACTACGAGCTTTTTAACTGCAACAACTTTAATATACGCTATTGGAGCTGGAATTACCGCGGCTGCTGGCACCAGACTTGCCCTCCAA
+
@DDD@EHEHHEHHHEHH@CGHHIIIHHIGIIHIHIIHHFEHC?EHIIHIIIIIIHHHGHHIIGHIHHEEHHD<DGCHHIIHHHIHEHEHHHHIHGEHIHHHGIHIIIHHHHHHIIIIHIIIHHIIIHIIIHHIHHHIIIIIIIIIIHIIIHIIIIIIIIIIIIIIIHIIIIIIIIIIIIIIIIIIIIIIIIIIIIIIIIH;IIIIIIIIIIIIIIIIIIIIIIIIIIHIIHIIIIIHIIIGIIHHDGIIIIIIIIIIIIIIIIIIIIIIIIIIIIIIIIIIIIIIIIHIIIIIHIIIIIIHHIIIIIIIIIIIIIIIIIIIIIIHIIIIIIIIIIIIIIIIIDDDDD
@HISEQ:969:HM2KJBCX2:2:1102:20262:79568 2:N:0:ACTATGCA
TCACTTGGTGCGCCCAACTATCCCTATTAATCATTACGTCAATCCTAGAAACCAACAAAATAGGATCAAACGTCCTATTTCATTATTCCATGCTAATGTATTCAAGCGTTAGCCTGCTTTAAACACTCTAATTTTTTCAAAGTAACAGTCCTGTTTCCCTGCAACACCAAGTAAATGGCATCACAGTTCTTCAAGAAGGAGGGATCAGTAAGGCCAGTACATACCAGTGGCACGACCAACCTACTGACCCCGAAATTCAACTACGAGCTTTTTAACTGCAACAACTTTAATATACGCTATTGGAGCTGGAATTACCGCGGCTGCTGGCACCAGACTTGCCCTCCAA
+
DDDDDIIGIIIIIIIIIIIIIIIIIIIIIIIIIIIIIHIIIIIIIIIGIIHIIIIIIIIIIIHHIIIIIIIIIIIIIIIIIIIIIIIIIIIIIHIHIIIIIIIIIIIIIIIIIIIIIHIIIIIIIIIIIIHIIIIIIIIIIIIIIHIIHIIIIIIIIIIIIIIIIIIIIIIIIIIIIIIIIIIIIIIIIIIIIIIIIIIIIIIIIIIIIIIIIIIIIIIIIIIIIIIIIIIIIIIIIIIIIIIHHIIIIIIIIIIIIIIIIIIIIIIIIIIIIIIIIIIIIIIIIIIIIIIIIIIIIIIIIIIIIIIIIIIIIIIIIIIIIIIIIIIIIIIIIIIIIIIIIDDDDD
@HISEQ:969:HM2KJBCX2:2:1102:2082:79522 2:N:0:ACTATGCA
TCACTTGGTGCGCCCAACTATCCCTATTAATCATTACGGTGATCCTAGAAACCAACAAAATAGAACCATGCCGTCCTATTCTATTATTCCATGCTAATGTATTCGAGCAAAAATGCCTGCTTTAAACACTCTAATTTTTTCAAGGTAAAGGTCCTGGATCCGCAAGACACCCAATAAAGGACATCAAGTTTCTCCAGAAGGTGAGAAATCAACTGCAACAGTTCATACCCCTTAAGGCATGACCATCACGTCAATCCCGAAATTCAACTACGAGCTTTTTAACTGCAACAACTTTAATATACGCTATTGGAGCTGGAATTACCGCGGCTGCTGGCACCAGACTTGCCCTC
+
DDDDDFHHHHHIIIIIIIIIIHHIIIIIIHEHIIIIIHIIIHIIIIIIIIIIHIIIIIIHHH@@GHIIIHIIIIHIIIIIIIIIIIHIHEGHGECFHHHIIIHIHHHHIIIIIICHCHHIIHHIHHEHHIGIHHIHIHHHFHHIHHHIIGHIIIHGFHHHDHFHHFDGHIGHIHIIIIHHIIIIIIHHHIIIEHHIIEIIIIHHGIHFEHIIIIIHHIHHGGIHIIHIIHIIIHHIIHIIIIHFHHHGCIIIIHHIHHGIIIIIIIIIHEHIIIIIIIIHIHIIIIHIIHIIIHIIIFIHEIHIIIIIIIIIIIIIIIIIIIIHIIIIIHIIIHIHHGIIIIIIIDDDDD
@HISEQ:969:HM2KJBCX2:2:1102:20389:80234 2:N:0:ACTATGCA
TCACTTGGTGCGCCCAACTATCCCTATTAATCATTACGTCAATCCTAGAAACCAACAAAATAGGATCGTCGTCCTATTTCATTATTCCATGCTAATGTATTCAAGCGTTAGCCTGCTTTAAACACTCTAATTTTTTCAAAGTAACAGTCCTGTTTCCCCGCAACACCAACTTAATGGCATTACGGTTCTACAAGAAGGAGGAATCAGCAAAGCCAGTGCATACCAGTGGCACGACCAACTTGCTGACCCCGAAATTCAACTACGAGCTTTTTAACTGCAACAACTTTAATATACGCTATTGGAGCTGGAATTACCGCGGCTGCTGGCACCAGACTTGCCCTCCAA
+
DDDDDHIIIIIIIIIIIIIIIIIIIIIIIHFHIIIIHIIIIIIIIIIHHIIIHIHIIIHIIIIHHIIGHIDHHHGIIFHIIIIIIH?GHHHHHGDHEIIHHEHIHIHIIHHHFHIIIIIIFHIHIIIHEHIHIHFHHHHHHIIIIIIIIIIHHIIIIIIGIHIIIIIIIIHIIIIIGIIHIIIIIIIIIIIIHIIIIIIIIIIGIIIIIIIIIIIIH=HIIIIIIIIIIIIHIIIIHHIIIHHD=IIIIIHIIIIIIIIIIIIIHHHHIIIIIIIIIIIIIIIIIIIIIIIIIIIIIIHHIIIIIIIIIIIIIIIIIIIIIIIIIIIIIIIIIIIIIIIIDDDDD
@HISEQ:969:HM2KJBCX2:2:1102:5396:80353 2:N:0:ACTATGCA
TCACTTGGTGCGCCCAACTATCCCTATTAATCATTACGTCGATCCTAGAAACCAACAAAATAGGTTCGATCGTCCTATTTCGTTATTCCATGCTAATGTATTCAAGCGCGAGCCTGCTTTAAGCACTCTAATTTTTTCAAAGTAACAGTCCTGTTTCCCCGCAACAACAAATTAATGCCATCACGGTTCTACAAGAGGGAGGGACCAGTGAGGCCAGTGCATACCAGTGGCACGACCGACCTACTGGCCCCGAAATTCAACTACGAGCTTTTTAACTGCAACAACTTTAATATACGCTATTGGAGCTGGAATTACCGCGGCTGCTGGCACCAGACTTGCCCTCCAA
+
DDDDDIIIIIIIIIIIIIIIIIIIIGIIIIIIIIIIIIIIIIIIIIHIIIIIIIIIIIIHIIIIIIIIIIHHIIHHIIHHIIEHIIIHIIIIHIIIIIIIIHIIIIIIHHIHIIIIIHHIIIIIIIIIIIIIIIIHIIIIHIHIIIIIHIIIIHHIIIIIHIHIIIIIIIIIIIHIIGIIIIIIIHIIGIIHIIHIIIIIIIHIGIIIIIIIIIGIIIIIIIIIIIIIIIIIIIIIIIIIIIIHHIIIIIHIIIIIIIIIIIIIIIIIIIIIIIIIIIIIIIIHIIIIIIIIIIHIIIIIIIIIIIIIIIIIIIIIIIIIIIIIIIIIIIIIIIIIIIIIIDDDDD
@HISEQ:969:HM2KJBCX2:2:1102:14408:81131 2:N:0:ACTATGCA
TCACTTGGTGCGCCCAACTATCCCTATTAATCATTACGTCGATCCTAGAAACCAACAAAATAGAATCAAACGTCCTATTTCATTATTCCATGCTAATGTATTCAAGCGTGAGCCTGCTTTAAACACTCTAATTTTTTCAAAGTAACAGTCCTGATTCCCCACAACACCAAATAAATGACATCATGGTTCGTCAGAAGGGAGAAACCGACGATGCCAGTACGTACCGAGGCACGACCGACATGATGGTCCCGAAATTCAACTACGAGCTTTTTAACTGCAGCAACTTTAATATACGCTATTGGAGCTGGAATTACCGCGGCTGCTGGCACCAGACTTGCCCTCCAA
+
DDDDDIIHIIIIIIIIIIIIIIIIIIIIIIIIIIIIIIIIIIIIIIIIIIIIIIIIIIIIIIHIIIIIIIIHIIIIIIIIIIIIIIIGIIIIIIIIIIIIIHHIIIIIIIIIIIIIIHIIIIIHIIIIIIIIIHIIHHIIIIIIIIHIHIHIIIIIIIIIIIIIIIIIIIIIIIIIIHIIIIIHHIIIIHIHIIIIIIIIIIIIIIIIIIIIIHIIIIIIIIIIIIIIIIIIIIIIIIIIIIIHIIIIIIIIIIIIIIIIIHIIIIIIIIIIIHIIIIIIIIIIIIIIIIIIIIIIIIHHIIIIIIIIIIIIIIIIIIIIIIIIIIIIIIIIIIIIIIIIDDDDD
@HISEQ:969:HM2KJBCX2:2:1102:15744:81026 2:N:0:ACTATGCA
TCACTTGGTGCGCCCAACTATCCCTATTAATCATTGCTCACAAATCCAAAAACCAACAAAATACGATAAACGAGCCCTAACTTATTATTCCATGCTAATGTATTCATAACTAACCGCCTGCTTTAAACACTCTAATTTTTTCAAAGTAAAGGTCCTGGATTGCGAACCCAACCCAGCAAAGGGCAGGAACGTTCTCCAGGAAGATGGTAAGCGCGCATCGGCACTCACACACGAAACCGTGGCGGACCAAGCGCACTATACCAGAAATCCAACTACGAGCTTTTTAACTGCAACAACTTTAATATACGCTATTGGAGCTGGAATTACCGCGGCTGCTGGCACCAGACTTGCCCTCCAA
+
DDDDDIHIIIIIIIIIIIIIIIIIIIIIIIIIIIIIIIIIIIIIHIIIIIIIIIIIIIIIIIIIIHIIIIIIIIIIIIIIIIIHIIIIIHIIHFHHHGIHHFHHIIIIIIHIIIIIIIEHIEHIIIIIIIIIIIIIHIIIIIIIIIIIIIHHHIIIHIIIIIIHIIIIIIIHIIIIIIIIIIIIIIIHIIIIHIIHIIIIIIIIIIIIIIIIIHHIIIIIIHIIIIIIIIIIIIIHIIIIIIIIIIIIIIIIIIIHFIIIIIIIIIIIIIIIIIIIIIIIIIIIIIIIIIIIIIIIIIIIIHIIIHIIIIIIIIIIIIIIIIIIIIIIIIIIIIIIIIIIIIIIIIIIIIIIIDDDDD
@HISEQ:969:HM2KJBCX2:2:1102:16867:81466 2:N:0:ACTATGCA
TCACTTGGTGCGCCCAACTATCCCTATTAATCATTACGGTGATCCTAGAAACCAACAAAATAGAACCATGCCGTCCTATTCTATTATTCCATGCTAATGTATTCGAGCAAAATGCCTGCTTTAAACACTCTAATTTTTTCAAGGTAAAGGTCCTGGTTCCACATGACACCCAATTAAGGACATCGTGCTTCTCCAGAAGGTGAGAAATCAACTGCGACAGTTCATACCCCTTAAGGCACGACCATCACGTCAATCCCGAAATTCAACTACGAGCTTTTTAACTGCAACAACTTTAATATACGCTATTGGAGCTGGAATTACCGCGGCTGCTGGCACCAGACTTGCCCTCCAA
+
DDDDDIIIIIIIIIIIIIIIIIIIIIIIIIIIIIIIIIIIIHIIIIIIIIIIIIIIIHIHIIHIEHIIIHIIIIIIIIHHHIGIIIIIIIIIIFHIHFHFHGIIIIIIIHIIIHIIIHIIIHHHIHIIIIIIIIIIIIIHHHHIIIHIIIIHIIIIIIIIIHHIIHIIIIIIIIIIIIIIHHHH#IIIIIIIIIIIIHIIIIIIIIHIIIIIIIIIIIIIIIIIIIIIIIIIIIIIIIIHHIIIIIHIIIHIIIIIIIIIIIIIIIIHFIHHIIIIIIIIIIIIIIIIIHIIIHHIIIIHIIIIIIIIIIIIIIIIIIIIIIIIIIIIIIIIIHIIIIIIIIIIIIIDDDDD
@HISEQ:969:HM2KJBCX2:2:1102:11075:82228 2:N:0:ACTATGCA
TCACTTGGTGCGCCCAACTATCCCTATTAATCATTACGTCAATCCTAGAAACCAACAAAATAGGATCGAACGTCCTATTTCATTATTCCATGCTAATGTATTCAAGCGTTAGCCTGCTTTAAACACTCTAATTTTTTCAAAGTAACAGTCCTGTTTCCCTGCAACACCAAATTAATGACATTACAGTTCTTCAGAAAGGAGGAATCAGCGAAGCCAGTACATACCAGTGGCACGACCAACCTGCTGACCCCGAAATTCAACTACGAGCTTTTTAACTGCAACAACTTTAATATACGCTATTGGAGCTGGAATTACCGCGGCTGCTGGCACCAGACTTGCCCTCCAA
+
D?DDDHHEHHIDCHIIIIHGHEHHHHHGFHHIIIIIIIIIIHIHHHEFHGIHIIIIIIIHHIHIIIIII?EHEGHHIGHFEHIIIIIHHHC?@HFHIIIIHIIHIHHIHHIHIIGHIIIIIIIIIIHIHHHHHGIIIIIIIIIIIHFHHIIHIIHHIIIIIIIHHHHHHIIHIIIIIIIIHIIIIHIIHHIIIHGHIIIIHIHIHIIIIIIIIHIIIIIIIIIIIIIGIIIIIIIIIIIIIIHHFIIIHHH?IIIIIIIIIHIHIIIIIIIGIIHIIGIIIIIIIHIIIIIIIIIIIIIIIIIIHIIIIIIIIIIIIIIIIIIIIIIHHIIHIIIHIIIIIDDDDD
@HISEQ:969:HM2KJBCX2:2:1102:4853:82552 2:N:0:ACTATGCA
TCACTTGGTGCGCCCAACTATCCCTATTAATCATTACGGTGATCCTAGAAACCAACGAAATAGAATCAGTCCGTCCTATTTCATTATTCCATGCTAATGTATTCAGACGATAGTCTGCTTTAAACACTCTAATTTTTTCAAAGTAACAGTCCTGATTTCCCATCACACCAAATAAATGGCATGAAAGTTCCTCAGAAGGTAGAGATCCATCTCACCAGTGCAGACAATTAAGCCTGACCAATGGGTAGACCCCGAAGTTCAACTACGAGCTTTTTAACTGCAACAACTTTAATATACGCTATTGGAGCTGGAATTACCGCGGCTGCTGGCACCAGACTTGCCCTCCAA
+
DDDDDIIHHHIIIIIIIIIIIIIIIIIIIIIIIIIIIIIIIIIHIIIIIIIIIIIIIIHIIIHIIIIIGIIIIIGHIIIIIIFIIIIHHHHIEHIIGHIHHGHHHIHIIIIIIIIIIHHIIIHIHHHHIIIIIIIIIIHHHIIIIHIIIIHIIIHIHIIIIIHEEHIIIIIIIIIIHGIHIHHEEIIIIIGIIHIIIIIIIIIIIHHIHGIIHIIIHIIIHHIIIIIIIIIIIIIIHHHIIIHHHFDIIIIHIIIIIIIIIIIIHHIIIHIIIIIHIIIIIIIIIHHHIIIIIIIIHIIIIIIIIIIIIIIIIIIIIIIIIIIIIIIIIIIIIIIIIHIIIIHDBDDD
@HISEQ:969:HM2KJBCX2:2:1102:5022:81820 2:N:0:ACTATGCA
TCACTTGGTGCGCCCAACTATCCCTATTAATCATTACGGTGATCCTAGAAACCAACAAAATAGAACCATGCCGTCCTATTCTATTATTCCATGCTAATGTATTCGAGCAAAATGCCTGCTTTAAACACTCTAATTTTTTCAAGGTAAAGGTCCTGGTTCCACATGACACCCAATTAAGGACATCATGCTTCTCCAGAAGGTGAGAAATCAACAGTAACAGTTCATACCCCTTAAGGCATGACCATCACGTCAATCCCGAAATTCAACTACGAGCTTTTTAACTGCAACAACTTTAATATACGCTATTGGAGCTGGAATTACCGCGGCTGCTGGCACCAGACTTGCCCTCCAA
+
DDDADIIIC1G<EHHHGHHHIIIIIHC@F1G?GEHHIIIHHECEHIGHHIFHHHFDHHHHHIFCFCGEF1@EHHCHH@HHFCHHHHHIIEE1<CFCFHFHHHHFIHHIHIIHGHIHIHIHHEHHGCHHIHHHHHHGIHHHEIIIIIHFIIHGIIIIIIHIIIIIIHHIIHIIIIGIIIIHIIIIIIIHHHIIHIIIIIIHHIHHIHHIHI;HHHIIIIHIIIHIIIIIGIIIIIIIIIIIHIIIIIFIIHDHIIIIIIIIIIHIIHIIIIHIHIIIIIIIIIIIIIHIGIIIGIIIIIIIIIIIIIIIIIIIIIIIIIIIIIIIIIIIIIIIIIIIIIIHGHIIHIICDDDD
@HISEQ:969:HM2KJBCX2:2:1102:18362:83431 2:N:0:ACTATGCA
TCACTTGGTGCGCCCAACTATCCCTATTAATCATTACGTCGATCCTAGAAACCAACAAAATAGAATCAAACGTCCTATTTCATTATTCCATGCTAATGTATTCAAGCGCGAGCTTGCTTTAAACACTCTAATTTTTTCAAAGTAACAGTCCTGATTTCTCGCGACACCAAATTAATGACATCGTGGTTTGTCAGAAGGGAGAAACCAATAATGCTAGTACGTACAAAGTACGACTGACATATTAGTCCCGAAATTCAACTACGAGCTTTTTAACTGCAACAACTTTAATATACGCTATTGGAGCTGGAATTACCGCGGCTGCTGGCACCAGACTTGCCCTCCAA
+
DBADDIIIIIHHHEHIIIIIIIIIIIIIIHIHIIIIIIIIIIIIHIIIIIIHHIIIGIHIIIIHHHHIHIIHIIIIIIIIIIIHHHIHIHHHHHIIIIIIIGIHHHIIHHIIIIIIIIHHHHIHHHIIIIHHIIIIHIIIIIIIIHHIIIIIIIIIIIIIIHGIIIIIIIIIIIIIIIIIIHHHIHIIIHHHIIIIIHIIIHIIIIIIIIIIIIIIIIIIIIIIIIIIIIIIIIIIIIIIIIIIIIIIIIIIIIIIIIIIIIIIIIIIIIIIIIIIIIIHIHIIHIIIGIIIIIIIIIIIIIIIIIIIIIIIIIIIIIIIIIIIIIIIIIIIIIIIIIIDDDDD
@HISEQ:969:HM2KJBCX2:2:1102:19522:83379 2:N:0:ACTATGCA
TCACTTGGTGCGCCCAACTATCCCTATTAATCATTACGTCGATCCTAGAAACCAACAAAATAAGATCAAACGTCCTATTTCATTATTCCATGCTAATGTATCCAAGCGCAAGCCGGCTTTAAACACTCTAATTTTTACAAAGTAACAGTCCTGATTCCCCGCCACACCAAACAAATGGCATAACGGTTCTTCAGAAGGGAGGAATCAGTGACACCAGTGCATACCAAAGGCACGACCAGCGTACTGATCCCGAAATTCAACTACGAGCTTTTTAACTGCAACAACTTTAATATACGCTATTGGAGCTGGAATTACCGCGGCTGCTGGCACCAGACTTGCCCTCCAA
+
<0<<0?11<11?FEDGHHGG111D@11DCHGEHE@CHHF1<CCG@FFDGHI@HHHGI@1DFHCC@?11<11<<@=0<CEHEEC11111<<DF1<DF1<<<C<1<G1<0/-<<1<-<AEFEEEHHHHGCFIG@GHG1%HF<GECHHB<CGHBD:EB?HDHD?GIIHEHHFDD/EGD//IHHHHGCC@GD--F?HFGIHFGFG<IGHFHG0CIEHIGIHFIIIHHEGCCF<.ECE?EIGHE.HEHD<1HCHDG@HEHGEFHEG=HECF?@CCECEHG@1F1@D?HF@F<?HHEIHHFCHD<1<1FHHCHHEIIH<F<HHFC<@HFHH@?IHHEE@@EC@=HHH@@@D@
@HISEQ:969:HM2KJBCX2:2:1102:20070:84086 2:N:0:ACTATGCA
TCACTTGGTGCGCCCAACTATCCCTATTAATCATTACGTCGATCCTAGAAACCAACAAAATAGAATCAAACGTCCTATTTCATTATTCCATGCTAATGTATTCAAGCGCGAGCTTGCTTTAAACACTCTTATTTTTTCAAAGTAACAGTCCTGATTTCCCGCGACACCAAATTAATGACATCGTGGTTCGTCAGAAGGGAGAAACCAATAATGCTAGTACGTACAAAGTACGACCGACATATTAGTCCCGAAATTCAACTACGAGCTTTTTAACTGCAACAACTTTAATATACGCTATTGGAGCTGGAATTACCGCGGCTGCTGGCACCAGACTTGCCCTCCAA
+
DD@D@HIIIHCDH0C@D<FHHEH?EHC@GFE<C<FHIEFHHDEHIHEFH?EDHF?EEEFGHGFH1DHEEHCC@1D@HFEHHEHIFII?1<CHIIIIHHIIHHHHIHHCB/?G@EC@EGHEHHGCGHEEH%@GHHIHHEHHCHGIIHIHHIIHHHHEGDE?HGCHGHECHHIHHGHICGHGE@HHHHHEIHGCIHIHIHFIHIHHFEHIHHIHHHHIIIIHHFHEIIIIIIIIIIIHHHHFGHEHIIDHGEIIIIIIIIHEHHFIIIIIIIGHHHEHEEIIIIHGHHIIIIIIIIIIIIIHIIHIIIHIIIIHDHIIIIIIIGIIIFIIHIIHIIIIHHHDCCDD
@HISEQ:969:HM2KJBCX2:2:1102:5786:84695 2:N:0:ACTATGCA
TCACTTGGTGCGCCCAACTATCCCTATTAATCATTACGTCAATCCTAGAAACCAACAAAATAGGATCGAACGTCCTATTTCATTATTCCATGCTAATGTATTCAAGCGTTAGCTTGCTTTAAACACTCTAATTTTTTCAAAGTAACAGTCCAAATTCCCCGCAACACCAAATTAATGGCATTACGGATCATCAGGAAGGAGGAATCAGTGAGACCAGTACATACCAGAGGCATGACCAACCTACTAACCCCGAAATTCAACTACGAGCTTTTTAACTGCAACAACTTTAATATACGCTATTGGAGCTGGAATTACCGCGGCTGCTGGCACCAGACTTGCCCTCCAA
+
DDDDBEHGIIHIIIIIIIIGHHIIIIIIHIHHIIIIHIIIIIIIIIHIIGHHHHHIIHIEHHEHIIIHHEHIIIIIIGIIIIIIHHHGHHEFGHHIIIIIIIHHIIIIIIIHHHHIGHIIIIGHHHIIHIIIIIIIIIIIIIIIIIIIIIIIHIHIIIIIIIIIIIHIIIIIIHIHIIIIHIIIIIIIIIIIIIIIIIIIHIIIIHIIIHIIIIIIIIIIIHIHIIIIIIIIIIIIIIIIIIHHHIHIIIIIIIIIIIIIIHHIIIIIIIIIIIIIIIIIIIIIIIIIIIIIIIIIHIIHIIIIIIIIIIIIIIIIIIIIIIIIIIIIIIIIIIHIIIIIIDDDDD
@HISEQ:969:HM2KJBCX2:2:1102:7115:83701 2:N:0:ACTATGCA
TCACTTGGTGCGCCCAACTATCCCTATTAATCATTACGTCAATCCTAGAAACCAACAAAATAGGATCAAACGTCCTATTTCATTATTCCATGCTAATGTATTCAAGCGTTAGCCTGCTTTAAACACTCTAATTTTTTCAAAGTAACAGTCCTGTTTCCCTGCAACACCAAATTAATGACATTACAGTTCTTCAAGAAGGAGGAACCAGTAAAGCCAGTACATACCAGAGGCACGACCAACCTACTAATCCCGAAATTCAACTACGAGCTTTTTAACTGCAACAACTTTAATATACGCTATTGGAGCTGGAATTACCGCGGCTGCTGGCACCAGACTTGCCCTCCAA
+
CBDDDIIIIIHIHIIIIIIIIIIIIIHIIIIIIIIIIIHHIIIIIIIIHIIIIIIIIIHHGHHIHHHIEHIHIIIIIIIIIIIHGIIHIIIHIHHIIIIIIIIIIHIIHIIIHIHIIIIIIIIIIIIIIIIHIIIIIIHIHHHIHIIIHHIIIHHIIIIIIIIIIIIIIIHIHHHHHIIIIIIIIHIIIHFIIIIIIIIHHIIIHIIHIIIIIIIIIIIIIIIIIIIIHIIIIHIIIIHIIIIHHIIHIIHIIIIHIIIIHHHHIIIIIIIIIIIIIIIIIIIIIIIIIIIIIIIIIIIHHIIIIHIIIIIIIIHIIIIIIIIIIIIIIHIIIIIIIIIIIDDDDD
@HISEQ:969:HM2KJBCX2:2:1102:10694:84591 2:N:0:ACTATGCA
[truncated: 34,077,738 more chars]
