# Supplementary material for: Response of arbuscular mycorrhizal fungal community in soil and roots to grazing differs in a wetland on the Qinghai-Tibet plateau
Source: PeerJ. 2020 Jun 19;8:e9375. doi: 10.7717/peerj.9375 (PMC7307571; doi:10.7717/peerj.9375)
Supplement: Supplemental Information 18 [file peerj-08-9375-s018.zip › Soil grazing 6-10/27.fastq]

@HISEQ:969:HM2KJBCX2:2:1101:5576:2262 2:N:0:ACTATGCA
TTATGTACGGCGCCCAACTATCCCTATTAATCATTACGGTGATCCTAGAAACCAACAAAATAGAACCATGCCGTCCTATTCTATTATTCCATGCTAATGTATTCGAGCAAAAATGCCTGCTTTAAACACTCTAATTTTTTCAAGGTAAAGGTCCTGGATCCGCAAGACACCCAATAAAGGACATCGAGTTTCTCCAGAAGGTGAGAAATCAACAGTAACAGTTCATACCCCTTAAGGCATGACCATCACGTCAATCCCGAAATTCAACTACGAGCTTTTTAACTGCAACAACTTTAATATACGCTATTGGAGCTGGAATTACCGCGGCTGCTGGCACCAGACTTGCCCTCCAA
+
BD@D@HHIH<H<C<CGFHHIHIEHIEFHHF@GHEHHIHGH@E1CCCHEEHEHHHHHHH?CHH1<DGHHHEH@HCHCGCCDFHHCFEEEGFHH?FEFEHECHCFE@CCGHHHGH@<CHGHGHHHGCFEHCHFFHHHIHGGH@CHDH6ADFHEHH9GIIHDI9IHIHGI8IHEHHHGIIIIIIIIIIIHEEFCHEHIHIHGIHFCFEHHCGIIIGGHGIHEEGIHIIIIIHIHEIHHHCGHHFGIGHHHHH@EGGIHIIIIIHIIIIHHIIIHHCHHHIIIIHFIIHIHHFGIIIIHHIHEECHHEHEGHGIHIIIIIIHIIHHIHHHIIIIHIIIIIIIIIHHHHFHEEAADAB
@HISEQ:969:HM2KJBCX2:2:1101:19745:2261 2:N:0:ACTATGCA
TTATGTACGGCGCCCAACTATCCCTATTAATCATTACTTCAGTCCTAGAAACCAACAAAATAGAACCAAAGTCCTATTCCATTATTCCATGCTAATATATTCAAGCAAACATGCCTGCTTTAAACACTCTAATTTTTTCAAAGTAAAAGTCTTGGATCCCTAGCGCACTCAATTAAGAGCACACTAGTTCCCCAAAAGGAAAAGCCCAAAGTTGCAGTACAAACCTTTCGGTTGACGGCAACTATAAGCCCAAAATTCAACTACGAGCTTTTTAACTGCAACAACTTTAATATACGCTATTGGAGCTGGAATTACCGCGGCTGCTGGCACCAGACTTGCCCTCCAA
+
DDDDDIIIIIIIIIIIIIIIIIIIIIIIIIIIIIIIIIIIIIIIHIIIIIIHIIIIIIIIIIIIIIIIIIIIIIIIIIIIIIIIIIIIIIIGIHIIIIIIIHIIIHIIIIIIIIIIIIIIIGHIIIIIIIIIIIIIIIIIIIHIHIIIIIIIIHIIIIIHIIIIIIIIIIIIIIIIIIIIIIHIIIIIIIHIIIIIIIIIIIIIIIIIIIIIHIIIIIIIIIIIIIIIIIIIIIIIIIIIIHHHHIIIIIIIIIIIHIIIIIIIIIIIIIIIIIIIIIIIIIIIIIIIIIIIIIIIIIIIHIIIIIIIIIIIIIIIIIIIIIIIIIIIIIIIIIIIIIIIIDDDDD
@HISEQ:969:HM2KJBCX2:2:1101:20751:2743 2:N:0:ACTATGCA
TTATGTACGGCGCCCAACTATCCCTATTAATCATTACGTCAATCCTAGAAACCAACAAAATAGGATCAAACGTCCTATTTCATTATTCCATGCTAATGTATTCAAGCGTTAGCCTGCTTTAAACACTCTAATTTTTTCAAAGTAACAGTCCTGTTTCCCTGCAACACCAAATTAATGACATTACAGTTCTTCAGAAAGGAGGAATCAGCGAAGCCAGTGCATACCAAAGGCACGACCAACCTGCTAACCCCGAAATTCAACTACGAGCTTTTTAACTGCAACAACTTTAATATACGCTATTGGAGCTGGAATTACCGCGGCTGCTGGCACCAGACTTGCCCTCCAA
+
DDDDDIIIIDHHIIIIIIIIIIIIIHIIIIIIIIIIIIIFHIIIIIIHHHHHHEHIHIIIIIHHIIIIHHGEHHHIHHHHHIIIIIIHGFH?EHIIIIIIHHHHIIHIIIIHIHHIHIIGIHHIIIIIIIIIHIIIHIIHHHHHIHHHHHIHIIIIIIIHGIIIIHIIIIHHHHHHIIIIIIIIIIGIIHHIIIIIIIIIHIIIIIHEIIIHIIHIIIIIHIIIIIIIIIIIIIIIIIHIIH=HHIIIIIIIIIIIIIIIIIIIIHGIIIIIIIFIIIIIIIIHIIIIIIIIIIIIIIHIIIIIIIIIIIIIIIIIIIIIIIIIIIGIIIIIIIIIIIIIIDDDDD
@HISEQ:969:HM2KJBCX2:2:1101:9946:3225 2:N:0:ACTATGCA
TTATGTACGGCGCCCAACTATCCCTATTAATCATTACATCGATCCTAGAAACCAACAAAATAGAATCGGATGTCCTATTTCATTATTCCATGCTAATGTATTCAAGCGTGAGCCTGCTTTAAACACTCTAATTTTTTCAAGGTAACAGTCCTAATTCCCCGTGACACCAAATTAATGGCATTACGGTTCTTTAGAAGGTGAGAAATCAATAATATCAGTACATACCAACGGCATGACCGAAACATTGATCCCGAAATTCAACTACGAGCTTTTTAACTGCAACAACTTTAATATACGCTATTGGAGCTGGAATTACCGCGGCTGCTGGCACCAGACTTGCCCTCCAA
+
DDDDDIIHIGIHIIIIIIIIHHIIIIIIIIIHIIIIIIIIIIIIIIIIIIIIIIIGIIIIIIHHHIIIIIIIIIIIIIIIGHIIIIIGFIIIIIIIIHIIGIHIIHIHIIIIIIIIIIIIHIIIHIIHIIIIIIIIIIHIIHHIIIIIIIIIIIIIIIIIIIIIIIIIIIIIIIIIIIIIIIIIIIIIIIIIIIIIIIIIIIIIIIHIIIIIIIIIIIIIIIIIIIIIIIIIIIIIIIIIIIIIHGIIIIIIIIIIIIHIIIIIIIIIIIIIIIIHIIIIIIIIIIIIIIHIIHHIIIIIHHIIIIIIIIIIIIIIIIIIIIIIIIIIIIIIIIIIIIIIIIDDDDD
@HISEQ:969:HM2KJBCX2:2:1101:15514:2947 2:N:0:ACTATGCA
TTATGTACGGCGCCCAACTATCCCTATTAATCATTACGTCAATCCTAGAAACCAACAAAATAGGATCGAACGTCCTATTTCATTATTCCATGCTAATGTATTCAAGCGTTAGCCTGCTTTAAACACTCTAATTTTTTCAAAGTAACAGTCCTGTTTCCCTGCAACACCAAATTAATGACATTACAGTTCTTCAGAAAGGAGGAATCAGCGAAGCCAGTGCATACCAGTGGCACGACCAACCTGCTGACCCCGAAATTCAACTACGAGCTTTTTAACTGCAACAACTTTAATATACGCTATTGGAGCTGGAATTACCGCGGCTGCTGGCACCAGACTTGCCCTCCAA
+
DDDDDIIIIIIIIIIIIIIIIIIIIIIIIIIIIIIIIIIIIIIIHIIHHIIIIIIIIIIIIIIIIIIIGIIIIHIIIIIIIIIIIIIIIIIIIIIIHIIIIIIIIIIIIIIIIGIIIIIIIIHIIIIIIIIIIIIIIIIIIIIIIIHIIIHIIIIIIIIIIIIIIIIIIIIIIIIIIIIIIIIIIIIIIIIIIIIIIIIIIIIIIIIIIIIIIIIIIIIIIIIIIIIIIIIIIIIIIIIIIIIHGIIIIIIIIIIIIIIIIIIIIIIIIIIIIIHIIIIIIIIIIIIIIIIIIIIIIIIIIIIIIIIIIIIIIIIIIIIIIIHIIIIIIIIIIHIIIIIIIDDDDD
@HISEQ:969:HM2KJBCX2:2:1101:15884:2941 2:N:0:ACTATGCA
TTATGTACGGCGCCCAACTATCCCTATTAATCATTACGGTGGTCCTAGAAACCAACAAAATAGAACCATGCCGTCCTATTTTATTATTCCATGCTAATGTATTCAAGCAAAAATGCCTGCTTTAAACACTCTAATTTTTTCAAAGTAAAGGTCCTGGTTCCCCGCGGCATCCAATTAAGGACATCGCGGTTCTCCAGAAGGTGAGAAATTGACTGCACCAGTTCATACCCCGTGAGGCACGACCGATGCGCCAATCCCGAAATTCAACTACGAGCTTTTTAACTGCAACAACTTTAATATACGCTATTGGAGCTGGAATTACCGCGGCTGCTGGCACCAGACTTGCCCTCCAA
+
DDDDDIIIIIIIIIIIIIIIIIIIIIIIIIIIIIIIIIIIIIIIIIIIIIIIIIHIEHIIIIHIIIIIIHIIIIIIIIIIIIIIIIIIIIEHGIIIIIIIIHIIIIIIIHGHHIIIIIIIIIIIIIIIIIIIIIIIIIIIIIIHIIIIIIIIIIHIIIIIIIIIIIIIIIIIIIIIIIIIIIIIIIIHHIIIIHIIIIIIIIIIIIIIIIIIIIIIIIIIIIIIIIIHIIIIIIIIIIIIIIIIIIIIIIHHIIIIIIIIIIIIIIIHIIIIIIIIIIIIIIIIIIIIIIIIIIIIIIIIIIIIIIIIIIIIIIIIIIIIIIIIIIIIIIIIIIIIIIIIIIIHIIIHDDDDD
@HISEQ:969:HM2KJBCX2:2:1101:18188:2818 2:N:0:ACTATGCA
TTATGTACGGCGCCCAACTATCCCTATTAATCATTACGTCAATCCTAGAAACCAACAAAATAGAACCATGCCGTCCTATTCTATTATTCCATGCTAATGTATTCGAGCAAAATGCCTGCTTTAAACACTCTAATTTTTTCAAGGTAAAGGTCCTGGTTCCACATGACACCCAATTAAGGACATCATGCTTCTCCAGAAGGTGAGAAATCAACTGCGACAGTTCATACCCCTTAAGGCACGACCATCACGTCAATCCCGAAATTCAACTACGAGCTTTTTAACTGCAACAACTTTAATATACGCTATTGGAGCTGGAATTACCGCGGCTGCTGGCACCAGACTTGCCCTCCAA
+
DDDBAHHIIIHHIIIIIHIIIIIIIIIIIIIIIHIIIIFFHIIGHIIIIIIIIHIIIGHIIIIHIIHIIHGHIHGIIIGHHEFHIGHHHHIIIEHGHHHIIHHEHIHGHIIHIIIIIHIHIHIHIIIIIIHHIIIIIIIIIIIIIHHHHIIIIIIFHEEHIIIIIHIHFHIHHHIHHIHIIIIIIIIIIIIIGIHHEIIIIIIIIIHHIIIIIIIHIHHIIHIIIIIIIIIIIIIIIIIIIIIIIIIHIIHIHIIHHIIIIIIHIIIIIIIIIIIIIIIIIIIIIIIIIIHIIIIIIHIIIHIIIIIIIIIIIIHHIIIIIIIIIIIIIIIIIIIIIIIIIIIIIIHADDDD
@HISEQ:969:HM2KJBCX2:2:1101:6177:4300 2:N:0:ACTATGCA
TTATGTACGGCGCCCAACTATCCCTATTAATCATTACGTCGATCCTAGAAACCAACAAAATAGAATCAAACGTCCTATTTCGTTATTCCATGCTAATGTATTCAAGCGTGAGCCTGCTTTAAACACTCTAATTTTTTCAAAGTAACAGTCCTGATTCCCCAAGACACCAAATTAATGACATCATGGTTCGTCAGAAGGTAGGAATCAATAATACCAGTACGTACAATAGCACGACCAATAAATTGATCCCGAAATTCAACTACGAGCTTTTTAACTGCAACAACTTTAATATACGCTATTGGAGCTGGAATTACCGCGGCTGCTGGCACCAGACTTGCCCTCCAA
+
DDDDDHGHIIIIIIIIGIIIIIHIIIIIIHHIIIGIIIIIIIIIIIIIIIIHGEEHHHFHEHIIIIHIIHIIIIHIIIHIIIIIHIIHGGFHIIHIIIIIIHHHIHIIIIIIIHHHHHHHHIIIIHIIHIHIIHIHEIHIIIIIIHIIIIIIIIHHHHGHIHGHHHHIIIIIHIIIIIIIIIIIIHHHHIHHIIIIIIIIIHIIIIIIIIIIHIIIIHHIIIIIHIIHIIIIIIIIIIIIIIIIIIIHIIIIIIIIIIIIIIIIIIIIIIIIIIIIHHHIIIIIIHIIIIHIIIIIIIIIIIIIIIIIIIIIIIIIIIIIIIIIIIIIIIIIIIHIHIIIDDDDD
@HISEQ:969:HM2KJBCX2:2:1101:13446:3996 2:N:0:ACTATGCA
TTATGTACGGCGCCCAACTATCCCTATTAATCATTACGGCGGTCCTAGAAACCAACAAAATAGGACCGCACGTCCTATTCTATTATTCCATGCTAACGTATTCGAGCAAAGGCCTGCTTTGAACACTCTAATTTTTTCAAAGTAAAAGTCCTGGTCCCCAACACACCCAGTGAAGGGCATGCGGTTCTCCAGAAGAGAAGGCCCGGCCGGACAAGTGCACGCGGTGAGGCGGACCTGCCAGCCAGGCCAAAGGTTCAACTACGAGCTTTTTAACTGCAACAACTTTAATATACGCTATTGGAGCTGGAATTACCGCGGCTGCTGGCACCAGACTTGCCCTCCAA
+
DDDDDIIIIHIGIIIIIIIHIHIIIIIIIHIIIIIIIIIIIIIHIIGIIIIIIIIIHEHHHHHHIIIHIHIIIIHIIHHIIHIIHIIHIGIIIIIIIIIIIIIIIIIIIIHIIIHIIIIHIIIIIIIIIHIIIIHHIHIIIIIIIIIIIIHHIHIIIIIIIHHIIIIIIIIIIIIIIIIIIIHIIIIIIIIIIIIIIIIIIIIIIIIIIIIIIIIIIIIIIIIIIIIIIIIIIIIIIIIIIIHIIIHIIIIIIIIIIIIIIIHIIIIIIIIIIIIIIIIIIIHHG1IIIIIIIIIIIIIIIIIIIIIIIIIIIIIIIIIIIIIIIIIIIIIIIIIIIIIDDDDD
@HISEQ:969:HM2KJBCX2:2:1101:21195:4493 2:N:0:ACTATGCA
TTATGTACGGCGCCCAACTATCCCTATTAATCATTACGGCTCCCCTAGAAACCAACAAAATAGGAAAGCCGTCCTATTCTATTATTCCATGCTAATGTATTCGAGCAAAGGCCTGCTTTGAACACTCTAATTTTTTCAAAGTAAAAGTCCTGGTTCCCCGACACACCCAGTAAAGGGCATGCGAATCCCCAAGAGGAAAGATCCGGCCGGACCAGTGCACGCGGTGAGGCGGACCGGCCAGCCAGACCCAAGGTTCAACTACGAGCTTTTTAACTGCAACAACTTTAATATACGCTATTGGAGCTGGAATTACCGCGGCTGCTGGCACCAGACTTGCCCTCCAA
+
ABD?DHH1C<C</</<<0FEC1DGFCCHHEFHI?CHFHC/C0CEHEEECEH?1CC0<F?CCEEHEGCCFHD<<EE@<1C@E<D<CDCDG11DC@HEFEFEH=FDFFGGHGCHHFEGCEHEHHB@@HHHHFHHEHEHHHHHEBCEGC?HGHCECFHHHHHHFEDHCHH:HEHHCGHHHHHHIIHEEHIIH;EFFGHHIHIIHHIHCGHHD1CFHHFHGC<BHCD1>C<HC<HEHGHFHHFFD@BFA;GHFGC<<GF<1HHHEHHHGHCEEHEHFCHF@CGD<F1CHCHEFE<<CCEHFHEEHE?HG@HIHHDCHDDC<HIHGHHHCCEIHHEIIIGIIIHDDDDD
@HISEQ:969:HM2KJBCX2:2:1101:3198:4903 2:N:0:ACTATGCA
TTATGTACGGCGCCCAACTATCCCTATTAATCATTACGTCGATCCTAGAAACCAACAAAATAGAATCAAACGTCCTATTTCATTATTCCATGCTAATGTATTCAAGCGTAAGCCTGCTTTAAACACTCTAATTTTTTCAAAGTAACAGTCCTGATTCCCCACGACACCAAATTAATGACATCGCGGTTCTTCAGAAGGTAGGAACCAATAATGCCAGTGCGTACCGAAGCACGACCAACAATTTGATCCCGAAATTCAACTACGAGCTTTTTAACTGCAACAACTTTAATATACGCTATTGGAGCTGGAATTACCGCGGCTGCTGGCACCAGACTTGCCCTCCAA
+
ADDDDIIIIIIIIIIIIIIIIHIIIIIIIIIHIIIHIHIHHHI?GHHHHIIIIIIIIIIIIIHIIHHHCHEHCHIIHIIHIGIIIIIIIIHGGHIIIIHHIHHHGHHHHHHGHHIHHHIHHIIHHIHFHHHIIIIIIIHIHHIIHHIGIIHIHGGHHHGBGHHFHIIHHHEHIFIIHHEHHHHHEHCIIIHIIHGIHIIHHHIIHHHHIIHHHHIHHGIHEHIIHIHEIIIIIHIHHHHHGHEHHDDIIIHHHIIIHHHEEHIIIIHIIIIHHHHHHIIIIHHEIIIHHIHIHIIIHIIIIHIIIIIIIIIIIIIIHIHIHGIIIHGIIIIIHIIIHHIHBDADD
@HISEQ:969:HM2KJBCX2:2:1101:13886:4577 2:N:0:ACTATGCA
TTATGTACGGCGCCCAACTATCCCTATTAATCATTACTCATTTCCCCAAAAACCAACAAAATTCGAGATACGAGTCCTAAATTATTATTCCATGCTAATGTATTCATAACTTTCAGCCTGCTTTAAACACTCTAATTTTTTCAAAGTAAAGGTCCTGGATTGCGAACCCAACCCAGTAAAGGGCAGGAACGTTCTCCAGGAAGATGGTAAGCGCGCATCGGCACTCACACACGATACCGTGGCGGGCCAAGCGCACTATACCAGAAATCCAACTACGAGCTTTTTAACTGCAACAACTTTAATATACGCTATTGGAGCTGGAATTACCGCGGCTGCTGGCACCAGACTTGCCCTCCAA
+
DDDDDIIIIGIIIIIIIIIIIIIIIIIIIIIIIIIIIIIIIIIIIIIIIIIIIIIIIIIIIIIIIIIIIIIIIIIIIIIIIIIIIIIIIIIIIIIIIIIIIFHHIIIIIIIIIIIIIIIIIIIIIIIHIIIIIIIIIIIIIIIIIIIIIIIIIIIIIIHIIIIIIIIIIHHIIIIIIIIIIIIIIIIIIIIIIIHIIIIIIIIIIIIIIIIIIIIIIIIIIIIIIIIIIIIIII?I>IIIIIIIIIIIIIIIIIIHHIHIIIIIIIIIIIIIIIIIIIIIIIIIIIIIIIIIIIIIIIIIIIIIIIIIIIIIIIIIIIIIIIIIIIIIIIIIIIIIIIIIIIIIIIIIIIIIIDDDDD
@HISEQ:969:HM2KJBCX2:2:1101:21162:5234 2:N:0:ACTATGCA
TTATGTACGGCGCCCAACTATCCCTATTAATCATTACATCGATCCTAGAAACCAACAAAATAGAATTGGATGTCCTATTTTATTATTCTATGCTAATGTATTCAAGCGTGAGCCTGCTTTAAACACTCTAATTTTTACAAAGTAACAGTCCTAATTCCCCGTGACACCAAATTAATGGCATTACGGTTCTTTAAAAGATGAGAAATTAATAATATCAGTACATACCAACGGCATGACCAAAACATTGATTTCGAAATTCAACTACGAGCTTTTTAACTGCAACAACTTTAATATACGCTATTGGAGCTAGAATTACTGTGGCTGCTAGCACCAGACTTGCCCTCCAA
+
DACADHHHHIIHGHIHHIHIIIIGIIIHIIGHHHHIHIHHIIHIHIIGHHIHHIHHIIIIHIHIIHHIIIIIEHHCHECHGIHIIHHHHHIIFHHHEFHHHGHHIEHFHHIHHCHHIHHGHIIHIHCHIIIIHHEHIIIIIIHHGHHIGHGHHGHHIIIIIHHHHIIHHIIHIIIHHHCHHHIIIIIIIIIIIIIIIIIIIIIIHIIIHHIHIIIHIIIIIIIIIHHHIIIIHIIIIIHHHHIHHGIGIIIIIIIIIIIIIIHHHHGIIIIIIHHFIIIHIIIIIIIHHIIIIIIIIIIIIIIIHIIIIIIIIIIIIIIIIIIIIIIIIIIIIIIIIIIIIIDDDDD
@HISEQ:969:HM2KJBCX2:2:1101:18052:5567 2:N:0:ACTATGCA
TTATGTACGGCGCCCAACTATCCCTATTAATCATTACGGTGGTCCTAAAACCAACAAAATAGAACCAACGTCCTATTCTATTATTCCATGCTAATCTATTCAAGCAAATGCCCGCTTTAAACACTCTAATTTTTTCAAGGTAATGGTCCTGGTTCCCCAACACACCCAATAAAGGGCATCCTGGCTCACCAGAAGGATAGACCCGACGACAGAACAGTACTCGCCAAAGACGGACCATCCGGCCAGGCCTAAAATTCAACTACGAGCTTTTTAACTGCAACAACTTTAATATACGCTATTGGAGCTGGAATTACCGCGGCTGCTGGCACCAGACTTGCCCTCCAA
+
DDDDDIIIIIIIIIIIIIIIIIIIIIIIIHIIIIIIIIIIIIIIIIHIIIIIIIIIHIIIIIGIIIIHIIIIII?HHHIIIIHIIIIGIIHIIHIIIIIIIHHIHIIIIHIIIIIIIIIIIIIIIIIIIIHHHIIIIIIIIIIIIIIHIIIIHHHIIIIIIIIIIIIIIIIIIIIIIIIIIIIIIIIIIIIIIIIIIIIIIIIIIIIIIIIIIIIIIIIHGIIIIIIIIIIIIIIIHHIIIIIIHIIIIIIIIIHHIIIIIIIIIIIIIIIIIIIIIIIIIIIIIIIIIIIIIIHHHHFGIIIIIIIIIIIIIIIIIIIIIIIHIIIIIIIIIIIIIIIIDDDDD
@HISEQ:969:HM2KJBCX2:2:1101:14365:5850 2:N:0:ACTATGCA
TTATGTACGGCGCCCAACTATCCCTATTAATCATTACGTCAATCCTAGAAACCAACAAAATAGGATCAAACGTCCTATTTCATTATTCCATGCTAATGTATTCAAGCGTTAGCCTGCTTTAAACACTCTAATTTTTTCAAAGTAACAGTCCTGTTTCCCTGCAACACCAAATTAATGACATTACAGTTCTTCAAGAAGGAGGAACCAGTAAAGCCAGTACATACCAGAGGCACGACCAACCTACTAATCCCGAAATTCAACTACGAGCTTTTTAACTGCAACAACTTTAATATACGCTATTGGAGCTGGAATTACCGCGGCTGCTGGCACCAGACTTGCCCTCCAA
+
DDDCDIIIHHIHHIIIIIIIIIIIIIIIIIIIIIIIIIHIIIIIIIIIIIIIIIHIIIIIIIHEIIIIIIIIHHIIHIHHIIHIIIIGIFHIHIIHIIIIIGIHHIIIIIIIHIHIIIIIIGIIIIIIIIIHIHIIIIIIIIIIIIIIIIIIIHIIIIIIIIIIIIIIIHHHHHHIIIIIIIIIIIIIIIIIIHIIIIHIIIIHHIIIIIIIIIIIIIIIIIIIIIIIIIIIIIIIIIIIIIHHHIIIIHIIGIIIIIIIHHHIIIIIIIIIIIIHIIIIIIIIIIIIIIIIIIIIIIIIHIIIIIIIIIIIIIIIIIIIIIIIIIIIIIIIIIIIIHIIIDDDDD
@HISEQ:969:HM2KJBCX2:2:1101:6078:7317 2:N:0:ACTATGCA
TTATGTACGGCGCCCAACTATCCCTATTAATCATTACGTCAATCCTAGAAACCAACAAAATAGGATCGAACGTCCTATTTCATTATTCCATGCTAATGTATTCAAGCGTTAGCCTGCTTTAAACACTCTAATTTTTTCAAAGTAACAGTCCTGTTTCCCTGCAACACCAAATTAATGACATTACAGTTCTTCGAGAAGGAGGAATCAGTAAAGCCAGTACATACCATAGGCACGACCAACCTACTGACCCCGAAATTCAACTACGAGCTTTTTAACTGCAACAACTTTAATATACGCTATTGGAGCTGGAATTACCGCGGCTGCTGGCACCAGACTTGCCCTCCAA
+
DDDDDIIIIIIIIIIIIIHIHIIIIIIIIIIIIIIIIIIIIIIIIIIHIIIIIIIIIGIIIIIIIIIIIIIIIIIIIIIIIIIIIIIIIIIIIIIIIIIIIIIIIIIIIHIIIIIIIIIIIHIIHIIIIIIIIIIIIIIIIIIIIIIIIIIIIIHIIIIIIIHIIHIIIIIIIIIIIIIIIIIIIIIIIIHI@IIHIIIIIIIIIIIIIIIIIIIIIIIIIIIIIIIIIIIIIIIIIIIIIIHHHIIIIIIIIIIIIIIIIIIIIIIIIIIIIIIIIIIIIIIIIIIIIIIIIIIIIIIIIIIIIIIIIIIIIIIIIIIIIIIIIIIIIIIIIIIIIIIIIDDDDD
@HISEQ:969:HM2KJBCX2:2:1101:17931:7205 2:N:0:ACTATGCA
TTATGTACGGCGCCCAACTATCCCTATTAATCATTACGTCAATCCTAGAAACCAACAAAATAGGATCGAACGTCCTATTTCATTATTCCATGCTAATGTATTCAAGCGTTAGCTTGCTTTAAACACTCTAATTTTTTCAAAGTAACAGTCCAAATTCCCCAAAACACCAAATTAATGGCATTAAGGTTCATCAGGAAGGAGGAATCAGTGAGACCAGTACATACCAGAGGCATGACCAACCTACTAACCCCGAAATTCAACTACGAGCTTTTTAACTGCAACAACTTTAATATACGCTATTGGAGCTGGAATTACCGCGGCTGCTGGCACCAGACTTGCCCTCCAA
+
DDDDDIIHHIIIIIIIIIIIIIIIIIIIHIIIIIIIIIIIIIIIIIIIIIIIIIIIIIIIHIIHIIIHIIIIIIIIIIHIIIIIFHIIIIIHIIIIIIIIIIIIIIIIIIIIIIIIIIIIIHIIHIIHIIIIIIIIIIIIIIIIIIIIIIIIHFHIIIIIIIIIIIIIIIIIHIIHIIIIIIIIIIIIIIIIIIIIIIIIIIIIIIIIIIIIIIIIIIIIIHIIIIIIIIIIIIIIIIHIIIHHHIHIIHIIIIIIIIIIIIHIIIIIIIIIIIIIIIIIIIIIIIIIIIIIIIIIIIIIIIIIIIIIIIIIIIIIIIIIIIIIIIIIIIIIIIIIIIIIIDDDDD
@HISEQ:969:HM2KJBCX2:2:1101:18759:8717 2:N:0:ACTATGCA
TTATGTACGGCGCCCAACTATCCCTATTAATCATTACGTCAATCCTAGAAACCAACAAAATAGGATCGAACGTCCTATTTCATTATTCCATGCTAATGTATTCAAGCGTTAGCCTGCTTTAAACACTCTAATTTTTTCAAAGTAACAGTCCTGTTTCCCTGCAACACCAAATTAATGACATTACAGTTCTTCAGAAAGGAGGAATCAGCGAAGCCAGTGCATACCAGTGGCACGACCAACCTGCTGACCCCGAAATTCAACTACGAGCTTTTTAACTGCAACAACTTTAATATACGCTATTGGAGCTGGAATTACCGCGGCTGCTGGCACCAGACTTGCCCTCCAA
+
DDDDDIIIIIIIIIIIIIIIIIHIIIIIIIIHIIIIHIIIIIIHIIIHIIIHIIIIHIIIIIHIEHIIIIIIHHHIHIIHIIIIIIIIEHIHHHIIIIIIIIIIIIIIHIIHIIIIIIIIIIIIIHHHHHIIIIIIIIIIHIIIEHIIIIFIIIIIIIIIIHIIIIIIIIIIIIIIIIHIIIIIIIIIIIIIIIHIIIIIIIIIIIIIIIHEIIIIIIIIIIIIIIIIIIIIIIIIIIIIIIHHIIIIIIIIIIIIIIIIIIIIIIIIIIIIIIIIIIIIIIIIIIIIIIIIIIIIIIIIIIIIIIIIIIIIIIIIIIIIIIIIIIIIIIIIIIIIIIIIIDDDDD
@HISEQ:969:HM2KJBCX2:2:1101:4645:9259 2:N:0:ACTATGCA
TTATGTACGGCGCCCAACTATCCCTATTAATCATTACGTCGATCCTAGAAACCAACAAAATAGGTTCGATCGTCCTATTTCGTTATTCCATGCTAATGTATTCAAGCGCGAGCCTGCTTTAAGCACTCTAATTTTTTCAAAGTAACAGTCCTGTTTCCCCGCAACAACAAATTAATGCCATCACGGTTCTACAAGAAGGAGGGACCAGTGAGGCCAGTGCATACCAGTGGCACGACCAACCTACTGGCCCCGAAATTCAACTACGAGCTTTTTAACTGCAACAACTTTAATATACGCTATTGGAGCTGGAATTACCGCGGCTGCTGGCACCAGACTTGCCCTCCAA
+
DDDDBI@@<EHICCHHHICC@GHIHHH?<FFHHE@FHECHDD1@<FCEEH?FHI1G1D1<D@<1DCF/DEF/G@EHEHIIIIHHEHIF?GHHEHHIHHHHHD4<FC10FHCIHFHHF?IHHFCEHHIHHHHIIFIIHHCEHFDFGHFEFHHH@G@EHHDIIIIIHIIIHFHFFHHDD/AG?IHHEH@CHHH@HIHHHHHHHHGHHGCCBCC@GFGHHFGGGFHH:CCHEC@<DD</<HHHHCCHHHDE<CHFHHHEHCCD?CC@HEHGHHHCC??HGIIHGD<<<1GHHIHIHCGHEIHHFFHIIHFHHHGEHED<IIHHEHHFEHHEHFFGFIHEFH?@H@@?D@
@HISEQ:969:HM2KJBCX2:2:1101:14981:9322 2:N:0:ACTATGCA
TTATGTACGGCGCCCAACTATCCCTATTAATCATTACGTCGATCCTAGAAACCAACAAAATAGAATCAAACGTCCTATTTCGTTATTCCATGCTAATGTATTCAAGCGTGAGCCTGCTTTAAACACTCTAATTTTTATAAAGTAACAGTCCTGATTCCCCATGACACCAAATTAATGACATCATGGTTCGTCAGAAGGTAGGAATCAATAATACCAGTACGTACAATAGCACGACCAATAAATTGATCCCGAAATTCAACTACGAGCTTTTTAACTGCAACAACTTTAATATACGCTATTGGAGCTGGAATTACCGCGGCTGCTGGCACCAGACTTGCCCTCCAA
+
DDDDDIIIIIIIIIIIIIIIIIIIIIIIIIIIIIIIIIIIIIIIIIIIIIIIIIIIIIIIIIIIIIIIIIIIHIIIIIIIIIIIIIIIIIIHGIIIIIIIIIIIIIIHHIHIHIIHIIIIIIIIIIIIIIIIIHIIIIIIIIIIIIIIIIIIIIIIIIIIIIIIIIIIIIIIIIIIIIIIIIIIIIIIIIIIIIIIIIIIIIIIIIIIIIIIIIIIIIIIIIIIIIIIIIIIIIIIIIIIIIIIIIIIIIIIIIIIIIIIIIIIIIIIIIIIIIIIIIIIIIIIIIIIIIIIIIIIIIIIIIIIIIIIIIIIIIIIIIIIIIIIIIIIIIIIIIIIIIIIDDDDD
@HISEQ:969:HM2KJBCX2:2:1101:11184:9474 2:N:0:ACTATGCA
TTATGTACGGCGCCCAACTATCCCTATTAATCATTACGTCGATCCTAGAAACCAACAAAATAGAATCAAACGTCCTATTTCGTTATTCCATGCTAATGTATTCAAGCGTGAGCCTGCTTTAAACACTCTAATTTTTTCAAAGTAACAGTCCTGATTCCCCATGACACCAAATTAATGACATCATGGTTCGTCAGAAGGTAGGAATCAATAATACCAGTACGTACAATAGCACGACCAATAAATTGATCCCGAAATTCAACTACGAGCTTTTTAACTGCAACAACTTTAATATACGCTATTGGAGCTGGAATTACCGCGGCTGCTGGCACCAGACTTGCCCTCCAA
+
DCDDDIIIIGIIIHIIIIHHIIIIHIIIIIHIIIIHIHIIIIIIHIIGHIIIGHIHHIIIIIIIIIIIIIHHHHIIIIIIIIIHHIHHEHIIGIGGHHHIIIIHHIHHIIIIEHIIIIIIIHHIIIHIIIHHIHIHHHHIIHHIIIIIIIIIIIIIIIHIIIIIGIIIHHHHHIIIIIIIIIIIIIIHIIIIIIIIIIIIHIIIIHIHIHIHHHIIIIIIGIIIIIIIIIIIIHGHIIIIIIIHIIIGIIIIIIIIIIIIIIIIHIIIIIIIIIIIIIIIIIIIHHIIIIHHHIIIIIIIIIIIIIIHIIIIIHIIIIIIIIIIIIIIIIIIIIIIIIIIDDDDD
@HISEQ:969:HM2KJBCX2:2:1101:7650:9656 2:N:0:ACTATGCA
TTATGTACGGCGCCCAACTATCCCTATTAATCATTACGTCAATCCTAGAAACCAACAAAATAGGATCAACGTCCTATTTCATTATTCCATGCTAATGTATTCAAGCGCGAGCCTGCTTTAAACACTCTAATTTTTTCAAAGTAACAGTCCTGATTCCCCACCACACCAAACTAATGACATGATGGTTCGTCAGAAGGTAGAAATCAGTAACACCAGTACGTACCGAAGGCACGACCAGCGTACTAATCCCGAAATTCAACTACGAGCTTTTTAACTGCAACAACTTTAATATACGCTATTGGAGCTGGAATTACCGCGGCTGCTGGCACCAGACTTGCCCTCCAA
+
DDDDDIIIICHIIIIIIIIIIIIIIIIIIIIIIIIIIIIIIIIIIIIIIIIHHIIIIIIHIGHHIIIIHHIIIIIIIIIIIIIIIIIHIIIIIIIIIIIHHIHIIIIIIIIHHIIIIIHIIIIIIIIIIHIIIIIIIIIIIIIIIIIIIIIIIIIIIHIIIIIHIIIIIIIIIIIIHIIIIIHIIIIIIIIIIIIIIIIIIIIGIIIIHIIIIIIIIIIIIIHHHIIIIIIIIIGIIIIIIIHHIIIIIIIIIIGIIIIHIHIIIIIIIIIIIHIIIIIIIIIIIIIIIIHIIIIIIIIIIIIIIIIIIIIIIIIIIIIIIIIIIIIIIIIIIIIIIIIIDDDDD
@HISEQ:969:HM2KJBCX2:2:1101:11754:9969 2:N:0:ACTATGCA
TTATGTACGGCGCCCAACTATCCCTATTAATCATTACATCGATCCTAGAAACCAACAAAATAGAATCGGATGTCCTATTTCATTATTCCATGCTAATGTATTCAAGCGTGAGCCTGCTTTAAACACTCTAATTTTTTCAAGGTAACAGTCCTAATTCCCCGTGACACCAAATTAATGGCATTACGGTTCTTTAGAAGGTGAGAAATCAATAATATCAGTACATACCAACGGCATGACCGAAACATTGATCCCGAAATTCAACTACGAGCTTTTTAACTGCAACAACTTTAATATACGCTATTGGAGCTGGAATTACCGCGGCTGCTGGCACCAGACTTGCCCTCCAA
+
DDDDDIIIFDHHIIIIIIIIHIIGIIIIIIHHIIIIIIIIIHIIIIIHIIIIIIIIIIIIHIHHIIIIGHIIIIEIIIIIHIIIHIIIIIIIIIHIHIIIIIIIIIIIHIIHHIIIHHIIIIIIIIIIHIIIIIIIIIHHIIIIHIIIIIIIIIIIIIIIIHHGIIIIIIIIIIIIIHIIIIIIIIIIIIIIIIIIIIIIIIIIIIIIIIIIIIIIIIIIIIIIIIIIIIIIIIIIIIIIIIIIIHIHIIIGIIIIIIIIIIIIIIIIIIIIIIIIIIIIIIIIIIIIIIIIIHIIIHIHHHIIIIIIIIIIIIIIIIIIIIIIIIIIIIIIIIHHIHIIIIDDDDD
@HISEQ:969:HM2KJBCX2:2:1101:20452:10665 2:N:0:ACTATGCA
TTATGTACGGCGCCCAACTATCCCTATTAATCATTACGTCAATCCTAGAAACCAACAAAATAGGATCAAACGTCCTATTTCATTATTCCATGCTAATGTATTCAAGCGTTAGCCTGCTTTAAACACTCTAATTTTTTCAAAGTAACAGTCCTGTTTCCCTGCAACACCAAATTAATGACATTACAGTTCTTCAAGAAGGAGGAACCAGTAAAGCCAGTACATACCAGAGGCACGACCAACCTACTAATCCCGAAATTCAACTACGAGCTTTTTAACTGCAACAACTTTAATATACGCTATTGGAGCTGGAATTACCGCGGCTGCTGGCACCAGACTTGCCCTCCAA
+
D?@@@HHHIIHGHEHHHFEHIHHFHHICHE@GHEHH@GHHHEGHHIHHIGIHIFHHIIGF@G?11F11F1<0<1<CFCC<1<<FHEC1DHC@HC1C<GHECDEFHC@CECGC1D@C@EIEFHFCC1HF<<C<FHEHH<CCC@GAD66<</C<CCCFHGGH<<0<<HHFCHE@CHG?HHFC@CG7C<<<C/EHHHEHHEC<#0HFFDDD:7HHHGHGFHIIHHIHHHHGHIHIIIIHHEGC@<1F@FE<HCD1F1E?HG@EIHHE<<1DIIHHGIIIHHGHIIHIHHF?GEGIHHHEF?EHFHGIIHGCEIIIGIHHCCHGIIIIIHFIIHHHGDHFIHIIIDADDD
@HISEQ:969:HM2KJBCX2:2:1101:17469:11889 2:N:0:ACTATGCA
TTATGTACGGCGCCCAACTATCCCTATTAATCATTACGGTGATCCTAGAAACCAACAAAATAGAACCATGCCGTCCTATTCTATTATTCCATGCTAATGTATTCGAGCAAAAATGCCTGCTTTAAACACTCTAATTTTTTCAAGGTAAAGGTCCTGGATCCGCAAGACACCCAATTAAGGACATCAAGTTTCTCCAGAAGGTGAGAAATCAACAGCGACAGTTCATACCCCTTAAGGCATGACCATCACGTCAATCCCGAAATTCAACTACGAGCTTTTTAACTGCAACAACTTTAATATACGCTATTGGAGCTGGAATTACCGCGGCTGCTGGCACCAGACTTGCCCTCCAA
+
DDDDDIIIIIIIIIIIIIIIIIIIIIIIIIIIIIIIIIIIIIIIIIIIIIIIIIIIIIIIIIIIIIIIIIIIIIIIIIIIIIIIIIIIIIIIIHIIGIIHIGHHIIIIIIIIIIIIIIIHIIHIIIIIIIIIIIIIIIHIIIIIIIIIIIIIIIIIIIIIIIIIIIIIIIIIIIIIIIIIIIIIIIIIIIIIIIIIIIIIIIIIIIIIIIIIIIIIIIIIIIIIIIIIIIIIIIIIIIIIIIIIIIIIIIIHIIIIIIIIIIIIIIIIIIIIIIIIIIIIIIIIIIIIIIIIIHHIIIIIIIIIIIIIIIIIIIIIIIIIIIIIIIIIIIIIIIIIIIIIIIIIIIIIDDDDD
@HISEQ:969:HM2KJBCX2:2:1101:11902:12236 2:N:0:ACTATGCA
TTATGTACGGCGCCCAACTATCCCTATTAATCATTACGTCAATCCTAGAAACCAACAAAATAGGATCAAACGTCCTATTTCATTATTCCATGCTAATGTATTCAAGCGTTAGCCTGCTTTAAACACTCTAATTTTTTCAAAGTAACAGTCCTGTTTCCCTGCAACACCAAATTAATGACATTACAGTTCTTCAAGAAGGAGGAACCAGTAAAGCCAGTACATACCAGAGGCACGACCAACTTACTAATCCCGAAATTCAACTACGAGCTTTTTAACTGCAACAACTTTAATATACGCTATTGGAGCTGGAATTACCGCGGCTGCTGGCACCAGACTTGCCCTCCAA
+
<@@<<D@11</<CC/@<<GHIIIHE?1<<CHFGH1CG1<D@HCG1F@1DC1FHH101<<CCGH?H1FC1<G01<<EH11<F<<G?1<C1D<1<CFC@C0EE@?HHIIHHII5@?G1<FGEF8<F8<<FFFAFHEHBCC?<CHDGHIEGHHI@1D7FFEEHCHGFDGEEEFHGHEC@FDF?HHF@C<@@IHHHEFD0D0C<<D@/HDC?HH@9CFHG9DG@EHH4GC0<A0HCCFHHGC:C<FHHE1HIHDHCG1IHGF1D1</0CF1HF@FGCGCD1C1CFGHGC<FE@G<0IHCD1<1CC?EGC?E@GFHEHECHE?HFHIIHHFHF<1G?HHGCHCCHEDDB0@
@HISEQ:969:HM2KJBCX2:2:1101:14731:12121 2:N:0:ACTATGCA
TTATGTACGGCGCCCAACTATCCCTATTAATCATTACGTCGATCCTAGAAACCAACAAAATAGGGTCAAACGTCCTATTTCATTATTCCATGCTAATGTATTCAAGCGTGTGCCTGCTTTAAACACTCTAATTTTTTCAAAGTAACAGTCCTGATTCCCCATGACACCAAATTAATGACATCATAGTTCGTCAGAAGGTAGAAATCAATAATACCAGTGCATACCGGAGGCACGACCAATATATTGATCCCGAAATTCAACTACGAGCTTTTTAACTGCAACAACTTTAATATACGCTATTGGAGCTGGAATTACCGCGGCTGCTGGCACCAGACTTGCCCTCCAA
+
DDDDDIIHGIIIIIIIIGIIIIIIHIIIIIIIIIHIIIIIIIIIHIIHIIHIHIIIIIHHIHHHHHHIIIIIHIIIIIGIIIIIIIIIIIIIHIIIIIIHIIHIIIIIIIIIIHIIIIIHIIIIIIIIIIIIIIIIIIIIIIHIIIIIIIIIIIIIIIIIIIIHIIIIIIIIIIIIIIIIIIIIIIIIIIIIIIIIIIIIIIIIIIIIIIIIIIIIIIIIIIIIIIIIIIIIIIIIIIIIIIIIHIIIIIHIIIIIIIIIIIIIIIIIIIIIIIIIHIIIIHIIIIIIIIIIIIIHIIIIHIIIIIIIIIIIIIIIIIIIIIIIIIIIIIIGIIIIIIIIIDDDDD
@HISEQ:969:HM2KJBCX2:2:1101:15562:12374 2:N:0:ACTATGCA
TTATGTACGGCGCCCAACTATCCCTATTAATCATTACGTCGATCCTAGAAACCAACAAAATAGAATCAAACGTCCTATCTCGTTATTCCATGCTAATGTATTCAAGCGTGAGCCTGCTTTAAACACTCTAATTTTTTCAAAGTAACAGTCCTGATTCCCCAAGACACCAAATTAATGACATCATGGTTCGTCAGAAGGTAGGAATCAATAATACCAGTACGTACAATAGCACGACCAATAAATTGATCCCGAAATTCAACTACGAGCTTTTTAACTGCAACAACTTTAATATACGCTATTGGAGCTGGAATTACCGCGGCTGCTGGCACCAGACTTGCCCTCCAA
+
DDDDDIIIIIIIIIIIIIIIIIIGIIIIIIIIIIIIIIIIIIHHIIIHHIIIIIIIHIIIIIIIIIIIIIHHIIIIIIEHHHIIIIIHIIIHIIIIIIIIIIHIIHIHIIIIIIIIIIIIIIIHIIIIHIIIIIHIHIIIIIIIIIIIIHIIIIIHHIIIIIIIIIIIIIIHHIIIIIIIIIIHIHHIHIGIIIIIHIIIIIHIHHIIIIIHIIIIIIIIIIIIIIIIIIIIIIIIIIIIIIIIIIIIIIIIIIIIIIIIIIIIIIIIIIIIIHIIIIIIIIHIHIIIIIIIIIIIIIIIIIIIIIIIIIIIIIIIIIIIIIIIIIIIIIIIHIIIIIIIDDDDD
@HISEQ:969:HM2KJBCX2:2:1101:7596:14096 2:N:0:ACTATGCA
TTATGTACGGCGCCCAACTATCCCTATTAATCATTACGTCAATCCTAGAAACCAACAAAATAGAACCGCACGTCCTATTCTATTATTCCATGCTAATGTATCCGAGCAAAGGCCTGCTTTGAACACTCTAATTTTTTCAAAGTAAAAGTCCTGGTTCCCCGACACGGCCAGTGAAGGCCATGCGGCTCCCCAGAAGGAAAGGCCCGGCCGGACCAGTGCACGCGGTGAGGCGGACCGGCCAGCCAGGCCCAAGGTTCAACTACGAGCTTTTTAACTGCAACAACTTTAATATACGCTATTGGAGCTGGAATTACCGCGGCTGCTGGCACCAGACTTGCCCTCCAA
+
DDDDDIIHHHHHHHIIIHIIHHIIIIIIIIHIIIIIIIIIIIHIIIIIIIIIIIIIGIGHIIHIIIGFHHHIHIIIIIIIIIIIIHHIIIIHIIIIHHIIIIIIIIIIIIHIIIIIIIIIIIIIIIIIIIHHHHIIIIIIIIIIIIIIIIIIIIIIIIHIIIIIIIIIIIIIIHIIIIIIIIIIHIIIIIIIIIIIIHHHHHIIIIIIIIIIIIIIIIIIIIIIIIIIIIIIIIIIIIIIIIHHIIIHHHHIIIIIIIIIIIIIIIIIIIIIIIIIIIIIIIHIIIIIIIIIIIIIIIIIIIIIIIIIIIIIIIIIIIIIIIIIIIIIIIGIIHIIIIIIDDDDD
@HISEQ:969:HM2KJBCX2:2:1101:5086:14581 2:N:0:ACTATGCA
TTATGTACGGCGCCCAACTATCCCTATTAATCATTACGTCGATCCTAGAAACCAACAAAATAGAATCAAACGTCCTATTTCATTATTCCATGCTAATGTATTCAAGCGTAAGCCTGCTTTAAACACTCTAATTTTTTCAAAGTAACAGTCCTGATTCCCCACGACACCAAATTAATGACATCGCGGTTCTTCAGAAGGTAGGAACCAATAATGCCAGTGCGTACCGAAGCACGACCAACAATTTGATCCCGAAATTCAACTACGAGCTTTTTAACTGCAACAACTTTAATATACGCTATTGGAGCTGGAATTACCGCGGCTGCTGGCACCAGACTTGCCCTCCAA
+
DDDDDIIIIIIIIIIIIIIIIIIIIIIIIIIIIIIHIIIIIIIIIIIIIIIIIIIIHHHHIIHIIIIIIIIIHIIIIIIIIIIIIIIIIIIIIIIIIIIIIHHIIHIIIIIIIIIIIIIIIIIIHIIIIIIIIIIIIIIIIIIIIIIIIIIIIIIIIIIIIIIIIIIIHIIIIIIIIIIIIIIIIIIIIIIIHIIIIIIIIIIIIIIIIHIIIIIIIIIIIIIIIIIGIIIIIIIIIIIIIIIHIIIIIIIIIIIIIIIIIIIIIIIIIIIIIHHIIIIIIIHIIIIIIIIIIIIIIIIIIIIIIIIIIIIIIIIIIIIIIIIIIIIIIIIIIIIIIIIIDDDDD
@HISEQ:969:HM2KJBCX2:2:1101:14388:14697 2:N:0:ACTATGCA
TTATGTACGGCGCCCAACTATCCCTATTAATCATTACGTCGATCCTAGAAACCAACAAAATAGAATCAAACGTCCTATTTCATTATTCCATGCTAATGTATTCAAGCGCGAGCTTGCTTTAAACACTCTAATTTTTTCAAAGTAACAGTCCTGATTTCCCATGACACCAAATTAATGACATCGTGGTTCGTCAGAAGGGAGAAACCAATAATGCTAGTACGTACAAAGTACGACCGACATATTAGTCCCGAAATTCAACTACGAGCTTTTTAACTGCAACAACTTTAATATACGCTATTGGAGCTGGAATTACCGCGGCTGCTGGCACCAGACTTGCCCTCCAA
+
DDDDDIHIIHIIHIIIIIIIIIHIIIIIIIIIIIIIIIHIIIIIIIIIIIIIIIIIHIIIIIIHIEHIIIEHHIIIIIIIGIIIIIIIGIIHHHHHHHIIIHIIIIIIIIIIIIIHIHHHIIIIIIIIIIIIIIHIIIHIIIIIIIIIHIIIIIIIIIIIIIIIIIIHHIHIIIIIIIIIGIIIIIIIIIIIIIIIIIIIIIIHGIIIIIIIIIIIIIIIIIIIIIIIIIIIIHIIIIIIIHEIIIHIIIIHIIIIIIIIIIIIIIIIIIIIHIIIIHIIIIHIHIIIIHIIIIIIIIIIIIIIIIIIIIIIIIIIIIIIIIIIIIIIIIIIIIIIIIIDDDDC
@HISEQ:969:HM2KJBCX2:2:1101:17023:14764 2:N:0:ACTATGCA
TTATGTACGGCGCCCAACTATCCCTATTAATCATTACGTCAATCCTAGAAACCAACAAAATAGGATCGAACGTCCTATTTCATTATTCCATGCTAATGTATTCAAGCGTTAGCCTGCTTTAAACACTCTAATTTTTTCAAAGTAACAGTCCTGTTTCCCTGCAACACCAAATTAATGACATTACAGTTCTTCAGAAAGGAGGAATCAGCGAAGCCAGTACATACCAGTGGCACGACCAACCTGCTGACCCCGAAATTCAACTACGAGCTTTTTAACTGCAACAACTTTAATATACGCTATTGGAGCTGGAATTACCGCGGCTGCTGGCACCAGACTTGCCCTCCAA
+
DDDDDIIIIIIIIIIIIIHIHIIIIIIIIIIIIHIIIIHIGIIIIIIIIIIIIHIIIIIIIHHHIIHHHIIIHIIIGHIHIIIIIIGIIIHIHIHHHIIIIIIHIIIIIIIHIIIIIIIIIIIIIIIIIIIIIIIIIIIIIIGIIIHIIHIIIIIIIIIIIIIIIIIIIIIIIIIHHHIIIIIIIIIIHIIIIIIIIIIIIIIIIIIIIIIIIIIIIIIIIIIIIIIIIIIIIIIIIIHIIIIHHIIIIIIIIIIIIIIIIIIIIIIIIIIIIIHIIIIIIIIIIIIIIIIIIIIIIIIIIIIIIIIIIIIIIIIIIIIIIIIIIIIIIIIIIIIIIIIIIDDDDD
@HISEQ:969:HM2KJBCX2:2:1101:15450:16063 2:N:0:ACTATGCA
TTATGTACGGCGCCCAACTATCCCTATTAATCATTACGTCAATCCTAGAAACCAACAAAATAGGATCAAACGTCCTATTTCATTATTCCATGCTAATGTATTCAAGCGTTAGCCTGCTTTAAACACTCTAATTTTTTCAAAGTAACAGTCCTGTTTCCCTGCAACACCAAATTAATGACATTACAGTTCTTCAAGAAGGAGGAACCAGTAAAGCCAGTACATACCAGAGGCACGACCAACTTACTAATCCCGAAATTCAACTACGAGCTTTTTAACTGCAACAACTTTAATATACGCTATTGGAGCTGGAATTACCGCGGCTGCTGGCACCAGACTTGCCCTCCAA
+
DDDDDIIIIIIIIIIIIIIIIIIIIIIIIIIIIIIIIIIIIIIGIIIIIIIIIIIIIIIHIIHIIIIIIIIIIGHIGHIIIIIIIIIIHIHIHIIIIHIHIHIIIIIIIIIHIIIHIIIIIIIIIGIIIIHIIIIIIIIIIIIIIIIIIIIIIIIIIIIIIIIIIIIIIIIIIIIIIIIIIIIIIIIIIIIIIIIHIIIIIIIIIIIIIIIIIIIIIIIIIIIIIIIIIIIIHIIIIIIIIIIHIIIHIIIIIIIIIIIIIIHIIIIIIIIIIIIIHIIIIIIIIIIIIIIIIIIIIIIIIIIIIIIIIIIIIIIIIIIIIIHIIIIIIIIIIIIIIIIIIDCDDD
@HISEQ:969:HM2KJBCX2:2:1101:5693:16728 2:N:0:ACTATGCA
TTATGTACGGCGCCCAACTATCCCTATTAATCATTACTTCGGTCCTAGAAACCAACAAAATAGAACCAAAGTCCTATTCTATTATTCCATGCTAATGTATTCAAGCGTGAGCCTGCTTTAAACACTCTAATTTTTTCAAAGTAAAAGTCCTGGATCCCCAGCGCACTCAGTTAAGAGCACACTGGCTCCCCAGAAGGAAAGATCCGACCAGAGCAGTGCTTACCTTTCAGCAAGACCACCCAGCCAGATCCAAAATTCAACTACGAGCTTTTTAACTGCAACAACTTTAATATACGCTATTGGAGCTGGAATTACCGCGGCTGCTGGCACCAGACTTGCCCTCCAA
+
DDDDDIHIHIIIIIIIIIIIIIIIIIIIIIIIIIIHHHIIIIIIIIIIIIIIIIGIHHIIIIIIIIIIIIIIIIIIIIIIIIIIIIIIIIIHIHIHIIIIIGIHIHHIIIHIHIIIHHIIIIIIHHIIIIIIIIIIHHHHIIIIIIGHHHIIIIHIIIIIIIIIIIIIIIIIIHHIIHIIIIIIIHHIIIIIHFIIIIIHIHHIIIHIIHIHIIIIIHIIIIIIIIIIIIIIIHHIIIIIIIHHDHIIHIIHHIIIHHHGIIIIIIIIIIIIIIIIIIHFHHIHHEHIIIIIIIIIIIIIIIIIHIIIHIIIIIIHIIIHIIIIIIIIIIIIIIIIIHIIIDDDDD
@HISEQ:969:HM2KJBCX2:2:1101:5120:16425 2:N:0:ACTATGCA
TTATGTACGGCGCCCAACTATCCCTATTAATCATTACGTCGATCCTAGAAACCAACAAAATAGAATCAAACGTCCTATTTCATTATTCCATGCTAATGTATTCAAGCGTAAGCCTGCTTTAAACACTCTAATTTTTTCAAAGTAACAGTCCTGATTCCCCACGACACCAAATTAATGACATCGCGGTTCTTCAGAAGGTAGGAACCGATAATGCCAGTGCGTACCGAAGCACGACCAACAATTCGATCCCGAAATTCAACTACGAGCTTTTTAACTGCAACAACTTTAATATACGCTATTGGAGCTGGAATTACCGCGGCTGCTGGCACCAGACTTGCCCTCCAA
+
DCDDDIIIGIIHHIHIIGIIIIIIGIIHHIIHIIIIIIHHIHHIIIIIIIIIIIIIIHHHHIIFHIIHIIIIHIIHIIFHICHIIHHIIIIIIHHIIIIIIHIIIIIIIIIHHIHHIIIHIHHHIIIIIIHIHIIIIIIIIIIIIHIIIIIIIIIHIHIIHHIIIIIIIIIHHIIIIIIIIIIIIIIIIIIIIIIIIIIIIIIIIIIIIIIIIIIIIIIIHIIIIIIIIIIIIIIIIIHIIHHDIIIIIIIIIIIIIIIIIIIIIIIIIIHIHHIIIIIIIIIIIHIIIIIIIIIIIIIIIIIIIIIIIIIIIIIIIIIIIIIIIIIIIIIIIIIIIIIIDDDDD
@HISEQ:969:HM2KJBCX2:2:1101:5422:16286 2:N:0:ACTATGCA
TTATGTACGGCGCCCAACTATCCCTATTAATCATTACGGTGGTCCTAGACCAACAAAATAGAACCAACGTCCTATTCTATTATTCCATGCTAATCTATTCAAGCAAAAGCCCGCTTTAAACACTCTAATTTTTTCAAGGTAATGGTCCTGGTTCCCCGACACACCCAATAAAGGGCATACCGGCTCACCAGAAGGATAGACCCGACAGCAGACCAGTACTCGCCAGAGACGGACCGTCCGGTCAGGCCTAAAATTCAACTACGAGCTTTTTAACTGCAACAACTTTAATATACGCTATTGGAGCTGGAATTACCGCGGCTGCTGGCACCAGACTTGCCCTCCAA
+
DDCDDIIIIIIHIIIHIIIIIIIIIIIIIIIIIIIIIIIIIIIIIIIIIIIIIIIIEHIIIIIIIIIIGHIIIIIIHIIIIIIGHHIIIIIIIIIIIIIIIIHIIIIIIHIIIIHIIHIIIIHHIIIIIIIIIIIHIIIIHIIHIIIIIHHHHHIIIIIIIIIIIIIIIIIIIIIIIIIIIIHIIHIIIIIIIIIIIIIIIIIIIIHIIIIHIIIIIIIIIIIIIIIIIIIIIIIIIIIIIIHIHIHIIIIIIIIIIIIIHIIIIIIIIIIIIIIIIIIIIIIIIIIIIIIHIIHHFDDIIIIIIIIIIIIIIIIIIIIIIIIIIIIIIIIIIIIIIIIDDDDD
@HISEQ:969:HM2KJBCX2:2:1101:8834:16480 2:N:0:ACTATGCA
TTATGTACGGCGCCCAACTATCCCTATTAATCATTACGGTGATCCTAGAAACCAACAAAATAGAACCATGCCGTCCTATTCTATTATTCCATGCTAATGTATTCGAGCAAAAATGCCTGCTTTAAACACTCTAATTTTTTCAAGGTAAAGGTCCTGGATCCGCAAGACACCCAATTAAGGACATCAAGTTTCTCCAGAAGGTGAGAAATCAACAGCGACAGTTCATACCCCTTAAGGCATGACCATCACGTCAATCCCGAAATTCAACTACGAGCTTTTTAACTGCAACAACTTTAATATACGCTATTGGAGCTGGAATTACCGCGGCTGCTGGCACCAGACTTGCCCTCCAA
+
DDDDCIHHIHHIHIIHIIIIIHIIIIIIIIIIIIIIIIIIIIIIGHIIIIIIIIIIIIIIIIIIIIIIIIIIIHIHIIIIHIIIIGIHHHHHHGIIHIIIIHHIHIHIIIIIIIIIIIIIIIIIIIIIIIIIIIIIIIIIIIIIIIIIIIIIFHIHIIIIIIIIIIIIIIIIIIIHIHHIIIIIIIIIHHHIHIIIIIIIIIIIIIIIHIIIHIIIIIHIIHHHHIHHIIIIIIIIHIIIIIIIIIIIHIIHIIIIIIIIIIIIIIIIIIIIIGIIIIIIIIIHIIIIIIIIIIIIIIIIIIIIIIIIIIIIIIHIIIIIIIIIIIIIIIIIIIIIIIIIIIHHIIIIDDDDD
@HISEQ:969:HM2KJBCX2:2:1101:18619:16357 2:N:0:ACTATGCA
TTATGTACGGCGCCCAACTATCCCTATTAATCATTACGTCAATCCTAGAAACCAACAAAATAGAATCAAACGTCCTATTTCATTATTCCATGCTAATGTATTCAAGCGTAAGCCTGCTTTAAACACTCTAATTTTTTCAAAGTAACAGTCCTGATTCCCCACGACACCAAATTAATGACATCGCGGTTCTTCAGAAGGTAGGAACCAATAATACCAGTGCGTACCGAGGCACGACCGACAATTTGATCCCGAAATTCAACTACGAGCTTTTTAACTGCAACAACTTTAATATACGCTATTGGAGCTGGAATTACCGCGGCTGCTGGCACCAGACTTGCCCTCCAA
+
DCDDDIIIIHHIHIIIIIIIIIIIIIIIIIIIIIIIIIIIIHIIIIIIIIIIIIIIIIIIIIIIFIIIIIIHIIIIIIIIIIIIIIIIHIIIIIIIIIIIIIIIIIIIIIIHHIIIIIIIHIIIIIIHIIIIIHIIHIHIHHHIIHIIIIIIIIIIIHIIIIIIIIIIIIIIHIIIHGHHHIIIIIIIHIIIIIIIIIIIIIIIIHIIIIIIIIIIIIIIIIIIIIIIIIIIIIIHIIIIHIHIIIIIIIIIIIIIIIIIHHIIIIIIIIIIIIIIIIIIIIIIHIIIIIIIHIIIIIIIIIIIIIIIIIIIIIIIIIIIIHIIIIIIIIIIIIIIIIIIDDDDD
@HISEQ:969:HM2KJBCX2:2:1101:13452:17653 2:N:0:ACTATGCA
TTATGTACGGCGCCCAACTATCCCTATTAATCATTACGTCGATCCTAAAAACCAACAAAATAGGGTCAAACGTCCTATTTCATTATTCCATGCTAATGTATTCAAGCGTGTGCCTGCTTTAAACACTCTAATTTTTTCAAAGTAACAGTCCTGATTCCCCATGACACCAAATTAATGACATCACAGTTCGTCAGAAGGTAGAAATCAATAATACCAGTGCATACCAGAGGCACGACCAATATATTGATCCCGAAATTCAACTACGAGCTTTTTAACTGCAACAACTTTAATATACGCTATTGGAGCTGGAATTACCGCGGCTGCTGGCACCAGACTTGCCCTCCAA
+
DDDDCHHEGHIIHHIIIIIHIIIHIHIIHIIHHIIGIIIIIIIIGIHIIIIIIIHIIIIHIHIGIIIIHIIHIIIIIIIIIIIIHIIHHCEHGHIIIIIIIHHHIIIIIIIHHHIIIHHHHHIHHIIIIIIHIIIIIIIIIIIIIIIHHIIIIIIHHIIIIIIIIHHIIHHHHHHHGIIIIIIIIIIIIIIHIIIIIIIIIIIHHIIIIIIHIIIIIIIIIHHHHIIIIIIIIIIIIHIHIIIIHIIIIIIIIIIHHIIIIIIIIIIIIIIIIIHIIIIIIIIIIIHIIIIIIIIIIIIIHIIIIIIIIIIIIIIIIIIIIIIIIIIIIIIIIHIIIIIIIDDDDD
@HISEQ:969:HM2KJBCX2:2:1101:4078:17912 2:N:0:ACTATGCA
TTATGTACGGCGCCCAACTATCCCTATTAATCATTACGTCGATCCTAGAAACCAACAAAATAGGTTCGATCGTCCTATTTCGTTATTCCATGCTAATGTATTCAAGCGCGAGCCTGCTTTAAGCACTCTAATTTTTTCAAAGTAACAGTCCTGTTTCCCCGCAACAACAAATTAATGCCATCACGGTTCTGCAAGAGGGAGGGACCAGTGAGGCCAGTGCATACCAGTGGCACGACCAACCTACTGGCCCCGAAATTCAACTACGAGCTTTTTAACTGCAACAACTTTAATATACGCTATTGGAGCTGGAATTACCGCGGCTGCTGGCACCAGACTTGCCCTCCAA
+
DDDDDIIIHIIIIIIIIHIIHIIIIHIIIIIIIIIIIHHIIIIHIIIIIIIIIIIIHIHHHHHHHHIIIIIIIIHIIIIIIHIIIHHHHIHHIIIGHIIHHDHIHIIIIIHGIHIHIIIIIEHHIGHHIIIIHHIHIIIIHHHHIIHIIIIIIIIHHHHIHGIIIIIIIIHHHHHGIHHHIIHIHHIIHHHHHHIIIIIIIIIIIIIIIIHIIIIIIIIIIIHIIIIIIIIIIIIIIIIIIHHHHIHIHHIHIIIIIIIIIIHIIHIIIIIIIIIIIIIIIIIIIIIIIIIIIHIIIIIIIIIIIIIIIIIIIIIIIIIIIIIIIIIIIIIIIIIIIIIIIDDDDD
@HISEQ:969:HM2KJBCX2:2:1101:16354:18675 2:N:0:ACTATGCA
TTATGTACGGCGCCCAACTATCCTATTAATCATTACAGCGGTCCTAGAAACCAACAAAATAGAACCGATGTCCTATTCTATTATTCCATGCTAATGTATTCGAGCAAAGGCCTGCTTTGAACACTCTAATTTTTTCAAGGTAAAAGTCCTGGTTCCCCACGACGCCCAATAAAGAACATCGGGTTCCCCAGAAGGAAAGACCCGACCGAATCCGTACGCTCGATTAGGAGGACAGATCAGCCCGGTCCAAGGTTCAACTACGAGCTTTTTAACGGCAACAACTTTAATATACGCTATTGGAGCTGGAATTACCGCGGCTGCTGGCACCAGACTTGCCCTCCAA
+
DDBDDIIHIIHIHDDHIHIIIGIHGHIIHHEHIIHIIHIIIIIIGHIHIIGHHHEHHHHHHIIHIIIHCHIIIIEHHI@GHHCHIHHIIHHHEHHHHHIIHHHHIIIIIHHHIIIIIIIIHHHHHIIIIHHIHIHHIIHHHIIIIHGHEHEHHHHHIHIIIIIHHHEHHHIIHGIIIIHGHIHHHIHFGAGIIHIIIIIIIIIHIHHEIHEHCFGIHG<@<CHGGHIHHFIIIIHIHHFFHHHIHHFEHDDCDCIIHIHIHHHIHCIHHEHHEFHHIIIIHGCDFHGGIIIIIHGIHIHFGHHHGGHHHIIIIIHHHHHGIIHHIHIIIHIIIIHIHF@DAAD
@HISEQ:969:HM2KJBCX2:2:1101:11040:18785 2:N:0:ACTATGCA
TTATGTACGGCGCCCAACTATCCCTATTAATCATTACGTCGATCCTAGAAACCAACAAAATAGAATCAAACGTCCTATTTCGTTATTCCATGCTAATGTATTCAAGCGTGAGCCTGCTTTAAACACTCTAATTTTTTCAAAGTAACAGTCCTGATTCCCCATGACACCAAATTAATGACATCATGGTTCGTCAGAAGGTAGGAATCAATAATACCAGTACGTACAATAGCACGACCAATAAATTGATCCCGAAATTCAACTACGAGCTTTTTAACTGCAACAACTTTAATATACGCTATTGGAGCTGGAATTACCGCGGCTGCTGGCACCAGACTTGCCCTCCAA
+
DDDBDFHIIIIHDDHIHIIHHHFHHIIHHHGHIGHIIHIEHDEEHEGEHHIIIIHHIEHIIHC@C1F?GIEDG1<DHH@CHCHIEG<<@EH?HIHHEHHHGCHFIIHFECHHEIHHHHHHHHFFF1FHHIIIHGHHGFEFCHHGHIHHIGHIEIHHHHEEIHHEHHCEGFGGHIIIIIIIHHHHIGIHGIHHGHIHCHHHHIIHHIIHIIIHHIHIHHGCIHHIIHIHDIIIHCHFHHGHHHECHHHIGIIIIHCEIHGCHIHIHHGEIHHFIIHFIIIIHF<@CGCFCHHGCDEIHHHHIIIIHHIIIHHHHIHIGIIIIIHHHHHFCC@GHHHEDHIHD0D<0
@HISEQ:969:HM2KJBCX2:2:1101:11146:18598 2:N:0:ACTATGCA
TTATGTACGGCGCCCAACTATCCCTATTAATCATTACGGTGGTCCTAGAAACCAACAAAATAGAACCATGCCGTCCTATTTTATTATTCCATGCTAATGTATTCAAGCAAAAATGCCTGCTTTAAACACTCTAATTTTTTCAAAGTAAAGGTCCTGGTTCCCCGCGGCATCCAATTAAGGACATCGCGGTTCTCCAGAAGGTGAGAAATTGACTGCACCAGTTCATACCCCGTGAGGCACGACCGATGCGCCAATCCCGAAATTCAACTACGAGCTTTTTAACTGCAACAACTTTAATATACGCTATTGGAGCTGGAATTACCGCGGCTGCTGGCACCAGACTTGCCCTCCAA
+
DDDB@HHIIHHIIIIIIIIIIIIIIIIIIIIIHIIIIGIHHHIHHIIHHHHEHHEHIHHIIICHIIHIIHGEH@ECHHIHIIIHCFHHHCHIGIIGIHEHGEFHHHHHHHIGIHIIHIIIIIIHHHHIIIHHIBFHHHIH?FHFIHFHHIIIHIIIIIHIIIIIHIHIIHHHEHHIHIHIIIIHHE?HIIHIIIIIIHIIIIIIIIHHFIHIHIIIIIIIHHGIIIIIIIIIIIIIIIHHIIIHHIIIHHHEIHIIIHHIHIIIIIIIIIIIIIIIIIIIIIIIHIHIIIIIIIHIIHIIIIIIIHIIIHIHIIIIIIIIIIIIIIHIIIIIIIIIHIIIIIGIIIIIDDDDD
@HISEQ:969:HM2KJBCX2:2:1101:10358:19648 2:N:0:ACTATGCA
TTATGTACGGCGGCCCAACTATCCCTATTAATCATTACGTCAATCCTAGAAACCAACAAAATAGGATCGAACGTCCTATTTCATTATTCCATGCTAATGTATTCAAGCGTTAGCCTGCTTTAAACACTCTAATTTTTTCAAAGTAACAGTCCTGTTTCCCTGCAACACCAAATTAATGACATTACAGTTCTTCAGAAAGGAGGAATCAGCGAAGCCAGTACATACCAGTGGCACGACCAACCTGCTGACCCCGAAATTCAACTACGAGCTTTTTAACTGCAACAACTTTAATATACGCTATTGGAGCTGGAATTACCGCGGCTGCTGGCACCAGACTTGCCCTCCAA
+
DDDDDIFIIIIHIIIIHIIIIIIIIHHHIIIHEHHHIIIHIIHHHHHIIIIIIIHHHHIHIIIIIHHIIHGGHIGEHIIGHIIIIIIIIIIIICE@@HIIIEEFHHHHIHGEHECGHIGHIIHHIEHHHIIIIHHEHDHHHHHHFHHHGIHIIHIHFIHCFFHHGGHHHHHIHHIIIHFHFEHHIHHHHHHHHIIHIIIGHHHIIIIHGIIH;HEHIIHFHHIIHIIIFIG=HHHEIIHHFHEHHGIHHHF?HEHIHHH@HHHIHIHHHIIIHIIIIGIIHHHHCIIHIHGIIIHHIHHIIIIHIHEIIIHHHHIIHIHEIIHIIIGEHFHGHHFIHHHIHH@DADB
@HISEQ:969:HM2KJBCX2:2:1101:19704:19472 2:N:0:ACTATGCA
TTATGTACGGCGCCCAACTATCCCTATTAATCATTACGGTGATCCTAGAAACCAACAAAATAGAACCATGCCGTCCTATTCTATTATTCCATGCTAATGTATTCGAGCAAAAATGCCTGCTTTAAACACTCTAATTTTTTCAAGGTAAAGGTCCTGGATCCGCAAGACACCCAATTAAGGACATCGAGTTTCTCCAGAAGGTGAGAAATCAACAGCAACAGTTCATACCCCTTAAGGCACGACCATTACGTCAATCCCGAAATTCAACTACGAGCTTTTTAACTGCAACAACTTTAATATACGCTATTGGAGCTGGAATTACCGCGGCTGCTGGCACCAGACTTGCCCTCCAA
+
DDDCDIIIIIIIIIIIIIIIIHIIIIIIHIIIIIIIIIIIIIIIIIIIIIIIIIIIIIIIIIIIIIHIIIIHIIIGHIIIHIIIIIIIIIGIIIIIIIIHIDHHIIIIIIIIIIIIIIIIIIIIIIIIIIIIIIHIIIIIIIIIIIIIIIIIIIIIIIIIIIIIIIIIIIIIIIIIHIIIIIIHIIIIIIIIIIIIIIIIIIIIIIIHIIIIIIHIIIIIIIHIIIIIIIIIIIIIIIIIIIIIIIIIIIIHIIIIIIIIIIIIIIIIIHIIIIIIIIIIIIIIIIIIIIIIIIIIIIIIIIIIIIIIIIIIIIIIIIIIIIIIIIIIIIIIIIIIIIIIIIIIIIIIDDDDD
@HISEQ:969:HM2KJBCX2:2:1101:13943:19726 2:N:0:ACTATGCA
TTATGTACGGCGCCCAACTATCCCTATTAATCATTACGTCGATCCTAGAAACCAACAAAATAGAATCAAACGTCCTATTTCATTATTCCATGCTAATGTATTCAAGCGTAAGCCTGCTTTAAACACTCTAATTTTTTCAAAGTAACAGTCCTGATTCCCCACGACACCAAATTAATGACATCGCGGTTCTTCAGAAGGTAGGAACCAATAATGCCAGTGCGTACCGAAGCACGACCAACAATTTGATCCCGAAATTCAACTACGAGCTTTTTAACTGCAACAACTTTAATATACGCTATTGGAGCTGGAATTACCGCGGCTGCTGGCACCAGACTTGCCCTCCAA
+
DCDDDIIIIIIIIIIIIIIIIIIIIIIIHHHIIIIIIIIIIIIHHHIGIIIIIIIIIIHIIIIIIIIIIIIHHIIIIIIHIIIIGHIIIIIIHHHIIIIIIHHIIIIIIIIHHHIIIIIIIIIIIIIHIIHIIIHIIIIIIIHIIIIIIIHIHIIIIHIIIIIHHHHIIIIIIIIIHHHHIIIIHIIIIIIIIIIIIIIIIIIIIIIIIIIIIIIIIIIIIIIIIIIIIIIIIIIIIIIIIIHGIIIIIIIIIHIIIIIIIIIIIIIIIIIIIHIIIIIIIIHIIIHIIIHIIIIIIIIIIIIIIIIIIIIIIIIIIIIIIIIIIIIIIIIIIIIIIIIIDDDDD
@HISEQ:969:HM2KJBCX2:2:1101:2582:20299 2:N:0:ACTATGCA
TTATGTACGGCGCCCAACTATCCCTATTAATCATTACGTGGTCCTAAAACCAACAAAATAGAACACCGTCCTATTTTATTATTCCATGCTAATGTATTCAAGCAAAAATGCCCGCTTTAAACACTCTAATTTTTTCAAAGTAAAGGTCCTAGTTCATTGAAACACCCAATTAAGAAGCATCCCAATTCACCAGAAGGTAAGAAATTGGCTACACACCGATTCATGCCCCTAAAAGCACGACCAATATATCCCAATCCCGAAATTCAACTACGAGCTTTTTAACCGCAACAACACTAATATACGCTATCGGAGCTGGAATTACCGCGGCTGCTAATACCAGACTTGCCCTCCAA
+
DDDDDIHIIIIIIIIIIHIIIIIIIIIIIIIIIIIIIIIHHIIFHHIIIIIHHIIIHIIIIIIHGIIIHIIIIIHHIIIHIIIIIGHIIIIIIIIIHIIIIGHIIIHHHHHIHIHIIIIIIIHIIHIIHIIHIHEIIIIHIIIHHIHIHIIIHHIIIHIIHHIIHGIHIIIIIIIHIHHGIIIIIHIIIIIIIIIHIHIIIIIIIIIIIIIHHHHIIIIHIIIIIIIIIIIIIIG=IIIIHHIIIHHFDHEDGHHIIIIIHIHHIIIIIIIIIIIIIIIIIIIIIIIIIIHHHIIIIIHHGIIIIIIIIIIIIIIIIIIIIIIIIIIIIIIIIIIIIIIIIIIIIIIIDDDDD
@HISEQ:969:HM2KJBCX2:2:1101:19892:20337 2:N:0:ACTATGCA
TTATGTACGGCGCCCAACTATCCCTATTAATCATTACGGTGATCCTAGAAACCAACAAAATAGAACCATGCCGTCCTATTCTATTATTCCATGCTAATGTATTCGAGCAAAAATGCCTGCTTTAAACACTCTAATTTTTTCAAGGTAAAGGTCCTGGATCCGCAAGACACCCAATAAAGGACATCAAGTTTCTCCAGAAGGTGAGAAATCAACAGTAACAGTTCATACCCCTTAAGGCATGACCATCACGTCAATCCCGAAATTCAACTACGAGCTTTTTAACTGCAACAACTTTAATATACGCTATTGGAGCTGGAATTACCGCGGCTGCTGGCACCAGACTTGCCCTCCA
+
DBABDIHHHIIIHC?ECGHH?FHHEEHH@GHEEHH?GHHECEGHII@ECHEE?EHGHHHHI?<@@HGDGH@?C</C@HHH@GGGFHCEGCE1<@FGHCHGH<HHHGCC@HHGHIHHIHIAHA6DHEHGEEHHEHHFHIIGCCHGDHHFEGBAGHGGECHHIHHIHDECGHHEHHGHFHGEEHHFHHFC7FF<D0IIGIIIHFGHEHHGFHGGFACBIHEGHFHHHHCGGHIHFHIHHHIHHHHHFEEHHGCHC</CC1EHHEH?HHGHEHHHHHHHG@HFH@HEHFFHIIHEHHFCC1CCIIIIHECCEGHHGIIHH@EHDDHDIEHF@DC1HEIIIIIIIIIHH?G@<0DD
@HISEQ:969:HM2KJBCX2:2:1101:7546:20010 2:N:0:ACTATGCA
TTATGTACGGCGCCCAACTATCCCTATTAATCATTACGTCGATCCTAGAAACCAACAAAATAGAATCAAACGTCCTATTTCGTTATTCCATGCTAATGTATTCAAGCGTGAGCCTGCTTTAAACACTCTAATTTTTTCAAAGTAACAGTCCTGATTCCCCATGACACCAAATTAATGACATCATGGTTCGTCAGAAGGTAGGAATCAATAATACCAGTACGTACAATAGCACGACCAATAAATTGATCCCGAAATTCAACTACGAGCTTTTTAACTGCAACAACTTTAATATACGCTATTGGAGCTGGAATTACCGCGGCTGCTGGCACCAGACTTGCCCTCCAA
+
DDDDDIIIIIIIIIIIIIHIIIIIIIIIIIIIIIIIIIIIIIIHGIIIIIIIIIHIHIIIIIIIIIIIIIIIIIIIIIIIIIIIIIIFHIIIHHIIIIIIHHGHIHHIIIIIIIIIIIIIIHIIIHIIIIIIIIIIIHIIIIIIIIIIIIIIIIIIIIIIIIIIIIIIIIIIIIIIIIIIIIIIIIHHEIIIIIIIIIIIIIIIIIIIIIIIHIIIIIIIIIIIIIIIIIIIIIIIIIIIHIIHIIHIIIIIIIIIIHIIIIIIIIIIIIIIIIIIIIIIIIIIIIIIIIIIIIIIIIIIIIIIIIIIIIIIIIIIIIIIIIIIIIIIIIIIIHIIIIIIDDDDD
@HISEQ:969:HM2KJBCX2:2:1101:1472:20474 2:N:0:ACTATGCA
TTATGTACGGCGCCCAACTATCCCTATTAATCATTGCTCACAAATCCAAAAACCAACAAAATACGATAAACGAGCCCTAACTTATTATTCCATGCTAATGTATTCATAACTAACCGCCTGCGTTAAACACTCTAATTTTTTCAAAGTAAAGGTCCTGGATTGCGAACCCAACCCAGCAAAGGGCAGGAACGTTCTCCAGGAAGATGGTAAGCGCGCATCGGCACTCACACACGAAACCGTGGCGGGCCAAGCGCACTATACCAGAAATCCAACTACGAGCTTTTTAACTGCAACAACTTTAATATACGCTATTGGAGCTGGAATTACCGCGGCTGCTGGCACCAGACTTGCCCTCCAA
+
DD?DDHIHHHIDD?EHHHIHIIIIIIIIGE<CHHIIICFCFHHHFEHHHHGHIIFHIHIHEHHIIC<EHHIIICD?EHFCHHEHFHIHHHHHHCEHHHC<C<1<@GHHHHHFGHDDGHH@C#EHFHHEGHEGGHGHHHHHHIHHHHIHEHIHHGEHEBDHHHHHHHHE?EHBCHHIIHHGHG<IIIIIIHFHGIIHIIIIHFHGHHGIHCIIHIHHH>IHHHHFHHHHFIIHHHGGGHHCIIIIIHCGIHDHGDCCHHHEHCCIHEHHHHFIHHHHGIIIIHIIIIIHIHIGIHHHHHHIIIIHHHIIIIIIHIIHEGGIIIHIIIIIIIIIIIIIIIIIIIHIIHIIIIHIIADDDD
@HISEQ:969:HM2KJBCX2:2:1101:4231:19867 2:N:0:ACTATGCA
TTATGTACGGCGCCCAACTATCCCTATTAATCATTACGGTGATCCTAGAAACCAACAAAATAGAACCATGCCGTCCTATTCTATTATTCCATGCTAATGTATTCGAGCAAAAATGCCTGCTTTAAACACTCTAATTTTTTCAAGGTAAAGGTCCTGGATCCGCAAGACACCCAATTAAGGACATCAAGTTTCTCCAGAAGGTGAGAAATCAACAGCGACAGTTCATACCCCTTAAGGCATGACCATCACGTCAATCCCGAAATTCAACTACGAGCTTTTTAACTGCAACAACTTTAATATACGCTATTGGAGCTGGAATTACCGCGGCTGCTGGCACCAGACTTGCCCTCCAA
+
BDABDHEFHHIHHHDHHIHCHEHHHHHHEGHHEHHIIIGHCGGHHH@CGHHHIHIHHIIHHG?FHIGHH1CFHHDHHHCGHCHIIHHHHHCEHHIIIIHIIHHHIHHGHHEHHIHIIIHHEHFHGHIGHHHHHHIHIIHIHHHIHHHGIIHGDFIHHHHHGFCHHGIIHIGHIHHHHEIIHEIGIHHIIHCIHGGIIHHIHIIHHHEHHIHHHEIGHHIIIIHHHHHGIIIIIIIIGIIIHHIIIHHIIIHEHHHIIIIIHIIIHIHHIHHIHIIHIIIHGEHIHGHG?EDEHFIHIIHGCIIHHHHHGHHIHGIIHHHHHHHDCIIIHHHEHFEIIIHHGHHIHIIGD?D@@
@HISEQ:969:HM2KJBCX2:2:1101:11854:20817 2:N:0:ACTATGCA
TTATGTACGGCGCCCAACTATCCCTATTAATCATTACATCGATCCTAGAAACCAACAAAATAGAATCGGATGTCCTATTTCATTATTCCATGCTAATGTATTCAAGCGTGAGCCTGCTTTAAACACTCTAATTTTTTCAAGGTAACAGTCCTAATTCCCCGTGACACCAAATTAATGGCATTACGGTTCTTTAGAAGGTGAGAAATCAATAATATCAGTACATACCAACGGCATGACCGAAACATTGATCCCGAAATTCAACTACGAGCTTTTTAACTGCAACAACTTTAATATACGCTATTGGAGCTGGAATTACCGCGGCTGCTGGCACCAGACTTGCCCTCCAA
+
BDDDDIIIHIIHIHIIIIIIIIIIIEHIIIIHIHIIIIIIHIIIHHFHIIIIIIIGHHIIGHHIIIIIICDCCGHGHHGIIHHHCGHIGIHHIIIIHIIIIHGHIIIIHIHCIHIHIIIHGFHIIIHHHIFHHHEHHIIHHEGHHIIIIHIIIHHHHIIIIIIHHHHIIIHIIHHIIIIHIHIIIIIIIIIIIHIIIIIIIIIIHIFIIIIIIIIGIIIHIIIIIHFHHIIIGIHIIIIHIHIIGCHHHHHIIIHHIIIIIIIIIIIIIIIIIIHHHIIIIIIIIIHHHHFHIIIGIHHHHGIIIIIIIIHIHIIIIIIIHIIIIIIIIIIIHIIIIIIIIIDDDDD
@HISEQ:969:HM2KJBCX2:2:1101:6538:21180 2:N:0:ACTATGCA
TTATGTACGGCGCCCAACTATCCCTATTAATCATTACGGTGGTCCTAGAAACCAACAAAATAGAACCACAACGTCCTATTCTATTATTCCATGCTAATCTATTCAAGCAATAGCCCGCTTTAAACACTCTAATTTTTTCAAGGTAATGGTCCTGGCTCCCCAACACACCCAATTAAGGACATACTGGTTCACCAGAAGGAAGACCCGACAACAGGACAGTACTCGCCAAAGACGGACCGCCCGGCCAAGTCTAAAATTCAACTACGAGCTTTTTAACTGCAACAACTTTAATATACGCTATTGGAGCTGGAATTACCGCGGCTGCTGGCACCAGACTTGCCCTCCAA
+
DDDCDIIIIIIIIIIIIIIIIIIIIIIIIIIIIHIHIIIIIIIHIIHIIIIIIIIIIIHIIIIIIHIIIHIIIHHIIIHIHIIIIHHIIIIIIIIIIIIIIIHIIIIIIIIIIHIIIIIIIIHIIIIIIIIHIIIHHHIIIIIIIIIIIIIIIIIIIIIIIIIIIIIIIIIIHIIIIIIIIIIIIIIIIIIIIIIIIIIIIGIIIIIIIIIIIIIIIIIIIIIIIIIIIIIIIIIIIIIIIIIIIHIIIIIHIIIIHHIIIIIIIIIIIIIIIIIIIIIIIIIIIHIIIIIIIIIIIIIIIIIIIIIIIIIIIIIIIIIIIIIIIIIIIIIIIIIIIIIIIIDDDDD
@HISEQ:969:HM2KJBCX2:2:1101:2805:21402 2:N:0:ACTATGCA
TTATGTACGGCGCCCAACTATCCCTATTAATCATTACGGTGATCCTAGAAACCAACAAAATAGAACCATGCCGTCCTATTCTATTATTCCATGCTAATGTATTCGAGCAAAATGCCTGCTTTAAACACTCTAATTTTTTCAAGGTAAAGGTCCTGGTTCCACATGACACCCAATTAAGGACATCATGCTTCTCCAGAAGGTGAGAAATCAACTGCGACAGTTCATACCCCTTAAGGCACGACCATCACGTCAATCCCGAAATTCAACTACGAGCTTTTTAACTGCAACAACTTTAATATACGCTATTGGAGCTGGAATTACCGCGGCTGCTGGCACCAGACTTGCCCTCCAA
+
DDDDDIHIIIIIIIIIIIIIIIIIIIIIIIIIIIIIIIIIIIIIIIFHFHIIIIIIHIIIHHIHIIIIIIIIIIIIIIIIIIIIIIIIGHIIHIIIIIIIIFIIIIIHIIIIIIIHIIIIIIIHIHIIIHIIIIIIHHIHIIIIIIIIHIIIIIIHIHIHIIIIIIIIIHHIIIIIIIIIIIIIIIIIHIIHIIIIIHGIIIIIIIIIIIIIIIIIGHHIIIIIIHIIIIIIIIIIIIIIIGIIIIIIIIHIIIIIIIIIIHIIIIIIHIIHIIIIIIIGIIHIIIIIIIIIIIIIIIIHIIIIHIIIIIIIIHIIIIIIIIIIIIIIIIIIIIIIIIIIIIIIIIIDDDDD
@HISEQ:969:HM2KJBCX2:2:1101:20744:21745 2:N:0:ACTATGCA
TTATGTACGGCGCCCAACTATCCCTATTAATCATTACGTCGATCCTAGAAACCAACAAAATAGAATCAAACGTCCTATTTCGTTATTCCATGCTAATGTATTCAAGCGTGAGCCTGCTTTAAACACTCTAATTTTTTCAAAGTAACAGTCCTGATTCCCCATGACACCAAATTAATGACATCATGGTTCGTCAGAAGGTAGGAATCAATAATACCAGTACGTACAATAGCACGACCAATAAATTAATCCCGAAATTCAACTACGAGCTTTTTAACTGCAACAACTTTAATATACGCTATTGGAGCTGGAATTACCGCGGCTGCTGGCACCAGACTTGCCCTCCAA
+
DDDDDIIHHIIIIHHFHIIIIIIIIIIHIHIIHHIIIHGHHIIIHIIGHIHIIIIIIIGIHIIIIIIIIIIIHIIIIHIIIIIHHIIIHIIIGIHIIIHIHHHIIHEEHHIIHHHHHHIIIIIHHIIIIIIIIIHIHIIIHIIIHIIIIIIIIIIIIIIIIIIIIIIIIIHIHIIIIIIIHIIIHHIIIIIIHHIIIGIIHHIIIIIHIIHIIIHIIIIIIIIHGIIIIIIIIIIIIIIIHIHFHHCHIIIIIIHGIHHIIIIHHIIIIIIIIIIIIHEIHHHIIIIIIHHHHHIIHHIIIIIIIIIIHIIIIIGIIIIIIIIIIIIIIIIIIHIIIIIIDDDDD
@HISEQ:969:HM2KJBCX2:2:1101:3077:22354 2:N:0:ACTATGCA
TTATGTACGGCGCCCAACTATCCCTATTAATCATTACGTCGATCCTAGAAACCAACAAAATAGAATCAAACGTCCTATTTCGTTATTCCATGCTAATGTATTCAAGCGTGAGCCTGCTTTAAACACTCTAATTTTTTCAAAGTAACAGTCCTGATTCCCCATGACACCAAATTAATGACATCATGGTTCGTCAGAAGGTAGGAATCAATAATACCAGTACGTACAATAGCACGACCAATAAATTGATCCCGAAATTCAACTACGAGCTTTTTAACTGCAACAACTTTAATATACGCTATTGGAGCTGGAATTACCGCGGCTGCTGGCACCAGACTTGCCCTCCAA
+
DDDDDIIHIIIIIIIIIIIIIIIIIIIGIIIIIIIIIIIIIIIHIIIIIIHIHGIIIIIIIIIIIIIIFHIIIIIHIIIIIIIIIIIIHHIIIHIIIIIIHEHHIIIIIIIHIIIIIHHHHIIIIIIIIIIHIIHHIIHHIIIIIIIHHIIIIIHIIIIIIIHIIIIHIHIHHIHIIIIIIIHHHIIIIIIIIIIIIIIIIIIHFHIIIIIGIIIIIIIIIIIIIIIIIIIIIIIIIIIIIHIHIHHIIIHIIHHHIIIIIIIIIIIHIIIIIIIHIIIIIIHIHCFHIIIIIIIIIIIIIHIIIIIIIIIHIIIIIIIIIIIIIIIIIIIIIIIIIIIIDDDDD
@HISEQ:969:HM2KJBCX2:2:1101:16052:22578 2:N:0:ACTATGCA
TTATGTACGGCGCCCAACTATCCCAATTAATCATTACGTCGATCCTAGAAACCAACAAAATAGGTTCGATCGTCCTATTTCGTTATTCCATGCTAATGTATTCAAGCGCGAGCCTGCTTTAAGCACTCTAATTTTTTCAAAGTAACAGTCCTGTTTCCCCGCAACAACAAATTAATGCCATCACGGTTCTACAAGAGGGAGGGACCAGTGAGGCCAGTGCATACCAGTGGCACGACCAACCTACTGGCCCCGAAATTCAACTACGAGCTTTTTAACTGCAACAACTTTAATATACGCTATTGGAGCTGGAATTACCGCGGCTGCTGGCACCAGACTTGCCCTCCAA
+
DDB?@CGCGC/<//CCCGHHHEHCC1DD1DC<FHFHHHII<?@G0D<<<<GHIIHHHIF@GHEECHHH?1<CGC=G1<D1<1<DC@HHFH11CGE@IHHG@FGFIHCCDCCDH@DCIHHHHHHHHHHHIIHIIHHHHG@HGCHHHHHEGFHIHHIHHGHDEGIHFIIIIIIHGIIIIHEHEEC;IHHIIIHHHHH8EIHHCHHEHIIIHGF:HHEHHGCHHEHEHCFEHCDHDGCH@D<FD1FHEIHE/CHFIHGFHIHHGECHIFHHEECEHHFHHHHCHHHHFHGCCHEC0CEHEHHHGIHHEHHDCHGHHIIHHHEEIIIHHHIIIIIIIIHIHHGIHDBDDB
@HISEQ:969:HM2KJBCX2:2:1101:21234:22437 2:N:0:ACTATGCA
TTATGTACGGCGCCCAACTATCCCTATTAATCATTACGTCAATCCTAGAAACCAACAAAATAGGATCAAACGTCCTATTTCATTATTCCATGCTAATGTATTCAAGCGTTAGCCTGCTTTAAACACTCTAATTTTTTCAAAGTAACAGTCCTGTTTCCCTGCAACACCAAATTAATGACATTACAGTTCTTCAAGAAGGAGGAACCAGTAAAGCCAGTACATACCAGAGGCACGACCAACCTACTAATCCCGAAATTCAACTACGAGCTTTTTAACTGCAACAACTTTAATATACGCTATTGGAGCTGGAATTACCGCGGCTACTGGCACCAGACTTGCCCTCCAA
+
A@ADDHHGHHIIGHIHHHHHHHIEFHGIIHEEGEFHIHDEGHGHIGEHHHHEGEHHHHHHHHHHIIHHHHEHCF@EG1DFFGHHHHEHEHEE?HHH@FEDFCGHIHHHGHHHHHHIIHHEFHHHHIFHHIIGIHFIIIIIIIIHHHHHHIHIHHEFIIIHHHHIIHIIIHHHHHHIIHIHHHHIGFGEIIHIIIHIIIIIHHHHIIIIIHHHIIIIIIIIHHIIIIIGIIIHHHFHHHGIHHFFDHF<IGHIIIIIHIGIIHHHHHIIHHHHHHFIIIIIHHHHIHHHIHEFIIIIIHHIIIHIIIIIIIIIIIIIIIIIIHHIIIIHIHHHIHIIIIIIIDDCCD
@HISEQ:969:HM2KJBCX2:2:1101:7381:23179 2:N:0:ACTATGCA
TTATGTACGGCGCCCAACTATCCCTATTAATCATTACGGTGGTCCTAGAAACCAACAAAATAGAACCACAACGTCCTATTCTATTATTCCATGCTAATCTATTCAAGCAATAGCCCGCTTTAAACACTCTAATTTTTTCAAGGTAATGGTCCTGGCTCCCCAACACACCCAATAAAGGACATGCTGGCTCACCAGAAGGAAGACCCGACAGCAGACAGTACTCGCCAAAGACGGACCGCCCGGCCAGGCCTAAAATTCAACTACGAGCTTTTTAACTGCAACAACTTTAATATACGCTATTGGAGCTGGAATTACCGCGGCTGCTGGCACCAGACTTGCCCTCCAA
+
DDDDDIIIIIIHIIIIIIIIIIIIIIIIIIIIIIIIIIIIIIIIIHIIIIIIIIIIIIIIIIIIIIIIIIIIIIIIIIHIIIIIIIHIHIIIIIIIIIHIIIIIIIIIIIIIIIIIIHHIIIHIIIIIHIIIIHIIIIIIIIIIIHIIIHIIHHGHIIIHFHHHHHHIIIIIIIIIIIIHIIIIIIIIIHIIIIIIIIIHHHHIIIIIIIIIIIIIIIIIIHIIIIIIIIIIIIIIIIIIIIIIIIIIIIIIIIIIIIIIIIHIHGIIIIIIIIIIIIIIIIIIIIIIIIIIIHIIIIIIIIIIIIHIIIIIIIHIHIIIIIIIIIIIHIIIIIIIIIIIIDDDDD
@HISEQ:969:HM2KJBCX2:2:1101:17831:22612 2:N:0:ACTATGCA
TTATGTACGGCGCCCAACTATCCCTATTAATCATTACGGTGATCCTAGAAACCAACAAAATAGAATCATGCCGTCCTATTTTATTATTCCATGCTAATGTATTCAAGCAAAATGCCTGCTTTAAACACTCTAATTTTTTCAAAGTAAAGGTCCTGGTTCCCCGCGACACCCAATTAAGGGCATTGCGGTTCTCCAGAAGGTGAGAAATTGACTACACCAGTTCATACCCCTTAAGGCACGACCGATGTGTCAATCCCGAAATTCAACTACGAGCTTTTTAACTGCAACAACTTTAATATACGCTATTGGAGCTGGAATTACCGCGGCTGCTGGCACCAGACTTGCCCTCCAA
+
DDDDDIIGIIIIIIIFHIIIIHIIHHHIHEGHHIIIIIIIHHIHIIHIHHIIIHIIIIIHGDGGEHIIHHGHHHIIIIIIIIIIIIGIIGHI1DHFHIIHHDGHHHFHIIIHIHHHHHIIIIHHFHHGGHHGHIIIIIIHHIHHHIHIIIIIHHHHHHGHDIIHHHHIIIIIHHIIHHHFIIIGIHHHHHIIIIIIIIIIGIIIIIHHIHIHHHHHIHHHHIIIIIIHHIHIIIIHIHIIEHCIIIIIIIHHECIIIHIGIIIIIIIIIHHIHIIIHHIIIIIIIIHGIHGHHIHIHIIHHHHHIIIIIIHHHHIIIIIIIIIHHIIIIIGHHIIIIHIIIIIIGIIDDDDD
@HISEQ:969:HM2KJBCX2:2:1101:12679:23091 2:N:0:ACTATGCA
TTATGTACGGCGCCCAACTATCCCTATTAATCATTACGTCGATCCTAGAAACCAACAAAATAGAATCAAACGTCCTATTTCGTTATTCCATGCTAATGTATTCAAGCGTGAGCCTGCTTTAAACACTCTAATTTTTTCAAGGTAACAGTCCTGATTCCCCATGACACCAAATTAATGACATCATGGTTCGTCAGAAGGTAGGAATCAATAATACCAGTACGTGCAATAGCACGACCAATAAATTGATCCCGAAATTCAACTACGAGCTTTTTAACTGCAACAACTTTAATATACGCTATTGGAGCTGGAATTACCGCGGCTGCTGGCACCAGACTTGCCCTCCAA
+
DDDDDIHIIHHIIIIIIIIIHIIIIIIIIIHIGIIIHHIIIIIIIIHHIIIIHIIIIIHIIHHIIEHEHIH=DGHGHHIIIIIIIIHHGIIIIIHHHHHIHIIIIIIIIHIIHIHGHGIGIIHIHHHHHHHIEFFFHHIHF?IIHHIIIHEHIHGHIHHGIIIIIIHIIHIHGIHHIIHIHIIHHIIIIHHIIIIIIIIIH8IHHIIIIIIHHGHIIIIHHHGIIIIIIIIIIIIIIHHHHHHHIHIIIIIIIIIHIIHHIIIIIIIIIIIIIIGHIHIIIIIHIIIIIIIHIGIIIIIIIIIIIIIIIIIIIGIIIIIIIIIIIIIIIIIHIHHIIIIHDDDDD
@HISEQ:969:HM2KJBCX2:2:1101:11422:23074 2:N:0:ACTATGCA
TTATGTACGGCGCCCAACTATCCCTATTAATCATTACGTCAATCCTAGAAACCAACAAAATAGGATCGAACGTCCTATTTCATTATTCCATGCTAATGTATTCAAGCGTTAGCCTGCTTTAAACACTCTAATTTTTTCAAAGTAACAGTCCTGTTTCCCTGCAACACCAAATTAATGACATTACAGTTCCTCAAGAAGGAGGAATCAGTAAAGCCAGTACATACCATAGGCACGACCAACCTACTGACCCCGAAATTCAACTACGAGCTTTTTAACTGCAACAACTTTAATATACGCTATTGGAGCTGGAATTACCGCGGCTGCTGGCACCAGACTTGCCCTCCAA
+
DDDBDIIIIHIIIIIIIIIIIIIHIIIIIIHIIIIIIHGHHIIIHHIIIIIIIIIIIIIIIIIIIIIIIIGIHHHIIIFGHFHIIIHIIIHIIHHIIIIIIHHIIIIHHHHIIIIIIIHIIHIIIIIIIIHIIIIIHIIHIIHIHIIIIIIIIIHHIGHIIIIIIIIHHIIIIIIIIIHIIIIIIIIIH8IIIIIIIIIIIIIIIIIIIIIIIIIIIIIIIIIIIIIIIHIIIIIIIHHIIIIHIIIIIIIIIIIIIIIIIIIIIIIIIIIIIIHIIIIIIIIIIIIIIIIIIIIIIIIIIIIIIIIIIIIIIIIIIIIIIIIIIIIIIIIIIIIIIIIIIDDDDD
@HISEQ:969:HM2KJBCX2:2:1101:20459:22790 2:N:0:ACTATGCA
TTATGTACGGCGCCCAACTATCCCTATTAATCATTACGTCGATCCTAGAAACCAACAAAATAGAATCAAACGTCCTATTTCATTATTCCATGCTAATGTATTCAAGCGTAAGCCTGCTTTAAACACTCTAATTTTTTCAAAGTAACAGTCCTGATTCCCCACGACACCAAATTAATGACATCGCGGTTCTTCAGAAGGTAGGAACCAATAATGCCAGTGCGTACCGAAGCACGACCAACAATTTGATCCCGAAATTCAACTACGAGCTTTTTAACTGCAACAACTTTAATATACGCTATTGGAGCTGGAATTACCGCGGCTGCTGGCACCAGACTTGCCCTCCAA
+
DDDDDIIIIGIIIHIIIIIIIIIIIIIIIIIIIIIIIIIIIIIHHIHIIIIIIIIIIIIIIIIIIHIIIIIIIIHHHIIIIIIIIIIIIHHIIIIIIIIIIHHIIIIIIIIIIIIIHHHIHHIHHHIIHHIIIHIHHHGHIHIIIIIIIIIIIIIIIIIIIIIIIIIIIIIIIIIIHIIIIIIIIIIIHIIIIIIIIIIIIIIIIHIIIIIIIIIIIIIIIIIIIIIIIIIIIIIIIIIIIIIHIIHIIIIIIIIHIHIIIHIIIIIIIIIIIIIIIIIIIIIIIHIIIIHIIIIIIIIIIIIIIIIIIIIIIIIIIIIIIIIIIIIIIIIIIIIIIIIIDDDDD
@HISEQ:969:HM2KJBCX2:2:1101:3273:23643 2:N:0:ACTATGCA
TTATGTACGGCGCCCAACTATCCCTATTAATCATTACATCGATCCTAGAAACCAACAAAATAGAATCTGATGTCCTATTTCATTATTCCATGCTAATGTATTCAAGCGTAAGCTTGCTTTAAACACTCTAATTTTTTCAAGGTAACAGTCCTAATTCCCCATAACATCAAATAAATGACATTATGGTTCTTTAGAAGGTGAGAACCAATAAAACCAGTACATACCAAGGCATGACCGATTCCTTGATCCCGAAATTCAACTACGAGCTTTTTAACTGCAACAACTTTAATATACGCTATTGGAGCTGGAATTACCGCGGCTGCTGGCACCAGACTTGCCCTCCAA
+
DDDDDIIIIIIIIIIIFHIIIIHHIIIIHHIGIIIIIIIHHHHGHIIGEHHHIIIIHIIHHIHGHIIIIHIIHIIIIIHIIIIIEHIIIIIHHIGIIHHIIIIHIEHHIIIGIHIIEHHHIHHHFHIHIHHHHGHHIIIHHHIIIIIIIHIHIIIIIHIIIIIIIIIIIIIIIIIIIIIIHHHIIHIGIIIHHIIIHIIIHIIIHHIIIIIIIIIIIIIIIHIHIIII<IIIIIIIIIIIIIHHIII<IIIHIIIIIIIIIIHIIIIIIIIIIIIIIIIIIIIIIIIIHIIIHIIIIIIIIIIIIIIIIIIIIIIIIIIIIIIIIIIIIIIHIIIHIIIIDDDDD
@HISEQ:969:HM2KJBCX2:2:1101:16848:23956 2:N:0:ACTATGCA
TTATGTACGGCGCCCAACTATCCCTATTAATCATTACGGTGATCCTAGAAACCAACAAAATAGAACCATGCCGTCCTATTCTATTATTCCATGCTAATGTATTCGAGCAAAAATGCCTGCTTTAAACACTCTAATTTTTTCAAGGTAAAGGTCCTGGATCCGCAAGACACCCAATAAAGGACATCAAGTTTCTCCAGAAGGTGAGAAATCAACAGTAACAGTTCATACCCCTTAAGGCATGACCATCACGTCAATCCCGAAATTCAACTACGAGCTTTTTAACTGCAACAACTTTAATATACGCTATTGGAGCTGGAATTACCGCGGCTGCTGGCACCAGACTTGCCCTCCAA
+
@DDDAHHHHDHDDHDHHEEH1FH@FHHGHIIIIIIHE?EDHE@EHECFFHEIIGCHHI?H?G@EHGIIHHHFH0FDHHHIEC@FEHE@EEHI?G?FC@1<<11E@DCIHHGCHEDFHGHEHIHHHHCHHF68D1<B<?FHHHIGFFCFHHCHIGIIHEEF7?HHHCCGH<<FCHIIHEHGDEHGHHHEDGFGHHHEHGHHG@FF?GHHHHHHFFHCCEF?DF%F?CEIHHEFCHECEGG?CIHHHHGCHFC<HCIIHEG<<?HHHEEHEHEG@HIHIIHCHHIHHHHGF@EIHIIIIHEHGDEHCHHGIIHIHHFHEHGIHHHECHG@HIHHHHCHEGIIIGIHHDCGDD<0D
@HISEQ:969:HM2KJBCX2:2:1101:16713:24937 2:N:0:ACTATGCA
TTATGTACGGCGCCCAACTATCCCTATTAATCATTACGTCAATCCTAGAAACCAACAAAATAGGATCAAACGTCCTATTTCATTATTCCATGCTAATGTATTCAAGCGTTAGCCTGCTTTAAACACTCTAATTTTTTCAAAGTAACAGTCCTGTTTCCCTGCAACACCAAATTAATGACATTACAGTTCTTCAAGAAGGAGGAACCAGTAAAGCCAGTGCATACCAGAGGCACGACCAACCTACTAATCCCGAAATTCAACTACGAGCTTTTTAACTGCAACAACTTTAATATACGCTATTGGAGCTGGAATTACCGCGGCTGCTGGCACCAGACTTGCCCTCCAA
+
DDDDDIIIIHIIIIIIIIIIHIIIIIIIIIIIIIIIIIIIGIIIIIIIIIIIIIHIEHIIIIIIIIIIIIIIHFHHIIHIIIIIIHHIIIIIGIHIGHHHIIHHHIIHIIIHIHIHIHHEHHIIHIIIIIIIIIIIHHIIHIIIIIHIIHHIIIIIIIIHIIIIIIIIIIIIIIIIIIIHIIIHHHHGIIIGIIIHIIHIIIIIIIIIIIIIIIIIIIIIIIIIIIIIHIHIIIIIHIHIIHHGDHGHIIIHIIIIIIIIIIHIIIIIIIIIIIIHIIIIIIIIIIIIIIIIIHIIIIIIIIIIIIIIIIIIIIIIIIIIIIIIIIIIIIIIIIIIIIIIIDDDDD
@HISEQ:969:HM2KJBCX2:2:1101:9854:25045 2:N:0:ACTATGCA
TTATGTACGGCGCCCAACTCTCCCTATTAATCATTACGTCAATCCTAGAAACCAACAAAATAGGATCAAACGTCCTATTTCATTATTCCATGCTAATGTATTCAAGCGTTAGCCTGCTTTAAACACTCTAATTTTTTCAAAGTAAAAGTCCTGTTTCCCTCCAACACCAAATTAATGACATTACAGTTCTTCAAGAAGGAGGAATCAGTAAAGCCAGTACATACCATTGGCACGACCATCCTACTGACCCCGAAATTCAACTACGAGCTTTTTAACTGCAACAACTTTAATATACGCTATTGGAGCTGGAATTACCGCGGCTGCTGGCACCAGACTTGCCCTCCAA
+
<<D00<111/<////01<F1<DC<C1<D1CG@1DC1D1<<<E?11<111111<<<0<GHI?111<1<D11D0<GEHH@<1<1111<1CHH1DG@1166<HF?IHHCDG1ACC@@F@G4<EGHGH8GHHHH1>8CCC.F<<DGEGGH?EB0778D0HCGFE#</.<F#<@</EF<D/<<@GHIIGG<<//-<<00D<0GD00CCF:<0HFC<1<@<11F<1GCD111CC10CC<<<D<1/?CFC<<:/-CC1<1GD1<<1<HE<<D1HHD1<D1<<<1G@D<<1<1<<<11G=EC<11D1EC<G<?CG<<HC1CCDF?<@HHE@CF@HGD1<1CF1HHHF<@@D?@@
@HISEQ:969:HM2KJBCX2:2:1101:6511:25541 2:N:0:ACTATGCA
TTATGTACGGCGCCCAACTATCCCTATTAATCATTACGTCGATCCTAGAAACCAACAAAATAGAATCAAACGTCCTATTTCATTATTCCATGCTAATGTATTCAAGCGCGAGCTTGCTTTAAACACTCTAATTTTTTCAAAGTAACAGTCCTGATTTCCCGCGACACCAAATTAATGACATCGTGGTTCGTCAGAAGGGAGAAACCAATAATGCTAGTACGTACAAAGTACGACCGACATATTAGTCCCGAAATTCAACTACGAGCTTTTTAACTGCAACAACTTTAATATACGCTATTGGAGCTGGAATTACCGCGGCTGCTGGCACCAGACTTGCCCTCCAA
+
DDDDDIIIIGIIGIIIIIIIIHIIIIIIIIIIIIIIIIIIIIIIIIIIIIIHIIHIHIIIIIHIHHIIIIGHHIIIIIIIIIIIIIIIIIIIIIIIHIIIIIIIIIIIIIIIIIIIIIIIIIIIHIIIIIHHIIIIIIIIIIIIIIIIIIIIIIIIIIIIIIIIIIIIIIHIIIIIIIIIHIIIIIIIIIIIIIIIIIIIIIIIIIHIIIIIIIIIIIIIIIIIIIIIIIIIIIIIIIIIHIHIIIHIIIIIIIIIIIIIIIIIIIIIIIIIIIIIIIIHIIIIHHIIIIIHIIIIIIIIIIIIIIIIIIIIIIIIIIIIIIIIIIIIIIIIIIIIIIIDDDDD
@HISEQ:969:HM2KJBCX2:2:1101:15071:25576 2:N:0:ACTATGCA
TTATGTACGGCGCCCAACTATCCCTATTAATCATTACGTCAATCCTAGAAACCAACAAAATAGGATCGAACGTCCTATTTCATTATTCCATGCTAATGTATTCAAGCGTTAGCCTGCTTTAAACACTCTAATTTTTTCAAAGTAACAGTCCTGTTTCCCTGCAACACCAAATTAATGACATTACAGTTCTTCAAGAAGGAGGAATCAGTAAAGCCAGTACACACCATTGGCACGACCAACCTACTGACCCCGAAATTCAACTACGAGCTTTTTAACTGCAACAACTTTAATATACGCTATTGGAGCTGGAATTACCGCGGCTGCTGGCACCAGACTTGCCCTCCAA
+
DDBD?HHIIDCCHHH@GHHIHICFFCHHHGHHECGGHCCGH0GECHE?EFHH?HFHEHHCFHIHHHHHHICHGFHGHICEHHFHEHHEHHHHIIHFHHIHHGHIIIHHIHHDHHIIHGHHHFEHHHHHHBBFHIHIHHACHHHHHIIHFHIIHFFIIIIHIIIHECHIIHHCEIHHIIHHHIHHHIHIIIIHIFIHIHHIHIIIHIIIHIIHIH:IIHIIIIHHIIHEEEIIIIHIHHFIIHHHHHIIIHHHHGHHHIIIIIIHHEGIIHIIHHGIHIGIHHIIHEGIIHEHIIHGIHIHHIIHHHIIHIIIIIIIIIIIIIIHIIHHHGHEHFCIHIHHCDDCDA
@HISEQ:969:HM2KJBCX2:2:1101:19875:25957 2:N:0:ACTATGCA
TTATGTACGGCGCCCAACTATCCCTATTAATCATTACAGCGGTCCTAGAAACCAACAAAATAGAACCGATGTCCTATTCTATTATTCCATGCTAATGTATTCGAGCAAAGGCCTGCTTTGAACACTCTAATTTTTTCAAGGTAAAAGTCCTGGTTCCCCACGACGCCCAATGAAGGGCATCGGGTTCCCCAGGAGGAAAGGCCCGACCGAATCCGTGCGCTCGATTAGGAGGACAGATCAGCCAGGCCCAAAGTTCAACTACGAGCTTTTTAACCGCAACAACTTTAATATACGCTATTGGAGCTGGAATTACCGCGGCTGCTGGCACCAGACTTGCCCTCCAA
+
DD@DBIHH?HHIIIIIIIIHIHIIIIIIGHHHHHHHHHHIGIIHHHHHEGHHHCGHIIIHIIIIIIIIIIHIIIIIIIG1DHHHIIEHHHHHHIIIHHHHI@IIHIHIIIIIIHIIIIIIIIHIHHHIIHHHHHEHHHHHHIIHHIHHHIIHIHHHGHHHIHHHEHHEHIIIIIHGHHIIHIIIHHHIHHHHIHIIIHGIIHHIIIIGIIHHIHIIIIHGIHHIIHIIIIIHIIIIHHHIIIHGIHIHIIIIIHGIIIIIIIHIGIIIIHIIHHIIHHHHHFGEIIHHHIIIIIIHHHIIIIIIIIIIIIIIIGIIHHHIIIHIIIIIIIHHIIHIIIIDBDDD
@HISEQ:969:HM2KJBCX2:2:1101:18502:26142 2:N:0:ACTATGCA
TTATGTACGGCGCCCAACTATCCCTATTAATCATTACGGTGATCCTAGAAACCAACGAAATAGAATCAGTCCGTCCTATTTCATTATTCCATGCTAATGTATTCAGACGATAGTCTGCTTTAAACACTCTAATTTTTTCAAAGTAACAGTCCTGATTTCCTATCACACCAAATAAATGGCATGAAAGTTCCTCAGAAGGTAGAGATCCATCTCACCAGTGCAGACAATTAAGCCTGACCAATGGGTAGACCCCGAAGTTCAACTACGAGCTTTTTAACTGCAACAACTTTAATATACGCTATTGGAGCTGGAATTACCGCGGCTGCTGGCACCAGACTTGCCCTCCAA
+
DBDBDIIIIIIHHIIHHIIIIIGHIIIIHHIIIIGIIIHIIIIIIIIIHIIIHIIIGHFIIHHEHIIHHIICE<@DHHIHIGHHHGIIIIEHHG?GCFIIHIIIHHIIIHIHHGCIIIIHIIIIGHIHIIHIIIIIHFIHHIIHHHIIIIHHIIIIIIHHHIEIIIIIHIIIHHIIHIIIIIIIIIIIIIIGIIHIIIIIIIIIIIIIIIIIIIIIIIHIIIIIHIIIIIIIHE=HHHIIIIHIHHCIIIIIIIIIIHIHIIIIIIIIIIIIIIIIIIGIIHHIIIIIIIIIIIIIIIIIIIIIIIIIIIIIIIIIIIIIIIIIIIIIIIIIIIIIIIIIIIICDDDD
@HISEQ:969:HM2KJBCX2:2:1101:3876:26664 2:N:0:ACTATGCA
TTATGTACGGCGCCCAACTATCCCTATTAATCATTACGTCAATCCTAGAAACCAACAAAATAGGATCAACGTCCTATTTCATTATTCCATGCTAATGTATTCAAGCGCGAGCCTGCTTTAAACACTCTAATTTTTTCAAAGTAACAGTCCTGATTCCCCGCCACACCAAATTAATGACATGATGGTTCGTCAGAAGGTAGGAATCAGTAACACCAGTACGTACCGAAGGCACGACCAACGTACTAATCCCGAAATTCAACTACGAGCTTTTTAACTGCAACAACTTTAATATACGCTATTGGAGCTGGAATTACCGCGGCTGCTGGCACCAGACTTGCCCTCCAA
+
DDDDDIIIIIIIHIIIIIIIIIHIIIIIIHIIIIIIIIIIIHIIHIIIHIIIHIIIIEHHHIIHHIIIIIIIHIIIIIIIIIIIIHIIIIEGHIIIHIHIIHHHIHHHHHHIIIIIIIIIGIHHIIIIIIIIIHIIGHHIHIIIIIIIIHIHHIIIIIIIIIIIIIIIIIHIHIHHHIIIHHIIIHIIIIIIIIIIIIIIIIIIIIIIIIIIIIIIIIIIIIHIIIHHIIIIIIIIIIIIIIIIIIIIIIIIIIHEIGIIIHIIIIIIIHIIIIIIIIIIIIIIIIIIIIIIIIIIIIIIIGIIIIIIIIIIIIIIIHIIIIIIIIIIIIIIIIIIIIIIDDDDD
@HISEQ:969:HM2KJBCX2:2:1101:12114:26573 2:N:0:ACTATGCA
TTATGTACGGCGCCCAACTATCCCTATTAATCATTACTCCAGTTGCTAAAAAACCAACAAAATAGAACCGAAGTCCTACGGTGTTATCCCATGCTAATAGTATTCACGGCGTAAGCCTGCTTTGAACACTCTAATTTTTTCAAAGTAAAGGTGATCAAGAGTCGGATGATCTCCAACCAACCCAGAGTAAACCAGGTGAGCTGAAGGTCCGCAAATGACCACAGAAGCTGACACGCTCTTCAACACTCTAATTTTTTCAAGGTAATGGTCCTGGCTCCCCAACACACCCAATAAAGGACATACTGGTTCACCAGAAGGAAGACCCGACAGCAGACAGTACTCGCCAAAGACGGACCGCCCGGCCAGGCCTAAAATTCAACTACGAGCTTTTTAACTGCAACAACTTTAATATACGCTATTGGAGCTGGAATTACCGCGGCTGCTGGCACCAGACTTGCCCTCCAA
+
DDDDDHHIIEHHIIIIIIIIIIIIIIIIIHIIGIIIIHIIIIHIIGIIIHIIIIIIFHIIHIIIIIIIIIIIHHHIIIIHIEHIIIHIEHEGHHEHIIHHHDGHHIIFHHDHHIGHHHIIIIIGIHHIFHFHHCGHHFFCFHGHHHED<C/DHHIHIIIHIHEHHGGH?HHGHHHIIIIIHHHHHHCAFHIHHE??B.FAHHFHHFEAE.C=DDHHCHHHIIIHHCIIHEIHIIIHHHHHHIHIHHIIIIHHHHHF?HHHIIIHHHHHGHIIGGIGIHHHEHCHHEIHEIHHHGGIIHIIIIIIIIIIIIGIIIIIIIIIIIGIHIIIIIHHHIHIIIIIHIIIIIIIHFIIIIHIIIIIIIIHIIIIIIIIIIHIIIIIIIIIHIIIIIIIIIIIIIIIIIIIIIIIIIIIIIIIIHIIIIIIIHIIIIIIIGIIIIIIIIIIIIIIIIIIIIIIIIHHDDDDD
@HISEQ:969:HM2KJBCX2:2:1101:18943:27400 2:N:0:ACTATGCA
TTATGTACGGCGCCCAACTATCCCTATTAATCATTACGGTGATCCTAGAAACCAACAAAATAGAACCATGCCGTCCTATTCTATTATTCCATGCTAATGTATTCGAGCAAAAATGCCTGCTTTAAACACTCTAATTTTTTCAAGGTAAAGGTCCTGGATCCGCAAGACACCCAATTAAGGACATCAAGTTTCTCCAGAAGGTGAGAAATCAACAGCGACAGTTCATACCCCTTAAGGCACGACCATCACGTCAATCCCGAAATTCAACTACGAGCTTTTTAACTGCAACAACTTTAATATACGCTATTGGAGCTGGAATTACCGCGGCTGCTGGCACCAGACTTGCCCTCCAA
+
DDDDDIIHIIHIIIIIIIIIIIIIIIIIIIIIIIIIIIIIIIIIIIIIIIIIIIIIIIIIIIIIIIIIIIHHIHIIIIHIIIIIIIIIHIIIIIIIIIIIIIGHHHHHIIHIIIIHHIIIIHIIIIIIIHIIIHIHHEHHIIIIIIIIIIHHIIIIIHIIIIIIHIIIIIIIIHIIGIIIIIIIIIGIHIHIHHIHIIIIIHIIIIIHIIIIIIGIIIIIIIIIIIIIIIIIHIIIIIHIIIIIIIIIIIIHIIIIIIIIIIIIIIIIHIIIIIIIIIIIIIIIIIIIIIIIIHIIIIIIHIIIIIHIIIIIIIIIIIIIIIIIIIIIIIIIIIIIIIIIIIIIIIIIDDDDD
@HISEQ:969:HM2KJBCX2:2:1101:16196:27797 2:N:0:ACTATGCA
TTATGTACGGCGCCCCAACTATCCCTATTAATCATTACGTCGATCCTAGAAACCAACAAAATAGAATCAAACGTCCTATTTCATTATTCCATGCTAATGTATTCAAGCGTGCGCCTGCTTTAAACACTCTAATTTTTTCAAAGTAACAGTCCTGATTCCCCACGACACCAAATTAATGACATCGCGGTTCTTCAAAAGGTAGGAACCAATAATGCCAGTGCGTACCGAAGCACGACCGACAATTTGATCCCGAAATTCAACTACGAGCTTTTTAACTGCAACAACTTTAATATACGCTATTGGAGCTGGAATTACCGCGGCTGCTGGCACCAGACTTGCCCTCCAA
+
DDDDDIIIIDHHIIHIIIIIHIIIHHIIIIIIGEHIIIHHHIIIHGHIHIHIEHIHIEFHHHCCHHEHHFHIIHIIICFHGDCHHHHCHHEHHIC?EHHHGFFHHHGHHHC=EHHIHIIHFEEHHGIIGHIHHHHGHHGAFIIHHHIHHIHIIHGBDIIIIIHHHH<GHHFHEGF@DFGFHHIIIFFHHIFHIHIHIHGGHGFHEH:FFAFDG0?CHHHIHIIIHHHIHH8HHEHHG1HGCFCFHHF@HFD1HHHFDEHG@EFC1G?HGCD1EHGIIIHCGC@C@CIHF1HEIHECHHEIIHHHCHHGCGF?EE????GCC@HGED<CCEEIIIHHIIIIIBDDD@
@HISEQ:969:HM2KJBCX2:2:1101:7548:28377 2:N:0:ACTATGCA
TTATGTACGGCGCCCAACTATCCCTATTAATCATTACGTCAACCCTAGAAACCAACAAAATAGGATCAAACGTCCTATTTTATTATTCCATGCTAATGTATTCAAGCGTTAGCCTGCTTTAAACACTCTAATTTTTTCAAAGTAACAGTCCTGTTTCCCCGCAACACCAAATTAATGGCATCACGGTTCTTCAAGAAGGAGGAATCAGCGAGGCCAGTGCATACCATTGGCACGACCAACCTGCTGACCCCGAAATTCAACTACGAGCTTTTTAACTGCAACAACTTTAATATACGCTATTGGAGCTGGAATTACCGCGGCTGCTGGCACCAGACTTGCCCTCCAA
+
DDDDDIIIIHIIIIIIIIIIIIIIIIIIIIIIIIIIHIIIIIIHHIIIIIIHFIIIIIIIIIIIHIIIIIIIHHIIHIIIIHIIIIIHIGIHIIIIIIIHHIIIIIHIIIIIIIIHIIIIHIIHIIIIIIIHIIIIIIIIIIIIIIIIIIIIIIIIIIIIIIIIIIIIIIIIHIIIIIIIHIIIIIIIIIIIIIIIIIIIIIIIIIIIIIIIIIIIIIIIIIIIIIIIIIIIIIIIIIIIIIIHGIIIIIIIIIIIIIIIIIIIIIIIIIIIIIIIIIIIHF1IIIHIIIIIIIIIIIIIIIIIIIIIIIIIIIIIIIIIIIIIIIIIIIIIIIIIIIIIIDDDDD
@HISEQ:969:HM2KJBCX2:2:1101:11385:28948 2:N:0:ACTATGCA
TTATGTACGGCGCCCAACTATCCCTATTAATCATTACGTCGATCCTAGAAACCAACAAAATAGAATCAAACGTCCTATTTCGTTATTCCATGCTAATGTATTCAAGCGTGAGCCTGCTTTAAACACTCTAATTTTTTCAAAGTAACAGTCCTGATTCCCCAAGACACCAAATTAATGACATCATGGTTCGTCAGAAGGTAGGAATCAATAATACCAGTACGTACAATAGCACGACCAATAAATTGATCCCGAAATTCAACTACGAGCTTTTTAACTGCAACAACTTTAATATACGCTATTGGAGCTGGAATTACCGCGGCTGCTGGCACCAGACTTGCCCTCCAA
+
DDDDDIIIIDHIIIIIIIIIIIIIIIIIHIIIIIIIIIIIIIIIHIIIIIIIIIIIHIIIIIHHIIIIHFIIIIIIIIIHIIIIIIIIIGIIIIIIIIIIIIHIIIIIIIIIIIIIIIIIIIIIIIIIIIHIIIIIIIHIIIIIIIIIIIIIIIIIIIIIIIIIIIIHIIIIIIIIIIIIIIIIGIIIIIIIIIIIIIIIIIIIIIIIIIIIIIIIIIIIIIIIIIIIIIIIIIIIIIIIIIHGIIIIIIIIIIIIIIIIIIIIIIIIIIIIIIIIIIIIIIIIIIIIIIIIIIIIIIIIIIIIIIIIIIIIIIIIIIIIIIIIIIIIIIIIIIIIIIIIDDDDD
@HISEQ:969:HM2KJBCX2:2:1101:11941:29522 2:N:0:ACTATGCA
TTATGTACGGCGCCCAACTATCCCTATTAATCATTACATCGATCCTAGAAACCAACAAAATAGAATCGGATGTCCTATTTCATTATTCCATGCTAATGTATTCAAGCGTGAGCCTGCTTTAAACACTCTAATTTTTTCAAGGTAACAGTCCTAATTCCCCGTGACACCAAATTAATGGCATTACGGTTCTTTAGAAGGTGAGAAATCAATAATATCAGTACATACCAACGGCATGACCGAAACATTGATCCCGAAATTCAACTACGAGCTTTTTAACTGCAACAACTTTAATATACGCTATTGGAGCTGGAATTACCGCGGCTGCTGGCACCAGACTTGCCCTCCAA
+
DDDDDIIIIDHIIIIIIIIIIIIIIIIIIIIIIIIIIIIIIIIIIIIHHIIIIIIIIIIIIIIIIIIGIIIIIHIIIIIIIIIIHIIIHIIIIIHIIIIIIFHHH@HHIIIIIHIIIIIIIIIIIIIIIIIIIIIIIIIIIHHHHIIIHIIIIHIIIIIIHIHHHIIIIIGHFHHIGEEHIHIIEHEIHIIHIHIIHHHH@GGHIIIHIHHIIHHCHFHHHHHFHGIHH?@?<E=HGIHFFHGCCHHHHHHHGHGHIHIHIHHE01EHCIIHF?HHGHHG?D<1GIHF11EECEDHF@CHHEIIHHHCGCG@?IIIIHCCIHEGGIHFEHFCIIHGGDCCCED<<DD
@HISEQ:969:HM2KJBCX2:2:1101:16525:28949 2:N:0:ACTATGCA
TTATGTACGGCGCCCAACTATCCCTATTAATCATTACGGTGGTCCTAGACCAACAAAATAGAACCAACGTCCTATTCTATTATTCCATGCTAATCTATTCAAGCAAAAGCCCGCTTTAAACACTCTAATTTTTTCAAGGTAATGGTCCTGGTTCCCCGACACACCCAATAAAGGGCATACCGGCTCACCAGAAGGATAGACCCGACAACAGACAGTACTCGCCAGAGACGGACCGCCCGGTCAGGCCTAAAATTCAACTACGAGCTTTTTAACTGCAACAACTTTAATATACGCTATTGGAGCTGGAATTACCGCGGCTGCTGGCACCAGACTTGCCCTCCAA
+
DDDDDIIIIIIIIIIIIIIIIIIIIHHIIIHIHIIHIGHIIIIIIIIIIIIGIIIIIGIIHIHII@CGHHIIIFHEEHEHICHIIHH?HHIIIIHIIIIHHFEIIIIIHIHGHIIIIIIIIIHHIIIIIIIIHIIIIIIHIIIIHIIIIIIIIIIIIIIIHHIIIIIIIIIIIIIIIGIIIIIHIIIIHIIIIIIHIIIIIIIIIIIIIIIIIIIIIIIIHHIIIIIIII?IIIHIIIIIIHIIIIIIIIIIIIIIIHIHIIIHIIIIIIIIIIIIIIIIIIIIIIIIIHHIIIHHDGIIIIIIIIIIIIIIIIIIIIIIIIIIIIIIIIIIIIIIIIDDDDD
@HISEQ:969:HM2KJBCX2:2:1101:16026:30732 2:N:0:ACTATGCA
TTATGTACGGCGCCCAACTATCCCTATTAATCATTACATCGATCCTAGAAACCAACAAAATAGAATCGGATGTCCTATTTCATTATTCCATGCTAATGTATTCAAGCGTGAGCCTGCTTTAAACACTCTAATTTTTTCAAGGTAACAGTCCTAATTCCCCGTGACACCAAATTAATGGCATTACGGTTCTTTAGAAGGTGAGAAATCAATAATATCAGTACATACCAACGGCATGACCGAAACATTGATCCCGAAATTCAACTACGAGCTTTTTAACTGCAACAACTTTAATATACGCTATTGGAGCTGGAATTACCGCGGCTGCTGGCACCAGACTTGCCCTCCAA
+
DDDDDIIIIHIIIIIIIIIIIIHIIIIIIIHIIIIIIIIIIHIHIIIIIIIIIIIIIIIHIIIIIHIIHIIIIIGGIIGIIIIIHIIHIIGHIIHIIIIHIIHIHIHHIIIHIHIIIIIIIIHIHIIIIIIIIIIIIIIIIIHHIIIIIIIIIHIIIIIIIIIIIIIIIIIIIIIIIIIIIIIIIIIIIIIIIIIIIIIIIIIIIIIIIIIIHIIIIIIIIIIIIIIIIIIIIIIIIIIIIIIIIHIHHIIIHIIIIIIIIIIIIIIIIIIIIIIIIIIIIIIIIIIIIIIIIIIIIIIIIIIIIGIIIIIIIIIIIIIIIIIIIIIIIIIIIIIIIIIIIIDDDDD
@HISEQ:969:HM2KJBCX2:2:1101:12239:30867 2:N:0:ACTATGCA
TTATGTACGGCGCCCAACTATCCCTATTAATCATTGCTCACAAATCCAAAAACCAACAAAATACGATAAACGAGCCCTAACTTATTATTCCATGCTAATGTATTCATAACTAACCGCCTGCTTTAAACACTCTAATTTTTTCAAAGTAAAGGTCCTGGATTGCGAACCCAACCCAGCAAAGGGCAGGAACGTTCTCCAGGAAGATGGTAAGCGCGCATCGGCACTCACACACGAAACCGTGGCGGGCCAAGCGCACTATACCAGAAATCCAACTACGAGCTTTTTAACTGCAACAACTTTAATATACGCTATTGGAGCTGGAATTACCGCGGCTGCTGGCACCAGACTTGCCCTCCAA
+
DDDDDIIIIGIIIIIIIIIIIIIIIIIIIIIIIIIIIIIIIGIHHIIIIIIIIHIIIHIIIIIIIIIHIIHIIIIIIIHIIIHIIIIIHIIIIIHHIIIII<FEHIIIIIIIIIIDHIHHIHHHHIIG<IIHIIIIIIIIIHHHEIIIHIIIIIIIIIIIIIGHIIEHIHIIHHHHHIIIIIIIIIIIIIIHEIIHIIIIHHIGIIHIIIIIIGIIIIIIIIIIIIIIIIIIIIIHIIIIIGIHHHHIIIIHIHHCGHIIHIIIIIIIIIIIIIHIIIIIIIIIIIIIIIIIIIIIHIIIIIIIIIIIIIIIIIIIIIIIIIIIIIIIIIIIIIHIHIHIIIIIIIIIIIIHIDDDDD
@HISEQ:969:HM2KJBCX2:2:1101:6213:31379 2:N:0:ACTATGCA
TTATGTACGGCGCCCAACTATCCCTATTAATCATTACGTCAATCCTAGAAACCAACAAAATAGGATCGAACGTCCTATTTCATTATTCCATGCTAATGTATTCAAGCGTTAGCCTGCTTTAAACACTCTAATTTTTTCAAAGTAACAGTCCTGTTTCCCTGCAACACCAAATTAATGACATTACAGTTCTTCAAGAAGGAGGAATCAGTAAAGCCAGTACATACCATTGGCACGACCAACCTACTGACCCCGAAATTCAACTACGAGCTTTTTAACTGCAACAACTTTAATATACGCTATTGGAGCTGGAATTACCGCGGCTGCTGGCACCAGACTTGCCCTCCAA
+
DDCDDIIIHGIIIIIIIIIHIGIIIIIIIIIIIIIIIIIIIIIIIHIIIIIIIIIIHGIHIHHIHIHHHIIIIIIIIIIIIIIIIIIIIIIGGIIGIIIIIIIIIIIIHIIIIIIIIIIIIIIIIIIIIIGIIHHIHIIHIIHIIHIHHIIIIHHIIIIIHIIIIIIIIIIIIIIIIIIIIIIIIIIIIIIIIIIIIIIIIIIIIIIIIIIIIIIIIIIIIIIIIIIIIIIIIIHIIIIIIIHHHIIIIIIIIIIIIIIIIIIIIIIIIIIIIIIIIIIIIIIIIIIIIIIIIIIIIIIIIIIIIIIIIIIIIIIIIIIIIIIIIIIIIIIIIIIIIIIIIDDDDD
@HISEQ:969:HM2KJBCX2:2:1101:16254:31395 2:N:0:ACTATGCA
TTATGTACGGCGCCCAACTATCCCTATTAATCATTACGGCGGTCCTAGAAACCAACAAAATAGAACCAACGTCCTATTCTATTATTCCATGCTAATCTATTCAAGCAAAAGCCTGCTTTAAACACTCTAATTTTTTCAAGGTAATGGTCCTGGCTCCCCGGCACGCCCAATTAAGAACATACCGATTCACCAGAAAGATAGACCCGACGACAGAACAGTACTCGCCAGAGACGGACCGTCCGGCCAGGCCTAAAATTCAACTACGAGCTTTTTAACTGCAACAACTTTAATATACGCTATTGGAGCTGGAATTACCGCGGCTGCTGGCACCAGACTTGCCCTCCAA
+
DDBDDIIIFIIIHHHHIIIHHHIEHEHIHIIIHHHEEHIIIIIHEHIFHHHIIHHHEHHHIHIHHCHIHIIIIIIHHFHIIIHIGHIHGHII1<CGHEHHIHIIHIHHGHHIHGHIHHHIIIIIIHIIHIIHHGHHHH?GHHIHHHIHHHDHGCCIEHEEDIIHHHIIHHGFIHIIIIHIHHHHHHIHHGIIHIHHHIHIHHIHHHHIIHFGHFFFHHHHHCIIIHEHIIHHHIIHDIIIIHHEGIIIHIIIIHHDHIHGGFHEFIIIHHGFCHHEGEIIIIIHHGIIIIIIIIHHHHHGGHHHHIHHHIHGIIIIIIIHIIIIIIIIIIIIIIIIHHIIIDADDD
@HISEQ:969:HM2KJBCX2:2:1101:20910:31186 2:N:0:ACTATGCA
TTATGTACGGCGCCCAACTATCCCTATTAATCATTACGGTGGTCCTAGAAACCAACAAAATAGAACCACAACGTCCTATTCTATTATTCCATGCTAATCTATTCAAGCAATAGCCCGCTTTAAACACTCTAATTTTTTCAAGGTAATGGTCCTGGCTCCCCAACACACCCAATAAAGGACATGCTGGCTCACCAGAAGGAAGACCCGACAGCAGACAGTACTCGCCAAAGACGGACCGCCCGGCCAGGCCTAAAATTCAACTACGAGCTTTTTAACTGCAACAACTTTAATATACGCTATTGGAGCTGGAATTACCGCGGCTGCTGGCACCAGACTTGCCCTCCAA
+
DDDDBIIIHIIIIIIIIIIIIIIIIIIIIIIIIIIIIIIHHHIIIIIIIIHHIHHIIIIIIIHIIIIIIIIIIIHHIIH?HHIGIIHIHGHIIIIIIIHHIHHIIIHIHIHIHHHHDHHHHHIIHHHHIHHIIIHIIIIIIIIHHHIIIIIIHIGHGIIHIIHIIIIHIIIIGGHHIHGHHIHIIHIIIIIHHIIIIIHHHHEIIIHIIIIIIIIIIIHHIHIIHIIIHIFIIIHIHIHIIIHHEIIIHIIIIIIIIIIIIHEIHHHIIIIIIHGIIIIIIIIIIIIHFIIIHGIIIIHHHIIIIIIIIIIIIIIIIIIIIIIIIIIIIIIIIHIIIIIIIDDDDD
@HISEQ:969:HM2KJBCX2:2:1101:5950:31762 2:N:0:ACTATGCA
TTATGTACGGCGCCCAACTATCCCTATTAATCATTACTTCAGTTCTAGAAACCAACAAAATAGAACCGAAGTCCTAAATTATTATTCCATGCTAATGTATTCAAGGCATAAGCCTGCTTTAAACACTCTAATTTTTTCAAAGTAATAGAGCTAGATCGCGACGACAGCCCAGTAAAGGGTGCCGCCGTTTTCTAGCAGGATGGTAGACGCGCGCCGGCACTCACACTCGTAACCGAGGCGGGCCAGGTGCGTCAAACCAGAAATCCAACTACGAGCTTTTTAACTGCAGCAACTTTAATATACGCTATTGGAGCTGGAATTACCGCGGCTGCTGGCACCAGACTTGCCCTCCAA
+
<@DB@CGH@EH?CHH0<0<FCHG1CCCEGHEHEH@CHHIC@<<D1<CHH1CH@GHFHHH?@FGCEGCH??FHI1DGCHII@HHDH111<1D<<CEHECH1<<DGH?11:CFHED1<D11<1<:GFEFC@EFEGE@:EFCDF?1<CGF1F11CFFHHFE=EC<CFEF9/<</?GECFCC?HG?:-<C<7F.GBGBABG@DEEE=BAAAFGCF?C5>=<@FC@HHCE<1@1C@HE<<CDCCHDHCG<5@E@@<<<<<<1CD1D<11CCD<<0<01FC@F1F1GD<C1CCF@HHCC<111D1E0@CG1F1D<F@EHD<1CD1?F<?C/HGF<C1CE@F<CEF1?HEEHGIEH@DDDB
@HISEQ:969:HM2KJBCX2:2:1101:5561:32034 2:N:0:ACTATGCA
TTATGTACGGCGCCCAACTATCCCTATTAATCATTACGTCGATCCTAGAAACCAACAAAATAGAATCAAACGTCCTATTTCGTTATTCCATGCTAATGTATTCAAGCGTGAGCCTGCTTTAAACACTCTAATTTTTTCAAAGTAACAGTCCTGATTCCCCATGACACCAAATTAATGACATCATGGTTCGTCAGAAGGTAGGAATCAATAATACCAGTACGTACAATAGCACGACCAATAAATTAATCCCGAAATTCAACTACGAGCTTTTTAACTGCAACAACTTTAATATACGCTATTGGAGCTGGAATTACCGCGGCTGCTGGCACCAGACTTGCCCTCCAA
+
DDDDDIIHHHHIIHIIIIIIIIIIIIIHHHIHIIIHIIHHDCHI=GCHIIIIIIIIIIIIHIIEHHIIIHIIHIHHHICHHIHIIHHIIIIIIIHHIIIIIIHGHHHHHHHHHHIIIHIHIIHIIHIIIIIHHIHHHIIIHHHIIIIGHIIIIIIHHFHIIHIIIHHIIIHIHHHHIIHHIIIIIIIHGHIGIIIHHIIIIHIIIHIIIIIIHIIIIIIIIIIIIHIIHGHHIHHIIIHIHIFGHHIIGHIIIHIIIIHHHHHIHHIIIIIHIHIIHIIIIIIHIIIIIIIIIIIIIIIIIHIIIIIGIIIIIIIIIIIIIIIIIIIIIIIIIIIIIHIHADDCD
@HISEQ:969:HM2KJBCX2:2:1101:11328:31812 2:N:0:ACTATGCA
TTATGTACGGCGCCCAACTATCCCTATTAATCATTACGTTAATCCTAGAAACCAACAAAATAGGATCGAACGTCCTATTTCATTATTCCATGCTAATGTATTCAAGCGTTAGCTTGCTTTAAACACTCTAATTTTTTCAAAGTAACAGTCCAAATTCCCCAAAACACCAAATTAATGGCATTAAGATTCATCAGGAAGGAGGAATCAGTGAGACCAGTACATACCAGAGGCATGACCAACCTACTAACCCCGAAATTCAACTACGAGCTTTTTAACTGCAACAACTTTAATATACGCTATTGGAGCTGGAATTACCGCGGCTGCTGGCACCAGACTTGCCCTCCAA
+
DDDDAIIIIDHIIIIHHIIIHHIIIIIHIIIIHHHHIGHHHIIHIHHIGIIIIHHIIHCEEHHHHIIHHIIIHIIHIIIIIGHGHHHI?DGHGHGIIHEFHEHHIFGHGIHIHHGHHHHHIIEHHHIHHHIIIIHGHHHFIIHIHHHHHIHHIIIHHHIIIIIIIHIIHHHHHIHHGHIHIIIHGGEIIIIIIIIIIIIIGHHGDHIIIIHHIIIIIIIIIHHHIIIIIIIIIIIIIIIHHHHHIIIIHHIIHIHFCHHEGIHIIIIIIIIIIIHGIIIIIIIIIHHHIIHGHIHIIHIIIIIIIIIIHIIHDHIIIIIIHIIIIIIIIIIIIIIHIIIIIDDDDD
@HISEQ:969:HM2KJBCX2:2:1101:12784:32163 2:N:0:ACTATGCA
TTATGTACGGCGCCCAACTATCCCTATTAATCATTACGTCAATCCTAGAAACCAACAAAATAGGATCGAACGTCCTATTTCATTATTCCATGCTAATGTATTCAAGCGTTAGCTTGCTTTAAACACTCTAATTTTTTCAAAGTAACAGTCCAAATTCCCCGCAACACCAAATTAATGGCATTACGGATCATCAGGAAGGAGGAATCAGTAAGACCAGTACATACCAGAGGCATGACCAATCTACTAACCCCGAAATTCAACTACGAGCTTTTTAACTGCAACAACTTTAATATACGCTATTGGAGCTGGAATTACCGCGGCTGCTGGCACCAGACTTGCCCTCCAA
+
DDDDDIIIIGIIGDHIIIIIIIIHIGIIIIIIIIIHIIIIIIIIIIIIIIIIIIIIHIHIIIHHIIIIHHHIIIIIIIIHIHIIIIIIIIIIIIIIIIIIIIIIIIHIIIIIIIIIIIIIIHHIIHIIHIHIIIIIGIIIIIIIIHIHHHIHHIIHIIHIIIIIIIIIIIIIIIIIIIIIHIIIIIIIIHIIIIIIIIIHIIIIIIIIIIIIIIIIIIIIIIII<IIIHIIIIIIIIIIIIIIHHIHIIIIIIIIHIIIIIGIIIHIIIIIIIIIIIIIIIIIIIIIIIIIIIIIIIIIIIIIIIIIIIIIIIIIIIIIIIIIIIIIIIIIIIIIIIIIIIDDDDD
@HISEQ:969:HM2KJBCX2:2:1101:9138:32527 2:N:0:ACTATGCA
TTATGTACGGCGCCCAACTATCCCTATTAATCATTACGTCAATCCTAGAAACCAACAAAATAGGATCAAACGTCCTATTTCATTATTCCATGCTAATGTATTCAAGCGTTAGCCTGCTTTAAACACTCTAATTTTTTCAAAGTAACAGTCCTGTTTCCCTGCAACACCAAATTAATGACATTACAGTTCTTCAAGAAGGAGGAACCAGTAAAGCCAGTACATACCAGAGGCACGACCAACCTACTAATCCCGAAATTCAACTACGAGCTTTTTAACTGCAACAACTTTAATATACGCTATTGGAGCTGGAATTACCGCGGCTGCTGGCACCAGACTTGCCCTC
+
DDDDDIIIICIIIIIIIIIIIIIIIIIIIIIHIIIIIIIIIIIIIIIIIIIIIHIIIHIHHHHHHHIIIIIIIIIIIIIHIHIIHIIHIIGHFHHIIIIIIIIIIIIIIIIIIIIIIHIIIIIHIIIIIIIHHIIIIIIIIIIIIIIHIIIIIIIIIIIIIIIIIIIIIIIIIIIIIIIIIHIIIIIIIIIIIIIIIIIIIIHHIIIIIIIIIIIIIIIIIIIIIIIIIIIIIIIIIHHIHHIIIIIHIIIIIIIIIIIIIIHIIIIIHIIIIIIIIIIIIIIIIIIIIIIIIHIIIHIIIIIIIIIIIIIIIIIIIIIIIIIIIIIIIIIIIIIIIIDDDDD
@HISEQ:969:HM2KJBCX2:2:1101:3553:33358 2:N:0:ACTATGCA
TTATGTACGGCGCCCAACTATCCCTATTAATCATTACGGTGATCCTAGAAACCAACAAAATAGAATCATGCCGTCCTATTTTATTATTCCATGCTAATGTATTCAAGCAAAATGCCTGCTTTAAACACTCTAATTTTTTCAAAGTAAAGGTCCTGGTTCCCCGCGACACCCAATTAAGGGCATCGTGGTTCTCCAGAAGGTGAGAAATTGACTACACCAGTTCATACCCCTTAAGGCACGACCGATGTGTCAATCCCGAAATTCAACTACGAGCTTTTTAACTGCAACAACTTTAATATACGCTATTGGAGCTGGAATTACCGCGGCTGCTGGCACCAGACTTGCCCTCCAA
+
DDCDDIIIIIHIIIIIIIIIIHIIIIHIHIIIIIIIIIHIIIIHIIIIIIIIIIIIIIIIIHIHIIIIHIGHIIIHIGIIIIIIIIIGIIIIEHIIIHIHHCIIHIIIIIHIIIIHIHIIHIIIIIIIIIHHIIIHHHIIHHIIIIIIIHIIIIHIHFIHIHHIIIIIIHIIIIIIIIIIIIHIIHIIIIIIIGIIIIIIHIIIIIIIIIIIIIHHIIIIHIIIIIIIIIHIIIIIIIIIIIIIIIIIIIHIHHIIIIIIIIIIIIIIIIIIIIIHIIIIIIIIIFHHIIHFHHIIIIIIIIIIIHIIIIHIIIIIIIIIIIIIIIIIIIIIIIIIIIIIIIIIIIIDDDDD
@HISEQ:969:HM2KJBCX2:2:1101:9989:33025 2:N:0:ACTATGCA
TTATGTACGGCGCCCAACTATCCCTATTAATCATTACGTCAATCCTAGAAACCAACAAAATAGGATCGAACGTCCTATTTCATTATTCCATGCTAATGTATTCAAGCGTTAGCCTGCTTTAAACACTCTAATTTTTTCAAAGTAACAGTCCTGTTTCCCTGCAACACCAAATTAATGACATTACAGTTCTTCAGAAAGGAGGAATCAGCGAAGCCAGTGCATACCAGTGGCACGACCAACCTGCTGACCCCGAAATTCAACTACGAGCTTTTTAACTGCAACAACTTTAATATACGCTATTGGAGCTGGAATTACCGCGGCTGCTGGCACCAGACTTGCCCTCC
+
DDD@@HEEH<DHCHICHHFHIIGHHFHFH@F@GHHI@DDH@CHHEHHHEHIIEEEGHHHHHHH1F1CEEHHD<GGE?H<@CE<GEC@EHE<C1GHGHI1HHEGHHCFH@EEHHHHEHEIIHFAHFIHCHEFIHHED<GH1GHGHHIHIHHHIHHHGHHHIHG@FECFEHHHIIHIHFFEHHDHHHHEG<FHFCGCHIIHHDHHHHHIIHHIHDHFHGHGGIHHCHHIHEHHHHIIIDD1FD%CGFEGEHHG@HIHHFHCCECCEHEEIIHCHHFHHHCGEHD<<@?HEEHHHDHHG?HIHHHEHG?FEHHHEIHDHC?G@HIHHIIIHHIHHGD1GIIHDACDD
@HISEQ:969:HM2KJBCX2:2:1101:8135:33446 2:N:0:ACTATGCA
TTATGTACGGCGCCCAACTATCCCTATTAATCATTACGGTGATCCTAGAAACCAACAAAATAGAACCATGCCGTCCTATTCTATTATTCCATGCTAATGTATTCGAGTAAAAATGCCTGCTTTAAACACTCTAATTTTTTCAAGGTAAAGGTCCTGGATCCGCAAGACACCCAATAAAGGACATCAAGTTTCTCCAGAAGGTGAGAAATCAACAGTAACAGTTCATACCCCTTAAGGCATGACCATCACGTCAATCCCGAAATTCAACTACGAGCTTTTTAACTGCAACAACTTTAATATACGCTATTGGAGCTGGAATTACCGCGGCTGCTGGCACCAGACTTGCCCTCCAA
+
DDDDDIIII<DHHIIIIIIHIIIIIIIIIIIIIIIIIIIIIIIIIIIIIIIHFHIIIIIIIIHHIIIIIIHIIIIIIIIIIIIIIIIIHIIIIGIHIHIIIIGHIIHIIIIIIIGIIHIIIIIHIIIIIIIIIIHIIIIIIIIIIIIIIIHHHHHHHHHIIIIIIIIIIIIIIIIIIIIHIIIIIHIIIIIIHIIIIIIIIIIIIIIIIIIIIIIIIHIHIIIIIIIIIIIIIIIIIIIIIIIIIIIHIIHHIIIIIIIIIIIIIIIIIIIIIIIIIIHIIIIIIIIIIIIIIIIIIIIIIIIIIIIIIIIIIIIIIIIIIIIIIIIIIIIIIIIIIIIIIIIIIIIHDDDDD
@HISEQ:969:HM2KJBCX2:2:1101:11276:34098 2:N:0:ACTATGCA
TTATGTACGGCGCCCAACTATCCCTATTAATCATTACGGTGATCCTAGAAACCAACAAAATAGAACCATGCCGTCCTATTCTATTATTCCATGCTAATGTATTCGAGCAAAAATGCCTGCTTTAAACACCCTAATTTTTTCAAGGTAAAGGTCCTGGATCCGCAAGACACCCAATTAAGGACATCAAGTTTCTCCAGAAGGTGAGAAATCAACAGCGACAGTTCATACCCCTTAAGGCATGACCATCACGTCAATCCCGAAATTCAACTACGAGCTTTTTAACTGCAACAACTTTAATATACGCTATTGGAGCTGGAATTACCGCGGCTGCTGGCACCAGACTTGCCCTCCAA
+
DDDDDIEHFHIHIIIIIIHHHIHIIIIIIIIIIIIGIIIIIIIIIHIFHIIIIIHIEHEHHIFHIIIIIIIIIHGHIIIIIIIIIIIIHHHHHFH@GFHHIDHHGHFHGHHHIIIIIIIIIGIIIIIFGDHHHHGEIHIIIIIIIIIGHIIHIHHIIIHGHHIIIIIIIHHIIIIIIIIHHFIIHIHHHHHHHGIIIIIIIIIIIIIIIIIIII=IIIIIHIIIIFIHIIIIIGIHIIIIIIIIIIIIIIIHIIDIIGIIIHHIIIIIIHIIIIIIIIIIIIIIIIIIIIIHIIIIIIGIIIIIIIHHIIIIIIIIIIIIIIIIIHHHGIIIIIGIHHIIIHHHIIIIDDDDD
@HISEQ:969:HM2KJBCX2:2:1101:9488:34747 2:N:0:ACTATGCA
TTATGTACGGCGCCCAACTATCCCTATTAATCATTACGTCAATCCTAGAAACCAACAAAATAGGATCGAACGTCCTATTTCATTATTCCATGCTAATGTATTCAAGCGTTAGCCTGCTTTAAACACTCTAATTTTTTCAAAGTAACAGTCCTGTTTCCCTGCAACACCAAATTAATGACATTACAGTTCTTCAAGAAGGAGGAATCAGTAAAGCCAGTACACACCATTGGCACGACCAACCTACTGACCCCGAAATTCAACTACGAGCTTTTTAACTGCAACAACTTTAATATACGCTATTGGAGCTGGAATTACCGCGGCTGCTGGCACCAGACTTGCCCTCCAA
+
DDDDDIHHIIIIIIIIIGIIIIGIIIIIIIIIIIIIIIIIIIIHIHIIIIIIIIIIIIIIIIIIIIIIIIIIIIIIIIIIIIIIIIIIHIIIIHIIIIIIHIIIHIHIIIIIIIIIIIIIIIIIIIIIIIIIIIIIIIIIIIIIIIIIIHHIIIIHIIIIIIIIIIIIIIIIIIIHIHIIIIIIIIIIIIIHIIIIIIIIIIIIIIIIIHIIIIIIIIIIIIIIIIIIIIIIIIIIIHHIIIHHHIIIIIIIIIIIIIIIIIIIIIIIIIIIIIIIIIHIIIIIIIIIIIIIIIIIIIIIIIIIIIIIIIIIIIIIHIIIIIIIIIIIIIIIIIIIIIIIIDDDDD
@HISEQ:969:HM2KJBCX2:2:1101:11454:34510 2:N:0:ACTATGCA
TTATGTACGGCGCCCAACTATCCCTATTAATCATTACGTCGATCCTAGAAACCAACAAAATAGAATCAAACGTCCTATTTCGTTATTCCATGCTAATGTATTCAAGCGTGAGCCTGCTTTAAACACTCTAATTTTTTCAAAGTAACAGTCCTGATTCCCCATGACACCAAATTAATGACATCATGGTTCGTCAGAAGGTAGGAATCAATAATACCAGTACGTACAATAGCACGACCAATAAATTGATCCCGAAATTCAACTACGAGCTTTTTAACTGCAACAACTTTAATATACGCTATTGGAGCTGGAATTACCGCGGCTGCTGGCACCAGACTTGCCC
+
DDDDDIIIIIIIIIIIIIIIIIIIIIIIIIIIIIIIIIIIIIIIIIIIIIIIIIIIIIIIIIIIIIIIIIIIIIIIIIIIIIIIIIIHIIIIIIIIIIIIIIHIIHIHIIIIIHIIIIIIIIHIIIIIIIHIIIIIHIIIIIIIIIIIIIIIIIIIIIIHIIIIIIIIIHHIIIIIIIIIIIHIIIIIIIIIIIIIIIIIIIIIIIIIIHHIHIIIIIHIIIIIIIIIIIIIIIHIIHHIIIIIIIIIIIIIIIIIIIHIIHIIHIIIIIIIIIIIIIHIFIIIIIIIIIIHHIIIIIIIIIIIIIIIHIIIIIIIHIIIIIIIIIIIIIIIIHIDDDDD
@HISEQ:969:HM2KJBCX2:2:1101:20560:35129 2:N:0:ACTATGCA
TTATGTACGGCGCCCAACTATCCCTATTAATCATTACTCCAGTTGCTAAAAAACCAACAAAATAGAACCGAAGTCCTACGGTGTTATCCCATGCTAATAGTATTCACGGCGTAAGCCTGCTTTGAACACTCTAATTTTTTCAAAGTAAAGGTGATCAAGAGTCGGATGATCTCCAACCAACCCAGAGTAAACCAGGTGAGCTGAAGGTCCGCAAATGACCACAGAAGCTGACACGCTCTTCAACACTATCATCCCAGAAGAGACGTAGGCCAGAGAGCGTAATGTCAGGAAATCCAACTACGAGCTTTTTAACTGCAACAACTTTAATATACGCTACTGGAGCTGGAATTACCGCGGCTGCTGGCACCAGACTTGCCCTCCAA
+
DDDDDIIIIIIIIIIIIIIIIIIIIIIIIIIIIIIIIIIIIIIIIIIIIIIIIIIIIIIIIIIHIIIIIIIIIIIIIIIHIEHIIIIIIIIIIIIIIIIHHFHHEHIIIIIIIIIIIIIIIIII@FHHIIIIIIHHIIIIIIIIHIIIIHIIHIHGIHHHHCIHHIHIIIIGHIIGHHHHIHIIIIHHHHHIHIIIIIIIIIHHIIHHIIHHIHHIHIIHIIIIIIIHIIGIIIIIIIIIIIIIIIIIIIIIIIIIIIIIIIIIIIIIIIIIIIIIIIIHHDIIIIIIIIIIHIIIIIIIIIIIIIIIIIIIIIIIIIIIIIIIIIIIIIIIIIIIIIIIIIIIIIIIIIIIIIIIIIIIIIIIIIIIIIIIIIIIIIDDDDD
@HISEQ:969:HM2KJBCX2:2:1101:4471:35194 2:N:0:ACTATGCA
TTATGTACGGCGCCCAACTATCCCTATTAATCATTACATCGATCCTAGAAACCAACAAAATAGAATCGGATGTCCTATTTCATTATTCCATGCTAATGTATTCAAGCGTGAGCCTGCTTTAAACACTCTAATTTTTTCAAGGTAACAGTCCTAATTCCCCGTGACACCAAATTAATGGCATTACGGTTCTTTAGAAGGTGAGAAATCAATAATATCAGTACATACCAACGGCATGACCGAAACATTGATCCCGAAATTCAACTACGAGCTTTTTAACTGCAACAACTTTAATATACGCTATTGGAGCTGGAATTACCGCGGCTGCTGGCACCAGACTTGCCCTCCAA
+
DDDDDIIIIIIIIIIIIIIIIIIIIIIIIIIHIIIIIIIIIHIHHHIIIIIIIHIIIIIEHFEHHIHIIIIIIIHIIIHIHIIIHIIIIIIIIIIIIIIIIIIIIIIHIIIIIIIIIIIIIHIIHIIIIIIIIIIIIIHIIIIIIIIIIIIIIIIIIIHIIIIIIIIIIIIHIIIIIIIIIIIIIIIIIIIIIIIIIIIIIIIIIIIIIIIIIIIIIIIIIIIIIIIIIIIIIIIIIIIIIIIHHGIIIIIIIIIIIIIIIIIIIIIIIIIIIIIIIIIIIIIIIIIIIIIIIIIIIIIIIIIIIIIIIIIIIIIIIIIIIIIIIIIIIIIIIIIIIIIIIIDDDDD
@HISEQ:969:HM2KJBCX2:2:1101:21279:35103 2:N:0:ACTATGCA
TTATGTACGGCGCCCAACTATCCCTATTAATCATTACGGTGATCCTAGAAACCAACAAAATAGAATCATGCCATCCTATTTTATTATTCCATGCTAATGTATTCAAGCAAAATGCCTGCTTTAAACACTCTAATTTTTTCAAAGTAAAGGTCCTGGTTCCCCGTGACACCCAATTAAGGGCATCGCCGTTCTCCAGAAGGTGAGAAATTGACTACACCAGTTCATGCCCCTTAAGGCACGACCGATGTGTCAATCCCGAAATTCAACTACGAGCTTTTTAACTGCAACAACTTTAATATACGCTATTGGAGCTGGAATTACCGCGGCTGCTGGCACCAGACTTGCCCTCCAA
+
D?D@@F1@GHIGHDHHHHHIHIIFEE<CHF@HE1<<C1@<GE?GHHE?C@G@GHHIFCEFFEEGECCGHHHH??HEHHFC1FHHHF1<C@GHH?C@HCECC<FGFH?HHIHE<CDGCEHC@EHECC<1CGH<HHHBFEFG9EHHC@HH??D1B<FHFEHEEBEEEEGHHGHHEH4@FHFCG@HCE<$HHHGCFD/IHHIIHHIHGEFEDBGHCHF@GEA@CF<FHEHIHEFHHHGEC<<8@HEEFE@FHFFHGHEHHHG?IHEEGHIHHHC<GHIIHHDHHHHHF@FFDDHHHGHCF@GEIIIHCHEEHHIHHHHEIIIIIHDIIIHHIIIIIHEIIIHGIIHGHIIDDDDD
@HISEQ:969:HM2KJBCX2:2:1101:11768:35221 2:N:0:ACTATGCA
TTATGTACGGCGCCCAACTATCCCTATTAATCATTACGTCAATCCTAGAAACCAACAAAATAGGATCAACGTCCTATTTCATTATTCCATGCTAATGTATTCAAGCGCGAGCCTGCTTTAAACACTCTAATTTTTTCAAAGTAACAGTCCTGATTCCCCACCACACCAAATTAATGACATGATGGTTCGTCAGAAGGTAGAAATCAGTAACACCAGTACGTACCGAAGGCACGACCAGCGTACTAATCCCGAAATTCAACTACGAGCTTTTTAACTGCAACAACTTTAATATACGCTATTGGAGCTGGAATTACCGCGGCTGCTGGCACCAGACTTGCCCTCCAA
+
DDDDAIIIHHHIHIIIIIHHHIIIIHHHIIIIIIIIIIHHIIIIIIIIIIIIIIHIIHIHFHHIIHIIHIHHIHHIHIIIIIIGHHHGHHHEHHHHFGCIIHHIHHHHIIHIIHEHEHHHHHHIHGIIIIIIIIIIHFHHHHIIIIIIHIII@IHHHIHHHHIIIIIHHHIIHHGHHIFIIIIIIIHIHIIIHHIIIIHHHHIIIIIIIIHHHHHHGHHHHHHECCIGIHHHGDDHHGGIHH?FHHE@EHIHIIIIHEEHHEDHGIHHIHIHHFHHFHGIHG<HGHGIHIHHCIHHHHHHHIIIIIIIIIIIIIIGIIHHHHIIIHHHIHHFCHGCIIIIDDD@B
@HISEQ:969:HM2KJBCX2:2:1101:19227:35452 2:N:0:ACTATGCA
TTATGTACGGCGCCCAACTATCCCTATTAATCATTACGGTGATCCTAGAAACCAACAAAATAGAACCATGCCGTCCTATTCTATTATTCCATGCTAATGTATTCGAGCAAAAATGCCTGCTTTAAACACTCTAATTTTTTCAAGGTAAAGGTCCTGGATCCGCAAGACACCCAATTAAGGACATCGAGTTTCTCCAGAAGGTGAGAAATCAACAGCAACAGTTCATACCCCTTAAGGCACGACCATTACGTCAATCCCGAAATTCAACTACGAGCTTTTTAACTGCAACAACTTTAATATACGCTATTGGAGCTGGAATTACCGCGGCTGCTGGCACCAGACTTGCCCTCCAA
+
DDDDDIIIIHIIIHIIIIIIIIIIIIIIIHHIIIIIIIGIIIIEHIIIIIIIIIIIIIIIIIIIIIIIIIEHDGDHIIIIIIIIIGIHIHHIHHIIIIIHIHGIIIIIIHIHIIHIIGIIHHIIIIIIIHIIIIIIIIIIIIIIIIIHIIIIIIIIIIIIIIIIIIIHIIIIIIIIIIIIIIIIIIIIIIHHHHIIIIIIIIIIIIIIIIIIIIIIIIIIHIIIIIIIIHIIIIIIIIIIIIHIIIIIIIIHIHHHHIIIIIIIIIIIIIIIIIIIIIIIIIIIIIIIIIIIIIHHIIIIHIIIIIIIIIIIIIIIIIIHIIIIIIIIIIIIIIIIIIIIIIIIIIIIDDDDD
@HISEQ:969:HM2KJBCX2:2:1101:11079:36065 2:N:0:ACTATGCA
TTATGTACGGCGCCCAACTATCCCTATTAATCATTACTTCAGTCCTAGAAACCAACAAAATAGAACCGAAGTCCTAAATTATTATTCCATGCTAATGTATTCAAGGCATAAGCCTGCTTTAAACACTCTAATTTTTTCAAAGTAATAGAGCTAGATCGCGACGACAACCCAGTGAAGGGCGCCGCCGTTTTCTAGCAGGATGGCAGACACGCGCCAGCACTCACACTCGTAACCGAGGCGGGCCAGGTGCGTCAAACCAGAAATCCAACTACGAGCTTTTTAACTGCAGCAACTTTAATATACGCTATTGGAGCTGGAATTACCGCGGCTGCTGGCACCAGACTTGCCCTCCAA
+
DDDDDIIIIIIIIIIIIIIIIIIIIIIIIIIIIIIIIIIIIIIHIIIIIIIIIIIIIHIIHIHIHICHIIIIIHIIIIIIIIIIIIIIIIIIFHIIIIIIIGHHIIIIHIIIIIIHIIIHIHIIIHIIIIIIIHIIIIIIHIIIIIIIIHHHIHHHHIHHHHIIIIIIHHIIHIIIIIIIIIIIIIIIIHIIHIIIIIIIIIIIIHHIIIIIIIIIIIIIIIIIIIIIIIIIIIIIIIIIIIIIIIIIIIIHGIIIIIIIIIIHIIIIIIIIIIHIIIIIIIIIIIIIIIIIIIIIIIIIIIIIIIIIIIIIIIIIIIIIIIIIIIIIIIIIIIIIIIIIIIHIIIIIIDDDDD
@HISEQ:969:HM2KJBCX2:2:1101:15740:36825 2:N:0:ACTATGCA
TTATGTACGGCGCCCAACTATCCCTATTAATCATTACATCGATCCTAGAAACCAACAAAATAGAATCGGATGTCCTATTTCATTATTCCATGCTAATGTATTCAAGCGTGAGCCTGCTTTAAACACTCTAATTTTTTCAAGGTAACAGTCCTAATTCCCCGTGACACCAAATTAATGGCATTACGGTTCTTTAGAAGGTGAGAAATCAATAATATCAGTACATACCAACGGCATGACCGAAACATTGAACCCGAAATTCAACTACGAGCTTTTTAACTGCAACAACTTTAATATACGCTATTGGAGCTGGAATTACCGCGGCTGCTGGCACCAGACTTGCCCTCCAA
+
DDDDDIIIEHIIIIIIIIIIIIIIIIIIIIIIIIIIIIIIHIIIIIIIIIIIIIIIHIIIIIIIIHIIGIIIIGHIHHIIIIIIIIIIICGHIIIIIIIIIIIIIHIGHIHEHIIIIIIIIIIIIIIHIIIIIHIIIIIIIIHIIIIIIIIIIIIIIIIIIIIIIIHIIIHHIIIIIIIIIIIIIIIIIIIIIIIIIIIIIHIIIIIIIIIIHHHIIIIIIIIIIIIIIIIIIIIIIIIIII?HHDIIIIIIIIIIIIIIIIIHIIIIIIIIIIIIIIHIIIIIIIIIIIIIIIIIIIIIHHIIIIHGIIIIIIIIIIIIIIIIIIIIIIIIIIIIIIIIIIDDDDD
@HISEQ:969:HM2KJBCX2:2:1101:7606:37687 2:N:0:ACTATGCA
TTATGTACGGCGCCCAACTATCCCTATTAATCATTACGTCAATCCTAGAAACCAACAAAATAGGATCGAACGTCCTATTTCATTATTCCATGCTAATGTATTCAAGCGTTAGCTTGCTTTAAACACTCTAATTTTTTCAAAGTAACAGTCCAAATTCCCCAAAACACCAAATTAATGGCATTAAGATTCATCAGGAAGGAGGAATCAGTGAGACCAGTACATACCAGAGGCATGACCAACCTACTAACCCCGAAATTCAACTACGAGCTTTTTAACTGCAACAACTTTAATATACGCTATTGGAGCTGGAATTACCGCGGCTGCGGGCACCAGACTTGCCCTCCAA
+
DDDDDIIIGHIIIIIIIIHIIIIIIIIIIIIIIIIIIIIIIIIIIIIIIIHIIHIIIIHHIIHIIIIIIIIIHIIHIIIGHIHIIIIHHIIIIIIGIHIIIHHHIIHIIIIIIIIIIIHIIIICGHIIIIIIIIIIIIIIIHIIIIHHHIHHHHHGIHHGHHIHHHIHIIGIIIIIIIIIIIIIHIIIIIIIHIIIHIIIIIHIHIIIIIIIIHIIIIIIIIHHIIIIIIIGIIIHIIIIIIIHHHIIIGIIIIIIIIIHIIIIIIIIIIIHHIIIIIIIIIIIHHFIHIIIIIIIIIIIIIIIIIIIIIIIHIIHIIIIIIIIIIIIIIIHIIIIIIIIHDDDDD
@HISEQ:969:HM2KJBCX2:2:1101:7394:37874 2:N:0:ACTATGCA
TTATGTACGGCGCCCAACTATCCCTATTAATCATTACGTCAATCCTAGAAACCAACAAAATAGGATCAACGTCCTATTTCATTATTCCATGCTAATGTATTCAAGCGCGAGCCTGCTTTAAACACTCTAATTTTTTCAAAGTAACAGTCCTGATTCCCCACCACACCAAATTAATGACATGATGGTTCGTCAGAAGGTAGAAATCAGTAACACCAGTACGTACCGAAGGCACGACCAGCGTACTAATCCCGAAATTCAACTACGAGCTTTTTAACTGCAACAACTTTAATATACGCTATTGGAGCTGGAATTACCGCGGCTGCTGGCACCAGACTTGCCCTCCAA
+
BBDD@HHIHIHHIGHHGIHIIIIHIIIIIIHIIHIIIIIIIIIIHHIIIIIIHHGHGHHHIHFGGHGGFHCHHEHHEHHCGEHIHIIGEHIHIIFHIIHHIHHIIIHHEHHHIIIHGIIIIHIHIIIIIIIIIIHIIIIIIIIIIIIIIIIIHHHIIHHHIIHIIIHIIIIHIHIIHIIIIIIIIHIIIIGIIIIHIIIIIIIIHIIIIHHIIIIIIIIIIIIIIIIIIIIIIIIIIIIIIIHHIIIIIIIGIHIIIHHIHHIIIIIIIIIIIHIIIIIIIHIHIIIIIHIIIIIIIIIIIIIIIIIIIIIIIIIIIIIIIIIIIIIIHIIIIIIIIIIIDDDDD
@HISEQ:969:HM2KJBCX2:2:1101:3386:37976 2:N:0:ACTATGCA
TTATGTACGGCGCCCAACTATCCCTATTAATCATTACGTCAATCCTAGAAACCAACAAAATAGGATCAACGTCCTATCTCATTATTCCATGCTAATGTATTCAAGCGCGAGCCTGCTTTAAACACTCTAATTTTTTCAAAGTAACAGTCCTGATTCCCCGCCACACCAAATTAATGACATGATGGTTCGTCAGAAGGTAGGAATCAGTAACACCAGTACGTACCGAAGGCACGACCAGCGTACTAATCCCGAAATTCAACTACGAGCTTTTTAACTGCAACAACTTTAATATACGCTATTGGAGCTGGAATTACCGCGGCTGCTGGCACCAGACTTGCCCTCCAA
+
DDDDDIIIIIGIHIIIIIIIIIIIHIIIIIIIIIIIIIIIIIIHIIIIIIIHIIIIIGIIIIIIIIIIHIIHIIIIIHIIIIIIIIIIIIIIIIHHHHHIHHHHHIIIIIGIHIIIIIIIHIIHHHHIIIIIIHIIIIIHIIIIIIHHIIIIHIIIIHIIIIIIIIIIIIIIIIIIIIIIIIIIIIIIIIIIIIIIIIIIIIIIIIIIIIIIIIIIIIIIIIIIIIGIHIIIIIIIIIIIIIIIIIIIIIIIIGHIIIHIIHIIIIIIIIIIIIIIIIIIIIIIIIIIIIIIIIIIIIIIIIIIIIIIIIIIIIIIIIIIIIIIIIIIIIIIIIIIIIIIDDDDD
@HISEQ:969:HM2KJBCX2:2:1101:12498:38023 2:N:0:ACTATGCA
TTATGTACGGCGCCCAACTATCCCTATTAATCATTACGGTGATCCTAGAAACCAACAAAATAGAACCATGCCGTCCTATTCTATTATTCCATGCTAATGTATTCGAGCAAAAATGCCTGCTTTAAACACTCTAATTTTTTCAAGGTAAAGGTCCTGGATCCGCAAGACACCCAATAAAGGACATCAAGTTTCTCCAGAAGGTGAGAAATCAACAGTGACAGTTCATACCCCTTAAGGCATGACCATCACGTTAATCCCGAAATTCAACTACGAGCTTTTTAACTGCAACAACTTTAATATACGCTATTGGAGCTGGAATTACCGCGGCTGCTGGCACCAGACTTGCCCTCCAA
+
DDDDDIIIHHIIIIIIIIIIIIIIIIIIIIIIIIIIIIIIHIIIIIIIGIHHIIIIIIIIIIIGIIIIIIIIIHHHIIIIIIIIIIIIIHIIIIIIIIIIIHHIIIIIIIIIIIIIIIIIIIIIIGIIIIIIIIIIIIIIIIIIIIIIIIIIIIIIIIIIIIHIHIIIIIIIIIIIIIIIIIIIIIIIHIIIIIIIIIIIIIIIIIIIIIIIIIIIIIIIIIIIIIIIIIIIIIIIIIIIIIIIIIIIIIHFIIIIIIIIIIIIIIIIIIIIIIIIIIIIIIIIIIIIIIIIIIIIIIIIIIHIIIIIIIIIIIIIIIIIIIIIIIIIIIIIIIIIIIIIIIIIIIIIDDDDD
@HISEQ:969:HM2KJBCX2:2:1101:11747:38633 2:N:0:ACTATGCA
TTATGTACGGCGCCCAACTATCCCTATTAATCATTACATCGATCCTAGAAACCAACAAAATAGAATCGGATGTCCTATTTCATTATTCCATGCTAATGTATTCAAGCGTGAGCCTGCTTTAAACACTCTAATTTTTTCAAGGTAACAGTCCTAATTCCCCGTGACACCAAATTAATGGCATTACGGTTCTTTAGAAGGTGAGAAATCAATAATATCAGTACATACCAACGGCATGACCGAAACATTGATCCCGAAATTCAACTACGAGCTTTTTAACTGCAACAACTTTAATATACGCTATTGGAGCTGGAATTACCGCGGCTGCTGGCACCAGACTTGCCCTCCAA
+
DDDDDIIIHHHIIIIIIIIIIIIIIIIIIIIIIIIIIIIIDHIIIIIIIIIIIIIIIHIIIIHIIIIIHIICIGHIIIIHIGIIIIIHIIHHGHHIIIIIIIHIIIIHIIIHGIIIIHIIIIIHIIIIIIIIIIHIIIIIIIIIIIIIHIIIIIIIHIIIIIIIIIIIIIIHIIIIIIIIIIIIIIIIIIIIIIIIIIIIIIIIIIIIIIIIIIIIIIIIIIIIIIIIIIIIIIIIIIIIIIIIHGIIIIIIIIIHIIIIIIIIIIIIIIIIIIIHIIIIIIIIIHHHIIIIIIIHIIIIIIIIIIIIIIIIIIIIIIIIIIIIIIIIIIIIIIIIIIIIIIDDDDD
@HISEQ:969:HM2KJBCX2:2:1101:4043:38731 2:N:0:ACTATGCA
TTATGTACGGCGCCCAACTATCCCTATTAATCATTACGTCAATCCTAGAAACCAACAAAATAGGATCAAACGTCCTATTTCATTATTCCATGCTAATGTATTCAAGCGTTAGCCTGCTTTAAACACTCTAATTTTTTCAAAGTAACAGTCCTGTTTCCCTGCAACACCAAATTAATGACATTACAGTTCTTCAAGAAGGAGGAACCAGTAAAGCCAGTACATACCAGAGGCACGACCAACTTACTAATCCCGAAATTCAACTACGAGCTTTTTAACTGCAACAACTTTAATATACGCTATTGGAGCTGGAATTACCGCGGCTGCTGGCACCAGACTTGCCCTCCAA
+
DDDDDIHHHIIIIIIIIIIIIIHHHFHIIIIIIGHHHHHFHHIIHHHFHHHIIIIH?GEHHII?GHIIEGHDHHHHHHGIIIIIHCGHEHIIIIHHIIHHHIGIIGIHIHIHHHHGHHIIHHEIIIHHHIHHHHCHEFHEIIHHIIIIIHHHHHGHHIIIIIIIIIHHIIHEIIIIIHIIHIHGEIHHIHIHHIIIIIIIIIIIIHHHGIIIIIIIIIIIIIIIIIII<IIHHHIIIIHIIIHHDHHIIIIIIIIHIHHIIIHHHEIIIIIIIIHIIIIIIIHIIHHHIHIHIIIIIIIHIIIIIIIHIIIIIIIHHIIIIIIIIIIIIIIIHEIGIIHIIDDBD@
@HISEQ:969:HM2KJBCX2:2:1101:21123:39100 2:N:0:ACTATGCA
TTATGTACGGCGCCCAACTATCCCTATTAATCATTACATCGATCCTAGAAACCAACAAAATAGAATCGGATGTCCTATTTCATTATTCCATGCTAATGTATTCAAGCGTGAGCCTGCTTTAAACACTCTAATTTTTTCAAGGTAACAGTCCTAATTCCCCGTGACACCAAATTAATGGCATTACGGTTCTTTAGAAGGTGAGAAATCAATAATATCAGTACATACCAACGGCATGACCGAAACATTGATCCCGAAATTCAACTACGAGCTTTTTAACTGCAACAACTTTAATATACGCTATTGGAGCTGGAATTACCGCGGCTGCTGGCACCAGACTTGCCCTCCAA
+
BADDDIGHIGIIIIIIIIGHEHIIIIHIIHHHIHHHIIHHIHHIIIIHIIIIFHHHHHIHGHIIIIIIHHHHHHIIIGHIFEEHHHIIIIEHHCHHEHGHHFGEHHGEEGHEEHIHIIIHIIGHIIHHIHHHHGIIHHIHHHHIIHIHHFHHHHHIIHIIHHIIIHGIGIIIIIIIIIIIIIHIHHIIHIIIIIIIIIHIIHIGIGIIIIHI;GGIIIGIIIHHHIIHIIIHG><IIIIIIIIHHFHHHIHIIHHIIIIIIIIIIIIIIIIIIHHHIIIIGIIIIIIHHIIIIIIIIIHEHHIIIIIIIIIIIHIIIIIIIIIIIIIIHIIIIIIIIIIIIIDDDCB
@HISEQ:969:HM2KJBCX2:2:1101:19267:38711 2:N:0:ACTATGCA
TTATGTACGGCGCCCAACTATCCCTATTAATCATTACGGTGGTCCTAGACCAACAAAATAGAACCAACGTCCTATTTTATTATTCCATGCTAATCTATTCAAGCAAAAGCTCGCTTTAAACACTCTAATTTTTTCAAGGTAATGGTTCTGGTTCCCCGACACACCCAATAAAGGACATATCGGCTCACCAGAAGGATAGACCCGACAACAGGACAGTACTCGCCAAAGACGGACCGCCCGGCCAGGCCTAAAATTCAACTACGAGCTTTTTAACTGCAACAACTTTAATATACGCTATTGGAGCTGGAATTACCGCGGCTGCTGGCACCAGACTTGCCCTCCAA
+
DDDBDHIIIIIIIIIIHIIIIIIIIIIIIHHIIIIIIIIIGGIIIIIHHHHHIIIIIIIIHHIIICHHHHHHIIIIIIIIIHHHIHIIIIIIICHHHHIHIHFHHIIIHHEEHIIIIIHIIIHIHHHHEIIIIIG1HHGIIIIIHIIIIIIHIIHHIHIIIIIGIIIIGHFIIHHHIIIHHIIIIIIIIIIIIIIHIHHIIIIIIIIIIIIIIIIIIIIIIIIIIIHEEGIIIIIIHIIIIHCIHEIIIIIIIIIIHHHHDIIHIIIIIIIIIIIIIIIIHHIIIIIIIIHGGHHIHFGIIIIIIIIIHIIIIIIIIHIIIIIIIIIIIIIIIIIIIIIDBBDD
@HISEQ:969:HM2KJBCX2:2:1101:1337:39645 2:N:0:ACTATGCA
TTATGTACGGCGCCCAACTATCCCTATAATCATTACGGTGATCCTAGAAACCAACAAAATAGAACCATGCCGTCCTATTTTATTATTCCATGCTAATCTATTCAAGCACAAGCCTGCTTTAAGCACTCTAATTTTTTCAAGGTAATAGCTCTGCTTCCCCAACGCACTAACTTAATAGCATGCTGGTTATTCAGAAGGTAGGAATTCATCAGGCCAGTGCGGACAGTGAAGCCCGACCAACCGACAAACTCCGAAATTCAACTACGAGCTTTTTAACTGCAACAACTTTAATATACGCTATTGGAGCTGGAATTACCGCGGCTGCTGGCACCAGACTTGCCCTCCAA
+
DDDDCIIIGIHIIIIGHIIIIIIIIHIIIIHIHIGHHIIIIIIHEHIIIIIIIHIHIHHIIIHHHIIIIIIIIHHHHHHHIHHIIIHIIIHIIIIIHGHHCDHHHHHHDFHHGIIIHHHFIHHHGIIHGHIIIHIGHIHIHHHEHHHCHFHHEHHGIIHHGHHIIIIHHHGHHHHHIIIHHIHHFIHHHGIIHEGIIIIHHIHHEEHIHHIIIIIIHHHHGFIIIHIHHHHIIIIIIIIIIIIHFCDFHHIIHIIFHHIHHHHEIHHCHIIHHHIIHHHIHHGIIIIHIIIIIHIHIIIIIIIHIIHIIHHIHIIHHIIIIHIIIHIIIIIIIIIIIHGIGIDDDDD
@HISEQ:969:HM2KJBCX2:2:1101:16750:40546 2:N:0:ACTATGTA
TTATGTACGGCGCCCCAACTATCCCTATTAATCATTACGGTGATCCTAGAAACCAACAAAATAGAACCATGCCGTCCTATTCTATTATTCCATGCTAATGTATTCGAGCAAAAATGCCTGCTTTAAACACTCTAATTTTTTCAAGGTAAAGGTCCTGGATCCGCAAGACACCCAATTAAGGACATCAAGTTTCTCCAGAAGGTGAGAAATCAACAGCGACAGTTCATACCCCTTAAGGCATGACCATCACGTCAATCCCGAAATTCAACTACGAGCTTTTTAACTGCAACAACTTTAATATACGCTATTGGAGCTGGAATTACCGCGGCTGCTGGCACCAGACTTGCCCTCCAA
+
BDDBAHIIHIIIIIIIIIIIIIIIIIIIIIIIIIIIIIIIIIHIGHIIIIIIIIIIIIIHHIIHIIIIIICHHHHHIIIIIIIIGIIHIHHIHHIIIIHIFDFHIHIIHIIIIIIHIIIIIIIIHHHHIHHHHIHIIIIIHHHHHIIIIHIIIHIIHHHHGIHIIIIIHIIIIHIIIIIIIIIHIIIHIIHHIIHIHIIIIIIIIIIIIIIIIIHIIHIHIIIIIIIIIIIIIIIIIHIIIIHIIIIHGIHGDIIHIIHIIIIIIHIHIIIIIIIIIIIIIIIIIIIIIIIIIIIIIIIHHHIIIHHIIIIIIIIIIIIIIIIIIHIIIIIIIIIIIIIIIIIIIIIIIDDDDD
@HISEQ:969:HM2KJBCX2:2:1101:11569:40791 2:N:0:ACTATGCA
TTATGTACGGCGCCCAACGATCCCTATTAATCATTACGTCCATCCTAGAAACCAACAAAATAGAATCAAACGTCCTATTTCATTATTCCATGCTAATGTATTCAAGCGCGAGCTTGCTTTAAACACTCTAATTTTTTCAAAGTAACAGTCCTGATTTCCCATGACACCAAATTAATGACATCGTGGTTCGTCAGAAGGGAGAAACCAATAATGCTAGCACGTACAAAGTACGACCGACATATTAGTCCCGAAATTCAACTACGAGCTTTTTAACTGCAACAACTTTAATATACGCTATTGGAGCTGGAATTACCGCGGCTGCTGGCACCAGACTTGCCCTCCAA
+
B<0D@G@1F/C/<CD@1D011<<1<CC<<111<<G?G@1<00<11<1<11D<<<FC@CE?C11<G1<1<D10<<<0D1<1<1<1C1<F@<11<1HCHHFIIHEIIIHDFIIIHIHIHHHHF@FEEHEFHH?HHHIEHIGIIIHIIIIIIHFEIHH:EHHHHHIIII;;I::GGHIIIHII;HHIHHHGEIHIIGHHIIIGIHH?IIIGIHIIHIGIIHIGGIIGIIIIIIFE?IIIIIIIHFHIIHHCIIIIIIIGIIIIHHHIHDIIIHGHGHGHIIIIIIIIIHIIIIHGIHHHGIIHIIIHIIIIIIIIIIHIIIIIIIIIIIIIIIIHIIIIIIIDD@D@
@HISEQ:969:HM2KJBCX2:2:1101:6124:41494 2:N:0:ACTATGCA
TTATGTACGGCGCCCAACTATCCCTATTAATCATTACGTCGATCCTAGAAACCAACAAAATAGAATCAAACGTCCTATTTCATTATTCCATGCTAATGTATTCAAGCGTAAGCCTGCTTTAAACACTCTAATTTTTTCAAAGTAACAGTCCTGATTCCCCACGACACCAAATTAATGACATCGCGGTTCTTCAGAAGGTAGGAACCGATAATGCCAGTGCGTACCGAGGCACGACCAACAATTCGATCCCGAAATTCAACTACGAGCTTTTTAACTGCAACAACTTTAATATACGCTATTGGAGCTGGAATTACCGCGGCTGCTGGCACCAGACTTGCCCTCCAA
+
DDBDDIHHIIIIHHHIIIHHHIIIIIIIIIIIIIIHIIIHHHHIIIIIIIIIIIIIIIIIIIIIIIIIEHHIIIIIIIIIIIIIIIIIIIIHIIHIIIHIIHIHHIIIIIIIHIIIIIIIIIIIHIIIIIIHIIIIIIIIHIHIHHIIIIIIIIIIIIIIIIIHIIIHGHHHIIIHHHHIIHIIIHIHHHHIIIIIIIIHHHHIIIHHIHHGHIIIHHIIIIHHHIHGHIHIHHHIHHHHHF<@HHHIIHHHHHHHIHGHEEGHEHHHHHHHHHIIHIHIIHHHHGEHEEECDHEHHHHFEHHHHHHHHIHHIIHDHHHIEHIHEHHFHD<1<H@HHHIH@DD<<
@HISEQ:969:HM2KJBCX2:2:1101:17781:40937 2:N:0:ACTATGCA
TTATGTACGGCGCCCAACTATCCCTATTAATCATTACGGTGGTCCTTGAACCAACAAAATAGAACCACAACGTCCTATTCTATTATTCCATGCTAATCTATTCAAGCAAAAGCCTGCTTTAAACACTCTAATTTTTTCAAGGTAATGGTCCTGGCTCCCCGGCACGCGCAATTAAGCACATACCGATTCACCAGAAAGATAGACCCGACGACAGAACAGTACTCGCCAGAGACGGACCGTCCGGCCAGGCCTAAAATTCAACTACGAGCTTTTTAACTGCAACAACTTTAATATACGCTATTGGAGCTGGAATTACCGCGGCTGCTGGCACCAGACTTGCCCTCCAA
+
DDDDDIIIIIIIIIIIIIIIIIIIIIIIIIIIIIIIIIIIIIIIIIIIHIIIIIIIHIIHFHIIIIIIIIIHIIIIIIIIIIIIIIHHIIIIIIIIIIIIIEHIIHIIIIHHHHIIHIHIIIIHIIIIIIHIHIIIHIIHIIIIIIIIIIIIGHHHIIIIGHIIIIIIIIIIIIIIIIHHIIIIHIIIIIHHIIHIIIIIHIIIIIIIIIIIIIIIIIIHIIIIIIIIIIIIIIIIIIHIIIIIIHIIIIIIIIIIIIIIIIIIIIIIIIIIIIIIIIIIIIIIIIIIIIIIIIIIIIHHFGIIIIIIIIIIIIIIIIIIIIIIIIIIIIIIIIIIIIIIIIDDDCD
@HISEQ:969:HM2KJBCX2:2:1101:2595:41631 2:N:0:ACTATGCA
TTATGTACGGCGCCCAACTATTTCTATTAATCATTGCTAACAAATCCAAAAACCAACAAAATACGATAAACGATCCCTAACTTATTATTCCATGCTAAGGTATTAATAACTAACCGCCTGATTTACACACTCTAATTTTTTCAAAGTAAAGGTCCTGGATTGCGAACCCAACCCAGCAAAGGGCAGGAACGTTCTCCAGGAAGATGGTAAGCTCGCATCGGCACTCACACACGAAACCGTGGCGGGCCAAGCGCACTATACCAGAAATCCAACTACGAGCTTTTTAACTGCAACAACTTTAATATACGCTATTGGAGCTGGAATTACCGCGGCTGCTGGCACCAGACTTGCCCTCCAA
+
0D0<DF11<///</<<F0C@111<111<C1FC1G1F11111DDE1111<1D@00<1<1111<11D1G@E?1<01<0<1<<1<1111<1D1<<1<<<1@11<1<11<<1DC1C11<///01/<1<</111<<CC11<1CGEHFBB1<1HFG@B<)<0CC87.--9B97-7...HA..8?.A;;.8.C.B;,G;.C;8/=.EEF<<<////EC<./=ECCC@EC<<<0<@CCA@FGGD<C.FC//D@@G1E<<<1<<11C?H<1EHCC<<1<CD<<<0<@@<<1ECGCCC@HCCGCD<CCF1@G1HGGC111<@F1<C<1D1?IGCHHF?/EE<CF@?HF1<1D<<?GEEEFCIHD?@@@
@HISEQ:969:HM2KJBCX2:2:1101:18313:42415 2:N:0:ACTATGCA
TTATGTACGGCGCCCAACTATCCCTATTAATCATTACGGTGATCCTAGAAACCAACAAAATAGAACCATGCCGTCCTATTCTATTATTCCATGCTAATGTATTCGAGCAAAAATGCCTGCTTTAAACACTCTAATTTTTTCAAGGTAAAGGTCCTGGATCCGCAAGACACCCAATAAAGGACATCAAGTTTCTCCAGAAGGTGAGAAATCAACAGTAACAGTTCATACCCCTTAAGGCATGACCATCACGTCAATCCCGAAATTCAACTACGAGCTTTTTAACTGCAACAACTTTAATATACGCTATTGGAGCTGGAATTACCGCGGCTGCTGGCACCAGACTTGCCCTCCAA
+
DDDABHIIIIIDHIHIIIIIIIFHIHIIIIIIIIIIIGGHIIIHHHHHHHIIIIIHIIIIIHHIIIIIIHGIGHDHIHIHIIIIIHHIHFHIHHHHEHHHHHHIHHIIIIIIHIIHHHIHIIGHFHHIHIIHIIHIHIGHIIHFIHIHGIIIHIIIHHIIIIIIIIHHIHIIIIIIIHIIIIHHIIIIIIIIIIHIIIHIIIHIIIIHHIIIIIIIIIIIIIIIIIIIIIIIIIIIIIIIIIIIIIIHIHGDIIHIIIIIIIHIIIIIIIIIIIIIIIIIIIIIIIIIIIIIHIIIHIIIIIIIIIIIIIIIIIIIIIIIIIIIIIIIIIIIIIIIIIIIIIIIIIIIDDDDD
@HISEQ:969:HM2KJBCX2:2:1101:6460:42199 2:N:0:ACTATGCA
TTATGTACGGCGCCCAACTATCCCTATTAATCATTACGTCAATCCTAGAAACCAACAAAATAGGATCGAACGTCCTATTTCATTATTCCATGCTAATGTATTCAAGCGTTAGCTTGCTTTAAACACTCTAATTTTTTCAAAGTAACAGTCCAAATTCCCCGCAACACCAAATTAATGGCATTACGGCTCATCAGGAAGGAGGAATCAGTGAGACCAGTACATACCAGAGGCATGACCAACCTACTAACCCCGAAATTCAACTACGAGCTTTTTAACTGCAACAACTTTAATATACGCTATTGGAGCTGGAATTACCGCGGCTGCTGGCACCAGACTTGCCCTCCAA
+
DDCDDIIIIIIIIIIIIIIIIHIIIIIIIIIIIIIIIIIIIIIIIIIIIIIIIIIIHIIIIIHIHIIII<GHHIIIIIIIIIIIIIHIIHHIHIIIIIIIIIIIIIIIIIIIIIIIIIHIIIHIHIIIHHIIIIHHGIIIIIIIIIIIHIIIIIIIIIIIIHIIIIIIHIIIIIIIIIIIIIIIIIIIIIHIIIIHIIIHIIIIIIIHIIIIIIIIIIIIIIIIIIIIIIIII<IIIIIIHHGHGHDIIIIIIIIIHIIHIIHIIIIIIIIIIIIIIIIIIIIIIIIIIIIIIIIIIIIIIIIIIIIIIIIIIIIIIIIIIIIIIIIIIIIIIIIIIIIIIDDDDD
@HISEQ:969:HM2KJBCX2:2:1101:4499:42688 2:N:0:ACTATGCA
TTATGTACGGCGCCCAACTATCCCTATTAATCATTACGTCGATCCTAGAAACCAACAAAATAGAATCAAACGTCCTATTTCATTATTCCATGCTAATGTATTCAAGCGTGAGCCTGCTTTAAACACTCTAATTTTTTCAAAGTAACAGTCCTGATTCCTCACAACACCAAATAAATGACATCATGGTTCGTCAGAAGGGAGAAACCGACGATGCCAGTACGTACCGAGGCACGACCAACATGATGGTCCCGAAATTCAACTACGAGCTTTTTAACTGCAGCAACTTTAATATACGCTATTGGAGCTGGAATTACCGCGGCTGCTGGCACCAGACTTGCCCTCCAA
+
DDDDDIHIHDIIIIIIIIIIIIIIIIIIIIIIIIIIIGIIIIIGHIIIIIIIIIIIIIIHIIHIHHIHHIIIIIHIIIIIIIIIIIIIIGIHHGIIIHIIIHHIIIIIIIIIHIIIIIIIIIIIIIIIIIIIIIIIIIIIIIIIIIIIIIIIIIIIIIIIIIIIIIIIIIIIHIHIIIIHIIIIIIIIIIIIIIIIIIIIIIIIIIIIIIIIIIIIIIIIIIIIIIIIIIIIIIIIIIIIIHHDIIIIIIIIIIIIIIHIIHIIIIIIIIIIIIIIIIIIIIIIIIIIIIIIIHIIIIIIIIIIIIIIIIIHIIIIIIIIIIIIIIIIIIIIIIIIIIIIDDDDD
@HISEQ:969:HM2KJBCX2:2:1101:10125:42887 2:N:0:ACTATGCA
TTATGTACGGCGCCCAATTATCCCTATTAATCATTACGTCAATCCTAGAAACCAACAAAATAGGTTCGAACGTCCTATTTCATTATTCCATGCTAATGTATTCAGGCGCTAGCCTGCTTTAAACACTCTAATTTTTTCAAAGTAACAGTCCTGTTTCCCCGCAACACCAAATTAATGGCATTACGGTTCTACAAGAAGGAGGAGTCAGCGAGCCAGTGCATACCATTGGCACGACCGACATGCTAACCCCGAAATTCAACTACGAGCTTTTTAACTGCAACAACTTTAATATACGCTATTGGAGCTGGAATTACCGCGGCTGCTGGCACCAGACTTGCCCTCCAA
+
DDDDDIIIIIIHIIIIIIHIIIIIIIIIIIIIIIIIIIIIIIIHIIIIIIIIIIIIIIIIIIIIIIIIIIIIIIIIIIIIIGIIHIIHIIIIIIHIIIIIIHIIIIIIIIIIIIIIIHIIIHHIIHIIIIIIIIHIIIIIIIIHIIIIHIIIIIIIIIIIIIIIIIIIIHHIHIIIIIIIIIIIIIIIIIIIIIIIIIIIIIIIIIIIIIIIIIIIIIIIIIIIIIIIIIIIIIIIIIIIIIIIIIIIIIIIIIIIIIIIIIIIIIIIIIIIIIIIIIIIIIIIIIIIIIIIIIHIIIIIIIIIIIIIIIIIIIIIIIIIIIIIIIIIIIIIIIIIIIIIDDDDD
@HISEQ:969:HM2KJBCX2:2:1101:12896:42224 2:N:0:ACTATGCA
TTATGTACGGCGCCCAACTATCCCTATTAATCATTACGTCGATCCTAGAAACCAACAAAATAGAATCAAACGTCCTATTTCATTATTCCATGCTAATGTATTCAAGCGTAAGCCTGCTTTAAACACTCTAATTTTTTCAAAGTAACAGTCCTGATTCCCCACGACACCAAATTAATGACATCGCGGTTCTTCAGAAGGTAGGAACCGATAATGCCAGTGCGTACCGAGGCACGACCAACAATTCGATCCCGAAATTCAACTACGAGCTTTTTAACTGCAACAACTTTAATATACGCTATTGGAGCTGGAATTACCGCGGCTGCTGGCACCAGACTTGCCCTCCAA
+
DDDDDIIIGIIIIIIIIIIIIIIIIIIIIIIHIIIIIGIIHHIIIIIIIIIIIIIIIIIIIIIHIIHIIIIHIIIIIIIIIIIIHIIHGHHIHIGHHHIIIIIIIIIIIIIHHIHHIIIIIIHIIIIIIIHIIIGHIIIIIIHIIIIHIIIIIHIIIHIHIIIIHIIIIIHHHHIIHIIIIIHHHIHIIIIIIFIIIHIFIHHIIHIIIIIIIHIIIIIHHGHGIIIIIIHDIIHIIIIHHGFDIHHIIIHHHIHHIIIIIIIIIIIIIIIIIHIIIIIIIIIHHHHHIIHIIIIIIIIIIIIIIIHHIIIIIIIIIIIIIIIIIIIIIIIIIHIIIIIIDDDDD
@HISEQ:969:HM2KJBCX2:2:1101:6210:43075 2:N:0:ACTATGCA
TTATGTACGGCGCCCAACTATCCCTATTAATCATTACATCGATCCTAGAAACCAACAAAATAGAATTGGATGTCCTATTTTATTATTCTATGCTAATGTATTCAAGCGTGAGCCTGCTTTAAACACTCTAATTTTTACAAAGTAACAGTCCTAATTCCCTGTGACACCAAATTAATGGCATTACGGTTCTTTAAAAGATGAGAAATTAATAATATCAGTACATACCAACGGCATGACCAAAACATTGATTTCGAAATTCAACTACGAGCTTTTTAACTGCAACAACTTTAATATACGCTATTGGAGCTAGAATTACTGTGGCTGCTAGCACCAGACTTGCCCTCCAA
+
DDDDCIIHHIHIIIHIIIIIIFCHIIIIIIIIIIIIIIIHIHIHHHFEHIIIIIIIIIIHGEHG@HHHHIIIIHHHIIIIIIIIIIIIIHIIHIIIHHFHHHIIIIIIIIIHIIHHIHIHHIHIIIIHIIIHGHIIIIIIIIIIIIIIIIIHIIIIHIHHHIHIIHHHHIHHHIIIIIIIIIIIIIIIHHHGIIIIIIIIIIIIIIHIIIIIIIIIIIIIIIIIIIIIIIIIIIIIIIIIIHCIIIIHHHIIHIIIIEIIIIIHIIIIIIIHIIIIIIIIIIHIIIHCIIIIIIIIIIIIIIIIIIIIIIIIIIIIGIIIIIIIIIIIIIIIIIIIIIIHIIDDDDD
@HISEQ:969:HM2KJBCX2:2:1101:19199:43122 2:N:0:ACTATGCA
TTATGTACGGCGCCCAACTATCCCTATTAATCATTACGGTGATCCTAGAAACCAACGAAATAGAATCAGTCCGTCCTATTTCATTATTCCATGCTAATGTATTCAGACGATAGTCTGCTTTAAACACTCTAATTTTTTCAAAGTAACAGTCCTGATTTCCCATCACACCAAATAAATGGCATGAAAGTTCCTCAGAAGGTAGAGATCCATCTCACCAGTGCAGACAATTAAGCCTGACCAATGGGTAGACCCCGAAGTTCAACTACGAGCTTTTTAACTGCAACAACTTTAATATACGCTATTGGAGCTGGAATTACCGCGGCTGCTGGCACCAGACTTGCCCTCCAA
+
DDDDDIIIIIIIIIIIIIIIIIIIIIIIIIIIIIGIIIIIIIIIIIIIIIIIIIHIIIIHIIIGIIIIIIIIDHHIIIIIIIIIIIIIIIIIIHIIHIIHHHHIIIIIIIIIIIIIIIIHHHIIIIHIIIHIIIIIIIIIIIIIIIIIIIIIIIIIIIIIIHIIIIIIIIIIIIIIIIIIIIIIIHIIIIIIIIIIIIIIIIIIIIIIIIIIIIIIIIIIIIIIIIIIIIIIIII;IIIIIIIHHFHIIIIIHIIIIIIIIIIIIIIIIIIIIIIIIIIIIIIIIIIIIIIIIIIIIIIIIIIIIIIIIIIIIIIIIIIIIIIIIIIIIIIIIIIIIIIIIIIDDDDD
@HISEQ:969:HM2KJBCX2:2:1101:10082:43276 2:N:0:ACTATGCA
TTATGTACGGCGCCCAACTATCCCTATTAATCATTACGGTGATCCTAGAAACCAACGAAATAGAATCAAGCCGTCCTATTTCATTATTCCATGCTAATGTATTCAGACGTTAGCCTGCTTTAAACACTCTAATTTTTTCAAAGTAACAGTCCTGATTTCCAATCACACCAAATTAATGACATGAAAGTTCCTCAGAAGGTAGAGATTTATCTCACCAGTACAGACAATTAAGCCTGACCAATGGGTAAACCCCGAAGTTCAACTACGAGCTTTTTAACTGCAACAACTTTAATATACGCTATTGGAGCTGGAATTACCGCGGCTGCTGGCACCAGACTTGCCCTCCAA
+
DDCDDIIHIIIIIIIIIIIIIIIIIIIIIIIIIIIIIIIIIIIIIIIIIHHHHIIIIIIIIIHIIIIIIIIHIHIIHEFHIIIIIIIIIIIIIIIIIIIIIIIIHHIIIIIIIIIIIIHIIHIIIIIIIIIGHIIIIIIIIIIIIIIIIIIIIIIIHIHIIHIIIIIHHIIIIIIHIIIIHIIIIIIIIHIGIIIIIIIIIIIHIIIHHHHIIIIIIIIIIIIIIIIIIHIIIIHIIIIIIIIIHFGIIIIIIIIIIIIIIIIIIIIIIIHIIIIIIIGIIIIIIIIHHIIIIIIIIIIIIIIIIIIIIIIIIIIIIHIIIIIIIIIIIIIIIHHIIIIIIIIDDDDD
@HISEQ:969:HM2KJBCX2:2:1101:13030:44031 2:N:0:ACTATGCA
TTATGTACGGCGCCCAACTATCCCTATTAATCATTACGTCGATCCTAAAAACCAACAAAATAGGGTCAAACGTCCTATTTCATTATTCCATGCTAATGTATTCAAGCGTGTGCCTGCTTTAAACACTCTAATTTTTTCAAAGTAACAGTCCTGATTCCCCATGACACCAAATTAATGACATCACAGTTCGTCAGAAGGTAGAAATCAATAATACCAGTGCATACCAGAGGCACGACCAATATATTGATCCCGAAATTCAACTACGAGCTTTTTAACTGCAACAACTTTAATATACGCTATTGGAGCTGGAATTACCGCGGCTGCTGGCACCAGACTTGCCCTCCAA
+
DDDDDIIIIIIIHIIIIIIIIIIIIHHIIIIIIIIIIIIIIIIIIII?HHIHHHIIIIIIIIIIIIIIIHIHIHHHHIIIIIIIIIIHIHIIHIIIIIIIIFIIIIIIIIIIHIIIIIIIIIIIIIIIHIIIIIIIIIIIIIIIHHIHIIIIIHHIIIHHIHHIIIIIIIHHIIIIIIHIIIIIIHIHIIIIIHIHIIIIIIIIIIIIIIIIIIIIIIIIIIIIIIIIIIIIIIIIIIIIIIIHHIIIIIIIIIIIHIIIIIIIIIIIIIIIIIIIIIIIIIIIIHHHIIIIIIIIIHIHHIIIIIIIHIIIIIIIHIIIIIIIIIIIIIIIIIIIIIIIIDDDDD
@HISEQ:969:HM2KJBCX2:2:1101:19421:44183 2:N:0:ACTATGCA
TTATGTACGGCGCCCAACTATCCCTATTAATCATTACGTCGATCCTAGAAACCAACAAAATAGAATCAAACGTCCTATTTCGTTATTCCATGCTAATGTATTCAAGCGTGAGCCTGCTTTAAACACTCTAATTTTTTCAAAGTAACAGTCCTGATTCCCCATGACACCAAATTAATGACATCATGGTTCGTCAGAAGGTAGGAATCAATAATACCAGTACGTACAATAGCACGACCAATAAATTGATCCCGAAATTCAACTACGAGCTTTTTAACTGCAACAACTTTAATATACGCTATTGGAGCTGGAATTACCGCGGCTGCTGGCACCAGACTTGCCCTCCAA
+
D@BDAHGE@CHDECDEECHH@F1<1<FHHEHIHH?CHGHI</ECGHGF?CHEHGHGHH1F<CGHIEHEC<EGHH0<<C1<1<DFCEHH?HHH?HHHFGHHIFHHHGCHHFIEHHHEIIHIH8F<<G@HBCECHICEGEHHCFHIHHHE<FHHEHECCEHEHEHHIHFHGGDDHHHHHGF@GDEHE/C@HH@HF<CC@HGE@FFCGEHHHG@HFFHFHEAAEHIHH;IIIIIHHIGEHHHIIHGDGHCHHFEG1CCFHHHIIDEHEEFIIIIHFHH@CCFEHEDCIHGHHIIHIHHHF@HHG@EHHHFHIIIIIHIHIHGIIIIHIHHIIHHHIIIHHHIIDBDDD
@HISEQ:969:HM2KJBCX2:2:1101:8337:43365 2:N:0:ACTATGCA
TTATGTACGGCGCCCAACTATCCCTATTAATCATTACGGTGGTCCTAGACCAACAAAATAGAACCAACGTCCTATTCTATTATTCCATGCTAATCTATTCAAGCAAAAGCCCGCTTTAAACACTCTAATTTTTTCAAGGTAATGGTCCTGGTTCCCCGACACACCCAATAAAGGGCATACCGGCTCACCAGAAGGATAGACCCGACAACAGACAGTACTCGCCAGAGACGGACCGCCCGGTCAGGTCTAAAATTCAACTACGAGCTTTTTAACTGCAACAACTTTAATATACGCTATTGGAGCTGGAATTACCGCGGCTGCTGGCACCAGACTTGCCCTCCAA
+
DDDDDIIIEIIHIIHIIIIIIIIIIIHHHIIGIIIIFGHHGIHHHHHHIIHHFHIIIIIICHHIECGHHIHHHHHIHHHIHGIHFHHGIIHIHICHHHIIGFE?HHHIIIIHDHIHHHHIHIEHHHIHHHIHHHEHFIHIIHHEGHIHGGHHHIHHHHHHHHHHIIHIHHIIHIIIHHEFCIIHHGIIIGIIIIIIIIIIIIIIIHHIHIIHIIIIIIIHIIIIIIIIIIIHIHHGHCEHIHIIIHIIHHIIIIHIHHIHHIIHHHHIIIIIIIIHEHIHHIHGHHIIIIHIIIIHHGIHIIIIIIHIHGIIIIIIGIHHIIIIHIIIIIIIIIIIIIDDDDD
@HISEQ:969:HM2KJBCX2:2:1101:15187:46297 2:N:0:ACTAAGCA
TTATGTACGGCGCCCAACTATCCCTATTAATCATTACGTCAATCCTAGAAACCAACAAAATAGGATCGAACGTCCTATTTCATTATTCCATGCTAATGTATTCAAGCGTTAGCTTGCTTTAAACACTCTAATTTTTTCAAAGTAACAGTCCAAATTCCCCGCAACACCAAATTAATGGCATTACGGATCATCAGGAAGGAGGAATCAGTGAGAGCAGTACATACCAGAGGCATGACCAATCTACTAACCCCGAAATTCAACTACGAGCTTTTTAACTGCAACAACTTTAATATACGCTATTGGAGCTGGAATTACCGCGGCTGCTGGCACCAGACTTGCCCTCCAA
+
DDAD?HHIIHIHHHIIIIGIGEHGIIIIIIGGHHHIIIIIIEHCGHHIIIIEHHIIIIIHIIHHIHIIIIIIIIIIIIIIHGHHEHHGHHIGIEHHIIHHHGIIIHIIIHHGHHIIIIEHIHIIHHHHEHIIHIIHHIEAHHHIHIIIHFHIHHHGIHFIHIHIIHHHHHGFHHHHHHDHIIIIIIHIHIHEHHIIIIIIIIIHEIHIIHH;FIIHIIIIIHFIIIIHHIIIIIIIIIIIHHGHGHHIHIHHIHIHIIIIIHIIIIIFHHIIIIHIIIIIIIIIIIHHGIIGIIIIIIIIIIIIIIIIIHIIIIIIHIIIIIIIIIIIIIIIIIIIIIIIHDDDDD
@HISEQ:969:HM2KJBCX2:2:1101:9017:46403 2:N:0:ACTATGCA
TTATGTACGGCGCCCAACTATCCCTATTAATCATTACGTTGTACCTAGAAACCAACAAAATAGGTTCGAACGTCCTATTTCATTATTCCATGCTAATGTATTCAAGCGTTTGCCTGCTTTAAACACTCTAATTTTTTCAAAGTAACAGTCCTGACTCCCCACGACACCAAATTAATGACATCATGGTTCATCAGAAGGGAGAAATCAACGACGCCAGTGCGTACCGAAGGCACGACCGACGTATTGATCCCGAAATTCAACTACGAGCTTTTTAACTGCAACAACTTTAATATACGCTATTGGAGCTGGAATTACCGCGGCTGCTGGCACCAGACTTGCCCTCCAA
+
DDDDCIIIIIIIIIIIIIIIIIHIIIIIIIIIIIIIIIIIIIIIHHIIIIHHIIIIIHIHHHHIIIIIIIIIHFHHIHGHHHHHHIIH?HGHHGGGIIIIIHIIHIIIIIIIIIIIIIIIHHHIIIIIIHIIIIHIIIIIIIIIIHIHFIIIIIIHIIHIIIIIIIGIIIHHIIIIIIHHIIIIIHGIIIIIIIIIIIHIIIIHGIIIIIIIIIIIIIIIIIIIIIIIIIIIIIIIHHIIIIHHHIIHIHHGIIIIHGIIIIIIIIIIIIIIIIIIIIIIIIIIIIIIIIHIIIIIIHIIIIIIIIIIIIIIIIIIIIIIIIIIIIIIIIIIIIHHIIIIIDDDDD
@HISEQ:969:HM2KJBCX2:2:1101:9734:47061 2:N:0:ACTATGCA
TTATGTACGGCGCCCAACTATCCCTATTAATCATTACGTCGATCCTAGAAACCAACAAAATAGAATCAAACGTCCTATTTCATTATTCCATGCTAATGTATTCAAGCGTAAGCCTGCTTTAAACACTCTAATTTTTTCAAAGTAACAGTCCTGATTCCCCACGACACCAAATTAATGACATCGCGGTTCTTCAGAAGGTAGGAACCGATAATGCCAGTGCGTACCGAGGCACGACCAACAATTCGATCCCGAAATTCAACTACGAGCTTTTTAACTGCAACAACTTTAATATACGCTATTGGAGCTGGAATTACCGCGGCTGCTGGCACCAGACTTGCCCTCCAA
+
00<@@<DG@?<E?CCDHICC1F1D@F@@?<CGCGHHIHGCEECCE1<@GHIHHHED@<<FHE1FG1F?1<1<110<CGEH1<DHEHGCGEG@?<@@@F@FEC1FE1HHHH0181@8<@DGH8GHFCFEF8@?G6@FCEEFA1<CGHHHCEHHHGEHIIHHHIIIIHG=FCIHIHG@,HGCHHEIIIHHCHIIIIIEFHEDB0HHIHIFIHIIHFHDBGFIHGIGIIIFIHIIGHIGHIHIIFHEHCEC<HCIIIHIIIIIHHHHGIHHIIIHIHIIIIHIIIHIIIIIHIHHGIIGIHGIIIIIIIIIHHIHHDHIIHIIIIHIIIIIIIIIIIIIIIHHDDADD
@HISEQ:969:HM2KJBCX2:2:1101:11589:47223 2:N:0:ACTATGCA
TTATGTACGGCGCCCAACTATCCCTATTAATCATTACATCGATCCTAGAAACCAACAAAATAGAATCGGATGTCCTATTTCATTATTCCATGCTAATGTATTCAAGCGTGAGCCTGCTTTAAACACTCTAATTTTTTCAAGGTAACAGTCCTAATTCCCCGTGACACCAAATTAATGGCATTACGGTTCTTTAGAAGGTGAGAAATCAATAATATCAGTACATACCAACGGCATGACCGAAACATTGATCCCGAAATTCAACTACGAGCTTTTTAACTGCAACAACTTTAATATACGCTATTGGAGCTGGAATTACCGCGGCTGCTGGCACCAGACTTGCCCTCCAA
+
DCDDAHIIHHIIHIIIIIIIIIIIIIIIIHIIIIIIIIIIIIIIIIIIIIIIHIIIIIICHIHHIIIIIIHHIIIIIIIIIIIIIIIIIIIIIIIIIIIHIHIIIIIIIIIHHIIIIIIIIIHHIHHIIIIIIIIIIHIIHIIHIIIIHIIIIHHHIIIIIIIIHIIIIIIIIIIIHIIIIIIIIIIHIHIIIIIIIIIIIIIIIIIIIIIIIIIIIIIHIIIIHIIIIIHHIIIIIHIIIIIIHGIIIGIIIIIIIIIIIIHIIIIIIIIIIIIIIIIIIIIIIIIIIIIIIIIIIHIIIHIIIIIIIIIIIIIIIIIIIIIIIIIIIIIIIIIIIIIIIIDDDDD
@HISEQ:969:HM2KJBCX2:2:1101:18918:47745 2:N:0:ACTATGCA
TTATGTACGGCGCCCAACTATCCCTATTAATCATTACCGCAAGCTCTAACCAACGAAACGGGCTTGCGGTCCTGTTCCATTATACTATGCTGGAATATTCACGGCAAAATGCCTGCTTTAAACACCCTAATTTCTTCAAAGTAAACGGCCTGGTACCAACCGCCCACTCATTTAAGAGCAGGCGGCGGCCTCCAGGCGTAGGCAGCTGTCTGGCCAGTACATACCCGTTTCCACGAAGCAGACCATGCCAGACGAGCGCCGGTTTCAACTACGAGCTTTTTAACTGCAACAACTTTAATATACGCTATTGGAGCTGGAATTACCGCGGCTGCTGGCACCAGACTTGCCCTCCAA
+
DDDDDIIIIIIHIIIIIIIIIIIIIIIHIIIIIIIIIIIIIHHIIIIIIIHIIIIIIIIIIIIIIIIIIIIIIIIIIIIIIIIIIIIIIIIIIIIIIIIHIGHIIIIIIIIIIIIIIIGIIIIIHIIIHIIIIIIIIIIIIHIIHHGIIIIIIIIIIIIIIHHIIIIIIIGIIIIIIIIIIIIIIHIIHIHIHIIIIIIIIIIIIIIHIIGIIGIIHHIIIIIIIIIHHHIIIIIIIIIIIIIIIIIIHIIIHIIIIIIIIIIIIIIIIIIIIIIIIIIIIIIIIIIIIIIIIIIIIIIHIIIIIHIIIIIIIIIIIIIIIIIIHIIIIIHIHIIIIIIIIHHIIIIIIDDDDD
@HISEQ:969:HM2KJBCX2:2:1101:16654:47730 2:N:0:ACTATGCA
TTATGTACGGCGCCCAACTATCCCTATTAATCATTACGTCGATCCTAGAAACCAACAAAATAGAATCAAACGTCCTATTTCGTTATTCCATGCTAATGTATTCAAGCGTGAGCCTGCTTTAAACACTCTAATTTTTTCAAAGTAACAGTCCTGATTCCCCATGACACCAAATTAATGACATCATGGTTCGTCAGAAGGTAGGAATCAATAATACCAGTACGTACAATAGCACGACCAATAAATTGATCCCGAAATTCAACTACGAGCTTTTTAACTGCAACAACTTTAATATACGCTATTGGAGCTGGAATTACCGCGGCTGCTGGCACCAGACTTGCCCTCCAA
+
DDDDDIIICH<DDHIIIIIIHHHHHHHHHHII?HHHEHHIIIIIGGIIIIEFHIIIIIIIEH@GHHIIIIIGF@GHIEHHIHHHHHIHIEFFHHHHHHHIHHGHIHHIHGHDGHIHIHHHFHHIIEIHHHGH@FHHHIHHIHIIHHHHHEGHHHIIHFHHHHHHCHHHHHIIIIHHIIIHIIHHHHHHHGHHHHHIIIIIIIHIIHHHHHHHHIIFHIIIHIHHHIIIIIHHHHH<HIHHHHGHHHHDHHCGGHIHEIIIIHIIIIIIIIIIHHHHIIIIIIHGEIHHIIHIHIIIIHIIHGIIIIIIIIIIIIHIHIIIIIIIIIIIIIIIIHIIIIIIDAABB
@HISEQ:969:HM2KJBCX2:2:1101:19137:48432 2:N:0:ACTATGCA
TTATGTACGGCGCCCAACTATCCCTATTAATCATTACGGTGATCCTAGAAACCAACGAAATAGAACCAAGCCGTCCTATTTCATTATTCCATGCTAATATATTCAGACGTTAGCCTGCTTTAAACACTCTAATTTTTTCAAAGTAATAGTCCTGATTTCCAATCACACCAAATAAATGGCATGAAAGTTCCTCAGAAGGTAGAGATTTATCTCACCAGTACAGACAATTAAGCCTGACCAATGGGTAAACCCCGAAGTTCAACTACGAGCTTTTTAACTGCAACAACTTTAATATACGCTATTGGAGCTGGAATTACCGCGGCTGCTGGCACCAGACTTGCCCTCCAA
+
DDDBDIIIIIGHIIIIIIHIEFHHHIHIIHHIIIFIHIIIIIIEHHIGHHIIGHIIHHIHIIIIHHHHHEEHII<EHHIHIHIHHHIHIGCGE?HHFEHHIHH@HIHHIGEGHHCFGHIIHHHHCCC6EHHHEHGIHDHHHIHGHHHHFH@@GHCHHHIEHGHHHHCEEFEIHGHGFDFGHH@FEHFH@GFCHGHHHCHIIIHHHHHIHHHGEHFCCHHC@GHHFHHHFHGECHFGCG<GHGCF@CDHHHEH?EEEEEIFIIIHHHHHFCHHEHHHHFHHGIIIIHEE1EIHIIIIHIIIIHHEIIIIHIIIIHHHDHIHHIHIGIIHGIIHGF@HHIIIHEEBDDDD
@HISEQ:969:HM2KJBCX2:2:1101:18258:48305 2:N:0:ACTATGCA
TTATGTACGGCGCCCAACTATCCCTATTAATCATTACGGTGGTTCTAGAAACCAACAAAATAGAACCACAACGTCCTATTCTATTATTCCATGCTAATCTATTCAAGCAATAGCCCGCTTTAAACACTCTAATTTTTTCAAGGTAATGGTCCTGGCTCCCCAACACACCCAACAAAGGACATGCTGGTTCACCAGAAGGAAGACCCGACAACAAGACAGTACTCGCCAAAGACGGACCGCCCGGCCAGGCCTAAAATTCAACTACGAGCTTTTTAACTGCAACAACTTTAATATACGCTATTGGAGCTGGAATTACCGCGGCTGCTGGCACCAGACTTGCCCTCCAA
+
DDDDDIIHIHIIIIIIIIIIIIIIIIIIIIIIIIIIIIIIIHIIIIIIHIIHIIIIIHHHHIIIHIIIIIII<EGHIHIGIIIIIIIIIIIIHIIIIIIIIFHIIIIIIHHIHIIIIGIIHIIFHIIHIHIIIIIIIIIIIIIIIIIIIIIIHHGHHIIIIIHHIHIHIIIIIIIIIIIIIIHIIIIHIIIHIIIIIIHIIIIIIIIIIIIIIIIIIIHIIIIIIIIIIIIIIIIIIHIIIIIIIHIIIHHIIIIIHHIIIIIIIIIIIIIIIIIIIIIIIIIIIIIIIIIIIIIIIIIIHHHIIIIIIIIIIIIIIIIIIIIIIIIIIIIIIIIIIIIIIIDDDDD
@HISEQ:969:HM2KJBCX2:2:1101:1774:48551 2:N:0:ACTATGCA
TTATGTACGGCGCCCAACTATCCCTATTAATCATTACGTCAATCCTAGAAACCAACAAAATAGGATCAAACGTCCTATTTCATTATTCCATGCTAATGTATTCAAGCGTTAGCCTGCTTTAAACACTCTAATTTTTTCAAAGTAACAGTCCTGTTTCCCTGCAACACCAAATTAATGACATTACAGTTCTTCAAGAAGGAGGAACCAGTAAAGCCAGTACATACCAGAGGCACGACCAACCTACTAATCCCGAAATTCAACTACGAGCTTTTTAACTGCAACAACTTTAATATACGCTATTGGAGCTGGAATTACCGCGGCTGCTGGCACCAGACTTGCCCTCCAA
+
DDDDDIIIIIIIIIIIIIIIIHIHIIIIIIIIIIIIIIIIIIIIGIIHIIIIIIIIIIIIIIHHIHIIIGIIHHIIIHIIIIHIIIIGIIHGHIIIIIIIIIIIIIIIHIHIIIIIIIIIIHIIIIIIIIIIIIIIIIIIHIFIIHGHFIIIIHIIIIIIIIIIIIIIIIIHIIIIIHHHIIIIIIIIIIHIIIIIIIIIIHHHHIIIIIIIIIIIIIIIIIIIIIIIIIIIIIIIIIHIIIHHGIHEHIIIIIIIIIIIIHHIIIIIIIIIIIIIIIIIIIIIIIIIIIIIHIIIIIIIIIIIIIIIIIIIIIIIIIIIIIIIIIIIIIIIIIIIIIIIIDDDDD
@HISEQ:969:HM2KJBCX2:2:1101:17724:48095 2:N:0:ACTATGCA
TTATGTACGGCGCCCAACTATCCCTATTAATCATTACGTCGATCCTAGAAACCAACAAAATAGAATCAAACGTCCTATTTCGTTATTCCATGCTAATGTATTCAAGCGTGAGCCTGCTTTAAACACTCTAATTTTTTCAAAGTAACAGTCCTGATTCCCCATGACACCAAATTAATGACATCATGGTTCGTCAGAAGGTAGGAATCAATAATACCAGTACGTACAATAGCACGACCAATAAATTGATCCCGAAATTCAACTACGAGCTTTTTAACTGCAACAACTTTAATATACGCTATTGGAGCTGGAATTACCGCGGCTGCTGGCACCAGACTTGCCCTCCAA
+
B@DB@FHHHGICHIIIIHIIECHHHIIHIIIIIIIGHCFEDCGEHIIIIIIHIHIHHH?HHH1GH?GH?HHIIIIHH@GECCGHEGHH1CHIGIGHHHHIHGCHHHHHHIGHGHHHIIIHHIHG@HHEHHHHIECGHHHHHEIIIHFHIIIIIIIHGIHGHGIHIHHHGGHEIIIIHHHHGDIIHHDECHHHIIIIIIHHIHIIHHHGHCCIHHIHHIHIHHGGHHHGIGIIHHHHHHEHECHHGHHDE1?HHHEHFCHIHIHHGHHHIIIIIIHIHHHHHIHHHHHIIIHEGHIIIIIIIIIIIIIHHHHHHGIHHIHHIIHIIIIHIIHHHIIIIIIIDDDAC
@HISEQ:969:HM2KJBCX2:2:1101:9814:49273 2:N:0:ACTATGCA
TTATGTACGGCGCCCAACTATCCCTATTAATCATTACATCGATCCTAGAAACCAACAAAATAGAATCGGATGTCCTATTTCATTATTCCATGCTAATGTATTCAAGCGTGAGCCTGCTTTAAACACTCTAATTTTTTCAAGGTAACAGTCCTAATTCCCCGTGACACCAAATTAATGGCATTACGGTTCTTTAGAAGGTGAGAAATCAATAATATCAGTACATACCAACGGCATGACCGAAACATTGATCCCGAAATTCAACTACGAGCTTTTTAACTGCAACAACTTTAATATACGCTATTGGAGCTGGAATTACCGCGGCTGCTGGCACCAGACTTGCCCTCCAA
+
DDCDDIIIIHIIIIIIIIIIIIIIIIIIIIIIIIIIIIIIIIIIIIIIIIIIIIIIEHCHIIIIIIIHIIIIIIHIIIIIIIIIIHIIIIIIIIIIHIIIIIHIIIIHHIIIIIIIIIIIIIIIIIIIIIIIIIIIIIIIIIIIIIIIIIHIIIIIIIIIIIIIIIIIIIIIIIIIIIIIIIIIIIIIIIIIIIIIIIIHIIIIIIIIIIIIIIHIIIIIIIIIGIIIIIIIIIIIIIIIIIIIHHIIIHIHIIIIIHIIIIIIIIIIIIIIIIIIIIIIIIIIIIIIIIIIIIIIIIIIHIIIIIIIIIIIIIIIIIIIIIIIIIIIIIIIIIIIIIIIIIDDDDD
@HISEQ:969:HM2KJBCX2:2:1101:6484:49365 2:N:0:ACTATGCA
TTATGTACGGCGCCCAACTATCCCTATTAATCATTACATCGATCCTAGAAACCAACAAAATAGAATCGGATGTCCTATTTCATTATTCCATGCTAATGTATTCAAGCGTGAGCCTGCTTTAAACACTCTAATTTTTTCAAGGTAACAGTCCTAATTCCCCGTGACACCAAATTAATGGCATTACGGTTCTTTAGAAGGTGAGAAATCAATAATATCAGTACATACCAACGGCATGACCGATACATTGATCCCGAAATTCAACTACGAGCTTTTTAACTGCAACAACTTTAATATACGCTATTGGAGCTGGAATTACCGCGGCTGCTGGCACCAGACTTGCCCTCCAA
+
DDDDDIIHIIIIIIIIIIIIIIIIIIIIIIIIIIIIIIIIIIIIIIIIIIIIHIIIIIIIIIIIIIIIIIIIIHIIIIIIIIIIIIIIIIIIHIHHHHIIHHIIHHHIIIIIIIIIIIIIIIHIIIIIIIIIIIIHIIHIIHIIIIIIHIIIIIIIIIIIIIIIIIHIIIIHHHHIIIIIHIIIIIIIIIIIIIIIIIIIIIIIIIIIIIIIIIIIIIIIIIIIIIIIIIIIIIIIHIIIIIIIHGIIIIIIIIIIIIIIIIIIIIIIIIIIIIIIIIIIIIIIIIIIIIIIIIIIIIIIIIIIIIIIIIIIIIIIIIIIIIHIIIIIIIIIIIIIIIIIIIDDDDD
@HISEQ:969:HM2KJBCX2:2:1101:18924:49931 2:N:0:ACTATGCA
TTATGTACGGCGCCCAACTATCCCTATTAATCATTACGTCAATCCTAGAAACCAACAAAATAGGATCGAACGTCCTATTTCATTATTCCATGCTAATGTATTCAAGCGTTAGCCTGCTTTAAACACTCTAATTTTTTCAAAGTAACAGTCCTGTTTCCCTGCAACACCAAATTAATGACATTACAGTTCTTCAGAAAGGAGGAATCAGCGAAGCCAGTGCATACCAGTGGCACGACCAACCTGCTGACCCCGAAATTCAACTACGAGCTTTTTAACTGCAACAACTTTAATATACGCTATTGGAGCTGGAATTACCGCGGCTGCTGGCACCAGACTTGCCCTCCAA
+
DDDDDIIIIHIIIIIIIIIIHIIIIIIIIIIIIIIIIIIIIIIIIIIHHIIIIIIIIIHIIIIGHIIIIIIIIIIIIIIIIGIIIIIIHIHIIHHIGHIIIHIIIIIIIIIIIIIIIIIIIIIIIIIIIIHIIIIHHIIIIIIIIHIIIHIIIIIIIIIIIIIIIIHIHHHHHIIIIHIIIIIIIHIIIIHIIIIIIIHIHHIIHIIIIIGIIIHHHHFEIHIIIHIIIIIIIIIIIIIIIIIHHIHHIIIIIIIIHIIIIIIIIIIIIIIHIIIIIIIIIIIIHIHIIHGIIIIIIIIIHIIIIIIIIIIIIIIIIIIIIHIIIIIIIIIIIIIIIIIIIDDDDD
@HISEQ:969:HM2KJBCX2:2:1101:17562:50726 2:N:0:ACTATGCA
TTATGTACGGCGCCCAACTATCCCTATTAATCATTACGTCGATCCTAGAAACCAACAAAATAGAATCAAACGTCCTATTTCATTATTCCATGCTAATGTATTCAAGCGTGAGCCTGCTTTAAACACTCTAATTTTTTCAAAGTAACAGTCCTGATTCCCCACAACACCAAATAAATGACATCATGGTTCGTCAGAAGGGAGAAACCAACAATACCAGTACGTACCGAAGCACGACCGACATGATGGTCCCGAAATTCAACTACGAGCTTTTTAACTGCAGCAACTTTAATATACGCTATTGGAGCTGGAATTACCGCGGCTGCTGGCACCAGACTTGCCCTCCAA
+
DDCDDIIIIIIIIIIIIIIIIIIIIIIIIIIIIIIIIHHIIIIIIIIIIIIIIIIIIIIIIIHEHIIIEHHIIIIIIIIIHIHIIGHGHHIIIIIIHIHIIIIIIIIIIIIHIIIIIIIHHHGIEHHIIIHHIIIIDIIIIIHHHHHCFHIIIIHHHHIIIIIIHIIIIIIHHHHHHHHHIHIIIIIIIIHIIHIIIHGIIIIIIHIIIIIIIIIIIIIIIIIIIIIIIIIIIIIIIIIIIIIHIHHIGIIIIIIHIIIIHDIIIIIIIIIIIIIHIIIIHIIIHIIIIIIIIIIIIIIHIIIIIIHIIIIIIIIIIIIIIIIIIIIIIIIIIIIIIIIIDDDDD
@HISEQ:969:HM2KJBCX2:2:1101:13042:50813 2:N:0:ACTATGCA
TTATGTACGGCGCCCAACTATCCCTATTAATCATTACGTCGATCCTAGAAACCAACGAAATAGGATCAAACGTCCTATTTCATTATTCCATGCTAATGTATTCAAGCTAATGCTTGCTTTAAACACTCTAATTTTTTCAAAGTAACAGTCCTGATTCCCCACGACACCAAATTAATGACATCATGCTTCGTCAGAAGGGAGAAACCAATTGTACCAGTTCATACCGTAGGCACGACCGATAAATTGATCCCGAAATTCAACTACGAGCTTTTTAACTGCAACAACTTTAATATACGCTATTGGAGCTGGAATTACCGCGGCTGCTGGCACCAGACTTGCCCTCCAA
+
DDDDDIIIIIIIIIIIIIIIIIIIIIIIIIIIIIIIIIIIIIIIIIIIIIIIHIIIIIIIIIIICHHIHIIGIIIIGIHIIIIIIIIIHIIIHIIIIIIIIIIIHHIIIIIIHIIIIIIIIIIHHIIIIIIHIIIIGHHIIIIIIIIIIIIIHIHIHIIIHIIIIIIHIIHHIIIIIIIIIIIIIHHHHHIIIIIIIIIIHIIIIIIIIIIIIHIIIIHIIIIIIIIIIIIIIIIIIIIIIIHHHIIIIIHHIIIIIIIHIIIIIIHIIIIIIIIIHHIIIIIIIIIIIHHIIIIIIIIHHIIIIIIHGIIHIIIIIIIIIIIIIIIIIIIIIIIIIIIIICDDDD
@HISEQ:969:HM2KJBCX2:2:1101:14973:51256 2:N:0:ACTATGCA
TTATGTACGGCGCCCAACTATCCCTATTAATCATTACGTCGATCTTAGAAACCAACAAAATAGAATCAAACGTCCTATTTCATTATTCCATGCTAATGTATTCAAGCGTAAGCCTGCTTTAAACACTCTAATTTTTTCAAAGTAACAGTCCTGATTCCCCACGACACCAAATTAATGACATCGCGGTTCTTCAGAAGGTAGGAACCAATAATACCAGTGCGTACCGAGGCACGACCGACAATTTGATCCCGAAATTCAACTACGAGCTTTTTAACTGCAACAACTTTAATATACGCTATTGGAGCTGGAATTACCGCGGCTGCTGGCACCAGACTTGCCCTCCA
+
DDDDAIIIIIIIIGIIIIIIII@EHIIHIIIHIIHHHIGHHHHIIIIHHIHIIHHIHHEHHIIIHEHIHIHGEHIHIHHHGHCFGHHHHIIFHCHIHHHHHIIHHIIHHHIIIHHHGIHHGHEHHIIIIIHHFIIIHHHGHHHHEHFIIIIIHFHGIIIIIHIIIIIIHHHHHIIIIIHDIIHIIIIIIIIIIIIIIIIIIIIIIHIIIIHIIIIIIIIIIIIHIIIIIIIIIIIII?IIIHFIIIIIIIHHHHGHIIIIIIHHHGIIIIIIIIIIIIIIIIIIHIGIIIIIIIIIHIIIIIIIIIIIIIIHIIIIIIIIIIIIIIIIIIIIIIIIIIIDDDDD
@HISEQ:969:HM2KJBCX2:2:1101:2444:51342 2:N:0:ACTATGCA
TTATGTACGGCGACCCAACTATCCCTATTAATCATTACGTCGATCCTAGAAACCAACAAAATAGGTTCGATCGTCCTATTTCGTTATTCCTTGCTAATGTATTCAAGCGCGAGCCTGCTTTAAGCACTCTAATTTTTTCAAAGTAACAGTCCTGTTTCCCCGCAACAACAAATTAATGCCATCACGGTTCTACAAGAAGGAGGGACCAGTGAGGCCAGTGCATACCAGTGGCACGACCAACCTACTGGCCCCGAAATTCAACTACGAGCTTTTTAACTGCAACAACTTTAATATACGCTATTGGAGCTGGAATTACCGCGGCTGCTGGCACCAGACTTGCCCTCCAA
+
AADBBHH?1FDCECDH@1GHH1<<FHCCFHE@?CC<1FHF@CDHHCG?F<?DECEHHC@FCHHHHHGGH1<FF@GHDCHEGHFHH?GG@11<G?H@@HHEH@GG1<1DHHB@<GIHHEHBGCGEHG@D1GGGGH?<F0HGEHHHE?FCEHIHHGGF@IHHDHFIIIIHFC@9EEFGFFHHGCHHHCHG@6EGHCIHEIIHIIHEHFHHFAGGC@HEIIHHEGFHIIIIG9HEIHIHDIHHFC1HHG?HE-HHGEHIHIHIHIIIIIGIHCHHCFIHHHCHIHHHGHHEEHHIHHHHCHHHEHHHEHIIIHIHHDIHDHIIIHIHIIHIHHIHG@HIHIHIHH@@D@@
@HISEQ:969:HM2KJBCX2:2:1101:8865:51740 2:N:0:ACTATGCA
TTATGTACGGCGCCCAACTATCCCTATTAATCATTACGGCTCTCCTAGAAACCAACAAAATAGGAGCGCCGTCCTATTCCATTATTCCATGCTAATGTATTCGAGCAAAGGCCTGCTTTGAACACTCTAATTTTTTCAAAGTAAAAGTCCTGCTTCCCAAAACACGCCCAGCGAAGGGCATGCCGTTCCGCAGAAGAAAAGGCCCGGCCGGACAAGTGCACGCGGTGAGGCGGACCTGCCAGCCAGGCCAAAGGTTCAACTACGAGCTTTTTAACTGCAACAACTTTAATATACGCTATTGGAGCTGGAATTACCGCGGCTGCTGGCACCAGACTTGCCCTCCAA
+
DDDCDIIIIIIIIIIHIIIIIHHIIIIIIIIIIHIIIHIIIIIIIIIIIIIIIIIIIHHHIIIIIIIHIIHIIIIIIIIIIIHHIIIE?HHHIHIIIIIHIIIIIHIHIIIIIHIIIHIHHIIIIIIIIHIIIHIIIHIIIIIIIHIIIIIHHIGIIIIIHIHIGIIIHIHHIHHHHHGIIIIHIIHHIIGIHIIIIIIIIIIIIIIHGIIHIIIIIIIIIIIIIIIIIIIIIIIIIIIIIIIHIIGIIIIIIIIIIIIIIIIIIIHHIIGIIIIIIIIIIIIIIHIIIIIIIIIIIIIIIIIIIIIIIIIIIIIIIIIIIIIIIIIIIIIIIHHIIIIIDDDDD
@HISEQ:969:HM2KJBCX2:2:1101:14631:51665 2:N:0:ACTATGCA
TTATGTACGGCGCCCAACTATCCCTATTAATCATTACGTCAATCCTAGAAACCAACAAAATAGGATCAAACGTCCTATTTCATTATTCCATGCTAATGTATTCAAGCGTTAGCCTGCTTTAAACACTCTAATTTTTTCAAAGTAACAGTCCTGTTTCCCTGCAACACCAAATTAATGACATTACAGTTCTTCAAGAAGGAGGAACCAGTAAAGCCAGTACATACCAGAGGCACGACCAACTTACTAATCCCGAAATTCAACTACGAGCTTTTTAACTGCAACAACTTTAATATACGCTATTGGAGCTGGAATTACCGCGGCTGCTGGCACCTGACTTGCCCTCCAA
+
DDDDDIIIIIIIIIIHIIIIIIHHIHIIIIIIIIIIIIIIIIIIHHIIIIIIIIIIIIIIIIIIIIIIIIHHECHHHHHIIIIIHIIIHHIIHIHIHIIIHHIIIIIHHIHHHIIIIIIIIHIIIIIHHIHHIIHIHIIIIIIIIIIIIIIIIIHHHHHHIHIIIIGIIIHHIIIIIIIIIIIIIIIIIIHHIIIIIHIIIIIIIHIIIIIIIIHIIIIIIIIIIIIIIIIIIIIIHIIIIIIHFIHIIIIIIIIIIIIIIIHIIIIIIIIIIIIIIIIIIIIIIIIIIIIIIIIIIIIIIIIIHIIIIIIIIIIIIIIIIIIIIIIIIIIIIIIIIIIIIDDDDD
@HISEQ:969:HM2KJBCX2:2:1101:12899:51263 2:N:0:ACTATGCA
TTATGTACGGCGGCCCAACTATCCCTATTAATCATTACGGTGATCCTAGAAACCAACGAAATAGAATCAGTCCGTCCTATTTCATTATTCCATGCTAATGTATTCAGACGATAGTCTGCTTTAAACACTCTAATTTTTTCAAAGTAACAGTCCTGATTTCCCATCACACCAAATAAATGGCATGAAAGTTCCTCAGAAGGTAGAGATCCATCTCACCAGTGCAGACAATTAAGCCTGACCAATGGGTAGACCCCGAGGTTCAACTACGAGCTTTTTAACTGCAACAACTTTAATATACGCTATTGGAGCTGGAATTACCGCGGCTGCTGGCACCAGACTTGCC
+
DCDDDIIIHIIIIIIIIIIIIIIIIHIIIIIIIIIIIHIGIIIIIIIIIIIIIHIIIIIHIHHHIIIIHIIIGHIHHIIIIIIIHIIHHHHIIGIIHHHIIGHHIHHIIIIIIIHIHIIIIIIGHHHIIIIGHHIIIIIHHHIIIIHHHIIIIIIIHHIIIIIHIIIIIIIIIIIIIIIIIIIIIIIIIHIIHIHHIIHIIIIIIIHHIIIIHIIHIIIIIIIIIIIIIIIIIIIIGIIHHHHIIIIIIIIIIIIHIIIIIIIIIIIIIIIIIIIIIIIIIIIIIIIIIHHIIIIIIIIIIIIIIIIIIIIIIIIIIIIIIIIIIIIIHG1HGFIIIIDDDDD
@HISEQ:969:HM2KJBCX2:2:1101:6353:52273 2:N:0:ACTATGCA
TTATGTACGGCGCCCAACTATCCCTATTAATCATTACGGCGGTCCTATAACCAACAAAATAGAACCGCACGTCCTATTCTATTATTCCATGCTAATGTATTCGAGCATAGGCCTGCTTTGAACACTCTAATTTTTTCAAAGTAAAAGTCCTGGTTCCCCGCACGCCCAGCGAAGGGCATGCGTACCCCCAGAGTAAAAGCCCCGGCCGGGCCAGTGCACGCGGTGAGGCGGACCAGCCGGCGCGGGGCCCAGGTTCAACTACGAGCTTTTTAACCACAACAACTTTAATATACGCTATTGGAGCTGGAATTACCGCGGCTGCTGGCACCAGACTTGCCCTCCAA
+
DDDDDIIIFIIIIIIIIIIIIIIIIIIIIIIIIIIIIHHGIIIGHIIIIIIIIIIIHIIIHHHIIIIIIIIHIIHIIIIIIIIHIIIHIH?HHHIIHEHIIIIIIIIIIIIIIIHIHIIIHHHHHIHIIIIIIIIIIIIIIIIHIIIHHIIHHIIIIIIIIIIIIHIIIIIHIIIIIIIIIIHIIHIIIIIIIHEHHHIIIIIIIIHIIIIIIIIIIIIIIIIIIIIIIIIIIIIIIIIIIIHIIHIIIHIIIIIIIIIIIIIIIIIIIIIIIIIIIIIIHIIIIIIIIIIHIIIIIIIIIIIIIIIIIIIIIIIIIIIIIIIIIIIIIIIIIIIIIIIDDDDD
@HISEQ:969:HM2KJBCX2:2:1101:13198:52437 2:N:0:ACTATGCA
TTATGTACGGCGCCCAACTATCCCTATTAATCATTACGTCAATCCTAGAAACCAACAAAATAGGATCGAACGTCCTATTTCATTATTCCATGCTAATGTATTCAAGCGTTAGCCTGCTTTAAACACTCTAATTTTTTCAAAGTAACAGTCCTGTTTCCCTGCAACACCAAATTAATGACATTACAGTTCTTCAAGAAGGAGGAATCAGTAAAGCCAGTACACACCATTGGCACGACCAACCTACTGACCCCGAAATTCAACTACGAGCTTTTTAACTGCAACAACTTTAATATACGCTATTGGAGCTGGAATTACCGCGGCTGCTGGCACCAGACTTGCCCTCCAA
+
DDDDCIIIIIIIIIIIIGIIIHIIIIIIIIIGIIIIHIIIIIIHHIIIIHIHIIIIIIIIHIIIHIIIIHIIIIHHHIHHEHIIHIIHHHIIIIIIIIIIIHHIIIIIIIHHIIIIIIIIIIHIHIIIIIIHIIIIIIIIIIIIIIHIIIIHIIIIIIIHIIIIIIHIIIIIIIIIIIIIIIIIIHIIIIIIIIIIIIIIIIIIIIIIIIIIIIIIIIIIIIIIIIHIIIIIIIIIIIHIIIHHGIIIIIIIIIIIHHIIIIIIIIIIIIIIIIHIHIIIIIIIIIIIIIHIIIIIIIIIIIIIIIIIIIIIIIIIIIIIIIIIIIIIIIIIIIIIIIIIIDDDDD
@HISEQ:969:HM2KJBCX2:2:1101:7877:52792 2:N:0:ACTATGCA
TTATGTACGGCGCCCAACTATCCCTATTAATCATTACGGTGATCCTAGAAACCAACGAAATAGAATCAGTCCGTCCTATTTCATTATTCCATGCTAATGTATTCAGACGATAGTCTGCTTTAAACACTCTAATTTTTTCAAAGTAACAGTCCTGATTTCCCATCACACCAAATAAATGGCATGAAAGTTCCTCAGAAGGTAGAGATCCATCTCACCAGTGCAGACAATTAAGCCTGACCAATGGGTAGACCCCGAAGTTCAACTACGAGCTTTTTAACTGCAACAACTTTAATATACGCTATTGGAGCTGGAATTACCGCGGCTGCTGGCACCAGACTTGCCCTCCAA
+
DDDDDIIIIIIIIIIIIIIIIIIIIIIIIIIIIIIIIIIIIIIHIHIIIIIIIIHIIGIIIIIIHIIIIIHGIIIIIIIIIIIIIIIIIHIIIIIIIIIIIIIIIIIIIIIIIIIIIIIIIIIIIIIIIIIIIIIIIIIHHIIIIIIIIIIIIIIIIIIIIIIIIIIIIIIIIIIIIIIIIIIIIIIIIIIHIIIIIIIIIIIIIIIIIIIIIIIIIIIIIIIIIIIIIIIIIIIIIIIIIIIIIHGIIIIIIIIIIIIIIIIIIIIIIIIIIIIIIIIIIIIIIIIIIIIIIIIIIIIIIIIIIIIIIIIIIIIIIIIIIIIIIIIIIIIIIIIIIIIIIIIDDDDD
@HISEQ:969:HM2KJBCX2:2:1101:20416:53143 2:N:0:ACTATGCA
TTATGTACGGCGCCCAACTATCCCTATTAATCATTACATCGATCCTAGAAATCAACAAAATAGAATCGGATGTCCTATTTCATTATTCCATGCTAATGTATTCAAGCGTGAGCCTGCTTTAAACACTCTAATTTTTTCAAGGTAACAGTCCTAATTCCCCGTGACACCAAATTAATGGCATTACGGTTCTTTAGAAGGTGAGAAATCAATAATATCAGTACATACCAACGGCATGACCGAAACATTGATCCCGAAATTCAACTACGAGCTTTTTAACTGCAACAACTTTAATATACGCTATTGGAGCTGGAATTACCGCGGCTGCTGGCACCAGACTTGCCCTCCAA
+
DDDDDIIHIIIICHIFHHIIIHIIHHHHHIIHHIEHIIIHEHHHHHIIEHHIHHHHIIIFHHHEGHIHHCEDC@GHI@GHHIIIIHIE?E@@H?GHEHHHFCGEHHHDGHEHHHEHIHHHIFHIGEHCHFHIIIIIIHHI?CHIHHHFD<C@?GGHHIIHHIHFHHFDIHFD?HIIIGIHGFG<GHIIHGIIHFGC<EHHIHIIHHEFBFFHIIHHIIIH;HGIIHIHHHIGIIFHHEGHH?HHF@HC<DHIIHGHIHHIHEHIHHHFGHEIIHHGEHHIIIIHHFCEIIIIHHEHHHEHHHIIHIHEIHIHIIIIIIIHHHCHIIIHIIIIIIIGIIIIIHCCDDD
@HISEQ:969:HM2KJBCX2:2:1101:7059:53420 2:N:0:ACTATGCA
TTATGTACGGCGCCCAACTATCCCTATTAATCATTACGTCGATCCTAGAAACCAACAAAATAGAATCAAACGTCCTATTTCATTATTCCATGCTAATGTATTCAAGCGTGCGCCTGCTTTAAACACTCTAATTTTTTCAAAGTAACAGTCCTGATTCCCCACGACACCAAATTAATGACATCGCGGTTCTTCAGAAGGTAGGAACCAATAATGCCAGTGCGTACCGAGGCACGACCGACAATCTGATCCCGAAATTCAACTACGAGCTTTTTAACTGCAACAACCTTAATATACGCTATTGGAGCTGGAATTACCGCGGCTGCTGGCACCAGACTTGCCCTCCAA
+
DBDDDHIFHHGD?HDHFHGEEGHHHHHHHEHHIIIIIIHGDHHCDGHHIHIFHHIIIHCHHI?GHCGCCH<@GEEHHEEHHEDHHHG@GG?@GHIIIHFH@HHHIGEHEDHDHCEHHHEHHHEIHHHFGHGHIECGHIIHHECEHIHEHFGHHBD?HFHCHHHHHCCIHFHEHHGCFHCCGEHHGIHGFFIHHHEHHHHHIHEHGEHFHHCFHG@HIIHEE?GDHEFE>EEHDECEIIHHHCFFIDDHHCFHHFHHEEGGHIEHHHIIHHHHDCCEHGFE@EIHEEEFEHHHIHIIHFHFHIHHHIIHHIGIIIHGIHIHFEHHHEIIIHHHIEIHIHIH@@@D<
@HISEQ:969:HM2KJBCX2:2:1101:17075:53885 2:N:0:ACTATGCA
TTATGTACGGCGCCCAACTATCCCTATTAATCATTACGTCAATCCTAGAAACCAACAAAATAGGATCAAACGTCCTATTTCATTATTCCATGCTAATGTATTCAAGCGTTAGCCTGCTTTAAACACTCTAATTTTTTCAAAGTAACAGTCCTGTTTCCCTGCAACACCAAATTAATGACATTACAGTTCTTCAAGAAGGAGGAACCAGTAAAGCCAGTACATACCAGAGGCACGACCAACTTACTAATCCCGAAATTCAACTACGAGCTTTTTAACTGCAACAACTTTAATATACGCTATTGGAGCTGGAATTACCGCGGCTGCTGGCACCAGACTTGCCCTCCAA
+
BDABDIGIHHIDH<EHIIHIHIIHHIHHHIGIIHEHIHCGHIIIIIIIHIIIIIGIIHEHHIEEHHHEHIIHCGHCHH?HHIHIHHIIIIIHFHGHIIHIHHGHIIIHHHHIIHIHIHHIHHHEFEHHHIIHIIIHHGEHGIIIIIIIIGIIIHHHIHHIIIHHHHIIIIIHHIIHIHHIIIIIIIHHHIIIHIIIIIIHHHHFIIIIHHIHIIIIIIIIIIIIIIHHIIIIIIIIIHHHIIIHHHHIIIIIIIIIIIHHHIIIIIIIIIIIIIHIIIIIHIIIHIIIIIIIHHHIIIIIIIIIIIIIIIIIIIIIIIIIIIIIIIIIIIIIIHIIIIIIIDCDDD
@HISEQ:969:HM2KJBCX2:2:1101:2806:54103 2:N:0:ACTATGCA
TTATGTACGGCGACCCAACTATCCCTATTAATCATTACGTCAATCCTAGAAACCAACAAAATAGGATCGAACGTCCTATTTCATTATTCCATGCTAATGTATTCAAGCGTTAGCCTGCTTTAAACACTCTAATTTTTTCAAAGTAACAGTCCTGTTTCCCTGCAACACCAAATTAATGACATTACAGTTCTTCAGAAAGGAGGAATCAGCGAAGCCAGTGCATACCAGTGGCACGACCAACCTGCTGACCCCGAAATTCAACTACGAGCTTTTTAACTGCAACAACTTTAATATACGCTATTGGAGCTGGAACTACCGCGGCTGCTGGCACCAGACTTGCCCTCCAA
+
DDDDDIIIIIIIIIIIIIIIIIIHHIIIIIIHIIIIIIIIIIIIIHHHEHIIIHIIIIHHEHHIIHHIIHIIHIGHHIIIIHIIIIIIIIIIIFHCHIIIIIHIHHIIIIIIIIIIIIIIIIIIIIIHHHHIIIIIIIIIIIIIIIIGIHIIIIIIIIIHIIIIIIIHIIIHGHHHIIIIIIIIIIIIIIIHIIIIIIIIIIIIIIIIIIIIIIIIIIIIIIIHIIIIIIIIIIIIIIIIIIIIHHIIIIIIIIIIIIIIIIIHIIIIIIIIIIIIIIIIIIIIIIIIIIIIIHIIIIIIIIIIIIIIIIIH@IIIIIIIIIGIIIIIIIIIIIIIIIIIIIDDDDD
@HISEQ:969:HM2KJBCX2:2:1101:10776:53619 2:N:0:ACTATGCA
TTATGTACGGCGCCCAACTATCCCTATTAATCATTACATCGATCCTAGAAACCAACAAAATAGAATCGGATGTCCTATTTCATTATTCCATGCTAATGTATTCAAGCGTGAGCCTGCTTTAAACACTCTAATTTTTTCAAGGTAACAGTCCTAATTCCCCGTGACACCAAATTAATGGCATTACGGTTCTTTAGAAGGTGAGAAATCAATAATATCAGTACATACCAACGGCATGACCGAAACATTGATCCCGAAATTCAACTACGAGCTTTTTAACTGCAACAACTTTAATATACGCTATTGGAGCTGGAATTACCGCGGCTGCTGGCACCAGACTTGCCCTCCAA
+
DDDDDIIIIIIIIIIIIIIIHIIIIIIIIIIIIIIIIHHIHIIIHIHHHIHHHIIIIHHHIIIIIIIIHIIIHIIIIIHIIHIIIIIIHIIIIIIGIIHHHHHHIIIIIHIIIIIIIIIHHHHIIHIHHIIIIIIIHIHEHIIIIIIIIIIIIIIIIIIIIHHIIIIIIHHIIIHIHGHIHIIIIIHHIHIIIIIIIIIHHHGIIIIIIIIIIIIIIHIIIIIIIIHHIIIIIIIIIIIIIIIHHGIHHIHGIIIIIIIIIIIIIIIIIIHIIIIIIIIIIIIIIHIIIIIIIHIIIHGIIIIIIIHIIIIIIGIIIIIIIIIIIIIIIIIIIIIHIIIIIIDDDDD
@HISEQ:969:HM2KJBCX2:2:1101:11875:54016 2:N:0:ACTATGCA
TTATGTACGGCGCCCAACTATCCCTATTAATCATTACGTCAATCCTAGAAACCAACAAAATAGGATCGAACGTCCTATTTCATTATTCCATGCTAATGTATTCAAGCGTTAGCCTGCTTTAAACACTCTAATTTTTTCAAAGTAACAGTCCTGTTTCCCTGCAACACCAAATTAATGACATTACAGTTCTTCAAGAAGGAGGAATCAGTAAAGCCAGTACACACCATTGGCACGACCAACCTACTGACCCCGAAATTCAACTACGAGCTTTTTAACTGCAACAACTTTAATATACGCTATTGGAGCTGGAATTACCGCGGCTGCTGGCACCAGACTTGCCCTCCAA
+
DDDDDIIIIIIIIIIIIIIIIIGIIIIIIIIIIIIIIIIIHIIHIIIHIIIHIIIIHIHIIIHHHHIHHHHIIIIIHIIIIIIIIIGHIIIGIIIHIIIIIIIIIIIIIIIIIIIIIIIIIIIIIIIIIIIIIIIIIIIIIIIIIHIIIIIIIIIIIIIIIIIIIIHIIIIIIIIIIIIIIIIIIIIIIHIIIIIIIIIIIIIIIIIIIHIIIIIIIIIIIIIIIIIIIIIIIIIIIIHIIIIIIIIIIIIIIIIIIIIIIIIIIIIIHIIIIIIIIIIIIHIHIIIIIIIIIIIIIHIIIIIIIIIIIIIIIIIIIIIIIIIIIIIIIIIIIIIIIIIIIDDDDD
@HISEQ:969:HM2KJBCX2:2:1101:9093:55925 2:N:0:ACTAAGCA
TTATGTACGGCGCCCAACTATCCCTATTAATCATTACGGTGATCCTAGAAACCAACAAAATAGAATCATGCCGTCCTATTTTATTATTCCATGCTAATGTATTCAAGCAAAATGCCTGCTTTAAACACTCTAATTTTTTCAAAGTAAAGGTCCTGGTTCCCCGCGACACCCAATTAAGGGCATTGCGGTTCTCCAGAAGGTGAGAAATTGACTACACCAGTTCATACCCCTTAAGGCACGACCGATGTGTCAATCCCGAAATTCAACTACGAGCTTTTTAACTGCAACAACTTTAATATACGCTATTGGAGCTGGAATTACCGCGGCTGCTGGCACCAGACTTGCCCTCCAA
+
DDBD@FHHIIGHGDC=FE1<C<<FCGGEGHIEHHCHHH=CEHIC<FEEH1FHE1CCEECFH111CCGHHI?EECH<D@H?FHHI?HHC1<F?11<DEC@FE1IIIGHHHHEHHHGEHHHIHHHGBFHGFGCFFHBB1FHIFGHFEHHIIHIHHFGGGGE?GHHHF?EHHHHIGCHCIIIIHHDIIHHEHIHHHIHHHHFHCHIIIHH?HGIIIIHIIIHFH@HHHED@?HIIIHIIHHHHIHIIIHGCEHFIHHIIHHHHHHHEIIIHEHHIIIIHHFIIIHH@<1HHGGEHHHHHEIIHHHCHEIIHIHHGIHHHHGIHHIIIIHHIHIIHEHHIIHHHHHIIHFHA@@@@
@HISEQ:969:HM2KJBCX2:2:1101:13624:56115 2:N:0:ACTATGCA
TTATGTACGGCGCCCAACTATCCCTATTAATCATTACGTCGATCCTAGAAACCAACAAAATAGAATCAAACGTCCTATTTCATTATTCCACGCTAATGTATTCAAGCGTGCGCCTACTTTAAACACTCTAATTTTTTCAAAGTAACAGTCCTGATTCCCCACGACACCAAATTAATGACATCGTGGTTCTTCAGAAGGTAGGAACCAATAATGCCAGTGCGTACCGAAGCATGACCGACAATTTGATCCCGAAATTCAACTACGAACTTTTTAACTGCAACAACTTTAATATACGCTATTAGAGCTGGAATTACCGCAGCTGCTGGCACCAGACTTGCCCTC
+
DDADDIIIHIHHHDHHIIIHIIIIHIIIHHIIIIIIIIIGHHHHHIHIE?HHHHIIIIIIIIIIGHHIIIIIIIIIIIHIIIIIIIII1D?GFHIIIIIIIHIIIHHIDHHHIIIHHHHFHIIIIIIIHIGHIIHIIIHGHIIIIIIIIHIIIHIIIIHEFHHIIIIIIIHHIHHHHHHEHIIIHHIIIHIIIIIIIIIIIIIHHIIIIHIIIHEIHIHHIIIIIIIHIHHIIHIIIHFGCHHIIIIIHIHEHHHHIHHEHFHIIIEFIIIIIIHIIIIIHHIHIIIHIIIHEHGGIIIIIIIIIIIHHHIIIIIIIHGIIIIGGIIIIIHHHGIHIDDDDD
@HISEQ:969:HM2KJBCX2:2:1101:15391:56461 2:N:0:ACTATGCA
TTATGTACGGCGCCCAACTATCCCTATTAATCATTACGGCGACTCTAGAAACCAACAAAATAGAACCGCACGTCCTATTTTATTATTCCATGCTAATGTATTCGGGCATAGGCCTGCTTTGAACACTCTAATTTTCTCAAGGTAAAAGTCCTGGTTCCCCGACACACCCAGTAAAGGGCATGCCGGCTCACCAAGAGGTAAGACCCGGCCAGACAGTACGTACCGTGAGGCAGACCGCCCGGCCAGGCCTGAAGTTCGACTACGGGCTTTTTAACTGCAGCAACTTTAATATACGCTATTGGAGCTGGAATTACCGCGGCTGCTGGCACCAGACTTGCCCTCCAA
+
@DDBDHH@HIID/<C0D<GH?GHHHHIIIHIIHHIEHHIHHGHDHHHIHIIGHHHHIIIIGIIIHH?C?E/<CGHHIHI@@GGHEHH?@EH??GHHHHFHHHDIHHFFEHIHIIIIIHIHIIHHHHF0IIIIG@FH?HHHHHIHGGHHEIIIHHGEDHDEHIIIHIIIHIIHHIHHHHCDIHDIIHEAEGCHIIIII4IIHIHDGI<III;IIIIIIIHIHHHHIHIIH<HGIIIIIIIIIHHHIIHIIIIIIIIHHIIIIIIIIIIIIHHIIIIIIIIHHHHIIHHHHIIIHHEHEIHHCIIIIHGIIIIIIIIIIIIIIIIIIHHIIHIIIHCHIIHEABD@D
@HISEQ:969:HM2KJBCX2:2:1101:3569:57224 2:N:0:ACTATGCA
TTATGTACGGCGCCCAACTATCCCTATTAATCATTACCTCAGGTTCCGAAAACCAACAAAATAGAACCGAGGTCCTATTCCATTATTCCATGCTGGGCTATTCGGGCAAGACTTGCCTGCTTGGAGCACTCTAATTTGTTCAAAGTAAAGGTTCCGGTCACCCAAGACACTCGATCAAGAGCACCAAGGGACGGCCGGTTTGATGGCTCCGGAGCCAGCAGTGAGACCGCACGAGGCGGACCGCCGGTCCGGGACCGAGATCCAACTACGAGCTTTTTAACCGCAACAACTTTAATATACGCTATTGGAGCTGGAATTACCGCGGCTGCTGGCGCCAGACTTGCCCTCCAA
+
DDDAAHIIIIIIIIIIEHHEHEHIIIHHHIHIIIIIIHIIIIIIIIIFHIDHHHHEHIH1DGHHH?GHHHIIIIIIIIIH?HIIHIIIHIIHHHIHHDC1CDG6FEHHIIIHGEHHHHHHIIIGFHIIIHIIHFHHHHIIHIHCFGHHHHHHEHFECFHHHIHHHIEHF:<IIIIHHHHEHHGHFIIIIF9HHHHIIIIIGIIHHHDEIHIIIIHIIIIIIIIGIHIIIIIIIIIIIHHIIIHHHIIHHEIIIIGIIIIIHIIIIIIIIHIIIIIIIHIHIIIIIIIIIIIIIIIIIIIIIIIIIIIIIIHIHGIIIIIIIIIIIIIIIIIHC1IIIIIIIIIIIIDDDDD
@HISEQ:969:HM2KJBCX2:2:1101:14277:57063 2:N:0:ACTATGCA
TTATGTACGGCGCCCAACTATCCCTATTAATCATTACGTCGATCCTAGAAACCAACAAAATAGGTTCGATCGTCCTATTTCGTTATTCCATGCTAATGTATTCAAGCGCGAGCCTGCTTTAAGCACTCTAATTTTTTCAAAGTAACAGTCCTGTTTCCCCGCAACAACAAATTAATGCCATCACGGTTCTACAAGAAGGAGGGACCAGTGAGGCCAGTGCATACCAGTGGCACGACCAACCTACTGGCCCCGAAATTCAACTACGAGCTTTTTAACTGCAACAACTTTAATATACGCTATTGGAGCTGGAATTACCGCGGCTGCTGGCACCAGACTTGCCCTCCAA
+
DBDDDICHEHHHIIIGH=EHHHHCHCEEHHFFHIIIIEF@<CHG<FHHIHHHHHHHIGCHEHH@FHHIIIICC?ECG@F@EHHHHE?GEHHIG1FFIHHHG@HHIGIHIHHDEFHHEHHGGHHHIHIHHHHIIHIIIIHHIFIHIIIHHFIIHHGHIIIHIHIIIIIIIIHGIIIIIHHHEHIIIHIIHHHEHIIIIIIIHIIIHIIIIIIHHHHIIIIIIIIIHHHIIIHIIIHHHIIIHHHGHIIIHHIIIIIHIHHHIIHIIIIIIIIIIHIIIIIIIHHHHHIIHIIIIIIIIIIIIIIIIIIHIIIHIHIHHIIIIIIIIIIHIIIIHHIIIIIIIDDDDD
@HISEQ:969:HM2KJBCX2:2:1101:18906:57180 2:N:0:ACTATGCA
TTATGTACGGCGCCCAACTATCCCTATTAATCATTACGGTGATCCTAGAAACCAACAAAATAGAACCATGCCGTCCTATTCTATTATTCCATGCTAATGTATTCGAGCAAAATGCCTGCTTTAAACACTCTAATTTTTTCAAGGTAAAGGTCCTGCTTCCACATGACACCCAATTAAGGACATCATGCTTCTCCAGAAGGTGAGAAATCAACTGCGACAGTTCATACCCCTTAAGGCACGACCATCACGTCAATCCCGAAATTCAACTACGAGCTTTTTAACTGCAACAACTTTAATATACGCTATTGGAGCTGGAATTACCGCGGCTGCTGGCACCAGACTTGCCCTCCAA
+
DDDDDIIIIIIIIIIIIIIIIIIIIIIIIIIIIIIIIIIIIIIHIIIIIIIIIIIIIIIIIIEHHIIIIHHHIIIIIIIIIIIIIIIIHIHHHHIIIIGHHGHIIIIIIHIIIHHGHIIIIIIHIIIIIIHIIIIHHIIIIIIIIIIIIIIIIIIIIIIIIIIIIIHHHIIIIIIIIIIIIIIIIIIIIIIIIIIIIIIIIIIHIIIIIIIIIIIIIIIIIIIIIIIIIII=IIIIIIIIIIIIIIIIIIIIIIIIIIIIIIIIIIIIIIIIIIIIIIIIIIIIIIIIIIIIIIIIIIIIIIIIIIIIIIIIIIIIIIIIIIIIIIIIIIIIIIIIIIIIIIIIIIIDDDDD
@HISEQ:969:HM2KJBCX2:2:1101:1864:57685 2:N:0:ACTATGCA
TTATGTACGGCGCCCAACTATCCCTATTAATCATTACGTCGATCCTAGAAACCAACAAAATAGAATCAAACGTCCTATTTCATTATTCCATGCTAATGTATTCAAGCGTAAGCCTGCTTTAAACACTCTAATTTTTTCAAAGTAACAGTCCTGATTCCCCACGACACCAAATTAATGACATCGCGGTTCTTCAGAAGGTAGGAACCGATAATGCCAGTGCGTACCGAGGCACGACCAACAATTCGATCCCGAAATTCAACTACGAGCTTTTTAACTGCAACAACTTTAATATACGCTATTGGAGCTGGAATTACCGCGGCTGCTGGCACCAGACTTGCCCTCCAA
+
DDDDDIIIIIIIIIIIIIGHIIIIIIHHIIIIIIIIIIIIIIIIIIIEIIIIIIHHGFHIHHHIGFHICHCHHHGIIIIIIIEHIIHHIIIIIHGHHHIIIIHHIIGHIIHCEHHHHGHHGEHIIIIIHIGIIIHIHHIIIIHIIIIHHHIIIIIHIIIHHIIIHIIIIIHIIIIIIHIIHIIIIIIIIIIHIIIIIIIIIIIIIIIIIIII<IIIIIIIIIIIIIIIIIHIIIIIIIIIIHEDIIIIIIIIIHIIIIIIIIIIIIIIIIIIIIIIIIIIIIIHIIIIIIIIIIIIIIIIIIIIIIIIIIIIIIIIIIIIIIIIIIIIIIIIIIIIIIIIDDDDD
@HISEQ:969:HM2KJBCX2:2:1101:19327:56446 2:N:0:ACTATGCA
TTATGTACGGCGCCCAACTATCCCTATTAATCATTACGTTGATCCTAGAAACCAACAAAATAGAATCGAACGTCCTATTTCATTATTCCATGCTAATGTATTCAAGCGCGTGCCTGCTTTAAACACTCTAATTTTTTCAAAGTAACAGTCCTGATTCCCCACGACACCAAATTAATGACATCATGGCTCCTCAGAAAGGAGAAACCAATAACACCAGTACATACCAGAGGCATGACCGACGTATTGATCCCGAAATTCAACTACGAGCTTTTTAACTGCAACAACTTTAATATACGCTATTGGAGCTGGAATTACCGCGGCTGCTGGCACCAGACTTGCCCTCCAA
+
DDDDDIIIIGIIIIIIIIIIIIIIIIIIIIIIIIIIIIIIHIIIIIIIIIIIIIIHIIIIIIHGIIIIIIIIIGHIIIIIIIIIIIIEHHHIGIIIIIHIIHIIIIIIIIIIIIIIIHIIIIIIIIIIIIIIIIIIIIIIIIIIHIIIIIIIIIIIIGHHIIHIIIIIIIIHIIHIHIIIIIIIIIIHIIIIIIIIIIHIIIIIIIIIIIIIIIIIIIIIIIHIIIIIIIIIIIIIIIIIIIIHDIIHIIIIIIIIIIIIIIIIIIHIIHIIIIIIIIIIIIIIIIIIIIIIIIIIIIIIIIIIIIIIIIIIIIIIIIIIIIIIIIHIIIIIIIIIIIIIIDDDDD
@HISEQ:969:HM2KJBCX2:2:1101:13755:58284 2:N:0:ACTATGCA
TTATGTACGGCGCCCAACTATCCCTATTAATCATTACGTCAATCCTAGAAACCAACAAAATAGGATCGAACGTCCTATTTCATTATTCCATGCTAATGTATTCAAGCGTTAGCCTGCTTTAAACACTCTAATTTTTTCAAAGTAACAGTCCTGTTTCCCTGCAACACCAAATTAATGACATTACAGTTCTTCAAGAAGGAGGAACCAGTAAAGCCAGTGCATACCAGAGGCACGACCAACCTACTAATCCCGAAATTCAACTACGAGCTTTTTAACTGCAACAACTTTAATATACGCTATTGGAGCTGGAATTACCGCGGCTGCTGGCACCAGACTTGCCCTCCAA
+
DDDDDIIIIIIIIHIIIIIIIIIIIIIIIIIIIIIIIIIIIIIIIIIIIIIIIIIHIHIIIIHIIIIGIIIIIHIIIIIIGIIIIIIIGIIIGIIIIIIIIIHHIIIIHIIGIHIIIIIIIIIIIIIIIIHIIIIIIIIIIHIIIHHIIIIIIIIIIIIIIIIIIIHIIIIIIIIIIIIIIIIIIIIIIIIIIIIIIIIIIIIIIIIIIIIIIIIIIIIIIIIHIIIIIIIIHIIIIIHIIIHHGIIIIIIIIIIIIIIIIIHIIIIIIIIIIIIIIIIIIIIIIIIIIIIIIIIIIIIIIIIIIIIIIIIIIIIIIIIIIIIIIIIIIIIIIIIIIIIIIDDDDD
@HISEQ:969:HM2KJBCX2:2:1101:5806:58508 2:N:0:ACTATGCA
TTATGTACGGCGCCCAACTATCCCTATTAATCATTACGTCAATCCTAGAAACCAACAAAATAGGATCGAACGTCCTATTTCATTATTCCATGCTAATGTATTCAAGCGTTAGCCTGCTTTAAACACTCTAATTTTTTCAAAGTAACAGTCCTGTTTCCCTGCAACACCAAATTAATGACATTACAGTTCTTCAAGAAGGAGGAATCAGTAAAGCCAGTACATACCATAGGCACGACCAACCTACTGACCCCGAAATTCAACTACGAGCTTTTTAACTGCAACAACTTTAATATACGCTATTGGAGCTGGAATTACCGCGGCTGCTGGCACCAGACTTGCCCTCCAA
+
DDDDDIIIIIIIIIIIIIGIIIIIIIIIIIIIIIIIIIIIIIIHIHIIIIIIIIIIIIIHIIIIIIIIIIIIHIIIIIIIIIIIIIIIIIIIIIIIIIIIIIHIIIIIIIIIIIIIIIIIIIIIHIIIIIIIIHIIIIIIIIIIIIIIHIIIIIIIIIIIIIIIIIIIIHIHHIIIIIIIIIIIIIIIIIIIIIIIIIHIIIIIIIIIIIIHIIIIIIIIIIIIIIIIIIIIIIIIIIIIIIIHHHHIIIIIIIIIIIIIIIIIIIIIIIIIIIHIIIIIIIIIIIIIIIIIIIIIIIIIIIIIIIIIIIIIIIIIIIIIIIHIIIIIIIIIIIIIIIIIIDDDDD
@HISEQ:969:HM2KJBCX2:2:1101:14775:58361 2:N:0:ACTATGCA
TTATGTACGGCGCCCAACTATCCCTATTAATCATTACGGTGATCCTAGAAACCAACAAAATAGGATCGAACGTCCTATTTCATTATTCCATGCTAATGTATTCAAGCGTTAGCCTGCTTTAAACACTCTAATTTTTTCAAAGTAACAGTCCTGTTTCCCTGCAACACCAAATTAATGACATTACAGTTCTTCAAGAAGGAGGAATCAGTAAAGCCAGTACACACCATTGGCACGACCAACCTACTGACCCCGAAATTCAACTACGAGCTTTTTAACTGCAACAACTTTAATATACGCTATTGGAGCTGGAATTACCGCGGCTGCTGGCACCAGACTTGCCCTCCAA
+
DDDDDIHHIIHIIIIIIIIIIIHIIIIIIIHHIIIIIIIIIIIIIIIIHIIHIIIIIIIIIIHHIEHHIIIGHHIIIIIIIHIFIIIIIGIIIIIIIIIIIIIHIIIIIIIIIIIIIIGHHHIIIIIIIIIIIIIIHIHIIIHIIIIIHIIIIHHIIIIHIIIIIIIIIIIIIIIIHIIIIIIIIIIIIIIIIIIIIIIIIIIIIIIIIIIIIIIIIIIIIIIIIIIIIIIIIIIHIHIIIIIHIIIIIIIIIIIIIIIIIIIIIIIIIIIHCIIIIIIIIIIHIIIIIIIIIIIIIIIIIIIIIIIIIIIIIIIIIIIIIIIIIIIIIIIIIIIIIIIIIDDDDD
@HISEQ:969:HM2KJBCX2:2:1101:4538:59014 2:N:0:ACTATGCA
TTATGTACGGCGCCCAACTATCCCTATTAATCATTACATCGATCCTAGAAACCAACAAAATAGAATCGGATGTCCTATTTCATTATTCCATGCTAATGTATTCAAGCGTGAGCCTGCTTTAAACACTCTAATTTTTTCAAGGTAACAGTCCTAATTCCCCGTGACACCAAATTAATGGCATTACGGTTCTTTAGAAGGTGAGAAATCAATAATATCAGTACATACCAACGGCATGACCGATACATTGATCCCGAAATTCAACTACGAGCTTTTTAACTGCAACAACTTTAATATACGCTATTGGAGCTGGAATTACCGCGGCTGCTGGCACCAGACTTGCCCTCCAA
+
DDDDDIHIGIIIIIIIIIIHHHIIIIIIIIIIIIIIIIIIIIIIFHIHHIIIIIIIIIIHIIIIIIIIIHIIIIIIIIIIIIIHIIHHHHGIGIHHIIIFHIHIIHIIHHIIHHIIIIIIHIIIHIIHHIIIHIIIIHGIHIIIHHIIIIIHIIIIIIIIIIIIIIIIIHHHIIIIIIIIIIIHHIIIIIIIIIIIIIIHIIIIIIIIIIIIIIIIIIIIIIIIIIIIIIIGIIIIHIIIIIIIHDIIIIIIIIIHIIIIIIIIIIIIIIIIIIIIIIIIIIIIIIIIIIIIIIIIIIIIIIIIIIIIIIIIIIIIIIIIIIIIIIIIIIIIIIIIIIIIIIDDDDD
@HISEQ:969:HM2KJBCX2:2:1101:5115:59267 2:N:0:ACTATGCA
TTATGTACGGCGCCCAACTATCCCTATTAATCATTACGTCGATCCTAGAAACCAACAAAATAGAATCAAACGTCCTATTTCATTATTCCATGCTAATGTATTCAAGCGCGAGCTTGCTTTAAACACTCTAATTTTTTCAAAGTAACAGTCCTGATTTCCCATGACACCAAATTAATGACATCGTGGTTCGTCAGAAGGGAGAAACCAATAATGCTAGCACGTACAAAGTACGACCGACATATTAGTCCCGAAATTCAACTACGAGCTTTTTAACTGCAACAACTTTAATATACGCTATTGGAGCTGGAATTACCGCGGCTGCTGGCACCAGACTTGCCCTCCAA
+
DDDDDIIIIIIIIIIIIIHIIIIIIIIIIIIIIIIIIIIIIIIIHIIIIIIIHIIIIIIIIIIGIIIIGHIIIGIIIHHIIIIIIIIHIIIIGIIIIHIIIHIIIIHHHIIIIHHIHIIIIIIIIIIHHIIIIIIIIIIIIIIIIIIIIIIIIIIIIHIHIIIIIIIIIIIHHIIIIIHIIIIIIIIIIIGIIIIIIIIIIIIIIIIIIIIIIHIIIIIIIIIIIIIIIIIIIIIIIIIIIIIHIIIIIHIIIIIIIIIIIIIIIIIIIIIIIIHIIIIIIIIIIIIIIIIIIIHIIIIIIIIIIIIIIIIIIIIIIIIHIIIIIIIIIIIIIIIIIIIDDDDD
@HISEQ:969:HM2KJBCX2:2:1101:19830:59577 2:N:0:ACTATGCA
TTATGTACGGCGCCCAACTATCCCTATTAATCATTACATCGATCCTAGAAACCAACAAAATAGAATCGGATGTCCTATTTCATTATTCCATGCTAATGTATTCAAGCGTGAGCCTGCTTTAAACACTCTAATTTTTTCAGGGTAACAGTCCTAATTCCCCGTGACACCAAATTAATGGCATTACGGTTCTTTAGAAGGTGAGAAATCAATAATATCAGTACATACCAACGGCATGACCGAAACATTGATCCCGAAATTCAACTACGAGCTTTTTAACTGCAACAACTTTAATATACGCTATTGGAGCTGGAATTACCGCGGCTGCTGGCACCAGACTTGCCCTCCAA
+
DDDDDIIIIHIIIIIIIIIIIIIIIIIIHIIIIIIIIIIIIHHIHIIIIIGIIIIIIIIIIIIIIIIIIIHIIIIIEHIIIIIIIHHHIIIIHIHHHIIIHGIIIHIIIIHIIIIHIIIIIIIIIIIIIIIIIIIIIHHHHHHIIIIIHHIIIIIHGIIIIIIIIIIIIIIIIIIIIHHHIIIIIHHIIIIIIIIHHIGIIIIIIIIIIIIIIIIIIIIIIIIIIIIIIIIIIIIIIIIIIIIIHHIIIGIIIIIIIIIIIIIHIIIHIIIIHIIIIIIIIIIIIIIIIIIIIIIIIIIIHGIIIIIIIIIIIIIIIHIIIIIIIIIIIIIIIIIIIIIIIIDDDDD
@HISEQ:969:HM2KJBCX2:2:1101:7081:58152 2:N:0:ACTATGCA
TTATGTACGGCGCCCAACTATCCCTATTAATCATTACGGTGATCCTAGAAACCAACAAAATAGAACCATGCCGTCCTATTCTATTATTCCATGCTAATGTATTCGAGCAAAAATGCCTGCTTTAAACACTCTAATTTTTTCAAGGTAAAGGTCCTGGATCCGCAAGACACCCAATAAAGGACATCAAGTTTCTCCAGAAGGTGAGAAATCAACAGTAACAGTTCATACCCCTTAAGGCATGACCGTCACGTCAATCCCGAAATTCAACTACGAGCTTTTTAACTGCAACAACTTTAATATACGCTATTGGAGCTGGAATTACCGCGGCTGCTGGCACCAGACTTGCCCTCCAA
+
DDBDDIIHHDHIIIIIGIIIIIIHIIIIIIIIIIIIIIHHHIHFHHIFHHHHIIIIFIIIIIIIHIIGIHGECGHHHIIIIIIIIIIIIHIHIHHHIHICGFGHHHHIHIIIHIIIIIHIIHGHIGHIIIIIIIIHHHHHIIICGIHHGHHEHHGHIHHHHHHHIHIIHIHHIIHIIHEGIHHHHIHHHHHHEIHIIIIHHHIHHIIHHIIIHIIIIIHIIIHIIIIIIIIIHIIIIIIIIIHIIIIIIIHGHHHIIIHIIIIIIIIHGDIHIIIHIIIIIIIHIIIHHIIIHIHHIIIIIIIIIIIHIIIHIIHHIIIIIIIIIIGIIHIIIIIIIIIIIIIIIIIIDDDAD
@HISEQ:969:HM2KJBCX2:2:1101:18302:59914 2:N:0:ACTATGCA
TTATGTACGGCGCCCAACTATCCCTATTAATCATTACGTCAATCCTAGAAACCAACAAAATAGGATCAACGTCCTATTTCATTATTCCATGCTAATGTATTCAAGCGCGAGCCTGCTTTAAACACTCTAATTTTTTCAAAGTAACAGTCCTGATTCCCCGCCACACCAAATTAATGACATGATGGTTCGTCAGAAGGTAGGAACCAGTAAAGCCAGTACATACCAGAGGCACGACCAACCTACTAATCCCGAAATTCAACTACGAGCTTTTTAACTGCAACAACTTTAATATACGCTATTGGAGCTGGAATTACCGCGGCTGCTGGCACCAGACTTGCCCTCCAA
+
BDDDAHHIHHCHDHHIEHHFHHG@GHHGHHHE?HHIGEGHIHIIGH@@CFCHHHHIG@HEFHHHGCCFHI0D1C@GHHEGHHHHIHFGCFH1<DGH?GFG<?GEIHCD<EDHEGHIIIGFHEGH@F1?HHEHIEHHIHHHBCHHHHHGEGGCGFCHHDIHHFIFHEEHIIIIHHHHHGIIHIIIIHHFHHHHIIIIIHHG?HHIIHHIHIIHIIIIIIIIIIIIIIIHHIHHHHGHHHIIHHHGHCIGIHGIIHGGIIIHHDHGIGIIHIIHIHHHIHIHIHHIHGEIIIIIHIIIIIIIIIIHHHGFHIIIIIIIIIHHIIIHHGIIHHHHIIHIHIHIDBDD@
@HISEQ:969:HM2KJBCX2:2:1101:9217:60320 2:N:0:ACTATGCA
TTATGTACGGCGCCCAACTATCCCTATTAATCATTACGGTGATCCTAGAAACCAACAAAATAGAACCATGCGTCCTATTTCATTATTCCATGCTAATGTATTCAGGCAATAGCCTGCTTTAAGCACTCTAATTTTTTCAAGGTAACAGTCCTGCTTCCCCAACGCACCAAATTAATGGCATGCTGGTTATTCAGAAGGTAGGAATCCATCACGCCAGTACAGACCCAAAAGCCCGACCAACGGATAAATCCCGAAATTCAACTACGAGCTTTTTAACTGCAACAACTTTAATATACGCTATTGGAGCTGGAATTACCGCGGCTGCTGGCACCAGACTTGCCC
+
DDDABHHHHHIHIIIIIIIIIGFHIIHHIIHIIHIIIIGFEHIIIIIGHEHHFHIIGHHIHHHIIIIGFEHHIIHIIHHIIHIFIIIIHHHHHHHIIHIIIIIIIIIIIIIIIIIIIIIHHHIIHIIIIIHIIIIIIIIIIIIIIHHIHIIIIIHHIIIIIIHIIIHHIHIIIIGHHIHIIIIIIIIIIIHIIIIIIIIIIGIIIIIHIIHHIIHIIHIIIIIIIIIIIIIIIIIIIIHHDGIIIIIIHIIHIIIIIIIHHHGEHIIIIIIIIIIIIIIIIIIIIIIIIIIIIIIIIIIIIIIIIIIIIIIIIIIIIIIIIIIIIIIIIIIIIIIIIDDDDD
@HISEQ:969:HM2KJBCX2:2:1101:19733:60092 2:N:0:ACTATGCA
TTATGTACGGCGCCCAACTATCCCTATTAATCATTACGTCGATCCTAGAAACCAACAAAATAGAATCAAACGTCCTATTTCATTATTCCATGCTAATGTATTCAAGCGTACGCCTGCTTTAAACACTCTAATTTTTTCAAAGTAACAGTCCTGATTCCCCACGACACCAAATTAATGACATCGCGGTTCTTCAGAAGGTAGGAACCAATAATGCCAGTACGTACCGAAGCACGACCAACAATTCGATCCCGAAATTCAACTACGAGCTTTTTAACTGCAACAACTTTAATATACGCTATTGGAGCTGGAATTACCGCGGCTGCTGGCACCAGACTTGCCCTCCAA
+
DDDDDHIHHIIIIIHHIIIIIIIIIIIIIIIIIHIHIIHHIHIIHHHIHIIIIIIIIHIIIIIHIIIIHI?HHHHIIIIIIHEH@HHHFHICEHEIHIIHHH?HHHDGHIHHHIGHHHIHIHGHGIIHIHIIHGHHIHHHGIHHIHHHIIIIHIIIIIIHIIIIIIIHIIIIIIHHFIGIIIIIHIIHHIIIIIIIIIIIHEIIIIIIIIHGIGIIHIHHIIIIIHII>IIHIIHIHIIIHHCDGIIIIHFIIIIIIIIIIIIIIGIIHIHIIHIIIIIIIHFHHIIIIHIIIIHIHIIIHIIIIIIIIIIIIIIIIIIIIIIIIIIIIIIIIIIIIIIIDDDDD
@HISEQ:969:HM2KJBCX2:2:1101:14256:60479 2:N:0:ACTATGCA
TTATGTACGGCGCCCAACTATCCCTATTAATCATTACGTCGATCCTAGAAACCAACAAAATAGGGTCAAACGTCCTATTTCATTATTCCATGCTAATGTATTCAAGCGTGTGCCTGCTTTAAACACTCTAATTTTTTCAAAGTAACAGTCCTGATTCCCCATGACACCAAATTAATGACATCACAGTTCGTCAGAAGGTAGAAATCAATAATACCAGTGCATACCGGAGGCACGACCAATATATTGATCCCGAAATTCAACTACGAGCTTTTTAACTGCAACAACTTTAATATACGCTATTGGAGCTGGAATTACCGCGGCTGCTGGCACCAGACTTGCCCTCCAA
+
DDDDDIIIH<HIIHHHIIIIIIIIIIIIIIIIIIIIIIIIIIIHIIHHHIIHIIIIIIIIIIHEHHHHIHHIIHHIIIHIIIIIIIIHHHFHHIIIIIIIIHHIIIIIIIIFHIIIHIIIIIHHIGIIHIIHIIIIIIIIIIIIIIIIIIHIIIIHIIIIHIIIIIIIIIIIHIIIIIIIIIIIIIIIIIIIIIIIIIIIIIIIIIIIIIIIIIIIIIIIIIIIIIIIIIIIIIIIIIIIIIIHHIIIIIIIIIIIIIIIIIIIIIIIIIIIIIHIIIIIIIIIIIIIIIIIIIIIIIIHHIIIHIIIIIIIIIIIIIIIIIIIIIIIIIIIIIIIIIIIIDDDDD
@HISEQ:969:HM2KJBCX2:2:1101:6902:60416 2:N:0:ACTATGCA
TTATGTACGGCGCCCAACTATCCCTATTAATCATTACGTCGATCCTAGAAACCAACAAAATAGAATCAAACGTCCTATTTCGTTATTCCATGCTAATGTATTCAAGCGTGAGCCTGCTTTAAACACTCTAATTTTTTCAAAGTAACAGTCCTGATTCCCCATGACACCAAATTAATGACATCATGGTTCGTCAGAAGGTAGGAATCAATAATACCAGTACGTACAATAGCACGACCAATAAATTGATCCCGAAATTCAACTACGAGCTTTTTAACTGCAACAACTTTAATATACGCTATTGGAGCTGGAATTACCGCGGCTGCTGGCACCAGACTTGCCCTCCAA
+
DDDDDIIIIIIHIIIIIIIIIIIIIIIIIIIIIIIIIIIIIIIIIIIIIIIIIHIHIIIIIHHIIIIIIIIIIIIIHIIIIIIIIIIHIIIHHIIIIIIIIIIIIIIIIIIIIIIIIHHIIIIIHIHIIIHHIIIIIIIIIIIIIIIIIHIIIIIIIIIIIHIIIIIIIIIIIIIIIIIIIIIIIIIIIIHIIIIIIIIIIHHHIIIIIIHHHIIIIIIIIIIIIIIIIIIIIIIIIIIIIIIIIIIIIIIIIIHIIIIIIIIIIIIIIIIIIIIIIIIIIIIIIIIIIIIIIIIIIIIIIIIIIIIIIIIIIIIIIIIIIIIIHIIIIIIIIIIIIIIIDDDDD
@HISEQ:969:HM2KJBCX2:2:1101:19288:61766 2:N:0:ACTATGCA
TTATGTACGGCGCCCCAACTATCCCTATTAATCATTACGGTGATCCTAGAAACCAACAAAATAGAACCATGCCGTCCTATTCTATTATTCCATGCTAATGTATTCGAGCAAAAATGCCTGCTTTAAACACTCTAATTTTTTCAAGGTAAAGGTCCTGGATCCGCAAGACACCCAATTAAGGACATCAAGTTTCTCCAGAAGGTGAGAAATCAACAGCGACAGTTCATACCCCTTAAGGCATGACCATCACGTCAATCCCGAAATTCAACTACGAGCTTTTTAACTGCAACAACTTTAATATACGCTATTGGAGCTGGAATTACCGCGGCTGCTGGCACCAGACTTGCCCTCCAA
+
DDCDDIIIIIIIIIIIIIIIIIIHIIIIIIIIIIIIIIIIIIIIGIIIIIHIIIIIIIIIIIIHIIIIIIIIIIHIIIIIIIIIIIIIIHIIIIIIIIIGHDGHHHIIHIHIIIHIIIHIIIIIIIIIIIIIIIIIIIIIIIHIIIIIIIIHIHIIHHHHHIIIIIIIIIIIIIIIIIIHIIIIIIIIIIHIIIIIHIIIIIIIIIIIIIIIIIGIIIIIIIIIIIIIIIIIIIIHIIIIIIIIIIIIIIIHHIIIIIIIIIIIIIIIHIHIIIIIIIIIIIIIIIIIIIIIIIIIIIIIIIIIIIIIIIIIIIIIIIIIIIIIIIIIIIIIIIIIIIIIIIIIIIIIIDDDDD
@HISEQ:969:HM2KJBCX2:2:1101:16003:62769 2:N:0:ACTATGCA
TTATGTACGGCGCCCAACTATCCCTATTAATCATTACGGTGATCCTAGAAACCAACAAAATAGAACCATGCCGTCCTATTCTATTATTCCATGCTAATGTATTCGAGCAAAAATGCCTGCTTTAAACACTCTAATTTTTTCAAGGTAAAGGTCCTGGATCCGCAAGACACCCAATAAAGGACATCAAGTTTCTCCAGAAGGTGAGAAATCAACAGTAACAGTTCATACCCCTTAAGGCATGACCATCACGTCAATCCCGAAATTCAACTACGAGCTTTTTAACTGCAACAACTTTAATATACGCTATTGGAGCTGGAATTACCGCGGCTGCTGGCACCAGACTTGCCCTCCAA
+
DDDDDIHIIIIIIIIIIIIIIIIIIIIIIIIIIIIIIIIIIIIIIIIIIIIIIHIGHIEHIIHIIIGIIIIHIHIIIIIIIIIHIIHIIIGIIGIIIIIII1FHGIHIIHHHIIIIHIIIIIIIIHIIIIIIIIIIIIIIIHIIHGIIHHIIHHIHIIIIIIIIIIIHIIIIIHIIIIIHIHIIIHIIIHGHHIIIIIIIIIIIIIIHIIIIIIIIIIIIHHHIIIIIIIIIIIIIIIIIIIIIIIHHIIHGIHHIIIHIIIIIIIIIIIHIIIIIHIIIIIIIHIIIIIIIIIHIIIIIIIIIIIIIIIIIIIIIIIIIIIIIIIIIIIIIIIIIIIIIIIIIIIIIDDDDD
@HISEQ:969:HM2KJBCX2:2:1101:1251:63250 2:N:0:ACTATGCA
TTATGTACGGCGCCCAACTATCCCTATTAATCATTACGTCGATCTTAGAAACCAACAAAATAAGATCAAACGTCCTATTTCATTATTCCATGCTAATGTATTCAAGCGAATGCCTGCTTTAAACACTCTAATTTTTTCAAAGTAACAGTCCTGATTTCCCACGACACCAAATTAATGACATCGTGGTTCGTCAGAAGGGAGAAACCGACAGGGCCAGTACACACCAGAGGCGCGACCGACCCGTCGATCCCGAAATTCAACTACGAGCTTTTTAACTGCAACAACTTTAATATACGCTATTGGAGCTGGAATTACCGCGGCTGCTGGCACCAGACTTGCCCTCCAA
+
DDADDIHIH<EHGHEHIHHIHIIGIHIIIIIIIIIIIHHHIIGIGHHHIGHIIIIIFHIIIIIHHFHHIIIIEHIIIHGHIIIIIIIIIHIIIIIIIHGHGFDHEHFHHHHHGHHHCHHHFHIIIFHHHGEIIIHHIIFFIIIHIIIIHIGIHHHIHHHIIIHHEHHHHFEHIHHHIHHEFIIIIHIGHIHHEIHHIIHHHEDHHIIIIIIHIIIIIIIIIHIHHGHIIIIIHIHHHHEHIIHHHIIHGHIHIIIIIIIIEIIHIIIHHGIHHHHIIIIIHHGCHHHIHHHHHIIIHHIIHIHHIIIIHEHGHHDHHDHHFIIIIIIHEGIHIIIHHHHHEAD@DB
@HISEQ:969:HM2KJBCX2:2:1101:8054:64606 2:N:0:ACTATGCA
TTATGTACGGCGCCCAACTATCCCTATTAATCATTACGTCGATCCTAGAAACCAACAAAATAGAATCAAACGTCCTATTTCATTATTCCATGCTAATGTATTCAAGCGTGAGCCTGCTTTAAACACTCTAATTTTTTCAAAGTAACAGTCCTGATTCCCCACAACACCAAATAAATGACATCATGGTTCGTCAGAAGGGAGAAACAAACAATACCAGTACGTACCGAGGCACGACCGACATGATGGTCCCGAAATTCAACTACGAGCTTTTTAACTGCAGCAACTTTAATATACGCTATTGGAGCTGGAATTACCGCGGCTGCTGGCACCAGACTTGCCCTCCAA
+
DDDDDIIIIIIIIIIIIIIIIIIIIIIIIIIIIIIIIIIIIIIIIIIHIIIIIIIIIHHIIIHIIIIIGHFIIGHHHIHHIIIIIIIIIIHHIIIEIHHIIIIHIIHHIIIIIIIIIIHHIIIIIIIIIIIIIIIHIIIIIIIIIIIIHHHIIHIHIIIIIIIIIIIIHHIIIIIIIIIIIIIIIIIIIIIIIIIIIIIHHIHHIEIIIIIIIIIIIHIH<IIIIIIIIIIIIIIIIIIIIIHHIIIIIIIIIIIIIIIIIHIIIIIIIIIIIIIIIIIIIIIIIIIIIIHIIIIHIIIHIIIIIIIIIIIIIIIIIIIIIIIIIIIIIIIIIIIIIIIIDDDDD
@HISEQ:969:HM2KJBCX2:2:1101:9990:64234 2:N:0:ACTATGCA
TTATGTACGGCGCCCAACTATCCCTATTAATCATTACGGTGATCCTAGAAACCAACAAAATAGAACCATGCCGTCCTATCCTATTATTCCATGCTAATGTATTCGAGCAAAAATGCCTGCTTTAAACACTCTAATTTTTTCAAGGTAAAGGTCCTGGATCCGCAAGACACCCAATAAAGGACATCAAGTTTCTCCAGAAGGTGAGAAATCAACTGCAACAGTTCATACCCCTTAAGGCATGACCATCACGTCAATCCCGAAATTCAACTACGAGCTTTTTAACTGCAACAACTTTAATATACGCTATTGGAGCTGGAATTACCGCGGCTGCTGGCACCAGACTTGCCCTCCAA
+
@BDB0DGH@/FCCH/DFGHC1DH1<@1CGHFH?HHGCCD<GHFF<C11<<CGH?@0EHH@C1<G1<C1<C@<?</<<1F1<<@G11<<D11<1<CCG1F11<1HGF<<EHHHIIIHHHHIGGIIFGHHHGCBGHEFGEHFEFCFHEHIHEIHEIHCDEIIHHGHHHCHIFHFC?HHHHHIIHHCGCEHHHHHHIIIIIEGHIIHGIGHEHHIIIHHAIGHHHIIIHIGHHHEHIHEFIIIHHGGIGIHIHHFIIIIIHIIIIIIIIHIIIIIIIIGIIHFHIIIHD1IHHIIIIIIHIIIIHHHIIHIIIIIIIIIIIIIIIIIHIIIIIFIIIHIIHHHHCCHHHHIDD@D<
@HISEQ:969:HM2KJBCX2:2:1101:5895:65391 2:N:0:ACTATGCA
TTATGTACGGCGCCCAACTATCCCTATTAATCATTACGTCGATCCTAGAAACCAACAAAATAGAATCAAACGTCCTATTTCGTTATTCCATGCTAATGTATTCAAGCGTGAGCCTGCTTTAAACACTCTAATTTTTTCAAAGTAACAGTCCTGATTCCCCATGACACCAAATTAATGACATCATGGTTCGTCAGAAGGTAGGAATCAATAATACCAGTACGTACAATAGCACGACCAATAAATTGATCCCGAAATTCAACTACGAGCTTTTTAACTGCAACAACTTTAATATACGCTATTGGAGCTGGAATTACCGCGGCTGCTGGCACCAGACTTGCCCTCCAA
+
DDCDDIGIHIIIIIIIIIIIIIIIIIIIIIIIIIIIIIHIIIIIIIIIIIIIIIIIHHEHIIIHIIIIIIIIIIIIIIIIIIIIGIHHHIIIIIIIIIIIIIIIIIIIIIIIIIIIIHIIIIHIIIIIIIIIHIHIIIIIIIIIIIIIIIIIIIIIIIIIIHIIIIHIIHIHIIIIIIIIIIIIIIIIIHIIIIIIIIIIIIIIIIIIIIIIIIIIIIIIIIIIIIIIIIIIIIIIIIIIIIHHIHIIIIIIIIIIIIIIIIIIIHIIIIIIIIIIIIIIIHIIIIIIIIIIIIIIIIIIIIIIIIIIIIIIIIIIIIIIIIIIIIIIIIIIIIIIIIIIDDDDD
@HISEQ:969:HM2KJBCX2:2:1101:15866:65509 2:N:0:ACTATGCA
TTATGTACGGCGCCCAACTATCCCATTAATCATTACGTCGATCCTAGAAACCAACAAAATAGAATCAAACGTCCTATTTCATTATTCCATGCTAATGTATTCAAGCGCGAGCTTGCTTTAAACACTCTAATTTTTTCAAAGTAACAGTCCTGATTTCCCATGACACCAAATTAATGACATCGTGGTTCGTCAGAAGGGAGAAACCAATAATGCTAGTACGTACAAAGTACGACCGACATATTAGTCCCGAAATTCAACTACGAGCTTTTTAACTGCAACAACTTTAATATACGCTATTGGAGCTGGAATTACCGCGGCTGCTGGCACCAGACTTGCCCTCCAA
+
DDDDDHIIIHIIIHIIIIIIHIGIIIIIIIIIIIIIIIIIHIIIIIIIIIIHHHHIIIIIIHIIIHIHIHHHIIIIIIHIIIIIIHIHIHEHHHIHHIIIHHGHHHDHIIIIIIIIHHHIIIIIIHHIIGIIHHIIIIIIIIIIIIIIIIIIHHIHHIHHIGHHIIIHHHHHIIIIIIIIIIIIHHIIIIHIIIIIIIIIIIIIIHIIIIIIIIIHIIIIIIIIIIIIIIIIIHIIIIHIHHIIIIIIIIIIHIIIIIIIIGIHIHHIIIHGHHIIIIIIHIHHHIIIIIIIIIIIIIIIIIIIIIIIIIIIIIIIIIIIIIIIIIIIIIIHHHIIIHDDDDD
@HISEQ:969:HM2KJBCX2:2:1101:15835:65736 2:N:0:ACTATGCA
TTATGTACGGCGCCTATCCCTATTAATCATTACGGTGATCCTAGAAACCAACAAAATAGAATCATGCCGTCCTATTTTATTATTCCATGCTAATGTATTCAAGCAAAATGCCTGCTTTAAACACTCTAATTTTTTCAAAGTAAAGGTCCTGGTTCCCCGTGACACCCAATTAAGGGCATCGCGGTTCTCCAGAAGGTGAGAAATTGACTACACCAGTTCATACCCCTTAAGGCACGACCGATGTGTCAATCCCGAAATTCAACTACGAGCTTTTTAACTGCAACAACTTTAATATACGCTATTGGAGCTGGAATTACCGCGGCTGCTGGCACCAGACTTGCCC
+
@@DDDH11C</E?E@EHEHH?GHI@GHHHHHFEEEGHC1<FCH@GHIEEHHIH@@HHH@FH@G@@HFGHEHDEC<CC<<G1CHEFHEF1<1D1GHHIHHIHHIHHHHBH<FFHHGHHFHIIIHIHIEHHHFHIIIHHHCFHHHCHHEIIIIIIIIHHHFIHIHGIIIIIIIIHHIIHHHIIHGHIIIIIIIIIHHIIIHIIIIIHHHGIIHHHHHIHHHHHEHIHIIIIHIIIIIIIIIIHGIIIIIHHIIIIIHHHIHIIIIIHHHHIIIHHIIIIIIIHIHHHGIIIHIIIHGDIIIIIIIIIIIIIIIIIIIIIIIHHGHIIHGIHIIIGIIIIIDDACD
@HISEQ:969:HM2KJBCX2:2:1101:1571:65096 2:N:0:ACTATGAA
TTATGTACGGCGCCCAACTATCCCTATCAATCATGACGGTGGTCCTAGAAACCAACAAAATAGAACCACAACGTCCTGTTCTATTATTCCCTGCTAATCTATTCAAGCAAATGCCTGCTTTAAACAATCTAGTTTTTGCAAGGTAATGGTCCTGGCTCCCCGGCACCCCCAATAAAGGACATACTGGTTCACCAGAAGGTGGACCCGACACAGGACAGTACTCGCCAAAGACGGACCGCCCGGCCAGGCCTAAAATTCAACTACGAGCTTTTTAACTGCAACAACTTTAATATACGCTATTGGAGCTGGAATTACCGCGGCTGCTGGCACCAGACTTGCCCTCCAA
+
<00<<F@1</</<</<1D11<1<11C11<11<1<11<D/C10<C<F111<1111DC11<<1<FCHH1DC1D0CG1001111<11D1<1111<1D@@1@@HHFFD9F@<B6<D11@EGB1<<CBC1B%DF%D%HEHG?.H@DA<BC?B81/E;<C=H?DHEE@GHH?+.FB@8.HGIHCIHFHHHG@G.8HEDEFC=.:;/</<HFDD0EFHHC@HHF@IHHCDG/.1HD<AHEC<CIHEIFHED<D<:CEC@@HG?HHEHHHEIIHHHHH@F@IHEF?HHHHHHIIHIH?HG=IHHFCF<<HC<EHH@GEHGDIHEDDFHHHCEHFIHH?EC1FHCFHHGHDADDD
@HISEQ:969:HM2KJBCX2:2:1101:7933:66039 2:N:0:ACTATGCA
TTATGTACGGCGCCCAACTATCCCTATTAATCATTACGGTGGTCCTAGAAACCAACAAAATAGAACCACAACGTCCTATTCTATTATTCCATGCTAATCTATTCAAGCAATAGCCCGCTTTAAACACTCTAATTTTTTCAAGGTAATGGTCCTGGCTCCCCAACACACCCAATTAAGGACATGCTGGTTCACCAGAAGGAAGACCCGACAACAAGACAGTACTCGCCAAAGACGGACCGCCCGGCCAGGCCTAAAATTCAACTACGAGCTTTTTAACTGCAACAACTTTAATATACGCTATTGGAGCTGGAATTACCGCGGCTGCTGGCACCAGACTTGCCCTCCAA
+
DDDADIIIIIIHHI/EHE1DFHH11<CCHEGHCG@1<DG<GHHI?@@<GFGHCHC@HEHC?H1DGHCEEFHHDGHH<1F1<<FGEEH@G1<D1<<D@HFHFHCEGHHHHG?HCDDHHGCHH@HHHEIIIHGHDHGIHEHFHHIIIIHIHHIIIHIHHHIGHHIIIHHHIIIHHHIII;IIIIIIIIIIIIIIIIIIIIIHIIIIHII>IIIIIHIIIIIIIIIIIIIHIIIHIIIIIIIIIII>GDIIIHHIIIIIIHIIIIIIIIIIIIIIIIIIIIIIIIIIIIIIIIIIIHHIIHIIHHIIIIIIIIHIIIIIIIIIIIIIIIIIIIIIIIIIIIIIIIDDDDB
@HISEQ:969:HM2KJBCX2:2:1101:9811:66367 2:N:0:ACTATGCA
TTATGTACGGCGCCCAACTATCCCTATTAATCATTACGTCGATCCTAGAAACCAACAAAATAGAATCAAACGTCCTATTTCATTATTCCACGCTAATGTATTCAAGCGTGCGCCTACTTTAAACACTCTAATTTTTTCAAAGTAACAGTCCTGATTCCCCACGACACCAAATTAATGACATCGTGGTTCTTCAGAAGGTAGGAACCAATAATGCCAGTGCGTACCGAAGCATGACCGACAATTTGATCCCGAAATTCAACTACGAACTTTTTAACTGCAACAACTTTAATATACGCTATTAGAGCTGGAATTACCGCAGCTGCTGGCACCAGACTTG
+
DDDDDIIIIIIIIIIIIIIIEHIIIIIIGHIIIIIIIHIHIHIIIIIGIIIHHIIIIIIIIHHHHIIIIIIHHHHIIIIIIIIIIIIIIIIIIIIIIIIIHHIIIIIIIIIIIIIIIHIIHHIIIIHIIIIIHIIIIIIIIIIIHIIIIIIIIHIHIIIIIIIIIIIIIIIIIIIHHIIIIIIIIIIIIIIIIIIIIIIIIIIIIIIIIGIIIHIIIIIIIIIIIIIIIIIIIHIIIIIIIIIIIIHIIIIHGIIIIIIIIIIIIHIIHHIIIIIIIIHIIHGIIIIIIIIIIIIHIIIIIIIIIIIIIIIIIIIIIHIIIIIIIIIIIHHIDDDDD
@HISEQ:969:HM2KJBCX2:2:1101:21200:66126 2:N:0:ACTATGCA
TTATGTACGGCGCCCAACTATCCCTATTAATCATTACGGTGATCCTAGAAACCAACAAAATAGAATCATGCCGTCCTATTTTATTATTCCATGCTAATGTATTCAAGCAAAATGCCTGCTTTAAACACTCTAATTTTTTCAAAGTAAAGGTCCTGGTTCCCCGCGACACCCAATTAAGGGCATCGTGGTTCTCCAGAAGGTGAGAAATTGACTACACCAGTTCATACCCCTTAAGGCACGACCGATGTGTCAATCCCGAAATTCAACTACGAGCTTTTTAACTGCAACAACTTTAATATACGCTATTGGAGCTGGAATTACCGCGGCTGCTGGCACCAGACTTGCCCTCC
+
ADD@DHHCEHIIDHHHHHHHHHEEFHHIHIG?FFGEHHICEEEFH?CFHFHEGEHGHHHIHIHIHFHEEEFCH0<?EGE?1<CGHH?F?CFGE11DHCFCFGHHFHHGHIIHGFH?GHFHHHGHGHHHH@CDHCEG5?HHHGHCGHHHC?EGHG@CFDIIHHEHHH;EIIHHFFHIHHHIHHIIGIHECIHEHHGGHIIHEFFHHEGHHHHHGHHHIIIHHH9FCFIIIIIIIHGGHFHFEIGIIIHGHHIIIHIIHHHHEIIIHHHHEIHGGIIHIIHIHIIHHHHHCDIIIIHHIIHIIIIHEHIIIIHIIIIIIIIIIIIIIGIIIIIIIIIIIHIHHIIIIDDDDD
@HISEQ:969:HM2KJBCX2:2:1101:10408:66052 2:N:0:ACTATGCA
TTATGTACGGCGCCCAACTATCCCTATTAATCATTACGTCGATCCTAGAAACCAACAAAATAGGGTCAAACGTCCTATTTCATTATTCCATGCTAATGTATTCAAGCGTGTGCCTGCTTTAAACACTCTAATTTTTTCAAAGTAACAGTCCTGATTCCCCATGACACCAAATTAATGACATCATAGTTCGTCAGAAGGTAGAAATCAATAATACCAGTGCATACCGGAGGCACGACCAATATATTGATCCCGAAATTCAACTACGAGCTTTTTAACTGCAACAACTTTAATATACGCTATTGGAGCTGGAATTACCGCGGCTGCTGGCACCAGACTTGCCCTCCAA
+
DDDDDIIIIIHIIHIIIIIIIIIIIIIIIIIHIIIIIHIIIIIIHHIHIIIIIIIIHIIIIIIIIIIHIIIIHHIIIIIIIIIIIHIIHHIIGHIIIIIHHCHHIIIIIHIIGIIIIHHIIIIHIIHIIIIIIIIHIIIIIIIIIIIHHHIIIHIIHHHEIIIHIIIIIIHIIIIIIIIIIHIHHIHHIIHIIIIIIIIIIIIIIIIIIHIHIIIHHIIIIIIIIIIIIIIIIIIIIIIIIIIII=IIIHHIIIIIIIIIIIIIIIIHIIIHIIIHIIIIIIHIIHHIIIIIIIIIIHHGHHIIIIHEIIIIIIIIIIIIIIIIIIIIHIIIIIIIIIIHIDDDCD
@HISEQ:969:HM2KJBCX2:2:1101:5099:67608 2:N:0:ACTATGCA
TTATGTACGGCGCCCAACTATCCCTATTAATCATTACGTCGATCCTAGAAACCAACAAAATAGAATCAAACGTCCTATTTCGTTATTCCATGCTAATGTATTCAAGCGTGAGCCTGCTTTAAACACTCTAATTTTTTCAAAGTAACAGTCCTGATTCCCCATGACACCAAATTAATGACATCATGGTTCGTCAGAAGGTAGGAATCAATAATACCAGTACGTACAATAGCACGACCAATAAATTGATCCCGAAATTCAACTACGAGCTTTTTAACTGCAACAACTTTAATATACGCTATTGGAGCTGGAATTACCGCGGCTGCTGGCACCAGACTTGCCCTCCAA
+
DDDDDIIIIIIIIIIIIIIIIIIIIIIIIIIIIIIIIIIIIIIIIIIHIIIIIIHIIIIIIIIIIIIIIIIHIIIIHIIIIIIIIIIIIHIIIIIHIIIIIIIIIIIIIHIIHIIIIIIIIIIIIHIIIIHIIIIIIIIIIIIIIIHIIIIIIIIIIIIIIIIIIIIIIIIIIIIIIIIIIIIIIIIIIIIIIIIIIIIIIIIIIIIIIIIIIIIIIIIIIIIIIIIIIIIIIIIIIIIIIIHIIIIIIIIIIIIIIIIIIIIIIIIIIIIIIIIIIIIIIIIIIHIIIIIIIIIIIIIIIIIIIIIIIIIIIIIIIIIIIIIIIIIIHIIIIIIIIIIIDDDDD
@HISEQ:969:HM2KJBCX2:2:1101:16072:67386 2:N:0:ACTATGCA
TTATGTACGGCGCCCAACTATCCCTATTAATCATTACGTCGATCCTAGAAACCAACAAAATAGAATCAAACGTCCTATTTCATTATTCCATGCTAATGTATTCAAGCGTACGCCTGCTTTAAACACTCTAATTTTTTCAAAGTAACAGTCCTGATTCCCCACGACACCAAATTAATGACATCGCGGTTCTTCAGAAGGTAGGAACCAATAATGCCAGTACGTACCGAAGCACGACCAACAATTCGATCCCGAAATTCAACTACGAGCTTTTTAACTGCAACAACTTTAATATACGCTATTGGAGCTGGAATTACCGCGGCTGCTGGCACCAGACTTGCCCTCCAA
+
DDDDDIHIIIIIIIIIIIIIIIIIIIIIIIIIIIIHIIIIIIIIIIIIIHIIIIIIIIIIIIIIIIIIIIIIIIIIIIIIIIIIHIIIIIHIIIIIIIIIIIIIIIIHIIIIIIIIIIIIIIIIIIIIIIIIIIIIIIIIIIIIIIIIIIIIIIIIIIIIIIIIIIIIIIIIIIIHIHHIIIIIIIIIIIIIIIIIIIIIIHIIIIIHIIIIIIIIIIIHIIIIIIIIIIIIIIIIIIIIIHHIIIIIIHHIIIIIIIIIIIIIIIIIIIIIIIIIHIIIIIIIIIIIIIIIIIIIIIIIIIIIIIIIIIIIIIIIIIIIIIIIIIIIIIIIIIIIIIIIDDDDD
@HISEQ:969:HM2KJBCX2:2:1101:8878:67812 2:N:0:ACTATGCA
TTATGTACGGCGCCCAACTATCCCTATTAATCATTACGGTGATCCTAGAAACCAACGAAATAGAATCAGTCCGTCCTATTTCATTATTCCATGCTAATGTATTCAGACGTTAGCCTGCTTTAAACACTCTAATTTTTTCAAAGTAACAGTCCTGATTTCCAATCACACCAAATTAATGACATGAAAGTTCCTCAGAAGGTAGAGATTTATCTCACCAGTACAGACAATTAAGCCTGACCAATGGGTAAACCCCGAAGTTCAACTACGAGCTTTTTAACTGCAACAACTTTAATATACGCTATTGGAGCTGGAATTACCGCGGCTGCTGGCACCAGACTTGCCCTCCAA
+
DADDDIIIICDHHHIIIHHIIHIIHIIIIIIIHIIIIIHIIHHEHHIEHIGHHEHIIIIIHHIHHIIIHIIIGHIIIIIIIEHIIIHIHIHIHHHIIHIIHIIHIIIIIIIIIIIIHIIIGIIIIIIIIIIIHHIHIHGIIIHHIIIIHHEHHIIIHHHIHFHIHHIHIHIIHIIIIIIHHHIIIHIHIHHIHIHIIIHHIIIIIIIIIIIIIIIIIIIIIHIIIIHIIIIIIIIIIIIIIIIHIHIIIIGIIIIHHIHIIIIHIIIIGIIIIIIIIIHIIIIHGIHIIIIIIIIIIIIIIIIIIIIIIIIIIIIIIIIIIIIIIIIIIIIIIIIIIIIIIIIDDDDD
@HISEQ:969:HM2KJBCX2:2:1101:20996:67301 2:N:0:ACTATGCA
TTATGTACGGCGCCCAACTATCCCTATTAATCATTACGTCGATCCTAGAAACCAACAAAATAGAATCAAACGTCCTATTTCATTATTCCATGCTAATGTATTCAAGCGCGAGCTTGCTTTAAACACTCTAATTTTTTCAAAGTAACAGTCCTGATTCCCCATGACACCAAATTAATGACATCGTGGTTCGTCAGAAGGGAGAAACCAATAATGCTAGTACGTACAAAGTACGACCGACATATTAGTCCCGAAATTCAACTACGAGCTTTTTAACTGCAACAACTTTAATATACGCTATTGGAGCTGGAATTACCGCGGCTGCTGGCACCAGACTTGCCCTCCAA
+
BCDADIIHIHHIIIIIIHEHHIIIIIIIIICHIIIIIIGHIIIIIIHFHHIIIHIGIIIIIIIIIHIFHIIH@E@EH1DHHHCHHHHIIIIHIHHIEHHHGGGHIIHHIHICEHIGIIHHHIIHIIGHHHHIIIIIHIHHIIIIIIIIIIIIIIHHIHHIIHHHIIHHHIIIIIIIIHIHHHGIIHHHIIIHIIIIIIIIIIIIIIIIGHHIIIIIIIIIIIIIHIHIHIIIIGIIIIIIIHGIGIIIIIIIIIIIIIIIIIHHIHIIIIIIHIIIIIIIIHIIIIIIIIIIIIIIHIIIIHIIIIIIIIIIIIIIIIIIIIIIIIIIIIIIIIIIIIIDDDDD
@HISEQ:969:HM2KJBCX2:2:1101:6731:67710 2:N:0:ACTATGCA
TTATGTACGGCGCCCAACTATCCCTATTAATCATTACGGTGATCCTAGAAACCAACAAAATAGAACCATGCCGTCCTATTCTATTATTCCATGCTAATGTATTCGAGCAAAAATGCCTGCTTTAAACACTCTAATTTTTTCAAGGTAAAGGTCCTGGATCCGCAAGACACCCAATTAAGGACATCAAGTTTCTCCAGAAGGTGAGAAATCAACAGTAACAGTTCATACCCCTTAAGGCACGACCATTACGTCAATCCCGAAATTCAACTACGAGCTTTTTAACTGCAACAACTTTAATATACGCTATTGGAGCTGGAATTACCGCGGCTGCTGGCACCAGACTTGCCCTCCAA
+
DDDDDIIIIIIIIIIIIIIIIIIIIIIIIIIIIIIIIIIIIIIIIIIHIIIIIIIIHHIIIIHIHIIIIIIHIIIIIIIIIIIIIIIIIIIIIHIIIIIIIHIHHIHIIIIIIIIIIIHHIIIIIIIIIIIIHIIIIIIIIIIIIIIIIIIIIIIIIIIIIIIIIIIIIIIIIIIIIHIHIIIIIIIIIIHIIIIIIIIIIIIIIIIIIIIIIIIIIIIIIIIIIIIIIIIIIIIIIIIIIIIIIIIIIIHHIHIIIIIIIIIIIIIIIHIIIIHIIIIIIIIIIIIIIIIIIIIIIIIIIIIIIIIIIIIIIIIIIIIIIIIIIIIIIIIIIIIIIIIIIIIIIIIIDDDDD
@HISEQ:969:HM2KJBCX2:2:1101:3643:67824 2:N:0:ACTATGCA
TTATGTACGGCGCCCAACTATCCCTATTAATCATTACATCGATCCTAGAAACCAACAAAATAGAATCGGATGTCCTATTTCATTATTCCATGCTAATGTATTCAAGCGTGAGCCTGCTTTAAACACTCTAATTTTTTCAAGGTAACAGTCCTAATTCCCCGTGACACCAAATTAATGGCATTACGGTTCTTTAGAAGGTGAGAAATCAATAATATCAGTACATACCAACGGCATGACCGAAACATTGATCCCGAAATTCAACTACGAGCTTTTTAACTGCAACAACTTTAATATACGCTATTGGAGCTGGAATTACCGCGGCTGCTGGCACCAGACTTGCCCTCCAA
+
DDDDDHIIIGGHDHHHIHHIHIIIGGGIIIGHHIIIHIICEHH1CGHHHGHHHIIIIIIIIIFHIIIHCHHHFH@FCH1C??GHHHCFFHHHE1FHHGGF8EIIIIIHHHHFHGHHIHGIIHFFFHHHFHIIIIIIIIIIIIIHIIHHGHHHHHHEIIIIIHHIIIIIIIIIIIIIGIIHIHIIIIIHHHIIIIIIIIIIHIIIIIIHHIIIIIIIIIII<HHII<IIII<IIIIIIGIIIIIIIHIIIIIIHIIIIIIIIIIIHIIIIIIIIIIIIIIIIIIIIIIIGIIIIIIIIIIIHIIIIIIIIIIIIIIIIIIIIHIIIIIIIIIIIIIIIIIIIIDDDDD
@HISEQ:969:HM2KJBCX2:2:1101:15108:70271 2:N:0:ACTATGCA
TTATGTACGGCGCCCAACTATCCCTATTAATCATTACAGCGGTCCTAGAAACCAACAAAATAGAACCGATGTCCTATTCTATTATTCCATGCTAATGTATTCGAGCAAAGGCCTGCTTTGAACACTCTAATTTTTTCAAGGTAAAAGTCCTGGTTCCCCACGACACCCAGTAAAGGGCATCGGGTTTCCCAGAAGGAAAGACCCGACCGAATCCGTACGCTCGATTAGGAGGACAGATCAGCCAGGTCCAAGGTTCAACTACGAGCTTTTTAACGGCAACAACTTTAATATACGCTATTGGAGCTGGAATTACCGCGGCTGCTGGCACCAGACTTGCCCTCCAA
+
DDDDDIIIIIIIIIIIIIIIIIIIIIIIIIIIIIIIIIIIIIIIIIIIIIIIIIIIIHIIIIHIIIIIIIIIIIIIIIIIIIIIIIIIIIIIIIHIIIIIIIIIIIIIIIIIIIIIIIIIIIIIIIIIIIIIIIIIIIIIIIIIIIIIIIIIIIIIIIIIIIIIIIIIIIIIIIIIIIIHIIIIIIIIIIIIIIIIIIIIIIIIIIIIIIIIIIIIIIIIIIIIHIIIIIIIIIIIIIIIIIHIIIIIIIIIIIIIIIIIIIIIIIIIIIIIIIIIIIIIIIIIIIIIIIIIIIIIIIIIIIIIIIIIIIIIIIIIIIIIIIIIIIIIIIIIIIIIIIIDDDDD
@HISEQ:969:HM2KJBCX2:2:1101:19561:70968 2:N:0:ACTATGCA
TTATGTACGGCGCCCAACTATCCCTATTAATCATTACGTCGATCCTAGAAACCAACAAAATAGAATCAAACGTCCTATTTCGTTATTCCATGCTAATGTATTCAAGCGTGAGCCTGCTTTAAACACTCTAATTTTTTCAAAGTAACAGTCCTGATTCCCCATGACACCAAATTAATGACATCATGGTTCGTCAGAAGGTAGGAATCAATAATACCAGTACGTACAATAGCACGACCAATAAATTGATCCCGAAATTCAACTACGAGCTTTTTAACTGCAACAACTTTAATATACGCTATTGGAGCTGGAATTACCGCGGCTGCTGGCACCAGACTTGCCCTCCAA
+
DDDDDIIIIIIIIIIIIIIIIIIIIIIIIIIIIIIIIIIIIIIIIIIIIIIIIIIIIIIIIIIGIIIIIIIIIIIIIIHIIHIIIIIIIIIIIIIIIIHIHHIHIIIIIIIIHIIIIIIIIGIIIIIIIIIIIIIIHIIIIIIIIIIIIIIIIIIHIHIIIIIIIIIIIIIIIIIIIIIIIIIIIIIIIIIIIIIIIIIIIIIIIIIIIIIIIIIIIIIIIIIIIIIIIIIIIIIIIIIIIIHHIIIIIIIIIIIIIIIIIIIIIIIIIIIIIIIIIIIIIIIIHHIIIIIIIIIIIIIIIIIIIIIIIIIIIIIIIIIIIIIIIIIIIIIIIIIIIIIIDDDDD
@HISEQ:969:HM2KJBCX2:2:1101:2855:71119 2:N:0:ACTATGCA
TTATGTACGGCGCCCAACATTAATCATTACGTCGATCCTAGAAACCAACAAAATAGAATCAAACGTCCTATTTCGTTATTCCATGCTAATGTATTCAAGCGTGAGCCTGCTTTAAACACTCTAATTTTTTCAAAGTAACAGTCCTGATTCCCCATGACACCAAATTAATGACATCATGGTTCGTCAGAAGGTAGGAATCAATAATACCAGTACGTACAATAGCACGACCAATAAATTGATCCCGAAATTCAACTACGAGCTTTTTAACTGCAACAACTTTAATATACGCTATTGGAGCTGGAATTACCGCGGCTGCTGGCACCGACTTGCCCTCCAA
+
DDBDDIIIIIIIIIIHIIIIIIIIIIIIIIIIIIIHIIIIIIHIIIIIHIIHHHIGCHIIIIIIIHIHHIIIIIIIIIIIIIGIIIIIHHIIIIIIIIHIHEHHHIIIIIIHIIIIIIIIIHHIIIHIIIIHHIHIIHIIIIIIIIIIIIIIHIIHIHIIHFHHHHIIIIIIIIIIIHIIIIIIIIIIIIIIIIIIHHIIHHHIHHIIIIIIIIIIIIIIIIIIIIIIIIIIHHHIIIIHIIHIHHIIHIIIIIIIIIIIIIIIIIIIIIIIIIIHHHIIIIIIIHIIIIIIIIIIIIIIIIIIHIIIIIIIIIIIIIIIIIIIIIIIIIIIDDDDC
@HISEQ:969:HM2KJBCX2:2:1101:8755:71780 2:N:0:ACTATGCA
TTATGTACGGCGCCCAACTATCCCTATTAATCATTACGGTGATCCTAGAAACCAAAAAAATAGAACCATGCCGTCCTATTCTATTATTCCATGCTAATGTATTCGAGCAAAAATGCCTGCTTTAAACACTCTAATTTTTTCAAGGTAAAGGTCCTGGATCCGCAAGACACCCAATAAAGGACATCAAGTTTCTCCAGAAGGTGAGAAATCAACAGTAACAGTTCATACCCCTTAAGGCATGACCATCACGTCAATCCCGAAATTCAACTACGAGCTTTTTAACTGCAACAACTTTAATATACGCTATTGGAGCTGGAATTACCGCGGCTGCTGGCACCAGACTTGCCCTCCAA
+
DDDDDIIIIIIIIIIIIIIIIIIIIIIIIIIIIIIIIIIIIIIHIIIIIIIIIHIHIIIIIHIHIIIIIIIHIIIIIIIIIIIIIIIIIIIIIIIIIIGIIHIIIIIIIIIIIIIIHIIIIIIIIIIIIIIIIIIIIIIIIIIIIIIIIIIIIIIIIIIIIIIIIIIIIIIIIIIIIIIIIIIIIIGIIHIIIIIIIIIIIIIIIIIIIIIIIIIIHHIIIIIIIIIIIIIIIIIIIIIIIIIIIIIHIIHFIIIIIIIIIIIIIIIIIHIIIIIIIIIIIIIIIIIIIIIIIIIIIIIIIIIIIIIIIIIIIIIIIIIIIIIIIIIIIIIIIIIIIIIIIIIIIHIIDDDDD
@HISEQ:969:HM2KJBCX2:2:1101:19587:71910 2:N:0:ACTATGCA
TTATGTACGGCGCCCAACTATCCCTATTAATCATTACGTCGATCCTAGAAACCAACAAAATAGGTTCGATCGTCCTATTTCGTTATTCCATGCTAATGTATTCAAGCGCGAGCCTGCTTTAAGCACTCTAATTTTTTCAAAGTAACAGTCCTGTTTCCCCGCAACAACAAATTAATGCCATCACGGTTCTACAAGAAGGAGGGACCAGTGAGGCCAGTGCATACCAGTGGCACGACCAACCTACTGGCCCCGAAATTCAACTACGAGCTTTTTAACTGCAACAACTTTAATATACGCTATTGGAGCTGGAATTACCGCGGCTGCTGGCACCAGACTTGCCCTCCAA
+
DDDDDHGHHIIIHEHHIIHCGGCHHHGIIIIHHIIIHHIHHII1DFGHHHI?EEHIHGHIIHEHHHFHFH<EG10DEHIE@HHHFFHHHEHIFHHHIIIIGHFHHFHDFHIIGHHHIHHHHHIHHIIHHEEHHIIHGHIHIHHIHIHHHIEHIIIIHIHEEIIIIHHHHHFGHHHIIIIHHIHEHHHGIIIIIIIIIIIHHHHIIIIIIHHHIIHIIIHIHIFIIIIIIIIIIIHIIIIIIHGHFHIIIIIHIIIHFIIIIIIHHIIIHIIIIHHIIIIHIIIIIIIIIIIHDHHHIIIIHIHHIIHFHIHHIIIIIIIHHEHIIHGIIIHHIIHGHIIIIDDDDD
@HISEQ:969:HM2KJBCX2:2:1101:2943:71918 2:N:0:ACTATGCA
TTATGTACGGCGCCCAACTATCCCTATTAATCATTACGGTGGTCCTAGACCAACAAAATAGAACCGACGTCCTATTCTATTATTCCATGCTAATCTATTCAAGCAAATGCCTGCTTTAAACACTCTAATTTTTTCAAGGTAATGGTCCTGGCTCCCCGGTACACTCAATAAAGAACATGCCGGTTCACCAGAAGGTAAGACCCGACACAGAACAGTACTCGCCAAAGACGGACCGCCCGGCCAGGCCTAAAATTCAACTACGAGCTTTTTAACTGCAACAACTTTAATATACGCTATTGGAGCTGGAATTACCGCGGCTGCTGGCACCAGACTTGCCCTCCAA
+
DBDDDIEHE?HG<HDC@EHEGHIEHE1<FHHIHIHCCCCFG0G1<CEHCC1DFHC@FHHHIIIHH/<</<0DDG1<GH1GHHEE?11CFGG@GIIHGCGHIDHFHHHHIHHHCHHEHFHHHFIHGDHGIHHG@EHHHIHGHCHHIIIHIIIIHHHIHEHHIHIIHFGCGCHHEFFFCHHHHEEHEHIGIIIIHEHEHGFGIHIIHHHHFHHFHGEEHIIIHIIHIIIIIHCHIHEHCIHGHEG?EHIIHHHGC?HHIIIHIHHEHIIHHHHGIIIIIGEHHIHHIIIIHHHHCDCGC<HHHHHIHHHHIHDHIIIIGHFHEIIHHHHHG@C@@EDHHH@BDDD
@HISEQ:969:HM2KJBCX2:2:1101:12344:72225 2:N:0:ACTATGCA
TTATGTACGGCGCCCAACTATCCCTATTAATCATTACGTCAATCCTAGAAACCAACAAAATAGGATCGAACGTCCTATTTCATTATTCCATGCTAATGTATTCAAGCGTTAGCCTGCTTTAAACACTCTAATTTTTTCAAAGTAACAGTCCTGTTTCCCTGCAACACCAAATTAATGACATTACAGTTCTTCAAGAAGGAGGAACCAGTAAAGCCAGTACATACCAGAGGCACGACCAACCTACTAATCCCGAAATTCAACTACGAGCTTTTTAACTGCAACAACTTTAATATACGCTATTGGAGCTGGAATTACCGCGGCTGCTGGCACCAGACTTGCCCTCCAA
+
BBBDDIIHC/CCDHIHHIIIHIHEHHHIIIEH?HH?@EEHIIHGHHFHHFHEHHFHHIEHHIIEHGH==HHHE?0DFHHCHEGEGHHHF@F@GHIEIIHIHHGHGHHHHHHIHEHIIIHEFGHCEFHEH?EIGHHIHHGHHIIHGHFHHIIIIIHHEIIIIHHHHHHHHHHIHIHIIHHIIIGHHIHHIHHHH@GECHHHHHHHIFHHIHHHHIHIIHHHHHIIIIHIIIHHIIIIHCFIIFHDCHEHHECCEIIIHIIIIHHHHEHGFIIIIIIHIIIIIIIIIHHDGEHHFHHEIHIHGHHIIIIIIIIHIIIIIIIIIHIGIIIHIHHHHIHIIIHHCBBDDD
@HISEQ:969:HM2KJBCX2:2:1101:10157:72515 2:N:0:ACTATGCA
TTATGTACGGCGCCCAACTATCCCTATTAATCATTACGTCAATCCTAGAAACCAACAAAATAGGATCGAACGTCCTATTTCATTATTCCATGCTAATGTATTCAAGCGTTAGCTTGCTTTAAACACTCTAATTTTTTCAAAGTAACAGTCCAAATTCCCCGCAACACCAAATTAATGGCATTACGGATCATCAGGAAGGAGGAATCAGTAAGACCAGTACATACCAGAGGCATGACCAATCTACTAACCCCGAAATTCAACTACGAGCTTTTTAACTGCAACAACTTTAATATACGCTATTGGAGCTGGAATTACCGCGGCTGCTGGCACCAGACTTGCCCTCCAA
+
DDDDDIIIIIIIIIIIIHIIIIIIIIIIIIIIIIIIIIIIIIIHIIIIIIIIIIIIIIIHIIHHHHHIIIIIIIHIIIIIIIIIIIIIIIIIIIIIIHHIIIIIIIIIIHIIIIIIIIIIIIIIIIIIIIIIIHIIIIIIIIIIIIIIIIIIHIHIIIHIIIIIHIIIIIIIIIHIIIIIIIIIHIIIIIIIIIIIIIIIIIIIIIIIIIIIIIIIIIIIIIIIIIIIIIIIIIIIIIIIIIIHGHHIIIIIIIIIIIIIIIIIIIIIIIIIIIHIIIIIIIIIIIIIIIIIIIIIIIIIIIIIIIIIIIIIIIIIIIIIIIHIIIIIIIIIIIIIIIIIIDDDDD
@HISEQ:969:HM2KJBCX2:2:1101:3820:73090 2:N:0:ACTATGCA
TTATGTACGGCGCCCAACTATCCCTATTAATCATTACGTCGATCCTAGAAACCAACAAAATAGGTTCGATCGTCCTATTTCGTTATTCCATGCTAATGTATTCAAGCGCGAGCCTGCTTTAAGCACTCTAATTTTTTCAAAGTAACAGTCCTGTTTCCCCGCAACAACAAATTAATGCCATCACGGTTCTACAAGAAGGAGGGACCAGTGAGGCCAGTGCATACCAGTGGCACGACCAACCTACTGGCCCCGAAATTCAACTACGAGCTTTTTAACTGCAACAACTTTAATATACGCTATTGGAGCTGGAATTACCGCGGCTGCTGGCACCAGACTTGCCCTCCAA
+
DDDDBHHGEHHDHHIHHIIHIIGHHGHIIHHIEHHIEHEEEHHFCGH@HHIHHIHHHIIHHHHIHIHHHIHIHEGHGHHHIHIIHHHGHHIIIHIIIHHIIIIHHHHDHHIIIHHHIIHIIGIHIHHIIGIIIIHHHHHIIIIIIIIHIHHGHHHHHHIIIIIIIHIIIHHGIHHHIIHHEIHIIIIHIIIHEIIIIIIHEHH@CIHHIIIIIGIIIIHGHHHHIIHIHHIHDHIIHIHIHHHHHHIIHHIIIHHHGIIIIIIIIIHIIIGIIHEIIIIIHIHHIIHIIHIHHHIIIIIIHIIFIHIIIHHIIIIIIIIIIHIIIIHIIIHIIIIIIIIIIDBDDB
@HISEQ:969:HM2KJBCX2:2:1101:18368:73149 2:N:0:ACTATGCA
TTATGTACGGCGCCCAACTATCCCTATTAATCATTACGTCAATCCTAGAAACCAACAAAATAGAATCAAACGTCCTATTTCATTATTCCATGCTAATGTATTCAAGCGTAAGCCTGCTTTAAACACTCTAATTTTTTCAAAGTAACAGTCCTGATTCCCCACGACACCAAATTAATGACATCGCGGTTCTTCAGAAGGTAGGAACCAATAATACCAGTGCGTACCGAGGCACGACCGACAATTTGATCCCGAAATTCAACTACGAGCTTTTTAACTGCAACAACTTTAATATACGCTATTGGAGCTGGAATTACCGCGGCTGCTGGCACCAGACTTGCCCTCCAA
+
DDDDDIIIIIIIIIIIIIIIIIIIIIIIIIIIIIIIIIIIIIIIIIIIIIIIIIIIIIIIIIIIIIIIIIIIIIIIIIIIIIIIIIIIIIHIIIIIIIIIIIHIHIIIIIIIIIIIIIIIIIIIIIIHIHIIIIIIIIIIIIIIIIIIIIIIIIIIIIIIHIIIIIIIIIIHIIIIIIIIIIIIIIIIIIIIIIIIIIIIIIIIIIIIIIIIIIIIIIIIIIIIIIIIIIIIIIIIIIIIIIIIIIIIIIIIIIIIIIIIIIIIIIIIIIIIIHIIIIIIIIIIIIIIIIIIIIIIIIIIIIIIIIIIIIIIIIIIIIIIIIIIIIIIIIIIIIIIIIIIDDDDD
@HISEQ:969:HM2KJBCX2:2:1101:4046:73841 2:N:0:ACTATGCA
TTATGTACGGCGCCCAACTATCCCTATTAATCATTACGTCAATCCTAGAAACCAACAAAATAGGATCGAACGTCCTATTTCATTATTCCATGCTAATGTATTCAAGCGTTAGCCTGCTTTAAACACTCTAATTTTTTCAAAGTAACAGTCCTGTTTCCCTGCAACACCAAATTAATGACATTACAGTTCTTCAAGAAGGAGGAATCAGTAAAGCCAGTACACACCATTGGCACGACCAACCTACTGACCCCGAAATTCAACTACGAGCTTTTTAACTGCAACAACTTTAATATACGCTATTGGAGCTGGAATTACCGCGGCTGCTGGCACCAGACTTGCCCTCCAA
+
DB@D@HHH@CHHHHD@EHHHECCGHEEHIHIIEHEHHGHHHEHHEE1@EC1G@CHHHEH1CH1CC1DGECHH<<@EHHIHEEHEEHIGFEE1<D1F@CG8D@DFEHGD0GHHHG@D6AGEFGHHIIHHHBHCGHHECHH?HEHFCF@FFHF@F<DHIFHGGC@HHEHHHHFHFHH@FHGGHHEFHGG</CGCDIHCIIHHHEHD<HGHEIIIIIIIIIHEHCBHGGHHEEG7HF<5>HGFHCF@C7CDFHIHHGCHG<EHEEHHHHHE@EG@EFFEECC1F<FCCC@@@HHCCHHHHCCHEFH@H@FIIHHGCH?CCDHH@G@FCFCGHIIHHF@CEEHHD0@@@<
@HISEQ:969:HM2KJBCX2:2:1101:6982:73762 2:N:0:ACTATGCA
TTATGTACGGCGCCCAACTATCCCTATTAATCATTACGGTGATCCTAGAAACCAACAAAATAGAACCATGCCGTCCTATTCTATTATTCCATGCTAATGTATTCGAGCAAAAATGCCTGCTTTAAACACTCTAATTTTTTCAAGGTAAAGGTCCTGGATCCGCAAGACACCCAATAAAGGACATCAAGTTTCTCCAGAAGGTGAGAAATCAACAGTGACAGTTCATACCCCTTAAGGCATGACCATCACGTCAATCCCGAAATTCAACTACGAGCTTTTTAACTGCAACAACTTTAATATACGCTATTGGAGCTGGAATTACCGCGGCTGCTGGCACCAGACTTGCCCTCCAA
+
DDDDDIIIIGHHHIHGIIHIIGHHHHIIIIIHIIIIIIHHEHII?ECHHHHHIIII?HGIIIIIIIIIICHHDHDHIIEHHHIIIHHFHHIHHIIIHIICHFGHEHHHHIHHIIHGHIIIIIHHHGHIHHIIIHHHIIHIHHHHHHIIIIHHGIIIIHFHIHFIHHIHHHHIIHIIIHIIIIHHHIIIIHIIIIIIIIIIIIIIIIIIIHIIIIIIIIIIIIIHIIHIHIIIIIIHIIIIIIIIIIHHIHHGIIIIIIHIHIIIIIIHHHGIIIIIIIIIIIIIIIIIHIIHHIIIIIIIHIIIIIIIIIIIHIIIIIIIIIIIIIIIIHIIIIIIIIIHHHIIIIHIDDDDC
@HISEQ:969:HM2KJBCX2:2:1101:10930:74025 2:N:0:ACTATGCA
TTATGTACGGCGCCCAACTATCCCTTTAATCATTACATCGATCCTAGAAACCAACAAAATAGAATCGGATGTCCTATTTCATTATTCCATGCTAATGTATTCAAGCGTGAGCCTGCTTTAAACACTCTAATTTTTTCAAGGTAACAGTCCTAATTCCCCGTGACACCAAATTAATGGCATTACGGTTCTTTAGAAGGTGAGAAATCAATAATATCAGTACATACCAACGGCATGACCGAAACATTGATCCCGAAATTCAACTACGAGCTTTTTAACTGCAACAACTTTAATATACGCTATTGGAGCTGGAATTACCGCGGCTGCTGGCACCAGACTTGCCCTCCAA
+
DDDDDIIIIIIIIIIHIIIIIIIIIIIIIIIIIIIIIIIIIIIHIHHHIIIIHIIIIIIHHHIIIIIHIIIHHIIIIIIIIIIIIIIHHHIIIGHIIIIIIHIIIIIIIIIIIIIHIIIIIIGIIIIIIIIIIIIIIIIIIIIIIHIIIIIIIIIIIIIIHHIHIIIIIIIIIIIIIIIIIHIIIIIIIIIIHIIIIIIIIIIIIIIIHHIIIIIIIIIIIIIIIIIIIIIIIIIIIIIIIIIHEIIIIIIIIIIIIIIIIIIIIIIIIIIIIIHIIIIIIIIIIIIIIIIIIIIIIIIGHIIIIIIIIIIHIIIIIIIIIIIIIIIIIIIIIIIIIIIIIDDDDD
@HISEQ:969:HM2KJBCX2:2:1101:20663:74603 2:N:0:ACTATGCA
TTATGTACGGCGCCCAACTATCCCTATTAATCATTACGTCAATCCTAGAAACCAACAAAATAGGATCGAACGTCCTATTTCATTATTCCATGCTAATGTATTCAAGCGTTAGCTTGCTTTAAACACTCTAATTTTTTCAAAGTAACAGTCCAGATTCCTCGCAACACCAAATTAATGGCATTACGGCTCATCAGGAAGGAGGAATCAGTGAGACCAGTACATACCAGTGGCATGACCAACCTACTGACCCCGAAATTCAACTACGAGCTTTTTAACTGCAACAACTTTAATATACGCTATTGGAGCTGGAATTACCGCGGCTGCTGGCACCAGACTTGCCCTCCAA
+
DD@DAHHFC//C?CHFFDFFH1CCGH?CCHH@EGGHEHHFGEH1<C<<1<D1DEFEHIHHEG??CGGGFH?F11<EG?1FHHIIGEE@FCH1FEHHH@IHHEHH@FHHHIIGC@A1IHHCGEHHHHFHGGFHEFHGDHHG<EHFEHHFAD7CC?HDDHDH@HHGDDEGGG@CEIHECFC@GHHDGHFFCA@@HHFHIIHHHHIIIHIHFDHACC>EEHHEHGCEHECHG1HHFCHFEHFGGD<:1ECDFCEHIIIIHF1DE</HEEIIIIGIIIIIIIFHIIIHGIHHGHHCEHHGHIIIHHHHCHHHIIIIIIHIIHHFHHEIHIIGIIHEHEHHHC?IIDBDB@
@HISEQ:969:HM2KJBCX2:2:1101:10766:74472 2:N:0:ACTATGCA
TTATGTACGGCGCCCAACTATCCCTATTAATCATTACGGTGGTCCTAGAAACCAACAAAATAGAACCATGCCGTCCTATTTTATTATTCCATGCTAATGTATTCAAGCAAAAATGCCTGCTTTAAACACTCTAATTTTTTCAAAGTAAAGGTCCTGGTTCCCCGCGGCATCCAATTAAGGACATCGCGGTTCTCCAGAAGGTGAGAAATTGACTGCACCAGTTCATACCCCGTGAGGCACGACCGATGCGCCAATCCCGAAATTCAACTACGAGCTTTTTAACTGCAACAACTTTAATATACGCTATTGGAGCTGGAATTACCGCGGCTGCTGGCACCAGACTTGCCCTCCAA
+
DCDDDIIIHIIHIIIIIIIIIIIIIHIIIIIIIIIIIIHIIIIIIIIIIIIIIIIIIIIIIIIIIIIIIIIIGHHHIIIIIIIIIHIIGHHIIIIIIIHIIIHIIIIIIIIIIIIIIIIIIIIHIIIIIIIIIIIIIHIIIIIIIIIIIIIIIIIIHHIHIIIIHIIIIIIIIIIIIIIIIIIIIIIIIIIIIIIIIIIIIIIIIIIIIIIIIIIIIHIIIIIIIIIIIIIIIIIIIIIIIIIIIIIIIIIHIIIIIIIIIIIIIIIIIIIIIIIIIHIIIIIIIIIIIIIIIHIIIIIIIIIIIIIIIIIIIIIIIIIIIIIIIIIIIIIIIIIIIIIIIIIIIIIIDDDDD
@HISEQ:969:HM2KJBCX2:2:1101:16154:76124 2:N:0:ACTATGCA
TTATGTACGGCGCCCAACTATCCCTATTAATCATTACATCGATCCTAGAAACCAACAAAATAGAATCGGATGTCCTATTTCATTATTCCATGCTAATGTATTCAAGCGTGAGCCTGCTTTAAACACTCTAATTTTTTCAAGGTAACAGTCCTAATTCCCCGTGACACCAAATTAATGACATTACGGTTCTTTAGAAGGTGAGAAATCAATAATATCAGTACATACCAACGGCATGACCGAAACATTGATCCCGAAATTCAACTACGAGCTTTTTAACTGCAACAACTTTAATATACGCTATTGGAGCTGGAATTACCGCGGCTGCTGGCACCAGACTTGCCCTCCAA
+
DDDDDIIIIIIIIIIIIIIIIIIIIIIIIIIIIIIIIIIIIIIHIIIIIIIIIIIIIIIIIIIIIIHHIHIIIIIIIIIIHHHIIIIGHIIIIIIIIIIIIHIIHIHIIIIIIIIIIIIHHIIIIIIIIIIIIIIIIIIIHIIIIIIIIIIIIIIIIIIIIIIIIIIIIIIIIIIIIIIIHIIIIIIIIIHHIIIIIIIHIIIIIIIIIIIHHIIIIIHIHHHIIIIIIIIIIIIIIIIIIIIIIHIHHIIIIIIIIIIIIIIIIIIHIIIIIIIIIIIIIIIIIIIIIIIIIIIIIIIIIIIIIIIIIIIIIIIIIIIIIIIIIIIIIIIIIIIIIIIIIIDDDDD
@HISEQ:969:HM2KJBCX2:2:1101:19750:76408 2:N:0:ACTATGCA
TTATGTACGGCGCCCAACTATCCCTATTAATCATTACGGTGATCCTAGAAACCAACGAAATAGAATCAGTCCGTCCTATTTCATTATTCCATGCTAATGTATTCAGACGATAGTCTGCTTTAAACACTCTAATTTTTTCAAAGTAACAGTTCTGATTTCCAATCACACCAAATAAATGGCATGAAAGTTCCTCAGAAGGTAGAGATCCATCTCACCAGTACAGACAATTAAGCCTGACCAATGGGTAGACCCCGAAGTTCAACTACGAGCTTTTTAACTGCAACAACTTTAATATACGCTATTGGAGCTGGAATTACCGCGGCTGCTGGCACCAGACTTGCCCTCCAA
+
DDCDDIIIIIIGGIIIIIIIIIIIIIIIIIIIIIIIIIIIIIIIIIIIIIIIIIGIIIIIIIIIIIIIIIIIIIHIIIIIIHIIIHIIIIIIIIIGIHIIIHHIIHIIIIIIIIIIIIIIIIHIIIIIHHIHIIHHHIIIIIIHIIIIIHIIIIIIIIHIHIHIIHIIIIIIHIHIIIIIIIHHIIIIIIIIHHIIHIHIHIIIIIIIIIIIIHIIIIIIIIIIIIIIIIIIIIIIHIIIHHHIHHDIIIIIIIIIHIIIIIIIIIIIHHIIIIIIIIIIIIIIIIHHHIIIIIIIIIIIIIIIIIIIIIIIIIIIIIIIIIIIIIIIIIIIIIIIIIIHIIIDDDDD
@HISEQ:969:HM2KJBCX2:2:1101:11610:76509 2:N:0:ACTATGCA
TTATGTACGGCGCCCAACTATCCCTATTAATCATTACGTCAATCCTAGAAACCAACAAAATAGGATCAAACGTCCTATTTCATTATTCCATGCTAATGTATTCAAGCGTTAGCCTGCTTTAAACACTCTAATTTTTTCAAAGTAACAGTCCTGTTTCCCTGCAACACCAAATTAATGACATTACAGTTCTTCAAGAAGGAGGAACCAGTAAAGCCAGTACATACCAGAGGCACGACCAACCTACTAATCCCGAAATTCAACTACGAGCTTTTTAACTGCAACAACTTTAATATACGCTATTGGAGCTGGAATTACCGCGGCTGCTGGCACCAGACTTGCCCTCCAA
+
DDDDDIIIIIIHGHIIHIIIIIIIIIIIIIHIIIIIIIIIIIIIIIIIIIIIIIIIIIIIIGFHHIIIIIIIHIIIIIIHHIIIIIIHIHHHIGHHIIIIFEGIIHHIHHHHHIIIIHIIIIIIIIIIIIIIIHIHHIHIIIIIIIIIIIIIIIIIIIHIIIIIIIIIIIIIHIIIIIIIIIIIIIIIIIIIIIHHIIIIIIHHIIIIIIIIIIIIIIIIIIIIIIIIIIIIIIIIIIIIHIIHFIIHIIIIIIIIIIIIIIIIIIIHIIIIIIIIIIGIIIIIIIIIIIIIIIIHIIIHIIIIIIIIIIIIIIIIIIIIIIIIIIIIIIIIIIIIIIIIIDDDDD
@HISEQ:969:HM2KJBCX2:2:1101:14034:77081 2:N:0:ACTATGCA
TTATGTACGGCGCCCAACTATCCCTATTAATCATTACGTCAATCCTAGAAACCAACAAAATAGGATCAACGTCCTATTTCATTATTCCATGCTAATGTATTCAAGCGCGAGCCTGCTTTAAACACTCTAATTTTTTCAAAGTAACAGTCCTGATTCCCCGCCACACCAAATGAATGACATGATGGTTCGTCAGAAGGTAGAAACCAGTAACACCAGTACGTACCTAAGGCACGACCAACGTACTGATCCCGAAATTCAACTACGAGCTTTTTAACTGCAACAACTTTAATATACGCTATCGGAGCTGGAATTACCGCGGCTGCTGGCACCAGACTTGCCCTCCAA
+
DDDDDIIIIIIIIIIIIIIIIGIIIIIIIIIIIHIIIIIIIIIIIIIIIIIIIIIIIIIIHIHHIIIIIIIHIIIIIHIIIIIIIHIHIIGHHHIIIIIIHHHHHIIIIIIIIIIIIIIIIIIIIIIIIIIIIIIIIIIIIIHHIIHIIIIIIIIIIIIIIIIIIIIIIIIIIIHHIIIIIIIHIIHIIIIIIIIIIIIIIIIIIIIIIHHIIIIIIIIIIIHIIIIIIIIIIIIIIIIIIIHHIIHIIIIIIIIIIIIIIIIIIIIIIIIIIIIIIIIIIIIIIIIIIIIIIIIIIIIIIIIIIIIIIIIIIIHIIIHIIIIIIIIIIIIIIIIIIIIIDDDDD
@HISEQ:969:HM2KJBCX2:2:1101:1467:77097 2:N:0:ACTATGCA
TTATGTACGGCGCCCAACTATCCCTATTAATCATTACGGCGGTCCTAGAAACCAACAAAATAGAACCGCACGTCCTATTCTATTATTCCATGCTAATGTATCCGAGCAAAGGCCTGCTTTGAACACTCTAATTTTTTCAAAGTAAAAGTCCTGGTTCCCGACACGGCCAGTGAAGGCCATGCGGCTCCCCAGAAGGAAAGGCCCGGCCGGACCAGTGCACGCGGTGAGGCGGACCGGCCAGCCAGGCCCAAGGTTCAACTACGAGCTTTTTAACTGCAACAACTTTAATATACGCTATTGGAGCTGGAATTACCGCGGCTGCTGGCACCAGACTTGCCCTCCAA
+
DDDDDIIIIIIIIIIIIIIIIIIIIIIIIIIIIIIHIGHIIIIIIIIIIIIIIIIIIIIHIIHIIIIIIIIIHHIIIIIIIIIIIIIIIIIIIIIIHHIIIIIIIIIIIIIIIIIIIIIIHIIIIHIIHHIIIIIIIIIIIIIHIHIIIIIIIIIIIIIIIIIIIIIHIIIIHHIIIIIIIIIIIIHFIIIIIIIIHIIIIIIIIIIIIIIIIIIIIIIIIIII>IIIIIIIIIIIIIIIIIHIIIIIIIIIIIIIIIIIIIIIIIIIIIIIIIIIIIIIIIIIIIIIIIIIIIIIIIIIIIIIIIIIIIIIIIIIIIIIIIIIIIIIIIIIIIIIIIIDDDDD
@HISEQ:969:HM2KJBCX2:2:1101:10607:77026 2:N:0:ACTATGCA
TTATGTACGGCGCCCAACTATCCCTATTAATCATTACGTCAATCCTAGAAACCAACAAAATAGGATCGAACGTCCTATTTCATTATTCCATGCTAATGTATTCAAGCGTTAGCCTGCTTTAAACACTCTAATTTTTTCAAAGTAACGGTCCTGTTTCCCTGCAACACCAAATTAATGACATTACAGTTCTTCAGAAAGGAGGAATCAGCGAAGCCAGTGCATACCAGTGGCACGACCAACCTGCTGACCCCGAAATTCAACTACGAGCTTTTTAACTGCAACAACTTTAATATACGCTATTGGAGCTGGAATTACCGCGGCTGCTGGCACCAGACTTGCCCTCCAA
+
DDDDCIIIIIIIIIIIIIIIIIIIIIIIIIIIIIIIIIIIIIIGHIIIIGHHIIIIIIHIIIIIIIIIIIIIHIIIIHIIIIIIIIIICHHGHIHHIIIIHIIIIIIIIIIIIIHIIIIHHHHHIIIIHIIIIIIIIIIHIIIIIIIIIIIIIIIIIIIIIIIHIIIIIIIIHIIIIHHHIIIIIIIIIHIIIIIIIIIHIIIIGIIIIIIIIHIIIHHIIIIIIIHIIIIIIIIIIHIIIIIHHHIHIIIHIIIIIIIIIIIIIIHIIIIIIHIIIIIIIIIIIIIIIHHIIIIIIIIIHIIIIIIIIIIIIIIIIIIIIIIIHHIIIIIIIIIIIIIIIDDDDD
@HISEQ:969:HM2KJBCX2:2:1101:9664:77078 2:N:0:ACTATGCA
TTATGTACGGCGCCCAACTATCCCTATTAATCATTACGGTGGTCCTAGAAACCAACAAAATAGAACCATGCCGTCCTATTTTATTATTCCATGCTAATGTATTCAAGCAAAAATGCCTGCTTTAAACACTCTAATTTTTTCAAAGTAAAGGTCCTGGTTCCCCGCGGCATCCAATTAAGGACATCGCGGTTCTCCAGAAGGTGAGAAATTGACTGCACCAGTTCATACCCCGTGAGGCACGACCGATGCGCCAATCCCGAAATTCAACTACGAGCTTTTTAACTGCAACAACTTTAATATACGCTATTGGAGCTGGAATTACCGCGGCTGCTGGCACCAGACTTGCCCTCCAA
+
DDDDDIIIHGIIIIIIIIIIIIIIIIIIIIIIIHIIIIIIIIIIIIIIIIIIIIIIIHIIIIHIHIIIIIIIIIIIHIIHIIIIIHHIIIIIIIIIHIHHHFHHIIHIIIIIHIIIIIIIIIIIHIIIIIIIIIIIIIIIIIIHIIIIIIIIIIIHHHHHIIIIIIIIIIIIIIIIIIIIIIIHIIIIIIIIIIIIIIIIIIIIIIIIIIIIIIIIIIIIIIIIIIIIHIIIIIIIIIIIIIIIIIIIIGIHIIIIIIIIIIIIIIIIIHIIIIIIIIIIIIIIIIIIHIIIIIIIIIIIIIIIIIIIIIIIIIIIIIIIIIIIIIIIIIIIIIIIIIIIIIIIIIIIDDDDD
@HISEQ:969:HM2KJBCX2:2:1101:16010:77359 2:N:0:ACTATGCA
TTATGTACGGCGCCCAACTATCCCTATTAATCATTACATCGATCCTAGAAACCAACAAAATAGAATCGGATGTCCTATTTCATTATTCCATGCTAATGTATTCAAGCGTGAGCCTGCTTTAAACACTCTAATTTTTTCAAGGTAACAGTCCTAATTCCCCGTAACACCAAATTAATGGCATTACGGTTCTTTAGAAGGTGAGAAATCAATGATAACAGTGCATACCAACGGCATGACCGAAATATTGATCCCGAAATTCAACTACGAGCTTTTTAACTGCAACAACTTTAATATACGCTATTGGAGCTGGAATTACCGCGGCTGCTGGCACCAGACTTGCCCTCCAA
+
DDDDDIIHIIIIIIIIIHIIIIIIIHIIIIGIIIIIIIIIIIIHHHIIHIIIIIIIIIIIIIHHHIIIIHIIIHHIIIIIIIIHHHIHHHIIIIIHIIHHIIHEHHHHEHHIIIHGHHIIIHIGHHHHHHIHIIIIIIHHHIHHIHGHGHIHHHIIIHIIIIHIIIIIIGIHIIHHHIIIIIIHHIHIIIIIIIIIIIIIIIIIIIIIIHIIIIIIIIIIIIIIIIIIIIIIIIIIIIIIIIHGHGIIHIHIIIIIIIIIIIIIIIIIIIIIIIIIIIIIIIIIIHIIIIIIIIIIGIIIHHIIIIIIIHIIIIIIHIHHIIIIIIIHIIIIIIIIIIIHIIDDDDD
@HISEQ:969:HM2KJBCX2:2:1101:10415:77459 2:N:0:ACTATGCA
TTATGTACGGCGCCCAACTATCCCTATTAATCATTACGTCAATCCTAGAAACCAACAAAATAGGATCGAACGTCCTATTTCATTATTCCATGCTAATGTATTCAAGCGTTAGCTTGCTTTAAACACTCTAATTTTTTCAAAGTAACAGTCCAAATTCCCCGCAACACCAAATTAATGGCATTACGGATCATCAGGAAGGAGGAATCAGTGAGACCAGTACATACCAGAGGCATGACCAACCTACTAACCCCGAAATTCAACTACGAGCTTTTTAACTGCAACAACTTTAATATACGCTATTGGAGCTGGAATTACCGCGGCTGCTGGCACCAGACTTGCCCTCCAA
+
DDBDDIEHHHIIIIIIHHIIIIIIIIIIIHGHIHIIIIIHIHIHIIIIHHHIIIIIIHIIHHEHHHHIIIIIHIIHIIIIHIIIIIIGHIFEHHCHHIHCGIHIHGHIHIIIHHIIIIHIIHHHIHIFHIHHIHIHIIHHHHHIIIIHHHIHIHHHIIIIHIIIHHGHHIHHIIIIIIIIIIIIIHIHIIHIIIIHHHIHHIIIIIIIIIIGIIIIIIIIIIIHHHIGIIHHIIIIIIIIHHHFGIIIIIIIIHGIIIIIIHHIIIIHIIIIIIIIIIIIIIHIHIIIIHIIIHIIIIIHIIIIIIIIIIIIHIIIIIHGIIIIIIIIIIIIIIIIIIIIIDDDDD
@HISEQ:969:HM2KJBCX2:2:1101:5726:77879 2:N:0:ACTATGCA
TTATGTACGGCGCCCAACTATCCCTATTAATCATTACGTCGATCCTAGAAACCAACAAAATAGGATCAACGTCCTATTTCATTATTCCATGCTAATGTATTCAAGCGCGAGCCTGCTTTAAACACTCTAATTTTTTCAAAGTAACAGTCCTGATTCCCCACCACACCAAATTAATGACATGATGGTTCGTCAGAAGGTAGAAATCAGTAACACCAGTACGTACCGAAGGCACGACCAGCGTACTAATCCCGAAATTCAACTACGAGCTTTTTAACTGCAACAACTTTAATATACGCTATTGGAGCTGGAATTACCGCGGCTGCTGGCACCAGACTTGCCCTCCAA
+
DDDDDIIHIIIIHIIIIIIIIIIIIIIIIIIIIIIIIIIIIIIIIIIIIIIIIIIIIIIIIIIIHIIIIIIIIIIIIIIIIIIGIIIIIIIIIIIIIIIIIIIIIIIIIIIIIIIIHIIHIIIIIIIIIIIIIIIIIIIIIIIIIIIIIIIIHIIIIIHHIIIIIIIIIIIIIIIIIIIIIIIIIIIIIIIIIIIIIIIIIIIIIIIIIIIIIIIIIIIIIIIIIIIIIIIIIIIIIIIIIIIHIIIIIIIIIIIHIIIIIHIIIIIIIIIIHFIIIIIIIIIIIIIIIIIIIIIIIIHHIIIIIIIIIIIIIIIIIIIIIIIIIIIIIIIIIIIIIIIIDDDDD
@HISEQ:969:HM2KJBCX2:2:1101:20554:77618 2:N:0:ACTATGCA
TTATGTACGGCGCCCAACTATCCCTATTAATCATTACGTCGATCCTAGAAACCAACAAAATAGAATCAAACGTCCTATTTCGTTATTCCATGCTAATGTATTCAAGCGTGAGCCTGCTTTAAACACTCTAATTTTTTCAAAGTAACAGTCCTGATTCCCCAAGACACCAAATTAATGACATCATGGTTCGTCAGAAGGTAGGAATCAATAATACCAGTACGTACAATAGCACGACCAATAAATTGATCCCGAAATTCAACTACGAGCTTTTTAACTGCAACAACTTTAATATACGCTATTGGAGCTGGAATTACCGCGGCTGCTGGCACCAGACTTGCCCTCCAA
+
DDDDDIIIIHIIIIIIIIHIIIIIIIIIIIIIIIIIIIIIIIIIIIIHIIIIIIIIIHIIIIIIIIIIIIIGHIHIIIIIIIIIIIIIIIIIIIIIIGIIHHHIIIIIHHIIHHIIIIIIIIIIIIIIIIIIIIIIIIIIIIIIIIIIHIIIIIIIIHHIIIHIHIIHIIIIIIIIIIIIHIIIHIIIHGIHIIIIIIIIHHIIIIIIIIIHIHIIIIIIIIIIIGIIIIIHIIIIIIIIIIHHIIHIIIIIIIIIIIIIIIIIIIIIIIIIIIIHIIIIIIIIIIIIIIIIIIIIIIIIIIIIIIIIIIIIIIIIIIIIIIIIIIIIIIIIIIIIIIIIDDDDD
@HISEQ:969:HM2KJBCX2:2:1101:16396:78236 2:N:0:ACTATGCA
TTATGTACGGCGCCCAACTATCCCTATTAATCATTACGTTGATTCTAGAAACCAACAAAAATAGAATCTAACGTCCTATTTCATTATTCCATGCTAATGTATTCAAGCGCGTGCCTGCTTTAAACACTCTAATTTTTTCAAAGTAACATCCTGACTCCCCACAACATCAAATTAATGACATCATGATTCATCAGAAGGGAGAAATCAATGACATTAGTACGTACCAAAGGCACGACCGACGTATTGATCCCGAAATTCAACTACGAGCTTTTTAACTGCAACAACTTTAATATACGCTATTGGAGCTGGAATTACCGCGGCTGCTGGCACCAGACTTGCCCTCCA
+
DDDDDIGFGDEHDHHIIHHIIHIHHHHHGGH@FHG<DGHII@GHDG?F?CFDFHIHIIIIIHGHHHHCFCG1DHHHGEHII@<FHFHH1<CGHIHIHHIIHHFEIIIIIIHIIIHHHHHHIHGCGIHHIIIIHIIIIIIIIIHHIIHHHEGIIIIHHHHIIIIHHHFIIIIHHIIIIIIIHGIHHIIIHGHIHHIIIHHIHIIIIIIIIIIHHHHHIIIIIIIIIIIIHHIIIIIIIIIHHHHHIIIIIIHGIIIIIIIIIHHHHHGIIIIIIIIIIIIIIIIHHIIIIIIIIHHIIHIIIIHIIIHHFHGHHIIIIHIGIIIIIIIIIIIIIIIIIIIIDDDDD
@HISEQ:969:HM2KJBCX2:2:1101:9626:78187 2:N:0:ACTATGCA
TTATGTACGGCGCCCAACTATCCCTATTAATCATTACGTCGATCCTAGAAACCAACAAAATAGAATCAAACGTCCTATTTCATTATTCCATGCTAATGTATTCAAGCGTGAGCCTGCTTTAAACACTCTAATTTTTTCAAAGTAACAGTCCTGATTCCCCACAACACCAAATAAATGACATCATGGTTCGTCAGAAGGGAGAAACCAACAATGCCAGTACGTACCTAGGCACGACCGACATGATGGTCCCGAAATTCAACTACGAGCTTTTTAACTGCAACAACTTTAATATACGCTATTGGAGCTGGAATTACCGCGGCTGCTGGCACCAGACTTGCCCTCCAA
+
DDDDDIIIGHHHIIHHIIGHHIIHIIIHIHIGHIIIHIIIIIIIIIIIIIIIIIIIIGIIIIHHIHIIIIHHHEHIIHIIIIIIIIIIIIFHHIIIIHIIIIHIIIIIIHHIIIIHHHHIHIIIIHIHHIIIHIHIIIHHHIHIIIHIIIIHIHIIIIIIIIIIIHIIIIIIIIIIHHIHIIIIIIIIIIIHIIIIIIIIIIHHIIIIHIIIIIIIIIIHIHIIIHHI2HIIHIIIIIIIIIHHIIIGIIIIIIIIIIIIIHIHGIIIIIIIHHIIIIIIIIIIIIIIIIHHIIIIIIIIIIIIIIIIIIIIIIIIIIIIIIIIIIIIIIIIIIIIIIIIDDDBD
@HISEQ:969:HM2KJBCX2:2:1101:15198:77528 2:N:0:ACTATGCA
TTATGTACGGCGCCCAACTATCCCTATTAATCATTACGGTGATCCTAGAAACCAACAAAATAGAACCATGCCGTCCTATTCTATTATTCCATGCTAATGTATTCGAGCAAAAATGCCTGCTTTAAACACTCTAATTTTTTCAAGGTAAAGGTCCTGGATCCGCAAGACACCCAATTAAGGACATCAAGTTTCTCCAGAAGGTGAGAAATCAACAGCGACAGTTCATACCCCTTAAGGCACGACCATCACGTCAATCCCGAAATTCAACTACGAGCTTTTTAACTGCAACAACTTTAATATACGCTATTGGAGCTGGAATTACCGCGGCTGCTGGCACCAGACTTGCCCTCCAA
+
DDDDBHGHIDDEHIHHIGIIHHEEHIGHIHIEHHHIIIHIHIIGHHICHHIH@GHIHIIHHGFHHHGF?HEHI@EDHHHHCEEFEFHHHGHIFFHHHHIHIHHIHHIIIIGHIHFHH1CIIHIHHHIIHIIIHHHFHHEHGFHHHHIHHEHHHHHHHF@EE?HHHHFHHGGHHECHIGIIIIIIHIIHDEHIHHIIIHHIIIIIHIHHHHIIIHIHHIHHH?CIIHEHHIIIIIIG;HHCHHIHGIIIIIGHIHIHDHEHIIIIHHHHHHIH@IHGIHHGCCEIIIHHGHHHEEIHHIIHGHIIHHHHHEHIHHHHIIIIHIHHGIHIHIGHIIHHGIIIHIIHHIHGBDDBA
@HISEQ:969:HM2KJBCX2:2:1101:9549:78686 2:N:0:ACTATGCA
TTATGTACGGCGCCCAACTATCCCTATTAATCATTACGGTGATCCTAGAAACCAACGAAATAGAACCAATCCGTCCTATTTCATTATTCCATGCTAATGTATTCAGACGTTAGCCTGCTTTAAACACTCTAATTTTTTCAAAGTAACAGTCCAGATTCCTCGCAACACCAAATTAATGGCATTACGTCTCATCAGGAAGGAGGAATCAGTGAGACCAGTACATACCAGAGGCATGACCAACAATCTGATCCCGAAATTCAACTACGAGCTTTTTAACTGCAACAACTTTAATATACGCTATTGGAGCTGGAATTACCGCGGCTGCTGGCACCAGACTTGCCCTCCAA
+
DDDDDIIIIHIIIIIIIIIIIIIIIIIIIIIIIIIIIIHIGHIHHIIIIIIIIIIIIIIHIIIHIIIIIIIIIIIIIIIIIHIIIIIIIIIIIIIIIIIIIIHHHHIIIIIIHIIIIIIIIIIIIIIIIIIIIIIIIIIIIIIIIHIIIIIIIIIIIIIIIIIIIIIIIIIIHIIIIIIIIIIIIIIIHIIHIIIIIIIIIIIIIIIIIIIIIIIIIIIIIIIIIIIIIIIIIIIIIIIIIIIHHEIIIIIIIIIIIIIIHIIIIIIIIIIIIIIIIIIIHIIIIIIIIIIIIIIIIIIIIIIIIIIIIIIIIIIIIIIIIIIIIIIIIIIIIIIIIIIIIIDDDDD
@HISEQ:969:HM2KJBCX2:2:1101:9349:79144 2:N:0:ACTATGCA
TTATGTACGGCGCCCAACTATCCCTATTAATCATTACGTCAATCCTAGAAACCAACAAAATAGGATCAACGTCCTATTTCATTATTCCATGCTAATGTATTCAAGCGTTAGCCTGCTTTAAACACTCTAATTTTTTCAAAGTAACAGTCCTGTTTCCCTGCAACACCAAATTAATGACATTACAGTTCTTCAAGAAGGAGGAACCAGTAAAGCCAGTACATACCAGAGGCACGACCAACCTACTAATCCCGAAATTCAACTACGAGCTTTTTAACTGCAACAACTTTAATATACGCTATTGGAGCTGGAATTACCGCGGCTGCTGGCACCAGACTTGCCCTCCAA
+
DDDDDIIIIHIIGHIIIIIIHHHIIIIIIIIIIIIIIIIIIIHHFHHIHIIHHIIIFHFHHHHHHHHIH?HHEHHIIIIIIIIIIGH?HHIIIIIIIIIIIIHHIHHHEIIHHHHIIHIHHHHFIIIHIIIIIIIIIHHFIIIIEHHIIIIIIIIHIIIIIIIIIIIHIHHHIHHIIHHHIIHHHIIIIIIIIIIIIIIIIHIIIIHIIGIIIIIHIIIIHIIIIIIIIIIIHIIHIHIIIIHHHHCIIIIIIIIIIIHIIHIHIHIIIIIIIIIIHIIIIIIIIIIIIIIIIIIIIIIIIIIIIIIIIIIHIIIIIIIIIIIIIIIIIIIIIIIIIIIIDCDDD
@HISEQ:969:HM2KJBCX2:2:1101:15234:79564 2:N:0:ACTATGCA
TTATGTACGGCGCCCAACTATCCCTATTAATCATTACGTCAATCCTAGAAACCAACAAAATAGGATCGTCGTCCTATTTCATTATTCCATGCTAATGTATTCAGGCAATAGCCTGCTTTAAGCACTCTAATTTTTTCAAGGTAACAGTCCTGCTTCCCCAACGCACCAAATTAATGACATGCTGGTTATTCAGAAGGTAGGAATCCATCACGCCAGTACAGACCCAAAAGCCCGACCAACGGATAAATCCCGAAATTCAACTACGAGCTTTTTAACTGCAACAACTTTAATATACGCTATTGGAGCTGGAATTACCGCGGCTGCTGGCACCAGACTTGCCCTCCAA
+
DDDDDIIHHIIIIIIIIIIIIIIIIIIIIIIIIIIIIIIIIIIIIIIGIIHHIHIIIIIIIIHHIIHIIGDCHIIIIIIIIIIHHIIIIIFHHHIIIIIHIHHHHHHIIIIIIIIIIIIIIIIIIIIIIIIIIIIIIIIIIIIIIIIIIIIIIIIIIHIIIIIIIIIIIIIIIIIIIIIIIIIHIIIIIIIIIIIIIIIIIIIIIIIIIIIIIIIIHIIIIIIIIIIHIIIIIIIIIIIIIIIHHIIIIIIIIIIIIIIIIIHIIIIIIIIIIIIIIIIIIIIIIIIIIIIIIIIIIIIIIIIIIIIIIIIIIIIIIIIIIIIIIIIIIIIIIIIIIIIIIDDDDD
@HISEQ:969:HM2KJBCX2:2:1101:15946:79337 2:N:0:ACTATGCA
TTATGTACGGCGCCCAACTATCCCTATTAATCATTACGTCGATCCTAGAAACCAACAAAATAGAATCAAACGTCCTATTTCGTTATTCCATGCTAATGTATTCAAGCGTGAGCCTGCTTTAAACACTCTAATTTTTTCAAAGTAACAGTCCTGATTCCCCATGACACCAAATTAATGACATCATGGTTCGTCAGAAGGTAGGAATCAATAATACCAGTACGTACAATAGCACGACCAATAAATTAATCCCGAAATTCAACTACGAGCTTTTTAACTGCAACAACTTTAATATACGCTATTGGAGCTGGAATTACCGCGGCTGCTGGCACCAGACTTGCCCTCCAA
+
DDDDDIIIIIIIIIIIIIIIIIIIIIIIIIIIIIIIIIIIIIIIIIIIIIIHIIIHIIIIIHIHHIIGHIIIIIGIIIIIIIIIIIIIIIIIIIIIIHIIIHIIIIIIIIIIIIIIIIIIIIIIIIIIIIIIIIIIIIIIIIIIIIIIIIIIIIIIIIIIIIIIIIIIIIIIHIIIIIIIIIIIIIIIIIIIIIIIHIIIIIIIHHIIIIIIIIIIIIIIIIIIIIIIIIIIIHIIIIIIIIIIIIIIHIIIIIIIIIHIIIIIHHIIIIIIIIIIIIIIIIIIIIIIIIIIIIIIIIIIIIIIIIIIIIIIIIIIIIIIIIIIIIIIIIIIIIIIIIIIDDDDD
@HISEQ:969:HM2KJBCX2:2:1101:18618:80237 2:N:0:ACTATGCA
TTATGTACGGCGCCCAACTATCCCTATTAATCATTACGTCGATCCTAGAAACCAACAAAATAGAATCAAACGTCCTATTTCGTTATTCCATGCTAATGTATTCAAGCGTGAGCCTGCTTTAAACACTCTAATTTTTTCAAAGTAACAGTCCTGATTCCCCATGACACCAAATTAATGACATCATGGTTCGTCAGAAGGTAGGAATCAATAATACCAGTACGTACAATAGCACGACCAATAAATTGATCCCGAAATTCAACTACGAGCTTTTTAACTGCAACAACTTTAATATACGCTATTGGAGCTGGAATTACCGCGGCTGCTGGCACCAGACTTGCCCTCCAA
+
DADBBC@CHIHIH<C0C<@CCHEGHHHFEEHHHEHHHGIIHHHEHIH?CHEHFHHGFHHIFIIG@HHHHHEIFHHEHHIHIGHH@EHHIHI?HIHH@CHHIHHHGCHHGCHHEHEFHHFFHHIHHHHHHHCH@CC<CHHEFHHHIIIIIHHIHHEHHFIIIHHEHGEHHIHHEHGHCCE?@GEHIHH@IIHHHFIHEIHHHEIHGHIHIHHHIHGHIHFEIHCC@GHEHIHHH@IHFGF@G@F@HHHIGHHIHHGD@@CHECEHFHHHHHFEEGHEHHHIHFFGC<CG@HEGCCFCEHHHHGHIIHCF1HHCECCCEEH@ECFGIHHGHEG@FCHIIIHGBDDD<
@HISEQ:969:HM2KJBCX2:2:1101:15193:80451 2:N:0:ACTATGCA
TTATGTACGGCGCCCAACTATCCCTATTAATCATTACGTCGATCCTAGAAACCAACAAAATAGAATCAAACGTCCTATTTCGTTATTCCATGCTAATGTATTCAAGCGTGAGCCTGCTTTAAACACTCTAATTTTTTCAAAGTAACAGTCCTGATTCCCCATGACACCAAATTAATGACATCATGGTTCGTCAGAAGGTAGGAATCAATAATACCAGTACGTACAATAGCACGACCAATAAATTGATCCCGAAATTCAACTACGAGCTTTTTAACTGCAACAACTTTAATATACGCTATTGGAGCTGGAATTACCGCGGCTGCTGGCACCAGACTTGCCCTCCAA
+
DDDDDIIIIIIIIIIIIIIHIIIIIIIIIIIIIIIIIIIIIHIIIIIIIIIIIIIIIIHIIIHIIIIIIIIIIIIGHIIIIFIIIIIIHHIHIHHIIIIIIIIIIIIIIIIIIHIIIIIIIIIIIIIIIIIIIIIIIIIIIHIIIIIIIIIIIIIIIIHHIHIHHIIIIHHIIIIIIIIIIIIHGIIIIIIIHIIIIIIIIHIIIIIIIIHIHIIIIIHIIIIHIIIIIIIIIIIHIIIIIIFHIIIIIIIIIIGIIIIIHIIIHIHGIIIIIIIHHIIIIIIIIIIIIIIIIIIIIIIIIIIIIIIIIIIIIGIIIIIIIIIIIIIIIIIIIIIIHIIIDDDDD
@HISEQ:969:HM2KJBCX2:2:1101:18716:80347 2:N:0:ACTATGCA
TTATGTACGGCGCCCAACTATCCCTATTAATCATTACGTCAATCCTAGAAACCAACAAAATAGGATCGAACGTCCTATTTCATTATTCCATGCTAATGTATTCAAGCGTTAGCCTGCTTTAAACACTCTAATTTTTTCAAAGTAACAGTCCTGTTTCCCTGCAACACCAAATTAATGACATTACAGTTCTTCAAGAAGGAGGAATCAGTAAAGCCAGTACATACCATAGGCACGACCAACCTACTGACCCCGAAATTCAACTACGAGCTTTTTAACTGCAACAACTTTAATATACGCTATTGGAGCTGGAATTACCGCGGCTGCTGGCACCAGACTTGCCCTCCAA
+
DDDDDIHHIHIHGHIGIIIIIIIGHIHIIIIIIIHC@HHIIIIHFHIHFGHHHIIIII?GGFHHIIEHHGHIHFHGHHHEHEHHIHIG?FHHHIGFHHHIGHHHHIIHIIIIIIIIIIIIIHHHIHIIHHIIHGIIIIHIIIIIIIIIHHIIIIIIHHHIIIIHIHHHHIIHIIIHIIIIHIHIIIIIHHIIIIIIIIIIIIIIHIIIIIHIHFIIIIIIIIIIHIIIIIIIIIIIIIIIIHHFHIHIGIIIIIIHIIIIIIIIIIIIIIIIIIIIIIIIHHHHIHHIIIIIIIIIIIIIHHIIIIIHIIIIIIIIIIIIIIIIIIIIIIIIGIIIIIIIIDDDDD
@HISEQ:969:HM2KJBCX2:2:1101:10202:80565 2:N:0:ACTATGCA
TTATGTACGGCGCCCAACTATCCCTATTAATCATTACGTCGATCCTAGAAACCAACAAAATAGAATCAAACGTCCTATTTCATTATTCCACGCTAATGTATTCAAGCGTGCGCCTACTTTAAACACTCTAATTTTTTCAAAGTAACAGTCCTGATTCCCCACGACACCAAATTAATGACATCGTGGTTCTTCAGAAGGTAGGAACCAATAATGCCAGTGCGTACCGAAGCATGACCGACAATTTGATCCCGAAATTCAACTACGAACTTTTTAACTGCAACAACTTTAATATACGCTATTAGAGCTGGAATTACCGCAGCTGCTGGCACCAGACTTGCCCTCCAA
+
DDDDCIIIICHIHHIHHIIIHHHHIIGHIIIIIIIIIHHHIIIHEHIIIIIIIIIHIIIIIIIIIHII?HEHIIHHHHIIIHHIIIIHIIIIIIIIHHIIHFHIEHHHIIIHEHHIIIIIIIIGHHHHIH?HHHGHHIHHHFHGHHHIHIIIIIIIIIHHGIIIHGIGHEHIHIHIIHFHHIIIIIGIHHGIHHGGIIIIIHIIIIIIIIIIHEHIIIHHHIIHDIIHIHIIHEFHHHIHHHGCHHHIHHHFFIHHHIIIHHHGEHIIIIHHHFHEIIIHFGIIIIIIIIHGCIIIIIIIIIIIIIIHEGIIHHHHHIHIIIIIIHFIIIHIIIIIIIIHDDBD@
@HISEQ:969:HM2KJBCX2:2:1101:8504:80640 2:N:0:ACTATGCA
TTATGTACGGCGCCCAACTATCCCTATAATCATTACATCGATCCTAGAAACCAACAAAATAGAATCGGATGTCCTATTTCATTATTCCATGCTAATGTATTCAAGCGTGAGCCTGCTTTAAACACTCTAATTTTTTCAAGGTAACAGTCCTAATTCCCCGTGACACCAAATTAATGGCATTACGGTTCTTTAGAAGGTGAGAAATCAATAATATCAGTACATACCAACGGCATGACCGAAACATTGATCCCGAAATTCAACTACGAGCTTTTTAACTGCAACAACTTTAATATACGCTATTGGAGCTGGAATTACCGCGGCTGCTGGCACCAGACTTGCCCTCCAA
+
D?DDA1<C<EE<HHHHHIHIIIIIGHHHIIG?EHHHCHI=<C<<1DGEEF@@CEHIHHHHIHGIIIGE<EHHGIHHH11@GFIHHHE1DH1CDCDCIGHHFEHHHHGHIHCCGHHFHHHIGIIG<EHHEHHHHIHHIGIEHHHIHIHHGGHHH@FDHHIIIIHGIHIIHHGHIHIIH7IIHHED?IHHFEIIHHHHIFHIHHHHEII<IIIIHHHIHIIHIHIIIIHHD;?CDHIIHHIHIHHGDHHCDHHHH@EHHHFDHHEIHHHHIHIIIIIIHIIHHGIIIHHIHHFGHIHIHGH@IHHHHFHHIIIIGIIIIHHHEIHHHHFGCIHHHFIHHGHHH@DDAB
@HISEQ:969:HM2KJBCX2:2:1101:2386:80859 2:N:0:ACTATGCA
TTATGTACGGCGCCCAACTATCCCTATTAATCATTACTTCATTCCTAGAAACCAACAAAATAGGAACAAAGTCCTAAATTATTATTCCATGCTAATGTATTCATAGCGCAAGCCTGCTTTAAACACTCTAATTTTTTCAAAGTAAAGGACCTGGATCGTGACCCACACGGTTAAGTGCGTGCCATTCCCCAGATAAATGGCAGGCGCACACCGACACTCACACGCCTTTCGACGGTGGGCCAGGCGCACCGTACCAGAAGTTCAACTACGAGCTTTTTAACTGCAACAACTTTAATATACGCTATTGGAGCTGGAATTACCGCGGGTGCTGGCACCAGACTTGCCCTCCAA
+
DDDDDIIIIIIHIIIIIIIIIIIIIIHIIIHIIIIIIIIIIIIHIIIIIIIIIIIIIIIIIIIIHIIIIIIIIIIIIHIIIIIIIIHIIIIGIIHHHIHIIIIIIIIIHHIIIIIIIIIHIIIIIIIIIIIIIIHIIIIIHIIIIIIHHIIIIIHIIIIIIHIIIIIIIIIIIIIIIIIIIIIIIHIIIHIIIIIHIIIIIIIIIIIIIIHIIIIIIIIIIIIIIIIIIIIIIIIIIIIHIIIIIIHHHHIIHIIIIIIIIIIIIIIIIIIIHIIIIIIIIIIIIIIIIIIIIIIIIIIIIIIIIIIIIIIIIIIIIIIIIIIIIIIIIIIIIIHIIIIIIIIIIIDDDDD
@HISEQ:969:HM2KJBCX2:2:1101:1801:81408 2:N:0:ACTATGCA
TTATGTACGGCGCCCAACTATCCCTATTAATCATTACGGTGGTCCTAGAAACCAACAAAATAGAACCATGCCGTCCTATTTTATTATTCCATGCTAATGTATTCAAGCAAAAATGCCTGCTTTAAACACTCTAATTTTTTCAAAGTAAAGGTCCTGGTTCCCCGCGGCATCCAATTAAGGACATCGCGGTTCTCCAGAAGGTGAGAAATTGACTGCACCAGTTCATACCCCGTGAGGCACGACCGATGCGCCAATCCCGAAATTCAACTACGAGCTTTTTAACTGCAACAACTTTAATATACGCTATTGGAGCTGGAATTACCGCGGCTGCTGGCACCAGACTTGCCCTCCAA
+
DDDDDIIIIIHIIIIIIGHIIHGFHIIIHIFIIGIHHIIIIIIEHHHHIHIIHHHIHGHHIIIIIIIIIFHHGHHIHGHGHIIIIIIIHHIHHHHIGIHIH<GIIIIHHHIHHIIIIIIHIIIHHHHHIIIIIHHHIIIIIHHIIHIIIIIIIIIIIHEIIIIIIHIIIIIIIIIIIIHHIIIIIIGIIIIIIIIIIIIIIIIIIIIIIIIIIIIIIHIIIIIIHIHIIGIIIIIIIHGIIIIIIIIIIIIHIIIIIIIIIIIIGIIIIIIGIIIIHIIIIIIIIIGIIIIIIIIIIIIIHIIIIIIIIIIIIIIIIIIIIIIIIIIIIIIIIIIIIIIIIIIIIIHIDDDDD
@HISEQ:969:HM2KJBCX2:2:1101:17564:82654 2:N:0:ACTATGCA
TTATGTACGGCGCCCAACTATCCCTATTAATCATTACGTCGATCCTAGAAACCAACAAAATAGAATCAAACGTCCTATTTCATTATTCCATGCTAATGTATTCAAGCGCGAGCTTGCTTTAAACACTCTAATTTTTTCAAAGTAACAGTCCTGATTTCCCGCGACACCAAATTAATGACATCGTGGTTCGTCAGAAGGGAGAAACCAATAATGCTAGTACGTACAAAGTACGACCGACATATTAGTCCCGAAATTCAACTACGAGCTTTTTAACTGCAACAACTTTAATATACGCTATTGGAGCTGGAATTACCGCGGCTGCTGGCACCAGACTTGCCCTCCAA
+
DDDDDIIIIIIHIIIIIIGIIIIIIIIIIHIIIIIIIIIIIIIIIIIHIHIIIIIIIIIIIIHHIIIHFHIIIIHIIIIIIIIIIIIIHIIHIIIIIHIIIIIIIHHIIIIIIHIIIIIIIIHIIIIIIIIIHIIIIIIIIIIIIIIHIIIIIIIIIIHIIIIIIIIIIIIIIIIIIIIIIIIIIIIIHHHIIIIIIIIIIIIIIIIIIIIHIIIIIIIIIIIIIIIIIIIIIIIIIIIIHIIIIIIIIIIIIIIIIIIIIIIIIIIIIIIIIIIHIIIIIIIHGHIIIIIIIIIHIIIIIIIIIIIIIIIIIIIIIIIIHIIIIIIIIIIIIIIIIIIDDDDD
@HISEQ:969:HM2KJBCX2:2:1101:16267:81930 2:N:0:ACTATGCA
TTATGTACGGCGCCCAACTATCCCTATTAATCATTACATCGATCCTAGAAACCAACAAAATAAAATTGGATGTCCTATTTTATTATTCTATGCTAATGTATTCAAGCGTGAGCCTGCTTTAAACACTCTAATTTTTACAAAGTAACAGTCCTAATTCCCCGTGATACCAAATTAATGGCATTACGGTTCTTTAAAAGATGAGAAATTAATAATATCAGTACATACCAACGGCATGACCAAAACATTGATTTCGAAATTCAACTACGAGCTTTTTAACTGCAACAACTTTAATATACGCTATTGGAGCTGGAATTACCGCGGCTGCTGGCACCAGACTTGCCCTCCAA
+
DD@DBHHGHGHIHIIIHGHGHFHIGCHHHHIHHHIIIHE?GHH<DGEHHHIH@CHIIIHIHHHIIIIIIIIHHDEHHHIIIHII@HHCGHHGHIHGHIHHIHHGFFIHHIIIHIIIHIIHHHHIIIIIIIHIFHIIHGHIHIHFHGIHHHIIIEGE?HIIHHHIIIHIIIHIIHHHHE@EEHIHHHHGFHHIIIIHIHHIIIIHHIHHHIHHHHHHIIIIHH@HHEHGE1FIHIIHHFGIIHIHHGHHEH?IHIHHEIIIHHHHEIHIGIIIHGF@HHFHIIIHGGGCFHHHEEECHIHIIHIIHIHIIIIIIHIIHHIIIHHEGEGGIHIHGCHHEHCHHD<BDDD
@HISEQ:969:HM2KJBCX2:2:1101:14868:84390 2:N:0:ACTATGCA
TTATGTACGGCGCCCAACTATCCCTATTAATCATTACGTCAATCCTAGAAACCAACAAAATAGGATCGAACGTCCTATTTCATTATTCCATGCTAATGTATTCAAGCGTTAGCCTGCTTTAAACACTCTAATTTTTTCAAAGTAACAGTCCTGTTTCCCTGCAACACCAAATTAATGACATTACAGTTCTTCAGAAAGGAGGAACCAGTAAAGCCAGTGCATACCAGAGGCACGACCAACCTACTAATCCCGAAATTCAACTACGAGCTTTTTAACTGCAACAACTTTAATATACGCTATTGGAGCTGGAATTACCGCGGCTGCTGGCACCAAACTTGCCCTCCAA
+
DDDDDIIIIIIIHIIIIIIIIIIIIIIIIIIIIIIIIIIIIIIHHIIIIIIIIIIIIIIIHHGHIIIIIIIIIIIIIIIIIIIIIIIIIIIIHHIIIIIIIFIHHHIIIIIIHIIHIIIIIIIIIIIIIIIIIIIIIIHHIIIIIIIIHIIIIIIIIIIIIIIIIIIIIIIIIIIIIIIIIIIIIIIHHHIIIIIIIIIIIIIIIIIIIIIIIIIIIIIIIIIIIIIIIHIIIIIIIIIHHIHIHIHHIIHIIIIIIIIIIIIIIIIIIIIIIIHIIIIIIIIIIIIIIIIIIIIIIIIIIIIIIIIIIIIIIIIIIIIIIIIIIIIIIIIIIHIIIIIIIDDDDD
@HISEQ:969:HM2KJBCX2:2:1101:15400:84565 2:N:0:ACTATGCA
TTATGTACGGCGCCCAACTTTCCCTATTAATCATTACATCGATCCTAGAAACCAACAAAATAGAATCGGATGTCCTATTTCATTATTCCATGCTAATGTATTCAAGCGTGAGCCTGCTTTAAACACTCTAATTTTTTCAAGGTAACAGTCCTAATTCCCCGTGACACCAAATTAATGGCATTACGGTTCTTTAGAAGGTGAGAAATCAATAATATCAGTACATACCAACGGCATGACCGATACATTGATCCCGAAATTCAACTACGAGCTTTTTAACTGCAACAACTTTAATATACGCTATTGGAGCTGGAATTACCGCGGCTGCTGGCACCAGACTTGCCCTCCAA
+
DDDDDIIIIIIIIIHIIIIIHHIIIIIIIIIIIIIIIIIIGIIIIIIIIIIIIIIIHHIIIIIHIIIIGIIIIIIHHIHIIIIIIIIHIIIIIIIIIIIIIIIIIIIIIIIIIIIIIIIIIIIIIIIIIIIIIIIIIIIIIIIIIIIIIIIIIIIIIIIIIIIIIIIIIIIIIIIIIIIIIIIIIIIIIIIIIIIIIIIIIIIIIIIIIIIIHIIIIIIIIIIIIIIIIHGIIIIIIIIIIIIHGHIIIIIIIIIIIIIIIIIIIIIIIIIIIIIHIIIIIIIIIIIHIIIIIIIIIIIIHIIIIIIIIIIIIIIIIIIIIIIIIIIIIIIIIIIIIIIIIIDDDDD
@HISEQ:969:HM2KJBCX2:2:1101:15413:84876 2:N:0:ACTATGCA
TTATGTACGGCGCCCAACTATCCCTATTAATCATTACGTCAATCCTAGAAACCAACAAAATAGGATCGAACGTCCTATTTCATTATTCCATGCTAATGTATTCAAGCGTTAGCCTGCTTTAAACACTCTAATTTTTTCAAAGTAACAGTCCTGTTTCCCTGCAACACCAAATTAATGACATTACAGTTCTTCAGAAAGGAGGAATCAGCGAAGCCAGTGCATACCAGTGGCACGACCAACCTGCTGACCCCGAAATTCAACTACGAGCTTTTTAACTGCAACAACTTTAATATACGCTATTGGAGCTGGAATTACCGCGGCTGCTGGCACCAGACTTGCCCTCCAA
+
DBDDBGCHHCC<ECHHIIHIIIHHHHGHHHIHGHEHHIHIGDHGIH<FEFHCGHFHE1GHHIGHHGHIGHEHHHGHIGHGIHEHHCHFC@FHFH1CCCGHEDHEHGHHHHHHHEHHGCHHHHHHHIIIIIH@EBHHFHHHIIHHHIHHHHHHHIIIHEFHF7EIHHIHGHHHHHFHIHHIGFHHFIHHHIIHHIHHIIIHHFHH@EHECFHCHIIIIHHHHG<ECIIIIHDIIIIHHGHIIHHD?CGHHE@@HHHCCHHHHHHHHEHEEGEEGHH@FHE?GHHHCHIIGCCEHEHHHFHHH?HHEHHHGIHHGIIHHHIHEHCHG@EFIHHHFCEHFHHEEB?DD@
@HISEQ:969:HM2KJBCX2:2:1101:2035:85218 2:N:0:ACTATGCA
TTATGTACGGCGCCCAACTATCCCTATTAATCATTACGTTGTACCTAGAAACCAACAAAATAGGTTCGAACGTCCTATTTCATTATTCCATGCTAATGTATTCAAGCGTTTGCCTGCTTTAAACACTCTAATTTTTTCAAAGTAACAGTCCTGACTCCCCACGACACCAAATTAATGACATCATGATTCATCAGAAGGGAGAAATCAACGACGCCAGTGCGTACCGAAGGCACGACCGACGTATTGATCCCGAAATTCAACTACGAGCTTTTTAACTGCAACAACTTTAATATACGCTATTGGAGCTGGAATTACCGCGGCTGCTGGCACCAGACTTGCCCTCCAA
+
DDADDIIIIIIIIIIIIIIIHIIIIIIIIIIGHIIIIIIIIIIIIIIIHIIIHHIHHHHIIHHIIIIHIIIDFHIIIIGHEHIIIIFGHIIHHIIIHHIIIHIHIHHHHIIHIIIIIIIHHHIGHHIIIGIIHIIIHIHHIIIIIIHHIIHIHHIHIIIHIIIIIIHIIIIHIIIHIIIHH@IIIIIIIHIIIIIIIIIIIIIIIHIIIIHHIIIIIIIIIIIHIIIIII=HHIIIIIIIIIIHGIIIIHHIHIIIIIIIIIIIIIIIIIIIIIIIIIIIIIIIIIIIIIIIIIIIIHIHIIIIIIIIIIIIHIIIIIIIIIIIIIIIIIIIIIIIIIIIIDDDDD
@HISEQ:969:HM2KJBCX2:2:1101:1688:85348 2:N:0:ACTATGCA
TTATGTACGGCGCCCAACTATCCCTATTAATCATTACGTCGATCCTAGAAACCAACAAAATAGAATCAAACGTCCTATTTCATTATTCCATGCTAATGTATTCAAGCGCGAGCTTGCTTTAAACACTCTAATTTTTTCAAAGTAACAGTCCTGATTTCCCATGACACCAAATTAATGACATCGTGGTTCGTCAGAAGGGAGAAACCAATAATGCTAGTACGTACAAAGTACGACCGACATATTAGTCCCGAAATTCAACTACGAGCTTTTTAACTGCAACAACTTTAATATACGCTATTGGAGCTGGAATTACCGCGGCTGCTGGCACCAGACTTGCCCTCCAA
+
DCDADIIHGIII?<CHEHHHHCFE1@FGIIIHHIIIIIHFHHHGHGHHFHHIHHHHHGHHHHIIGE1<<D@=F@HHHEEHIHIFHIIEHCHFCCHIHHHHIHHHCIHEHHHHHHEFHHGHHHHHEHEIHHHHHHIHHIHHEIIGHEGADHHHCHIIIFHFCHHIHCEHEHHIIIIIHHHHHHHIIHIIIIIHH@HIHIIHIIHHIIHHHIIHGHGHIIHIIHHHHIHHHIHHIGIIHIHIIHHIIIHHHGHHFEIIHHIIIGIHCGHIHHHD<GHEFHHGHGHFHCHHHEHEHGIIIHEHIIIHFIHIIIIIIIHIIHIHEIIIHHHEHEIIHIEHIIIDDDD@
@HISEQ:969:HM2KJBCX2:2:1101:1556:85520 2:N:0:ACTATGCA
TTATGTACGGCGCCCAACTATCCCTATTAATCATTACGTCAATCCTAGAAACCAACAAAATAGGATCGAACGTCCTATTTCATTATTCCATGCTAATGTATTCAAGCGTTAGCCTGCTTTAAACACTCTAATTTTTTCAAAGTAACAGTCATGTTTCCCTGCAACACCAAATTAATGACATTACAGTTCTTCAAGAAGGAGGAATCAGTAAAGCCAGTACACACCATTGGCACGACCAACCTACTGACCCCGAAATTCAACTACGAGCTTTTTAACTGCAACAACTTTAATATACGCTATTGGAGCTGGAATTACCGCGGCTGCTGGCACCAGACTTGCCCTCCAA
+
DDDDDIIIIIIIIIIIIIIIIIIIIIIIIHIIIIIIIIIIIIIHIHIIIIIIIIIIIIHHIHIHHIHIIIIIIIIIIIHIIIIIHHIIIIIHIHHHHHIIHIIHIIIIIIIIIIIIIIHIIIHIHIIIIIHIIIIIIIIIIHHHHIIIIHEHHHHHIIGHIIIIIIIIHIIIIIIIIIIIIIIIIIIIIIIIIIIIHIIIIIIIIIIIIHIIIHIIIIIIIIIIIIIIIIIIIIIIIHHIIIHGEIHIHIIIIIIIIIIIIIIIIIIIIIIIIIIIIIIIIIIIIIIIIIIIIIIIIIIHHIIIIIIIIIIIIIIIIIIIIIIIHEIIIIIIIIIIIIIIIDDDDD
@HISEQ:969:HM2KJBCX2:2:1101:4919:85672 2:N:0:ACTATGCA
TTATGTACGGCGCCCAACTATCCCTATTAATCATTACGTCAATCCTAGAAACCAACAAAATAGGATCGAACGTCCTATTTCATTATTCCATGCTAATGTATTCAAGCGTTAGCCTGCTTTAAACACTCTAATTTTTTCAAAGTAACAGTCCTGTTTCCCTGCAACACCAAATTAATGACATTACAGTTCTTCAAGAAGGAGGAATCAGTAAAGCCAGTACATACCATAGGCACGACCAACCTACTGACCCCGAAATTCAACTACGAGCTTTTTAACTGCAACAACTTTAATATACGCTATTGGAGCTGGAATTACCGCGGCTGCTGGCACCAGACTTGCCCT
+
DDDDDIHIHCHIIIIIIIIIGIIIHIGHIIIIIIIHIHHHHFHHHHHIIIIIGHIIFIIIHHEHEHHIGIHHHHIIIIIIGHIIHIH1GGHIHHHIIIIGHEHHHHHHIIHHHIIIIIIIHHGEHHFHFEHIIHIHCEHHIHHIIIIIIIIIIIIIHGEIHIIHHIHGHHIHHHHIIIIIHIIIIIIIIIHEHHHGHIIH<IHGGHIHIIIHHHHIIIIIHIHFHIIHHIIIIHIIHHHEEHIHHHHHIIHIHIHIHHIHHHHHIHHHEHGFHHIHIHHIHIIHIIIGHGEHHHHHHEIHHHHGIIIIHHHGHHHDHHIIIIIHHHHHIHHIIHHHED@ADD
@HISEQ:969:HM2KJBCX2:2:1101:15928:86029 2:N:0:ACTATGCA
TTATGTACGGCGCCCAACTATCCCTATTAATCATTACGGTGATCCTAGAAACCAACAAAATAGAACCATGCCGTCCTATTCTATTATTCCATGCTAATGTATTCGAGCAAAAATGCCTGCTTTAAACACTCTAATTTTTTCAAGGTAAAGGTCCTGGATCCGCAAGACACCCAATTAAGGACATCGAGTTTCTCCAGAAGGTGAGAAATCAACAGCAACAGTTCATACCCCTTAAGGCACGACCATTACGTCAATCCCGAAATTCAACTACGAGCTTTTTAACTGCAACAACTTTAATATACGCTATTGGAGCTGGAATTACCGCGGCTGCTGGCACCAGACTTGCCCTCCAA
+
DDDDDIIIIIIIIIIHIIIIIIIIIHIIIIIIIIIIIIIIGHHHIIIIIIIIIIHIIHIIIIHIIIIIIIHHIIIIIIHIIIIIIIIHHIIIGIIIIIIHIHHHIIIIIIIIIIIIIIIIIIHIIIHIIIIIIIIIIIIIIIIHIIIIIIHIIIIIIIIIIIIIIIIIIHIIIIHIIIIIIIIIIIIIIIIIIIIIIIIIIIIHIIIIIIIIIIIIIIIHIIIIIIHIIIIIIIIIIIIIIIIIIIIIIIIHIHIIIIIIIIIIIIIIIIIIHIIIIIIIIIIIIIIIIIIIIIIIIIIIHIIIIIIIIIIIIIIIIIIIIIIIIIIIIIIIIIIIIIIIIIIHIIIIDDDDD
@HISEQ:969:HM2KJBCX2:2:1101:14175:86335 2:N:0:ACTATGCA
TTATGTACGGCGCCCAACTATCCCTATTAATCATTACGTCAATCCTAGAAACCAACAAAATAGGATCAAACGTCCTATTTCATTATTCCATGCTAATGTATTCAAGCGTTAGCCTGCTTTAAACACTCTAATTTTTTCAAAGTAACAGTCCTGTTTCCCTGCAACACCAAGTAAATGACATCACAGTTCTTCAAGAAGGAGGAATCAGTGAGGCCAGTGCATACCAGTGGCACGACCAACCTACTGACCCCGAAATTCAACTACGAGCTTTTTAACTGCAACAACTTTAATATACGCTATTGGAGCTGGAATTACCGCGGCTGCTGGCACCAGACTTGCCCTCCAA
+
DDCDDIIIIIIIIIIIIIIIIIIIIIIIIIHIIIIIHIIHHIIIIIIIIIIIIHHIIHHHHHHGHIHIGHHIIIIIIIIIIIIIIIIIIHHGIIIIIIIIIIHIIIIIIIIDGHIIIHHHHHHHIIIIIIIIIIHHHHHHIIIIHIHHIIHIIHHHIIIIHHIIIIIIIIIIIHIIIIHHIIIIIIIHHFIIHIIHIIIIIIIIHIIIIIIIIHIIIHIIIIIIIIHIIIIIIHHIIIIIHHHHHDHIIIIIHIIIIIIIIIIIIHIIIIIIIIIIIIIIIIIIIIIIIIIIIHIIIIIIIIIIIIIIIIIIIIIIIIIIIIIIIIIIIIIIHIIIIIIIIDDDDD
@HISEQ:969:HM2KJBCX2:2:1101:4666:86927 2:N:0:ACTATGCA
TTATGTACGGCGCCCAACTATCCCTATTAATCATTACGGTGATCCTAGAAACCAACAAAATAGAACCATGCCGTCCTATTCTATTATTCCATGCTAATGTATTCGAGCAAAATGCCTGCTTTAAACACTCTAATTTTTTCAAGGTAAAGGTCCTGGTTCCACATGACACCCAATTAAGGACATCATGCTTCTCCAGAAGGTGAGAAATCAACTGCGACAGTTCATACCCCTTAAGGCACGACCATCACGTCAATCCCGAAATTCAACTACGAGCTTTTTAACTGCAACAACTTTAATATACGCTATTGGAGCTGGAATTACCGCGGCTGCTGGCACCAGACTTGCCCTCCAA
+
DDDDDIIIIIIIIIIIIIIIIIIIIIIIIIIIIIIIIIIIIIIIIIIIIIHIIIIIIGIIHHHHIIIIIHIHIIIIIIHIIHHIIIIHHIIIIIII?EHHHHHHIHIIIIIIIHHIIHIIIIHHIHHIHIIIHHHIIHHIIHHHHIHIHIIIIIHIHIIIIIIIIIIIIHIIIHHHIIIIIIIIIHIIIIIIIIIIIIIIIIIHIHIIIIIIIIIIIIIIIIIIIIIIIIIIIIIIIIIIIIIIIIIIIIHIIIIIIIIIIIIIIHIIIIIIGIIIIIIIIIIIIIIIIIIIIIIIIIIHIIIIIIIIIIIIIIIIIIIIIIIIIIIIIIIIIIIIIIIIIIIIIIIDDDDD
@HISEQ:969:HM2KJBCX2:2:1101:6714:86460 2:N:0:ACTATGCA
TTATGTACGGCGCCCAACTATCCCTATTAATCATTACGTCGATCCTAGAAACCAACAAAATAGAATCAAACGTCCTATTCCGTTATTCCATGCTAATGTATTCAAGCGTGAGCCTGCTTTAAACACTCTAATTTTTTCAAAGTAACAGTCCTGATTCCCTATAACACCAAATTAATGGCATTATAGTTCGTCAGAAAGGAGAAACCGATTATACCAGTACGTACAAAAGCACGACCAGTAAGCCGGTCTCGAAATTCAACTACGAGCTTTTTAACTGCAACAACTTTAATATACGCTATTGGAGCTGGAATTACCGCGGCTGCTGGCACCAGACTTGCCCTC
+
DDADDIIIIIIIIIIIIIIIIIIIIIIIIIIIIIHHIHIHIIIGHIIIIIIIIIIHIIIGIIHIIHIIIIIHHHIIIIIIIIIIGIIHHHIIHHHIIIIIIHIIIIIIIIIIHIIIHIHIIIIIIIIGIIIIIIIIIHIIIIIIIIIIIHHIIIHHHCHHHHHIIIHIIIIIIIIIIIIIIIIIIIIIIHGIIIHIIIHIIIIIGIIIIIIIIIIIHIIHIIIIIIIIIIIIIIIIIIIHFIIIIIIIIIIIIIIIIIIIIIIIHIIIIIIIIIIIIIIHIIIIIHIIIHIIIIIIIIIIIIIIIIIIIIIIIIIIIIIIIIIIIIIIIIIIIIIIIDDDDD
@HISEQ:969:HM2KJBCX2:2:1101:6177:86879 2:N:0:ACTATGCA
TTATGTACGGCGCCCAACTATCCCTATTAATCATTACATCGATCCTAGAAACCAACAAAATAGAATCGGATGTCCTATTTCATTATTCCATGCTAATGTATTCAAGCGTGAGCCTGCTTTAAACACTCTAATTTTTTCAAGGTAACAGTCCTAATTCCCCGTGACACCAAATTAATGGCATTACGGTTCTTTAGAAGGTGAGAAATCAATAATATCAGTACATACCAACGGCATGACCGATACATTGATCCCGAAATTCAACTACGAGCTTTTTAACTGCAACAACATTAATATACGCTATTGGAGCTGGAATTACCGCGGCTGCTGGCACCAGACTTGCCCTCCAA
+
DDDDDIIIIIIIIIIIIIIIIIIIIIIIIIHIHIIGIIHIIHIIIIIIIIIIIGHIHHIHIGIIIIIIIIHHIIIIIIIIIIIIIIIGHIIHHHGIIHIIIHIIIIIIIIIIIIIIIHIHHIIIIIIHIIHIIHHHGIIIIIIIIIIIIIIIIIHHIIIIIIIIIIIIIIIIIIIIIIIIIIIHIIIIIIIIIIIIIIIIIIIIIIIIIIIIHHIIIIIIIIIIIIIIII4IIIIIIIIIIIIIHEIIIIIIIIIIIIIIIIIIIIIIIIIIIIIIIIIIIIIIIIIIIIIIIIIIIIIIIIIIIIIIIIIIIIIIIIIIIIIIIIIIIIIIIIIIIIIIIIDDDDD
@HISEQ:969:HM2KJBCX2:2:1101:7956:86783 2:N:0:ACTATGCA
TTATGTACGGCGCCCAACTATCCATATTAATCATTACGTCGATCCTAAAAACCAACAAAGTAGAATCAAACGTCCTATTGCATTATTACAGGCTAATGTATTCAAGCAAAATGCCTGCTTTAAACACTCTAATTTTTTCAAAGTAAAGGTCCTGGTTCCCCGTGACACCCAATTAAGGGCATCGCGGTTCTCCAGAAGGTGAGAAATTGACTACACCAGTTCATACCCCTTAAGGCACGACCGATGTGTCAATCCCGAAATTCAACTACGAGCTTTTTAACTGCAACAACTTTAATATACGCTATTGGAGCTGGAATTACCGCGGCTGCTGGCACCAGACTTGCCCTCC
+
0BDD@H1D@/C/<C<01<1111111<1D<C1<1<1DG1D1F/D<0<D1D<C001<EE1F1<<<1@11<1DF<F<<01<1111<DH@111<1<1<E1D@GHIF1F@D8@@HFIHIHHHGD?DH@G&1HG@B@?1?@<HEFA6HIH8IHE3EIIHIHHEGF@GHHG@=IHHHHFHFGD;..EDCCCHD<AHCE?/D@GDAHF<0D<0CFH?FGC<0<HHHH?FIIIIIHFD<CHF?FHHHCIDEGGC1D1IHHHCHHD1G@IIHE?HE=EHIHHHHIHIHHHEDC1FFD1CD?@HHEIHHHHHH@EHF<@EFFHFF@EGDF<DHCC<1GEGCCFC<HIHHC?HE@DD@00@
@HISEQ:969:HM2KJBCX2:2:1101:20628:87634 2:N:0:ACTATGCA
TTATGTACGGCGCCCAACTATCCCTATTAATCATTACGTCGATCCTAGAAACCAACAAAATAGAATCAAACGTCCTATTTCATTATTCCATGCTAATGTATTCAAGCGTGCGCCTGCTTTAAACACTCTAATTTTTTCAAAGTAACAGTCCTGATTCCCCACGACACCAAATTAATGACATCGCGGTTCTTCAGAAGGTAGGAACCAATAATGCCAGTGCGTACCGAGGCACGACCGACAATCTGATCCCGAAATTCAACTACGAGCTTTTTAACTGCAACAACTTTAATATACGCTATTGGAGCTGGAATTACCGCGGCTGCTGGCACCAGACTTGCCCTCCAA
+
DDDDDIIIIIIIIIIIHIIIIIIIIIIIIIIIIIIIIIIIIIIHIIIIIIIIIIIIIIIHIHHHIIIIIIIIIHIIIIHIIEHIIIIIIHIGIIIIIIIIHEHHIEIHHHIHIIIIIIIIHHIIIIIEHHIIGHHHIHIHHIHHHIIIHGIHHHIHIIIIIIIIIIIIIIIIIIIIIIIIIIIHIIIIIIIIIIIIIIIIIHIIIIIIHIIIIIIIIIIIIIIIIIHIIIIIIIIIIIIIIHHHIIIIHIHHIIIIIIIIIIIIIIIIIIIIIHIIIIIIIIIIIIIIIIIIIIIIIIIHIIIIIIIIIIIIIIIIIIIIIIIIIIIIIIIIIIIIIIIIDDDDC
@HISEQ:969:HM2KJBCX2:2:1101:13291:87898 2:N:0:ACTATGCA
TTATGTACGGCGCCCAACTATCCCTATTAATCATTACGTCAATCCTAGAAACCAACAAAATAGGATCGTCGTCCTATTTCATTATTCCATGCTAATGTATTCAAGCGTTAGCCTGCTTTAAACACTCTAATTTTTTCAAAGTAACAGTCCTGTTTCCCCGCAACACCAACTTAATGGCATTACGGTTCTACAAGAAGGAGGAATCAGCAAAGCCAGTGCATACCAGTGGCACGACCAACTTGCTGACCCCGAAATTCAACTACGAGCTTTTTAACTGCAACAACTTTAATATACGCTATTGGAGCTGGAATTACCGCGGCTGCTGGCACCAGACTTGCCCTCCAA
+
DDDADIIGHHIIIHIIIIIHGHHIIIIHHHIIIIIIIIIIIIIHHHIIIIHIIIIIHHIIIIIGIIIIHIIIHHICHIGD1FGHHHGEHIIHIIIHIIIHHIIHHHIHHHHIIGIHIIIIIHEHIIHIIHIHIIEFGHHHIIIIGIIIIIIIHIIIHHHIIHIIHIIHIIHHHHIIIGIIHHGHIIHIHHC@IIHHIIIIIIIIIHIHHHHEIHIIIIIIHHIIHHHHGIIIIHIHHHIHHGCFHDIHGIHIHIIIIIIIIIIIHIIHIHIIHGIIIIIHHIIHGIHIIIFIIHHHIIIIHGIHIHIHHIIIIIIIIHIIIFHEHFIHIIHHIIIIIIIIDDDDD
@HISEQ:969:HM2KJBCX2:2:1101:7229:88340 2:N:0:ACTATGCA
TTATGTACGGCGCCCAACTATCCCTATTAATCATTACATCGATCCTAGAAACCAACAAAATAGAATCGGATGTCCTATTTCATTATTCCATGCTAATGTATTCAAGCGTGAGCCTGCTTTAAACACTCTAATTTTTTCAAGGTAACAGTCCTAATTCCCCGTGACACCAAATTAATGGCATTACGGTTCTTTAGAAGGTGAGAAATCAATAATATCAGTACATACCAACGGCATGACCGAAACATTGATCCCGAAATTCAACTACGAGCTTTTTAACTGCAACAACTTTAATATACGCTATTGGAGCTGGAATTACCGCGGCTGCTGGCACCAGACTTGCCCTCCAA
+
DDDDDIHEHCHIHIIIEHHHH@FEHHEECHHFEGHEHIHE@CGDCHGCCCHCFGHIE1C1FDFHHIHIIIIHHIEEFFHHHFGH?EF1<FHIGIHHIIHFHCFHFHHHCGHHEHFEHHI@CEHHHHIIIHHHHHFHFF@GIHHIIIIIIHGEHGHHGIHIGIHHHEGHHHGIIIHHFG?GIIHGHHHHHHFIIIHCHIHHHIGIIIIHHHIIIHHIIIHGHHCBIHHHHHIHHFIIIIIIHFHHHHIIIHGIIIHIIIIIHEHIHIIIIIIIIHHHIIIIIIIIHHCHHIIIIHHHHHHDDCGIGIIHIIIIIIIIHHIIIIIHIIIIIIIIIIIHHIIIHHDDDD@
@HISEQ:969:HM2KJBCX2:2:1101:3071:88770 2:N:0:ACTATGCA
TTATGTACGGCGCCCAACTATCCCTATTAATCATTACGTCAATCCTAGAAACCAACAAAATAGGATCGAACGTCCTATTTCATTATTCCATGCTAATGTATTCAAGCGTTAGCCTGCTTTAAACACTCTAATTTTTTCAAAGTAACAGTCCTGTTTCCCTGCAACACCAAATTAATGGCATTACAGTTCTTCAGAAAGGAGGAATCAGCGAAGCCAGTGCATACCAGTGGCACGACCAACCTGCTGACCCCGAAATTCAACTACGAGCTTTTTAACTGCAACAACTTTAATATACGCTATTGGAGCTGGAATTACCGCGGCTGCTGGCACCAGACTTGCCCTCCAA
+
DDDDDIIIIIIIHIIIIIIIIIIIIHIIIIIHIIIIIIIIIIIIGIIIIIIIIIIIIIIIIIIIIIIHIIIIIIIIIIIIIIIIIIIEHHIIIIIIIHIIHIHHIIIIIIIIIIHHIIIIIIIHHIIHHIGIIIIIIIIIHHHIHGIIIIIIIIIIIIIIHIIIIIIIIIIIIIIHIIIIIIIIIIIHIIHIIIIIIIIIIIIIHIIIIIIIIIIIIIIIHIIIIIIIIIIIIIIIIIHIIIIHHIIIIIIIIIIIIIIIIIIIIIIIIIIIIIIIIIIIIIIIIIIIIIIIIIIIIIIIIIIIIIIIIIIIIIIIIIIIIIIIIIIIIIIIIIIIIIIIIDDDDD
@HISEQ:969:HM2KJBCX2:2:1101:20247:88445 2:N:0:ACTATGCA
TTATGTACGGCGCCCAACTATCCCTATAATCATTACGTCGATCCTAGAAACCAACAAAATAGAATCAAACGTCCTATTTCGTTATTCCATGCTAATGTATTCAAGCGTGAGCCTGCTTTAAACACTCTAATTTTTTCAAAGTAACAGTCCTGATTCCCCATGACACCAAATTAATGACATGATAGTTCGTCAGAAGGTAGGAATCAGTAACACCAGTACGTACCGAAGGCACGACCAGCGTACTAATCCCGAAATTCAACTACGAGCTTTTTAACTGCAACAACTTTAATATACGCTATTGGAGCTGGAATTACCGCGGCTGCTGGCACCAGACTTGCCCTCCAA
+
DDDDAHHIHCHDHHHHIIIIFHHIIIIIIIIHIIIIIIIIIHHHIGIEHIIIIIIIHIFFH@HIIGIHHHIHHIIHIIIIHIHIIHHEHHHHHIIHIIHFHFHHHHHHHIHHHIECIIHIHCHHFIIEGHIIIIIHHHGGIIIIIIIHHHIIIIIHHIIFHHHHHHIHIIIIIIHHIHHIIIIIIIIIHIIIIIIIIIIIIIIIIIHHHHHHIIIIIIIIIIIIIIIIIHIIIIIIIIIIHIHHHEDIIIHIIIIIIIIHIHIHHIGIIIHFIIIIIIIIHEHIIIHIIIIIHHIHHIHHHIIIHIIIIIIIIIIIIIHIIIIIIIH@IIIIIIIIIIIIDDDDD
@HISEQ:969:HM2KJBCX2:2:1101:11682:89456 2:N:0:ACTATGCA
TTATGTACGGCGCCCAACTATCCCTATTAATCATTACGTTGTACCTAGAAACCAACAAAATAGGTTCGAACGTCCTATTTCATTATTCCATGCTAATGTATTCAAGCGTTTGCCTGCTTTAAACACTCTAATTTTTTCAAAGTAACAGTCCTGACTCCCCACGACACCAAATTAATGACATCATGGTTCATCAGAAGGGAGAAATCAACGACGCCAGTGCGTACCGAAGGCACGACCGACGTATTGATCCCGAAATTCAACTACGAGCTTTTTAACTGCAACAACTTTAATATACGCTATTGGAGCTGGAATTACCGCGGCTGCTGGCACCAGACTTGCCCTCCAA
+
DDDDDIIIIIIIIIIGHIIIHIIIIIIIIIIIHIIIIIIIIIIIIIHIIIIIIIIIIHIIIIIHIHHHIIIIHHIIIIHIIIIIIIIIIIIHIIHIIHHIIHHHIHIIIIIIIIIIHIIIIIHIHIIIIHIHIIIHIIIHIIIIIIIIHIHIHHIIGIIIIIIIIIIIIIIIIIIIIIIIIIHIIIIIGIIHIIIIIIIIIIIIIIIIIIIIIIIIIIHIIIIHIIIIIIIIIIIIIIIIIHGHGHHIIIHHIIIIIIIIIIIIIIIIIIIIIIHIIIIHIIIIIIIIIIIIHIIIIIIHHIIIIIIIIIIIIIIIIIIIIIIIIIIIIIIIIIIIIIHHHDDCDD
@HISEQ:969:HM2KJBCX2:2:1101:9824:90425 2:N:0:ACTACGCA
TTATGTACGGCGCCCAACTATCCCTATTAATCATTACCGCAAGCTCTAACCAACGAAACGGGCTTGCGGTCCTGTTCCATTATACTATGCTGGAATATTCACGGCAAAATGCCTGCTTTAAACACCCTAATTTCTTCAAAGTAAACGGCCTGGTACCAACCGCCCACTCATTTAAGAGCAGGCGGCGGCCTCCAGGCGTAGGCAGCTGTCTGGCCAGTACATACCCGTTTCCACGAAGCAGACCATGCCAGACGAGCGCCGGTTTCAACTACGAGCTTTTTAACTGCAACAACTTTAATATACGCTATTGGAGCTGGAATTACCGCGGCTGCTGGCACCAGACTTGCCCTC
+
DDDDDIIIHIIIIIIIIIIIIIGIIIIIIIIIIIIHIIHIIIIIIIIIIIIIHIIIIIIHHHHIIIIIIHHIHIIIHHFHFGHFIIIHHIIIHHHHHHHHIHIIIIIIIIIIIIHIIIIIIHIIHIHHIIIIGHHIIHGHIIIIHIIIIIIIIHIHIIIIIIIIIIIIHIIIIIIIIIIHIIIHIIIIIIIIIIIHIIIIIIIIIIIIIIIIIIIIIIIIIIIIIIIIIIIIIIIIIIIIIIIIIIIIHHIIIIIIIIHHHIHHIIIIIIIIIIIIIIIIIIIIIIIIIIIIIIIIIIIIIIIIIIIIIIIIIIIIIIIIIIIIIIIIIIIIIIIIIIIIIIIIIIDDDDD
@HISEQ:969:HM2KJBCX2:2:1101:17743:90638 2:N:0:ACTATGCA
TTATGTACGGCGCCCAACTATCCCTATTAATCATTACGTCAATCCTAGAAACCAACAAAATAGGATCGAACGTCCTATTTCATTATTCCATGCTAATGTATTCAAGCGTTAGCCTGCTTTAAACACTCTAATTTTTTCAAAGTAACAGTCCTGTTTCCCTGCAACACCAAATTAATGACATTACAGTTCTTCAGAAAGGAGGAATCAGCGAAGCCAGTGCATACCAGTGGCACGACCAACCTGCTGACCCCGAAATTCAACTACGAGCTTTTTAACTGCAACAACTTTAATATACGCTATTGGAGCTGGAATTACCGCGGCTGCTGGCACCAGACTTGCCCTCCAA
+
DDDDDIIIIIIIIIIIIIIIIIIIIIIIIIIIIIIIIIIIIIIIIIIHIIIHIIHIIIIIHIHIIIIIIIIIIIIIIIIIHIIIIIIIIIIIIIIIIIIIHHGHIHIIIHIHIHIIIIIIIIIIIIIIIIIIIIIIHHIHIIIIIIIIIIIIIIIIHIIIIIIIIIIIIIIHIIIIIIIGIIIIIIIIIIHHIIIIIIIIIIIIIIIIIIIIIIIIIIIIIIIIGIIIIIIIIIIIIIHIIIIHHHHHIIIIIIIIIIIIIIIIIIIIIIIIIIHIIIIIIIIIIIIIIIIIIIIIIIIIIIIIIIIIIIIIIIIIIHGIIIIIIIIIIIIIIIIIIIIIIDDDDD
@HISEQ:969:HM2KJBCX2:2:1101:15033:91106 2:N:0:ACTATGCA
TTATGTACGGCGCCCAACTATCCCTATTAATCATTACGTCAATCCTAGAAACCAACAAAATAGGATCAAACGTCCTATTTCATTATTCCATGCTAATGTATTCAAGCGTTAGCCTGCTTTAAACACTCTAATTTTTTCAAAGTAACAGTCCTGTTTCCCTGCAACACCAAATTAATGACATTACAGTTCTTCAAGAAGGAGGAACCAGTAAAGCCAGTACATACCAGAGGCACGACCAACCTACTAATCCTGAAATTCAACTACGAGCTTTTTAACTGCAACAACTTTAATATACGCTATTGGAGCTGGAATTACCGCGGCTGCTGGCACCAGACTTGCCCTCCAA
+
DDDDDIIIIIIIIIIIIIIIIIIIIIIIIIIIIIIIIIIIIIIIIIIIHHIIIIIIIIIIIIIIIIIIIIIIIIIHIIIIIIIIIIIHHHIIIIIIIIIIIIIIIIIIIIIIIIIHIIIIIIIIIIIIIIHIIHIIIHIIIIIIIIIIIIIIIIIIIIIIIIIIIIIIIIIIIIIIIIIIIHIIIIIIIIHIIIIIIIIIIIIIIIIIIIIIIIIIIIIIIIIIIIIIIIIIIIIIIIIIIIIHIIIIIIIIIIIIIIIIIIIIIIIIIIHIIIIIIIIIIIIIIIIIIIIIIHHIIIIIHIIIIIIIIIIIIIHIIIIIIIIIIIIIIIIIIIIIIIIIIDDDDD
@HISEQ:969:HM2KJBCX2:2:1101:8709:91462 2:N:0:ACTATGCA
TTATGTACGGCGCCCAACTATCCCTATTAATCATTACGGTGGTCCTAGACCAACAAAATAGAACCAACGTCCTATTCTATTATTCCATGCTAATCTATTCAAGCAAAAGCCCGCTTTAAACACTCTAATTTTTTCAAGGTAATGGTCCTGGTTCCCCGACACACCCAATAAAGGGCATACCGGCTCACCAGAAGGATAGACCCGACAACAGACACTACTCGCCAGAGACGGACCGCCCGGTCAGGTCTAAAATTCAACTACGAGCTTTTTAACTGCAACAACTTTAATATACGCTATTGGAGCTGGAATTATCGCGGCTGCTGGCACCAGACTTGCCCTCCAA
+
DDDDDIIIIIIIIGIIIIIIIIIIIIIIIIIIIIIIIIIIIIIIIIIIIIIIIIIHIIHIIHHIIIIIIIIIIIIIIIIIIIIIIFHIIIII1HIHIIIIIIIIIIHIGIIIIIHHHIGIHHIIIIIHHIIIIIIIIHIIIIIIHIHHIIIHHIIIIIIIIIIIIIHIIGIHHIIIIIHIIIHIHIIIIIIIIIHIIIHHIIIIIIIIIIHIIIEHHHDIIIIIIIIIIIIIIIIIIIIIIHIIIIIIIIIIIHIIIIHIIIIIIIIIIIIIIIIIIIIIIIHIIIIIIIHIHHGD<CHIIIIIIIIIIIIIIIIIIIIIIIIIIIIIIIIIIIIIIHDDDDD
@HISEQ:969:HM2KJBCX2:2:1101:14636:92580 2:N:0:ACTATGCA
TTATGTACGGCGCCCAACTATCCCTATTAATCATTACGGTGGTCCTAGAAACCAACAAAATAGAACCATGCCGTCCTATTTTATTATTCCATGCTAATGTATTCAAGCAAAAATGCCTGCTTTAAACACTCTAATTTTTTCAAAGTAAAGGTCCTGGTTCCCCGCGGCATCCAATTAAGGACATCGCGGTTCTCCAGAAGGTGAGAAATTGACTGCACCAGTTCATACCCCGTGAGGCACGACCGATGCGCCAATCCCGAAATTCAACTACGAGCTTTTTAACTGCAACAACTTTAATATACGCTATTGGAGCTGGAATTACCGCGGCTGCTGGCACCAGACTTGCCCTCAA
+
DDCDDIIIIIIIIIIIIIIIIIIIIIIIIIIIIIIIIIIIIIIIIIIIIIIIIIIIIIIHIHHHIIIIIIGIIHIIIIIIIIHIIIIIIIHIHHIIIIIIIIHIIIIIIIIIIIIIIIIIIIIIIIIIIIIIIIIIIHHIIIIIIIIIIHIIIIIIIIIIHIIIIIIIIIIIIIIIIIIIIIIIIIGIHHHIIIIIIIIIIIIIIIIIIIIIHIIIIIIIIHIIIIIIIIIIIIIIIIIIIIGIIIIIIHHIIIIIIIIIHIHHIIIIIIIIIIIIIIIIIIIHIIIIIIIIIIIIIIIIIIIIIIIIIIIIIIIIIIIIIIIIIIIIIIIIIIIIIIIIIIIIIIIDDDDD
@HISEQ:969:HM2KJBCX2:2:1101:19906:93268 2:N:0:ACTATGCA
TTATGTACGGCGCCCAACTATCCCTATTAATCATTACGTCGATCCTAGAAACCAACAAAATAGAATCAAACGTCCTATTTCGTTATTCCATGCTAATGTATTCAAGCGTGAGCCTGCTTTAAACACTCTAATTTTTTCAAAGTAACAGTCCTGATTCCCCATGACACCAAATTAATGACATCATGGTTCGTCAGAAGGTAGGAATCAATAATACCAGTACGTACAATAGCACGACCAATAAATTGATCCCGAAATTCAACTACGAGCTTTTTAACTGCAACAACTTTAATATACGCTATTGGAGCTGGAATTACCGCGGCTGCTGGCACCAGACTTGCCCTCCAA
+
DDDDDIIIIIIIIIIIIIIIGIIIIIIIIIIIIIIIIIIIIIIIIIIIHHIIHHHIIIIIIIIIIIIIIIIIIIHIHHHIIIIIIIIGFHIICHHIIIIIIHIIIIIIIIIIIIIIIIIIIIIIIIIIIIIIIIHIHIIIIHHHIHIHIIIIIIIIHHIIIIIHFIIIHHIIIIIIIIIIIIIIIIIGIIIIIIIIIIIHIHHIHIIIIIIIIIIIIIIIIIIIIIIIIIIIIIIIIIIIIIIHIIIIIIIIIIIIIIIIIIIIIIIIIIIIIIIIIIIIIIIIHHIIIIIIIIIIIIIIIIIIIIIIIIIIIIIIIIIIIIIIIIIIIIIIIIIIIIIIDDDDD
@HISEQ:969:HM2KJBCX2:2:1101:14605:93455 2:N:0:ACTATGCA
TTATGTACGGCGCCCAACTATCCCTATTAATCATTACATCGATCCTAGAAACCAACAAAATAGGATCAAACGTCCTATTTCATTATTCCATGCTAATGTATTCAAGCGTTAGCCTGCTTTAAACACTCTAATTTTTTCAAAGTAACAGTCCTGTTTCCCTGCAACACCAAATTAATGACATTACAGTTCTTCAGAAAGGAGGAACCAGCGAGACCAGTACGAACCAAAGGCACGACCAACCTGCTGATCCCGAAATTCAACTACGAGCTTTTTAACTGCAACAACTTTAATATACGCTATTGGAGCTGGAATTACCGCGGCTGCTGGCACCAGACTTGCCCTCCAA
+
DDCDDHEHGGCECCEHEEHGIHHHHHHIHIIFIIIIHI@HEHFGHHHHEHGCHHIHI@GHIIEHHIGHIHEHEHEHIHIGHIHHHHHFHHGHEHFHEHHHGDHHIHIIHHHEFEGEHHFHHHFFHIGHHHHHHIHHIIGHHHHGFHHGHHIIHHHEEEEIHHHHHHIIIIDEFHHHHIHHHHIHIIIHEHIHHIIHIIIIIFHGIIIIHIIIHHHHGEEHIIHIHHEEFHIHHHEHHHIIHHEHGFIGIIHFIHHIIHHHIHDHHHGIHG@@HHFIHIGIIHF<EG@@IHHIIIIGIIIIFIIIGIIIIHHHIIIIIHHCIIHHEIHEGHHGCGHEIGHIIDDDD@
@HISEQ:969:HM2KJBCX2:2:1101:20079:93950 2:N:0:ACTATGCA
TTATGTACGGCGCCCAACTATCCCTATTAATCATTACGTCGATCCTAGAAACCAACAAAATAGAATCAAACGTCCTATTTCATTATTCCACGCTAATGTATTCAAGCGTGCGCCTACTTTAAACACTCTAATTTTTTCAAAGTAACAGTCCTGATTCCCCACGACACCAAATTAATGACATCGTGGTTCTTCAGAAGGTAGGAACCAATAATGCCAGTGCGTACCGAAGCATGACCGACAATTTGATCCCGAAATTCAACTACGAACTTTTTAACTGCAACAACTTTAATATACGCTATTAGAGCTGGAATTACCGCAGCTGCTGGCACCAGACTTGCCCTCCAA
+
DCDDCIHHHDHHCHHGIHHIIIIIIIIIIIIIHHGHGHIIHIIHHHIIIIIHIIIIIIHGHIIIIIIIIFHHHFHHIIHIIIIIIGIFEHHHIIIIIIIIEHHHIHFHHIIIIHHIIHIIIIIHHHHIIIHHHIHHHIHFIHHHIIHHHIHHHIIHHHHHHIIIIIIIIHIIIIHHIHEEDHHHHHGHHHIHHIIIIIHHHGIIIHHHHHHHIIIIDDIHHIIIIIIIHHHIIHHCHHFGFEFEC@HHGFIHHHEDHGE@?CEHEGHIIIIHHHIIIHIIHFHHCGIIHHHCIHHIHHFIHHIIIHHGEIHIIIIHIIIIHIHIIIIIHIIHHHHHHDIIDDDDD
@HISEQ:969:HM2KJBCX2:2:1101:20867:93345 2:N:0:ACTATGCA
TTATGTACGGCGCCCAACTATCCCTATTAATCATTACATCGATCCTAGAAACCAACAAAATAGAATCGGATGTCCTATTTCATTATTCCATGCTAATGTATTCAAGCGTGAGCCTGCTTTAAACACTCTAATTTTTTCAAGGTAACAGTCCTAATTCCCCGTGACACCAAATTAATGGCATTACGGTTCTTTAGAAGGTGAGAAATCAATAATATCAGTACATACCAACGGCATGACCGAAACATTGATCCCGAAATTCAACTACGAGCTTTTTAACTGCAACAACTTTAATATACGCTATTGGAGCTGGAATTACCGCGGCTGCTGGCACCAGACTTGCCCTCCAA
+
DCDDDIEHGIIHIHHIIIIIIIIIIIIIIIIHIIIIIHIIIIIIIIGHIIIIGHHIIHHHHHIIGIIHCHHHHGEHHGHEHIIIIIHHH@FH@HHHHHIIIHHIIFFHGGHHHHIEGHHHIIIHHGHIHHIIIIIIIIIHHIHFEIIIIIIIIHHIIHFGEHHIIIHEIHHIHIIIHHHIHGIIIHIHIIIIIIIIIIHHHIHHIHGIIIIIHIHIIIHHIIIIIIIIIIIIIIIIIIIIIIIIHGIIIIIHIIIHIIIHIIHDIIIHIIIIIIHHIGIIIIIIIIIIIGIIIIHIIIIIHHIIIIIGIIIIIIIIIIIIIIIIIIIIIIIIIIHIHIIIIIDDDDB
@HISEQ:969:HM2KJBCX2:2:1101:11221:95099 2:N:0:ACTATGCA
TTATGTACGGCGCCCAACTATCCCTATTAATCATTACGGTGATCCTAGAAACCAACAAAATAGAACCATGCCGTCCTATTCTATTATTCCATGCTAATGTATTCGAGCAAAAATGCCTGCTTTAAACACTCTAATTTTTTCAAGGTAAAGGTCCTGGATCCGCAAGACACCCAATTAAGGACATCAAGTTTCTCCAGAAGGTGAGAAATCAACAGCAACAGTTCATACCCCTTAAGGCACGACCATTACGTCAATCCCGAAATTCAACTACGAGCTTTTTAACTGCAACAACTTTAATATACGCTATTGGAGCTGGAATTACCGCGGCTGCTGGCACCAGACTTGCCCTCCAA
+
DDBCDHIGHIICDECHHIGHIIIIIIIIHHIIHIIGHHIHIIIIIIICE?GH1CFHHIIGIIGHGHIEHHHFHHIGHHIIHIHIIIIHFHGHCHHFHGHFHFGHHHHHIHIHHHHIHIHIHIIIIHIHHHHHHHHGHHHHHIIIIHIIIIHHHEIHIHEHHIHIIHHHHIIIGIHGIHGGHHHEEIIHEGFHHIIIHIIHGIHHHIIIIHHIIIIIHEIIIHIIIHHHGFHIIIIHIIHHHHEHHFHIIHGGIIIIIIIHIHEIHHIHEDIIIHIIIHHIIHHIHIHIIIIHGHGHIIIIHIHIIIIIHEIIHHIHHIIIIIIIIIIIIIIIHHIHIIIIHIIIIIHGD@DDD
@HISEQ:969:HM2KJBCX2:2:1101:2048:95870 2:N:0:ACTATGCA
TTATGTACGGCGCCCAACTATCCCTATTAATCATTACGTCAATCCTAGAAACCAACAAAATAGAATCAAACGTCCTATTTCATTATTCCATGCTAATGTATTCAAGCGTGAGCCTGCTTTAAACACTCTAATTTTTTCAAAGTAACAGTCCTGATTCCCCACAACACCAAATAAATGACATCGTGATTCGTCAGAAGGGAGAAACCAACAATACCAGTACGTACCGAGGCACGACCGACATGATGGTCCCGAAATTCAACTACGAGCTTTTTAACTGCAGCAACTTTAATATACGCTATTGGAGCTGGAATTACCGCGGCTGCTGGCACCAGACTTGCCCTCCAA
+
DDDDDIIIIIIIIIIIIIIIIIIIIIIIIIIIIIIIHHIIIIIIHIIIIIIIIIIIGIIHHIHHIIIHIIIIIHIIIIIIIIIIIIHIIIIIIGIIIIIIIHIIIHIIIIIIIIHHIIIIHIIIHIIHIIIIHIIIIIIIIIIIIIIIIIIIIIIIIIIIIIIIIIIIIIIIIIIHIIIHIIIIIIIIIIIIIIIIIIIIIIIIHIIIIIIHHIIIIIIIIIIIIIIIIIIIIIIIIIIIIIHHIIIIIIIIIIIIIIIIIIIIIIIIIIIIIIIIIIIIIIIIIIIIIIIIIIIIIIIIIIIIIIIIIIIIIIIIIIIIIIIIIIIIIIIIIIIIIIIIDDDDD
@HISEQ:969:HM2KJBCX2:2:1101:9000:96945 2:N:0:ACTATGCA
TTATGTACGGCGCGCAACTATCCCTATTAATCATTACGTCAATCCTAGAAACCAACAAAATAGGATCAAACGTCCTATTTCATTATTCCATGCTAATGTATTCAAGCGTTAGCCTGCTTTAAACACTCTAATTTTTTCAAAGTAACAGTCCTGTTTCCCTGCAACACCAAATTAATGACATTACAGTTCTTCAAGAAGGAGGAACCAGTAAAGCCAGTACATACCAGAGGCACGACCAACCTACTAATCCCGAAATTCAACTACGAGCTTTTTAACTGCAACAACTTTAATATACGCTATTGGAGCTGGAATTACCGCGGCTGCTGGCACCAGACTTGCCCTCCAA
+
D@@B@GH1<CC/E/<CCHG1GG1DF1<<C1DFHE1<<CG?0EDF1D1<<F?1D1<EH?FFEHDCH?1CGH10C1<DGFHC<1<G11<D@1<CHHEEHHHGHHGHH>CIIIHGIHE?F@FAHHB8F<HGDG@HGIHHHC<H6@DF1HHECEHFCHCC0<<@0?=IIIHHIHHDIHHHGF:CCFHEHGHE5HCHGHEHHHIHIH@CCGHEHIHG@C?F@HIIHEIHHFCC?HDF?FGC1?HGHHEF<D/E/CGECIHGFHHHCHEGCHHIHHEHECGHGCIIIIIIIIIIHIH@HGEE?IHHHHHHCHHHCHGEHHEE?CC?IHHHE@EGHIIHFHCHHHHG?B?BBB
@HISEQ:969:HM2KJBCX2:2:1101:6889:97214 2:N:0:ACTATGCA
TTATGTACGGCGCCCAACTATCCCTATTAATCATTACATCGATCCTAGAAACCAACAAAATAGAATCGGATGTCCTATTTCATTATTCCATGCTAATGTATTCAAGCGTGAGCCTGCTTTAAACACTCTAATTTTTTCAAGGTAACAGTCCTAATTCCCCGTGACACCAAATTAATGGCATTACGGTTCTTTAGAAGGTGAGAAATCAATAATATCAGTACATACCAACGGCATGACCGAAACATTGATCCCGAAATTCAACTACGAGCTTTTTAACTGCAACAACTTTAATATACGCTATTGGAGCTGGAATTACCGCGGCTGCTGGCACCAGACTTGCCCTCCA
+
DDDDDIIIHIIIIIIIIIIIIIIIIIIIIIIIIIIIIIIIIIIIIIIIIIIIHIIIIIIIIIIIIIIIIIIIIIIIIIIIIIIIIIHIIIIIIIIIIIIIIIIHIIIHIIIIIIIIIIIIIIIIIIIIIIHIIIIIHIIIIIIIIHIIIIIIIHIIIIIIIIIHHHIIIIIHIIIIIIHHIIIIIIIIIIIIIIIIIIIIIIIIIIIIIIIIIIIHHIIIIIIIIIIIIIIIIIIIIIIIIIIIIHIHHIIIIIIIIIIIIIIIIIIIIIIIIIIIIHIIIIIIIIIIIIIIIIIIIIHHHHIIIIIIIIIIIIIIIIIIIIIIIIIIIIIIIIIIIIIIIDDDDD
@HISEQ:969:HM2KJBCX2:2:1101:7815:96439 2:N:0:ACTATGCA
TTATGTACGGCGCCCAACTATCCCTATTAATCATTACGGCGGTCCTAGAAACCAACAAAATAGGACCGCACGTCCTATTCTATTATTCCATGCTAACGTATTCGAGCAAAGGCCTGCTTTGAACACTCTAATTTTTTCAAAGTAAAAGTCCTGGTCCCCAACACACCCAGTGAAGGGCATGCGGTTCTCCAGAAGAGAAGGCCCGGCCGGACAAGTGCACGCGGTGAGGCGGACCTGCCAGCCAGGCCAAAGGTTCAACTACGAGCTTTTTAACTGCAACAACTTTAATATACGCTATTGGAGCTGGAATTACCGCGGCTGCTGGCACCAGACTTGCCCTCCAA
+
DDDDDIIIIIIHIIIIIIIIHHIHHIIIIIIIIIIIIIHIIIIIIIHIIIIIIHIIIIHIIIGFHIHDHHHEGHHHHHHHHHHIIIIIIIIFHFHHIHIIHDDIHIHHIHIGGHIIIIHHHHIIIIIIIHIIIHIIHIIIIIIIIIHIIIIIIIIIFHIIGIIIHIIIIIHIIIIIIIIIIHIIIHHHCIIIIIIIIIIIIHIHHIIHIIIHIIIIIIIIIIIIIIIIIIIIIIIIIIIHIGHIIIHHIIIIIIIIIIIIIIIIIIIIIIIIIIIIIIIIGIIIIIIIIIIHIIIIIIIIIIIIIIIIIIGIIIIIIIIIIIIIIIIIIIIIIIIIIIIDDDDD
@HISEQ:969:HM2KJBCX2:2:1101:14432:97540 2:N:0:ACTATGCA
TTATGTACGGCGCCCAACTATCCCTATTAATCATTACTTCAGTTCTAGAAACCAACAAAATAGAACCGAAGTCCTAAATTATTATTCCATGCTAATGTATTCAAGGCATAAGCCTGCTTTAAACACTCTAATTTTTTCAAAGTAATAGAGCTAGATCGCGACGACAGCCCAGTAAAGGGTGCCGCCGTTTTCTAGCAGGATGGTAGACGCGCGCCGGCACTCACACTCGTAACCGAGGCGGGCCAGGTGCGTCAAACCAGAAATCCAACTACGAGCTTTTTAACTGCAGCAACTTTAATATACGCTATTGGAGCTGGAATTACCGCGGCTGCTGGCACCAGACTTGCCCTCCAA
+
DDDDDIIIIIIIIIIIIIIIIIIIIIIIIIIIIIIIIIIIIIIIIIIIIIIIIIIIIIIIIIHIIIIIGHHIIIIIHIIIHIIIIIIIIIIIIIIIIIIIIHHHIHIIIIIIHIIIIIIIIHIIIIIIHIHIIIIIIHIHHIHIIIIIGIIIIIIIIIIIHIIHIIIIIIIIIHHHHHIIIIIIIIIIIIHGIIIIIIIIIIIIIIHIIIIIIHIIIIIIIIIIIIIIIIIHHIIIIIIIIIIIIIIIIIIIHIHIIIHIIIIIIIIIIIIIIIIIIIIIIIHIIGIIIIIIIIIIIIIIIIIIIIHGHIHIIIIIIIIIIIIHIIIIIIIIIIIIIIIIIIIIIIIIIDDDDD
@HISEQ:969:HM2KJBCX2:2:1101:2205:97463 2:N:0:ACTATGCA
TTATGTACGGCGCCCAACTATCCCTATTAATCATTACGGTGATCCTAGAAACCAACAAAATAGAACCATGCCGTCCTATTCTATTATTCCAGCTCCAATAGCGTATATTAAAGTTGTTGCAGTTAAAAAGCTCGTAGTTGAATTTCGGGGTCAGCAGGTTGGTCGTGCCACTGGTATGAACTGGTTTCGCTGATTCCTCCTTTCTGAAGAACTGTAATGCCATTAATTTGGTGTTGCAGGGAAACAGGACTGTTACTTTGAAAAAATTAGAGTGTTTAAAGCAGGCTAACGCTTGAATACATTAGCATGGAATAATGAAATAGGACGTTCAAACCTATTTTGTTGGTTTCTAGGATTGACGTAATGATTAATAGGGATAGTTGGGCTCGGATGGTTGA
+
DDABDHIIIIIIGIIIGIIHIHIGHEHHIHHHHIHHHDHIGEHFGHHHHHEEHHIIHFH?FC@CF@1GHHHHHHHIHEHIEHGEHGH@FHHHHHHHI?CC<1CGED1<CHE<1D@HHHH111<<FC1G101FCCEEEHI?HHC?HGGDHHHFA??EHHHIHHHHIIHEHIHHIIHHGEHFHCHIIIHD?HHHHFGHHHCGGHHHIIHHHHCIIIIIIIIHGGHHHHEIHGIIHHHIIGEHGFEHGIIHHIIIIIIIHHEIIHHIIIIIIIIIHIIIHIIIIIIIIHIHHIIIIHHHHIIIIIIHIIIIIIIIIIIIIIIHIIIIIHIIIIIIIIIIIHIHIIIIIIIIIIIIIIHGIHIIIIIIIIIHIIIIIIIIIIIIIIIHIIIIIIIHHDDCDD
@HISEQ:969:HM2KJBCX2:2:1101:13346:98173 2:N:0:ACTATGCA
TTATGTACGGCGCCCAACTATCCCTATTAATCATTACGTTGATCCTAGAAACCAACAAAATAGAATCGAACGTCCTATTTCATTATTCCATGCTAATGTATTCAAGCGCGTGCCTGCTTTAAACACTCTAATTTTTTCAAAGTAACAGTCCTGACTCCCCACAACATCAAATTAATGACATCATGATTCATCAGAAGGGAGAAATCAATGACATTAGTACGTACCGAAGGCACGACCGACGTATTGATCCCGAAATTCAACTACGAGCTTTTTAACTGCAACAACTTTAATATACGCTATTGGAGCTGGAATTACCGCGGCTGCTGGCACCAGACTTGCCCTCCAA
+
BD@@@HGI?/CDHHDHHICH?C?GF?CHHIIG1GHHGEEHEEHHHEHHHIGHEHHHI?FGHHHGH?@C@FHHCECHHHII?EHHIHIF?FH?EGHHHHG@EHHC@H<HHHHHIIHGHHEHHHIHE@CHIIHDGHHH?HECE?GHHHHGHIEEEFHIIHEEHHHIHH@HHEEE<IIHFEHHEIHGGCFHGEGFF/HHHHG?FIHFIIHHHHFGG@CHHIIHHIIHHHHIHHIHHHIIIIIHIIHIDHEDGIIHIIHHIGIIIIIIIIHHHIIIIIIHHIHHHFIHHHHCIHIIIHHFIHIHHHIHIIIIIIHIIHIIHIIIIIIIIIHIHGIIHIIIIIIHHACDBA
@HISEQ:969:HM2KJBCX2:2:1101:7290:98312 2:N:0:ACTATGCA
TTATGTACGGCGCCCAACTATCCCTATTAATCATTACATCGATCCTAGAAACCAACAAAATAGAATCGGATGTCCTATTTCATTATTCCATGCTAATGTATTCAAGCGTGAGCCTGCTTTAAACACTCTAATTTTTTCAAGGTAACAGTCCTAATTCCCCGTGACACCAAATTAATGGCATTACGGTTCTTTAGAAGGTGAGAAATCAATAATATCAGTACATACCAACGGCATGACCGAAACATTGATCCCGAAATTCAACTACGAGCTTTTTAACTGCAACAACTTTAATATACGCTATTGGAGCTGGAATTACCGCGGCTGCTGGCACCAGACTTGCCCTCCAA
+
DDDDDIIIIIIIIIIHIIIIIIIIIIIIIIIHIIIIIIIIIIIIHIIIIIIIIIIIIIIIIIHHIIIIIHIIIIIIIIIIIIIIHIIIIIHIHHIIIIIIIIIIIIIIIIIIIIIIIHIIIIIIIIIIIIIIIIHHHIIIIIHHIIIIIIIIIIIIIIIIIIIIIIIIIIIIIIIIIHIIIIIIIIIIIHIIIIIIIIIIIIIIIIIIIIIIIIIII<HIIIHIIIIIIIHIIIIIIIIIIIIIHFIIIIIIHIIIIIIIIIHIIIIIIIIIIIHIIIIIIIIIIIIIIIIIIIIIIIIIHIIIIIIIIIIIIIIIIIIIIIIIIIIIIIIIIIIIIIIIIIDDDDD
@HISEQ:969:HM2KJBCX2:2:1101:2503:97529 2:N:0:ACTATGCA
TTATGTACGGCGCCCAACTATCCCTATTAATCATTACGGTGATCCTAGAAACCAACGAAATAGAATCAGTCCGTCCTATTTCATTATTCCATGCTAATGTATTCAGACGATAGTCTGCTTTAAACACTCTAATTTTTTCAAAGTAACAGTCCTGATTTCCCATCACACCAAATAAATGGCATGAAAGTTCCTCAGAAGGTAGAGATCCATCTCACCAGTGCAGACAATTAAGCCTGACCAATGGGTAGACCCCGAGGTTCAACTACGAGCTTTTTAACTGCAACAACTTTAATATACGCTATTGGAGCTGGAATTACCGCGGCTGCTGGCACCAGACTTGCCCTCCAA
+
DDCDDIIIIIIIIIIIIIIIIIIHIIIIIIIIIIIIIIIIIHIIIIHIHHHHFHIIIIIIIIHEHHIHIIIIHIIIHHIIIIIIIIIIIIIIHIIIIIIIIHIIIIIIIIIHHHHIIIIIIIIIHIIIIIIHHIHHHHHIHIHIHIHIIIIIIIIIIHIIHHHHIIHGEHIIIIHIIHHIIIIIIIIIIGIIIIIIIIIIHIIIIIHIIIHIIIIIIIIIIHHIIIHHHFIIIIIIIIIIIIHIHH8IIIHIIIIIIIIIHIIIIIIIIIIIIHIIIIIIIIIIIIIHHIIIIIIIIIGIIIIIIIIIIIHIIIIIIIIIIIIIIIIIIIIIIIIIIIIIIIIDDDDD
@HISEQ:969:HM2KJBCX2:2:1101:7873:98980 2:N:0:ACTATGCA
TTATGTACGGCGCCCAACTATCCCTATTAATCATTACGTCGATCCTAGAAACCAACAAAATAGAATCAAACGTCCTATTTCGTTATTCCATGCTAATGTATTCAAGCGTGAGCCTGCTTTAAACACTCTAATTTTTTCAAAGTAACAGTCCTGATTCCCCATGACACCAAATTAATGACATCATGGTTCGTCAGAAGGTAGGAATCAATAATACCAGTACGTACAATAGCACGACCAATAAATTGATCCCGAAATTCAACTACGAGCTTTTTAACTGCAACAACTTTAATATACGCTATTGGAGCTGGAATTACCGCGGCTGCTGGCACCAGACTTGCCCTCCAA
+
DDDDDIGIIIIIIIIIIIIIIGIHIIIIIIIIIIIIIIIIIIIIIIIIIIIIHIIIIIIIIIHIIIIIIIIIIHHIIIIHHIIIIIIHIIIIHIHIIIHIIIIIIHIIIIIIIIIIIHIIIIIIIIIIIIIIIIIIHIIIHIIIIIHIIIIIIIIIIIIIIIIIIIIIHIIIIIIIIIIIIIIIIIIIIIIIIIIIIIHIIIIIIGIIIIHHHIIIIIIIIIIIIIIIIIIIIIIHHIIIIIIIIIIIIIIIIIIIIIIIIIIIIIIIIIIIIIIIIIIIIIIIIIIIIIIIHIIIIIIIIIIIIIIIHIIIIIIIIIIIIIIIIIIIIIIIIIIIIHIIDDDDD
@HISEQ:969:HM2KJBCX2:2:1101:14029:98962 2:N:0:ACTATGCA
TTATGTACGGCGCCCAACTATCCCTATTAATCATTACGTCGATCCTAGAAACCAACAAAATAGAATCAAACGTCCTATTTCATTATTCCATGCTAATGTATTCAAGCGTAAGCCTGCTTTAAACACTCTAATTTTTTCAAAGTAACAGTCCTGATTCCCCACGACACCAAATTAATGACATCGCGGTTCTTCAGAAGGTAGAAACCGATAATGCCAGTACGTACCGAAGCACGACCAACAATTCGATCCCGAAATTCAACTACGAGCTTTTTAACTGCAACAACTTTAATATACGCTATTGGAGCTGGAATTACCGCGGCTGCTGGTACCAGACTTGCCCTCCAA
+
DDDDDIIIIIIIIIIIIIIIIHIIIIIIIIIIIIIIIIIIIIIIIIIIIIIIHIIIIIIIIIIIIIIIHIHIIIIIIIIHIIIIIIIIIIIIIIIIIIHIIIIIIIIHIIIHHHHIIIIIIIIIIIHHHIIIIHIHIGHHIHHHIIIIIIIIHHIIIIHHHIIIIIIIHHGHIIIIIIIIIIIIIIIIIIIGIIIIIIIIIIIIIIIIIIIIIIIIIIIIIIIHIIIIIHHHIIIIIIIIIIHGIIIIIIIIIIIIHGHGIIIIIIIIIIIIIIIIIIIIIIIHEIIIIIIIIIIIIIIIIIIIIIIIIIIHIIIIIIIIIIIIIIIIIIIIIIGIIIIIDADDB
@HISEQ:969:HM2KJBCX2:2:1101:5787:98892 2:N:0:ACTATGCA
TTATGTACGGCGCCCAACTATCCCTATTAATCATTACGTCGATCCTAGAAACCAACAAAATAGAATCAAACGTCCTATTTCATTATTCCATGCTAATGTATTCAAGCGTACGCCTGCTTTAAACACTCTAATTTTTTCAAAGTAACAGTCCTGATTCCCCACGACACCAAATTAATGACATCGCGGTTCTTCAGAAGGTAGGAACCAATAACGCCAGTACGTACCGAAGCACGACCAACAATTCGATCCCGAAATTCAACTACGAGCTTTTTAACTGCAACAACTTTAATATACGCTATTGGAGCTGGAATTACCGCGGCTGCTGGCACCAGACTTGCCCTCCAA
+
DDDDDIIIIIIIIIIIIIIIIIIIIIIIIIIIIIIIIIIIIIIIHIIIIIIIIIIIIIIHIIIIIIIIIIIIHIFHIIIIIIIIIIIIHIHIIIIIIIIHIHIIIIIHIIHIIIIIIIIIIIHIIIIIIIIIIIIIIIIIIIIIIIIIIIIIIHIIIIIIIIIIIIHIIIIIIIIIIIIIIIIIIIIIIIIIIIIIIIIIIIIIIIIIIIIIIIIIIIIIIIIIIIIIIIIIIIIIIIIIIHGDIHIIIIIIIHIIIIIIHIIIIIIIIIIIIIIIIIIIIIIIIIIIIIIIIIIIIIIIIIIIIIIIIIIIIIIIIIIIIIIIIIIIIIIIIIIIIIIIDDDDD
@HISEQ:969:HM2KJBCX2:2:1101:19403:100681 2:N:0:ACTATGCA
TTATGTACGGCGCCCAACTATCCCTATTAATCATTACGTCGATCCTAGAAACCAACAAAATAGGGTCAAACGTCCTATTTCATTATTCCATGCTAATGTATTCAAGCGTGTGCCTGCTTTAAACACTCTAATTTTTTCAAAGTAACAGTCCTGATTCCCCATGACACCAAATTAATGACATCACAGTTCGTCAGAAGGTAGAAATCAATAATACCAGTGCATACCAGAGGCACGACCAATATATTGATCCCGAAATTCAACTACGAGCTTTTTAACTGCAACAACTTTAATATACGCTATTGGAGCTGGAATTACCGCGGCTGCTGGCACCAGACTTGCCCTCCAA
+
DDDDDIHIIIIIIIIIHHIIIIIIIIIIIIIIIIIIIIIHHHIIIIHGHHIIIIIIIIIIIHHIIIIIIHIIIHIIIIIIIIIIHIIHHIIIFIHIIIIIIIHIIIIIIIHHIIIIIIIIIIIIHHHEHHIIIIIIHIIIIIIIIIIHIHHIIIIIIIHHIIHIIIGIIIIIIIHIIHHIIIIIIIIIHHHEIIIHHIHHIIIIIIIIIIIIIIIIIIIIIIIIHIIIIIIIIIIIIIIIIIIIHIGIIIIIIIIIIIIIIIIIIIHIIIIHIIIIIIIIIIIIIHHHIIIIIIIIIHIHIIIIIIIIIIIIIIIIIIIIIIIIIIIIIIIIIIIIHIIIIDDDDD
@HISEQ:969:HM2KJBCX2:2:1101:6141:100839 2:N:0:ACTATGCA
TTATGTACGGCGCCCAACTATCCCTATTAATCATTACGTCAATCCTAGAAACCAACAAAATAGGATCAAACGTCCTATTTCATTATTCCATGCTAATGTATTCAAGCGTTAGCCTGCTTTAAACACTCTAATTTTTTCAAAGTAACAGTCCTGTTTCCCTGCAACACCAAATTAATGACATTACAGTTCTTCAAGAAGGAGGAACCAGTAAAGCCAGTGCATACCAGAGGCACGACCAACCTACTAATCCCGAAATTCAACTACGAGCTTTTTAACTGCAACAACTTTAATATACGCTATTGGAGCTGGAATTACCGCGGCTGCTGGCACCAGACTTGCCCTCCAA
+
DDDDDIIIIIHIIIIIIIIIIIIIIIIIIIIIIIIIIIIIIIIIIIIIIIIIHIIIHHIIIIIIIIIIIIIIEHIIIIIIIIIIIIIHIHIIIHIIIIIIIIIIIIIIIIIIHIIIHIIHHHHIIIIIIIIIIIIIIHIHIIIIIIIIIIIIIIIIIIIIIIHIIIIIHHHHIHHHHIIIHHIIIIIHIHHIIIHIIHIHHHIHIIIIIIHIIIIIIIIIIIIIIHIHIIIIIIHIHI<IHGGGGIHHIIHIIIIHHIIIHHHIIIIIHIIIIHHIIIIIIIIIIIHIIIIIHHIHHIIGIIIHHIIIIIIIIIIIIIIIIIIIIIIIIIIIIIIIIIIIIDDDDD
@HISEQ:969:HM2KJBCX2:2:1102:17607:2552 2:N:0:ACTATGCA
TTATGTACGGCGCCCAACTATCCCTATTAATCATTACGTCGATCCTAGAAACCAACAAAATAGAATCAAACGTCCTATTTCGTTATTCCATGCTAATGTATTCAAGCGTGAGCCTGCTTTAAACACTCTAATTTTTTCAAAGTAACAGTCCTGATTCCCCATGACACCAAATTAATGACATCATGGTTCGTCAGAAGGTAGGAATCAATAATACCAGTACGTACAATAGCACGACCAATAAATTAATCCCGAAATTCAACTACGAGCTTTTTAACTGCAACAACTTTAATATACGCTATTGGAGCTGGAATTACCGCGGCTGCTGGCACCAGACTTGCCCTCCAA
+
DDDDDIIIIIIHIIIIIIIIIIIIIIIIIIIIIIIIIIIIIIIIHIIHIIIHIIIIIIIIIIIIIIIIHIIIIIIIHHIHIIIIIIIIIHIIIIIIIIIIIIIIIIIIIIIIIIHIIHIIIIIIIIIIIIIIHIIIIIHHIIIIIIIIIIIIIIIIIIIIIIIIIIIIIIIHIIIIIIIIIIIIIIIHIIHIIIIIIHIIIIIHHHIIIIIHIIIIIIIIIIIIIIIIIIIIIIIIIIIIIIHIIIIIIIIIIIIIHIIIIHIIIIIIIIIIIIIIIIIIIIIIIIIIIIIIIIIIIIIIIIIIIIIIIIIIIIIIIIIIIIIIIIIIIIIIIIIIIIIIDDDDD
@HISEQ:969:HM2KJBCX2:2:1102:19438:2367 2:N:0:ACTATGCA
TTATGTACGGCGCCCAACTATCCCTATTAATCATTACATCGATCCTAGAAACCAACAAAATAGAATCGGATGTCCTATTTCATTATTCCATGCTAATGTATTCAAGCGTGAGCCTGCTTTAAACACTCTAATTTTTTCAAGGTAACAGTCCTAATTCCCCGTGACACCAAATTAATGGCATTACGGTTCTTTAGAAGGTGAGAAATCAATAATATCAGTACATACCAACGGCATGACCGAAACATTGATCCCGAAATTCAACTACGAGCTTTTTAACTGCAACAACTTTAATATACGCTATTGGAGCTGGAATTACCGCGGCTGCTGGCACCAGACTTGCCCTCCAA
+
DDDDDIIIIIIIIIHHIIIIIIIIIIIIIHIIIIIIIIIIIIIIIIIIIIIIIIIIIIIHIIIIIIIIIHIIIIIIIIIIIHIIIIIIIIIHHIIIIIIIIIHIIHHIHIIIIIIIIIIIIHIIIIHIIIIIIIIIIIIIIIIIIIIIIIIIIIIIIIIIIHIIIIIIIHIIIIIIIGHHHIIIIIIIIIIIIIHIIIIIIHIIIIIIIIIIIIIIIIIIIIIIIIIIIIIIIIIIIIIIIHHHHHIHFIIIIIIIIIIIIIIIIIIIIIIIIHIIHIIIIIIIIIIIIIIIIHIIIIIIHHIIHIIIIIIIIIIHIIHIIIIIIIIIIIIIHIIIHIIHIIDDDDD
@HISEQ:969:HM2KJBCX2:2:1102:15191:2867 2:N:0:ACTATGCA
TTATGTACGGCGCCCAACTATCCCTATTAATCATTACGGTGGTCCTAGAAACCAACAAAATAGAACCACAACGTCCTATTCTATTATTCCATGCTAATCTATTCAAGCAATAGCCCGCTTTAAACACTCTAATTTTTTCAAGGTAATGGTCCTGGCTCCCCAACACACCCAATAAAGGACATACTGGTTCACCAGAAGGAAGACCCGACAGCAGACAGTACTCGCCAAAGACGGACCGCCCGGCCAGGCCTAAAATTCAACTACGAGCTTTTTAACTGCAACAACTTTAATATACGCTATTGGAGCTGGAATTACCGCGGCTGCTGGCACCAGACTTGCCCTCCAA
+
DDDDDIIIIIIIIIIIIIIIIIIIIIIIIIIIIIIIIIIIIIIIIIIHIIIIIHIIIHHHIIIIHIIIIHHHHIHIIIIIIIIIIIIIIIIHIHIIIIIHIHEIIIIIIIIIIHIIIIIIIIIIIIIIIIIIIIHIIIIIIIIIIIIIIHIIHIIIIIIIIIHHHHHIIHIIHIIIIIIIIIIIIHIIIHIIIIIIIIHIIHHIIIIIIIIIIIHIIIIIIIIIGIIHIIIIIIIIIIIIIIIIIIIIIGIIIIIHIIIIIIIIIIHIIIIIIIIIIIIHIIIIIIHIIIHHHGIIIHHHHIIIIIIIIIIIIIIIIIIIIIIIIIIIIIIIIIIIIIIIIDDDDD
@HISEQ:969:HM2KJBCX2:2:1102:4914:3769 2:N:0:ACTATGCA
TTATGTACGGCGCCCAACTATCCCTATTAATCATTACGGTGATCCTAGAAACCAACAAAATAGAACCATGCCGTCCTATTCTATTATTCCATGCTAATGTATTCGAGCAAAAATGCCTGCTTTAAACACTCTAATTTTTTCAAGGTAAAGGTCCTGGATCCGCAAGACACCCAATTAAGGACATCAAGTTTCTCCAGAAGGTGAGAAATCAACAGCGACAGTTCATACCCCTTAAGGCATGACCATCACGTCAATCCCGAAATTCAACTACGAGCTTTTTAACTGCAACAACTTTAATATACGCTATTGGAGCTGGAATTACCGCGGCTGCTGGCACCAGACTTGCCCTCCAA
+
DDDDDIIIGIIIIIIIIIIIIIIIIIIIIIIIIIIHIIIIIIIIIIIIHIIIIIIIIIGIIIHHIIIIICFHIIIIIIIIIIIIIIIHIIIIIIIIIIGHHHHIEHIIIIIIIIIIIHIIIIIIIIIIHIHIHHHHIHHHIIIIIIIIIIIIIIIIIIHIEHHIIIIIIIIIIIIIIIIIIIIIIIIIIIIIIIIIIIIIIIIIHHHIHIIIHHIIHHIIIIIIIIIIIIIIIIIIIIIIIIIIHGIIIIIHIIIIIIIIIIIIIIIIIIIIIIIIIHIIIIIIIIIIIIIIIIIIIIIIIIIIIIIIIIIIIIIIIIIIIIIIIIIIIIIIIIIIIIIIIIIIIIIIDDDDD
@HISEQ:969:HM2KJBCX2:2:1102:10827:2831 2:N:0:ACTATGCA
TTATGTACGGCGCCCAACTATCCCTATTAATCATTACGTCAATCCTAGAAACCAACAAAATAGGATCAAACGTCCTATTTCATTATTCCATGCTAATGTATTCAAGCGTTAGCCTGCTTTAAACACTCTAATTTTTTCAAAGTAACAGTCCTGTTTCCCTGCAACACCAAATTAATGACATTACAGTTCTTCAAGAAGGAGGAACCAGTAAAGCCAGTACATACCAGAGGCACGACCAACCTACTAATCCCGAAATTCAACTACGAGCTTTTTAACTGCAACAACTTTAATATACGCTATTGGAGCTGGAATTACCGCGGCTGCTGGCACCAGACTTGCCCTCCAA
+
DDDADIIIIIHIIIIIIIIIIIIIHIIIIIIIIIIIIIIIIIIHIIIIIIIHIIIIIIIIIIIIHIHIIHHFHHIGIIIIIIIHHHHFFHIIIIIIIIIIIIIIIIHHIHHIHIIIIIIIIIIIIHIIIIIHHHIIHHHIHIIIIIIIIHIIIIIIHIIIHIIIIIIIIHHIIIGIIIIIIHHFIIIIIIHIIIIIIHIHIIHHIIHIIIIIIIIIIIIIIIIIIIIIIHIIIIIIIIIIIIIIGIHHIIIIIIGHIIIIIHHHIIIIIIIIIIIIIIIIHIIIIIIIIIHIIHIIIIIIIIIIIIIIIIIIIIIIIIIIIIIIIIIIIIIIIIIIIIIIIDDDDD
@HISEQ:969:HM2KJBCX2:2:1102:8803:3905 2:N:0:ACTATGCA
TTATGTACGGCGCCCAACTATCCCTATTAATCATTACGTCGATCCTAGAAACCAACAAAATAGAATCAAACGTCCTATTTCATTATTCCATGCTAATGTATTCAAGCGTGCGCCTGCTTTAAACACTCTAATTTTTTCAAAGTAACAGTCCTGATTCCCCACGACACCAAATTAATGACATCGCGATTCTTCAGAAGGTAGGAACCAATAATGCCAGTGCGTACCGAGGCACGACCGACAATCTGATCCCGAAATTCAACTACGAGCTTTTTAACTGCAACAACTTTAATATACGCTATTGGAGCTGGAATTACCGCGGCTGCTGGCACCAGACTTGCCCTCCAA
+
DDDDDIIIIIIIIIIIIIIIIIIIIHIIIIIIIIIIIIIIIIIIIIIIIIIIIIIIIIIIIIIIIIIIIIIIIIIIIIIIHIIIIIIHIIIIIIIIHHHIIGIIIIIIIIIIIIIIIHIIHIIIHIIIIIIIIIIIIIIIIIIIIIIIIIIIIIHHIIIIIIIIIIHIIIIIIIIIIIHIIIIIIHIIIGHIIIIIIIIIIIIIIIIIIIIIIIIIIIHIHIIIIIIIIIIIIIIIIIIIIHHHIHHIIIIIIIHIIIIIIIIIIIIIIIIIIIIIIIIIIIHIIIIIGIIHIIIIIIIIIIIIIIIIIIIIIIIIIIIIIIIIIIIIIIIIIIIIIIIIDDDDD
@HISEQ:969:HM2KJBCX2:2:1102:6592:4160 2:N:0:ACTATGCA
TTATGTACGGCGCCCAACTATCCCTATTAATCATTACGTCGATCCTAGAAACCAACAAAATAGAATCAAACGTCCTATTTCGTTATTCCATGCTAATGTATTCAAGCGTGAGTCTGCTTTAAACACTCTAATTTTTTCAAAGTAACAGTCCTGATTCCCCATGACACCAAATTAATGACATCATGGTTCGTCAGAAGGTAGGAATCAATAATACCAGTACGTACAATAGCACGACCAATAAATTGATCCCGAAATTCAACTACGAGCTTTTTAACTGCAACAACTTTAATATACGCTATTGGAGCTGGAATTACCGCGGCTGCTGGCACCAGACTTGCCCTCCAA
+
DADDDIIGHIICHIIIIIIIIIIIHIIHHHIHHHIFIIIIHIIIHIHEEHHHIIIIHIHHHHGGCHIIHHICHHIIIIIIIGHIIIIIIIIHHIIIIIIHIIIIIIIHIHHHIIIIIIIHIHIHIIHIIHHHHEGHHIHIIIIHHHEHFCHHHHIHHIHIHIIHIIIIIIIHIIIIIIHIIIIIIIIIIIHHHHIHIIHIHIIHHIIHHHHHIIIIIIIIIIIIIIIIIIIIIIIIIIIIIIIHIIIHFFHIHHEIHHIIHIIIIIHFIIIIIIHHIIHIIHHGGHIIIIIIIIIIIHIIIIIIIIIIHIHIHIHIIIIIIIIIIIHFIIIHHIHIIIIIDDCDD
@HISEQ:969:HM2KJBCX2:2:1102:3894:4272 2:N:0:ACTATGCA
TTATGTACGGCGCCCAACTATCCCTATTAATCATTACGTCGATCCTAGAAACCAACAAAATAGAATCAAACGTCCTATTCCGTTATTCCATGCTAATGTATTCAAGCGTGAGCCTGCTTTAAACACTCTAATTTTTTCAAAGTAACAGTCCTGATTCCCCATAACACCAAATTAATGGCATTATAGTTCGTCAGAAAGGAGAAACCAATAAAACCAGTACGTACAAAAGCACGACCAGTAGACCGGTCTCGAAATTCAACTACGAGCTTTTAAACTGCAACAACTTTAATATACGCTATTGGAGCTGGAATTACCGCGGCTGCTGGCACCAGACTTGCCCTCCAA
+
@DB@@HCEF<FCCFH@CGGECCGEHIGFFFFCHHHHIIIIDHHGHHHGHCHFHEHHHH@@HGHGIHHIFHIHGH0DHHHECHHGHIE@<CC11DEEHIHHEEHHEF?HIIIGIHGGHHHHHHGHHIHHHIIHHGHHHCHHIHHIIIIIIHHHHCHEIIIIIHHHFEIIHEHHHIIHIIFHHIIIIIIHGIHHIIIIIIIIIHGHHHIIHHII;IIIIIIIIIIIIIGI<IHHFCECIHIHHHDEHDIIIHIHIGIIHHHIIIIIIIHIHIHIHHHCHIIHIIIGC@IHHHHHIIIIIHHHHIIIIIIIIIIIIHHIIIIIIIIIIIHIIIHHIGIHIIIIDDDBB
@HISEQ:969:HM2KJBCX2:2:1102:6138:5676 2:N:0:ACTATGCA
TTATGTACGGCGCCCAACTATCCCTATAAATCATTACGTCAATCCTAGAAACCAACAAAATAGGATCAACGTCCTATTTCATTATTCCATGCTAATGTATTCAAGCGCGAGCCTGCTTTAAACACTCTAATTTTTTCAAAGTAACAGTCCTGATTCCCCACTACACCAAATTAATGACATGATGGTTCGTCAGAAGGTAGAAATCAGTAACACCAGTACGTACCGAAGGCACGACCAGCGTACTAATCCCGAAATTCAACTACGAGCTTTTTAACTGCAACAACTTTAATATACGCTATTGGAGCTGGAATTACCGCGGCTGCTGGCACCAG
+
DDBDDIIIIIHIIIIIIHIIIIIIIIIIIIIIIIIIIIIHIIIIIIIGIIIHHIIIIHIIIHIIIIIIIIIIHIIIIIIIIIHIHIIIIIIIIIIIIIIIIIIIIHIIIIIHIIIIHIIIIIIIHIIIIIIIHIIIIIIIIHHIIIHIIIIIIHHIIIHHIIIIIIHIHHHHIIIIIIIIIIIIIIIIIIIIIIIIIIIIIIIHIIIIIIIIIHIIIIIIIIIIIIIIHHIIIIIIIIIGHIIIHHGHIHIIIHEGIIIHHEHIHIIIIIIIHGHHIIIIHGFGHHIIIIIIIIIIHIIIIIIIIIIIIIHIIIHIIIIHHIHIIIIDDDDD
@HISEQ:969:HM2KJBCX2:2:1102:11345:5496 2:N:0:ACTATGCA
TTATGTACGGCGCCCAACTATCCCTATTAATCATTACGGTGATCCTAGAAACCAACAAAATAGAATCATGCCGTCCTATTTTATTATTCCATGCTAATGTATTCAAGCAAAATGCCTGCTTTAAACACTCTAATTTTTTCAAAGTAAAGGTCCTGGTTCCCCGCGTCACCCAATTAAGGACAGCGCGGTTCTCCAGAAGGTGAGAAATTGACTACACCAGTTCATACCCCTTAGGGCACGACCGATGTGTCAATCCCGAAATTCAACTACGAGCTTTTTAACTGCAACAACTTTAATATACGCTATTGGAGCTGGAATTACCGCGGCTGCTGGCACCAGACTTGCCCTCCAA
+
DDDDDIIIIIIIIIIIIIIIIIIIIIIIIIIIIIIIIIHIHIIGIHIIIIIIIIHIIGIIIIIIIIIIIIHIIIIIIIIIHIIIIHIHHIIHIIIIIIIIIHHIIIIIIIIIIHIIIIIIIIGIIIIIIIIHIIIIIIIHHIHHHIIIIIIIIIIIIIIIIIIIIIIIIIIIIIIIIIIIIIIIIIIIIIIIIIIIIIIIIIIIIIIIIIIIIIIIIIIIIIIIIHIHIIIHIIIIIIIIIIIIIIIIIIHIIIIIIIIIIIIIIIIIIIIIIIIIIIIIIIIIIIIIIIIIIIIIIIIIIIIIIIIIIIIIIIIIIIIIIIIIIIIIIIIIIIIIIIIIIIIIIIIDDDDD
@HISEQ:969:HM2KJBCX2:2:1102:14141:4834 2:N:0:ACTATGCA
TTATGTACGGCGCCCAACTATCCCTATTAATCATTACGTCAATCCTAGAAACCAACAAAATAGAATCAAACGTCCTATTTCATTATTCCATGCTAATGTATTCAAGCGTAAGCCTGCTTTAAACACTCTAATTTTTTCAAAGTAACAGTCCTGATTCCCCACGACACCAAATTAATGACATCGCGGTTCTTCAGAAGGTAGGAACCAATAATACCAGTGCGTACCGAGGCACGACCGACACTCTGATCCCGAAATTCAACTACGAGCTTTTTAACTGCAACAACTTTAATATACGCTATTGGAGCTGGAATTACCGCGGCTGCTGGCACCAGACTTGCCCTCCAA
+
DDDDDIIIHIIIHIIIIIIIIIIIIIIIIIIIIIIIIIIIIIIIIIIIIIIIHIIIIIIIIIIIIIIIIIIIHHIIHIIIIIIGIIIIIIHIIIIIIIIIIIHIIIIIIIIIHIIIIIIHHIIIIIIIIIIIIIIIIIIIIIIIIIIIIIIIIIIIIIIHHIHHGIIHIIIIIIIIIIIIIIHIIIIIIIIIIIIIIIIIIIIIIIIIIIIIHIIIGIHIIIIIIIIHIIIIIIIIIIIIIIHGIIIIIIHIIIIIIIIIIHIIIIIIIIIIIHIIIIIIIIIIIHGIIIIIIIIIIIIIIIIIIIIIIIIIIIIIIIIIIIIIIIIIIIIIIIIIIIHIDDDDD
@HISEQ:969:HM2KJBCX2:2:1102:17464:5717 2:N:0:ACTATGCA
TTATGTACGGCGCCCAACTATCCCTATTAATCATTACGTCGATCCTAGAAACCAACAAAATAGAATCAAACGTCCTATTTCATTATTCCATGCTAATGTATTCAAGCGTAAGCCTGCTTTAAACACTCTAATTTTTTCAAAGTAACAGTCCTGATTCCCCACGACACCAAATTAATGACATCGCGGTTCTTCAGAAGGTAGGAACCGATAATGCCAGTGCGTACCGAAGCACGACCAACAATTCGATCCCGAAATTCAACTACGAGCTTTTTAACTGCAACAACTTTAATATACGCTATTGGAGCTGGAATTACCGCGGCTGCTGGCACCAGACTTGCCCTCCAA
+
DDDDDIIIIIIIHIIIIIIIIIHHIIIIHIIHIIIHHIIIIHIGDHIIHIIGHHIIIHIIIHIIIIIIIIIIIIHHIIIIIIHIIIIIIIIHIIHIIIIIIHIIIIIIIIIIIIIIIIHHHHIIIIIIHIHIIIIIIHIIIIIIIHIIIIIIHIIIIIHIIHIIIIIIIIIHHHHIHHIIHIIIIHIIIHIIIIIIHIHIIIIIIIIIIIIGIHGIIIIIIHIIIIHIIIIIIIIIIIIIGHEEIIIIIIHIIHIIIIIHHHIIIIIIIIIIIIFIIIIIIIIIIIIIHHIIIIIIIIIIIIIIIIIIIIIIIIIIIIIIIIIIIIIIIIIIIIIIIIIIDCDDD
@HISEQ:969:HM2KJBCX2:2:1102:5577:6137 2:N:0:ACTATGCA
TTATGTACGGCGCCCAACTATCCCTATTAATCATTGCTCACAAATCCAAAAACCAACAAAATACGATAAACGAGCCCTAACTTATTATTCCATGCTAATGTATTCATAACTAACCGCCTGCTTTAAACACTCTAATTTTTTCAAAGTAAAGGTCCTGGATTGCGAACCCAACCCAGCAAAGGGCAGGAACGTTCTCCAGGAAGATGGTAAGCGCGCATCGGCACTCACACACGAAACCGTGGCGGGCCAAGCGCACTATACCAGAAATCCAACTACGAGCTTTTTAACTGCAACAACTTTAATATACGCTATTGGAGCTGGAATTACCGCGGCTGCTGGCACCAGACTTGCCCTCCAA
+
DDDDDIIIGHIHIIHHIIIIIIIGIIIHIHIHIIIIIHHIIIIIICHIHIHIIIIIIHHIIIEHIEHHIIIIHHIIIIIHHIIHIIIIIGEHIGIHEHHIIGHIGIIIHIIIIHHDHHHIFECHHIIHIIIIIIIIIIIHHIHHIIIHHHHHIIIIHIIIIIIIIIIHHCIIIIIHIIIHIIIIIIIIIIIIIIHHIIIIIIGIIIIIIIIIIIIIHGIIIHHIIIIIIIIIIIIHHIIIIIIGIIIIIIIIIHHHHIIIIIIIIHHHIIIHIHHHGIHIIIIIGIIIIIIIIIIIIIHIIIIIIIIIIIIIIIIIIHHIIIIIIIIHIIIIIIIIIIIIHIIIIIIIIIIIIDDCDD
@HISEQ:969:HM2KJBCX2:2:1102:14071:6104 2:N:0:ACTATGCA
TTATGTACGGCGCCCAACTATCCCTATTAATCATTACGTCGATCCTAGAAACCAACAAAATAGGGTCAAACGTCCTATTTCATTATTCCATGCTAATGTATTCAAGCGTGTGCCTGCTTTAAACACTCTAATTTTTTCAAAGTAACAGTCCTGATTCCCCATGACACCAAATTAATGACATCACAGTTCGTCAGAAGGTAGAAATCAATAATACCAGTTCATACCAGAGGCACGACCAATATATTGATCCCGAAATTCAACTACGAGCTTTTTAACTGCAACAACTTTAATATACGCTATTGGAGCTGGAATTACCGCGGCTGCTGGCACCAGACTTGCCCTCCAA
+
DDDDDIIIIIIIIIIIIIIIIIIIIIIIIIIIIIIIIIIIIIIIIIIIIIIIIIIIIIIHIIIIIIIIHHEHHHIIHIIIIIIIIIIIIIIIIIIIIIIIIHHIIIIIIIIIHIIIIIIIIIHIIIIIIIIIIIIIIIIIIIIIIIIIIIIIIIIIIIIIIIIIIIIIIHIIHIHIIIIIIGIHIIIIIIIIIIIIIIIIIIIIIIIIIIHIIIIIIIIIIIIIIIIHIIIIIIIIIIIIIIIIIIIIIHIIIIIIIIIIIIIIIIIIIIIIIIIIIIIIIIIIIIIIIIIIIIIIIIIHHIIIIIIIIIIIIIIIIIIIIIIIIIIIIIIIIIIIIIIIIDDDDD
@HISEQ:969:HM2KJBCX2:2:1102:7223:6107 2:N:0:ACTATGCA
TTATGTACGGCGCCCAACTATCCCTATTAATCATTACGTCGATCCTAGAAACCAACAAAATAGAATCAAACGTCCTATTTCATTATTCCATGCTAATGTATTCAAGCGCGAGCCTGCTTTAAACACTCTAATTTTTTCAAAGTAACAGTCCTGATTTCCCACGACACCAAATTAATGACATCGTGGTTCGTCAGAAGGTAGGAATCAATTTGACCAGTACGTACCGAGGCACGACCGATCAACTGATCCCGAAATTCAACTACGAGCTTTTTAACTGCAACAACTTTAATATACGCTATTGGAGCTGGAATTACCGCGGCTGCTGGCACCAGACTTGCCCTCCAA
+
DDDDDIIIIIIDHHHIIIHIHHIIIHIHIIIIFIIIIIHHHHHIIIHEHIHHIHIHG@EHIIHIIHIIGIIIHIHIIIIIHIIIHIIIIIIHHIIIIIIHHGHHIDHEHIHHHHHGIIIIIIIIHGEEHIHEGEHHFHHIIIIHIIIHHHFHHHIIIEH@GHHGHH?EHHHIIIHGGFFEGHFHEFHHIIHHEHIHHIHHHHFHGHHHHGEFHIIIIGIHGHHHCHHIHHHHIHIIIIHGHGEHCHHIIIGH?H@HEIIHHHIHHHGEGFECCHCHHHGHGEEF1ECFG?C@C?C1HHIHEIHEHHIIHHHDDHHCIIHECHEFCF1IHHIIHHEG=DHH@DDDD
@HISEQ:969:HM2KJBCX2:2:1102:4098:6874 2:N:0:ACTATGCA
TTATGTACGGCGCCCAACTATCCCTATTAATCATTACGTCAATCCTAGAAACCAACAAAATAGGATCAACGTCCTATTTCATTATTCCATGCTAATGTATTCAAGCGCGAGCCTGCTTTAAACACTCTAATTTTTTCAAAGTAACAGTCCTGATTCCCCACCACACCAAATTAATGACATGATGGTTCGTCAGAAGGTAGAAATCAGTAACACCAGTACGTACCGAAGGCACGACCAGCGTACTAATCCCGAAATTCAACTACGAGCTTTTTAACTGCAACAACTTTAATATACGCTATTGGAGCTGGAATTACCGCGGCTGCTGGCACCAGACTTGCCCTCCAA
+
BDB@DGHH@HHHIHHHHIIIIIHHHCHHHHIHIHIIIEHIHHHIHH?EFFHIIIGIHHIHHHIHFHIHH@@E@HEHIE@HHHHFHHFHEHEHHFHHHFIHHGHHCHCHFHHCFECHHHIHHHHHIHHHHHHHEHH?@CEIHIHEHGHHHHGEHFHFHHHHEGHIIIIHHCGCFCFHGHHE@HFHCHEDHFCEHHGCCEHHEEIIIHIGIIIIHGGHEEIHEHEHH@EHHHECCGIIHHHHEHHGGE<E@HCEHECHIIIHIHEHHHIIIHFGD<@EIIHFHHFF1CHG?@=EHCHCHGCCEHHIGIHHEHHHFCDIIIHIHIIHGC?FHGCGFGEHGIIIDDBD@
@HISEQ:969:HM2KJBCX2:2:1102:16042:7215 2:N:0:ACTATGCG
TTATGTACGGCGCCCAACTATCCCTATTAATCATTACGGTGGTCCTAGAAACCAACAAAATAGAACCACAACGTCCTATTCTATTATTCCATGCTAATCTATTCAAGCAATAGCCCGCTTTAAACACTCTAATTTTTTCAAGGTAATGGTCCTGGCTCCCCAACACACCCAATTAAGGACATACTGGTTCACCAGAAGGAAGACCCGACAACAGGACAGTACTCGCCAAAGACGGACCGCCCGGCCAAGTCTAAAATTCAACTACGAGCTTTTTAACTGCAACAACTTTAATATACGCTATTGGAGCTGGAATTACCGCGGCTGCTGGCACCAGACTTGCCCTCCAA
+
DDBDCIIIIIIHHGIIIIIHHIIIIGHIIGIHIIIGHHICHHIIEHHIHHHHHHIIIIIIIIFIIIHEEHEEHEEGHHHIIIIIIHIHHIIHHHFHHGHFHHFIIIIHIHFHFEHIGIHIHHIHHHHGIGIIIIIIIHIHHIIGIIIIIIIIHHHIGHIHIHHIHIIIEGIIHHIHIIIIIHHIIIIIHIIIIIIIIHIIIHHHIIHIIIIIIIHHIIIIIIIIIIIIIIIHHIIIIIIIIIIIIHIGIHHGHIIHIHIIIIIHHIIHIIIHGHHIHIIIIIIIIIIHIIIIIIIIIIIIHHIHIIIIIIIIIIIIIIIIIIIIIIIIIIIIIIIIIIIIIIDDDDD
@HISEQ:969:HM2KJBCX2:2:1102:8066:7284 2:N:0:ACTATGCA
TTATGTACGGCGCCCAACTATCCCTATTAATCATTACGGTGGTCCTAGACCAACAAAATAGAACCAACGTCCTATTCTATTATTCCATGCTAATCTATTCAAGCAAAAGCCCGCTTTAAACACTCTAATTTTTTCAAGGTAATGGTCCTGGTTCCCCGACACACCCAATAAAGGGCATACCGGCTCACCAGAAGGATAGACCCGACAACAGAACAGTACTCGCCAGAGACGGACCGTCCGGTCAGGCCTAAAATTCAACTACGAGCTTTTTAACTGCAACAACTTTAATATACGCTATTGGAGCTGGAATTACCGCGGCTGCTGGCACCAGACTTGCCCTCCAA
+
DDDDDIIIIDHDHIIIIIIIIIHHHIHHIGIHIIIHIIGIHIIFEGEHHIIHHHG@HIIGEFHHIEGHHIHIIIIIIIIFHIIGHIIHIGIIGHHIHEGIIHHIIICGHHIIHHHIIIIIIIHIIHIHHHIGHHHHHGHFHIIIIIHIIHEFHHHHIIIHHHIHHGHIHIHIHIHGHHHHIIIIIIIIIIHIIIGIIIIHHIIIIIIIHG<HHHIH;DH@IHHIHHHHHIIIIHHIIIIIHHIIHHHHHHHGFIIHHIIIHGH@IIIHHHIHIGIIHIHHFHIIIHIIIIIHHHGHHGDFIIIIIIIIIIIIHHHHIIIIIIIIIGIIIIIHHEHIIHIDDDDD
@HISEQ:969:HM2KJBCX2:2:1102:2190:8496 2:N:0:ACTATGCA
TTATGTACGGCGCCCAACTATCCCTATTAATCATTACGTCGATCCTAGAAACCAACAAAATAGAATCAAACGTCCTATTTCGTTATTCCATGCTAATGTATTCAAGCGTGAGCCTGCTTTAAACACTCTAATTTTTTCAAAGTAACAGTCCTGATTCCCCATGACACCAAATTAATGACATCATGGTTCGTCAGAAGGTAGGAATCAATAATACCAGTACGTACAATAGCACGACCAATAAATTGATCCCGAAATTCAACTACGAGCTTTTTAACTGCAACAACTTTAATATACGCTATTGGAGCTGGAATTACCGCGGCTGCTGGCACCAGACTTGCCCTCCAA
+
DDDDDIIIIIIIIIIIIIIIIIIIIIIIIIIIIIIIIIIIIIIIIIIIIIIIIIIIIIIIIHIIIIIIIIIIIGIIGIIHIIIIIIIIIIIIIIIIIIIIIHHHIHHIIHHHIIIIIIIIIIIIIIIIIIIIIIIIIIIIIIIIIIIIIIIIIIIHIHHIIIIIIIIIIIIIIIIIIIIIIIIIIIIIIIIIIIIIIIIIIHIIIIIIIIIIIIIIIIIIIIIIIIIIIIIIIIIIIIIIIIIHIIIIIIIIIIIIIIIIIIIIIIIIIIIIIIIIIIIIIIIIIHIIIIIIIIIIIIIIIIIIIIIIIIIIIIIIIIIIIIIIIIIIIIIIIIIIIIIIDDDDD
@HISEQ:969:HM2KJBCX2:2:1102:6123:8720 2:N:0:ACTATGCA
TTATGTACGGCGCCCAACTATCCCTATTAATCATTACGGTGATCCTAGAAACCAACAAAATAGAACCATGCCGTCCTATTCTATTATTCCATGCTAATGTATTCGAGCAAAAATGCCTGCTTTAAACACTCTAATTTTTTCAAGGTAAAGGTCCTGGATCCGCAAGACACCCAATTAAGGACATCAAGTTTCTCCAGAAGGTGAGAAATCAACAGCGACAGTTCATACCCCTTAAGGCATGACCATCACGTCAATCCCGAAATTCAACTACGAGCTTTTTAACTGCAACAACTTTAATATACGCTATTGGAGCTGGAATTACCGCGGCTGCTGGCACCAGACTTGCCCTCCAA
+
DD?DDIIIIIIIIIIIHIIIIIIIIIIIIIIIGIIIIIIIIIIIIHIIIIGCGHIIGHHIIIHFHIIIIIIIHIGIIIIIEHIIIIGIIIHHHEHIGIIHFCEHHIIHIHHIIIIIIIIIIIIIHIIIHIIIHHHIIIHIIIIHIIIIIIIIIIIHHIHIHIIIIIIIIIIIIIHHIIHIIIIIIIIHHGHHGIHGHHIIIHIIHIIIGIIIIIIIIIIIIIIIIIHIIIIHIIIIIIIIHIIIHHIHIHHGIIIIIIIIIIIIIIHHEHIIIIIIIIIIIIIIIIIIIGIHHIIIIIIIHIIIGIIIIIIIIIIHIIIGIIIIIIIIIHIIIIIHIIIIIIIIIIIIDDDDD
@HISEQ:969:HM2KJBCX2:2:1102:6469:8369 2:N:0:ACTATGCA
TTATGTACGGCGCCCAACTATCCCTATTAATCATTACGTCAATCCTAGAAACCAACAAAATAGGATCAAACGTCCTATTTCATTATTCCATGCTAATGTATTCAAGCGTTAGCCTGCTTTAAACACTCTAATTTTTTCAAAGTAACAGTCCTGTTTCCCTGCAACACCAAATTAATGACATTACAGTTCTTCAAGAAGGAGGAACCAGTGAAGCCAGTACATACCAGAGGCACGACCAACCTACTAATCCCGAAATTCAACTACGAGCTTTTTAACTGCAACAACTTTAATATACGCTATTGGAGCTGGAATTACCGCGGCTGCTGGCACCAGACTTGCCCTCCAA
+
DDDDCIIIHHIIIHIIIIIIIIIIIIIIIIIIIIIIIIIIIIIIEHIEIHHIIIHIIHHIIIIFIHHHIIIIIIIIIIIIIIIHIHIEHIIIHIIIIHHIIIHIIHIIIIIHHIIHIIIIHHIHIIIIIIHIHIIIIIIIIIIIIIIIIIIIIIIHIIIIIIIIIIIHIIIHIIIIIIIIIIIIHIIHHHIHHIHHIIIHHIHHIHIIIIIIIIIIIIIIIIIIIHIIIIIIIIIIIIIIIHHGHIIIIIIIIIIIIIIHHHIIIIIIHIIIIHFIIIIIIIIIIIIIIIIIIHIIIIIIIIIIIIIIIIIIIIIIIIIIIIIIIIIIIIIIIIIIIIIIIDDDDD
@HISEQ:969:HM2KJBCX2:2:1102:11527:8256 2:N:0:ACTATGCA
TTATGTACGGCGCCCAACTATCCCTATTAATCATTACTTCGGTCCTAGAAACCAACAAAATAGAACCAAAAGTCCTATTCTATTATTCCATGCTAATGTATTCAAGCGAGAAGCCTGCTTTAAACACTCTAATTTTTTCAAAGTAAAAGTCCTGGTTCCCTGCCGCGCCGAATAAACGACACGACAGTTTACCAGAAGGTAAGACCCAGCCAGGACAGTACAAACCCTAAGGCAGACCGTCCAACCAAGCCTAAAATTCAACTACGAGCTTTTTAACTGCAACAACTTTAATATACGCTATTGGAGCTGGAATTACCGCGGCTGCTGGCACCAGACTTGCCCTCCAA
+
DACDDIIIIIIIIIIHHHIIIIIIIIHIIHIIHIHHIHGHIIIIIHGHHHIIIHIIIIIIIHIHIIIHIH@@FEEFHHHHIHHIIEGHHIIHHGHGFHHHIHIHIIHHHGIIIHHHHIIIIHIIIIIIHHHHHIHHIHFHHEGHIHIIHIHHIIHHEHIIIIIEHIIHHHIIHHIIIIHFIIIIIIIIHIIIIIHIHIIIHIIIIIIIIHIIIIHIIHHIIIIIIGIIIGIIHHHHIHIIIIIHHCIHIHIIIIIIIIHHHEGHIHIIHHIHIIIHIIIIIIIIHHIIIIHIHHHGIIIIIIIIIHHIIIIIIIIIIIIIIIIIIIIIIIIIIIIIIIIIIHDDDCD
@HISEQ:969:HM2KJBCX2:2:1102:13491:7957 2:N:0:ACTATGCA
TTATGTACGGCGCCCAACTATCCCTATTAATCATTACATCGATCCTAGAAACCAACAAAATAGAATCGGATGTCCTATTTCATTATTCCATGCTAATGTATTCAAGCGTAAGCCTGCTTTAAACACTCTAATTTTTTCAAGGTAACAGTCCTAATTCCCCGTGACACCAAATTAATGGCATTACGGTTCTTTAGAAGGTGAGAAATCAATAATATCAGTACATACCAACGGCATGACCGAAACATTGATCCCGAAATTCAACTACGAGCTTTTTAACTGCAACAACTTTAATATACGCTATTGGAGCTGGAATTACCGCGGCTGCTGGCACCAGACTTGCCCTCCAA
+
DDDDDIHIIIHGIIIIIIIIIIIIIIHIIGHEHHIIIIIIHIHFGHHIIHHIHHIIIHIIIIIIIIIGHCGHHHHHHHIHHIGHEHIIHGIIGIIIIHGHHHHIIIIHHHHIGHHHHHHIIHHIHIHHIIHGHHIIIIIIIHHIIIHIHHHIIHIHHFHHIIHIIIIIIIIHIIHIIIIIIIIIHIIIGIIIIIIIIIHHIIIIHIIIIIIHHHIHIHHIIIHIIHIIIIIIIIIIHIIIIIIHHGIHIIIHFHIHHHIIHHIIIIIIIIIGIHIIIIIIHHHFHIHHHHIHIIIIIHEIIIIIIIIIIIIIIIIIHIHIHIIIIIIIIHHHIIIIIIIHHIDDBDB
@HISEQ:969:HM2KJBCX2:2:1102:11869:9218 2:N:0:ACTATGCA
TTATGTACGGCGCCCAACTATCCCTATTAATCATTACGTCGATCCTAGAAACCAACAAAATAGAATCAAACGTCCTATTTCATTATTCCATGCTAATGTATTCAAGCGTGCGCCTGCTTTAAACACTCTAATTTTTTCAAAGTAACAGTCCTGATTCCCCACGACACCAAATTAATGACATCGCGATTCTTCAGAAGGTAGGAACCAATAATGCCAGTGCGTACCGAGGCACGACCGACAATCTGATCCCGAAATTCAACTACGAGCTTTTTAACTGCAACAACTTTAATATACGCTATTGGAGCTGGAATTACCGCGGCTGCTGGCACCAGACTTGCCCTCCAA
+
DDDDDIIIIIIIIIIHIIIIIIIIIIIIIIIIIIIIIIIIIIIIIIIIIIIIIIHIIIIGIIHIIIIIIIIIHIIIIIIIIIIIIIIIIIIIIIIIIHIIIHHIIIIIHHHIHIIIIHHIIIIIIIIIIIIIIIIIIIIIIIIIIIIHHHIIIIIIIIIHIIIIIIIIIIIIIIIIIIIIIIIIIIIIIIIGIIHIIIIIIIIIIIIIHIIIIHIIIIIIIIIIIIHIIIIIIHIIIIIIIIHHIIIIIIIHIIIIIIIIIIIIIIIIIIIIIIIIIIIIIIHHIIIIIIIIIIIIIIIIIIIIIIIIIIIIIIIIIIIIIIIIIHIHIIIIIIIIIIIIDDDDD
@HISEQ:969:HM2KJBCX2:2:1102:15531:8913 2:N:0:ACTATGCA
TTATGTACGGCGCCCAACTATCCCTATTAATCATTACGTCGATCCTAGAAACCAACAAAATAGAATCAAACGTCCTATTTCATTATTCCATGCTAATGTATTCAAGCGTGAGCCTGCTTTAAACACTCTAATTTTTTCAAAGTAACAGTCCTGATTCCCCACAACACCAAATAAATGACATCATGGTTCGTCAGAAGGGAGAAACCAACAATGCCAGTACGTACCTAGGCACGACCGACATGATGGTCCCGAAATTCAACTACGAGCTTTTTAACTGCAGCAACTTTAATATACGCTATTGGAGCTGGAATTACCGCGGCTGCTGGCACCAGACTTGC
+
DDDDDIIHIIICHI/GHIHIEHHIIIIIIIIIGIIIIIHIIIIIIIIIIIIIHIIIIFHIHIHIIIHIHHIIHHIIHIHIIIIHHHFGIIIHIHHIIIIIHHHIIIIIIIIHIHHIIIIIIHHHHIHIIIIIIIIHIIIIIIIIIIHHHIIIGHHGIIIIIIIHHHIHHHIIIHHIHHIIIIIHHHGIIIHIIIIIIIIIIHIIIIIHHHIIIIIHIIIIIIIHHHHIIIIHIHHHIIIIIHIIIIHHGIIIIIIIIIHIIHIIIIIHIIIIIIIIIGIIIIIIIIIIIIIIIIIHGIGHIIIIIIIIIIIIIIIIIIIIIHIHIIIIIIIIIDDDDD
@HISEQ:969:HM2KJBCX2:2:1102:17069:9500 2:N:0:ACTATGCA
TTATGTACGGCGCCCAACTATCCCTATTAATCATTACGTCGATCCTAGAAACCAACAAAATAGAATCAAACGTCCTATTTCGTTATTCCATGCTAATGTATTCAAGCGTGAGCCTGCTTTAAACACTCTAATTTTTTCAAAGTAACAGTCCTGATTCCCCATGACACCAAATTAATGACATCATGGTTCGTCAGAAGGTAGGAATCAATAATACCAGTACGTACAATAGCACGACCAATAAATTGATCCCGAAATTCAACTACGAGCTTTTTAACTGCAACAACTTTAATATACGCTATTGGAGCTGGAATTACCGCGGCTGCTGGCACCAGACTTGCCCTCCAA
+
DCDDDIIIIIIIIIIIIIHIHIIIIIIIIIIIIIIIIIIIIIIIIIIIIIIIIIIIGIHIIIHHIHHIIIIHHHIIIIIIIIIIIIIIIIIIHIIIIIIIIIIIIIIIIIIIIIIHIIIIHIIIIIIIIIIIIHHIHHIIIIIIIIHIIIIIIIIIIIIIIIIIIIIIIIIIIIIIIIIIHIIIIIIHHIHIIIIIIIIIIIIIIIIIIIIIHIIIIIIIIIIIIIIIIIIIIIIHIIIIIIIHIIIIIIIIIIIIHHIIIIIIIIIIIIIIIIIIIIIIIIIIIIIIIIIIIIIIIIIIIIIIIIIIIIIIIIIIIIIIIIIIIIIIIIIIIIIIIIIIDDDDD
@HISEQ:969:HM2KJBCX2:2:1102:5968:9934 2:N:0:ACTATGCA
TTATGTACGGCGCCCAACTATCCCTATTAATCATTACATCGATCCTAGAAACCAACAAAATAGAATCTGATGTCCTATTTCATTATTCCATGCTAATGTATTCAAGCGTAAGCTTGCTTTAAACACTCTAATTTTTTCAAGGTAACAGTCCTAATTCCCCATAACATCAAATAAATGACATTATGGTTCTTTAGAAGGTGAGGACCAATAAAACCAGTACATACCAAGGCATGACCGATTCCTTGATCCCGAAATTCAACTACGAGCTTTTTAACTGCAACAACTTTAATATACGCTATTGGAGCTGGAATTACCGCGGCTGCTGGCACCAGACTTGCCCTCCAA
+
DDDD@HCHCDHHHHIGHGHIGHIFEHHIIIIIIHHHHEHHGHHE0F@EEHIHIH?HHGHGEHGIIHEHIIIEGHGHIHHIIHHHIHHFHICHECGGFHHHCHHHHHHHHFHHIIIIIHFHI1CG?GHHHECHHIC?HHHHEEHHHFHHHGHHCFDEHFHEHGFEFFHHHHHFHHHEHGFCC/DFHIHHGDCHG?HFH<:ECG11HHGHIIHFHIHHHHEFIHHHHFHHEIHEFIIHIHHHGDA<HCGIIHIIIIIIHHHHHHGCGHIH?HHF?IIIHHHIIHIIIIHIIHIIIIIHHHIIHIHIIHHHIHHHIIIIIIIIGGHIIIIHIIIIHIIIHIHHDDDD@
@HISEQ:969:HM2KJBCX2:2:1102:17909:9552 2:N:0:ACTATGCA
TTATGTACGGCGCCCAACTATCCCTATTAATCATTACGGTGATCCTAGAAACCAACAAAATAGAACCATGCCGTCCTATTCTATTATTCCATGCTAATGTATTCGAGCAAAAATGCCTGCTTTAAACACTCTAATTTTTTCAAGGTAAAGGTCCTGGATCCGCAAGACACCCAATTAAGGACATCAAGTTTCTCCAGAAGGTGAGAAATCAACAGCGACAGTTCATACCCCTTAAGGCATGACCATCACGTCAATCCCGAAATTCAACTACGAGCTTTTTAACTGCAACAACTTTAATATACGCTATTGGAGCTG
+
DDDDDIIIIGIGIIIIIIIIIIIIIIIIIIIIIIIIIIIIHIIIIIIIIIIIIHIIIIIIIIHHHHIIIHHGIHIIIIIIIHHHHIIIIIIIIHIIIHHIIIIHIIIIHIIIIIIIIHIIIHIIIIIIIIIIIIIIIIIIIIHIIHHHHIIIHIHIHHHIIIIIIIHHIGIIIHIIIIIIIIIIIIIIIHHIIGIIIIIIIIIIIIIIIIIIIHIIIIIIIIIIIIIIIIIIIHIIIHHHIIIGIIHHIIIIIIIIIIIIIIIIIIIIIIIIHIHIIIIIIIIIIIIIIIIIIIIIIIHHEHIIIIIIIIDDDDD
@HISEQ:969:HM2KJBCX2:2:1102:17712:10086 2:N:0:ACTATGCA
TTATGTACGGCGACCCAACTATCCCTATTAATCATTACGTCAATCCTAGAAACCAACAAAATAGGATCAACGTCCTATTTCATTATACCATGCTAATGTATTCAAGCGCGAGCCTGCTTTAAACACTCTAATTTTTTCAAAGTAACAGTCCTGATTCCCCACCACACCAAATTAATGACATGATGGTTCGTCAGAAGGTAGAAATCAGTAACACCAGTACGTACCGAAGGCACGACCAGCGTACTAATCCCGAAATTCAACTACGAGCTTTTTAACTGCAACAACTTTAATATACGCTATTGGAGCTGGAATTACCGCGGCTGCTGGCACCAGACTTGCCCTCCAA
+
DDDDDIIHIIIIIIIHIIIIIIIIIIIIIHIIIIIIEHIIHIIIIIIIHIIIIHIIIIHIIIIHIIIIHIIIIHIIIIIIGIIIIIIIIIIIGIIHIIIIIIIIIIIIIIIIHIIIIIIIIIIIIIIIIIIIIHIIIIIIIIIIIIIIIIIIIHIIHIIIIIIIIIHIIIIIIIIIIIIIIIIIIIIIIIIIIIIIIIIIIIIIIIIIIIIIIIIIIIHHIHIIIIIIIIIIIIIHIIIIIIHIHIIIIIHIIIIIIIGIIIHIHHIHIIHIIIHIIIIIIIIIIIIIIIHIIHIIIIIIIIIIIIIIIIIIIIIHIIIIIIIIIIIIIIIIIIIIIIIIIDCDDD
@HISEQ:969:HM2KJBCX2:2:1102:9362:10088 2:N:0:ACTATGCA
TTATGTACGGCGCCCAACTATCCCTATTAATCATTACGTCAATCCTAGAAACCAACAAAATAGGATCGAACGTCCTATTTCATTATTCCATGCTAATGTATTCAAGCGTTAGCTTGCTTTAAACACTCTAATTTTTTCAAAGTAACAGTCCAAATTCCCCGCAACACCAAATTAATGGCATTACGGATCATCAGGAAGGAGGAATCAGTGAGACCAGTACATACCAGAGGCATGACCAATCTACTAACCCCGAAATTCAACTACGAGCTTTTTAACTGCAACAACTTTAATATACGCTATTGGAGCTGGAATTACCGCGGCTGCTGGCACCAGACTTGCCCTCCAA
+
DDDDAIHIIEHHIIIIIIIIIIIIIIIIIHIHHHHHIIIHIIIHHIIHIIIHIIHIIIIIHIHHHHIIIIIGIHEGHIIIIIHHIIIIHIIIIIIEHHHIIIIIIIHIIIIHIIIIIIIIIHIIIHHIHIHHIHHIIIIHIIIHHIIIIIIIIHHHIIIIIIIIHIIIIIIHIIIIIIIIHHIIIIHFHIIIIHIIIIIIIHHIIIHHIIIIIIIIIIIIIIIIIIIIIIIIIIIIIHHFIIIHHIIIIIIIIIIIIIHIIIIIIIIIIIIIIIIIIIIIIIIIIIIHIIIIIIIIIIIIIIIIIIIIIIIIIIIIIIIIIIIIIIIIIIIIIIIIIIIIIDDDDD
@HISEQ:969:HM2KJBCX2:2:1102:2643:10630 2:N:0:ACTATGCA
TTATGTACGGCGCCCAACTATCCCTATTAATCATTACGTCAATCCTAGAAACCAACAAAATAGGATCAACGTCCTATCTCATTATTCCATGCTAATGTATTCAAGCGCGAGCCTGCTTTAAACACTCTAATTTTTTCAAAGTAACAGTCCTGATTCCCCGCCACACCAAATTAATGACATGATGGTTCGTCAGAAGGTAGGAATCAGTAACACCAGTACGTACCGAAGGCACGACCAGCGTACTAATCCCGAAATTCAACTACGAGCTTTTTAACTGCAACAACTTTAATATACGCTATTGGAGCTGGAATTACCGCGGCTGCTGGCACCAGACTTGCC
+
DDDDDIIIIIIIIIIIIIIIIIIIIIIIIIIIIIIIIIIIIIIIIIIIIIIIIIIIIIHIIIHIIIHIIIIHIIIIIIIIIIIIIIIIIIIIIIIIIIIIIHHIIIIIIIIIIIIIIHHIHIIIHIIIIIIIIIIIIIIIHIIIIIIIHIIIIIIIIIIIIIIHHHIIIIIIIIIIIIIIIIIIIIIHIIIIIIIIIIIIIIIIIIIIIIIIIIIIIIIIIIIIIIIIIIIIIIIIHHIIIIIIIIHIIIIIIIIIIIIIIIIIIGIIIIIIIIIIIIIIIIIIIIIIIIIIIIIIIIIIIIIIIIIIIIIIIIIIIIIIIIIIIIIIIHIIIIDDDDD
@HISEQ:969:HM2KJBCX2:2:1102:3474:10949 2:N:0:ACTATGCA
TTATGTACGGCGCCCAACTATCCCTATTAATCATTACGTCAACCCTAGAAACCAACAAAATAGAACCACAACGTCCTATTCTATTATTCCATACTAATCTATTCAAGCAATAGCCCGCTTTAAACACTCTAATTTTTTCAAGGTAATAGTTCTGGCTCCCCAAAACACCCAATAAAGGGCATACTGGTTCACCAGAAGGAAGACCCGACAGCAGACAGTACTCGCCAAAGACGGACCGCCCGGCCAGGCCTAAAATTCAACTACGAGCTTTTTAACTGCAACAACTTTAATATACGCTATTGGAGCTAGAATTACCGCGGCTGCTGGCACCAGACTTGCCCTCCAA
+
DCDDDIGIIIIIIIIIIIHIIIIHIGHIIGIIIIIIHIFHHIIIIIIIIIHIIIIIIGIIIIHIIIIHIIHIIIIGHIHIIIIIHHHHHHIHHIIHHGIHIHFHEEGHIIHIIIHIIIHIHHHIHHIIIIHHIIHIHHIIIIHHIIHIIIHHHIIHIHIIHHHHHIIIIHIHEIIIIHIIIIIIHIHIHIHIIIIIIIIIIHHIIIIIIIIIIIIGIIIIIIIIIIIIIIHIIIIIIIIIIIIIHIIIHHHHIIIIIIIIIHFHIIHIIIIHHIIIIIIIIIIIIIGIIIIIIIIIIIIIIIIIIIIIIIIIGIIIHIIIIIIIIIIIIIIIIIIIIIIIIDCDDD
@HISEQ:969:HM2KJBCX2:2:1102:4937:11166 2:N:0:ACTATGCA
TTATGTACGGCGCCCAACTATCCCTATTAATCATTACGTCAATCCTAGAAACCAACAAAATAGGACGTTCGATCCTATTTCATTATTCCATGCTAATGTATTCAAGCGTTAGCCTGCTTTAAACACTCTAATTTTTTCAAAGTAACAGTCCTGTTTCCCTGCAACACCAAATTAATGACATTACAGTTCTTCAGAAAGGAGGAATCAGCGAAGCCAGTGCATACCAGTGGCACGACCAACCTGCTGACCCCGAAATTCAACTACGAGCTTTTTAACTGCAACAACTTTAATATACGCTATTGGAGCTGGAATTACCGCGGCTGCTGGCACCAGACTTGCCCTCCAA
+
DDDDDIIIIIIIGIIIGIIIIHIIIIIIIIHIIIIIIIIIIHIHGIIIGHIHIIIHIIIIHEGHHHIHHIGIIHIIIIIIIHIHIIIIHIIIHIIFGIIIIHIIIHIIHHIIIIHIIHHIIIIHIHHHIIIIHHHHHIIIHIIIIIIIIIIIIIIIIIHIHHIIIHHIIHHIHIIIIIIIIIIIIIIIIIIIIHHIIIIIIGIIIIIIIIHIIHIIIIIIIIIIHIIIIIIIIIIIGIIIIIHFFIIIIHGIIIIIIHHHIIIHIIIIIIIIIIIIIIIIIIHIHHIIHIIIIIIIIIIIIIIIIIIIIIIIIIIIIIIIIHIIIIHIHIIIIIIIIIIIIDDDDD
@HISEQ:969:HM2KJBCX2:2:1102:11906:11649 2:N:0:ACTATGCA
TTATGTACGGCGCCCAACTATCCCTATTAATCATTACGTCAATCCTAGAAACCAACAAAATAGGATCGAACGTCCTATTTCATTATTCCATGCTAATGTATTCAAGCGTTAGCTTGCTTTAAACACTCTAATTTTTTCAAAGTAACAGTCCAAATTCCCCGCAACACCAAATTAATGGCATTACGGATCATCAGGAAGGAGGAATCAGTGAGACCAGTACATACCAGAGGCATGACCAATCTACTAACCCCGAAATTCAACTACGAGCTTTTTAACTGCAACAACTTTAATATACGCTATTGGAGCTGGAATTACCGCGGCTGCTGGCACCAGACTTGCCCTCCAA
+
DDDDDIIIIIHIIIIIIIIIIIIIHIIIIIIIIIIIIIGIIIIHIIIIIIIIIIIIIIIIIIHHHIIIHIEHHGIIIIIHIIIIHIIIIHIHHIIIIIIIIHHHIHHHIIIIIIIIIIIIIIIIIIHIIIIIIIIIIEEHHHIIIIIHHIHHHIIIHIIHIIIIHIIIIIIIIHIIIIIIIHIIIIIIIIIHHHIIIIIIHIIIIIIIIIIIIIIIIIIIIIIIHIIIIIIIIIIIGIIHIIIHGHHHIHIIIIIIIIHHIIIHIHIIIIIIIIIIIIIHHHIIIIIIIIIIHHHIIIIHHIIIIIIIIIIIIIIIHIIIIIIIIHIIIIIIIIIIHIIIHDDDDD
@HISEQ:969:HM2KJBCX2:2:1102:2656:11760 2:N:0:ACTATGCA
TTATGTACGGCGCCCAACTATCCCTATTAATCATTACGTCAATCCTAGAAACCAACAAAATAGGATCGAACGTCCTATTTCATTATTCCATGCTAATGTATTCAAGCGTTAGCCTGCTTTAAACACTCTAATTTTTTCAAAGTAACAGTCCTGTTTCCCTGCAACACCAAATTAATGGCATTACAGTTCTTCAGAAAGGAGGAATCAGCGAAGCCAGTACATACCAGTGGCACGACCAACCTGCTGACCCCGAAATTCAACTACGAGCTTTTTAACTGCAACAACTTTAATATACGCTATTGGAGCTGGAATTACCGCGGCTGCTGGCACCAGACTTGCCCTCCAA
+
DABDDHHHGDHIIIHIIIIIIIIIIIIIIIIIIIIHGIHIIGHFHIIIIIIIIIIIIIGIIIHHIIHFIIHIHC@GHIIHH?FHHGHHFHHIHHHHIIIIIIIIHHIHIGHIHIHHHIHIIIIHIHHIHHHIHIIHHEHIIIIHHHHHHHHIIHIIIIIIHIIIHHHHHIHHHIIIIIHHIIIIIIIIIIIIIIIIIIIIIIIII<IIIHIIGIIIIIIIIIIIIII=IIIIIIIIIIIHIIIIIIIIIIIIIIIIIIIIIIIIIIHIIIIIIHHIIIIIIIHIIIIIIIIIHIIIIIIIIIIIIIIIIIIIIIIIIIIIIIIIIIIIIIIIIIIIIIIIIDCDDD
@HISEQ:969:HM2KJBCX2:2:1102:4240:12358 2:N:0:ACTATGCA
TTATGTACGGCGCCCAACTATCCCTATTAATCATTACGGTGGTCCTAGAAACCAACAAAATAGAACCACAACGTCCTATTCTATTATTCCATGCTAATCTATTCAAGCAATAGCCCGCTTTAAACACTCTAATTTTTTCAAGGTAATGGTCCTGGCTCCCCAACACACCCAACAAAGGACATGCTGGTTCACCAGAAGGAAGACCCGACAACAAGACAGTACTCGCCAAAGACGGACCGCCCGGCCAGGCCTAAAATTCAACTACGAGCTTTTTAACTGCAACAACTTTAATATACGCTATTGGAGCTGGAATTACCGCGGCTGCTGGCACCAGACTTGCCCTCCAA
+
DDDDDIIHGHIIIIIHIIIIIIIIIIIIIIIIIIIIIIHIIIIIIIIIIIIHIHIIIIIIIGHIIIIIIIIIIEHHIIHIHIIIIIIIHIIIIHHHIHHIIHIIIHIHHIHIHHHIIIHHHHIIIIIIHIHHIIIIIIHIIIIIIIIHHIIIIHIHHHIHIHIIIIHIIHIIIIIIIIIHIIIIIIIIIIIIIIIIIIIIIIHIIIIHIIIHIIIIIIIIIIHIIIIIIIIIIIIIIIIIIIIIHGIIIIHIIIIIIIIIIIIHIIIIIIIIIIIIIIIIIIIIIIIIIIIIIIIIIIIIHIIIIIIIIIIIIIIIIIIIIIIIIIIIIIIIIIIIIIIIIIDDDDD
@HISEQ:969:HM2KJBCX2:2:1102:7148:12096 2:N:0:ACTATGCA
TTATGTACGGCGCCCAACTATCCCTATTAATCATTACGTCGATCCTAGAAACCAACAAAATAGAATCAAACGTCCTATTTCATTATTCCATGCTAATGTATTCAAGCGCGAGCCTGCTTTAAACACTCTAATTTTTTCAAAGTAACGGTCCTGATTCCCCATGACACCAAATTAATGACATCATGGTTCTTCAGAAGGGAGAAATCAAAATTGCCAGTACGTACCGAGGCACGACCAACAAATTGATCTCGAAATTCAACTACGAGCTTTTTAACTGCAACAACTTTAATATACGCTATTGGAGCTGGAATTACCGCGGCTGCTGGCACCAGACTTGCCCTCCAA
+
DDDDDIIIIIIIIIIIIIIIIIIIIIIIIIIIIIIIIIIIIIIHHHHHHIIIHIIIIIIIHHIIIIIIIIIIIIIIIIIIIIIIIIIIIIIIIIIHIIIIIHIIIIIIIIIIIIIIIIIIIIIIIIIIIIHIIIIIIIHIIIIIIIIIIIIIIIIIIHIIIHIIIIIIIIIIIIIIIIIIIIIIIIIIIIIIIIIIIIIIIIIIIIIIIIIIIIIIIIIIIIIHIIIIIIIIIIIIIIIIIIIHIIIIIIIIIIIIIIIIIIIIIIIIIIIIIIIIIIIIIIIIIIIIHIIIIIIIIIIIIIIIIIIIIIIIIIIIIIHHIIIIIIIIIIIIIIIIIIHIDDDDD
@HISEQ:969:HM2KJBCX2:2:1102:1481:12800 2:N:0:ACTATGCA
TTATGTACGGCGCCCAACTATCCCTATTAATCATTACGTTGATCCTAGAAACCAACAAAATAGAATCGAACGTCCTATTTCATTATTCCATGCTAATGTATTCAAGCGCGTGCCTGCTTTAAACACTCTAATTTTTTCAAAGTAACAGTCCTGACTCCCCACAACATCAAATTAATGACATCATGATTCATCAGAAGGGAGAAATCAATGACATTAGTACGTACCGAAGGCACGACCGACGTATTGATCCCGAAATTCAACTACGAGCTTTTTAACTGCAACAACTTTAATATACGCTATTGGAGCTGGAATTACCGCGGCTGCTGGCACCAGACTTGCCCTCCA
+
DDDDDIIIEHIIIIIIIIIIIIIIIIIIIIIIIIIIIIHIFHIHIIIHHIIIIIIIHIHIHIHIIHIIIIIGHIHGHHIIIIIIIGHIIIIIIHIHGHIIIHHHIHHHHHFHHIHHIHIIIIIIIHIIHHHHIIIHICHIIHHHHIIIHHHHIIIHIIHHIIIHFHHIIIIIIIIIIIIHIIIIIHHIIIIIIHIIIIIIIIIIIIIIIHHIIIIIIIIHFHHHIHGIIIIIIIIIIIIIIHHHIIIHHHHEHIIHIIIIIHHIIIIIIIIIHHIGIIIHIIHHIIIIIIIIIHIIIIIIIIIIIIIIIIIIIIIIIIIIIIIIIIIIIIIIIIIIIIIIDDDDD
@HISEQ:969:HM2KJBCX2:2:1102:8685:12885 2:N:0:ACTATGCA
TTATGTACGGCGCCCAACTATCCCTATTAATCATTACGGTGATCCTAGAAACCAACAAAATAGAACCATGCCGTCCTATTCTATTATTCCATGCTAATGTATTCGAGCAAAATGCCTGCTTTAAACACTCTAATTTTTTCAAGGTAAAGGTCCTGGTTCCACATGACACCCAATTAAGGACATCATGCTTCTCCAGAAGGTGAGAAATCAACTGCGACAGTTCATACCCCTTAAGGCACGACCATCACGTCAATCCCGAAATTCAACTACGAGCTTTTTAACTGCAACAACTTTAATATACGCTATTGGAGCTGGAATTACCGCGGCTGCTGGCACCAGACTTGCCCTCCAA
+
DDDDCIIIIHIIIIIIIIIIIIIIIIIIIIIHIIIIIIHIIIIIIIIIIHIIIIIIIHIIIIIHIIIIGHIIIIIIIIHHIIIIIIIHIHGIIIIGIHHIIIHIIIIHIEHHIHIHIIHIHIIIIIIHIHHIHHIGIHHIHIGHIHHIHHHIHHIHIIIIIHIIIIIIIHIIHIHIIIIIIIIHIIHHHHHIIIHIHIIHHIIIIIIIIIIIHIIIIIIIIHHIIIIIIIHHIIIIHHHHHHIIIIIIIHGHHIHIIIIIIHIIIIHHGIIIIIIIHIIHHHFHIIIHIHIIIHIIIGIIIGIIIIIIIIIIIIIIIIIIIIHIIIIIIIIIIIIIIIIIIIIIIIIDDDAD
@HISEQ:969:HM2KJBCX2:2:1102:3681:14113 2:N:0:ACTATGCA
TTATGTACGGCGCCCAACTATCCCTATTAATCATTACGTCAATCCTAGAAACCAACAAAATAGGTTCGATCGTCCTATTTCATTATTCCATGCTAATGTATTCAAGCGTTTGCTTGCTTTAAACACTCTAATTTTTTCAAAGTAACAGTCCTGTTTCCCTGCAACACCAAATTAATGGCATCACAGTTCCTCAAGAAGGAGGAATCAGTAGGGCCAGTACATACCAGTGGCACGACCGACCCACTGATCCCGAAATTCAACTACGAGCTTTTTAACTGCAACAACTTTAATATACGCTATTGGAGCTGGAATTACCGCGGCTGCTGGCACCAGACTTGCCCTCCAA
+
DDDADIIHIIIIHIIIIIIIIIIIIIIIIIIIIIIIIIIIIHIIHHIIIIIIIIIIHIEHHIIIIHIIIGIHIIIIIHHHIIIIIIIGHIIIIIIEIIIIIIIIIIIIIIIHIIIIHIIIIIIIIHHIIIIIIIIIIIGHIIIIIIHIIHHIIIHHHGHHIHHHIHIIIIIHHIIIIIIIIIHIIIIIIIIIIHFHIHIHHIIIIIIIHIIIIIIIIIIIIIIHIIIIIHIIIIIIIHHIIIIIHIIIIIIHIIIIIIIIIIIIIIIIIIIIIIIIIIIIIIHIIIIIIIIIIIIIIIIIIIIIIIIIIIIIIIGIIIIIIIIIIIIIIIIIIIIIIIIIIDDDDD
@HISEQ:969:HM2KJBCX2:2:1102:7308:14191 2:N:0:ACTATGCA
TTATGTACGGCGCCCAACTATCCCTATTAATCATTACGTCAATCCTAGAAACCAACAAAATAGGTTTGAACGTCCTATTTCATTATTCCATGCTAATGTATTCAAGCAATTGCCTGCTTTAAACACTCTAATTTTTTCAAAGTAACAGTCCTGTTTCCCTGCAACACCAAATTAATGACATTACAGTTCTTCAGAAAGGAGGAATCAGCGAAGCCAGTGCATACCAAAGGCACGACCAACCTGCTAACCCCGAAATTCAACTACGAGCTTTTTAACTGCAACAACTTTAATATACGCTATTGGAGCTGGAATTACCGCGGCTGCTGGCACCAGACTTGCCCTCCAA
+
DDDDDIIIIGIHIIIIIIIHIIIIIIHHHIIIIGIIHEHHIHIHHHHIGHIIHIIIIIHIIHHI@GH<FHE?FHHGHIHEHGIH@HIEHHIIGHIGHIIIIHHGHEG01(%DGEHIIIHHIIHEHHIIHHFHHIHIHCCHFGHIIEGEHEHHIHIIHIHEIHEIHIHIHIHHHIFHGG@GHIIIIHIIHH?;HHIIHIIIIIIIHIHHIIHACIHGHG>IIIIIHG?>IIIIIIIIHICIIIIHDFIHIHIIIIIIIIHHIIIIIIIIIIIIHHHIIIIIIIIIIIIIIIIIIIIIIHHGGIIIIIIIIIIHIIIIIIIIIIIIIIIIIIIIIIIIIIIIIDDDDD
@HISEQ:969:HM2KJBCX2:2:1102:6361:14734 2:N:0:ACTATGCA
TTATGTACGGCGCCCAACTATCCCTATTAATCATTACGGTGATCCTAGAAACCAACGAAATAGAACCAATCCGTCCTATTTCATTATTCCATGCTAATGTATTCAGACGTTAGCCTGCTTTAAACACTCTAATTTTTTCAAAGTAACAGTCCTGATTTCCTATCACACCAACTAAATGGCATGAAAGTTCCTCAGAAGGTAGAGATTTATCTCACCAGTACAGACAATTAAGCCTGACCAATGGGTAAACCCCGAAGTTCAACTACGAGCTTTTTAACTGCAACAACTTTAATATACGCTATTGGAGCTGGAATTACCGCGGCTGCTGGCACCAGACTTGCCCTCCAA
+
DDDDDIIIIIIIIIIIIIIIIIIIIIIIIIIIIIIIIIIIIIIIIIIIIIIIIIIIIIGIIIIIIIIIIIIGHHIIIIIIIIHHIIIIIIIIIIIIIIIIIHHIIIIIIHIIIIIIIIHIIIIIIIIIIIIIIIIIIIIHIHIIIIIIIIIHHIIIIIIIIHHIIIIHIIIIIIIIIIIIIIIIIIIIIIIHIIIIIIIIIIIIIIIIIIIIIIIIIIIIHIIIIIIIIIIIIIIIIIIIIIHHIHHIIHIIIIIIIIIIIIIIIIIHIIIIIIIIIIIIIIIIIIIIIIIIIIHIIIIGIIIIIIIIIIIIIIIIIIIIIIIIIIIIIIIIIIIIIIIIIIIDDDDD
@HISEQ:969:HM2KJBCX2:2:1102:3077:15014 2:N:0:ACTATGCA
TTATGTACGGCGCCCAACTATCCCTATTAATCATTACGTCGATCCTAGAAACCAACAAAATAGGGTCAAACGTCCTATTTCATTATTCCATGCTAATGTATTCAAGCGTGAGCCTGCTTTAAACACTCTAATTTTTTCAAAGTAACAGTCCTGATTCCCCGCGACACCAAATTAATGACATCACGGATCTTCAGAAGGGAGAAACCAGTGACACCAGTGCATACCAAAGGCATGACCAGCGTACTGATCCCGAAATTCAACTACGAGCTTTTTAACTGCAACAACTTTAATATACGCTATTGGAGCTGGAATTACCGCGGCTGCTGGCACCAGACTTGCCCTCCAA
+
BDDBDHHIID<<EDHIICEH?GHFHEHHCEHHFHIHHEHCH<GHDH?G?E1DFGHICC<1DDEHHDF@E<CG1<CHEC@E@1FH@GHH?GGE?GH?HHHEF<EEEGEIHFHGIIHGG@HHHHFG<?FHGDGDGFG@E<HHHHIHHFGHFFHIHIHHHHHHGC?IHHEIIIFIIHHF/HFHHHCHFH=HC8HHIHEHHHGEHIIHEHFHG?EGGCI><IHH;@HEHHCG<@FHCHHHHIIH@HF<DFIFIIH?EIHHIHGGHDEGEGFHEHHF1G@HCFIIIHHFHFHIHHF=DHIIHHGHHHHEIIIIIHHHGHHHHIIIIIH?HIHHGHGDCD@HHIIHGD?B@@
@HISEQ:969:HM2KJBCX2:2:1102:10988:15233 2:N:0:ACTATGCA
TTATGTACGGCGCCCAACTATCCCTATTAATCATTACGTCAATCCTAGAAACCAACAAAATAGGATCAAACGTCCTATTTCATTATTCCATGCTAATGTATTCAAGCGTTAGCCTGCTTTAAACACTCTAATTTTTTCAAAGTAACAGTCCTGTTTCCCTGCAACACCAAATTAATGACATTACAGTTCTTCAAGAAGGAGGAACCAGTAAAGCCAGTACATACCAGAGGCACGACCAACTCTCTAATCCCGAAATTCAACTACGAGCTTTTTAACTGCAACAACTTTAATATACGCTATTGGAGCTGGAATTACCGCGGCTGCTGGCACCAGACTTGCCCTCCAA
+
DDDDDIIIIIIHIIIIIIIIIIIIIIIIIIIIIIIIIIIIIIIIHIIIIIIIIIIIIIIHIIIIGIIIIIHHIIIIIIIIIIIIIIIHIIIIHIIHIGIIIIIIIIIIHHIIHIIHIIHIIIIIIIIIIIIIIIIIIIIIIIIIIIIIIIIIIHIIIIIIHIIIIIIIIHHIIIIIIIIIIIIIIIIHFF?IIIHHIIIHIIIIIIIIIIIIIHIIIIIIIIIIIIIIIIIIIIIIIIHHHIIIHHIIIIIIIIIIIIIIIIIIIIIIIIIIIIHIIIIIIIIIIIIIIIIIIHIIIIIIIIIIIIIIIIIIIIIIIIIIIIIIIIIIIIIIIIIIIIIIIDDDDD
@HISEQ:969:HM2KJBCX2:2:1102:9107:14723 2:N:0:ACTATGCA
TTATGTACGGCGCCCAACTATCCCTATTAATCATTACGTCAATCCTAGAAACCAACAAAATAGAATCAAACGTCCTATTTCATTATTCCATGCTAATGTATTCAAGCGTAAGCCTGCTTTAAACACTCTAATTTTTTCAAAGTAACAGTCCTGATTCCCCACGACACCAAATTAATGACATCGCGGTTCTTCAGAAGGTAGGAACCAATAATACCAGTGCGTACCGAGGCACGACCGACACTCTGATCCCGAAATTCAACTACGAGCTTTTTAACTGCAACAACTTTAATATACGCTATTGGAGCTGGAATTACCGCGGCTGCTGGCACCAGACTTGCCCTCCAA
+
DDDDDIIIIIIIIIIIIIIIIIIIIIIIIIIIIIIIIIIIIHHHCHHIIIIIIIIIIIIIIHHEHIIIIIHHHHIIIIIIIIIIIIIIIIIIIIIIIIIIIIIIHIIIIIIIIIIIIHHIIIIIIIIIIIHIIIIHIIIIIIIIIIIIIHHIIIIIIIIIIIIIIHIIHHIIIIIIIIIIIIIIIIIIIHIIIIIIIIIIIHIIIIIIIIHHIIIIIIIIIIIIIIIIGIIIIIIIIIIIIIHGIIIIIIIIIIIIIIIIIIIIIIIIIIIIIIIIIIIIIIIIGIIIIIIIIIIIIIIIIIGIHIIIIIIIIIIIIIIIIIIIIIIIIIIIIIIIIIIIDDDDD
@HISEQ:969:HM2KJBCX2:2:1102:8709:15770 2:N:0:ACTATGCA
TTATGTACGGCGCCCAACTATCCCTATTAATCATTACGTCAATCCTAGAAACCAACAAAATAGGATCGAACGTCCTATTTCATTATTCCATGCTAATGTATTCAAGCGTTAGCTTGCTTTAAACACTCTAATTTTTTCAAAGTAACAGTCCAAATTCCCCGCAACACCAAATTAATGGCATTACGGATCATCAGGAAGGAGGAATCAGTGAGAGCAGTACATACCAGAGGCATGACCAATCTACTAACCCCGAAATTCAACTACGAGCTTTTTAACTGCAACAACTTTAATATACGCTATTGGAGCTGGAATTACCGCGGCTGCTGGCACCAGACTTGCC
+
DD@D@HFHIHGIIDIHIIIIHII@GHIIIIEHHHIIIIIIIIIHHHIIHEHHHHHIHIIHGHHHIHGIHIHIHHGIHHGIIIHICHH1CGHHHHHIIHHIHGIHIIIHIIIIIIIHHHHIIHIHIIHFHHGHIHIHEHHEIIIHHHHHHCHHCGGEHHIHHHIIIIIIIHHHIIIIHIIIIHIHHIHHHHHIIIIIIIHIIIIIIIIHIHHIIHHIHIIIIIIIHIIIIIIIIIHHHGGHHIIIHIHIIIIIHIHGEHIIIHIHIIIIIIIIIIHIIHIIIIIIIIIHHGIHHHHIIIIIIIIIIIIIHIIIIIIIIIIIIIIIIIIIIHIIIIIDCDDD
@HISEQ:969:HM2KJBCX2:2:1102:12015:16370 2:N:0:ACTATGCA
TTATGTACGGCGCCCAACTATCCCTATTAATCATTACGGTGATCCTAGAAACCAACAAAATAGAACCATGCCGTCCTATTCTATTATTCCATGCTAATGTATTCGAGCAAAATGCCTGCTTTAAACACTCTAATTTTTTCAAGGTAAAGGTCCTGGTTCCACATGACACCCAATTAAGGACATCATGCTTCTCCAGAAGGTGAGAAATCAACTGAGACAGTTCATACCCCTTAAGGCACGACCATCACGTCAATCCCGAAATTCAACTACGAGCTTTTTAACTGCAACAACTTTAATATACGCTATTGGAGCTGGAATTACCGCGGCTGCTGGCACCAGACTTGCCCTCCAA
+
DDDDDIIIIIIIIIIIIIIIIIIIIIIIIIIIIIIIIIIIIIIIIIIHIIIIIIIIIIIIIIHHIIIIIHHIIIIGHIFHHIHHHHIIIIIIIIIIIIFHIEHHIIIIIIIIIIIIIIIIIIIIIIIHHHIIIIIIIIIIIIIIIIIIIHIIIIHIIIIIIIIIIIIIIIIIIIIIIIIIIIIIIIIIIIIIIIIIIIIIIIIIIIIIIHIIIIIIIIIIIIIIIIIIIIIIIIIIIIIIIIIIIIHHIIHIIIIIIIIIIIIIIIIIIIIIIIIIIIIIIIIIIIIIIHIIIIIIIIIIIIIIIIIIIIIIIIIIIIIIIIIIIIIIIIIIIIIIIIIIIIIIIIIDDDDD
@HISEQ:969:HM2KJBCX2:2:1102:7910:16528 2:N:0:ACTATGCA
TTATGTACGGCGCCCAACTATCCCTATTAATCATTACGTCAATCCTAGAAACCAACAAAATAGGATCGAACGTCCTATTTCATTATTCCATGCTAATGTATTCAAGCGTTAGCTTGCTTTAAACACTCTAATTTTTTCAAAGTAACAGTCCAAATTCCCCGCAACACCAAATTAATGGCATTACGGATCATCAGGAAGGAGGAATCAGTGAGACCAGTACATACCAGAGGCATGACCAATCTACTAACCCCGAAATTCAACTACGAGCTTTTTAACTGCAACAACTTTAATATACGCTATTGGAGCTGGAATTACCGCGGCTGCTGGCACCAGACTTGCCCTCCAA
+
DDDDDIIIIIIIIIIIIIIIIIIIIIIIIIIIHIIIIIIIIIIIIIIIHIIIIIIIIIIIIIHIIIIHIIIIIIIIIIIIIHIHIIIIIIIIIIIIIIIIIIIIIIIIIIIIIIIIIIIIIIIIIHHHHIIHIHIIIIIIIIIIIIIHIHIIIIIIIIIIIIIIIIIIIIIIIIIIIIIIIIIIIIIIIIIIIIIIIIIIIIIIIIIIIIIIIIIIIIIIIIIIIIIIIIIIIIIIIIIIIIIHIIIIIIIIIIIIIIIIIIHIIIIIIIIIIIHIIIIIIIIIIIIIIIIIIIIIIIIIIIIIIIIIIIIIIIIIIIIIIIIIIIIIIIIIIIIIIIIIIDDDDD
@HISEQ:969:HM2KJBCX2:2:1102:20578:15473 2:N:0:ACTATGCA
TTATGTACGGCGCTCAACTATCCCTATTAATCATTACGGTGATCCTAGAAAACAACAAAATAGAACCATGCCGTCCTATTCTATTATTCCATGATAATGTATTCGAGTAAAAATGCCTGCTTTAAACACTCTAATTTTTTCAAGGTAAACGTCCTGGATCCGCAAGACACCCAATTAAGGACATCAAGTTTCTCCAGAAGGTGAAAAATCAACAGCGACAGTTCATACCCCTTAAGGCATGACCATCACGTCAATCCCGAAATTCAACTACGAGCTTTTTAACTGCAACAACTTTAATATACGCTATTGGAGCTGGAATTACCGCGGCTGCTGGCACCAGACTTGCCCTCCAA
+
<0D0<DC<GH?<E/<<1<<C<GHCC<<FGE1<<F1111<<1D@CDCC1<<1<D1DG@<<11<11<1<FH1<<<0<CC1GHI11<1<C11<<<111<<1DGH11/111/HHDEHE1CCG@D68D11<B8?EGA<1<<<B&EAF<@1181<%0<31A;171?<FGDE<D9.-/C/@C/D//-</FGC/D/CD///</<//CF<..<.HCHH@HHEE<G:EFC:1IGIFHFCDAA@HD<<ACD1HC@E?B/:1<CD//E/C<@EIHHCF<HHC<<11CFCC@@@G1F@CFFC<<C<<CD1CG<E/CC?FEC11@C<@HCHHIHEDE</<H@HEHF<1HHCCD<CEEEECEEDDD@D
@HISEQ:969:HM2KJBCX2:2:1102:16730:17223 2:N:0:ACTATGCA
TTATGTACGGCGCCCAACTATCCCTATTAATCATTACGTCAATCCTAGAAACCAACAAAATAGGATCGAACGTCCTATTTCATTATTCCATGCTAATGTATTCAAGCGTTAGCCTGCTTTAAACACTCTAATTTTTTCAAAGTAACGGTCCTGTTTCCCTGCAACACCAAATTAATGACATTACAGTTCTTCAGAAAGGAGGAATCAGCGAAGCCAGTGCATACCAGTGGCACGACCAACCTGCTGACCCCGAAATTCAACTACGAGCTTTTTAACTGCAACAACTTTAATATACGCTATTGGAGCTGGAATTACCGCGGCTGCTGGCACCAGACTTGCCCTCCAA
+
DCDDDIIIIHIIIIIIIIIHIGHHIIIIIHIHIIIIIIIIHHIIHFEHIGIHHHIHHGCGHIHCEHGHIIGIGGHIIHEHHII?HEHIIIGC?FCHIIGHHHEIHHIIIHHHHIIIFGHHIHHHHIIHIHHHHFHIHHHGIHHHIIIIIIHGHIIHIHIIIIIHIHIIHIIIIHHGIIIIIIIHIIIHGIIIIHIIIIIIHIHIHIIIIIIIIHIIIIIGIIIIIIIIIIIIIIIHIIIHIIHF1IHIGIIIIIIIIIIIHIIIIIHIIHIIIIIIIIIIHHIHGIIIIIIIHIIIIHIHIIIIIIIIIIIIHIIIIIIIIIIIIIIIIIHHEHHIIIIIIDDDDD
@HISEQ:969:HM2KJBCX2:2:1102:15537:17719 2:N:0:ACTATGCA
TTATGTACGGCGCCCAACTATCCCTATTAATCATTACGTCGATCCTAGAAACCAACAAAATAGGGTCAAACGTCCTATTTCATTATTCCATGCTAATGTATTCAAGCGTGAGCCTGCTTTAAACACTCTAATTTTTTCAAAGTAACAGTCCTGATTCCCCGCGACACCAAATTAATGACATCACGGATCTTCAGAAGGGAGAAACCAGTGACACCAGTGCATACCAAAGGCATGACCAGCGTACTGATCCCGAAATTCAACTACGAGCTTTTTAACTGCAACAACTTTAATATACGCTATTGGAGCTGGAATTACCGCGGCTGCTGGCACCAGACTTGCCCTCCAA
+
@@@DAHE@FCH//C/<<C1C<<F1<DFG?CCFCCGCEHC<//D<0<1<11D1<<DG?CD1<1C111<<1110<F0<C<C1<11D1DC1<<D1<1<1GE1D1CHEEC<0<0D011<<<@<EGCF6BC1<D@DEGEHHB@HFFGA8<FDGG@EC0<80EFCDHCCC@F/HGCCF8F?GH</@/@D<</G<<HI;HHDCAGC@HHDGE@HGCD<CFIGIIIHFG<<G/C@F<1F@1FC<EHHEFHGC<HDH?<HFGEHHHCCDC@F<G@HCHHED<<1CHHHGF@D1<<1C<?HE<<?G@CFCCEHEHEHIHEHCIIHHCCIIHG@@FHHGFHF@HEHHHGIHHBDBD<
@HISEQ:969:HM2KJBCX2:2:1102:4212:17806 2:N:0:ACTATGCA
TTATGTACGGCGACCCAACTATCCCTATTAATCATTACCTTGGTTCCGAAGACCAACAAAATAGAACCAAAGTCCTATTTCATTATTCCATGCAACAGTATTCGATCGTGTAAAGACCGCTTTGAGCACTCTAATTTTTTCAAAGTAAACGTACCGATCACTGACGACACCCGGTAAAGAGCACCGCCAGACGATAAACGGTAGTGTGTCCAGCCACGGCAGTAAACACGCATTGTGATAGACCACCGGGCAGTGGACTGAGATCCAACTACGAGCTTTTTAACCACAACAACTTTAATATACGCTATTGGAGCTGGAATTACCGCGGGTGCTGGCACCAGACTTGCCCTCCAA
+
DDBDDIIIIIIIIIIIIIIIFIIIIIIIIIIIIIIIIIIIIIIIIIIIIIIIIIIIIIIIIHIIGHIIHIIIIEHIHIIIIHIIIIIIIIIIIIIIHIEHHFHIIIIIIIIIIIHIHHHHHIIIHIHIIIIIIIIIIIIHIIIIIIIIIIIIIIIIIIIIIIIIIIIIIIIHIHIHIIIIIIIIIIHIIHIIIIIIIIIIIIIIIIIIIHIIIIIIIIIIIIIIIIIIIIIII=IIIIII=IIIIIIIIIIHFIIIIIIIIIIIIIIIIIIIIIIIIIIIIIIIIIIIIIIHIIIIIIIIIIIIIIIIIIIIIIIIIIIIIIIIIIIIIIIIIIIIIIIIIIIIIIIIIDDDDD
@HISEQ:969:HM2KJBCX2:2:1102:9785:17653 2:N:0:ACTATGCA
TTATGTACGGCGCCCAACTATCCCTATTAATCATTACGTCAATCCTAGAAACCAACAAAATAGGATTGAACGTCCTATTTCATTATTCCATGCTAATGTATTCAAGCGTTAGCCTGCTTTAAACACTCTAATTTTTTCAAAGTAACAGTCCTGTTTCCCTGCAACACCAAATTAATGGCATTACAGTTCTTCAGAAAGGAGGAATCAGCGAAGCCAGTGCATACCAGTGGCACGACCAACCTGCTGACCCCGAAATTCAACTACGAGCTTTTTAACTGCAACAACTTTAATATACGCTATTGGAGCTGGAATTACCGCGGCTGCTGGCACCAGACTTGCCCTCCAA
+
DDDDDIIIIHIHIIIIIIIIIIIIIIIIIIIIIIIIIHIIIIIIIIIIIIIIIIIIIIIHIIHHIIIIIIIIIIIIIIIIIIIIIIIIHIIIHIIIIIIHIIIIIIIHIIIIIIIIIIIIIIIIIHIIIIIIIIIIIIHHIIIIIIIIIIIIIIIIIIIIIIIIIIIIIIIIIIIIIIIIIIIIIIIIIIIIIIIIIIIIIIIIIIIIIIIIIIIIIIIIIIIIIIIIIIIIIIIIIIIIIIIHHIIIIIIIIIIIIIIIIIIIIIIIIIIIIIHIIIIIIIIIIIIIIIIIIIIIIIIIIIIIIIIIIIIIIIIIIIIIIIIIIIIIIIIIIIIIIIIIIDDDDD
@HISEQ:969:HM2KJBCX2:2:1102:13623:18874 2:N:0:ACTATGCA
TTATGTACGGCGCCCAACTATCCCTATTAATCATTACGGTGGTCCTAGACCAACAAAATAGAACCAACGTCCTATTCTATTATTCCATGCTAATCTATTCAAGCAAAAGCCCGCTTTAAACACTCTAATTTTTTCAAGGTAATGGTCCTGGTTCCCCGACACACCCAATTAAGGACATACTGGCTCACCAGAAGGATAGACCCGACAACAGGACAGTACTCGCCAGAGACGGACCGCCCGGTCAAGCCTAAAATTCAACTACGAGCTTTTTAACTGCAACAACTTTAATATACGCTATTGGAGCTGGAATTACCGCGGCTGCTGGCACCAGACTTGCCCTCCAA
+
DDDDDIIIIIIIIIIIIIIIIIIIIIIIIIIIIIIIIIIIIIIIFHIIIIIIIIIIIGIIIIIIIIIIHHIIIIIIIIIHIHIHIHIIIHIIIIIIIHIIIIIIIIIIHIHIIIHHHIIHIIIIIIIIIIIIIIIIIIIIIIIIHIIIIIIIIIIIHIIIIIIIIIHIIIIIIIIIIIIHIIIIIIIIIIIIIIIIIIIIIIIIIIIIIIIIIIIIIIIIIIIIIIIIIIIIIIIIIIIIIHHIIIIHIIIIIHHIIIIIHIIIIIIIIIHIIIIIIIIIIIIIHIIIHIIIIIIIHFGIIIIIIIIIIIIIIIIIIIIIIIIIIIIIIIIIIIIIIIIDDDDD
@HISEQ:969:HM2KJBCX2:2:1102:6288:19329 2:N:0:ACTATGCA
TTATGTACGGCGCCCAACTATCCCTATTAATCATTACGTCGATCCTAGAAACCAACAAAATAGAATCAAACGTCCTATTTCGTTATTCCATGCTAATGTATTCAAGCGTGAGCCTGCTTTAAACACTCTAATTTTTTCAAAGTAACAGTCCTGATTCCCCATGACACCAAATTAATGACATCATGGTTCGTCAGAAGGTAGGAATCAATAATACCAGTACGTACAATAGCACGACCAATAAATTGATCCCGAAATTCAACTACGAGCTTTTTAACTGCAACAACTTTAATATACGCTATTGGAGCTGGAATTACCGCGGCTGCTGGCACCAGACTTGC
+
DDDDDIIIIIIIIIIIIIIIIIIIIIIIIIIIIIIIIIIIIIIIIIIIIIIIHIIIIIIIIIHIIIIIHIIIIIHIIIIIHIHIIHIHIIHHHIIIIIHIHGIIIHIIIIIIIHHIHIHIHHGIIHIIIIGHHIIHIIIIHIHIIIIIIIIIIIIIIIIIIIIIHIHHIHIHIIIIIIIIIIIIGIIIIIHHIIIIHIIIIIIIIIIIIHEIIIIIIIHIIIIIIIIIIIIIIHHHDIIHIIIIIIHIIIIIIIIIIIIIIHIIHIIIIIIHIIIIIHIIIIIHIIIIIIIIIIIIIHHIIIGIHHIIIIIIIIIIIIIIIIIIIIIIIIIIIDDDDD
@HISEQ:969:HM2KJBCX2:2:1102:12530:19063 2:N:0:ACTATGCA
TTATGTACGGCGCCCAACTATCCCTATTAATCATTACGTCGATCCTAGAAACCAACAAAATAGAATCAAACGTCCTATTTCGTTATTCCATGCTAATGTATTCAAGCGTGAGCCTGCTTTAAACACTCTAATTTTTTCAAAGTAACAGTCCTGATTCCCCATGACACCAAATTAATGACATCATGGTTCGTCAGAAGGTAGGAATCAATAATACCAGTACGTACAATAGCACGACCAATAAATTGATCCCGAAATTCAACTACGAGCTTTTTAACTGCAACAACTTTAATATACGCTATTGGAGCTGGAATTACCGCGGCTGCTGGCACCAGACTTGCCCTCCAA
+
DDDDDIIIIIIIIIIIIIIIIHIIIIIIIIIIIIIIIIIIIIIIIIIIIIIHIIIIIIIIIIIIIIIIIIIIIIIIIIIIIIIIIIIIIIIIIIIIIIIIIIHIIIHHIIIIIIIIIIIIHHIIIIIIIIIIIIIIIIIIIIIIIIIIIIIIIIIHHIIIIIIIHIIIIIIIIIIIIIIIIIIIIIIIIIIIIIIIIIIIIIIIIIIIIIIIIIIIIIIIIIIIIIIIIIIIIIIIIIIIIIIHIIIIHIIIIIIIIIIIHIIIIIIIIIIIIIIIIIIIIIIIIIIIIIIIIIIIIIIIIIIIIIIIIIIIIIIIIIIIIIIIIIIIIIIIIIIIIIIIDDDDD
@HISEQ:969:HM2KJBCX2:2:1102:11222:18738 2:N:0:ACTATGCA
TTATGTACGGCGCCCAACTATCCCTATTAATCATTGCTCCGACTTGACCAAAACCAACAAAAATAAGTCTGAGCCCTTTATTATTATTCCATGCTAATGTATTCACAGCGTAAGCCTGCTTTAAACACTCTAATTTTTTCAAAGTAAATGATCTGGAACACATGCTCCCAACCCAGTGAAGGGCAGAAGCAGTATCCCAGAAGGAGCCGAGAACCCTCCAGCACTCACGTCCTTGTGGGGCGCGGGCTAGATTGCTCTCAGAGAAATCCAACTACGAGCTTTTTAACTGCAACAACTTTAATATACGCTACTGGAGCTGGAATTACCGCGGCTGCTGGCACCAGACTTGCCCTCCAA
+
DDDDDIIIIGIIIIIIIIIIIIIIIIIIIIIIHIHIIIHIIIIIIGHIIIHHIIHIIIIIIIIIIGIIIIIIIIIGIIIIIIIIIIIIHHHIIIIIIIIIICGHEHIIHHIIIIHIIIIIIIIIIIIHIHIIIIIHIIIIIIHIIIIIIIHIIHIIIIIIIHIIHHIHIIIIIIIIIIIIIIIIIIIIHIIIIIIIIIIIIIIIIIIIIIIIIIIIIIIIHIHIHIIIHIIIIIIIIIIIIIIIIIIIIIIIIIIHIIIIIIIIIIIIHIIIIIIIIIIIIIIIIIIIIIIIIIIHIIIIIIIIIIIIIIIIIIIIIIIIIIIIIIIIIIIIIIIIIIIIIIIIIIIIIIIIDDDDD
@HISEQ:969:HM2KJBCX2:2:1102:15336:19682 2:N:0:ACTATGCA
TTATGTACGGCGCCCAACTATCCCTATTAATCATTACGGTGATTCAGAAACCAACAAAACAGGACCACCGTCCTATTTTATTATTCCGTGCTAATGTATTCAGACGTAAGCCTGCTTTGAACACTCTAATTTTTTCAAGGTAAAGGTCCTGGTTTCCCACCACGCTAAATTAATAACATGATGGTTCCCCAGAAGGTAGAAATTCCACACGCCAGTACAGACAATTGCCCGACCAACGGTAGAACCCCGAAATTCAACTACGAGCTTTTTAACTGCAACAACTTTAATATACGCTATTGGAGCTGGAATTACCGCGGCTGCTGGCACCAGACTTGCCCTCCAA
+
DDADDIFCEHDD?CCG?HH@GHFEFEGHHHHHHEEHIIIGCHFHCGC?FGEG@FGHHIHHIE?HHIHHHHHDEHHEHIIHIGHHHHCHI1<CHGIIHHHH@HHHEHHIIHIIIIIIIHIGCCGHGIHHHIIHIHIIHHHIIHHIIIIHIIIHHHHGIIIHHIIIHIIIIIIIIIIIIIIIHIIIIHIIIIIIIIHIIIIIIIIIIIIHHIIIIIIIIIIIIIIIIIIGHIIIIIIIIIHHGDIIIIIIIIIIIIIIIIIIIIIIIIIIIIIHIHIIHHHHHHIIIIIIIIHIIIIIIIIIIIIIIIIIIIIIIIIIIIIIIIIIIIIIIIIIIIIIIIDDDDD
@HISEQ:969:HM2KJBCX2:2:1102:9348:19613 2:N:0:ACTATGCA
TTATGTACGGCGCCCAACTATCCCTATTAATCATTACGGTGATTCAGAAACCAACAAAACAGGACCACCGTCCTATTTTATTATTCCATGCTAATGTATTCAGACATAAGCCTGCTTTGAACACTCTAATTTTTTCAAGGTAAAGGTCCTGGTTTCCTACCACGCTAAATTAATAACATGATAGTTCCCCAGAAGGTAGAAATTCTACACGCCAGTACAGACAATAGCCCGACCAACGATAGAACCCCGAAATTCAACTACGAGCTTTTTAACTGCAACAACTTTAATATACGCTATTGGAGCTGGAATTACCGCGGCTGCTGGCACCAGACTTGCCCTCCAA
+
CDDDDIIIIIIIIIIIIIIIIIIIIIIIIIIIIIIIIIHIIIIIIIIIIIIHIIIIIIIIIIIIIIIIIGHIIIIIIIIHIIIIIHHIIIIIIHIIIIIHIIHIIIIIIIIIHIIIHIHIIIIIIIIIIIIIIIIIIIIIIIIIIIIIIIIIIHHIIIIIIHIIIIIIIHIIIIIIHIIHEGHHHIIIIIIGIIIHHHHIIIIIHIIIIIIIIIIIIIIIIIIIIIIIIIIIIIIIIIIIHGIIHIIIIIIIIIIIIIIHGIIIIIIIIIIIIIIIIIIIIIIIIIIIIIIIIIIIIIIIIIIIIIIIIIIIIIIIIHIIIIIIIIIIIHIIIIIIIIDDDDD
@HISEQ:969:HM2KJBCX2:2:1102:9705:19799 2:N:0:ACTATGCA
TTATGTACGGCGCCCAACTATCCCTATTAATCATTACGTCGATCCTAGAAACCAACAAAATAGAATCAAACGTCCTATTTCATTATTCCATGCTAATGTATTCAAGCGCGAGCTTGCTTTAAACACTCTAATTTTTTCAAAGTAACAGTCCTGATTTCCCGCGACACCAAATTAATGACATCGTGGTTCGTCAGAAGGGAGAAACCAATAATGCTAGTACGTACAAAGTACGACCGACATATTAGTCCCGAAATTCAACTACGAGCTTTTTAACTGCAACAACTTTAATATACGCTATTGGAGCTGGAATTACCGCGGCTGCTGGCACCAGACTTGCCCTCCAA
+
DDDDDHEH1/CED?CGHEGHHEFHHHHFIHHF?FHHEHHHCHI@CEH1GHIHIHGHHCGEHHEF@C@HHEG@EEEEFEGHFCHHHGHIEHHCGGHHHHHIHIIIIIHIHHHIIIHHHHHHIIHHHGIIIIHIIIIIIHIHIIIIIIIIIIIIIIIIIHIHIIIIHIIIIIHHIIIIIIGIIIIIHIIIIIIHIIHIII<IIIIIIIIIIIIHHG?IIIIIIIIIIIIIIIIHHIIIIHIIIHGIIIIIIIIIIIIHIIHIIIIIHHIIHIIIIIIIIIIIIHIIIIIIIIGHIIIIIIIIIIIIIIIIIIIIIIIIIIHHIHIHIIIHIIHHHIIIIIIDDDDD
@HISEQ:969:HM2KJBCX2:2:1102:6419:19969 2:N:0:ACTATGCA
TTATGTACGGCGCCCAACTATCCCTATTAATCATTACGTCAATCCTAGAAACCAACAAAATAGGATCAACGTCCTATTTCATTATTCCATGCTAATGTATTCAAGCGCGAGCCTGCTTTAAACACTCTAATTTTTTCAAAGTAACAGTCCTGATTCCCCACCACACCAAATTAATGACATGATGGTTCGTCAGAAGGTAGAAACCAGTAACGCCAGTACGTACCTAAGGCACGACCAACGAACTGATCCCGAAATTCAACTACGAGCTTTTTAACTGCAACAACTTTAATATACGCTATTGGAGCTGGAATTACCGCGGCTGCTGGCACCAGACTTGCCCTCCAA
+
DDDDDIIIIGIIIIIIIIIIIGIIIIIIIIIIIIIIIHIIIIIIIIIIHIIIIHIIIGIIIIHIIIIIHIHHHIIIIIIIIIIIIIIHIIIGHIIIHHIIIGIIIIIIIIIIIIIIIIIIIIIIIIIIIIIIIIIHHIIIIIIIIIIIIIIIIIIIIIIIIIIIIIIIIIHIHIIIHIIHIIIIIIIIHHHIIIIIIHIIIIHIIIIIIIIIIIIIIIIIIIIIIIIIIIIIIIIIIIIIIIHHIIIIIIIIIIIIIIIIIHIIIIIIIIIIIIIIIIIIIIIIIIIIIIIIIIIIIIIIIIIIIIIIIIIIIIIIIIIIIIIIIIIIIIHIIIIIIIIIDDDDD
@HISEQ:969:HM2KJBCX2:2:1102:17564:19803 2:N:0:ACTATGCA
TTATGTACGGCGCCCAACTATCCCTATTAATCATTACATCGATCCTAGAAACCAACAAAATAGAATCGGATGTCCTATTTCATTATTCCATGCTAATGTATTCAAGCGTGAGCCTGCTTTAAACACTCTAATTTTTTCAAGGTAACAGTCCTAATTCCCCGTGACAACAAATTAATGGCATTACGGTTCTTTAGAAGGTGAGAAATCAATAATATCAGTACATACCAACGGCATGACCGAAACATTGATCCCGAAATTCAACTACGAGCTTTTTAACTGCAACAACTTTAATATACGCTATTGGAGCTGGAATTACCGCGGCTGCTGGCACCAGACTTGCCCTCCAA
+
<0D<0D<FG//<FHIIIIIIIIIIIIHIIIIIIIIIIE@1DHIIIIIHIHIIIIIIHIIGIHHHG<@1EEC/<1<1<1DGH@<FC1D<F11<1@1G1<AC/<<@F1<000<01<<<FE1C1<1<CGH1<<<CC1DGFCC1<1<CG1F1<1<D1<F@0/0<<<0DD</<FHD</D@H/?HDD/@/</F<<:F@GD0<C0:(?0:DF3HG@IHF<D<<<10<1<18HEAHHIIIIIIHED3<CHF@DB?IEGIIHIIIIIIIIIIIIIIHIIIIIIIIIIIIIIIIIIIIIIIIIIIIIIIIIIIIIIIIIIIIIIIIIIIIIIIIIIIIIIIIIIIIIIIIIIDDDDD
@HISEQ:969:HM2KJBCX2:2:1102:7197:20936 2:N:0:ACTATGCA
TTATGTACGGCGCCCAACTATCCCTATTAATCATTACGGTGGTCCTAGAAACCAACAAAATAGAACCACAACGTCCTATTCTATTATTCCATGCTAATCTATTCAAGCAATAGCCCGCTTTAAACACTCTAATTTTTTCAAGGTAATGGTCCTGGCTCCCCAACACACCCAATAAAGGACATACTGGTTCACCAGAAGGAAGACCCGACAACAAGACAGTACTCGCCAAAGACGGACCGCCTGGCCAGGTCTAAAATTCAACTACGAGCTTTTTAACTGCAACAACTTTAATATACGCTATTGGAGCTGGAATTACCGCGGCTGCTGGCACCAGACTTGCCCTCCAA
+
DDDDDIIIIHIIIIGHIIIIIIIIIIIIIIIIHIHHIHIIIHIIIIIIIIIIIIIIIHIIIHHHFIIIIIIIIHIIIIIIGIHHHIIIIIIIIIIIIIIGIHHHIIHHIIIIIIHIIHIIIHIIIIHHIIIIIIIIIIIIIIHHHIIIIIIIHEEHHIHIIIIIIIHIIIIIIIIIIIIIIIIIIIIIIIIHIIIIIIIIIIIIIIIIIIIHIIIIIIIIIIIIIGIIIIIIIIIIIIIHIIIHIIGIIIIIIIIIIIIIIIIIIIHIIIIIIIHHIIIIHHIIIIIIIIIIIIIIIIIIIIIIIIIIIIIIIHIIIIIIIIIIIIIIIIIIIIIIIIIIIIDDDDD
@HISEQ:969:HM2KJBCX2:2:1102:16953:20614 2:N:0:ACTATGCA
TTATGTACGGCGCCCAACTATCCCTATTAATCATTACGGTGATCCTAGAAACCAACAAAATAGAACCATGCCGTCCTATTCTATTATTCCATGCTAATGTATTCGAGCAAAATGCCTGCTTTAAACACTCTAATTTTTTCAAGGTAAAGGTCCTGGTTCCACATGACACCCAATTAAGGACATCATGCTTCTCCAGAAGGTGAGAAATCAACTGCGACAGTTCATACCCCTTAAGGCACGACCGATGTGTCAATCCCGAAATTCAACTACGAGCTTTTTAACTGCAACAACTTTAATATACGCTATTGGAGCTGGAATTACCGCGGCTGCTGGCACCAGACTTGCCCTCCAA
+
DDDDDIIIIIIIIIIIIIIIIIIIIIIIIIIIIIIIIIIIIIIIIIIHIIIIIIIIIIIIIIIIIIIIIIHGIIIHIIIIIIHIIIIIIIIHCHHHIIHHGCIIIIIIIIIHIIIIIIIHHIIIIIIIIIIIIIIHIIHIIIIIIHHHIIIIIIIIHIIIIIIHIIHHIIIIHIIIIIIIIIIIIIIIIIIIIIIIIIIIIIIIIIIIIIIIIIIIIIIIIIIIIHIIIIIIIHIIIIIIIIIIIIIIIHHIIIIIIIIIIIIIIIIHHIIHIIIIIIIIIIIIIIIIIIIIIIIIIHHGIIIIIIIIIIIIIIIIIIIIIIIIIIIIIIIIIIIIIIIIIIIIIIIDDDDD
@HISEQ:969:HM2KJBCX2:2:1102:6560:21419 2:N:0:ACTATGCA
TTATGTACGGCGCCCAACTATCCCTATTAATCATTACGTCGATCCTAGAAACCAACAAAATAGAATCAAACGTCCTATTTCGTTATTCCATGCTAATGTATTCAAGCGTGAGCCTGCTTTAAACACTCTAATTTTTTCAAAGTAACAGTCCTGATTCCCCATGACACCAAATTAATGACATCATGGTTCGTCAGAAGGTAGGAATCAATAATACCAGTACGTACAATAGCACGACCAATAAATTGATCCCGAAATTCAACTACGAGCTTTTTAACTGCAACAACTTTAATATACGCTATTGGAGCTGGAATTACCGCGGCTGCTGGCACCAGACTTGCCCTCCAA
+
DDDDDIIIIIIIIIIIIIIIIIIIIIIIIIIIIIIIIIIIIIIIIIIIIIIIIIIIIIIIIIIHIIIIIIIHIIIIIIIIIIIIIIIIIIIIIIIIIIIIIIIIIIIHIIIIIIIIIIIIIIIIIIIIIIIIIIIIIIIIIIIIIIIIIIIIIIIIIHIIIIIIIIIIIIIIIIIIIIIIIIIIIIIIIIIIIIIIIIIIIIIIIIIIIIIIIIIIIIIIIIIIIIIIIIIIIIIIIIIIIIIIIIIIIIIIIIHIIIIIIIIIIIIIIIIIIIIIIIIIIIIIIIIIIIIIIIIIIIIIIIIIIIIIIIIIIIIIIIIIIIIIIIIIIIIIIIIIIIIIDDDDD
@HISEQ:969:HM2KJBCX2:2:1102:4122:21704 2:N:0:ACTATGCA
TTATGTACGGCGCCCAACTATCCCTATTAATCATTACATCGATCCTAGAAACCAACAAAATAGGGTCAAACGTCCTATTTCATTATTCCATGCTAATGTATTCAAGCGTGTGCCTGCTTTAAACACTCTAATTTTTTCAAAGTAACAGTCCTGATTCCCCATGACACCAAATTAATGACATCACAGTTCGTCAGAAGGTAGAAATCAATAATACCAGTGCATACCGGAGGCACGACCAATATATTGATCCCGAAATTCAACTACGAGCTTTTTAACTGCAACAACTTTAATATACGCTATTGGAGCTGGAATTACCGCGGCTGCTGGCACCAGACTTGCCCTCCAA
+
DDDDDIHIIIIIIHIIIIIIIIIIIIIIIIIIIIIIIIIIIIIIIIIIIIIIIIIIIIIHHIIIHIHHHHIHHHIIIIIIIHIIIIIHIIIIIIIIIIIHHEHIIIHIIIIHIIHIIIIIIHHIIIIHIIIIIIIIIIIIIIIIIIIIIIIIIIHIIIIIIIIIIIHIIIHGHIIIIIIIIIIIIIIHIIHIIIIIIIIIHIIHHHIHHIIIIIII<IIIIIIIIIIIIIIIIIIIIIIIIIIHGIIIIIIIIIIIHIIIIIIIIIIIIIIIIIIIIIIIIIIIIIIIIIIIHIIIIIIIIIIIIIIIIIIIIIIIIIIIIIIIIIIIIIIIIIIIIIIIIDDDDD
@HISEQ:969:HM2KJBCX2:2:1102:9488:21725 2:N:0:ACTATGCA
TTATGTACGGCGCCCAACTATCCCTATTAATCATTACGTCAATCCTAGAAACCAACAAAATAGGATCAACGTCCTATTTCATTATTCCATGCTAATGTATTCAAGCGCGAGCCTGCTTTAAACACTCTAATTTTTTCAAAGTAACAGTCCTGATTCCCCACCACACCAAATTAATGACATGATGGTTCGTCAGAAGGTAGGAATCAGTAACACCAGTACGTACCGAAGGCACGACCAGCGTACTAATCCCGAAATTCAACTACGAGCTTTTTAACTGCAACAACTTTAATATACGCTATTGGAGCTGGAATTACCGCGGCTGCTGGCACCAGACTTGCCCTCCAA
+
BDDDDIHHHHHHIGIIIIIIIIFHHHFIIIIGIIHHI?GHHIGHIGFGHIHGIHIGIHFFCHEHHC@HHIHHIHGHGIIHIIIFHCEHIGHHHHHIHHHHEGHHIHHHHHHIHIHHGIIIHIIGHIIIIIIIIHHHEFHEHHFIHHIIIIIFHHBHHHFEHCDEFIHHHHIIIIHHHGHHHEHHIIIIIIIHIHHIIIIHIIIIIIIHHHHHIIIIII=IIIHCIIIIIHHIIHHHIIIHGHIIIHGIHHEIHIIIIIIIHHHIHIGIHIIIHHIIIIIIIIIHGHHIHIIIIIIHHHHHIIIIIHIIHIHIIHDCIIIIIIIIIIIHIIIIHIIIIIIHDDDDD
@HISEQ:969:HM2KJBCX2:2:1102:2699:21694 2:N:0:ACTATGCA
TTATGTACGGCGCCCAACTATCCCTATTAATCATTACGTCGATCCTAGAAACCAACAAAATAGGTTCGATCGTCCTATTTCGTTATTCCATGCTAATGTATTCAAGCGCGAGCCTGCTTTAAGCACTCTAATTTTTTCAAAGTAACAGTCCTGTTTCCCCGCAACAACAAATTAATGCCATCACGGTTCTACAAGAAGGAGGGACCAGTGAGGCCAGTGCATACCAGTGGCACGACCAACCTACTGGCCCCGAAATTCAACCACGAGCTTTTTAACTGCAACAACTTTAATATACGCTATTGGAGCTGGAATTACCGCGGCTGCTGGCACCAGACTTGCCCTCCAA
+
DDCDCIIHHDDHIHIIIIIIIIIIIIIIIIIIIIIIIIFHIIIHIIIHIGHIIHIIHIIIHGHGIHIIIIIIIIIIGHIIIIIIIIIHIIHIIIIIHEHHHGIHHIIIIIIIIIIIIHHIIIIIIIIIHIIIIIIIIIIIFIIIIHIIIHIIIIHIIIIIHIHAEGGGHIHHIGCHIIIGGF@GH@BEHGHHHIIGHIHEHIHIHIIEGHHHHHIIHHHHIIIIHEHCEEHDHIIIHFEHFD<EDFHIHHHIHHIHEGHHHIIHHHHEGEHHHHFHE@HFHHEEHHH@CGCHGDHEEHHHHEIHHGEHIIHHHHIIIHHHHCHIIHIIHHIHFEHEHHHHHCDDDD
@HISEQ:969:HM2KJBCX2:2:1102:7347:22050 2:N:0:ACTATGCA
TTATGTACGGCGCCCCAACTATCCCTATTAATCATTACCTCGACTCCGAAAGCCAACGAAATAGAACCGAGATCCTATTCCATTATTCCATGCACTAATGTTCAGGCTGTAGCGCCTGCTTTGAGCACTCCAATTTTTTCAAAGTAAACGTGCTGGCCACCCATGGCACTCGATTAAGAGAACCATGAACGAACCAACAAAATCGTCCGGGCAAACAGTAGACACCGCAAGGTGCACCGCTCGCCCGAAACCGAGATCCAACTACGAGCTTTTTAACCGCAGCAATATTAGTATACGCTATTGGAGCTGGAATTACCGCGGCTGCTGGCACCAGACTTGCCCTCCAA
+
DDDDDIIIIHIIIIIIIIIIIIIIIIIIIIIIIIIIIIIIIIIIIIIIHHIIIIIIIIIIIIGIHIIIIIIIIGHIIIIIIIIIHIIIIIIIIHIIIIIIIIIIIIIIIIIHIIIIIIIIHIIIHIIIIHIIIIIIIIIIHIIIIIIIIIIIIIIIIIIIIIIIHIIIIIIIIHIIIIIHIIIIIIIHIIIIIIIIIIIIHHFIIHIIIIIIIIIHIIIIIIIIIIIIIIIIIIIIIIIHHIIIHHIIIIIIIIHIIIIIIIIHIIIIIIIIIHHIHIIIIIIIIIIIIIIIIIIIIIIIHHIIIIIIIIIIIIIIIIIIIIIIIIIIIIIIIIIIIIIIIIDDDDD
@HISEQ:969:HM2KJBCX2:2:1102:15524:22994 2:N:0:ACTATGCA
TTATGTACGGCGCCCAACTATCCCTATTAATCATTACGGTGATCCTAGAAACCAACAAAATAGAACCATGCCGTCCTATTCTATTATTCCATGCTAATGTATTCGAGCAAAAATGCCTGCTTTAAACACTCTAATTTTTTCAAGGTAAAGGTCCTGGATCCGCAAGACACCCAATTAAGGACATCAAGTTTCTCCAGAAGGTGAGAAATCAACAGCGACAGTTCATACCCCTTAAGGCATGACCATCACGTCAATCCCGAAATTCAACTACGAGCTTTTTAACTGCAACAACTTTAATATACGCTATTGGAGCTGGAATTACCGCGGCTGCTGGCACCAGACTTGCCCTCCAA
+
DDDDDIIIIIIIIIIIIIIIIHIIIHIIIIIIIIIIIIIIIIIIHIIIIIIIHIIIIIIHHHC@GHIIIIIHHHIIHHEHHIIIHFHHHHHHGHHIIHIIICHHIIIIHFHHIIIIHHHGHCHIHHHHHHFHHIIHEHHIIIIHGHIIIIHIIIIHHHEEHHIIIHIHHHFEHIIIIIIIIIIIIIIHIIIIHIHIIHIIIIIIIIIIHIIIHIIIIIIIIIIIIIIIIIGIIIIIIIIIIIIIIIIIIHHDEHIIIIIIIIIIIIIIIHIIIIIIIIIHIIIIIIIIIIHIIIIIIIIHHIIIIIIIIIIIIIIIIIIIIIIIIIIIIIIIIIIIIIIIHIIIIIIIDDDDD
@HISEQ:969:HM2KJBCX2:2:1102:15316:23465 2:N:0:ACTATGCA
TTATGTACGGCGCCCAACTATCCCTATTAATCATTACGGTGATCCTAGAAACCAACAAAATAGAACCATGCCGTCCTATTCTATTATTCCATGCTAATGTATTCGAGCAAAATGCCTGCTTTAAACACTCTAATTTTTTCAAGGTAAAGGTCCTGGTTCCACATGACACCCAATTAAGGACATCATGCTTCTCCAGAAGGTGAGAAATCAACTGCGACAGTTCATACCCCTTAAGGCACGACCATCACGTCAATCCCGAAATTCAACTACGAGCTTTTTAACTGCAACAACTTTAATATACGCTATTGGAGCTGGAATTACCGCGGCTGCTGGCACCAGACTTGCCCTCCAA
+
DDDDDIIIIIIIIIIIIIIIIIIIIIIIGHIHIIIIIIHIIIEGHGIIIGHGFIIIIGIIIIIIIIIIIGEHDHHIIHEHIIHHHHHGEHHIHICHHIHHHFHHIIHIIIHIIHHIIGIHIIIIHIIIIHHFHGHIIIIHIIIIIIIIIHHHHHHIHG@GHIIIIIIIIHHIIIHIIHHIHHHIIIHIHIEHIIIIIIHIHIIHHHHHHIHHHHIIIIHHFHHHHIHIGIIIIIIIIIHGIIIIIIIIIIHHHIIIHIIHIIIIIIHIHIIIIIIIIIIIIIIIIIHFIIHFHHHGIIHHIHHIIIIIIIIIHIIIIGIIIIIIIIIIIIIIIIIIIIIIIGIIIIIDDDDD
@HISEQ:969:HM2KJBCX2:2:1102:15248:23818 2:N:0:ACTATGCA
TTATGTACGGCGCCCAACTATCCCTATTAATCATTACGGTGATCCTAGAAACCAACAAAATAGAACCATGCCGTCCTATTTTATTATTCCATGCTAATCTATTCAAGCACTAGCTTGCTTTAAGCACTCTAATTTTTTCAAGGTAATAGCTCTGCTTCCCCAACGCACCAAATTAATGGTATGAAGGTTATTCAGAAGGTAAGAATCCATCAAATCAGTACGAACAGTGAAGCCCGACCGATAGACAGATTCCGAAATTCAACTACGAGCTTTTTAACTGCAACAACTTTAATATACGCTATTGGAGCTGGAATTACCGCGGCTGCTGGCACCAGACTTGCCCTCCAA
+
DDDDDIHIHCDHHHIHIIHEFEHIIIIIHFEHIIIIIIHHFHIHHGFHHHHHEHIIGEHIIHIIIFFEHHIHHHHHIIG?HHIIIIHHG?FHHHIHIEHGHHHIIHGHHIIIGIHHGCHHHHHHIIHHIHFHDHEHBEGIHFHHHHHHHHGHHFECHHIGIIIH@@HIHIIHGDHFHHHHIHHHHHHHIHHCHIIHHEFIIIIHHHHHGEHIIIIIIIIHHIHHFHHHGIIIIIHHHIIIIIHHHHGIHHIIHHIIIIIIIIIIIIIIIHHHGIIHGIIIIIIIIHHFIIIIHIHIHEHHIHHHGIHHHHEIIHIIIHHIIIIIIIIIIHHIIIIIIHHHIHH@DDDD
@HISEQ:969:HM2KJBCX2:2:1102:3125:24146 2:N:0:ACTATGCA
TTATGTACGGCGCCCAACTATCCCTATTAATCATTACATCGATCCTAGAAACCAACAAAATAGAATCGGATGTCCTATTTCATTATTCCATGCTAATGTATTCAAGCGTGAGCCTGCTTTAAACACTCTAATTTTTTCAAGGTAACAGTCCTAATTCCCCGTGACACCAAATTAATGGCATTACGGTTCTTTAGAAGGTGAGAAATCAATAATATCAGTACATACCAACGGCATGACCGAAACATTGATCCCGAAATTCAACTACGAGCTTTTTAACTGCAACAACTTTAATATACGCTATTGGAGCTGGAATTACCGCGGCTGCTGGCACCAGACTTGCCCTCCAA
+
DDDDDIIIIIIIIIHIIIIIIIIIIIIIIIIIIIIIIIIIIHIHIIIIIIIIIIIIIHIIIHIIIHIIIHIIIIIIIIIIIIHIHIIGIIIIHIHGIIHIIIIIIHIIIIIIIIIIIIIIIIIIIHIIIIIIIIIIIIIIIIIIIIIIIIIIHIIIHIIIIIIIIIIHIIHHIIIIIIIIIIIIHIIIIIHIIIIIIIHIIIIIIHIIIIIHIIIIIIIIIIIIIIIIIIIIIIIIIIIIIIIHHHIIHHIIIIIIIIIIIIIIIIIIIIIIIIIIIIIIIIIIIIIHIIIHIIIIHIIIIIIIIIIIIIIIIIIIIIIIIIIIIIIIIIIIIIIIIIHIHIDDDDD
@HISEQ:969:HM2KJBCX2:2:1102:17714:24518 2:N:0:ACTATGCA
TTATGTACGGCGCCCAACTATCCCTATTAATCATTACGTCAATCCTAGAAACCAACAAAATAGGATCAAACGTCCTATTTCATTATTCCATGCTAATGTATTCAAGCGTTAGCCTGCTTTAAACACTCTAATTTTTTCAAAGTAACAGTCCTGTTTCCCTGCAACACCAAATTAATGACATTACAGTTCTTCAAGAAGGAGGAACCAGTAAAGCCAGTACATACCAGAGGCACGACCAACTTACTAATCCCGAAATTCAACTACGAGCTTTTTAACTGCAACAACTTTAATATACGCTATTGGAGCTGGAATTACCGCGGCTGCTGGCACCAGACTTGCCCTCCAA
+
DDDDDIIIIIIIIIIIIIIIIIIIIIIIIIIIIIIIIIIIIGIIIIIIIIIIIIIIGHHHHIHIIIIIIIIIIIIIIIIIIIIIIHHHHHIIHHIIIHIIIIIIIIIIIIIGHIIHIIIIIIIIIIIIHIHHIIIIIIIIIIIIHHHIIIIIIIIIIIIHIIIIIIIIIIIHHIIIIHHIIIIIIIIIIIIIIIIIIIIIHIIHIIIGIIIIIHIIIIIIHIIIIIIHIIIIIIIHIHIIIIIHHIIIIIIIIIIIIIIIIIHIIIIIIIIIIIHIIIIIIIIIIIIIIIIIIIIIIIIIIIIIIIIIIIIIIIIIIIIIIIIIIIIIIIIIIIIIIIIIIDDDDD
@HISEQ:969:HM2KJBCX2:2:1102:8790:24673 2:N:0:ACTATGCA
TTATGTACGGCGCCCAACTATCCCTATTAATCATTACGTCAATCCTAGAAACCAACAAAATAGGATCGAACGTCCTATTTCATTATTCCATGCTAATGTATTCAAGCGTTAGCTTGCTTTAAACACTCTAATTTTTTCAAAGTAACAGTCCAAATTCCCCGCAACACCAAATTAATGGCATTACGGATCATCAGGAAGGAGGAATCAGTGAGACCAGTACATACCAGAGGCATGACCAACCTACTAACCCCGAAATTCAACTACGAGCTTTTTAACTGCAACAACTTTAATATACGCTATTGGAGCTGGAATTACCGCGGCTGCTGGCACCAGACTTGCCCTCCAA
+
DDDDDIIIIIIIIIIIIIIIIIIIIIIIIIIIIIIIIIIIIIIIIIIIIIIIIIIIHHIIIIIIIIIIIIIIIIIIIIIIIIIIHIIFHIIIIHIIIIIIIIIIIIIIIIIIIIIIIIIIIIHHIIIIIIIIIHIIHIIIIIIIIIHIHIIIIIIIIIIHHIIIIIIIIIIIIIIIIIIIIIIIIIIIIHIIIIIIIIIIIIIIIIIIIHIIIIIIIIIIIIIIIIIIIIIIIIIIIHHIIIHHHIHIIIIIIIIIIIIIIHHIIIIIIIIIIIIIIIIIIIIIIIIIIIIIIIIIIIIIIIIIIIIIIIIIIIIIIIIIIIIIIIIIIIIIIIIIIIIIIDDDDD
@HISEQ:969:HM2KJBCX2:2:1102:4759:25141 2:N:0:ACTATGCA
TTATGTACGGCGCCCAACTATCCCTATTAATCATTACGGTGATCCTAGAAACCAACGAAATAGAATCAGTCCGTCCTATTTCATTATTCCATGCTAATGTATTCAGACGATAGTCTGCTTTAAACACTCTAATTTTTTCAAAGTAACAGTCCTGATTTCCAACCACACCAAATAAATGGCATGAAAGTTCCTCAGAAGGTAGAGATCCATCTCACCAGTACAGACAATTAAGCCTGACCAATGGGTAGACCCCGAAGTTCAACTACGAGCTTTTTAACTGCAACAACTTTAATATACGCTATTGGAGCTGGAATTACCGCGGCTGCTGGCACCAGACTTGCCCTCCAA
+
DDDDDIIIIIIIIIIIIIIIIIIIIIIIIIIIIIIIIIIIHIIHIIIIIIIIIIIIIIIIIIHIIIIIIIIGIIIIIIIIIIIIIIIIIIIIIHIHIIIIIIIIIIHHIIIHIIIIIIIIIIIIIIIIIIIHIIIIIIIIIIIIIIIIIIIIIIIHIIIIIIIIIIIIIIIIIIIIIIIIIIIIIIIIIIIIIIIIIIIIIIIIIIIIIIIIIIIIIIIIIIIIIIIIIIIIIIIIIIIIIIIIHHGIIHIIIIHIIIIIIIIIIIIIIIIIIIIIIIIIIIIIIIIHIIIIIIIIIIIIIIIIIIIIIIIIIIIIIIIIIIIIIIIIIIIIIIIIIIIIIIIDDDDD
@HISEQ:969:HM2KJBCX2:2:1102:9251:24891 2:N:0:ACTATGCA
TTATGTACGGCGCCCAACTATCCCTATTAATCATTACGGCGGTCCTAGAAACCAACAAAATAGAACCGCACGTCCTATTCTATTATTCCATGCTGTAATATTCGAGCAAAGGCCTGCTTTGAACACTCTAATTTTTTCAAAGTAAAAGTCCTGGTCCCCAACACACCCAGTGAAGGGCATGCGGTTCTCCAGAAGAAAAGGCCCGGCCGGACAAGTGCACGCGGTGAGGCGGACCTGCCAGCCAGGCCAAAGGTTCAACTACGAGCTTTTTAACTGCAACAACTTTAATATACGCTATTGGAGCTGGAATTACCGCGGCTGCTGGCACCAGACTTGCCCTCCAA
+
DDDDDIIIIIIHIIIIHHIIIIIIIIIIIIIIIIIHIHGHIHHIIIIIIIHIIIIGIIIIIIHIIIHHIIIIIIIIIHIIIFIIHIIHHHIIGIIHIIHHIHHIIHHHHHIIIIIHIIIIHHHHGIIIIIIIIIIIIIIIIIHIIIIIIIIIIHIGIHIIHHGHHIIIIIIIIIIGIIFHIIIIIHFGHHIHIIIHHIIHHGIIIIIIIIIIIHIIIIHIIIIIIIIIIIIIIHIIIIIIIHGIIIHHHHIIIIIIIIIIIIIIIIIIIIIIIIIIIIIIIIIIIIIIIIIIIIIIIIIIIIIIIIIIIIIIIIIIIHIIIIIIIIIGIIIIIIIIIIIDDDDD
@HISEQ:969:HM2KJBCX2:2:1102:18844:24913 2:N:0:ACTATGCA
TTATGTACGGCGCCCAACTATCCCTATTAATCATTACCGCAAGCTCTAACCAACGAAACGGGCTTGCGGTCCTGTTCCATTATACTATGCTGGAATATTCACGGCAAAATGCCTGCTTTAAACACCCTAATTTCTTCAAAGTAAACGGCCTGGTACCAACCGCCCACTCATTTAAGAGCAGGCGGCGGCCTCCAGGCGTAGGCAGCTGTCTGGCCAGTACATACCCATTTCCACGAAGCAGACCATGCCAGACGAGCGCCGGTTTCAACTACGAGCTTTTTAACTGCAACAACTTTAATATACGCTATTGGAGCTGGAATTACCGCGGCTGCTGGCACCAGACTTGCCCTCCAA
+
DDDDDHEHIHIIIIIIGIIIHIGIIIIIIIGIIIIIIIIHIGHHHIIHIIIIEDHHIHIIHIIIIIIHIIIHIIHIHHFIGHHHGIIHIHIII?HHHIIIIHHIIIIIIIIHIIIIIIIIIHIIHHFIHIIHFIHHHIHHIIIIIIIIHIHIHHIIIHIIIIHIIIHIIIIHHEGHGIHIIHIHIHHGIIIIIIIIHIIIIIIIIIIIIIIHHHGIIIIIIIIIIIIIHFIIIIIIIIHIIIIIIHIIIHIHHIIIIIIIHIIIIIIIIIIIIIIIIIIIIIHIHIHIIIIIHHIHHIIIIIIIIIIIIIIIIIIHIIIIIIIHIHIIIIIIIIIIIIIIIIIIIIIIHDDCDD
@HISEQ:969:HM2KJBCX2:2:1102:11321:25808 2:N:0:ACTATGCA
TTATGTACGGCGCCCAACTATCCCTATTAATCATTACATCGATCCTAGAAACCAACAAAATAGAATCGGATGTCCTATTTCATTATTCCATGCTAATGTATTCAAGCGTGAGCCTGCTTTAAACACTCTAATTTTTTCAAGGTAACAGTCCTAATTCCCCGTGACACCAAATTAATGGCATTACGGTTCTTTAGAAGGTGAGAAATCAATAATATCAGTACATACCAACGGCATGACCGAAACATTGATTCCGAAATTCAACTACGAGCTTTTTAACTGCAACAACTTTAATATACGCTATTGGAGCTGGAATTACCGCGGCTGCTGGCACCAGACTTGCCCTCCAA
+
DDDDDIIHIIGHIIIIIIHEHIHIIHIIHIIIIIHHIIIHIIHHHIGEHHIIIHIIIHHIIIIIIIIGHHHHIIGIHIIHIHHIIIIIIIHIIIHHIHIIIHHHIIIIIIIIIHIHHIIIIIIHIIIIIIHHHHHHIIIIHHIHIIIHHHIIIIIIIHIIIHIIIIIIIIIIHHIIIIIIIIIIIIIIHHFIIIIHIIIIHIIIIIIIHIIIIIIIIIIIIIGIGIIIIIIIIIIIIIIII?IIIHIIIHGHHIHHHHIIIIIIIIIIIHHIIIIIIIIIIIIIHIIIIIIIIGIIIIIIIIIIIIIIIIIIIIIIIHIIHIIIIIIIIIIIIIIIIIIIIIDDDDD
@HISEQ:969:HM2KJBCX2:2:1102:13425:25841 2:N:0:ACTATGCA
TTATGTACGGCGCCCAACTATCCCTATTAATCATTACGGTGGTCCTTGAACCAACAAAATAGAACCACGACGTCCTATTCTATTATTCCATGCTAATCTATTCAAGCAAAAGCCTGCTTTAAACACTCTAATTTTTTCAAGGTAATGGTCCTGGCTCCCCGGCACGCCCAATTAAGAACATACCGATTCACCAGAAAGATAGACCCGACGACAGAACAGTACTCGCCAGAGACGGACCGTCCGGCCAGGCCTAAAATTCAACTACGAGCTTTTTAACTGCAACAACTTTAATATACGCTATTGGAGCTGGAATTACCGCGGCTGCTGGCACCAGACTTGCCCTCCAA
+
DDDDCIIIIIIIIIIIIIIHIIIIHIIIIIIIIIIIIIIIIIIHIIIIIIIHEHHHGIIIIIIIIIIIIIIIIIIIEHIIIIIIIIIIIIIGHHIHHHIIIHHIIHHHHIIIIIIIHHHHIIIIIIIIIIIIIIIIIIIIIHIIHIIHHHIIIIIIIIIHHIIIIHIIIIIHHIHIIIIIIIIIIIIIIIIIIIIIIIIIIIIIIIIIIIIIIIIIIIIIIHHIIIIIIIIIIIIIIIIIIIIIIIIIIHIIIIIIIIHIIIIHIIIIIIIIIIIIIIIIIIIIIIIHIIIIIIHIIIHHGFIIIIIIIIIIIIIIIIIIIIIIIIIIIIIIIIIIIIIIIIDDDDD
@HISEQ:969:HM2KJBCX2:2:1102:8665:26237 2:N:0:ACTATGCA
TTATGTACGGCGCCCAACTATCCCTATTAATCATTACGTCGATCCTAGAAACCAACAAAATAGAATCAAACGTCCTATTTCATTATTCCATGCTAATGTATTCAAGCGCGAGCCTGCTTTAAACACTCTAATTTTTTCAAAGTAACGGTCCTGATTCCCCATGACACCAAATTAATGACATCATGGTTCTTCAGAAGGGAGAAATCAAAATTGCCAGTACGTACCGAGGCACGACCAACAAATTGATCTCGAAATTCAACTACGAGCTTTTTAACTGCAACAACTTTAATATACGCTATTGGAGCTGGAATTACCGCGGCTGCTGGCACCAGACTTGCCCTCCAA
+
DDDDDIIIIIIIIIIIIIIIIIIIIIIIIIIIIIIIHIHIIHIIIIIHIHIIIGIIIIIIIIIHIIIIIIIIIHHIIIHIHIIIIIIIIIIIIIGIHIIIIHHIIIIIHIIIIIHIIIIIHIIIIHIIIIIIHHHIIIHHIIIIIIIIIIHIIIIIIHIIIIIIHIIIIIIIIIIIIIIIHIIIIIIIIIIIIIIIIIHIIIIIIIIIIIIIIIIIIIIIIIIIIIHIIIIIIIIIIIIIIIHGHIIIIIIIIIIIIIIIHHIIIIIIIIIIIIIIIIIIIIIIIHHIIIIIIIIIIIIIIIIIIIIIIIIIIIIIIIIIIIIIIIIIIIIIIIIIIIIIDDDDD
@HISEQ:969:HM2KJBCX2:2:1102:14013:26829 2:N:0:ACTATGCA
TTATGTACGGCGCCCAACTATCCCTATTAATCATTACGTCAATCCTAGAAACCAACAAAATAGGATCGAACGTCCTATTTCATTATTCCATGCTAATGTATTCAAGCGTTAGCCTGCTTTAAACACTCTAATTTTTTCAAAGTAACAGTCCTGTTTCCCTGCAACACCAAATTAATGACATTACAGTTCTTCAAGAAGGAGGAATCAGTAAAGCCAGTACATACCATTGGCACGACCAACCTACTGACCCCGAAATTCAACTACGAGCTTTTTAACTGCAACAACTTTAATATACGCTATTGGAGCTGGAATTACCGCGGCTGCTGGCACCAGACTTGCCCTCCAA
+
DADDBHIIIIHIGHIHGHHHHIHHHIHIIEHHHIHE?EHCCHEHEHGFFFEC<CH@?1F@GEH?FHHHGC1<DCCCFHHHEHIICGEG1<1<1<CFFHIIHHEFHFHCEEGCCIIIIHFHHGCHHHHHH@FDGAGHCEHIGCF@GEEGHHHHHHIIIHFHHEEHGHCEHIHGHHHF?HHCGGHEEEHGIHHC?HHCFEIHIIHHFHIIHGIIHHEHC<HHH@C1HE@HHHHHHHED=FCHIIHEHHDHFE@?GHCHHFIHIIHIHEHIHHE?EHGEHEHHGG?HHHEGF?EIHHIHHHIHHEFEHGIIHHHE<CCE/<HHCHHCIHEEHHHGIHHHE0HHG?DBB0
@HISEQ:969:HM2KJBCX2:2:1102:4484:26998 2:N:0:ACTATGCA
TTATGTACGGCGCCCAACTATCCCTATTAATCATTACGTCAATCCTAGAAACCAACAAAATAGGATCGAACGTCCTATTTCATTATTCCATGCTAATGTATTCAAGCGTTAGCCTGCTTTAAACACTCTAATTTTTTCAAAGTAACAGTCCTGTTTCCCTGCAACACCAAATTAATGACATTACAGTTCTTCAGAAAGGAGGAATCAGCGAAGCCAGTGCATACCAGTGGCACGACCAACCTGCTGACCCCGAAATTCAACTACGAGCTTTTTAACTGCAACAACTTTAATATACGCTATTGGAGCTGGAATTACCGCGGCTGCTGGCACCAGACTTGCCCTCCAA
+
DDDDDIIIIGIIIIIIIIIIIIIIIIIIHIIIIIIHHIHIIHIHEHHHHHHIIGIIHEHHHHCHIHICHHICEHHHHHHIIHIIIIHIHIICCEHIIIHGIGHGIGIIIIIIIIIIIIHIHHHIHIHIHHIHIIIIHHIIIIIIIHIIIIHIHIIIIIIIIIIIIIIHIIIHIIIIIIIIIIIIIIIIIIIIIIIIIIIIIIIIIIIII<IIHIIIIIIIIIIIIIIIIIIIIIIHIIIIIIIHGIIIIIIIIIIIIIIIIIIIIIIIIIIIIIIIIIIIIIIIIIIIIIIIIIIIIIIIIIIIIIIIIIIIIIIIIIIIIIIIIIIIIIIIIIIIIIIIIDDDDD
@HISEQ:969:HM2KJBCX2:2:1102:5289:27323 2:N:0:ACTATGCA
TTATGTACGGCGCCCAACTATCCCTATTAATCATTACATCGATCCTAGAAACCAACAAAATAGAATCTGATGTCCTATTTCATTATTCCATGCTAATGTATTCAAGCGTAAGCTTGCTTTAAACACTCTAATTTTTTCAAGGTAACAGTCCTAATTCCCCATAACATCAAATAAATGACATTATGGTTCTTTAGAAGGTGAGAACCAATAAAACCAGTACATACCAAGGCATGACCGATTCCTTGATCCCGAAATTCAACTACGAGCTTTTTAACTGCAACAACTTTAATATACGCTATTGGAGCTGGAATTACCGCGGCTGCTGGCACCAGACTTGCCCTCCAA
+
DDDDDIIIIIIIIIIIIIIIIIIIIIIIIIIIIIIIIIIIIIIIIIIIIIIIIIIIHIIIIIIIIIIIIIHIIIIIIIIIIIIIIIIIHIIIIIIIIIIIIIIIIIIIIIIIIIIIIIIIIIIHHIIIIIIIIIIIIIIIIIHIIIIIIIIIIIIHIHIIIIIIIIIIIIIIIIIIIIIIIIIIIIIIIIIIIIIIIIHIIIIIIIIIIIIIIIIIIIIIIIIIIIIIIIIIIIIIIIIIIIHHIIIIIIIIIIIIIIIIIIIIIIIIIIIIIIIIIIIIIIIIIIIIIIIIIIIIIIIIIIIIIIIIIIIIIIIIIIIIIIIIIIIIIIIIIIIIIIIIDDDDD
@HISEQ:969:HM2KJBCX2:2:1102:6805:27607 2:N:0:ACTATGCA
TTATGTACGGCGCCCAACTATCCCTATTAATCATTACGGTGATCCTAGAAACCAACGAAATAGAATCAGTCCGTCCTATTTCATTATTCCATGCTAATGTATTCAGACGATAGTCTGCTTTAAACACTCTAATTTTTTCAAAGTAACAGTCCTGATTTCCCATCACACCAAATAAATGGCATGAAAGTTCCTCAGAAGGTAGAGATCCATCTCACCAGTGCAGACAATTAAGCCTGACCAATGGGTAGACCCCGAGGTTCAACTACGAGCTTTTTAACTGCAACAACTTTAATATACGCTATTGGAGCTGGAATTACCGCGGCTGCTGGCACCAGACTTGCCCTCCAA
+
DDDDBIIIIIIIIIIIIIIIIIIIIIIIIIIIIIIIIIIIIIIGIIIIIIIIIIIIIHI=GFHHIIHGHIIIIIIIIIIGIHHHIHHHHHIIIIIIHIHHIHHHIIIIIIIIIHHIIIIIIIHHHHIIHIIHHIIHHIIHCHHHHHIHHEHFHHHIIIIIHIIHIIIIIIIIIIIIIIIIIIIIIIIIHIIIIIIIIIIIIIIIIIHIIIIIIIIIIIIIIIIIIIIIHIIIIIIIII=IIIIIIHDIIIIIIIIHIIIIIIIIIIIIIIIIIIIIIIIIIIIIIIIIIIIIIIIIIIIIIIIIIIIIIIIIIIIIIIIIIHIIIIIIIIIIIIIIIIIIIIIDDDDD
@HISEQ:969:HM2KJBCX2:2:1102:20254:28225 2:N:0:ACTATGCA
TTATGTACGGCGCCCAACTATCCCTATTAATCATTACGTCAATCCTAGAAACCAACAAAATAGGATCGAACGTCCTATTTCATTATTCCATGCTAATGTATTCAAGCGTTAGCCTGCTTTAAACACTCTAATTTTTTCAAAGTAACAGTCCTGTTTCCCTGCAACACCAAATTAATGGCATTACAGTTCTTCAGAAAGGAGGAATCAGCGAAGCCAGTACATACCAGTGGCACGACCAACCTGCTGACCCCGAAATTCAACTACGAGCTTTTTAACTGCAACAACTTTAATATACGCTATTGGAGCTGGAATTACCGCGGCTGCTGGCACCAGACTTGCCCTCCAA
+
DDDADGE?GDDHHGHFHIIIIEGHIHIIHIHHIHIGE<GHHHHIIIIFHIIFHHGIFIIIIIHFHHIHHIIHGHHHIHHIIIIIIEC1FEFHHHHHHIIHHHCIHFHIGIHDHIHGHHIHIIIIFHGEHIHIIIIIIIGHIIIHHIIHHGHHIIIHIIIIIIIHGGHF/EHHCHHI:FHHGGHFGEHHGIIHHHEHFIIHGIIIFHHGIIIHG?HIIHIIIHIHHHIHI=I=HHIGHDHIHG<D<GCCHHIHHEIIIHHEHIHEHHIIHIIIIHGGIHGIIIIIIIHIIHFHEHHIIHIGHHIGHIHHHHIHDDIHIHIIIHEHEHIIIIHEHGGHHEHHHAD@AD
@HISEQ:969:HM2KJBCX2:2:1102:12720:27942 2:N:0:ACTATGCA
TTATGTACGGCGGCCAACGATGCCTATTAATCATTACGTCAATTCTAGAAACCTACAAAATAGGATCGAACGGCCTATTTCATTATTCCATGCTAATGTATTCAAGCGTTAGCCTGCTTTAAACACTCTAATTTTTTCAAAGTAACAGTCCTGTTTCCCTGCAACACCAAATTAATGACATTACAGTTCTTCAGAAAGGAGGAATCAGCGAAGCCAGTACATACCAGTGGCACGACCAACCTGCTGACCCCGAAATTCAACTACGAGCTTTTTAACTGCAACAACTTTAATATACGCTATTGGAGCTGGAATTACCGCGGCTGCTGGCACCAGACTTGCCCTCCAA
+
<<0<<D<1D/C//<E/1E01110<<1<<11<11<<1D1<1<0D11D<<1DG111<F1<1<D<D1D11D011<0/<01<<<<<11<<<11111111<FFHGFHFE@C89@B0>EHF8D1H@FE@GF<HF<11>(11DCHHEHB<@G;DGH@,<<<;DIHG@H@IGGC?HE@CFDGEHHHEFGHCGGHGAHIHHFFE?IHHGGCHF0HGE<0@ADHEIIFB=HGD</CGC:0EEHD</CD<?CE<110C?DHGCC?F<GD<CD0HCF1HEFHHFCD<<C1HHF@FCF@D1C?GEEGC?HHHHHHHCH?HHHCGC<F/?HHIHGG1@C?@@@HD<<1<1<@HG@@<D<D
@HISEQ:969:HM2KJBCX2:2:1102:14457:28829 2:N:0:ACTATGCA
TTATGTACGGCGCCCAACTATCCCTATTAATCATTACGGTGGTCCTAGACCAACAAAATAGAACCAACGTCCTATTCTATTATTCCATGCTAATCTATTCAAGCAAAAGCCCGCTTTAAACACTCTAATTTTTTCAAGGTAATGGTCCTGGTTCCCCGACACACCCAATAAAGGGCATACCGGCTCACCAGAAGGATAGACCCGACAACAGACAGTACTCGCCAGAGGCGGACCGCCCGGTCAGGCCTAAAATTCAACTACGAGCTTTTTAACTGCAACAACTTTAATATACGCTATTGGAGCTGGAATTACCGCGGCTGCTGGCACCAGACTTGCCCTCCAA
+
DDDDDHIEHHIHIHHHIHFHIIIHIHIIIIHHHHHHHHDHEHHIIIIIIIHGHHIEHHIHEHHIIIIIIGHIIIEHHHIHIIHHHHIIEGHHEGHEHHFHHHHIIIHIIIIIIIHIHFHHHGHEIHHHIHHHHGHHGGHHHHHHHIIIIGHBDIGIIIIIIIIHHIIHIIHFIIHHFIHIIIIIIIIIIIHIIHEGEHHHIGHIIHHDHCIHHHHHHHEHHDHHHIIIHDHCHHDHHHIIIHIHEF@HIHHHIHGIIIHEHHHIIIIHGHHIIIHIHIIHIHIHIIIHHIIHEFD<D<IHHIIIGIHHHHHHHHDHHCHIHHIIIHHHFHGGIHFIIIDD@@D
@HISEQ:969:HM2KJBCX2:2:1102:20476:29436 2:N:0:ACTATGCA
TTATGTACGGCGCCCAACTATCCCTATTAATCATTACGTCGATCCTAGAAACCAACAAAATAGAATCAAACGTCCTATTTCATTATTCCATGCTAATGTATTCAAGCGTGAGCCTGCTTTAAACACTCTAATTTTTTCAAAGTAACAGTCCTGATTCCCCACAACACCAAATAAATGACATCATGGTTCGTCAGAAGGGAGAAACCAACAATGCCAGTACGTACCTAGGCACGACCGACATGATGGTCCCGAAATTCAACTACGAGCTTTTTAACTGCAGCAACTTTAATATACGCTATTGGAGCTGGAATTACCGCGGCTGCTGGCACCAGACTTGCCCTCCAA
+
DDDDDIIIIGIIIIIIIIIIIIHIIIIIIIIHIIIIIIIIIIIHIIIHIIIIIGII?CHIIIIIIIIIIGIIIIIIIIIIIIIIIIIHIIHHIIIIIIIHIEHHIIIIHIIHHHIIIIGGIEHHIIHIIHHIIIHHIHGHHHIIIIHHHIIIGHEHIHIHIIIIHHHHIIIHIIIHIIIHIIIHIIHIHHHIIIIHHHHIHIIIIFIHHGHHIIIIHHIIIIIIIHIIIIIIIIIIIIIGIHHGIIIIIIIIIIIIIIIIIIIIIIIIIIIIIIIIHIIIIIIIIIHIIIIIIIIHHIIHIIIIIIHIIIIIIIIIHIIIIIIIIIIIIIIIIIIIIIIIDDDDD
@HISEQ:969:HM2KJBCX2:2:1102:9120:29583 2:N:0:ACTATGCA
TTATGTACGGCGCCCAACTATCCCTATTAATCATTACATCGATCCTAGAAACCAACAAAATAGAATCGGATGTCCTATTTCATTATTCCATGCTAATGTATTCAAGCGTGAGCCTGCTTTAAACACTCTAATTTTTTCAAGGTAACAGTCCTAATTCCCCGTGACACCAAATTAATGGCATTACGGTTCTTTAGAAGGTGAGAAATCAATAATATCAGTACATACCAACGGCATGACCGAAACATTGATCCCGAAATTCAACTACGAGCTTTTTAACTGCAACAACTTTAATATACGCTATTGGAGCTGGAATTACCGCGGCTGCTGGCACCAGACTTGCCCTCCAA
+
DDDDDIIIHIIIIIIIIIIIIIIIIIIIIIIIIIIIIIIIIIIIIIIIIIIIIIIIIIIIIIIIIIIFIIHGIIIIIIIIHIIIIIIHIIIHGIIIIIIIIHIIIIIIIHIIIHIHIIIIIIIIIIIIHIHIIIIIHIIIIIIIIIIIIIIIIIIIIIIIIIIIIIIIIIIIIIIIIIIIIIIIIIIIIIIIIIIIIIIIIIIIIIIIIIIIIIIIIIIIIIIIIIIIIIIIIIIIIIIIIIIIHFIIHIIHIIIIIIIIIIIIIIIIIIIIIIIIIIIIIIIIIIIIIIIIIIIIIIIIIIIIIIIIIIIIIIIIIIIIIIIIIIIIIIIIIIIIIIIIIIDDDDD
@HISEQ:969:HM2KJBCX2:2:1102:1722:29799 2:N:0:ACTATGCA
TTATGTACGGCGCCCAACTATCCCTATTAATCATTACGTCGATCCTAGAAACCAACAAAATAAGATCAAACGTCCTATTTCATTATTCCATGCTAATGTATTCAAGCGCGAGCCTGCTTTAAACACTCTAATTTTTTCAAAGTAACAGTCCTGATTTCCCGCCACACCAAATAAATGGCATAACGGTTCTTCAGAAGGGAGGAATCAGTGACACCAGTACATACCAAAGGCACGACCAGCGTACTGATCCCGAAATTCAACTACGAGCTTTTTAACTGCAACAACTTTAATATACGCTATTGGAGCTGGAATTACCGCGGCTGCTGGCACCAGACTTGCCCTCCAA
+
DDDDBIIIIDHIIHIIIIIIIIIIIIIIIHIIIIIIHIIIIGIHHHIIIIHIHHGIIIIIIIIIHGHIIFHHHICHIIHHHIIIGIIIIIIIIIIIIIIIIGHIIIIIIHIHIGHHHHIIIHIIHHHHHIEHIIHHHIIIIIBHHFHIHICHHHHHHEHIIHIII<IIIIIHGIHGCGCHHIIFHHCHGHHIIHHIHHHG@F=H?<8FHGEHCHHHFHGHHEHEHGHHIHGFE<<CIHHHHHHCGIIHIIHHEHEGIIGIHHCGEFIIGIIHIIIHIIIIHHEDHGHIHGHHGEIIIHIIHIHHIIIHHIGIIIIIIIIIHHIIIIIIIIIIIIHIIIIIHADDDD
@HISEQ:969:HM2KJBCX2:2:1102:13641:29760 2:N:0:ACTATGCA
TTATGTACGGCGCCCAACTATCCCTATTAATCATTACGTCGATCCTAGAAACCAACAAAATAGAATCAAACGTCCTATTTCATTATTCCATGCTAATGTATTCAAGCGTGCGCCTGCTTTAAACACTCTAATTTTTTCAAAGTAACAGTCCTGATTCCCCACGACACCAAATTAATGACATCGCGGTTCTTCAGAAGGTAGGAACCAATAATGCCAGTACGTACCGAAGCACGACCAACAATTCGATCCCGAAATTCAACTACGAGCTTTTTAACTGCAACAACTTTAATATACGCTATTGGAGCTGGAATTACCGCGGCTGCTGGCACCAGACTTGCCCTCCAA
+
DDDDDIIHHIHDHIIIHHIIIIHIHIIIIIIHIGIIIIIHIIIHIIHGHHIIHHIIFCCGHIIHIIHIIIIIHIIHIIIIGIIIII@HHHHIGIIIIIIIIHHHFIIIIIIIIIIIHIIIIHHIGHIIHHIHIHIIIIIHHHHHIHHIIIHHHEHHHIIHHIIIHIHIHIIIIIIIIIIIIIIIIIHIIIHIIIIIIIIIIIIIIIIIIIIIHIIIIIIHIIIIHIIIIIIIIIIIIIIIIIGDIIIIHHIIIIHIIIHIIIIIIIIHIIIIIIIIIIIIIIHHHEIIIIIIIIIIHIIIIIIIIIIIIIIIIHIIHIIIIIIIIIIIIIIIHIIIIIIIDDDDD
@HISEQ:969:HM2KJBCX2:2:1102:11729:29595 2:N:0:ACTATGCA
TTATGTACGGCGCCCAACTATCCCTATTAATCATTACGTCGATCCTAAAAACCAACAAAATAGGGTCAAACGTCCTATTTCATTATTCCATGCTAATGTATTCAAGCGTGTGCCTGCTTTAAACACTCTAATTTTTTCAAAGTAACAGTCCTGATTCCCCATGACACCAAATTAATGACATCACAGTTCGTCAGAAGGTAGAAATCAATAATACCAGTGCATACCGGAGGCACGACCAATATATTGATCCCGAAATTCAACTACGAGCTTTTTAACTGCAACAACTTTAATATACGCTATTGGAGCTGGAATTACCGCGGCTGCTGGCACCAGACTTGCCCTCCAA
+
DDDDDIIHIIIIIIIIIIIIIIIIIIIIIHHIHIIIIIIIIIIIIIIIIHIIIIIIHHGHHHHGHIIIHIIIIIIIHIIIHIHHIIIIHHIHHIIIIHIIIIFHHIIHHIIIHIIIIHIIIGHHHIIIIIGIHIIIIHHHIIIHEHHIIIIIIIIIIIIIIIIHIIIIIIIIIIIIIIIHHIIIIIIIIIIHIIIIIIIIIIIIIIIIIIIIIIIIIIIIIHIHIIIIIHIHIIIIIIIIIIIIHIIIIGHIIIIIIHIIIIIIIHIIGIIHIIHIIIIIIHIIIIIIIIIIIIIIIHFFHIIIIIIIIIIIIIIIIIIIIIIIIIIIIHHIIIIIIIIGIDDDDD
@HISEQ:969:HM2KJBCX2:2:1102:6605:30680 2:N:0:ACTATGCA
TTATGTACGGCGCCCAACTATCCCTATTAATCATTACGTCAATCCTAGAAACCAACAAAATAGGATCAAACGTCCTATTTCATTATTCCATGCTAATGTATTCAAGCGTTAGCCTGCTTTAAACACTCCAATTTTTTCAAAGTAACAGTCCTGTTTCCCTGCAACACCAAATTAATGACATTACAGTTCTTCAAGAAGGAGGAACCAGTAAAGCCAGTACATACCAGAGGCACGACCAACCTACTAATCCCGAAATTCAACTACGAGCTTTTTAACTGCAACAACTTTAATATACGCTATTGGAGCTGGAATTACCGCGGCTGCTGGCACCAGACTTGCCCTCCAA
+
DDDDDIIIIIHIHIIIIIIIIIGIIIIIIIIIIIIIIHIIIHIHIIIHIIIIIIIIIGIHHIIIIIIIHHIIHIIGIIIIIGHHHIIIIIIIHIIIIIIIIHHIIHIHHHIIIIIIIIIIIIIIHIIHHIIIIIIIIIIIIIIIIIIIIHIIIIIHIIIIIIIIIIHGIHHEHIIIIIIIIIIIHIIIIIIIHIIHIIIIHHHIHIIHIIIIIIIIHIIIIIIIIHIIIIIIIIIIIIIIIHHHDHIHIIIIIHIIIIIIIIIIIIHIIIIIIIIIIIIIIIIIIIIIIIIIIIIIIIIIHIIIIIIIIIIIIIIIIIIIIIIIIIIIIIIIIIIIIIIIIDDDDD
@HISEQ:969:HM2KJBCX2:2:1102:17101:30663 2:N:0:ACTATGCA
TTATGTACGGCGCCCAACTATCCCTATTAATCATTACGTCAATCCTAGAAACCAACAAAATAGGATCAAACGTCCTATTTCATTATTCCATGCTAATGTATTCAAGCGTTAGCCTGCTTTAAACACTCTAATTTTTTCAAAGTAACAGTCCTGTTTCCCTGCAACACCAAATTAATGACATTACAGTTCTTCAAGAAGGAGGAACCAGTAAAGCCAGTACATACCAGAGGCACGACCAACTTACTAATCCCAAAATTCAACTACGAGCTTTTTAACTGCAACAACTTTAATATACGCTATTGGAGCTGGAATTACCGCGGCTGCTGGCACCAGACTTGCCCTCCAA
+
DDDDDIIIIIIIIIIIIIIIHIIIIIIIIIHIIIIIIIIIIIIIIIIIIIIIIIIIIIIIHIHHEHHIIIHHHHIIIHIIIHIIGHHIIIIIHHIIIIIHIIIIIIHIIIHIIIIIIIHIIHIIIIIIIIIIIIIIIIIHIIIIIIIIIIIIIIIIIIHIIIIIIIHIIIIHIIIIIIIIIIIIIIIHIIIIIIIIIIIIIIIIIIIIIIIIIIIIIIIIIIIIIIIIIIIIIIIIIIIIIIIHHIIIIIIIIIIIIIIIIIIIIIIIIIIIIIIIIIIIIIIIIHIIIIIIIIIIIIIIIIIIIIIIIIIIIIIIIIIIIIIIIIIIIIIIIIIIIIIIIDDDDD
@HISEQ:969:HM2KJBCX2:2:1102:11021:31234 2:N:0:ACTATGCA
TTATGTACGGCGCCCAACTATCCCTATTAATCATTACAGCGGTCCTAGAAACCAACAAAATAGAACCGATGTCCTATTCTATTATTCCATGCTAATGTATTCGAGCAAAGGCCTGCTTTGAACACTCTAATTTTTTCAAGGTAAAAGTCCTGGTTCCCCACGACACCCAGTAAAGGGCATCGGGTTTCCCAGAAGGAAAGACCCGACCGAATCCGTACGCTCGATTAGGAGGACAGATCAGCCAGGTCCAAGGTTCAACTACGAGCTTTTTAACGGCAACAACTTTAATATACGCTATTGGAGCTGGAATTACCGCGGCTGCTGGCACCAGACTTGCCCTCCAA
+
DDDDDIIHHIIIIIIIIIIIIIIIIIIIIHIIIIIIIIIIIIIIIIIHIIIIIIIIIIIIIIHIIIIIHIIIIIIIHIIIIIIIIIIIIIIIIIIIIIIIIIIIIIIIIIIIIIIHIIIIIIIIIIIIIIIIIIIHHIIIIIIIIIIIIIIIIIIIIIIIIIIIIIIIIIIIHIIIIIIIIHIIIIIIIIIIIIIIIIIIIIIIIIIIIIIIIIIIIIIIHIIIIIIIIIIIII=IIIIIIHHIIIIIIIIIIIIIIIIIIIIIIIIIIIIIIIIIIIIIIIIIIIIIIIIIIIIIIIIIIIIIIIIIIIIIIIHIIIIIIIIIIIIIIIIIIIIIIIIBDDDD
@HISEQ:969:HM2KJBCX2:2:1102:2980:31020 2:N:0:ACTATGCA
TTATGTACGGCGCCCAACTATCCCTATTAATCATTACGTCAATCCTAGAAACCAACAAAATAGGTTTGAACGTCCTATTTCATTATTCCATGCTAATGTATTCAAGCGTTAGCCTGCTTTAAACACTCTAATTTTTTCAAAGTAACAGTCCTGTTTCCCTGCAACACCAAATTAATGGCATTACAGTTCTTCAGAAAGGAGGAATCAGCGAAACCAGTTCATACCAGTGGCACGACCAACCTGCTGACCCCGAAATTCAACTACGAGCTTTTTAACTGCAACAACTTTAATATACGCTATTGGAGCTGGAATTACCGCGGCTGCTGGCACCAGACTTGCCCTCCAA
+
DDDDDIHIIIIIIIIIIIIIIIIIIIIIIIIIIIIHHIIIIIIIIIHIIIHIIIGIHIIIHIIIHIHIHHHIIIIIHIIIIIIIIIIIHHIIIIHIIIIIIHIIIIIIIIHIHIIIIIIIIHGHHIIIIIHIHIIIIIHIIIIIIIIHIIIIIIIIIIIIIIHIIIIIIIIHIIIIIIIHIIIIIIIHIIIIIIIIIIHIHIIIIIIIIIIIIIIIIIIIIIIIIIIIIIIHIIIIIIIIIIIHIIIIIIIHIIIIIIIIIIIIIIIIIIIIIHHIIIIIIIIIIIIIIIIIIIIIIIIIIIIIIIIIIIIIIIIIIIIIIIIIIIIIIIIIIIIIIIIIIDDDDD
@HISEQ:969:HM2KJBCX2:2:1102:21290:31344 2:N:0:ACTATGCA
TTATGTACGGCGCCCAACTATCCCTATTAATCATTACGTCGATCCTAGAAACCAACAAAATAGAATCAAACGTCCTATTTCATTATTCCATGCTAATGTATTCAAGCGTACGCCTGCTTTAAACACTCTAATTTTTTCAAAGTAACAGTCCTGATTCCCCACGACACCAAATTAATGACATCGCGGTTCTTCAGAAGGTAGGAACCAATAATGCCAGTACGTACCGAAGCACGACCAACAATTCGATCCCGAAATTCAACTACGAGCTTTTTAACTGCAACAACTTTAATATACGCTATTGGAGCTGGAATTACCGCGGCTGCTGGCACCAGACTTGCCCTCCAA
+
<<00<C11D/?CDCHHHHEH@CHHCGG1GHGHH11F?G1?CC@FEEFCHHHHHIIFE1DFEHHIH@GF1DCE1C=0C1<11EG?FF?GCGHE11<FHH@DC@@GHFHE5C<H?FFHGFHHHHGHHHGE<FHECHFHHDGHHHGGHHHHHGHGBGEHDDEBGHGEHEHF@EHIHIHIHHGHHIIHIIIIHHHIHHHHIHHCIIHEIFHHFCFHFCHIIHFHHEHGCHHEHHHIHEHHHHHHHGB0FDC<<IHEHFIIHHHIIHEECIHIFIHGF1IIIIHIHHEHHIHC?HIIHHIIIHIIHHHHHIIHHHHHHHHHHHGEIIHIHIIHHHEGCHIIHIHH@?@@<
@HISEQ:969:HM2KJBCX2:2:1102:8546:31804 2:N:0:ACTATGCA
TTATGTACGGCGCCCAACTATCCCTATTAATCATTACGGTGATCCTAGAAACCAACAAAATAGAACCATGCCGTCCTATTCTATTATTCCATGCTAATGTATTCGAGCAAAAATGCCTGCTTTAAACACTCTAATTTTTTCAAGGTAAAGGTCCTGGATCCGCAAGACACCCAATTAAGGACATCAAGTTTCTCCAGAAGGTGAGAAATCAACAGCGACAGTTCATACCCCTTAAGGCATGACCATCACGTCAATCCCGAAATTCAACTACGAGCTTTTTAACTGCAACAACTTTAATATACGCTATTGGAGCTGGAATTACCGCGGCTGCTGGCACCAGACTTGCCCTCCAA
+
DDDDDHIIIIIIIIIIIIIIIIIIIIIIIIIIIIIHIHIIIHIHIGIIIIIIIIIIIIIFGEDCHIHIIEFIDHIGHIIIIIIIIIIIIIIIIHIIIIIHHGHGIHIIIIIIHHIIIIIIIIIIIIHIHIIIIHHIHHHIIIIIIIIIIIIHIIIIHIIGIIHIIIIHHIHHIIHIIIIIIIIIIHIIIIHHIIIIIIHIIHIIIIIIHIIIIIIHIIIIIIIIIIIIHIIIIIIIIIIIIIIIIIIIIIHGIHHIIIIIIIIIIIIIIIIIIIIIIIIIIIIIIIIIIIIIHIIIIIIHIIIIIIIIIIIIIIIIIIIIIIIIIIIIIIIIIIIIIIIHIIIIHIIIDDDDD
@HISEQ:969:HM2KJBCX2:2:1102:2719:32114 2:N:0:ACTATGCA
TTATGTACGGCGCCCAACTATCCCTTATTAATCATTACGGTGATCCTAGAAACCAACAAAATAGAACCATGCCGTCCTATTCTATTATTCCATGCTAATGTATTCGAGCAAAATGCCTGCTTTAAACACTCTAATTTTTTCAAGGTAAAGGTCCTGGTTCCACATGACACCCAATTAAGGACATCATGCTTCTCCAGAAGGTGAGAAATCTACTGCGACAGTTCATACCCCTTAAGGCACGACCATCACGTCAATCCCGAAATTCAACTACGAGCTTTTTAACTGCAACAACTTTAATATACGCTATTGGAGCTGGAATTACCGCGGCTGCTGGCACCAGACTTGCCCTCCAA
+
DDDDDIHIIIGHHIIIIIIHHIIIIIEHIIGIHGIIGIIIIIGIHEGIHGHIIIIIIHIGFHHHIIIIIIHIIIIIGHEHHHHIHIIIHGIFHHEHIIHHICGHHHHHHIIIIHIIIIIIHIIIIIIIIIIIHIHHEHIFHEHHHGHHIHHIIIHHIIHGIIIHHHEIIIIIIIHIHFHHIHHHHHIIIIIIIIIHIHIIIIIHGHHIIIIIIIHIIIIIHHIIIIIIIHHGIHGIIIHIIIIIIHHHHIIIIHHIIIIIIIIIIIIIHHHHHIHFIHIIHHIIHIIIIIHHIIIIIIIIIIIIIIIIIHGIIIIIIIIHIIIIIIIIIIIIIIIHIIHHFHHIIIIIDDDDD
@HISEQ:969:HM2KJBCX2:2:1102:8080:32073 2:N:0:ACTATGCA
TTATGTACGGCGCCCAACTATCCCTATTAATCATTACGTCGATCCTAGAAACCAACAAAATAGAATCAAACGTCCTATTTCGTTATTCCATGCTAATGTATTCAAGCGTGAGCCTGCTTTAAACACTCTAATTTTTTCAAAGTAACAGTCCTGATTCCCCATGACACCAAATTAATGACATCATGGTTCGTCAGAAGGTAGGAATCAATAATACCAGTACGTACAATAGCACGACCAATAAATTGATCCCGAAATTCAACTACGAGCTTTTTAACTGCAACAACTTTAATATACGCTATTGGAGCTGGAATTACCGCGGCTGCTGGCACCAGACTTGCCCTCCAA
+
DDBDDHHHIDDHCHIHIIIIHFHIIIIIIIIIFIIIHHHIIIIIIHIIIIIIIIIIEHHIIIIHHHIIHIIIFGHIIIIIGIIIGII?GHHIGHHIHFHIHGHHHCFEHHHHHHHHIHIIIHIIIIHIIIGHIIHIIHIIIIIIIIIIHHHIIIIIIIIIIIIIHIIIIIIIHIIIIIIIIIIIIIIIIIHIIIIIIIIIIIIIIIIIIIIIHIIIIIIIIIIIIIIIIIIIIIHIIIIIIIIIIIIHIIIIIIIIIIIIHHIIIHIIIIIIIIIIIIIIHIIIIIIIIIIIIIIIIIFIIIIIIIIIIIIIIIIIIIIHIIIIIIIIIIIIIIIIIIIIDDDDD
@HISEQ:969:HM2KJBCX2:2:1102:1640:32457 2:N:0:ACTATGCA
TTATGTACGGCGCCCAACTATCCCTATTAATCATTACGTCGATCCTAGAAACCAACAAAATAGAATCAAACGTCCTATTTCGTTATTCCATGCTAATGTATTCAAGCGTGAGCCTGCTTTAAACACTCTAATTTTTTCAAAGTAACAGTCCTGATTCCCCATGACACCAAATTAATGACATCATGGTTCGTCAGAAGGTAGGAATCAATAATACCAGTTCGTACAATAGCACGACCAATAAATTGATCCCGAAATTCAACTACGAGCTTTTTAACTGCAACAACTTTAATATACGCTATTGGAGCTGGAATTACCGCGGCTGCTGGCACCAGACTTGCCCTCCAA
+
DDDDDIIICDHIIIIIIIIIIIIIIIIIIIIIIIIIIIIIIIIIIIIIIIIIIIIIIIIIIIIIIIIIIIIIIIIIIIIIIIIIIIIIIIIIIIIIIIIIIGIIIIIIIIIIHIIIIIIIIHIIHIIIIHIIIHIIIIIHIIIIIIIIIIIIIIIIIIHIIIIIIIIIIIIIIIIIIIIIIIIIIIIHIIIIIIIIIIIIIIIIIIIIIIIIIIIIIIIIIIIIIIIIIIIIIIIIIIIIIIIHIIIIHIIIIIIIIIIIIIIIIIIIIIIIIIIIIIIIIIIIIHIIIIIIIIIIIIIIIIIIIIIIIIIIIIIIIIIIIIIIIIIIIIIIIIIIIIIIDDDDD
@HISEQ:969:HM2KJBCX2:2:1102:5373:31363 2:N:0:ACTATGCA
TTATGTACGGCGCCCAACTATCCCTATTAATCATTACATCGATCCTAGAAACCAACAAAATAGAATCGGATGTCCTATTTCATTATTCCATGCTAATGTATTCAAGCGTAAGCTTGCTTTAAACACTCTAATTTTTTCAAGGTAACAGTCCTAATTCCCCATAACATCAAATAAATGACATTATGGTTCTTTAGAAGGTGAGAACCAATAAAACCAGTACATACCGAGGCATGACCGATTCCTTGATCCCGAAATTCAACTACGAGCTTTTTAACTGCAACAACTTTAATATACGCTATTGGAGCTGGAATTACCGCGGCTGCTGGCACCAGACTTGCCCTCCAA
+
DDDDDIIIIIIIIIIIIIIIIIIIIIIIIIIIIIIIIIIIIIIHIIIIIIIIIIIIIIIIIIIIIIIIIIIIIIGIIIIIIHIIHIIHIIIIIIIIIIIIIHIIIIIIIIIIIIIIIIIIHIIIIIIIIIHHIIIIIIIIIIIIIIIIIIIIIIIIIIIIIIIIHIIIIIIIIIIIIIIIIIIIIIIIIIIIIIIIIIIIIIIIIIIIIIIIIIIIIIIIIIIIIIIIIIIIIIIIIIIIIIHHIIIIIIIIIIIIIIIIIHIIIIIIIIIIIIIIIIIIIIIIIIIIIIIIIIIIIIIIIIIIIIIIIIIIIIIIIIIIIIIIIIIIIIIIIIIIIIIIDDDDD
@HISEQ:969:HM2KJBCX2:2:1102:11043:32504 2:N:0:ACTATGCA
TTATGTACGGCGCCCAACTATCCCTATTAATCATTACGGTGATCCTAGAAACCAACAAAATAGAACCATGCCGTCCTATTCTATTATTCCATGCTAATGTATTCGAGCAAAAATGCCTGCTTTAAACACTCTAATTTTTTCAAGGTAAAGGTCCTGGATCCGCAAGACACCCAATTAAGGACATCAAGTTTCTCCAGAAGGTGAGAAATCAACAGCGACAGTTCATACCCCTTAAGGCATGACCATCACGTCAATCCCGAAATTCAACTACGAGCTTTTTAACTGCAACAACTTTAATATACGCTATTGGAGCTGGAATTACCGCGGCTGCTGGCACCAGACTTGCCCTCCAA
+
DDDDDIIIIIHIIIIIIIIIIIIIIIIIIIIIIIIIIIGIIIIIHIIIIIIIIIIIIIHIIIIHGIIIIHHHIHIIIIIIIIIIIIIICHIIIIIIIIIIIGHHIIIIIIIIIIIIIIIIIHIIIIIIIIIHIIIIIIIHIIIIIIIIIHIIIIIIIIIIIIIIIIIIIHHIIIGIIIIIIIIIHIIIIIIIIIIIIIIIIIIIIIIIIIIIHIIIIIIIIIIIIIIIIIIIHIIIIIIIIIIIIIIIIIIHIIHIIIIHIIIIIIIIIHIIIGIIIIIIIIIIIIIIIIIIIIHIIIHIIIIIIIIIIIIIIIIIIIIIIIIIIIIIIIIIIIIIIIIIIIIIIIIIDDDDD
@HISEQ:969:HM2KJBCX2:2:1102:8401:32566 2:N:0:TCTATGCA
TTATGTACGGCGCCCAACTATCCCTATTAATCATTACGTTGATCCTAGAAACCAACAAAATAGAATCGAACGTCCTATTTCATTATTCCATGCTAATGTATTCAAGCGCGTGCCTGCTTTAAACACTCTAATTTTTTCAAAGTAACAGTCCTGATTCCCCACGACACCAAATTAATGACATCATGGCTCCTCAGAAAGGAGAAACCAATAACACCAGTACATACCAGAGGCATGACCGACGTATTGATCCCGAAATTCAACTACGAGCTTTTTAACTGCAACAACTTTAATATACGCTATTGGAGCTGGAATTACCGCGGCTGCTGGCACCAGACTTGCCCTCC
+
D@D@0<<CH?F?CHHCEHG@GC<<1<<<FHHH1DCFHG1F<FGHFHF@CCGFC1CGGCCHHCFHIHHGH?@/<C0C<CCCG@FHE@F1CE@@1<F@GHFGG@G1H<IHHHGHHCG@GHFEHHH<7GCG@GHHHBE<FEHIIHHHGFG@HIIHDFHHE@EEFFHHHHGFGHH<<HFHGDFEHHCHHGGFIHGGIIIIIIIIIHHGEIIHHD<GGHG@HHHFEEFHHGCIIIHHE<<CC<<EGCDIIHC<HCGCGC<1EHHD<<<HHHHHIIHIGHIHHG?HHFC<D1HCHEGHECE<<CHHHHIIHEHIHHHHHHGDHHF<1CGEH?GGFF@ECG1HEEE@@@@@
@HISEQ:969:HM2KJBCX2:2:1102:9975:32292 2:N:0:ACTATGCA
TTATGTACGGCGCCCAACTATCCCTATTAATCATTACGTCGATCCTAGAAACCAACAAAATAGAATCAAACGTCCTATTTCATTATTCCACGCTAATGTATTCAAGCGTGCGCCTACTTTAAACACTCTAATTTTTTCAAAGTAACAGTCCTGATTCCCCACGACACCAAATTAATGACATCGTGGTTCTTCAGAAGGTAGGAACCAATAATGCCAGTGCGTACCGAAGCATGACCGACAATTTGATCCCGAAATTCAACTACGAACTTTTTAACTGCAACAACTTTAATATACGCTATTAGAGCTGGAATTACCGCAGCTGCTGGCACCAGACTTGCCCTCCAA
+
ADDADIHI?FHHIIICHHHIIIIGIHIIHIFHIIIIGGFGDHHGHHE?GHIEHHGHGEHEHHECHHE@HHIHHIIIIIHHHIIIIGHFHHHHHHGIIHHFHIHHGCGGEHHEGIHIHHHIHHHIIHHFHEHHHFFHD4FGIHHHHIIIHHH?DFGHHDHHHICFG?HHHGHEGDHFHICHHHHHEIHHHHHIIIIIIHIIIIIIIHFHIIHHIHIIIHHEG@G>HIIIHFHHHFCHHHDEEGC<CDHBHHHHHIIIHHGEIIHIHHHGIIIIIFHHHIIHHHFFEG@EEIHECHEGHHHHIIHHEEIIHHHDIHHHFGIIHEHHG?IHHD@HIHGEGCHEDDDD@
@HISEQ:969:HM2KJBCX2:2:1102:13414:32289 2:N:0:ACTATGCA
TTATGTACGGCGCCCAACTATCCCTATTAATCATTACATCGATCCTAGAAACCAACAAAATAGAATCGGATGTCCTATTTCATTATTCCATGCTAATGTATTCAAGCGTGAGCCTGCTTTAAACACTCTAATTTTTTCAAGGTAACAGTCCTAATTCCCCGTGACACAAAATTAATGGCATTACGGTTCTTTAGAAGGTGAGAAATCAATAATATCAGTACATACCAACGGCATGACCGAAACATTGATCCCGAAATTCAACTACGAGCTTTTTAACTGCAACAACTTTAATATACGCTATTGGAGCTGGAATTACCGCGGCTGCTGGCACCAGACTTGCCCTCCAA
+
DDDDDIIIIIIIIIIIIIIIIIIIIIHIIHIHHIIIIIIIIIIIIIIIIIIIIIIIIHIHHIIIHIHIIGHIIEHIHIIIIHIIHIIHHIIIHIIIIHIIIFHIIIIIIIIIIIIHIIIIIIHHIIIIIIIIIIIIIIIIIIIIHIIIHIIIIHHHHHIGHIHIIIIIIHIHHIIIIIIIIIIIIIHEIHHIIIIIIIIIIIIIHHIIIIIIIIIIIIIIIIIIIIIIIIHHIIIIIIIIIIIIHHIIIIIIIIIIHIIIIIIIIIIIIHIIIHIIIIIIIIIIIIIIIIIIIIIIIIIIIIIIIIIIIIIIIIIIIIIIIIIIIIHIIIIIIIIIIIIIIIDDDDD
@HISEQ:969:HM2KJBCX2:2:1102:10268:33135 2:N:0:ACTATGCA
TTATGTACGGCGCCCACTATCCCTATTAATCATTACGTCAATCCTAGAAACCAACAAAATAGGATCAACGTCCTATTTCATTATTCCATGCTAATGTATTCAAGCGCGAGCCTGCTTTAAACACTCTAATTTTTTCAAAGTAACAGTCCTGATTCCCCGCCACACCAAATTAATGACATGATGGTTCGTCAGAAGGTAGGAACCAGTAACACCAGTACGTACCTAAGGCACGACCAACGTACTGATCCCGAAATTCAACTACGAGCTTTTTAACTGCAACAACTTTAATATACGCTATTGGAGCTGGAATTACCGCGGCTGCTGGCACCAGACTTGCCCTCCAA
+
DDDDDIIIIIIIIIIIIIIIIIIIIIIHIIIIIIIIIIIIIIIIIIIIIIIHIIIIIIHIIIHIHHIIIIIIHIIIIIIIHHIIIIIIIIIIHIIIIHHHHHHIIIIIIIHIIHHIIHHHHIIIIIIIHIIIIHIIIIIIIIIIIHIIIIIIIIIIIHIIIIHHIIIIIIIIIIIIIIIIIIIIIIIIIIIIIIIIIIIIHHIIIIIIIIIIIIIIIIIIIIIIIIIIIIIIIHIIIIIIIIHIIIIIIIIIIIIIIIIIIIIIIIIIIIIIHIIIIIIIIIIIIIIIIIIIIIIIIIIIIIIIIIIIIIIIIIIIIIIIIIIIIIIIIIIIIIIIIIIDDDDD
@HISEQ:969:HM2KJBCX2:2:1102:16397:32344 2:N:0:ACTATGCA
TTATGTACGGCGCCCAACTATCCCTATTAATCATTACATCGATCCTAGAAACCAACAAAATAGAATCGGATGTCCTATTTCATTATTCCATGCTAATGTATTCAAGCGTGAGCCTGCTTTAAACACTCTAATTTTTTCAAGGTAACAGTCCTAATTCCCCGTGACACCAAATTAATGGCATTACGGTTCTTTAGAAGGTGAGAAATCAATAATATCAGTACATACCAACGGCATGACCGAAACATTGATCCCGAAATTCAACTACGAGCTTTTTAACTGCAACAACTTTAATATACGCTATTGGAGCTGGAATTACCGCGGCTGCTGGCACCAGACTTGCCCTCCAA
+
BDBD0FF<DC<<//<0<<<1CGC<D?GHGEH1FCHG<FG1DEF1<DDFF@111<<011DGE1FECFCDE=HHF<CF@HHI<DGE1FH@11CGHHEEFHHCGC@FG?G@HHFCF@GEHIHGHIHHEHHHEHGF@HHHHHHHBHFIIHHHEGHGHHGHHH4HGHEI9HDGHHHEFFGHHFHGEHGCE@FEG?GGD<FD8HGHG@HHGDEHHHGFHHFEHHIHHHHIHHHGEF1HGC:CFHCHHHGD1DCF<IDEGIHHF<1HGE=IGHHHHHGEEEHH?EGIIHIHHG<?FHHIHDHHHHFHFCEHHHHG<EIHHHHDC<HEIHFEEIHFCGCHHCIHHHGDHIDADDD
@HISEQ:969:HM2KJBCX2:2:1102:4220:33136 2:N:0:ACTATGCA
TTATGTACGGCGCCCAACTATCCCTATTAATCATTACGTCAATCCTAGAAACCAACAAAATAGGATCAAACGTCCTATTTCATTATTCCATGCTAATGTATTCAAGCGTGCGCCTGCTTTAAACACTCTAATTTTTTCAAAGTAACAGTCCTGATTCCCCACGACACCAAATTAATGACATCGCGGTTCTTCAGAAGGTAGGAACCAATAATGCCAGTGCGTACCGAGGCACGACCGACAATCTGATCCCGAAATTCAACTACGAGCTTTTTAACTGCAACAACTTTAATATACGCTATTGGAGCTGGAATTACCGCGGCTGCTGGCACCAGACTTGCCCTCCAA
+
DDDDDIIIIIIIHIIIHIIIIIIIIIIIIIIIGIIIIIIIIIIGIIIIIIIIIIIIIHIHIIFHIIIIIIIIIIHIIIIIIIIIIHIGIIIIIHIIIHHIIFEIHIIIIIIHIIIIIIIIIIIIIIIIIIIIIIIIIIIIIIIIIIIIIIIIIIIIIIIIIIIIIIIIIIIHIIIIIIIIII<IIIIIIIIIIIIIIIIIIIIIIIIIIIIIIIIIIIIIIIIIIIIIIIIIIIIIIIIIIHHGIIIIIIIIIIIIIIIIIIIIIIIIIIIIIIIIIIIIIIIIIIIIIIIIIIIIIIIIIIIIIIIIIIIIIIIIIIIIIIIIIIIIIIIIIIIIIIIIDDDDD
@HISEQ:969:HM2KJBCX2:2:1102:18878:34125 2:N:0:ACTATGCA
TTATGTACGGCGCCCAACTATCCCTATTAATCATTACATCGATCCTAGAAACCAACAAAATAGAATCGGATGTCCTATTTCATTATTCCATGCTAATGTATTCAAGCGTGAGCCTGCTTTAAACACTCTAATTTTTTCAAGGTAACAGTCCTAATTCCCCGTGACACCAAATTAATGGCATTACGGTTCTTTAGAAGGTGAGAAATCAATAATATCAGTACATACCAACGGCATGACCGAAACATTGATCCCGAAATTCAACTACGAGCTTTTTAACTGCAACAACTTTAATATACGCTATTGGAGCTGGAATTACCGCGGCTGCTGGCACCAGACTTGCCCTCCAA
+
DDA@BHHHEHHIIGIHHIIIIIHIHIIIIIIIIIIIIIIIIIIHCGHECHIIIIIIGHFHIIIHHIHCEHHDEEFHHIGIHIHIIIIHHIEHIIEHHHIIIIHHIHIHHHHHHHIIIHIIIHIHGHIIIHHHIIHHHIIGIHIIIHHIEGIIIIHHIIIIIIHIIIGHIIIGIIIIIIIIIIHHHIHHHHIIIHIIIIIHHHIIHHHIGIIHIIIIIIGIIIIIIIIIIIHIIIIIIIIIIIHIHFIIIIIHIIIIIIIIIIIIIIIIIIIIIIHIIIIHHIIIIIIIIIIHIIIIIIIIIHIIIIIIIIIIIIIIIHIIIIIIIIIIIIIIIIIIIIIIIIDDDDD
@HISEQ:969:HM2KJBCX2:2:1102:12743:34371 2:N:0:ACTATGCA
TTATGTACGGCGCCCAACTATCCCTATTAATCATTACGTCGATCCTAGAAACCAACAAAATAGAATCAAACGTCCTATTTCATTATTCCATGCTAATGTATTCAAGCGTGCGCCTGCTTTAAACACTCTAATTTTTTCAAAGTAACAGTCCTGATTCCCCACGACACCAAATTAATGACATCGCGGTTCTTCAGAAGGTAGGAACCAATAATGCCAGTACGTACCGAAGCACGACCAACAATTCGATCCCGAAATTCAACTACGAGCTTTTTAACTGCAACAACTTTAATATACGCTATTGGAGCTGGAATTACCGCGGCTGCTGGCACCAGACTTGACCTCCAA
+
DDDDDIIIIIIIHIIIIHIIIIIIIIIIIIIIIIIIIIIIIIIIIIIIIIIIIIIIIIIHIIIIIIIHIIIIHIIIIIIIIIIIIIIIIIIIIIIIIIIHIIHIIIHIIHIIIIIIIIHIHIIIHIIIIIIIIIIIIIIIIIIIIIIIIIIIIIIHIIIIIIIIIIIIIIIIIIIIIIIIHHIIIIIIHIIIIIIIIIIIIIIIIIIIIIIIIIIIIIIHIIIIIIIIIIIIIIIIIIIIIHGEIIIIIIIIIIIIIIHIHIIIIIIIIIIIIIIIIIIIIIIIIIIIIIIIIIIIIIIIIIIIIIIIIIIIIIIIIIIIIIIIIIIIIIIIIIIIIIIIDDDDD
@HISEQ:969:HM2KJBCX2:2:1102:14106:34406 2:N:0:ACTATGCA
TTATGTACGGCGCCCAACTATCCCTATTAATCATTACATCGATCCTAGAAACCAACAAAATAGAATGCGATGTCCTATTTCATTATTCCATGCTAATGTATTCAAGCGTGAGCCTGCTTTAAACACTCTAATTTTTTCAAGGTAACAGTCCTAATTCCCTATAACATCAAATAAATGACATTATAGTTCTTTAGAAGGTGAGAACCAATAAAATCAGTACATACCAAGGCATGACCAACTAATTGATCCCGAAGTTCAACTACGAGCTTTTTAACTGCAACAACTTTAATATACGCTATTGGAGCTGGAATTACCGCGGCTGCTGGCACCAGACTTGCCCTCCAA
+
DDADAHGEHHIGHHIHIIIGEHHIIGHHIIIIIIIIIIFHEHHIGHIHFHHIIIIIHHIIHFICEG@GCEHHEHFGHHIHIIHGIHCHH???FGEHFHHHIIHHIGHHHGHCHHGHHEHHHGHGFHHHFHIHGHIIHIII?FGHHEHGCCFHHFCEGCHIIIIIIIHEGEGHFHHIEHHCHHHHIIHHEHF@HHEHHEHGECE@F?HHEGFE?GEFGEFHG@BGIIIHCHHGHHFCCFEEHCEEGEAC<1G1FECEIHEEGIIHEFHG?HE?D<C1H@DC<<1HHH@HHIIHHGIHHCHHHGCD1EGHIIIGIHHIHHHIHIIHCIHIIHEIHIIIHH@?@DBDA
@HISEQ:969:HM2KJBCX2:2:1102:15403:34633 2:N:0:ACTATGCA
TTATGTACGGCGCCCAACTATCCCTATTAATCATTACGTCAATCCTAGAAACCAACAAAATAAGATCGAACGTCCTATTTCATTATTCCATGCTAATGTATTCAAGCGTTAGCTTGCTTTAAACACTCTAATTTTTTCAAAGTAACAGTCCAAATTCCCCGCAACACCAAATTAATGGCATTACGATTCATAAGGAAGGAGGAATCAGTGAGACCAGTACATACCAGAGGCATGACCAACCTACTAACCCCGAAATTCAACTACGAGCTTTTTAACTGCAACAACTTTAATATACGCTATTGGAGCTGGAATTACCGCGGCTGCTGGCACCAGACTTGCCCTCCAA
+
DA@D?GHHE/C<EDD@1EHI@E?@FHHEHH?<C@GEHEH10ECECGH1CC@<1<CEHIHIFHHCG?DH@FHHH1EH<CC@11<<GH1<<C@?E<CFIHHIHEHEHCCHIIHGEFHFHGEHEHIHHIHEEFHHIHHHGIHHHHHHFGHGIIIIHHHHHHHDIIIHHG8HIIHHHHGIHHFHIHHHDHHGIIHIIIIHIGIIIIIGIIHIFHHEHIIIIIIIIIIHHIGIHIIIIHGCIHHGHGDEFHEIHHHFIHHHGHGEIHEHCIIIIHIIHHIIIHIIIHIHHIIIIIIHGHHIIIIIIIIHHIIHHIIIIHIIIHHIIHHIIIIHHIHIIHIIIIIIIDDADD
@HISEQ:969:HM2KJBCX2:2:1102:19392:35181 2:N:0:ACTATGCA
TTATGTACGGCGCCCAACTATCCCTATTAATCATTACGGTAGTCCTAGAAACCAACAAAATAGAACCACAATGTCCTATTCTATTATTCCATGCTAATCTATTCAAGCAATAGCCCGCTTTAAACACTCTAATTTTTTCAAGGTAATGGTTCTGGCTCCCCAACACACCCAATAAAGGGCATACTGGTTCACCAGAAGGAAGACCCGACAGCAGACAGTACTCGCCAAAGACGGACCGCCCGACCAGGCCTAAAATTCAACTACGAGCTTTTTAACTGCAACAACTTTAATATACGCTATTGGAGCTGGAATTACCGCGGCTGCTGGCACCAGACTTGCCCTCCAA
+
@D?DDHEEFE/<EH<HEHGFH1DHHGFHIHE<F1CGHHII?GH@@C1CGDE?EHHIHHFEFHCGHC1D@GG1<D1DG?C@@G?CG11<1<FG@1CF1FHIHIHHHF@HHIHIIGHHDHIHEEFCHHHIHHHEDFHEGDABFCGEHD@IH8IIIHG0CEHEGEA<CCECHEGFHEG?IHEHGIHGFEEG?FIIHH@IHHHHCHHIHHEHEFEGIIIHEGEGDIHC?IIG6EHHH?IEHHDHHCCEDHIGIGHH?HG@FC?HG@EHEEHIIIHHHEHHIHHHHHHHHGEGIHHG=IH?GHGGHHHIHEIIHIIHHHGHGDEHEH@EHHEIHEG?IIIIHHIGIDB@D@
@HISEQ:969:HM2KJBCX2:2:1102:5960:35866 2:N:0:ACTATGCA
TTATGTACGGCGCCCAACTATCCCTATTAATCATTACGGTGGTCCTAGAAACCAACAAAATAGAACCACAACGTCCTATTCTATTATTCCATGCTAATCTATTCAAGCAATAGCCCGCTTTAAACACTCTAATTTTTTCAAGGTAATGGTCCTGGCTCCCCAACACACCCAATAAAGGACATGCTGGCTCACCAGAAGGAAGACCCGACAGCAGACAGTACTCGCCAAAGACGGACCGCCCGGCCAGGCCTAAAATTCAACTACGAGCTTTTTAACTGCAACAACTTTAATATACGCTATTGGAGCTGGAATTACCGCGGCTGCTGGCACCAGACTTGCCCTCCA
+
DDDDDIIIIIIIIIIIIIIIIIIIIIIIIIIIIIIIIIGIIIIIIIIIHIIIIIIIIHIIHIIIIIIIIIIIIHIIIIIHIIIIIHHHIIIIIIIIGIHIHHHIIIIHIIIIHIIIIIIHHIIIIIIIHIIHIIIIIIIIIGIIIIIIIIIIIIHIIIIIIHHHHIIIIHHIHHIIIIIHIIIIIHIIIIHHHHIIIIHIIIIIIIHIGHHIHIIIHHGHIHIIIHIGIHHHIHIIIIIIIIHIIIIGIIIIIHIHHHHHHEFHHHGIIIIIIIIIHIIIIHEDHIIIIHHIIHIIHHHHHIIIGIIIIIIIIHIIGIIHHCFIHHHIHGHIIIIIIHIIDDDDD
@HISEQ:969:HM2KJBCX2:2:1102:7988:35687 2:N:0:ACTATGCA
TTATGTACGGCGCCCAACTATCCCTATTAATCATTACATCGATCCTAGAAACCAACAAAATAGAATCTGATGTCCTATTTCATTATTCCATGCTAATGTATTCAAGCGTAAGCTTGCTTTAAACACTCTAATTTTTTCAAGGTAACAGTCCTAATTCCCCATAACATCAAATAAATGACATTATGGTTCTTTAGAAGGTGAGAACCAATAAAACCAGTACATACCAAGGCATGACCGATCCCTTGATCCCGAAATTCAACTACGAGCTTTTTAACTGCAACAACTTTAATATACGCTATTGGAGCTGGAATTACCGCGGCTGCTGGCACCAGACTTGCCCTCCAA
+
DDDDDIIIIIIIIIIIIHIIIIIIIIIIHIIIIIIIIIIHIIIIIIIIIIIIHIIIIIIIIIIIIIIIIIIIIHIIHIIIHIIIIIIHIIIIIIIIIIIIIIIIIIIIIIIIIIIIIIIHIIIIIIIIIIIIIIIIIIIIIIIIIIIIIIIIIIIIIIIIIIIIIIIIIIIIIIIIIIIIIIIIIIIIIIIIIIIIIIIIIIIIIIIIIIIIIIIIIIIIIIIIIIIIIIIIIIIIIIIIIIHIIIIIIIIIIIIIIIIIIIIIIIIIIIIIIIIIIIIIIIIIIIIIIIIIIIIIIIIIIIIIIIIIIIIIIIIIIIIIIIIIIIIIIIIIIIIIIIIIDDDDD
@HISEQ:969:HM2KJBCX2:2:1102:1679:36391 2:N:0:ACTATGCA
TTATGTACGGCGCCCAACTATCCCTATTAATCATTACGTCGATCCTAGAAACCAACAAAATAGAATCAAACGTCCTATTTCATTATTCCATGCTAATGTATTCAAGCGTGCGCCTGCTTTAAACACTCTAATTTTTTCAAAGTAACAGTCCTGATTCCCCACGACACCAAATTAATGACATCGTAGTTCTTCAGAAGGTAGGAACCAATAATGCCAGTGTGTACCGAAGCACGACCGACAATTTGATCCCGAAATTCAACTACGAGCTTTTTAACTGCAACAACTTTAATATACGCTATTGGAGCTGGAATTACCGCGGCTGCTGGCACCAGACTTGCCCTCCAA
+
DDDB@HCCE?HD<HHIIIIHHHIHIIIIIIIHHIIIHHHIIIE<GHIIIFIHIHEHIHIEHHIHHIIFHFHHHHIIHIGEHHHICHHIIHHIIGCHIIIIIIHHIHIIIIHIGIHIIIIHHIHHHIHHHHIIIIIIIIIIIIIIIHIIIIGHIIIIIIIIIIIIIHHHGCGIIIIIIIIIIHIIIIIIIHHIIIHFIIIIIIHHHIIHHIIIIHHIIIIIIIIIIIIIIIHIHHHHHHHHHHGDHHIIHHGIIIIIHHHGIHHHHIIIIIIIIHIIIGIIHHHIIIIIIIIIIIIIHHHGIIIIIIIIIIIIIIIIHIIIIHIHIIIIIIHHFIIIIIIIDDDDD
@HISEQ:969:HM2KJBCX2:2:1102:8786:36195 2:N:0:ACTATGCA
TTATGTACGGCGCCCAACTATCCCTATTAATCATTACATCGATCCTAGAAACCAACAAAATAGAATCTGATGTCCTATTTCATTATTCCATGCTAATGTATTCAAGCGTAAGCTTGCTTTAAACACTCTAATTTTTTCAAGGTAACAGTCCTAATTCCCCATAACATCAAATAAATGACATTATGGTTCTTTAGAAGGTGAGAACCAATAAAACCAGTACATACCAAGGCATGACCGATTCCTTGATCCCGAAATTCAACTACGAGCTTTTTAACTGCAACAACTTTAATATACGCTATTGGAGCTGGAATTACCGCGGCTGCTGGCACCAGACTTGCCCTCCAA
+
DCDDCHIIGHCDCCHHHHIIHEHHIHIIIIIIIIHIIIIHIHH?0CHIHHHIEHHI1DFFHEGHIHIHIHHIEHHHEHGGFHHIIEHHFIIH@HHIHHEHEEEHHEHHIHHHHHHHGHHHHHHFFIIHHEGHHHHHEHGGHHHGHGE@HHIIHHGHHGIIIFHHFGFHHHHHHEGHIHHEIHHIHEHH?GHIIIIIIHHHGFHHECFIIIIHHHHCH=IIIHHHEIHGIIHHIHHFHHDEHC@EHGIIIIGIIIHHHHHHHHHHGHHHHHHEGCHHFHEHHGHIIHG?HCCIIIIIIIIIIIIIIIHHIHIHIIIDIIHHHIHHHHEHHIGIIHHIIHHFDBADB
@HISEQ:969:HM2KJBCX2:2:1102:2467:35982 2:N:0:ACTATGCA
TTATGTACGGCGCCCAACTATCCCTATTAATCATTACGGTGGTCCTAGAAACCAACAAAATAGAACCATGCCGTCCTATTTTATTATTCCATGCTAATGTATTCAAGCAAAAATGCCTGCTTTAAACACTCTAATTTTTTCAAAGTAAAGGTCCTGGTTCCCCGCGGCATCCAATTAAGGACATCGCGGTTCTCCAGAAGGTGAGAAATTGACTGCACCAGTTCATACCCCGTGAGGCACGACCGATGCGCCAATCCCGAAATTCAACTACGAGCTTTTTAACTGCAACAACTTTAATATACGCTATTGGAGCTGGAATTACCGCGGCTGCTGGCACCAGACTTGCCCTCCAA
+
BDDDDGH?CCCEHH?E10DCHI1FHHHHHFH1F@GFHHHEHCHHHHEH1C@HHHIIEHIHHIIIHEHHHHEHD0<F@HHF?HHIIH1CD?GHHHHIHHCCEEHIHHFE@GHGHIIHHIIHGHHB<EHFHHFC?GHCHHHEIHIHIIIHGHEGHIIGGGHDHHEHI?CHHEIHFEHHHHHHHHHGHHDCEHHIHHGCGG0HEIHEHHHHHHH?I<EHGHHGIIFIIIIHHGHGF06CGGGGIHECIIHHHH<DGCCE?FC?EHHIH@IHEIIIIHIIHGIHIIHHEHEIIHHDC@HCHEEEIHIIHHGEHHHHEGIIIHEHHHHHIIIIHHHGEIIHHIIIHIHIGHHGDD@@@
@HISEQ:969:HM2KJBCX2:2:1102:11827:36643 2:N:0:ACTATGCA
TTATGTACGGCGCCCAACTATCCCTATTAATCATTACGGTGATCCTAGAAACCAACAAAATAGAACCATGCCGTCCTATTCTATTATTCCATGCTAATGTATTCGAGCAAAAATGCCTGCTTTAAACACTCTAATTTTTTCAAGGTAAAGGTCCTGGATCCGCAAGACACCCAAAATTAAGGACATCCAAGTTTCTCCAGAAGGTGAGAAATCAACAGCAACAGTTCATACCCCCTCCTTAAGGCACACGACCATCACACGTCAATCCCGAAATTCAACTACGAGCTTTTTAACTGCAACAACTTTAATATACGCTATTGGAGCTGGAATTACTGCGGCTGCTGGCACCAGACTTGCCCTCCAA
+
B@DABHGHECHHCEHHHH?EHEHHHHHHEHFHHHHHCC=G<@CHHHHHHHHICHHHCHHIIEHCGEHE?1<<C</CCHIGHEHHFE?GFHHIFHHHCCC<<1DCFHHHCG?<DF1FGCFIIHHHGGFH<@CHHCDCHHI?G@F@@GGHIHHFFG@GEHHHEIHHHHDHH@DHHIIHEGFGIIIIHFCCDHGHHHCHFGHHHHIHFHHC6EHIHIHHCC0GIHHIIIIHDHHHH=IHHHGC@CFGHHHHGHHHHEIHHHHHEHGIIIHHHHHEEHGCHHHIIIHHHHHIIIIHHGFGIHFEC@HHHHHHHEGD/@GCHCIIHHIIIHIIIIHHDHCCHHFHEEIGHIIIIHHCEHIIHIHDDD<B
@HISEQ:969:HM2KJBCX2:2:1102:1721:36628 2:N:0:ACTATGCA
TTATGTACGGCGCCCAACTATCCCTATTAATCATTACCGCAAGCTCTAACCAACGAAACGGGCTTGCGGTCCTGTTCCATTATACTATGCTGGAATATTCACGGCAAAATGCCTGCTTTAAACACCCTAATTTCTTCAAAGTAAACGGCCTGGTACCAACCGCCCACTCATTTAAGAGCAGGCGGCGGCCTCCAGGCGTAGGCAGCTGTCTGGCCAGTACATACCCGTTTCCACGAAGCAGACCATGCCAGACGAGCGCCGGTTTCAACTACGAGCTTTTTAACTGCAACAACTTTAATATACGCTATTGGAGCTGGAATTACCGCGGCTGCTGGCACCAGACTTGCCCTCCAA
+
DDDDDIIHHHIIIIIHIIIIIIIIIIIIIIIIIHIIHIIIIIHIIIIIIHHIIIIIIIIHHHHHHHIHIIHIIGHIIHIHIIIIIIIIIIIIHIIIIIIHIHHGIIIIIIIIIIIIIIIIHIHIHIHIIHIIIIIIHIIIIHIIIIIHHHIHIIIIIIIIIIHIIHIIIIIIIIIIHIHHIHIIIHIIHIIIHHIIIIIIIIIIIHIIIIIIIHHIIIIIIIIHIIIIIIIIIIIIIIIIIIIIIIIIHIIIHIIIIHEFHIIIIIIIIIIIIIIIIIIHIHGIIIIIIIIHHIIIIIIHHGIIIIHIIIIIIIIIIIIIIIHIIIIIIIIIIIIIIIIIIIIIIIIIIDDDDD
@HISEQ:969:HM2KJBCX2:2:1102:20968:37439 2:N:0:ACTATGCA
TTATGTACGGCGCCCAACTATCCCTATTAATCATTACGGTGATCCTAGAAACCAACGAAATAGAATCAGTCCGTCCTATTTCATTATTCCATGCTAATGTATTCAGACGATAGTCTGCTTTAAACACTCTAATTTTTTCAAAGTAACAGTCCTGATTTCCCATCACACCAAATAAATGGCATGAAAGTTCCTCAGAAGGTAGAGATCCATCCTACCAGTGCAGACAATTAAGCCTGACCAATGGGTAGACCCCGAAGTTCAACTACGAGCTTTTTAACTGCAACAACTTTAATATACGCTATTGGAGCTGGAATTACCGCGGCTGCTGGCACCAGACTTGCCCTCCAA
+
DBDDDIHIIIIHIIIIIIHIHIIHHHHIIIIGHEHHHHHFEHIIIIHHIIIHIIIIIGHIIHEIIGHHIHHHH@FHEHGGHIIIHFHHIHHFEEHHIIIEGEHHHIHHHEGHIHHHHIGHFDHHIIIHHGGHHIIIIIHIHHHEGHHEIIGIHHFHHHIHHHHIIHIIIIIIHHHHIIIIIIIIGIIIIIIIIIIHCIIIIIIHHIIII<IIHHIIIIGIIIIIIHHIGIIIIIGHIIHIIGIIIHFFIIIIIIIHIIHIIIIIIIIHIIIIIIIIHIIIIIIIIIIIIIIIIIIIIIIIHIHIIIIIIIIIIIIIIIIIIIIIIIIIIIIIIHIHIIIIIIIDDDDD
@HISEQ:969:HM2KJBCX2:2:1102:18421:37524 2:N:0:ACTATGCA
TTATGTACGGCGCCCAACTATCCCTATTAATCATTACGTCGATCCTAGAAACCAACAAAATAGGTTCGATCGTCCTATTTCGTTATTCCATGCTAATGTATTCAAGCGCGAGCCTGCTTTAAGCACTCTAATTTTTTCAAAGTAACAGTCCTGTTTCCCCGCAACAACAAATTAATGCCATCACGGTTCTGCAAGAGGGAGGGACCAGTGAGGCCAGTGCATACCAGTGGCACGACCAACCTACTGGCCCCGAAATTCAACTACGAGCTTTTTAACTGCAACAACTTTAATATACGCTATTGGAGCTGGAATTACCGCGGCTGCTGGCACCAGACTTGCCCTCCAA
+
BDDDDHC11F<C</CGHH?1DC@EH@HHHHH11FEHCG@GDDE1CH@CF?G1C1DHH1<FHH11<GH/@C1/D1DEFDEH@FFHHGHH?CFG@CHHIFIEHDCF?C5<>GBEG?HF1DHHHF1HH@HEHHF@HHHIIGHIIEHGD@?HHHHFHCHFHHDDEFAGC.C@HEG.EFFF:6HGGEG<@D/BEFCFHHHHHGHHH0IHEIHHIIHHFHHE@<?EHHHGIHE?GECHHEGHEFHHCEFCDADC<?1CHEHHC?FCD0HHF?CHHHIHD@CF1HIIHGCF1@F?ED1ECEHHF?HHHCEG?FHFEIHHDHDDHHFEFFCEHF@EIIIIHHHEEGC<1<@BD@
@HISEQ:969:HM2KJBCX2:2:1102:9188:38279 2:N:0:ACTATGCA
TTATGTACGGCGCCCAACTATCCCTATTAATCATTACGGTGATCCTAGAAACCAACAAAATAGAACCATGCCGTCCTATTCTATTATTCCATGCTAATGTATTCGAGCAAAAATGCCTGCTTTAAACACTCTAATTTTTTCAAGGTAAAGGTCCTGGATCCGCAAGACACCCAATTAAGGACATCGAGTTTCTCCAGAAGGTGAGAAATCAACAGCAACAGTTCATACCCCTTAAGGCACGACCATTACGTCAATCCCGAAATTCAACTACGAGCTTTTTAACTGCAACAACTTTAATATACGCTATTGGAGCTGGAATTACCGCGGCTGCTGGCACCAGACTTGCCCTCCAA
+
ADDCDIIIIHICHDHIIIIIIHIIIIIIHIIHHIIHIIHIHIHEHHHFHIIIEHIHH@HIHHGHIHHHIHE?F@CCGIHEGHIHHHHHHGIHCHHGHHHHGHHIIHIHGHHHIIIIIIHGIHHHEHIIIIHHIHIIIHHHIIIIIIIIIIHIIIHIHHHHIIHHIIHHHHIIIHFHIHHIIIHIIHHHIIIIIIIIIIIIIIIIHHHHHHIIIHIIIIIIHIIIIHIIIHIIIHIHIIIIIIHIIIIIIIHHIIHIIHHGIIIIIIIIIIIIIIIIIIHIIHIIIIIIIIIIIHIIIIIIHIIIIIIIIIIIIIIIIIIIIHIIIHHIIIIIIIIIIIIIHIIIIIIIDDDDD
@HISEQ:969:HM2KJBCX2:2:1102:7837:38507 2:N:0:ACTATGCA
TTATGTACGGCGCCCAACTATCCCTATTAATCATTACGTCAATCCTAGAAACCAACAAAATAGGATCGAACGTCCTATTTCATTATTCCATGCTAATGTATTCAAGCGTTAGCCTGCTTTAAACACTCTAATTTTTTCAAAGTAACAGTCCTGTTTCCCTGCAACACCAAATTAATGACATTACAGTTCTTCAGAAAGGAGGAATCAGCGAAGCCAGTACATACCAGTGGCACGACCAACCTGCTGACCCCGAAATTCAACTACGAGCTTTTTAACTGCAACAACTTTAATATACGCTATTGGAGCTGGAATTACCGCGGCTGCTGGCACCAGACTTGCCCTCCAA
+
DDDDDIIIIIIIIIIIIIIIIIHIIIIIIIIIIIIIIIIIIIIIIIIIIIIIIIIIIIIIIIHIIIIIIIIHIHIIIIIIIIIIIIIIIIIIIIIIIIIIHGHIIIIIIIIIIIIIIIIIIIIIIIIIIIIIIIIIIIIIIIIIIIIIIIIIIIIIIIIIIIIIIIIIIIHHIIIIIIIIIIIIIIIIIIIIIIIIIIIIIIIIIIIIIIIHIIIIIIIIIIIIIIIIIIIIIIIIIIIIIIIHDIIIIIIIHIIIIIIIIIIIIIIIIHIIIIIIIIIIIIIIIIIIIIIIIIIIIIIIIIIIIIIIIIIIIIIIIIIIIIIIIIIIIIIIIIIIIIIIIDDDDD
@HISEQ:969:HM2KJBCX2:2:1102:4815:39629 2:N:0:ACTATGCA
TTATGTACGGCGCCCAACTATCCCTATTAATCATTACGTCAATCCTAGAAACCAACAAAATAGGATCAACGTCCTATTTCATTATTCCATGCTAATGTATTCAAGCGCGAGCCTGCTTTAAACACTCTAATTTTTTCAAAGAAACAGTCCTGATTCCCCGCCACACCAAATTAATGACATGATGGTTCGTCAGAAGGTAGGAACCAGTAACACCAGTACGTACCTAAGGCACGACCAACGTACTGATCCCGAAATTCAACTACGAGCTTTTTAACTGCAACAACTTTAATATACGCTATTGGAGCTGGAATTACCGCGGCTGCTGGCACCAGACTTGCCCTCCAA
+
B@D@0F1D1/<<?CDHI=H?1<FHHFHCGE1DFGHF<C<DGHH11@G11?@HHHECHCH?<F11<111<1<C1<0<<FCCGEHHEH1D<1<<?GEFFHGH<<1DGHC</ED?6@@@HGHHHF@EGG@EGC@FHHHEGFEH0$60ADCFIHG@HH?CHHE<=DC?EHIHHGCHIIGHGIHEHHHFC?HHEHIHCGEEEHHHHEGFIHCEIHHGEHFEHHE<HH;IHHGHHHH?HIHHIIIHHHFDFD?C:IHHIIHHHIIHIHEEGFEEEHHGFHHIHHFFHHIIIIHIIIIHHIIHHEFIIIIIGIHIHHHIHHIIIIIGIIIIHFGIIIIHF@D?IIHHD?D@D
@HISEQ:969:HM2KJBCX2:2:1102:19531:38886 2:N:0:ACTATGCA
TTATGTACGGCGCCCAACTATCCCTATTAATCATTACCGCAAGCTCTAACCAACGAAACGGGCTTGCGGTCCTGTTCCATTATACTATGCTGGAATATTCACGGCAAAATGCCTGCTTTAAACACCCTAATTTCTTCAAAGTAAACGGCCTGGTACCAACCGCCCACTCATTTAAGAGCAGGCGGCGGCCTCCAGGCGTAGGCAGCTGTCTGGCCAGTACATACCCGTTTCCACGAAGCAGACCATGCCAGACGAGCGCCGGTTTCAACTACGAGCTTTTTAACTGCAACAACTTTAATATACGCTATTGGAGCTGGAATTACCGCGGCTGCTGGCACCAGACTTGCCCTCCAA
+
DDDDBHIIIIHIIHIIIHIIIHHHIGHHIHHIIIIHIIIIIHIIIIIIHHIIIIIIIHIEHHHHHHIDHHIHIIHHGHGHIHIHIHIHIIIIIIIHIIIIIC@HHHHIIIIHIIIIIIIHHHHIIHIHHGHIFHHIIIIIHGHIHHHIIHHGHHHIIIIHIIIIIIHFHGHHIIIHIIIIIIHIIIHEH/IIIIIIIIIIHIHGIIHHEIIIIIIIIIIIIIHIIIIIHHIIIHHIIIIIIIIIIIIIIIHHEFIIIIHIHIIIIIHIIFIIIIIHIIIIIIIIIIIIIIIIIIHHHIIIHEIIIIIHIIIIIIIIIIIIIIIIIIIIIIIIIIIIIIHHHHIHIIIHIDDDDD
@HISEQ:969:HM2KJBCX2:2:1102:6976:41105 2:N:0:ACTATGCA
TTATGTACGGCGCCCAACTATCCCTATTAATCATTACGTCGATCCTAGAAACCAACAAAATAGAATCAAACGTCCTATTTCATTATTCCATGCTAATGTATTCAAGCGTACGCCTGCTTTAAACACTCTAATTTTTTCAAAGTAACAGTCCTGATTCCCCACGACACCAAATTAATGACATCGCGGTTCTTCAGAAGGTAGGAACCAATAATGCCAGTACGTACCGAAGCACGACCAACAATTCGATCCCGAAATTCAACTACGAGCTTTTTAACTGCAACAACTTTAATATACGCTATTGGAGCTGGAATTACCGCGGCTGCTGGCACCAGACTTGCCCTCCAA
+
DDDDCHHIH<CDHIHIIIIIIIIHIIIIIHIHIIIIIIIHIIIIIIIHIIIIIIIIGEHHIHFHHIIII??GHHFHHIIIIHIIGHHHFHIHHIIIIIIIIHHHIIHIIIIIIIIIIIIIIHIIIHIHIIIIIIIIIIIIHIIIHIHIIIIIHIIIIIHEHIIIIIIIIIIIIIIIIIIIIIIIHCFIIIIIIIIIIHHIIIIIHHIIIIIIIGIIIIIGIIIIIIIIIIHIIIHHHIIIIHGEIIHHIGIIIIIIIIIIIIIHIIIIIIIHIHIIIIIIIIIIIIIIIIIIIHIIIIIIIIIIIIIIIIIIIIIIIIIIIIIIIIIIIIIIIIIIIIIIDDDCD
@HISEQ:969:HM2KJBCX2:2:1102:3045:41582 2:N:0:ACTATGCA
TTATGTACGGCGCCCAACTATCCCTATTAATCATTACGGTGATCCTAGAAACCAACGAAATAGAATCAGTCCGTCCTATTTCATTATTCCATGCTAATGTATTCAGACGATAGTCTGCTTTAAACACTCTAATTTTTTCAAAGTAACAGTCCTGATTTCCCATCACACCAAATAAATGGCATGAAAGTTCCTCAGAAGGTAGAGATCCATCTCACCAGTGCAGACAATTAAGCCTGACCAATGGGTAGACCCCGAAGTTCAACTACGAGCTTTTTAACTGCAACAACTTTAATATACGCTATTGGAGCTGGAATTACCGCGGCTGCTGGCACCAGACTTGCCCTCCAA
+
DDDDDHIIIIIIIIIIIIIIIIIIIIIIIIIIIIIHIIIIIIIIIIIIIIIIHHIIIIIHIIIIIIIHIIIIIHIDHHIIIHIHHIIIIIHIIGFH@HIIIIHHHHIIIIIIIIIIIIIHIIHHHIIIIIIHIIIIIIIIIIIHIIIIIIIIIHIIIIHHIIHIIHHHIIHIIIIIIIIIIIIIIIIIIIIIIIIIIIIIGIIIIIIIIIIIHIIIIIIIIIIIIIIIIIHIIIIIIIIIIHIHIIIIIIIIIIIIHIIIIIIIIIIIIIIIIIIIIIIIIIIIIIIIIIIIIIIIIIIIIIIIIIIIIIIIIIIIIIIIIIIIIIIIIIIIIIIIIIIIIIIDDDDD
@HISEQ:969:HM2KJBCX2:2:1102:3449:41853 2:N:0:ACTATGCA
TTATGTACGGCGCCCAACTATCCCTATTAATCATTACGTCAATCCTAGAAACCAACAAAATAGGATCAACGTCCTATTTCATTATTCCATGCTAATGTATTCAAGCGCGAGCCTGCTTTAAACACTCTAATTTTTTCAAAGTAACAGTCCTGATTCCCCGCCACACCAAATTAATGACATGATGGTTCGTCAGAAGGTAGGAACCAGTAACACCAGTACGTACCTAAGGCACGACCAACGTACTGATCCCGAAATTCAACTACGAGCTTTTTAACTGCAACAACTTTAATATACGCTATTGGAGCTGGAATTACCGCGGCTGCTGGCACCAGACTTGCCCTCCAA
+
DDDDDIIIIIIIIIIIIIIIIIIIIIIIIIIIIIIIIIIIGIIIHIIIIHIIIIIIHIIIHIHIIIIIIIIIIIIIIIIIIIIIIIIHIIHIIIIIIIIIIHIIIIHIIIIIIIIGIIIIIFHHIIIIHIIIIIHIHIIIIIIIIIIIIHIHIIIIIIIIHIIIIIIIIIIIIIIIIIIIIIIIIIIIIIIIIIIIIIIIIIIIIIIIIIIIIIIIIIIIIIIIIIIIIIIIIIIIIIIIIIHFIIIIIIIIIIIIIIIIHIIIIIIIIIIIIHIIIIIIIIIIIIIIIIIIIIIIIIIIIIIIIIIIIIIIIIIIIIIIIIIIIIIIIIIIIIIIIIIIDDDDD
@HISEQ:969:HM2KJBCX2:2:1102:15183:41536 2:N:0:ACTATGCA
TTATGTACGGCGCCCAACTATCCCTATTAATCATTACTTCAATCCTAGAAACCAACAAAATAGGATTGAATTTCCTATTTCATTATTCCATGCTAATTTATTCAACCGTTAGCCTGCTTTAAACACTCTAATTTTTTCAAAGTAACAATCCTGTTTCCCTTCAACACCAAATTAATGACATTACAGTTCTTCAGAAAGGAGGAATCAGCGAAGCCAGTGCATACCAGTGGCACGACCAACCTGCTGACCCCGAAATTCAACTACGAGCTTTTTAACTGCAACAACTTTAATATACGCTATTGGAGCTGGAATTACCGCGGCTGCTGGCACCAGACTTGCCCTCCAA
+
D<D0<<<<1</<CHHIIIIIIHIIIHIIIIIHIIIII1DHH@GHEIIHIIIIIIIIIIIIIIIGH11<<GH11<111<<111<11<1D11<<11D1</<1<11<1/1/<<<11<<1<1DH1GHEF1<1<1G<HHFGI11DG6<CGEH$</GE9H8@1G<D$<@D80<DD0C#F<FCGE<2C/G@//<<<:/D/CIIHIF@00D0:DE0<<:7<1IHHD%HG1HGHC:F<C0/?HG<1111<111<0DCIHF@HIIIIIIIIIIIIIHIIIIIIIIHIGIIIIIIIIGIIIHGIIIIIIHIIIIIHIIIIHIIIIIIIIIIIIIIIIIIIIIIIIIIIIIIIDDDDD
@HISEQ:969:HM2KJBCX2:2:1102:17703:41209 2:N:0:ACTATGCA
TTATGTACGGCGCCCAACTATCCCTATTAATCATTACGTCAATCCTAGAAACCAACAAAATAGGATCAAACGTCCTATTTCATTATTCCATGCTAATGTATTCAAGCGTTAGCCTGCTTTAAACACTCTAATTTTTTCAAAGTAACAGTCCTGTTTCCCTGCAACACCAAATTAATAACATTACAGTTCTTCAGAAAGGAGGAATCAGCGAAGCCAGTACATACCAAAAGCACGACCAACCTGCTAGCCCCGAAATTCACCTACGCGCTTTTTAACTGCAACAACTTTAATATACGCTATTGGAGCTGGAATTACCGCGGCTGCTGGCACCAGACTTGCCCTCCAA
+
BDDDBHHHH<<<</<GEHCHF@GEHFHHHHHIIHHIIIHHDHIGHII@GHHHFFHIIHFHEHGHHH@HF<F0<@<ECFH@HIHHHHHCHGHE?GEHE@FFH<CHHD?$CCHHCFE1FHGCDFFHICC1CB@GFF1G#FGFE<CGEHH;HGEHHHGEHGGHHHIHHFHHIEHEDFDCHFD;/FC/=<CC<@GF</DFCCFFGD@G?C?7F0=H<10<GFC<0D<C@F<<1GEEEB0CF<1<1C<11<-<-/D<1<<1F<<0<<C/</GC<<11DG@FGD11F1D<CCGHF1FEC</C1HF<1EHGD1HHIHFCEC//C/HHGHE@D1<1<HH@G<CEHHCHD0??@0
@HISEQ:969:HM2KJBCX2:2:1102:15538:42929 2:N:0:ACTATGCA
TTATGTACGGCGCCCAACTATCCCTATTAATCATTACGTCAATCCTAGAAACCAACAAAATAGGATCGAACGTCCTATTTCATTATTCCATGCTAATGTATTCAAGCGTTAGCCTGCTTTAAACACTCTAATTTTTTCAAAGTAACAGTCCTGTTTCCCTGCAACACCAAATTAATGACATTACAGTTCTTCAAGAAGGAGGAATCAGTAAAGCCAGTACACACCATTGGCACGACCAACCTACTGACCCCGAAATTCAACTACGAGCTTTTTAACTGCAACAACTTTAATATACGCTATTGGAGCTGGAATTACCGCGGCTGCTGGCACCAGACTTGCCCTCCAA
+
DDDADIIIIIIIIIIIIHIIIIIIIIIIIIIIIIIHIIIIIIIIIIIIIIIIIIIIIHIIIHHHHIIIIIIIIFHIIIIIIIIIIIIHHIIIIIHHHIIIIIIHIGIIIIIIIIIIIIIIIIIIIIIIIIIIIIIIIIIIIIIIIIIIIIIIIIIIIIIIIIIIIIIIIIIHIIIIIIIIIIIIIIIIIIIIIIIIIIIIIIIIIIIIIIIIIIIIIIIIIIIIIIIIIIIIIIIIIIHIIIIHHIIIIIIIIIIIIIIIIIIIIIIIIIIIIIHIIIIIIIIIIIIIIIIIIIIIIIIIIIIIIIIIIIIIIIIIIIIIIIIIIIIIIIIIIIIIIIIIIDDDDD
@HISEQ:969:HM2KJBCX2:2:1102:8407:43686 2:N:0:ACTATGCA
TTATGTACGGCGCCCAACTATCCCTATTAATCATTACGTCGATCCTAGAAACCAACAAAATAGAATCAAACGTCCTATTTCGTTATTCCATGCTAATGTATTCAAGCGTGAGCCTGCTTTAAACACTCTAATTTTTTCAAAGTAACAGTCCTGATTCCCCATGACACCAAATTAATGACATCATGGTTCGTCAGAAGGTAGGAATCAATAATACCAGTACGTACAATAGCACGACCAATAAATTGATCCCGAAATTCAACTACGAGCTTTTTAACTGCAACAACTTTAATATACGCTATTGGAGCTGGAATTACCGCGGCTGCTGGCACCAGACTTGCCCTCCAA
+
DDDDDIIIIGIIIIIIIIIIIIIIGIIIIIIIIIIIIIIIIIIIHIIIIIIIIIIIIIIHIIIIIIIIIIIIIIIIIIIIIIIIIIIIHIIIGIHIIIIIIIIHIIIIIHIIIIIIIIHIIIIIIIIIIIIIIIIIIIIIIIHIIIIIHGIIIIIIIIIIIIIIIIIIIIIHIIIIIIIIIIIIIIIIIIIIIIIIHIIIIIIIIIIIIIIHIIIIIIIIIIIIIIIIIIIIIIIHIIIIIIIHIIIIIIIIIHIIIIIIIIIIIIIIIIIIIIIHIIIIHIIIHHIIIIIIIIIIHIIIIIIIIIIIHIIIIIIIIIIIIIIIIIIIIIIIIIIIIIIICDDDD
@HISEQ:969:HM2KJBCX2:2:1102:15583:43917 2:N:0:ACTATGCA
TTATGTACGGCGCCCAACTATCCCTATTAATCATTACGGTGATCCTAGAAACCAACAAAATAGAACCATGCCGTCCTATTCTATTATTCCATGCTAATGTATTCGAGCAAAAATGCCTGCTTTAAACACTCTAATTTTTTCAAGGTAAAGGTCCTGGATCCGCAAGACACCCAATTAAGGACATCAAGTTTCTCCAGAAGGTGAGAAATCAACAGCGACAGTTCATACCCCTTAAGGCATGACCATCACGTCAATCCCGAAATTCAACTACGAGCTTTTTAACTGCAACAACTTTAATATACGCTATTGGAGCTGGAATTACCGCGGCTGCTGGCACCAGACTTGCCCTCCAA
+
DCDDCIIIEHHIIIIIIIIGIIGIIIIIIIIHIHHIIIIIIFHIIHIHIHHEHHIHHIIIGHHIIIIIIIHIIIHHHHEHEEHIIIHHIGHH@?GHIIIHHHFHHHEHHHIIIIIIHHHIIIHIIHHHHCFHHHHIIHHHHHHHIIIIIIHHHHHHHHIGHHHIHHIIIIHEHHFHFIIHHIHHEHIHHHEGHGHHIIIHIEHIHIIIIIIHIIHIIIIIHGIIIIIIHE?HIIIIIGIIIIIIIIHIIIHGIIHIGIIIIIIHHHIIIHIHEIIHEHIIIHHIGIHHH?HHHGIIIIIIHIIIIIIGIIIIIIIIIIIIIIIIIIIIIIIIIIIHIIIIIIIIIIGIDCBDB
@HISEQ:969:HM2KJBCX2:2:1102:18415:42952 2:N:0:ACTATGCA
TTATGTACGGCGCCCAACTATCCCTATTAATCATTACGGTGATCCTAGAAACCAACAAAATAGAACCATGCCGTCCTATTCTATTATTCCATGCTAATGTATTCGAGCAAAAATGCCTGCTTTAAACACTCTAATTTTTTCAAGGTAAAGGTCCTGGATCCGCAAGACACCCAATAAAGGACATCAAGTTTCTCCAGAAGGTGAGAAATCAACAGTAACAGTTCATACCCCTTAAGGCATGACCATCACGTCAATCCCGAAATTCAACTACGAGCTTTTTAACTGCAACAACTTTAATATACGCTATTGGAGCTGGAATTACCGCGGCTGCTGGCACCAGACTTGCCCTCC
+
DDDDDIIIICCCCDCCHHIHEHIGHIIHHHHGHHHHIHD@EHHEHIIGFFIIIHHIGHHIEHECHFHFH?CHHHHIIGEHHHGHIGHIIFHG@1CHHHH<G@DHIIEIHGIHHHHHHGEHHHHHHIIHHHHEIIGHHHHIHEHHHGIHHHIHHHHHDDHHHHHHGHHHHFHIIIHHHGHHIIIIIIIHFHHIIIIIGFIIIIIIHIHHHIHGFGHHHHIIIIHIHHEI<IIIIIIIIHIIIIHIIIHHHHIIHE?HHGCIIIIGIIHIHHIIHGIIIIHIIIIIGIIHIHIIIIGIIIIIIIIIIIIIGIIIHHIIIIIHIIIIIHIIIIIIIIIIHIIIIHIHIIDDDDD
@HISEQ:969:HM2KJBCX2:2:1102:9956:43398 2:N:0:ACTATGCA
TTATGTACGGCGCCCAACTATCCCTATTAATCATTACGTCGATCCTAGAAACCAACAAAATAGGTTCGATCGTCCTATTTCGTTATTCCATGCTAATGTATTCAAGCGCGAGCCTGCTTTAAGCACTCTAATTTTTTCAAAGTAACAGTCCTGTTTCCCCGCAACAACAAATTAATGCCATCACGGTTCTACAAGAAGGAGGGACCAGTGAGGCCAGTGCATACCAGTGGCACGACCAACCTACTGGCCCCGAAATTCAACTACGAGCTTTTTAACTGCAACAACTTTAATATACGCTATTGGAGCTGGAATTACCGCGGCTGCTGGCACCAGACTTGCCCTCCAA
+
DDDDDIIIIHIIIIIIIIIIIIIIIIIIIIIIIIIIIIIIIIIIIIIIIIHIIIIIIIIIIIIIIIIIIIIIHIIHIIIIIIIIIIIIIIIHIIIIIIIIIHHIIIIIIIIIIHIIIHIIIIIIIIIHIIIIIIIIIIIIHIIHIIIIIIIIIIHHHIIIIIIIIIIIIIIHIIIIIIIIIIIIIIIIIIIIIIIIIIIIIIIHIIIIIIIIIIIIIIIIIIIIIIIIIIIIIIIIIIIIIIHHHIIIIIIIIIIIIIIIIIIIIIIIIIIIIIIIIIIIIIIIIIIIIIIIIIIIIIIIIIIIIIIIIIIIIIIIIIIIIIIIIIIIIIIIIIIIIIIIIDDDDD
@HISEQ:969:HM2KJBCX2:2:1102:2582:45176 2:N:0:ACTATGCA
TTATGTACGGCGCCCAACTATCCCTATTAATCATTACGTCAATCCTAGAAACCAACAAAATAGGATCAAACGTCCTATTTCATTATTCCATGCTAATGTATTCAAGCGTTAGCCTGCTTTAAACACTCTAATTTTTTCAAAGTAACAGTCCTGTTTCCCTGCAACACCAAATTAATGACATTACAGTTCTTCAAGAAGGAGGAACCAGTAAAGCCAGTACATACCAGAGGCACGACCAACTTACTAATCCCGAAATTCAACTACGAGCTTTTTAACTGCAACAACTTTAATATACGCTATTGGAGCTGGAATTACCGCGGCTGCTGGCACCAGACTTGCCCTCCAA
+
DDDDDIIIIIHIIIIIIIIHIIIIIIIIIIIHIIIIIIIIIIIHHIIIIIIIHIIIIGIGHCHIHIIIHIIIIHIIIIIIHIIIIIIIHIIIGIIHIIIIIHIHIIIIIIIIIIIIIIHIHIIIIIIIIIIIIIIIIHIIIIIIIIIIIIIIIIHIIIIIIIIIIHIIIIIIIIIIIIIIIIIIIIIHIHIIIIIIIIIIIHIHIIIIIIIIIIIIIIIIIIIIIIIIIIIIIIHIIIIIIIIHHIIHIIIIIIIHHIIIIIIIIIIIIIIIIIIIIIIIIIIIIIIIIIIIIIIIIIIIIIIIIIIIIHIIIIIIIIIIIIIIIIIIIIIIIIIIIIIIIDDDDD
@HISEQ:969:HM2KJBCX2:2:1102:14515:43790 2:N:0:ACTATGCA
TTATGTACGGCGGCCCAACTATCCCTATAATCATTACGTCGATCCTAAAAACCAACAAAATAGGGTCAAACGTCCTATTTCATTATTCCATGCTAATGTATTCAAGCGTGTGCCTGCTTTAAACACTCTAATTTTTTCAAAGTAACAGTCCTGATTCCCCATGACACCAAATTAATGACATCACAGTTCGTCAGAAGGTAGAAATCAATAATACCAGTGCATACCGGAGGCACGACCAATATATTGATCCCGAAATTCAACTACGAGCTTTTTAACTGCAACAACTTTAATATACGCTATTGGAGCTGGAATTACCGCGGCTGCTGGCACCAGACTTGCCCTCCAA
+
DDDDDIIIIIIIIIIIIIIHIIIIIIIIIIIIIIIIIIIIIHHIHIIHIIIIIIIIIIIHHFHIHGCGHHHHHHHIIIIGHIIIHIIIHHHEHCHHIHIHIHHIHIIIIIIIIIIIIIIIIIIIIIIIIIHIIIIIIIIIIIHHIIIIHIIIIHHHHIIIIIIIIIHHHIIIIIIIIIIIIIIIHIIIIIIHIIIIIIIHIIIIIIIIHIIIIIIHIIIIIIIIIIIIIIIIIIIIIIIIIIHHHIIIIIIIIIIIIIIIIIIIIIIIIIIIIIIIIIIHIIIIHIIIIIIIIIIIHHEFDIIIIIIIIIIIIIIIIIIIIIIIIIIIIIIIIIIIIIIIIDDDDD
@HISEQ:969:HM2KJBCX2:2:1102:11595:45964 2:N:0:ACTATGCA
TTATGTACGGCGCCCAACTATCCCTATTAATCATTACGGTGATCCTAGAAACCAACAAAATAGAACCATGCCGTCCTATTCTATTATTCCATGCTAATGTATTCGAGCAAAAATGCCTGCTTTAAACACTCTAATTTTTTCAAGGTAAAGGTCCTGGATCCGCAAGACACCCAATAAAGGACATCAAGTCTCTCCAGAAGGTGAGAAATCAACAGTAACAGTTCATACCCCTTAACGCATGACCGTCACGTCAATCCCGAAATTCAACTACGAGCTTTTTAACTGCAACAACTTTAATATACGCTATTGGAGCTGGAATTACCGCGGCTGCTGGCACCAGACTTGCCCTCCAA
+
DDDDDIIIIIIIIIIIIIIIIIIHIIIIIIIIIIIIIIHIIIIIIIIIIIIIIIHIIHHHHHHGHIIIIHHIHIIIHIIHHIIIIIHHIIHHIIIIIHIIIGHIIIIIIIHHHIIIHIIIIIIIIIIIIIIIIHIIIHFIHHIIIIIHHHHIIIHIHHFHIHIIIIHIIIGHIHEIIIHIIIHIIIHHHHIIIIIIIIHHIHIIIIHIIIIIIIIIIIIIIIIIIIHIIIIIIIIIIIHIIHIIIIIIIIHFIIIIIIIIIIIIIIIHHHIGIIIIIIIIIIIIIIIIIIIIIIIIIIHIHIIIIIIIIIIIIIIIIIIIIIIHIIIIIIIIIIIIIIIIIIIIIHIIDDDDD
@HISEQ:969:HM2KJBCX2:2:1102:7784:46398 2:N:0:ACTATGCA
TTATGTACGGCGCCCAACTATCCCTATTAATCATTACGGTGATCCTAGAAACCAACGAAATAGAATCAGTCCGTCCTATTTCATTATTCCATGCTAATGTATTCAGACGATAGTCTGCTTTAAACACTCTAATTTTTTCAAAGTAACAGTCCTGATTTCCCATCACACCAAATAAATGGCATGAAAGTTCCTCAGAAGGTAGAGATCCATCTCACCAGTGCAGACAATTAAGCCTGACCAATGGGTAGACCCCGAGGTTCAACTACGAGCTTTTTAACTGCAACAACTTTAATATACGCTATTGGAGCTGGAATTACCGCGGCTGCTGGCACCAGACTTGCCCTCCAA
+
DDDDDIIIIHIIIIIIIIIIIIIIIIIIIIIIIIIIIIIIIHIHIIHIIHIIIIIIIIIIHIIIIHIIIIIIIIIIIIIIIIIIIIIIIIIIIIIIIIIIIIIIIIIIIIIIIHIIIIIIIIIIIIIIIIIIIHIIIIIIIIHIIIIIIIIIIIIIIIIIIIIIIIIIIIIIIIIIIHIIIIIIIIIIIIIIIIIIHIIIIIIIIIIIIIIIIIIIIIIIIIIIIIIHIIIIIIIIIIIIIIIHHHHIIIIIIIIIIIIIIIIIIIIIIHIIIIIIIIIIIIIIIIIIIIIIIIIIIIIIIIIIIIIIIIIIIIIIIIIIIIIIIIIIIIIIIIIIIIIIIIIDDDDD
@HISEQ:969:HM2KJBCX2:2:1102:6374:46126 2:N:0:ACTATGCA
TTATGTACGGCGCCCAACTATCCCTATTAATCATTACGTCGATCCTAGAAACCAACAAAATAGAATCAAACGTCCTATTCCATTATTCCATGCAACATTATTCGGGCGTTACGCCTGCTTTGAGCACTCTAATTTTTTCAAAGTAAACGTACCGATCGCCTATGACACTCGGTGAAGAGCACCATAGGACAACTCGATAAAGTGTTCAGTCAAGCAGTAACCACTGGCAAGTGGACCGCCTGACTCGAACTGAGATCCAACTACGAGCTTTTTAACAACAACAACTTTAATATACGCTATTGGAGCTGGAATTACCGCGGCTGCTGGCACCAGACTTGCCC
+
DDDDDIIIIIIIIIIIIIIIIIIIIIIIIIIIIIHIIIIIIIIIHIIIIHIIIIIIIIIGIIHHIIIHIIIIIIGIIHIHGIIIIIIIIIIIIIIIIIIIIIIHIIIIIIIIIIIIIIIIIIIIIIIIIIIIIIHIHHIIIIIIIIIIIIHIIHHIIIIIIHHHIIIIIIIIHIIIIIIIIIIIIIIIIIIIIGIIIHHHHIIIIIIIIIIIIIIIIIHIIIIIIIIIIIIIIIIIIIHHHHHIIHIIIIIIIIIHHHIIIHFHIIIIIIIIIIIIIIHIIIIHIIIIIIIIIHHIIIIIIIIIIIIIIIIIIIIIIIIIIIIIIIIIIIIIIIIIDDDDD
@HISEQ:969:HM2KJBCX2:2:1102:16726:46200 2:N:0:ACTATGCA
TTATGTACGGCGCCCAACTATCCCTATTAATCATTACTTCAGTTCTAGAAACCAACAAAATAGAACCGAAGTCCTAAATTATTATTCCATGCTAATGTATTCAAGGCATAAGCCTGCTTTAAACACTCTAATTTTTTCAAAGTAATAGAGCTAGATCGCGACGACAGCCCAGTAAAGGGTGCCGCCGTTTTCTAGCAGGATGGTAGACGCGCGCCGGCACTCACACTCGTAACCGAGGCGGGCCAGGTGCGTCAAACCAGAAATCCAACTACGAGCTTTTTAACTGCAGCAACTTTAATATACGCTATTGGAGCTGGAATTACCGCGGCTGCTGGCACCAGACTTGCCCTCCAA
+
DDDDDIIIIIIHIIIIHIIIIIIIIHIIHIIIIIIIIIIIIIIIIIIHHHIIIIIIIIIGIIHHHIIIIHDGGHHIIIHIHIIIIIIGHIIIIIIIIIIIHFHHIIIIIIIIIHHIIIIIHIHIIIIIIIIIIHIHIHIIIIIIIIIIIHIIIIIIIIIIIIIIIIIIGIIIIIHHIIIIIIIIIIIIIHIIIIIIIIIIIIIIIIIIIIIIIIIIIIIIHIIIHIIIIIIIIIIIIIIIIIHIIIIIIIIHGIIIIIIIIIIHGIIIIIIIIIIHIIIIIIIIIIIIIIIIIIIIIIIIIIIIHHFDGIIIIIIIIIIIIIIIIIIIIIIIIIIIIIIIIIIIIIIIIDDDDD
@HISEQ:969:HM2KJBCX2:2:1102:16996:46641 2:N:0:ACTATGCA
TTATGTACGGCGCCCAACTATCCCTATTAATCATTACGGTGATCCTAGAAACCAACAAAATAGAACCATGCCGTCCTATTCTATTATTCCATGCTAATGTATTCGAGCAAAATGCCTGCTTTAAACACTCTAATTTTTTCAAGGTAAAGGTCCTGGTTCCACATGACACCCAATTAAGGACATCATGCTTCTCCAGAAGGTGAGAAATCAACTGCGACAGTTCATACCCCTTAAGGCACGACCATCACGTCAATCCCGAAATTCAACTACGAGCTTTTTAACTGCAACAACTTTAATATACGCTATTGGAGCTGGAATTACCGCGGCTGCTGGCACCAGACTTGCCCTCCAA
+
DDBB@FGFHC//CEHI@GHIEHHIGH?@FEEHEEHGHIE<CECHIHIGFHH11FHEHEI?GH<FHEHHFHEED=CEHC?CD<CDCC1<EFGFFHEG<<CG?FHH@G@ECCGE@>CFCFHC@?FBFHHGGGH;HHDFHGFHHIIIIIIHF2GHI@GC@<FHFGHHHHGE?EH@GEHEHEEGEHCDFH@CEGGHHHHHGECC@CF/7FHGF?HEHEEGCHHC<$3HEGE11<AEHHHE<F<@<@@HFF@HF1<CC</CC111F?HEHEEHHCD1CGIHIHHD<1HFCCE@EC?HHCEIIHEG/HGG@EEIHCFC@@ECHHC<?ECHDG<GC<1<1F<1<C<1C<GCIHHD@BB0
@HISEQ:969:HM2KJBCX2:2:1102:20492:46025 2:N:0:ACTATGCA
TTATGTACGGCGCCCAACTATCCCTATTAATCATTACGTCAATCCTAGAAACCAACAAAATAGGATCGAACGTCCTATTTCATTATTCCATGCTAATGTATTCAAGCGTTAGCTTGCTTTAAACACTCTAATTTTTTCAAAGTAACAGTCCAAATTCCCCGCAACACCAAATTAATGGCATTACGGCTCATCAGGAAGGAGGAATCAGTGAGACCAGTACATACCAGAGGCATGACCAACCTACTAACCCCGAAATTCAACTACGAGCTTTTTAACTGCAACAACTTTAATATACGCTATTGGAGCTGGAATTACCGCGGCTGCTGGCACCAGACTTGCCCTCCAA
+
DDDDDIIIIIGIIIIIGIIIIIIIIIIIHIIIIIIIIIIHIIIFHIIIIIIIIHIIIIIGIIEHIIIIHIFHIIHIIIIGIHIIIIIGHIGGIIIHEIHIIHHIIIIIHIIIIIIIIIIIIIIIIIIHGHIIIIIIIIGIIHHIIHIIIHIIIIIIHIHHHHIIIIHIIIHHIIIIIHIHIIIHHIHIIIHHIHHIIIIIHGIHHHHHIHHFIIIHHIIHIIIIIIIIIIIIIIIIIIIIIIHHEHHIIIIIIIIIIIIIIHHIIIIIIIIIIIHIIIIIIIIIIIIHIIIIIIIIIIIIIIIIIIIHHIIIIIIIIIHIIIIIIIIIIIIIIIIIIIIIIDDDDD
@HISEQ:969:HM2KJBCX2:2:1102:18538:46261 2:N:0:ACTATGCA
TTATGTACGGCGCCCAACTATCCCTATTAATCATTACGTCAATCCTAGAAACCAACAAAATAGGATCAAACGTCCTATTTCATTATTCCATGCTAATGTATTCAAGCGTTAGCCTGCTTTAAACACTCTAATTTTTTCAAAGTAACAGTCCTGTTTCCCTGCAACACCAAATTAATGACATTACAGTTCTTCAAGAAGGAGGAACCAGTAAAGCCAGTGCATACCAGAGGCACGACCAACCTACTAATCCCGAAATTCAACTACGAGCTTTTTAACTGCAACAACTTTAATATACGCTATTGGAGCTGGAATTACCGCGGCTGCTGGCACCAGACTTGCCCTCCAA
+
DDDDDIIIHIIIIIIIIIIIIIIIIIIIIIIIIIIIIIIIIIIIIIIEHIIIIIIIGHHIIHHHIIIIIIIIIIIIIIIIIIIIIIIIIHIIIIHHIIIIIIIIIIIIIIIIIIIIIIIIIIIIIIIIIIIIIIIIIIIIIIIHIIHIIIIIIIIIIIIIIIIIIIIIIIIIIIHIIIHIIIIIIIIIIIIIIIIIIIIIIIIIIIIIIIIIIIIIIIIIIIIIIIIIIIIIIIIIIIIIIHHHGIIIIIIIIIIIIIIIIIIIIIIIIIIIIIIIIIIIIIIIIIIIIIIIIIIIIIIIIIIIIHIIIIIIIIIIIIIIIIIIIIIIIIIIIIIIIIIIIDDDDD
@HISEQ:969:HM2KJBCX2:2:1102:12283:46685 2:N:0:ACTATGCA
TTATGTACGGCGCCCAACTATCCCTATTAATCATTACGTCAATCCTAGAAACCAACAAAATAGGATCAAACGTCCTATTTCATTATTCCATGCTAATGTATTCAAGCGTTAGCCTGCTTTAAACACTCTAATTTTTTCAAAGTAACAGTCCTGTTTCCCTGCAACACCAAATTAATGACATTACAGTTCTTCAAGAAAGAGGAACCAGTAAAGCCAGTACATACCAGAGGCACGACCAACTTACTAATCCCGAAATTCAACTACGAGCTTTTTAACTGCAACAACTTTAATATACGCTATTGGAGCTGGAATTACCGCGGCTGCTGGCACCAGACTTGCCCTCCAA
+
DDDDDIHIIIIIIIIIIIIIIIHIIIIIIIIIIIIIIIHIIIIHIIIIIIIIIIIIIIIHIIIIHHFHIIIIIHIIIIIIIIIIIIIIHIHIHIIIIIIHIIIIIIHIIHIHIIIHIIIIIIHIIHIIIIIIIIIIIIIIIIIIIIIIIIIIIIIIIIIHIHIIIIIIIHIHHIIIHIIIIIIIIIIHIHIIIIIIIIIIIIIIIIIHIIIIIIIIIIIIIIIIGI=IIIIIIIIIIIIIIIIHHHIHIIIIIIIIIIIIIHIIIIIIIIIIIIHIIIIIIIIIHIIIIIIIGIIIIIIIHIIIIIIIHEIIIIIIIIIIIIIIIIIIIIIIIIIIIIIIIDDDDD
@HISEQ:969:HM2KJBCX2:2:1102:1456:46023 2:N:0:ACTATGCA
TTATGTACGGCGCCCAACTATCCCTATTAATCATTACGGTGATCCTAGAAACCAACAAAATAGAACCATGCGTCCTATTTCATTATTCCATGCTAATGTATTCAGGCAATAGCCTGCTTTAAGCACTCTAATTTTTTCAAGGTAACAGTCCTGCTTCCCCAACGCACCAAATTAATGACATGCTGGTTATTCAGAAGGTAGGAATCCATCACGCCAGTACAGACCCAAAAGCCCGACCAACGGATAAACCCCGAAATTCAACTACGAGCTTTTTAACTGCAACAACTTTAATATACGCTATTGGAGCTGGAATTACCGCGGCTGCTGGCACCAGACTTGCCCTCCAA
+
DDDDDIIIIIIIIIIIIIIIIIIIIIIIIIIIIIIIIIHIIIIIIIIIIIIIIIIIHIIIIIIIIIIIIIHIIHHIIIIIIIIIHHIIIIIIHIIHIIIIIHIHIIHIIIIIIIIIIIHIIIIIIIIIIIIIIIIIIIIIIIIIIIIIIIIIIIIIIIIIIIIIIIIIIIIIIIIIIIIIIIIIIIIIHIIIIIIIHIIIIHIIHIIIHHHIIIIIIIIIIIIIIIHIIEHIIIHHIHIHIHFIHEIIIGIIIIIIIIIIIIHIIIIIIIIIIIIIIIIIIIIIIIHIIIIIIIIIIIIIIIIIIIIHIIIIIIIIIIIIIIIIIIIIIIIIIIIIIIIIIIDDDDD
@HISEQ:969:HM2KJBCX2:2:1102:19611:46724 2:N:0:ACTATGCA
TTATGTACGGCGCCCAACTATCCCTATTAATCATTACGTCGATCCTAGAAACCAACAAAATAGGGTCAAACGTCCTATTTCATTATTCCATGCTAATGTATACAAGCGTGTGCCTGCTTTAAACACTCTAATTTTTTCAAAGTAACGGTCCTGATTCCCCATGACACCAAATTAATGACATCACAGTTCGTCAGAAGGTAGAAATCAATAATACCAGTGCATACCGGAGGCACGACCAATATATTGATCCCGAAATTCAACTACGAGCTTTTTAACTGCAACAACTTTAATATACGCTATTGGAGCTGGAATTACCGCGGCTGCTGGCACCAGACTTGCCCTCCAA
+
DDDDCIIIIICDHDCEHHIIIIIIIIIIHHH?EHIIIIIHHHIIIHHHHHIFFHIHIIIIIIIIIHGIIHHIHHHIHIHHHHHHIIIGHHEHIIIIIIIHIHIIIIIGIIIIHHIIIIIIIHHIIIIHHHIHHIIIIIIIIHIIIHHHIIHHHIIHHIHHHIIHEIIIIIIIHIIIIIIHIIIIIIIIIHIIIIIIIIIHIIIIHHIIIIIHIIIIIGIIIHIIIIIIHHIIIIIHHIIHIIHHEHDHIIIIIIIIHIIIHEEHIHIIIIHEHHEIIIHIIIIIIHIIIIFIHHHHHHHHHIIIIIIIHIIIIIIIIHHFIIIIHIIIIIIIHIFIIGGIIDDDDD
@HISEQ:969:HM2KJBCX2:2:1102:14135:47202 2:N:0:ACTATGCA
TTATGTACGGCGCCCAACTATCCCTATTAATCATTACGGTGGTCCTAGACCAACAAAATAGAACCAACGTCCTATTCTATTATTCCATGCTAATCTATTCAAGCAAAAGCCCGCTTTAAACACTCTAATTTTTTCAAGGTAATGGTCCTGGTTCCCCGACACACCCAATAAAGGACATACCGGCTCACCAGAAGGATAGACCCGACAGCAGAACAGTACTCGCCAGAGACGGACCGTCCGGTCAGGCCTAAAATTCAACTACGAGCTTTTTAACTGCAACAACTTTAATATACGCTATTGGAGCTGGAATTACCGCGGCTGCTGGCACCAGACTTGCCCTCCAA
+
DDDDDIIIIIIHIIIIIGIIIIIIIIIIIIIIIIIIIIHIIIIIIHIHIIIHIIIHIIIIIIIIIIIIHHIIIIIIIIIIHIIIIIIIIIHHIIIIIIIIIIHIIIIIIIIHIIIIIIIIIIIIIIIIIIIIIIIIIIHIIIIIIIIIIIHIHIIIIIIIIIIIIIIIIIIIIIIIIIIIIIIIIIIIHIIIIIIIIIIIIIIHIHIIIIIIIIIIIIIIIIIHIIIIIIIIIHHIIIIIIIHIIIHIIIIIIIIIIIIIIIIHIIIIIIIIIIIIIIIIIIIIIIIIIIIHIIHFFFFIIIIIIIIIIIIIIIIIIIIIIIIIIIIIIIIHIIIIIIIDDDDD
@HISEQ:969:HM2KJBCX2:2:1102:17574:47955 2:N:0:ACTATGCA
TTATGTACGGCGCCCAACTATCCCTATTAATCATTACGTCGATCCTAGAAACCAACAAAATAGAATCAAACGTCCTATTTCATTATTCCATGCTAATGTATTCAAGCGTGCGCCTGCTTTAAACACTCTAATTTTTTCAAAGTAACAGTCCTGATTCCCCACGACACCAAATTAATGACATCGTAGTTCTTCAGAAGGTAGGAACCAATAATGCCAGTGTGTACCGAAGCACGACCGACAATTTGATCCCGAAATTCAACTACGAGCTTTTTAACTGCAACAACTTTAATATACGCTATTGGAGCTGGAATTACCGCGGCTGCTGGCACCAGACTTGCCCTCCAA
+
B@DDDHFHEHIHIHIIIIHCEGHHFGHEHHHEHIIIIHHHHDHIIIIIIIIIEEHHHGHEH?CHCHH@HHIIHHEEHHIIHGHEHHHCHEEECHFFGHHFC<EFGHIHIHHIIHIHHC?HHEHHHHIHIHHHHHEHFFCCEHIHHEHFHHHGFHGGIIIIIIIDHFHDGHCFIIHIGIIHHFHHHHGC@HHFIHIHHGIHHHHH8GHHEHHHHHFHHHIHHEHCDIIH<HHHHDHHHHHHGHGDHEGCEGIIHHGIHHIHHHIIHIHHIIHEGFCCIIHHHHHHHHIIIHGEECHHHGCCHIHIHHHHHIIHHHHHIIHHIHHIIHCIIIHFEIHHHHIHB@@D@
@HISEQ:969:HM2KJBCX2:2:1102:19145:48019 2:N:0:ACTATGCA
TTATGTACGGCGCCCAACTATCCCTATTAATCATTACATCGATCCTAGAAACCAACAAAATAGAATCGGATGTCCTATTTCATTATTCCATGCTAATGTATTCAAGCGTGAGCCTGCTTTAAAACACTCTAATTTTTTCAAGGTAACAGTCCTAATTCCCCGTAACACCAAATTAATGGCATTACGGTTCTTTAGAAGGTGAGAAATCAATGATAACAGTGCATACCAACGGCATGACCGAAATATTGATCCCGAAATTCAACTACGAGCTTTTTAACTGCAACAACTTTAATATACGCTATTGGAGCTGGAATTACCGCGGCTGCTGGCACCAGACTTGCCCTCCAA
+
DDDDDIIIIIIIIIIIIIIIIIIIIIIIIIIIIIIHIIIIIIIHIIIHIIIIIIIIIIIIIIIIIIIIIIIIIHIIIIIIIHIIIIIHIIIIIIHIIIIIGHHIIIHIIIIIIIIIIHIIIIIIIIIHIIIIIIIIIIIIIHIIIIIIIIIIIIIIIIIIIIIIIIIIIIIIIIIIIIIHIIIIIIIIIIHIIIIIIHHHIIIIIIIIIIIIIIIIIIIIIIIIIIIIIIIIIIIIIIHIIIIIIHHIIHIIIHIIIIIIIIIHIIIIIIIIIIIIIIIIIIIIIIHIIIIIIIIIIIIIIIHIIIIIIIIIIIIIIIIIIIIIHIIIIIIIIIIIIIIIIIIDDDDD
@HISEQ:969:HM2KJBCX2:2:1102:7016:48671 2:N:0:ACTATGCA
TTATGTACGGCGCCCAACTATCCCTATTAATCATTACGTCGATCCTAGAAACCAACAAAATAGGTTCGATCGTCCTATTTCGTTATTCCATGCTAATGTATTCAAGCGCGAGCCTGCTTTAAGCACTCTAATTTTTTCAAAGTAACAGTCCTGTTTCCCCGCAACAACAAATTAATGCCATCACGGTTCTACAAGAAGGAGGGACCAGTGAGGCCAGTGCATACCAGTGGCACGACCAACCTACTGGCCCCGAAATTCAACTACGAGCTTTTTAACTGCAACAACTTTAATATACGCTATTGGAGCTGGAATTACCGCGGCTGCTGGCACCAGACTTGCCCTCCAA
+
DDADDI@FH/EHH/?EHCHIIIIHHHHHIIIHHHIIIIHIH<EHHHEHHHEHHHIHH?HGFHE@F?GGGIIHHIHGIHFHIHIIIHIIHIIGEFIIHH<6CCEGFHDHHHHIIHEHHIHEHHIHGEIIGHHHHGCHHIIEGHHFGHHHHIIHHCHHI<HIIHG<HHHHIHIIIHIHH@EHHHCFHIIGIIHHHHFEHHHHHHGGHHIIHHHG?EIIIIHHIHHGIIIHHDIHDFHHHHIHHHHHE<HDHEGIIIHIIIHHFIIIIIHIIIIIIIIIIHIHHHGGFGHHHIIHHIIIIFHHGHIHCEIHHHHEHIIHIIIHHIIHHFIIHHIHGGHFIIIHCDB@D@
@HISEQ:969:HM2KJBCX2:2:1102:18758:48442 2:N:0:ACTATGCA
TTATGTACGGCGCCCAACTATCCCTATTAATCATTACGTCGATCCTAGAAACCAACAAAATAGGTTCGATCGTCCTATTTCGTTATTCCATGCTAATGTATTCAAGCGCGAGCCTGCTTTAAGCACTCTAATTTTTTCAAAGTAACAGTCCTGTTTCCCCGCAACAACAAATTAATGCCATCACGGTTCTACAAGAAGGAGGGACCAGTGAGGCCAGTGCATACCAGTGGCACGACCAACCTACTGGCCCCGAAATTCAACTACGAGCTTTTTAACTGCAACAACTTTAATATACGCTATTGGAGCTGGAATTACCGCGGCTGCTGGCACCAGACTTGCCCTCCAA
+
DDADCHIHHIIIIHIGIIIIIIIIIIHIIIIIIIIIIIIIIIIIIIIHHIIIIHIIHIIIIIIIIHIIIIIIHIIIIIIIHHIHIIIIIIIIGCHIIIIIIHIHIIIIIIIIIIIIIIIIIHIIIIIIIIIIIIHIIIIIIIHHHGHIIIIIIHHIIIIIIIIIIIIIIIIIHIIIIIIIIIIIIIIGGIIIGHIIIIIIIIIIIHIIIIIIIHHIIIIIIIIIIIIIIIIIIIIIIIIIIIIHGIIIHHIIIIIIIIIIIIIIGIIIIIIIIHIIIIIIIIIIIIIIIIIIIIIIGIIIIIIIIIIIIIIIIIIIIIIIIIGIIIIHIIIIIIIIIIIIIDDDDD
@HISEQ:969:HM2KJBCX2:2:1102:13420:48697 2:N:0:ACTATGCA
TTATGTACGGCGCCCAACTATCCCTATTAATCATTACATCGATCCTAGAAACCAACAAAATAGAATCGGATGTCCTATTTCATTATTCCATGCTAATGTATTCAAGCGTGAGCCTGCTTTAAACACTCTAATTTTTTCAAGGTAACAGTCCTAATTCCCCGTGACACCAAATTAATGGCATTACGGTTCTTTAGAAGGTGAGAAATCAATAATATCAGTACATACCAACGGCATGACCGAAACATTGATCCCGAAATTCAACTACGAGCTTTTTAACTGCAACAACTTTAATATACGCTATTGGAGCTGGAATTACCGCGGCTGCTGGCACCAGACTTGCCCTCCAA
+
DDDDDIIIIIIHIIIIIIIIIIIIIIIIIIIIIIIIIIIIIHHIIIIIGIIIIIIIIHIGIIHHHIHIIIIIIIIHIGHIIIHIHHIIIIIHHHIHHHHHHHHHIIIIIIIIIHIIIIIIIIIIIIIIIIIIIIIIIIIIIIIIIIIIIHGIIHIIIIIIIHIIIIIIIIIHIHIIIIHIHIIIIIIHHIIIIIIIIIIIIIIIIIIIIIIHIIIIIIIIIIIIHIIIIIIIIIIIIIIIIIIIHIIHHIIIIIIIIIIIIIIIIIIIIIIIIIIIIIIIIIIIIIIIIIIIIIIHIIIIIIIIIIIIIIIIIIIIIIIIIIIIIIIIIIIIIIIIIIIIIIDDDDD
@HISEQ:969:HM2KJBCX2:2:1102:8762:49124 2:N:0:ACTATGCA
TTATGTACGGCGCCCAACTATCCCTATTAATCATTACATCGATCCTAGAAACCAACAAAATAGAATCGGATGTCCTATTTCATTATTCCATGCTAATGTATTCAAGCGTGAGCCTGCTTTAAACACTCTAATTTTTTCAAGGTAACAGTCCTAATTCCCCGTGACACCAAATTAATGGCATTACGGTTCTTTAGAAGGTGAGAAATCAATAATATCAGTACATACCAACGGCATGACCGAAACATTGATCCCGAAATTCAACTACGAGCTTTTTAACTGCAACAACTTTAATATACGCTATTGGAGCTGGAATTACCGCGGCTGCTGGCACCAGACATGCCCTCCAA
+
DDDDDIIIIIIIIIIIIIIIIIIIIIIIIIIIIIIIIIIIIIIIIIIIIIIIIIIIIIIIIIIIIIIIIDHHIIIIIIIIIIIIIIIIHIIIIHIIIIIIIHHIIIIIIIIIIIIIIIIIIIIIIIIIIIIIIIIIIIIIIIIIIIIIIIIIIIIIIIIIIIIIIIIIIIHHIIIIIHIIIIIIIIIIIIIIIIIIIIIIIIIIIIIIIIIIIIIIIHIIIIHIIIIHIIIIIIIIIIIIIIIIIIIIIHHIIIIHIIIHIIIHIIIHIIIIIIIHIIIIIIHHIIHIIIIIGHIIIIIIIHIIIIIIIIIIIIIIIIIIHIIIHIIIIIIIIIIIIIIIIIDDDDD
@HISEQ:969:HM2KJBCX2:2:1102:4622:49197 2:N:0:ACTATGCA
TTATGTACGGCGCCCAACTATCCCTATTAATCATTACGGTGATCCTAGAAACCAACGAAATAGAATCAGTCCGTCCTATTTCATTATTCCATGCTAATGTATTCAGACGATAGTCTGCTTTAAACACTCTAATTTTTTCAAAGTAACAGTCCTGATTTCCCATCACACCAAATAAATGGCATGAAAGTTCCTCAGAAGGTAGAGATCCATCTCACCAGTGCAGACAATTAAGCCTGACCAATGGGTAGACCCCGAAGTTCAACTACGAGCTTTTTAACTGCAACAACTTTAATATACGCTATTGGAGCTGGAATTACCGCGGCTGCTGGCACCAGACTTGCCCTCCAA
+
DDDDDIIIIGIIIIIIIHIIIIIIIIIIIIIIIIIIIIIIGIIIIIIHGIIHIHIIHIIIIGHHIIIIIIHIIIIIIIIIIIIIIIIIIIIHHHHHHHIIIIHIIIIIIIIIIIHIIIIIIIIIIIIIIIIHIIIIIIIIHIIIIIIIIIIIIIIIIIIIIHHIIIIIIIIIIIIIIIIIIIIIIIIIIIHIIIIIIIIIIIIIIIIIIIIIIIIIIIIIIIIIIIIIIIIIIIIIIIIIIIIIIHGIIIIIIIIIIIIIIIIIIIIIIIIIIIIIIIIIIIIIIIIIIIIIIIIIIIIIIIIIIIIIIIIIIIIIIIIIIIIIIIIIIIIIIIIIIIIIIIIDDDDD
@HISEQ:969:HM2KJBCX2:2:1102:2851:49403 2:N:0:ACTATGCA
TTATGTACGGCGCCCAACTATCCCTATTAATCATTACTTCAGTCCTAGAAACCAACAAAATAGAACCAAAGTCCTATTCCATTATTCCATGCTAATATATTCAAGCAAACATGCCTGCTTTAAACACTCTAATTTTTTCAAAGTAAAAGTCTTGGATCCCTAGCGCACTCAATTAAGAGCACACTAGTTCCCCAAAAGGAAAAGCCCAAAGTTGCAGTACAAACCTTACGGTTGACGGCAACTATAAGCCCAAAATTCAACTACGAGCTTTTTAACTGCAACAACTTTAATATACGCTATTGGAGCTGGAATTACCGCGGCTGCTGGCACCAGACTTGCCCTCCAA
+
DDDDDIIIIIIIIIIIIIIIIIIIIIIIHIIIIIIIIIIIIIIIIIIIIIIIIIIIIHHIIIHIIIIIIE@HHIIIIIIEHIIHIIGHIHIHIIHHHIIIIIHHHHHIIIIIHIIHIIIIIIIIIHHIHIIIIIIIIIIIHIIIIIIIIHIHIHHHGHHHIHHHIIGIIIIIIIIIHIHIHIIIIIIIHIIIIIIIIIIIIHIIIIGIHIIIIHIIIIIIIIIIIIIIIIIIIIIIIIIIHIGIHIIIIIIIIIIHHIIIIIHIIIIIIIIIIIIIIIIIIIIIIIIIIIIIIIIIIIIIIIIIIIIIIIIIIIIIIIIIIIIIIIIIIIIIIIIIIIIIIDDDDD
@HISEQ:969:HM2KJBCX2:2:1102:19515:49667 2:N:0:ACTATGCA
TTATGTACGGCGGCCCAACTATCCCTATTAATCATTACGGTGATCCTAGAAACCAACAAAATAGAACCATGCCGTCCTATTCTATTATTCCATGCTAATGTATTCGAGCAAAATGCCTGCTTTAAACACTCTAATTTTTTCAAGGTAAAGGTCCTGGTTCCACATGACACCCAATTAAGGACATCATGCTTCTCCAGAAGGTGAGAAATCAACTGCGACAGTTCATACCCCTTAAGGCACGACCATCACGTCAATCCCGAAATTCAACTACGAGCTTTTTAACTGCAACAACTTTAATATACGCTATTGGAGCTGGAATTACCGCGGCTGCTGGCACCAGACTTGCCCTCCAA
+
DDDDDIIIIIIIIIIIIIIIIIIHIIIIIIIIIIIIIIIHHHIIIIIIGHIIIIIIIIIIIIIIIIIIIIFHIIIIIIIIIIIIIIIIIIIIIHHIIIIGIGHHIIIIIIHHHIGIIIIIIHHIHEIIHHIIIIIIIIIIIHIIIIIIIIIIIIIIHHIIIHHIIIGHHHIIIIHHIIIIIIIIIIIHIIIIHIIHIIIIIIHIIIIIIIIIIIIIIIIIIIHIIIIIIIHIIIIIIIIIIIIIIIIIIIHGIHHIIIIIGIIIIIIIHHHIIIIIIIIIIIIIIIIIIIIIIIIIIIIIHIIIIIIIIIIIIIIIIIIIIIIIIIIIIIIIIIIIIIIIIIIIIHIIDDDDD
@HISEQ:969:HM2KJBCX2:2:1102:14732:49664 2:N:0:ACTATGCA
TTATGTACGGCGCCCAACTATCCCTATTAATCATTATGTCAATCCTAGAAACCAACAAAATAGGATCAACGTCCTATTTCATTATTCCATGCTAATGTATTCAAGCGCGAGCCTGCTTTAAACACTCTAATTTTTTCAAAGTAACAGTCCTGATTCCCCACCACACCAAATTAATGACATGATGGTTCGTCAGAAGGTAGGAATCAGTAACACCAGTACGTACCGAAGGCACGACCAGCGTACTAATCCCGAAATTCAACTACGAGCTTTTTAACTGCAACAACTTTAATATACGCTATTGGAGCTGGAATTACCGCGGCTGCTGGCACCAGACTTGCCCTCCAA
+
DDDADIIGHIIIIIIIIIIIIIIIIIIIIIIIIIGIIIIIHHIHIIIIHIHHHIIIIIHIIFGHIHIIIIGEHIIIIHIIHIIEHHHIIIFHIEHIIIIIIIIIIIIIIIIIIIIIHIIIIIIIHHIIIIIIIIIIIIIIIIIIIIHHIIHIIIIIIIIIIHIHFIIIIIIIIIIIIIHHIIHHHIIIIIIIIIIIIIIIIIIIIIIIIIIHIHHHIHIIIIIIIIIIIIIIIHIIIIIIIIHHIIIIIIIIIHIIIIIHIHIIIIIIIIIIIHIIIIIHIHHIIIIIIIIIHIIIIIIIIIIIIIIIIIIIIIIIIIIIIIIIGIIIIIIIIIIIIIIIDDDDD
@HISEQ:969:HM2KJBCX2:2:1102:10192:50104 2:N:0:ACTATGCA
TTATGTACGGCGCCCAACTATCCCTATTAATCATTACGGTGATCCTAGAAACCAACAAAATAGAACCATGCCGTCCTATTCTATTATTCCATGCTAATGTATTCGAGCAAAAATGCCTGCTTTAAACACTCTAATTTTTTCAAGGTAAAGGTCCTGGATCCGCAAGACACCCAATTAAGGACATCAAGTTTCTCCAGAAGGTGAGAAATCAACAGTAACAGTTCATACCCCTTAAGGCACGACCATTACGTCAATCCCGAAATTCAACTACGAGCTTTTTAACTGCAACAACTTTAATATACGCTATTGGAGCTGGAATTACCGCGGCTGCTGGCACCAGACTTGCCCTCCAA
+
DDDDDIGIIDHHHIIIIIIIIIIIIIIIIIIIHIIIIIIIHIIIIIIIIIIIHIIIIHHIIIIIIIIIIHIIIIIIIHHIFHIIIIIIIHIFHGIIGIHHIIIIIIIIIIIIIIIIIIIIIIHHIIIIIGIIIHIIIIIIIIIIIIIIIIIIIIIIIHEHIIIIIIIIIHIIIIIIIIIIIHHIIIHIIIIIIIIIIIIIIIIIIIIIIIIIIIIIIIIIHIIIIIIIIIIIIIIIIIIIIIIIIIIIIIHFIIIIIIIIIIIG?IIIIIIIIIIIIIIIIIIIIIIIIIIIIIIIIIIHEIIIIIIIIIIIIIIIIIIIIIIIIIIIIIIIIIIIIIIIIIIIIIIIDDDDD
@HISEQ:969:HM2KJBCX2:2:1102:21286:50294 2:N:0:ACTATGCA
TTATGTACGGCGCCCAACTATCCCTATTAATCATTACGTCGATCCTAGAAACCAACAAAATAGAATCAAACGTCCTATTTCGTTATTCCATGCTAATGTATTCAAGCGTGAGCCTGCTTTAAACACTCTAATTTTTTCAAAGTAACAGTCCTGATTCCCCATGACACCAAATTAATGACATCATGGTTCGTCAGAAGGTAGGAATCAATAATACCAGTACGTACAATAGCACGACCAATAAATTGATCCCGAAATTCAACTACGAGCTTTTTAACTGCAACAACTTTAATATACGCTATTGGAGCTGGAATTACCGCGGCTGCTGGCACCAGACTTGCCCTCCAA
+
B@DADIHHHHHDCHIHHHEHEHHHGHGHIIHGHHHFGEGEHHGHIGIIHIIIIGIIIIIHGHHHHHGEHHHH?FC0C<CFHFHHEFGFFH1DE1DFFFFHHFGHHEFCEEHCFEHGHEFHGHIHHHHHHHIIHHGIHHGHIHEHHHHIIIHHIHHGIIHGHHHHIHIHGFHIHHGHGHFCHHEHHIIIIIIIHHHHIIHIIIIHIIIHGECD<HHGGIH<HHIHHH<HIHH=HEHIHIIIIHFDIHHHHIIHHHIIIIHIIHHEFIHIHIHHHHIIHHHHHEEIIHHIHHHHIIIIHGIHIIIIHIIIHIIIIIIIIIIIIIIHIIIHIIHHFIIIIIIIDDDBA
@HISEQ:969:HM2KJBCX2:2:1102:4287:50122 2:N:0:ACTATGCA
TTATGTACGGCGCCCAACTATCCCTATTAATCATTACATCGATCCTAGAAACCAACAAAATAGAATCGGATGTCCTATTTCATTATTCCATGCTAATGTATTCAAGCGTGAGCCTGCTTTAAACACTCTAATTTTTTCAAGGTAACAGTCCTAATTCCCCGTAACACCAAATTAATGGCATTACGGTTCTTTAGAAGGTGAGAAATCAATGATAACAGTGCATACCAACGGCATGACCGAAATATTGATCCCGAAATTCAACTACGAGCTTTTTAACTGCAACAACTTTAATATACGCTATTGGAGCTGGAATTACCGCGGCTGCTGGCACCAGACTTGCCCTCCAA
+
DDDDCIIIIHIIHIIIIIIIIIIIIIIIIIIIIIIIIIIIIIIHIIIIIIIIIIIIIIIIIIIIIIIIIIIHIHIIIIIIIIIIFHIIIIIIIIIIIIIIIIIIIIHIIIIHIIIIIIIIIIIIIIIIIIHIIIIIIHIIIHIIIIHHIIIIIIIIIIIIIIIIIIIHIIIIIIIIIIIIIIIIIIIIIIIIIIIIIIIIIIIIIIIIIIIIIIIIIIIIIIIIIIIIIIIIIIIIIIIIIIHHHHIHIIIIIIIIIIIIIIIIIIIIIIIIIIIIIIIIIIIIIIIIIIIIIIIIIIIIIHIIIIIIIIIIIIIIIIIIIIIIIIIIIIIIIIIIIIIIIIDDDDD
@HISEQ:969:HM2KJBCX2:2:1102:15486:50604 2:N:0:ACTATGCA
TTATGTACGGCGCCCAACTATCCCTTTAATCATTACGTCAATCCTAGAAACCAACAAAATAGGTTCGATCGTCCTATTTCGTTATTCCATGCTAATGTATTCAAGCGCGAGCCTGCTTTAAGCACTCTAATTTTTTCAAAGTAACAGTCCTGTTTTCCCGCAACAACAAATTAATGCCATCACGGTTCTACAAGAGGGAGGGACCAGTGAGGCCAGTGCATACCAGTGGCACGACCGACCTACTGGCCCCGAAATTCAACTACGAGCTTTTTAACTGCAACAACTTTAATATACGCTATTGGAGCTGGAATTACCGCGGCTGCTGGCACCAGACTTGCCCTCCAA
+
DDDDDIIIIIIHHHIHIIIGIIHFHHIHIIIIIIIIIFHIHIHEFFCHHIIGHIIIIHHIIIHHHIIIIHIHHEHHHIIIFGHHIIFCCHHIIIIIIHHHHEHHEHHIIHDHIHIIIIIIGIIIIIIIHIIIGFHICGHIHIHHHHIHEHGHHHGIHHHDHHHHHIIIHHHIHEGHI@GHHHIHHHHHHGHGHHIIIIHHEHHHIIIHHHHGEHHIIHHHIIGHHIHHHF8HE>:HHHIHHHHDEHIHHHHGIHCG@CHIHIHIHFHHIIHHIHGHHHHIIHEEHHHHHIHEHHIHHHCHHIHIIGIIHIHEECDCHIHHG?HIHHHHIHHHHIIIHIIIDDDDD
@HISEQ:969:HM2KJBCX2:2:1102:14472:50082 2:N:0:ACTATGCA
TTATGTACGGCGCCCAACTATCCCTATTAATCATTACGTCAATCCTAGAAACCAACAAAATAGGATCAAACGTCCTATTTCATTATTCCATGCTAATGTATTCAAGCGTTAGCCTGCTTTAAACACTCTAATTTTTTCAAAGTAACAGTCCTGTTTCCCTGCAACACCAAATTAATGACATTACAGTTCTTCAAGAAGGAGGAACCAGTAAAGCCAGTACATACCAGAGGCACGACCAACCTACTAATCCCGAAATTCAACTACGAGCTTTTTAACTGCAACAACTTTAATATACGCTATTGGAGCTGGAATTACCGCGGCTGCTGGCACCAGACTTGCCCTCCAA
+
DDDDDIIIIGIIIIIIIIIIIIIIIIIIIIIIIIIIIIIIIIIIIIIIIIIIIIIIIIIHIIIIIIIIIIIIHIIIIIIIIIIIIIIIHIIIIHIIIIIIIGIIIIIIIIIHIIIHIIIIIIHIIIIIIIIHIIIIIIIIIIIIIHIIIIIIIIIIIIIIIIIIIIIHIIIIIIIIIIHHIIIIIIIIIHIIIIIIIIIIIHHHIIIIIIIIIIIIIIIIHIIIIIIGIIIIIIIIIIIIIIHHHIIHIIIIIIIIIIIIIIIIIIIIIIIIIIIIIIIIIIIIIIIIIIIIIHIIIIIIIIIIIIIIIIIIIIIIIIIIIIIIIIIIIIIIIIIIIIIIIDDDDD
@HISEQ:969:HM2KJBCX2:2:1102:11100:51102 2:N:0:ACTATGCA
TTATGTACGGCGCCCAACTATCCCTATTAATCATTACGTCGATCCTAGAAACCAACAAAATAGAATCAAACGTCCTATTTCATTATTCCATGCTAATGTATTCAAGCGTACGCCTGCTTTAAACACTCTAATTTTTTCAAAGTAACAGTCCTGATTCCCCACGACACCAAATTAATGACATCGCGGTTCTTCAGAAGGTAGGAACCAATAATGCCAGTACGTACCGAAGCACGACCAACAATTCGATCCCGAAATTCAACTACGAGCTTTTTAACTGCAACAACTTTAATATACGCTATTGGAGCTGGAATTACCGCGGCTGCTGGCACCAGACTTGCCCTCCAA
+
DAD@@HI?CFHFDICHHCECEHIGG@HCHHHHHIH?E1<D?DHHIHEHI?GHHIIHIIHHHHGHHFEHIICGFH<E@GHHGEHFE1<FCHI@@1@GHGHFH@FH@@?GHHIHEECEHGHIIGHI@ECHHHGIIHHFHHHDGHHHHHGBGEGHHHCHH@GE;9<BHF<DEIHHHHHHIIHEHECH7HHDC<B@EGHCCF<C<0FHEE@FADEH1ECACFGHHFCHC6E<=EHCFH?EFC?C1<<01<-HC1GIIIHIHCEHDHED1CIIHGCCHGFCEE@DCGCCEEHHGCGHC?C?HG@HHCFC<<1HHF1CIIIGHIHCG@F1@CGCE<EF<D1HG<=F<?D?D
@HISEQ:969:HM2KJBCX2:2:1102:11892:51355 2:N:0:ACTATGCA
TTATGTACGGCGCCCAACTATCCCTATTAATCATTACGTCAATCCTAGAAACCAACAAAATAGGATCAAACGTCCTATTTCATTATTCCATGCTAATGTATTCAAGCGTTAGCCTGCTCTAAACACTCTAATTTTTTCAAAGTAACAGTCCTGTTTCCCTGCAACACCAAATTAATGACATTACAGTTCTTCAAGAAGGAGGAACCAGTAAAGCCAGTACATACCAGAGGCACGACCAACCTACTAATCCCGAAATTCAACTACGAGCTTTTTAACTGCAACAACTTTAATATACGCTATTGGAGCTGGAATTACCGCGGCTGCTGGCACCAGACTTGCCCTCCAA
+
DDDDDIIIHIIIIIIIIIIIIIIIIHHIIIIIIIIGIIHIIIIIIIIIIIIIIIIIIIIHIIIHIIIIIIIIGHHIIIIIIIIIIIIIGIIIGIIGIIIIIHIHHIHHGHIIIIIIII$IIHIIIIHIIIIIIHIIHIHIIIHIIIIIIIIIHIHIIHHIIIIIIIIIIIIIIIHIIIIIIIIIIIIIIIIIHIIIIIIIIIIHIIIIIIIIHFIIIIIIIIIGIHIIIIIIIIIIIIHIIHHHHIIHIIIIIIIIIIGIIIIIIHGIIIIHIIHIIIIIIIIIIIIIIIIIHEIIIIIIIIIIIIIHIIIIIIIIIIIIIIIIIIIIIIIIIIIIIIIIIDDDDD
@HISEQ:969:HM2KJBCX2:2:1102:1942:52069 2:N:0:ACTATGCA
TTATGTACGGCGCCCAACTATCCCTATTAATCATTACGTCAATCCTAGAAACCAACAAAATAGGATCAAACGTCCTATTTCATTATTCCATGCTAATGTATTCAAGCGTTAGCCTGCTTTAAACACTCTAATTTTTTCAAAGTAACAGTCCTGTTTCCCTGCAACACCAAATTAATGACATTACAGTTCTTCAAGAAGGAGGAACCAGTAAAGCCAGTGCATACCAGAGGCACGACCAACCTACTAATCCCGAAATTCAACTACGAGCTTTTTAACTGCAACAACTTTAATATACGCTATTGGAGCTGGAATTACCGCGGCTGCTGGCACCAGACTTGCCCTCCAA
+
DDDDDIIIIIIIIIIIIIIIIIIIIIIIIIIIIIIIIIIIIIIIIIIIIIIIIIIIIHHHIIIIHHHIIIGIHHHIIIIIIIIIIIIIIIFHHIIIIIHIIIIIIIIGIIIHHIIIIIIIIIHIIIIGIIHIIIIIHIIHIIIIIIIIIIHIIIIIIIIIIIIIIIIIIIIIIIIIIIIIIIIIIIIIIIIIIIIHIIIIIIIIHIIIIIIIIIIIIIIIIIIIIIIIIIIIIIIIIIIIHHFHFHIGIIIIIIHHHIIIIIIIIIIGIIIIIIIIIIIIIIIIIIIIIIIIIIIIIIIIIIIIIIIIIIIIIIIIIIIIIIIIIIIIIIIIIIIIIIIIIDDDDD
@HISEQ:969:HM2KJBCX2:2:1102:13141:51800 2:N:0:ACTATGCA
TTATGTACGGCGCCCAACTATCCCTATTAATCATTACGTCAATCCTAGAAACCAACAAAATAGGATCGAACGTCCTATTTCATTATTCCATGCTAATGTATTCAAGCGTTAGCTTGCTTTAAACACTCTAATTTTTTCAAAGTAACAGTCCAGATTCCTCGCAACACCAAATTAATGGCATTACGGCTCATCAGGAAGGAGGAATCAGTGAGACCAGTACATACCAGTGGCATGACCAACCTACTGACCCCGAAATTCAACTACGAGCTTTTTAACTGCAACAACTTTAATATACGCTATTGGAGCTGGAATTACCGCGGCTGCTGGCACCAGACTTGCCCTCCAA
+
DDDDDIIIIIIHHIIIIIHIII@GHIIIIIIIIIIIIIIIIIIGIIIIIIIIIIIIIIIGHIEHIIIIIHIIHIIIIIIIIIIIIIHIHHIIHIGIIHIIIIIIIIIHIIIIIIIIIIIIIIHIIIIIIIIIIIIIHIIIIIIIIIIIIHHIIIHIIHIIIIIIIIIIIIIIIIIIHIIIIIIIIIIIIIIIIIIIIIIIIIIIIIIIIIIGIIIIIIIIIIIIIIIIIIIIIIIIIIIIHHHGHIIIIIIIIIIIIIIIIHHHHIIIIIIIIIHIIIIIIIIIIIHIIIIIIHIIIHIIIIIIIIIIIIIIIIIIIIIIIIIIIIIIIIIIIIIIIIIIIDDDDD
@HISEQ:969:HM2KJBCX2:2:1102:12160:52231 2:N:0:ACTATGCA
TTATGTACGGCGCCCAACTATCCCTATTAATCATTACATCGATCCTAGAAACCAACAAAATAGAATCGGATGTCCTATTTCATTATTCCATGCTAATGTATTCAAGCGTGAGCCTGCTTTAAACACTCTAATTTTTTCAAGGTAACAGTCCTAATTCCCCGTGACACCAAATTAATGGCATTACGGTTCTTTAGAAGGTGAGAAATCAATAATATCAGTACATACCAACGGCATGACCGAAACATTGATCCCGAAATTCAACTACGAGCTTTTTAACTGCAACAACTTTAATATACGCTATTGGAGCTGGAATTACCGCGGCTGCTGGCACCAGACTTGCCCTCCAA
+
@DDD?HHIHHGHIHDHIIIIEEHHHHHGHFEEFEFHHHIHHH@CCHHHHHHEHFHFHEEHIG@HEEEHHED?H1CECE?F@CEE@FH?1DEH?C@C<@GHG?ECHEFEHHG=GHHHFCHHHHHHHGHCHHIHCCE@H@FCCEHHG@F@<DHEAGHHIHHEG@DHC<<DHGDCGEFHHIEFHHEG?@EHHCHHCHGHHHEHEGHFF@HGHHHHFGGFEEECHGGH@C@HHHHFHGCD/=IHHGCFEGIHHHCFFCIHHEIIHH@DGGEG=CEIHFC<CCHEHGCCCC1<@G?@<0<DHFGHHEEHHIHHHIIIIIHHC<E@@IIIIHIHEIIIIIHEHHHHGH@AD@B
@HISEQ:969:HM2KJBCX2:2:1102:15956:53882 2:N:0:ACTATGCA
TTATGTACGGCGCCCAACTATCCCTATTAATCATTACGTCAATCCTAGTAACCAACAAAATAGAATCAAACGTCCTATTTCATTATTCCATGCTAATGTATTCAAGCGTGCGCCTGCTTTAAACACTCTAATTTTTTCAAAGTAACAGTCCTGATTCCCCACGACACCAAATTAATGACATCGCGGTTCTTCAGAAGGTAGGAACCAATAATGCCAGTACGTACCGAGGCACGACCGACAGTCTGATCCCGAAATTCAACTACGAGCTTTTTAACTGCAACAACTTTAATATACGCTATTGGAGCTGGAATTACCGCGGCTGCTGGCACCAGACTTGCCCTCCAA
+
DD@DAHH1<CCDEC/<D@<F1<1DC@HHHEG?@GEH@1C<E@FF1DG@1<11<DH0D1<CFHCG?1C1<@1<<10<D<<CCHHH?@F1<1<1<FCFEHDF@<GHHCC0>0DIHFFB1<GBFHGGEFHF@CEFH@<1<FBFCCGHE9<1<<F1<BGFC/0<F<HHEECIHHE?FHHF/IHHHHGC/EF<//FE@@CF?CHFD0HF00D0G@F<1@GG@CDC0@CC@1D<=EE?<CDGCCCEF<1<</HCFD1HG1@E@<<1HE<1<<0CC<D1?HEHHFHFCCGC1@GD<10C<C1?IHGC<1H@<<<<@IIIHEC/<11EHEGF1FHHFCGC@EHE@/0G@ADDD
@HISEQ:969:HM2KJBCX2:2:1102:17844:53509 2:N:0:ACTATGCA
TTATGTACGGCGCCCAACTATCCCTATTAATCATTACGTCAACCCTAGAAACCAACAAAATAGGATCAAACGTCCTATTTTATTATTCCATGCTAATGTATTCAAGCGTTAGCCTGCTTTAAACACTCTAATTTTTTCAAACAGTCCTGTTTCCCCGCAACACCAAATTAATGGCATCACGGTTCTTCAAGAAGGAGGAATCAGCAAGGCCAGTTCATACCAGTGGCACGACCAACCTGCTGACCCCGAAATTCAACTACGAGCTTTTTAACTGCAACAACTTTAATATACGCTATTGGAGCTGGAATTACCGCGGCTGCTGGCACCAGACTTGCCCTCCAA
+
DDDDDIIIIIHHHHIIHIIIIIIIIHIIIIHHIIIIIIIIIIIFHHIIIIIIIIIIIIGIIHIIEHHIGHIIIHIHHIIIHIIIHIIHIIIIIIIIIIIIIHIIHIIIIIIIIIIIIIIIIHHIIIIIIIIIIIIIIIIIHIHIIIHIIIIIIIIIIHIIIIIIIIIHIIIIIIIIIIIIIIIIHGHIIIIIIIIIHIIIIIIIIIIIIIIIIIIIIIIIIIIIIIIIIHIIIIIIIHIIIIIIIIIIIIIIIIIIIIHIIIGIIIIIIIIIIIIIIIIIIIIIIIIIIIIIIIIIIIIIIIIHHIIIGIHIIIIIIHIIIIIIIIIIIIIIIIIIIDDDDD
@HISEQ:969:HM2KJBCX2:2:1102:20426:53915 2:N:0:ACTATGCA
TTATGTACGGCGCCCAACTATCCCTATTAATCATTACGGTGGTCCTAGAAACCAACAAAATAGAACTACAACGTCCTATTCTATTATTCCATGCTAATCTATTCAAGCAATAGCCCGCTTTAAACACTCTAATTTTTTCAAGGTAATGGTCCTGGCTCCCCAACACACCCAATAAAGGGCATACTGGTTCACCAGAAGGAAGACCCGACAGCAGACAGTACTCGCCAAAGACGGACCGCCCGGCCAGGCCTAAAATTCAACTACGAGCTTTTTAACTGCAACAACTTTAATATACGCTATTGGAGCTGGAATTACCGCGGCTGCTGGCACCAGACTTGCCCTCCAA
+
DDDDDIIIIIIIHIHHIIIHIIIFHHIHHHIIIHIIIIIIIIHIIIIHHIIHHIHIHHHHHIGHHIIIHIHGHHG=GHHIIIFHHIIIIIIIIHIIIIHHHDFHHIIIIIIIHIIIHIIGHIHCFHHFHIIHIHHIIHHIHHGHHIIIIGEGHEHHFHHIIIIHHIHIIIIIHIHHEHEIIIIIHHHIHHIGGIGIHHHIIHIIIIIHHHGHHFIIIHHHHHHHHHIHHGFHHHIIIHIHHHIHGHHHHEHHIIIIIIIIIHIGHHFHIHHHHHIIIHHIIHHHGD11HEHHEEHHIGIIHHHIIIIHHIIHIIHIIHHIFIHHGEGIIIHIIIHHIIHIIDDDDD
@HISEQ:969:HM2KJBCX2:2:1102:7659:54236 2:N:0:ACTATGCA
TTATGTACGGCGCCCAACTATCCCTATTAATCATTACGGTGATTCAGAAACCAACAAAACAGGACCACCGTCCTATTTTATTATTCCATGCTAATGTATTCAGACATAAGCCTGCTTTGAACACTCTAATTTTTTCAAGGTAAAGGTCCTGGTTTCCTACCACGTTAAATTAATAACATGATAGTTCCCCAGAAGGTAGAAATTCTACACGCCAGTACAGACAATAGCCCGACCAACGATAGAACCCCGAAATTCAACTACGAGCTTTTTAACTGCAACAACTTTAATATACGCTATTGGAGCTGGAATTACCGCGGCTGCTGGCACCAGACTTGCCCTCCAA
+
DDDDDIIIIDHIIIIIIIIIIIIIIIIIIIIIIIIIIIIIIIIIIIIHIIIFHIIIHIIIIIIIIIIIIIIHHIIIIIIIIIIIIHHIIIHIIIIIIIIIIHHIIIIIIIIIIIIIIIIIIIIIIIIIHIIIIIIIIIGIHIIIIIIIIIHIIIIIIIIHIIIHIIIIIHIIIIIIIIIIIIIIHIHIIIIIIIIIIIIIIIIIIIIIIIIGIIIIIIIIIIIIIIIIIIIIIIIIIIIHHGIIIIIIIIIIIIIIIIIIIIIIIIIIIIIIIIIIIIIIIIIIIIIIIIHIIIIIIIIIIIIIIIIIIIIIIIIIIIIIIIIIIIIIIIIIIIIIIIDDDDD
@HISEQ:969:HM2KJBCX2:2:1102:6074:54613 2:N:0:ACTATGCA
TTATGTACGGCGCCCAACTATCCCTATTAATCATTACGTCAATCCTAGAAACCAACAAAATAGGATCAACGTCCTATTTCATTATTCCATGCTAATGTATTCAAGCGCGAGCCTGCTTTAAATACTCTAATTTTTTCAAAGTAACAGTCCTGATTCCCCACCACACCAAATTAATGACATGATGGTTCGTCAGAAGGTAGAAATCAGTAACACCAGTACGTACCGAAGGCACGACCAGCGTACTAATCCCGAAATTCAACTACGAGCTTTTTAACTGCAACAACTTTAATATACGCTATTGGAGCTGGAATTACCGCGGCTGCTGGCACCAGACTTGCCCTCCAA
+
DDDDDIGHIDHIIIIIIIIIHIHIIIHIIIIHIIIHHHHIIIIIHHHHGIIHIFHIEHCHHIIIIIIIIIICGHHII?HHHGHHHHIIIHHHHHHIIIGHIIIIIHHIIHIIIIIIGIIHIIIIIIIIIIIIIIIIIIIIIIIIIIHHIIIIIHHIIIHIIIIIIIIIIIIHHHIIIIHIIIIIIIIIIIIIIIIIIIIIIIIIIIIHIIIIIIIIIIIIIIIIIHHIIHHIIIIIIIIIIHHFIIIIIIIIHCIHIIHIIIIIIHIIIIIIHIIIIIHIIIIIIIIIIIGIIIIIIIHHIIIIIIIIIIIIIIIIIIIIIIIIIIIIIIIIIIIIIIIICDDDD
@HISEQ:969:HM2KJBCX2:2:1102:16703:54169 2:N:0:ACTATGCA
TTATGTACGGCGCCCAACTATCCCTATTAATCATTACATCGATCCTAGAAACCAACAAAATAGAATCGGATGTCCTATTTCATTATTCCATGCTAATGTATTCAAGCGTGAGCCTGCTTTAAACACTCTAATTTTTTCAAGGTAACAGTCCTAATTCCCCGTGACACCAAATTAATGGCATTACGGTTCTTTAGAAGGTGAGAAATCAATAATATCAGTACATACCAACGGCATGACCGAAACATTGATCCCGAAATTCAACTACGAGCTTTTTAACTGCAACAACTTTAATATACGCTATTGGAGCTGGAATTACCGCGGCTGCTGGCACCAGACTTGCCCTCCAA
+
DDDDDIIIIIIIIIIIIIIIIIIIIIHIIHIIIIIIIIIIIIIIIIHIIIIIIIIIIIIIHHHHIIIIIGIIIHHIIIGHIIIHHHIIIIHHIIIIIIIHIHHHIIHHIIIHIIIHHIHIIHHIIIIIIIIIIIIIIIIIIIIIIIIIIHHIIIHHIHHIIIIIHIIIIIIIIIIIIIIIIIIIIIIIHHIIIIIIIIIIIIIIIIIIIHIIIIIIIIIIIIIIIIIIIIIIIIIIIIIIIIHIHHIIIIHIIIIIIIIIIIIHIIIIIIIIIIIIIIIIIIIIIIIIIIIIIIIIIIIIIIIIIIIIIIIIIIIIIIIIIIIIIIIIIIIIIIIIIIIIIIDDDDD
@HISEQ:969:HM2KJBCX2:2:1102:8369:55031 2:N:0:ACTATGCA
TTATGTACGGCGCCCAACTATCCCTATTAATCATTACTTCAGTTCTAGAAACCAACAAAATAGAACCGAAGTCCTAAATTATTATTCCATGCTAATGTATTCAAGGCATAAGCCTGCTTTAAACACTCTAATTTTTTCAAAGTAATAGAGCTAGATCGCGACGACAGCCCAGTAAAGGGTGCCGCCGTTTTCTAGCAGGATGGTAGACGCGCGCCGGCACTCACACTCGTAACCGAGGCGGGCCAGGTGCGTCAAACCAGAAATCCAACTACGAGCTTTTTAACTGCAACAACTTTAATATACGCTATTGGAGCTGGAATTACCGCGGCTGCTGGCACCAGACTTGCCCTCCAA
+
DDDDDHIIIHIIIIIIIGIIIIIIIIHIIGIHIHIEHHHIIIIIIIIIIIIIIIIIIGHIIIHHIIIHHIGCHIGIIIHIIIHHHHHIIHHGHHIHIHFDGGEHHGHHHGIHFIIIIIIIHIIIHHHHGHEEHIIHIHIIHEG@HHHIIHHIHEHECHHIHIIIIIIIIIIHFIHFIIIIIHIIIIIIGIIIHI<IIHHIIIIIHIIIIIIIIHIIIIIIIIIHIIIIIHHEHIIIIIIIIIIIIIIIIIIHHIHIIHIIIIIIIIIIIIIIIIIIIIIIIIIIIIIIIHHGIIIIIIIHIIIIIIIIIIIIIIIIIIIIIIIIIIIIIIIIIIIIIIIIHHIIIIIIIBCDDD
@HISEQ:969:HM2KJBCX2:2:1102:18399:55319 2:N:0:ACTATGCA
TTATGTACGGCGCCCAACTATCCCTATTAATCATTACGGTGATCCTAGAAACCAACAAAATAGAACCATGCCGTCCTATTCTATTATTCCATGCTAATGTATTCGAGCAAAAATGCCTGCTTTAAACACTCTAATTTTTTCAAGGTAAAGGTCCTGGATCCGCAAGACACCCAATTAAGGACATCAAGTTTCTCCAGAAGGTGAGAAATCAACAGCGACAGTTCATACCCCTTAAGGCATGACCATCACGTCAATCCCGAAATTCAACTACGAGCTTTTTAACTGCAACAACTTTAATATACGCTATTGGAGCTGGAATTACCGCGGCTGCTGGCACCAGACTTGCCCTCCAA
+
DDDDDIIIIIIIIIIIIIIIIIIIIIIIIIIIGHIGIIHHIHIHHIIGIIIIIIIIHHGHIIHIIIIIHIIIIIIIIIIIIIHHIIIIIGHIHHIIIFHHIHHHHHIGIIIIIIIIIIIIIIIIIIIIIIIIIIIIIIIHHIIIIIHIIIIIHIIIHHHIIIIIIIIIIIIIIIIHIIIIIIHIIIIIIIHIIIIIIIIIIIIIIIHIIIIIIIIIIIIIIIIIIIIIIIIIIIIIIIIIIIIIIIIIIIHHIIHHDIIIIIIIIIIIIIIIIIIIIIIIIIIIIIIIIIIIIIIIIIIIIIIIIIIIIIIIIIIIIIIIIIIIIIIIIIIIIIIIIIIIIIIIIIIIDDDDD
@HISEQ:969:HM2KJBCX2:2:1102:16993:55315 2:N:0:ACTATGCA
TTATGTACGGCGCCCAACTATCCCTATTAATCATTACGTCGATCCTAGAAACCAACAAAATAGAATCAAACGTCCTATTTCGTTATTCCACGCTAATGTATTCAAGCGTGAGCCTGCTTTAAACACTCTAATTTTTTCAAAGTAACAGTCCTGATTCCCCAAGACACCAAATTAATGACATCATGGTTCGTCAGAAGGTAGGAATCAATAATACCAGTACGTACAATAGCACGACCAATAAATTGATCCCGAAATTCAACTACGAGCTTTTTAACTGCAACAACTTTAATATACGCTATTGGAGCTGGAATTACCGCGGCTGCTGGCACCAGACTTGCCCTCCAA
+
DDDDDIIIIIHIIIIIIIIIIIIIIIHIIIIIIIIIIIIIIIIIIIIIIIIIIIIIIIIIIIHIIIIIHIIIHHHHIHIIHGIHHIIIII1EHHIIIIIIIIIIIHIIIHIIIIIHIIIIHIIIIIIIIIIIIIIIIIIIHIHIIIIIIIIIIIIHIIIIIIIIIIIIIIIIIIIIIIIIIIHIIIIIIIIIIIIIIIIIIIIIIIIIHIIHHIIIIIHIIIIIIIIIIIHIIIIIIIIIIIHGIIIIIIIIIIIIIIIIIIIIHIIIIIIIIIIIIIIIIIIIIIIIIHIHHIIIIIIIIIIIIIIIIIIIIIIIIIIIIIIIIIIIIIIIIIIIIIIIDDDDD
@HISEQ:969:HM2KJBCX2:2:1102:13710:56110 2:N:0:ACTATGCA
TTATGTACGGCGCCCAACTATCCCTATTAATCATTACGGTGATCCTAGAAACCAACAAAATAGAACCATGCCGTCCTATTCTATTATTCCATGCTAATGTATTCGAGCAAAAATGCCTGCTTTAAACACTCTAATTTTTTCAAGGTAAAGGTCCTGGATCCGCAAGACACCCAATTAAGGACATCAAGTTTCTCCAGAAGGTGAGAAATCAACAGCGACAGTTCATACCCCTTAAGGCATGACCATCACGTCAATCCCGAAATTCAACTACGAGCTTTTTAACTGCAACAACTTTAATATACGCTATTGGAGCTGGAATTACCGCGGCTGCTGGCACCAGACTTGCCCTCCAA
+
DDDDDIIIIIIIIIIIIIIIIIIIIIIIIIIIIIIIIIIHIIIIIIIGIIIIIIIIIIIIIIIIHIIIIHIFIHHHIHIIIIIIIIIIIIIIIFHEHHHIIFGHIIIIIIIIHIIIIIIIIIIIIIIIIHIIIIIIIIIIIHIIIIIIIHHIIIIIIIHIHIIIIHHIIIIIIIIIIIIIIHIIIHIIIHHIIIGIIIIHIIIIIIIIIIIIIIIIIIIIIIIIIIIIIIHIIIIIIIIIIIIIIIIHIIHHIIIIIIIIIIIIIIIHIIIIIIIIIIIIIIIIIIIIIIIIIIIIIIIIIIIIIIIIIIIIIIIIIIIIIIIIIIIIIIIIIIIIIIIIIIIIIIIIDDDDD
@HISEQ:969:HM2KJBCX2:2:1102:14773:56739 2:N:0:ACTATGCA
TTATGTACGGCGCCCAACTATCCCTATTAATCATTACGTCAATCCTAGAAACCAACAAAATAGGATCAACGTCCTATTTCATTATTCCATGCTAATGTATTCAAGCGCGAGCCTGCTTTAAACACTCTAATTTTTTCAAAGTAACAGTCCTGATTCCCCACCACACCAAATTAATGACATGATGGTTCGTCAGAAGGTAGAAATCAGTAACACCAGTACGTACCGAAGGCACGACCAGCGTACTAATCCCGAAATTCAACTACGAGCTTTTTAACTGCAACAACTTTAATATACGCTATTGGAGCTGGAATTACCGCGGCTGCTGGCACCAGACTTGCCCTCCAA
+
BBDDDIHHIIIIIIIGHHIIIIIIIIIIIHIIHIHIIIHIHGIEHHICEFGH@GHHHFHHHIHHIIHIHGE@CHEHIIIFHIIHHIIGHHIGEHIHIIIIHHHIFHIIIIIGHEHIIIIIHIIGGIIIIHHHIIHHHHHIIHHHHIIIIIIIIHIIHIIIIIHHHIHIIIIIIIIIIIHIIIGIIIIGIIHIIIIIIIIIIHIHIIIIIHHHIIIIIIIIIIHIIIIIIIIIIIIIIIIIIIIHIIIIIIIIIIIHIIIIIIIIIIIIHIIIIIIIIIIIIIIIIHIIIIIIIHHIHIIHIIIHIIIIIIIIIIHIIIIIIIIIIIIIIIIIIIIIIIIIDDDDD
@HISEQ:969:HM2KJBCX2:2:1102:18919:56523 2:N:0:ACTATGCA
TTATGTACGGCGCCCAACTATCCCTATTAATCATTACATCGATCCTAGAAACCAACAAAATAGAATCGGATGTCCTATTTCATTATTCCATGCTAATGTATTCAAGCGTGAGCCTGCTTTAAACACTCTAATTTTTTCAAGGTAACAGTCCTAATTCCCCGTAACACCAAATTAATGGCATTACGGTTCTTTAGAAGGTGAGAAATCAATGATAACAGTGCATACCAACGGCATGACCGAAATATTGATCCCGAAATTCAACTACGAGCTTTTTAACTGCAACAACTTTAATATACGCTATTGGAGCTGGAATTACCGCGGCTGCTGGCACCAGACTTGCCCTCCAA
+
DDDDDIIIIIIIIIIIIIIHIIIIIIIIIIIIIIIIIIIIIIIIIIIIIIIIIIIIIIIIIIIIIIIIIIIIIIIIIIIIHIHIIIIIIIIIIIIGHIIIIIHHHHHIIHIIIHHIIHHIIHIIIIIIIIIIIIIIIIIHIIIIIHIIHIIIHHEGIIIIIIIIIIIIIHHHIIIIIIIIIHIIIIIIIHHFIIIHIIHIHHIIIIIIIIIIIIIIIHGHGHIIHIHIIIIIIIIIIIIIIIHHHHIIHIIIIIIIIHIIIIIIIIIIIIIIHIIHIIIIIIIIIIIIIIIIIIIIIIHIIIIIIIHIIHIIIIIIIIIIIIIIIIIIIIIIIIIIIIIIIIDDDDD
@HISEQ:969:HM2KJBCX2:2:1102:14255:57640 2:N:0:ACTATGCA
TTATGTACGGCGCCCAACTATCCCTATTAATCATTACGTCGATCCTAGAAACCAACAAAATAGAATCAAACGTCCTATTTCATTATTCCATGCTAATGTATTCAAGCGCGAGCTTGCTTTAAACACTCTAATTTTTTCAAAGTAACAGTCCTGATTTCCCATGACACCAAATTAATGACATCGTGGTTCGTCAGAAGGGAGAAACCAATAATGCTAGTACGTACAAAGTACGACCGACATATTAGTCCCGAAATTCAACTACGAGCTTTTTAACTGCAACAACTTTAATATACGCTATTGGAGCTGGAATTACCGCGGCTGCTGGCACCAGACTTGCCCTCCAA
+
DDDDDIIIIIIIIIIIIIIIIIIHIIIIIIIIIIIIIIIIIIIIIIHHIIIIIIIIIIIIIIHEHIIIIHHIHEGHIHIIHIIIHHIHIIIIHIHIHIIIIHEIIIHIIIIIIHHHHIIIIIIIHIHIIIIIIIIIIIIIIIIIIIIIIIIIHIIIIIIIIIIHHHIHHHIIIIIIIIIIIIIIHIHIIIHIIIHHHFHGIIIIHHHHIIIHIIIIIIIIIIIIHIIIIH=IIIIIIIIIIIHIIIIIHIIIIIIIIIIIIIIIIHIIIIIIIIIIIIIIIIIHHIIIIIIIIIIIIIHIHIIIIIIIHIIIHIIIIHIIIIIIHGIIIIIIIIIIIIIDDDDD
@HISEQ:969:HM2KJBCX2:2:1102:9562:57653 2:N:0:ACTATGCA
TTATGTACGGCGCCCAACTATCCCTATTAATCATTACATCGATCCTAGAAACCAACAAAATAGAATCTGATGTCCTATTTCATTATTCCATGCTAATGTATTCAAGCGTAAGCTTGCTTTAAACACTCTAATTTTTTCAAGGTAACAGTCCTAATTCCCCATAACATCAAATAAATGACATTATGGTTCTTTAGAAGGTGAGAACCAATAAAACCAGTACATACCAAGGCATGACCGATTCCTTGATCCCGAAATTCAACTACGAGCTTTTTAACTGCAACAACTTTAATATACGCTATTGGAGCTGGAATTACCGCGGCTGCTGGCACCAGACTTGCCCTCCAA
+
DADDAF?GHCCCHHICHEHIIEFEFFHHH?HEHFHFHIECE1@EGHHHEEGHI?GHIE?FHCHHHGHFH1<FFHIIIIIIH1DHGEHGCHHHH1<FHHHHHHGHFHHIHHCEHIIHIHHHHI?GHHHHIIHHHHIHHIHHGFHHHIIHHIIHHHCGIIGIIHHIIGEFHIHIHIIIIIIIHHHIHHEHGHHIHIHIIHHHHFHHGHHHHEGEHGEIIHHHHIIHHIIIHGEHHEHGIHIIHHGFIHDEHHHEIIHIIHEIIIIHFIIHHHFECFIHEHIIIIIHIHHEIIIHHIIHHIHGIIIIIIIIIIIIHHDIIGIHIHHHIIIHIIHIHHIHIIIH@@DBD
@HISEQ:969:HM2KJBCX2:2:1102:13886:58695 2:N:0:ACTATGCA
TTATGTACGGCGCCCAACTATCCCTATTAATCATTACGGCGACTCTAGAAACCAACAAAATAGAACCACACGTCCTATTTTATTATTCCATGCTAATGTATTCGGGCATAAGCCTGCTTTGAACACTCTAATTTTCTCAAGGTAAAAGTCCTGGTTCCCCAATGCACACCAATAAAGGGCACACCGGCTCACCAAGAGGTAAGACCCAGCCGGACAGTACATGCCGTTAAGCAGACCACCCAGCCAGGCCTGAAGTTCAACTACGAGCTTTTTAACTGCAACAACTTTAATATACGCTATTGGAGCTGGAATTACCGCGGCTGCTGGCACCAGACTTGCCCTCCAA
+
DDDCBIIIIIIIHIIIIIIIIIIIIIIIIIIIIIIIIIIIIIIIIIIIIIIIIIIIIIIIIIHHHIIIHIIIIIIIIIIIIHIIIIIIHIIIHIIIIIIIIIIIIIIIIIIIHIIIIIIIIHIIIIIIIIIIIIIIIIIIIIIHIHIIHIIIIIHIIIIIIIIIIIIIIIHIIIIIIIIIIIIIIIIIIIHHIIIIHIIIIIIIIIIIHIHIIIIIIIIIIIIIIIIIIIIIIHIIIIIIIHHHEIIIIIIIIIHIIIIIIHIIIIIIIGHIIIHIIIIIIIIHIIIIIGHHHGIIIIIIIIIHIIIIIIIIIIGIIIIIIIIIIIIIIIIIIIIHHGCIIDDDDD
@HISEQ:969:HM2KJBCX2:2:1102:4189:58979 2:N:0:ACTATGCA
TTATGTACGGCGCCCAACTATCCCTATTAATCATTACGTCAATCCTAGAAACCAACAAAATAGGATCGAACGTCCTATTTCATTATTCCATGCTAATGTATTCAAGCGTTAGCCTGCTTTAAACACTCTAATTTTTTCAAAGTAACAGTCCTGTTTCCCTGCAACACCAAATTAATGGCATTACAGTTCTTCAGAAAGGAGGAATCAGCGAAGCCAGTGCATACCAGTGGCACGACCAACCTGCTGACCCCGAAATTCAACTACGAGCTTTTTAACTGCAACAACTTTAATATACGCTATTGGAGCTGGAATTACCGCGGCTGCTGGCACCAGACTTGCCCTCAA
+
DDCDDIIIIGIIIIHIIIIIIIIIIIIIIIIIIIIIIGIIIIIFHHICHIIIIIIIIIIIIIIFHHHHHIHHHIHHHHIIIIHHIIIFHIHIHIHIIIIIIIIHIIIIIHHDDIIIIHIIIIIIIIIIIIIIIIIIIIIIIIIIIIIIIIIIIIIIIIIIIIIIIIIIIIIIIIIIIIIIIIIIIIIIIIIGIIIIIIIIIIIIIIIIIIIIIIIIIIIIIIIIIIIIIIIIIIIIIIIIIIHHIIIIIIIIIIIIIHIIIIIIIIIIIIIIIIIIIIIIIIIHIIIIIIIIIIIIIIIIIIIIIIIIIIIIIIIIIIIIIIIIIIIIIIIIIIIIIIHIDDDDD
@HISEQ:969:HM2KJBCX2:2:1102:9290:59540 2:N:0:ACTATGCA
TTATGTACGGCGCCCAACTATCCCTATTAATCATTACGGTGATCCTAGAAACCAACGAAATAGAATCAGTCCGTCCTATTTCATTATTCCATGCTAATGTATTCAGACGATAGTCTGCTTTAAACACTCTAATTTTTTCAAAGTAACAGTCCTGATTTCCCATCACACCAAATAAATGGCATGAAAGTTCCTCAGAAGGTAGAGATCCATCTCACCAGTGCAGACAATTAAGCCTGACCAATGGGTAGACCCCGAAGTTCAACTACGAGCTTTTTAACTGCAACAACTTTAATATACGCTATTGGAGCTGGAATTACCGCGGCTGCTGGCACCAGACTTGCCCTCCAA
+
DD@DBHHIIGIIHHIHIIIIHIGHIIIIIIIHIIIHIIIIIGIIIIIIIIIIHHHIIHHIIIIIIHIIIIIGDGHHIIHIIIIGHIHIIIIIHIIIIIIIIHIIIIIIIIIIIIGIIIIIIHHHHHIHIIIHIIIIHIIIIHHIHIIIIIIIIIIIIIIIHHHIIHHIIHIIHHHIIIHHIIHHHIIIIHHIIIIHIIIIIIIIIIIIIGIIIIIIIIIIIIIIIIIIIIHIHIIIIHIIIIIHIHGIIIIIIIIIIHHEHIIIIHHIIGIIIIIIIIIIIIIHIIIHHIHIIIIIIIIHIIIIIIIIIIIHIIHIIIIIIIIIIIIIIIIIIIIIIIIIIIHDDDDB
@HISEQ:969:HM2KJBCX2:2:1102:12952:58359 2:N:0:ACTATGCA
TTATGTACGGCGCCCAACTATCCCTATTAATCATTACTTCAGCTCTAGAAACCAACAAAATAGAACCGAAGTCCTAAATTATTATTCCATGCTAATGTATTCATAGCAAACGCCTGCTTGAAACACTCTAATTTTTTCAAAGTAAATGATCTAGTATCCCTGCTCACCTCAATGAAGAGATGACGTGATGAACTAGAAGGAAGGTAGATGAGTATCAGCACTCACACATGAAACCATGGCGGGCTAAACACATCCGACCAGAAATCCAACTACGAGCTTTTTAACTGCAGCAACTTTAATATACGCTATTGGAGCTGGAATTACCGCGGCTGCTGGCACCAGACTTGCCCTCCAA
+
DDDDDIIIIIIIIIIIHIIIIIIIIIIIIIIIIIIHIIIIIIIIIIIIIIIIIIIIIIIIIIIIIIIIIHIIIIIGIIIIIIIIIIIHIIIGIIIIIIIIIHHHIIIIIIIIIIIIHIIIIHIIIIIIIIIIIIHIHIIIIIIIIIIIIIIIIIIIIIIIIIHIIIIIHIIHHHIIIIIIIIIIIIIHHIIHIIIIIIIIIIIIIIIIIIIHHHIIIIIIIHIIIHIIIIIIIIIIIIIIIIIHIIHIIIIIHHIIIIHIIIIIHIIHIIIIIIIIHIIIIIIIIIIIIHIIIIIIIIIIIHHIIIHIIIIIIIIIIIIIIIIIIIIIIIIIIIIIIIIIIIIIIIIIIIDDDDD
@HISEQ:969:HM2KJBCX2:2:1102:7687:60235 2:N:0:ACTATGCA
TTATGTACGGCGCCCAACTATCCCTATTAATCATTACGTCAATCCTAGAAACCAACAAAATAGGATCAAACGTCCTATTTCATTATTCCATGCTAATGTATTCAAGCGTTAGCCTGCTTTAAACACTCTAATTTTTTCAAAGTAACAGTCCTGTTTCCCTGCAACACCAAATTAATGACATTACAGTTCTTCAAGAAGGAGGAACCAGTAAAGCCAGTACATACCAGAGGCACGACCAACTTACTAATCCCGAAATTCAACTACGAGCTTTTTAACTGCAACAACTTTAATATACGCTATTGGAGCTGGAATTACCGCGGCTGCTGGCACCAGACTTGCCCTCCAA
+
DDDDDIIIIHIIIIIIIIIIIIIIIIIIIIIIIIIIIIIIIIIHIIIIIIIHIIIIIIIIIIHIEHIIIIIIHIIIIIIGIIHHIIIIGHIIIIIGIIIIIGHIHIIIIIIIIIIIIIIIIIIIHIIGIIIIIIIIIIHIIIIIIHHIHHIIIIIIIIIIIIIIIIFIIIIIIIIIHIIIIIIIIIIIIIIIIIIIIIIIIIIIIIIIIIIIIIHIIIIIIIIIIIIIIIIIIIIIIIIIIIIHGIIIIIIIIIIIIIIIIIIIIIIIIIIIIGIIIIIIIIIIIIIIIIIIIIIIIIIIIIIIIIIIIIIIIIIIIIIIIIIIIIIIIIIIIIIIIIIIIDDDDD
@HISEQ:969:HM2KJBCX2:2:1102:1780:60442 2:N:0:ACTATGCA
TTATGTACGGCGCCCAACTATCCCTATTAATCATTACGTCAATCCTAGAAACCAACAAAATAGGATCAACGTCCTATTTCATTATTCCATGCTAATGTATTCAAGCGCGAGCCTGCTTTAAACACTCTAATTTTTTCAAAGTAACAGTCCTGATTCCCCACCACACCAAATAAATGACATGATGGTTCGTCAGAAGGTAGAAATCAGTAACACCAGTACGTACCGAAGGCACGACCAGCGTACTAATCCCGAAATTCAACTACGAGCTTTTTAACTGCAACAACTTTAATATACGCTATTGGAGCTGGAATTACCGCGGCTGCTGGCACCAGACTTGCCCTCCAA
+
DDDDDIIIIDHIIIIHIIIIIIHIHIIIIIIIHHIIIIHIIIIIIIIHIIIIIIIIIIG?HIHIIIIGHIGHFHIGHGHIHIIIIIGHHIHIIHHIIHIIHGFHIIHIIIIIHHIIHHIIIIHHIIIIIHIIIHHIIIHFIIIHIIIHHGIHIIHIIGHIIHHHIHHHIIIIHIHHHHIIIIIIIIIIIIIIIIIIIHHHIHIIIIIIIHHIIIIIIIIIIIIIIIIIIHIIIIHIIIIIHHIHIIIIIIIIIIIIIHIIHHIIIIIIIIIIIIIIIIIIHHHHIIIIIHHIHIIIIIIIIIIIIIIIHIIIIIIIIIIIIIIIIIIIIIIIHIIIIIIIDBDDD
@HISEQ:969:HM2KJBCX2:2:1102:10428:60562 2:N:0:ACTATGCA
TTATGTACGGCGCCCAACTATCCCTATTAATCATTACGTCAATCCTAGAAACCAACAAAATAGGTTTGAACGTCCTATTTCATTATTCCATGCTAATGTATTCAAGCAAATGCCTGCTTTAAACACTCTAATTTTTTCAAAGTAACAGTCCTGTTTCCCTGCAACACCAAATTAATGACATTACAGTTCTACAGAAAGGAGGAATCAGCGAGACCAGTTCATACCAGTGGCACGACCAGCCTGCTGACCCCGAAATTCAACTACGAGCTTTTTAACTGCAACAACTTTAATATACGCTATTGGAGCTGGAATTACCGCGGCTGCTGGCACCAGACTTGCCCTCCAA
+
DDDDDIIIIHIIIIIIIIIIIEHIIIIIIIIIIIIIIIIIIIIIIIIIIIIIIIIIIIHIIIHIHIIIIIIHIIIIIIIIIIIIIIIGIIIIIIIIIIIIIIIIIIIIIIIHIIIIIIIIIIIIIIIIIIIIIIIIIIIIIIIIIIIIIIIIIIHIIIIIIIIIIIIIIIIIIIIIIIIIIIIIIIIIHIIIIIIIIIIIIIIIIIIIIIIIIIIIIIIIIIIIIIIIIIIIIIIIIIIIIIIHHIIIIIIHIIIIIIIIIIIIIIIIIIIIIIIIIIIIIIIIIIIHIIIIIIIIIHIIIIIIIIIIIIIIIIIIIIIIIIIIIIIIIIIIIIIIIIIIIDDDDD
@HISEQ:969:HM2KJBCX2:2:1102:5263:61037 2:N:0:ACTATGCA
TTATGTACGGCGCCCAACTATCCCTATTAATCATTACGTCAATCCTAGAAACCAACAAAATAGGATCGAACGTCCTATTTCATTATTCCATGCTAATGTATTCAAGCGTTAGCTTGCTTTAAACACTCTAATTTTTTCAAAGTAACAGTCCAGATTCCTCGCAACACCAAATTAATGGCATTACGGCTCATCAGGAAGGAGGAATCAGTGAGACCAGTACATACCAGTGGCATGACCAACCTACTAACCCCGAAATTCAACTACGAGCTTTTTAACTGCAACAACTTTAATATACGCTATTGGAGCTGGAATTACCGCGGCTGCTGGCACCAGACTTGCCCTCCAA
+
BDDDDHIIIIIIIIIIIIIIHIIHIIIIIIIHIIIHIGIIIIIHEHHHIIIIIHIIIIIIIIHIIHIIHIHHIFHHHIIIIIIIIIIGFEEHHHIIIHHIIHHHHCHHIIHHHHHHHIHIFHGHIHHGHHHIIHHIHIHIHIHFHIIIIIIIIIHHIHGIIIHHIIHIHGGHHHIIIIIIIHIIIIIIIIIIHHIIIIIIHIIIGHIIIIHIIIIIIIIIIIIHIIIIIIIIIIIIIIHIIHHGDHEIIIIIIIIIIIIIIIIIIIIIIIIIIIIIIIIIIIIIIIIHIIIIIHIIIIIHIIIIIIIIIIIIIIIIIIIIIIIIIIIIIIIIIHIIIIIIICDDDD
@HISEQ:969:HM2KJBCX2:2:1102:7637:61716 2:N:0:ACTATGCA
TTATGTACGGCGCCCAACTATCCCTATTAATCATTACGGTGGTCCTAGAAACCAACAAAATAGAACCACAACGTCCTATTCTATTATTCCATGCTAATCTATTCAAGCAATAGCCCGCTTTAAACACTCTAATTTTTTCAAGGTAATGGTCCTGGCTCCCCAACACACCCAATTAAGGACATGCTGGTTCACCAGAAGGAAGACCCGACAACAAGACAGTACTCGCCAAAGACGGACCGCCCGGCCAGGCCTAAAATTCAACTACGAGCTTTTTAACTGCAACAACTTTAATATACGCTATTGGAGCTGGAATTACCGCGGCTGCTGGCACCAGACTTGCCCTCCAA
+
DDDDDIIIIIIIIIIIIIIIIIIIIIIIIIIIIIIIIIGIIIIIIIIHIIIIIIIIHIIIIIIIIIIIIIIGIIIIIGHIIIIIIIIIIIIIIIIIIIIIIHHIIIIIIIIIIIGIIIGIIIIIIIIIIIIIIIIIIIIIIIIIIIIIIIIIIIIIIIHIIIIIIIIIIIIHIIIIIIIIIIIHIIIIIIIIIIIIIIIIIIHIIIIIIIIIIIIIIIIIIIIIIIHIIIIHIIIIIIIIIIIIIHIIIIIIIIIIIIIIIIIIIIIIIIIIIIIHIIIIIIIIHIIIIIHIIIIIIIIIIHIIIIIIIIIIIIIIIIIIIIIIIIIIIIIIIIIIIIIIIIDDDDD
@HISEQ:969:HM2KJBCX2:2:1102:2236:62127 2:N:0:ACTATGCA
TTATGTACGGCGCCCAACTATCCCTATTAATCATTACGGCTCTCCTAGAAACCAACAAAATAGGAGCGCCGTCCTATTCCATTATTCCATGCTAATGTATTCGAGCAAAGGCCTGCTTTGAACACTCTAATTTTTTCAAAGTAAAAGTCCTGCTTCCCAAAACACGCCCAGCGAAGGGCATGCCGTTCCGCAGAAGGAAAGGCCCGGCCGAGCCAGTGCACGCGGTGAGGCGGACCGGTCAGCCAGGCCCAAGGTTTCAACTACGAGCTTTTTAACTGCAACAACTTTAATATACGCTATTGGAGCTGGAATTACCGCGGCTGCTGGCACCAGACTTGCCCTCCAA
+
DDDDDIIIIIIHIIIIIIIIIIIIIIIIIIIIIIIIIIIIIIIHIIHHIIIIIIIIIGIIHIIIIIIIIIIIIIIIIIHIIHIIIHIIIIIIIGIIHIIIIFHIIIIIIIHIIIIIIIIIIIHIHIIIIIIIIIIIHIIIIHIIIIIIIIIHHHFIIIIIIIEGIHHIIIIIIIIIIIIIIIHIIIHIIIHIHIIIIIIIIIIIIIIIIIIIIIIIIIIIIIIIIIIIIIIIIIIIHIIIIIIHHIIIIIIIIIIIIIIIIIIIIIIIIIIIIIIIIIIIIIIHIIIIIIIIIHIIIIIIIIIIIIIIIIIIIIIIIIIIIIIIIIIIIIIIIIIIIIIIIDDDDD
@HISEQ:969:HM2KJBCX2:2:1102:1503:62663 2:N:0:ACTATGCA
TTATGTACGGCGCCCAACTATCCCTATTAATCATTACGTCAATCCTAGAAACCAACAAAATAGGATCGAACGTCCTATTTCATTATTCCATGCTAATGTATTCAAGCGTTAGCTTGCTTTAAACACTCTAATTTTTTCAAAGTAACAGTCCAAATTCCCCGCAACACCAAATTAATGGCATTACGGCTCATCAGGAAGGAGGAATCAGTGAGACCAGTACATACCAGAGGCATGACCAACCTACTAACCCCGAAATTCAACTACGAGCTTTTTAACTGCAACAACTTTAATATACGCTATTGGAGCTGGAATTACCGCGGCTGCTGGCACCAGACTTGCCTCCAA
+
CDDDDIIIIHIIIIIIHIIIIIIIIIIIIIIIIIIIIIIHIIIIIIIEHIIIIIHIIIIIIHIIGIIIIIIIHHIIIIIHIIIIIIIGIIIIIIIIIIIIIIHIHIIIIIIHHIIIIIIIIHHHIIIIIIIIIIHIIIHHHIIIIHIIIIIIIHIIHHHHIIIIIIIIHIIIIHIIIHIIIIHIIIIIIIIIIIIIHIIIIIIIIIIIGIIHIIIIIIIIIIIIIIIIIIIIIIIIIIIIHHHIIHEIIIIIIIIIIIIIIIHIIHIIIIIIIIIHIIIIIIIIIIIIIIIIIHIIIIIIIIIIIIIIIIIIIIHIIIIIIHIGIIIIIIIIIIIIIIIIDDDDD
@HISEQ:969:HM2KJBCX2:2:1102:7762:62703 2:N:0:ACTATGCA
TTATGTACGGCGCCCAACTATCCCTATTAATCATTACGGTGATCCTAGAAACCAACGAAATAGAATCAGTCCGTCCTATTTCATTATTCCATGCTAATGTATTCAGACGTTAGCCTGCTTTAAACACTCTAATTTTTTCAAAGTAACAGTCCTGATTTCCCATCACACCAAATGAATGGCATGAAAGTTCCTCAGAAGGTAGAGATTCATCTCACCAGTGCAGACAATTAAGCCTGACCAATGGGTAAACCCCGAAGTTCAACTACGAGCTTTTTAACTGCAACAACTTTAATATACGCTATTGGAGCTGGAATTACCGCGGCTGCTGGCACCAGACTTGCCC
+
DDDDDIIIIHIIIIIIIIIIIIIIIIIIIIIIIIIIIIIIIIIIIIIIIIIIIIIIIIIIIIIIIIIIIIIIIIIHIGIIIIIIIIIIIIIIIIIIIIIIIIIHIIIIIIIIIIIIIIIIIIHIIIIIIIIIIIIIIIIIIIIIIIIIIIIIIIIIIIIIIIIIIIIIIIIIIIIIIIIIIIIIIIIIIIIIIIIIIIIIIIIIIIIIIIIIIIIIIIIIIIIIIIIIIIIIIIIIIIIIHHIIIIIIIIIIIIIIIIIIIIIIIIIIIIIIIIIIIIIIIIIIIIIIIIIIIIIIIIIIIIIIIIIIIIIIIIIIIIIIIIIIIIIIIIIIIIIIIIDDDDD
@HISEQ:969:HM2KJBCX2:2:1102:6139:62881 2:N:0:ACTATGCA
TTATGTACGGCGCCCAACTATCCCTATTAATCATTACGGTGATTCAGAAACCAACAAAACAGGACCACCGTCCTATTTTATTATTCCATGCTAATGTATTCAGACGTAAGCCTGCTTTGAACACTCTAATTTTTTCAAGGTAAAGGTCCTGGTTTCCCACCACGCTAAATTAATAACATGATGGTTCCCCAGAAGGTAGAAATTCCACACGCCAGTACAGACTATTGCCCGACCAACGGTAGAACCCCGAAATTCAACTACGAGCTTTTTAACTGCAACAACTTTAATATACGCTATTGGAGCTGGAATTACCGCGGCTGCTGGCACCAGACTTGCCCTCCAA
+
DD0<@GHHHHHHCHHEHIHEHHIGHHHICEHFEHHHIFHCEEHHHHIHFEECCGHHG1FEHIIIICGHCDDCHHHIHHHFEHIG?HHIIEH?GHHHIGCCEFFEHHHHHIIIGHIEFGHIGIHHFHHHHHIFCHHHIHEGGFBC@HCIHHFGCGAHFHHDIHHHFCHF?FHHGCHHFHEGFHHHHEDGCHIIIHIHGHHHFD@@C8HC?HHHF8CFEHE@GFG@HHDDIHG<GHHFHFCGF<HHGGHGD1CECFF1HHHHGC1HC1HG?F<<HHECFFFF<EEG@11F0D0DHHCIHHHHCHEHIHFHGDHHHHHIIHHEG@EHEFIHC<GE?HHHHCDDD?D
@HISEQ:969:HM2KJBCX2:2:1102:2322:63032 2:N:0:ACTATGCA
TTATGTACGGCGCCCAACTATCCCTATTAATCATTACGTCAATCCTAGAAACCAACAAAATAGGATCAAACGTCCTATTTCATTATTCCATGCTAATGTATTCAAGCGTTAGCCTGCTTTAAACACTCTAATTTTTTCAAAGTAACAGTCCTGTTTCCCTGCAACACCAAATTAATGACATTACAGTTCTTCAAGAAGGAGGAACCAGTAAAGCCAGTACATACCAGAGGCACGACCAACTCTCTAATCCCGAAATTCAACTACGAGCTTTTTAACTGCAACAACTTTAATATACGCTATTGGAGCTGGAATTACCGCGGCTGCTGGCACCAGACTTGCCCTCCAA
+
DDDDDIIIIIDIIIIIIIIIIIIIIIIIIIIIIIIIIIIIIHIHHIIHIIIIIIIIIHIIHIHHIIIIIIIIHHIIIIIIIIIIIIIIIIHIIIIIIIIIIHHHIIIIHIIHHIIIIIIHHIHIIIIIIIIIIIIIIIHIHIIIIIIIIIIHIIIIHHIIHHHIIHHHIIIHHIIIIIIIIIIIIIIIHIIIHHIHIIIGIIIIHIIGHIIIIIIIIIIIIIIIIIIIIIIIIHHHIHHIIIHEGHHHIIIIIIIIIIIIIIIIIIIIIIIIIIIIIGIIIIIHIIIIIIIIIIIIIIIIIIIIIIIIIIIIIIIIIIIIIIIIIIIIIIIIHHIIIIIHIDDDDD
@HISEQ:969:HM2KJBCX2:2:1102:11391:62793 2:N:0:ACTATGCA
TTATGTACGGCGCCCAACTATCCCTATTAATCATTACGTCAATCCTAGAAACCAACAAAATAGGATCGAACGTCCTATTTCATTATTCCATGCTAATGTATTCAAGCGTTAGCCTGCTTTAAACACTCTAATTTTTTCAAAGTAACAGTCCTGTTTCCCTGCAACACCAAATTAATGGCATTACAGTTCTTCAGAAAGGAGGAATCAGCGAAGCCAGTGCATACCAGTGGTACGACCAACCTGCTGACCCCGAAATTCAACTACGAGCTTTTTAACTGCAACAACTTTAATATACGCTATTGGAGCTGGAATTACCGCGGCTGCTGGCACCAGACTTGCCCTCCAA
+
DDDDDIIHIHIIIIIIGIIIIIIIIHIIIIIIHIIHIIIIIIIIIIIGIHHGHIIIHHHHHIHIHIIHIHIIHIIIIIHHIGHIIHEHIIHHCHIHIIIIHHIIHHHHHHIIHIIIHIIIIHHHHHIIIIHIIIHHIHIIIIIHIIIIIIIIIIHHIIIHIIIIIIIIHHIIIIIHIIIIIIIIIIIIIIIIIIIIIIIHIIIGIIIIIIIIIIIIIIIIIIIIIIIIIIIIIIIIIIIIIIIHHIIHIIIIIIIIIIIIIIIIIIIIIIIIIIIIIIIIIIIIIIIIIIIIIIIIIIIIIIIIIIIIIIIIIIIIIIIIIIIIIIIIIIIIIIIIIIIIIDDDDD
@HISEQ:969:HM2KJBCX2:2:1102:19107:63081 2:N:0:ACTATGCA
TTATGTACGGCGCCCAACTATCCCTATTAATCATTACGTCAATCCTAGAAACCAACAAAATAGGATCGAACGTCCTATTTCATTATTCCATGCTAATGTATTCAAGCGTTAGCCTGCTTTAAACACTCTAATTTTTTCAAAGTAACAGTCCTGTTTCCCTGCAACACCAAATTAATGACATTACAGTTCTTCAGAAAGGAGGAATCAGCGAAGCCAGTGCATACCAGTGGCACGACCAACCTGCTGACCCCGAAATTCAACTACGAGCTTTTTAACTGCAACAACTTTAATATACGCTATTGGAGCTGGAATTACCGCGGCTGCTGGCACCAGACTTGCCCTCCAA
+
DCDDDIIIHIIIIIIIIIIIIIIIIIIIIIIIIIIIIIIIIIIHIIIIIIIIIIIIIGHIIIIIGIIIIIIGIGIHIIIIIGHHIHIIFHIHIIIIIHIIIIIIIIIIIIHIIIIHIIIIHHIIIIIIIIIIIIIIIIIHIIIIIIHHHHIIIIIHHIIIIIIIIIIIIIIHIIIIIIIIIIIIIIIIIIIIIIIIIIIIIIIIIIIIIIIIIHIIIIIIIIIIIIIIIIIIIIIIIIIIIIIIIIIIIIIIIIIIIIIIIIIIIIIIIIIIIIIIIIIIIIIIIIIIIIIIIIIIIIIIIIIIIIIIIIIIIIIIIIIIIIIIIIIIIIIIIIIIIIIIIDDDDD
@HISEQ:969:HM2KJBCX2:2:1102:19362:62234 2:N:0:ACTATGCA
TTATGTACGGCGCCCAACTATCCCTATTAATCATTACGTCGATCCTAGAAACCAACAAAATAGAATCAAACGTCCTATTTCATTATTCCATGCTAATGTATTCAAGCGTGCGCCTGCTTTAAACACTCTAATTTTTTCAAAGTAACAGTCCTGATTCCCCACGACACCAAATTAATGACATCGCGATTCTTCAGAAGGTAGGAACCAATAATGCCAGTGCGTACCGAGGCACGACCGACAATCTGATCCCGAAATTCAACTACGAGCTTTTTAACTGCAACAACTTTAATATACGCTATTGGAGCTGGAATTACCGCGGCTGCTGGCACCAGACTTGCCCTCCAA
+
DDDDDIIIIIIIIIIIIIIIIIIIIIIIIIIIIIIIIIIIIIIIIIIIIIIIIIIIIIGHIIIHIIIIIIIIIIIIIIIIIIGIIIIHHIIIGFIIIIIIIIIIIIIIIIIHIIIIIIHIIHIIIHIIIIIIIIIIIIIIIIIIIIIIIIIIIIIIIIIIIIIIIIIIIIIIIIIIIIIIIIIIIIIIIIIIIIIIIIIIIIIIIIIIIIIIIIIIIIIIIIIIIIIIIIIIIIIIIIIIIHHGHIIIIHIIIIIIIIIIIIIHIIIIIIIIIIIIIIIIIIIIIIIIIIIIIIIIIIIIIIIIIIIIIIIIIIIIIIIIIIIIIIHIIIIIIIIIIIIIDDDDD
@HISEQ:969:HM2KJBCX2:2:1102:3532:64105 2:N:0:ACTATGCA
TTATGTACGGCGGCCCAACTATCCCTATTAATCATTACGTCGATCCTAGAAACCAACAAAACAGGATCAACGTCCTATTTCATTATTCCATGCTAATGTATTCGAGCAAAGGCCTGCTTTGAACACTCTAATTTTTTCAAAGTAAAAGTCCTGCTTCCCGAACACACCCAGTGAAGGGCATGCCGTTCCGCAGAAGGAAAGGCCCGGCCGAACCAGTGCACGCGGTGAGGCGGACCGGTCAGCCAGGCCCAAGGTTCAACTACGAGCTTTTTAACTGCAACAACTTTAATATACGCTATTGGAGCTGGAATTACCGCGGCTGCTGGCACCAGACTTGCCCTCCAA
+
DDDDDIIIIIIIDHIIICHIIGIIIIIIIIIIIIIIIIIIIIIIHIIEHHIIIIIIIHIIIIIIIGIIIIIIHIIIIIIIIIIIHIIGIIIIIIIIIIIIIIIIIIIIIIIIIIIIIIIIIIIIIIIIIIIIIIHIIIIIIIIIIIIIIIIIIHIIIIIIIIIIIIIHIHIIIIIIIIIIIIIIIHGIIIIIIIIIIIIIIIIIIIIIIIIHIIIIIIIIIIIIIIIIIIIIIIIIIIIIIIIHIIIIIIIIIIIIIIIIIIIIIIIIIIIIIIIIIIIIIIIIIIIIIIIIIIIIIIIIIIIIIIIIIIIIIIIIIIIIIIIIIIIIIIIIIIIHIIHIDDDDD
@HISEQ:969:HM2KJBCX2:2:1102:11008:64006 2:N:0:ACTATGCA
TTATGTACGGCGCCCAACTATCCCTATTAATCATTACGTCAATCCTAGAAACCAACAAAATAGGATCAACGTCCTATTTCATTATTCCATGCTAATGTATTCAAGCGCGAGCCTGCTTTAAACACTCTAATTTTTTCAAAGTAACAGTCCTGATTCCCCACCACACCAAATTAATGACATGATGGTTCGTCAGAAGGTAGAAATCAGTAACACCAGTACGTACCGAAGGCACGACCAGCGTACTAATCCCGAAATTCAACTACGAGCTTTTTAACTGCAACAACTTTAATATACGCTATTGGAGCTGGAATTACCGCGGCTGCTGGCACCAGACTTGCCCTCCAA
+
DDDDDIHIIHHIIIIIIIIIIIIHIIIIIIIIIIIHIIIIHHHFHHHFHIIIIIIIIIGIIIIIIIIIIIHIIIIIIHIIIIIIIIHIGIIIIIHIIIIIHIHIIIHIIIHIIIIIIHEHHIIIIIHIIIIIIIIIIIIIIIIIIIIIIIIIIHIIIIIIIIIIIIIIHEIIIIIIIIIIIIIIIIIIIIIIIIIIIIIIIIHHIIIIIIIIIIIIIIIIIIIIIIIIIIIIIIIIIIIHEHHHIIHIIHIIIIHHHIIIIIIIIIIIIIHIHIIHIIIIHIHHIHGIIIIIIIIIIIIIIHIIIIIIIIIIIIIIIIIIIIIIIIIIIIIIIIIHIIIIBDADD
@HISEQ:969:HM2KJBCX2:2:1102:4327:64267 2:N:0:ACTATGCA
TTATGTACGGCGCCCAACTATCCCTATTAATCATTACGGTGGTCCTGGAAACCAACAAAATAGAACCACAACGTCCTATTCTATTATTCCATGCTAATCTATTCAAGCAATAGCCCGCTTTAAACACTCTAATTTTTTCAAGGTAATGGTCCTGGCTCCCCAACACACCCAACAAAGGACATGCTGGTTCACCAGAAGGAAGACCCGACAGCAGACAGTACTCGCCAAAGACGGACCGCCCGGCCAGGCCTAAAATTCAACTACGAGCTTTTTAACTGCAACAACTTTAATATACGCTATTGGAGCTGGAATTACCGCGGCTGCTGGCACCAGACTTGCCCTCCAA
+
DDDDDIIIFDHHHIIIIIIIIIIIIIIIIHIIIIIIIIDHHHHIIIGEHIHIIIIIHHIGHIHHIIIIIHIIGHIIHHHHHIHHIIIIIIIIIIHIIIIIIIIHHIIIIHIIIIHHHHHHHIIIIHHHHIIIIHIIIIIIIHIIIIIIIIIIHIIHHIIIIIHHHHIIIHHIIIIIIIIHIIHIIHIIIIIIIIIIIIIHHHFIIIIIIIIIHIIIIIIHIIIIIIIGIIHIIIIIIHGIIIIGIIIIHHIHIIIHHIIIIIIHIIHHIIIIIHHIIIIIHIIIIIIIIIIIIHIIIIIIIIIIIIIIIIIIIIIIIIIIIIHIIIIIIIIIIIIIIIIIIDDDDD
@HISEQ:969:HM2KJBCX2:2:1102:17756:64030 2:N:0:ACTATGCA
TTATGTACGGCGCCCAACTATCCCTATTAATCATTACGGCGGTCCTAGAAACCAACAAAATAGAACCGCACGTCCTATTCTATTATTCCATGCTAATGTATCCGAGCAAAGGCCTGCTTTGAACACTCTAATTTTTTCAAAGTAAAAGTCCTGGTTCCCCGACACGGCCAGTGAAGGCCATGCGGCTCCCCAGAAGGAAAGGCCCGGCCGGACCAGTGCACGCGGTGAGGCGGACCGGCCAGCCAGGCCCAAGGTTCAACTACGAGCTTTTTAACTGCAACAACTTTAATATACGCTATTGGAGCTGGAATTACCGCGGCTGCTGGCACCAGACTTGCCCTCCAA
+
DDDDDIHIIIIIIIIHIIIIIIIIIIIIIIIIIIIHIIIHIIIIIIIIIIIHIIIIIIIIIIHIIIIIIIIIIIIIIIIIIIIIIIIIIHIGHIIIHIIIIHHHIIIIHIHIHIIIIHIIIIIIIIIIIIHIHIIIIIHIIHHHHIGIIIHHIHIIIIIHIHIHIIHIHIIIHHIIHHIIIIIIIIIHHHHCIIIIIIIIIIHIIIIIIIIIIIIIGIIIIIIIIIIIIIIIIIHIIIIIIIIHIIHIIIIIIIIIIIIHFIIIIIIIIIIIIIIIIIIIIIIIIIIIIIIIHIIIIIHHIIIIIIIIIIIIIIIIIIIIIIIIIIIIIIIIIIIIIIIIDDDDD
@HISEQ:969:HM2KJBCX2:2:1102:19024:64705 2:N:0:ACTATGCA
TTATGTACGGCGCCCAACTATCCCTATTAATCATTACGTCGATCCTAGAAACCAACAAAATAGAATCAAACGTCCTATTTCGTTATTCCATGCTAATGTATTCAAGCGTGAGCCTGCTTTAAACACTCTAATTTTTTCAAAGTAACAGTCCTGATTCCCCATGACACCAAATTAATGACATCATGGTTCGTCAGAAGGTAGGAATCAATAATACCAGTACGTACAATAGCACGACCAATAAATTGATCCCGAAATTCAACTACGAGCTTTTTAACTGCAACAACTTTAATATACGCTATTGGAGCTGGAATTACCGCGGCTGCTGGCACCAGACTTGCCCTCCAA
+
DDDDDIIIIIIIIIIHIIIIIIHIIHIIIIIIIIIIIIIIHIIIIIIHFHHIHHIIIIIIIIIIIIIIIIIIIGHIIIIIIGIIIIIHIIIIIIIIIIIIIHIIIIIIIIIIIIIIIIIIIIIIIIIIIHIIIHIIIIIIIIIIIIIIIIIHHHHIIIIIIHIIIIIIIIHHIIHIIIIIIIIIIIIIIIHIIIIIHIIIIIIIHIIHIIHHHIIIIIIIIIIIIIIIIIIIIIIIIIIIIIIIIIIIIIIIIIIHIIIIIIIIIIIIIIIIIIIIIIIIIIIIIIIIIIIIIIIIIIIIIIIIIIIIIIIIIIIIIIIIIIIIIIIIIIIIIIIIIIIIDDDDD
@HISEQ:969:HM2KJBCX2:2:1102:8052:64400 2:N:0:ACTATGCA
TTATGTACGGCGCCCAACTATCCCTATTAATCATTACGTCAATCCTAGAAACCAACAAAATAGGATCAAACGTCCTATTTCATTATTCCATGCTAATGTATTCAAGCGTTAGCCTGCTTTAAACACTCTAATTTTTTCAAAGTAACAGTCCTGTTTCCCTGCAACACCAAATTAATGACATTACAGTTCTTCAAGAAGGAGGAACCAGTAAAGCCAGTACATACCAGAGGCACGACCAACTTACTAATCCCGAAATTCAACTACGAGCTTTTTAACTGCAACAACTTTAATATACGCTATTGGAGCTGGAATTACCGCGGCTGCTGGCACCAGACTTGCCCTCCAA
+
DDDDDIHIHIIIIIIIIIIHHIIIIIIIIIIIIIIIIHIIIIIHIIIIGIIIIIIIIIIIIIHGHGIFIIIHHHHIIHHIIIIHIIIGHIIIHIIIIIIIIIIIIIIIIIIIIIIIIIIIIIHIIIIHIIHIIIIIIIIIHIIIIIIIIIIIIIIIIIIHIIIIIIIIIIIHIIIIIIIHIIIIIIIIIIIIIIIIIIIIIIIIIIIIIIIIIIIIHIIIIIIIIIIIIIIIIIIIIIIIIIHHHIIIIIIIIIIIIHIIIIHIIIIIIIIIIIIIIIIIIIIIHIIIIIIIIHHIIIIIIIIIIIIIIIIIIIIIIIIIIIIIIIIIIIIIIIIIIIIIIDDDDD
@HISEQ:969:HM2KJBCX2:2:1102:9154:65699 2:N:0:ACTATGCA
TTATGTACGGCGCCCAACTATCCCTATTAATCATTACGTTGATCCTAGAAACCAACAAAATAGAATCGAACGTCCTATTTCATTATTCCATGCTAATGTATTCAAGCGCGTGCCTGCTTTAAACACTCTAATTTTTTCAAAGTAACAGTCCTGACTCCCCACAACATCAAATTAATGACATCATGATTCATCAGAAGGGAGAAATCAATGACATTAGTACGTACCGAAGGCACGACCGACGTATTGATCCCGAAATTCAACTACGAGCTTTTTAACTGCAACAACTTTAATATACGCTATTGGAGCTGGAATTACCGCGGCTGCTGGCACCAGACTTGCCCTCCAA
+
DDDDCIIIIHIDHHIIIIIIIIIIIIIIIIIIIIIIIIIIIIIHHIIHIIIIIIIIIGIIIIIIIIIHHHIIIIIIIIGIIIIIIIIIIIIHHIIHIIIIIIIIIHIIHIIIIIIIIHIIIIIHIIIHIHHHIHHIIHIIIIIIIIIIIIHIIHIHIIIIIIIIIIIIIIIIIIIIIHIIHIIIIHIIIIIIIIIIIIIIIIIIIIIIIIHHIIIIIIIIIIIIIIIIIIIIIIIIIIIIIIIHGIIIIIIHIIIHIIIIIIIIIIIIIIIIIIHIIIIIIHHFGIIIHIHIIHIIIIHIIIIIIIIIIIIIIIIIIIIIIIIIIIIIIIIIIIIIIIIIIDDDDD
@HISEQ:969:HM2KJBCX2:2:1102:17858:65919 2:N:0:ACTATGCA
TTATGTACGGCGCCCAACTATCCCTATTAATCATTACATCGATCCTAGAAACCAACAAAATAGAATCGGATGTCCTATTTCATTATTCCATGCTAATGTATTCAAGCGTGAGCCTGCTTTAAACACTCTAATTTTTTCAAGGTAACAGTCCTAATTCCCCGTGACACCAAATTAATGGCATTACGGTTCTTTAGAAGGTGAGAAATCAATAATATCAGTACATACCAACGGCATGACCGATACATTGATCCCGAAATTCAACTACGAGCTTTTTAACTGCAACAACTTTAATATACGCTATTGGAGCTGGAATTACCGCGGCTGCTGGCACCAGACTTGCCCTCCAA
+
DCDDDIIIIIIIGIIIIHIIIIIIIIIIHIIIHIIIIIIIIIIHIIIIIIIIIHIIIIIIIHHIIIHIIIIIIHIIHIIIIHHIIIIHHIHHHHIIIIIIIHIIIIIHIIIIIIIIIIIIIIHHIIIIIIIHIIIIIIIIIIIIIIIIHIIHIIIIIIIIIIIIIIIIIIIIIIIIIIIIIIIIIIIIIIIIIIIIIIHIIIIIIHIIIIIIIIIIIIIIIIIIIIHIIIIIIIIIIIIIIIIIHFIIIIIIIIIIIIIIIIIIIIIIIIIIIIIIIIIIIIIIIIIIIIIIIIIIIIIIIHIIIIIIIIIIIIIIIIIIIIIIIIIIIIIIIIIIIIIIIIDDDDD
@HISEQ:969:HM2KJBCX2:2:1102:17520:66268 2:N:0:ACTATGCA
TTATGTACGGCGCCCAACTATCCCTATTAATCATTACATCGATCCTAGAAACCAACAAAATAGAATCGGATGTCCTATTTCATTATTCCATGCTAATGTATTCAAGCGTGAGCCTGCTTTAAACACTCTAATTTTTTCAAGGTAACAGTCCTAATTCCCCGTGACACCAAATTAATGGCATTACGGTTCTTTAGAAGGTGAGAAATCAATAATATCAGTACATACCAACGGCATGACCGAAACATTGATCCCGAAATTCAACTACGAGCTTTTTAACTGCAACAACTTTAATATACGCTATTGGAGCTGGAATTACCGCGGCTGCTGGCACCAGACTTGCCCTCCAA
+
DDCDDIIIHGIHIIIIIIIGIIIIIIIIIIIHHHICHFHHIHHFHHHCEHHHHIHIHIHIIHHHIHIIIIIIIEEHIIIIIHHHIHIH@FHH?GHHIIIIHFHIIGHHIIIHHFHIHIHEHGHHHIIHIIIHHHHIIIIHHHGHHHHHHHHHHIHHHGIIIIHGHHHIIGIIHIHHIHIIIIIHIIIIIIIIHHIIIIHGIIIIIHHIHIIIIIIIIHIIIIIIIHHHHIIIIIHIHEIIIIHIIHIHDHIIIIIIIIIIHHHHIIIIIIIIHIHIGIIIGHHHHHHHIHIIIIHIIIIIIHIHIIIIIIIIIIIGHHIIHHHIIIIHHHIIIIIIIIIGIHBADAD
@HISEQ:969:HM2KJBCX2:2:1102:12322:66395 2:N:0:ACTATGCA
TTATGTACGGCGCCCAACTATCCCTATTAATCATTACGGTGATCCTAGAAACCAACAAAATAGAACCATGCCGTCCTATTCTATTATTCCATGCTAATGTATTCGAGCAAAAATGCCTGCTTTAAACACTCTAATTTTTTCAAGGTAAAGGTCCTGGATCCGCAAGACACCCAATTAAGGACATCAAGTTTCTCCAGAAGGTGAGAAATCAACAGCGACAGTTCATACCCCTTAAGGCATGACCATCACGTCAATCCCGAAATTCAACTACGAGCTTTTTAACTGCAACAACTTTAATATACGCTATTGGAGCTGGAATTACCGCGGCTGCTGGCACCAGACTTGCCCTCCAA
+
DDDDDIIIIHHHHHIIIIIIIIIHIIIIIIIIIIIIIIIIIIIIIHIIIIIIIHIIIIIIIIFHHIIIHFFHHIIIIIGHHIIIIIIIGHHIIGHIIHIIIHHHIIIIIIIIIIHIIIIHGIIIIIIIIIIIIIIIHHIGGIIIHIIIIIIIIIIIIIIIIIIIIIIIIIIIIIHIIIIIIIIIIIIIIIIHIIIIIHIIIIIIIIIIIIIIIIIIIIIIIIIIIIIIIIIIIIIIIIIIIIIIIIIIIIIIIIIIIIIIIIIIIIIIIHIIIIIIIIIIIIIIIIIIIIIIIIIIIIIIHIIIIIIIIIIIIIIIIIIIIIIIIIIIIIIIIIIIIIIIIIIIIIIIDDDDD
@HISEQ:969:HM2KJBCX2:2:1102:7921:68696 2:N:0:ACTATGCA
TTATGTACGGCGCCCAACTATCCCTATTAATCATTACGGTGATCCTAGAAACCAACGAAATAGAATCAGTCCGTCCTATTTCATTATTCCATGCTAATGTATTCAGACGATAGTCTGCTTTAAACACTCTAATTTTTTCAAAGTAACAGTCCTGATTTCCCATCACACCAAATAAATGGCATGAAAGTTCCTCAGAAGGTAGAGATCCATCTCACCAGTGCAGACAATTAAGCCTGACCAATGGGTAGACCCCGAAGTTCAACTACGAGCTTTTTAACTGCAACAACTTTAATATACGCTATTGGAGCTGGAATTACCGCGGCTGCTGGCACCAGACTTGCCCTCCAA
+
BDDDBHGIIHIHHHIHIIIIIIIIIIHIIIHHHIIHIIIIGHHIIHIIHIHHHIIIIHIIIIEHIHIIIHHHII@HHHHIHHIIIIFHHHHIIICGHHGEHHHIHHHHIHHGIHIHIIIIIHHGHHIIHHHHIIIIIHCHGHIHHIHHHHIIIIIHHIHHHIIIIIIIIHHHHIIIHHIHIHIIHIIIIHHHIHHIHIIIIIIHIHEHHGIIIHIIIHIIIIIIIIIIIIIIIIHHHGHIHHIGHGFIHIHIHIIIIHIIIIHIIIIIIGIIGHHHFHIIIIIIIIIIHHIIIHIHGGIHIIIIIHIIIIIHIIIIIIIIIIIIIHIIIGIIIIIIIIIIIIIDCDDD
@HISEQ:969:HM2KJBCX2:2:1102:14704:67672 2:N:0:ACTATGCA
TTATGTACGGCGCCCAACTATCCCTATTAATCATTACGGTGATCCTAGAAACCAACGAAATAGAATCAGTCCGTCCTATTTCATTATTCCATGCTAATGTATTCAGACGATAGTCTGCTTTAAACACTCTAATTTTTTCAAAGTAACAGTCCTGATTTCCCATCACACCAAATAAATGGCATGAAAGTTCCTCAGAAGGTAGAGATCCATCTCACCAGTGCAGACAATTAAGCCTGACCAATGGGTAGACCCCGAGGTTCAACTACGAGCTTTTTAACTGCAACAACTTTAATATACGCTATTGGAGCTGGAATTACCGCGGCTGCTGGCACCAGACTTGCCCTCCAA
+
DDDDDHHIIIIIIHHIIGHHIHHIHIIHIHIHIIIHIIHIIIHHFHHIFHHIHGHIIIIIIIHHEHHIIIGHGIIHHHIHIIIHIIHIIIIHIIIHIIEHHDHHIIHGIHIIIGHHIIHHHIHHIHIIHIIIIIHHHIIHHHHHIHIHHHEHHHIIIIIIHHHIIHIHIIHEHFHIHHIHHHHHHHIHHHIHHHHEIHHGIIIIIIHHHCCGHIIHHHHHHHIIIHIIHIIIIIHCGHHIIIHHHHDIIHIHIHH@IEIHIIIIIHIIHGIIIHIIIIIIHIIIIIHEHIHIIHHHHIHHHHIIIIIIHIHHIIIIHHIIIHHIHIIIIIIIHEHHG?GIIHEB?DDB
@HISEQ:969:HM2KJBCX2:2:1102:14899:67643 2:N:0:ACTATGCA
TTATGTACGGCGCCCAACTATCCCTATTAATCATTACGGTGGTCCTAGAAACCAACAAAATAGAACCATGCCGTCCTATTTTATTATTCCATGCTAATGTATTCAAGCAAAAATGCCTGCTTTAAACACTCTAATTTTTTCAAAGTAAAGGTCCTGGTTCCCCACGGCATCCAATTAAGGACATCGCGGTTCTCCAGAAGGTGAGAAATTGACTGCACCAGTTCATACCCCGTGAGGCACGACCGATGCGCCAATCCCGAAATTCAACTACGAGCTTTTTAACTGCAACAACTTTAATATACGCTATTGGAGCTGGAATTACCGCGGCTGCTGGCACCAGACTTGCCCTCCAA
+
DDDDDIIIIGIIIHHIIIIHHHHIIIIIIIIHIIIIIIHIIIIIIHHHHHIIHHIIIEHIHIEHIIIIIIGHHHIIGHHHHIHIIIIIGHIIEHIIIHGHHCGHHH@HHHHIHIHIIIHIHIHIIHHHIIIIIHHHIHIIIHHFIHIIIIIIIIIIHHHIIIHHIHHHHHIIHHIIHIIIIIIIIIGHIHIIIIIIIIIHHGIIIIIIIHIIIIIIIIGIIIIIIHHIIIHHIIIIIIIIIIIIIIIIIIHGIHHIIIIHIIIIIGIIIHIIIIIIIIIIIIIIIIIIIIIIHHHIIIIHIIIIGIHIIIIIIIIIIIIIIIIIIIIIIIIIIIIIIIIIIIIIIIIIDDDDB
@HISEQ:969:HM2KJBCX2:2:1102:1731:68677 2:N:0:ACTATGCA
TTATGTACGGCGCCCAACTATCCCTATTAATCATTACGTCGATCCTAGAAACCAACAAAATAGAATCAAACGTCCTATTTCATTATTCCATGCTAATGTATTCAAGCGTAAGCCTGCTTTAAACACTCTAATTTTTTCAAAGTAACAGTCCTGATTCCCCACGACACCAAATTAATGACATCGCGGTTCTTCAGAAGGTAGGAACCAATAATGCCAGTGCGTACCGAAGCACGACCAACAATTTGATCCCGAAATTCAACTACGAGCTTTTTAACTGCAACAACTTTAATATACGCTATTGGAGCTGGAATTACCGCGGCTGCTGGCACCAGACTTGCCCTCCAA
+
DDDDDIIIIIIIIIIIIIIIHHIIIIIIIIIIIIIIIIIIIIIIHIHIIIIIIIIIIHIIIIIFIIIIHIGIIIIIIIIIIIIIIIIIIHIIGIIHIIIIIHIIIIIIIIIIIIIIIIIIIIIIIHIIIIGIIIIIIIIIIIIIIIIIIIIIIIHHIIIIIIHIIIIIIIIIIIHIIIIIIIHIIIIIIIIIIIIIIIIIIHIIIIIIIIIHIIIIIIIIIIIIIIIIIIIIIIIIIIIIIIIHIIHIIIIIIIIIIIIIHHIIHIIIIIIIIIIIIIIIIIIIIIIIIIIIIIIIIIIIIIIIIIIIIIIIIIIIIIIIIIIIIIIIIIIIIIIIIIIIDDDDD
@HISEQ:969:HM2KJBCX2:2:1102:20376:68585 2:N:0:ACTATGCA
TTATGTACGGCGCCCAACTATCCCTATTAATCATTACGTCAATCCTAGAAACCAACAAAATAGGATCAAACGTCCTATTTCATTATTCCATGCTAATGTATTCAAGCGTTAGCCTGCTTTAAACACTCTAATTTTTTCAAAGTAACAGTCCTGTTTCCCTGCAACACCAAATTAATGACATTACAGTTCTTCAAGAAGGAGGAACCAGTAAAGCCAGTACATACCAGAGGCACGACCAACTTACTAATCCCGAAATTCAACTACGAGCTTTTTAACTGCAACAACTTTAATATACGCTATTGGAGCTGGAATTACCGCGGCTGCTGGCACCAGACTTGCCCTCCAA
+
DDDDDIIIIIHIIIIIIIIIIIIIIIIIIIIIIIIIIIIIHIIIIIIIIIIIIIIIIIIIIHHHIIIIIIIHHFHIIIIIIIHIIIIIHHIIIIIHIHIIIHIHIIHHIIHDHHIHHIIIIIHHIIHHHIIIIIIIIIIIIIIIIHIHIIHIGIIIIHHHGIIIIIIIHIHIHIIIFHFIIIIIIHGHIIIIHIIIIIIIIIIIHHHIIHGIIIIIHHIIIIIIIIIIIIIIIIIIIIIIHIIHGIIHIIIIIIIIIIIIIIIIIIHIIIIIIIIIIIIIIIIIIIIIIIIIIIIIIIIIIIIIIIIIIIIIIIIIIIIIIIIIIIIIIIIIIIIIIIIIIDDDDD
@HISEQ:969:HM2KJBCX2:2:1102:11121:69193 2:N:0:ACTATGCA
TTATGTACGGCGCCCAACTATCCCTATTAATCATTACGTCGATCCTAGAAACCAACAAAATAGAATCAAACGTCCTATTTCATTATTCCATGCTAATGTATTCAAGCGTACGCCTGCTTTAAACACTCTAATTTTTTCAAAGTAACAGTCCTGATTCCCCACGACACCAAATTAATGACATCGCGGTTCTTCAGAAGGTAGGAACCAATAATGCCAGTACGTACCGAAGCACGACCAACAATTCGATCCCGAAATTCAACTACGAGCTTTTTAACTGCAACAACTTTAATATACGCTATTGGAGCTGGAATTACCGCGGCTGCTGGCACCAGACTTGCCCTCCAA
+
DDDDDIIIIHHIIIHIIIIIIIIIIIIIIIIIIIIIIIIIIIIIIIIIIIIIIIIIIIGIIIIIIIIIHIIIHIIIIIHIIIIIIIIHHHIIGHIIIIIIIHIIIIIIIIIIIIHIIIHIIHIHIHIIIIIIIIIIIIIIIIIIIIIIIIIIIIIIIHIIIIIIIIHIIIIIIIIIIIIIIIIIIHIIIIIIIIIIIIIHHIIHIIIIIIIIIIHIIIIIIIIIIIIIIIIIIIIIIIIIIIEFHIIIIHGIIIIIIIIIIHIIIHIIIIIIIIIIIIIIIIIIIIIIIIIIIIIIIIIIIIIIIIIIIIIIIIIIIIIIIIIIIIIIIIIIIIIIIIIIDDDDD
@HISEQ:969:HM2KJBCX2:2:1102:13522:69497 2:N:0:ACTATGCA
TTATGTACGGCGCCCAACTATCCCTATTAATCATTACGTCGATCCTAGAAACCAACAAAATAGAATCAAACGTCCTATTTCGTTATTCCATGCTAATGTATTCAAGCGTGAGCCTGCTTTAAACACTCTAATTTTTTCAAAGTAACAGTCCTGATTCCCCATGACACCAAATTAATGACATCATGGTTCGTCAGAAGGTAGGAATCAATAATACCAGTACGTACAATAGCACGACCAATAAATTGATCCCGAAATTCAACTACGAGCTTTTTAACTGCAACAACTTTAATATACGCTATTGGAGCTGGAATTACCGCGGCTGCTGGCACCAGACTTGCCCTCCAA
+
DDDDDHHHIIIIIGHIIIIIIIIIIIIIGIIEEHGEGHIHHHHFHHHHHHHGHHHHHHIIHIIHIIIIHHEEHHIHIHGHHHHIIIIHHHHEGEGHIIIIHHFHHHIHIGIHHIIIIHHHIIIIHIIGIIHHIIIHHHHIIFHHHIIIHHHHHIHIIHIIHHIHHIIHHIIHIIIIGHHHIIHII<DH=HGIHHHHFIHHFHHH?HHHHHIHIIIIIIIIIIHHIIHHHIHHFIHIHHHGHHEGHHDHFHGHGFCHIIIIIHIHIHIIIHEFFHHHIIIIIIHHHHHIIIHGIDIIIIIHHIHHIIIIIIIIHGHDIIIIHIIIIHEHIIIIIIIHIIHIAADD@
@HISEQ:969:HM2KJBCX2:2:1102:9647:70224 2:N:0:ACTATGCA
TTATGTACGGCGCCCAACTATCCCTATTAATCATTACGGTGGTCCTAGAAACCAACAAAATAGAACCATGCCATCCTATTTTATTATTCCATGCTAATGTATTCAAGCAAAAATGCCTGCTTTAAACACTCTAATTTTTTCAAAGTAAAGGTCCTGGTTCCCCGCGGCATCCAATTAAGGACATCGCGGTTCTCCAGAAGGTGAGAAATTGACTGCACCAGTTCATACCCCGTGAGGCACGACCGATGCGCCAATCCCGAAATTCAACTACGAGCTTTTTAACTGCAACAACTTTAATATACGCTATTGGAGCTGGAATTACCGCGGCTGCTGGCACAGACTTGCCCTCCAA
+
DDDDDIIIIIIIIIIIIIIIIIIIIIIIIIIIIIIIIIIIIIIIHIIIIIIIIIIIIIIIIIIIIIIIIGHHIIIHIIIIIIIIIIIIIIHIIEHHIHIIGFIIIIIHHHIIIIIIIIIIIHIIIIIIIIIIIHIIIIIGIHIIHIIHIHHHIIIHIIIIIIIIIIIHIHIIIHIIHIIGIIIIIIHIIIIHIIIIIIIIIIIIIIIIIIIIIIIIIIIIIIIIIHIIIIIIIIIIIIIIIIIIIIIIIHGIIIIIIIIIIIIGIIIIIIIIIIIIIIHIIIIIIIIIIIIIIIHIIIIIIIIIIHGGIIIIIIIIIIIIIIIIIIIIIIIIIIIHEIIIIIIIIIIDDDDD
@HISEQ:969:HM2KJBCX2:2:1102:1750:70842 2:N:0:ACTATGCA
TTATGTACGGCGCCCAACTATTACTATTAATCACAACGTCAATCCTAGAAACCATCATAATAGCATCATACGTCCTGGTTCATAATACTACTCTAATGTATTCAAGAGTTAGCCTGCTTTAAACACTCTAATTTTTTCAAAGTAACAGTCCCGTTTCCCTGCAACACCAAATTAATGGCATTACAGTTCTTCAGAAAGGAGGAATCAGCGAAGCCAGTGCATACCAGTGGCACGACCAACCTGCTGACCCCGAAATTCAACTACGAGCTTTTTAACTGCAACAACTTTAATATACGCTATTGGAGCTGGAATTACCGCGGCTGCTGGCACCAGACTTGCCCTCCAA
+
0<<D011<1/<C//<0<<<11111<11<111<D11<0/11<E11<@F11<1<C11<<1CF?<11<<111<CE@10E111<D@11<D1C11111<C1DFFE1<1111/<<EE<IHFB<1<1A866<1<F7DCFB1AFB<11@B1AFHF1B'<$A@B15C9D(:0CDF#4CHC/<G:G:G@/DE?/</-/<//0C:??CEHHGCD:00HFHED0.1EIFEHFBD<=B11@<:.:-C</1F:HCC@FBA<A/-F?HEEHHEHHGHHEEHCHHGEEG1@E?C1D<FC1C1@F1C?HHHECGHEHFCC@?C@@FCHGHDHFDHHEFFED<111<?HHEHCC?HF=GDBD@<
@HISEQ:969:HM2KJBCX2:2:1102:10175:71117 2:N:0:ACTATGCA
TTATGTACGGCGCCCAACTATCCCTATTAATCATTACGGTGATTCAGAAACCAACAAAACAGGACCACTGTCCTATTTTATTATTCCATGCTAATGTATTCAGACGTAAACCTGCTTTGAACACTCTAATTTTTTCAAGGTAAAGGTCCTGGTTTCCCACCATGCTAAATTAATAACATGATGGTTCCCCAGAAGGTAGAAATTCCACACGCCAGTACAGACTATTGCCCGACCAACGGTAGAACCCCGAAATTCAACTACGAGCTTTTTAACTGCAACAACTTTAATATACGCTATTGGAGCTGGAATTACCGCGGCTGCTGGCACCAGACTTGCCCTCCAA
+
DDDDDIIIIIHHIIGHIIIIHEHIHHIIIIIIIHIIIIIHGHIHIIIGIIIEHIIHIIIIIHFHHIIIGIIFEHHHFHIIHIIHHIHIIIFHHIIHHIIHIIHHIIIIIIIIHHHIIIIIIIIIIIIIGIIIIIHHIIIIIIHIIIIHIIHIIIIIIIIHIIIIHIIHIIIIIIIIIIIIIIIIIIIIIIIIIIIIGIIIIIIIIIHHHIIHIIIIIIIIHIIIIIIIIIIIGIIIIIIIHFIIIIHHIIIIIIIIIIIIIIIIIIIIIIIIIIIIIIHHHIIIIIIIIHHIIHIIIIIIIIIHIIIIIIIIIIIIIIIIHIIIIIIIIIIIIIIIIIDDDDD
@HISEQ:969:HM2KJBCX2:2:1102:4674:70460 2:N:0:ACTATGCA
TTATGTACGGCGCCCAACTATCCCTATTAATCATTACGTCAATCCTAGAAACCAACAAAATAGGATCAAACGTCCTATTTCATTATTCCATGCTAATGTATTCAAGCGTTAGCCTGCTTTAAACACTCTAATTTTTTCAAAGTAACAGTCCTGTTTCCCTGCAACACCAAATTAATGACATTACAGTTCTTCAAGAAGGAGGAACCAGTAAAGCCAGTGCATACCAGAGGCACGACCAACCTACTAATCCCGAAATTCAACTACGAGCTTTTTAACTGCAACAACTTTAATATACGCTATTGGAGCTGGAATTACCGCGGCTGCTGGCACCAGACTTGCCCTCCA
+
DDDDDIIIIIIIIIIIHIIIIIIIIIIIIIIIIIIIIIIIIIIIIIIIHHIIIIIIIIIIIIIIHIIFHHHIHHIIIIIIIIIIIIIIGIIIHIIIIIIIIGIHIIIHHHHIIIIIIIIHIHHIIIIIIIIIIIIHIIIIHIIIIIIIIIIIIIIIIHIIIIIIIIIIIHIIIIIIIIIIIIIIIIHIHIIIIIIIIIIIIIIIHIIIIIIIIIIIIIIIIIIIIIIIIIIIIIIIIIHIIHFFIIIIIIIIIIIIIIIIHHIIIIIIIIIIIIIIIIIIIIIIIIIIIHIIIIIIIIIHHIIHIIIIIIIIIIIIIIIIIIIIIIIIIIIIIIIIIIIIDDDDD
@HISEQ:969:HM2KJBCX2:2:1102:7808:71345 2:N:0:ACTATGCA
TTATGTACGGCGCCCAACTATCCCTATTAATCATTACGGTGATCCTAGAAACCAACGAAATAGAATCAGTCCGTCCTATTTCATTATTCCATGCTAATGTATTCAGACGATAGTCTGCTTTAAACACTCTAATTTTTTCAAAGTAACAGTCCTGATTTCCCATCACACCAAATAAATGGCATGAAAGTTCCTCAGAAGGTAGAGATCAATCTCACCAGTGCAGACAATTAAGCCTGACCAATGGGTAGACCCCGAAGTTCAACTACGAGCTTTTTAACTGCAACAACTTTAATATACGCTATTGGAGCTGGAATTACCGCGGCTGCTGGCACCAGACTTGCCCTCCAA
+
DDDDDIIIHHIIIIIIIIIIHIIIIIIIIIIIIIIIIIGHIIIIIIIIIIIIIIIIIHIHIIIIIIIIIIIHIIIIIHIIIIIIIIIIIIIIIIIGIIIIIIIIIHIIIIIIHIIHIIHIIIIIIIIIIIIIHIIIHIIHIIIIIIIHIIHIIHIIIIIIIIIIIHIHHIIIIIIHIIIHIIIIIHIIIIIIIIIIIIIIIIIIIIIIIIIIIIIIIIIIIIIIIIIIIIIIIIIIIIIIIIIIIHHIIIIIIIIIIIIIIIIIIIIIIIIIIIIIIIIIIIIIIIIIIIIIIIIIIIIIIHIIIIIIIIIIIIIIIIIIIIIIIIIIIIIIIIIIIIIIIIIDDDDD
@HISEQ:969:HM2KJBCX2:2:1102:1775:71444 2:N:0:ACTATGCA
TTATGTACGGCGCCCAACTATCCCTATTAATCATTACGTCAATCCTAGAAACCAACAAAATAGGATCGAACGTCCTATTTCATTATTCCATGCTAATGTATTCAAGCGTTAGCCTGCTTTAAACACTCTAATTTTTTCAAAGTAACAGTCCTGTTTCCCTGCAACACCAAATTAATGACATTACAGTTCTTCAAGAAGGAGGAATCAGTAAAGCCAGTACACACCATTGGCACGACCAACCTACTGACCCCGAAATTCAACTACGAGCTTTTTAACTGCAACAACTTTAATATACGCTATTGGAGCTGGAATTACCGCGGCTGCTGGCACCAGACTTGCCCTCCAA
+
DDDDDIIIHIIIIIIIIIIIIHIIIIIIIIIIIIIIIIIIIIIHHIIHIIHHHIIIHIIIIIH@HHIHHIHHHGHHFHIIIIIIHHHHHIHHGHGHHHIIHIIIIIHIIIIHHIHIIIHHHIHHIHIHHIIIIIIIIIIIIIIIIIIHHHHIIIHIIIIIHIIIIIIIIIIHIIIIIIIIIIIIIIIIIHIIIIIIIIIIIIIIIIIIIHHIIIIIIIIIIIHGGIIIIIHIIIIHHHIIIIHGFIIIIIIIIIIIIIIIIIIIIIIIIIIIIIIIIIIIIIIIIIIIIIIIIIIIIIIIIIIIIIIIIIIIIIIIIIIIIIIIIIIIIIIIIIIIIHIIIDDDDD
@HISEQ:969:HM2KJBCX2:2:1102:19675:70825 2:N:0:ACTATGCA
TTATGTACGGCGCCCAACTATCCCTATTAATCATTACGGTGATCCTAGAAACCAACAAAATAGAACCATGCCGTCCTATTCTATTATTCCATGCTAATGTATTCGAGCAAAAATGCCTGCTTTAAACACTCTAATTTTTTCAAGGTAAAGGTCCTGGATCCGCAAGACACCCAATAAAGGACATCAAGTTTCTCCAGAAGGTGAGAAATCAACAGTAACAGTTCATACCCCTTAAGGCATGACCATCACGTCAATCCCGAAATTCAACTACGAGCTTTTTAACTGCAACAACTTTAATATACGCTATTGGAGCTGGAATTACCGCGGCTGCTGGCACCAGACTTGCCCTCCAA
+
DDDDDIIHHDHIHHIIIIHHIGIIHIIIIIIIIIIIIIIIIHHCGHEEHIHHIIHIGHHHGHHIIIIIIIIHHIIIGGIIHIIIIHIIHIIIIIIIHHIHIDGEHIHIIHIIHHHIHIIIIIIIIHIIIIHIIHHHIIIIIIHHGIIIIIIHHIIIHIGIIHIIIHHHHHIGIIIIIIIHHIHIIHHHHHHHCIIIIIIHIIHIIIIIHIIIIIIIIIIIHIIIIIIIGIIIIIIIIIIIIIIIIIIIIIHDIIIIIIIIHIIIIIHHHIIIIIIIIIHHH@IIIIIIIIHHIIIIIIIIIHHIIIIIIIIIIIIIIIIIHHHIIIIHIIIHIIIIIIIIIIIIIIIICDDDD
@HISEQ:969:HM2KJBCX2:2:1102:15288:71889 2:N:0:ACTATGCA
TTATGTACGGCGCCCAACTATCCCTATTAATCATTACTTCAGTTCTAGAAACCAACAAAATAGAACCGAAGTCCTAAATTATTATTCCATGCTAATGTATTCAAGGCATAAGCCTGCTTTAAACACTCTAATTTTTTCAAAGTAATAGAGCTAGATCGCGACGACAGCCCAGTAAAGGGTGCCGCCGTTTTCTAGCAGGATGGTAGACGCGCGCCGGCACTCACACTCGTAACCGAGGCGGGCCAGGTGCGTCAAACCAGAAATCCAACTACGAGCTTTTTAACTGCAGCAACTTTAATATACGCTATTGGAGCTGGAATTACCGCGGCTGCTGGCACCAGACTTGCCC
+
DDDDDIIIIIIIIIIIIIIIIIIIIIIIIIIIIIIIIIIIIIIIIIIHIIIIIIIIIIIIIIHIIIGHIGIIIIIIIIIGIIIIIIIIIIHIIIIIIHHIIIHIGIIIIIIIIIIIIIIIIIIIIIIHIIIIIIIIIIIIIIIIIIIIIIIHIIIIIIIIIIIIIIIIIHHIIIIIIIIGIIIIIIIIIIIIHIIIIIIIIIIIIIIIIIIIIIIIIIIIIIIIIIIIIIIIIIIIIIIIIIHIIIIHIIIIIIIIIIIIIIIIIIIIIIIIIIIIIIIIIIIIIIIIIIIIIIIIIIIIIIIIIHHFGIIIIIIIIIIIIIIIIIIIIIIIIIIIIIIIIIIIDDDDD
@HISEQ:969:HM2KJBCX2:2:1102:8741:73219 2:N:0:ACTATGCA
TTATGTACGGCGCCCAACTATCCCTATTAATCATTACGTCAATCCTAGAAACCAACAAAATAGGATCGAACGTCCTATTTCATTATTCCATGCTAATGTATTCAAGCGTTAGCTTGCTTTAAACACTCTAATTTTTTCAAAGTAACAGTCCAAATTCCCCGCAACACCAAATTAATGGCATTACGGATCATCAGGAAGGAGGAATCAGTGAGACCAGTACATACCAGAGGCATGACCAATCTACTAACCCCGAAATTCAACTACGAGCTTTTTAACTGCAACAACTTTAATATACGCTATTGGAGCTGGAATTACCGCGGCTGCTGGCACCAGACTTGCCCTCCAA
+
DDDDAHIIIHIIIIIIIGIIIIHIIIIIIIIIIIIIIIIHIIIHIIIIIIIHIIIIIIIGGFFHEHHIIIIIHHCGHIHH?HHIIIIHHIIIGIIIIIIIIHIIHIIIIHIIIIIIIIIIIHHIIIIIHIIIIIIIIHHFHEHIIHHHHHHIIIIHIIIHIIIIIHIIIIIIIIIIIIHHIIIIHIIHIIIIIIIIIIIIHIIIIIIIIIIHIIIIHIIIIIIIIIIIIIIHIIIIIIIHIIIIHIIIIIIIIIIIIIIIIIHIIIIIIIIIIIIIIIIIIIIIIIHIIIHIIIIIIIIIIIIIIIIIIIIIIIIIIIIIIIIIIIIIIIIIIIIIIIIIIDDDDD
@HISEQ:969:HM2KJBCX2:2:1102:15962:72826 2:N:0:ACTATGCA
TTATGTACGGCGCCCAACTATCCCTATTAATCATTACGTCAATCCTAGAAACCAACAAAATAGGATCAAACGTCCTATTTCATTATTCCATGCTAATGTATTCAAGCGTTAGCCTGCTTTAAACACTCTAATTTTTTCAAAGTAACAGTCCTGTTTCCCTGCAACACCAAATTAATGACATTACAGTTCTTCAGAAAGGAGGAACCAGCGAGACCAGTACGAACCAAAGGCACGACCAACCTGCTGATCCCGAAATTCAACTACGAGCTTTTTAACTGCAACAACTTTAATATACGCTATTGGAGCTGGAATTACCGCAGCTGCTGGCACCAGACTTGCCCTCCAA
+
DDBDDIIIIIIIIIIIIIIIIIIIIIIIIIIIIIIIIIIIIIIIIIIIIIIHIIIIIIHHHIHIHIIHIIIIIHIIIIIIIIIIIIIIIIIIIIIIIIIIIIIIIIIIIIIIIIIIIIIIIIHIIIIIIIIIIIIIIIIIIIIIIIIIIIIIIIIIIIIIIIIIIIIIIIIHIIIIIIIIIIIIIIIIIIIIIIIIIIIIIIIIIIIIIIIIHIIIIIIIIIIIIIIHIIIIIIIIIIIIIIIIHHIIIIIIIIIIIIIIIIIIIIIIIIIIIIIIIIIIIIIIIIIIIIIIIIIIIIIIIIIIIIIIIIIIIIIIIIIIIIIIIIIIIIIIIIIIIIIIIDDDDD
@HISEQ:969:HM2KJBCX2:2:1102:4321:73701 2:N:0:ACTATGCA
TTATGTACGGCGCCCAACTATCCCTATTAATCATTACGTCAATCCTAGAAACCAACAAAATAGGATCAAACGTCCTATTTCATTATTCCATGCTAATGTATTCAAGCGTTAGCCTGCTTTAAACACTCTAATTTTTTCAAAGTAACAGTCCTGTTTCCCTGCAACACCAAATTAATGACATTACAGTTCTTCAAGAAGGAGGAACCAGTAAAGCCAGTACATACCAGAGGCACGACCAACTTACTAATCCCGAAATTCAACTACGAGCTTTTTAACTGCAACAACTTTAATATACGCTATTGGAGCTGGAATTACCGCGGCTGCTGGCACCAGACTTGCCCTCCAA
+
DDDDDIIIIIIIIIIIIIIIIIIIIGIIIIIIIIIIIIIIIIIIIIIIIIIIIIIIIIIIIIIIIIIIHIIIIIIIIIIIIIIIIIIIIIIIIIHIIIIIHIIIIIIIIGIIIIIIIIIIIIIIIIIIIIIIIIIIIIIIIIIIIIIIIIIIIIIIIIIHIIIIIIIIIIHIIIIIIIIIIIIIIIIHIIHIIIIIIIIIIIIIIIIIIIIIIIIIIIIIIIIIIIIHIIIIIIIIIIIIIIIHHIIHIIIIIIIIIIIIIIIIIIIIIIIIIIIIIIIIIIIIIIIIIIIIIIIIIIIIIIIIIIIIIIIIIIIIIIIIIIIIIIIIIIIIIIIIIIIIIDDDDD
@HISEQ:969:HM2KJBCX2:2:1102:5842:72325 2:N:0:ACTATGCA
TTATGTACGGCGCCCAACTATCCCTATTAATCATTACGGTGGTCCTAGACCAACAAAATAGAACCAACGTCCTATTCTATTATTCCATGCTAATCTATTCAAGCAAAAGCCCGCTTTAAACACTCTAATTTTTTCAAGGTAATGGTCCTGGTTCCCCGACACACCCAATAAAGGGCATACCGGCTCACCAGAAGGATAGACCCGACAACAGACAGTACTCGCCAGAGACGGACCGCCCGGTCAGGCCTAAAATTCAACTACGAGCTTTTTAACTGCAACAACTTTAATATACGCTATTGGAGCTGGAATTACCGCGGCTGCTGGCACCAGACTTGCCCTCCAA
+
DDCDDIIIIIIIIIIIIIIIIIIIIIIIIIIIIIIIIIIIIIIIIIIIIIIIIIIIIHHIIIIIIIIIIIIIIIIIIIIIIIIIIIIIIIIIIIIIIHIIIIIIIIIIIIIIIHIIIIHIIIIHIIIIIIIIIIIIIIIIIHGIIIIIIIIIHHIIIIIIHIIIIIIHIIIIIIIIIIIIIIIIIIIIIIIIIIIIIIIIIIIIIIIIIHIIIIIIIHHIIIIIIIIIIIIIIIIIIIIIIIIIIHIIIIIIIIIIIIIHIIIIIIIIIIIIIIIIIIIIIIIIIIIHIHIIIIHHGGIIIIIIIIIIIHIIIIIIIIIHIIIIIIIIIIIIIIIIIIDDDDD
@HISEQ:969:HM2KJBCX2:2:1102:12086:73898 2:N:0:ACTATGCA
TTATGTACGGCGCCCAACTATCCCTATTAATCATTACGTCGATCCTAGAAACCAACAAAATAGAATCAAACGTCCTATTTCATTATTCCATGCTAATGTATTCAAGCGTACGCCTGCTTTAAACACTCTAATTTTTTCAAAGTAACAGTCCTGATTCCCCACGACACCAAATTAATGACATCGCGGTTCTTCAGAAGGTAGGAACCAATAATGCCAGTACGTACCGAAGCACGACCAACAATTCGATCCCGAAATTCAACTACGAGCTTTTTAACTGCAACAACTTTAATATACGCTATTGGAGCTGGAATTACCGCGGCTGCTGGCACCAGACTTGCCCTCCAA
+
DDDDDIIIIIHHIIIIIIHIHHIIIIIIIIIIIIIHIIIIIIIHHHIHIGIHIIIIIIIIIIIHFHIIIIIIIIGHIIIIIIIIIIIIEHHHHIIIIIIIIIIIIIHIIIIIIIIIIHIIIIIIIIIIHIHIIIIIIIIIIIIIIHIIIIIIIIIIIHHIGHIIIIIIIHIHIIIIIIIIIHIIIHIIIIIIIIIIIIIIIIIHHIIIIHIIIIHIIIIIIIIIIIIIHIIIIIHIIHIIIHEGIIIIGIIIIIHHHHIIIIIIIIIIIIIIIIIIIGIIIIHIIIIIIIIIHIIIIIIIIIIIIIIIIIIIIIIIIIIIIHIIIIIIIIIIIIIIIIIIBDDDD
@HISEQ:969:HM2KJBCX2:2:1102:9492:73977 2:N:0:ACTATGCA
TTATGTACGGCGCCCAACTATCCCTATTAATCATTACGGTGATCCTAGAAACCAACAAAATAGAATCATGCCGTCCTATTTTATTATTCCATGCTAATGTATTCAAGCAAAATGCCTGCTTTAAACACTCTAATTTTTTCAAAGTAAAGGTCCTGGTTCCCCGTGACACCCAATTAAGGGCATCGCGGTTCTCCAGAAGGTGAGAAATTGACTACACCAGTTCATACCCCTTAAGGCACGACCGATGTGTCAATCCCGAAATTCAACTACGAGCTTTTTAACTGCAACAACTTTAATATACGCTATTGGAGCTGGAATTACCGCGGCTGCTGGCACCAGACTTGCCCTCCAA
+
DDDDAHHH?CDDHIHIIIHHHIHHHHIII?EFCHHIIIIGHHI?CHHCGHHGHEHIIIIIGH?GHHH?GFECCH<HGGHHHHHIIIIIGEHG?1D11<FHHHHEHHIIEIHHHHHEHHHHIHHHHFHIIIHHHHHIIHIGIHHHHHF@GIIHHHHHHHHHGHHIHHHHGGIIHEIHHFFEHHEDDCCIIIIGHIIIIHIIIIIHHCIIIIIIIHHIIIIHHIIHHIHIIIIHHHHIIIHGIHIIIIIIIIHHHHHIHIIHHHHHHHHHHHIIIIHIIIHIIIIIIIHHHGIIIGIIIIHHIHIIIIHIIHIIIIHHIIHDDHGHIHGHIHIIIIHIIIIHIHIIIIIDDDAD
@HISEQ:969:HM2KJBCX2:2:1102:18211:74708 2:N:0:ACTATGCA
TTATGTACGGCGCCCAACTATCCCTATTAATCATTACGGTGGTCCTAGAAACCAACAAAATAGAACCATGCCGTCCTATTTTATTATTCCATGCTAATGTATTCAAGCAAAAATGCCTGCTTTAAACACTCTAATTTTTTCAAAGTAAAGGTCCTGGTTCCCCGCGGCATCCAATTAAGGACATCGCGGTTCTCCAGAAGGTGAGAAATTGACTGCACCAGTTCATACCCCGTGAGGCACGACCGATGCGCCAATCCCGAAATTCAACTACGAGCTTTTTAACTGCAACAACTTTAATATACGCTATTGGAGCTGGAATTACCGCGGCTGCTGGCACCAGACTTGCCCTCCAA
+
DDDDDIIIGIIIIIIIIIIIIIGIIIIIIIIIIIIHIIGIHIIIIIIIIIIIIIHHHHHFHIIIIIEHIIIIIIHHIFHIIIIIIHHHHIHHHEHIHIHHHDFHIHHHHGHIIIIIIIIIIIIIIIIIIIIIIIHIIIHIIIHHIIIHIIIIIIHIIHEIIIIIIIIIIIHIIIIIIIHHHHHHHGHEHHHIIIIIIIIIIHIIIIIIHHIIIIIIIIIIIIGIIIIHIIIIHIIIIIIIIIIIIIIIIIHHIHIIIHEIHHEHIIIIIIIIIIIIIGIIIIIHIIIIIIIHG1HIIHIIIIIIIIIIIIIIIGIIIIGIIIIIIIIIIIIHIIIHHIIIIIHIHIIIDDDDD
@HISEQ:969:HM2KJBCX2:2:1102:18937:75312 2:N:0:ACTATGCA
TTATGTACGGCGCCCAACTATCCCTATTAATCATTACTTCAGTCCTAGAAACCAACAAAATAGAACTAAAGTCCTATTCCATTATTCCATGCTAATATATTCAAGCAAACATGCCTGCTTTAAACACTCTAATTTTTTCAAAGTAAAAGTCTTGGATCCCTAGCGCACTCAATTAAGAGCACACTAGTTCCCCAAAAGGAAAAGCCCAAAGTTGCAGTACAAACCTTTCGGTTGACGGCAACTATAAGCCCAAAATTCAACTACGAGCTTTTTAACTGCAACAACTTTAATATACGCTATTGGAGCTGGAATTACCGCGGCTGCTGGCACCAGACTTGCCCTCCAA
+
DDDDDIIIIIIIIIIIIIIIGIIIIIIIIIIIIIIIIIIIHIIIIIIIIIIIIIIIIIIIIIIIIIIIIIHIIIIIIIIIIIIIIHIIIIIIIHIHIIIIIIIIHIIIIIIHHHIIIIIIIIIIIIIIIIIIIIIIIIGHIIIHHIIHIHHIIIIIIIHIIHHDIIHIHIHIIIIIIIIIIHHIGIIIIHEIIIIIIIIIIIIIIIIIIIIHHHIHIIIHIHIIIIIIIIIIIIIIIIIIIIIHIIIIHEIIIIIHIIIIHHIIIHGHIIIIIIIIIIIIIIIIIHGHIIIIIIIIIIIIIIIIIIIIIIIIIIIIIIIIIIIIIIIIIIIIIIIHIIIIIDDDDD
@HISEQ:969:HM2KJBCX2:2:1102:20709:75599 2:N:0:ACTATGCA
TTATGTACGGCGCCCAACTATCCCTATTAATCATTACGTCAATCCTAGAAACCAACAAAATAGGATCGAACGTCCTATTTCATTATTCCATGCTAATGTATTCAAGCGTTAGCTTGCTTTAAACACTCTAATTTTTTCAAAGTAACAGTCCAAATTCCCCGCAACACCAAATTAATGGCATTACGGATCATCAGGAAGGAGGAATCAGTGAGACCAGTACATACCAGAGGCATGACCAATCTACTAACCCCGAAATTCAACTACGAGCTTTTTAACTGCAACAACTTTAATATACGCTATTGGAGCTGGAATTACCGCGGCTGCTGGCACCAGACTTGCCCTCCAA
+
DDDDDHIHIIIIIIIIIIIIIHEHIIIIIIIIIIIIIGHIIHIIIIIIIIIHEHIIIIIIIIGEHIGIIIHHHIICHIIIIIIIIHHCCHHHIIICGIHIHFEHIHHIHHIHGHHHIIHGEHHE<HIIHHIHIIIIHIHIHIIIIHHIIIIHHHCHIHIIHHIEHGHGIIIIIIIHHGIIIIIHIIIIHHIIIIIIHIIIHIIIIIIIIIIIIIIIIGIIIIIIIIIHHIHHGIIHIIIIIIIHFHHIHIHHFHHIIIHIIHHIHEIIHHIIHHGHHIIIIIIIIIIIIHIIHHHHIIIHHIIIHIIIIIIIIIIIIIIIIIIIIIIIIIIIIHIIIIIIICDDDD
@HISEQ:969:HM2KJBCX2:2:1102:9038:75551 2:N:0:ACTATGCA
TTATGTACGGCGCCCAACTATCCCTATTAATCATTACGTCGATCCTAAAAACCAACAAAATAGGGTCAAACGTCCTATTTCATTATTCCATGCTAATGTATTCAAGCGTGTGCCTGCTTTAAACACTCTAATTTTTTCAAAGTAACAGTCCTGATTCCCCATGACACCAAATTAATGACATCACAGTTCGTCAGAAGGTAGAAATCAATAATACCAGTGCATACCGGAGGCACGACCAATATATTGATCCCGAAATTCAACTACGAGCTTTTTAACTGCAACAACTTTAATATACGCTATTGGAGCTGGAATTACCGCGGCTGCTGGCACCAGACTTGCCCTCCAA
+
DDDDDIIIIIIIHIIIIIIIIIIIIIIIIIIIIIIIIIIIIHIIIIIIIIIIIIIIIIIHIIICHHIIIIIIIIIIIIIIIIIIIIIIIIIIHIIGHIIHHGHHIHIIIIIIGHIGIIIIIIHEHHIIIIIIIIIFIIIHEHIIHEEHHIHHHIIIHFHHHIIIHIII@FGHIIHIHHHEHHHIHCGC?GHEHEHHIEGCDCGFH?HEHCHEHGIF?F@GAACEHEDHCDFHH=GHHHHGH@EFG<@GEH<1HGC1?ECHE<<0C<101<EGHHCHEHHEHD<@<1EIHHEIHE??HCEDF1CD11<<FCG@CHCC<DHCEIHEHGHC<1<1HGC<E0<01<0<D<
@HISEQ:969:HM2KJBCX2:2:1102:15946:76727 2:N:0:ACTATGCA
TTATGTACGGCGCCCAACTATCCCTATTAATCATTACGTCAATCCTAGAAACCAACAAAATAGAATCAAACGTCCTATTTCATTATTCCATGCTAATGTATTCAAGCGTAAGCCTGCTTTAAACACTCTAATTTTTTCAAAGTAACAGTCCTGATTCCCCACGACACCAAATTAATGACATCGCGGTTCTTCAGAAGGTAGGAACCAATAATGCCAGTGCGTACCGAGGCACGACCGACAATCTGATCCCGAAATTCAACTACGAGCTTTTTAACTGCAACAACTTTAATATACGCTATTGGAGCTGGAATTACCGCGGCTGCTGGCACCAGACTTGCCCTCCAA
+
DDDDDIIIIIIIIIIIIIIIIIIIIIIIIIIIIIIIIIIIIIIIIIIIIIIIIIIIIIIIIHIIIIIIIIIIIIIIIIIIIIIIIIIIIIIIIIIIIIIIIHIIIIIIIIIIIIIIIHHIIIIIIIIIIIIIIIIIIIIIIIIIIIIIIIHIIIIIIIIIIIIIIIIIIIIIHIIIIIIIIIIIIIIIIIIIIIIIIIIIIIIIIIIIIIIIIIIIIIIIIIIIIIIIIIIIIIIIIIIIIHHHIIIIIIIIIIIIIIIIIIIIIIIIIIIIIIIIIIIIIIIIIIIIIIHIIIIIIIIIIIIIIIIIIIIIIIIIIIIIIIIIIIIIIIIIIIIIIIIIDDDDD
@HISEQ:969:HM2KJBCX2:2:1102:9923:77912 2:N:0:ACTATGCA
TTATGTACGGCGCCCAACTATCCCTATTAATCATTACGTCAATCCTAGAAACCAACAAAATAGGTTTGAACGTCCTATTTCATTATTCCATGCTAATGTATTCAAGCAAATGCCTGCTTTAAACACTCTAATTTTTTCAAAGTAACAGTCCTGTTTCCCTGCAACACCAAATTAATGACATTACAGTTCTTCAGAAAGGAGGAATCAGCGAGACCAGTTCATACCAGTGGCACGACCAGCCTGCTGACCCCGAAATTCAACTACGAGCTTTTTAACTGCAACAACTTTAATATACGCTATTGGAGCTGGAATTACCGCGGCTGCTGGCACCAGACTTGCCCTCCAA
+
DADD@E@GGCHHHHDHHGHIHHHGHCFCECHHHHHFG?CGHIHHFHIIGHIH@HEHHHECEEHHHCG@@EHE@GHHH?1HIHHHC<CGHCCCHFH?EHIEFHIIHIIHIIIHHHEGHGHHIHHIHHIIIIIIHEHIIHHHHHHHGGB?CGIIIIIHHHHGHIHGHHHGEHHEHHIIHHHHG@IIHHIIHIIIIHHIHHIHIIIHIIIIIHHHCHFGHIHIIGIIIIHIHFHHHCHIIHHEEHC<<EHIIHHHGIHHHHHIIIIIHEHHIIIIIIIIIIIIHIIIIIIHIIIHEHHIHEHHHIIIIIIHHHIHHDIHHCHHHIIIHIHGGHEHF<HEEEE=HD@ABA
@HISEQ:969:HM2KJBCX2:2:1102:21064:77278 2:N:0:ACTATGCA
TTATGTACGGCGCCCAACTATCCCTATTAATCATTACGTTGATCCTAGAAACCAACAAAATAGGTTCGAACGTCCTATTTCATTATTCCATGCTAATGTATTCAAGCTAAAGCCTGCTTTAAACACTCTAATTTTTTCAAAGTAACAGTCCTAACTCCCCATAACACCAAATTAATGACATCATGGTTCGTCAGAAAGGAGAAACCAATGATACCAGTACGTACCGAAAGCACGACCGACATATTGATCCCGAAATTCAACTACGAGCTTTTTAACTGCAACAACTTTAATATACGCTATTGGAGCTGGAATTACCGCGGCTGCTGGCACCAGACTTGCCCTCCAA
+
DCDDDIIHIIIHIGIHIIIIHHIIHHIIIIHHIIIHHH@@GHGHIGHIGHHGHEHIIIIIIIIIEHIIIIIIIHIGHHGFHIHIIIGHHHEHHHIIHHHIIGHHIHHHIGHHHHHFCHHHIIIHIIHHIIIHHHIIGIIIGIFHHIIHHHHIGEHFIHHHHCHHHIHHFIIHHIIIHHIHHIGIIIIHGHIIIGIIIIIIIIIIIIIIIIIIIIIHIIIIIIIIIIIIHIHHIHHIIIHHHHGECGIIHIIHGIHHHIHHHGCIIHIHHIIIIIHIIIIIIHHHIIHHIIIIIIIIHHHIIIIIIIIIIIIIIIIIIIIIIIIIIIIIIIIIIHIIIIIIIDDDDD
@HISEQ:969:HM2KJBCX2:2:1102:20757:78574 2:N:0:ACTATGCA
TTATGTACGGCGCCCAATATCCCTATTAATCATTACATCGATCCTAGAAACCAACAAAATAGAATGCGATGTCCTATTTCATTATTCCATGCTAATGTATTCAAGCGTGAGCCTGCTTTAAACACTCTAATTTTTTCAAGGTAACAGTCCTAATTCCCTATAACATCAAATAAATGACATTATAGTTCTTTAGAAGGTGAGAACCAATAAAATCAGTACATACCAAGGCATGACCAAACTAATTGATCCCGAAGTTCAACTACGAGCTTTTTAACTGCAACAACTTTAATATACGCTATTGGAGCTGGAATTACCGCGGCTGCTGGCACCAGACTTGCCCTC
+
DDDDDHIIIGHIIIIIIIIIIIIIIIIIIIIIIIIHIGHIIIIIIHHHHIHIHHIIIHIIIIIIHIHIHIIIIGIIIIHHHIIIHIIHIIIIIIIIIIIIIIIHIIHHIIIIIIIIIIIHIIHHIIIIIIIIIIIIIIHHHIIIIIHIHHIIIIHHHHIIIIIHIIHIIHIIIIIIIIIIIIIIIIIHIIHIIHIIIH;HHHGDHIIIIIIIIIIIIIHHHHIIIIIIIIIIII=IIHIHHIIIGIIIGIIIIIIHHIIIIIIIHIIIIIIIHHIHIIIIIIIIIIIIIIIIHIIIIIIIIIIIIIIIIIIIIIIIIIIIIIIIIIIIIIIIIIIIIDDDDD
@HISEQ:969:HM2KJBCX2:2:1102:13659:78597 2:N:0:ACTATGCA
TTATGTACGGCGCCCAACTATCCCTATTAATCATTACGTCGATCCTAGAAACCAACAAAATAGAATCAAACGTCCTATTTCGTTATTCCATGCTAATGTATTCAAGCGTGAGCCTGCTTTAAACACTCTAATTTTTTCAAAGTAACAGTCCTGATTCCCCATGACACCAAATTAATGACATCATGGTTCGTCAGAAGGTAGGAATCAATAATACCAGTACGTACAATAGCACGACCAATAAATTGATCCCGAAATTCAACTACGAGCTTTTTAACTGCAACAACTTTAATATACGCTATTGGAGCTGGAATTACCGCGGCTGCTGGCACCAGACTTGCCCTCCAA
+
DDDDDIIIHIHIHIIIHHHIIIIIIIIIIIIIIIIIIIHHIHHHIIIIIHIIIIGHIHHIIIIHEHIIIGHIIHFHEHIIEHHIIHIICHHHEHFIIIHIIIIIIHIIHIGIIHHHHFIHIEHIIIIIIIIIIIHIIIIIIIIIIHIIIIIIIIIHIIHIIHIHHIIIIIIIIIHIIIIIIIIIIIHIHIIIIIIIIIIIGIIIIIIHHHHIIIIIIIIIIIIIIIIIHIIIIIIIIIIIIIHHIIIIIGIIIIIIIIIIHIIIIHGIIIIIIIIIIIIIIIHIIIHIIIIIIHIIIIIIIIIIIIIIIIIIIIIIIIIIIIIIIIIIIIHIIIIIIIIIDDDDB
@HISEQ:969:HM2KJBCX2:2:1102:10150:78362 2:N:0:ACTATGCA
TTATGTACGGCGCCCAACTATCCTATTAATCATTACGGTGATCCTAGAAACCAACAAAATAGAACCATGCCGTCCTATTCTATTATTCCATGCTAATGTATTCGAGCAAAAATGCCTGCTTTAAACACTCTAATTTTTTCAAGGTAAAGGTCCTGGATCCGCAAGACACCCAATTAAGGACATCAAGTTTCTCCAGAAGGTGAGAAATCAACAGCGACAGTTCATACCCCTTAAGGCATGACCATCACGTCAATCCCGAAATTCAACTACGAGCTTTTTAACTGCAACAACTTTAATATACGCTATTGGAGCTGGAATTACCGCGGCTGCTGGCACCAGACTTGCCCTCCAA
+
DDDDDIIIHHIIHIIIIIIIIIIIIIIIIIIIHHIHIIIIIIIIIHIIIIIHHIIIIICHHIIIIIIIIIIHIIHIIIIIIIIIIIIIIIHIHIHHIIIIIHHIHIIIIIHIIIIIIIIHIIIHIIIIIIIIHIIIIHIIIIHIIIIIIIIIHHHHHHIIIIIIIIIIHIIIIIIIIHHIIIIIIIIIIHIIIIIIIIIIIHIIIIIIIIIIIIIHIIIIIIIIIIIIIIIIIIIIIIHIHIIIIIIIHIIIIIIIIIIIIIIIHIIIHIIIIIIIIIIIIIIIIIIIHHIIHIIIIIHGIIIHIIIIIIIIIIIIIIIIIIIIIIIIIIIIIIIIIIIIIIIIIIIDDDDD
@HISEQ:969:HM2KJBCX2:2:1102:3586:78507 2:N:0:ACTATGCA
TTATGTACGGCGCCCAACTATCCCTATTAATCATTACGTCAATCCTAGAAACCAACAAAATAGGATCGAACGTCCTATTTCATTATTCCATGCTAATGTATTCAAGCGTTAGCTTGCTTTAAACACTCTAATTTTTTCAAAGTAACAGTCCAAATTCCCCGCAACACCAAATTAATGGCATTACGGATCATCAGGAAGGAGGAATCAGTAAGACCAGTACATACCAGAGGCATGACCAATCTACTAACCCCGAAATTCAACTACGAGCTTTTTAACTGCAACAACTTTAATATACGCTATTGGAGCTGGAATTACCGCGGCTGCTGGCACCAGACTTGCCCTCC
+
DDDDDIIIIIIIIIIIIIIIIIIIIHIIIIIIIIIIIIIIIIIIIIHIIIIIIIIIIIIIIIHIHHIIHHIIIIIIHIIIIIIIIIHEHHHHFHIIIIHIIIIIIIHHIIIIIIHIIIIIIHIIHHIIIIIIIIIHIIIIIIIIIHIIHIIIIIHHIIIIIIIIIIIIHIIIHIIIHIIIIIIIIIIIIHHIIIIIIIIIIIIIIIIIIIIIIIIIIIIIIIIIIIIIHHIIIIIIIIIIIHHIIIIIIIIIIIIIIIIIIIHIIIIIIIIIIIHIIIIIIIIIIIIIIIIIIHIHIIIIIIIIIIIIIIIIIIIIIIIIIIIIIIIIIIIIIIGIIIIDDDDD
@HISEQ:969:HM2KJBCX2:2:1102:9885:80099 2:N:0:ACTATGCA
TTATGTACGGCGCCCAACTATCCCTATTAATCATTACGTCAATCCTAGAAACCAACAAAATAGGATCGAACGTCCTATTTCATTATTCCATGCTAATGTATTCAAGCGTTAGCTTGCTTTAAACACTCTAATTTTTTCAAAGTAACAGTCCAAATTCCCCGCAACACCAAATTAATGGCATTACGGATCATCAGGAAGGAGGAATCAGTAAGACCAGTACATACCAGAGGCATGACCAATCTACTAACCCCGAAATTCAACTACGAGCTTTTTAACTGCAACAACTTTAATATACGCTATTGGAGCTGGAATTACCGCGGCTGCTGGCACCAGACTTGCCCTCCAA
+
DDDDDIIIIIIIIIIIIIIIIIIIHIIIIIIIIIIIIIIIIIIIIIIIIIIIIGIIIIIIIIGIIIIGIIIGHHHIIIIIIIIIIIIIIIIIIFIIIIIIIGIIIIIIHIIIIIIIIIIIIIIIIIIIIIIIIIIIIIIIIIIIIIIIIIIIIIIIIIIIIIIIIIIIIIIIIIIIIIIIIIIIIIIIIIIIIIIIIIIIIIIIIIIIIIIIIIIIIIIIIIIIIIIIIIIIIIIIIIIIIIIHFIHIIIIIIIIIIIIIIIIIIIIIIIIIIIIIIIIIIIIIIIIIIIIIIIIIIIIHIIIIIIIIIIIIIIIIIIIIIIIIIIIIIIIIIIIIIIIIIDDDDD
@HISEQ:969:HM2KJBCX2:2:1102:6711:81093 2:N:0:ACTATGCA
TTATGTACGGCGCCCAACTATCCCTATTAATCATTACGGTGATCCTAGAAACCAACAAAATAGAACCATGCCGTCCTATTCTATTATTCCATGCTAATGTATTCGAGCAAAAATGCCTGCTTTAAACACTCTAATTTTTTCAAGGTAAAGGTCCTGGATCCGCAAGACACCCAATTAAGGACATCAAGTTTCTCCAGAAGGTGAGAAATCAACAGCGACAGTTCATACCCCTTAAGGCACGACCATCACGTCAATCCCGAAATTCAACTACGAGCTTTTTAACTGCAACAACTTTAATATACGCTATTGGAGCTGGAATTACCGCGGCTGCTGGCACCAGACTTGCCCTCCAA
+
DBDBDIHCHHHHHIIIIIIHHIIEHEEHGHHHFHIIIIFHHEHHHHIHEHHHHFHHHHEHHHEHHHIIIIIIIIDIIIHEGHFHHHHIEE@H?EECGC@<DFFH<G?@GHHHIIHHEHHHHFHHGHHHHGHIHIHGFHHHIIIHFHGHGHIIHIHHH?DHDCHHHIIEHH?HFFGIIHIIHGHHHHHGDGDIIHHIIHHHIIIIIIIHHHEHHHIGIHHIIHHEGHHHFHHHIHHIHHEIHCFHIIHHHHIHIHDGGIIIHIHIIIIIIIIIHIIIIIIHGHIIHHEHHIIHFHIIHHHHHHHC@HHHHIHIIIIIIIIIIIHHHIIIIHGIHHEHIIHHFEIIHIHG@@@BD
@HISEQ:969:HM2KJBCX2:2:1102:4035:81291 2:N:0:ACTATGCA
TTATGTACGGCGCCCAACTATCCCTATTAATCATTACGTCAATCCTAGAAACCAACAAAATAGGATCGAACGTCCTATTTCATTATTCCATGCTAATGTATTCAAGCGTTAGCCTACTTTAAACACTCTAATTTTTTCAAAGTAACAGTCCTGTTTCCCTGCAACACCAAATTAATGACATTACAGTTCTTCAAGAAGGAGGAATCAGTAAAGCCAGTACACACCATTGGCACGACCAACCTACTGACCCCGAAATTCAACTACGAGCTTTTTAACTGCAACAACTTTAATATACGCTATTGGAGCTGGAATTACCGCGGCTGCTGGCACCAGACTTGCCCTCCAA
+
DDDDDIIIIIIIIIIIIIIIIIIIIIIIIIIIIIIIIIIIIIIIIIIIIIIIIIHIIIIIIIIIIIIIIIIIIIIIHIIIIIIIHIIIIIIIIIHIIIIIIIHIIHIIIIIIIIIIIIIIIIHIIIIIIIIIIIIIIIIIIIIIIHIHIHIIIIIIIIIIIIIIIIIIIIIIIIIIIIIIIIIIIIIIIIIIIIIIIIIIHIIIIIIIIIIIIIIIIIIIIIIIIIIIIIIIIIIIIIHIIIHHHIIIIIIIIIIIIIIIIIIIIIIIIIIIIIIIIIIIIIIIIIIIIIIIIIIIIIIHIIIIIIIIIIIIIIIIIIIIIIIIIIIIIIIIIIIIIIIIIDDDDD
@HISEQ:969:HM2KJBCX2:2:1102:4754:81581 2:N:0:ACTATGCA
TTATGTACGGCGCCCAACTATCCCTATTAATCATTACGTCGATCCTAGAAACCAACAAAATAGAATCAAACGTCCTATTTCGTTATTCCATGCTAATGTATTCAAGCGTGAGCCTGCTTTAAACACTCTAATTTTTTCAAAGTAACAGTCCTGATTCCCCATGACACCAAATTAATGACATCATGGTTCGTCAGAAGGTAGGAATCAATAATACCAGTACGTACAATAGCACGACCAATAAATTGATCCCGAAATTCAACTACGAGCTTTTTAACTGCAACAACTTTAATATACGCTATTGGAGCTGGAATTACCGCGGCTGCTGGCACCAGACTTGCCCTCCAA
+
DDDDDIIIIHIIIIIIIIIIIIIIIIIIIIIIIIIIIEHIIIIHHHIIIIIIIIIIIIIIIIHIIIIIIIIGHHIIIIIIIIIIIIIIIIIIHIIIIIIIIIIIIIIIIIHIIIIIIIHIIIIIIIIIIIIIIIIIIIHIHIIIIIIIIIIIIIIIIIIIIIIIIIIIIIIIIIIIIIIIIIIIIIIIIIIIIIIIIIIIIIIIIIIIIIIIIIIIIIIIIIIIIIIIIIIIIIIIIIIIIIHIIIIIIIIIIIIIIIIIIIIIIIIIIIIIIIIIIIHIIIIIIHIIIIIIIIIIIIIIIIIIIIIIIIIIIIIIIIIIIIIIIIIIIIIIIIIIIIIIDDDDD
@HISEQ:969:HM2KJBCX2:2:1102:9236:81899 2:N:0:ACTATGCA
TTATGTACGGCGCCCAACTATCCTATTAATCATTACGTCAATCCTAGAAACCAACAAAATAGGATCAAACGTCCTATTTCATTATTCCATGCTAATGTATTCAAGCGTTAGCCTGCTTTAAACACTCTAATTTTTTCAAAGTAACAGTCCTGTTTCCCTGCAACACCAAATTAATGACATTACAGTTCTTCAAGAAGGAGGAACCAGTAAAGCCAGTACATACCAGAGGCACGACCAACTTACTAATCCCGAAATTCAACTACGAGCTTTTTAACTGCAACAACTTTAATATACGCTATTGGAGCTGGAATTACCGCGGCTGCTGGCACCAGACTTGCCCTCCAA
+
DDDDDIIIIIIIIIIIIIIIIIIIIIIHIIIIIIIIIIIIIIIIIHIIIIIIIIIIIHIIIIIIIIIIIIIIIIIIIIIIIIIIIIHIHIIIIIIIIIIIIIIIIIIIIIIIIIIIIIIIIIIIIIIIIIIIIIIIIHIHIIIIIIIIIIIIIIIIIIIIIIIIIIIIIHHIIIIIIIIIIIIIIIIIIIIIIIIIIIIIIIIIIIIIIIIIIIIIIIIIIIIIIIIIIIIIIIIIIIIIIIIHIIIIIIIIIIIIIIIIIIIIIIIIIIIIIHIIIIIHIIIIIIIIIIIIIIIIIIIIIIIIIIIIIIIIIIIIIIIIIIIIIIIIIIIIIIIIIIIIDDDDD
@HISEQ:969:HM2KJBCX2:2:1102:7632:80706 2:N:0:ACTATGCA
TTATGTACGGCGCCCAACTATCCCTATTAATCATTACGGCGACTCTAGAAACCAACAAAATAGAACCGCACGTCCTATTCTATTATTCCATGCTAATGTATTCTGGCGTAAGCCTGCTTTGAACACTCTAATTTTCTCAAGGTAAAGGTCCTGGTTCCCCGACACACCCAGTGAAGGGCATGCCGGCTCACCAAGAGGTAAGGCCCGGCCAGACAGTACACACCGTTAGGCGGACCGCCCGGTCAGGTCTGAAGTTCAACTACGAGCTTTTTAACTGCAACAACTTTAATATACGCTATTGGAGCTGGAATTACCGCGGCTGCTGGCACCAGACTTGCCCTCCAA
+
DDDDDHIIIIIIGGIIIIHIIIIIIIIIIIIIIIIIIHHIIHIIIIIHEHIIIHIIIGHHIIHIIIIHIIHGHHFHHEHHIGIIIIHHIIIEHIIHHHHHGIIHHHHIIIIIHIIHIIIIGIIIIIIIIIIIIIIIIIIHHHIHHHHIIGIIHHGHIIIIHIIIHIIIHHHHIIIHIHHHIIIIIIIIIIIIIIIIHHHHHIIIHHIIIIIHEIIIIIIIIIIIIIIIIIHIIHCIHIIIIIIHIIIIIHIIHIIIHHEIIIIIIIIIIIHIIIIIIIIIIIIIHFFEIIGHIIIIIIIIIIIIIIIIIIIIIIIIIIHHIIIIIIIIIIIIFHHIIIIIDDDDD
@HISEQ:969:HM2KJBCX2:2:1102:20741:80911 2:N:0:ACTATGCA
TTATGTACGGCGCCCAACTATCCCTATTAATCATTACTTCAGTTCTAGAAACCAACAAAATAGAACCGAAGTCCTAAATTATTATTCCATGCTAATGTATTCAAGGCATAAGCCTGCTTTAAACACTCTAATTTTTTCAAAGTAATAGAGCTAGATCGCGACGACAGCCCAGTAAAGGGTGCCGCCGTTTTCTAGCAGGATGGTAGACGCGCGCCGGCACTCACACTCGTAACCGAGGCGGGCCAGGTGCGTCAAACCAGAAATCCAACTACGAGCTTTTTAACTGCAGCAACTTTAATATACGCTATTGGAGCTGGAATTACCGCGGCTGCTGGCACCAGACTTGCCCTCCAA
+
DDDDDIIIHIIIIIIIIIIIIIIHIIIIHIIHIIIHIIIIIIIIIHIIIIIIHIIIIIIHIIIHIIHHIIIIEHIIIIIIHIIIIFGHHHE1DGHGHIHHHDGHHHIHIIHEHEF@HFCHGHIHHIHIHHHIIIIEHHHHIIIHIIIHGEHIIIIDHHDHHHIIIIIIIGHHHIGIHHECEHIHIIHHHHHIIIIHIIIIIIHHHHHIEHGIIHHFHHGCHFIHIIIIIIHHIHIIIIIIIHIIIIHGIIHHEDCHIIIHIIIIIIIIIIHIIIIIIIIIIHIIIHIIIIIIIIIIIIIIIIIHIHHFDIIIIIHIHIIIIIIIIIIIIIIIIIIIIIIIIIIIIIIIIDDDDD
@HISEQ:969:HM2KJBCX2:2:1102:5804:81958 2:N:0:ACTATGCA
[truncated: 33,286,629 more chars]
