# Supplementary material for: Response of arbuscular mycorrhizal fungal community in soil and roots to grazing differs in a wetland on the Qinghai-Tibet plateau
Source: PeerJ. 2020 Jun 19;8:e9375. doi: 10.7717/peerj.9375 (PMC7307571; doi:10.7717/peerj.9375)
Supplement: Supplemental Information 18 [file peerj-08-9375-s018.zip › Soil grazing 6-10/28.fastq]

@HISEQ:969:HM2KJBCX2:2:1101:8345:2084 2:N:0:ACTATGCA
TTGGACGTCCACCCCAACTATCCCTATTAATCATTACGTCGATCCTAGAAACCAACAAAATAGANTCAAACGTCCTANNTNATTATTCCATGCTAATGTATTCAAGCGTAAGCCTGCTTTAAACACTCTAATTTTTTCAAAGTAACAGTCCTGATTCCCCACGACACCAAATTAATGACATCGCGGTTCTTCAGAAGGTAGGAACCGATAATGCCAGTGCGTACCGAGGCACGACCAACAATTCGATCCCGAAATTCAACTACGAGCTTTTTAACTGCAACAACTTTAATATACGCTATTGGAGCTGGAATTACCGCGGCTGCTGGCACCAGACTTGCCCTCCAA
+
DDBBDHIIIIIIIIIIIIIHIIIIIIIIHIHIIIIIIIIIIIIIIHIIIHIIHIIIHIFHHIHH#<<EEHEHIHIIH##<#<<DGHHCHHHIIIIIIHHHHHIIIGGGGEGFFDFGFHEHGHHIIIIIIICE@HFHIIIHIHIHHHHHIHHHIIHHFHHGIIIHIIIIHHEHHHHHHHIIHIIIIHIHIIIIIIIIHIHHHHFGIIIHIHGHIIIIIHGIIHIIIIIHIIIIIIIIIIHHHFECIIHHHHHHHHHIIIHHEHIIHIHGIIIIIHIIIIIIIHGHHHIIHGIHGHIIIIIIIIIIIIIIIIIIIGHHIIIIIIIIIIIIIIIIIHIIIIIIDDDDD
@HISEQ:969:HM2KJBCX2:2:1101:11360:3018 2:N:0:ACTATGCA
TTGGACGTCCACCCCAACTATCCCTATTAATCATTACGTCAATCCTAGAAACCAACAAAATAGGATCGAACGTCCTATTTCATTATTCCATGCTAATGTATTCAAGCGTTAGCCTGCTTTAAACACTCTAATTTTTTCAAAGTAACAGTCCTGTTTCCCTGCAACACCAAATTAATGACATTACAGTTCTTCAGAAAGGAGGAATCAGCGAAGCCAGTGCATACCAGTGGCACGACCAACCTGCTGACCCCGAAATTCAACTACGAGCTTTTTAACTGCAACAACTTTAATATACGCTATTGGAGCTGGAATTACCGCGGCTGCTGGCACCAGACTTGCCCTCCAA
+
DDDDDIIIIIIIHIIIIIIIIIIIIIIIIIIIIIIIIIIIIHIIIIIIGIIIIIIIIIIIIIHIIIIGHHHIHIIIIIIIIIIIIIIIIIHHIIIIHIHIIHHIIHHHIIIIIIIIHFIHHIIIIIIIHHHHHHHEHIIHIHHIIIIGHIHHHHHHHHHIIIIIIIIIIIIIHIIIIIIIIIIIIHHIIIIIIIIIIIIIHGHHDIIIHIIIIIIIIIHIIHIIIIIIIIIIIIIIIIIIIHHGGHIIIDIHIIIIHIIIIIIIHIIIIHEHHIIIIIIIIIIIIIHHIIIIIIIIIIIIIIIIIIIIIIIIIIIIIIIIIIIIIIIIIIHHIIIIIIIHHDDDDD
@HISEQ:969:HM2KJBCX2:2:1101:10235:3591 2:N:0:ACTATGCA
TTGGACGTCCACCCCAACTATCCCTATTAATCATTACGTCGATCCTAGAAACCAACAAAATAGAATCAAACGTCCTATTTCATTATTCCATGCTAATGTATTCAAGCGCGAGCTTGCTTTAAACACTCTAATTTTTTCAAAGTAACAGTCCTGATTTCCCGCGACACCAAATTAATGACATCGTGGTTCGTCAGAAGGGAGAAACCAATAATGCTAGTACGTACAAAGTACGACCGACATATTAGTCCCGAAATTCAACTACGAGCTTTTTAACTGCAACAACTTTAATATACGCTATTGGAGCTGGAATTACCGCGGCTGCTGGCACCAGACTTGCCCTCCAA
+
DDDDBHIIIIIIIIIIIIHIIIIIIIIIIHIIIIHHHHHIIIIIIIIIIIHIIIGHHIIIIIIIIGHIHIIIHIIIIIIIIIGIIHIHC?HIHIIIIHIIIHHHIHFHIIIIHIICHIIIIHHHIIHIIIIIHHHHIIIIIIIIIIIHIIIIIIIHHHHIIIHIIIIHIEFEHIIIIIIIIIIHIHIIIIIIIHHFHIIIIHFHGGIHIGIHGIIIIIHIIHIHIIIIIHIHHIIIIIIIIIHHIHDGIIIIIIIIHIIIIIIIHHHIIIIIIIIIIHHEHHHFHIIGIIIHHIHHIIIIIIHIIIIIHEHIIIIIHIIIIIIIHHHIIHHHHEHIHHHDCDDD
@HISEQ:969:HM2KJBCX2:2:1101:17016:2874 2:N:0:ACTATGCA
TTGGACGTCCACCCCAACTATCCCTATTAATCATTACGGTGGTCCTAGAAACCAACAAAATAGAATCATCCGTCCTATTTTATTATTCCATGCTAATGTATTCAAGCAAAATGCCTGCTTTAAACACTCTAATTTTTTCAAAGTAAAGGTCCTGGTTCCCCGCGGCACCCAATTAAGGACATCGCGGTTCTCCAGAAGGTGAGAAATTGACTACACCAGTTCATACCCCTTAAGGCACGACCGATGTGTCAATCCCGAAATTCAACTACGAGCTTTTTAACTGCAACAACTTTAATATACGCTATTGGAGCTGGAATTACCGCGGCTGCTGGCACCAGACTTGCCCTCCAA
+
DDCDDIIHGHHHIIIIIIIIIIIIHIIIIIIIIIIIIHHHHIIIIIIIIIIIIIIIIIHHIIIHIHIIIIIHHHHHIICHHHIGHI@HHIIIIHFHHHHIIIHIIIHIHIHHHIHIHIIHIIHFHIIIIIIHHIHHIHHHHHIHHIHIIIHHGHHIHEHIIIIIIHHHEIIIIHFHHHGIHDEHIIIIIIIHIIIHHHIIIIIIHIIIIHIIHIIIIIGIIIIHGIHHIHIIIIIHHIHHIIIHIHIIIHIIIHHHIIIIHIIIIIIHHHGIIIIIIIIHIIIIHHHHHIIIIIIIIHHIIIIIIIIIIIIIIIIIIIIHIIIIIIIIIIIIIIHIIIHIHIIIIHBDDDD
@HISEQ:969:HM2KJBCX2:2:1101:20871:3532 2:N:0:ACTATGCA
TTGGACGTCCACCCCAACTATCCCTATTAATCATTACGGTGATCCTAGAAACCAACAAAATAGAACCATGCCGTCCTATTCTATTATTCCATGCTAATGTATTCGAGCAAAAATGCCTGCTTTAAACACTCTAATTTTTTCAAGGTAAAGGTCCTGGATCCGCAAGACACCCAATTAAGGACATCAAGTTTCTCCAGAAGGTGAGAAATCAACAGCGACAGTTCATACCCCTTAAGGCATGACCATCACGTCAATCCCGAAATTCAACTACGAGCTTTTTAACTGCAACAACTTTAATATACGCTATTGGAGCTGGAATTACCGCGGCTGCTGGCACCAGACTTGCCCTCCAA
+
DDCDBEHHIIIHIHIIIIIIIHIIIIIIIIIIIIHIHHIIIIIHIEHHHGHHGHHHHGIIIIIIIHIGIFHHHEEHIIIIHHHHIIIIHCHIIGHIIIEHHHEHIHIIHIHIIEHHHHHFCFHHIIHHGHEHHHHHHIHHG@HHGHIIHHHEIHFHHIHIIIGIHIIIHHIHIIGIHIIIHEHHIHHECDFHHIIIIIIIIIIIIIIIHIIIIIIIHHIIIII=HHEII=IIIIIIIIIIIIIIIIIIHHIHIIIHIIIIIIIIIIIIIIIIHIIIIIIIIHIIIIIIIIIIIIIHIIHHHIIIIIIIIIIIIIIIIIIIIIIIIIIIIIIIIIIIIIIIIIIIIIHIDDDDD
@HISEQ:969:HM2KJBCX2:2:1101:11159:3812 2:N:0:ACTATGCA
TTGGACGTCCACCCCAACTATCCCTATTAATCATTACTTCAGTCCTAGAAACCAACAAAATAGAACTAAAGTCCTATTCCATTATTCCATGCTAATATATTCAAGCAAACATGCCTGCTTTAAACACTCTAATTTTTTCAAAGAAAAAGTCTTGGATCCCTAGCGCACTCAATTAAGAGCACACTAGTTCCCCAAAAGGAAAAGCCCAAAGTTGCAGTACAAACCTTTCGGTTGACGGCAACTATAAGCCCAAAATTCAACTACGAGCTTTTTAACTGCAACAACTTTAATATACGCTATTGGAGCTGGAATTACCGCGGCTGCTGGCACCAGACTTGCCCTCCAA
+
<0D0DC?<<E@DHIIIIIIIIIIIIIIIIIIIIIIIIEHIC<FHIIIIIIIIIIIIIIIIIIIIHE@GHI<<1D<CEHE@CGGE1G1GE1CG<CF1F6D1DCDE1HHGB8DF@1GD<CFIHFHHFCE@<<DHFGHHHG?GHH1$EEGHCCHGGEHGDHHGE?HEC8?E.IHGDHCG?EHFCDDHHGE<DHHG?CHHFEH@EFG0:CHDHGD:1C<<C@GHEH@H/-//EF<<0IHF<F<CF11HGD@EIHHEIIIIHIIIIIIIIIIIIIIIIIIIIIIIIIIIIIIIIIIIIIIIIIIIIIIIIIIIIIIIIIIIIIIIIIIIIIIIIIIIIIIIIIIIIDDDDD
@HISEQ:969:HM2KJBCX2:2:1101:6471:3946 2:N:0:ACTATGCA
TTGGACGTCCACCCCAACTATCCCTATTAATCATTACGTCGATCCTAGAAACCAACAAAATAGAATCAAACGTCCTATTTCGTTATTCCATGCTAATGTATTCAAGCGTGAGCCTGCTTTAAACACTCTAATTTTTTCAAAGTAACAGTCCTGATTCCCCAAGACACCAAATTAATGACATCATGGTTCGTCAGAAGGTAGGAATCAATAATACCAGTACGTACAATAGCACGACCAATAAATTGATCCCGAAATTCAACTACGAGCTTTTTAACTGCAACAACTTTAATATACGCTATTGGAGCTGGAATTACCGCGGCTGCTGGCACCAGACTTGCCCTCCAA
+
DDDDDIIIIIIIIIIIIIIIIIIIIIIIIIIIIIIIIIIIIIIIIIIIIIIIIIHIIIIIIIIIIIIIIIIIIIIIIIIIIIIIIIIIIIIIIIIIIIIIIIIIIHHHIIIIHIIIIIIIIIIIIIHHHIIIIIIIIIIIIIIIIIIIIIIIIIIIIIIIIIIIIIIIIIIIIIIIIIIIIIIIIIIHIIIIIIIIHIIIIIIIIIIIIIIIIIIIIIIHIIIIIIIIIIIIIIIIIIIIIIHHIIIIIIIIIIIIIIIIIIIIIIIIIIIIIIIIIIIIIIIIIIIIIIIIIIIIIIIIIIIIIIIIIIIIIIIIIIIIIIIIIIIIIIIIIIIIIIIIDDDDD
@HISEQ:969:HM2KJBCX2:2:1101:3652:4954 2:N:0:ACTATGCA
TTGGACGTCCACCCCAACTATCCCTATTAATCATTACGTCAATCCTAGAAACCAACAAAATAGGATCAAACGTCCTATTTCATTATTCCATGCTAATGTATTCAAGCGTTAGCCTGCTTTAAACACTCTAATTTTTTCAAAGTAACAGTCCTGTTTCCCTGCAACACCAAATTAATGACATTACAGTTCTTCAAGAAGGAGGAACCAGTAAAGCCAGTGCATACCAGAGGCACGACCAACCTACTAATCCCGAAATTCAACTACGAGCTTTTTAACTGCAACAACTTTAATATACGCTATTGGAGCTGGAATTACCGCGGCTGCTGGCACCAGACTTGCCCTCCAA
+
DDB@BEHIGHICHHIIHIHEHEHHEHIIIIHFHFHHHIH?GHIH?F@GEHH@FHHHHHHEGF@GHHGHHHFEFECHHIIIIHIIIIECHHH@@EHHIIHHHHHHHHGHIIHIHGHHHHHIHGHHGIIIIIHGIEHHHHHIIIIHIIIHIIEIIHHHIHIIIIIHIHIIHIHHHHIIIIIIIHIIIIIIIIIHIIIIIIHIIIIIHIIIIHIIIIIIIII<GIIIIIIIIIIIIIIIIIIIIHGFGIHHIIIIIIIIIIIIIIIHIIIIHIIIIHIHHHIIIIIHHEHIIIIIIHIIIIIIIIIIIHIIIIIIIIIIHHIIIIIIIIIIIIHHHEGHHIIIH@B@DB
@HISEQ:969:HM2KJBCX2:2:1101:10702:5169 2:N:0:ACTATGCA
TTGGACGTCCACCCCAACTATCCCTATTAATCATTACGTCAATCCTAGAAACCAACAAAATAGGATCAAACGTCCTATTTCATTATTCCATGCTAATGTATTCAAGCGTTAGCCTGCTTTAAACACTCTAATTTTTTCAAAGTAACAGTCCTGTTTCCCTGCAACACCAAATTAATGACATTACAGTTCTTCAGAAAGGAGGAATCAGCGAGACCAGTACGTACCAATGGCACGACCAACCTGCTGACCCCGAAATTCAACTACGAGCTTTTTAACTGCAACAACTTTAATATACGCTATTGGAGCTGGAATTGCCGCGGCTGCTGGCACCAGACTTGCCCTCCAA
+
DDDDDHHIIIHGEHGHHIIFIIIIIHHHIIIIIHIIIIHIIIGH@FHIECFHEHHIIHIHHEF@@FHIIHHIHIGIIIIHIIIHIIIIIIIGIIIIIIGIIGHGFCHHHHHIFIIIIIIIIHHIIIHEHIIHHHII@GGIIIIIHIIIHHIIHFCEHIGIIHIIIIIIIHHHHHHHHHHHHIIIHHHHHHHIIHIIIIIIHIHHHIIIIIIIIIIIIHIGIGIIHHIHIIIIHIIIIIHIIHHGCIIIIHIIIIHHIHIIIIIIIIIIIIIIIIIIIHGIIIIIIIIHHFFHIIIIIIIIIHIIIIIIIIIIIHIIIIIIIIIIIIIIIIHIIIIIIIIIIDDDDD
@HISEQ:969:HM2KJBCX2:2:1101:8923:6446 2:N:0:ACTATGCA
TTGGACGTCCACCCCAACTATCCCTATTAATCATTACGGTGATCCTAGAAACCAACAAAATAGAACCATGCCGTCCTATTCTATTATTCCATGCTAATGTATTCGAGCAAAAATGCCTGCTTTAAACACTCTAATTTTTTCAAGGTAAAGGTCCTGGATCCGCAAGACACCCAATTAAGGACATCAAGTTTCTCCAGAAGGTGAGAAATCAACAGCGACAGTTCATACCCCTTAAGGCACGACCATCACGTCAATCCCGAAATTCAACTACGAGCTTTTTAACTGCAACAACTTTAATATACGCTATTGGAGCTGGAATTACCGCGGCTGCTGGCACCAGACTTGCCCTCCAA
+
DDDDDIIIIIIIHIIIIIIIIIIIIIIIIIIIIIIIIIIIIIIIIIIIIIIIIIIIIIIIIIIIIIIIIIIIIIIIIIIIIIGIIIIIIIIIHIIIIIIIIHHIIIIIIIIIIIIIIIIHIIIIIIIIIIIIIIIHIIIIIIIIIIIIIIHIIIIIHIIIIIIIIIIIIIIHIIIIIIIHIIHIIIIIIIIIIIIIIIIHIHIIIIIIIIIIIIIIIIIIIIIIIIIIIIIIIIIIIIIIIIIIIIIHHIHHIIIIIIIIIIHIIIIIIIIIHIIHIIIIIIIIIIIIIIIIIHIIIIIHHIIIIIIIIIIIIIIIIIIIIIIIIIIIIIIIIIIIIIIIIIIIIIIIDDDDD
@HISEQ:969:HM2KJBCX2:2:1101:17505:5927 2:N:0:ACTATGCA
TTGGACGTCCACCCCAACTATCCCTATTAATCATTACATCGATCCTAGAAACCAACAAAATAGAATCGGATGTCCTATTTCATTATTCCATGCTAATGTATTCAAGCGTGAGCCTGCTTTAAACACTCTAATTTTTTCAAGGTAACAGTCCTAATTCCCCGTGACACCAAATTAATGGCATTACGGTTCTTTAGAAGGTGAGAAATCAATAATATCAGTACATACCAACGGCATGACCGAAACATTGATCCCGAAATTCAACTACGAGCTTTTTAACTGCAACAACTTTAATATACGCTATTGGAGCTGGAATTACCGCGGCTGCTGGCACCAGACTTGCCCTCCAA
+
DDDDDIIIIIIIIIIIIIIIIIIIIIIIIIIIIIIIIIIIHIIIIIIIIIIIIIIIIIIIIIIIIIIIIIIIIGIIIIIIIIIIIIIIHHIIIIIIIIIIIHHIIIIIIIIIIIIIIIIIIHIIIIIIIIGIIIIIIIIIIIIIIIIIIIIIIIIIIIIIIIIIIIIIIIIIIIIIIIIIIIIIIIIIIIIIIIIIIIIIIIIIIIIIIIIIIIHIIIIIIIIIIIIIIIIIIIIIIIIIIIIIHHIIIIIIIIIIIIIIIIIIIIIIIIIIIIIIIIIIIIIIIIIIIIIIIIIIIIIIIIIIIIIIIIIIIIIIIIIIIIIIIIIIIIIIIIIIIIIIIIDDDDD
@HISEQ:969:HM2KJBCX2:2:1101:9537:6073 2:N:0:ACTATGCA
TTGGACGTCCACCCCAACTATCCCTATTAATCATTACGGTGATCCTAGGAACCAACAAAATAGAACCATGCCGTCCTATTCTATTATTCCAGCTCCAATAGCGTATATTAAAGTTGTTGCAGTTAAAAAGCTCGTAGTTGAATTTCGGGATCAATATATTGGTCGTGCCTCCGGTATGCACTGGTATTATTGATTTCTACCTTCTGACGAACTGTGATGTCATTAATTTGGTGTCATGGGGAATCAGGACTGTTACTTTGAAAAAATTAGAGTGTTTAAAGCAGGCACACGCTTGAATACATTAGCATGGAATAATGAAATAGGACGTTTGACCCTATTTTGTTGGTTTTTAGGATCGACGTAATGATTAATAGGGATAGTTGGGATAGAGGGTGGA
+
DDDDDIIHIHIIIIIIIIIIIIHIIIIIIHIIIIIIIIIIIIIIIIIIIIIIIIIIIIEHIHIIIIIHIIHH/DCHHGIIHIIIIIIIIIIGIHIIGEHHDDEHHIIIIIIIHHIHIIIIIIIIIIIHHHHIIIHIIIIIIHHIIIIHIHIIIIIIIHIIIEHGIHHHIIIIIIIIIHIIIHHHIIIIIIIIIHHHHHIGIHIIIIHIIIIIIIHHIIIHHIIIIIIIIIIHIHHIIIIIIIII<HHIIIIIIIIIIHIFIIIIIIIIIIIIIIGIIIIIHIIIHIIIIIIIIIIHIIIIIHIIIIIIIIIIIIIIIIIIIIIIIIIIIIIIIIIIIIIIIIIIIIIHIIIIIIIIIIIIIIIIIIIIIIIIIIIIIIIIIHIIIIIIIIIIDDDDD
@HISEQ:969:HM2KJBCX2:2:1101:12882:6413 2:N:0:ACTATGCA
TTGGACGTCCACCCCAACTATCCCTATTAATCATTACGGTGGTCCTAGAAACCAACAAAATAGGAAAGCCGTCCTATTCTATTATTCCATGCTAATGTATTCGAGCAAAGGCCTGCTTTGAACACTCTAATTTTTTCAAAGTAAAAGTCCTGGTTCCCCGACACACCCAGTAAAGGGCATGCGAATCCCCAAGAGGAAAGATCCGGCCGGACCAGTGCACGCGGTGAGGCGGACCGGCCAGCCAGACCCAAGGTTCAACTACGAGCTTTTTAACTGCAACAACTTTAATATACGCTATTGGAGCTGGAATTACCGCGGCTGCTGGCACCAGACTTGCCCTCCAA
+
ADDC?HIHDHHHHHDHIHHGIHHH?HIIHIIHHIIHIIIIHIIHHFHIHHHHIIIHECGFHIIGEGHHIIIHIIIGHHHIGIIIIIIHIHIIHIGEHHHHIGEHIIIIGHIHEIHIIHHHCHHHHIIIHIHHH@HHCGHHGAEFC@HHEHHIIHCIIIIHHHHHIIIIHHIIIIHH?:DHEHFHEDH3DCEHFHHHHHFGGCGIIHIHHHHHHIIIHFIIIHHE@EHHHGHIHDCHEHEHEEHIIHEEIFGHHIIIHIIIIIIIHEGHHFCEHHHHIIIIIHHFCEHIHHEEDFHEIHF?IHIIHIIHHGHIHHDDHIIIIHFGHIIIHHCHHG?HHE<<B@DD
@HISEQ:969:HM2KJBCX2:2:1101:20664:6938 2:N:0:ACTATGCA
TTGGACGTCCACCCAACTATCCCTATTAATCATTACGTCAATCCTAGAAACCAACAAAATGGGATCGAACGTCCTATTTCATTATTCCATGCTAATGTATTCAAGCGTTAGCCTGCTTTAAACACTCTAATTTTTTCAAAGTAACAGTCCTGTTTCCCTGCAACACCAAATTAATGACATTACAGTTCTTCAAGAAGGAGGAATCAGTAAAGCCAGTACACACCATTGGCACGACCAACCTACTGACCCCGAAATTCAACTACGAGCTTTTTAACTGCAACAACTTTAATATACGCTATTGGAGCTGGAATTACCGCGGCTGCTGGCACCAGACTTGCCCTCCAA
+
DDDABHIIIIIIIIIIIIIIIHIIIIHIHGHIIIIIIIHHIIHEHIIIIGIIIIIIIIIIHHEHIIIHIIHHHHIIGHHHHIIIIIIEHIIIGIIECFHHHGHIIIIIHIIHHGIIIIIIIIHHIIHIHIIIIIIIHHIIIIIIIHHHHIIHIGIHIIGHHGHHHHHHHHHHHHHIIHHHIIHIIIIIHHIIIIHHHIIIIHIHIIIIIIIIIIIHHHIIIIIHHHCHHHDIHHHHIFIGIHGEIIHHIIIIIIHHIIIIIIIIIIIIIIIIIIIIIIGIIIIIIIIIIIHIIIIIIIGIIIIIIIIIIIIIIIIIIIIIIIIIIIIIIIIIIIIIIIIIDDDDD
@HISEQ:969:HM2KJBCX2:2:1101:7636:7175 2:N:0:ACTATGCA
TTGGACGTCCACCCCAACTATCCCTATTAATCATTACGTCAATCCTAGAAACCAACAAAATAGGATCGAACGTCCTATTTCATTATTCCATGCTAATGTATTCAAGCGTTAGCCTGCTTTAAACACTCTAATTTTTTCAAAGTAACAGTCCTGTTTCCCTGCAACACCAAATTAATGACATTACAGTTCTTCAGAAAGGAGGAATCAGCGAAGCCAGTACATACCAGTGGCACGACCAACCTGCTGACCCCGAAATTCAACTACGAGCTTTTTAACTGCAACAACTTTAATATACGCTATTGGAGCTGGAATTACCGCGGCTGCTGGCACCAGACTTGCCCTCCAA
+
DDDDDIIIIIIIIIIIIIIGIIIIIIIIIIIIIIIIIIIIIIIIIIIIIIIIIIIIIEHIIHHIGHIIIIIIIHHIIIIIIIIHHIIIIIIIIIIIIIIIIIIIIIIIIIIIIIIHIIHIIIIIIIIIIHIHIIIIIIIIIIIIHIIIIHHIHHHIIIIIIHIIIIIIIHHIIIIIIIIIIIIIIIIIHIIIIIIIIIIIIIIIIIIIIIIIIIIIIIIHIIIIIIIIIIIIIIIIGIIIIIIHGIIIIIIIIIIHIIIIIIIIIIIIIIIIHIHIIIIIIIIHIIIIIIIIIIIIIIIIIIIIIIIIIIIIIIIIIIIIIIIIIIIIIIIIIIIHIIIIIDDDDD
@HISEQ:969:HM2KJBCX2:2:1101:10662:7619 2:N:0:ACTATGCA
TTGGACGTCCACCCCAACTACCCCTATTAATCATTACAGTGATCCTAGAAACCAACAAAATAGAATCATCCGTCCTATTTTATTATTCCATGCTAATGTATTCAAGCAAATAATGCCTGCTTTAAACACTCTAATTTTTTCAAAGTAAAAGTCCTAGTTCATTGAAACACCCAGTTAAAGAGGCATCACAATTCACCAGAAGGTGAGGAATTGGCTACGCCAGTTCATACCCCTTAAGGCACGACCGATGTGTCAATCCCGAAATTCAACTACGAGCTTTTTAACCGCAGCAACCTTAATATACGCTATTGGAGCTGGAATTACCGCGGCTGCTAATACCAGACTTGCCCTCCAA
+
DDDDDHIIIIIIIIIIIIIHIIIIIIIIIIIIIIIIIIIIIIIIIIIIIIIIIIEHIIIIIIIIIIIIIIIIIIIIIIIIIIIIIIIIIIIIHIIIIHIIGCGHHHIIIIIIIIHIHHIIIIIIIIIIIIIIIIHIIIIIHIIIIIIIHIHIHIIIIIIIIIIIIIIIIHGIIIIHIIIIIIHHHIIIHIIIIIIIIIIIIIIIIIIIIIIIIIIIIIIIIIIIIIIIIIIIIIIIIIIIIIIHIIIIIIIIHHIIIIIIIIIIIIIIHHIHIIIIIIIIIIIIIIIIIIIIIIIIIIIIIIIIIIIIIIIIIIIIIIIIIIIIIIIIIIIIIIIIIIIIIIIIIIIIIIDDDDD
@HISEQ:969:HM2KJBCX2:2:1101:13701:7709 2:N:0:ACTATGCA
TTGGACGTCCACCCCAACTATCCCTATTAATCATTACTCCAGTTGCTAAAAAACCAACAAAATAGAACCGAAGTCCTACGGTGTTATCCCATGCTAATAGTATTCACGGCGTAAGCCTGCTTTAAACACTCTAATTTTTTCAAAGTAAAGGTCCTGGTTCCCCGCGACACCCAATTAAGGGCATCGTGGTTCTCCAGAAGGTGAGAAATTGACTACACCAGTTCATACCCCTTAAGGCACGACCGATGTGTCAATCCCGAAATTCAACTACGAGCTTTTTAACTGCAACAACTTTAATATACGCTATTGGAGCTGGAATTACCGCGGCTGCTGGCACCAGACTTGCCCTCCAA
+
DDDDDIIHIIHIHIIHIIIIIIIIIIIIIIIIIIIIIIIIIIIIIIIIIIIIIIIIIIIHIIHGHIIICHIIIIIIHIHIHIIHHHIIIHIIGIIIIIIHHHIIIIIIIIIIIIIIIIIIIIIIIIIIIIIIIIIHHIIHIIHHIHHIIHHIIIIIIHHIHHHHIEHHHGIHIIIIIIIIIIIIIIHEIIIHHIIIIHIIIIIIIIIIIIIHIIIIIIIHGIIIIIIIIHIHHIIIIIIIIHIGIIIIIIHHIHIHHIIIIIIIGIIIIHHIIIIIIIIHIIIIIIIHIIIIHHHHIIIIHIIIIIIIIIIIIIIIIIIIIIIIIIIIIIIIIIIHIIIIIIIIIIIHDDDDD
@HISEQ:969:HM2KJBCX2:2:1101:4059:7977 2:N:0:ACTATGCA
TTGGACGTCCACCCCAACTACCTATTAATCATTACATCGATCCTAGAAACCAACAAAATAGAATCAAACGTCCTATTTCGTTATTCCATGCTAATGTATTCAAGCGTGAGCCTGCTTTAAACACTCTAATTTTTTCAAAGTAACAGTCCTGATTCCCCATGACACCAAATTAATGACATCATGGTTCGTCAGAAGGTAGGAATCAATAATACCAGTACGTACAATAGCACGACCAATAAATTGATCCCGAAATTCAACTACGAGCTTTTTAACTGCAACAACTTTAATATACGCTATTGGAGCTGGAATTACCGCGGCTGCTGGCACCAGACTTGCCCTCCAA
+
DDDD@HHIIGHHEHHHHHHFHIHHHHHHIHHHIIHIHH@EHGHHGHHFHIHGIIIIHEGHHIFFGGHIIHHHHHGHIIGHHHEHIHC?DFCGHHIIIIIIHHHGHHGHHIHHHHFHGHHIIIHIHHHHHHHHHIIH?DFGHHHHIIHHHDHHHIHEHHGGHIIHHIIIIHHHHHGIIHGHIIHIEHHHGHEGHHHFHIGHHHHHHHHHHHHIHGHHHFEHHHIHHHIHHHHIHHHHHHHGFA@CEDE1<HHGC<IIHGCIHGIHHHHGC<HHGEEIGHHHHF<<CHFEHHHHHHFGEHCDGEHHHFIHECHHHDHFFHHHGEHGIIIIIHIHHHCIIHBDDDD
@HISEQ:969:HM2KJBCX2:2:1101:4462:7822 2:N:0:ACTATGCA
TTGGACGTCCACCCCAACTATCCCTATTAATCATTACGTCGATCCTAGAAACCAACAAAATAGGGTCAAACGTCCTATTTCATTATTCCATGCTAATGTATTCAAGCGTGTGCCTGCTTTAAACACTCTAATTTTTTCAAAGTAACAGTCCTGATTCCCCATGACACCAAATTAATGACATCACAGTTCGTCAGAAGGTAGAAATCAATAATACCAGTTCATACCAGAGGCACGACCAATATATTGATCCCGAAATTCAACTACGAGCTTTTTAACTGCAACAACTTTAATATACGCTATTGGAGCTGGAATTACCGCGGCTGCTGGCACCAGACTTGCCCTCCAA
+
DDDBDHEEHIIIIIIIIIDHDHHIEHGHIIHHHGHHHEFGHHIIIHIHHIIIIIIIIIIHFHCDFDDCHHIE<FHHHCCEGHHHHHCHIICCCCFEIIIIIHEGHHHIIIHHGHIHHHIHHHIIIIIIHHHIHHHHHFHHHHHHGHHIIIIIIHIIIIHICHHIHIIHIGHIIGIIIIIHIHHHHIIIIIIHIIIIIIHHHIIHIGIIHHHIIIHGIIIHHHIIHGHCIHHGHFHIHEHGFHFHDHHHGHGHGGFIHIHGHHHHFCHGIIIHFFFHIIIIIHGDHIIHHGHEHEFHGGDIHIIHHHIIIHHHHIIHIIIIHIHGIHHIHGIHHGHIIHIHHDDDDD
@HISEQ:969:HM2KJBCX2:2:1101:14178:8215 2:N:0:ACTATGCA
TTGGACGTCCACCCCAACTATCCCTATTAATCATTACGTCAATCCTAGAAACCAACAAAATAGGATCGAACGTCCTATTTCATTATTCCATGCTAATGTATTCAAGCGTTAGCCTGCTTTAAACACTCTAATTTTTTCAAAGTAACAGTCCTGTTTCCCTGCAACACCAAATTAATGGCATTACAGCTCTTCAGAAAGGAGGAATCAGCGAAACCAGTACATACCAGTGGCACGACCAACCTGCTGACCCCGAAATTCAACTACGAGCTTTTTAACTGCAACAACTTTAATATACGCTATTGGAGCTGGAATTACCGCGGCTGCTGGCACCAGACTTGCCCTCCAA
+
DD0001CCH0CHH0CC@<GHE@GHHHHEC11<1<<<1<F1CG@1<FGCHHEEHE@EEHHHGE11CH<GHHIDHCG@<FH@CC@GEHIEHCH<FHH<IHIIIIHIHIHHHHIHIIHCGIHH@HEHHEGEHHIHGHIGIHHEHHFHHHIIIHIIHIHIGIHHEHHHGEHGDHHHIHHIIGHFEIIHHIHIIIIIIIHIIIIIIIIIIIIIIIIHHHIIIIIHHIIIIGIHIIHHH<GHHG@GHHHGFHGHEHIHFHEEHHHHEGCIHEIIIIIHGG@IIIIHHHFHEEHIHHIIIHHHHCIIIIHHIIIHIIHIIHDHIGIIHIIHHIIIIIIHHHGEGE?FIDDDDA
@HISEQ:969:HM2KJBCX2:2:1101:9404:8170 2:N:0:ACTATGCA
TTGGACGTCCACCCCAACTATCCCTATTAATCATTACGGCTCTCCTAGAAACCAACAAAATAGGAGCGCCGTCCTATTCCATTATTCCATGCTAATGTATTCGAGCAAAGGCCTGCTTTGAACACTCTAATTTTTTCAAAGTAAAAGTCCTGCTTCCCGAAACACGCCCAGTGAAGGGCATGCCGTTCCGCAGAAGGAAAGGCCCGGCCGAACCAGTGCACGCGGTGAGGCGGACCGGTCAGCCAGGCCCAAGGTTCAACTACGAGCTTTTTAACTGCAACAACTTTAATATACGCTATTGGAGCTGGAATTACCGCGGCTGCTGGCACCAGACTTGCCCTCCAA
+
@@DABHIIIIGHHIIFHIIEHHEGEHHHHEHHIIIIIEFIIIHHHIFHHHIIIHIIHH?HIIIIIIIIIIIHHHHIIIIHEGFDHHHIEHHIIE@GHHHFGEFHEEGH?HHHHGEGHHHHIHHGIIHHFGHGFCCEHGBFHHFEGHIHHIHIEHHIIIGHHHGHHHIIIIGH/GHFIHHIFIHHDHHGHHHHFIHHHHHEECC<HHFDCHF0GIH=HIIHDHEHHCHHHHDHEHCCEIIIHIHGHGF@HIHGCIIIHGIHEHCHGHHHFHHEHHHEHGFIIHHEEHEHHHEEC<@@@FFHIIIIHEIHHIIIIIHHHIHEHGHHHG@IIIHHGE@HHIIHD@BA@
@HISEQ:969:HM2KJBCX2:2:1101:3041:8626 2:N:0:ACTATGCA
TTGGACGTCCACCCCAACTATCCCTATTAATCATTATGGTGATTCAGAAACCAACAAAACAGGACCACCGTCCTATTTTATTATTCCATGCTAATGTATTCAGACATAAGCCTGCTTTGAACACTCTAATTTTTTCAAGATTAAGGTCCTGGTTTCCTACCACGCTAAATTAATAACATGATAGTTCCCCAGAAGGTAGAAATTCTACACGCCAGTACAGACAATAGCCCGACCAACGATAGAACCCCGAAATTCAACTACGAGCTTTTTAACTGCAACAACTTTAATATACGCTATTGGAGCACCAGACTTGCCCTCCAA
+
DDDDDIIIIIIIIIIIIIIIIIIIIIIIIIIIIIIIIIIIIIIIIIIIIIIHIIIIIIIIIIHHIGHIIIHIIIIIIIIIIIIIIIIIIIIIIIHIIIIIIIIIIIIIIIIIIHIIIIIIIIIIIHIIHIIIIIIIIIIIHHIIIIIIIIIIIIIIIIIIIIIHIIIIIIIIIIIIIIIIIIIIIIIIIIIIIIIIIIIIIIIHIIIIIIIIIIIIIIHGIIIIIIIIIIIIIIIIIIIIIIIIIIIIIIIIIIIIIIIIIIIIIIIIIIIIIIIIIIHIIIIIIIIIIIIIIIIIIIIIIIIIIIIIIIIIIIIIDDDDD
@HISEQ:969:HM2KJBCX2:2:1101:12329:10145 2:N:0:ACTATGCA
TTGGACGTCCACCCCAACTATCCCTATTAATCATTACATCGATCCTAGAAACCAACAAAATAGAATCGGATGTCCTATTTCATTATTCCATGCTAATGTATTCAAGCGTGAGCCTGCTTTAAACACTCTAATTTTTTCAAGGTAACAGTCCTAATTCCCCGTGACACCAAATTAATGGCATTACGGTTCTTTAGAAGGTGAGAAATCAATAATATCAGTACATACCAACGGCATGACCGATACATTGATCCCGAAATTCAACTACGAGCTTTTTAACTGCAACAACTTTAATATACGCTATTGGAGCTGGAATTACCGCGGCTGCTGGCACCAGACTTGCCCTCCAA
+
DDDDDIIIIIIIIIIIIIIIIIIIIIIIIIHIHIHIIIHIHIIIIHIIIIHIIIIIHIIIIIIIIIIIHIIIIIIHHIIIIIIIIIIIHIIIIHHIHHHHIIHIIIIIIIIIIIIIIIIHIIII<IIIIIHIIIHIIIFHHHHIHHHHIHIIIIIIIIIIIIHIGIHIIHHHIIHIIIIIHHIHHHHHHHIIIHIIHIIIIIIIIIIIIIIIIIIHGIIIIIIIHIIIHIIIIIIIIHIIIHIHH:IHIIHHIIIIHIIIIIIIIIIIIIIHIIHHIIIIHIHHIIHHIHHIIIIIIHHHHHIHHIIIIIIIHHIIIIHIHIGIIIIIIIIIIIIIHIIIIIADDDD
@HISEQ:969:HM2KJBCX2:2:1101:21006:10083 2:N:0:ACTATGCA
TTGGACGTCCACCCCAACTATCCCTATTAATCATTACGGTGATCCTAGAAACCAACGAAATAGAATCAGTCCGTCCTATTTCATTATTCCATGCTAATGTATTCAGACGATAGTCTGCTTTAAACACTCTAATTTTTTCAAAGTAACAGTCCTGATTTCCCATCACACCAAATAAATGGCATGAAAGTTCCTCAGAAGGTAGAGATCCATCTCACCAGTGCAGACAATTAAGCCTGACCAATGGGTAGACCCCGAAGTTCAACTACGAGCTTTTTAACTGCAACAACTTTAATATACGCTATTGGAGCTGGAATTACCGCGGCTGCTGGCACCAGACTTGCCCTCCAA
+
DDDACHHHHHHIIIIHHHIIIIIHFHGHFHHHIDGHHHHHHHHIIFHIIIHHIIIIIIIHIIHIHIIGGGHGGD1CHFFGGHHEHIHEHHIHIFFHIHHEHIIHIGIIIIIIGHHHHHIHHHHHHIIHHHHIHGHHHEHHIIIIHFIHIIIIIHFIHIIIIIIIIIIIIIIIHIIHIIIIIIIIIHHIIIIIIIIIIIIIIIIIHIIIIIIIIIIIHIIIIIIHIIIIFIIIGIHHHIIIIIGHGHGFIIIHIHEHIIIIIIIIIIIIIIIIIIIIIIIIIIIIIIIIIIIIIIIHIIIIIIIIIIIIIIIIIIIIIIIIIIIIIIIIIIIIIIIHIIIIIIIDDDDD
@HISEQ:969:HM2KJBCX2:2:1101:3977:10562 2:N:0:ACTATGCA
TTGGACGTCCACCCCAACTATCCCTATTAATCATTACGTCAATCCTAGAAACCAACAAAATAGGATCGAACGTCCTATTTCATTATTCCATGCTAATGTATTCAAGCGTTAGCCTGCTTTAAACACTCTAATTTTTTCAAAGTAACAGTCCTGTTTCCCTGCAACACCAAATTAATGACATTACAGTTCTTCAGAAAGGAGGAATCAGCGAAGCCAGTACATACCAGTGGCACGACCAACCTGCTGACCCCGAAATTCAACTACGAGCTTTTTAACTGCAACAACTTTAATATACGCTATTGGAGCTGGAATTACCGCGGCTGCTGGCACCAGACTTGCCCTCCAA
+
DD?@?CCG0DEH?<EHDGFHEHHEHHGHHHHIIHHHIHIIFHHHIIIIGIIFHIIIIE?HHHFEFHHI0DG/1FHHIHIIIIIIIGHCCHIGIFEFHIIIHHIHHIIIIHH>@EHEHHHHIFHHHHEHHHGHHGIGHGFGCHFHHHHEGHGHIGIIIIHIHHIHCGEHHHHFHGIIHHHFHHHGHIIIHHIIIIIIIIHIGGIHGGIIHIIIIHIIIHHHGIIGIIIIH=IIHHHDHIHHHHHEGIHHHGIHIIHHIIHHHEIIIIHIHIIHGHIHIIIGHIIHHHEEIIIIIIIIIIIIHIIIHHFHHIIIIIIIIIIHGIIIIIIIIIIIIIIHIIHIIADDDD
@HISEQ:969:HM2KJBCX2:2:1101:4530:10568 2:N:0:ACTATGCA
TTGGACGTCCACCCCAACTATCCCTATTAATCATTACGTCGATCCTAGAAACCAACAAAATAGAATCAAACGTCCTATTTCATTATTCCATGCTAATGTATTCAAGCGCGAGCTTGCTTTAAACACTCTAATTTTTTCAAAGTAACAGTCCTGATTTCCCACGACACCAAATTAATGACATCGTGGTTCGTCAGAAGGGAGAAACCAATAATACTAGTACGTACAAAGTACGACCGACATATTAGTCCCGAAATTCAACTACGAGCTTTTTAACTGCAACAACTTTAATATACGCTATTGGAGCTGGAATTACCGCGGCTGCTGGCACCAGACTTGCCCTCCAA
+
DDDADIIIIHIIIIIIIHHIIIHHIHIIIHEHGIIGIHHHHIHGIIIHHIIIIIHIIIIIIIIIGHIIHHIHIIIIHHHHIHIIIIIH@FHHGHHIIIIIIIIHIHHIIHIIIHEHHIIHHIHIIIIHIHHHHHHIIIIHIHIEHHHIHHHIHIIIIEHIHHHIIIHGEHIHIIIIIIIIIHIIHIIIGIIIIIIIHIIIIHHHIIHIIIIIHHIIGHIIIIIHIIIIIIIIHHIHFHIIHHHHIIIGHHHIIHIIHHIIIIIIHIIIIIIIIIIIIIIHIIIHGHIIIIIIIIGHIIHIIIIIHIIIIIHIHIIIIIIIIIIIIIIIIIIHIIIIIIIDDDDD
@HISEQ:969:HM2KJBCX2:2:1101:6090:10786 2:N:0:ACTATGCA
TTGGACGTCCACCCCAACTATCCCTATTAATCATTACGTGATCCTAAAACCAACAAAATAGAACCATCGTCCTATTTTATTATTCCATGCTAATGTATTCAAGCAAAAATGCCCGCTTTAAACACTCTAATTTTTTCAAAGTAAAGGTCCTGATTCATCGAAACACCCAAGAGCATCCCGAATCACCAGAAGGTGAGAAATTGGCTACACACCGTTTCATGCCCCTAAAGGCACAATCGATATATCCCAATCCCGAAATTCAACTACGAGCTTTTTAACCGCAACAACACTAATATACGCTATTGGAGCTGGAATTACCGCGGCTGCTAATACCAGACTTGCCCTCCAA
+
DDDDDIIHIIIIIIIIIIIIIIGHIIIIIIIIIIIIIIIIIIIHIIIIIIGIIIIIGIIIIGIIIHIGICHHIHGHHHHIHHHIIIIIIIFHGIGIIIGHEIIIIIIIIIIIIHHIHHIIIIIIIIIIIIIIIIIIIIIIHHHIHHHIIIHIIIIIIIIIIIIIIIIIIIHIIIHIIIIHIIHIIGIIIIIIIIIIHIIHHIIIIIIHIHHIIIIHHIIIGIHIIIIIHGIIIIIIIIIIIIIHHIHFIIHIIIIIHIIIIHHIIHIIIHIIHHGIIHIIIIIIIIHHHIIIIIHIHIIIIIIIIIIIIIIIIIIIIIIIIIIIIIIIIIIIIIIIHIIHIIIIDDDDD
@HISEQ:969:HM2KJBCX2:2:1101:4964:11166 2:N:0:ACTATGCA
TTGGACGTCCACCCCAACTATCCCTATTAATCATTACCTCAATGCTCTACAAAACCAACAAAATAGAACCGAGGTCCTATTCTATTATTCCATGCAACATTATTCAGGCGTAAGGCCTGCTTTAAGCACTCTAATTTTCTCAAAGTAAACGTACCGGCTACCGAAAACACCCAATAAAGGGCATCAACGGCCAACCGATTGATTAGGACTAGACACGTAGTAACATCAGTCAAGAGTACCACATGCTAGTGCCCGAGATCCAACTACGAGCTTTTTAACTGCAACAACTTTAATATACGCTATTGGAGCTGGAATTACCGCGGCTGCTGGCACCAGACTTGCCCTCCAA
+
DDDDDIIIIIIIHIIIIIHIIIIIIIHIEHIIIIIHIIHHIFHHIIIIIIIIIIIIIIIIIIIIIHHIIIIIIHHIIHIIIIIIIIIIIIIIIGEHIHIIIHHHIIHIHIIIHIIIHIIIIIIIHHIHHIIIIHHHHIIIIIIIIIIIIIIIIIIIHIIIIIIIIIIIIIIIIIIHIHIIIIIIIIIIIIIIIIIIIIIIIIIIIIIIIIIIIIIIIIIIIIIIIIIIIHIIIIIIIIIIIIIIIIHGIIIIHIIHIIIIIIIIIIIIIIIIIIIIIIIIIIIIIIIIIIIIIIIIIIIIIIIIIIIIIIIIIIIIIIIIIIIIIIIIIIIIIIIIIIIIIIIIDDDDD
@HISEQ:969:HM2KJBCX2:2:1101:18525:11105 2:N:0:ACTATGCA
TTGGACGTCCACCCCAACTATCCCTATTAATCATTACGTCAATCCTAGAAACCAACAAAATAGGACGTTGATCCTATTTCATTATTCTATGCTAATGTATTCAAGCGCAAGCCTGCTTTAAACACTCTAATTTTTTCAAAGTAACAGTCCTGATTCCCCACCACACCAAATTAATGACATGATGGTTCATCAGAAGGTAGAAATCAGTAATACCAGTACGTACCGAAGGCACGACCAGCGTACTAATCCCGAAATTCAACTACGAGCTTTTTAACTGCAACAACTTTAATATACGCTATTGGAACTGGAATTACTGCGGCTGCTGGCACCAGACTTGCCCTCCAA
+
BD@@BGDH0GHFG@HE@H?<CE@HHECH1<GCG@FHH?CGEHHFEEGEEHHICEEHCF@GHEFCHHHHFHG@E<<FEHE1DG<1<@EHIIIHHHIF@FHHIGHIIHF5EAC@HHCEHCHA?ECCGF8<F<FHHCGHHFCFHEGG?EGDFAF@FHF<CC@DCEHHHIIIHHGHIHIGEGHH@EEFIIIIIIHHHIHFIIFHEFEHIHHHCFFEHHHEHFGGEHHHGC?HHECDGHC7GHHHIHCGCGH@CF<@FCHFGEGIIIHHGCDHEHHHHEGGCHHGF?HEIIIHGEEIIDHGHF@HHCIHEGEGGIHGCCIIIHHG@EFIIGIIIHHHHFHCE?CH@0<@@
@HISEQ:969:HM2KJBCX2:2:1101:16194:11386 2:N:0:ACTATGCA
TTGGACGTCCACCCCAACTATCCCTATTAATCATTACGGTGATTCAGAAACCAACAAAACAGGACCACCGTCCTATTTTATTATTCCATGCTAATGTATTCAGACGTAAGCCTGCTTTGAACACTCTAATTTTTTCAAGGTAAAGGTCCTGGTTTCCCACCACGCTAAATTAATAACATGATGGTTCCCCAGAAGGTAGGAATTCTACACGCTAGTACAGACTGGTTAGCCCGACCAACGGTAGAACCCCGAAATTCAACTACGAGCTTTTTAACTGCAACAACTTTAATATACGCTATTGGAGCTGGAATTACCGCGGCTGCTGGCACCAGACTTGCCCTCCAA
+
DDDDDIIIIIIIIIIIIIIIGIIIIIIIHIIIIIIIIHIIIIIIIGIIIIIIIIIIIHIIHIHIIIIIIIIIIHHIIIIIGHHIIHIIIIHHHEHHIIIIHEHHHHIIIGIIIIIIIIIIHIIHHFIIGHIHIIHIHIHIIIHHIIIIHHHHHHHIHHIHIIIIIHIIIHIIIHIIIIHIIIIHIIIHIIIIHHHHHHIIIIIHIIIIIIIIIIIIIIIIIIIIHHHHGIIIIHIIIIIIIIHGIIIIIIHIIIHHIIIIGIIIIGIIIIIGIHIIIIIIIIIIIIIIHHHHHIIIIIIHIIIIIIHHIIIIIIIIIIIIIIIIIIIIIIIHIIIIIIIIDDDDD
@HISEQ:969:HM2KJBCX2:2:1101:17170:10951 2:N:0:ACTATGCA
TTGGACGTCCACCCCAACTATCCCTATTAATCATTACATCGATCCTAGAAACCAACAAAATAGAATCGGATGTCCTATTTCATTATTCCATGCTAATGTATTCAAGCGTGAGCCTGCTTTAAACACTCTAATTTTTTCAAGGTAACAGTCCTAATTCCCCGTGACACCAAATTAATGGCATTACGGTTCTTTAGAAGGTGAGAAATCAATAATATCAGTACATACCAACGGCATGACCGAAACATTGATCCCGAAATTCAACTACGAGCTTTTTAACTGCAACAACTTTAATATACGCTATTGGAGCTGGAATTACCGCGGCTGCTGGCACCAGACTTGCCCTCCAA
+
DDDBDIIIIIIIHIIIIIIIIIHHIHIIIIIIHIIIIIIHIIIHHIIIHIIIHIIIIEHHIGHIIGIIIIIDHEHHIHHIFHIIIIHHEHIIGIIIIIHIIIHIIIIHHIIIHHGIHIIIIIIHIIHIHHIIIHIHHHHHIIIHIIIHHHHIIIIIHIHHHIIIIIHIIIIHHIIIIIIIIIIIHHIIGIHIIIIIHHIIIIIIIIHHIIIIIIIIIIIIIGIIIHIHHIIIIIIIHIIIIIIIHGIIIIHHIIIIIIIIIIIIIIHIIIIIIIIIIIIIIIIIIHIGIHIIIIIIIIIIIHIIIIIIIIIIHGIIIIIIIIIIIIIHIIIIIHIHIIIIIIDDDDB
@HISEQ:969:HM2KJBCX2:2:1101:20065:11307 2:N:0:ACTATGCA
TTGGACGTCCACCCCAACTATCCCTATTAATCATTACGGTGATCCTAGAAACCAACAAAATAGAACCAAACCGTCCTATTTTATTATTCCATGCTAATGTATTCAGACGGATGCCTGCTTTAAACACTCTAATTTTTTCAAAGTAACAGTCCTGATTTCCCCCCACACCAACTGAATGACATGGAGATTCCTCAGAAGGTAGGAACTCGTCACACCAGTGCAGACAGTTAAGCCTGACCAATGGGCAAATCCCGAAGTTCAACTACGAGCTTTTTAACTGCAACAACTTTAATATACGCTATTGGAGCTGGAATTACCGCGGCTGCTGGCACCAGACTTGCCCTCCAA
+
DDDDDIIIIIIIIIIHIIIIIIIIIIIIHIIIHIIHHIHIHIHHHIIIIIIIIIIIIIIIIIHIIIIIIIIGIIHHHHIIIIIIIIII?GEHIHIHIIHIIHHHIHIIIIHIHIIHIHHIIHIIIIIIIHIHIIIIIIIHHHIHIIIIIIHIIIIHIIIHIIIIHIIIIIIIIIIIHIIIIIIIIHHHHH<GIIIIIIHHHIIIIIIIIIIIIIIIIIIIIIIIIIIHHIIIHIIIIIIIIIIHHHEHIIIIIIIIIIIIIIIIIIIIIIIIIIIIIIIIIIIIIIIIIIIIIIIHIIIIIIIIIIIIIIIIIIIIIIIIIIIIIIIIIIIIIIIIIIIIIIIDDDDD
@HISEQ:969:HM2KJBCX2:2:1101:3305:11643 2:N:0:ACTATGCA
TTGGACGTCCACCCAACTATCCCTATTAATCATTACGGTGATCCTAGAAACCAACAAAATAGAACCATGCCGTCCTATTCTATTATTCCATGCTAATGTATTCGAGCAAAAATGCCTGCTTTAAACACTCTAATTTTTTCAAGGTAAAGGTCCTGGATCCGCAAGACACCCAATAAAGGACATCAAGTTTCTCCAGAAGGTGAGAAATCAACAGTAACAGTTCATACCCCTTAAGGCATGACCATCACGTCAATCCCGAAATTCAACTACGAGCTTTTTAACTGCAACAACTTTAATATACGCTATTGGAGCTGGAATTACCGCGGCTGCTGGCACCAGACTTGCCCTCCAA
+
DCDDDIIIIIIIIIIIIIIIIIIIIIIIIIIIIIHIGIIIIIIIIIIIIIIIIHIEHIIIHIGIIIIIIHIIIHIHHIIEHHIIHIIHIIIIHHIHIIHIIGIIIIIIIIIHIIIHIIIIHIIIIIIIIIIIIIIHIGIHGIIIIIIIHIIHIIIIIIIIIIIIIIIIIGIIIIHHIIIIIIIIIHIIHHIIIIIIIIIIIIIIIIIIIIIIIIIIIIIIIIIIIIIIIIIIIIIHIIIIHIIIIHGIIHDIIIIIIIIIIIIIIIIIIIIIIIIIIIIIIIIIIIIIIIIIIIHIIIHGIIIIIIIIIIIIIIIIIIIIIIIIIIIHIIIIIIIIIIIIIIIIIIIDDDDD
@HISEQ:969:HM2KJBCX2:2:1101:19005:13455 2:N:0:TCTATGCA
TTGGACGTCCACCCCAACTATCCCTATTAATCATTACGGTGATCCTAGAAACCAACAAAATAGAACCATGCCGTCCTATTCTATTATTCCATGCTAATGTATTCGAGCAAAAATGCCTGCTTTAAACACTCTAATTTTTTCAAGGTAAAGGTCCTGGATCCGCAAGACACCCAATTAAGGACATCAAGTTTCTCCAGAAGGTGAGAAATCAACAGCGACAGTTCATACCCCTTAAGGCATGACCATCACGTCAATCCCGAAATTCAACTACGAGCTTTTTAACTGCAACAACTTTAATATACGCTATTGGAGCTGGAATTACCGCGGCTGCTGGCACCAGACTTGCCCTCCAA
+
CDCCDIIIHIIIIIIIIIIIIIIIIHHIHIHIIIIIIIGIIIIIIIHIHIIIIIIIIIH?FEGHHGIIIIIIIIIIIHIIHIGHIIIIGHHHEHIIFHGHCDGHHHIIIHHIHHHIIIIHIHHHHIIIIIHIIHHIHHHIIIIIHIIIIIIIIIIGIIIIHIIIIIIIIIIHIIIIIIHIIIHHHGIHHHHIIIIIIIHGIIIIIIIHHIIIIIIIIIIIIIIIIIIIIIIIIIIIIIIIIIIIIIIIHIHHIHIIIIHIIIIIIIIIIIIIIIIIIIIIIIIIIIIIIIIHHIGIIIIIHIIIIIHIIIIIIIIIIIIIIIIIIIIIIIIIIIIIIIIIIIIIIIIIDDDDD
@HISEQ:969:HM2KJBCX2:2:1101:19303:13297 2:N:0:ACTATGCA
TTGGACGTCCACCCCAACTATCCCTATTAATCATTACGTCGATCCTAGAAACCAACAAAATAGAATCAAACGTCCTATTTCATTATTCCATGCTAATGTATTCAAGCGCGAGCTTGCTTTAAACACTCTAATTTTTTCAAAGTAACAGTCCTGATTTCCCGCGACACCAAATTAATGACATCGTGGTTCGTCAGAAGGGAGAAACCAATAATGCTAGTACGTACAAAGTACGACCGACATATTAGTCCCGAAATTCAACTACGAGCTTTTTAACTGCAACAACTTTAATATACGCTATTGGAGCTGGAATTACCGCGGCTGCTGGCACCAGACTTGCCCTCCAA
+
DDDDCHIHIHHIHIIIIIIIIIIIIHIIIIIIHIIHHHHIIIIEHHIIIIIIIHIIIIIIIIEHIHIIHIFHIEHHIIHHIHIIHHIFHHIHHHIHGGGIIIIIIHHHIHHHHIIIIIIIIIHHFHGIIIHHIHIHHHIIIHHHHHIIIIIIIIIIIHIIHHHHIIIIIIHHHIIIIIIIIIIIIIIHIIIIIIIIIIIIIIIIIIIIIIIHIIIIIIIIIHIIIIIIIIIIIIIIIIHFHIHHIIIIIIIIIIIIIIIGIIIIIIIIIIIIIHIIIIIIIIIIHHIIIIHIIIIIIIIIIIIIIIIIIIIIIIIIIIHIIIIIIIIIIIIHIIIIIIICDDDD
@HISEQ:969:HM2KJBCX2:2:1101:21056:13269 2:N:0:ACTATGCA
TTGGACGTCCACCCCAACTATCCCTATTAATCATTACGTCGATCCTAGAAACCAACAAAATAGAATCAAACGGCCTATTTCGTTATTCCATGCTAATGTATTCAAGCGTGAGCCTGCTTTAAACACTCTAATTTTTTCAAAGTAACAGTCCTGATTCCCCATGACACCAAATTAATGACATCATGGTTCGTCAGAAGGTAGGAATCAATAATACCAGTACGTACAATAGCACGACCAATAAATTAATCCCGAAATTCAACTACGAGCTTTTTAACTGCAACAACTTTAATATACGCTATTGGAGCTGGAATTACCGCGGCTGCTGGCACCAGACTTGCCCTCCAA
+
@BBADIIGHHGHHHHHEHDGFFHIHHEHEHGHI@CCEFGCCCEEHHECG1EHHHIHHGFHEGCFC<CC@FFE0</<<<<11CCGHE?<111<F1CCD11<GF<FGFHHHHIHHF@DE@D8<CEEGCFDADF?G<E8.B7GHF<CH58GHCHFEC0CGGDDEC7CGFHC<HHHHHF@EC<6@?G</<<<0CHGDHFGHF7GDCG@1BFHDCF6BD8AHEGFH9HFDH@EC0AHF@@<FCC8AED<D/?C=FC?CHHF<<D<CF@F<HECHG@@F1HECEFCGC<C1@C1CD0EED@CD1CHIH?G@@HD1H@CDCHDCHF<D1@HHHGFHF1C<ECEHIHH@D@AD
@HISEQ:969:HM2KJBCX2:2:1101:4439:13841 2:N:0:ACTATGCA
TTGGACGTCCACCCCAACTATCCCTATTAATCATTACGTCGATCCTAGAAACCAACAAAATAGAATCAAACGTCCTATTTCATTATTCCATGCTAATGTATTCAAGCGTAAGCCTGCTTTAAACACTCTAATTTTTTCAAAGTAACAGTCCTGATTCCCCACGACACCAAATTAATGACATCGCGGTTCTTCAGAAGGTAGGAACCGATAATGCCAGTGCGTACCGAGGCACGACCAACAATTCGATCCCGAAATTCAACTACGAGCTTTTTAACTGCAACAACTTTAATATACGCTATTGGAGCTGGAATTACCGCGGCTGCTGGCACCAGACTTGCCC
+
DDDDDIIIIIIIIIIIIIIIIIIIHIIIIIIIIIIIIIIIIIIIIIIIIIIIIIIIIIHHIIIIIIIIIIIIIIIIIIIIIIIIIIIIIIIIIIIIIIIIIIHIIIIIIIIIIIIIIIIIIIIIIIIIIIIIIIIIIHIIIIIIIIIHIIIIIIIIIIIIIIIIIIIIIIIIHIIIIIIIIIIIIIIIIIIIIIIIIIIIIIIIIHIIIIIIIIIIIIIIIIIIIIIIIIIIIIIIHHCIIIIIIIIIIIIIIIIIIIIIIIIIIIIIIIIIIHIIIIIIIIIIIIIIIIIIIIIIIIIIIIIIIIIIIIIIIIIIIIIIIIIIIIIIIIIIIIIDDDDD
@HISEQ:969:HM2KJBCX2:2:1101:15446:14438 2:N:0:ACTATGCA
TTGGACGTCCACCCCAACTATCCCTATTAATCATTACGGTGATCCTAGAAACCAACAAAATAGAACCATGCCGTCCTATTCTATTATTCCATGCTAATGTATTCGAGCAAAAATGCCTGCTTTAAACACTCTAATTTTTTCAAGGTAAAGGTCCTGGATCCGCAAGACACCCAATAAAGGACATCAAGTTTCTCCAGAAGGTGAGAAATCAACAGTAACAGTTCATACCCCTTAAGGCATGACCATCACGTCAATCCCGAAATTCAACTACGAGCTTTTTAACTGCAACAACTTTAATATACGCTATTGGAGCTGGAATTACCGCGGCTGCTGGCACCAGACTTGCCCTCCAA
+
DDDB?HHIIIIIIIIIIHHIIIEHIHIIIIHIHIIIGHGICHIIIIIHHHIIIEHFHIHHHIGHIIFHIIIHHIGIHIIFEHIIIHIH?GHIIGIGHIEFHHGHHGHCHIHHHHEEIIIIIHIHEHIIHEEHHHHIIHIEGEGHIIIHHEIHHHHHHHHHHHGIIIHCC@HHHHGHIIHHH?HHEHHIHIHHGHIHHHIHIGIHHHHG?FFHIIHIHHEHHGHHH@EHGHHHIIIHIHG@HFIIHFHEIHFGHHCHIIHHHHFHHCHHEHHEHIHEIIIHHIIHFHFHIHIHEIEIIHIHHECIHIHIIIHFHHHHEHIIHDIHEHHG@C@HHEGHHIHHF?1HHIIIDDDDB
@HISEQ:969:HM2KJBCX2:2:1101:5071:14210 2:N:0:ACTATGCA
TTGGACGTCCACCCCAACTATCCCTATTAATCATTACGTCAATCCTAGAAACCAACAAAATAGGATCGAACGTCCTATTTCATTATTCCATGCTAATGTATTCAAGCGTTAGCCTGCTTTAAACACTCTAATTTTTTCAAAGTAACAGTCCTATTTCCCTGCAACACCAAATTAATGACATTACAGTTCTTCAAGAAGGAGGAATCAAGTAAAGCCAGTACACACCATTGGCACGACCAACCTACTGACCCCGAAATTCAACTACGAGCTTTTTAACTGCAACAACTTTAATATACGCTATTGGAGCTGGAATTACCGCGGCTGCTGGCACCAGACTTGCCCTCCAA
+
BDADDIIIHIHHIIIIIIIIIIIIIIIIIIHIIIIIIIIIIIIIIIIIIIIIIHIIIIIIIIIHHHIIIIHIHIIIIIIIIIIIIIIIIIIIIGIGIHIIIHHHIIIIIIIIIIIIIIIIIIIIIIIIIIIIIIHHIHIIIIIIHHIHHIIIHIIIIIIIHHGIHHIIIIIIHIIIIIIIIIIIIIIHIIIHIIIIIIIIIIHIIIIIIIIIIIIIIIIHIIHIIIIIIIIIIIIIIHIHIIIIHHIIGIIIIIIIIIIIIIIIIIIIIIIIIIIHIIIIIIHIIIIIIIIIIGIIIIIIIIIIIIIIIIIIIIIIIIIIIIIIIIIIIIIIHIIIIIIIIIDDDDD
@HISEQ:969:HM2KJBCX2:2:1101:19138:14797 2:N:0:ACTATGCA
TTGGACGTCCACCCCAACTATCCCTATTAATCATTACGGTGATCCTAGAAACCAACAAAATAGAATCATGCCGTCCTATTTTATTATTCCATGCTAATGTATTCAAGCAAAATGCCTGCTTTAAACACTCTAATTTTTTCAAAGTAAAGGTCCTGGTTCCCCGCGACACCCAATTAAGGGCATCGCGGTTCTCCAGAAGGTGAGAAATTGACTACACCAGTTCATACCCCTTAAGGCACGACCGATGTGTCAATCCCGAAATTCAACTACGAGCTTTTTAACTGCAACAACTTTAATATACGCTATTGGAGCTGGAATTACCGCGGCTGCTGGCACCAGACTTGCCCTCCAA
+
DD@@BHIIGIIIIHHEHHIIIGHIIIHIIIHHIIIIIIIIHIIGHHIIIIHHHHIIIGHIIIGCHIIHHHIHHIIIIIH?GHHIIIHIIIIIFFHIIIIEHCFEHIGHHHIIIIHIIHHGEGHHIHFGHFHH@DHHEHHHHEEIIH@HHFGH@EGCFHH?HFHGIIHIIIIIIHHFHIIIHHEDHGHCCGIIHGIIHIIHHHHHIIHHHHIIIIIIIIIIHIHHH<IIIIHHIH2IIIH8HHIHIIIHEHCHHEIIHHIHIHIIIIIHHIHHHEHIHIIIIIIIHIIHIHHG?HHHIIIHIIHIIHEIHIIIIIIIHHEHGIIIIIIIIIIIIHHFIHHHHHIHIIHBDDDD
@HISEQ:969:HM2KJBCX2:2:1101:13724:14693 2:N:0:ACTATGCA
TTGGACGTCCACCCCAACTATCCCTATTAATCATTACGTCGATCCTAGAAACCAACAAAATAGAATCAAACGTCCTATTTCGTTATTCCATGCTAATGTATTCAAGCGTGAGCCTGCTTTAAACACTCTAATTTTTTCAAAGTAACAGTCCTGATTCCCCATGACACCAAATTAATGACATCATGGTTCGTCAGAAGGTAGGAATCAATAATACCAGTACGTACAATAGCACGACCAATAAATTGATCCCGAAATTCAACTACGAGCTTTTTAACTGCAACAACTTTAATATACGCTATTGGAGCTGGAATTACCGCGGCTGCTGGCACCAGACTTGCCCTCCAA
+
DDDDDIIIIIIHIIIIIIIIIIIIIIIIIIIIIIIHIIIIIIIIHIIIIIIIIGHIGIIIIIHIIIIIIIHIHIIIIIIIIIIIIIIHHHIIIIIIIIIIIGHIIIIIIIIIIIIHIIIIIIIHHIIIIIIIIIHHIIIHIIIIIHIIIHHIIIIHIIIHIIIIIIIIIIIIIIHIIIIIIIIIHIIIIIHIIIHIIIIIIIIIIIIIIIIHHIIIIIIIIIIHIIIIIIIIIIIIIIIIIIHIIIIIIHIIHHHIIIIIHIIIIIIIIIIIIIIIIIIIIIIIHIIIIIIIHGHIIIIIIIIIHIIIIIIIIIIIIIIIIIHIIIIIIIIIIHEHIIIIDDDDD
@HISEQ:969:HM2KJBCX2:2:1101:11578:15151 2:N:0:ACTATGCA
TTGGACGTCCACCCCAACTATCCCTATTAATCATTACATCGATCCTAGAAACCAACAAAATAGAATCGGATGTCCTATTTCATTATTCCATGCTAATGTATTCAAGCGTGAGCCTGCTTTAAACACTCTAATTTTTTCAAGGTAACAGTCCTAATTCCCCGTAACACCAAATTAATGGCATTACGGTTCTTTAGAAGGTGAGAAATCAATGATAACAGTGCGTACCAACGGCATGACCGAAATATTGATCCCGAAATTCAACTACGAGCTTTTTAACTGCAACAACTTTAATATACGCTATTGGAGCTGGAATTACCGCGGCTGCTGGCACCAGACTTGCCCTCCAA
+
DDDDDIIIIIIIIIIIIIIIIIIIIIIIIIIIIIIIIIHIIHIIIIIIIIIIIIIIIIIIIHHIIIIIIIIGHHHIIIIIIIIIIIIIHIIGHIIIIIIIIIIIHHIIIIIIIIIIIIIIIIIIIIIHIIIIIIIIHIIIIIIHIIIIIIIIIIIIIIIIIIIHIIIIIIIIIIIIIIIIIIIIIIIIIIIIIIIIIIIIIIIIIIIIIIIIIIIIIIHIHIIIIIIIIIIIIIIIIIIIIIIIHGIIIIHIIIIIIIIIIIIIIIIIIIIIIIIIIIIIIIIIIIIIIIIIHIIIIIIIIIIIIIIIIIIIIIIIIIIIIIIIIIIIIIIIIIIIIIIIIIDDDDD
@HISEQ:969:HM2KJBCX2:2:1101:11062:14828 2:N:0:ACTATGCA
TTGGACGTCCACCCCAACTATCCCTATTAATCATTACATCGATCCTAGAAACCAACAAAATAGAATCGGATGTCCTATTTCATTATTCCATGCTAATGTATTCAAGCGTGAGCCTGCTTTAAACACTCTAATTTTTTCAAGGTAACAGTCCTAATTCCCCGTGACACCAAATTAATGGCATTACGGTTCTTTAGAAGGTGAGAAATCAATAATATCAGTACATACCAACGGCATGACCGAAACATTGATCCCGAAATTCAACTACGAGCTTTTTAACTGCAACAACTTTAATATACGCTATTGGAGCTGGAATTACCGCGGCTGCTGGCACCAGACTTGCCCTCCAA
+
DDDCDIIHHIIIHIIIIIIHIIIGHHIIIIIIHHIIIIIHIHIIHIIIIIHIIIIIHIHHIIGHHIIIIIIIIIIIIIGHHIIIIIIFHIIGGIIIIHIHHHFIIIIIHHIIIHIIIIIIIIIIIIHHHHHHIHIIHIIIHIEHIIIIIIHIIIIIHHHHIIIIHHEIIIIIIIIIIIIIIIIIIIIIIIIIIIIHGIHIHHIIIHIIIIIIIIGIIIHIIIIIIIIIIIIIIIIIIIIIIIIIHFIHIIGIIIIIIIHIIIIIIIIIIIHIIIIIIIHIIIIIIIHIHIIIIIIIIIIIHIIIIIIIIIIIIIIIIIHIIIIIIIIIIIIIIIIIIIIIIIDDDDD
@HISEQ:969:HM2KJBCX2:2:1101:15951:14921 2:N:0:ACTATGCA
TTGGACGTCCACCCCAACTATCCCTATTAATCATTACGGTGGTCCTAGACCAACAAAATAGAACCAACGTCCTATTCTATTATTCCCTGCTAATCTATTCAAGCAAAAGCCCGCTTTAAACACTCTAATTTTTTCAAGGTAATGGTCCTGGTTCCCCGACACACCCAATAAAGGGCATACCGGCTCACCAGAAGGATAGACCCGACAACAGAACAGTACTCGCCAGAGACGGACCGTCCGGTCAGGCCTAAAATTCAACTACGAGCTTTTTAACTGCAACAACTTTAATATACGCTATTGGAGCTGGAATTACCGCGGCTGCTGGCACCAGACTTGCCCTCCAA
+
0D00<1E<ECCCCC<E00DGHIFHIIHHE111<1<GHCHDG@<F1D@<<<<CHCEGH?G@FHC1FEGE0<1C=ECE11<1111<C@1<C1CCC1@<F@1HH@@<FHFGHDHHFHGB@DFH61HHHGF@><BB1/8<EII9HIHGF<C1DDGGC<?0<CCGECHCDHHEHFCGDF//<??C+;//ED:/7//EFC#HHHHGE/BDF@HHHG@CAHHFCC/HHGD1?IHEHHHGCC5DIHHEHGHHF@C@CHG?E@HECGCD<EHFHE?CHHFHHF1CH@EHEHCC<1HHC<0CHED<1@C?HHGF1EHHHHHCHC<HF11G?CCFIHHFG?GD<11DDGD0<0<<
@HISEQ:969:HM2KJBCX2:2:1101:3632:14853 2:N:0:ACTATGCA
TTGGACGTCCACCCCAACTATCCCTATTAATCATTACGGTGGTACAAGAAACCAACAAAAAAAAATCATTCATAGTATTTTATTATTCCATGTTAATGTATTCAAGAAAAATGCTTGCTATAAAGACTCTAATATGTGAATAGTAAAGGTCCTGGTTCCCCTCGGCACCCAATTAAGGACATCGCGGTTCTCCAGAAGGTGAGAAATTGACTACACCAGTTCATACCAGAGGCACGACCGACAATCTGATCCCGAAATTCAACTACGAGCTTTTTAACTGCAACAACTTTAATATACGCTATTGGAGCTGGAATTACCGCGGCTGCTGGCACCAGACT
+
0000<D/0<<<1C0/<<01111<<<<1<C<111<D@1101<E<1111111<<<<<0111<1///<1<C11F1111<11D1<F1111<@CF11/11<1<DCF<<DHF/DG1D11</<<F1/1<C//<1111<11/</<//</<1<DDGC19+<17'<<E0'<$C0.G@E8EDD/(CHHB/<./F/,0HD.@F.HF?D11CC1<1CF<<CEF@<D/D1/1A<1C1F<@F@HD1:<</:/=><B<1FFB//C/?CD<<C1G1CFEC0F0D1101CGG<<F<<1<<<C?H?FEEHIHED<C1D11F<11H@@D11G<CHHEC/<F11@EHG<@CCEC@ADDD
@HISEQ:969:HM2KJBCX2:2:1101:6881:15827 2:N:0:ACTATGCA
TTGGACGTCCACCCCAACTATCCCTATTAATCATTACGTCAATCCTAGAAACCAACAAAATAGGATCGAACGTCCTATTTCATTATTCCATGCTAATGTATTCAAGCGTTAGCCTGCTTTAAACACTCTAATTTTTTCAAAGTAACAGTCCTGTTTCCCTGCAACACCAAATTAATGACATTACAGTTCTTCAAGAAGGAGGAATCAGTAAAGCCAGTACATACCATAGGCACGACCAACCTACTGACCCCGAAATTCAACTACGAGCTTTTTAACTGCAACAACTTTAATATACGCTATTGGAGCTGGAATTACCGCGGCTGCTGGCACCAGACTTGCCCTCCAA
+
DDDCDIIIIIIIIIIIIIIIIIIIIIIIIIIIHIIIIIIIIIIIIIIIIIIIIIIIIIIIIHGEHIIIIIIIIIIIIHIIIIIIIIIIIIII?GHHHIIIIIIIIIHIHIIIIIIIIIHIIIIIHIIIIIHHIIIHHIIIIIIIHIIHIIHIHHIIHIHIIIIIIIIIIIIIIIIIIIIIIIIIIIIIGIIIIIIIIIIIIIIIIIIIIIIIIIIIIIIIIIIIIHIIIIIIIIIIIIIIIIIHHIIIIIIIIIIIIIIIIIIIIIIIIIHIIIIIIIIIIIIIIIIIIIIIIIIIIHIIIHIIIIIIIIIIIIIIIIIIIIIHIIIIIIIIIIIIIIIIIDDDDD
@HISEQ:969:HM2KJBCX2:2:1101:17659:15938 2:N:0:ACTATGCA
TTGGACGTCCACCCCAACTATCCCTATTAATCATTACGGTGATCCTAGAAACCAACAAAATAGAACCATGCCGTCCTATTTTATTATTCCATGCTAATCTATTCAAGCACAAGCCTGCTTTAAGCACTCTAATTTTTTCAAGGTAATAGCTCTGCTTCCCCAACGCACTAACTTAATAGCATGCTGGTTGTTCAGAAGGTAGGAATTCATCAGGCCAGTGCGGACAGTGAAGCCCGACCAACCGACAAACTCCGAAATTCAACTACGAGCTTTTTAACTGCAACAACTTTAATATACGCTATTGGAGCTGGAATTACCGCGGCTGCTGGCACCAGACTTGCCCTCCAA
+
BDDBDHHIGHIHIIIIIIIIIIIIIIIIIHIIIIIIIIIIIIIIIIIIIIIIIIIIIIIIIIIIIIIIHHIIIHIIHHIHHHGIHH@CEHIIGHHEEHIHHGHFHHHHIIIIIIIIHIHHIIHEIIHIHHIIIIHHHIIHFHIHIHHIHIIHHEHHHHHHEGIGHEIIIIIIIIIIIHIHIHIIIIIIIIIIIIIIIIIIIIIHHGHHHIHIHIIIIIIIIHIIIIIIIIIIIIHHHGIH<IIIHGHHHIHHIIIIHHIHIHHIIGGHIIIIIIIIHIIIHHIIIHIIIIIIIHFHIIIIIIIIIIIIIIIIIIIIIIIIIIIIIIIIIIIIIIIIIIIIIIIDDDDD
@HISEQ:969:HM2KJBCX2:2:1101:1517:16213 2:N:0:ACTATGCA
TTGGACGTCCACCCCAACTATCCCTATTAATCATTACATCGATCCTAGAAACCAACAAAATAGAATCGGATGTCCTATTTCATTATTCCATGCTAATGTATTCAAGCGTGAGCCTGCTTTAAACACTCTAATTTTTTCAAGGTAACAGTCCTAATTCCCCGTAACACCAAATTAATGGCATTACGGTTCTTTAGAAGGTGAGAAATCAATGATAACAGTGCATACCAACGGCATGACCGAAATATTGATCCCGAAATTCAACTACGAGCTTTTTAACTGCAACAACTTTAATATACGCTATTGGAGCTGGAATTACCGCGGCTGCTGGCACCAGACTTGCCCTCCAA
+
D@@@@FHIIIDHHHICHHHIHHIIHHIHFHHI@GHIIIIHIIIIIIIHIIFHEEHIHHH1CCHHIIIICHHHCGHHHFHHE1DFGI?DHHFHGGHCHHEHHIHHHHHIIHHIHIHIHHHEFHIIHHHHHHHHHIIHHHHHHHIIIHHHHHEIHHIIHIHDEHHIIHHHHHHIHIHCIIIHIHIIIIIIIIIIIIII:EGHIIGHHFHFHIIIHIHHIIIIGIIIIIIIIIIIIHIIIIIIIIHEHHIHHCGIIIIIIIHIIIHIIIHHHHIHIHIIIHHEHHEGHHHIIIIIIIHHFCHEHIIIIIIIIHGIHCHHHIIIIIIIIIIIHHIIIIHHGIIIIICDDDC
@HISEQ:969:HM2KJBCX2:2:1101:1915:16150 2:N:0:ACTATGCA
TTGGACGTCCACCCCAACTATCCCTATTAATCATTACGGTGATCCTAGAAACCAACAAAATAGAACCATGCCGTCCTATTCTATTATTCCATGCTAATGTATTCGAGCAAAAATGCCTGCTTTAAACACTCTAATTTTTTCAAGGTAAAGGTCCTGGATCCGCAAGACACCCAATAAAGGACATCAAGTTTCTCCAGAAGGTGAGAAATCAACAGTAACAGTTCATACCCCTTAAGGCATGACCATCACGTCAATCCCGAAATTCAACTACGAGCTTTTTAACTGCAACAACTTTAATATACGCTATTGGAGCTGGAATTACCGCGGCTGCTGGCACCAGACTTGCCCTCCAA
+
DDDDAIIIIIIIIIIIIIIIIIIIIIIIIHIIIIIIIIIIIIIIIHIIIIIIIIIIIIHIIIHIIIIHIIIIIIIIIIIIIIIIIIHIIIIIIIIIIIIIIHHIHHIIIIHHIIIIIIIIIIIIIIIIIIIIIEHIIIIIIHIIIIIIIIHIIIIHIIIIHIIIIIIIIIIIIIIIIIIIIIIIIIIIIIHIIIIIIIIHIIIIIIIIIIIIIIIIIIIIIIIIIIIIIIIIIIIIIIIIIIIIIIIHIIHDIIHIIIIIIIIIIIIIIHIIIIIIIIIIIIIIIIIIIIIIIIIIIIIIHIIIIIIIIIIIIIIIIIIIIIIIIIIIIIIIIIIIIIIIIIIIIIIIDDDDD
@HISEQ:969:HM2KJBCX2:2:1101:3954:16986 2:N:0:ACTATGCA
TTGGACGTCCACCCCAACTATCCCTATTAATCATTACGTCAATCCTAGAAACCAACAAAATAAGATCGAACGTCCTATTTCATTATTCCATGCTAATGTATTCAAGCGTTAGCTTGCTTTAAACACTCTAATTTTTTCAAAGTAACAGTCCAAATTCCCCGCAACACCAAATTAATGGCATTACGATTCATAAGGAAGGAGGAATCAGTGAGACCAGTACATACCAGAGGCATGACCAACCTACTAACCCCGAAATTCAACTACGAGCTTTTTAACTGCAACAACTTTAATATACGCTATTGGAGCTGGAATTACCGCGGCTGCTGGCACCAGACTTGCCCTCCA
+
D@DDBIHECHE@DC/<GHIIIEE@HHHIHEHHHIIIIHIEHEHE1GC?@HHEC@1CCH@FHH?FHHH1@DHHCFHIII@GHHGEHHIIGCECCHHEH@GFGGGHHCEHIHHHGGCF8CGEFFHFHHHHEFHHIIIIIIHHCIGIHHHG?EHFGHHHHHHHHHEHHHGHHHHHHIIHHHCIIIIIIIIIGIIIGHEHIIIIIIHED/HHG<IIHHIIIHIIIIIIIIIIIIIIIIIHIIIIHIHHIIHIIIIIIIIHGHIHHHHIIIIIIIIIIHIIIIIHHIIGIIHIIHIIHIIIIIIIIIIIIIIIIIIIIHIIIIIHIIIIIIIIIIHHIHHIHIIHBB@D@
@HISEQ:969:HM2KJBCX2:2:1101:3442:16727 2:N:0:ACTATGCA
TTGGACGTCCACCCCAACTATCCCTATTAATCATTACGTCAATCCTAGAAACCAACAAAATAGGATCAAACGTCCTATTTCATTATTCCATGCTAATGTATTCAAGCGTTAGCCTGCTTTAAACACTCTAATTTTTTCAAAGTAACAGTCCTGTTTCCCTGCAACACCAAATTAATGACATTACAGTTCTTCAAGAAGGAGGAACCAGTAAAGCCAGTACATACCAGAGGCACGACCAACTTACTAATCCCGAAATTCAACTACGAGCTTTTTAACTGCAACAACTTTAATATACGCTATTGGAGCTGGAATTACCGCGGCTGCTGGCACCAGACTTGCCCTCCAA
+
DDDDDIIIIIIIIIIIIIIIIIIIIIIIIIIIIIIGIIIIIIIIIIIGHIIIIIIIIIIIIEHIGHIIIHHHHHIHIIIIIHIHCHIECHIGEHIIIIIIIIIIIHIIIIIHIIIIIIHIIHIHIHHHIHIIHIIIHGIIIIHIHHIIIIIIIHHEHIHHHIIIIIHIIIIHHIIIIIIIIIIIIIIHHFHIGIIHHHIHIIIIIIHHIIHIIIIIIIIIIIIIIGIIHHIIIIIIIIHIIIIIIIIIIIIIIIIIHIIIIIHIIIIIIHGIIIIIIIIIIIIIIIIIIIHHIIIIIIIHGIIIIIIIIIIIIIIIIIIIIIIIIIIIIIIGIIIIIIIIICDDDD
@HISEQ:969:HM2KJBCX2:2:1101:19439:16842 2:N:0:ACTATGCA
TTGGACGTCCACCCCAACTATCCCTATTAATCATTACGTCAATCCTAGAAACCAACAAAATAGGATCGAACGTCCTATTTCATTATTCCATGCTAATGTATTCAAGCGTTAGCCTGCTTTAAACACTCTAATTTTTTCAAAGTAACAGTCCTGTTTCCCTGCAACACCAAATTAATGACATTACAGTTCTTCAAGAAGGAGGAATCAGTAAAGCCAGTACATACCATAGGCACGACCAACCTACTGACCCCGAAATTCAACTACGAGCTTTTTAACTGCAACAACTTTAATATACGCTATTGGAGCTGGAATTACCGCGGCTGCTGGCACCAGACTTGCCCTCCAA
+
DDD@DHIIIIIGIIHIIIIIIHHIIHIIIIIHIIIIIIHEHIIIHHHHIIIIHIIIIIIIIIIHHIIHHIIGGGHGIIIIEHHIIIIIIIIIIIIIIHIIIIIHHIHIHIIHIIHHHIIIIHIHHIIIIIIIHIIHIIIIIIIIIIIHHHIIHIHHIHIIHHHIIIHIHHHIGIIHIIIIIHIIIIIHHIHHIIIHIIIIIHIIHIHIIIIIGEHIIIIIIIIHEHHGHEHIIIHHHHIHHHHGHHHHIIIIIIIIIGIIHIIIIIIIGHHGIIIIIIIHHIIIIHGCIIIIIHHIHHIIIIIHIIHIIIIIIIHIIIIIHIIIHIIIHIIIIIIHHFIIHBB@DD
@HISEQ:969:HM2KJBCX2:2:1101:11786:17484 2:N:0:ACTATGCA
TTGGACGTCCACCCAACTATCCCTATTAATCATTACATCGATCCTAGAAACCAACAAAATAGAATCGGATGTCCTATTTCATTATTCCATGCTAATGTATTCAAGCGTGAGCCTGCTTTAAACACTCTAATTTTTTCAAGGTAACAGTCCTAATTCCCCGTGACACCAAATTAATGGCATTACGGTTCTTTAGAAGGTGAGAAATCAATAATATCAGTACATACCAACGGCATGACCGAAACATTGATCCCGAAATTCAACTACGAGCTTTTTAACTGCAACAACTTTAATATACGCTATTGGAGCTGGAATTACCGCGGCTGCTGGCACCAGACTTGCCCTCCAA
+
BDDDDIIHHIIIIHIIIIIIIIIIIIIIIIIIHIIIIHIHHIIIIHHIHIIIIIIIHIIIIHHIIIIHDHHHHIIIGHHHEHIIIHIIHIIHHIIHIIIIIIIHIIHHHIHIIIIIIHHHIHIIIIIIIIIHIIIIIIIHHHHHIIIIIIIIIIIHIIIIIIIIIHIIIIIIIIIIIIHIIIIIIIHIGIIIIIIIIIIIIIIIIIIIIIIIIIGIIIHHHIIIIIIIIIIIIIIIIIIIIIHHGIHIHIIIIIIIIIHIIHIIIIIIIIIIIIIIIIIIIIIIIIIIIIIIIIIIIIIHHIIIIIIIIIIIIIIIIIIIIIIIIIIIIIIIIIGIIIIIIDDDDD
@HISEQ:969:HM2KJBCX2:2:1101:7505:17598 2:N:0:ACTATGCA
TTGGACGTCCACCCAACTATCCCTATTAATCATTACGTCGATCCTAGAAACCAACAAAATAGAATCAAACGTCCTATTTCATTATTCCATGCTAATGTATTCAAGCGTAAGCCTGCTTTAAACACTCTAATTTTTTCAAAGTAACAGTCCTGATTCCCCACGACACCAAATTAATGACATCGCGGTTCTTCAGAAGGTAGGAACCGATAATGCCAGTGCGTACCGAAGCACGACCAACAATTCGATCCCGAAATTCAACTACGAGCTTTTTAACTGCAACAACTTTAATATACGCTATTGGAGCTGGAATTACCGCGGCTGCTGGCACCAGACTTGCCCTCCAA
+
DDDDDIHHIHIIHIHIIIHIHIIIIIGHHIIHIIIIIHIII@FHHIHIIIIIIIIIGIGIIIII?C@GHICHHIIIHIIHIIIIHIIHIIIIGHIIHHIIIIIIIHIIIIGIIIIIIHIIIIIHIIIIIIIIHIIIHIHIIIIIIIIHIIIIIIIIIIIIIIIHIIIIIFIIIIIIIIIIIIIIIIHIIIIIIIIIIIIHIIIIIIIIIIHIHHIIIIIHHHIIIIIIIIIIIIIIIIIGHEHHHIIIIIIIIIIIIIHHHIIIIIIIIIIIIIIHIIIIIIIIIIIIIIIHIIIIIIIIIIIIIIIIIHHIIIIIIIIIIIIIIIIIIIIHHIHIIIIDCCDD
@HISEQ:969:HM2KJBCX2:2:1101:11124:17801 2:N:0:ACTATGCA
TTGGACGTCCACCCCAACTATCCCTATTAATCATTACGTCAATCCTAGAAACCAACAAAATAGGATCAAACGTCCTATTTCATTATTCCATGCTAATGTATTCAAGCGTTAGCCTGCTTTAAACACTCTAATTTTTTCAAAGTAACAGTCCTGTTTCCCTGCAACACCAAATTAATGACATTACAGTTCTTCAAGAAGGAGGAACCAGTAAAGCCAGTACATACCAGAGGCACGACCAACCTACTAATCCCGAAATTCAACTACGAGCTTTTTAACTGCAACAACTTTAATATACGCTATTGGAGCTGGAATTACCGCGGCTGCTGGCACCAGACTTGCCCTCCAA
+
00<B@C?CCGEH?@C0<C@11DFFFEGH<<1<F11<<EF?E@EC@FCFHFHHH11D<E1FH@?1<CHCF?10<<DHGI1CG?11DC@G1DDHH1F@HHHG?HCFEHEHC@EIHIIIIHHEHHIBBGCB1FHCACHIHFC?HGAFBGBFCFIHHCGFHFEHHHGHED@DF@D<@EHHHHGG?CHHCEFHEF0HEHHHIHHFCECHGHEEFF?GHCHHGHHHG@HHF9FC<GHHHDECFC@EHFCDFGHIDHHGC<<C@D<<EGEHHEEEC<EFHHHEHGHGGD1C?HIHHHIHHEHHEEC@HHEGHHHEIIIFIIGIHHHHCHHIHEEHHHF<C<EEEE<HF@@BDB
@HISEQ:969:HM2KJBCX2:2:1101:12250:18372 2:N:0:ACTATGCA
TTGGACGTCCACCCCAACTATCCCTATTAATCATTACGTCAATCCTAGAAACCAACAAAATAGAATCAAACGTCCTATTTCATTATTCCATGCTAATGTATTCAAGCGTAAGCCTGCTTTAAACACTCTAATTTTTTCAAAGTAACAGTCCTGATTCCCCACGACACCAAATTAATGACATCGCGGTTCTTCAGAAGGTAGGAACCAATAATGCCAGTGCGTACCGAGGCACGACCGACAATCTGATCCCGAAATTCAACTACGAGCTTTTTAACTGCAACAACTTTAATATACGCTATTGGAGCTGGAATTACCGCGGCTGCTGGCACCAGACTTGCCCTCCAA
+
DDD@@HHIGIIHIIHHFHHIIHHHHHHHEHEHGHHEIGHHHHIHGGCHGHIIIGIII1CFHHIIIHHGE@GHHIHHGGHIHIIIHHIHIIHHHHIHHHHIHIIIHHIIIIIIIHHIIIIIHIGHIHIIIIIHHHGHHIHIIIIIIHHEHIIIIHFHHHIIIHHHHHIHHHIEHHIGIHEHFHIIIIIIIIIHIIIIIIIIIHIIIHIHHHHIEGIGIIIIHHHDHIIIIHHHHEDGIIHIHHCGI<HDGIHIFIHIIIIHIIIIIIIIIIHHEHH?HHIHIIIIIHIIIIIIIHHEHHIIHIIIIIIIIIIIIIIHIIHEIHHHIIIIIIIIHHHHIIHFADDD@
@HISEQ:969:HM2KJBCX2:2:1101:4562:18193 2:N:0:ACTATGCA
TTGGACGTCCACCCCAACTATCCCTATTAATCATTACGGTGATCCTAGAAACCAACGAAATAGAATCAGTCCGTCCTATTTCATTATTCCATGCTAATGTATTCAGACGTTAGCCTGCTTTAAACACTCTAATTTTTTCAAAGTAACAGTCCTGATTTCCCAACACACCAAATAAATGGCATAAAAGTTCCTCAGAAGGTAGAGATTTATCTCACCAGTGCAGACAATTAAGCCTGACCAATGGGTAAACCCCGAAGTTCAACTACGAGCTTTTTAACTGCAACAACTTTAATATACGCTATTGGAGCTGGAATTACCGCGGCTGCTGGCACCAGACTTGCCCTCCAA
+
DDDDDIIIIIIIIIIHIIIIIIIIIIIIIIIIIIIIIIIIIIIIIIIIIIIIIIIIIIHIIIIGIIIHHHIIHIIIIIIIIIIHIIIIIIIIIHIIHIHIIIIIIIIIIIIIIGIIIIIIIIIIIIIIIIIIIIIIIHHIIIIIIIIIHHIIIHIIIIIIIIIIIIIIIIIIIIIIIIIIIIIIIIIIHIIHIIIIIIHIIIIIIIIHIIIIIIIIIIIIIIIIIIIIIIIIIIIIIIIIIHIHHGFIIIIIIIIIIHIIIIIIIIIIIIIIIIIIIIIIIIIIIIHHHHIIIIIIIIIIIIIIIIIIIIIIIIIIIIIIIIIHIIIIIIIIIIIIIIIIIIIDDDDD
@HISEQ:969:HM2KJBCX2:2:1101:17454:18475 2:N:0:ACTATGCA
TTGGACGTCCACCCCAACTATCCCTATTAATCATTACGTCGATCCTAAAAACCAACAAAATAGGGTCAAACGTCCTATTTCATTATTCCATGCTAATGTATTCAAGCGTGTGCCTGCTTTAAACACTCTAATTTTTTCAAAGTAACAGTCCTGATTCCCCATGACACCAAATTAATGACATCACAGTTCGTCAGAAGGTAGAAATCAATAATACCAGTGCATACCGGAGGCACGACCAATATATTGATCCCGAAATTCAACTACGAGCTTTTTAACTGCAACAACTTTAATATACGCTATTGGAGCTGGAATTACCGCGGCTGCTGGCACCAGACTTGCCCTCCAA
+
DDDDDICHIIIIIIIIIIIIIIIIIIIIIIIIIIIIIIIIIIIIIIIIIIIIIHIIIIIIIIIIIIIIIIIIIIHIHIIIIIIIIIIIIIIIIIIIIHIIIHHHIIIIIIIHIIIIIIIIIIIIIIIIIIIIIIIIIIIIIIIIIIIIIGIIHHIHIIHIIIIIIIIIIIHHIIIIIIIIIIIIIIIIIIHIIIIIIIIIIIIIIIIIIIIHIIIIIIIIIIIIIIIIIIIIIIIIIIIIIIIIHIIIIIIIIIIIIIIIIHIIIIIIIIIIIIIIIIIIIIIIIIIIHHIIIIIIIIIHHIIIIIIIIIIIIIIIIIIIIIIIIIIIIIIIIIIIIIIIIDDDDD
@HISEQ:969:HM2KJBCX2:2:1101:7941:19233 2:N:0:ACTATGCA
TTGGACGTCCACCCAACTATCCCTATTAATCATTACGTCAATCCTAGAAACCAACAAAATAGGATCAACGTCCTATCTCATTATTCCATGCTAATGTATTCAAGCGCGAGCCTGCTTTAAACACTCTAATTTTTTCAAAGTAACAGTCCTGATTCCCCGCCACACCAAATTAATGACATGATGGTTCGTCAGAAGGTAGGAATCAGTAACACCAGTACGTACCGAAGGCACGACCAGCGTACTAATCCCGAAATTCAACTACGAGCTTTTTAACTGCAACAACTTTAATATACGCTATTGGAGCTGGAATTACCGCGGCTGCTGGCACCAGACTTGCCCTCCAA
+
DDDDDIIIHIIHIIIIIIIIIIIIIIIIHIIIIIIIIIIIIIIGIIIIIIIHIIIHIHIIIIIGIIIIIIIIIIHIHEHHIIGIIHIIIHIIIHIIHIIIIIIIIIIIIIIIIIIIIIIIHIIIIHIIIIIIIIIIIIIIIIIHIIHIHIHHIHIIHIIIIIIIIIIIIIIIHIIIIIIIIIIIIIIHIIIIIIIIIIIIIIIIIIIIIIIIIIIIIIIIIIIIIIIIIIIIIIIIIIIIIIHIHIIIIIIIIIHIHIIIHIIIIIIIIIIIIIIIIIIIIIIIIIIIIIIIIIIIIIIIIIIIIIIIIIIIIIIIIHIIIIIIIIIIIIIIIIIIIIIDDDDD
@HISEQ:969:HM2KJBCX2:2:1101:5750:17090 2:N:0:ACTATGCA
TTGGACGTCCACCCCAACTATCCCTATTAATCATTACGGCGGTCCTAGAAACCAACAAAATAGAACCGCACGTCCTATTCTATTATTCCATGCTGTAATATTCGAGCAAAGGCCTGCTTTGAACACTCTAATTTTTTCAAAGTAAAAGTCCTGGTCCCCAACACACCCAGTGAAGGGCATGCGGTTCTCCAGAAGAAAAGGCCCGGCCGGACAAGTGCACGCGGTGAGGCGGACCTGCCAGCCAGGCCAAAGGTTCAACTACGAGCTTTTTAACTGCAACAACTTTAATATACGCTATTGGAGCTGGAATTACCGCGGCTGCTGGCACCAGACTTGCCCTCCAA
+
DDDCDHIIIIHHIIIIIIIIIIIIIIIIHHHHIIIIHH@HIIIHIIIIHIIHHHIIIIIHIIGHIHHIGHG?HHIHHHIIHIHIIIIEHIIGIEGIHHHHGHHIIIIIHIHHHIIIIHIIHHIHHIIIIIIIIIIIIIIIIIHIIHFIIIIIHIIIIIHHHHHGCIIIHIHIIIIIIIIIIIIIIIHHIIIIIIHHHHHIIIIIIIIIIIIIIIIIIIIIIIIIII=IIIIIIIIIHIIIIHHIIIIIIIIIIIIIIIIIIIIIIIIIIIIIIIIIIIIIIIIIIIIIIIGIIIIIIIIIIIIIIIIIIIIIIIIIIIIIIIIIIIIIIIIIIIIIIIIDDDDD
@HISEQ:969:HM2KJBCX2:2:1101:3122:18975 2:N:0:ACTATGCA
TTGGACGTCCACCCCAACTATCCCTATTAATCATTACGGTGATCCTAGAAACCAACAAAATAGAATCATGCCGTCCTATTTTATTATTCCATGCTAATGTATTCAAGCAAAATGCCTGCTTTAAACACTCTAATTTTTTCAAAGTAAAGGTCCTGGTTCCCCGCGACACCCAATTAAGGGCATCGTGGTTCTCCAGAAGGTGAGAAATTGACTACACCAGTTCATACCCCTTAAGGCACGACCGATGTGTCAATCCCGAAATTCAACTACGAGCTTTTTAACTGCAACAACTTTAATATACGCTATTGGAGCTGGAATTACCGCGGCTGCTGGCACCAGACTTGCCCTCCAA
+
DDDDDIIIIIIIIIIIIIIIIIIIIIIIIIIIIIIIIIIIIIIIHIIIIIIIIIIIIIIHIGIHIIIIIIIHIIIIIIIHIIIIIIIIIHIIIIIIIHFHHHIIIIIIIIIIIIIIIIHIIIIIIIHIIIHIIIIIIIIIHHIIIIIIHHIIHIHIIIHIIIIIIIIIIIIIIIIIIIIIIIIIIIIIIIIIIIIIIIIIIIIIIIIIIIIIIIIIIIIIIIIIIIIIIIIIIIIIIIIIIIIIIIIIIIHIIIIIIIIIIIIIIIIIIIIIIIIIIIIIIIIIIIIIIHIIIIIIIIIIIIIIIIIIIIIIIIIIIIIIIIIIIIIIIIIIIIIIIIIIIIIIIIIDDDDD
@HISEQ:969:HM2KJBCX2:2:1101:18676:19222 2:N:0:ACTATGCA
TTGGACGTCCACCCCAACTATCCCTATTAATCATTACGTCGATCCTAGAAACCAACAAAATAGGGTCAAACGTCCTATTTCATTATTCCATGCTAATGTATTCAAGCGTGAGCCTGCTTTAAACACTCTAATTTTTTCAAAGTAACAGTCCTGATTCCCCGCGACACCAAATTAATGACATCACGGATCTTCAGAAGGGAGAAACCAGTGACACCAGTGCATACCAAAGGCATGACCAGCGTACTGATCCCGAAATTCAACTACGAGCTTTTTAACTGCAACAACTTTAATATACGCTATTGGAGCTGGAATTACCGCGGCTGCTGGCACCAGACTTGCCCTCCAA
+
DDDDDIIIIIIIHHHIIIIIIIIIIIIIIIIIIIIIIHIIIIIHHIIIIIIIIIIIIIIIIIIHHIIIIIIIIHIIIIIIIIIIIIIIIIIIIIIIIIIIIIIIIIIIIIIIIIIIIIHIIIIIHIIIIIIIIIIIIIIIIIIIIIIIHIIIIIIIIIIIIIIIIIIIIIIIIIIHIIIIIGIIIIIIIIHIIIIIIIIIHHHHIIIIIIHIIIIIIIIIIIIIIIIHIIIIIIIIIIIIIIIIHIIIIIIIIIIIIHIIIIHIIHHIIIIIIIIIIIIIIIIIIIGIIIIIIHHGIHIIIIIIIIIIIIIIIIIIIIIIIIIIIIIIIIIIHIIGIIIIIDCDDD
@HISEQ:969:HM2KJBCX2:2:1101:2373:19539 2:N:0:ACTATGCA
TTGGACGTCCACCCCAACTATCCCTATTAATCATTACGTCAATCCTAGAAACCAACAAAATAGGTTTGAGCGTCCTATTTCATTATTCCATGCTAATGTATTCAAGCAAATGCCTGCTTTAAACACTCTAATTTTTTCAAAGTAACAGTCCTGTTTCCCTGCAACACCAAATAAATGACATTACAGTTCTACAGAAAGGAGGAATCAGCGAGACCAGTTCATACCAGTGGCACGACCAGCCTGCTGACCCCGAAATTCAACTACGAGCTTTTTAACTGCAACAACTTTAATATACGCTATTGGAGCTGGAATTACCGCGGCTGCTGGCACCAGACTTGCCCT
+
DDDDDIIIIIIIIIIIIIGIIIIIIIIIHIIIIIIIIHIIIIIIIIIGHIIIIIIIIIHIIIHHIIIGI1D<FHHIIIIIIIIIEHHHIIIHIIHIIIIHHHHIIIHIIIIIIHHIHIIIHHHIIIHIIIIIIIIHHIIIIIIIIIGIIIIIIIHHIHIHHHHIIHHIIHHH<IHIHIIIIIIIIIIHIIIIIIIIIIIGIIIIIIHIIHHIHHIIIIHIIIIIHIIIIIIIHIIIIIHHHIIIIHIHIIIIHIIIIIIIIIIIIIIHHH?HIIIIIIIIIHIIIHIIIIIIIIIIIIIIIIIIIGIIIIIIIIIIIIIIIIIIHIIIIIIIIIIIIDDDDD
@HISEQ:969:HM2KJBCX2:2:1101:10956:19517 2:N:0:ACTATGCA
TTGGACGTCCACCCCAACTATCCCTATTAATCATTACGGTGGTCCTAGAAACCAACAGAATAGAATCATCCGTCCTATTTTATTATTCCATGCTAATGTATTCAAGCAAAATGCCTGCTTTAAACACTCTAATTTTTTCAAAGTAAAGGTCCTGGTTCCCCGCGGCACCCAATTAAGGACATCGCGGTTCTCCAGAAGGTGAGAAATTGACTACACCAGTTCATACCCCTTAAGGCACGACCGATGTGTCAATCCCGAAATTCAACTACGAGCTTTTTAACTGCAACAACTTTAATATACGCTATTGGAGCTGGAATTACCGCGGCTGCTGGCACCAGACTTGCCCTC
+
0B0<DCEEHEGHHE/DECH1GC1FHFHEEEC<CH@CF1G1EECF1<F@E1FC1F@EHE1CGECEH?1FEG1<<1CGHEGHEHHHEEHEHGE1CGCGHEHI?DCF?G@HHF@G1FHFFHGF?HFHFDC@GEEGGHCGFCGC@FE?EEIIGGEHHHE@F0EFE?ECGBEHD<HIHGCIIHFHDH;GHG<D<</6@HHCGEGEIHIHH@EHHHHEHHHEHG@AE?HEDG?HHC@HIIHIHHCEE&CCGHEEHFGC/<CHHHHHCGC@EC@IHIHHEH?F@CFIIHEEHFCHGC<?HG@EHDCHECC@<GF?FGC@CCGC@?EC?C?HE@?HGIIHEHFCHD<<<1=B<00D
@HISEQ:969:HM2KJBCX2:2:1101:6971:20203 2:N:0:ACTATGCA
TTGGACGTCCACCCCAACTATCCCTATTAATCATTACGTCAATCCTAGAAACCAACAAAATAGGATCGAACGTCCTATTTCATTATTCCATGCTAATGTATTCAAGCGTTAGCCTGCTTTAAACACTCTAATTTTTTCAAAGTAACAGTCCTGTTTCCCTGCAACACCAAATTAATGACATTACAGTTCTTCAAGAAGGAGGAATCAGTAAAGCCAGTACATACCATAGGCACGACCAACCTACTGACCCCGAAATTCAACTACGAGCTTTTTAACTGCAACAACTTTAATATACGCTATTGGAGCTGGAATTACCGCGGCTGCTGGCACCAGACTTGCCCTCCAA
+
BBBDDIIIIIIIIGIIIIGIIIIIIIIIIIIIIIIIIIIIIIIIHHIIIIIIIIIIIIIHIHHHIIIIIIIIIHHIIIHIIHIIIIHHIIIIIIIIIIIIIIIHIIIIHIIIIIIIIIIIIIIIIIIHIIIIIIIIIHIIIIIIIIIHHIIIIIIIIIIIIIIIIIIHIIIIHIHIIIIIIIIIIIHIIHIHIIIIIIIIIIIIGIIIIIIIIIIIIIIIIIIHGIIIIIIIIIIIIIIIIIHHHIHHIIIIIIIIIHIIIIIIIIHIIIIIIIHIIIIIIIHIIIIIIIIIIIIIIIIIIIIIIIIIIIIIIIIIIIIIIIIIIIIIIIIIIIIIIIHIIDDDDD
@HISEQ:969:HM2KJBCX2:2:1101:16231:19828 2:N:0:ACTATGCA
TTGGACGTCCACCCCAACTATCCCTATTAATCATTACGGTGATCCTAGAAACCAACAAAATAGAACCATGCCGTCCTATTCTATTATTCCATGCTAATGTATTCGAGCAAAAATGCCTGCTTTAAACACTCTAATTTTTTCAAGGTAAAGGTCCTGGATCCGCAAGACACCCAATAAAGGACATCAAGTTTCTCCAGAAGGTGAGAAATCAACTGTAACAGTTCATACCCCTTAAGGCATGACCATCACGTCAATCCCGAAATTCAACTACGAGCTTTTTAACTGCAACAACTTTAATATACGCTATTGGAGCTGGAATTACCGCGGCTGCTGGCACCAGACTTGCCCT
+
ADABDHHCHHIG1E<EEEEHH?HHGEHHHIIIIIHIIIIIHHIIIICHEHIIHHIIHGIGHIIGHIIIGHGHIIIHIIFF?H@FGHII??GH?1FHIHHEHFFHGHHHHHHHIIIIIIHIHHIHIHIIIIHHIHIIIIHHIIHGHHIIIHIIIHHEFHIIIIIIGHIIIIIIIIIIIIIIIGHGIIIHHHIIIIIIIIIHHIIIIIIIHHIIIIHH@HIIIHHIIIIIIIIHHIIIIIIIIHIIHIIHIIIIIHFIIIIIIIIIHHIIIHIIIIIIIIHIHHHIHIIIIIIHHHIIIIIIHIIIIIIIIIIGIIIIIIHIIIIIIHHHIIIIIIIIHIIIIIIIDDDDD
@HISEQ:969:HM2KJBCX2:2:1101:4749:21497 2:N:0:ACTATGCA
TTGGACGTCCACCCCAACTATCCCTATTAATCATTACGGTGATCCTAGAAACCAACAAAATAGAATCATGCCGTCCTATTTTATTATTCCATGCTAATGTATTCAAGCAAAATGCCTGCTTTAAACACTCTAATTTTTTCAAAGTAAAGGTCCTGGTTCCCCGTGACACTCAATTAAGGGCATCGCGGTTCTCCAGAAGGTGAGAAATTGACTACACCAGTTCATACCCCTTAAGGCACGACCGATGTGTCAATCCCGAAATTCAACTACGAGCTTTTTAACTGCAACAACTTTAATATACGCTATTGGAGCTGGAATTACCGCGGCTGCTGGCACCAGACTTGCCCTCCAA
+
@@@@BFHIHHDCCHHC@EC@GHEGHHHEGFEHHIGGIEEFEGHECHE1<CGFE1DEE@@EH11DH@@<@1<<F<<CE1<@HHIIIHEF11CHH@HE1<1<DCCGHHHGG@FG@HFHEHHHGHHGB<F16CGHIIGGEHHFGHHIHEIIGIIIHHHHGGHIHHHHHHHGHHHBCGEH@GHHIIIIIIIHHFIHFEIHHHHHHHIIIHHHFEHIIHIIIHHFEHGHEEDHIHHIHHIHHDI1EIHHGHIHHHGIIHHHIHHHIHHEGEIIIHHEIHHIIIHHIIIHIIHIHHHC@HHIIHHGHHHEFHHHHEHHIIIHIIIIHHGHIIIIIHGHHGHIIIHHGEGIIHHD@D<@
@HISEQ:969:HM2KJBCX2:2:1101:15912:21359 2:N:0:ACTATGCA
TTGGACGTCCACCCCAACTATCCCTATTAATCATTACGGTGATCCTAGAAACCAACAAAATAGAATCATGCCGTCCTATTTTATTATTCCATGCTAATGTATTCAAGCAAAATGCCTGCTTTAAACACTCTAATTTTTTCAAAGTAAAGGTCCTGGTTCCCCGTGACACCCAATTAAGGGCATCGCGGTTCTCCAGAAGGTGAGAAATTGACTACACCAGTTCATACCCCTTAAGGCACGACCGATGTGTCAATCCCGAAATTCAACTACGAGCTTTTTAACTGCAACAACTTTAATATACGCTATTGGAGCTGGAATTACCGCGGCTGCTGGCACCAGACTTGCCCTCCAA
+
BD@@BHIIFHHCGHDHEEHHHCFHHCEHHEEHGHEEHIHGCCHHHHHHECHHEHHHHGFEH?FHHEH?GH?HHHDEH?GEHIHHIHIHHHCGH1<FEHCCGGHHHHGF@?CEHHGHGHGHHHHFFHCHHIHHIIICCHHEGFHA?GEGD?FFGCHGEHHEEA<C@G@G?GHHHHHHCEHDHH?IIHHCCEHHHEIIHHHEIIIHHHFA<<CC@HHHG@ACH@GC=@HGIHIIIHGCD<HEC>HHHHGGCD@IHHDIIHIHIHHEEC@HIHIHIFHIHHEHGHFHHHHHFDF@HHHEHECCCEHHHEHFIGIHHIHHHIHIHHHIIIHHIHHIHHGIHCCCEHE@IIHDDD@@
@HISEQ:969:HM2KJBCX2:2:1101:5823:21858 2:N:0:ACTATGCA
TTGGACGTCCACCCAACTATCCCTATTAATCATTACGGTGATCCTAGAAACCAACGAAATAGAATCAGTCCGTCCTATTTCATTATTCCATGCTAATGTATTCAGACGATAGTCTGCTTTAAACACTCTAATTTTTTCAAAGTAACAGTCCTGATTTCCCATCACACCAAATAAATGGCATGAAAGTTCCTCAGAAGGTAGAGATCCATCTCACCAGTGCAGACAATTAAGCCTGACCAATGGGTAGACCCCGAAGTTCAACTACGAGCTTTTTAACTGCAACAACTTTAATATACGCTATTGGAGCTGGAATTACCGCGGCTGCTGGCACCAGACTTGCCCTCCAA
+
DDCDDIIIIIIIHIIIIIIIIIHHIIIIFHIIHIIIIIIIIIIIEHIIIIIIIHIIEHIIIIIIIIIIGHHHHIIIIIIIIIHIGHIIGGHHHIIIIIIIHHHGIHIIIIIIGGIIIIIIIIIHIHIHIIIIIIIIIIIHIIIIIHGIIIIIIIIIIIHIHIIIIHHIHHHHIHHIIIIIIIHIIIIHIIIIIIIIIIIIIIIHHEHHHIGIIIIIIIIHIIIHIIIIIIIIHHIHIIHHIIIIHIIHIIIHIIIIIIIIIIIIIIIHIIIIIIHHIGIIIHIIIIHIIIIIIHHIIIIIIIIIIIGIIIIIIHIIIIIIIIIIIIIIIIIIIIIIIIIIIIDDDDD
@HISEQ:969:HM2KJBCX2:2:1101:12272:21717 2:N:0:ACTATGCA
TTGGACGTCCACCCCAACTATCCCTATTAATCATTACGTCAATCCTAGAAACCAACAAAATAGGATCGAACGTCCTATTTCATTATTCCATGCTAATGTATTCAAGCGTTAGCTTGCTTTAAACACTCTAATTTTTTCAAAGTAACAGTCCAAATTCCCCAAAACACCAAATTAATGGCATTAAGATTCATCAGGAAGGAGGAATCAGTGAGACCAGTACATACCAGAGGCATGACCAACCTACTAACCCCGAAATTCAACTACGAGCTTTTTAACTGCAACAACTTTAATATACGCTATTGGAGCTGGAATTACCGCGGCTGCTGGCACCAGACTTGCCCTCCAA
+
DDDBDIIIIIIHIIIIIIIIIIIIIIIIIIIIIIIIIIHGIIHIHIIIFIIIHGIIHHIHIIIHIIHIHIHHHHIIIIIIIIIIIIHIIIIIIIIIIHHIIIHHIIIIIIIIIIIGHHIIIIHHIIHHIIIIIIHIIIIIIHIIIIHIIIHIIIIIIHHIIIIHIHGIIIIIIIIIIIIIIIIIIIIHHHHHIIIIIIIIIIIIIIIIIIIIIIIIIIIIIHIIIIIIIIIIIIIIIIIIHIHFFHHIIIHIIIIHHIIIIIHIIIIIIIIIIIIIIIIHHIIHIIGIIIIIIIIIIIIIIIIIIIIIIIIIIIIIIIIIIIIIIIHIIIIIIIIIIIIIIDDDDD
@HISEQ:969:HM2KJBCX2:2:1101:6960:22655 2:N:0:ACTATGCA
TTGGACGTCCACCCCAACTATCCCTATTAATCATTACGGTGATCCTAGAAACCAACAAAATAGAACCATGCGTCCTATTTCATTATTCCATGCTAATGTATTCAGGCAATAGCCTGCTTTAAGCACTCTAATTTTTTCAAGGTAACAGTCCTGCTTCCCCAACGCACCAAATTAATGACATGCTGGTTATTCAGAAGGTAGGAATCCATCACGCCAGTACAGACCCAAAAGCCCGACCAACGGATAAACCCCGAAATTCAACTACGAGCTTTTTAACTGCAACAACTTTAATATACGCTATTGGAGCTGGAATTACCGCGGCTGCTGGCACCAGACTTGCCCTCCAA
+
DDDDDIIIHIHIGIIIIIIIIIIIIIIIIIIIIIHIHIIIIIIIIIIIIIIIIIIIIIIIIIIIIIIIHHGIIIIIHIIIGIIIIHHIHHIIGIIHHHHIIHIIIHIIHIIHIHIIIHIIIIHHHIIIIIIHHHIHIIHIIIHIIIIIIIHIIIHIIIIIHIHIIIIIIIIIIHIIIIIIIIIIIIIIIIIIIIIIHIHHHIIIIIIIIIIIIIIIIIIIIIIIIIIIIHIIIIIIIIIIHIIIHGIIIIIIIIIIIIIIIIIIIIIHIIIIIIIIIIIIIIIHIIIIIIIIIIIIIIIIIIIIIIIIIIIIIIIIIIIIIIIIIIIIIIIIIIIIIIIIIHDDDDD
@HISEQ:969:HM2KJBCX2:2:1101:16505:22727 2:N:0:ACTATGCA
TTGGACGTCCACCCAACTATCCCTATTAATCATTACGTCGATCCTAGAAACCAACAAAATAGAATCAAACGTCCTATTTCATTATTCCATGCTAATGTATTCAAGCGCGAGCCTGCTTTAAACACTCTAATTTTTTCAAAGTAACAGTCCTGATTCCCCACGACACCAAATTAATGACATCGTGGGTAGGAATCAATTTGACCAGTACGTACCGAGGCACGACCGACCAACAGATCCCGAAATTCAACTACGAGCTTTTTAACTGCAACAACTTTAATATACGCTATTGGAGCTGGAATTACCGCGGCTGCTGGCACCAGACTTGCCCTCCAA
+
DDDDDIIIIIIIIIIIIIIIIIIIIIIIIIHIIIIIHIHIIIIHIIIIIIIIIIIIIIHIIIIIIIIIIIHHIHHIIIIIIHIIIIIIIIIIIIIIIIIIIIIIHIIIIIIIIIIIIIIIIIHIIIIIHIIIIIIIIIHHIIIIIIIIIIIHIIIIIIIIIIIIHHIIIIIIIIIIIIIIIIIIIIIIIIIIIHIIIIIIHIIIIIIIIIIIHIIIIIIIIIIHIIIIIHHIIIIIIIIIIIIIIIIIIIIIIIIIIIIIIHIIIIIIIIIIIIIIIIIIIIIIIIIIIIIIIIIHIIIIIIIIIIIIIIIIIIIIIIIIIIIIIIIIDDDDD
@HISEQ:969:HM2KJBCX2:2:1101:2478:22355 2:N:0:ACTATGCA
TTGGACGTCCACCCAACTATCCCTATTAATCATTACGTCAATCCTAGAAACCAACAAAATAGGATCGAACGTCCTATTTCATTATTCCATGCTAATGTATTCAAGCGTTAGCCTGCTTTAAACACTCTAATTTTTTCAAAGTAACAGTCCTGTTTCCCTGCAACACCAAATTAATGACATTACAGTTCTTCAGAAAGGAGGAATCAGCGAAGCCAGTGCATACCAGTGGCACGACCAACCTGCTGACCCCGAAATTCAACTACGAGCTTTTTAACTGCAACAACTTTAATATACGCTATTGGAGCTGGAATTACCGCGGCTGCTGGCACCAGACTTGCCCTCCAA
+
DDDDDIIIIIIIIIIIIIIIIHIIIIIIIIIIIIIIIIIIIIIHIIIIIIIIIIIIIIIIIIIIHIIIIIIIIIIIIIIIIIIIIIIIIIIEHIIIHIIIIIIIHIIIIIIIIIIIIIIIHHIIIIIIHHHIIIIHIHIIIIIIIIIIIIIIIIIIIIIIIIIIIIIIIHIGIIIIIIIIIIIIIIIIIIIIIIIIIIIIHIHIIIIIIIHIIIIIIIIIIIIIIIIIIIIIIIIIIHIIHHHGHIIHIIHIIIIHIIIIIIIHIIIIIIIIIHIIIIIIIIIIIIIIIIIIIIIIIIIIIIIIIIIIIIIIIIIIIIIIIIIIIIIIIIIIIIIIIIIIDDDDD
@HISEQ:969:HM2KJBCX2:2:1101:14750:23075 2:N:0:ACTATGCA
TTGGACGTCCACCCCAACTATCCCTATTAATCATTACGTCAATCCTAGAAACCAACAAAATAGGATCGAACGTCCTATTTCATTATTCCATGCTAATGTATTCAAGCGTTAGCTTGCTTTAAACACTCTAATTTTTTCAAAGTAACAGTCCAAATTCCCCGCAACACCAAATTAATGGCATTACGGATCATCAGGAAGGAGGAATCAGTGAGACCAGTACATACCAGAGGCATGACCAATCTACTAACCCCGAAATTCAACTACGAGCTTTTTAACTGCAACAACTTTAATATACGCTATTGGAGCTGGAATTACCGCGGCTGCTGGCACCAGACTTGCCCTCCAA
+
DDDCDIIIIIHHIHIIIIIIIIHIIIIIIIIIIIIIIEHIIIIHHIIIIIIIIIIIIHHHIIIIHIIGIGHHIIIIIIIHIIIIHIIIGIIHIIIIIIIHHIIIIIGIIIHHIHHHIIIIHHIIHHIHIHHIIIHIIIIIHHHIIIIIHIIHIHIIGHIIHIIIIIGIIIIIIIHHIIIHIIIIIIIIIIIIIIIIIIIIIIIIIIIIIIIIIHHHHHHIIIIIIIIIIHIIIIIHIIIHIHHHHIIIHIIIIIIHHIIIIIIIIIIIIIIIIIIIIIIIIIIIIIIIHIIIIIIIIIIIIIIIIHHIIIIIIIIIIIIIIIIIIIIIIIIIIIIIIIIIIDDDDD
@HISEQ:969:HM2KJBCX2:2:1101:19953:23689 2:N:0:ACTATGCA
TTGGACGTCCACCCCAACTATCCCTATTAATCATTACGGTGATCCTAGAAACCAACAAAATAGAACCATGCCGTCCTATTCTATTATTCCATGCTAATGTATTCGAGCAAAAATGCCTGCTTTAAACACTCTAATTTTTTCAAGGTAAAGGTCCTGGATCCGCAAGACACCCAATAAAGGACATCAAGTTTCTCCAGAAGGTGAGAAATCAACAGTAACAGTTCATACCCCTTAAGGCATGACCATCACGTCAATCCCGAAATTCAACTACGAGCTTTTTAACTGCAACAACTTTAATATACGCTATTGGAGCTGGAATTACCGCGGCTGCTGGCACCAGACTTGCCCTCCAA
+
DDDDDIIIIIIIHIIIIIIIIIIIIIIIIIIIIIIIIIIIIIIHIIIIIIIIIIIIIIIIIIHIIIIIIIHIIIIIIIIIIIIIIIIIIIIIHIIIIIIHIIHHHIIIIIIIIIIIIIHIIIIIIIIIHIIHIGHHIIIIIGIIHIIIIIHIIHHIIHIIHHIHIHHHIIIIIIIIIHHHHHIHHHEHHHHHGIHHHGHHHIIIIIHHIIIIIHHHIIIIEIIHHIIHIIHHHIIIIIIIIIHIIHHHIIHDHGIIIIIIIIIIIHHHDHIHIIHEHHIHIIIIIIIIHHHHHIHHHGFFHIHHHIIIIIIIHIIIIIIIIIIIIIIIIIIIIIIIIIIIIIIIHIIIDDDDD
@HISEQ:969:HM2KJBCX2:2:1101:5208:23375 2:N:0:ACTATGCA
TTGGACGTCCACCCCAACTATCCCTATTAATCATTACGTCAATCCTAGAAACCAACAAAATAGGATCAAACGTCCTATTTCATTATTCCATGCTAATGTATTCAAGCGTTAGCCTGCTTTAAACACTCTAATTTTTTCAAAGTAACAGTCCTGTTTCCCTGCAACACCAAATTAATGACATTACAGTTCTTCAAGAAGGAGGAACCAGTAAAGCCAGTACATACCAGAGGCACGACCAACCTACTAATCCCGAAATTCAACTACGAGCTTTTTAACTGCAACAACTTTAATATACGCTATTGGAGCTGGAATTACCGCGGCTGCTGGCACCAGACTTGCCCTCCAA
+
DAB0?ECGH00C@E?GHHCGHH?GFHHCC?FF1DCCCHH?HEE<<CGHIIIHH?@=EECHFGCH1C?D1<C@GEH@1FEG@1CHHHHIG@<@ECFHHHIIHDCEDE1/0DBEC?HGCHEHB1FCB@HHHEBFFHHGHH@CHHCEFB1FHHGIHHGHE@FDFHHHD<0C<D??CHGHFGCIHHEHCEFFCEHE@FFCFHGCC0<001CF:F1D1ECEHFCF<CGC?HGFGGE<<CEHHFGIEHGC<EE/GGIHF1CG?GEEHEHEEFEEHCCCEGCEIHHHH@F@FC1FFFCEHH?@@EHFHGCHG<G@?IHEEE<CDE?HD1?HHHHGCIIHFCIIIIIHHDADD@
@HISEQ:969:HM2KJBCX2:2:1101:8387:23538 2:N:0:ACTATGCA
TTGGACGTCCACCCCAACTATCCCTATTAATCATTACATCGATCCTAGAAACCAACAAAATAGAATCGGATGTCCTATTTCATTATTCCATGCTAATGTATTCAAGCGTGAGCCTGCTTTAAACACTCTAATTTTTTCAAGGTAACAGTCCTAATTCCCCGTAACACCAAATTAATGGCATTACGGTTCTTTAGAAGGTGAGAAATCAATAATATCAGTACATACCAACGGCATGACCGAAACATTGATCCCGAAATTCAACTACGAGCTTTTTAACTGCAACAACTTTAATATACGCTATTGGAGCTGGAATTACCGCGGCTGCTGGCACCGACTTGCCCTCCAA
+
DDDDDIIIIHIIIIIIIIIIIIIIIIIIIIIIIIHIIIIIIIIIIIIIIIIIIIIIIIIIIIHIIIIIIIIIIIIIIIIIIIIIIIIHHIIIIIIIIIIIIIIIIIIIIIIIHIIIIIIIIIIIIIIIIIIIIIIIIIIIIIIIIIIIIIIIIIIIIIIIIIIIIIIIIIIIIIIIIIIIIIIIIIIIIIIIIIIIIIIIIIIIIIIIIIIIIIIIIIIIIIIIIIIIIIIIIIIIIIIIIIIHGIIIIIIIIIIIIIIIIIIIIIIIIIIIIIIIIIIIIIIIIIIIIIIIIIIIIIIIIIIIIIIIIIIIIIIIIIIIIIIIIIIIIIIIIIIIIIIIIDDDDD
@HISEQ:969:HM2KJBCX2:2:1101:5191:24386 2:N:0:ACTATGCA
TTGGACGTCCACCCCAACTATCCCTATTAATCATTACGGTGATCCTAGAAACCAACAAAATAGAACCATGCCGTCCTATTCTATTATTCCATGCTAATGTATTCGAGCAAAATGCCTGCTTTAAACACTCTAATTTTTTCAAGGTAAAGGTCCTGGTTCCACATGACACCCAATTAAGGACATCATGCTTCTCCAGAAGGTGAGAAATCAACTGCGACAGTTCATACCCCTTAAGGCACGACCATCACGTCAATCCCGAAATTCAACTACGAGCTTTTTAACTGCAACAACTTTAATATACGCTATTGGAGCTGGAATTACCGCGGCTGCTGGCACCAGACTTGCCCTCCAA
+
DDDDDIIIIIIIIIIIIIIIIIIIIIIIIIIIIIIIIIIIIHIHIGIIIIIIIIIIIIIIIIIGFHHIIIIIIIIGIIIIIIIIIIIIHHIIIIIIIIIHHFHHIIIIIIIIIIIIIIIIIIIIHHIIIIIIIIIHIIHIIIIIIIIIIIIIIIIIIIHIIHIIIHIIIHHIIIIIIIIIIIIIIIIIIIIIIIIIIIIIIIIIIIIIIIIIIIIIIHIIIIIIIIIIIIIIIIIIIIIIIIIIIIIIIHHIIIIIIIIIIIIIIIIIIIIIIIIIIIIIIIIIIIIGIIIIHIIIIIIIIIIIIIIIIIIIIIIIIIIIIIIIIIIIIIIIIIIIIIIIIIIIIHIDDDDD
@HISEQ:969:HM2KJBCX2:2:1101:18194:22777 2:N:0:ACTATGCA
TTGGACGTCCACCCCAACAATCCCTATTAATCATTACGTCAATCCTAGAAACCAACAAAATAGGATCAAACGTCCTATTTCATTATTCCATGCTAATGTATTCAAGCGTTAGCCTGCTTTAAACACTCTAATTTTTTCAAAGTAACAGTCCTGTTTCCCTGCAACACCAAATTAATGGCATTACAGTTCTTCAGAAAGGAGGAACCAGCGAGACCAGTACGTACCAAAGGCACGACCAACCTGCTGATCCCGAAATTCAACTACGAGCTTTTTAACTGCAACAACTTTAATATACGCTATTGGAGCTGGAATTACCGCGGCTGCTGGCACCAGACTTGCCCTCCAA
+
DDDBDHDHIIIIIIIHHI1DEHIIIIHIHIHHHHIHHIHHHIIIIIIHIIIIIIFEEHHIEEGFHGFHHHEHIIDDGEEGHHII@GHHCHH@GHHEHHHHHHHHHGGIIHHHHIHHIIIIIIIIIHHIIHIHHF@FDHG@HDHIHHIHG?HIGIIH?GCIIIHIIHHFEIIHHHHHHIHHG@HHIIIHHGIIHIIIHHIHIHGFHFIIIHHHEH@HHHHHIHIICFIIIIIIHIHIIIHGHFHHIIIIIHCHIIIHIIIHHHHGIHHEIIHHHHDEIIIHHHFIHIIIIIHIIIIHIIIHHIIHIHHEIHIIIIIHIIHIHIHIIIIIIIHIGIIIIIIHHDDDDD
@HISEQ:969:HM2KJBCX2:2:1101:3403:24076 2:N:0:ACTATGCA
TTGGACGTCCACCCCAACTATCCCTATTAATCATTACGTCAATCCTAGAAACCAACAAAATAGGATCAACGTCCTATCTCATTATTCCATGCTAATGTGTTCAAGCGCGAGCCTGCTTTAAACACTCTAATTTTTTCAAAGTAACAGTCCTGATTCCCCGCCACACCAAATTAATGACATGATGGTTCGTCAGAAGGTAGGAATCAGTAACACCAGTACGTACCGAAGGCACGACCAGCGTACTAATCCCGAAATTCAACTACGAGCTTTTTAACTGCAACAACTTTAATATACGCTATTGGAGCTGGAATTACCGCGGCTGCTGGCACCAGACTTGCCCTCCAA
+
DDDDDIIIIIIIIIIHIIIIIIIIIIIIIIIIIIIHIIIIIIIHHHHIHIIIIIIIIIIIHFHHHHIIIIIIIIHIIIIHIHHIIIIIIHIEHHIIIIHIIGHHIIHIIIIIIIIHIIIHIIIIIIIIIIIIIIIIIIHHHHIIIIIIIIHHHHHIHHIHHIIHHIIIIIIIIIIIIIIIIIIIIIIIHIIIIIIIIIIIIIIIIIIIIIIIIIIIIHIIIIIIIIIIIIIIIIIIIIIIIIIHHHIIIIIIIIHHIHHHHHIIIIIIIIIIIIIIIIIIIIIIIIIIIIIIHIIIIIHHIIIIIIIIIIIIIIIIIIIIIIIIIIIIIIIIHIIIIIIIDDDDD
@HISEQ:969:HM2KJBCX2:2:1101:19840:23023 2:N:0:ACTATGCA
TTGGACGTCCACCCCAACTATCCCTATTAATCATTACGTCGATCCTAGAAACCAACAAAATAGAATCAAACGTCCTATTTCATTATTCCATGCTAATGTATTCAAGCGCGAGCCTGCTTTAAACACTCTAATTTTTTCAAAGTAACAGTCCTGATTTCCCACGACACCAAATTAATGACATCGTGGTTCGTCAGAAGGTAGGAATCAATTTGACCAGTACGTACCGAGGCACGACCGATCAACTGATCCCGAAATTCAACTACGAGCTTTTTAACTGCAACAACTTTAATATACGCTATTGGAGCTGGAATTACCGCGGCTGCTGGCACCAGACTTGCCCTCCAA
+
DDDDDIIIHHIIGIIIIIIHHHIIIIIIIIIIIIIIHCGHIIIIIIIIIIIIIIIIIGIIIHIIIIHIIIIIEHHIIIIIIIIIHHHIIIIIIIHIHIIIIHHHIIIHHIHHIIIHIIHHIIIIHIIIHIIIIIIIGIIHIIIIIIIHGIIHIIIHIHHHHFHHHIIIHIIHHIIIIEHHHIHHHIHHIIIIIHFIIIIIIIIHIHIIIIHEHIHIIGIHIIIIIIFHCGIIIIIIIIIIHHHFIIHIIIIIIIHGIIIIIIIIIIIIIIIIHIIIIIIHFHIIHFGIIIIIHIHHHIHIHIHIIIIIIIIIIIIIIIIIIIIIIIIIIIIHIIIIIIIIDDDDD
@HISEQ:969:HM2KJBCX2:2:1101:8348:24852 2:N:0:ACTATGCA
TTGGACGTCCACCCCAACTATCCCTATTAATCATTACGTCAATCCTAGAAACCAACAAAATAGGATCAACGTCCTATTTCATTATTCCATGCTAATGTATTCAAGCGCGAGCCTGCTTTAAACACTCTAATTTTTTCAAAGTAACAGTCCTGATTCCCCACCACACCAAATTAATGACATGATGGTTCGTCAGAAGGTAGAAATCAGTAACACCAGTACGTACCGAAGGCACGACCAGCGTACTAATCCCGAAATTCAACTACGAGCTTTTTAACTGCAACAACTTTAATATACGCTATTGGAGCTGGAATTACCGCGGCTGCTGGCACCAGACTTGCCCTCCAA
+
DDDDDHIHIHHIIIIIIIIIIIIIIIIIIHIHIIIIHHIIIIIIIIIIIHIIIIIHIIGIIIIHIHHIIIHEHHHHIIHHIIIIHIIIIIIIIHHIIHIIECFCIHHIHDHHHHHHHHHHHHHHHHHIIIIIIIHHIGHIIHHIIIIIIIHIIIIIIIGHIIIHIHIIIHIIIIIIIIHIIIIIHHIIIIIIIIIIIIIIHIIIIIIIIIHIIIIIIIIIIHIIHHGHIIIIIII>GIIHIHHGHGHHIIIIIIIIIIIIHIIIIIIIIIIIIIIIIIGIIIIIIIIIIHEDHHIIHIIIIIIIIIIIIIIIIIIIIIIIIIIIIIIIIIIIIIIIIIIIDDDDC
@HISEQ:969:HM2KJBCX2:2:1101:12701:25390 2:N:0:ACTATGCA
TTGGACGTCCACCCCAACTATCCCTATTAATCATTACGTCAATCCTAGAAACCAACAAAATAGGATCAAACGTCCTATTTCATTATTCCATGCTAATGTATTCAAGCGTTAGCCTGCTTTAAACACTCTAATTTTTTCAAAGTAACAGTCCTGTTTCCCTGCAACACCAAATTAATGACATTACAGTTTTTCAAGAAGGAGGAACCAGTAAAGCCAGTACATACCAGAGGCACGACCAACCTACTAATCCCGAAATTCAACTACGAGCTTTTTAACTGCAACAACTTTAATATACGCTATTGGAGCTGGAATTACCGCGGCTGCTGGCACCAGACTTGCCCTCCAA
+
DDDDDIIIIIIIIIIIIIIIIIIIIIIIIIIIIIIIIIIIIGIHHHIIIIIIIIIIIIIIIIHIHHIIHIHIIGHIHIHIIIIIIIIIIIIIIIIIIIHIIHIIIHIHIIIIIHIIIFIIIIIIIIIIIIIIIGHIHIIHHIIIIIIIIHIIIIHIIIIHHHIIIIIIIIIIIHHHIIIIIIIIIIIIIIIIIIIIIIHIIIIIIIIHHIIIIIIIIIIIIIIIIIIIIIIIIIIHIIIIIIHHHHHFIHIIIIHIIIIIIIIIIIIIIIIIIIIIIIIIIIIIIIHIIHEHIIIIIIIIIIIIIIIIIIIIIIIIHIIIIIIIHIIHIIIHIIIIIHIHIDDDDD
@HISEQ:969:HM2KJBCX2:2:1101:5210:25854 2:N:0:ACTATGCA
TTGGACGTCCACCCCAACTATCCCTATTAATCATTACGGTGATCCTAGAAACCAACGAAATAGAATCAGTCCGTCCTATTTCATTATTCCATGCTAATGTATTCAGACGATAGTCTGCTTTAAACACTCTAATTTTTTCAAAGTAACAGTCCTGATTTCCTATCACACCAAATAAATGGCATGAAAGTTCCTCAGAAGGTAGAGATCCATCTCACCAGTGCAGACAATTAAGCCCGACCAATGGGTAGACCCCGAAGTTCAACTACGAGCTTTTTAACTGCAACAACTTTAATATACGCTATTGGAGCTGGAATTACCGCGGCTGCTGGCACCAGACTTGCCCTCCAA
+
DDDDDIIIIIIIIIIIIIIIIHIIIIIIIIIIHIIIIIIIIFHEHIIIIIIIIIHIIIIHHEHHHHHIIIIIIIIHHIIIIIIIHIHIIHHHICHCHHIIIGHHHHHHIIIIIIIIIIIIIHHHGHHEHEHIIIIIHHHIIIIIIIIIIIIIIIIIIIIIIHIIIHIIIIHIIIIIIIIIIIIIIIIIIIIIIIIIIIIIIIIIIIIIIHIIIIIIIIIIIIIIIIIIIIIIIIIIIIIIIIIHHGDIIIIIIIIIIIIIIIIIIIIIIIIIIIIIIIIIIIIIIIIHHIIIIIIIIIIIIIIIIIIHIIIIIIIIIIIIIIHIIIIIIIIIIIIIIGIIIIIDDDDD
@HISEQ:969:HM2KJBCX2:2:1101:16554:25564 2:N:0:ACTATGCA
TTGGACGTCCACCCCAACTATCCCTATTAATCATTACGTCGATCCTAGAAACCAACAAAATAGAATCAAACGTCCTATTTCATTATTCCATGCTAATGTATTCAAGCGTGAGCCTGCTTTAAACACTCTAATTTTTTCAAAGTAACAGTCCTGATTCCTCACAACACCAAATAAATGACATCATGGTTCGTCAGAAGGGAGAAACCGACGATGCCAGTACGTACCGAGGCACGACCAACATGATGGTCCCGAAATTCAACTACGAGCTTTTTAACTGCAGCAACTTTAATATACGCTATTGGAGCTGGAATTACCGCGGCTGCTGGCACCAGACTTGCCCTCCAA
+
@DDDDIHHHHIIIIIIIIHHIHHHEHIIIIIHHIHHHHIIIHHHIHIIIIIIIHHIIIIIIHCHIHIGIIIICGHHIFGGHHIIIIHHHGIEHHHHIHHIHEHHHCHHHFHIIIIGHIHIHGHGHHHHIHHHHIHHHHHGIHHIIIHHFHHIHHIHIIIHIIHHGHIIIIHIIGIHHHHIIHHIIIIIIHHEIHHHEHGCEGDIIHIIIIHIIHFIHHHHHHIIIIIIIIIIHHHIIIIIIHFCHHHIIIIIIIHIIIHHFHIGIIHHIHIHIHIIFIHIHGIIIIIIIHIIIIIIIIIIIIIIIHHHIIIIIIIIIIIIIIIIIIIIIIIIIIIIIIIGDDDDD
@HISEQ:969:HM2KJBCX2:2:1101:4304:25848 2:N:0:ACTATGCA
TTGGACGTCCACCCAACTATCCCTATTAATCATTACGGTGATCCTAGAAACCAACAAAATAGAATCATGCCGTCCTATTTTATTATTCCATGCTAATGTATTCAAGCAAAATGCCTGCTTTAAACACTCTAATTTTTTCAAAGTAAAGGTCCTGGTTCCCCGCGACACCCAATTAAGGGTATCGTGGTTCTCCAGAAGGTGAGAAATTGACTACACCAGTTCATACCCCTTAAGGCACGACCGATGTGTCAATCCCGAAATTCAACTACGAGCTTTTTAACTGCAACAACTTTAATATACGCTATTGGAGCTGGAATTACCGCGGCTGCTGGCACCAGACTTGCCCTCCAA
+
@D@DDIIFICCC<<C@E1FGEGEEHIIC@?GIFHEH1DHGHH11<C1D@@@EC1011C1DC1<@@FHGC1</DE?C@GHEG1<GF@@1@GC@C?11<1FHE@1DHCEEHH6<C@GF8<HGIIHHECHIGF<GHHFH@C<EE@HHF@A<?AEA512<<CDHCF@HIHG.EGHFHCHCE?IIHIHHF<@/EEF/HEEGEHG@;CFHHFHF6F<?G@CF1HHHIHHGCDC@CCHFFHEHECCE;<AHEFCFHHHDDCGIIHHGGIGIIGIIHHGFCHEHHHHIHG?D<<FHIIIHHFDCC<<DEHHGDG@HCHHCEHEEEIIIHCHHEHHEHG@H@CHHHGGCCD=<0F<0<00
@HISEQ:969:HM2KJBCX2:2:1101:7564:25972 2:N:0:ACTATGCA
TTGGACGTCCACCCCAACTATCCCTATTAATCATTACGTCAATCCTAGAAACCAACAAAATAGGATCGAACGTCCTATTTCATTATTCCATGCTAATGTATTCAAGCGTTAGCCTGCTTTAAACACTCTAATTTTTTCAAAGTAACAGTCCTGTTTCCCTGCAACACCAAATTAATGACATTACAGTTCTTCAAGAAGGAGGAATCAGTAAAGCCAGTACATACCATAGGCACGACCAACCTACTGACCCCGAAATTCAACTACGAGCTTTTTAACTGCAACAACTTTAATATACGCTATTGGAGCTGGAATTACCGCGGCTGCTGGCACCAGACTTGCCCTCCAA
+
DDDDDHIIIIIIIIIIIIIIIIIIIIIIIIIIIIIIIIIIIIIHIIHIIIGIHIIIIIIIIIHHIIGIIIHHIIIIIIIIHIIIIIIHIIIHIIIIIIIIIIHIIIIIIIHIHIIIIIIIIIIIIIIIIIHIIIIIIIIIIIIIIIIIIIIIIIIIIIIIIIIIIIIIIIIIIIIIIIIIIIIIIIIIIIIIHIIIIIIIIIIIIIIIIIIIIIIIIIIIIIIIIIIIIIIIIIIIIIIIIIIHHIIIIHIIIIIIIIIIIIIIIHIIIIIIIIIIIIIIIIIIIIIIIIIIIIIIIIIIIIIIIIIIIIIIIIIIIIIIIIIIIIIIIIIIIIIIIIIIIDDDDD
@HISEQ:969:HM2KJBCX2:2:1101:1790:26551 2:N:0:ACTATGCA
TTGGACGTCCACCCCAACTATCCCTATTAATCATTACGGTGGTCCTTGAACCAACAAAATAGAACCACGACGTCCTATTCTATTATTCCATGCTAATCTATTCAAGCAAAAGCCTGCTTTAAACACTCTAATTTTTTCAAGGTAATGGTCCTGGCTCCCCGGCACGCCCAATTAAGAACATACCGATTCACCAGAAAGATAGACCCGACGACAGAACAGTACTCGCCAGAGACGGACCGTCCGGCCAGGCCTAAAATTCAACTACGAGCTTTTTAACTGCAACAACTTTAATATACGCTATTGGAGCTGGAATTACCGCGGCTGCTGGCACCAGACTTGCCCTCCAA
+
D@@@DC<EHIEHIEEHIHIIE?EHHIHHII?HHIIIIIFCE=E1<<DFCGHCCGECCE@HECFHHIIIHI</CHC0G1<11<<11F1<CH<D1CHHHEHHEFFGEHEIHHE<FHHHGHHFFHIIHHHHF6FHGIIHHFGHHHHHGHHADHGEF?EG@?9DEECEHCHCHHIHA@HIHHIIIHHHIIHGC??CHG?EHIHH@HHHHGHEHHGHHH@HDGIHHHHEGIHHG@IHHHHIIHHHGHGHHHHEGCHIHIIIIIIHGEE<IIIHHIIHIHIIGHEHHHHHGIIIHHECHE<IHGIHHHIIHHHHFEFIIHIGIIIIIIIIIIHHHIIHEIIHHHIHHCDDDDB
@HISEQ:969:HM2KJBCX2:2:1101:8868:26541 2:N:0:ACTATGCA
TTGGACGTCCACCCCAACTATCCCTATTAATCATTACGGTGATCCTAGAAACCAACGAAATAGAATCAGTCCGTCCTATTTCATTATTCCATGCTAATGTATTCAGACGATAGTCTGCTTTAAACACTCTAATTTTTTCAAAGTAACAGTCCTGATTTCCAACCACACCAAATAAATGGCATGAAAGTTCCTCAGAAGGTAGAGATCCATCTCACCAGTACAGACAATTAAGCCTGACCAATGGGTAGACCCCGAAGTTCAACTACGAGCTTTTTAACTGCAACAACTTTAATATACGCTATTGGAGCTGGAATTACCGCGGCTGCTGGCACCAGACTTGCCCTCCAA
+
DDDDDIIIIIIIIIIIIIIIIIIIIIIIIIIIIIIIIIGIIIIIHIIIIIIIIIIIIIIIIIHHIIHIIIIHIHIIIIIIIIIIIIIIIIIHHIIIHIGIIIIIIIIIGIIIIHIHIIIIIIIIIIIIIIIIIIIIIIIIIIIHHIIIIIIIIIIIIIIIIHHHIIHIHIIIIIHIIIHIIIIIIIIIIIIIIIIIIIIHIIIIIIIIIIIIIIIIHIIIIIIIIIIHIIIIIIIIIIIIIIIIIHFIIIGIIHIIIIHIIIHIIIIIIIIIIIIIIIIIIIIIIIIIIIIIIIIIIIIIIIIIIIIIIIIIIIIIIIIIIIIIIIIIIIIIIIIIIIIIIIIDCDDD
@HISEQ:969:HM2KJBCX2:2:1101:7476:26901 2:N:0:ACTATGCA
TTGGACGTCCACCCCAACTATCCCTATTAATCATTACGTCGATCCTAGAAACCAACAAAATAGAATCAAACGTCCTATTTCATTATTCCATGCTAATGTATTCAAGCGTGAGCCTGCTTTAAACACTCTAATTTTTTCAAAGTAACAGTCCTGATTTCCCACAACACCAAATAAATGACATCATGGGTCGTCAGAAGGGAGAAACCAACAATACCAGTACGTACCGAGGCACGACCGACATGATGGTCCCGAAATTCAACTACGAGCTTTTTAACTGCAGCAACTTTAATATACGCTATTGGAGCTGGAATTACCGCGGCTGCTGGCACCAGACTTGCCCTCCAA
+
DDB0<1FEGHHEH0/D<<DHHGHCGFC@G@HHHF?GHC<G?C1CHHHH?<FHHG10111CCHE1<1<DG1D0<1<0C1<DE@GHEH?HHF@1<EHIHG@@C1H@CIIHD@IIHGF1F@E@FCG@&86<DEECHDEDHFG8DHHHFHHACIHHHFC<1=AFHGA0G@HHH@HCEED?ECGHHH?F<<+GDECHHGHEGEHEHHD<?HIGF0CCCCEHCGFHCGIHCHEHCBHFHHHCFBGFH>B<CHCCGFHHHGIIIFHHCEIHFIIIIHIHEHHHHF1HHFHIHHH@HFEHIIIHHF?IHHHHHHEIHHHIHIDHCHHIHHHIH?EEIHEHHH?HGHE@DADB@
@HISEQ:969:HM2KJBCX2:2:1101:7453:26743 2:N:0:ACTATGCA
TTGGACGTCCACCCCAACTATCCCTATTAATCATTACGGTGATCCTAGAAACCAACAAAATAGAACCATGCCGTCCTATTCTATTATTCCATGCTAATGTATTCGAGCAAAAATGCCTGCTTTAAACACTCTAATTTTTTCAAGGTAAAGGTCCTGGATCCGCAAGACACCCAATTAAGGACATCAAGTTTCTCCAGAAGGTGAGAAATCAACAGCGACAGTTCATACCCCTTAAGGCATGACCATCACGTCAATCCCGAAATTCAACTACGAGCTTTTTAACTGCAACAACTTTAATATACGCTATTGGAGCTGGAATTACCGCGGCTGCTGGCACCAGACTTGCCCTCCAA
+
DDDDDIIIIIIIIIIIIIIIIIIIIIIIIIIIIIIIIIIIIIIIIIIIIIIIIIIIIIIIIIIIIIIIIIIIIIIIIHIIIIIIIIIIIIIIHHIIHIIHIHIIHIIIIIIIHIHIIIIIIIIIHIIIIIIIIIIIIIIIIIIIIIIIIIIIIIIIIIIIIIIIIIIIIIIIIIIIIIIIIIIIIIIIIIIIIIIIIIIIIIIIIIIIIIIIIHIIIIIIIIIIIIIIIIIIIIIIIIIIIIIIIIIIIIIHIIIIIIIIIIIIIIIIIHIIIIIIIIIIIIIIIIIIIIIIIIIIIIIIIIIIIIIIIIIIIIIIIIIIIIIIIIIIIIIIIIIIIIIIIIIIIIIIDDDDD
@HISEQ:969:HM2KJBCX2:2:1101:19813:26886 2:N:0:ACTATGCA
TTGGACGTCCACCCAACTATCCCTATTAATCATTACGTCGATCCTAGAAACCAACAAAATAGGGTCAAACGTCCTATTTCATTATTCCATGCTAATGTATTCAAGCGTGTGCCTGCTTTAAACACTCTAATTTTTTCAAAGTAACAGTCCTGATTCCCTATGACACCAAATTAATGACATCACAGTTCGTCAGAAGGTAGAAATCAATGATACCAGTTCATACCAGAGGCACGACCAATATATTGATCCCGAAATTCAACTACGAGCTTTTTAACTGCAACAACTTTAATATACGCTATTGGTGCTGGAATTACCGCGGCTGCTGGCACCAGACTTGCCCTCCAA
+
DDDDDIIIHCE@GHHCHIIIIIIIIHHHIIIIHHH@GHHCDHIHHEHCEGGHIIIIIIHHEHFHCCEEHH=HEHHHHIIH?GHEHHH11FFHIHHHHHFHHIIIHIGHHHIIIIIIHEIHIHHFIIIIHIHHEIIIIIIIHFIHIHIHIIHHIIIIHIHHGIIIIIHHHHHIHIIIIIIIIHHGHIIHFEIIIIIIIIHIIIHIIHIIIIHHIIIHGHHHEIIIIIIIIIIIGIIIIIIIIIIHIIHIIHHIHIIHIIIIIIIIIIIIIIIIIIHIIIIIHIIIHHIIIIIIIIIHHHFDGD1HHEEIIIHIIIIIIIIIIIHIIIIIGIIIHIIIIIIIDDDBD
@HISEQ:969:HM2KJBCX2:2:1101:16739:27009 2:N:0:ACTATGCA
TTGGACGTCCACCCCAACTATCCCTATTAATCATTACGGTGATCCTAGAAACCAACAAAATAGAACCATGCCGTCCTATTCTATTATTCCATGCTAATGTATTCGAGCAAAAATGCCTGCTTTAAACACTCTAATTTTTTCAAGGTAAAGGTCCTGGATCCGCAAGACACCCAATAAAGGACATCAAGTTTCTCCAGAAGGTGAGAAATCAACTGTAACAGTTCATACCCCTTAAGACATGACCATCACGTCAATCCCGAAATTCAACTACGAGCTTTTTAACTGCAACAACTTTAATATACGCTATTGGAGCTGGAATTACCGCGGCTGCTGGCACCAGACTTGCCCTCCAA
+
?DDDDIIIIIIIIIIIIHHIIIIIIIIIIIHIIIIHHIIIGIIIIIIIIHIIIHIIIIIIIIHHHIIHIHHIGHHIICHCEHHIIIIIIIIIF@GHFHHCGCHHFHHIIIIIIIIIHIHGHIIGHIIHIHIIIHIHHIIIIIIIIHHIIIIIIIIIIIHIIHIIIHHIIHIIIIIIIIIIIIIIIIIIIIIIIIIIIIIIIIIIIIIIIIIIIIIIIIHHIIIIIIHIIIIIIIIIIIIIIHIIIIIHHIHHIIHHIIHIIIIIIIIIHHIIIIIIIHIIIHIIIIIIHHHIIGIIIIIIHIIIIIIIIIIHIIIIIIIIIIIIIIIIIIIIIIIHIIIIIIIIIIIIDDDDB
@HISEQ:969:HM2KJBCX2:2:1101:4167:27766 2:N:0:ACTATGCA
TTGGACGTCCACCCCAACTATCCCTATTAATCATTACGTCGATCCTAGAAACCAACAAAATAGAATCAAACGTCCTATTTCATTATTCCATGCTAATGTATTCAAGCGTGAGCCTGCTTTAAACACTCTAATTTTTTCAAAGTAACAGTCCTGATTCCCCACAACACCAAATAAATGACATCATGGTTCGTCAGAAGGGAGAAACCAACAATACCAGTACGTACCGAGGCACGACCGACATGATGGTCCCGAAATTCAACTACGAGCTTTTTAACTGCAGCAACTTTAATATACGCTATTGGAGCTGGAATTACCGCGGCTGCTGGCACCAGACTTGCCCTCCAA
+
DDDDDIHIIIIIIHIIIIIIIIHHIIIIIIIIIIIIIIIIIGIIIIHIHIIIIHIIIIIIIIHEHIIIIIIIIIIIIIIIIIIHHHIGIIIIIIIIIIIIIHGHHIIIIIIIIIIIIHHIIIIIIIIIIHIIIIIIHIIIIIIIIIIIIIIIIIIHIHIIIIIIIHHIIIIIIIIHIIHIIIIIIIIIIIIIIIIIIIIIIIIIIIIIIIIHIIIIHIIIIIIIIIIIIIIIIIIIIIIIIIHHIIIGIIHHIIIHIIIIIHIIIIIIIIIIIIIIIIIIIIIIIIIIIIIIIIIIIIIIIIIIIIIHIIIIIIIIIIIIIIIIIIIIIIIIIIIIIIIIDDDDD
@HISEQ:969:HM2KJBCX2:2:1101:6685:28100 2:N:0:ACTATGCA
TTGGACGTCCACCCCAACTATCCCTATTAATCATTACGTCGATCCTAGAAACCAACAAAATAGAATCAAACGTCCTATTTCGTTATTCCATGCTAATGTATTCAAGCGTGAGCCTGCTTTAAACACTCTAATTTTTTCAAAGTAACAGTCCTGATTCCCCATGACACCAAATTAATGACATCATGGTTCGTCAGAAGGTAGGAATCAATAATACCAGTACGTACAATGGCACGACCAATAAATTGATCCCGAAATTCAACTACGAGCTTTTTAACTGCAACAACTTTAATATACGCTATTGGAGCTGGAATTACCGCGGCTGCTGGCACCAGACTTGCCCTCCAA
+
DDDDDIHIIIIIIIIIIIHIIIIIIIIIIIIIIIIIIHIIIIHFHFHIIIIIIIHIIIHIIIHHIIIIIIIIIIIIIIIIIIIIHIIIIIIIIGIIIIIIIIIIIIIIIIIIIIIIIHIIIIIIIIIIIIIIIIIIIIIHIHIHIIIIIIIIIIIIHHIIHIIIIIIIIIIGIIIIIIIIIIIIIIIHIIIIIIIHIIIIIHIIIHIHIIIIIIIIIIIIIIIIIIIIIIIIIIHIIIIIIIIHIHIIIIIIIIIIIIIIIIIIIIIIIIIIIIIIIIIIIIIIIIIIIIIIIIIIIIIIIIIIIIIIIIIIIIIIIIIIIIIIIIIIIIIIIIIIIIIIDDDDD
@HISEQ:969:HM2KJBCX2:2:1101:19166:28025 2:N:0:ACTATGCA
TTGGACGTCCACCCCAACTATCCCTATTAATCATTACGGTGATCCTAGAAACCAACAAAATAGAATCATGCCGTCCTATTTTATTATTCCATGCTAATGTATTCAAGCAAAATGCCTGCTTTAAACACTCTAATTTTTTCAAAGTAAAGGTCCTGGTTCCCCGTGACACCCAATTAAGGGCATCGCGGTTCTCCAGAAGGTGAGAAATTGACTACACCAGTTCATACCCCTTAAGGCACGACCGATGTGTCAATCCCGAAATTCAACTACGAGCTTTTTAACTGCAACAACTTTAATATACGCTATTGGAGCTGGAATTACCGCGGCTGCTGGCACCAGACTTGCCCTCCAA
+
DDDDDEHHEHEE1<CHHIIIHC@FHHIIIGCHI@GCHFHCEGHCHHHHCHHHHEFHHHHFHCHHHHEHCCE?<E/<GCDFFGFHHCFHH??@F1@GHIIIGHHIIIEHHHHG@D?HHEHGHHHHGFCGHHHHHIIIBCC@GHHHIHHHFHIIIIHHHEDHGHHHGDDHHEHGGGHFFH9HEHGHD:GIIHHIIII;IHFGIHHEHHHHHEHHEHHHHHHGIGGHFHH8IIIIHHIFFIIHHIIIFIHFIH?HHHGIIIIHHHHFIIGHHHIHHHEEHGHHHHG?IHEHFIHHEHIHHEGHIHHIGIIHIIHHH?HCIHIIIHDIIIIIHHHGIIIGIIHHIHIIIHFDDDBD
@HISEQ:969:HM2KJBCX2:2:1101:12378:28760 2:N:0:ACTATGCA
TTGGACGTCCACCCCAACTATCCCTATTAATCATTACGTCGATCCTAGAAACCAACAAAATAGAATCAAACGTCCTATTTCATTATTCCATGCTAATGTATTCAAGCGTGCGCCTGCTTTAAACACTCTAATTTTTTCAAAGTAACAGTCCTGATTCCCCACGACACCAAATTAATGACATCGCGATTCTTCAGAAGGTAGGAACCAATAATGCCAGTGCGTACCGAGGCACGACCGACAATCTGATCCCGAAATTCAACTACGAGCTTTTTAACTGCAACAACTTTAATATACGCTATTGGAGCTGGAATTACCGCGGCTGCTGGCACCAGACTTGCCCTCCAA
+
BDDBDHDEHIIHIHIHHIIIGHEHHIHHIIHHIIIIHHHHIIIHHHIIHIIIGIIIIIIGIIIHIIHIIHHEGHIIIIIHHIIHFHIIIIIIIIHHHHIIHGIIHHIHIHDIIHHIHIHIIIHIIGHIIIGIIIHIIIHHIHHIIHIIHFHIIIIHHHCHIIIIIHHHHIIIIIIIIIIIIIIIHIIIIIIIIIIIIIIIIIIIIIIIHHIIIIIIIHIIIIIIIIIIIIIIIHIIIIHIIHHGIIIIIIHIIIIIIIIIHHIIIIIIIIHIIIIIIIIIIIIIIHIIIIIIHIIIIIIIIIIIIIIIIIIIIIIIIIIIIGIIIHIIIIIIHIIIIIIIDDDDD
@HISEQ:969:HM2KJBCX2:2:1101:3665:28685 2:N:0:ACTATGCA
TTGGACGTCCACCCCAACTATCCCTATTAATCATCACGGTGGTCCTAGAAACCAACAAAATAGAACCACAACGTCCTATTCTATTATTCCATGCTAATCTATTCAAGCAATAGCCCGCTTTAAACACTCTAATTTTTTCAAGGTAATGGTCCTGGCTCCCCAACACACCCAATTAAGGACATACTGGTTCACCAGAAGGAAGACCCGACAACAGGACAGTACTCGCCAAAGACGGACCGCCCGGCCAAGTCTAAAATTCAACTACGAGCTTTTTAACTGCAACAACTTTAATATACGCTATTGGAGCTGGAATTACCGCGGCTGCTGGCACCAGACTTGCCCTCCAA
+
BDBD@HHIIIIH?0ECCGHHIHIGHHHEHHIEHHHIIIIIIIIIGEHHIHIIIIIIIHHHIIFCHHIIHHI=EHCHHIIIIIIIII1GC@GHHHHGIHHHIHHHIIIIIIIHHIIIIHHEHHIIHEIIHHHHHHIIIGIIIIIIHHHHHIIHHDIHIIHIIIGGHIIIHHHIHIHIIIIHFIIIIHHHIHHIIIIIHIHIIIIIIIIIIIHIIIIIIIIIIIIIIIIIIIHHHHEHIIIIIIIHIHIIIIIIIIIHGIIIIHGHIGIIIIIIHIIIIIIHIIIIIIIIHGIIIHFIIIHIIIIIIIIIIIIIIIIHIHIIIIIIIIIIIIIIIIIIIIIIIIDDDDD
@HISEQ:969:HM2KJBCX2:2:1101:17419:28967 2:N:0:ACTATGCA
TTGGACGTCCACCCCAACTATCCCTATTAATCATTACGGTGATCCTAGAAACCAACGAAATAGAATCAGTCCGTCCTATTTCATTATTCCATGCTAATGTATTCAGACGTTAGCCTGCTTTAAACACTCTAATTTTTTCAAAGTAACAGTCCTGATTTCCAATCACACCAAATTAATGACATGAAAGTTCCTCAGAAGGTAGAGATTTATCTCACCAGTACAGACAATTAAGCCTGACCAATGGGTAAACCCCGAAGTTCAACTACGAGCTTTTTAACTGCAACAACTTTAATATACGCTATTGGAGCTGGAATTACCGCGGCTGCTGGCACCAGACTTGCCCTCCAA
+
DDDDDIIIIIIIIIIIIIIIHIIIIIIIIIHIIIIIIIIIIGIIIIIIIIIIIIIIIIIHIIIIIIIIGIIIIIIIHIIIIIIIIIIIHIIIFHIIHHIIIIIIIIIIIIIHIGIIIIIHIIIIIIIIIIIHIIIHIIIIIIIIIIIIIHIIIIIHHIIIIIIIIIIIIIIIIIIIIIIIIIIIIIIIIIIIIIIIIIIIIIIIIIIHHHIIIHHIIIIIIIIIIIIIIIIIIIIIIIIIIIIIIHGIIIIIIIIIIIIIIIIIIIIIIIIIIIIIIIIIIIIIIIIIHIIIIIIIIIIIIIIIIIIIIIIIIIIIIIIIIIIIIIIIIIIIIIIIIIIHIIIDDDDD
@HISEQ:969:HM2KJBCX2:2:1101:10443:28650 2:N:0:ACTATGCA
TTGGACGTCCACCCCAACTATCCCTATTAATCATTACGTCGATCCTAGAAACCAACAAAATAGAATCAAACGTCCTATTTCATTATTCCATGCTAATGTATTCAAGCGTACGCCTGCTTTAAACACTCTAATTTTTTCAAAGTAACAGTCCTGATTCCCCACGACACCAAATTAATGACATCGCGGTTCTTCAGAAGGTAGGAACCAATAATGCCAGTACGTACCGAAGCACGACCAACAATTCGATCCCGAAATTCAACTACGAGCTTTTTAACTGCAACAACTTTAATATACGCTATTGGAGCTGGAATTACCGCGGCTGCTGGCACCAGATTTGCCCTCC
+
BDDDAH/0<0DG10<0001D<FHHHHGH@@<FEEFF1<<CEHH1<CGFHC<G1<F=1<FGHHC<G11<@1DC1<EH@@GFH?DHHHE<<CEEEHGEH@HHHEECHC>5<EC=<CCC?F?EHHG@BEHHFCG=@@GFA<HHHHIHHHHE<1@FAFHGI5=IIHEHEEHHH:HG<HED@H@CECCIHHHHF?HIHHHHG6CCDCHFHDGEHGHGHHEEHHGHEEHF@HHHCCCEGC9IGD?@DF?FEDH?C11EHFHCHECE@<E<FEHGCEIIIHHHHEHCHCCEGCEEFHHIH?FEHF<HHHGC<CCCEGCHH<CDHF@HHGF<1ED<<ED<11EEG<D?@D@
@HISEQ:969:HM2KJBCX2:2:1101:19582:29587 2:N:0:ACTATGCA
TTGGACGTCCACCCCAACTATCCCTATTAATCATTACTCATTTCCCCAAAAACCAACAAAATTCGAGATACGAGTCCTAAATTATTATTCCATGCTAATGTATTCATAACTTTCAGCCTGCTTTAAACACTCTAATTTTTTCAAAGTAAAGGTCCTGGATTGCGAACCCAACCCAGTAAAGGGCAGGAACGTTCTCCAGGAAGATGGTAAGCGCGCATCGGCACTCACACACAATACCGTGGCGGGCCAAGCGCACTATACCAGAAATCCAACTACGAGCTTTTTAACTGCAACAACTTTAATATACGCTATTGGAGCTGGAATTACCGCGGCTGCTGGCACCAGACTTGCCCTCCAA
+
DDDDDIIIIIIHIIIIIIIIHHIIIIIIIIHHHIIGIIIIIIIHHIIIIIIIIIIIIIIIIIIGIHIIIIIIIIIIIHIHHHHHIIIIHIIHIIHHIHCEHCGHIIIIIIIIHHIHIIIIIIHIIIIIHIIIIIHHHHIIIIHIHHIIIIHHHIIIIIIIIIIIIIIIIHHIHIHHIIIIIIIIIIHIIIIIIIHHHHIIIIIIIIIIIIHIIIIIIHIIIIIIIIIIIIIIHH=IIIIIIGIIIIIIIIIIIIIIHIIIIIIHIIIIIIIIIHIIIIIIIIIIHHIIIIIIIIIIIIIIIIIIIHIIIIIIIIIIIIIIIIIIIIHIIIIIIIIIIIIIIIIIIIIIIHIIIDCDDD
@HISEQ:969:HM2KJBCX2:2:1101:12366:29833 2:N:0:ACTATGCA
TTGGACGTCCACCCCAACTATCCCTATTAATCATTACGTCAATCCTAGAAACCAACAAAATAGGATCGAACGTCCTATTTCATTATTCCATGCTAATGTATTCAAGCGTTAGCTTGCTTTAAACACTCTAATTTTTTCAAAGTAACAGTCCAAATTCCCCAAAACACCAAATTAATGGCATTAAGGTTCATCAGGAAGGAGGAATCAGTGAGACCAGTACATACCAGAGGCATGACCAACCTACTAACCCCGAAATTCAACTACGAGCTTTTTAACTGCAACAACTTTAATATACGCTATTGGAGCTGGAATTACCGCGGCTGCTGGCACCAGACTTGCCCTCCAA
+
DDDDDIHIIIHIIIHIIIIIIIIIIIIIIIIIIIIHIHHIIIIHIIIIIIIIIIHIIIIIIIIHHIIIIIIIIHIGIIIIIIIHIIIIHIIIIGIIIHIIIHHIIIIIIIIIIIIIIIIIIIIIHIIIIIHIIIHHIIHIIIIIIIIHHHHHIIIIIIHHGHIIIII9HHHHIIHIIIIIIIIIIIIIIIHHIIIIIIIIHHHIIIIIIIIIIIIIHIIIHIIIIIHIIIIIIIIIIIHIHIHFIHHIIIIIIIIIIIIIGIHIIHIIIIIIIIHIIIIIIIIIIIIIIIIIIIIIIIIIIIIIIIIIIIIIIIIIIIIIIIIIIIIIHIIIIHIHIIIIIDDDDD
@HISEQ:969:HM2KJBCX2:2:1101:15310:31452 2:N:0:ACTATGCA
TTGGACGTCCACCCCAACTATCCCTATTAATCATTACGTCGATCCTAGAAACCAACAAAATAGGTTCGATCGTCCTATTTCGTTATTCCATGCTAATGTATTCAAGCGCGAGCCTGCTTTAAGCACTCTAATTTTTTCAAAGTAACAGTCCTGTTTCCCCGCAACAACAAATTAATGCCATCACGGTTCTACAAGAAGGAGGGACCAGTGAGGCCAGTGCATACCAGTGGCACGACCAACCTACTGGCCCCGAAATTCAACTACGAGCTTTTTAACTGCAACAACTTTAATATACGCTATTGGAGCTGGAATTACCGCGGCTGCTGGCACCAGACTTGCCCTCCAA
+
BDDDDIIIIIIIHIIIIIIIIIIIIIIIIIIIIIIIIIIHHHIGIIHIIIIIIIIIIIIIHHHHHGGHIHHHGHHIIIEHIIIIIHIHHGIIIIHEIHHIHFIIIIIHIIIIIIIIIIIIIIIIIIIIHHIIIHHIIIHHIIIIIIIIIIIIIIIIIIIIIHIIIIIIIIIIIIIIIIHIHIHIIIIHIIIIIIHIIIIIIIIIIGIIHIIIIHHIIHHHHIHGIIIIIIIIIIIIIIIIIHHHHIIIHHIIIIIIHIIIIIIIIIIIIIHIIIIIIIIIIIIHIHHIIIIHIIIIIIIIIIIIIIIIIIIHHIIIIIIIIIIIIIIIIIIIIIIIGIHIIDDDDD
@HISEQ:969:HM2KJBCX2:2:1101:12844:31998 2:N:0:ACTATGCA
TTGGACGTCCACCCCAACTATCCCTATTAATCATTACGTCAATCCTAGAAACCAACAAAATAGGATCGAACGTCCTATTTCATTATTCCATGCTAATGTATTCAAGCGTTAGCTTGCTTTAAACACTCTAATTTTTTCAAAGTAACAGTCCAAATTCCCCGCAACACCAAATTAATGGCATTACGGTTCATCAGGAAGGAGGAATCAGTGAGATCAGTACATACCAGAGGCATGACCAACCTACTAACCCCGAAATTCAACTACGAGCTTTTTAACTGCAACAACTTTAATATACGCTATTGGAGCTGGAATTACCGCGGCTGCTGGCACCAGACTTGCCCTCCAA
+
DDDDDHIHIIIIFHHDHHIGHIIIIFHHHHHHIIIEHIIIIIIGIIIIIIIIHHHIEEHIIIHEHIHHHHHHHIIIGHIIIIIIHHIHHHIIHHIIIHIHHCIIIIIHIIIIIIIIIIIIHIHHIIIIHIHHHHIHHHHIIIIIIIIIHIHHIIIGIHHHHIIIIHGHHHHIIHIIIGIIIIIIIIIIIIIIIIIIIIIIHIIIIIIIHHHHIHIIIIIHIIIHHHHHHIIIIIIIHIIIIIIHHIHIHIIIIIIIIIIIIHHGIIGIIIIIIIHHIIIIIIIIHHIIHIIIIIH?IIIIIIIIIIIIHIIIIIIIIIIIIIIIIIIIIIIIIIIIIIIIIDDDDD
@HISEQ:969:HM2KJBCX2:2:1101:16588:32227 2:N:0:ACTATGCA
TTGGACGTCCACCCCAACTATCCCTATTAATCATTACGTCGATCCTAGAAACCAACAAAATAGAATCAAACGTCCTATTTCGTTATTCCATGCTAATGTATTCAAGCGTGAGCCTGCTTTAAACACTCTAATTTTTTCAAAGTAACAGTCCTGATTCCCCAAGACACCAAATTAATGACATCATGGTTCGTCAGAAGGTAGGAATCAATAATACCAGTACGTACAATAGCACGACCAATAAATTGATCCCGAAATTCAACTACGAGCTTTTTAACTGCAACAACTTTAATATACGCTATTGGAGCTGGAATTACCGCGGCTGCTGGCACCAGACTTGCCCTCCAA
+
DDDDAIIIIIIIIIIIIIIIIIIIIIIIIIIIIIIIIIIIHHIHIIIIIIIIIIIIIIIGHEFHGIHIIIIIIIIIIIIIIIHIIIIIIIIIIIIIIIIIIHHHIIIIIHIIIIIIIIHHIIIIHIIIHHIHHHIHHIIIHHHHGHHHHHIIIHIHIIIIIIIIIIIIIIIIIIIIIIIIIHGIIIIIIHIIIIHIIIIIHHIIIIIIHIIGHIIIIHHIIIIHHHIIIIIIIIIIIIIIIIIHIIIIIIIIIIIIIIIIGIIIIIIIIIIIIIIIIIIIIIIIIIIIIIIIIIIIIIIIIIIIIIIIIIIIIIIIIIIIIIIIIIIIIIIIIIIIIIIIDDDDD
@HISEQ:969:HM2KJBCX2:2:1101:11853:32338 2:N:0:ACTATGCA
TTGGACGTCCACCCCAACTATCCCTATTAATCATTACGGTGATCCTAGAAACCAACAAAATAGAACCATGCCGTCCTATTCTATTATTCCATGCTAATGTATTCGAGCAAAAATGCCTGCTTTAAACACTCTAATTTTTTCAAGGTAAAGGTCCTGGATCCGCAAGACACCCAATAAAGGACATCAAGTTTCTCCAGAAGGTGAGAAATCAACTGTAACAGTTCATACCCCTTAAGGCATGACCATCACGTCAATCCCGAAATTCAACTACGAGCTTTTTAACTGCAACAACTTTAATATACGCTATTGGAGCTGGAATTACCGCGGCTGCTGGCACCAGACTTGCCCTCCAA
+
DDDA@HIIIIIIHIIEHIIIIIIIIHGHIGHIIGHHIHHHHIIIIHHHHHFHEEEHHHIHIIHIIIIIIIEHIIIIIIIIHHIIIIHIHIIFHHIIIIHHHGHHHHHHHHHHHGIHGHHHHHHHHHIIHHHHHFHHHHHGHHHIHHIIIHHHGHGHHFHHEHEHIHHHHHHHIIIIIIHHHGHHIIIIHH@HHCHFIHHHHGHIIHHHIIIIIIIIIIIHHHHHIIIIIIIIIIIHHIIIIIIIIIHHGIHGHIIIIIIIIIHIIHIIIIIIHIIIIIHGIIIIIGIIIIHHHIHGHIIIIGIIIIIIIIIIIIIIIH@IIIHIHIIIIIIIIHHHFHIIIIIIIIIIBDDDD
@HISEQ:969:HM2KJBCX2:2:1101:8251:32207 2:N:0:ACTATGCA
TTGGACGTCCACCCCAACTATCCCTATTAATCATTACATCGATCCTAGAAACCAACAAAATAGAATCGGATGTCCTATTTCATTATTCCATGCTAATGTATTCAAGCGTGAGCCTGCTTTAAACACTCTAATTTTTTCAAGGTAACAGTCCTAATTCCCCGTGACACCAAATTAATGGCATTACGGTTCTTTAGAAGGTGAGAAATCAATAATATCAGTACATACCAACGGCATGACCGAAACATTGATCCCGAAATTCAACTACGAGCTTTTTAACTGCAACAACTTTAATATACGCTATTGGAGCTGGAATTACCGCGGCTGCTGGCACCAGACTTGCCCTCCAA
+
@@BAD1EG=C<<<<?GHCH1<C<FEHFEHEHIIEHICHFC=EH<C1CEHGHHIHHEHIH@GD1E?H1D0D</<1CGHICFHHIHHIGEHCEHC@C@FHGF11@1CDGIHGDHHCH?CEEHHFEGC1A@HHGH6DGGFFBECFHHGCHHIHEHIHDGIHE@H?IHHIIIHFHFCHEGD/CEHEGC@?FHFFCIIHH;HHGHHEHHGFHIHIGHHHH;GCGCCIHHEEGHIIGIHEIHIHIHHG@CCDHIHHDHHHIIHHIHHIIHHEIIIIIGIIIIHIIIIIHHHIIIHFHHCHIHEHEG@<@GEECIIIIHIIIIHHHFHHIHHHHE@HIIIIIHHEHDHHDDDDA
@HISEQ:969:HM2KJBCX2:2:1101:7896:32910 2:N:0:ACTATGCA
TTGGACGTCCACCCCAACTATCCCTATTAATCATTACGGTGATCCTAGAAACCAACAAAATAGAACCATGCCGTCCTATTCTATTATTCCATGCTAATGTATTCGAGCAAAAATGCCTGCTTTAAACACTCTAATTTTTTCAAGGTAAAGGTCCTGGATCCGCAAGACACCCAATAAAGGACATCAAGTTTCTCCAGAAGGTGAGAAATCAACTGTAACAGTTCATACCCCTTAAGGCATGACCATCACGTCAATCCCGAAATTCAACTACGAGCTTTTTAACTGCAACAACTTTAATATACGCTATTGGAGCTGGAATTACCGCGGCTGCTGGCACCAGACTTGCCCTCCAA
+
DDDDAHIIIHIIIIIIIIIIIHIIIIIIIIIIIIIIIIIIIIIHIIIIIIIIIIIIIIIIIIIIIIIIIIHHIHHIIIIIIIIIGIIIIIIIIIIIHHGIIHHIIIHIIIIIIIIIIHIIIIIIIIIIIIHIIHIIIIIIIIIIHIIIIIHHHHIIHHHIIIHIIIIIIIHIIIIIIHIIIIIIIIIIIHIIIIIIIIIIIIIIIIIIIIIIIHIHHIIIIIIIIIIIIIIIIIIGIIIIIIIIIHHGGIIHIIIIIIIIHIIIIIIIGIIIIIIHIIIIIIIIIIIIIIIIIIIIIIIHHIIIIIIIIIIIIIIIIIIIIIIIIIIIIIIIIIIIIIIIIIHIIIIIDDDDD
@HISEQ:969:HM2KJBCX2:2:1101:17417:33072 2:N:0:ACTATGCA
TTGGACGTCCACCCCAACTATCCCTATTAATCATTACGTCAATCCTAGAAACCAACAAAATAGGATCGAACGTCCTATTTCATTATTCCATGCTAATGTATTCAAGCGTTAGCCTGCTTTAAACACTCTAATTTTTTCAAAGTAACAGTCCTGTTTCCCTGCAACACCAAATTAATGACATTACAGTTCTTCAGAAAGGAGGAATCAGCGAAGCCAGTGCATACCAGTGGCACGACCAACCTGCTGACCCCGAAATTCAACTACGAGCTTTTTAACTGCAACAACTTTAATATACGCTATTGGAGCTGGAATTACCGCGGCTGCTGGCACCAGACTTGCCCTCCAA
+
DDDDDIGHIIIIIIIIIIIIIIIIIIIIIIIIIIIIIIIIIIIIIIIIIIIIHIIIFHEHIIHIIIIHIIIHGHHIIHIHIIIIIIIIIIIHIIGHIIIIIIIHIIIIIHHIIIIIIIIIIIIIIIIIIIIIIIIHIIIIIIIIIIIIIIIIIIIIIIIIIIIIIIIIIHHIIIHIIIIIHIIIIIIIIIIIIIIIIIIIIIIIIIIIIIIIIIIIIHIIIIIIIIIIIIIIIIIIIIIIIIIHHIIIIIIIIIIIIIIIIIIIIIIIIIIIIIIIIIIIIIIIIIIHIIHIIIIIIIIIIIIIIIIIIIIIGIIIIIIIIIGIIIIIIIIIIIIIIIIIIDDDDD
@HISEQ:969:HM2KJBCX2:2:1101:1880:33328 2:N:0:ACTATGCA
TTGGACGTCCACCCCAACTATCCCTATTAATCATTACGGTGGTCCTAGAAACCAACAAAATAGAACACAACGTCCTATTCTATTATTCCATGCTAATCTATTCAAGCAATAGCCCGCTTTAAACACTCTAATTTTTTCAAAGTAATGGTCCTGGCTCCCCAACACACCATACTGGTTCACCAGAAGGAAGACCCGACAGCAGACAGTACTCGCCAAAGACGGACCGCCCGGCCAGGCCTAAAATTCAACTACAAGCTTTTTAACTGCAACAACTTTAATATACGCTATTTGAGCTGGAATTACCGCGGCTGCTGGCACCAGACTTGCCCTCCAA
+
DDDDDIIIIIIIIIIIIIIIIIIIIIIIGIIIIIIIIIIIIIIIIIIIIIIIIIIIIIIIIIIIIIIIIIIIIIIIIIIIIIIIHIIIIIIIIIIIIIIIIHIIIIIIIIIIIHIIIIIIHIIIIIIIIIIIIIIIIIIIHIIIIIIIIIIIHHIIIIIIIIIIIIIIIIIIIIIIIIIIIIIIIIIIIIIIIIIIIIIIIIIIIIIIIHIIIIIIIIIIIIIIIIIIIIIIHIIIIIIIIIIIIIIIIIIIIIIIIIIIIIHIIIIIIIIIIIIIIIIIIHIIIIIIIIIIIIIIIIIIIIIIIIIIIIIIIIIIIIIIIIIIIIIIIDDDDD
@HISEQ:969:HM2KJBCX2:2:1101:3706:34074 2:N:0:ACTATGCA
TTGGACGTCCACCCCAACTATCCCTATTAATCATTACGTCAATCCTAGAAACCAACAAAATAGGATCAACGTCCTATTTCATTATTCCATGCTAATGTATTCAAGCGCGAGCCTGCTTTAAACACTCTAATTTTTTCAAAGTAACAGTCCTGATTCCCCGCCACACCAAATGAATGACATGATGGTTCGTCAGAAGGTAGGAACCAGTAACACCAGTACGTACCTAAGGCACGACCAACGTACTGATCCCGAAATTCAACTACGAGCTTTTTAACTGCAACAACTTTAATATACGCTATTGGAGCTGGAATTACCGCGGCTGCTGGCACCAGACTTGCCCTCCAA
+
DADDDIHIIIIIIIIIIIEHIIIGIIIIHIIIIIIIIIIIIIIIIHIHIIIIIIIHHHIGIHHHHIIHHHHCHHDFIIIHIIIIIGIEHIGHHHIIHHIIIIIHIIIHIIIICIIIIIHHGIHIIHHHIIEHIEHHIIIIIHIIHHHHIIIIIIHIIIIIIIIIIIIIIIIIHHIIIIIIIHHHIHIIIIHHIIIIIHHGHIIHIIIIIIHHIIIIIIHIIIIIIIIHGIIIIIIIIIIIIHHHIIIHGIIHHHHHIIIIHHIHIIIIIIIIIIIIHHIIHIHIIHGIIIIIIIIIIIIIIIIIIIIIIIIGIGIIIIIIIIIIIIHIIIHIIIIIIIIIDBBDD
@HISEQ:969:HM2KJBCX2:2:1101:14413:33560 2:N:0:ACTATGCA
TTGGACGTCCACCCCAACTATCCCTATTAATCATTACGTCAATCCTAGAAACCAACAAAATAGGATCGAACGTCCTATTTCATTATTCCATGCTAATGTATTCAAGCGTTAGCCTGCTTTAAACACTCTAATTTTTTCAAAGTAACAGTCCTGTTTCCCTGCAACACCAAATTAATGACATTACAGTTCTTCAAGAAGGAGGAATCAGTAAAGCCAGTACACACCATTGGCACGACCAACCTACTGACCCCGAAATTCAACTACGAGCTTTTTAACTGCAACAACTTTAATATACGCTATTGGAGCTGGAATTACCGCGGCTGCTGGCACCAGACTTGCCCTCCAA
+
DDDDDIIIIIIIHIIIIIIIIIIIIIIIIIIIIIIIIIHIIIIIIIIIIIIIIIIIIIIHHIHIIIIIIGIIHIIIIIIIIGIIIIIIIHIEHHIIIHHIIGHIHIIIIHIIIIIIIIIIIIHIIHH1DHHIIIIIIIIHIIHIIHH-IIIHHHEHIIIIIIIIIIIIIHHH:IIIIIIIIIIIIHHGHIIIIIIIIIIIIIIIGIIHIIIIIIIIIIIIIIIIIHHIIGIIIIIIGIIIIHHHHIHIIIIHIIIIIIIIIIIIIIIIIIIIIIHIIIIIIIIIIIIIIIIIIIIIIIIIIIIIIIIIIIIIHIIIIIIIIIIIIIIIIIIIIIIIIIIIIDDDDD
@HISEQ:969:HM2KJBCX2:2:1101:20234:33996 2:N:0:ACTATGCA
TTGGACGTCCACCCCAACTATCCCTATTAATCATTACGTCGATCCTAGAAACCAACAAAATAGAATCAAACGTCCTATTTCGTTATTCCATGCTAATGTATTCAAGCGTGAGCCTGCTTTAAACACTCTAATTTTTTCAAAGTAACAGTCCTGATTCCCCATGACACCAAATTAATGACATCATGGTTCGTCAGAAGGTAGGAATCAATAATACCAGTACGTACAATAGCACGACCAATAAATTGATCCCGAAATTCAACTACGAGCTTTTTAACTGCAACAACTTTAATATACGCTATTGGAGCTGGAATTACCGCGGCTGCTGGCACCAGACTTGCCCTCCAA
+
DDBDDHCHGIIIIIIIHHGHIIIIIIIIIIIIIIIIIIIIIIIIIIIIIIIIIIHIIHIIHHIIIIIIIIIIHIIIIIIIIHHHIIIGHHFFHHHIIIIIIIHIIHHHHGHIHIIIIIIIIIIIIIIIIIIIIICGIIIIIIIIIIIIIIIIIIIIIHHHIIIHHHHIIIIIIIHIHIHEIIHHHIIIIIIIIIIIIIIHIHHGHHIHHIIIHIIIIIIIIIIHIIHHIIIIIIIIII=IIIIHIHEIIIIIIIIIIIIIIIIIHIIIHIIIHHGIIIIIIIIIIIIIIHIIIIIIIIHIIIHIIIIIIIIIIIIIIIIIIIIIIIIIIIIIIIIIIIIIDDDDD
@HISEQ:969:HM2KJBCX2:2:1101:8649:33931 2:N:0:ACTATGCA
TTGGACGTCCACCCCAACTATCCCTATTAATCATTACGTCAATCCTAGAAACCAACAAAATAGGATCGAACGTCCTATTTCATTATTCCATGCTAATGTATTCAAGCGTTAGCCTGCTTTAAACACTCTAATTTTTTCAAAGTAACAGTCCTGTTTCCCTGCAACACCAAATTAATGACATTACAGTTCTTCAAGAAGGAGGAATCAGTAAAGCCAGTACACACCATTGGCACGACCAACCTACTGACCCCGAAATTCAACTACGAGCTTTTTAACTGCAACAACTTTAATATACGCTATTGGAGCTGGAATTACCGCGGCTGCTGGCACCAGACTTGCCCTCCAA
+
DDDDDHHHIGHHHIIIIIIIIIIIIIIIIHIIIIHIIHIIIIIIIHIIIIIGIIIIIIIIHIIIHIIIIHIIIIIIIIHIIGIIIGIIEHIIFIIIIIIGHHIIIIIIIIIIIHIHHIIHIIIIIHIIIIIHIGHHIIHIHIIIIIGHHIIIIHIHIIIIIIIIIIHIHHFHIIIIIIIHHIIIIIIIIIIIIIIIIIIHGHHHFHHHIIIIGIIIIIIIIHHIIGIIIHIIIHHIHHHIIFHFEIIHIIIHIIIHEIIIIIIIIIIIHIIIIHHHHIIIIHHGHHHIIIIHIIIIIIIIIIHHHHHHIIIIIIHIIIIIIIHIIIHGIIIIHHIIIIIIIDDDDD
@HISEQ:969:HM2KJBCX2:2:1101:15306:34633 2:N:0:ACTATGCA
TTGGACGTCCACCCCAACTATCCCTATTAATCATTACGGTGATCCTAGAAACCAACGAAATAGAATCAGTCCGTCCTATTTCATTATTCCATGCTAATGTATTCAGACGATAGTCTGCTTTAAACACTCTAATTTTTTCAAAGTAACAGTCCTGATTTCCAACCACACCAAATAAATGGCATGAAAGTTCCTCAGAAGGTAGAGATCCATCTCACCAGTACAGACAATTAAGCCTGACCAATGGGTAGACCCCGAAGTTCAACTACGAGCTTTTTAACTGCAACAACTTTAATATACGCTATTGGAGCTGGAATTACCGCGGCTGCTGGCACCAGACTTGCCCTCCAA
+
DDDBBHHIIHHHIIHIIIIIIIIIIIIHIIIIIIIIIIHIIIIIHIIIIIIIIIIIIIIIIIIHIIIIIIIHHHHHHHHHIIIIIHIIHHHIHIIIFIIIIHHHHHIIIIIIIIHIIIHIHIIIHIIIHHIIHIIIHIIHIIIIIIIIIHIHIIIIIIHIIIIHHHIIIIIIIIIIHHHIIIIIIIIIIHIIIIIIIIIIIIIIIIIIHIIIIIIHIIIIIIIIIIHIIIIIIIIIIIIIIIIIHGDIIHHIIIIIIIIIIIIIIIIIIIIIIIIIIIIHIIIIIIIIHIIIIIIIHIIIIIIIIIIIIIIIIIIIIIHIIIIIIIIIIIIIIIIIHIIIIIIDDDDD
@HISEQ:969:HM2KJBCX2:2:1101:18764:34985 2:N:0:ACTATGCA
TTGGACGTCCACCCCAACTATCCCTATTAATCATTACGGTGATCCTAGAAACCAACAAAATAGAACCATGCCGTCCTATTCTATTATTCCATGCTAATGTATTCGAGCAAAATGCCTGCTTTAAACACTCTAATTTTTTCAAAGTAACGGTCCTGTTTCCCTGCAACACCAAATTAATGACATTACAGTTCTTCAGAAAGGAGGAATCAGCGAAGCCAGTGCATACCAGTGGCACGACCAACCTGCTGACCCCGAAATTCAACTACGAGCTTTTTAACTGCAACAACTTTAATATACGCTATTGGAGCTGGAATTACCGCGGCTGCTGGCACCAGACTTGCCCTCCAA
+
DDDADIIIIIHIHIIIIHIHIIIIIIIIIIIIIIHIIIHIIIIIIIHHHHHIGHIIHIIIIIEHHHIIIICHHHHIIHHHHIIIIIEGHHIIHIIICCHHHHHIHGIHHHHIIHHHIFHHIIIIIIIIIIIIIIIIIIHIIIIIIIIIIIHIIHHHIIIIIIIIIIHIIIIIIHIIIIIIIIIIIIIIIIHHFIIIIIIIIIIIIIIHIIIIIIIHHHIIIIIIIIIIIIIIIIIIIIIIIIIIIHHIIIIIIHIIIIIIIIIIIIIIIIIIIIIIIIIIIIIIIIIIIIIIIIIIIIIIIIIIIIIIIIIIIIIIGIIIIIIIIIIIIIIIIIIIIIIIHIIDDDDD
@HISEQ:969:HM2KJBCX2:2:1101:1464:35200 2:N:0:ACTATGCA
TTGGACGTCCACCCCAACTATCCCTATTAATCATTACGGTGGTCCTAGACCAACAAAATAGAACCAACGTCCTATTCTATTATTCCATGCTAATCTATTCAAGCAAAAGCCCGCTTTAAACACTCTAATTTTTTCAAGGTAATGGTCCTGGTTCCCCGACACACCCAATAAAGGGCATACCGGCTCACCAGAAGGATAGACCCGACAGCAGAACAGTACTCGCCAGAGACGGACCGTCCGGTCAGGCCTAAAATTCAACTACGAGCTTTTTAACTGCAACAACTTTAATATACGCTATTGGAGCTGGAATTACCGCGGCTGCTGGCACCAGACTTGCCC
+
DDD?DHHHHIHH?GHIIIIIIIIHIHIIIIIIIHHEIIIIIIIIHIIIGIIIIIIG@FGHHHHHIIIIIHHIIHHHIHHIGIIHGGHEHGIHIIIHHFHHFHGHHFHHHEHHHHIGIIIHGHIIHHHHHIHHHHFIHHHIIIIHGHIIIHHHIIHHIIHIIIIHHIIIIIIIIIHIIIIHIHIIIHIIIIHIHIIHIIIIIIIIIIIIIIIIIIIIIIIIIIHIIIIIIIIIHDIIIDIIIHIIIHHHIIIIIIIIIIIIHIIHIIIIIIIIIIIIIHEIIIIIHIIHHIFGHIHHHGGIIIIIIIIIIHDIHIIIIIIGIIIIHIIHHIHHIIDDDDD
@HISEQ:969:HM2KJBCX2:2:1101:13775:35063 2:N:0:ACTATGCA
TTGGACGTCCACCCCAACTATCCCTATTAATCATTACGGTGGTCCTAGACCAACAAAATAGAACCAACGTCCTATTCTATTATTCCATGCTAATCTATTCAAGCAAAAGCCCGCTTTAAACACTCTAATTTTTTCAAGGTAATGGTCCTGGTTCCCCGACACACCCAATAAAGGGCATACCGGCTCACCAGAAGGATAGACCCGACAACAGACAGTACTCGCCAGAGACGGACCGCCCGGTCAGGCCTAAAATTCAACTACGAGCTTTTTAACTGCAACAACTTTAATATACGCTATTGGAGCTGGAATTACCGCGGCTGCTGGCACCAGACTTGCCCTCCAA
+
DDDDDIIIIIIIIIIIIIIIIIIIIIIIIIIIIIIIIIIIIIIIIIIIIIIIIIIIIIIIIIIIEHHEHHIFHHGHHIIIIIIIIIIIHIIIIIHIIIIHIHHHHIHIIHHIIIHIIIIIIHHHIIIIIHIIIHIHHIIIIIHIHIIHIHIHHIIIIIIIIIIIHIIIIIIIIHIIIIIIIIHIIIIIIIIIIIIIIIIIIHIIIIIIIIIIIIIIIIIIIIIIIIIIIIIIIIIIIIIIHHIIIHHIIIIIIIIIIIIHIIIIIIIIIIIIIIIIIIIIIIIIIIIIIIIIIIHHHHIIIIIIIIIIIIIIIIIIIIIIIIIIIIIIHHHIIIIIIIDDDDD
@HISEQ:969:HM2KJBCX2:2:1101:10807:35376 2:N:0:ACTATGCA
TTGGACGTCCACCCCAACTATCCCTATTAATCATTACATCGATCCTAGAAACCAACAAAATAGAATCGGATGTCCTATTTCATTATTCCATGCTAATGTATTCAAGCGTAAGCTTGCTTTAAACACTCTAATTTTTTCAAGGTAACAGTCCTAATTCCCCATAACATCAAATAAATGACATTATGGTTCTTTAGAAGGTGAGAACCAATAAAACCAGTACATACCAAGGCATGACCGATTCCTTGATCCCGAAATTCAACTACGAGCTTTTTAACTGCAACAACTTTAATATACGCTATTGGAGCTGGAATTACCGCGGCTGCTGGCACCAGACTTGCCCTCCAA
+
@DBAD@DE@<GHHGCHHHHEF<CGFHHHFGHCGHGHIEGCCCH?0CG?<@F<CCCEHHIEHIHHEH@FHHHCHCC<GHH?1CFEHDECGHHHIHIHHHIIHFHGHEIFHHFHFEHHHGIHHIAEEHIHHHHHFCHHIHIHHIHHIIIHIHIHIHHHHECHEHHHGF?@HGHHIHIHIIIIIIIHHIHHHEHIIIIIHGFIHHIIIIIHGHFHGHHIIIIIIHIGFHEHHHHHEIIHIIIIHG@DE?CHHCIHHHHGHHHEEC@HFHHFHHGHIIIIIHIIHGIHE?IIHCGIIIIIHHHIHIHHHHHEIHG<IIHHHHIHHIHHHHHIGHIIIHFIIHEF0B<D<
@HISEQ:969:HM2KJBCX2:2:1101:19284:35313 2:N:0:ACTATGCA
TTGGACGTCCACCCCAACTATCCCTATTAATCATTACGTCAATCCTAGAAACCAACAAAATAGGATCGAACGTCCTATTTCATTATTCCATGCTAATGTATTCAAGCGTTAGCCTGCTTTAAACACTCTAATTTTTTCAAAGTAACAGTCCTGTTTCCCTGCAACACCAAATTAATGACATTACAGTTCTTCAAGAAGGAGGAATCAGTAAAGCCAGTACATACCATAGGCACGACCAACCTACTGACCCCGAAATTCAACTACGAGCTTTTTAACTGCAACAACTTTAATATACGCTATTGGAGCTGGAATTACCGCGGCTGCTGGCACCAGACTTGCCCTCCAA
+
0DB@?CCH=<<G<0/0<<D@H@G1<F<<C11<<FC1<<F@C=FEH1<<DHHCH1<CHG1DEH@111100<1/<FHIHICGE1CH1DG1<C111CD1@?HEGHGC5%16DFHCFGG?EFB<8DAGAHFBC@1<<DHIGEHFFH?HHIHHFHFF?<@HGC9DGHCEG<DIIHIIHHEI:HHH?CHHHIHFEEIHHEEIHIHH@<HHHCCCCE?HFCCHHIHEIIIIHIHEFHEHDD<C1D@C:CCC<.<?/CHEG<HHEFHHFIHE<1EIH@GIHHCCHEHIHEHGECFEHF?HHIHG@EHGIHGGHCCCGIHGC?DIHIIIHGEEHHHHEHHCEHEHHHHHH@DDDD
@HISEQ:969:HM2KJBCX2:2:1101:6628:35728 2:N:0:ACTATGCA
TTGGACGTCCACCCCAACTATCCCTATTAATCATTACGTCAATCCTAGAAACCAACAAAATAGGATCAAACGTCCTATTTCATTATTCCATGCTAATGTATTCAAGCGTTAGCCTGCTTTAAACACTCTAATTTTTTCAAAGTAACAGTCCTGTTTCCCTGCAACACCAAATTAATGACATTACAGTTCTTCAAGAAGGAGGAACCAGTAAAGCCAGTACATACCAGAGGCACGACCAACTTACTAATCCCGAAATTCAACTACGAGCTTTTTAACTGCAACAACTTTAATATACGCTATTGGAGCTGGAATTACCGCGGCTGCTGGCACCAGACATGCCCTCCAA
+
DDDDDIHIIIIIIIIIIIIIIIIIIIIIIIIIIIIIIIIIIIIIIIIIIIIIIIIIHIIIHIIIIIIIIIHIIIIIIIIIIIIIIIIIIIIIIIIIIHIHIHIHIIIIIHIIIIIIIIIIIIIIIIIHHIIHHIIIIHHIIIIIIIIIIIIIIIIIIIIIHIIIIIIIIIIHIIIIIIIIIIIIIIIIIIIIIIIIIIIIIIIIIIIIIIIIIIIIIIIIIIIIIIIIIIIIIIIIIIHIIIIIIIIHIIIIIIIIIIIIIIIIIIIIIIIIIIIIIIIIIIIIIIIIIIIIIIIIIIIIHIIIIIIIIIIIIIIIIIIIIIIIIIIIIIIIIIIIIIIIIDCDDD
@HISEQ:969:HM2KJBCX2:2:1101:6587:35104 2:N:0:ACTATGCA
TTGGACGTCCACCCCAACTATCCCTATTAATCATTACGTTGATTCTAGAAACCAACAAAAATAGAATCTAACGTCCTATTTCATTATTCCATGCTAATGTATTCAAGCGCGTGCCTGCTTTAAACACTCTAATTTTTTCAAAGTAACATCCTGACTCCCCACAACATCAAATTAATGACATCATGATTCATCAGAAGGGAGAAATCAATGACATTAGTACGTACCAAAGGCACGACCGACGTATTGATCCCGAAATTCAACTACGAGCTTTTTAACTGCAACAACTTTAATATACGCTATTGGAGCTGGAATTACCGCGGCTGCTGGCACCAGACT
+
DDADDHHIIHHIIIIIIIIIIIHIHIIIHHIIIIIIIHHIIIIIIIIIIIIIIIIIIIIIIIIIHHIIIIIIIIIHHIIIIIIIIIIIIIIIIIIIIIIIIIHIIIIIIHIIIIIHIIIHIIIIIIIIIIIIIIIIIIHIIIIIIIIIIIIIIIIIIIIHIIIIIIHIIIHHIIIIIIHIIIIIIIIHIIIIIIIIHIIIIIIIIIIHIIIIIIIIIIIIIIIIIIIIIIIIIIHHIIIIIIIIIIIIIIIIIIIIIIIIIIIIIIIIIIIIIIIIIIIIIIIIIIIIIHHIIIIIIIIIIIIIIIIIIIIIIIIIIIIIIIIIIIIHIIIDDDDD
@HISEQ:969:HM2KJBCX2:2:1101:8682:35923 2:N:0:ACTATGCA
TTGGACGTCCACCCCAACTATCCCTATTAATCATTACGGTGATCCTAGAAACCAACAAAATAGAACCATGCCGTCCTATTCTATTATTCCATGCTAATGTATTCGAGCAAAAATGCCTGCTTTAAACACTCTAATTTTTTCAAGGTAAAGGTCCTGGATCCGCAAGACACCCAATAAAGGACATCAAGTTTCTCCAGAAGGTGAGAAATCAACAGTGACAGTTCATACCCCTTAAGGCATGACCATCACGTCAATCCCGAAATTCAACTACGAGCTTTTTAACTGCAACAACTTTAATATACGCTATTGGAGCTGGAATTACCGCGGCTGCTGGCACCAGACTTGCCCTCCAA
+
DDDCDIHHHIIGHIIIIIIIIHHIHIIIHIIIIIIIIIIIIIHHHHHIHHIIIIIIIIFHIIIHIIIIIIEHDHDHIIFGHIIIIIIIIIIIIIGIIIGHHHHHHIHGHGHIIIHIIIHIIIHIIIHHHIIIIIHHHIIHIIIIHIIIIIHHGIHIHHIIHIIIIIIIHGIIIIHIFHIHIHIIIHHIHHGHHHIIIIIIHHIHHIIHHIIIIIIIIHHIIHIIIIHIIIIIIIIIHIIIIHIIHIIHHIIHHHDIIIHGHHGIIHHHEE@IHHHHGIIHHHHIIIIIIIFIHHHIIIHGEHHIIIHHIIIIIIIIIIIIIIIIIIIIIIIIIIIHGIIHIIIIIIIIDDCDD
@HISEQ:969:HM2KJBCX2:2:1101:3365:35920 2:N:0:ACTATGCA
TTGGACGTCCACCCCAACTATCCCTATTAATCATTACGTCAATCCTAGAAACCAACAAAATAGGATCGTCGTCCTATTTCATTATTCCATGCTAATGTATTCAAGCGTTAGCCTGCTTTAAACACTCTAATTTTTTCAAAGTAACAGTCCTGTTTCCCCGCAACACCAACTTAATGGCATTACGGTTCTACAAGAAGGAGGAATCAGCAAAGCCAGTGCATACCAGTGGCACGACCAACTTGCTGACCCCGAAATTCAACTACGAGCTTTTTAACTGCAACAACTTTAATATACGCTATTGGAGCTGGAATTACCGCGGCTGCTGGCACCAGACTTGCCCTCCAA
+
DDDDAHIIIIIIIIHIIIIIIIIIIIIIIIIIIIIIIIIIIIIIIHIIIIIIIHII?GFIIIIIIIIIHIIIIIIIIHIIHIIIIFHGHIGIIIHHHIIHHGHIIIIIIIIIIIIIIIIHIHIIIIIHHIIIIIIHHIIIIIIIIIIHIHIIHIIIIIIIIIIIIIIIIIIIIIIIIIIIIIIIIIIIIIIIIIIIIIIIIIIIIIIIIIIIIIIIIIIIIIIIIIIIIIIIIIIIIIIIHHHHIIIIIIIIIIIIIIIIIIIIIIIIIIIIIIIIIIIIIIIIIIIIIIIIIIIIIIHIIIIIIIIIIIIIIIIIIIIIIIIIIIIIIIIIIIIIIIIIDDDDD
@HISEQ:969:HM2KJBCX2:2:1101:19247:36702 2:N:0:ACTATGCA
TTGGACGTCCACCCCAACTATCCCTATTAATCATTACGGTGATCCTAGAAACCAACAAAATAGAACCATGCCGTCCTATTCTATTATTCCATGCTAATGTATTCGAGCAAAAATGCCTGCTTTAAACACTCTAATTTTTTCAAGGTAAAGGTCCTGGATCCGCAAGACACCCAATTAAGGACATCAAGTTTCTCCAGAAGGTGAGAAATCAACAGCGACAGTTCATACCCCTTAAGGCATGACCATCACGTCAATCCCGAAATTCAACTACGAGCTTTTTAACTGCAACAACTTTAATATACGCTATTGGAGCTGGAATTACCGCGGCTGCTGGCACCAGACTTGCCCTCCAA
+
DDDDDIIIIIIIIIIIIIIIIIIIIIIIIIHIIIHIIHIIIIIIIIIHIIIIIIIIIIIIIIHIHIIIIHIIIHHIIIIIIIIIIIIHIHIIIHIIIIHHIFHIHIIIHIIIIIHHIIIIHIIIHIIIHIIIIIIIIIHIIIIIIIIHGHIIIIIIHHHIIIIIIIIIIIIIIIHIIIIIIHIIIIIIIHIIIIIIIIIIIGIIIIIIIIIIIIIHIIIIIIIIIIIIIIIIIIIIIIIIIIIHIIHHIIIIIIIIIIIGIIIIIIIIIIIIIIIIIIIIIIIIIIIIIIIIIIIIIIIIHIIIIIIIIIIIIIIIIIIIIIIIIIIIIIIIIIIIIIIIIIIIIIIIDDDDD
@HISEQ:969:HM2KJBCX2:2:1101:5685:36533 2:N:0:ACTATGCA
TTGGACGTCCACCCCAACTATCCCTATTAATCATTACGTCAATCCTAGAAACCAACAAAATAGGATCAAACGTCCTATTTCATTATTCCATGCTAATGTATTCAAGCGTTAGCCTGCTTTAAACACTCTAATTTTTTCAAAGTAACAGTCCTGTTTCCCTGCAACACCAAATTAATGACATTACAGTTCTTCAGAAAGGAGGAATCAGCGAGACCAGTACGTACCAATGGCACGACCAACCTGCTGACCCCGAAATTCAACTACGAGCTTTTTAACTGCAACAACTTTAATATACGCTATTGGAGCTGGAATTACCGCGGCTGCTGGCACCAGACTTGCCCTCCAA
+
DDDCAIIIIIIIIIIIIIIHIIIIIIIIIIIIIIIIIIIHGIIIIHIIIIIIIIIIIIIIIHHHIIIIHHIIIIIIIHIIIIIIIIIIHIIIIIIIIIIHIIIIIIIIIIIIHIIIIIIIIHIIIIIIIIIIIIHHIIIIIIIIIIHHIIIIIIIIIIIIIIIIIIIIIIHIIIIIIIIIIIIIIGIIIIIIIIIIIIIIHIIIHIIIIIIIIIIIIIIIIHIIIIIIHIIIIIIIIIIIIIIHGIIIIIIHIIIIIIIIIIIIIIIIIIIIIIIIIGIIIIIHIIIIIIIIIIIIIIIIIIIIHIIIIIIIIIIIIIIIIIIIIIHIIIIIIIIHIIIIIDDDDD
@HISEQ:969:HM2KJBCX2:2:1101:8895:37880 2:N:0:ACTATGCA
TTGGACGTCCACCCCAACTATCCCTATTAATCATTACGGTGATCCTAGAAACCAACGAAATAGAACCAATCCGTCCTATTTCATTATTCCATGCTAATGTATTCAGACGTTAGCCTGCTTTAAACACTCTAATTTTTTCAAAGTAACAGTCCTGATTTCCAACCACACCAAATAAATGGCATGAAAGTTCCTCAGAAGGTAGAGATCCATCTCACCAGTACAGACAATTAAGCCTGACCAATGGGTAGACCCCGAAGTTCAACTACGAGCTTTTTAACTGCAACAACTTTAATATACGCTATTGGAGCTGGAATTACCGCGGCTGCTGGCACCAGACTTGCCCTC
+
DDDDCHDIIHIHIIIIHIIIIIHIIIIIIIIIIIIIIHIIIIIIHIIIIIIIIIIIIIIIIIIIIHIIIIIIHHHDHHHIIIHGIEHIHIIIIHIIIIIIIHHHHIIIIHHIHHIIIIIIHHHHHIIIHHIIHHHIHHHHHHHHIIIIIIIIIIIHHIIIIHHIIIIHHIIIHIIIIIIIIIIIIIIIIIIIIIIIIIIHIIHIIIIIIIIIIIHIIIIIIIIIIIIIHIIIIIIIIIIIHHHHIIIIIIIIHIIIIIIIIIIIIIIIHIIIIIIHHIIIHIHIIIIIHIIIHIIIIIIIHIIIIIIIIIIIIIIIIIIIIHIIIIIIIIIIIIIIIIIIDDDDD
@HISEQ:969:HM2KJBCX2:2:1101:1706:36946 2:N:0:ACTATGCA
TTGGACGTCCACCCCAACTATCCCTATTAATCATTACGTCGATCCTAGAAACCAACAAAATAGAATCAAACGTCCTATTTCATTATTCCATGCTAATGTATTCAAGCGTGAGCCTGCTTTAAACACTCTAATTTTTTCAAAGTAACAGTCCTGATTCCCCACAACACCAAATAAATGACATCATGGTTCGTCAGAAGGGAGAAACCGACGATGCCAGTACGTACCGAGGCACGACCAACATGATGGTCCCGAAATTCAACTACGAGCTTTTTAACTGCAGCAACTTTAATATACGCTATTGGAGCTGGAATTACCGCGGCTGCTGGCACCAGACTTGCCCTCCAA
+
DDDDBIIIIIIIIIIIIIIIIIIIIIIIIIIIIIIIIIIIIIIIIIIIHIIIIIIIIIIIIHIIIIIIHIIHHGHIIIHIIHIIIIIIIIIIHHHIIIIIIIIIIIIIIIIIHIIIIIIIIIIIIIIIIIHIIIIHIIIIIIIIIIIIIIIIIHHHIIIIIIIHIIIIIIIIIIIIIIIIIIIIIIIIIIHIIIIIIIIIIIIIIIIIIIIIIIIIIIIIIIIIIIIIIIIIIIIIIIIIIIHEIIIIIIIIIIIIIIIIHEHIIIIIIIIIIHIIIIIIIIIIIIIIIIIIIIIIIIIIIIIIIIIIIIIIIIIIIIIIIIIIIIIIIIIIIIIIIIIIDDDDD
@HISEQ:969:HM2KJBCX2:2:1101:18818:37928 2:N:0:ACTATGCA
TTGGACGTCCACCCCAACTATCCCTATTAATCATTACGGTGATCCTAGAAACCAACGAAATAGAACCAAGCCGTCCTATTTCATTATTCCATGCTAATATATTCAGACGTTAGCCTGCTTTAAACACTCTAATTTTTTCAAAGTAATAGTCCTGATTTCCAATCACACCAAATAAATGGCATGAAAGTTCCTCAGAAGGTAGAGATTTATCTCACCAGTACAGACAATTAAGCCTGACCAATGGGTAAACCCCGAAGTTCAACTACGAGCTTTTTAACTGCAACAACTTTAATATACGCTATTGGAGCTGGAATTACCGCGGCTGCTGGCACCAGACTTGCCCTCCAA
+
@DDA@1<GEH<<D0<CG=@CHF?F<CGGH@HF@HGHCG0GE1C<CGDH?FE@EFGH0<C=C@C@@@FHH?@EC<<CHH?H@<1DGGGCG1<GHEGHCEH@CHGHIIGGECFHGCHFCAC?1GHFEGCHGHHEDHHGCGF1CGCHICHHCHEHDHHEHHGCHCD<FHHHHHCDGHHEGCDGHF@HF<EHF@CFEFD<@0DEHG<0C@GCD1@CCG<1>HEGC1@HF@C@EC@>HEFIIIGHHECHFHDHHCHH@GHHHGHEGEHC<ECCCFFHHEHHDCHFFEFEECEFHCHEEIIHDEHIHHHHGHGEEHHIIIIIHHDD@GCHHHEHGGCHHEHHHEIIIHID@DB@
@HISEQ:969:HM2KJBCX2:2:1101:13279:38341 2:N:0:ACTATGCA
TTGGACGTCCACTAGCCCAACTATCCCTATTAATCATTACTTCGGTCCTAGAAACCAACAAAATAGAACCAAAGTCCTATTTTATTATTCCATGCTAATGTATTCAAGCGAATGCCTGCTTTAAACACTCTAATTTTTTCAAAGTAAAAGTCCTGGTTCCCTGCCGCACTGAGTAAACAACACGACAGCTCACCAGAAGGGAAGACCCAGTCAGGACAGTACATGCCCGAGGGCAGACCGTCCAACCGGGCCTAAAATTCAACTACGAGCTTTTTAACTGCAACAACTTTAATATACGCTATTGGAGCTGGAATTACCGCGGCTGCTGGCACCAGACTTGCCCTCCAA
+
DDDDAIIIIIIIIIIIIIIIIIIIIIIIIIIIIIIHIIIIIIIIIIIIHHIIIIIIIIIIIIIHIIIIIIHIIIHHHIHIIIIHIIIIIHHIIHIIIIIIIIIIIIIIIIIIIIHIIIIIIIIIIIIHIIIIIIIIIIIIIIIIIIIIIIIIIIIIIIIIIIIIHIIIIIIIIIIIHIIIIIIIIIIIIIIIHIIIIIIIIIIIIIIIIIIIIIIIIIIIIIIIIIIIIIIIIIIIIIIIIIIIIHHIIIIHIIIIIIIIIIIIIIIIIIIIIIIIIIIIIIIIIIIIIIIIIIIIIIIIIIIIIIIIIIIIIIIIIIIIIIIIIIIIIIIIIIIIIIIIIIIDDDDD
@HISEQ:969:HM2KJBCX2:2:1101:21210:38722 2:N:0:ACTATGCA
TTGGACGTCCACCCCAACTATCCCTATTAATCATTACATCGATCCTAGAAACCAACAAAATAGAATCGGATGTCCTATTTCATTATTCCATGCTAATGTATTCAAGCGTGAGCCTGCTTTAAACACTCTAATTTTTTCAAGGTAACAGTCCTAATTCCCCGTAACACCAAATTAATGGCATTACGGTTCTTTAGAAGGTGAGAAATCAATGATAACAGTGCATACCAACGGCATGACCGAAATATTGATCCCGAAATTCAACTACGAGCTTTTTAACTGCAACAACTTTAATATACGCTATTGGAGCTGGAATTACCGCGGCTGCTGGCACCAGACTTGCCCTCCAA
+
@DDCDHDGCHH?FGHHIGEHCEHEFCC@FHCCGCCGHHD?GHIIGHHHEHHH<FFEGHHH@GHIIHFFFFCCD@?@FDF?CF?GHFHHGHHHE?FHEECH?FFHHHHCEHH=H@HHHHHEEHHDHFFEBGECCCFIHHFEHEGFGHHIHGHHHHEHD<H@GEDHHICGCCHHHGHHHEEHHHIIHEIHHHHIIIHGCIGIIIIIHHIIIHFEEC@HEHG?HEEEIHHHIHHHHHGIHGIHEGGHGDIHIHIHHEFGIGIHFHIIIIHHHIHHIHHHIIIHIHHECHGHHH?HHGEIHHHHHGIIHHHHHHHHHHIIIIIIHIIHIHHFIHIIIIHIIIIIHIDDDD@
@HISEQ:969:HM2KJBCX2:2:1101:17044:38762 2:N:0:ACTATGCA
TTGGACGTCCACCCAACTATCCCTATTAATCATTACATCGATCCTAGAAACCAACAAAATAGAATCGGATGTCCTATTTCATTATTCCATGCTAATGTATTCAAGCGTGAGCCTGCTTTAAACACTCTAATTTTTTCAAGGTAACAGTCCTAATTCCCCGTGACACCAAATTAATGGCATTACGGTTCTTTAGAAGGTGAGAAATCAATAATATCAGTACATACCAACGGCATGACCGAAACATTGATCCCGAAATTCAACTACGAGCTTTTTAACTGCAACAACTTTAATATACGCTATTGGAGCTGGAATTACCGCGGCTGCTGGCACCAGACTTGCCATCCAA
+
DDDDDHHHHIIIIIIIIIIIIIIIIIIIIIIIIIIIIHIHIIIIIIIIIIIIIIIIIIIIIHIHHHFHHEHHHIHIIIIIIIIHIGIIIHHHHIIGIHHHHHFHIHIIIHHIIHHIIIHHIIHHIIIHIHIHIIIIIIIIIIHHIIIIIIIIIHIIHIHHHIIIIIIIIIIIIHIIIIIIIIIIIIIIIIIIIIIIIIIIIIIIIIIIIIIIIIIIIHHIIIIIIHHIIIIIIIIIIIHIIIIHGIHIIIIIHIIIIIIIIIIIIIIIIIIIHIIIIIIIIIIIIIIIIIIIIHIIIIIIIIIIIIIIIIIIIIIIIIIIIIIIIIIIIIIIIIIIIHIHCDDDDD
@HISEQ:969:HM2KJBCX2:2:1101:1990:39776 2:N:0:ACTATGCA
TTGGACGTCCACCCCAACTATCCCTATTAATCATTACGGTGATCCTAGAAACCAACAAAATAGAATCATGCCGTCCTATTTTATTATTCCATGCTAATGTATTCAAGCAAAATGCCTGCTTTAAACACTCTAATTTTTTCAAAGTAAAGGTCCTGGTTCCCCGCGACACCCAATTAAGGGCATCGCGGTTCTCCAGAAGGTGAGAAATTGACTACACCAGTTCATGCCCCTTAAGGCACGACCGATGTGTCAATCCCGAAATTCAACTACGAGCTTTTTAACTGCAACAACTTTAATATACGCTATTGGAGCTGGAATTACCGCGGCTGCTGGCACCAGACTTGCCCTCCAA
+
ADBB@HHC=EEH?CCEHIEEHHIHIIHIIHH?<FCEFECFE1GGGHIGH@GEHHHIIHIEHHC?GHHHIHFHC<<CHHECFHHHHIGHIGHHECFEHFH1<DECHIIHHEEFHHIIHHHIIIHEHGGHHHFH?CHHHGHHHHHIHHHHHHIHIHHHGGHHHCIIHHHHGIIIHGEFHGHHHIG;IHIIIIIHEIIIHHHIIIIIIIIIIIIHHHHHHHIIHHIHIIGGII?IIIHIIIIHHIIHIGIHIHHHIIIIIIHHIIIHIHGIHHIHGHIIIIIIHHHHGIIIIHHHFEIIIIHGHHEEHIIHIIIHHIIIIHDIHHGDIIIHIHHIIIIHIIIHHIHHDGHDBDD@
@HISEQ:969:HM2KJBCX2:2:1101:12502:40664 2:N:0:ACTATGCA
TTGGACGTCCACCCCAACTATCCCTATTAATCATTACGTCGATCCTAGAAACCAACAAAATAGAATCAAACGTCCTATTTCATTATTCCATGCTAATGTATTCAAGCGTGAGCCTGCTTTAAACACTCTAATTTTTTCAAAGTAACAGTCCTGATTCCCCACAACACCAAATAAATGACATCATGGTTCGTCAGAAGGGAGAAACCAACAATACCAGTACGTACCGAGGCACGACCGACATGATGGTCCCGAAATTCAACTACGAGCTTTTTAACTGCAGCAACTTTAATATACGCTATTGGAGCTGGAATTACCGCGGCTGCTGGCACCAGACTTGCCCTCCAA
+
DDDDBIIIIIIIIIIIIIIIIIIIIIIIIIIIIIIIIIIIIIIIHHIIIIIIIIIIIIIIIIIHIIIIIHIGHHHGGIIIIHIIIIIIIGIIGIIHIIIIIIIIIIIHIIIIHIIIIIIIHEFHIHHIHIHIIHIHHIIIHHHIIHHHHIIIIIIIIHIIIHHGHHIIHHGIHHHIIIIHIIIIIGIHIIIIHIIIIIIIIHHHHHIIHIHIIIIIIHHHEHIIHHHHIHHHGIGIIIIIHFGBHHHDHFHHFHIIHIHHHEHHEHHEIIIIGIIHIHIIIHHEIIIHIHIIIIHHHIIHHIIIIIIHIIIIIHHIIIIHIIHIIIHIIHGIIFIIIIIIDDDDD
@HISEQ:969:HM2KJBCX2:2:1101:2313:40573 2:N:0:ACTATGCA
TTGGACGTCCACGTCCCAACTATCCCTATTAATCATTACGGTGATCCTAGAAACCAACGAAATAGAATCAGTCCGTCCTATTTCATTATTCCATGCTAATGTATTCAGACGTTAGCCTGCTTTAAACACTCTAATTTTTTCAAAGTAACAGTCCTGATTTCCAATCACACCAAATTAATGACATGAAAGTTCCTCAGAAGGTAGAGATTTATCTCACCAGTACAGACAATTAAGCCTGACCAATGGGTAAACCCCGAAGTTCAACTACGAGCTTTTTAACTGCAACAACTTTAATATACGCTATTGGAGCTGGAATTACCGCGGCTGCTGGCACCAGACTTGCCCTCCAA
+
DDDDDIIIIIHIIHIIIIIIIIIIIIIIIIIIIIIIIIIIIIIIIHIIIIHIHIHIIIIIIIIIIIIIIIIIIIIIIIIIIIIIIIIIIIIHIIHIIIIIIHIHIIIIIIIIIIIIIIIIHIIIIHIHIIHIIIIIIIIIIHIIIIIIIHIHIIIIIIIHIIIIHIIIIHHHIIIIIIIIIIIIIIIIIIIIIIIIIIIIIIIIIIIIIIIIIIIIIIIIIIIIIIIIIIIIIIIIIIIIIIIIIHHGHIHIIIIIIIIIIIIIIIIIIIIIIIIIIIIIIIIIIIIIIIIIIIIIIIIIIIIIIIIIIIIIIIIIIIIIIIIIIIIIIIIIIIIIHHIIIIIIIDDDDD
@HISEQ:969:HM2KJBCX2:2:1101:10482:40287 2:N:0:ACTATGCA
TTGGACGTCCACCCCAACTATCCCTATTAATCATTACGTCAATCCTAGAAACCAACAAAATAGGATCAAACGTCCTATTTCATTATTCCATGCTAATGTATTCAAGCGTTAGCCTGCTTTAAACACTCTAATTTTTTCAAAGTAACAGTCCTGTTTCCCTGCAACACCAAATTAATGGCATTACAGTTCTTCAGAAAGGAGGAATCAGCGAGACCAGTACGTACCAATGGCACGACCAACCTGCTGACCCCGAAATTCAACTACGAGCTTTTTAACTGCAACAACTTTAATATACGCTATTGGAGCTGGAATTACCGCGGCTGCTGGCACCAGACTTGCCCTCCAA
+
DDDA?HHIHIHHIIIIIIIIIGIIIIIIIIIIIIIIIIHHIIIHIIIIIIIIIIIIIIHIIHHEHCHHFHIIC?HHIHIIIIIIIHIEHHFCHIIIGIHIHHHHHHHHGHIIIHHIIIHHHHFIIIHEFHHIIHHIIIIIIIHIIIIIIIIIIGIHGHIHHIIHHHIIIIHHHHHHHIHHIIIIIIIHIIIHHIIIIIIIHIIHHIIIIIIHHIIIIIIIGIIIIIIIIIIIIIIIHIIIIIIIHIIIIIIIIIIIIHIIIIIIIIIIIIIIIIIIIIIIIIIIIIIHIIIIIIIIIIIIIIIIIIIIIIIIIIIIIIIIIIIIIIIIIIIIIIIIIIIIIDDDDD
@HISEQ:969:HM2KJBCX2:2:1101:17833:41153 2:N:0:ACTATGCA
TTGGACGTCCACCCCAACTATCCCTATTAATCATTACGGTGATCCTAGAAACCAACGAAATAGAATCAGTCCGTCCTATTTCATTATTCCATGCTAATGTATTCAGACGATAGTCTGCTTTAAACACTCTAATTTTTTCAAAGTAACAGTCCTGATTTCCAACCACACCAAATAAATGGCATGAAAGTTCCTCAGAAGGTAGAGATCCATCTCACCAGTGCAGACAATTAAGCCTGACCAATGGGTAGACCCCGAAGTTCAACTACGAGCTTTTTAACTGCAACAACTTTAATATACGCTATTGGAGCTGGAATTACCGCGGCTGCTGGCACCAGACTTGCCCTCCAA
+
DDDDDIIIIIIIIIIIIIIIIIIIIHIIIIIIIIIIIIIIIIIIIGIHIIIIIIIIIIIIIIIGHIIIIIIIIIIIIIIIIIIIIIIIIFIIIIIIIIIIGHIIIIIIIIHIIHIIIIIIIIGIIIIIIIIIIIIIIIIHIHHIIIIIIIIIHIIHHIIIGIIIIIIIIIIIIIIIIIIIIIIIIIIIIIIIIIIIIIHHHIIIIIIIIIIIIIIIIIIIIIIIHIIIIIIIIIIIIIIIIIIHHFDIIIIIIIIIIIIIIIIHIIIIIIIIIIIIIIIIIIIIIIIIIHIIIIIIIIIIIIIIIIIIIIIIIIIIIIIIIIIIIIIIIIIIIIIIIIIIIIIDDDDD
@HISEQ:969:HM2KJBCX2:2:1101:5718:41596 2:N:0:ACTATGCA
TTGGACGTCCACCCCAACTATCCCTATTAATCATTACGGTGATTCAGAAACCAACAAAACAGGACCACCGTCCTATTTTATTATTCCATGCTAATGTATTCAGACGTAAGCCTGCTTTGAACACTCTAATTTTTTCAAGGTAAAGGTCCTGGTTTCCCACCACGCTAAATTAATAACATGATGGTTCCCCAGAAGGTAGAAATTCCACACGCCAGTACAGACAATTGCCCGACCAACGGTAGAACCCCGAAATTCAACTACGAGCTTTTTAACTGCAACAACTTTAATATACGCTATTGGAGCTGGAATTACCGCGGCTGCTGGCACCAGACTTGCCCTCCAA
+
DDBCDHIIIIIIIIIIHIIIIIGHIHHHHHIHIIIHHIHIHHHHIGHHHHHIIIIIIHFHIIHFHHHIIIHIIIIHHFHHHHHHIICGFHHIHIIIIIIIHCHHHHIIIIHIIIIIIIIHHHIIIIHIIIHHHIHHIIHHIIHHIIIIIIIIIIIHIIIIIIIIIIIIIIHIIIIIIIHIIIIIIHIGGHHIHIIIIIIHFHHGIIHHDIIIIIIIIIIIIIIIIHIHIIIIIIIIIIIHHDHHGIIIIIIIIHIIIIIIIIHHIIIIIIIIIIHIHIIIIIHGIIIHIIIIIIHIIIIHHHIIIIIIHHIIIIIIIIIIIIIIIIIIIIIIIIIIIIDDDDD
@HISEQ:969:HM2KJBCX2:2:1101:8115:42119 2:N:0:ACTATGCA
TTGGACGTCCACCCCAACTATCACTATTAAACATTACGTCAATCCTAGAAACCAACAAAATAAGATCAACCTCCTATTTCATAATTCCCTGCTAATGTATTCAAGCGCGAGCCTGCTTTAAACACTCTAATTTTTGCAAAGTAACAGTCCTGATTCCCCACCACACCAAATTGATGACATGATGGTTCGTCAGAAGGTAGGAATCAGTAACACCAGTACGTACCGAAGGCACGACCAGCGTACTAATCCCGAAATTCAACTACGAGCTTTTTAACTGCAACAACTTTAATATACGCTATTGGAGCTGGAATTACCGCGGCTGCTGGCACCAGACTTGCCCTCCAA
+
0000<</<DHG1FH/0001<1111<D11<F111<1<1D<C00D111<D1D@11DDE1111D@1<D111<111<11<1<111D11<11<11<<11<DEGFED4@=DH3C30#GG2</8F0IHF@@FIIHHHCHF6<#@CFHE@A@@HHHHH7F97<H?0B7<=HGFCGF</<@#DGHCFCF</D/-E<CIHCHFFE=HFFF>C<<IHGCD<EHC/EF<<0CE@C:<CGC0ECD?FCCD:C@EHHFGC//-FCG@@CG<<CC0HCC11<<@@CEHH@GCFEFEGCC<F?EEHECHDHG@C@CEIFIHEHG<HHDE<DDCHG1F11GC1F<HD11@EEHEHGED?B@@
@HISEQ:969:HM2KJBCX2:2:1101:11380:42272 2:N:0:ACTATGCA
TTGGACGTCCACCCCAACTATCCCTATTAATCATTACGGTGATCCTAGAAACCAACAAAATAGAACCATGCCGTCCTATTCTATTATTCCATGCTAATGTATTCGAGCAAAAATGCCTGCTTTAAACACTCTAATTTTTTCAAGGTAAAGGTCCTGGATCCGCAAGACACCCAATAAAGGACATCAAGTTTCTCCAGAAGGTGAGAAATCAACTGTAACAGTTCATACCCCTTAAGGCATGACCATCACGTCAATCCCGAAATTCAACTACGAGCTTTTTAACTGCAACAACTTTAATATACGCTATTGGAGCTGGAATTACCGCGGCTGCTGGCACCAGACTTGCCCTCCAA
+
DDDCDIHHIIIIIHIIIIIIIIIIIIIIIIIIIIIHIIGIIIIIIIIIIIIIIIIIIIIHHIHIIIIIIHIIDHIIIIIIIIHHHIHIIIIIIIIIIIIIGHHIIIHHIIIIIIIIIIIHHIIIIIIIIIIIIIIIIIIIIIIIIIIIIIHIIIHIIIIHIIIIIIIIIIIIIIIIHIIIIIIHIIIIIGHHGHIIIIIIIIIHIIIIIIIIIHIIIIIIIIIIHIIIHIIIIIIIIIIIIIIIIIIIIIHGIIIIIIIIIIIIIIIIIIIIIIIIIIIIIHIHIIIIIIIIIIIIIIIIHIIIIIIIIIIIIIIIIIIIIIIIIIIIIIIIIIIIIIIIIIIIIIIIDDDDD
@HISEQ:969:HM2KJBCX2:2:1101:2079:42518 2:N:0:ACTATGCA
TTGGACGTCCACCCCAACTATCCCTATTAATCATTACGGTGGTCCTAGAAACCAACAAAATAGAATCATCCGTCCTATTTTATTATTCCATGCTAATGTATTCAAGCAAAATGCCTGCTTTAAACACTCTAATTTTTTCAAAGTAAAGGTCCTGGTTCCTCGCGGCACCCAATTAAGGACATCGCGGTTCTCCAGAAGGTGAGAAATTGACTACACCAGTTCATACCCCTTAAGGCACGACCGATGTGTCAATCCCGAAATTCAACTACGAGCTTTTTAACTGCAACAACTTTAATATACGCTATTGGAGCTGGAATTACCGCGGCTGCTGGCACCAGACTTGCCCTCCAA
+
DDDDDIIIIIIIIIIIIIIIIIHIIIIIHIIIIIIIIIIIIIIIIIIIIIIIIIIIIIIHIIIIHIIIIIGIIIIIIIIIIIIIIIIIIIHIIIIIIIIIIHIHIIIIIIIHGIIIIIIIIIIIHIHIIIIIIIIIIIIIHIIIIIIIIIIIIIIIIIIIIIIHIIIIIIIIIIIIIIIIIIIIIIIIHIIIIIIIIIIIIIIIIIIIIIIIIIIIIIIIIIIIIIIIIIIIIIIIIIIIIIIIIIIIIIIIIIIIIIIIIIIIIIIIIIIIIIIIIIIIIIIIIIIIIIIHIIIIIIIIIIIIIIIIIIIIIIIIIIIIIIIIIIIIIIIIIIIIIIIIIIIIIIDDDDD
@HISEQ:969:HM2KJBCX2:2:1101:2408:42411 2:N:0:ACTATGCA
TTGGACGTCCACCCCAACATCCCTATTAATCATTACGTCGATCCTAGAAACCAACAAAATAGAATCAAACGTCCTATTTCGTTATTCCATGCTAATGTATTCAAGCGTGAGCCTGCTTTAAACACTCTAATTTTTTCAAAGTAACAGTCCTGATTCCCCATGACACCAAATTAATGACATCATGGTTCGTCAGAAGGTAGGAATCAATAATACCAGTACGTACAATAGCACGACCAATAAATTGATCCCGAAATTCAACTACGAGCTTTTTAACTGCAACAACTTTAATATACGCTATTGGAGCTGGAATTACCGCGGCTGCTGGCACCAGACTTGCCCTCCAA
+
DCDBBEHIIIHHHHHHIHHIIIIHIIHHHEHHII?DEFHHIHEHHHHIHHHHGHHHHIHIIGHHHIGHHHIHGHDFECHHIHIIIGIIIIIIIGEHHIHHIGHHHHIHHHIFHGHGEHBHHHIGIHIIIHGHHHHHHFEHHIHIHHGCHHGGFHHHHGHFHIHEHIIHHHHGHHHHHIIHHHHIHFHHGHIHHEFFFHHHHHGHHIHGHHHHHIIIIIIHIHFGIH@;HDHHHIHHEFFHHEFEGIIIHCHGFHHHFHHHHHHIIIHHIHHHHFHEHHIHHHGGEIHHHHHHDGHHHEEHHEEGCHHFIIIIIHIIIIIHGIHHIIHFHIIIHEIIIIH@AD@@
@HISEQ:969:HM2KJBCX2:2:1101:19457:41902 2:N:0:ACTATGCA
TTGGACGTCCACCCCAACTATCCCTATTAATCATTACATCGATCCTAGAAACCAACAAAATAGAATCGGATGTCCTATTTCATTATTCCATGCTAATGTATTCAAGCGTGAGCCTGCTTTAAACACTCTAATTTTTTCAAGGTAACAGTCCTAATTCCCCGTGACACCAAATTAATGGCATTACGGTTCTTTAGAAGGTGAGAAATCAATAATATCAGTACATACCAACGGCATGACCGAAACATTGATCCCGAAATTCAACTACGAGCTTTTTAACTGCAACAACTTTAATATACGCTATTGGAGCTGGAATTACCGCGGCTGCTGGCACCAGACTTGCCCTCCAA
+
DDDDDIIIIIHIIIIIIIIIIHIIIIIIIIIIIIIIIIIIIIIIIIIIIIIIIIIIIIIIIIIIIIIIIIIHIGIIIIIIIIIIIIIIHIIIHIIIIIIIIFHIIIIIIGIIIIIIIIIIIIIIIIIIIIIIIIIHIIIIIHIIIIIIIIIIIIIIIIIIIIIIIIIIIIIIIIIIIIIIIIIIIIIIIIIIIIIIHIIIIIIIIIIIIIIIIIIIIIIIIIIIIIIIIIIIIIIIIIIIIIIIHFGIIIIIIIIIIIIIIIIIIIIIIIIIIIIIIIIIIIIIIIIIIIIIIIIIIIIIIHIIIIIIIIIIIIIIIIIIIIIIIIIIIIIIIIIIIIIIIIDDDDD
@HISEQ:969:HM2KJBCX2:2:1101:8580:43450 2:N:0:ACTATGCA
TTGGACGTCCACCCCAACTATCCCTATTAATCATTACGGTGATCCTAGAAACCAACAAAATAGAACCATGCCGTCCTATTCTATTATTCCATGCTAATGTATTCGAGCAAAAATGCCTGCTTTAAACACTCTAATTTTTTCAAGGTAAAGGTCCTGGATCCGCAAGACACCCAATTAAGGACATCAAGTTTCTCCAGAAGGTGAGAAATCAACAGCGACAGTTCATACCCCTTAAGGCATGACCATCACGTCAATCCCGAAATTCAACTACGAGCTTTTTAACTGCAACAACTTTAATATACGCTATTGGAGCTGGAATTACCGCGGCTGCTGGCACCAGACTTGCCCTCCAA
+
DDDDDHIIIGHHHIIIIIIIIIIIIIIIIIIIIIIIIIIIIIIGHIIIIIIIIIIIGIIIIIHHHIHIIIIIIIIIIHIIIHIIHEHIIHIIHEHIHHHHH@FHHHIIIIIIHIHHIHHIIIHHIHHIIIHIIIIHIIIIIIHHIHHIIIIIIIHHIIIIIIHIIHHHHHHIIIIIIIIHIIIIIIHIIHIHIIHIHIIIIIIIIIIHGIHIIIIIIIIIIIIIIIIHIIHIIIIIIHIIIIIIIIIIIIHGIHIIIIIIIIIIIIIIIIIIIIIIIIIIIIIIIIIIIIIIIIIIIIIIHIIIIIIIIIIIIIIIIIIIIIIIIIIIIIIIIHIIIIIHHIHIIIIH@DD@D
@HISEQ:969:HM2KJBCX2:2:1101:13897:43250 2:N:0:ACTATGCA
TTGGACGTCCACCCCAACTATCCCTATTAATCATTACTCATTTCCCCAAAAACCAACAAAATTCGAGATACGAGTCCTAACTTATTATTCCATGCTAATGTATTCATAACTTTCAGCCTGCTTTAAACACTCTAATTTTTTCAAAGTAAAGGTCCTGGATTGCGAACCCAACCCAGTAAAGGGCAGGAACGTTCTCCAGGAAGATGGTAAGCGCGCATCGGCACTCACACACGATACCGTGGCGGGCCAAGCGCACTATACCAGAAATCCAACTACGAGCTTTTTAACTGCAACAACTTTAATATACGCTATTGGAGCTGGAATTACCGCGGCTGCTGGCACCAGACTTGCCCTCCAA
+
DDDDDHHIIIIIIIIIIIIIIIIIIHIIIIIIHIIIIIIIIIIIIIIIIIHIIIIIIIIIIIIIIHHHIIIIIIII?GHIHIIIIIIIHIHIIIIIIIIIIGHHIIIIIIIIIIIHIIIIIIIIIIIIIIIIIIIIIIIIIIIIIIIIIIIIIIIIIIIIIIIHHIIIIIIIIIIIIIHIIIIIIIIIIIIHHIHIIIIIIIIIIIIIIIIIIIIIIIIIIIIIIIIIIIIIIIIIIIIIIHIIIIIIIIIIIIIIHIHIIIIIIIIIIIIIIIIIIIIIIIIIIIIIIIIIIIIIHIIIIIIIIHHIIIIIIIIIIIIIIIIIIIIIIIIIIIIIIIIIIIIIIIIIIIIIIDCDDD
@HISEQ:969:HM2KJBCX2:2:1101:20562:43384 2:N:0:ACTATGCA
TTGGACGTCCACCCCAACTATCCCTATTAATCATTACGTCGATCCTAGAAACCAACAAAATAGGGTCAAACGTCCTATTTCATTATTCCATGCTAATGTATTCAAGCGTGTGCCTGCTTTAAACACTCTAATTTTTTCAAAGTAACAGTCCTGATTCCCCATGACACCAAATTAATGACATCACAGTTCGTCAGAAGGTAGAAATCAATAATACCAGTGCATACCAGAGGCACGACCAATATATTGATCCCGAAATTCAACTACGAGCTTTTTAACTGCAACAACTTTAATATACGCTATTGGAGCTGGAATTACCGCGGCTGCTGGCACCAGACTTGCCCTCCAA
+
DDAABHCHHHIHHHIIIIIIHFEFHIIIIIIIIIICHHIIIHHEHHIIGIIIIHHHFHHHIG1FGHHIHHEHI?GHHEEH?HHHIHH@EHHIIHIIHHHIHEHHHEIHIIIIHHHIIIHFGIIIFHIHHIHIIIHHEIIIFHIIIIHHHIHHHHHIIIHIIHIIIIFIHHHHIHHIIHGIIIIIIIIIIHHIHHIIHIHHIIIIIIIIHIIIIIIIIIIHIIIIHIIIIHHIIIIHHHIIIHIHGIIIHIIIIIIIIIHIIIIIIHFHGIHHHIIIIIIIIIHHIHHHHIIIHIHIHIIIIIIIIIIIIHHIIIHIIIIIIIIIIIIHIIHHGHIGIIIIIDCDDD
@HISEQ:969:HM2KJBCX2:2:1101:2297:43711 2:N:0:ACTATGCA
TTGGACGTCCACCCCAACTATCCCTATTAATCATTACGGTGATCCTAGAAACCAACAAAATAGAACCATGCCGTCCTATTCTATTATTCCATGCTAATGTATTCGAGCAAAAATGCCTGCTTTAAACACTCTAATTTTTTCAAGGTAAAGGTCCTGGATCCGCAAGACACCCAATAAAGGACATCGAGTTTCTCCAGAAGGTGAGAAATCAACAGTAACAGTTCATACCCCTTAAGGCATGACCATCACGTCAATCCCGAAATTCAACTACGAGCTTTTTAACTGCAACAACTTTAATATACGCTATTGGAGCTGGAATTACCGCGGCTGCTGGCACCAGACTTGCCCTCCAA
+
DDDBDHDHIHIIIIIIIIIIIIIIIIIIIHIIIIIIIIIIIIIIIIIIIIHIIIIIIIIIIIIIHIIIIHIHHHIIIIIIIIIIIIIIHHHHHHIIHIFIHHHIIIIIIIIHIIIIIIIHHIIIIHHHIIIIGHIIIHIIIHHHIIIIIIIHHHHHHHHIHGHHHIHGIHHIIHIIIIIIIIHIIIIIIIIIIIIIHHIIIIIIIIIIIIIIIIIHIIIHFHHIIHEIIHIIIIIIIIIIIIIIIIHHIIHHIHIIIIIIIIIIIIIIIIIIIIIIIIIIIIIIIIIIIIIIIIIIIIIIHIIIIIIIIIIHIIIIIIIIIIIIIIIIIIIIIIIIIIIIIIIIIIIIDDDDD
@HISEQ:969:HM2KJBCX2:2:1101:15491:43588 2:N:0:ACTATGCA
TTGGACGTCCACCCCAACTATCCCATTAATCATTACGGTGATCCTAGAAACCAACAAAATAGAACCATGCCGTCCTATTCTATTATTCCATGCTAATGTATTCGAGCAAAAATGCCTGCTTTAAACACTCTAATTTTTTCAAGGTAAAGGTCCTGGATCCGCAAGACACCCAATTAAGGACATCAAGTTTCTCCAGAAGGTGAGAAATCAACAGCGACAGTTCATACCCCTTAAGGCATGACCATCACGTCAATCCCGAAATTCAACTACGAGCTTTTTAACTGCAACAACTTTAATATACGCTATTGGAGCTGGAATTACCGCGGCTGCTGGCACCAGACTTGCCCTCCAA
+
DDDCDIIIGHIHIIIIIIIIIIIIIIIIIIIIIIIIHIIIHHIIIGIIIIIIIIIIIIIIHIIIIIIIIIIIHIHIHIIIIIIIIIIHIIIIIIGIIIIIIIIIIIIIIIHHIIIIIHGIIIIIIIIIIIIIHHHHIHIIIIIIIIIIIIIIIIIIHHIHIIIIIIIIIIIIIIIIIIIIIIHIIIIIIIIIIIIIIIIIIIIIIIIHIIIIIIIIIIIIIIIIIIIIIIIIIIIIIIIIIIIII<IIIIHIIIIIIIIIIIIIIIIIIIIIIIIIIIIIHIIIIIIIHIIHIIIIIIIIIIIIIIIIIIIIIIIIIIIIIIIIIIIIIIIIIIIIIIIIIIIIIIIDDDDD
@HISEQ:969:HM2KJBCX2:2:1101:8934:44546 2:N:0:ACTATGCA
TTGGACGTCCACCCCAACTATCCCTATTAATCATTACATCGATCCTAGAAACCAACAAAATAGAATCGGATGTCCTATTTCATTATTCCATGCTAATGTATTCAAGCGTGAGCCTGCTTTAAACACTCTAATTTTTTCAAGGTAACAGTCCTAATTCCCCGTAACACCAAATTAATGGCATTACGGTTCTTTAGAAGGTGAGAAATCAATGATAACAGTGCATACCAACGGCATGACCGAAATATTGATCCCGAAATTCAACTACGAGCTTTTTAACTGCAACAACTTTAATATACGCTATTGGAGCTGGAATTACCGCGGCTGCTGGCACCAGACTTGCCCTCCAA
+
DDDDDIIIIIIIIIIHIIIIHIIIIIIIIIIIIIIIIIIIIIIIIIGIIIIIIIIIIIIIIIIIIIIIGIIIIIIIIIIIIIIIIIIIHIIIIIIIIIIIIIIIIIHIIHIIHIIIIIHIIIIIIIIIIIIIIIIIIIIIIHIIIIIIIHIIIHHHIIIIIIIIIIIIIIIIHIIIIIIIIIIIIIIIIIIIIIIIIIIIIIIIIIIIIIIIIIIIIIIIIIIIIIIIIIIIIIIIIIIIIIIIHGIIIIIIIIIIIIIIIIIIIIIIIHIIIIIIIIIIIIIIIIIIIIIIIIIIIIIIHIIIIIIIIIIIIIIIIIIIIIIIIIIIIIIIIIIIIIIIIIDDDDD
@HISEQ:969:HM2KJBCX2:2:1101:7063:44924 2:N:0:ACTATGCA
TTGGACGTCCACCCCAACTATCCCTATTAATCATTACGGTGATCCTAGAAACCAACGAAATAGAATCAGTCCGTCCTATTTCATTATTCCATGCTAATGTATTCAGACGTTAGCCTGCTTTAAACACTCTAATTTTTTCAAAGTAACAGTCCTGATTTCCCATCACACCAAATGAATGGCATGAAAGTTCCTCAGAAGGTAGAGATTCATCTCACCAGTGCAGACAATTAAGCCTGACCAATGGGTAAACCCCGAAGTTCAACTACGAGCTTTTTAACTGCAACAACTTTAATATACGCTATTGGAGCTGGAATTACCGCGGCTGCTGGCACCAGACTTGCCCTCCAA
+
DDDDDIIIIIIIIIIIIIIIIIIIIIIIIIIIIIIIIII@GHIIIIIIIIIIIIIIIIIIIIHHIIIIIIIIIIHHIIIHIIIIIIIIIIIIIIIIIIIIHHHIIIIIIHIIIIIIIIIIIIIIIIIIIIIIIIIHHIIIIIIIIIIIIHIIIIIIIIIIIHIIIIIHIIIHIHIIIIIIIIIIIIIIIIIIIIIIIIIGIIIIIIIIIHIIIIIIIIIIIIIIIIIIIIIIIIHIIIIIIHIHHHHHIIIIIIIIIIHIIIIIIIIIIIIIIIIIIIIIIIIIIIIIIHIIIIIIIIIIIHIIIIIIIIIIIIIIIIIIIIIIIIIIIIIIIIIIIIIIIIIDDDDD
@HISEQ:969:HM2KJBCX2:2:1101:3925:44975 2:N:0:ACTATGCA
TTGGACGTCCACCCCAACTATCCCTATTAATCATTACATCGATCCTAGAAACCAACAAAATAGAATCGGATGTCCTATTTCATTATTCCATGCTAATGTATTCAAGCGTAAGCTTGCTTTAAACACTCTAATTTTTTCAAGGTAACAGTCCTAATTCCCCATAACATCAAATAAATGACATTATGGTTCTTTAGAAGGTGAGAACCAATAAAACCAGTACATACCAAGGCATGACCGATTCCTTGATCCCGAAATTCAACTACGAGCTTTTTAACTGCAACAACTTTAATATACGCTATTGGAGCTGGAATTACCGCGGCTGCTGGCACCAGACTTGCCCTCCAA
+
DDDCDIGIIIIIHIIIIIIIIIIIIIIIIIIIIIIIIIIIIIIIHIIIIIIIIIIIIIIIIHIFHIIIGIIIIIIIIIIHHHIIIIIHIHIHHIHHIIIIHGIIIHHIIIIIIIIIIIHHHHIIIIIHIIIIIIIIIIIIIIIIIIIIIIHIIIIIIIIIIIIIIIHIIIIIIIIIIIIIIIIIIIIIIIIIIIIIIIIIIIIIIIIIIIIIIIIIIIIIIIIIIIIIIIIIIIIIIIIIIIIHIIIIIIIIIIIIIIIIIIIIIIIIIIIIIIIIIIIIIIIIIIIIIIIIIIIIIIIIIIIIIIIIIIIIIIIIIIIIIIIIIIIIIIIIIIIIIIIIDDDDD
@HISEQ:969:HM2KJBCX2:2:1101:4069:45049 2:N:0:ACTATGCA
TTGGACGTCCACCCCAACTATCCCTATTAATCATTACGGTGATCCTAGAAACCAACAAAATAGAACCATGCCGTCCTATTCTATTATTCCATGCTAATGTATTCAGACGATAGTCTGCTTTAAACACTCTAATTTTTTCAAAGTAACAGTCCTGATTTCCCATCACACCAAATAAATGGCATGAAAGTTCCTCAGAAGGTAGAGATCCATCTCACCAGTACAGACAATTAAGCCTGACCAATGGGTAGACCCCGAAGTTCAACTACGAGCTTTTTAACTGCAACAACTTTAATATACGCTATTGGAGCTGGAATTACCGCGGCTGCTGGCACCAGACTTGCCCTCCAA
+
DDDDDHIIIIIIIIIIIIIIIIHIIIIIIIIIIIIIIHGHHIIIEHIFEHGIIHHHIHICHHFHEIGEHHHHHHHDHGIGHHIIHEHHH1@GCHHIEEHEHGIIIIIIHHGHGIIHHHHIHIIIIHIIIIIIHIHHHHIIIIIHIHHHIIIIIHIIIHIIHHGIIHIIIIIIIIHIIIIIIIIIIIIIIIIIIIIIIIIII;IIIIIIIIIIIII<I=IIIHIIIIIIIIIIIIIIIIIIIIIGHGDIIIIGIIIIHIIHIIIIIIIIIIIIIIIIIIHIIIIIIIIIIIIIIIIIIIIIIIIIIIIIIIIIIIIIIIIIIIIIIIIIIIIIIHIIIIIIIIIDDDDD
@HISEQ:969:HM2KJBCX2:2:1101:5775:45187 2:N:0:ACTATGCA
TTGGACGTCCACCCCAACTATCCCTATTAATCATTACGTCGATCCTAGAAACCAACAAAATAGAATCAAACGTCCTATTTCGTTATTCCATGCTAATGTATTCAAGCGTGAGCCTGCTTTAAACACTCTAATTTTTTCAAAGTAACAGTCCTGATTCCCCATGACACCAAATTAATGACATCATGGTTCGTCAGAAGGTAGGAATCAATAATACCAGTACGTACAATAGCACGACCAATAAATTGATCCCGAAATTCAACTACGAGCTTTTTAACTGCAACAACTTTAATATACGCTATTGGAGCTGGAATTACCGCGGCTGCTGGCACCGGACTTGCCCTCCAA
+
DDDDDIIIIIIGHIIIIIIIHIIIIIIIIIIIIIIIIIIIIIIIIIIIIIIIIFHIIIIHIIIFIIIIIIIIIIIIIIIIIIIIIIIIIGIIIIHIIIHIIIIIHIHIIIIIIIIIIIIIIIIIIIIIIIIIIIIIIIIIIIIIIIIIIIIIIIIIIIIIIIIIIIIIIIIIIIIIIHIIIIIIIIIIIIIIIIIIHIIIIIIIIIIIHIIIHIIIIIHIIIIIIIHIIIIIIIIIIIIIIIIHIIIIIIIIIHGIIIIIIIIIIIIHIIIIIIIIIIIIHIHHIIIIIIIIHIIIIIHIIIIIIIIIIIIIIIIIIIIIIIIIIIIIHH@IIIIIIIIIDDDDD
@HISEQ:969:HM2KJBCX2:2:1101:3542:45261 2:N:0:ACTATGCA
TTGGACGTCCACCCCAACTATCCCTATTAATCATTACGGTGATCCTAGAAACCAACGAAATAGAATCAGTCCGTCCTATTTCATTATTCCATGCTAATGTATTCAGACGATAGTCTGCTTTAAACACTCTAATTTTTTCAAAGTAACAGTCCTGATTTCCAACCACACCAAATAAATGGCATGAAAGTTCCTCAGAAGGTAGAGATCCATCTCACCAGTACAGACAATTAAGCCTGACCAATGGGTAGACCCCGAAGTTCAACTACGAGCTTTTTAACTGCAACAACTTTAATATACGCTATTGGAGCTGGAATTACCGCGGCTGCTGGCACCAGACTTGCCCTCCAA
+
DDDDDIIIGHHHHIIIIHIIIIIIHIIIIIIIHGHHHHIIIHIIHIHIGIHIIIHGIIIGHIGHGHIIIIIIIIIGIIIIIGHIIIIIIIGHHGHIHHIIIIIIIIIIHHIIFHIIIGIHIIIHIIIHHHIGHIIHIIHFHHIIIHHHHIIIIIIIIIIIIIIIHHHIIIIIIIIIIIIIIHIHIIIIIIHHHIIIIIHHIIIIIIIIIHIHIIIIIIIHHHGIIIIIHHIIIIIIIIIIHIIIHGDIIHIIIIIIIIIIIIIHIIIIIIIIIIIHHIIIIIHIIIIHIHIIIIHEIIIIIIIIIHIIIIIIIIIIIIIIIGIIIIIIIHIIIIHIIHIHIIICDDDD
@HISEQ:969:HM2KJBCX2:2:1101:4100:45791 2:N:0:ACTATGCA
TTGGACGTCCACCCCAACTATCCCTATTAATCATTACGGTGATCCTAGAAACCAACAAAATAGAACCATGCCGTCCTATTCTATTATTCCATGCTAATGTATTCGAGCAAAAATGCCTGCTTTAAACACTCTAATTTTTTCAAGGTAAAGGTCCTGGATCCGCAAGACACCCAATAAAGGACATCAAGTTTCTCCAGAAGGTGAGAAATCAACAGTAACAGTTCATACCCCTTAAGGCATGACCATCACGTCAATCCCGAAATTCAACTACGAGCTTTTTAACTGCAACAACTTTAATATACGCTATTGGAGCTGGAATTACCGCGGCTGCTGGCACCAGACTTGCCCTCCAA
+
DDDDDIHHHDEFHIIIIIIIIIIIIHIIIIIIIHIIIEFHIIIIIIIHIIIIIIIIIIIHHIHHHIHCH@HIHHIHIHIHIIIIIIHHIE?HGHHIFHHHFFEHHHHHIIIIHIHHHHHHGHHHHHHHIIHIIIIIIHIIIHIHFHIIIIIHHHIIIIHHIIIHIHIIIIHIIIIIIIHHHEHIIHIIIIIIIHIIIIIIIIHIHHHHEHGIHHIGHEIIIIHIIIII<IIIIIIHIIIIIIIHHIHHIIHHHHHIIIIIIIIIIHHIIIIIIIIIIHIIIIIIIIIIHIIIIIIIIIIIIIIIIIIIIIIIIHIIIIIIIIIIIIIIIIIIIIIIIIIIIIIIIIIIDDDDD
@HISEQ:969:HM2KJBCX2:2:1101:6353:45830 2:N:0:ACTATGCA
TTGGACGTCCACCCAACTATCCCTATTAATCATTACATCGATCCTAGAAACCAACAAAATAGAATCGGATGTCCTATTTCATTATTCCATGCTAATGTATTCAAGCGTAAGCTTGCTTTAAACACTCTAATTTTTTCAAGGTAACAGTCCTAATTCCCCATAACATCAAATAAATGACATTATGGTTCTTTAGAAGGTGAGAACCAATAAAACCAGTACATACCAAGGCATGACCTATTCCTTGATCCCGAAATTCAACTACGAGCTTTTTAACTGCAACAACTTTAATATACGCTATTGGAGCTGGAATTACCGCGGCTGCTGGCACCAGACTTGCCCTCCAA
+
DDDDDIIIIIIIIIIIIIIIIIIIIIIIIIIIIIIIIIIIIIIIIIIIIIIIIIIIIIIIIIIIIIIIIIIIIHIIIIIIIIIIIIIIIIIIIIIIIIIIIIIHIIIIIIIIIIIIIIIIIIIIIIIIIIIIIIIHIIIIIIIIIIIHIIIIIIIIIIIIIIIIIIIIIIIIIIIIIIIIHIIIIIIIIIIIIIIIIIIIIIIIHIIIHIIIIIIIIIIIIIIIIIIIIIIIIIIIIIIIHIIIIIIIIIIIIIIIIIIIIIIIIIIIIIIIIIIIIIIIIIIIIIIIIIIIIIIIIIIIIIIIIIIIIIIIIIIIIIIIIIIIIIIIIIIIIIIIIIIDDDDD
@HISEQ:969:HM2KJBCX2:2:1101:9942:46655 2:N:0:ACTATGCA
TTGGACGTCCACCCCAACTATCCCTATTAATCATTACGGTGATCCTAGAAACCAACAAAATAGAACCATGCCGTCCTATTCTATTATTCCATGCTAATGTATTCGAGCAAAATGCCTGCTTTAAACACTCTAATTTTTTCAAGGTAAAGGTCCTGGTTCCACATGACACCCAATTAAGGACATCATGCTTCTCCAGAAGGTGAGAAATCAACTGCGACAGTTCATACCCCTTAAGGCACGACCATCACGTCAATCCCGAAATTCAACTACGAGCTTTTTAACTGCAACAACTTTAATATACGCTATTGGAGCTGGAATTACCGCGGCTGCTGGCACCAGACTTGCCCTCCAA
+
DDDDDIIIIIIIIIIHIIIIIIHIIIIIIIIIIIIIIIIIHIIIIIIIIIIIIIIIIIIIIIIIIIIIIIHHHIHCHIIIIIIIIGIIIIIIIIIIIHHIIHIIHIIIHIIIIIIGIIIHIIHHIGIHIIIIIIIHIIIIIIIIIIIIHHIGHHIHHHIHIHIIHHIIIIHIIIIIIIIIIIIIHIIIIHIIIIIIIIIIIIIIIIGIIIIIIIIIIIHIIIIIIIIIIIIIIIIIHHIIIIHIHHHHIHHIHGIIIIIIIIIIIIIIIIHHIIHIIIIIIIIIIIHIIIIIIIIIIIHHIIIIIIIIIIIIIIIIIIIIIIIIIIIIIIIIIIIIIIIIIIIIIIIDDDDD
@HISEQ:969:HM2KJBCX2:2:1101:8411:46948 2:N:0:ACTATGCA
TTGGACGTCCACCCCAACTATCCCTATTAATCATTACGGTGATCCTAGAAACCAACGAAATAGAATCAGTCCGTCCTATTTCATTATTCCATGCTAATGTATTCAGACGTTAGCCTGCTTTAAACACTCTAATTTTTTCAAAGTAACAGTCCTGATTTCCCATCACACCAAATAAATGGCATGAAAGTTCCTCAGAAGGTAGAGATTTATCTCACCAGTACAGACAATTAAGCCTGACCAATGGGTAAACCCCGAAGTTCAACTACGAGCTTTTTAACTGCAACAACTTTAATATACGCTATTGGAGCTGGAATTACCGCGGCTGCTGGCACCAGACTTGCCCTCCAA
+
@0<001CD0D01DCC@H0FFHI1C<1D11<G<GGCEHEECD1<FEHHG11<GFC1CEC<ECHHHC??<CCH10<<CC11FFHHHICEG<11C@1<D1DHGCHCHG?@FG?HG1HF@HGEAB61AHHHHHGGG<GFBDEH8<EH?B<D1@DGD@HHHHIHG@CEIHHHHHGF0<C<HEHHCEHHGG?G@C/HFDGHG@FHEHEEHFH:EG@GHHHH;HGC<GIIHEEEIHIIHGHIFEHFGEFF<EC<?C<C0?H@H?HHFHHG@HHHHFEEHHECHEFHHHFHHHCIIHFHHHDGHDHGHIIIIIIIHHHEEIIHIHDHHHIIIIHGHFHCHGED1HEHIHHED@DBD
@HISEQ:969:HM2KJBCX2:2:1101:17757:46483 2:N:0:ACTATTCA
TTGGACGTCCACCCCAACTATCCCTATTAATCATTACGTCAATCCTAGAAACCAACAAAATAGGATCAAACGTCCTATTTCATTATTCCATGCTAATGTATTCAAGCGTTAGCCTGCTTTAAACACTCTAATTTTTTCAAAGTAACAGTCCTGTTTCCCTGCAACACCAAATTAATGACATTACAGTTCTTCAAGAAGGAGGAACCAGTAAAGCCAGTACATACCAGAGGCACGACCAACCTACTAATCCCGAAATTCAACTACGAGCTTTTTAACTGCAACAACTTTAATATACGCTATTGGAGCTGGAATTACCGCGGCTGCTGGCACCAGACTTGCCCTCCAA
+
DDDB@HHHIIIIHIIIIIIHIFIIIIHIIHHIHIIIIIHHIIIHIIIIIIIIHIIHEHECHFFEFHGHEHII?FHG?@GHHHIIIIIHCEECHHHHIIHIHHHHIHHHCHHHI?GEHHHIHHHIFGHGHIHHGIIIIIIIIIHHHEHHHHHIHHIGIIIIHFEHHIICHGHHHHIHHHHCHIHIIIHHHIIHHHHIIIHHHHHHHHIHIHEIIIIIIIHIIIIIIIIIIGIHIIIHHIHIIHHHGHHIIGIIHEG?DHHEIHCIIIIIGHEIIIIIIIIIIIIIHHCHIIIIIIIIIIIIIHIIIIIIIIIIHIIIHHHHIIHIIIIIHIIIIIHEIIIIIDDDDC
@HISEQ:969:HM2KJBCX2:2:1101:7127:47080 2:N:0:ACTATGCA
TTGGACGTCCACCCCAACTATCCCTATTAATCATTACGGTGATCCTAGAAACCAACGAAATAGAATCAGTCCGTCCTATTTCATTATTCCATGCTAATGTATTCAGACGATAGTCTGCTTTAAACACTCTAATTTTTTCAAAGTAACAGTCCTGATTTCCAATCACACCAAATAAATGGCATGAAAGTTCCTCAGAAGGTAGAGATCCATCTCACCAGTGCAGACACCTAAGCCTGACCAATGAGTAAACCCCGAAGTTCAACTACGAGCTTTTTAACTGCAACAACTTTAATATACGCTATTGGAGCCGGAATTACCGCGGCTGCTGGCACCAGACTTGCCCTCCAA
+
DDDDDIIIIIHIIIIIIIIIIIIIIIIIIIHIIIIIIIIIIIIHHIIIIHIIIIIIIIIIIIIIIIIIIIIIIIIIIHIIIHIIIGIIGHIIIIIIHIIIIHHIIIIIIIIIIIIIIIIIIIIIIIIIIIIHHHHIIIIIHHIIIIIIIIIIIIIIIIHIHHIIIIIIIIIIIIIIHIIIIIIIIHIHIIIIIIIIIIIIIIIIIIIIIIIIIIIIIIIIIIIIIIIIIIIIIIIIIIIIIIIIIHIIIIIHIIIIIIIIIIIIIIHIIIIIIIIIIIIIIIIIIIIIHHIIIHIIIIIIIIIIIIIIIIIIIIIIIIIIIIIIIIIIIIIIIIIIIIIIIIIDDDDD
@HISEQ:969:HM2KJBCX2:2:1101:17458:47100 2:N:0:ACTATGCA
TTGGACGTCCACCCCAACTATCCCTATTAATCATTACGTTGTACCTAGAAACCAACAAAATAGGTTCGAACGTCCTATTTCATTATTCCATGCTAATGTATTCAAGCGTTTGCCTGCTTTAAACACTCTAATTTTTTCAAAGTAACAGTCCTGACTCCCCACAACACCAAATTAATGACATCATGGTTCATCAGAAGGGAGAAATCAACGACGCCAGTGCGTACCGAAGGCACGACCGACGTATTGATCCCGAAATTCAACTACGAGCTTTTTAACTGCAACAACTTTAATATACGCTATTGGAGCTGGAATTACCGCGGCTGCTGGCACCAGACTTGCCCTCCAA
+
DDDDDHIIIIHIIIIIIIIIIIIIIIIIIIIIIIIIIIIIIIIIIIIIHIIIIIHIIIHHIHHIIGHIIIIIIHIIHHHIIIIIIIHIIHIEHIIIIIIHIGIIIIIIHHIIIIIIHHHIHIHHIIIIIIIIIHIHIIIIIIIIIIIIHIHHIIIHIIIIIIIIIIIIIIIIHIIHIHIIIIIIIIHHIIHIIIIIIIIIIIIIIIIIIIHIIIIIIIIIIIIIIIIIIIHIIIIIIIIIIIHHHIIIIIIHIIIIIIIIIIIIIIIIIIIIIIIIHIIIHIIIIIIIIIIIIIIIIIIIIIIIIIIIIIIIIIIIIIIIIIIIIIIIIIIIIIIIIIIIIDDDDD
@HISEQ:969:HM2KJBCX2:2:1101:3391:47264 2:N:0:ACTATGCA
TTGGACGTCCACCCCAACTATCCCTATTAATCATTACGTCAATCCTAGAAACCAACAAAATAGGACGTTCGATCCTATTTCATTATTCCATGCTAATGTATTCAAGCGTTAGCTTGCTTTAAACACTCTAATTTTTTCAAAGTAACAGTCCAAATTCCCCAAAACACCAAATTAATGGCATTAAGGTTCATCAGGAAGGAGGAATCAGTGAGACCAGTACATACCAGAGGCATGACCAACCTACTAACTCCGAAATTCAACTACGAGCTTTTTAACTGCAACAACTTTAATATACGCTATTGGAGCTGGAATTACCGCGGCTGCTGGCACCAGACTTGCCCTCCAA
+
DB0@BHIIIIHCHCCH=HHGHH@FHEFHHHIE@HFCCGHIHFHHHG?HHHHCFGHICGH1DEFCEF<DGE@1CFCHHFHIGIFF@GGEHHHHI?<DFHHHHIEC?CCCHHHHHCHH?GHHHIHFE@GACHGDCCEHHG?GB@HHFGF817@HH?GEECC@EHHHHHHHHGCCFGH:<CHHHHHHGHHCFHIGHHIGIG2CCCHHHIHF<1GCFHEIIHCFD<1C?HHCG@CF<HC<EGD@<1HC?HE<0CD111EED1HD<=HCHCHE@CCG<CCF?CHHD1F<1111FCGIHHC@ECHHHGHEHCHIHHG@CHCC/DHHCHCEFCEG<IHGCC<CEGHHD??DB@
@HISEQ:969:HM2KJBCX2:2:1101:3874:47365 2:N:0:ACTATGCA
TTGGACGTCCACCCCAACTATCCCTATTAATCATTACCGCAAGCTCTAACCAACGAAACGGGCTTGCGGTCCTGTTCCATTATACTATGCTGGAATATTCACGGCAAAATGCCTGCTTTAAACACCCTAATTTCTTCAAAGTAAACGGCCTGGTACCAACCGCCCACTCATTTAAGAGCAGGCGGCGGCCTCCAGGCGTAGGCAGCTGTCTGGCCAGTACATACCCGTTTCCACGAAGCAGACCATGCCAGACGAGCGCCGGTTTCAACTACGAGCTTTTTAACTGCAACAACTTTAATATACGCTATTGGAGCTGGAATTACCGCGGCTGCTGGCACCAGACTTGCCCTCAA
+
DDDDDIIIIIIIIIIIIIIIHIIIIIIIIHIIIIIIIIIIIHIIIIIIGIIIIIIIIHIIHIIIIIIIIIIIIIHIHFHIGHIIIIIIHIIIHIIIIIIGECGHIIIIIHIIIIHIIIIIIIIIIIIIIIIIIIIIIIIIIIIIHIIIIIIIIIIIIIHIIHIIIHIIIIIHHHIIIIHHIIIIIIHGGIGIIIIIIIIIIIIIIIIIIII=IIHIIIIIIIIIIIIHIIIIIIIIIIIIIIIIIIIIIIHFIIIIIHHHHIIIIIIIIIIIIIIIIIIIIIHHHIHIIIIIIIIIIIIIIHIIIIIIIIIIIIIIIIIIIIIIIIIIIIIIIIIIIIIIIIIIIIIIDDDDD
@HISEQ:969:HM2KJBCX2:2:1101:20757:46981 2:N:0:ACTATGCA
TTGGACGTCCACCCCAACTATCCCTATTAATCATTACGTCGATCCTAGAAACCAACAAAATAGAATCAAACGTCCTATTTCGTTATTCCATGCTAATGTATTCAAGCGTGAGCCTGCTTTAAACACTCTAATTTTTTCAAAGTAACAGTCCTGATTCCCCATGACACCAAATTAATGACATCATGGTTCGTCAGAAGGTAGGAATCAATAATACCAGTACGTACAATAGCACGACCAATAAATTGATCCCGAAATTCAACTACGAGCTTTTTAACTGCAACAACTTTAATATACGCTATTGGAGCTGGAATTACCGCGGCTGCTGGCACCAGACTTGCCCTCCAA
+
DDDDDIIIIIIIIIIIIHIIIIIIIIIIIIIIIIIIIIIIIIIIIIIIIIIIIGIIIIIIIIIIIIIIIIIGIEHIIIHHHHIIIIIIIIIIIIGIIHHIID8GHIHHHIIIHHIIGHHHIIIIIIIGFHHIIHHHHIHIIHIIIHHHHHIIHHIIIHIHHHEHIIIIHHHHIIIIIHGGHHHIIIIHHHHIIIIIIIIHCIHIHHIIIIHHHIIIIIHIIIIIIIIIIIIIIIIIIIIIIIHFIIIIIHIIIIIIIIIIIIIIHIIIIIIIIIIIIIIIIHHIIHHHIIIIIIIIIIIIIIIIIHIIIIIIIIIIIIIIIIIIIIIIIIIIIIIIIIIIDDDDD
@HISEQ:969:HM2KJBCX2:2:1101:15655:47589 2:N:0:ACTATGCA
TTGGACGTCCACCCCAACTATCCCTATTAATCATTACGGTGGTCCTAGACCAACAAAATAGAACCAACGTCCTATTCTATTATTCCATGCTAATCTATTCAAGCAAAAGCCCGCTTTAAACACTCTAATTTTTTCAAGGTAATGGTCCTGGTTCCCCGACACACCCAATAAAGGGCATACCGGCTCACCAGAAGGATAGACCCGACAACAGAACAGTACTCGCCAGAGACGGACCGTCCGGTCAGGCCTAAAATTCAACTACGAGCTTTTTAACTGCAACAACTTTAATATACGCTATTGGAGCTGGAATTACCGCGGCTGCTGGCACCAGACTTGCCCTCCAA
+
DDDDDHIIIIHIIIIIIIIIHIIIIHIIIIHIIIIIIIIIIIIIIIIIIIIIIIIIIIIIHIIIIIIIIIIIIIHIIIIIIIIIIIIIIIIIIIIIIIIIIIIHGIIIIIIIHHHHHHHIIIHHIIIIIIIIIIIIIIIIIIIIIIIIIIHIIIIHIIIHIIIIIIIIIIIIIIIIIIIIIHHIIIHHIIIIHIIIIHIIIIIIIIIIIIIIHIIIIIIIIIIIIIIIIIIIIHIIIIIIIIIIIIIIIIIIIIIIIIIIHIIIIIIIIIIIIIIIIIIIIIIIIIIIIIIIIIIHHHHIIIIIIIIIIIIIIIIIIIIIIIIIIIIIIIIIIIIIIIIDDDDD
@HISEQ:969:HM2KJBCX2:2:1101:11249:48471 2:N:0:ACTATGCA
TTGGACGTCCACCCCAACTATCCCTATTAATCATTACGGTGATCCTAGAAACCAACAAAATAGAACCATGCCGTCCTATTCTATTATTCCATGCTAATGTATTCGAGCAAAAATGCCTGCTTTAAACACTCTAATTTTTTCAAGGTAAAGGTCCTGGATCCGCAAGACACCCAATTAAGGACATCAAGTTTCTCCAGAAGGTGAGAAATCAACAGCGACAGTTCATACCCCTTAAGGCATGACCATCACGTCAATCCCGAAATTCAACTACGAGCTTTTTAACTGCAACAACTTTAATATACGCTATTGGAGCTGGAATTACCGCGGCTGCTGGCACCAGACTTGCCCTCCAA
+
DBDDBGIHHHCFEEHHIIIIIG@HHIIIIIIIIHEHHHIIIIIIHIHHHHIHHHHIIEHCHIHHIIGIHEHI<CHHHCECHHHIHIHHIIGIIHHIHHIII@EHCH@EHIHIHHGHHIHHHHH?DHIHFHHHIIIGHEHHHHHHHFGGGEHHHHHHDHHHGCHDHIHIIHGEHHHIIIGHIIHFCHIIHG@IHHHI@HHHHEHIIHHIIHGIIHHEHGHHHEHHHHHHFEIIIHHIIHIHHHIIIHHHHGEGHIHDC@IHIHHFHFCEECDHEIIIIHIIHGHEIHHHEIIIHIIIIHHH=IIIIIIIIIIHHIIHGFEHHHDIIIIHIGIIHIHIIHHHEIIIHHIHD@D@@
@HISEQ:969:HM2KJBCX2:2:1101:16698:48489 2:N:0:ACTATGCA
TTGGACGTCCACCCAACTATCCCTATTAATCATTACGGTGATCCTAGAAACCAACAAAATAGAACCATGCCGTCCTATTCTATTATTCCATGCTAATGTATTCGAGCAAAAATGCCTGCTTTAAACACTCTAATTTTTTCAAGGTAAAGGTCCTGGATCCGCAAGACACCCAATTAAGGACATCAAGTTTCTCCAGAAGGTGAGAAATCAACAGCAACAGTTCATACCCCTTAAGGCACGACCATTACGTCAATCCCGAAATTCAACTACGAGCTTTTTAACTGCAACAACTTTAATATACGCTATTGGAGCTGGAATTACCGCGGCTGCTGGCACCAGACTTGCCCTCCAA
+
DDDDDIHIIIIIIIIIIIIIIIIIIIIIIIIIIIIIIHHHHIIIIIIIIIIIIIIIIIHIIHHHHIIIIIIHHHHIIIIHIIIIHIIIIIIIIIIIIIIIIHHIIHIIIIIIIIIIIIIHIHHHHIIIIIIIHIIIIIIIIIIIHHIIIIHIIIIIIIIIIIIIIIIIIIIIIIIIHIIIIIIIIIIIIHIHIIIIHIIIIIIIIIIIIIIIIIIIIIHIIIIIIIIIIIIIIIIIIIIIIIIIIIIIIHHIIIIIIIIIIIIIIIIIHIIIIIIIIIIIHIIIIHIIIIIIIIIIIIIHIIIIIIIIIIIIIIIIIIIIIIIIIIIIIIIIIIIIIIIIIIIIIIIDDDDD
@HISEQ:969:HM2KJBCX2:2:1101:9224:49336 2:N:0:ACTATGCA
TTGGACGTCCACCCAACTATCCCTATTAATCATTACGTCGATCCTAGAAACCAACAAAATAGAATCAAACGTCCTATTTCATTATTCCATGCTAATGTATTCAAGCGTACGCCTGCTTTAAACACTCTAATTTTTTCAAAGTAACAGTCCTGATTCCCCACGACACCAAATTAATGACATCGCGGTTCTTCAGAAGGTAGGAACCAATAATGCCAGTACGTACCGAAGCACGACCAACAATTCGATCCCGAAATTCAACTACGAGCTTTTTAACTGCAACAACTTTAATATACGCTATTGGAGCTGGAATTACCGCGGCTGCTGGCACCAGACTTGCCCTCCAA
+
@B??DEHHGHEHEHEHHIIHFHIIHHEHIHCFGGGF?GCHHHIHHEHII@CGH?HHFIIGHH@HCHEH?HH<DCGH1DHHEHHHGHEEGFHIIGHHHCGCEEDHIIHIHEHIGHHHFHEIIIHHIHHHHIHHHEBCGGFIIIHHHEHHFGHGCFHHHHHHHIFHHCHCF7GHIIHG:HHIHGIIHFCGHHEIIIIIIHIIHIHHGACIHHHCHHIHEHHHHHIHGI?IIIIIIIHIIHIHF.CIHCCIHIIHHHHHHHHECIHHHHHIIIIIHFIIIIHH?IIIIIHHIHIIIHIIFHIIHHHIHEIHHIHIIIIIIIIHHGIIIIIHHHHHHIIIIHIDDDDD
@HISEQ:969:HM2KJBCX2:2:1101:13275:49910 2:N:0:ACTATGCA
TTGGACGTCCACCCCAACTATCCCTATTAATCATTACGTCAATCCTAGAAACCAACAAAATAGGATCGAACGTCCTATTTCATTATTCCATGCTAATGTATTCAAGCGTTAGCCTGCTTTAAACACTCTAATTTTTTCAAAGTAACAGTCCTGTTTCCCTGCAACACCAAATTAATGACATTACAGTTCTTCAGAAAGGAGGAATCAGCGAAGCCAGTACATACCAGTGGCACGACCAACCTGCTGACCCCGAAATTCAACTACGAGCTTTTTAACTGCAACAACTTTAATATACGCTATTGGAGCTGGAATTACCGCGGCTGCTGGCACCAGACTTGCCCTCCAA
+
DDDDDIIIIIIIIIHIIHIHIIHHHHIIIIIIIIIIIIIIHIIFHHIHIGIIIIIIIIIIHIHIIIGIGIIIFHGIIHHIIGHHHIIGIIIIIEHHIIIHHIHIIIHIIIIICHIIIHIIIHIIIHIIIIIIIHIHIIIIIHHHIIHIIIHHEHHHIGHGIIIIIHHHG@HDHHHIHHHHHIIGHIHI;IIHHHIIIIIHHHIIEIHFIGIIIIIHIIIIGIIIIIIIIIIIHHIIIIIHHHHIIHIIIIIIIIIIIIHHIIIHHIIIHIIIIIIIIIIIIIIIIIIIIIIIHIIIIIIIIIIIIIIIIIIIHIIIGIIIIHIHIIIIIIIIIHIIIIIIICDDDD
@HISEQ:969:HM2KJBCX2:2:1101:13363:50408 2:N:0:ACTATGCA
TTGGACGTCCACCCCAACTATCCCTATTAATCATTACGGTGATCCTAGAAACCAACAAAATAGAACCATGCCGTCCTATTCTATTATTCCATGCTAATGTATTCGAGCAAAAATGCCTGCTTTAAACACTCTAATTTTTTCAAGGTAAAGGTCCTGGATCCGCAAGACACCCAATAAAGGACATCAAGTTTCTCCAGAAGGTGAGAAATCAACAGTAACAGTTCATACCCCTTAAGGCATGACCATCACGTCAATCCCGAAATTCAACTACGAGCTTTTTAACTGCAACAACTTTAATATACGCTATTGGAGCTGGAATTACCGCGGCTGCTGGCACCAGACTTGCCCTCCAA
+
DDDCDEHHHIHIIHIIHIIIIIGIHIIIIIIIIHIIIIIIIIIIIIIGIIIIHHHIEHHHIIHIHIIIIIIIIEHHHIHHIHIIIEHHHIIIHHHHHHHIHGHIHHIHHHIHIIIGHHIGIIIIIIHGHHIIHEHHHHFDHIHHHGIHHHIIIHHGDHHIIIGHHHIIIIIIIHHIHIIHIIHIIIHHHFHHHHIHHHIHFHFHCHIIIIIIIIIHHHHIEFIIHHIIIIHHIHIFIIIHIIIHHHHEHIHEIHHIIIIIHHHIIIIHCHHIIIHHHHIHIIIHIIHHHIHHEEIIIIIIIHIIHIHIIIIIIIHHHHHIIIIIIIIIIIHGIIIIIIIIIIIHIIIIDDADD
@HISEQ:969:HM2KJBCX2:2:1101:2149:51786 2:N:0:ACTATGCA
TTGGACGTCCACCCCAACTATCCCTATTAATCATTACGGTGATCCTAGAAACCAACGAAATAGAACCAATCCGTCCTATTTCATTATTCCATGCTAATGTATTCAGACGTTAGCCTGCTTTAAACACTCTAATTTTTTCAAAGTAACAGTCCTGATTTCCTATCACACCAACTAAATGGCATGAAAGTTCCTCAGAAGGTAGAGATTTATCTCACCAGTACAGACAATTAAGCCTGACCAATGGGTAAACCCCGAAGTTCAACTACGAGCTTTTTAACTGCAACAACTTTAATATACGCTATTGGAGCTGGAATTACCGCGGCTGCTGGCACCAGACTTGCCCTCCAA
+
DDDDCIIIIIIIHIIIIIIIIIIIIIIIIIIIIIIIIIIIIIIIIIIGIIIIIIIIIGICHHHIIIIIIIIIIIIIIIIIIHIIIIIIIHIIIHIHHHHIIIHIIIHIIIIIIHIIIIIIIIIIIHIIHIIIIIIIIIIIIIIIIIIIHHHIHGIIIIHHIIIIIIIIIIIGIIHHHIIIIIIIIIIIHIIIIIIIHIIIIIIIIIIIHIIIIIIIIIIIHIIIIIIIIIHIIIIIIIIIIIIHIIGIIIIIIIIIIIIIIIHIIIIIHIIIIIIIIIIHIIIIIHIIIIIIIIIIIIIIIIIIIIIIIIIIIIIIIIIIIIIIIIIIGIIIIIIIIIIIIIIDDDDD
@HISEQ:969:HM2KJBCX2:2:1101:9837:51610 2:N:0:ACTATGCA
TTGGACGTCCACCCCAACTATCCCTATTAATCATTACGGTGATCCTAGAAACCAACAAAATAGAACCATGCCGTCCTATTCTATTATTCCATGCTAATGTATTCGAGCAAAAATGCCTGCTTTAAACACTCTAATTTTTTCAAGGTAAAGGTCCTGGATCCGCAAGACACCCAATAAAGGACATCAAGTTTCTCCAGAAGGTGAGAAATCAACAGTAACAGTTCATACCCCTTAAGGCATGACCGTCACGTCAATCCCGAAATTCAACTACGAGCTTTTTAACTGCAACAACTTTAATATACGCTATTGGAGCTGGAATTACCGCGGCTGCTGGCACCAGACTTGCCCTCCAA
+
DDDDDHIIIHHIIIIIIIIIIIIIIIIIIIIIGIIIIIHIIIIIIHIIIIIIIIIIIHGHHIHIIIIGHHIGHIIIIIIIIIIHIIIIIHIIFHIIIGHHHHHIIIIIIIIIIIIIHHIIHIIIIIIIIIIGIIIIIIIIIIGIIIIIIHIIHIIIIIIIHHHIIIIIIIHIIIIIIIIIIIIIIIIIIHIIIIIIIIIIIHIIIIIIIIIIIIIIIIIIIIIIIIIIIIIIIIIIIIIIIHIIIIIIIIHFIHIIIIIIIIIIIIIIIIIIIIIIIIIIIIIIIIIIIIIHIIIIIIIIHIIIIIIIIIIIHIIIIIIIIIIIIIIIIIIIIIIIIIIIIIHIIIIIDDDDD
@HISEQ:969:HM2KJBCX2:2:1101:19289:51514 2:N:0:ACTATGCA
TTGGACGTCCACCCCAACTATCCCTATTAATCATTACGTCGATCCTAGAAACCAACAAAATAGGGTCAAACGTCCTATTTCATTATTCCATGCTAATGTATTCAAGCGTGTGCCTGCTTTAAACACTCTAATTTTTTCAAAGTAACGGTCCTGATTCCCCATGACACCAAATTAATGACATCACAGTTCGTCAGAAGGTAGAAATCAATAATACCAGTGCATACCGGAGGCACGACCAATATATTGATCCCGAAATTCAACTACGAGCTTTTTAACTGCAACAACTTTAATATACGCTATTGGAGCTGGAATTACCGCGGCTGCTGGCACCAGACTTGCCCTCCAA
+
DDDDDIIIIIHHHIIIIHIIIIIIIIIIIIIIIIIIIIIIHIIIIIIHIIIIIIIIIHIIIHHEHHHIIIHHHHIIIIIIIGGHHHIHIIHIIIIIIIIIIHIIIIIIIIIIIIIHIHHIHIIIIIIIIIIIIHIIIIIIIIIIHIIHHHHIIIHHHHHHIHIHIIIIIIIHHIIIIIIIIIIIIIIHIHHHIIIIIIIHIIIHHIIIIIIIIIIIIIHIIIIIIIIIIIIIIIIIIIIIIIHHHIIIIIIIIIIIIIIIIIIIIIIIIIIIIIIIIIIIIIIIIIIIIIIIIIIIIIIHHIIIIIIIIIIIIIIIIIIIIIIIIIIIIIIIIIIIIIIIIDDDDD
@HISEQ:969:HM2KJBCX2:2:1101:20090:51791 2:N:0:ACTATGCA
TTGGACGTCCACCCCAACTATCCCTATTAATCATTACGTCGATCCTAGAAACCAACAAAATAGAATCAAACGTCCTATTTCGTTATTCCATGCTAATGTATTCAAGCGTGAGCCTGCTTTAAACACTCTAATTTTTTCAAAGTAACAGTCCTGATTCCCCATGACACCAAATTAATGACATCATGGTTCGTCAGAAGGTAGGAATCAATAATACCAGTACGTACAATAGCACGACCAATAAATTGATCCCGAAATTCAACTACGAGCTTTTTAACTGCAACAACTTTAATATACGCTATTGGAGCTGGAATTACCGCGGCTGCTGGCACCAGACTTGCCCTCCAA
+
DDDDDIIIHIIHHIIIIIIIIIIIIIIIIIIIIIIIIIIHIIIHIIIIIIIIIIIIIIIGHHIHIIIIIIIHIIIIIIHIIHIIIIIHIHIHIIIIIIIIIIIHIIIIIIIIHIIIIIIHHHHIIIIIIIIHIIIIIIIIIHIIIIIIIIIIIIHIHFHHHIHIIIIIHHHHHIIIIIIIIIIIIIIIIHIHIIIIIHHIIIIIHHIIIIIIIIIIIIIHIIIIIIIIIIIIIIIIIIIIIIIIIIIHIIIIIIIIIIIIIIIIIIIIIIIIIIIIIIIIIIIIIHHIIIIIIIIIIIIIIIIIIIIIIIIIIIIIIIIIIIIIIIIIIIIIIIIIIIIIDDDDD
@HISEQ:969:HM2KJBCX2:2:1101:15547:52181 2:N:0:ACTATGCA
TTGGACGTCCACCCCAACTATCCCTATTAATCATTACGTCGATCCTAGAAACCAACAAAATAGAATCAAACGTCCTATTTCATTATTCCATGCTAATGTATTCAAGCGTACGCCTGCTTTAAACACTCTAATTTTTTCAAAGTAACAGTCCTGATTCCCCACGACACCAAATTAATGACATCGCGGTTCTTCAGAAGGTAGGAACCAATAATGCCAGTACGTACCGAAGCACGACCAACAATTCGATCCCGAAATTCAACTACGAGCTTTTTAACTGCAACAACTTTAATATACGCTATTGGAGCTGGAATTACCGCGGCTGCTGGCACCAGACTTGCCCTCCAA
+
DDDDDIIIIHHIIIIIIIIIIIIIIHIIIIIIIIIIIIIIIIIIIIIIIIIIIIIIIIIIIIIHHIIIIIIIHHIIIIIHIIIIIIIIIIIHIIIIIIIIIHIIHIIHIIIIIIIHIIIIIHIIIIIIIIIIIIIIIIHHIIIIIIIIIIIIIIIIIIIIIIIIIIIIIIIIIIIIIIIIIIIIIIIIIIIIIIIIIIIIIIIIIIIIIIIIIIIIIIIIIIIIIIIIIIIIIIIIIIIIIHHHIIIIIIIIIIIIIIIIIIIIIIIIIIIIIIIIIIIIIIIIIIIIIIIIHIIIIIIIIIIIIIIIIIIIIIIIIIIIIIIIIIIIIIIIIIIIIIIIDDDDD
@HISEQ:969:HM2KJBCX2:2:1101:14199:52604 2:N:0:ACTATGCA
TTGGACGTCCACCCCAACTATCCCTATTAATCATTACGGTGATCCTAGAAACCAACAAAATAGAATCATGCCGTCCTATTTTATTATTCCATGCTAATGTATTCAAGCAAAATGCCTGCTTTAAACACTCTAATTTTTTCAAAGTAAAGGTCCTGGTTCCCCGCGACACCCAATTAAGGGCATTGCGGTTCTCCAGAAGGTGAGAAATTGACTACACCAGTTCATACCCCTTAAGGCACGACCGATGTGTCAATCCCGAAATTCAACTACGAGCTTTTTAACTGCAACAACTTTAATATACGCTATTGGAGCTGGAATTACCGCGGCTGCTGGCACCAGACTTGCCCTCCAA
+
DDDDDIIHHIHGEHIIIIHIIIIIIIIIIIIEHIIHIIIIHHIIFHHIIIIIIIIIIHHIIGHHIHIHIHHGIIIIIHIHHIIGIIIIIIIIIIIIHFEHICFHIIIIIIIIIIIIIIIIIIIGEHHIHHHIHHIIIIHIHHIIIIHHFHHHHHHIIIHHIHIIIIIHIHHIIGIHIIHIIIIGIIHIIIIIHHHHIHGHIIIIIIIIIIIIHIIIHIHIIIIHIHGGIIHIIIIGIHIIHHIIIIIHIIHHIIIIGIIIIIIIHIGIIIIIIIIIHIIIIIIIIHHHIHIIIIIIIHGCIHHIHHIIHIIIIIHHIIIIIIIIIIIIHHIIIIHGIHHIHEHFGIID@DDD
@HISEQ:969:HM2KJBCX2:2:1101:9027:52718 2:N:0:ACTATGCA
TTGGACGTCCACCCCAACTATCCCTATTAATCATTACATCGATCCTAGAAACCAACAAAATAGAATCGGATGTCCTATTTCATTATTCCATGCTAATGTATTCAAGCGTGAGCCTGCTTTAAACACTCTAATTTTTTCAAGGTAACAGTCCTAATTCCCCGTGACACCAAATTAATGGCATTACGGTTCTTTAGAAGGTGAGAAATCAATAATATCAGTACATACCAACGGCATGACCGAAACATTGATCCCGAAATTCAACTACGAGCTTTTTAACTGCAACAACTTTAATATACGCTATTGGAGCTGGAATTACCGCGGCTGCTGGCACCAGACTTGCCCT
+
DDDDDIIIIIIIIIIIIHIHIIIIIIIIIHIIIIIIHHIHIIIGHIIIIIIIIIIIHIIGHIIIIIHIIIIIIIIIIIIIHHIIIIIHHIIIFIIIIIIIIIGIIIIHIIIIIIIIIIIHIIIIIIIIHIIIIIIIIIIIIIIIIIIIIIIHIIIIIIIHHIIHHIHIIIIIIIIIIHIIIIIIIIIIHIIIIIIIIIIIIIIIIIIIIIIIIIIIIIIIIIHIIIIIIIIIIIGIIIIIHFIIHHIIHIIIIIIIIIIIIIIIIIIIIIIIIIIIIIIIIIIIIIIIIIIIIIIIIIIIHHIIIIIIGIIIIIIIIIIIIIIIIIIIIIIIIIIIIIDDDDD
@HISEQ:969:HM2KJBCX2:2:1101:15431:52775 2:N:0:ACTATGCA
TTGGACGTCCACCCCAACTATCCCTATTAATCATTACGTCGATCCTAGAAACCAACAAAATAGAATCAAACGTCCTATTTCATTATTCCATGCTAATGTATTCAAGCGTAAGCCTGCTTTAAACACTCTAATTTTTTCAAAGTAACAGTCCTGATTCCCCACGACACCAAATTAATGACATCGCGGTTCTTCAGAAGGTAGGAACCAATAATGCCAGTGCGTACCGAAGCACGACCAACAATTTGATCCCGAAATTCAACTACGAGCTTTTTAACTGCAACAACTTTAATATACGCTATTGGAGCTGGAATTACCGCGGCTGCTGGCACCAGACTTGCCCTCCAA
+
DDDDDIIIIIIIIIIIIIHIIIIIIIIIIIIIIIIIIIIIIHIIIIIIIIIIIHIIIIHHHIIIIIIIIIIIIIIHIIIIIIIIIIIIIIIIIIIIIIIIIIIIIIIHIIHHIIIIIIIIHIIIIIIIIIIIIIIIHIIIHIIIIHIIIIIIIIIIIIIIIIIIIIIIIIIIIIIIIIIIIIIIIHIIIHHIIIIIIIIIIIIIIHIIIIIHIIIIIIIIIIIIIIIIIIIHIHIIIIIIIHIIIIIIIIIIIIIIIIIIIHIIIIIIIIIIIHIIIIIIIIIIIIIIIIIIHIIIIIIIIIIIIIIIIIIIIIIIIIIIIIIIIIIIIIIIIIIIIIIIDDDDD
@HISEQ:969:HM2KJBCX2:2:1101:18579:53398 2:N:0:ACTATGCA
TTGGACGTCCACCCCCAACTATCCCTATTAATCATTACATCGATCCTAGAAACCAACAAAATAGAATCGGATGTCCTATTTCATTATTCCATGCTAATGTATTCAAGCGTGAGCCTGCTTTAAACACTCTAATTTTTTCAAGGTAACAGTCCTAATTCCCCGTGACACCAAATTAATGGCATTACGGTTCTTTAGAAGGTGAGAAATCAATAATATCAGTACATACCAACGGCATGACCGAAACATTGATCCCGAAATTCAACTACGAGCTTTTTAACTGCAACAACTTTAATATACGCTATTGGAGCTGGAATTACCGCGGCTGCTGGCACCAGACTTGCCCTCCAA
+
DDDDDIIIGHIIIIIICEHHIIHIIIIIIIIIHHHHIHIIHIHIIIIIIIHHGHIIIIIFHFHGHIIIHHHHIHEHIHIIIHHHHIEEHC@HH@HHHFHIIHFIIHHHIHHIHGHHHHHHIIIHHHHGHHHHIHIHHHEHHEIGIIIIIIHIIIIIHIIHHIHHGCHHIIIHHHHHIHHHHIIIIHHHIGIIHIIIIIIIIIHHHHHIHIIIIIHHHIIIIIIIIIIIIIIHGIIIIIIIIIIGHHGGHIIIIIIIIIIIIIIIIIIIIIIHHIIIIHIIIIIIGIIIIIIIIIIIIIHHHHIIIIIIIIIIIIIIIIIIIIIIIIIIIIIIIIIIIIIIIIIDDDDD
@HISEQ:969:HM2KJBCX2:2:1101:18463:53587 2:N:0:ACTATGCA
TTGGACGTCCACCCCAACTATCCCTATTAATCATTACAGCGGTCCTAGAAACCAACAAAATAGAACCGATGTCCTATTCTATTATTCCATGCTAATGTATTCGAGCAAAGGCCTGCTTTGAACACTCTAATTTTTTCAAGGTAAAAGTCCTGGTTCCCCACGACACCCAGTAAAGGGCATCGGGTTTCCCAGAAGGAAAGACCCGACCGAATCCGTACGCTCGATTAGGAGGACAGATCAGCCAGGTCCAAGGTTCAACTACGAGCTTTTTAACGGCAACAACTTTAATATACGCTATTGGAGCTGGAATTACCGCGGCTGCTGGCACCAGACTTGCCCTCCAA
+
DDDCDIIIIHIIIIIIIIIIIIIIIIIIIIIIIIIHHIEIIIIIIIIIIIIIIIIIIIIIIIHHHIIIHIHHIIIIIIIIIIIIHIIHHIHIIIIIIIIIIIIIIIIIIIIIIIIIIIIIIIHHIHIIIIIIIIIIIIIIIIIIIIHIIHHHIIIIIIGIIIIIIIIHIIIIIIIIIIIIIIIIIIIIIIIIIIIIIIIIIIIIIIIIIIIHHIIIIIIIIIIIIIIIIIIIIIIIIIIIIGHIIIIIIIIIIIIIIIIIIIIIIIIIIIIIIIIIIIIIIIIIIIIIIIIHIIIIIIIIIIIIIIIIIIIIIIIIIIIIIIIIIIIIIIIIIIIIIIIDDDDD
@HISEQ:969:HM2KJBCX2:2:1101:16826:53770 2:N:0:ACTATGCA
TTGGACGTCCACCCCAACTATCCCTATTAATCATTACGTCGATCCTAGAAACCAACAAAATAGAATCAAACGTCCTATTTCATTATTCCACGCTAATGTATTCAAGCGTGCGCCTACTTTAAACACTCTAATTTTTTCAAAGTAACAGTCCTGATTCCCCACGACACCAAATTAATGACATCGTGGTTCTTCAGAAGGTAGGAACCAATAATGCCAGTGCGTACCGAAGCATGACCGACAATTTGATCCCGAAATTCAACTACGAACTTTTTAACTGCAACAACTTTAATATACGCTATTAGAGCTGGAATTACCGCAGCTGCTGGCACCAGACTTGCCCTCCAA
+
DDDDDIIIIIHIEHHIHIFIGIIHHIIIIIHIIIIIIIIIHIIIHIIIIIIIIIIIIIIIIGHHIIIFIIIHEGHIIHEHIHIHIHIHHHCGHDGHHIIHIFCHIIIIHIIIHIIIHIHHIIIIIIIHIHIIHGIIIIIHIHHHIIIIHHHIIIHEDHHHHIHGHIIHHHEIIIIIIHHIIIIIIIIHHIHFHHHHHIHIHEFHIHIHHHHIHEHHIHHCIIHHEIHCIGHHGCHEHIGIIIHFIHEFHHHEHHIIIHIHHEHGFFIIIIIHHFIHCHHFHHFIIIIIHGCG<HHHIIHHIIIHIIIIHIIIIHIHECIIIIFIIIHGIHHIHH@IIHIIDDDDD
@HISEQ:969:HM2KJBCX2:2:1101:12052:54061 2:N:0:ACTATGCA
TTGGACGTCCACCCAACTATCCCTATTAATCATTACGTCGATCCTAGAAACCAACAAAATAGGGTCAAACGTCCTATTTTATTATTCCATGCTAATGTATTCAAGCGCGTGCCTGCTTTAAACACTCTAATTTTTTCAAAGTAACATCCTGACTCCCCACAACATCAAATTAATGACATCATGATTCATCAGAAGGGAGAAATCAATGACATTAGTACGTACCAAAGGCACGACCGACGTATTGATCCCGAAATTCAACTACGAGCTTTTTAACTGCAACAACTTTAATATACGCTATTGGAGCTGGAATTACCGCGGCTGCTGGCACCAGACTTGCCCTCCAA
+
DDDDBIHIHIIICHEGEHHHEHHIIIIGHIHIIGIIGGHHHHHHHIIHHEGHH?EECGEHHIEHDGHI?EGHFHHHIIEF?GHIEHII?G@@EHHIHEIHHFIIHFHIHHDHHHIIHGEGGG1@G@HHHHIIIHEGIIHHHFHIIHEHIIHHDHHIHIIHHCIHEIHHHHHIIIIIIIIHHHGHHIHHHGHGHIHIIIFIIIHH?HHECIHGGHIIIHHHEIIIIHHIIIIHIIIIIHIHHHEHHHIIIIHG?IFHHHHGCIHGHDHIIHIHGIIIHHHHCEIHIIHIIIHHGIIIIIIIIHHFHHIIHIHHIIIIIIIHIIIIIIIIIHIIHHIIIHHDBDDB
@HISEQ:969:HM2KJBCX2:2:1101:6807:54278 2:N:0:ACTATGCA
TTGGACGTCCACCCCAACTATCCCTATTAATCATTACGTCGATCCTAGAAACCAACAAAATAGAATCAAACGTCCTATTTCGTTATTCCATGCTAATGTATTCAAGCGTGAGCCTGCTTTAAACACTCTAATTTTTTCAAAGTAACAGTCCTGATTCCCCATGACACCAAATTAATGACATCATGGTTCGTCAGAAGGTAGGAATCAATAATACCAGTACGTACAATAGCACGACCAATAAATTAATCCCGAAATTCAACTACGAGCTTTTTAACTGCAACAACTTTAATATACGCTATTGGAGCTGGAATTACCGCGGCTGCTGGCACCAGACTTGCCCTCCAA
+
DDDDDIIIIIIIIIIIIIIIIIIIIIIIIIIIIIHHIIIIIIIHHIIIIIIIIIIIIHIIHIIIIIIIIIIIIIIIIIIIIIIIIHHIGHIIIIIIIIIIHHIIIIIIIIIIIIIIIIIIIIIIIIIIIIIHIIIIIIIIIIIIIIIIIIIIIIIIIIHIIHIIIIIIIIIIIIIIIIIIIIIIIIIIIIIIIIIIIIIIIIIIIIIIIIIIIIIIIIIIIIIIIIIIIIIIIIIIIIIIIIHHIIIIIIIIIIIIIIIIIIIIIIIHIIIIIIHIIIIIIIIIIIIIIIIIIIIIIIIIIIIIIIIIIIIIIIIIIIIIIIIIIIIIIIIIIIIIIIIIDDDDD
@HISEQ:969:HM2KJBCX2:2:1101:5827:55103 2:N:0:ACTATGCA
TTGGACGTCCACCCCACTATCCCTATTAATCATTACGTCAATCCTAGAAACCAACAAAATAGGTTTGAACGTCCTATTTCATTATTCCATGCTAATGTATTCAAGCGTTAGCCTGCTTTAAACACTCTAATTTTTTCAAAGTAACAGTCCTGTTTCCCTGCAACACCAAATTAATGACATTACAGTTCTTCAAGAAGGAGGAACCAGTAAAGCCAGTACATACCAGAGGCACGACCAACTTACTAATCCCGAAATTCAACTACGAGCTTTTTAACTGCAACAACTTTAATATACGCTATTGGAGCTGGAATTACCGCGGCTGCTGGCACCAGACTTGCCCTCCAA
+
DB@DBHHIHIHHIHIFHHIIIIIIIIIIIHHIIIIICHIIIIIHIIHHEHIIGIIIGHHIIEHGHHDHIIICHIIIIIIIHIHIIGIIIIIIGH1HHHEHIDHCHHEHIIHIIHIIIIHIIHIHIIHIIHHHHHHHIIIIHIIHIIIIIIIGCGHIIIIIIHGHHIIHIIIIHIIIIIIIHHHHHCFDHHIIIIIHHHIIHHEHFIIIGIIIHIHHIIIIIHIHHHHCHH%IIHHCCHIGIIHGHIDHDGIIIHFEIHIIIHIHHIIHHHIIIHIIIHFIIIIIIIHGHHG=IGIIIIHEIHHIIIIIHIHHIHHGHIIIIIIIIIHFIHIHIIHIIIHEDCDDC
@HISEQ:969:HM2KJBCX2:2:1101:15738:54591 2:N:0:ACTATGCA
TTGGACGTCCACCCCAACTATCCCTATTAATCATTACGGTGATCCTAGAAACCAACAAAATAGAATCATGCCGTCCTATTTTATTATTCCATGCTAATGTATTCAAGCAAAATGCCTGCTTTAAACACTCTAATTTTTTCAAAGTAAAGGTCCTGGTTCCCCGCGACACCCAATTAAGGGCATCGCGGTTCTCCAGAAGGTGAGAAATTGACTACACCAGTTCATACCCCTTAAGGCACGACCGATGTGTCAATCCCGAAATTCAACTACGAGCTTTTTAACTGCAACAACTTTAATATACGCTATTGGAGCTGGAATTACCGCGGCTGCTGGCACCAGACTTGCCCTCCAA
+
DDDDDIIIIIIIIIIIIIIIIIIIIIIIIIIIIIIIIIIIIIIIIIHIIIIIIIIIIIIIIIIIIIIIIIHIHIIIIIIIIIIIIIIIIIIIIFIIIIHIIHIIIIHIIIIIIHIIIHHIIIIIIIHIIIIIHIIIHIIHIIIIIIIIIHHIIIIHIIIIIIIIIIIIIIIIIIIIIIHIIIIIIIIIIIIIHIIIIIIIIIIIIIIIIIIIIIIIIIIIIIIIIIIIHIHIIIIIIIIIIIIIIIIIIIHIHIIIIIIIIIIHIIIIIIIIIIIIIIIIIIIIIIIIIIIIIIIIIIIIIIIIIIIIIIIIIIIIIIIIIIIIIIIIIIIIIIIIIIIIIIIIIIIDDDDD
@HISEQ:969:HM2KJBCX2:2:1101:21212:55750 2:N:0:ACTATGCA
TTGGACGTCCACCCCAACTATCCCTATTAATCATTACGTCAATCCTAGAAACCAACAAAATAGAATCAAACGTCCTATTTCATTATTCCATGCTAATGTATTCAAGCGTGAGCCTGCTTTAAACACTCTAATTTTTTCAAAGTAACAGTCCTGATTCCCCACAACACCAAATAAATGACATCGTGGTTCGTCAGAAGGGAGAAACCAACAATACCAGTACGTACCGAGGCACGACCGACATGATGGTCCCGAAATTCAACTACGAGCTTTTTAACTGCAGCAACTTTAATATACGCTATTGGAGCTGGAATTACCGCGGCTGCTGGCACCAGACTTGCCCTCCAA
+
@DB@@FC<<CCEF0<0EE?D11<DEEHHIHE?F<CF?GG@EC?C11DHEHH?<DFEECGHCHEFE?GEGH1=<<00<C111FE@@D?C1<1<1<<CFDGFCDE<D<<0<D@@G6@%@1B1CHGFDE?@BDHHHF@GEFEEAGCEFFDE??F8DCB1DCEHGFCHHH9HHEHGC@G@FC:</EEECE/GHFEH@HIHHHFFHC@GEHFHIHECDCC0HHEHEAGHEHHGG@EDCCFFIIHCHEF<@DECCEFHHHHCH@EHHCHHHHIHIHHHHHFFHHG?FF1GHHHGIHEEIHGHHEHHHGHIHIIIIIHHHHDIHHHIIHEIIHHFHFHHFHIHHHIGCDDDA
@HISEQ:969:HM2KJBCX2:2:1101:1780:55553 2:N:0:ACTATGCA
TTGGACGTCCACCCAACTATCCCTATTAATCATTACGGTGGTCCTAGAAACCAACAAAATAGAACCACAACGTCCTATTCTATTATTCCATGCTAATCTATTCAAGCAATAGCCCGCTTTAAACACTCTAATTTTTTCAAGGTAATGGTCCTGGCTCCCCAACACACCCAATTAAGGACATACTGGTTCACCAGAAGGAAGACCCGACAACAGGACAGTACTCGCCAAAGACGGACCGCCCGGCCAAGTCTAAAATTCAACTACGAGCTTTTTAACTGCAACAACTTTAATATACGCTATTGGAGCTGGAATTACCGCGGCTGCTGGCACCAGACTTGCCCTCCAA
+
DDDADIIIIIIIGIIIIIIIIIIIIIIIIIIIIIIIIIIIIIIHIIHIHIIHHIIIIIIIGIIIHIIIHIIIIIIIIHIIIIHIIIIGIHIHHHIIHIHIHIIIIIIIIIIIIIIIIIHIIIIIIIHIIHHHHIIHHIIIIIIGIIIIIIIIIHHHIIIIIHIHHHIIIIIHHIHIIIIIIIIIIIIIIHHIIIIIIIIIIIIIIIIIIIIIIIIIIIIIIIIIIIIIIIIIIIIIIIIIIIIIIIIIHIIIIIIIIIIIIIHIIIIIIIIIIIIIIIIIIIIIIIIIIIIIIIIIIIIHHIIIIIIIIIIIIIIIIIIIIIIIIIIIIIIIIIIIIIIIIDDDDD
@HISEQ:969:HM2KJBCX2:2:1101:8247:56179 2:N:0:ACTATGCA
TTGGACGTCCACCCCAACTATCCCTATTAATCATTACGTCGATCCTAGAAACCAACAAAATAGAATCAAACGTCCTATTTCATTATTCCATGCTAATGTATTCAAGCGTAAGCCTGCTTTAAACACTCTAATTTTTTCAAAGTAACAGTCCTGATTCCCCACGACACCAAATTAATGACATCGCGGTTCTTCAGAAGGTAGGAACCAATAATGCCAGTGCGTACCGAAGCACGACCAACAATTTGATCCCGAAATTCAACTACGAGCTTTTTAACTGCAACAACTTTAATATACGCTATTGGAGCTGGAATTACCGCGGCTGCTGGCACCAGACTTGCCCTC
+
DDDDDIIIIIIIIGIIIIIIIIIIIIIIIIIIIIIIIIIIIIIIIIIHIIIIIIIIIIIIIIIIIIIIIIIIHHIIIIIIIIIIIIIIIIIIHIIIIIIIIIIIIIIIIIIIHIIIIIIHIIIIIIIIIIIIIIIIIIIIIIIIIIIIIIIIIIIIIIIIIIIIIIIIIIIIIIIIIIIIIIIIIIIIIHIIIIIIIIIIIIIIIIIIIIIIIIIIIIIIIIIIIIIIIIIIIIHIIIIHHIIIIIIIIIIIIIIHIIIIIIIIIIIIIIIIIIIIIIIIIIIIIIIIIIIIIIIIHIIIIIIIIIIIIIIIIIIIIIIIIIIIIIIIIIIIIIIIIDDDDD
@HISEQ:969:HM2KJBCX2:2:1101:9351:55321 2:N:0:ACTATGCA
TTGGACGTCCACCCCAACTATCCCTATTAATCATTACGTCAATCCTAGAAACCAACAAAATAGGATCGAACGTCCTATTTCATTATTCCATGCTAATGTATTCAAGCGTTAGCCTGCTTTAAACACTCTAATTTTTTCAAAGTAACAGTCCTGTTTCCCTGCAACACCAAATTAATGACATTACAGTTCTTCAGAAAGGAGGAATCAGCGAAGCCAGTGCATACCAGTGGCACGACCAACCTGCTGACCCCGAAATTCAACTACGAGCTTTTTAACTGCAACAACTTTAATATACGCTATTGGAGCTGGAATTACCGCGGCTGCTGGCACCAGACTTGCCCTCCAA
+
DDDDDIIIHHHGEHHGHIIIIIIGHHIIIIIIHIIIIIIIHHIHGGHIHIIIFFHGIIHIHHIIIIGIIIIIHHIIIIIHIIIIIIIHIHIIIHIIIHIIIHHIHIIHIIIHIIIGIIIIHFHHHHHHIIHIIIIIIIIHHHIIIIHIHIIIIIIIIIHIIHIIIHHHIIHFHIIIIIHIIHHHIIIHHIHGHHHIIIIIIIIHHIIIHIIIIIHHIIHIIIIIIIIIIIIIGIIIIIHIIIIHHIFGIIIHIIIIIIHHHFIIIIIIIIIIIIIIIIIIIIIIIIIIIIIIIIIHIIIHHIIIIIIIIIIIIIIIIIIHIIIIIIIIIIIIIIIHIIIIHADCDD
@HISEQ:969:HM2KJBCX2:2:1101:19916:57088 2:N:0:ACTATGCA
TTGGACGTCCACCCCAACTATCCCTATTAATCATTACGTCGATCCTAGAAACCAACAAAATAGGAGATCAAACGTCCTATTTTATTATTCCATGCTAATGTATTCAAGCGCGAGCTTGCTTTAAACACTCTAATTTTTTCAAAGTAACAGTCCTGATTCCCCGCCACACCAACTAAATAGCATAACGGTTCATCAGAAGGGAGGAATCAGTGACACCGAAGGTACGACCAGCTTACTGATCCCGAAATTCAACTACGAGCTTTTTAACTGCAACAACTTTAATATACGCTATTGGAGCTGGAATTACCGCGGCTGCTGGCACCAGACTTGCCCTCCAA
+
DDDDDIIIHIGIIIIDHIGIIIIIIIIIIIHHGHIIIHHHHGHECHHIHHIIEGHHE?GHHHHEIII??GHHHHHHHIHHHIIIIIIIG?HHHHIHHHIHGEGHHHIIHHCIHHHHHHHFHHG@1FHHCGFHIIICHHICHHHHEHHAHAFEGCIIHEIIIIEHIIGIIIIIIIIIGIIIHGIIIHHHHEHHHIIIIIIIHIIIIIIIIIIIIIHHIIIIHHIIIIHIIIIIIIHGHIHDHGIHHHIIIHIIHIIIIIIIIIIHIIIIIIIIIIIIIIIIIIIIIIIHIHIHIIIIIIIIIHHIIIIHIIIIIIIIIIIIHIIIIHIHIIIIIBBDDD
@HISEQ:969:HM2KJBCX2:2:1101:19029:56934 2:N:0:ACTATGCA
TTGGACGTCCACCCCAACTATCCCTATTAATCATTACGTCAATCCTAGAAACCAACAAAATAGGATCAAACGTCCTATTTCATTATTCCATGCTAATGTATTCAAGCGTTAGCCTGCTTTAAACACTCTAATTTTTTCAAAGTAACAGTCCTGTTTCCCTGCAACACCAAATTAATGACATTACAGTTCTTCAAGAAGGAGGAACCAGTAAAGCCAGTGCATACCAGAGGCACGACCAACCTACTAATCCCGAAATTCAACTACGAGCTTTTTAACTGCAACAACTTTAATATACGCTATTGGAGCTGGAATTACCGCGGCTGCTGGCACCAGACTTGCCCTCCAA
+
DDBDDHIIIIHIIIIGEHIIIIFHHIIHHIIIFHHIIIHF=CHEEHHHEEEHIIHHHCHHIHHIHEHHEGIHHHHHIIHIG1GEHHHHIFIIIFHFHGHEG<HHHHHIIIIIHIHEHHHIHEHHGGHHHHIIIIIIHHIIIHHIIIIIHIHIIHHEHHIIIIHIHHHHHHGFHIHIHIIIIHIHIIHHHHIIHHGEIIIHHHHHEIIHIHHG;IIIIIIGIHGHHIIIIIHHIHIHHIHHHHG4EIHDHEHHHIIHHIIIHGHHHHHCEHGIHHHIHEHIIIIHHEGHIIIIIIIIHHHIIHIIHFHIIHIHGIIIIIIIHH?IIIIIIIIIIIIHHIIIIDDDDB
@HISEQ:969:HM2KJBCX2:2:1101:11000:57589 2:N:0:ACTATGCA
TTGGACGTCCACCCCAACTATCCCTATTAATCATTACGGTGATCCTAGAAACCAACGAAATAGAATCAGTCCGTCCTATTTCATTATTCCATGCTAATGTATTCAGACGATAGTCTGCTTTAAACACTCTAATTTTTTCAAAGTAACAGTCCTGATTTCCAACCACACCAAATAAATGGCATGAAAGTTCCTCAGAAGGTAGAGATCCATCTCACCAGTACAGACAATTAAGCCTGACCAATGGGTAGACCCCGAAGTTCAACTACGAGCTTTTTAACTGCAACAACTTTAATATACGCTATTGGAGCTGGAATTACCGCGGCTGCTGGCACCAGACTTGCCCTCCAA
+
DD@DDIIIIIIIIIHIIIIIIIIIIIIIIIIIIIIIIIIHIIIIHHIIHIIIIIIIIHIIIHIIIIIGHHHIIHIIIHHIE1DHIGHIIIIIGIHHHGIIIHGHIIIIIHHIHIIHIHIIIIIIHIIIIIIIIIIIIIHGIIIHIHIHIIHIIIIIIIIIIIIHHHFHIHIIIIIIIIIIIHHIIIIIIIHIHHIIIIIHIIIIIHIIHFHHIIIIIIIIIIIIIIIIIIIIIHIIIHIIIIIHHHDIIIIIIIIIHIIIIIIIIIIIIIIIIIIIIIIIIIIIIIIHHIIIIIIIIIIIIIIIIIIIIIIIIIIIIIIIIIIIIIIIIIIIIIIIIIIIIIIDDDDD
@HISEQ:969:HM2KJBCX2:2:1101:15614:57556 2:N:0:ACTATGCA
TTGGACGTCCACCCCAACTATCCCTATTAATCATTACGTCGATCCTAGAAACCAACAAAATAGAATCAAACGTCCTATTTCATTATTCCATGCTAATGTATTCAAGCGTGCGCCTGCTTTAAACACTCTAATTTTTTCAAAGTAACAGTCCTGATTCCCCACGACACCAAATTAATGACATCGCGGTTCTTCAGAAGGTAGGAACCAATAATGCCAGTGCGTACCGAAGCACGACCAACAATTTGATCCCGAAATTCAACTACGAGCTTTTTAACTGCAACAACTTTAATATACGCTATTGGAGCTGGAATTACCGCGGCTGCTGGCACCAGACTTGCCCTCCAA
+
DDDDCIIIIIIIIIIIIIHIIIIIIIIIIIIIIIIIIIIIIIIIIIIIIIIIIIIIIIIIIIHIIIIIIIIIIIIIIIIIIIIIIIIIHIIIIIIIIIIIIHIIIIIHIIIIIIIIIIIIIIIIIIIIIIIIIIIIIIIIIIIIIIIIIIIIIIIIIIIIIIIIIIIIIIIIIIIIIIIIIIIIHIIIIIIIIIIIIIIIIIIIIIIIIIIIIIIIIIIIIIIIIIIIIIIIIIIIIIIIIIIHIIIIIIIIIIHIIIIIIIIIIIIIIIIIIIIIIIIIIIIIIIIIIIIIIHIIIIHHIIIIIIIIIIIIIIIIIIIIIIIIIIIIIIIIIIIIIIIIDDDDD
@HISEQ:969:HM2KJBCX2:2:1101:17271:58222 2:N:0:ACTATGCA
TTGGACGTCCACCCCAACTATCCCTATTAATCATTACGGTGGTCCTAGAAACCAACAAAATAGAACCACAACGTCCTATTCTATTATTCCATGCTAATCTATTCAAGCAATAGCCCGCTTTAAACACTCTAATTTTTTCAAGGTAATGGTCCTGGCTCCCCAACACACCCAATAAAGGACATGCTGGCTCACCAGAAGGAAGACCCGACAGCAGACAGTACTCGCCAAAGACGGACCGCCCGGCCAGGCCTAAAATTCAACTACGAGCTTTTTAACTGCAACAACTTTAATATACGCTATTGGAGCTGGAATTACCGCGGCTGCTGGCACCAGACTTGCCCTCCAA
+
DDDDDIIIIIIIIIIIIIIIIIIIIIIIIIIIIIIIIIHIIIIIIIIIIIIIHIIIIIIIIIIIIIIIIIIIIHIIIHIIHHHHIIGIIIIIHIIIIIIIGIIHIIIIIIIIIIIHIIIIIIIIIHIIIIIHIIIIHIIIHIIIIIIHIHHIIIIIIIIIIIIIIHIIIIIHIHHIIHHEHIIIIIIIIIIIIIIIIIIIIIIIIIIIIIIIIIIIIIIIIIIIIIIIIIIIIIIIHIIIIIIIHIIIHHIIIHIIIIIIIHHIIIIIIIIIIIIIIIIIIIIIIIIIIHIIIHIGIIIIIIIIIIIIIIIIIIIIIIIIIIIIIIIIIIIIIIIIIIIIIDDDDD
@HISEQ:969:HM2KJBCX2:2:1101:6891:59106 2:N:0:ACTATGCA
TTGGACGTCCACCCCAACTATCCCTATTAATCATTACGTCGATCCTAGAAACCAACAAAATAGAATCAAACGTCCTATTTCATTATTCCATGCTAATGTATTCAAGCGTGCGCCTGCTTTAAACACTCTAATTTTTTCAAAGTAACAGTCCTGATTCCCCACGACACCAAATTAATGACATCGCGGTTCTTCAGAAGGTAGGAACCAATAATGCCAGTGCGTACCGAGGCACGACCGACAATCTGATCCCGAAATTCAACTACGAGCTTTTTAACTGCAACAACTTTAATATACGCTATTGGAGCTGGAATTACCGCGGCTGCTGGCACCAGACTTGCCCTCCAA
+
DDBDDIIIIIIIIIIIIIIIIIIIHIIIIIIIIIIIIIIIIIIIIIIHIIIIIHIIIIIHIIIHIIIIHIIIHIIIIIIIIIIIIIIIIIIIIIHHHHIHHHIIIIIHIIIIIIIHHIIIIIIIIIIIIIIHIIIIIIIHIIIHIHHIIIIIIHHIIIIHIHIIIIIIIIHHIIIIIIIIHIIHHIHIIHIIIIIIHIIHIIIIGIIHIHIIIIIIIHII;HIIIIIIIIIIIIIIIIIIIIHHIIIIIIIIIIIIIIIIIHHIIIIIIIIIIHIIIIIIIIIIIIIHIIIIIIIIIIHHIIIIIIIIIIIIIIIIIIIIIIIIIIIIIIIIIIIIIIIIDDDDD
@HISEQ:969:HM2KJBCX2:2:1101:17458:59078 2:N:0:ACTATGCA
TTGGACGTCCACCCCAACTATCCCTATTAATCATTACGTCAATCCTAGAAACCAACAAAATAGGATCGAACGTCCTATTTCATTATTCCATGCTAATGTATTCAAGCGTTAGCCTGCTTTAAACACTCTAATTTTTTCAAAGTAACGGTCCTGTTTCCCTGCAACACCAAATTAATGACATTACAGTTCTTCAGAAAGGAGGAATCAGCGAAGCCAGTGCATACCAGTGGCACGACCAACCTGCTGACCCCGAAATTCAACTACGAGCTTTTTAACTGCAACAACTTTAATATACGCTATTGGAGCTGGAATTACCGCGGCTGCTGGCACCAGACTTGCCCTCCAA
+
DDDDBHHH=HGGHHHCHGFGHHHIIHGICCHHHHH?GHFHIIEHCHE@DCGIIIHIIECGHIHGEHIHHIEC<FGEHHIHHGHH11CFC@<D?FHIIEGFHCECHCHFIHHEHHHHHHIHHEGHHG@HGEEHHEGHHHHHHIHHGC6EHGHIGFEHIHHEEGEGGC@EHIIIIIHFHHEHIFHIHHHGFFHHIHFHHIIHIHHG?CIIHHGH4IHIIHGFHEGHHCEGADIHHHHIIHHHHGD<AFD<CDHHGIIIHHHHHEDED@FIHGC1HC<CHIIIHHEEGE?IIHIHHIHCIIHHHHHHHHHFD1FEDIHEGDHFGEHHHHCCGHHF1HHHHE?CC00<00
@HISEQ:969:HM2KJBCX2:2:1101:10760:59632 2:N:0:ACTATGCA
TTGGACGTCCACCCCAACTATCCCTATTAATCATTACGTCGATCCTAGAAACCAACAAAATAGAATCAAACGTCCTATTTCATTATTCCATGCTAATGTATTCAAGCGTAAGCCTGCTTTAAACACTCTAATTTTTTCAAAGTAACAGTCCTGATTCCCCACGACACCAAATTAATGACATCGCGGTTCTTCAGAAGGTAGGAACCAATAATGCCAGTGCGTACCGAAGCACGACCAACAATTTGATCCCGAAATTCAACTACGAGCTTTTTAACTGCAACAACTTTAATATACGCTATTGGAGCTGGAATTACCGCGGCTGCTGGCACCAGACTTGCCCTCCAA
+
D@@B0DHC<<DCGHIIIIIGIIHIIIIIIIIIIIIIIIEGHIIIIHIIIIIIIIIIIIIIIIHHHEHEHHIHGHIC?@HHIIHIIIIEHCFHGEFHFHHICFIIIGIHHHIEEG@0FHEFFHGGIHHIIHFF<?GHHIIIHHEGCGGE@GHHF?GHHEFHHD<EHHHHHF:<:HHF<HHEHHHHHEFC/<FHHHHHF<CHE@IIHGHHHHFBGHHHIHAD<GEHHHIIIIIIIIHHGGHHFHHH@IIIIIIIIIIIIIIIIIIIIIIIIIIIIIIIIIIIIHIIGIIIIGIIHIIIIIIIIIIIIIIIIIIIIIIIIIIIIIIGIIIIIIIIIIIIIIIIDDDDD
@HISEQ:969:HM2KJBCX2:2:1101:15916:59997 2:N:0:ACTATGCA
TTGGACGTCCACCCCAACTATCCCTATTAATCATTACATCGATCCTAGAAACCAACAAAATAGAATCGGATGTCCTATTTCATTATTCCATGCTAATGTATTCAAGCGTGAGCCTGCTTTAAACACTCTAATTTTTTCAAGGTAACAGTCCTAATTCCCCGTGACACCAAATTAATGGCATTACGGTTCTTTAGAAGGTGAGAAATCAATAATATCAGTACATACCAACGGCATGACCGAAACATTGATCCCGAAATTCAACTACGAGCTTTTTAACTGCAACAACTTTAATATACGCTATTGGAGCTGGAATTACCGCGGCTGCTGGCACCAGACTTGCCCTCCAA
+
DDDAAIIIIIIIIIIIHHIIHIIIIIIIIIIHIIIIIIIIIIIHIIIIIGIIIIIIIIIIIIHIIIIIIIIIIIHIIIIIIIGHIIIHHIIIHHHIIHIIIHHIIIIHIHIHIIIIIIIIIIIHHIIIHIIIIIIIIIIIIIIIIIIIHIIIIIIIIIIIIIIIIIIIIIHIIIIIIIIIIIIIIIIHIIIIIIIIIIIIIHIIIIIIIIIIIIIIIIIIIIIIFIIIIIIIIIIIIIIIIIIHHHIIIIIIIIIIIHHIIIIIIIIIIIHIIIIIIIIIIIIIIIIIIIIIIIIIIIIIHHIIIIIIIIIIIIIIIIIIIIIIIIIIIIIIIIIHIIIIIIDDDDD
@HISEQ:969:HM2KJBCX2:2:1101:13226:60760 2:N:0:ACTATGCA
TTGGACGTCCACCCCAACTATCCTATTAATCATTACGGTGATCCTAGAAACCAACAAAATAGAACCATGCCGTCCTATTCTATTATTCCATGCTAATGTATTCGAGCAAAATGCCTGCTTTAAACACTCTAATTTTTTCAAGGTAAAGGTCCTGGTTCCACATGACACCCAATTAAGGACATCATGCTTCTCCAGAAGGTGAGAAATCAACTGCGACAGTTCATACCCCTTAAGGCACGACCATCACGTCAATCCCGAAATTCAACTACGAGCTTTTTAACTGCAACAACTTTAATATACGCTATTGGAGCTGGAATTACCGCGGCTGCTGGCACCAGACTTGCCCTCCAA
+
DDDABGIIDGHIIHIIIIIIIIIHEHEHHIGHIIIHIHIHIIIHHIIEHEFHHIHIFGCC@FHHCHFHHH1FGHCHHHHIIHHHHIIIHHIIHIEEHHHHHCDHGHIHHHHIHIHHIIIIIHIIHIHIIII@HHFFHIIIHHEIGIHHHIIIIHEHIIFIIIHHIIIIHIIIIIIIIHIIHHIIIIIIIIHIGIHHII;HIHIIIHIIIIIHHHEIIHHHFIHGIIHIHHHIIHHHIIHIIIIIHGIIHFIHHIIHIIIIIIIIHHHHHHHEHHHIHHHHIIIIIIIIIIIGIIIIIIHIIIGIIIIIIIIIIIIIIHIHIIIIIHGIIIIIHIIIIIIIIIIIIIDDDDD
@HISEQ:969:HM2KJBCX2:2:1101:8760:60020 2:N:0:ACTATGCA
TTGGACGTCCACCCCAACTATCCCTATTAATCATTACATCGATCCTAGAAACCAACAAAATAGAATCGGATGTCCTATTTCATTATTCCATGCTAATGTATTCAAGCGTAAGCCTGCTTTAAACACTCTAATTTTTTCAAGGTAACAGTCCTAATTCCCCGTGACACCAAATTAATGGCATTACGGTTCTTTAGAAGGTGAGAAATCAATAATATCAGTACATACCAACGGCATGACCGAAACATTGATCCCGAAATTCAACTACGAGCTTTTTAACTGCAACAACTTTAATATACGCTATTGGAGCTGGAATTACCGCGGCTGCTGGCACCAGACTTGCCCTCCAA
+
DDDDAIIIIIIIHHIHIIIIIHHIIIIIIIIIHIIIIIIIIIGIIIIIIIHIIIIIIIIEHIIIIIHHIIIIIIIIIIIIIHIIIIIEHHIIIIIIHIIIIIIIIIIIIIIIIIIIIIIIIIIIIIIIIIIIIIIHIIIIIIIIIIIIIIIIIIIIIIIIIIIIIIHIIIIIIIIIGIIIIIIHIIIIIIIIIIIIIIHHIIIIIIIIIIHIHHHIIIHIIIIIIIIIIIIIIIIIIIIIIIIIHGIIIIIIIIIIIIIIIIHIIIIIIIIIIIIIIIIIIIIIIIIIIIIIIIHIIIIIIIIIIIIIIIIIIIIIIIIIIIIIIIIIIIIIIIIIIIIIIIDDDDD
@HISEQ:969:HM2KJBCX2:2:1101:14814:60943 2:N:0:ACTATGCA
TTGGACGTCCACCCCAACTATCCCTATTAATCATTACCGCAAGCTCTAACCAACGAAACGGGCTTGCGGTCCTGTTCCATTATACTATGCTGGAATATTCACGGCAAAATGCCTGCTTTAAACACCCTAATTTCTTCAAAGTAAACGGCCTGGTACCAACCGCCCACTCATTTAAGAGCAGGCGGCGGCCTCCAGGCGTAGGCAGCTGTCTGGCCAGTACATACCCGTTTCCACGAAGCAGACCATGCCAGACGAGCGCCGGTTTCAACTACGAGCTTTTTAACTGCAACAACTTTAATATACGCTATTGGAGCTGGAATTACCGCGGCTGCTGGCACCAGACTTGCCCTCCAA
+
DDDDDIIIIIIIIIIIIIIIIIIIIIIIIIIIIIIIIIIIIIIIHIIIIIIIIIIIIIIIHHHIIIIIIIIIIIIIIIIIIIIIIIIIIIIIIIIIIIIIIHIIIIIIHIIIIIIIIIIIIIIIIIIIIHIIIIIHIIIIIIIHIIIIIIIHIIIIIIIIIIIIIIIHIIIIIIIIIIIIIIIIIIIIIIIIIIIIIIIIIIIIIIIIIIIIIIIIIIIIIIIIIIIHIIIIIIIIIIIIHIIIIIIIIIIIHIIIIIIIIIIIIIIIIIIIIIIIIIIIIIIIIIIIIIIIIIIIIIIIIIIIIIIIIIIIIIIIIIIIIIIIIIIIIIIIIIIIIIIIIIIIIIIIIDDDDD
@HISEQ:969:HM2KJBCX2:2:1101:1608:61426 2:N:0:ACTATGCA
TTGGACGTCCACCCCAACTATCCCTATTAATCATTACGTCAATCCTAGAAACCAACAAAATAGGATCGAACGTCCTATTTCATTATTCCATGCTAATGTATTCAAGCGTTAGCCTGCTTTAAACACTCTAATTTTTTCAAAGTAACAGTCCTGTTTCCCTGCAACACCAAATTAATGACATTACAGTTCTTCAGAAAGGAGGAATCAGCGAAGCCAGTGCATACCAGTGGCACGACCAACCTGCTGACCCCGAAATTCAACTACGAGCTTTTTAACTGCAACAACTTTAATATACGCTATTGGAGCTGGAATTACCGCGGCTGCTGGCACCAGACTTGCCCTCCAA
+
DDDDAIIIIIIIIIIIIIIIIIIIIIIIIIIIIIIIIIIIIIIIIIIIIIIIIIIIIIIIIIIICHIIIIIIHHIIIIIIIIIIIIIIIIIIHIHIIIIHIIIIIIIIIIIIIIIGIIIIIIIIIHIHHHHHIHIIIIIIHIIIIHHIIIIIIHIIHIIIIIIIIIIIIIHHHIIIIIIIIIIIIIIIIIIIIIIIIIIHHIIHIIIIIIIIIIIIIIIIIIIIIIIIIIIIIIIIIIIIIIIHGIIIIIIIIIIHIIIIIIIIIIIIIIIIIIIIIIIIIIIIIIIIIIHIIIIIIIIIIIIIIIIIIIIIIIIIIIIIIIIIIIIIIIIIIIIIIIIIIDDDDD
@HISEQ:969:HM2KJBCX2:2:1101:3744:61943 2:N:0:ACTATGCA
TTGGACGTCCACCCCAACTATCCCTATTAATCATTACGTTGATCCTAGAAACCAACAAAATAGGTTCGAACGTCCTATTTCATTATTCCATGCTAATGTATTCAAGCTAAAGCCTGCTTTAAACACTCTAATTTTTTCAAAGTAACAGTCCTAACTCCCCATAACACCAAATTAATGACATCATGGTTCGTCAGAAAGGAGAGACCAATGATGCCAGTACGTACCGAAGGCACGACCGACATATTGATCCCGAAATTCAACTACGAGCTTTTTAACTGCAACAACTTTAATATACGCTATTGGAGCTGGAATTACCGCGGCTGCTGGCACCAGACTTGCCCTCCAA
+
DDDDDIIIIIIIIIIIIIIIIIIIIIIIIIIIIIIIIIIIIIIHIIIIHIIIIIIIIIIHIIIIHIIIIIIIHIHIIIIIIIIIIIIIIIIHIIIIIIIIHHHIIIIIIIIIHIIIIIIIIIIIIIIIIIIIIIIIHIIIIIIIIIIIIIIIIHIIIIIIIIIIIIIIIIIIIIIIIIIIIIIIIIIIIIIIIIIIIIIIIIIIIIIIIIIIIIIIIIIIIIIIIIIIIIIIIIIIIIIIIIIHHIIIIIIIIIIIIIIIIIIIIIIIIIIIIIIIIIIIIIIIIIIIIIIIIIIIIIIIIIIIIIIIIIIIIIIIIIIIIIIIIIIIIIIIIIIIIIIIIDDDDD
@HISEQ:969:HM2KJBCX2:2:1101:11439:61491 2:N:0:ACTATGCA
TTGGACGTCCACCCCAACTATCCCTATTTCATTACAACGGTCCTAGAAACCAACAAAATAGAATCGTTGTCCTATTCTATTATTCCATGCTAATGTATTCTGGCATATGCCTGCTTTAAACACTCTAATTTTTTCAAGGTAAAGGTCTTGGCTCCGAGCAACACCCAATAAAGGGCATTACCCTTCCCCAAGCGGTGAGGCCCAACCGACCAGTACTCGTTACAAGAACGGACCAATCGGCCAAACCCAAAATTCAACTACGAGCTTTTTAACTGCAACAACTTTAATATACGCTATTGGAGCTGGAATTACCGCGGCTGCTGGCACCAGACTTGCCCTCCAA
+
DDDCDIIIIIHIHHIIIIIIIIIIGIIIIIIIIHHIIIIIIIIIIIIIIIIIIIIHIIIIIIHHIHIHIIIIIIHIIIIIIIIIIIIIIIIIIIIHGIIHIHHHHIIIIIIIIIIGIIIIIIHIIIIIIIIIHIIHIIIHIIIIIIIIIIHIIIIIIIIIIIIIIIIIIIIIIIIIIIIIIIIIIIIIIIIIIIIIIIIIIIIIIIHIIIIIIIIIIIIIIIIIIIHIIIIIIIIIIIIIHGIHIIIIIIIIIIIIIIIIIHIIIIIIIIIHIIIIIIIIIIIIIIIIIIHIIIIIIIIIIIIIIIIIIIIIIIIIIIIIIIIIIIIIIIIIIIIIIIDDDDD
@HISEQ:969:HM2KJBCX2:2:1101:15800:63146 2:N:0:ACTATGCA
TTGGACGTCCACCCCAACTATCCCTATTAATCATTACGTCAACCCTAGAAACCAACAAAATAGGATCAAACGTCCTATTTTATTATTCCATGCTAATGTATTCAAGCGTTAGCCTGCTTTAAACACTCTAATTTTTTCAAAGTAACAGTCCTGTTTCCCCGCAACACCAAATTAATGGCATCACGGTTCTTCAAGAAGGAGGAATCAGCGAGGCCAGTGCATACCATTGGCACGACCAACCTGCTGACCCCGAAATTCAACTACGAGCTTTTTAACTGCAACAACTTTAATATACGCTATTGGAGCTGGAATTACCGCGGCTGCTGGCACCAGACTTGCCCTCCAA
+
DDCDDIIIIIIIIIIIIIHFIIIIIIIIIIIIIIIIIIIIHIIIIIIIIIIIIIHIIHIIIIIIHHIIIIIIIIIIIIIIIIIIIIIIHIIHIIIIHHIHIIIIIIIIIIIIIIIIIIIIIIIIIIIIIIIIIIIIIIIIIIIIIIIIIIIIIIIIIIIIIIIIIIIIIIIIIIIIIIIIIIIIIIIIIIIIIIIIIIIIIIIIIIIIIIIIIIIIIIIIIIIIIIIIIIIIIIIIIIHIIIIHFIIIIIIIIIIIIIIIIIIIIIIIIIIIIIIIIIIIIIIIIIIIIIIIIIIIIIIIIIIIIIIIIIIIIIIIIIIIIIIIIIIIIIIIIIIIIIIIIDDDDD
@HISEQ:969:HM2KJBCX2:2:1101:20445:63470 2:N:0:ACTATGCA
TTGGACGTCCACCCCAACTATCCCTATTAATCATTACATCGATCCTAGAAACCAACAAAATAGAATCGGATGTCCTATTTCATTATTCCATGCTAATGTATTCAAGCGTGAGCCTGCTTTAAACACTCTAATTTTTTCAAGGTAACAGTCCTAATTCCCCGTGACACCAAATTAATGGCATTACGGTTCTTTAGAAGGTGAGAAATCAATAATATCAGTACATACCAACGGCATGACCGAAACATTGATCCCGAAATTCAACTACGAGCTTTTTAACTGCAACAACTTTAATATACGCTATTGGAGCTGGAATTACCGCGGCTGCTGGCACCAGACTTGCCCTCCAA
+
DDDDDIIIIIIIIIIIIIIIIIIIIHIIIIIIIIIIIIIIIIIIIIIIIIIIIIIIIIIIIIIIIIIIIHIIIIIHHIHIIIIIIIIHEHIHIIHIIIHIIGHIIIIGHEHIIIIIIIIIIIIIHIIHIIIIIIIIHIIIIIIIIIIIHHHIIIIIIIIIIIHIIIIHIIIHIIIIIGIIHIIIIFIIIIIIIIIIIIHIIHIIIIIIIIIIIIIIIIIIIIIIIIIIIIIIIIIIIIIIIIIIHFIIIIIIIIIIIIIIIIIIIIIIIIIIIIIIIIIIIIIIIIIIIIIIIIIIIIIIIIIIIIIIIIIIIIIIIIIIIIIIIIIIIIIIIIIIIIIIIHDDDDD
@HISEQ:969:HM2KJBCX2:2:1101:1645:63704 2:N:0:ACTATGCA
TTGGACGTCCACCCCAACTATCCCTATTAATCATTACGTCGATCCTAGAAACCAACAAAATAGAATCAAACGTCCTATTTCGTTATTCCATGCTAATGTATTCAAGCGTGAGCCTGCTTTAAACACTCTAATTTTTTCAAAGTAACAGTCCTGATTCCCCATGACACCAAATTAATGACATCATGGTTCGTCAGAAGGTAGGAATCAATAATACCAGTACGTACAATAGCACGACCAATAAATTGATCCCGAAATTCAACTACGAGCTTTTTAACTGCAACAACTTTAATATACGCTATTGGAGCTGGAATTACCGCGGCTGCTGGCACCAGACTTGCCCTCCAA
+
BADDDIIIHIHIIIIIIIIIHHIIIIIIIIIIIIIIIIIIIHIIIIIIIIIIIIIIIIIHIGHIIIIIEHHHHHHHHIHHHIHIIIIIIIHCEHHIIIIIHECHHHHHHFIIIIIIIIIIHHIIHIIIIIIIIIIIIIIIIIGIIIIIIIIIHIIIIIIHHIIIIIIIIHHHIIIIIIIIIIIIIIIIHHIIHIIIIHIIIIIIIIIIIHIHHIIIIIIHIHIIIHIIIIIHIIIHIIIIIIIHIIIIHIIIIIIHIHIIIHHIIIIIIIIIIIIIIIIIIIIIHIIIIIIIHIIIIIIIHIIIIIIHHHIIIIHIHIIIIIIIIIIIIIIIIIIIIGIIDDDDD
@HISEQ:969:HM2KJBCX2:2:1101:16178:64281 2:N:0:ACTATGCA
TTGGACGTCCACCCCAACTATCCCTATTAATCATTACGGTGGTCCTAGAAACCAACAAAATAGAACCACAACGTCCTATTCTATTATTCCATGCTAATCTATTCAAGCAATAGCCCGCTTTAAACACTCTAATTTTTTCAAGGTAATGGTCCTGGCTCCCCAACACACCCAATTAAGGACATACTGGTTCACCAGAAGGAAGACCCGACAACAGGACAGTACTCGCCAAAGACGGACCGCCCGGCCAAGTCTAAAATTCAACTACGAGCTTTTTAACTGCAACAACTTTAATATACGCTATTGGAGCTGGAATTACCGCGGCTGCTGGCACCAGACTTGCCCTCCAA
+
DDDDDIIIIIHIIIIIIIHIIHIIIIIIIIIIIIIHIIIIIIIIIIHIIIIIIHHIIIIIIIIIIIHIHIIIIHCHHHIHHIIIIIIIIIIFEHIIIIIIFCHHIIIIIIIIHIIIIIHIIIIIIIIGHIIIIIHGEHHIIIHHIIIHIIIHIIHIHIIHHIIHIIIIIIIHGEHHIHIIIIIIIIIIIIIIIIIIIIIIIIIIIIIIIIIIIIIHIIIIIIIIIIIIIIIHIIIIIIIIIIIIIIIIIGIIIIIIIIIIIIIHHIIIIIIIIIIIIIIIIIIIHIIIIIIIIIHIIIIIIIIIIIIIIIIIIIIHIIIIIIIIIIIIIIIIIIIIIIIIIIDDDDD
@HISEQ:969:HM2KJBCX2:2:1101:1406:64049 2:N:0:ACTATGCA
TTGGACGTCCACCCCAACTATCCCTATTAATCATTACGTCAATCCTAGAAACCAACAAAATAGGTTCGAACGTCCTATTTCATTATTCCATGCTAATGTATTCAGGCGCTAGCCTGCTTTAAACACTCTAATTTTTTCAAAGTAACAGTCCTGTTTCCCCGCAACACCAAATTAATGGCATTACGGTTCTACAAGAAGGAGGAGTCAGCGAGCCAGTGCATACCATTGGCACGACCGACATGCTAACCCCGAAATTCAACTACGAGCTTTTTAACTGCAACAACTTTAATATACGCTATTGGAGCTGGAATTACCGCGGCTGCTGGCACCAGACTTGCCC
+
DDDDDIIHIIIIIIIIIIIIIIIIIIIIIIIIIIIIIIIIIIIIIIIIIIIIIIIIIIIIIIHIHIIIIIIHHIIIIIIIIIIHHIIIIIIIIIHGHIIIIIIHIIIIIIIHIIIIIIIIIIIIIIIHIHHIIIIIIIIIHIIIIIIIIIIIIIIIIIIIIIIIIIIIIIIIIIIIIIIIIIIIIIIIIIIIIIIIIIIIIHIIIIIIIIIIIIIIIIIIIIIIIIIIIIIIIIIIIIHIIIIIIIIIIIIIIIHIIIIIIIIIHIIIIIIIIIIIIIIIIIIIIIIIIIIIIIIIIIIIIIIIIIIIIIIIIIIIIIIIIIIIIIIIIIIIIIIDDDDD
@HISEQ:969:HM2KJBCX2:2:1101:12994:65174 2:N:0:ACTATGCA
TTGGACGTCCACCCCAACTATCCCTATTAATCATTACATCGATCCTAGAAACCAACAAAATAGAATCGGATGTCCTATTTCATTATTCCATGCTAATGTATTCAAGCGTGAGCCTGCTTTAAACACTCTAATTTTTTCAAGGTAACAGTCCTAATTCCCCGTAACACCAAATTAATGGCATTACGGTTCTTTAGAAGGTGAGAAATCAATGATAACAGTGCATACCAACGGCATGACCGAAATATTGATCCCGAAATTCAACTACGAGCTTTTTAACTGCAACAACTTTAATATACGCTATTGGAGCTGGAATTACCGCGGCTGCTGGCACCAGACTTGCCCTCCAA
+
A@BBDIIHEHIGHHCHHHHFHHHHHIIGIIIHIIHCGHHIHGGEGHHHH?GHFHHIHIHIHHEEHIIE=HEDHGCGHHEECCGHHHF1@@H1DGH?CEHGHIIIHIHHHHHCFHHGAHHIIIHHHHEIIHHHIIFGHIHHGIGHHHHIIHHHHHIHHHGHIIHG?GEHIIHHIIHHHIHHIIIIFIIIIHIIIIHHHHHFHIHHHFEEEHEHHHHEHGCHHFHHHDIIHHIHEIIIGIHHIHHFEFHHIIIHHIIIHEHCIIIHHIHGIIHIIHFFHHHHGCGCHGGGEIIIHEHIHIIHFHHEIHHHHGEHEHHIIIIHHEHCHIHIIHGHGIHEEHGIHHDDDD0
@HISEQ:969:HM2KJBCX2:2:1101:14148:66457 2:N:0:ACTATGCA
TTGGACGTCCACCCCAACTATCCCTATTAATCATTACGTCAATCCTAGAAACCAACAAAATAGGATCGAACGTCCTATTTCATTATTCCATGCTAATGTATTCAAGCGTTAGCCTGCTTTAAACACTCTAATTTTTTCAAAGTAACAGTCCTGTTTCCCTGCAACACCAAATTAATGACATTACAGTTCTTCAAGAAGGAGGAATCAGTAAAGCCAGTACATACCATAGGCACGACCAACCTACTGACCCCGAAATTCAACTACGAGCTTTTTAACTGCAACAACTTTAATATACGCTATTGGAGCTGGAATTACCGCGGCTGCTGGCACCAGACTTGCCCTCCAA
+
DDDDDHIIIIIIIIIIIIIIIIHIIIIIIIIIHIIIIIIIIIIIHIIHIIIIIIIIIHIIIIIIHIIHIIHIIIIIIIHIIIIIIIIIGIIIIIIIIIIIIIHHIIHIIHIIIIIIIHHIIIIIIIIIIIIIIHHHIHIIIIIIIIIIIIIIHHHIIIIIIGIIHEIHIIHHIIIIIIHGIIIIIIIIIIHEHIIIIIIIIIIHIIIIIHGIGIIIIIIHIIIIIIIIIIIIHHIIHHFHHHIHHHIIIIIIIHIIIHIIIIHGIIIIIIIIIHFHIIIIIIIIIIIIHIIIIIIHIIHHHIIIIIIIIIIIIIIIIIIIIIIIIHIIIIIIIIIIIIIIIDBDDD
@HISEQ:969:HM2KJBCX2:2:1101:4249:67918 2:N:0:ACTATGCA
TTGGACGTCCACCCCAACTATCCCTATTAATCATTACGTCAATCCTAGAAACCAACAAAATAGGATCAACGTCCTATTTCATTATTCCATGCTAAAGTATTCAAGCGCGAGCCTGCTTTAAACACTCTAATTTTTTCAAAGTAACAGTCCTGATTCCCCACCACACCAAATTAATGACATGATGGTTCGTCAGAAGGTAGGAATCAGTAACACCAGTACATACCAGAGGCACGACCAACCTACTAATCCCGAAATTCAACTACGAGCTTTTTAACTGCAACAACTTTAATATACGCTATTGGAGCTGGAATTACCGCGGCTGCTGGCACCAGACTTGCCCTCCAA
+
DDDDDIIIIIIIIIIIIHIIIIIIIIIIIIIIIIIIIIIIIIIIIIIHIIIIIIIIIIIIIIFHEHIGHHHEHIIIIIIIIHHIIIIHIHIHFHIGIIHHIIHIHIIIIIIIIIIIIHIIIIIIIIIIIIIIIHIIHIIIIIIIIIIHIIIIIIIIHHIIIIIIIIIIIIIIIIIIIHIIIIIHIIIIIIIIIIIIIIIIIIIIIIIIIIIIIIIIIIIIIIIIIIIIIIIIIIIIIIIIIHHHIIIIIHIIIIIIIIIHIHIIIIIIIIIIIIIIIIIIIIIIIIIIIIIIIIIIIIHHIIIIIIIIIIIIIIIIIIIIIIIIIIIIIIIIIIIIIIIIDDDDD
@HISEQ:969:HM2KJBCX2:2:1101:19135:68008 2:N:0:ACTATGCA
TTGGACGTCCACCCCAACTATCCCTATTAATCATTACGTCAATCCTAGAAACCAACAAAATAGGATCAAACGTCCTATTTCATTATTCCATGCTAATGTATTCAAGCGTTAGCTTGCTTTAAACACTCTAATTTTTTCAAAGTAACAGTCCTGTTTCCCTGCAACACCAAATTAATGGCATTACAGTTCTTCAGAAAGGAGGAATCAGCGAAGCCAGTACATACCAGTGGCATGACCAACCTGCTGACCCCGAAATTCAACTACGAGCTTTTTAACTGCAACAACTTTAATATACGCTATTGGAGCTGGAATTACCGCGGCTGCTGGCACCAGACTTGCCCTCCAA
+
DBD0D1/DHI=1FHICH0<111<D@E@G1FE11<D11CC10<1FH111<FH@G1F0<G@G@@1C1D1<FH1<<<D0<<DH?11<11<1F@11<11<H5GFHHHHHIH5HEHFF<IIIIIIHHHHGHHIHIHIIIIIIIGIIIGII9IIIGHI9IIHIHGCIIIIIHII:IIIIIII:IIHF<HD#IIIIIHHD/:IIIIIIIIIIIIIHHGDIIIH;F?IIIIII<:IIIIG1IIIIIHIII=HGIIIIIIIIHIIIIIIIIIIIIIIIIIIHIHIIIIIIIIIIIIIIIIIIIIIIIIIIIIIIIIIIIIIIIIIIIIIIIIIIIIIIIIIIHIIIIIIIDDDDD
@HISEQ:969:HM2KJBCX2:2:1101:7661:68209 2:N:0:ACTATGCA
TTGGACGTCCACCCCAACTATCCCTATTAATCATTACGTCGATCCTAGAAACCAACAAAATAGAATCAAACGTCCTATTTCATTATTCCATGCTAATGTATTCAAGCGTGAGCCTGCTTTAAACACTCTAATTTTTTCAAAGTAACAGTCCTGATTCCCCACAACACCAAATAAATGACATCATGGTTCGTCAGAAGGGAGAAACCGACGATGCCAGTACGTACCGAGGCACGACCAACATGATGGTCCCGAAATTCAACTACGAGCTTTTTAACTGCAGCAACTTTAATATACGCTATTGGAGCTGGAATTACCGCGGCTGCTGGCACCAGACTTGCCCTCCAA
+
DDDDDIIIIIIIIIIIIIHIIIIHIIIIIIIIIIIIIIIIIIIIIIIIHIIIIIIIIIIIIIHIIIIIIIIIIIHIIIIIIIIIIIIIHHHIHIIIIIHIIIIIIIIIIIIIIIIIIIIIIIIHIIIIHIIIIIIIIIIIIIIIIIIIIIIIIIIIIIIIIIIIIIIHIIIIIIIIIHIIHIIIIIIHIIIIIIIIIIIIIIIIIIIIIIIIIIIIIIIIIIIIIIIIIIIIIIIIIIIIIIHGIIIIIIIIIIIIIIIIIHIIIIIIIIIIIIIIIIIIIIIIIIIIIIIIIIIIIIIIIIIIIIIIIIIIIIIIIIIIIIIIIIIIIIIIIIIIIIIIDDDDD
@HISEQ:969:HM2KJBCX2:2:1101:6046:68425 2:N:0:ACTATGCA
TTGGACGTCCACCCCAACTATCCCTATTAATCATTACGGTGGTCCTAGAAACCAACAAAATAGAACCACAACGTCCTATTCTATTATTCCATGCTAATCTATTCAAGCAATAGCCCGCTTTAAACACTCTAATTTTTTCAAGGTAATGGTCCTGGCTCCCCAACACACCCAATAAAGGACATGCTGGCTCACCAGAAGGAAGACCCGACAGCAGACAGTACTCGCCAAAGACGGACCGCCCGGCCAGGCCTAAAATTCAACTACGAGCTTTTTAACTGCAACAACTTTAATATACGCTATTGGAGCTGGAATTACCGCGGCTGCTGGCACCAGACTTGCCCTCCAA
+
DDDDDIIIIHIIIHIHIIIIIIIIIHIIIIIIIIIIIIIHHIIIIIIIIIIIIIIIIGFHIIIIIHIIIIIHIHIHIIIIIIIIGIHHIIIIIIIIIIIIIHIHIIIIIIIIIIIIIIIIHIIIIIIIIIIHIIIHIIIIIIIIIIIIIIIIIHIIIIIIIIIHIIIIIIIIIIIIIIIIIIIHIIHIIIIIIIIIIIIIIIIIHIIIIIIIIIIIIIIIIIIIIIIGIIIIIIIIIIIIIIIIHIIIIHIIIIIIIIIIIIHIIIIIIIIIIIIIIIIIIIIIIIIIIIIIIIIIIIHIHIIIIIIIIIIIIIIIIIIIIIIIIIIIIIIIIIIIIIIIIDDDDD
@HISEQ:969:HM2KJBCX2:2:1101:12751:68979 2:N:0:ACTATGCA
TTGGACGTCCACCCCAACTATCCCTATTAATCATTACATCGATCCTAGAAACCAACAAATAGAATCTGATGTCCTATTTCATTATTCCATGCTAATGTATTCAAGCGTAAGCTTGCTTTAAACACTCTAATTTTTTCAAGGTAACAGTCCTAATTCCCCATAACATCAAATAAATGACATTATGGTTCTTTAGAAGGTGAGAACCAATAAAACCAGTACATACCAAGGCATGACCGATTCCTTGATCCCGAAATTCAACTACGAGCTTTTTAACTGCAACAACTTTAATATACGCTATTGGAGCTGGAATTACCGCGGCTGCTGGCACCAGACTTGCCCTCCAA
+
DDDDDIHIIIIIIIIIIHIIIGIIIIIIIIIIIIIIIIIIIIIIIIIHHIIIIIIIIIHIHHIIIIIIIIIIIIHHHHIIIIIIIHIHHIIIIIIIIIIIIIHIIIIIIHIIIIHHIIIIIIIIIIIIIIIIIIIIHHIIIIIIIIIIIIIIIIIIGHIIIIIIIIIIIHIIIIIIIHIIIIIIIIIIHHIIIIIIIIHHIIIHIIIIIIHIIIIIIIIIIIIIIIIIIIIGIIIIIIIIIIHIIIIIIIIIIIIIIIIIHIIIIIIIIIIIIIIIIIIIIIIHIIIIIIIIIGIIIIIIIIIIIIIIIIIIIIIIIIIIIIIIIIIIIIIIIIGIIIIDDDDD
@HISEQ:969:HM2KJBCX2:2:1101:20413:68997 2:N:0:ACTATGCA
TTGGACGTCCACCCCAACTATCCCTATTAATCATTACGTCAATCCTAGAAACCAACAAAATAGGATCGAACGTCCTATTTCATTATTCCATGCTAATGTATTCAGGCGTTAGCCTGCTTTAAACACTCTAATTTTTTCAAAGTAACAGTCCAGATTCCCTGCAACACCAAATTAATGGCATTACAGCTCATCAGGAAGGAGGAATCAGTGAGACCAGTACATACCAGTGGCATGACCAACCTACTGACCCCGAAATTCAACTACGAGCTTTTTAACTGCAACAACTTTAATATACGCTATTGGAGCTGGAATTACCGCGGCTGCTGGCACCAGACTTGCCCTCCAA
+
BD0DBHHEHIH?HHIHHIIICHIIHIIIIIIHHHHCHEGHFHIHGHH?@@GGEHIIEC@<GH1GHCHDE?EHHHIHIIIIGHHIIIGHIHHIIIIIHFHHHCHH?DGDHHGHHHH@ECEHGHHCHFHIGHHEFHHIHHHHHHHHHIIIIIIHG@EHGHFHIHHGCHHHHEIIHHHGIIHIHGHGIIIIIIIIIIIHHHEIH9GIIHHHHFGIHFHHIIIHHHHHCIIIIIGIIIIIIIHIHHGGFIHIIHFIIIHHHIIIIIIIIIIHIIIIIIHIIIIIHHIIIIIHIHIIIIIHIIIIIIIIIIIIIIHHGIIIIIIIIIIIIIIGIIIIHIIIIIIHHD@@AD
@HISEQ:969:HM2KJBCX2:2:1101:7749:69817 2:N:0:ACTATGCA
TTGGACGTCCACCCCAACTATCCCTATTAATCATTACGTCAATCCTAGAAACCAACAAAATAGAATCAAACGTCCTATTTCATTATTCCATGCTAATGTATTCAAGCGTGAGCCTGCTTTAAACACTCTAATTTTTTCAAAGTAACAGTCCTGATTCCCCACAACACCAAATAAATGACATCGTGGTTCGTCAGAAGGGAGAAACCAACAATACCAGTACGTACCGAGGCACGACCGACATGATGGTCCCGAAATTCAACTACGAGCTTTTTAACTGCAGCAACTTTAATATACGCTATTGGAGCTGGAATTACCGCGGCTGCTGGCACCAGACTTGCCCTCCAA
+
D@?D@EHHEHHH?@DHCCHHEHHHGHGFHEGCGHFHHECCGHHEGEHIGIGHHHIIHIHIIHC?<FH@GCGH<DGHHDHFHHIIHIGHIFHEFCGHFHGHE<FHHHHHHHICG@DHIHIIHGHHHEHFHHGIHHIHHHIHHHEHFFHHHCEGFHHGHEFFHHHIHGHHHIHHHIIGHGGFHIEGHHFHHHHHHIHFCGEHG@DCHHHHHIHIHFFFFFGGEHHHIHGE>GHHHEDHEIHHCHF>EHIHGHIHHHHHF1EEGIHHHHCHIHHCHC<?HIHG@HHHGEHHHEHG<?HEEHHFEHIIIIIHHHEEC<HDIHHFFIIHHF@CEHIIIIIHHHGIADDD@
@HISEQ:969:HM2KJBCX2:2:1101:7849:69821 2:N:0:ACTATGCA
TTGGACGTCCACCCCAACTATCCCTATTAATCATTACGTCAATCCTAGAAACCAACAAAATAGGATCAAACGCCCTATTTCATTATTCCATGCTAATGTATTCAAGCGTTAGCCTGCTTTAAACACTCTAATTTTTTCAAAGTAACAGTCCTGTTTCCCTGCAACACCAAATTAATGACATTACAGTTCTTCAAGAAGGAGGAACCAGTAAAGCCAGTACATACCAGAGGCACGACCAACTTACTAATCCCGAAATTCAACTACGAGCTTTTTAACTGCAACAACTTTAATATACGCTATTGGAGCTGGAATTACCGCGGCTGCTGGCACCAGACTAGCCC
+
0D0001<CG0<11<C=0<<1D111C11<1FC1<CF11<<1<0111FH@H1DGH110111CG1D11<D1<110/<E/<<11D<11<DCG111HHGFC<FFDC6A<CFGEECH<FGA<8@A1HHGFFHHEGG11CIHHHGD1GGF<C1D1<DCCD<<<<@@GE@CD<//C/</EGHIIHIHGCE@GHFF0EG@C@IIIIIHH@CC:G?GFDFF<<1EED<CFHFCD<1111D0//<0/<1<<1CD1<DC<<A11<C11FEEHCC<HCD1@G1HH?D<EF@HHC<1CEDIHHHGDHD/C<1FHHEGCD1@D1IHHGIDC/DHFC@@EHG@HD1FC<1<10@<00
@HISEQ:969:HM2KJBCX2:2:1101:1503:70042 2:N:0:ACTATGCA
TTGGACGTCCACCCCAACTATCCCTATTAATCATTACGTCAATCCTAGAAACCAACAAAATAGGATCAACGTCCTATTTCATTATTCCATGCTAATGTATTCAAGCGCGAGCCTGCTTTAAACACTCTAATTTTTTCAAAGTAACAGTCCTGATTCCCCGCCACACCAAATGAATGACATGATGGTTCGTCAGAAGGTAGGAACCAGTAACACCAGTACGTACCTAAGGCACGACCAACGTACTGATCCCGAAATTCAACTACGAGCTTTTTAACTGCAACAACTTTAATATACGCTATTGGAGCTGGAATTACCGCGGCTGCTGGCACCAGACTTGCCCTCCAA
+
DDDDDIIIIHHIFHHHIHHHHIIHEHHIIIEHHIIIIEHHHHIFHHIIIIIHHHEHIIIIIHHIHIIIIIEHHHHIIHEHHHHHIHHHHHHHHIGHIHIIGFIHDGIIIIDFHIHHHHIHHIHHIHIHIHHIHHHEHHHGHGHHHIA@GHHIIIEHIIIIGIHHIIHIIEHHIHGHIIHHIIIIIHIIGIIIIIIHIHHIIIFCIIIHIIIIHIIIIHHGEIGIIHIIHIIIIIHHIIIIIIHHIGIHHIIHIIIIIIIIIIHHHIIIIHIHIHIIIIIHIHHHHIFIIHDIHIIIGIHIIIIIIIIIIIHIIHCIIIIIIIIHIIHHGIHHIIIIIHHHBDADD
@HISEQ:969:HM2KJBCX2:2:1101:5426:69966 2:N:0:ACTATGCA
TTGGACGTCCACCCCAACTATCCCTATTAATCATTACGGTGGTCCTAGAAACCAACAAAATAGAACCATGCCGTCCTATTTTATTATTCCATGCTAATGTATTCAAGCAAAAATGCCTGCTTTAAACACTCTAATTTTTTCAAAGTAAAGGTCCTGGTTCCCCGCGGCATCCAATTAAGGACATCGCGGTTCTCCAGAAGGTGAGAAATTGACTGCACCAGTTCATACCCCGTGAGGCACGACCGATGCGCCAATCCCGAAATTCAACTACGAGCTTTTTAACTGCAACAACTTTAATATACGCTATTGGAGCTGGAATTACCGCGGCTGCTGGCACCAGACTTGCCCTCCAA
+
BDBDDGIIIIIIHFHIIGIIIIHIIIHIIIIGHHFHICHCEEEHHHHHEHIHHIHHH@GHEHEEHHIHIH?@<<ECGE@GHEEHHHHH1CG1GHIFHEFHHC<IHHHHHHIFFHH?HHHIHHHHEHHHIHIIBCFGEHHIHIHIHHHEIIIHIIIHEGCHHHI9IHIIHHHIHHHEIHEIHIIIHIIIIHHIIHIIIIHHHHIIIHIIIIIIIHHEHHIHFHGIIHFHFHIIHIGIFHHHHHDIIIIIIIHHHDIIEG?HHD1HCHHHIIIIIHIIIIIIIIIIIIHHHHIIIIIHHIIHGHIIIIIIIHIIIIIIIHHGIIIIIHIIIIIIIIIIIHIIHIIIIIIIDBD@B
@HISEQ:969:HM2KJBCX2:2:1101:5258:70266 2:N:0:ACTATGCA
TTGGACGTCCACCCCAACTATCCCTATTAATCATTACATCGATCCTAGAAACCAACAAAATAGAATCGGATGTCCTATTTCATTATTCCATGCTAATGTATTCAAGCGTGAGCCTGCTTTAAACACTCTAATTTTTTCAAGGTAACAGTCCTAATTCCCCGTGACACCAAATTAATGGCATTACGGTTCTTTAGAAGGTGAGAAATCAATAATATCAGTACATACCAACGGCATGACCGAAACATTGATTCCGAAATTCAACTACGAGCTTTTTAACTGCAACAACTTTAATATACGCTATTGGAGCTGGAATTACCGCGGCTGCTGGCACCAGACTTGCCCTCC
+
DDDDDIIIIIIIIIIIIIIIIIIIIIIIIIIIIIIIIIIIIGIIIIIIIIIIIIIIIIIHIIIIIIIIIIIIIHIIHIHIIIIIIIIIIIIIIIIIIIIIIIIIIIIIIIIIIIIIIHIIIIIIIIIIIIIIIIIIHIIIIIIIIIIIHIEIIIIIIIIIHHIIIIHIIIIIIIIIIIIIIIIIIIIIIHHIIIIIIIIIIIIIIIIIIIIIIIIIIIIIIIIIIIIIIIIIIIIIIIIIIIIHIIIIIIIIIIIIIIIIIIIIIIIIIIIIIIHHIIIHIIIIIIIIIIIIIIIIIIIIIHIIIIIIIIIIIIIIIIIIIIIIIIIIIIIIIIIIIIIIDDDDD
@HISEQ:969:HM2KJBCX2:2:1101:8240:69775 2:N:0:ACTATGCA
TTGGACGTCCACCCCAACTATCCCTATTAATCATTACGGTGATCCTAGAAACCAACGAAATAGAATCAGTCCGTCCTATTTCATTATTCCATGCTAATGTATTCAGACGATAGTCTGCTTTAAACACTCTAATTTTTTCAAAGTAACAGTCCTGATTTCTAACCACACCAAATAAATGGCATGAAAGTTCCTCAGAAGGTAGAGATCCATCTCACCAGTACAGACAATTAAGCCTGACCAATGGGTAGACCCCGAAGTTCAACTACGAGCTTTTTAACTGCAACAACTTTAATATACGCTATTGGAGCTGGAATTACCGCGGCTGCTGGCACCAGACTTGCCCTCCAA
+
DDDDDIIIIIIIIIIIIIIIIIIIIIIIIIIIIIIIIIIIIIIIIIIIIIIIIIHIIIIIIIIIIIIIIIIIIIIIIIIIIIIIHIIIIIHIIIIHIIIIIHIIIIIIIIIIIIIIIIIIIIIIIIIIIIIIIIIIIIIIIIIIIIIIIIIIIIIIIII1IIIIIIIHIIIIIIIIIIIIIIIIIIIIHIIIIIIIIIIIIIIIIIHHHIIIIIIIIIIIIIIIIIIIHIIIIIIIIIIIIIIIHGEIIIIIIIIIIIIIIIIIIIIIIIIIIIIIIIIIIIIIIIIIHIIIIIIIIIIIIIIIIIIIIIIIIIIIIIIIIIIIIIIIIIIIIIIIIIIIIIIDDDDD
@HISEQ:969:HM2KJBCX2:2:1101:6817:71129 2:N:0:ACTATGCA
TTGGACGTCCACCCCAACTATCCCTATTAATCATTACGTCGATCCTAGAAACCAACAAAATAGAATCAAACGTCCTATTTCATTATTCCATGCTAATGTATTCAAGCGTGCGCCTGCTTTAAACACTCTAATTTTTTCAAAGTAACAGTCCTGATTCCCCACGACACCAAATTAATGACATCGCGGTTCTTCAGAAGGTAGGAACCAATAATGCCAGTGCGTACCGAGGCACGACCGACAATCTGATCCCGAAATTCAACTACGAGCTTTTTAACTGCAACAACTTTAATATACGCTATTGGAGCTGGAATTACCGCGGCTGCTGGCACCAGACTTGCCCTCCAA
+
DDDDDIIIIIIIIIIIIIIIIHHIIIIIIIIIIIIIIIHHHIIHIIIIIGIIIIIIIIIHIGHIIIIIHHHHIFHIIIIIIIIIHIIIGHIIEHHIIIIIIIHIIHIIIIIIHIHIIIIHIIIIIIIHHHIIHHHIIIIIIIIIIIIIIIIIHHIHIIHHHIHHIIIIIIHIIIIIHGHIIIIIIIHGIIIIIIIIIIIIIIHGFHFHIIIHEEHHHIIGIIIIIIIHHIIIHHHIIHIHEGCFIIIIIIIHIIIIIIHIIIIHIIIIIHIHHHIIIIIIIIIIIHHIHIHIHIIIHHEHIIIHIIIIIIIIIIIIHIIIIIIIIIGIIIIIHIHIHIIHDADD@
@HISEQ:969:HM2KJBCX2:2:1101:12585:71206 2:N:0:ACTATGCA
TTGGACGTCCACCCCAACTATCCCTATTAATCATTACGTCGATCCTAGAAACCAACAAAATAGAATCAAACGTCCTATTTCATTATTCCATGCTAATGTATTCAAGCGTTAGCCTGCTTTAAACACTCTAATTTTTTCAAAGTAACAGTCCTGTTTCCCTGCAACACCAAATTAATGACATTACAGTTCTTCAAGAAGGAGGAACCAGTAAAGCCAGTACATACCAGAGGCACGACCAACTTACTAATCCCGAAATTCAACTACGAGCTTTTTAACTGCAACAACTTTAATATACGCTATTGGAGCTGGAATTACCGCGGCTGCTGGCACCAGACTTGCCCTCCAA
+
DDDDDIIIIIIIIIIIIIIIIHHIIIIIIIHIIIIIIIIIIIIIIIIIIIHHIIIIIIGHHIIIIIIIIIIIHHGHIIHHIIIIIIIIIIIIIIIIIIIIIIHIIIIIIIIIHHIIIIIIHIIIIIIIIIIIIIIIIIIIIIIIIIIIHIIIIIIIIIHIIIIIIIIIIIIIIHIIIIIIIIIIIIIHGIHIIIIIIIIIIIIIIIIIIIIIIIIIIIIIIIIIIIIIHIIIIIIIIIHIIIIHHIIHHIIIIIIIIIIIIIIIIIIIIIIGIIIIIIIIIIIIIIIIIIIIIIIIIIIIIIIIIIIIIIIIIIIIIIIHIIIIIIIIIIIIIIIIIIIIIDDDDD
@HISEQ:969:HM2KJBCX2:2:1101:10284:71261 2:N:0:ACTATGCA
TTGGACGTCCACCCCAACTATCCCTATTAATCATTACGGTGATCCTAGAAACCAACAAAATAGAACCATGCCGTCCTATTCTATTATTCCATGCTAATGTATTCGAGCAAAAATGCCTGCTTTAAACACTCTAATTTTTTCAAGGTAAAGGTCCTGGATCCGCAAGACACCCAATTAAGGACATCAAGTTTCTCCAGAAGGTGAGAAATCAACAGCGACAGTTCATACCCCTTAAGGCATGACCATCACGTCAATCCCGAAATTCAACTACGAGCTTTTTAACTGCAACAACTTTAATATACGCTATTGGAGCTGGAATTACCGCGGCTGCTGGCACCAGACTTGCCCTCCAA
+
DDDDDIIIIHIIIIIIIIIIIIIHIIIIIHEHIIIHIGHIIIIIIIIIIIIIIIIIGHIIIIHHHHIIIGHIIIIHIIHHIIIIIIIIIIIIIIHIIHGHIGHIIIIIIIIIIIIIIIIGIIIIIIHIIIIIIIIIIIIIIIIIIIIIIIIIHHIIIIIHIIIHIIHIHHIHIIIIIHIIIIHIIIIIHHHHIIIIIIIIIIIIIIIIIIIIIIII=IIIIIIIIIIIIIGIIIIIIIIIIIIIIIHIIIHGIGIIDIIIIIIIIIIHIIIIIIIIIIIIIIIIIIGIIIIIIIIIIIIIHIIIIIIIIIIIIIIIIIIIIIIIIIIIIIHIIIIIIIIHIIIIIIIIDCDDD
@HISEQ:969:HM2KJBCX2:2:1101:12822:70565 2:N:0:ACTATGCA
TTGGACGTCCACCCCAACTATCCCTATTAATCATTACGTCGATCCTAGAAACCAACAAAATAGAATCAAACGTCCTATTTCATTATTCCATGCTAATGTATTCAAGCGTAAGCCTGCTTTAAACACTCTAATTTTTTCAAAGTAACAGTCCTGATTCCCCACGACACCAAATTAATGACATCGCGGTTCTTCAGAAGGTAGGAACCGATAATGCCAGTGCGTACCGAAGCACGACCAACAATTCGATCCCGAAATTCAACTACGAGCTTTTTAACTGCAACAACTTTAATATACGCTATTGGAGCTGGAATTACCGCGGCTGCTGGCACCAGACTTGCCCCCAA
+
DDADDHIHIIIIHIIHIIIIIIIIIIIIIIIIIIIIIIIIIIIIIIIIHIIIIHIIIIIIIIIHIIIIIIIIIGIIIIIIIHIIIIIIIGHGHHIIIIIHHHIIIIIIIIIIIIIIIIIIIIIIIIIIIIIIIIIIIHIIIIIIIIIIIIIIIIIIIIIIIIIIIIHHIIIIIIIIIIIIIIIIIIIIIIIIIIIIIIIIIIIIIHIIIIIIIIIIIIIIIIIIIIIIIIIIIIIIIIIIIIIHIIIIIIIIIIIIIIIIIHIIIIIIIIIIIIIIIIIIIIIIIIIIIIIIIIIIIIIIIIIIIIIIIIIIIIIIIIIIIIIIIIIIIIIIIIIIIIIDDDDD
@HISEQ:969:HM2KJBCX2:2:1101:9829:71500 2:N:0:ACTATGCA
TTGGACGTCCACCCCAACTATCCCTATTAATCATTACGTCAATCCTAGAAACCAACAAAATAGGATCAAACGTCCTATTTCATTATTCCATGCTAATGTATTCAAGCGTTAGCTTGCTTTAAACACTCTAATTTTTTCAAAGTAACAGTCCTGTTTCCCTGCAACACCAAATTAATGGCATTACAGTTCTTCAGAAAGGAGGAATCAGCGAAGCCAGTACATACCAGTGGCATGACCAACCTGCTGACCCCGAAATTCAACTACGAGCTTTTTAACTGCAACAACTTTAATATACGCTATTGGAGCTGGAATTACCGCGGCTGCTGGCACCAGACTTGCC
+
DDDDDHHCHCEHHHDHIIIIIIGHIIIGIIIGHIHHHGHCCCEGHIIICHHHHEHIIIIIIE1GGHEHCHHHCCHCFFEHEHHFEGHHHHFEHGHHHHHHHECGGCHIHHHHIIIIHEGEIHHHIHG@HHIHHHHHHCIIIIIHHHHEHGHHECEHHHHHEHGHCGH@0HFEGGHHEEHHIIHEGHHFHEEEHGHHHEHCEEFHHG@@HHCHD3IHHEHHGCGCGIIIIHHHHHGHE?HHHFEHEGE?E<HCHHGFFEHGCHHEEHHCIHHIHHEHHHGIHIIIHHHHHHHHHEHHHIIGIHGGHHGIHHHHF?DIIIIHGIHHEEHFDHEGF@ID?BBD
@HISEQ:969:HM2KJBCX2:2:1101:19103:71827 2:N:0:ACTATGCA
TTGGACGTCCACCCCAACTATCCCTATTAATCATTACAGCGGTCCTAGAAACCAACAAAATAGAACCGATGTCCTATTCTATTATTCCATGCTAATGTATTCGAGCAAAGGCCTGCTTTGAACACTCTAATTTTTTCAAGGTAAAAGTCCTGGTTCCCCCGTACACCCAGTGAAGGGCATAGGATTCCCCAGAAGGAAAGGCTCAACCGAATCCGTGCGCTCGATTAGGAGGACAGATCGGCCAAACCCAAAGTTCAACTACGAGCTTTTCAACTGCAACAACTTTAATATACGCTATTGGAGCTGGAATTACCGCGGCTGCTGGCACCAGACTTGCCCTCCAA
+
DDCDDIIIIIIIIIIIIIIHIIIIIIIIIIIHIIIIIIIIIIIIIIIIIIIIIIIIIGEEHIIIIIIIIIIIHIHIIIIIIIIIIIHIIIIIHFHHIHHHIHHIIIHIIIIIIGIIIIIIIHIIIIIIIIIIIIIIHIHIIIIHIIHIIIIIIHIIIIIHHHIHHHHIIGHIIIIIIIIIIIHIIHHHIIIIHIIIHIIIIIIIIIIIIIIIHIIIHHGIIHIIIIIIIIIIIIIIIIIIIHEHHG;IIIIIHIHIHIIIIIIIHIIIIIIIIIIHIIIIIIIIIHIIIIIHIIIIIIIIIIIIIIIIIIIIIIIIIIIIIIIIIIIIIIIIIIIIIIIDDDBD
@HISEQ:969:HM2KJBCX2:2:1101:18478:72131 2:N:0:ACTATGCA
TTGGACGTCCACCCCAACTATCCCTATTAATCATTACGTCGATCCTAGAAACCAACAAAATAGAATCAAACGTCCTATTTCGTTATTCCATGCTAATGTATTCAAGCGTGAGCCTGCTTTAAACACTCTAATTTTTTCAAAGTAACAGTCCTGATTCCCCATGACACCAAATTAATGACATCATGGTTCGTCAGAAGGTAGGAATCAATAATACCAGTTCGTACAATAGCACGACCAATAAATTGATCCCGAAATTCAACTACGAGCTTTTTAACTGCAACAACTTTAATATACGCTATTGGAGCTGGAATTACCGCGGCTGCTGGCACCAGACTTGCCCTCCAA
+
DDDCDIIIIIIIHIIIIIIIIIIIIIIIIIIIIIIIIIHIDHIIIIIIIIIIIIIIIIIHIIIIIIIIIHIHICHIIIIIIHIIIIICHIIIHIIIIIIIIIGIIIIIIIIIIIIIIHIIIHIIIHICHHIIIIHIIIHHIIHIIHIIIHIIIIIIIIIIIIIIIIIIIIIIIIIIHIIIHIIIIIIIIIIIIIIIIIIIIIIIIHIIIIIIIIIIIIHIHIIIIIIIIIIIIIIHIIIIIIIHIIIIIIIIHHIIIIIIIIIIIIIIIIIIIIIIIIIIIIIIIIIIIIIIIIIIIIIIIIIIIIIIIIIIIHIIIIIIIIIIIIIIIIIIIIIIIIIIDDDDD
@HISEQ:969:HM2KJBCX2:2:1101:9618:71215 2:N:0:ACTATGCA
TTGGACGTCCACCCCAACTATCCCTATTAATCATTACGTTGATTCTAGAAACCAACAAAAATAGAATCTAACGTCCTATTTCATTATTCCATGCTAATGTATTCAAGCGCGTGCCTGCTTTAAACACTCTAATTTTTTCAAAGTAACATCCTGACTCCCCACAACATCAAATTAATGACATCATGATTCATCAGAAGGGAGAAATCAATGACATTAGTACGTACCAAAGGCACGACCGACGTATTGATCCCGAAATTCAACTACGAGCTTTTTAACTGCAACAACTTTAATATACGCTATTGGAGCTGGAATTACCGCGGCTGCTGGCACCAGACTTGCCCTCCAA
+
@D@D0CFHEHHCGHHHHHE@C<CEHHI@CFCHHIIIIIHHHEHIFH<F@CGC<CGHFCH1CGHHHIHHEHIIIHFGHEH1CCC@HHHFEEHIIFHCHH@DHGHCHIIIIIHIIIIHHHHEIHGGEFHHHIIGHFCHGHHHIIHGHHHDHC@EEG@@HHFHGHHHGFEHEFFEDHHEH<?HIIIHHHEIGHH?IIHHIIIIIIHHEHEHC<B@GHIIIHFCFFFHFGHIHDECHECHHFGHHFHHFHHE<DIHHHEIHG@E?GIHHFG0HHHHHFDEHEHEHGHGCEFEEHIHHECHEHHHIIIHIIIIIIIIIHECCEHHEIHFEHIHHIIIHFHHEGIHH@@BD@
@HISEQ:969:HM2KJBCX2:2:1101:14514:72496 2:N:0:ACTATGCA
TTGGACGTCCACCCAACTATCCCTATTAATCATTACGGTGGTCCTAGAAACCAACAAAATAGAACCACAACGTCCTATTATATTATTCCATGCTAATCTATTCAAGCAATAGCCCGCTTTAAACACTCTAATTTTTTCAAGGTAATGGTCCTGGCTCCCCAACACACCCAATAAAGGACATACTGGTTCACCAGAAGGAAGACCCGACAACAAGACAGTACTCGCCAAAGACGGACCGCCTGGCCAGGCCTAAAATTCAACTACGAGCTTTTTAACTGCAACAACTTTAATATACGCTATTGGAGCTGGAATTACCGCGGCTGCTGGCACCAGACTTGCCCTCCAA
+
DDDDCIIIIIIIIIIIIIIIIIIIIIIIIIIIIIIIIIIIIIIIHIIIIIIIIIIIIIIIIIIHIHHHIIIIIIIIIIIIIIHIIIHIIIIIIIIIIIIHIHFHIHIIIIIIIIIIIIIIIIIIIIIIIIIIIIIIIIIIIIIIHIIIIIIIIIIIIIIIIIIIHHIIIIIIIIIIIIIIIIIIIIIIIIHIIIIIIIIIIIIHIIIIIIIIIIIIIIIIIIIIIIHIIIIIIIIIIIIIIIIIHIIHHIIIIIIIIIIHIIHHHIIIIIIIIIIIIIIIIIIIIIIIIHIIHHIIIIIIIIIIIIIIIIIIIIIIIIIIIIIIIIIIIIIIIIIIIIIIIDDDDD
@HISEQ:969:HM2KJBCX2:2:1101:15438:73345 2:N:0:ACTATGCA
TTGGACGTCCACCCCAACTATCCCTATTAATCATTACATCGATCCTAGAAACCAACAAAATAGAATCGGATGTCCTATTTCATTATTCCATGCTAATGTATTCAAGCGTGAGCCTGCTTTAAACACTCTAATTTTTTCAAGGTAACAGTCCTAATTCCCCGTGACACCAAATTAATGGCATTACGGTTCTTTAGAAGGTGAGAAATCAATAATATCAGTACATACCAACGGCATGACCGAAACATTGATCCCGAAATTCAACTACGAGCTTTTTAACTGCAACAACTTTAATATACGCTATTGGAGCTGGAATTACCGCGGCTGCTGGCACCAGACTTGCCCTCCAA
+
@D@@@HIICCCGFCCCE@HHI?<<FHHHHHHHIIHHHIIII?GGCCGHHIIGHHHIHHH@G@H?GHH1EHHHIHHIIIHHIHEFHFE1GH@CFGHE<HHIIIIIIHHIIHHHHHHEHEEGHHHHHIIHHHHIIIIHIHEHIIHFIHHGHIHHHHHIH9HEHHFIIHHFHHG@FGG@?IHEFIIIHHIHIIHHIHIHHIII;IIIHFIHHHHHEHGHE:EHHECA8HHHI<HIIGIIIGIHHFFHGCFDHHHGCHGIHFCIIIGIIHEEIIIGIGIHHHCIIIIIIIHHHHGCHCIIIIHHHEHHIIHHGHGIHDHDEDHFH@GIH?IIIIIIIHHIHGIHGIDDDD@
@HISEQ:969:HM2KJBCX2:2:1101:3683:73468 2:N:0:ACTATGCA
TTGGACGTCCACCCCAACTATCCCTATTAATCATTACGTCGATCCTAGAAACCAACAAAATAGGTTCGATCGTCCTATTTCGTTATTCCATGCTAATGTATTCAAGCGCGAGCCTGCTTTAAGCACTCTAATTTTTTCAAAGTAACAGTCCTGTTTCCCCGCAACAACAAATTAATGCCATCACGGTTCTACAAGAAGGAGGGACCAGTGAGGCCAATGCATACCAGTGGCACGACCAACCTACTGGCCCCGAAATTCAACTACGAGCTTTTTAACTGCAACAACTTTAATATACGCTATTGGAGCTGGAATTACCGCGGCTGCTGGCACCAGACTTGCCCTCCAA
+
DDDDDIIIIIIIIIIIIIIIHIIIIIIIIIIIIIIIIIIGIIHIIIIIIIIIIIIIHHGHHHIHIIIIIIIIIIGIIHHIIIIIIIIIIIIIIIIIIHIIIGIHIIIHHHHIIIIHIIIIIIIIIIIIIIHIIIIIIIHHIIIIIHIIIIIIIIIIIIIGIIIIHIIIIIHHHHIIIIIIIIIIIHIIIHIIIIHFIIIIIIHHIHIIIIIIIIIIIIIIIIIIIIHIIHIIIHIIIHIIIIHHGIIIIIIIIIIIIIIHIIIIIIIIIIIIIIIIIIIIIIIIIIIIIIIIIIIIIIIIIIIIIIIIIIIIIIIHIIIIIIHIIIIIIIIIIIIIIIIHIDDDDD
@HISEQ:969:HM2KJBCX2:2:1101:12996:74084 2:N:0:ACTATGCA
TTGGACGTCCACCCCAACTATCCCTATTAATCATTACGTCGATCCTAGAAACCAACAAAATAGAATCAAACGTCCTATTTCATTATTCCATGCTAATGTATTCAAGCGTAAGCCTGCTTTAAACACTCTAATTTTTTCAAAGTAACAGTCCTGATTCCCCACGACACCAAATTAATGACATCGCGGTTCTTCAGAAGGTAGGAACCAATAATGCCAGTGCGTACCGAAGCACGACCAACAATTTGATCCCGAAATTCAACTACGAGCTTTTTAACTGCAACAACTTTAATATACGCTATTGGAGCTGGAATTACCGCGGCTGCTGGCACCAGACTTGCCCTCCAA
+
DDB@@HIIIIIIIHIIIIIIIIHGIIIIIIIIIIIIIIIIIIIHIIIIHHIHHHIIEHIHHGHHIIIHEHIHIIGIHIIIIIIIHGIHFHHCHHHIHIIIIGHIIIHIIIIIIIHIIIHHHIIHHIIIIIFIIIIHIHIIGIIIIIIIHIIHIIIIIIIIIHIIIIIHIIIHHIHIHHHHHIIIHHHIHIHHIHIIIIHIHIIIIIIIIIHIGIIIIIIIIIIIIIIIIIIIIIHIIIIIIIHHIIIIIIIIIIHHIIIIHHIIIIIIIIIIIIIIIIIIIIIHIIIIIIIIIIIIIIIIIIIIIIIIIIIIIIIIIIIIIIIIIIIIIIIIIIIIIIIIDDDDD
@HISEQ:969:HM2KJBCX2:2:1101:9666:74100 2:N:0:ACTATGCA
TTGGACGTCCACCCCAACTATCCCTATTAATCATTACGTCAATCCTAGAAACCAACAAAATAGGATCAAACGTCCTATTTCATTATTCCATGCTAATGTATTCAAGCGTTAGCCTGCTTTAAACACTCTAATTTTTTCAAAGTAACAGTCCTGTTTCCCTGCAACACCAAATTAATGACATTACAGTTCTTCAAGAAGGAGGAACCAGTAAAGCCAGTACATACCAGAGGCACGACCAACCTACTAATCCCGAAATTCAACTACGAGCTTTTTAACTGCAACAACTTTAATATACGCTATTGGAGCTGGAATTACCGCGGCTGCTGGCACCAGACTTGCCCTCCAA
+
DDD@@HIIHIIIIIIIIIIHIIGHIHIHIIHIIIIIIIHHIIIIHIIIIHHHIIIIIGGIHHICHIIEHGHCDHHHIIIHIIIIHHGHHIIIIIGIIHIIHIIIIGIHHHHEHIIHHHIIIHHIHHHHGHHHHHHIIIIIIIIIHIIIIIIIIIIHIIIIIGEIIIIHHHIIHIIIHIHEIIIIIIIIIIIIHGIIIIIIIIHGHHHIHHIIIGIHHIIIIIHHIHIII=IIIIHIIIHIIHHGFHG<HHGHCIIIIIIIIHHIHHIIIHGHHHHHIIIIIIIHIIHIHIIIIIIIIIIHIIIIHIIIHHIIIHHHHHIIIIIIIIIIIIIHIHHIHIIHHBDDDD
@HISEQ:969:HM2KJBCX2:2:1101:11494:75144 2:N:0:ACTATGCA
TTGGACGTCCACCCCAACTATCCCTATTAATCATTACGTCAATCCTAGAAACCAACAAAATAGGATCGAACGTCCTATTTCATTATTCCATGCTAATGTATTCAAGCGTTAGCCTGCTTTAAACACTCTAATTTTTTCAAAGTAACAGTCCTGTTTCCCTGCAACACCAAATTAATGACATTACAGTTCTTCAGAAAGGAGGAATCAGCGAAGCCAGTGCATACCAGTGGCACGACCAACCTGCTGACCCCGAAATTCAACTACGAGCTTTTTAACTGCAACAACTTTAATATACGCTATTGGAGCTGGAATTACCGCGGCTGCTGGCACCAGACTTGCCCTCCAA
+
DDDDDIHIIIIIIIIHIIIIIHIIIIIIIIIIIIIIIIIIIIIHIIIIHHIIIHHIIHEEHI<CHHIHHIIHDGEHHIHHHIIHIIIIIGIIHHICIIHIIIIIIHIIIIHHHHIIIHHIIHIIIIIIIIHIIHIIIIHIIIIIIIIHGIIIIIIIHIHIIIIIIIIIIIIIIIIIIHIIIIIIIHHHIIHIIIHIIIIHIIIIIHIIIIIIIIIIIIIIIIIHIIIIHIIIIIIHHIHIIHHIGHHIIIHGIIIIIIHIIIIIIIIIIIIIHIHIIIIIIIIIIIIIIIIIHIIIIIIIIIIIIIIIIIIIIIGIIIIIIIIIIIIIIIIIIIIIIIGIIDDDDD
@HISEQ:969:HM2KJBCX2:2:1101:20732:76785 2:N:0:ACTATGCA
TTGGACGTCCACCCCAACTATCCCTATTAATCATTACGTCGATCCTAGAAACCAACAAAATAGAATCAAACGTCCTATTTCATTATTCCATGCTAATGTATTCAAGCGCGAGCTTGCTTTAAACACTCTAATTTTTTCAAAGTAACAGTCCTGATTTCCCGCGACACCAAATTAATGACATCGTGGTTCGTCAGAAGGGAGAAACCAATAATGCTAGTACGTACAAAGTACGACCGACATATTAGTCCCGAAATTCAACTACGAGCTTTTTAACTGCAACAACTTTAATATACGCTATTGGAGCTGGAATTACCGCGGCTGCTGGCACCAGACTTGCCCTCCAA
+
DDDADIIHGIIIIIIIIIIIIHIIIIIIIHIIIIIIIIIIIIIIIIIIIIIIIIIIIIIIIIHIIIHHGFHIHIIIIIIIIIIIIIIHIIHHHHHHIIIIHFIHIHIIIIIHIIIIHIIHHGHIIIHHHHFHHHIIIIGHIHIHHIIIIIIIHHIIIIIIIIIIIIHFIIHHIIIIIIIIIIIIIIHIHIHGIIIIIIIIIIIIHIIIIIHIIIIIHHIIIIHGIIIIIIIIIII>IIIIIIIIIIIIIIIIIIIIIIIIIIIIIIIIIIIIIIIIIIIIIIIIHIIIIIIIIIIIIIIIIIIIIIIIIIIIIIIIIIIIIIIIIIIIIIIIIIIIIIIDDDDD
@HISEQ:969:HM2KJBCX2:2:1101:1338:76225 2:N:0:ACTATGCA
TTGGACGTCCACCCCAACTATCCCTATTAATCATTACGTCGATCCTAGAAACCAACAAAATAGAATCAAACGTCCTATTTCATTATTCCATGCTAATGTATTCAAGCGTGAGCCTGCTTTAAACACTCTAATTTTTTCAAAGTAACAGTCCTGATTCCCCAAGACACCAAATTAATGACATCATAGTTCGTCAGAAGGAAGAAACCAATAAATTAGTACGTACCAAGGCACGACCAACATATTGATCCCGAAATTCAACTACGAGCTTTTTAACTGCAACAACTTTAATATACGCTATTGGAGCTGGAATTACCGCGGCTGCTGGCACCAGACTTGCCCTCCAA
+
DDDCDIIIIIIIIIIIIIHIIIIIIIIIIIIIIIHIIHIIIIIHIIIIIIIIIIIIIIIIIIHIIIIIIIIIIIIIIIIIIIIIIIIIIIIIIIIIHIIIIHIHIIIIIHIIHIIIIIIIHIHIIIIIIIIIIHIIHIIHHIIIIIHIIHIIIIIIIIIIIIIIIIIIIIGHHIIIIIIIIIIHIIHIHIIIIIIIIIIIIIIIIIIIIIIIIIIIIIIIIIIIIIIIIIIIIIIIIIIIHIHIIIIIIIIIIIIIIIIIIIHIIIIIIIIIIIIIIIIIIHIIIIIIIIIHIIIIIIIIIIIIIIIIIIIIIIIIIIIIIIIIIIIIIIIIIIIIIIIDDDDD
@HISEQ:969:HM2KJBCX2:2:1101:4461:77907 2:N:0:ACTATGCA
TTGGACGTCCACCCCAACTATCCCTATTAATCATTACGTCGATCCTAGAAACCAACAAAATAGAATCAAACGTCCTATTTCATTATTCCATGCTAATGTATTCAAGCGTGCGCCTGCTTTAAACACTCTAATTTTTTCAAAGTAACAGTCCTGATTCCCCACGACACCAAATTAATGACATCGCGGTTCTTCAGAAGGTAGGAACCAATAATGCCAGTGCGTACCGAGGCACGACCGACAATCTGATCCCGAAATTCAACTACGAGCTTTTTAACTGCAACAACTTTAATATACGCTATTGGAGCTGGAATTACCGCGGCTGCTGGCACCAGACTTGCCCTCCAA
+
DDDDDIIIIHIIIIIIIIIIIIIIIIIIIIIIIIIHIIIIIIIHHIIIIIIIIIIIIIIIIIIIHIIIIIIIIIIIIIIIIIIIIIHIIIIIHHFIIIIIIIIIIIIIIIIIIIIIIIIHHIIIIIIIIIIIIIIIIIIIIIIIIIIIIIIIIIIIIIIIIIIIIIIIIIIIIIIIIIIIIIIIIIIIIIIIIIIIIIIIIIIIIIIIIIIIIIIIIIIIIIIIIIIIIIIIIIIIIIIIIIHHIIIIIIIIIIIIIIIIIIIIIIIIIIIIIIIIIIIIIIIIIIIIIIIIIIIIIIIHIIIIIIIIIIIIIIIIIIIIIIIIIIIIIIIIIIIIIIIIDDDDD
@HISEQ:969:HM2KJBCX2:2:1101:16255:77976 2:N:0:ACTATGCA
TTGGACGTCCACCCCAACTATCCCTATTAATCATTACGGTGATCCTAGAAACCAACAAAATAGAACCATGCCGTCCTATTCTATTATTCCATGCTAATGTATTCGAGCAAAAATGCCTGCTTTAAACACTCTAATTTTTTCAAGGTAAAGGTCCTGGATCCGCAAGACACCCAATAAAGGACATCAAGTTTCTCCAGAAGGTGAGAAATCAACAGTAACAGTTCATACCCCTTAAGGCATGACCATCACGTCAATCCCGAAATTCAACTACGAGCTTTTTAACTGCAACAACTTTAATATACGCTATTGGAGCTGGAATTACCGCGGCTGCTGGCACCAGACTTGCCCTCCAA
+
DDDD@FHI0CHHIIHIIHIIIHHIHIHHHEHHHHGFHIIHIGHEHHFFHEFGHIHHIIIGHIIIIIIHHIFHIICHHHIHEHHGHGIHHHEHHHHEHIHHHDGHHCEHIGHHIIIHIHECGEHIHHHHHHHIIIHHHIHFHHIIHHHICGHIHHHHHGHEEHEHHHIIIIHHIIHHHHHHHIHHHIIHIIIHFHIIIIIIIHIHHIIIIHIIIIHHIIIHHHFHHIIIHIIHIIIIIIIIIIIIIIIIIHF<IHEIGHHIIIHHIIIIIIIIIHHGHIIIIHHHFHIIIIIIHHIIIHIHHIIHIIIIIIIIIIIIIIIHIHGHIIIIIIIIIIIIIIIIIIIIIIIHDDDDD
@HISEQ:969:HM2KJBCX2:2:1101:16611:77858 2:N:0:ACTATGCA
TTGGACGTCCACCCCAACTATCCCTATTAATCATTACGTCGATCCTAGAAACCAACAAAATAGGTTCGATCGTCCTATTTCGTTATTCCATGCTAATGTATTCAAGCGCGAGCCTGCTTTAAGCACTCTAATTTTTTCAAAGTAACAGTCCTGTTTCCCCGCAACAACAAATTAATGCCATCACGGTTCTACAAGAAGGAGGGACCAGTGAGGCCAGTGCATACCAGTGGCACGACCAACCTACTGGCCCCGAAATTCAACTACGAGCTTTTTAACTGCAACAACTTTAATATACGCTATTGGAGCTGGAATTACCGCGGCTGCTGGCACCAGACTTGCCCTCCAA
+
DDDDCIIIIIIIIHIIIIIIIHIIIIIIIHIHIIIIIIHIIIIIHHIIIIIIIIIIGIHIIHIIIIIHIIIIIIIIIIGIIIIIIIIIHIIIIIIIIIIIIGHIIIIIIIIIIIIIIIIIIHHIIIIIIIIIIIIIHHHHIIIIIIHIIIIIIIIIIIIIIIIIIIIIIIIIIIIIIIIHIIIIIIIIIIIGIIIIIIIIIIIIIIIIIIIIIIIIIIIIIIIHIIIIIIIIIIIIIIIIIIIHIIIGIHIIIIIIIIIIIIIIIIIIIIIIIIIIIIIIIIIIIIIIIIIIIIIIIIIIIIIIIIIIIIIIIIIIIIIIIIIIIIIIIIIIIIIIIIIIIDDDDD
@HISEQ:969:HM2KJBCX2:2:1101:16028:78175 2:N:0:ACTATGCA
TTGGACGTCCACCCCAACTATCCCTATTAATCATTACCTCGACTCCGAAAGCCAACGAAATAGAACCGAGATCCTATTCCATTATTCCATGCACTAATGTTCAGGCTGTAGCGCCTGCTTTGAGCACTCCAATTTTTTCAAAGTAAACGTGCTGGCCACATATAGCACTCGGTTAAGAGAACTATACACGAACCAACAAAATCGTCCGGTCAGACAGTAAACACCGCAAGGTGCACCGCCCGACTGAAACCGAGATCCAACTACGAGCTTTTTAACCGCAACAACTTTAATATACGCTATTGGAGCTGGAATTACCGCGGCTGCTGGCACCAGACTTGCCCTCCAA
+
BDDD@HIIIIHIIIIHIIIHIIIIIIIIIIIIIIIIIIIIIIIIIIIGHHIFHIHHGIIHHFHHHHIIIIIIIIIIGIIIIIIIIIHHHHHIIIIIIHIIIHHHIIIIIIIIIHIIIIHIIIIIIHIIIIIIIHIIHIIIIIHHHHIHIIIIIIIIIIIHIHIHIIIIIIIHHHIHIIIIIIIHFIIIIIIIIIIIIIIIIIHIIIIIIIIIIIIIIIIIIIIIIIIIIIIIIIIIIHIIIIIIHIIIIIIHIIHGIIIIHIHIIIIIIIIIIIIIHIIIIIIHHIHIIIIIIIIIHHIIIIIIIIIIIIHIIIIIIIIIIIIIIIIIIIIIIIIIIIIIIDDDDD
@HISEQ:969:HM2KJBCX2:2:1101:10064:78647 2:N:0:ACTATGCA
TTGGACGTCCACCCCAACTATCCCTATTAATCATTACGTCAACCCTAGAAACCAACAAAATAGGATCAAACGTCCTATTTTATTATTCCATGCTAATGTATTCAAGCGTTAGCCTGCTTTAAACACTCTAATTTTTTCAAAGTAACAGTCCTGTTTCCCCGCAACACCAAATTAATGGCATCACGGTTCTTCAAGAAGGAGGAATCAGCGAGGCCAGTGCATACCATTGGCACGACCAACCTGCTGACCCCGAAATTCAACTACGAGCTTTTTAACTGCAACAACTTTAATATACGCTATTGGAGCTGGAATTACCGCGGCTGCTGGCACCAGACTTGCCCTCCAA
+
DDDDDIIIIIIIIIIIIIHIIIIIIIIIIIIIIIIIIIIIIIIHIIIIIIIIIIIIIIIIIIHGHHIIHIIIIIIIIHIIIIIIIIIIHIIHHIHHHIIIHHHHIIIIIIIHIIIIHHHIIIIIIIHIHHIIHIIIIIHIIIIIIIIIHIHIIIIHIIIIIIIIIHHIIIIIIIHIIIIIIIIIIHHIHHHIIIIIIIIIIIIIIIIIIIIIIIIIIIIIIIIIIIIIIIIIIIIIIHHIIIIIHIIIIIIIIIIIIIIIIIIIIIIIIIIIIIIIIIIIIIIIIIIIIIIIIIIIIIIIIIIIIIIIIIIIIIIIIIIIIIIIIIIIIIIIIIIIIIIIIDDDDD
@HISEQ:969:HM2KJBCX2:2:1101:5277:79205 2:N:0:ACTATGCA
TTGGACGTCCACCCCAACTATCCCTATTAATCATTACGTCGATCCTAGAAACCAACAAAATAGGTTCGATCGTCCTATTTCGTTATTCCATGCTAATGTATTCAAGCGCGAGCCTGCTTTAAGCACTCTAATTTTTTCAAAGTAACAGTCCTGTTTCCCCGCAACAACAAATTAATGCCATCACGGTTCTACAAGAGGGAGGGACCAGTGAGGCCAGTGCATACCAGTGGCACGACCGACCTACTGGCCCCGAAATTCAACTACGAGCTTTTTAACTGCAACAACTTTAATATACGCTATTGGAGCTGGAATTACCGCGGCTGCTGGCACCAGACTTGCCCTCCAA
+
DDDD?GHHHCHIIHIHHHFHIHHIIIIIHHIIIIIIIIHIIIIIHIIIIIIIIIIIIIHHIHIGHHIIGHIIIIIIIIIFIIHIIIIIHHFHHIIIIHHIHFFHGHGHIIIIIIIGHIHIIIIIIHIHHFHHIIHGIHHHFIIIHIIIIIIHIIIIIIHHHHIIIHHHGHHHHIIIIIIHHHHHHHHHFIIIIIIHIIIHIIIIIHIIIIIIHHIIIIHEIHGGIIIIIHEHIIIIIIHHIIHGCIHHFHIIIIIIIIIIIIHHHHIIIHEIHHGIIIIIIIGIIHIIIHEEHHIIIIIIIIIIIIIIIIIIHHHHIIIHIIIIIIIIIIHIIHIGIIIIIDDDDD
@HISEQ:969:HM2KJBCX2:2:1101:6632:78823 2:N:0:ACTATGCA
TTGGACGTCCACCCCAACTATCCCTATTAATCATGACTTCAGTCCACAAACACCAACAAAAAGAGGACCGGAGCCCACTATTATTATTCCATGCTAATGTATTCATAGCAAACACTGCCTGCTTTAAACACTCTAATTTTTTCAAAGTAAAAGATCTAGACTAACACTGCACCCATCCAATGAAGGAGAGAGCAGTGAGCTAGAAGGATGGCCTGGCCAAGCCGGCACTCACACACGAATCCGCATGCGGGCCTGCTGCACCACACCAGAAATCCAACTACGAGCTTTTTAACTGCAGCAACTTTAATATACGCTATTGGAGCTGGAATTACCGCGGCTGCTGGCACCAGACTTGCCCTCCAA
+
DDCADIIIIIIIIHIIHIIIIIIIIIIIIIIIIIIHIIIIIIIIHHHIIIIIIIIIHHHIHIIIIIIHHIIIHIDHIIHHIHIIIGHIIIIIIHIIIIIIHHHIIIIIIIHHHHIIHIHHIIIHHHHIIIIIIHIHIIIHHIIIHHIHIIIIIIHHIIIIIIIIIIIHIIIHIIHIIIIHHIIIIIIIIIIHHIIIIIIGHGIIHHIIIIIIIHHIIIIIIIIIIIHIIIIIIIIIIIIIIIIIIIIIIIIIIIIIHIIHHGIIIIIIIGIIIIIHIIHHIIIIHIIIIIIIIIIIIIIIIIIIIIIHG0HIIIIIIIIIIIHIIIIIIIIHIIIIIIIIIIIIIIIIIIIIIIIHIIDDDDD
@HISEQ:969:HM2KJBCX2:2:1101:9577:79515 2:N:0:ACTATGCA
TTGGACGTCCACCCCAACTATCCCTATTAATCATTACATCGATCCTAGAAACCAACAAAATAGAATCGGATGTCCTATTTCATTATTCCATGCTAATGTATTCAAGCGTGAGCCTGCTTTAAACACTCTAATTTTTTCAAAGTAACAGTCCTGATTTCCCATCACACCAAATAAATGGCATGAAAGTTCCTCAGAAGGTAGAGATCCATCCTACCAGTGCAGACAATTAAGCCTGACCAATGGGTAGACCCCGAAGTTCAACTACGAGCTTTTTAACTGCAACAACTTTAATATACGCTATTGGAGCTGGAATTACCGCGGCTGCTGGCACCAGACTTGCCCTCCAA
+
DDAD?FHHIIHHIHIIIIIIIIIHIIIIIFHHHHIIIIIIIIIIIHIIIHIHIIIIIHIEHHHGIIIHIIHDIIIIIIIIFHIIIHHHHHHHEEGHIIIHHHHHIII#HGIHIIIIIHIIIHIIHIIIIIIIIHIIIIIIIIIIIIIIIIIIIIIIIIHHHHIIHHIIIIIIIIIIHIIGIIIIIIIHGIIIIIIIIIIIIIIIIIIIIIIIIIIIIIIIIIIIIIIIIIIIIIIII=IIIIIIHFHIIGIIIIIIIIIIIIIIIIIIIIIIIIIIIIIIIIIIIIIIIIIIIIIIIIIIIIIIIIIIIIIIIIIIIIIIIIHIIIIIIIIIIIIIIIIIIHDDDDD
@HISEQ:969:HM2KJBCX2:2:1101:9050:79361 2:N:0:ACTATGCA
TTGGACGTCCACCCCAACTATCCCTATTAATCATTACATCGATCCTAGAAACCAACAAAATAGAATCGGATGTCCTATTTCATTATTCCATGCTAATGTATTCAAGCGTGAGCCTGCTTTAAACACTCTAATTTTTTCAAGGTAACAGTCCTAATTCCCCGTGACACCAAATTAATGGCATTACGGTTCTTTAGAAGGTGAGAAATCAATAATATCAGTACATACCAACGGCATGACCGAAACATTGATCCCGAAATTCAACTACGAGCTTTTTAACTGCAACAACTTTAATATACGCTATTGGAGCTGGAATTACCGCGGCTGCTGGCACCAGACTTGCCCTCCAA
+
DDDDDIIIHIHHHHIIHIHIIIFIIEHIIEHHIIIIIIIHGHIHHIHHHIIIIHGHIIIHHIHHIGEHIIIGFHHHIHHIHIIGIIIGHHIHHIIHGIIIIIIHIIIIIIIIIIIIIHIIIHHHIIIIIIIIHHHHIIHHIIIIIIHIIIIHIHHHIIHHIHIIIIIIIIIHIIHIHIGIIIIGIIIIIIIIIIIHIIIIIIIIIIIIIIIIIIIIIIIIIIIIIIIIIIIIIIIIIIIIIIIIHHIIIIIIIIIIIIIIIIIIIIIIIIIIIIIIIIIIIIIIIIIIIIIIIIIIIIIHHGIIIIIIIIIIIIIIIIIIIIIIIIIIIIIIIIIIIIIHIIDDDDD
@HISEQ:969:HM2KJBCX2:2:1101:2721:79870 2:N:0:ACTATGCA
TTGGACGTCCACCCCAACTATCCCTATTAATCATTACATCGATCCTAGAAACCAACAAAATAGAATCGGATGTCCTATTTCATTATTCCATGCTAATGTATTCAAGCGTGAGCCTGCTTTAAACACTCTAATTTTTTCAAGGTAACAGTCCTAATTCCCCGTGACACCAAATTAATGGCATTACGGTTCTTTAGAAGGTGAGAAATCAATAATATCAGTACATACCAACGGCATGACCGAAACATTGATCCCGAAATTCAACTACGAGCTTTTTAACTGCAACAACTTTAATATACGCTATTGGAGCTGGAATTACCGCGGCTGCTGGCACCAGACTTGCCCTCCAA
+
DDDDDIIIIIIIIIIIIIIIIIIIIIIIIHIIIIIIIIIIIIIIIIHIIIIIIIIIHIIIIIIIIIIIIIIHIIIIIIIIHIIIIIIIIIIIIIIIIHIIIIIIIIIIIIIIIIIIIIIIIIIHIIIIIIIIIIIIIIIHIHIIIIIIIIIIIIIIIIIIIIIIIIHIIIIIIIIIIIIIIIIIIIIIIIIIIIIIIIIIIIIIIIIIIIIIIIIIIIHIIIIIIIIIIIIIIIIIIIIIIIIHHDIIIIIIHIIIIIIIIIIIIIIIIIIIIIIIIIIIIIIIIIIIIIIIIIIIIIIIIHIIIIIIIIIIIIIIIIIIIIIIIIIIIIIIIIIIIIIIIIDDDDD
@HISEQ:969:HM2KJBCX2:2:1101:7430:80083 2:N:0:ACTATGCA
TTGGACGTCCACCCCAACTATCCCTATTAATCATTACGTTGATCCTAGAAACCAACAAAATAGAATCGAACGTCCTATTTCATTATTCCATGCTAATGTATTCAAGCGCGTGCCTGCTTTAAACACTCTAATTTTTTCAAAGTAACAGTCCTGACTCCCCACAACATCAAATTAATGACATCATGATTCATCAGAAGGGAGAAATCAATGACATTAGTACGTACCGAAGGCACGACCGACGTATTGATCCCGAAATTCAACTACGAGCTTTTTAACTGCAACAACTTTAATATACGCTATTGGAGCTGGAATTACCGCGGCTGCTGGCACCAGACTTGCCCTCCAA
+
DAD@DIIHIIIHIIIIIIIHHIHHIIGIHIIIIIHIIIIIHHIIIHIIHIIIHHHIIIIIIHIIIHIIIHHHHIIIIHGEHIII1FH@HFEHHHHHHHHHICHHHHIGIIHHHIHHHIIIHHD@@HEHHHHGHEHHHHHCHHIHHHIIHIHHHHIHHHHIIIIIHHHHHIGHHHHGIIIIIIIHHF@GEFG9I:HHIHIHI=IIIIIGIIIIIHIIIIIIIHIIIIHIIGIIIIIHHHGIIFGEFIIGIIIIIIIIIIIIIHHIIIIIIIIHIIHIHIIHIIIHIIIIIIIIIIIIIHIIIIIIIIIIIIIIIIIIHIIIIIHIIIIIIIHIIIIHHIHHHDDD@@
@HISEQ:969:HM2KJBCX2:2:1101:20823:80487 2:N:0:ACTATGCA
TTGGACGTCCACCCAACTATCCCTATTAATCATTACGTCAATCCTATAAACCAACAAAATAGGATCAAACGCCCTACTTCATTATTCCATGCTAATGTATTCAAGCGTTAGCCTGCTTTAAACACTCTAATTTTTTCAAAGTAACAGTCCTGTTTCCCTGCAACACCAAATTAATGACATTACAGTTCTTCAAGAAGGAGGAACCAGTAAAGCCAGTACATACCAGAGGCACGACCAACCTACTAATCCCGAAATTCAACTACGAGCTTTTTAACTGCAACAACTTTAATATACGCTATTGGAGCTGGAATTACCGCGGCTGCTGGCACCAGACTTGCCCTCCAA
+
<<<00<E<<G0<C0<@01<11D1FHI11<11<<<D1<1<<011<C@1<1D<FH1<DH<@H11<11<<C110///CG1<<C11<DG11<F11C1<F11@FFHFG1DE5HF<><G?HH?IHFHBFCGHHHF?DG@6B<CEABF<CF81<FGGDCEHEHH7C<<1@E<CH?FDIHHF<DFF</?HHCGG:GIIHHIFHIHHHHCG0IIGHHHIHGIHHHEHIHHIIHHHHEHECHHEHGC<GECDD<1C<HFGG@H@GHFHHHHCHEFHIHIHEC<1HEHIHHHGIIHHFHFIIHHIHHHFIHIIIIIIIIHIHCIIIHIIGIIGIIIIFCIIIIIHGIIIIIDDDAD
@HISEQ:969:HM2KJBCX2:2:1101:2870:81653 2:N:0:ACTATGCA
TTGGACGTCCACCCCAACTATCCCTATTAATCATTACGTCAATCCTAGAAACCAACAAAATAGGTTCGAACGTCCTATTTCATTATTCCATGCTAATGTATTCAGGCGCTGGCCTGCTTTAAACACTCTAATTTTTTCAAAGTAACAGTCCCGTTTCCCCGCAACACCAAATTAATGGCATTACGGTTCTACAAGAAGGAGGAATCAGCAAGCTAGTACATACCAGTGGCAAGACCAACCTGCTGATCCCGAAATTCAACTACGAGCTTTTTAACTGCAACAACTTTAATATACGCTATTGGAGCTGGAATTACCGCGGCTGCTGGCACCAGACTTGCCCTCCAA
+
DDDDDIIIIIHIHIHIGIIIIIIIIIIIIIIIHIIIIIHIIIIIIHIIIIIIIIIGCHHEHHHIIIIIIHHHHIHHIIIIIIIIIIIFIIIIIIIHIIIHIHIHIHIGHIIHHGHIIIHIIIIIGHHIIIHHHHHHHGHIIIIIIIHIHHHHGHHIHEGHEHHHIIIIHHHHHHHHHHHHIIIIIIIIIIIIIIIIIIIHIIIIIIIIIIIGHIIIIIIIIIIHIIHIIIIIIIIIIHHIIGHHIIIIHIIIIIIIHGHIIHHHIIIIIHHIGIIIIIIIIIIIHIIIIIIIIIIIIIIIIIIIIIIIIIIIIIIIIIIIIIIIIIIIIIIHEHHIIIIIDDDDC
@HISEQ:969:HM2KJBCX2:2:1101:14917:81608 2:N:0:ACTATGCA
TTGGACGTCCACCCCAACTATCCCTATTAATCATTACGGTGGTCCTAGACCAACAAAATAGAACCAACGTCCTATTCTATTATTCCATGCTAATCTATTCAAGCAAAAGCCCGCTTTAAACACTCTAATTTTTTCAAGGTAATGGTCCTGGTTCCCCGACACACCCAATAAAGGGCATACCGGCTCACCAGAAGGATAGACCCGACAACAGACAGTACTCGCCAGAGACGGACCGCCCGGTCAGGTCTAAAATTCAACTACGAGCTTTTTAACTGCAACAACTTTAATATACGCTATTGGAGCTGGAATTACCGCGGCTGCTGGCACCAGACTTGCCCTCCAA
+
CDDDDIIIIGIIIIIIIHIIIIIIIIIIIIIIIIIIIIIIIIIIIIIIIIIIIIIIHIIIHIIIIIHHIHHHIIIIHIIHIIHIIIIIIIIIIIHIIIIIIHIIIIIIIIIIIIIIIIIIIIIIIIIIIIHIIIIIIIIIIIIIIIIHIIIIIIIIIIIIIIIIIIIIIIIHIHIIHIIIIIIHIIIIIIIIIIIIIIHIIIIIIIIIIIHIIIIIIIIIIIHHIIIIIIIIIIIIIIIHIIIIIIIIIIIIIIIIIIIIIIHIIIIIIIIIIIIIIIIIIIIIIIIIIIIIIHHHGGIIIIIIIIIIIIIIIIIIIIIIIIIIIIIIIIIIIIIIIIDDDDD
@HISEQ:969:HM2KJBCX2:2:1101:10140:82209 2:N:0:ACTATGCA
TTGGACGTCCACCCCAACTATCCCTATTAATCATTACGTCAATCCTAGAAACCAACAAAATAGGATCAACGTCCTATTTCATTATTCCATGCTAATGTATTCAAGCGCGAGCCTGCTTTAAACACTCTAATTTTTTCAAAGTAACAGTCCTGATTCCCCGCCACACCAAATTAATGACATGATGGTTCGTCAGAAGGTAGGAACCAGTAACACCAGTACGTACCTAAGGCACGACCAACGTACTGATCCCGAAATTCAACTACGAGCTTTTTAACTGCAACAACTTTAATATACGCTATTGGAGCTGGAATTACCGCGGCTGCTGGCACCAGACTTGCCCTCCAA
+
DDDADIIIIIIIIHIHIHIIIIIIIIIIIHIIHHIIIIHHIIIIIIIIIIIIIIHHIIIIIIHHHIGHIHIIHIIHIIIHHIHIIHHIIIIHHFHIIHIIHHHIIIIIIIIHIIIGIIIIHGHIIIIIIIIIIIIHIHIHHGGHIIIIIIIHHGHIIIHHIIIIIIIIIIIIHIHHHIIIHHGIIIIIIIIHIIIIIIIIIIIHIIIIIHIIIIIIIHIIIIIIIIIIHIIIIHIIIHIIIIHGIIIHIIIGIIIIIIIHEFFIHIIIIHIIHGHIIIHHIIHHHHIIHIIIIIIIIIHHIIIIHIIIIIHIIIGIIIIIIIIIIIGIIIIIIIIIHHIIDDDDD
@HISEQ:969:HM2KJBCX2:2:1101:20010:81806 2:N:0:ACTATGCA
TTGGACGTCCACCCCAACTATCCCTATTAATCATTACGGTGATCCTAGAAACCAACAAAATAGAATCATGCCGTCCTATTTTATTATTCCATGCTAATGTATTCAAGCAAAATGCCTGCTTTTAACACTCTAATTTTTTCAAAGTAAAGGTCCTGGTTCCCCGCGTCACCCAATTAAGGACAGCGCGGTTCTCCAGAAGGTGAGAAATTGACTACACCAGTTCATACCCCTTAAGGCACGACCGATGTGTCAATCCCGAAATTCAACTACGAGCTTTTTAACTGCAACAACTTTAATATACGCTATTGGAGCTGGAATTACCGCGGCTGCTGGCACCAGACTTGCCCTCCAA
+
DDDDDIIIIIIIHIIIIIIIIIIIIIIIIIIIIIIIIIIHIIIIIIHIIIIIIIIIGIIIIIIIIIIIIHHIIHIIIIIIIIIIIIIIIEHGHIIHIGIIEDIHIIIIIIIIIIHIIHHIHHIIIIIIIHIHIIIIIIIIGIIIIIIIIIIIIIHHHIIIIIIHIIIIIIIIIIIIIIGIIIIHIIHHIHIIIIIIIIIIIIIIIIIIIHIIIIIIHIIIIIIIIIIIIIIIIIIIIIIIIIIIIIIIIHHIIIIHIIIIIIIIIIIIIIIIIIIIIIIIIIIIIIIIIHHIIIIIIIIIIIIIIIIIIIIIIIIIIIIIIIHIIIIIIIIIIIIIIIHIIIIIIIIDDDDD
@HISEQ:969:HM2KJBCX2:2:1101:20609:83732 2:N:0:ACTATGCA
TTGGACGTCCACCCCAACTATCCCTATTAATCATTACGGTGATCCTAGAAACCAACAAAATAGAACCATGCCGTCCTATTCTATTATTCCATGCTAATGTATTCGAGCAAAAATGCCTGCTTTAAACACTCTAATTTTTTCAAGGTAAAGGTCCTGGATCCGCAAGACACCCAATAAAGGACATCAAGTTTCTCCAGAAGGTGAGAAATCAACAGTAACAGTTCATACCCCTTAAGGCATGACCATCACGTCAATCCCGAAATTCAACTACGAGCTTTTTAACTGCAACAACTTTAATATACGCTATTGGAGCTGGAATTACCGCGGCTGCTGGCACCAGACTTGCCCTCCAA
+
DDDDDIIIIIEHHIIIIIIIIIIIIIIIIIIIIIIIIIHHIIIIIIIIIIIIIIIIIIIIIIHIIIIIIHIIIIHHIIIHIHIIIIIIIHIIIGIIIIHIIGHHHHIIIIIIIIHHIIHIIIIIHGHIIIIIIIIIHIGIIIIIIIIIIIIIIIIHHIIIIIHHHDHHHIIIIIIIIIIIIIIIIIIIIIHHHGIIIIIIIIHIIIIIIIIIIIIHIH=IIIIIIIHIIIIIIIIIIIIIIIIIIIIHIIGCIIIIIIIIIIIIIIIIIHIIIIIIIIIIIIIIIIIIIIIIIIIIIIIIIIIIIIIIIIIIIIIIIIIIIIIIIIIIIIIIIIIIIIIIIIIIIIIIDDDDD
@HISEQ:969:HM2KJBCX2:2:1101:7799:84026 2:N:0:ACTATGCA
TTGGACGTCCACCCCAACTATCCCTATTAATCATTACGTCGATCCTAGAAACCAACAAAATAGAATCAAACGTCCTATTTCATTATTCCATGCTAATGTATTCAAGCGTAAGCCTGCTTTAAACACTCTAATTTTTTCAAAGTAACAGTCCTGATTCCCCACGACACCAAATTAATGACATCGCGGTTCTTCAGAAGGTAGGAACCGATAATGCCAGTGCGTACCGAAGCACGACCAACAATTCGATCCCGAAATTCAACTACGAGCTTTTTAACTGCAACAACTTTAATATACGCTATTGGAGCTGGAATTACCGCGGCTGCTGGCACCAGACTTGCCCTCCAA
+
DDDDCHIIIIIIIIIIIIIIIIIIIIIIIIIIIIIHIIIIIIIIIIIIIIIIIHIIIIIGIIIIIIIIIIIIHHIIIIIIIIIIIIIIHIIIIIHIIIIIIHIIIIIIIIIIIIIIIIIIIIIIIIIHIIIIIIIHIIIIIIIIIIIIIIIIIIIIIIIIIIIIIIIIIIIIIIIIIIIIIIIIIIIIIIIHIIIIIIIIIIIIIIIIIIIIIHIIIIIIIIIIIIIIIIIIIIIIIIIHHIHEIHIIIIIIIIIIIIIIIIIIIIIIIIIIIIIIIIIIIIHIIIIIIIIIIIIIIIIIIIIIIIIIIIIIIIIIIIIIIIIIIIIIIIIIIIIIIIIIDDDDD
@HISEQ:969:HM2KJBCX2:2:1101:6517:84612 2:N:0:ACTATGCA
TTGGACGTCCACCCCAATATCCCTATTAATCATTACATCGATCCTAGAAACCAACAAAATAGAATCGGATGTCCTATTTTATTATTCCATGCTAATGTATTCAGGCACTAGCCTGCTTTGAGCACTTTAATTTTTTCAAGGTAATAGTCCTGCTTCCCCAACGCACCAAGTGAATGGCATGCTGGTTATTCAGAAGGTAAGAACCCACCACACCAGTACGGACAGTGAAGCCCGACCGATGGACAGATTTCGAAATTCAACTACGAGCTTTTTAACTGCAACAACTTTAATATACGCTATTGGAGCTGGAATTACCGCGGCTGCTGGCACCAGACTTGCCCTCCAA
+
DDDDDIIIIIIIIIIIIIIIIIIIIIIIIIIIIIIIHIIIIIIIIIIIIIIIIIIIHIIIHIIIIIIHHIIHIIHIIHIHHHHIIIIIIIHIIIIIIIIIHIIHIIIIIIHIIIIIIIIIIIIIIIIIIIIIIIIIIIIIIIIIIIIIIIIIIIIIIIHHIIIIIIIIIIIIIIIIIIIIIIIIIIIIIIIIIIIIIIIIIIIIIIIIIIIHIIIIIIIIIIIIIIIIIIIIIIIIIIIIIIIHHIIIIIIIIIIIIIIIIIIIIIIIIIIIIIHIIIIIIIIIIHIIIIIIIIIIIIIIIIIIIIIIIIIIIIIIIIIIIIIIIIIIIIIIIIIIIIIIIDDDDD
@HISEQ:969:HM2KJBCX2:2:1101:6444:84929 2:N:0:ACTATGCA
TTGGACGTCCACCCCAACTATCCCTATTAATCATTACGTCGATCCTAGAAACCAACAAAATAGAATCAAACGTCCTATTTCATTATTCCACGCTAATGTATTCAAGCGTGCGCCTACTTTAAACACTCTAATTTTTTCAAAGTAACAGTCCTGATTCCCCACGACACCAAATTAATGACATCGTGGTTCTTCAGAAGGTAGGAACCAATAATGCCAGTGCGTACCGAAGCATGACCGACAATTTGATCCCGAAATTCAACTACGAACTTTTTAACTGCAACAACTTTAATATACGCTATTAGAGCTGGAATTACCGCAGCTGCTGGCACCAGACTTGCCCTCCAA
+
DDDDDIIIIIIIIIIIIIHIIIIIIIIIIIIIIIIIIIIIIIIIIIIIIIIIIIIIIIIIIIIHIIIIIIIIIIIIIIIIIIIIIIIIIHIIHIIIIIIHIHHIIIIIIIIIHIIIIIIIIIIIIIIIIIIIIIIIIIIIIHHIIIIIIIIIIIIIIIHIHIIIIIIIIIIHIIIIIIHHHIIIIIIIIIIIIIIIIIIIIIIIHIIIIIIIIIIIIIIIIIIIIIIIIIIIIHIHIIIIIIIHIIIIIHIIIIIIIIIIIIIIIIIIIIIIIIIIIIIIIIHIIHIIIIIIIIIIIHIIIIIIIIIIIIIIIIIIIIIIIIIIIIIIIIIIIIIIIIIIDDDDD
@HISEQ:969:HM2KJBCX2:2:1101:3259:85383 2:N:0:ACTATGCA
TTGGACGTCCACCCCAACTATCCCTATTAATCATTACGGTGATCCTAGAAACCAACAAAATAGAACCATGCCGTCCTATTCTATTATTCCATGCTAATGTATTCGAGCAAAAATGCCTGCTTTAAACACTCTAATTTTTTCAAGGTAAAGGTCCTGGATCCGCAAGACACCCAATAAAGGACATCAAGTTTCTCCAGAAGGTGAGAAATCAACAGTAACAGTTCATACCCCTTAAGGCATGACCATCACGTCAATCCCGAAATTCAACTACGAGCTTTTTAACTGCAACAACTTTAATATACGCTATTGGAGCTGGAATTACCGCGGCTGCTGGCACCAGACTTGCCCTCCAA
+
DDDDDIIIIIHHIIIIIIIIIIIIIIIIIIIIIIIIIIIIHIIHIIIIHIHIIIIIIIIIHHHHIIIIIHHIGHHIIIIIHIIIIIIIIIIIIIIIIIIIIHHIIIHIIIIIIIHIIIIIIIIIHIHIIIIHIIHIIIIIIIHHHIIIIIIHHGHIHIIIFIIIIIIIIIIHIIGIIIIHIIIIIIIIIIIIIIIIHIIIIIIIIIIIIIIIIIIHIHIIHIIIIIHIIIIHGH4IIIIIIIIIIIIHIIHGIIHHIIIIIIIIIIIIIIIIIIIIIIIIIIIIIIIIIIHIIIHIHIIIHIIIIIIIIIIIIIIIIIIIIIHIIIIIIIIIIIIIIIIIIIIIIIIIDDDDD
@HISEQ:969:HM2KJBCX2:2:1101:1372:84529 2:N:0:ACTATGCA
TTGGACGTCCACCCCACTATCCCTATTAATCATTACCGCAAGCTCTAACCAACGAAACGGGCTTGCGGTCCTGTTCCATTATACTATGCTGGAATATTCACGGCAAAATGCCTGCTTTAAACACCCTAATTTCTTCAAAGTAAACGGCCTGGTACCAACCGCCCACTCATTTAAGAGCAGGCGGCGGCCTCCAGGCGTAGGCAGCTGTCTGGCCAGTACATACCCGTTTCCACGAAGCAGACCATGCCAGACGAGCGCCGGTTTCAACTACGAGCTTTTTAACTGCAACAACTTTAATATACGCTATTGGAGCTGGAATTACCGCGGCTGCTGGCACCAGACTTGCCCTCCAA
+
BDDBDHHHHIIIHIIHIHIECFGHHIIGEHIII@FHIHIGDHIIHIIIHIIFHHEHDHHHHHIIGHII@EHHIHHIIHCE1CGHHC1CCFFCGHHHHEGHIHGHIIEHHHHIIIIHGHGHHHGIIIHIIIHEHIHHHHIIHGHHHHIHHEGHHHIHHHIHGHIHHHHHIHEHEFC.H?HIIIIHHHHGIIIHHHIIIHIII==IIIHIIIHEIIIIIIIHIHIIIIHHEIIIIIIHIHIHHHHHHIIIHHHHHIIIIHHHIIHHGIHIIIIIHIIIIIIIHHIIIIIIIHEHHIHIHHHIHIIIIIIIIIIIIHIIIHIHIIIHIIIIIIIIIIIIIIIIIIIIIIIIDDDDD
@HISEQ:969:HM2KJBCX2:2:1101:9626:85762 2:N:0:ACTATGCA
TTGGACGTCCACCCCAACTATCCCTATTAATCATTACGTCGATCCTAGAAACCAACAAAATAGAATCAAACGTCCTATTTCATTATTCCATGCTAATGTATTCAAGCGTGCGCCTGCTTTAAACACTCTAATTTTTTCAAAGTAACAGTCCTGATTCCCCACGACACCAAATTAATGACATCGTAGTTCTTCAGAAGGTAGGAACCAATAATGCCAGTGTGTACCGAAGCACGACCGACAATTTGATCCCGAAATTCAACTACGAGCTTTTTAACTGCAACAACTTTAATATACGCTATTGGAGCTGGAATTACCGCGGCTGCTGGCACCAGACTTGCCCTCCAA
+
DDDCDIIIIHHHIIIIIIIIIIIIIIIIIIIIIIIIIIIIIIIIIIIIIIIIIIIIIHIHHIIFHIIIIIIGHHHIIIIIIIIIGHIHIIIHHIIIHIHIIHHIIIHGIHGIIIIIIIIIIIIIGIIHHHHIIIHHIHHIIIIIIIHIIIIIIIHHHGIIIIIIIIIIIHIIIIIHIIIHIHIHIIIIHHHIIIIIIIIIIIIIIIIIIHHIIIIIIIIIIIIIIIIIIIIIIIIIIIIIIHGDIIIIIIIIIHHIIIIIHHIIIIIIIIIIIIIIIIIIIIIIIGIIIIIIIIIIIIIHIIIIIIIIIIIIIIIIIIIIIIIIIIIIIIIIIIIIIIIIDDDDD
@HISEQ:969:HM2KJBCX2:2:1101:6280:85409 2:N:0:ACTATGCA
TTGGACGTCCACCCCAACTATCCCTATTAATCATTACGTCGATCCTAGAAACCAACAAAATAGAATCAAACGTCCTATTTCGTTATTCCATGCTAATGTATTCAAGCGTGAGCCTGCTTTAAACACTCTAATTTTTTCAAAGTAACAGTCCTGATTCCCCATGACACCAAATTAATGACATCATGGTTCGTCAGAAGGTAGGAATCAATAATACCAGTACGTACAATAGCACGACCAATAAATTGATCCCGAAATTCAACTACGAGCTTTTTAACTGCAACAACTTTAATATACGCTATTGGAGCTGGAATTACCGCGGCTGCTGGCACCAGACTTGCCCTCCAA
+
DDDDDIIIIIHGHIIIIHIIIIIIIHIIIIGIHHIIIIIIIIIIIIHIIIIIHHIIHIIIIHHGEHHHIHIIIIIIIIIIIGIICHIIIIIIIIIIIIIIIHIIIIIHIIIIHIIHIIIIIIIIIIIHHIIHIIIIIHGIHHIIIIIIIIIIIIIIIIHIIIIHHIIIIIHEIIIIIIIIIIHIGHIIIIIIIIHIIIHIIIIIIIIIIIIHIIIIIIIIIIIIIIIIIIIIIIIIIIIIIIHH<IIIHIIIIIIIGHIIIIIIHIIIIIIIIIIIIIIIIIIIIIIIIIIIIIIIIIIIIIIIIIIIHIIIHHIIHIIIIIIIIIIIHHIIIIIIIIIIDDDDD
@HISEQ:969:HM2KJBCX2:2:1101:17780:85600 2:N:0:ACTATGCA
TTGGACGTCCACCCCAACTATCCCTATTAATCATTACATCGATCCTAGAAACCAACAAAATAGAATCGGATGTCCTATTTCATTATTCCATGCTAATGTATTCAAGCGTGAGCCTGCTTTAAACACTCTAATTTTTTCAAGGTAACAGTCCTAATTCCCCGTGACACCAAATTAATGGCATTACGGTTCTTTAGAAGGTGAGAAATCAATAATATCAGTACATACCAACGGCATGACCGAAACATTGATCCCGAAATTCAACTACGAGCTTTTTAACTGCAACAACTTTAATATACGCTATTGGAGCTGGAATTACCGCGGCTGCTGGCACCAGACTTGCCCTCCAA
+
DDDDDIGIIIIIIIIIIIIIIIIIIIIIIIIIIIIIIIIIIIIIIIIIIHIIIIIIIIIGIIHIIIIIIIIIIIHIIIIIIIIIIIIIHFHIHIIIIIIIIIIHIIIIIIIIIIIIIIIIIGIIHHHHIIIHIIIIIIIIIIIIIIIIIIIIIIIIIIHHIHIIIIHIIIIIIIIIIIIIIIIIIIIIHIIIIIIIIIIIIIIIIIIIIIIIIIHIIIIIIIIIIIIIIIIIIIIIIIIIIIIIHHIIIHIIIIIIIIIIIIHIIIIIIIIIIIIIIIIIIIIIIIIIIIIIIIIIIIIIHIIIIIIIIIIIIIIIIIIIIIIIIIIIIIIIIIIIIIIIIIDDDDD
@HISEQ:969:HM2KJBCX2:2:1101:4058:85767 2:N:0:ACTATGCA
TTGGACGTCCACCCCAACTATCCCTATTAATCATTACGTCAATCCTAGAAACCAACAAAATAGGATCAAACGTCCTATTTCATTATTCCATGCTAATGTATTCAAGCGTTAGCCTGCTTTAAACACTCTAATTTTTTCAAAGTAACAGTCCTGTTTCCCTGCAACACCAAATTAATGACATTACAGTTCTTCAAGAAGGAGGAACCAGTAAAGCCAGTACATACCAGAGGCACGACCAACTTACTAATCCCGAAATTCAACTACGAGCTTTTTAACTGCAACAACTTTAATATACGCTATTGGAGCTGGAATTACCGCGGCTGCTGGCACCAGACTTGCCCTCCAA
+
DDDDDIHIIIIIHHHIIIIIIIHIIIHIIIIIHIIIIIIIIIHGIIIIIIIIIIIIIHHIHHIIIIIIIIIGHIIIIIHHIIIIHHIIIIIIIIIIIIIIIIIIIHIIIIIHHIIIHIIIHHIIIIIIHIIIIIIIIIIHIIIHIIIIIIIIIIIIIHHIIIIIIIIIIHHHIHHIIIIIIIIIIIIIIIHHIIHIIIIIIIHHIHIIIIIIIIIIIIIIIHIIIIIIIIIIIIHHIIHIIHHIHIIIIIIIIIIIIIIIIIHIIIIIIIIIGIIHIIIIIHHIIIIIIIIIIIIIHIIHHIIIIIIIIIIIIIIIIIIIIIIIIIIIIIIIIIIIIIIIGDDDDD
@HISEQ:969:HM2KJBCX2:2:1101:11820:85938 2:N:0:ACTATGCA
TTGGACGTCCACCCCAACTATCCCTATTAATCATTACGTCAATCCTAGAAACCAACAAAATAGGATCGAACGTCCTATTTCATTATTCCATGCTAATGTATTCAAGCGTTAGCCTGCTTTAAACACTCTAATTTTTTCAAAGTAACAGTCCTGTTTCCCTGCAACACCAAATTAATGACATTACAGTTCTTCAAGAAGGAGGAATCAGTAAAGCCAGTACACACCATTGGCACGACCAACCTACTGACCCCGAAATTCAACTACGAGCTTTTTAACTGCAACAACTTTAATATACGCTATTGGAGCTGGAATTACCGCGGCTGCTGGCACCAGACTTGCCCTCCAA
+
DDDDDHIIIIIIIIIIIIHIIIIIIIHIIIHHHIIIIIIIHGIHIIIGHIIIIIIIHIIIIHEHEHIIHIIHHHHIIHIIIIIIGIIIIIHGIHIIIIIIHHHHHIIIIHGHHIHIIHHHHHIHIIIIIIGHHIIIIIHHIIIIIIIIIHHIIIHIIHHHHHIIHHIGHHGFHHHIIIIIIIIIIHIIIIIHIIIHHHIIHIIIIIIIIIIIIIIIIIIIIHIIIHHHHIIIHGIIIHIIHGIHHIIIIIHHIHIIIIHHIIIIIIHHIIIIIHGHIHEIIIIIIHIIIIIIIIIIHIIHHIIIIIIIIIIIIIIIIGIIIIIIGIIIIIIIIIIIIIIIIDDDDD
@HISEQ:969:HM2KJBCX2:2:1101:9302:86701 2:N:0:ACTATGCA
TTGGACGTCCACCCCAACTATCCCTATTAATCATTACGGTGATCCTAGAAACCAACAAAATAGAACCATGCCGTCCTATTCTATTATTCCATGCTAATGTATTCGAGCAAAAATGCCTGCTTTAAACACTCTAAATTTTTCAAGGTAAAGGTCCTGGATCCGCAAGACACCCAATTAAGGACATCAAGTTTCTCCAGAAGGTGAGAAATCAACAGCGACAGTTCATACCCCTTAAGGCATGACCATCACGTCAATCCCGAAATTCAACTACGAGCTTTTTAACTGCAACAACTTTAATATACGCTATTGGAGCTGGAATTACCGCGGCTGCTGGCACCAGACTTGCCCTCCAA
+
DDDBDIIIIIIIIIIIIIIIIIIIIIIIIIIIIIIIIIIIIGIIIIIIIIIIIIIIIIIIIIIIIIIHIHIIIHIIIIIIIIIIIIIIGIIIHFHIIIIIIHHIIIHIIIIIIIIIIIIIIIIIIIIIIIHIIIIIIHHIIIIIIIIIIIIIIIHIIHHIIIIIIIIIIIIIIIIIIIIIIIIIIIHIHHHIIIIIIIIIIIIIIIIIIIIIIIIIIIIIIIIIIIIIIIIIIIIIIIIIIIIIIIIIIIHGIIIIHIHIIIIIIIIIIIIIIIIIIIIIIIIIIIIIIIIIIIIIIIIIIIIIIIIIIIIIIIIIIIIIIIIIIIIIIIIIIIIIIIIIIIIIIIIIDDDDD
@HISEQ:969:HM2KJBCX2:2:1101:1605:86550 2:N:0:ACTATGCA
TTGGACGTCCACCCCAACTATCCCTATTAATCATTACGTCAATCCTAGAAACCAACAAAATTCGAGATACGAGTCCTAACTTATTATTCCATGCTAATGTATTCATAACTTTCAGCCTGCTTTAAACACTCTAATTTTTTCAAAGTAAAGGTCCTGGATTGCGAACCCAACCCAGTAAAGGGCAGGAACGTTCTCCAGGAAGATGGTAAGCGCGCATCGGCACTCACACACGATACCGTGGCGGGCCAAGCGCACTATACCAGAAATCCAACTACGAGCTTTTTAACTGCAACAACTTTAATATACGCTATTGGAGCTGGAATTACCGCGGCTGCTGGCACCAGACTTGCCCTCCAA
+
BB@00D/DCEHEEEHHIIICGHIFHIIIHIEHEFHIHIIHIHIEEHHHHEHH@CCEHHFHIIIE@@CHHHDHIIGFEHCHIIHHEHIHHEH?FH1FECFEHHHEHEHIIIFEHHDCCFIHFFIHGHHHHHGCFFHGHHHIHIIHIHHFHIIIHIIIHG@IHHIIHHC=GEEHFEGIIIIHHIGIHEGHCHHEHEFHIIIHIHGIH<IIIGHFDHCHDGIFHGCHFIIFFHEHIIIIHHIGFE@DEG@IIIIHHHGGHEGGCHHHHHEIHEHGIIIHHIGIIHHIIIIIIHHGDD1IIIIIIIIIIIIIIIIIIIIIIHHIIIHIIHHIIIGIIIIIIIIIIIIIIIHHIIIIDDDD0
@HISEQ:969:HM2KJBCX2:2:1101:17032:87752 2:N:0:ACTATGCA
TTGGACGTCCACCCAACTATCCCTATTAATCATTACATCGATCCTAGAAACCAACAAAATAGAATCTGATGTCCTATTTCATTATTCCATGCTAATGTATTCAAGCGTAAGCTTGCTTTAAACACTCTAATTTTTTCAAGGTAACAGTCCTAATTCCCCATAACATCAAATAAATGACATTATGGTTCTTTAGAAGGTGAGAACCAATAAAACCAGTACATACCAAGGCATGACCGATTCCTTGATCCCGAAATTCAACTACGAGCTTTTTAACTGCAACAACTTTAATATACGCTATTGGAGCTGGAATTACCGCGGCTGCTGGCACCAGACTTGCCCTCCAA
+
DDA@DHIIHIHIIHI?HHHHHHIIHIIHHHIIHHHIHEH=HEHIH?G?GHHHIIIGGF@FH?CGHIHHE?C1FHH?F?GEHE@G<DGHHF@GFHHHHIHHHIHGIIIHHHIIIIIIHHEHHHGHIIIIHHHHEEGEHEGHIIHHIIIHIIIIHHEIHHFHHHHIHHHHHHHHEIIIIIHIGIIIIIIIIIIIHIHIHIIHHIHHIIHHGHGIIHIIHIIGIIIHHHHIHHIIIIIIHIIHHHGIIHHIHIIIIIIHHHHEEIIIIIHIIHHHHHHFIIIHHIHHIHFCHCIHIIIIHHIIIIIHIIIIIIIHIIIIIIIHHHIIIIIIIIIIIIIIIHH?DBBB
@HISEQ:969:HM2KJBCX2:2:1101:13836:89058 2:N:0:ACTATGCA
TTGGACGTCCACCCCAACTTCCCTATTAATCATTACGGTGGTCCTAGAAACCAACAAAATAGAACCACAACGGCCTATGCTATTATTCCATGCTAATCTATTCAAGCAATAGCCCGCTTTAAACACTCTAATTTTTTCAAGGTAATGGTCCTGGCTCCCCAACACACCCAATAAAGGACATGCTGGCTCACCAGAAGGAAGACCCGACAGCAGACAGTACTCGCCAAAGACGGACCGCCCGGCCAGGCCTAAAATTCAACTACGAGCTTTTTAACTGCAACAACTTTAATATACGCTATTGGAGCTGGAATTACCGCGGCTGCTGGCACCAGACTTGCCCTCCAA
+
<D@00<FH=HH11EHC001<<1D@GH?@1F1<1<<1<01<<<1<CGH<1<1<DCGE111<F@1F@1<<1<<</<<<C<1<1<<1CH11111<<1<FIGIIIGHG@CFFHEDHHIHHFHHFDGEGIIHIHIHHE@FIHH5HIIIIHEHIIIIHHDHGH<IIIIH;IH;IIIIIHHGGHIIHHHFIIIIIIIIIIIIII<HHGIII4IIIIIIIIIHHIIIHDIIHGIIIHHHIIHIIIIIIIHHCHHIHGGIIHHHHIHHHHHHIHHHIIIIIIIIIHIIIHIIHHGIIIHHHHHHIIIIIIIIIIIIIIIIIIIIIIIIIIIIIHHIIIIIHHEHHHIHGDDDDD
@HISEQ:969:HM2KJBCX2:2:1101:11083:89177 2:N:0:ACTATGCA
TTGGACGTCCACCCCAACTATCCCTATTAATCATTACGTCAACCCTAGAAACCAACAAAATAGGACGTTTGATCCTATTTTATTATTCCATGCTAATGTATTCAAGCGTTAGCCTGCTTTAAACACTCTAATTTTTTCAAACAGTCCTGTTTCCCCGCAACACCAAATTAATGGCATCACGGTTCTTCAAGAAGGAGGAATCAGCAAGGCCAGTTCATACCAGTGGCACGACCAACCTGCTGACCCCGAAATTCAACTACGAGCTTTTTAACTGCAACAACTTTAATATACGCTATTGGAGCTGGAATTACCGCGGCTGCTGGCACCAGACTTGCCCTCCAA
+
DDDDDIIIIIIIIIIIIIIIIIIIIIIIIHIIIIIIIIIIIIIIIIIHIIIIIIHIIIHHIIIIIIIHIIIIIIIIIIIIIIIIIIIIIIIIIIHIHIIIIHIIIIIIIHIIIIIIIIIIIHIIIIIIIIIIGIIIIIIHIHIHIIIIIIIIIHIIIIIIIIIIIIIIIIIIIIIIIIIIIIIIIIIIIIIIIIIIIIIIIIIIIIIIIIIIIIIIIIIIIIIIIIIIIIIIIIIIIIIHGIHHIIIHIIIIIIIIIIIIIIIIIIIIIIIIIIIIIIIIHIIGIIIIIIIIIIIIIIIIIIIIIIIIIIIIIIIIIIIIIIIIIIIIIIIIIIIIIDDDDD
@HISEQ:969:HM2KJBCX2:2:1101:15913:88306 2:N:0:ACTATGCA
TTGGACGTCCACCCCAACTATCCCTATTAATCATTGCTCACAAATCCAAAAACCAACAAAATACGATAAACGAGCCCTAACTTATTATTCCATGCTAATGTATTCATAACTAACCGCCTGCTTTAAACACTCTAATTTTTTCAAAGTAAAGGTCCTGGATTGCGAACCCAACCCAGCAAAGGGCAGGAACGTTCTCCAGGAAGATGGTAAGCGCGCATCGGCACTCACACACGAAACCGTGGCGGGCCAAGCGCACTATACCAGAAATCCAACTACGAGCTTTTTAACTGCAACAACTTTAATATACGCTATTGGAGCTGGAATTACCGCGGCTGCTGGCACCAGACTTGCCCTCCAA
+
DDDCCIIIIIIIIIIIIIIIIIIIIIIIIIIIIIIIHIIIIIIIIIIIIIIIIIIIIHIIIIIIHIIIIHIDHIIIGHIIIHHIHIHIIHHIHEHHIHHIH<DGCHIIIHIIIIIIIIIIIHIIIIIIIHIIIHIIIIIHIIIIIIIIIIHHGIIIIIIIIIIIIIIIIIIIIIIIIHIIIIIIIIIIIIIIHIIIIHIIIIIIIIIHIIIIIIIIIIIIIIIIHIIIIIIHIIIIIIIIIIIIIIIIIIIIIIIIIIIIIHIHHIHIIIIIIHHGIIIIIIIIIIIIIIIIIIIIIIIIIIIIGIIIIIIIIIIIGIIIIIIIIIHGIIIIIIIIIIIIIIIIIIIIIHIIIDDDDD
@HISEQ:969:HM2KJBCX2:2:1101:10685:90052 2:N:0:ACTATGCA
TTGGACGTCCACCCCAACTATCCCTATTAATCATTACGGTGATCCTAGAAACCAACAAAATAGAACCAATCCGTCCTATTTCATTATTCCATGCTAATGTATTCAGACTTAAGCCTGCTTTAAACACTCTAATTTTTTCAAAGTAACAGTCCTGATTTCCCAACACACCAAATTAATGACATGAAGGTTCTTCAGAAGGTAGAAATTCGCCACTACTGTACGGACCGTAAAGCCCGACCATAGGACAAATTTCGAATTTCAACTACGAGCTTTTTAACTGCAACAACTTTAATATACGCTATTGGAGCTGGAATTACCGCGGCTGCTGGCACCAGACTTGCCCTCCAA
+
DDD?@<ECH=GG1EHEDECCFECEHEH?DGHHHIHIF@EHC1CGH?GGHC@CHHHGHIGICHHE@DFHHHH<<<GHGHEH@<CGHHFHFEF<D@GHHIFFCEEGDHHCHHHHGIFHC1<CHHGGHHGCFFHIIIHEG?DHHE@?HGGFG1@C@FC?FIHIHFHA<EEGHIGEHIIIIGHFHHIHHGD<FHGEHIGGH:HHIHIHECGHHIIHHIHHGIIIIHIIIIFIHIIHFHCFGHHHIIHFHHHIHHHHHHHHIIIIIIIIHIIHHHGECEGHHHHEGIIHEIIIIIIHHHEHHIHFGIIIHF@@IIIIIHIIIGHHIHFHHHF<?HIHIHIHHGECIGIDAACD
@HISEQ:969:HM2KJBCX2:2:1101:21106:90670 2:N:0:ACTATGCA
TTGGACGTCCACCCCAACTATCCCTATTAATCATTACGTCAATCCTAGAAACCAACAAAATAGGATCGAACGTCCTATTTCATTATTCCATGCTAATGTATTCAAGCGTTAGCCTGCTTTAAACACTCTAATTTTTTCAAAGTAACAGTCCTGTTTCCCTGCAACACCAAATTAATGACATTACAGTTCTTCAGAAAGGAGGAATCAGCGAAGCCAGTACATACCAGTGGCACGACCAACCTGCTGACCCCGAAATTCAACTACGAGCTTTTTAACTGCAACAACTTTAATATACGCTATTGGAGCTGGAATTACCGCGGCTGCTGGCACCAGACTTGCCCTCCAA
+
CDDDDIIHHIGGHDHHHHHIHIIIIIIIIIHIHFHIIHHHHIHIIIIIIIGHHHIIHIIIHIHHHFIHGHIH11DDFFEHHHGFIIIIIGHHGHHHIIGHHGHIIHHIIIHHFHHEHHHHFEFHIGHHHIIIHHHHHHHHIIIHHIIHIHHHHIHIIIHH@GHHHDGHHIHIIIIIHFHIIIHHHIIIIHHGCIIIHIIHIIIHIIIIIIIIIIGIIIHHIIHIIGGIIIIIIIIIHHFHIIHHDE<IIIIIIHEIIIIIIHHIIHHIIIIIHGEIIIIIIIIIIHIIIHIIIIIIIIGIIIIIIIIIIIHIIIIIIIIIIIIIIIIIIIIHIIIIIIIIIDDDDD
@HISEQ:969:HM2KJBCX2:2:1101:8848:90875 2:N:0:ACTATGCA
TTGGACGTCCACCCCAACTATCCCTATTAATCATTACGGTGATCCTAGAAACCAACAAAATAGAACCATGCCGTCCTATTCTATTATTCCATGCTAATGTATTCGAGCAAAATGCCTGCTTTAAACACTCTAATTTTTTCAAGGTAAAGGTCCTGGTTCCACATGACACCCAATTAAGGACATCATGCTTCTCCAGAAGGTGAGAAATCAACTGCGACAGTTCATACCCCTTAAGGCACGACCATCACGTCAATCCCGAAATTCAACTACGAGCTTTTTAACTGCAACAACTTTAATATACGCTATTGGAGCTGGAATTACCGCGGCTGCTGGCACCAGACTTGCCC
+
DDDDDIIIIIIIIIIIIIIIIIIIIIIIIIIIIIIIIIIIIIIIIIIIIIIIIIIIIIIIIIHHHIIIIIIIIHGHIIIIIIIIIIIIIHIIIIIIIIIIIHIIIIIIIIIIIIIIIIIIIIIIIIIIIIIIIIIIIIIIIIIIIIIIHIHIIIIIHIIIIIIIIIIIIIIIIIIIIIIIIIIIIIIIIIIIIIIIIIIIIIIIIIIIIIIIIIIIIIIIIIIIIIIIHIIIIIIIIIIIIIIIHEIHIIIIIIIIIIIIIIIIIIIIHIIHIIIIIIIIHIIIIIIIIIIIIIIIIIIIIIIIIHIIIIIIIIIIIIIIIIIIIIIIIIIIIIIIIIIIIIDDDDD
@HISEQ:969:HM2KJBCX2:2:1101:18126:90465 2:N:0:ACTATGCA
TTGGACGTCCACCCCAACTATCCCTATTAATCATTACGTCAATCCTAGAAACCAACAAAATAGGATCGAACGTCCTATTTCATTATTCCATGCTAATGTATTCAAGCGTTAGCCTGCTTTAAACACTCTAATTTTTTCAAAGTAACAGTCCTGTTTCCCTGCAACACCAAATTAATGACATTACAGTTCTTCAGAAAGGAGGAATCAGCGAAGCCAGTACATACCAGTGGCACGACCAACCTGCTGACCCCGAAATTCAACTACGAGCTTTTTAACTGCAACAACTTTAATATACGCTATTGGAGCTGGAATTACCGCGGCTGCTGGCACCAGACTTGCCCTCCAA
+
DDDDDIIIIIIIHIIIIIIIIIIIIIIIIIIIIIIIIIIIIIIIIIIIIIIIIIIIIIIIIIHHIIHIIIIIIIIIIIIIIIIIIIIFHIIHIIIIIIIIIIHHIIIIIIIIIIIIIIIIIIIHIIIIIIIIIIIIIIIIIIIIIIIIIIIIIIIHIIIIIIIIHIIIIIHHIIIIIIIIIIIIIIIIIIIIIIIIIIIIIIIIIIIIIIIIIHIIIIHIHIIIIIIIIIIIIIIIIIIIIIIIHIIIIIIIIIIIIIIIIIIIIIIIIIIIIIIIIIIIIIIIIIIIIIIIIIGIIIIIIIIIIIIIIIIIIIIIIIIIIIIIIIIIIIIIIIIIIIIIIDDDDD
@HISEQ:969:HM2KJBCX2:2:1101:19773:91086 2:N:0:ACTATGCA
TTGGACGTCCACCCCAACTATCCCTATTAATCATTACGTCAATCCTAGAAACCAACAAAATAGGATCGAACGTCCTATTTCATTATTCCATGCTAATGTATTCAAGCGTTAGCCTGCTTTAAACACTCTAATTTTTTCAAAGTAACAGTCCTGTTTCCCTGCAACACCAAATTAATGGCATTACAGTTCTTCAGAAAGGAGGAATCAGCGAAGCCAGTGCATACCAGTGGCACGACCAACCTGCTGACCCCGAAATTCAACTACGAGCTTTTTAACTGCAACAACTTTAATATACGCTATTGGAGCTGGAATTACCGCGGCTGCTGGCACCAGACTTGCCCTCCAA
+
DDDCDIIIIIHHIIIIIHIIIIIIIHIIIIIGIIIIIIIIIIHIHIEHIIIIIIIHHIIHGHFHIIIHIIIHIIGHHEGHHHIIIHIIGIIHGHIIIIIHIHHIIHIIIIIIIIIGIIIIIIHHIIIIIHIIIHIIHHHHHIIIIIIIIIIIIIIHIHGIIIIIIIIHIIHHIIHHHIIIIHIHIHGIIIHIIIIIIIIIIIIIHHIIHIGIIIIIIIIIIIIIIIIIIIIIHIIHIIIIIIIHHIDIIIGHIIIIIIIIIIIIHIIIHIIHIHIGIIIIIIIIIIIIHHGIIIIIIIHIIIHIIIIIIIIIIIIIIIHIIIHHIIIIIIIHHIIIIIIIIDDCDD
@HISEQ:969:HM2KJBCX2:2:1101:9561:91649 2:N:0:ACTATGCA
TTGGACGTCCACCCCAACTATCCCTATTAATCATTACGTCAATCCTAAAAACCAACAAAATAGGTTCGAACGTCCTATTTCATTATTCCATGCTAATGTATTCAAGCTAATGCCTGCTTTAAACACTCTAATTTTTTCAAAGTAACAGTCCTGATTTCCCATAACACCAAATTAATGACATCATGGTTCGTCAGAAGGGAGAAATCGATGACGACAGTACGTACCGAAGGCACGACCAACCTGCTGACCCCGAAATTCAACTACGAGCTTTTTAACTGCAACAACTTTAATATACGCTATTGGAGCTGGAATTACCGCGGCTGCTGGCACCAGACTTGCCCTCCAA
+
DDDDDIIIIIIIIIIIIIIIIIIIIIIIHIIIIIIIIIIIIIIIIIHIIIIIIIIIHIIHIHHHHHIIIIIIIIIIIIIIIIIIGIIHIHIIIIIIIIIIHIHHIIIIIIIIIIIIIIIIIIIIIIIIIIIIIIIIIIIIIIIIIIIIIIIIIIIIIIIIIIIIIIIIIIIIIIIIIIIIIIIIIHIHIIIIIIIIIIIIIIIIIIIIIIIIIIIIIIIIIIIIIIIIIIIIIIIIIIIIIIIIHIIIIIIIIIIIIIIIIIIIIIIIIIIIIIIIIIIIIIIIIIIIIIIIIIIIIHHFGIIIIIIIIIIIIIIIIIIIIIIIIIIIIIIIIIIIIIIIIDDDDD
@HISEQ:969:HM2KJBCX2:2:1101:19561:92217 2:N:0:ACTATGCA
TTGGACGTCCACCCCAACTATCCCTATTAATCATTACATCGATCCTAGAAACCAACAAAATAGAATCTGATGTCCTATTTCATTATTCCATGCTAATGTATTCAAGCGTAAGCTTGCTTTAAACACTCTAATTTTTTCAAGGTAACAGTCCTAATTCCCCATAACATCAAATAAATGACATTATGGTTCTTTAGAAGGTGAGAACCAATAAAACCAGTACATACCAAGGCATGACCGATTCCTTGATCCCGAAATTCAACTACGAGCTTTTTAACTGCAACAACTTTAATATACGCTATTGGAGCTGGAATTACCGCGGCTGCTGGCACCAGACTTGCCCTCCAA
+
DDDDDIIIIHIIHIHIIIIIIIIIIIIIIIIIIIIIHIIIIIIIIIIHHIIIIIIIIIHIIIIIIIIIIIHIIIIIIIHICHHIIIIIIIIHGIIIIHIIIIHIIHIHIIIIHIIIIIIIIIIIIIIIIIIHHIIHIIIIIIIHIIIIIIHIIHIHIIFIIIIIIIIIIIIIIIIHIIIHHGHHHHHHIHHIIIIHIIHHHIIIIIIIHIIIIIIIIIIIIIIHHIIIIHIIIIIIIIIIIIIHIIIIIIIIIIIIIIIIHHHIIIIIIIIIIHIIHIIIIIIHIIIIIHIIIIIIIIIIIIIIIIIIIIGIIIIIIIIIIIIHIIIIIIIIIIIIIIIIDDDDD
@HISEQ:969:HM2KJBCX2:2:1101:3713:92786 2:N:0:ACTATGCA
TTGGACGTCCACCCCAACTATCCCTATTAATCATTACGGTGATCCTAGAAACCAACGAAATAGAATCAGTCCGTCCTATTTCATTATTCCATGCTAATGTATTCAGACGATAGTCTGCTTTAAACACTCTAATTTTTTCAAAGTAACAGTCCTGATTTCCCATCACACCAAATAAATGGCATGAAAGTTCCTCAGAAGGTAGAGATCCATCTCACCAGTGCAGACAATTAAGCCTGACCAATGGGTAGACCCCGAGGTTCAACTACGAGCTTTTTAACTGCAACAACTTTAATATACGCTATTGGAGCTGGAATTACCGCGGCTGCTGGCACCAGACTTGCCCTCCAA
+
DDDBDIIIIIIIIIIIIIIIIIIIIIIIIIIIIIIIIIIIIIIIIIIIIIIIIIIIIIIHIIHIIEHHHHHIIIIIIIIIIIIHIIIIIIIIGHIGIIIIIHIIIIIIIIIIIIIIIIHHIIIHHIHIIIIIIIIIIIHIIIIIIIIIIIIIIIIIIIHIIIHGIIIHHIIIIIIIIIIIIIIIHIIIHIIHIIIHIIIHIIIIIIIIIIIIIIIIIIIIIIIIIIIIIHIIIIIIIGIIIIIIHHFIIIIIIIIIIIIIIIIIIIIIIIIIIIIIIIIIIIIIIIIIHHIIIIIIIIIIHHIIIIIIIIIIIIIIIIIIIIIIGIIIIIIIIIIIIIIIIIIDDDDD
@HISEQ:969:HM2KJBCX2:2:1101:9052:91831 2:N:0:ACTATGCA
TTGGACGTCCACCCCAACTATCCCTATTAATCATTACGGTGATCCTAGAAACCAACAAAATAGAACCATGCCGTCCTATTCTATTATTCCATGCTAATGTATTCGAGCAAAAATGCCTGCTTTAAACACTCTAATTTTTTCAAGGTAAAGGTCCTGGATCCGCAAGACACCCAATTAAGGACATCAAGTTTCTCCAGAAGGTGAGAAATCAACAGCGACAGTTCATACCCCTTAAGGCATGACCATCACGTCAATCCCGAAATTCAACTACGAGCTTTTTAACTGCAACAACTTTAATATACGCTATTGGAGCTGGAATTACCGCGGCTGCTGGCACCAGACTTGCCCTCCAA
+
DDDDDIIIIIIIIIIIIIIIIIIIIIIIIIIIIIIIIIIIIIIIIIIIIIIIIIFIIHHIIIIIIIIIIIIIIIIIIIIIIIIIIIIIIIIIIGIIIIGIHGHHIIIHIHHHIIIIIIHIIIIIIIIIIIIIIIIIIIIIIIIIIIIIIIIIIIIIIIIIIIIIIIIIIIIIIIIIIIIIIIIIIIIIIIIIIIIIIIIIIIIIIIIIHIIIIIIIIIHIIIIIIIIIIIIIIIIIIIIIIIIIIIIIIIIHIIIIIIIIIIIIIIIIIIIIIIIIIIIIIIIIIIIIIIIIIIIIIIIIIIIIIIIIIIIIIIIIIIIIIIIIIIIIIIIIIIIIIIIIIIIIIIIIDDDDD
@HISEQ:969:HM2KJBCX2:2:1101:17501:92905 2:N:0:ACTATGCA
TTGGACGTCCACCCCAACTATCCCTATTAATCATTACGGTGATCCTAGAAACCAACAAAATAGAACCATGCCGTCCTATTTTATTATTCCATGCTAATGTATTCAGGCATAGGCCTGCTTTGAGCACTCTAATTTTTTCAAGGTAATGGTTCTGCTTCCCCGGCACATCAAATTAATGGCATACCGGTTATTCAGAAGATAGGAATCCATCACACCAGTGCGGACCGTGAGGCCCGACCGACGGATAGATCCCGAAATTCAACTACGAGCTTTTTAACTGCAACAACTTTAATATACGCTATTGGAGCTGGAATTACCGCGGCTGCTGGCACCAGACTTGCCCTCCAA
+
DDD@DHGHHEGC@HHIHFHFHIIHHIIIHFHHEEH?EEH@HEHEEEHHEHHIGHEHCHHHF<<CECDFHH?1EHDCG?1<<F?FHHHHEGHIHHH?@EEFEEHHHHHIHIHIIHHGHEHIIHHHH@CHHGHGIIIIIIIIIIHIHIHIHFIIHIIHIHIIHIHHIHGIIIIHHEFHEIII;HHGIIIIHIIHHHHEIIIIIIIIIHIIHHIHIIIHDCCIIIIIIIIIIIIHGHHIHIHIHIIIHHGIIIIIIIIIIIIIIHHHHHIGHHHIIIIIHIHHIIIIIHHHIIHIIHHEIIIIIIIIHIIIIIIIIIIIIIIIIIIIIIIGIIIIIIIIIHIIIIIDCDDD
@HISEQ:969:HM2KJBCX2:2:1101:17942:92784 2:N:0:ACTATGCA
TTGGACGTCCACCCCAACTATCCCTATTAATCATTACGTCGATCCTAGAAACCAACAAAATAGAATCAAACGTCCTATTTCATTATTCCATGCTAATGTATTCAAGCGTGCGCCTGCTTTAAACACTCTAATTTTTTCAAAGTAACAGTCCTGATTCCCCACGACACCAAATTAATGACATCGCGGTTCTTCAGAAGGTAGGAACCAATAATGCCAGTGCGTACCGAGGCACGACCGACAATCTGATCCCGAAATTCAACTACGAGCTTTTTAACTGCAACAACTTTAATATACGCTATTGGAGCTGGAATTACCGCGGCTGCTGGCACCAGACTTGCCCTCCAA
+
DDDDDIIIHHIIIIIIIIIHHIIIIIIHIIIIGIHIIEHHIIIIIGIHIIHIIIHIHHHIIIIIIHIIIIIGHHIIIIIFHIIIIIIIIHHHIIIEGFHHHHHHIIIIHHHIIIIIIIIHIGHIIIIFHHGHHIIHHHIHIIIIIHIIIIIIIHIIIIIIIIHHIIIIHEHHHIIIIIHIHIIIIIHHEHHHIIIHIIIIIIIIIIIIHIHHHGHIIIIIIGIHGIHIIIHIIHHGIIHHIIHGIIHHGIIIIIIIIHIIHEHHIHIIIIHHHHHIIIIHHHIIIHIIIHIIIIIIIIIIIIIIIIIIIIIIIHHIIIIIIIIIIIIIIIHHIIIIIIIIDBDDD
@HISEQ:969:HM2KJBCX2:2:1101:7201:92308 2:N:0:ACTATGCA
TTGGACGTCCACCCCAACTATCCCTATTAATCATTACGGTGATCCTAGAAACCAACGAAATAGAATCAGTCCGTCCTATTTCATTATTCCATGCTAATGTATTCAGACGTTAGCCTGCTTTAAACACTCTAATTTTTTCAAAGTAACAGTCCTGATTTCCAATCACACCAAATTAATGACATGAAAGTTCCTCAGAAGGTAGAGATTTATCTCACCAGTACAGACAATTAAGCCTGACCAATGGGTAAACCCCGAAGTTCAACTACGAGCTTTTTAACTGCAACAACTTTAATATACGCTATTGGAGCTGGAATTACCGTGGCTGCTGGCACCAGACTTGCCCTCCAA
+
DDDDDIIIIIIIIIIIIIIIIIIIIIIIIIIIIIIIIIIIIIIIIIIIIIIIIEHIIIIIIIIIIIIIIIIIIIIIIIHIIIIIIIIIIIIIIIIIIIIIIIIIIIIIIIIIIIIIIIIIIIIIIIIIIIIIIIIIIIIIIIIIIIIIIIIIIIIIIIIIIIIIIIIIIIIIIIIIIIIIIIIIIIIIIIIIIIIIIIIIIIIIIIIIIIIIIIIIIIIIIIIIIIIIIIIIIIIIIIIIIIIIHHGIIIIIIHIIIIIIIIIIIIIIIIIIIIIIIIIIIIIIIIIIIIIIIIIIIIIIIIIIIIIIIIIIIIIIIIIIIIIIIIIIIGIIIIIIIIIIIIIDDDDD
@HISEQ:969:HM2KJBCX2:2:1101:3040:94107 2:N:0:GCTATGCA
TTGGACGTCCACCCCAACTATCCCTATTAATCATTACGTCAATCCTAGAAACCAACAAAATAGGATCAAACGTCCTATTTCATTATTCCATGCTAATGTATTCAAGCGTTAGCCTGCTTTAAACACTCTAATTTTTTCAAAGTAACAGTCCTGTTTCCCTGCAACACCAAATTAATGACATTACAGTTCTTCAAGAAGGAGGAACCAGTAAAGCCAGTGCATACCAGAGGCACGACCAACCTACTAATCCCGAAATTCAACTACGAGCTTTTTAACTGCAACAACTTTAATATACGCTATTGGAGCTGGAATTACCGCGGCTGCTGGCACCAGACTTGCCCTCCAA
+
DCDCAHIIIIIIIIIIIIIGIIIIIIHIIIIIHIIIIIIIIIIHIHIHHIIIIIIIGIIIIEHH?GHIHHCHHEHHIIIIEHHIHHHIGHIHHIIIIIIIIHHIIIHHIIIIIIIIIHIIIHIIIIIIIIIIHHHIIIIHIIIHHHIIHIIIIIIIIIGIIIHIIIIHHIHHHHIIHHIIIHIIIHHIIHIIIIIHIIIIIIIIIHIIIIIIIIIIIIIIIIIIIIIII=IIIIIIIIIIHIHHHIHHIGIIIIGIIIIIIIIHIHIIIIIIIIHIGIIIIIIIIHIIIIIIIIIIIIIHIIIIIIIIIIIHIIIIIIIIIIIIGIIIIIIIIIIIIIIIICDDDD
@HISEQ:969:HM2KJBCX2:2:1101:18942:93914 2:N:0:ACTATGCA
TTGGACGTCCACCCTCTATCCCAACTATCCCTATTAATCATTACGTCGATCCTAGAAACCAACAAAATAGAATCAAACGTCCTATTTCATTATTCCATGCTAATGTATTCAAGCGTGAGCCTGCTTTAAACACTCTAATTTTTTCAAAGTAACAGTCCTGATTCCCCACGACACCAAATAAATGACATCATGGTTCGTCAGAAGGGAGAAACCAACAATACCAGTACGTACCGAGGCACGACCGACATGATGGTCCCGAAATTCAACTACGAGCTTTTTAACTGCAGCAACTTTAATATACGCTATTGGAGCTGGAATTACCGCGGCTGCTGGCACCAGACTTGCCCTCCAA
+
DDDA@HHHHCCH?GHIHHHIHIEHEEHIHIIHHHHEGHGHIIIIGHCHIF@GHIIHFHHHIGHHEHHGHHIHIIGHEHHIHHIHIIGHEHHIHE1DG1<1<<FIHGHHHIIIHHEHIHHHGHEG@HHHHGFHHIFHHHFHHHIIHG1FGGHCHFEHHEGGC?FHHGGGECHGCEDHHIHHHHGG?HHGGHGHHDDGGEHF@?<HHHHHHIHHHHHHF<CF)IIHHHIIIIIHHGHDGHEHD?IIHHIIHFHEIIIHIIIIHHHHEHHECHHHHG@?IHIIIIHEHHIIIIIIIIIIHIHIIIIIIHIIIIIIIHHEIIIHDIGHG@FCH?IIIHIIHHEHIIHIIHH@CDDD
@HISEQ:969:HM2KJBCX2:2:1101:9143:94670 2:N:0:ACTATGCA
TTGGACGTCCACCCCAACTATCCCTATTAATCATTACGTCGATCCTAGAAACCAACAAAATAGAATCAAACGTCCTATTTCATTATTCCATGCTAATGTATTCAAGCGTGAGCCTGCTTTAAACACTCTAATTTTTTCAAAGTAACAGTCCTGATTCCCCACAACACCAAATAAATGACATCATGGTTCGTCAGAAGGGAGAAACCAACAATGCCAGTACGTACCTAGGCACGACCGACATGATGGTCCCGAAATTCAACTACGAGCTTTTTAACTGCAGCAACTTTAATATACGCTATTGGAGCTGGAATTACCGCGGCTGCTGGCACCAGACTTGCCCTCCAA
+
DDDDDIIIIIIIIIIIIIIIIIIIIIIIIIIIIIIIIIIIIIIIIIIIIIIIIHIIHIIIIIHIIIIIIIIHHHHIIIIIIIIIIIIIIIIIIIIIIIIIIIIIIHIIIIIGIIIIIHIIIIIIIHIHIIIIIIIIIIIIIHIIIIIIIIIIIIIIIIIIIIIHHIIIIIIIIIIIIHIIIIIHIIIIIIIIIIIIIIIIIIIIIIIIIIIIIIIIIIIIIIIIIIIIIIIIIIIIIIIIIIHHIIIIIIIIIIIHIIIIIIIIIIIIIIIIIIIIIIIIIIIIIIIIIIIIIIIIIIIIIIIIIIIIIIIIIIIIIIIIIIIIIIIIIIIIIIIIIIIIDDDDD
@HISEQ:969:HM2KJBCX2:2:1101:11036:93471 2:N:0:ACTATGCA
TTGGACGTCCACCCAACTATCCCTATTAATCATTACATCGATCCTAGAAACCAACAAAATAGAATCGGATGTCCTATTTCATTATTCCATGCTAATGTATTCAAGCGTGAGCCTGCTTTAAACACTCTAATTTTTTCAAGGTAACAGTCCTAATTCCCCGTGACACCAAATTAATGGCATTACGGTTCTTTAGAAGGTGAGAAATCAATAATATCAGTACATACCAACGGCATGACCGAAACATTGATCCCGAAATTCAACTACGAGCTTTTTAACTGCAACAACTTTAATATACGCTATTGGAGCTGGAATTACCGCGGCTGCTGGCACCAGACTTGCCCTCCAA
+
DDDDCIIIIIIIIIIIIHIIIIIIIIHIIIIIIIII1DHHIIIIIIIIIHIIIIIGIIHIHHIIIIIHIIIIIIIHGHIIIIIIIIGIIHHIHHIIIIIIIIIHHHIIIHGIIIIIIIIIIIIIIIIHIIIHHIIIIIIIHHIIIIIIIIIIIIIIHIIIIIIIHHIIIIIIIIIIIIIIIIIIIIIGIHIIIIIHIIHIIIIIIIIIIIIHIGIIIIIIIIIIIIIII<HIIHHHIIIIIHIHGIIIIIIIIIIIIIIIIIIIIIIIIIIIIHIIIIIIIIIIIIIIIIIIIIIIIIIHHIIIIIIIIIIIIIIIIIIIIIIIIIIIIIIIIIIIIIHIIDDDDD
@HISEQ:969:HM2KJBCX2:2:1101:7667:95042 2:N:0:ACTATGCA
TTGGACGTCCACCTCAACTATCCCTATTAATCATTACTCATTTCACCAAAAACCAACAAAATTCGCGATACGAGTCCTAACTTATTATTCCATGCTAATGTATTCATAACTTTCAGCCTGCTTTAAACACTCTAATTTTTTCAAAGTAAAGGTCCTGGATTGCGAACCCAACCCAGTAAAAGGCAGGAACGTTCTCCAGGAAGATGGTAAGCGCGCATCGGCACTCACACACGATACCGTGGCGGGCCAAGCGCACTATACCAGAAATCCAACTACGAGCTTTTTAACTGCAACAACTTTAATATACGCTATTGGAGCTGGAATTACCGCGGCTGCTGGCACCAGACTTGCCCTCCAA
+
@DDDD@HHFH@FHHG@1CG@GG?1DH1FGEHC1<@1C1DGH?GH@11CC1@GHEHIGIIF<111CH<D/<EHHIHH@C?CE1ECD1<C<1DEHH?GHIHGH1CH1CFC<DFCFECDIHHEIIHHEHHEEHFGFFH?FHHFIHGHGG@FHE@<EAHHCHE?DHD?GHHHEEFH7DHHFHEHEEEAIHIGHHHGCG?IHHFEHHIHEHH@HF<DEGHEHHDCCIHCIHHHHHHHFEIIIIGIIIHFFHGGHIIHG@FC@IIHEHHCHHHHIHEGECCIHHEIIIIHHHHHEIHIHGEGC<HH@HEC=IIIIHGHHIHG?FHCIIGHIHHHCDHHGHHIIIHHFIHEGGE1HHDGFD@@A@
@HISEQ:969:HM2KJBCX2:2:1101:1737:95194 2:N:0:ACTATGCA
TTGGACGTCCACCCCAACTATCCCTATTAATCATTACGTCGATCCTAGAAACCAACAAAATAGAATCAAACGTCCTATTTCGTTATTCCATGCTAATGTATTCAAGCGTGAGCCTGCTTTAAACACTCTAATTTTTTCAAAGTAACAGTCCTGATTCCCCATGACACCAAATTAATGACATCATGGTTCGTCAGAAGGTAGGAATCAATAATACCAGTTCGTACAATAGCACGACCAATAAATTGATCCCGAAATTCAACTACGAGCTTTTTAACTGCAACAACTTTAATATACGCTATTGGAGCTGGAATTACCGCGGCTGCTGGCACCAGACTTGCCCTCCAA
+
DDDDDHHIIHHHIIIIIHIEFHIIIIIIIIIIIIHIIEHIIIIHIIIIIIIIIIIIIIHHIIGHHHFHHIEHHEHHIHHIIHIIHIIHHCEGHHFHIHIHHEIIIHHHHIIHIIIIIIIIIIIHIIIIIIIIIHHHHIIIIIIHIHHHHHHHIIIIGIHIIIFIHIGIIIIIHIIIIIIIIHIIIIIIHHIIIIIIIIHIIIIIIHHIIIIHHIIIIIHIIIIIIIIHIHIIIIIIIIHIIGHEIIIIIIIIIIHIIIIIIIIIIIIIIIIIIHIIIIHIIIIIHIIIIIIIIIIIIIHHIIIIIHIIIIIIIIIIIIIIIIIIIIIIIIIIIIIIIIIIDDDDD
@HISEQ:969:HM2KJBCX2:2:1101:17901:94501 2:N:0:ACTATGCA
TTGGACGTCCACCCCAACTATCCCTATTAATCATTACGTCGATCCTAGAAACCAACAAAATAGAATCAAACGTCCTATTTCATTATTCCATGCTAATGTATTCAAGCGCGAGCTTGCTTTAAACACTCTAATTTTTTCAAAGTAACAGTCCTGATTCCCCATGACACCAAATTAATGACATCGTGGTTCGTCAGAAGGGAGAAACCAATAATGCTAGTACGTACAAAGTACGACCGACATATTAGTCCCGAAATTCAACTACGAGCTTTTTAACTGCAACAACTTTAAAATGCGCTATTGGAGCTGGAATTACCGCGGCTGCTGGCACCAGACTTGCCCTCCAA
+
DCCADIIIIDHHIIIIHIIIIIGHIIGIIHHIIIIIIIIIIIHHHIIIHIIIIIIIHHEHHIHHIIIIIIIIIHIHIIHHGHIIIIIIIIHEEHIGHFHEHHGHIHHIEGIDHHHIIIHIIIIIIIIIGGHIHHHIIIHHGHIIIEHC<CGHHHEHGIEHEEFHHIFHHIHIIE?HEEHHFHFEHDCDCCGHHHIGCEFGEEHHHFHHD?EHCG1AAE1FDGHIICCEHEHEC@CHHHHDFGEH<<CFG1CHEHF<<01<<@G1D0<<111<<?@D1<111D11G?D<00//HE<<<1<11<EC1@GCD1<</C//EGD<@C?HF1@F<<1<<GD0/0D<<<B<
@HISEQ:969:HM2KJBCX2:2:1101:14306:95804 2:N:0:ACTATGCA
TTGGACGTCCACCCCAACTATCCCTATTAATCATTACGTCAATCCTAGAAACCAACAAAATAGGATCGAACGTCCTATTTCATTATTCCATGCTAATGTATTCAAGCGTTAGCCTGCTTTAAACACTCTAATTTTTTCAAAGTAACAGTCCTGTTTCCCTGCAACACCAAATTAATGGCATTACAGTTCTTCAGAAAGGAGGAATCAGCGAAGCCAGTGCATACCAGTGGTACGACCAACCTGCTGACCCCGAAATTCAACTACGAGCTTTTTAACTGCAACAACTTTAATATACGCTATTGGAGCTGGAATTACCGCGGCTGCTGGCACCAGACTTGCCCTCCAA
+
DDDCDHIIIIIIHIIIHIIIIGIIIIIIIIIIIIIIHIHIIIIIIIIIIIIIIIIIIIIIIIHICHIHIIIIIIIIIIIIIIIIIIIIIIGHIIIIIHIIHIHHIIHIIIIIIIIIIIIIIIIIIHIIHIIIIIIIIIIIIIIIIIIIIIIIIIIIIIGIIIIIIIIIIIIHHIIIIIIIIIIIIIIIIHIIIIIIIIHIIIIIIIIIIIIIIIIHIIIIIIIIIIIIIIIIIIIIIIIIIIIHHIIIIIHIIIIIIIHIIIIIIIHIIIIIIIIIIIIIIHIHIIIIIIIIIIIIIIIIIIIIIIIIIIIIIIIIIIIIIIIIIIIIIIIIIIIIIIIIIDDDDD
@HISEQ:969:HM2KJBCX2:2:1101:15662:96244 2:N:0:ACTATGCA
TTGGACGTCCACCCCAACTATCCCTATTAATCATTACGTCGATCCTAGAAACCAACAAAATAGAATCAAACGTCCTATTTCATTATTCCATGCTAATGTATTCAAGCGTAAGCCTGCTTTAAACACTCTAATTTTTTCAAAGTAACAGTCCTGATTCCCCACGACACCAAATTAATGACATCGCGGTTCTTCAGAAGGTAGGAACCAATAATGCCAGTGCGTACCGAAGCACGACCAACAATTTGATCCCGAAATTCAACTACGAGCTTTTTAACTGCAACAACTTTAATATACGCTATTGGAGCTGGAATTACCGCGGCTGCTGGCACCAGACTTGCCCTCCAA
+
DDCDAIIIIIIIHIIIIIIHIIIIIIIIIIIIIIIIIIIIIIIIIIHIIIIIIGIIIHIIIIFHHIIIHIIHHHHIIGIIIIHIIIIHIIHHIHHIIIIIIIIIIHHIIHHIHIIIIIIIIIIHIIIIIIIIIIGIIIHIIIIIIIHHIHIIIIIHIIIIIIHHHIIIIIIIIIIIIIIIIIIIIIIIIIIIIIIHIIIIIIIIHIIIIIIIIIHIIIIIHIIIIIIIIIIIIIIIIIIIIIIHIIIIIIIIIIHIIIIIIHIIHIIIIIIIIHIIGIIIIIIIIIIIIIIIIIIIIIIIIIHIIIIIIIIIIIIIIIIIIIIIIIIIIIIIIIHIIIIIDDDDD
@HISEQ:969:HM2KJBCX2:2:1101:2617:96819 2:N:0:ACTATGCA
TTGGACGTCCACCCCAACTATCCCTATTAATCATTACCTCGACTCCGAAAGCCAACGAAATAGAACCGAGATCCTATTCCATTATTCCATGCACTAATGTTCAGGCTGTAGCGCCTGCTTTGAGCACTCCAATTTTTTCAAAGTAAACGTGCTGGCCACATATAGCACTCGGTTAAGAGAACTATACACGAACCAACAAAATCGTCCGGTCAGACAGTAAACACCGCAAGGTGCACCGCCCGACTGAAACCGAGATCCAACTACGAGCTTTTTAACCGCAACAACTTTAATATACGCTATTGGAGCTGGAATTACCGCGGCTGCTGGCACCAGACTTGCCCTCCAA
+
DDDDDIIIIHHIIIIIIIIIIIIIIIIIIIIIIIIIIIIIIIHIIIIIIIIGIHIIIIIIIHHH@HHHIIHHHGHHGGHHHIHHIGIG@FCCCGEHHIIIIIIIIIIIIIIIIIIIIIIIIIIIIIIHIHIIIIIIIIIHIIIIIIIIIIIIIIIIIIIIIHIGIIIIIIIIHHIIIIIIIIIIIIIIIIIIIIIIIIIIIIIIIIIIIIIIIIIIIIIIIHHIIIIIIIIIIIIIIIIIIIIHGIIIIIIIIIIIIIIIIIIIIIIIIIIIIIIIIIIIIIIHIIIIIIIIIIIIIIIIIIIIIIIIIIIIIIIIIIIIIIIIIIIIIIIIIIIIIIIIIDDDDD
@HISEQ:969:HM2KJBCX2:2:1101:8132:95406 2:N:0:ACTATGCA
TTGGACGTCCACCCCAACTATCCCTATTAATCATTACGGTGATCCTAGAAACCAACAAAATAGAATCATGCCGTCCTATTTTATTATTCCATGCTAATGTATTCAAGCAAAATGCCTGCTTTAAACACTCTAATTTTTTCAAAGTAAAGGTCCTGGTTCCCCGTGACACCCAATTAAGGGCATCGCGGTTCTCCAGAAGGTGAGAAATTGACTACACCAGTTCATACCCCTTAAGGCACGACCGATGTGTCAATCCCGAAATTCAACTACGAGCTTTTTAACTGCAACAACTTTAATATACGCTATTGGAGCTGGAATTACCGCGGCTGCTGGCACCAGACTTGCCCTCCAA
+
DDDBDIIIIIIIFHHIIIIIIIIGHIIIIIIIIIIIHIIIIIIIIIIIIIIIGHHIIIGIHHHIIIIIIIGHGHHHGHHDHIIIIHIIIGIHHHHIIIGHHGIHFHGEHHIIIHHIIHHHHGGGHHIIIGHIIIIIIIIIHHIIIIIIIIHHEGFHGHIHIIHIIHHEFIHIIIIIHIHHHIIIHHHHHIIIHIIIHIIIIHIIHGHIIIIIHHHHIIIHIIIIIIIIIGHIIHIIIIHHHHIIIIIIHIHIIHDHHHIIHIIIHIHIIIIIIIIIIIIIIIIIIIIHHHIIIIIIIGIIIIIGIIIIIIIIIIHIIIIIIIIIIIIIIHIIIIIIIIIIIIIHIIIDDDDC
@HISEQ:969:HM2KJBCX2:2:1101:7709:98351 2:N:0:ACTATGCA
TTGGACGTCCACCCCAACTATCCCTATTAATCATTACGTCAATCCTAGAAACCAACAAAATAGGATCAAACGTCCTATTTCATTATTCCATGCTAATGTATTCAAGCGTTAGCCTGCTTTAAACACTCTAATTTTTTCAAAGTAACAGTCCTGTTTCCCTGCAACACCAAATTAATGACATTACAGTTCTTCAAGAAGGAGGAACCAGTAAAGCCAGTACATACCAGAGGCACGACCAACCTACTAATCCCGAAATTCAACTACGAGCTTTTTAACTGCAACAACTTTAATATACGCTATTGGAGCTGGAATTACCGCGGCTGCTGGCACCAGACTTGCCCTCCAA
+
DDDDDIHIIIIIIIIIIIIIHIIIIIIIGIGIHEHHIIIIIIIIHIIIIGIIIIIIIIIHIIIHIIIIIIIIIIIIIIIIIIIIHIIIGIIIIIIIIIIIIIIIIIIHIIIIIIIIIIIIIIIIIIIIIHHHIHIIIIHHHIHIIIIIIIIIIHIIIIIIIIIIIIIIIGIIHIIHIHIHIIIIIIIIIIIGHIHIIIIIIIIIIIIIIIIIIIIIIIIIIIIIIHIIHIIHIIHIIIHIHHHGEIIHIHIIIHHHHHIHHHHIIIIIIIIIIIIIIIIIHIIHIIIIIHIIIIIIIIHHHIIIIGIIIIIIIIIIIIIIIIIIIIIIIIIIIIIIIIIIIDDDDD
@HISEQ:969:HM2KJBCX2:2:1101:18893:98238 2:N:0:ACTATGCA
TTGGACGTCCACCCCAACTATCCCTATTAATCATTACGGTGATCCTAGAAACCAACAAAATAGAATCATGCCGTCCTATTTTATTATTCCATGCTAATGTATTCAAGCAAAATGCCTGCTTTAAACACTCTAATTTTTTCAAAGTAAAGGTCCTGGTTCCCCGCGACACCCAATTAAGGGCATCGTGGTTCTCCAGAAGGTGAGAAATTGACTACACCAGTTCATACCCCTTAAGGCACGACCGATGTGTCAATCCCGAAATTCAACTACGAGCTTTTTAACTGCAACAACTTTAATATACGCTATTGGAGCTGGAATTACCGCGGCTGCTGGCACCAGACTTGCCCTCCAA
+
DDDCDIIIIIHIIIIIIIIIIIIIIIIIIIIIIIIIIIIIIIIHIHHHHIIIIIIIIIIIIIHGIIIIIIHIGIIIHIIIIIIIIIIIHHHIIIHIIIIIICIHIIIIIIIIIIIIIIIIIIIIIIIHIIIHIIIHIIHIHHFHIIIIIIIIIIHHIIIIIHIIIHHIHHIIIHIIHIIIIIIIIIIHIIIIIIIIIIIGIIIIIIIIIIIIIIIIIHIHIHIIHHIHIIIIIIIIIHHIIIIIIIIIIHGHIIIIIIIIIIIIIIIIIIIIIIIIIIIIIIHIIIIIIHHHHHIIIIIHIIIIIIIIIIIIIIIIIIIIIIIIIIIIIIIIIIIIIIIIIIIHIIIDDDDD
@HISEQ:969:HM2KJBCX2:2:1101:12203:98589 2:N:0:ACTATGCA
TTGGACGTCCACCCCAACTATCCCTATTAATCATTACGGTGATCCTAGAAACCAACGAAATAGAATCAGTCCGTCCTATTTCATTATTCCATGCTAATGTATTCAGACGTTAGCCTGCTTTAAACACTCTAATTTTTTCAAAGTAACAGTCCTGATTTCCCATCACACCAAATAAATGGCATGAAAGTTCCTCAGAAGGTAGAGATTCATCTCACCAGTGCAGACAATTAAGCCTGACCAATGGGTAAACCCCGAAGTTCAACTACGAGCTTTTTAACTGCAACAACTTTAATATACGCTATTGGAGCTGGAATTACCGCGGCTGCTGGCACCAGACTTGCCCTCCAA
+
B@@DAHHIHIGHHIIIHIIIGHCHHHHHHHHIIHHHIFHIHIIHHIGIHHHGHHIIIIFHHHHIHHEFHIHIIIEHHIIHHHEHH@@HEECFHHHCCFIIIHHIIIIHIHIHCHHIHIIGIIFHHHIIHIIHIIIICHHHIHIIIHIHHHHHHHHHIIIIHHIHIHHHGGIHHHHIHEIIIHHHHHHHGHHGFHHHIIHHIHHIIIIIHHHIIIIIIHHGHHHIIHHIIIIHHHHHGHHIHHEGGHFIIHCHHIHIIIIIIIIHIHIHIIIIIHHIHIIIIHIHHHEHGHHHIIIIIIIHIIIHIIIIIIIHHHIHDHIDIIIIIHIHHEHIIHGHHFHHIIIDDDDB
@HISEQ:969:HM2KJBCX2:2:1101:21231:98529 2:N:0:ACTATGCA
TTGGACGTCCACCCCAACTATCCCTATTAATCATTACATCGATCCTAGAAACCAACAAAATAGAATCGGATGTCCTATTTCATTATTCCATGCTAATGTATTCAAGCGTGAGCCTGCTTTAAACACTCTAATTTTTTCAAGGTAACAGTCCTAATTCCCCGTGACACCAAATTAATGGCATTACGGTTCTTTAGAAGGTGAGAAATCAATAATATCAGTACATACCAACGGCATGACCGATACATTGATCCCGAAATTCAACTACGAGCTTTTTAACTGCAACAACTTTAATATACGCTATTGGAGCTGGAATTACCGCGGCTGCTGGCACCAGACTTGCCCTCCAA
+
DDDBDHIEEHHIIIIIIGHHGHIIHHHIIIHHIFHHGIHHEHEFGHIHHHIIIIIHIHHIHIEHFCEFGHDHEEHEECDGHHCHHGHHEHHHIFFF?EFHH?HGHGHHHHIHHEHHHHHHHHIIIIHIFHHFHIIHIHIIIIIIIHHEIIIHIHHIIIIIIIHHHHIIIIIIIIIIIIHHHHHIIGIHIIIIIHIIIIHIHIIIIIIIIIIIIIIHIIIHIIIIHIIHIIIIHIHIIIIIIIIHGDIHGIIIIIGGIIIGHHHDGIIIHIIIHEEHIIIHIIHGIIIHHIIIIIIIIIIHHHIIIIIHIIIIHIIIIIIIIIIIIHIIIIIIHHHIIIIIIIDDDDD
@HISEQ:969:HM2KJBCX2:2:1101:7644:98614 2:N:0:ACTATGCA
TTGGACGTCCACCCCAACTATCCCTATTAATCATTACGGTGATCCTAGAAACCAACAAAATAGAACCATGCCGTCCTATTCTATTATTCCATGCTAATGTATTCGAGCAAAAATGCCTGCTTTAAACACTCTAATTTTTTCAAGGTAAAGGTCCTGGATCCGCAAGACACCCAATAAAGGACATCAAGTTTCTCCAGAAGGTGAGAAATCAACAGTAACAGTTCATACCCCTTAAGGCATGACCATCACGTCAATCCCGAAATTCAACTACGAGCTTTTTAACTGCAACAACTTTAATATACGCTATTGGAGCTGGAATTACCGCGGCTGCTGGCACCAGACTTGCCCTCCAA
+
DDDBBHHIHHGHIIHIIIIIIIIIIIIIIHIIIIIIIIIIHIIIHIIIIIIHIIIIIGIIIHGHHIHIIIHIIHHHIIIIEHHGEFHHIIHIIIIIEHHCFHIIHIIIHIIIGHIIGEEHAHHIIIIIIIIEGHIIGGHHIIIIGHIHEHIHHHHD;GFHHHHCCCHH<DCGEHEHHI?<CHFHFHHHEHHCHEGHEFHFC?FHHHEHEHF@GEC@1GF1GACFGHHH@@CG@<<<1GIIIIHG@1C?E@C1HC<<HC?GEGIHHG=HEE=HFHDHEEIHEFCIHEHHIIHIHGHHIHHED<HGHGCHF1FHFHHFHHFGIHDDDD@CFIGHHECFIIIHHFHHD/<1D?B@D
@HISEQ:969:HM2KJBCX2:2:1101:21057:98339 2:N:0:ACTATGCA
TTGGACGTCCACCCCAACTATCCCTATTAATCATTACATCGATCCTAGAAACCAACAAAATAGAATCGGATGTCCTATTTCATTATTCCATGCTAATGTATTCAAGCGTGAGCCTGCTTTAAACACTCTAATTTTTTTCAAGGTAACAGTCCTAATTCCCCGTGACACCAAATTAATGGCATTACGGTTCTTTAGAAGGTGAGAAATCAATAATATCAGTACATACCAACGGCATGACCGAAACATTGATCCCGAAATTCAACTACGAGCTTTTTAACTGCAACAACTTTAATATACGCTATTGGAGCTGGAATTACCGCGGCTGCTGGCACCAGACTTGCCCTCCAA
+
DCDDDIIHIIEGHIIHIHHHHHIIIHIIIIHIHHHHIIGHHHHHHHHIIHIHHIIHHIIIIIEHIHHHHHHHHHHHCCDGHHHHHHHHIIHGIIIIHEHGCEFAHFHHHGH=EEHDIHFH9HHHHHH;H<IEHIIIIHFF/H?8HF,?HEHI8H?IIHIIIII<IHHG;HFHI;IHHHHHGH8CIHHIIHIIGIGIIIIIGGGHIIIIGHFIHGHGGHIFHHFFHIFHGIIFFFHFHIIGIIHHHGDFHIIIIIIHHHIIIIHIIHIHIIIIIIHHGIIIIIIIHIIIHHHHIIIIIIIHFFDIIHHIIIIIIIIIIIHIIIIIIIHIIIIIIIIHIIHIIIIDDDDB
@HISEQ:969:HM2KJBCX2:2:1101:10246:99084 2:N:0:ACTATGCA
TTGGACGTCCACCCCAACTATCCCTATTAATCATTACTTCAGTCCTAGAAACCAACAAAATAGAACCAAAGTCCTATTACATTATTCCATGCTAATATATTCAAGCAAACATGCCTGCTTTAAACACTCTAATTTTTTCAAAGTAAAAGTCTTGGATCCCTAGCGCACTCAATTAAGAGCACACTAGTTCCCCAAAAGGAAAAGCCCAAAGTTGCAGTACAAACCTTACGGTTGACGGCAACTATAAGCCCAAAATTCAACTACGAGCTTTTTAACTGCAACAACTTTAATATACGCTATTGGAGCTGGAATTACCGCGGCTGCTGGCACCAGACTTGCCCTCCAA
+
DDDAAHIIIIHHIIIIIIIIIIIIIIIIIIIIIIIHIIIIIIIIIIIIIIIIIIIIHHHHIIIGHIIIIIHIIIIIIIIIHHIIIHIIIIIIIIIIIIHIIIIIIIHIIIIHIIIIIIHHHIIIHHIIIIHIIIIIIIIIHIIIIIIIIHHIIHIIIIIIIIIIHIIIIIIIIIIIIIIIIIIIIIIIIIHIIIIIIIIIIIIIGIIHHIHIIIHIIIIIHIIHIIIIIHIHIIIIIIIIHIIHFIIIIIIIIIIIHIIIIHHHIIHIIIIIHIIIIIIHIIIIIIHIIHIIIIIIIIIIIIIIIIIIIIIIIIIIIIIIIIIIIIIIIIIIIIIIIHIIIDDDDD
@HISEQ:969:HM2KJBCX2:2:1101:13233:98286 2:N:0:ACTATGCA
TTGGACGTCCACCCCAACTATCCCTATTAATCATTACCGCAAGCTCTAACCAACGAAACGGGCTTGCGGTCCTGTTCCATTATACTATGCTGGAATATTCACGGCAAAATGCCTGCTTTAAACACCCTAATTTCTTCAAAGTAAACGGCCTGGTACCAACCGCCCACTCATTTAAGAGCAGGCGGCGGCCTCCAGGCGTAGGCAGCTGTCTGGCCAGTACATACCCGTTTCCACGAAGCAGACCATGCCAGACGAGCGCCGGTTTCAACTACGAGCTTTTTAACTGCAACAACTTTAATATACGCTATTGGAGCTGGAATTACCGCGGCTGCTGGCACCAGACTTGCCCTCCAA
+
DDDD@HHIIDHHIFHIIIHHHIIIHHIIIEHHHHHHHEHCHHHHIIHIHHHHHEHIHEHHIHHHIIEHHICDHIIHHEHIIHIIHGHHIHHHHIEHHIIEHF1EIIHHHIHIIIIIIHIIIHHIIGHIHHI@FIIHIHIHHIHHHIIIIIIIIHIHIIHIIIIHFHHEHHIIHHHIIHIIIIIIIIFHIHHIIIIIIIHIIIIIIHGIIIIIIIHIIIIIIIIIIII>IHIIIHIIIIIIHIIIHHIIIIHDFIIIIIGIIIIIIIIIIIIIGIIIHIHIIIHIIHHIIIHHIIHHIIIHIHCIIHIIIIIIHIIIHIIIHIGIIIIIIIIIIIIIIIIIIHHIHHHHEDCDCD
@HISEQ:969:HM2KJBCX2:2:1101:7305:100026 2:N:0:ACTATGCA
TTGGACGTCCACCCCAACTATCCCTATTAATCATTACGTGGTCCTAAAACCAACAAAATAGAACCATCGTCCTATTTTATTATTCCATGCTAATGTATTCAAGCAAAAATGCCCGCTTTAAACACTATATTTTTTTCAAAGTAAAAGTCCTAGTTCATTGAAACACCCAAGAGCATCCCAATTCACCAGAAGGTAAGAAATTGGCTACACACCGATTCATGCCCCTAAAGGCATGACCGATATATCCCAATCCCGAAATTCAACTACGAGCTTTTTAACCGCAACAACACTAATATACGCTATTGGAGCTGGAATTACCGCGGCTGTTAATACCAGACTTGCCCTCCAA
+
DDDDCIIIIIIIHIIIIIIIIIIIIIIIIIIIIIIIIIIIIIIIIIIIIIIIHIIIIHIIIIIIIIIHIIIIIHIIIIHHIIIIIEHIHIIIIIIIIIIIIIIIIIIIIIIIIIIIIIIIIIIIIIIIIIIIIIIIIIIIIIIIIHHIIIIIIIIIIIIIHIIIIIIIIIIHHIIHIIIIHHIIHIIIIIIIIIIIIIIIIIIIIIIIIIIIIIIIIIIIIIIIIIIIHIIIIIIHIIIIIIIIHIHDIIHIIIIIIIIIIIIIIIIIIIIIIIIIIIIIIIIIIIIIIIIIIIIIIIIIIIIIIIIIIIIIIIIIIIIIIIIIIIIIIIIIIIIIIIIIIIIIDDDDD
@HISEQ:969:HM2KJBCX2:2:1101:8841:99866 2:N:0:ACTATGCA
TTGGACGTCCACCCCAACTATCCCTATTAATCATTACATCGATCCTAGAAACCAACAAAATAGAATCGGATGTCCTATTCCATTATTCCATGCTAATGTATTCAAGCGTGAGCCTGCTTTAAACACTCTAATTTTTTCAAGGTAACAGTCCTAATTCCCCGTGACACCAAATTAATGGCATTACGGTTCTTTAGAAGGTGAGAAATCAATAATATCAGTACATACCAACGGCATGACCGAAACATTGATCCCGAAATTCAACTACGAGCTTTTTAACTGCAACAACTTTAATATACGCTATTGGAGCTGGAATTACCGCGGCTGCTGGCACCAGACTTGCCCCCAA
+
DDDDDIIIDHIIIIIIIIIIIIIIIIIIHHIIIIIIIIIIIIIIIIIHIHIIIHIIIIIIIEHHIHIIHIIIIIIIIIIIIIIHCHIHIIIHIIIIIIIIIHHIIIHIIIIIIIIIIIIIIIIIIIHIIIGIIIHHIIIIIIIIIHIIHHIHHHIIIIIIIHIIIIIHIIHIIIIIIIIHIIIIIIHHIIIIIIIIIIHIHIIIIHIIIIIIIIIIIIIIHIIIIIIIIIIIIIIIIIIIIIHIIIIIIIIIHIIHHGHIIIIIIIIIIIIIIIIIIIIIIIIIIIIIIIHIIIHIIIHHHHIIIIIIIIIIIIIIIIIIIIGIIIIIIIIIIIIIIIIIIDDDDD
@HISEQ:969:HM2KJBCX2:2:1101:7600:100767 2:N:0:ACTATGCA
TTGGACGTCCACCCCAACTATCCCTATTAATCATTACATCGATCCTAGAAACCAACAAAATAGAATCGGATGTCCTATTTCATTATTCCATGCTAATGTATTCAAGCGTGAGCCTGCTTTAAACACTCTAATTTTTTCAAGGTAGCAGTCCTAATTCCCCGTGACACCAAATTAATGGCATTACGGTTCTTTAGAAGGTGAGAAATCAATAATATCAGTACATACCAACGGCATGACCGAAACATTGATCCCGAAATTCAACTACGAGCTTTTTAACTGCAACAACTTTAATATACGCTATTGGAGCTGGAATTACCGCGGCTGCTGGCACCAGACTTGCCCTCCAA
+
DDDDDIIIIIIIIIIIIIIIIIIIIIIIIIIIIIIIIIIHIHIIIIIHHHIIIIIIIIIIIHHIIIIIIIIIIIIIIIIHIIIIHIIIIIIIIIIIIIIIIIHIIIIIIIIIIIIIIIIIIIIIIIIIIIIIIIIIIIIIIIIIIIIIIIIIIIIIIIHIIIIIIIIIIIIIIIIIIIIIIIIIIIIIIIIIIIIIIIIIIIIIIIIIIIIIIIIIIIIIIIIIIIIIIIIIIIIIIIIIIIIIHHIIIIIIIIIIIIIIIIIIIIIIIIIIIIIIIIIIIIIIIIIIIIIIIIIIIIIIIIIIIIIIIIIIIIIIIIIIIIIIIIIIIIIIIIIIIIIIIIDDDDD
@HISEQ:969:HM2KJBCX2:2:1102:11918:2345 2:N:0:ACTATGCA
TTGGACGTCCACCCCAACTATCCCTATTAATCATTACATCGATCCTAGAAACCAACAAAATAGAATCAAAACGTCCTATTTCATTATTCCATGCTAATGTATTCAAGCGTAAGCCTGCTTTAAACACTCTAATTTTTTCAAAGTAACAGTCCTGATTCCCCATGACACCAAATTAATGATATCATGGTTCGTCAGAAGGGAGAAATCAATAAGCTAGTACGTACCAAAGGCACGACCAACATATTGATCCCGAAATTCAACTACGAGCTTTTTAACTGCAACAACTTTAATATACGCTATTGGAGCTGGAATTACCGCGGCTGCTGGCACCAGACTTGCCCTCCAA
+
DDDDDIIIIIIIIIIIIIIIIIHIIIIIIIIIIIIIIIIIIIIIIIIIIIIIIIIIIIIIIIIHIIIIIIGIHHIIIIIHIIIIIIIIIIIIIIIIIIIIIHIIIIIIIIIIIIIIIIIIIIIIIIIIIIIHIIIIIIIIIIIIIIIIIIIIIIIIIIIIIIIIIIIIIIIIIIIIHHH?IIIIIIIIIIIIIIIIIIIIIIIIIIIIIIIIIIIIIIIIIIIIIIIIIIIIIIIIIIIIIIIHHIIIIIGIIIIIIIIIIIIIIHHIIIIIIIIIIIIIIIIIIIIIIIIIIIIIIIIIIIIIIIIIIIIIIIIIIIIIIIIIIIIIIIIIIIIIIIIIIDDDDD
@HISEQ:969:HM2KJBCX2:2:1102:5610:2277 2:N:0:ACTATGCA
TTGGACGTCCACCCCAACTATCCCTATTAATCATTACAACGGTCCTAGAAACCAACAAAATAGAACCGAGGTCCTATTCTATTATTCCATGCAACATTATTCAGGCGTAAGGCCTGCTTTAAGCACTCTAATTTTCTCAAAGTAAACGTACCGGCTACCGAAAACACCCAATAAAGGGCATCAACGGCCAACCGGTTGATTAGGACCAGACATGTAGTAAACGCAGTGAAGCGTACCACATGCTAGTACCCGAGATCCAACTACGAGCTTTTTAACTGCAACAACTTTAATATACGCTATTGGAGCTGGAATTACCGCGGCTGCTGGCACCAGACTTGCCCTCCAA
+
DDDDDIIIIIIIIIIIIIIIIIIHIIHIIIIIIIIIIIIIIIIIIIIIIIIIIEHIGFHIIHHIIIIIIIGEHHIIHHIIIIIIIIIHIHIGHIHIHHHHIHHHHHHIIIIIIIIIIIIIIIIIIHHHIIIIHHHIHHIIIHIIIIIHHIIHIHHHIIIIIIIHIHIIIIHHHIIIIIIIIIIIIIIIIIIIIIIIIHIIIIIIHHIIIIIIIIIIIIIHIIIIIIIIIIIIIIIIIIIIIIHGDIIIIIIIIIIIIIIIIIIIIIIIIIIIIIIIIIIIIIIIIIIIIIIIIHIIIIIIIIIIIIIIIIIIIIIIIIIIIIIIIIIIIIIIIIIIIIIIIDDDDD
@HISEQ:969:HM2KJBCX2:2:1101:18687:101014 2:N:0:ACTATGCA
TTGGACGTCCACCCAACTATCCCTATTAATCATTACGGTGATCCTAGAAACCAACAAAATAGAATCATGCCGTCCTATTTTATTATTCCATGCTAATGTATTCAAGCAAAATGCCTGCTTTAAACACTCTAATTTTTTCAAAGTAAAGGTCCTGGTTCCCCGCGACACCCAATTAAGGGCATCGTGGTTCTCCAGAAGGTGAGAAATTGACTACACCAGTTCATACCCCTTAAGGCACGACCGATGTGTCAATCCCGAAATTCAACTACGAGCTTTTTAACTGCAACAACTTTAATATACGCTATTGGAGCTGGAATTACCGCGGCTGCTGGCACCAGACTTGCCCTCCAA
+
DDDDDIIIIHHIHIIIIIIIIIIIIIHIIIIIIIIIIHGHIIIIIIIIIIIIIIIIIIIIIIIIIIIIGHIIIIIIIIIHHIHIGIEFHHIIIIIIIIIIIHIIIIIIHIIIIIIIIIIIIIIIIIIIIIIIIIIHIIIIIIIHIIIIIIIIIHHHHIHIIIIIIIIHIIIHHHIIIHIIIIIHIIIIHIIHHIIIIIHIIIIIIIIIIIIIIIIIIIIIIIIIIIIIIIIIIIIIIIIHIIIIIIIIIHIHIIHIIIIIIIIHIIIIIIIIHIIIIIIIIIIIIIIIIIHHHIIIIIIIIIIIIIIIIIIIIIIIIIIIIIIIIIIIIIIIIIIIIIIIIIIIIIDDDDD
@HISEQ:969:HM2KJBCX2:2:1102:12107:2531 2:N:0:ACTATGCA
TTGGACGTCCACCCAACTATCCCTATTAATCATTACGTCGATCCTAGAAACCAACAAAATAGAATCAAACGTCCTATTCCGTTATTCCATGCTAATGTATTCAAGCGTGAGCCTGCTTTAAACACTCTAATTTTTTCAAAGTAACAGTCCTGATTCCCTATAACACCAAATTAATGGCATTATAGTTCGTCAGAAAGGAGAAACCGATTATACCAGTACGTACAATAGCACGACCAGTAAGCCGGTCTCGAAATTCAACTACGAGCTTTTTAACTGCAACAACTTTAATATACGCTATTGGAGCTGGAATTACCGCGGCTGCTGGCACCAGACTTGCCCTCCAA
+
DDDDDIIIIIHIHIIIIIIIIIIIIGIHIIIIIIHIIIIIIIIIIIIIGIIIIIIIIIIIIIIIHIIIIIHIIIHHIIIIIIIIHIIHIIIHIIIIIIIIIIIIIHIHIIIIIIIIIIIIIIHIIIIIIIIIIIIHIIHHIHIIIIIIHIIIGIIIHIIIIIIIIFIIIIIIIIIIIIIIIIHIIIIHIIIIIIIIIIIIIIIIIIIIIIIIIIIIIIIIIIHIIIIIIIIIIIIIIIIIIHFIGIIIIIIHIIIIIIIIIIIIIIIHIIIIIHIIIIIIHHIIIIIIIIIIIIIIHIIIIIIIIIIIIIIIIIIIIIIIIIHIHIIIIIIHIGIIIIGDCDDD
@HISEQ:969:HM2KJBCX2:2:1102:14621:2983 2:N:0:ACTATGCA
TTGGACGTCCACCCCAACTATCCCTATTAATCATTACATCGATCCTAGAAACCAACAAAATAGAATCGGATGTCCTATTTCATTATTCCATGCTAATGTATTCAAGCGTGAGCCTGCTTTAAACACTCTAATTTTTTCAAGGTAACAGTCCTAATTCCCCGTGACACCAAATTAATGGCATTACGGTTCTTTAGAAGGTGAGAAATCAATAATATCAGTACATACCAACGGCATGACCGAAACATTGATCCCGAAATTCAACTACGAGCTTTTTAACTGCAACAACTTTAATATACGCTATTGGAGCTGGAATTACCGCGGCTGCTGGCACCAGACTTGCCCTCCAA
+
DDDDDIIIIIIIHIIIIIIIIIIIIIIIIIIIIIIIIIIIIIIIIHIIIIIIGHIIIIIIIIIIIIIIIIIIIIHIIIIIIIIIIIIHIIIIIIIIIEIIIHHIIIIIIIIIHIIIIIIIIIIIIIHHIIHIIIIIHIHFHHIHIHIIHHHIHIIIIHEHHIIIHHIIHHHHHIIICHGIIIIIIGIHHIHIIIFEHHHHHEHHIIHHGHHIIIIHI@GHHEHHFEHIIHGIHHHHHEHHIIIIGFHCCDHCH?EFH@1CG@HCHH?HCCHHHFCHIGGIIIHHGIHHH@?EHEEHHHEGHHEHEHECCEHHHHHDCIHHGIHHFGIHEHHGHEFEEHGC0DB<DD<
@HISEQ:969:HM2KJBCX2:2:1102:9328:3662 2:N:0:ACTATGCA
TTGGACGTCCACCCCAACTATCCCTATTAATCATTACGTCAATCCTAGAAACCAACAAAATAGGATCAAACGTCCTATTTCATTATTCCATGCTAATGTATTCAAGCGTTAGCCTGCTTTAAACACTCTAATTTTTTCAAAGTAACAGTCCTGTTTCCCTGCAACACCAAATTAATGACATTACAGTTCTTCAAGAAGGAGGAACCAGTAAAGCCAGTACATACCAGAGGCACGACCAACCTACTAATCCCGAAATTCAACTACGAGCTTTTTAACTGCAACAACTTTAATATACGCTATTGGAGCTGGAATTACCGCGGCTGCTGGCACCAGACTTGCCCTCCAA
+
DDDCDIIIIIIIGIIIIIIIIIIIIIHIIIIIIIIIIIIIIIIIIIIIIIIIIIIIIIIIIHIGIIIIIHIICHHIIIIIIIIIIIIFHHHIIIIIIIIIIIIIIHHHHHIIIIIIIIIIIIIIIIIIIIIIIIIIIIIIIIIIIIIIIIIIIIIIHIHIHIIIIHIHIHHHHIIIIIIIIIIIIHIHHHHIIIHIIIHHHIIHIIIIIIIIIIIIIIIIIHIIGIIIIIIIIHIIIIIIIIHIIHHHIIHIIIIIHHIIIIHIIIIIIIIIIIIIIIIIIIIIHHIIIIIIIIIIIIIHHIIIIIIIIIIHIIIIIIIIIIIIIIIIIIIIIIIIIIIHHDDDDD
@HISEQ:969:HM2KJBCX2:2:1102:12734:3103 2:N:0:ACTATGCA
TTGGACGTCCACCCCAACTATCCCTATTAATCATTACGTCAATCCTAGAAACCAACAAAATAGGATCGAACGTCCTATTTCATTATTCCATGCTAATGTATTCAAGCGTTAGCTTGCTTTAAACACTCTAATTTTTTCAAAGTAACAGTCCAAATTCCCCGCAACACCAAATTAATGGCATTACGGATCATCAGGAAGGAGGAATCAGTGAGACCAGTACATACCAGAGGCATGACCAACCTACTAACCCCGAAATTCAACTACGAGCTTTTTAACTGCAACAACTTTAATATACGCTATTGGAGCTGGAATTACCGCGGCTGCTGGCACCAGACTTGCCCT
+
DDDDDIGIIIIIIIIIIIIIIIIIIIIIIIIIIIIIIIIIIHIIIIHIIIIIIIIIIHHEHHHIIIIIIIIIIIIIIIIIIIIIIII@GHIIGIHIIIHHIIHIIIIIIIHHHIIIIIIIHHFHHHIIIHIIIIIIIIHIIIIHIHHIIIIIIIIIHHGHHDHHIIHIIIIIHIIIIHIIIIIIIIHIIIIIIIIIIHIIIIHIHGIIHIIIIIIIIIHIIIIIHIHGHIIIIIIIIHHHGIIHIHHIIIIIIIHIIIIIIIIIIIIIIIIIIIIIIIIIIIIIIIIIIHIIHHIIIIIIIIIIIIIIHIIIIIIIIIIIIIIIIIIIIIIIIIIIIDDDDC
@HISEQ:969:HM2KJBCX2:2:1102:8615:3346 2:N:0:ACTATGCA
TTGGACGTCCACCCCAACTATCCCTATTAATCATTACATCGATCCTAGAAACCAACAAAATAGAATCGGATGTCCTATTTCATTATTCCATGCTAATGTATTCAAGCGTGAGCCTGCTTTAAACACTCTAATTTTTTCAAGGTAACAGTCCTAATTCCCCGTGACACCAAATTAATGGCATTACGGTTCTTTAGAAGGTGAGAAATCAATAATATCAGTACATACCAACGGCATGACCGAAACATTGATCCCGAAATTCAACTACGAGCTTTTTAACTGCAACAACTTTAATATACGCTATTGGAGCTGGAATTACCGCGGCTGCTGGCACCAGACTTGCCCTCCAA
+
DDDDDIIIIIIIIIIIIIIIIIIIIIIIIIIIIIIIIIIIIIIIIIIIIIIIIIIIIIIIIIHIIIIIHIIIIIIIIIIIIIIIIIIIGIIIIIIIIIIIIIIIIIIIIIIIIIIIIIIIIIIIIIIIIIIIIIIIIIIIIIIIIIIIIIIIIIIIIIHIIIIIIIIIIIIHIIIIIIIIIIIIIIIIIIIIIIIIIIHIIIIIIIIIIIIIIIIIIIIIIIIIIIIIIIIIIIIIIIIIIIIIHIIIIIIIIIIIIIIIIIIIIIIGIIIIIIIIIIIIIIIHIIIIIIIIIIIIIIIIIHIIIIIIIIIIIIIIIIIIIIIIIIIIIIIIIIIIIIIIIIDDDDD
@HISEQ:969:HM2KJBCX2:2:1102:16870:3863 2:N:0:ACTATGCA
TTGGACGTCCACCCCAACTATCCCTATTAATCATTACATCGATCCTAGAAACCAACAAAATAGAATCGGATGTCCTATTTCATTATTCCATGCTAATGTATTCAAGCGTGAGCCTGCTTTAAACACTCTAATTTTTTCAAGGTAACAGTCCTAATTCCCCGTGACACCAAATTAATGGCATTACGGTTCTTTAGAAGGTGAGAAATCAATAATATCAGTACATACCAACGGCATGACCGAAACATTGATCCCGAAATTCAACTACGAGCTTTTTAACTGCAACAACTTTAATATACGCTATTGGAGCTGGAATTACCGCGGCTGCTGGCACCAGACTTGCCCTCCAA
+
DDDBDHIIIIIIFIHHIIIIFHIIIIIIIFHIIIIIIIIHIGIHHCHHIIIIIIIIGIIIIIHIIHHHFHHIIHIHHHGHFFHHHIGGIIGHHGIIGHIIIHHGHHHIHGIIIIHIHIIHHHHHIIIHIIIIIIIIIIIGIIIHHHHIIIIIIIGIIIIIIIIIIIHFIIHIIIIIIIHIIHIIIIIHIIIIIIIIGIIIIIIIIIIIIIIIIIIIIIIIHIIHIIIIIIIHIIHHHHHEHHEHFDIIIHIIIIHIIIIIIIIIIIIIIIIIIIIIIIIIIIIIIIIIIHHIIIHIHIIIIIIIIIIIIIIIIHIHIIIIIIIIIIIIIIIIIHIIIIIIIIDDDDD
@HISEQ:969:HM2KJBCX2:2:1102:5171:3884 2:N:0:ACTATGCA
TTGGACGTCCACCCCACTATCCCTATTAATCATTACGTCGATCCTAGAAACCAACAAAATAGAATCAAACGTCCTATTTCATTATTCCATGCTAATGTATTCAAGCGCGAGCTTGCTTTAAACACTCTAATTTTTTCAAAGTAACAGTCCTGATTTCCCGCGACACCAAATTAATGACATCGTGGTTCGTCCGAAGGGAGAAACCAATAATGCTAGTACGTACAAAGTACGACCGACATATTAGTCCCGAAATTCAACTACGAGCTTTTTAACTGCAACAACTTTAATATACGCTATTGGAGCTGGAATTACCGCGGCTGCTGGCACCAGACTTGCCCTCCAA
+
DCDDDIIIIIIIIIIIIIIIIIIIIIIIIIIIIIIIIIIIIIIIIIIIIIIIIHIIGIHIIIIIIIIIIIIIIIIIHIIIGIIIIIIHIIIIIIIIIIIIIGIIIIIHIIIIIIHIIIIIIHIIHIIIIIIIIHHIIIIIIIIIIIIIIIIIHIIIIIIIIIIHIIIIIIHIIIIIIIIIIIIIIIIIIIIIIIIIIIIIIIIIIIIIIIIIIIIIIIIIIIIIIIIIIIIIIIIIIIHIIHHIIIIIIIIIIIIIIIIIIIIIIHIIIIIIIIIIIIIHHIHHHHIIIIIIIIIIIIIIIIIIIIIIIIIIIIIIIIIIIIIIIIIIIIIIIIIIIIDDDDD
@HISEQ:969:HM2KJBCX2:2:1102:1479:4518 2:N:0:ACTATGCA
TTGGACGTCCACCCCAACTATCCCTATTAATCATTACGGTGATCCTAGAAACCAACAAAATAGAACCATGCCGTCCTATTCTATTATTCCATGCTAATGTATTCGAGCAAAAAATGCCTGCTTTAAACACTCTAATTTTTTCAAGGTAAAGGTCCTGGATCCGCAAGACACCCAATAAAGGACATCAAGTTTCTCCAGAAGGTGAGAAATCAACAGTAACAGTTCATACCCCTTAAGGCATGACCATCACGTCAATCCCGAAATTCAACTACGAGCTTTTTAACTGCAACAACTTTAATATACGCTATTGGAGCTCGAATTACCGCGGCTGCTGGCACCAGACTTGCCCTCCAA
+
BDDCDHIEHCHIHE?DEEHHH?CGHGHHH@HEHHIH@@GHIIEF1FGHEHHGHIHIIIIIIH?GH?@GECEEDH/CGHE@<CHFHH@GFHHHHHHHHIHEFF1FDGDG<CFHEE1DCFB<A<9HEHGIIIHIHHGHEH?AHFIHHGIIIIIH9IHHE-HDHIHHIIIIIIIIIHIIIIIHGHIHHIHECH@CHFIHHHIHIIGHIHIHHCIIIIHHFHGHGFHHGIHHIIIHHFIIHIIHHEHGGIIIIIIHGIIHIIHIIIIIIIIIIIIIIIHIIIHHIIIIIIIIIIIIIIIIIIIIHEIIIIIIHIIIIIHEIIIHIIIIIIIIIIIIHIIIIIIIIIIIIIIIHDCDDD
@HISEQ:969:HM2KJBCX2:2:1102:3137:4546 2:N:0:ACTATGCA
TTGGACGTCCACCCCAACTATCCCTATTAATCATTACGTCGATCCTAGAAACCAACAAAATAGAATCAAACGTCCTATTTCATTATTCCATGCTAATGTATTCAAGCGCGAGCCTGCTTTAAACACTCTAATTTTTTCAAAGTAACAGTCCTGATTTCCCACGACACCAAATTAATGACATCGTGGTTCGTCAGAAGGTAGGAATCAATTTGACCAGTACGTACCGAGGCACGACCGATCAACTGATCCCGAAATTCAACTACGAGCTTTTTAACTGCAACAACTTTAATATACGCTATTGGAGCTGGAATTACCGCGGCTGCTGGCACCAGACTTGCCCTCCAA
+
DDDCDIHIIHHIIGIIIIIIIHIGIGIIIIIIIIIIICHHIIIHIIFHGHIIIHIIGHIHIIIHIIIIHHIHHIGIIIIFHIIIIGHIGEHHFHHIIIIHHGHHHIHGDFHHIIHHIEHHIHHHIIHIHHFIIIIIIIHHHHHHIIIIIIIIIIIHIIIIIIIIHIHIHIIIHIIHHEHIGIIIHIIEIIIIIIIIIIHHGHHIIIIIIIIIHIIIIIIIIIHDHHIIIIIIIIIIHIIIIIHDIIIIIIIIGIIIIIIIIHIIIIIIHIIGIIHHFHHHHHGHIHHHIHIIHIIIIIHIIIIIIIHHIIIIIIIIIIIIIIIIIIHEIIIIHIHIIIIIDDDCD
@HISEQ:969:HM2KJBCX2:2:1102:5839:4329 2:N:0:ACTATGCA
TTGGACGTCCACCCCAACTATCCCTATTAATCATTACGTCGATCCTAGAAACCAACAAAATAAGATCAAACGTCCTATTTCATTATTCCATGCTAATGTATTTAAGCGCGAGCCTTCTTTAAACACTAATTTTTTCAAAGTAACAGTCCTGATTCCACGTCACACTAAATTAATGGCATGACGATTCGTCAGAAGGAAGGAATCAGTGACACTAGTACATACCGAAGCATGACCAGTGTACTGATTCCGAAATTCAACTACAAGCTTTTTAACTGCAACAACTTTAATATACGCTATTGGAGCTGGAATTACCGCGGCTGCTGGCACCAGACTTGCCCTCCAA
+
DDDDDIIC@EHEHHHHHCHIIIIGIIIIHEHIIHHIIIHIHIIIIIIHEHEHC?EHEHHIIIIIIHGHHHIHIEHIGHHHGIHIHHEIHIIIFHHHIIIIIIIIHCHDHIIFIIHHHIIIIHGIHGHHIIIIIHHHGHHHGGFHFHHIHHIIIIHHIHGHIIIIIIIIIIHHHFHHHIIIIIIHIFIGIHIHCEGIIIIIHHGIHHHHIIIIIIIIIIHHIIIIIHFHIIHGHHHHHHHHGHHHGIHHHHHHHIHHHIHHF?IIIIIIIHHEHIIIIIHHFHHIIHHFDH=HEIIIIIIIIHIHGIHIHIHIHIHGHEHHHGEEIIIHFHHHHHIIHHDDDD@
@HISEQ:969:HM2KJBCX2:2:1102:7593:5378 2:N:0:ACTATGCA
TTGGACGTCCACCCCAACTATCCCTATTAATCATTACGTTGTACCTAGAAACCAACAAAATAGGTTCGAACGTCCTATTTCATTATTCCATGCTAATGTATTCAAGCGTTTGCCTGCTTTAAACACTCTAATTTTTTCAAAGTAACAGTCCTGACTCCCCACAACACCAAATTAATGACATCATGGTTCATCAGAAGGGAGAAATCAACGACGCCAGTGCGTACCGAAGGCACGACCGACGTATTGATCCCGAAATTCAACTACGAGCTTTTTAACTGCAACAACTTTAATATACGCTATTGGAGCTGGAATTACCGCGGCTGCGGGCACCAGACT
+
DDDDDIIIIIIHIIIIIGIIIIHHIIIHIIHIIHIIIIHIIIIIIIIIIIIIIIIIIHIIGIGEGHIHHHIIIIHIHHIIIHIIIIHIIIHIIIHIIIIIIIIIHHIIIIIHIIIIIIIHIHIIIIIIIIIIHHHHHIIIIIIIIIIIHIIIIHIIIIIIIIIIIIIIIIIIIHIIIIIIIIIIIHGGIHHIIIIIIIHIIIIIIIIIIIIIHHIIIIIIIIIIIIIHHIIHIHEIIIIIIIIIIIIIIIHHHIIIIIIIHEIIIIIIIIIIIIHHIIIIIIIIIIIIIIIIIIIIHIHGHIIIIIIIIIIIIIGIIIIHIIIHIIIIIIIDDDBB
@HISEQ:969:HM2KJBCX2:2:1102:16585:6080 2:N:0:ACTATGCA
TTGGACGTCCACCCCAACATCCCTATTAATCATTACGGTGGTCCTAGAAACCAACAAAATAGAACCACAACGTCCTATTCTATTATTCCATGCTAATCTATTCAAGCAAATGCCTGCTTTAAACACTCTAATTTTTTCAAGGTAATGGTCCTGGCTCCCCGGCACACCCAATAAAGGACATACTGGTTCACCAGAAGGTGGACCCGACACAGGACAGTACTCGCCAAAGACGGACCGCCCGGTCAGGCCTAAAATTCAACTACGAGCTTTTTAACTGCAACAACTTTAATATACGCTATTGGAGCTGGAATTACCGCGGCTGCTGGCACCAGACTTGCCCTCCAA
+
DDDDDII@HHHIIIIIIIIIIIIIIIIIIIIIIIIIIIIIIIIIIIIIIIIIIIIIIIIIIIHIIIIIIIIIEEIIIHIGHHIIIIIIIIHIIIIIIIIIIEHHIIHIIHIIIIIIIIIHHIIHHGHHIIIIHIHHIIGIIIIIIHIHHHIHIIIIHHHHHIIHHHHHHIIIIHIIHIIIHIIIIIHHDEIIIIIIHHHHHIHHIIIIIHIIIIIIIIHIHIIIIIIIIHIIIHHIIIIIIIIHIIIIIIIIIIHIIGIIIIHIHIIIIIIIIIIIIIHHGHIIIIIIIIHHIIIIHGIIIHIIIIIIIIIIIIHHIHHIIIIIIIIIIIHIHHGIHIIIDDDDD
@HISEQ:969:HM2KJBCX2:2:1102:6427:6624 2:N:0:ACTATGCA
TTGGACGTCCACCCCAACTATCCCTATTAATCATTACGTCAATCCTAGAAACCAACAAAATAGGATCAAACATCCTATTTCATTATTCCATGCTAATGTATTCAAGCGTTAGCCTGCTTTAAACACTCTAATTTTTTCAAAGTAACAGTCCTGTTTCCCTGCAACACCAAATTAATGACATTACAGTTTTTCAAGAAGGAGGAACCAGTAAAGCCAGTACATACCAGAGGCACGACCAACCTACTAATCCCGAAATTCAACTACGAGCTTTTTAACTGCAACAACTTTAATATACGCTATTGGAGCTGGAATTACCGCGGCTGCTGGCACCAGACTTGCCCTCCAA
+
DDDDDIIIHIIIIIIIIIIIIIIIIIIIIIIIIIIIIIIIIHIIHIIIIIIIIIIIHIIIIIHIHIIIIIIIIHIIIIIIIIIIIIIHHHIGGHIIIIIIIIIIIHHIIIIIHIIIIHIIIIHIIIIIIIIIIIIHIIIIIIIIIIIIIIIIIIIIIIIIIIIIIIIIIIIIIIIIIIIIIIIIIIIIIHIIIIIIIIIIIIIIIIIIIIIIIIIIIIIIIIIIIIIIIIIIIIIIIIIIIIIHHIIIIIIIIIIIIIIIIIIIIIIIIIIIIIIIIIIIIIIIIIIIIIIIIIIIIIIIIIIIIIIIIIIIIIIIIIIIIIIIIIIIIIIIIIIIIIIIIDDDDD
@HISEQ:969:HM2KJBCX2:2:1102:11947:6767 2:N:0:ACTATGCA
TTGGACGTCCACCCCAACTATCCCTATTAATCATTACTCATTTCCCCAAAAACCAACAAAATTCGAGATACGAGTCCTAACTTATTATTCCATGCTAATGTATTCAAGCGCGAGCCTGCTTTAAACACTCTAATTTTTTCAAAGTAACAGTCCTGATTCCCCACCACACCAAATTAATGACATGATGGTTCGTCAGAAGGTAGGAATCAGTAACACCAGTACGTACCGAAGGCACGACCAGCGTACTAATCCCGAAATTCAACTACGAGCTTTTTAACTGCAACAACTTTAATATACGCTATTGGAGCTGGAATTACCGCGGCTGCTGGCACCAGACTTGCCCTCCAA
+
DDDDDIIIIIIHHIIHIIIIIIHIIIIIIIHIIIIIIIIIIIIIHHIIIIIIIIIIIIIIIIHIIIHIIHHIFHHIIIHIIIIIIHIIIHHIIIGIGHIIHIIIIIIIIIHIIIIIIIIIIIIIIIIIIIIHHHHIIHIIIIIHHHIIIIIIIIIIIIHHHIIIIIHIGIHGIIIIHHHFGIIIIHIIIIIIIIIIIIIIIIIIIIIIIIIIIIIIIIIIIIIIIIIIIIIIIIIHIIIIIIIIHHHIHIIIIIIIIIIIGIIHHIIIIIIIIIIIIIIIIIIIIHIIIIGIIIHGIIIIIIIIIIIIIIIIIIIIIIIIIIIIIIIIIIIIIIIIIIIIIIIDDDDD
@HISEQ:969:HM2KJBCX2:2:1102:9026:6894 2:N:0:ACTATGCA
TTGGACGTCCACCCAACTATCCCTATTAATCATTACATCGATCCTAGAAACCAACAAAATAGAATCGGATGTCCTATTTCATTATTCCATGCTAATGTATTCAAGCGTGAGCCTGCTTTAAACACTCTAATTTTTTCAAGGTAACAGTCCTAATTCCCCGTGACACCAAATTAATGGCATTACGGTTCTTTAGAAGGTGAGAAATCAATAATATCAGTACATACCAACGGCATGACCGAAACATTGATCCCGAAATTCAACTACGAGCTTTTTAACTGCAACAACTTTAATATACGCTATTGGAGCTGAAATTACCGCGGCTGCTGGCACCAGACTTGCCCTCAA
+
DDDDDIGHIHHHHHIIIIIIIIIIIIIIHHIIIIIHIIHHHHFCFHHHIIIHHIIIIIIIIIIIIIIHHIHHHIHHHHIFHHIIIHHFGFHHIHIIIIIIIIHIIIIIIIIIIIIGHIIIIIHHIHHIIIIIHHFHIIIIIIIIIIHHHHHHHHHIHEIHFGHIHHIIHHHHIIIHIIHFHHIIIHIHIIIIIIIIIHGIIIIIHHIIIIIHHHIIIIIIIIIHIIIIIHHIIIIIIIIIIIHHIIIIIIHHHIGIIIIIIIIHHHHIIIGIHIIIIHHIIIIIIIHIIIIIIIIHIHIHHIIIIIIIHIIHIIIIIIIIIIIIIIIIIIIIIIIIIIIIDDDDD
@HISEQ:969:HM2KJBCX2:2:1102:8055:7901 2:N:0:ACTATGCA
TTGGACGTCCACCCAACTATCCCTATTAATCATTACGTCAATCCTAGAAACCAACAAAATAGGATCAACGTCCTATTTCATTATTCCATGCTAATGTATTCAAGCGCGAGCCTGCTTTAAACACTCTAATTTTTTCAAAGTAACAGTCCTGATTTCCCACCACACCAAATGAATGACATGATGGTTCGTCAGAAGGTAGGAATCAGTAACACCAGTACGTACCGAAGGCACGACCAGCGTACTAATCCCGAAATTCAACTACGAGCTTTTTAACTGCAACAACTTTAATATACGCTATTGGAGCTGGAATTACCGCGGCTGCGGGCACCAGACTTGCCCTCCAA
+
DCDCDIIIIIIIIIIIIIIIIIIIIIGIIIIIIIIIIIIIIIIIIIIIIIIIIIIIHIHIIHHIIIIIIIHIIIIIIIIIIIIIIIIIIIHIIHIIIIIIIIIIIIIIIIHIIIIIIIIIIIIIIIIIIIIIIIIIIIIIIIIIIIIIIIIIIIIIIIIIIIIIHIIIIIIIIIIHIIIIIIIIIIIIIIIIIIIIIIIIIIIIIIIIIIIIIIIIIIIIIIIIIIIIIIIIIIHIIIIIIIIIIIIIIIIIIIIIIHIIIIIIIIIIIIIIIIIIIIIIIIIIIIIIIIIIIIIIIIIIIIIIIIIIIIIIIIIIIIIIIIIIIIIIIIIIIIIIIIIDDDDD
@HISEQ:969:HM2KJBCX2:2:1102:10191:7958 2:N:0:ACTATGCA
TTGGACGTCCACCCCAACTATCCCTATTAATCATTACGTGGTCCTAAAACCAACAAAATAGAACCATCGTCCTATTTTATTATTCCATGCTAATGTATTCAAGCAAAAATGCCCGCTTTAAACACTCTGATTTTTTCAAAGTAAAGGTCCTGATTCATCGAAACACCCAAGAGCATCCCGACTCACCAGAAGGTGAGAAATTGGCTACACACCATATCATGCCCCTAAAGGCACGACCGATATATCCCAATCCCGAAATTCAACTACGAGCTTTTTAACCGCAACAACACTAATATACGCTATTGGAGCTGGAATTACCGCGGCTGCTAATACCAGACTTGCCCTCCAA
+
DDDDDIIIGIIIIIIIHIIIIIHHIIIIIIIIIIIHIIIIIIIIIIIIIIIIIIIIGHIIIIIIIIIIIIIIIIIIIIHIIIIIIIIIIHHIIIFHIIHHIFFHIIIIIIIHIIIIIHIIIHHIIHIIIIIIIIIIIIIIIIIHIIIHHIHIIIHIGIIIIIIIHIIIIIHHHIIHIIIIHFHHHIIIIHIIIIIIIIIIIIIIIIIHIII#IHIIHIIIIIIHIIIIIIIIIIIHIIIIIIIIIIHGIIIIHIIIIIIIIIHHHEIIIIIIIIIIIIIIIIIIIIHFIIIIIIIIHIIIIIIIIIIIIIIIIIIIIIIIIIIIIIIIIIIIIIIIIIIIIIIIDDDDD
@HISEQ:969:HM2KJBCX2:2:1102:15205:7232 2:N:0:ACTATGCA
TTGGACGTCCACCCCACTATCCCTATTAATCATTACAGCGGTCCTAGAAACCAACAAAATAGAACCGATGTCCTATTCTATTATTCCATGCTAATGTATTCGAGCAAAGGCCTGCTTTGAACACTCTAATTTTTTCAAGGTAAAAGTCCTGGTTCCCCACGACGCCCAATAAAGAACATCGGGTTCCCCAGAAGGAAAGACCCGACCGAATCCGTACGCTCGATTAGGAGGACAGATCAGCCCGGTCCAAGGTTCAACTACGAGCTTTTTAACGGCAACAACTTTAATATACGCTATTGGAGCTGGAATTACCGCGGCTGCTGGCACCAGACTTGCCCTCCAA
+
DDDDDIIIIIIIIIIIIHIIIIIIIIIIIIIIIIIIIIIHGIHIIIIIIIIIIIIIIHGHIIIIIIICEHHIGHHIIIIHIIIIIIGIIHIIHIIHHIHIIIIHIIIIIIHIIIIIIIIIIIIIIGIIIIHHIHIIHIIIIIIIIIIIIIHIIIIHIIIHIIIIHIIIIIHHIIIIIHIIIIIHHDHHGIIIIIIIHIHHIIIHHIIIIIIIIIIIHIIIIIIIIIIIIIIIIIIIIIIIIIIIIIIIIIIIIIHIIIIIIIIIIIIIIIIIIIIIIIIIIIIIIIIIIIIIIIIIIIIIIIIIIIIIIIIIIIIIIIIIIIIIIIIIIIIIIIIIIIDDDDD
@HISEQ:969:HM2KJBCX2:2:1102:8638:8349 2:N:0:ACTATGCA
TTGGACGTCCACCCCAACTATCCCTATTAATCATTACATCGATCCTAGAAACCAACAAAATAGAATCGGATGTCCTATTTCATTATTCCATGCTAATGTATTCAAGCGTGAGCCTGCTTTAAACACTCTAATTTTTTCAAGGTAACAGTCCTAATTCCCCGTAACACTAAATTAATGGCATTACGGTTCTTTAGAAGGTGAGAAATCAATGATAACAGTGCATACCAACGGCATGACCGAAATATTGATCCCGAAATTCAACTACGAGCTTTTTAACTGCAACAACTTTAATATACGCTATTGGAGCTGGAATTACCGCGGCTGCTGGCACCAGACTTGCCCTCCAA
+
DDDDDIIIIIIIIIIHHIIIIIIIIIIIHIHIIIIIIIIIIIIIHIIIIIIIIGIIIIIHIIIIIIIHIIHIIIIIIIIIIIIIHHIIIIIIIIIIGHHHIHIIIHIHIHHHIIIIIIHHIIIIIIIIIIIIIIHHIIIHIIIIHHHIHIIIIIIIIIIHHIHHIHIIHIIIIIIIHIIIIIIIIIHIHHIIIHIIIIIIIHIIIIIIIIIIIIIIIIIIIIIIIIIIHHHIIIIIIHIIIIIHHGHHIIIIIIIIIIIIIIIIHIIIIGIIIIIHIIIIIIIIIIHIIIIIIIIIIIIHGGIIIIIIIHIHIIIIIIIIIIIIIIIIIIIIIIIHEGIIIIDDDDD
@HISEQ:969:HM2KJBCX2:2:1102:10406:7708 2:N:0:ACTATGCA
TTGGACGTCCACCCCAACTATCCCTATTAATCATTACGTCAATCCTAGAAACCAACAAAATAGGATCAAACGTCCTATTTCATTATTCCATGCTAATGTATTCAAGCGTGAGCCTGCTTTAAACACTCTAATTTTTTCAAAGTAACAGTCCTGATTCCCCACAACACCAAATAAATGACATCGTGGTTCGTCAGAAGGGAGAAACCAACAATACCAGTACGTACCGAGGCACGACCGACATGATAGTCCCGAAATTCAACTACGAGCTTTTTAACTGCAGCAACTTTAATATACGCTATTGGAGCTGGAATTACCGCGGCTGCTGGCACCAGACTTGCCCTCCAA
+
DDDDDIIIIIIIIIIIIIIIIIGIIIIIIIIIIIIIIIIIIIIIIIIIIIIIIIIIIIIIIIHHHIIIIIIIIIIIIIIIHIIIHHIIIIIHIIIIIIIIIIIIIIHIHIHIIIIIIHHIHIHIIIHIIIIIIIHIIIIIIIIHIIIIIIIIIIIIIIIIIIHHIIIIIIIIIIIHIHHHFIIIIIIIIIIIIHIIIIIIIIIHHIIIHIIIIIIHIIIHIHIIIIIIIIIIIHIIIIIIIHHGIIIIIIIIIIIIIIIIGHIIHHIHIIIIIIIIIIIIIIIIIIIIIIIIIIIIIIIHIIIIIIIIIIIIIIIIIIIIIIIIIIIIIIIIIIHIIIIIDDDDD
@HISEQ:969:HM2KJBCX2:2:1102:17718:8695 2:N:0:ACTATGCA
TTGGACGTCCACCCCAACTATCCCTATTAATCATTACGTCGATCCTAGAAACCAACAAAATAGAATCAAACGTCCTATTTCATTATTCCATGCTAATGTATTCAAGCGTACGCCTGCTTTAAACACTCTAATTTTTTCAAAGTAACAGTCCTGATTCCCCACGACACCAAATTAATGACATCGCGGTTCTTCAGAAGGTAGGAACCAATAATGCCAGTACGTACCGAAGCACGACCAACAATTCGATCCCGAAATTCAACTACGAGCTTTTTAACTGCAACAACTTTAATATACGCTATTGGAGCTGGAATTACCGCGGCTGCTGGCACCAGACTTGCCCTCCAA
+
DDDDDHHHIIIIIIIIIIIIIIIIIIIIIIIIIIIIIIIIIIIHHHIHIIIIHGIIIIHHIHHHHIIIIIIIHIIIIIGIFHIIGIIIIGIIHIIIIHIIIIIHHIIIIIIHIIIIIIHIIIIIIIIIIIHIHIIIIIIIIIIIIIIIIIIIIIIIIIIIIGIIIIIIIIIIIIIHIIIIIIIIIIIHIIIIIIHIIIIIIIIIIIIIIIIHIIIIIIIIIIIIIIIHIIIIIIIHIIIIIHHGIIIIIIIHIIIIIIIIIIIIIIIIIIIIIIIIIIIIIIIIIIIIIIIIHIIIIIIIIIIIIIIIIIIIIIIIIIIIIIIIIIIIIIIIIIIIIIIIDDDDD
@HISEQ:969:HM2KJBCX2:2:1102:8648:8143 2:N:0:ACTATGCA
TTGGACGTCCACCCCAACTATCCCTATTAATCATTACATCGATCCTAGAAACCAACAAAATAGAATCTGATGTCCTATTTCATTATTCCATGCTAATGTATTCAAGCGTAAGCTTGCTTTAAACACTCTAATTTTTTCAAGGTAACAGTCCTAATTCCCCATAACATCAAATAAATGACATTATGGTTCTTTAGAAGGTGAGAACCAATAAAACCAGTACATACCAAGGCATGACCGATTCCTTGATCCCGAAATTCAACTACGAGCTTTTTAACTGCAACAACTTTAATATACGCTATTGGAGCTGGAATTACCGCGGCTGCTGGCACCAGACTTGCCCTCCAA
+
?D?@DFHCCGGHGHIIIIIEHHHIGHEEHEHI@FEHHIIIIGHHHIEHFHEEHHEHEE@CGHIHHHGHHEHC<@EHHIIEHHIIHCGHHGHCEHIGEGIHH?GHHGHBHHECGHHHGHHHI?DG6<CFFH?HIIHHHHHIBHHHIHG@<GHIHGCEH@F?FDHHEG<GHHHCEEGCEFHEGEHHH??D<CHGG#HG@1E0EHHHH1EHHHHF@?=HHGD<:EFC@<DE;HGHDIIHIHFECF1DEHBF/FEHG?C?G?EEGHCHHFCC1EG@FHG@CHIHIHHHFH@CF1CED?EHHHEG@GIEHF@HGHHHHHHDHG1CCC1CHHGHEHCHH@C<E?EC00@D0
@HISEQ:969:HM2KJBCX2:2:1102:7450:8980 2:N:0:ACTATGCA
TTGGACGTCCACCCCAACTATCCCTATTAATCATTACGGTGATCCTAGAAACCAACAAAATAGAACCATGCCGTCCTATTCTATTATTCCATGCTAATGTATTCGAGCAAAAATGCCTGCTTTAAACACTCTAATTTTTTCAAGGTAAAGGTCCTGGATCCGCAAGACACCCAATAAAGGACATCAAGTTTCTCCAGAAGGTGAGAAATCAACAGTGACAGTTCATACCCCTTAAGGCATGACCATCACGTTAATCCCGAAATTCAACTACGAGCTTTTTAACTGCAACAA
+
DC?DDHIIIIHIIIIHIIIGHHIIIIHIGHHHHIHHIHHHHHIIHIIGIIIHHGHIEHHHHIHIIIIHIGCHDEGHIIIIIIIIHIHIIIHHIIIIIIHHHHHHIIIIIIEFHHIIHIIIIIIHIIIIIIIGHIIIIIIHIIHIIHHIIIIIIIIIIIIHHIHHIIHHIIIIIHIIIIHHHIIIHHHFGHFHIIIIIIIHIHIIIIIIIHHIHIIHEHHIIHHHHHEIIIHIIHHHEHHHIHIIIHHGIIIHHHHHHIHIIHHHHIIHDDIIIIIHIIHIIIIIHIDDDDD
@HISEQ:969:HM2KJBCX2:2:1102:11264:9580 2:N:0:ACTATGCA
TTGGACGTCCACCCCAACTATCCCTATTAATCATTACATCGATCCTAGAAACCAACAAAATAGAATCGGATGTCCTATTTCATTATTCCATGCTAATGTATTCAAGCGTGAGCCTGCTTTAAACACTCTAATTTTTTCAAGGTAACAGTCCTAATTCCCCGTGACACCAAATTAATGGCATTACGGTTCTTTAGAAGGTGAGAAATCAATAATATCAGTACATACCAACGGCATGACCGAAACATTGATCCCGAAATTCAACTACGAGCTTTTTAACTGCAACAACTTTAATATACGCTATTGGAGCTGGAATTACCGCGGCTGCTGGCACCAGACTTGCCCTCCAA
+
DDDDDIIIIIIIHIIIIIIIIIIIIIIIIIIIIIIIIIIIIIIHIIIIHIIIIIIIIIIIIIIIIIIIIIIHIIHIIIIIIIIIIIIIHIHHHIIIIIIIIGIIIIIHIHHIIIIIIIIIIIIIIIHIIIIIIIIHHIIIIHHIHIIIIIIIIIIIIIIIIIGIIIIIIIIHHIHIHGIIHHIHIIIIIIIIIIIIIIIIIIIIIIIIIIIIIIIIIIIIIIIIIIIIIIIIIIIIIIIIIIIIHHIIIIGIIIIIIIHIIIIIIIIIIIIIIIIHIIIIIIIIIHIIIIIIIIIIIIIIIIIIIGIIIIIIIIIIIIIIIIIIIIIIGIIIIIIIIIIIIIDDDDD
@HISEQ:969:HM2KJBCX2:2:1102:20099:9819 2:N:0:ACTATGCA
TTGGACGTCCACCCCAACTATCCCTATTAATCATTACGGTGATCCTAGAAACCAACAAAATAGAACCATGCCGTCCTATTTTATTATTCCATGCTAATCTATTCAAGCACTAGCTTGCTTTAAGCACTCTAATTTTTTCAAGGTAATAGCTCTGCTTCCCCAACGCACCAAATTAATGGCATGAAGGTTATTCAGAAGGTAAGAATCCATCAAATCAGTACGAACAGTGAAGCCCGACCGATAGACAGATTCCGAAATTCAACTACGAGCTTTTTAACTGCAACAACTTTAATATACGCTATTGGAGCTGGAATTACCGCGGCTGCTGGCACCAGACTTGCCCTCCAA
+
DDADAIHIIIIIIIIIIIIIIIIIIIIIGHIIGIIIHHHIIHIIHGH?EHIIIIEHIIHHHIIIIIIHIHHIHHHGIIIIIIHIIHIHHHIHH?HHHIHHIDGHHHIIIIIIGHIIGHIIIIIIHHHHIIHGHIIHHIIHHIIIGHIIHGHHHEHGHGIIIIIIHEIHHHIIHHIIIIHIIIIIIHHHIHIHEIHGIHHHIIIIHHIIHHHHHIIIIIHIIIIIIHIHHIIIIIIIIIIIIIHHIIHIIIIIIIIIIIIIIIIIIIIIIIIIIIIIIIIIIIIIIIIIIIIIIIIIIIIIIIIIIIIHIIIIIIIIIIIIIIIIIIIIIIIIIIIIIIIIIIIDDDDD
@HISEQ:969:HM2KJBCX2:2:1102:13085:10804 2:N:0:ACTATGCA
TTGGACGTCCACCCCAACTATCCCTATTAATCATTACGTGGTCCTAAAACCAACAAAATAGAACCATCGTCCTATTTTATTATTCCATGCTAATGTATTCAAGCAAAAATGCCCGCTTTAAACACTATATTTTTTTCAAAGTAAAAGTCCTAGTTCATTGAAACACCCAAGAGCATCCCAATTCACCAGAAGGTGAGAAATTGGCTACACACCGATTCATGCCCCTAAAGGCATGACCGATATATCCCAATCCCGAAATTCAACTACGAGCTTTTTAACCGCAACAACACTAATATACGCTATTGGAGCTGGAATTACCGCGGCTGCTAACACCAGACTTGCCCTCCAA
+
DDDDDIIIIIHHHIIIIIIIIIIIIIIIIIIIIIIIHIIIIIIHHHIIIIIIIIIHIIIHIIIHICHHHHIIIIIIIIHIIIIIIHIIHIHIEHIIIIIGIIIIIIIHHIIIIIIHIIIIHIIIIIIHHHIIIIIIHIIIIIIIIIIIIIIIIIIIIIIIIIIIIIIHIIIIIIIHIIIIHHHIIIIIIIIIIIIIIIIIIIIIIIIIHHHHHIHHHIIIIIIIIIIIIIIIIHIIIIIIIIIHIHHEHHHIIIIIIIIIIIIHHHIIIIIIIHHEIIIIIIIIHHHIHIIIIIIHIIIIIIIIIIIIIIIIIIIIIIIIIIIIIHIIIIIIIIIHIIIIIIIIDDDDD
@HISEQ:969:HM2KJBCX2:2:1102:14804:10999 2:N:0:ACTATGCA
TTGGACGTCCACCCCAACTATCCCTATTAATCATTACATCGATCCTAGAAACCAACAAAATAGAATCGGATGTCCTATTTCATTATTCCATGCTAATGTATTCAAGCGTGAGCCTGCTTTAAACACTCTAATTTTTTCAAGGTAACAGTCCTAATTCCCCGTGACACCAAATTAATGGCATTACGGTTCTTTAGAAGGTGAGAAATCAATAATATCAGTACATACCAACGGCATGACCGAAACATTGATCCCGAAATTCAACTACGAGCTTTTTAACTGCAACAACTTTAATATACGCTATTGGAGCTGGAATTACCGCGGCTGCTGGCACCAGACTTGCCCTCCAA
+
DDDDDIIIIIIIIIIGIIIIIIIHIIHHIIIIIIIIIIIIIIIIHHGIHIIIHIIIIIGIIHGIIIIHHIIIIIIIIHIHIHIIHIIIIIIHGHHIIIIIHGIIIHIIIHIIIIIIIIIHIHHHIIIIIHIIIIIIIIIIIHIIIIIIIIIIIIIIIIIIIIIIIIIIIIIIIIHIHHIIIIIIIIIIIIIIIIIIIIIIIIIHHHIIIIIIIIIIIIIIIIIIIIIIIIHIIIIIIIIIIIIIHIHIIIIIIIIHIIIHIIIIIIIIIIIIHIIHIIIIIIIIIIIIIIIGIIIIIIIIIIIIIIIIIIIIIIIIIIIHD1IIIIIIIIIIIIIHIIIIIIDDDDD
@HISEQ:969:HM2KJBCX2:2:1102:8336:11408 2:N:0:ACTATGCA
TTGGACGTCCACCCCAACTATCCCTATTAATCATTACTTCAGTCCTAGAAACCAACAAAATAGAACCAAAGTCCTATTCCATTATTCCATGCTAATATATTCAAGCAAACATGCCTGCTTTAAACACTCTAATTTTTTCAAAGTAAAAGTCTTGGATCCCTAGCGCACTCAATTAAGAGCACACTAGTTCCCCAAAAGGAAAAGCCCAAAGTTGCAGTACAAACCTTACGGTTGACGGCAACTATAAGCCCAAAATTCAACTACGAGCTTTTTAACTGCAACAACTTTAATATACGCTATTGGAGCTGGAATTACCGCGGCTGCTGGCACCAGACTTGCCCTCCAA
+
DABDDIIIIFHIHIIIIIIHIIIHGHIIIIIIIIIIIIIIIHIIIIIIIIIIIIIIIIIIIHHFHIIHGHHHHIHIIIIHHHIHIIIIIIIIIHIIIIIIIIIIIIIIIIIIIIIHIHHHIIHHIIIIIIIIIIIIHHHHHHIHHIIIIIHIIIIIIIIHIIIIHIIIIIIIIHIIIIIIIIIIIHHIIHHIIIIIIIIIIIIIHFIIHIIIIIIIIIIIIIIIIIIIIIIIIIIIIIIIIIHHHIIIIIIIIIIIIIIIIIHIIIIIIIIIIIIIIIIIIIIIIIIIIIGIIIIIIIIIIIIIIIIIIIIIIIIIIIIIIIIIIIIIIIIIIIIHHIIIIDDDDD
@HISEQ:969:HM2KJBCX2:2:1102:20389:10609 2:N:0:ACTATGCA
TTGGACGTCCACCCCAACTATCCCTATTAATCATTACATCGATCCTAGAAACCAACAAAATAGAATCTGATGTCCTATTTCATTATTCCATGCTAATGTATTCAAGCGTAAGCTTGCTTTAAACACTCTAATTTTTTCAAGGTAACAGTCCTAATTCCCCATAACATCAAATAAATGACATTATGGTTCTTTAGAAGGTGAGAACCAATAAAACCAGTACATACCAAGGCATGACCGATTCCTTGATCCCGAAATTCAACTACGAGCTTTTTAACTGCAACAACTTTAATATACGCTATTGGAGCTGGAATTACCGCGGCTGCTGGCACCAGACTTGCCCTCCAA
+
DDDDBIIHIIIIIIIIIIIIIIIIIIIHIIIIIIIIIIHIIIIIIIIGIIIIIHIIIIIIIIIHIHHIIIIIIIGIIIHIIIIIIIIIIIIHIIIHIIIIIIIHIHHIIHIIIIIIIIIIIIIIIIIIIIHHHHHHHIIIIIIIIIGHGHHIIHIHIHHHHHIIIIIHIIIIIIIIIIIIIIIIIIIIIIIIIIIIIIIIIIIIHIIIIIIIIHIIHIIIIIIIIIIIIIIIIIIIIIHIIIHHIIIIGIIIIIIIIIIIIIIIIIIIIIIIIIIIIIIIIIIIIIIIIHIIIHIIIIIIIIIIIIIIIIIIIIIIIIIIIIIIIIIIIIGIIIIIIIIHDDDDD
@HISEQ:969:HM2KJBCX2:2:1102:12486:12227 2:N:0:ACTATGCA
TTGGACGTCCACCCCAACTATCCCTATTAATCATTACGGTGATCCTAGAAACCAACAAAATAGAACCGCACGTCCCATTCTATTATTCCATGCTGTAATATTCGAGCAAAGGCCTGCTTTGAACACTCTAATTTTTTCAAAGTAAAAGTCCTGGTCCCCAACACACCCAGTGAAGGGCATGCGGTTCTCCAGAAGAAAAGGCCCGGCCGGACAAGTGCACGCGGTGAGGCGGACCTGCCAGCCAGGCCAAAGGTTCAACTACGAGCTTTTTAACTGCAACAACTTTAATATACGCTATTGGAGCTGGAATTACCGCGGCTGCTGGCACCAGACTTGCCCTCCAA
+
DDDDDIIIIIIIIIIIIIIIIIIIIIIHIIIIIIIIIIIIIIIIIIIHIIIIIIIIIIIHIIIHIIIHIIIHIIGGIHHIIIIIIIIHIIHIIIIIIIIIIIHIIHIHIIIIHIIIIIIIIIIIHIIIIIIIIGIIIIIIIIIIIIIIIIIIIIIHIIIIHIIHHIIIHIIIIIIIIIIIIIIIIIIIIIIIHIIIIFIIIIIIIIIIIIIIIIIIIIIIIIIIIIIIIIIIIIIIIIIIIHHIIIHFIIIIIIIIIIIIIIIIIIIIIIIIIIIIIIIIIHIIIIIIIIIIIIIIIIIIIIIIIIIIIIIIIIIIIIIIIIIIIIIIIIIIIIIIIIIDDDDD
@HISEQ:969:HM2KJBCX2:2:1102:5819:12250 2:N:0:ACTATGCA
TTGGACGTCCACCCCAACTATCCCTATTAATCATTACGTCAATCCTAGAAACCAACAAAATAGGGTCAAACGTCCTATTTCATTATTCCATGCTAATGTATTCAAGCTAATGCCTGCTTTAAACACTCTAATTTTTTCAAAGTAACAGTCCTAACTCCCCATGACACCAAATAAATGAAATCATGGTTCGTCAGAAGGGAGAAATCAATGATACCAGTACGTACCAGAGGCACGACCGATATATTGATCCCGAAATTCAACTACGAGCTTTTTAACTGCAACAACTTTAATATACGCTATTGGAGCTGGAATTACCGCGGCTGCTGGCACCAGACTTGCCCTCCAA
+
DDDDDIIIIIIIIIIHIIHIIIIIIIIIGIIIHIIIIIHIIIIIIIIIIIIIIIIIHIIIHHIIIIIIIIIIIIIIIIHHHIIIHIIHIIIIHIIIIIIIIHIHIHIIIIIGIIIHIIIIIIIIIIHIIIIIIIIIIIIIIIIIIIIIIIHIIIIIIIIHIIIIIIIIIIIIIIIIIIIIIIIIIIIIIIIIHIIIIIIIIIIHIIHIIIIIIIHIIIIIIIIIIIIIIIIIIIHIHIIIIIIHHIIIIIIIIIIIIIIIIGIIIIIIIIIIIIIIIIIIIIIHHHIIIIIIIIIIIIIHHIIIIIIIIIIHIIIIIIIIIIIIIIIIIIIIIIIHIIIIIDDDDD
@HISEQ:969:HM2KJBCX2:2:1102:2374:12303 2:N:0:ACTATGCA
TTGGACGTCCACCCCAACTATCCCTATTAATCATTACGGTGATCCTAGAAACCAACGAAATAGAATCAGTCCGTCCTATTTCATTATTCCATGCTAATGTATTCAGACGATAGTCTGCTTTAAACACTCTAATTTTTTCAAAGTAACAGTCCTGATTTCCCATCACACCAAATAAATGGCATGAAAGTTCCTCAGAAGGTAGAGATCCATCTCACCAGTGCAGACAATTAAGCCTGACCAATGGGTAGACCCCGAAGTTCAACTACGAGCTTTTTAACTGCAACAACTTTAATATACGCTATTGGAGCTGGAATTACCGCGGCTGCTGGCACCAGACTTGCCCTCCAA
+
@@D@DE?G@HHHIIIIIIIIIIIIIIIIIIIIIIIIIIIIIIIHIIIIIIIIIIIIHIHHIIIIHCHIHCHIHIIIHIIIIIIIIIIIIIIIIIIIIIEIIHIHICGHHIHHH8EHIIIIIIIHIIIIIIIIIIIHIIHIEHHHHIHHHEHIHI@HHGIIIGHIHHIIIIIIIIIIHIIIIIIIIHIIGCIIIIIIIIHGFCFCIIIIIHI?CHGIIHF1HECIIIHHEIIIIIHIIHG?HG1F<<DHF/CIIIHD1IIIIIIIIIIIIIIIIIIIIIIIIIIIIIIIIIIIIIIIIIIIIIIIIIIIIIIIIIIIIIIIIIIIIIIIIIIIIIIIIIIIIIIDDDDD
@HISEQ:969:HM2KJBCX2:2:1102:6328:13166 2:N:0:ACTATGCA
TTGGACGTCCACGTCCCAACTATCCCTATTAATCATTACGTCGATCCTAGAAACCAACAAAATAGAATCAAACGTCCTATTTCATTATTCCATGCTAATGTATTCAAGCGTAAGCCTGCTTTAAACACTCTAATTTTTTCAAAGTAACAGTCCTGATTCCCCACGACACCAAATTAATGACATCGCGGTTCTTCAGAAGGTAGGAACCGATAATGCCAGTGCGTACCGAGGCACGACCAACAATTCGATCCCGAAATTCAACTACGAGCTTTTTAACTGCAACAACTTTAATATACGCTATTGGAGCTGGAATTACCGCGGCTGCTGGCACCAGACTTGCCC
+
DDDDDIIIIIIIIHHIIIIIIHIIIIIIIIIIIIIIIIIIIIIIIIIIIIIIIHGHIIIHIHHIIIIIHIIIIIIIGIHHIIIIIHIHIIIIIIGHIIIIIIHHIHIIHHHIHIHHGIIHHHHHHHIIHIIIIHIHIIIIIIIIIIHHIIHIIIIHHIIIIIIIIHIIIIIIHIIIIIIHHHEIIIHIIIIIIIIIIIIIIIIIIHHHIIIIIIIHIIIIIIIIIHIIIIGIIIIIIIHHHIIHGIIIIIIIIIIIIIIIIIIIIIIIIHIIIIIHIIHIIIIIIIHIIIIIIIHIHIIIIIIIHIIIIIIIIIIIIIIIIIIIIIIIIIIIHIIIIDDADD
@HISEQ:969:HM2KJBCX2:2:1102:3776:15115 2:N:0:ACTATGCA
TTGGACGTCCACCCCAACTATCCCTATTAATCATTACGGTGATCCTAGAAACCAACAAAATAGAATCATGCCGTCCTATTTTATTATTCCATGCTAATGTATTCAGGCAAAATGCCTGCTTTAAACACTCTAATTTTTTCAAAGTAAAGGTCCTGGTTCCCCGCGACACCCAATTAAGGGCATTGCGGTTCTCCAGAAGGTGAGAAATTGACTACACCAGTTCATACCCCTTAAGGCACGACCGATGTGTCAATCCCGAAATTCAACTACGAGCTTTTTAACTGCAACAACTTTAATATACGCTATTGGAGCTGGAATTACCGCGGCTGCTGGCACCAGACTTGCCCTCCAA
+
DDDDDIIIIIIIIIIIIIIIIIIIIIIIIIIIIIIIIIIIIIIIIIIIIIIIIIIIIIIIIIHHIIIIIIIGIIIIIIIIIIIIIHIIIIIIIIIIIIIIIHIHIHIIHIHIIIIIIIIIIIIIIIIIIIIIIIIIIIIIIIIIIIIHHGGHIIIIHIIIHIIIHIIHHIIIIIIIIIHHIIIIIHIIIHIIIIIIIIHIIIIHIIIIIIIIIIIIIIIIIIIIIHIIIIIHIIIIIIIIIIIIIIIIIIHIIIIIIIIIIIIIIIIIIIIIIIIIIIIIIIIHIIIIIHIIIIHIHIIIIIIIIIIIIIIIIIIIIIIIIIIIIHIIIIIIIIIIIIIIIIIIIIIDDDDD
@HISEQ:969:HM2KJBCX2:2:1102:12379:14720 2:N:0:ACTATGCA
TTGGACGTCCACCCCAACTATCCCTATTAATCATTACGTCAATCCTAGAAACCAACAAAATAGGATCAAACGTCCTATTTCATTATTCCATGCTAATGTATTCAAGCGTTAGCCTGCTTTAAACACTCTAATTTTTTCAAAGTAACAGTCCTGTTTCCCTGCAACACCAAATTAATGACATTACAGTTCTTCAGAAAGGAGGAATCAGCGAAGCCAGTGCATACCAGTGGCACGACCAACCTGCTGACCCCGAAATTCAACTACGAGCTTTTTAACTGCAACAACTTTAATATACGCTATTGGAGCTGGAATTACCGCGGCTGCTGGCACCAGACTTGCCCTCCAA
+
DDDDDHIIIIIIHIIIIIIIHHIIIIIIHIHIHHIIIIIHHHIEHIIIIIHIHIIIIHHGHHEHIIIIIIHIHHIIIIIIIHIIHIGHHHIHIHIIIIIIIIIIIIIIIIHHHIHIIHIIIIHIIIIGIIIIHHGHEIIHHIIIIIIIIHIHHIIIIIIIIIIIIHIHIHIIIHHHIIIIIIIIIIIIHIHHIIIIIIIIIIIIIIIHIIIIHIIIIIIIIIIIIIIHHGIIIIIIGIIIIIIHHHIIIIIIIIIIHHIIIIIIIIIIIIIIIIHIIIIIIHHHIIIIIIIIIIHIIIIHHIIIIIIIIIIIIIIIIIIIIIIIIIIIIIIIIIIIIIIIIDDDDC
@HISEQ:969:HM2KJBCX2:2:1102:15418:15838 2:N:0:ACTATGCA
TTGGACGTCCACCCCAACTATCCCTATTAATCATTACGTCAATCCTAGAAACCAACAAAATAGGATCGAACGTCCTATTTCATTATTCCATGCTAATGTATTCAAGCGTTAGCCTGCTTTAAACACTCTAATTTTTTCAAAGTAACAGTCCTGTTTCCCTGCAACACCAAATTAATGACATTACAGTTCTTCAAGAAGGAGGAATCAGTAAAGCCAGTACACACCATTGGCACGACCAACCTACTGACCCCGAAATTCAACTACGAGCTTTTTAACTGCAACAACTTTAATATACGCTATTGGAGCTGGAATTACCGCGGCTGCTGGCACCAGACTTGCCCTCCAA
+
DDAACH?GH0D@CEDGHHHIIFGHHIIHGHIGHHIIHIHHII@1<GHFHEHHHHHIIIGHIHFHHHHHIHICEHFHIIIHH<FHIGHECHHHHHHHHHHEEHHHHHCHIIIHHEIIHHHHFHHHHIIIIGIIHGHGHHIIIIIIIIIIHIIHHFHHDHCHHFIIIHEIHIFHHIIHIIIIFHIIIIIHIIIIIIIIIIIIIIIIIIIIIIIG<HIIII<<I3HI<IIIHIIIIIII>IIIIIHHGIIGHIIHIIIIIIIHIIIGIIIIIIHIIIIIIIGIIIIIIIHIIIIIIIIIIIIHHIIIHIIIIIIIIIIIIIIIIIIIIIIIIIIIIIIIIIIIIDDDDD
@HISEQ:969:HM2KJBCX2:2:1102:20002:15611 2:N:0:ACTATGCA
TTGGACGTCCACCCCAACTATCCCTATTAATCATTACGTCGATCCTAGAAACCAACAAAATAGAATCAAACGTCCTATTTCATTATTCCATGCTAATGTATTCAAGCGTACGCCTGCTTTAAACACTCTAATTTTTTCAAAGTAACAGTCCTGATTCCCCACGACACCAAATTAATGACATCGCGGTTCTTCAGAAGGTAGGAACCAATAATGCCAGTACGTACCGAAGCACGACCAACAATTCGATCCCGAAATTCAACTACGAGCTTTTTAACTGCAACAACTTTAATATACGCTATTGGAGCTGGAATTACCGCGGCTGCTGGCACCAGACTTGCCCTCCAA
+
DDDCDIIHIIIIIIIIIIGIIIIIIIIIIIIIIIIIIHIIIIIIIIIHIIIIIHIIIIIIIHHIHHIIIIIIGIIIIIIIIIIIIIIIIIHIEHHHIIIHGGIIIIIIIIHIIIHIIHIIIIIIIIIIIIIIIIIIIIIIIIIIIIIHIIIIIHIHIIIIIIHIIIHIIIHIIIIIIIIIIIIIIIIIHIIIIIIIHIHIIIIIIIIIIIIHIIIIIHIIIIIIIIIIIIIIIIIIIIIIIHEDIIHIIIIIIIIIIIIIIIIIIIIIIIIIIIIIIIIIIIIIIHIIIIIIIIIIHIIIIIIIIIIIIIIIIIIIIIIIIIIIIIIIIIIIIIIIIIIIDDDDD
@HISEQ:969:HM2KJBCX2:2:1102:11521:16193 2:N:0:ACTATGCA
TTGGACGTCCACCCCAACTATCCCAATTAATCATTACGTCGATCCTAGAAACCAACAAAATAGGTTCGATCGTCCTATTTCGTTATTCCACGCTAATGTATTCAAGCACCAGCCTGCTTTAAGCACTCTAATTTTTTCAAAGTAACAGTCCTGTTTCCCCGCAACAACAAATTAATGCCATCACGGTTCTACAAGAAGGAGGGACCAGTGAGGCCAGTGCATACCAGTGGCACCACCAACCTACGGGGCCCGAAATTCAACTACGAGCTTTTTAACTGCAACAACTTTAATATACGCTATTGGAGCTGGAATTACCGCGGCTGCTGGCACCAGACTTGCCCTCCAA
+
000<0<FE0E=11D?00D1C<C1<1111<<CFC<C<CE11//<<<<11<1DCE1DHH11<1<<@<11<1DG/1<D=GF11<1<DCHC@EE1<<0<0<F1<<<DGC<</</1DB@@EH@C@DHHG@DHGBC15<<1</HGHF<<BFEGHH#7<C<000<0?B;.HF/8CDHHHEDDHH6<</:7HF3</://CHFH/GEEEFECH?860EB<0?HHHHECD111D<1FF>:<.</0<11F@=D<<-</-//1@ECGC1<1EE=HE<1?HFD1EFECCDGD1GF1FGD1<11100D/C1D1D?@<<11HCD<1?C<//?C?HGEEHGF11DD<1DHG@GC<<E@0D@@
@HISEQ:969:HM2KJBCX2:2:1102:18452:15172 2:N:0:ACTATGCA
TTGGACGTCCACCCCAACTATCCCTATTAATCATTACGGTGATCCTAGAAACCAACAAAATAGAACCATACCGTCCTATTCTATTATTCCATGCTAATGTATTCGAGCAAAAATGCCTGCTTTAAACACTCTAATTTTTTCAAGGTAAAGGTCCTGGATCCGCAAGACACCCAATTAAGGACATCAAGTTTCTCCAGAAGGTGAGAAATCAACAGCGACAGTTCATACCCCTTAAGGCATGACCATCACGTCAATCCCGAAATTCAACTACGAGCTTTTTAACTGCAACAACTTTAATATACGCTATTGGAGCTGGAATTACCGCGGCTGCTGGCACCAGACTTGCCCTCCAA
+
@00DD?EHC0EHE@/<CGEGEHHHHHH@@FF1FEEGHHCC@GE1CF?FH?E<@?GC@CEGH?1DEH1F@1<1DD0/<GECGH11<1FH11DD<1<?<CGHHDGHCHC@FH81<<E1B8%61<1BC<EHHIHFHFE1E@F?IHHCHHHHGHHEHHGHHE@F4HGC@0EHI-F@C<CGHEEH:EHFC<<?C</D<HGFFDGEHC@HGIIIHIIHIIH;H;EHEEHCAE@GHFFCHHHEIIIGHHHHHEEIFFGDCC/<<GEHHHHIHHEGHIHHGEIHHHHIIHHFEIIHFHGGGCIHFH@0EHFHHECEGGCGHHIIHHHDHIIHHIIIHIIHHCGHIIHHIIIHHHIHDABDA
@HISEQ:969:HM2KJBCX2:2:1102:2002:15374 2:N:0:ACTATGCA
TTGGACGTCCACCCCAACTATCCCTATTAATCATTACGTCAATCCTAGAAACCAACAAAATAGGTTCGAACGTCCTATTTCATTATTCCATGCTAATGTATTCAGGCGCTAGCCTGCTTTAAACACTCTAATTTTTTCAAAGTAACAGTCCTGTTTCCCCGCAACACCAAATTAATGGCATTACGGTTCTACAAGAAGGAGGAGTCAGCGAGCCAGTGCATACCATTGGCACGACCGACCTGCTAACCCCGAAATTCAACTACGAGCTTTTTAACTGCAACAACTTTAATATACGCTATTGGAGCTGGAATTACCGCGGCTGCTGGCACCAGACTTGCCCTCCAA
+
DDDDDHIHHHHIIIIIIIIIIIIIIIIIIIIIIIIIIIIIIIIIIIIIIIHIIHIIHHIFHGHHHIIHHHIHHHIIIIIIIHIIIIIIIIIHIIIGIHHIIHHHHHHGHIIIIIIIHIIIHHHHHHHIIIIHHIIIHGHIHIIHHIHHHIIIIIIIHIHIHIIIIIIIIIIHHIHIIHIIIIIIIIIIIIIIIIIHIIIIIGIIGIIHIIIIHIGIIIIIIHIIIIIIIIIIIIIIIIIIIIIHIIHIIIIIIIIIIIIIIIIIIIIIIIIIIIHIIIIIIIIIIIIIIIHIIIIHIIIIIIIIIIIIIIIIIIIIIIIIIHIIIIIIIIIIIIIIIIIIDDDDD
@HISEQ:969:HM2KJBCX2:2:1102:14893:16803 2:N:0:ACTATGCA
TTGGACGTCCACCCCAACTATCCCTATTAATCATTACGGTGGTCCTAGACCAACAAAATAGAACCAACGTCCTATTCTATTATTCCATGCTAATCTATTCAAGCAAAAGCCCGCTTTAAACACTCTAATTTTTTCAAGGTAATGGTCCTGGTTCCCCGACACACCCAATAAAGGGCATACCGGCTCACCAGAAGGATAGACCCGACAGCAGAACAGTACTCGCCAGAGACGGACCGTCCGGTCAGGCCTAAAATTCAACTACGAGCTTTTTAACTGCAACAACTTTAATATACGCTATTGGAGCTGGAATTACCGCGGCTGCTGGCACCAGACTTGCCCTCCAA
+
DDDADIHIIIIIIIIIIIIIIIIIIIIIIIIIIIIIIIIIIIIHIIIIIIHIIIIIIIIGHHHHIIIIIHHHHIIIIIIIIIGIIIIIIIIHIIIIIIIIIGHHHIIIHIIIIIIHHIIIIIIIHIGIIIHIHHIIIIIIIIIIIIIIIIIIHIIIHIIIIHIIIIIIIIHIIIIIIIIIIIIIIIIIIIIIIIIIIIIIIIIIIIIIIIIHIIHHIIIIIIIIIIIIIIIIIIIIIIIIIHIIIIIIIIIIIIIIIIIIHIIIIIIIIIIIIIIIIIIIIHIIIIIIIIIHIIIHHHHIIIIIIIIIIIIIIIIIIIIIIIIIIIIIIIIIIIIIIIIDDDDD
@HISEQ:969:HM2KJBCX2:2:1102:6566:17316 2:N:0:ACTATGCA
TTGGACGTCCACCCCAACTATCCCTATTAATCATTACGGTGATCCTAGAAACCAACAAAATAGAATCATGCCGTCCTATTTTATTATTCCATGCTAATGTATTCAAGCAAAATGCCTGCTTTAAACACTCTAATTTTTTCAAAGTAAAGTTCCTGGTTCTCCGTGACACCCAATTAAGGGCATCGCGGTTCTCCAGAAGGTGAGAAATTGACTACACCAGTTCATACCCCTTAAGGCACGACCGATGTGTCAATCCCGAAATTCAACTACGAGCTTTTTAACTGCAACAACTTTAATATACGCTATTGGAGCTGGAATTACCGCGGCTGCTGGCACCAGACTTGCCCTCCAA
+
0D@@??<<<DHG1@EEEEGHIC1<DF@CGC@?GHCC110DEEE1<D11<FGE1<DEH@G1DD1<FCFGHD11C<<<<1DHHHHHHEGCG1CC@CHHEECHIFHEHHFHHEGHHIIIHF<D@@CGB?GCEGGE@<IH@F.?HHEHCCF1B%<D1HECHHH%<E.IHE6:0GCHHHFHHHGGCHHDE<<HHIHFEIHHHGG6GC<HIHHF0FH?FIIIHEAFGGHHD</G@HHHHGC0EHHGCEEHEHIIHH@HE?F<FCHEEEG?HHHDH@HEIHHIHHHEGHHHEFHHHG@G<HHFH=EEHCHGEHHHHG@@HEIIHHHC?<<HF@@HEEHHECEHEHHHIHIIHHH@D@DB
@HISEQ:969:HM2KJBCX2:2:1102:5012:18546 2:N:0:ACTATGCA
TTGGACGTCCACCCAACTATCCCTATTAATCATTACGTCGATCCTAGAAACCAACAAAATAGAATCAAACGTCCTATTTCATTATTCCATGCTAATGTATTCAAGCGCGAGCCTGCTTTAAACACTCTAATTTTTTCAAAGTAACAGTCCTGATTTCCCACGACACCAAATTAATGACATCGTGGTTCGTCAGAAGGTAGGAATCAATTTGACCAGTACGTACCGAGGCACGACCGATCAACTGATCCCGAAATTCAACTACGAGCTTTTTAACTGCAACAACTTTAATATACGCTATTGGAGCTGGAATTACCGCGGCTGCTGGCACCAGACTTGCCCTCCAA
+
BDDCDHIHIHHHHIIIHIHIIHIHHIIIHIHHIIIIHHHDHFHHGEHEEHGHHIIIIIIIIH?HEE@GHGHHEHHIIIHHIHHHIIC?GHFEHIHHFIIIIGIHHHIIHHHHHIIIIIIHIIHIIIHHHHHHCHIGIIIIIGHIIIIIIIHHGHIHGIHIHIIIIIIHHIHHIIIIIHHIIIHHIIIIIIIIIIIIIHIIIIIIIGIIIIIIIHIIIIIIHIIIIIHIIHIHHIIIIIIIIHHGHDIIIHIIHHIIIIHIIIIIIHIIIIIHHIIIIIIIIHIIHHHIIIIIIIIIIIIIIIIIIIHIIIIIIIIGIIIIIIIIIIIIIIIIIIHHHHHBCDDB
@HISEQ:969:HM2KJBCX2:2:1102:15301:18798 2:N:0:ACTATGCA
TTGGACGTCCACCCCAACTATCCCTATTAATCATTACGTCAATCCTAGAAACCAACAAAATAGGATCAAACGTCCTATTTCATTATTCCATGCTAATGTATTCAAGCGTTATCCTGCTTTAAACACTCTAATTTTTTCAAAGTAACAGTCCTGTTTCCCTGCAACACCAAATTAATGACATTACAGTTCTTCAAGAAGGAGGAACCAGTGAAGCCAGTACATACCAGAGGCACGACCAACCTACTAATCCCGAAATTCAACTACGAGCTTTTTAACTGCAACAACTTTAATATACGCTATTGGAGCTGGAATTACCGCGGCTGCTGGCACCAGACTTGCCCTCCAA
+
DBDD0FEE00D?10<CDGEHGHFFHEEHGCHFHHEHHE<GEGHFGHHECGEE@CHHFIIIECECHCGHIH?G<<0<1FHC1<DF<GGCHF?1@DH1IIIHIHGGCCCHHDC&?GFH?A@CEHHEHHIHHHHDHBFCHC<HHHIHHHHHHFHGF??@@EFHHHHHHHGEHE@HIHHHHHFEGHHFDFFGHIHHHGDHHFCGHHHGHHHGIIHIIHIHFHIHHEFHHHGF@EC?<HEHHIIIEEG?BHHHGH1@FC1CG@D<CEHE@?FCHHIIHGHEHCHF<1CHD1IHEEEHHHDHHHD1HHHF?F<?EHF?IHHECHIIIHEF?HIHIHHCFCGH?HHHH@?@DA
@HISEQ:969:HM2KJBCX2:2:1102:8534:19022 2:N:0:ACTATGCA
TTGGACGTCCACCCCAACTATCCCTATTAATCATTACGGTGGTCCTAGAAACCAACAAAATAGAACCATGCCGTCCTATTTTATTATTCCATGCTAATGTATTCAAGCAAAAATGCCTGCTTTAAACACTCTAATTTTTTCAAAGTAAAGGTCCTGGTTCCCCGCGGCATCCAATTAAGGACATCGCGGTTCTCCAGAAGGTGAGAAATTGACTGCACCAGTTCATACCCCGTGAGGCACGACCGATGCGCCAATCCCGAAATTCAACTACGAGCTTTTTAACTGCAACAACTTTAATATACGCTATTGGAGCTGGAATTACCGCGGCTGCTGGCACCAGACTTGCCC
+
DDDDDIIIIIIIIIIIIIIIIIIIIIGIIIHIIIIHIHHHIHIIIIIIIIIIIIIHIHHIIIIIIIIHIHIIIGHIIIIIIIIIIHHHIIGIIIIIGHIIIHIIIIIIIIIIIIHIIIHIIIIIIHIIIGIIIHIIIIIIIIIIIIIIIIIIHIIIIHIIIIIIIIIIIHIIIHIIIIIIIIIIIIIIIIIIIIIIIIIIIIIIIIIIIIIIIIIIIIIIIIIIIIIIIIHIIIIIIIIIIIIIIHEIIIIIIHHHIIIIIIIIIIIIIHHIIIIIIIIIIIIIIIIIIIIIIIIIIIIIHIIIHIIIIIIIIIIIIIIIIIIIIIIIIIIIIIIIIIIIIIIDDDDD
@HISEQ:969:HM2KJBCX2:2:1102:7626:18781 2:N:0:ACTATGCA
TTGGACGTCCACCCCAACTATCCCTATCAATCATTACGGTGATCCTAGAAACCAACAAAATAGAACCATGCCGTCCTATTCTATTATTCCATGCTAATGTATTCGAGCAAAAATGCCTGCTTTAAACACTCTAATTTTTTCAAGGTAAAGGTCCTGGATCCGCAAGACACCCAATTAAGGACATCAAGTTTCTCCAGAAGGTGAGAAATCAACAGCGACAGTTCATACCCCTTAAGGCATGACCATCACGTCAATCCCGAAATTCAACTACGAGCTTTTTAACTGCAACAACTTTAATATACGCTATTGGAGCTGGAATTACCGCGGCTGCTGGCACCAGACTTGCCCTCCAA
+
DAD@BHIHHIHHHIHIGHIGHHHIHIIIHIGHHIHHHHGHGHIFHIIIIHIIIIIIEHH?GHGHHIIIHIIHIEHHHHGHIIIIIIIHHHHIHHIHGHHIHHEHHGGCHIIGGIIIIHHIIHIHIHIIHHFHGHIHHGHCIHEHHHHHIIHHIHIHIIIIHHIIIIIHEHIIIIIHIIIHHHHHHCEGGCHHHFGIHHHIIIIIIHHIFIIIHHHGIHGH@IIHGIIIIIHEIIIHEHIIHHHHHHEEHGC<IIHHDHHFCHHHIIIHDHHHEIIIIIIHHHHIIIHHHHHIHIIIIIHHGHIIHHHHGIHIHIIIIIIIIIIIGIIIIIIHHIIHIIIHHIHIHHHHADADD
@HISEQ:969:HM2KJBCX2:2:1102:10553:19227 2:N:0:ACTATGCA
TTGGACGTCCACCCCAACTATCCCTATTAATCATTACATCGATCCTAGAAACCAACAAAATAGAATCTGATGTCCTATTTCATTATTCCATGCTAATGTATTCAAGCGTAAGCTTGCTTTAAACACTCTAATTTTTTCAAGGTAACAGTCCTAATTCCCCATAACATCAAATAAATGACATTATGGTTCTTTAGAAGGTGAGAACCAATAAAACCAGTACATACCAAGGCATGACCGATTCCTTGATCCCGAAATTCAACTACGAGCTTTTTAACTGCAACAACTTTAATATACGCTATTGGAGCTGGAATTACCGCGGCTGCTGGCACCAGACTTGCCCTCCAA
+
DDDDDIIIIIIIIIIIIIIIIIIIIIIIIGIIHIIIIIIIGHIIIIIIIIIHIIIIIGHIIIIIIIIIIIIIIIIHIIIHIIHHHIIIIIIIHHIIIHIIIHIIIHIIIIIIIIIIHIIIIIIIIIIIIGHHIHIHHIIIIIIIIIIIIIIIIIIHIIIIIIIHHHHIIIIIIIIHIIIIHIIHIIIIIHHIIIIIIIHIIIIIIIIIIIIIIHIIIIIIIIIIIIIIIIIIIIIIIIIIIIHHIIIIIIIIIIIIIIIIIIIIIIIIIIIIIIIIIIIIIIIIHIIIIIIIIIIIIIIIIIIIIIIIIIIIIIIIIIIHIIIIIIIIIIIIIIIIIIIIDDDDD
@HISEQ:969:HM2KJBCX2:2:1102:8420:19930 2:N:0:ACTATGCA
TTGGACGTCCACCCCAACTATCCCTATTAATCATTACATCGATCCTAGAAACCAACAAAATAGAATCTGATGTCCTATTTCATTATTCCATGCTAATGTATTCAAGCGTAAGCTTGCTTTAAACACTCTAATTTTTTCAAGGTAACAGTCCTAATTCCCCATAACATCAAATAAATGACATTATGGTTCTTTAGAAGGTGAGAACCAATAAAACCAGTACATACCAAGGCATGACCGATTCCTTGATCCCGAAATTCAACTACGAGCTTTTTAACTGCAACAACTTTAATATACGCTATTGGAGCTGGAATTACCGCGGCTGCTGGCACCAGACTTGCCCTC
+
DDDDDIIIIIIIIIIIIIIIIIIIIIIIIIHIIIIIIIIIHIIIIIIIIIIIIIIIIIIIIIIIIIHIHIIGHIIIIIIIIIIIGIIIIHIHHIIIIIIIIIIIIIIIIIIHIIIIIIIIIIIIHIIIIIIIIIIIHIIIIIIIIIIIIIIIIIIIIIHIIIIIIIIHIIIIIIIIIIIIIIIIIIHHIIIIIIIIIIIIIIIIIIIIIIIIIIIIIIIIIIIIIIIIIIIIIIGIIIIIHIIIIIIIIIIIIIIIIIIIIIIIIIIIIIIIIIIIIIIIIIIIHIIIIIIIIIIIIIIIIIIIIIIIIIIIIIIIIIIIIIIIIIIIIIIIIIIIIDDDDD
@HISEQ:969:HM2KJBCX2:2:1102:10238:20388 2:N:0:ACTATGCA
TTGGACGTCCACCCCAACTATCCCTATTAATCATTACGGTGATTCAGAAACCAACAAAACAGGACCACCGTCCTATTTTATTATTCCATGCTAATGTATTCAGACATAAGCCTGCTTTGAACACTCTAATTTTTTCAAGGTAAAGGTCCTGGTTTCCCACCACGCTAAATAAATAACATGATAGTTCCCCAGAAGATAGAAATTCCACACGCCAGTACAGACTATTGCCCGACCAACGGTAGAACCCCGAAATTCAACTACGAGCTTTTTAACTGCAACAACTTTAATATACGCTATTGGAGCTGGAATTACCGCGGCTGCTGGCACCAGACTTGCCCTCCAA
+
DDDDDIIIIIGIIHIHHIIHIIHIIIIHHHIIIIIHHHHHIIIIGHIIIIIGIGIIIIIIIHHGHIIIHHGHIHHIIIHHEHFHIIIIIGHHIIHHIIIIIIHIIIIIGIIIIHHHIIHIIHHHIHHHHIHIHIIIIIHHHHHIHIIIIIIHHGHIIHHCIIHIIHIIHIIIIIIIIIIIIIIIIHGIHIIHIIIIIHIIIIIHHHIIIIIIHHHGHIIIIIHIII=IIIIIIIIIIHIHHDHFIIIIIIIIIIHIIIIIIIHIIIHHIIHGHHHIHHIIIIIHHHIIHIHIIIIIIHHIIIIIIIIIIIIIIIIIIIIHIIIIIIIIIHHIHHIIIIDDBDD
@HISEQ:969:HM2KJBCX2:2:1102:7692:22056 2:N:0:ACTATGCA
TTGGACGTCCACCCCCACTATCCCTATTAATCATTACGGTGGTCCTAAAACCAACAAAATAGAACCAACGTCCTATTCTATTATTCCATGCTAATCTATTCAAGCAAATGCCCGCTTTAAACACTCTAATTTTTTCAAGGTAATGGTCCTGGTTCCCCGACACACCCAATAAAGGGCATCCCGGCTCACCAGAAGGATAGACCCGACGACAGAACAGTACTCGCCAAAGACGGACCATCCGGCCAGGCCTAAAATTCAACTACGAGCTTTTTAACTGCAACAACTTTAATATACGCTATTGGAGCTGGAATTACCGCGGCTGCTGGCACCAGACTTGCC
+
DDDDCIIIIIIIIIIIIIIIIIIIIIIIIIIIIIIIIIHIIIIIIIIIIIIIHIIIIIGHHIIGIIIIIIIIIIIIIHIIIIIIIIIIIIIIIIIIIIIIIGIIIIIIIIIIIIIIHIIIIIIIIIIIIIIIHGIIIIIIIIIIIIIIIIIHIHIIIIIIIIIIIIHIIIHIIIIIIIHIIIIIIHIIIIIIIIIIIIIHIIIIIIIIIIIIIIIIIIIIIIIIIIIIIIIIIIIIIIIIIIIIIIIHIIIIIIIIIIIIIIIIIIIIIIIIIIIIIIIIIIIIIIIIIIIIHIIIHGDFIIIIIIIIIIIIIIIIIIIIIIIIIIIIIGIIIIDDDDD
@HISEQ:969:HM2KJBCX2:2:1102:1438:23521 2:N:0:ACTATGCA
TTGGACGTCCACCCAACTATCCCTATTAATCATTACGTCGATCCTAGAAACCAACAAAATAGAATCAAACGTCCTATTTCATTATTCCATGCTAATGTATTCAAGCGCGAGCCTGCTTTAAACACTCTAATTTTTTCAAAGTAACAGTCCTGATTTCCCACGACACCAAATTAATGACATCGTGGTTCGTCAGAAGGTAGGAATCAATTTGACCAGTACGTACCGAGGCACGACCGATCAACTGATCCCGAAATTCAACTACGAGCTTTTTAACTGCAACAACTTTAATATACGCTATTGGAGCTGGAATTACCGCGGCTGCTGGCACCAGACTTGCCCTCCAA
+
ADD@DFHIHIHEEH1DEHIGCGHHIIEHECGCD@EHHHH<EEHHI@<CFHE?FHHH?CGHGFHHHHHHHH0D?CHHE@@GEHCGCG@H1<C@11FGFHHHHEHIHIIIHHGHECEF@FC6CHGAFFHHGGHCECFHHCEEHGIIHFECGFGGHHEEHED0@CCBCCHHF<FIIHCGCEF<C<DHCCCHCGEHFHF?/FFHCFHHIHFA@H2HHFC3FD<C1HGE@EEGIHFC<0D<1HHGD<1@HHE/F1EEHHGIHGGE<@C1F0HCCGCCGGCEHCHEEHGC<<GHEDHHCHHEGEFHGG1FHHIIHECHHCIIIHIHHG?EEHFFF@HCIFHG<DF0@BDD
@HISEQ:969:HM2KJBCX2:2:1102:6438:23714 2:N:0:ACTATGCA
TTGGACGTCCACCCCAACTATCCCTATTAATCATTACGTCGATCCTAGAAACCAACAAAATAGAATCAAACGTCCTATTTCGTTATTCCATGCTAATGTATTCAAGCGTGAGCCTGCTTTAAACACTCTAATTTTTTCAAAGTAACAGTCCTGATTCCCCATGACACCAAATTAATGACATCATGGTTCGTCAGAAGGTAGGAATCAATAATACCAGTACGTACAATAGCACGACCAATAAATTGATCCCGAAATTCAACTACGAGCTTTTTAACTGCAACAACTTTAATATACGCTATTGGAGCTGGAATTACCGCGGCTGCTGGCACCAGACTTGCCCTCCAA
+
DDDDDIIIIIIIIIIIIIIIIIIIIIIIIIIIIIIIIIIIHHIHIIIIIIIIIIIIGIIIIHHIIIIIIIICHHHHIIIHIIIHGIIGHIIIIIIHHIIIIHIIIIIIIIIIHIIIIHHIIHHIIIIGIIIIIIHIIIIHIIIIHIIIIHHHHIHHIIIIIHIIIIIIIIIIIIIIIIIIIIIIIIHIIIIHIIIIIIIIIIHHHIIIIGIIHIIIIIIIIIIIIHIIIIIIIIIHIGIIIIHHIIIIIIIIIIIIIIIIIIIIIIIIIIIIIIIIIIIIIIIIHIIIIIIIHHIIIIIIIIIIIIIIIIIIIIIIIIIIIIIIIHIIIIIIIIHIIIIIDDDDD
@HISEQ:969:HM2KJBCX2:2:1102:9830:23995 2:N:0:ACTATGCA
TTGGACGTCCACCCCAACTATACCTATTAATCATTACGTGGCCCTAAAACCAACAACATAAAACCAACGTCCTATTTTATTATTCCATGCAAATCTATTCAAGCAAAAATGCCCGCTTTAAACACTCTAATTTTTTCAAAGTAAAGGTCCTGATTCATCGAAACACCCAAGAGCATCCCGACTCACCAGAAGGTGAGAAATTGGCTACACACCGTTTCATGCCCCTAAAGGCACAACCGATATATCCCAATCCCGAAATTCAACTACGAGCTTTTTAACCGCAACAACACTAATATACGCTATTGGAGCTGGAATTACCGCGGCTGCTAATACCAGACTTGCCCTCCAA
+
<00<0</<<00<D0CG=E1<11<<CF11<1DCG1D1<11<0/11<<<11<0<FC@<1<1C11<<DH1<01<<C<11<GH1C1<1<CHHH1<<GH11<11?GCG<HGFF16=D5D6G@FHEHGFFE8HG<HDHEFBCCHG@HIIIIHIHHHHHCEIHGH=C@=HG7FGIII::HHDHIH;:FHHEHGHHHEH*I<III<HEG/29IHIIHHIIDGFHGC?DBAC?IFHHHIHIIHHCCCIIHIGHHFD<@<EDHEHHGH@EHGGHIIIIIHGEIHIIHHCDIIHHHHIIHHHHHD0C<?HGCC1@EHFHHHHHHGGDDHGHIIIHHHHIIHGCFHCIHIHFHHHHDD@AD
@HISEQ:969:HM2KJBCX2:2:1102:20312:23998 2:N:0:ACTATGCA
TTGGACGTCCACCCCAACTATCCCTATTAATCATTACGTCAATCCTAGAAACCAACAAAATAGGATCGAACGTCCTATTTCATTATTCCATGCTAATGTATTCAAGCGTTAGCCTGCTTTAAACACTCTAATTTTTTCAAAGTAACAGTCCTGTTTCCCTGCAACACCAAATTAATGGCATTACAGTTCTTCAGAAAGGAGGAATCAGCGAAGCCAGTGCATACCAGTGGCACGACCAACCTGCTGACCCCGAAATTCAACTACGAGCTTTTTAACTGCAACAACTTTAATATACGCTATTGGAGCTGGAATTACCGCGGCTGCTGGCACCAGACTTGCCCTCCAA
+
DDBDDIHIIHHHHIIIIIIIHHIIIHHHIIHIIIIIIIIIIIIHIIIIIIIIGIIIHIIIIIHHIIIIHIHIIIIIIIIHIIIHIIIIIIHIIHIIIGHHFHHIIIHIHHHIIIHIHHIIHEHIHIIIIIIIHIIIIIHHIIHHHIIIIHIIHIIIIIIIIIIIHIIHIIHGIIIIIIIIIIHHIHGIIIIIIIIIIIIIIHIIHIIIIIIIIIIIIIIIIIIIIIIII=IIIIIIIIIIII=HHIIIIIIIIIIIHHIIIIIIIIIIIIIHIIIIIIIIIIIIIIHIIIIIIIIIIIIIIIIIIIIIIIIIIIIIIIIIIIIIIIHIIIIIIIIIIIIIIDDDDD
@HISEQ:969:HM2KJBCX2:2:1102:4918:24724 2:N:0:ACTATGCA
TTGGACGTCCACCCCAACTATCCCTATTAATCATTACGTGATCCTAAAACCAACAAAATAGAACCATCGTCCTATTTTATTATTCCATGCTAATGTATTCAAGCAAAAATGCCCGCTTTAAACACTCTAATTTTTTCAAAGTAAAGGTCCTGATTCATCGAAACACCCAAGAGCATCCCGAATCACCAGAAGGTGAGAAATTGGCTACACACCGTTTCATGCCCCTAAAGGCACAATCGATATATCCCAATCCCGAAATTCAACTACGAGCTTTTTAACCGCAACAACACTAATATACGCTATTGGAGCTGGAATTACCGCGGCTGCTAATACCAGACTTGCCCTCCAA
+
DDDADHIIIIIHHIHHHIIHHIIIIIIIIIIGIIIIIIIIIIIIIIHIGIIIIIIIIIIIIHIIHHIIIHHIIIIIIIFHIIIIIHHHIIIIIIIIIIIHIHHHHIIIIIIHHIIIIIIIIGHHHIIIHIIHIIIIHHIIIIIIIIHHHIIIIIIIIIIIIIIIIIIIIIHHGIHIIIIIIIIIIIIIIIIIIIIIHIHIIIHIIIIHHGHIGIIIIIIIIGIIIIIIIIIIIIIIIIIIIIIHHIH9IHHIIIIIIHIIIIIIIIIIIIIIIIIIIIIIIIIIIIIHHIIIIIIIIIIIIIIIIIIIIIIIIIIIIIIIIIIIIIIIIIIIIIIIIIIIIIIIDDDDD
@HISEQ:969:HM2KJBCX2:2:1102:10553:23568 2:N:0:ACTATGCA
TTGGACGTCCACCCCAACTATCCCTATTAATCATTACGGTGATTCAGAAACCAACAAAACAGGACCACCGTCCTATTCTATTATTCCATGCTAATGTATTCAGACGTAAGCCTGCTTTGAACACTCTAATTTTTTCAAGGTAAAGGTCCTGGTTTCCCACCACGCTAAATTAATAACATGATAGTTCCCCAGAAGGTAGAAATTCTACACACCAGTACAGACTTGTTAGCCCGACCAACGGTAGAATCCCGAAATTCAACTACGAGCTTTTTAACTGCAACAACTTTAATATACGCTATTGGAGCTGGAATTACCGCGGCTGCTGGCACCAGACTTGCCCTCCAA
+
DDDDBIIIIIIIIIIIIIIIIIIIIIIIIIIIHIIIIIIIHIIIIIIIIIIIIIIIIHHIIHHIIIIIIIHIIIIIIIIIIIIIIIIHIIIIIIIIIIIHIHHHIIIIIIIIIIIIIIIIIIIIIIIHHIIIIIIIIIIIIIIIIIIIIIIIIIHIIHHHIIIIIIIIIHIIIIIIHIIIIIIIIIIIIIIIIIIIIIIHHIIIIIIIIIIIIIIIIIIIHIIIIIIIIIIIIIIIIIIIIHHFIIIIIIIIIIIHIIIIIIIIIIIIIIIIIHIIIIIIIIIIIIIIIIIIHIIIIIIIIIIIIIIIIIIIIIIIIIIIIIIIIIIIIIIIHIIIIIIIDDDDD
@HISEQ:969:HM2KJBCX2:2:1102:11742:24850 2:N:0:ACTATGCA
TTGGACGTCCACACCAACTATCCCTATTAATCATTACGTCAATTCTAGAAACCAACAAAATATGATCAAACGTCCTATTTCCTTATTCCATGCTAATGTATTCAAGCGTTAGCCTGCTTTAAACACTCTAATTTTTTCAAAGTAACAGTCCTGTTTCCCTGCAACAACAAATTAATGACATTACAGTTCTTCAAGAAGGAGGAACCAGTAAAGCCAGTGCATACCAGAGGCACGACCAACCTACTAATCCCGAAATTCAACTACGAGCTTTTTAACTGCAACAACTTTAATATACGCTATTGGAGCTGGAATTACCGCGGCTGCTGGCACCAGACTTGCCCTCCAA
+
D@0<0<CD0<CF1<CGHH1<111<CFEHH111<1<CD1<C0<G1<CDC1CG1<1<GC11<CG1<CG@GE1C0110<<CGHH1<G1111<<1111<<HHFD6@<<1CGCGHDCF0CHEFHIGIAFG@HHEHBC<AFDAGBGIHEEFCCFGHHHC<<1HHHGCHHHCH7HFCFHHGDGFHHEHHG</.<FDH:5HHFFH:HHF@GCC#GHCDDECC?IHIIIIIIIIIFGCAHHHFD/HGF?HFHA:F<-/CCG@FHHFCF<<@EHECHG@GF<1GCHHHEHCFF<CHEEHHIHHGEE@IG?IHIGIIHHGEHH?C//GDIIIIHEEG11GIIHHFEEIIHG?BB0<0
@HISEQ:969:HM2KJBCX2:2:1102:6823:25317 2:N:0:ACTATGCA
TTGGACGTCCACCCCAACTATCCCTATTAATCATTACGTGATCCTAAAACCAACAAAATAGAACCATCGTCCTATTTTATTATTCCATGCTAATGTATTCAAGCAAAAATGCCCGCTTTAAACACTCTAATTTTTTCAAAGTAAAGGTCCTGATTCATCGAAACACCCAAGAGCATCCCGAATCACCAGAAGGTGAGAAATTGGCTACACACCGTTTCATGCCCCTAAAGGCACAATCGATATATCCCAATCCCGAAATTCAACTACGAGCTTTTTAACCGCAACAACACTAATATACGCTATTGGAGCTGGAATTACCGCGGCTGCTAACACCAGACTTGCCCTCCAA
+
BDDDDHIIIIGIIIIHIIIIGHHHIIIIIIIIHIIIIIIIIIGHIIIIIIIIIIIIIGFHEHHIIHIIIIGIIIIIIIIIIHIHHIIIIIIIIHIIHIIIHGHHIIIIIIIGIIHHHHIIHIHIHHHIHIHHCIHHHHIIIIIIIIIIIIHHHGIIIIIIIIIGHIIIIHHHHIHHHIHIIHHIIHIIIHHHIIIIIIIIIIIIIIIIGHHIIIIIIIIIIHIIHHIIHIIIIIIIIHHHIHIIIHHHIIHIIIIGHHIIIIIIGIIIIIIIIIIIIIIIIIIIIHHE@HHIHIIHHIIIIIIIIIHIIIIIIIHGIIIIIIIHIIHIIIIIIHHHHIIIIIIIDDDDD
@HISEQ:969:HM2KJBCX2:2:1102:7366:25729 2:N:0:ACTATGCA
TTGGACGTCCACCCCAACTATCCCTATTAATCATTACGTCAATCCTAGAAACCAACAAAATAGGATCAAACGTCCTATTTCATTATTCCATGCTAATGTATTCAAGCGTTAGCCTGCTTTAAACACTCTAATTTTTTCAAAGTAACAGTCCTGTTTCCCTGCAACACCAAATTAATGACATTACAGTTCTTCAAGAAGGAGGAACCAGTAAAGCCAGTACATACCAGAGGCACGACCAACTTACTAATCCCGAAATTCAACTACGAGCTTTTTAACTGCAACAACTTTAATATACGCTATTGGAGCTGGAATTACCGCGGCTGCTGGCACCAGACTTGCCCTCCAA
+
DDDDDIIIIIIIIIIIIIIIIIIIIIIIIIIIIIIIIIIIIIIIIIIIIIIIIIIIIIIIIIHIHHIIIIIIIIIIIIIIIIIIIHHIIIIIIIIIIIIIIIHIIIIIIIIIHIIIIIIIIIIIIIIIIIIIIIIHIIIIIIIIIIIIIIIIIIIIIIIIIIIIIIIIIIIIIIIIIIIIIIIIIIIIIIIIIIIIIIIIIIIHIIIIIIIIIIIIIIIIIIIIIIIHIIIIIIIIIIHIIIIHGIIIIIIIIIIIIIIIIIHIIIIIIIIIIIIIIIIIIIHIIIIIIIIIIIIIIIIIHIIIIIIIIIIIIIIIIIIIIIIIIIIIIIIIIIHIIIIIIDDDDD
@HISEQ:969:HM2KJBCX2:2:1102:15944:26011 2:N:0:ACTATGCA
TTGGACGTCCACCCCAACTATCCCTATTAATCATTACGTCGATCCTAGAAACCAACAAAATAGAATCAAACGTCCTATTTCATTATTCCATGCTAATGTATTCAAGCGCGAGCTTGCTTTAAACACTCTAATTTTTTCAAAGTAACAGTCCTGATTTCCCGCGACACCAAATTAATGACATCGTGGTTCGTCAGAAGGGAGAAACCAATAATGCTAGTACGTACAAAGTACGACCGACATATTAGTCCCGAAATTCAACTACGAGCTTTTTAACTGCAACAACTTTAATATACGCTATTGGAGCTGGAATTACCGCGGCTGCTGGCACCAGACTTGCCCTCCAA
+
DDDDDIIIIIIIIIIIIIIIIIIIIIIIIIIIIIIIIIIIIIIIIHIIIIIIIIIIIIIGHIHIHIIIIIIHHIIIIIIIIIIIIIHIGHIIHIIIHIIIIIHHIIIIIIIIIIIIIIIIIIHIIIIHIIIIIHIHIIIIIIIIIIIIIIIIIIIIIIIIIIIIHIIIIIIIIIIIHIIIIIIHHHHIIIIIIIIIIIIIHIIIIIIIIIIIIIIIIIIIIIIIIHIHIIIIIHIIIHIIHIIIHIIIIIIIIIIHIIIIIIIIIIIIIIIIHIIIIIIIIHIIIIIIIIIIIIIIIIIIIIIIIIHIIIIIIIIIIIIIIIIIHIIIIIIIIIIIIIIDDDDD
@HISEQ:969:HM2KJBCX2:2:1102:6456:26210 2:N:0:ACTATGCA
TTGGACGTCCACCCCAACTATCCCTATTAATCATTACAGCGGTCCTAGAAACCAACAAAATAGAACCGATGTCCTATTCTATTATTCCATGCTAATGTATTCGAGCAAAGGCCTACTTTGAACACTCTAATTTTTTCAAGGTAAAAGTCCTGGTTCCCCACGACACCCAGTAAAGGGCATCGGGTTTCCCAGAAGGAAAGACCCGACCGAATCCGTACGCTCGATTAGGAGGACAGATCAGCCAGGTCCAAGGTTCAACTACGAGCTTTTTAACGGCAACAACTTTAATATACGCTATTGGAGCTGGAATTACCGCGGCTGCTGGCACCAGACTTGCCCTCCAA
+
BD@DDHHGHHHHFHHIHFHHHIIHHIIIIIIIIIIIIIHHIHIIIHIIFHHHIIHIIIIHHIHIIIIHHIG@HHHIHIGHHHIIHHEEECGHIHIIIHIFIHHHHIIIIIFHHIIIHIIHEHIIHHIIIHIIIHHHHHHIIHHHIIIIIHHHHGIGIHHHIHHHHIIHIIHIHIIHHIIIIIHHHHGIHIIHIIHHHIHIIIIIIHIIIIIIIIHIHIIIHIGIIIIIHIIHIIIHIHIIIHHIIHHHIHIIHIIHHIHIIIIHEIIIIIIIIIIIIIHIHIIIIHIIIIIIHIIIIHGHHGIGIIIIIIIIIIIHIIHIIIIIIIIIHIIIHEHIHIHDDDDD
@HISEQ:969:HM2KJBCX2:2:1102:21291:26676 2:N:0:ACTATGCA
TTGGACGTCCACCCCAACTATCCCTATTAATCATTACGTCAATCCTAGAAACCAACAAAATAGGATCAAACGTCCTATTTCATTATTCCATGCTAATGTATTCAAGCGTTAGCCTGCTTTAAACACTCTAATTTTTTCAAAGTAACAGTCCTGTTTCCCTGCAACACCAAATTAATGACATTACAGTTCTTCAAGAAGGAGGAACCAGTAAAGCCAGTACATACCAGAGGCACGACCAACTTACTAATCCCGAAATTCAACTACGAGCTTTTTAACTGCAACAACTTTAATATACGCTATTGGAGCTGGAATTACCGCGGCTGCTGGCACCAGACTTGCCCTCCAA
+
D0<0DGC@GEHHFGHHHHEHEFHIGHFHHH?EHHF1FE<1CE1FH?E1DFHEHHHEEFHI?C1<<1<FCHEH1<<01111<DG1FH1CEFD1<1<FE@@@@CDFH?GA6<D11C<<GDB<CH?HHHFFBEHHHFHFEGHHIH@GCHHEHHHHFD1CE<@D@HEDHECHIII@IIHGD<GHHFCGCEHHEHGCDCGGHHGCGCFDGFHHF<F@EG<DIHIIIIHHD1HCIIHFED0HGF<IHEHGDE<GHGFHEEHHHHHHIHHHHCIIIIIHGHHIIIIIHHHEIIIHHGIIHHIIHIHHHIIHIHIIHHIIIIHIIIIIIIIIIHIIIIIHHFHIIHIIIDDDDD
@HISEQ:969:HM2KJBCX2:2:1102:16104:27495 2:N:0:ACTATGCA
TTGGACGTCCACCCCAACTATCCCTATTAATCATTACGTCAATCCTAGAAACCAACAAAATAGGATCGAACGTCCTATTTCATTATTCCATGCTAATGTATTCAAGCGTTAGCCTGCTTTAAACACTCTAATTTTTTCAAAGTAACAGTCCTGTTTCCCTGCAACACCAAATTAATGACATTACAGTTCTTCAAGAAGGAGGAATCAGTAAAGCCAGTACACACCATTGGCACGACCAACCTACTGACCCCGAAATTCAACTACGAGCTTTTTAACTGCAACAACTTTAATATACGCTATTGGAGCTGGAATTACCGCGGCTGCTGGCACCAGACTTGCCCTCCAA
+
DDDDDIIIIIIIIIIIFHIIIIIIIIIIIIIIIIIIIIIIIIIHHHHHHHIHHHIIIIIIHHHIIIIIIIIIIHIIHIIHHIIIHHIHIIIHHIIHIIIIIIIIIIIIIHIHIIHHIIIIIIHIIHIIHIIIHIIIIIIIIIIIIIIIIIIIHIIIIIIIIIIIIIIIIIIHIIIIIIIIIIIIIIIIIIIIIIIIIIIIIHIIHIIIIIIIHHIIIIIIIIIIIIIIIHIIIIIIIHHIIHIHHHIHIIHGHIIHHHHHIIIHHIHHIIIIIIHHIIIIIIIIIIIIIIHIIIIIIIIIIIIIIIIIHIIIIIIIIIIIIIIIHIIIIIIIIIIIIIGIIDDDDD
@HISEQ:969:HM2KJBCX2:2:1102:6668:28851 2:N:0:ACTATGCA
TTGGACGTCCACCCCAACTATCCCTATTAATCATTACGGTGGTCCTAGACCAACAAAATAGAACCAACGTCCTATTCTATTATTCCATGCTAATCTATTCAAGCAAAAGCCCGCTTTAAACACTCTAATTTTTTCAAGGTAATGGTCCTGGTTCCCCGACACACCCAATTAAGGACATACCGGCTCACCAGAAGGATAGACCCGACAACAGGACAGTACTCGCCAGAGACGGACCGCCCGGTCAAGCCTAAAATTCAACTACGAGCTTTTTAACTGCAACAACTTTAATATACGCTATTGGAGCTGGAATTACCGCGGCTGCTGGCACCAGACTTGCCCTCCAA
+
DDDDDIIIHIIIGHIIIIIIIIIIIIIIIIIIIIIIIIIIIIIIIHIIIIIIIIIHHHHIHIHHIHHIIIHIIIIIIIFIHIIHIHHIHIIIIHHIIIIIGHIHIHIIIGIIIIIIIIIIIIIIIIIIIIIIIGIIIIIIIIIIIIIIIIHHIIHIIHIIIIIIIIIIIHIIIIIHHHIIIIIHIHHHIIIIIIIIHIIIIIIHIHHEFEHHHIIIIIIIIIIIIIIIIHIIIIIIIIIIIHHIIHHIIIIIIIIIIIIHHIIHIIIIIIIIIIIIIIIIIIIIIIIIIIIIIHHHGFFIIGIIIIIIIHIIIIIIIIIIIIIIIIIIIIIIIIIIIIIDDDDD
@HISEQ:969:HM2KJBCX2:2:1102:3801:29396 2:N:0:ACTATGCA
TTGGACGTCCACCCCAACTATCCCTATTAATCATTACGGTGATCCTAGAAACCAACGAAATAGAACCAATCCGTCCTATTTCATTATTCCATGCTAATGTATTCAGACGTTAGCCTGCTTTAAACACTCTAATTTTTTCAAAGTAACAGTCCTGATTTCCTATCACACCAACTAAATGGCATGAAAGTTCCTCAGAAGGTAGAGATTTATCTCACCAGTACAGACAATTAAGCCTGACCAATGGGTAAACCCCGAAGTTCAACTACGAGCTTTTTAACTGCAACAACTTTAATATACGCTATTGGAGCTGGAATTACCGCGGCTGCTGGCACCAGACTTGCCCTCCA
+
DDDDDIIIIIIIIIIIIIIIIIIIIIIIIIIIIIIIIIIIIIIIIIIIIIIIIIIIIIHGIIIIIIIIIIIHIHGIHIIIIIIIIIIIIIIIIIIHIHIIIIHHHIIIIIIIIIIIIIIHIIIIIIIIIIIIIIIIIIIIIHIIIIIIIIIIIIIIIIIIIIIIIIIIIIIIIIIIIIIIIIIIIIIIIIIIIIIIIIIIIIIIIGIIIIIIIIIIIIIIIIIIIIIIIIIIIIIIIIIIIIIIIHIIIIIIIIIIIIIIIIIIIIIIIIIIIIIIIIIIIIIIIIIIHHIIIIIIIIIIIIIIIIIIIIIIIIIIIIIIIIIIIIIIIIIIIIIIIIIIIIDDDDD
@HISEQ:969:HM2KJBCX2:2:1102:12511:29235 2:N:0:ACTATGCA
TTGGACGTCCACCCCAACTATCCCTATTAATCATTACATCGATCCTAGAAACCAACAAAATAGAATCGGATGTCCTATTTCATTATTCCATGCTAATGTATTCAAGCGTGAGCCTGCTTTAAACACTCTAATTTTTTCAAGGTAACAGTCCTAATTCCCCGTGACACCAAATTAATGGCATTACGGTTCTTTAGAAGGTGAGAAATCAATAATATCAGTACATACCAACGGCATGACCGAAACATTGATCCCGAAATTCAACTACGAGCTTTTTAACTGCAACAACTTTAATATACGCTATTGGAGCTGGAATTACCGCGGCTGCTGGCACCAGACTTGCCCTCCAA
+
DDDDDHGHIIGIHGIIIIIIIIIIHIIIIIIIIIIIIIHIHIIIIIIIIIIIIIIIIIHHHIGIIIIHGHIHHIIIIIHHIIIIIIIIIIIHIIHGIIIIIIIIHIIIIIIIIIIIIIHHIIIIIIIIIIIIIIIIIIIIIIIIIHHHIIIIIIIHHIIEHHEHHIIIIIIIHHIIIIIIHIIIHHHHFHHIIIIIIIHHIIIIIIIHIHIIHIHIIIIIIIIHHIGIIIIIIIIHIIIIIIIHGGHHIIIIHIIIIIIIIIIIIIIIIIIIIIIHIGHIIIIIIFIIHGIIIIIIIIIIIIIIIIIIIIIIIHIIIGIIIIIIIHHIIIIIIIIIIHIIIIDDDDD
@HISEQ:969:HM2KJBCX2:2:1102:4286:28267 2:N:0:ACTATGCA
TTGGACGTCCACCCCAACTATCCCTATTAATCATTACGGTGATCCTAGAAACCAACAAAATAGAACCATGCCGTCCTATTCTATTATTCCATGCTAATGTATTCGAGCAAAAATGCCTGCTTTAAACACTCTAATTTTTTCAAGGTAAAGGTCCTGGATCCGCAAGACACCCAATAAAGGACATCAAGTTTCTCCAGAAGGTGAGAAATCAACAGTAACAGTTCATACCCCTTAAGGCATGACCATCACGTCAATCCCGAAATTCAACTACGAGCTTTTTAACTGCAACAACTTTAATATACGCTATTGGAGCTGGAATTACCGCGGCTGCTGGCACCAGACTTGCCCTCCAA
+
BD@DDIHIIIIHHIIIIIIGHIIHIIIIIHHIIHIIIIIIIIIIIIIIIIIFECHIIIIHHIHHHHFHHHEHIHHIHHHIIIHHHIIHICHHIHIIIIIHGDFIIIHIHHIEHHHEIHHHHHHIGIHHIIGIHHHIIHHHHHIIIIIIIHHFHIIHIIHIHHHIHHHCGEGIIIIIIIIIIIIIIIIIIIHIHIIIIIIIIIIIHHHH?IHIIIIHIHIIIIIIIIIIHIIIIIIIIIIIIHIIIIIIIIHDIIIIIIIIIIIIHHIIIIIIIIIIIIIIIIIIIIIIIIIIIIIIIHHIHHIIIIIIIIIIHIIIIIIIIIIIIIIHIIIIIIIIIIIIIIIHHIIIDDDDD
@HISEQ:969:HM2KJBCX2:2:1102:17247:29698 2:N:0:ACTATGCA
TTGGACGTCCACCCCAACTATCCCTATTAATCATTACGGTGATCCTAGAAACCAACAAAATAGAACCATGCCGTCCTATTCTATTATTCCATGCTAATGTATTCGAGCAAAAATGCCTGCTTTAAACACTCTAATTTTTTCAAGGTAAATGTCCTGGATCCGCAAGACACCCAATAAAGGACATCAAGTTTCTCCAGAAGGTGAGAAATCAACTGCAACAGTTCATACCCCTTAAGGCATGACCATCACGTCAATCCCGAAATTCAACTACGAGCTTTTTAACTGCAACAACTTTAATATACGCTATTGGAGCTGGAATTACCGCGGCTGCTGGCACCAGACTTGCCCTCCAA
+
DCCDDIIIIIIIIIIIIHHHHHIIIIIIHIIIGHIIIIHIGHHIIIIIIIIIIIIIIIIIIIIIIIIIIIFHHHGHIHHIIIFEHIIIIIHFHHIIIHFHHCGHHIHIIIIIIIIIHIHIIHIHIIHHHHIIIIHIIIIIIHIIIIIIIHFHEFHHHHHHIIHFIHIIIIIIHIIIIIIIIIIHIIIIHHHHHIIIIIIIIHIIIIHHIHIIIHIIIIIIIIIIIIIIGIIIIIIIIIIIIIIIIIIHIHGGIIIIHIIIIIIHHHHIHEIHHIIIIIIIIIIIIIIIIIIIIIIIIHIIHIHIIIIIIIIIIIIIIIIIIIIIIIIIIIIIIIIIIIIIIIIIIIIIDDDDD
@HISEQ:969:HM2KJBCX2:2:1102:12609:29812 2:N:0:ACTATGCA
TTGGACGTCCACCCCAACTATCCCTATTAATCATTACGGTGATCCTAGAAACCAACAAAATAGAACCATGCCGTCCTATTCTATTATTCCATGCTAATGTATTCGAGCAAAAATGCCTGCTTTAAACACTCTAATTTTTTCAAGGTAAAGGTCCTGGATCCGCAAGACACCCAATTAAGGACATCAAGTTTCTCCAGAAGGTGAGAAATCAACAGCGACAGTTCATACCCCTTAAGGCATGACCATCACGTCAATCCCGAAATTCAACTACGAGCTTTTTAACTGCAACAACTTTAATATACGCTATTGGAGCTGGAATTACCGCGGCTGCTGGCACCAGACTTGCCCTCCAA
+
DDDCDIIIIIIIIIIIIIIIIIIIIIIIIIIIHIIIIIIIIIIIIIIIIIIHHHIIIHIIIIHIHIIIIHIIIHHIHIIIIIIIIIIIGHIHIFIHIIIIHHIIIIIIIIIIIIIIIIIIIIIIIHIIIIIIIIIIHIIIIIIIHIIIIIIIIIIIIHHIIIIIIIIIIIIIIIIIIIHIIIIGIIIIIIIIIIIIIIHIHHIIIIIIIIIIIIIIIIIIIIIIIIIIIIIHIIIIIIIIIIIIIIIHIIIIIIIIIIIIIIIIIGIIGHIIIIIIIIIIIIIIIIIIIIIIIIIIIIHIHIIIHIIIIIIIIIIIIIIIIIIIIIIIIIIIIIIIIIIIIIIIIIIIDDDDD
@HISEQ:969:HM2KJBCX2:2:1102:4138:29660 2:N:0:ACTATGCA
TTGGACGTCCACCCAACTATCCCTATTAATCATTACGTCGATCCTAGAAACCAACAAAATAGAATCAAACGTCCTATTTCATTATTCCATGCTAATGTATTCAAGCGTAAGCCTGCTTTAAACACTCTAATTTTTTCAAAGTAACAGTCCTGATTCCCCACGACACCAAATTAATGACATCGCGGTTCTTCAGAAGGTAGGAACCGATAATGCCAGTGCGTACCGAAGCACGACCAACAATTCGATCCCGAAATTCAACTACGAGCTTTTTAACTGCAACAACTTTAATATACGCTATTGGAGCTGGAATTACCGCGGCTGCTGGCACCAGACTTGCCCTCCAA
+
CDDDDIIIHIIIHIIIIIIIHIIHHHIIIIIGIIIIIIIIIIIIIIGIIIIIHIIHFHHHIHHGHIFHC?GGEHIHHHIIIIIIGHHIEGHHHIIHIIIIHGHIIIIIIIIHIIIIIIHIIIIIIIIIIHIIIEHHIIHHIIIIIIIIIIIIIIHIIIHIIIIIIIIIIIIIIIIIIIGIIIIIIIIIIIIIIIIIIIIIIIIHIIIIIIIIHIIIIIIIIIHCIIIIIIIIIIIIIIIIHEFIIIIIIIIIIIIIIIIIHIIIIIIIIIIIIIIIIIIIIIIIIIIIIIIIIHIIIIIIIIIIIIIIIIIIIIIIIIIIIIIIIIIIIGIIIHIIIIIDDDDD
@HISEQ:969:HM2KJBCX2:2:1102:8321:29829 2:N:0:ACTATGCA
TTGGACGTCCACCCCAACTATCCCTATTAATCATTACGTCAATCCTAGAAACCAACAAAATAGGATCAACGTCCTATTTCATTATTCCATGCTAATGTATTCAAGCGCGAGCCTGCTTTAAACACTCTAATTTTTTCAAAGTAACAGTCCTGATTCCCCACCACACCAAATAAATGACATGATGGTTCGTCAGAAGGTAGAAATCAGTAACACCAGTACGTACCGAAGGCACGACCAGCGTACTAATCCCGAAATTCAACTACGAGCTTTTTAACTGCAACAACTTTAATATACGCTATTGGAGCTGGAATTACCGCGGCTGCTGGCACCAGACTTGCCCTCCAA
+
DDDDDIIIIIIIIIIIIIIIIIIIIIIIIIIIIIIIIIIIIIIHIIIIIIIIIIIIIHHIIIIHIHIIIIIHGIIIIIIIIIIIIIIIIIIIIIIIIIIIIIIIIIIIIIIIHIIIIIIIIIIIIIIIIIIIII1HHHIHIIIIIIIHIIIIHIIIIIIIIHHIIIIIIIIIIIHIIIIIIIIIIIIIIIIIIIIIIIIIIIIIIIIIIIIHIHIIIIIIIIIIIIHIIIIIIIIIIIIIIIIHIIHIIIIIIIHIIHIIIHIIIIIIIIIIIHIIIIIIIIHIIIIIIIIIIIIIIIIIIIIIIIIIIIIIIIIIIIIIIIIIIIIIIIIIIIIIIIIIDDDDD
@HISEQ:969:HM2KJBCX2:2:1102:4834:30201 2:N:0:ACTATGCA
TTGGACGTCCACCCCAACTATCCCTATTAATCATTACGTCAATCCTAGAAACCAACAAAATAGGTTTGAACGTCCTATTTCATTATTCCATGCTAATGTATTCAAGCGTTAGCCTGCTTTAAACACTCTAATTTTTTCAAAGTAACAGTCCTGTTTCCCTGCAACACCAAATTAATGGCATTACAGTTCTTCAGAAAGGAGGAATCAGCGAAACCAGTTCATACCAGTGGCACGACCAACCTGCTGACCCCGAAATTCAACTACGAGCTTTTTAACTGCAACAACTTTAATATACGCTATTGGAGCTGGAATTACCGCGGCTGCTGGCACCAGACTTGCCCTCCAA
+
DDDCDHIIIIIIIIIIIGIIIIHIIIIIIHIIIIHIIIHHIIIIHHHEEHIIGIIIGIEHHIIIIHHHHHIHHIGIIIIGIIIIHGIIIIIIIIHIIIIIIIIIIHIIIHIIIIHIIIIIIHGHIHIIIHIIIIHIIIIIIIIHHIIIIIIIIHIIIIIIIIIIIIIIIIIIHIIIIIHIIHHIIIIHIIIIIIHHIIIIIIHHEIHIIIIIIIHIHHHHIIIIIIIHIHIHIIIHIIIHIHHHDIIHHIIIIIIIIIIIIIIIIIIIIIIIIIIIIIIIIIIIHEGGIIIHIIIIHHIIIIIIIIIIIIIIIIIIHGIIIIIIIIIIIIIIIIIIIIIIIDDDDD
@HISEQ:969:HM2KJBCX2:2:1102:8165:30282 2:N:0:ACTATGCA
TTGGACGTCCACCCCAACTATCCCTATTAATCATTACGTCGATCCTAGAAACCAACAAAATAAAATCAAACGTCCTATTTCGTTATTCCATGCTAATGTATTCAAGCGTGAGCCTGCTTTAAACACTCTAATTTTTTCAAAGTAACAGTCCTGATTCCCCAAAACACCAATTTAATGGCATTATGATTCGTCAGAAAGGAGAAACCAATAATACCAGTACGTACAAAAGCACGACCAGTAAACCGGTCTCGAAATTCAACTACGAGCTTTTTAACTGCAACAACTTTAATATACGCTATTGGAGCTGGAATTACCGCGGCTGCTGGCACCAGACTTGCCCTCCAA
+
D?@0@1CGE<CD1EHHHIIIIHHHFHHHHIIHEHHHFG@FCCGG@HHHHIIHHIHGIEHGIHIEHHHEHHCC1D=@GHCCGGGFHHHIHCEG@@GIIHIHEHIIHHIIIIGHEHGGCHGIIIIIIIIHIHGHHHHFHHHHIIIIIIIIIHIHCHIHHHD@GHHHHHGIGIIIIHHHEEIIIIIIIIIIIIHHHHIIIIIIIIIIHHIIIIIIIHIIIHHIIIIIIIHIIIHHHHIIIIIIIHDCIIHEHGIIIIIIIIIIIIIIIIIIIHHHHIIIIIIIIIHEIHIIIIIIHHIIIIHHHIIIHIIIIIIIIHHIIIIIIHIIIIIIIIIIHHIIIHGIDBDBD
@HISEQ:969:HM2KJBCX2:2:1102:19073:30725 2:N:0:ACTATGCA
TTGGACGTCCACCCCAACTATCCCTATTAATCATTACGTCGATCCTAGAAACCAACAAAATAGAATCAAACGTCCTATTTCATTATTCCATGCTAATGTATTCAAGCGTGCGCCTGCTTTAAACACTCTAATTTTTTCAAAGTAACAGTCCTGATTCCCCACGACACCAAATTAATGACATCGCGGTTCTTCAGAAGGTAGGAACCAATAATGCCAGTGCGTACCGAGGCACGACCGACAATCTGATCCCGAAATTCAACTACGAGCTTTTTAACTGCAACAACCTTAATATACGCTATTGGAGCTGGAATTACCGCGGCTGCTGGCACCAGACTTGCCCTCCAA
+
DDDDDIIIIHIIIIIIIIIIIIIIIIIIGIIHIIIIIIIIIHIIIIIIIIIIHIHIIIIHIIIIIGIIHIIIHIHIIIIIIIGHHIIHIHHHHHHIIIIIIFHIIIHIIGIIIIIIIIIHIIHIIIIIIIIIIIIIDIIIIIIIIIIIIIIIIIIIIIIIIIIIIIIIIIIIHIIIIIIIIIIIIIIIIIIIIIIIIIIIIIIIIIIIIHIIIIIIIIIIIIIIIIIIIIIIIIHHIIIIIHHGIIIIIIIIIIIIIIIIIIIIIIIIIIIHIIIIIIIIIHHIIIIIIIIIIIIIIIHIIIIIIIIIIIIIIIIIIIIIIIIIIIIIIIIIIIIIIIIIDDDDD
@HISEQ:969:HM2KJBCX2:2:1102:14806:31054 2:N:0:ACTATGCA
TTGGACGTCCACCCCAACTATCCCTATTAATCATTACGTTGATCCTAGAAACCAACAAAATAGAATCGAACGTCCTATTTCATTATTCCATGCTAATGTATTCAAGCGCGTGCCTGCTTTAAACACTCTAATTTTTTCAAAGTAACAGTCCTGACTCCCCACAACATCAAATTAATGACATCATGATTCATCAGAAGGGAGAAATCAATGACATTAGTACGTACCGAAGGCACGACCGACGTATTGATCCCGAAATTCAACTACGAGCTTTTTAACTGCAACAACTTTAATATACGCTATTGGAGCTGGAATTACCGCGGCTGCTGGCACCAGACTTGCCCTCCAA
+
DDDADIHIIIIIIIIIIIIIIIIIIIIIIIIHIIIIIIIIIIIIIIIIIIIIHIIIIIIHIIIIIIIIIIIIHIIIIIIIIIIIIIHHIIIIHIIIIIIIIIIIIHIIIIIHHIIIIIIIIIIIIIIIIIIIIIIHIIIIHHIIIIIIIIIIIIIIIIIIIIIIIIIIIIIIIIIIIIIIIIIIIIIIIIIIIIIIIIIIIHIIIIIIIIIIIHIIIIIIHIIIIIIIIIIIIIIIIIIIIIHHHIIIIIIIIIIIIIIIIIIIIIIIIIIIIIIIIIIIIIIHIIIIIIIIIIIIIIIIIIIIIIIIIIIIIIIIIIIIIIIIIIIIIIIIIIIIIIIIIDDDDD
@HISEQ:969:HM2KJBCX2:2:1102:3730:32172 2:N:0:ACTATGCA
TTGGACGTCCACCCCAACTATCCCTATTAATCATTACGGTGGTCCTAGAAACCAACAAAATAGAACCACAACGTCCTATACTATTATTCCATGCTAATCTATTCAAGCAATAGCCCGCTTTAAACACTCTAATTTTTTCAAGGTAATGGTCCTGGCTCCCCAACACACCCAATAAAGGACATGCTGGCTCACCAGAAGGAAGACCCGACAGCAGACAGTACTCGCCAAAGACGGACCGCCCGGCCAGGCCTAAAGTTCAACTACGAGCTTTTTAACTGCAACAACTTTAATATACGCTATTGGAGCTGGAATTACCGCGGCTGCTGGCACCAGACTTGCCCTCCAA
+
?@@DB1F<EH0DCHH0<EE?CG111<DHH?EHE@?HH@GHIEE@@EHHH@HEC1CHHCEEEE1@<1<F@@HDCC1<EH11<DFC?CH?<1FC11<1F<IIHF<D8DG6CCCF11<1<EC<<DGHH%HFHHFCCDG<6EEGCGEC1@E<GCEEAEA?B<C?E0.0DGHEHEHHHHHDE@?EGF9/EGFHG:AEGC/@HG?HHCCHCBCHCCE?HHGD0HF<//DFC<001<:A-CCDGGHDC@IFGGHEE/FD1IHF<1HEECE@D1ECDHEHGGHHHED1HHHFC?G1HEHEED<1<1F@IIIGIIHHHEGCDHCHHHHCHF1HGC<1<1?HEFGEHHDE1@B@BD
@HISEQ:969:HM2KJBCX2:2:1102:20572:32099 2:N:0:ACTATGCA
TTGGACGTCCACCCCAACTATCCCTATTAATCATTACGGTGATCCTAGAAACCAACAAAATAGAATCATGCCGTCCTATTTTATTATTCCATGCTAATGTATTCAAGCAAAATGCCTGCTTTAAACACTCTAATTTTTTCAAAGTAAAGGTCCTGGTTCCCCGCGACACCCAATTAAGGGCATTGCGGTTCTCCAGAAGGTGAGAAATTGACTACACCAGTTCATACCCCTTAAGGCACGACCGATGTGTCAATCCCGAAATTCAACTACGAGCTTTTTAACTGCAACAACTTTAATATACGCTATTGGAGCTGGAATTACCGCGGCTGCTGGCACCAGACTTGCCCTCCAA
+
DDDCDHIIIIIIIIIIIIIIIIIIIIIIIIIIIIIIIIIIIIIHIIIIIIIIIGIIIIIHIIIIIIIIIIIIIIIIIIIIIIIIIIIIIIIIIIIIIHGFHDGIHIHIIIIIIHIIIIIIIIGIIHIIIHIIHIHIIGHHHIIIIIIIICHHHIHHHIGHHHIIHHIIIHIHHIHIIIIIIIIIIIIIIIIHIHIIIIIIIIIIIIIIIIIIIIIIIIIIIIIIIIIIIIIIIIIIIIIIIIIIIIIIIIHIIIIHIIIIIIIIIIIIIIIIIIIIIIIIIIIIIIIIIIIIIIIIIIIIIIIIIIIIIIIIIIIIIIIIIIIIIIIIIIIIIIIIIIIIIIIIIIIDDDDD
@HISEQ:969:HM2KJBCX2:2:1102:7983:31716 2:N:0:ACTATGCA
TTGGACGTCCACCCCACTATCCCTATTAATCATTACGTTGATCCTAGAAACCAACAAAATAGAATCGAACGTCCTATTTCATTATTCCATGCTAATGTATTCAAGCGCGTGCCTGCTTTAAACACTCTAATTTTTTCAAAGTAACAGTCCTGATTCCCCACGACACCAAATTAATGACATCATGGCTCCTCAGAAAGGAGAAACCAATAACACCAGTACATACCAGAGGCATGACCGACGTATTGATCCCGAAATTCAACTACGAGCTTTTTAACTGCAACAACTTTAATATACGCTATTGGAGCTGGAATTACCGCGGCTGCTGGCACCAGACTTGCCCCCAA
+
DDDCDIIIHIHIIIIIIIHIIIIIIIIIIIIIIIIIIIIIIIIIIIIIIIIIIIIHIIHIIIHIIIIIIIHHIIIIIIIIIIIIIIHIIIICHIIIIIIIIHHIIIIIIIIIIIIIIIIIIIIIIIIIIIIIIIIIIIIIIIIIIIIIIIIIHHHHHHIIIGIIIIIHIIHIIHIIIIIIIIIIIIHFIIIIIIIIIIIIIIIIIIIHIHHFHHIGIIIIIIIIIIIIIIIIIIIHIIIIIIHIIIIIIIIIIIIIIIIIIIIIIGIIIIHIIHIIGIIIGIIHEIIIIIIHHHHIIIIIIIGIIIIIIIHIIIIIIIIIGIIIIIIIIIIIIIHIIIIDDDDD
@HISEQ:969:HM2KJBCX2:2:1102:19397:32688 2:N:0:ACTATGCA
TTGGACGTCCACCCCAACTATCCCTATTAATCATTACATCGATCCTAGAAACCAACAAAATAGAATCGGATGTCCTATTTCATTATTCCATGCTAATGTATTCAAGCGTGAGCCTGCTTTAAACACTCTAATTTTTTCAAGGTAACAGTCCTAATTCCCCGTGACACCAAATTAATGGCATTACGGTTCTTTAGAAGGTGAGAAATCAATAATATCAGTACATACCAACGGCATGACCGAAACATTGATCCCGAAATTCAACTACGAGCTTTTTAACTGCAACAACTTTAATATACGCTATTGGAGCTGGAATTACCGCGGCTGCTGGCACCAGACTTGCC
+
BDADBIIIHHHIFIGIIIIIIIIGIIIIIGHIIIIHIIIEHHIHGHIHHGIIHIIIIIHEEHIIIHHHGHHDHGHHIIFHFHIICHHEEGHHIIIIHIHHHFFHHIHIIIIIIIIIIIIHIHHHFIIIIIIIGIIIIIHIIIIIIIIIIHIHHHIIIHIIIIHIIIIIIIIHHIIIIIIIHHIIIIIHGHIIIIIHIIIHHIIIIIIIIIIIHIHIIIIIIIIIIIIHHIIIIIIIIHHHIIHIIHIHHIHHHIIIIIIIIIIHHHHCHIIIIIIIIIIIIIIIIIIIIIIIIHGIIIIIIHIIIIIIIHIIIIIIHIIIIIIIIIIIIIIIIIIIDDDDD
@HISEQ:969:HM2KJBCX2:2:1102:11910:33277 2:N:0:ACTATGCA
TTGGACGTCCACCCCAACTATCCCTATTAATCATTACGGTGATTCAGAAACCAACAAAACAGGACCACCGTCCTATTTTATTATTCCATGCTAATGTATTCAGACATAAGCCTGCTTTGAACACTCTAATTTTTTCAAGGTAAAGGTCCTGGTTTCCCACCACGCTAAATTAATAACATGATGGTTCCCCAGAAGGTAGAAATTCCACACGCCAGTACAGACAATTGCCCGACCAGCGGTAGAACCCCGAAATTCAACTACGAGCTTTTTAACTGCAACAACTTTAATATACGCTATTGGAGCTGGAATTACCGCGGCTGCTGGCACCAGACTTGCCCTCCAA
+
A@DBAHIIHIIIIIHIIIIIIIHHGIIHIIIIIIIEHIHGHHGHHIIIIIIIIGHHC@G?@HDHHI?CHHIHDHICHHHHHIHIHICHHIIGHHHEHHHEG?FFHIIHHHFHHHIIHHHHIIIIIIHFIIIHHHHHIHHGIIIIIIHGHIIHHHHIIHHHHIIIIIHHGIHIIHHHHHIIIIIHHEHIIHHIIIHFHHGIIHFHIHIHHIHIHIHHIHHFGHHHHHDFHHHFHHIHHIIHGDHHIHIIIIGIIIIHGIIIHIHIHIIIHFGCHIIIHHIIHIHHHEHHEHGIIIGHHHIIHHEHIIHIIHHHECCIHFIIIIIIIIIIHHHGEGGHIIDABBD
@HISEQ:969:HM2KJBCX2:2:1102:14506:32385 2:N:0:ACTATGCA
TTGGACGTCCACCCCAACTATCCCTATTAATCATTACGTCAATCCTAGAAACCAACAAAATAGGATCGAACGTCCTATTTCATTATTCCATGCTAATGTATTCAAGCGTTAGCCTGCTTTAAACACTCTAATTTTTTCAAAGTAACAGTCCTGTTTCCCTGCAACACCAAATTAATGACATTACAGTTCTTCAGAAAGGAGGAATCAGCGAAGCCAGTACATACCAGTGGCACGACCAACCTGCTGACCCCGAAATTCAACTACGAGCTTTTTAACTGCAACAACTTTAATATACGCTATTGGAGCTGGAATTACCGCGGCTGCTGGCACCAGACTTGCCCTCCAA
+
DDDABHHIIIHHEHIHGHIIHHHHHHHIIIIFHHHIIIFHIHHHHHIHHEHHEGHHIHIGIHHGEHHGHIHDHHHGFHIIHIHIGHIICHHHHIIIIIIHIHIIIHHIGHHEEHHIHHHHHHHHHIIHHIHIIHHHHEHGHGFHHHIIIHIIHIGHHIIHIGHHIIIGIHH@EHHEHHIIIHIHGFHEEFG@<CHIIIHIHIHHIHDIIHFFFFHHHHHFEHHFGIIHGHE<FHHHHHHGFFCGHG<HHEC1IIHHHEGIIIHHIIIHHIHHHHG@IHFHHE@HHGHEIHHIIIIHEHGHEIHIHFHGHHIIIIIIHGIIGIHHIHGCFFCHHGGIIHIIIDADDB
@HISEQ:969:HM2KJBCX2:2:1102:14756:34238 2:N:0:ACTATGCA
TTGGACGTCCACCCCAACTATCCCTATTAATCATTACGTCGATCTAAGAAACCAACAAAATAAGATCAACGTCCTATTTCATTATTCCATGCTAATGTATTCAAGCGCGAGCCTGCTTTAAACACTCTAATTTTTTCAAAGTAACAGTCCTGATTCCCCGTCACACTAAATTAATGGCATGACGGTTCGTTAGAAGGAAGGAATCAGTGACACTAGTACATACCGAAGCATGACCGGCGTACTGATTCCGAAATTCAACTACGAGCTTTTTAACTGCAACAACTTTAATATACGCTATTGGAGCTGGAATTACCGCGGCTGCTGGCACCAGACTTGCCCTCCAA
+
DDDCDIIIIIIIHIIHIIHIIIIIIIIIIIIIIIIIIIIIIIIIIIIGIIIIHIIIIIIIIHIIIIIIIHHHFHHIIIIIHHIIIHIIGIGGHHHIIHIIIFHIIIIIIIIIIIIIHHIIIHIIHIIHHHIHIIIIHHIHIIIIIIIIIIIIIIHIIIIIIIIIIIIIHIIIIIIIIIIIHIIIIIIIIIIIIIIIIIIGIIIIIIIIIHHHHIIIIIIIIIIIIIIIIIIIIIIIIIIIIHHIIIIHIIIIHIIIIIIGIIIIIIGIIIIIHIIIIIIIIIIIIIIIIIIIIIIIIIIIIIIIIIIIIIIIIIIIIIIIIIIIIIIIIIIIIIIIIIIDDDDD
@HISEQ:969:HM2KJBCX2:2:1102:9627:34958 2:N:0:ACTATGCA
TTGGACGTCCACCCAACTATCCCTATTAATCATTACATCGATCCTAGAAACCAACAAAATAGAATCGGATGTCCTATTTCATTATTCCATGCTAATGTATTCAAGCGTGAGCCTGCTTTAAACACTCTAATTTTTTCAAGGTAACAGTCCTAATTCCCCGTGACACCAAATTAATGGCATTACGGTTCTTTAGAAGGTGAGAAATCAATAATATCAGTACATACCAACGGCATGACCGAAACATTGATCCCGAAATTCAACTACGAGCTTTTTAACTGCAACAACTTTAATATACGCTATTGGAGCTGGAATTACCGCGGCTGCTGGCACCAGACTTGCCCTCCAA
+
DDDDDIIIIIIIIIIIIIIIIIIIIIIIIIIIIIIIIIIIIIIIIIIIIIIIIIIIIIHIIIIIIHIIHIIIIIIIIIIIIIIIIIIIIIIIIIIIIIIIIIIIIHIIIIIIIIIIIIIHHIIIIIIIIIIIIIIIIIIIIIIIIIIIIIIIIIIIIIIIIIIIIIIIIIIIIIIIIIIIIIIIIIIIIIIIIIIIIIIIIIIIIIIIIIIIIIIIIIIIIIIIIIIIIIIIIIIIIIIIIIIHHIIIIIIIIIIIIIIIIIIIIIIIIIIIIIIIIIIIIIIIIIIIIIIIIIIIIIIHHIIIIIIIIIIIIIIIIIIIIIIIIIIIIIIIIIIIIIIIIDDDDD
@HISEQ:969:HM2KJBCX2:2:1102:16194:35163 2:N:0:ACTATGCA
TTGGACGTCCACCCCAACTATCCCTATTAATCATTACGGCGGTCCTAGAAACCAACAAAATAGGACCGCACGTCCTATTCTATTATTCCATGCTAACGTATTCGAGCAAAGGCCTGCTTTGAACACTCTAATTTTTTCAAAGTAAAAGTCCTGGTCCCCAACACACCCAGTGAAGGGCATGCGGTTCTCCAGAAGAAAAGGCCCGGCCGGACAAGTGCACGCGGTGAAGCCGACCTGCCAACCAAGCCAAAGGTTTAACTACGAACTTTTTAACTGCAACAACTTTAATATACGCTATTGGAGCTGGAATTACCGCGGCTGCTGGCACCAGACTTGCCCTCCAA
+
BB@@<CFHHIEHCHDF0E1<<1<11<<CFC@@CCFFHHIC?HH/CHFC@1F?<CFE@@11DC1<D<<C/E/<<DE011<<F1C?CFF1<11<<<1<@E<F1<:AHFII11<CD<1D//<1<1<1/DCFEH2C@B<CCGFFF@0<G<FH<HE#<8/)<@<CG/CCCEB::;.B8BBEE@<.96>D8058.F@C/DG:GHE<</EF:C/:0F<10GEEC<</-0<<11</</-<</<11<<1/C<</D1D<D<1F<<11<11D1<<101EHFHHHGCFIIHGFCCCCEHHHH=HHFHHHHHIIIIIHIIHIHDEHHDIIHHHEHHFFHIIHHIGG@HGIIHDDBDD
@HISEQ:969:HM2KJBCX2:2:1102:10604:35432 2:N:0:ACTATGCA
TTGGACGTCCACCCCAACTATCCCTATTAATCATTACTCCAGTTGCTAAAAAACCAACAAAATAGAACCGAAGTCCTACGGTGTTATCCCATGCTAATAGTATTCACGGCGTAAGCCTGCTTTGAACACTCTAATTTTTTCAAAGTAAAGGTGATCAAGAGTCGGATGATCTCCAACCAACCCAGAGTAAACCAGGTGAGCTGAAGGTCCGCAAATGACCACAGAAGCTGACACGCTCTTCAACACTATCATCCCATAAGAGACGTAGGCCAAGGAGCGTAATGTCAGGAAATCCAACTACGAGCTTTTTAACTGCAACAACTTCAATATACGCTACTGGAGCTGGAATTACCGCGGCTGCTGGCACCAGACTTGCCCTCCAA
+
DDDDDIIIIIHHIHIIIIHIIIEHHIIHCFHHHIIIIIIIIIIEEHIFHHHIIIIIIIIHIGIIIHHIIIGIIHGHHIICHCGHIIIH?@HHIIIIEH?CGCGH@HIEEHIHHHIIIIIHHEHIECHHFIIIGIHFHIHHHHH@HIIIIIIHHEHHHHFIIIIIGIIHHHHEDHIIHHHIHHHIIIIHHHHHGHHGIIIHGGIHHIIHHIIIIIIHFGGIIHHHIHHHH=IIIIIIIIIIIHHFFIIIHIIIGIIIIIIHGIIIIHIIIIIIIIIIIIHIHFIIIIIIIHIIIIHFHHHIIIIHIIIHIIIIIIHIIIHHIHH??IIIFHHIIIGIIIIHHIIIIIIIIIIIIIIIIIIIIIIIHHIIGIIIIIIIIHDDDDD
@HISEQ:969:HM2KJBCX2:2:1102:11120:35332 2:N:0:ACTATGCA
TTGGACGTCCACCCCAACTATCCCTATTAATCATTACATCGATCCTAGAAACCAACAAAATAGAATCGGATGTCCTATTTCATTATTCCATGCTAATGTATTCAAGCGTGAGCCTGCTTTAAACAATCTAATTTTTTCAAGGTAACAGTCCTAATTCCCCGTGACACCAAATTAATGGCATTACGGTTCTTTAGAAGGTGAGAAATCAATAATATCAGTACATACCAACGGCATGACCGAAACATTGATCCCGAAATTCAACTACGAGCTTTTTAACTGCAACAACTTTAATATACGCTATTGGAGCTGGAATTACCGCGGCTGCTGGCACCAGACTTGCCCTCCAA
+
DBD@DIICEHHHHIIEE0G@FHHI?CGHEHIHIHHGIHCHDFHHHIHIHIIHHHHHIHGIFCHHHFHCC=EDGHHIEHICGEHGHIHHHHHHGIFEHIIIFH@HEHFHHHIHHHIFGHAGHIIIHHGHHIHIIEB<CGHIHHHHHGHHHEECHEHHEHG@HEHIIIIIHHHGHHHG6/GHHHEHEIIIIIIIHHEHHHIHHIIIHEIIIHHGFHIHHHHHEHIHHGGCIHHHHHHHIHIIHHCHFDFCC<<HE@GC@CCHIHHIGIIHHHIIHIHHFFCHHHHGGF@CCHF@GG<DHGGC?FHCFIIHHHHGGHHHGIIHHHIIHHHEHGHHHHEHC@HHGHAADD@
@HISEQ:969:HM2KJBCX2:2:1102:20672:35126 2:N:0:ACTATGCA
TTGGACGTCCACCCAACTATCCCTATTAATCATTACGGTGGTCCTAGAAACCAACAAAATAGAACCACAACGTCCTATTCTATTATTCCATGCTAATCTATTCAAGCAATAGCCCGCTTTAAACACTCTAATTTTTTCAAGGTAATGGTCCTGGCTCCCCAACACACCCAACAAAGGACATGCTGGTTCACCAGAAGGAAGACCCGACGACAAGACAGTACTCGCCAAAGACGGACCGCCCGGCCAGGCCTAAAATTCAACTACGAGCTTTTTAACTGCAACAACTTTAATATACGCTATTGGAGCTGGAATTACCGCGGCTGCTGGCACCAGACTTGCCCTCCAA
+
DDCADHHIIIIIIIIIIIIIIIIIIIIIIIIIIIIIHHHHGIIIIIHHFHGHIIIIIIHHIIHIIHIIIIIHHIIIII1FHHGIIIIIHIFHEHFHEHIIHEGHIIIIIIIIHIIHIIIIIIGHHHHHIHHHIHIFHIIGIHIIIIIIIIHIHHHHHHHIHEHHIGHHHIHCIIIIGIIIHHHHFIIIHIFIIHIHIHIIHIIGIIIIIHHHIHIHIIIIIIGIIIIIIHEIIIHHHHIHH?HGHIIIHIIIIIIIIIIIHIHHIIIIIIIHIHHIIIIIIIIHHIIIIIIIIIIIIIIIIIIIHIIIIIIIIIIIIIIIIIIIIIIIIIIIIIIIIIHIGDCDDD
@HISEQ:969:HM2KJBCX2:2:1102:5281:35311 2:N:0:ACTATGCA
TTGGACGTCCACCCCAACTATCCCTATTAATCATTACGTCAATCCTAGAAACCAACAAAATAGGATCGAACGTCCTATTTCATTATTCCATGCTAATGTATTCAAGCGTTAGCCTGCTTTAAACACTCTAATTTTTTCAAAGTAACAGTCCTGTTTCCCTGCAACACCAAATTAATGACATTACAGTTCTTCAGAAAGGAGGAATCAGCGAAGCCAGTACATACCAGTGGCACGACCAACCTGCTGACCCCGAAATTCAACTACGAGCTTTTTAACTGCAACAACTTTAATATACGCTATTGGAGCTGGAATTACCGCGGCTGCTGGCACCAGACTTGCCCTCCAA
+
DDDCDIIIGFHHIIIIIIIIIIIIIIIIIIIHIIIHIIIIIIIIIIIIIIIIIIIIIIHIIIIIIIHIIIIIIHIIGIIIIIIIIIIHHIIIIIIIIIIIIIIIIIIIIIIHHIIHIIIIIHIIIIIIIIIIIIIIIIIGIHIIIHIIIIIIHIIIIIIIIHGIIIIIIIIIIIIIHIIIIIIIIIIIIIIIIIIIIIIIIHHHHIIIIIHIIIIIIIIIIIIIIIIIHIIIIIIIIHIIIIIHGIHIIIIHIIIIIIIIIIIIIIIIIIIIIIHIIIIIIIIIGIIIIIIIIIIIIIIIIIIIIIIIIIIIIIIIIIIIIIIHIIIIIIIIIIIIIIIIIDDDDD
@HISEQ:969:HM2KJBCX2:2:1102:6645:35666 2:N:0:ACTATGCA
TTGGACGTCCACCCCAACTATCCCTATTAATCATTACGGTGATCCTAGAAACCAACAAAATAGAACCATGCCGTCCTATTCTATTATTCCATGCTAATGTATTCGAGCAAAAATGCCTGCTTTAAACACTCTAATTTTTTCAAGGTAAAGGTCCTGGATCCGCAAGACACCCAATTAAGGACATCAAGTTTCTCCAGAAGGTGAGAAATCAACAGCGACAGTTCATACCCCTTAAGGCACGACCATCACGTCAATCCCGAAATTCAACTACGAGCTTTTTAACTGCAACAACTTTAATATACGCTATTGGAGCTGGAATTACCGCGGCTGCTGGCACCAGACTTGCCCTCCAA
+
DDDDDIIIIIIIIIIIIIIIIIIIIIIIIIIIIIIIIIIIIHIHIIIIIIIIIIIIIIIIIIIIIIIIIIIIIIIIIHHIIIIIIIIIIIIIIIIIIIIIIHIIIIIIIIIIIIIIIIIIIIIIIIIIIIIIIIIIIIIIIIIIIIIIIIIIIIIIIIIIIIIIIIIIIIIIIIIIIIIIIIIIIIIIIIIIIIIIIIIIIIIIIIIIIIIIIIIIIIIIIIIIIIIIIIIIIIIIIIIIIIIIIIIHIIIHIIIIIIIIIIIIIIIIIHIIIIIIIIIIIIIIIIIIIIIIIIIIIIIIIIIIIIIIIIIIIIIIIIIIIIIIIIIIIIIIIIIIIIIIIIIIIIIIDDDDD
@HISEQ:969:HM2KJBCX2:2:1102:20356:36228 2:N:0:ACTATGCA
TTGGACGTCCACCCCAACTATCCCTATTAATCATTACTCATTTCCCCAAAAACCAACAAAATTCGAGATACGAGTCCTAACTTATTATTCCATGCTAATGTATTCATAACTTACAGCCTGCTTTAAACACTCTAATTTTTTCAAAGTAAAGGTCCTGGATTGCGAACCCAACCCAGTAAAGGGCAGGAACGTTCTCCAGGAAGATGGTAAGCGCGCATCGGCACTCACACACGATACCGTGGCGGGCCAAGCGCACTATACCAGAAATCCAACTACGAGCTTTTTAACTGCAACAACTTTAATATACGCTATTGGAGCTGGAATTACCGCGGCTGCTGGCACCAGACTTGCCCTCCAA
+
DDDDDIIIIIIIIIIIIIIIIIIIIIIIIIIIIIIIIIIIIIIIIIIIIIIIHIIIIIHHIHIIIIIIIIIIIIIIIHIIIIIIIIIIIIIIIIHEHIIIIHIIIIIIIIIIIHIHIHIIHHHIIIIIIIIIIIIIIIIIIHGGIHIIIHIIIIIIIIIIIIIHIIIIIHIIIIIIIIIIIIIIIIIIIIIIIHIHHHHIIIIIIIIIIHIIIIIIIIIIIHIIIIIIIIIIIIIIIIIIIIIIIIIIIIIIHIIIHIIIIIIIIHIIIIIIIIIIIIIIIIIIIIIIIIIIIIIIIIHIIIIIIIIIIIIIIIIIIIIIIIIIIIIIIIIIIIIIIIIIIIIIIIIIIIIIIDDDDD
@HISEQ:969:HM2KJBCX2:2:1102:15244:36035 2:N:0:ACTATGCA
TTGGACGTCCACCCCAACTATCCCTATTAATCATTACGTCAATCCTAGAAACCAACAAAATAGGATCGAACGTCCTATTTCATTATTCCATGCTAATGTATTCAAGCGTTAGCTTGCTTTAAACACTCTAATTTTTTCAAAGTAACAGTCCAAATTCCCCGCAACACCAAATTAATGGCATTACGGCTCATCAGGAAGGAGGAATCAGTGAGACCAGTGCATACCGATGGCATGACCAATCTACTAACCCCGAAATTCAACTACGAGCTTTTTAACTGCAACAACTTTAATATACGCTATTGGAGCTGGAATTACCGCGGCTGCTGGCACCAGACTTGCCCTCCAA
+
BBDCDHIHHGFHIH/GD@GEEHEC1<F@HGE?1F?CE1<<ECGH1<<@HHHIEHE=GEH1?CHC1@C0D1CC1DC@GHH111DCCF<GHECCC?G?HFG@CCGHGDHEIIIIIHG@FHHHHHHHFIHHCHHIHH@BCHIHHIIIHHHHFHIIGHHHIIIIIIHGHHIHGEHEIHHEHHHGC?HHFHHIIHHEHHHGHHIHIIIIHGIIGIIHIIIHIIFHHEIIIHIIHIIIHHHHGEEIHFIHHIHIHHHH?IHHIIIHHHEHHEHIIIHIHHHIIIIIIHEHHFFIHHIIHIIHIIIIIIIHIIIIIIIIIIIIHIIIIIHIIIIHIIHIHHIIIHHIIDDDDB
@HISEQ:969:HM2KJBCX2:2:1102:13466:36047 2:N:0:ACTATGCA
TTGGACGTCCACCCCAACTATCCCTATTAATCATTACGGTGGTCCTAGAAACCAACAAAATAGAATCATGCCGTCCTATTTTATTATTCCATGCTAATGTATTCAAGCAAAATGCCTGCTTTAAACACTCTAATTTTTTCAAAGTAAAGGTCCTGGTTCCCCGTGACACCCAATTAAGGGCATCGCGGTTCTCCAGAAGGTGAGAAATTGACTACACCAGTTCATGCCCCTTAAGGCACGACCGATGTGTCAATCCCGAAATTCAACTACGAGCTTTTTAACTGCAACAACTTTAATATACGCTATTGGAGCTGGAATTACCGCGGCTGCTGGCACCAGACTTGCCCTCCAA
+
DDDDDGHIIIIIIIIIIIIIIIIIHHIIIIIIIIIIHIIIHIIHHGHIHGIIHIIIIHIIIIIIHIIIIGFEFHHIIIIIIIHHIIIIHIIIIIIIIIIHHHHIHIIHIIIIIIIIIIHIHIIHHIIIIIHIIIIIIHIIHGIIIIIIIIIIIHHIHIIIIHIIIIIIIIIIIIIIIHHFIHHIIIIIIIIIIIIIIIIIIHHIIIIIIIIIIIIIIIIIIIIIIIIIIIIIIIIIIIIHHIIIIIIIIHHIIIGHIHIIIHHIGIIIIIIIIIIIIIIIIIIIIIIGIIIIIIIIIIIIHIIIIIIIIIIIIIIIIIIIIIIIIIIIIIIIIIIIIIIIIIIIIIIDDDDD
@HISEQ:969:HM2KJBCX2:2:1102:20643:36337 2:N:0:ACTATGCA
TTGGACGTCCACCCCAACTATCCCTATTAATCATTACTTCAGTCCTAGAAACCAACAAAATAGAACTAAAGTCCTATTCCATTATTCCATGCTAATATATTCAAGCAAACATGCCTGCTTTAAACACTCTAATTTTTTCAAAGTAAAAGTCTTGGATCCCTAGCGCACTCAATTAAGAGCACACTAGTTCCCCAAAAGGAAAAGCCCAAAGTTGCAGTACAAACCTTTCGGTTGACGGCAACTATAAGCCCAAAATTCAACTACGAGCTTTTTAACTGCAACAACTTTAATATACGCTATTGGAGCTGGAATTACCGCGGCTGCTGGCACCAGACTTGCCCTCCAA
+
DDDDDHIIIIIIIIIIIIIIIIIIIIIIIIIIIIIIIIIIIIIHHIIIIIGHIIHHIIIIIIIIIIIHIIHIIIIHIIIGHHIIIIIIIIHIIIIIIGEHIHHIIIIIIIIIHIGIHHIIHIIIIIIIIHIIIIIIIHHHIHFHHIIHHIHIHHEFHIHHIIHHGHHHIIIIIIIHGFHHHIIIIIIIHIGIIIIIIHIHIIIIIIIIHIIIIIIIIIIIIHIIIIIIIIIIIIIIIIIIIHGGHIIIIIIIIIIIHIIHIIHIIIIIIIIIIIIIIIIIIIIIIIHHHIIIIIIIIIIIIIIIIIIIIIIIHIIIHIIIIIIIIIIIIIIIIIIIIIIHICDCDD
@HISEQ:969:HM2KJBCX2:2:1102:11732:36969 2:N:0:ACTATGCA
TTGGACGTCCACCCCAACTATCCCTATTAATCATTACGGTGGTCCTAGAAACCAACAAAATAGAATCATCCGTCCTATTTTATTATTCCATGCTAATGTATTCAAGCAAAATGCCTGCTTTAAACACTCTAATTTTTTCAAAGTAAAGGTCCTGGTTCCCCGCGGCACCCAATTAAGGACATCGCGGTTCTCCAGAAGGTGAGAAATTGACTACACCAGTTCATACCCCTTAAGGCACGACCGATGTGTCAATCCCGAAATTCAACTACGAGCTTTTTAACTGCAACAACTTTAATATACGCTATTGGAGCTGGAATTACCGCGGCTGCTGGCACCAGACTTGCCCTCCAA
+
DDDDDIIIIIIIIIIIIIIIIIIIIIIIIIIIIIIIHIGHIHIIIIIIIIIIIIIIIIEHIIHIIGIIIIIIIIHIIIIIIIIIHIIIHIIIIIIHIIIHIIIHIHIIIIIHIIIHIIIIIIHHIIIIIIIIIIIIIIHIIHIIIIIIIIIIIIIIIIIIIIHIIIIIIIIIIIIIIIIIIIHHHIIIIIIHIIIIIIHIIIIIIHHIIIIIIIIIHIIIIIIIIHHIIIIIIIIIIIIIIHIIIIIIIIIIHCIIIIIIIIIIIIIIIIIIIIIIIIIIIIIIIIIIIIIIIIIIIIIIIIIHIIIIIIIIIIIIIIIIIIIIIIIIGIIIIIIIIIIIIIIIHIDDDDD
@HISEQ:969:HM2KJBCX2:2:1102:16880:36882 2:N:0:ACTATGCA
TTGGACGTCCACCCCAACTATCCCTATTAATCATTACGTCAATCCTAGAAACCAACAAAATAGAATCAAACGTCCTATTTCATTATTCCATGCTAATGTATTCAAGCGTAAGCCTGCTTTAAACACTCTAATTTTTTCAAAGTAACAGTCCTGATTCCCCACGACACCAAATTAATGACATCGCGGTTCTTCAGAAGGTAGGAACCGATAATGCCAGTGCGTACCGAGGCACGACCAACAATTCGATCCCGAAATTCAACTACGAGCTTTTTAACTGCAACAACTTTAATATACGCTATTGGAGCTGGAATTACCGCGGCTGCTGGCACCAGACTTGCCCTCCAA
+
DDBDDIHHHIIIIIIIIIIIIIIIIIIIIIIIIIHIIIIIIIIHIEHIIIIIIIIIHIHIIIIIIIIHHIHIHIGIIHHHIIIHHGFHHIIIIIHIIHIIIHHHHIHHIHHIHIHIIIHIHIIIIIIHHHIIIIIIIIHFIIIIHHIIIIIIHIHIIIIIIIIIIHIHHHHIIIIIIIIHIIIIIIIIHIIIIIIIIIIIIIIIIIIIIIIIIIIIIIIHIIIIIHIIIIIIIIIIIIIIIHGDIIIGIIIIIIIIIIIIIHIIIHIIIIIIHHIIIIGIIIHIIIIGIHHHGIIIIIIIIIHIIIIIIIIIIIIIIIIIIIIIIIIIIIIIIIIIIIIIDDDDD
@HISEQ:969:HM2KJBCX2:2:1102:17105:36835 2:N:0:ACTATGCA
TTGGACGTCCACCCCAACTATCCCTATTAATCATTACGTCAATCCTAGAAACCAACAAAATAGGATCAAACGTCCTATTTCATTATTCCATGCTAATGTATTCAAGCGTTAGCCTGCTTTAAACACTCTAATTTTTTCAAAGTAACAGTCCTGTTTCCCTGCAACACCAAATTAATGACATTACAGTTCTTCAAGAAGGAGGAACCAGTAAAGCCAGTACATACCAGAGGCACGACCAACCTACTAATCCCGAAATTCAACTACGAGCTTTTTAACTGCAACAACTTTAATATACGCTATTGGAGCTGGAATTACCGCGGCTGCTGGCACCAGACTTGCCCTCCAA
+
?0@D?@EH=EHCCGD0<GHHCEC1<<D1<@C1FHC?FC1F@=EC1G111CGHH1FHE<C1<FGG@CGEHHFHGCC=CGE?GC1DF1<<GHF@?1GHHHHH@<DG=CFEHGA11CE?@HA1EFB?HGFGHHE1D:11CDCFHGCCHFGH@F@HHHFFIHFEHHDHG@EHEGGD<HEGDEHHFGCEFIHHEG?2HHG@IIHHIHGC9IHHEIHEIIHGEGCEGAHHDCGE@=CEHEHHEHHCB/C1GCC/C?CC1HHE@HHG@0C=E?IIHFC<11G?CHC?EHGDC1HHF?HCGC/H@EGHHDG?CG@?HCG1CF?<EGIHHH?EIIHHHHHHGCHEECCEEDDD@D
@HISEQ:969:HM2KJBCX2:2:1102:2274:36739 2:N:0:ACTATGCA
TTGGACGTCCACCCAACTATCCCTATTAATCATTACGTCGATCCTAGAAACCAACAAAATAGAATCAAACGTCCTATTTCATTATTCCATGCTAATGTATTCAAGCGTGAGCCTGCTTTAAACACTCTAATTTTTTCAAAGTAACAGTCCTGATTCCCCACAACACCAAATAAATGACATCATGGTTCGTCAGAAGGGAGAAACCAACAATGCCAGTACGTACCGAGGCACGACCGACATGATGGTCCCGAAATTCAACTACGAGCTTTTTAACTGCAGCAACTTTAATATACGCTATTGGAGCTGGAATTACCGCGGCTGCTGGCACCAGACTTGCCCTCCAA
+
DDDDDIGHIHIIIIIIIHIIIIIIIHIIIIIIIIHIIIIIIIIIIIIIIIIHHIIIIIHIIIEHHIGHHHIHFHHHHIIIGIIIHIHHIHHFHHEHHIIIIIIIHIIHIIIHIIIIHIIIIIGIIHIIIIIIIIIIIIIHIIIIIIIHHIIIIIIIIHIIHIIHIHIHHHHHHHIHIIIHIIHIIIIIHIIIIIIIIIIIHHIIIIHHIHHIIIIIIIIIIIIIIIIIIIIIIIIIIIIIHGEHIIIIIIIIIIIIIIIIIIHIIIIIIIIIIIIIIIIIIIIIIIIHIIIIIIHIIIIIIIIIIIIIIIIIIIIIIIIIIIIIIIIIIIIIIIIIIIIDDDDD
@HISEQ:969:HM2KJBCX2:2:1102:13195:38007 2:N:0:ACTATGCA
TTGGACGTCCACCCCAACTATCCCTATTAATCATTACATCGATCCTAGAAACCAACAAAATAGAATCGGATGTCCTATTTCATTATTCCATGCTAATGTATTCAAGCGTGAGCCTGCTTTAAACACTCTAATTTTTTCAAGGTAACAGTCCTAATTCCCCGTGACACCAAATTAATGGCATTACGGTTCTTTAGAAGGTGAGAAATCAATAATATCAGTACATACCAACGGCATGACCGATACATTGATCCCGAAATTCAACTACGAGCTTTTTAACTGCAACAACTTTAATATACGCTATTGGAGCTGGAATTACCGCGGCTGCTGGCACCAGACTTGCCCTCCAA
+
@@D@DIIIEHE<1DECCGC@CCFCGH<FHEECEEGGHIHCE@G<CGH@1<FCE@GHHEG1GGEHIEHHICECHF1<CC<<1CF<DH@<11<DD@CFHI@CCFHEHHEGCHGD@GHHGHG?HHFIIIHIIHHGHHFHH@A@HCGHFHGHIIGHEGGECIHHHIIHHIHHHIHIIIHGHC<CIIHHIHHEEHHIIHHHIIIGIIHHG?8HHIIHHIIIIHHGHHGCEEFHDHFHFEHEHHHGEHHHD<EC<//HFGEIHIHIHEHIIHEIHIIIHHHIIHHIIHEIHEGCGFHIHHHHEHHFGCCIIIIIIIIIIIIHHCHIIIIHHIIIIIIIIHHIHHHIHH@@DD<
@HISEQ:969:HM2KJBCX2:2:1102:2577:38113 2:N:0:ACTATGCA
TTGGACGTCCACCCCAACTATCCCTATTAATCATTACGGTGATCCTAGAAACCAACAAAATAGAACCATGCCGTCCTATTTTATTATTCCATGCTAATATATTCAGGCACTAGCCTGCTTTGAGCACTCTAATTTTTTCAAGGTAATAGTCCTGCTTCCCCAACGCACCAAGTGAATGGCATGCTGGTTATTCAGAAGGTAAGAACCCACCACACCAGTACGGACAATGAAGCCCGACCGATGGACAGATTCCGAAATTCAACTACGAGCTTTTTAACTGCAACAACTTTAATATACGCTATTGGAGCTGGAATTACCGCGGCTGCTGGCACCAGACTTGCCCTCCAA
+
DDDBDIIIIIIHHIIHIIIIIIIHIIIIIIIIIIIIIIIIIIIHHHIHIIIIIIIIIIIGIHIIIIHIIHHIHIIIIIIIIIIIHHIIIIHIHHHIIIIIIIIIIIHIIIIIIHIIIIIIIIIIIIIIIIIIIIIIIIIIIIIIIIIIIIIIIIHGHIIIIIIIIIIIIIIIIIIIIIIIIIIIIIIIIIIIIIIIIIIHIIIIIIIIIIIHHHIIIIIIIIIIIIIIIIIIIIIIIIIIIIIIHHDIIIIHHIIIIIIIIIIIIIIIIIIIIIIIHIIIIIHIIIIIIIIIIIIHIIIIIIIIIIIIIIIIIIIIIIIIIIIIIIIIIIIIIIIIIIIIIHIDDDDD
@HISEQ:969:HM2KJBCX2:2:1102:19208:38808 2:N:0:ACTATGCA
TTGGACGTCCACCCCAACTATCCCTATTAATCATTACGGTGGTCCTAGACCAACAAAATAGAACCAACGTCCTATTCTATTATTCCATGCTAATCTATTCAAGCAAAAGCCCGCTTTAAACACTCTAATTTTTTCAAGGTAATGGTCCTGGTTCCCCGACACACCCAATAAAGGGCATACCGGCTCACCAGAAGGATAGACCCGACAGCAGAACAGTACTCGCCAGAGACGGACCGTCCGGTCAGGCCTAAAATTCAACTACGAGCTTTTTAACTGCAACAACTTTAATATACGCTATTGGAGCTGGAATTACCGCGGCTGCTGGCACCAGACTTGCCCTCCAA
+
DDADDIIIIIIIIIIIGHIHIIIIHHIIIHEHHEHHIIHIIHIHEHIIIIIIIIIIEHIEHIHIIHHHGHFHIIHIIHIIIII?FEHHGHHHIHIHIIHHHHHIIIIIHHHHHHHHHHHIHHHHHIHIGIIIHGIHIIIIIIIIIIIIIHHHHHEIIHHIIIHHIIIIIHFIIIHGIIHIIIIIIIIIIIIIIIIIIIHIIIIIIIIIIIIIHHIIIIIIHIIIIIIIIIIIIIIIIIIGIGHIIIHHIIIIIIIIIIIHFHIGIIIIIIHIIIIIIIIIIIIIIIIIIIIIIIIHHGFIIIIIIIIIIIIIIIIIIIIIIIIIIIIIIIHHIIIIIIIDDDDD
@HISEQ:969:HM2KJBCX2:2:1102:6355:38488 2:N:0:ACTATGCA
TTGGACGTCCACCCCAACTATCCCTATTAATCATTACATCGATCCTAGAAACCAACAAAATAGAATCGGATATCCTATTTCATTATTCCATGCTAATGTATTCAAGCGTGAGCCTGCTTTAAACACTCTAATTTTTTCAAGGTAACAGTCCTAATTCCCCGTAACACCAAATTAATGGCATTACGGTTCTTTAGAAGGTGAGAAATCAATGATAACAGTGCATACCAACGGCATGACCGAAATATTGATCCCGAAATTCAACTACGAGCTTTTTAACTGCAACAACTTTAATATACGCTATTGGAGCTGGAATTACCGCGGCTGCTGGCACCAGACTTGCCCTCCAA
+
DDDDDIIIIIIIIIIIIIIIIIIIIIIIIIIIIIIIIIIIIIIIIIIIIIHIIIIIIIIIIHHHIIIIIIIIIIIIIIIIIIIIIIIIIGHIHIIIIHIIIIIIHHIHIIIIIIIIIIIIIIIIIIIIIIIIIIIIIIIIIHHIIIIIIIHIIIIIIIIIIIIIIIHIIIIIIIIIIIIIIIIIIIIIIIIIIIIIIIIIIIIIIIIIIIIIIIIIIIIIIIIIHIIIIIIIHIIIIIIIIIIIHHIIIIIIIIIIIIIIIIIIIIIIIIIIIIIIIIIIIIIIIIIIIIIIIIHIIIIIIIIIIIIIIIIIIIIIIIIIIIIIIIIIIIIIIIIHIIIIIIDDDDD
@HISEQ:969:HM2KJBCX2:2:1102:10563:39072 2:N:0:ACTATGCA
TTGGACGTCCACCCCAACTATCCCTATTAATCATTACGTCAATCCTAGAAACCAACAAAATAGGATCAACGTCCTATTTCATTATTCCATGCTAATGTATTCAAGCGCGAGCCTGCTTTAAACACTCTAATTTTTTCAAAGTAACAGTCCTGATTCCCCGCCACACCAAATTAATGACATGATGGTTCGTCAGAAGGTAGGAATCAGTAACACCAGTACGTACCGAAGGCACGACCAACGTACTAATCCCGAAATTCAACTACGAGCTTTTTAACTGCAACAACTTTAATATACGCTATTGGAGCTGGAATTACCGCGGCTGCTGGCACCAGACTTGCCCTCCAA
+
DD@DDIIIIIIIIIIIIIIIIIIIIHHIIHIIIIIHIHIIIIIIIIIIIIIIIIIIIHHIHHHIIIIIHHIHHHIIIIIIIIIIIHIIIIHIEHIIIIIIHCHIIHHIHIHHHIIHIHIIHIIIIHIHHHIIIHICIIHIHHHIIIIIIHIIIHHIIIIIIIIIIIIIIHIHIIIIHIIHIGIIIIIIIIHIIIIIIIIIIIIIIIIIIIIIIIIIIIIIIIIIIIIIIIIIIIIIIIIIIIIHIIIIIIIIIHIIIIIIIHIIIIHIIIIIIIIIIIIIIIIIIIIIIIIIIIIIIIIIIIIIIIIIIIIIIIIIIIIIIIIIIIIIIIIIIIIIIIIIDDDDD
@HISEQ:969:HM2KJBCX2:2:1102:13463:39469 2:N:0:ACTATGCA
TTGGACGTCCACCCCAACTATCCCTATTAATCATTACGTCAATCCTAGAAACCAACAAAATAGGATCAACGTCCTATTTCATTATTCCATGCTAATGTATTCAAGCGCGAGCCTGCTTTAAACACTCTAATTTTTTCAAAGTAACAGTCCTGATTCCCCACCACACCAAATTAATGACATGATGGTTCGTCAGAAGGTAGAAATCAGTAACACCAGTACGTACCGAAGGCACGACCAGCGTACTAATCCCGAAATTCAACTACGAGCTTTTTAACTGCAACAACTTTAATATACGCTATTGGAGCTGGAATTACCGCGGCTGCTGGCACCAGACTTGCCCTCCAA
+
DDDDDIIIIIIIIIIIIIIIIIIIIHIIIIIIIIIIHIIIIIIHIIHIIIIIIIIIIIIIIHEHIIIIIIIIIIIIIIIIIIIFHIIIIIIGIIIIHIIIHIIIIIIIIIIHIIIHIIIIIIIIHIIIIIIIIHIHIIIIIIIIIIIIIIIIIIHIHIIIIIIIIIIIIIIIIIIIIIIIIIIIIIIIIIIIIIIIIIIIIIIIIIIIIIIIIIIIIIIIIIIIIIIIIIIIIIIIIIIIIIIHIIIIIIIIIIHHIIIIIIIIIIIIIIIIIIIIIIIIIIIIIIIIIIIIIIIIIIIIIIIIIIIIIIIIIIIIIIIIIIIIIIIIIIIIIIIIIIIIDDDDD
@HISEQ:969:HM2KJBCX2:2:1102:11461:39419 2:N:0:ACTATGCA
TTGGACGTCCACCCCAACTATCCCTATTAATCATTACGTCAATCCTAGAAACCAACAAAATAGGATCGAACGTCCTATTTCATTATTCCATGCTAATGTATTCAAGCGTTAGCCTGCTTTAAACACTCTAATTTTTTCAAAGTAACAGTCCTGTTTCCCTGCAACACCAAATTAATGACATTACAGTTCTTCAAGAAGGAGGAATCAGTAAAGCCAGTACATACCATAGGCACGACCAACCTACTGACCCCGAAATTCAACTACGAGCTTTTTAACTGCAACAACTTTAATATACGCTATTGGAGCTGGAATTACCGCGGCTGCTGGCACCAGACTTGCCCTCCAA
+
BD@@DHHGHHIIIIHHHHHCGH1FHHEHHIHIIIG1FHHHHII?CGH1GHHIHIHHHECFHIGEH@@GHFHC1FGEHHIHHHHHGIIHIGHGIHFHIEHIHHHGEDGHEHIDGHCHHHHHHFFGHEFHIIFFFGG@<FHFHHHGHHIIHHHHFHHHIHHHIGHIGCGHHHIIIHHC7HD@IHIIIIHHHEFFEHHHGCCHGFHIHIHHHIIIHHEIIHHIHIIGHHIHHEHHHHEHGH1HEDE<<CECIIHFHEHGE@HDCEC@GCHECFFGCC<FEFEEHD?DCC1F@FGEHECEFHEFGFG?IIIHIHHHGHHDCCEHEHHCEFEHCHCFC<EHIIIH?DDDD@
@HISEQ:969:HM2KJBCX2:2:1102:16976:39268 2:N:0:ACTATGTA
TTGGACGTCCACCCCAACTATCCCTATTAATCATTACATCGATCCTAGAAACCAACAAAATAGAATCGGATGTCCTATTTCATTATTCCATGCTAATGTATTCAGGCGTTAGCCTGCTTTAAACACTCTAATTTTTTCAAAGTAACAGTCCAGATTCCCTGCAACACCAAATTAATGGCATTACAGCTCATCAGGAAGGAGGAATCAGTGAGACCAGTACATACCAGTGGCATGACCAACCTACTGACCCCGAAATTCAACTACGAGCTTTTTAACTGCAACAACTTTAATATACGCTATTGGAGCTGGAATTACCGCGGCTGCTGGCACCAGACTTGCCCTCCAA
+
DDDDDHHIIIIIIIIIIIIIIIIIIHHIIIIIIIIIIIIIIIIIIHIIIIHIIIIIIIIIIIHHHIIIIIIIHHHIIIIEHHIHIHHHIIIHHIIIIIHIIIIHIHGIIHHHIIIHIHHIIIIIIIIIIIIIIIIHHIHIIIHHIGIIIHIIIIIIIIIIIIIIIIIIIIIIIIIIIIIHIHIIIIIIIIHIIIIIIIIIIIIIIIIIIIIIIHIIIIIIIIIIIIIIIIIIIIIIIIHIIHGHGHHHIIIIIIHIIIIIIHHIIHIIIIIIIIIIIIIIIIIIIIIIIIIIIIIIIIHIIIIIIIIIIIIIIIIIIHIIIIIIIIIIIIIIIIIIIIIIIDDDDD
@HISEQ:969:HM2KJBCX2:2:1102:16743:39937 2:N:0:ACTATGCA
TTGGACGTCCACCCCAACTATCCCTATTAATCATTACTTCGGTCCTAGAAACCAACAAAATAAAACCAAAGTCCTATTTTATTATTCCATGCTAATGTATTCAGGCGTAGGCCTGCTTTAAACACTCTAATTTTTTCAAAGTAAAAGTCCTGGTTCCCTGCCGCACCGAATAAACGACACGACAGTTTACCAGAAGGGAAGACCCAGCCAGGACAGTACAAACCCTAAGGCAGACCGTCCAACCAGGCCTAAAATTCAACTACGAGCTTTTTAACTGCAACAACTTTAATATACGCTATTGGAGCTGGAATTACCGCGGCTGCTGGCACCAGACTTGCCCTCCAA
+
DDCDBHDHHIHHHIIIHIIIIIIIIIIGIIIIIIIIIIIIFFIHHFIIIIIIIIGHICCHHIIIHHHCHHIHHGHHHHGHHIGHCHHHIIEHIIIHIHHGGCEGCEHHIIEHHIGICHHHEHHEEHHIIIIHHHEHHHHHHHHHFHHHHIHHHHGHGHHFHIHIIIIHFHHECGHHHIIIIHHHHFFECGIIHGEIHHIHEIIIIIHHIIHIIHIHHGCAHGIIHIHHIHHHEHHIHGDHH@@@FHEHHHEIHCHHIIHGE<HHCHHHHIGIHFIIHHGC@CCFEEGEIHHGDHIIHHHFIIIIIIIHFHIHIIHHIIHHGHF1IIIHGHFIIIIIIGIHDDDDD
@HISEQ:969:HM2KJBCX2:2:1102:9528:39937 2:N:0:ACTATGCA
TTGGACGTCCACCCCAACTATCCCTATTAATCATTACGGTGATCCTAGAAACCAACAAAATAGAACCATGCCGTCCTATTCTATTATTCCATGCTAATGTATTCGAGCAAAAATGCCTGCTTTAAACACTCTAATTTTTTCAAGGTAAAGGTCCTGGATCCGCAAGACACCCAATAAAGGACATCAAGTTTCTCCAGAAGGTGAGAAATCAACAGTAACAGTTCATACCCCTTAAGGCATGACCGTCACGTCAATCCCGAAATTCAACTACGAGCTTTTTAACTGCAACAACTTTAATATACGCTATTGGAGCTGGAATTACCGCGGCTGCTGGCACCAGACTTGCCCTCCAA
+
DDDDDIIIIIIIIIIIIIIHIIIIIIIIIIIIIIIIIIGIGHHHIIIIIIIIIIIIIIIIIIIIIIIIIIIIIGIIIIIIIIIIIIIIGIHHHHIIIIIHHHHHHIIIIIIIIHHIIIIIIIIIHIHIIIIIIIIIIIIHIIIIIIIIIIIIIIHIIIIIIIIIIIIIIIIIIIIIIIIIIIIIIIIIIIHIIIIIIIIIIIHIIIIIIIIIIIIIIIIIIHHIIIIIIIIIIIIIIIIIIIIIIIIIIIHGIIIIIIIIIIIIIIIIIIIIIIIIIIIIIIIIIIIIIIHIIIIIIIIIIIIIIIIIIIIIIIIIIIIIIIIIIIIIIIIIIIIIIIIIIIIIIIIIDDDDD
@HISEQ:969:HM2KJBCX2:2:1102:6812:40460 2:N:0:ACTATGCA
TTGGACGTCCACCCAACTATCCCTATTAATCATTACGGTGATCCTAGAAACCAACGAAATAGAATCAGTCCGTCCTATTTCATTATTCCATGCTAATGTATTCAGACGATAGTCTGCTTTAAACACTCTAATTTTTTCAAAGTAACAGTCCTGATTTCCCATCACACCAAATAAATGGCATGAAAGTTCCTCAGAAGGTAGAGATCCATCTCACCAGTGCAGACAATTAAGCCTGACCAATGGGTAGACCCCGAAGTTCAACTACGAGCTTTTTAACTGCAACAACTTTAATATACGCTATTGGAGCTGGAATTACCGCGGCTGCTGGCACCAGACTTGCCCTCCAA
+
@B@@DHHHIIIIIHHIIIIIGHGHIHHHIHHEHIHGIGHIGHGHHHHE@G?GFEGFHHCGHHHIIHHEHHIIH?ECFC1FEHIIGEGHIHGH1CFHHHHIHFHHGHIHIHFHFHHGHIICGEBHEIHHHHIHHGHFHHGHCIHECGHHIIHIIHIIGHHEHHIHGGF<HHHHHHHIIIHIIHHHHEGIIHIHHGIHHHHIHHIIHHHHCFIIHFHHHIHHIIIIIIHHHHHGHIHHIIGIIIIHHDHIIIIIIIHEIIIIIHIIIIIIIIIIIIIIHIIHHHGHGHF<FHIIHIIHHGHIIIIIIIIIIIIIIIIIIIIIIIIIHIIHGDHHHEHIIIIIHHD?AD@
@HISEQ:969:HM2KJBCX2:2:1102:17101:40535 2:N:0:ACTATGCA
TTGGACGTCCACCCCAACTATCCCTATTAATCATTACGTCGATCCTAGAAACCAACAAAATAGAATCAAACGTCCTATTTCATTATTCCATGCTAATGTATTCAAGCGCGAGCTTGCTTTAAACACTCTAATTTTTTCAAAGTAACAGTCCTGATTTCCCGCGACACCAAATTAATGACATCGTGGTTCGTCAGAAGGGAGAAACCAATAATGCTAGTACGTACAAAGTACGACCGACATATTAGTCCCGAAATTCAACTACGAGCTTTTTAACTGCAACAACTTTAATATACGCTATTGGAGCTGGAATTACCGCGGCTGCTGGCACCAGACTTGCCCTCCAA
+
DDDDDIIIIIIIIIIIIIIIIIIIIIIIIIIIIIIIIIIIIIIIIGIHIIIIIIIIHIIIIIHIIIIIIIIIHIIHIIIHIIHHIIIIHIHFHIIIIIIIIIIIIIIIIHIIIIIIIIIIIIIIIIHIIIIIIIIIIIIIIIIIIIIIIIIIIIHIIHIIIDHIIIIIIIHIIIIIIIIIIIIIIHIIIIHIIIIIIIIIIIIIIIIIIIIIIIIIIIIIIIIIIIIIIIIIIIIIIIIIIIIIIHIIIIIIIIIIIIIIIIIIIIIIIIIIIIIIIIIIIHIIHIIIIIIIIIIIIIIIIIIIIIIHIIIIIIIIIIIIIIIIIIIIIIIIIIIIIIIDDDDD
@HISEQ:969:HM2KJBCX2:2:1102:6052:41368 2:N:0:ACTATGCA
TTGGACGTCCACCCCAACTATCCCTATTAATCATTACGTCAATCCTAGAAACCAACAAAATAGGATCAAACGTCCTATTTCATTATTCCATGCTAATGTATTCAAGCGTTAGCCTGCTTTAAACACTCTAATTTTTTCAAAGTAACAGTCCTGTTTCCCTGCAACACCAAATTAATGACATTACAGTTCTTCAAGAAGGAGGAACCAGTAAAGCCAGTACATACCAGAGGCACGACCAACCTACTAATCCCGAAATTCAACTACGAGCTTTTTAACTGCAACAACTTTAATATACGCTATTGGAGCTGGAATTACCGCGGCTGCTGGCACCAGACTTGCCCTCA
+
DDDDDIIIIIIIIIIIIIIIIIIIIIIIIIIIIIIIIIIIIIIIIIIIIIIIIIIIIHIHIIIHIIIHIIIIIIIIIHHIIIIIIIIIIIIIIIIGIIIIIIIIIIIIIIIIIIIIIIIIIIIIIIIIIIIIIIIIIIIIIIHIIIIIIIIIIIIIIIIIIIIIGIIIIIIIIIIIIIIIIIIIIIIIIIIHIIIIIIIIIIIIIIIIIIIIIIIIIIIIIIIIIIIIIIIIIIIIIIIIIIIIIHIIIIIIIIIIIIIIIIHIIIIIIIIIIIIIIIIIIIIIIIIIIIIIIIIIIIIIIIIIIIIIIIIIIIIIIIIIIIIIIIIIIIHD<<<IIIIDDDDD
@HISEQ:969:HM2KJBCX2:2:1102:10212:41764 2:N:0:ACTATGCA
TTGGACGTCCACCCCAACTATCCCTATTAATCATTACGTCAATCCTAGAAACCAACAAAATAGGATCGAACGTCCTATTTCATTATTCCATGCTAATGTATTCAAGCGTTAGCCTGCTTTAAACACTCTAATTTTTTCAAAGTAACAGTCCTGTTTCCCTGCAACACCAAATTAATGGCATTACAGTTCTTCAGAAAGGAGGAATCAGCGAAGCCAGTGCATACCAGTGGCACGACCAACCTGCTGACCCCGAAATTCAACTACGAGCTTTTTAACTGCAACAACTTTAATATACGCTATTGGAGCTGGAATTACCGCGGCTGCTGGCACCAGACTTGCCCTCC
+
DDDDDHHHIIIIIIIIIIIIIIIIIIIIIIIIIIIIIIIIIIIHIIIIIIIIIIIIIHHHIIIIIIHHIIIIIIIIIIIIIIIIIIIIHIIIIIIIIIIIIIIIIIIIIIIIIIIIIHIIIHHIIIIIIHIIIIIIIIIIIIIIIIIIIIIIIIIIHIHIIIIIIIIIIIHHGIHIIIIHIHIIHIIIIIHIIIIIIIIIIIIHIIIIIIIIIIIIIIIIGIIIIIIIIIIIHIIIIIIIIHFIIIIIIIIIIIIIIIIIIIIIIIIIIIIIHHGIHIIIIIIIIIIIIIGIIIIIIIIIIIIIIIIIIIIIIIIIIIIIIIIIIIIIIIIIIIIIIIIDDDDD
@HISEQ:969:HM2KJBCX2:2:1102:15069:40734 2:N:0:ACTATGCA
TTGGACGTCCACCCCAACTATCCCTATTAATCATTACGTCGATCCTAGAAACCAACAAAATAGGGTCAAACGTCCTATTTCATTATTCCATGCTAATGTATTCAAGCGTGAGCCTGCTTTAAACACTCTAATTTTTTCAAAGTAACAGTCCTGATTCCCCGCGACACCAAATTAATGACATCACGGATCTTCAGAAGGGAGAAACCAGTGACACCAGTGCATACCAAAGGCATGACCAGCGTACTGATCCCGAAATTCAACTACGAGCTTTTTAACTGCAACAACTTTAATATACGCTATTGGAGCTGGAATTACCGCGGCTGCTGGCACCAGACTTGCCCTCCAA
+
DDDDDIIIIHHHIIIIIIIIIIIIIIIIIIIIIIIHHHIIIIIIIIHIIHIIIGIIIIHIIIEHHIHIIIIIIIIIIIIIIIIIIIIIIIIIHIIIIHIIIHIIIIIIIIIIFHIHIIIIIIIIIIIIIIIIIIHIIIIIIIIHIHIIIIIHIIIIIIIHIIIIIIIHIIIIHIIIIIIIIIIIIIIHHIIIIIIIIIIIIIIIIIIIIIIIIIIIIIIIIIIIIIIIIIIIIIII=IIIIIHFGIIIIIIIIIIIIIHIIIHHIIIIIIIIIIIIIIIIIIIIIIIIIIIIIHIIIIIIIIIIIIIIIIIIIIIIIIIIIIIIIIIIIIIIIIIIIIIIIDDDDD
@HISEQ:969:HM2KJBCX2:2:1102:7091:42088 2:N:0:ACTATGCA
TTGGACGTCCACCCCAACTATCCCTATTAATCATTACGGTGATCCTAGAAACCAACAAAATAGAACCATGCCGTCCTATTCTATTATTCCATGCTAATGTATTCGAGCAAAAATGCCTGCTTTAAACACTCTAATTTTTTCAAGGTAAAGGTCCTGGATCCGCAAGACACCCAATTAAGGACATCAAGTTTCTCCAGAAGGTGAGAAATCAACAGCGACAGTTCATACCCCTTAAGGCACGACCATCACGTCAATCCCGAAATTCAACTACGAGCTTTTTAACTGCAACAACTTTAATATACGCTATTGGAGCTGGAATTACCGCGGCTGCTGGCACCAGACTTGCCCTCCAA
+
DCDDDIIIIIIIIIIIIIIIIIIIIIIIIIIIIIIIIIIIIIIIIIIIIHIIIIIIHIIIHIHIIHIIIHIIIHIIIIIIIIIIIIIIIHIIIIIIIIIIIGHHGHIIIIICIIIIIIIGIIIIIIIIIIIIIIHHIIIIIIHIIIIIIIIIIIIIIIHIHIIHIIIIIIIIIIIIIIIIIIIIIIIIIIIIIIIIIIIIIIIIIIHIIIIIIHIHIIIIIIIIIIIIIIIIIHIIIIIIIIIIIIIHIIIHHHIIIIIIIIIIIIIIIIIIIIIIIIIIIIIIIIIIIIIIIHHHIIHIIIIIHIIIIIIIIIIIIIIIIIIIIIHIIIIIIIIIIIIIIIIIIIIIDDDDD
@HISEQ:969:HM2KJBCX2:2:1102:11165:42170 2:N:0:ACTATGCA
TTGGACGTCCACCCCAACTATCCCTATTAATCATTACGGTGATCCTAGAAACCAACGAAATAGAATCAGTCCGTCCTATTTCATTATTCCATGCTAATGTATTCAGACGTTAGCCTGCTTTAAACACTCTAATTTTTTCAAAGTAACAGTCCTGATTTCCCAACACACCAAATAAATGGCATAAAAGTTCCTCAGAAGGTAGAGATTTATCTCACCAGTGCAGACAATTAAGCCTGACCAATGGGTAAACCCCGAAGTTCAACTACGAGCTTTTTAACTGCAACAACTTTAATATACGCTATTGGAGCTGGAATTACCGCGGCTGCTGGCACCAGACTTGCCCTCCAA
+
<DD@0<<<G0<C<GHHHIFHIECCGGFGCFF<<1<FEHHIH@1<<GGH1F1D<FHFHHCHHHIIH?DC1F<<D<C/DCD1<1GCFEH@G?<G@HHE?GGHHGIHHHHIHIHIHEHGGEFHCEHEAHHHCGCHHHHHIAHHGGHGBCC@FHHE@FCHGDHIIHHHGEFD0CCCHD<GGGHHHFGGHGHHHHE;IHGGHIHHHGGEEHHHGHDCIHHHEHFHIIIHHHHHHHGIHEGHGFFHHHHH;HHGIHCHHHIHIIIIIHHHEEEIHGIGIHFGEHIIHHEHFDCHIIHHIHIHIIIHIHIIIIIIHHIIHEHHHHHIIIIIHHFIHECHHF@CGHHCIIID@D<0
@HISEQ:969:HM2KJBCX2:2:1102:6049:43036 2:N:0:ACTATGCA
TTGGACGTCCACCCCAACTATCCCTATTAATCATTACGGTGGTCCTAGAAACCAACAAAATAGAATCATCCGTCCTATTTTATTATTCCATGCTAATGTATTCAAGCAAAATGCCTGCTTTAAACACTCTAATTTTTTCAAAGTAAAGGTCCTGGTTCCTCGCGGCACCCAATTAAGGACATCGCGGTTCTCCAGAAGGTGAGAAATTGACTACACCAGTTCATACCCCTTAAGGCACGACCGATGTGTCAATCCCGAAATTCAACTACGAGCTTTTTAACTGCAACAACTTTAATATACGCTATTGGAGCTGGAATTACCGCGGCTGCTGGCACCAGACTTGC
+
CDDDCIIIIIIHIIIIIIIIIHIHIIIIIIHIIIIIIIIIIHIIHHEHIIIIGGHIIFHIIIHIIHIIIIHIIIIIIIIIIIIIIIIHIIIIHIHIIIIIIIIIIIIHIIHIIIHIIIIIIIIHIIIIIIGIHIHIIIHIIIIIIHHIIHIIIHHHHIEHIIIHHHIIHIGIIIIIHIHCIIIHHHIHIIIIIIIIIIIIIIIHIHHIIIIIIHHIIIIIIIIIHIIIIIIIHIIIHGIIIIHIGIIIIHCHIIIGIHIHIIIIHHIHIHCIHIIIIIIIIIIIHIIHIIIIIIIIHHHIIIIIIIIIIIIIIIIIIIIIIIIIIIIIHIIIIHIHIIIDDDDD
@HISEQ:969:HM2KJBCX2:2:1102:13919:43367 2:N:0:ACTATGCA
TTGGACGTCCACCCCAACTATCCCTATTAATCATTACGTCAATCCTAGAAACCAACAAAATAGGATCGAACGTCCTATTTCATTATTCCATGCTAATGTATTCAAGCGTTAGCTTGCTTTAAACACTCTAATTTTTTCAAAGTAACAGTCCAAATTCCCCGCAACACCAAATTAATGGCATTACGGCTCATCAGGAAGGAGGAATCAGTGAGACCAGTACATACCAGAGGCATGACCAACCTACTAACCCCGAAATTCAACTACGAGCTTTTTAACTGCAACAACTTTAATATACGCTATTGGAGCTGGAATTACCGCGGCTGCTGGCACCAGACTTGCCCTCCAA
+
DBDDDIIHIGIIIIIIIIIIHIHIIIHIIIIIIIIIIIIIIIIIIIIIIIIIIIIIIHGIIIIIHIIIIIIGHHIIIIIIIIIIIIIIIIIIHIIIIHIIHIHIIIIIIHIIIIHIIIIIIIIIIIIIIIHHHHIIIIIIIIIHHIIIIIIIIIHIIIHIIIIIIIIIIIIHIIIHIIIIIHIIIIIIIIIIIIHIIIIIIIIIHIIIHIIIIIIIIIIIIIIHIHIIIIIIIIIIIIIIIIHHIIHIIHHIHIIIIIIIHIHIIIIIIIIIIIIIIIIIIIIIIIIIIIIIIIIIIIIIIIIIIIIIIIIIIIIIIIIIIIIIIIIIIIIIIIIIIIIIIDDDDD
@HISEQ:969:HM2KJBCX2:2:1102:17230:42763 2:N:0:ACTATGCA
TTGGACGTCCACCCAACTATCCCTATTAATCATTACATCGATCCTAGAAACCAACAAAATAGAATCTGATGTCCTATTTCATTATTCCCTGCTAATGTATTCAAGCGTAAGCTTGCTTTAAACACTCTAATTTTTTCAAGGTAACAGTCCTAATTCCCCATAACATCAAATAAATGACATTATGGTTCTTTAGAAGGTGAGAACCAATAAAACCAGTACATACCAAGGCATGACCGATTCCTTGATCCCGAAATTCAACTACGAGCTTTTTAACTGCAACAACTTTAATATACGCTATTGGAGCTGGAATTACCGCGGCTGCTGGCACCAGACTTGCCCTCCAA
+
@@00@1<<00<D1EHGGH?1<DGHH1<1D<<1<D@<1D1<1<C0DF<F11<GEEH1DFH1<11<1<1<<F?CG1D1<CFH1<DG?GCG1<11<<@GE1F1A1E@HE@HHGHIIEAFGEAB8D8181EB6A<G@IHHGFGHIHGHHHGH19<G?HEEDHF?;HFIHHGCCEHHHHHHHHEHIHHHGFD0HHIHGHH<CEEEGHEF?HHFCC@<=HHCFHIHCHEIIHEIFCDHFHCGHHEDF<<G<C<IGIHC@CECHE<0?E11IHHIIIHEIIIGIIHHHHF1HEHEHG=IHEEHEEIHH@EFHCHCF1GHIIHHHHECGEIHF@HF@HG@@CCE<@ED0D@D
@HISEQ:969:HM2KJBCX2:2:1102:19526:44176 2:N:0:ACTATGCA
TTGGACGTCCACCCCAACTATCCCTATTAATCATTACGGTGATCCTAGAAACCAACAAAATAGAACCATGCCGTCCTATTCTATTATTCCATGCTAATGTATTCGAGCAAAAATGCCTGCTTTAAACACTCTAATTTTTTCAAGGTAAAGGTCCTGGATCCGCAAGACACCCAATTAAGGACATCAAGTTTCTCCAGAAGGTGAGAAATCAACAGCGACAGTTCATACCCCTTAAGGCATAACCATCACGTCAATCCCGAAATTCAACTACGAGCTTTTTAACTGCAACAACTTTAATATACGCTATTGGAGCTGGAATTACCGCGGCTGCTGGCACCAGACTTGCCC
+
DDDD@HIIHIHHGHIIIIIIIIIIIIIIIIIIIIIIIIIIIIHIIIIIIIIHHHIIIIIIHHHIHGIGIHIIIHHHIIIGIIIIIIIIIIIIIIIHIIHIIIHHHIIIIIIIIIHIIIGIIHIIGIIIIIIIIIIIIIIIIIIIIIIIIIIIIHIHHIIIIIIIIIIIIHIIIIIIIIHHIIIIIIIIIIHIIIIIIIIIIIIIIIIIHIIIIIIIIIIIIIIIHIIIIIIIIIIIIIIIIIIIHHGIIIIIIIIIIIIIIIIIIIIIIHIIIIIIIIIIIIIIIIIIIIHHGIIIIIIIIIIIHHHIIIIIIIIIIIIIIIIIIIIIIIIIIIIIIIIIIIIDDDDD
@HISEQ:969:HM2KJBCX2:2:1102:14715:43974 2:N:0:ACTATGCA
TTGGACGTCCACCCCAACTATCCCTATTAATCATTACGTCGATCCTAGAAACCAACAAAATAGAATCAAACGTCCTATTTCATTATTCCATGCTAATGTATTCAAGCGTAAGCCTGCTTTAAACACTCTAATTTTTTCAAAGTAACAGTCCTGATTCCCCACGACACCAAATTAATGACATCGCGGTTCTTCAGAAGGTAGGAACCAATAATGCCAGTGCGTACCGAAGCACGACCAACAATTTGATCCCGAAATTCAACTACGAGCTTTTTAACTGCAACAACTTTAATATACGCTATTGGAGCTGGAATTACCGCGGCTGCTGGCACCAGACTTGCCCTCCAA
+
DDDDDIIIIIIIIIIIHIIIIIIIIIIIIIIIIIIIIIIIIIIIIIIIIIIIIIIIIIIGIIIIIIIHIIIIHIIIIIIIIIIIIIIIHIIIIIIIIIIIIIIIIIIHIIIIIIIIIIIIIIIIIIIIIIIIIIIIIIIIIIIIIIIIIIIIIIHHIHHIIIIIIIIIIIIIIIIIIIIIIIIIIIIIIIIIIIIIIIIIIIIIIIIIIHIIIIIIIIIIIIIIIIIIIIIIIIIIIIIIIIHFIIIIIIIIHIIIIIIIIHIIIIIIIIIIIHIIIIIIIIIIIIIIIIIIIIIIIIIIIIIIIIIIIIIIIIIIIIIIIIIIIIIIIIIIIIIIIIIIDDDDD
@HISEQ:969:HM2KJBCX2:2:1102:3865:44864 2:N:0:ACTATGCA
TTGGACGTCCACCCCAACTATCCCTATTAATCATTACGTCAATCCTAGAAACCAACAAAATAGGATCGAACGTCCTATTTCATTATTCCATGCTAATGTATTCAAGCGTTAGCCTGCTTTAAACACTCTAATTTTTTCAAAGTAACAGTCCTGTTTCCCTGCAACACCAAATTAATGACATTACAGTTCTTCAAGAAGGAGGAATCAGTAAAGCCAGTACATACCATTGGCACGACCAACCTACTGACCCCGAAATTCAACTACGAGCTTTTTAACTGCAACAACTTTAATATACGCTATTGGAGCTGGAATTACCGCGGCTGCTGGCACCAGACTTGCCCTCCAA
+
DDDDDIIIIIIIIIIIIIIIIIIIIIIIIIIIIIIIIHHIIHIHIIIIHIIIIIIIIIIEHGHIHIHIIIHIHHIIIIIIIIIHIIIIIIHIIIIHHHIHIIHHIIIIIIIIIIIHIIIIIIIIIIHIIIIIIIIIIIIHIIHIHHIHIIIIIIIHIHIIIIIHIHIIHIIIIIIIIIIIIIIIIIIIHIIIIIIIIIIIIIIIIIIIIIIIIIHIIIIHHHIIIIIIIIIIIHIIIHGHIIIIHIIIGIIIIIHHHIIIIIIIIIIIIIIIIIHIHIIIHIFHIIIIIIIIIIIIIIIIHIIIIIIIIIIIIIIIIIIIIIIIIIIIIIIIIIIIIIIIIDCDDD
@HISEQ:969:HM2KJBCX2:2:1102:12142:44981 2:N:0:ACTATGCA
TTGGACGTCCACCCCAACTATCCCTATTAATCATTACGGTGGTCCTAGACCAACAAAATAGAACCAACGTCCTATTCTATTATTCCATGCTAATCTATTCAAGCAAAAGCCCGCTTTAAACACTCTAATTTTTTCAAGGTAATGGTCCTGGTTCCCCGACACACCCAATAAAGGGCATACCGGCTCACCAGAAGGATAGACCCGACAACAGAACAGTACTCGCCAGAGACGGACCGTCCGGTCAGGCCTAAAATTCAACTACGAGCTTTTTAACTGCAACAACTTTAATATACGCTATTGGAGCTGGAATTACCGCGGCTGCTGGCACCAGACTTGCCCTCCAA
+
DDDDDHIIIIIIIIIIIIIIIIIIIIIIIIIIIIIIIIIIIHIIIIIIHIIIIIHIIIIIIIIIIIIIIHIIIIIIIIIIIIIIIIIIIIIIIIHIIIIIIHIHIHIIIHIIIIHIIIIHHIIIIIIIHHIIIIIIIIIIIIIIIIIIIIIHIIIIIIHIIIIIIHIIHIHHIIIIIHHIIIIIIIIIIIIIIIIIHIIHHIIIIIHIIIHFGIIHIIIIIIIIIIIIIHIIIIIIIIIIIIIIIIIIIIIIIIHIIIIIIIIIIIIIIIIIIIIIIIIIIIIIIIIIIIIIIIHHGFDIIIIHHIIIIIIIIIIIIIIIIIIIIIIIIIIIIIIIIIIDDDDD
@HISEQ:969:HM2KJBCX2:2:1102:17674:44764 2:N:0:ACTATGCA
TTGGACGTCCACCCCAACTATCCCTATTAATCATTACGTCAATCCTAGAAACCAACAAAGTAGGATCGAACGTCCTATTTCATTATTCCATGCTAATGTATTCAGGCGTTAGCCTGCTTTAAACACTCTAATTTTTTCAAAGTAACAGTCCAGATTCCCTGCAACACCAAATTAATGGCATTACAGCTCATCAGGAAGGAGGAATCAGTGAGACCAGTACATACCAGTGGCATGACCAACCTACTGACCCCGAAATTCAACTACGAGCTTTTTAACTGCAACAACTTTAATATACGCTATTGGAGCTGGAATTACCGCGGCTGCTGGCACCAGACTTGCCCTCCAA
+
DDDDDIIIIIIIHHIIIIIIIIIIIIIIIIIIIIHIIIIIIFEHHIIIGIIIGHHIIHI1FHHIHGHHHHIHHHHIIGIIIIIIIIIHHEHIIIHHIHHIHIHIIIIHHHHIIIIIIIIIIIIIHHIHHHIIIIIIIIFHHHGHHHIIIIIHIIHIIIIIIIIIIIIIIIIHHIHIIIIIIIIIIIIIIIIIIIIIIIIIHIIIHIIIIIHHHIIIIIIIIIIIIIIIIIIIIIIIHIIIIHHHIIIIIHHIIIIIHIIIIIHIIHIIIIIIIIIIIIIIIIGIIIIIHIIIIIIIIIIIIIIIIIIHIIIIIIIIIIIIIHIIIIIIIIIIIIIIIIIIIDDDDD
@HISEQ:969:HM2KJBCX2:2:1102:14824:44925 2:N:0:ACTATGCA
TTGGACGTCCACCCCAACTATCCCTATTAATCATTACGTCGATCCTAGAAACCAACAAAATAGAATCAAACGTCCTATTTCATTATTCCATGCTAATGTATTCAAGCGTACGCCTGCTTTAAACACTCTAATTTTTTCAAAGTAACAGTCCTGATTCCCCACGACACCAAATTAATGACATCGCGGTTCTTCAGAAGGTAGGAACCAATAATGCCAGTACGTACCGAAGCACGACCAACAATTTGATCCCGAAATTCAACTACGAGCTTTTTAACTGCAACAACTTTAATATACGCTATTGGAGCTGGAATTACCGCGGCTGCTGGCACCAGACTTGCCCTCCAA
+
DDDBDHIIIIIIIHIIIIIHIIIIIIIIIIIIIIIIIIIIIHHHIIIIIIIIIIIIIIIIIHIGCHIHIIIHIIIGIIHIIIIIHHFHIIIIGHGIIIHIIHHIIIIHHHIIIIIIIIIIHHIIHIIIIIHIHGGIIIHIIIHHFIIIIIIHIIIHIIHIIIIIIIIIIHHEHIIIIIIIGIIHIIIHIIIIIIIIIHIIIIIIIIIIIIIIIIIIIIIIIIIIIIIIHIIIIHHIIIIIIIHGIIIIIIIIIIIIIIIHEHIIIIIIIIIHIIIIIIIIIHIIHIGIIIIIIIIIIIIIIIIIIIIIHIIHIIIIIIIIIIIIIIIIIIIIIIIIIIIICDDDD
@HISEQ:969:HM2KJBCX2:2:1102:15173:45028 2:N:0:ACTAAGCA
TTGGACGTCCACCCCAACTATCCCTATTAATCATTACGTCGATCCTAGAAACCAACAAAATAGAATCAAACGTCCTATTTCATTATTCCATGCTAATGTATTCAAGCGCGAGCTTGCTTTAAACACTCTAATTTTTTCAAAGTAACAGTCCTGATTTCCCGCGACACCAAATTAATGACATCGTGGTTCGTCAGAAGGGAGAAACCAATAATGCTAGTACGTACAAAGTACGACCGACATATTAGTCCCGAAATTCAACTACGAGCTTTTTAACTGCAACAACTTTAATATACGCTATTGGAGCTGGAATTACCGCGGCTGCTGGCACCAGACTTGCCCTCCAA
+
@D@?@CE@@CGHC0<EH0D@<CFCHHHHHHHHHIHCGH?EHHCGHHEHHHGCHHHHIIIGHI@HH?GHH11<D1EHHHEEFHEHH11D1D@E?HHIHHHIHD@IHGHGIIIHHHIHHIIIIHH@@HEEHHIHGCFF?IIHFHFFHIHGHIHHGGHHEIHHFDHHHHI@IIHGHHHIGIIIIIIIHIHIHEFIIIIIIIIIIIIIHIHIHIIHIHIIHEIHIHIIIIIIIIGIIIIIIGIIHHHIHIHHIHIIIIIIIIIIIIIIIHIIIIIIIHHGIIIHIHIIHHIIIIIHIIHIIIIIIIIIIIHGIIIIIIIIIIIHGIHIIHHIIHIIGIIHIIHCCDDC
@HISEQ:969:HM2KJBCX2:2:1102:15219:45106 2:N:0:ACTATGCA
TTGGACGTCCACCCCAACTATCCCTATTAATCATTACGTCGATCCTAGAAACCAACAAAATAGAATCAAACGTCCTATTTCGTTATTCCATGCTAATGTATTCAAGCGTGAGCCTGCTTTAAACACTCTAATTTTTTCAAAGTAACAGTCCTGATTCCCCAAGACACCAAATTAATGACATCATGGTTCGTCAGAAGGTAGGAATCAATAATACCAGTACGTACAATAGCACGACCAATAAATTGATCCCGAAATTCAACTACGAGCTTTTTAACTGCAACAACTTTAATATACGCTATTGGAGCTGGAATTACCGCGGCTGCTGGCACCAGACTTGCCCTCCAA
+
DBDDDHIIIIIIHIIIIIIIIIIIIIIIIIIIIIIIIIIIIIIGIIIIIIIIIIIIIIIHIIIIIIGIIIIICEHHIIIIIGIIIIIHIIIIIIHIIIIHIHIIIIHIIIIHHIIIIHIIHHIIIIIIIIIIIIIIIIIIIIIIIIIIIIIIIIIIIHHHIIIIIIIIIIIIIIIIIIIIIIIIIIIIIHIIIIIIIIIIHIIIIIIIIIIIIIIIIIIIIIIIIIIIIIIIIIIIIIIIIIHFIIIIIIIIIIIIIIIIIHIIIIGIIIIIIIIIIIIIIIIIIHHIIIIIIIIIIIIIIIIIIIIIIIIIIIIIIIIIIIIIIIIIIIIIIIIIIIIIDDDDD
@HISEQ:969:HM2KJBCX2:2:1102:6759:45194 2:N:0:ACTATGCA
TTGGACGTCCACCCCAACTATCCCTATTAATCATTACGTTGATTCTAGAAACCAACAAAAATAGAATCTAACGTCCTATTTCATTATTCCATGCTAATGTATTCAAGCGCGTGCCTGCTTTAAACACTCTAATTTTTTCAAAGTAACATCCTGACTCCCCACAACATCAAATTAATGACATCATGATTCATCAGAAGGGAGAAATCAATGACATTAGTACGTACCAAAGGCACGACCGACGTATTGATCCCGAAATTCAACTACGAGCTTTTTAACTGCAACAACTTTAATATACGCTATTGGAGCTGGAATTACCGCGGCTGCTGGCACCAGACTTGCCCTCCAA
+
DDDDDIIIIIIIIIIIIIIIIIIIIIIIIIIIIIIIIIIIIIIIIIIIIIIIIHIIIIHHHIIIIIIIIHHHIIIIIIIIIIHIIIIIIIHHIFGHIIIIIGHHIIIHIHIIIIIIIIIIIIIIIIIIIIHHHHIIIIGIIIIIIIHIIIIIIIIIIIIIIIIIIIIIHIIIIIIIIIIIIIIIHHIIIIHIIIIIIIIIIIIIIIIIIIIIHGHIIIIHIIIIIIIIIIIIIIIIIIIIIHHHEIIIIIIIIIIIIIIIIHHIIIIIIIIIIIIIIIIIIIIIIIIIIIIIIIIIIIIIIIIIIIIIIIIIIIIIIIIIIIIIIIIIIIIIIIIIIIIIIDDDDD
@HISEQ:969:HM2KJBCX2:2:1102:12777:45672 2:N:0:ACTATGCA
TTGGACGTCCACCCCAACTATCCCTATTAATCATTACGGTGATCCTAGAAACCAACAAAATAGAACCATGCCGTCCTATTCTATTATTCCATGCTAATGTATTCGAGCAAAAATGCCTGCTTTAAACACTCTAATTTTTTCAAGGTAAAGGTCCTGGATCCGCAAGACACCCAATAAAGGACATCAAGTTTCTCCAGAAGGTGAGAAATCAACAGTAACAGTTCATACCCCTTAAGGCATGACCATCACGTCAATCCCGAAATTCAACTACGAGCTTTTTAACTGCAACAACTTTAATATACGCTATTGGAGCTGGAATTACCGCGGCTGCTGGCACCAGACTTGCCCTCCAA
+
DDDDDIIIIIIIIIIIIIIIIIIIIIIIIIIIIIIIIIIIIIIIIIIIIIIIIIIIIIIIIIHHHIIIIIIIHIIIIIIHHIIIIIIIIIIIIIIIIIIIIGHHIIIIIIIIIIIIIIIIIIIIIIIIIIIIIIIIIIIIIIIIIIIIIIIIIIIIIIIIIIIIIIIIIIIIIIIIIIIHIHIIIIIIIIHIHIIIIIIIIIIIIIIIHIIIIIIIIIIIIIIIIIIIIIIIIHIIIIIIHHIIIIIIIIHHIIIIIIIIIIIIIIIIHIIIIIIIIIIIIIIIIIIIIIIIIIIIIIIHGIIIIIIIIIIIIIIIIIIIIIIIIIIIIIIIIIIIIIIIIIIIIIIIDDDDD
@HISEQ:969:HM2KJBCX2:2:1102:7494:45935 2:N:0:ACTATGCA
TTGGACGTCCACCCCAACTATCCCTATTAATCATTACATCGATCCTAGAAACCAACAAAATAGAATCGGATGTCCTATTTCATTATTCCATGCTAATGTATTCAAGCGTGAGCCTGCTTTAAACACTCTAATTTTTTCAAGGTAACAGTCCTAATTCCCCGTGACACCAAATTAATGGCATTACGGTTCTTTAGAAGGTGAGAAATCAATAATATCAGTACATACCAACGGCATGACCGAAACATTGATCCCGAAATTCAACTACGAGCTTTTTAACTGCAACAACTTTAATATACGCTATTGGAGCTGGAATTACCGCGGCTGCTGGCACCAGACTTGCCCTCCAA
+
@@@BBGHHEEH<@CHHDHHIHGGEGHCEHHHHHHGHHHEFHCG1GCGHIIHHIHHH?HHCH1<CGCEGHI0C<DFGCHGG@GHFHHH1GHEHCE1<<CE@@@CHE1DIHHHHIIHHHHFH?CHCGCGGHIIIIGHHEIHGB1HGC?GHFEHFCGHHDC@ECEHGCFDCHHFC@CHIH:IIHIHCEEIHEGCFHHHHFHIHHGIIHEEIHHHGFECEHHIIIIHIIIIIHEIGHHEEGHGIIICHFAHF/<IHEIIIGIHIHIIIIHIIGIFHHHHFHHHFIIHCHFF1ECFHG=HIIIIIIHHGIIIIIIHHHGIIHHIIIHIIHHHIHIIIHHGHHIHIIIDDDDD
@HISEQ:969:HM2KJBCX2:2:1102:1843:46988 2:N:0:ACTATGCA
TTGGACGTCCACCCCAACTTCCCTATTAATCATTACGGTGATCCTAGAAACCAACAAAATAGAACCATGCCGTCCTATTCTATTATTCCATGCTAATCTATGCGAGCAAAAATGCCTGCTTTAAACACTCTAATTTTTTCAAGGTAAAGGTCCTGGATCCGCAAGACACCCAATAAAGGACATCAAGTTTCTCCAGAAGGTGAGAAATCAACTGCAACAGTTCATACCCCTTAAGGCATGACCATCACGTCAATCCCGAAATTCAACTACGAGCTTTTTAACTGCAACAACTTTAATATACGCTATTGGAGCTGGAATTACCGCGGCTGCTGGCAACAGACTTGCCCTCCAA
+
D?@DDECG=CH11DCC<<GFFHHHI@11D1<C<DD<<0FC<DH1G<1<C@<GGCH1FH?GG1GEHEFH1<CCGI<G@HHII1<<<<<<CFC1<1<FH11111100/C@<1GG<CHIFHGH1F1<6<GFBC1/A>CFEGEGBDC1?DGEBCEB<:110/CHGHD.HHG<D<//HCCHIHHGHH#GGHH<</<FHCEF<0D00HF@IHEE<1FF<1GC<<IFH@HDD0/CHHGACC<HD1G<<BHFFHHCD1GIHEC/1D<1FCF1HD<0<C<CCHD1HHHHHCG1IHHHGHD1D1G1HG0E/CC1D1HFG?HHHEHCHEE?HHE<G<HHHCIGD1<1@G@GEEHHIHGDDDDD
@HISEQ:969:HM2KJBCX2:2:1102:12630:46714 2:N:0:ACTATGCA
TTGGACGTCCACCCCAACTATCCCTATTAATCATTACGTCGATCCTAGAAACCAACAAAATAGAATCAAACGTCCTATTTCATTATTCCACGCTAATGTATTCAAGCGTGCGCCTACTTTAAACACTCTAATTTTTTCAAAGTAACAGTCCTGATTCCCCACGACACCAAATTAATGACATCGTGGTTCTTCAGAAGGTAGGAACCAATAATGCCAGTGCGTACCGAAGCATGACCGACAATTTGATCCCGAAATTCAACTACGAACTTTTTAACTGCAACAACTTTAATATACGCTATTAGAGCTGGAATTACCGCAGCTGCTGGCACCAGACTTGCCCTCCAA
+
DDDDDIIHIIIIIIIIIIIIIIIIIIIIIIIIHIIHIHHIIIIIIIIIIIIIIIIIIIIIIIIIIHIHHIHHHHHIHIIIIIIIIIIIEHIIGICHHHEHHHHIHHIIHHIIIIIIIIHIIIHIIIHIIGHHHHIIIIIIIIIIIIIIHHIIIHHIIGIHHHFHHHIHIIIIIIIIIIIIHIIHIIIIIIIIIIHIIIIIIHIIIIIIIIIIGIIIIIIIIIIIIIIIIIIIIHIIIIIIHIHHIIIIIIIIIIHIIIIHIIIIIIIIIIIIIIIIIIIIIIIIIIIIIIIHHIIIIIIIIIIIIIHHIHIIIIIIIIIIIIIIIIIIIIIIIHIIIIIIDDDDD
@HISEQ:969:HM2KJBCX2:2:1102:16540:47113 2:N:0:ACTATGCA
TTGGACGTCCACCCCAACTATCCCTATTAATCATTACATCGATCCTAGAAACCAACAAAATAGAATCGGATGTCCTATTTCATTATTCCATGCTAATGTATTCAAGCGTGAGCCTGCTTTAAACACTCTAATTTTTTCAAGGTAACAGTCCTAATTCCCCGTGACACCAAATTAATGGCATTACGGTTCTTTAGAAGGTGAGAAATCAATAATATCAGTACATACCAACGGCATGACCGAAACATTGATCCCGAAATTCAACTACGAGCTTTTTAACTGCAACAACTTTAATATACGCTATTGGAGCTGGAATTACCGCGGCTGCTGGCACCAGACTTGCCCTCCAA
+
ADDDBIHIIIIIIIHIIIIIIIHIIIIIIIIIIIIIIIIIIIIIIIIIIIIIHIIIGIIIIIHIGIHHIHIGIIHIIIIIIIIIIIIIIIIIIHIIIIIIIIIIIIHIIIIIGIIIIIIIIIIIIIIHIIIIIHIIIIIIIIIIIIIHIIIIIIIIIIIIIIIIIIIIIIIHIIIIIIIIIIIIIHIIIIIIIIIIIIIIIIIIIHHIIIIIIIHIIIIIIIIIIIIIIIIIIIIIIIIIIIIIIGIHHIIIIIIIIIIIIIIIIIIIIIIIIIIIIIIIIIIIIIIIIIIIIIIIIIHIIHIIIIIIIIIIIIIIIIIIIIIIIIIIIIIIIIIIIIIIIIDDDDD
@HISEQ:969:HM2KJBCX2:2:1102:16176:45889 2:N:0:ACTATGCA
TTGGACGTCCACCCCAACTATCCCTATTAATCATTACGGTGGTCCTAGAAACCAACAAAATAGAACCATGCCGTCCTATTTTATTATTCCATGCTAATGTATTCAAGCAAAAATGCCTGCTTTAAACACTCTAATTTTTTCAAAGTAAAGGTCCTGGTTCCCCGCGGCATCCAATTAAGGACATCGCGGTTCTCCAGAAGGTGAGAAATTGACTGCACCAGTTCATACCCCGTGAGGCACGACCGATGCGCCAATCCCGAAATTCAACTACGAGCTTTTTAACTGCAACAACTTTAATATACGCTATTGGAGCTGGAATTACCGCGGCTGCTGGCACCAGACTTGCCC
+
DABDDGIIHIIIHEHHGHHIIIFIGHHIHCHHGEHIHIHHHHHHHHHFGHIHHFHHHHIEC1<G?F?1GHH?CGHHCGCFHH1CGHFICFF11DF?CCF?HC@CCGGHHHIHFHFHHHEEGHHEHHIIIHIIHHCGG@CDHHHHHIIIIHHHIIIHHFCIIHC?C?EHHCHIIIIIHGIHHHIHHHH?ECIHHEFHIIIIIHEII<HFIHHHHHICIIHHCIHIHHHHHHFIGHHGHIHHDEHFBGCGIIIIIIIHHFIHHHFCEHHHHEHECCHIIIIIHHHHHEEHHHHHGFIHHCHEDIHIHHHEIIIHIIIHIHIIIHDDHIIHIHGEIHIIIHHHHHFDADAD
@HISEQ:969:HM2KJBCX2:2:1102:9861:46427 2:N:0:ACTATGCA
TTGGACGTCCACCCCAACTATCCCTATTAATCATTACGGTGATCCTAGAAACCAACAAAATAGAACCATGCCGTCCTATTCTATTATTCCATGCTAATGTATTCGAGCAAAAATGCCTGCTTTAAACACTCTAATTTTTTCAAGGTAAAGGTCCTGGATCCGCAAGACACCCAATAAAGGACATCAAGTTTCTCCAGAAGGTGAGAAATCAACAGTAACAGTTCATACCCCTTAAGGCATGACCATCACGTCAATCCCGAAATTCAACTACGAGCTTTTTAACTGCAACAACTTTAATATACGCTATTGGAGCTGGAATTACCGCGGCTGCTGGCACCAGACTTG
+
DDDDDIIIIIIIIIIIIIIIIIIIIIIIIIIIIIIIIIIIIIIIIIIIIIIIIIIIIIIIIIIIIIIIIIIIIIIIIIIHIIIIIIIIIIIIIIIIHIIIIIIIIIIIIIHIIIIIIIIIIIIIIIIIIIIIIIIIIIIIIIIIHIIIIIIIIIIIIIIIIIIIIIIIIIIIIIIIIIIIIIIHIIIIIIIIIIIIIIIIIIIIIIIIIIIIIIIIIIIIIIHIIIIIHIIIIIHIIIHIIIHHIIIHIIIIIIIIIIIIIIIIIIIIIIIIIIIIIIIIIIIIIIIIIIHIIIIIIIIHHIIIIIIIIIIIIIIIIIIIIIIIIIIIIIIIIIIHIIIIDDDDD
@HISEQ:969:HM2KJBCX2:2:1102:12519:46779 2:N:0:ACTATGCA
TTGGACGTCCACCCAACTATCCCTATTAATCATTACGTCAATCCTAGAAACCAACAAAATAGGATCGAACGTCCTATTTCATTATTCCATGCTAATGTATTCAAGCGTTAGCCTGCTTTAAACACTCTAATTTTTTCAAAGTAACAGTCCTGTTTCCCTGCAACACCAAATTAATGGCATTACAGTTCTTCAGAAAGGAGGAATCAGCGAAGCCAGTGCATACCAGTGGCACGACCAACCTGCTGACCCCGAAATTCAACTACGAGCTTTTTAACTGCAACAACTTTAATATACGCTATTGGAGCTGGAATTACCGCGGCTGCTGGCACCAGACTTGCCCTCCAA
+
DDDDDIIIIIIIIIIIIIIIIIIHIIIIIIIIIIIIIHIIIIIIIIIIIIIIIIIIGIHHEGHIIIHIIIHHHIIIIIIIIIIIIGIHIIIIHIHIIIIIIHIIIIIIIIIIIIIIHHIIIGIIIIIIIHIIIIIIIHHHIIIIIIIIIIIIIIIIIIIIIIIIIIIIHIIIIIIIIIIHIIIIIIIIIIIIIIIIIIIIIIIIIIIIIIIIIIIIIIIIIIHIIIIIIIIHIIIIIIIIHIHGIIIIHIIIIIIIIIIIIIIIIIIIHIIIIIIIIIIIIIIIIIIIIIIIIIIIIHIIIIIIIIIIIIIIIIIIIIIIIIIIIIHIIIIIIIIIIIIIDDDDD
@HISEQ:969:HM2KJBCX2:2:1102:17982:46914 2:N:0:ACTATGCA
TTGGACGTCCACCCCAACTATCCCTATTAATCATTACGTCAATCCTAGAAACCAACAAAATAGGATCGAACGTCCTATTTCATTATTCCATGCTAATGTATTCAAGCGTTAGCTTGCTTTAAACACTCTAATTTTTTCAAAGTAACAGTCCAAATTCCCCGCAACACCAAATTAATGGCATTACGGTTCATCAGGAAGGAGGAATCAGTGAGATCAGTACATACCAGAGGCATGACCAACCTACTAACCCCGAAATTCAACTACGAGCTTTTTAACTGCAACAACTTTAATATACGCTATTGGAGCTGGAATTACCGCGGCTGCTGGCACCAGACTTGCCCTCCAA
+
DDDDDHHIIIHIIIIIIIIHIIIIIIIIIHIIIIIIIIIIIIIIIIIIIIIIHIIIIHHGHIHHIIHHGHIHGGHHIHHIIIIHIHIIIIIIHIIGHIIIHHHIIHHIIIIIHIIIIIIIIIHIIIIGIIIIGIIHIIHHHIIIIIHIGHIIIHHEGHFGIGHIHIGIIIHIIIHIHIIIIIIIIIIIIIHHHIIIIIHIIIIIHIIIIIIIIIHIIIIIIHIHIIIIHIIIIIIIGIIIIIIHGIIIIIIIIIIIIIIIIIIIIIIIIIIIHHHIIIIIIIIHGHHIIIIIIIIIIIIHIIIIIIIIIIIIIIIIIIIIIIIIIIIIIIIIIIIIIGIIHDDDDD
@HISEQ:969:HM2KJBCX2:2:1102:19170:47085 2:N:0:ACTATGCA
TTGGACGTCCACCCCAACTATCCCTATTAATCATTACGTCGATCCTAGAAACCAACAAAATAGAATCAAACGTCCTATTTCATTATTCCATGCTAATGTATTCAAGCGCGAGCTTGCTTTAAACACTCTAATTTTTTCAAAGTAACAGTCCTGATTTCCCGCGACACCAAATTAATGACATCGTGGTTCGTCAGAAGGGAGAAACCAATAATGCTAGTACGTACAAAGTACGACCGACATATTAGTCCCGAAATTCAACTACGAGCTTTTTAACTGCAACAACTTTAATATACGCTATTGGAGCTGGAATTACCGCGGCTGCTGGCACCAGACTTGCCCTCCAA
+
DDDDDIIIIHIIIIIIIIHIIIIHIIIIIIIIIIIIIIIIIIHIIFIIIIIIIIIIIIIIIIIIIIIIIIIIIHIIIIIIIIIIIIIIIIIIICHIIIIIIIHIIIIIIIIIHIHIIIIIIIIHIIIIHIIHIIIIIIIIIIIIIIIIIIIIIIIIIIHHIIHIIIIIIIIIIIIIIIIIIIIIIIIHIIHIIIIIIIIIHHIIIIIIIIIIIIIIIIIIIIIIIIIIIIIIIIIIIIIHHIHIIIGIIIIIIIIIHIIIIIIIIIIIIIIIIIIIIIIIIIIIHHHIIIIIIIIIIIIIIIIIIIIIIIIIIIIIIIIIIIIIIIIIIIIIIIIIIIIDDDDD
@HISEQ:969:HM2KJBCX2:2:1102:15558:47778 2:N:0:ACTATGCA
TTGGACGTCCACCCCAACTATCCCTATTAATCATTACGTGGTCCTAAAACCAACAAAATAGAACCATCGTCCTATTTTATTATTCCATGCTAATGTATTCAAGCAAAAATGCCCGCTTTAAACACTCTGATTTTTTCAAAGTAAAGGTCCTGATTCATCGAAACACCCAAGAGCATCCCGACTCACCAGAAGGTGAGAAATTGGCTACACACCATTTCATGCCCCTAAAGGCACGACCGATATATCCCAATCCCGAAATTCAACTACGAGCTTTTTAACCGCAACAACACTAATATACGCTATTGGAGCTGGAATTACCGCGGCGGCTAACACCAGACTTGCCCTCCAA
+
BDDADIIIIIIIIIIIIIIIIIIIIIIIIIIIIIIIIIIIIIIIIIIIIIIIIIIIHIIIHIIIIIIIIHHHHHHIIIIIIIIIIIIGHHHFHHHHGHHIHHHHHIIIHIHEHIIIIHHHHIHIIIIIIIHHHIIIIIIIIHHHIIIIHIIIIIIIHHIIHIIIIIHIIIIHIIHHIIIIHHIIHHIIIIIIIIIIIIHIIIIIIIIIHIIIHIIIIIIIIIIIIIIIIIIIIIIIIIIIIIIIHHHDHEHIIHIIIIIIIIIIIIHHGIIHIIIIIIIIIIIIHHHHFIIIHIIIHIIIIIIIIIIIIIIIIIIIIIIIIIIIIHIIIIIHIIHIIIIIIIIIDDDDD
@HISEQ:969:HM2KJBCX2:2:1102:16576:46823 2:N:0:ACTATGCA
TTGGACGTCCACCCCAACTATCCCTATTAATCATTACGTCGATCCTAGAAACCAACAAAATAGAATCAAACGTCCTATTTCATTATTCCATGCTAATGTATTCAAGCGCGAGCTTGCTTTAAACACTCTAATTTTTTCAAAGTAACAGTCCTGATTTCCCGCGACACCAAATTAATGACATCGTGGTTCGTCAGAAGGGAGAAACCAATAATGCTAGTACGTACAAAGTACGACCGACATATTAGTCCCGAAATTCAACTACGAGCTTTTTAACTGCAACAACTTTAATATACGCTATTGGAGCTGGAATTACCGCGGCTGCTGGCACCAGACTTGCCCTCCAA
+
DDDDDIIIIIIIIIIIIIIIIIIIIIIIIIIIIIIIIIIIIIIIIIIIIIIIIIIIHIIIIIIIIIIIIIIIIHIIIIIIIIIIIIIHIIIIHIIIIIIIIIIIHIIIIIIIIIIIIIIHIIIIIIIIIIIIIIIIIIIIIIIIIIIIHIIIIIIIIIIIIIHIIIIIIIIIIIIIIIIIIIIIIIIIIIIIIIIIIIIIIIIIIIIIIIIIIIIIIIIIIIIIIIIIIIIIIIGIIIIIIIHIIIIIIIIIIIIIIIIIIIIIIIIIIIIIIIIIIIIIIIIIIIIIIIIIIIIIIIIIIIIIIIIIIIIIIIIIIIIIIIIIIIIIIIIIIIIIIIIDDDDD
@HISEQ:969:HM2KJBCX2:2:1102:1243:48796 2:N:0:ACTATGCA
TTGGACGTCCACCCCAACTATNCCTATTAATCATTACGTCAATCCTAGAAACCAACAAAATAGGATCAAACGTCCTATTTCATTATTCCATGCTAATGTATTCAAGCGTTAGCCTGCTTTAAACACTCTAATTTTTTCAAAGTAACAGTCCTGTTTCCCTGCAACACCAAATTAATGACATTACAGTTCTTCAAGAAGGAGGAACCAGTAAAGCCAGTGCATACCAGAGGCACGACCAACCTACTAATCCCGAAATTCAACTACGAGCTTTTTAACTGCAACAACTTTAATATACGCTATTGGAGCTGGAATTACCGCGGCTGCTGGCACCAGACTTGCCCTCCAA
+
DDDBDHHGHIIIIIIIIIIIH#<<CHHIIIIIIIIIIIHIIIIIIHIIIIIIIIIIIIIEHIHIIIIHIHHIHHIIIIIIIGHIIHIIIIHHFHHHGHIIIHIIIIIIIHHEHIIGIIIHHIHHHIIHIIIIIIIIIIIIIIIIIIIIIHIIIIIIIIIHIIIIIIIIIIIIIIIIIIIIIIIIIIIIHIIHIIIIIIIIIIIHHHIIIHIIIIIIIIIIIIIIIIIIIIIIHIIIIHIHIHFHHFHIIIHIIIIIIIIIIIHIIIIIIIIIIIIIIIIIIIIIIIIIIIIIIIIIIIIIIIIIIIIIIIIIIIIIIGIIIIIIIIIIIIIIIIIIIIIIIDDDDD
@HISEQ:969:HM2KJBCX2:2:1102:13391:49015 2:N:0:ACTATGCA
TTGGACGTCCACCCCAACTATCCCTATTAATCATTACGGTGATCCTAGAAACCAACAAAATAGAATCATGCCGTCCTATTTTATTATTCCATGCTAATGTATTCAAGCAAAATGCCTGCTTTAAACACTCTAATTTTTTCAAAGTAAAGGTCCTGGTTCCCCGCGACACCCAATTAAGGGCATCGCGGTTCTCCAGAAGGTGAGAAATTGACTACACCAGTTCATGCCCCTTAAGGCACGACCGATGTGTCAATCCCGAAATTCAACTACGAGCTTTTTAACTGCAACAACTTTAATATACGCTATTGGAGCTGGAATTACCGCGGCTGCTGGCACCAGACTTGCCCTCCAA
+
DDABDHHIIIEHHIIIIIIEHIIIIIIIIIHIHIIHHIIHIIIHIIIIIIIIIIIIIHHGIIHIIHIIIIIIIHIHHIIGIFIIIGIIGHHIHIIIIIIHHGHIIHIIIIIIIIGHIHHIIIIIHHIIIIIIIIHHIIIIIIIIIIIIIIHIIHIHI?IIIHIIIHIIIIIHHHHGIIIIIIIIIIHHHHIIIIIIIIIIIIIIIIIIIIIHIIHIIIIIIIIIIIIIIIHIIIIIIIIIHIIHGIIIIIHIHHHHIIIIIHIIIIIHHIIHIIHHHHIIIIIIIIIIIHIHEHIIIIIHIIIIIIIIIIIIIIIIIIIIIIIIIIIHIIIIIIIIIIIIIIIIIIIDCDDD
@HISEQ:969:HM2KJBCX2:2:1102:2515:49779 2:N:0:ACTATGCA
TTGGACGTCCACCCCAACTATCCCTATTAATCATTACGGTGATCCTAGAAACCAACAAAATAGAACCATGCCGTCCTATTCTATTATTCCATGCTAATGTATTCGAGCAAAAATGCCTGCTTTAAACACTCTAATTTTTTCAAGGTAAAGGTCCTGGATCCGCAAGACACCCAATTAAGGACATCAAGTTTCTCCAGAAGGTGAGAAATCAACAGCGACAGTTCATACCCCTTAAGGCATGACCATCACGTCAATCCCGAAATTCAACTACGAGCTTTTTAACTGCAACAACTTTAATATACGCTATTGGAGCTGGAATTACCGCGGCTGCTGGCACCAGACTTGCCCTCCAA
+
DDDDDIIIIHIIIIIIIIIIIIIIIIIIIIIIIIIHIIIIIIIIIHIIIIIIIIIIIIIIIIIIHIIIIIHIIIIIIIIIIIIIIIIIIIIIHIIIHIGHIHIHIIIIIIIIIIIIIHHIIIIIIIIIIIIIHHHHIIIIHIHIIIIIGIIHIIIIIIIHHIEIIHIIIIIIIHHHIIIIIIHIIIIIIIHIHIIIIIIIIIIIIIIHHIIIIIIIIIIIIIIIIIIIIIIIIIIIIIIIIIIIIIIIIIIHIIIIHIIIIIIIIIIIIIIIIGIIIIIIIIIIIIIIIIIIIIIIIIIIIIIIIIIIIIIIIIIIIIIIIIIIIIIIIIIIIIIIIIIIIIIIIIIIDDDDD
@HISEQ:969:HM2KJBCX2:2:1102:18672:49732 2:N:0:ACTATGCA
TTGGACGTCCACCCCAACTATCCCTATTAATCATTACGGTGATCCTAGAAACCAACAAAATAGAACCATGCGTCCTATTTCATTATTCCATGCTAATGTATTCAGGCAATAGCCTGCTTTAAGCACTCTAATTTTTTCAAGGTAACAGTCCTGCTTCCCCAACGCACCAAATTAATGACATGCTGGTTATTCAGAAGGTAGGAATCCATCACGCCAGTACAGACCCAAAAGCCCGACCAACGGATAAATCCCGAAATTCAACTACGAGCTTTTTAACTGCAACAACTTTAATATACGCTATTGGAGCTGGAATTACCGCGGCTGCTGGCACCAGACTTGCCCTCCAA
+
DDDDDHHEHHHHHFHIIIIIIIIIHIIIIHEHHIIIIIHIIHHHHHHHHIIIIHHIHHIIIIHHHIIIIGCHH<CGHCHIIIIIIHHHICHHHIHGHIHHHGHIHFHIHHHHEHIHIIIIHIHHIGHGHIIIHHHIHIIIHIIIIIHIIIIIIHHEFHGHIIHIIIIIHIHIIIIIIIIIHIIIHIHIIHHHIIIIHHHHHIIIIIHIIHIIIIIIIIIHIIIIIIGIHGIIIIIIIIIIHHHIHHIIIIIGHIIIHGIIIIIIIIHIIIIIIIIIIIIIIIIHHIIIIIIIIIIIHIIIIIIIIIIIIIIIIIIIIIIIIIIIIIIIIIIIIIIIIIIIHIDDDDD
@HISEQ:969:HM2KJBCX2:2:1102:18967:49555 2:N:0:ACTATGCA
TTGGACGTCCACCCACTATCCCTATTAATCATTACGGTGGTCCTAGAAACCAACAAAATAGAACCACAACGTCCTATTCTATTATTCCATGCTAATCTATTCAAGCAATAGCCCGCTTTAAACACTCTAATTTTTTCAAGGTAATGGTCCTGGCTCCCCAACACACCCAATTAAGGACATACTGGTTCACCAGAAGGAAGACCCGACAACAGGACAGTACTCGCCAAAGACGGACCGCCCGGCCAAGTCTAAAATTCAACTACGAGCTTTTTAACTGCAACAACTTTAATATACGCTATTGGAGCTGGAATTACCGCGGCTGCTGGCACCAGACTTGCCCTCCAA
+
DDDDDIIIIIIIIIIIIIIIIHHHIIHIHIIIIIIIIIICHIIIIFHIFHIIIIIFHHIIIEHIIIIIHIIHHIIIHIIIIIIIIIHHHHHHIIHIIIIIIHHIIIIIIIIIIIIIIIHIIHIIIIIIIIIIIIIHIIIIIIIIIIIIIIIIIHIIIIIIIIIIHIIIIHHIIIIIIIIIIIIIIIIIIIIIIIIIIIIIIIIIIIIIIIIIIIIIIIIIIIIIIIIIIIIIIIIIIIIIIIIIIIIIIIIIIIIIIIIIIIIIIIIIIIIIIIIIIIIIIIIIIIIIIIIIIIIIIIIIIIIIIIIIIIIIIIIIIIIIIIIIIIIIIIIIIIIIIIIIDDDDD
@HISEQ:969:HM2KJBCX2:2:1102:16435:49577 2:N:0:ACTATGCA
TTGGACGTCCACCCCAACTATCCCTATTAATCATTACGGTGATCCTAGAAACCAACAAAATAGAACCATGCCGTCCTATTCTATTATTCCATGCTAATGTATTCGAGCAAAAATGCCTGCTTTAAACACTCTAATTTTTTCAAGGTAAAGGTCCTGGATCCGCAAGACACCCAATAAAGGACATCAAGTTTCTCCAGAAGGTGAGAAATCAACAGTGACAGTTCATACCCCTTAAGGCATGACCATCACGTCAATCCCGAAATTCAACTACGAGCTTTTTAACTGCAACAACTTTAATATACGCTATTGGAGCTGGAATTACCGCGGCTGCTGGCACCAGACTTGCCCTCCAA
+
DDBD?DHIHIHGCGHIIIIII?HHGHIIIIIIIIIIHIHHHHICEFHHHHIGHHIIIIIIHHFHHIIIIHEH<HIHGC?HGFEHIEHH<CHIGEGFHHHHHDHHHGHHHHHIIIHIGHHHGHHHHHIHHHHHIHHHIIHIIHHH@GHIIIFHHGIHIIHDHIHIIHIIIHHIIIIIIIIHIHHIIHHHIHIIHHFHHIIIIIHHHIHHHHHIIHIIIIIHIIIIIIIIHIIIHIIIIHHHHHHIHIIHHIIHIIIIIHHIHHIIIHIIIIHHIIIHEIHHIIHHIIIHIIIHIIIHHHIIIIIIIIHHHCIHHHFHIIIIIIHHIGHIIHIHIIIIIIIIIIIIIIIIDCDDD
@HISEQ:969:HM2KJBCX2:2:1102:10850:49331 2:N:0:ACTATGCA
TTGGACGTCCACCCCAACTATCCCTATTAATCATTACGTCAATCCTAGAAACCAACAAAATAGAATCAAACGTCCTATTTCATTATTCCATGCTAATGTATTCAAGCGTAAGCCTGCTTTAAACACTCTAATTTTTTCAAAGTAACAGTCCTGATTCCCCACGACACCAAATTAATGACATCGCGGTTCTTCAGAAGGTAGGAACCAATAATGCCAGTGCGTACCGAGGCACGACCGACAATCTGATCCCGAAATTCAACTACGAGCTTTTTAACTGCAACAACTTTAATATACGCTATTGGAGCTGGAATTACCGCGGCTGCTGGCACCAGACTTGCCCTCCAA
+
DDDDDHIIIIIHIHIIIIIIIIIIIIIIIIIIIIIIIHHIHIIIIIIIHIIHHIHIHHHIIIGHIHIHIIHIIIIIIIGHIGHIIIIEHIHIIIIIIIIIIIHIHIIIIHIHHIIHHIHHHFIIIIIHHIIHIHIIIIIIIIIIIHHHHIIHHHIIIIIHHIIIHGHIHIGHHIIIIIIGIIIIIIIIIIIIIIIIHHIIIHIIHHHHIHIHIIIIIIIIIIIIIIHIIIIIIHHIIIIIIHHGIIIIIIIIIIIIIIIIIIIIIIIIIIIIIHIIIIIIIIHIIIIIIHEIIIIHIIIIIIIIHIIIIIIIIIIIIIIIIIIIIIIHIHIIIIIIIHIIDDDDD
@HISEQ:969:HM2KJBCX2:2:1102:6246:50578 2:N:0:ACTATGCA
TTGGACGTCCACCCCAACTATCCCTATTAATCATTACGTCAATCCTAGAAACCAACAAAATAGGATCAAACGTCCTATTTCATTATTCCATGCTAATGTATTCAAGCGTTAGCCTGCTTTAAACACTCTAATTTTTTCAAAGTAACAGTCCTGTTTCCCTGCAACACCAAATTAATGGCATTACAGTTCTTCAGAAAGGAGGAATCAGCGAGACCAGTACGTACCAATGGCACGACCAACCTGCTGACCCCGAAATTCAACTACGAGCTTTTTAACTGCAACAACTTTAATATACGCTATTGGAGCTGGAATTACCGCGGCTGCTGGCACCAGACTTGCCCTCCAA
+
DDDCCIIIIIIIHIIHIIIIIIIIIIIIHIIIIIIHIIIIIIIIIIIIIIIIIGIIIHHIIIIGHHIIGIIIHIIIIIHIIIHIIIIIIHIIIIIHIIIIIIIIIIIIIIIIIIIIIIIIIHIIIIIIIIIHIIIIIIIHHIIIIIIIIIIHIIIIIIHHHIIIIIIIIHHHIIIIIIIIIIIIHIIIIIIIIIIIIIIIIIIIIIIIIIIHIIIIIIIIIIIIIIIIIIIIIIIIIIIIIIHGHIIIIIIIIIIIIIIIIIIIIIIIIIIIIIHIIIIIIIIIIIIIIIIIIIIIIIIIIIIIIIIIIIIIGIIIIIIIIIIIIIIIIIIIIIIIIIIIIDDDDD
@HISEQ:969:HM2KJBCX2:2:1102:13470:50740 2:N:0:ACTATGCA
TTGGACGTCCACCCCAACTATCCCTATTAATCATTACGTCAACCCTAGAAACCAACAAAATAGGATCAAACGTCCTATTTTATTATTCCATGCTAATGTATTCAAGCGTTAGCCTGCTTTAAACACTCTAATTTTTTCAAAGTAACAGTCCTGTTTCCCCGCAACACCAAATTAATGGCATCACGGTTCTTCAAGAAGGAGGAATCAGCAAGGCCAGTTCATACCAGTGGCACGACCAACCTGCTGACCCCGAAATTCAACTACGAGCTTTTTAACTGCAACAACTTTAATATACGCTATTGGAGCTGGAATTACCGCGGCTGCTGGCACCAGACTTGCCCTCCAA
+
AADDDIIIIHHEHHHEHIHEHFEHIHIIHIIHCHHGGHHHIGH?HHIIHFHEEHHIHIEHHICGEHFHIIHHFEHHHHIIG?HHIE@CCDHI1D?GGIIHHHFHIIIIIIIHHIHHH@HEHHGIIIHHIHIHHIHCIIIHIHHIHBFHHGHHHHIEHHHIHHIHIIHHIHIIHIHHHIHGFHGHIIIIIHHIIIIIHHHHHGIHHIIIIHIFFIHIIIIHHHIIIIHIIIIHIIIIIHGIIIHHCHDGHEIHIIIIIIIIIIIIIHGHEHHIIIIIHHIIHGHCIHCCIHIIIHIHHEIIIIIHIHHIHHHHGIIHHIIIIIHIIIHHIIHHCEHHHHIIHDBDDD
@HISEQ:969:HM2KJBCX2:2:1102:13023:50255 2:N:0:ACTATGCA
TTGGACGTCCACCCAACTATCCCTATTAATCATTACGTCAATCCTAGAAACCAACAAAATAGGATCAAACGTCCTATTTCATTATTCCATGCTAATGTATTCAAGCGTTAGCCTGCTTTAAACACTCTAATTTTTTCAAAGTAACAGTCCTGTTTCCCTGCAACACCAAATTAATGACATTACGGTTCTTCAAGAAGGAGGAACCAGTAAAGCCAGTACATACCAGAGGCACGACCAACCTACTAATCCCGAAATTCAACTACGAGCTTTTTAACTGCAACAACTTTAATATACGCTATTGGAGCTGGAATTACCGCGGCTGCTGGCACCAGACTTGCCCTCCAA
+
DDDDAHIIIIIIIIIIIGIIIIIIIIIIIIIIIIIIIIIIIIIIIIIIIIIHHIIIHIIHHHGHIIIFHIFHHIHIIIHIIIIGIIIIIIIHIIIIHIIIIIIIIIIIIIIIIIIIIIIIIIIIIIIIIIIHIIIIIIIIHIIIIIIIIIIHIIIIIIIIIIIIIIIIIIHIIIIIIIIIIIIIIIIIIIIIIIIIIIIIIIIIIIIIIIIIIIIIIIIIIIIIIIIHHIIIIIIIIIHIIIIHIIHIHIIIIIIHIIIHDHIIIIIIIIIIIIIIIIIIIIIIIIHIIIIIHIIIIIIIIIIIIIIIIIIIIIIIIIIIIHIIIIIIIIIIIIIIIIIIDDDDD
@HISEQ:969:HM2KJBCX2:2:1102:5452:51226 2:N:0:ACTATGCA
TTGGACGTCCACCCCAACTATCCCTATTAATCATTACGGTGATCCTAGAAACCAACAAAATAGAACCATGCCGTCCTATTCTATTATTCCATGCTAATGTATTCGAGCAAAAATGCCTGCTTTAAACACTCTAATTTTTTCAAGGTAAAGGTCCTGGATCCGCAAGACACCCAATAAAGGACATCAAGTTTCTCCAGAAGGTGAGAAATCAACAGTAACAGTTCATACCCCTTAAGGCATGACCATCACGTCAATCCCGAAATTCAACTACGAGCTTTTTAACTGCAACAACTTTAATATACGCTATTGGAGCTGGAATTACCGCGGCTGCTGGCACCAGACTTGCCCTCCAA
+
BADDDHCE@EEHEH/EHHHIEHHHHHE<<<G?GHIGHHHHHHHDCGHFHCHHIHIII1DFHE@1DFHHIG?DHH/?EHHHEHIGEECCG@GH11F@GHHII?C?GI?IHGHEHCC@CEIIIHGFADGHHEHHEBH?FH1CAEFHHEGHH?EE?HHFHHCC?CEHHHHEHIHFHHIHHFGHICHCHFHIHEEHHHCGCH@EHEHHHEHHCHHHHEC>FD11A11?F=ECFCFHCE@CEFIIHH?AF1C1E@FCCHDD?@@FC@D1<FHHHCGCECDHF@ECG@HEIH@FIGIIHHHHFE@CCDHF1FIIHHHGHHCHIHIIHHF<HG?HGIHHHH?IHHEEFHEEHHIHD0?D0
@HISEQ:969:HM2KJBCX2:2:1102:21089:51270 2:N:0:ACTATGCA
TTGGACGTCCACCCCAACTATCCCTATTAATCATTACCGCAAGCTCTAACCAACGAAACGGGCTTGCGGTCCTGTTCCATTATACTATGCTGGAATATTCACGGCAAAATGCCTGCTTTAAACACCCTAATTTCTTCAAAGTAAACGGCCTGGTACCAACCGCCCACTCATTTAAGAGCAGGCGGCGGCCTCCAGGCGTAGGCAGCTGTCTGGCCAGTACATACCCGTTTCCACGAAGCAGACCATGCCAGACGAGCGCCGGTTTCAACTACGAGCTTTTTAACTGCAACAACTTTAATATACGCTATTGGAGCTGGAATTACCGCGGCTGCTGGCACCAGACTTGCCCTCCAA
+
DDDDDIIHHIIIIIIIIHHHHHIGFHHIHIHHHHIIIIIIIIIICHHEHHIIIGHIGICHGEHEHIIIIEDHEHGEHEHHHHHHHHHCHCHHIHI?G1<CGDGHHHIHIHHHGIHGHHIHIIIHHHFGGHHHHIHHIGGIHHHHFHHHIHHGEHHHHHEHHHIIIHIIHIHGHGHHHHHHDGIIHHEIIIGIHHHHHGIHHIHGIIIIIIIIHIHIHIIIIHGIIIIHIIIIIIGIIIIHHFIIFGIIIIHIIIIHIIIHIIIIHIIIIIIIIIIIIIIIIIHIIIIIIIIIIIIHIIIHHHIIIIHIIIIIIIIIIIIIIIIIIIIIIIIIIIIIIIIIIIIIIIIIIDDDDD
@HISEQ:969:HM2KJBCX2:2:1102:4239:52742 2:N:0:ACTATGCA
TTGGACGTCCACCCCAACTATCCCTATTAATCATTACGTCAATCCTAGAAACCAACAAAATAGGATCAAACGTCCTATTTCATTATTCCATGCTAATGTATTCAAGCGTTAGCCTGCTTTAAACACTCTAATTTTTTCAAAGTAACAGTCCTGTTTCCCTGCAACACCAAATTAATGACATTACAGTTCTTCAAGAAGGAGGAACCAGTAAAGCCAGTACATACCAGAGGCACGACCAACCTACTAATCCCGAAATTCAACTACGAGCTTTTTAACTGCAACAACTTTAATATACGCTATTGGAGCTGGAATTACCGCGGCTGCTGGCACCAGACTTGCCCTCCAA
+
DDDDDIIIIIIIIIIIIIIIIIIIIIIIIIIIIIIIIIIIIIIIIIIIIIIIIIIIHIHIIIIHIIHIIIIIIIIIIIIIIIIIIIIIIIIIHIIIIIIIIIHIIHIIIIIIIIIIIIIIIIIIIIIIIIIIIIIIIIIIHIIIIIIIIIIIIIIIIIIHHHIIIIIIIIIIIIIIIIIIIIIIIIIIIIIIIIIIIIIIIIIIIIIIIIIIIIIIIIIIIIIIIIIIIIIIIIIIIHGIIIHHGIIHIIIIIIIIIIIIIIIIIIIIIIIIIIIIIIIIIIIIIIIIIIIIIIIIIIIIIIIIIIIIIIIIIIIIIIIIIIIIIIIIIIIIIIIIIIIIIDDDDD
@HISEQ:969:HM2KJBCX2:2:1102:5230:52009 2:N:0:ACTATGCA
TTGGACGTCCACCCCAACTATCCCTATTAATCATTACGGTGATCCTAGAAACCAACGAAATAGAATCAGTCCGTCCTATTTCATTATTCCATGCTAATGTATTCAGACGTTAGCCTGCTTTAAACACTCTAATTTTTTCAAAGTAACAGTCCTGATTTCCAATCACACCAAATTAATGACATGAAAGTTCCTCAGAAGGTAGAGATTTATCTCACCAGTACAGACAATTAAGCCTGACCAATGGGTAAACCCCGAAGTTCAACTACGAGCTTTTTAACTGCAACAACTTTAATATACGCTATTGGAGCTGGAATTACCGCGGCTGCTGGCACCAGACTTGCCCTCCAA
+
DDDDDIIIIIIIIIIIIIIIIIGIIIIIIIIIIIIIIIGIIIIIIIIIIIIIIHIIIHIIIIIIIIIIIIIIGHHIIIIIIIIIIIIIIIIIIIIIHIIIIIIIIIHIIIIIHIIIIIHIIIIIIIIIHIHIHIHHIIIIIHIHIHHIIHIIIIIHIIIIIIIIIIIIIIIIIIIIIIHHHIIIIIIIHIHIIIIIIIIIIIIIHIHIIIIIIIIIIHIIIIIHIGIIIII=IIIIHHIIIIIIHGHIIIIIIIIHIIIIIIIIIIIIIIIIIIIIIIIIIIIIIIIIIHIIIIIIIIIIIIIIIIIIIIIIIIIIIIIIIIIIIIIIIIIIIIIIIIIIIIIDDDDD
@HISEQ:969:HM2KJBCX2:2:1102:11524:51799 2:N:0:ACTATGCA
TTGGACGTCCACCCCAACTATCCCTATTAATCATTACGGTGATCCTAGAAACCAACGAAATAGAATCAAGCCGTCCTATTTCATTATTCCATGCTAATGTATTCAGACGTTAGCCTGCTTCAAACACTCTAATTTTTTCAAAGTAACAGTCCTGATTTCCAATCACACCAAATTAATGACATGAAAGTTCCTCAGAAGGTAGAGATTTATCTCACCAGTACAGACAATTAAGCCTGACCAATGGGTAAACCCCGAAGTTCAACTACGAGCTTTTTAACTGCAACAACTTTAATATACGCTATTGGAGCTGGAATTACCGCGGCTGCTGGCACCAGACTTGCCCTCCAA
+
DDDCCIIIIIIIIHIIIIIIIIIIIIIIIIIIIHIIIIHHIIIIIIIIIIIIIHIIGIIIIIFHIHFEHHIIHHIIIIIIIIIIIHHHIHIIIIIICGHHGHHIIIIHIIGHHHIHHIII8HHHHHIIHIIIIIHHIHIIFHHHHIIIHIHIIIIIIIIIHIIIHHIIIIIIIIIIIIIIIIIIIIIIIIHHIIIIIIIIIIHIIIIHIIGIIIHIIIIIIIIIIIIIHII=IIIIHGHHHH=IIHEHIIIIIIIIIIIIHIIIIIIHIIIIHIIHHIIHIIIIIIHIHIIIIIIIIIHIHIIIIIIIHIIIIIIIIIIIIIIIIIIIIIIIIHIIIHIIIIIDDDDD
@HISEQ:969:HM2KJBCX2:2:1102:4004:53103 2:N:0:ACTATGCA
TTGGACGTCCACCCCAACTATCCCTATTAATCATTACGGTGATCCTAGAAACCAACAAAATAGAACCATGCCGTCCTATTCTATTATTCCATGCTAATGTATTCGAGCAAAAATGCCTGCTTTAAACACTCTAATTTTTTCAAGGTAAAGGTCCTGGATCCGCAAGACACCCAATTAAGGACATCAAGTTTCTCCAGAAGGTGAGAAATCAACAGCGACAGTTCATACCCCTTAAGGCATGACCATCACGTCAATCCCGAAATTCAACTACGAGCTTTTTAACTGCAACAACTTTAATATACGCTATTGGAGCTGGAATTACCGCGGCTGCTGGCACCAGACTTGCCCTCCAA
+
@BB?@GHHEHHFHEHGCHHIIIHHEEHEFHIHECHCFCCFHEHIHIIH?FHIIGHCHEHCEHHCFGHHH<FHHH/C@F?FFFGHEHH1F1<C@EHHCH?CGE@FHHFHD@FHH?IHHHHH1DCHHHGEEEEGCEECHHCGHFCFB<CHEEIIIIIIHHE<HHEECHHHGHEHC@CC/GECGHHHHEGIHHHHHFHFFCDEH;HC8IIHCIHHFEEGHEHHGCAHGHIIIIIHIH@E@CF<8FEHHHFHHHHHIHH?<FIIHEEEH@D<</E<1CH@GCGG<<CFIIHHF<<11@F<<D0CH?GHHEHEHFC<1HFIHGGCE<CC?ECCEGIHF<1<HCF@CH<E<<<1D00@<
@HISEQ:969:HM2KJBCX2:2:1102:3282:54626 2:N:0:ACTATGCA
TTGGACGTCCACCCAACTATCCCTATTAATCATTACGGTGGTCCTAGAAACCAACAAAATAGAACCACAACGTCCTATTCTATTATTCCATGCTAATCTATTCAAGCAATAGCCCGCTTTAAACACTCTAATTTTTTCAAGGTAATGGTCCTGGCTCCCCAACACACCCAATTAAGGACATACTGGTTCACCAGAAGGAAGACCCGACAACAGGACAGTACTCGCCAAAGACGGACCGCCCGGCCAAGTCTAAAATTCAACTACGAGCTTTTTAACTGCAACAACTTTAATATACGCTATTGGAGCTGGAATTACCGCGGCTGCTGGCACCAGACTTGCCCTCCAA
+
DDDDDIDHIIIIIIIIIIHHIIHGCHHIIIIIIIHIIIIIIIIIHHIIHIHIIIIIICHHIIIIIIIIIIIHIIIIIIIIIIIIIIIIIIHHFIIHIIIHIHGHHIIIIIIIIHHHIHIIHHHIIHHGIIIIIIHHIIIIIIIIIIIHIIHIHHHHIIIHIHIIIHIIHHEF@HHIHIIHIIHIIIHHIIIIIIIIIIIIIHIIIIIIIIIIIIIIIIIIHIIIIIIIIIHIIIIIIIIIIIIHHIIIIIHIIIIIHIIIIIHIIIIIIIIIIIIIIIIIIIIIIIIIIIIIIHIIIIIIIIIIIIIIIIIIIIIIGIIIHIIIIIIIIIIIIHIIIIIIIDCDDD
@HISEQ:969:HM2KJBCX2:2:1102:17656:55028 2:N:0:ACTATGCA
TTGGACGTCCACCCCAACTATCCCTATTAATCATTACGGCGGTCCTAGAAACCAACAAAATAGAACCGCACGTCCTATTCTATTATTCCATGCTGTAATATTCGAGCAAAGGCCTGCTTTGAACACTCTAATTTTTTCAAAGTAAAAGTCCTGGTCCCCAACACACCCAGTGAAGGGCATGCGGTTCTCCAGAAGAAAAGGCCCGGCCGGACAAGTGCACGCGGTGAGGCGGACCTGCCAGCCAGGCCAAAGGTTCAACTACGAGCTTTTTAACTGCAACAACTTTAATATACGCTATTGGAGCTGGAATTACCGCGGCTGCTGGCACCAGACTTGCCCTCCAA
+
DDDDDHIIHIIIIIIIIIHIHIIIIIHIHIIIIIIIIHHIIIIIIIIIIHIIIEHHHIIIIIHIHHIHIIIHHHIIIIIIIIIHIHIIHIIIHIIIIIIIIIIIIIIIIIIIIIIHHHIIIIIIIIHIIIHIIIIIHIIIIIHHIHIIIIIHHHIIIHIIIIIIIIIHIIIIHIIIIIIIIIIIIIIHGIIIIIIIIIIIIIIIIIIIIIIIIIIIIIIIIIIIIIIIIIIIIIIIIIIIIIHIIIIHIIIIIIIIIIIHIIIIIIIIIIIIIIIIIIIIIIIIIIIIIIIIIIIIIIIIIIIIIIIIIIIIIIIIIIIIIIIIIIIIIIIIIIIIIIIDDDDD
@HISEQ:969:HM2KJBCX2:2:1102:16169:55634 2:N:0:ACTATGCA
TTGGACGTCCACCCCAACTATCCCTATTAATCATTACCGCAAGCTCTAACCAACGAAACGGGCTTGCGGTCCTGTTCCATTATACTATGCTGGAATATTCACGGCAAAATGCCTGCTTTAAACACCCTAATTTCTTCAAAGTAAACGGCCTGGTACCAACCGCCCACTCATTTAAGAGCAGGCGGCGGCCTCCAGGCGTAGGCAGCTGTCTGGCCAGTACATACCCGTTTCCACGAAGCAGACCATGCCAGACGAGCGCCGGTTTCAACTACGAGCTTTTTAACTGCAACAACTTTAATATACGCTATTGGAGCTGGAATTACCGCGGCTGCTGGCACCAGACTTGCCCTCCAA
+
DDDDDIIIIIIIHIIIIIIIIIIIIIIIIIIIIIIIIIIIIIIIIIIIIIIIIIIIIIIHIIHIIIIIIHHHIIIIIHIHIIHIIIGIHIGHIIIIHIIIIGHIIIIIIHHIIIIIIIGGHIIIIIIIIIIIIIIIIIIIIIIIHIHIIIIIHHIHIIIIIIIHIIIIIIHHHIIHHIIHHGHIIIIIIIHIIIIIIIIIHGHIHIHIIIIIIHIIIIIIIHIIIIIHIHIIIIIIIIIIHIIHIIIIIIIHEIIIIIIIHIIIIHIIIIIHIIIIIIIIIIIIIIIHIIIIIHIIIIIIIIIIIIIIHIHIIIIIIIIIIIHIIIIIIIIIIIIIIIIIIIIIIIIIIDDDDD
@HISEQ:969:HM2KJBCX2:2:1102:8245:55363 2:N:0:ACTATGCA
TTGGACGTCCACCCAACTATCCCTATTAATCATTACGGTGATCCTAGAAACCAACAAAATAGAACCATGCCGTCCTATTCTATTATTCCATGCTAATGTATTCGAGCAAAAATGCCTGCTTTAAACACTCTAATTTTTTCAAGGTAAAGGTCCTGGATCCGCAAGACACCCAATAAAGGACATCAAGTTTCTCCAGAAGGTGAGAAATCAACAGTAACAGTTCATACCCCTTAAGGCATGACCATCACGTCAATCCCGAAATTCAACTACGAGCTTTTTAACTGCAACAACTTTAATATACGCTATTGGAGCTGGAATTACCGCGGCTGCTGGCACCAGACTTGCCCTCCAA
+
DDDDDIIIIIHHHIIIIIIIIIIIIIIIIIIIIIIIIIIIIIIIIIIIIIIIIIIIIIIIIIIIIIIIIIIIIIIIHIIIIIIHHIIIIIIIIIIIIIIIIHIIIIIIIIIIIIIIIIIIIIIIIIIIIIIIIIIIIIHHIIIIIIIIIIIIIIIIIIIIIHIIIIIIIIIIIIIIIIIIIIIIIIIIIHHIIIIIIIHIHIIIIIIIIIIIIIIIIIIIIIIIIIIIIIIIIIIIIIIIIIIIIIIIIHGIHHIIIIIIIIIIIIIIIIIIIIIIIIIIIIIIIIIIIIIIIIIIIIIHIIIIIIIIIIIIIIIIIIIIIIIIIIIIIIIIIIIIIIIIIIIIIIIDDDDD
@HISEQ:969:HM2KJBCX2:2:1102:1588:56237 2:N:0:ACTATGCA
TTGGACGTCCACCCCAACTATCCCTATTAATCATTACGGTGATCCTAGAAACCAACAAAATAGAATCATGCCGTCCTATTTTATTATTCCATGCTAATGTATTCAAGCAAAATGCCTGCTTTAAACACTCTAATTTTTTCAAAGTAAAGGTCCTGGTTCCCCGCGACACCCAATTAAGGGCATCGCGGTTCTCCAGAAGGTGAGAAATTGACTACACCAGTTCATACCCCTTAAGGCACGACCGATGTGTCAATCCCGAAATTCAACTACGAGCTTTTTAACTGCAACAACTTTAATATACGCTATTGGAGCTGGAATTACCGCGGCTGCTGGCACCAGACTTGCCCTCCAA
+
DDDDDIIIIIIIIIIIIIIIIIIIIIIIIIIIIIIIIIIIIIIIIIIIIIIIIIGIIHIIIIHIIIIIIIHHIHHIIIIIIIIIIIIIIIIIIIIIIIIIHHIHIIHIIIIIIHIIIIIIHIIIIIIIHIIIIIIIIIIIIHIIHHHIHIHIIIHIIIIIIIHHHHIHHIIIIIIIIIIIIIIIIIIIIIIIIIIIHIIIIIIIIIIIIIIIIHIIIIIIIHIIIIIIIIIIIIIIIIIIIIIIIIIIIHGIIIIIIIIIHIIIIIIIIIIIIIIIIIIIIIIIIIIIIIIIIIIIIIIHIIIHIIIIIIIIIIIIIIIIIIIIIIIIIIIIIIIIIIIIIIIIIIIDDDDD
@HISEQ:969:HM2KJBCX2:2:1102:1881:56055 2:N:0:ACTATGCA
TTGGACGTCCACCCCAACTATCCCTATTAATCATTACGTCGATCCTAGAAACCAACAAAATAGAATCAAACGTCCTATTTCATTATTCCATGCTAATGTATTCAAGCGTAAGCCTGCTTTAAACACTCTAATTTTTTCAAAGTAACAGTCCTGATTCCCCACGACACCAAATTAATGACATCGCGGTTCTTCAGAAGGTAGGAACCGATAATGCCAGTGCGTACCGAGGCACGACCAACAATTCGATCCCGAAATTCAACTACGAGCTTTTTAACTGCAACAACTTTAATATACGCTATTGGAGCTGGAATTACCGCGGCTGCTGGCACCAGACTTGCCCTCCAA
+
DDDDDIIIIIIIHIIIIIIIIIIIIIIIIIIIIIIIIIIIIIIIIIIIIIIIIIIIIGIIIIIIIIIIHIIIHIIGHHHIIIIIIIIHHIIIGHHIIIIIIHHHIIIIIIIHIIIIIIGIIIIIIIIIIIIHIIIIIIIIIHIIIIIIIIIIIIHIIIIIIIIIIIIIIIIHIIIIIIIIHIIIIIIIIIIIIIIIIIIIIIIIIIIIIIIIIIIIIIIHIIIIIIIIIIIIIIIIIIIIIHGFIIHIIIIIIIIIIHIIIHIIIHIIIIIIIHIIIIIIIIHIIIIIIIIIIIIIIIIIIIIIIIIIIIIIIIIIIIIIIIIIIIIIIIIIIIIIIIIIDDDDD
@HISEQ:969:HM2KJBCX2:2:1102:17175:56318 2:N:0:ACTATGCA
TTGGACGTCCACCCCAACTATCCCTATTAATCATTACGTCAATCCTAGAAACCAACAAAATAGGATCGAACGTCCTATTTCATTATTCCATGCTAATGTATTCAAGCGTTAGCTTGCTTTAAACACTCTAATTTTTTCAAAGTAACAGTCCAAATTCCCCGCAACACCAAATTAATGGCATTACGGCTCATCAGGAAGGAGGAATCAGTGAGACCAGTGCATACCGATGGCATGACCAATCTACTAACCCCGAAATTCAACTACGAGCTTTTTAACTGCAACAACTTTAATATACGCTATTGGAGCTGGAATTACCGCGGCTGCTGGCACCAGACTTGCCCTCCAA
+
DDDDDHIIIIHIHIIIIIHIIIIIIIIIIIIIIIIIIHHHHHIHIIIIIIIIIIIIHIIIIHHHGHIIIIIIIIIIIIHIIHHIIHIIIIIGHHHIIIIIIIIIIIHHHHGFFIIIIIIIIIIIIIIIIIHHIHEIIHHIHIIIIGIIHHHHIIIIHHIHIHHHHHIIIIIHIIIIIIIIHHIIIIHIIIIIIIIIIIIIIIIIIIHHGIIHHHIIIIGHHHHGIHIIIIIIIIIIHIIHHIIHFHHGHHHGIIIIIIIIHIIIHFIIIIIIIIIIHIIGIIIIIIHIIIIHIIIIIIIIIIIIIIIIIIIIIIIIIHIHIIIIIIIIIIIIIIIIIIHIIDDDDD
@HISEQ:969:HM2KJBCX2:2:1102:3823:56796 2:N:0:ACTATGCA
TTGGACGTCCACCCCAACTATCCCTATTAATCATTACGTCGATCCTAGAAACCAACAAAATAGAATCAAACGTCCTATTTCGTTATTCCATGCTAATGTATTCAAGCGTGAGCCTGCTTTAAACACTCTAATTTTTTCAAAGTAACAGTCCTGATTCCCCATGACACCAAATTAATGACATCATGGTTCGTCAGAAGGTAGGAATCAATAATACCAGTACGTACAATAGCACGACCAATAAATTGATCCCGAAATTCAACTACGAGCTTTTTAACTGCAACAACTTTAATATACGCTATTGGAGCTGGAATTACCGCGGCTGTTGGCACCAGACTTGCCCTCCAA
+
D@B??HHHDGHH@HHHIIHIHIHHHIIIIHIEHHHHIEHHIHIIIIIHHEHIEHHHFHHHHHIFIIGIIHCHCHDEHIEHHHIIHIHH?GHIIHHHHIIHHGHHGFHHIEHCHEGCHHEHHHHHHHHHHHIIIHGIHHIHHHHEGCHHIICHHHFHHECHHHIHIIFGIHGEHIHIHHIHHIHHDECFHIHIIIIIHHIIIGHIICIHHHIHIIHHHIHIIHHHIHHHFECHFIHIIIIIHHHFHIIHHEIIIIIHFHCEEDEHIIIFIIIHHHHEIIHHHHCHH@FCEHHIIHIIIIIIHIGHIIIIIHIHHDGHHEHEHHHIIIIHHHEHFIIIIIIHD@B@D
@HISEQ:969:HM2KJBCX2:2:1102:14905:56994 2:N:0:ACTATGCA
TTGGACGTCCACCCCAACTATCCCTATTAATCATTACGTCGATCCTAGAAACCAACAAAATAGGTTCGATCGTCCTATTTCGTTATTCCATGCTAATGTATTCAAGCGCGAGCCTGCTTTAAGCACTCTAATTTTTTCAAAGTAACAGTCCTGTTTCCCCGCAACAACAAATTAATGCCATCACGGTTCTACAAGAAGGAGGGACCAGTGAGGCCAGTGCATACCAGTGGCACGACCAACCTACTGGCCCCGAAATTCAACTACGAGCTTTTTAACTGCAACAACTTTAATATACGCTATTGGAGCTGGAATTACCGCGGCTGCTGGCACCAGACTTGCCCTCCAA
+
DDDDDIIIIIIIHIIIIIIIIIIIIIIIIIIIIIIIIIIIIIIGIIIIIIHIIIIIIIIIIIIIIIIIHIHDFHIIHIIIGGIHHIGHIIIIGHIIIIIIIDGIIIIIIIIIGIIIIIHIIIIIIIIHHHHIIHHIIIIHHIHIIIHIIIIIIIIIIIHHIIIIIIIIIIEHHHGIIIIIIHHIIIIIIIHIHIIIIIHIHHIIIIIIIIIIIHHIIHIIIIIIIIIIIIIIIIIIIIIHIIHHHIIIGIHHIIIIIIIIIIIIIIIIIIIIIIIIIIIIIIIIIIIIIHHIIIIIIIIIIIIIIIIIIIIIGIIIIIIIIIIIIIIIIIIIIIIHIIIIIDDDDD
@HISEQ:969:HM2KJBCX2:2:1102:15397:56795 2:N:0:ACTATGCA
TTGGACGTCCACCCAACTATCCCTATTAATCATTACATCGATCCTAGAAACCAACAAAATAGAATCTGATGTCCTATTTCATTATTCCATGCTAATGTATTCAAGCGTAAGCTTGCTTTAAACACTCTAATTTTTTCAAGGTAACAGTCCTAATTCCCCATAACATCAAATAAATGACATTATGGTTCTTTAGAAGGTGAGAACCAATAAAACCAGTACATACCAAGGCATGACCGATCCCTTGATCCCGAAATTCAACTACGAGCTTTTTAACTGCAACAACTTTAATATACGCTATTGGAGCTGGAATTACCGCGGCTGCTGGCACCAGACTTGCCCTCCAA
+
DA@0@FCHH0EEH=@HIIIIEC?GFGHIIGHEEHIIEHHHHHG0FHEFHCFEGHHHGEGCCHCCEHHIGHHIEHIIIIHHHIHIIEHEHIIGIIIIIIIHIIIIIIIIHIGIIIHIIIIIGHHHHHIIIIIIIIIIIIIIHIIIIIIHHHHIIIIHHHIIGIIHHIIIHIIIIIHIIHIIIIIIIIIIIIIIIIIIIIIIIIHIIIIIIIIIIIIIIIIIIIIIIIIIIIIIIIHIIIIHHIHIIIHHIIIHHIIIHIHGIIHHHIHIGHHEHIIIIGIHHHHHIIIIIIHHIIHIIIIIIIHIIIIIIIIIIIIIIGIIIIIIIIIIIIHIIHIIIIHDDDDD
@HISEQ:969:HM2KJBCX2:2:1102:5170:55825 2:N:0:ACTATGCA
TTGGACGTCCACCCCAACTATCCCTATTAATCATTACGTCAATCCTAGAAACCAACAAAATAGGATCGAACGTCCTATTTCATTATTCCATGCTAATGTATTCAAGCGTTAGCTTGCTTTAAACACTCTAATTTTTTCAAAGTAACAGTCCAAATTCCCCAAAACACCAAATTAATGGCATTAAGGTTCATCAGGAAGGAGGAATCAGTGAGACCAGTACATACCAGAGGCATGACCAACCTACTAACCCCGAAATTCAACTACGAGCTTTTTAACTGCAACAACTTTAATATACGCTATTGGAGCTGGAATTACCGCGGCTGCTGGCACCAGACTTGCCCTCCAA
+
DDDDDIHIIIIIIIIIIIIIIIIIIIIIIIIIHIIIIHIIIIIIIIHIIIIIIIIIIIHIIIIIIIIHHIGIIIIIGHIHIEHIIIIIGIIHIHIHIHIIIIIHIIIIIIIIIIIIIIIIIHIIHHHIIIHHIIIIIIIIIIIIIIIIHIIIIIIIIHIIIIHHIIIIIIIHIIIIIIIIIIIIHIIHIIIIIIIIIIIIIIIIIIIIIIIGIIIIIIIIIIIIIIIIIIIIIIIIIIIIHHHHIIIIIIIIIIIIIIIIIIIIIHIIIIIIIIIIIIIIIIIIIIIIIIIIIIIIIIIIIIIIIIIIIIIIIIIIIIIIIIIIIIIIIIIIGIIIIIIIIDDDDD
@HISEQ:969:HM2KJBCX2:2:1102:13748:57703 2:N:0:ACTATGCA
TTGGACGTCCACCCCAACTATCCCTATTAATCATTACGGTGGTCCTAGAAACCAACAAAATAGAACCATGCCGTCCTATTTTATTATTCCATGCTAATGTATTCAAGCAAAAATGCCTGCTTTAAACACTCTAATTTTTTCAAAGTAAAGGTCCTGGTTCCCCGCGGCATCCAATTAAGGACATCGCGGTTCTCCAGAAGGTGAGAAATTGACTGCACCAGTTCATACCCCGTGAGGCACGACCGATGCGCCAATCCCGAAATTCAACTACGAGCTTTTTAACTGCAACAACTTTAATATACGCTATTGGAGCTGGAATTACCGCGGCTGCTGGCACCAGACTTGCCCTCCAA
+
DDDDDIIIHEHHHHIHFHIIIIIIIGEHHIIHIIIIIIIEHIIIIIGHGHGIIIIIIIIIIIEHHIHIIH@HHHHIIIIGHIGIIIIIIIIIHFHIIIGHHDFIHIIIIIIIIIIIHHHIIIIIIIHHHHHHIIIIIIIHHHIIIIIIIIIIIIHHHHIIIIIIIHIIIIIIIIIHIHHIIHHIIIIIIIHHHGHHFFIIHIIIIIIHHIHIIIIIHIHIIIIIIIHIIIIIIIIIIIIIIIIIIIHIIIIHIIIIIIIIIIIIIGIHIIIIIIIIIIIIIIIIIIIIIIIIIIIIIIIIIIIIIIIIIIIIIIIIIIIIIIIIIIIIIIIIIIIIIIIIIIIIIIIIDDDDD
@HISEQ:969:HM2KJBCX2:2:1102:18207:57549 2:N:0:ACTATGCA
TTGGACGTCCACCCCAACTATCCCTATTAATCATTACGGTGGTCCTAGAAACCAACAAAATAGGATCGAACGTCCTATTTCATTATTCCATGCTAATGTATTCAAGCGTTAGCTTGCTTTAAACACTCTAATTTTTTCAAAGTAACAGTCCAAATTCCCCGCAACACCAAATTAATGGCATTACGGATCATCAGGAAGGAGGAATCAGTGAGACCAGTACATACCAGAGGCATGACCAATCTACTAACCCCGAAATTCAACTACGAGCTTTTTAACTGCAACAACTTTAATATACGCTATTGGAGCTGGAATTACCGCGGCTGCTGGCACCAGACTTGCCCTCCAA
+
DDDDDHIIIIIIHIIIIIIIIIIIIIIIHIIIIIIIIHHHIIIIIIIIIIGIHHII@HHHIIIIGHIDHHHIHHIIIIIIIIIIIIIIIIIHHIIEIIHIHHIHIHIIIIIHIIIIIIHIEHHHHHHIIIIHIHIHHHHFHHIIIIIIHIIIIIIHHIHHCCIHHIHHIIHHIHHFIIIIHIIHHIIIIHFIIHIIIHHHHCIIIGIIHIIGIHGHHHIIHHIIHIIIHIIHHIIH<IHEIIIHFII=HIIIIIIHIHIHHHIIIHGIIIIGIIIIIIHIIIIHH@HEIIIIIHDIIIIIIIIIHIHHHIIIIHGIIIHHHIHIIIIIIIIIIHIIIHGIIDDDDD
@HISEQ:969:HM2KJBCX2:2:1102:12226:57593 2:N:0:ACTATGCA
TTGGACGTCCACCCCAACTATCCCTATTAATCATTACCGCAAGCTCTAACCAACGAAACGGGCTTGCGGTCCTGTTCCATTATACTATGCTGGAATATTCACGGCAAAATGCCTGCTTTAAACACCCTAATTTCTTCAAAGTAAACGGCCTGGTACCAACCGCCCACTCATTTAAGAGCAGGCGGCGGCCTCCAGGCGTAGGCAGCTGTCTGGCCAGTACATACCCGTTTCCACGAAGCAGACCATGCCAGACGAGCGCCGGTTTCAACTACGAGCTTTTTAACTGCAA
+
DDDDDIIIIIIIHIIIIIIIIIIIIIIIIIIIIIIIIIIIIIIIIIIIIIIIIIIIIIIIIIIIIIIHIIIIIIIIIIIIIIIIIIIIIIIIIIIIIIIIIIIIIIIIIIIIIIIIIIIIIIIIIIIIIIIIIIIIIIIIIIIIIIIIIIIIIIIIIIIIIIIIIIIIIIIIIIIIIIIIIIIIIIHHIIIIIIIIIIIIIIIIIIIIIIIIIIHIIIIIIIIIIIIIIIIIIIIIIIIIIIIIIIIIIIIIIIIIIIHIIIIIIIIIIIIIIIIIIIIIIIIIDDDDD
@HISEQ:969:HM2KJBCX2:2:1102:4822:58383 2:N:0:ACTATGCA
TTGGACGTCCACCCCAACTATCCCTATTAATCATTACGGTGATCCTAGAAACCAACAAAATAGAACCATGCCGTCCTATTTTATTATTCCATGCTAATCTATTCAAGCACTAGCTTGCTTTAAGCACTCTAATTTTTTCAAGGTAATAGCTCTGCTTCCCCAACGCACCAAATTAATGGCATGAAGGTTATTCAGAAGGTAAGAATCCATCAAATCAGTACGAACAGTGAAGCCCGACCGATAGACAGATTCCGAAATTCAACTACGAGCTTTTTAACTGCAACAACTTTAATATACGCTATTGGAGCTGGAATTACCGCGGCTGCTGGCACCAGACTTGCCCTCCAA
+
DCDDDIGIIIHIHIIIIIIHHIIIIIIIIIIIIIIIIHIIIIIHIIIIIIIIIIIIIIHIIIHHIIGIIHFHHHIIHIIHHIIHIIIIIIHIGHIIIIIIIHIIIIIIHHIIGHIIIIIIIIIIHHHIHIIIIIIIIIHIIHIIIIIIGIIIHIIIIHHIGIIIIIIIIIIIIIIIIIIHIIIIIHGIIIHHFIIIIIHHHHIIHIIIIIHIIIIIIIHHCIIIIIIIIIIIGIIIHIIIIIIIIHHIIIIIIIIIIIIIIIIIIIIIGIIIIIIIIIIHIIIIIHIIHIIHIIIIIIIIIIIIIIIIIIIIIIIIIIIIIIIIIIIIIIIIIIIIIIIIIIIDDDDD
@HISEQ:969:HM2KJBCX2:2:1102:6000:58908 2:N:0:ACTATGCA
TTGGACGTCCACCCCAACTATCCCTATTAATCATTACATCGATCCTAGAAACCAACAAAATAGAATCGGATGTCCTATTTCATTATTCCATGCTAATGTATTCAAGCGTGAGCCTGCTTTAAACACTCTAATTTTTTCAAGGTAACAGTCCTAATTCCCCGTGACACCAAATTAATGGCATTACGGTTCTTTAGAAGGTGAGAAATCAATAATATCAGTACATACCAACGGCATGACCAACCTACTAACCCCGAAATTCAACTACGAGCTTTTTAACTGCAACAACTTTAATATACGCTATTGGAGCTGGAATTACCGCGGCTGCTGGCACCAGACTTGCCCTCCAA
+
DDA@BHHGHHIIEHHIEHHHHFHIIIGIIGEGHIIGHIIIIIIHIEHHHHIHHHHIICHIIIHIIIIIICEHEHHHHEHHGHHIIIIIEHIHHIHIIIIIGFIIIIIIHHIIHHHIIHHHEHCHHIIHHHHIIIHHHHIIIIIHIHGFHHHHHHHHIIHHHHIHIIGIIHIHIIHFHIHHHIHIIHIHHIHIHIHHIHHHHHHHIGHHFIIHHIHIIHHHHCHGEIIIIIGIHHHHIIIIIGHGFHH<HIHHHHHHEGFEIHHHIIHHHFIIHHECIIIHHIIIIGHHHFH@GDHHGHHHHHIHIIIHHGIIHGHHHGHEEIIIIIIIHHFHCHHHIIHIGIDDDDD
@HISEQ:969:HM2KJBCX2:2:1102:5638:57291 2:N:0:ACTATGCA
TTGGACGTCCACCCCAACTATCCCTATTAATCATTACGTCAATCCTAGAAACTAACAAAATAGGATCAACGTCCTATCTCATTATTCCATGATAATGTATTCAAGCGCGAGCCTGCTTTAAACACTCTAATTTTTTCAAAGTAATAGTCCTGATTCCCCGCCACACCAAATTAATGACATGATGGTTCGTCAGAAGGTAGGAATCAGTAACACCAGTACGTACCGAAGGCACGACCAACGTACTAATCCCGAAATTCAACTACGAGCTTTTTAACTGCAACAACTTTAATATACGCTATTGGAGCTGGAATTACCGCGGCTGCTGGCACCAGACTTGCCCTCCAA
+
D@DBDHH<CHHFHFH0EHIIEIHHCGHHECH@EEGGEEGHIIGH<CCGHGHHHHIG?EHF?HHIHI1D@FG<@CHHIIEEHHHHIHGHHHHIIGHH@HHHHFHHGG7?CCHEEHHGHHH8FBEEEH@DD@CFFACD<HIHHGHHHGCFEHHHICHEDFHHEHHGFHHHHHF/GIHIHHIHFHHFHHIHHE?IIIHDHFHEIIHIIHHEEGIHHFGGGFHGGHHHHHCECHHFDEHEGHIIIIHHHGDHHHHHHH?GHEHCHCHECHIIHHHIHEHEHHHEIIIIIHHEFCE0GCIIH?EFHHGH@HCIHGEHHHDHDF@HCIHIHGHHHHGEHH?HHHHHABADD
@HISEQ:969:HM2KJBCX2:2:1102:3748:58966 2:N:0:ACTATGCA
TTGGACGTCCACCCCAACTATCCCTATTAATCATTACGTCAATCCTAGAAACCAACAAAATAGGATCGAACGTCCTATTTCATTATTCCATGCTAATGTATTCAAGCGTTAGCCTGCTTTAAACACTCTAATTTTTTCAAAGTAACAGTCCTGTTTCCCTGCAACACCAAATTAATGACATTACAGTTCTTCAAGAAGGAGGAATCAGTAAAGCCAGTACATACCATAGGCACGACCAACCTACTGACCCCGAAATTCAACTACGAGCTTTTTAACTGCAACAACTTTAATATACGCTATTGGAGCTGGAATTACCGCGGCTGCTGGCACCAGACTTGCCCTCCAA
+
DDDDDIIIIGHHHIIIIIIIIIIIIIIIIIIIIIIIIIIIIIIIIIHIIIIIIIIIIIIIIHHGHIIHIIIHHHHIIIIIIIIIIIIHHIHHHHHIHHHIHGIIIIGIIIIIIIIIIHFIIIIIIIIIIIIIIIIIHIIIIIIIIIIIIHIIIIIIIIIHIHIIIIIIIIHIIIIIIIIIIIIIIHIHHIIHIIIIIIIIIIIHHIIIIIIIIIIIIIIIIIIIIIIIIIIIIIHHIIIHIHHHHIIIIIIIIIIIIIIIIIIIIIIIIIIIIIIIIIIIIIIIIIIIIIIIIIIIIIIIIIIIIIIIIIIIIIIIIIIIIIIIIIIIIIIIIIIIIIIIIDDDDD
@HISEQ:969:HM2KJBCX2:2:1102:13201:58980 2:N:0:ACTATGCA
TTGGACGTCCACCCCAACTATCACTATTAATCATTACCGCGGTTCCAGAAACCAACGCAACAGAACCACAGGTCCTATTCCATTATTCCATGCTAATCTATGCAAGCATACGCCTGCTTTGAACACTCTAATTTTTTCAAGGTAAACGTCATGGCTCCCCGCAGCTGGCCGCCCGAAAGCTGCCCGCCACGGCTCCCCAGGAGGAAAGGCCCGGCCTGAGACAAGGCAGTACTCGCCACCGAAGCAGCGGACCACCCGGCCGAGCCCAAAGTTCGACTACGAGCTTTTTAACTGCAACAACTTTAATATACGCTATTGGAGCTGGAATTACCGCGGCTGCTGGCACCAGCTTGCCCTCCAA
+
D@0<<FDGHHHIE0/000<11D1<111D<CC11D<CF1<C<<FHFHE1<C11<11<0/<C/11<G?11<1<1D1<CHF@E1FE<FCE11<CF1<<1D1D?GG?E11<<DC<CG/1C1F1<C<1<1<@<DG1<C111-1DH@?/B1<1<<F$AABD0D?CEAE<.CFC//<.?:C;B7.@A?<HE8<?HGGEGE@E3FAFF@:B,D.0E/D-HC??HHD=0CFGHG?HHHEDC/<EE<GEDEGHGF=DHHEG<CECHDHEED@CHHCEF<D111ECHGEHHGC1@GF@HE@@EEHEC<1@<@D1HC<1GEEIHGC@HH@CHFD<11<<1CC<HEFC1EEEG1EIHIHHG?E@IIHCED@BD0
@HISEQ:969:HM2KJBCX2:2:1102:14927:58132 2:N:0:ACTATGCA
TTGGACGTCCACCCCAACTATCCCTATTAATCATTACGTCGATCCTAGAAACCAACAAAATAGAATCAAACGTCCTATTTCATTATTCCATGCTAATGTATTCAAGCGTGCGCCTGCTTTAAACACTCTAATTTTTTCAAAGTAACAGTCCTGATTCCCCACGACACCAAATTAATGACATCGCGGTTCTTCAGAAGGTAGGAACCAATAATGCCAGTGCGTACCGAGGCACGACCGACAATCTGATCCCGAAATTCAACTACGAGCTTTTTAACTGCAACAACTTTAATATACGCTATTGGAGCTGGAATTACCGCGGCTGCTGGCACCAGACTTGCCCTCCAA
+
BD@@D@HHEHDHI=C0DCHHHIIIIGIIFHHHHFHHHHHIIHEHIGIHCHEEHHHHIIEHGHEHHFGHIIIHC@GHHIGIIIHGFHHHGHHGHHGGHHEFDGECGHHEHDEHHHH?GHHFG@@FGHHHII??@EF@ECHHHGAG@FHHGHIHFEEHIHHIIIEACHFHHHHHHHEHFGFHHHHEH:D:CEFIIIIIHIHGHHIH@0;G8HHIHHFHHGHFHGHEHEIIHIHDIHGE@@EHCHIHIIIIIIIHHIHHIIHIIHEFFIIIFIIIHFIHIIIHHIHGCHIIHIHHHIIIIIHHIIIIIIIGIIHHIIIHIIIIIIIIIIIIHIIHGHEIIIHG@@AD@
@HISEQ:969:HM2KJBCX2:2:1102:20928:58875 2:N:0:ACTATGCA
TTGGACGTCCACCCCAACTATCCCTATTAATCATTACGGTGATCCTAGAAACCAACGAAATAGAATCAGTCCGTCCTATTTCATTATTCCATGCTAATGTATTCAGACGATAGTCTGCTTTAAACACTCTAATTTTTTCAAAGTAACAGTCCTGATTTCCCATCACACCAAATAAATGGCATGAAAGTTCCTCAGAAGGTAGAGATCCATCTCACCAGTACAGACAATTAAGCCTGACCAATGGGTAGACCCCGAAGTTCAACTACGAGCTTTTTAACTGCAACAACTTTAATATACGCTATTGGAGCTGGAATTACCGCGGCTGCTGGCACCAGACTTGCCCTCCAA
+
BDDDDIIHHIIIIIIIIIIIIIIIIIIIIIHIIIIHIIIEHIIIIHHHIIIIIIIIIIIIIIHIIIIIHEHIHHGHIHHIIIIIIIIIHIIHHHHFHIIIIIIHHHIIHHHHHGHHIIHHIHIIIIHHHIIHIIIIIIHIHIIIHHHHIIGHHEHIHIIIIIIIIHHIHHIIGIIIIIIIIIHHHIHIIIIIIIIHHIIIHHIIHIIIIIIIIIIHIIHIIIIIIIIIIIIIIIIIIIIIGIIIIHFGIIIIIIIIIIIIIIIIIIIHIHIIIHHHEIIIIIIIIHIIIIIIIIIIIIIIIIIIIIIIIIIIIIIIIIIIIIIIIHIIIIIIIIIHIIIIIIIDDDDD
@HISEQ:969:HM2KJBCX2:2:1102:6545:59158 2:N:0:ACTATGCA
TTGGACGTCCACCCCAACTATCCCTATTAATCATTACCGCAAGCTCTAACCAACTAAACGGGCTTGCGGTCCTGTTCCATTATACTATGCTGGAATATTCACGGCAAAATGCCTGCTTTAAACACCCTAATTTCTTCAAAGTAAACGGCCTGGTACCAACCGCCCACTCATTTAAGAGCAGGCGGCGGCCTCCAGGCGTAGGCAGCTGTCTGGCCAGTACATACCCGTTTCCACGAAGCAGACCATGCCAGACGAGCGCCGGTTTCAACTACGAGCTTTTTAACTGCAACAACTTTAATATACGCTATTGGAGCTGGAATTACCGCGGCTGCTGGCACCAGACTTGCCCTCCAA
+
DBCCDGGHHIHHHIIEHIIIHIIHIIIIIIIHIHIIIHHIIHIFHHHIIIIIIIHIIGHIHHHGHHHIHHIIHHGE?HHIIIIGIIIIIEFHHHEHI1CHIDDHHHHHHIIIIHFIIHIIIIIIHIIIHHHEHEHIIHCHIHHHIIIIHIGHHIIHHHIIIIIHIHHHHFA@FHHHIHHIIIHGHIIHHEHFIHIHEIHHHIHIIHHIIHHHHHHHIHIIIIIIHHIHHHHHEHIIHEHHHGIIHHHHIIIHHIIHHHHCFIGIIHIHEIIIIHIHIIIHGIHHHIHHIIIIHGFIHIIHHEHIHHIHIHIEIIHIHGHHHHDHHGIIHIIHHIIIIIIIHHHEIIIIHDDBDD
@HISEQ:969:HM2KJBCX2:2:1102:20295:59553 2:N:0:ACTATGCA
TTGGACGTCCACCCCAACTATCCCTATTAATCATTACGTCGATCCTAGAAACCAACAAAATAGAATCAAACGTCCTATTTCATTATTCCATGCTAATGTATTCAAGCGCGAGCTTGCTTTAAACACTCTAATTTTTTCAAAGTAACAGTCCTGATTTCCCGCGACACCAAATTAATGACATCGTGGTTCGTCAGAAGGGAGAAACCAATAATGCTAGTACGTACAAAGTACGACCGACATATTAGTCCCGAAATTCAACTACGAGCTTTTTAACTGCAACAACTTTAATATACGCTATTGGAGATGGAATTACCGCGGCTGCTGGCACCAGACTTGCCCTCCAA
+
DDDCDHIIIIIIIIIIIIIIIIIIIIIIIIIIIHIIIHIIIIIIIIIIHHHHIIHICHHEHHHHEHFHEHIHHHHHIHHHHIIIIIIFHIHHFHFGHIHHHE@IHHHHFIHHEEHIIHHHHFHHIHHGHGIIHIIHHIIIIIIIIIIIIIIIIIIIIIIIHIIIIIIIIIIHHIIIHFHIHIIIIIIHHIIIIIIIIIIIIIIIHGIIIIIIIIIIIHHIIHIIIIIIIII=IIIIIIIHIHHIIIIIHIIIIIIIIIIIIIIIIIIIIIIIIIIIIIIIIIIIIIIIIIIIIIIIIIIIIIIIIIIIIIIIIIIIIIIIIIIIHIIIIIIIIIIIIIIDDDDD
@HISEQ:969:HM2KJBCX2:2:1102:10970:60140 2:N:0:ACTATGCA
TTGGACGTCCACCCCAACTATCCCTATTAATCATTACGGTGATCCTAGAAACCAACGAAATAGAATCAGTCCGTCCTATTTCATTATTCCATGCTAATGTATTCAGACGATAGTCTGCTTTAAACACTCTAATTTTTTCAAAGTAACAGTCCTGATTTCCCATCACACCAAATAAATGGCATGAAAGTTCCTCAGAAGGTAGAGATCCATCTCACCAGTGCAGACAATTAAGCCTGACCAATGGGTAGACCCCGAGGTTCAACTACGAGCTTTTTAACTGCAACAACTTTAATATACGCTATTGGAGCTGGAATTACCGCGGCTGCTGGCACCAGACTTGCCCTCCAA
+
DDDCDIIIIIIIIIIIIIIIIIIIIIIIIIIIIIIIIIIIIIIIIIIIIHIIIIIIIIHIIIHIIIIIIIIIIIIGIIIIIIIIIIIIHIIIIHIHHIIIHHIIIIIIIIIIIIHHIIHIIIIIIIIIIIIIIHIIIIIIIIIIIIIIIHIIIIIHIIIIIIIIIIIIIIIHIIIIIIIIIHIIIIIIIIIIIIIIIIIHIIIIIIIIIHIIIIIIIIIIIIIIIIIIIIIIHIIIIIIIIIHHHGEIIIIIIIIIIIIIIIIIIIIIIIIIIIIIIIIIIIIIIIIHHHIIIIIIIIIIIIIIIIIIIIIIIIIIIIIIIIIIIIIIIIIIIIHIIIIIIIIDDDDD
@HISEQ:969:HM2KJBCX2:2:1102:7552:60485 2:N:0:ACTATGCA
TTGGACGTCCACCCCAACTATCCCTATTAATCATTACGTCGATCCTAGAAACCAACAAAATAGAATCAAACGTCCTATTTCATTATTCCATGCTAATGTATTCAAGCGTAAGCCTGCTTTAAACACTCTAATTTTTTCAAAGTAACAGTCCTGATTCCCCACGACACCAAATTAATGACATCGCGGTTCTTCAGAAGGTAGGAACCGATAATGCCAGTGCGTACCGAAGCACGACCAACAATTCGATCCCGAAATTCAACTACGAGCTTTTTAACTGCAACAACTTTAATATACGCTATTGGAGCTGGAATTACCGCGGCTGCTGGCACCAGACTTGCCCTCCAA
+
DDDCDIIIIIIIIIIIIIIIIIIIIIIIIIIIIIIIIIIIIIIIIIIIIIIIIIIIIIGIIIIIIIIIIIIIIHIIIIIIIIIIIIIIIIIIIIIHHIIIIIIIHIIIIIIIIIIIHIIHIIIIIIIIIIIIIIIIIIIIIIIIIIIIIIIIIIIHIIHIIIIIIIIIIIIIIIIIIIIIIIIIIIIIIIIIIIIIIIIIHIIIIIIIIIIIIHIIIIIIIIIIHIIIIIIIIIIIIIIIIIHIIIIHIIIIIIIIIIIIIHIIIIIIIIIIIIIIIIIIIIIIIIIIIIIIHIIIIIIIIIIIIIIIIIIIIIIIIIIIIIIIIIIIIIIIIIIIIIIIDDDDD
@HISEQ:969:HM2KJBCX2:2:1102:14876:60955 2:N:0:ACTATGCA
TTGGACGTCCACCCAACTATCCCTATTAATCATTACGTCAATCCTAGAAACCAACAAAATAGGATCAACGTCCTATTTCATTATTCCATGCTAATGTATTCAAGCGCGAGCCTGCTTTAAACACTCTAATTTTTTCAAAGTAACAGTCCTGATTCCCCACCACACCAAATTAATGACATGATGGTTCGTCAGAAGGTAGAAATCAGTAACACCAGTACGTACCGAAGGCACGACCAGCGTACTAATCCCGAAATTCAACTACGAGCTTTTTAACTGCAACAACTTTAATATACGCTATTGGAGCTGGAATTACCGCGGCTGCTGGCACCAGACTTGCCCTCCAA
+
DDDDAHHHIHHIIIHEGHHIIHHIHIHHHIIIIIHIIGHHIIIIHHIHHIIHFHIIIIIIIHHIIIIIIIIEHHHHHHHHIIGIIICHHIIIIGIIIHIHIGGHHHIIIHIHHHHHHHIHIHIHHEHHHIIIIIIIIIHIIHHHIHHFGGHGHIIIIIIIIIIIIIHHIHHIIIHIIHHHHIHIHIIIIIIIHIIIIIIIIHHHHHIHHHIHHIIIIHHIHHHIHGHHIHIIIIIIIHHIHHHHHHIHHGIHHCHHHIIIIIIHEIIIHHEIIIIIHIIHIIIIHEHHHIHIHIIHIHHHHGIHHHIIIIIHHIIIHHIHIIIIIIIHHHHFIHIIHIHDADDB
@HISEQ:969:HM2KJBCX2:2:1102:18571:61240 2:N:0:ACTATGCA
TTGGACGTCCACCCCAACTATCCCTATTAATCATTACGTCGATCCTAGAAACCAACAAAATAGAATCAAACGTCCTATTTCATTATTCCATGCTAATGTATTCAAGCGCGAGCCTGCTTTAAACACTCTAATTTTTTCAAAGTAACAGTCCTGATTTCCCGCGACACCAAGTTAATGACATCGTGGTTCGTCAGAAGGTAGGAATCAATTTGACCAGTACGTACCGAGGCACGACCGATCAACTGATCCCGAAATTCAACTACGAGCTTTTTAACTGCAACAACTTTAATATACGCTATTGGAGCTGGAATTACCGCGGCTGCTGGCACCAGACTTGCCCTCCAA
+
@@DADEDGHIIGIIHHHIIIIIHHIIIIIIIIIIHIIIIIDHHHIHIIFHGHIIIIHHIIHHIIIGHHHHIIEHHIIIIEHHGHIFHIIIHHHIHIIIHHHEHHIGHHIIHDHHIGHHIIIEHHIIIIFIIHHHHFHIIIHIHHHFHIIHIHIHHHDHHEFIIIIHIIIIIHIIHHIIHHFIHHEIHIIIHIIIIIIHGIIIIIIIIIIIIIHHHIIIIIIIIIHIGHGIIIIIIIIIFHGHIHIHGHCHIHIIHHHHHHEHHEIIIIHIIIIIIIIIIHHEGHHFIIIIIIIIIHIIIIIIIIIIIIIIIIHHIIIIIIIIIIIIIIIIIIIIIIIIIIDDDDD
@HISEQ:969:HM2KJBCX2:2:1102:10218:61509 2:N:0:ACTATGCA
TTGGACGTCCACCCCAACTATCCCTATTAATCATTACGGTGATCCTAGAAACCAACAAAATAGAACCATGCCGTCCTATTCTATTATTCCATGCTAATGTATTCGAGCAAAAATGCCTGCTTTAAACACTCTAATTTTTTCAAGGTAAAGGTCCTGGATCCGCAAGACACCCAATAAAGGACATCAAGTTTCTCCAGAAGGTGAGAAATCAACAGTAACAGTTCATACCCCTTAAGGCATGACCATCACGTCAATCCCGAAATTCAACTACGAGCTTTTTAACTGCAACAACTTTAATATACGCTATTGGAGCTGGAATTACCGCGGCTGCTGGCACCAGACTTGCCCTCCAA
+
DDDDDIIIIIIIIIIIIIIIIIIIIIIIIIIIIIIIIIIIIHIIIIIIIIHIIIIIIIIGHIHHIIIIIIIIIIIHIIIIIIHIIIIIIIIIHIIIIIIIIHIIHIIIIIIIIIIIIIIIIIIHIIIIIIIIIIIIHIIIIIIIIIIIIIIIIIIIHGIIIIIIIIHIIIIIIIIIIIIIIIIIIIIIIIIIIIIIIIIIIIIIIIIIIIIIIIIIIIIIIIHIIIIIIIIIIIIIIIIIIIIIIIIHIIHFIIIIIIIIIIIIIHIIIHIIIIIIIIIIIIIIIIIIIIIIIIIIIIIIIIIIIIIIIIIIIIIIIIIIIIIIIIIIIIIIIIIIIIIIIIIIIIIIDDDDD
@HISEQ:969:HM2KJBCX2:2:1102:8377:61696 2:N:0:ACTATGCA
TTGGACGTCCACCCCAACTATCCCTATTAATCATTACCTCGACTCCGAAAGCCAACGAAATAGAATCGAGATCCTATTCCATTATTCCATGCACTAATGTTCAGGCTGTAACGCCTGCTTTGAGCACTCCAATTTTTTCAAAGTAAACGTGCCGGCCACCAACTGCACTCAATTAAGAGAACAGCAGACGAACCGGCAAAATCGCCCGCATGCACAGTGACACCGCAAGGTGTACCGCGCACGCGAAACCGAGATCCAACTACGAGCTTTTTAACCGCAACAACTTTAATATACGCTATTGGAGCTGGAATTACCGCGGCTGCTGGCACCAGACTTGCCCTCCAA
+
DDCCCIIIIIIIIHHHIIHIHIIIIIIIIIHIIIIIIIIIIGHIIGHHIHIIIIIIIIIIIIEHIIIHIIII?HHHIIIHIIHGDHHIGIHIHICGIIIIIIHHIIIIIIIIIIIIIIIHHEIHIIIII8HHIHHHIIIHHIIIIIIIIIIIHHIIIIIIIIIIIIIIIIHIHIIIIHHHEHHIIIIIIHGHIIIIIIIHIIIIIIIIIIHIIIIIIIIHIHHIIHIIIIIIIIIIIIIIIIHGIHIIIIIIIIIIIHGIIIIHHIIIIIIIHHIIIIIIIHIIIIIIIIIIHIIIIIIIIIIIIIIIIIIIIIIIIIIIIIIIIIIIIIIIIIIIIIIIDCDDD
@HISEQ:969:HM2KJBCX2:2:1102:4942:60914 2:N:0:ACTATGCA
TTGGACGTCCACCCCAACTATCCCTATTAATCATTACATCGATCCTAGAGACCAACAAAATAGAATCGGATGTCCTATTTCATTATTCCATGCTAATGTATTCAAGCGTGAGCCTGCTTTAAACACTCTAATTTTTTCAAGGTAACAGTCCTAATTCCCCGTGACACCAAATTAATGGCATTACGGTTCTTTAGAAGGTGAGAAATCAATAATATCAGTACATACCAACGGCATGACCGAAACATTGATCCCGAAATTCAACTACGAGCTTTTTAACTGCAACAACTTTAATATACGCTATTGGAGCTGGAATTACCGCGGCTGCTGGCACCAGACTTGCCCTCCAA
+
DDDDDIIIIIIIHIIIIIIIIIIIIIIIIIIIIIIIIIIIIIIIIIIIIIIIIIIIIIIIIIIIIIIIHHIIIIIIIIHIIIIIIIIIIIIIIIIIHIIIIIIHIIIHIIGIIIIHIIIIIIIIIIIIIIIIIIIIIIIIIIIIIIIIIIIIIIIIHIIHIIIHHIHIIIIIIIIIIIIIIIIIIIIIIIIIIIIIIIIIIIIIIIIIIIIIIIIIIIIIIIIIIIIIIIIIIIIIIIIIIIIIGFIIIIIIIIIIIIIIIIIIIIIIIIIIIIIIIIIIIIIIIIIIIIIIIIIIIIIIIIIIIIIIIIIIIIIIIIIIIIIIIIIIIIIIIIIIIIIIIIDDDDD
@HISEQ:969:HM2KJBCX2:2:1102:16473:61664 2:N:0:ACTATGCA
TTGGACGTCCACCCCAACTATCCCTATTAATCATTACATCGATCCTAGAAACCAACAAAATAGAATCGGATGTCCTATTTCATTATTCCATGCTAATGTATTCAAGCGTGAGCCTGCTTTAAACACTCTAATTTTTTCAAGGTAACAGTCCTAATTCCCCGTAACACCAAATTAATGGCATTACGGTTCTTTAGAAGGTGAGAAATCAATGATAACAGTGCATACCAACGGCATGACCGAAATATTGATCCCGAAATTCAACTACGAGCTTTTTAACTGCAACAACTTTAATATACGCTATTGGAGCTGGAATTACCGCGGCTGCTGGCACCAGACTTGCCCTCCAA
+
DDDDDGIIHIHIHIDHIIHIIIIIIIIIHHIHIIIIIIIHHIHHHHIIHIIIIIIIIIIIIIIGIIIIIGHDHFIHIIIIIIIIIIIHFHHHHHIIIIIIIIHIIIHIIIIIIIIIIIIIIIIIIIHHHIHHIIIIIIIIIIIIIIIIIIIHIIHIIIIIIIIIHIIHIIIIIIIIHIIHIIIHIIHIIHIIIIIIIGIHIIIIIIIIIIIIIIIIIIIHIIIIIIIIIIGIIIIIGHIIIIIHHHIIHIIIIIIIIIIIIIIIIIIIIIIIIIIIIIIIIIIIIIIIIIIIIIIIIIIIIHIIIIIIIIIIIIIIIIIIIIIIIIIIIIIIIIIIIIIIIIDDDDD
@HISEQ:969:HM2KJBCX2:2:1102:18182:61913 2:N:0:ACTATGCA
TTGGACGTCCACCCCAACTATCCCTATTAATCATTACATCGATCCTAGAAACCAACAAAATAGAATCGGATGTCCTATTTCATTATTCCATGCTAATGTATTCAAGCGTGAGCCTGCTTTAAACACTCTAATTTTTTCAAGGTAACAGTCCTAATTCCCCGTGACACCAAATTAATGGCATTACGGTTCTTTAGAAGGTGAGAAATCAATAACATCAGTACATACCAACGGCATGACCGAAACATTGATCCCGAAATTCAACTACGAGCTTTTTAACTGCAACAACTTTAATATACGCTATTGGAGCTGGAATTACCGCGGCTGCTGGCACCAGACTTGCCCTCCAA
+
DDDDCHIIIIIIIIIIIIIIIIIIIIIIIIIIIIIIIIIIIIIIIGIHIIIIHIIIHIIHIIIHIIIIIIIIIIIIIHIIGIIIIIIFHHIIIHIIIIIHIFHIIIHIIIIIIIIHIIIIIIIIIIIIIIIIIIIIIIIHIIIIIIIIIIIIIIIIIIIIIHIIHIIIIHHHHIIIIIIIIIIIIIIIIIIIIIIIIIIIIIIIIIIIHIIIIIIIIIIIIIIIIIIIIIIIIIHIIIIIIIIIIHIIIIIIIIIIIIIIIIIIIIIIIIIIIIIIIIIIIIIIIIIIIIIIIIIIIIIIIIIIIIIIIIIIIIIIIIIIIIIIIIIIIIIIIIIIIIIIIIDDDDD
@HISEQ:969:HM2KJBCX2:2:1102:15986:62370 2:N:0:ACTATGCA
TTGGACGTCCACCCCAACTATCCCTATTAATCATTACGTCAATCCTAGAAACCAACAAAATAGGATCGTCGTCCTATTTCATTATTCCATGCTAATGTATTCAAGCGTTAGCCTGCTTTAAACACTCTAATTTTTTCAAAGTAACAGTCCTGTTTCCCCGCAACACCAACTTAATGGCATTACGGTTCTACAAGAAGGAGGAATCAGCAAAGCCAGTGCATACCAGTGGCACGACCAACTTGCTGACCCCGAAATTCAACTACGAGCTTTTTAACTGCAACAACTTTAATATACGCTATTGGAGCTGGAATTACCGCGGCTGCTGGCACCAGACTTGCCCTCCAA
+
DDDDDIIIIIIIIIIIIIIIIIIIIIIIIIIIIIIHIIIIIIIIIIIIIIIIIIIIIIIIIIIHIIIIIIIIIIIIIIIIHIIIIIIIIIIIIIIIIIIIIIIIIIIIIIIIIIIIIIIIIIIIIIIIIIIIIIIIIIIIIIIIIIIIIIIIIIIIIIIIIIIIIIIIIIIIIIIIIIIIIIIIIIIIIIIIIIIIIIIIIIIIIIIIIIIIIIIIIIIIIIIIIIIIIIIIIIIIIIIHIIHIIIIIIIIIIIIIIIIIIIIIIIIIIIIIIIIIIIIIIIIIIIIIIIIIIIIIIIIIIIIIIIIIIIIIIIIIIIIIIIIIIIIIIIIIIIIIIIIIDDDDD
@HISEQ:969:HM2KJBCX2:2:1102:2531:63139 2:N:0:ACTATGCA
TTGGACGTCCACCCCAACTATCCCTATTAATCATTACGTCAATCCTAGAAACCAACAAAATAGGATCGAACGTCCTATTTCATTATTCCATGCTAATGTATTCAAGCGTTAGCCTGCTTTAAACACTCTAATTTTTTCAAAGTAACAGTCCTGTTTCCCTGCAACACCAAATTAATGACATTACAGTTCTTCAGAAAGGAGGAATCAGCGAAGCCAGTGCATACCAGTGGCACGACCAACCTGCTGACCCCGAAATTCAACTACGAGCTTTTTAACTGCAACAACTTTAATATACGCTATTGGAGCTGGAATTACCGCGGCTGCTGGCACCAGACTTGCCCTCCAA
+
DDDADHIIHHI@FHHDHHHIIHHHIHIIIIGIIIHFFHHHIIHHHGHHIIIIHHGIIEHHHIHGHIHIIIHHHHHIIHHIHHHHIIIIHGHFHIHIIHIIIHHHHHIIIIIIIHIHHIHIHIHIIIIGHHEHIHEFHIIHIIHIIGIIHGIIHGFCHHIHHHHGHIHHHHIIHHHHIIHHHHIHIHCHGHHIGIIIIIIIIIHHCIHHHHHIIIIIIIIIIHHFHHIHEHGIIHHDHHHIIHEEHHDIHIIHHFIIIHIIIIIHHHIHFHIIIIIHEIHHH@HIIHHHHEGIHIIGIIHIIHHFIHIIIIIIDHD<CCIHHHHHHHHGHIHHIIIHHHHC1@@@B@
@HISEQ:969:HM2KJBCX2:2:1102:1574:63483 2:N:0:ACTATGCA
TTGGACGTCCACCCCAACTATCCCTATTAATCATTACGGTGATTCAGAAACCAACAAAACAGGACCACCGTCCTATTTTATTATTCTATGCTAATGTATTCAGACGTAAGCCTGCTTTGAACACTCTAATTTTTTCAAGGTAAAGGTCCTGGTTTCCCACCACGCTAAATAAATAACATGATGGTTCCCCAGAAGGTAGAAATTCCACGCGCCAGTACAGACTATTGCCTGACCAACGGTAGAACCCCGAAATTCAACTACGAGCTTTTTAACTGCAACAACTTTAATATACGCTATTGGAGCTGGAATTACCGCGGCTGCTGGCACCAGACTTGCCCTCCAA
+
ADDDDIIIIIEHHIIHIHIIIIIHIIIIIICGHIIHIHIHFHIIHIIHHIIIECHECHFHIGHIIIIIIHHDHHHHHHHIIHIGIIIIHIGHIHHHIIIIHEFGHHHHIIIIIIHIIIHHIIIIHGHGHHIIGIIIIIHIIIIHIIIHHIIIIHHIHIIHIIIIHHIIIIIIIIIIIHHIIIHIHGHIIHIIIHIIIIIIIIIIIIIIGIIIIIIIIIIIFIIIIIIIIIIIIIIHIIIHHDIIIHGIHEGIIIIIIIIIIIIIIIIIIHHHIIIIIHIIIIIIIIHIIIIIIGHIIIIIGIIIIIIIIIIIIIIIIGHIIIIIIIIIIIIIIIIIIIDCDDD
@HISEQ:969:HM2KJBCX2:2:1102:5756:63512 2:N:0:ACTATGCA
TTGGACGTCCACCCCAACTATCCCTATTAATCATTACATCGATCCTAGAAACCAACAAAATAGAATCGGATGTCCTATTTCATTATTCCATGCTAATGTATTCAAGCGTGAGCCTGCTTTAAACACTCTAATTTTTTCAAGGTAACAGTCCTAATTCCCCGTGACACCAAATTAATGGCATTACGGTTCTTTAGAAGGTGAGAAATCAATAATATCAGTACATACCAACGGCATGACCGAAACATTGATCCCGAAATTCAACTACGAGCTTTTTAACTGCAACAACTTTAATATACGCTATTGGAGCTGGAATTACCGCGGCTGCTGGCACCAGACTTGCCCTCCAA
+
CDDCDIIIIIHHHHHHIHIIHIIIIHIIIIIIIIIIIIIIIIIIIIIIIGIIIIIIIIIIIGIIIIIIIIIIIHFHHIHHFHIIIIIIHIHHIIHIIIIIIIIIIIGIIIIHIIIIIHIIHIIIIIIIIIHIHIIIHIIIIIIIHHIIIIIIIIIIIIIIIIIIIIIIIIIIGIIIIGIIIIIIIIIIIIIIIIIIIIHIIIIIIIIIIIIIIHIIIIIIIIIIIIIHIIIIIIIIIIIIIIIHHFHDHGIIIIIIIIIIIIIIIIIIIIIIIIIIIIIIIIIIIHIIIIIIIIIIIIIHHHIIIIIIIIIIIIIIIIIIIIIIIIIIIIIIIIIHIIIIIICDDDD
@HISEQ:969:HM2KJBCX2:2:1102:9991:64027 2:N:0:ACTATGCA
TTGGACGTCCACCCCAACTATCCCTATTAATCATTACGGTGATCCTAGAAACCAACAAAATAGAACCATGCCGTCCTATTCTATTATTCCATGCTAATGTATTCGAGCAAAATGCCTGCTTTAAACACTCTAATTTTTTCAAGGTAAAGGTCCTGGTTCCACATGACACCCAATTAAGGACATCATGCTTCTCCAGAAGGTGAGAAATCAACTGCGACAGTTCATACCCCTTAAGGCACGACCATCACGTCAATCCCGAAATTCAACTACGAGCTTTTTAACTGCAACAACTTTAATATACGCTATTGGAGCTGGAATTACCGCGGCTGCTGGCACCAGACTTGCCCTCCAA
+
DDDDDIIIIIIIIHIIIIIIIIIIIIIIIIIIHIIIIIIIEHIIHIIIIIIIHIIIIIIIHIHIIIIIIIIIHGHHIIIHIHIIIGIHFHHEHIHHF@HFHGHIHIIGIIIIIIIIIIIIHIHHHIIIIIIIHHHHIHHIIIIIIIHIIIIIIHIHIIIIIIIIIIIIHHIIIIIIIIIIIIIIIHIIIIIIIIIIIIIIIIIIIIIIIIIIIIIIIIIIIIIHIIIIIIIIIIIIIIIIHIIIIIIIHIHIIIIIIIIIIIIIIIIIIIIHIIIIIIIIHIIIIIIIIIIIIIIIIIIHIIIIIIIIIIIIIIIIIIIIIIIIHIIIIIIIIIIIIIIIIIIIIIIDDDDD
@HISEQ:969:HM2KJBCX2:2:1102:11425:63972 2:N:0:ACTATGCA
TTGGACGTCCACCCCAACTATCCCTATTAATCATTACGTCGATCCTAGAAACCAACAAAATAGGTTCGATCGTCCTATTTCGTTATTCCATGCTAATGTATTCAAGCGCGAGCCTGCTTTAAGCACTCTAATTTTTTCAAAGTAACAGTCCTGTTTCCCCGCAACAACAAATTAATGCCATCACGGTTCTACAAGAAGGAGGGACCAGTGAGGCCAGTGCATACCAGTGGCACGACCAACCTACTGGCCCCGAAATTCAACTACGAGCTT
+
DDDDDIIIIIIIIIIIIIHIIIIIIIIIIIHIIIIIIIIIIIIIIIIIIIIHIIHIIIIIIIIIHIIIIIIIIIHIIHHHIIIIIIIIIIHIIIIIIIHIIIIIIHIIIIIIIIIIIIIIIIIIIIIIIIIIIHIIIIIIHIIIIIIIIIIIIIIIIIIIIIIIIIIIHIIIIIIHIIIIIIHIIIIIIIIHIIIIIIIIIIIIHIIIIIIIIIIIIIIIIIIIIIIIIIIIIIIIIIIIIIIIIIIIIIIIIIHHD<<<<IIIIDDDDD
@HISEQ:969:HM2KJBCX2:2:1102:1984:64265 2:N:0:ACTATGCA
TTGGACGTCCACCCCAATATCCCTATTAATCATTACGTCAATCCTAGAAACCAACAAAATAGGATCAAACGTCCTATTTCATTATTCCATGCTAATGTATTCAAGCGTTAGCCTGCTTTAAACACTCTAATTTTTTCAAAGTAACAGTCCTGTTTCCCTGCAACACCAAATTAATGACATTACAGTTCTTCAGAAAGGAGGAACCAGCGAGACCAGTACGAACCAAAGGCACGACCAACCTGCTGATCCCGAAATTCAACTACGAGCTTTTTAACTGCAACAACTTTAATATACGCTATTGGAGCTGGAATTACCGCGGCTGCGGCACCAGACTTGCCCTCCAA
+
DDDDDIIIIIIIIIIIIIIIIIIIIIIIIIIIIIIIIIIIIIIIHIIIIIIHIIIIIIIIIIIIIIHIIIIHIIIIIHIIIIIIIHHHIIIGIIIIIIIIIIIHIIIIIIIIIIIIIIIIHHIIIIIIIIIIIIIIIIIIIIIIIIIIIIIIIIIIIIIIIIIIIIIIIIIIIIIIIIIIIIIIIIIIIIIIIIIIIIIIIIHIIIIIIIIIIIIIIIIIHHIHIIIIIIIIIIIIIIIIIIHIIIIIIIIIIIIIIIIIIIIIIIIIIIIIIHIIIIIIIIIIIIIIIIIIIIIIIIIIIIIIIIIIIIIIIIIIIIIIIIIIIIIIIIIIIIIIIIIDDDDD
@HISEQ:969:HM2KJBCX2:2:1102:4602:65751 2:N:0:ACTATGCA
TTGGACGTCCACCCCAACTATCCCTATTAATCATTACGTCAATCCTAGAAACCAACAAAATAGGATCAAACGTCCTATTTCATTATTCCATGCTAATGTATTCAAGCGTTAGCCTGCTTTAAACACTCTAATTTTTTCAAAGTAACAGTCCTGTTTCCCTGCAACACCAAATTAATGGCATTACAGTTCTTCAGAAAGGAGGAATCAGCGAAGCCAGTGCATACCAGTGGCACGACCAACCTGCTGACCCCGAAATTCAACTACGAGCTTTTTAACTGCAACAACTTTAATATACGCTATTGGAGCTGGAATTACCGCGGCTGCTGGCACCAGACTTGCCCTCCAA
+
DDDCDIIIIIHIIIIIIIIIIIIIIIIIIIIIIIIIIGIIIIIIIIIIIIIIIIIIIIGIIHHHHIIIIIIIIIIIIIIIHIIIHIIIIIIIIIIIIIIIIIIIIIIIIIIIIIIIIIIIIIIIIIIIIIHHIIHIHIIHIIIIIIIIIIHIIIIIIIHIHIIIIIIIIIIIIIIIIIIIIIIIIIIIHIIIIIIIIIIIIIIIIIIIIIIIIIIIIIIIIIIIIIIIIIIIIIIHIIIIIIIHGIIIIHIIIIIIIIIIIIIIIIIIIIIIIIIIIIIIIIHIIIIIIIIIIIIIIIIIIIIIIHIIIIIIIIIIIIIIIIIIIIIHIIIIIIIIIIIIIDDDDD
@HISEQ:969:HM2KJBCX2:2:1102:11570:66364 2:N:0:ACTATGCA
TTGGACGTCCACCCCAACTATCCCTATTAATCATTACGTCGATCCTAGAAACCAACAAAATAGAATCAAACGTCCTATTTCATTATTCCATGCTAATGTATTCAAGCGTAAGCCTGCTTTAAACACTCTAATTTTTTCAAAGTAACAGTCCTGATTCCCCACGACACCAAATTAATGACATCGCGGTTCTTCAGAAGGTAGGAACCGATAATGCCAGTGCGTACCGAGGCACGACCAACAATTCGATCCCGAAATTCAACTACGAGCTTTTTAACTGCAACAACTTTAATATACGCTATTGGAGCTGGAATTACCGCGGCTGCTGGCACCAGACTTGCCCTCCAA
+
DDDCCIHHHIIIIIIHHHHHHIIIHHHIHIHIHIIHICHIIIHEHHIIHIIIIIIIIIIIHIHIFFHIIIIIHHGIHIIHIEFHHIHHIIGIHIIIIIIHIHIIIIIIIIHFHHIIHIIIHHGGHIIIIHHHIHIHHHIHIIHHIHIIIIIIGIIHHHHEHIHHHHHHHHHEGIHIIIIIHIIHHIIIIIIIIIIIHHHIIHIIHIIIIIIIIIHIIIIIHIIIIHHIHIHIIIIIIIHHIHHEIIIIHIHHIIIIIIIIIHHHEGIIIIIHGIIIIIIIIIIIIIIIGGHHHIIIIIIIIIIIIIIIIIIIIGIIHIHIHHHIIIIIHIIIIIHFIIIHDDDDD
@HISEQ:969:HM2KJBCX2:2:1102:6303:66826 2:N:0:ACTATGCA
TTGGACGTCCACCCCAACTATCCCTATTAATCATTACCGCAAGCTCTAACCAACGAAACGGGCTTGCGGTCCTGTTCCATTATACTATGCTGGAATATTCACGGCAAAATGCCTGCTTTAAACACCCTAATTTCTTCAAAGTAAACGGCCTGGTACCAACCGCCCACTCATTTAAGAGCAGGCGGCGGCCTCCAGGCGTAGGCAGCTGTCTGGCCAGTACATACCCGTTTCCACGAAGCAGACCATGCCAGACGAGCGCCGGTTTCAACTACGAGCTTTTTAACTGCAACAACTTTAATATACGCTATTGGAGCTGGAATTACCGCGGCTGCTGGCACCAGACTTGCCCTCCAA
+
DDDDDIIIIIIIIIIIIIIIIIHIIIIIIIIIIIIIIIIIIIHHIIIIIIIIIIIIIIIHHHIIIIIIIIIIIIIHIIIHIIIHIIIIIIHIIIIIIHIIIHHIIIIIIIIIIIIIIIHIIHIIIIIIIIIIIIIIIIIIIIHIIIIIIHIIHIIIIIIIHIIIIIIIIGIIIIIIHIIIIIIIIIIIIIIHIIIIIIIIIIIIIIIIIIIIIIIIIIIIIIIIIIIIIIIIIIIIIIIIIIIIIIIIIIIIIIIIIIHHIIIIIIIIIIIIIIIIIIIIIIIIIIIIIIIIIIIIIIIIIHIIIIIIIIIIIIIIIIIIIIIIIIIIIIIIIIIIIIIIIIIIIIIIIDDDDD
@HISEQ:969:HM2KJBCX2:2:1102:9163:66873 2:N:0:ACTATGCA
TTGGACGTCCACCCCAACTATCCCTATTAATCATTACGTCAATCCTAGAAACCAACAAAATAGGATCGAACGTCCTATTTCATTATTCCATGCTAATGTATTCAAGCGTTAGCCTGCTTTAAACACTCTAATTTTTTCAAAGTAACAGTCCTGTTTCCCTGCAACACCAAATTAATGACATTACAGTTCTTCAAGAAGGAGGAATCAGTAAAGCCAGTACATACCATAGGCACGACCAACCTACTGACCCCGAAATTCAACTACGAGCTTTTTAACTGCAACAACTTTAATATACGCTATTGGAGCTGGAATTACCGCGGCTGCTGGCACCAGACTTGCCCTCCAA
+
DDDDDHIIIGHIIIIIIHIIHHIIIIIIIHIHIIIIIIIIIIIIIIIIIIIIIIIIIHIIIIHHHHHHHHIEHIIIIIHHIIIIIIIIIHEHHIIIIIIIIIIIHIIIIIIIIIIIHIIIIIIIIIIIIIIIHHIHIIIHHHHIIIIIIIIIIIHIHIIIIIIHHIIIIIHIIIIIIHIGIIIHIIHIIIIIIIIIIIIIIIIHHIIIIIIIGIIIIIIHIIIIHIIIHIIIIIIIIIHIIHHHHIIIIIIIIIIIIIIIIIIIIIIIIIIIIIIIIGIIIIIIIHIIIIIIIIIHIIIIIIIHIIIIIIIIIIIIIIIIIIIIIIIIIIIIIIIIGIIIIDDDDD
@HISEQ:969:HM2KJBCX2:2:1102:14957:67045 2:N:0:ACTATGCA
TTGGACGTCCACCCCAACTATCCCTATTAATCATTACGTCAATCCTAGAAACCAACAAAATAGGATCAAACGTCCTATTTCATTATTCCATGCTAATGTATTCAAGCGTTAGCCTGCTTTAAACACTCTAATTTTTTCAAAGTAACAGTCCTGTTTCCCTGCAACACCAAATTAATGACATTACAGTTCTTCAAGAAGGAGGAACCAGTAAAGCCAGTACATACCAGAGGCACGACCAACCTACTAATCCCGAAATTCAACTACGAGCTTTTTAACTGCAACAACTTTAATATACGCTATTGGAGCTGGAATTACCGCGGCTGCTGGCACCAGACTTGCCCTCCAA
+
DDDDDIIIIIIIIIIIIIHIIIIIIIIIIIIIIIIIIIHHHIIIIIIIIIIIIIIIHIIIIIIHIIIIIIIIHHIIIIIIIIIIIIIIIIIHIIIIIIIIIIIIIIIIIIIIIIIIIIIIIIIIIIIIIIIIIIIIIIIIIIIIIIIIIIIIIIIIIIIIHIIIIIIIIIIIIIIIIIIIIIIIIIIIHIIIIIIIIIIIIIHHIHIIIIHIIIIIIIIIIIIIIIIIIIIIIIIIIIIIIIHHGIIIIIIIIIIIIIIIIHHIIIIIIIIIIIHIIIIIIIIIIIIIIIIIIIIIIIIIIIIIIIIIIIIIIIIIIIIIIIIIIIIIIIIIIIIIIIIIIDDDDD
@HISEQ:969:HM2KJBCX2:2:1102:12487:67431 2:N:0:ACTATGCA
TTGGACGTCCACCCCAACTATCCCTATTAATCATTACGTCGATCCTAGAAACCAACAAAATAGAATCAAACGTCCTATTTCGTTATTCCATGCTAATGTATTCAAGCGTGAGCCTGCTTTAAACACTCTAATTTTTTCAAAGTAACAGTCCTGATTCCCCATGACACCAAATTAATGACATCATGGTTCGTCAGAAGGTAGGAATCAATAATACCAGTACGTACAATAGCACGACCAATAAATTGATCCCGAAATTCAACTACGAGCTTTTTAACTGCAACAACTTTAATATACGCTATTGGAGCTGGAATTACCGCGGCTGCTGGCACCAGACTTGCCCTCCAA
+
DDDDDIIIIIIIIIIIIIIGIHIIIIHHIIIIIIIIIHIIIHIHHHHIIIIIHIIIFHHHHIHHIIIIIIIIIIIIIIHHHIIIHIICHHHIIFFHIHHIIIHHIGHHIIHIIHHEHIIIIGIIIIIHIIGHH@HHHIIFIIIIHIHHGHIHIIIIIIIIHHHIHIHIHHHHII:HHHGHHHHHHIHHHIIIIHFIIHIIHIIIIIIIIHHIHIIHIHIIIIIIHHHHHHIHIHHIIIIIIIHGIIHIHHIIIIIIIIIHHIIIHIIIIIIIIIIIIIIIIIIHFHHHIIIHGEHIIIIIIIIIHHIIIHIIIIIIIIIIIIHIIIIIIIIIIIIHIIIHBDDDD
@HISEQ:969:HM2KJBCX2:2:1102:21127:67727 2:N:0:ACTATGCA
TTGGACGTCCACCCCAACTATCCCTATTAATCATTACATCGATCCTAGAAACCAACAAAATAGAATCGGATGTCCTATTTCATTATTCCATGCTAATGTATTCAAGCGTGAGCCTGCTTTAAACACTCTAATTTTTTCAAGGTAACAGTCCTAATTCCCCGTGACACCAAATTAATGGCATTACGGTTCTTTAGAAGGTGAGAAATCAATAATATCAGTACATACCAACGGCATGACCGAAACATTGATCCCGAAATTCAACTACGAGCTTTTTAACTGCAACAACTTTAATATACGCTATTGGAGCTGGAATTACCGCGGCTGCTGGCACCAGACTTGCCCTCCAA
+
DADDDHIHHIHFHIHHHHIIGIIGIIIHIHGIIHGGHICHEHHHHGHHHIIIGIIGHIHHFHHHIGHHGFHIE?@HH?GHHHHIHHCHHHGH?1CFEHHHFIHHHHEGHIIHHHHHIHHHHHHHIIEHHHIIFCHHHIHHHHEGHHHGIHHHFGHGHIIIIHIIHIHIIIHGHIIIIIIIIIHIIGIIIIIIIIIHIIIIIIIIIIIIIHIIHHHHHHIIHHGFIIHHIIIIIIIHIIIIIIIHF<IHIGIIIIIIIIIIIIHIIIIIIIIIHIIHIIIIIIIIIIIIHIIIGIIIIIIHIHIIIIIIIIIIIIIIIIIIIIIIIIIIIHIIIHHIIIIIIIDDDCB
@HISEQ:969:HM2KJBCX2:2:1102:7022:68399 2:N:0:ACTATGCA
TTGGACGTCCACCCCAACTATCCCTATTAATCATTACGTCGATCCTAGAAACCAACAAAATAGAATCAAACGTCCTATTTCATTATTCCATGCTAATGTATTCAAGCGCGAGCTTGCTTTAAACACTCTAATTTTTTCAAAGTAACAGTCCTGATTTCCCATGACACCAAATTAATGACATCGTGGTTCGTCAGAAGGGAGAAACCAATAATGCTAGTACGTACAAAGTACGACCGACATATTAGTCCCGAAATTCAACTACGAGCTTTTTAACTGCAACAACTTTAATATACGCTATTGGAGCTGGAATTACCGCGGCTGCTGGCACCAGACTTGCCCTCCAA
+
BDB@DCHG@EHEHIIHHHIFHIHHHHHEHHI?CGHEH1DGHHHIHIHEEFHHIIHH?@@GEHIHEEHIGEHH@G@@GEHEHHHIHHGHHIHGIGHHHEHHH@FEH@DDHGFCHHHHHHHHHHFCHHGHHGAHGCHFHEHEIHIHIHHHIIHHEFGHIHHIHHHFGGHIHGFHHHHCFHHGHGGEIHHIIHIIHHHHHGHHHIHHHHHHHHHIIHIIHIIHFHHEHHFHIIHHHGHHEHHHH;<IHIGHIHHIIHIHHEEHIHHHGIIIIIIHHIIHIHHHGIIIHHHIHEHIHIIHIHHHIIIHHIHIIHHIIHIIIIHIIIIHIIHIHFIIIIIHIHG@@DB@
@HISEQ:969:HM2KJBCX2:2:1102:15862:68653 2:N:0:ACTATGCA
TTGGACGTCCACCCAACTATCCCTATTAATCATTACGGTGATCCTAGAAACCAACAAAATAGAACCATGCCGTCCTATTCTATTATTCCATGCTAATGTATTCGAGCAAAAATGCCTGCTTTAAACACTCTAATTTTTTCAAGGTAAAGGTCCTGGATCCGCAAGACACCCAATAAAGGACATCAAGTTTCTCCAGAAGGTGAGAAATCAACAGTAACAGTTCATACCCCTTAAGGCATGACCATCACGTCAATCCCGAAATTCAACTACGAGCTTTTTAACTGCAACAACTTTAATATACGCTATTGGAGCTGGAATTACCGCGGCTGCTGGCACCAGACTTGCCCTCCAA
+
BDBADHHCGHHHIIIIFHIIIIIIIIIHIHIIIIFHHGGHIIHIIIFEHIHIIGHIICHHHEEHIIIIFFGC<CHEEGHHHFHFHHHHHHHHIIIIIHHHHDHEIHIIGIIIIHFHIHHEHIIIIIIIIHIHHGIHIHIIIIHHGHIHIIIIIIIIHEHHIIIIIIIIHIIIIIIIIIIHIIIIIIHHFHHGIIIIHIIIIIIHIIIIIIIIIIIIIIIIIIIIIHHIIIIIIIIIIIIIHIIIIIHIIIDIHIIIIIIIIIIIIIIIIIIHIIIIIIIIIIIIIIIIIIIIIIIIIIIIIIIIIIIIIIIHIIIIIIIIIIIIIIIIIIIIIIIIIIIIIIIIIIIDDDDD
@HISEQ:969:HM2KJBCX2:2:1102:10020:69104 2:N:0:ACTATGCA
TTGGACGTCCACCCCAACTATCCCTATTAATCATTACGTCGATCCTAGAAACCAACAAAATAGGATCAAACGTCCTATTTCATTATTCCATGCTAATGTATTCAAGCGTTAGCCTGCTTTAAACACTCTAATTTTTTCAAAGTAACAGTCCTGTTTCCCTGCAACACCAAATTAATGGCATTACAGTTCTTCAGAAAGGAGGAATCAGCGAAGCCAGTGCATACCAGTGGCACGACCAACCTGCTGACCCCGAAATTCAACTACGAGCTTTTTAACTGCAACAACTTTAATATACGCTATTGGAGCTGGAATTACCGCGGCTGCTGGCACCAGACTTGCCCTCCAA
+
D@00<1/GE<CGC0?C@CHEH?GCCGHHHH<GHEHHHEHHHIEHHF?GHIIHEHIIII?HHIIECHFEGF?0<GEHIIIHHHIIIIIGIIIHG@HEIHHGHHCGECHHHHHFGCHHHHIIIEHIIHHFHHHIHIHIIIIHHHHGHHIGHGHHHFHHHGIIIHHH@HIIIHHHHIIIIIHIIHHIIHHGFFGIHIHIIIHFHIGHHHHHHHGIHIIIIIHIGHHIIIIIHHIHHHCHIIIIHIHEFH?DHDIIIIIIIHIIHHHIHHFIHIIHHHFIIIIIIIIHHHHEHHIHCHDECIIIIHHEIIIHHIHHHIHHGIGIHHEGEHGGHECHHGEFIHHGIDDBDD
@HISEQ:969:HM2KJBCX2:2:1102:16163:68788 2:N:0:ACTATGCA
TTGGACGTCCACCCCAACTATCCCTATTAATCATTACTTCAGTCCTAGAAACCAACAAAATAGAACCGAAGTCCTAAATTATTATTCCATGCTAATGTATTCAAGGCATAAGCCTGCTTTAAACACTCTAATTTTTTCAAAGTAATAGAGCTAGATCGCGACGACAACCCAGTGAAGGGCGCCGCCGTTTTCTAGCAGGATGGCAGACACGCGCCAGCACTCACACTCGTAACCGAGGCGGGCCAGGTGCGTCAAACCAGAAATCCAACTACGAGCTTTTTAACTGCAGCAACTTTAATATACGCTATTGGAGCTGGAATTACCGCGGCTGCTGGCACCAGACTTGCCCTCCAA
+
DDDDDIIIIIIIIIIIIIIIIIIIIIIIIIIIIIIHIIIIIIIIHHIIIIIGIIIIIIIGIIIGIIIIIIDHFIHIIIIIIHIIIIIIIIIIIIIGIIIHIGHIIHIIIIIIHIIHIIIEIIIIIIIIIIIIIIHIIIIIIIIIIIIIIIIIIIHIIIIIIIIIIIIIIIIHIIIIHHHIIIIIIIIIIIHIIIIIIIIIIIIIIIIIIIIIIIIIIIIIHIIIIIIIIIIIIIIIHHIIIIIIIIIIIIIIHIIIIIHIIIIIIIIIIHHIIIHIIIIIIIHIIIIIIIIIIIIIIIIIIIIIIIIIHIIIIIIIIIIIIIIIIIIHIHIIIIIIIIIIIIIIIIIIIDDDDD
@HISEQ:969:HM2KJBCX2:2:1102:17311:69156 2:N:0:ACTATGCA
TTGGACGTCCACCCCAACTATCCCTATTAATCATTACCGCAAGCTCTAACCAACGAAACGGGCTTGCGGTCCTGTTCCATTATACTATGCTGGAATATTCACGGCAAAATGCCTGCTTTAAACACCCTAATTTCTTCAAAGTAAACGGCCTGGTACCAACCGCCCACTCATTTAAGAGCAGGCGGCGGCCTCCAGGCGTAGGCAGCTGTCTGGCCAGTACATACCCGTTTCCACGAAGCAGACCATGCCAGACGAGCGCCGGTTTCAACTACGAGCTTTTTAACTGCAACAACTTTAATATACGCTATTGGAGCTGGAATTACCGCGGCTGCTGGCACCAGACTTGCCCTCCAA
+
<<0<<</<C00FHIHIIIIIIIIIIIIIIIIIIIIII?@HHI?H1<<1DE1C1@0<DHD@00C/CHIHD<E?H1<F@<1F@HHC1FC@<1FH1DGCC1D<<<<0//G@CG1@GEFHHHIHH>CCFGCHHF@HHHHIEHHIHFEHHH8ECHB/EHFEHFE@C7<EGGH;7C7;GGC@EEEED?-H::.58..EA/8<H@G@>F@F<88C<<<6@FHHHCG<GHHIHFHEHH@E<<G@?IHD<1CH>EGIHCGC<IIHHCF<<@EIIIIIIIIIIIIIIIIIIIIIIIIIIIIIIIIIIIIIIIIIIIIIIIIIIIIIIIIIIIIIIIIIIIIIIIIIIIIIIIIIIIIIIDDDDD
@HISEQ:969:HM2KJBCX2:2:1102:8346:70265 2:N:0:ACTATGCA
TTGGACGTCCACCCCAACTATCCCTATTAATCATTACATCGATCCTAGAAACCAACAAAATAGAATCGGATGTCCTATTTCATTATTCCATGCTAATGTATTCAAGCGTGAGCCTGCTTTAAACACTCTAATTTTTTCAAGGTAACAGTCCTAATTCCCCGTGACACCAAATTAATGGCATTACGGTTCTTTAGAAGGTGAGAAATCAATAATATCAGTACATACCAACGGCATGACCGAAACATTGATCCCGAAATTCAACTACGAGCTTTTTAACTGCAACAACTTTAATATACGCTATTGGAGCTGGAATTACCGCGGCTGCTGGCACCAGACTTGCCCTCCAA
+
DBDDDHIIGHIIIIIIIIIHIIIIIIIIIIIIIIIIIIHIIIIIIGIIIHIIIHIG@GFGHHHEHEHHHHIHHIGHIIIIHHIIIIIIGHHHHGIIGIIIIIIIIHIIHHHIIIIIIIIIHIIIHIIIIIHIHIIIIIIIIIIIIIIIHIIIIIIIIIIIHIIIIIIIIIIIIIIIIIIIIIIIIIIIIIIIIIIIIIIIIIIIIIIIIIIIIIIIIIIIIIIIIIIIIIIIIIIIIIIIIIIIIFIIIIIIIIIIIIIIIIIIIHIIIIIIIIIIIIIIIIIHIIIIIIIIIIIIIIIIHHIIIIIIIIIIIIIIIIIIIIIIIIIIIIIIIIIIIIIIIIDDDDD
@HISEQ:969:HM2KJBCX2:2:1102:19471:69823 2:N:0:ACTATGCA
TTGGACGTCCACCCCAACTATCCCTATTAATCATTACGGTGATCCTAGAAACCAACAAAATAGAACCATGCCGTCCTATTCTATTATTCCATGCTAATGTATTCGAGCAAAAATGCCTGCTTTAAACACTCTAATTTTTTCAAGGTAAAGGTCCTGGATCCGCAAGACACCCAATAAAGGACATCAAGTTTCTCCAGAAGGTGAGAAATCAACAGTAACAGTTCATACCCCTTAAGGCATGACCATCACGTCAATCCCGAAATTCAACTACGAGCTTTTTAACTGCAACAACTTTAATATACGCTATTGGAGCTGGAATTACCGCGGCTGCTGGCACCAGACTTGCCCTCCAA
+
B00?0<EHHHHHEHH=0E1@F111<FHHFCHHFHGFGH0D11DECF??1FHE@?GEHC?@DC?FF1<CCC?HHI/?@EECF?FGHC@CE1C1DHEC@GCCHCGEFCEHHCHEEGCCGGG11EHAF?BCGHGDHFHHHH1HHF@?H@E@G@GGG?CGEC:8<HEHG?CEGHHFCGF/DDE<HHHIHGEE2FCFHI:IHH@HE<;CHGEHE?FHCHECFG<E@<1HHB0?1CCC@CF<CHHCFECEEEFFHEF<HCCC/@F@GC1FEEHGHHH@H@IHHFCHFEFFHHCGGHDC11CH@F0@HHF@EHEH@GEH?@HHCGHF<GHHCHE@D1CCF1CF@CE?HE?HHDHED@?D0
@HISEQ:969:HM2KJBCX2:2:1102:21037:69811 2:N:0:ACTATGCA
TTGGACGTCCACCCCAACTATCCCTATTAATCATTACGTCGATCCTAGAAACCAACAAAATAGAATCAAACGTCCTATTTCATTATTCCATGCTAATGTATTCAAGCGTAAGCCTGCTTTAAACACTCTAATTTTTTCAAAGTAACAGTCCTGATTCCCCACGACACCAAATTAATGACATCGCGGTTCTTCAGAAGGTAGGAACCGATAATGCCAGTGCGTACCGAGGCACGACCAACAATTCGATCCCGAAATTCAACTACGAGCTTTTTAACTGCAACAACTTTAATATACGCTATTGGAGCTGGAATTACCGCGGCTGCTGGCACCAGACTTGCCCTCCAA
+
DDDCDGIHHIIIIHIIIIIIFHIIIIIIIIIIIGIIIIIIIHGIHIIIIIIIIIIIIIIIIIIIIHIHIIHHHHGFHCGHHFHIIHHIIHHHGHHHGHHIIHHHHHHHIIHCHIIIIHHIHIIIIIIIIHIIIIIHIIHIIIHIHHIIIIIIHHEGIIHHIIIIHIIHIIHHIIIHHHIHHIIIIGIIIIIIIIIHIIIIIIHIIIIIIIHHGIIIIIIIIHIIIIIIIIIIIIIIIIIIHHEDIIIIIIIHIIIIIIIIIHIIIIIIIIIIIHIIIIIIIIIIIIIIIHHHHIIIIIIIIIIIIIIIIIIIIIIIIIIIIIIIIIIIIIIIHIIIIIIIDDDDD
@HISEQ:969:HM2KJBCX2:2:1102:1534:71450 2:N:0:ACTATGCA
TTGGACGTCCACCCCAACTATCCCTATTAATCATTACATCGATCCTAGAAACCAACAAAATAGAATCGGATGTCCTATTTCATTATTCCATGCTAATGTATTCAAGCGTTAGCCTGCTTTAAACACTCTAATTTTTTCAAGGTAACAGTCCTAATTCCCCGTGACACCAAATTAATGGCATTACGGTTCTTTAGAAGGTGAGAAATCAATAATATCAGTACATACCAACGGCATGACCGATACATTGATCCCGAAATTCAACTACGAGCTTTTTAACTGCAACAACTTTAATATACGCTATTGGAGCTGGAATTACCGCGGCTGCTGGCACCAGACTTGCCCTCCAA
+
D@0DDIC0<E01FHIIIIIIIIHIIIIIIIIIIIIIICHIEHHHIIIIIIIIIIIIIIIIIIIEHIII0ECEHHIIIIIIIIIIIIIHIIIHIIIIIHIIIEHIHHHIH.DGIHIIHIHHIHIIIIIIIIH;IIIIIHIG6GHIGH=IHHII?<HHIHIECF:EGHHHIHGHIHHIHGHIIHII/D<DF?GDCHHIDGIIIIHIIHHD7<DH@GA<IIIIIIIIIHGCHIIIH=IIHE<F1C<11DFH?IIIIIIIIIIIIIIIIIIIIIIIIIIIIIIIIIIIIIIIIIIIIIIIIIIIHIIIIIIIIIIIIIIIIIIIIIIIIIIIIIIIIIIIIIIIIIDDDDD
@HISEQ:969:HM2KJBCX2:2:1102:10740:72299 2:N:0:ACTATGCA
TTGGACGTCCACCCCAACTATCCCTATTAATCATTACGTCAATCCTAGAAACCAACAAAATAGGATCGAACGTCCTATTTCATTATTCCATGCTAATGTATTCAAGCGTTAGCCTGCTTTAAACACTCTAATTTTTTCAAAGTAACAGTCCTGTTTCCCTGCAACACCAAATTAATGGCATTACAGTTCTTCAGAAAGGAGGAATCAGCGAAGCCAGTGCATACCAGTGGCACGACCAACCTGCTGACCCCGAAATTCAACTACGAGCTTTTTAACTGCAACAACTTTAATATACGCTATTGGAGCTGGAATTACCGCGGCTGCTGGCACCAGACTTGCCCTCCAA
+
DDDDDIHIIIIIIIIIIIIIIIIIIIIIIIIIIIIIIIIIIIIIIIIIIIIIIIIIIIIHIIIIIIIGIIIHIIIIIIIIIIIIIIIIIIIIIIIHIIIIIIIIIIIIIIIIIIIIIHHIIIIIIIIIIIIIIIIIIIIIIIIIIIIIIIIIIIIHIHIIIIIIIIIIIIIIIIIIIIIIIIIIIIIIHIIIIIIIIIIHIIIIIIIIIIIIIIIIIIIIIIIIIIIIIIIIIIIIIIIIIIIHGIIIIIIIIIIIIIIIIIIIIIIIIIIIIIIIIIIIIIIIIIIIIIIIIIIIIIIIIIIIIIIIIIIIIIIIIIIIIIIIIIIIIIIIIIIIIIIIIDDDDD
@HISEQ:969:HM2KJBCX2:2:1102:7162:72389 2:N:0:ACTATGCA
TTGGACGTCCACCCCAACTATCCCTATTAATCATTACATCGATCCTAGAAACCAACAAAATAGAATCTGATGTCCTATTTCATTATTCCATGCTAATGTATTCAAGCGTAAGCTTGCTTTAAACACTCTAATTTTTTCAAGGTAACAGTCCTAATTCCCCATAACATCAAATAAATGACATTATGGTTCTTTAGAAGGTGAGAACCAATAAAACCAGTACATACCAAGGCATGACCGATTCCTTGATCCCGAAATTCAACTACGAGCTTTTTAACTGCAACAACTTTAATATACGCTATTGGAGCTGGAATTACCGCGGCTGCTGGCACCAGACTTGCCCTCCAA
+
DDDDDIIIIIIIIIIIIIIIIHIIIIIIIIIIIIIIIIIIIGHHIIIIIIIIIHIIIIGIIHIHIIHIIEHIHIIIIIIIIIIIIHHEHHHIIIIIIIIIHIHHIHIIIIIIIIIIIIIIIIIIIIIIHHIIIIHIHIIIIIIIIIIIHHIIIHIIIIIIIIGIIIIIIIIIIIIHIIIIIIIHIIIIIIIIIIIIHIIIIIIIIIIIIIIIIIIIIIIIIIIIIIIIIIIIIIIIIIIIHIHHIIIIIHIIIIIIIIIHHIIIIIIIIIIIIIIIIIIIIHIIIIIIIIIIIIIIIIIIIIIIIIIIIIIIIIIIIIIIIIIIIIIIIIIIIIIIIIHIDDDDD
@HISEQ:969:HM2KJBCX2:2:1102:13922:72014 2:N:0:ACTATGCA
TTGGACGTCCACCCCAACTATCCCTATTAATCATTACGTCGATCCTAGAAACCAACAAAATAGGTTCGATCGTCCTATTTCGTTATTCCATGCTAATGTATTCAAGCGCGAGCCTGCTTTAAGCACTCTAATTTTTTCAAAGTAACAGTCCTGTTTCCCCGCAACAACAAATTAATGCCATCACGGTTCTACAAGAAGGAGGGACCAGTGAGGCCAGTGCATACCAGTGGCACGACCAACCTACTGGCCCCGAAATTCAACTACGAGCTTTTTAACTGCAACAACTTTAATATACGCTATTGGAGCTGGAATTACCGCGGCTGCTGGCACCAGACTTGCCCTCCAA
+
DDDDAIIIHHIIIIHIIIHIIIIIIIIIIIIIIIIIHIIIIIIIHIIIIIIIIIIIIHIIIEHIHIIIIIIIFIIIIIHIHIIIIIIHIIIIIIHHHHHHHIHHIIIIIIIIIIHHIIIHIHIIIIIIIIHIHHHIIIIHIIIIIIIIIIHIIHIIIIIIIIIIIIIIIIIIIIIIIIIIIIIIIIIIIIIIIIIIIIIIIIIIIIIIIIHHIIIIIIIIIIIIIIIIIIHIIIIIIIIIIIIHHIIIIIIIIIIIIIIIIIIIIIIIIIIIIIIIIIIIIIIIIIIIIIIHIHIIIIIIIIIIIIIIIIIIIIIIIIIIIIIIIIIIIIIIIIIIIIIIIDDDDD
@HISEQ:969:HM2KJBCX2:2:1102:20896:72226 2:N:0:ACTATGCA
TTGGACGTCCACCCCAACTATCCCTATTAATCATTACGGTGATCCTAGAAACCAACAAAATAGAACCATGCCGTCCTATTCTATTATTCCATGCTAATGTATTCGAGCAAAAATGCCTGCTTTAAACACTCTAATTTTTTCAAGGTAAAGGTCCTGGATCCGCAAGACACCCAATAAAGGACATCAAGTTTCTCCAGAAGGTGAGAAATCAACAGTAACAGTTCATACCCCTTAAGGCATGACCATCACGTCAATCCCGAAATTCAACTACGAGCTTTTTAACTGCAACAACTTTAATATACGCTATTGGAGCTGGAATTACCGCGGCTGCTGGCACCAGACTTGCCCTCCAA
+
DCDDDIIIIIHHHIIIIIIIIIIIIIIIIIIIIIIIIIIFHHGIIHHIIIIHIHIIHHIIIIHIIIIIIIIIIHIIIIFEHIHIIIIIIHIIIIIIIHHCHGEHHHHIIIIIIIIIIIHIIHIIIIGHIIIHIHIIHIHGIIIHIIIIIIIIIHHIHIIIGHIIIHHIIIHIIIIIHHGIGIIIIIHIIHGIIGIIIHHGHGIIHIIIIHIIIIHHHG<EHIIIHHHIIIIIIIIIIGHHHCIIIIHHHEGDIGIIGIIIHCGHHHHIHIIHEIIIIIIHHGIIIIIIIIIIIIIIIHHHEIIIIIIHIHGIIIIIIIIIIIIIIIIIIIIIIIIIIIIHHIIIIIIIDDDDD
@HISEQ:969:HM2KJBCX2:2:1102:20915:72532 2:N:0:ACTATGCA
TTGGACGTCCACCCCAACTATCCCTATTAATCATTACGTGATCCTAAAACCAACAAAATAGAACCATCGTCCTATTTTATTATTCCATGCTAATGTATTCAAGCAAAAATGCCCGCTTTAAACACTCTAATTTTTTCAAAGTAAAGGTCCTGATTCATCGAAACACCCAAGAGCATCCCGAATCACCAGAAGGTGAGAAATTGGCTACACACCGTTTCATGCCCCTAAAGGCACAATCGATATATCCCAATCCCGAAATTCAACTACGAGCTTTTTAACCGCAACAACACTAATATACGCTATTGGAGCTGGAATTACCGCGGCTGCTAACACCAGACTTGCCCTCCAA
+
DCCADGDEHH@DGHIIHIIIIIIIIIIIIIIHIIIIIHIIIHCEHEHIIIHHIIIHHIIIIIIH1C@<CD1DC@HCGGHHIHHHHHIFHHIIHFCHIIEFH?HGHHHIIHHGHIIG?GHHHHCCHHHFHIHIIIIHHIIIIIHHIHCHFEHGHHEFF<G?EGGHIHFHIID?HCHDHHHCGHHEHFGHHGIHHHFHHHIIHHHIHHHG@DGHHGHHHFHI;HC5=<FBHHGIH;@HIIIHHHIIHHHFIIIIHIIIGIIHIIIIHHIIIIIIIIIIHHIIHHF<HHHGFIIHHIHHHIIIIHIIIIHIIIIIIIIIIIIIIIIIIIIHHHIHIIIIHIIIIIIIDDDDD
@HISEQ:969:HM2KJBCX2:2:1102:12007:72149 2:N:0:ACTATGCA
TTGGACGTCCACCCCAACTATCCCTATTAATCATTACGGCGGTCCTAGAAACCAACAAAATAGAACCACACGTCCTATTCTATTATTCCATGCTAATGTATTCGAGCATAGGCCTGCTTTGAACACTCTAATTTTTTCAAAGTAAAAGTCCTGGTTCCCCGACACACCCAGTGAAGGGCATGCGGCTCCCCAGAAGGAAAAACCCGGCCGGACCAGTGCACGCGGTGAGGCGGACCGGCCAGCCAGGCTCAAGGTTCAACTACGAGCTTTTTAACTGCAACAACTTTAATATACGCTATTGGAGCTGGAATTACCGCGGCTGCTGGCACCAGACTGCCCTCCAA
+
D@BBDHHIDHHEHIGIHGHIIIHIIIIIIIIGHGHHIIHHHHEHGIEGHIIHHHIFEEHHHIHHHIIIIIHHCGHIIEEHHIHIFHIIHIIIHIHIIEHIEFGHFHDHHHIHHEIIHHHHHHFEHHGHHHIIHHHHIIIHCG?HIIIIGGIGIIIIIIIIIIIHIHIIHGIIIIIHIIIHGIHHHHIIIHIIHEHHHHFBEEIIIIHIHGEHCIIIIIIIHHIIIIIIIIHIIHHHFHHEHFDHDIIIIIIIIIIIIIIHHIHHHIHHIHHHFIIIIHHHHIIIIIHIIIIIIIHHEHHHHHGIIIIIIIIIIGIIIIIHIIIIIHIIIIIIIHIHDHHDDB@D
@HISEQ:969:HM2KJBCX2:2:1102:3545:73297 2:N:0:ACTATGCA
TTGGACGTCCACCCCAACTATCCCTATTAATCATTACGTCAATCCTAGAAACCAACAAAATAGGATCGAACGTCCTATTTCATTATTCCATGCTAATGTATTCAAGCGTGAGCCTGCTTTAAACACTCTAATTTTTTCAAAGTAACAGTCCTGATTCCCCACGACACCAAATAAATGACATCATGGTTCGCCAGAAGGGAGAAACCAACAATACCAGTACGTACCGAGGCACGACCGACATGATGGTCCCGAAATTCAACTACGAGCTTTTTAACTGCAGCAACTTTAATATACGCTATTGGAGCTGGAATTACCGCGGCTGCTGGCACCAGACTTGCCCTCCAA
+
D@@BDHHHHGGFFEEE<CEEG<@?CEGC<1C<CCDFHHF1EHH1<FHHI1CEH@HIIHHCE@C<1<<<DC1<1<0D@GFHIHI@HHEH1DH?1CE@FGHHHGIHHCEEHHHE?IHHHHFHEHHHHHHHGIHHGHHHIHEHEHHHE@HHFHFIIHE7<HHCIHEIIIHIHHHDHG<IIIHHHIHEIHDDIFG?IIIHDHFIIIHHGHHG@@EIIHIHHHHGGIIFIHGIIIIIHHIIIIHIFHHDHHHHHHIIHHGIHIIHHHHIGIIIIIIHIIIIIHEIHHGHHHHHFGIIIHIIHGHGHIIIHEHHIIHIIIHGHHHHFHHHIHHEIIGIIIIHIIIHABDB@
@HISEQ:969:HM2KJBCX2:2:1102:1958:73523 2:N:0:ACTATGCA
TTGGACGTCCACCCCAACTATCCCTATTAATCATTACGGTGATCCTAGAAACCAACAAAATAGAACCATGCCGTCCTATTCTATTATTCCATGCTAATGTATTCGAGCAAAAATGCCTGCTTTAAACACTCTAATTTTTTCAAGGTAAAGGTCCTGGATCCGCAAGACACCCAATTAAGGACATCAAGTTTCTCCAGAAGGTGAGAAATCAACAGCGACAGTTCATACCCCTTAAGGCACGACCATCACGTCAATCCCGAAATTCAACTACGAGCTTTTTAACTGCAACAACTTTAATATACGCTATTGGAGCTGGAATTACCGCGGCTGCTGGCACCAGACTTGCCCTCCAA
+
DDDBDIIIIIIIIIIHIIIIIIIIIIIIIIIIIIIIHIIIIIIIIIIIHHIIIIGHEGHIHIHIIHIIIIIICHHIIGHIIIHIIIIIIIIIIIIIIIHHIHHIHIIIEHIIIIIHGHHIHIHHIIIHCHHIIIHGHIHHIIIHIIIIIIHHIHHIIIIIIIIIIIIIIHIHIIHHIIIIIHHHIIIIIHHHGIIIIIIHIIIIHIHIIIIIIIIIIIHIIIIIIIIIIGIIIIIIIIIIIIIIIIIHIIIHIIIIIIIIIIIIIIIIIIIIIIIIIIIIIIIIIIIIIIIIIIIIIIIIIIIIIIIIHIIIIIIIIIIIIIHIIIIIIIIIIIIIIIIIIIIIIIIIBDDDD
@HISEQ:969:HM2KJBCX2:2:1102:20551:73962 2:N:0:ACTATGCA
TTGGACGTCCACCCCAACTATCCCTATTAATCATTACGTCGATCCTAGAAACCAACAAAATAGAATCAAACGTCCTATTTCGTTATTCCATGCTAATGTATTCAAGCGTGAGCCTGCTTTAAACACTCTAATTTTTTCAAAGTAACAGTCCTGATTCCCCAAGACACCAAATTAATGACATCATGGTTCGTCAGAAGGTAGGAATCAATAATACCAGTACGTACAATAGCACGACCAATAAATTGATCCCGAAATTCAACTACGAGCTTTTTAACTGCAACAACTTTAATATACGCTATTGGAGCTGGAATTACCGCGGCTGCTGGCACCAGACTTGCCCTCCAA
+
BDDDDIIIIIIIIIIIIIIIIIIGIIIIIIIIIIIIIIIIIIIHIIIIGHHIHHIIIIIIIIFHIIIIIIIIIIIIIIIHIIIIHIIHHHHIIIIIIIHIIHIIIIIIIIIIIIIHHIIHHIIIIIIIHIIIIIIIIIIIIIGHIIIIHIIIHIIIIHFHFHIIHHHIIIIHHIIIIHIIIIIHHHHI;IHIIIIIIIIIIIIIIIIIIIIIIIIIIIIIIIIIIHIIII=IIIHIIIIIIIHGIIIIIIHIIIIIHIIIIIIIIIIIIIIIIHIIIIIIIIHHHHIIIIIIIIIIIIIIIIIIIIIIIIIIIIIIIIIIIIIIIIIIIIIIIIHIIIIIDDDDD
@HISEQ:969:HM2KJBCX2:2:1102:19707:74132 2:N:0:ACTATGCA
TTGGACGTCCACCCAACTATCCCTATTAATCATTACGTCGATCCTAGAAACCAACAAAATAGGGTCAAACGTCCTATTTCATTATTCCATGCTAATGTATTCAAGCGTGTGCCTGCTTTAAACACTCTAATTTTTTCAAAGTAACAGTCCTGATTCCCCATGACACCAAATTAATGACATCACAGTTCGTCAGAAGGTAGAAATCAATAATACCAGTGCATACCAGAGGCACGACCAATATATTGATCCCGAAATTCAACTACGAGCTTTTTAACTGCAACAACTTTAATATACGCTATTGGAGCTGGAATTACCGCGGCTGCTGGCACCAGACTTGCCCTCCAA
+
DDDDCIIIHIHEHIHHHHIHH@CGHHHHIHHIIIHHIIEHHIHHHHHHHIIHHIIIGHHIIHIIIIIGHHGFEHHIIIGEHHHHHEDCCFH1DHHHIIIIIIHHHCIIIIGHHIIHIIIIIIIIIHHHGFEHHIIGHHHGCHHHHHHGGIHEHEFHHIHIIIIIIHHHHHHHHIHEIIIIIIIHHHHHIIIIIHHGHHHIIIIHIHHHHIIIIIHIGIGIIIHIHIHEHIIHHGIHHIIIIIIHHII;GHIHIIHHIIIIHIIHIHIIIIIIIIIIIIIIIHGIHEIIIIIIIIHIIIIIIIIIIIHHIHIIIIIIGIIIIIIIHGIIIIIHEHHIIIIIDDDDC
@HISEQ:969:HM2KJBCX2:2:1102:13603:74549 2:N:0:ACTATGCA
TTGGACGTCCACCCCAACTATCCCTATTAATCATTACGTCAATCCTAGAAACCAACAAAATAGGATCGAACGTCCTATTTCATTATTCCATGCTAATGTATTCAAGCGTTAGCCTGCTTTAAACACTCTAATTTTTTCAAAGTAACAGTCCTGTTTCCCTGCAACACCAAATTAATGACATTACAGTTCTTCAAGAAGGAGGAATCAGTAAAGCCAGTACACACCATTGGCACGACCAACCTACTGACCCCGAAATTCAACTACGAGCTTTTTAACTGCAACAACTTTAATATACGCTATTGGAGCTGGAATTACCGCGGCTGCTGGCACCAGACTTGCCCTCCAA
+
DDDDDIIIIIIIIIIIIIIIIIIIIIIIIIIIIIIIIIIHGIIHHHIIIIIIIHHIIIGFHGHIHIIIIIHIIHIIIIIIIIIIIIHFHHHFHIIIIIIIIIIIIIIIIIIIIIIIIIIIIIIIIHIHHIIIIIIIIIIIIIIIIHIIIIIIIIIIHIIIIIIIIIHIIHHHIIIIIIHHIHIIIIIIIIIIIIIIIIIIIIIIHIIIIIIIIIIIIIIIIIIIIIIIHHIIIIIIIIIIIIIHGIIIHIHIIIIHHIIIIIIHIIIIIIHIIIHIIIIIIIHIIHEIIIHIIIIIIIIIHIIIIIIIIIHIIIIIHIIIIIIIIIIIIIIIIIIIIIHGIDDDDD
@HISEQ:969:HM2KJBCX2:2:1102:17657:74608 2:N:0:ACTATGCA
TTGGACGTCCACCCCAACTATCCCTATTAATCATTACGTTGATCCTAGAAACCAACAAAATAGAATCGAACGTCCTATTTCATTATTCCATGCTAATGTATTCAAGCGCGTGCCTGCTTTAAACACTCTAATTTTTTCAAAGTAACAGTCCTGATTCCCCACGACACCAAATTAATGACATCATGGCTCCTCAGAAAGGAGAAACCAATAACACCAGTACATACCAGAGGCATGACCGACGTATTGATCCCGAAATTCAACTACGAGCTTTTTAACTGCAACAACTTTAATATACGCTATTGGAGCTGGAATTACCGCGGCTGCTGGCACCAGACTTGCCCTCCAA
+
DDDDDIIIIIIIIIIIIIIIIIIIIIIIIIIIIIIIIIIIIIIIIIIIIIIIIIIIIIIIHHIIGIIHHIIIIIIIIIIIIHIIIIIIIIIIIIIIIHHIIIIIIIIIIIIIIIIIIIIIIIIIIIIHHHIIIIIIIIIIIIIIIIIIIIIIHIIIIIIHIIIIIIIIIIEIIIIIIIIIIIIHIIIIIIIIIIIIIIIIIIIIIIIIIIHIIIIIIIIIIIIIIIIIIIIIIIIIII?IIIIIHIIIIIIIIIIIIIIIIIIIIIHIIIIIIIIIIIIIIHIIIIGIIIIIIIIIIIIIIIIIIIIIIIIIIIIIIIIIIIIIIIIIIIIIIIIIIIIIIDDDDD
@HISEQ:969:HM2KJBCX2:2:1102:7911:74630 2:N:0:ACTATGCA
TTGGACGTCCACCCCAACTATCCCTATTAATCATTACGGCGGTCCTAGAAACCAACAAAATAGAACCGCACGTCCTATTCTATTATTCCATGCTAATGTATCCGAGCAAAGGCCTGCTTTGAACACTCTAATTTTTTCAAAGTAAAAGTCCTGGTTCCCCGACACGGCCAGTGAAGGCCATGCGGCTCCCCAGAAGGAAAGGCCCGGCCGGACCAGTGCACGCGGTGAGGCGGACCGGCCAGCCAGGCCCAAGGTTCAACTACGAGCTTTTTAACTGCAACAACTTTAATATACGCTATTGGAGCTGGAATTACCGCGGCTGCTGGCACCAGACTTGCCCTCCAA
+
DDDDDIIIIIIIIIIIIIIIIIIIIIIIIIIIIIIIIIIIIHIIHIIIIIIIIIIIIHHIIIIIIIIIIIIIIIIIIIIIIHIIIIIGIIIIIIIHIIIIIIHIIIIIIIIIIIIIIIIIHIHIIIIIIIIIIIIHIIIIIIIIIIIIIIIIIIIIIIIIIIIIIIIIIIIHIIIIIIIIIIIIIIIIIIIIIIIIIIIHIIIIIIIIIIIIIIIIIIIIIIIIIIIIIIIIIIIIIIIIIHHHIIIIIIIIIIIIIIIIIIIIIIIIIIIIIIIIIIIIIIIIIHIIIIIIHIIIIIIIIIIIIIIIIIIIIIIIIIIIIIIIIIIIIIIIIIIIIIIIDDDDD
@HISEQ:969:HM2KJBCX2:2:1102:1654:74632 2:N:0:ACTATGCA
TTGGACGTCCACCCCAACTATCCCTATTAATCATTACGGTGGTCCTAGAAACCAACAAAATAGAACCATGCCGTCCTATTTTATTATTCCATGCTAATGTATTCAAGCAAAAATGCCTGCTTTAAACACTCTAATTTTTTCAAAGTAAAGGTCCTGGTTCCCCGCGGCATCCAATTAAGGACATCGCGGTTCTCCAGAAGGTGAGAAATTGACTGCACCAGTTCATACCCCGTGAGGCACGACCGATGCGCCAATCCCGAAATTCAACTACGAGCTTTTTAACTGCAACAACTTTAATATACGCTATTGGAGCTGGAATTACCGCGGCTGCTGGCACCAGACTTGCCCTCCAA
+
[truncated: 32,604,059 more chars]
