# Supplementary material for: Response of arbuscular mycorrhizal fungal community in soil and roots to grazing differs in a wetland on the Qinghai-Tibet plateau
Source: PeerJ. 2020 Jun 19;8:e9375. doi: 10.7717/peerj.9375 (PMC7307571; doi:10.7717/peerj.9375)
Supplement: Supplemental Information 18 [file peerj-08-9375-s018.zip › Soil grazing 6-10/29.fastq]

@HISEQ:969:HM2KJBCX2:2:1101:9088:2405 2:N:0:ACTATGCA
TCCAGGGCTATACCCAACTATCCCTATTAATCATTACGGTGGTCCTAGAAACCAACAAAATAGAACCACAACGTCCTATTCTATTATTCCATGCTAATCTATTCAAGCAAATGCCTGCTTTAAACACTCTAATTTTTTCAAGGTAATGGTCCTGGCTCCCCGGCACACCCAATAAAGGACATACTGGTTCACCAGAAGGTGGACCCGACACAGGACAGTACTCGCCAAAGACGGACCGCCCGGTCAGGCCTAAAATTCAACTACGAGCTTTTTAACTGCAACAACTTTAATATACGCTATTGGAGCTGGAATTACCGCGGCTGCTGGCACCAGACTTGCCCTTCCAA
+
DDADDIHIIIIHHHIIIIIIIIIIHIIIIIIIIIIIHIIIIIIIIIIHIHIIIIIIGHHIIIHHIIIIIIIIIIIGHIIIIIIIIHIIGHIHIIIIIIIIHIIIIIHIIIIIIIGIIIIIIIIIIIIIIIIIIIIIIIIIIIIIIIIIIIIIIIHIIIIIIIIIIIHHIHIIIIIIIIHHIIIIIIIIIIIIIIIIIIIIIIIHIIIIIIIIHIIIIIIIIIIHIIIIHIIIIIHIIIIIHIIHHEIIIIIIIIIIHGIIIIHHIIIIIIIIIIIIIGIIIIIIIIIGIIHIIIIIIHHHGIIHIIIIIIIIIIIIIIIIIIIIIIIIIIIIIIIHIIIIIIDDDDD
@HISEQ:969:HM2KJBCX2:2:1101:4749:2413 2:N:0:ACTATGCA
TCCAGGGCTATACCCAACTATCCCTATTAATCATTACGGTGGTCCTAGAAACCAACAAAATAGAACCACAACGTCCTATTCTATTATTCCATGCTAATCTATTCAAGCAAATGCCTGCTTTAAACACTCTAATTTTTTCAAGGTAATGGTCCTGGCTCCCCGGCACACCCAATAAAGGACATACTGGTTCACCAGAAGGTGGACCCGACACAGGACAGTACTCGCCAAAGACGGACCGCCCGGCCAGGCCTAAAATTCAACTACGAGCTTTTTAACTGCAACAACTTTAATATACGCTATTGGAGCTGGAATTACCGCGGCTGCTGGCACCAGACTTGCCCTCCAA
+
DDDDDIIIIIIIIIIIIIIIIIIIIIIIIIIIHIIIIIIIIIIIIIIIIIIIIHIIIHIIIIHIIIIIIIIIIIGIIIGIIIIIIIIHIIIIIIHIIHIIIIHHHIHHIIIIIIHIIIIIIIIIIIIIIIIIIIIIIHIIIHIIIIIHHIIIHIIIHIIIIIIIIIIIIIIHIIIIIIIHGIIIHGIIIIIIIIIIIIIIIIHIIIIIIIIIIHIIIIIIIIIIHIIIIIHIIIHIIIHIHIIIHIIIIHIIIIIIIIIIIIIIIIIIIIIIIIIIIIIIIIIIIIIIIIIIIIIIIHHFGIIIIIIIIIIIIIIIIIIIIIIIIIIIIIIIIIIIIIIIIDDDDD
@HISEQ:969:HM2KJBCX2:2:1101:1512:2886 2:N:0:ACTATGCA
TCCAGGGCTATACCCAACTATCCCTATTAATCATTACGTTGTACCTAGAAACCAACAAAATAGGTTCGAACGTCCTATTTCATTATTCCATGCTAATGTATTCAAGCGTTTGCCTGCTTTAAACACTCTAATTTTTTCAAAGTAACAGTCCTGACTCCCCACGACACCAAATTAATGACATCATGGTTCATCAGAAGGGAGGAATCAACGACCCCAGTGCGTACCGAAGGCACGACCGACGTATTGATCCCGAAATTCAACTACGAGCTTTTTAACTGCAACAACTTTAATATACGCTATTGGAGCTGGAATTACCGCGGCTGCTGGCACCAGACTTGCCCTCCAA
+
DDDDDHIIIIIIIIIIIIIIIIIIIIIIGIIIIIIIIIIIIIIIIIIIIIIIIIIIIIIIIIIIHHHIHHHIIIIIIIHIIIIIIIIIHIIIIIIIIIIIIHIIIIHIHIIHIIIIIIIHHIIIIIIIIIIIIIIIIIIIHIIHIIIIIIHIGIIIIIIIIIIIIIIIIIIHIIIIIIIHIIIIIIIIIIIIHIIIIIIIIIIIIIHIIHHIIIIIIIHIIIIIIIIIIIIIIIIIIIIIIIIIIIIIIIHIIIIIIIIIIIIIIIIIIIIIIIHIIIIIIIIIIIIIIIIIIIIIIIHHGIIIIIIIIIIIIIIIIIIIIIIIHIIIIIIIIIIIIIIIIDDDDD
@HISEQ:969:HM2KJBCX2:2:1101:5488:2987 2:N:0:ACTATGCA
TCCAGGGCTATACCCAACTATCCCTATTAATCATTACGGTGGTCCTAGAAACCAACAAAATAGAACCATGCCGTCCTATTTTATTATTCCATGCTAATGTATTCAAGCAAAAATGCCTGCTTTAAACACTCTAATTTTTTCAAAGTAAAGGTCCTGGTTCCCCGCGGCATCCAATTAAGGACATCGCGGTTCTCCAGAAGGTGAGAAATTGACTGCACCAGTTCATACCCCCGTGAGGCACGACCGATGCGCCAATCCCGAAATTCAACTACGAGCTTTTTAACTGCAACAACTTTAATATACGCTATTGGAGCTGGAATTACCGCGGCTGCTGGCACCAGACTTGCCCTCCAA
+
DDDDDIIIHIIIHIIIIIIIIIHIIIIIIIIHIIIIIIHIIIIIIIIIIIIIIIIIIIIIIIIIIIIIIIIGHIIIHHHHIIIIIGIIHHIIHGIGCHEHIHIIIFHIHHIHIHIIIIIIIIIIHIIIIIIIHIIIIHIIIIHGIIIIHHHHHHIIIHIIIIIIIIIIIIIIIIHIIIIIIIIIIIIIIIIIHHIIIIIIIIIHIHIHHIIGIIIIHHIIIIIIIHHIHIIIIIIIIIHHIHIIIIIIHHIIHIIIIIIIIIIIIHIIIIHIIIHIIIIIIIIIIIIIIIIHIIIIIIIIHGIIIIIIIIIIIIIIIIIIIIIIIIIIIIIIIIIIIIIIIIIIIIIIHDDDDD
@HISEQ:969:HM2KJBCX2:2:1101:18405:2570 2:N:0:ACTATGCA
TCCAGGGCTATACCCAACTATCCCTATTAATCATTACGTCGATCCTAGAAACCAACAAAATAGAATCAAACGTCCTATTTCATTATTCCATGCTAATGTATTCAAGCTAAAGCCTGCTTTAAACACTCTAATTTTTTCAAAGTAACAGTCCTAACTCCCCATAACACCAAATTAATGACATCATGGTTCGTCAGAAAGGAGAAACCAATGATACCAGTACGTACCGAAGGCACGACCGACATATTGATCCCGAAATTCAACTACGAGCTTTTTAACTGCAACAACTTTAATATACGCTATTGGAGCTGGAATTACCGCGGCTGCTGGCACCAGACTTGCCCTCCAA
+
DDDDAHHIIIIIIIIIIIIIIIIIIIIIIIIIIIIIIGIIIIIIIIIIIIIIHHIIIICHIIIIIIIIIIHHHGIIIIIIIIIIIIIIIIIIIIIIIHIIIHIIIIIIHHHIIGHGIHIIIIIIIIIIIIHIIHIHHIIIHIIIIHIIIIHIFHHHIIIIIIIHIIIIIIHHHHIHIHIIIIIIIIIHIHHHIHIIIIIIHIIIIIIIIIIIIIIIIIIIIIIIIIIIIIIIIIIIIIIIIIHIIIIIIIIIIIIIIIIIIIIIIIIIIIIIIIIIIIIIIIIIIIHHIIIHIIIIIHIIIIIIIIIIIIIIIIIIIIIIIIIIIIIHIIIIIIIIIIHIIDDDDD
@HISEQ:969:HM2KJBCX2:2:1101:6640:3332 2:N:0:ACTATGCA
TCCAGGGCTATACCCAACTATCCCTATTAATCATTACGGTGATCCTAGAAACCAACAAAATAGAACCATGCCGTCCTATTCTATTATTCCATGCTAATGTATTCGAGCAAAAATGCCTGCTTTAAACACTCTAATTTTTTCAAGGTAAAGGTCCTGGATCCGCAAGACACCCAATTAAGGACATCAAGTTTCTCCAGAAGGTGAGAAATCAACAGCGACAGTTCATACCCCTTAAGGCATGACCATCACGTCAATCCCGAAATTCAACTACGAGCTTTTTAACTGCAACAACTTTAATATACGCTATTGGAGCTGGAATTACCGCGGCTGCTGGCACCAGACTTGCCCTCCAA
+
DDDDDIIIIIIIIIIIIIIIIIHIIIIIIIIIIIIIIIIIIIIGIIIIIIIIIIIIIIIIIIHFHIIIIGIIIIIGIIIIIIIIIIIIIIIIIIIIIIIIIHHIIIIIIIIIIIIIIIHHIIIIIIIGIIIIIIIIIIIIIIIIIHIIHIHIIIIIIIIIIIIIIIIIIIIIIIIIHIIIIIIIIIIIIIIIIIIIIIIIIIIIIIIIIIIIIIIIIIHIIIIIIIIIIIIIIIIIIIIIIIIIIIIIIIIHIIIIIIIIIIIIIIIIIIIIIIIIIIIIIIIIIIIIIIIIIIIIIIIIHIIIIIIIIIIIIIIIIIIIIIIIIIIIIIIIIIIIIIIIIIIIIIIIDDDDD
@HISEQ:969:HM2KJBCX2:2:1101:6835:3461 2:N:0:ACTATGCA
TCCAGGGCTATACCCAACTATCCCTATTAATCATTACGGTGATCCTAGAAACCAACGAAATAGAACCAAGCCGTCCTATTTCATTATTCCATGCTAATATATTCAGACGTTAGCCTGCTTTAAACACTCTAATTTTTTCAAAGTAATAGTCCTGATTTCCAATCACACCAAATAAATGGCATGAAAGTTCCTCAGAAGGTAGAGATTTATCTCACCAGTACAGACAATTAAGCCTGACCAATGGGTAAACCCCGAAGTTCAACTACGAGCTTTTTAACTGCAACAACTTTAATATACGCTATTGGAGCTGGAATTACCGCGGCTGCTGGCACCAGACTTGCCCTCCAA
+
ABDDDIHHHIIIHHHHHIIHGHHHHIIHIIIHHIHIIHHHEHHHHHHHH@FHFHHHEEHHGICCHHIHHHEH<GHIIIIG?GHHIHICGHEEHHHHHEHEECFAFHDGHHGHHEIIIHGHHHHFGHIHIHIHCHHGCHHGHHHIHGGHHGFHHGCH@HIHFEFIIHIHHEHHHHGIHHIIIIHIIHIIIHCGIHIIHIHFIHFEHFHIHHHFIHIIIHIIHIIIIHHIGIIIIII<HHHIIHIHHFHHCHIIIIIIIHIHHIIHIHIIIIHIIHHF@HEHGEIIIHHHHHIIIHIHDHEIIIIIIHIIIIIHHHIIHIIHIIHIHIIIHIIIIIIHHHIIIIH@@ADD
@HISEQ:969:HM2KJBCX2:2:1101:9229:3583 2:N:0:ACTATGCA
TCCAGGGCTATACCCAACTATCCCTATTAATCATTACGGTGATCCTAGAAACCAACAAAATAGAACCATGCCGTCCTATTCTATTATTCCATGCTAATGTATTCGAGCAAAAATGCCTGCTTTAAACACTCTAATTTTTTCAAGGTAAAGGTCCTGGATCCGCAAGACACCCAATTAAGGACATCAAGTTTCTCCAGAAGGTGAGAAATCAACAGCGACAGTTCATACCCCTTAAGGCATGACCATCACGTCAATCCCGAAATTCAACTACGAGCTTTTTAACTGCAACAACTTTAATATACGCTATTGGAGCTGGAATTACCGCGGCTGCTGGCACCAGACTTGCCCTCCAA
+
DDDDDIIIIGIIIHIIIIIIIIEHHIIIHIIEHEHEHIIHIHHIIIHIIIIIIIIIIIIGHICHHIIHHF?@EGEHIEHICHHHEHIIFFGHHHIIHIHICEFHHHEHGDGGGHHGHHHHHGHGHHHGGFHHGCHFHGHHGEHEHHEIIIIIHHHIHDHHEHHIHFCCHHHGHFHHHHHGIIHCHFHIIIHHF?GIHHHHEHIHIHHGHIHGEFHHIHFHHHHHIHHGIIIHIIIHGHCHHHIIHF=EIIHGIHIIGHIIHHHHEIHIIHHHEIIIIIIHHIHHHGEHIIHIIIHG?C=IHIIIIIHIHIIIHIIHEIIIHIHIIIIHGIIIHIIIHHEGHGIHGHHHADDD@
@HISEQ:969:HM2KJBCX2:2:1101:2294:3264 2:N:0:ACTATGCA
TCCAGGGCTATACCCAACTATCCCTATTAATCATTACATCGATCCTAGAAACCAACAAAATAGAATCGGATGTCCTATTTCATTATTCCATGCTAATGTATTCAAGCGTGAGCCTGCTTTAAACACTCTAATTTTTTCAAGGTAACAGTCCTAATTCGCCGTAACACCAAATTAATGGCATTACGGTTCTTTAGAAGGTGAGAAATCAATAATATCAGTACATACCAACGGCATGACCGAAACATTGATCCCGAAATTCAACTACGAGCTTTTTAACTGCAACAACTTTAATATACGCTATTGGAGCTGGAATTACCGCGGCTGCTGGCACCAGACTTGCCCTCCAA
+
DDDDDIHIIIIIHGHIIIIIIIIIIIIIIIIIIIIIIIIIIIIIHIHIIIIIIIIIIHIIIIHHHHHGHGIIIIIIHIIIIIHIIIIEEHIIIIHHHHHIHHIHHHIIIIIHIIHIIHIIIHIIIIIHIIHIIIHHIIIIHIHIIIIIIIHIIIIIIIHHHHIIIIIHIGHHIIIIIIIIIIIIIIIIIIIIIIIIIIIIIHIIIIIIIIIIIIIIIIIIIIIIIIIIIIHIIIIIIIIIIIIIIHIIHIIIIIIIHIIIIIIIIIIGIIIIIIIIIIIIIIIIIIIIIIIIIIIIIIIIIHIIIIIIIIIIIIHGIIIIIIIHHIIIIIIIIIIIIIIIIICDDDD
@HISEQ:969:HM2KJBCX2:2:1101:2571:3355 2:N:0:ACTATGCA
TCCAGGGCTATACCCAACTATCCCTATTAATCATTACGGTGATCCTAGAAACCAACGAAATAGAATCAGTCCGTCCTATTTCATTATTCCATGCTAATGTATTCAGACGATAGTCTGCTTTAAACACTCTAATTTTTTCAAAGTAACAGTCCTGATTTCCAACCACACCAAATAAATGGCATGAAAGTTCCTCAGAAGGTAGAGATCCATCTCACCAGTGCAGACAATTAAGCCTGACCAATGGGTAGACCCCGAAGTTCAACTACGAGCTTTTTAACTGCAACAACTTTAATATACGCTATTGGAGCTGGAATTACCGCGGCTGCTGGCACCAGACTTGCCCTCCAA
+
DBDD??GHIHGEHIIIIIIIIIHHIIIIIIIIIIIIIIIIIIHHHIHHIIIIHIIIHIHHIHH?GHIIIIHFHHEHHEHHHCEHIIHHC?HE@CEHHHGHHCHHHHHHGHIHHIHHH@CHHGIHCGFHEHIHHIIIIHIIIHEHHHHFGFEHFGHEHIIHHHIIIHHHIIHHFIHIGIHGHCHIIIHECDGHIHHHIHHHEHIIIGIIFIIHEHIIIHIIHHHHHHIIHIIIIIIIIIIHHGFGGFCIIIIIIIIHEIIIIIIIIIIIIIIIIIIIIIIIIIIIIIIIIIIIIIIIIIIIIIIIIIIIIIIIIIIIIIIIIIIIIIIIIIIIIIIIIIIIIIIDDDDD
@HISEQ:969:HM2KJBCX2:2:1101:10710:4979 2:N:0:ACTATGCA
TCCAGGGCTATACCCAACTATCCCTATTAATCATTACGTCGATCCTAGAAACCAACAAAATAGAATCGGATGTCCTATTTCATTATTCCATGCTAATGTATTCAAGCGTAAGCTTGCTTTAAACACTCTAATTTTTTCAAGGTAACAGTCCTAATTCCCCATAACATCAAATAAATGACATTATGGTTCTTTAGAAGGTGAGAACCAATAAAACCAGTACATACCAAGGCATGACCGATTCCTTGATCCCGAAATTCAACTACGAGCTTTTTAACTGCAACAACTTTAATATACGCTATTGGAGCTGGAATTACCGCGGCTGCTGGCACCAGACTTGCCCTCCAA
+
DADDDHHHIIIHIIIIIIHHHHIIIIIIGIIIIIIIIGIIIIIIIIHIGIIHHIIIIIIHIIHIIIIFHHHDHHHIIHHHCHHIIIIHHHIHHGIIIIIIIHIHHHHGIIIIHIIHIIIIIIIIIIIHIIIHIHHHEHIIIIIIIIIIIIGIIIHHHGGIIIIIIHHIIIIIIIIIIHHIIIIIIIHHIIIIIIIIIIIIIHIIIIIIIHHIIIIIIIIIIIIIIIIIIIIIIIIIIIIIHHGHIIIIIIIIIHIIIIIIIIIHIIIIIIIIHIIIIIIIIIIIIIIIIIIIIIIIIIIIIIIIIIIIIIIIIIIIIIIIIIIIIHIIIIIIIIIIIIHIDDDDD
@HISEQ:969:HM2KJBCX2:2:1101:1974:5578 2:N:0:ACTATGCA
TCCAGGGCTATACCCAACTATCCCTATTAATCATTACGGTGATCCTAGAAACCAACGAAATAGAATCAGTCCGTCCTATTTCATTATTCCATGCTAATGTATTCAGACGTTAGCCTGCTTTAAACACTCTAATTTTTTCAAAGTAACAGTCCTGATTTCCCATCACACCAAATAAATGGCATGAAAGTTCCTCAGAAGGTAGAGATTTATCTCACCAGTACAGACAATTAAGCCTGACCAATGGGTAAACCCCGAAGTTCAACTACGAGCTTTTTAACTGCAACAACTTTAATATACGCTATTGGAGCTGGAATTACCGCGGCTGCTGGCACCAGATTGCCCTCCAA
+
DDCDDIIGIIIIHHIIIIHIHGHIIHIIIIIIIIHIIIIHHHIHIHIIGIIHGHIIIIIIIIGIHHIIGIIGHFCHHIIHHGIIIIIIH?GGDFGHIIIHIHGEHIIIIHIIIIIIHIIHIIHIIIIIHIIIHHIIIIIHIHHIIIIHHHEHIIIIIHHHIIIIIIIIIIIHHIIIIIIIIIIHIHIIIIHIIIIHIIIIIIIIIHIHHGHHIIIHIIIIIIIIIIIIIIIIIIIHHEIIIIIIFGIIIIIIHIIHHGIIIIIGIIIIIIIIIIIIIIIIIIIIIIIIIHIIIIIIIIIIIIHHIIIIIIIIIIIIIGHIIIIIIIIIHIIIIIIIIIIIIIDDDDC
@HISEQ:969:HM2KJBCX2:2:1101:5103:6476 2:N:0:ACTATGCA
TCCAGGGCTATACCCAACTATCCCTATTAATCATTACATCGATCCTAGAAACCAACAAAATAGAATGCGATGTCCTATTTCATTATTCCATGCTAATGTATTCAAGCGTGAGCCTGCTTTAAACACTCTAATTTTTTCAAGGTAACAGTCCTAATTCCCCGTGACACCAAATTAATGGCATTACGGTTCTTTAGAAGGTGAGAAATCAATAATATCAGTACATACCAACGGCATGACCGAAACATTGATCCCGAAATTCAACTACGAGCTTTTTAACTGCAACAACTTTAATATACGCTATTGGAGCTGGAATTACCGCGGCTGCTGGCACCAGACTTGCCCTCCAA
+
DDDDDIIIIIIIIHIIIIIIIIIIIIIIHHIIIIIIIIIIHIHHHIHIIIIIIIIIIIIIIIHHHIIFIHHIIIIIIIHHHIIIIIIIIHIIGHHIIIIIIHHIIHHHHIHHHIIIHIIIIHIIIHIIIIIIIIIIIIFIIIIIIHIHIIIIIIIIIIIIIIHHIIIIIIIIIIIIIIIIIIIIIIIIIIIIIIHIIIIIIIIHIIIIIIIIIHHIIIIIIIIIHIIIIIIIIIIIIIIIIIIIHGIIIIIIIIIIIIIIIHIIIIHIHIIIIIIIIIIIIIIIIIIIIIIIIIIIIIIIHHIIIIIIIIIIIIIIIIIIIIIIIIIIIIIIIIIIIIIIIIDDDDD
@HISEQ:969:HM2KJBCX2:2:1101:14659:7352 2:N:0:ACTATGCA
TCCAGGGCTATACCCAACTATCCCTATTAATCATTACGTGGTCCTAAAACCAACAAAATAGAACCATCGTCCTATTTTATTATTCCATGCTAATGTATTCAAGCAAAAATGCCCGCTTTAAACACTATATTTTTTTCAAAGTAAAAGTCCTAGTTCATTGAAACACCCAAGAGCATCCCAATTCACCAGAAGGTGAGAAATTGGCTACACACCGATTCATGCCCCTAAAGGCATGACCGATATATCCCAATCCCGAAATTCAACTACGAGCTTTTTAACCGCAACAACACTAATATACGCTATTGGAGCTGGAATTACCGCGGCTGCTAATACCAGACTTGCCCTCCAA
+
DDDDDIIIIIHHHCHIIGIIIIIIIIIIIIIIIIHHIIIIIIIIIHIHHHIIIIIIIIHIHIIHIIIIIIHGHIIIIICHHHIIIHIIIHHHIIHIIIIIIHHHHIIIIIIHIIIHIIIIIIIIIIIIIHHHHIIIGHHHHIIHIIIIIIIHHHHHIIIIIIIHHHIIIIIHIIIIIIIIHIIIIIIIIHIIIIIIIIIIIIHIIHHHHHHIIIIIIIIIIIIIIIIIIIIIIHIHIIIIIIIIHHGHIHIIIIIIIIIHIIIIHHIIIIIIIIIIIIIIIIHIIHGHGHIIIIIIIIIIIIIIIIIIIIIIIIIIIIIIIIIIIIIIIIIIIIIIIIIIIIIIDDDDD
@HISEQ:969:HM2KJBCX2:2:1101:1810:8140 2:N:0:ACTATGCA
TCCAGGGCTATACCCAACTATCCCTATTAATCATTACGGTGGTCCTAGAAACCAACAAAATAGAACCACAACGTCCTATTCTATTATTCCATGCTAATCTATTCAAGCAAATGCCTGCTTTAAACACTCTAATTTTTTCAAGGTAATGGTCCTGGCTCCCCGGCACACCCAATAAAGGACATACTGGTTCACCAGAAGGTGGACCCGACACAGGACAGTACTCGCCAAAGACGGACCGCCCGGCCAGGCCTAAAATTCAACTACGAGCTTTTTAACTGCAACAACTTTAATATACGCTATTGGAGCTGGAATTACCGCGGCTGCTGGCACCAGACTTGCCCTCCAA
+
DDDDDIIIIIIIIIIIIIIIIIIIIIIIIHIIIIIIIIHIIIIIIIIIIIIIIIIIIHGFHIHIIIIGIIIIIHIHHHIIIIHIIIIIIIIIIHIHHIIIIIHHHHHIIIIHHIIIEHIIIIIHIHIHHIIGIIIIHHIIIIIIIIIIIHIIIIIIIIIIIIIIIIIIIIIIIIIIIHIIIIIIIIIIIIIIIIIIIIHIIHIIIIIIIIIIIIIIIIIIIHIIIIIIIIHIIIHIIIIIIIIIHIHIIIIIIIIIIIIIHHHHIIIIIIIIIIIIIIIIIIIIIIIIIIIIIIIIIIIHHIIIIIIIIIIIIIIIIIIIIIIIIIIIIIIIIIIIIIIIIDDDDD
@HISEQ:969:HM2KJBCX2:2:1101:17262:8846 2:N:0:ACTATGCA
TCCAGGGCTATACCCACTATCCCTATTAATCATTACGTGGTCCTAAAACCAACAAAATAGAACCATCGTCCTATTTTATTATTCCATGCTAATGTATTCAAGCAAAAATGCCCGCTTTAAACACTATATTTTTTTCAAAGTAAAAGTCCTAGTTCATTGAAACACCCAAGAGCATCCCAATTCACCAGAAGGTAAGAAATTGGCTACACACCGATTCATGCCCCTAAAGGCATGACCGATATATCCCAATCCCGAAATTCAACTACGAGCTTTTTAACTGCAACAACTTTAATATACGCTATTGGAGCTGGAATTACCGCGGCTGCTGGCACCAGACTTGCCCTCCAA
+
DDDDDIIIIIIHIHIIIIIIIIIIIIIIIIIIIIIIIIIIIIIIIIIIIIIIIIIIIIIHIIIIIIIIHHIIIIIIIIGIIIIIIIIHIIIIIIIIIIHHIIHIIIIIIIIHIIIIIIIHIHIIIIIIIIIIIIIIIIHIIHIIIIIIIIIIIIIIIIIIHIIIIIIIIIIIIIIIIIIIIIIIIIIIIIIIIIIIIIIIIIIIIIIIIIIIIIIIIIIIIIIIIIIIIIIIIIIIIIIIIIIIIHFIIIIIIIIIIIIIIHIIIIIIIIIIIIIIIIIIIIIIIIIIIIIIIIIIIIIIIIIIIIIIIIIIIIIIIIIIIIIIIIIIIIIIIIIIIIIGIIIDDDDD
@HISEQ:969:HM2KJBCX2:2:1101:14521:8967 2:N:0:ACTATGCA
TCCAGGGCTATACCCAACTATCCCTATTAATCATTACGGTGATTCAGAAACCAACAAAACAGGACCACCGTCCTATTTTATTATTCCATGCTAATGTATTCAGACGTAAGCCTGCTTTGAACACTCTAATTTTTTCAAGGTAAAGGTCCTGGTTTCCCACCACGCTAAATTAATAACATGATGGTTCCCCAGAAGGTAGAAATTCCACACGCCAGTACAGACTATTGCCCGACCAACGGTAGAACCCCGAAATTCAACTACGAGCTTTTTAACTGCAACAACTTTAATATACGCTATTGGAGCTGGAATTACCGCGGCTGCTGGCACCAGACTTGCCCTCCAA
+
DDDDDIHFHHIIIHIHIIIIIIHIIHIIIIIIIIIIIICHGHHIIHIIIIIIIIIIIIIIHFFHIIIIIIHFDHGHIIHIIIIIIIIIHIIIIHIIIIHIHHHHIHIIIIIIIIIIIIIGIIIIIIIIIIIIIIIIHIIIIHIIIIIIIIIIIIIIIIIIIIIIIIIIIIIIIIIIIIIIIHIIIIIIIIIIIIIIIIIIIIIHIIIIHIIIIIIIIIIIIIIIIIIIIIIHHIIIIIIHGEIIIIIIIIIHIIIIIIIIIIIIIIIIIIIIIIIIIIIIIIIIIIIIIIIIIIIIIHIIIIIIIIIIIIIIIIIIIIIIIIIIIIIIIIIIIIIIIIDDDDD
@HISEQ:969:HM2KJBCX2:2:1101:8343:9115 2:N:0:ACTATGCA
TCCAGGGCTATACCCAACTATCCCTATTAATCATTACGGTGGTCCTAGAAACCAACAAAATAGAACCACAACGTCCTATTCTATTATTCCATGCTAATCTATTCAAGCAATAGCCCGCTTTAAACACTCTAATTTTTTCAAGGTAATGGTCCTGGCTCCCCAACACACCCAATAAAGGACATACTGGTTCACCAGAAGGAAGACCCGACAGCAGACAGTACTCGCCAAAGACGGACCGCCCGGCCAGGCCTAAAATTCAACTACGAGCTTTTTAACTGCAACAACTTTAATATACGCTATTGGAGCTGGAATTACCGCGGCTGCTGGCACCAGACTTGCCCTCCAA
+
DDDDAIIGHHHIHHHHHIIGIHIHHIIHHEHEHIIIIIIIIGHHHHHIIGIIIIIIIIIIIHHHIHIIHIIIIHIIIEEEHIIHHIHEHFHHHHH@DHHHECEHIHGHIIIIHHIIIIIIHHHECHHHHHIHHHHIHHHHHHHHE?HGIIIHHHIHHHIF0CHDHHEFHIHFHG?AHF@IIIIHHEHHHFEEIIHHIIIIGIHIIHHIIIIIIHEHIIIHHEIHHIIIIIGIIHIGIIIIIIIIHIHHG?HHHCIIIIIHIIHGGHIIIIIIIIIHIIIIIIIHIIIHIIHHHHHIIIIHG?IHIHHIIIIIHIIHHIIIIIIIIIIHIHIIHHIHHHIIGDDDDA
@HISEQ:969:HM2KJBCX2:2:1101:11588:9890 2:N:0:ACTATGCA
TCCAGGGCTATACCCAACTATCCCTATTAATCATTACGGTGATTCAGAAACCAACAAAACAGGACCACCGTCCTATTTTATTATTCCATGCTAATGTATTCAGACATAAGCCTGCTTTGAACACTCTAATTTTTTCAAGGTAAAGGTCCTGGTTTCCTACCACGCTAAATTAATAACATGATAGTTCCCCAGAAGGTAGAAATTCTACACGCCAGTACAGACAATAGCCCGACCAACGATAGAACCCCGAAATTCAACTACGAGCTTTTTAACTGCAACAACTTTAATATACGCTATTGGAGCTGGAATTACCGCGGCTGCTGGCACCAGACTTGCCCTCCAA
+
DDDDDHIIIHIIIHIGHIIIIIIIC1FCHHHHHEEHICGHHGGHHHHIIHIIIHIIIIIHH?DHIIIIIHGGHIICEHHGIHHIGHHH1DHFEHIHHHHHIIHHHIIIIHHEIIIHHHIIIIIIHIIGIIHIHHHHHIHIHFHHHGHHHHIHIIIHIIIIHHHIHIHIIIHIIIIHHIIHIHIIHFIIIIHIIIIHIHIIHHIIHIIIIIHHHIIIIIIIHIHHIHHIIIIIIIIGHHHHDEFAHHHIHHHHGIIHHIGIIIHIIIIIIHIIHIIIIHHHGIIIIIHIIIIIIIHIIHIIIIHIIIHIIIIHHIIIIIIIHIIHIHIIHIHIIIIHIHDDDDD
@HISEQ:969:HM2KJBCX2:2:1101:6275:9512 2:N:0:ACTATGCA
TCCAGGGCTATACCCAACTATCCCTATTAATCATTACGGTGATCCTAGAAACCAACGAAATAGAACCAATCCGTCCTATTTCATTATTCCATGCTAATGTATTCAGACGTTAGCCTGCTTTAAACACTCTAATTTTTTCAAAGTAACAGTCCTGATTTCCTATCACACCAACTAAATGGCATGAAAGTTCCTCAGAAGGTAGAGATTTATCTCACCAGTACAGACAATTAAGCCTGACCAATGGGTAAACCCCGAAGTTCAACTACGAGCTTTTTAACTGCAACAACTTTAATATACGCTATTGGAGCTGGAATTACCGCGGCTGCTGGCACCAGACTTGCCCTCCAA
+
DDDDDHHHIIHHIHIHIIIIIIHIHHHIIGHHHIIIIIHIIIIIIIIIHIIIIIIIHIIIIIFHIIHIHIHHHEHIIIHGHHHHIIIIIIGIHHHIHHIHHGIIIIIIHIGHIIIIHIIIHIHHHIIIIIIIHHIIIIIIIIIIIIIIIIHIIIHIIIIHIIIIIIIIIIHHHHIIHHIIIIIIIIIIIIHIIIIIIIIIIIIIIIIIIIIIHIIIIIIIIIIIIIIIIIIHIIIIIIHIIIIHHHDHHIIIIIIIIIIIHIIIIIIIIIIIIIIIIHIIIHIIIIIIIIIIIIIIIIIIIIIIIIIIIIIIIIIIIIIIIIIIIIIIIIIIIIIIIHHIIIHDDDDD
@HISEQ:969:HM2KJBCX2:2:1101:9330:10034 2:N:0:ACTATCCA
TCCAGGGCTATACCCAACTATCCCTATTAATCATTACGGTGATTCAGAAACCAACAAAACAGGACCACCGTCCTATTCTATTATTCCATGCTAATGTATTCAGACGTAAGCCTGCTTTGAACACTCTAATTTTTTCAAGGTAAAGGTCCTGGTTTCCCACCACGCTAAATTAATAACATGATAGTTCCCCAGAAGGTAGAAATTCTACACACCAGTACAGACTTGTTAGCCCGACCAACGGTAGAATCCCGAAATTCAACTACGAGCTTTTTAACTGCAACAACTTTAATATACGCTATTGGAGCTGGAATTACCGCGGCTGCTGGCACCAGACTTGCCCTCCAA
+
DDDDDIIIIIIIIIIIIIIIIIIIIIIIIIIIIIIIIIIIIIIIIIIIIIIIIIIIIGIIIHIIIIIIIIIIIIIIIGHIIIIIIHIIIIHHIIIIIIIIIIIIIIIIIIIIIIIIIIIIIIIIIIIIIIIIIIIIIIIIIIIIIIIIIIIIIIIIIIIIIIIIIIIIIIIIIIIIIIIIIIIIIIIIIIIIIIHIIIIIIIIHIIIIIIIIIIIIIIIIIIIIIIIIIIIIIIIIIIIIIHHFIIIIIIIIIHHIIIIIIIIIIIIIIIIIIIIIIIIIIIIIIIIIIIIIHIIIIIIIIIIIIIIIIIIIIIIIIIIIIIIIIIIIIIIIIIIIIIIIDDDDD
@HISEQ:969:HM2KJBCX2:2:1101:3619:10915 2:N:0:ACTATGCA
TCCAGGGCTATACCCAACTATCCCTATTAATCATTACGGTGATCCTAGAAACCAACAAAATAGAACCATGCCGTCCTATTCTATTATTCCATGCTAATGTATTCGAGCAAAAATGCCTGCTTTAAACACTCTAATTTTTTCAAGGTAAAGGTCCTGGATCCGCAAGACACCCAATAAAGGACATCAAGTTTCTCCAGAAGGTGAGAAATCAACAGTAACAGTTCATACCCCTTAAGGCATGACCGTCACGTCAATCCCGAAATTCAACTACGAGCTTTTTAACTGCAACAACTTTAATATACGCTATTGGAGCTGGAATTACCGCGGCTGCTGGCACCAGACTTGCCCTCCAA
+
CDDDDIIIIIIIIIIIIIIIIIIGIIIIIIIIIIIIIIHIHHHHIIIIIIIIHIIIIHIIIIHEHHHIIHHEIHIGIIIIHIIHIHIGIIIEEHHIIIHEHEHEHIHGHIIIHIIHIIIIIIIIIHHHHHEHIIIIIHHHIHIIIIIIIIIIIHIIIIGHHIHIIIIIIHIIIIIIIIIIIIIIIIIIIIIIHIIIIIIIIIIIIIIIIIIIIIIIIIIIIIIIIIIIIIIIIIIII=IIIHIIIIIIIIHHIIIIIIIIIIIIIIIIIHHIIIIIIIIIIIIIIIIIIIIIIIIIIIIIHIIIIIIIIIIIIIIIIIIIIIIIIIIIIIIIIIIIIIIIIIIIIIIIDDDDD
@HISEQ:969:HM2KJBCX2:2:1101:6170:10996 2:N:0:ACTATGCA
TCCAGGGCTATACCCAACTATCCCTATTAATCATTACAACGGTCCTAGAAACCAACAAAATAGAATCGTTGTCCTATTCTATTATTCCATGCTAATGTATTCTGGCATATGCCTGCTTTAAACACTCTAATTTTTTCAAGGTAAAGGTCTTGGCTCCGAGCAACACCCAATAAAGGGCATTACCCTTCCCCAAGCGGTGAGGCCCAACCGACCAGTACTCGTTACAAGAACGGACCAATCGGCCAAACCCAAAATTCAACTACGAGCTTTTTAACTGCAACAACTTTAATATACGCTATTGGAGCTGGAATTACCGCGGCTGCTGGCACCAGACTTGCCCTCCAA
+
DDDDDIIIIIIIIIIHIHIIIIHHGHHHCFHHIIIIIHIIIIIIHIGHHIIHIHIIIIIIIHI?@GGHIIIIIHGHGHHH?HHGIIIIIHHHHIHHIIHHHHIHIIIHIIIHIGHIIIIIIIEHHIIIHHHHGHIIIHHHFHIHIIIIIIIIIHHIIHIIIHHHIIIGIIIIIIIIIIIHHIIIIIHHFIIHIIHHHIIIIIIHIIIHHIHIIIIIHGHIIIIIIIIIIIIGIHIIIIFIIIHHHHHHEDHIIIIIIIIIIHHHHHHHHGHHIIIIIIIIIIIIIIIIIIIIIIIIIIIIIIIIIIIIIIIIHIIIIIIIIIIIIIIIIIIHHIIIIIIIDDDDD
@HISEQ:969:HM2KJBCX2:2:1101:6068:11012 2:N:0:ACTATGCA
TCCAGGGCTATACCCAACTATCCCTATTAATCATTACGTTGATCCTAGAAACCAACAAAATAGAATCGAACGTCCTATTTCATTATTCCATGCTAATGTATTCAAGCGCGTGCCTGCTTTAAACACTCTAATTTTTTCAAAGTAACAGTCCTGACTCCCCACAACATCAAATTAATGACATCATGATTCATCAGAAGGGAGAAATCAATGACATTAGTACGTACCGAAGGCACGACCGACGTATTGATCCCGAAATTCAACTACGAGCTTTTTAACTGCAACAACTTTAATATACGCTATTGGAGCTGGAATTACCGCGGCTGCTGGCACCAGACTTGCCCTCCAA
+
ADDDDIICHHIHIIIFEEHHHIIIIHIIIIIIIIIIIIIIIHGHHHIIHHHGHIHIHIIIHHHHHIIIIIIIHE@GHH?FCFHHICHHHHIIEFHHIHIHHHHHIIGIIIIIIIHIHHHHHIHIIIIIIIIIHHIHHHHHHIHGFGHHIIHHHEHEHIIIIIIIHHHHIIHIHIIIIIIIHIIIIIIIIIIIIIIIIIHIIIIIIIIIIIHGIIIIIIIHHHHIIIIHIIIIIHHHHHIIIGHGDIHFIHIHIIIIHIIIHHCIIIIIIIIIIHHIIIIIIIIIIIIIIIHGIIIIIIIIIIIIIIIIIIIHIIIIIIIIIIIIIIIIIIIIIIIIIIIIIAADDD
@HISEQ:969:HM2KJBCX2:2:1101:13230:11345 2:N:0:ACTATGCA
TCCAGGGCTATACCCAACTATCCCTATTAATCATTACGGTGGTCCTAGAAACCAACAAAATAGAACCACAACGTCCTATTCTATTATTCCATGCTAATCTATTCAAGCAATAGCCCGCTTTAAACACTCTAATTTTTTCAAGGTAATGGTCCTGGCTCCCCAACACACCCAATAAAGGACATACTGGTTCACCAGAAGGAAGACCCGACAGCAGACAGTACTCGCCAAAGACGGACCGCCCGGCCAGGCCTAAAATTCAACTACGAGCTTTTTAACTGCAACAACTTTAATATACGCTATTGGAGCTGGAATTACCGCGGCTGCTGGCACCAGACTTGCCCTCCAA
+
DBDD0G<@<<CHCH@HH0<<G@HEGHIHIEHH11DHI@EHHEHI@EHEHIH@<CCHHIIIIC<C1D@@11<0FHIHECE@<DCHEH?HHCEHH?GHHHHIIIHIGIIIHHHCDCH=FHHIIHIIIIIIIIIIHHHCHHHIHGIIIIHIHHHIHHBEDEHIIHHHIIIHIIIIIIIIIIIIIIIHIHHIIHHGIIIIIIIHIHHCIIIIIIIHIHIIIIIIIIIIIIIIIIHIIIIIIIIIIIIHEIIHHHHHIIHHGHHIIIIIIHHIIIHHGHIIIIIIIHIHIIIIIIIIIIIIIIIIIIIIIIIIHIIIIIIIIIIIIIIIIIHIIIIIHIIIIIIIIDDDDD
@HISEQ:969:HM2KJBCX2:2:1101:8481:11856 2:N:0:ACTATGCA
TCCAGGGCTATACCCAACTATCCCTATCAATCATTACGGTGGTCCTAGAAACCAACAAAATAGAACCACAACGTCCTATTCTATTATTCCATGCTAATCTATTCAAGCAATAGCCCGCTTTAAACACTCTAATTTTTTCAAGGTAATGGTCCTGGCTCCCCAACACACCCAATTAAGGACATGCTGGTTCACCAGAAGGAAGACCCGACAACAAGACAGTACTCGCCAAAGACGGACCGCCCGGCCAGGCCTAAAATTCAACTACGAGCTTTTTAACTGCAACAACTTTAATATACGCTATTGGAGCTGGAATTACCGCGGCTGCTGGCACCAGACTTGCCCTCCAA
+
DDDDDIIIIIIIIIIIIGHIIIIIIIIIIIIIIIIIIIIHIIIIIIIIIIIIIHIIHIIIIEE@@HHHIIIIGIHFHHIHIIIHHIIIHIIIHIHHIGIIIIHHIIIIIIIIHIHIIIIIIHHHGHHFHIIIIIHHHHHIHIIIIIIIHHIHIHIIIIIHHIHHCGIIHHIIIHHHHHIIHIIIIIHHIHIIIIIIIIHGHIHIIIIIIIIIHIHHIIIIIHIIIIIIIIIHIIIIIIIIIIIIFHGHIIHIIIIIIIIIIIHDIIIIIIIIIHIIIIIIIIHEIIIIIIIIIIHIIIIIIIIIIHIIIIIIIIIIIIIIIIIIIIIIIIIHIIIIIIIHIIDDDDD
@HISEQ:969:HM2KJBCX2:2:1101:14581:11882 2:N:0:ACTATGCA
TCCAGGGCTATACCCAACTATCCCTATTAATCATTACGGTGATCCTAGAAACCAACAAAATAGAACCATGCCGTCCTATTTTATTATTCCATGCTAATCTATTCAAGCACAAGCCTGCTTTAAGCACTCTAATTTTTTCAAGGTAATAGCTCTGCTTCCCCAACGCACTAACTTAATAGCATGCTGGTTGTTCAGAAGGTAGGAATTCATCAGGCCAGTGCGGACAGTGAAGCCCGACCAACCGACAAACTCCGAAATTCAACTACGAGCTTTTTAACTGCAACAACTTTAATATACGCTATTGGAGCTGGAATTACCGCGGCTGCTGGCACCAGACTTGCCCTCCAA
+
DDDDDHIIIGIIIHIIHIIIIIIHIIIIIIIIIIHIIIIIHGHHIIIIIIIIIIIIIIIIGIIHHHHIIIIHHEEHHIIHHHHIIHHHHEHIIIIIHIIIIHHHIIGIIIHIHEIIIIIIIIHHGHHHIIIIIIHIHHHIIIIIIIHIIIHIIIIIIIIIIIHIIIHIIIIIIIIIHIIIIIIIIIIIIIIIIIIIII;IIIIIIIIIIIIIIIIHIIHIIIIIIIHIIHIHIHGIIIHHIIIIIIGIHIIIIIIIIIIIIIIIIIIIIIIIIIIIIIHHIIIIIIIIIIIIIHIIIIIIIIIIIIIIIIIIIIIIIIIIIIIIIIIIIIIIIHIIIIIIIIIDDDDD
@HISEQ:969:HM2KJBCX2:2:1101:18655:11611 2:N:0:ACTATGCA
TCCAGGGCTATACCCAACTATCCCTATTAATCATTACGTCAATCCTAGAAACCAACAAAATAGGATCAAACGTCCTATTTCATTATTCCATGCTAATGTATTCAAGCGTTAGCCTGCTTTAAACACTCTAATTTTTTCAAAGTAACAGTCCTGTTTCCCTGCAACACCAAATTAATGACATTACAGTTCTTCAAGAAGGAGGAACCAGTAAAGCCAGTACATACCAGAGGCACGACCAACCTACTAATCCCGAAATTCAACTACGAGCTTTTTAACTGCAACAACTTTAATATACGCTATTGGAGCTGGAATTACCGCGGCTGCTGGCACCAGACTTGCCCTCCAA
+
DDCDDIIIIIIIIIIIIIIIIIIIIIIIIIIIIIIIIIIIIIIIIIIIIIIIIIIIIIFHIIIGIIIIIIIIIGIIIIIIHIIIHIIHHHHIIIIGIIIIIIIIIIIIIIIIHIIIIIIIIIHIIIIIIGIIIIIIIIIIIIIIIIHIIIIIIIIIGIIIHHIIIIIIIHIHHHIIIIIIIIIIIIIIHIIIIIIIIIIIIIIIIIIIIIIIIIIIIIIIIIII<IIIIIIIIIIIIIIIIIHHHIHCIIIIIIIIIIIIIHHIIIIIIIIIIIIIIIIIIIIIIIIIIIHHIIIIIIIIIIIIIIIIIIIIIIIIIIIIIIIIIIIHIIIIIIIIIIIHIDDDDD
@HISEQ:969:HM2KJBCX2:2:1101:3981:11954 2:N:0:ACTATGCA
TCCAGGGCTATACCCAACTATCCCTATTAATCATTACGTCAATCCTAGAAACCAACAAAATAGGATCGAACGTCCTATTTCATTATTCCATGCTAATGTATTCAAGCGTTAGCCTGCTTTAAACACTCTAATTTTTTCAAAGTAACAGTCCTGTTTCCCTGCAACACCAAATTAATGACATTACAGTTCTTCAGAAAGGAGGAATCAGCGAAGCCAGTACATACCCGTGGCACGACCAACCTGCTGACCCCGAAATTCAACTACGAGCTTTTTAACTGCAACAACTTTAATATACGCTATTGGAGCTGGAATTACCGCGGCTGCTGGCACCAGACTTGCCCTCCAA
+
DDDDDIIIIIIIIIIIIIIIIIIIIIIIIIIIIIIIIIIIIIIIIIIIIIIIIIIIIIHHIHHHHIIHIIIIIIIIIIIIIIIIIIIHIIIIIIIIIIIIIIIIIIIIIIIIIIIIIIIIIIIIIIIIIIIIIIIIIIIHIIIIIIIIIIIIIIIIIIIIIIIIIIIIIIIIIIIIIIIIIIIIIIIIIIIIIIIIIIIIIIIIIIIIIIIIIIIIIIIIIIIIIIIIIIIIIIIIIIIIIIIHHIIIIIIIIIIIIIIIIIIIIIIIIIIIIIIIIIIIIIIIIIIIIIIIIIIIIIIIIIIIIIIIIIIIIIIIIIIIIIIIIIIIIIIIIIIIIIIIIDDDDD
@HISEQ:969:HM2KJBCX2:2:1101:18237:13623 2:N:0:ACTATGCA
TCCAGGGCTATACCCAACTATCCCTATTAATCATTACGGTGGTCCTAGAAACCAACAAAATAGAACCACAACGTCCTATTCTATTATTCCATGCTAATCTATTCAAGCAATAGCCCGCTTTAAACACTCTAATTTTTTCAAGGTAATGGTCCTGGCTCCCCAACACACCCAATAAAGGACATGCTGGCTCACCAGAAGGAAGACCCGACAGCAGACAGTACTCGCCAAAGACGGACCGCCCGGCCAGGCCTAAAATTCAACTACGAGCTTTTTAACTGCAACAACTTTAATATACGCTATTGGAGCTGGAATTACCGCGGCTGCTGGCACCAGACTTGCCCTCCAA
+
DDDDDHIIIIIIIIIIIIIIIIIIIIIHIIIIIIIIIIIIHHHIIIHIIHHHHIIIIIIIHIIIHHHIIHH@HHHHHHCFHFIIIGIIIIIIIIHIIIIFFHEFHHEHHHHHIIHIIEHIIIHHIIIIHIIIIIHHHIIIHIIHIIHIHIIHIIIHIIIHIIIIIGIHGHIIHIIIIIIIIHIIIIIIIHIIIIIIIIIIIIIIIIIIIIIIIIIHIIIIIIIIIIIIIIHIIIIIIHHIIIIHGIIIIIIIIIIIIIIIIIHHIIIIHIIIHHIIIIIIIIIIIHEIIIIIHGIIIIIIIHIIIIIIIIIIIIIIIIIIIIHIIHIIIIIIIIIIHIIIIDDDDD
@HISEQ:969:HM2KJBCX2:2:1101:6549:13437 2:N:0:ACTATGCA
TCCAGGGCTATACCCAACTATCCCTATTAATCATTACGGTGATCCTAGAAACCAACAAAATAGAACCATGCCGTCCTATTCTATTATTCCATGCTAATGTATTCGAGCAAAAATGCCTGCTTTAAACACTCTAATTTTTTCAAGGTAAAGGTCCTGGATCCGCAAGACACCCAATTAAGGACATCAAGTTTCTCCAGAAGGTGAGAAATCAACAGCGACAGTTCATACCCCTTAAGGCATGACCATCACGTCAATCCCGAAATTCAACTACGAGCTTTTTAACTGCAACAACTTTAATATACGCTATTGGAGCTGGAATTACCGCGGCTGCTGGCACCAGACTTGCCCTCCAA
+
DDDDDIIGHHIIHIIIIIIIHIIIIIIIIIIIIIIIIHIEHHIIHHHIIIIIHIIGIGIIIIHFHICHI@GFHGHDHHIIIIIIHIIIGEHE?HFHHGHCFGHHHGHGIIIHIIHIGIHFIHHIHHHIIGHIIHIIHHHFHHIHIHHIIGIHHHIHEGHHIIIIIHIHIIIIHIHGIIIHIIIIGIIIIIIIHHIIHHIIIIIIHIIIIIIIIIIIHHGIIIHIIIIIIIIIIIIII=IIIIIHIIIIIIHHIIIIIHIIIHIIIIIIIIIIIHIHHIIIIIIIHIIIIIHIIIIIIIIHIIIIIIIIIIIHIIIIIIIIIIIIIIIIIIIIIIIIIIIIIIIIIIIIDDDDD
@HISEQ:969:HM2KJBCX2:2:1101:2987:12716 2:N:0:ACTATGCA
TCCAGGGCTATACCCAACTATCCCTATTAATCATTACGGTGGTCCTAGAAACCAACAAAATAGAACCACAACGTCCTATTCTATTATTCCATGCTAATCTATTCAAGCAATAGCCCGCTTTAAACACTCTAATTTTTTCAAGGTAATGGTCCTGGCTCCCCAACACACCCAATAAAGGACATACTGGTTCACCAGAAGGAAGACCCGACAGCAGACAGTACTCGCCAAAGACGGACCGCCCGGCCAGGCCTAAAATTCAACTACGAGCTTTTTAACTGCAACAACTTTAATATACGCTATTGGAGCTGGAATTACCGCGGCTGCTGGCACCAGACTTGCCCTCCAA
+
@DD?0FHE?GHHI?FEHCHHIIG11DG?EGIIGIFHH1@<<0<DFHH1<<GHG1<C11<D1CGGFEHEE@<0/<D0<11<1C<CCC1<D11<<CFEEFCCEECEGHHHHGHF<<G1<EE81B<CFEEEF?EHE@<CG?GCDI9HHFHB11EHF-E?CFDEEHCG?B<H:HCEEBHHFDHHEHHHIHHIHGGEIIHGHG/HHHHGHHEHHIHCFCEHIG@<?F<GCG@GGHEHHFHDEC</HFC?D1EAHFHHHCF<FHCCHDHCHHIHEIHGCC<HEHHHEEIHHHCFFC<E0HDHHGH@HHHH?EHG?FIIIIHHHHHHHG?GCCIIH@HEG@HCFHHG<<00@<
@HISEQ:969:HM2KJBCX2:2:1101:2378:12288 2:N:0:ACTATGCA
TCCAGGGCTATACCCAACTATCCCTATTAATCATTACGGTGGTCCTAGAAACCAACAAAATAGAACCACAACGTCCTATTCTATTATTCCATGCTAATCTATTCAAGCAATAGCCCGCTTTAAACACTCTAATTTTTTCAAGGTAATGGTCCTGGCTCCCCAACACACCCAACAAAGGACATGCTGATTCACCAGAAGGAAGACCCGACAGCAGACAGTACTCGCCAAAGACGGACCGCCCGGCCAGGCCTAAAATTCAACTACGAGCTTTTTAACTGCAACAACTTTAATATACGCTATTGGAGCTGGAATTACCGCGGCTGCTGGCACCAGACTTGCCCTCCAA
+
DCDDDIIIIIIIIIIIIIIIHHIIIIIIIIIIIIIIIIIIIIIIIIIHIIIIHIIIHHIIIIHFHHHIIEHIIIIIIIHHIIIGIIIIIIIIIHIIIIIIIIIHIIHIIIIIIIIIHIHIIIIIIIIIIIIIHHHIIIIIIIIIIIIIIIIIHIHIHIIHIIIHIIIIIIIIHIIHIIIIIIIHIIIIIIIGIIIIIIIIIIIIIIIIIIIGIIIIIIIIIIIIIIIIIIIIIIIIIIIIIIIIIIIIIIIIIIIHIHHIIIIIIIIIIIIIIIIIIIIIIIIIIIIIIIIIIHIIIIIIIIIIIIIIIIIIIIIIIIIIIIIIIIIIIIIIIIIIIIIIIDDDDD
@HISEQ:969:HM2KJBCX2:2:1101:11625:12559 2:N:0:ACTATGCA
TCCAGGGCTATACCCAACTATCCCTATTAATCATTACCTCAATGCTCTACAAAACCAACAAAATAGAACCGAGGTCCTATTCTATTATTCCATGCAACATTATTCAGGCGTAAAGCCTGCTTTAAGCACTCTAATTTTCTCAAAGTAAACGTACCGGCTACCGAAAACACCCAGTAAAGGGCATAAACGGCCAACCGATTGATTAGGACTAGACATGCAGTAACAGCAATTAAGCGTACCACATGCTAGTACCCGAGATCCAACTACGAGCTTTTTAACTGCAACAACTTTAATATACGCTATTGGAGCTGGAATTACCGCGGCTGCTGGCACCAGACTTGCCCTCCAA
+
DDDDDIIIIIIIHIIIIIIIIIIIIIIIIIIIIIIIIIIIIIIIIHHIIIIIIIIIIIIIIIIIIIIIIIGHHFECHHIGIIIIHHHIIIHIIHIIIIIIIHHHHIHHHHIIHIIIIIIIIIIIIIIIIIIIIIHIIHIIFHHIIIIHHIIIIHIHIIIIHIIIHHIHHIIIIIIIIIIIIIIIIIIIHIIIIIHIIIIIIIIIIIIIIIIIIIHIIHIIIIIIIIIIIIIIIIIIIIIIIIIIIIIHIIHIIIIIIIIIIIIGHIIIIIIIIIIIIIIIIIIIIIIIIIIIIIIIIIIIIIIIIIIIIIIIIIIIIIIIIIIIIIIIIIIIIIIIIIIIIIIIDDDDD
@HISEQ:969:HM2KJBCX2:2:1101:13692:14210 2:N:0:ACTATGCA
TCCAGGGCTATACCCAACTATCTCTATTAATCATTACGTCGATCCTAGAAACCAACAAAATAGAATCAAACGACCTATTTCGTTATTCCATGCTAATGTATTCAAGCGTGAGCCTGCTTTAAACACTCTAATTTTTTCAAAGTAACAGTCCTGATTCCCCATGACACCAAATTAATGACATCATGGTTCGTCAGAAGGTAGGAATCAATAATACCAGTACGTACAATAGCACGACCAATAAATTGATCCCGAAATTCAACTACGAGCTTTTTAACTGCAACAACTTTAATATACGCTATTGGAGCTGGAATTACCGCGGCTGCTGGCACCAGACTTGCCCTCCAA
+
D0<0<1D<<1DHH11110<FHH1111111<G111<1<<1D<<1F0D1<<11DG1101<11<DH1<<FE11D00/<0F<11<<1<11<DGH11<111E@<1DIHHF88#<AB0H11F8<FHH&1HHFGFC8<FGC<6B861@0F@8GEAF?@@7F1<H4D6CG?EECHGH@7<C>@EHHFHHHGECCDGHGDEF0<?GA0C11HC<HGHHEGC<1CG@ACGHC@HIIGIHEA<C@EHEEFEGC?CEHHHCFCHFFCCD1C<=IIIHFHF@<HHGGFCFFE@GEGD1<CEFCCCHCHHHG@@ECGC@@@EEC1CEE<CIHCFHCHHHHGCEHCHFE<EDHHFDD<<0
@HISEQ:969:HM2KJBCX2:2:1101:8182:13991 2:N:0:ACTATGCA
TCCAGGGCTATACCCAACTATCCCTATTAATCATTACGGTGGTCCTAGAAACCAACAAAATAGAACCACAACGTCCTATTCTATTATTCCATGCTAATCTATTCAAGCAATAGCCCGCTTTAAACACTCTAATTTTTTCAAGGTAATGGTCCTGGCTCCCCAACACACCCAACAAAGGACATGCTGGTTCACCAGAAGGAAGACCCGACGACAAGACAGTACTCGCCAAAGACGGACCGCCCGGCCAGGCCTAAAATTCAACTACGAGCTTTTTAACTGCAACAACTTTAATATACGCTATTGGAGCTGGAATTACCGCGGCTGCTGGCACCAGACTTGCCCTCCAA
+
DA?B@HGEHIIIHHIHIIHHI?FEHHIIIIIIIIHIIIIHFFHHIIHGCH@FHFHHIGIII@HFHHIIH?HICEHG0D1CGHHHGHHHGEC1<C<CG?FHIHHIIIHHFHCEFHHHEEH@IGBBHGHHHHHHGFF<CCEGHHHGEHIIIIIHHEEHHHHHHHHHDIHHIHGHHHHHEFGHHIIIHIIIIIHHFIHFHEHIIHGHHCFHIIIHGEIIIIHHIHHIIHHHIIIHIIGIIIIIIIIHHEHIIGHIIIIIIHHGIIIHFHEFHIIIIIIIIFIHIIHHHIHIIIIIIHIIIIIIIIIIHGHIIIIIIIIIIIIIIIHFHGIHFIGHEHHHHHGHHHDDDDD
@HISEQ:969:HM2KJBCX2:2:1101:15253:14517 2:N:0:ACTATGCA
TCCAGGGCTATACCCAACTATCCCTATTAATCATTACGTCAATCCTAGAAACCAACAAAATAAGATCGAACGTCCTATTTCATTATTCCATGCTAATGTATTCAAGCGTTAGCTTGCTTTAAACACTCTAATTTTTTCAAAGTAACAGTCCAAATTCCCCGCAACACCAAATTAATGGCATTACGGTTCATAAAGAAGGAGGAATCAGTGAGACCAGTACATACCAGAGGCATGACCAACCTACTAACCCCGAAATTCAACTACGAGCTTTTTAACTGCAACAACTTTAATATACGCTATTGGAGCTGGAATTACCGCGGCTGCTGGCACCAGACTTGCCCTCCAA
+
DDDDCIGIIIIIIIIIIIIIIIIHIIIIIIIIIIIIIHIIIIIIIIIIIIIIHIIHIIIIIIIGIIIIIHIIHIIIIIIIGHIIIIIIIIIIIIIIIIIIIHIIIGIIIIIIIHIHIIIIIIIIIIIIIIIIIIIIIHIIIHIIIIIHIIIIHIIIIIIIIIIIHIIIIIIIIIIIIIIIHIIIIIIIIIIIIIIIIIIIIIIIIIIIIIIIHIIIIIIIIIIIIIIIIIIIIIIIIIIIIHHHHHIHIIIIIIIIIIIHIIHIIIIIIIIIIIIIIIIIIHHHIIIIIIIIIIIIIIIIIIIIIIIIIIIIIIIIIIIIIIIIIIIIIIIIIIIIIIIIIDDDDD
@HISEQ:969:HM2KJBCX2:2:1101:2748:15014 2:N:0:ACTATGCA
TCCAGGGCTATACCCAACTATCCCTATTAATCATTACATCGATCCTAGAAACCAACAAAATAGAATCGGATGTCCTATTTCATTATTCCATGCTAATGTATTCAAGCGTGAGCCTGCTTTAAACACTCTAATTTTTTCAAGGTAACAGTCCTAATTCCCCGTGACACCAAATTAATGGCATTACGGTTCTTTAGAAGGTGAGAAATCAATAATATCAGTACATACCAACGGCATGACCGAAACATTGATCCCGAAATTCAACTACGAGCTTTTTAACTGCAACAACTTTAATATACGCTATTGGAGCTGGAATTACCGCGGCTGCTGGCACCAGACTTGCCCTCCAA
+
ADDDDHIIIIIIIIHIIIIIIHHHHIIIIII@HHIIIIHIGHHHHIGHGHIGHHIIHIIIHHHHHHIHHEHHEFHHECGHC1DHHHIIHII?FHEHIGIIIIIHFCHHHHHHHIHHHIIIIIIIHHHHHIIIIIIIIIGGHIIHGEIIIIIHHHIIIHHIHIIIHHGGIIIIIIIIIIIIIIIIIHIIHHIIHIIIIIIHIIIIIHHIIIIIIIIIIHIHIIIIIIIIHHHIIIIIIIIIIIHHHCEHDDIIHHHHHHIIIIIIIIIHIIIIIIIHIIIIIIIHHGGEIHHIIIIIIHIHHHIIIIIIIIIIIIIIIIIIIIIIIIIHEIIIHIIIHIIHHHDDCD@
@HISEQ:969:HM2KJBCX2:2:1101:14613:15061 2:N:0:ACTATGCA
TCCAGGGCTATACCCAACTATCCCTATTAATCATTACCTCGGTTCTAGAAACCAACAAAATAGAACCAAAGTCCTATTTTATTATTCCATGCTAATGTATTCAAGCGTTAGCCTGCTTTAAACACTCTAATTTTTTCAAAGTAACAGTCCTGTTTCCCTGCAACACCAAATTAATGACATTACAGTTCTTCAAGAAGGAGGAATCAGTAAAGCCAGTACATACCATTGGCACGACCAACCTACTGACCCCGAAATTCAACTACGAGCTTTTTAACTGCAACAACTTTAATATACGCTATTGGAGCTGGAATTACCGCGGCTGCTGGCACCAGACTTGCCCTCCAA
+
DDDDDIGHIIIIIIIIIHIIIIIIIIIIIIIIIIIIIIIIIGHIIIIIIIIIIIIIHIIIIIGHHHIIIIIHIHHIIHIHIIIIIIIIHIIIIIIIIIIIHIIIIIIIIIIIIIIIIIIIIIIIIIHHIIIIIHIIIIIIIIIIIIIIIIIIIIIIIIIIIIIIIIIIHIIIIIIIIIIIIIIIIIIIIIIIIIIIIIIIIIIIIIIIIIHIIIIIIIIIIIIIIIIIIIIIIIIIIIIIIHHIIIIIHIIIIIIIIIIIIIIIIIIIIIIIIIIIIIIIIIIIIIIIIIIIIIIIIIIIIIIIIIIIIIIIIIIIIIIIIIIIIIIIIIIIIIIIIIIIDDDDD
@HISEQ:969:HM2KJBCX2:2:1101:20798:14290 2:N:0:ACTATGCA
TCCAGGGCTATACCCAACTATCCCTATTAATCATTACGGTGGTCCTAGAAACCAACAAAATAGAACCACAACGTCCTATTCTATTATTCCATGCTAATCTATTCAAGCAAATGCCTGCTTTAAACACTCTAATTTTTTCAAGGTAATGGTCCTGGCTCCCCGGCACACCCAATAAAGGACATACTGGTTCACCAGAAGGTGGACCCGACACAGGACAGTACTCGCCAAAGACGGACCGCCCGGTCAGGCCTAAAATTCAACTACGAGCTTTTTAACTGCAACAACTTTAATATACGCTATTGGAGCTGGAATTACCGCGGCTGCTGGCACCAGACTTGCCCTCCAA
+
DDD?B10=CGHE@1D@GH@CCFEGHGIIGH@CGH?@FHIEEHHEHHEHHHGFHIHCHHHHHI?GHHEHEGH0<E@HEH1CFH?C1C@G1<FF1?1C?GCEG@<FHCG@?FGH?@8<1CCEGF?C1FCCF@GCHGHG@<CHHGFGHHHHHHHEEHEEFHIHEG<HCFIHCHIHHFHHIHHFHGG@EIHHF8IHIHHFGHEGFCCHHHCHEGEHGEGIIFIHIIIGHIHHHIIIFHEIIIGIHHHHFHIHFEHHG@GHEHGEEGCHHHHEHIHHGCCEHHGHHEEHIHEIHIHCHHIIIHHGGHIFHHHHHEEECCIIHDHHEHEHIHHGCIHEHHEE@IHIHDBD@D
@HISEQ:969:HM2KJBCX2:2:1101:10492:16399 2:N:0:ACTATGCA
TCCAGGGCTATACCCAACTATCCCTATTAATCATTACGTCAATCCTAGAAACCAACAAAATAGGATCGAACGTCCTATTTCATTATTCCATGCTAATGTATTCAAGCGTTAGCCAGCTTTAAACACTCTAATTTTTTCAAAGTAACAGTCCTGTTTCCCTGCAACACCAAATTAATGACATTACAGTTCTTCAAGAAGGAGGAATCAGTAAAGCCAGTACACACCATTGGCACGACCAACCTACTGACCCCGAAATTCAACTACGAGCTTTTTAACTGCAACAACTTTAATATACGCTATTGGAGCTGGAATTACCGCGGCTGCTGGCACCAGACTTGCCCTCCAA
+
DDDDCIIIIIIIIIIIIIIIIHIIIIIIIIIIIIIIIIIIIHIHIIHIIIIIIIIIIIIIIIHGIIIIHIIIHHHHIIIIHHIIIIIIHHIIIHIIIIIIHIIIIHIIIIIIIIIIIIIIIIIIIIIIIIIIIIIIHIIHHIIIIIIIIIIIIIIIIIIIIHHIIIIIIIIHHIIIIIIIIIIHHHHIIIIIIIIIIIIIIIIIIIIIIIIIIIIIIIIIIIIIIIIIIIIIIIIIIIHIIIHHIIIHIHIIIIIIIIIIIIIIIIIIIIIIIIIIIIIIIIIIIIIIIIIIIIIIIHHGGIIIIIIIIIIIIIIIIIIIIIIIIIIIIIIIIIIIIIIIIDDDDD
@HISEQ:969:HM2KJBCX2:2:1101:18194:16115 2:N:0:ACTATGCA
TCCAGGGCTATACCCAACTATCCCTATTAATCATTACGTCAATCCTAGAAACCAACAAAATAGGATCGTCGTCCTATTTCATTATTCCATGCTAATGTATTCAAGCGTTAGCCTGCTTTAAACACTCTAATTTTTTCAAAGTAACAGTCCTGTTTCCCCGCAACACCAACTTAATGGCATTACGGTTCTACAAGAAGGAGGAATCAGCAAAGCCAGTGCATACCAGTGGCACGACCAACTTGCTGACCCCGAAATTCAACTACGAGCTTTTTAACTGCAACAACTTTAATATACGCTATTGGAGCTGGAATTACCGCGGCTGCTGGCACCAGACTTGCCCTCCAA
+
B@BD@HGHHHHIIHHHHIIIIIHHIHIIIIIHHHHHHEGHIHHIGIFHIHIIIGEHHHHHEHIHGEH=GECCCGHIHIHHHHHHIHIIEEC?GHHHHHEHIFEGCEEGHHHHHGF@GHIEH?HHGHIGIHHHHHEDHHHCHEEGGECHFHEHGCHCGIHHEEHHIIGDDHHHIEHEHGHCEIIIHGIIHIHEFHHFFEHHFHCFGHHCCCAGIHHFHGHFHDFEHIHCEHCCHHHIHFEHC@<DEEHCCG@HHEEEHHE@ECEEFGIIHCCCC<CEIHEFHCCF1?IFHFHHIHH@HEHFEGHEEIHIHHEDFCEHHHHIHHIIHFFFHHFFFGCH@C0C<@@@D
@HISEQ:969:HM2KJBCX2:2:1101:6412:16457 2:N:0:ACTATGCA
TCCAGGGCTATACCCAACTATCCCTATTAATCATTACGGTGGTCCTAGAAACCAACAAAATAGAACCACAACGTCCTATTCTATTATTCCATGCTAATCTATTCAAGCAAATGCCTGCTTTAAACACTCTAATTTTTTCAAGGTAATGGTCCTGGCTCCCCGGCACACCCAATAAAGGACATACTGGTTCACCAGAAGGTGGACCCGACACAGGACAGTACTCGCCAAAGACGGACCGCCCGGTCAGGCCTAAAATTCAACTACGAGCTTTTTAACTGCAACAACTTTAATATACGCTATTGGAGCTGGAATTACCGCGGCTGCTGGCACCAGACTTGCCCTCCAA
+
DDDDDIIHIIIIIIIIIIIHIIIIIIIIIIIIIHIIIHIHIIIIIIIIIIIIIIIIIIIIIGHIIIIIIIIIIIIIIHEHIGIIIIIHIIHHHGHIHIIIIGHIIIIIIIIHIIIIIHIHHIGIHIIIIIIHIIIIIIHHHIIIIIIHHIIIIHEHIHIIIIHIIIIIIIIIIIIIIIIIIIIIIIIIIIIHIIIHIIIIIIIIIIIIIHIIIIHHIIIIIGIIIIIIIIHIIIIIIIIIIIIIHIIIIIIHIIIIIIIIIIIIIIIIHIIIIIIIIIIHIIIIIIHIIIIIIIIIHHHFHIIHIIIIIIIIIIIIIIIIIIIIIIIIIIIIIHIIIIIIIDDDDD
@HISEQ:969:HM2KJBCX2:2:1101:3479:17363 2:N:0:ACTATGCA
TCCAGGGCTATACCCAACTATCCCTATTAATCATTACGGTGATCCTAGAAACCAACAAAATAGAACCATGCCGTCCTATTCTATTATTCCATGCTAATGTATTCGAGCAAAATGCCTGCTTTAAACACTCTAATTTTTTCAAGGTAAAGGTCCTGGTTCCACATGACACCCAATTAAGGACATCATGCTTCTCCAGAAGGTGAGAAATCAACTGCGACAGTTCATACCCCTTAAGGCACGACCATCACGTCAATCCCGAAATTCAACTACGAGCTTTTTAACTGCAACAACTTTAATATACGCTATTGGAGCTGGAATTACCGCGGCTGCTGGCACCAGACTTGCCCTCCAA
+
DDDDDIIIIIIIIHIIIIIIIFHIIIIIIIIHIIIIIIIIIHHHIIIIIIIIIIIIIIIIHHHGHIIIHHHHIIHHIIIIHIIIIIIIFHIIIIIIIIIIIGHHIIIIIIIIIIIIIIIIIIHIIIHHIHHHHIHIHHIIEHIIIHIIIIIIHIIIIHIHIIIIHEFHIIIIHHHHHCFGIIIIIIIIIHIHIIIIIHIHIIIHIIHIIIIIHIIIIIIHHHIIIIIIIIIHIIIIIIIIIIIIHHHIIIHIIHIIIIIIIHHIIIIHHIIIIIIIIIIIIIIHIIIIIIIIIIHIGIHDIIIHIHIIIIIIIIIIIIIIIIIIIIIIIIIIIIIIIIIIIIIIIIIDDDDD
@HISEQ:969:HM2KJBCX2:2:1101:19214:17731 2:N:0:ACTATGCA
TCCAGGGCTATACCCAACTATCCCTATTAATCATTACGGTGATCCTAGAAACCAACAAAATAGAACCATGCCGTCCTATTCTATTATTCCATGCTAATGTATTCGAGCAAAAATGCCTGCTTTAAACACTCTAATTTTTTCAAGGTAAAGGTCCTGGAACCGCAAGACACCCAATAAAGGACATCAAGTTTCTCCAGAAGGTGAGAAATCAACAAAAACAGTTCATACCCCTTAAGGCATGACCATCACGTCAATCCCGAAATTCAACTACGAGCTTTTTAACTGCAACAACTTTAATATACGCTATTGGAGCTGGAATTACCGCGGCTGCTGGCACCAGACTTGCCCTCCA
+
0<0<@1CCC11<<<CF<0<<<1<C1DE@C?1<DD<DCHCH@C@11<CGH?11<CC<<<1F1<1DC?C11<11CG//0<CDGHFC?H11<<<1<<FHC?111<<1<1C0<<C1DC11/1<1<1<GF/1<FAHEFCBC/D1.B1AA@6<1<99<1?B7?7$<1<7.EFC0C#DE/D/<<HE8HC9F<C@<///?DC0D0?GGC;HDEGGC<HCCFA$&HC1AHF19EB<HE3CD6AHD:111@HCHGA<<01C@C/C/E1HCHG1E<EEFIHECEHE<C1H?C<1<11FD<11EEG?G?F0=CE?HHHHC@HCFHF<11@?DHHHC<H@F@1HEHHGD11EHFEC<<<H@@DDD
@HISEQ:969:HM2KJBCX2:2:1101:18521:18170 2:N:0:ACTATGCA
TCCAGGGCTATACCCAACTATCCCTATTAATCATTACGGTGGTCCTAGAAACCAACAAAATAGAACCACAACGTCCTATTCTATTATTCCATGCTAATCTATTCAAGCAAATGCCTGCTTTAAACACTCTAATTTTTTCAAGGTAATGGTCCTGGCTCCCCGGCACACCCAATAAAGGACATACTGGTTCACCAGAAGGTGGACCCGACACAGGACAGTACTCGCCAAAGACGGACCGCCCGGCCAGGCCTAAAATTCAACTACGAGCTTTTTAACTGCAACAACTTTAATATACGCTATTGGAGCTGGAATTACCGCGGCTGCTGGCACCAGACTTGCCCTCCAA
+
DDDDDGIIIIIIHIIIIIIIIHIIIIIIIIIIIIIIIIIIHIIIIIIIIIIHIIIIHIIIIIHIIIIIIIIIIIIIIIIIIIIIIIHIIIIIIHIIIIIIIIHIIIGIIIIIIIIIIIHIIHIHHHIIIIIIHHIIHGHIHIIIIHIHHIIIIHIIIIIIIIIHIIIIIIIIIIIIIIIIIIIIIIHIIIIIIHIIIIIIIIIIIIIIIIIIIIIIIIIHHIIIIIIIIIIHIIHIIIIIIIIIHIIIHIIIIIIIIIIIIIIIIIIIIIIIIIIIIIHIIIIHIIIIIIIIIHIIIHHFGIIIIIIIIIIIIIIIIIIHIIIIIIIIIIIIIIIIIIIIIDDDDD
@HISEQ:969:HM2KJBCX2:2:1101:8969:18322 2:N:0:ACTATGCA
TCCAGGGCTATACCCAACTATCCCTATTAATCATTACGTCGATCCTAGAAACCAACAAAATAGAATCAAACGTCCTATTTCATTATTCCATGCTAATGTATTCAAGCGTGAGCCTGCTTTAAACACTCTAATTTTTTCAAAGTAACAGTCCTGATTCCCCACGACACCAAATAAATGACATCATGGTTCGTCAGAAGGGAGAAACCGACGATGCCAGTACGTACCGAGGCACGACCGACATGATGGTCCCGAAATTCAACTACGAGCTTTTTAACTGCAGCAACTTTAATATACGCTATTGGAGCTGGAATTACCGCGGCTGCTGGCACCAGACTTGCCCTCCAA
+
AADDDIIHHHGFCHH1GHCHH@@@HIIIIECHHIHIIIHCHHIGHHHIGHGGHHHIIEEGHHEHIIIIIHIIIH@HIIIHHIIHHIIEEGEHFFEHHGHHIGGGHHHIIHEHFEGFHHGGGHE@HHHHHGHH<FEHIFHHAHHEHIHEHHHHIHHHHIHHHECEHHEDEHIIHGHHFHHHHEHIHHHHIHEHIIHIHIHIIIHHEIIIHHHIHGIHHEHHHEHE0CHE4EECHCHEEEIIHFGEDHHH<H@FCC<<HGCEHIIHHIIIHIHIGHHFGIIIIHHHIHCFEHHDIHHH?HHHCEHHHHEGHHH<HHDGIHFHIIHIHIHIIHHGCCEIIHHF0@D@D
@HISEQ:969:HM2KJBCX2:2:1101:9407:18557 2:N:0:ACTATGCA
TCCAGGGCTATACCCAACTATCCCTATTAATCATTACATCGATCCTAGAAACCAACAAAATAGAATCGGATGTCCTATTTCATTATTCCATGCTAATGTATTCAAGCGTGAGCCTGCTTTAAACACTCTAATTTTTTCAAGGTAACAGTCCTAATTCCCCGTGACACCAAATTAATGGCATTACGGTTCTTTAGAAGGTGAGAAATCAATAATATCAGTACATACCAACGGCATGACCGAAACATTGATCCCGAAATTCAACTACGAGCTTTTTAACTGCAACAACTTTAATATACGCTATTGGAGCTGGAATTACCGCGGCTGCTGGCACCAGACTTGCCCTCCAA
+
DDDDDIIIIIIIIIIIIIIIIIIIIHIIIIIIIIIIIIIIIIIIIIIIIIIIIIIIIIIIIHIIIIIIIIIIIGIICHIIFHIIIIIIIIIGHIIHIIIIIHIIIIIIIIIIIIIIHIIIHIIHIIIIIIHIIIIIHIIIIIIIIIIIIIIIIIHIIIHIIIIIIIIHIIIIIIIIIIIIIIIIIIIIIIIIIIIIIIIIIIIIIIIIIIIIIIIIIIIIIIIIIIIIIIIIIHIIIIIIIIIIHGIIIIIIIIIIIIIIIIIIHIIIIIIIIIIIIIIIIIIIIIIIIIIIIIIIIIIIHIIIIIIIIIIIIIIIIIIIIIIIIIIIIIIIIIIIIIIIIIDCDDD
@HISEQ:969:HM2KJBCX2:2:1101:3830:18601 2:N:0:ACTATGCA
TCCAGGGCTATACCCAACTATCCCTATTAATCATTACGGTGATCCTAGAAACCAACAAAATAGAACCATGCCGTCCTATTCTATTATTCCATGCTAATGTATTCGAGCAAAAATGCCTGCTTTAAACACTCTAATTTTTTCAAGGTAAAGGTCCTGGATCCGCAAGACACCCAATAAAGGACATCAAGTTTCTCCAGAAGGTGAGAAATCAACAGTAACAGTTCATGCCCCTTAAGGCATGACCATCACGTCAATCCCGAAATTCAACTACGAGCTTTTTAACTGCAACAACTTTAATATACGCTATTGGAGCTGGAATTACCGCGGCTGCTGGCACCAGACTTGCCCTCCAA
+
BDDD@EHIIIIIIIIHIIIIIIIIIIIIIHHHHIIIIGIHIIHIIIHHIIIIIIIIIIIIIIHHHHGIIHIIIHHIIIIIIIIIHIHIIHGIIIIIGHHEHGHHIIIHIIIIIIIIIIIHIIIIIIIIIIGIIEHIHIHIIIIIIIIIHGGIIHIHIIIIIHFIIHIEEGHFIIIIIIIIIHIIIIHIIIHIHGIIIIIIIIIHIIIIIIIIIIIIIHIIIIIIIIIIIIIIHIIIHIIIIIIIIIIHIIHHIHIIIIIIIIIIIIIIIIIIIIIIIIIIIIIIIIIIIIIIIIIIIIIIHIIIIIIIIIIIHIIIIIIIIIIIIIIIIIIIIIIIIIIIIIIIIIIIDDDDD
@HISEQ:969:HM2KJBCX2:2:1101:17029:19528 2:N:0:ACTATGCA
TCCAGGGCTATACCCAACTATCCCTATTAATCATTACGGTGATCCTAGAAACCAACAAAATAGAACCATGCCGTCCTATTCTATTATTCCATGCTAATGTATTCGAGCAAAAATGCCTGCTTTAAACACTCTAATTTTTTCAAGGTAAAGGTCCTGGATCCGCAAGACACCCAATAAAGGACATCAAGTTTCTCCAGAAGGTGAGAAATCAACAGTAACAGTTCATACCCCTTAAGGCATGACCGTCACGTCAATCCCGAAATTCAACTACGAGCTTTTTAACTGCAACAACTTTAATATACGCTATTGGAGCTGGAATTACCGCGGCTGCTGGCACCAGACTTGCCCTCCAA
+
DDDDDHIIIHIIIIIIIIIIHIIIIIIIIIIIIIIHIHHHHIIIIIIIGIIIIIIIIIIIIIFHHIIHHGHHHHGIHIIFHIIIIHIHHIIHHHIIIHIHHHHIIIIIIIIIIIHHHIIIIIIHIIIIIIIIIIHIIHHHHHIIIIIIHIIIIIIIIHIIHIIIIIIHIIIIIIIIIIIIIIIIIIIIHIIIIIIIIHIIIIIIIIIIIIIIIIIIIHIHIIIIIHHIIIIIIIHIIIHIIHIIIIIHIHHGIIIIIIIIIIIIIIIIIIIIIIIIIIIIIHIIIIIIIIIIIIIIIHIIHIIHIIIIIIIIIIIIIIIIIIIIIIIIIIIIIIIIIIIIIIIIIIIIDDDDD
@HISEQ:969:HM2KJBCX2:2:1101:13323:19337 2:N:0:ACTATGCA
TCCAGGGCTATACCCAACTATCCCTATTAATCATTACGGTGATCCTAGAAACCAACAAAATAGAACCATGCCGTCCTATTCTATTATTCCATGCTAATGTATTCGAGCAAAAATGCCTGCTTTAAACACTCTAATTTTTTCAAGGTAAAGGTCCTGGATCCGCAAGACACCCAATAAAGGACATCAAGTTTCTCCAGAAGGTGAGAAATCAACAGTAACAGTTCATACCCCTTAAGGCATGACCGTCACGTCAATCCCGAAATTCAACTACGAGCTTTTTAACTGCAACAACTTTAATATACGCTATTGGAGCTGGAATTACCGCGGCTGCTGGCACCAGACTTGCCCTCCAA
+
DDDDDGIIIIIIIIIIIIHIIIIIIHIIIIIIIIIIIIIIHHIIIIIIIIIIHIIIIIIGHIIGIIIGII?GHEHDHIEHHIGHIIIIIIIIHIIIIGHHHFHIIIIIIIHIHIHHHIIIIIHIHIIIIHIIIIHHIIIIIIIIIIIIIIIIIIHIIIHHFIIIHHHHHIHIIIIIIHHHHHIHIHGIIIIIHIIHIIIFIHHIHIIIIIIIIIIIHEIHHIIIIIIIIIIIIIIIIIHIHGIGIIIIIIIHIHIIIIIIIIIIIIIHHHHIIHIIIIIIIIIIIHIIIIIIIIIIIIIIHIHIIIHIIIIIIIIIIIIIIIIIIIIIIIIIIIIIIIIIIIHIIIIIDDDDD
@HISEQ:969:HM2KJBCX2:2:1101:10464:19740 2:N:0:ACTATGCA
TCCAGGGCTATACCCCAACTATCCCTATTAATCATTACGTCGATCCTAGAAACCAACAAAATAGAATCAAACGTCCTATTTCATTATTCCATGCTAATGTATTCAAGCGTACGCCTGCTTTAAACACTCTAATTTTTTCAAAGTAACAGTCCTGATTCCCCACGACACCAAATTAATGACATCGCGGTTCTTCAGAAGGTAGGAACCAATAATGCCAGTACGTACCGAAGCACGACCAACAATTCGATCCCGAAATTCAACTACGAGCTTTTTAACTGCAACAACTTTAATATACGCTATTGGAGCTGGAATTACCGCGGCTGCTGGCACCAGACTTGCCCTCCAA
+
DDDDDHIEHHIICEEHHHHIHHHHIIIHFHHHIHGE??EC1<<1<DF1<GHEH?E10<@H11CDGHE@G?@G<GGE01FHCC1D?FH<F1CCC1<GGEEFCEGC1HHDHDHCE@IHEEHIE@FHHFEHGDHHCHHGGEEFHFCHIHHEHIHHB1IHDHCIHHHIIIIHFFHAIHIIIEE>BIIFHEFEFCHGIIHEIGGIIIHGIHHFHHHGGIHHIIIIIIIIIHHIIIIGIIHHFIGIHHGCDHIIIIIGIIHIHIIHHDHIIIHIHHIIIIHIHHHHHHIHIIHHIIIIIIIHIHIHEHIGIIGIIIIIIIHIIHIHIIHIHHHHIIGIIHIHHIHIIDDBD@
@HISEQ:969:HM2KJBCX2:2:1101:5943:19639 2:N:0:ACTATGCA
TCCAGGGCTATACCCAACTATCCCTATTAATCATTACGTCAATCCTAGAAACCAACAAAATAGGATCGAACGTCCTATTTCATTATTCCATGCTAATGTATTCAAGCGTTAGCCTGCTTTAAACACTCTAATTTTTTCAAAGTAACGGTCCTGTTTCCCTGCAACACCAAATTAATGACATTACAGTTCTTCAGAAAGGAGGAATCAGCGAAGCCAGTGCATACCAGTGGCACGACCAACCTGCTGACCCCGAAATTCAACTACGAGCTTTTTAACTGCAACAACTTTAATATACGCTATTGGAGCTGGAATTACCGCGGCTGCTGGCACCAGACTTGCCCTCCAA
+
DDDDDIIIIIIIIIIIIIIIIIIIIIIIGIIIIIIIIIIIIIIIHIIIIIIIHIHIIIIIIIIIIIIIIIHIEHIIIIIIIIIIGIIIIHHGIHIIIIIIIIIHIIIHHIIIIHIIIIIIIHIIIIIHHIGIIIIIIHIIIIIIIIHIHIIIIHHHIIIIIIIIIHHIIIIHHIIIIIIIIIIIIIIIIIIIIIIIIIIIIIIIIIIIIIIIIIIIIIIIIIIIIIIIIIIIIIIIIIIIIIIHGIIIIIIIIHIIIIIIIIIIIIIIIIIIIHHIIIIIIHIIIIIIIIIIIIIIIIIHIIIIIIHIIIIIIIIIIIIIIIIIIIIIIIIIIIIIIIIIIDDDDD
@HISEQ:969:HM2KJBCX2:2:1101:6191:19783 2:N:0:ACTATGCA
TCCAGGGCTATACCCAACTATCCCTATTAATCATTACGGTGATCCTAGAAACCAACAAAATAGAACCATGCCGTCCTATTCTATTATTCCATGCTAATGTATTCGAGCAAAAATGCCTGCTTTAAACACTCTAATTTTTTCAAGGTAAAGGTCCTGGATCCGCAAGACACCCAATTAAGGACATCAAGTTTCTCCAGAAGGTGAGAAATCAACAGCGACAGTTCATACCCCTTAAGGCACGACCATCACGTCAATCCCGAAATTCAACTACGAGCTTTTTAACTGCAACAACTTTAATATACGCTATTGGAGCTGGAATTACCGCGGCTGCTGGCACCAGACTTGCCCTCCAA
+
DDDDDIIHHGHHHHHHHFHEGHCHIGHHHHHHHHHHEGHEHHHHIGGHEEECHHFE@GHCF@D?HHEHHHHHI<EHHCE<<CCHEEGIEH1DD?HIIIHIEHHHGIIHIIIIIIIHIIIHIHHHHIIIIIIIIHIIIIIIIIIIIIIIIIIIIIIIIIIIIIIIIIIIIIHIIIIIHIIIIIIHIIIIIIIIIIIIIIII2IIIIIHIIIIIIHIIIIII=IIIIIIIIIIIIIIIIIIIIIIIIIIHIIIHIIIIIIIIIIIIIIIIIIIIIIIIIIIIIIIHIIIIIIIIIIIIIIIIHIIIIIIIIIIIIIIIIIIIIIIIIIIIIIIIIIIIIIIIIIIIIIIIDDDDD
@HISEQ:969:HM2KJBCX2:2:1101:16783:19943 2:N:0:ACTATGCA
TCCAGGGCTATACCCAACTATCCCTATTAATCATTACGGTGATCCTAGAAACCAACAAAATAGAATCAGTCCGTCCTATTTCATTATTCCATGCTAATGTATTCAGACGATAGTCTGCTTTAAACACTCTAATTTTTTCAAAGTAACAGTCCTGATTTCCCATCACACCAAATAAATGGCATGAAAGTTCCTCAGAAGGTAGAGATCCATCTCACCAGTGCAGACAATTAAGCCTGACCAATGGGTAGACCCCGAGGTTCAACTACGAGCTTTTTAACTGCAACAACTTTAATATACGCTATTGGAGCTGGAATTACCGCGGCTGCTGGCACCAGACTTGCCCTCCAA
+
DDDCDHHIIIIIIIIIIIIIIIIIIIIIIIHHIIIIIIIIIIIIIIIIIIHIIIIIIIIIHHHHHIIIIIIIIHIIIIIIIIIIIHHIHGHHHHIIGIIIIIIIIHIIIIHHIIIIIIIIIIIIHHHHIHIGIIIIHHHIHIIIIIIIIHIHIIIIIIIIIHIIHIIIIHIIIIIIIIIIHIIIIHIIIHIIIIHHHIIIIIIIIIIIHIIIIIIIIIIIII=IIIHCIIHIIIIIHIHH3IIIIHHHIIHIIIIIIIIIIIIIIIIIIIIIIIIIIIIIIIIIHHHIIIIIIHHHIIIIHIIIIIIIIIIIIIIIIIIIIIIIIIIIIIIIIHIIIIIIIIIDDDDD
@HISEQ:969:HM2KJBCX2:2:1101:2288:20167 2:N:0:ACTATGCA
TCCAGGGCTATACCCAACTATCCCTATTAATCATTACGGTGGTCCTAGAAACCAACAAAATAGAACCACAACGTCCTATTCTATTATTCCATGCTAATCTATTCAAGCAAATGCCTGCTTTAAACACTCTAATTTTTTCAAGGTAATGGTCCTGGCTCCCCGGCACACCCAATAAAGGACATACTGGTTCACCAGAAGGTGGACCCGACACAGGACAGTACTCGCCAAAGACGGACCGCCCGGTCAGGCCTAAAATTCAACTACGAGCTTTTTAACTGCAACAACTTTAATATACGCTATTGGAGCTGGAATTACCGCGGCTGCTGGCACCAGACTTGCCCTCCAA
+
DDDDDIIHIIIIIEHIHEHIIHHIIIIIGHIIIIHIIIIIIGIIHIIGHHEHIHIIIEHIIIIIGHIHIIHIHHEHHGHHIHHIIIIHIIIIIIIIFIHHIHIIIIIIHHHHIHIHIIHHHIIIHHIHHIIHIIIHHHICIIIIIIHIHIHIIHIHIIHHHIHIIIIIHHHIIHHGIIIIHGHIIIHHHHIIIIIIHIHHHHHHIIIIIIIIIHIIIIIIIHIIIIIHGHHHIHHIIIIIIIIHIIIHEGIIIIHFHIHIHHEIIHGIIHIIIHFIIIIHHHHHIIIIIIIIIHHIHIGHFHHHIIIIIIIIIIIIIIIIIIIIIIIIIIIIIIIIIIIIIDDDDD
@HISEQ:969:HM2KJBCX2:2:1101:9447:20042 2:N:0:ACTATGCA
TCCAGGGCTATACCCAACTATCCCTATTAATCATTACGGTGATCCTAGAAACCAACAAAATAGAACCATGCCGTCCTATTCTATTATTCCATGCTAATGTATTCGAGCAAAAATGCCTGCTTTAAACACTCTAATTTTTTCAAGGTAAAGGTCCTGGATCCGCAAGACACCCAATTAAGGACATCAAGTTTCTCCAGAAGGTGAGAAATCAACAGCGACAGTTCATACCCCTTAAGGCATGACCATCACGTCAATCCCGAAATTCAACTACGAGCTTTTTAACTGCAACAACTTTAATATACGCTATTGGAGCTGGAATTACCGCGGCTGCTGGCACCAGACTTGCCCTCCAA
+
DDDDDIIIIIIIIIIIIHIIIIIIIIIIIIIIIIIIIGIIIIIIIIHIIIIIIIIIIIIGHHFHHHIIICHHIHGIIHIIIIHIIIIIGHHIIGIIIIIIIIHIHIHIHIIIIIHIHIIHIIIIIIIIIIIIIIIIIHIIIIIIIIIIIIIIIIIIHHHIHIIIIIIIIIHIIIIIGIIHIIIIIIIIIHIIIHIIIIIIIIIIIIIIHIIIIHIIIIIIIIIIIHHIIIIIIIIIIIIIIIIIIIIIIIHGHHIIIIIIIIIIIIIIIIIIIIIIIIIIIIIIIIIIIIIIIIIIIIIIIIIIIIIIIIIIIIIIIIIIIIIIIIIIIIIIIIIIIIIIHIIIIIIIDDDDD
@HISEQ:969:HM2KJBCX2:2:1101:15377:20755 2:N:0:ACTATGCA
TCCAGGGCTATACCCAACTATCCCTATTAATCATTACGGCGGTCCTAGAAACCAACAAAATAGAACCACGCGTCCTATTCTATTATTCCATGCTAATGCATCCGAGCATAGGCCTTCTTTAAGCGATCTGATTTGTTCACAGTAAAAGTCCTGGTTCCCCGGCACGCCCAGTGAAGGGCATGCGGTTCCCCAGAGGGAAAGGCCCGGCCGGACCAGTGCACGCGGTGAGGCGGACCGGCCAGCCAGGCCCAAGGTTCAACTACGAGCTTTTTAACTGCAACAACTTTAATATACGCTATTGGAGCTGGAATTACCGCGGCTGCTGGCACCAGACTTGCCCTCCAA
+
DDDDDIIIIIIIIIIIIIIHIIIIIIIIIHIIIIIIIIHIIIIIIIIIIIIIIIIIIHIIIIHIIHIHIIIIIIIIIIIIIIIIIIIIHIIHHIIIIIIIIHHHIIIIIIIIIIHHIIIHIIIIHIIIIIIIIIIIIIIIIIIIIIIIIIIIIIIIIHHIIIIIIIIIIIIIIIIIIIIIIIIIHHHIIIIIIIIIIIIIIIIIIIIIIIIIIIIIIIIIIIIII>IIIIIIIIIIIIIIIIIHIIIIIIIIIIIIIIIIIIIIIIIIIIIIIIIIIIIIIIIIIIIIIIIIIIIIIIIIIIIIIIIIIIIIIIIIIIIIIIIIIIIIIIIIIIIIIIIIDDDDD
@HISEQ:969:HM2KJBCX2:2:1101:1395:21348 2:N:0:ACTATGCA
TCCAGGGCTATACCCAACTATCCCTATTAATCATTACGGTGGTCCTAGAAACCAACAAAATAGAACCACAACGTCCTATTCTATTATTCCATGCTAATCTATTCAAGCAATAGCCCGCTTTAAACACTCTAATTTTTTCAAGGTAATGGTCCTGGCTCCCCAACACACCCAATAAAGGACATGCTGGCTCACCAGAAGGAAGACCCGACAGCAGACAGTACTCGCCAAAGACGGACCGCCCGGCCAGGCCTAAAATTCAACTACGAGCTTTTTAACTGCAACAACTTTAATATACGCTATTGGAGCTGGAATTACCGCGGCTGCTGGCACCAGACTTGCCCTCCAA
+
DDDDDHIIIIIIIIIIIIIIIIIIIIIIIIIIIIIIIIIIIIIIIIIIIIIIIIIIIIIIIIHIHHIIIHIIIIIIIIIIIIIIIIIIIHIIHHHIIIIIIIHHIIHIIIHIIIHHIIIIIIIIIIIIIIIIIIHIIIIIIIIIIIIIIIIIIHIIIIIIIIIIIIIIIIIIIIHHIIIIIIIIIIIIIIIHIIIIIIIIIIHIIIIIIIIIIIIIIIIIIIIIIIIIIIIIIIIIIHIIIIIIHIIIIIIIIIIIIIIIIIIIIIIIIIIIIIHIIIIIIIIHIIIIIIIIIIIIIIIIIIIIIIIIIIIIIIIIIIIIIIIIIIIIIIIIIIIIIIIIIDDDDD
@HISEQ:969:HM2KJBCX2:2:1101:19781:21911 2:N:0:ACTATGCA
TCCAGGGCTATACCCAACTATCCCTATTAATCATTACGTGATCCTAAAACCAACAAAATAGAACCATCGTCCTATTTTATTATTCCATGCTAATGTATTCAAGCAAAAATGCCCGCTTTAAACACTCTAATTTTTTCAAAGTAAAGGTCCTGATTCATCGAAACACCCAAGAGCATCCCGAATCACCAGAAGGTGAGAAATTGGCTACACACCGTTTCATGCCCCTAAAGGCACAATCGATATATCCCAATTCCGAAATTCAACTACGAGCCTTTTAACCGCAACAACACTAATATACGCTATTGGAGCTGGAATTACCGCGGCTGCTAATACCAGACTTGCCCTCCAA
+
@DDCAGEHHHIIGE@HHGIIHHIGIHIIIIHFHHIICCHIHIIHGHHEHHGHGHGGHGHHFEHHHIGHCEHHHGHGHHHHGCHHI@HCH1DFHH?EHEHHHFGHIIGHHHHHIGHEHHCIHHIIIIHIHIHHHEEEIHIIHFHHIHEDHFHHHHEHIHHEHDHIHEHHIIHHIIHHIFHFGHEHGDCHHGHHIIIIIIIHGIIGIHIGIIHHIHGIHHHHIIHHIGIHHHFIIHIHEGHIFHIIHIHHGHHCIGIIIIIHIIIIIHDHIIIIIIIIIHHDHIIIIIHEGHHHGHIHHIIGHHHFIIIIIIIIIIIIIIIIIIIIIIIHIIIIIIIIIIIIGIIIDBDDD
@HISEQ:969:HM2KJBCX2:2:1101:1650:21580 2:N:0:ACTATGCA
TCCAGGGCTATACCCAACTATCCCTATTAATCATTACATCGATCCTAGAAACCAACAAAATAGAATCGGATGTCCTATTTCATTATTCCATGCTAATGTATTCAAGCGTGAGCCTGCTTTAAACACTCTAATTTTTTCAAGGTAACAGTCCTAATTCCCCGTGACACCAAATTAATGGCATTACGGTTCTTTAGAAGGTGAGAAATCAATAATATCAGTACATACCAACGGCATGACCGAAACATTGATCCCGAAATTCAACTACGAGCTTTTTAACTGCAACAACTTTAATATACGCTATTGGAGCTGGAATTACCGCGGCTGCTGGCACCAGACTTGCCCTCCAA
+
DDDDCCHHHIIIHHHIIIHCCHHHIIIIIIIIIIIIHHIEGHGHHIHIIIIIIIIIIIIEHEHHHHHIIIIHIG1@HHIHIIIHG?CHHIIHHGCGHIEHHHHHIHIHHGGHHHHHHHHHHHHIHIIHH@HHHGFFHGIIHHHIIHHHHIHHHHHIDFGHIHIIHHHHHIIH7IIIIIIHHIIHGFHGHEHEHIIHHHHGIIIIIIIIIIHIIGIIIIFIIIIIIIIIHHGHIHHCHEHHIIHHFCHFHD?C1HHHCHHIIIIIIIIIIHEIIIHHHFIIIIHFHECHIHIHIIIHIIIIIHIIHGIHIHHC@HIIIHIIIIHHIIIHGIIIIIIIIIIIHGDD@D@
@HISEQ:969:HM2KJBCX2:2:1101:21048:22547 2:N:0:ACTATGCA
TCCAGGGCTATACCCAACTATCCCTATTAATCATTACGTGGTCCTAAAACCAACAAAATAGAACCATCGTCCTATTTTATTATTCCATGCTAATGTATTCAAGCAAAAATGCCCGCTTTAAACACTATATTTTTTTCAAAGTAAAAGTCCTAGTTCATTGAAACACCCAAGAGCATCCCAATTCACCAGAAGGTGAGAAATTGGCTACACACCGATTCATGCCCCTAAAGGCATGACCGATATATCCCAATCCCGAAATTCAACTACGAGCTTTTTAACCGCAACAACACTAATATACGCTATTGGAGCTGGAATTACCGCGGCTGCTAACACCAGACTTGCCCTCCAA
+
DDDCDEHHHIHIIIIIIIIIIIIIIHGHHIEHHHGHIHIHH@HHFHIIIIIIGIIIIIIIHHIIIHHIGEHHEHEFFHF@EHHCHEHHFEHGHHEHHHGHICFFHHIIIDGHHHIIGHHGHIHHHHHHIHIHIICHHHHIIIIIIIIIIHGHIIIIHHHHHIHIIIHHIIHHHIHGIIIIIIHIIHGIIIIIIIHGIIHIIIIIHHEHEHEIIHCHIIIIIIIIIIIHHIHIIIHEHIIHFIHHHHGDH?HIIIHIIGIIIIIIIHIHIIIIIIIHIHIIIHGIIIIIHIIIIIIIIIIIIIIIIIIIIIIIIIIIIIIIIIIIIIIIIIIHIIIIHIIIIIIIDDDDD
@HISEQ:969:HM2KJBCX2:2:1101:14008:22516 2:N:0:ACTATGCA
TCCAGGGCTATACCCAACTATCCCTATTAATCATTACGGTGGTCCTAGACCAACAAAATAGAACCAACGTCCTATTCTATTATTCCATGCTAATCTATTCAAGCAAAAGCCCGCTTTAAACACTCTAATTTTTTCAAGGTAATGGTCCTGGTACCCCGACACACCCAATAAAGGGCATACCGGCTCACCAGAAGGATAGACCCGACAACAGACAGTACTCGCCAGAGACGGACCGCCCGGTCAGGTCTAAAATTCAACTACGAGCTTTTTAACTGCAACAACTTTAATATACGCTATTGGAGCTGGAATTACCGCGGCTGCTGGCACCAGACTTGCCCTCCAA
+
DBDD@HIHHHIIGFHIIIHIIIIIIGIHHFHHHHHHHHCHEEHHHIHGIHHIIG@HIGEE@H?HCHHEC<GHGEHCHHGHIHEGHHIE?1GHHIHHFHHIIIHHIIHHHHG1HHHHHHEHHGH@G@HHGEHIHIIHBDGHHEHHIHHEGHEFFHCHIHHHHHHIIHHHEGGCH8FHHIHHGIIHEHHFGIIIHHIEHEHHCIIHHHHHBHHHHHGHHHHIIIIII=IIHIIIHIHIIHHHFHHIIFEHHIIIHHIIIIHHGHEHIGHHIIHEIIIIHHHIHIIHIIHHHIHIGIHHGHHHIHHHHFIIIHHHDCIIHIIIIIIIIHIIHIIIIIHIIIDCDD@
@HISEQ:969:HM2KJBCX2:2:1101:8379:23841 2:N:0:ACTATGCA
TCCAGGGCTATACCCAACTATCCCTATTAATCATTACGGTGGTCCTAGAAACCAACAAAATAGAACCACAACGTCCTATTCTATTATTCCATACTAATCTATTCAAGCAATAGCCCGCTTTAAACACTCTAATTTTTTCAAGGTAATAGTTCTGGCTCCCCAAAACACCCAATAAAGAGCATACTGGTTCACCAGAAGGAAGACCCGACAGCAGACAGTACTCGCCAAAGACGGACCGCCCGGCCAGGCCTAAAATTCAACTATGAGCTTTTTAACTGCAACAACTTTAATATACGCTATTGGAGCTAGAATTACCGCGGCTGCTGGCACCAGACTTGCCCTCCAA
+
DDDDCIIIIIIIIIIIIIIIIIIIIIIIIFHIIIIIIHIIIIIIIIIIIIIHIIIIIIIEHHHHHHHIIIHFHHIIIIIIIIIIIIIIGHHHIIIIIIIIIIHIIIIIIIIIIHIIHHIIIIHIIIIIHHIHHIIIIIIIIIIIIIIIIIIIIIIIIIIIIIIHHIIIIIIIIIIIIIIIIIIIIIIIIIIIIIIIIIIIIIIIIIIIIIIIIIIIIIIIIHIIIIIIIIHIIIIIIIIIIIHIIIIIIIIIIIIIIIIIIIIIIIIIIIIIIIIIIIIIIIIIIIIIIIIIIHIIIIIIIIIIIIIIIIIIIIIIIIIIIIIIIIIIIIIIIIIIIIIIIDDDDD
@HISEQ:969:HM2KJBCX2:2:1101:17062:24687 2:N:0:ACTATGCA
TCCAGGGCTATACCCAACTATCCCTATTAATCATTACGTCAATCCTAGAAACCAACAAAATAGGATCGAACGTCCTATTTCATTATTCCATGCTAATGTATTCAAGCGTTAGCCTGCTTTAAACACTCTAATTTTTTCAAAGTAACAGTCCTGTTTCCCTGCAACACCAAATTAATGACATTACAGTTCTTCAGAAAGGAGGAATCAGCGAAGCCAGTACATACCAGTGGCACGACCAACCTGCTGACCCCGAAATTCAACTACGAGCTTTTTAACTGCAACAACTTTAATATACGCTATTGGAGCTGGAATTACCGCGGCTGCTGGCACCAGACTTGCCCTCCAA
+
DD@D01<0D@EEHHIIIIIHHHIIIIIIIIIIHIHHIEGHHIIIIIIIIHHHIIHIIGIEHHHHCGHEEGIH@CGGECC@HHHII?GHIIE?GHIHHHHHFIHIHHHEHHIIHIHHIHHHFEFFEIFHGHHGIHIHE@FFHIIIIIIHIIIHHHHHHIIIIIIIIHFHHHHIFHHIHFHIIHIHHIHHIIIHIIIHHIHHFHIIIIIGHHHCHHHHIHIIHHHGH1HIIIIIIHHHIIHHHHCFFE<IHHHHHIGIHGHEIIIIIIIIIIIHHHFIHIIHHHEHIIIHGGEGEHHFHEHIIIHIHHHIIHIIIIIIHHHIIIIIHIHHHHHCHHIHIIIHIDDDCD
@HISEQ:969:HM2KJBCX2:2:1101:15133:24770 2:N:0:ACTATGCA
TCCAGGGCTATACCCAACTATCCCTATTAATCATACGGTGATCCTAGAAACCAACAAAATAGAACCATGCCGTCCTATTCTATTATTCCATGCTAATGTATTCGAGCAAAAATGCCTGCTTTAAACACTCTAATTTTTTCAAGGTAAAGGTCCTGGATCCGCAAGACACCCAATTAAGGACATCAAGTTTCTCCAGAAGGTGAGAAATCAACAGCGACAGTTCATACCCCTTAAGGCATGACCATCACGTCAATCCCGAAATTCAACTACGAGCTTTTTAACTGCAACAACTTTAATATACGCTATTGGAGCTGGAATTACCGCGGCTGCTGGCACCAGACTTGCCCTCCAA
+
DDDDDHIIIIIIIIIIIIIIIIIIIIIIIIIIIIIIHIIIIIIIIIHIIHIIIIIIIIIIIHIIIIIIIIIHIIIIIIIIIHIIIIIIIIHHIIHIIIIIHCGIIHIIIIIIIIIIIHIIIIIIIIHIIIHIIIIIIIIIIHIIIIIIIIIIIIIHHIHIHIIIIIIIIIIIIIIIIIIIHIIIIIIIIIHIIIIIIIIIIIIIIIIIFIIHHIIIIIIIIIIIIIIIHIIIIIIIIIIIIIIIIIIIIIHIHIIIIIIIIIIIIIIIIIIIIIIIIIIIIIIIIIIIIIIIIIIIIIIHIIIIIIIIIIIIIIIIIIIIIHIIIIIIIIIIIIIIIIIIIIIIIIIDDDDD
@HISEQ:969:HM2KJBCX2:2:1101:2037:24727 2:N:0:ACTATGCA
TCCAGGGCTATACCCAACTATCCCTATTAATCATTACGGTGGTCCTAGAAACCAACAAAATAGAACCATGCCGTCCTATTTTATTATTCCATGCTAATGTATTCAAGCAAAAATGCCTGCTTTAAACACTCTAATTTTTTCAAAGTAAAGGTCCTGGTTCCCCGCGGCATCCAATTAAGGACATCGCGGTTCTCCAGAAGGTGAGAAATTGACTGCACCAGTTCATCCCCCGTGAGGCACGACCGATGCGCCAATCCCGAAATTCAACTACGAGCTTTTTAACTGCAACAACTTTAATATACGCTATTGGAGCTGGAATTACCGCGGCTGCTGGCACCAGACTTGCCCTCCAA
+
BDADDIIHIHIIIGH?<CFHIH1FHGHHFHIEEHHEHG0DHD@FFHHFF<CGG11ECGCEHIHHIEHI1FHHE@HHHHIFHHIIIICFHHIIIHIH?ECG1DFHG@1@EE<I=FE?<FFHHIE@GFEHHIIIIHHIH=IIIH11CFH@?GHEE1DCFH<HH1F77CC<.B<</DFCB<GEHGHI?E=@HHGIHHEF;HHFGG:.766GCFCFEC?EDG1?FG@GH/#CFHHHG1GAEBC<<<00HHED/<?IHE</<<11HG@FHFHCG<H@CCIHGCCHC<<@HG?FDHGHFEHEIHECIHHGHECFC1EFEHEF1CHCHHDHDEIIIIIIHEGIIG?HHIHIIHHH@D@B@
@HISEQ:969:HM2KJBCX2:2:1101:15672:25165 2:N:0:ACTATGCA
TCCAGGGCTATACCCAACTATCCCTATTAATCATTACGGTGATCCTAGAAACCAACAAAATAGAACCATGCCGTCCTATTCTATTATTCCATGCTAATGTATTCGAGCAAAAATGCCTGCTTTAAACACTCTAATTTTTTCAAGGTAAAGGTCCTGGATCCGCAAGACACCCAATTAAGGACATCAAGTTTCTCCAGAAGGTGAGAAATCAACAGCGACAGTTCATACCCCTTAAGGCATGACCATCACGTCAATCCCGAAATTCAACTACGAGCTTTTTAACTGCAACAACTTTAATATACGCTATTGGAGCTGGAATTACCGCGGCTGCTGGCACCAGACTTGCCCTCCAA
+
DDDDDEDHIEHHIHIIIIIIIHICHEHIHIHGIIIIIIIIGIIIHHGHIHIIGHGHIIHIIIGHHIIIIEFHHH<E=HHHFHHHHFHHHHHIHIFHIGCCCGGIIIIHHHGHHHHIIIIIHGHFHCEEHGFHFACGHHHHHIHIIIIHHHIHIGHHIHHIIIHIHHDHHIIIIIIIHHHIIHIIHGHEHEFIHHHIIIIIIHHIIIHHFIIHHHHHHHHHHFHHIIIIHIIIHGIIIIIIIHFGHIGHIIHGHIIHGIIIIIHHIIIHIHIIHHGIIIIIIIIIIIIIIHIHEGHIHIHIHIIHIIIIIIHIH@IIHIIIIIIIIIHCIIIIIIIIIHIIHIIIHGHIDDBAD
@HISEQ:969:HM2KJBCX2:2:1101:20429:24833 2:N:0:ACTATGCA
TCCAGGGCTATACCCAACTATCCCTATTAATCATTACGGTGGTCCTAGAAACCAACAAAATAGAACCACAACGTCCTATTCTATTATTCCATGCTAATCTATTCAAGCAAATGCCTGCTTTAAACACTCTAATTTTTTCAAGGTAATGGTCCTGGCTCCCCGGCACACCCAATAAAGGACATACTGGTTCACCAGAAGGTGGACCCGACACAGGACAGTACTCGCCAAAGACGGACCGCCCGGTCAGGCCTAAAATTCAACTACGAGCTTTTTAACTGCAACAACTTTAATATACGCTATTGGAGCTGGAATTACCGCGGCTGCTGGCACCAGACTTGCCCTCCAA
+
DDDDDIIIIIIIIIIIIIIIIHIIIIIIHHIIIIIIIIHIIIIIIIIIIIIIIIIIIIIIHIIIIIIIIEHHHIIIIIIIIIIIIHIIIIIIHIIIIIIIIIIIHIHIIIHIIHHHIIHHHIIIIHIIHIIIIIIIIIIIIIIIIHIHHHIIIIHHGIIIIIIHIIHHIIIIIIIIIHIIIIIIIIIIHIIIIIIIIIIIIIIIHIIIIIIIIIIIIIIIIIIIIIIIIIIIIIIIIIIIIIIIHIIIIIIIIIIIIIIIIIIIIIIIHIIIIIIIIIIIIIIIIIIIIIIIIHIIIIIIHIIIIIIIIIIIIIIIIIIIIIIIIIIIIIIIIIIIIHIIIDDDDD
@HISEQ:969:HM2KJBCX2:2:1101:6857:25634 2:N:0:ACTATGCA
TCCAGGGCTATACCCAACTATCCCTATTAATCATTACGTCAATCCTAGAAACCAACAAAATAGGATCGAACGTCCTATTTCATTATTCCATGCTAATGTATTCAAGCGTTAGCCTACTTTAAACACTCTAATTTTTTCAAAGTAACAGTCCTGTTTCCCTGCAACACCAAATTAATGACATTACAGTTCTTCAAGAAGGAGGAATCAGTAAAGCCAGTACATACCATAGGCACGACCAACCTACTGACCCCGAAATTCAACTACGAGCTTTTTAACTGCAACAACTTTAATATACGCTATTGGAGCTGGAATTACCGCGGCTGCTGGCACCAGACTTGCCCTCCAA
+
DD@D@GEH1C<GHIFHIIGCHIIHIIIIIEH1@F@1<<<FHE@H1C@CGGHF<1D@GHIHEHID?F1GHHGH1<@EEFHHIHHCCH111<D<@CFGHGHGIHHHIHGIHIIIIIHHHHIHFH6IIIIIIHHIHHIIHIIHHIHHHHE)EEIIIIIIIIIHHHIII:I:HHFFHHHHHIIIHHIIIIIIGIIIIIIHHIIIIIIIIIIIIIIIIGIIFIIIIIIHIIHIIIIIIIGGHHFIGGIHHIIHIIIHIHIIHIHHIIIIIIIIHIIIIHHIIIIIIIIHIIIIIIIIIIIIIHHIIIIIIIIIIIIIIHIIIIIIIIIIIHHIIIIIIIIIIIIIIDDDDD
@HISEQ:969:HM2KJBCX2:2:1101:19675:26095 2:N:0:ACTATGCA
TCCAGGGCTATACCCAACTATCCCTATTAATCATTACGGTGGTCCTAGAAACCAACAAAATAGAACCACAACGTCCTATTCTATTATTCCATGCTAATCTATTCAAGCAAATGCCTGCTTTAAACACTCTAATTTTTTCAAGGTAATGGTCCTGGCTCCCCGGCACACCCAATAAAGGACATACTGGTTCACCAGAAGGTGGACCCGACACAGGACAGTACTCGCCAAAGACGGACCGCCCGGCCAGGCCTAAAATTCAACTACGAGCTTTTTAACTGCAACAACTTTAATATACGCTATTGGAGCTGGAATTACCGCGGCTGCTGGCACCAGACTTGCCCTCCAA
+
DDDDBHIIIEGHHHHEHHHH?GE@G@FHF?HE?FH?<E@<1@HHFG@<<GHE<EHHHHIII?@EHHIIH1<0/CDHHIIGEF@1FHHCCCGEC@EHHG6?E@D<CG7H@HEEDHFH?8<@FHHCC<CC8CE0<GFH<CHFGHHHEHEHC7CCFHHHGHDDG<FHEHEHHHHEH?FF8<DEEEGF?HHEF6DD<IHHHHHEEHDDHE;IHGEF@<CCEHHHECHGIHGEDHCE<DCC<-DHC1GECD1GEEFHHHFC<HEE1GFD1CEHHHFCF?EF?IHFHHECGHEE@@CEHHHH@F<DDC@CHHF?HHHEHHHHDHGEHFEIHHEHIFEEDDHCIFHCED@?BD
@HISEQ:969:HM2KJBCX2:2:1101:9309:26277 2:N:0:ACTATGCA
TCCAGGGCTATACCCAACTATCCCTATTAATCATTACATCGATCCTAGAAACCAACAAAATAGAATCGGATGTCCTATTTCATTATTCCATGCTAATGTATTCAAGCGCGAGCTTGCTTTAAACACTCTAATTTTTTCAAAGTAACAGTCCTGATTTCCACCTTCATTTGCTTAAATTAAAGTTGTTGCAGTAAAAAATATCATAGTTGAATTTCGGGACTAATATGTCGGTCGTACTTTGTACGTACTAGCATTATTGGTTTCTCCTTTCTGACGAACCACGATGTCATTAATTTGGTGTCGCGGGAAATCAGGACTGTTACTTTGAAAAAATTAGAGTGTTTAAAGCAAGCTCGCGCTTGAATACATTAGCATGGAATAATGAAATAGGACGTTTGATTCTATTTTGTTGGTTTCTAGGATCGACGTAATGATTAATAGGGATAGTTGGGTTATCCGAGGTT
+
DBDDDIIHHHHHHIIIIGIFEHHHIIIIIIGEGEEH?FHHIHIIICHHHIICHHCCEEHHHH@@DHCHGHH<HE?GHEHHEC@EHEH?@GE1<D?GEHHHD<D1DDFCHHDHHHHHIG1D<C@1<DG1D<@GH1DGHG?11<DF@@11D111111FG00<10<<D00<000<<</0<F/<//DCFHH###########################BH@8@?EF@E=DHD<,FEA@..BF4B.?B-ACG?B.?8?EA.BA@HEEHEHG;.HHB.=G?EA.EC7.HGHED.HH?HHFHHG?<C.?HEF@?FEGIHHHFHFE1HEG@G<1?HFHHHHHEHHH?@GCCIIHHCIIHIHHDHHHEEEGDHHHEHIIIHEIIIHIHIIIIIIIIIHIIIHIIIIIIIIIIIIIIIIIIIIIIIIIIIIIIIHHIHHIIHHIIIIIIHHHIIIIIIIIIIIIIIIIIDDDDD
@HISEQ:969:HM2KJBCX2:2:1101:7566:27220 2:N:0:ACTATGCA
TCCAGGGCTATACCCAACTATCCCTATTAATCATTACGGTGATCCTAGAAACCAACAAAATAGAACCATGCCGTCCTATTCTATTATTCCATGCTAATGTATTCGAGCAAAAATGCCTGCTTTAAACACTCTAATTTTTTCAAGGTAAAGGTCCTGGATCCGCAAGACACCCAATTAAGGACATCAAGTTTCTCCAGAAGGTGAGAAATCAACAGCGACAGTTCATACCCCTTAAGGCATGACCATCACGTCAATCCCGAAATTCAACTACGAGCTTTTTAACTGCAACAACTTTAATATACGCTATTGGAGCTGGAATTACCGCGGCTGCTGGCACCAGACTTGCCCTCCAA
+
DDDDDGHIIIIIIIIIIIIIIIIIIIIIIIIIIIIIIIIIIIIIIIIIIIIGHIIIIIHIIIHIIHIIIIIHGEHHHHIIIIIIIIIIIHHHHHHFIHIII<FIIIIIIIIHIIHIIIIIIIIIIIIIIIIIIIIIIIIIIIIIIIIIHIIIIIIHHHHHIHIIIIIIIHCIIIIIIIIIIIIIIIIIIIIIIIIIIHIIIIIIIIIIIIIIIIIIIIIIIIIIIIIIIIIIIIIIIIIIIIIIIIIIIIHHIIIIIIGIIIIIIIIIIIIIIIIIIIIIIIIIIIIIIIIIIIIIIIIIHIIIIIIIIIIIIIIIIIIIIIIIIIIIIIIIIIIIIIIIIIIIIIIIDDDDD
@HISEQ:969:HM2KJBCX2:2:1101:8650:27722 2:N:0:ACTATGCA
TCCAGGGCTATACCCAACTATCCCTATTAATCATTACGGTGATCCTAGAAACCAACAAAATAGAACCATGCCGTCCTATTCTATTATTCCATGCTAATGTATTCGAGCAAAAATGCCTGCTTTAAACACTCTAATTTTTTCAAGGTAAAGGTCCTGGATCCGCAAGACACCCAATTAAGGACATCAAGTTTCTCCAGAAGGTGAGAAATCAACAGCGACAGTTCATACCCCTTAAGGCATGACCATCACGTCAATCCCGAAATTCAACTACGAGCTTTTTAACTGCAACAACTTTAATATACGCTATTGGAGCTGGAATTACCGCGGCTGCTGGCACCAGACTTGCCCTCCAA
+
DDDDDIIIIIIIIIIIIIIIIIIIIIIIIIIIIIIIIIHHHIIIIIIIIIIIIIHIHIIIIIIHHIHIIIIIIIHHIHIIHIIIIIIIHEEHHIIIIIIIIIHIHIIGIIIHHHIIIIHIIIIIIIIIIIIIHIIIIHHHIIIIIIIHIHHHHHIIIIHHIIIIIIIIIIIIIIIIIIIIIIIIIIIIIIIIIIIIIIIIIIIIHIIIIIIIIIIHHHHIIIIIHIIHIIIIIIIIIIIHIIHIIHHIHIIIIIIIIIIIIIIIIIIIIIIIHIIIIIIIIIIIIIIIIIIIIIIIIIIIIIIIIIIIIIIIIIIIIIIIIIIIIIIIIIIIIIIIIIIIIIIIIIIIDDDDD
@HISEQ:969:HM2KJBCX2:2:1101:13373:27474 2:N:0:ACTATGCA
TCCAGGGCTATACCCAACTATCCCTATTAATCATTACGGTGATCCTAGAAACCAACGAAATAGAATCAGTCCGTCCTATTTCATTATTCCATGCTAATGTATTCAGACGATAGTCTGCTTTAAACACTCTAATTTTTTCAAAGTAACAGTCCTGATTTCCCATCACACCAAATAAATGGCATGAAAGTTCCTCAGAAGGTGAGAAATCAACAGCGACAGTTCATACCCCTTAAGGCATGACCATCACGTCAATCCCGAAATTCAACTACGAGCTTTTTAACTGCAACAACTTTAATATACGCTATTGGAGCTGGAATTACCGCGGCTGCTGGCACCAGACTTGCCCTCCAA
+
DDDDDIIIIIIIIHIIIIIIIIIIIIIIIIIIIIIIIIIIIIIIIIIIIIIIIIIIIHIIIIIGIIIIIIIIIIIIIIIIIIIHIIIIIIIIIIIIIIIHIHHIIHIIIIIIIIIIIIIIIIIIIIHIIIIIIIIIIHIIIIIIIIIIIHIHIIIIIIIHIHIIHHHGHIIIIIIIIIHIIIIIIIIIIIIIIIIIIIIIIIIIIIHIIIIIIIIIIIIIHIIIIIIIIIIIIIIIIIIII=HIIIIIIIIIIIHIHIIIIIIIIIIIIIIIIIIIIIIIIIIIIIIIIIHHHIIIIIIIIIIIIIIIIIIIIIIIIIIIIIIIIIIIIIIIIIIIIIIIIIIIIIDDDDD
@HISEQ:969:HM2KJBCX2:2:1101:13215:27781 2:N:0:ACTATGCA
TCCAGGGCTATACCCAACTATCCCTATTAATCATTACGTCAATCCTAGAAACCAACAAAATAGGATCGAACGTCCTATTTCATTATTCCATGCTAATGTATTCAAGCGTTAGCTTGCTTTAAACACTCTAATTTTTTCAAAGTAACAGTCCAAATTCCCCGCAACACCAAATTAATGGCATTACGGATCATCAGGAAGGAGGAATCAGTGAGACCAGTACATACCAGAGGCATGACCAATCTACTAACCCCGAAATTCAACTACGAGCTTTTTAACTGCAACAACTTTAATATACGCTATTGGAGCTGGAATTACCGCGGCTGCTGGCACCAGACTTGCCCTCCAA
+
DADDAHHHHIIHHHGIIIIIIIGIIIIIIHIIIIIIIIHHIHHHIIIHIIIHIIIIFHHHIIHIIIIIHIIHHHIHIIIIIIHIIIIHHIIHCHIIHHIIIIHIIIIIIIIHIHHIIIIIIIIIIIIIHHIIIIHHHIHHHHHIIHIIIEHHIIHHIHIGIIIIHHIIIIIIHIHGHGHIIIIFIIHHEHIHIHIIIHIIIIIIHIIIIIHHHHHIIIIIIIIIIIIIIIIIIIIIIIIIIIIIIIIIIIIIHIIHIIHHIHHIIIIIIIIIIIIIIIIIIIIIIIIIIIIIIIIIIIIIIIIIIIIIIIIIIIIIIIIIIIIIIIIIIIIIHHIIIIIIIDDDDD
@HISEQ:969:HM2KJBCX2:2:1101:11506:27381 2:N:0:ACTATGCA
TCCAGGGCTATACCCAACTATCCCTATTAATCATTACGGTGATCCTAGAAACCAACGAAATAGAATCAGTCCGTCCTATTTCATTATTCCATGCTAATGTATTCAGACGTTAGCCTGCTTTAAACACTCTAATTTTTTCAAAGTAACAGTCCTGATTTCCCATCACACCAAATAAATGACATGAAAGTTCCTCAGAAGGTAGAGATTTATCTCACCAGTGCAGACAATTAAGCCTGACCAATGGGTAAATCCCGAAGTTCAACTACGAGCTTTTTAACTGCAACAACTTTAATATACGCTATTGGAGCTGGAATTACCGCGGCTGCTGGCACCAGACTTGCCCTCCAA
+
DDDDDHIIIIIIIIIIIIIIIIIIIIIIIIHIIIIIIIGIIHIIIHIIIIIIIIIIIIIIIIIIIHIIIIIIIHIIIIHHIIIIIHIIIIIIIIIIIIIIIIIIIIIIIIIIIIIHIIHIHIIIIIIIIIIIIIIIIIIIHIIIIIIIIIIHIIIIIIIIIIIIIIIIIHIIIIIIIIIIIIIIIIHHIHHIIIIIHIIIIIIIIIHIIIIIIIIIIIIIIIIIIIIIIIIIIIIIIIIIIIIIGIHIIIHGIIIIIIIIIIIIIIIIIIIIIIIIIIIIIIIIIIIIIIIIIIIIIIIIIIIIIIIIIIIIIIIIIIIIIIIIIIIIIIIIIIIIIHIIIGIDDDDD
@HISEQ:969:HM2KJBCX2:2:1101:4368:28477 2:N:0:ACTATGCA
TCCAGGGCTATACCCAACTATCCCTATTAATCATTACCTCAATCCTAGAAACCAACAAAATAGGATCGAACGACCTATTTCATTATTCCATGCTAATGTATTCAAGCGTTAGCCAGCTTTAAACACTCTAATTTTTTCAAAGTAACAGTCCTGTTTCCCTGCAACACTAAATTAATGACATTACAGTTCTTCAGAAAGGAGGAATCAGCGAAGCCAGTGCATACCAGTGGCACGACCAACCTGCTGACCCCGAAATTCAACTACGAGCTTTTTAACTGCAACAACTTTAATATACGCTATTGGAGCTGGAATTACCGCGGCTGCTGGCACCAGACTTGCCCTCCAA
+
<0<001<<1DC@FF1D<EGCH11<GHI@C1F1<<FEH1<<1C?GHIEC@EG1<<EH1FEGH1<11<D<ECH<0/<<<1@11<CHHHGDGCD1<@?1HHFGFEHHHHHE0GH<@<$<1FHE<G8F@1DGHHH@A8<CFHB1DBDCGGHGA717G?AB<B@<77=CHG8#<DGDFHF0CDGE/HD</7?@GFFHFECE<C:CHCFC0E72CD@DGHFHGG1HGCHHHF1CGC=F<F</C<1?G<><<HF<DCCFIIIHHCEHEHCHF<1@HFEFIHHHHHHIIHHC<D1GFC<<<D<D<C<1CGG<<1GC1@C<EHCE/<GC@EG?HEEHHGF@HEHHC0/C1<<@??
@HISEQ:969:HM2KJBCX2:2:1101:12766:29628 2:N:0:ACTATGCA
TCCAGGGCTATACCCAACTATCCCTATTAATCATTACGTCGATCCTAGAAACCAACAAAATAGAATCAAACGTCCTATTTCATTATTCCATGCTAATGTATTCAAGCGCGAGCCTGCTTTAAACACTCTAATTTTTTCAAAGTAACAGTCCTGATTTCCCACGACACCAAATTAATGACATCGTGGTTCGTCAGAAGGGAGAAACCAATAATGCCAGTACGTACAAAGTACGACCGACATATTAGTCCCGAAATTCAACTACGAGCTTTTTAACTGCAACAACTTTAATATACGCTATTGGAGCTGGAATTACCGCGGCTGCTGGCACCAGACTTGCCCTCCAA
+
00<<0100<D11<<FGHHCHIHHHEFEHIHHCFHIIFCF@<EEEGHIIHIIIIHHCGHIIHICEHEC?F@@EC1EHE1CHH@FFHIIICFCCGHHFGHHIG<@DCH?>//<<C-BFHEHHHECFCFEHGHGHGHHGHHHIHGCGEHHHCF1G@FBC?CCF/+<<CEHEHFFHHHCHEH?FCG<8CCGG?CD7GCGCD80GIHE0G<F<AAAA3F(GCAHF@?EEGCHB/IIIFFFAH>D1HE<F/IGIHHIIIIIIIIIIIIIIIIIIIIIIIIIIIIIIIIIHIHIHIIIIIIIIIIIIIIIIIIHHIIIIIIIIIIIIIIIIIIIIIIIIIIIIIIIDDDDD
@HISEQ:969:HM2KJBCX2:2:1101:19403:29272 2:N:0:ACTATGCA
TCCAGGGCTATACCCAACTATCCCTATTAATCATTACGGTGGTCCTAGAAACCAACAAAATAGAACCACAACGTCCTATTCTATTATTCCATGCTAATCTATTCAAGCAATAGCCCGCTTTAAACACTCTAATTTTTTCAAGGTAATGGTCCTGGCTCCCCAACACACCCAATAAAGGACATACTGGTTCACCAGAAGGAAGACCCGACAGCAGACAGTACTCGCCAAAGACGGACCGCCCGGCCAGGCCTAAAATTCAACTACGAGCTTTTTAACTGCAACAACTTTAATATACGCTATTGGAGCTGGAATTACCGCGGCTGCTGGCACCAGACTTGCCCTCCAA
+
DDDDCIIIIIIIIIIIIIIIIIIIIIIIIIIHIIIIIIIIHIGIIIIIIIIIIIIIIIIIIIGEHHIIIIIHIHGIIIIIIIIIHIIIIIIIIIIHIIHIIIHHIIHHHIIIGHHIIIIIIIIIHHHIIHIIIIIIIIHIIIIIIHIIHIIIIIIIHIIHIIIIIIIIIIIIIIIIIIIIIIIIIIIIIIIIIIIIIIIIIIIIIIIIIIIIIIIIIIIIIIIIII=IIIIIIIIIIIIIIIIIHIIHIIHIIIIIIIIIIIIIIIIIIIIIIIIIIIIIIIIIIIIIIHEIIIIIIIIIIIIIIIIIIIIIIIIIIIIIIIIIIIIIIIIIIIIIIIIIIDDDDD
@HISEQ:969:HM2KJBCX2:2:1101:3497:30503 2:N:0:ACTATGCA
TCCAGGGCTATACCCCAACTATCCCTATTAATCATTACGGTGGTCCTAGAAACCAACAAAATAGAACCACAACGTCCTATTCTATTATTCCATGCTAATCTATTCAAGCAATAGCCCGCTTTAAACACTCTAATTTTTTCAAGGTAATGGTCCTGGCTCCCCAACACACCCAATTAAGGACATACTGGTTCACCAGAAGGAAGACCCGACAACAGGACAGTACTCGCCAAAGACGGACCGCCCGGCCAAGTCTAAAATTCAACTACGAGCTTTTTAACTGCAACAACTTTAATATACGCTATTGGAGCTGGAATTACCGCGGCTGCTGGCACCAGACTTGCCCTCCAA
+
DDDDDHIIIIIIIIIIIIIIHHIIIIHIIHIIIIIIIIIGIIIIIIIIIIIIIIIIIHHHIIIIIIIIIIIIGIIIIIIIIIIIIIIIIIIIIIIEHIIIIHHIIIIIIIIIGIIIIIHIHIIIIIIIIIIIIHIIIIIIIIIIIIIIIHHIIIHHIHHIIIIIIIIIIIIIIHIIIIIIIIIIIIGIIIIIIIIIHIIIIIHIIIIIIIIIIIIIIIIIIIIIIIIIIIIIHIIIHIIIIIIIIIIIIIIIIIIIIIIIIIIIHIIIIIIIIIIIIIIIIIIIIIIIIIIIIIIHIIIIIIIIIIIIIIIIIIIIIIIIIIIIIIIIIIIIIIIIIIIIIIIDDDDD
@HISEQ:969:HM2KJBCX2:2:1101:12083:30529 2:N:0:ACTATGCA
TCCAGGGCTATACCCAACTATCCCTATAATCATTACGGTGGTCCTAGACCAACAAAATAGAACCAACGTCCTATTCTATTATTCCATGCTAATCTATTCAAGCAAAAGCCCGCTTTAAACACTCTAATTTTTTCAAGGTAATGGTCCTGGTTCCCCGACACACCCAATAAAGGGCATACCGGCTCACCAGAAGGATAGACCCGACAACAGACAGTACTCGCCAGAGACGGACCGCCCGGTCAGGCCTAAAATTCAACTACGAGCTTTTTAACTGCAACAACTTTAATATACGCTATTGGAGCTGGAATTACCGCGGCTGCTGGCACCAGACTTGCCCTCCAA
+
DA@@BHHCHHHIH1D<FGHHIH1<FHHHHIHIIIIHHCFC@C@CFH?HHIH@CEHIGHEHHHICCHI@GH0<GHECGHF@1GHH?EHHIHHIGHHHHHEHHHHIIFCH>CDEDHHEIHHIHIHHHHIIIHHHHEFGGHIHIHHIIIHIHIIHGGHGHIHHHGHCHHHGIHIIIHFGHHIGIHIGIHIIHHHIIIIHEIHHDHGHHFHHHHHECIIHHHIIHHHIIIIIIHHDHHHIIIIIHHFEGGIIIIIIIIHGHHEHCCFHGIIHHHIIIIIIIIHHIIIIIIIIHHIIHF1FDHHEGHEGIIIIHIHHIIIIIIIIIIIIIHIIIHIIIIIIIDDDBD
@HISEQ:969:HM2KJBCX2:2:1101:17025:30969 2:N:0:ACTATGCA
TCCAGGGCTATACCCAACTATCCCTATTAATCATTACGGTGGTCCTAGAAACCAACAAAATAGAACCACAACGTCCTATTCTATTATTCCATGCTAATCTATTCAAGCAAATGCCTGCTTTAAACACTCTAATTTTTTCAAGGTAATGGTCCTGGCTCCCCGGCACACCCAATAAAGGACATACTGGTTCACCAGAAGGTGGACCCGACACAGGACAGTACTCGCCAAAGACGGACCGCCCGGCCAGGCCTAAAATTCAACTACGAGCTTTTTAACTGCAACAACTTTAATATACGCTATTGGAGCTGGAATTACCGCGGCTGCTGGCACCAGACTTGCCCTCCAA
+
DDDDDGHHHIIIIIIIIIIIHIIIIIHIIIHHHIHIIIIIIIIIIIIIIIIIIIIIHGIHIIHIIIHIIIHHHHHHIIHHHHHHHIHGHHEHHEEHHIIIIIHHIHIIIIIIIHHIIIIIHGHIIIIIIIHIIIHHHHHHHIIIIHHIIIIIIIIIIIIIIIIIIIIIIIIIHHHHIIIHIIIIIHIIIIIHHHHHIIIIIHHIIIIIIIIIIHFIIIIIIIIIIIIIHIIIIIHIIIIIIIIIIIIGHHIIIIIIIIIIIHHIHHHIIIIIIHGIIIIIIIIIIIIIIIIIHHIIHHGDGIIIIIIIIIIIIIIIIIIIIIIIIIIIIIIIIIIIIIIIIDDDDD
@HISEQ:969:HM2KJBCX2:2:1101:21133:30926 2:N:0:ACTATGCA
TCCAGGGCTATACCCAACTATCCCTATAATCATTACGGTGATCCTAGAAACCAACGAAATAGAATCAGTCCGTCCTATTTCATTATTCCATGCTAATGTATTCAGACGATAGTCTGCTTTAAACACTCTAATTTTTTCAAAGTAACAGTCCTGATTTCCCATCACACCAAATAAATGGCATGAAAGTTCCTCAGAAGGTAGAGATCCATCTCACCAGTGCAGACAATTAAGCCTGACCAATGGGTAGACCCCGAGGTTCAACTACGAGCTTTTTAACTGCAACAACTTTAATATACGCTATTGGAGCTGGAATTACCGCGGCTGCTGGCACCAGACTTGCCCTCCAA
+
@@DBDGEHHEHIEH?HHHHIHHIIIHHIIFHHE?G?EGHHF?FHHHGGGHEHHIDHGGHEH@HH?@HIEH?H1D/EEEHHHHHEHI?EEHHEEEFHCFFGIHHHII?CHHIDDFFFHCHHGHHFEHGAFHEIHHGHIFHIGIHIHHCFHIHIFCEHGHHHIIHHHHIHGIIHHHEHHGCFIHIHHGEHHIIIHHHIIIIIH@FGII;HIHIIIIIHIIIHHHHIHHIIIHIHIIIHHIIIIIFHEBIHFIIIGIIHIHHHIIIIIGHIIHIIIIIHHHHIHIIIHHIIHIIIIIHIHHIHIIIIHIHHHHEIHCC/IIIIHIIIHHIIIHIHHHGFHIIIIIDDBDD
@HISEQ:969:HM2KJBCX2:2:1101:11738:31358 2:N:0:ACTATGCA
TCCAGGGCTATACCCAACTATCCCTATTAATCATTACGGTGATCCTAGAAACCAACGAAATAGAATCAGTCCGTCCTATTTCATTATTCCATGCTAATGTATTCAGACGATAGTCTGCTTTAAACACTCTAATTTTTTCAAAGTAACAGTCCTGATTTCCCATCACACCAAATAAATGGCATGAAAGTTCCTCAGAAGGTAGAGATCCATCTCACCAGTGCAGACAATTAAGCCTGACCAATGGGTAGACCCCGAGGTTCAACTACGAGCTTTTTAACTGCAACAACTTTAATATACGCTATTGGAGCTGGAATTACCGCGGCTGCTGGCACCAGACTTGCCCTCCAA
+
DDD@DHIICFHIIHHHHCHHHIHHHHE@GEHHHHIIIG@CGGHIHIIHHIHIIIGEHHHI@HHHIHHHFIIIIFH?GH1GHIHII?FGGHHHIGIIFHFHHHFHHIHHHFIHHIIIHHH8<<F<EEHEHFHHHGGIHIIHFFECECGEHGIHHHHHFFHHHEHHFHHIEIIIHGEHHIIIIHHEEHHHIHHHHIIHHHHEHHFFHHHHHHHHIHHIIHFIIHIIIFHHHHGHGIHECHGHHHHGCCGGC@HEHHHHGHGECE@HHGF@HHFFCHIGHHHIIHIIHHHH@IIHHHIIIIIHIIHIIIHIGIIIHEGHHDHHIHGIIIIHHGCIHHHFG<IHHHHD@@@D
@HISEQ:969:HM2KJBCX2:2:1101:21284:31731 2:N:0:ACTATGCA
TCCAGGGCTATACCCAACTATCCCTATTAATCATTACTTCAGTCCTAGAAACCAACAAAATAGAACTAAAGTCCTATTCCATTATTCCATGCTAATATATTCAAGCAAACATGCCTGCTTTAAACACTCTAATTTTTTCAAAGTAAAAGTCTTGGATCCCTAGCGCACTCAATTAAGAGCACACTAGTTCCCCAAAAGGAAAAGCCCAAAGTTGCAGTACAAACCTTTCGGTTGACGGCAACTATAAGCCCAAAATTCAACTACGAGCTTTTTAACTGCAACAACTTTAATATACGCTATTGGAGCTGGAATTACCGCGGCTGCTGGCACCAGACTTGCCCTCCAA
+
0<@D@@C@?@EHHHIHIIHIGHHHHH?HHH?GHCED?1<?FFEEHCHE@GGFHIHHHHIIIHHHHHHHHIF1CGEHF?F?HHIHGECHFHH@1<F1DE@C@@DFGEHHHIIE?CHHHIHHGFHHIIHHFGEHHHHIHHFHHHIHDGEHHFEHHHEGHIIHCGHIHHHHHHFHEGFFHGGHHHHIHFHHHIIHHGHFHHHFIGIIIIIHFEIIIIIHHHEHEGGIIIIIIIIIIIHIIIIGHHHG<HFGIIHFHGGHHE@EHGCHHGHHHIHHGHIIIIHGIHHIHIIIIHH@HGIIHHCHGHHGIIIIIHHIHHIIIIIIIIIIIIIIIIHFHHIIIIIIIDDDAB
@HISEQ:969:HM2KJBCX2:2:1101:3380:31966 2:N:0:ACTATGCA
TCCAGGGCTATACCCAACTATCCCTATTAATCATTACGGTGGTCCTAGAAACCAACAAAATAGAACCATGCCGTCCTATTTTATTATTCCATGCTAATGTATTCAAGCAAAAATGCCTGCTTTAAACACTCTAATTTTTTCAAAGTAAAGGTCCTGGTTCCCCGCGGCATCCAATTAAGGACATCGCGGTTCTCCAGAAGGTGAGAAATTGACTGCACCAGTTCATACCCCGTGAGGCACGACCGATGCGCCAATCCCGAAATTCAACTACGAGCTTTTTAACTGCAACAACTTTAATATACGCTATTGGAGCTGGAATTACCGCGGCTGCTGGCACCAGACTTGCCCTCCAA
+
DDDDDIIIIIIIIIIIIIIIIIIIIIIIIIIIIIIIIIHIIIIIIIIIIIIIIIIIIIIIIIIIIIIIIIIGIIIIIIIIIIIIIIIIIIIIIIIHIIIIIGHIHIIIIIIIIIIHIIIIIIIIIIIIIIIIIIIIIIIIIIIIIIIIIIHIIIIIIIIIIIIIIIIIIIIIIIHIIIIIHIIIIIIIIIIIIIIIIHHIIIIIIIIIHHIIIIIIIIIIIIIIIIIIIIIIIIIIIIIIIIIIIIIIIIHHIIHIIHIIIHIIIIIIIIIIIIIIIIIIIIIIIIIIIIIIIIIIIIIIHIIHIIIIIIIIIIIIIIIIIHIIIIIIIIIIIIIIIIIIIIIIIIIIDDDDD
@HISEQ:969:HM2KJBCX2:2:1101:10571:31505 2:N:0:ACTATGCA
TCCAGGGCTATACCCAACTATCCCTATTAATCATTACGTCAATCCTAGAAACCAACAAAATAGGATCGAACGTCCTATTTCATTATTCCATGCTAATGTATTCAAGCGTTAGCCTGCTTTAAACACTCTAATTTTTTCAAAGTAACAGTCCTGTTTCCCTGCAACACCAAATTAATGGCATTACAGTTCTTCAGAAAGGAGGAATCAGCTAAGCCAGTGCATACCAGTGGCACGACCAACCTGCTGACCCCGAAATTCAACTACGAGCTTTTTAACTGCAACAACTTTAATATACGCTATTGGAGCTGGAATTACCGCGGCTGCTGGCACCAGACTTGCCCTCCAA
+
DDDDDIIIIIIIIIIIIIIIIIIIIIIIIIIIIIIHIIIIIGHIHIIIIIIIIIIIGHIIIHHHEHHIHFFHIEHHIIHIIIIIIIIHHIIIIIIIIIIIIIIIIIIIIIIIIIIIIHHIIIIIIIIIIIIIIIIIIIIIIIIIIIIIIGIIIIIIIIIIIIIIIIGIIIIIIIIIIIIIIIIIIIIIIIIIIIIHIHIIIIIIIIIHIIIIIIIIIIIGIIIIHFIIIIIIGIIIIIIIIIIHHIIIIIIIIIIIIIIIIIIIIIIIIIIIIIIIIIHIIIIIIIIIIIIIIIIIIIIIIIIIIGIIIIIIIIIIIIIIIIIIIIIIIIIIIIIIIHHIIDDDDD
@HISEQ:969:HM2KJBCX2:2:1101:12491:32154 2:N:0:ACTATGCA
TCCAGGGCTATACCCAACTATCCCTATTAATCATTACGGTGATCCTAGAAACCAACAAAATAGAATCAAACGTCCTATTTCGTTATTCCATGCTAATGTATTCAAGCGTGAGCCTGCTTTAAACACTCTAATTTTTTCAAAGTAACAGTCCTGATTCCCCATGACACCAAATTAATGACATCATGGTTCGTCAGAAGGTAGGAATCAATAATACCAGTACGTACAATAGCACGACCAATAAATTGATCCCGAAATTCAACTACGAGCTTTTTAACTGCAACAACTTTAATATACGCTATTGGAGCTGGAATTACCGCGGCTGCTGGCACCAGACTTGCCCTCCAA
+
DDDDDGHIIIIIIHIIIIIIIIIEHIIIHHIHIIIIIHIIHIIIGHIIIIIIIHHHIHHEHIIHGHIIHH?GHHHIIIHIHIIIEHIHIIIHIIIIIIIIIEFIIGIIHIIGGHIIIIIIIIIHHHHIHIIIIHHHIHHIIIIIIIIIIIHGIHIIEIIIIHIHHIIIIIHHIIIIIHHIHIIHIIIIIHHHIGIIIIHIIIIIIIIIIIIIHIHIIIIIIIHIIIIIIIIIIIIIGIIIIIHHIIIHIIIIIIIIIIIHIIIIIHIIIIIHIIIIIIIIIIIIIIIIIIIIIGIIIHHIIIIIIIIIIIIIIHIHIIIIIIIIIIIIIIIIIIIIIIIIDDDDD
@HISEQ:969:HM2KJBCX2:2:1101:4422:32323 2:N:0:ACTATGCA
TCCAGGGCTATACCCAACTATCCCTATTAATCATTACGGTGATCCTAGAAACCAACAAAATAGAACCATACCGTCCTATTCTATTATCCCATGCTAATCTATTCGAGCAAAAATGCCTGCTTTAAACAAACACTCTAATTTTTTCAAGGTAAAGGTCCTGGATCCGCAAGACACCCAATAAAGGACATCAAGTTTCTCCAGAAGGTGAGAAATCAACAGTAACAGTTCATACCCCTTAAGGCATACCATCACGTCAATCCCGAAATTCAACTACGAGCTTTTTAACTGCAACAACTTTAATATACGCTATTGGAGCTGGAATTACCGCGGCTGCTGGCACCAGACTTGCCCTCCAA
+
0<BBDHIHHIIHICFG?0E<FHHIHGFE11FFFCGHI?C<<1DFHHHGHHEGH@CEGCHCHH@1<FHHHCEG0EE<CFE<1CEEFHIF@H?GCHHFHH11<<<GEC<ED@HIGHHHCGGEHHEIHHHHCHHA@GGGAGEHG@FHFGFHHHHHHEED@HIHDHDHHHGHHFE?HHFGIHEG@G:EHDHFHHEH;IIHHHHIHIIIIIHHHHHG?IIHFIIHHHHHHEC?GIIHEHHHGHF@IIHFHIIIIIIHHFFIHHHEFCEIIIIHHHHHHEHEHHHEHHG?EFEIIHHIHIIIIHIIHHHHHGIIIIIIGIHHIIHHHGHF<CDHIIHIGHHEH@FEIIIHIIIGIHED?@DA
@HISEQ:969:HM2KJBCX2:2:1101:5816:32234 2:N:0:ACTATGCA
TCCAGGGCTATACCCAACTATCCCTATTAATCATTACGTCGATCCTAGAAACCAACAAAATAGAATCAAACGTCCTATTTCATTATTCCATGCTAATGTATTCAAGCGCGAGCTTGCTTTAAACACTCTAATTTTTTCAAAGTAACAGTCCTGATTTCCCGCGACACCAAATTAATGACATCGTGGTTCGTCAGAAGGGAGAAACCAATAATGCTAGTACGTACAAAGTACGACCGACATATTAGTCCCGAAATTCAACTACGAGCTTTTTAACTGCAACAACTTTAATATACGCTATTGGAGCTGGAATTACCGCGGCTGCTGGCACCAGACTTGCCCTCCAA
+
DDDDDIIIIIIIIIIIIIIHHIIGIIIIIIIIHIIIIIIIIIIIIIIIHIIIIIIIIIIIIIIIIIIIIIGIHIIIIIIIIGIIIIIIIIIIIIIIIIIHIHIIIIIIIIIIIIIIIIIHIIIIIIIHIIIIIIIIIIIIHIIIIIIIIIIIIIIIIIIIHIIIIIIIIIIIIIIIIIIIIIIIIIIIIIGIIIIHIIHIIIIIIIIIIIIIIIIIIIIIIIIIIIIIIIIIHIIIIIIIIIIIIIIIIIIIIIIIIIIIIIIIIIIIIIIIIIIIIIIIIHIIHIIIIIIHIIIIIIIIIIIIIIIIIIIIIIIIIIIGGIIIIIIIIIIIIIIIIIIDDDDD
@HISEQ:969:HM2KJBCX2:2:1101:1435:30873 2:N:0:ACTATGCA
TCCAGGGCTATACCCAACTATCCCTATTAATCATTACATCGATCCTAGAAACCAACAAAATAGAATCGGATGTCCTATTTCATTATTCCATGCTAATGTATTCAAGCGTAAGCTTGCTTTAAACACTCTAATTTTTTCAAGGTAACAGTCCTAATTCCCCATAACATCAAATAAATGACATTATGGTTCTTTAGAAGGTGAGAACCAATAAAACCAGTACATACCAAGGCATGACCGATTCCTTGATCCCGAAATTCAACTACGAGCTTTTTAACTGCAACAACTTTAATATACGCTATTGGAGCTGGAATTACCGCGGCTGCTGGCACCAGACTTGCCCTCCAA
+
DDDDDHIIIIIIIIIIIIIHIIIIIIIIIIIIIIIIIIIIIIIIIIIIIIIIIIIIIIIIIIFHHHIIIIIHIIIIHIIIIGIIIHIGIIHHHIIIHIIIIHHHHFIHIIIIIIIIIIIIIIIIIIIIIIHIIHIIIIIIHHIIIIIIIIIIIIIIHIIIIIHIIIIIIIIIIIIIIIIIIHIIIIIIIIHIHIIIIIIIIIIIIIIIIIIHIIIIIIIIIIIHIIIIIIIIIIIIIIIIIHHGIIIIIIIIIIIIIIIIIHIIHIIIIIIIIIIIIIIIIIIIIIIIIIIIHIIIIIIIIIIIIIIIIIIIIIIIIIIIIIIIIIIHIIIIIGIIIIIIDDDDD
@HISEQ:969:HM2KJBCX2:2:1101:14007:32752 2:N:0:ACTATGCA
TCCAGGGCTATACCCAACTATCCCTATTAATCATTACGTCAACCCTAGAAACCAACAAAATAGGATCAAACGTCCTATTTCATTATTCCATGCTAATGTATTCAAGCGTTAGCCTGCTTTAAACACTCTAATTTTTTCAAAGTAACAGTCCTGTTTCCCTGCAACACCAAATTAATGACATTACAGTTCTTCAAGAAGGAGGAACCAGTAAAGCCAGTGCATACCAGAGGCACGACCAACTTACTAATCCCGAAATTCAACTACGAGCTTTTTAACTGCAACAACTTTAATATACGCTATTGGAGCTGGAATTACCGCGGCTGCTGGCACCAGACTTGCCCTCCAA
+
DDDDDIIIIIIHIIIIIIHIIIIIIIIIIIIIIIIIIIIIIIIHIIIIHHIIIIIIIEHIIFCGHHHHIGIHHHHHIIGIHHHEHIHHHIIGIIIHIIGIIIIIIIIIGHHIIIIIIIGIHIIHIIIIIIHIHHHIHIIIIIGIIIIIIIIIIIIIIHHIIIIIIIIIIIIIIIIIIIIIIIIHIIIIIIIIIIIIIIIIIIIIIIIIIIIIIIIIIIIIIIIIIIIIIIIIIIIIIIIIIIHHIIIIIIIGIIIIIIIIIIIIIHIIIIIIIIIIIIIIIIIIIIIHIIHIIIIIIIIIIIIIIIIIIIIIIIIIIIIIIIIIIIIIIIIIIIIHIIIIIDDDDD
@HISEQ:969:HM2KJBCX2:2:1101:4350:32175 2:N:0:ACTATGCA
TCCAGGGCTATACCCAACTATCCCTATTAATCATTACGGTGATCCTAGAAACCAACAAAATAGAACCATGCCGTCCTATTCTATTATTCCATGCTAATGTATTCGAGCAAAAATGCCTGCTTTAAACACTCTAATTTTTTCAAGGTAAAGGTCCTGGATCCGCAAGACACCCAATAAAGGACATCGAGTTTCTCCAGAAGGTGAGAAATCAACAGTAACAGTTCATACCCCTTAAGGCATGACCATCACGTCAATCCCGAAATTCAACTACGAGCTTTTTAACTGCAACAACTTTAATATACGCTATTGGAGCTGGAATTACCGCGGCTGCTGGCACCAGACTTGCCCTCCAA
+
DDDDDEGHHHIIHEHHIHHHHHCHHHIIFHIIIIIIIHGHGGIEHIHIIIICHHIHE?GHHF?@CHEFH?EEHIHIGHHIGHIIHFHHGHIHFCHHIIIIIHHHIIEHHIHHIIIIIHHHIHHFHGHHHIHIIIIIIIIIHIIIIIIHIGIIGIIHHHHIFHIHIIIHIHHHIHIIHIIIIIIHIIIIIIIHIGHIIIIHIHHHGIIHIIIHGGIIIHIHIIIIIIIHIIIIIIGIIIIIIIHHHIHHHHHHHHHIIHGHIIIIIHIIHHHHFIHIIIIIHGIIIIHHGHIIHIHIIIHIHHIIIIHIIHIHEIIHIIIIIHHIIIIIIIIIIIHHHIIIHIIHIIIIDDDDB
@HISEQ:969:HM2KJBCX2:2:1101:5157:33739 2:N:0:ACTATGCA
TCCAGGGCTATACCCAACTATCCCTATTAATCATTACGGTGATCCTAGAAACCAACGAAATAGAATCAGTCCGTCCTATTTCATTATTCCATGCTAATGTATTCAGACGATAGTCTGCTTTAAACACTCTAATTTTTTCAAAGTAACAGTCCTGATTTCCCATCACACCAAATAAATGGCATGAAAGTTCCTCAGAAGGTAGAGATCCATCTCACCAGTGCAGACAATTAAGCCTGACCAATGGGTAGACCCCGAAGTTCAACTACGAGCTTTTTAACTGCAACAACTTTAATATACGCTATTGGAGCTGGAATTACCGCGGCTGCTGGCACCAGACTTGCCCTCCAA
+
DDDDDHHIIIIIIIIIIIIIIIIIIIIIIIIIIIIIIIIIIIIIIIIIIIIIIIIIIIHIIIIIIHIIIIIIHHIIIIIIIHIIIIIIIIIIIIIIIIIIIIIIIIHHHIIGIIIIIIIIIIIIIIIIIIIIHIIIIIIIIIIIIIIIIIIIIIIIHIIIIIIIIIIIGIIIIIIIHIHIIIIIIIIIIIIIIIIGIIIIIIIIIIIIIIIIIIIIIIIIIIIIIIIIIIIIIIIIIIIIIIIIHHDHIIIIIHIIIIIIIIIIIIIIIIIIIIIIIIIIIHIIIIIHGHIIIIIIIIIIIIIIIIIIIIIIIIIIIIIIIIIIIIIIIIIIIIIIIIIIIIIDDDDD
@HISEQ:969:HM2KJBCX2:2:1101:19305:33854 2:N:0:ACTATGCA
TCCAGGGCTATACCCAACTATCCCTATTAATCATTACGTCGATCCTAGAAACCAACAAAATAGAATCAAACGTCCTATTTCATTATTCCATGCTAATGTATTCAAGCGTGAGCCTGCTTTAAACACTCTAATTTTTTCAAAGTAACAGTCCTGATTCCCCACAACACCAAATAAATGACATCGTGGTTCGTCAGAAGGGAGAAACCAACAATACCAGTACGTACCGAGGCACGACCGACATGATGGTCCCGAAATTCAACTACGAGCTTTTTAACTGCAGCAACTTTAATATACGCTATTGGAGCTGGAATTACCGCGGCTGCTGGCACCAGACTTGCCCTCCAA
+
DDDDDIIIIIIIIIIIIIIIIIIIIIIIIIIIIIIIIIIIIIIIIIIIIIIIIIIIIIIIIIHIIIIIIIG=FHIHIIIIIIIIIIIIIHIHIIIIIIIHHIIIIHIIIIIIHIGHIIHHIIIHIIIIHIIIIHIIHIIIIIIIIIIHIIIIIIIHIIHFHIHIHIIHIHIIIIIIIHHHHIIHIIIHIHHHHHHIIIIIIIIIIIIIIHIIIIIIIIIIIIIIHIIIIIIIIIIIIIIIIIHHIIIIIIHGIIIIIIIIIHIHIIIIIIIIIIIIHIIIIIIIIHIIIIHIHIIIIIIIIIIIIIIIIIIIIIIIIIIIIIIIIIIIIIIIIIIIIIIIDDDDD
@HISEQ:969:HM2KJBCX2:2:1101:11975:33354 2:N:0:ACTATGCA
TCCAGGGCTATACCCAACTATCCCTATTAATCATTACGTCAATCCTAGAAACCAACAAAATAGGATCGAACGTCCTATTTCATTATTCCATGCTAATGTATTCAAGCGTTAGCTTGCTTTAAACACTCTAATTTTTTCAAAGTAACAGTCCAAATTCCCCGCAACACCAAATTAATGGCATTACGGATCATCAGGAAGGAGGAATCAGTAAGACCAGTACATACCAGAGGCATGACCAATCTACTAACCCCGAAATTCAACTACGAGCTTTTTAACTGCAACAACTTTAATATACGCTATTGGAGCTGGAATTACCGCGGCTGCTGGCACCAGACTTGCCCTCCAA
+
@@DDDHIGHHH@FEEHHEHIIFHIIGIHGIHHHHIHHHIIIIIIIGHIHIIIHGHIIEHIIH1@GFHCECGIIHFDHIHIECFHHHEHEEEH1CGEHHIHHEEEHCHIIHHDIIHIHHHHHGGHHHHHHHGFHHHGEEHGIIIIIIIIIHHHIHE@GHGHHIIHIEHFIHHIHHIHHHHHHHGHHIIHHHHHC@GIIIIIIIHHIIHEHHHHIFHHCIHHIHHIIHGCH@HIIIIIHHIHHHHGHHHHICCEHHF1HHEGGHHGIHEIHIHHIHGIIHHHIHIHGHHHGIIIIIIIIIIHHG?IFIIIIIIIIIHIHIIIHHHHHHHEIIIIHIIHHHC=EDDADB
@HISEQ:969:HM2KJBCX2:2:1101:21131:33955 2:N:0:ACTATGCA
TCCAGGGCTATACCCAACTATCCCTATTAATCATTACGGTGGTCCTAGAAACCAACAAAATAGAACCACAACGTCCTATTCTATTATTCCATGCTAATCTATTCAAGCAAATGCCTGCTTTAAACACTCTAATTTTTTCAAGGTAATGGTCCTGGCTCCCCGGCACACCCAATAAAGGACATACTGGTTCACCAGAAGGTGGACCCGACACAGGACAGTACTCGCCAAAGACGGACCGCCCGGCCAGGCCTAAAATTCAACTACGAGCTTTTTAACTGCAACAACTTTAATATACGCTATTGGAGCTGGAATTACCGCGGCTGCTGGCACCAGACTTGCCCTCCAA
+
BADDDHFDEEHIIHHHHIHIIIIIGHHGHICHHHIHHHHGEHGHHHHHIHIHHHIIIIIIHIFHHGHIECHHH@FEHH@GFEHGHH?CEGHCCCHHGEEEFCFHGHHHHIHHHHHHHFEHHFHHFHIHHHHIHHHHIIIHHIHHHHHHHHIHHGEHHHIIIIIIIHHHGIIIIIHIIIHHHHHHHIIIIIIIIIIIIIHIIIIIIIIIIHIHIIHIIIIIIIIIHIHHHHIIIIHIIHIIIIIIHIIIIHIIIIIIIIIIHGEHHGIHIIIIIIHIIIIIIIIIIIIIIIIHHHIIIHFHFIIIIIIIIIIIIIIIIIIIIIIIIIIIIIIIIHIIIIIIIDDDDD
@HISEQ:969:HM2KJBCX2:2:1101:1902:34125 2:N:0:ACTATGCA
TCCAGGGCTATACCCAACTATCCCTATTAATCATTACGGTGATCCTAGAAACCAACAAAATAGAACCATGCCGTCCTATTCTATTATTCCATGCTAATGTATTCGAGCAAAAATGCCTGCTTTAAACACTCTAATTTTTTCAAGGTAAAGGTCCTGGATCCGCAAGACACCCAATAAAGGACATCAAGTTTCTCCAGAAGGTGAGAAATCAACTGCAACAGTTCATACCCCTTAAGGCATGACCATCACGTCAATCCCGAAATTCAACTACGAGCTTTTTAACTGCAACAACTTTAATATACGCTATTGGAGCTGGAATTACCGCGGCTGCTGGCACCAGACTTGCCCTCCAA
+
DDDDDIGIIII?1<FCGHHIIHEHIIIIIHHHHHIIIHHII?GHHHIHIIIIIIIIIIHHIHHIIIIIIIIIHIHIIIICEHHHIIIIIIIIIIIIIIGH@1FCHHHEHHHHIIIIIHHIIIGHIHHIHIHIHFIIIHHIHHHGHHHHHHEEHHGIGHHHDGHHECIIIHIIIIIGEIIHHHHHIIIIIHHIIHHIIIIHIGIIIIHHIIIHIIIIIHHIIIHIIIIIIIIIIIIHHIIIHHGIHGHHGHIIIHIIDIHH?IIIIIIIIIHHEIIIIIIIIIIHIIIIIIIIIIIHGIHHHIIIHIIIIIIIHIIIHHGHIIIIIHIIIIIIIIGIIIIIHIHIIIIHDAADD
@HISEQ:969:HM2KJBCX2:2:1101:10159:35653 2:N:0:ACTATGCA
TCCAGGGCTATACCCAACTATCCCTATTAATCATTACGTCAATCCTAGAAACCAACAAAATAGGATCGAACGTCCTATTTCATTATTCCATGCTAATGTATTCAAGCGTTAGCCTGCTTTAAACACTCTAATTTTTTCAAAGTAACAGTCCTGTTTCCCTGCAACACCAAATTAATGACATTACAGTTCTTCAAGAAGGAGGAATCAGTAAAGCCAGTACATACCATAGGCACGACCAACCTACTGACCCCGAAATTCAACTACGAGCTTTTTAACTGCAACAACTTTAATATACGCTATTGGAGCTGGAATTACCGCGGCTGCTGGCACCAGACTTGCCCTCCAA
+
D@DD@CCEHEE@EH@HHHHHCHHEHHHEHICHHIIIECFHHHHGHEHEEHHIIHIGIIIHHIHEHHHHFHCEEFEHGHI1<FHHHHGCGE1FHFHHHHGFHHFEHHHHHHHECGFHH?HHHHHHHHHIHHIGHEHIHHHEGHHIIHIEFGHFHFIHHHHHHIHIHHEGHHHHHG@HGHCHIIHIHEHHHEHHIHGHHHIIIIHIHIHHHHHIIIIIHHHIIIHHEFIIIIHHIIHIIIIIIHHF@EGFHDEEHFIHEHHHHEHFEHHHIHHHIIIIIHIHIFGIHIIIIIIIIIHEEHHHIHIIIHIHIIIIIIIIIHHHHHHHIHGCEHIIHIIIIIIIIDDDDD
@HISEQ:969:HM2KJBCX2:2:1101:1904:35937 2:N:0:ACTATGCA
TCCAGGGCTATACCCAACTATCCCTATTAATCATTACATCGATCCTAGAAACCAACAAAATAGAATCGGATGTCCTATTTCATTATTCCATGCTAATGTATTCAAGCGTGAGCCTGCTTTAAACACTCTAATTTTTTCAAGGTAACAGTCCTAATTCCCCGTGACACCAAATTAATGGCATTACGGTTCTTTAGAAGGTGAGAAATCAATAATATCAGTACATACCAACGGCATGACCGAAACATTGATCCCGAAATTCAACTACGAGCTTTTTAACTGCAACAACTTTAATATACGCTATTGGAGCTGGAATTACCGCGGCTGCTGGCACCAGACTTGCCCTCCAA
+
DDDDDIIIIIIIIIIIIIIIIIIIIHIIIIIIIIIEHIIIIIIIIIIIHIIIIHHIIGIIIEHIGHIGICHIHIIIIIIIEHIIHIIHIHIIHIHIIIIIIIHIIIIIIIIIIIIIIIIIHHIIHIIIIIIIHIIIIIIHIIHIIIIHHHIIHIIIIIIIIIIIIIIIIIIIHIIIIGIIIIIIIIIIIIIHIIIIIIHIIIIIIIIIIIIIIIIIIIIIIIIIIIIIIIIIIIIIIIIIIIIIIIIHIIIIIIIIIIIIIIIIIIHIIIIIIIIIIIIIIIIIIIHIIIIIIIIIIIIIHHIIIIIIIIIIIIIIIIIIIIIIIIIIIIIIIIIIIIIIIIDDDDD
@HISEQ:969:HM2KJBCX2:2:1101:12564:36476 2:N:0:ACTATGCA
TCCAGGGCTATACCCAACTATCCCTATTAATCATTACGTCGATCCTAGAAACCAACAAAATAGAATCAAACGTCCTATTTCGTTATTCCATGCTAATGTATTCAAGCGTGAGCCTGCTTTAAACACTCTAATTTTTTCAAAGTAACAGTCCTGATTCCCCATGACACCAAATTAATGACATCATGGTTCGTCAGAAGGTAGGAATCAATAATACCAGTACGTACAATAGCACGACCAATAAATTGATCCCGAAATTCAACTACGAGCTTTTTAACTGCAACAACTTTAATATACGCTATTGGAGCTGGAATTACCGCGGCTGCTGGCACCAGACTTGCCCTCC
+
DDDDDHIHIIIIIHIIIIHIHIHIIIIIIIIIIIIIIIIIIIIIIIHIIIIIIIIIIIIIIIIIIHHIHIIIEHIIIIIIIIIHIIIIIIIHHIIIIIIIHHHIIIIIIIIIIIIIIHHIIIIIIIIIIIHIIIIIIIIIIIIIIIIIIIIIIIIIIIIHIIIIIIIIIIHIHHIIIIIIIIIIIIIHHIIIIIIIIIIIIIIIIIIIIIIIHIIIIHIIIIIIIIIIIIIIIIIIIIIIHHIIIIIIIIIIIIIIIIIIIHIIIIIIIIIIIIIIIIIIIIIIIIIIIIIIIIIHIIIIIIIIIIIIIIIIIIIIIIIIIIIIIIIIIIIIIIIIIIDDDDD
@HISEQ:969:HM2KJBCX2:2:1101:13449:36061 2:N:0:ACTATGCA
TCCAGGGCTATACCCAACTATCCCTATTAATCATTACGGTGATCCTAGAAACCAACAAAATAGAACCATGCCGTCCTATTCTATTATTCCATGCTAATGTATTCGAGCAAAATGCCTGCTTTAAACACTCTAATTTTTTCAAGGTAAAGGTCCTGGTTCCACATGACACCCAATTAAGGACATCATGCTTCTCCAGAAGGTGAGAAATCAACTGCGACAGTTCATACCCCTTAAGGCACGACCATCACGTCAATCCCGAAATTCAACTACGAGCTTTTTAACTGCAACAACTTTAATATACGCTATTGGAGCTGGAATTACCGCGGCTGCTGGCACCAGACTTGCCCTCCAA
+
DDDDAIIIIIIIIIIIHHHHHIIIIIIHGHHHHIHHIIIEFEHIIIIIHIIIGIIIIHHHHIHHGHIIIHHHHHHHHHHHHHIIIFHIIIHGHFHCGHHHIHIIIIHIIIHHHGCGHIIIIIIIIIHIIIIHHHHHIIHIHHCIHHIHHHHIIHIIIIGHHHHHHHHGHHHHFHEHHHIIIHIIIIHIIHHHHIIIIIIHGGHEIHHHIIIIHHIHIIHEEFHHHIIIIIHHIIIIIIHHIIIHHIIIHGFIHIIIIIIIHHHIIIIIHIIIIIHIIIIIIIIIIIIIIIIHIHIIIIIIIIIHIIIIIIIIIIIIIIIIIIIIIIIIIIIIIIIIIIIHIIIIIIIDDDDD
@HISEQ:969:HM2KJBCX2:2:1101:14753:36514 2:N:0:ACTATGCA
TCCAGGGCTATACCCAACTATCCCTATTAATCATTACGTCAATCCTAGAAACCAACAAAATAGGATCGAACGTCCTATTTCATTATTCCATGCTAATGTATTCAAGCGTTAGCCTGCTTTAAACACTCTAATTTTTTCAAAGTAACAGTCCTGTTTCCCTGCAACACCAAATTAATGACATTACAGTTCTTCAGAAAGGAGGAATCAGCGAAGCCAGTACATACCCGTGGCACGACCAACCTGCTGACCCCGAAATTCAACTACGAGCTTTTTAACTGCAACAACTTTAATATACGCTATTGGAGCTGGAATTACCGCGGCTGCTGGCACCAGACTTGCCCTCCAA
+
DBB@DHHHH?GHI?GCCHHGEHHIHIHIIIIIIIHGEHCHHHHIEHHHHFHIIIIIIHHIHEEHHHHHCHH?DGHHHHCGHEHEHGHHIIHEHHHGHHIHHGCHIHGFEEEEGGHEGHBFEHHHFIHHGEEFHHHIHIFHHFFIHHHEEEIHGHHFDHHHHHFHHD@HHHFHGHIHEHFGGFHFHHIHHFHHE@EEIIIIHHHIGIHHIIGEHHGIIHHHGCCB7HGIIIGHHHHIGIHHDEHHHHIHC<HHHHEHHHIIIIIIIIIHIIIHHHHHHIIHFGHIHEFHHFCHFIIIIIIIIIIIIIHHIHIIIIHHHHHIIIIIIIIIHHHHHHHHIHHGH@?@@D
@HISEQ:969:HM2KJBCX2:2:1101:17611:36240 2:N:0:ACTATGCA
TCCAGGGCTATACCCAACTATCCCTATTAATCATTACGGTGGTCCTAGACCAACAAAATAGAACCAACGTCCTATTCTATTATTCCATGCTAATCTATTCAAGCAAAAGCCCGCTTTAAACACTCTAATTTTTTCAAGGTAATGGTCCTGGTTCCCCGACACACCCAATAAAGGGCATACCGGCTCACCAGAAGGATAGACCCGACAACAGACAGTACTCGCCAGAGGCGGACCGCCCGGTCAGGCCTAAAATTCAACTACGAGCTTTTTAACTGCAACAACTTTAATATACGCTATTGGAGCTGGAATTACCGCGGCTGCTGGCACCAGACTTGCCCTCCAA
+
ADAB@?0EH@GEH?FC?EFH1<CGFHHFHCGHI@HGHIII1EHHGCGHHHGHGHIGIHI?CGC1FGEHH1CEG?@<GHIF?HFF?@GGHHII?HGHIIEHEFEEHHHIHEHHGDHHIIHIIIIIIHIHHHHHHHHHIHHIHIIHHHIHIHHHHFHIHHIHHIDIIIIFIIHIIIIIIHHHIIIHIIIIIIIHIHHHFCEIIHGIHGCHHHIIIIHHIIIIIIHIIIIIDHCEHIHHHIHHHIIIIHIIIIIHIIHIIGIIIIIIHIHIHHIIIIHHIHHHGFHHHGGIHHDGHEHHHHIIIIIIIIIIIIIIIIHIIIIHIIIIGIIHHHHHIHHHHGBBD@D
@HISEQ:969:HM2KJBCX2:2:1101:1453:36746 2:N:0:ACTATGCA
TCCAGGGCTATACCCAACTATCCCTATTAATCATTACGGTGATCCTAGAAACCAACAAAATAGAACCATGCCGTCCTATTCTATTATTCCATGCTAATGTATTCGAGCAAAAATGCCTGCTTTAAACACTCTAATTTTTTCAAGGTAAAGGTCCTGGATCCGCAAGACACCCAATTAAGGACATCAAGTTTCTCCAGAAGGTGAGAAATCAACAGCAACAGTTCATACCCCTTAAGGCACGACCATTACGTCAATCCCGAAATTCAACTACGAGCTTTTTAACTGCAACAACTTTAATATACGCTATTGGAGCTGGAATTACCGCGGCTGCTGGCACCAGACTTGCCCTCCAA
+
DBDD?1EHHIIE?CCFHIG?DGCGHG<CHIIIIIHIIHHHFEHFH@CHICHHHHHIIIIHHH@HHICHEH?HHEHHIIHCGHEHEHH?HCGHCG1FH?1<@DFE@@FEHH?GEEC:HGHH1FHHHCFFH@@EFDEHHGHHHIHFHHHIIHHHEGA7E??HHGC<CHHIGFEHHHCHHGEHG<FFCCGCIIHHHCHIH@GCECDIIIHIIGHHG?HEHCFHIIHFFHCAHHHGHHHIIIIHHGEII;GEDC1HHFC/HF1@CF<D1FCIHIHF?HCCIHEEHHHH@HIHIHC@HGEIHIHEEHCHIIIIHIIIIHIIHHHDHHECHIIIIIHHHHHGIHEHGIHIIIIIDDDDD
@HISEQ:969:HM2KJBCX2:2:1101:12230:36519 2:N:0:ACTATGCA
TCCAGGGCTATACCCAACCATCCCTATTAATCATTACATCGATCCTAGAAACCAACAAAATAGAATCGGATGTCCTATTTCATTATTCCATGCTAATGTATTCAAGCGTGAGCCTGCTTTAAACACTCTAATTTTTTCAAGGTAACAGTCCTAATTCCCCGTGACACCAAATTAATGGCATTACGGTTCTTTAGAAGGTGAGAAATCAATAATATCAGTACATACCAACGGCATGACCGAAACATTGATCCCGAAATTCAACTACGAGCTTTTTAACTGCAACAACTTTAATATACGCTATTGGAGCTGGAATTACCGCGGCTGCTGGCACCAGACTTGCCCTCCA
+
DDCDDIIGIIIIIIIIHI0EHIIIIIIIIIIIIIIIIIIIIFGIIIIGIIIIHIIIIIIIIIIIHIGIIIIIIIEHIHHIIHIIHIIIHIIHHIIHHHIIIHHHIHIIHIIIIIIIIHHIIIIIIIIIHHIIIIIHHHGHIIIIIIIIIIHIIIIIIIIIIIIIIIIIIIIIIIIHIIIIIIIIIHHIIIIHIIIIIIIIIIIIIIIIIIIIIIIIIIIIIIIIIIIIIIIIIIIIIIIIIIIIFIIIIIIIIIIIIIIIIIIIIIIIIIIIHIIHIIIIIIIIIIIIIIIIIHIIHIIHHGIIIIIIIIIIIIIIIIIIIIIIIIIHIIIIIIIIIIIIIDDDDD
@HISEQ:969:HM2KJBCX2:2:1101:1433:38578 2:N:0:ACTATGCA
TCCAGGGCTATACCCAACTATCCCTATTAATCATTACGGTGATCCTAGAAACCAACAAAATAGAACCATGCCGTCCTATTTTATTATTCCATGCTAATCTATTCAAGCACTAGCCTGCTTTAAGCACTCTAATTTTTTCAAGGTAATAGCTCTGCTTCCCCGGCGCACCAACTGAATGGCATACCGGTTATTCAGAAGGTAGGAACCCATCACCCCAGTACGGACCGTAAAGCCCGACCGACGGACAGACCCCGAAATTCAACTACGAGCTTTTTAACTGCAACAACTTTAATATACGCTATTGGAGCTGGAATTACCGCGGCTGCTGGCACCAGACTTGCC
+
DDDDDIIIIIIIIIIIIIIIIIIIIIIIIIIIIIIIIIIIIIIIIIIIIIIIIIIIIIIIIIHIHIIIIIIGIIGIIIIHHIIHHIIIIIIIIIIIIHHHIHHHIIIIIIIHHHIIIIHIIIIIIIIIIIIHIIIIIIIIIIIIIIIIHIIIIIIIIIIIIIIIIIIIIIIIIIIIIIHHIHIIIIIIIIIIIIIIIIIIIIIIIIIIIHIIIIIIIIHIIIIIIIIIIIIIIIIIIIIHIIIIIIIIIIIIIIIIIIIIIIIIHIIIIIIIIIHIIIIIIIIIIIIIIIIIIIIHIIIIIIIIIIIIIIIIIIHIIIIIIIIIIIIIIIIIIIIIIDDDDD
@HISEQ:969:HM2KJBCX2:2:1101:6762:38711 2:N:0:ACTATGCA
TCCAGGGCTATACCCAACTATCCCTATTAATCATTACGGTGGTCCTAGAAACCAACAAAATAGAACCACAACGTCCTATTCTATTATTCCATGCTAATCTATTCAAGCAATAGCCCGCTTTAAACACTCTAATTTTTTCAAGGTAATGGTCCTGGCTCCCCAACACACCCAATTAAGGACATACTGGTTCACCAGAAAGAAGACCCGACAACAGGACAGTACTCGCCAAAGACGGACCGCCCGGCCAAGTCTAAAATTCAACTACGAGCTTTTTAACTGCAACAACTTTAATATACGCTATTGGAGCTGGAATTACCGCGGCTGCTGGCACCAGACTTGCCCTC
+
DDDDDGIIIIHIIIIIIIIIIIIIIIIIHIIIIIIIIIGHIIIIHHIIIIIIIIIIIIHIIII1GHHIIGHHIIIHIGHFHIIHIIIIIHHHGHIIIIIHIHHHIIIIIIIIIIIIIIIIIIIIHHIHIIIHHIHHIIIHIIIIIIIHIIIIIHHHIIIHFIIIHHIHIHIIHHIHHHIHIIIIIIIHHHIGIIIIIIIIIIIIHIIIIIIIIIIIIIIIIIIIIIIIIIIHHIIIIIIIIIHIHIIIIHHHIIIIIIIIIHIHIIIIIIIIIIIIIIIIIHIIHIIIIIIIIIHHHIHHGHIIIIIIIIIIIIIIIIHIIIIHIIIIIIIIIIIIIIIDDDDD
@HISEQ:969:HM2KJBCX2:2:1101:12814:37683 2:N:0:ACTATGCA
TCCAGGGCTATACCCAACTATCCCTATTAATCATTACGGTGGTCCTAGAAACCAACAAAATAGAACCACAACGTCCTATTCTATTATTCCATGCTAATCTATTCAAGCAAATGCCTGCTTTAAACACTCTAATTTTTTCAAGGTAATGGTCCTGGCTCCCCGGCACACCCAATAAAGGACATACTGGTTCACCAGAAGGTGGACCCGACACAGGACAGTACTCGCCAAAGACGGACCGCCCGGTCAGGCCTTAAATTCAACTACGAGCTTTTTAACTGCAACAACTTTAATATACGCTATTGGAGCTGGAATTACCGCGGCTGCTGGCACCAGACTTGCCCTCCAA
+
DDDDDIIIIIIIHIIIIHIIIIIIIIIIIHIIIIIIIIIIIIIIIIIIIHIIIIIIIIIIIIIIIIIIIIIGIFHIIIIIIHIIIIIIIIIIIGIIIIIIIIIIIIIIIIIIIHIIIIHIIIIIIIIIIIIIIIHHIHIHIIIIIIIIIIGIIIHIIIIHIHHIIIIIIIIIIIIIIIIIIIIIIIIIIIIIIIIIIIIIIIIIIIIIIIIIIIIIIIIIIIIIIIIIIIIIIIIIIIIIIIIIHIIIIIIIIIIIIIIIIIIIIIIIIIIIIIIIIIIIIIIIIIIIIIIIIHIIIHHGGIIIIIIIIIIIIIIIIIIIIIIIIIIIIIIIIIIIIIIIIDDDDD
@HISEQ:969:HM2KJBCX2:2:1101:10600:39279 2:N:0:ACTATGCA
TCCAGGGCTATACCCAACTATCCCTATTAATCATTACGGCTCCCCTAGAAACCAACAAAATAGGAAAGCCGTCCTATTCTATTATTCCATGCTAATGTATTCGAGCAAAGGCCTGCTTTGAACACTCTAATTTTTTCAAAGTAAAAGTCCTGGTTCCCCGACACACCCAGTAAAGGGCATGCGAATCCCCAAGAGGAAAGATCCGGCCGGACCAGTGCACGCGGTGAGGCGGACCGGCCAGCCAGACCCAAGGTTCAACTACGAGCTTTTTAACTGCAACAACTTTAATATACGCTATTGGAGCTGGAATTACCGCGGCTGCTGGCACCAGACTTGCCCTCCAA
+
DADADIHIIHIIHIHIIIIIIFHHEEHHIIIIIIIIHEHHHIIIHIIHHHIIIHIHFHHHIIEHH?FEHHHHHIIIHIHHHIIIHHHHHIGE@HIIHHIIIHIHIIIIIBCHHIIIIIIIIHIIHHHIIIIIIIIIIIHIHHIIIIIIIIHIIHHFHHIIHHIIIIHIIIHIGIIIIHHIHIIIFHIIHIIIIIIIIIIHIHIIIIHIIIIIIIIHIIIHIHHIIIIIIIIIIIIIIII>IHGHHHGIIHHEHHIIHIIIIIIIIIIIIHIIIIIIIIHHHHIIIIIIHIIIIIIIIIIIIIIIIIIIIHIIIIIIIIIIIIIIIIIIIHIIIIIIIIHDDDDD
@HISEQ:969:HM2KJBCX2:2:1101:18289:38793 2:N:0:ACTATGCA
TCCAGGGCTATACCCAACTATCCCTATTAATCATGACTTCAGTCCACAAACACCAACAAAAAGAGGACCGGAGCCCACTATTATTATTCCATGCTAATGTATTCATAGCAAACACTGCCTGCTTTAAACACTCTAATTTTTTCAAAGTAAAAGATCTAGACTAACACTGCACCCGTCCAATGAAGGAGAGAGCAGTGAGCTAGAAGGATGGCCTGGCCAAGCCGGCACTCACACACGAATCCGCATGCGGGCCTGCTGCACCACACCAGAAATCCAACTACGAGCTTTTTAACTGCAGCAACTTTAATATACGCTATTGGAGCTGGAATTACCGCGGCTGCTGGCACCAGACTTGCCCTCCAA
+
DDDDDIIIIIIIHIIIIIIHIIIIIIIIIIIIGIIIIHIIIIIIIIIHIHIIIIIIIIHHIIIIIIIIIIGIIIIFHIIHFHIIHHIIIIEHHHIHGIIIIGHIIIIIIIIIEHHIIIIHHIHHIIIIIIHHHHIIIIHHIIHIIIIHIIIHHHHAHIHIIIHHHHIIIIHHIIIIHIIHHIGIIIIIIIIIIIIIIIIIHIIIIHHIIHHIIHIHGIIIIIIHIIIIGIIIIHIIIHDEIIIIIIIIIIIIIIIIIIIIHEIIIIIIIIIIHIIIHIIIIIIIIIIIIIIIIIIIIIIIIIIIIIIIIIIIIIIIIIIIIIIIIIIIIIIIIIIIIIIIIIIIIIIIIIIIIIIIIIDDDDD
@HISEQ:969:HM2KJBCX2:2:1101:11450:39671 2:N:0:ACTATGCA
TCCAGGGCTATACCCAACTATCCCTATTAATCATTACGTCGATCCTAGAAACCAACAAAATAGAATCAAACGTCCTATTTCGTTATTCCATGCTAATGTATTCAAGCGTGAGCCTGCTTTAAACACTCTAATTTTTTCAAAGTAACAGTCCTGATTCCCCATGACACCAAATTAATGACATCATGGTTCGTCAGAAGGTAGGAATCAATAATACCAGTACGTACAATAGCACGACCAATAAATTGATCCCGAAATTCAACTACGAGCTTTTTAACTGCAACAACTTTAATATACGCTATTGGAGCTGGAATTACCGCGGCTGCTGGCACCAGACTTGCCCTCCAA
+
DDDDDHIIIIIIHHIIIHHHIIIIIIIIIIHGHHIHHIIIHGIIIIIIIIHIIIIIIIIIIIHHGIIIIIIIHHHIHI1GHHHIHIIIIGIIHIIIIHIHHIIIIIIIHHHHHIIIIHHHGHHIIIIHHIHIIHIIIIHIHHHIIIIIHGIIHIIIIIIIIIIIIHIIIIIHIIIHIIIIIHIIIIIIIIIIIIIIIIIIIIIIIIIIIIHIHIIIIIIIIIIIIIIIIIIIIIIIIIIIIHHIIIIIIGHIIIIIIIIIIIIIIIIIIIIIIIIIIIGIIIIIIIIIIIIIHIIIIIIIIIIIIIIIHIIIIIIIIIIIIIIIIIIIIIIIIIIIIIIIDDDDD
@HISEQ:969:HM2KJBCX2:2:1101:6661:39604 2:N:0:ACTATGCA
TCCAGGGCTATACCCAACTATCCCTATTAATCATTACATCGATCCTAGAAACCAACAAAATAGAATCGGATGTCCTATTTCATTATTCCATGCTAATGTATTCAAGCGTTAGCTTGCTTTAAACACTCTAATTTTTTCAAAGTAACAGTCCAAATTCCCCGCAACACCAAATTAATGGCATTACGGCTCATCAGGAAGGAGGAATCAGTGAGACCAGTACATACCAGAGGCATGACCAACCTACTAACCCCGAAATTCAACTACGAGCTTTTTAACTGCAACAACTTTAATATACGCTATTGGAGCTGGAATTACCGCGGCTGCTGGCACCAGACTTGCCCTCCAA
+
DDDDDIIIIIIIIHIIIIIIIHIIIIIIIHIIIIIIIIIHIHHIIIHIIHIIIIIIIIIHIHHEHIGIIIIHHFIHIHGCHHIIIIHFHIIIIIIIIIIIIHIIIHIHHHIIIIIHIIIIIIIIIIIIIIIIIIIIIIIIIIHGIIHIIHHHHHIIIIIIIIIIIIIIIIIHIIIIIIIIIIIIHIHIIIIIIIIIIIIIIIIIIIIIIIIIIIIIIIIIIIIIIIIIIIIIIIIIIIIIIIHHFIHIHIIIIIIIIIIIIHHHIIIIIIIIIIIIIIIIIIIIIIHIHIIIIIIIIIIIIIIIIIIIIIIIIIIIIIIIIIIIIIIIIIIIIIIIIIIIIDDDDD
@HISEQ:969:HM2KJBCX2:2:1101:2924:39599 2:N:0:ACTATGCA
TCCAGGGCTATACCCAACTATCCCTATTAATCATTACGTCGATCCTAGAAACCAACAAAATAGGGTCAAACGTCCTATTTCATTATTCCATGCTAATGTATTCAAGCGTGTGCCTGCTTTAAACACTCTAATTTTTTCAAAGTAACAGTCCTGATTCCCCATGACACCAAATTAATGACATCACAGTTCGTCAGAAGGTAGAAATCAATAATACCAGTTCATACCAGAGGCACGACCAATATATTGATCCCGAAATTCAACTACGAGCTTTTTAACTGCAACAACTTTAATATACGCTATTGGAGCTGGAATTACCGCGGCTGCTGGCACCAGACTTGCCCTCCAA
+
DDDDDIIIIIIIIIIIIIIIIIIIIIIIIIIIIIIIIIIIIIIIIIIIHIIIIIIIIIHIIIHIHIIIIIIHIIIIIIIIIIIIHIIIGIIIIIHIIIIIIIIIIIIIIIIIHHIIIIIIIIIIIHIIIIIIIIIIHIIIHIIIIIIIIIHIIIIIIIIIIHIIIIIIHIIIIIIIIIIIIIIIIIIIIIIHIIIIIIIIIIIIIIIIIIIIIIIIIIIIIIIIIIIIIIIIIIIIHIIIIIIHHIIIIIIIIIIIIHIIIIIIIIIIIIIIIHIIIIIIIIIIIIIIIIIIIIIIIIIHHIIIIIIIIIIIIIIIIIIIIIIIIIIIIIIIIIIIIIIIIDDDDD
@HISEQ:969:HM2KJBCX2:2:1101:17057:40906 2:N:0:ACTATGCA
TCCAGGGCTATACCCAACTATCCCTATTAATCATTACATCGATCCTAGAAACCAACAAAATAGAATCGGATGTCCTATTTCATTATTCCATGCTAATGTATTCAAGCGTGAGCCTGCTTTAAACACTCTAATTTTTTCAAGGTAACAGTCCTAATTCCCCGTGACACCAAATTAATGGCATTACGGTTCTTTAGAAGGTGAGAAATCAATAATATCAGTACATACCAACGGCATGACCGAAACATTGATCCCGAAATTCAACTACGAGCTTTTTAACTGCAACAACTTTAATATACGCTATTGGAGCTGGAATTACCGCGGCTGCTGGCACCAGACTTGCCCTCCA
+
DDDDDHHHIIIIIIIIIIHHHIIIIIIHIIHIIIIIIIHHHIIIIIIIIIIIIIIIIIIHIIHIIIIGHHIHHIIIIII?EHIIHHHH@HHH?HHIHHHHEHHHIHHIIIIIIIIGHIIIIIIHHHHHHHIHHHHIHIIGHHHIIIIIIIHIIHIIIHIHIIHHHIIIIIIHIIIIIHHIHIIIIIIHHIIIHHHIIIIIIIIIIIIIIIIIIIHIIHHIIIIIIIHIIIIIIIIIIIIIIIIIIHIIIHGIIIIIIIIHIIIIIIIIIIIIIIIHIIIIIIIIHIIHIIIIIIIIIIIIIIIIIIIIIIIIHIIIIIIIIIIIIIIIIIIIHIIIIIIIIDDDDD
@HISEQ:969:HM2KJBCX2:2:1101:14267:40761 2:N:0:ACTATGCA
TCCAGGGCTATACCCAACTATCCCTATTAATCATTACGGCGGTCCTAGAAACCAACAAAATAGAACCGCACGTCCTATTCTATTATTCCATGCTGTAATATTCGAGCAAAGGCCTGCTTTGAACACTCTAATTTTTTCAAAGTAAAAGTCCTGGTCCCCAACACACCCAGTGAAGGGCATGCGGTTCTCCAGAAGAAAAGGCCCGGCCGGACAAGTGCACGCGGTGAGGCGGACCTGCCAGCCAGGCCAAAGGTTCAACTACGAGCTTTTTAACTGCAACAACTTTAATATACGCTATTGGAGCTGGAATTACCGCGGCTGCTGGCACCAGACTTGCCCTCCAA
+
DBDDDHHHHIIHIHHHIIHIHIIIIHIIIHEHIIIIHHIIIIIIIIIIIIIHIHHIIIHIIHCGFH@?HIIHIII=GFHFHHHIIIHIHCGHIGEHHHHHIHGIIHHIIIHIHHF?CHHHHIIHIFHHHHIIGHHIHHHHHHHHHGHG?IHHHHHHECCHHHF*/HHEHHHGGHCIIIIHHCHHHHHHHIHHHHEHGEEHIIHHEHGIHHHCHIGHHHCIHIHIHHEHGIIIHDHHHDHEIHGHH@GEHHHHHHHCHEHG?IIIIIIIIIIIHEGIIIIHIIIIIHHIIHHHIIHIIIIIIIIIHIIIIIHHHHHDIIHIIIIHGHIHEEHFIHIIIGHDABBD
@HISEQ:969:HM2KJBCX2:2:1101:11723:41722 2:N:0:ACTATGCA
TCCAGGGCTATACCCAACTATCCCTATTAGTCATTACATCGATCCTAGAAACCAACAAAATAGAATCGGATGTCCTATTTCATTATTCCATGCTAATGTATTCAAGCGTGAGCCTGCTTTAAACACTCTAATTTTTTCAAGGTAACAGTCCTAATTCCCCGTGACACCAAATTAATGGCATTACGGTTCTTTAGAAGGTGAGAAATCAATAATATCAGTACATACCAACGGCATGACCGAAACATTGATCCCGAAATTCAACTACGAGCTTTTTAACTGCAACAACTTTAATATACGCTATTGGAGCTGGAATTACCGCGGCTGCTGGCACCAGACTTGCCCTCCAA
+
DDDCDHIIIIIIIHIIIIIIIIIIIHIHIIIIIIIIIIIIIIHIIIIIHIIIIIIIIIIIIIEHIIIIIIHHIIIIIGIIIIIIHIIIIIIIIIIIIIIIIIIIIIIIHHHHIHIIIIIIIIIIIIIIIIIIHHIIIIIHIIIIIIIIIIHHIIIIIIIIIIIIIIIIIIIIIIIIIIIIIIIHIIIIIIIIIIIIIIIIIIIIIIIIIIIIIIIIIIIIIIIIIIIHIIIHHIHIIIIIIIIIIHIIIIIIIIIIIIIIIIIIIIIIIIIIIIIIIIIIIIIIIIIIIIIIIIIIIIIIIHIIIIIIIIIIIIIIIIIIIIIIIIIIIIIIIIIIIIIIIIDDDDD
@HISEQ:969:HM2KJBCX2:2:1101:5973:42065 2:N:0:ACTATGCA
TCCAGGGCTATACCCAACTATCCCTATTAATCATTACGTCGATCCTAGAAACCAACAAAATAGAATCAAACGTCCTATTTCATTATTCCATGCTAATGTATTCAAGCGTAAGCCTGCTTTAAACACTCTAATTTTTTCAAAGTAACAGTCCTGATTCCCCACGACACCAAATTAATGACATCGCGGTTCTTCAGAAGGTAGGAACCAATAATGCCAGTGCGTACCGAAGCACGACCAACAATTTGATCCCGAAATTCAACTACGAGCTTTTTAACTGCAACAACTTTAATATACGCTATTGGAGCTGGAATTACCGCGGCTGCTGGCACCAGACTTGCCCTCCAA
+
DCDDDHIIIIIHIHHIIIIIGIIHIIIIIHHHI?HHIIIIHIIIIIIIHIIIIIIIIIIFEEFGHHIIHHGHHIIIIIHHIIIHHHII111CC1CIIHHHHHHGHFHIIIHHGIIIHHHIIIHIHIHHIHHIIHHHIIIHIHIIIHIHIIIHIIIHIIIIIIIIIIIHIHIHIIIIIIIIHIIIIHIIHIHIIIIIIIIIIIIIHHIIIIII<IIII=IIIIIIIIIIIIIIIIIIIIIIIIHHIIHIIIIIIIIIIIIIIIIIIIIIIIIIIIIIIIIIIIHIIIIIIIIIIIIIIIIIIIIIIHIIIIIIIIIIIIIIIIIIIIIIIIIIIIIIIIIIDDDDD
@HISEQ:969:HM2KJBCX2:2:1101:1859:42769 2:N:0:ACTATGCA
TCCAGGGCTATACCCAACTATCCCTATTAATCATTACGGTGGTCCTAGAAACCAACAAAATAGAACCACACGTCCTATTCTATTATTCCATGCTAATGTATTCGAGCATAGGCCTGCTTTGAACACTCTAATTTTTTCACAGTAAAAGTCCTGGTTCCCCAGCACACCCAGTGAAGGGCATGAGGTTCCCCAGAGGGAAAGGCCCGGCCGAACCAGTGCACGCGGTGAGGCGGACCGGCCAGCCAGGCCCAAGGTTCAACTACGAGCTTTTTAACTGCAACAACTTTAATATACGCTATTGGAGCTGGAATTACCGCGGCTGCTGGCACCAGACTTGCCCTCCAA
+
DDDDDIGIIIIIIIIIIIIIIIHHIIIIIIIGIHIHIIHIIIIIIIIIEHIHIHIIGEHHHICHHHGHEHIHFHHIIIHIHHHIIIIIHHIIGIIIIHIIHHHIGHGHHHC>GIHIIIHIIHIIIIIIHFHHHHIHIIIIIIIIIIHIHIHIIIIIIHEHHHHIIHIIHIIIIIIIIIIIIHIIIIHEGCIIIIIIIIIII<IIII=IHIIIIIIIIIIIIIIIIIIIIIIIIHHHHHIIHIGIIIHHEIIIIIHIHHIIIIIIIIIIIIHIIIIIIIIIIIHIIIIIIIIIIIIIIIIIIIIIIIIIIIIIIIIIIIIIIIIIIIHHIHIIIIIIIIIIDDDDD
@HISEQ:969:HM2KJBCX2:2:1101:14972:43306 2:N:0:ACTATGCA
TCCAGGGCTATACCCCAACTATCCCTATTAATCATTACGGTGGTCCTAGACCAACAAAATAGAACCAACGTCCTATTCTATTATTCCATGCTAATCTATTCAAGCAAAAGCCCGCTTTAAACACTCTAATTTTTTCAAGGTAATGGTCCTGGTTCCCCGACACACCCAATAAAGGGCATACCGGCTCACCAGAAGGATAGACCCGACAACAGAACAGTACTCGCCAGAGACGGACCGTCCGGTCAGGCCTAAAATTCAACTACGAGCTTTTTAACTGCAACAACTTTAATATACGCTATTGGAGCTGGAATTACCGCGGCTGCTGGCACCAGACTTGCCCTCCAA
+
DDDDDIIIIIIIIIIIIIIIIIIIIIIIIIIIIIIIIIIIIIHIHHIIHIIIIIIIIIIIIIIIHIIIIIHHHIFHHHIHIIIIIIIIIIIIIIIIHHIHHHHIIIIIIIIIIHIHIHIHIHHIHIIIIHIIIIHIIIIHHIIIIIIIIIIHIHIIIIIIIIIIIIIIIIIHIIIIIIIIIIIIIIIIHIHIIIIIIIIIIIIIIIIIIIIIIIIIIIIIHIIIIIIIIIIIIIIIIIIIIIIIIIIHIIIIIIIIIIIIIIIIIIIIIIIIIIIIIIIIIIHIIHIIIIIHIIIHGFDDIIIIIIIIIIIIIIIIIIIIIIIIIIHIIIIIIIIIIIIIDDDDD
@HISEQ:969:HM2KJBCX2:2:1101:5496:43911 2:N:0:ACTATGCA
TCCAGGGCTATACCCAACTATCCCTATTAATCATTACGGTGGTCCTAGAAACCAACAAAATAGAACCACAACGTCCTATTCTATTATTCCATGCTAATCTATTCAAGCAAATGCCTGCTTTAAACACTCTAATTTTTTCAAGGTAATGGTCCTGGCTCCCCGGCACACCCAATAAAGGACATACTGGTTCACCAGAAGGTGGACCCGACACAGGACAGTACTCGCCAAAGACGGACCGCCCGGCCAGGCCTAAAATTCAACTACGAGCTTTTTAACTGCAACAACTTTAATATACGCTATTGGAGCTGGAATTACCGCGGTTGCTGGCACCAGACTTGCCCTCCAA
+
D@DDAEGEHIIHFHIHEEGHIHEHHHICHHGHHHIHIGHIGHEEHHHIHIGHHCHIIIIIIHEHIIEHHEHHHHHIFIIEHEHHF1CFHCHHIIIIHFHII?HCHHHHHIIHD@@DHGFHHHHIHHF@DEGCGHEHHHHHGHHHHEGHAGFBGHHHHIHHCEHEECECGHIHHIIIHEHIIIHHHHFHHHHHIIHGIHHGGIHGHFHIHHHHGCFCIIHHDIIIIHIIHIIIHHHHHHHDCC?HDDF<@EIIHIHHEHHHEHHIIIIHIHHHHFFIIHFHHIHHC@@C@CF@=HHHCEF<GFEHHEIHHIIIHHIHH<HIIHGIHHF@CIHIIIIIIIIHEADBDB
@HISEQ:969:HM2KJBCX2:2:1101:9970:44145 2:N:0:ACTATGCA
TCCAGGGCTATACCCAACTATCCCTATTAATCATTACGGTGATCCTAGAAACCAACAAAATAGAACCATGCCGTCCTATTCTATTATTCCATGCTAATGTATTCGAGCAAAAATGCCTGCTTTAAACACTCTAATTTTTTCAAGGTAAAGGTCCTGGATCCGCAAGACACCCAATTAAGGACATCAAGTTTCTCCAGAAGGTGAGAAATCAACAGCGACAGTTCATACCCCTTAAGGCATGACCATCACGTCAATCCCGAAATTCAACTACGAGCTTTTTAACTGCAACAACTTTAATATACGCTATTGGAGCTGGAATTACCGCGGCTGCTGGCACCAGACTTGCCCTCCAA
+
DDDDDIIIIIIIIGIIIIIIIIHIIIIIIIIIIIIIIIHIIIIIIIIIIIIIIIIIGIIIIIHIIIHIIIIHIGHHHIIIIIHIIHIIHIIIHIHIIHIIIHHIIIIHIIIIIIHHIIIIIHHHIHIIIIIIIHIHIIIIIIIIHIIIIIIIIIIIIIIIHIIIIIIIIIIIIIIIHIIIIIIIIIIIIIIIIIIIIIIIIIIIIIIIIIIIIIIIIIIIIIIIIIIIIIIIIIIIIIIIIIIIIIIIIIIHIIIIIIIIIIIIIIIIIIIIIIIIIIIIIIIIIIIIIIIIIIIIIIIIIIIIIIIIIIIIIIIIIIIIIIIIIIIIIIIIIIIIIIIIIIIIIIIIDDDDD
@HISEQ:969:HM2KJBCX2:2:1101:12616:45168 2:N:0:ACTATGCA
TCCAGGGCTATACCCAACTATCCCTATTAATCATTACATCGATCCTAGAAACCAACAAAATAGAATCGGATGTCCTATTTCATTATTCCATGCTAATGTATTCAAGCGTAAGCTTGCTTTAAACACTCTAATTTTTTCAAGGTAACAGTCCTAATTCCCCATAACATCAAATAAATGACATTATGGTTCTTTAGAAGGTGAGAACCAATAAAACCAGTACATACCGAGGCATGACCGATTCCTTGATCCCGAAATTCAACTACGAGCTTTTTAACTGCAACAACTTTAATATACGCTATTGGAGCTGGAATTACCGCGGCTGCTGGCACCAGACTTGCCCTCCAA
+
DDCDCGIIIIIIGIIIIIIIIIIHIIIIIHIIIIIIIIIIIIIHIIIIIIIIIIIIIIIIIIHIIHIHHIIHIHIHIIIIIIIHIIIIHHIGHHIIIIHHIHIIIIIIIIIIIIIIIIIIIIIIIIIIIIIIIIIIIIIIIIIIIIIIHHHIIHIIIHIIIIIIIIIIIIIIHIIIIIIIIIIIIIIIIIIIIIIIHIIIIHIIIIIIIIIIIIIIIIIIIIIIIIIIIIIIIIIIIIIIIIIHIIIIIIIIIIIIIIIIIIIIIIIIIIIIIIIIIIIIIIIIIIIIIIIIIIIIIIIIIIIIIIIIIIIIIIIIIIIIIIIIIIIIIIIIIIIIIIIIDDDDD
@HISEQ:969:HM2KJBCX2:2:1101:3858:45860 2:N:0:ACTATGCA
TCCAGGGCTATACCCAACTATCCCTATTAATCATTACGTCGATCCTAGAAACCAACAAAATAGGGTCAAACGTCCTATTTCATTATTCCATGCTAATGTATTCAAGCGTGAGCCTGCTTTAAACACTCTAATTTTTTCAAAGTAACAGTCCTGATTCCCCGCGACACCAAATTAATGACATCACGGATCTTCAGAAGGGAGAAACCAGTGACACCAGTGCATACCAAAGGCATGACCAGCGTACTGATCCCGAAATTCAACTACGAGCTTTTTAACTGCAACAACTTTAATATACGCTATTGGAGCTGGAATTACCGCGACTGCTGGCACCAGACTTGCCCTCCAA
+
DADDAIIIIIIHIIIGIHIIIIIIIIIIIHIIIIIIIIIIIIIIIIIIIIIGIIIIHIIIIHHIHIIIIIIIHIIIIIIIIIIIIIIHIIIIIIHIIIIIHHHIIIIIIIIHHHIHHIIIIIIIIIIIIIIIIIIIHIIHIIIIIIIIIIIIIHIIIIIHIIIIIIIIIIHIIIIIIIIIIIIIIIHIIIIIIIIIIIIIIHIIIIIIIIIIIIHIIIIHIIIIIIIIIIIIIIIIIIIIIIIHHIIIIIIIIIIIIIIHIIIIIIIIIIIIIIIIIIIIIIIIIIIIIIIIIIIIIIIIIIIIIIIIIIIIIIIIIIIIIIIIIHGIIIIIIIIIIIIIIDBBDD
@HISEQ:969:HM2KJBCX2:2:1101:11823:46206 2:N:0:ACTATGCA
TCCAGGGCTATACCCAACTATCCCTATTAATCATTACGGTGATCCTAGAAACCAACAAAATAGAATCATGCCGTCCTATTTTATTATTCCATGCTAATGTATTCAAGCAAAATGCCTGCTTTAAACACTCTAATTTTTTCAAAGTAAAGGTCCTGGTTCCCCGTGACACCCAATTAAGGGCATCGCGGTTCTCCAGAAGGTGAGAAATTGACTACACCAGTTCATACCCCTTAAGGCACGACCGATGTGTCAATCCCGAAATTCAACTACGAGCTTTTTAACTGCAACAACTTTAATATACGCTATTGGAGCTGGAATTACCGCGGCTGCTGGCACCAGACTTGCCCTCCAA
+
DCCDBHI=HHEGHIHEHH?FGEHEHEHHHIIIIIIHGEHHHCHHI?CHHEHI@GHICCEEGC@EHIIHCHGEH0FHHECE?@FFE@H1CFHGHIICGFFHEDHHEIHHHHIIIGFHIHEFGHHGGCHGHHHIHHGHEGHH6HFHHHHIIHHHHHHHCCFEEFHHHHHHEHHEEFHHHHHECHDHHEEE@<IHGHIIIIHHIHIIIHIHHIIIHHIHH?H<HHHIIIHFHGIIIIHHHHH@CHHHHHIIHHEIIHCHIHIIHHHFHHHIIIIIGIIIHCIIHHIHHIHGGD?IHHHEHEHGDG?IHHIIHEHGHIIHHGHIHHDCIHHIHHHHHHHIIHHHHHHHHHF@@B@@
@HISEQ:969:HM2KJBCX2:2:1101:14673:45932 2:N:0:ACTATGCA
TCCAGGGCTATACCCAACTATCCCTATTAATCATTACGGTGATCCTAGAAACCAACGAAATAGAACCAATCCGTCCTATTTCATTATTCCATGCTAATGTATTCAGACGTTAGCCTGCTTTAAACACTCTAATTTTTTCAAAGTAACAGTCCTGATTTCCTATCACACCAACTAAATGGCATGAAAGTTCCTCAGAAGGTAGAGATTTATCTCACCAGTACAGACAATTAAGCCTGACCAATGGGTAAACCCCGAAGTTCAACTACGAGCTTTTTAACTGCAACAACTTTAATATACGCTATTGGAGCTGGAATTACCGCGGCTGCTGGCACCAGACTTGCCCTCCAA
+
DDDDDHIIIHIIIHIIIIIIIIIIIIIIIIIIIIIIIIIIIIIIIIIHHIIIGIIIIIIIHIHIIIIIHIHHIHIIIIIIIIIIIGIIIIIIICHHHHIHHGHIIIIIHHIIIIIIIIHIIIHGHIIIGIIHHIIHIIIIIIIHIIIIHIIIIIHIIHHIIIIIIIIHIIIIIIIIIHIHHIIIIIIIIIIIIIIIIIIIIIIIIIIIIIIIHIIIIIIIIIIIIIGIIIIIIIIIIIIIIIIIIHGIIIIIIIIIIIIIIIIIIIIIIIIIIIIIIIIIIIIIIIIIIIIIIIIIIIIIIIIIIIIIIIIIIIIIIIIIIIIIIIIIIIIIIIIIIIIIIIIDDDDD
@HISEQ:969:HM2KJBCX2:2:1101:1874:46331 2:N:0:ACTATGCA
TCCAGGGCTATACCCAACTATCCCTATTAATCATTACGTCAATCCTAGAAACCAACAAAATAGGATCGAACGTCCTATTTCATTATTCCATGCTAATGTATTCAAGCGTTAGCTTGCTTTAAACACTCTAATTTTTTCAAAGTAACAGTCCAAATTCCCCGCAACACCAAATTAATGGCATTACGGATCATCAGGAAGGAGGAATCAGTAAGACCAGTACATACCAGAGGCATGACCAATCTACTAACCCCGAAATTCAACTACGAGCTTTTTAACTGCAACAACTTTAATATACGCTATTGGAGCTGGAATTACCGCGGCTGCTGGCACCAGACTTGCCCTCCAA
+
DDDDCFIIIIIIIIIHIIIIIHIIIIIIIFIIHHIHHIHHHIIHHHIIIIIHHHHIHIFHHHH@HIIHIIIIIIIIGFIHIIIIIFHIIIIIIIICIIIIIHHHIIEIIIIIHHHHIHHIIGHHIIIIIIIIHIIIHIHIIIHIIIIIIIIHHHIIIHHHIIIHHEHHIHIIIIIIIIIIHIIIIIIGIIIHHHHIIIIIIIIHGIIIIHHIIHIIIIIIIIIHIIIIIIIIIIIIIIIIHIHHHIHIIIGIHIIIIIIIIHHIHIIIIIIIIIIIIIIHIIIIIIGIIIIIIIIIIIIIIIIIIIIIIIIIIIIIIIIIIIIIIIIIIIIIIIIIIIIIIDDDDD
@HISEQ:969:HM2KJBCX2:2:1101:5014:48656 2:N:0:ACTATGCA
TCCAGGGCTATACCCAACTATCCCTATTAATCATTACTTCAGTCCTAGAAACCAACAAAATAGAACTAAAGTCCTATTCCATTATTCCATGCTAATATATTCAAGCAAACATGCCTGCTTTAAACACTCTAATTTTTTCAAAGTAAAAGTCTTGGATCCCTAGCGCACTCAATTAAGAGCACACTAGTTCCCCAAAAGGAAAAGCCCAAAGTTGCAGTACAAACCTTTCGGTTGACGGCAACTATAAGCCCAAAATTCAACTACGAGCTTTTTAACTGCAACAACTTTAATATACGCTATTGGAGCTGGAATTACCGCGGCTGCTGGCACCAGACTTGCCCTCCAA
+
@BDDDE0GHIIH@1FCHIIIIHHIIFHHHEHHHI@HEHHHIIII@HHHIIIHC1FCHFHHIIEHHHIIIIHHHGHIHEG1GHFHHHGEHHHCFHIIIIIHIHIHHIGIHIHHHIHHHIIHIIHIIIIHIIIHHHEFCHIHFEEHHHHDHHEFHHHFHFFIIHHHHHHECFEHGGHHHEHHG5FEGIHHHHHIIIIIHHIIHHHFHFIHHEHIIIHHCIHGIIHHHIHHE>HHHHHHHGHIHHCGGHGEHGHHHIHHFHGIHHDIHIIGIIIHIIIGIIIIIIHHCGIIIIIIIHHEIIHEHHIIHHIIHIIIIIIIIIIIHHHIGIIIIIIIHHHEIIIIIDDDDD
@HISEQ:969:HM2KJBCX2:2:1101:2560:47914 2:N:0:ACTATGCA
TCCAGGGCTATACCCAACTATCCCTATTAATCATTACGTCAATCCTAGAAACCAACAAAATAGGATCGAACGTCCTATTTCATTATTCCATGCTAATGTATTCAAGCGTTAGCCTGCTTTAAACACTCTAATTTTTTCAAAGTAACAGTCCTGTTTCCCTGCAACACCAAATTAATGACATTACAGTTCTTCAGAAAGGAGGAATCAGCGAAGCCAGTGCATACCAGTGGCACGACCAACCTGCTGACCCCGAAATTCAACTACGAGCTTTTTAACTGCAACAACTTTAATATACGCTATTGGAGCTGGAATTACCGCGGCTGCTGGCACCAGACT
+
DDDDDIIIIIIIIIIIIIIIIHIIIIIIIIIIIIIIIIIIIIIIIIIIIIIIIIIIIIIEHHHIIIIIIIIIIIIIGHIIIIIIIIIHHHHIIIIIIIHIHIIIIIIIIIIIIIIIIIIIIIHHGHHIHIIHIIHIIHIIIIIIIIIIIIIIIIIIIIIIIIIIIIIIIIHGHIIIIIIIIIIIIIIIIIIIIIIIIIIIIIIIIIIIIIIIIIIIIIIIIIIIIIIIIIIIIIHIIIIIIIIIIIIIIIIIIIIIIIIIIIIIIIIIIIIIIIIIIIIIIIIIIIGIIHIIIIIIIHIIIIIIIIIIIIIIIIIIIIIIIIIIIIIIIIIDDDDD
@HISEQ:969:HM2KJBCX2:2:1101:8787:49559 2:N:0:ACTATGCA
TCCAGGGCTATACCCAACTATCCCTATTAATCATTACGTGGTCCTAAAACCAACAAAATAGAACCATCGTCCTATTTTATTATTCCATGCTAATGTATTCAAGCAAAAATGCCCGCTTTAAACACTATATTTTTTTCAAAGTAAAAGTCCTAGTTCATTGAAACACCCAAGAGCATCCCAATTCACCAGAAGGTGAGAAATTGGCTACACACCGATTCATGCCCCTAAAGGCATGACCGATATATCCCAATCCCGAAATTCAACTACGAGCTTTTTAACCGCAACAACACTAATATACGCTATTGGAGCTGGAATTACCGCGGCTGCTAACACCAGACTTGCCCTCCAA
+
DDDDDIIIIIIIIIIIIIIIIFHIIIIIIIIIIGIIIHIIIIIIIIIIHIHIIHIIIIIIIIIHGIIIIIIIHIIIIIIIIHIIIIIIGCHHIIIIIIIIHHHHIIIGIIHHIIHHHHHEHIIIIIIIIGIIHIGIIHIIIIIIIIIHHFGHH8HGIGEHHHHEHGBGHIIIIHHIHHHHEH<IIHH7HGHICHIHEHHHHCHGEHHHHHHHHHHHCHHHFH<CGHHHIGHEHH8HIEDHHDHFHF@G7<<C<<1HGD11D<0?@<@E?GDFFHFECD/<1F@C<1<<<@EFC1=CEHFEGHCFHHE?E@C<HHCCC/IHDFEC<E?HG@C1@D1C?C1E</<<0<<D<
@HISEQ:969:HM2KJBCX2:2:1101:15496:51390 2:N:0:ACTATGCA
TCCAGGGCTATACCCAACTATCCCTATTAATCATTACGTCAATCCTAGAAACCAACAAAATAGGATCGAACGTCCTATTTCATTATTCCATGCTAATGTATTCAAGCGTTAGCCTGCTTTAAACACTCTAATTTTTTCAAAGTAACAGTCCTGTTTCCCTGCAACACCAAATTAATGACATTACAGTTCTTCAGAAAGGAGGAATCAGCGAAGCCAGTACATACCAGTGGCACGACCAACCTGCTGACCCCGAAATTCAACTACGAGCTTTTTAACTGCAACAACTTTAATATACGCTATTGGAGCTGGAATTACCGCGGCTGCTGGCACCAGACTTGCCCTCCAA
+
DDDDAIHIIIIIIIIIIIIIIIIIIIIIIIIIIIIHIIIIIIIHIIIIIIHIHIIIIIEFHFGHIIGIIHIIICHIIHHIEHHIHHHHHHHIGHIIHHIIIIIHIIIIIIIIIIIIIHHIIIIIIIHIIIHHIIIIIIHHIIHHIIIIHIIIIIIIIIIIIIIIIIGIIIIHIIIIIIIIIIIIIIIIIIIIIIIIIIIIIIIIIIIIIIIIIIIIHHIIIIIIIIIIIIIIIIIIIIIIIIIHHIIIIIIIIIIIIIIIIIIIIIGIIIIIIIIIIIIIIIIIIIIIIIIIIIIIIIIIIIIIIIIIIIIIIIIIIIIIIIIIIIIIIIIIIIIIIIIIIDDDDD
@HISEQ:969:HM2KJBCX2:2:1101:7249:52968 2:N:0:ACTATGCA
TCCAGGGCTATACCCCAACTATCCCTATTAATCATTACGGTGGTCCTAGAAACCAACAAAATAGAACCACAACGTCCTATTCTATTATTCCATGCTAATCTATTCAAGCAATAGCCCGCTTAAAACACTCTAATTTTTTCAAGGTAATGGTCCTGGCTCCCCAACACACCCAATTAAGGACATACTGGTTCACCAGAAGGAAGACCCGACAACAGGACAGTACTCGCCAAAGACGGACCGCCCGGCCAAGTCTAAAATTCAACTACGAGCTTTTTAACTGCAACAACTTTAATATACGCTATTGGAGCTGGAATTACCGCGGCTGCTGGCACCAGACTTGCCCTCCAA
+
00<<BHHIHHIIIIEHFEHIHHIGIIIIIIHHIHEHHHHDFCHHHIHIEHHIIIIIIIIEHHHH<1FHHHHECE<DGE@EFHH?HHHFHEHICHHHHGFHHFFHHGHIHGHIHIIIHIHHG0HHHIIIIFHH@HC@HFF61EHIHHEHIIIHEGIHIIHGIHHFHGIHHGHGHFFHHHEIIHHHF@EEIIIHIIIIIHGHFHHEHH<IIIHHHGHHIIIHIIHCHIIHHEHIHDHBFIHGIHIIIHGIHHHEIIIIHIIIIHHHCHIHHIIHHHDGFHCEIHHIIIHIHHEHCEHGHEHHHHGHHHHFEIHHIIIIHHHIIIGIHG?HIIHIIIIHH@HHHHGDDD@@
@HISEQ:969:HM2KJBCX2:2:1101:11976:53579 2:N:0:ACTATGCA
TCCAGGGCTATACCCAACTATCCCTATTAATCATTACGGTGGTCCTAGAAACCAACAAAATAGAACCACAACGTCCTATTCTATTATTCCATGCTAATCTATTCAAGCAATAGCCCGCTTTAAACACTCTAATTTTTTCAAGGTAATGGTCCTGGCTCCCCAACACACCCAACAAAGGACATGCTGGTTCACCAGAAGGAAGACCCGACAGCAGACAGTACTCGCCAAAGACGGACCGCCCGGCCAGGCTAAAATTCAACTACGAGCTTTTTAACTGCAACAACTTTAATATACGCTATTGGAGCTGGAATTACCGCGGCTGCTGGCACCAGACTTGCCCTCCAA
+
0@0<<E@GHEE@G1@EFE@<F1DHHHIIF1C<C1DGCC@HE0EHEFEFHH?<<FECCHHIHI1FGH<GH@@DHHHI0CCGECGE<DHHCHEF11<<DHHHIIFIHGF@FBC@CCCCFHH=?FFHEGHHHIGIHHFEFHHHHCDG1EBEIGFHHHHD=DDHHHCC?@CE1B/AGEHH;IIHEHEHIHFD9<G1FHHCHEHCFEGHEHGCH>FC@IHEGC.IIHHCFHG@CHHDCDHHDCEC?FHHHGHG@CHHHF1D1FCE@FGCEHEGHGEEF<FG??GD<<FHIHCC?E@EHDHEHDCHHH@C<F@EHHEHHDDHHEGCHHEHHHHHHHFHFIIIHGHEDADBD
@HISEQ:969:HM2KJBCX2:2:1101:3395:53639 2:N:0:ACTATGCA
TCCAGGGCTATACCCAACTCTATTAATCATTACGGTGATCCTAGAAACCAACAAAATAGAATCGAACGTCCTATTTCATTATTCCATGCTAATGTATTCAAGCGCATGCCTGCTTTAAACACTCTAATTTTTTCAAAGTAACAGTCCTGACTCCCCACAACATCAAATTAATGACATCATGATTCATCAGAAGGGAGAAATCAATGACATTAGTACGTACCGAAGGCACGACCGACGTATTGATCCCGAAATTCAACTACGAGCTTTTTAACTGCAACAACTTTAATATACGCTATTGGAGCTGGAATTACCGCGGCTGCTGGCACCAGACTTGCCCTCCAA
+
DCDDDHIIIIIIHFHHIIIIIIIIIIIIIIIFIIIHHHHIIHEHHHHHEHIIIHIIIIIIIIIIIIIIHIIIHIIIIFHGFFICEIIIIIIIIIIIGHIIIFHHCHIIIHHGHFGAHGHBHIHHIIIIIIIHIIHHHHIIHIIIIIIHHHHHIHHIIIIHHIHIIHHHIIHHHHHHGIHIHIGGHEGDHHIHIIIHHHHHIHHHHHIHIIIHFHHHHHIHIIIIIIHHIIIIIHIHHIHHDHDFHGIIIIHIIIHHEHIIIHIIIHGHHEFIHIIHHFHEHHHHHIHEHHFCHFEEHIIIIIIIHEHHIIIIIIIIIIIHIHIIIIIIIIIIIHIIIDDDDA
@HISEQ:969:HM2KJBCX2:2:1101:9421:53989 2:N:0:ACTATGCA
TCCAGGGCTATACCCAACTATCCCTATTAATCATTACGTCAATCCTAGAAACCAACAAAATAGGTTTGAACGTCCTATTTCATTATTCCATGCTAATGTATTCAAGCGTTAGCCTGCTTTAAACACTCTAATTTTTTCAAAGTAACAGTCCTGTTTCCCTGCAACACCAAATTAATGACATTACAGTTCTTCAGAAAGGAGGAATCAGCGAAACCAGTTCATACCAGTGGCACGACCAACCTGCTGACCCCGAAATTCAACTACGAGCTTTTTAACTGCAACAACTTTAATATACGCTATTGGAGCTGGAATTACCGCGGCTGCTGGCACCAGACTTGCCCTCCAA
+
CDDDDHIIIFHIICGHIGIIIIIIIIHIGIIFHGHHHHIIHGHIIIIHEHHIEHHIGHHHHIIIHHHHIIIHIGHHHIHIHIHIIIHIEHIGHHHIIHIHIIIIIIIHIIIHIHIHIIIHHHHHHFIIIIIHHHFHGIHHHIHIIIHEHGHHIIIIIHHHIGIIHIIIIHHHGIHIIIIIIIIIHHHHGIIIIHIIIIIIHIIHHIIHIHIHHHIHHIIIIIIIIIHGIGIIIIHHIGHIIIHHGIIGIHIIHIIIIIHIIIIIIIHIIIIIIIIIIIIHHIIIIIIIIIIIIIIIIIIIHIIIIIIIIIIIHIIIHIIIIIIIIIIIIIIIIIIIIIIIHDDDCD
@HISEQ:969:HM2KJBCX2:2:1101:2978:55169 2:N:0:ACTATGCA
TCCAGGGCTATACCCAACTATCCCTATTAATCATTACGGTGATCCTAGAAACCAACAAAATAGAATCATGCCGTCCTATTTTATTATTCCATGCTAATGTATTCAAGCAAAATGCCTGCTTTAAACACTCTAATTTTTTCAAAGTAAAGGTCCTGGTTCCCCGCGACACCCAATTAAGGGCATTGCGGTTCTCCAGAAGGTGAGAAATTGACTACACCAGTTCATACCCCTTAAGGCACGACCGATGTGTCAATCCCGAAATTCAACTACGAGCTTTTTAACTGCAACAACTTTAATATACGCTATTGGAGCTGGAATTACCGCGGCTGCTGGCACCAGACTTGCCCTCCAA
+
@DDDAHHHI1FHHIIIFHHHIHEEHHCEFH?GH1C1GHHH?EHHE@G?FFHG@GHIHHEHHC1DGCGEHEF?DHDHHEE1DHEHHHIHE?1<DGCECEEEFGHHIIEHFHHH?DFHHHICEF@CCFHFHGHIIIHHFFDHHHGHGGHHE@GHHH@HE<HD?EHHEHHGDGHHGGHHHF*CEHHIIIHE@CHG7GIHGHE;EHIIIHHGHHIIIIIHHFHHHEHHC</FCHHIHHHIHHIGEHHHHEHHCEHHHEDIHCEEIIIHHHIIIIIHIHHIIIHGIHHHIIHGG<HG?HHIIIHEHEHHHIHHIHCHIIIHIHHIHCIIIIIIHEHHHFGIHF@HG@HHHE<0@D@D
@HISEQ:969:HM2KJBCX2:2:1101:6998:55672 2:N:0:ACTATGCA
TCCAGGGCTATACCCAACTATCCCTATTAATCATTACGGCTCTCCTAGAAACCAACAAAATAGGAGCGCCGTCCTATTCTATTATTCCATGCTAATGTATTCGAGCAAAGGCCTGCTTTGAACACTCTAATTTTTTCAAAGTAAAAGTCCTGCTTCCCGAACACACCCAGTGAAGGGCATGCCGTTCCGCAGAAGGAAAGGCCCGGCCGAACCAGTGCACGCGGTGAGGCGGACCGGTCAGCCAGGCCCAAGGTTCAACTACGAGCTTTTTAACTGCAACAACTTTAATATACGCTATTGGAGCTGGAATTACCGCGGCTGCTGGCACCAGACTTGCCCTCCAA
+
DDDDDIIIIIIIIIIIIIIIIHIIIIIIIIIIIIIIIIHIIIIIIIIIIIIIGHHIIIIIIIIIIIIGHIIIIIIGIIFIIIIIIIIHHIIIIIIIIIIIIHHHIIIIIHIIIIIIIIIHIIHIIIIIIHIIIIIIIIIIIIIIIIIIIIIIIIIIHIIIIIIIIIIHIIIIHIIHIIIIIIIIIIIIIIIIIIIIIIIIIIIIIIIIIIIIIIIIIIIIIIIIIIIIIIIIIHHIIIIIIIHIIIIIIIIIIIIIIIIIIIIIIIIIIIIIIIIIIIIIIIIIIIIIIIIHIIIIIIIIIIIIIIIIIIIIIIIIIIIIIIIIIIIIIIIIIIIIIIIDDDDD
@HISEQ:969:HM2KJBCX2:2:1101:14599:55507 2:N:0:ACTATGCA
TCCAGGGCTATACCCAACTATCCCTATTAATCATTACATCGATCCTAGAAACCAACAAAATAGAATCTGATGTCCTATTTCATTATTCCATGCTAATGTATTCAAGCGTAAGCTTGCTTTAAACACTCTAATTTTTTCAAGGTAACAGTCCTAATTCCCCATAACATCAAATAAATGACATTATGGTTCTTTAGAAGGTGAGAACCAATAAAACCAGTACATACCAAGGCATGACCGATTCCTTGATCCCGAAATTCAACTACGAGCTTTTTAACTGCAACAACTTTAATATACGCTATTGGAGCTGGAATTACCGCGGCTGCTGGCACCAGACTTGCCCTCCAA
+
DDDDDIHIIIIIIIIIIHIIIIIIIIIIIIIIIIIIIIIIIIIIIIFHIIIIIHIIIIIHHIHIIIIIIIIIIIGHIHHIFHIIIIIHEGHIGEHIIIIIIHIIIIIIIIHIIIIIIHIIIIHIIIIIIIIIIIHIIIIIHIIIIIIIIIIIIIIHHIIIHIIIIIHIIIIIIIIIIIIIIIIIIIIIIIIIIIIIIIGIIIIIIIIIIIIIIIIIIIIIIIIIIIIIIIIIIIIIIIIIIIHHIIIIIIIIIIIIIIIIIIIIIIIIIIIIIHIIIIIIIIIIIIIIIIIIIIIIIIIIIIIIIIIIIIIIIIIIIIIIIIIIIIIIIIIIIIIIIIIIDDDDD
@HISEQ:969:HM2KJBCX2:2:1101:20994:55797 2:N:0:ACTATGCA
TCCAGGGCTATACCCAACTATCCCTATTAATCATTACGGTGGTCCTAGAAACCAACAAAATAGAACCACAACGTCCTATTCTATTATTCCATGCTAATCTATTCAAGCAAATGCCTGCTTTAAACACTCTAATTTTTTCAAGGTAATGGTCCTGGCTCCCCGGCACACCCAATAAAGGACATACTGGTTCACCAGAAGGTGGACCCGACACAGGACAGTACTCGCCAAAGACGGACCGCCCGGCCAGGCCTAAAATTCAACTACGAGCTTTTTAACTGCAACAACTTTAATATACGCTATTGGAGCTGGAATTACCGCGGCTGCTGGCACCAGACTTGCCCTCCAA
+
DDDDDHIIHIIIHIIIHIHIHIIIIIIIIIHIIHIHIHIHHHHIIIIHGHIIIHIIIIIIHHEHHHHHHIIIHCEEHHCFCHIHHIEHHHHHECFCHFEFHFHHHICHGHIECHHGGGGEHHIEHHHGHHHHHHIIHHIHHHGGHIHHHHHHFFHHEGIHHHHHDHHHHIIIIHHHIIIIHHIHFIIIIIIHHGHHIIIHIIIIIIIIIIIIIIHIIIIIIIIIIIIHIHHIHECIIIIIIIHIHHIHHEIIIIIIIIIIIHEIIHHIIIIIHHHIIIIIIIIIIIIIIIIIIHIHHGDFDIIIIIIIIIIIIIIIIIIIIIIIIIIIIIIIIIIIIIIIIDDDDD
@HISEQ:969:HM2KJBCX2:2:1101:5045:56395 2:N:0:ACTATGCA
TCCAGGGCTATACCCAACTATCCCTATTAATCATTACGGTGATCCTAGAAACCAACAAAATAGAACCATGCCGTCCTATTCTATTATTCCATGCTAATGTATTCGAGCAAAAATGCCTGCTTTAAACACTCTAATTTTTTCAAGGTAAAGGTCCTGGATCCGCAAGACACCCAATAAAGGACATCAAGTTTCTCCAGAAGGTGAGAAATCAACAGTAACAGTTCATACCCCTTAAGGCATGACCATCACGTCAATCCCGAAATTCAACTACGAGCTTTTTAACTGCAACAACTTTAATATACGCTATTGGAGCTGGAATTACCGCGGCTGCTGGCACCAGACTTGCCCTCCAA
+
DDDDDHIIIIIIIHIIIIIHIIIIIIIIIIIIIIIIIIIIIIIHIIIIIIIIIHHIIIIIIIHHIIHII@HIHIIHIIIIIIIIIIIIIIIHHHIIIIGHIHHIIIIHIIIIIIIIIIHIIIIIIIIIIIIIIIIIIIIIIIIHIIIIIIIIIIHIIHHIIHHIIIIIIIIIIIIIIIIIIIIIIIIIIIIIIIIIIIIIIIIIIIIIIIIIIIIIIIIIIIIIIIIIIIIIIIIIIIIIIIIIIIIIIIHFIHHIIIIIIIIIIIIIIIIIIIIIIIIIIIIIIIIIIIIIIIIIIIIIIIIIIIIIIIIIIIIIIIIIIIIIIIIIIIIIIIIIIIIIIIIIIIIIDDDDD
@HISEQ:969:HM2KJBCX2:2:1101:15736:56470 2:N:0:ACTATGCA
TCCAGGGCTATACCCAACTATCCCTATTAATCATTACGTCAATCCTAGAAACCAACAAAATAGGATCGAACGTCCTATTTCATTATTCCATGCTAATGTATTCAGGCGTTAGCCTGCTTTAAACACTCTAATTTTTTCAAAGTAACAGTCCAGATTCCCTGCAACACCAAATTAATGGCATTACAGTTCATCAGGAAGGAGGAATCAGTGAAACCAGTACATACCAGTGGCATGACCAACCTACTGACCCCGAAATTCAACTACGAGCTTTTTAACTGCAACAACTTTAATATACGCTATTGGAGCTGGAATTACCGCGGCTGCTGGCACCAGACTTGCCC
+
DDDDBHIIIIIIIIIIIIIIIIIIIIIIIIIIIIIIIIIIIIIIIIIIIHIIIIIIIHIIIIIIIIIHIIIHHIIIIIIIIIIIIIIIIIIIIIIIIIIIIIIHIIIIIIIIHIIIIHIIIIIIIIHIIIIIIIIIIHIIIIIIIIIIIIIIIIIIIIHGIIIIIIIIIIIIIIHIIIHIIIIIIIIIIIIIIIIIIIIIIIIIIIIIIIIIIIIIIIIIIIIIIIIIIIIIIIIIIHHIIIHIIIIIIIIIHIIIIIIIIIIIIIIIIIIIIIHIIIIIIIIIIIIIIIIIIIIIIIIIIIIIIIIIIIIIIIIIIIIIIIIIIIIIIIIIIIIIDDDDD
@HISEQ:969:HM2KJBCX2:2:1101:2183:57070 2:N:0:ACTATGCA
TCCAGGGCTATACCCAACTATCCCTATTAATCATTACGGTGATCCTAGAAACCAACAAAATAGAACCATGGCGTCCTATTCTTTTATTCCATGCTAATGTATTCGAGCAAAAATGCCTGCTTTAAACACTCTAATTTTTTCAAGGTAAAGGTCCTGGATCCGCAAGACACCCAATTAAGGACATCCAGTTTCTCCAGAAGGTGAGAAATCAACAGCGACAGTTCATCCCCCTTAAGGCATGACCATCACGTCAATCCCGAAATTCAACTACGAGCTTTTTAACTGCAACAACTTTAATATACGCTATTGGAGCTGGAATTACCGCGGCTGCTGGCACCAGACTTGCCCTCCAA
+
<000010<FH1<DHHIIIIIIIIIIIIIIIIIIIIIII0<<DHHIIIIIIIIIIIIIIIIIII1D1DH1111/<//<1D1<F11<1<<11<111111<1<1111DCGH/FH><;HHFG8F<@<DC1F2168<%8<F<1HF61FB11HB<1&@B6<<<0?<G91.<700DD<F<GH5HHCED.D</-HFC/D/<<?@G<<<D/CHHED</0HEIHF0@HF<.01<C<-/<1F1FIIIIFG/IIIHGB<<0/1EIIIIIIIIIIIIIIIIHHHIIIIIIIIIIIIIIIIIIIIIIIIIIIHIHIIIIIIIIIIIIIIIIIIIIIIIIIIIIIIIIIIIIIIIHIIIIIIIDDDDD
@HISEQ:969:HM2KJBCX2:2:1101:17866:56892 2:N:0:ACTATGCA
TCCAGGGCTATACCCCAACTATCCCTATTAATCATTACGGTGGTCCTAGAAACCAACAAAATAGAACCACAACGTCCTATTCTATTATTCCATGCTAATCTATTCAAGCAATAGCCCGCTTTAAACACCCTAATTTTTTCAAGGTACTGGTCCTGGCTCCCCAACACACACAATTAAGGACATACTGGTTCACCAGAAGGAAGACCCGACAACAGGACAGTACTCGCCAAAGACGGACCGCCCGGCCAAGTCTAAAATTCAACTACGAGCTTTTTAACTGCAACAACTTTAATATACGCTATTGGAGCTGGAATTACCGCGGCTGCTGGCACCAGACTTGCCCTCCAA
+
@D@DDEHHE?GHIH110<CFGHHECGHCEC1DCCCGHIC0<<EEC?F@HCE1D1CF@<CECEFHFH?@H1<<0EEF0<<FEHIIHCGEE1CGEH?EE?C@HEHHHHECHGB<C@C<DCEEHH@?7EB?IH@CCHHEGHH?G@%HGH%CHCHE?DEACFHCEHFCAEHCH#ACC@@GHH?G@C/HHHDE4/@D=7HH?EFCEFCHHEFCHHFC<100DC0FEHCC/<1F1<<<1C</C??CHHEGD<1DD<11CHGC<1GGD<10CHHHFE?EHIFGHCC<CCCCCHG<<1EHHEHHCCF1C?FCGH@HGC@<FC<HH<GIHHHF1CHEIHCCG<GD<1?FGHF<<0@@
@HISEQ:969:HM2KJBCX2:2:1101:20748:56935 2:N:0:ACTATGCA
TCCAGGGCTATACCCAACTATCCCTATTAATCATTACGGTGATCCTAGAAACCAACGAAATAGAATCAGTCCGTCCTATTTCATTATTCCATGCTAATGTATTCAGACGATAGTCTGCTTTAAACACTCTAATTTTTTCAAAGTAACAGTCCTGATTTCCAATCACACCAAATAAATGGCATGAAAGTTCCTCAGAAGGTAGAGATCCATCTCACCAGTGCAAACACCTAAGCCTGACCAATGAGTAAACCCCGAAGTTCAACTACGAGCTTTTTAACTGCAACAACTTTAATATACGCTATTGGAGCTGGAATTACCGCGGCTGCTGGCACCAGACTTGCCCTCCAA
+
CDDDDIIIIIIIIIIIIIIIIIIHIIIIIIGIIHIIIHHHIIIIIIIIIHIIIIIIIGHIIHHIIIIIIIIIHHHIIIHHFHHHHIGIIHHEHEHHHHIHIHHHIHIHHIIIIIEFHIHHHIIIIIHHHHHIIIHIHIHHHIHHIHHHHHGIIHHIIIIIIHHHIHIHHHIIHGHIIIIIIIIIIIIHIIIIIIIIHIIIIIIIIIIHIIHI;IIHI<IIIII<IIIIIIIGIIIIIIHIIHIIHHDIIIHIIIIIIIIIHIGIIIIIIIIIIIIIIIHIIIIIIHHEHIIIIIIIIIIIIIIIIIIIIIIIIIIIIIIIIIIIIIIIIHIIIIIHHEIIIHGDDDDD
@HISEQ:969:HM2KJBCX2:2:1101:20720:57270 2:N:0:ACTATGCA
TCCAGGGCTATACCCAACTATCCCTATTAATCATTACGTCGATCCTAGAAACCAACAAAATAGAATCAAACGTCCTATTTCATTATTCCATGCTAATGTATTCAAGCGTGCGCCTGCTTTAAACACTCTAATTTTTTCAAAGTAACAGTCCTGATTCCCCACGACACCAAATTAATGACATCGTAGTTCTTCAGAAGGTAGGAACCAATAATGCCAGTGTGTACCGAAGCACGACCGACAATTTGATCCCGAAATTCAACTACGAGCTTTTTAACTGCAACAACTTTAATATACGCTATTGGAGCTGGAATTACCGCGGCTGCTGGCACCAGACTTGCCCTCCAA
+
DDDDDIIIIIIIIIIIIIIIIIIIIHIIIIIIIIIIIIIIIIIIIIIIIIIGIIIIHHIIIIIGIIIIIIIIIHIIIIIIIIIIIIIIIIIIGHIIIIIIIIIIIIIIIIIIIHIIIIHHIIIIIIIIIIIIIIIIIIIIIIIIIIIHHHIIIIIHIIHHHIIIIHIIIIIHIIHIIIIIIIIHHIIIIIHIHIIIHIIIIIIIIIIIIIGIIIIIIIIIIIIIIIIIIIIHIIIIIIIIIIIHIIIIIIIIIIIIIIIIIIIIIIHIIIIIIIIIIIIIIIHHIIIIIIIHIIIIHHHIIIIIIIIIIIIIIIIIIIIIIHIIIIIIIIIIIIIIHIIIDDDDD
@HISEQ:969:HM2KJBCX2:2:1101:9365:58264 2:N:0:ACTATGCA
TCCAGGGCTATACCCACTATCCCTATTAATCATTACGGTGGTCCTAGACCAACAAAATAGAACCAACGTCCTATTCTATTATTCCATGCTAATCTATTCAAGCAAAAGCCCGCTTTAAACACTCTAATTTTTTCAAGGTAATGGTCCTGGTTCCCCGACACACCCAATAAAGGGCATACCGGCTCACCAGAAGGATAGACCCGACAACAGAACAGTACTCGCCAGAGACGGACCGTCCGGTCAGGCCTAAAATTCAACTACGAGCTTTTTAACTGCAACAACTTTAATATACGCTATTGGAGCTGGAATTACCGCGGCTGCTGGCACAGACTTGCCCTCCAA
+
BDDDD?GHIHIHH@GHHHIIIHHHFHFHII@GHIEFHIHG=GEHHGH?HEHGIHIIHHIHGHEHHIIIGGEEEGG?HHHGCFFEICHHEFHIIIIHHCGHFFHHHGHHHIIHDHEHHHH@FHHHIHGFFHIIIH?C8FFEDFGHIHHCFA<C?IHHHFEHEGHIHEEGFHIHHBEEGHIHHIHGG@GGHIHGHHF6?IHDCHHD0FFFHF<CFHIHEC8GF@EIHIHHIIIHCHHAHHHCEIHGCHIHFEIIHG11GCEDEEIIHEHGEHHHIIHIHHG@FC<1HEHHHGGIHHGHCHHEHHHHHHHG<HHDIGHHGFH@FEHGHHIIIHIHHHIHG@@?DD
@HISEQ:969:HM2KJBCX2:2:1101:11188:58816 2:N:0:ACTATGCA
TCCAGGGCTATACCCAACTATCCCTATTAATCATTACGTCGATCCTAGAAACCAACAAAATAGGGTCAAACGTCCTATTTCATTATTCCATGCTAATGTATTCAAGCGTGTGCCTGCTTTAAACACTCTAATTTTTTCAAAGTAACGGTCCTGATTCCCCATGACACCAAATTAATGACATCACAGTTCGTCGGAAGGTAGAAATCAATAATACCAGTGCATACCAGAGGCACGACCAATATATTGATCCCGAAATTCAACTACGAGCTTTTTAACTGCAACAACTTTAATATACGCTATTGGAGCTGGAATTACCGCGGCTGCTGGCACCAGACTTGCCCTCCAA
+
ADDDDCE=HIIIIHIIIIEHHHEH?HHHHHIIHIIIIEGHHDFHIIIIGIIIIIIHICHIHIIHH@FGHHIF<FHDEE?HHIIFHFEHHHH@HHIIHHHHHGFHHEHIHIHIHHHHHGHHIGEHHGIHIIIIHGH?HHHHHIHIIIHHHGFHHHHHHIIIIHHIIIIHHGHIHIIIIIHHHHHHIIHDHIIIIHIHHHFIIIIIIIIIIIIIIHIIIIHHIHHHIIIHHHIIHGHEIIIIIHHCGHHIIHIIIIHCIIIHHHIIIH?HHHHH?EFHFHIHHGHGHHEEGEIIHIIHHGIHHIIIHIHIHHHIHIHHHIIIHHH?GIIHHHIHHFFEHHIHFDD?BD
@HISEQ:969:HM2KJBCX2:2:1101:18679:59053 2:N:0:ACTATGCA
TCCAGGGCTATACCCAAACTATCCCTATTAATCATTACATCGATCCTAGAAACCAACAAAATAGAATCGGATGTCCTATTTCATTATTCCATGCTAATGTATTCAAGCGTGAGCCTGCTTTAAACACTCTAATTTTTTCAAGGTAACAGTCCTAATTCCCCGTGACACCAAATTAATGGCATTACGGTTCTTTAGAAGGTGAGAAATCAATAATATCAGTACATACCAACGGCATGACCGAAACATTGATCCCGAAATTCAACTACGAGCTTTTTAACTGCAACAACTTTAATATACGCTATTGGAGCTGGAATTACCGCGGCTGCTGGCACCAGACTTGCCCTCCAA
+
DB@DDH=ECGCFHEHFHHHEHFEHHIIHGHCHIEEGHE@HHHHHHIGHHHIHEHHIIGEHEH@GHHHEE=HEDHIHFHIIIIHIGHEHH@F?@@G1D@@F@@CCHH@C@HGH<?GHIGHHHHCHIHEIHHHIHHEEHGHIIHHHHHHIGEF1HHGHHHHFEHHIHEIIHIIIIHIHHHFEHHIHHHHHHCEHIIHIHEHIIIIIHHHIIHIIHEH;HHEHEHIHIH=IIIIHIHHIIHHIIIIIHHDFHIHHHIHHIIHIHECHHIIHIIIGIIIIIIIIIIHIIIGHHIIHHIIHIIHIIHHFIIIIIIH@IIIIIIIIIIIHFIHHHG@IIIIIIIIIIIIDDDDD
@HISEQ:969:HM2KJBCX2:2:1101:6441:60479 2:N:0:ACTATGCA
TCCAGGGCTATACCCAACTATCCCTATTAATCATTACGTTGATCCTAAAAACCAACAAAATAGGTTCGAACGTCCTATTTCATTATTCCATGCTAATGTATTCAAGCTAATGCCTGCTTTAAACACTCTAATTTTTTCAAAGTAACAGTCCTGATTTCCCATAACACCAAATTAATGACATCATGGTTCGTCAGAAGGGAGAAATCGATGACGACAGTACGTACCGAAGGCACGACCGACGTATCGATCCCGAAATTCAACTACGAGCTTTTTAACTGCAACAACTTTAATATACGCTATTGGAGCTGGAATTACCGCGGCTGCTGGCACCAGACTTGCCCTCCAA
+
@@@DBG=EGHEEC1111<DHIEH?GHHHC@GHIGFHIICGEH?H11<CEC@CEC@@1CGHHEC1C1</<DF<C1EE@111CC?GF11<<11<<@GEIHGEHHHEHGHHHHHCIHHIHGIIIHHE@IHIHGHHGEDIIIHHHHHHHHHCHHHHG@HHHHHFDHHHHHIIHCHHHGHHEIGHIHIIHIIIIIIIIIIHFC9GEIHEHHHHGIHHIIIHIIIIHHHIHHEHE0ECHEIHHGIIIHHGCHHHIHHIIHHEGHEHHEHHEHEHGIGIHHHHIIHGHHEHHHIIHFIHHEHHHEFF<HHGIIIHHHHHIIIIIIHHHH?FIIHIHGHHD<EEHHHHEBD@<0
@HISEQ:969:HM2KJBCX2:2:1101:19914:60730 2:N:0:ACTATGCA
TCCAGGGCTATACCCCAACTATCCCTATTAATCATTACGTCGATCCTAGAAACCAACAAAATAGAATCAAACGTCCTATTCCGTTATTCCATGCTAATGTATTCAAGCGTGAGCCTGCTTTAAACACTCTAATTTTTTCAAAGTAACAGTCCTGATTCCCTAAAACACCAAATTAATGGCATTATAGTTCGTCAGAAAGGAGAAACCGATTATACCAGTACGTACAATAGCACGACCAGTAAGCCGGTCTCGAAATTCAACTACGAGCTTTTTAACTGCAACAACTTTAATATACGCTATTGGAGCTGGAATTACCGCGGCTGCTGGCACCAGACTTGCCCTCCAA
+
DDDDDIIIIIIIIIIIIIIIIIIIIIIIIIIIIIIIIIIIIIHIIIIIIIIIIIIIIIIIIIIIIIIIIIIIIIHIIIIIIIIIIGIIIIIIHIIIIIIIIHIIIIIIIIIIIIHHIIIIIIIIIIIIIIIIIIIIIIIIIIIIIIIIIIIIIIIIIHGIIIIIIIIIIIIIIIIIIIIIIIIIIIIIHIIIIIIIIIIIIIIIIIIIIIIHIIHIIIIIIIIIIIIIIIIIIIIIIIIIIIIHFIIIIIIIIIIIIIIIIIIHIIIIIIIIIIIIIHHHHIIIIIHIIIIIIIIIIIIIIIIIIIIIIIIIIIIIIIIIIIIIIIIIIIIIIIIIIIIIIDDDDD
@HISEQ:969:HM2KJBCX2:2:1101:10271:60517 2:N:0:ACTATGCA
TCCAGGGCTATACCCAACTATCCTATTAATCATTACGTCAATCCTAGAAACCAACAAAATAGGATCGAACGTCCTATTTCATTATTCCATGCTAATGTATTCAAGCGTTAGCCTGCTTTAAACACTCTAATTTTTTCAAAGTAACAGTCCTGTTTCCCTGCAACACCAAATTAATGACATTACAGTTCTTCAAGAAGGAGGAATCAGTAAAGCCAGTACACACCATTGGCACGACCAACCTACTGACCCCGAAATTCAACTACGAGCTTTTTAACTGCAACAACTTTAATATACGCTATTGGAGCTGGAATTACCGCGGCTGCTGGCACCAGACTTGCCCTCCAA
+
DCDDDIIGIIIIIIIIIIIIIICEHIIIIIIIIIHIIHIIIIIIIIHHIIIIHIIGHHIIH1DHHHIIHIHEHIIIIIIHIHIIHHHIIIIIIGHIIIIIIHHHHHHHIIIIIIIIIIIIIIIHHIHIIIIIIHIHHHHHIHIIIIHHIHIIIIIIEIHIIIIIIHHHHHHIIIIHIIIIIHIIHIIIIIIIIIIIIIIIIIIHIIIIIGIIHIIIIIIIIIIIHIHIIIIIIIHHIHIIIHHFIIIIIIIIIIIIGIIIIIIIIIIIIIIIIHIIIHIIIIIIHHIHIHIIIIIIIIHIIIIIIIIIIIIIIIIIIIIIIIIIIIIIIIIIIIIIIIIIDCDDD
@HISEQ:969:HM2KJBCX2:2:1101:16120:60626 2:N:0:ACTATGCA
TCCAGGGCTATACCCAACTATCCCTATTAATCATTACGTCGATCCTAGAAACCAACAAAATAGAATCAAACGTCCTATTTCATTATTCCATGCTAATGTATTCAAGCGTGCGCCTGCTTTAAACACTCTAATTTTTTCAAAGTAACAGTCCTGATTCCCCACGACACCAAATTAATGACATCGCGATTCTTCAGAAGGTAGGAACCAATAACACCAGTACGTACCGAAGGCACGACCAGCGTACTAATCCCGAAATTCAACTACGAGCTTTTTAACTGCAACAACTTTAATATACGCTATTGGAGCTGGAATTACCGCAGCTGCTGGCACCAGACTTG
+
DDDCDIIIHIIIHIIIIIIIIIIIIIIIIIIIIIIIIIIIHIIHIIHIHHIIIIIIIIIIIIIHIIIIIIIIIIIIIIIIIHIIIIIHIIIIIIIIIIIIIHIIIIIIIIHIIIIIIIIHHIIIIIIIIIIIIIIIIIHIIIIIIIIIIIIIIIIHIIIIIIIIIIIIIIHIHIHIIIIHIIIIIIIIIIIIIIIIIIIIIIIIHIIIIIHHIIIIIIIIIIIIIIIIIIIIIIIIHIIIIHIIIIIIIIIIIIIHHIIIHIIIIIIIIIIHIIIIIHIIIIIIIIIIIIIIIHIIIHIIIIIIIIIHHIIIIIIIIIIIIIIIIIIIIIIIIDDDDD
@HISEQ:969:HM2KJBCX2:2:1101:11119:61881 2:N:0:ACTATGCA
TCCAGGGCTATACCCACTATCCCTATTAATCATTACATCGATCCTAGAAACCAACAAAATAGAATCGGATTTCCTATTTCATTATTCAATGCTAATGTATTCAAGCGTGATCCTGCTTTAAACACTCTAATTTTTTCAAGGTAACAGTCCTAATTCCCCGTGACACCAAATTAATGGCATTACGGTTCTTTAGAAGGTGAGAAATCAATAATATCAGTACATACCAACGGCATGACCGAAACATTGATCCCGAAATTCAACTACGAGCTTTTTAACTGCAACAACTTTAATATACGCTATTGGAGCTGGAATTACCACGGCTGCTGGCACCAGACTTGCCCTCCAA
+
BDAD0<0<C11DE1FHHE1<@C@G1GD1<1<GCE@D?G?EHH10DGH1111<<DDE1@1<11<11<10<<0<<CHEHIHEH1@DGCF111<11<1<HH@EFD@1HHHA<F&81D<?DHGACCHHHIHHFEHIHHICHHGCHHGF?HGGHHH7D:<1,=HHGHHEGHHHFCHCE@CC0/@GHGEHC6<EHHHEED@F7FHGCHHHC@D1DCHHEE?CD1GC11<@E=E/CHHG==HDC@HCD11D<ECHDBHEHEEEEF<EEHCEEGEEEHCIHHEHHH@HCIHHHG<<HG?GD<CEHFHEGGEE@HEHG@HHEHHHCHHCEF1<H?HHHGC1?HHCC0FCD000D0
@HISEQ:969:HM2KJBCX2:2:1101:9023:61808 2:N:0:ACTATGCA
TCCAGGGCTATACCCAACTATCCCTATTAATCATTACTTCAGCTCTAGAAACCAACAAAATAGAACCGAAGTCCTAAATTATTATTCCATGCTAATGTATTCATAGCAAACGCCTGCTTGAAACACTCTAATTTTTTCAAAGTAAATGATCTAGTATCCCTGCTCACCTCAATGAAGAGATGACGTGATGAACTAGAAGGAAGGTAGATGAGTATCAGCACTCACACATGAAACCATGGCGGGCTAAACACATCCGACCAGAAATCCAACTACGAGCTTTTTAACTGCAGCAACTTTACTATACGCTATTGGAGCTGGAATTACCGCGGCTGCTGGCACCAGACTTGCCCTCCAA
+
DDDDAHIIIIIIIIIIIIIIIIIIIIIIIIIIIIIIIIIIGHIIIIIGHIIIIIIIHIIIIIIIIIIIIGIHHIIIHIIIIIIIHIIHIFHHIIIIIIIIHCHIHHGIIIHIGIIGIHIIHIHIIIIIIGHHHIIHIHIGGHIGHIIIHHHHHHHIIIHHII;IIIIFIIHIIICHHEEHHHCF=CGEHIIGHHIGHIFHHH:GHHHEFFCGHGEHHIIIECIIIGHGHE9@EEHHHGEHCEHFHCEHGGF<</IIHC@D11G@?HCFED0CE@<10FCD<1HHHCFIHGHF<CC1F<1@=HGF<D1CCIIHHHFHEHHIHHDD<IHHEHHHIGHHFFHFCCHEEC</<1<<<D<
@HISEQ:969:HM2KJBCX2:2:1101:2066:61824 2:N:0:ACTATGCA
TCCAGGGCTATACCCAACTATCCCTATTAATCATTACGGTGGTCCTAGAAACCAACAAAATAGAACCACAACGTCCTATTCTATTATTCCATGCTAATCTATTCAAGCAAATGCCTGCTTTAAACACTCTAATTTTTTCAAGGTAATGGTCCTGGCTCCCCGGCACACCCAATAAAGGACATACTGGTTCACCAGAAGGTGGACCCGACACAGGACAGTACTCGCCAAAGACGGACCGCCCGGTCAGGCCTAAAATTCAACTACGAGCTTTTTAACTGCAACAACTTTAATATACGCTATTGGAGCTGGAATTACCGCGGCTGCTGGCACCAGACTTGCCCTCCAA
+
DDDDDHIHIIIIIIIIIIIIIHIGIIIIIIHIIIIIIHIIIIIIHIHIIGIIIIIIIHICHGHFHIHIIHIHIGFEGIHHIHIEHHHIIIIIIIIIIIIIIIIHIIFIIHIIGHIIIHIHIIIIIIIHIIHGIIHIIHIHHIIIIIIIIIIIIHIIHIHHHIGHHGHIFIIIIIHIIHHIIIHHIIIIHHIIIIIIIIIIIHHHHIHIIIHIIHHHIIIIGHHHIIIIHIIIIHIIIHIIIIIIHIIHEHIHIIIIIIIIIIIIIIIIIIIIIIIIIIIIIGIIIIIIHIIIIHIIHIHGGIIIIIIIIIIIIIIIIIIHIIIIIIIIIIIIIIIIIIIIIDDDDD
@HISEQ:969:HM2KJBCX2:2:1101:20981:62723 2:N:0:ACTATGCA
TCCAGGGCTATACCCAACTATCCCTATTAATCATTACGGTGGTCCTAGAAACCAACAAAATAGAACCACAACGTCCTATTCTATTATTCCATGCTAATCTATTCAAGCAAATGCCTGCTTTAAACACTCTAATTTTTTCAAGGTAATGGTCCTGGCTCCCCGGCACACCCAATAAAGGACATACTGGTTCACCAGAAGGTGGACCCGACACAGGACAGTACTCGCCAAAGACGGACCGCCCGGCCAGGCCTAAAATTCAACTACGAGCTTTTTAACTGCAACAACTTTAATATACGCTATTGGAGCTGGAATTACCGCGGCTGCTGGCACCAGACTTGCCCTCCAA
+
D@BDDHIHIHIIHHFHFHHIHGIIHIHIHHFHIHHHIIIHHIHHHHIHHHHIFIHHIHHHGHHIFHGHHHG@E1D0CGH@EHEHCHE1D1F?@EHFHHH@GHHHHFHIHHHH?1GHHH?E@<FCHFHHHIHHHHHHHHFHHIHG?HIEEGGGBEHEHHHIIIIHHHEHHHGHHFHIIIHHIIHIHHHHHEHGCHHGIIIIHHHIGIIIHHHGHHGIHH<IIIIHFIIHHHFHHHEIIIHFHIIHCHIHHHHIIHIIIIIHEIHHG?IIIIIIIIIIIIIHHHHIIIIIIIIHHHHFGGDFDGIIIIIHIIIIIIIIIIIIIIIIIHIIIIIIHHIIIIIIIDDDDD
@HISEQ:969:HM2KJBCX2:2:1101:9601:63021 2:N:0:ACTATGCA
TCCAGGGCTATACCCAACTATCCCTATTAATCATTACGTCAATCCTAGAAACCAACAAAATAGGATCAAACGTCCTATTTCATTATTCCATGCTAATGTATTCAAGCGTTAGCCTGCTTTAAACACTCTAATTTTTTCAAAGTAACAGTCCTGTTTCCCTGCAACACCAAATTAATGACATTACAGTTCTTCAAGAAGGAGGAACCAGTAAAGCCAGTGCATACCAGAGGCACGACCAACCTACTAATCCCGAAATTCAACTACGAGCTTTTTAACTGCAACAACTTTAATATACGCTATTGGAGCTGGAATTACCGCGGCTGCTGGCACCAGACTTGCCCTCCAA
+
DDDDDIIIIIIIIIIIIIIIIIIIIIIIIIIIIIIIIIIIIIIIIIIIIIIIIHIIGIIIIHIHIEGHIIHIIIIIIIIHHIIIIIIGIIIIIIIIIHIIIIIIIIIIIHHHHHIIIIIIIIIIIIIIIIIIIIIIIIIIIIIIIIIIIIIIIIIIIIIIIIIIIIIIIIIHIIIIIIIIIIIIIIIIIIIIIIIIIIIIHIIIIIIIIIIIIIIIIIIIIIIIIIIIIIHIIIIIIIIIIHHIFIHHIIIIIIIIIIIIIIHIIHIIIIIIIIIIIIIIIIIIIIIIIIIIIIIIIIIIIIIIIIIIIIIIIIIIIIIIIIIIIIIIIIIIIIIIIIIIIDDDDD
@HISEQ:969:HM2KJBCX2:2:1101:15221:63824 2:N:0:ACTATGCA
TCCAGGGCTATACCCAACTATCCCTATTAATCATTACGTCAATCCTAGAAACCAACAAAATAGGATCGAACGTCCTATTTCATTATTCCATGCTAATGTATTCAAGCGTTAGCCTGCTTTAAACACTCTAATTTTTTCAAAGTAACAGTCCTGTTCCCCTGCAACACCAAATTAATGACATTACAGTTCTTCAGAAAGGAGGAATCAGCGAAGCCAGTGCATACCAGTGGCACGACCAACCTGCTGACCCCGAAATTCAACTACGAGCTTTTTAACTGCAACAACTTTAATATACGCTATTGGAGCTGGAATTACCGCGGCTGCTGGCACCAGACTTGCCCTCCAA
+
DDDDDFHIIIIIIIHIIHIIHIIIIIIIIHHIIGHHIHHHIIIIGHIHIIIIIIIIHHIHHIHGHFHHHIIIIIHIHIIIIIIGHHIIIIIGHHHIIHHIIIIHIHGIIIIIIIIIIHIIIGHHHIIIIIIIIIIIIIIIHIIIIIIIIIIHHHGHIIIIIIIIIIIIHIHHHIIIIIIIIIIIIIIIGIHHH;HIIIIIIIIIIIIIIIIIIIIIIIIIIIIIIIIIIIIIHIIIIHGIIIIHHIIIIGIIIIIIHIIIIIIIIIIIIIIIIIHIIIIIIIIIIIIIIIHIIIIIIIIHHHIIIIIIIIIIIIIIIIIIIIIIIIIIIIIIIIIIIIIIIDCDDD
@HISEQ:969:HM2KJBCX2:2:1101:16470:63936 2:N:0:ACTATGCA
TCCAGGGCTATACCCAACTATCCCTATTAATCATTACGTTGTACCTAGAAACCAACAAAATAGGTTCGAACGTCCTATTTCATTATTCCATGCTAATGTATTCAAGCGTTTGCCTGCTTTAAACACTCTAATTTTTTCAAAGTAACAGTCCTGACTCCCCACAACACCAAATTAATGACATCATGGTTCATCAGAAGGGAGAAATCAACGACGCCAGTGCGTACCGAAGGCACGACCGACGTATTGATCCCGAAATTCAACTACGAGCTTTTTAACTGCAACAACTTTAATATACGCTATTGGAGCTGGAATTACCGCGGCTGCTGGCACCAGACTTGCCCTCCAA
+
DDDDCGHIHIIIEEHHIIIHIHHHHFHIHIIGHIIII?FHHHEHHIEHHHHHIIHHGIIIIHGHHIIIIIIGHHIHIIIGCHHIHIIDFHHHEFHHHIIIIHIIIIHEIIHIHIHHHHHHEHHCEGHHFHHHIIIIIGHHIIIIIIIIHGIIHHFHHHGIHHGIIIHIIIIHIIIIIIHGIIIIIIIIIHIIHIHHHIIIIIIIIIHIIIIIIIGIIIGIHIIHHHHIIIIIIIIHHIGIHHHFGIHFHHHCIIIIIIIIIIIIIIIIIIIHIIIIIHIIIIIIIIIIIIIIIIIIHHFGGIIIIIIIHIIIIIIIIIIIIIIIIIIIIIIIIIIIIIIIIDDDDD
@HISEQ:969:HM2KJBCX2:2:1101:6067:64380 2:N:0:ACTATGCA
TCCAGGGCTATACCCAACTATCCCTATTAATCATTACATCGATCCTAGAAACCAACAAAATAGAATCGGATGTCCTATTTCATTATTCCATGCTAATGTATTCAAGCGTAAGCCTGCTTTAAACACTCTAATTTTTTCAAGGTAACAGTCCTAATTCCCCGTGACACCAAATTAATGGCATTACGGTTCTTTAGAAGGTGAGAAATCAATAATATCAGTACATACCAACGGCATGACCGAAACATTGATCCCGAAATTCAACTACGAGCTTTTTAACTGCAACAACTTTAATATACGCTATTGGAGCTGGAATTACCGCGGCTGCTGGCACCAGACTTGCCCTCCAA
+
ADDDDIIGIIIIIIIIHIHIIIIIHHIIIIIIIIIIIIIIHIHHHIIIIHIIIIIIIIIIIIHIHIIIHHIIHHIIIIIIIIIIIIIIHIIHGHGIIIHIIHHHIIIIIIIHHHIIIIIIHIHIIHIIIIIIIIIIIHIIIIIIIIIIIIIIIIIIIIHFIHHIIIIIIIHHIIIIIIIIIIIIHIIIHIIIIIIIIIIHIIIIIIIIIIIIIIIIIIIIHIHHIIIIIIIIIIIIHIIIIIIHHHIIIIIIIIIIIIIIIIIIIIIIIIIIGIIIIIIIIIIHIIIIIIIIIIIIIIIIIIIIIIIIIIIIIIIIIIIIIIIIIHIIIIIIIIIIIIIIIIDDDDD
@HISEQ:969:HM2KJBCX2:2:1101:15642:64912 2:N:0:ACTATGCA
TCCAGGGCTATACCCAACTATCCCTATTAATCATTACTTCAGTCCTAGAAACCAACAAAATAGAACCAAAGTCCTAAATTATTATTCCATGCTAATGTATGCACGGCAAATGCCTGCTTTAAACACTCTAATTTTTTCAAAGTAATAGATCCAGATCGCGACTCCACCCAGTGAAGGGCAAAGCCGTTTTCTGGAAGGATGGCAGATGCAACCCGGCACTCACACTCGTAACCGAGGCGGGCCAGGAACATCAAGCCAGAAATCCAACTACGAGCTTTTTAACTGCAGCAACTTTAATATACGCTATTGGAGCTGGAATTACCGCGGCTGCTGGCACCAGACTTGCCCTCCAA
+
<BDB@<<C@GH@@GHHEEEC@CH@GGGCGFCCHHCEHE@FHHHIHFGEHH?GEHIIEHH?CH1<<FF1CCECGHHHGHH@ECHH@EF1DH?GHHEH@C1<C<DFCCEC@GHCFE@ECHEHFHHHHHHFH6CHHEG@CGGEGB<FGHIFGCEAFHHGCHDGEGHHEGHH@EFD@CH8GFADHHDHCD/@D<F@FCDIHGCFF7/IIHGG@E?FH<F0FC<?<AAAA?0<8FH0AHHCDCHFECFEFEHCHC</FHGCEHHF@C<11<E<@F<D<1<FGF<C@<1EEH?HHGCC@DC<CD<<<<GC<1<FCHEF<CHG<HHCCC/CDIHEH@F@ECCCIHGFCGEEEHHD<<0<0
@HISEQ:969:HM2KJBCX2:2:1101:13091:65227 2:N:0:ACTATGCA
TCCAGGGCTATACCCAACTATCCCTATTAATCATTACGTCGATCCTAGAAACCAACAAAATAGAATCAAACGTCCTATTTCATTATTCCATGCTAATGTATTCAAGCGCGAGCTTGCTTTAAACACTCTAATTTTTTCAAAGTAACAGTCCTGATTTCCCGCGACACCAAATTAATGACATCGTGGTTCGTCAGAAGGGAGAAACCAATAATGCTAGTACGTACAAAGTACGACCGACATATTAGTCCCGAAATTCAACTACGAGCTTTTTAACTGCAACAACTTTAATATACGCTATTGGAGCTGGAATTACCGCGGCTGCTGGCACCAGACTTGCCTTCCAA
+
DDDCDIIIIIIIIIIIIIIIIIIIIIIIIIIIIIIIIIIIIIIIIIIIIIIIHHIIGIIIIIIIIIIIIIHIIIIIIIIIIIIIIIIHEHHGHIIIIHHHIHHIIIIIIIIIIIIIIIIIIIHHHIGHIIIIIIHIIIIIIIIIIIIIIIIIIIIIIIIIIIIIIIIIIIIIIIIIIIIIIIIIIIIIIIIIIIIIIIIIIIIIIIIIIIIIIIIIIIIIIIIIIIIIIIIIIIIIIIIIHIHIIIIIIHIIIIIIIIIHIIIIIIIIIIIIIIIIIIIIIIIIIIIIIIIIIHIIIIIIIIIIIIHIIIIIIIIIIIIIIIIIIIIIIIIIIIIIIIIDDDDD
@HISEQ:969:HM2KJBCX2:2:1101:18171:64796 2:N:0:ACTATGCA
TCCAGGGCTATACCCAACTATCCCTATAAATCATTACATCGATCCTAGAAACCAACAAAATAGAATCGGATGTCCTATTTCATTATTCCATGCTAATGTATTCAAGCGTGAGCCTGCTTTAAACACTCTAATTTTTTCAAGGTAACAGTCCTAATTCCCCGTGACACCAAATTAATGGCATTACGGTTCTTTAGAAGGTGAGAAATCAATAATATCAGTACATACCAACGGCATGACCGATACATTGATCCCGAAATTCAACTACGAGCTTTTTAACTGCAACAACTTTAATATACGCTATTGGAGCTGGAATTACCGCGGCTGCTGGCACCAGACTTGCCCTCCAA
+
BDDDDIIIIIIIIIIIIHIIIIIIIHIIHIIIIIIIIIIIIIIIIIIHHIIIEHIIIIIIEHIIHIIIIIECEHIIIIIIEEHIIHHHHHIIGHHIIHHHHHIIFGHHIHHGHHHEHHCGHHHIIHHIIIFCEHHHHGHHHHHHHHHHFHEHHIIHHIIIHIHIIIHIHIIHHHIHGC?FIIIIHHHHHHIIIHHHEHHHHHHGHFHIHHIHHIIIIHHHHHIIIHIIIIIIIHIHHHHHIHIHFDIIIIHIIIIHHIHHHCHIHEIIIFIIIIHIIIIIIIIIIIIIIIIIIIIIIIHHIIIIIIIIIIIIIIIGIHIIIIIIIIIIIIIIIIIIIIIIIIDDDDD
@HISEQ:969:HM2KJBCX2:2:1101:20690:64825 2:N:0:ACTATGCA
TCCAGGGCTATACCCAACTATCCCTATTAATCATTACATCGATCCTAGAAACCAACAAAATAGAACCGCATGTTCTATTTCATTATTTCATGCTAAAGTATTCAAGCGTGAACCTCCTTTTAAAACTCTAATTTTTTCAAGGTAACAGTCCTAATTCCCCGTGACACCAAAATAATGGCATTACGGTTCTTTAGAAGGTGAGAAATCAATAATATCAGTACATACCAACGGCATGACCGAAACATTGATCCCGAAATTCAACTACGAGCTTTTTAACTGCAACAACTTTAATATACGCTATTGGAGCTGGAATTACCGCGGCTGCTGGCACCAGACTTGCCCTCCAA
+
<@0<0D0E1F11FHIIIIIIIIIIIIIIIIIIIIIII?<<E<FHIIIIIIIIIIIIIIIHIIHHI1D//<0011<1<1<FH11D11D1<11111<<11111<11D1100:0//<1/HA<F$<F$FA1@B1<CGIIII+1<1D81DAHB81971:<0E<GH##0HEE<<.<C#DGH?@F/D/<CF5<<<F<<0<<<<00HF<)CGH$F8F/<1&<<9BG<FC<7<@DGHI1D<1IGIHE:11<111/1/FHE<1IIIIIIIIIIIIIIIIIIIIIIIIIIIIIIIIIIIIIIIIIIIIIIIIIIIIIIIIIIIIIIIIIIIIIIIIIIIIIIIIIIIIIIIIIDDDDD
@HISEQ:969:HM2KJBCX2:2:1101:10654:66291 2:N:0:ACTATGCA
TCCAGGGCTATAGCCCAACTATCCCTATTAATCATTACAGCGGTCCTAGAAACCAACAAAATAGAACCGATGTCCTATTCTATTATTCCATGCTAATGTATTCGAGCAAAGGCCTGCTTTGAACACTCTAATTTTTTCAAAGTAAAAGTCCTGGTTCCCCACTACGCCCAGTGAAGGGCATAGGATTCCCCAGAAGGAAAGATCCAGCCGAATCCGTGCGCTCGATTAGGAGGACAGATCAGCCAGATCCAAGGTTCAACTACGAGCTTTTTAACTGCAACAACTTTAATATACGCTATTGGAGCTGGAATTACCGCGGCTGCTGGCACCAGACTTGCCCTCCAA
+
DDAB@@EGIIIHCGEEEFHHIGHIHFHFHIIIHHHHHIIIEHCEHHIIHCEHHCHHHI1DHHIIIHHFDCDHFEHHECHHGEHIEGGCGFHHHHCIHHHIIHFCHHEHIIHEHFHHHFHHICFEHHIHHIIHEHHHIIHIIIIIIIHHEHHIEIHHEFHEHHHHHHIHFIIIHIHEEIHIHHEHHIHH:HHIFIIIIIIIIHFHIHHHHHHCAHHHHIHDHGIIHHHHCHHHHIHHIHHHIHGDHHFHCHHIIHIIHIIHHIIIIHHFHHHGGFHHHHHGFHIHHIHCEEIHHIHIIHIIHHHFGIHIIIIIIHHIHIHIIIIIIIHHGHIIIHHIIIHIDADDD
@HISEQ:969:HM2KJBCX2:2:1101:6828:66580 2:N:0:ACTATGCA
TCCAGGGCTATACCCAACTATCCCTATTAATCATTACGGTGATCCTAGAAACCAACAAAATAGAACCATGCCGTCCTATTCCATTATTCCATGCTAATGTATTCGAGCAAAAATGCCTGCTTTAAACACTCTAATTTTTTCAAGGTAAAGGTCCTGGATCCGCAAGACACCCAATTAAGGACATCAAGTTTCTCCGGAAGGTGAGAAATCAACAGCGACAGTTCATACCCCTTAAGGCACGACCATCACGTCAATCCCGAAATTCAACTACGAGCTTTTTAACTGCAACAACTTTAATATACGCTATTGGAGCTGGAATTACCGCGGCTGCTGGCACCAGACTTGCCCTCCAA
+
DDDCDIIIIIIIIIIIIIIIIIIIIIIIIIIIIIIIIEHIIHHEHIIIIIIIIIIIIIIGHHHIIIIIIHGI<HHIIIIIIEHIIHIIIIIIGFHGHHIIHHHIIIIIIIIIIIIIIIIIIIIIIIIIIIIHHIIIHIIIIIIIIIIHIIIIIIIHIIHIIIIIIIIIIIIIIIIIIIIIIHIIIIHHIIIIIIIIIIIIIIIIIIIIIIIIIIIHIIIIIII=IIIIIIIIIIIIIIIIIIIIIIIIIHHHIHIIIIIIIIIIIIHHIIIIIIIIIIIIIIIIIIIIIIIIIIIIIIIIIIIIIIIIIIIIIIIIIIIIIIIIIIIIIIIIIIIIIIIIIIIIIIIIDDDDD
@HISEQ:969:HM2KJBCX2:2:1101:7742:66691 2:N:0:ACTATGCA
TCCAGGGCTATACCCAACTATCCCTATTAATCATTACGGTGATCCTAGAAACCAACAAAATAGAACCATGCCGTCCTATTCTATTATTCCATGCTAATGTATTCGAGCAAAATGCCTGCTTTAAACACTCTAATTTTTTCAAGGTAAAGGTCCTGGTTCCACATGACACCCAATTAAGGACATCATGCTTCTCCAGAAGGTGAGAAATCAACTGCGACAGTTCATACCCCTTAAGGCACGACCATCACGTCAATCCCGAAATTCAACTACGAGCTTTTTAACTGCAACAACTTTAATATACGCTATTGGAGCTGGAATTACCGCGGCTGCTGGCACCAGACTTGCCCTCCAA
+
DDDDDIIIIIIIIIIIIIHIIIIIIIIIIIIIIIHIIIIIIIIIIIHIIIIHIIIIIIIIIIIIIHIGIIIIIHIIIIIHHHIIHHHIIIIIIHIIIHIIFGIIIIIIIHHHHIIIHHHIIIIHHIIIIIIIIIIIIIIIHEHIHIIIHIIIHIIIIIHIIIIIIIIIIIHIIIIIIIIIIIIHIIIIIIIIIIIIIIIIIIIIIIIIIIIIIIIIIIIIIIIIIIIIHIIIIIIIIIIIIIIIIIHIIIHIIIIIHIIIIIIIIIIHIIIIIIIIIIIIIIIIIIIIIIIIIIIIIIIIIIIIIIIIIIIIIIIIIIIIIIIIIIIIIIIIIIIIIIIIIIIIIIIDDDDD
@HISEQ:969:HM2KJBCX2:2:1101:13394:68138 2:N:0:ACTATGCA
TCCAGGGCTATACCCAACTATCCCTATTAATCATTACGTGGTCCTAAAACCAACAAAATAGAACACCGTCCTATTTTATTATTCCATGCTAATGTATTCAAGCAAAAATGCCCGCTTTAAACACTCTAATTTTTTCAAAGTAAAGGTCCTAGTTCATTGAAACACCCAATTAAGAAGCATCCCAATTCACCAGAAGGTAAGAAATTGGCTACACACCGATTCATGCCCCTAAAAGCACGACCAATATATCCCAATCCCGAAATTCAACTACGAGCTTTTTAACCGCAACAACACTAATATACGCTATCGGAGCTGGAATTACCGCGGCTGCTAATACCAGACTTGCCCTCCAA
+
DDDDDHIIIIIIIIIIIGIIIIIIIHIIIIIIIIIIIIIIIIIIIIIIIIHIIIIIIIHIIIIIIIIIIGHHIIIIIIIIIIIHHIIGHIIIIIIIIIIIIEHIIHIHIIHIIIIIIIIIIIIIIIIHIIIIIIHIIIIIIIIIIHHHHIIIHHHIIIIIHHIIIIIIIIIIIIHHHHHHIHIIHHHIIIIIIIIHHHIIIIIIHIHHIHIIIIHIHIHHHHHHIIIIIIIIIGIIIIIIIIIHIHHHGIHDIHHIIHIIIIHHIIIHHHHIIIIIIIIIIIIIIIIIIIIIIIIIIIIIIIIIIIHIIIIIIIIIIIIIIIIIIIIIIIIIIIHHIIIIIGIIIIIIDDDDD
@HISEQ:969:HM2KJBCX2:2:1101:4442:68010 2:N:0:ACTATGCA
TCCAGGGCTATACCCAACTATCCCTATTAATCATTACGTCAATCCTAGAAACCAACAAAATAGGATCGAACGTCCTATTTCATTATTCCATGCTAATGTATTCAAGCGTTAGCCTGCTTTAAACACTCTAATTTTTTCAAAGTAACAGTCCTGTTTCCCTGCAACACCAAATTAATGACATTACAGTTCTTCAAGAAGGAGGAATCAGTAAAGCCAGTACACACCATTGGCACGACCAACCTACTGACCCCGAAATTCAACTACGAGCTTTTTAACTGCAACAACTTTAATATACGCTATTGGAGCTGGAATTACCGCGGCTGCTGGCACCAGACTTGCCCTCCAA
+
DDDDDIIGIIIIIIIIIIIIIIIIIIIIIIIIIIIIIIIIIIIIIIIIHIIIIIHHGHHIIIIIIIHIIIIIIIHIIIIIIIHHHHIIHIIHHHIHGIHIIIIIIIIIIHIIIIIIIIIIIIHIIIIHIIHIIIIIIIIIIIIIIIIIIIIIIHHHIIIIHHIIHHHIIIIHIIIIIIIIIIIIIIIIIIIIIIIIIIIIIIIIIIIIIIIIIIIIIIIIIIHIIHIIIIIIIIIIIIIIIIIHH<HHIIIIIIIIIIIHIIIIIIIIIIIIIHHIIIIIIIIIIIIIIIIIIIIIIIIIIIIIIIIIIIIIIIIIIIIHIIIIIIIIIHIIIIIIIIIIIDDDDD
@HISEQ:969:HM2KJBCX2:2:1101:17445:69063 2:N:0:ACTATGCA
TCCAGGGCTATACCCAACTATCCCTATTAATCATTACGGTGATCCTAGAAACCAACGAAATAGAATCAGTCCGTCCTATTTCCTTATTCCATGCTAATGTATTCAGACGATAGTCTGCTTTAAACACTCTAATTTTTTCAAAGTAACAGTCCTGATTTCCAACCACACCAAATAAATGGCATGAAAGTTCCTCAGAAGGTAGAGATCCATCTCACCAGTACAGACAATTAAGCCTGACCAATGGGTAGACCCCGAAGTTCAACTACGAGCTTTTTAACTGCAACAACTTTAATATACGCTATTGGAGCTGGAATTACCGCGGCTGCTGGCACCAGACTTGCCCTCCAA
+
DDDDDIIIIIIIIIIIIIIIIIIIIIIIIIIIIIIIIIIIHIIIIIIIIIIIHIIIIIIEHIHIIHIIIIIHIIHIIIIIII1DHHIIIIIIIGIHIIIIIHHHIIIIIIIIIHIIIIIIIIIIIIIIIIIIIIIIIIIIIIIIIIIIIIIIIIIIIIIIIIIIIIIIIIIIIIIIIIIIIIIIIIIIIIIIIIIIIIIIIIIIIIIIIIIIIIIIIIIIIIIIIIIIIIIIIIIIII=IIIIIHGDIIIIIIIIIIIIIIIIIIIIIIIIIIIIIIIIIIIIIIIIIIIIIIIIIIIIIIIIIIIIIIIIIIIIIIIIIIIIIIIIIIIIIIIIIIIIIIIIDDDDD
@HISEQ:969:HM2KJBCX2:2:1101:12187:69114 2:N:0:ACTATGCA
TCCAGGGCTATACCCAACTATCCCTATTAATCATTACGGTGGTCCTAGAAACCAACAAAATAGAACCACAACGTCCTATTCTATTATTCCATGCTAATCTATTCAAGCAATAGCCCGCTTTAAACACTCTAATTTTTTCAAGGTAATGGTCCTGGCTCCCCAACACACCCAATTAAGGACATGCTGATTCACCAGAAGGAAGACCCGACAACAAGACAGTACTCGCCAAAGACGGACCGCCCGGCCAGGCCTAAAATTCAACTACGAGCTTTTTAACTGCAATAACTTTAATATACGCTATTGGAGCTGGAATTACCGCGGCTGCTGGCACCAGACTTGCCCTCCAA
+
DDDDDIIIIIIIIIIIIIIIIIIIIIIIIIIHIIIIIIIIIHIIIIIIIIIIIIIIIIIIIIIIIIIIIIIIIIIHIIIIIIIIIHIIIIIIIIIIIIIIIIIIIIIIIIIIIIIIIIIIIIIIIHHIIIIIIIIIIIIIIIIIIIIIIIHIIIIIIIIIIIIIIIIIIIIIIHIIIIIIIIHIIIIIIIIIIIIIIIIIIIIIIIIIIIIIIIIIIIIIIIIIIIIIIIIIIIIIIIIIIIIIIHIIIIIIIIIIIIIIIIIIIIIIIIIHIHIIIIIIIIIIIIIIIIIIIIIIIIIIIIIIIIIIIIIIIIIIIIIIIIIIIIIIIIIIIIIIIIIIIIDDDDD
@HISEQ:969:HM2KJBCX2:2:1101:14919:69328 2:N:0:ACTATGCA
TCCAGGGCTATACCCAACTATCCCTATTAATCATTACGTCGATCCTAGAAACCAACAAAATAGAATCAAACGTCCTATTTCATTATTCCATGCTAATGTATTCAAGCGTGAGCCTGCTTTAAACACTCTAATTTTTTCAAAGTAACAGTCCTGATTCCCCACAACACCAAATAAATGACATCATGGTTCGTCAGAAGGGAGAAACCAACAATACCAGTACGTACCGAGGCACGACCGACATGATGGTCCCGAAATTCAACTACGAGCTTTTTAACTGCAGCAACTTTAATATACGCTATTGGAGCTGGAATTACCGCGGCTGCTGGCACCAGACTTGCCCTCCAA
+
DDDDDIIIIIIIIIIIIIIIIIIIIIIIIIIIIIIIIIIIIIIIIIIIIIIIIIIIIIIIIIIIIIHHIIIIIIIIIIIHHIIIIIIIHIIIIIIIIIIIIIIIIIIIIIIIIIIIIIIIIIIIIIIIIIIIIIIIIHIIIIIIIIIIIIIIHIHIHGHHIIIIIIIIIIIIIIIIIIIIIIIIIIIIHIIHIIIIIIIIIIIIIIIIIIIIHIIIIIIIIIIIIIIIIIIIIIIIIIIIIIHEIIIIIIIIIIIIIIIIIIIIIIIIIIIIIIIIIIIIIIIIIIIIIIIIIIIIIIIIIIIIIIIIIIIIIIIIIIIIIIIIIIIIIIIIIIIIIIIIDDDDD
@HISEQ:969:HM2KJBCX2:2:1101:17690:69342 2:N:0:ACTATGCA
TCCAGGGCTATACCCAACTATCCCTATTAATCATTACGGTGATCCTAGAAACCAACAAAATAGAACCATGCCGTCCTATTCTATTATTCCATGCTAATGTATTCGAGCAAAAATGCCTGCTTTAAACACTCTAATTTTTTCAAGGTAAAGGTCCTGGATCCGCAAGACACCCAATAAAGGACATCAAGTTTCTCCAGAAGGTGAGAAATCAACAGTAACAGTTCATACCCCTTAAGGCATGACCATCACGTCAATCCCGAAATTCAACTACGAGCTTTTTAACTGCAACAACTTTAATATACGCTATTGGAGCTGGAATTACCGCGGCTGCTGGCACCAGACTTGCCCTCCAA
+
DDDDDIIIIIIIIIIIIIIIIIIIIHIIIIIIIIIIIIIIIIIIIIHIGHIIIIIIIIIIHHHHIIIIIIIHIHIIIIIIIIHIIIHIIHIIIIIFHIHIIHIHIIHEHHHHHHIIHIIHHIHIIIHIHIIIIIIIHIIIIIHIIIIIIHHIIIIIIHIIHIIIHHIHHIIIIIHHIIIIIHIIIIIIIIIIIIHIHHIIIIIIIIIIIIIIIIIIIIIIHIIHHHHIIIIIIIIIIIIIHGGHIIIHIIHGIIIIIIIIIIIIIIIIHHIIIIIIHIIIIHIIIIIIIIIIIIIIIIIIHIIIIIIIIIIIIIIIIIIIIIIIIIHIIIIIIIIIIIIIIIIIIIIIDDDDD
@HISEQ:969:HM2KJBCX2:2:1101:17326:69802 2:N:0:ACTATGCA
TCCAGGGCTATACCCAACTATCCCTATTAATCATTACGTCAATCCTAGAAACCAACAAAATAGGATCAAACGTCCTATTTCATTATTCCATGCTAATGTATTCAAGCGTTAGCCTGCTTTAAACACTCTAATTTTTTCAAAGTAACAGTCCTGTTTCCCTGCAACACCAAATTAATGACATTACAGTTCTTCAAGAAGGAGGAACCAGTAAAGCCAGTACATACCAGAGGCACGACCAACTTACTAATCCCGAAATTCAACTACGAGCTTTTTAACTGCAACAACTTTAATATACGCTATTGGAGCTGGAATTACCGCGGCTGCTGGCACCAGACTTGCCCTCCAA
+
DDDDDIIIIIIIIIIIIIIIIIIIIIIIHIHIIIIIIHIIIIIIIIIIIIIIIIIIIIIIIIHHHIIIIIIHHHHHHGIIIIIIHHIIIIHHHHHIIIIIIIIIIIHIIHHGHIIHIIIIIIIIIIIIIIIIIIIIIIHIIIIIIIIIIIIIIIIIIHIIIIHIIIIIIIIHIIIIIHHIIIIIIIIIIIHIIIIIIIIIIIHHHIIIIHIIIHIIIIIIIIIIIIIH<IIIIII>IIHIIIIHHIIIIIIIIIIIHIIIIIHIIIIIIIIIIHHIIIIIIIIIIIIIIIIIIHIIIIIHIIIIIIIIIIIIIIIIIIIIIIIIIIIIIIIIIIIIIHIIIDDDDD
@HISEQ:969:HM2KJBCX2:2:1101:12336:70482 2:N:0:ACTATGCA
TCCAGGGCTATACCCAACTATCCCTATTAATCATTACGTCGATCCTAGAAACCAACAAAATAGAATCAAACGTCCTATTTCATTATTCCATGCTAATGTATTCAAGCGTAAGCCTGCTTTAAACACTCTAATTTTTTCAAAGTAACAGTCCTGATTCCCCACGACACCAAATTAATGACATCGCGGTTCTTCAGAAGGTAGGAACCGATAATGCCAGTGCGTACCGAAGCACGACCAACAATTCGATCCCAAAATTCAACTACGAGCTTTTTAACTGCAACAACTTTAATATACGCTATTGGAGCTGGAATTACCGCGGCTGCTGGCACCAGACTTGCCCTCCAA
+
DDDDDIIIIIIIIIIIIIIIIIIIIIIIIIIIIIIIIIIIIIIIIIIIIIIIIIIIIIIIIIIIIIIIIIIGHIIIIIIIIIIIIIIIHIIIHIIIIIIIIIIIIIIIIIIIIIIHIIIIIIIIIIIIIIIIIIIIIIIIGIIIIIIIIIIIIHIIIIIIIIIIIIIIIIIHIIIHIIHIHIIIIIIIIIIIIIIIIIIIIIIIIIIIIIIIIIIIIIIIIIIIIIIIIIIIIIIIIIIIIIHHIIHIIIIIIIIIIIIIIIIIIIIIIIIIIIIIIIIIIIIIIIIIIIIIIIIIIIIIIIIIIIIIIIIIIIIIIIIIIIIIIIIIIIIIIIIIIIIIDDDDD
@HISEQ:969:HM2KJBCX2:2:1101:10507:70312 2:N:0:ACTATGCA
TCCAGGGCTATACCCAACTATCCCTATTAATCATTACGTCGATCCTAGAAACCAACAAAATAGAATCAAACGTCCTATTTCATTATTCCATGCTAATGTATTCAAGCGTGAGCCTGCTTTAAACACTCTAATTTTTTCAAAGTAACAGTCCTGATTCCCCACAACACCAAATAAATGACATCATGGTTCGTCAGAAGGGAGAAACCAACAATGCCAGTACGTACCTAGGCACGACCGACATGATGGTCCCGAAATTCAACTACGAGCTTTTTAACTGCAGCAACTTTAATATACGCTATTGGAGCTGGAATTACCGCGGCTGCTGGCACCAGACTTGCCCTCCAA
+
DDDDDIIIIIIIIIIHIIIIIIIIIIIIIIIIIIIIIGIIIIIIIIIIIIIIIIIIIIIHII@GHIIIIIIHIIIIIIIIIIIIIIIIIIIIIHHIIIIIIIIIIIIIIIIIHIIHIIHIHIIIIIIIIIIIIIIIIIIIIHIIIHIIIIIIIIIHIIIIIIIIIIIIIIIIIIGIIIIHIIIIIIIIIIIIIIIIIIIIIIIIIIIIIIIIIIIIIIIIIIIIIIIIIIIIIIIIIIIIIIHHIIIIIIIIIIHGHIHIIIIIIIIIIHIIIIIIIIIIIIIIIIIIIIIIIIIIIIIHIIIIIIIIIIIIIIIIIIIIIIIIIIIIIIIIIIIIIIIIDDDDD
@HISEQ:969:HM2KJBCX2:2:1101:5530:69975 2:N:0:ACTATGCA
TCCAGGGCTATACCCAACTATCCCTATTAATCATTACGTCGATCCTAGAAACCAACAAAATAGAATCAAACGTCCTATTTCATTATTCCATGCTAATGTATTCAAGCGTTAGCCTGCTTTAAACACTCTAATTTTTTCAAAGTAACAGTCCTGTTCCCCTGCAACACCAAATTAATGACATTACAGTTCTTCAGAAAGGAGGAATCAGCGAAGCCAGTGCATACCAGTGGCACGACCAACCTGCTGACCCCGAAATTCAACTACGAGCTTTTTAACTGCAACAACTTTAATATACGCTATTGGAGCTGGAATTACCGCGGCTGCTGGCACCAGACTTGCCCTCCAA
+
DDDDDIIIIIIIIIHIIIIIIIIIIIIIIIIIIIIIIIIIIIIIIIIIIHIIIIIIIIIFHGIHIHIIHIIIIIIIIIIIIIIIIIHIIIIIHIIIIIIIIIIIIIIIIIIIIIIIIIHIIIIIIIIIIIIIIIIIIIIIIIIIIIIIIHIIIHIIIIIIIIIIIIIIIIIHIIIIIIIIIIIIIIIIIIIIIIIHIIIHIIIIIIIIIIIIHIIIIIIIIIIIIIIIIIIIIIIIIIIIIIIHHIIIIIIIIIIIIIIIIIIIIIIIIIIIIIIIIIIIIIIIGIIIIIIIIIIIIIIIIIIIIGIIIIIIIIIIIGIIIIIIIIIIIIIIIIIIIIIIIDDDDD
@HISEQ:969:HM2KJBCX2:2:1101:20120:70861 2:N:0:ACTATGCA
TCCAGGGCTATACCCAACTATCCCTATTAATCATTACGTCGATCCTAGAAACCAACAAAATAGAATCAAACGTCCTATTTCATTATTCCATGCTAATGTATTCAAGCGTAAGCCTGCTTTAAACACTCTAATTTTTTCAAAGTAACAGTCCTGATTCCCCACGACACCAAATTAATGACATCGCGGTTCTTCAGAAGGTAGGAACCGATAATGCCAGTGCGTACCGAAGCACGACCAACAATTCGATCCCGAAATTCAACTACGAGCTTTTTAACTGCAACAACTTTAATATACGCTATTGGAGCTGGAATTACCGCGGCTGCTGGCACCAGACTTGCCCTCCAA
+
DDDDDHHIIIHIIIIIIIIIIIIIIIIIIIIIIHIHIIIIGIIIIIIIIIIIIIIIGIIIIIHHIIIIIIIIIHHIIIIIIIIIHIIGIIIIHIIIIIIIIHIIIIIIIIIHHHIIIIIIHIHIIIIIFIHHHHIIHIIIIIIIIIIIIIIIIIIIIIIIIIIIHHHHIIIIIIIIIIIIIIIIIHIIIIIIIIHIHIIIIIIIIIIIIIIIIIIIIIIIIIIIIIIIIIIIIIIHIIIIIHGEIIIIIIIIIIIIIIIIIIIIIIIIIIIIIIIIIIIIIIIIIIIIIIIIIIIIIIIIIIIIIIIIIIIIIIIIIIIIIIIIIIIIIIIIIIIIIIIIDDDDD
@HISEQ:969:HM2KJBCX2:2:1101:8584:71035 2:N:0:ACTATGCA
TCCAGGGCTATACCCAACTATCCCTATTAATCATTACAGCGGTCCTAGAAACCAACAAAATAGAACCGATGTCCTATTCTATTATTCCATGCTAATGTATTCGAGCAAAGGCCTGCTTTGAACACTCTAATTTTTTCAAGGTAAAAGTCCTGGTTCCCCACGACACCCAGTAAAGGGCATCGGGTTTCCCAGAAGGAAAGACCCGACCGAATCCGTACGCTCGATTAGGAGGACAGATCAGCCAGGTCCAAGGTTCAACTACGAGCTTTTTAACGGCAACAACTTTAATATACGCTATTGGAGCTGGAATTACCGCGGCTGCTGGCACCAGACTGCCCTCCAA
+
DADDD?HHH?CHCHEE@HHFEC@FFHH@@CGHG<F?HGHHDHIICHHE@CDCCCHIIFEHIHHIIHHIDCEC1GFHEGHHHIHIHH@1<<GH@FCDHFHE1DGE@ECCGG@F817CFEHGGHHCF??EHHHIHECHEFFHH<@HGA<0DF;CHH<CEC<FDCHH.EA;/<<CGEHEG@;//DHG@GF@@FEE?CCD@BCEGHIF<=<HCD<0@G@8/ED<1<111GE?F11C<1C?FC<111HEEIIHG?IHHHHEEHEHDHFHHHHIIHHFGC<D1EC<GHHFGHIHHHE<HEFCHCHHHHIFIIIIIIIIIIIIIIHIHHIIIIIIIIIIIHIIIHD@DDB
@HISEQ:969:HM2KJBCX2:2:1101:12806:70551 2:N:0:ACTATGCA
TCCAGGGCTATACCCAACTATCCCTATTAATCATTACATCGATCCTAGAAACCAACAAAATAGAATCGGATGTCCTATTTCATTATTCCATGCTAATGTATTCAAGCGTGAGCCTGCTTTAAACACTCTAATTTTTTCAAGGTAACAGTCCTAATTCCCCGTGACACCAAATTAATGGCATTACGGTTCTTTAGAAGGTGAGAAATCAATAATATCAGTACATACCAACGGCATGACCGAAACATTGATCCCGAAATTCAACTACGAGCTTTTTAACTGCAACAACTTTAATATACGCTATTGGAGCTGGAATTACCGCGGCTGCTGGCACCAGACTTGCCCTCCAA
+
DDADDHIIIGHHHIIIIIIIIIIIIHHHHHIIHHIIGHHIIGIIIIIIHIIIFHIIIIIIGIHIIHIIHHIIHIHIIIIIHCHIEHHHEHHHIIIGIIIIIHHGIIIIIHHHHHIHGHIIHHIIIIIIHIHHIIIIIIIHIIIHHHIGIIHIIIHHGHIHHHIIIIIIIIIIIIIIIGIIIIIIIIHIIIHHIHIIHHHIIIIHHFIIIHIHHHHHHHHEGIIHHEHHIIIIIIIHHIIIIIIHHGIIIIIIIIIIIHHHIIIIIHIIIIIIIIIIIIIIIIIIIIIIIIIIIIIIIHIIGHIIIIIIIIIIIIIGIIIIIIIIIIIIIIIIIIIIIIIIIHDCDDD
@HISEQ:969:HM2KJBCX2:2:1101:13147:70407 2:N:0:ACTATGCA
TCCAGGGCTATACCCAACTATCCCTATTATCATTACTCTGGTCCTGAAAACCAACAAAACAGAACCATAGTCCTATTCTATTATTCCATGCTAATGTATTCAAGCAAATGCCTGCTTTGAACACTCTGATTTTTTCAAGGTAAACAACATTAGCTTTAACACTAATGTAAAAAATGATTCAAATAAATCTTACTCCTAAAAGTAAAATAAATTCAATATCACAAGATTCAACTACGAGCTTTTTAACTGCAACAACTTTAATATACGCTATTGGAGCTGGAATTACCGCGGCTGCTGGCACCAGACTTGCCCTCCAA
+
DCDDDIIIHIIIIHHIHIIIIIIIIIIIIHHHIIIIIIIHHIHIIIIIIIIGHIGIIHIIIIIIIIIIIIIIIIHHIIIIIIIIIIIIIIIIIIIHHIIIHHHIIIIIIIHIIIHIIIIIIGIIIIIIIIIIIIIGIIHIIIIIHIIIIIIIIIIIIIIIIIIIIIIIIIIIIIIIIIIIIIIIIIIIIIIHHHIIIIIIHGIIIIIIIIIIHIHIIHHIIIIIIIIIIIIIIIHIIIIIIIIIIIIIIIHIHIHHIHIIIIIIIIIHFHHIIHIIIIHHIIIIIIIIIIIIIIIIIIIIIIIIIIGIIIIIDDDDD
@HISEQ:969:HM2KJBCX2:2:1101:6711:70519 2:N:0:ACTATGCA
TCCAGGGCTATACCCAACTATCCCTATTAATCATTACATCGATCCTAGAAACCAACAAAATAGAATCAAACGTCCTATTTCATTATTCCATGCTAATGTATTCAAGCGTGCGCCTGCTTTAAACACTAATTTTTTCAAAGTAACAGTCCTGATTCCCCACGACACCAAATTAATGACATCGTAGTTCTTCAGAAGGTAGGAACCAATAATGCCAGTGTGTACCGAAGCACGACCGACAATTTGATCCCGAAATTCAACTACGAGCTTTTTAACTGCAACAACTTTAATATACGCTATTGGAGCTGGAATTACCGCGGCTGCTGGCACCAGACTTGCCCTCCAA
+
DDDDDIIIIHIIHHHIIIIIIIIIIIIIGHHIIIIIIHIIIIIIIIIHIIIIIIIIHHIFHHHIIIIIIGHHGHIIIIHGHIIIHFH??HIIHIIIIHIIHHIHIHHHIHIIIIHHIHFIIIIIIHIHIHIHIIHIIIIIIIIHHFHIIHHIIIIIIHHHHEHHGIHHHHIIHHIIIIIHIHIIIIIIIHIIIIHIHHIIIIIHHIHHHHIIHIIIIIIIIIIIIIIIHIIIIIIGIIIIHHIIIIIIIIIHIIIIIIIHIIIIHIIIIIIIIIIHHHIIIIIIIIGIIIHIIIIIHHIIIIIIIIIIHIIIIIHIIHHIIIIIIIHHIIIIIIIIIIDDDDD
@HISEQ:969:HM2KJBCX2:2:1101:11876:71894 2:N:0:ACTATGCA
TCCAGGGCTATACCCAACTATCCCTATTAATCATTACGGTGGTCCTAGACCAACAAAATAGAACCAACGTCCTATTCTATTATTCCATGCTAATCTATTCAAGCAAAAGCCCGCTTTAAACACTCTAATTTTTTCAAGGTAATGGTCCTGGTTCCCCGACACACCCAATAAAGGGCATACCGGCTCACCAGAAGGATAGACCCGACAGCAGAACAGTACTCGCCAGAGACGGACCGTCAGGTCAGGCCTAAAATTCAACTACGAGCTTTTTAACTGCAACAACTTTAATATACGCTATTGGAGCTGGAATTACCGCGGCTGCTGGCACCAGACTTGCCCTCCAA
+
BDD@@?C@FHHHHIHIGHHHHGHHEHEHIFFHIIGHHE@HHGHFHIIGCHHHHHF1<GHEFHHHI@EHHHHEGHHHHIIHHHIFE11EEHIIIGIIHHFHHGIIIIHIHDIIHFGIIIHGHH%IHIHEHIHGHHEIIIIIIHIIIIIIIFHFIGIIIGIIIHIIIIIIIHIIIIHEGIHHDIIIHIIHHHIHHIIIIIIIIIIIIIIIIIHHIIIIIIIIIIHIIIIIIIIIIIIIIG<IIGHHIHHHGIIIIIIIHIIIIIIIIIIIIIIIIIIIIIIIHIIIHIIIIIIHIIIIIHHIIIIIIIIIIIIIIIIIIIIIIIIIIIIIIIIIIIIIIIIDDDDD
@HISEQ:969:HM2KJBCX2:2:1101:8942:72114 2:N:0:ACTATGCA
TCCAGGGCTATACCCAACTATCCCTATTAATCATTACGTCAATCCTAGAAACCAACAAAATAGGATCAACGTCCTATTTCATTATTCCATGCTAATGTATTCAAGCGCGAGCCTGCTTTAAACACTCTAATTTTTTCAAAGTAACAGTCCTGATTTCCCACCACACCAAATGAATGACATGATGGTTCGTCAGAAGGTAGGAATCAGTAACACCAGTACGTACCGAAGGCACGACCAGCGTACTAATCCCGAAATTCAACTACGAGCTTTTTAACTGCAACAACTTTAATATACGCTATTGGAGCTGGAATTACCGCGGCTGCTGGCACCAGACTTGCCCTCCAA
+
DDDDDIIGIIIIIIIIIIIIIIIIIIIIIIIIIIIIIIIIIIIIIIIIIIIIIIIIIIIIIIHIIHHIIIGHEHIIIIIIIIIIHHIHIIIGHIFIIIIIIIIIIHIIIIIIIIIIHIIIIIIIIIIIIIIIIIIIIIIIIIIIIIHHIHIIIIIIIIIIIIIIIIIIIIIIIIIIIIIIHIIHIIIIIIIIIIIIIHIIIIIIIIIIIIIIIIIIIIIIIIIHIIIIIIIIIIIIIIIIIHIHIIIIIIIIIIIIIIIIIHIIIIIIIIIIIHIIIIIIIIIIIIIIIIIIIIIIIIIIIIIIIIIIIIIIIIIIIIIIIIIIIIIIIIIIIIIIIIIIDDDDD
@HISEQ:969:HM2KJBCX2:2:1101:20538:72285 2:N:0:ACTATGCA
TCCAGGGCTATACCCAACTATCCCTATTAATCATTACGGTGATCCTAGAAACCAACAAAATAGAACCATGCCGTCCTATTCTATTATTCCATGCTAATGTATTCGAGCAAAAATGCCTGCTTTAAACACTCTAATTTTTTCAAGGTAAAGGTCCTGGATCCGCAAGACACCCAATAAAGGACATCAAGTTTCTCCAGAAGGTGAGAAATCAACAGTAACAGTTCATACCCCTTAAGGCATGACCATCACGTCAATCCCGAAATTCAACTACGAGCTTTTTAACTGCAACAACTTTAATATACGCTATTGGAGCTGGAATTACCGCGGCTGCTGGCACCAGACTTGCCCTCCAA
+
DDDCDIHHIIIIHHIHIIIIHIIHHIHIIIIIIIIIIIIIIIIIIIIIIIIIIIIIIIIIIIHIIIIIIHHGHIIGIIIIIIIIIHIIIFHHHHIIIHHGHCFHEHHHIIIIHHHGIHHEHHHIGIHEIHIHIIIIIIIIHHHHHIIHHHIIIIHHHDCGGHHHIGHHIHFIIHHIIIHIIIIIIIIIIHHIHIHIIIIHIIHIIIIIIIIIIIIHHHIIIIIIIIHIIHIIIIIIIH=IIIIIIIIIIHHEIIIIIIIIIIHIIIIIIIIIIIIIIIIIIHIIIIIIIIIIIIIIIIIHHIIIIIIHIIIIIIIIIIIIIIIIIIIIIIIIIIIIIIIHIIIIIIIIDDDDD
@HISEQ:969:HM2KJBCX2:2:1101:21036:72342 2:N:0:ACTATGCA
TCCAGGGCTATACCCAACTATCCCTATTAATCATTACGGTGGTCCTAGAAACCAACAAAATAGAACCACAACGTCCTATTCTATTATTCCATGCTAATCTATTCAAGCAAATGCCTGCTTTAAACACTCTAATTTTTTCAAGGTAATGGTCCTGGCTCCCCGGCACACCCAATAAAGGACATACTGGTTCACCAGAAGGTGGACCCGACACAGGACAGTACTCGCCAAAGACGGACCGCCCGGCCAGGCCTAAAATTCAACTACGAGCTTTTTAACTGCAACAACTTTAATATACGCTATTGGAGCTGGAATTACCGCGGCTGCTGGCACCAGACTTGCCCTCCAA
+
@@DDAHHGEDCEHFCGHHHHDCHHHHHIHIGIHFEHHIGFHIHEGEGHFHFC@GHDEHHIIHCHHEFEHHIFHDGC0D?C1GHG1C<@EDDF<11<F1<@DFGEHHGHHIHCHF@CHEGFGDFHEHHEFGHHHEHHFHFHHIHGIHIHHHHHACEG@IIIHEHGHHEGIHHIIIHHHHBIHIIIIIIIHHEHHEHHEIIIHHHIIIIIIHHIIIIIIIGIIIIIIIIIHHFIIIIIIIIIIIIHHIIHHIIHGHIIIIHIIIHHHHIHIIIIHHGIIIIIIIHHIIIIIIIIIIIIHHHGFIIIIIIIIIHIIIIIIIIIIIIIIIIIIIIIIIIIIIIIIDDDDD
@HISEQ:969:HM2KJBCX2:2:1101:1648:72034 2:N:0:ACTATGCA
TCCAGGGCTATACCCAACTATCCCTATTAATCATTACGTCGATCCTAGAAACCAACAAAATAGAATCAAACGTCCTATTTCATTATTCCATGCTAATGTATTCAAGCGTGAGCCTGCTTTAAACACTCTAATTTTTTCAAAGTAACAGTCCTGATTCCTCACAACACCAAATAAATGACATCATGGTTCGTCAGAAGGGAGAAACCGACGATGCCAGTACGTACCGAGGCACGACCAACATGATGGTCCCGAAATTCAACTACGAGCTTTTTAACTGCAGCAACTTTAATATACGCTATTGGAGCTGGAATTACCGCGGCTGCTGGCACCAGACTTGCCCTCCAA
+
DDDDCHHIIHIIIIIIIIIIGHIIIIIIIIIIIIIIIIIIIIIIIIGIIIIIIHHIHIIIIIIHIIIIIIHIHIGHIIIIIIIIIIIIHIIIIIIIIHHII%DHIIIIHHIHIIIIHIIIIHIIHIIIIIIIIIIIHIIHIIHHIIIIIIIIIIIIIIIIIIIIIIHHHIIIIIIHIIIIIIIIIIIIIHHIIIIIIIHIIIIIIIIIIIIIIIIIIIII2IIIIIIIIIIIIIIIIIIIIIIHIIIIIIIIIIIIIIIIHHIIIIIIIIIIIIIIIIIIIIIIIIIIIIIIIIIIIIIIIIIIIIIIHIIIIIIIIIIIIIIIIIIIIIIIIIIIIIIIDDDDD
@HISEQ:969:HM2KJBCX2:2:1101:10409:73171 2:N:0:ACTATGCA
TCCAGGGCTATACCCAACTATCCCTATTAATCATTACGGTGATCCTAGAAACCAACAAAATAGAATCATGCCGTCCTATTTTATTATTCCATGCTAATGTATTCAAGCAAAATGCCTGCTTTAAACACTCTAATTTTTTCAAAGTAAAGGTCCTGGTTCCCCGCGACACCCAATTAAGGGCATTGCGGTTCTCCAGAAGGTGAGAAATTGACTACACCAGTTCATACCCCTTAAGGCACGACCGATGTGTCAATCCCGAAATTCAACTACGAGCTTTTTAACTGCAACAACTTTAATATACGCTATTGGAGCTGGAATTACCGCGGCTGCTGGCACCAGACTTGCCC
+
DDDDDIIIIIIIIIIIIIIHIIIIIIIIIIIIIIIIIIIIIIIIIIIIIIIIIIIIHIIIIIIHIIHIIIIIIHIIIIGIIIHIIIIIIIIIEHHIIIIHIHGEIIGIIIHIHHIIIIIIIIIIHIIIIIHIHIIHHHHHIIHIIIIIHIIHIHHIIIIIIIIIIIIIIIIHIIIIIIIIIIIIHHIIIIIIIIIIIIIIIIIIIIIHIIIIHIIIIIIIIIIIIIIIIIIHHIIIIIHIIIHHHHIGIIIIHHIIIIHIIIIIIIIIIIIIHIIIIIGIIIIIIIIIIHIIHIIIIIHHIIIIIIIIIIIIIIIIIIIIIIIIIIIIIIIIIIIIIIIIIIDDDDD
@HISEQ:969:HM2KJBCX2:2:1101:5263:74247 2:N:0:ACTATGCA
TCCAGGGCTATACCCAACTATCCCTATTAATCATTACGTCAATCCTAGAAACCAACAAAATAGGATCGAACGTCCTATTTCATTATTCCATGCTAATGTATTCAAGCGTTAGCCTGCTTTAAACACTCTAATTTTTTCAAAGTAACAGTCCTGTTTCCCTGCAACACCAAATTAATGACATTACAGTTCTTCAAGAAGGAGGAATCAGTAAAGCCAGTACATACCATAGGCACGACCAACCTACTGACCCCGAAATTCAACTACGAGCTTTTTAACTGCAACAACTTTAATATACGCTATTGGAGCTGGAATTACCGCGGCTGCTGGCACCAGACTTGCCCTCCAA
+
<00<01<0D?C1C@<11D1<DCC1DC1C1F11<<D<<1<<CCC1DHGE?1DGHC@@H<1<<11<11D@E1C/<1<<1D1<<1<@<1<F11DF<G?GH1?HGFHHE1166<C<F61E<<1AA@<0GBADF8<DH1?DEIIHH@@FH11@AB;<81<D?FHC1;1HGIEEGC?<HGGE@HD-?HD//:HHG</A<<0<F<<C<FEHD<00GC<1<1<@CHG@CF<<<1<1C<0CC/<<1FCIIHD<<:<<:/<11111G@CEHHDE<1F=GHHF<1<HCF@HHEG<FHD<<@@=HHDEIH@EHHHEIHEG?@EGCEC<CCEEEHHEIGHHHIHHGIIIHGC@FDDDBD
@HISEQ:969:HM2KJBCX2:2:1101:19264:74176 2:N:0:ACTATGCA
TCCAGGGCTATACCCAACTATCCCTATTAATCATTACGTCGATCCTAGAAACCAACAAAATAGAATCAAACGTCCTATTTCATTATTCCATGCTAATGTATTCAAGCGCGAGCCTGCTTTAAACACTCTAATTTTTTCAAAGTAACAGTCCTGATTTCCCACGACACCAAATTAATGACATCGTGGTTCGTCAGAAGGTAGGAATCAATTTGACCAGTACGTACCGAGGCACGACCGATCAACTGATCCCGAAATTCAACTACGAGCTTTTTAACTGCAACAACTTTAATATACGCTATTGGAGCTGGAATTACCGCGGCTGCTGGCACCAGACTTGCCCTCCAA
+
DDDDDIIIIIIIIIIIIIIIIIIIIIIIIIIIIIIIIIIIIIIIIIIIIIIIIHIIIIIIIIHIIIIIIIIIIIIIIIHIIIIGIIIIIIIIIIIIIIHIHIHIIHIIIIIHHIIIIIIIIIIHIIIIIIIIIIIIIIIIIIIIIIIIHIIIIIIIIIIIIIIIIIIIIIIIIIIIIIIIIIIIIIIHIIIIIIIIIIIIIIIIIIIIIIIIIIIIIIIIIIIIIIIIIIIIIIIIIIIIIIHHIIIIIIIIIIIIIIIIIIIIIIIIIIIIIIIIIIIIIIIIIHIIIIIIIIIIIIIIIIIIIIIIIIIIIIIIIIIIIIIIIIIIIIIIIIIIIIIIDDDDD
@HISEQ:969:HM2KJBCX2:2:1101:11827:73587 2:N:0:ACTATGCA
TCCAGGGCTATACCCAACTATCCCTATTAATCATTACTCATTTCACCAAAAACCAACAAAATTCGCGACACGAGTCCTAACTTATTATTCCATGCTAATGTATTCATAACTTTCAGCCTGCTTTAAACACTCTAATTTTTTCAAAGTAAAGGTCCTGGATTGCGAACCCAACCCAGTAAAGGGCAGGAACGTTCTCCAGGAAGATGGTAAGCGCGCATCGGCACTCACACACGATACCGTGGCGGGCCAAGCGCACTATACCAGAAATCCAACTACGAGCTTTTTAACTGCAACAACTTTAATATACGCTATTGGAGCTGGAATTACCGCGGCTGCTGGCACCAGACTTGCCCTCCAA
+
B@@D@EHHHHHHHEFHECGHHHIIHHGHHHIICC<FHEHHI@HHICGHFIIIHHIIIEHIIEGG<@<?HHICECDFHEHHHHCGHEF@FHIIHHHC1CFFE<@1FFHIIHICDGG<DHHHHHHHFHIIIH8@@FHE<HHGCHI?FHEHDHG@@?DHHFHHIHHG<EHH=HHIIBEHHFF?AGEFHGCFFC?H?HIHHCEHEHF:=FCEHHHHEHHHHCC@C0@CHHHHHEHHEE@1HHEHCFHCIHHHDHD<G@D11GFHFCHIIIHIIIIHGHDIGGCFIHHHIHHHEIIHHHGCIHCHHECIHIIIHHEIIIHHIIIHIFHECHGHDDIIIHIIHHHIIIIHEGIIHGCC1DDBD@
@HISEQ:969:HM2KJBCX2:2:1101:13676:74697 2:N:0:ACTATGCA
TCCAGGGCTATACCCAACTATCCCTATTAATCATTACGGTGGTCCTAGAAACCAACAAAATAGAACCACAACGTCCTATTCTATTATTCCATGCTAATCTATTCAAGCAAATGCCTGCTTTAAACACTCTAATTTTTTCAAGGTAATGGTCCTGGCTCCCCGGCACACCCAATAAAGGACATACTGGTTCACCAGAAGGTGGACCCGACACAGGACAGTACTCGCCAAAGACGGACCGCCCGGCCAGGCCTAAAATTCAACTACGAGCTTTTTAACTGCAACAACTTTAATATACGCTATTGGAGCTGGAATTACCGCGGCTGCTGGCACCAGACTTGCCCTCCAA
+
DDDDCFHHHHIIIHIIIHIIIHIIIIIIIGHIIIHHIIHIIIIIIIIGIIIHIIIIIIIHIIHIHIHHHHECHHHHHIHIIIIIHGHH?GHIIIII@GHHIIIHIIIIIIIIGHEHHIHIIHEHIIIHIIIIHHHHIIHHGIHIGHHIIHHHHHEHHIHDHHHHIIIIIIIHIHHCHHHIIIIIIIHHIGIIHIIIIIIIHHIHHHIIIHIIIHIIIIIIIIIIIIHIIHIIIIHIIHIHIIIHHIIHIHHIIIGIIIIHIIIHHIIIIHIIIIHIIIIIIIIHGIIIIIIIIHIIHHHDGIIIIIIIIIIIIIIIIIIIIIIIIHHIIIIIIIGIIIIIIDCDDA
@HISEQ:969:HM2KJBCX2:2:1101:6823:74767 2:N:0:ACTATGCA
TCCAGGGCTATACCCAACTATCCCTATTAATCATTACATCGATCCTAGACCAACAAAATAGAACCAACGTCCTATTCTATTATTCCATGCTAATCTATTCAAGCAAAAGCCCGCTTTAAACACTCTAATTTTTTCAAGGTAATGGTCCTGGTTCCCCGACACACCCAATAAAGGGCATACCGGCTCACCAGAAGGATAGACCCGACAACAGAACAGTACTCGCCAGAGACGGACCGTCCGGTCAGGCCTAAAATTCAACTACGAGCTTTTTAACTGCAACAACTTTAATATACGCTATTGGAGCTGGAATTACCGCGGCTGCTGGCACCAGACTTGCCCTCCAA
+
DDDDDIIIIIIHHIIIIIIIIIIIIIIIIIIIIIIHIIIIIIIIIIGIIIIIIIIIIIIIEHGIEHIIHIIHIIIIIIIHIIIHIIIIHIIIGHIHIIIHIDIHIIHIHIIIIIIIIHIIIIIIIIHHIIIIIIHIIIIIIIIIIIIIIIIHGHIHIIIIHHHHIIIIHIIIIIIIIIIIIIIIIIHIHIIIIIIIIIIIIIIIIIIIIIHHHIIIIIIIIIIIIIIIIIIIIIIIIIII=IIIIIIIIIIIIIIIIIIIIIIIIIIIIIIIIIIIIIIIIIIIIIIIIIIIIIIIIHIIIIIIIIIIIIIIIIIIIIIIIIIIIIIIIIIIIIIIIIIDDDDD
@HISEQ:969:HM2KJBCX2:2:1101:11913:74861 2:N:0:ACTATGCA
TCCAGGGCTATACCCAACTATCCCTATTAATCATTACATCGATCCTAGAAACCAACAAAATAGAATCGGATGTCCTATTTCATTATTCCATGCTAATGTATTCAAGCGTGAGCCTGCTTTAAACACTCTAAATTTTTCAAGGTAACAGTCCTAATTCCCCGTGACACCAAATTAATGGCATTACGGTTCTTTAGAAGGTGAGAAATCAATAATATCAGTACATACCAACGGCATGACCGAAACATTGATCCCGAAATTCAACTACGAGCTTTTTAACTGCAACAACTTTAATATACGCTATTGGAGCTGGAATTACCGCGGCTGCTGGCACCAGACTTGCCCTCCAA
+
DDDDDHHGIIIIIHIIIGHIIIIIIIIIIIIIIIIIIIIIIHIIIIIIIIIIIIHHHHIIGIFEFHIHHEHHHIHHIIIIGIHHIHHHFIHHGHIIIIIGHHGIHHIIIIIIIHIIIHIHIIIHIHIIIIIHIHIIHIHHGIIHIIIIHIHIIIIHIIGIIHEIHFHIIIHIIIIIIIGIIIIHIIIIIIIIHIIIIIIIIIIIIHHIIIIIIIIIHIIIIIIIIIHIIIIIIIIIIIIIIIIIHGIIIIGIIIIIIIIIIIIIIIIIIIIIIIHHIIIIIIIIIIIHIHEIIIIIIIIIIIIIIIIIIIIIIIIIIIIIIIIIHIIIIIIIIIIIIIIIIIDDDDD
@HISEQ:969:HM2KJBCX2:2:1101:12543:75442 2:N:0:ACTATGCA
TCCAGGGCTATACCCAACTATCCCTATTAATCATTACGGTGATCCTAGAAACCAACAAAATAGAACCATGCCGTCCTATTCTATTATTCCATGCTAATGTATTCGAGCAAAAATGCCTGCTTTAAACACTCTAATTTTTTCAAGGTAAAGGTCCTGGATCCGCAAGACACCCAATTAAGGACATCAAGTTTCTCCAGAAGGTGAGAAATCAACAGCGACAGTTCATACCCCTTAAGGCATGACCATCACGTCAATCCCGAAATTCAACTACGAGCTTTTTAACTGCAACAACTTTAATATACGCTATTGGAGCTGGAATTACCGCGGCTGCTGGCACCAGACTTGCCTCCAA
+
DDDDDIHIIIIIIIIIIIIIIIIIIIIIIGIIIIIIIIIIIIIIIIIIIIIIIIIIHIHIIIHIIIIIIHIIGIIGIIIIHHIHIGIIHIHHEHHGIHIHHDIIIIHIIHIIIIHIIHHHIIIIIHHGHIIIIHHHIHIIIIIIGIIGIIIIIIIIHIIIIIIIIHIGIIHIIHIIIIIIIGIIIIIIHHHHIIHHIHIHIHIIIIIIIIIIIIIIIIIIIIIIIIIIIIIIIIHIIIH4IIHIIIIIIIHIIIIIIIIIIIIIIIIHFHHIIIIHFIIIIIIIHIIIIIIIIIIIIIIHGIIIIIIIIIIIIIHIIIIIIIIIIIIIIIIIIHIIIIIIIIIIIIIDDDDD
@HISEQ:969:HM2KJBCX2:2:1101:19237:75307 2:N:0:ACTATGCA
TCCAGGGCTATACCCAACTATCCCTATTAATCATTACGTCGATCCTAGAAACCAACAAAATAGGTTCGATCGTCCTATTTCGTTATTCCATGCTAATGTATTCAAGCGCGAGCCTGCTTTAAGCACTCTAATTTTTTCAAAGTAACAGTCCTGTTTCCCCGCAACAACAAATTAATGCCATCACGGTTCTACAAGAAGGAGGGACCAGTGAGGCCAGTGCATACCAGTGGCACGACCAACCTACTGGCCCCGAAATTCAACTACGAGCTTTTTAACTGCAACAACTTTAATATACGCTATTGGAGCTGGAATTACCGCGGCTGCTGGCACCAGACTTGCCCTCCAA
+
DDDDDIIIIIIIIIIHIIIIHGIIIIIIIIIIIIIIIHIIIIIIIIIIIIIIIIIIIIIGIIHGHHIHHIIIIGGIHIHIIIIIIIIIIIIIIIIIIIIHIHHIIHIIIIICIIIIIIIIHIIIIIIHIIIIIIIIIIIHIIIIIIIIIHIIIIIIIIHIIIIIIIIIIIIIIIIIIHI:HIIIIIIIIIIIIIIIIIIIIIIIIIIIIIIIIIIIIIIIIIIIIIIIIII=IIIIIIIIII==HIIIIIIIIIIIIIIIIIIIIIIIIIIIIIIIIIIIIIIIIIIIIIIIIIIIIIIIIIIIIIIIIIIIIIIIIIIIIIIIIIIIIIIIIIIIIIIIIDDDDD
@HISEQ:969:HM2KJBCX2:2:1101:9873:76114 2:N:0:ACTATGCA
TCCAGGGCTATACCCAACTATCCCTATTAATCATTACGGTGATCCTAGAAACCAACAAAATAGAACCATGCCGTCCTATTCTATTATTCCATGCTAATGTATTCGAGCAAAAATGCCTGCTTTAAACACTCTAATTTTTTCAAGGTAAAGGTCCTGGATCCGCAAGACACCCAATAAAGGACATCAAGTTTCTCCAGAAGGTGAGAAATCAACAGTAACAGTTCATACCCCTTAAGGCATGACCATCACGTCAATCCCGAAATTCAACTACGAGCTTTTTAACTGCAACAACTTTAATATACGCTATTGGAGCTGGAATTACCGCGGCTGCTGGCACCAGACTTGCCCTCCAA
+
@DDDDIIIIIIIIIIIIIIIIIIIGIHIIIIIIHIIIIIIIIIIIIIIIIIHIGHHIIIIIIHIHIIIIHIIIHIIIIHIIIIHHIIIIIIIHGIIHHHII@GIHIIHIIIIIIIGIIGHHHIHIIIIIIIIIIIIIIHIIIIIIIIIIIIIIHIIIIIHIHHIIHIIHIHIIIHIHHIIIIIIIIIIIHHHHHIIIIIIIIIIIIIIIIIIIIIIHHIIIIIIIHHIHIIIIIIIIIIIHHGIIIHGIHHFIIIIIIIHHIIIIIIIIIIIIIIIIIIIIHIIIIIIIIIIIIIIIIIIIIIIIIHIIIIIIIIIIIIIIIIIHIIIIIIIIIIIIIIIIIIIIIIIDDDDD
@HISEQ:969:HM2KJBCX2:2:1101:14338:74487 2:N:0:ACTATGCA
TCCAGGGCTATACCCAACTATCCCTATTAATCATTACATCGATCCTAGAAACCAACAAAATAGAATCGGATGTCCTATTTCATTATTCCATGCTAATGTATTCAAGCGTGAGCCTGCTTTAAACACTCTAATTTTTTCAAGGTAACAGTCCTAATTCCCCGTGACACCAAATTAATGGCATTACGGTTCTTTAGAAGGTGAGAAATCAATAATATCAGTACATACCAACGGCATGACCGAAACATTGATCCCGAAATTCAACTACGAGCTTTTTAACTGCAACAACTTTAATATACGCTATTGGAGCTGGAATTACCGCGGCTGCTGGCACCAGACTTGCCCTCCAA
+
DDDDDIIIIIIIIIIIIIIIIIIIIIIIIIIIIIIIIIIHIIIIIIIIGIIIHIIIHIIIIIHIIIIHGIIIHIHIIHIIHIIIIIIIIIIIIIIIHIIIIIIIIIHIIIIIIIIIIHIIIIIIIIIIIIIIIIHIIHIIIIIIHHIIIIIIIIHHIIIIIIIIIIIHIIIHIHIIIIIIIIIIIIIIIIHIIIIIIIIIIIIIIIIIIIIIIIIIIIIIIIIIIIIIIIIIIIIIIIIIIIIIHHIIIIIIIIIIIIIIIIIIIIIIIIIIIIIIIIIIIIIIIIIIIIIIIIIIIIIIHHIIIIIIIIIIIIIIIIIIIIIIIIIIIIIIIIIIIIIIIIDDDDD
@HISEQ:969:HM2KJBCX2:2:1101:9350:76685 2:N:0:ACTATGCA
TCCAGGGCTATACCCAACTATCCCTATTAATCATTACGGTGGTCCTAGAAACCAACAAAATAGAACCACAACGTCCTATTCTATTATTCCATGCTAATCTATTCAAGCAAATGCCTGCTTTAAACACTCTAATTTTTTCAAGGTAATGGTCCTGGCTCCCCGGCACACCCAATAAAGGACATACTGGTTCACCAGAAGGTGGACCCGACACAGGACAGTACTCGCCAAAGACGGACCGCCCGGTCAGGCCTAAAATTCAACTACGAGCTTTTTAACTGCAACAACTTTAATATACGCTATTGGAGCTGGAATTACCGCGGCTGCTGGCACCAGACTTGCCCTCCAA
+
0<@D0FH=CFHII?HHFHIIIGH@FFHIGCHG?CEE@1DG@EEH1F<FHEEHEEEEHHCHHI11DDHHIHEH/DF001CH?GGHHE1C<C@1FH11CFDG<0G@DHG0DHG@C<G6HCHHGGFHHHHHGFCC<G<@HHIHGF?DF?@@BD??AD7:<<EECF7.CEB@:/HGEHHH8EEGHIIHHEHGD@EHCIIHEGIHGCD</FCACFIIHHIHHIFHHDHGIIIIHHHIIIIGHHE/CHHHCHHF?IIIIIIHEIHHGGIHIHHHFHGHEHCIIHHEIIIHHHIIIHEIIIIIIHGCFCHIHIHHGGHFIIHECIHHEIHHIIIHHGIIIIHEEDHHGD?AD@
@HISEQ:969:HM2KJBCX2:2:1101:16429:76668 2:N:0:ACTATGCA
TCCAGGGCTATACCCAACTATCCCTATTAATCATTACGGTGATCCTAGAAACCAACAAAATAGAATCATGCCGTCCTATTTTATTATTCCATGCTAATGTATTCAAGCAAAATGCCTGCTTTAAACACTCTAATTTTTTCAAAGTAAAGGTCCTGGTTCCCCGCGACACCCAATTAAGGGCATTGCGGTTCTCCAGAAGGTGAGAAATTGACTACACCAGTTCATACCCCTTAAGGCACGACCGATGTGTCAATCCCGAAATTCAACTACGAGCTTTTTAACTGCAACAACTTTAATATACGCTATTGGAGCTGGAATTACCGCGGCTGCTGGCACCAGACTTGCCCT
+
DDDDCGDFFHHECFHHHIHGH1CEGHIIHHIFHIHHHEHIICGCCFCHEHHEFFHHHIIIHHHH?GHIG?1<FH/CCGHHHECGHHHIC?GHGHHIIIIIIFGHHHIIHHIIHHHGHIFHHIHIHHHGIHIHEHIHIHHEHIHIHHIIHGIHIHHIIGHHHHHHIIIIIHIHIIIIIHIIIIIIGHHHHHGHHIHGIHG@GIIIIHHGHHIIHHHIIIHHEHIHHHI<IHHHIHHD<HHHGHHGGHHHIHIHEHIHIIIIIHHHIIIIIHHG?IHIIIIIIIIIIIIHHHGHHGHHEHIIIIIIIIIIIHHGCHIHHHIIIIIIHGIIIHEHIIIIIIIIIIICDDDD
@HISEQ:969:HM2KJBCX2:2:1101:9089:77970 2:N:0:ACTATGCA
TCCAGGGCTATACCCAACTATCCCTATTAATCATTACGGTGGTCCTAGAAACCAACAAAATAGAACCACAACGTCCTATTCTATTATTCCATGCTAATCTATTCAAGCAAATGCCTGCTTTAAACACTCTAATTTTTTCAAGGTAATGGTCCTGGCTCCCCGGCACACCCAATAAAGGACATACTGGTTCACCAGAAGGTGGACCCGACACAGGACAGTACTCGCCAAAGACGGACCGCCCGGCCAGGCCTAAAATTCAACTACGAGCTTTTTAACTGCAACAACTTTAATATACGCTATTGGAGCTGGAATTACCGCGGCTGCTGGCACCAGACTTGCCCTCCAA
+
DDDCDIHHHIIEC<CEHIIHHFEHHHHHHIIFEHEFHHGHHHHEHEHGHCEHGEHHHIIIHIHHHHHHHFHIHHEHGEEEHHHHHHHIIHCEHHHHIFGHHFEHFEGHHIGEIHHHFHHHHHIGHHIIIIFCHHHHHDHGHHHHHIEHEHHIIG@HDIHHHH@AEHHIIIHEGHGEH?EHHHEHHHEFEHHGFHHCIHHHIHHHIHHIHH@@@HC@FHCFCFHDCHEHHF@E@?CIHHGHHEHHEHHHCEFCEHEIIHEHIHHEF@@EHHHHHIHEIIIIHHHGG?IHHEHHHHDFGD<<CEIHHE@IIHHEIHDHIIIIIIIHCHHIHIIHHHHEHHIIHBDDD@
@HISEQ:969:HM2KJBCX2:2:1101:12890:76951 2:N:0:ACTATGCA
TCCAGGGCTATACCCAACTATCCCTATTAATCATTACGGTGATCCTAGAAACCAACGAAATAGAATCAGTCCGTCCTATTTCATTATTCCATGCTAATGTATTCAGACGTTAGCCTGCTTTAAACACTCTAATTTTTTCAAAGTAACAGTCCTGATTTCCAATCACACCAAATTAATGACATGAAAGTTCCTCAGAAGGTAGAGATTTATCTCACCAGTACAGACAATTAAGCCTGACCAATGGGTAAACCCCGAAGTTCAACTACGAGCTTTTTAACTGCAACAACTTTAATATACGCTATTGGAGCTGGAATTACCGCGGCTGCTGGCACCAGACTTGCCCTCCAA
+
DDDDDIIIIIIIHHIIIIIIIIIIIIIIIIIIIIIIIIIIIIIIIIIIIHIIHIIIIIIIIIIIHIIIHIIIHIIIIIIIIIIIIIIIIIIIIIIIIIIIIIIIIIIIIIIIIIIIIIIIIIIIIIIIIIIHIIIIIIIIIIIHIIIIIHIIIIIIIIIIIHHIIIIIIIIIIIIIIIIIIIIIIIIIHHHIIIIIIIIIIIIIIIIIHIIIIIIIIIIIIIIIIIIIIIIIIIIIIIIIIIIIIHHIIIIIIIIIIIIIIIIHIIIIIIIIIIIIIIIIIHFIIIIHHIIIIIIIIIIIIIIIIIIIIIIIIIIIIIIIIIIIIIIIIIIIIIIIIIHIIIIDDDDD
@HISEQ:969:HM2KJBCX2:2:1101:5317:78205 2:N:0:ACTATGCA
TCCAGGGCTATACCCAACTATCCCTATTAATCATTACGGTGATCCTAGAAACCAACAAAATAGAACCATGCCGTCCTATTCTATTATTCCATGCTAATGTATTCGAGCAAAAATGCCTGCTTTAAACACTCTAATTTTTTCAAGGTAAAGGTCCTGGATCCGCAAGACACCCAATAAAGGACATCAAGTTTCTCCAGAAGGTGAGAAATCAACAGTAACAGTTCATACCCCTTAAGGCATGACCATCACGTCAATCCCGAAATTCAACTACGAGCTTTTTAACTGCAACAACTTTAATATACGCTATTGGAGCTGGAATTACCGCGGCTGCTGGCACCAGACTTGCCCTCCAA
+
DDDDDIIIIIIIIIHIHIIIIIIIIIIIIIIIIIIIIIIIIIIIIIIIIIIHIIIIIIIHIHHHIIHIIIIIIIIIIIIIIIIIIIIIHHHHHIIIHHHHIGHIIIIIIIIIIIHIIIIIIIIHHIHIIIIIIIIIIIIIHIIHIIIIIIIIIIIIIIIIIIIIIIIIIIIIIIIIIIIIIIIIIIIIIIIIIIIIIIIIIIIIIIIIIIIIIIIIIHIIIIIIIIIIIIIIIIIIIIIIIIIIIIIIIIIHIIIIHIIIIIIIIIIIIIIIIIIIIIIIIIIIIIIIIIIIIIIIIIIHHIIIIIIIIIIIIIIIIIIIIIIIIIIIIIIIIIIIIIIIIIIIIIIIDDDDD
@HISEQ:969:HM2KJBCX2:2:1101:15064:78504 2:N:0:ACTATGCA
TCCAGGGCTATACCCAACTATCCCTATTAATCATTACGGTGGTCCTAGAAACCAACAAAATAGAACCACAACGTCCTATTCTATTATTCCATGCTAATCTATTCAAGCAATAGCCCGCTTTAAACACTCTAATTTTTTCAAGGTAATGGTCCTGGCTCCCCAACACACCCAACAAAGGACATGCTGATTCACCAGAAGGAAGACCCGACAGCAGACAGTACTCGCCAAAGACGGACCGCCCGGCCAGGCCTAAAATTCAACTACGAGCTTTTTAACTGCAACAACTTTAATATACGCTATTGGAGCTGGAATTACCGCGGCTGCTGGCACCAGACTTGCCCTCCAA
+
D@DDDFHIIIHHHIIIIHHHHHHHIHHIIIIIIIIIHIIIHIHHIIIIHIIHEHCHHIFIII@@GHHHEHHHHC?@HFHHIIIIIIIIIIE@CGHHHIHHHHHHFHGHHHHHIHHIIIIIHIIIHHGHHHHIIIIIHHHHHIIIHEIIIIHHIIHHHGIIIHIHHIIIIFIIIIIIHHHIIIHHIHIHIIHHH;IIIIHIIIHIIIIIIHIIIIIIIIHHHIIHEHEIIIIIHHHFHHHIIIIIHHIHEEIIIIHHIIIIHHIHIIGHHHIFHHGIIIHIHHIIIIIIIIIIIHIIIIIIIIHIIIIIIIIIIIIIIIIIHIIIIIIIIIIIIIIHIIIIIDDDDD
@HISEQ:969:HM2KJBCX2:2:1101:14829:79048 2:N:0:ACTATGCA
TCCAGGGCTATACCCAACTATCCCTATTAATCATTACATCGATCCTAGAAACCAACAAAATAGAATCGGATGTCCTATTTCATTATTCCATGCTAATGTATTCAAGCGTGAGCCTGCTTTAAACACTCTAATTTTTTCAAGGTAACAGTCCTAATTCCCCGTGACACCAAATTAATGGCATTACGGTTCTTTAGAAGGTGAGAAATCAATAATATCAGTACATACCAACGGCATGACCGAAACATTGATCCCGAAATTCAACTACGAGCTTTTTAACTGCAACAACTTTAATATACGCTATTGGAGCTGGAATTACCGCGGCTGCTGGCACCAGACTTGCCCTCCAA
+
DDDDDHIIIIIIIIIIIIIIIIIIIHIIIIIGIIIIIIIIIIIIIIIIIIIHIIIIIIIIIIIIIIIIIIIIHIIIIIIIIHIIIIIIIIIIHIIIIIIIIIIIIIIIIIIIIIIIIIIIIIIIIIIIIIIIIIIIIIIIIIIIIIIIIIIIIIIIIIIIHIIIIIIIIIIIIIIIIIIIIIIGIIIIIIIIIIIIIIIIIIIIIHIIIIIIIIIIIIIIIIHIIIIIIIIIIIIIIIIIIIIIHHIIIHIIIIIIIIIIIIIIIIIIIIIIIIIIIIIIIIIIIIIIIIIIIIIIIIIIIHIIIIIIIIIIIIIIIIIIIIIIIIIIIIIIIIIIIIIIIIDDDDD
@HISEQ:969:HM2KJBCX2:2:1101:15390:79047 2:N:0:ACTATGCA
TCCAGGGCTATACCCAACTATCCCTATTAATCATTACGGTGGTCCTAGAAACCAACAAAATAGAACCACAACGTCCTATTCTATTATTCCATGCTAATCTATTCAAGCAAATGCCTGCTTTAAACACTCTAATTTTTTCAAGGTAATGGTCCTGGCTCCCCGGCACACCCAATAAAGGACATACTGGTTCACCAGAAGGTGGACCCGACACAGGACAGTACTCGCCAAAGACGGACCGCCCGGCCAGGCCTAAAATTCAACTACGAGCTTTTTAACTGCAACAACTTTAATATACGCTATTGGAGCTGGAATTACCGCGGCTGCTGGCACCAGACTTGCCCTCCAA
+
DDCDAHIHIIIIIIIIIIIHIIIIIGHIHIIIIIIFIIHIIGIIGHIIIIIIIIHHHIIIHIIHIIGIIIIHCEHHEHIFHHHIIHIIIHIIGGHIIHGHHHGHHIHHGIHHIIIIIIHHHHHIIHIHHIIHIIHIIHIIIIIIIIIIIHIIIIIIIIIIGHHIIIIIIIIIHHCIIIHIIIIIIHIIIHIHIIIIHIHIHIIHIIIIIIIIIIHIIIIIIHIIIHHIHHHIIHHIIIIIIIIIHIIIIHIIIIIIIIHIIHHHIIIIIIIIIHHIIIIIIIIIIIIIIIIIIIIIIHHGGIIIIIIIIIIIIIIIIIIIIIIIIIIIIIIIIIIIIIIIICDDDD
@HISEQ:969:HM2KJBCX2:2:1101:13687:78571 2:N:0:ACTATGCA
TCCAGGGCTATACCCAACTATCCCTATTAATCATTACGGTGGTCCTAGAAACCAACAAAATAGAACCACAACGTCCTATTCTATTATTCCATGCTAATCTATTCAAGCAATAGCCCGCTTTAAACACTCTAATTTTTTCAAGGTAATGGTCCTGGCTCCCCAACACACCCAATTAAGGACATACTGGTTCACCAGAAGGAAGACCCGACAACAGGACAGTACTCGCCAAAGACGGACCGCCCGGCCAAGTCTAAAATTCAACTACGAGCTTTTTAACTGCAACAACTTTAATATACGCTATTGGAGCTGGAATTACCGCGGCTGCTGGCACCAGACTTGCCCTCCAA
+
DDDDDIHGIHIICHHHHIIIHCHIIIIHIEFHHHHHHHHHG=GHIIIIIHHHEGHIIIIIHG1CHIIIFGHHH@GGHIHIGIIEHIHHHIHHEHHIIIHFH@@GHIIIHHHHCDDHHHGHIIIHIHHHHHIHIHHFGIIIIIIIHHHIHHHIIIFHIIHHHHHIHIIIIIIHGEHHIHIIIIHIHHIIIGHIIIIIIIIIIHHFCIIIIIIIIGHHHHHIIIIIIIII=HHGIHHHIIHDHIIHFHIIIIHIIIIIIIIIIHHCGHCGIIIGIHIHHHIIIHHIHIIHHGEHEDHGIIGIIIIIHGGIIIIIIIIGIIHHIHGIIIIIIHHFIIIIIIIIHIADDDD
@HISEQ:969:HM2KJBCX2:2:1101:14240:78613 2:N:0:ACTATGCA
TCCAGGGCTATACCCAACTATCCCTATTAATCATTACGGTGGTCCTAGACCAACAAAATAGAACCAACGTCCTATTCTATTATTCCATGCTAATCTATTCAAGCAAATGCCTGCTTTAAACACTCTAATTTTTTCAAGGTAATGGTCCTGGCTCCCCGGTACACTCAATAAAGAACATGCCGGTTCACCAGAAGGTAAGACCCGACACAGAACAGTACTCGCCAAAGACGGACCGCCCGGCCAGGCCTAAAATTCAACTACGAGCTTTTTAACTGCAACAACTTTAATATACGCTATTGGAGCTGGAATTACCGCGGCTGCTGGCACCAGACTTGCCCTCCAA
+
DDDDCIIGIHIIIIIIIIIIIIIIIIIIIIIIIIIIIIIIIIIIHIIHIIIHIIIGIHIIIHHHIIIHIHHHIIIIHIIHIIHIIHIIIIIIIIHIIIIIHGIIIIIIHIIIIHHIIHHIIIIIIIHIIIIHIIIHHIIIIIIIIIGIIIIIIIIIIIHIIIIIIIIIIIIIIIIIIIIIIIIIIIIIIIHIIIIIIIIIIHIIIIIIIIIIHIIIIIIIIIGIHHIHIIIIIHIIHII>IHIIIIGIIIIIIIIIIIIIIIIIIIIIIIIIIIIHHIIIIIIIIIIIIIIIIIHHHFIIIIIIIIIIIIIIIIGIIIIIIIIIIIIIIIIIIIIIIIDDDDD
@HISEQ:969:HM2KJBCX2:2:1101:19888:79841 2:N:0:ACTATGCA
TCCAGGGCTATACCCAACTATCCCTATTAATCATTACGTCAATCCTAGAAACCAACAAAATAGGATCGAACGTCCTATTTCATTATTCCATGCTAATGTATTCAAGCGTTAGCCTGCTTTAAACACTCTAATTTTTTCAAAGTAACAGTCCTGTTTCCCTGCAACACCAAATTAATGACATTACAGTTCTTCAAGAAGGAGGAATCAGTAAAGCCAGTACATACCATTGGCACGACCAACCTACTGACCCCGAAATTCAACTACGAGCTTTTTAACTGCAACAACTTTAATATACGCTATTGGAGCTGGAATTACCGCGGCTGCTGGCACCAGACTTGCCCTCCAA
+
DADDDIFDFEHCGHIIIIIIIIIIIIIIHHHIIIIIIIIIIIIIIIIIHIHIIIIIIIIIHGFGHIIHIHIHHHIIIIIIIIIIIIIHIIIIIIHIIIIIHIHFHIIIIIIIGIIIIIIIIIIIIHIHHHHIIIIIIIFIIHHHHEHHHIHIIHIHHIIEHICGEHHHHHHGHHGHCFFEHHFGCIHIHHHIIIIIIIIHHHHHHIHIHIIIHHIIGIIIHFHCHIHGIIIIIIIIIIHHEEFG@GIHIIIIIIIHGIIIIIIIIIIIIIIIIIHIHIIIIIIIIIIIIIIIIIIIIIIIIIIIIIIHIIIIIIIIIIIIIIIIIIIIIIIIIIIIIIIIIDDDDD
@HISEQ:969:HM2KJBCX2:2:1101:2212:80701 2:N:0:ACTATGCA
TCCAGGGCTATACCCAACTATCCCTATTAATCATTACGGTGGTCCTAGAAACCAACAAAATAGAACCACAACGTCCTATTCTATTATTCCATGCTAATCTATTCAAGCAAATGCCTGCTTTAAACACTCTAATTTTTTCAAGGTAATGGTCCTGGCTCCCCGGCACACCCAATAAAGGACATACTGGTTCACCAGAAGGTGGACCCGACACAGGACAGTACTCGCCAAAGACGGACCGCCCGGCCAGGCCTAAAATTCAACTACGAGCTTTTTAACTGCAACAACTTTAATATACGCTATTGGAGCTGGAATTACCGCGGCTGCTGGCACCAGACTTGCCCTCCAA
+
@@DABFHHIIGHHIIIHIIFHEHHHIIICGHHIHIIIFHFHIICHHHHIIIHCHHIIHHIHIIIIF@HHIHEHH@CCHHHIHH?CCH@EFFCEH?GHEGHHGEHFHHHIIHFGHHFHHEG?GHHHHHHHHHIGIHHFEHHHHGHHIIIIHHHFGHHCIHHECIHIIHHIIHIIIIIIIHGHHHCIIGIIIHIIIHIIIIIH<IIIIIIIIIIIIIIGIIIIIIIIIHIHHHIIIIIIIIIIIGIHHIIIIIIIIIIIIIIIIIIIIIIIIIIIIHIIIIIIIIIIIIIIIHIIIIIHHHFCIIIIIIIIIIIIIIIIIIHIIIIIIIIIIIIIIIIIIIIIDDDDD
@HISEQ:969:HM2KJBCX2:2:1101:1644:81224 2:N:0:ACTATGCA
TCCAGGGCTATACCCAACTATCCCTATTAATCATTACGGTGATCCTAGAAACCAACAAAATAGAACCATGCCGTCCTATTTTATTATTCCATGCTAATCTATTCAAGCACTAGCTTGCTTTAAGCACTCTAATTTTTTCAAGGTAATAGCTCTGCTTCCCCAACGCACCAAATTAATGACATGAAGGTTATTCAGAAGGTAAGAATCCATCAAATCAGTACGAACAGTGAAGCCCGACCGATAGACAGATTCCGAAATTCAACTACGAGCTTTTTAACTGCAACAACTTTAATATACGCTATTGGAGCTGGAATTACCGCGGCTGCTGGCACCAGACTTGCCCTCCAA
+
DDDDDIIIIIIIIHIIIIIIIIIIIIIIIIIIIIIIIIIIIIIIIIIIIIIIIIIIIIIIIIIIIIIIIIIIIHIIIIIIIIIIIIIIIHIIIIIIHHHIIIIHIIIIHIIIIIIIIIIIIIHIGIIIIIIIIIIIIIIIIIIIIIIIIIIIIIIIIIIIIHIIIIIIHIIIIIIIIIIIIIIIIIIIIIIIIIIIIIIIIIIIIIIIIIIIIIIIIIIIIIIIIIIIIIIIIIIIIIIIIIIIIIHIIIIIIIIIIIIIIIIIIIIIIIIIIIIIIIIIIIIIIIIIIIIIIIIIIIIIIIIIIIIIIIIIIIIIIIIIIIIIIIIIIIIIIIIIIIIIIIIDDDDD
@HISEQ:969:HM2KJBCX2:2:1101:13757:80615 2:N:0:ACTATGCA
TCCAGGGCTATACCCAACTATCCCTATTAATCATTACGTCGATCCTAGAAACCAACAAAATAGAATCAAACGTCCTATTTCGTTATTCCATGCTAATGTATTCAAGCGTGAGCCTGCTTTAAACACTCTAATTTTTTCAAAGTAACAGTCCTGATTCCCCATGACACCAAATTAATGACATCATGGTTCGTCAGAAGGTAGGAATCAATAATACCAGTACGTACAATAGCACGACCAATAAATTGATCCCGAAATTCAACTACGAGCTTTTTAACTGCAACAACTTTAATATACGCTATTGGAGCTGGAATTACCGCGGCTGCTGGCACCAGACTTGCCCTCCAA
+
0DBDAHHHHHIIGEHIIGIIFHFHHEHHHHIC@HHHGHH?EDHIIIIHHIFHHIHEHHHHIHFHHHIGHEEEHHGHHHHFHIIHEGH?EHHHEEHDGHHHHDHHHIIHHIIHIIHHIHEIIHIIIHIHHHHHHIEHHGHHGHHHEHHHIGHHGHIHIIIHIIHH?HHIHHHECHIHHHHHHHIIHHHHIIIIHHHIIHFIIIHHGFHHHHHHHIHIHIHIIIIIIIIIIHIIHHIHHHGIHIHGGHHDDHIIIHHIIHHIIHHHHIIHHIHHHEIIIHIIIHHIHHHHIIIHHIIIHIHCHHIIIHHIIIIHIIHIIIIIHHIIIIIIHHCIHIHIIIIHBDDDD
@HISEQ:969:HM2KJBCX2:2:1101:11253:80902 2:N:0:ACTATGCA
TCCAGGGCTATACCCAACTATCCCTATTAATCATTACGTCAATCCTAGAAACCAACAAAATAGGATCGAACGTCCTATTTCATTATTCCATGCTAATGTATTCAAGCGTTAGCCTGCTTTAAACACTCTAATTTTTTCAAAGTAACAGTCCTGTTTCCCTGCAACACCAAATTAATGACATTACAGTTCTTCAAGAAGGAGGAATCAGTAAAGCCAGTACACACCATTGGCACGACCAACCTACTGACCCCGAAATTCAACTACGAGCTTTTTAACTGCAACAACTTTAATATACGCTATTGGAGCTGGAATTACCGCGGCTGCTGGCACCAGACTTGCCCTCCAA
+
DDDDDHIIIIIIIIIIIIIIIIIIIIIIIIIIIIIIIIIIIIIIIIIIIIIIHIIIIIGIIIEHIIIHHIIIIIIIIIIIIIIIIIIGHIHIIIIHIIHIIIIIIIIIIIIIIIIHIIIIIIIIIIIIIIIIIIIIIIIIIHIIIIHIIIIIHIHHIIIIHIIIIIIIIIIHIIIHIIIIIIIIIIHHIIIIIIIHIIIIIIIIHIIIIIIIIIIIIIHHIIIIIIIIIIIIIIIIIIIIIIIHHIIIIIIIIIIIIIIIIIIIIIIIIIIIIIIIIIIIIIIIIIIIIIIIIIIIIIIIIIIIIIIIIIIIIIIIIIIIIIIIIIIIIIIIIIIIIIIIIDDDDD
@HISEQ:969:HM2KJBCX2:2:1101:13984:80805 2:N:0:ACTATGCA
TCCAGGGCTATACCCAACTATCCCTATTAATCATTACGGTGATCCTAGAAACCAACAAAATAGAACCATGCCGTCCTATTCTATTATTCCATGCTAATGTATTCGAGCAAAAATGCCTGCTTTAAACACTCTAATTTTTTCAAGGTAAAGGTCCTGGATCCGCAAGACACCCAATAAAGGACATCAAGTTTCTCCAGAAGGTGAGAAATCAACAGTAACAGTTCATACCCCTTAAGGCATGACCGTCACGTCAATCCCGAAATTCAACTACGAGCTTTTTAACTGCAACAACTTTAATATACGCTATTGGAGCTGGAATTACCGCGGCTGCTGGCACCAGACTTGCCCTCCAA
+
DDDDDIIIIIIIIIIIHIHIIHIIIHIIIHIIIIIIIIIIIIIIIIIHIIIIIIIIIGHIIIHHHIIIHIIHIIHHHGHIIIIIIIHHHIIIHIHHHIGHE@GHIHIIIHIHIIHIIHIIHHHIHHIIHIIIIIHIHIIIIIHIIIHIIIIIHIIHHGHHIIIHHIIHIIIIIHIIIHIIIIIIHIIHFIHIIIIIIIIIIIIIIIIIIIIIIIIIIIIIIIIIIHIIIIIIIIIIIIIIIIIIIIIIIIHFIIIIIIIIIIIIIIHHIHIIIIIIIIIIIIIIIIIIIIIIIIIIIIIIIIIIIIIIIIIIIIIIIIIIIIIIIIIIIIIIIIIIIIIIIIIIIIIIDDDDD
@HISEQ:969:HM2KJBCX2:2:1101:10884:81485 2:N:0:ACTATGCA
TCCAGGGCTATACCCAACTATCCCTATTAATCATTACGGTGGTCCTAGAAACCAACAAAATAGAACCACAACGTCCTATTCTATTATTCCATGCTAATCTATTCAAGCAATAGCCCGCTTTAAACACTCTAATTTTTTCAAGGTAATGGTCCTGGCTCCCCAACACACCCAATTAAGGACATACTGGTTCACCAGAAGGAAGACCCGACAACAGGACAGTACTCGCCAAAGACGGACCGCCCGGCCAAGTCTAAAATTCAACTACGAGCTTTTTAACTGCAACAACTTTAATATACGCTATTGGAGCTGGAATTACCGCGGCTGCTGGCACCAGACTTGCCCTCCAA
+
DDDDDHHHHHIHIIIIHHHHIHHHIHHHHHGHHHHHIHHIHEHIHHIIHIHHHIGHIIIIIHHHHGHIIGGFIHCEHHEHEFEHHFCHHCHEHHHHHFHHEGGEEHEHHIIHFIHHIIHIIHHHHIIHHHFHIIIHHDGFIIIHHFHIHHIIIHEHEHIIICIHEEGHEFHH?HHGGGIGIIIHHHGHHIIHHIIHHIIHEIHIIIIHHIHHHCGHHIIIIIIIIIHIIHHHHIHIIIIIHIIHHHIIIIHIIHIHEDHHIHECHGFFIHHHIIIHIIGIHIIHIHHHHHHHH=IIIHHHHEGHHHFEHFIIHHIIIIIIHEHHGHIIIIIIIIIIIIIIIIDCDDD
@HISEQ:969:HM2KJBCX2:2:1101:15832:79852 2:N:0:ACTATGCA
TCCAGGGCTATACCCAACTATCCCTATTAATCATTACGTCAATCCTAGAAACCAACAAAATAGGATCAACGTCCTATTTCATTATTCCATGCTAATGTATTCAAGCGCGAGCCTGCTTTAAACACTCTAATTTTTTCAAAGTAACAGTCCTGATTCCCCACCACACCAAATTAATGACATGATGGTTCGTCAGAAGGTAGAAATCAGTAACACCAGTACGTACCGAAGGCACGACCAGCGTACTAATCCCGAAATTCAACTACGAGCTTTTTAACTGCAACAACTTTAATATACGCTATTGGAGCTGGAATTACCGCGGCTGCTGGCACCAGACTTGCCCTCCAA
+
DDDDDHHIIIIIIIIIIIIIIIIIIIIIIHIIIIIIHIHIIIIIIIIIIIIIIIIIIIIIIIHHIIIIIIHHIIHHIHIIIIIIIEHIIIIIIIIIIIIIIGIIIIIIIIIIIIIIIIIIIHIIIIIIIIIIIIIIIIIHIIIIIIIIHIIIIIIIIIHGIIIIIIIIIIIIIIIIIIIIIIIIIIIIIIIIIIIIIIIIIIIIIIIIIIIHIIIIIIIIIIIIIIIIIIIIIIIIIIIIIHHHIIIIIIIIIIIIIIIIHEIIIIIIIIIIIIIIIIIIIIIIIIIIIIIIIIIIIIIIIIIIIIIIIIIIIIIIIIIIIIIIIIIIIIIIIIIIIIIIDDDDD
@HISEQ:969:HM2KJBCX2:2:1101:6448:81523 2:N:0:ACTATGCA
TCCAGGGCTATACCCAACTATCCCTATTAATCATTACGTCGATCCTAGAAACCAACAAAATAGAATCAAACGTCCTATTTCGTTATTCCATGCTAATGTATTCAAGCGTGAGCCTGCTTTAAACACTCTAATTTTTTCAAAGTAACAGTCCTGATTCCCCATGACACCAAATTAATGACATCATGGTTCGTCAGAAGGTAGGAATCAATAATACCAGTTCGTACAATAGCACGACCAATAAATTGATCCCGAAATTCAACTACGAGCTTTTTAACTGCAACAACTTTAATATACGCTATTGGAGCTGGAATTACCGCGGCTGCTGGCACCAGACTTGCCCTCCAA
+
<<0D<1D@F<FHI?HHEEHIIIIHEHHE?@GC1<C@C1CFH/<F@H1<CGEHEEEHHIFHHHIEGC11<CH0DC0<<C1D1<<D@CHHEHHC1DHHHHGEHIHHHFEHHHHDH?IGHFHHHFFCFCIHFEHEGGIGE@CHHHHGFHIEGC@@HE1@EEHEDFD8HHHHHEHFEHGIHHFHGHHHHDHHDHHFIHHFGHHHHEIHHIIHIHHF<HHHDG9IHHHEEHFIIIHHHFGDH@CHGE@:HDHCIIHIHHHHGGGHHIIHIIIHHHHHEHHEEH@HHHHCEEGHHHIIIIHHHHHHHIIIHHHHHIIIIIHIIIHHHHGHHHEFEEGIIIIHIHEG@@DDD
@HISEQ:969:HM2KJBCX2:2:1101:16822:81912 2:N:0:ACTATGCA
TCCAGGGCTATACCCAACTATCCCTATTAATCATTACGTCAATCCTAGAAACCAACAAAATAGGATCAACGTCCTATTTCATTATTCCATGCTAATGTATTCAAGCGCGAGCCTGCTTTAAACACTCTAATTTTTTCAAAGTAACAGTCCTGATTCCCCGCCACACCAAATGAATGACATGATGGTTCGTCAGAAGGTAGGAACCAGTAACACCAGTACGTACCTAAGGCACGACCAACGTACTGATCCCGAAATTCAACTACGAGCTTTTTAACTGCAACAACTTTAATATACGCTATTGGAGCTGGAATTACCGCGGCTGCTGGCACCAGACTTGCCCTCCAA
+
BDDDDGHHIIIIIIIHHIHIHIIIIIIIIIHIIIIIIIHIIIIIIHIIIIIIIIIIIIGIIHGEHHHHIHICGHIIHIHIIHHICHIHIIIGIHGGEGHHHHHHCGHHGIDHIHIIHHHIIIIIIHIGFHHIIIHIHHIIGHHIIIHFHHEHHEFHHIIIIIIIIIIIIHFHHIHHIHFCFCHDFCHHC@EEHHHFFHGFHEIIHHH0FGAHEGHH;CHHHGCHFHIIIIIIIIIGIIIIGIHGIIIIHHIIIHIIIIIIIHIIIIIIIIHIIIIIIIIIIIIIIIIIIIHHHIIIIIHIIIIIIIIIIIIIIIIIIIIIIIIIIIIIIIIIIIIIIIIIDDDDD
@HISEQ:969:HM2KJBCX2:2:1101:3471:83714 2:N:0:ACTATGCA
TCCAGGGCTATACCCAACTATCCCTATTAATCATTACGTCAATCCTAGAAACCAACAAAATAGGGTCGAACGTCCTATTTCATTATTCCATGCTAATGTATTCAAGCGTTAGCCTGCTTTAAACACTCTAATTTTTTCAAAGTAACAGTCCTGTTTCCCTGCAACACCAAATTAATGGCATTACAGTTCTTCAGAAAGGAGGAATCAGCGAAGCCAGTTCATACCAGTGGCACGACCAACCTGCTGACCCCGAAATTCAACTACGAGCTTTTTAACTGCAACAACTTTAATATACGCTATTGGAGCTGGAATTACCGCGGCTGCTGGCACCAGACTTGCCCTCCAA
+
DCDDDIIIIIIIIIIIIIIIIIIIIIIIIIIIIIIHIIIIIIIIIIIIIIIIHIIIIIIIIIHIIIIIHIIIIIIIIIIIIIIIFIIIIIIIGIIIIHIIIIIIIIIIIIIIIIIIIIHHHHIIIIIIHIIHIIIIIIIIIIHIIHIIIIIIIIIIIIIIIIIIIIIIIIIIIIIIIIIIIIIIIIIIIIIHIIIIIIHIIIIIIIIIIIIIIIHIIIIIIIIIIIIHIIIIIIIIIIIIIIIIHIIGIIIIIIIIIIIIIIIIIIIIIIIIIIIIIIIIIIIIIIIIIIIIIIIIIIHIIIIIIIIIIIIIIIIIIIIIIIIIHIIIIIIIIIIIIIIIIDDDDD
@HISEQ:969:HM2KJBCX2:2:1101:8815:82845 2:N:0:ACTATGCA
TCCAGGGCTATACCCAACTATCCCTATTAATCATTACGGTGATCCTAGAAACCAACAAAATAGAACCATGCCGTCCTATTCTATTATTCCATGCTAATGTATTCGAGCAAAAATGCCTGCTTTAAACACTCTAATTTTTTCAAGGTAAAGGTCCTGGATCCGCAAGACACCCAATTAAGGACATCAAGTTTCTCCAGAAGGTGAGAAATCAACAGTAACAGTTCATACCCCTTAAGGCACGACCATTACGTCAATCCCGAAATTCAACTACGAGCTTTTTAACTGCAACAACTTTAATATACGCTATTGGAGCTGGAATTACCGCGGCTGCTGGCACCAGACTTGCCCTCCAA
+
DDDDDIIIIIIIIIIIIIIIIIIIIIIIIIIIIIIIIIIIIIIHIIIIHIIIIIIHIIIIIIIHIIIIIIHHGHDHIIIIHIIIIIIIIIIIHGIIIIIIIHHIIIIIIIIIIIIIIIIIIIIIIIHHIIIIIIIIIIIIIIIHIIIIIIIIIIIHIIIIIEIIIIIIIIIIIIIIIIIIIIIIIIIIHIIIIIIIIIIIIIIIIIIIIIIIIIIIIIIIIIHIIIIIIIIIIIIIIIHIIIIIIIIIIIHHIIHIIIHIIIIIIIIIIIIIIIIIIIIIIIIIIIIIIIIIIIIIIIIIHIIIIIIIIIIIIIIIIIIIIIIIIIIIIIIIIIIIIIIIIIIIIIIIDDDDD
@HISEQ:969:HM2KJBCX2:2:1101:14982:83862 2:N:0:ACTATGCA
TCCAGGGCTATACCCAACTATCCCTATTAATCATTACGGTGGTCCTAGAAACCAACAAAATAGAACACAACGTCCTATTCTATTATTCCATGCTAATCTATTCAAGCAATAGCCCGCCTTAAACACTCTAATTTTTTCAAAGTAATGGTCCTGGCTCCCCAACACACCATACTGGTTCACCAGAAGGAAGACCCGACAGCAGACAGTACTCGCCAAAGACGGACCGCCCGGCCAGGCCTAAAATTCAACTACAAGCTTTTTAACTGCAACAACTTTAATATACGCTATTTGAGCTGGAATTACCGCGGCTGCTGGCACCAGACTTGCCCTCCAA
+
DDDDDIIIIIIIHIHIIIHHIIIIIIIIIHIIIGIIIIIIIIIIIIGHIIIIEHIIIEGHHIHHHHIIIIIIHIIIGHGHHIHIIHHHHIHHIIHIGIIIHHHIHHIHIIIIIHHHC/IHIHHIIIIIIHIIIIIIHIIIIHHHHIIIIIHIIHIHIIIIIIIHHIHIIIIIIIIIIIIIIIIIIIIIIIIIIIIIIIIIIIHIIHIIIIIIIHIIIIIIIIIIIIIIIIHFHIIIIHIHIIIIIIIIIIHHIIIIIIIHIIIIIIIIIIIHIIIIIHIIIHIIIIIIIIIIIIIIIIIIIIIIIIIIHIIIIIIIIIIIIIIIIIIIIDDDDD
@HISEQ:969:HM2KJBCX2:2:1101:17625:85313 2:N:0:ACTATGCA
TCCAGGGCTATACCCAACTATCCCTATAATCATTACGTCAATCCTAGAAACCAACAAAATAGGATCAAACGTCCTATTTCATTATTCCATGCTAATGTATTCAAGCGTTAGCCTGCTTTAAACACTCTAATTTTTTCAAAGTAACAGTCCTGTTTCCCTGCAACACCAAATTAATGACATTACAGTTCTTCAAGAAGGAGGAACCAGTAAAGCCAGTACATACCAGAGGCACGACCAACCTACTAATCCCGAAATTCAACTACGAGCTTTTTAACTGCAACAACTTTAATATACGCTATTGGAGCTGGAATTACCGCGGCTGCTGGCACCAGACTTGCCCTCCAA
+
DDDDDIIIIIIIIIIIIIIIIIIIIIIIIIIIIIIIIHIIIIII1DGIIIIIIIIIIHIIIHHIIHIIIHIIIIIHIIIHGIIIIIIIIIHIHIHIIIIIIIIIIIIIIIIHIIIIIIIIIIIIIIHIIIIIIHHHIIHHIIIIIIIIIIIIIIIIIIIIHIIIIIIIHHHGHIIIIIHIIIIIIIIIIIIIIIIIIIIIHHHIHIIIIIGIIIIHIIIIIIIIIIIIIIIIIIIIIIIIIHGHIIHIIIIIIIGHIIIIHHIIIIIIIIIIIIIIIIIIHIIIIHIIIIIHIIIIIIIIIIIIIIIIIIIIIIIIIIIIIIIIIIIIIIIIIIIIIIIIDDDDD
@HISEQ:969:HM2KJBCX2:2:1101:4795:86435 2:N:0:ACTATGCA
TCCAGGGCTATACCCAACTATCCCTATTAATCATTACGTCAATCCTAGAAACCAACAAAATAGGATCGAACGTCCTATTTCATTATTCCATGCTAATGTATTCAAGCGTTAGCCTGCTTTAAACACTCTAATTTTTTCAAAGTAACAGTCCTGTTTCCCTGCAACACCAAATTAATGACATTACAGTTCTTCAAGAAGGAGGAATCAGTAAAGCCAGTACACACCATTGGCACGACCAACCTACTGACCCCGAAATTCAACTACGAGCTTTTTAACTGCAACAACTTTAATATACGCTATTGGAGCTGGAATTACCGCGGCTGCTGGCACCAGACTTGCCCTCCAA
+
DDDDDIHIIIIIIIIIIIIIIIIIIIIIIIIIIIIIHIIIIIIGIIIIIIIIIIIIIHHIHIHIHIIIIIHIHIIIIIIHIIIHIIIIHHIIHIIGIHIIIIIIIIIIIIIIIIIIIHIIIIHIIIIIIIIIIIIHHIHHIIIIIIIIIIHIIIIIIIIIIIIHHHHIIIIHIIIIIIIIIIIIIIIIIIIIIIIIIIIIIIIIHIIIIIIIIIIIIIIIIIIIIIIIIIIIIIIIIIHIIIHGHHIIIIIIIIIIIIIIIIIIIIIIIIIIIIIIIIIIIIIIIIHHIIIIIIIIIIIIIIIIIIIIIIIIIIIIIIIIIIIIIIIIIIIIIIIIIIIIIDDDDD
@HISEQ:969:HM2KJBCX2:2:1101:12381:86171 2:N:0:ACTATGCA
TCCAGGGCTATACCCAACTATCCCTATTAATCATTACGTCAACCCTAGAAACCAACAAAATAGGATCAAACGTCCTATTTTATTATTCCATGCTAATGTATTCAAGCGTTAGCCTGCTTTAAACACTCTAATTTTTTCAAAGTAACAGTCCTGTTTCCCCGCAACATCAAATTAATGGCATCACGGTTCTTCAAGAAGGAGGAATCAGCAAGGCCAGTTCATACCAGTGGCACGACCAACCTGCTGACCCCGAAATTCAACTACGAGCTTTTTAACTGCAACAACTTTAATATACGCTATTGGAGCTGGAATTACCGCGGCTGCTGGCACCAGACTTGCC
+
DDDDDIIIIIIIIIIIIIIIIIIIIIIIIIIIIIIIIIHIIIIIIIIIIIIIIGIIIIIIIIIIIIIIIIIIIIIIIIIIIIIIIIIHIIIIIIIIIIIIIIIIIIIIIIIIIIIIIIIIIIIHIIIIIIIIIIIIIIIHHIIIIIIIIIIIIHIIIIIIIIHIIIIIIIIIIIIIIIIIIIIIIHIIIIIIIIIIIIIIIIIIIIIIIIHIIIIIIIIIIIIIHHIHIIIIIIIIIIIIIIIHIIIIIHIIIIIIIIIIIHIIIHIIIIIIIIHIIIIIIIIHHIIIIIIIIHIIIHIIIIIIIIIIIIIIIIIIIIIIIIIIIIIIIIIIIIIDDDDD
@HISEQ:969:HM2KJBCX2:2:1101:11467:86414 2:N:0:ACTATGCA
TCCAGGGCTATACCCAACTATCCCTATTAATCATTACGTCAATCCTAGAAACCAACAAAATAGGATCGAACGTCCTATTTCATTATTCCATGCTAATGTATTCAAGCGTTAGCCTGCTTTAAACACTCTAATTTTTTCAAAGTAACAGTCCTGTTTCCCTGCAACACCAAATTAATGACATTACAGTTCTTCAGAAAGGAGGAATCAGCGAAGCCAGTGCGTACCAGTGGCACGACCAACCTACTGACCCCGAAATTCAACTACGAGCTTTTTAACTGCAACAACTTTAATATACGCTATTGGAGCTGGAATTACCGCGGCTGCTGGCACCAGACTTGCCCTCCA
+
CDDDDHIIIIIIHIIIIIIIHIIIIIIIII<FHIIIIHHIHHIIIIIIIIIHIHHIIHIIIIGHCHIHHIIIEHHHHHHHIIIGIIIHIGEHHHHHIIIIHHHHIGIIHIIIHIFGHHHIIIIIIIIIIIIIIIHIIIHIEHIIHEIIIIIIHHHHHHIIIIIIIIIHIHGIIIIIIIIIHHIIHIIIIIIIIIIHIIIIIIIIIIIHIIIIIIIIIIIIIIHIIHII<GIIHHHHHIHIIHHFIIHIGIIIIIIIIHIIIIIIIHHIIIIIIIHIHIIHHIIIIIIIIIIIIIIIHIHIIIIHIIIIHHIIIIIIIIIIIHHHGIIIIIIHHHHIIHIIDCDDD
@HISEQ:969:HM2KJBCX2:2:1101:9166:87681 2:N:0:ACTATGCA
TCCAGGGCTATACCCAACTATCCCTATTAATCATTACGGTGGTCCTAGAAACCAACAAAATAGAACCACAACGTCCTATTCTATTATTCCATGCTAATCTATTAAAGTTGTTGCAGTTATAAAGCTCGTAGTTGAATTTCGGGGCCAGTAGGTTGGTCGTGCCACTGGTATGCACTGGCCTCACTGGGCCCTCCTTCTTGTAGAACCGTGATGGCATTAATTTGTTGTTGCGGGGAAACAGGACTGTTACTTTGAAAAAATTAGAGTGCTTAAAGCAGGCTCGCGCTTGAATACATTAGCATGGAATAACGAAATAGGACGATCGAACCTATTTTGTTGGTTTCTAGGATCGACGTAATGATTAATAGGGATAGTTGGGTCAACTAATGCCC
+
D@0<<FHDEG@E@F?<<D@<@11<<1<CCC11<1DG11<<DDGHH?GEH11<<CF0<<@GF11<<111<F10/110<C1<111DC?HEE<GHG1DG11<FECC1<<C<CGHC1?1<<<D1<11<1110<<DDDFH1FFCG<<GC6<@@<G=H?DHCHH@@@EC,B?HAEF6.FB66-EB6.6.?E78+,,F6.HEHCHIHEHHGHHHFC.HHG?HHIIIIHHDD/HHCHGHIIHGF?DIIIIFIIIHIGHFIIIIIIIIIIIIIIIIIHIIIIIIIHIIIGHDHHIHIIHGIHCIIIIIIIIIIIIHHHCHIHIIIIIIHG@H?EF<CF@@CHGHEEHHG?HED@CEHE<HHHC1@EHIIHGHEF1F1HHD1<@IIHGD11DC@??EDD@D@
@HISEQ:969:HM2KJBCX2:2:1101:7034:88345 2:N:0:ACTATGCA
TCCAGGGCTATACCCAACTATCCCTATTAATCATTACGGTGGTCCTAGAAACCAACAAAATAGAACCACAACGTCCTATTCTATTATTCCATGCTAATCTATTCAAGCAAATGCCTGCTTTAAACACTCTAATTTTTTCAAGGTAATGGTCCTGGCTCCCCGGCACACCCAATAAAGGACATACTGGTTCACCAGAAGGTGGACCCGACACAGGACAGTACTCGCCAAAGACGGACCGCCCGGCCAGGCCTAAAATTCAACTACGAGCTTTTTAACTGCAACAACTTTAATATACACTATTGGAGCTGGAATTACCGCGGCTGCTGGCACCAGACTTGCCCTCCAA
+
DDDDDIIIIIIIIIIIIIIIIIIIIIIIIIIIIIIIIIHIHIIGIHIIIHIIHIIIIIIHIIGHIIIIIIHIIIGHHIIIGIIIIIIHIIIIIIIIIIIIIGIIIIIIIIIIIIIIIIIIIIIIIIIIIIIIIIIIIIIIHIIIIIIIIIIIIIHIIIIIIIIIIIIIIIIIIHHIIIIIIIIIIHIHIHHIIIIIIIIIHIHIIIIIIIIIIIIIHIIIIIIIIIIIHIIIIHHIIIIIIII?IHIIHHIIIHIIIHFIIIIIIIIIIIIIIIHIHIIIIIIIIIIIIIIIIHGCHIHIIIIIIIIIIIIIIIIIIIIIIIIIIIIIIIIIIIIIIIIIIDDDDD
@HISEQ:969:HM2KJBCX2:2:1101:3607:88416 2:N:0:ACTATGCA
TCCAGGGCTATACCCAACTATCCCTATTAATCATTACGGTGGTCCTAGAAACCAACAAAATAGAACCACAACGTCCTATTCTATTATTCCATGCTAATCTATTCAAGCAAATGCCTGCTTTAAACACTCTAATTTTTTCAAGGTAATGGTCCTGGCTCCCCGGCACACCCAATAAAGGACATACTGGTTCACCAGAAGGTGGACCCGACACAGGACAGTACTCGCCAAAGACGGACCGCCCGGCCAGGCCTAAAATTCAACTACGAGCTTTTTAACTGCAACAACTTTAATATACGCTATTGGAGCTGGAATTACCGCGGCTGCTGGCACCAGACTTGCCCTCCAA
+
DDDDDHHIIIIIHIIIIIIIIIHHIIIIIIIIIIIIIIIIIIIIHIIIIIIHHIIIIIIGIFFHHHEHIIHDHHIHHIHHHHIIIIIIHEHIHHHHHIIHIHHHHIHHIIIHIHEGIIHIIHIIHHIIIIIIIHIIIHHHHHHHHIIHHIHIIIIIIIIHIIIIIIIIIIIIIIIIIIIIIIIIIIIIIIHIIIIIIIIIIIIIIIIIIIIIIIIIIIIIIIIIIIIIIIHIIIIIIIIIIIIIHIIIHGIIIIIIIIIIIIIIIIIIIIIIIIIIIIIIIIIIIIHIIIIIIIIIIHHHHIIIIIIIIIIIIIIIIIIIIIIIIIIIIIIIIIIIIIIIIDDDDD
@HISEQ:969:HM2KJBCX2:2:1101:1698:88397 2:N:0:ACTATGCA
TCCAGGGCTATACCCAACTATCCCTATTAATCATTACGGTGATCCTAGAAACCAACAAAATAGAACCATGCCGTCCTATTCTATTATTCCATGCTAATGTATTCGAGCAAAATGCCTGCTTTAAACACTCTAATTTTTTCAAGGTAAAGGTCCTGGTTCCACATGACACCCAATTAAGGACATCATGCTTCTCCAGAAGGTGAGAAATCAACTGCGACAGTTCATACCCCTTAAGGCACGACCATCACGTCAATCCCGAAATTCAACTACGAGCTTTTTAACTGCAACAACTTTAATATACGCTATTGGAGCTGGAATTACCGCGGCTGCTGGCACCAGACTTGCCCTCCAA
+
DDDDDIIIIIIIIIIIIIIIIIIIIIIIIIIHIIIIIIIIIGIIIIHIIIIIIIIIIIIIIIIIIIIIIIGIHIIIIIHIIIIIIIIIHIIIIIIIHIIHIFHIIIIIIIIIIIIHIIIHIIIIIIIIIIIIHIIIIIIIIIIIIIIIIIIIIIIIIIIIIIIIHIIIIIIIIIIIIIIIIIIIIIIIHEHIIIIIIIIIIIIIIIIIIIHIIIHIIIIIIIIIIIIIIIIIIIIIIIIIIIIIIIIIIIHIIIIIIIIIIIIIIIIIIIIIIIIIIIIIIIIIIIIIIIIIIIIIIIIIIIIIIIIIIIIIIIIIIIIIIIIIIIIIIIIIIIIIIIIIIIIIIIIDDDDD
@HISEQ:969:HM2KJBCX2:2:1101:14882:88579 2:N:0:ACTATGCA
TCCAGGGCTATACCCAACTATCCCTATTAATCATTACGGTGATCCTAGAAACCAACGAAATAGAATCAAGCCGTCCTATTTCATTATTCCATGCTAATGTATTCAGACGTTAGCCTGCTTTAAACACTCTAATTTTTTCAAAGTAACAGTCCTGATTTCCAATCACACCAAATTAATGACATGAAAGTTCCTCAGAAGGTAGAGATTTATCTCACCAGTACAGACAATTAAGCCTGACCAATGGGTAAACCCCGAAGTTCAACTACGAGCTTTTTAACTGCAACAACTTTAATATACGCTATTGGAGCTGGAATTACCGCGGCTGCTGGCACCAGACTTGCCCTCCAA
+
BBDD@CEHHHHGHHHHEHIHHIHHIHIIIHHHHHHEEH=GGEHHHIHIHIIIGIECHCCHIIIFHHHIIIGHIHIIIHHHHIIIIIIHEHHHC@GEHHHGIIIHHIIHH?HHHHFFIHHIHGHHIIIGEFIIHHHHGIHFHIIIIIHGHHIHHHIHIHIIHHEIIHIIIIHIHIHHIIHIIGHGIHHHFHHHHIHHIHIHHHHHHHHHHIHHIIHIIHIIIIHHIHIIIIHHHFIIHHGHIIHHHGGIIGIHHHIIIHIHIIIIIHIHIHHIIIHHHIHGIHIIHHEHHIIIHIIIIIHIIIIHHHIIIIHIIIIIIIIIIIIIIIIIIIIIIIHIHIIIIIIDDDDB
@HISEQ:969:HM2KJBCX2:2:1101:8742:89950 2:N:0:ACTATGCA
TCCAGGGCTATACCCAACTATCCCTATTAATCATTACGGTGATCCTAGAAACCAACAAAATAGAACCATGCCGTCCTATTCTATTATTCCATGCTAATGTATTCGAGCAAAATGCCTGCTTTAAACACTCTACTTTTTTCAAGGTAAAGGTCCTGGTTCCACATGACACCCAATTAAGGACATCATGCTTCTCCAGAAGGTGAGAAATCAACTGCGACAGTTCATACCCCTTAAGGCACGACCATCACGTCAATCCCGAAATTCAACTACGAGCTTTTTAACTGCAACAACTTTAATATACGCTATTGGAGCTGGAATTACCGCGGCTGCTGGCACCAGACTTGCCCTCCAA
+
B?DD@@GHIHIHHGE@EHH?FHH?1<11<FHHGHH@F@=FHIIFFCHEH11DH@F<EHHHEHHIHHEGH11@?</<C1FEHHHIHGHH1<EC1<FH?EHHHHHIIHEEHGHHEHHGEIHG?G@CAGH8GF61$>6A@FEEHGGCHHH?DIIIHHGHGHHHGFFHCHED0?HHGHHFIHHHIGIHHEHHGIHHGIHH?IHIIHIHIHIHG:GHDG?HHHHHHGEHHIIIGHGGHF@HHDIIHIHHHHIHHC?IIIIHHCIIHHIHHEC@CHIHHHDFGIHHIHHEHHGFGIIIHFIHGCHIIGIIIHIIIIIIHHIHIHIIIIIIIHHHGEIHFHHHHHHHHFHHHHEDBD@?
@HISEQ:969:HM2KJBCX2:2:1101:10207:89460 2:N:0:ACTATGCA
TCCAGGGCTATACCCAACTATCCCTATTAATCATTACGTGATCCTAGAAACCAACAAAACGGAACCACTGTCCTATTTCATTATTCCATGCTAATGTATTCAAGCAAATTAATGCCTGCTTTAAACACTCTAATTTTTTCAAAGTAAAAATTCTAGTTCATTGAGACACCCCATTAAGAACATCAACAATTCACCAGAAGGTGAGAAATTGGCTACACCAGTTCATGCCCCTTAAGGCACGACCGATGCATCAATTCCGAAATTCAACTACGAGCTTTTTAACCGCAGCAACTTTAATATACGCTATTGGAGCTGGAATTACCGCGGCTGCTGGCACCAGACTTGCCCTCCAA
+
DADDDIIIIIIIIIIIIIIIIIIIIIIIIIHHIHHIIHIIIHIIGIIIIHHIIIIIIIIIIIIIIEHIIIIIIIIIHGIIHHIIIHIHIIIIHHIIHIIIGDCGIIIIIHIIIEHHIIHHHHIHHHIHIHHIHHIIHHIIIIIIIHIIHHIIIHIIHIIIIIIIHHHHIHGHIIIIIIIIIIIIIIIIIIIIIHHIIIIHIIIIIIIHIIHIIIIHGHHIIHHIIIIHGGIIIIHIIIIIIIIIHIIIIIHHHIIIIGIIIIIHHIHIIIIIIHFIIIIIIHHIIIIIIIIIIIIIIHIIIIIIIIIIIIIIIIIIIIHHHIIGIIIIIIHIIIIIIIIIIIIIIIIIDDDDD
@HISEQ:969:HM2KJBCX2:2:1101:20393:89373 2:N:0:ACTATGCA
TCCAGGGCTATACCCAACTATCCCTATTAATCATTACGGTGGTCCTAGAAACCAACAAAATAGAACCATGCCGTCCTATTTTATTATTCCATGCTAATGTATTCAAGCAAAAATGCCTGCTTTAAACACTCTAATTTTTTCAAAGTAAAGGTCCTGGTTCCCCGCGGCATCCAATTAAGGACATCGCGGTTCTCCAGAAGGTGAGAAATTGACTGCACCAGTTCATACCCCGTGAGGCACGACCGATGCGCCAATCCCGAAATTCAACTACGAGCTTTTTAACTGCAACAACTTTAATATACGCTATTGGAGCTGGAATTACCGCGGCTGCTGGCACCAGACTTGCCCTCCAA
+
D@D@DGC=HEEGHHECCEHEHHI?EEFHIHIHHHH?FCHHH=GHHHHGHHHEEGGE@HHHIH1@E?FHIIG?C<EHIHFFGHHHCC<FH?GEH1FCCHIHGC1HHHEGHH@HHGC?HHHIHIIIHEGHHFHHHEHCHH<C@HCFHIHHEI8EBHHHHH@GEIHIH8HHEHHHHHEHCEHCGHGH/HEHHIIIGHHGCHHIIIGIIIIIHHGHHEHEFGAGHIHH@HHGIIFHHFIIIIHD@HFHGHHIHC?<C?HCGHIIIIHHGIIIHDIIHIIIIHIIIHHCIHH@FEHHHHHIHHE@EDFHHHEIIHIIHHHEIHHHEDHHHIIIIIHHEHHIHGEIHHHHHDHE@D@?D
@HISEQ:969:HM2KJBCX2:2:1101:4213:90745 2:N:0:ACTATGCA
TCCAGGGCTATACCCAACTATCCCTATTAATCATTACGGTGGTCCTAGAAACCAACAAAATAGAACCACAACGTCCTATTCTATTATTCCATGCTAATCTATTCAAGCAATAGCCCGCTTTAAACACTCTAATTTTTTCAAGGTAATGGTCCTGGCTCCCCAACACACCCAATTAAGGACATGCTGGTTCACCAGAAGGAAGACCCGACAACAAGACAGTACTCGCCAAAGACGGACCGCCCGGCCAGGCCTAAAATTCAACTACGAGCTTTTTAACTGCAACAACTTTAATATACGCTATTGGAGCTGGAATTACCGCGGCTGCTGGCACCAGACTTGCCCTCCAA
+
DDDDDHIIIIIIIIIIGIIIIIIIIIIIIIIIIIIIIGIIIIIIIIIIIIIIIIIIIIIIIIIIIHHHIIIIHHHHIGIHIIIIIGIIIIIIHHHGIIIIIIIIHIIIHIIIHIIIIIIIIIHIHIIHIIHIIIHIIIIIIIIIIIIIIIIHHIHHIHIIIIIHHHIIIHIIIIIIIIIIIHIIIIIIIHHIIIIIIIIIIIIIIIIIIIIIIIIIIIIIIIII<IIIIIIHIIIIHIIIIIIIIHIIIIHIIIIIIIIIIIIIIIIIIIIIIIIIIIIIIIIIIIIIGIIIIIIIIIIIIIIIIIIIIIIIIIIIGIIIIIIIIIIIIIIIIIIIIIIIIIDDDDD
@HISEQ:969:HM2KJBCX2:2:1101:2052:90872 2:N:0:ACTATGCA
TCCAGGGCTATACCCAACTATCCCTATTAATCATTACGGTGATCCTAGAAACCAACAAAATAGAACCATGCCGTCCTATTCTATTATTCCATGCTAATGTATTCGAGCAAAAATGCCTGCTTTAAACACTCTAATTTTTTCAAGGTAAAGGTCCTGGATCCGCAAGACACCCAATAAAGGACATCAAGTTTCTCCAGAAGGTGAGAAATCAACAGTAACAGTTCATACCCCTTAAGGCATGACCGTCACGTCAATCCCGAAATTCAACTACGAGCTTTTTAACTGCAACAACTTTAATATACGCTATTGGAGCTGGAATTACCGCGGCTGCTGGCACCAGACTTGCCCTCCAA
+
DDDDDIIIIIIIIIIIIIIIIIIIIIIIIIIIIIIIIIIIIIIIIIIIIHIIIIIIIIHIIIHIIIIIIIIHIHHIIIHIHHIIIIIIIIIIHHHIIIIIIFHGHIIIIIIIIIIIIIIIIIIIIIIIIIIIHIIIIIIIIHHIIIIIIIIIIIIIIIIIHHHIIIIIIIIHIIIIIIIIIIIIIIHIIIIIIIIIIIIIIIIIIIIIIIIIIIIIIIIIIIIIIIIIIIIIIIIIIIIIIIIIIIIIIIHGIIIIIIIIIIIIIIIIIHIIIIIIIIIIIIIIIIIIIIIIIIIIIIIHGIIIIIIIIIIIIIIIIIIIIIIIIIIIIIIIIIIIIIIIIIIIIIIIDDDDD
@HISEQ:969:HM2KJBCX2:2:1101:18140:91748 2:N:0:ACTATGCA
TCCAGGGCTATACCCAACTATCCCTATTAATCATTACGGTGATCCTAGAAACCAACGAAATAGAATCAGTCCGTCCTATTTCATTATTCCATGCTAATGTATTCAGACGATAGTCTGCTTTAAACACTCTAATTTTTTCAAAGTAACAGTCCTGATTTCCCATCACACCAAATAAATGGCATGAAAGTTCCTCAGAAGGTAGAGATCCATCCTACCAGTGCAGACAATTAAGCCTGACCAATGGGTAGACCCCGAAGTTCAACTACGAGCTTTTTAACTGCAACAACTTTAATATACGCTATTGGAGCTGGAATTACCGCGGCTGCTGGCACCAGACTTGCCCTCCAA
+
DDDAAEHHIIIIIIIIIIIGHHEHHHHHIIIIHGIIIIIIIIIIIEHIIIHEEEHIIIIIHICHIIHHGHEFHH?CHHIIGGHHHHICGEHHIEHCGCFHIHGHIHHHIIHGHHHIIIIIIIIIHHGHHGHGHHGHIIIIHHHIIIIIIIHGDGIHHFHGCHHHIIIIHHDFHHHIHHHEHIIIIHHHFGIHIH?FIGIIIIIHHHHHHIIIIIIIIIIIIII=IIIIIIIIIIIIIIIHHIHHFC<IHHHHHHIIIHIHIIIIIIIHHIIIIIIHHGHHIIHHIIHEHIIIIIIHGGFIIIIIIHIHHIIIIIIIIIIIIIIIIIIIIIIIHHGIIIIIIIH@DDDD
@HISEQ:969:HM2KJBCX2:2:1101:8397:92013 2:N:0:ACTATGCA
TCCAGGGCTATACCCAACTATCCCTATTAATCATTACGGTGGTCCTAGAAACCAACAAAATAGAACCACAACGTCCTATTCTATTATCCCATGCTAATCTATTCAAGCAAATGCCTGCTTTAAACACTCTAATTTTTTCAAGGTAATGGTCCTGGCTCCCCGGCACACCCAATAAAGGACATACTGGTTCACCAGAAGGTGGACCCGACACAGGACAGTACTCGCCAAAGACGGACCGCCCGGCCAGGCCTAAAATTCAACTACGAGCTTTTTAACTGCAACAACTTTAATATACGCTATTGGAGCTGGAATTACCGCGGCTGCTGGCACCAGACTTGCCCTCCAA
+
0DDB?1GEF1DHI@<11<FGHI11@CG?EEHE@C@@H@<DH0CHHH@FH1<CFEH0E@@<<GH1DCHHFHEHD1C<011<11<FF111<11<@FEEFHHHG?EHEIIGHHFE<@HG@GHHCEHBF@HFH@CHHH@BHHHHIIIHHCIHEF7EIH6IHIIHGHHHHGAHHIHHHEHHEHFIIHHHHHHHIHIIHIIIIIHFHHGHHHHIHHGAHH@IHHGDC?HIIHIHIHHHHHHIHHIIHIHHHIIHEGIHHFHHGHHHHCCIIIIIIHIIHHGIHIIIHHGIHEGIIIIIIIIHHEFC<HHHCHIIIHIIIIIHIIHEIIHGIHHEHIHCHHHCIIIIIDBADA
@HISEQ:969:HM2KJBCX2:2:1101:19196:92014 2:N:0:ACTATGCA
TCCAGGGCTATACCCAACTATCCCTATTAATCATTACGGTGATCCTAGAAACCAACAAAATAGAACCATGCCGTCCTATTCTATTATTCCATGCTAATGTATTCGAGCAAAATGCCTGCTTTAAACACTCTAATTTTTTCAAGGTAATGGTCCTGGCTCCCCGGCACACCCAATAAAGGACATACTGGTTCACCAGAAGGTGGACCCGACAACAGGACAGTACTCGCCAAAGACGGACCGCCCGGCCAAGTCTAAAATTCAACTACGAGCTTTTTAACTGCAACAACTTTAATATACGCTATTGGAGCTGGAATTACCGCGGCTGCTGGCACCAGACTTGCCCTCCAA
+
D@DDDIIHIIIIIHIIIIHIHHIHIHHIIIIHHHIIIIHHHHHIEHHIIHHIIHEHIIIHHIIHEHHIIGIID<C?HGHHHIHIIH1FECFCHGHH?GHHHEGIHHIIHHHIIIIIIIIHIHFHIHHIIIHIGHIIHIHIIIIIIIHIIIHIIHHHHHIIIIIIIIHIIIIIHIHIIIHHHIIIIIIIIHIIIIIIIHIIIIIHGHIIIIIIIIIIIIIIIIHFIIIIIIIIFIIHHIIHIIIIFIIIIIHIIIIIIHHIIIIIIIIIHIIIIIIHIIIIIIIIIIIIIHIIIIIIIIIHIIIIIIIIIIIIIIIIIIIIIIIIIIIIIIIIIIIIIIIIIIIDDCDD
@HISEQ:969:HM2KJBCX2:2:1101:20418:91427 2:N:0:ACTATGCA
TCCAGGGCTATAGCCCAACTATCCCTATTAATCATTACGTCGATCCTAGAAACCAACAAAATAGGGTCAAACGTCTTATTTCATTATTCCATACTAATGTATTCAAGCTAATGCCTGCTTTAAACACTCTAATTTTTTCAAAGTAACAGTCCTAACTCCCCATAATACCAAATTAATGACATCATGGTTCGTCAGAAGGGAGAAATCAATGATACCAGTACGTACCAGAGACACGACCGATATATTGATCCCAAAATTCAACTACGAGCTTTTTAACTGCAACAACTTTAATATACGCTATTGGAGCTGGAATTACCACGGCTGCTGGCACCAGACTTGCCCTCCAA
+
DDDDDIIIIIIIIIIIIIIIIGIIIIIIHHIIIIIIGHGIHIIIIIGIIIIIIIIIIIIIIIIHIHHGHIHIIHIHIIIGIIIIIIIIIIIIIIGIIIHIIIHIIIIIIIIIIIHIIIIGIIIIIHGHHIGIIIIIIIIIIIIHIIIIIHIHIIHHHIIHHIIIIHIHIIIIHIIHIIIIIIIIIIIIIIIHIIIIGIIIIIIIIIIIIHIHHHGIIIIIIIIIHHHIIIIIIIIHIHIIIIIIHHIIIHIIIIIIIHIIIHIIHIIIIIIIIIIIIIIIIIIIIIIIIIIIIIIIIIIIIIIIIIIIIIIIIIIIIIIIIIIIIIIIIIIIIIIIIIIIIIDDDDD
@HISEQ:969:HM2KJBCX2:2:1101:7913:92640 2:N:0:ACTATGCA
TCCAGGGCTATACCCAACTATCCCTATTAATCATTACGGTGGTCCTAGACCAACAAAATAGAACCAACGTCCTATTCTATTATTCCATGCTAATCTATTCAAGCAAAAGCCCGCTTTAAACACTCTAATTTTTTCAAGGTAATGGTCCTGGTTCCCCGACACACCCAATAAAGGGCATACCGGCTCACCAGAAGGATAGACCCGACAGCAGAACAGTACTCGCCAGAGACGGACCGTCCGGTCAGGCCTAAAATTCAACTACGAGCTTTTTAACTGCAACAACTTTAATATACGCTATTGGAGCTGGAATTACCGCGGCTGCTGGCACCAGACTTGCCCTCCAA
+
DDDDDHIIIIHIIIIIIIIIHIIIIIIIIIIIHIIIIGHIIIIIIIIIIIHIIHIIIHIIIIIIHHHIIIIIHIGHHEHIIIIIIIIIIIIIIHHHIIIIHIIIIIHIHIHIHIHHIHHHGHIIIHIIIIIIIIHHHIIIIHIHHHIIIIIHEIIIIIIIIHHHIIIHHIIHIIIIIIIIIIIIIIIIIIIIIIIIIIIIIIIIIIIIIIIIIIIIIIIIIIIIIIIIIIIIIIIIGIIIIIHIIIIIIIIIIIIIIIIIIIIIIIIIIIIIIIIIIIIIIIIIIIIIIIIIIIIHFDFIIIIIIIIIIIIIIIIIIIIIIIIIIIIIIIIIIIIIIIIDDDDD
@HISEQ:969:HM2KJBCX2:2:1101:16078:92860 2:N:0:ACTATGCA
TCCAGGGCTATACCCAACTATCCCTATTAATCATTACATCGGTCCGTAAACCATCAAAATAGAACCAATGTCCTATTCCATTATCCCATGCTAATGTATTCAAGGCAAAACGCCTGCTTTGAACACTCTATTTTTCTCAAAGTAAACTATCGGAATCCCATGAGCACTTAATGAAAAGTACCCATGTTCCTCCGAAGTACATGGCCAGCATTATCGCATGCGCATGACCGTGAGGCCACGGACGCTCAATGCCAACCAAGACTCAGACTACGAGCTTTTTAACTGCAACAACTTTAATATACGCTATTGGAGCTGGAATTACCGCGGCTGCTGGCACCAGACTTGCCCTCCAA
+
BDDDDGHHIIHHIIIIIIIIIGHIHIIIIIIIIIIIHIIIIIIIIHGHGGHHHHIIHIIIIIIIGHHIIGFEHHGHI?HIIIIGIHHIIGEHHIIGHIIIIGHHIIIGHHHIIIIIIIIIIIIIIIIIIHHGIIHIIIIIIIIIIIIIIIHHEHIIIIIHIIIIIIIIIIIIIIIIIIHIIIIIIHIIIHGIHIIIIIIIIIIIIIIIIIIIIIIIIIIIIIIIII=IIIIIIIIIIIIIIIIIIIIIHHHDIIIHIIIIIIIIIIHIHIIIIIIIGIIIIIIIHIIIIIIIIHIIIIIIIIIIIIIIIIIIIIIIIIIIIIIIIIIIIIIIIIIIIIIIIIIIIIIIDDDDD
@HISEQ:969:HM2KJBCX2:2:1101:12738:92805 2:N:0:ACTATGCA
TCCAGGGCTATACCCAACTATCCCTATTAATCATTACGTCAATCCTAGAAACCAACAAAATAGGATCAAACGTCCTATTTCATTATTCCATGCTAATGTATTCAAGCGTTAGCCTGCTTTAAACACTCTAATTTTTTCAAAGTAACAGTCCTGTTTCCCTGCAACACCAAATTAATGACATTACAATTCTTCAAGAAGGAGGAACCAGTAAAGCCAGTACGTACCAGAGGCACGACCAACCTACTAATCCCGAAATTCAACTACGAGCTTTTTAACTGCAACAACTTTAATATACGCTATTGGAGCTGGAATTACCGCGGCTGCTGGCACCAGACTTGCCCTCCAA
+
BDDDDGIHHEHHGHHHHHHIHIG1CEEHHIIIIIIIIIIIHHHEHHHG?GHIIIHEHIIHIIIEHHIEHIHHHCGHHIII@HHHHHH@@HHFCFHIIIIIIEHHHHHGHGEHHFIHHHHGEGEEHHIHHHHII?HHCIIHHGHGHFEGHHBCGC@FFEHHIHIHFIH8H@HEHHHHHHHHHEFHHFHFHEEHIIIIIHEHFDGIHHH@HHHEIGHIHHHHHGE?EIHHD0HFFGHHHGFIHHHHGHGHIHIIHEIHIHIIIIIIIIIIIIIHHHGIHHH?HHHHEHIHIIIIGIIHHHCHHIIHIIHHHIIIIIHIIIHIHIIIHHHIIIHIIIIHHIIIHDDDBD
@HISEQ:969:HM2KJBCX2:2:1101:8789:92765 2:N:0:ACTATGCA
TCCAGGGCTATACCCAACTATCCCTATTAATCATTACGGTGATCCTAGAAACCAACAAAATAGAACCATGCCGTCCTATTCTATTATTCCATGCTAATGTATTCGAGCAAAAATGCCTGCTTTAAACACTCTAATTTTTTCAAGGTAAAGGTCCTGGATCCGCAAGACACCCAATAAAGGACATCAAGTTTCTCCAGAAGGTGAGAAATCAACAGTAACAGTTCATACCCCTTAAGGCATGACCGTCACGTCAATCCCGAAATTCAACTACGAGCTTTTTAACTGCAACAACTTTAATATACGCTATTGGAGCTGGAATTACCGCGGCTGCTGGCACCAGACTTGCCCTCCAA
+
DDDDDIIIIIIIIIIIIIIIIIIIIIIIIIIIIIHIIIIIIIIIIIIIIIIIIIIIIIIIIIHIIIIIIIIIIIIIIIIIIHIIIIIIIIIIIGHIHIIIIHHHIIIIIIIIIIIIIIIIHIIIIIIIIIIIIIIIHIHHIIIIIIIIIIIIIIIIHIIIIIIIIIHIIIIIIIIIIIIIIIIIIIIIIHHIHIIIIIIIIIIIIIIIIIIIIIIIIIIIIIIIIIHIIIIIIIIIIIIIIIIIIIIIIIHFIIHIIIIIIIIIIIIIIIIIIIIIIIIIIIIIIIIIIIIIIIIIIIIIHIIIIIIIIIIIIIIIIIIIIIIIIIIIIIIIIIIIIIIIIIIIIIIIDDDDD
@HISEQ:969:HM2KJBCX2:2:1101:9057:94329 2:N:0:ACTATGCA
TCCAGGGCTATACCCAACTATCCCTATTAATCATTACGGTGATCCTAGAAACCAACAAAATAGAACCATGCCGTCCTATTCTATTATTCCATGCTAATGTATTCGAGCAAAAATGCCTGCTTTAAACACTCTAATTTTTTCAAGGTAAAGGTCCTGGATCCGCAAGACACCCAATTAAGGACATCAAGTTTCTCCAGAAGGTGAGAAATCAACAGCGACAGTTCATACCCCTTAAGGCACGACCATCACGTCAATCCCGAAATTCAACTACGAGCTTTTTAACTGCAACAACTTTAATATACGCTATTGGAGCTGGAATTACCGCGGCTGCTGGCACCAGACTTGCCCTCCAA
+
D0D@@GHCFCC11DHCH<G<D1CHHCHH@HECEHHE1@GEHEF@HHHHHHH11CHCEHII@F11D?GCE1FH<<CCC1DH1C<DG<C?@FH@1<FCH11<C<<EFHHIIIIIIHHIIIIIIHHHIHGHIIIHIHIIIIIIIIIHEHHIHHIIIHHIHIIIIGIIIIIIHCIIIHII:IIIIIHIIIIIIHHIIIIII;IIIIIIHIIHHIIIIIIIIIIIIIIIIIIIIIIIIIIIIHIIIIIIIIIIIIIHIIIIIIIIIIIIIIIIIIIIIIIHIIIIIIIIIIIIIIIIHIIIIIIIIIIIIIIIIIIIIIIIIIIIIIIIIIIIIIIIIIIIIIIIIIIIIIIIDDDDD
@HISEQ:969:HM2KJBCX2:2:1101:17058:94815 2:N:0:ACTATGCA
TCCAGGGCTATACCCAACTATCCCTATTAATCATTACGGTGGTCCTAGAAACCAACAAAATAGAACCACAACGTCCTATTCTATTATTCCATGCTAATCTATTCAAGCAATAGCCCGCTTTAAACACTCTAATTTTTTCAAGGTAATGGTCCTGGCTCCCCAACACACCCAATAAAGGACATACTGGTTCACCAGAAGGAAGACCCGACAGCAGACAGTACTCGCCAAAGACGGACCGCCCGGCCAGGCCTAAAATTCAACTACGAGCTTTTTAACTGCAACAACTTTAATATACGCTATTGGAGCTGGAATTACCGCGGCTGCTGGCACCAGACTTGCCCTCCAA
+
DDDDDIIHIIIIIIIIIIIIIHHIIIIIIIIIIIIIIHGFHHIIIIIIIIIIIIIIIHIIIIEGHIIHIIHIGEHHHHHHHIIIIICHHGEHHIHHIIIHHEHHIIIIIHHHEEHHIIHHIIHIIHIIHIIGIIIHHHHHHIIIIHHHHIIHHIIIIIIHIHIIHEBDHHIIHHHGIIHIHHIHHIIIHHHHHIHEIIII<IIIIIIIHHHHIIHHHIIIHHIIIIIHIHHHIIIIHHIHIIIHEGIIHGIIHIHIIIIIIIHIIIIIIIIIIIIIIIIIIIIIHHHIIHIIIHIIIIIHHIIIHIIIIIIIIIIIIIIHIIIIIIIHIIIIIHHHIIIIIDDDDD
@HISEQ:969:HM2KJBCX2:2:1101:7955:95180 2:N:0:ACTATGCA
TCCAGGGCTATACCCAACTATCCCTATTAATCATTACGGTGATCCTAGAAACCAACAAAATAGAACCATGCCGTCCTATTTTATTATTCCATGCTAATCTATTCAAGCACAAGCCTGCTTTAAGCACTCTAATTTTTTCAAGGTAATAGCTCTGCTTCCCCAACGCACTAACTTAATAGCATGATGGTTATTCAGAAGGTAGGAATTCATCAGGCCAGTACGGACAGTGAAGCCCGACCAACCGACAAACTCCGAAATTCAACTACGAGCTTTTTAACTGCAACAACTTTAATATACGCTATTGGAGCTGGAATTACCGCGGCTGCTGGCACCAGACTTGCCCTCCAA
+
DADCAHIIHIIIHGHEHIIIIHGIIIIHIHGHIHIIIGIIHIHIIIGIIIIIIHCHHIHHIHGCFHHIIHHI<DHHICHFHHHIIHHHHHHHHGFHHIIHGHGIHHHIIIIIHHIIHIHFHIIHHHIIIHHGHIHHIHIHIHHIIIHHHIIIIHIIHIIIIHEHGGIIIIHHIIIIHIIIIHIIHHGHHHHIHIIIIIHHHHHHIIIIIIIIGHIIHIHHIIIIIIIFIIHDIIIIIHHIIIIHIHFHFHIIIHHIHHGIIIIIIIIIIIIIIIIIIIHIIIIIIIIIIIHIIIIIIIIIIIIIIIIIGIIIIIIIIIIIIIIIIIIIIIIIIIIIIIIIIIIDBDDD
@HISEQ:969:HM2KJBCX2:2:1101:2066:96022 2:N:0:ACTATGCA
TCCAGGGCTATACCCAACTATCCCTATTAATCATTACGGTGATCCTAGAAACCAACAAAATAGAACCATGCCGTCCTATTCTATTATTCCATGCTAATGTATTCGAGCAAAATGCCTGCTTTAAACACTCTAATTTTTTCAAGGTAAAGGTCCTGGTTCCACATGACACCCAATTAAGGACATCATGCTTCTCCAGAAGGTGAGAAATCAACTGCGACAGTTCATACCCCTTAAGGCACGACCATCACGTCAATCCCGAAATTCAACTACGAGCTTTTTAACTGCAACAACTTTAATATACGCTATTGGAGCTGGAATTACCGCGGCTGCTGGCACCAGACTTGCCCTCCAA
+
DDDD@HHHHIIHFHIHGHIIIHHHHIHIE@GHIIHGHHIIHEHIIIFIH?HIHIIIEGEEHHFEHIIGHFHIIIIHIHIHIIIIHFHHCDGHHIIHHHHHHGHHFHIIHIIHIDGHHHHHHHIHIIIIFHHHHIGEHHHHHIEHHHHIIHIHIIIIIIIHHIIHHIHIIIIHHGIHHIIIIIIHIIHIHIIIHIIIHIIIIIIIIIIIHIIIHIIIIIHHIIIIIHIIIIIIHHIIHIIIHIIIHHHHHIHIHHIIIIIIIIIIIIIIIIIHIGHIIIHIHIIIHGIIIIIHIIHHHIIIIIIIIIIIIIIIIIIGIIIIIHIIIIIIIIIIIIIIIIIHHHHHHIH@DD@D
@HISEQ:969:HM2KJBCX2:2:1101:1652:95780 2:N:0:ACTATGCA
TCCAGGGCTATACCCAACTATCCCTATTAATCATTACGGTGGTCCTAGAAACCAACAAAATAGAACCACAACGTCCTATTCTATTATTCCATGCTAATCTATTCAAGCAATAGCCCGCTTTAAACACTCTAATTTTTTCAAGGTAATGGTCCTGGCTCCCCAACACACCCAATAAAGGACATGCTGGCTCACCAGAAGGAAGACCCGACAGCAGACAGTACTCGCCAAAGACGGACCGCCCGGCCAGGCCTAAAATTCAACTACGAGCTTTTTAACTGCAACAACTTTAATATACGCTATTGGAGCTGGAATTACCGCGGCTGCTGGCACCAGACTTGCCCTCCAA
+
DDDDDIGIIIIIIIIIIIIIIIIIIIIIIIIIIIIIIIHIIIIIIIIIIHIIIIIIIIHIIICHIIHIIIIIHHGFHIHHHFIIIIIIIIIIGHHIIIIIHFHHIIIIIIIIIIHIIIIIIIIIIIIIIIIIIIIIHIIIIIIIHIHIIIIIHHIHHIHIIIIIIIHIIIIIIIHIIIIIIIIIIIIIIIIHIIIIIIIHHHIIIIIIIIIHIIIIIIIIIIIIIIIIIIIIIIIIIIIIIIIIHIIIIHIIIIIIIIIIIIHHIIIIIIIIIIHIIIIIIIIIIIIIIIIIIIIIIIIIIIIIIIIIIIIIIIIIIIIIIIIIIIIIIIIIIIIIIIIIIDDDDD
@HISEQ:969:HM2KJBCX2:2:1101:15243:96021 2:N:0:ACTATGCA
TCCAGGGCTATACCCAACTATCCCTATTAATCATTACGGTGGTCCTAGAAACCAACAAAATAGAACCACAACGTCCTATTCTATTATTCCATGCTAATCTATTCAAGCAATAGCCCGCTTTAAACACTCTAATTTTTTCAAGGTAATGGTCCTGGCTCCCCAACACACCCAATAAAGGACATACTGGTTCACCAGAAGGAAGACCCGACAACAAGACAGTACTCGCCAAAGACGGACCGCCTGGCCAGGTCTAAAATTCAACTACGAGCTTTTTAACTGCAACAACTTTAATATACGCTATTGGAGCTGGAATTACCGCGGCTGCTGGCACCAGACTTGCCCTCCAA
+
DDDDDHHIIIIIIHIIIIIIIIIIIIIIIIIIGIIIIIIIIIIIIHIIIIIIIIIIIIHIIIHIIIIIIIIIIHIIIHHHIIIIIIIIIIIIIIIGHHIIIGHIIHIIIIIIHHHIIIIHIIIIIIIIGIIIIIIIIIIIIIIIIHIHHIIHHHIHIHIIIIIIHIIIIIIIIIIIIIHHHIIIIIIHIIIIIIIIIIIIIIIIIHIIIIIIIIIIIIIIIIIIIIIIIIIIIIIIIIIIIIIIIHIHIIIIIIIIIIIIIIIIIIHGIIIIIIIIIIIHEIIIIIIIHIIIIHIIIIIIIIIIIIIIIIIIIIIIIIIIIIIIIIIIIIIIIIIIIIIIHIDDDDD
@HISEQ:969:HM2KJBCX2:2:1101:9030:96339 2:N:0:ACTATGCA
TCCAGGGCTATACCCAACTATCCCTATTAATCATTACGGTGATCCTAGAAACCAACGAAATAGAACCAATCCGTCCTATTTCATTATTCCATGCTAATGTATTCAGACGTTAGCCTGCTTTAAACACTCTAATTTTTTCAAAGTAACAGTCCTGATTTCCTATCACACCAACTAAATGGCATGAAAGTTCCTCAGAAGGTAGAGATTTATCTCACCAGTACAGACAATTAAGCCTGACCAATGGGTAAACCCCGAAGTTCAACTACGAGCTTTTTAACTGCAACAACTTTAATATACGCTATTGGAGCTGGAATTACCGCGGCTGCTGGCACCAGACTTGCCCTCCAA
+
DDDDAHIIIIIIIHHIIIIIIIIIIIIIIHIIIIIIIIIIIIIIIIIIIIIIIIIIIIIHIIIGHHGIIIGHHHICHIIHIIIIIIIIIHIIEHGIGHIIIIIIHHIIIIIIIHHHHHIIIHIHHHHHHIHHIIIHHHHIHGIIIIIIIHHIHIHIIHIHIIIIIIIIIHHHIIIIHIIIIIIHIIIIIHIIIIIHIIIIIIIIIIIIIIHIGIHIIIIIIIIIIIHIIIIIIIIIIIIIIIIIHHEIIIIIIIIIIIIHIIIIIIIIIIIIIIIIIIIIIIIIIIIIHIIIIIIIIIIHIIIIIIIIIIIIIIIIIIIIIIIIIIIIIIIIIIIIIIIIIIIDDDDD
@HISEQ:969:HM2KJBCX2:2:1101:18467:96654 2:N:0:ACTATGCA
TCCAGGGCTATACCCAACTATCCCTATTAATCATTACGTCGATCCTAGAAACCAACAAAATAGAATCAAACGTCCTATTTCGTTATTCCATGCTAATGTATTCAAGCGTGAGCCTGCTTTAAACACTCTAATTTTTTCAAAGTAACAGTCCTGATTCCCCATGACACCAAATTAATGACATCATGGTTCGTCAGAAGGTAGGAATCAATAATACCAGTACGTACAATAGCACGACCAATAAATTGATCCCGAAATTCAACTACGAGCTTTTTAACTGCAACAACTTTAATATACGCTATTGGAGCTGGAATTACCGCGGCTGCTGGCACCAGACTTGCCCTCCAA
+
BDDDDHIIIIIIGGHIIIIIIHHIIIIIHHIIIIIHIGIIIGHHIIIIIIIIIIIIIIIIGGHHIIIIIIHHHHIIIGIIIIIIIIIIIIIIHIIIIIIIIIIIIHIIIHIGHIIIIIIIIIIIIIIIIIIIIIIIIIIIIIIIIIIIIIIIIIIIIHIIIIIIIIIIIIIHHIIIIIIIIIIHIIHHIIIIIIIIIIIIIIIIIIIIIIIIIIIIIIIIIIIIIIIIIIIHIHIIIIIIIIIHIIIIIIIIIHIIIIIIIIIIHIIIIIIIIIIIIIIIIIIIIHHIIIIIIIIIIIIIIIIIIIIIIIIIIIIHIIIIIIIIIIIIIIIIIIIIIIIIDDDDD
@HISEQ:969:HM2KJBCX2:2:1101:7063:97044 2:N:0:ACTATGCA
TCCAGGGCTATACCCAACTATCCCTATTAATCATTACGGTGATCCTAGAAACCAACAAAATAGAACCATGCCGTCCTATTCTATTATTCCATGCTAATGTATTCGAGCAAAATGCCTGCTTTAAACACTCTAATTTTTTCAAGGTAAAGGTCCTGGTTCCACATGACACCCAATTAAGGACATCATGCTTCTCCAGAAGGTGAGAAATCAACTGCGACAGTTCATACCCCTTAAGGCACGACCATCACGTCAATCCCGAAATTCAACTACGAGCTTTTTAACTGCAACAACTTTAATATACGCTATTGGAGCTGGAATTACCGCGGCTGCTGGCACCAGACTTGCCCTCCAA
+
DDADDIIIIIIIIIIIIIIIIIIIIIIIIIIIIIIIIIIIIIIGIIHIIIIIIIIIIIIIIIHIIIIIIHCHHHIIIHHHIIIHIIHIHIHHHHFHIIIHHHIIIIIIIIIIIHGHIIIIHIHIIIIIIIIIIIIIIIIIHIIIIIIIIIHIIHHIIIIIIIIIIIIIIIIIIIIIIIIIIIIIIIIHIHHIIIHIHIIIGIIIIIIIIIIIIIIIIIIIIIIIIIIIIIIIIIIIIIIIIIIIIIIIIIIIIIIIHIIIIIIIHIIIIIIHIIIIIIIIIIIIIIIIIIIIIIIIIIHHIIIIIIIIIIIIIIIIIIIIIIIIIIIIIIIIIIIIIIIIIIIIIIIDDDDD
@HISEQ:969:HM2KJBCX2:2:1101:3382:97652 2:N:0:ACTATGCA
TCCAGGGCTATACCCAACTATCCCTATTAATCATTACGGTGATCCTAGAAACCAACAAAATAGAACCATGCCGTCCTATTCTATTATTCCATGCTAATGTATTCGAGCAAAAATGCCTGCTTTAAACACTCTAATTTTTTCAAGGTAAAGGTCCTGGATCCGCAAGACACCCAATAAAGGACATCAAGTTTCTCCAGAAGGTGAGAAATCAACAGTAACAGTTCATACCCCTTAAGGCATGACCATCACGTCAATCCCGAAATTCAACTACGAGCTTTTAAACTGCAACAACTTTAATATACGCTATTGGAGCTGGAATTACCGCGGCTGCTGGCACCAGACTTGCCCTCCAA
+
?<DDD1C0<FCC1<GGHC1<111DGECCF1<1111C<<G<@ECHII?C@<111<<<EHHIGI1DH@<D1<11C0<C<FE11<<FFC<GHH1<11<F?<<111<I8HED@@@?HCIHEHGGE?HGHHIHHHE1E?CFBB1HHHIHHIHHHHHE@HECIHIHHHHIIHHHGHHDEHEHH@?IHHHFIHHHFHHE@DIIIIIIHCHH=HFHCCIGIHIIIIIIHHHIIFHFHIHHHIIGGIHFFHIIHFHEHGHDHHHHIIHIIHHHIHHIIIIHIIHIIHIHHHIIHGIHIHHIIGEHIHHCCHHCHIIIHHEHHIIIHHIIIIIIIIIIIIHHIIIIIIIIIIIHIHIHADB?D
@HISEQ:969:HM2KJBCX2:2:1101:14604:97802 2:N:0:ACTATGCA
TCCAGGGCTATACCCAACTATCCCTATTAATCATTACATCGATCCTAGAAACCAACAAAATAGAATCGGATGTCCTATTTCATTATTCCATGCTAATCTATTCAAGCAATAGCCCGCTTTAAACACTCTAATTTTTTCAAGGTAATGGTCCTGGCTCCCCAACACACCCAACAAAGGACATGCCGGTTCACCAGAAGGTAAGACCCGACACAGAACAGTACTCGCCAAAGACGGACCGCCCGGCCAGGCCTAAAATTCAACTACGAGCTTTTTAACTGCAACAACTTTAATATACGCTATTGGAGCTGGAATTACCGCGGCTGCTGGCACCAGACTTGCCCTCCAA
+
DDDDDIIIIIIIIIIIIIIIIIIIIIIIIIIIIIIIIIIIIIIIIIIIIIIIIIIIIGIIIIHHHIIIHHIIHHIIIIIIIIIIIIIIIIIIIIIIIIHHHEHIIIIIIIIIIIIIIIIIIIIIIIIIIIIIIHIIHHHIIIIIIIIHIIIIIHIIIIIIIIHIHGHIIIIIIIIIIIIIIIIIIIIIIIIIIIIIIIIHIIIIIIIIIIIIIIHIIIIIIIIIIIIIIIIIIIIIIIIIIIIIHIIIIIIIIIIIIIIIIIHIIIIIIIIIIIIIIIIIIIIIIIIIIIIIIIIIIIIIIIIIIIIIIIIIIIIIIIIIIIIIIIIIIIIIIIIIIIIIIDDDDD
@HISEQ:969:HM2KJBCX2:2:1101:7297:98486 2:N:0:ACTATGCA
TCCAGGGCTATACCCAACTATCCCTATTAATCATTACATCGATCCTAGAAACCAACAAAATAGAATCTGATGTCCTATTTCATTATTCCATGCTAATGTATTCAAGCGTAAGCTTGCTTTAAACACTCTAATTTTTTCAAGGTAACAGTCCTAATTCCCCATAACATCAAATAAATGACATTATGGTTCTTTAGAAGGTGAGAACCAATAAAACCAGTACATACCAAGGCATGACCGATTCCTTGATCCCGAAATTCAACTACGAGCTTTTTAACTGCAACAACTTTAATATACGCTATTGGAGCTGGAATTACCGCGGCTGCTGGCACCAGACTTGCCCTCCAA
+
DDDDDHIIIIIIIIIIIIIIIIIIIIIIIIIIIIIIIIIIIIIIIIIHHIIIIIIIIIIIIHIHIIHIIIIGHHIIIIIIHIIIIIHHIIIIIIIIIIIIIIIIIIIIHIIIIIIIIIIIIHHHIHIIIIIIIIIIIIIIIIIIIIIIIIIIIIHIIHIIIIIIIIHIIIIIIIIIIIIIIIIIIIIIIIIIIIIIIIIIIIIIIIIIIIIIIIIIIIIIIIIIIIIIIIIIIIIIIIIIIHHGIIIIIHIIIIIIIIIIHHHIIIIIIIIIIIIIIIIIIIIIIIIIIIIIIIIIIIIIIIIIIIIIIIIIIIIIIIIIIIIIIIIIIIIIIIIIIIIIDDDDD
@HISEQ:969:HM2KJBCX2:2:1101:2385:99276 2:N:0:ACTATGCA
TCCAGGGCTATACCCAACTATCCCTATTAATCATTACGTCGATCCTAGAAACCAACAAAATAGGGTCAAACGTCCTATTTCATTATTCCATGCTAATGTATTCAAGCGTGTGCCTGCTTTAAACACTCTAATTTTTTCAAAGTAACGGTCCTGATTCCCCATGACACCAAATTAATGACATCACAGTTCGTCAGAAGGTAGAAATCAATAATACCAGTGCATACCAGAGGCACGACCAATATATTGATCCCGAAATTCAACTACGAGCTTTTTAACTGCAACAACTTTAATATACGCTATTGGAGCTGGAATTACCGCGGCTGCTGGCACCAGACTTGCCCTCCAA
+
DDDDDIIIIIIIIIIIIIIIIIIIIIIIIIIIIIIIIHIIIIIIIIIIIIIIIIIIIIIIHGHIIHHIIIIIHHIIIIIIIIIIIIIIIHIHEHIHIIIIIHIIIIIIIIIIIIIIIIIIIIIIHIIIHIIIIIHHIIIIHIIIIIIIIIIIIHIHHHIHIIHIIIIIIIHIIIIIIIIIIIIIIIHHHIIIIIIIIHIHIIIIIIIIIIIIIIIIIIIIIIIIIIIIIIIIIIIIIIIIIIHHHIIIIIIIIIIHHIIIIIIIIIIIIIIIIIIIIIIIIIIIIIIIIIIIIIIIIIHHHIIIIIIIIIIIIIIIIIIIIIIIIIIIIIIIIIIIIIIIIDDDDD
@HISEQ:969:HM2KJBCX2:2:1101:10392:99130 2:N:0:ACTATGCA
TCCAGGGCTATACCCAACTATCCCTATTAATCATTACGGTGATCCTAGAAACCAACAAAATAGAACCATGCCGTCCTATTCTATTATTCCATGCTAATGTATTCGAGCAAAAATGCCTGCTTTAAACACTCTAATTTTTTCAAGGTAAAGGTCCTGGATCCGCAAGACACCCAATAAAGGACATCAAGTTTCTCCAGAAGGTGAGAAATCAACAGTAACAGTTCATACCCCTTAAGGCATGACCATCACGTCAATCCCGAAATTCAACTACGAGCTTTTTAACTGCAACAACTTTAATATACGCTATTGGAGCTGGAATTACCGCGGCTGCTGGCACCAGACTTGCCCTCCAA
+
DDDDDIIIIIIIIIIIIIIIIIIIIIIIIIIIIIIIIIIIHHIHIIIIIIIIHIIIIIIIIIIIIIIIIIIIIIIIHCGHIIIIIIIIIHHIIIIIIIGIHHHHIIFHIIIIIIIIHHIIIIIIIIIIIIIIIIIIIIIIIIIIIIIIIIIIIIIIIIIHIHIIIIIIIIIHIIIIIIIIIIIIIIIIIIIIIIIIIIIIIIIIIIIIIIIIIIIIIIIIIIIIIIIIIIIIIIIIIIIIIIIIIIIIIIHFIIIIIIIIIIIIIIIIIIIIIIIIIIIIIIIIIIIIIIIIIIIIIIIIHIIIIIIIIIIIIIIIIIIIIIIIIIIIIIIIIIIIIIIIIIIIIIIIDDDDD
@HISEQ:969:HM2KJBCX2:2:1101:4420:99711 2:N:0:ACTATGCA
TCCAGGGCTATACCCAACTATCCCTATTAATCATTACGGTGGTCCTAGAAACCAACAAAATAGAACCATGCCGTCCTATTTTATTATTCCATGCTAATGTATTCAAGCAAAAATGCCTGCTTTAAACACTCTAATTTTTTCAAAGTAAAGGTCCTGGTTCCCCGCGGCATCCAATTAAGTACATCGCGGTTCTCCAGAAGGTGAGAAATTGACTGCACCAGTTCATACCCCGTGAGGCACGACCGATGCGCCAATCCCGAAATTCAACTACGAGCTTTTTAACTGCAACAACTTTAATATACGCTATTGGAGCTGGAATTACCGCGGCTGCTGGCACCAGACTTGCCCTCCAA
+
DA@DDHH01<DC1D1GC<CG?F<FHHIIEHHIFGHFE?=<<<CF@H11C@CC1<<C@H1DFC@?G?@GE11<<<CEGFHFCCHEH?CGFFE@CEE11<1D@DCCFFGDHFCHEHHF1HHHHHEHHHHHHDHCF1CGIGHHHHHHHHI1F1HEHFH1HHDHF?H8EGEDHH0HFHHHEHH,CHCHCC<<.?IHHHGEH?FIIHHH6F7HF@FCDF@G<CHHI0HHHHCAHECCGCCHEEECD0CHH@HEHEECD/</<FC@<1GHD@EHE/FIHHHECHGHHHED<1@FC1<EFIHHE@EHEHEHHG@HHHG@IIHHIHIIHHHHCHCIIHHHHD1F1HHHGCC@E<HHD0@D<
@HISEQ:969:HM2KJBCX2:2:1101:8253:100600 2:N:0:ACTATGCA
TCCAGGGCTATACCCAACTATCCCTATTAATCATTACGGTGATCCTAGAAACCAACAAAATAGAACCATGCCGTCCTATTCTATTATTCCATGCTAATGTATTCGAGCAAAATGCCTGCTTTAAACACTCTAATTTTTTCAAGGTAAAGGTCCTGGTTCCACATGACACCCAATTAAGGACATCATGCTTCTCCAGAAGGTGAGAAATCAACTGCGACAGTTCATACCCCTTAAGGCACGACCATCACGTCAATCCCGAAATTCAACTACGAGCTTTTTAACTGCAACAACTTTAATATACGCTATTGGAGCTGGAATTACCGCGGCTGCTGGCACCAGACTTGCCCTCCAA
+
DADDDHIIIIGIIIIIIIIIIHIIIIIIIIIIIIIIIIHIIIIIIIIHHHIIIIHIIIIHIIHHHIIIHHIIIHHIIIIFHIIIIIIIIIIIIIIIIIGHI@IIIIIIIIIIIHHIHIIHHHIIGHHGIIIIIIIIIIIIIIIIHIIIIIIIIIIIIIIIIIIIHIIIIHIIIIHIIIHIHIIIIIGIHHIIIIIIIIIIHIIIIIHIIIIHHIHIIIIIIIIHIIIIIIIHIIIIIIIIIIIIHIIIIHHIHHIIIIIIIIHIIIHHHIIIIIIIIIIIIIIIIIIIIIIIIIIIIIIHIIIIIIIIIIIIIIIIIIIIIIIHIIIIIIIIIIIIIIIIIIIIIHIDDDDD
@HISEQ:969:HM2KJBCX2:2:1101:18881:100730 2:N:0:ACTATGCA
TCCAGGGCTATACCCAACTATCCTATTAATCATTACGTCAATCCTAGAAACCAACAAAATAGGATCAACGTCCTATTTCATTATTCCATGCTAATGTATTCAAGCGCGAGCCTGCTTTAAACACTCTAATTTTTTCAAAGTAACAGTCCTGATTCCCCACCACACCAAATTAATGACATGATGGTTCGTCAGAAGGTAGAAATCAGTAACACCAGTACGTACCGAAGGCACGACCAGCGTACTAATCCCGAAATTCAACTACGAGCTTTTTAACTGCAACAACTTTAATATACGCTATTGGAGCTGGAATTACCGCGGCTGCTGGCACCAGACTTGCCCTCCAA
+
DDDDDIGIIIIIIIGIIHIIIIIIIIIIHIIIIIIIHHIIIIIIIIIIIIIIIIIIIIIIIGHHIIIII=GFFHIIHIIIIIIIHIHGHHIHIIIIIIIIGIIIIHIIIHIIIIIIHHIHHIIIIIIIIIIIIIIIIIIHIHIIIIIIIIIIIIHIIIIIIIIIIHIIIIIIIIIIIIIIIIIIIHIHIIIIIIIIIIIIIIIIIIIIIIIIIIIIIIIIIHIIIIIIIIIIIIIIIIIIIIHHIIIIIIIIIIHIIIIIIIIIIIIIIIIIIIIIIIIIIIIIIIIIIIIIIIIIIIIIIIIIIIIIIIIIIIIIIIIIIIIIIIIIIIIIIIIIIIIDDDDD
@HISEQ:969:HM2KJBCX2:2:1102:19660:2175 2:N:0:ACTATGCA
TCCAGGGCTATACCCAACTATCCCTATTAATCATTACGGTGGTCCTAGAAACCAACAAAATAGAACCACAACGTCCTATTCTATTATTCCATGCTAATCTATTCAAGCAATAGCCCGCTTTAAACACTCTAATTTTTTCAAGGTAATGGTCCTGGCTCCCCAACACACCCAACAAAGGACATGCTGGTTCACCAGAAGGAAGACCCGACAACAAGACAGTACTCGCCAAAGACGGACCGCCCGGCCAGGCCTAAAATTCAACTACGAGCTTTTTAACTGCAACAACTTTAATATACGCTATTGGAGCTGGAATTACCGCGGCTGCTGGCACCAGACTTGCCCTCCAA
+
DCDDDIHGHIIIIGHHHIIHHIIIIHIIFHIIHIIIHIIIIIIIHHHHIHIHHIHIIIHHHIIHHIIIIII=EHIIHIIIIHCHHIHIIHHI?EEHHIHHHGCHHIIHIIIIHHIIIIIIIIIIIHHHIIIHHIIIHHIIIIHGHHIGIIIHIHEGHHDHGHHGHHIIIIIIIGIIHHIHHGIHHIHGHHHGHIIIHHIIHGI<HIIIIIIIIIIIIIIIIIHIIIIIHEIIIIIIIIEIIHHIHGHHHGHHHIIIHHIHIHGHHIIIIIHHHGGHHIIIIIIHGHIIIIIIIIHIIIIIIIIIIIIIIHIIIIIIIIIIIIIIIIHHIIIIIHIIIIIHIIDDDDD
@HISEQ:969:HM2KJBCX2:2:1102:8838:2497 2:N:0:ACTATGCA
TCCAGGGCTATACCCAACTATCCCTATTAATCATTACGGTGATCCTAGAAACCAACAAAATAGAACCATGCCGTCCTATTTTATTATTCCATGCTAATCTATTCAAGCACAAGCCTGCTTTAAGCACTCTAATTTTTTCAAGGTAATAGCTCTGCTTCCCCAACGCACTAACTTAATAGCATGCTGGTTGTTCAGAAGGTAGGAATTCATCAGGCCAGTGCGGACAGTGAAGCCCGACCAACCGACAAACTCCGAAATTCAACTACGAGCTTTTTAACTGCAACAACTTTAATATACGCTATTGGAGCTGGAATTACCGCGGCTGCTGGCACCAGACTTGCCCTCCAA
+
DDDDDIIIIIIIIIIHHIIIIIIIIIIIIIIIIIHIIIHIIIIIIIHIIIIIIIIIIIIIIEHEHIIIIIIIIIIIIIIIHIHIIIIHIIIIHIIIIEHIHHIHHIIHIIIIIIIIIIHIIIIIIIIIIIHIIIIIIIIIIHHHIHHHIIIIIIIIIIIIIHEHIHHIIHIHIIIHHHHIIIHHIIIIIIHIIHGHIHIHIIIIIIIHHIHIGIIHCHHIIHIIHHHIIHHDHHHHHHIHHHHEHHHIHFHHHHIIHGIHEIHECEIHIGHIIIIIIHHIHHHHHHGHIHIIIHHGIHFHFHHIIGHFHHIHHHIIHHCHHIHHIHHHIIHHHCHHHHHHHIIDDDDD
@HISEQ:969:HM2KJBCX2:2:1101:17886:101186 2:N:0:ACTATGCA
TCCAGGGCTATACCCAACTATCCCTATTAATCATTACGTCGATCCTAGAAACCAACAAAATAGAATCAAACGTCCTATTTCGTTATTCCATGCTAATGTATTCAAGCGTGAGCCTGCTTTAAACACTCTAATTTTTTCAAAGTAACAGTCCTGATTCCCCATGACACCAAATTAATGACATCATGGTTCGTCAGAAGGTAGGAATCAATAATACCAGTACGTACAATAGCACGACCAATAAATTGATCCCGAAATTCAACTACGAGCTTTTTAACTGCAACAACTTTAATATACGCTATTGGAGCTGGAATTACCGCGGCTGCTGGCACCAGACTTGCCCTCCAA
+
@BDDBCHHEHF<GCHEHHHH1DGHHFHIEFHEFHH?@EGHHI@GHHHHHHI?C@FHHG?GHEF11CGGHIICDCGHHHIIIEHI1C1FHIEHHHHHHHHHIHHIIIIIIHHHHEGHHHIHHHHHGEHIIHIIHEGHHIIHHHGIIIIHIGHIHHHHHFFGIHIHIIIIHHHHHHHHIHFEHHIIHCDHIHHIHHIIIIIIIHHHCEHEHIIIHHIHIIHHHIHHIIHGIHHIIIIHHIHIIIIIIIHIIIIIIIIIIHIIIIIIIHIIIIIIIIIIIHIIHCIHIIIIIIIHGIIIIHIHHIIIIHGIIIIIIIIHIIIIGIIIIHIIIIIHHHIHHHIHBDDDD
@HISEQ:969:HM2KJBCX2:2:1102:8850:3300 2:N:0:ACTATGCA
TCCAGGGCTATACCCAACTATCCCTATTAATCATTACGTCAATCCTAGAAACCAACAAAATAGGATCAACGTCCTATTTCATTATTCCATGCTAATGTATTCAAGCGCGAGCCTGCTTTAAACACTCTAATTTTTTCAAAGTAACAGTCCTGATTCCCCGCCACACCAAATGAATGACATGATGGTTCGTCAGAAGGTAGGAACCAGTAACACCAGTACGTACCTAAGGTACGACCAACGTACTGATCCCGAAATTCAACTACGAGCTTTTTAACTGCAACAACTTTAATATACGCTATTGGAGCTGGAATTACCGCGGCTGCTGGCACCAGACTTGCCCTCCAA
+
DDDDDIGIIIIIHHIIIIIIIIIIIIIIIIHIIIHIIIIIIIIIIIIIHIIIHIIIFIIIIIHHIIIIHHIIIIIIIIIIIIIHHIHIIIHIIHIIIIIIIHHIIGHIIIIHHIIIIIHIHHHHHIHHHIIIIIIHIIIGHHHGHIIHGIHIIHIIIIHIIIIHIIIIIIIIHIHIIIIIIIIIIIIIIIIIIIIIIIIIIIIIIIHIIIIIIIIIIIIIIIIIIIIIHIIIIIIIIIIIIIIHIIIIIIIIIIIIIIIIIHIIIIIHIIIIIIHIIIIIIIIIIIIIIIIIIIIIIIIIIIIIIIIIIIIIIIIIIIIIIIIIIIIIIIIIIIIIIIIIDDDDD
@HISEQ:969:HM2KJBCX2:2:1102:12970:3094 2:N:0:ACTATGCA
TCCAGGGCTATACCCAACTATCCCTATTAATCATTACGGTGATCCTAGAAACCAACGAAATAGAATCAGTCCGTCCTATTTCATTATTCCATGCTAATGTATTCAGACGATAGTCTGCTTTAAACACTCTAATTTTTTCAAAGTAACAGTCCTGATTTCCAACCACACCAAATAAATGGCATGAAAGTTCCTCAGAAGGTAGAGATCCATCTCACCAGTGCAGACAATTAAGCCTGACCAATGGGTAGACCCCGAAGTTCAACTACGAGCTTTTTAACTGCAACGACTTTAATATACGCTATTGGAGCTGGAATTACCGCGGCTGCTGGCACCAGACTAGCCCTCCAA
+
DDDDDIIGIFHIHIIIIIIIIIIIHIHIIGIIIIIGIIIHIGIIGFEHIIIIGC?EEFHHIIHHFHHHHHH?HEHIIIIIIHIIIHIHIIIEHIIIEHIIHHHIHHIGIIIIHHIIIHHIIIIHHIIHIIIIIHIHHHIIHIHIIIIIIHIIIIHHIIHIIIIHHGIIIIIIIIIIHIIIIIIIIIHIIIIIIIIIIHIHHIIIIIIHIIIIIIHIIIIIIIIIIIIIIIIIIIIIHGIIIGIHDD<IIIIIIHIIIIIIIIGIIIIIIIIIIIIIIIIIIIIIIIIIIIIIIIIIIIIIIIIIIIIIIIIIIIIIHGHIIIIIIIIIIIIIIIIIIIIIIIHBDCDD
@HISEQ:969:HM2KJBCX2:2:1102:9312:3904 2:N:0:ACTATGCA
TCCAGGGCTATACCCAACTATCCCTATTAATCATTACGTCAATCCTAGAAACCAACAAAATAGAATCAAACGTCCTATTTCATTATTCCATGCTAATGTATTCAAGCGTGAGCCTGCTTTAAACACTCTAATTTTTTCAAAGTAACAGTCCTGATTCCCCACAACACCAAATAAATGACATCGTGGTTCGTCAGAAGGGAGAAACCAACAATACCAGTACGTACCGAGGCACGACCGACATGATAGTCCCGAAATTCAACTACGAGCTTTTTAACTGCAGCAACTTTAATATACGCTATTGGAGCTGGAATTACCGCGGCTGCTGGCACCAGACTTGCCCTCCAA
+
DDDDDHIIIIIIIIIIIIIIIIIIIIIIIIIHIIIIIIIIIIIIIIIIIIIGIIIICHHIIIHHHIIIIIGHHF=HHEEHHHHHGHIHHIHIHGGIIIIIHHHIIIHIIHIIIIIIIIIIIIIIIIIHIHHIIIIIHHIIIIIIIIIIIIIHIIIGHIIIIIIIHHIIIIIIIIIIIIIIIHHIHIIHIHIIIIIIIIIIIIIIIIIIIIIIIIIIIIIIIIIIIIIIIIIIIIIIIIIIIIIHIIIIIIIIIIHIIHIIIIIIIIIIIIIIIIIIIIIIIIIIIIIIIIIIIIIIIIIIIIIIIIIIIIIIIIIIIIIIIIIIIIIIIIIIIIIIIIIIDDDDD
@HISEQ:969:HM2KJBCX2:2:1102:8556:3534 2:N:0:ACTATGCA
TCCAGGGCTATACCCAACTATCCCTATTAATCATTACGGTGGTCCTAGAAACCAACAAAATAGAACCACAACGTCCTATTCTATTATTCCATGCTAATCTATTCAAGCAAATGCCTGCTTTAAACACTCTAATTTTTTCAAGGTAATGGTCCTGGCTCCCCGGCACACCCAATAAAGGACATACTGGTTCACCAGAAGGTGGACCCGACACAGGACAGTACTCGCCAAAGACGGACCGCCCGGCCAGGCCTAAAATTCAACTACGAGCTTTTTAACTGCAACAACTTTAATATACGCTATTGGAGCTGGAATTACCGCGGCTGCTGGCACCAGACTTGCCCTCCAA
+
DBDB@HHHIIHHHEHHEHHIHIIHHIIIIIIIHIIIIEHHHIHHIHIIIHIIHIIIIHIFHIHCHHHGHEEHH<<CEEFFCEHHEHIFHCCHEHIGGEH1GEFGGHHGHIHIHEHHFGHEEHHHHCEE?GHHHEHHEIIIIIIHHGIHFHHHHHGHHHIID?HEHHHIGHCCFFHIHGIIIHGHHHEGGGHEIHHGIHFFGE=DFHH<EIHH?D@?GEAEFEHFCHHEF?GGCC<CHHCDDHC<1EHF11CGEHHHHFDC@HE@D1HEC?@G@<C<1EHFF@HDD<<@<1HE0C<11@D<<?G<FEHIIHHC<C?C/?IH?IIIHHEEHIHHHHEEHHHGC@D<D<
@HISEQ:969:HM2KJBCX2:2:1102:13397:4126 2:N:0:ACTATGCA
TCCAGGGCTATACCCAACTATCCCTATTAATCATTACGGTGGTCCTAGAAACCAACAAAATAGAACCACAACGTCCTATTCTATTATTCCATGCTAATCTATTCAAGCAAATGCCTGCTTTAAACACTCTAATTTTTTCAAGGTAATGGTCCTGGCTCCCCGGCACACCCAATAAAGGACATACTGGTTCACCAGAAGGTGGACCCGACACAGGACAGTACTCGCCAAAGACGGACCGCCCGGCCAGGCCTAAAATTCAACTACGAGCTTTTTAACTGCAACAACTTTAATATACGCTATTGGAGCTGGAATTACCGCGGCTGCTGGCACCAGACTTGCCCTCCAA
+
DDDDDIIIIIIIHHIIIIIIIIIIHHIIGIIIIIIIIIIEHIIHIHIIIIIHIIIIIIIIIGHIIIIIGIIHIHHIIIIIIHGIIIIHHH?GHIIHIIIIHGHHIIIIIIIIIIHIIIIIIHHIIIIIHIIGHIIIIIIHHIHHIIIIHHIIHHFHHIHHHHIGIIIIHIIHHIGHIIIIIGIIHHIHHIIIIIIIIIIIHHIHIHIIIIIIIIHHIHIIHHIIIIIIIIIIIIHIIIIIIIIIHIIIIIIIIIIHIIIIIIHIIIIIIIHHGIHHHIIIIIIIIIHHIIIIIIIIIHHFGIIIIIHIIIIIIIIIIIIIIHIIHIIIIIIIIIIIIIIIIDDDDD
@HISEQ:969:HM2KJBCX2:2:1102:4475:4488 2:N:0:ACTATGCA
TCCAGGGCTATACCCAACTATCCCTATTAATCATTACGTCAATCCTAGAAACCAACAAAATAGGATCAAACGTCCTATTTCATTATTCCATGCTAATGTATTCAGGCGTTAGCCTGCTTTGAGCACTCCAATTTTTTCAAAGTAAACATGCTGGCCAATCCATAGCACTCGATTAAGAGAACCATGGCCGAACCAGCAGAATCGTTTGCCCCAGCAGAACCACAACAAAGTGGACCACCGGAGCAAAACCGAGATCCAACTACGAGCTTTTTAACCGCAACAACTTTAATATACGCTATTGGAGCTGGAATTACCGCGGCTGCTGGCACCAGACTTGCCCTCCAA
+
DDDDDIIIIIIIIIIIIIIIIIGIIIIIIIIIIIIIIHHHIIIIIIIIIIIIIIHIIIIIIIEFHHIHHHIIEEEHIGHIIHIIIHIGHIHHFHHIHHHIIIIHHIHIGIIIHHIGIIIIIIHIIIIIHEHHIIHIHIIIIIIIIIIIIIIIHHIIIIIIIIIIIIIIHHIIHHIIIIIIHCHIIIIHIIIIIIIIIIIIIIIIIHIHHGIIIIHIIIHHHHIIHIIIIIIGIHIHIGIIIIIFGIIIIIIIHIIHIIIIIIIIIIIIIIIIIIIIIIIIIIHHHDHHIIIIIIIIIIIIIIIIIIIIIIIIIIIIIIIIIIIIIIIIIIIIIIIIIIIIDDDDD
@HISEQ:969:HM2KJBCX2:2:1102:13474:3509 2:N:0:ACTATGCA
TCCAGGGCTATACCCAACTATCCCTATTAATCATTACGTCGATCCTAGAAACCAACAAAATAGAATCAAACGTCCTATTTCATTATTCCATGCTAATGTATTCAAGCGTAAGCCTGCTTTAACACTCTAATTTTTTCAAAGTAACAGTCCTGATTCCCCACGACACCAAATTAATGACATCGCGGTTCTTCAGAAGGTAGGAACCAATAATGCCAGTGCGTACCGAAGCACGACCAACAATTTGATCCCGAAATTCAACTACGAGCTTTTTAACTGCAACAACTTTAATATACGCTATTGGAGCTGGAATTACCGCGGCTGCTGGCACCAGACTTCCCTCCAA
+
DDDDDIIIIIIIIIIIIIIIIIIIIIIIHIIIIIIIIIIIIIIHIIIHIIIIIIIIIIIIHIHIIIIIIIIHIFHHIIIIIHIIIIII@HHIGIIIIIIIIHHIIIIIIIIIIIHIIHHIIIHIIIIIHGHHIIIIIIIIIIIIII9IIIIIIHGIIIIIIIIIIIIIIIHIIIIII;IIIIIIIIIIIIIIIIIIIIIIIIIHI4IIIIIIIIIGIGIIIIIIIIIIIIIIIHIIIGIIHGIIIGIIIIIIIIIIIIIIHIIIIIIIIIIIIIIIIIIIIIIIIIIIIIHIIIIIIIIIIIIIIIIIIIIIIIIIIIIIIIIIIIIIIIIIIIIIIIDDDDD
@HISEQ:969:HM2KJBCX2:2:1102:14207:5007 2:N:0:ACTATGCA
TCCAGGGCTATACCCAACTATCCCTATTAATCATTACTTCAGTCCTAGAAACCAACAAAATAGAACCAAAGTCCTAAATTATTATTCCATGCTAATGTATGCACGGCAAATGCCTGCTTTAAACACTCTAATTTTTTCAAAGTAATAGATCCAGATCGCGACTCCACCCAGTGAAGGGCAAAGCCGTTTTCTGGAAGGATGGCAGATGCAACCCGGCACTCACACTCGTAACCGAGGCGGGCCAGGAACATCAAGCCAGAAATCCAACTACGAGCTTTTTAACTGCAGCAACTTTAATATACGCTATTGGAGCTGGAATTACCGCGGCTGCTGGCACCAGACTTGCCCTCCAA
+
DDDDDHIHHIIIIIIIIIIIIIIIIIIIIIIHIIIIIIIIIIIIIIIHIIIIIIIIIIIIIIIHIIIIIIHHIIIIHIIHIHIIIIHIIIIIIIIIIIIHH<GIIHHIIIIIIIIIIIIIIIIIIIHHHIIHHIIHIIIIIIIIIIIIHHIIIIIHIHHHIIIIIHIIIHIIIHHIGHIIIIIHIIHIHIIHIGIIIIIIIIIIIIIIIIIIIIIIIIIIIIIIIIIIIIIIIIIIIIIIIIIIIIIIIIHHIIIIIIIIIIIIIIIIIIIIIIIIIIIIIIIIIIHIIIIIIIIIIIIIIIIIIIIIIHIIIIIIIIIIIIIIHIIIIIIIIIIIIIIIIIIIIIIIDDDDD
@HISEQ:969:HM2KJBCX2:2:1102:18051:4170 2:N:0:ACTATGCA
TCCAGGGCTATACCCAACTATCCCTATTAATCATTACGGTGGTCCTAGAAACCAACAAAATAGAACCACAACGTCCTATTCTATTATTCCATGCTAATCTATTCAAGCAATAGCCCGCTTTAAACACTCTAATTTTTTCAAGGTAATGGTCCTGGCTCCCCAACACACCCAATTAAGGACATGCTGGTTCACCAGAAGGAAGACCCGACAACAAGACAGTACTCGCCAAAGACGGACCGCCCGGCCAGGCCTAAAATTCAACTACGAGCTTTTTAACTGCAACAACTTTAATATACGCTATTGGAGCTGGAATTACCGCGGCTGCTGGCACCAGACTTGCCCTCCAA
+
DDDDDIIIIIIIIIIIIIIIIIIIIIIIHIIIIIIIIIIIIIHIIIIIIIIIIHHIGHHHHHFGHHIHIII=CHHIIIIIIIIIIIIIIIIIGHIIIIIHHGHIIHIHHHHHHHEHHIIIIFHHHHHHGHIFGHHIHIHHIIIIIIIGABGCFGHHHCHIHIHHIHIIEHHGGEHHFHIHHHIHIIGGBH@HHHIIIIHHHHFIIHHHHHHEFIHHEHHEHHIHHHEIIIHHHHGIGIGIDHHIHDHHHDEGIHHHF@HIHECCHIIHEFEHGFHHHIHIIIIHHH@EHEHCH=HIIIIHIIIIIIIIIHIHIGHHIIIIIIIIIIIIIIIHHIIIIHIIHHD@DDD
@HISEQ:969:HM2KJBCX2:2:1102:16914:5484 2:N:0:ACTATGCA
TCCAGGGCTATACCCAACTATCCCTATTAATCATTACTTCAACCAATAACCAACAAAATGGAAGAAGTCCTATTCCATTATTCCATGCTAATGTATTCGGGCAATCGCCTGCCTGAAACACTCTAATTTTTTCAAAGTAAAGTTCTTGATACCCATCCACAGCCAGTGAAGGTGCAGAAGGTTCTCAAGAGGATGACTGCACGGTGCCAACACCGAAGCATTGACAACGCCAGCCAGAAGTTCGACTACGAGCTTTTTAACTGCAACAACTTTAATATACGCTATTGGAGCTGGAATTACCGCGGCTGCTGGCACCAGACTTGCCCTCCAA
+
DDDDDHHIIIIIIIIIIIIIIIIIIHIIIIFHHIHIIIEHIIIHIIIIIIHIIIIIHIIIIGHIEEHFHHIHIIIIIIIEGIHIIIIIIIIIIIIHIHIIIIIIIIIIIIIHIIIIIIGIIIIIIHIIIIIIIIIIIIIIIIHIIIIIIHIIIIHHIIIIHIIIIIIIIIIIIIIIIIIHIIIIIIIIIIIIIIIIHIIIIIIIIIIIIIIIIIIIIHIHHIIIIHIIHHIIIIIIIIIIIIIIIIIIIHIIHIIIIIIIIIIIIIIIIIIIIIIIIIIIIIIIIIIIIIIIIIIIIIIIIIIIIIIIIIIIIIIIIIIIIIIIIIDDDDD
@HISEQ:969:HM2KJBCX2:2:1102:21196:6145 2:N:0:ACTATGCA
TCCAGGGCTATACCCAACTATCCCTATTAATCATTACTCATTTCCCCAAAAACCAACAAAATTCGAGATACGAGTCCTAAATTATTATTCCATGCTAATGTATTCATAACTTTCAGCCTGCTTTAAACACTCTAATTTTTTCAAAGTAAAGGTCCTGGATTGCGAACCCAACCCAGTAAAGGGCAGGAACGTTCTCCAGGAAGATGGTAAGCGCGCATCGGCACTCACACACGATACCGTGGCGGGCCAAGCGCACTATACCAGAAATCCAACTACGAGCTTTTTAACTGCAACAACTTTAATATACGCTATTGGAGCTGGAATTACCGCGGCTGCTGGCACCAGACTTGCCC
+
ADDBDHIGHHGHHEHGHHHHHHHIIHEHHI?GGFHHIHFHHHGIHIHHHHGHEHHHIIIHHEEHEHHHHHGHH@0<FH?ECDCHCHHEGHIH?FEHHHCFC<DGHHHHIIHHHIIGHHGGHGEHEHHHIHCCEGHFEHHHGHHIHIHHHHIHGIHHHHIHHHHGDHIIHEHIIIHHGHHHHIHHIHHFHHHHHIIIIIIHHIGHIIIHIIIIIGHHHHIHHHHIHHIIIIIIIIIIIIIIHIIIIIIIIHECIIHHGGIHIIHHIIHHIIIIIIIIIIGHIIIIIIHIIIIIIIIIIIIIIIHHHGIGIIIHIHHHIIIIIIIIIIIIHHIHIIIIIIIIIIIIIHIIDDDDD
@HISEQ:969:HM2KJBCX2:2:1102:21045:5380 2:N:0:ACTATGCA
TCCAGGGCTATACCCAACTATCCCTATTAATCATTACGGTGATCCTAGAAACCAACAAAATAGAACCATGCCGTCCTATTCTATTATTCCATGCTAATGTATTCGAGCAAAAATGCCTGCTTTAAACACTCTAATTTTTTCAAGGTAAAGGTCCTGGATCCGCAAGACACCCAATAAAGGACATCAAGTTTCTCCAGAAGGTGAGAAATCAACAGTAACAGTTCATACCCCTTAAGGCATGACCATCACGTCAATCCCGAAATTCAACTACGAGCTTTTTAACTGCAACAACTTTAATATACGCTATTGGAGCTGGAATTACCGCGGCTGCTGGCACCAGACTTGCCCTCCAA
+
0DDD@CHIIFCHEHEEEHGHFHHFHHFHHIHHH@CCFHEDHGCHIHHIGHHIIGHHCGHHIIHEHHHIICHHD<E/<DC<GHECGE<CCDF<1GHHHHECFCFHHICHHIHIIHDHFHHHCGHHHHHEHEEFHH?CGGCEHIHHHEEHHHG@IIIHIHEDDHHHHD?HGCIIHHHHHIIHHIIHHHFFEDHIGIHHHHHHI;III;HIHIHHIHGGHHHEGIIHHGHHFIIHGIIIFHCHHHEIHFHHGHECIHHHIIHHIIHGIHIIFHIH@HHHHGIHHGIGIIIIIHFIIHGIIHDGDIHHHCHGHH?IIIIIIIIHIIHIIIIIIIIIIHIIIHHHGHIIIIHIDDDDD
@HISEQ:969:HM2KJBCX2:2:1102:10865:6512 2:N:0:ACTATGCA
TCCAGGGCTATACCCAACTATCCCTATTAATCATTACGTCAATCCTAGAAACCAACAAAATAGGATCAAACGTCCTATTTCATTATTCCATGCTAATGTATTCAAGCGTTAGCCTGCTTTAAACACTCTAATTTTTTCAAAGTAACAGTCCTGTTTCCCTGCAACACCAAATTAATGACATTACAGTTCTTCAAGAAGGAGGAACCAGTAAAGCCAGTACATACCAGAGGCACGACCAACCTACTAATCCCGAAATTCAACTACGAGCTTTTTAACTGCAACAACTTTAATATACGCTATTGGAGCTGGAATTACCGCGGCTGCTGGCACCAGACTTGCCCTCCAA
+
DDDDDIIIIIIIIIIIIIIIHIIIIIIIIIIIIIIIIHIIIIIIIIGGIIIIIIIIIIIGHGEHIIIIIIIIIIIIIIHIGHHHGIIIIGHIIIIIIIIIIHHIIGIHHIIIIIIGIIIIIIHIHHIIIIIIIIIIIIIHIIHIIIIIIIIIIIIIHHHFHIIIIHHHHIIIIIIIIIIIIIIIIIIHHIIIIIIIIIIIIIHIHFIIIHIIIIIIIIIGHIIHIIIHIIHIIIIIIIHIHIHHHEHHIIIIIIIIIIHIIIHIIIIIIIIIIHHIIIIIIIIIIIIIIIHIIIIIIIIIIIIIIIIIIIIIIIHIIIIIIIHIIIIIIIIIIIIIIIIIIBDDDD
@HISEQ:969:HM2KJBCX2:2:1102:13740:6344 2:N:0:ACTATGCA
TCCAGGGCTATACCCAACTATCCCTATTAATCATTACGGTGATCCTAGAAACCAACGAAATAGAATCAGTCCGTCCTATTTCATTATTCCATGCTAATGTATTCAGACGATAGTCTGCTTTAAACACTCTAATTTTTTCAAAGTAACAGTCCTGATTTCCCATCACACCAAATAAATGGCATGAAAGTTCCTCAGAAGGTAGAGATCCATCTCACCAGTACAGACAATTAAGCCTGACCAATGGGTAGACCCCGAGGTTCAACTACGAGCTTTTTAACTGCAACAACTTTAATATACGCTATTGGAGCTGGAATTACCGCGGCTGCTGGCACCAGACTTGCCCTCCAA
+
DDDDDIIHIIIIIIIIIIIIIIIHIIIIIIIIIIIHHIIIIIIIIIIIIIIIIIIIIIIIIHEHIIIIIIIHIIIIIIIIIIIIIIIIIIIIIIIIHHIIIHIIIIIIIHHIIIIIIIIIIHHHIIIIIHIIIIIIIIIIIIIIIIIIIIIIIIIIIIIIIIIIIIIIIIIIIIIIIIIIIIIIIIIIIIIIIIIIIIIIIIIIIIIIIIII;IIIIIIIIIIIIIIIIIIIIIIIIIIIIIIIIHHIIIIIIIIIIIIIIIIIIIIIIIIIIIIIIIIIIIIIIIIIIIIIIIIIIIIIIIIIIIIIIIIIIIIIIIIIIIIIIIIIIIIIIIIIIIIIIIIDDDDD
@HISEQ:969:HM2KJBCX2:2:1102:8866:6672 2:N:0:ACTATGCA
TCCAGGGCTATACCCAACTATCCCTATTAATCATTACGGTGATCCTAGAAACCAACAAAATAGAACCATGCCGTCCTATTCTATTATTCCATGCTAATGTATTCGAGCAAAAATGCCTGCTTTAAACACTCTAATTTTTTCAAGGTAAAGGTCCTGGATCCGCAAGACACCCAATAAAGGACATCAAGTTTCTCCAGAAGGTGAGAAATCAACAGTAACAGTTCATACCCCTTAAGGCATGACCATCACGTCAATCCCGAAATTCAACTACGAGCTTTTTAACTGCAACAACTTTAATATACGCTATTGGAGCTGGAATTACCGCGGCTGCTGGCACCAGACTTGCCCTCCAA
+
DDDDDIIIIIIIIIIIIIIIIIHIIIIIIIIIIIIIIIIIIIIHIIIIIGIIIIHIIIIIIIHIHIIHHHIIIIIIIHIIIIIIIIIIIIIIHHHIIIIIHHHHHIIIIIIIIIIIIIIIIIIIIIIIIIIIIIHIIIIIIIIIIHIIIIIHGHHHIIIIHIIIIIIIIIHIIIIIIIIIIIIIIIIIIIHIIIIIIIIIIIIIIIIIIIIIIIIIIIIIIIIIHIIIHIIIIIIIIIIIIIIIIIIHIHGDHHDIIIIIIIIIIIIIIIIIIIIIIIHIIIIIIIIIIIIIIIIIIIIIHIIIIIIIIIIIHIIIIIIIIIIIIIIIIIIIIIIIIIIIIIIIIIIIDDDDD
@HISEQ:969:HM2KJBCX2:2:1102:12306:6826 2:N:0:ACTATGCA
TCCAGGGCTATACCCAACTATCCCTATTAATCATTACGTCAATCCTAGAAACCAACAAAATAGGATCAAACGTCCTATTTCATTATTCCATGCTAATGTATTCAAGCGTTAGCCTGCTTTAAACACTCTAATTTTTTCAAAGTAACAGTCCTGTTTCCCTGCAACACCAAATTAATGACATTACAGTTCTTCAAGAAGGAGGAACCAGTAAAGCCAGTGCATACCAGAGGCACGACCAACCTACTAATCCCGAAATTCAACTACGAGCTTTTTAACTGCAACAACTTTAATATACGCTATTGGAGCTGGAATTACCGCGGCTGCTGGCACCAGACTTGCCCTCCAA
+
@DBD?EHDGHHIHIIHHHIIIHHHHHHHHHIHEHC@@E1<<<DG1<11DGFHHFHCHHI@CEH11111C1D<1C00<FH1<EGH1CHIHH1<11<FHHF@F@EHHDDHEHEDGHHHEHFEFCFHHHFFCDHIIHFGFGA<IIHGHFCAA@HHGHEHHHIIIIHEGDHHEEEHHHHGHFGCHCHHGIIHHGHFHIHGHHIHFGHCEHHHEHEH;CCHF<1HGFFCGIHFHEHFFHHIHIFHHEFD<EF/H<IHIIIHGHHIGHIG@CIIIHHHHGCHGIHCFF1CGCEHH@FECHDHCHEH@CHEHHIHHFHHIHGIHHIHHHHIHG@@GIHHIIIHHHDIIDADDD
@HISEQ:969:HM2KJBCX2:2:1102:13990:7132 2:N:0:ACTATGCA
TCCAGGGCTATACCCAACTATCCCTATTAATCATTACGTCGATCCTAGAAACCAACAAAATAGGATTAACGTCCTATTTCATTATTCCATGCTAATGTATTCAAGCGTTAGCCTGCTTTAAACACTCTAATTTTTTCAAAGTAACAGTCCTGATTTCCCGCAACACCAAATTAATGACATCACGGTTCGTCAAGAAGGAGGAATCAGTAAAGCCAGTACATACCGAAGGCATGACCAACTTACTAACCCCGAAATTCAACTACGAGCTTTTTAACTGCAACAACTTTAATATACGCTATTGGAGCTGGAATTACCGCGGCTGCTGGCACCAGACTTGCCCTCCAA
+
DDDDDIIHIIIIIIIIIIHIIIIIIIIIIIIIIHIIIIIIIIIHIIIIIIIIIIIIIIIGIIHHIIIHIHHHHIHIIIIHIIIHHGHHHHIIIIIIHHHIIHIIIHIIIIHHFIIIIHIIIHIIIHHIIIIIHIIIIHIIHHHIIIIIHIIIIIIHIIIIIIIGHIIIIIHHHIIIIIIIIIIIIIIIHIIIIIIIIIHIIIIIIIIIHIIIHHIIIIIIIIIIIIIIIIIIIIIIIIIIHIHHIIIIIIIIIIIIIIIIHGIIIIIIIIIIIIIIIIIIIIIGHHIIIIIIIIIIIIIIIIIIIIIIIIIIIIIIIIIIIIIIIIIIIIIIIIIIIIIIDDDDD
@HISEQ:969:HM2KJBCX2:2:1102:20132:7107 2:N:0:ACTATGCA
TCCAGGGCTATACCCAACTATCCCTATTAATCATTACGGTGGTCCTAGAAACCAACAAAATAGAACCACAACGTCCTATTCTATTATTCCATGCTAATCTATTCAAGCAATAGCCCGCTTTAAACACTCTAATTTTTTCAAGGTAATGGTCCTGGCTCCCCAACACACCCAATTAAGGACATACTGGTTTACCAGAAGGAAGACCCGACAACAGGACAGTACTCGCCAAAGACGGACCGCCCGGCCAAGTCTAAAATTCAACTACGAGCTTTTTAACTGCAACAACTTTAATATACGCTATTGGAGCTGGAATTACCGCGGCTGCTGGCACCAGACTTGCCCTCCAA
+
B@DDDEHHHHHIIIHHFHHIIGEEFEE?HGHHHFHGFE0<DHHIIHIIHHHGEFHHEGHEGFFGHG?FH1GEHG1EHFHIGHI1CDFCFHH?HEGECGGCH<HHGFHEHFFHFHHHHIGE1C1<HHHHHIIGIEHIHCCHHGGHIHHFIHGBDD=HDHIHHHIIIHEEEDHHHFHHIEGHIGHHHGDCHECCCHHEEHIIHHHHFCGIIIIHHHHIHIHHIIIIIHHEIHGGHHHHHHHDFHHHEEIHHFHIHHIIIIIGIIHHEIHIGHHHHEGFEGEIHHHHGHIHEEHHHHHIIHEHGHIIHIHHIIHIHHHDDEIIIHIHHFHEHHIIIHGHHHIIHHBB@@B
@HISEQ:969:HM2KJBCX2:2:1102:11536:7641 2:N:0:ACTATGCA
TCCAGGGCTATACCCAACTATCCCTATTAATCATTACGGTGGTCCTAGAAACCAACAAAATAGAACCACAACGTCCTATTCTATTATTCCATGCTAATCTATTCAAGCAATAGCCCGCTTTAAACACTCTAATTTTTTCAAGGTAATGGTCCTGGCTCCCCAACACACCCAACAAAGGACATGCTGATTCACCAGAAGGAAGACCCGACAGCAGACAGTACTCGCCAAAGACGGACCGCCCGGCCAGGCCTAAAATTCAACTACGAGCTTTTTAACTGCAACAACTTTAATATACGCTATTGGAGCTGGAATTACCGCGGCTGCTGGCACCAGACTTGCCCTCCAA
+
DDCAAHHE1DGHHHHHIHIIHIHHIHHIIHIHHCEFH@C<1<<FHGHFIIIIIHIIHCH1CHCGHIFHIH@EE1D=EH1F@EFHH1FFH?CCCE@GFGHHIHHHIIHEGIIIHDHHHHHGHCFHHGHHGEBF@CHGHFHEHHHHHHHHHFHFHGIIHIHIIHIHDEFHEIHFIIHHIIIIHHIGIIIHHHHIIIHHIIIIIHHHHHH>IHIIIHIHH=IHHDHIHIHGIHIHHBIIIIIIIFIHEEG@E?HHIIHHHEHHHGHHIHFIIIIHHHHHHIIHHIHEFHHHGEHHHIIIIIIHHIIIIHIIIIIGIIGIHDHHEIIIHHHGIIHHFFG?IIIIHB@@BD
@HISEQ:969:HM2KJBCX2:2:1102:16260:7583 2:N:0:ACTATGCA
TCCAGGGCTATACCCAACTATCCCTATTAATCATTACGGTGGTCCTAGAAACCAACAAAATAGAACCACAACGTCCTATTCTATTATTCCATGCTAATCTATTCAAGCAATAGCCCGCTTTAAACACTCTAATTTTTTCAAGGTAATGGTTCTGGCTCCCCAACACACCCAATAAAGGGCATACTGGTTCACCAGAAGGAAGACCCGACAGCAGACAGTACTCGCCAAAGACGGACCGCCCGGCCAGGCCTAAAATTCAACTACGAGCTTTTTAACTGCAACAACTTTAATATACGCTATTGGAGCTGGAATTACCGCGGCTGCTGGCACCAGACTTGCCCTCC
+
DDDCDIIGIIIIIIIHIIIIIHIIIIIIIHGIHHIIIIIIIIIFHIIIIIIIIHIHIGHGHGHHHIHIHHIHHHFIHIHHIHIGIFHHIIIIHIIIHIGIIHHIIIIHHIIIIIHHIIIIIHHIIHIHIIHHHHIGIIIIIHHIIIHIIIHHHHHIIHHIIHHHHHHIHHHHHHHHIIHIIIIHHIHHGHHEHIIIIIHIIIHHIIIHFIIIIIIIIIIIIIIHIIHHHHGHIIIIIIIIIIHHHHIIIIIIHEIIIIIIIIHHHHGIIIIIIIIIIIIIIIIIHIHGIHIIHGIHIIIHHIIIIIIIIIHHIIIIIIIHIIIIIIIIIIIIIIHIIIIDD@DD
@HISEQ:969:HM2KJBCX2:2:1102:20452:8476 2:N:0:ACTATGCA
TCCAGGGCTATACCCAACTATCCCTATTAATCATTACGGTGGTCCTAGAAACCAACAAAATAGAACCATGCCGTCCTATTTTATTATTCCATGCTAATGTATTCAAGCAAAAATGCCTGCTTTAAACACTCTAATTTTTTCAAAGTAAAGGTCCTGGTTCCCCGCGGCATCCAATTAAGGACATCGCGGTTCTCCAGAAGGTGAGAAATTGACTGCACCAGTTCATACCCCGTGAGGCACGACCGATGCGCCAATCCCGAAATTCAACTACGAGCTTTTTAACTGCAACAACTTTAATATACGCTATTGGAGCTGGAATTACCGCGGCTGCTGGCACCAGACTTGCCCTCCAA
+
DDDD@HIIHHHHHHHIIEFHHHFCHEHII@CGHHEHII=FE0CFGEIEHHHHHII0E@EGHHE@GCHHIHIICHHHHICFGHHIIE1C<CGGHHIG?GFHHD@HHICHGHHIHIGHIIHIIGEE@FEFGHHHHHGHHHHH?@HHIHIIHHHIIGIGHHHHHGHIIIIIHHHGHIIIIHIIIHHIGHCDIIIIIGIIHHHI<;HHG<HIIGIIIIHIIGHHIIIIHIHDGIHIHHFHEHIIGFIHIIIGIIIHIIIIIIHHCIIIHGIIHHIIIIIIIIIIIIIIHHIHHIIIHHHIIHHIIHIHHIIIHHHHIIIIIIIIIIHHHIIIHHGIHHGIIIIIIIIIIIIHDADDD
@HISEQ:969:HM2KJBCX2:2:1102:14648:7441 2:N:0:ACTATGCA
TCCAGGGCTATACCCAACTATCCCTATTAATCATTACGTCAATCCTAGAAACCAACAAAATAGGATCAAACGTCCTATTTCATTATTCCATGCTAATGTATTCAAGCGTTAGCCTGCTTTAAACACTCTAATTTTTTCAAAGTAACAGTCCTGTTTCCCTGCAACACCAAATTAATGGCATTACAGTTCTTCAGAAAGGAGGAATCAGCGAAGCCAGTGCATACCAGTGGCACGACCAACCTGCTGACCCCGAAATTCAACTACGAGCTTTTTAACTGCAACAACTTTAATATACGCTATTGGAGCTGGAATTACCGCGGCTGCTGGCACCAGACTTGCCCTCCAA
+
DDDD@HIHHHIIGHIIIIIIHHIIIIIIIHIIIIIHIIIHIIIIHIHHHHIIHHHICHIIHFCEHHIHHIHIICHHIHHEHHIIIIEFHIFEHIIEIHIIIIHIIHHIIIIEHHHIIIIIIIIIIIIEIIIIIHHIIHHIHHHHIHHIHIIIHHHHIIHHHHHHHIGIHEHHGIHHHGIIIIIIHIIIHIGIIIIIIIIIIIIIIIIIIIIIIIIIIHHHHIIHIIIIHIHFHIIIIIIIII=HGIIIHHHIIIIIIIIIIIIIIHIIIIIIIHGIIIIIIHIIIHHIIIIIIIIIIIIIIIIIIHIIIIIHIIIIIHIIIIIIIHIIIIIHIIIIIIIIIDDDDD
@HISEQ:969:HM2KJBCX2:2:1102:8356:8443 2:N:0:ACTATGCA
TCCAGGGCTATACCCAACTATCCCTATTAATCATTACGGTGGTCCTTGAACCAACAAAATAGAACCACAACGTCCTATTCTATTATTCCATGCTAATCTATTCAAGCAAAAGCCTGCTTTAAACACTCTAATTTTTTCAAGGTAATGGTCCTGGCTCCCCGGCACACGCAATTAAGCACATACCAATTCACCAGAAAGATAGACCCAACGACAGAACAGTACTCGCCAGAGACGGACCGTCCGGCCAGGCCTAAAATTCAACTACGAGCTTTTTAACTGCAACAACTTTAATATACGCTATTGGAGCTGGAATTACCGCGGCTGCTGGCACCAGACTTGCCCTCCAA
+
DDDDDIIIIIIIIIIIIIIIIIIIIIHIIIIIIIIIIIGIIIIIIIIIHHIIIIHHHHIIHEHHHIIIIIIIHIIHIIIIHHHHCHIIIIIGFHHIIIIGHGIIIIIIIIIIIIIIIIIIHIIIIIHIIHIIHIIHIIIHIIHIIIHIHIIIHHIIHIIIIIIIIIIIIIIHHHIIIIIIIHIIIIIHIIIIIIIIIIIIIHIIIIIHIIIIIIIIIIIIIIHIIIIIIIIIIIIIII==IIIIIHIIIIIIIIIIIHIIIIIIIIIIIIIIIIIIIIIIIIIIIIIIIIIIIIIIIIIIIIIIIIIIIIIIIIIIIIIIIIIIIIIIIIIIIIIIIIIIIIDDDDD
@HISEQ:969:HM2KJBCX2:2:1102:12286:9191 2:N:0:ACTATGCA
TCCAGGGCTATACCCAACTATCCCTATTAATCATTACGGTGGTCCTAGAAACCAACAAAATAGAACCACAACGTCCTATTCTATTATTCCATGCTAATCTATTCAAGCAATAGCCCGCTTTAAACACTCTAATTTTTTCAAGGTAATGGTCCTGGCTCCCCAACACACCCAATTAAGGACATACTGGTTCACCAGAAGGAAGACCCGACAACAGGACAGTACTCGCCAAAGACGGACCGCCCGGCCAAGTCTAAAATTCAACTACGAGCTTTTTAACTGCAACAACTTTAATATACGCTATTGGAGCTGGAATTACCGCGGCTGCTGGCACCAGACTTGCCCTCCAA
+
DDDDCHIIIIIIHIIIIIIIIIIIIIIIIIIIIIIIHHIIIIIHIIIIIIIIIIIIIHIIHHGHIIHEHHCHHHHIIIIIIIIHHIIIHHHHHHIIIIIIIHIIIIHHIIIIIIGIHIHIIIIHIIIIIIIIIIIIIIIIHIIIIIIIIIIIIIHHHIIHIIIHHHHIHHIIHHIIIIIGIIIIIIIIIHIHHIIIIIIIGIIIIHIIIIIIIIIIIIIIIHDIIIIIIIIIIIIIHIIIIIIIIIIHIHIHIIIIIIIIHIHHIIIIHIIIIIIIIIIIIIIIHIIIIIIIIIIIIIIIIIIIIIIIIIIIIIIIIIIIIIIIIIIIIIIIIIIIIIIIIIDDDDD
@HISEQ:969:HM2KJBCX2:2:1102:19342:9621 2:N:0:ACTATGCA
TCCAGGGCTATACCCAACTATCCCTATTAATCATTACGTCAATCCTAGAAACCAACAAAATAGGATCGAACGTCCTATTTCATTATTCCATGCTAATGTATTCAAGCGTTAGCTTGCTTTAAACACTCTAATTTTTTCAAAGTAACAGTCCAAATTCCCCGCAACACCAAATTAATGGCATTACGGCTCATCAGGAAGGAGGAATCAGTGAGACCAGTACATACCAGAGGCATGACCAACCTACTAACCCCGAAATTCAACTACGAGCTTTTTAACTGCAACAACTTTAATATACGCTATTGGAGCTGGAATTACCGCGGCTGCTGGCACCAGACTTGCCCTCCAA
+
DADD@HEHIIIIIIHHHDHHIIIIIIIHHHIFHHFDHEHHEHHHHHIFEHHHHHFHCHHHIHHHHIHHEHIIFH=GHEHIH?GFHIIHFHHHFGHHHHIIIHHHIIIIIHIEEHIIIHHHHEEBHHIIIIHHHHIHHIHHHHIIIIGHHGHHHGHHHHHIIIIIHHIIHIHHHIHGIIHGIHHHCIHHGIIIIIIIIIIIIHIIIIHHIIIIHIIHHIIHHHHF1IIIIIIIIIIIIHHIIIHHGIHIIGFIHHHGCHIIHDHIHIIHIIIIIHHHHIIIIIIIIHGHGHIHIIIIIIIHHHIIGIHIHIIIIIIHHGIIIIIHIIIIIIIIIIIIIIIIIDDDDD
@HISEQ:969:HM2KJBCX2:2:1102:6302:10346 2:N:0:ACTATGCA
TCCAGGGCTATACCCAACTATCCCTATTAATCATTACGGTGATCCTAGAAACCAACGAAATAGAATCAGTCCGTCCTATTTCATTATTCCATGCTAATGTATTCAGACGTTAGCCTGCTTTAAACACTCTAATTTTTTCAAAGTAACAGTCCTGATTTCCAATCACACCAAATTAATGACATGAAAGTTCCTCAGAAGGTAGAGATTTATCTCACCAGTACAGACAATTAAGCCTGACCAATGGGTAAACCCCGAAGTTCAACTACGAGCTTTTTAACTGCAACAACTTTAATATACGCTATTGGAGCTGGAATTACCGCGGCTGCTGGCACCAGACTTGCCCTCCAA
+
DDDDDIIIIHIIIHIIIHIIIIIHIIIIIIIHGHHIIIIIIHIIIIIHHHHIHIIIIHIIIIIIIIIIIIIIHIHHHIIIIIIIIGHIIIIIIHIHIIIIIHIHIIHHIIIIIIHIHIHIIHHIIIHIIIIIIIIHIIHIIHIIIIIIIIIIIIIIHIIIIIHIIIHIHIIIIHIHIIHIIIIIIIIIIIHIHIIIIIIIIIIGIHHIIIIIIIIIIIIIIHIIHHHGIIIIIIIIIIIGIIIIIHGIIIHIIIIHIHHIIIIIIIIIIIIIIIIIIIIIIIIIIIIIHHIIIIIIIIIIIIIIIIIIIIIIIIIIIIIIIIIIIIIIIHHHIIIIIIIIIIIDDDDD
@HISEQ:969:HM2KJBCX2:2:1102:10057:10703 2:N:0:ACTATGCA
TCCAGGGCTATACCCAACTATCCCTATTAATCATTACGTCAATCCTAGAAACCAACAAAATAGGGTCAAACGTCCTATTTCATTATTCCATGCTAATGTATTCAAGCTAATGCCTGCTTTAAACACTCTAATTTTTTCAAAGTAACAGTCCTAACTCCCCATGACACCAAATAAATGAAATCATGGTTCGTCAGAAGGGAGAAATCAATGATACCAGTACGTACCAGAGGCACGACCGATATATTGATCCCGAAATTCAACTACGAGCTTTTTAACTGCAACAACTTTAATATACGCTATTGGAGCTGGAATTACCGCGGCTGCTGGCACCAGACTTGCCCTCCAA
+
DDDDAHIHIIIIIIIIIIIIIIIIIIIIIIIIIIIIIIIIIIIIIIHIIHIIIIIIIIIHIIHIIIIIIIIHIIIIIIIIIIIIHIIIEHIIGIIIIIIIIIIIIIIIIIIIIIHHIHIIIIIIIIIIIIIIIIHIIIIIIIIIIIIIIIIIIIIIIIIIHIIIIIIIIIIHIHHHIIIIHIIIIIIIIIIIIIIIIIIIIIIIIIIIIIIIIIHIIIIIIIIIIIIIIIIIIIIIIIIIIHHHIIIIIIIIIIIIIIIIIIIIIIIIIIIIIIIIIIIIIIIIIIIIIIIIIIIIIIHHGIIIIIIIIIIIIIIIIIIIIIIIIIIIIIIIIIIIIIIIIDDDDD
@HISEQ:969:HM2KJBCX2:2:1102:18267:10105 2:N:0:ACTATGCA
TCCAGGGCTATACCCAACTATCCCTATTAATCATTACGGTGGTCCTAGAAACCAACAAAATAGAATCATCCGTCCTATTTTATTATTCCATGCTAATGTATTCAAGCAAAATGCCTGCTTTAAACACTCTAATTTTTTCAAAGTAAAGGTCCTGGTTCCCCGCGGCACCCAATTAAGGACATCGCGGTTCTCCAGAAGGTGAGAAATTGACTACACCAGTTCATACCCCTTAAGGCACGACCGATGTGTCAATCCCGAAATTCAACTACGAGCTTTTTAACTGCAACAACTTTAATATACGCTATTGGAGCTGGAATTACCGCGGCTGCTGGCACCAGACTTGCCCTCCAA
+
DDDDDIIIIIIIIIIIGIIIIIIIIIIIIHIIHIIIHGHIHIIIHIIIHHIIIHIIHIIIHHHGIIIIIIGHHHIIIIIIIIIIHIIIIIIIIIIIIIIHIHHIIIIIHHIIIHIIIIIIIIIIIIIIIIIIIIIIIIIHHHIIHIIIHIIIIHHIIIIIIIIIIIIIHIIIIIIIIIIIIIIIGIIIHIIIIIIIIIIHIHIIIIIIHIIHIIIIIIIIIIIIIIIIIIIIIIIIIIIIIIIIIIHIIIIHIIIIIIIIIIIIIIIIIIIIIIIIIIIIIIIIIIIIIIIIIIIIIIIIIIIIIIIIIHIIIIIIIIIIIIIHIIIIIIIIIIIIIIIIIIIIIIDDDDD
@HISEQ:969:HM2KJBCX2:2:1102:17488:10795 2:N:0:ACTATGCA
TCCAGGGCTATACCCAACTATCCCTATTAATCATTACGGCTCCCCTAGAAACCAACAAAATAGGAAAGCCGTCCTATTCTATTATTCCATGCTAATGTATTCGAGCAAAGGCCTGCTTTGAACACTCTAATTTTTTCAAAGTAAAAGTCCTGGTTCCCCGACACACCCAGTAAAGGGCATGCGAATCCCCAAGAGGAAAGATCCGGCCGGACCAGTGCACGCGGTGAGGCGGACCGGCCAGCCAGACCCAAGGTTCAACTACGAGCTTTTTAACTGCAACAACTTTAATATACGCTATTGGAGCTGGAATTACCGCGGCTGCTGGCACCAGACTTGCCCTCCAA
+
DDDDDHIIIIIIIIIIIIIIIIIIIIIIIIIIIIIIIIIIIIHIIIIIIIIIIIIIHIIIIIIIHHHHIIIHIIIIIIIIHIIIIIIIIIIHIIIIIIIHIHIIHIIIIIIIIIIIIIIIIIIIIIIIIIIIIIIIIIIIHHIIIIIIIIIHIIIIIIIIIIIIIIIIIIIIIIIIIIIIIGIIIIIIHIIIIIIIIIIIIIIIIIIIIIIHIIIIIIIIIIIIIIIIIIIIIIIIIIIIIIHIIHHIIIIIIIIHIIIIIIIIIIIIIIIIHIIIIIIIIIIIIIIIIIHHIIIIIIIIIIIIIIIIIIIIIIIIIIIIIIIIIIIIIIIIIIIIIIIDDDDD
@HISEQ:969:HM2KJBCX2:2:1102:8643:11706 2:N:0:ACTATGCA
TCCAGGGCTATACCCAACTATCCCTATTAATCATTACGTCGATCCTAGAAACCAACAAAATAGAATCAAACGTCCTATTTCATTATTCCATGCTAATGTATTCAAGCGTGAGCCTGCTTTAAACACTCTAATTTTTTCAAAGTAACAGTCCTGATTCCCCACAACACCAAATAAATGACATCATGGTTCGTCAGAAGGGAGAAACCAACAATGCCAGTACGTACCTAGGCACGACCGACATGATGGTCCCGAAATTCAACTACGAGCTTTTTAACTGCAGCAACTTTAATATACGCTATTGGAGCTGGAATTACCGCGGCTGCTGGCACCAGACTTGCCCTCCAA
+
00<D0<G=<1DGH?@1D0DEHI@E1<1<<@G11<1<F@<F//<D@GE1C@F@E@@EE11<1DG1<<C1<<G@1100<<1111<<<11DGH1<1CF1HG?HDCC<F@?@F@80<CB?6F@@@C1B1FAF@@GFHI?GEC@FHHDHGHF1CEHF@E:<FHCHHCHFIGHHIH0HDGHH)<CCC?HHCHEEIHIIHFGD</2C?HFIHIHIHHCHEEEEEHHH<<<FE<1HECCHHHHHE@HHFHF@ECHC/FEHCF@CHFCCDHD1DCHEG@HC@<HHHIHHHHGDD<<<G@EFHDFHCCCC<1D1FC1<CF@EEHDHIHHHHGCCEHC<CIHHCEEC0DHEDB0@0
@HISEQ:969:HM2KJBCX2:2:1102:11283:12995 2:N:0:ACTATGCA
TCCAGGGCTATACCCAACTATCCCTATTAATCATTACATCGATCCTAGAAACCAACAAAATAGAATCGGATGTCCTATTTCATTATTCCATGCTAATGTATTCAAGCGTGAGCCTGCTTTAAACACTCTAATTTTTTCAAGGTAACAGTCCTAATTCCCCGTGACACCAAATTAATGGCATTACGGTTCTTTAGAAGGTGAGAAATCAATAATATCAGTACATACCAACGGCATGACCGAAACATTGATCCCGAAATTCAACTACGAGCTTTTTAACTGCAACAACTTTAATATACGCTATTGGAGCTGGAATTACCGCGGCTGCTGGCACCAGACTTGCCCTCCAA
+
DDDDDIIIIIIIIIIHIIIHHIIIIIIIIIIIIIHIIIIIIIIIIIIIIIIIIIIIIIIEHGHHHIIHFEHHHFHIHGHIFHIIGIHIGIIIHIIIHIIIIIIIIIIIIIIIHIIIIIIIIIIIIIIIHHIIIIIIIIIIIIIIIIIIIIIIIIIIIIIIHHIIIIIIIIIHIIIIIIIIIIIIIIIHIHIIIIIIIIIIIIIIIIIIIIIIHHIIIIIIIIIIIIIIIIIIIIIIIIIIIIIIHFIIIIIIIIIIIIIIIIIIIIIIIIIIIIIIIIIIIIIIIIIIIIIIIIIIIIIIIIIIIIIIIIIIIIIIIIIIIIIIIIIIIIIIIIIIIIIIIIDDDDD
@HISEQ:969:HM2KJBCX2:2:1102:9181:11403 2:N:0:ACTATGCA
TCCAGGGCTATACCCAACTATCCCTATTAATCATTACGGTGGTCCTAGAAACCAACAAAATAGAACCACAACGTCCTATTCTATTATTCCATACTAATCTATTCAAGCAATAGCCCGCTTTAAACACTCTAATTTTTTCAAGGTAATAGTTCTGGCTCCCCAAAACACCCAATAAAGAGCATACTGGTTCACCAGAAGGAAGACCCGACAGCAGACAGTACTCGCCAAAGACGGACCGCCCGGCCAGGCCTAAAATTCAACTATGAGCTTTTTAACTGCAACAACTTTAATATACGCTATTGGAGCTAGAATTACCGCGGCTGCTGGCACCAGACTTGCCCTCCAA
+
DDDDDIIIIIIIIIIIIIIIIIIIIIIIIIIIIIIIIIIIIIIIIIIIIIIIIIIIIIIIIIIIIIIIIIIIIIIIIIIIHIIIIIIIIIIIIIIIIIHIHHEIHIIIHIIIIIIIIIIIIIIIIIIIIIIHIIIIIIIIIIIIIIIIIIIIIHHHIHHHHIIIIIIHIIIIIHIIIIIIIIIIIIIIIIIIIIIIIIIIIHIIIIIIIIIIIIIIIIIIIIIIIIIIIIIIIIIIIIIIIIIIHIIIIHIIIIIIIIIIIIIIIIIIIIIIIIIIIIIIIIIIIIIIIIIIIIIIIIIIIIIIIIIIIIIIIIIIIIIIIIIIIIIIIIIIIIIIIIIIIDDDDD
@HISEQ:969:HM2KJBCX2:2:1102:15090:13906 2:N:0:ACTATGCA
TCCAGGGCTATACCCAACTATCCCTATTAATCATTACGTCAATCCTAGAAACCAACAAAATAGGATCAAACGTCCTATTTCATTATTCCATGCTAATGTATTCAAGCGTTAGCCTGCTTTAAACACTCTAATTTTTTCAAAGTAACAGTCCTGTTTCCCTGCAACACCAAATTAATGACATTACAGTTCTTCAAGAAGGAGGAACCAGTAAAGCCAGTACATACCAGAGGCACGACCAACTTACTAATCCCGAAATTCAACTACGAGCTTTTTAACTGCAACAACTTTAATATACGCTATTGGAGCTGGAATTACCGCGGCTGCTGGCACCAGACTTGCCCTCCAA
+
DADDDHIIIIIIIIIIIIIIIIIIIIIIIIIIIIIIIIIIIIIHHIIIIIIIGHIIHIIIIIIIIIHHIIHHHHIIHIIIIIIHIIIIEHIGHIHIIIIIHIIIIHHIIIIIIHIIIIIIIIHHIIIHHIIIIIIIIIIIHIIIIIIIHHIIIIIHIIHIIIIIIIIIIIIHIIIIIIIIIIIIIIIIIIIIIIIGIIIIIIIIIIIHIIIIIIIIIIIIHIIIIIIIHIIIIIIIIIHIIIIIHIIIIIHHIIIIIIIIIIIIIIIIIIIIIIIIIIIIIIIIIIIIIIIIIIHIIIIHHIIIIIIGIIIIIIIIIIIIIIIIIIIIIIIIIIIIIIIIIDDDDD
@HISEQ:969:HM2KJBCX2:2:1102:5155:15136 2:N:0:ACTATGCA
TCCAGGGCTATACCCAACTATCCCTATTAATCATTACGGTGATCCTAGAAACCAACAAAATAGAACCATGCCGTCCTATTCTATTATTCCATGCTAATGTATTCGAGCAAAAATGCCTGCTTTAAACACTCTAATTTTTTCAAGGTAAAGGTCCTGGATCCGCAAGACACCCAATTAAGGACATCAAGTTTCTCCAGAAGGTGAGAAATCAACAGCGACAGTTCATACCCCTTAAGGCATGACCATCACGTCAATCCCGAAATTCAACTACGAGCTTTTTAACTGCAACAACTTTAATATACGCTATTGGAGCTGGAATTACCGCGGCTGCTGGCACCAGACTTGCCCTCCAA
+
DDDDDHIIIIIIIIIIIIIIIIIIIIIIIIIHHIIIIIIHHIIIIIHHIIIIIHIIIIIIIIHHHHHGHIIIIHIIIHIEHEHHIIEIIHIIGHGHHHHHHGCHHIIHIIIIIIGHHHIIHHFGHIHHHIIHIIHIIHHEIHHHIIIIIIIIIIHIHHHIHHGHIIIIIHIIIHHHIIIIIIHIIIIIHHHHHIIIIIIIIIIIHIIIHIIIIIIHIIIIIIIIIHIIIIIIIIIIIIIIIIIIIIIIIIHFIIIIHIIIIIIIIIIIIIHHHIIIIIIIIIIIIIIIIIIIIIIIIIIIHIIIIIIIIIIIIIIIIIIIIIIIIIIIIIIIIIIIIIIIIIIIIIIIDDDDD
@HISEQ:969:HM2KJBCX2:2:1102:12062:14808 2:N:0:ACTATGCA
TCCAGGGCTATACCCAACTATCCCTATTAATCATTACTCTGGCTCTTGAACCAACAATAAGAACCTGAGTCCTTACTCATTATTCCATGCTGGAGTATTCAAGGCGTAAAGCCTGCTTGAAACACTCTAGTTTATTCAAAGTAACATTTCTGACACTACTACAACAGTTAAGTTATAGCAGAACCAGACCAATGTTGTCAGAAACAAAAGATAATCCGAAGATTACTCTGTTTCGCACAACAAAAGTTCAACTACGAGCTTTTTAACTGCAACAACTTTAATATACGCTATTGGAGCTGGAATTACCGCGGCTGCTGGCACCAGACTTGCCCTCCAA
+
DDDDCGIIIIIIIIIIIIIIHIIHIIIIIIIIIIIIIIIIHIHIIIHHIHIHHHHIIIIIGHIIIIIIIIIIIHHIIIIIIIIGIGHIIIIIIIIIIIIIHHHIHIIIIIIIIIIIIIIIIIIIIIHIIIIIIIIIIIIIIIIIIIIIIIIIIIIIIIIIIIIHIIIIIIIIIIIIIIIIIIIIIIIIGIIIIIIIIIIIIIIIIIIIIHIIIIIIIIIIIIIIIIIHIIIIIIIHIIIIIIIIIIIIIIIIIIIIIIIIIIIIIIIIIIIIIIIIIIIIIIIIIIIIIIIIIIIIIIIIIIIIIIIIIIIIIIIIIIIIIIIIIHIIIIIIDDDDD
@HISEQ:969:HM2KJBCX2:2:1102:2179:15814 2:N:0:ACTATGCA
TCCAGGGCTATACCCAACTATCCCTATTAATCATTACATCGATCCTAGAAACCAACAAAATAGAATCGGATGTCCTATTTCATTATTCCATGCTAATGTATTCAAGCGTGAGCCTGCTTTAAACACTCTAATTTTTTCAAGGTAACAGTCCTAATTCCCCGTGACACCAAATTAATGGCATTACGGTTCTTTAGAAGGTGAGAAATCAATAATATCAGTACATACCAACGGCATGACCGATACATTGATCCCGAAATTCAACTACGAGCTTTTTAACTGCAACAACTTTAATATACGCTATTGGAGCTGGAATTACCGCGGCTGCTGGCACCAGACTTGCCCTCCAA
+
DDDDDIIIIIIIIIIIIIIIIHIIIIIIIIIIIIIIHIIIIIIIIIIIIIIIIIIIHIIIIIIIIHIIHIIIIIGIIHIGIIIIIIIIHEHIIIIHIIIIIIIHIIIIIIIIIIIIIIIIIIIIIIIHIIHHHIIIIIIIIIIIIIIIIIIIIIIIIIIIIIIIIIIIIIIIIIIIIIIIIIIIIIIIIIIIIIIIIIIIIIIIIIIIIIIIIIIIIIIIIIIIIIIIIIIIIIIIIIIIIIIHGGIIIIIIIIIIIIIIIIIIIIIIIIIIIIIIIIIIIIIIIIIIIIIIHIIIIIIIIIIIIIIIIIIIIIIIIIIIIIIIIIIIIIIIIIIIIIIIIIDDDDD
@HISEQ:969:HM2KJBCX2:2:1102:13193:16054 2:N:0:ACTATGCA
TCCAGGGCTATACCCAACTATCCCTATTAATCATTACCTCATGCTCCGAAAACCAACAAAATAGAACTGAGGTCCTATTCCATTATTCCATGCACCACTATTCAGGCTGAAACGCCTGCTTTGAGCACTCTAATTTTTTCAAAGTAAAAGTTCCAGTCACCACTAGACACTCAATGAAGAGCACCTAGGGCAAGCTAGACATTGTTAAAAAAGGACAGGAGAACAGTACAACCCATCGGGAGACCGTTCACTCCACGTCCGCTGATCCAACTACGGGCGTTTTAACCGCAACAACTTTAATATATGCTATTGGAGCTGGAATTACCGCGGCTGCTGGCACCAGACTTGCCCTCCAA
+
DDDDDIHIHHIHHIIIIHIIIIIIIIIIIIIIIIIIHHIIIIIIIIIIIIIIIIIIIIIIIIIIIGHIIHIHHHIIHIIIHHIIIHIFHHIIIIHHHHHHIHHIIFIHIIHIIIHIIIIIIHIHIIIHHHIIIIIIIIHHIIIIIHHIIIIIIIIIHIIIIHHIIIIIIIIIIHIIIIIIIIIIHHIIHIIIIHIIIIIIIHIIIIIIIIIIIIIIIIIIIHIIIIIIIIIIIIHEHIIIIIIIIIIIIIIIIHHIIIIIIHIIIIIIIIIHHIIIIIIIGIIIIIIIIIIIIIIIIIIIHIIIIIIHIIIIIIIIIIIIIIHIIIIIIIIIIIIIIIIIIIIIIIHIIIIDDDDD
@HISEQ:969:HM2KJBCX2:2:1102:14139:16726 2:N:0:ACTATGCA
TCCAGGGCTATACCCAACTATCCCTATTAATCATTACATCGATCCTAGAAACCAACAAAATAGAATCGGATGTCCTATTTCATTATTCCATGCTAATGTATTCAAGCGTGAGCCTGCTTTAAACACTCTAATTTTTTCAAGGTAACAGTCCTAATTCCCCGTGACACCAAATTAATGGCATTACGGTTCTTTAGAAGGTGAGAAATCAATAATATCAGTACATACCAACGGCATGACCGAAACATTGATCCCGAAATTCAACTACGAGCTTTTTAACTGCAACAACTTTAATATACGCTATTGGAGCTGGAATTACCGCGGCTGCTGGCACCAGACTTGCCCTCCAA
+
DDDDAEHHHGIIHHHHIGGHHICHHIIIHIIIHIHIIIIIDHGHIIGIIIIII?HHFHIIHHEHIIIHIIIIHHHIIIHHIHIIHIIIIIGHIHHIIHIHIIIIIGIIIIIIIHHHIIIIIHGHHHHIIIIHHIIHIIIHHIIIIIIIIIGIIIIIIIIIIHHIIIIIIIIIIIIIIIIIIHIIIIIIIIIHIIIIIIGIIIIIIIIIIIIIIIIIIIIIIIIIIIIIIHIIIIIIIIIIHIIIIHIIIIIIIIIIIIIIIIIIIIIIIIIIIHHIIIIGIIIIIIIIIIIIIIIIIIIIIIIIIIIIIIIIIIICIIHIIIIHIIIIIIIIIIIIIIIIHIDDDDD
@HISEQ:969:HM2KJBCX2:2:1102:16856:16988 2:N:0:ACTATGCA
TCCAGGGCTATACCCAACTATCCCTATTAATCATTACATCGATCCTAGAAACCAACAAAATAGAATCGGATGTCCTATTTCATTATTCCATGCTAATGTATTCAAGCGTGAGCCTGCTTTAAACACTCTAATTTTTTCAAGGTAACAGTCCTAATTCCCCGTGACACCAAATTAATGGCATTACGGTTCTTTAGAAGGTGAGAAATCAATAATATCAGTACATACCAACGGCATGACCGAAACATTGATCCCGAAATTCAACTACGAGCTTTTTAACTGCAACAACTTTAATATACGCTATTGGAGCTGGAATTACCGCGGCTGCTGGCACCAGACTTGCCCTCCAA
+
DDDDDEHIIHIHHIIIIIHFH@HIIGHIGHHIIIIIIHIIIIIGHHIIHGHHIIIIHIHIHCEHHIIIIIIDGH?HHIIIIGHHIIII?GGF1D?GFIIHHHHHHIHFHIHIGIIIHHHIGHGHHHHIHIHIHIHGHEHBGIIHIHIEHGHIIIIHGHGHIIHHHHIHHHHEIIIHHHEIIIIHHHHIGIIIIIHIIIIIIIGIIIIGIIIIIHFIHIIIIIIHHIHHIIGIIIIIIIIIHI?HGDIIIHIIIIIIIIIIIIIIIIIIHIIIIIHHIIIIIIIIIIIHIIIIIIIIIIIHIHIIIIIIIIIIHIIIHCIIIIIIIIIIHIHIIIIIIIIIIIDDAB@
@HISEQ:969:HM2KJBCX2:2:1102:13505:16000 2:N:0:ACTATGCA
TCCAGGGCTATACCCAACTATCCCTATTAATCATTACGTCGATCCTAGAAACCAACAAAATAGAATCAAACGTCCTATTTCATTATTCCATGCTAATGTATTCAAGCGCGAGCTTGCTTTAAACACTCTAATTTTTTCAAAGTAACAGTCCTGATTTCCCACGACACCAAATTAATGACATCGTGGTTCGTCAGAAGGGAGAAACCAATAATACTAGTACGTACAAAGTACGACCGACATATTAGTCCCGAAATTCAACTACGAGCTTTTTAACTGCAACAACTTTAATATACGCTATTGGAGCTGGAATTACCGCGGCTGCTGGCACCAGACTTGCCC
+
DDDDDIIIIIIIIIIIIIIIIIHIIIIIIIIIIIIIHIIIIIIIIIIIIGIIIIIIIIIGIHHIIIIIHIIIIHIIHIIIIIIIHIHIIIIIIIIIIIIIIHHIHIIIIIHIIIIIIIIIIIIIIIIIIIIIIIIIIIIIIIIIIIIIIIIIIIIIHIIIIIIIIIIIIIIIHIIIIIIIIIIIIIIIIIIIIIIIIIIIIIIIIIIIIIIHIIIIIIIIIIIIIIIIIIIIIIIIHHIIIIHIIIIIIIIIIIIIIIIIIIIIIIIIIIIIIIIIIIIIIIIIIHIIIIIIIIIIIIIIIIIIIIIIIIIIIIIIIIIIIIIIIIIIIIIIIIDDDDD
@HISEQ:969:HM2KJBCX2:2:1102:12837:18879 2:N:0:ACTATGCA
TCCAGGGCTATACCCAACTATCCCTATTAATCATTACGGTGGTCCTAGAAACCAACAAAATAGAACCACACCATCATATTCTATTATTCCATGCTAATCTATTCAATCAAATGCCTGCTTTAAACACTCTAATTTTTTCAACGTAATGGTCCTGGCTCCCCGGCACACCCAATAAAGGACATACTGGTTCACCAGAAGGTGGACCCGACACAGGACAGTACTCGCCAAAGACGGACCGCCCGGCCAGGCCTAAAATTCAACTACGAGCTTTTTAACTGCAACAACTTTAATATACGCTATTGGAGCTGGAATTACCGCGGCTGCTGGCACCAGACTTGCCCTCCAA
+
0DDD01D011DGH@GCC0<DHI1<1D1<@@G111<<F101<00D1D11<CDGHE10<1<DCGH111F1110<1111<<11<11<F111<<1DH@H@<CG1<1HG@F%HHHHEDHF6@<F66?8EHHEHG@@CDEHF<HF?@%CG<GAE3ECGGD;E=E?7DAEHHDHHCFHHFHHEHHG?HFGDD/HHHIHHHHHGFHHEHFHHHHEIIIHHF@FIHGFHCDHHG@HFHEEIHEIIHHHCHHIHEFFIHCIHHHIHCHGGEHHCEDEE<@EGCC<HHHIHIHEHG?GHFHHHHIHHHFD<<IHHGCHHHHHHIHIHHIIIIIIFHHIIHHIIIIHEHHHIHDDB<@
@HISEQ:969:HM2KJBCX2:2:1102:3136:19012 2:N:0:ACTATGCA
TCCAGGGCTATACCCAACTATCCCTATTAATCATTACGGTGGTCCTAGAAACCAACAAAATAGAACCACAACGTCCTATTCTATTATTCCATGCTAATCTATTCAAGCAAATGCCTGCTTTAAACACTCTAATTTTTTCAAGGTAATGGTCCTGGCTCCCCGGCACACCCAATAAAGGACATACTGGTTCACCAGAAGGTGGACCCGACACAGGACAGTACTCGCCAAAGACGGACCGCCCGGTCAGGCCTAAAATTCAACTACGAGCTTTTTAACTGCAACAACTTTAATATACGCTATTGGAGCTGGAATTACCGCGGCTGCTGGCACCAGACTTGCCCTCCAA
+
D0@DDHHGIIIIIIIGEHHIICHIIIFHIHIIIIHHHIIHIHHIHHHIGHIIIIIHIIIHGHHEHHIHFGCHHGEHHIIIHHEHIIHIIHGHHC?HFGHHHFCDHIIHIEIHIIIHIHIH?GHEGHHHHHHEEHHHEHGHHIHH@D?EHEFIIIIHGHHHHHHIHHCHHIHGCHGHHIIIIIHIIHHHC/HFEFIHIIIIHHHDHHIIIIFHHHHHHHHDFDIHHHCIHHEHHIHHHHHDGIIIIIIIIIIIIIIIIHGEHHHHHFIIHIIHEHFHHHIIHFHGEC@HEHIHIHHHHGGDFHIIHEHIIHIHIIIHHIIHIIFGHHHIHIHGHGGEHHIHHDDB@B
@HISEQ:969:HM2KJBCX2:2:1102:14657:19309 2:N:0:ACTATGCA
TCCAGGGCTATACCCAACTATCCCTATTAATCATTACGTCGATCCTAGAAACCAACAAAATAGAATCAAACGTCCTATTTCGTTATTCCATGCTAATGTATTCAAGCGTTAGCTTGCTTTAAACACTCTAATTTTTTCAAAGTAACAGTCCAAATTCCCCGCAACACCAAATTAATGGCATTACGGCTCATCAGGAAGGAGGAATCAGTGAGACCAGTACATACCAGAGGCATGACCAACCTACTAACCCCGAAATTCAACTACGAGCTTTTTAACTGCAACAACTTTAATATACGCTATTGGAGCTGGAATTACCGCGGCTGCTGGCACCAGACTTGCCCTCCAA
+
DBDD?1CHEFHH@EEIIGEHHHIIIIIGHIIGIHICHIIHHHIIHHHGHIIEF?HHIIIHG?1DG@FG1<<E?CEHIIIHGGHHEEHH11CGCHHFHCHHG?HHHHHHHHHEEHHIIHH@GHHHHHIIIIGEHFFHEHHHHHBEGGHHFGHEDHHIIGHEHCHIIHHHHHHICIIHHGFIIHIHHEHHEFHGHIIIIIHIHHHFHHEHHHIHHHHHHIIHGEHH<HHGGHEHFDEE0HH;CAGDBHHBDDHEHHCEHCCIH=CHHEFIIIIIIHCEHGHGHGHHEEHHHIIIHHGIHHFHCEHEHCHHHIHGC?CIHHHHHHHHGHHGIIIIIHHIHHHHHD@DD<
@HISEQ:969:HM2KJBCX2:2:1102:4951:19560 2:N:0:ACTATGCA
TCCAGGGCTATACCCAACTATCCCTATTAATCATTACGGTGATCCTAGAAACCAACAAAATAGAACCATGCGTCCTATTTCATTATTCCATGCTAATGTATTCAGGCAATAGCCTGCTTTAAGCACTCTAATTTTTTCAAGGTAACAGTCCTGCTTCCCCAACGCACCAAATTAATGACATGCTGGTTATTCAGAAGGTAGGAATCCATCACGCCAGTACAGACCCAAAAGCCCGACCAACGGATAAACCCCGAAATTCAACTACGAGCTTTTTAACTGCAACAACTTTAATATACGCTATTGGAGCTGGAATTACCGCGGCTGCTGGCACCAGACTTGCCCTCCAA
+
DDDDDIIIIHIIIIIIIIIIIIIIIIIIGHIIIIIIIIIIIIIIIIHHIIIIIIHIHIIIIIHIIHIIIIIIIIHIIHHHIIIIIIIIHIHHIHIIIIHIIHHHHHIIIHHHIHIIIHHHIIHHIHIIHHIIIIIIIIIIIIIIIIIIIIIIIIHHIIIHHIIIIIIIIIIHIIIIIIIIIIHIIIIIIIIGIIIIHHHHIGIIIIIIHIIIIIIIHHIIIIIIIIIIIIIIIIIIHIIIIIIIIIIIIIIIIIIIIIIIIIIIIIIIIHIIIIIIIIHIIIIIIIIIIIIIIIIIIIIIIIIIIIIIIIIIIIIIIIIIIIIIIIIIIIIIIIIIIIIIIIDDDDD
@HISEQ:969:HM2KJBCX2:2:1102:16832:19418 2:N:0:ACTATGCA
TCCAGGGCTATACCCAACTATCCCTATTAATCATTACGGTGGTCCTAGAAACCAACAAAATAGAACCATGCCGTCCTATTTTATTATTCCATGCTAATGTATTCAAGCAAAAATGCCTGCTTTAAACACTCTAATTTTTTCAAAGTAAAGGTCCTGGTTCCCCGCGGCATCCAATTAAGGACATCGCGGTTCTCCAGAAGGTGAGAAATTGACTGCACCAGTTCATACCCCGTGAGGCACGACCGATGCGCCAATCCCGAAATTCAACTACGAGCTTTTTAACTGCAACAACTTTAATATACGCTATTGGAGCTGGAATTACCGCGGCTGCTGGCACCAGACTTGCCCTCCAA
+
DDDDCHHHIIIIIIIIIIHIHIIIIIIIIIHIIIIGIIHIIIIIIEHHHHHHIIGIIHHHIIHHIIIIIIHIIHIIIIIIHIIHIII1GHIIHHIHHGGCFGHIIIIIIIHHHHIIIIIIHHIFHHIIIIHIIHIHHGHHIIHHHIIIHIIIIIIHHHHHHIHIIIIIIIHIIIIIIIIIHIIHIIIIIIIIIIIIIIHIIIIIIIIIHIIHHIIIIIIIIIIIIIIIIIIIIIIIIIIIIHIIIIIIIIIHHIIIIIIIIIIIIGHIIHIIIIIIIIIIIIIIIIIIIHHIIIIIIIHHDIIIIIIIIIIIIIIIIIIIIIIIIIIIIIIIIIIIIIIIHHIIIIIIDDDDD
@HISEQ:969:HM2KJBCX2:2:1102:13080:20618 2:N:0:ACTATGCA
TCCAGGGCTATACCCAACTATCCCTATTAATCATTACGGTGATCCTAGAAACCAACAAAATAGAACCATGCCGTCCTATTCTATTATTCCATGCTAATGTATTCGAGCAAAAATGCCTGCTTTAAACACTCTAATTTTTTCAAGGTAAAGGTCCTGGATCCGCAAGACACCCAATTAAGGACATCAAGTTTCTCCAGAAGGTGAGAAATCAACAGCGACAGTTCATACCCCTTAAGGCACGACCATCACGTCAATCCCGAAATTCAACTACGAGCTTTTTAACTGCAACAACTTTAATATACGCTATTGGAGCTGGAATTATCGCGGCTGCTGGCACCAGACTTGCCCTCCAA
+
DDDDDHIHIIIIIHIIIHIIIIHHIIIIHIIHHHIIIIIIHIIIIIIHHIIIHHIIIHIIHIHCHHIHG@GHDHDHHIIEHHHIIEEHHIIIIGIFHIFHFHGHHIIHIIIIIIIHHGHGIHHIIHHGHEHHHHEHHIIIIIHHCIIIIIIIIIIIHEEHHHHIIHIIIHHIIIHHHIHIIHIIIIIHEHHHIHHIIIIIIIIIIIIIIIIIIIIHHIIIIIIIIHHIIIIIIIIIIIIIHIIIIIIIIIHHIIIIIIHIIIIIIIIIIIHIIHIIIIIIIIIIIIIIIIIHHIIIIIIIIIIIIIIIIIIIIHIHIIIIIIIIIIIIIIIIIIIIIIIIIIIIIIIIDDDDD
@HISEQ:969:HM2KJBCX2:2:1102:10256:21064 2:N:0:ACTATGCA
TCCAGGGCTATACCCAACTATCCCTATTAATCATTACGGTGGTCCTAGAAACCAACAAAATAGAACCATGCCGTCCTATTTTATTATTCCATGCTAATGTATTCAAGCAAAAATGCCTGCTTTAAACACTCTAATTTTTTCAAAGTAAAGGTCCTGGTTCCCCGCGGCATCCAATTAAGGACATCGCGGTTCTCCAGAAGGTGAGAAATTGACTGCACCAGTTCATACCCCGTGAGGCACGACCGATGCGCCAATCCCGAAATTCAACTACGAGCTTTTTAACTGCAACAACTTTAATATACGCTATTGGAGCTGGAATTACCGCGGCTGCTGGCACCAGACTTGCCCTCC
+
BBDBDHCHHEGHCFFHIIHCCFHHHHII?GIEGHEHHHEHECECEHFHHIHGHIHHHHHHIHHE@G1DC1DG<GC?HIHGHIIHHIIIH1CCDCGHH@FHHHHEGGFEHHHHGFDGEHHHEFHIHHGHEIHIHHHIIIHIIIHIHHIHHIFHHHHIIHHEHGHGIIIIIFIIIIHIIIIIHIIIIIIIIIHGIIIHHHH@IIIGIIIIIIIIIIIHHI=IIHHEHHHIHHIIIHIIIIIIIIIIIIHIHHIIHIHHIIIIIHIIIIIIHHIIIIHIIHIIIIHHHIIHIIIIIIIIIIIHCHHHIHHHIHIIHIIHIIHIIHHIGIHEIIIIIIIIIHHC<1IIIHAADBD
@HISEQ:969:HM2KJBCX2:2:1102:7660:20441 2:N:0:ACTATGCA
TCCAGGGCTATACCCAACTATCCCTATTAATCATTACGGTGGTCCTAGAAACCAACAAAATAGAACCACAACGTCCTATTCTATTATTCCATGCTAATCTATTCAAGCAAATGCCTGCTTTAAACACTCTAATTTTTTCAAGGTAATGGTCCTGGCTCCCCGGCACACCCAATAAAGGACATACTGGTTCACCAGAAGGTGGACCCGACACAGGACAGTACTCGCCAAAGACGGACCGCCCGGCCAGGCCTAAAATTCAACTACGAGCTTTTTAACTGCAACAACTTTAATATACGCTATTGGAGCTGGAATTACCGCGGCTGCTGGCACCAGACTTGCCCTCCAA
+
DDDDDHIIIIIIIHIIIIIIIIIIIIIIIIIHIIIIIHHIIIIIIIIIHIIIIIHIIIHIIIHIIHIIIHIIIIIIIFHIGIIIIHIIIIIIIIHGIIIIHHHGHIIIIHIIIHIIIIIIIHHIIIIIIIHIIIHHHIIIHIIIIIIIIHIIIGIIIIIIHIHIIIIIIIIHIIIIIIIIIIIIIIIIIHIIIIIHIIIIHIIHIIIIIIIIIIHHIIIIIIIIIIII=HGIIHEIHHIIIIIHIIIIHEIIIIIIIIIIIIHIHHIHIIIIIHHIHIIIIIIIIIIIIIIIIIIIHHFDFIIIIIIIIIIIIIIIIIIHIIIIIIIIIIIIIIIIIIIIIDDDDD
@HISEQ:969:HM2KJBCX2:2:1102:16230:21163 2:N:0:ACTATGCA
TCCAGGGCTATACCCAACTATCCCTATTAATCATTACGTCGATCCTAGAAACCAACAAAATAGAATCAAACGTCCTATTTCGTTATTCCATGCTAATGTATTCAAGCGTGAGCCTGCTTTAAACACTCTAATTTTTTCAAAGTAACAGTCCTGATTCCCCATGACACCAAATTAATGACATCATGGTTCGTCAGAAGGTAGGAATCAATAATACCAGTACGTACAATAGCACGACCAATAAATTGATCCCGAAATTCAACTACGAGCTTTTTAACTGCAACAACTTTAATATACGCTATTGGAGCTGGAATTACCGCGGCTGCTGGCACCAGACTTGCCCTCCAA
+
DDDDDIIIIIIIIIIGHIIIIIIIIIIIIIIIIIIIIIIIIIIIIIIIIIIIIIIIHHIIHFHIIIIIIGIIIIIIIIIIIIHIIIIHHIIIIIIIIIIIIGHIIIIHIIIIIIIIIIIIIIIIIIIIIIIIIIIIIIIIIIIIIIIIIIIHHHHHIIIIIHIHIHHIIIHHHIHHIIHIIIHIIIHIIHIIIIIIIIIHHGIIHIIHIIHHGIIIIIIIHIIIIHIIIIIHIIIIIIIIIIHHHIIIIIHIIIIIIIIIIIIIIIIIIIIIIIIIIIIIIIIIHHHIIIIIIIIIIIIIIHIIIIIIIIIIIIIIIIIIIIIIIIIIIIIIIIIIIIIHDDDDD
@HISEQ:969:HM2KJBCX2:2:1102:16798:21227 2:N:0:ACTATGCA
TCCAGGGCTATACCCAACTATCCCTATTAATCATTACGGTGATCCTAGAAACCAACAAAATAGAACCATACGTCCTATCACATTATTCCCTGCTAATGTATTCAGGCAATAGCCTGCTTTAAGCACTCTAATTTGTTCAAGGTAACAGTCCTGCTTCCCCAACGCACCAAATTAATGGCATGCTGGTTATTCAGAAGGTAGGAATCCATCACGCCAGTACAGACCCAAAAGCCCGACCAACGGATAAATCCCGAAATTCAACTACGAGCTTTTTAACTGCAACAACTTTAATATACGCTATTGGAGCTGGAATTACCGCGGCTGCTGGCACCAGACTTGCCCTCCAA
+
D00<0F0D11<DH?<<C@HH11<111<<11<<<1111<0<1<11<D?1D1D<1<10<<<G@<11<C<<11<<1<<<11111<1<1<DF?111<11<FG@EH@IIHC@DHEHDGHFHG2G@<</F<@8@DCB1C<$<1<DHB6CAADHH8F<1EH8<C<GHFE?GEC@EC:C?@?HHF@..HEH@@C=EEDC@F<//@EA/C<0C=D0@EFDC<0EGF1HHIHCHHD<11HHH?C::FECCHIGEDCC?:<HHEFHHHHD1EIHEHG@GHHHHHFHHHHEF<CD1GCIHFCFD0C<?HH@@HHHHCFG1CHHFEC<<CHHHHHHE<1@HHIIIHHGECEHECG@0B@<
@HISEQ:969:HM2KJBCX2:2:1102:11738:21624 2:N:0:ACTATGCA
TCCAGGGCTATACCCCAACTATCCCTATTAATCATTACGGTGGTCCTAGAAACCAACAAAATAGAATCGGATGTCCTATTTCATTATTCCATGCTAATGTATTCAAGCGTGAGCCTGCTTTAAACACTCTAATTTTTTCAAGGTAACAGTCCTAATTCCCCGTGACACCAAATTAATGGCATTACGGTTCTTTAGAAGGTGAGAAATCAATAATATCAGTACATACCAACGGCATGACCGAAACATTGATCCCGAAATTCAACTACGAGCTTTTTAACTGCAACAACTTTAATATACGCTATTGGAGCTGGAATTACCGCGGCTGCTGGCACCAGACTTGCCCTCCAA
+
DCDCDHIIIIHIIHIIIIIIIIIIIIIIIIIIIIIHIIIIIIHIIIHIIIIIIGIIIIIIIIHIHHIIHHIHIIIHIIIIIIIIIIIGHHHHHIIHIIIIIIIIIIHHHIHIHHIIIIIIIIIIIIIIIIIIIIIIIIHIIIIIIIIIIIIIIIIIIIIIIIIHIIHIIIIIIHIIIIIIIIIIIIIIIIIIIIIIIIIIIIIIIIHHIIIIIHIIGHIIIIIIIIHIIIIIIHIIIIGIIIIIIHFIIIIIIIIIIIIIIIIIIIIIIHIIIIIIIHIIIIIIIIIIIIIIIIIIIIHIHHHIIIIIIIIIIIIIIIIIIIIIIIIIIIIIIIIIIIIIIIIDDDDD
@HISEQ:969:HM2KJBCX2:2:1102:1383:21051 2:N:0:ACTATGCA
TCCAGGGCTATACCCACTATCCCTATTAATCATTACATCGATCCTAGAAACCAACAAAATAGAATCGGATGTCCTATTTCATTATTCCATGCTAATGTATTCAAGCGTGAGCCTGCTTTAAACACTCTAATTTTTTCAAGGTAACAGTCCTAATTCCCCGTGACACCAAATTAATGGCATTACGGTTCTTTAGAAGGTGAGAAATCAATAATATCAGTACATACCAACGGCATGACCGAAACATTGATCCCGAAATTCAACTACGAGCTTTTTAACTGCAACAACTTTAATATACGCTATTGGAGCTGGAATTACCGCGGCTGCTGGCACCAGACTTGCCCTCCAA
+
DDDDDHIIIIIIIIIIIIIHIIIIIIIIIIIIFHGHIHHIHIIEEHHHEHIHIIIIIIEHHHHIHHHHHHHHHHGHHIIIIIIIIGIHIHEHFHHGHIHHEGHHIHEHHHHHHHIHIIHHHHIIHHHHIIIIHIGIIIIIIIHHIHHHIFHIIIHIIIIHIIIHHGHHIHHIIIIIIIIIIHHHGIIIHIIIIIIIIIII;IIIIHGIIIHIHIIIIIIIIIHIIIIIIHH?HIIHIIIIIIIHFIIIIIIIHIIIIHIIIIIIIIIGIIIIHIIIIIIIIIIIIIHIIIIIIIHHIGHIHIHFIHIIIIIIIIIIIIIIIIIGIIIIIIIIIIIIIIIIIBDDDC
@HISEQ:969:HM2KJBCX2:2:1102:9986:22040 2:N:0:ACTATGCA
TCCAGGGCTATACCCAACTATCCCTATTAATCATTACGGTGATCCTAGAAACCAACGAAATAGAATCAGTCCGTCCTATTTCATTATTCCATGCTAATGTATTCAGACGATAGTCTGCTTTAAACACTCTAATTTTTTCAAAGTAACAGTCCTGATTTCCCATCACACCAAATAAATGGCATGAAAGTTCCTCAGAAGGTAGAGATCCATCTCACCAGTACAGACAATTAAGCCTGACCAATGGGTAGACCCCGAGGTTCAACTACGAGCTTTTTAACTGCAACAACTTTAATATACGCTATTGGAGCTGGAATTACCGCGGCTGCTGGCACCAGACTTGCCCTCCAA
+
DDDCDCHGFHIHIGIIIIHHIIIIIIIIHIIIIIIIGEHHHHIIIIHIIFHHHIIIHIIHIGIIIHIIGHHHHHHHIHIEHIIIIIIHIIHIHIIIFEHGFDFHIIHIHHIIIIIHHIIIIIHHHHHGHIHIIIIHIIIIGIIIIHIIIIIHIHEHHIHIHFIIIIHHIIIIIIIIHIIIIIHIHGIIIFHIIIIIIIHHIGIIIIIIIIIGIIIHIIIIHIIIIIIIIIIIHIIIIIIIIIIIHHDIIIIHHIIIIIIIIIIIIIIIIIIIIIIIIIIIIIIIIIHH?IIIIIIIHIIIIIIIIIIIIIIHIIIIIIHIHHIHIIIIIIHIIIIHIIIIIIIDCCDD
@HISEQ:969:HM2KJBCX2:2:1102:12047:22409 2:N:0:ACTATGCA
TCCAGGGCTATACCCAACTATCCCTATTAATCATTACGTCAATCCTAGAAACCAACAAAATAGGATCAAACGTCCTATTTCATTATTCCATGCTAATGTATTCAAGCGTTAGCCTGCTTTAAACACTCTAATTTTTTCAAAGTAACAGTCCTGTTTCCCTGCAACACCAAATTAATGACATTACAGTTCTTCAAGAAGGAGGAACCAGTAAAGCCAGTACATACCAGAGGCACGACCAACCTACTAATCCCGAAATTCAACTACGAGCTTTTTAACTGCAACAACTTTAATATACGCTATTGGAGCTGGAATTACCGCGGCTGCTGGCACCAGACTTGCCCTCCAA
+
DDDDDIIIIIIIHHIIIIIIIIIIIIIIIIIIIIIIIIIIIIIIIIIHIIIIIIIIHIIIIIHIHIIIIIIIEHIIIIIIIGIIIHIIHIIICHHHIIIIIHHIIIIIIIIIIIIIIHIIIIIIIIIIIIHIIIIIIIIHIIHIIIIIIIIIHIIIIHIIIIIIIIIIIIIIIIIIIIIIIIIIIIIIIIIIIIIIIIIIIIIIIHIIIIIIIIHIIIIIIIIIIIIIIIIIIIIIIIIIHIHHGIIHIIIIIIIIHIIIIIIIIIIIIIIIIIIIIIIIIIIIIIIIIIIIIIIIIIIIHIIIIIIIIIIIIIIIIIIIIIIIIIIIIIIIIIIIIIIIIDDDDD
@HISEQ:969:HM2KJBCX2:2:1102:3201:21080 2:N:0:ACTATGCA
TCCAGGGCTATACCCAACTATCCCTATTAATCATTACGGTGGTCCTAGACCAACAAAATAGAACCAACGTCCTATTCTATTATTCCATGCTAATCTATTCAAGCAAAAGCCCGCTTTAAACACTCTAATTTTTTCAAGGTAATGGTCCTGGTTCCCCGGCACACCCAGTTAAGGACATACCGGCTCACCAGAAGGATAGACCCGACAACAGACAGTACTCGCCAGAGACGGACCGCCCGGTCAGGCCTAAAATTCAACTACGAGCTTTTTAACTGCAACAACTTTAATATACGCTATTGGAGCTGGAATTACCGCGGCTGCTGGCACCAGACTTGCCCTCCAA
+
DDDDBHIIIIIIIHIIIIIIIIIIIIIIIIHIIIFHIIIIHIIIIIIIIIIIIIIIHHIIIIIIIIIIHIIGIIIIIIIIIGHIIIGIIIIIHIIIIIHIIHHIIIIIIIIIIIIIIIIIIIIIIIHHIIIIIHIHHHIIIGIIIIIIIIIIHIIIIIIIIIIIIIIIIIIIIIHIIIIIIIIIHGHHIIIIIIIHIIIIIIIIIIIIIIIHIIIIIIHIIIIIIHIIIIIIIIIIIIIIHIIIIIHIIIIIIIIIIIIIIIHHIIIIIIIIIIIIHIIIIIIIHIIIIIIIIIHHHHIHIHIIIIIIIIIIIIIIIIIIIIIIIIIIIHIIIIIIIICDDDD
@HISEQ:969:HM2KJBCX2:2:1102:21053:23719 2:N:0:ACTATGCA
TCCAGGGCTATACCCAACTATCCCTATTAATCATTACATCGATCCTAGAAACCAACAAAATAGAATCTGATGTCCTATTTCATTATTCCATGCTAATGTATTCAAGCGTAAGCTTGCTTTAAACACTCTAATTTTTTCAAGGTAACAGTCCTAATTCCCCATAACATCAAATAAATGACATTATGGTTCTTTAGAAGGTGAGAACCAATAAAACCAGTACATACCAAGGCATGACCGATTCCTTGATCCCGAAATTCAACTACGAGCTTTTTAACTGCAACAACTTTAATATACGCTATTGGAGCTGGAATTACCGCGGCTGCTGGCACCAGACTTGCCCTCCAA
+
DDDDDHIIIIIIIIIIIIHHEHHIIHHHIIHHIHIIIIGHIIIIIIIIIIIIIHIIIIIIHIHIIDEFHIIEHGHHIHHHIIIHHHIIGIIHFHHIIGHHEIIHHHHHHIIHHHHHIIHHHHIIIIIHIIHIIIIIIIIIHIHHHIIIHIHIHIHGIIIIIHIIHHIHIHHIIHIIIHHIIIIIIIIIIIIIHIIIIIIIHHHHIIHHIIHIIIIIIIIHHHIIIIHIIIIIIIIIIIIIIIHGIIHIIIHHIIIIIIIIHEIHHIIIIIIIIHIIIIIIIIIIIIIIHIIIHIIIIIIIIIIIIIIIIIIIIIIIIIIIIIIIIIIIIIIIIIIIIIIIDDDDD
@HISEQ:969:HM2KJBCX2:2:1102:4662:24404 2:N:0:ACTATGCA
TCCAGGGCTATACCCAACTATCCCTATTAATCATTACGGTGATCCTAGAAACCAACGAAATAGAATCAGTCCGTCCTATTTCATTATTCCATGCTAATGTATTCAGACGATAGTCTGCTTTAAACACTCTAATTTTTTCAAAGTAACAGTCCTGATTTCCCATCACACCAAATAAATGGCATGAAAGTTCCTCAGAAGGTAGAGATCCATCTCACCAGTGCAGACAATTAAGCCTGACCAATGGGTAGACCCCGAGGTTCAACTACGAGCTTTTTAACTGCAACAACTTTAATATACGCTATTGGAGCTGGAATTACCGCGGCTGCTGGCACCAGACTTGCCCTCCAA
+
DDDDDIHIIIIIIIIFHHIIIIIIIIIIIIIIIIIIIIIIIIIIIIIIIIIIIIIIIHIIIIIIIIIIIIIFHHIIIHHHIIIIIIIIIIIIIHIHIIHIIIIHIIIIIIIIIHGIIIIIIIIIHIIIIIIHIIIIIIIIHHIIHIIIIIHIHIIIIIIIIIIIIIIHIIIIIIIIHIHIIIIHIIIIIHHIIIIIIIIIIIIIIIIIIIIIIIIIIIIIIIIIIIIIIIIIIIIIIIIIII=I<HDIIIIIIIIIIIIIIIIIIIIIIIIIIIIIIIIIIIIIIIIIIIIIIIIIIIIIIIIIIIIIIIIIIIIIIIIIIIIIIIIIIIIIIIIIIIIIIIIDDDDD
@HISEQ:969:HM2KJBCX2:2:1102:7265:23760 2:N:0:ACTATGCA
TCCAGGGCTATACCCAACTATCCCTATTAATCATTACGGTGATCCTAGAAACCAACGAAATAGAATCAGTCCGTCCTATTTCATTATTCCATGCTAATGTATTCAGACGTTAGCCTGCTTTAAACACTCTAATTTTTTCAAAGTAACAGTCCTGATTTCCCATCACACCAAATAAATGACATGAAAGTTCCTCAGAAGGTAGAGATTTATCTCACCAGTGCAGACAATTAAGCCTGACCAATGGGTAAATCCCGAAGTTCAACTACGAGCTTTTTAACTGCAACAACTTTAATATACGCTATTGGAGCTGGAATTACCGCGGCTGCTGGCACCAGACTTGCCCTCCAA
+
DDDDDIIIIIIIIIIIHIIIIIIIIIIIIIIIIIIIIIIIIIIIIIIIIIIIIIIIIIIIIIIIIIIIIIIHHHIIIIIIIIIIIIIIHHIIIIIIGIIIIHIHIIIIIIIIIHIIIIIIIIHIIIIIIIIIHIIIIIIIIIIIIIIIHIIIHIIIIIIIIIIIIIIIIIIIIIIIIIIIIIIHIHIIIIIIIIIHIIIIIIIIIIIIIIIIIIIIIIIIIIIIIIIIIIIIIIIIIIIIIIIHIHHIIIIIIIIIIIIIIIIIIIIIIIIIIIIIIIIIIIIIIIIIIIIIIIIIIIIIIIIIIIIIIIIIIIIIIIIIIIIIIIIIIIIIIIIIIIIIIIIDDDDD
@HISEQ:969:HM2KJBCX2:2:1102:17389:24853 2:N:0:ACTATGCA
TCCAGGGCTATACCCAACTATCCCTATTAATCATTACGGTGGTCCTAGAAACCAACAAAATAGAACCACAACGTCCTATTCTATTATTCCATGCTAATCTATTCAAGCAAATGCCTGCTTTAAACACTCTAATTTTTTCAAGGTAATGGTCCTGGCTCCCCGGCACACCCAATAAAGGACATACTGGTTCACCAGAAGGTGGACCCGACACAGGACAGTACTCGCCAAAGACGGACCGCCCGGCCAGGCCTAAAATTCAACTACGAGCTTTTTAACTGCAACAACTTTAATATACGCTATTGGAGCTGGAATTACCGCGGCTGCTGGCACCAGACTTGCCCTCCAA
+
DDDDDIIIIIIIIICHIIIIIIIIIIIIIIHIIIIIIHIIIIIIIIIIIGIIIIIIGHIIIIEEHIIIIGIHDHHGIIIGIIIGIIIIIIIIIIHHHHIHHHIIIIIIIHHHHHIIIIHIIHHIIIHHHIIHIHIIHIIIIIHIIIIIHGHIHIHHIIIIIIIIIIIIIIHHIHIHIIIIIIIIIIIIIIIIIIIIIIIIIIIIIHIIIHFGIIIIIIIIIIIIIIIIIIIIIIIIHIGIIIIHHIIIHIIIIIIIIIIHHFEIIHIIIIIIIHHIIIIIIIIIIIIIIIIIIIIIHIHGHIIIIIIIIIIIIIIIIIIIIIIIIIIIIIIIIIIIIIIIIDDDDC
@HISEQ:969:HM2KJBCX2:2:1102:12405:24353 2:N:0:ACTATGCA
TCCAGGGCTATACCCAACTATCCCTATTAATCATTACATCGATCCTAGAAACCAACAAAATAGAATCGGATGTCCTATTTCATTATTCCATGCTAATGTATTCAAGCGTGAGCCTGCTTTAAACACTCTAATTTTTTCAAGGTAACAGTCCTAATTCCCCGTGACACCAAATTAATGGCATTACGGTTCTTTAGAAGGTGAGAAATCAATAATATCAGTACATACCAACGGCATGACCGAAACATTGATCCCGAAATTCAACTACGAGCTTTTTAACTGCAACAACTTTAATATACGCTATTGGAGCTGGAATTACCGCGGCTGCTGGCACCAGACTTGCCCTCCAA
+
DDDDDHHHIIIIHHIIIIIIIIIIIIIIIIIIIIIIHIIIIIIIIIIIIIIIIIIHIIIHIGHEHHIHIHHIIIIIIIIIIIIIIIGIIIIIGIIIIIIIIHHHIIIIHHHHIIIIHHHHIIIIIHIIIIIHIIIIIIIHIIHIIIIIIIIHIIIIIIHIIIIIIIIHIIIIIIIIIHIIIIIIIIIIIIIIIIIIIIIIIIIIIIIIIIIIIIHIIIIIIIIIIIIHIIHIIIIIIGIIIIHHIFIIIIHIIIIIIIIIIIIIIIIIIIIIIIIIIIGIIHIHIIIIIIIIIIIIIIIIIHIIIIGIIIIIIIIIIIIIIIIIIIIIIIIIIIIHIIIIIIDDDDD
@HISEQ:969:HM2KJBCX2:2:1102:12655:24484 2:N:0:ACTATGCA
TCCAGGGCTATACCCAACTATCCCTATTAATCATTACATCGATCCTAGAAACCAACAAAATAGAATCGGATGTCCTATTTCATTATTCCATGCTAATGTATTCAAGCGTGAGCCTGCTTTAAACACTCTAATTTTTTCAAGGTAACAGTCCTAATTCCCCGTGACACCAAATTAATGGCATTACGGTTCTTTAGAAGGTGAGAAATCAATAATATCAGTACATACCAACGGCATGACCGAAACATTGATCCCGAAATTCAACTACGAGCTTTTTAACTGCAACAACTTTAATATACGCTATTGGAGCTGGAATTACCGCGGCTGCTGGCACCAGACTTGCCCTCCAA
+
DCDDDGIIIIIIIIIIIIIIIIIIIIIIIIIIIIIIHIIIIHIIIIIIIIHIIIIIIIIGIHIIIIIHIIIIIIIIIIIIHIIIIIIHIIIIIIIIIIIIIHIIIIIIIIIIIIIIIIIIIIIIIIIIIIIIIIIIIIIIIIIIIIIIIIIIIHHIHIIIIHIIIIHIIIIIIIIIIIIIIIIIIIHIIIHIIIIIIIIIIIIIIHIIIIIIIIHIIIIIIIIIIIIIIIIIIIIIIIIIIIIIIIIIHIIIIIIIIIIIIIIIIIIHIIIIIIIIIIIIIIIIIIIIIIIIIIIIIIHEIIIIIIIIIIIIIIIIIIIIIIIIIIIIIIIIIIIIIIIIIIDDDDD
@HISEQ:969:HM2KJBCX2:2:1102:13959:25305 2:N:0:ACTATGCA
TCCAGGGCTATAGTTCCCAACTATCCCTATTAATCATTACGGCGACTCTAGAAACCAACAAAATAGAACCGCACGTCCTATTCTATTATTCCATGCTAATGTATTCCGGCGTAAGCCTGCTTTGAACACTCTAATTTTCTCAAGGTAAAGGTCCTGGTTCCCCGACACACCCAGTGAAGGGCATGCCGGCTCACCAAGAGGTAAGGCCCGGCCAGACAGTACACACCGTTAGGCGGACCGCCCGGTCAGGTCTGAAGTTCAACTACGAGCTTTTTAACTGCAACAACTTTAATATACGCTATTGGAGCTGGAATTACCGCGGCTGCTGGCACCAGACTTGCCCTCCAA
+
DDDDDFGFHHIIHHIIIIIIIIIIIIIIIHIHHHHIIIHIGHIIGIIIGIIIIHIHHIHHCHHIIHHHHH/CCHHHHIFHIHHIHIIIHFHCHHHIIIIIIHHHIHDIHIIHHHHHGHIIIIHIIIHFIIHHG@HFHHHHIIFHIHIIIIHGHIGIHHHIIHIHHIIIIIHIHIIHHIIHIIHHIIIHIIIIIHIIIHHIIIHIHIHDIIIIHIIHII=IIIIIIHIIIIIHIHIIIIHIIIIIHHGIIIIIIIIIIIIIHHIIIIIIGIHIIIIIIHHIIIIIIIIIHIIIIIIIIIIIIIIIIIIIIIIIIIIIGIIIIHHIIIIIIIHIIIIIIIIIIHICDDDD
@HISEQ:969:HM2KJBCX2:2:1102:15032:25212 2:N:0:ACTATGCA
TCCAGGGCTATACCCAACTATCCCTATTAATCATTACATCGATCCTAGAAACCAACAAAATAGAATCGGATGTCCTATTTCATTATTCCATGCTAATGTATTCAAGCGTGAGCCTGCTTTAAACACTCTAATTTTTTCAAGGTAACAGTCCTAATTCCCCGTGACACCAAATTAATGGCATTACGGTTCTTTAGAAGGTGAGAAATCAATAATATCAGTACATACCAACGGCATGACCGAAACATTGATCCCGAAATTCAACTACGAGCTTTTTAACTGCAACAACTTTAATATACGCTATTGGAGCTGGAATTACCGCGGCTGCTGGCACCAGACTTGCCCTCCAA
+
DDDBDHIIHIIIHFHIIIIIIIIIIIIIIIIIIIIIIIIIHIIIIIIIIHHHHIIIIIIGIIIC1GHGHIIHHHHHHIIIIIIFH@GFHHHIIIHIHIIIIGIIHGIHIIIIIHHIIHHIHHHHHIIIHIIIHIHHIIHCHIIGHIIIIIIIIHHIIIIHIIIIIIIHHHIHIIHIEEHHIIIIHIIIIIIIIHIIIIIHIIIIIIIIIHIIIIIIIHIIIIIIIIIIIIIIIIHIIIIGIIIIHHIIIHIIIIIIIIIIIIIIIHIIIIIIIIIIIIIIIIIIIIIIIIIIIIIIIIIIHHHIIIIIIIGIIIIIIIIIIIIIIIIIIIIIIIIIIIIIIIDDDDD
@HISEQ:969:HM2KJBCX2:2:1102:16362:25148 2:N:0:ACTATGCA
TCCAGGGCTATACCCAACTATCCCTATTAATCATTACGTCGATCCTAGAAACCAACAAAATAGAATCAAACGTCCTATTTCATTATTCCATGCTAATGTATTCAAGCGTGAGCCTGCTTTAAACACTCTAATTTTTTCAAAGTAACAGTCCTGATTCCCCACAACACCAAATAAATGACATCATGGTTCGTCAGAAGGGAGAAACCAACAATGCCAGTACGTACCTAGGCACGACCGACATGATGGTCCCGAAATTCAACTACGAGCTTTTTAACTGCAGCAACTTTAATATACGCTATTGGAGCTGGAATTACCGCGGCTGCTGGCACCAGACTTGCCCTCCAA
+
DA@D@HIHHFHIIIHHHIFHHEFIGHII?<FCEGH<FHI@?CH@EH@HE@G?<CHHEH?1<CGHHHHHH1<CGH0CCG@@<DDD@GHC1DGHGHHIIHIHG?HG@@HIHHEHHGHHHH?FGGHHFGE?DHGEHEFHHHHHGDHHHHHHIHFHHHEEHDIIIHIHEGECGDGHHHDHIHGG/FDHHCD@.CDHGDF<D:8HDHGHEFHFHHC<DFDGEFG=HCIHHFGGGHHCDE?G@HFGFC<EHEC/:HGHHD<FGIHHCHGIIHE?IH@EHHFD<HH?HIHHG<CHFCECIHHHDGGC@IHHECDDHGGCHCCCDIIIIIHHG@FIIIHHHIHHEIHHAADDD
@HISEQ:969:HM2KJBCX2:2:1102:19013:25541 2:N:0:ACTATGCA
TCCAGGGCTATACCCAACTATCCCTATTAATCATTACGTCGATCCTAGAAACCAACAAAATAGAATCAAACGTCCTATTTCATTATTCCATGCTAATGTATTCAAGCGTGAGCCTGCTTTAAACACTCTAATTTTTTCAAAGTAACAGTCCTGATTCCCCACAACACCAAATAAATGACATCATGGTTCGTCAGAAGGGAGAAACCAACAATGCCAGTACGTACCTAGGCACGACCGACATGATGGTCCCGAAATTCAACTACGAGCTTTTTAACTGCAGCAACTTTAATATACGCTATTGGAGCTGGAATTACCGCGGCTGCTGGCACCAGACTTGCCCTCCAA
+
DCDDDHIIIIIIIEHHEHIIHIIIIIIIIHHHIIIFIIIIIHIHHIHIGIIIIIIIIHFHGHE@HFHHGCHHHHHHIIIIHIHIIIHHHHIFCHIIIIIIIHHIHHHHHIHHIIIIIIHICFGHHHIHHIHGGHHHIIHGFGHHIHHHIIIIHEH@HGHIIIHHHHHHHHIHHIFHIHIHHGHHHIIIHIHHHIIHHHEIIIHIHHIIIIHHGHIHHGIIIFIHHHHHGEHHHHIHHHHHHHGEFHHHDHHIIHHHIHHHHDIIIIIHHHEHHFHHHIHIIHHIIIIGIIHGIIIIHHHHIHHHHIIIIIIHIHIHHHIHEHIIH?HHIIIHIIHHGHIIDDDDB
@HISEQ:969:HM2KJBCX2:2:1102:18232:25588 2:N:0:ACTATGCA
TCCAGGGCTATACCCAACTATCCCTATTAATCATTACGTCAATCCTAGAAACCAACAAAATAGGATCAACGTCCTATTTCATTATTCCATGCTAATGTATTCAAGCGCGAGCCTGCTTTAAACACTCTAATTTTTTCAAATTAACAGTCCTGATTCCCCGCCACACCAAATTAATGACATGATGGTTCGTCAGAAGGTAGGAATCAGTAACACCAGTACGTACCGAAGGCACGACCAACGTACTAATCCCGAAATTCAACTACGAGCTTTTTAACTGCAACAACTATAATATACGCTATTGGAGCTGGAATTACCGCGGCTGCTGGCACCAGACTTGCCCTCCAA
+
<@0<DC00DHHIDF1GHEC<@1<FHHGHEHE@<FF1F<11<CF1C@HEHEH?1<D01<CCEC11<<1DED0<1<CFEE1FGHH1<11<CF?1FGGF1F11@1D11@C/<FCHIFECB6CBD<@@@B11H@FE<BCEBEFB%@8<@?GACC@81@GH?<?DEHD8HHHFFHFDDDFH@C<HHHGFEHH/EECHHFF?HGGD6HHCEEGGGCFHIGIIHC=EFC=HCFIH@0<C:CF1F<CCHHEDHC-/<D@F<1@HFEDC0HECC1<1<1FC<F<<1IHGIIIHFDCEHGC0HDDCF?FD1HHHG@IIGHE<C<DHHHHHG<CC<1GFIIHFC@CCEHGC@DB@B
@HISEQ:969:HM2KJBCX2:2:1102:18622:26009 2:N:0:ACTATGCA
TCCAGGGCTATACCCAACTATCCCTATTAATCATTACGGTGATCCTAGAAACCAACAAAATAGAATCATGCCGTCCTATTTTATTATTCCATGCTAATGTATTCAAGCAAAATGCCTGCTTTAAACACTCTAATTTTTTCAAAGTAAAGGTCCTGGTTCCCCGCGACACCCAATTAAGGGCATCGCGGTTCTCCAGAAGGTGAGAAATTGACTACACCAGTTCATACCCCTTAAGGCACGACCGATGTGTCAATCCCGAAATTCAACTACGAGCTTTTTAACTGCAACAACTTTAATATACGCTATTGGAGCTGGAATTACCGCGGCTGCTGGCACCAGACTTGCCCTCCAA
+
DDDDDIIIIIIIIIIIIIIIIIIIIIIIIIIIIIIIIIHIIIHHIIIIIIIIIIIIIGHIIIIIIIIHIIIIHIGHIHIHIIIIIIIIIIIIHIIHGHIHIGHIIIHIIIIIIHFHIIIIIIHHIIIIHIIIHIHHHHHHGHHIIIIIIIIIIIIHIIIIIIIIIIIIIIIIIIGIIIIIIIDIIIIIIIIIIIIIIIIIIIHIIIIIIIIIIIIIIIIHIIIIIIIIIIIIIIIIIIIIIIIIIIIIIHGIIIIIIIIIIIIIIIIIIIIIIIHHIIIIIIIIHIIIIIIIIIIIIHIIIIIIIIIIIIIIIIIIIIHIIHIIIIIIIIIIIIIIIIIIIIIIIIIDDDDD
@HISEQ:969:HM2KJBCX2:2:1102:13526:26838 2:N:0:ACTATGCA
TCCAGGGCTATACCCAACTATCCCTATTAATCATTACGGTGGTCCTAGAAACCAACAAAATAGAACCACAACGTCCTATTCTATTATTCCATGCTAATCTATTCAAGCAAATGCCTGCTTTAAACACTCTAATTTTTTCAAGGTAATGGTCCTGGCTCCCCGGCACACCCAATAAAGGACATACTGGTTCACCAGAAGGTGGACCCGACACAGGACAGTACTCGCCAAAGACGGACCGCCCGGCCAGGCCTAAAATTCAACTACGAGCTTTTTAACTGCAACAACTTTAATATACGCTATTGGAGCTGGAATTACCGCGGCTGCTGGCACCAGACTTGCCCTCCAA
+
DDCDDIIIIIIIIIIIIIIIIIIIHHHIHIIIIIIIIIHIGIIIIIIIHIIIHIIIIIIIHHFHIIIIIIHGHIIGIIHIHHHIIIIFHHGGIIIIIIIIHHIIIIIIIIIIHHIIIIIHIIIHIIHHIIIIIIIIIHHIIIIHIIIIIIIHHIGHHIIIIIIIIIIHIHIIHIIIIIHHHFHIIIHIIIIGIIHIIIIHHIIIIIIIIIIIIIIIIIIIIIIIIIHHIHHIIHIIIIIIIIHHHIIIHHIIIIIIIHHIIIIIIIIIIIIIIIHIIIIIIIIIIIIIIIHIIHIIIIHHHIIIIIIIIIIIIIIIIIIIIIIIIIIIIHIIIIIIIIIIIDDDDD
@HISEQ:969:HM2KJBCX2:2:1102:14489:27166 2:N:0:ACTATGCA
TCCAGGGCTATACCCAACTATCCCTATTAATCATTACGTCAATCCTAGAAACCAACAAAATAGGATCGAACGTCCTATTTCATTATTCCATGCTAATGTATTCAAGCGTTAGCCTGCTTTAAACACTCTAATTTTTTCAAAGTAACAGTCCTGTTTCCCTGCAACACCAAATTAATGACATTACAGTTCTTCAGAAAGGAGGAATCAGCGAAGCCAGTGCATACCAGTGGCACGACCAACCTGCTGACCCCGAAATTCAACTACGAGCTTTTTAACTGCAACAACTTTAATATACGCTATTGGAGCTGGAATTACCGCGGCTGCTGGCACCAGACTTGCCCTCCAA
+
DDDDDHIIIIIIIIIIIIIIHIIIIIIIIIIIIIIIIIIIIIIIIIIIIIGIHIIIHIIIIIGHGHIIIIIGIIIIIIIIIIIIIIIHIIIIIIIIIIIIIHIIIIIIHHHIHIIIIIIIIIIIIIIIIIHIIIIIIIIIIIIIIIIIIIIIIIIIIIIIIIIIIIIIIIHIIIIIIHIHIIIIIIIIIIHIIIIIIIIIIIIIHIIIIIIIIHIIIIIIIIIIIIIIIIIIIIHIIIIIIIIIHIIIIIIIIIIIIIIIIIIIIIIIIIIIIIIIIIIIIIIIIIIIIIIIIIIIIIIIIIIIIIIIIIIIIIIIIIIIIIIIIIIIIIIIIIIIIIIIIDDDDD
@HISEQ:969:HM2KJBCX2:2:1102:20256:27424 2:N:0:ACTATGCA
TCCAGGGCTATACCCAACTATCCCTATTAATCATTACGGCGGTCCTAGAAACCAACAAAATAGAACCGCACGTCCTATTCTATTATTCCATGCTAATGTATCCGAGCAAAGGCCTGCTTTGAACACTCTAATTTTTTCAAAGTAAAAGTCCTGGTTCCCCGACACGGCCAGTGAAGGCCATGCGGCTCCCCAGAAGGAAAGGCCCGGCCGGACCAGTGCACGCGGTGAGGCGGACCGGCCAGCCAGGCCCAAGGTTCAACTACGAGCTTTTTAACTGCAACAACTTTAATATACGCTATTGGAGCTGGAATTACCGCGGCTGCTGGCACCAGACTTGCCCTCC
+
DDDDDHHIIIIIIIIIIIIIIIIIIIIIIHIIIIIIIIHIIIIIIHIGIIIIIIIIIHIIIIHIHIIHHIHI@HHIIIIIIIIIIIIIGHHEHIIIIIIIHHHIIIIIIHHIHIIIHHHIIIIIIIIIIIIIIIIIIIIIHIIIIIIIIIIIIIIIIIHIIIIHIIIIIIHHIHIIIIIIIIIIIIIHHIIIIGIIIIIIIIIIIIIIIIIIIIIIIIIIIIIIIIIIIIIIIIIIIIHHHDIIIIIIIIIIIHIIIIIIIIIIIIIIIIIIIIIIIIIIIIIIIIIIIIIIIIIIIIIIIIIIIIIIIIIIIIIIIIIIIIIIIIIIIIIIIHIIIIDDDDD
@HISEQ:969:HM2KJBCX2:2:1102:10727:28171 2:N:0:ACTATGCA
TCCAGGGCTATACCCAACTATCCCTATTAATCATTACGGTGGTCCTAGAAACCAACAAAATAGAACCACAACGTCCTATTCTATTATTCCATGCTAATCTATTCAAGCAATAGCCCGCTTTAAACACTCTAATTTTTTCAAGGTAATGGTCCTGGCTCCCCAACACACCCAATTAAGGACATACTGGTTCACCAGAAGGAAGACCCGACAACAGGACAGTACTCGCCAAAGACGGACCGCCCGGCCAAGTCTAAAATTCAACTACGAGCTTTTTAACTGCAACAACTTTAATATACGCTATTGGAGCTGGAATTACCGCGGCTGCTGGCACCAGACTTGCCCTCCA
+
DDDDDIIIIIIIGHIHIIIIIHIIIHHHHHHIIIHHIIGIIIIEHIIHHHIIHIHIIIIIIHHHHIIIGIHIHCHHEHHHIIGIIIIIHIIIIIIIIIHIHHHIIIIIHHIIIIIIIHHIIIEGHHIHIIIIIIIIHHIIHIIIHHHIIIIIHHIHHHHIHHIIHIHIIIIIHHHHHHIIIIIIIIIIIIIIIIIIIIIHIHIHHHIIIIIIIIIHHIIIIIIIIIIIIIIIIIIIIIIIHHGHHIIIIIIIIIIIIIIIIHHCHHIIHIIIIIIHIIIIIIIIIIIIIIIIIHGIHHHIHHIIIIIIIIIIIIIIIIIIIIIIIIHIIIIIIIIIIIIIIDDDDD
@HISEQ:969:HM2KJBCX2:2:1102:2563:28389 2:N:0:ACTATGCA
TCCAGGGCTATACCCAACTATCCCTATTAATCATTACGTCGATCCTAGAAACCAACAAAATAGAATCAAACGTCCTATTTCATTATTCCATGCTAATGTATTCAAGCGTAAGCCTGCTTTAAACACTCTAATTTTTTCAAAGTAACAGTCCTGATTCCCCACGACACCAAATTAATGACATCGCGGTTCTTCAGAAGGTAGGAACCGATAATGCCAGTGCGTACCGAGGCACGACCAACAATTCGATCCCGAAATTCAACTACGAGCTTTTTAACTGCAACAACTTTAATATACGCTATTGGAGCTGGAATTACCGCGGCTGCTGGCACCAGACTTGCCCTCCAA
+
DDDDDIIIIIIIIIIIIIIIIIIIIIIIIIIIIIIIIIIIIIIHHIIIIIIIHIIIIIIIIIIIHIIIIIHIHIIIIIIIGIIIIIIHIHIHGIIIIIIIIIIIIHIIIIIIIIIIIHIIIIIIIIIIIIIIIIIIIIIIIIIIIIIIIIIIIIIIIIIIIIIIIIIIIIHIHIIIIHIHIIIIIIIIIIIIIIIIIIHHIIIIIIIIIIIIIIIIIIIIIIIIIIIIIIIIIIIIIIIIIIHHIHHIIIIIIIIIIIIIIIIIIIIIIIIIIIIIIIIIIIIIIIIIIIIIIIIIIIIIIIIIIIIIIIIIIIIIIIIIIIIIIIIIIIIIIIIIIIIIDDDDD
@HISEQ:969:HM2KJBCX2:2:1102:19432:29104 2:N:0:ACTATGCA
TCCAGGGCTATACCCAACTATCCCTATTAATCATTACGTCAATCCTAGAAACCAACAAAATAGGATCGAACGTCCTATTTCATTATTCCATGCTAATGTATTCAAGCGTTAGCCTGCTTTAAACACTCTAATTTTTTCAAAGTAACAGTCCTGTTTCCCTGCAACACCAAATTAATGGCATTACAGTTCTTCAGAAAGGAGGAATCAGCGAAGCCAGTACATACCAGTGGCACGACCAACCTGCTGACCCCGAAATTCAACTACGAGCTTTTTAACTGCAACAACTTTAATATACGCTATTGGAGCTGGAATTACCGCGGCTGCTGGCACCAGACTTGCCCTCCAA
+
DDDDDIIIIIIIIHHIIIIIIIIIIIIIIIIIIIIHHIIIIIIIIIIIIIIIIIHIIHIIIIHIGIIIIIIIIIFHHHIIIIIHIIIHCHHHHIIIIIIIIIIIIIIIIIIHIIIIIIIIIIIIIHIIIIIIIIIHHHIIIIIIIIIIIIIIIIIIIHIHIIIIHHIIIIIHIIHIIIHIIIIIIIIHIIIIIIIIIIIIIIGIIIIIIIIIIIIIIIIIIIIIIIIIIHIIII?IHGIIIIHHHIHIIIIIIIIIIIIIIIIIIIIIIIIIIIHIIIIIIIIIIIHIIIIIIIIIIIIIIIIIIIIIIIIIIIIIIIIIIIIIIIIIIIIIIIIIIIIIIDDDDD
@HISEQ:969:HM2KJBCX2:2:1102:15258:29236 2:N:0:ACTATGCA
TCCAGGGCTATACCCAACTATCCCTATTAATCATTACGGCGACTCTAGAAACCAACAAAATAGAACCACACGTCCTATTTTATTATTCCATGCTAATGTATTCAGGCATAGGCCTGCTTTGAACACTCTAATTTTCTCAAGGTAAATGTCCTGGTTCCCCAACACACCCAGTGAAGAGCATGCTGGATCACCAAGAGGTAAGACCCAGCCAGACAGTACATACCGTTAGGCAGACCATCCGGCCAGGTCTGAAGTTCAACTACGAGCTTTTTAACTGCAGCAACTTTAATATACGCTATTGGAGCTGGAATTACCGCGGCTGCTGGCACCAGACTTGCCCTCCAA
+
ADCDDIIGIIIIIIIHHIHHIIIHIHIIFHHIHIHHIIIIIHHIIGHIIIIIFIHHHIHHIIHGIHHHIHHIHHHIIIIIHIGHEHI?1<FGHEEIIIIIIIIHIHHHFIIHHIIHHHHIHHHIIIIIIIIIHHHHHHHHIIIIHIIIIIIIIHCEIHIIIIHIIIIIIIIIIIIIIIIIIHIIHHHIIIIIIIIIIIIIIHHHIIIHHIIIIIIIIIIIIHHIIIIHHIIIHHHIIIIIIIHHIIIGIHIIIIIIHIIIHHIIIIIHIIIIIIIIIIIIHIIIIHIHIIHHGIIIIIIIIIHGIHFHIIGIIIIIIIIIHHIHIIIIIIIIIIIIIIIIBDDDD
@HISEQ:969:HM2KJBCX2:2:1102:14420:29348 2:N:0:ACTATGCA
TCCAGGGCTATACCCAACTATCCCTATTAATCATTACGGTGGTCCTAGAAACCAACAAAATAGAACCACAACGTCCTATTCTATTATTCCATGCTAATCTATTCAAGCAAATGCCTGCTTTAAACACTCTAATTTTTTCAAGGTAATGGTCCTGGCTCCCCGGCACACCCAATAAAGGACATACTGGTTCACCAGAAGGTGGACCCGACACAGGACAGTACTCGCCAAAGACGGACCGCCCGGTCAGGCCTAAAATTCAACTACGAGCTTTTTAACTGCAACAACTTTAATATACGCTATTGGAGCTGGAATTACCGCGGCTGCTGGCACCAGACTTGCC
+
DDDCDIIIIIIIIIIIIIHIIIIIIIIIIIIIIIIHIIHIIIIIIIIIIIIIIIIIIIIIIHHHIIEHIIIGHCEHHIIIIIIIIIGHIIIHGHHIIIHIIIIIIIIIIIIHHGHHIIHIIHHIIIIIIIIIIGIIIIHIIIIIIIIIHHIIIIIIIIIIGHIIIIIIIHIIIIIIIIIIHIIIIHHHIIIIIIIIIIIHIIIIIIIIIIIIIIIHIIIIIIIIIIIIHIIIIIIIIHHIIIIIIIIIHIIHHIHIIIIIIIHIIIIIIIIIIHHIIIIIIIIIIIIIIIIIIHIIIHGFFIIIIIIIIIIIIIIIIIIIIIIIHHGED<<IIIIDDDDD
@HISEQ:969:HM2KJBCX2:2:1102:2916:29061 2:N:0:ACTATGCA
TCCAGGGCTATACCCAACTATCCCTATTAATCATTACGGTGGTCCTAGAAACCAACAAAATAGAACCACAACGTCCTATTCTATTATTCCATGCTAATCTATTCAAGCAAATGCCTGCTTTAAACACTCTAATTTTTTCAAGGTAATGGTCCTGGCTCCCCGGCACACCCAATAAAGGACATACTGGTTCACCAGAAGGTGGACCCGACACAGGACAGTACTCGCCAAAGACGGACCGCCCGGCCAGGCCTAAAATTCAACTACGAGCTTTTTAACTGCAACAACTTTAATATACGCTATTGGAGCTGGAATTACCGCGGCTGCTGGCACCAGACTTGCCCTCCAA
+
DD@BDEHIHIIIHIIHIHHHIHHHHHHHH1GHHEHHIIIIIHIIHHHHFHCHHHEEEHEHIIHHICHHHF?CCEGDGHHEHHHHHEHEHHHIFGC1EHHEGDCFHHHHHHHF1DIIHGH@CGF<BFEHGHHHDGHHHHIIEHHHFCHHHGHHHEGIHDIIIHIHHGGGEHHHGFFHHHIIIHHHGIGIHIIIIIIIHHGIIIIIDEHIHIIEIIIIIHHHEIHIIHH<HIHIHHHIIIIIIIHHGHHCGHIGHEHHHIIIHGCHHHIIIHGHHHEIIIIHHEHIHHEHFIHGIIIHFCDDDHIIGIIIIIHHHIIIIHIIIIIIIIIIIGIIIHIIIHIIHACDDA
@HISEQ:969:HM2KJBCX2:2:1102:12080:29999 2:N:0:ACTATGCA
TCCAGGGCTATACCCAACTATCCCTATTAATCATTACGGTGATCCTAGAAACCAACAAAATAGAACCATGCCGTCCTATTCTATTATTCCATGCTAATGTATTCGAGCAAAATGCCTGCTTTAAACACTCTAATTTTTTCAAGGTAAAGGTCCTGGTTCCACATGACACCCAATTAAGGACATCATGCTTCTCCAGAAGGTGAGAAATCAACTGCGACAGTTCATACCCCTTAAGGCACGACCATCACGTCAATCCCGAAATTCAACTACGAGCTTTTTAACTGCAACAACTTTAATATACGCTATTGGAGCTGGAATTACCGCGGCTGCTGGCACCAGACTTGCCCTCCAA
+
DDDDDIIIIIIIIIIIHIIIIIHIIIIIIIIIIIIIIIIIIIIGHIIIIIIIIGIIIIHIIIHIIIIIIHHHHHIIIIIHIIIIIIIIIIIIIIIHIHHHHCHHIIIIIIIIIIIIIIHIIIIIIHIIIIIHHIIIIIIIIIIHIHIIIIIHIIIIHHIHIIIIIHIHIIHIIIIIIIIIIIIIIIIIIIIIIIIIIIIIIIIIIIIIIIIHHIIIIIIIIIIIIIIIIIIIIIIHHIIIIGIIIIIIIHHIIIIIIIIIIGIIIIIIIIIIIIHIIIIIHIIIIIIIHHGHIHIIIIIIIIIIIIIIIIIIIIIIIIIIIIIIIIIIIIIIIIIIGIIIIIIIIIIDDDDC
@HISEQ:969:HM2KJBCX2:2:1102:14097:29691 2:N:0:ACTATGCA
TCCAGGGCTATACCCAACTATCCCTATTAATCATTACGGTGATCCTAGAAACCAACAAAATAGAACCATGCCGTCCTATTCTATTATTCCATGCTAATGTATTCGAGCAAAAATGCCTGCTTTAAACACTCTAATTTTTTCAAGGTAAAGGTCCTGGATCCGCAAGACACCCAATAAAGGACATCAAGTTTCTCCAGAAGGTGAGAAATCAACTGCAACAGTTCATACCCCTTAAGGCATGACCATCACGTCAATCCCGAAATTCAACTACGAGCTTTTTAACTGCAACAACTTTAATATACGCTATTGGAGCTGGAATTACCGCGGCTGCTGGCACCAGACTTGCCCTCCAA
+
DDDDDIIIIIIIIIIIIIIIIIIIIIIIIIIIIIIIIIIIIIIIIIIIIIIIIIIIIIIIIIHIHIIIIIIGIIIIIIIIIIIIIIHHIIIIHIIIIIHIIIIIHIIHIIIIIIIIIIIIIIIIIIIIIIIIIIIHIIIIHIIIIIIIIHIIHIIIIIIIIIIIIIIIIIIIIIIIIIIIIIIIIIIIIHHIIHIIIHIIIIIIIHIIIIIIIIIIIIIIIIIIIHHHHEIIIIIIIIIIIIIIIIIHIIIHIIIGIIIIIIIIIIIIIIIIIIIIIIIIIIIIIIIIIIIIIIIIIIHHIIIIIIIIIIIIIIIIIIIIIIIIIIIIIIIIIIIIIIIIIIIIIIIIDDDDD
@HISEQ:969:HM2KJBCX2:2:1102:15915:30990 2:N:0:ACTATGCA
TCCAGGGCTATACCCAACTATCCCTATTAATCATTACGTCAATCCTAGAAACCAACAAAATAGGATCAAACGTCCTATTTCATTATTCCATGCTAATGTATTCAAGCGTTAGCCTGCTTTAAACACTCTAATTTTTTCAAAGTAACAGTCCTGTTTCCCTGCAACACCAAATTAATGACATTACAGTTCTTCAAGAAGGAGGAACCAGTAAAGCCAAGTACATACCAGAGGCACGACCAACTTACTAATCCCGAAATTCAACTACGAGCTTTTTAACTGCAACAACTTTAATATACGCTATTGGAGCTGGAATTACCGCGGCTGCTGGCACCAGACTTGCCCTCCAA
+
DDDDDIIHIIIIIIIIIIHIIIIIIIIIIIIIIHIIIIIIIIIIIIIIIIIIIIIIIIIIIIHHIIIIIIIIHIHIGIIIIIIIIIIIHIIIIIIIIIIIIHIIIIIIIIIIIIIIIIIIIIIIIIIIIIIIIIIIIHIIIIIIIIIIIIIIIIIIIIIIIIIIIIIIIIIHHIIIIIIIIIIIIIIIIIIHIIIIIIIIIIIIIIIIIIIIIIIIIIIIIIIIIIIIIIIIIIIIIIIHIIIIIHIIIIIIIIIIIIIIIIIIIIIIIIIIIIIIIIIIIIIIIIIIIIIIIIIIIIIIIHIIIIIIIIIIIIIIIIIIIIIIIIIIIIIIIIIIIIIIIIDDDDD
@HISEQ:969:HM2KJBCX2:2:1102:9491:30710 2:N:0:ACTATGCA
TCCAGGGCTATACCCAACTATCCCTATTAATCATTACGTCGATCCTAGAAACCAACAAAATAGAATCAAACGTCCTATTTCATTATTCCATGCTAATGTATTCAAGCGTGCGCCTGCTTTAAACACTCTAATTTTTTCAAAGTAACAGTCCTGATTCCCCACGACACCAAATTAATGACATCGCGATTCTTCAGAAGGTAGGAACCAATAATGCCAGTGCGTACCGAGGCACGACCGACAATCTGATCCCGAAATTCAACTACGAGCTTTTTAACTGCAACAACTTTAATATACGCTATTGGAGCTGGAATTACCGCGGCTGCTGGCACCAGACTTGCCCTCCAA
+
DDDDDHHIIIIHIIIIIIHIIIIIIIIIIIIIIIHIIIHIIIIHIIHIIIIIIIIIIIIIIIHHIHIIHGHHHHHIIIIIIHIIIIIIIIIGHIIIIIIIIIIHIIIHIIHIIIIIHIIIIIIIIIIIIIHHHHHHHHGEHIHIIIIIIHIIIGHIHHIIHIHHIIIIIIIIIIIIHHHIHIIHHHIIIIIIIIGIIIIIHIHIIIIHHHHIIIIHIIIIHIIIIIIIIIIIIIIIIIIHIHHHIIIIIIIIIIIHIIIIIHIIIIHIIIIHHHIIIIIIIHHIIIHGIIIIIHIIIIHIIIIIIIIIIIHIIIIIHIIIIIIIIIIIIIIIIIIIIIGIDCDDD
@HISEQ:969:HM2KJBCX2:2:1102:17096:31718 2:N:0:ACTATGCA
TCCAGGGCTATACCCAACTATCCCTATTAATCATTACGGTGGTCCTAGAAACCAACAAAATAGAACCACAACGTCCTATTCTATTATTCCATGCTAATCTATTCAAGCAAATGCCTGCTTTAAACACTCTAATTTTTTCAAGGTAATGGTCCTGGCTCCCCGGCACACCCAATAAAGGACATACTGGTTCACCAGAAGGTGGACCCGACACAGGACAGTACTCGCCAAAGACGGACCGCCCGGTCAGGCCTAAAATTCAACTACGAGCTTTTTAACTGCAACAACTTTAATATACGCTATTGGAGCTGGAATTACCGCGGCTGCTGGCACCAGACTTGCCCTCCAA
+
DDDDDIIIIIIIIIIIIIIIIIIIIIIIIIIIIIIIIHHIIIIIIIIIIIIIIIIIIIIIIIHIIIIIIIGIIIIIIIIIHIIIIHIHHII?EHHHIHHHHEHIIIIHIIIIIHIIIIIIIIIIIIIIIIIHIIIIIIIIIIIIIIIIIIIIIIGIIIIIIIIIIIIIIIIIHIIIIIIIIIIIIIIIIIIIIIIIIIIIIIIIIIIIIIIIIIIIIIIIIIIIIIIIIIIIIIIIIIIIIIIIHIIIIIIIIIIIIIIIIIIIIIIIIIIIIIIIIIIIIIIIIIIIIIIIIIIIIHHGFIIIIIIIIIIIIIIIIIIIIIIIIIIIIIIIIIIIIIIIIDDDDD
@HISEQ:969:HM2KJBCX2:2:1102:9272:32187 2:N:0:ACTATGCA
TCCAGGGCTATACCCAACTATCCCTATTAATCATTACATCGATCCTAGAAACCAACAAAATAGAATCTGATGTCCTATTTCATTATTCCATGCTAATGTATTCAAGCGTAAGCTTGCTTTAAACACTCTAATTTTTTCAAGGTAACAGTCCTAATTCCCCATAACATCAAATAAATGACATTATGGTTCTTTAGAAGGTGAGAACCAATAAAACCAGTACATACCAAGGCATGACCGATTCCTTGATCCCGAAATTCAACTACGAGCTTTTTAACTGCAACAACTTTAATATACGCTATTGGAGCTGGAATTACCGCGGCTGCTGGCACCAGACTTGCCCTCCAA
+
DDDDDHIGIIIIIIIIIIIIIIIIIIIIIIIIIIIIIIIIIIIIIIIIIIIIIIIIIIHIHIIHIIHIIIIIHIIIIIIIIIIIIIIIIIIIIIIIIIIIIIIIIIIIIIIIIGIIIIHIIIIIIIHIIIIIIIIHHIIHIIIIIIIIIIIIIIIIIIHIIIIIIIIIIIIIIIIIIIIIIIIIHHHHIIIIIIIIIIIIIIIIIIIIIIIIIIIIIIIIIIIIIIIIIIIIIIIIIIIIIHHHIIIIIIIIIIHHHHIIHHIIIIIIIIIIIHIIHIIIHIIHIIIIIIIIIIIIHIIIIIIIIIIIIIIIIIIIIIIIIIIIIIIIIIIIIIIIIIIIDDDDD
@HISEQ:969:HM2KJBCX2:2:1102:7182:33068 2:N:0:ACTATGCA
TCCAGGGCTATACCCAACTATCCCTATTAATCATTACGTCGATCCTAGAAACCAACAAAATAGAATCAAACGTCCTATTTCATTATTCCATGCTAATGTATTCAAGCGTAAGCCTGCTTTAAACACTCTAATTTTTTCAAAGTAACAGTCCTGATTCCCCACGACACCAAATTAATGACATCGTGGTTCGTCAGAAGGGAGAAACCAATAATGCTAGTACGTACAAAGTACGACCGACATATTAGTCCCGAAATTCAACTACGAGCTTTTTAACTGCAACAACTTTAATATACGCTATTGGAGCTGGAATTACCGCGGCTGCTGGCACCAGACTTGCCCTCCAA
+
DDDDDIIIIIIIHIIIIIHHHIHHIIIHIHIIIIIIIIIIIIIIIIIIIHIIIIIIIHIIIIGHIIHIIIIIIIHIIIIIIHIIIHIEHHHEHHIHHIIIIGHHIIIHIIIIIIIIHHIIIIHIIIIIIIIIIIIIIIIIIIIIIIIIIIIIIIIIIIIIIIIIHIIIIIIHIIIIIIIIIIIIIIIHHHEHIIIIIIHHIIIIIIIIIIIIIIIIIIIIIIIIIIIIIIIIIIIIIIIIIIHHIIIIIIIIIIIIIIIIIIIIIIIIIIIIIIIIIIIIIHIIHHHIIIIIIIIIIIIIIIIIIIIIIIIIIIIIIIIIIIIIIIIIIIIIIIIIIIIDDDDD
@HISEQ:969:HM2KJBCX2:2:1102:21143:33208 2:N:0:ACTATGCA
TCCAGGGCTATACCCCAACTATCCCTATTAATCATTACGTCGATCCTAGAAACCAACAAAATAGAATCAAACGTCCTATTTCGTTATTCCATGCTAATGTATTCAAGCGTGAGCCTGCTTTAAACACTCTAATTTTTTCAAAGTAACAGTCCTGATTCCCCATGACACCAAATTAATGACATCATGGTTCGTCAGAAGGTAGGAATCAATAATACCAGTACGTACAATAGCACGACCAATAAATTGATCCCGAAATTCAACTACGAGCTTTTTAACTGCAACAACTTTAGTATACGCTATTGGAGCTGGAATTACCGCGGCTGCTGGCACCAGACTTGCCCTCCAA
+
BDBDDHIHCFFHFHHGIIIFHGFHIIHHIIIHHHIHHFHFHIIHHIHIIIIHIHIIHIHIIHIIIIFEHHIHHEHHEG1CHCHHIHHGHCHE?EFEHEGCDGEHHHHGHHHICEEEHGHIEHHEHHHEFHGHIIIIHEGHHIHHHIHIGFIHHHHEHIHIHCFHHCHHHFIEIGHHHHHHIHEGGIIIIIIIIIHIHIIHGHGGHFGHEFFDEDIHHHHG;EG@HHGHHIIHHHFIIIHHHFHHFHGHIHEHCHEHHHHHHHFHHCGHHIIIHHEIIIIIHHECIHHHD1IGHGIIHHEHIIHIIIIIIHIIIIIIIIIIIIIIHIIIIIIGIHIIIIIIIDBD@D
@HISEQ:969:HM2KJBCX2:2:1102:14796:33205 2:N:0:ACTATGCA
TCCAGGGCTATACCCAACTATCCCTATTAATCATTACGTCGATCCTAGAAACTAACAAAATAGAATCAAACGTCCTATTTCGTTATTCCATGCTAATGTATTCAAGCGTGAGCCTGCTTTAAACACTCTAATTTTTTCAAAGTAACAGTCCTGATTCCCCATGACACCAAATTAATGACATCATGGTTCGTCAGAAGGTAGGAATCAATAATACCAGTACGTACAATAGCACGACCAATAAATTAATCCCGAAATTCAACTACGAGCTTTTTAACTGCAACAACTTTAATATACGCTATTGGAGCTGGAATTACCGCGGCTGCTGGCACCAGACTTGCCCTCCAA
+
DDDB@10EHGHECFHHHHIEH?11DGHIIHIHHIHHHH?1EF@GHHIIIIH?F@G??FHEG1<1D@GHHEC<<<@@CF?HE1<F@FH1<CG@GHGIIHHHHHFHIHHGHFHHFHIGIHHHHHIHHHIHIIIIIHHIHHFHHIIIHHHGHFIIHHFHIIIIIIHIIIIIIIIIIIIIIIIIIIIHHIIIIIHIHIIHHIIIIIIIHIIHHHFEGIIIIII<IIIIIIIIGIHHGIIIIIIIIIIHIHHIIIGIIIIIIHHHEEHIIGIIIIHGHIHHIIIIIIIIIIIIHIIIIIIIIIIIIIIIIIIIIIIIIIIIHIIIIIIIIIIIIIIIIIIIIIGIDDDDD
@HISEQ:969:HM2KJBCX2:2:1102:20749:33500 2:N:0:ACTATGCA
TCCAGGGCTATACCCAACTATCCCTATTAATCATTACGGTGGTCCTAGACCAACAAAATAGAACCAACGTCCTATTCTATTATTCCATGCTAATCTATTCAAGCAAAAGCCCGCTTTAAACACTCTAATTTTTTCAAGGTAATGGTCCTGGTTCCCCGACACACCCAATTAAGGACATACCGGCTCACCAGAAGGATAGACCCGACAACAGGACAGTACTCGCCAGAGACGGACCGCCCGGTCAAGCCTAAAATTCAACTACGAGCTTTTTAACTGCAACAACTTTAATATACGCTATTGGAGCTGGAATTACCGCGGCTGCTGGCACCAGACTTGCCCTCCAA
+
DDDDDIIIHIIIIIIIIIIIIIIIIIIIIIIIHIIIIIIIIIIIIIIIIIIIHIIIIIIIFCHHIIHIFHHIIIHIHIIIIHIIIIIHHIIIIIIIHHHIIHEHHHIIIHIIIIEHIHIIIIIHIIIHIIIHIIIGIIHHHIIIIIIHHHFHHHHIHHEHIIIIIHIHIHIIHGHIIIIHIIHIIIHFIIIIHIIIIHHGIIIIIIHIIIIHEIIIIIIIIIIIGIIIIIIIIIIIIIIGIGIIIIHHIIIIIIIIIIIIHIIIIIIIIIIIIIIIHIIIIHIIIIIIIIIHHIIHHHHIIIIIIIIIIIIIIIIIIIIIIIIIIIIIIIIIIIIIIIIDDDDD
@HISEQ:969:HM2KJBCX2:2:1102:5170:33551 2:N:0:ACTATGCA
TCCAGGGCTATACCCAACTATCCCTATTAATCATTACGTCGATCCTAGAAACCAACAAAATAAGATCAAACGTCCTATTTCATTATTCCATGCTAATGTATTCAAGCGCGAGCCTGCTTTAAACACTCTAATTTTTTCAAAGTAACAGTCCTGATTTCCCGCCACACCAAATAAATGGCATAACGGTTCTTCAGAAGGGAGGAATCAGTGACACCAGTACATACCAAAGGCACGACCAGCGTACTGATCCCGAAATTCAACTACGAGCTTTTTAACTGCAACAACTTTAATATACGCTATTGGAGCTGGAATTACCGCGGCTGCTGGCACCAGACTTGCCCTCCAA
+
DDDDDIIIIIIIIIIIIIIIIIIIIIIIIIIIIIIIIIIIIIIIIIIIIIIIIIIIIIIIIIIIIIIIIIIIIIIIIIIIIIIIEHHIHHIHFHIIIIIIIHHIIIIIIIIIIIIHIIIIIIIIIIIHIIIHIIHIIIIIIIHIIHIIIIHHHIIIIHIIIIIIIIIIIIIIIIIIIIIIIIIIIIIIHIIIIIIIIIIIIIIIHIIIIIIIIIIIIIIIIIIIIIIIIIIIIIIIIIIIIIIHHIIIIIIIIIIIIIIIIIIIIIIIIIIIIIIIIIIIIIIIIIIIIIIIIIIIIIIIIIIIIIIIIIIIIIIIIIIIIIIIIIIIIIIIIIIIIIIIIDDDDD
@HISEQ:969:HM2KJBCX2:2:1102:13817:33890 2:N:0:ACTATGCA
TCCAGGGCTATACCCAACTATCCCTATTAATCATTACGGTGGTCCTAGAAACCAACAAAATAGAATCGGATGTCCTATTTCATTATTCCATGCTAATGTATTCAAGCGTGAGCCTGCTTTAAACACTCTAATTTTTTCAAGGTAACAGTCCTAATTCCCCGTGACACCAAATTAATGGCATTACGGTTCTTTAGAAGGTGAGAAATCAATAATATCAGTACATACCAACGGCATGACCGAAACATTGATCCCGAAATTCAACTACGAGCTTTTTAACTGCAACAACTTTAATATACGCTATTGGAGCTGGAATTACCGCGGCTGCTGGCACCAGACTTGCCCTCCAA
+
DDDDDIIGHIIIIIIHIHIIHIHHHHGIIIGIIIIIIHHHIHHHIHHHIHII1DHDHII@GHHGEHEHHIHHHIIIHIIIIIIIIHHIII?CG<GCHHHHIHHHHHIHHHIHFHEFHHIHHEEIIIHIHHCHIGHGHIIIIHHIGHHIHHHIIHHHIIEGHIGCCHIIIIHFGIGHIGHHIIIIHIIIIIGIHHIIIIIIIIIIIHHHIGIIHIIGIIGIIIIHIIIHHIIIHIBIHIIIIIHHHDIIHHHIIHIIIIHIIIFIIIIIIIIIIHIHHIIIIIIIHIIIHHGIIIIIIIIHHHIIGIIIIIIIHIIIIIIIIIIIIIIIHIIIIIIIIIIIIIDDDDD
@HISEQ:969:HM2KJBCX2:2:1102:11799:33205 2:N:0:ACTATGCA
TCCAGGGCTATACCCAACTATCCCTATTAATCATTACGGTGGTCCTAGAAACCAACAAAATAGAACCACAACGTCCTATTCTATTATTCCATGCTAATCTATTCAAGCAATAGCCCGCTTTAAACACTCTAATTTTTTCAAGGTAATGGTCCTGGCTCCCCAACACACCCAATAAAGGACATACTGGTTCACCAGAAGGAAGACCCGACAGCAGACAGTACTCGCCAAAGACGGACCGCCCGGCCAGGCCTAAAATTCAACTACGAGCTTTTTAACTGCAACAACTTTAATATACGCTATTGGAGCTGGAATTACCGCGGCTGCTGGCACCAGACTTGCCCTCCAA
+
DDDDDEHHIIIIIIIIIIIIIIIIIIIIGIIIIIIIIIHGHIIHIHIIIIIIIIIIHIIHHIFHHIIIIIIIIEHHIICHHII@HEHHIIIGHHHHHHIIIHIIIIIIIIIIHHIIIIIIIHHHHHIHHIIIIIIIIIIIHIHIHIIIIIIIIHGHIIIIHIHGEHHIHIIIIIHIIIIIIIIIIIIGIIHIIGIHIIIIIIIIHIHHIHIIIIHIIIIIIGIIIIIIHHHIIIHHHIIIHIHIIIIIIIIIIIIIIIIIIHFIHGIIIIIIIIHIHIIIIHIIIIIIHIIIIIIIIIIIIIIIIIIIHFHIIIIIIIIIIIIIIIIIIIIHIIIIIIIIIDDDDD
@HISEQ:969:HM2KJBCX2:2:1102:9640:33640 2:N:0:ACTATGCA
TCCAGGGCTATACCCAACTATCCCTATTAATCATTACGGTGATCCTAGAAACCAACAAAATAGAACCATGCCGTCCTATTCTATTATTCCATGCTAATGTATTCGAGCAAAATGCCTGCTTTAAACACTCTAATTTTTTCAAGGTAAAGGTCCTGGTTCCACATGACACCCAATTAAAGACATCATGCTTCTCCAGAAGGTGAGAAATCAACTGCGACAGTTCATACCCCTTAAGGCACGACCATCACGTCAATCCCGAAATTCAACTACGAGCTTTTTAACTGCAACAACTTTAATATACGCTATTGGAGCTGGAATTACCGCGGCTGCTGGCACCAGACTTGCCCTCCAA
+
@@D@D1GHE1DDGHI@CHHHHHEC1<<<CDCEHHEHF1<DCHHHEHG1<FHHHEHHHEEH@GCHH@GHE@GHH0</<F?@FCFHHEHEEC1<<1CGHI11<DCH1CF0<<11<1DF1@BCF?FC8DGG0DG@GC<FGHHGHEB/BCGHFHG91B1;<DGGFBC<;<18@DCG//DFE#F<IHHFC/@DD9CF??D/DF@H@CEF<F00<0<<<0<0<<1/1C<10<H?HEAG<<<.</<1<F<EAHHC:1<F<///<<1EHHCD1<10HGC1GIHHGG<D<C?GF1FC<1<1?HF@<<0D/EHH@CEFD1C@HCHGC1CC/<?<HEHHEHGF@?FHHE@1G<GECGFB0<D0
@HISEQ:969:HM2KJBCX2:2:1102:1392:34136 2:N:0:ACTATGCA
TCCAGGGCTATACCCAACTATCCCTATTAATCATTACGGTGATCCTAGAAACCAACGAAATAGAACCAAGCCGTCCTATTTCATTATTCCATGCTAATATATTCAGACGTTAGCCTGCTTTAAACACTCTAATTTTTTCAAAGTAATAGTCCTGATTTCCAATCACACCAAATAAATGGCATGAAAGTTCCTCAGAAGGTAGAGATTTATCTCACCAGTACAGACAATTAAGCCTGACCAATGGGTAAACCCCGAAGTTCAACTACGAGCTTTTTAACTGCAACAACTTTAATATACGCTATTGGAGCTGGAATTACCGCGGCTGCTGGCACCAGACTTGCCCTCCAA
+
CDDDDIIIIHIIIHHIHHIHHIHIHHIIIIIIIIHIIIIGHHIIIIFHHIIIIIIIIHIIIIIIIIGHHHIGIGDHGHEFCFHHIICHIIFHHHEHGHIHHGGHFGCHHIHIIHIHIIHHHHHHHIIIIIIIHEIIIIIHFIIIIHFHHEIHHFHIHGHEIHGIIIIIHHIHHIIHHHIIHIIIIIIHEHHEIGIIIIIHIIHHIHHCIIIHHIIIHHGIIIHHIIIIIIIIIIHHIIIIH<HEHGHHIIIIGIIIHHGHIIIIIIIIIIGIIIIHIIIIIIIIIIHHHHIIIIIHHGHIIIHIIIIIIIHHIIIHGIIIIIIIIIIIIIHIIIIHIIIIIIIDCDDA
@HISEQ:969:HM2KJBCX2:2:1102:14730:34491 2:N:0:ACTATGCA
TCCAGGGCTATACCCAACTATCCCTATTAATCATTACGGTGATCCTAGAAACCAACAAAATAGAACCATGCCGTCCTATTCTATTATTCCATGCTAATGTATTCGAGCAAAAATGCCTGCTTTAAACACTCTAATTTTTTCAAGGTAAAGGTCCTGGATCCGCAAGACACCCAATTAAGGACATCAAGTTTCTCCAGAAGGTGAGAAATCAACAGCGACAGTTCATACCCCTTAAGGCATGACCATCACGTCAATCCCGAAATTCAACTACGAGCTTTTTAACTGCAACAACTTTAATATACGCTATTGGAGCTGGAATTACCGCGGCTGCTGGCACCAGACTTGCCCTCCAA
+
DDDDDGIIIIIIIIIIIGIIIIIIIIIHIIIIIIIIIIHIIIIIIIIIIIIIIIIIIIHIIIHIIIIIIIHIHHIIIIIIIIIIIIIIIGHIHIIIIIGHHHHIHIIIIIIHIIIIIIIIIIIIIIIIIIIIIIIIIIIIHHHHHHIIIIIIIIIIIIIHIIIIIIIIIGIIIIIIIIIIIHIHIIIIHFHIIIIIIIIIIIHIIIIIIIIIIIIIIIIIIIIIIIIIIIIIIIIIIIIIIIIIIIIIIIHHIHIIIIIIIIIIIIIIIIIIIIIIIIIIIIIIIIIIIIIIIGIIIIGHHIIIIIHIIIIIIIIIIIIIIIIIIIIIIIIIIIIIIIIIHIIIIIIIDDDDD
@HISEQ:969:HM2KJBCX2:2:1102:5248:34463 2:N:0:ACTATGCA
TCCAGGGCTATACCCAACTATCCCTATTAATCATTACGTCAATCCTAGAAACCAACAAAATAGGATCAAACGTCCTATTTCATTATTCCATGCTAATGTATTCAAGCGTTAGCCTGCTTTAAACACTCTAATTTTTTCAAAGTAACAGTCCTGTTTCCCTGCAACACCAAATTAATGACATTACAGTTCTTCAAGAAGGAGGAACCAGTAAAGCCAGTACATACCAGAGGCACGACCAACCTACTAATCCCGAAATTCAACTACGAGCTTTTTAACTGCAACAACTTTAATATACGCTATTGGAGCTGGAATTACCGCGGCTGCTGGCACCAGACTTGCCCTCCAA
+
DDDCDIIIIIIIIIIIIIIIIIIIIIIIIIIIIIIIIIIIIIIIIIIHHHHIIIIIEHFHHIFHHHHHIIIHHHHHIIIIIHIGHHHFHHHHHIIIIIIIIIIHHHIIIIIIHIIIIIIIIIHIIIIHIHHHIIIIIIHHHIIIIIIIIIIIIIIIIIIIHIIIIIIIIHHHIIHI:IIIIHIIIIIIHIHIHIIIIIIIIIIIIIIIIIIIIIIIIIIIIIIIIHIIIIIIIIIIIHGIIIHHFIHIIIIIIIIIIIIIIIIIIIIIIIIIIIIIIIIIIIIIIIIIIIIIIIIIIIIHHIIIIHIIIIIIIIHIIIIIIIIIIIIIIIIIIIIIIIIIIDDDDD
@HISEQ:969:HM2KJBCX2:2:1102:12257:35045 2:N:0:ACTATGCA
TCCAGGGCTATACCCAACTATCCCTATTAATCATTACGTGGTCCTAAAACCAACAAAATAGAACCATCGTCCTATTTTATTATTCCATGCTAATGTATTCAAGCAAAAATGCCCGCTTTAAACACTATATTTTTTTCAAAGTAAAAGTCCTAGTTCATTGAAACACCCAAGAGCATCCCAATTCACCAGAAGGTAAGAAATTGGCTACACACCGATTCATGCCCCTAAAGGCATGACCGATATATCCCAATCCCGAAATTCAACTACGAGCTTTTTAACCGCAACAACACTAATATACGCTATTGGAGCTGGAATTACCGCGGCTGTTAATACCAGACTTGCCCTCCAA
+
DDDDDGIIIIIIIIHIIIIIIIIIIIIIIIIIIIIIIIIIIIIIIIIIIIIIIIIGIIIIIIIIIIIIIIIIIIIIIIIIIIIIIIIIIHIIIIIIIIIIGHHHIIHIIIHHIIIIHHIIIIIHIIIIHIIIIIIIHIIIHIIIIHHIHIIIHHIIIIIIIIIIIIIHHIIHIIIIIIIHHIIIIIIIHHHIIHIIIIIHIIIHIIIIHHHIHIHIIIHIIHHHFIIIIHIFHIIHHIIIIIHFFHG<IIHIIHIHHGIIIIIIIHIIIIHIIIIIIIIIIIIIIHIIIIIIHHIIIIIIIIIIIIIIIIIIIIIIIIIIIIIIIIIIIIIIIIIIIIHIIIIIDDDDD
@HISEQ:969:HM2KJBCX2:2:1102:17680:35497 2:N:0:ACTATGCA
TCCAGGGCTATACCCAACTATCCCTATTAATCATTACGTCAATCCTAGAAACCAACAAAATAGGATCAAACGTCCTATTTCATTATTCCATGCTAATGTATTCAAGCGTTAGCCTGCTTTAAACACTCTAATTTTTTCAAAGTAACAGTCCTGTTTCCCTGCAACACCAAATTAATGACATTACAGTTCTTCAAGAAGGAGGAACCAGTGAAGCCAGTACATACCAGAGGCACGACCAACTTACTAATCCCGAAATTCAACTACGAGCTTTTTAACTGCAACAACTTTAATATACGCTATTGGAGCTGGAATTACCGCGGCTGCTGGCACCAGACTTGCCCTCCAA
+
DDDDDIGIIIIIIIIIHIIIIIIIIIIIIIIIIIIIIHIIHIIIIIIIIIIIIIHIIHHIIIHIIIIIIIIIHIIIIIIIIIIIIIIIIIIIGHIIIIIIIGHIIHIIIIIIIIIHIIHIIHIIHIIIIIIIHIHHIIIIIIIIIIIIIHIIIIIIHIHIIIIIIIIIIIIIHIHIIHIIIIIIIIIIIIIIIIIGIIIIIIIIIIIIIIIIIIIIIIIIIIIIIIIIIIIIIIIIIIIIIIIHHIIHIIIIIIIIIIIIIIIIIIIIIIIIIIIIIIIHIIIIIIIIIIIIIHIIIIIIIIIIIIIIIIIIIIIIIIIIIIIIIIIIIIIIIIIIIIIIIDDDDD
@HISEQ:969:HM2KJBCX2:2:1102:21223:34210 2:N:0:ACTATGCA
TCCAGGGCTATACCCAACTATCCCTATTAATCATTACGTGGTCCTAAAACCAACAAAATAGAACCATCGTCCTATTTTATTATTCCATGCTAATGTATTCAAGCAAAAATGCCCGCTTTAAACACTATATTTTTTTCAAAGTAAAAGTCCTAGTTCATTGAAACACCCAAGAGCATCCCAATTCACCAGAAGGTGAGAAATTGGCTACACACCGATTCATGCCCCTAAAGGCATGACCGATATATCCCAATCCCGAAATTCAACTACGAGCTTTTTAACCGCAACAACACTAATATACGCTATTGGAGCTGGAATTACCGCGGCTGCTAATACCAGACTTGCCCTCCAA
+
@?BDDGHHFHHHCFFHHIEG@F@EHG1FFHE?FEFCEG@GEGE?HHHHHHDHHEHHHHGHEFEHEH11DD10CGE11FF1DG@1CFC<C1@DF1<1D11<CFF>CGHIHGEHD@GE@CDCFHEHEGGGHCGHHHHDFCEHHHHIHHFEHHGFGEGHHF@EECEGFHEDHHCGCDDCIHHGCC@FDHHHHHHII:HHHHHHHC?HHCGEGGCHHF?@EHFDHIIIIHHE@IIIIHGDHHHHGHFFHHF<EHHIIHHCEHHHHCEHEFHHEIIHIHHHIHIIHHFDFC<D<HFHHEHHGIIIHHIIIHGIIIIIHIIIIIHIIIIIIIIIIHHHIHHIIIIIIIIIDDDDD
@HISEQ:969:HM2KJBCX2:2:1102:12210:34779 2:N:0:ACTATGCA
TCCAGGGCTATACCCAACTATCCCTATTAATCATTACTCCAGTTGCTAAAAAACCAACAAAATAGAACCGAAGTCCTACGGTGTTATCCCATGCTAATAGTATTCACGGCGTAAGCCTGCTTTGAACACTCTAATTTTTTCAAAGTAAAGGTGATCAAGAGTCGGATGATCTCCAACCAACCCAGAGTAAACCAGGTGAGCTGAAGGTCCGCAAATGACCACAGAAGCTGACACGCTCTTCAACACTATCATCCCAGAAGAGACGTAGGCCAGAGAGCGTAATGTCAGGAAATCCAACTACGAGCTTTTTAACTGCAACAACTTTAATATACGCTATTGGAGCTGGAATTACCGCGGCTGCTGGCACCAGACTTGCCCTCCAA
+
DDDDDHIIIIHIIHIIIIIIIIIIIIIIIIIIIIIIIIIIIIIIIIIIIIIIIIIIGIIIHIIIHIIIIIIIIHIHIIIIIHFHHIIHIIIHHHIHIIIIIGHIIHHIIGIIIIIHGHHFHIGHIIIIIIIIIHHIIIHHEHHIIIIIIIIIIIIIIIHIIIIIIIIHGIHIIIIIIHHHHHIIHIHHIIIIIHIIIHIIIIIIIIIIHIIIIIIIIIIHHIIIIIIIIIIIIIIIHIIIHIIHIIIIIIIIIIIIIIIIIIHGIIHIIGIIIIIIIIIIHGIIIIIIIIIIIIIIHIIIIHIIIIIIIIIIIIIIIIIIIIIIIIIIIIIIIIIIIIIIIIIIIIIIIIIIIIIIIIIIIIIIIIIIIIIIIIIIIIDDDDD
@HISEQ:969:HM2KJBCX2:2:1102:9571:36068 2:N:0:ACTATGCA
TCCAGGGCTATACCCAACTATCCCTATTAATCATTACATCGATCCTAGAAACCAACAAAATAGAATCGGATGTCCTATTTCATTATTCCATGCTAATGTATTCAAGCGTGAGCCTGCTTTAAACACTCTAATTTTTTCAAGGTAACAGTCCTAATTCCCCGTGACACCAAATTAATGGCATTACGGTTCTTTAGAAGGTGAGAAATCAATAATATCAGTACATACCAACGGCATGACCGAAACATTGATTCCGAAATTCAACTACGAGCTTTTTAACTGCAACAACTTTAATATACGCTATTGGAGCTGGAATTACCGCGGCTGCTGGCACCAGACTTGCCCTCCAA
+
DDDDBIIIIIIIIHIIIHHIIIIIIIIIIIIIHIIIGHIIIIIIIIIHIIIIGIIIIHHGIHHHIIHIIHIIIHIIIIHHIHIIIIGGG?GHHIGIIIIIIIHHIIIIIIHHIHHHFHHIIIIIIIIHIHIHHIIHHHHIIIIHHHHHHIIIIIIIHHHHHIIIIIHIIIIIIIHIIIIIIIIIIIIIHIIIIIIIIIIIIHIHIIIIHHIIIHIHHIIIIIIIIIIIIIIIIIIIIIIIIIIIIHIGIIIIIIHIIIHEIIIIIHIHHIIHIIIHIIIIIIIIIIIHIIIIGIIIIIIIIIIIIIIIIIIIIHIIGIIIIIIIIIIIIIIIIIIIIIIIIIDDDDD
@HISEQ:969:HM2KJBCX2:2:1102:18838:36658 2:N:0:ACTATGCA
TCCAGGGCTATACCCAACTATCCCTATTAATCATTACGTCAATCCTAGAAACCAACAAAATAGGATCAACGTCCTATTTCATTATTCCATGCTAATGTATTCAAGCGCGAGCCTGCTTTAAACACTCTAATTTTTTCAAAGTAACAGTCCTGATTCCCCGCCACACCAAATTAATGACATGATGGTTCGTCAGAAGGTAGGAACCAGTAACACCAGTACGTACCTAAGGCACGACCAACGTACTGATCCCGAAATTCAACTACGAGCTTTTTAACTGCAACAACTTTAATATACGCTATTGGAGCTGGAATTACCGCGGCTGCTGGCACCAGACTTGCCCTCCAA
+
DDDDDIGIIIIIIIIIIIIIIIIIIIIIIIIIIIIIIIIIIIIIIIIIIIIIIIIIIIHIIIHIIIIIIIHHHIIIIIIIIIIIIIIHHIIIIIIIHIIIIHIIHHGIIIIHIIIIIIIIIIIIIIHIIIIIIIIIIIHHIHIIIIIIIIIHIIIIHIIIIIIIIIIIIIIIHIIIIIIIIIIIIIIIIIIIIIIIIIIIHIIIIIIIIIIIIIIIIIIIIIIIIIIIIIIIIIIIIIIIIIIIIIIIIIIIIIIIIIIIIIIIHIIIIIIIIIIIIIIIIIIIIIIIIIIIIIIIIIIIIIIIIIIIIIIIIIIIIIIIIIIIIIIIIIIIIIIIIIIIDDDDD
@HISEQ:969:HM2KJBCX2:2:1102:7809:36633 2:N:0:ACTATGCA
TCCAGGGCTATACCCAACTATCCCTATTAATCATTACGTCAATCCTAGAAACCAACAAAATAGGATCGAACGTCCTATTTCATTATTCCATGCTAATGTATTCAAGCGTTAGCCTGCTTTAAACACTCTAATTTTTTCAAAGTAACAGTCCTGTTTCCCTGCAACACCAAATTAATGGCATTACAGTTCTTCAGAAAGGAGGAATCAGCGAAGCCAGTGCATACCAGTGGCACGACCAACCTGCTGACCCCGAAATTCAACTACGAGCTTTTTAACTGCAACAACTTTAATATACGCTATTGGAGCTGGAATTACCGCGGCTGCTGGCACCAGACTTGCCCTCCAA
+
BD@@DF=EG?CCF1CF?G@CEGHFHECHEEHHF?<1FCGHFE1F1<C<<11DH1<011DGHIH111<EHCFHIHCE1D1<?1<C1FC?1<C11DG1DF1FHE@@<FIIHHGGHHGCHHBBD1<<1EHHHI8DCB1CCB<1FB<CHBC?EA7<F@CEE<FGCFHEGCEECFCGHFEHEG?HCIHHEEF/FHG</B///?CF0HHHIHECHFCEHIHHHHEHHIHF<FD<D0E<C/0<11<?GGFD<0C///?CD1HHH?EE<0HGHEHG@HEFFC<GD1<<111HD1HEHFEC0C/EE1CC<1<1?FC<C<1<<C/<<ECFHD1EE?HCHHGCGC<1HHCEC@@@D?
@HISEQ:969:HM2KJBCX2:2:1102:4727:36923 2:N:0:ACTATGCA
TCCAGGGCTATACCCAACTATCCCTATTAATCATTACGGTGGTCCTAGACCAACAAAATAGAACCAACGTCCTATTCTATTATTCCATGCTAATCTATTCAAGCAAAAGCCCGCTTTAAACACTCTAATTTTTTCAAGGTAATGGTCCTGGTTCCCCGACACACCCAATAAAGGGCATACCGGCTCACCAGAAGGATAGACCCGACAACAGAACAGTACTCGCCAGAGACGGACCGTCCGGTCAGGCCTAAAATTCAACTACGAGCTTTTTAACTGCAACAACTTTAATATACGCTATTGGAGCTGGAATTACCGCGGCTGCTGGCACCAGACTTGCCCTCCAA
+
DDDDBIIIIIIIHHIHIIIIIIIIIIIIIHIIIIIIIIHIIIIIIIIIHIIIHHIHIIIIHFHIIHIIIHIIIIHIHIIIGIIIIECHIIIHHIIIIIIIIHHHIIIIHHGHHHHHIHIIIIIIIIIIIIIIIIHHIIIIIIIIIIGIIHHHHHIHIIIIIIIIIIIIIIGIIIIIIIHIHIIIHHIIIIHIIIIIIIIIIIIIIIIHGIIHIIIIIIIIIIIIIIIIIIIIIIIIIIIIIIIIIHHHIIIIIIIIIIIIHIIHIIIIIIIIIIIIIIIIIIIIIIIIIIIIIIIHHGFIIIIIIIIIIIIIIIIIIIIIIIIIIIIIIIIIIIIIIIIDDDDD
@HISEQ:969:HM2KJBCX2:2:1102:5293:37201 2:N:0:ACTATGCA
TCCAGGGCTATACCCAACTATCCCTATTAATCATTACGTCAATCCTAGAAACCAACAAAATAGGATCGAACGTCCTATTTCATTATTCCATGCTAATGTATTCAAGCGTTAGCTTGCTTTAAACACTCTAATTTTTTCAAAGTAACAGTCCAAATTCCCCGCAACACCAAATTAATGGCATTACGGATCATCAGGAAGGAGGAATCAGTGAGACCAGTACATACCAGAGGCATGACCAACCTACTAACCCCGAAATTCAACTACGAGCTTTTTAACTGCAACAACTTTAATATACGCTATTGGAGCTGGAATTACCGCGGCTGCTGGCACCAGACTTGCCCTCCAA
+
DDDD@EHIHHIIHIHIHIHHFG@HHHIIIGIFHIHIHIHCHHI1GHHEC@HHHHHHHIHCGHHHHHHDHH@EH?GHGHHIIHHIIIHI1F<CCEHHHGIIHIIHHHFHHHIIIHIHIIHHHHGHBHIIIIHHEHEH?HHHIIIHHFIHHEIHIIHIIHGGHIIHHHHIIIIHIIHHIHIIIIII;IIIIIHIIIIHIHIIIIIIHIIIIIIIIIIIIIIIIIIIIIIIIIIIIIIIIIHHIHGGBHCIIHIIHHIIIIHIIIIIIHIIIIIIIIIIIIIIIIIIIIIIIIIHHHIIIHHIHIIIIIIIIIIIIIIIIIIIIIIIIIIIIIIIIIIIIHHIIDDDDD
@HISEQ:969:HM2KJBCX2:2:1102:17470:36570 2:N:0:ACTATGCA
TCCAGGGCTATACCCCAACTATCCCTATTAATCATTACGGTGGTCCTAGAAACCAACAAAATAGAACCACAACGTCCTATTCTATTATTCCATGCTAATCTATTCAAGCAATAGCCCGCTTTAAACACTCTAATTTTTTCAAGGTAATGGTCCTGGCTCCCCAACACACCCAATTAAGGACATACTGGTTCACCAGAAGGAAGACCCGACAACAGGACAGTACTCGCCAAAGACGGACCGCCCGGCCAAGTCTAAAATTCAACTACGAGCTTTTTAACTGCAACAACTTTAATATACGCTATTGGAGCTGGAATTACCGCGGCTGCTGGCACCAGACTTGCCCTCCAA
+
DDCDDIIIHIIHHHIIHIHHIIHIHIIIIIGFCGHHHHG=HHEHIIHHIHIHIIHIIIGGHIEFHHHHIIHHHHEHIHHEHHIIIHDGHFCGHHHHGIHHHHHFCHHHHHHIIHHDFHICFFHFHEGHGFGHHFHBCCHICHFHFGGHHIHHHHHIHHHDHGIHHHEEEHHHHCHIIIIIIHCHIHHIIHHHEII;II;HHIGGIIIIIHIIHHECH=IIIHHIFFCHIIHHHGIHHHHHGHGIIGIHIHFHIIIHF@CHHIIHIHHFHIHIIGHHHIHIIHIIHGIHIIIIHHIHGIHEIHIIIIIIHIHHHHHIHIIIHGHFIHIIIIIHGHIIIIIHHIHD@DBA
@HISEQ:969:HM2KJBCX2:2:1102:20335:36928 2:N:0:ACTATGCA
TCCAGGGCTATACCCAACTATCCCTATTAATCATTACGTCAATCCTAGAAACCAACAAAATAGGATCAACGTCCTATCTCATTACTCCATGCTAATGTATTCAAGCGCGAGCCTGCTTTAAACACTCTAATTTTTTCAAAGTAACAGTCCTGATTCCCCGCCACACCAAATTAATGACATGATGGTTCGTCAGAAGGTAGGAATCAGTAACACCAGTACGTACCGAAGGCACGACCAGCGTACTAATCCCGAAATTCAACTACGAGCTTTTTAACTGCAACAACTTTAATATACGCTATTGGAGCTGGAATTACCGCGGCTGCTGGCACCAGACTTGCCCTCCAA
+
DCDDDIIIIIIIIHIIGHHIIIIIIIIIIIIIIIIIIGHIIGIIIHIIIIIIIIIIIIIIIIIIIIIIIIHHHIIIIIHHIHII1DHHIIHFGHIIIHHHIGHIHIHIGIHIGIIIHIIHIHIIHHHHIIIHIIIIIHHHHHHIIHHIIIIHHIIHIIIIIHIHIHIIIIIIIIIIIIIHIIIIIIIIIIIIIIIIIIIHIIIHIIIIIIIIIIIIIIIIIIIIIIIIIIIHIIIIIIIIIIIHHHIIIIIIIIIIIIIIIIIIIIIIIIIIIIIIIIIIIIIIHGIHIIIIIIIIIIIIIIIIIIIIIIIIIIIIIIIIIIIIIIIIIIIIIIIIIIIIDDDDD
@HISEQ:969:HM2KJBCX2:2:1102:8688:37600 2:N:0:ACTATGCA
TCCAGGGCTATACCCAACTATCCCTATTAATCATTACGTCGATCCTAGAAACCAACAAAATAGAATCAAACGTCCTATTTCATTATTCCATGCTAATGTATTCAAGCGTAAGCCTGCTTTAAACACTCTAATTTTTTCAAAGTAACAGTCCTGATTCCCCACGACACCAAATTAATGACATCGCGGTTCTTCAGAAGGTAGAAACCGATAATGCCAGTACGTACCGAAGCACGACCAACAATTCGATCCCGAAATTCAACTACGAGCTTTTTAACTGCAACAACTTTAATATACGCTATTGGAGCTGGAATTACCGCAGCTGCTGGCACCAGACTTGCCCTCCAA
+
DDB@D?=EHCGC<<E?FHHCCEFCFCGFEHHEHIGHHH1C?HH@CH@?<@HH1FHIHFCHHE@E@@HGHFCD<<D0DH?GEH1<CFE1D@GH?<1@CGGH@HIHFGG@DHFCEGB1C88FFB<BGHFE@FCG1CGEHE?GDGFHGGHECIHIIHHHECEEHCEHEHHF<FHIIHHE?@HHGC#C<D<</CCGIIIIIIGIIHGDG?FDD1EHFFHHFHHHEHHGGIIHGCBHDCDEHF1EEFD<HC/<EFC1HHEHEC=HEIHHHIHHIHG@HHHHIIIIHHHIHHHHHH@EC<CIIHCHEHGHCEEHGFCHE<DHEHHHG@ECHEIIHHHHCEHHDHHIDBADB
@HISEQ:969:HM2KJBCX2:2:1102:16552:37410 2:N:0:ACTATGCA
TCCAGGGCTATACCCAACTATCCCTATTAATCATTACGGTGATCCTAGAAACCAACGAAATAGAATCAGTCCGTCCTATTTCATTATTCCATGCTAATGTATTCAGACGTTAGCCTGCTTTAAACACTCTAATTTTTTCAAAGTAACAGTCCTGATTTCCAATCACACCAAATTAATGACATGAAAGTTCCTCAGAAGGTAGAGATTTATCTCACCAGTACAGACAATTAAGCCTGACCAATGGGTAAACCCCGAAGTTCAACTACGAGCTTTTTAACTGCAACAACTTTAATATACGCTATTGGAGCTGGAATTACCGCGGCTGCTGGCACCAGACTTGCCCTCCAA
+
DDDDDIHIIIIIIHIIIIIIHIIIIIIIIIIGHIIIHIIIIIIGHIIIIIIIHIIIIIIIIIIIIIIIIIEHHIIIIIIIIIHIIIIHFCHHIIIHIHHIIIIIIIIIIIHHHHIIIIIIIIIHHIIIIIIIHIIIIHIIIIIIIIIIIIIIIIIHIIIHIHIIIIIIIIIIIIIIIIIIIIIIIIIIIIHIHIIIIIIIIIIIIIIIIIIIIIIIIIIIIIIIIIIIIIIIIIIIIIIIIIIHIHHIIIIIIIIIIIIIIIIIIIIIIIIIIIIHHHHIIIIIIIIHHIIIIIIHIIIIIIIIIIIIIIIIIIIIIIIIIIIIIIIIIIIIIHIIIIIIIIIDDDDD
@HISEQ:969:HM2KJBCX2:2:1102:7012:38677 2:N:0:ACTATGCA
TCCAGGGCTATACCAACTATCCCTATTAATCATTACGGTGATTCAGAAACCAACAAAACGGGACCACCGTCCTATTTTATTATTCCATGCTAATGTATTCAGACATAAGCCTGCTTTGAACACTCTAATTTTTTCAAGGTAAAGGTCCTGGTTTCCTACCACGCTAAATTAATAACATGATAGTTCCCCAGAAGGTAGAAATTCTACACGCCAGTACAGACAATAGCCTGACCAACGGTAGAACCCCGAAATTCAACTACGAGCTTTTTAACTGCAACAACTTTAATATACGCTATTGGAGCTGGAATTACCGCGGCTGCTGGCACCAGACTTGCCCTCCAA
+
DDDDDIIIIIIIIIIIIIIIIIIIIIIIIIHIHIIIIIHHIIIIIIIIHIHIIIIIIIIIHGHIIIIIIHHHIIIIIHHEHIIIIIIIIGIHHIEIHHH<IHIIHIHIIHIIIIIIIIIGIIIIIIBGHIIIHHFHHHEIIIIIIIIIIIIIIIHIII?DHHGHIIIIHHIGFHGHHIHHHIHHHIIIHHHIHHIIHHHIIIHIIHIHIHGIHHIGFHHCHHHHHIHHHHHHHIHHGHHGFHIIHIIHHIHIIHHIHHHIIHIIIIIIIIIIIHIIHIHGHGHIIIIIIHIIIIIIIIIIIIIIIIIIIHIIIIIIIIIIIIIIIIIIIHIIIIIIIDDDDD
@HISEQ:969:HM2KJBCX2:2:1102:13211:38500 2:N:0:ACTATGCA
TCCAGGGCTATACCCAACTATCCCTATTAATCATTACGGTGGTCCTAGACCAACAAAATAGAACCAACGTCCTATTCTATTATTCCATGCTAATCTATTCAAGCAAAAGCCCGCTTTAAACACTCTAATTTTTTCAAGGTAATGGTCCTGGTTCCCCGACACACCCAATAAAGGGCATACCGGCTCACCAGAAGGATAGACCCGACAACAGACAGTACTCGCCAGAGGCGGACCGCCCGGTCAGGCCTAAAATTCAACTACGAGCTTTTTAACTGCAACAACTTTAATATACGCTATTGGAGCTGGAATTACCGCGGCTGCTGGCACCAGACTTGCCCTCCAA
+
DDDDDIIIIIIIIIIIIIIIIIIIHIIIIHIIIIIIIIIIIIIIIIIIIIIIHIIIIIIIIIIHIIIIIIIHIIIHGHIIIIIIIIHIIIIIIIIIIIIHIFIIIIIIIIIIIIIHIHIIIHHIIHIIIIHHIIGIHIIHIIIIHIIIHHHIIIIIHHIIIIGGIIIIIIIIIIIIHIIIIIIIIIIIIIIIIIIIHIHHHHIIIIHIHIIIIIIIIIIIIIIIIIIIIIIIIIIIIIIIIHIIIIIIIIIIHHIIIIIIIIIIIIIIIIIIIIIIIIIIIIIGIIIIIIHIIIHHHHIIIIIIIIIIIIIIIIIIIIIIIIIIIIIIIIIIHIIIIIDDDDD
@HISEQ:969:HM2KJBCX2:2:1102:4970:39614 2:N:0:ACTATGCA
TCCAGGGCTATACCCAACTATCCCTATTAATCATTACGTCGATCCTAGAAACCAACAAAATAGGATCGAACGTCCTATTTCATTATTCCATGCTAATGTATTCAAGCGTTAGCCTGCTTTAAACACTCTAATTTTTTCAAAGTAACAGTCCTGTTTCCCTGCAACACCAAATTAATGACATTACAGTTCTTCAGAAAGGAGGAATCAGCGAAGCCAGTGCATACCAGTGGCACGACCAACCTGCTGACCCCGAAATTCAACTACGAGCTTTTTAACTGCAACAACTTTAATATACGCTATTGGAGCTGGAATTACCGCGGCTGCTGGCACCAGACTTGCCCTCCAA
+
DDDDDHIIIIIIIIIIIIIIIIIIIIIIIIIGIIIIIIIHIIIHIIIIFHIIIIIIIIIIIHHIEHIHHHEHIIIIIIIIIIIIIIIIIIIEHIIIIIIIIIIIIIIIIIIIIIHIIIIIIHIIIIIIIIIHIIIIIIIHIIIIIIIHIIIIIIIIIHIIIIIIIIIIIIIIIIIIIIIIIIIIIIIIIIIIIIIIIIIIIIIIIIIIIIIIIIIIIIIIIIIIIIIIIIIIIIIIIIIIIIIHHIIIIIIIIIIIIIIIIIIIIIIIIIIIIIHIIIIIIIIIIIIIIIIIIIIIIIIIIIIIIIIIIIIIIIIIIIIIIIIIIIIIIIIIIIIIIIIIIDDDDD
@HISEQ:969:HM2KJBCX2:2:1102:8425:40224 2:N:0:ACTATGCA
TCCAGGGCTATACCCAACTATCCCTATTAATCATTACGGTGATCCTAGAAACCAACAAAATAGAACCATGCCGTCCTATTCTATTATTCCATGCTAATGTATTCGAGCAAAAATGCCTGCTTTAAACACTCTAATTTTTTCAAGGTAAAGGTCCTGGATCCGCAAGACACCCAATTAAGGACATCAAGTTTCTCCAGAAGGTGAGAAATCAACAGCGACAGTTCATACCCCTTAAGGCACGACCATCACGTCAATCCCGAAATTCAACTACGAGCTTTTTAACTGCAACAACTTTAATATACGCTATTGGAGCTGGAATTACCGCGGCTGCTGGCACCAGACTTGCCCTCCAA
+
ABDD?HHHIIIHHHHHHIH@HHIIGHHHIIIIEHGHFHHHEHH@HHIIIIHIHHHHHHIIIHGHIIIIIIHIDGHDHHEHIIIGHEHIIEHHHEHHIIEHIFGEHGEHIHHIGIHEHFEHHIHIIIEHEHHHIGHFHHHIIHHGHHHHHHHHFGHEHFGHHGGEHHCCFFHHGHHIIIIHHIGH??HEIIHHGFCHHHGHHHHHFHHHEHHHIGHHHIHHIIHIGHF?HIIIIHFEEHFEHHGIHE8EGHHFHC?DHHHHHG?IEHEHCHEF<1<?IIHF?HCFHHHG?HEEEIHHHFG0GE@G@HCHHIHHIHIIHIHHH?CCHIIIHEIHIIHHIIHCGHCIHIIHDABBB
@HISEQ:969:HM2KJBCX2:2:1102:15266:40724 2:N:0:ACTATGCA
TCCAGGGCTATACCCAACTATCCCTATTAATCATTACGGTGGTCCTAGAAACCAACAAAATAGAATCATCCGTCCTATTTTATTATTCCATGCTAATGTATTCAAGCAAAATGCCTGCTTTAAACACTCTAATTTTTTCAAAGTAAAGGTCCTGGTTCCCCGCGGCACCCAATTAAGGACATCGCGGTTCTCCAGAAGGTGAGAAATTGACTACACCAGTTCATACCCCTTAAGGCACGACCGATGTGTCAATCCCGAAATTCAACTACGAGCTTTTTAACTGCAACAACTTTAATATACGCTATTGGAGCTGGAATTACCGCGGCTGCTGGCACCAGACTTGCCCTCCAA
+
DDDDDIIIIIIIIHIIIIIIIIIIIIIIIIIIIIIIIHIIIHIIIIIIIHHIIIIIIIIIIHHIIIHHHIIIIHIHIIHIIIIIIIIIIIIIIIIIHIIIIHHHIIIIIIIIIIIIIGIIIIIIIIIIIIIIIIIIIIHIIIIIIIIIIIIIIIIIIIIIIIIIIHIIIIIIIIIIIIIIIIIIIIIIIIIIIIIIIIIIIIIIIIIIIIIIIIIIIIHIIIIIIIIHIIIIIIIIIIIIIIIIIIIIIHHHIIIIIIIIIIIIIIIIIIIIIIIIIIIIIIIIIIIIIIHIIHIIIIIIIIIIIIIIIIIIIIIIIIIIIIIIIIIIIIIIIIIIIIIIIIIIIIDDDDD
@HISEQ:969:HM2KJBCX2:2:1102:8141:40666 2:N:0:ACTATGCA
TCCAGGGCTATACCCAACTATCCCTATTAATCATTACGGCTCCCCTAGAAACCAACAAAATAGGAAAGCCGTCCTATTCTATTATTCCATGCTAATGTATTCGAGCAAAGGCCTGCTTTGAACACTCTAATTTTTTCAAAGTAAAAGTCCTGGTTCCCCGACACACCCAGTAAAGGGCATGCGAATCCCCAAGAGGAAAGATCCGGCCGGACCAGTGCACGCGGTGAGGCGGACCGGCCAGCCAGACCCAAGGTTCAACTACGAGCTTTTTAACTGCAACAACTTTAATATACGCTATTGGAGCTGGAATTACCGCGGCTGCTGGCACCAGACTTGCCCTCCAA
+
DDDDDHIIIIIIIIIIIIIIIIIIIIIIIIIIIIIIIIIIIHHHIIIIIIIIIIIIIIIIIIEHIIIIIIIIIIIIIIIIIIIIIIIHIIHHIIIIHHIIIHIIIIIIIIIIIIIIIIIIIIIIIIIIIIIIIIIIIIIIIIIIIIIIIIIHIIIIIIIIIIIIIIIHHIHIIIIIIIIIIIIIHHIHIIIHIIIIIIIIIIIIIIIIIIIIIIIIIIIIIIIIIIIIIIIIIIIIIIIIIIHIIIIIIIIIIIIIIIIIIIIIIIIIIIIIIIIIIIIHIIIIIIIIIIIIIIIIIIIIIIIIIIIIIIIIIIIIIIIIIIIIIIIIIIIIIIIIIIIDDDDD
@HISEQ:969:HM2KJBCX2:2:1102:1484:41042 2:N:0:ACTATGCA
TCCAGGGCTATACCCAACTATCCCTATTAATCATTACGTCAATCCTAGAAACCAACAAAATAGGATCAAACGTCCTATTTCATTATTCCATGCTAATGTATTCAAGCGTTAGCCTGCTTTAAACACTCTAATTTTTTCAAAGTAACAGTCCTGTTTCCCTGCAACACCAAATTAATGACATTACAGTTCTTCAAGAAGGAGGAACCAGTAAAGCCAGTGCATACCAGAGGCACGACCAACCTACTAATCCCGAAATTCAACTACGAGCTTTTTAACTGCAACAACTTTAATATACGCTATTGGAGCTGGAATTACCGCGGCTGCTGGCACCAGACTTGCCCTCCAA
+
DDDDDGHIIIIIIIIIIIIIIIIIIIIIIIIIIIIIIIIIIIIIIIIIIIIIIIIIIIIIIIHIHIHHIIIIHIIIIIIIIIIIHIIIIIIIHIHIIHIHIIHIIIHIIIIHIIIIIIIIIIIIIIIIIIIIIIIIHIHHIIIIIIIIIIIIIIIIHIGIIIIIIIIIIIIIIIIIIIIIIIIIIIIIIIIIIIIIIIIIIIIIIIIIIIIIIIIIIIIIIIIIIIIIIIIIIIIIIIHIIIHHHIIHIIIIIIIIIIIIIIHHIIIIIIIIIIIIIIIIIIIHIIIIIIIIIIIIIIIIIIIIIIIIIIIIIIIIIIIIIIIIIIIIIIIIIIIIIIIIIDDDDD
@HISEQ:969:HM2KJBCX2:2:1102:16892:41407 2:N:0:ACTATGCA
TCCAGGGCTATACCCAACTATCCCTATTAATCATTACGTCGATCCTAGAAACCAACAAAATAGAATCAAACGTCCTATTTCATTATTCCATGCTAATGTATTCAAGCGTACGCCTGCTTTAAACACTCTAATTTTTTCAAAGTAACAGTCCTGATTCCCCACGACACCAAATTAATGACATCGCGGTTCTTCAGAAGGTAGGAACCAATAATGCCAGTACGTACCGAAGCACGACCAACAATTCGATCCCGAAATTCAACTACGAGCTTTTTAACTGCAACAACTTTAATATACGCTATTGGAGCTGGAATTACCGCGGCTGCTGGCACCAGACTTGCCCTCCAA
+
DDDDDHHIIIIIIIIIIIHIHIIIIIIIIIIIIIIIHIIIIIIIIIIIIIIIIIIIIIIIIIIHHHIIIIIIFHHIIIHIIIIIIIIIIIIIIIIHIIIIIIIIIIHIIIIIIIIIIIIIHHIIIIIIIIIIIIIIIIIIHIIIIIIIHIIIIIHIIIIIIIIIIIIIIIIHHIIIIIIIIIIIIIIIIIIIIIIIIIIIIHIIIIIIHHIIIIIIIIIIIIIIIIIIIIIIIIIIIIIIIIHFIIIIIIIIIIIIIIIIIHIIIIIIIIIIIHIIIIIIIIIIIIIIIIIIIIIIIIIIIIIIIIIIIIIIIIIIIIIIIIIIIIIIIIIIIIIIIIIIDDDDD
@HISEQ:969:HM2KJBCX2:2:1102:20889:41067 2:N:0:ACTATGCA
TCCAGGGCTATACCCAACTATCCCTATTAATCATTACGTCGATCCTAGAAACCAACAAAATAGAATCAAACGTCCTATTTCATTATTCCATGCTAATGTATTCAAGCGTAAGCCTGCTTTAAACACTCTAATTTTTTCAAAGTAACAGTCCTGATTCCCCACGACACCAAATTAATGACATCGCGGTTCTTCAGAAGGTAGGAACCGATAATGCCAGTGCGTACCGAAGCACGACCAACAATTCGATCCCGAAATTCAACTACGAGCTTTTTAACTGCAACAACTTTAATATACGCTATTGGAGCTGGAATTACCGCGGCTGCTGGCACCAGACTTGCCCTCCAA
+
BDDD@FH=GHIFHIIH?<GHEH?GE?HEEEECHHIIGHGHIDHH0<@1<C<FHCC01FHHHIHHHIFHEHIG<C@EHEHG@GHHE@1GEH1C1<<EC@HHIHCFGHHHE@@=HE7BHFGEGHG81IHHHHHIIIIHCG?ACHEAGGF@<HIHIHG=HHDBGEACHHI;IIFIHHHEHHE/HC6EDIIIHIHHHHIHHIIIIIHHDFIIIIGIIIIIIIIEEIHHHFHHHHHIIHHEHHG@GB0DDEGFHIIIIIHGIIIHHHIIHHHHIHIHHGIIIIIIHFIIIGIIHHHHIIHIHHIIHHGEHHGIHIIIIIHIIIIIIIHIIIHHIIHHGIIIIHHIADDDB
@HISEQ:969:HM2KJBCX2:2:1102:12895:41909 2:N:0:ACTATGCA
TCCAGGGCTATACCCAACTATCCCTATTAATCATTACGGTGGTCCTAGAAACCAACAAAATAGAACCACAACGTCCTATTCTATTATTCCATGCTAATCTATACAAGCAATAGCCCGCTTTAAACACTCTAATTTTTTCAAGGTAATGGTCCTGGCTCCCCAACACACCCAATTAAGGACATACTGGTTCACCAGAAGGAAGACCCGACAACAGGACAGTACTCGCCAAAGACGGACCGCCCGGCCAAGTCTAAAATTCAACTACGAGCTTTTTAACTGCAACAACTTTAATATACGCTATTGGAGCTGGAATTACCGCGGCTGCTGGCACCAGACTTGCCCTCCAA
+
DADBDIIIIIIIIIIHIIIHIIHIIIIIIIIIIIIIIIHIIIIHIIIIIIIIIIIIIIGHHHHHIIHIIIIHIGGIHIIIIIIIIIIIIIIHFHHIIIHIIIHIHIIIIIIIHIIIIIIIIIIIIIIIIIIIIIIIIIIIIIIIIIIHHIIIIHGHEIHIIIIIIIIIIIIIHHIHIIIIIIIIIIIIIIIIIIIIIIIIHIHIIIIIHIIIIIHIIIIIIIIII<IIIIHHIIIIIHIIIIIIIIIIIGIIIIIIIIIIIIIHIIIIIIHIIIIIIIIIIIHIIIIIIIIIIIIIIIIIIIIIIIIIIIIIIIIIIIIIIIIIIIIIIIIIIIIIIIIIIIDDDDD
@HISEQ:969:HM2KJBCX2:2:1102:14083:42486 2:N:0:ACTATGCA
TCCAGGGCTATACCCCAACTATCCCTATTAATCATTACGTCAATCCTAGAAACCAACAAAATAGGATCGAACGTCCTATTTCATTATTCCATGCTAATGTATTCAAGCGTTAGCCTGCTTTAAACACTCTAATTTTTTCAAAGTAACAGTCCTGTTTCCCTGCAACACCAAATTAATGACATTACAGTTCTTCAAGAAGGAGGAATCAGTAAAGCCAGTACATACCATAAGCACGACCAACCTACTGACCCCGAAATTCAACTACGAGCTTTTTAACTGCAACAACTTTAATATACGCTATTGGAGCTGGAATTACCGCGGCTGCTGGCACCAGACTTGCCCTCCAA
+
DDDDDIIIIIIIHIIIIGIIIIIIIIIHIIIIHIIIIIIIIIIIIIIHIIIIIIIIIHHHIIIIIHHIIHIIHIIIIIIIIGIIIIIIIHIIIIIIIIIIIIIIIIHIHIIIIIIIHIHIIIIIIIIIIIIIIIIHIIIHIHIIIIHHIIIIIIIIIIIIIIIIIIIIIIIIIIIIIIIHIIIIIIIIIIIIIIIIIIIIIIIIIIIIIIIIIHHIIIIIIIIIIIIIIIIHIIIIIIHEIHHHECIHIIIIIIIIIIIIIIIIIIHIIIIIIIIIIIIIIIIHHIIIIIIIIIIIIIIHIIIIIIIIIIIIIIIIIIIIIIIIIIIIIIIIIIIIIIIIIIDDDDD
@HISEQ:969:HM2KJBCX2:2:1102:20630:42868 2:N:0:ACTATGCA
TCCAGGGCTATACCCAACTATCCCTATTAATCATTACGGTGGTCCTAGAAACCAACAAAATAGAACCACAACGTCCTATTCTATTATTCCATGCTAATCTATTCAAGCAATAGCCCGCTTTAAACACTCTAATTTTTTCAAGGTAATGGTCCTGGCTCCCCAACACACCCAATAAAGGACATGCTGGCTCACCAGAAGGAAGACCCGACAGCAGACAGTACTCGCCAAAGACGGACCGCCCGGCCAGGCCTAAAATTCAACTACGAGCTTTTTAACTGCAACAACTTTAATATACGCTATTGGAGCTGGAATTACCGCGGCTGCTGGCACCAGACTTGCCCTCCAA
+
DADDDECDHIIIHIIGHHIHHIEHECGHIIIHIHHIIHHHHIHEHHHHHIHHEHHHIGHIHIEHHIHIIHIDHEFHHII1EEEHHHCEF@FF?CEHHHEFHGFGIHHEIHHI?<FDCHEHEGBGC?HGFHHHHIIHHHHHHGHAGEHCEHHHHG1<DHHECCGEEEGG@HHE@HGHHHIIIIHFCFHHEEHCHIIIIHGCHHHIIHIIIIHGGFIFHGIGGIHGIGIIIIIIHIFFIIIIIHHHGIHHEFIHIIIHIHIHHIHIIIIIIHIHHIIIIHIIHHHIIHIIHIIHHHIIIIIIHIIIIHIIHIIIIIIHIIIIIIIIIIIIIIIIHHIIIIIIIDD@DB
@HISEQ:969:HM2KJBCX2:2:1102:16892:43242 2:N:0:ACTATGCA
TCCAGGGCTATACCCAACTATCCCTATTAATCATTACGGTGATCCTAGAAACCAACAAAATAGAACCATGCCGTCCTATTCTATTATTCCATGCTAATGTATTCGAGCAAAAATGCCTGCTTTAAACACTCTAATTTTTTCAAGGTAAAGGTCCTGGATCCGCAAGACACCCAATAAAGGACATCAAGTTTCTCCAGAAGGTGAGAAATCAACAGTAACAGTTCATACCCCTTAAGGCATGACCATCACGTCAATCCCGAAATTCAACTACGAGCTTTTTAACTGCAACAACTTTAATATACGCTATTGGAGCTGGAATTACCGCGGCTGCTGGCACCAGACTTGCCCTCCAA
+
DDDDAHHIIIIIIHIIIIIFHIHIIIIIHIHIIIIHIIIIHIIIIIIIHHIIIIIIIIIIIIHIIIIIIGHHIGHHIEHIIIIIGIIGEHIIGIIIGHHEHGHHHHHHIHGIIHHIIIHHHIIHHIIIIIIIIHHIHIHHIIIIIHIIIIIIIIIIIIHHIIIHIIHIIHIIIIIIIIIIIIIIIIIIIIIIIHIHIIIIIIIHIIIIIIIIIIIIIIIIIIHIIIHIIIIIIIIIIIHIIIIIIIHHIIHFIIIHIIIIIIIIHIIIIIIIHIIIIIIIIHIIIIHIIIHIHIIIIHHIIIIIIIIIIIIIIIIIIIIIIIIIIIIIIIIIIIIIIIIIIIIIIIIIDDDDD
@HISEQ:969:HM2KJBCX2:2:1102:6043:43911 2:N:0:ACTATGCA
TCCAGGGCTATACCCAACTATCCCTATTAATCATTACGGTGATCCTAGAAACCAACAAAATAGAACCATGCCGTCCTATTCTATTATTCCATGCTAATGTATTCGAGCAAAAATGCCTGCTTTAAACACTCTAATTTTTTCAAGGTAAAGGTCCTGGATCCGCAAGACACCCAATAAAGGACATCAAGTTTCTCCAGAAGGTGAGAAATCAACAGTAACAGTTCATACCCCTTAAGGCATGACCATCACGTCAATCCCGAAATTCAACTACGAGCTTTTTAACTGCAACAACTTTAATATACGCTATTGGAGCTGGAATTACCGCGGCTGCTGGCACCAGACTTGCCCTCCAA
+
000<D100<<<<1111<0D1111111DFHI1G<F111<0<<1D1<111<D111<1D11D1D<1<<1<D1111<E</D1DGEHHHHEHIE1CGG1GHCH1FGFHGHHGHHHIHHIHHHEHGA?FHBAGHHHFEHHHHIHCFEGFIIHFHHHIHHHHIIIDIDIHHHCIIHHEFIIIIIHIHGCHGEFHEEFHHIIIIIHHG?CHIEIHHHHIHGCHEEHIHGC??EIHD1?ECHHFCC1GHGFIGIHHHFHHFHIHH?HGIHEIHHIHHHEGD1@GHIIHIIHIIIIHHEHFH@IHGCHHHHIGIIHHHHHEIIIHIHEIIIIIHHHIIIHHHHGHIIGIIHFGCIIIH@@B@B
@HISEQ:969:HM2KJBCX2:2:1102:16094:43832 2:N:0:ACTATGCA
TCCAGGGCTATACCCAACTATCCCTATTAATCATTACGGTGGTCCTAGACCAACAAAATAGAACCAACGTCCTATTCTATTATTCCATGCTAATCTATTCAAGCAAATGCCTGCTTTAAACACTCTAATTTTTTCAAGGTAATGGTCCTGGCTCCCCGGTACACTCAATAAAGAACATGCCGGTTCACCAGAAGGTAAGACCCGACACAGAACAGTACTCGCCAAAGACGGACCGCCCGGCCAGGCCTAAAATTCAACTACGAGCTTTTTAACTGCAACAACTTTAATATACGCTATTGGAGCTGGAATTACCGCGGCTGCTGGCACCAGACTTGCCCTCCAA
+
DA@D@GH=<CGH<GH@<@F<C11<<1<<<<C<C1F?GHH<1DG11D<<C1<1FGGDECHCC?1C1F@<DD<0<<CH111C@DGHFCG1FH?G1@HGCGCEEEHHHIHFHIFIHEHFEHE?EHIHIHHEFHHEGHEG1HHHF@CBEHGIFHEDDIHEHCHHHHFD@GHIHHFHGHGFHHGHHIHHHHIHIHHEIHGHHHHHHHGIIIIHHHHDHIIIHHFGIHHHGHHHHHCHFHHHHDGEGCHIHHIHHEHIFIIHHIHIHHCFECEEHHHGIHIHHHHD<GGC?HHHE@HHGHGHFFIIHHHHIHHHHDHHIHIIIIIHHIHHHHIIIHHHHEHIIH@BDDD
@HISEQ:969:HM2KJBCX2:2:1102:19771:43750 2:N:0:ACTATGCA
TCCAGGGCTATACCCAACTATCCCTATTAATCATTACGTCAATCCTAGAAACCAACAAAATAGGATCGAACGTCCTATTTCATTATTCCATGCTAATGTATTCAAGCGTTAGCTTGCTTTAAACACTCTAATTTTTTCAAAGTAACAGTCCAAATTCCCCGCAACACCAAATTAATGGCATTACGGCTCATCAGGAAGGAGGAATCAGTGAGACCAGTGCATACCGATGGCATGACCAATCTACTAACCCCGAAATTCAACTACGAGCTTTTTAACTGAAACAACTTTAATATACGCTATTGGAGCTGGAATTACCGCGGCTGCTGGCACCAGACTTGCCCTCCAA
+
DDDDDIIIIIIIIIIIIIIIIIIIIIIIIIIIIIIIIIIIIIIIIIHHIIIIHIIIIIIIIHHHIIIIIIHIIIIIIIIIHIIIIIIHHIIIIIIIIIIHHIHIIIIIIIIIIIIIIIIIIIIIIIIIIIIIIIIIIIIIIIIIIIIHIHHIIHHHIHIIIIIIIIIIIIIHHIIIIHIIIIIIIIIIIIIIIIIHIIIIIIIIIIIIIIIIIIIIIIIIIIIIIIIIIIIIIIIIIIIIIIIHHIHIIIIIIIIIIIIIIIIIIIIIIIIIIIIIIIIIIIIIIIIIIIIIIIIIIIIIIIIIIIIIIIIIIIIIIIIIIIIIIIIIIIIIIIIIIIIIIDDDDD
@HISEQ:969:HM2KJBCX2:2:1102:7177:44458 2:N:0:ACTATGCA
TCCAGGGCTATACCCAACTATCCCTATTAATCATTACGGTGGTCCTAGAAACCAACAAAATAGAACCACAACGTCCTATTCTATTATTCCATGCTAATCTATTCAAGCAAATGCCTGCTTTAAACACTCTAATTTTTTCAAGGTAATGGTCCTGGCTCCCCGGCACACCCAATAAAGGACATACTGGTTCACCAGAAGGTGGACCCGACACAGGACAGTACTCGCCAAAGACGGACCGCCCGGTCAGGCCTAAAATTCAACTACGAGCTTTTTAACTGCAACAACTTTAATATACGCTATTGGAGCTGGAATTACCGCGGCTGCTGGCACCAGACTTGCCCTCCAA
+
DDDDDIIIIIIIIHHHIIIIIIIIIIIIIHIIIIIIIIHGHIIIIIHHHIIIHIHIIIIFHHHHHIIIIIIIIHIIHHEEGHCHIIHHFHIIHGIIIIIHIFHHHIIHHHHIGIIHHHFEIHHHHIHIHHHHHIIIIIIIIIHIHHHHHEGHGFHEHIHHHIGHHIHIHHIHHFGIIIIHHGIIIHIIIIIIGIIIHIIHIIIIIIIIIIHIIIHHIGIHHHIIIIIIIHHIIHDIIHDIHIIIHIIIHIIIIIGIIIIHHHFHIHIIIIIIHHHGIIIHHGIIIIIHHGIIIHGIHHGFFIIIIIIIHIIIIIIIIIIIHIIIIIGIIIIIHHIHHIIIIDDDDD
@HISEQ:969:HM2KJBCX2:2:1102:4020:44789 2:N:0:ACTATGCA
TCCAGGGCTATACCCAACTATCCCTATTAATCATTACTTCAGTCCTAGAAACCAACAAAATAGAACCAAAGTCCTATTCCATTATTCCATGCTAATATATTCAAGCAAACATGCCTGCTTTAAACACTCTAATTTTTTCAAAGTAAAAGTCTTGGATCCCTAGCGCACTCAATTAAGAGCACACTAGTTCCCCAAAAGGAAAAGCCCAAAGTTGCAGTACAAACCTTTCGGTTGACGGCAACTATAAGCCCAAAATTCAACTACGAGCTTTTTAACTGCAACAACTTTAATATACGCTATTGGAGCTGGAATTACCGCGGCTGCTGGCACCAGACTTGCCCTCCAA
+
DDDDDHIIIIIIIIIIIIIIIIIIIIIIIIIIIIIIIIIIIIIIIIIIIIIIIIIIIHIIIIIIIIIIIIIIIGIHIIIIIIIIIHIIIIIIGHHHIIHIIIIIIIIIIIIIIIHIIHIIIIIIHHIHHHIIIIIIIIIIIGIIIIIIIIIIIIIIIIIIIIIIIIIIIIIIIIIIIHIIIIIIIIIHIIIIIIIIIIIIIIIIIIIIIIIIIIIIIIIIHIIIIIIIIIIIIIIIIIIIIIIHGIIIIIIIIIHIIIIIIIIIIIIIIIIIIIIIIIIIIIIIIIIIIIIIIIIIIIIIIIIIIIIIIIIIIIIIIIIIIIIIIIIIIIIIIIIIIIIIIDDDDD
@HISEQ:969:HM2KJBCX2:2:1102:11122:45411 2:N:0:ACTATGCA
TCCAGGGCTATACCCAACTATCCCTATTAATCATTACGTCGATCCTAGAAACCAACAAAATAGAATCAAACGTCCTATTTCATTATTCCATGCTAATGTATTCAAGCGTAAGCCTGCTTTAAACACTCTAATTTTTTCAAAGTAACAGTCCTGATTCCCCACGACACCAAATTAATGACATCGCGGTTCTTCAGAAGGTAGGAACCGATAATGCCAGTGCGTACCGAGGCACGACCAACAATTCGATCCCGAAATTCAACTACGAGCTTTTTAACTGCAACAACTTTAATATACGCTATTGGAGCTGGAATTACCGCGGCTGCTGGCACCAGACTTGCCCTCCAA
+
<DDA@1EHIIHIHGGHIIICCHHHIHHHIIHEEHFHHHHHHHGIIIHHHHGHHHHHEHHHHCCGH?GHHHII<CEHIGHECEHHIIHIIEEEE1CGHEGIIF?GHHHEHCEE<EHGC@@GH@DHHFH?EG<CD@EE<@@FH1DHHHII?GFHHHEHHH1C>HED88BDGGEFGEEB8<D<C<FCGDHC/C<<DFFE/@D0F0:GHGC<HHH<<0B?FD?<5@<0@16HEC<<<DCHDHDEHF<0D<//<D<<1D1<1<0<0HGCHD<1111<11<11<1D<<<F<11<1<00<<111<1HHD11D1D1<<1<<//<C1D<<1<11?G<F<11<D11<?IHADDD0
@HISEQ:969:HM2KJBCX2:2:1102:7674:45115 2:N:0:ACTATGCA
TCCAGGGCTATACCCAACTATCCCTATTAATCATTACATCGATCCTAGAAACCAACAAAATAGAATCGGATGTCCTATTTCATTATTCCATGCTAATGTATTCAAGCGTGAGCCTGCTTTAAACACTCTAATTTTTTCAAGGTAACAGTCCTAATTCCCCGTGACACCAAATTAATGGCATTACGGTTCTTTAGAAGGTGAGAAATCAATAATATCAGTACATACCAACGGCATGACCGAAACATTGATCCCGAAATTCAACTACGAGCTTTTTAACTGCAACAACTTTAATATACGCTATTGGAGCTGGAATTACCGCGGCTGCTGGCACCAGACTTGCTCTCCAA
+
DDDDDHHHHIIIHHIIEHIIHHIIHHIIIEH1GHHHHHEGE@GH@@D<FG@FHHIHHIIE?G<DGHHIGHCCCHHHFHII?FHE?GHHC@C<F?DEFIIIIGIIIIIIHHHHHIIHIIIIHIHIIIIIHHHIHIIIIIIHIIIIIIIIIHIIIIIIIIIIIIIIIIIIIIIIIIIII:IIIIIIIIIIIIIIIIIIIIIIIIIIIIIIIIIIIIIIIIIIIIIIIIIIIIIIIIIIIIIIIIIHGDIIIIIIIIIIIIIIIIIIIIIIIIIIIIIIIIIIIIIIIIIIIIIIIIIIIIIIIIIIIIIIIIIIIIIIIIIIIIIIIIIIIHIIIIHIIIIIIIDCDDD
@HISEQ:969:HM2KJBCX2:2:1102:5171:45149 2:N:0:ACTATGCA
TCCAGGGCTATACCCAACTATCCCTATTAATCATTACGTCGATCCTAGAAACCAACAAAATAGAATCAAACGTCCTATTTCATTATTCCATGCTAATGTATTCAAGCGTAAGCCTGCTTTAAACACTCTAATTTTTTCAAAGTAACAGTCCTGATTCCCCACGACACCAAATTAATGACATCGCGGTTCTTCAGAAGGTAGGAACCAATAATGCCAGTGCGTACCGAAGCACGACCAACAATTTGATCCCGAAATTCAACTACGAGCTTTTTAACTGCAACAACTTTAATATACGCTATTGGAGCTGGAATTACCGCGGCTGCTGGCACCAGACTTGCCCTCCAA
+
DDDDAHIIIIHIIIIIIIIIIIIIIIIIIHIIIIIIIGIIIIIIHIIIIHIIIIIIIIIIIIHHIGIIIGHHEHIIGHHIIIIIIIIIGIHIIIIIIIIIHIHIHHHIIIHIIIIIIIHIIHIHIIIIIIIIIIHHHHIHIIIIIIIIIIIIIIIIIIHGIIIIIIIIIIIIIIIHIIIIIIIIIIIIIIIIIIIIIIHHIIHIIIIIIIIIIIIIIIIIHIIIIIIIIIIIIIIIIIIIIIIHIIIIIIIIIIHHIIIIIIIIIIIIIIIIIIIIIIIIIIIIIHIIIIIIIIIIIIIIIIIIIIIIIIIIIIIIIIIIIIIIIIIIIIIIIIIIIIIIDDDBD
@HISEQ:969:HM2KJBCX2:2:1102:14908:45633 2:N:0:ACTATGCA
TCCAGGGCTATACCCAACTATTCCTATTAATCATTACGGTGGTCCTAGACCAACAAAATAGAACCAACGTCCTATTCTATTATTCCATGCTAATCTATTCAAGCAAAAGCCCGCTTTAAACACTCTAATTTTTTCAAGGTAATGGTCCTGGTTCCCCGACACACCCAATAAAGGGCATACCGGCTCACCAGAAGGATAGACCCGACAGCAGAACAGTACTCGCCAGAGACGGACCGTCCGGTCAGGCCTAAAATTCAACTACGAGCTTTTTAACTGCAACAACTTTAATATACGCTATTGGAGCTGGAATTACCGCGGCTGCTGGCACCAGACTTGCCCTCCAA
+
DDDDDIIIIIIIIHIIGIIII?GHIIIIIIIIIIIIIIIIIIIIHIHIIIHHIIIIIIIIHIIIIIIIIEHHHIGIEHCHHHIIIIIGHGIGIIIIIIIIIIIIIHHIIIIHIIHIHHIHHHIIIIIIIIIIHHHHHIHIIIIIIIIIIIHHIHIHHHIIIHHGHIIIIIIIIIIIIHHIIIIIIIIHIIIIIIIIIIHIIIIIIIIIIIIIIIIIIIIHIIGIIIIIIHIIIIIIGIIIIIIIIIGIIIIIIIIIIIIIHIIIIIIHIIIIIIIIIIIIIIIIIIIIIIIHIIIIHGGIIIIIIIIIIIIIIIIIIIIIIIIIIIIIIIIHIIIIIIICDDDD
@HISEQ:969:HM2KJBCX2:2:1102:18665:46064 2:N:0:ACTACGCA
TCCAGGGCTATACCCAACTATCCCTATTAATCATTACGTCGATCCTAGAAACCAACAAAATAGAATCAAACGTCCTATTTCATTATTCCATGCTAATGTATTCAAGCGCGAGCTTGCTTTAAACACTCTAATTTTTTCAAAGTAACAGTCCTGATTTCCCGCGACACCAAATTAATGACATCGTGGTTCGTCAGAAGGGAGAAACCAATAATGCTAGTACGTACAAAGTACGACCGACATATTAGTCCCGAAATTCAACTACGAGCTTTTTAACTGCAACAACTTTAATATACGCTATTGGAGCTGGAATTACCGCGGCTGCTGGCACCAGACTTGCCCTCCAA
+
BBD@@FHHHHIIIIIC?EHHHFHF<<GHEEFHFFHHIIHHHCEHHHH1FEHIIIIIIHEFHHHHHHHHEHHHGE@GEEEHIEHE?H1CGFG@EEHHI@HHHHIIIHHCHGIIHHHGIIGHHIHHEHIHIHGEGFHHEHHGIIIIIIIIIHHHIIHHHIHIIHCIHHEEHHHFHHIHGHFIIHHGHHHHHHIIHHHHH28IHIHHHHHHE;EIIHIHHFHIHGHHIIHEIHHFHIHIIIIHHHHHHHGHHFIIHIIIHIIIIIIIHIIGIHHHHHHIIIIIIHH@HHIIHHHIIIGIIIHIHGIIIHIIIIIIIIIIIIIIHIIHCHIIIIIIIIIIIIIABBDD
@HISEQ:969:HM2KJBCX2:2:1102:2499:47278 2:N:0:ACTATGCA
TCCAGGGCTATACCCAACTATCCCTATTAATCATTACGTGGTCCTAAAACCAACAAAATAGAACCATCGTCCTATTTTATTATTCCATGCTAATGTATTCAAGCAAAAATGCCCGCTTTAAACACTATATTTTTTTCAAAGTAAAAGTCCTGGTTCATTGAAACACCCAAGAGCATCCCAATTCACCAGAAGGTAAGAAATTGGCTACACACCGATTCATGCCCCTAAAGGCATGACCAATATATCCCAATCCCGAAATTCAACTACGAGCTTTTTAACCGCAACAACACTAATATACGCTATTGGAGCTGGAATTACCGCGGCTGCTAATACCAGACTTGCCCTCCAA
+
DDDDAHHHIIIIIHIIIHIIIIIIIIIIIIIIIIIIIIIIIIIIIIIIIIHHIIHIIIIIIIIIHIIHIIGHHHHIIIIIIIIGHHIIIIIIIIIIIHIIIHFHHIIIIIIHIHIHHHHHIGIIHIIIIIIIIIIHHIIHIIIHIIIIIIIIIIHHIHIIIIIIIHHIIIIIIIIIIIIIIIIIIHIIIIIIIIIIIGHIIIHHHHIIIHIIIIIHHIIHIIHIIHIIIIHIIIHHHIIGIHHHFHHDIHGIIIIHIIHHIIIIHHHIIIIIIIIHIIIIIIIIIIHHGHIIIIHHIIIIIIIIIIIIIIIIIIIIIIIIHIIIIIIIIHIIIIIIIIIIIIIIDDDDD
@HISEQ:969:HM2KJBCX2:2:1102:16257:47369 2:N:0:ACTATGCA
TCCAGGGCTATACCCAACTATCCCTATTAATCATTACGTCAATCCTAGAAACCAACAAAATAGGATCAAACGTCCTATTTCATTATTCCATGCTAATGTATTCAAGCGTTAGCCTGCTTTAAACACTCTAATTTTTTCAAAGTAACAGTCCTGTTTCCCTGCAACACCAAATTAATGACATTACAGTTCTTCAAGAAGGAGGAACCAGTAAAGCCAGTACATACCAGAGGCACGACCAACTTACTAATCCCGAAATTCAACTACGAGCTTTTTAACTGCAACAACTTTAATATACGCTATTGGAGCTGGAATTACCGCGGCTGCTGGCACCAGACTTGCCCTCCAA
+
DDBDDIIHIIIHHCHIIIIIIHIIIIIIGIIIIIIHHIIIIIIIIHHIIHIIIIIIIIIHHHIGDHCHHHFHHIIHIIIIIIIIHHIHFHHHIIIIIIIIIIIHIIIIIHIHIIIIIIIIHIIIIIIIIHIIHHIIIIHHIIIIIIHIIIIIIIIIHHHHIIIIIIIIIIIIIIIIIIHHHIIIIIHHHHCHIIIIIHHGIHIIIIHIIIIIHIIIIIIIIIIIIIIIHHIIIIIIIIHHIHIIIHIHIIIIIIIIHIIIIIIIIIIIIIIIIIHIIIIIIIIIIIIIIIIIIIIIIIHHGIIIIIIIIIIIIIIIIIIIIIIIIIHIIIIIIIIIIIIIIDDDDD
@HISEQ:969:HM2KJBCX2:2:1102:9942:48139 2:N:0:ACTATGCA
TCCAGGGCTATACCCAACTATCCCTATTAATCATTACGGTGGTCCTAGAAACCAACAAAATAGAACCACAACGTCCTATTCTATTATTCCATGCTAATCTATTCAAGCAAATGCCTGCTTTAAACACTCTAATTTTTTCAAGGTAATGGTCCTGGCTCCCCGGCACACCCAATAAAGGACATACTGGTTCACCAGAAGGTGGACCCGACACAGGACAGTACTCGCCAAAGACGGACCGCCCGGCCAGGCCTAAAATTCAACTACGAGCTTTTTAACTGCAACAACTTTAATATACGCTATTGGAGCTGGAATTACCGCGGCTGCTGGCACCAGACTTGCCCTCCA
+
<0<D<@EH@HHHHIIHIICHFHHHFHIHHCC<1DHGHFGC@@GHHCG1FHEHGHHHEGHIII@FHHGHIIH0<<<DHHHEHCHH?FHHH?CGEEGGHHGHHHFE?EFEHFHIHEGHGHEHHF?GGFHIIGHEGIIHGDHFHCHIHIIIIHHIHHCDDHHHHHIEDHHFIIIHHHHHHHHCHHHHHIHEGGEFGHHEIIIIHDHHHFHHEDCFHHFECIIIHDHHCIIHHHEIIHDCH<IHIHGFHIHHEEIHHE@EHHCIIHHHIHHHIIIHHHHHHIIIHFHHFGIIIIGHHGIIHHFGGIHHIIIIIIIIIIDIIIIFEIIHHHHHHIIHIHHIIHE0DBBB@
@HISEQ:969:HM2KJBCX2:2:1102:21118:48836 2:N:0:ACTATGCA
TCCAGGGCTATACCCAACTATCCCTATTAATCATTACGTCAATCCTAGAAACCAACAAAATAGGATCAACGTCCTATTTCATTATTCCATGCTAATGTATTCAAGCGCGAGCCTGCTTTAAACACTCTAATTTTTTCAAAGTAACAGTCCTGATTCCCCGCCACACCAAATGAATGACATGATGGTTCGTCAGAAGGTAGGAACCAGTAACACCAGTACGTACCTAAGGCACGACCAACGTACTGATCCCGAAATTCAACTACGAGCTTTTTAACTGCAACAACTTTAATATACGCTATTGGAGCTGGAATTACCGCGGCTGCTGGCACCAGACTTGCCCTCCAA
+
D@@DDEHHFHHIHFEFHHHHHHIIHHHIHIHHGCGHF1FHHHIIIIHFHHHIHIIGHIHIHHHHIIIIHHDD1ECGCGH?HHIHEEH1FCGHFFHEEHHHHHHHIIHHHIIHGHIIIIHHIIHHEHIHHIIHIHIHIHIIIHGHGHH@HGHGG1DIHHIIHDHHHIIHHEGIIIIIIIIIIIIIIIIIIIIIIIIIIIHIIIIIIIIIIIIHIIIIIHHIHI<IGIIIIIIIHIGIIIIIIIHDIIGIIIIHIIIIIIIIIHIIIIIIIIIIIIIIIIIIIIHIHHIIIIIIIIIIIIIIIIIIIIIIIIIIIIIIIIIIIIIIIIIIIIIIHIIHIIIIDDDDD
@HISEQ:969:HM2KJBCX2:2:1102:20941:49221 2:N:0:ACTATGCA
TCCAGGGCTATACCCAACTATCCCTATTAATCATTACGGTGGTCCTAGACCAACAAAATAGAACCAACGTCCTATTCTATTATTCCATGCTAATCTATTCAAGCAAAAGCCCGCTTTAAACACTCTAATTTTTTCAAGGTAATGGTCCTGGTTCCCCGACACACCCAATAAAGGGCATACCGGCTCACCAGAAGGATAGACCCGACAGCAGAACAGTACTCGCCAGAGACGGACCGTCCGGTCAGGCCTAAAATTCAACTACGAGCTTTTTAACTGCAACAACTTTAATATACGCTATTGGAGCTGGAATTACCGCGGCTGCTGGCACCAGACTTGCCCTCCAA
+
@@DBDHIIHHFHCC@GHHFFCGGHEHHHHHFHHHHFCHDCGH@FHHHIHHHIIIIIEHHHFFGC1FHDH<CH0C<C1CH?HHHFE@CDGEHHF<C@FECGHDDHGGHI<DC<GCECFGEEHHIHCHHHHHHEHHIHHHHFFHHFHHHHGE:B?GIIIIHHEHFHIHHIHHEHIHHHH?GHHHEHHIIHIHIIHHGIHFEFIIHIIIIIIHHHGGIHIIGIIIIHIHHHDHFHEIIGGIHHHHHIIFHFEIIHHHHIIIIHEHHCEHIIIIIIHIIIIIIIHGIIIHHFHHHHIIHGDHFIIHIIIIIIHHHIIIIIIIIIIHIIIIIIIHHGIIIIIIIDDDCD
@HISEQ:969:HM2KJBCX2:2:1102:4920:49770 2:N:0:ACTATGCA
TCCAGGGCTATACCCAACTATCCCTATTAATCATTACGTCAATCCTAGAAACCAACAAAATAGGTTTGAACGTCCTATTTCATTATTCCATGCTAATGTATTCAAGCGTTAGCCTGCTTTAAACACTCTAATTTTTTCAAAGTAACAGTCCTGTTTCCCTGCAACACCAAATTAATGACATTACAGTTCTTCAGAAAGGAGGAATCAGCGAAACCAGTTCATACCAGTGGCACGACCAACCTGCTGACCCCGAAATTCAACTACGAGCTTTTTAACTGCAACAACTTTAATATATGCTATTGGAGCTGGAATTACCATGGCTGCTGGCACCAGACTTGCCCTCCAA
+
CCDCDEHIIIHIIHIIIIIIIIHIIIIIIIHIIIHHHIHIIHHHHIHIHHIHHIIHIHHIIHHCGHHGHFFHCHHIIIIIIIIIIGII1GHEHHIHHIHHIGIHGHGHHHHHGIGEHIIHHHFIIHHHGHGGHIHIHHEEHIIIIIIEGHIIHIHGHHIHIHHHIIHHHHCFHHIHGIIIIIHHIIIIHIIIIIIIHEHGEIIIIIIIGIIHFHHHHIIHIIHHEHIHIGIIIHHHHIHHHHHHCHIIHHEHHHEEHIIIIHHHIHHHGIHHHHFIHIIIIHHFHH?IIHIHFIIIIIHGGHHHIHIIIIIHHIIIIIHIIIHIIIHIHIIHEIIIIIIHHDAB@D
@HISEQ:969:HM2KJBCX2:2:1102:17487:49013 2:N:0:ACTATGCA
TCCAGGGCTATACCCAACTATCCCTATTAATCATTACGGTGATCCTAGAAACCAACAAAATAGAATCATGCCGTCCTATTTTATTATTCCATGCTAATGTATTCAAGCAAAATGCCTGCTTTAAACACTCTAATTTTTTCAAAGTAAAGGTCCTGGTTCCCCGCGACACCCAATTAAGGGCATCGTGGTTCTCCAGAAGGTGAGAAATTGACTACACCAGTTCATACCCCTTAAGGCACGACCGATGTGTCAATCCCGAAATTCAACTACGAGCTTTTTAACTGCAACAACTTTAATATACGCTATTGGAGCTGGAATTACCGCGGCTGCTGGCACCAGACTTGCCCTCCAA
+
DDDDDHIIIIIIHHIIIIIIIIIIIIIIIIIIIIIIIIIIIIIIIIIIIIIIIIIIIIIIIIHIHIHIIHHGCHHIHHIIIIIIIIIIIHHHIIIIIIIIIDFHHIHIIIIIIIHIIHIIIIIIIIIIIHHIIIIIIIIIIHIIIIIIIIIIIIIIIIIIIIIIHIIIIIIIIIIIIIIIIIIIIIIIIIIIIIIIIIIIIIIIIIIIIIIIIIIIIIIIIIIIIIIIIHIIIIIIIIIIIIIIIIIIIIHIIIIIIIIIIIIIIIIIIIIIIIIIIIIIIIIIIIIIHHIIIIIIIIIIIIIIIIIIIIIIIIHIIIIIIIIIIIIIIIIIIIIIIIIIIIIIIIIDDDDD
@HISEQ:969:HM2KJBCX2:2:1102:12359:50306 2:N:0:ACTATGCA
TCCAGGGCTATACCCAACTATCCCTATTAATCATTACGTCGATCCTAGAAACCAACAAAATAGAATCAAACGTCCTATTTCATTATTCCATGCTAATGTATTCAAGCGTAAGCCTGCTTTAAACACTCTAATTTTTTCAAAGTAACAGTCCTGATTCCCCACGACACCAAATTAATGACATCGCGGTTCTTCAGAAGGTAGGAACCAATAATGCCAGTACGTACCGAAGCACGACCAACAATTCGATCCCGAAATTCAACTACGAGCTTTTTAACTGCAACAACTTTAATATACGCTATTGGAGCTGGAATTACCGCGGCTGCTGGCACCAGACTTGCCCTCCAA
+
DDDDDIIIIIIIIIIIIIIIIIIIIIIIIIIIIIIIIIIIIIIIIHIIIIIIIIIIIIIIIIIIIIHIIIIGHFHIIIIIFHIIIIIHIIIIHIIIIIIIIIIIIIIIIIIIHIIIIIIIIIIIIIIIIIIIIIIIIIIIIIIIIIIIIIIIIIIIIIIIIIIIIIIIIIIIIIIIIHIIIIIIIIIIIIIIIIIIIIIIIIIIIIIIIIIIIIIIIIIIIIIIIIIIIIIIIHIIHIIIIHHGIIIIIIIIIIIIIIIIIIIIIIIIIIIIIIIIIIIIIIIIIIIIIIIIIIIIIIIIIIIIIIIIIIIIIIIIIIIIIIIIIIIIIIIIIIIIIIIIDDDDD
@HISEQ:969:HM2KJBCX2:2:1102:8534:50590 2:N:0:ACTATGCA
TCCAGGGCTATACCCAACTATCCCTATTAATCATTACTTTAGCCCACAAATACCAAATAAAACTCTAAGCCAAAGTCCTAAGTTATTATTCCATGCTAATATATTCATAGCGCAAGCCTGCTTTAAACACTCTAATTTTTTCAAAGTAAATGATTGAGTACTTTAAGTATACCGTAACCTTACCGAAGCAAAGAACAATATACAAAAAGTATGGTCCCAAAAGATGACTAGCATACACCGGCACTACAAAACCTCGTAAACCGAAGCTCGGGCCAAGTACGCTGAGTCAGAAATCCAACTACGAGCTTTTTAACTGCAACAATTTTAATATACGCTATTGGAGCTGGAATTACCGCGGCTGCTGGCACCAGACTTGCCC
+
DBD0<EHGEFHIHIIH@HIIIIFFCFHFIHHEHHHHIIIHIIHIIEGHGHHIHHIGIIIIHHIHHHHHEHHHI?GHHEFCEGHGHHHH@CGEFHHIIGHIGGHHEHHHIH?CCHHH1DHGH@HECEHIIEHHHGHHHHIHGHHHHEGGFGHHIIHHGCIHHEFHEGHHHIGCEG?HHHGCEHEHHHIHHIHHGHGHIIGIIIIIIIIHHHHIIHIIGIIIGIIIGIIHHFIHHDHIIGHIHIIHIIHHHGEGIIIIHIIIIHFFHIIHIIIHGHEHHCIIHHEHIIHHHFHHHHIHHEIIIIIIIHIHHGHHHHHEHHHHEIHIIIIIIIIHHIIHHEIIHIIIIHGIHHHIHHIHIIIIIHIIHIIHIHIIIIDDDDD
@HISEQ:969:HM2KJBCX2:2:1102:20581:50087 2:N:0:ACTATGCA
TCCAGGGCTATAGCCCAACTATCCCTATTAATCATTACGTCAATCCTAGAAACCAACAAAATAGGATCAAACGTCCTATTTCATTATTCCATGCTAATGTATTCAAGCGTTAGCCTGCTTTAAACACTCTAATTTTTTCAAAGTAACAGTCCTGTTTCCCTGCAACACCAAATTAATGACATTACAGTTCTTCAAGAAGGAGGAACCAGTAAAGCCAGTGCATACCAGAGGCACGACCAACCTACTAATCCCGAAATTCAACTACGAGCTTTTTAACTGCAACAACTTTAATATACGCTATTGGAGCTGGAATTACCGCGGCTGCTGGCACCAGACTTGCCCTCCAA
+
DDDCDIIIIIIIIIIIIIIIIIIIIIIIIIIIIIIIIIIIIIIIIIIIIIIIIHHIIIIIIIIGIIIIIIIIIIIIIIIIIIIIIIIIHHIIIIIIIIIIIGIHIIHIHIIIIIIIIHIIIIIIIIHIIHIIIIIIIIIIHIIIIIHIIIIIIHHIHHHHHIHIIIIIIHIHHIIIIIIIIIIIIIIIIIIIIIIHIIIIIIHIHHHHIIIIIIIIIIIHIIIIIIIIIHHIIIIIH?IHH=HHEFIIHHIIIIIIIHIHIIIIHIHHIIIIIIIHIIIIIIIIIIIIIIIIIIIIIIIIIIIIIIIIIIIIIIIIIIIIIIIIIIIIHIIIIIIIIIIIIIDDDDD
@HISEQ:969:HM2KJBCX2:2:1102:7355:51047 2:N:0:ACTATGCA
TCCAGGGCTATACCCAACTATCCCTATTAATCATTACGGTGATCCTAGAAACCAACAAAATAGAACCATGCGTCCTATTTCATTATTCCATGCTAATGTATTCAGGCAATAGCCTGCTTTAAGCACTCTAATTTTTTCAAGGTAACAGTCCTGCTTCCCCAACGCACCAAATTAATGGCATGCTGGTTATTCAGAAGGTAGGAATCCATCACGCCAGTACAGACCCAAAAGCCCGACCAACGGATAAATCCCGAAATTCAACTACGAGTTTTTTAACTGCAACAACTTTAATATACGCTATTGGAGCTGGAATTACCGCGGCTGCTGGCACCAGACTTGCCCTCCAA
+
?@@DAEH=CFHIIEEFEEHIII@DEGEE<<G<1DE<G1<1<1<FEH@CCGEHHH@0C1D?@GH1F@11<CEC<<CC@1D@<11<1<<GHHIIICC?GIIHECGHEE<DIIIHHBE?HFHFGHHHHHED11HDFGBEEHGIIHIHHHFEHEEGHCHHIHGDCH8EHHIHFDHHEGECIHHFHDEIFHDCGCIIHGF5EHFEIHHHFGIIHFHHHFGGIIIIHHFIIHHHGC;HEDEHHHDHHGHHGDIDDIHGFCHF1CHHIHHEIHHHDIIIHIIHIHHHEIHHGIHEHFHECIIIIIIHHIIIIHHIGHHEGIIHHDHIHIIIIIIIHGIIHHGHHHIHGCDBD@A
@HISEQ:969:HM2KJBCX2:2:1102:2665:51381 2:N:0:ACTATGCA
TCCAGGGCTATACCCAACTATCCCTATTAATCATTACGGTGGTCCTAGAAACCAACAAAATAGAACCACAACGTCCTATTCTATTATTCCATGCTAATCTATTCAAGCAAATGCCTGCTTTAAACACTCTAATTTTTTCAAGGTAATGGTCCTGGCTCCCCGGCACACCCAATAAAGGACATACTGGTTCACCAGAAGGTGGACCCGACACAGGACAGTACTCGCCAAAGACGGACCGCCCGGCCAGGCCTAAAATTCAACTACGAGCTTTTTAACTGCAACAACTTTAATATACGCTATTGGAGCTGGAATTACCGCGGCTGCTGGCACCAGACTTGCCCTCCAA
+
DDDDDGHIIIIIIIIHIIIIIEHIIIIIIIIIIIIIIIIIIIIIIIIIIIIIIIIIIHIHIIIGHIHHIIIHIIHHIIGIIIIHIIIIIIIHGIIIIIIIIHHIIHIIIIHHHIHIIIHHIIIIIHIIIHGIIIIIHHIHIIIIIIIIIIIIHHHHHIIIIIHIIIHIIIIIIIIHIIIIIIIIIIHIIIIIIIIIIIIIIIIIIIIIIIIIIIIIIIIIIIIIIIIIIIIIIIIIIIIIIIIIIIIIIHIIIIIIIIIIIIIIIHIIIIIIIIIIIIIIIIIIIIIIIIIIIIIIHHGDFIIIIIIIIIIIIIIIIIIIIIIIIIIIIIIIIIIIIIIIIDDDDD
@HISEQ:969:HM2KJBCX2:2:1102:11467:51117 2:N:0:ACTATGCA
TCCAGGGCTATACCCAACTATCCCTATTAATCATTACGGTGATCCTAGAAACCAACGAAATAGAATCAGTCCGTCCTATTTCATTATTCCATGCTAATGTATTCAGACGATAGTCTGCTTTAAACACTCTAATTTTTTCAAAGTAACAGTCCTGATTTCCAATCACACCAAATAAATGGCATGAAAGTTCCTCAGAAGGTAGAGATCCATCTCACCAGTGCAGACACCTAAGCCTGACCAATGAGTAAACCCCGAAGTTCAACTACGAGCTTTTTAACTGCAACAACTTTAATATACGCTATTGGAGCTGGAATTACCGCGGCTGCTGGCACCAGACTTGCCCTCCAA
+
BDDADIIGIHIIGHFHHIHIHIIIIIIFIHHIIIIIIHII@CFGHH?FHIHIHIHIHHHCHHEHGHIHHHFHHHIHHI?HHIIIIIIHCHHHCECEHIIHHHHHIHHHIHHIIHHIIHIIIIEFHHHIHHIIIHHIIIIIHHHIHIIIHHEHIIIIIIIIIIHHIHHCCHEEHHHHIHHHEIIIIHGIHGIHIHFFHIIHIIIIHIIHGHHHIIHHHHIHHIIIHHHIIIIGIII;HIIHHIIHIHEHDIIIIIIIIIIHIIHIIHHEHGIIIIHFCHIIHIHHHHHIIIIHHGHDIIIIIIIIIIIIIIIHIHHHIIHGIIIIIIHHHHIIHHHGEGIIIIIDDDCD
@HISEQ:969:HM2KJBCX2:2:1102:11092:50289 2:N:0:ACTATGCA
TCCAGGGCTATACCCAACTATCCCTATTAATCATTACTTTATTTCTAAAACCAACAAAATAGAACCACAACGTCCTATTCTATTATTCCATGCTAATCTATTCAAGCAAATGCCTGCTTTAAACACTCTAATTTTTTCAAGGTAATGGTCCTGGCTCCCCGGCACACCCAATAAAGGACATACTGGTTCACCAGAAGGTGGACCCGACACAGGACAGTACTCGCCAAAGACGGACCGCCCGGCCAGGCCTAAAATTCAACTACGAGCTTTTTAACTGCAACAACTTTAATATACGCTATTGGAGCTGGAATTACCGCGGCTGCTGGCACCAGACTTGCCCTCCAA
+
DCDDBHIIIIIIIIIIIIIIIIIIIIIIIIIIIIIIIIHIIIHIIIIIIIIHHIHIHHIHI?HHHIIIIHIIEHHHIHIIHIIIIIIIIIIIIIIIGHIIIFHIHHHIIIIIIIIIHHHIIIHHHHIIHGHHIIIIHIHIIHHHHHIHHIIIHHHHHIIIHGIIIIIHIIIIHIIIHHHIHIIIIIIHHHHIIIIIIIIIIIIIIIIIIIIIEIIIIIIIHIIIIIGIIHIIIHIIIIIIIIIHIIIHIIIIIIIIIIIIIIIIIIIIIIIIIHIIIIIIIIIIIIIIIIIIIIIIHHGGIIIIIIIIIIIIIIIIIIIIIIIIIIIIIIIIIIIIIIIIDDDDD
@HISEQ:969:HM2KJBCX2:2:1102:7083:51863 2:N:0:ACTATGCA
TCCAGGGCTATACCCAACTATCCCTATTAATCATTACGGTGGTCCTAGAAACCAACAAAATAGAACCACAACGTCCTATTCTATTATTCCATGCTAATCTATTCAAGCAAATGCCTGCTTTAACACTCTAATTTTTTCAAGGTAATGGTCCTGGCTCCCCGGCACACCCAATAAAGGACATACTGGTTCACCAGAAGGTGGACCCGACACAGGACAGTACTCGCCAAAGACGGACCGCCCGGCCAGGCCTAAAATTCAACTACGAGCTTTTTAACTGCAACAACTTTAATATACGCTATTGGAGCTGGAATTACCGCGGCTGCTGGCACCAGACTTGCCCTCCAA
+
BDCDDGIIHIIIIIIIIIIIIIIIIIIIIHICHHHIIIHHIIIIIIIIIHIHIIIIIIHIIIHGHIGE?EHIHIIIIIIIIHIGHIIHHHHHIHIIGHIIIIGHIHIIIIIHHIIHHIHIHHHHHHEHHHIHIHIHHHHGFEGHHHFHGHIIHHH?HHHIICHHHDHHGHHHHIHIHHHHIIIIIHHHHHIIIIHHHHHHDEHHGGIHIIIHHIIIIIIIIIIIIIIIIIIIIIHIIIIIIIHEGIIIHIIIIIIIIIIIIHIIHFIIIHIIIHHIHIIIIIIIIIIIIIHHEIIIHIHHIIIIIIIIIIIIIIIIIIIIIIIIIIIIIIIIIIIIIIIGDDDDD
@HISEQ:969:HM2KJBCX2:2:1102:15025:52557 2:N:0:ACTATGCA
TCCAGGGCTATACCAACTATCCCTATTAATCATTACGGTGGTCCTAGAAACCAACAAAATAGAACCACAACGTCCTATTCTATTATTCCATGCTAATCTATTCAAGCAATAGCCCGCTTTAAACACTCTAATTTTTTCAAGGTAATGGTCCTGGCTCCCCAACACACCCAATTAAGGACATACTGGTTCACCAGAAGGAAGACCCGACAGCAGACAGTACTCGCCAAAGACGGACCGCCCGGCCAGGCCTAAAATTCAACTACGAGCTTTTTAACTGCAACAACTTTAATATACGCTATTGGAGCTGGAATTACCGCGGCTGCTGGCACCAGACTTGCCCTCCAA
+
DDDDDHIIIIIIIIIIIIIIIIIIIIIIIIIIIIIIIIIIIIIIIIIIIIIHHIIIHIIIIHHIIIIIIIIGHHHHIIHIIIHHHGHHIIHIHIIIHIIIIHIHIIIIIIIIIIIIIHHIHIIIIIHIIHIIIIIIIIIIIIIIIIHGIIIIIIIIIIIIIHHIHHIIIIHHHIHIIIIIIIIIIIIIHIIIIIHIIIIIIIIIIIIIIIIIIIIIIIIIIIIIIIIIIIIIIIIIHIIIIIHHIIIIHIIIIIIIIIIIIIIIIIIIIIIIIIIIIIIIIIIIIIHIIIIIIIIIIIIIIIIIIIIIIIIIIIIIIIIIIIIIIIIIIIIIIIIIIIIIDDDDD
@HISEQ:969:HM2KJBCX2:2:1102:14011:53010 2:N:0:ACTATGCA
TCCAGGGCTATACCCAACTATCCCTATTAATCATTACGGTGGTCCTAGACCAACAAAATAGAACCAACGTCCTATTCTATTATTCCATGCTAATCTATTCAAGCAAAAGCCCGCTTTAAACACTCTAATTTTTTCAAGGTAATGGTCCTGGTTCCCCGACACACCCAATTAAGGACATACCGGCTCACCAGAAGGATAGACCCGACAACAGGACAGTACTCGCCAGAGACGGACCGCCCGGTCAAGCCTAAAATTCAACTACGAGCTTTTTAACTGCAACAACTTTAATATACGCTATTGGAGCTGGAATTACCGCGGCTGCTGGCACCAGACTTGCCCTCCAA
+
DDDDDIIIIIIIIIIIIIIIIIIIIIIIGIIIIIHIIIHIIIIIIIIIIIIIIIIIHHHIHIIIIIHIIHHHHIIIIIIIIIIIIIIIIIIIIHIIIIIIIIIHIIIIIIIIIIIIIIIIIIIIHIIIIIIIIIIIIIIIIIIIIIHHIIIHIIIIIHIIIIIIIIIIHIIIIIIIIIIIHHIIIHHHIIIIIIIIIIIIIHIIIIIIIIIIIIIIIIIIIIIIIIIIIHIIIIIIIIIIIIIIIHHHIIIIIIHIIIIIIIIHHIIIIIIIIIIIIIHIIHIIIIIIIIIIIIHHHHGIIIIHIIIIIIIIIIIIIIIIIIIIIIIIIIIIIIIIIIGDDDDD
@HISEQ:969:HM2KJBCX2:2:1102:9453:51861 2:N:0:ACTATGCA
TCCAGGGCTATACCCAACTATCCCTATTAATCATTACGGTGGTCCTAGAAACCAACAAAATAGAACCACAACGTCCTATTCTATTATTACATGCTAATCTATTCAAGCAAATGCCTGCTTTAAACACTCTAATTTTTTCAAGGTAATGGTCCTGGCTCCCCGGCACACCCAATAAAGGACATACTGGTTCACCAGAAGGTGGACCCGACACAGGACAGTACTCGCCAAAGACGGACCGCCCGGCCAGGCCTAAAATTCAACTACGAGCTTTTTAACTGCAACAACTTTAATATACGCTATTGGAGCTGGAATTACCGCGGCTGCTGGCACCAGACTTGCCCTCCAA
+
0<0<0DHE1<FHI1CFECHIHI?1CCF@C1F1<1<CH@<<D<<F<GC@<C@HHFGC@11<DHI1DCH?1@FHI1D<@1<D11<FH1<<1<<1<<11<DFH@C@H@F1EB6<@<5<&8<D1<81HFHF?HEGF7111BEH@@B<D<<C17<<DB<1?<?E7'<CH0D0DGAA<8F00A@@HE?GD@CHFG/HHB/C@GGC<0<<?H@F:C<D0D<0CIHD<C/CCD<<<1F<C:/-HCFC//</1<CE?D1<1CD11<<1<<0<D<<1E1FC<<1<<@IHCFF<<<<1HC@G@@H?@HF<<CIHCC@F1IHC<<C/<C<<<C@FIHG<<<D111<E1D0<<<<0D0D
@HISEQ:969:HM2KJBCX2:2:1102:2908:53159 2:N:0:ACTATGCA
TCCAGGGCTATACCCAACTATCCCTATTAATCATTACGGTGATCCTAGAAACCAACAAAATAGAACCATGCCGTCCTATTTTATTATTCCATGCTAATCTATTCAAGCACAAGCCTGCTTTAAGCACTCTAATTTTTTCAAGGTAATAGCTCTGCTTCCCCAACGCACTAACTTAATAGCATGCTGGTTGTTCAGAAGGTAGGAATTCATCAGGCCAGTGCGGACAGTGAAGCCCGACCAACCGACAAACTCCGAAATTCAACTACGAGCTTTTTAACTGCAACAACTTTAATATACGCTATTGGAGCTGGAATTACCGCGGCTGCTGGCACCAGACTTGCCCTCCAA
+
DDDDDHIHIIIIIIIIIIIIIIIIIEHHHIIIIIHIIIHIHIIIIIIIIHHIIIHIIHIIIIGHFHIIIHGIIGHIIEHIIIGIIIIIIHHGHEHHHHIHIHHHGIIIIIIIHHHHHHIHHIIHHIHIIGHIIGIIIIIIIIHIHIHIIIIIIIIIIIIHHHIHIHIHHHIIIIIIIIIIHIIIIIIIIHEIIIIIIIIIIIHIIIIIIIIIIIIIIIIIIIIIIIHHIHIHIIIIIIIIIIHIIHGIIIIIIIIIIIIHHHIHEIIIIIHIIIIIIIIIIIIIIIIIIIIIIIIIIIIIIIIIIIIIIIIIIIIHIHIIIHIIIIIIIIIIIIIIIIIIIIIDDDDD
@HISEQ:969:HM2KJBCX2:2:1102:12494:53914 2:N:0:ACTATGCA
TCCAGGGCTATACCCAACTATCCCTATTAATCATTACATCGATCCTAGAAACCAACAAAATAGAATCGGATGTCCTATTTCATTATTCCATGCTAATGTATTCAAGCGTGAGCCTGCTTTAAACACTCTAATTTTTTCAAGGTAACAGTCCTAATTCCCCGTGACACCAAATTAATGGCATTACGGTTCTTTAGAAGGTGAGAAATCAATAATATCAGTACATACCAACGGCATGACCGAAACATTGATCCCGAAATTCAACTACGAGCTTTTTAACTGCAACAACTTTAATATACGCTATTGGAGCTGGAATTACCGCGGCTGCTGGCACCAGACTTGCCCTCCAA
+
DDDDDIGIIIIIHHFIIIIGIHIIIIIIIIIIIIIIIIIIIIIIIIIIIIIIIIIIIIIIIIIIIIIIIIIIIGIIHIIIIIIIIIHGEHHIIIIIIIHIIIIIIIIIIHHHIIIHIIHIIIIHIIIIIIIIIIIIHIIIIIIIIIIIIIIIIIIIIIIIIIIIIIHIIIIIIIIIIGIIIIIHIIIIIIIIIIIIIIIIIIIIIIIIIIIIIIIIIIGIIIIIIIIIIIIIIIIIIIIIIIHHGHIHHGIIIIIIIIIIIGIIIIIIIIIIIIIIIIIIIIIIIIIHIIIIIIIIIIIIIIIIIIIIIIIIIIIIIIIIIIHIIIIIIIIIIIIIIIIIIIDDDDD
@HISEQ:969:HM2KJBCX2:2:1102:14096:53700 2:N:0:ACTATGCA
TCCAGGGCTATACCCAACTATCCCTATTAATCATTACGTCAATCCTAGAAACCAACAAAATAGGATCAAACGTCCTATTTCATTATTCCATGCTAATGTATTCAAGCGTTAGCCTGCTTTAAACACTCTAATTTTTTCAAAGTAACAGTCCTGTTTCCCTGCAACACCAAATTAATGACATTACAGTTCTTCAAGAAGGAGGAACCAGTAAAGCCAGTACATACCAGAGGCACGACCAACCTACTAATCCCGAAATTCAACTACGAGCTTTTTAACTGCAACAACTTTAATATACGCTATTGGAGCTGGAATTACCGCGGCTGCTGGCACCAGACTTGCCCTCCAA
+
DDDCDHIIIIIIIIIIIIIIIIIIIIIIIIIIIIIIIIIIIIIIIIIIIIHIIIIHIIIIIIHIFHIIHIIIHIIIIIIIIIIIIHIHIIIIIHIIIIIIIIGIIIIIIIIHIIIIIIIIIIIIIIIIIIIIIIIIIIIHIIIIIIIIIIIIIIIIHIHIIIIIIIIIIIHHIIIIIIIIIIIIIIIHIIIIHIIIIIIIIIIIIIIIIIIIIIIIIHHIIHIIIHIIIIIIIIIIIIIIIIHHGIIHIIIIIIIIIIIIIIIIIIIIIIIIIIIIIIIIIIIIHIIIIIIIIIIIIIIIIIIIIIIIIIIIIIIIIIIIIIIIIIIIIIIIIIIIIIIIIDDDDD
@HISEQ:969:HM2KJBCX2:2:1102:4336:54426 2:N:0:ACTATGCA
TCCAGGGCTATACCCAACTATCCCTATTAATCATTACGTCAATCCTAGAAACCAACAAAATAGGATCAAACGTCCTATTTCATTATTCCATGCTAATGTATTCAAGCGTTAGCCTGCTTTAAACACTCTAATTTTTTCAAAGTAACAGTCCTGTTTCCCTGCAACACCAAACTAATGACATTACAGTTCTTCAAGAAGGAGGAACCAGTAAAGCCAGTACATACCAGAGGCACGACCAACCTACTAATCCCGAAATTCAACTACGAGCTTTTTAACTGCAACAACTTTAATATACGCTATTGGAGCTGGAATTACCGCGGCTGCTGGCACCAGAC
+
DADDDHIHHIIIHEHIHDHHHIHIIIIIIIHGHIIIIGIIIIHHIIHHIIIHFHHIHIIIHHFHHIIIIHHHHHHHHHHIIIHIGHHIHIIIHHIHIIHHHHHIIIIIHHHEHIHHHHIIIIIIIIIHIIHHHIIIIIIHHIIHHIIIIHIIIIIIHHHIHIIHHGIHIHHIIIIIIIIIHFIHGHIHIIHEIHIIIIHIIHHHIHIIIIIIIH<IGHHIHHIIIIHHHIIIHGHDIHHHHHHHGIHHIIIIIHHHHIIHHHHIIHIIHIIIIHIHIHIHIIHHIHGFIHHHHIIIHHIHHFHIHIIIIIIIHE?HIIIIIIIIIIIIIIDDDDD
@HISEQ:969:HM2KJBCX2:2:1102:12711:54167 2:N:0:ACTATGCA
TCCAGGGCTATACCCAACTATCCCTATTAATCATTACGGTGGTCCTAGAAACCAACAAAATAGAACCACAACGTCCTATTCTATTATTCCATGCTAATCTATTCAAGCAAATGCCTGCTTTAAACACTCTAATTTTTTCAAGGAAATGGTCCTGGCTCCCCGGCACACCCAATAAAGGACATACTGGTTCACCAGAAGGTGGACCCGACACAGGACAGTACTCGCCAAAGACGGACCGCCCGGCCAGGCCTAAAATTCAACTACGAGCTTTTTAACTGCAACAACTTTAATATACGCTATTGGAGCTGGAATTACCGCGGCTGCTGGCACCAGACTTGCCCTCCAA
+
DDDDDFHIIIIIIIIIIIGIIIIIIIIIIIIIIIIIIGHIIIIHIIIHIIIHHIIIIHIIIIHFHHIIIIHIIICHHIIHEGHIIIIGHIHIHFHIIIHHIHIIIIIIIIIIIIIIIIIIIIIIIIIIIIIIIIIHHIIHIHIIIIIIIIIIIIIHHHIIIIIHIIIIIIIIHIIIIIIIIHIIIIIIIIHIIIIIIIIIIIIIIIIIIIIIIIHHIIIHIIIIHIIIHIHIIIIIIIIIIIIIHIIGIIIIIIIIIIIIIIIIIIIIIIHIIIIIIIIIIIIIIIIIIIIIIIIIIHHGHIIIIIIIIIIIIIIIIIIIIIIIIIIIIIIIIIIIIIIIIDDDDD
@HISEQ:969:HM2KJBCX2:2:1102:15700:54360 2:N:0:ACTATGCA
TCCAGGGCTATACCCAACTATCCCTATTAATCATTACGGTGATCCTAGAAACCAACAAAATAGAACCATGCCGTCCTATTCTATTATTCCATGCTAATGTATTCGAGCAAAAATGCCTGCTTTAAACACTCTAATTTTTTCAAGGTAAAGGTCCTGGATCCGCAAGACACCCAATTAAGGACATCAAGTTTCTCCAGAAGGTGAGAAATCAACAGCGACAGTTCATACCCCTTAAGGCACGACCATCACGTCAATCCCGAAATTCAACTACGAGCTTTTTAACTGCAACAACTTTAATATACGCTATTGGAGCTGGAATTACCGCGGCTGCTGGCACCAGACTTGCCCTCCAA
+
DD@DD?EHHI@HIHH@GEHGIH@HIIHFHIIHE<CGHIHCE@H1DGH@GH<FHIH=@EHHHECEGHHEF@E1EHHHHHICC<GHHFECG1FH?1<<FCHHHHHHIHIIHHCCGHHHHEHGCHHHFHHHHGFHHHEBHHIIHIEHFGIHHGEHGHIIHIIH?GHIFFC@CECIIIHGHHHHHEHIIIHHEE?HGHIIIIIHI:IHHHHGGIIIHIIIHIHHIIIIIIHHCHIHHEIIHEHHHHGIIIGHFF?GHIIHHHIHHIHIIIIHHHFGFCIIIIIHHHIIIHHHHIHHEHHHHIHIIIIIIIIIHHHGIIIHIHIIIHDHDHHHIIHHEHIIIIIHHIHIHHHIDDCDD
@HISEQ:969:HM2KJBCX2:2:1102:13750:55020 2:N:0:ACTATGCA
TCCAGGGCTATACCCAACTATCCCTATTAATCATTACGGTGATCCTAGAAACCAACAAAATAGAACCATGCCGTCCTATTCTATTATTCCATGCTAATGTATTCGAGCAAAAATGCCTGCTTTAAACACTCTAATTTTTTCAAGGTAAAGGTCCTGGATCCGCAAGACACCCAATAAAGGACATCAAGTTTCTCCAGAAGGTGAGAAATCAACAGTAACAGTTCATACCCCTTAAGGCATGACCATCACGTCAATCCCGAAATTCAACTACGAGCTTTTTAACTGCAACAACTTTAATATACGCTATTGGAGCTGGAATTACCGCGGCTGCTGGCACCAGACTTGCCCTCCAA
+
DDDDAHIIIIIIIHIIHIIIIIIIIIIIIIIIHIIIIIIIHIIFHHIHIIIIIIIIIFHIIIGHIIIIIFHIIHHHIIGIEHIIIIIIIG@EHHHIIICGHFHHIIHIHHIIIIIIIIHIIIHHIFHHHHIHHHHIIHHHIHHIIIIIIIIHIIIHHHHIGIIIIIIIHIIIIIIHHIIIIHIIIIIIHHGIIHIIIIIIIIIIIIIIIFFIIIIIIIIIHIIIHHHHGII?HIHIIHHIIHHIIIGHIIHGIIIIIIIIIIIIIIIHHHHHIIIHIIIIIHIIIIIIIHIIIIIIIGHIIIIIIIHIHIIIIIIIIIIIIIIIIIIIIIIIIIIIIIIIIIIIIIGIDDDDD
@HISEQ:969:HM2KJBCX2:2:1102:17974:54989 2:N:0:ACTATGCA
TCCAGGGCTATACCCAACTATCCTATTAATCATTACGGTGGTCCTAGAAACCAACAAAATAGAACCACAACGTCCTATTCTATTATTCCATGCTAATCTATTCAAGCAAATGCCTGCTTTAAACACTCTAATTTTTTCAAGGTAATGGTCCTGGCTCCCCGGCACACCCAATAAAGGACATACTGGTTCACCAGAAGGTGGACCCGACACAGGACAGTACTCGCCAAAGACGGACCGCCCGGTCAGGCCTAAAATTCAACTACGAGCTTTTTAACTGCAACAACTTTAATATACGCTATTGGAGCTGGAATTACCGCGGCTGCTGGCACCAGACTTGCCCTCCAA
+
DDDDBEHHHIHIIHIIHIHIHHHIIIIGHIGHHHIIFIHIIIHIIHIII@HHHGHIIIHHHCHIIIIIIIIIGHHIIIIIGHHHIIIFHHIICEHHHEHIIHHIIFE%GGHHIIIIIIHIHIIHHHHIHHHIIIIIHHGIIIIIIIIIIIHFIHHHIIIIIHHIIIIHIIIIHIIIIIIIIIHHIIIIIIIIIIIII<IIIIIIIIIIIIIIIIHIIIIIHHIIIIIIIIIIIHHIHIIHIIIFIIIIHIIIIIIHIIIIIIIIIIIIIIIIIIIIIIIIIIIIHIIIIIIIIIIIHHGFIIIIIIIIIIIIIIIIIIIIIIIIIIIIIHIIIIIIIIIIDDDDD
@HISEQ:969:HM2KJBCX2:2:1102:18571:54829 2:N:0:ACTATGCA
TCCAGGGCTATACCCAACTATCCCTATTAATCATTACGTCAATCCTAGAAACCAACAAAATAGGATCGAACGTCCTATTTCATTATTCCATGCTAATGTATTCAAGCGTTAGCCTGCTTTAAACACTCTAATTTTTTCAAAGTAACAGTCCTGTTTCCCTGCAACACCAAATTAATGACATTACAGTTCTTCAGAAAGGAGGAATCAGCGAAGCCAGTGCATACCAGTGGCACGACCAACCTGCTGACCCCGAAATTCAACTACGAGCTTTTTAACTGCAACAACTTTAATATACGCTATTGGAGCTGGAATTACCGCGGCTGCTGGCACCAGACTTGCCCTCCAA
+
DDDDBHHEHIIIIIIIIIHIHGHIIGCHFHIIIII?HHGHHHIHIIEHIIIGHHIIGHHFHHC@HIIHHIICDHHHHIHHIIIIIHH?GHHHHHH?DCHIIHIGIIHHIIHEHHFHFHHHHHHHIIIHHHHHGHIIHIHHIHIIIIIHHHIIHIIIIIIIHGEIIIIIHIIHGIIIIIHIIHIIIIHHHFHIIIIIIIIIIGIIGIGIIIIIIIIIIIIIIGIIIIIIHHHHIIIIIHHIIIGHHIIIIIIIIIIIIHIHIIIIIIIIIIIHHIHIGIIIIIIHHHHHHHHHIIIIIIIIIIHHIGIIIIIIIIIHIIIIHHIIIIIGHIIHHFIHIIIGIDDDDB
@HISEQ:969:HM2KJBCX2:2:1102:20639:55883 2:N:0:ACTATGCA
TCCAGGGCTATACCCAACTATCCCTATTAATCATTACGGTGATTCAGAAACCAACAAAACAGGACCACCGTCCTATTTTATTATTCCATGCTAATGTATTCAGACGTAAGCCTGCTTTGAACACTCTAATTTTTTCAAGGTAAAGGTCCTGGTTTCCCACCACGCTAAATTAATAACATGATGGTTCCCCAGAAGGTAGGAATTCTACACGCTAGTACAGACTGGTTAGCCCGACCAACGGTAGAACCCCGAAATTCAACTACGAGCTTTTTAACTGCAACAACTTTAATATACGCTATTGGAGCTGGAATTACCGCGGCTGCTGGCACCAGACTTGCCCTCCAA
+
DADDDIHIIIIIIIIIIIIIIIIIHGIHHIIIIHIIIIIIIIIHIIIIIIIIIIIHIIIIIIHIHHGIIIHIHIIIHIIIGIIIHIIHGHHHHHEGHIIIHIHHHHHIGHHGGHHHHHHIHHIIIIIIIIIHHIEHHHIHIIHIHGIIHHFHHHIIHHIIIIIIIHIIIIHHHHIIIHIIIIIIIIIGGIIIHIHHHIIIIIHIGIIIIIIIIIIIHHHIIIIIIHHHHIIIIIIIHEIIIHHDIIIIIIIIIIIIIHIIIIGIIIIIIIIIIIIIIIHHIIHIIHIIIIIIIIIIIIIIIIIIIIIIIIIIIIGIIIIIIHIIIIIIIIIIIIIIIIIIDDDDC
@HISEQ:969:HM2KJBCX2:2:1102:8613:56061 2:N:0:ACTATGCA
TCCAGGGCTATACCCAACTATCCCTATTAATCATTACGTCAATCCTAGAAACCAACAAAATAGGATCGAACGTCCTATTTCATTATTCCATGCTAATGTATTCAAGCGTTAGCCTGCTTTAAACACTCTAATTTTTTCAAAGTAACAGTCCTGTTTCCCTGCAACACCAAATTAATGACATTACAGTTCTTCAAGAAGGAGGAATCAGTAAAGCCAGTACATACCATAGGCACGACCAACCTACTGACCCCGAAATTCAACTACGAGCTTTTTAACTGCAACAACTTTAATATACGCTATTGGAGCTGGAATTACCGCGGCTGCTGGCACCAGACTTGCCCTCCAA
+
DDDDDHHIIHIIIHIIIHIIIIIIIIHIIIIHIIIIIIIIIIIIIIIIIIIIHIIIHIIIIIIIIIIIIIIIHIIIIIHIIIIIIIIHHIIIHIIIIIIIIHHHIHIIIIIIIIIIIIIIIIIIIIIHIHIIIIIIIIIIIIIIGHIIHIIIIIIIHIIIIIIIIIIIIIHIIIIIIIIIIIIIIIIIIIIHIIIIHIIIIIIIIIIIIIHIIIIIIIIIIIIIIIIIIIIIIIIIIIIIIIIHGIIIIIIIIIHIIIIIIIIIIIHIIIHIIHIIIIIIIIIHHHHIHHGIIIIIIHIHHIIIIIIIIIIIIIIIIIIIIIIIIIIIIIIIIIIIIIIIIDDDDD
@HISEQ:969:HM2KJBCX2:2:1102:17830:56223 2:N:0:ACTATGCA
TCCAGGGCTATACCCAACTATCCCTATTAATCATTACGGTGGTCCTAGAAACCAACAAAATAGAACCACAACGTCCTATTCTATTATTCCATGCTAATCTATTCAAGCAATAGCCCGCTTTAAACACTCTAATTTTTTCAAGGTAATGGTCCTGGCTCCCCAACACACCCAATAAAGGACATGCTGGCTCACCAGAAGGAAGACCCGACAGCAGACAGTACTCGCCAAAGACGGACCGCCCGGCCAGGCCTAAAATTCAACTACGAGCTTTTTAACTGCAACAACTTTAATATACGCTATTGGAGCTGGAATTACCGCGGCTGCTGGCACCAGACTTGCCCTCCAA
+
DDDDDGDHIHIIIIIIIIIIIIIIIIIIGHIIEEEHIIIIIIIIIIIIIIIIIHIIHHIIIIHIFIIHH@HHIHHHIGIIIIIIIHIIIIIIGIHIIIHHHHHIHIHHIIIIIHHHHIIIIIIIIIIIIIIHHIIIHIHHHIIIIIIIIIIIIIHHIIIIIEHHIIGGIHHHIIIIHIIIIGHIHIHIHIHHIIIIIIIHIIFIIGIIIIIIIIIIIIIIIIIIIIIIIIIIIIIIIIIIIIIIHIIIIIIIIIIIIIIIIIHHIIIIGIIIIIHIIIIGHIIIIIIIIIIIHIIGIHIIIIIIIIIIIIIIIIIIIIIHIIHIIIIIIIIIIIIIIIIIIDDDDD
@HISEQ:969:HM2KJBCX2:2:1102:17119:57098 2:N:0:ACTATGCA
TCCAGGGCTATACCCAACTATCCCTATTAATCATTACGGTGGTCCTAGAAACCAACAAAATAGAACCACAACGTCCTATTCTATTATTCCATGCTAATCTATTCAAGCAATAGCCCGCTTTAAACACTCTAATTTTTTCAAGGTAATGGTCCTGGCTCCCCAACACACCCAATTAAGGACATACTGGTTCACCAGAAGGAAGACCCGACAACAGGACAGTACTCGCCAAAGACGGACCGCCCGGCCAAGTCTAAAATTCAACTACGAGCTTTTTAACTGCAACAACTTTAATATACGCTATTGGAGCTGGAATTACCGCGGCTGCTGGCACCAGACTTGCCCTCCAA
+
DDDDDHIIIIIIGIIIIIIIIIIIIIIIIHIHFHIIHHHIFHHHIIIIHIIHIHIIIHHHIIIIIIHIIHHHHIIIIIHHHIIGIEHHIIHIIEHIIHHEIIHHIIHIIIIIIHIIIIIIIHHHHHHIHIIIIIIIIIIIIIHHHIIIIIHIIIIIIIHEHHIIIIIIIIIIIIIIIIIIIIIHIIIIHIIIIIIHGIHIHIIIIIIIIIHIIIIHHIIIIIIHHHHIIIIHIIIHIIHHIIIIIIIHHEIIIIIIHHIIIIHFHIIIIIIIHIHHHHIIIIIIIIIIIIIIIIHIIIIIIIIIIIIIIIIIIIIIIIIIIHIIIIIIIIIIIIIIIIIIIIDDDDD
@HISEQ:969:HM2KJBCX2:2:1102:16410:56429 2:N:0:ACTATGCA
TCCAGGGCTATACCCAACTATCCCTATTAATCATTACGTCAATCCTAGAAACCAACAAAATAGGATCGAACGTCCTATTTCATTATTCCATGCTAATGTATTCAAGCGTTAGCTTGCTTTAAACACTCTAATTTTTTCAAAGTAACAGTCCAAATTCCCCAAAACACCAAATTAATGGCATTAAGGTTCATCAGGAAGGAGGAATCAGTGAGACCAGTACATACCAGAGGCATGACCAACCTACTAACCCCGAAATTCAACTACGAGCTTTTTAACTGCAACAACTTTAATATACGCTATTGGAGCTGGAATTACCGCGGCTGCTGGCACCAGACTTGCCCTCCAA
+
DDADCIIIHHHFGFEHHFHHHEHIHIIIG@GFFGG<DGHCGHHFHIIIHIIIIIIIIIHIHIHHHHHHHIEDHHHGCFHHEFFHHII1<FHECGFEHHIIHHIIIHHHIIIIIIIIIIIIIHHHHHHIIIIIIIHIIIHIIIIIIIIHHIIIIHHHHGIIIIHHHFCHIIIHIIHHHIIIIIIIIIIIIIIIIIIIIIIIIHIIIIIIIIIIIIIIIHIIIIIHIIIIIIIIIIIIIIIIIHHHIIIIIIIIIIHHHIIIIIIIIIHHIIIIIIIIIIIIIIIIIHIIIIIIIIGIIIIIIIIIIIIIHIIIIIIIIIIIIIIIIIIIIIIIIIIIIIIIIDDDDD
@HISEQ:969:HM2KJBCX2:2:1102:3911:57584 2:N:0:ACTATGCA
TCCAGGGCTATACCCAACTATCCCTATTAATCATTACTCATTTCCCCAAAAACCAACAAAATTCGAGATACGAGTCCTAAATTATTATTCCATGCTAATGTATTCATAACTTTCAGCCTGCTTTAAACACTCTAATTTTTTCAAAGTAAAGGTCCTGGATTGCGAACCCAACCCAGTAAAGGGCAGGAACGTTCTCCAGGAAGATGGTAAGCGCGCATCGGCACTCACACACGATACCGTGGCGGGCCAAGCGCACTATACCAGAAATCCAACTACGAGCTTTTTAACTGCAACAACTTTAATATACGCTATTGGAGCTGGAATTACCGCGGCTGCTGGCACCAGACTTGCCCTCCAA
+
DDDDDIHHIIIIHIIHIIIIIHGIIIIIIHGHHIIIIIIIIIIIIIIHIIHHIDHHHIIHIIIIGHHHIIHHHHHFHHIHIIEHHHIHIHIHHHEHH?GHHDGGHHIIHHHHHHHIHHGHHHHIHIIGHHHIGIIIHIHHHIHIHHHIIHHHEHIHHIHHIIIIIIIHIIHHIIIHHHEIHFIHHHIIHIHHHIIHIHIIHIIIIIIIIIIIIIIHIIIIIIHFIIIIHEHHHIHIIIIGIHHHIIIIIIHIIHIHGIIIHIIHIIIIHHIHIIIIIIIIIIIIIIIIIIIIIHIIIIIIIIIIGIIIIIHIIIIIIIIIIIIIIIIHIIIIIIIIIIIIIIIIIIIIIIIIIDDDDD
@HISEQ:969:HM2KJBCX2:2:1102:21253:56441 2:N:0:ACTATGCA
TCCAGGGCTATACCCAACTATCCCTATTAATCATTACGGTGGTCCGAGACCAACAAAATAGAACCAACGTCCTATTTTATTATTCCATGCTAATCTATTCAAGCAAAAGCCCGCTTTAAACACTCTAATTTTTTCAAGGTAATGGTTCTGGTTCCCCGACACACCCAACAAAGGACATATCGGCTCACCAGAAGGATAGACCCGACAACAGGACAGTACTCGCCAGAGACGGACCGCCCGGTCAGGCCTAAAATTCAACTACGAGCTTTTTAACTGCAACAACTTTAATATACGCTATTGGAGCTGGAATTACCGCGGCTGCTGGCACCAGACTTGCCCTCCAA
+
00D@BHHCECEFECF<?0FHHHHHFHHGHHGCH1DGHGHIHH0CEDHD</DFGGCCFC1C?G@G?H1@CE?=C?1@C?CC1C11D@1<<1<111EF@E@FCDHFFHH1DCCCEHHFHCFCF1IHHGGEHCGG@?FBCHFDD1CECH?GA<HE?GHGIHHHEHEIHHFFEFDGHFCHED?<HHEHHGBHFGHGEEEHHHGIIHHHFGG<H@HGDIHIGHIGIHIHHHHHHHEACIHIHIIIIFIIIHHEFHHHHIIIHIHHEHF@IIIIIIHGHIIIHIHHEFIHHHIHIHHEHHHF<FDIIHIIIIIIIHIIIIHIIHHIIIIIHHHIIHHHIIHIIIIDDDD@
@HISEQ:969:HM2KJBCX2:2:1102:2757:58565 2:N:0:ACTATGCA
TCCAGGGCTATACCCAACTATCCCTATTAATCATTACTTCGGTCCTAGAAACCAACAAAATAGAACCAAAGTCCTATTCTATTATTCCATGCTAATGTATTCAAGCGTGAGCCTGCTTTAAACACTCTAATTTTTTCAAAGTAAAAGTCCTGGATCCCCAGCGCACTCAGTTAAGAGCACACTGGCTCCCCAGAAGGAAAGATCCGACCAGAGCAGTGCTTACCTTTCAGCAAGACCACCCAGCCAGATCCAAAATTCAACTACGAGCTTTTTAACTGCAACAACTTTAATATACGCTATTGGAGCTGGAATTACCGCGGCTGCTGGCACCAGACTTGCCCTCCAA
+
DDDDDIIIIIIIHIIIIIIGHHIIIIIIIIIIIIIIIIIIIHIHIIHIIHIIGIIIIHIGHHHIIIIIIIIIIGIIIIIHIIHHIHHEHHIGIIIIIIIIIHGHIIHIIHHIHHGIHIIIIIIIIIIIIIIIIHIIIIHIIIIIIIIIIIIHHHIIIIIIIIIIIIIIIIIHIIHEHIIIIIIIIHHHHIHHHIIIIIIIIHIGIIIIIIIIIIIIIIIIIIIIIIIIIIIIIIIIIIIIIIIIHIIIIIIIIIIIIIIIIIHIIGIIIIIIIIIIIIIIIIIHIIIIIIIIIIIIIIIIIIIIIIIIIIIIIIIIHHIIIIIIIIIIIIIIIHIIIIIIIDDDDD
@HISEQ:969:HM2KJBCX2:2:1102:7160:58174 2:N:0:ACTATGCA
TCCAGGGCTATACCCAACTATCCCTATTAATCATTACGTCAATCCTAGAAACCAACAAAATAGGTTTGAACGTCCTATTTCATTATTCCATGCTAATGTATTCAAGCGTTAGCCTGCTTTAAACACTCTAATTTTTTCAAAGTAACAGTCCTGTTTCCCTGCAACACCAAATTAATGGCATTACAGTTCTTCAGAAAGGAGGAATCAGCGAAACCAGTTCATACCAGTGGCACGACCAACCTGCTGACCCCGAAATTCAACTACGAGCTTTTTAACTGCAACAACTTTAATATACGCTATTGGAGCTGGAATTACCGCGGCTGCTGGCACCAGACTTGCCCTCCAA
+
DADDDIHIIIIIHHIHIIIIIIHIHHHIIIIIIIIIIIIIHIHIIHIIIIHHEFHIHIIIIIHHEHHIECHIFHHIFEHIEHIIIHHHIGHIIHIHIHIIIHHHHHIIIHIFHHIIHIHIIHIHHHIIIIIIIIFHHIHHIHHHHIIIIIHIIHHHIHEIIHHHIIIIIHHHHIIHGIIIHIIIIIHHHFIHIHIHIIIIIHHIIIIHIIHIHIIIGHIIIIIHIIIIIIHHIIHHIIIIIIHHDIIHIIIIIIIIIHIIIIHIIIIHGHIIHIHHHIIHHIHIIHIIIHIIIHCIIIIIIIIHIIHGHIIIIIIIHIIHIIIHIIIIIHHEEGIIHIIIIADDD@
@HISEQ:969:HM2KJBCX2:2:1102:5630:59437 2:N:0:ACTATGCA
TCCAGGGCTATACCCAACTATCCCTATTAATCATTACGTCAATCCTAGAAACCAACAAAATAGGTTCGAACGTCCTATTTCATTATTCCATGCTAATGTATTCAGGCGCTGGCCTGCTTTAAACACTCTAATTTTTTCAAAGTAACAGTCCTGTTTCCCCGCAACACCAAATTAATGGCATTACGGTTCTACAAGAAGGAGGAATCAGCAAGCTAGTACATACCAGTGGCAAGACCAACCTGCTGATCCCGAAATTCAACTACGAGCTTTTTAACTGCAACAACTTTAATATACGCTATTGGAGCTGGAATTACCGCGGCTGCTGGCACCAGACTTGCCCTCCAA
+
DDDDDIHHIIIIHHIIIIIIIIIIIIIHHHHHIIIIIIFEHIIHIHHIIIIHEHIIIGFHIHIHFGHHHIHIIIHHIIIIHGHIIHIHIHHHGHEHIIIIIFHIIIIIHHIHIIIIIHHIHHIIIIIIIIIIIIIIIHIIIIHHIIIIIIIIIIIIIHIIIIIIIIIIIHIHGIIIIIIIIIIIIIIIIIIIIIIIIIIIIIIIHHIIIHIIIIIIIIIIIHIIIIIIIIIIIIIIIIIIIIHGIIIIGIIIIIIIIIIIIIIIHIIIIIIIIHHHIIIIIIIIIIIIIIHIIIIIIIIIIIIIIIIIIIIIIIGIIIIIIIIIIIIIIIIIHIIIIIIIDDDDD
@HISEQ:969:HM2KJBCX2:2:1102:10139:59253 2:N:0:ACTATGCA
TCCAGGGCTATACCCAACTATCCCTATTAATCATTACGGTGGTCCTAGACCAACAAAATAGAACCAACGTCCTATTCTATTATTCCATGCTAATCTATTCAAGCAAAAGCCCGCTTTAAACACTCTAATTTTTTCAAGGTAATGGTCCTGGTTCCCCGACACACCCAATAAAGGGCATACCGGCTCACCAGAAGGATAGACCCGACAACAGACAGTACTCGCCAGAGACGGACCGCCCGGTCAGGTCTAAAATTCAACTACGAGCTTTTTAACTGCAACAACTTTAATATACGCTATTGGAGCTGGAATTACCGCGGCTGCTGGCACCAGACTTGCCCTCCAA
+
DDDDDHIIIIIIIIIIIIIIIIIIIIIIIIIIIIIIIIIIIIIIIIIIIIIIIIIIIIIIIIHHIHIIIIIHIHHIIIIIIGHHIIIIIIIIHIIIIIIIIHIIIIIIIIIIIIIIIIIHIIIIIIIIIIIIIIIHIIIIIIIIIIIIIHIHIIIIIIIIIIIIIIIIIIIIIIIIIIIIIIIIHHIIIIIIIIIIIIIIIIIIIIIIIIIHHIIIIIIIIIIIIIIIIIIHIIIIIIIIIIIIIIIIIIIIIIIIIIIIIIIIIIIIIIIIIIIIIIIIIIIIIIIIIIHIIIIIHHIIIIIIIIIIIIIIIIIIIIIIIIIIIIIIIIIIIIIIIIDDDDD
@HISEQ:969:HM2KJBCX2:2:1102:14762:59782 2:N:0:ACTATGCA
TCCAGGGCTATACCCAACTATCCCTATTAATCATTACGTCGATCCTAGAAACCAACAAAATAGAATCAAACGTCCTATTTCATTATTCCATGCTAATGTATTCAAGCGTGCGCCTGCTTTAAACACTCTAATTTTTTCAAAGTAACAGTCCTGATTCCCCACGACACCAAATTAATGACATCGCGGTTCTTCAGAAGGTAGGAACCAATAATGCCAGTGCGTACCGAGGCACGACCGACAATCTGATCCCGAAATTCAACTACGAGCTTTTTAACTGCAACAACTTTAATATACGCTATTGGAGCTGGAATTACCGCGGCTGCTGGCACCAGACTTGCCCTCCAA
+
DCDDDHHHIHIIIIIIIHEHHHFFHHHIHHHGHIHHHIIHIIIIIHIIHIIGHGHHHIIIHGHHFCGHHFHIHIHHIHIIIIHIIIFHHHHHHIHFHIHHCDGHHHHIIGHCDHHHGHGH9HIHHFHIFIIIHIHIHFGHH?CEEHBFHHFHEFHIG@G?9<EHEEHHGFGGHIIIEHHHHHHHHD<EHHEHHHHIHHHEHFGHGHHHHHIIHCIIIHHE<@GFHCC<>DHCGHIHHFDHCCHIC@@GHH11@HC1EGCE0<GD1@E1?EHD<<@HEHCDD1FD<1FC1GDEG/C<11<1<<<1HD1<1G<E<//CCF1C@G@CFHHHFCCCCE<<0/<<00DDD
@HISEQ:969:HM2KJBCX2:2:1102:14569:60198 2:N:0:ACTATGCA
TCCAGGGCTATACCCAACTATCCCTATTAATCATTACGTCAATCCTAGAAACCAACAAAATAGGATCAACGTCCTATTTCATTATTCCATGCTAATGTATTCAAGCGCGAGCCTGCTTTAAACACTCTAATTTTTTCAAAGTAACAGTCCTGATTCCCCGCCACACCAAATTAATGACATGATGGTTCGTCAGAAGGTAGGAACCAGTAACACCAGTACGTACCTAGGGCACGACCAACGTACTGATCCCGAAATTCAACTACGAGCTTTTTAACTGCAACAACTTTAATATACGCTATTGGAGCTGGAATTACCGCGGCTGCTGGCACCAGACTTGCCCTCCAA
+
DCDDDIIIIIHIIIHFHEHIHIIHGHIIIIIIICGFFHHGHIIHHFHHIHHIGIIIIGIIHIEGHEHHIIIHHCHIIIHIIIIIHHHIGI?<FHHIHIHHHEFHDGHHHHDHHIIIIHIHHHHFHHHIIHIHIICHFFHGHHHECGHGFHCHGHHIIIIHDIIHHEIIIIHIIHHHHEIIIHHIIHIIIIIIIIIHIIIHIIIIHIIIIIIHHHIIIGIIHHEIIIIIIHIIIIHGHIHIIHEHIHGHDHIIIIIIGHHHH?IIIHIIIIIIIHIIIIIIHIHEIIHIIHHCHIIIGIHHIIIIIIIIIIHIIIIIIHIIIIIIIIIIHIIGIIHIIIIICCDCD
@HISEQ:969:HM2KJBCX2:2:1102:10653:59080 2:N:0:ACTATGCA
TCCAGGGCTATACCCAACTATCCCTATTAATCATTACGGTGGTCCTAGAAACCAACAAAATAGAACCACAACGTCCTATTCTATTATTCCATGCTAAACTATTCAAGCAAATGCCTGCTTTAAACACTCTAATTTTTTCAAGGTAATGGTCCTGGCTCCCCGGCACACCCAATAAAGGACATACTGGTTCACCAGAAGGTGGACCCGACACAGGACAGTACTCGCCAAAGACGGACCGCCCGGCCAGGCCTAAAATTCAACTACGAGCTTTTTAACTGCAACAACTTTAATATACGCTATTGGAGCTGGAATTACCGCGGCTGCTGGCACCAGACTTGCCCTCCAA
+
DD@ADE<DHHHC@HEHIHFGEHIHHHHEHIHIGHIIHHECGEEGHHFEECEHIHHHHHI@FH<FC?F@11C@/<FC0CHCFC@1DGF@HF@GGE@HI5IHH@4@HHHHHH@IHHIHEFEHHHGBDFGHHHG@HFGHHHHHHIIIHHIGHGFHHGHHHIIHIHHIIIHFHIHIIIIIIIIIHDIIIIIHIHHHIIIIIIIIIIIIIIIIIIIIIHIHIHHHFHI=IIIIHHDHIIHIIIIIIIIIHGIHGIIIIIIIIIIIIIIIIHIIIIIIIIHIIIIIIIIIIHIIIIIIIIIIHIHFGIIIIIIIIHIHIIIIIIIIIHIIIIIHIIIIIHIIIIIIIDDDDD
@HISEQ:969:HM2KJBCX2:2:1102:19908:60878 2:N:0:ACTATGCA
TCCAGGGCTATACCCAACTATCCCTATTAATCATTACGGTGGTCCTAGACCAACAAAATAGAACCAACGTCCTATTCTATTATTCCATGCTAATCTATTCAAGCAAAAGCCCGCTTTAAACACTCTAATTTTTTCAAGGTAATGGTCCTGGTTCCCCGACACACCCAATAAAGGGCATACCGGCTCACCAGAAGGATAGACCCGACAGCAGAACAGTACTCGCCAGAGACGGACCGTCCGGTCAGGCCTAAAATTCAACTACGAGCTTTTTAACTGCAACAACTTTAATATACGCTATTGGAGCTGGAATTACCGCGGCTGCTGGCACCAGACTTGCCCTCCAA
+
DDDDCIHIIGHIIHIIIIIHIIIIIIHIFHIHIIIIIIIIIIIIIIIFIIHHIIIIIIIIIIIIIIGIHHHGHEHIHHIIHFHHCHHHHHIIIIIIHIIHHGFHIIIIIIIHHIHFIHHHHGHIHHHHFHHHHHHEIIIIIIIIHIIIIHHE:GHGIIIIHHFHHIIHHHHHHIHIIIIIIIIIIIIIIIIIIIIIIIIIIIIIIIIHIIIIHIIHHGIGIIIIIIIIIIIIIIIIHIIIIIHIIIIIIIIIIHIIIIIIIIIIIIHIIIIIIIIIIIIIIIIIIIIIIHHIIIIHHFGIIIIIIIIIIIIIIIIIIIIIIIIIIIIIIIIIIIIIIIIDDDDD
@HISEQ:969:HM2KJBCX2:2:1102:17362:59755 2:N:0:ACTATGCA
TCCAGGGCTATACCCAACTATCCCTATTAATCATTACGTCGATCCTAGAAACCAACAAAATAGAATCAAACGTCCTATTTCATTATTCCATGCTAATGTATTCAAGCGCGAGCTTGCTTTAAACACTCTAATTTTTTCAAAGTAACAGTCCTGATTTCCCGCGACACCAAATTAATGACATCGTGGTTCGTCAGAAGGGAGAAACCAATAATGCTAGTACGTACAAAGTACGACCGACATATTAGTCCCGAAATTCAACTACGAGCTTTTTAACTGCAACAACTTTAATATACGCTATTGGAGCTGGAATTACCGCGGCTGCTGGCACCAGACTTGCCCTCCAA
+
DDDDDGHHIIIIIIIIIIIIGHHIIIIIHIIIIIIIIIIIIIIIIIIIIIIHHIIIHIIIIIHIIIIIIIIHGHHHIHIIHIIIHHHHIIHCGHIHGIIGHIIIIIIIIIIIHIIHHIIIIHIIIIIIIIIIIIHHIIIHIIIIIIIIIIIIIIIIIIIIHIIIIIIIIIIIIIIIIIIIIIIIIIIIIIHIIIIIIIIIIIIIIIIIIIHIIIIIIIIIIIIIIIIIIIIIIIIIIIIIIIHIIIIIIIIIIIIIIIIIIIIIIIIIIIIIIIIIIIIIIIIIIIIIIIIIIIIIIIIIIIIIIIIIIIIIIIIIIIIIIIIIIIIIIIIIIIIIIIIDDDDD
@HISEQ:969:HM2KJBCX2:2:1102:3198:61276 2:N:0:ACTATGCA
TCCAGGGCTATACCCAACTATCCCTATTAATCATTACGGTGATCCTAGAAACCAACAAAATAGAACCATGCCGTCCTATTTTATTATTCCATGCTAATCTATCCAAGCACAAGCCTGCTTTAAGCACTCTAATTTTTTCAAGGTAATAGCTCTGCTTCCCCAACGCACTAACTTAATAGCATGCTGGTTGTTCAGAAGGTAGGAATTCATCAGGCCAGTGCGGACAGTGAAGCCCGACCAACCGACAAACTCCGAAATTCAACTACGAGCTTTTTAACTGCAACAACTTTAATATACGCTATTGGAGCTGGAATTACCGCGGCTGCTGGCACCAGACTTGCCCTCCAA
+
DDDDCIIIIIIIIIIIIIIIHIIIIIIIIIIIIIIIIHHIIIIIIIIIIIHHHHIIIIIIIIHHIIIIIHIGIIHIHIIIIIIHIIIIIIIIHIIIIIIHIGIIIHIIIIIIIIIIIIHIIIIHIHHHIIIIIIIIIIIIIIIIIIIIIIIIIIIIIIIIIHGIHIIIIHHIIIIHIIIIIIIIIIIIIIIIIIIIIIIIIIIIIIIIIIIIIIIIIIIIIIIIIIIIIIIIGIIIIIIIIIIIIIHIIIIIIIIIIIIIIIIIIIIIIIIIIIIIIIIIIIIIIIIIIIIIIIIIIIIIIIIIIIHIIIIIIIIIIIIIIIIIIIIIIIIIIIIIIIIIIIHDDDDD
@HISEQ:969:HM2KJBCX2:2:1102:16448:62030 2:N:0:ACTATGCA
TCCAGGGCTATACCCAACTATCCCTATTAATCATTACGGTGGTCCTAGACCAACAAAATAGAACCAACGTCCTATTCTATTATTCCATGCTAATCTATTCAAGCAAATGCCTGCTTTAAACACTCTAATTTTTTCAAGGTAATGGTCCTGGCTCCCCGGTACACTCAATAAAGAACATGCCGGTTCACCAGAAGGTAAGACCCGACACAGAACAGTACTCGCCAAAGACGGACCGCCCGGCCAGGCCTAAAATTCAACTACGAGCTTTTTAACTGCAACAACTTTAATATACGCTATTGGAGCTGGAATTACCGCGGCTGCTGGCACCAGACTTGCCCTCCAA
+
DDDDDIIIIIHGF@FHFIHHH@GHHHIIIHHGHIIIIGHIIIIHIHHHHIHHIIIIHIHFHHHFCGEHHIEHHHIHHIIIIEHIHEEHHEHHIIHHHGIHHHHEIIIIIHHHHEHHIHIIHHIHGIIIHHHHIIHHIHHIIIIIHFHHHIHHIGHIIIIIIIIIHHIHIIHIIIIIIIIHHHGIIHIHIHIIHGIHHHHIIHHEIIIIIIIHHIHII<HHIIIIIIHIIIHIIIIIIIIIHHHHIIIHIIIIHHHHIIIIHIHHHCHHCHIHIHIIIIIIIIIHHIIIIIIIHHHHHFHEIIHHGFIIIIIIIIIIIIIIHIIIIIIIIHHHHIIIIIDDDDD
@HISEQ:969:HM2KJBCX2:2:1102:1452:63354 2:N:0:ACTATGCA
TCCAGGGCTATACCCAACTATCCCTATTAATCATTACGGTGATCCTAGAAACCAACGAAATAGAATCAGTCCGTCCTATTTCATTATTCCATGCTAATGTATTCAGACGATAGTCTGCTTTAAACACTCTAATTTTTTCAAAGTAACAGTCCTGATTTCCCATCACACCAAATAAATGGCATGAAAGTTCCTCAGAAGGTAGAGATCCATCTCACCAGTACAGACAATTAAGCCTGACCAATGGGTAGACCCCGAAGTTCAACTACGAGCTTTTTAACTGCAACAACTTTAATATACGCTATTGGAGCTGGAATTACCGCGGCTGCTGGCACCAGACTTGCCCTCCAA
+
DDDDDC<EHHHIHIICHHGH?CFEHHEHHHIIHIIIIIIHIIIIIIIIIGHHIIIIIIIIIIHGHHIIHDHHHIGIIIIHGHHIIHHIEEHGHIIIIIIIHHHHHIIIIIIIIIIIHIHHIIIIIIIGHHHHIHHHIGHHHGIIHHIHHIIHHGHIIIIIIIIIIIHIIIIIHHIHIIHHFHHHHIIIIIIIHHFGFIIIIIIHHHHHIIIIHIHHHHH;IIIIHHHGIIIIIIIIIHIHHEIHHGDGHDHGIIIHIIIIIHIIHHHEIIIIIIHIHIHHCHHHHEIHHIIHHHHIIIHHIIIHIIIIIIIHIIIIIHHHHHIIHIIHIIIIIIHFFIIIHIIDADCD
@HISEQ:969:HM2KJBCX2:2:1102:1604:63211 2:N:0:ACTATGCA
TCCAGGGCTATACCCAACTATCCCTATTAATCATTACATCGATCCTAGAAACCAACAAAATAGAATCGGATGTCCTATTTCATGATTCCATGCTAATGTATTCAAGCGTGAGCCTGCTTTAAACACTCTAATTTTTTCAAGGTAACAGTCCTAATTCCCCGTGACACCAAATTAATGGCATTACGGTTCTTTAGAAGGTGAGAAATCAATAATATCAGTACATACCAACGGCATGACCGAAACATTGATCCCGAAATTCAACTACGAGCTTTTTAACTGCAACAACTTTAATATACGCTATTGGCGCTGGAATTACCGCGGCTGCTGGCACCAGACTTGCCCTCCAA
+
0<<DDCHGIIC1DEHHI@1<11<<11<DG1DEH1GHGE1D0FHC<1<F1DH@@GEGHFHHCHHHIIHF0GH/<1<FE?1<CCH1C<F@GHG1CEFH@1ED&<?HHGEGHEF5<<<DGCECGHIEHC61HHHEC1BCDHCHGFBF<CF<FCGGEHI/10=EC<C<<D@6DE00IHHHE?CHGHF<EH</E8DD</@D@/@EHFHGD<8EHHGF@IIHIIIHHFBHCAHDEH4@EHHGA@EGGFDGD<D<//CDD<1IEG@@<CHCEG?D0H?IHHFCIIHGGFHHIHGHHD1GGCHGHGHFC<<</GD?GCHHHEE//IHGC@D<1HHF?F<1<C<<1E</ED00<D0
@HISEQ:969:HM2KJBCX2:2:1102:10864:63203 2:N:0:ACTATGCA
TCCAGGGCTATACCCAACTATCCCTATTAATCATTACGTCAATCCTAGAAACCAACAAAATAGGATCGAACGTCCTATTTCATTATTCCATGCTAATGTATTCAAGCGTTAGCCTGCTTTAAACACTCTAATTTTTTCAAAGTAACAGTCCTGTTTCCCTGCAACACCAAATTAATGACATTACAGTTCTTCAGAAAGGAGGAATCAGCGAAGCCAGTACATACCAGTGGCACGACCAACCTGCTGACCCCGAAATTCAACTACGAGCTTTTTAACTGCAACAACTTTAATATACGCTATTGGAGCTGGAATTACCGCGGCTGCTGGCACCAGACTTGCCCTCCAA
+
?D<D@HIHH?GHICGEEHHIHIEE<F@CG@H@FFF@HHEHH=@GEHEHHHEHIHHEHHEH@GH?EGHFEHHCH?E=@E1GFHCGHEHIEGHHIHICHHGCFCIIHHGDE@C?@EB@FHHFHHCFHHFGFHEDFHCEHHCFHHIEHHGFEHHHIHI@IIIHIHHHHCHHIHCHHIIHGHCCCCHEHGIIIIIIHHFHHHIHFHFGFHEGHHHHHHIF@CGHHEHEEEHHCHGHF@CIHHHCG<@CDFCHCDIHHIHHGEFHGGDHEHHIHHC<<CCHCIHHGGCFC1?HGCIHFIHHFHHHGFE@@FHGIHF@DE?/ECFEHEEIIHGF@HGC<<EGE0CEH@@B@@
@HISEQ:969:HM2KJBCX2:2:1102:12773:63490 2:N:0:ACTATGCA
TCCAGGGCTATACCCAACTATCCCTATTAATCATTACGTCGATCCTAGAAACCAACAAAATAGAATCAAACGTCCTATTTCATTATTCCATGCTAATGTATTCAAGCGTGCGCCTGCTTTAAACACTCTAATTTTTTCAAAGTAACAGTCCTGATTCCCCACGACACCAAATTAATGACATCGCGGTTCTTCAGAAGGTAGGAACCAATAATGCCAGAGCGTACCGAGGCACGACCGACAATCTGATCCCGAAATTCAACTACGAGCTTTTTAACTGCAACAACTTTAATATACGCTATTGGAGCCGGAATTACCGCGGCTGCTGGCACCAGACTTGCCCTCCAA
+
DDDDDIIIIIIIIIIIIIIIIIIIIIIIIIIIIIIIIIIIIIIIIIIIIIIIIIIIIIIHIIIEHIIIIIIIHIIIIIIIIIIIIIIFIIIIFHIIIHIIIIIIIIHIIHIIIIIHIHHIIIIIIIIIIIHHIHIIHIIIIIHIIIIIIIIIIIIIIIIIIIIIIIIIIIIIIIIIIIIIIHIIIIIIIHIIIIIIIIIIIIIIIIIIIIIIIIIIIIIIIIIIIIIIIIIIIIIIIIIIIIHHIIIIIIIIIIIIIIIIIIIIIIIIIIIIIIIIIIIIIIIIIIIIIIIIIIIIIIIHIIIIIIIIIIIIIIIIIIIIIIIIIIIIIIIIIHIIIIIIDDDDD
@HISEQ:969:HM2KJBCX2:2:1102:10915:63663 2:N:0:ACTATGCA
TCCAGGGCTATACCCAACTATCCCTATTAATCATTACGGTGATCCTAGAAACCAACAAAATAGAACCATGCCGTCCTATTTTATTATTCCATGCTAATGTATTCAGGCACTAGCCTGCTTTGAGCACTCTAATTTTTTCAAGGTAATAGTCCTGCTTCCCCAACGCACCAAGTGAATGGCATGCTGGTTATTCAGAAGGTAAGAACCCACCACACCAGTACGGACAGTAAAGCCCGACCGATGGACAGATTCCGAAATTCAACTACGAGCTTTTTAACTGCAACAACTTTAATATACGCTATTGGAGCTGGAATTACCGCGGCTGCTGGCACCAGACTTGCCCTCCAA
+
@@?D@EHIF1CG?GHHGHHH11DGGHIHGG?GEHIHIGHHIIHEH@GHI?GECGEHHGHHHC@HHHGHHHEHDCCHHIH?HHI@GHIHIGHIGGH1<D@GFDFHF@EHHIIIHHIIIGIIIHHHHGEHHIHIIFHIFHHHEEEHHHHFGGACHHIECHEHEF=HHC?CI8IHHGFC?ECHCIIIIHHHFEIIIIIIFHHGEHIHHEHHIHHHHCCIIIHIHHGHIHHHHHH<CAHGHG=GIHEEHHFHHGGHHGCHHIFFHHEHDIIHHHGEHIIIHIHIIIIIIHF1IHIHIHHHHHHIGIIHIIIIIHIHHEDHDHHHIIIIIIIIIIIIIHIHIIIIIIIDBDDA
@HISEQ:969:HM2KJBCX2:2:1102:7825:63336 2:N:0:ACTATGCA
TCCAGGGCTATACCCAACTATCCCTATTAATCATTACGGTGATCCTAGAAACCAACAAAATAGAACCATGCCGTCCTATTCTATTATTCCATGCTAATGTATTCGAGCAAAAATGCCTGCTTTAAACACTCTAATTTTTTCAAGGTAAAGGTCCTGGATCCGCAAGACACCCAATAAAGGACATCAAGTTTCTCCAGAAGGTGAGAAATCAACAGTAACAGTTCATACCCCTTAAGGCATGACCATCACGTCAATCCCGAAATTCAACTACGAGCTTTTTAACTGCAACAACTTTAATATACGCTATTGGAGCTGGAATTACCGCGGCTGCTGGCACCAGACTTGCCCTCCAA
+
DDDDDIIHIIIIIIIIIIIIIIIIIHIIIIIHIIIIIHHHHHIIIIIIIIIIIIHIIIIIIIGHGIIIIIFIIHIIIHHHIGHHHIIIIHEHHGHIHHIHHGHIHHHGIHIIHIIIIHIIHIHIHHIIHIIIHIIIIIIIIIIIHHHIIIHGCHIIHIIIIHIIHIIIHIIIIIIIIIIIHGIHHFGIHIHHGIIIIIIIIIIIHIHHHGIIIIIIHHHHHHEHHHIHIHIHIIIIIIIIIIIIIIIHIIHGIIIIIIIIIIHIIIIIIIIIIHIHF1IIIIIHIIIIIIHHHIIHIIIIIIIGIIIIIIIIIIIIIIIIIHGIIIIIIIIIIIHIIHIIHIGIIIIIDDDDD
@HISEQ:969:HM2KJBCX2:2:1102:11815:63904 2:N:0:ACTATGCA
TCCAGGGCTATACCCAACTTCCCTATTAATCATTACGTCAATCCTAGAAACCAACAAAATAGGTTTGAACGTCCTATTTCATTATTCCATGCTAATGTATTCAAGCGTTAGCCTGCTTTAAACACTCTAATTTTTTCAAAGTAACAGTCCTGTTTCCCTGCAACACCAAATTAATGGCATTACAGTTCTTCAGAAAGGAGGAATCAGCGAAACCAGTTCATACCAGTGGCACGACCAACCTGCTGACCCCGAAATTCAACTACGAGCTTTTTAACTGCAACAACTTTAATATACGCTATTGGAGCTGGAATTACCGCGGCTGCTGGCACCAGACTTGCCCTCCAA
+
DDDDDHHHIIIIIIIIIIIIIIIIIIIIIIIIIIIIIIIIIIIIIHIIIIIIIIIIIIIHIHHHHHIIIIEHHIIIIIIIIIIIHIIIIIIHIIIIIIIIIIIIIIIIIIIIIIIIIIIIIIIIIIIIIIIIIIIIIIIIIIIIIIIIIIIIIIIIIIIIIIIIIIIIIIIHIIIIIIIIIIIIIIIIIIIIIIIIIIIIIIIIIIIIIIIIIIIHHIIIIIIIIIIIIIIIIIIIIIIIIIIHIIIIIIIIIIIIIIIIIIIIIIIIIIIIIIIIIIIIIIIIIIIIIIIIIIIIIIIIIIIIIIIIIIIIIIIIIIIIIIIIIIIIIIIIIIIIIIIIDDDDD
@HISEQ:969:HM2KJBCX2:2:1102:18495:64646 2:N:0:ACTATGCA
TCCAGGGCTATACCCAACTATCCCTATTAATCATTACGGTGATCCTAGAAACCAACGAAATAGAATCAGTCCGTCCTATTTCATTATTCCATGCTAATGTATTCAGACGATAGTCTGCTTTAAACACTCTAATTTTTTCAAAGTAACAGTCCTGATTTCCCATCACACCAAATAAATGGCATGAAAGTTCCTCAGAAGGTAGAGATCCATCCTACCAGTGCAGACAATTAAGCCTGACCAATGGGTAGACCCCGAAGTTCAACTACGAGCTTTTTAACTGCAACAACTTTAATATACGCTATTGGAGCTGGAATTACCGCGGCTGCTGGCACCAGACTTGCCCTCCAA
+
DBBDD?CCFHHIHHIHFHIIIIIIIIIIIIHIIIIIHIGIIFHHGHIHHIH?GHIHIIIHIIGHIIIIIIFHICHIHGHHHHHHIIHIIHIHHGHHHIIHHHHIIIIIIIIIIHGIIIIIIHIIIIIIIIIGIHFHIIIIIIHHIIIIIIIIIIIIIHHIIIIHHHHHIIHHGHHIHHIIIIIIHEIIIIIGHIIIGIIIIIIIIIIIIIHIIHIIIHIIIIHIHHIIIIIIIIIIIIHIIIIH;EDIIIIIIIIIIIIIIIIIIIGHIIIIIIIHHHHIIIHIIIIIHIIIIIIIIIIIIIIIIIIIIIIIIIIIIIIIIIIIIIIIIIIIIIIIIIIIIIIDDDDD
@HISEQ:969:HM2KJBCX2:2:1102:16560:65023 2:N:0:ACTATGCA
TCCAGGGCTATACCCAACTATCCCTATTAATCATTACGGTGGTCCTAGAAACCAACAAAATAGAACCACAACGTCCTATTCTATTATTCCATGCTAATCTATTCAAGCAATAGCCCGCTTTAAACACTCTAATTTTTTCAAGGTAATGGTCCTGGCTCCCCAACACACCCAATAAAGGACATACTGGTTCACCAGAAGGAAGACCCGACAACAAGACAGTACTCGCCAAAGACGGACCGCCCGGCCAGGCCTAAAATTCAACTACGAGCTTTTTAACTGCAACAACTTTAATATACGCTATTGGAGCTGGAATTACCGCGGCTGCTGGCACCAGACTTGCCCTCCAA
+
DDDDDHIHIIIIIGIIIIIIIIIIIIIIIIIIIIIIIIIIIGIIIIIIIIIIIIHIIHIIIHHHHIIIIIIIIIIHIIIIHIIHIIIIIIIIHIIIGIHIIHHIIIIIIIIIIIIIIHIHIIIIIIIIIIIHIIIIIIIIIIIIIIIIIIIIIHHIHIHIIIIIIIIIIIIHIIIIIIIHIIIIIIIIIIIIIIIIIIHIHIIIIIIIIIIIIIIIIIIIIIIIIIIIIIIIIIIIIHIIIIIIHHIIIIIIIIIIIIIIIIIIIIIIIIIIIIIHIIIIIIIIIIIIIIIIIIIIIIIIIIIIIIIIIIIIIIIIIIIIIIIIIIIIIIIIIIIIIIIIIIDDDDD
@HISEQ:969:HM2KJBCX2:2:1102:7452:64768 2:N:0:ACTATGCA
TCCAGGGCTATACCCAACTATCCCTATTAATCATTACGGTGGTTCTAGAAACCAACAAAATAGAACCACAACGTCCTATTCTATTATTCCATGCTAATCTATTCAAGCAATAGCCCGCTTTAAACACTCTAATTTTTTCAAGGTAATGGTCCTGGCTCCCCAACACACCCAACAAAGGACATGCTGGTTCACCAGAAGGAAGACCCGACAACAAGACAGTACTCGCCAAAGACGGACCGCCCGGCCAGGCCTAAAATTCAACTACGAGCTTTTTAACTGCAACAACTTTAATATACGCTATTGGAGCTGGAATTACCGCGGCTGCTGGCACCAGACTTGCCCTCCAA
+
DDDDDIIIIIIIIIIIIIIIIIIIIIIIIIIIHIIIIIIIIHIIIIIIIIIIIIIIIIIIIIGHHIIIIIIHIHIIIIIHIIIIIIIIIIIHGHIIIIIIIHHIHIIIIIIIHIIIIIIIIIIIIIIIIIIIIIIIIHIIIIIIIIIIIHIIIHIHIIIIIHIIIIIIIIIIIIIIIIIIIIIIIIIIIIIIIIIIIIIIIHHIIIIIIIIIIIIHIIIIIIIIIIIIIIHHIIIIIIIIIIIIHHIIHHIIIIIIIIIIIIIIIIIIIIIIIIIIIIIIIHIIIIIIIIIIIIHIIIIIIIIIIIIIIIIIIIIIIIIIIIIIIIIIIIIIIIIIIIIIIIDDDDD
@HISEQ:969:HM2KJBCX2:2:1102:8139:65690 2:N:0:ACTATGCA
TCCAGGGCTATACCCAACTATCCCTATTAATCATTACGTCAATCCTAGAAACCAACAAAATAGGATCAAACGTCCTATTTCATTATTCCATGCTAATGTATTCAAGCGTTAGCCTGCTTTAAACACTCTAATTTTTTCAAAGTAACAGTCCTGTTTCCCTGCAACACCAAATTAATGACATTACAGTTCTTCAAGAAGGAGGAACCAGTAAAGCCAGTGCATACCAGAGGCACGACCAACCTACTAATCCCGAAATTCAACTACGAGCTTTTTAACTGCAACAACTTTAATATACGCTATTGGAGCTGGAATTACCGCGGCTGCTGGCACCAGACTTGCCCTCCAA
+
DDCDDGHEHHIIIGHIIIIIIHIHIIIIIHIIIIHHHGIIIIIIIIIIIIHIFHIIIIIIIHEHGHHHIIHIHHHIHIHIHGIIIIHEHHHIHIIIIIIIIHIIIIIIHIIIIIIIIIIIHIIIIIIIIIIIIIIHIIIIIIHIIIIHHIIIIHIIHIIIIIIIIIHIIIIIIIIIIHIIHHIIIIIIHIIIIIIIIIIIIIIIIIIIIIIIIIIIIIIIIIIIIIIIIIIIIIIGIIIIIHHIHIIHIIIIIIHIIIIIIIHIIIIIIIIIIIIIIIIIIIIIIIHHHIIIIIIIIIIIIIIIIIIIIIIIIIIIIIIIIIIIIIIHIIIIIIIIIIIIIDDDDD
@HISEQ:969:HM2KJBCX2:2:1102:2925:66103 2:N:0:ACTATGCA
TCCAGGGCTATACCCAACTATCCCTATTAATCATTACGTCAATCCTAGAAACCAACAAAATAGAATCAAACGTCCTATTTCATTATTCCATGCTAATGTATTCAAGCGTAAGCCTGCTTTAAACACTCTAATTTTTTCAAAGTAACAGTCCTGATTCCCCACGACACCAAATTAATGACATCGCGGTTCTTCAGAAGGTAGGAACCAATAATGCCAGTGCGTACCGAGGCACGACCGACAATCTGATCCCGAAATTCAACTACGAGCTTTTTAACTGCAACAACTTTAATATACGCTATTGGAGCTGGAATTACCGCGGCTGCTGGCACCAGACTTGCCCTCCAA
+
DDDDDIIIIIIIGHIIIIIIIIIIIIIIIIIIIIIIIIIIIIIIIIIIIIIIIIIIIIIHIHIHIIIIIIIHIIIIIIIIIIHIFHIHHIIIIIIIIIIGIHHHIHIIIIIIIIIHIHHIFHIIHIIIIIHIIHHIIIIIIHIIIIIHIIIIIIIHIIHHIIIHIIIIIIIHIHIIHGIIIIIHIIIIIIIHIIIIIIIIIIIIHIIIIIIIIIIIIIIIIIIIIHHIIIIIIIIIIIIIIIHFIIIIIHIIIIIIIIIIIHIIIIHIIIIIGIIIIIIIIIIIIIIIHIIIIIIIIIIIIIHIIIIIIIIIIIIIIIIIIIIIIIIIIIIIIIIIIIIIDDDDD
@HISEQ:969:HM2KJBCX2:2:1102:19993:66461 2:N:0:ACTATGCA
TCCAGGGCTATACCCAACTATCCCTATTAATCATTACGGTGATCCTAGAAACCAACAAAATAGAATCATGCCGTCCTATTTTATTATTCCATGCTAATGTATTCAAGCAAAATGCCTGCTTTAAACACTCTAATTTTTTCAAAGTAAAGGTCCTGGTTCCCCGTGACACCCAATTAAGGGCATCGCGGTTCTCCAGAAGGTGAGAAATTGACTACACCAGTTCATACCCCTTAAGGCACGACCGATGTGTCAATCCCGAAATTCAACTACGAGCTTTTTAACTGCAACAACTTTAATATACGCTATTGGAGCTGGAATTACCGCGGCTGCTGGCACCAGACTTGCCCTCCAA
+
DDDDDHFHHIIIICGHHIHIIIIIHIIHIIIIIIIICHHHHIIFHHIIHIIIHIIHIGIIIIGCHHIIGH?H?EHHIIIEHHIIIIIIIIIIHIIHIIEHFDHHHHEHHHIIHHHEHIIHIHHFCIIIHHHIHHFGHGIHHHHIIHIHIHHFHHHEGIIIHIIIIIIIIHIIHHCIHIIIIIIIIIIHIIHIIHIIIIHIIIIIIIIIIIIIIIIHIHHIIIIHHEHIIIIIHHHGIIIIIHIIIIIHIHHIHHHE@CIIIIIIIIHHIHHIIIIIIHGIIHIIIIIIIHIIIIIIIIIIIHHIHIIIIIIIIIHIIIIHGIIIIIHIIIIIIIHHHIIIIIHHHIHDBDDD
@HISEQ:969:HM2KJBCX2:2:1102:12903:66140 2:N:0:ACTATGCA
TCCAGGGCTATACCCAACTATCCCTATTAATCATTACGGTGATCCTAGAAACCAACAAAATAGAATCATGCCGTCCTATTTTATTATTCCATGCTAATGTATTCAAGCAAAATGCCTGCTTTAAACACTCTAATTTTTTCAAAGTAAAGGTCCTGGTTCCCCGCGTCACCCAATTAAGGACAGCGCGGTTCTCCAGAAGGTGAGAAATTGACTACACCAGTTCATACCCCTTAGGGCACGACCAATGTGTCAATCCCGAAATTCAACTACGAGCTTTTTAACTGCAACAACTTTAATATACGCTATTGGAGCTGGAATTACCGCGGCTGCTGGCACCAGACTTGCCCTCCAA
+
DDDDDIIHIIIIIIIIIIIIIIIIIIIIIIIIIIIIIIIIIIICHHIIHIIIIGHIIHHIIIIHIIIHIIHIIIHIHHIHIIIIIIGIIIHIIIHIHHHIIHHHIHIIIIHHIHHIIIIIIIIEHHIGIIIIGIIIIIIHIIHIIIIIIIIIIIIIIHIIIIIHHIIIIIIHIIIIIIIHIIIIIIIIIIIHIIIIGIIIIIIIIIIIIIIIIIHHIIIIIIIIIIIIIIIIIIIIIIIIIIIIIIIIIHHIIIIIIIIIIIHIHIIIIIIIIIIIIIIIIIIIIIIHIIIIIIIIIHIIIIIIGIIIIIIIIIIIIIIIIIIIIIIIIIIIIIIIIIIIIIIIIIIDDDDD
@HISEQ:969:HM2KJBCX2:2:1102:13044:66235 2:N:0:ACTATGCA
TCCAGGGCTATAGCCCAACTATCCCTATTAATCATTACCTCATGCTCCGAAAACCAACAAAATAGAACTGAGGTCCTATTCCATTATTCCATGCACCACTATTCAGGCTGAAACGCCTGCTTTGAGCACTCTAATTTTTTCAAAGTAAAAGTTCCAGTCACCACTAGACACTCAATGAAGAGCACCTAGGGCAAGCTAGACATTGTTAAAAAAGGACAGGAGAACAGTACAACCCATCGGGAGACCGTTCACTCCACGTCCGCTGATCCAACTACGGGCGTTTTAACCGCAACAACTTTAATATATGCTATTGGAGCTGGAATTACCGCGGCTGCTGGCACCAGACTTGCCCT
+
DAADDHHIIIIHI@FEHG=GHHHHFHHHIIHEHHE?DG?GFHHHGHHHII@<CGEHEHH?FHCCFCGHEHEH?CHFEHFCHCHHHIIHIH?HHIIH?HIIGGF1HHFGEEC<HFCEGGHGHHCHIIHHHHHIHHHHCFHF@IIHGHHHHFEHCHIHGEGHIHHGCHFHFHHGEHDFHII;HH?HFGIIHHHEHHEHGCDCFHHIIIHIHIIIHHFCHIHGHIIHHHIIHHCGHHHEAHHFDIIIHHEHHFD<ECGHHC/DHHCIHHFHCDCCHEGHDCHHFIG@HHHHHHHGEGHHECHEIHHHFHIHGHHHIHEHHHHHEHIHHIHHHHCFCEGHHHHGEEHGDGIIDDADC
@HISEQ:969:HM2KJBCX2:2:1102:2190:67085 2:N:0:ACTATGCA
TCCAGGGCTATACCCAACTATCCCTATTAATCATTACGGTGATCCTAGAAACCAACGAAATAGAATCAGTCCGTCCTATTTCATTATTCCATGCTAATGTATTCAGACGTTAGCCTGCTTTAAACACTCTAATTTTTTCAAAGTAACAGTCCTGATTTCCCATCACACCAAATAAATGGCATGAAAGTTCCTCAGAAGGTAGAGATTCATCTCACCAGTGCAGACAATTAAGCCTGACCAATGGGTAAACCCCGAAGTTCAACTACGAGCTTTTTAACTGCAACAACTTTAATATACGCTATTGGAGCTGGAATTACCGCGGCTGCTGGCACCAGACTTGCCCTCCAA
+
DDDDDIIIIIIIIIIIIIIIIIIIIIIIIIIIIIGIIIIIIIIIIIIIIIIIIIIHIIIIIIIGIHIIIIIIIIIIIIIIIIIIIIIIIIIIIIIFHIIIIHHHIHIIIHIIIHIIIIIIIHHIIIIIIIIHIIIIIIIIIIIIIIIIIIIIIIIIIIIIIIIIIIIHHIIHIIIIIIIIHIIIIIIHIIIIIIIIIIIIIIIIIIIIIIIIIIIIIIIIIIIIIIIIIIIIIIIIIIIIIIIIIHHIIIIIIIIIIIIIIIIIIIIIIIIIIIIIIIIIIIIIIIIIIIIIIIIIIIIIIIIIIIIIIIIIIIIIIIIIIIIIIIIIIIIIIIIIIIIIIIIDDDDD
@HISEQ:969:HM2KJBCX2:2:1102:5910:67620 2:N:0:ACTATGCA
TCCAGGGCTATACCCAACTATCCCTATTAATCATTACGTCAATCCTAGAAACCAACAAAATAGGATCGAACGTCCTATTTCATTATTCCATGCTAATGTATTCAAGCGTTAGCCTGCTTTAAACACTCTAATTTTTTCAAAGTAACAGTCCTGTTTCCCTGCAACACCAAATTAATGACATTACAGTTCTTCAAGAAGGAGGAATCAGTAAAGCCAGTACATACCATAGGCACGACCAACCTACTGACCCCGAAATTCAACTACGAGCTTTTTAACTGCAACAACTTTAATATACGCTATTGGAGCTGGAATTACCGCGGCTGCTGGCACCAGACTTGCCCTCCAA
+
DDDDDHIIIIIIHHIIIHIIIIIIIIIIIIIIIIIIIIIIIIIIIIIIGIIIIIIGHHHIIIIIGHIIIIIIIIIIIHIIIIIIIIIIIIHIIIIIIIIIIIIIIIIHIIIIIIIIIIIIIIIIIIIIIIIIIIIIIIIIIHIIIIIHIIHIHIIIIIIIIIIIHIHHIHHIHHIIIIIIIIIIIIHIIHIIIIIIIIHIIIIIHIIIIIIIIIIIIIIIIIIIHHIIIIIIIIHIIIHIIIHHHIHIIIIIIIHEIIIIIIIIIIIIIIIIIIHIIIIIIIIIIIHHIIIIIIIIIIIIIIIIIIIIIIIIIIIIIIIIIIIIIIIIIIIIIIIIIIIIIDDDDD
@HISEQ:969:HM2KJBCX2:2:1102:16998:67301 2:N:0:ACTATGCA
TCCAGGGCTATACCCAACTATCCCTATTAATCATTACGGTGGTCCTAGAAACCAACAAAATAGAACCACAACGTCCTATTCTATTATTCCATGCTAATCTATTCAAGCAAATGCCTGCTTTAAACACTCTAATTTTTTCAAGGTAATGGTCCTGGCTCCCCGGCACACCCAATAAAGGACATACTGGTTCACCAGAAGGTGGACCCGACACAGGACAGTACTCGCCAAAGACGGACCGCCCGGCCAGGCCTAAAATTCAACTACGAGCTTTTTAACTGCAACAACTTTAATATACGCTATTGGAGCTGGAATTACCGCGGCTGCTGGCACCAGACTTGCCCTCCAA
+
DDDDDIIIHIHIIIGIIIIHIIIIIIIHIGIIIIHIHIFHHGIIHHHIIHIIIHHGEHHIHHEFHHIIIIIIHGHHIIHIHEHIIEH1CHHHIIIHIIHGHHCGGIIIHIIGHHIIIHIIHHHIHFIIIHIIIHHHEIHHHHHHHHHGHIHHHHGIHIIIIHIIIIIIHHHFIHHIIIIIIIIIIHIIIIIIIIIHIIIIIHEHIIIIIIIIIIIIIIIIIIIIIIIIHHHIIIIIIIIIHHHIHIIHIIIIIIIGIIHHIHHIIHIIIIIIIGHIIIIIIIIIIIIIIIIIIHIIHHGDFIIIIIIIIIIIIIIIIIIIIIIIHIIIIIIIIHIIIIIIIDDDDD
@HISEQ:969:HM2KJBCX2:2:1102:4586:67558 2:N:0:ACTATGCA
TCCAGGGCTATACCCAACTATCCCTATTAATCATTACGGTGATCCTAGAAACCAACAAAATAGAACCATGCCGTCCTATTCTATTATTCCATGCTAATGTATTCGAGCAAAATGCCTGCTTTAAACACTCTAATTTTTTCAAGGTAAAGGTCCTGGTTCCACATGACACCCAATTAAGGACATCATGCTTCTCCAGAAGGTGAGAAATCAACTGCGACAGTTCATACCCCTTAAGGCACGACCATCACGTCAATCCCGAAATTCAACTACGAGCTTTTTAACTGCAACAACTTTAATATACGCTATTGGAGCTGGAATTACCGCGGCTGCTGGCACCAGACTTGCCCTCCAA
+
DDDDDIIHIIIIHIIHIIIHIHIIIIIIIIIIIIIIIIHIIIIIIIHIIIIIIGIIIIIIIIHHHIIIIIHCHHHIHIIGIIIIIIIIIHIIEHIIIHGIIGHIIIIIIIIIIIIIIGIIIIIIIIIIIHIIIIIIIIHIIIIIIIIIIIIIIIIIIIHIIIIIIIIIIIHIIIIIIIIIIIIIIIIIIIIIIIIIIIIIIIIIIIIIIIIIIIIIIIIIIIIIHIIIIIIIIIIIIIIIIIIIHHHIIIHIIIIIIIIIIIIIIIIIIIIIIIIIIIIIIIIIIIIIIHIIIIIIIIIHIIIIIIIIIIIIIIIIIIIIIIIIIIIIIIIIIIIIIIIIIIIIIIIDDDDD
@HISEQ:969:HM2KJBCX2:2:1102:10871:67935 2:N:0:ACTATGCA
TCCAGGGCTATACCCAACTATCCCTATTAATCATTACGGTGATCCTAGAAACCAACAAAATAGAACCATGCCGTCCTATTCTATTATTCCATGCTAATGTATTCGAGCAAAAATGCCTGCTTTAAACACTCTAATTTTTTCAAGGTAAAGGTCCTGGATCCGCAAGACACCCAATAAAGGACATCAAGTTTCTCCAGAAGGTGAGAAATCAACAGTAACAGTTCATACCCCTTAAGGCATGACCATCACGTCAATCCCGAAATTCAACTACGAGCTTTTTAACTGCAACAACTTTAATATACGCTATTGGAGCTGGAATTACCGCGGCTGCTGGCACCAGACTTGCCCTCCAA
+
BDBDBFH=EGHIIIIGFCHHHHCGHHGHHIIEFHHEHHHHEC@GEHHHHIHIEEGDE?GHGIGGIIHIIIIGHHHHHIGGHHHHI1<CF1FEHHFIGHEHH<FGHHHHHGHHIHHEHGGH@CHGCABCEHHHHHIIIIGHFHHHEHHHHEHCHIGIIHHDCHHIIHIIHIHHHHHHCHHEHFHHHIHHH?EHIIIIIIHHHGFHIIIHGIIIHHEEIHFHEHHHIIIIIIIIHIFIIGGHEHIGHHGE@IHFIIHGHHFHIIHFGHIIHIIIHCHCHIIHHHHHIIIHHHHGHHIFIIHFIIIIHHIHHHHCEFHHHGFHIIIGGIIIIIHIHHHEGIIHHHGHHIHC@D@DD
@HISEQ:969:HM2KJBCX2:2:1102:11379:66924 2:N:0:ACTATGCA
TCCAGGGCTATACCCAACTATCCCTATTAATCATTACGGTGGTCCTAGACCAACAAAATAGAACCAACGTCCTATTCTATTATTCCATGCTAATCTATTCAAGCAAAAGCCCGCTTTAAACACTCTAATTTTTTCAAGGTAATGGTCCTGGTTCCCCGACACACCCAATAAAGGGCATACCGGCTCACCAGAAGGATAGACCCGACAACAGAACAGTACTCGCCAGAGACGGACCGTCCGGTCAGGCCTAAAATTCAACTACGAGCTTTTTAACTGCAACAACTTTAATATACGCTATTGGAGCTGGAATTACCGCGGCTGCTGGCACCAGACTTGCCCTCCAA
+
DDDDDIIIIIIIIIIIIIIIIIIIIIIIIIIIIIHIIIIIHHIIIIIIIIIIIIIHIEHIHIIHIHIIIIIHHIHHIIIIIIHIIIHDHHHHHIIIIIHIIGIHIIIIHIIIIIHHIIIIHHIIIIIHHHIHIIIIHIIHIIHIIHIIIIIIIHHHHHHHIIIIIIIIIIIIIIIIIIIIIIHIIIIIGIIHIIIIIHHHIIIHIIIHIIIHHIIIIIIIIIIIIIIIIIIIIIIIIIIIIHHIIIIHIIIIIHIIIIIIHIIIIIIIIIIHIGIIIIIIIIIIIIIIIIIIIIIHHGHIIIIIIIIIIIIIIIIIIIIIIIIIIIIIIIIIIIIIIIIDDDDD
@HISEQ:969:HM2KJBCX2:2:1102:11817:68446 2:N:0:ACTATGCA
TCCAGGGCTATACCCAACTATCCCTATTAATCATTACGTCAATCCTAGAAACCAACAAAATAGGATCGAACGTCCTATTTCATTATTCCATGCTAATGTATTCAAGCGTTAGCCTGCTTTAAACACTCTAATTTTTTCAAAGTAACAGTCCTGTTTCCCTGCAACACCAAATTAATGGCATTACAGTTCTTCAGAAAGGAGGAATCAGCGAAGCCAGTGCATACCAGTGGCACGACCAACCTGCTGACCCCGAAATTCAACTACGAGCTTTTTAACTGCAACAACTTTAATATACGCTATTGGAGCTGGAATTACCGCGGCTGCTGGCACCAGACTTGCCCTCCAA
+
DDDDDHHIIIIIIIIIIIIIIIIIIIIIIIIIIIIIIIIIIIIIIHIIIIIIIIIIIIIIIIHHHHIHHIIIHHIIIIIIIIIIIIIGIIHIHIIIIIIIIIIIIIIIIIIIIIIIIIHIIIIIIIIIIIIIIIIIIIIHIIIIIIIIIHIIIIIIIIIIIIIIIIIIIIIIIIIIIIIIIIIIIIIIIIIIIIIIIIIIIIIIIIIIIIIIIIIIIIIIIIIIIIIIIIIIIIIIIIIIIIIHHIIIIIIIIIIIIIIIIIIIIIIIIIIIIIIIIIIIIIIIIIIIIIIIIIIIIIIIIIIIIIIIIIIIIIIIIIIIIIIIIIIIIIIIIIIIIIIIIDDDDD
@HISEQ:969:HM2KJBCX2:2:1102:19115:67265 2:N:0:ACTATGCA
TCCAGGGCTATACCCAACTATCCCTATTAATCATTACGTCAATCCTAGAAACCAACAAAATAGAATCAAACGTCCTATTTCATTATTCCATGCTAATGTATTCAAGCGTAAGCCTGCTTTAAACACTCTAATTTTTTCAAAGTAACAGTCCTGATTCCCCGCGACACCAAATTAATGACATCGCGGTTCTTCAGAAGGTAGGAACCAATAATACCAGTGCGTACCGAGGCACGACCGACACTCTGATCCCGAAATTCAACTACGAGCTTTTTAACTGCAACAACTTTAATATACGCTATTGGAGCTGGAATTACCGCGGCTGCTGGCACCAGACTTGCCCTCCAA
+
A?DDDIHHHEHIIHHHHIHHIHHGIHHIIIHHIIHIIIHHI@HIIIHGHIIIIIIIIIIIFHIGHHHHHHIIGHHDHCHHHHHHHIIHIIIIIHIIIIHHIGHHIEHHHFHHHHIHIHHHIHHHGHIHIHHIHIIIIIIHHIHHHIIIIHGEFHHIIEHHHIHGIIIIHHCGHHIIHHIHIHHIIHHHEIHIIIHHIIHEIIIIHFHHHHHHIIIIIHIIIIHIIEIHIHIIIHIHHEFDHGGEIH@HHIGIIIIGEGIIIHFIHIIHIHHIIHHHHIIIIIHHHIHIIIIIIIIIIIGIIIHIIIIIIIIHIIIIIIIIHGHIIHIHEIHIIIIIIIIIDB@BB
@HISEQ:969:HM2KJBCX2:2:1102:13428:68831 2:N:0:ACTATGCA
TCCAGGGCTATACCCAACTATCCCTATTAATCATTACGTCAATCCTAGAAACCAACAAAATAGGATCGTCGTCCTATTTCATTATTCCATGCTAATGTATTCAAGCGTTAGCCTGCTTTAAACACTCTAATTTTTTCAAAGTAACAGTCCTGTTTCCCCGCAACACCAACTTAATGGCATTACGGTTCTACAAGAAGGAGGAATCAGTAAAGCCAGTGCATACCAGTGGCACGACCAACTTGCTGACCCCGAAATTCAACTACGAGCTTTTTAACTGCAACAACTTTAATATACGCTATTGGAGCTGGAATTACCGCGGCTGCTGGCACCAGACTTGCCCTCCAA
+
DDDDDIIIIIIIHIIIIIIIIIIIIIIIIIIIIIIIIIIIGHIIIIHIIHIIIIIIHIHIHHGHIHIIIHHIIIIIIIHIIIIIIIHHHIIGIIHIIIIIIHIIIIIIIIIIIIIIHIIIHHHIIIHIGIHIIIIIIIIIIIIHHHIIIIIIIIIIIIIIIIIIIIIIIIIIIIIIHIIIIIIIIIIHIIIIIIIIIIIIIIIIIIIHIIIIIIIIIIIIIIIIIIIIIIIIIIIIIIIIIIHHIIIIGIIIIIHIIIIIIIIIIIIIIIIIIHIIIIIIIIIIIIIIIIIIIIIIIIHIIIIIIIIIIIIIIIIIIIIIIIIIIIIIIIIIIIIIIIIIDDDDD
@HISEQ:969:HM2KJBCX2:2:1102:9926:68816 2:N:0:ACTATGCA
TCCAGGGCTATACCCAACTATCCCTATTAATCATTACGTCAATCCTAGAAACCAACAAAATAGGATCGAACGTCCTATTTCATTATTCCATGCTAATGTATTCAAGCGTTAGCCTGCTTTAAACACTCTAATTTTTTCAAAGTAACAGTCCTGTTTCCCTGCAACACCAAATTAATGACATTACAGTTCTTCAGAAAGGAGGAATCAGCGAAGCCAGTACATACCAGTGGCACGACCAACCTGCTGACCCCGAAATTCAACTACGAGCTTTTTAACTGCAACAACTTTAATATACGCTATTGGAGCTGGAATTACCGCGGCTGCTGGCACCAGACTTGCCCTCCAA
+
DDDDB<C<CGHIHHIIIIHIHIHIIFHIIIEHIHHIIIHIHIIHIIIIIIIIIIIIIIHHIIIIHIIEHHIIEFHIIIIIIIEHGHIIHIHGHHHIIIHIIIIIIIIHIIHHHEHHGIIIIIIIIIIIIIIHIIHIIIIIIIIIIIIIIIIIIIHGIIIIIIHIIIIIIIIIIIIIIIIIIIIIIIIIIIIIIIHIIIIIIIIIIIIIGIIIIIIIIIIIIIIIIIIIIIIIIIIIGIIGIGIHGIIHIIIIIIIIIIIIIHH@HHIIIIIIIIHIIIIIIIIIIIIIIIIIIIIIIIIIIIIIIIIIIIIIIIIIIIIIIIIIIIIIIIIIIIIIIIIIIDDDDD
@HISEQ:969:HM2KJBCX2:2:1102:4960:69052 2:N:0:ACTATGCA
TCCAGGGCTATACCCAACTATCCCTATTAATCATTACGTCGATCCTAGAAACCAACAAAATAGGGTCAAACGTCCTATTTCATTATTCCATGCTAATGTATTCAAGCGTGTGCCTGCTTTAAACACTCTAATTTTTTCAAAGTAACAGTCCTGATTCCCCATGACACCAAATTAATGACATCACAGTTCGTCAGAAGGTAGAAATCAATGATACCAGTTCATACCAGAGGCACGACCAATATATTGATCCCGAAATTCAACTACGAGCTTTTTAACTGCAACAACTTTAATATACGCTATTGGAGCTGGAATTACCGCGGCTGCTGGCACCAGACTTGCCCTCCAA
+
DDDDDHIIIIIIIIIIIIIIIIIIIIIIIIIIIIIHIIIIIIIIIIIIIIIIIIIIIIHHIIHIIIIIHIIIIIIIIIIIHHHIIIIHIIIIGIIIIIIIIHIIIHIIIIIIIIIIHIIIIIIIIIIIIIIIIIHIIIIHIIIIIHIIIIIIIHHHIIIHIIHIIIHHIIIIIIIIIIIHIHIIIIIIIIIIIIIIIIIIIIIIIIIIIIIIIIIIIIIIIIIIIIIIIIIIIIIIIIIIIIIIHIIHIIIIIIIIHIIIIIIIIIIIIIIIIIIIIIIIIIIIIIIIIIIIIIIIIIIIIIIIIIIHCIIIIIIIIIIIIIIIIIIIIIIIIIIIIIIIIDDDDD
@HISEQ:969:HM2KJBCX2:2:1102:5537:69062 2:N:0:ACTATGCA
TCCAGGGCTATACCCAACTATCCCTATTAATCATTACGGTGGTCCTAGAAACCAACAAAATAGAACCACAACGTCCTATTCTATTATTCCATGCTAATCTATTCAAGCAAATGCCTGCTTTAAACACTCTAATTTTTTCAAGGTAATGGTCCTGGCTCCCCGGCACACCCAATAAAGGACATACTGGTTCACCAGAAGGTGGACCCGACACAGGACAGTACTCGCCAAAGACGGACCGCCCGGTCAGGCCTAAAATTCAACTACGAGCTTTTTAACTGCAACAACTTTAATATACGCTATTGGAGCTGGAATTACCGCGGCTGCTGGCACCAGACTTGCCCTCCAA
+
DDCDDIIHIIIIIIIIIIIIIIHFHIIIIIIHIHIIIIIIIIIIIIIIGIIIIIFHEHHHIIIIIHIIIHIIIIIHHHIIHIIHHEHDFC1FHGIIIIG@@FGGHHIF<F6FEHHFHH@GHHEHHIIGHHHHDHHHHFHHGHHIIHHHIHHGHHHHHHIIHIEIHH@GHGCIHHHHHHHIIIIHGIIIHHIIIHHFHHFHEH8IHII>HIHHHHCHIHHIIIIHHFHIHHHIIHHIIIIIHIHIIIIIIIIIHHDHIIIIIHIIIHGIHIIIHHFIIHFIIIIHHIIIIHIIIHIIIHHEGIIIIIIIIIIGIIIIIIIIIIIIIIIIIIIIIIIIIHIIIDDDDD
@HISEQ:969:HM2KJBCX2:2:1102:18964:71515 2:N:0:ACTATGCA
TCCAGGGCTATACCCAACTATCCCTATTAATCATTACGGTGGTCCTAGAAACCAACAAAATAGAACCACAACGTCCTATTCTATTATTCCATGCTAATCTATTCAAGCAAATGCCTGCTTTAAACACTCTAATTTTTTCAAGGTAATGGTCCTGGCTCCCCGGCACACCCAATAAAGGACATACTGGTTCACCAGAAGGTGGACCCGACACAGGACAGTACTCGCCAAAGACGGACCGCCCGGCCAGGCCTAAAATTCAACTACGAGCTTTTTAACTGCAACAACTTTAATATACGCTATTGGAGCTGGAATTACCGCGGCTGCTGGCACCAGACTTGCCCCTCCAA
+
DDCDCIIIIIIIIIIIIIIHIIHIHHHHIFHIIIIIGGHHHIIIIIGIIGHIIIIIIHIEHFHHCHHHIHIIIHIIIHHIIIIIHIHHHIIEHIIIIIIIHIIIIIIIIIIIIIIIIIHHHIIHHHHIHFHIHHHIHIIHIIIIIIIIHIIIIIIHIIHIHIIIIIHHGIIHHIIIIIIIIIIIIIIIIIIIIIIIIIIIHI<IIIIIIIIIIIIHIIIIIHIIIHIIIIIIIIIIIIIIIIIHEDIIIHHIIIIIIIIIIIIIIIIIIIIIIIIIIIIIIIIIIIIIIIIIIIIIIHHDFIIIHIIIIIIIIIIIIIIIIIIIIIIIIIIIIIIIIIIIIIDDDDD
@HISEQ:969:HM2KJBCX2:2:1102:7044:73079 2:N:0:ACTATGCA
TCCAGGGCTATACCCAACTATCCCTATTAATCATTACGGTGGTCCTAGAAACCAACAAAATAGAACCACAACGTCCTATTCTATTATTCCATGCTAATCTATTCAAGCAAATGCCTGCTTTAAACACTCTAATTTTTTCAAGGTAATGGTCCTGGCTCCCCGGCACACCCAATAAAGGACATACTGGTTCACCAGAAGGTGGACCCGACACAGGACAGTACTCGCCAAAGACGGACCGCCCGGCCAGGCCTAAAATTCAACTACGAGCTTTTTAACTGCAACAACTTTAATATACGCTATTGGAGCTGGAATTACCGCGGCTGCTGGCACCAGACTTGCCCTCCAA
+
DDDDCIIIGIIIHIIHIIIIIIIIIIIIIIIIIIIIIIIIHIIIIIIIIIIIIIIIIIIIIHHHIHHHIHIIIHIIHIIFHHHHIIIIIIIIIHIEHIIIIHHEEHIIIIIIIIIIHIHHIIIHHHIHIIIIIIIIHHIIIIIIIHHIIIIIHIHIIHHIIIIIIIIIIIIIIIIIIIIHIIIIIHHIIIIIIIIIIIIIIIIIIIIIIIIIIIHIIIIIIIIIIIIIIIIIIIII=IIIIIIIIIIIIHIIIIIHHIIIIIIIIIIIIIIIIIIIIIIIIIIIIIIIIIIIIHIIHHHFFIIIIIIIIIIIIIIIIIIIIIIIIIIIIIIIIIIIIIIIGDDDDD
@HISEQ:969:HM2KJBCX2:2:1102:7585:73538 2:N:0:ACTATGCA
TCCAGGGCTATAGTTCCCAACTATCCCTATTAATCATTACGGTGGTCCTAGAAACCAACAAAATAGAACCACAACGTCCTATTCTATTATTCCATGCTAATCTATTCAAGCAATAGCCCGCTTTAAACACTCTAATTTTTTCAAGGTAATGGTCCTGGCTCCCCAACACACCCAACAAAGGACATGCTGGTTCACCAGAAGGAAGACCCGACAACAAGACAGTACTCGCCAAAGACGGACCGCCCGGCCAGGCCTAAAATTCAACTACGAGCTTTTTAACTGCAACAACTTTAATATACGCTATTGGAGCTGGAATTACCGCGGCTGCTGGCACCAGACTTGCCCTCCAA
+
DDDDDGHHIIIIFHIIIIIIIIIIIIIIIIIHIIIIIIIIIIIIIHHIHHHIIIHHIIIIIIIIIIIIIHIIIIIHIHIIIIHHIIIIIIIIIGHHIHIIIIIIIIIIIIIIIIIIIIHIIHIIHIIIHIIIIIIIIIHHGIIHIIIIIIHHIIIIHGHHIIIIIIIHIIIHIIIIIIIIIIIIIIIHIIIIIIIHIIIIIIHHHEHHGIIIIIGIIIIHHIIIIHIIGIIIIIHIIIIIIHIIIIIIHIIIIIIIIIIIIIHIIIIIIIIIIIIIHIIIIIIIIIIIIHHIIIIIIIIIIIIHHIGIIIIIIIIIIIHHIIIIIIIIIIIIIIIIIIIIIIIIIDDDDD
@HISEQ:969:HM2KJBCX2:2:1102:17976:74367 2:N:0:ACTATGCA
TCCAGGGCTATACCCAACTATCCCTATTAATCATTACCGCGGTTCCAGAAACCAACACAACAGAACCACAGGTCCTATTCCATTATTCCATGCTAATCTATGCAAGCATGCGCCTGCTTTGAACACTCTAATTTTTTCAAGGTAAACGTCCTGGCTCCCGGCCGCCCGGCCGCCCGAAGGCAGCCCGGCGGCCGTTCCCCAGGAGGAAAGGCTCGGCCTTGACGCCCCCGCGAAGGGGCAGGCAGTACTCGCCGCCGAAGCAGCGGACCACCCGGCCAAGCCCAAAATTCGACTACGAGCTTTTTAACTGCAACAACTTTAATATACGCTATTGGAGCTGGAATTACCGCGGCTGCTGGCACCAGACTTGCCCTCCAA
+
DDDDDIIHIIIIHHHHIIIIIIHIIIIIIIHIIIIIIIIIIIIIIHHGHHIHHEHHHEHGIIHIFIIHHIIHIIIIIGIHIIIGIIIHIIIHHIIHGHHHICHHIIGHIIHHHIIIIIIIIIIIIIIIIIHHHIIIHEHIIIIHIIIIIHHIHFIIIIIIIHHHIHIIIIIIIIIIIHIIIIIIIIIIIIHHIIIIIIIHGIIIIIIIIIIIHHIIIIHGHFIIIIIHIIIIHIIHHIIIIIIIIGIIIIIIIIIIIIIIIIIIIIIIIIIIIIIIHIIIIIIIIIIIIIIIIIIIIIIIIIIIIIIIIIIIIHIIIIIIIIIIHGIIIIIIIIIIIIIIIIIIIIIIIIIIIIIIIIIIIIIIHIIIIIIIIDDDDD
@HISEQ:969:HM2KJBCX2:2:1102:7834:75279 2:N:0:ACTATGCA
TCCAGGGCTATACCCAACTATCCCTATTAATCATTGCTCACAAATCCAAAAACCAACAAAATACGATAAACGAGCCCTAACTTATTATTCCATGCTAATGTATTCATAACTAACCGCCTGCTTTAAACACTCTAATTTTTTCAAAGTAAAGGTCCTGGATTGCGAACCCAACCCAGCAAAGGGCAGGAACGTTCTCCAGGAAGATGGTAAGCGCGCATCGGCACTCACACACGAAACCGTGGCGGGCCAAGCGCACTATACCAGAAATCCAACTACGAGCTTTTTAACTGCAACAACTTTAATATACGCTATTGGAGCTGGAATTACCGCGGCTGCTGGCACCAGACTTGCCCTCCAA
+
BD@DD<CEFHIIHC@FGGHHGCCEGHF@CHIIIIIIIHHHIHIIIIIIHHII@HHHFHIGHIIHEEGHHHHIHDHHHIIIIHHHIHHHHCHHCG?HHIIHHECCGHHHHIHIHE?/CHHCHEEHGHHHF@FHHHHGCE?HEFHHHHHHHHGGEA@GHBGHICHHIHHCHGGEHHFEFHIHH?HHHHHGB@:B7IHHHHEHCGHCGCEGC6DHDHIIIIIHG@EHEIHHHIHEFGHHGIHHHCHEHIIHECFCC@HHDECHG@GGHHFE?EFGCD/GCE?DHGHFHHHHHG@?HHHIHEGIHHCHEHDHIHEGEIIIHHHFHG@GIHDDHHCHEHIHGEFF<CCIHHGHHDDFHDDDD0
@HISEQ:969:HM2KJBCX2:2:1102:11242:75271 2:N:0:ACTATGCA
TCCAGGGCTATACCCAACTATCCCTATTAATCATTACGGTGATCCTAGAAACCAACAAAATAGAACCATGCCGTCCTATTTTATTATTCCATGCTAATCTATTCAAGCACTAGCTTGCTTTAAGCACTCTAATTTTTTCAAGGTAATAGCTCTGCTTCCCCAACGCACCAAATTAATGGCATGAAGGTTATTCAGAAGGTAAGAATCCATCAAATCAGTACGAACAGTGAAGCCCGACCGATAGACAGATTCCGAAATTCAACTACGAGCTTTTTAACTGCAACAACTTTAATATACGCTATTGGAGCTGGAATTACCGCGGCTGCTGGCACCAGACTTGCCCTCCAA
+
DDDBDHIIIIIIIIIIIIIIIIIIIIIIIIIIHIIIIIIIIIIHHIIIIIIIIIIIIIIGHHHIIIIIIIIIGHIIIIIIIIIIIIIIIIIHIHHIHHIIIHHHIIIHIIIIHIIIIIIIIIHIIIIIIIIIIIIIHHIIIIIIIIHIIIIIIIIIIHHIIIHIGHHHIIIHIHIHHIIIGIIIIIHIIHIIHIIIIIIIIIIIIIGIII<IHHHIIIIIIIHIIIIIIIIIIIIIIIIIIIIIIHHIIIIHIIIIIIIIIIIIIIIIIIIIIIIIIIIIIIIHIIIIIIIIIIHIIIIIIIIIIIIIIIIIIIIIIIIIIIIIIIIIIIIIIIIIIIIIIIIDDDDD
@HISEQ:969:HM2KJBCX2:2:1102:7045:76216 2:N:0:ACTATGCA
TCCAGGGCTATACCCAACTATCCCTATTAATCATTACGGTGGTCCTAGAAACCAACAAAATAGAACCACAACGTCCTATTCTATTATTCCATGCTAATCTATTCAAGCAATAGCCCGCTTTAAACACTCTAATTTTTTCAAGGTAATGGTCCTGGCTCCCCAACACACCCAATAAAGGACATACTGGTTCACCAGAAGGAAGACCCAACAACAGACAGTACTCGCCAAAGACGGACCGCCCGGCCAGGCCTAAAATTCAACTACGAGCTTTTTAACTGCAACAACTTTAATATACGCTATTGGAGCTGGAATTACCGCGGCTGCTGGCACCAGACTTGCCCTCCAA
+
DDDDDIIIIIIIIIIIIIIIIIIIIIIIIIIIIIIIIIIIIIIIIIIIIIIIHHIIIIIHIIHHHIIIIIIIIEHIIIIHIIIIIIIIIIIIHIIIIIIIIIIIIIIIIIIIHIIIIIIIIIIIIIIIIIIIIIIIIHIIGIIIIIIIIIIIIIHHHIIIIIIIIIIIIIIIIIIIIIIIIIIIIIIIIIIIIIIIIIIIIIIIHIIIIIIIIIIHIIIIIIIIIIIIIIIIIIIIIIIIIIIIHIIIHIIIIIIIIIIIIIIIIIIIIIIIIIIIIIIIIIIIIIIIIIIIIIIIIIIIIIIIIIIIIIIIIIIIIIIIIIHIIIIIIIIIIHIIIIIIIDDDDD
@HISEQ:969:HM2KJBCX2:2:1102:10518:75960 2:N:0:ACTATGCA
TCCAGGGCTATACCCAACTATCCCTATTAATCATTACGTCAATCCTAGAAACCAACAAAATAGGATCAAACGTCCTATTTCATTATTCCATGCTAATGTATTCAAGCGTTAGCCTGCTTTAAACACTCTAATTTTTTCAAAGTAACAGTCCTGTTTCCCTGCAACACCAAATTAATGACATTACAGTTCTTCAAGAAGGAGGAACCAATAAAGCCAGTGCATACCAGAGGCACGACCAACCTACTAATCCCGAAATTCAACTACGAGCTTTTTAACTGCAACAACTTTAATATACGCTATTGGAGCTGGAATTACCGCGGCTGCTGGCACCAGACTTGCCCTCCAA
+
@BBDDIHIIIIIHFHHHHHHEHHFHEEHHIIHHIIHHIIHDHIIHIIHGIIHHHCEHEEHHHFHCHHHHCC<DG@EHEFGGHHEHFEHHIEE?FHHHHHIIIHIGIIHIIIIGIHIIIHIHHHHGGIIHGGIIIIIHIIHHIIIIIIIIIIHHHHHIIIIGIHIHHHIIIHHIIIIIIHIHIIIIIIHIIIIHIHIHIGIIIHHHEIHGIGIIIIIIIIIIIIIIHIIHHIIIIIHIHHIHHHFFIHDGHHHIHIHHIIIHHEIIHGIIIIIIIIIIIIIIIIIIIIIIIIIIHIIIHIIIIHIIIIIHIIIIIIIHIIIIIIIIIIIIHHFIHIIIIIIIDDDDD
@HISEQ:969:HM2KJBCX2:2:1102:14703:77216 2:N:0:ACTATGCA
TCCAGGGCTATACCCAACTATCCCTATTAATCATTACATCGATCCTAGAAACCAACAAAATAGAATCAAAACGTCCTATTTCATTATTCCATGCTAATGTATTCAAGCGTAAGCCTGCTTTAAACACTCTAATTTTTTCAAAGTAACAGTCCTGATTCCCCATGACACCAAATTAATGACATCATGGTTCGTCAGAAGGGAGAAATCAATAAGCTAGTACGTACCAAAGGCACGACCAACATATTGATCCCGAAATTCAACTACGAGCTTTTTAACTGCAACAACTTTAATATACGCTATTGGAGCTGGAATTACCGCGGCTGCTGGCACCAGACTTGCCCTCCAA
+
DDDDBHIIIIIIIIIIIIIIIIGIIGIIIIHIIIIHIIIIIIIHIIIIIIIIIIIIIIIIIIIIIIIIIHIICHCHIIIGIIGIIIIIHIHIIGHIHIIIIIIIIIIIIIHIIHIIIIIIHIIIIIIIIIIIIIHIHIIHHIIIIIIIIIIIHHHHHHIIIIIIIIIIIIIIHHIIIIIIHHHIIIIIIIIIHIIIIIIIIIHHIIIIIHIHIIIIIIIIIIIIHHHIIIHHIIIIIIIHHIHHGIIIIIIIIIIIIIIIIIIIIIIHIIIIIIIIIIIIIIIIIIIIIIIIIIIIIIIIIIIIIHIIIIIIIIIIIIIIIIIIIIIIIIIIIIIIIIIIIDDDDD
@HISEQ:969:HM2KJBCX2:2:1102:5198:77117 2:N:0:ACTATGCA
TCCAGGGCTATACCCAACTATCCCTATTAATCATTACGGTGATCCTAGAAACCAACAAAATAGAATCAGCCCGTCCTATTTCATTATTCCATGCTAATGTATTCAGACGATAGTCTGCTTTAAACACTCTAATTTTTTCAAAGTAACAGTCCTGATTTCCAACCACACCAAATAAATGGCATGAAAGTTCCTCAGAAGGTAGAGATCCATCTCACCAGTGCAGACAATTAAGCCTGACCAATGGGTAGACCCCGAAGTTCAACTACGAGCTTTTTAACTGCAACAACTTTAATATACGCTATTGGAGCTGGAATTACCGCGGCTGCTGGCACCAGACTTGCCCTCCAA
+
DDDDDHHIIGIIIIIIIHI?GHIIIIIIHIIIIIIIIIIIIIIIIIIIIHHIHEHIIEHIIIIIIIIIIIHIIIIIIIIHFHIIIGIHHHII<FHIIIHHICHIHHHHIIIIIIIIIIHIIHHIIIIIHIHHIIIIHIIHHIIHIIIIIIIIHIIIIIIIHHIGIIIIIIIHIIHIIHIIHIIIIIHHHIHIIIIHIIHHIIIIIIIIHHIIIIIIIIIHIIIIIIIHHHIIIIIIHHIIIIIIIHFIIIIIIHIIIIIIIIIIIIIIIIIIIIIIHIIIIIIHHIIIHHIIIIIHHIIIIIIIIIIIHIIIIIIIIIIIIIHIIHHIIHIIIIIHIHHHIIICCDDD
@HISEQ:969:HM2KJBCX2:2:1102:11270:77383 2:N:0:ACTATGCA
TCCAGGGCTATACCCAACTATCCCTATTAATCATTACGGTGATCCTAGAAACCAACAAAATAGAACCATGCCGTCCTATTCTATTATTCCATGCTAATGTATTCGAGCAAAAATGCCTGCTTTAAACACTCTAATTTTTTCAAGGTAAAGGTCCTGGATCCGCAAGACACCCAATAAAGGACATCAAGTTTCTCCAGAAGGTGAGAAATCAACAGTAACAGTTCATACCCCTTAAGGCATGACCATCACGTCAATCCCGAAATTCAACTACGAGCTTTTTAACTGCAACAACTTTAATATACGCTATTGGAGCTGGAATTACCGCGGCTGCTGGCACCAGACTTGCCCTCCAA
+
DDDDDIIIIIIIIHIIIIIGIIIIIIIIIIHIIIIIIIIIIIIIIIIIIIIIIIHIIIHIHIIIHIHHIHIIIHHIIIFHHHIIIIIHHH?CEGHEFHIIIHHHIIIIIHHIIIIHIHIIIIIIIIIHIIIIIIHIIIIIIIIIIIIIIIIIIIIIIIIIIIIIIIIIIIIHIIIIIIIIIIIIIHIIIHIIIIIIIIIIIIIIIIIIIIIIIIIIIIIIIIIIIIIIIIIIIIIIIIIIIIIIIIIHIIHGIIIIIIIIIIIIIIIIIIIIIIIIIIHIIIIIIIIIIIIIHHIIIIIIHIIIIIIIIIIIIIIIIIIIIIIIIIIIIIIIIIEIIIIIIIIIIIIIDDDDD
@HISEQ:969:HM2KJBCX2:2:1102:14371:77047 2:N:0:ACTATGCA
TCCAGGGCTATACCCAACTATCCCTATTAATCATTACGGTGGTCCTAGAAACCAACAAAATAGAACCACAACGTCCTATTCTATTATTCCATGCTAATCTATTCAAGCAATAGCCCGCTTTAAACACTCTAATTTTTTCAAGGTAATGGTCCTGGCTCCCCAACACACCCAATAAAGGACATACTGGTTCACCAGAAGGAAGACCCGACAGCAGACAGTACTCGCCAAAGACGGACCGCCCGGCCAGGCCTAAAATTCAACTACGAACTTTTTAACTGCAACAACTTTAATATACGCTATTGGAGCTGGAATTACCGCGGCTACTGGCACCAGACTTGCCCTCCAA
+
?@DBD?CHH@G?<GH?<<G@CGHCC<<@HHHI?GG@E10<C@C1CHFEHIHII?1<EE?CCF@F@1DGEE1E<11<D?G<@11DCHH@F<F<1<<1CGH@1<GG@F@CGCB>1D@1FGFCHE@FEHECHHHHHB8<IHHHHHHFC9IIIIHEHCEHCIIIIHHDHHGIH-HHHIIHHHCIHHHHHCIHGIIIIIHHIHFHHHHGHIHIIIIHIHFIIHGCHDHGIHHHHHFCDHHHIHDHIHG<EIIGIHIHHHFHHIIIHGGGEHHHEHIHHHIIIHHFIHCIIGIHHHIIHIIHIIHIHHIIIHIIIIIIIIIIIIHEFHHGIIIHIIHHEIIHHHEG@DD@@@
@HISEQ:969:HM2KJBCX2:2:1102:4115:78680 2:N:0:ACTATGCA
TCCAGGGCTATACCCAACTATCCCTATTAATCATTACGGTGGTCCTAGAAACCAACAAAATAGAACCACAACGTCCTATTCTATTATTCCATGCTAATCTATTCAAGCAAATGCCTGCTTTAAACACTCTAATTTTTTCAAGGTAATGGTCCTGGCTCCCCGGCACACCCAATAAAGGACATACTGGTTCACCAGAAGGTGGACCCGACACAGGACAGTACTCGCCAAAGACGGACCGCCCGGCCAGGCCTAAAATTCAACTACGAGCTTTTTAACTGCAACAACTTTAATATACGCTATTGGAGCTGGAATTACCGCGGCTGCTGGCACCAGACTTGCCCTCCAA
+
DDDDDHIIIIIIHIIIHIHIIIIIIIIIIIIIIIIHIHIIHIIIIIIIIIIIIIIIIIHIIIHIIIIIIIIHGHIIIIIHIIIHIIIIHIIIIIIIIIIIIIIIIIIIIIIIIIIIIIIIIIHIIIIHIIIGIIIIIHIIIIIHIIIIIHIIHIHIIIIIIIHHIIIIIIIIIIHIIIIIIIIIIIIHIIIIIIIIIIIIIIIIIIIIIIIIIIIIIIIIIIIIIIIIIIIIIIHIIIIIIIIIHIIIIIIIIIIIIIIIIIIIIIIIIIIIIIIIIIIIIIIIIIIIIIIIIIIIIHGDFIIIIIIIIIIIIIIIIIIIIIIIIIIIIIIIIIIIIIIIIDDDDD
@HISEQ:969:HM2KJBCX2:2:1102:12906:78735 2:N:0:ACTATGCA
TCCAGGGCTATACCCAACTATCCCTATTAATCATTACGGCGACTCTAGAAACCAACAAAATAGAACCGCACGTCCTATTTTATTATTCCATGCTAATGTATTCGAGCATAAGCCTGCTTTGAACACTCTAATTTTCTCAAGGTAAAAGTCCTGGTTCCCCAACACACCCAGTGAAGGGCATGCCGGCTCACCAAGAGGTAAGACCCAGCCGGACAGTACATACCGTTAGGCAGACCATCCAGCCAGGCCTGAAGTTCAACTACGAGCTTTTTAACTGCAACAACTTTAATATACGCTATTGGAGCTGGAATTACCGCGGCTGCTGGCACCAGACTTGCCCTCC
+
DDDDDHIHHHHHHHHIHIEHHECHIIIHHFHHIIGIIIFHHHIIIHGIIEHHIHIIIHH@GEHE@GE<CHD/<<E@<1@HGHIIFHHFHFHCHIIGHIIIIHHHIHHIHIIGIIIHIIHIHIIIIIIIIIHHIIHHHHIIHIIIHIIIHGHIHHHGHHHIIIHHGEHIIIIIIIIHIIIIIIHIIIIIIIIIIIIIIHII;HHIIIIIIIIIIIIIIIIHIIIIIIIIIIIIIIIIIIHIHGIIIIIIIIHIIIIIIIIIIIIIIIIIIIIIIIIIIIIIIIIIIIIIIIIIHIIIIIIIIIIIIIIIIIIIIIIIIIIIIIIIIIIIIIIHIIIIIIDDDDD
@HISEQ:969:HM2KJBCX2:2:1102:18893:78851 2:N:0:ACTATGCA
TCCAGGGCTATACCCAACTATCCCTATTAATCATTACGTCGATCCTAGAAACCAACAAAATAGAATCAAACGTCCTATTTCGTTATTCCATGCTAATGTATTCAAGCGTGAGCCTGCTTTAAACACTCTAATTTTTTCAAAGTAACAGTCCTGATTCCCCATGACACCAAATTAATGACATCATGGTTCGTCAGAAGGTAGGAATCAATAATACCAGTACGTACAATAGCACGACCAATAAATTGATCCCGAAATTCAACTACGAGCTTTTTAACTGCAACAACTTTAATATACGCTATTGGAGCTGGAATTACCGCGGCTGCTGGCACCAGACTTGCCCTCCCAA
+
DDDDDHIIIIIIIIIIIIIIHIIIIHIIIIIHIIIIIIIIIIIIIIGHIIIIIHIIIIIIIIIGIIIIIIIIIIIIIIIIEEHIIGIHIIIIIIIIIIIIIHIIIIIIIIIIIIHEHHIIIIIIIIIIHIIIIIIHIIIIIIIIIIIIHIIIIIIIIIIIIIHI:IIHIIHGHIIIIIIHIHIIIIIIIIIHIIIIIIIIIIIIIIIIIIIIIIIIIIIIIIIIIIIIIIIIIIIIIIIIIIIHHIIIIIIIIIIIIIIIGIIIHIIIIIIIIIIIIIIIIIIIHHFHIHIIIIIIIIIIIIIIIIIIIIIIIIIIIIHIIIIIIIIIIIIIIIIIIIIIIDDDDD
@HISEQ:969:HM2KJBCX2:2:1102:16585:78946 2:N:0:ACTATGCA
TCCAGGGCTATACCCAACTATCCCTATTAATCATTACGGTGATCCTAGAAACCAACAAAATAGAACCATGCCGTCCTATTCTATTATTCCATGCTAATGTATTCGAGCAAAATGCCTGCTTTAAACACTCTAATTTTTTCAAGGTAAAGGTCCTGGTTCCACATGACACCCAATTAAGGACATCATGCTTCTCCAGAAGGTGAGAAATCAACTGCGACAGTTCATACCCCTTAAGGCACGACCATCACGTCAATCCCGAAATTCAACTACGAGCTTTTTAACTGCAACAACTTTAATATACGCTATTGGAGCTGGAATTACCGCGGCTGCTGGCACCAGACTTGCCCTCCAA
+
DDCDDHIIIIIIIIIIIIIIIIIIIIIIIIIIIIIIIIIIIIIIIIIIIIIIIIIIIIIIIIHIGHIIIIIIIIIIIIIIGIIIIIIIIIIIIHIHHIIIIGIHHIIIIIIIIIIIIIIHIHIIIIIIIIIIIIIIIIIIIIIIIIIIIIIIHIIIIIIIIIIIIIIIIIIIIIIIIIIIIIIIIIIIIIIIIIIIIIIIIIIIIIIIHIIIIIIIIIIIIIIIIIIIIIIIIIIIIIIIIIIIIIHIIHFIIIIIIIIIIIIIIIIIIIIIIIIIIIIIIIIIIIIIIIIIIIIIIIIIIIIIIIIIIIIIIIIIIIIIIIIIIIIIIIIIIIIIIIIIIIIIIIIDDDDD
@HISEQ:969:HM2KJBCX2:2:1102:16987:78987 2:N:0:ACTATGCA
TCCAGGGCTATACCCAACTATCCCTATTAATCATTACGTCAATCCTAGAAACCAACAAAATAGGATCGAACGTCCTATTTCATTATTCCATGCTAATGTATTCAAGCGTTAGCTTGCTTTAAACACTCTAATTTTTTCAAAGTAACAGTCCAAATTCCCCGCAACACCAAATTAATGGCATTACGGATCATCAGGAAGGAGGAATCAGTGAGACCAGTACATACCAGAGGCATGACCAACCTACTAACCCCGAAATTCAACTACGAGCTTTTTAACTGCAACAACTTTAATATACGCTATTGGAGCTGGAATTACCGCGGCTGCTGGCACCAGACTTGCCCTCCAA
+
DDDDDHFHIIIIHHIHIIIIHHIHGHIIIIIIIIIIIIHIIIHIIIGIIIIIIIIIIIIIIIHHHHIHFHHHIIIIIHIIIIIHIHEHHIIHIHIHIIIIIHIHIIIIIHIHIIIHIHIIIHHHIIIIIIIIIIIIHHHIHHIHIHHHHHIHHGHHIIIIHGIIIIIHHHHIIIIIIIIIHIHHIIIIIHIIIIIHHIIIIIIIHIIIIIIHIIIIIIIIHIIIIIIIIIIIIIHIIIIIIIHGFHHIIIIIIIIIIIIIIIHIIIIIIIIIIHHIIIIIIIIIIIIIIIHGHGIIIIIIIIIIIIIIIIIIIIIIIIIIIIIIIIIIIIIIIHIHIIIIIDDDDD
@HISEQ:969:HM2KJBCX2:2:1102:19332:79230 2:N:0:ACTATGCA
TCCAGGGCTATACCCAACTATCCCTATTAATCATTACGGTGGTCCTAGAAACCAACAAAATAGAACCACAACGTCCTATTCTATTATTCCATGCTAATCTATTCAAGCAAATGCCTGCTTTAAACACTCTAATTTTTTCAAGGTAATGGTCCTGGCTCCCCGGCACACCCAATAAAGGACATACTGGTTCACCAGAAGGTGGACCCGACACAGGACAGTACTCGCCAAAGACGGACCGCCCGGTCAGGCCTAAAATTCAACTACGAGCTTTTTAACTGCAACAACTTTAATATACGCTATTGGAGCTGGAATTACCGCGGCTGCTGGCACCAGACTTGCCCTCCAA
+
0<DD@10CCGHHI1DGE@EFHCE1C1CFEHFHHEHHECCCHHHE@DGFHIH11<D<ECHHHH@@HHEE?<<G<D1DDH?EHHFHEHHHF@FHEFE@FCEHHCHHGCCHHGHFFFGCGEEEIHHGGFHFEEHFHHICGCIHI@EEGD<D@DFFHEHHEHIHEHFHDHHI1DIIHIIHHFIIHIIHG@EHEIHHIHGFHHG??EHCEECIIIHHHHGGIIHIHIIH;EHIHEHHHCHHHCC<HIIHGIHEEGIIIGHHHHHHIHHIHHHHHGCGEHHHIIHIIIHIIGIIFHGHEIIHHHCFFHFGEHHEHIHHHEDDHIHG?HEIHHEGIHHEEIHFEHIII@DDDD
@HISEQ:969:HM2KJBCX2:2:1102:14446:78259 2:N:0:ACTATGCA
TCCAGGGCTATACCCAACTATCCCTATTAATCATTACGGTGATCCTAGAAACCAACAAAATAGAATCATGCCGTCCTATTTTATTATTCCATGCTAATGTATTCAAGCAAAATGCCTGCTTTAAACACTCTAATTTTTTCAAAGTAAAGGTTCTGGTTCCCCGCGACACCCAATTAAGGGCATCGCGGTTCTCCAGAAGGTGAGAAATTGACTACACCAGTTCATACCCCTTAAGGCACGACCGATGTGTCAATCCCGAAATTCAACTACGAGCTTTTTAACTGCAACAACTTTAATATACGCTATTGGAGCTGGAATTACCGCGGCTGCTGGCACCAGACTTGCCCTCCAA
+
DDD0DDHHHHIGF1<CECH<C@GH@GDG@HHEHCGFCHEF?GGHHFE1<<DHCHHI?HHHE?F?GHHGH@HC?<<<ECFD?CHHIEGH@GEHC1FHEEDGH<@<FHCF@D@FHGCHHFHHIHEHHEGECHH<?HFEHGHEGHFHHIIHHDD$1FDCHEEGIHIHHHGHFCIHHHHDG/;<ECCHHDDCH<GHHIHHHGCEHHHH9EIHHIHHGHGD8CAEGGC@HHC;EFFG@HHCC<CHHIHIHHHGC@<1?HE<GCHHHCEHCCCDCDIHEHGIHIIIIIHIHEC@?GFC<HHG<<0E<EHCEHEFHHEC<C1HHIHHHDDHF1FIIIIHIHIFIIHG@?HCDGC00@<0
@HISEQ:969:HM2KJBCX2:2:1102:11434:79433 2:N:0:ACTATGCA
TCCAGGGCTATACCCAACTATCCCTATTAATCATTACGTCGATCCTAAAAACCAACAAAATAGGGTCAAACGTCCTATTTCATTATTCCATGCTAATGTATTCAAGCGTGTGCCTGCTTTAAACACTCTAATTTTTTCAAAGTAACAGTCCTGATTCCCCATGACACCAAATTAATGACATCACAGTTCGTCAGAAGGTAGAAATCAATAATACCAGTGCATACCGGAGGCACGACCAATATATTGATCCCGAAATTCAACTACGAGCTTTTTAACTGCAACAACTTTAATATACGCTATTGGAGCTGGAATTACCGCGGCTGCTGGCACCAGACTTGCCCTCCAA
+
DDDDDHHIIIIIIIIIIIIIIIIIIIIIIIIIIIIIIIHHIIIIHIIIIIIIIIIIEHIGHIHHIIIIIHIHFHHIIIIIHHIIIIIIIIIIGHIIIIIIIIIHIHHIIIHIHIIHIIIIIIHHHIIIIIIIIIIHHIIIIIIIIIIIIIIIHHIGIIIIIIIIHIIIIHIHIIIIIHIIIIIIIIHIHIIIIIIIIIIIIIIIIIIHIIIIIIIIIIIIIIIIIIIIIIIIIIIIIIIIIIHHHHIIIIIIIIIIIHIIIIIIIHIIIIIIIIIIIIIIIIIIIIIIIIIIIIIIIHGDFIIIIIIIIIIHIIIIIIIIIIHIIIIIIIIIIIIIIIIIIDDDDD
@HISEQ:969:HM2KJBCX2:2:1102:21276:79001 2:N:0:ACTATGCA
TCCAGGGCTATACCCAACTATCCCTATTAATCATTACGTCGATCCTAGAAACCAACAAAATAGAATCAAACGTCCTATTTCGTTATTCCATGCTAATGTATTCAAGCGTGAGCCTGCTTTAAACACTCTAATTTTTTCAAAGTAACAGTCCTGATTCCCCATGACACCAAATTAATGACATCATGGTTCGTCAGAAGGTAGGAATCAATAATACCAGTACGTACAATAGCACGACCAATAAATTGATCCCGAAATTCAACTACGAGCTTTTTAACTGCAACAACTTTAATATACGCTATTGGAGCTGGAATTACCGCGGCTGCTGGCACCAGACTTGCCCTCCAA
+
@DBDBHIGHHEHHECE@HCEHHIGHHCFHHCHHFFFHGCEHHHIHHHHE?GHGHICEEHIIHHHIHEHGHGI1C@=G?FF@HEHHIGGHH?FF1<CGC<GC@DGHIHHG@GGEEGIHHCECAHHHIFHHFHGHEEHFHHHHGGHHCHFHFIHFFHGIIGHHGHIHEGIIHHIIIIHHIIHIHEHDIIIHIHIHIIIIIHGIIIIHIHHGEHFCH<GHHHIH;HIHIIIIHIIIHIIIHGHFHHDGIHGHFHECCIHIHHIHHHHFHGIIHHHIHIIHHIHHHGHHIHHHHGGEIHHHFIHIIHIIIHIHIIHIIHHIIIHIIIIIHHIIIHHFIIIIIIIDDDDD
@HISEQ:969:HM2KJBCX2:2:1102:7886:79632 2:N:0:ACTATGCA
TCCAGGGCTATACCCAACTATCCCTATTAATCATTACGTCAATCCTAGAAACCAACAAAATAGGATCAACGTCCTATTTCATTATTCTATGCTAATGTATTCAAGCGCAAGCCTGCTTTAAACACTCTAATTTTTTCAAGGTAACAGTCCTGATTCCCCACCACACCAAATTAATGACATGATGGTTCATCAGAAGGTAGAAATCAGTAATACCAGTACGTACCGAAGGCACGACCAGCGTACTAATCCCGAAATTCAACTACGAGCTTTTTAACTGCAACAACTTTAATATACGCTATTGGAACTGGAATTACTGCGGCTGCTGGCACCAGACTTGCCCTCCAA
+
CDDDDEIIIIIIIHIHIIIHIIIIIIIIIIHIIIHIIFEHIIIIIIEEHIIIHIHHHHHIHIHIIHIIIIIIGHIIIIIHIIIIHHHIIIIIIHHIHIIIIHHHHIIHEIIHIIEHIHHIIHIIIHIHIIIIHHIHHIIIIIHIIIIHIIHIHHHIIIIHHHIIIHHIIIIIIIIIIIIIIIHIIIIIIEIIIHHHHIIIHIIIIHIIIIIIHHIIIFIIHIGHIIIIIHHHFHIIIIIIIIHHIIIIHHIHEHHIIHIIIHFIFIIIIIIIHIIIIIIIIHHHGHIHHIIHHIHIIIHHIIIIIIIIIIIIIHIIIIIIIHHIIIIIIIIIIIIIIIIIDDDD@
@HISEQ:969:HM2KJBCX2:2:1102:6179:79444 2:N:0:ACTATGCA
TCCAGGGCTATACCCAACTATCCCTATTAATCATTACGTCGATCCTAGAAACCAACAAAATAGGTTCGATCGTCCTATTTCGTTATTCCATGCTAATGTATTCAAGCGCGAGCCTGCTTTAAGCACTCTAATTTTTTCAAAGTAACAGTCCTGTTTCCCCGCAACAACAAATTAATGCCATCACGGTTCTACAAGAGGGAGGGACCAGTGAGGCCAGTGCATACCAGTGGCACGACCAACCTACTGGCCCCGAAATTCAACTACGAGCTTTTTAACTGCAACAACTGTAATATACGCTATTGGAGCTGGAATTACCGCGGCTGCTGGCACCAGACTTGCCCTCCAA
+
DDDDDIHGIHIIIHHHHIIHIIHCHHHHHIHGHCFEHHCGHIIIHHFIFHHHIFHFEEHEHHHIDEHHGHGH<CEHHCHHHH?C@EHE??HHEH?EGHIHHHGHHHIIIIIHHIIIIHHIHIHHIIIIIIIIIIHHHHGIIIIIIIIIIIIIIHHEIIIIIIIIIIIIGIIHHHIHIHHIIIIIIHIIIIIIHFIIIIIIIII=IIIIIIIIIIIIIIIIIIHIIIIIIIIIIIIIIIIIIGIIIIIHIIIIIIIIIIIIIIIIIIIIIIIIIIHIIIIIIIIHGD1IIIIIIIIIIIIIIIIIIIIIIIIIIIIIIIIIIIIIIIIIIIIIIIIIIIIIIDDDDD
@HISEQ:969:HM2KJBCX2:2:1102:1577:80074 2:N:0:ACTATGCA
TCCAGGGCTATACCCAACTATCCCTATTAATCATTACGTCAATCCTAGAAACCAACAAAATAGGATCGAACGTCCTATTTCATTATTCCATGCTAATGTATTCAAGCGTTAGCCTGCTTTAAACACTCTAATTTTTTCAAAGTAACAGTCCTGTTTCCCTGCAACACCAAATTAATGACATTACAGTTCTTCAGAAAGGAGGAATCAGCGAAGCCAGTGCATACCAGTGGCACGACCAACCTGCTGACCCCGAAATTCAACTACGAGCTTTTTAACTGCAACAACTTTAATATACGCTATTGGAGCTGGAATTACCGCGGCTGCTGGCACCAGACTTGCCCTCCAA
+
DDDDBHHHIIIIHIIHIIIHIIIIHIIIIIHIIIIIIIIIIIIIIIIIIGIIHIIIHHHHIIFEHIIHHHGHGHHHHGHIIIIIHIIIIIGIGHHIIHIIIIIHIHHHGHHDFIIIIHIHHHHIIIIEHIIIHIIHIIHIIIHIIIIHHIIIIIHHIIIIIIIIIIHIHIIHIIIIHHIIIIIIIIIIIIHHIIIIIIIIIIIIIIIIHHGIIIIIIHIIIIIIIIII<IIIIIIDIIIHHHHHEIIIIIIIIIIIIHIIIIIIIHIIIIIIHIHGIIIIIIHIIIIIIIIIIIIIIIIHHIIIHIIIIIIIIIIIIIIIIIHIIIIIIIIIIIIIIIIIIDDDDD
@HISEQ:969:HM2KJBCX2:2:1102:12009:81180 2:N:0:ACTATGCA
TCCAGGGCTATACCCAACTATCCCTATTAATCATTACGGTGGTCCTAGAAACCAACAAAATAGAACCACAACGTCCTATTCTATTATTCCATGCTAATCTATTCAAGCAAATGCCTGCTTTAAACACTCTAATTTTTTCAAGGTAATGGTCCTGGCTCCCCGGCACACCCAATAAAGGACATACTGGTTCACCAGAAGGTGGACCCGACACAGGACAGTACTCGCCAAAGACGGACCGCCCGGCCAGGCCTAAAATTCAACTACGAGCTTTTTAACTGCAACAACTTTAATATACGCTATTGGAGCTGGAATTACCGCGGCTGCTGGCACCAGACTTGCCCTCCAA
+
DDCD@HEHHHIIIIIIIIIIIIIIIIIIHIIIIIIIIIIIIHIIIIIHIHHHEF?EFHHHHHCGHICH@EHHHHIHGII?HHIGHCHGHIGHHHCFHHHHHHEEFHCHIIHHHEHHHHHEIHHIIIIIIIIIIIHHHHHHIHHIHIHHHHHHIG2IHHHIIIHIIIIIIHIIIHIIHIIIIIIIIIIIIIIIIIIIIIIIIIHIIIIIIIIIIHIIIIIIIIIIIIIIIIHIIII=HIIIIIHHHIIHHIIIIIIIIIIIIIHIIIIIIIIIIIHIIIIIIIIIIIIIIIIIIIIIIIIHHIIIIIIIIIIIIIIIIIIIIIIIIIIIIIIIIIIIIIIIIDDDDD
@HISEQ:969:HM2KJBCX2:2:1102:15729:80060 2:N:0:ACTATGCA
TCCAGGGCTATACCCAACTATCCCTATTAATCATTACGTCAACCCTAGAAACCAACAAAATAGGATCAAACGTCCTATTTTATTATTCCATGCTAATGTATTCAAGCGTTAGCCTGCTTTAAACACTCTAATTTTTTCAAAGTAACAGTCCTGTTTCCCCGCAACACCAAATTAATGGCATCACGGTTCTTCAAGAAGGAGGAATCAGCAAGGCCAGTTCATACCAGTGGCACGACCAACCTGCTGACCCCGAAATTCAACTACGAGCTTTTTAACTGCAACAACTTTAATATACGCTATTGGAGCTGGAATTACCGCGGCTGCTGGCACCAGACTTGCCCTCCAA
+
DDDDDEHIIHHIIIIIIIHIIIIIIIIIIIIIIIIIIIIIIIIFHHHHIIIIIHIIIIIHIIHHIGIHIHIHIIIIIIHHIHIIIIIIIIIIIIIIIIIIIIHHIIIIIIIIIHIIIHIIIIIIIIIIIIGHIIIIIGHIIIIIIIHIHHHHHHIGIHIIIIIIIIHIIHHHIIHHIIIHIGIIIIIIIIIIHIIHIIIIIIIIIIIIIIIIIIIIIIIIIIIIIIIIHHIIIIIIIIIIIIHHGIHIIIIIIIIIIIIIIIIIIIIIIIIIIIIIIIIIIIIIIIIIIIIIIIGIIHIHIIIIIIIIIIIIIIIIIIIIIIIIIIGIIIIIIIIIIIIIIDDDDD
@HISEQ:969:HM2KJBCX2:2:1102:19920:81792 2:N:0:ACTATGCA
TCCAGGGCTATACCCAACTATCCCTATTAATCATTACGGTGGTCCTAGAAACCAACAAAATAGAACCACAACGTCCTATTCTATTATTCCATGCTAATCTATTCAAGCAAATGCCTGCTTTAAACACTCTAATTTTTTCAAGGTAATGGTCCTGGCTCCCCGGCACACCCAATAAAGGACATACTGGTTCACCAGAAGGTGGACCCGACACAGGACAGTACTCGCCAAAGACGGACCGCCCGGTCAGGCCTAAAATTCAACTACGAGCTTTTTAACTGCAACAACTTTAATATACGCTATTGGAGCTGGAATTACCGCGGCTGCTGGCACCAGACTTGCCCTCCAA
+
DDB@BIIIIIIIHHHHHHHIIIIIIIFHHIEHHHHIIIHHIHHHHHHEHHECCHHHIIHHHHIIIICHHGFHDCHEHHHEEE1CHGHIC<FEGECGHHHHHHFHIIIHHHIHDHHHHHHGHHHHHBGIFIHCDHHHAC@HEIIGHEHHHHIIIIGHIHECDHHHIHHE0DEIIHIHIHGHEIIHHHHHHHHHIHIIIHHHHDGHDEHFEHD0@CGGIIHHHHHHHIHIHHCHHECGHGDIIIHGCIHHHHHHHIHCHCHHEGCE?HECHIIHCIHFEHHCHHFEHHHHIHHHIHGIIHFDFHEEHHHIIIIIGIHHHHEIIIIIIIIHHIHIIHEHIIHIIDDDDB
@HISEQ:969:HM2KJBCX2:2:1102:7763:82118 2:N:0:ACTATGCA
TCCAGGGCTATACCCAACTATCCCTATTAATCATTACGGTGGTCCTAGAAACCAACAAAATAGAACCACAACGTCCTATTCTATTATTCCATGCTAATCTATTCAAGCAAATGCCTGCTTTAAACACTCTAATTTTTTCAAGGTAATGGTCCTGGCTCCCCGGCACACCCAATAAAGGACATACTGGTTCACCAGAAGGTGGACCCGACACAGGACAGTACTCGCCAAAGACGGACCGCCCGGCCAGGCCTAAAATTCAACTACGAGCTTTTTAACTGCAACAACTTTAATATACGCTATTGGAGCTGGAATTACCGCGGCTGCTGGCACCAGACTTGCCCTCCAA
+
DDDDCIIIIIIIIHHIIHIIIIGIIIIIIIIHIIIIIIIHIIIIIIIHHHIIIIIIHHIGIGHHIIIEEEHHHHIHIIIIGIGHHHHHHIHIIGFHHIIIIIGIIIIHIEHIIHHHHIHHHHIHIIIHHHHIIIHGIIIIGIIIIIIHIIIIIIHHHIHHHIIIIIHIHIIIGIIIIIHIIGIIIIIIIIIIIIIIIIIHHHIIIHHHIHIIIIIIIIIIIHIIIHHHFIIIIHHIIIIIIIIIIIHHFHIIIIIIIIIIIIHHHIIIIIIIHIHIIIIIIIIIIIIIIIIIIHIIIIHGGIIIIIIIIIIIIIIIIIIIIIIIIIIIIIIIIIIIIIIIIDDDDD
@HISEQ:969:HM2KJBCX2:2:1102:6090:82629 2:N:0:ACTATGCA
TCCAGGGCTATACCCAACTATCCCTATTAATCATTACGGTGATCCTAGAAACCAACGAAATAGAATCAGTCCGTCCTATTTCATTATTCCATGCTAATGTATTCAGACGTTAGCCTGCTTTAAACACTCTAATTTTTTCAAAGTAACAGTCCTGATTTCCAATCACACCAAATTAATGACATGAAAGTTCCTCAGAAGGTAGAGATTTATCTCACCAGTACAGACAATTAAGCCTGACCAATGGGTAAACCCCGAAGTTCAACTACGAGCTTTTTAACTGCAACAACTTTAATATACGCTATTGGAGCTGGAATTACCGCGGCTGCTGGCACCAGACTTGCCCTCCAA
+
B@DDDGIIEEHIIIGEHCHFFHC?HHHEEHHF@H1<<GDCEGHHFHIIEHFHIIHII?0E?GHHHEHHIIIHCDF/D@CEFHHHIHGHHIIHIHHIEGEHHFHIIIIHEGHHHIIIIIIFEHCHFHGADCGHIFEEH@HHHAFBC@HHHHHHGEHD@DHCF#FHFEHHHHHFFFHE0</FF@IIHHEHFFGIHFCFHHGEFCEHHCC@HGEEHHF?EFECEEHHEC<HFHHHHEGIHEHHEFHGG?EFEHDGCEIHCHEHEGECEHHF1C@@C@?HFC@@H?HHCCIIHHHHHIHHCCFHIHGHIHHEHGC@HHDCIHHHEIHIHH@CC<1HFGF<HHGGHGC<?D@D
@HISEQ:969:HM2KJBCX2:2:1102:19531:81471 2:N:0:ACTATGCA
TCCAGGGCTATACTCAACTATCCCTATTAATCAGTACGTCAATCCTAGAAACAAACAAAATAGGATCTAATGTCCTATTTCATTATTCAATGCTAATGTATTAAAGCGTTAGCTTGCTATAAACACTCTAATTTTTTCAACGTAATAGTCCAATTTCACCGCAACCCCAAAGTAAAGACATTACGACTCATCAGGAAGGAGGCATCAGTGAGACCAGTACACACCAGAAGCATGACCAACCTACTGAAACCGAAATTCAACTACGAGCTTTTTAACTGCAACAACTTTAATATACGCTATTGGAGCTGGAATTACCGCGGCTGCTGGCACCAGACTTGCCCTCCAA
+
0000010<1D<1<1<11111<1<11DFHIC1<11<11<11<D11<<F111<<11<<FH11<FH111<1<11111<DGHI1DHH?11111<CG1<<D1<<1<</:1DG/D0<11D111:/<111<<1D1<C1<1111<<FH/<E?1/1<1D11D/1B################################################F<1<1<1/11IIHGD0D/HG://D/</1<1HE<11HG<FD</<..IIHD1HG1IIIIIIIIIIIIIIIIIHD1IIIIIIIHIHIIIIIIIIIIIIIIIIIIIIIIIIIIIIIIIIIIIIIIIIIIIIIIIIIIIIIIDDDDD
@HISEQ:969:HM2KJBCX2:2:1102:17192:82623 2:N:0:ACTATGCA
TCCAGGGCTATACCCAACTTTCCCTATTAATCATTACGTCGATCCTAGAAACCAACAAAATAGAATCAAACGTCCTATTTCATTATTCCATGCTAATGTATTCAAGCGCGAGCTTGCTTTAAACACTCTAATTTTTTCAAAGTAACAGTCCTGATTTCCCATGACACCAAATTAATGACATCGTGGTTCGTCAGAAGGGAGAAACCAATAATGCTAGTACGTACAAAGTACGACCGACATATTAGTCCCGAAATTCAACTACGAGCTTTTTAACTGCAACAACTTTAATATACGCTATTGGAGCTGGAATTACCGCGGCTGCTGGCACCAGACTTGCCCTCCAA
+
DDDDDHIIIIIIIIIIIIIIIIIIIIIIIIHHIIIIIIIIIIIIIIIIIIIIIIIIIIIIIIHIIIIIIIIIHIIIIHIIIIIIHIIIIIFHHHIHHHHIIHIIIIIIIIIIIIIIIIIIIIIIIIIHIIIIIIIHIIIIIIIIIIIIIIIIIIIIIIIIIIIIIIIIIIIHHIIIIIIIHIGIIIIIIIIHIIIIIIIIIIIIIIIIIIIIIIIIIIIHIIHHIIIIIIIIIIIIIHIIIIHIIIIIHIIIIIIHIIIIIIIIIIIIIIIIIIIIIIIIIIIIIIIIIIIIIIIIIIIIIIIIIIIIIIIIIIIIIIIIIIIIIIIIIIIIIIIIIIIDDDDD
@HISEQ:969:HM2KJBCX2:2:1102:10024:82849 2:N:0:ACTATGCA
TCCAGGGCTATACCCAACTATCCCTATTAATCATTACGGCGGTCCTAGAAACCAACAAAATAGAACCGCGCGTCCTATTCTATTATTCTATGCTAATGTATCCGAGCAAAGGCCTGCTTTGAACACTCTAATTTTTTCAAAGTAAAAGTCCTGGTTCCCCGACACGGCCAGTGAAGGCCATGCGGCTCCCCAGAAGGAAAGGCCCGGCCGGACCAGTGCACGCGGTGAGGCGGACCGGCCAGCCAGGCCCAAGGTTCAACTACGAGCTTTTTAACTGCAACAACTTTAATATACGCTATTGGAGCTGGAATTACCGCGGCTGCTGGCACCAGACTTGCCCTCCAA
+
DD@@0<<<DCCHCEEG@<<@<<1<@CGG@GGCEFCG?1<?F//<C?11<<CH1C<C<FEHHEHHHGH/F</C/<<<GHC11D1<11D<1<1<1<G@HIHEDHDHF?G@HHHDHHHEHG@H@HGCHEHHHHIHFGDHG@6CCHHHHHIHHHHCCCEHDHGHHAHCIIIHIIIHHHIHHHHIIIFEGCIHIHIHFIIIIHGIHHHHHDFEIIFIHIIHHGHHHCDFHHHCIIHDECCCHG=HIHHHIHH?GHHIIHHIIIIIHIIIHFGIHIIIHHHIIIHIHHHHCHHEHIHHHIIHHIIIIIIIIIIIIIIHIHGIIIIHIIIIHGIHEHIIHIHIHIIIDBDA@
@HISEQ:969:HM2KJBCX2:2:1102:5568:83903 2:N:0:ACTATGCA
TCCAGGGCTATACCCAACTATCCCTATTAATCATTACGTCGATCCTAGAAACCAACAAAATAAAATCAAACGTCCTATTTCATTATTCCATGCTAATGTATTCAAGCGTGCGCCTGCTTTAAACACTCTAATTTTTTCAAAGTAACAGTCCTGATTCCCCACGACACCAAATTAATGACATCGCGGTTCTTCAAAAGGTAGGAACCAATAATGCCAGTGCGTACCGAAGCACGACCGACAATTTGATCCCGAAATTCAACTACGAGCTTTTTAACTGCAACAACTTTAATATACGCTATTGGAGCTGGAATTACCGCGGCTGCTGGCACCAGACTTGCCCTCCAA
+
<BBDBI0=111<1<GCHHH@11<CG<CGH?DGHIIHE?11</EFGEC@GECH11CG1<FH1D1<F1<C1<1<GH00<C@<1<F@HHE<C?D?CCHHHEF?HD<IIIHHGHCCGHFC@FHEHHHIHHHHFHHCHACD@H@GEDHHEEEHEHHHFHE7?FC0<HGHHGA9EHA<?HEHHDC</DCDCIHIHHE/EIHHHEHHHIIH8IIHHIIHHFGIHHFDIHCEHGF1IIHIHHIIHGFIHHGDHHBHDEHGGCF@HGGHHCEG@HIIHHHE?HGIGIIIHHIHHCEIHCHHGHFGEHHHIIIIIIIIGIIIIIIHHIIGIIHHHEIHEEHIHHEHHH@C?ABB@
@HISEQ:969:HM2KJBCX2:2:1102:16857:84513 2:N:0:ACTATGCA
TCCAGGGCTATACCCAACTATCCCTATTAATCATTACGTCGATCCTAGAAACCAACAAAATAGAATCAAACGTCCTATTTCGTTATTCCATGCTAATGTATTCAAGCGTGAGCCTGCTTTAAACACTCTAATTTTTTCAAAGTAACAGTCCTGATTCCCCATGACACCAAATTAATGACATCATGGTTCGTCAGAAGGTAGGAATCAATAATACCAGTACGTACAATAGCACGACCAATAAATTGATCCCGAAATTCAACTACGAGCTTTTTAACTGCAACAACTTTAATATACGCTATTGGAGCTGGAATTACCGCGGCTGCTGGCACCAGACTTGCCCTCCAA
+
DDDDDHHIIIIIIIHIIIHHHIIIIIIIIIHIIIIIIIIIIIIIIIIIIIIIIIIIIIGHIHHIIIIIIIIHHHIHHHIIHEHIIIIIIIIIIHIHIIIIIIIIIIIIIIIIIIIIIIIHHIIIIIIIHIIIIIIIIIHIIIIIIIIIIIIIIIIIIIIIIIIIIIHIIIHIIIIIHHHEIIIIIIIIIIIIIIIHIIIIIIIIIIIIIIIHHIIIIIIIIIIIIIIIIIIIIIIIIIHIIIHH<IIIIIIIIIIIIIIIIHIIHIIIIIIIIIIIIIIIIIIIIHIIIIHIIIIIIIIIIIIIIIIIIIIHIIIIIIIIIIIIIIIIIIIIIIIIIIIIDDDDD
@HISEQ:969:HM2KJBCX2:2:1102:3787:84690 2:N:0:ACTATGCA
TCCAGGGCTATACCCAACTATCCCTATTAATCATTACGTCGATCCTAGAAACCAACAAAATAGAATCAAACGTCCTATTTCGTTATTCCATGCTAATGTATTCAAGCGTGAGCCTGCTTTAAACACTCTAATTTTTTCAAAGTAACAGTCCTGATTCCCCAAGACACCAAATTAATGACATCATGGTTCGTCAGAAGGTAGAAATCAATAATACCAGTACGTACAATAGCACGACCAATAAATTGATCCCGAAATTCAACTACGAGCTTTTTAACTGCAACAACTTTAATATACGCTATTGGAGCTGGAATTACCGCGGCTGCTGGCACCAGACTTGCCCTCCAA
+
@D@D@100<CGH@C<<FGD@1C@E1D<FHG1<FHHCHHE1<C<D0DG?@<C@1DEHIIIIHIIEHEEHGH?E?<0=@EEHH1<GEHICCFHGFHHIIHHHHIHHHIIIHG@C@HGHHHHIHHH/EHHIIHFHIIHFHHIHG8EHEGGEFIIHGGGHDHDDEECHHGH0CGC?HHFHCHFGC?EIHHFHDCEEIHIHHHEHHEHIHEHHFHFHIHEEIHFGIHGHHIIHHEHD<HHEIIIHIHEG2HHE<A@IHHEH?F@HHIIHHGIIIIIIHIIIIIHIG@HHFCEIIHHHHCHF@EGFHIHHHIIIHIHHHIHHCHHHHEGIHHFIGIIIHG@HHHDH@D@DD
@HISEQ:969:HM2KJBCX2:2:1102:18123:84766 2:N:0:ACTATGCA
TCCAGGGCTATACCCAACTATCCCTATTAATCATTACGGTGATCCTAGAAACCAACAAAATAGAACCATGCCGTCCTATTCTATTATTCCATGCTAATGTATTCGAGCAAAAATGCCTGCTTTAAACACTCTAATTTTTTCAAGGTAAAGGTCCTGGATCCGCAAGACACCCAATTAAGGACATCAAGTTTCTCCAGAAGGTGAGAAATCAACAGTAACAGTTCATACCCCTTAAGGCACGACCATTACGTCAATCCCGAAATTCAACTACGAGCTTTTTAACTGCAACAACTTTAATATACGCTATTGGAGCTGGAATTACCGCGGCTGCTGGCACCAGACTTGCCCTCCAA
+
DDDDDIIIIIIIGIIIIIIIIIIIIIIIIIIIIIIIIIIIIIHIIIHIHIIIIIIIIIIIIIIHHIIIIIGIGIIIIIIIIIIIIIIIIIIIHIHIGIIIIIIHIIHIIIIIIIIIIIIHIIIIIIGHHHIIHIHIIIIIHGIIIIIIIIIHHIICIHHIIIGIIIHIIIHIIHIIIIIIIIIIIIIIIHHIHIIIIIIIIIIIIIIHGIIIIIIIIHHIHIHHHIIIIIIIIIIIIIIIIIIIIIIIIIIHIIIIIIHIIIIIIIIIIHIIIIIIIIIIIIIIIIIIIIHIIIIIIIIIHIIIIIIIIIIIIIIIIIIIIIIIIIIIIIHIIIIIIIIIIIIIIIIIDDDDD
@HISEQ:969:HM2KJBCX2:2:1102:4261:85303 2:N:0:ACTATGCA
TCCAGGGCTATACCCAACTATCCCTATTAATCATTACGGTGGTCCTAGAAACCAACAAAATAGAACCACAACGTCCTATTCTATTATTCCATGCTAATCTATTCAAGCAATAGCCCGCTTTAAACACTCTAATTTTTTCAAGGTAATGGTCCTGGCTCCCCAACACACCCAATAAAGGACATACTGGTTCACCAGAAGGAAGACCCGACAGCAGACAGTACTCGCCAAAGACGGACCGCCCGGCCAGGCCTAAAATTCAACTACGAGCTTTTTAACTGCAACAACTTTAATATACGCTATTGGAGCTGGAATTACCGCGGCTGCTGGCACCAGACTTGCCCTCCAA
+
DDDDDEHHIIIIIIIIIIIIIIIIIHIIIIIIIIIIIIGIIIIIIIIIIIIIHIIIIHEHHHHIIIIIIHGHHHIFIIHIIIIIIIIIGHFHHHIHIIIIIHIIIHHIIIIIHIIHIIIHHIIHHHIIIHIIIIIIHIFIIIIHIIHIIIIIIHFHIIHIGIIHHIIIIIIIIIIIIIIHIIIIIIIIIIIIIIIIIIIIIIIIIIIIIIIII<IIIIIIIIIIIIIIIIIIIIIIIIIIHIIIHIIIIIIIIIIHIIIIIIIIIIIIIIIIIIIIIIIIIIIIIIIIIIIIIIIIIIIIIIIIIIIIIIIIIIIIIIIIIIIIIIIIIIIIIIIIIIIIIDDDDD
@HISEQ:969:HM2KJBCX2:2:1102:10158:85349 2:N:0:ACTATGCA
TCCAGGGCTATACCCAACTATCCCTATTAATCATTACGGTGGTCCTAGAAACCAACAAAATAGAACCACAACGTCCTATTCTATTATTCCATGCTAATCTATTCAAGCAAATGCCTGCTTTAAACACTCTAATTTTTTCAAGGTAATGGTCCTGGCTCCCCGGCACACCCAATAAAGGACATACTGGTTCACCAGAAGGTGGACCCGACACAGGACAGTACTCGCCAAAGACGGACCGCCCGGTCAGGCCTAAAATTCAACTACGAGCTTTTTAACTGCAACAACTTTAATATACGCTATTGGAGCTGGAATTACCGCGGCTGCTGGCACCAGACTTGCCCTCCAA
+
DDDDDEHIIIIIIIIIHIIIIIIIIIIIIIIIIIIIIHHIIIIIIIIIIIIIIIHIIHHIIIHIIIIHIGIIHHIHHHFHHHIIIIIIIIIIIIHIIHIHHHGHIIIIIIIIHIIIIIIIIHIHHIIIGIIHIHHIIIIIIIIIIIIHHHIIIIIHIGIIIIIIIIIIIIIIIIIIIIIIIIIIHHHIIHIIIIIIIIIIIIIIIIIIIIIIIIIIIIIIIIIIIIIIIIIIIIHIIIIIIIIHGHIIHIIIIIIIIIIIIIHIIIHIIIIIIIHIIIIIIIIIIIIIIIIIIIIIIIIHHIIIIIIIIIIIIIIIIIIIIIIIIIIIIIIIIIIIIIIIIDDDDD
@HISEQ:969:HM2KJBCX2:2:1102:11038:85436 2:N:0:ACTATGCA
TCCAGGGCTATACCCAACTATCCCTATTAATCATTACGGTGGTCCTAGACCAACAAAATAGAACCAACGTCCTATTCTATTATTCCATGCTAATCTATTCAAGCAAAAGCCCGCTTTAAACACTCTAATTTTTTCAAGGTAATGGTCCTGGTTCCCCGACACACCCAATAAAGGGCATACCGGCTCACCAGAAGGATAGACCCGACAACAGACAGTACTCGCCAGAGACGGACCGCCCGGTCAGGCCTAAAATTCAACTACGAGCTTTTTAACTGCAACAACTTTAATATACGCTATTGGAGCTGGAATTACCGCGGCTGCTGGCACCAGACTTGCCCTCCAA
+
DDDDDHGIHIIIIIIIIIIIIIIIIIIIFIIHIIIIIIGGHIIIIHHHIIIIIIIIIHHIHHIIIIIIIIIDGEEHIIHIIHEHHIIIIIIHHIIIIHHIIIHHHHHHHHHIHIIIHIHIIIIIIIIIHIIHHIHHIIHHHIIGIIIIIHIHIIHHIIHIIIIIIIIHGIIIIIGIIIIIIHIIHHIHIIIIIIIHIIIIHIIIIIIIHHIIHIIFIIIIIHIIIHHIIIIIIIIIIHIIHHIIIIIIIIIIIIIIIIIHIIIIHHIIIIIIIIIIIIIIIIIIIIIIIIIIIIIHHHIIIIIIIIIIIIIIIIIIIIIIIIIIIIIIIIIIIIIIIIDDDDD
@HISEQ:969:HM2KJBCX2:2:1102:13294:85126 2:N:0:ACTATGCA
TCCAGGGCTATACCCAACTATCCCTATTAATCATTACGGTGGTCCTAGAAACCAACAAAATAGAACCACAACGTCCTATTCTATTATTCCATGCTAATCTATTCAAGCAATAGCCCGCTTTAAACACTCTAATTTTTTCAAGGTAATGGTCCTGGCTCCCCAACACACCCAATAAAGGACATGCTGGCTCACCAGAAGGAAGACCCGACAGCAGACAGTACTCGCCAAAGACGGACCGCCCGGCCAGGCCTAAAATTCAACTACGAGCTTTTTAACTGCAACAACTTTAATATACGCTATTGGAGCTGGAATTACCGCGGCTGCTGGCACCAGACTTGCCCTCCAA
+
DDDABIHIIIIIIIIHHIIIIIIIIGIIIIIIHIHHIIIIIHIIIIIHIHHIGIIIIIIIIIIGCHHIIHIGIIHIIGHHEHIIHEHIHIIIHHIIIGIIICFHHIIIIIHIIIHIIIIIIIIIIIIIIIIHHIIIIIIHIIIIIIIIIIIIIIHHHIIHHIIHHHHIIIIIIIHGIIIIIIGHHHGGIIIIIIIIIIIIHIIIIIIIIIHIHHIIIIIIIIIIIIIIIIIIIIHIIHIIIIII=IIGIHIIIIIIIIIIIHFIIIIIIIIIIIIIIIIIIIIIHGIIIIIIHHIHIIIIHGIIIIIIIIIGIIIIIIIIIIIIIIIIIIIIIHIIIIIIIDDDDD
@HISEQ:969:HM2KJBCX2:2:1102:7120:85563 2:N:0:ACTATGCA
TCCAGGGCTATACCCAACTATCCCTATTAATCATTACGTCAATCCTAGAAACCAACAAAATAGGATCAAACGTCCTATTTCATTATTCCATGCTAATGTATTCAAGCGTTAGCTTGCTTTAAACACTCTAATTTTTTCAAAGTAACAGTCCTGTTTCCCTGCAACACCAAATTAATGGCATTACAGTTCTTCAGAAAGGAGGAATCAGCGAAGCCAGTACATACCAGTGGCATGACCAACCTGCTGACCCCGAAATTCAACTACGAGCTTTTTAACTGCAACAACTTTAATATACGCTATTGGAGCTGGAATTACCGCGGCTGCTGGCACCAGACTTGCCCTCCAA
+
DDDDDHIIHIIIHIIIHGHIIIIIGIIIIIIIHHHFEHIIIIIIIIIGHIIIIIIIHGIHHIHHIIIICHCHHHDEHHHHHHHGIIIIIIIIIIHIHHHIHGHHHHGHHHIHIHHHHHHIIGIIIIGHHHFIIIHIIIHHHHHIHIHHIHGHHHHIHHHHIHHICIHEHEHHHHHHHFIGHGHIHGCFHHHHHFIIHHHHIIHIHIIIIIHHHEHHHIHHHIHHHEEHHEGHHIHGHCGHEHHHDEIIIIHHHEHGHHIIIIIIIIIIHIIHIIIIIGIIIIIIIIIIIIIIIIIIIIIIIIIIIIIIIIIIIIIIIHIIHIIIIIIGHIIIIIIHIIIIIDDDDD
@HISEQ:969:HM2KJBCX2:2:1102:11413:85916 2:N:0:ACTATGCA
TCCAGGGCTATACCCAACTATCCCTATTAATCATTACGTCAATCCTAGAAACCAACAAAATAGAATCAAACGTCCTATTTCATTATTCCATGCTAATGTATTCAAGCGTAAGCCTGCTTTAAACACTCTAATTTTTTCAAAGTAACAGTCCTGATTCCCCACGACACCAAATTAATGACATCGCGGTTCTTCAGAAGGTAGGAACCAATAATACCAGTGCGTACCGAGGCACGACCGACACTCTGATCCCGAAATTCAACTACGAGCTTTTTAACTGCAACAACTTTAATATACGCTATTGGAGCTGGAATTACCGCGGCTGCTGGCACCAGACTTGCCCTCCAA
+
DDDDDHIIIIIIIIIIIIIIIIIIIIIIIIIIIIIIIIIIIIIHIIIIIIIIIIHIIIIIIIIIHIIIIIIHHIIIIIIIHIIIIIIHIIIIIIIIIIIIIHIIIHIIIIIIIIIIIIIIIIIIIIHIIIIIIIIIIIIIIIIIIIIIIIIIHIIIIIIIIIIIIIIIIIIIIIIIIIIIIIIIIIIIIIIIIIIIIIIIIIIIIHIIIIIIIIIIIIIIIIIIIIIIIIIIIIIIIIIIIHHGIIIIIIIIIIIIIIIIIIIIIIIIIIIIIIIIIIIIIIIIIIIIIIIIIIIIIIIIIIIIIIIIIIIIIIIIIIIIIIIIIIIIIIIIIIIIIIIIDDDDD
@HISEQ:969:HM2KJBCX2:2:1102:14564:86032 2:N:0:ACTATGCA
TCCAGGGCTATACCCAACTATCCCTATTAATCATTACGTCGATCCTAGAAACCAACAAAATAGGTTCGATCGTCCTATTTCGTTATTCCATGCTAATGTATTCAAGCGCGAGCCTGCTTTAAGCACTCTAATTTTTTCAAAGTAACAGTCCTGTTTCCCCGCAACAACAAATTAATGCCATCACGGTTCTACAAGAGGGAGGGACCAGTGAGGCCAGTGCATACCAGTGGCACGACCGACCTACTGGCCCCGAAATTCAACTACGAGCTTTTTAACTGCAACAACTTTAATATACGCTATTGGAGCTGGAATTACCGCGGCTGCTGGCACCAGACTTGCCCTCCAA
+
DCDDDHIIIIIIIIIIIIIIIIIIIIIIIIIIIIIIIHHIIIIIIIIIIHIIIIIIIIIIIIIHIIIHHHGIIIIIIIIIHHIIIHIIIIIIIIIIIHIIIIIIHIHIIIIIHIIIIIIIIIIIIHIIIIIIIHHIIIIIIIIIIIIIIIHIIHIHIIIIIIIIHHIIIIIHIIIHIIHIIIIIHIIIIIIIIIIHIIHIIIIIIIIIIIIIIIIIIIIIIIIIIIIIIIIIIIIIIIIIIIHIEIHIHHHIIIIIIIIIIIIIIIIIIIIIIIHIIIIIIIIIIIIIIIIIIHIIIIIIIIIIIIIIIIIIIIIIIIIIIIIIIIIIIIIIIIIIIIIIIDDDDD
@HISEQ:969:HM2KJBCX2:2:1102:18128:87944 2:N:0:ACTATGCA
TCCAGGGCTATACCCAACTATCCCTATTAATCATTACGGTGATCCTAGAAACCAACGAAATAGAATCAGTCCGTCCTATTTCATTATTCCATGCTAATGTATTCAGACGATAGTCTGCTTTAAACACTCTAATTTTTTCAAAGTAACAGTCCTGATTTCCCATCACACCAAATAAATGGCATGAAAGTTCCTCAGAAGGTAGAGATCCATCCTACCAGTGCAGACAATTAAGCCTGACCAATGGGTAGACCCCGAAGTTCAACTACGAGCTTTTTAACTGCAACAACTTTAATATACGCTATTGGAGCTGGAATTACCGCGGCTGCTGGCACCAGACTTGCCCTCCAA
+
DDDDDHIIIIIIIIIIIIIIIIIIIIIIIIIIHI@<1D<<C1<F?<1DHH1F@GC@CGC0<C1<C1<CC<GD0<C<@<GH111<<<D<G11<11<FCEIIHFIIIIHHIHHIHHGIIHHHHIIIIIIHIHHIHIIIIIIIIIIHIIIIHGHIIIIIIIHIIHHIIIIFIIIIIIIIGI;I;I;HHIIHIIHIIIIIIIIHIIIIGHHIIIIIIIHIHII<<IIIHIIIIIIIIIIIIIIIIIIHIFFIGGIIHIIIIIIHIIIIIIIIIIIIIIIIIIIIIIIIIIHIIIIIIIHIIIIIIIIIIIIIIIIIIIIIIIIIIIIIIIIIIIIIIIIIIIIIHIIDDDDD
@HISEQ:969:HM2KJBCX2:2:1102:14750:88063 2:N:0:ACTATGCA
TCCAGGGCTATACCCAACTATCCCTATTAATCATTACGGTGATCCTAGAAACCAACAAAATAGAACCATGCCGTCCTATTTTATTATTCCATGCTAATGTATTCAGGCATAGGCCTGCTTTGAGCACTCTAATTTTTTCAAGGTAATGGTTCTGCTTCCCCGGCACATCAAATTAATGGCATACCGGTTATTCAGAAGGTAGGAATCCATCACACCAGTGCGGACCGTGAGGCCCGACCGACGGATAGATCCCGAAATTCAACTACGAGCTTTTTAACTGCAACAACTTTAATATACGCTATTGGAGCTGGAATTACCGCGGCTGCTGGCACCAGACTTGCCCTCCAA
+
D@@@@1GHCCGHI?GGCCHIHIEHHFCCHHIHFC@E1DEHHHHIIIEHH?CHIIH=?FCCFHHFFEH<DGHC<EHHFH@<CCEHH1G1D<CFHHHEEGIHG?5IIHHHIIHHDHIIIGIIIIHHGFHEFHGIGIIIIHHHHHHFGIIHIHIHHHHGHHHHDHEIHHEHHIIIIHHHH9CIIIIIIIHHGHIIIIHHHIHGHIIIIIIIIHI<IHHIHFGIGHIHIIIIGIGGGIIFGHIIIIIHHFFIIIIIIIIIIIIIIIIIHIHHIIIIIIIIHIIIIIIIIIHIHGIIIHFHIIIIIIIHIIIHIIIIIIIIIIIIIIIIIIIIIIIIIIIHHIIIIIIDDDDD
@HISEQ:969:HM2KJBCX2:2:1102:12956:88145 2:N:0:ACTATGCA
TCCAGGGCTATACCCAACTATCCCTATTAATCATTACATCGATCCTAGAAACCAACAAAATAGAATCGGATGTCCTATTTCATTATTCCATGCTAATGTATTCAAGCGTAAGCTTGCTTTAAACACTCTAATTTTTTCAAGGTAACAGTCCTAATTCCCCATAACATCAAATAAATGACATTATGGTTCTTTAGAAGGTGAGAACCAATAAAACCAGTACATACCAAGGCATGACCGATTCCTTGATCCCGAAATTCAACTACGAGCTTTTTAACTGCAACAACTTTAATATACGCTATTGGAGCTGGAATTACCGCGGCTGCTGGCACCAGACTTGCCCTCCAA
+
DDDDDIIIIIIIIIIIIIIIIIIIIIIIIIIIIIIIIIIIIIIIIIIIIIIIIIIIHIIIIIIHHIIIIDHIIIIIIIIIIIIIIIIIIIIIIIIIIIIIIIIIHIIIIIIIIIIIIIIIIIIIIIIIIIIIIIIIIIIIHIIIIIIIIIIIIIIIIIHIHIIIIIHIIIIIIIIIIIIIHIIIIIIIIIIIIIIIIIIHIIIIIIIIIIIIIIIIIIIIIIIIHIIIIIIIIIIIIIIIIHHGIIIIIIIIIIIIIIIIIHIIIIIIIIIIIIIIIIIIIIIIIIIIIIIIIIIIIIIIIIIIIIIIIIIHIIIIIIIIIGIIIIIIIIIIIIIIIIIIDDDDD
@HISEQ:969:HM2KJBCX2:2:1102:13919:88616 2:N:0:ACTATGCA
TCCAGGGCTATACCCAACTATCCCTATTAATCATTACGGTGGTCCTAGAAACCAACAAAATAGAACCACAACGTCCTATTCTATTATTCCATGCTAATCTATTCAAGCAAATGCCTGCTTTAAACACTCTAATTTTTTCAAGGTAATGGTCCTGGCTCCCCGGCACACCCAATAAAGGACATACTGGTTCACCAGAAGGTGGACCCGACACAGGACAGTACTCGCCAAAGACGGACCGCCCGGCCAGGCCTAAAATTCAACTACGAGCTTTTTAACTGCAACAACTTTAATATACGCTATTGGAGCTGGAATTACCGCGGCTGCTGACACCAGACTTGCCCTCCAA
+
DDDDDHHHIIIIIIIIIHIIIIIIIIIIIIIIIIIIHIIHHEHIIIIIIIIIIIIIIIIIIIIIIIIIIIIIIIGHHIIIHIIIIHIIIIIIIGIIIIIIIIIIIIIHIIIIIIHHIIIHHIIIHIIIIHIIHHIIHIIIIIIIIIIIIIIIIIIIIIIIHIHIIIHIHIIIIIHIIIIIIHIIIIIIHIIIIIIIIIIHHHEIIIIIIIIIIIIIIIIIIIIIIIHGEHHIIIHIIIIIIIIIHIIIGHIIIIIIIIIIIIHIIIIIHIIIIIIIIIIIIIIIIIIIIIIIIIIIIHHHHIIIIIIIIIIIIIIIIIIIIIIIIIIIIIIIIHIIIIIIIDDDDD
@HISEQ:969:HM2KJBCX2:2:1102:14421:89481 2:N:0:ACTATGCA
TCCAGGGCTATACCTAACTATCCCTATTAATCATTACGTCAATCCTAGAAACCAACAAAATAGGATCGAACGTCCTATTTCATTATTCCATGCTAATGTATTCAAGCGTTAGCCTGCTTTAAACACTCTAATTTTTTCAAAGTAACAGTCCTGTTTCCCTGCAACACCAAATTAATGACATTACAGTTCTTCAAGAAGGAGGAATCAGTAAAGCCAGTACATACCATTGGCACGACCAACCTACTGACCCCGAAATTCAACTACGAGCTTTTTAACTGCAACAACTTTAATATACGCTATTGGAGCTGGAATTACCGCGGCTGCTGGCACCAGACTTGCCCTCCAA
+
DDDDCHHIIIIIIIIIIIIHHIIIIIIIIIIIIIIIIIIIIIIIIIIIIIGIIIIIIIIIIIHHIIIIIIIIIIHIIIHIIIIIIIIIIIHHIIIIIIIIIIHHHIIIIHHIIIIIIIIIIHHHIIIIIIIHIHIIIIHHIIIHIIHIIIIIIIIIIIIIIIIIIHHHIIIHIHIIIIHIIHIIIIIIIIIIIIIIIIIIIIIIIIIIIIIIIIIIIIIIIIIIIIIIIIIIIIIIIIIIIIIHGIHIIIIGIIIIIIIIIIIIIIIIIIIIIIIIIIIIIIIIIIIIIIIIIIIIIIIIIIIIIIIIIIIIIIIIIIIIIIIIIIIIIIIIIIIIIIIIIDDDDD
@HISEQ:969:HM2KJBCX2:2:1102:16569:89450 2:N:0:ACTATGCA
TCCAGGGCTATACCCAACTATCCCTATTAATCATTACGTCAATCCTAGAAACCAACAAAATAGGATCAACGTCCTATTTCATTATTCCATGCTAATGTATTCAAGCGCGAGCCTGCTTTAAACACTCTAATTTTTTCAAAGTAACAGTCCTGATTCCCCACCACACCAAATTAATGACATGATGGTTCGTCAGAAGGTAGGAATCAGTAACACCAGTACGTACCGAAGGCACGACCAGCGTACTAATCCCGAAATTCAACTACGAGCTTTTTAACTGCAACAACTTTAATATACGCTATTGGAGCTGGAATTACCGCGGCTGCTGGCACCAGACTTGCCCTCCAA
+
CDDDDIIIIHHIFHIIIIIIIIIIIIIIIGIIIIIIIIIIGHIHIIIIIIIIIIIIIIIIIIIIIIIIIIIIIIIIIIIIIIIIIIIIIIIGHIHHHHIHIHGIIIIHIIHIIIIIIIIHIIHIIIHIIIIIIIIIIIIIIIIIHIIIIIIHHHHIIHIHHHIGIHHIIIIIIIIIHIIHIIIIIIIHIHIIIIHIIIIIIIIIIIIIIIIIIIIIIIIHIIIIIIIHIIIIIIIIIIIIIIIIIIIHIHIIIIHIIIIIIHIIIIIIIIIIIHIIIIIIIIHIHIIIIIIIHIIIHIIIIIIIIIIIIIIIIIIIIIIIIIIIIIIIIIIIIIIIIIIIDDDDD
@HISEQ:969:HM2KJBCX2:2:1102:6010:90022 2:N:0:ACTATGCA
TCCAGGGCTATACCCAACTATCCCTATTAATCATTACGTCAATCCTAGAAACCAACAAAATAGGATCAACGTCCTATTTCATTATTCCATGCTAATGTATTCAAGCGCGAGCCTGCTTTAAACACTCTAATTTTTTCAAAGTAACAGTCCTGATTCCCCACCACACCAAATTAATGACATGATGGTTCGTCAGAAGGTAGAAATCAGTAACACCAGTACGTACCGAAGGCACGACCAGCGTACTAATCCCGAAATTCAACTACGAGCTTTTTAACTGCAACAACTTTAATATACGCTATTGGAGCTGGAATTACCGCGGCTGCTGGCACCAGACTTGCCCTCCA
+
DDDDDHIIIIIIIIIIIIIIHIHIIIIIIIIIIIIIIIIIHFHHHHIIIIIIIIIIIHHHHIIIIIH?HHIHHIIIIIIIHHIEHHHHIHHHIIHEHHIIHFHHHHHIIHHIHHHIHHHHIIFHIHIIIHHHGCHHHIIHIIIHHIHEHHHFHHCIIHIIIHHHHIHHEHHFIHIHIIIHIIHIIHHHIHIHHHHHFDIIHHIIHHHGHHIHIHHIHIHHGHHIIIIHIHHIIIHEHHHGHHDHHHHIIHHHHIHFEIIHHDIHHIIHHGIIIIHGIIIIIIIIHHIHHEH@EIIIIIHHHEFGIIIIIHHHIHIGIIIIIIHHHIIIIIIIHIHIIIIDDDBA
@HISEQ:969:HM2KJBCX2:2:1102:2358:89341 2:N:0:ACTATGCA
TCCAGGGCTATACCCAACTATCCCTATTAATCATTACGTCAATCCTAGAAACCAACAAAATAGGATCGAACGTCCTATTTCATTATTCCATGCTAATGTATTCAAGCGTTAGCCTGCTTTAAACACTCTAATTTTTTCAAAGTAACAGTCCTGTTTCCCTGCAACACCAAATTAATGACATTACAGTTCTTCAAGAAGGAGGAATCAGTAAAGCCAGTACATACCAGTGGCACGACCAACCTGCTGACCCCGAAATTCAACTACGAGCTTTTTAACTGCAACAACTTTAATATACGCTATTGGAGCTGGAATTACCGCGGCTGCTGGCACCAGACTTGCCCTCCAA
+
D@BDDCHIC@GHHGHCGDHHHHEHCCFHEFHHHHHHIIHHHIGGEHHIHHIIGGEH@FGIHHI??GG<@EEH1DCEHHFH?CHEC<CEE?@??FHHGFCHHFEHHEECHF61EF?CFHHHFEGCHBDHECGEHHHHHHEGFB?EH?11GGGC@HGCCEFD11@;0C<IHHHHHHDCECECEHIHHHHHHEHFFF<9HEHEGHG@CCCCGHHH;GHCEGHG?FHHHFECHFHCE<<<EFFHG?GCCHHHIHHEHHF<IHEHEE<CECEHHIIIIFHG?C1FF1GIIIIIIIIIIIIIIHHEHIIIIIIIIIIIIIIIIIIIIIIHGIIHFHG@HGG?IIIIHADADA
@HISEQ:969:HM2KJBCX2:2:1102:15653:90197 2:N:0:ACTATGCA
TCCAGGGCTATACCCAACTATCCCTATTAATCATTACGGTGGTCCTAGAAACCAACAAAATAGAACCACAACGTCCTATTCTATTATTCCATGCTAATCTATTCAAGCAAATGCCTGCTTTAAACACTCTAATTTTTTCAAGGTAATGGTCCTGGCTCCCCGGCACACCCAATAAAGGACATACTGGTTCACCAGAAGGTGGACCCGACACAGGACAGTACTCGCCAAAGACGGACCGCCCGGTCAGGCCTAAAATTCAACTACGAGCTTTTTAACTGCAACAACTTTAATATACGCTATTGGAGCTGGAATTACCGCGGCTGCTGGCACCAGACTTGCCCTCCAA
+
DDDDDGIIIIIIIIIIIIIIIIIIIIIIIIIIIIIIIIGIHGIIIIIHIIIIIIIIIIIHIHHHHIHIHHIHHHHIIHHHHHIIIIEGHIIHHIIHHIHHHHHHIIIIIIGIIIIIHHIHHHHHIIIHHHIIIIIIHHHHIIIHIIIGIIIIIHHEHIIIIIIHIIIIIIIIIHIIIIHHIIIIIIIIIIIIIIIIIIIIIIIIIHIGIIIHHHGHIIIIIIIIHIHIIIHIHHDIIIIIIIIHHIHIHHIHIHIIHIIIIIHIIIIIIIIIIIHIIIIIIGIHIIIHIIIIIIIIHDGFDIIHIIIIIIIIIIIIIIIIIIIIIIIIIIIIIIIIIIIIIDDDDD
@HISEQ:969:HM2KJBCX2:2:1102:1759:90444 2:N:0:ACTATGCA
TCCAGGGCTATACCCAACTATCCCTATTAATCATTACGTCGATCCTAGAAACCAACAAAATAGAATCAAACGTCCTATTTCATTATTCCATGCTAATGTATTCAAGCGTGCGCCTGCTTTAAACACTCTAATTTTTTCAAAGTAACAGTCCTGATTCCCCACGACACCAAATTAATGACATCGCGATTCTTCAGAAGGTAGGAACCAATAATGCCAGTGCGTACCGAGGCACGACCGACAATCTGATCCCGAAATTCAACTACGAGCTTTTTAACTGCAACAACTTTAATATACGCTATTGGAGCTGGAATTACCGCGGCTGCTGGCACCAGACTTGCCCTCCAA
+
ABBAD?HFC<GHHFCGGHIIHIHEHHFC@FHC@C@FG@<GCEEHHIIH?G@HHEHHI?FHHIIGIGHHHEH=DFD@G?CGFC1FHCHHHHI@HEHGHHEHIEHHEHHHHDD<@@HH@EFCGEHHGEHHHCFGHHGIHHHGFHIIHHIIIIHHHHHEIHDIHIHHIIIIIIIHHI@HIHHHCIHHIIIIHFHHIIIHHHEHHHHHH;HHIHIH2IHHIHIIHIIIIIIIIGHHGIIHFHFHHGC:ECIIIIHHIIIHIIIIHHIHHIIHIGIIIHIIIIIIIIIIIHIIIIIIIIIIIIHIIIIHIIIIIIIIIHCIHIIIIIIIIIHHIIFHGHHIIHHHDDCDC
@HISEQ:969:HM2KJBCX2:2:1102:7200:90746 2:N:0:ACTATGCA
TCCAGGGCTATACCCAACTATCCCTATTAATCATTACATCGATCCTAGAAACCAACAAAATAGAATTGGATGTCCTATTTTATTATTCTATGCTAATGTATTCAAGCGTGAGCCTGCTTTAAACACTCTAATTTTTTCAAGGTAACAGTCCTAATTCCCCGTGACACCAAATTAATGGCATTACGGTTCTTTAGAAGGTGAGAAATCAATAATATCAGTACATACCAACGGCATGACCGAAACATTGATCCCGAAATTCAACTACGAGCTTTTTAACTGCAACAACTTTAATATACGCTATTGGAGCTGGAATTACCGCGGCTGCTGGCACCAGACTTGCCCTCCAA
+
D@DDDFHIIHHHIHIHHHIIHIEHGEDHHHHIIIHHIIIIHHIIFHH?HEHHCHHHIEFHIIHHHFIIGHGIHHCHHHH@DDGIHHGHIHFH?GHHHHIIIFHFIGHHIHHIHIGGIGHHHHHHHHGFHIEFDGHHIHHHHIFIHHIIHIIIIHHHHHHGHHIHHIIIHIHIHIIIHFIHHHHHIIIIIHHGHFHHGHHCEHHFHFHHHIFGIHHEIHHHIHHEEGF@HH=HEIHHHGHHHGGCGGHHEDIFIIIIIHIHHIIHIIHIGHEIHHG@HCHIIHIIHEEHHHHHHHEIHG@HIHEEFHIHIIIHHEHHEDIHHFHHIIHHHHGIIIHIIHIHHGDADDB
@HISEQ:969:HM2KJBCX2:2:1102:18654:91191 2:N:0:ACTATGCA
TCCAGGGCTATACCCAACTATCCCTATTAATCATTACGTCAATCCTAGAAACCAACAAAATAGGATCGTCGTCCTATTTCATTATTCCATGCTAATGTATTCAAGCGTTAGCCTGCTTTAAACACTCTAATTTTTTCAAAGTAACAGTCCTGTTTCCCCGCAACACCAACTTAATGGCATTACGGTTCTACAAGAAGGAGGAATCAGCAAAGCCAGTGCATACCAGTGGCACGACCAACTTGCTGACCCCGAAATTCAACTACGAGCTTTTTAACTGCAACAACTTTAATATACGCTATTGGAGCTGGAATTACCGCGGCTGCTGGCACCAGACTTGCCCTCCAA
+
@D@D@1<EHHHHIEHEHHIICDFHH?1CGHCFFHGHEGC1CHHCGHCG?FHHEHFHHF?@E?GEE1G0<<C<@00CD?G?FGHE?FHE1G?HHHEE@FFFHHHHFIHHGH@C@@G@FG@DFE?GDHCG8CFCHBFEHCEHECHEHIHHHDA8DCDH3DHEHHF8<D@GGFHGEG@2C:HHFHDHGII:FGFFHFCHGDEFEHC@GFFHEE<IIHHGHCHG@HHHHG@<E0EHD:ACFCHFHG<<C</CCHIHHHHHFFGEHIGHHHEIIHEH@HF1HHHGCGF<11HGD<<@CHC1EE1CEEHGFCFFFFCCC?CCHGC1<?IIHFHGFHGC<1G1=HEG@B@BD
@HISEQ:969:HM2KJBCX2:2:1102:9982:91770 2:N:0:ACTATGCA
TCCAGGGCTATACCCAACTATCCCTATTAATCATTACATCGATCCTAGAAACCAACAAAATAGAATCGGATGTCCTATTTCATTATTCCATGCTAATGTATTCAAGCGTGAGCCTGCTTTAAACACTCTAATTTTTTCAAGGTAACAGTCCTAATTCCCCGTGACACCAAATTAATGGCATTACGGTTCTTTAGAAGGTGAGAAATCAATAATATCAGTACATACCAACGGCATGACCGAAACATTGATCCCGAAATTCAACTACGAGCTTTTTAACTGCAACAACTTTAATATACGCTATTGGAGCTGGAATTACCGCGGCTGCTGGCACCAGACTTGCCTCCAA
+
DDDDDIIIIIIIIIIIIIIIIIIIIIIIIIIIIIIIIHIIIHIIIIIIIIIIIHHHIIIIIGHHHIIHIHIIHIIIIIHIIIIIIHIIIIHIIHEHHHIIIIIIIGIIIIIIIIIIIIIIIIHIIIIIIIIIIIIIIIIGHHIIIIIIHIIIIHIIIIIIIIIIIIIIIIHHIIIIHIIIIIIIHHIIIIIIIIIIIIIIIIIIIIHIIIIGIIIIIIIIIIIIIIIIIIIIIIHIIIIIIIIIHHIIIIIIIIIIIIIIIIIIIIIIIIIIIIIIIHIIIIIIHIIHIIIIIIHIHIIIIHIIIIIIIIIIIIIIIIIIIIIIIIIIIIIIIIIIIIIIIDDDDD
@HISEQ:969:HM2KJBCX2:2:1102:6264:90988 2:N:0:ACTATGCA
TCCAGGGCTATACCCAACTATCCCTATTAATCATTACGGTGGTCCTAGAAACCAACAAAATAGAACCACAACGTCCTATTCTATTATTCCATGCTAATCTATTCAAGCAAATGCCTGCTTTAAACACTCTAATTTTTTCAAGGTAATGGTCCTGGCTCCCCGGCACACCCAATAAAGGACATACTGGTTCACCAGAAGGTGGACCCGACACAGGACAGTACTCGCCAAAGACGGACCGCCCGGCCAGGCCTAAAATTCAACTACGAGCTTTTTAACTGCAACAACTTTAATATACGCTATTGGAGCTGGAATTACCGCGGCTGCTGGCACCAGACTTGCCCTCCAA
+
DDDD@GHIIIIIIHIIIIIGIIIIIIIIIIIIIIIIIIIHHGIIIHGIIIHIIIIIIIIIIIHEEHHIIHIIIIIIHHHEHIIIIIIIFHIFFHIIIHHHHIHHHIHIIHIHIIIHHIIHHHHIIIIIIIHHIIIHIHHHEIHIIHIIIIIHIIGIIHIIIGIIIIIIHIIIHHIHIIIIIIIIIIIHIHHIIIIHHIIHHIIIHHIIIIIIIIIHIIIIIIIIGIIIIHHIIIHIHHHHIIIIHIIHHFIIIIIIIHHIHIIIIHIHIIIIIIHHIHHGIGIIIIIIHFIIHHIIFHHFFIIIIIIIIIIIIIIIIIIIHIIHIIHGIIIIIIIIIIIIIDDDDD
@HISEQ:969:HM2KJBCX2:2:1102:3691:91553 2:N:0:ACTATGCA
TCCAGGGCTATACCCAACTATCCCTATTAATCATTACGTCAATCCTAGAAACCAACAAAATAGGATCAACGTCCTATTTCATTATTCCATGCTAATGTATTCAAGCGCGAGCCTGCTTTAAACACTCTAATTTTTTCAAAGTAACAGTCCTGATTCCCCGCCACACCAAATGAATGACATGATGGTTCGTCAGAAGGTAGGAACCAGTAACACCAGTACGTACCTAAGGCACGACCAACGTACTGATCCCGAAATTCAACTACGAGCTTTTTAACTGCAACAACTTTAATATACGCTATTGGAGCTGGAATTACCGCGGCTGCTGGCACCAGACTTGCCCTCCAA
+
DDDDCHHHEHIIHIIIHIIIHGHHHIEHHIIEHHHHIHEFECGHHIIHIHHCFFHIIEEHIIEEHH@HHHGD@GEHIHHEHHF@GHC@CGGE@GEHHIGEHGGGHHHHIHIHGFFHHGGHHIIHHGCHHHIHHIHHIHGHIHHGIIIHIIHEFHIIIDGHHIHHFEEHGIIHIIHHHEIHHHIHHIIIHHHIIIIIIIIIIIHIIIIHIIIIHIHIIHIIIIIIHIHIIIIIIHIIIIIIHHDDIIHHIIIIIHIIIIIIIIIIIIIIIHIIIHIIHIIIIIIIIHIHIIHHHIIIHIIIIIIIIIIIIIIIIIIIIIIIIIIIIIHIIIIIHIIIIIIIDDDDD
@HISEQ:969:HM2KJBCX2:2:1102:14359:93555 2:N:0:ACTATGCA
TCCAGGGCTATACCCAACTATCCCTATTAATCATTACATCGATCCTAGAAACCAACAAAATAGAATCGGATGTCCTATTTCATTATTCCATGCTAATGTATTCAAGCGTGAGCCTGCTTTAAACACTCTAATTTTTTCAAGGTAACAGTCCTAATTCCCCGTGACACCAAATTAATGGCATTACGGATCATCAGGAAGGAGGAATCAGTGAGACCAGTACATACCAGAGGCATGACCAATCTACTAACCCCGAAATTCAACTACGAGCTTTTTAACTGCAACAACTTTAATATACGCTATTGGAGCTGGAATTACCGCGGCTGCTGGCACCAGACTTGCCCCTCCAA
+
DDDDDIIIIIIIIIIIIIIIIIIIIIIIIIIIIIIIIIIIIIIIIIIIIIIIIIIIIIIIIIIIIIIHHIIIIIIIIIIIIIIIIIIIHIIIHHHHHIIIIIIIIIIIIIIIIIIIIIIIIIIIIIIIIIIIIIIIIIIHIIIIIIIIIIIIIIIIIIIIIIIIIIIIIIIIIIIIIIIIIIIIIIGIIIIIIIIIIIIIIIIIIIIIIIIIIIIIIIIIIIIIIIIIIIIIIIII<IIIIIIHGHIIIIIIIIIIIIIIIIHIIIIIIIIIIIIIIIIIIIIIIIIIIIIIIIIIIIIHHIIIIIIIIIIIIIIIIIIIIIIIIIIIIIIIIIIIIIIIIIDDDDD
@HISEQ:969:HM2KJBCX2:2:1102:9529:93888 2:N:0:ACTATGCA
TCCAGGGCTATACCCAACTATCCCTATTAATCATTACGTCGATCCTAGAAACCAACAAAATAGGTTCGATCGTCCTATTTCGTTATTCCATGCTAATGTATTCAAGCGCGAGCCTGCTTTAAGCACTCTAATTTTTTCAAAGTAACAGTCCTGTTTCCCCGCAACAACAAATTAATGGCATCACGGTTCTGCAAGAGGGAGGGACCAGTGAGGCCAGTGCATACCAGTGGCACGACCAACCTACTGGCCCCGAAATTCAACTACGAGCTTTTTAACTGCAACAACTTTAATATACGCTATTGGAGCTGGAATTACCGCGGCTGCTGGCACCAGACTTGCCCTCCAA
+
D@BA@E@GGH<1D<FFFE@G1DHGHIIEHEHHHHH?C1DGHDEHHEGGEGHH?FH@HI?<DH1C<DCF1?FHHH=GHGE@F1<<EH?F@HHIHIHIC@HFHECHHHHHC@FDGHHIE<C?C8<@FFA<HHFHHIHEGEGHHHEHHFHIHF@HC<CCE/HGHH<ECHFCF@GEDCFH8#..:EGHCDGH@CCIIIIIHE<00FFCF<0AHHE@EGC@HGAHCDGH<F?1<@@GH@G<7D@@EF<@BH?F?@1F@ECD<1@CC0F<11@D1@@EEF<<111<<1HD111FHF<0D<<11C11<HD1?F1HD11HCF//?<G@CC1@CHIHFFC1FG<HC0/EIDDDDD
@HISEQ:969:HM2KJBCX2:2:1102:20608:94284 2:N:0:ACTATGCA
TCCAGGGCTATACCCAACTATCCCTATTAATCATTACGGCGGTCCTAGAAACCAACAAAATAGAACCGCACGTCCTATTCTATTATTCCATGCTAACGTATTCGAGCAAATGCCTGCTTTGAACACTCTAATTTTTTCAAAGTAAAAGTCCTGGTCCCCAACACGCCCAGTGAAGGGCATGCGGTTCTCCAGAAGAAAAGGCCCGGCCGGACAAGTGCACGCGGTGAGGCGGACCTGCCAGCCAGGCCAAAGGTTCAACTACGAGCTTTTTAACTGCAACAACTTTAATATACGCTATTGGAGCTGGAATTACCGCGGCTGCTGGCACCAGACTTGCCCTCCAA
+
DADCDIIIIIHHHIHHHHIIIIIIHHIHHHIGCHHHHHHHIHIIIIGHHHFIHHHIGEHGHHFHHHIDHIIHGCCCCG1FHFHHEGHH?HIHHHHHFDHHH<EFHIGIIFFHHIIHHHIHHGHHHHG?HIGIIIIIIEHHHIHHHHEHGFHIH?DGHHHHEEEIIIHHHHFHIIHIIIHHGHIIIGFHHHHHGIHHGFEIIIHDHIHHHHHHIIHEIFDHHHEHIIHFHHCHDHHHHFGIFGDHHFHCIIHIIIIHHHHHIIIIIIIIIIIIHHGIIIIIHIIHIIIIIIIIIIIIIHIIIHHIIIIIIIIIHGHHHGIHIIIHHHIIHIIHHEIIIIGCCDDD
@HISEQ:969:HM2KJBCX2:2:1102:14287:95285 2:N:0:ACTATGCA
TCCAGGGCTATACCCAACTATCCCTATTAATCATTACGGTGGTCCTAGAAACCAACAAAATAGAACCACAACGTCCTATTCTATTATTCCATGCTAATCTATTCAAGCAATAGCCCGCTTTAAACACTCTAATTTTTTCAAGGTAATGGTCCTGGCTCCCCAACACACCCAATAAAGGACATACTGGTTCACCAGAAGGAAGACCCGACAACAAGACAGTACTCGCCAAAGACGGACCGCCTGGCCAGGTCTAAAATTCAACTACGAGCTTTTTAACTGCAACAACTTTAATATACGCTATTGGAGCTGGAATTACCGCGGCTGCTGGCACCAGACTTGCCCTCCAA
+
DDDDDHIIIIIIIIIIIIIIIIIIIIIIIIIIIIIIIIIIIIIIIIIIIIIIIIIIIIIIIIIHIIIIHIIIIIIHHIEHIIIIIIIIIIIIIIGIIIIIIHHGIIIIIIIIHHIIIIIIIIIHIIIIIIIIIIIIIIIIIIIIIIIIIIIIIIIIIIIIIIIIHHIIHIIIIIIIIIIIIIIIIIIIIIIIIIIIIIIIIIIIIIIIIIIIIIIIIIIIIIIIIIIIIIIHIIIIIIIIIIIIIHIIIIIIIIIIIIIIIIIIIIIIIIIIIIIIIIIIIIIIIIIIIIIIIIIIIIIIIIIIIIIIIIIIIIIIIIIIIIIIIIIIIIIIIIIIIIIIIIDDDDD
@HISEQ:969:HM2KJBCX2:2:1102:16094:95699 2:N:0:ACTATGCA
TCCAGGGCTATAGCCCAACTATCCCTATTAATCATTACGGTGATTCAGAAACCAACAAAACAGGACCACCGTCCTATTTTATTATTCCATGCTAATGTATTCAGACATAAGCCTGCTTTGAACACTCTAATTTTTTCAAGGTAAAGGTCCTGGTTTCCTACCACGCTAAATTAATAACATGATAGTTCCCCAGAAGGTAGAAATTCTACACGCCAGTACAGACAATAGCCCGACCAACGATAGAACCCCGAAATTCAACTACGAGCTTTTTAACTGCAACAACTTTAATATACGCTATTGGAGCTGGAATTACCGCGGCTGCTGGCACCAGACTTGCCCTCCAA
+
DDDDDIIIIIIIIIIIIIIIIIIHHIIIIEHHHIIIIIIIIIHIIIIIIIIIHHIIIIHIIIIIIHIIIIIHIHIIIIIIGIIIIIHHHIIIIIIIIIIIIIIIIIIIIIIIIIIIIIIIIIIIIIIIHIIIIIIIIIIIIIIIIIIHIIIIHIIIIIIIIIIIIIIIIIHIIIIHIIIIIHIIIHHIHIHIIIIIIIIIIIIIIIIIIIIIIIIIIIIIIIIIIIIIIIIIIIIIIIIIIIHIIIIIIIIIIIIIIIIIIIIIIIIIIIIIIIIIIIIIIHHIIIIIIIIHIIIIIIIIIIIIIIIIIIIIIIIIIIIIIIIIIIIIIIIIIIIIIIIDDDDD
@HISEQ:969:HM2KJBCX2:2:1102:2102:96364 2:N:0:ACTATGCA
TCCAGGGCTATACCCAACTATCCCTATTAATCATTACGTCAATCCTAGAAACCAACAAAATAGGATCGAACGTCCTATTTCATTATTCCATGCTAATGTATTCAAGCGTTAGCCTGCTTTAAACACTCTAATTTTTTCAAAGTAACAGTCCTGTTTCCCTGCAACACCAAATTAATGACATTACAGTTCTTCAAGAAGGAGGAACCAGTAAAGCCAGTACATACCAGAGGCACGACCAACCTACTAATCCCGAAATTCAACTACGAGCTTTTTAACTGCAACAACTTTAATATACGCTATTGGAGCTGGAATTACCGCGGCTGCTGGCACCAGACTTGCCCTCCAA
+
DDDDCHIIIIIIIIIIIIIIIHIIIIIIIHIIIIIIIIIIIIIIIIIIHIIIIIIIIIGIIGFHIIIHGHIHIIGIHIIGIIIIIIIIIIIIHIIHIIIHHIIHIHIIIIIHIIGIIIIIIIIIIIIIHHHHHHIIIIIIIIIIIIIIIIIIIIHHDHIIIIIIIIIIIIHIIIIIHIIIIIIIIIHIHHIIIIIIIIIGIIIIIIIIIIIIIIIIIIIIIGIIIIIIIIIIHIIIHHHIIIHHGIIHHHIIIIIIIIIIIIIIIIGIIIIIIIIIIIIIIIIIIIHIIIIIIIIIIIIIIIIIIIIIIIIHIIIIIIIIIIIIIIIIIIIIIIIIIIIIIDDDDD
@HISEQ:969:HM2KJBCX2:2:1102:5252:96195 2:N:0:ACTATGCA
TCCAGGGCTATATCCAACTATCCCTATTAATCATTACGTCAATCCTAGAAACCAACAAAATAGGATCAACGTCCTATTTCATTATTCCATGCTAATGTATTCAAGCGCGAGCCTGCTTTAAACACTCTAATTTTTTCAAAGTAACAGTCCTGATTCCCCACCACACCAAATTAATGACATGATGGTTCGTCAGAAGGTAGAAATCAGTAACACCAGTACGTACCGAAGGCACGACCAGCGTACTAATCCCGAAATTCAACTACGAGCTTTTTAACTGCAACAACTTTAATATACGCTATTGGAGCTGGAATTACCGCGGCTGCTGGCACCAGACTTGCCCTCCAA
+
B0D001<CEC1<111111<<1<FCCHHH??1<C1D?C1<CGCHHHH1CEHH11<FH1<C<DE111<DGG?C<1D@C@DC1@FH11C@1FF11DDCFEFHIHIIHCIHDHGCF66618F@GG<B<1HBFEEDFFADCGHHIHHHHHH81<<AB@@=CGHHGDHHFG.@FED:,EHG.H@C?GHEDC<@=EIHCF?GCEHHDCF@@HHCG@CC<FF1EH@HHFHE@GD?HEEC/EC/EHD@FFFC<C/<HHGEHFCC1GEEHE<<<110HIIIHHG<CCH@C@HFEHFIHF?EHGCHEGEHEHHHHHHHIHEHC<//DHGEFCHHIHEEIHHHHHEEGEHHHD@?D@
@HISEQ:969:HM2KJBCX2:2:1102:2487:97445 2:N:0:ACTATGCA
TCCAGGGCTATACCCAACTATCCCTATTAATCATTACGGTGATCCTAGAAACCAACGAAATAGAATCAGTCCGTCCTATTTCATTATTCCATGCTAATGAATTCAGACGTTAGCCTGCTTTAAACACTCTAATTTTTTCAAAGTAACAGTCCTGATTTCCCATCACACCAAATAAATGGCATGAAAGTTCCTCAGAAGGTAGAGATCCATCTCACCAGTGCAGACAATTAAGCCTGACCAATGGGTAGACCCCGAAGTTCAACTACGAGCTTTTTAACTGCAACAACTTTAATATACGCTATTGGAGCTGGAATTACCGCGGCTGCTGGCACCAGACTT
+
[truncated: 33,615,379 more chars]
