# Supplementary material for: Response of arbuscular mycorrhizal fungal community in soil and roots to grazing differs in a wetland on the Qinghai-Tibet plateau
Source: PeerJ. 2020 Jun 19;8:e9375. doi: 10.7717/peerj.9375 (PMC7307571; doi:10.7717/peerj.9375)
Supplement: Supplemental Information 18 [file peerj-08-9375-s018.zip › Soil grazing 6-10/30.fastq]

@HISEQ:969:HM2KJBCX2:2:1101:17760:2435 2:N:0:ACTATGCA
GCGTAGAGAGACCCCAACTATCCCTATTAATCATTACGTCGATCCTAGAAACCAACAAAATAGAATCAAACGTCCTATTTCATTATTCCATGCTAATGTATTCAAGCGTGAGCCTGCTTTAAACACTCTAATTTTTTCAAAGTAACAGTCCTGATTCCCCACAACACCAAATAAATGACATCATGGTTCGTCAGAAGGGAGAAACCGACGATGCCAGTACGTACCGAGGCACGACCAACATGATGGTCCCGAAATTCAACTACGAGCTTTTTAACTGCAGCAACTTTAATATACGCTATTGGAGCTGGAATTACCGCGGCTGCTGGCACCAGACTTGCCCTCCAA
+
DDDDDIIIIIIIIIIIIIIIIHIIIIIIIIIIIIIFHFHIIIIHHIIIIIIHHIIHHIIIIHEHIIIEHHHDFHHIIIIHHFHEGHHHHHG@?FGIIIIIIIIIIIIGIIIIIIIHGHIIIIIIHIIIIIIIIIIIHIIIIHIIIIIIIIIIIIHHHGIHIIIHHHIIIIHIIHHIHIIIIIIIIIIIHHIIIIIIIIIIIIHIIIIIIIIIIGHIIIIIIIIIIIHGHIIIIIIIIIIIIIHEIIIIGIIIIIIHIIIHIHIIIIIIIIIIIIIIIIIIIHIIIIIIIIIIIIIIIIIIIIIIIIIIIIIIIIIIIIIIHIIIIIIIIIIIIIIIIIIICDDDD
@HISEQ:969:HM2KJBCX2:2:1101:19267:2672 2:N:0:ACTATGCA
GCGTAGAGAGACCCCAACTATCCCTATTAATCATTACGGTGATCCTAGAAACCAACAAAATAGAATCATGCCGTCCTATTTTATTATTCCATGCTAATGTATTCAAGCAAAATGCCTGCTTTAAACACTCTAATTTTTTCAAAGTAAAGGTCCTGGTTCCCCGCGACACCCAATTAAGGGCATCGTGGTTCTCCAGAAGGTGAGAAATTGACTACACCAGTTCATACCCCTTAAGGCACGACCGATGTGTCAATCCCGAAATTCAACTACGAGCTTTTTAACTGCAACAACTTTAATATACGCTATTGGAGCTGGAATTACCGCGGCTGCTGGCACCAGACTTGCCCTCCAA
+
B@BDBCHHHCHHEHHIHIIGIIHIHHHCHHIHIIIGII0G@GHHIIHFHHIIIHHEHHHHIIHHFGHHEGHICEHCHHGHHEEHHIGGHGHHHEHHHIFFHDIHFHGEHIIGIIHHHGIIIHFFFCEHHHIFGGHIHHHHIHHGIHHG<DEIIIHEHHIHIHHIIIIIIIHIHIIIIIHHEIIIIIIIHIIIHIIIIIIIHIIIGIIHHHHIHHHGHIIIIIIIIIIIHIIIHHIHDHHHEGCIIIGIIIHHEHCHHHIIIIIIIIHIIIIIIHIIIIIIIIIIIGIHHFIIHIIIIIIHIIIIIIIIIIIIIIIIHIHHIIIIIIIIIIIIIIIIIIIIIIIIIIIDDDDD
@HISEQ:969:HM2KJBCX2:2:1101:5886:2897 2:N:0:ACTATGCA
GCGTAGAGAGACCCCAACTATCCCTATTAATCATTACGGTGATCCTAGAAACCAACAAAATAGAACCATGCCGTCCTATTCTATTATTCCATGCTAATGTATTCGAGCAAAAATGCCTGCTTTAAACACTCTAATTTTTTCAAGGTAAAGGTCCTGGATCCGCAAGACACCCAATAAAGGACATCAAGTTTCTCCAGAAGGTGAGAAATCAACAGTAACAGTTCATACCCCTTAAGGCATGACCATCACGTCAATCCCGAAATTCAACTACGAGCTTTTTAACTGCAACAACTTTAATATACGCTATTGGAGCTGGAATTACCGCGGCTGCTGGCACCAGACTTGCCCTCCAA
+
D@@DDDCE@@GHHIIIIIIIIIIIIHIIIIIIIIIIII=<EHIIIIIIIHIIIHHIIIIIIIIII?HIFCGED<E<@CCGHH@H?FH@F1C1<1CDC11<<<11<1<0<1D1<<11<D<?1<CCGHB81?@FE1GHIECHE?HFCCHIHGBFFHFHC??HDHHD9@CIHECE@G/EHHCC<GHIHG<<FCCHGHG@FIHGF80IHEHFCHHH@F9EGHG@BF6EEHEE@CCCCHF@IIHEIIIIHHFHEGGCHIIIIIIIIIIIIIIIIIIIIIIIIIIIIIIIIIIIIIIIIIIIIIIIHIIIIIIIIIIIIIIIIIIIIIIIIIIIIIIIIIIIIIIIIIIIIIIIDDDDD
@HISEQ:969:HM2KJBCX2:2:1101:4889:3224 2:N:0:ACTATGCA
GCGTAGAGAGACCCCAACTATCCCTATTAATCATTACGGTGATCCTAGAAACCAACAAAATAGAACCATGCCGTCCTATTCTATTATTCCATGCTAATGTATTCGAGCAAAAATGCCTGCTTTAAACACTCTAATTTTTTCAAGGTAAAGGTCCTGGATCCGCAAGACACCCAATTAAGGACATCAAGTTTCTCCAGAAGGTGAGAAATCAACAGCGACAGTTCATACCCCTTAAGGCATGACCATCACGTCAATCCTGAAATTCAACTACGAGCTTTTTAACTGCAACAACTTTAATATACGCTATTGGAGCTGGAATTACCGCGGCTGCTGGCACCAGACTTGCCCTCCAA
+
DDCDDIIGHIIIHIIIIIIIIIIIIIIIIIIIHIIIIIIIIIIIIHIIIIIIIIIIIHIGIIHIIIIIIHIIIHHIHHIIHIIIIIIIIIIIIIIIIIIHHHHHHGEIIIIIIIIIGHIHIHGHHIIIIIHHHHIIHIIIIIIHIIIHHHIIIIIIIHIIIHHIIIIIIHIIIIIIIHIIIIIHIIIIIHIIIIIIIHIIIIIIIIHIIIIIIIIHIIIIIIIIIIIIIIIIHIIIIIIIIHH=IIIHIIIIIIIHD1HIIIIIIIHHHHIIIIIIIIIIIHIIIIIIIIIHIIHHIIGHHIIIIIIIIIHIIIIIIIIIIIIIIIIIIIIIIIIIIIIIIIIIIIIIDDDDD
@HISEQ:969:HM2KJBCX2:2:1101:16805:2961 2:N:0:ACTATGCA
GCGTAGAGAGACCCCAACTATCCCTATTAATCATTACGGTGGTCCTAGACCAACAAAATAGAACCAACGTCCTATTCTATTATTCCATGCTAATCTATTCAAGCAAAAGCCCGCTTTAAACACTCTAATTTTTTCAAGGTAATGGTCCTGGTTCCCCGACACACCCAATAAAGGGCATACCGGCTCACCAGAAGGATAGACCCGACAACAGAACAGTACTCGCCAGAGACGGACCGTCCGGTCAGGCCTAAAATTCAACTACGAGCTTTTTAACCGCAACAACTTTAATATACGCTATTGGAGCTGGAATTACCGCGGCTGCTGGCACCAGACTTGCCCTCCAA
+
DDDDDIIIIIIIGIIIIIIIIIIIIIIIIIHIIIIIIHHHHHIIIIIIHHFHIIIGHI?HHIIIIHHIIGHHIIHHIHFIIIIIGIIIIIIIIIIHHIHHHHHHHIIIIIIIIIHHHHIHHHHHIIHIIIHIIHIIIIHIIIIIIIIIIHHHGIIIHIHIIIIIIIIHIHHGIIIIHIIIIIHHHIHIIIIIIIIIIIHHHIIIIIHHEHHEGIHIHIIIIIIIIIIIIIIIHIHI>IIIIIHII=IIIHFIHIIIIIIIEIHHIIIIIIHHHC/HIIIHHGIIIIIIHHHEIIHGDDFIIIIIIIIIIIIIIIIIIIIIIIIHIIIIIIIIIIIGIIIDDDDD
@HISEQ:969:HM2KJBCX2:2:1101:14667:4057 2:N:0:ACTATGCA
GCGTAGAGAGACCCCAACTATCCCTATTAATCATTACATCGATCCTAGAAACCAACAAAATAGAATCTGATGTCCTATTTCATTATTCCATGCTAATGTATTCAAGCGTAAGCTTGCTTTAAACACTCTAATTTTTTCAAGGTAACAGTCCTAATTCCCCATAACATCAAATAAATGACATTATGGTTCTTTAGAAGGTGAGAACCAATAAAACCAGTACATACCAAGGCATGACCGATTCCTTGATCCCGAAATTCAACTACGAGCTTTTTAACTGCAACAACTTTAATATACGCTATTGGAGCTGGAATTACCGCGGCTGCTGGCACCAGACTTGCCCTCCAA
+
@DDDDDHIIHEHEHDHHHHIHIIHIIIIIHIHIIIIIIIEHEHIIHIIIIHCHIIFHHEHHIIHHIIIIHIHHEEHIIIIGIIHHHHIIIIIHHH?HHIIIIIHGHIIHIIIIIIHHHHHHEHHHIIHGHHIHHGHHHHIIIIIIHIHHHHIIIIIIHGHGIIIIHIIIIIIHIIIIHIIIIIIIIIIIIIIIIIII.HIIIIHHEIIIIIIIIIIIIIHIHIIIIIIIHII=III<IIIHHGDIIHHIIIIIIIIIIIIIHIIHIIIIIIIIIIIGIIIIIIIIHIIIIGIHIIIIIIIIIIIIIIIIHIIIIIIIIIIIIIIIIIIHIHIHIIIIIHIDDDDD
@HISEQ:969:HM2KJBCX2:2:1101:7297:6468 2:N:0:ACTATGCA
GCGTAGAGAGACCCAACTATCCCTATTAATCATTACGGAGATCCTAGAAACCAACAAAATAGAATCATGCCGTCCTATTTTATTATTCCATGCTAATGTATTCAAGCAAAATGCCTGCTTTAAACACTCTAATTTTTTCAAAGTAAAGGTCCTGGTTCCCCGCGACACCCAATTAAGGGCATCGCGGTTCTCCAGAAGGTGAGAAATTGACTACACCAGTTCATACCCCTTAAGGCACGACCGATGTGTCAATCCCGAAATTCAACTACGAGCTTTTTAACTGCAACAACTTTAATATACGCTATTGGAGCTGGAATTACCGCGGCTGCTGGCACCAGACTTGCCCTCCAA
+
<0<<0/0110<<D<CFHG@C@H1DH@C1DC<1<G1DE<0</<<FH?GCC@HHHH011<1<<<<F1<<<11<<0/<D1<<D@1<<GC11FH11111<1<DFFHCFHH6D@HIIIHE8HIHHEG@88<BHH3HHF@GDGIHF@@8HHHG/EC3GB<7<8C?<0?EHGE:G?EHHEFHHGHIIHIHHCH:CHHF;FHHHHFGHHH8IIHCEHF@AGCF?IHHFHFHFH;FC<@HGFHECCIIFHHHIHEHHCGHF?CDHHHHGCHHEEE0HGIHGIIIIIIIIHEGIHHHCFGEC<HIHE@<CHG<HHEHIIHHGHHHGHHHHHHCFHHHHHH@HCIHHHHHHHHHHHE@DDD@
@HISEQ:969:HM2KJBCX2:2:1101:19270:6176 2:N:0:ACTATGCA
GCGTAGAGAGACCCCAACTATCCCTATTAATCATTACGTCAATCCTAGAAACCAACAAAATAGGATCAACGTCCTATTTCATTATTCCATGCTAATGTATTCAAGCGCGAGCCTGCTTTAAACACTCTAATTTTTTCAAAGTAACAGTCCTGATTCCCCGCCACACCAAATGAATGACATGATGGTTCGTCAGAAGGTAGGAACCAGTAACACCAGTACGTACCTAAGGCACGACCAACGTACTGATCCCGAAATTCAACTACGAGCTTTTTAACTGCAACAACTTTAATATACGCTATTGGAGCTGGAATTACCGCGGCTGCTGGCACCAGACTTGCCCTCCAA
+
@B@DBHEH1@GEHCEHHHHG@CGF@GHE1DFEGFHFHEHF@@C@CFGEHCHHFGGEHHHHIF@CG@EEFCCG@EE1<11<FHHHEH1E111<FGEH6DE<F<FE>C7/<EHEDE1EHHHE@GDC1<FEHEHGHEG9GGHHFCGHGCADCFFFEHHE<FHC?HHHIH:HHHCIHIIHGHHHEHHHHE@HHHHC88GEIHHHCEFCIHHF@GEHGIHG<GHHGF1CHIHHGDHHIHIGIGIHEEFHIIIIHHGHIIHCEF<1D/IHIHEHEIHF@EHHEIIIHIHHECHHFCECGHHHG@FCHF@IHCHHHHEHHHHIIHIHHEF<GIIHHIHIHECC0CCHDD@@@
@HISEQ:969:HM2KJBCX2:2:1101:15810:6316 2:N:0:ACTATGCA
GCGTAGAGAGACCCCAACTATCCCTATTAATCATTACGTCAATCCTAGAAACCAACAAAATAGGATCAAACGTCCTATTTCATTATTCCATGCTAATGTATTCAAGCGTTAGCCTGCTTTAAACACTCTAATTTTTTCAAAGTAACAGTCCTGTTTCCCTGCAACACCAAATTAATGACATTACAGTTCTTCAAGAAGGAGGAACCAGTAAAGCCAGTACATACCAGAGGCACGACCAACTTACTAATCCCGAAATTCAACTACGAGCTTTTTAACTGCAACAACTTTAATATACGCTATTGGAGCTGGAATTACCGCGGCTGCTGGCACCAGACTTGCCCTCCAA
+
DDB@B?GCHIIIEE=EHHFHHHHHHEHHIIHHIEHHIFCECHIHHHCHIHHEEHHHEHHCGHEFFF1C@F@GFHHIIIH?EHIC@?F@<GFEEHHGIHHHFIIIHIIHGIHHGHFGIHIHIIHGHHHHHEGHGHEHHHGHIIIHIIIIIHHECCGIIIIIIIIHHHEHHIIHIIIIHHHGHHIIIIIGIIHIIIIIIHIIHIIIIII=IIIIIIIIIIIIHGI;IIIH<IIHGHHIIIHIIIHGCGC/HHIIIIHFHIHHHIHHHDGHHHIIHHGIIIIIIHGG@FHHHIHIIIHIIIIIHIIIIIIIHIIIIIIIIIIIIHIIIIIIIIIIIHIIIIHHICDDDD
@HISEQ:969:HM2KJBCX2:2:1101:17529:6842 2:N:0:ACTATGCA
GCGTAGAGAGACCCCAACTATCCCTATTAATCATTACGGTGATCCTAGAAACCAACAAAATAGAATCATGCCGTCCTATTTCGTTATTCCATGCTAATCTATTCAAGCATAAAGCCTGCTTTAAACACTCTAATTTTTTCAAAGTAACAGTCCTAGCTCCCTATTACACCTAGTGAAAGGCATAGTAGTTCACTAGAAGGTGGAGATTGACATTACCAGTACATATCCGAAGACACGACCGGTACGCCAATCCCGAAATTCAACTACGAGCTTTTTAACTGCAACAACTTTAATATACGCTATTGGAGCTGGAATTACCGCGGCTGCTGGCACCAGACTTGCCCTCCAA
+
DDDDDIIIIIIIIIIIIIIIIIIIIIIIIIIIIIIIIIIIIHIIIIIIIIIIHIHIHIIIIIIIIIIIIHIIIIIIIIGIIIIIIIIIIIIIIGIIIIIIIIHIIIIIIIIIIIIIIIIIIIIIIIIIIIIIIIIIIIIHIIIIIIIIIIIIIIIIIIIIIIIIIIIIIIIIIIIIIIIIIIIIIIIIIIIIIIIIIIIIIIIIIIIIIIIIIIIIIIIIIIIIIIIIIIIIIIHIIHIIIIIIIIIHIIIIIIIIIIIIIIIIIIIIIIIIIIIIIIIIIIIIIIIIIHIIIIIIIIIIIIIIIIIIIIIIIIIIIIIIIIIIIIIIIIIIIIIIIIIIIIIIDDDDD
@HISEQ:969:HM2KJBCX2:2:1101:17660:8254 2:N:0:ACTATGCA
GCGTAGAGAGACCCCAACTATCCCTATTAATCATTACGTCGATCCTAGAAACCAACAAAATAGGGTCAAACGTCCTATTTCATTATTCCATGCTAATGTATTCAAGCGTGTGCCTGCTTTAAACACTCTAATTTTTTCAAAGTAACGGTCCTGATTCCCCATGACACCAAATTAATGACATCACAGTTCGTCAGAAGGTAGAAATCAATAATACCAGTGCATACCAGAGGCACGACCAATATATTGATCCCGAAATTCAACTACGAGCTTTTTAACTGCAACAACTTTAATATACGCTATTGGAGCTGGAATTACCGCGGCTGCTGGCACCAGACTTGCCCTCCAA
+
DDBDDHIIIHHHIHIIIIIIHGIIIIIIIIIHIIIIIIHHHHIIIIIIIIHGHHHIHHIG@GHHEHGHIIHHEHHHIIHHIIIIFHIIGIGHGIIIIIIHHDHHIIIIHHHHIIIIHHIHIFIIIHHHIIIIIHHGHIIIIIHHHHHIHIIIHIIIHIIIHHHGHIHIIIHGHIIIIFHHIHIHIHIIIIIIIIIIHHHHIIIIIHHIIHIIIIIIHHHEHHIGIIIIHHHIHIIIIIIIIIIHHIGIHHHIIIHHHIIIIIIIHIIIIIIIIIHIIIIIIIIIIIHIIIIIIIIHIHIIIIIIIIIIIIIIGIIIIIIIIIIIIIIIIHHGIIIIIHIIIDDDDD
@HISEQ:969:HM2KJBCX2:2:1101:7344:8557 2:N:0:ACTATGCA
GCGTAGAGAGACCCCAACTATCCCTATTAATCATTACGGTGGTCCTAGAAACCAACAAAATAGAACCACAACGTCCTATTCTATTATTCCATGCTAATCTATTCAAGCAATAGCCCGCTTTAAACACTCTAATTTTTTCAAGGTAATGGTCCTGGCTCCCCAACACACCCAATTAAGGACATACTGGTTCACCAGAAGGAAGACCCGACAACAGGACAGTACTCGCCAAAGACGGACCGCCCGGCCAAGTCTAAAATTCAACTACGAGCTTTTTAACTGCAACAACTTTAATATACGCTATTGGAGCTGGAATTACCGCGGCTGCTGGCACCAGACTTGCCCTCCAA
+
ADDDDIIIIHIIIIIIIIIIIIIIIIIIIIIIIIIIIIIIIHIIIIHIIIIIIIIIIIIIIIIIIIIIIIIIIIIIIIIIIIIIIIIIIHIIHIIHIIIIIIIHHIIHIIIIIIIIIIIIHIIIIIIIIIIIIIIIHIIIIIIIIIIIIIIIIIIIIIIIHIIIIIIIIIIIIIIIIIIIIIIIIIHIIIIIIIIIIIIIIIIIIIIIIIIIIIIIIIIIIIHIIIIIIIIIIIIIIIIIIIIIIIIIIIIIIIIIIIIIIIIIIIIIIIIIIIIIIIIIIIIIIIIIIIHIIIIIIIIHGHIIIIIIIIIIIIIIIIIIIIIIIIIIIIIIIIIIIIIIIIDDDDD
@HISEQ:969:HM2KJBCX2:2:1101:15503:9778 2:N:0:ACTATGCA
GCGTAGAGAGACCCCAACTATCCCTATTAATCATTACGGTGGTCCTAGAAACCAACAAAATAGAACCATGCCGTCCTATTTTATTATTCCATGCTAATGTATTCAAGCAAAAATGCCTGCTTTAAACACTCTAATTTTTTCAAAGTAAAGGTCCTGGTTCCCCGCGGCATCCAATTAAGGACATCGCGGTTCTCCAGAAGGTGAGAAATTGACTGCACCAGTTCATACCCCGTGAGGCACGACCGATGCGCCAATCCCGAAATTCAACTACGAGCTTTTTAACTGCAACAACTTTAATATACGCTATTGGAGCTGGAATTACCGCGGCTGCTGGCACCAGACTTGCCCTCCAA
+
DDDDDHIIIHHHIHIHIIIIIIIIIIIIIIIIIIIIIIHIIIIIIIIIIIIIGCHIIIIIIIIIIIIIHIHGIIIIIHIIIIIIIIIIIIIHHIIIIHIIIGHHHIIIIIIIIIIIIIIIIIIIIIIIIIIIIIIIIIHIIIIIIIIIIIIIIIIIIIIIIIIIIIIIIIIIIIHHIIIIIIHIIIIIIIIIIIIIIIIIIIIIIIIIIIIIIIIIIIIIIIIIIIIIIIIIIIIIIIIIIIIIIIIIIIHHIIIIIIIIIIIIIIIIIHIIHIIIIIIIIIIIIIIIIIIIIIIIIIIIIIIIIIIIIIIIIIIIIIIIIIIIIIIIIIIIIIIIIIIIIIIIIIIIDDDDD
@HISEQ:969:HM2KJBCX2:2:1101:20678:8983 2:N:0:ACTATGCA
GCGTAGAGAGACCCCAACTATCCCTATTAATCATTACGTCGATCCTAGAAACCAACAAAATAGAATCAAACGTCCTATTTCGTTATTCCATGCTAATGTATTCAAGCGTGAGCCTGCTTTAAACACTCTAATTTTTTCAAAGTAACAGTCCTGATTCCCCATGACACCAAATTAATGACATCATGGTTCGTCAGAAGGTAGGAATCAATAATACCAGTACGTACAATAGCACGACCAATAAATTGATCCCGAAATTCAACTACGAGCTTTTTAACTGCAACAACTTTAATATACGCTATTGGAGCTGGAATTACCGCGGCTGCTGGCACCAGACTTGCCCTCCAA
+
DDDDDIIIHHHHIGHHIIIHIIIIIIIHIIIIHIIIIIIIIIHIIIHHHHHIIGHIIIHIIIIIIIIFGHIIFHIIIIHIIIHIIIIIIIGHIEDIIIIIIHGHIHHHHIIHHHHHHIIIIIGGFHIIHIHHIHHHHIIIIIIIIIIIIIIIHIIIIHIHHHHIHIIIIIHGHIIIIIIIIIIIIIIIIIIIIIIIIIIIIIIIIHIIIIIFGIIHIIIIIIIIIIIIIIIIIIGHIIIIHHIHIIIIIIIIIIHHIIIIIIIIIIIIIIIIIIIIIIIIIIIIIHHIIIIHHHIIIIIIIIIIIIIIIIIIIIIIIIIIIIIIIIIIIIIIIIIIIIIIDDDDD
@HISEQ:969:HM2KJBCX2:2:1101:7766:10095 2:N:0:ACTATGCA
GCGTAGAGAGACCCCAACTATCCCTATTAATCATTACGGCGATCCTAGAAACCAACAAAATAGGACCGCACGTCCTATTCCATTATTCCATGCTAACGTATTCGAGCAAAGGCCTGCTTTGAACACTCTAATTTTCTCAAAGTAAAAGTCCTGGTTCCCCAGCACGCCCAGTGAAGGGCATGAGGTTCTCCAGGAGGAAAGGTCCAGCCGGACAAGTGCACGCGGTGAGGCGGACCCGCCAGCCAGACCCAAGGTTCAACTACGAGCTTTTTAACTACAACAACTTTAATATACGCTATTGGAGCTGGAATTACCGCGGCTGCTGGCACCAGACTTGCCCTCCAA
+
BDDDDHIIHCEHHIIIIIIIIIIIIIHIIIIIIIIIIHHHIIGIIIIIIHIIIIIIIIIIIID?HIIHHHIHIIIIGIIIIEIIIIIHIIIIIIIIHIIIIHHIIHIIIIIIIIIIIIIIIIIIIIIIIIIIHIHIHHHHIIIIHHIIIIIIIIIIHIIIIHIIIIIIIIIIIIIIIHIIIIIIIHIHHHEIHIIHIHIIIHHFIIIGIIIIIIIIHHEHIIHHIIIIIIIHHHIIIIIIIIIHIIHIIIIIIIIIHIIIIIIIIIIIIIIIIIIIIIIIIIIIIIIIIIIIIIIIIIIIIIIIIIIIIIIIIIIIIIIIIIIIIIIIHIIIIIIIIIIIDDDDD
@HISEQ:969:HM2KJBCX2:2:1101:21236:10103 2:N:0:ACTATGCA
GCGTAGAGAGACCCAACTATCCCTATTAATCATTACGTCAATCCTAGAAACCAACAAAATAGGATCGAACGTCCTATTTCATTATTCCATGCTAATGTATTCAAGCGTTAGCCTGCTTTAAACACTCTAATTTTTTCAAAGTAACAGTCCTGTTTCCCTGCAACACCAAATTAATGACATTACAGTTCTTCAGAAAGGAGGAATCAGCGAAGCCAGTACATACCAGTGGCACGACCAACCTGCTGACCCCGAAATTCAACTACGAGCTTTTTAACTGCAACAACTTTAATATACGCTATTGGAGCTGGAATTACCGCGGCTGCTGGCACCAGACTTGCCCTCCAA
+
DD@DDIFEHHHFHIIIIEHFEHIIHIIIHFEHE@FHH@@EHH?@@HHHCE?F1GCHHEGFHHEHC?HGEHH<@G0<<F@1CCCCCD1@F?GE<DGGEGCHCGEH@EG<CCEHHFEHFCFDFEHGHCHHGHHFH?DFDHEHHHHGHHHHHIHFG?HIIIHHHHHHHIHHIHHGEE@HEHHHIIIHHGGIHHEHIHHIIIHHIHHGIHIIHHE>>GHF?HHHGIGHHI=IIIHHEEIHHEIIIIHHHHHHHHIIHIIIIGIIIHIHHIIIIHHHF<IHIIIHHHCHHHHHEIHCIIIHIHIIIHHHIIIIIHFIIIHHEFHHFIIIHGCDHHC1DIIIIIHIDADAD
@HISEQ:969:HM2KJBCX2:2:1101:6853:10800 2:N:0:ACTATGCA
GCGTAGAGAGACCCCAACTATCCCTATTAATCATTACGTCAATCCTAGAAACCAACAAAATAGGATCGAACGTCCTATTTCATTATTCCATGCTAATGTATTCAAGCGTTAGCCTGCTTTAAACACTCTAATTTTTTCAAAGTAACAGTCCTGTTTCCCTGCAACACCAAATTAATGACATTACAGTTCTTCAAGAAGTAGGAATCAGTAAAGCCAGTACATACCATAGGCACGACCAACCTACTGACCCCGAAATTCAACTACGAGCTTTTTAACTGCAACAACTTTAATATACGCTATTGGAGCTGGAATTACCGCGGCTGCTGGCACCAGACTTGCCCTCCAA
+
DBDDDIIEH@GH@HHH@CHI?CHEHFHHEHIIHIHIGEHHHIIHFHEH@FH?FCGGHHHIIGHGIHICHIIIIIFEHH1<DFHGHIH?EHHHGEHIEHHHFIHIIHEHHHHHEHHIHHIIIIIHHIIHHHHIIIIIGGEHIIGHEHHEIHIIHHGHIHGIIIIIIHHHFHFFHIIIIIHIIIHIHHHHHHHIIIHFHF?IGIHIHIIIIHHIIIIIIIHIHGIIIIHI<IIIHG6CIIIIHIHIHHIHBHIIIIIIGHIIHIIIIIHIIIIIIHEHHIGHHIHIHIHFEHIIIHHHGHIIGIIIIIIIIIIIIIIIIIIHIIIIHHHIIIHIHHHGHIIHED??D@
@HISEQ:969:HM2KJBCX2:2:1101:4937:12264 2:N:0:ACTATGCA
GCGTAGAGAGACCCCAACTATCCCTATTAATCATTACGTCGATCCTAGAAACCAACAAAATAGAATCAAACGTCCTATTTCATTATTCCATGCTAATGTATTCAAGCGTGAGCCTGCTTTAAACACTCTAATTTTTTCAAAGTAACAGTCCTGATTTCCCACAACACCAAATAAATGACATCATGGTTCGTCAGAAGGGAGAAACCAACAATGCCAGTACGTACCGAGGCACGACCGACATGATGGTCCCGAAATTCAACTACGAGCTTTTTAACTGCAGCAACTTTAATATACGCTATTGGAGCTGGAATTACCGCGGCTGCTGGCACCAGACTTGCCCTCCAA
+
DDDDDIIIIHIIIIIIIIIIIIIIIIIIIIIIIIIIIIIIIIIIIIIIIIIIHIIHIHIIIIIIIHIIIIIGHIIIIIIIIIIIIIIIIIHIIIII?IHIIIIIIIIIIIIIIIIIIHIIHIHIIHHIIIIIIIIIIIIIHIIIIIIIHIIIIIIIIIIIIIIIIIIIIIIIIIIIIIIIIIIIIIIIIIIIIIIIIIIIIIIIIIIIIIIIIIIIIIIIIIIIIIIIIIIIIIIIIIIIIHHGIIIIIIIIIIIHIIIIIIIIIIIIIIIIIIIIIIIIIIIIIIIIIIIIIIIIIIIIIIIIIIIIIIIIIIIIIIIIIIIIIIIIIIIIIIIIIIIIDDDDD
@HISEQ:969:HM2KJBCX2:2:1101:12876:12419 2:N:0:ACTATGCA
GCGTAGAGAGACCCCAACTATCCTATTAATCATTACGGTGGTCCTAGAAACCAACAAAATAGAACCATGCCGTCCTATTTTATTATTCCATGCTAATGTATTCAAGCAAAAATGCCTGCTTTAAACACTCTAATTTTTTCAAAGTAAAGGTCCTGGTTCCCCGCGGCACCCAATTAAGGACATCGCGGTTCTCCAGAAGGTGAGAAATTGACTGCACCAGTTCATACCCCGTGAGGCACGACCGATGCGCCAATCCCGAAATTCAACTACGAGCTTTTTAACTGCAACAACTTTAATATACGCTATTGGAGCTGGAATTACCGCGGCTGCTGGCACCAGACTTGCCCTCCAA
+
DDDDDGHIIIIIEHIIIIIIIHIHHIIIIIIIIIIIIIIIIIIIIIIIIIIHIIIIIIIIIHIIIIIIIHHIIIIIGIIIIIIIIIIIIIIHHIIHIIIIIFIIIIHIHIIIIHIIIIIIIIIIIIIGIIIIHIIHHIIIIHIIHIIIIIHHHIHIIIIIIIIIIIIIIIIIIIHIIIIIIHHIIIIIIHIIIIIIIIIIIHIIHIIIIIIIIIIIIIIIIIIIIHIIIIIIIIIIIIIIIIIIIIIIIHDHGIIIIIIIIHIIIIIGHIIIHIIIIIIIIIIIIHIIIIIIGHIIIIIIIIIIIIIIIIIIIIIIIIIIIIGIIIIIIIIIIIIIIIIIIHIIIIHCDDDD
@HISEQ:969:HM2KJBCX2:2:1101:18179:14269 2:N:0:ACTATGCA
GCGTAGAGAGACCCCAACTATCCCTATTAATCATTACGTCGATCCTAGAAACCAACAAAATAGAATCAAACGTCCTATTTCATTATTCCATGCTAATGTATTCAAGCGTACGCCTGCTTTAAACACTCTAATTTTTTCAAAGTAACAGTCCTGATTCCCCACGACACCAAATTAATGACATCGCGGTTCTTCAGAAGGTAGGAACCAATAATGCCAGTACGTACCGAAGCACGACCAACAATTCGATCCCGAAATTCAACTACGAGCTTTTTAACTGCAACAACTTTAATATACGCTATTGGAGCTGGAATTACCGCGGCTGCTGGCACCAGACTTGCCCTCCAA
+
DDDDDIIHIIIIIIIIIIIIIIIIIIIIIHHHIIIIIIIIIIIIIIIIIIIIIIIIIIIHIIIIHIIIIIHHHGIIIIIIIGIIIIIGHIIIIIIIIIIIIGIIIHHHIIHHIIIIIIIIIIIIIIIIIIIIIHIIHHIIIIIIHIIIHIIIIHIIIIHIIIIIIIIIIIIIHIIIIIIIIHIIIIIIIIIIIIIIIIIIIIIIHIIIIIIIIIIIIIIIIIIIIIIIIIIIIIIIIIIIIIHHIIIIIIIIIIIIIHIIIIIIIIIIIIIIIIIIIIIIIIIIIHIIIIIHHHIIIIIIIIIIIIIIIIIIIIIIIIIIIIIIIIIIIIIIIIIIIIIIDDDDD
@HISEQ:969:HM2KJBCX2:2:1101:17226:15445 2:N:0:ACTATGCA
GCGTAGAGAGACCCCAACTATCCCTATTAATCATTACATCGATCCTAGAAACCAACAAAATAGAATCGGATGTCCTATTTCATTATTCCATGCTAATGTATTCAAGCGTGAGCCTGCTTTAAACACTCTAATTTTTTCAAGGTAACAGTCCTAATTCCCCGTGACACCAAATTAATGGCATTACGGTTCTTTAGAAGGTGAGAAATCAATAATATCAGTACATACCAACGGCATGACCGATACATTGATCCCGAAATTCAACTACGAGCTTTTTAACTGCAACAACTTTAATATACGCTATTGGAGCTGGAATTACCGCGGCTGCTGGCACCAGACTTGCCCTCCAA
+
@BDDDCEHIH?CHEHIIIIGIIIIHHHHHIIIHHHIIIIIIIIIIIHHHEEHIHHH@H?CEHIHGHEHH=E<DHHHIHEHFGHIHIIIIIH1CFFHIGHEHHHIIIIIIHIHHHGEHHIIHHEHHHHHHHHHIIHHHHHHEHIIHIHHHG1HEGHFIIHIIHHHHHHHIIIHHHIIIHGFHHIIIHIIIIIIIHHHHFIIIGIIHHFHHFIIIIIHIIIH:IHIHHIIIIIHIIHHHHHIHHHHH?HIIIIIHIHHEFHIHH@HHIIHHHIIIIIHIHHIIIIIHFIIHHIIHHIIIIHHEHHHIHIHIHHHEGIIIIIIIIIIIIIIIHHIHHFHIIIHIIDDDAD
@HISEQ:969:HM2KJBCX2:2:1101:18353:15613 2:N:0:ACTATGCA
GCGTAGAGAGACCCAACTATCCCTATTAATCATTACGTCGATCCTAGAAACCAACAAAATAGAATCAAACGTCCTATTTCATTATTCCATGCTAATGTATTCAAGCGTAAGCCTGCTTTAAACACTCTAATTTTTTCAAAGTAACAGTCCTGATTCCCCACGACACCAAATTAATGACATCGCGGTTCTTCAGAAGGTAGGAACCGATAATGCCAGTGCGTACCGAAGCACGACCAACAATTCGATCCCGAAATTCAACTACGAGCTTTTTAACTGCAACAACTTTAATATACGCTATTGGAGCTGGAATTACCGCGGCTGCTGGCACCAGACTTGCCCTCCAA
+
ADDDDIIIIHHHIIIHIIIIIIIIHIHIIIIIIIIIIIIHHHIIIIIIIIIIIIIIIIIIIIIIIIIIIIIHHHIHHFHHIIIIIHHGHIHHIHIIIIIIIIIIIIIIIIIHHIHIHHIIIIIIIIIIIIIIIIIIIIIIIIIIIIIIIIIIIIIIIIIIHIIIIHIIIIIIIIIIIIIIIIIIIHIIIIIIIIIIIIIIIIIIIIIIHIIIIIIIIIIIIIIIIIIIIIIIIHIIIIIIHGGIIIIIIIIIIIIIIIIHIIIIIIIIIIIIIIIIIIIIIIIIIIIIIIHHIIIIIIIIIIIIIIIIIIIIIIIIIIIIIIIIIIIIIIIIIIIIIIIDDDDD
@HISEQ:969:HM2KJBCX2:2:1101:4757:16327 2:N:0:ACTATGCA
GCGTAGAGAGACCCCAACTATCCCTATTAATCATTACGTCGATCCTAGAAACCAACAAAATAGAATCAAACGTCCTATTTCATTATTCCATGCTAATGTATTCAAGCGTACGCCTGCTTTAAACACTCTAATTTTTTCAAAGTAACAGTCCTGATTCCCCACGACACCAAATTAATGACATCGCGGTTCTTCAGAAGGTAGGAACCAATAATGCCAGTACGTACCGAAGCACGACCAACAATTCGATCCCGAAATTCAACTACGAGCTTTTTAACTGCAACAACTTTAATATACGCTATTGGAGCTGGAATTACCGCGGCTGCTGGCACCAGACTTGCCCTCCAA
+
DDDDDIIIIIGIIIIIIIIIIIIIIIIIIIIIIIIIHIIIIIIIIIIIIIIIHIIIIHHIIIHIIIIIIIIIIIIIIIIIIHIIIIIGIIIIIIIIIIIIHIIHIIIIIIIIIHIIIIIIIHHHHHHIHHIIIIIIIIIHIIIIIIHIGIIIIIIHIIIIHIIHIIIIIIIIIIIIIIIIIIIIHIIIIIIHIIIIIHIIIIIIIIIIIIGIIIIIIIIIIIHIIIHIIIIIIIIIIIIHIHEEIIIIIIHIIIIIHHIIIHIIIIIIIIIIIHIIIIIIIIIIIIIIIIIIIIIIIIIIIIIIIIIIIIIIIIIIIIIIIIIIIIIIIIIIIIIIIIIIDDDDD
@HISEQ:969:HM2KJBCX2:2:1101:16248:16476 2:N:0:ACTATGCA
GCGTAGAGAGACCCCAACTATCCCTATTAATCATTACTTCAGTCCTAGAAACCAACAAAATAGAACTAAAGTCCTATTCCATTATTCCATGCTAATATATTCAAGCAAACATGCCTGCTTTAAACACTCTAATTTTTTCAAAGTAAAAGTCTTGGATCCCTAGCGCACTCAATTAAGAGCACACTAGTTCCCCAAAAGGAAAAGCCCAAAGTTGCAGTACAAACCTTTCGGTCGACGGCAACTATAAGCCCAAAATTCAACTACGAGCTTTTTAACTGCAACAACTTTAATATACGCTATTGGAGCTGGAATTACCGCGGCTGCTGGCACCAGACTTGCCC
+
DADBBIGIIIIIIIIIIHIGHIIIIGHHHHIIIHHIIIIIIIIHHHIIIIIIIIGCHCHHHIIHIIHHIIIHHEFGHHHIIIIIIHHIIIIHHIIHHIHIIIIIHIHIIIIIIIIHHHIGIIGHHIIIIHIIIIIIIHHIIIIIIIIIIGIIHHHIIHHHIHHIIIIIIIIIIIIHIHHIIIIIIHIIIIIIIIIIHHHIIIIIIIIIIHIHHHIIHIIIIIIIIHIIIIIIGHIIIIIHIHHIIIIIIIIIIHHGEIHHHHHHIIIIIIIIIIIHHIIIIIIIIIHHHHIHHGHIIHIIIIIIIIIIIIIIIIIIIIIIIIIIIIIIIIIIIIHIDDDDD
@HISEQ:969:HM2KJBCX2:2:1101:9283:16711 2:N:0:ACTATGCA
GCGTAGAGAGACCCCAACTATCCCTATTAATCATTACGGTGATCCTAGAAACCAACAAAATAGAATCATGCCGTCCTATTTTATTATTCCATGCTAATGTATTCAAGCAAAATGCCTGCTTTAAACACTCTAATTTTTTCAAAGTAAAGGTCCTGGTTCCCCGCGTCACCCAATTAAGGACAGCGCGGTTCTCCAGAAGGTGAGAAATTGACTACACCAGTTCATACCCCTTAAGGCACGACCGATGTGTCAATCCCGAAATTCAACTACGAGCTTTTTAACTGCAACAACTTTAATATACGCTATTGGAGCTGGAATTACCGCGGCTGCTGGCACCAGACTTGCCCTCCAA
+
A@DB@HDHH<CHH?EEGHHIEHHIIEHHHIHIIIIIIHFHIIIIHIIHFEHHHIHHHIFHHIFIH?H?HHEHHHHIHEH<FHHHHHEHGHHHEHHEHHFE@<FHHIHHHHHHHHHHHHHHCH@HHHHHHGHHHIGHIHIGIHIHHHHHGHHEHHHHHIIIEEE=FHIHHEHHHIHFHHIIIHCEEDDHHIHIHHIIIHHCHFHGHHIHHFEGGEHFIHIIHIGIHHHHIHGAFHHGHHHIHHG?HIHHC@HIHHIIGIIIHHIIIHHHHEFHGIIIIIIIIIIGIIIIHIHGIHHIIHHEHHHHH?IHIIIIHEIIIIIIIIIGIGHGFIIHHFIIHHHIHHHIIHH@DDD@
@HISEQ:969:HM2KJBCX2:2:1101:6350:16653 2:N:0:ACTATGCA
GCGTAGAGAGACCCCAACTATCCCTATTAATCATTACGGTGATCCTAGAAACCAACAAAATAGAATCATGCCGTCCTATTTTATTATTCCATGCTAATGTATTCAAGCAAAATGCCTGCTTTAAACACTCTAATTTTTTCAAAGTAAAGGTCCTGGTTCCCCGCGACACCCAATTAAGGGCATCGCGGTTCTCCAGAAGGTGAGAAATTGATTACACCAGTTCATACCCCTTAAGGCACGACCGATGTGTCAATCCCGAAATTCAACTACGAGCTTTTTAACTGCAACAACTTTAATATACGCTATTGGAGCTGGAATTACCGCGGCTGCTGGCACCAGACTTGCCCTCCAA
+
DDDDDIIIIIIIIIIIIIIIIIIIIIIIIIIIIIIIIIIIIIIIIIIIIIIIIIIIIIIIIIHIIIIIIIIIIIIIIIIIIIIIIIIIIIIIHIIIIIIIIHIIIIHIIIIIIIIHIIIIIHIIIIIIIIIIIIIIIIIIIIIIIIIIHIIIIIIHHHIIIIIIIIIIHIIHIHIHIIIIIIIIIIIIIIIIHIIIIIIIIIIIIIIIIIIIIIIIIIIIIIIIIIIIIIIIIIIIIIIIIIIIIIIIIIHIIIIIIIIIIIIIIIIIIIIIIIIIIIIIIIIIIIIIHHHIIIIIIIIIIIIIIIIIIIIIIIIIIIIIIIIIIIIIIIIIIIIIIIIIIIIIIIIDDDDD
@HISEQ:969:HM2KJBCX2:2:1101:13780:16920 2:N:0:ACTATGCA
GCGTAGAGAGACCCAACTATCCCTATTAATCATTACGTCGATCCTAGAAACCAACAAAATAGAATCAAACGTCCTATTTCATTATTCCATGCTAATGTATTCAAGCGTAAGCCTGCTTTAAACACTCTAATTTTTTCAAAGTAACAGTCCTGATTCCCCACGACACCAAATTAATGACATCGCGGTTCTTCAGAAGGTAGGAACCGATAATGCCAGTGCGTACCGAGGCACGACCAACAATTCGATCCCGAAATTCAACTACGAGCTTTTTAACTGCAACAACTTTAATATACGCTATTGGAGCTGGAATTACCGCGGCTGCTGGCACCAGACTTGCCCTCCAA
+
DDBBDHHIIGHIIHIIIIIIIIIIIIIIIIIIIIIIIHIIIIIIIIIIIIGHIIIIIIIIIHIIHHIHIIHHHIHIIHIHIIIIIIIIIIFIIIIIIIIIIIIIHIIIIIIIIHIHIIIIIIHIIIIIIHIHIHHIIIIIIIIIIIIIIIIIIIHHHHHIIIHIIIHIIIIHHHHIIIIHIIIIIIIHIIIIIIIIIIIHIIIIIIHIIHHIIIIIIIIIIIIIIIIIIIIIIIIIIIIHHHHIIIIHIIIIIIIIIIIIIIIIIIIIIIHIIIIIIIIIIIIIHIIIIHHIIIIIIIIIIIIIIIIIIIIIIIIIIIIIIIIIIIIIHIIHIIIIIIIDDDDD
@HISEQ:969:HM2KJBCX2:2:1101:15878:16551 2:N:0:ACTATGCA
GCGTAGAGAGACCCCAACTATCCCTATTAATCATTACGGTGATCCTAGAAACCAACGAAATAGAATCAGTCCGTCCTATTTCATTATTCCATGCTAATGTATTCAGACGATAGTCTGCTTTAAACACTCTAATTTTTTCAAAGTAACAGTCCTGATTTCCAACCACACCAAATAAATGGCATGAAAGTTCCTCAGAAGGTAGAGATCCATCTCACCAGTACAGACAATTAAGCCTGACCAATGGGTAGACCCCGAAGTTCAACTACGAGCTTTTTAACTGCAACAACTTTAATATACGCTATTGGAGCTGGAATTACCGCGGCTGCTGGCACCAGACTTGCCCTCCAA
+
DCDDDIIIIIIIIIHIIIIIIIIIIIIIIIIIIIIIIIIIIIIIIIIIIIIIIIIIHHICHIHHIIIIIIIIIIIIIIIIIIIIIIHIIIIIIHHIIIHIIHHIIIIIIHIIGGIIIIIIIHIHIHHGIGIGIHGIHIIIIIHHIIIIIFHIIIIIIIHIIIIIIIGIIIIIIHIHEHFHIIHIIIHHH9IIGIHHIHGHIIIIIHHHHHFHIIIHH?CGHHE?AEHHEEGH@@HFHHIFEGEC<6C@HH/01@E?G?1<101C/0<1@0@C?C<<1<1<<1<111<1<11<10C<C1111<1<1<@1C1<@1C/CC??/GGCEHD1C<<1<1<<1@CE</0<0<<D<
@HISEQ:969:HM2KJBCX2:2:1101:9701:17903 2:N:0:ACTATGCA
GCGTAGAGAGACCCCAACTATCCCTATTAATCATTACGGTGGTCCTAGAAACCAACAAAATAGAACCACAACGTCCTATTCTATTATTCCATGCTAATCTATTCAAGCAATAGCCCGCTTTAAACACTCTAATTTTTTCAAGGTAATGGTCCTGGCTCCCCAACACACCCAATTAAGGACATACTGGTTCACCAGAAGGAAGACCCGACAACAGGACAGTACTCGCCAAAGACGGACCGCCCGGCCAAGTCTAAAATTCAACTACGAGCTTTTTAACTGCAACAACTTTAATATACGCTATTGGAGCTGGAATTACCGCGGCTGCTGGCACCAGACTTGCCCTCCAA
+
DDDDDIIIIIIIIIIIIIIIIIIIIGIIIIIIIIIIIIIIIIIIIIIIIIIIIIIIIHIIIIHIIIIIIIIIIIEHIHHIIIIIIIIIHIIIIIIIIIIIHIHIIIHIIIIIIIIIIIIIIIIIIIIIIIIIIIIIIIIIIIIIIIIIIIIIIIHIIIIIIIIIIIIIIIIIHHIIIIIIIIIIIIIIIIIIIIIIIIIIIIIIIIIIIIIIIIIIIIIIIIIIIIIIIIIIIIIIIIIIIIIIIHIIIIIIIIIIIIIIIIIIIIIIIIIIIIIIIIIIIIIIIIIIIIIIIIIIIIIIIHIIIIIIIIIIIIIIIIIIIIIIIIIIIIIIIIIIIIIIIIDDDDD
@HISEQ:969:HM2KJBCX2:2:1101:20400:18465 2:N:0:ACTATGCA
GCGTAGAGAGACCCCAACTATCCCTATTAATCATTACGGTGATTCAGAAACCAACAAAACAGGACCACCGTCCTATTTTATTATTCCATGCTAATGTATTCAAGCGCGAGCCTGCTTTAAACACTCTAATTTTTTCAAAGTAACAGTCCTGATTCCCCGCCACACCAAATGAATGACATGATGGTTCGTCATAAGGTAGGAACCAGTAACACCAGTACGTACCTAAGGCACGACCAACGTACTGATCCCGAAATTCAACTACGAGCTTTTTAACTGCAACAACTTTAATATACGCTATTGGAGCTGGAATTACCGCGGCTGCTGGCACCAGACTTGCCCTCCAA
+
DDDDDHIIIGIIIHHIIIIIIHHIIIIIIIIIIIIIIIIHIIIIIIIIIIIFHIIIFHIIIIHGHHIIIIIIIIIIIIIIHIIIIIHHHGHIHIIHHIIIHDHCGHIIIHIHIIHHGHHIIIIIIIHHHHHHHHHCGHGHFHHIIIIIIIGHHHIIIIIHIIIIGIIIHIIIHIIIIIIIIIIIIIIIIIIIIIIIIIIGIIIIIIIIIII<IIIHIIIIIIIIIIIIIIIIIIIIIIIII<FIIIIIIGIIIIIIIIIHHHIHIIIIIIIIHIIIIIIIIIIIIIIIIIIIIIIIIIIIIIIHIIIIIIIIIIHIIIIIIIIIIIIIIIIIIIIIIIIDDDDD
@HISEQ:969:HM2KJBCX2:2:1101:10983:18972 2:N:0:ACTATGCA
GCGTAGAGAGACCCCAACTATCCCTATTAATCATTACGGTGATCCTAGAAACCAACAAAATAGAACCATGCCGTCCTATTCTATTATTCCATGCTAATGTATTCGAGCAAAAATGCCTGCTTTAAACACTCTAATTTTTTCAAGGTAAAGGTCCTGGATCCGCAAGACACCCAATAAAGGACATCAAGTTTCTCCAGAAGGTGAGAAATCAACAGTAACAGTTCATACCCCTTAAGGCATGACCATCACGTCAATCCCGAAATTCAACTACGAGCTTTTTAACTGCAACAACTTTAATATACGCTATTGGAGCTGGAATTACCGCGGCTGCTGGCACCAGACTTGCCCTCCAA
+
DDADDIIIIHHHIIIHIIIHIIIIIIIIIIIIHIHIIIIHHIEHHHHHHIIHIIIIFHHHIHIIHIIIIIFHHIIHHFHGHGHIIIIIGIIIGIHIIIGHEGHHHHIIIHEIHHIIIHIIHHHIIGHHHIIIIIIIIIHHHIIIHIIIIIIIIIHIIIHIIHHIIHIHHIHIIIIIIIHIIIHH?HIIIHHIIIIIIIIIIIIIIIIIIIIIIIIIHHEGHIHHIHHIIIIIIIIIIIIIIHIHIIIHGIHGIIHHHIIIIIHIHIIIIIIIIIHIIIHEHGHHIIIIIIIHHHIIHIHEEHIIIIIHIIIIHIIIIIIIIIIIIIIIIIIIIIIIIIIIIIIIIIIIDDDDD
@HISEQ:969:HM2KJBCX2:2:1101:20176:18625 2:N:0:ACTATGCA
GCGTAGAGAGACCCCAACTATCCCTATTAATCATTACGTCAATCCTAGAAACCAACAAAATAGGATCGAACGTCCTATTTCATTATTCCATGCTAATGTATTCAAGCGTTAGCCTGCTTTAAACACTCTAATTTTTTCAAAGTAACGGTCCTGTTTCCCTGCAACACCAAATTAATGACATTACAGTTCTTCAGAAAGGAGGAATCAGCGAAGCCAGTGCATACCAGTGGCACGACCAACCTGCTGACCCCGAAATTCAACTACGAGCTTTTTAACTGCAACAACTTTAATATACGCTATTGGAGCTGGAATTACCGCGGCTGCTGGCACCAGACTTGCCCTCCAA
+
DDDDDIIIIIIIIIIIHHIIIHIIIIIIIEHIIIIIIIIIIIIIIIIIIIIHHIIIIIIIIIIIIIIIIIHIHIIIIIHGHHIIIIIEFGHIIIIIIIIIIC@GHIHIIIIIIIIIIIHIHIIHIIIIIIIIIIIIIHHIIIIIIIIIIIIIIIIHIIIIIIIIIIIHIIIIHIIHIIIIIIIIIIIIIIIIHIIIIIIIIHIIHIIIIIIHII<IIIIIIIIIIHIIIIIIII?IIIIIIIIHGIIIIIIHIIIIIIHIIIIIIIIIIIIIIIIHIIIIIIIIIIIIIIIIIIIIIIIHHIIIIIIIIIIIIIIIIIIIIIIIIIIIIIIIIIGIIIIIIDDDDD
@HISEQ:969:HM2KJBCX2:2:1101:6142:18826 2:N:0:ACTATGCA
GCGTAGAGAGACCCCAACTATCCCTATTAATCATTACGGTGATCCTAGAAACCAACAAAATAGAACCATGCCGTCCTATTCTATTATTCCATGCTAATGTATTCGAGCAAAAATGCCTGCTTTAAACACTCTAATTTTTTCAAGGTAAAGGTCCTGGATCCGCAAGACACCCAATAAAGGACATCAAGTTTCTCCAGAAGGTGAGAAATCAACAGTAACAGTTCATACCCCTTAAGGCATGACCATCACGTCAATCCCGAAATTCAACTACGAGCTTTTTAACTGCAACAACTTTAATATACGCTATTGGAGCTGGAATTACCGCGGCTGCTGGCACCAGACTTGCCCTCCAA
+
B@DDBHIHIIIGIHIHHIIIIIIIIIIIGIIIHHIIIIIIIGIIIIGIGIIHHHHIIIIIIFHEFHHIIIIIIIIIIHIFHIIHIHHIIIIIHIIIIIHIIIIIIHHIIIIGHHIHHHIIIIIIIIIIIHHHHGHHIIIIIIIIIIHHIHIEIHFHHHIHIIIIHHIIIIHHHHGHFGIIIIIIIGHIHFIIIIIIIIIIIIIIHIIHHIIIIHHIIHIIHIHIIHEIIIIHGIIIHHHHHGIIIIIHIIHFIHIIIIHEFIIIIIHIIHIHHIIIIIIIIHIIIHIHIGHIIIIIIHHHCIIIIIIHIIHIIIIIHIIIIIIIIIIIIIIIIIIIIIIIIIIIIIIIDDDDD
@HISEQ:969:HM2KJBCX2:2:1101:11632:19139 2:N:0:ACTATGCA
GCGTAGAGAGACCCCAACTATCCCTATTAATCATTACGTCAATCCTAGAAACCAACAAAATAGGATCGAACGTCCTATTTCATTATTCCATGCTAATGTATTCAAGCGTTAGCCTGCTTTAAACACTCTAATTTTTTCAAAGTAACAGTCCTGTTTCCCTGCAACACCAAATTAATGACAATACAGTTCTTCAAGAAGGAGGAATCAGTAAAGCCAGTACATACCATTGGCACGACCAACCTACTGACCCCGAAATTCAACTACGAGCTTTTTAACTGCAACAACTTTAATATACGCTATTGGAGCTGGAATTACCGCGGCTGCTGGCACCAGACTTGCCCTCCAA
+
?DDDDDEFHHIHG@HIIHHIIGHHHEHGHIIGH?1@CEHE@CGHHIIIH@FE1FECHCGHCHCFCF@0EEHC<CCHG<C?<F@GCHHICHHIHE1D@<C@G?HDHC@FCHHDDHHEFHHGHFE@GHFHHHGIIIAFE1HEEHCGBCE<FHFHEGHCFDC;<IIIIIHHHHHIIIIHEHCH<FFEEHFHHH@EGE@<CH8FFHHIIHHHHGEIIHFGIIHEIHGHIIHHHGC751<CEHHIF<HDGAEACGHHHEEIIHHGE@HHHH?HFHHIIHHIIGHD<?@GH@HHHHEHGG/GC@@GC1FGHHF@HEC1CCHHHCD1CEHEHHGD<HFCHGD1HHDG@@@D<@
@HISEQ:969:HM2KJBCX2:2:1101:1985:19256 2:N:0:ACTATGCA
GCGTAGAGAGACCCCAACTATCCCTATTAATCATTACGTCAATCCTAGAAACCAACAAAATAGGATCGAACGTCCTATTTCATTATTCCATGCTAATGTATTCAAGCGTTAGCCTGCTTTAAACACTCTAATTTTTTCAAAGTAACAGTCCTGTTTCCCTGCAACACCAAATTAATGACATTACAGTTCTTCAGAAAGGAGGAATCAGCGAAGCCAGTGCATACCAGTGGCACGACCAACCTGCTGACCCCGAAATTCAACTACGAGCTTTTTAACTGCAACAACTTTAATATACGCTATTGGAGCTGGAATTACCGCGGCTGCTGGCACCAGACTTGCCCTCCAA
+
DDDDD<H@HGCHHHHHHHHHHHHHIHIHIHIGHIEHEEH@GHH?GEEHIHEH?FHHHIIHIGHIHIIDEH@FH1EEGHHHHIIGHI11<CE@@1FHHIIHHGEHGCHHEHHHFCGFHHHHHEHHIGFDHHHFHIIHIIEDGIIHHHHEGEIIIHHGGIIIHHHHFHHIIIIIHIIIIIIIHHHGG9IIIIIIIIHEIH;IGH?IHIIHIIHHEHIIIH?HHIIIIIIIHHHHHHIGHHHIHHHGDIIIIDEEIIIIHGIIIIIIIIIIIIIIIIIHIHIGIIIIHHHIIIHIIIIIIIIHHIIGIIIHIIIIIIIIIIIIIIHEIIIIIIIIIIIIIIIHIDDDDD
@HISEQ:969:HM2KJBCX2:2:1101:11814:19299 2:N:0:ACTATGCA
GCGTAGAGAGACCCCAACTATCCCTATTAATCATTACGTCGATCCTAGAAACCAACAAAATAGAATCAAACGTCCTATTTCGTTATTCCATGCTAATGTATTCAAGCGTGAGCCTGCTTTAAACACTCTAATTTTTTCAAAGTAACAGTCCTGATTCCCCATGACACCAAATTAATGACATCATGGTTCGTCAGAAGGTAGGAATCAATAATACCAGTACGTACAATAGCACGACCAATAAATTGATCCCGAAATTCAACTACGAGCTTTTTAACTGCAACAACTTTAATATACGCTATTGGAGCTGGAATTACCGCGGCTGCTGGCACCAGACTTGCCCTCCAA
+
DDDDDHIIIIIIIIIIIIIIGIIIIIIIIIIIIIIIIIIIIIIIIIIIIIIIHIIIIIIIIIHIIIIIIIIIHIIIIIIIIIIIIIIIIIIIIIIIIIIIIIIIIIIIIIIIIIIIIIIIHIIIIIIIIIHIIIIIIIIIIIIIIIHIIIIIIHIIIIIIIIIIIIIHHHHIIIIIIIIIIIIIIIIIHIIIIIIIIIIIIIIIIIIIIIIIIIIIIIIIIIIIIIIIIIIIIIIIIIIIIIIHIIIIIIIIIIIIIIIIIIIIIIIIIIIIIIIIIIIIIIIIIIIIIIIIIIIIIIIIIIIIIIIIIIIIIIIIIIIIIIIIIIIIIIIIIIIIIIIIDDDDD
@HISEQ:969:HM2KJBCX2:2:1101:10293:19416 2:N:0:ACTATGCA
GCGTAGAGAGACCCCAACTATCCCTATTAATCATTACTTCAGTCCTAGAAACCAACAAAATAGAACCAAAGTCCTATTCCATTATTCCATGCTAATATATTCAAGCAAACATGCCTGCTTTAAACACTCTAATTTTTTCAAAGTAAAAGTCTTGGATCCCTAGCGCACTCAATTAAGAGCACACTAGTTCCCCAAAAGGAAAAGCCCAAAGTTGCAGTACAAACCTTACGGTTGACGGCAACTATAAGCCCAAAATTCAACTACGAGCTTTTTAACTGCAACAACTTTAATATACGCTATTGGAGCTGGAATTACCGCGGCTGCTGGCACCAGACTTGCCCTCCAA
+
DDDDDHHHHDCHHHCGHHIEHHHHHEHHHGHHHHIHIHHIIIIIIIGIFHIIFHHGIIIII@DGHIIIIHIHHIHIIHHEHHIIIHHFHHIFHHIIIIHHE@FHHIIIIHIHHHIIIIIHHHEHIHIIIHHHHIHIEGHHGIIHGHHIIIIHHEIHHHHHHHIIHHHHHHIHEIGIIIIHHHHHIIIIHHIGHIIIIIIIHIIHHGHIIIIHIIIIIIIIIIIIIIGHIHIIIIIIHHHHGHHHFIIIHIHIIIIIIIIIIIHIHEHHIIHIHIIIIIIIHIIIIIIIIIIHHCHIIHHHHIIHIHHIIIIIIIIHIIIIIIIIIIIIHHHHHGIHIIHFHDDDDD
@HISEQ:969:HM2KJBCX2:2:1101:2540:20157 2:N:0:ACTATGCA
GCGTAGAGAGACCCCAACTATCCCTATTAATCATTACGTCGATCCTAGAAACCAACAAAATAGAATCAAACGTCCTATTTCGTTATTCCATGCTAATGTATTCAAGCGTGAGCCTGCTTTAAACACTCTAATTTTTTCAAAGTAACAGTCCTGATTCCCCATGACACCAAATTAATGACATCATGGTTCGTCAGAAGGTAGGAATCAATAATACCAGTACGTACAATAGCACGACCAATAAATTAATCCCGAAATTCAACTACGAGCTTTTTAACTGCAACAACTTTAATATACGCTATTGGAGCTGGAATTACCGCGGCTGCTGGCACCAGACTTGCCCTCCAA
+
DDDDDIHIIIHIIIIIIIIIIIIIHIIIIIIIIIIIIIIHIIIIIIIIIIIIIIIIIIHIIIIIIIHIHIIIIIIIIHIIGHIIIIIIIIIIIIIHIIIIIGIIIIIHIIIIIIIIIIHIIIIIIHIIIIIIIIIIIIIIHIIIIIIIIIIIIIIIIIIHIHIIIIGIIIHHIIIIIIIIHIIIIIIIIIIIIIIIIIIIIHIIIIIIIIIIHGIIIIHIIIIHGIIIIIIIIIIIIIIIIHIHHIIIIIIIIIIHIHEHIIIIIGIIIIIIIIIIIIIIIIIIIHIIHIHIHIIIIIIIIIIIIIIIIIIIIIGIIIIIIIHGIIIIIIIIIIIIIIIIDDDDD
@HISEQ:969:HM2KJBCX2:2:1101:7937:21157 2:N:0:ACTATGCA
GCGTAGAGAGACCCCAACTATCCCTATTAATCATTACGGTGGTCCTAGAACCAACAAAATAGAACCAACGTCCTATTCTATTATTCCATGCTAATCTATTCAAGCAAATGCCCGCTTTAAACACTCTAATTTTTTCAAGGTAATGGTCCTGGTTCCCCGACACACCCAATAAAGGGCATCCCGGCTCACCAGAAGGATATACCCGACGACAGAACAGTACTCACCAAAGACGGACCATCCGGCCAGGCCTAAAATTCAACTACGAGCTTTTTAACTGCAACAACTTTAATATACGCTATTGGAGCTGGAATTACCGCGGCTGCTGGCACCAGACTTGCCCTCCAA
+
DDDDCIIIIIIIHIIIIIIIIHIE@FHCH11<<F<<<G0<D0<G111<DCHCG10GHIE1<1DEH1DC@GEHG@FHF@11DDCH1G11<1<1DF111<D/1<<11DEC11<F1<<EH1FHC1<1<1:F>GHIII<1C@H1<D1<D1<F11<1F@FCF?..<CGGDE/E:/<F;@E/EC:DF/<</</<?@?CCCC9?G@CHHH<<6FHF@C@?IHFA?HF1@<1EGHCC<A<1ECAE/FFC<11HEDCEEHHD<<1EHE@0<<11CFHHHE@CHHHHFD<11<CHFC1D1=E<IHHDC1<?DFEIHHHIHHDCIIHIIIHIFFHHCCC<CCEC1EC</D<<00D<
@HISEQ:969:HM2KJBCX2:2:1101:12276:21856 2:N:0:ACTATGCA
GCGTAGAGAGACCCCAACTATCCCTATTAATCATTACGTCAATCCTAGAAACCAACAAAATAGGATCGAACGTCCTATTTCATTATTCCATGCTAATGTATTCAAGCGTTAGCCTGCTTTAAACACTCTAATTTTTTCAAAGTAACAGTCCTGTTTCCCTGCAACACCAAATTAATGACATTACAGTTCTTCAAGAAGGAGGAATCAGTAAAGCCAGTACATACCATAGGCACGACCAACCTACTGACCCCGAAATTCAACTACGAGCTTTTTAACTGCAACAACTTTAATATACGCTATTGGAGCTGGAATTACCGCGGCTGCTGGCACCAGACTTGCCCTCCAA
+
DCDDDHIHIIIIIIIIIIIIIIIIIIIIIIIIIHIIIIEHGIIIIIIIIIHHGHIIIHGHIIIGHIIHGHIIIIIHIIIIIIHIIHIIIIIIIIIIHHHIIIIIIIIIIIIIHIIIIIIIIHHIHIIIIIIIIIIIIIIIIIIIIHHIHIIIIHHIIIIIIIIIIHHIIIIIIIIHIIIIIIIIIIHHHIIIIIIIIIIIIIIIIIIIIIHIIIIIIIIIIIIIIHHIIIIIIIIIIHHHIIIHHIIHEIHIIIIHIIIIIIIIIIHIIIIIIHHIIIIIIHIIIIIIIIIIIIIIIIIHIIIIIIIIIIIIIIIIIIIIIIHIIIIIIIIIIIIIIHIIIDDDDD
@HISEQ:969:HM2KJBCX2:2:1101:8438:23183 2:N:0:ACTATGCA
GCGTAGAGAGACCCCAACTATCCCTATTAATCATTACGTCAATCCTAGAAACCAACAAAATAGGATCGAACGTCCTATTTCATTATTCCATGCTAATGTATTCAAGCGTTAGCCTGCTTTAAACACTCTAATTTTTTCAAAGTAACAGTCCTGTTTCCCTGCAACACCAAATTAATGACATTACAGTTCTTCAGAAAGGAGGAATCAGCGAAGCCAGTGCATACCAGTGGCACGACCAACCTGCTGACCCCGAAATTCAACTACGAGCTTTTTAACTGCAACAACTTTAATATACGCTATTGGAGCTGGAATTACCGCGGCTGCTGGCACCAGACTTGCCCTCCAA
+
DDDDDIIIIIIIIIIIIIIIIIHIIHHIIIIIIIIIIIIIIIIIIIIIIIIHIIIIIHIIIHIIIIIIIIIIIHIHIIIIIIIIIHIIIIHIIIIHHHIIIIIIIHIHIIIIIIHHIIIIIIIIIIIIIIIHIHIIIIIHIIIIIIHIIIHIIIIIIIIIHHIHIIIIIIIIIIIIIIIIIIIIIIIIIIIIIIIIIIIIIIIIHIIIIIIIIHIIIIIIIIIIIIIIIIIIIIIIIHHIHHIHHHHHIIIHIIIIHIIIIIIIIIIIIIIIIIIIIIIIIIHIIIIIIIIIHHIIIHIIIIIIIIIIIIIIIIIIIIIIIIIIIIIIIIIIIIHIIIIHICDDDD
@HISEQ:969:HM2KJBCX2:2:1101:17072:23618 2:N:0:ACTATGCA
GCGTAGAGAGACCCCAACTATCCCTATTAATCATTACGGCTCTCCTAGAAACCAACAAAATAGGAGCGCCGTCCTATTCTATTATTCCATGCTAATGTATTCGAGCAAAGGCCTGCTTTGAACACTCTAATTTTTTCAAAGTAAAAGTCCTGCTTCCCGAACACACCCAGTAAAGGGCATGCCGTTCCGCAGAAGGAAAGGCCCGGCCGAACCAGTGCACGCGGTGAGGCGGACCGGTCAGCCAGGCCCAAGGTTCAACTACGAGCTTTTTAACTGCAACAACTTTAATATACGCTATTGGAGCTGGAATTACCGCGGCTGCTGGCACCAGACTTGCCCTCCAA
+
BDADBHHHHHIIHIIIIIHIFHIHIIIIIIIIIHIIIHHDEHGHIHHIEHIIIIEIIIIHGHHHH?EC?HIDHHHHHGHHIHGHHEHIFFFEFHHIFHHGIHHGGHIIHHIHHIHHHHHEHHH<HHHIHIIIIHHEGG@IGIHIHHICHGGIHHHHHHHHIHHIHHIHIHIIHCIIIIIIHIIIHHHHHIIIGIGII;HIHIHHIIHHHHGHIIIIGIIIIIIIIHHGIIHHIHHIIIIIGHGIIIHEHHIIIHIIIIIIIIIIHGIIIIIIHIIIIIIHIIIIIHIIIIHHIIIIIIIIIIIIIIIIIHHHIHIIIHIIIIIIIIIIIIIHHIIIIIIDDDDD
@HISEQ:969:HM2KJBCX2:2:1101:18285:24960 2:N:0:ACTATGCA
GCGTAGAGAGACCCCAACTATCCCTATTAATCATTACATCGATCCTAGAAACCAACAAAATAGAATCGGATGTCCTATTTCATTATTCCATGCTAATGTATTCAAGCGTGAGCCTGCTTTAAACACTCTAATTTTTTCAAGGTAACAGTCCTAATTCCCCGTGACACCAAATTAATGGCATTACGGTTCTTTAGAAGGTGAGAAATCAATAATATCAGTACATACCAACGGCATGACCAATACATTGATCCCGAAATTCAACTACGAGCTTTTTAACTGCAACAACTTTAATATACGCTATTGGAGCTGGAATTACCGCGGCTGCTGGCACCAGACTTGCCCTCCAA
+
DDDDDHIIIIIIIIIIIIIIIIHIIIIIIIIIIIIHIIIHHIIHHIIIIIIIHHIIGIIHIIIIIHIHGHHHHEHIHIHIGIIIIIIHHHIIIHIIIIIIHIIHIIIIIIIIIHIIIIIIIIHIIIIIIIIIIHHHIIIIIIIIIIIIIIIIIIHHIIIIIIHIIIHIIIIIIIIHHIIHIIIIIHIIHHIIIIIIIIHIIIIIIIIIIIIHIIIHEGIIIIIIIIIIIIIIIIIIIIIIIIIIIHIIIIIIIIIIIIIHIIIIIIIHIIIIIIIIIIIIIIIIIIIIHIIIIIIIIIIIIHIIIIIIIHIIIIIHIIIIIIIIIIIIIIIIIIIIIIIIIIDDDDD
@HISEQ:969:HM2KJBCX2:2:1101:6921:25113 2:N:0:ACTATGCA
GCGTAGAGAGACCCCAACTATCCCTATTAATCATTACGTCAATCCTAGAAACCAACAAAATAGGATCGAACGTCCTATTTCATTATTCCATGCTAATGTATTCAAGCGTTAGCCTGCTTTAAACACTCTAATTTTTTCAAAGTAACAGTCCTGTTTCCCTGCAACACCAAATTAATGACATTACAGTTCTTCAGAAAGGAGGAATCAGCGAAGCCAGTGCATACCAGTGGCACGACCAACCTGCTGACCCCGAAATTCAACTACGAGCTTTTTAACTGCAACAACTTTAATATACGCTATTGGAGCTGGAATTACCGCGGCTGCTGGCACCAGACTTGCCCTCCAA
+
DDDDDIHIIIIIIIIIIIIIIIIIIIIIIIIIIIIIIIIHIIIIIIGIIIIIIIIIIIIEHHHHHIIHHIHIIIIIIIIIIIIIIIGHHHIIIIIIIIIIHFIIIIIIIIIIIIIIIIIIIIIIIIIIIIIIIIIHHIIIIIIHIHHIHIIIIIIIHIIIIIIIIIIIIIIHHIIIIIIIIIIIIIIIIIIIIIIIIIIIIIIIIIIIIIIIIIIIIIIIIIIIIIIIIIIIIIIIIIIIIHIHHIHIHIIIIIIIIIIIIIIIIIIIHIIIIIHIIIIIIIIIIIIIIIHIIIIIIIIIIIIIIIIIIIIIIIIIIIIIIIIIIIIIIIIIIIIIIIIIIDDDDD
@HISEQ:969:HM2KJBCX2:2:1101:20247:24386 2:N:0:ACTATGCA
GCGTAGAGAGACCCCAACTATCCCTATTAATCATTACGTTGATCCTAGAAACCAACAAAATAGAATCGAACGTCCTATTTCATTATTCCATGCTAATGTATTCAAGCGCGTGCCTGCTTTAAACACTCTAATTTTTTCAAAGTAACAGTCCTGACTCCCCACAACATCAAATTAATGACATCATGATTCATCAGAAGGGAGAAATCAATGACATTAGTACGTACCGAAGGCACGACCGACGTATTGATCCCGAAATTCAACTACGAGCTTTTTAACTGCAACAACTTTAATATACGCTATTGGAGCTGGAATTACCGCGGCTGCTGGCACCAGACTTGCCCTCCAA
+
ADDDDIIIIGIHIHIIIIGIIIHHIIIHIHIHHIHIIIIHIIIIIIHHIHHIIIHIIHIIIIGHIHIIIIIDHIHHIHHHHIHHIIIIIIIIIIGHIIIIIIIHIIIIHHIHIIIHHIIHHHHIHIIIHHHHHIIHHHHHHHIHHIHIHHIIHIIIFIHIIIHHHHIIHHIHHHHHIIHFHHIIIIHHHHHIIIIIIIIIIIHHIHIIIIHHIHIIIIIIIIIHIIHIHIHHIIIIIIHIIIIHGHDDHHIHHIIIIIHHIHDHIHHHHEIIHHHIIIHHHHIHIHEIHIIIHHIIHGHIIIIIIIIIIHIHHHHIIIIIIIIGIIIIIHIIIIIIIIHIIDDDDD
@HISEQ:969:HM2KJBCX2:2:1101:13932:24464 2:N:0:ACTATGCA
GCGTAGAGAGACCCCAACTATCCCTATTAATCATTACGTCAATCCTAGAAACCAACAAAATAGGATCGTCGTCCTATTTCATTATTCCATGCTAATGTATTCAAGCGTTAGCCTGCTTTAAACACTCTAATTTTTTCAAAGTAACAGTCCTGTTTCCCCGCAACACCAACTTAATGGCATTACGGTTCTACAAGAAGGAGGAATCAGCAAAGCCAGTGCATACCAGTGGCACGACCAACTTGCTGACCCCGAAATTCAACTACGAGCTTTTTAACTGCAACAACTTTAATATACGCTATTGGAGCTGGAATTACCGCGGCTGCTGGCACCAGACTTGCCC
+
DDDDDHIIIIIIIHHIHIIIIIHHIIIIIIIIIIIIIIIIIHIIIIIIHIIGIIIIIIIIIIIHEHIIIIIIIIIIIHIIIII?EHEHIIIIIIIIIIIIIIIIIHIIIIIIIIIIIIIIHHHIIHIIIIIIIIHIIIIHIIIIIIIIIIIIIIIIHHHHIIIIIIIIHHHIIIIIIIIIIIIIIIIIIIIIIIIIIIIIIIHIIIIIHHIIHHIIIIHIIIIIIIIIIIIIIIIIIHHIHIIIHIIIIIIHIIIIIIIHHHIIHIIIIIIIHHIIIIIIIIIIIIIIIIHHHIIIIIIIIIIIHIIIIIIIIIIIIIIIIIIIIIIIIIIIIIIDDDDD
@HISEQ:969:HM2KJBCX2:2:1101:19496:25702 2:N:0:ACTATGCA
GCGTAGAGAGACCCCAACTATCCCTATTAATCATTACATCGATCCTAGAAACCAACAAAATAGAATCGGATGTCCTATTTCATTATTCCATGCTAATGTATTCAAGCGTGAGCCTGCTTTAAACACTCTAATTTTTTCAAGGTAACAGTCCTAATTCCCCGTGACACCAAATTAATGGCATTACGGTTCTTTAGAAGGTGAGAAATCAATAATATCAGTACATACCAACGGCATGACCGAAACATTGATCCCGAAATTCAACTACGAGCTTTTTAACTGCAACAACTTTAATATACGCTATTGGAGCTGGAATTACCGCGGCTGCTGGCACCAGACTTGCCCTCCAA
+
DDDDDIHIIIIIIIIIIIIIIIIIIIIIIIIIIIIIIIIIIIIIIIIIIIIIIIIIIIIIIIIIIIIIIIIHHGFHIIIIGIIIHIIIIHIIHHHIFHIIHHIIIIIIIIIIIIIIIHIIIIIIIIIIIIHIHIIIIIIIHIIIIIIIIIIIIIIIIIIIIIIIIIIHIIIHIIHIIHIIIIIIIIIIIIIIIIHIIIIIIIIIIIIIIIIIIIIIIIIIIIIIIIIIIIIIIIIIIIIIIIHIIHIIIIIIIIIIIIIGIIIIIIIIIIIIIIIIIIIIIIIIIIIIIIIIIIIIIIIIIHIIIIIIIIIIIIIIIIIIIIIIIIIIIIIIIIIIIIIIIIDDDDD
@HISEQ:969:HM2KJBCX2:2:1101:13438:26095 2:N:0:ACTATGCA
GCGTAGAGAGACCCCAACTATCCCTATTAATCATTACGTCGATCCTAGAAACCAACAAAATAGAATCAAACGTCCTATTTCGTTATTCCATGCTAATGTATTCAAGCGTGAGCCTGCTTTAAACACTCTAATTTTTTCAAAGTAACAGTCCTGATTCCCCATGACACCAAATTAATGACATCATGGTTCGTCAGAAGGTAGGAATCAATAATACCAGTACGTACAATAGCACGACCAATAAATTGATCCCGAAATTCAACTACGAGCTTTTTAACTGCAACAACTTTAATATACGCTATTGGAGCTGGAATTACCGCGGCTGCTGGCACCAGACTTGCCCTCCAA
+
D@BDDIGIH@GHIIHHIIIIIIHHIHIHHHIIIIIGIEHHDCEHHIIIHHHHHHIIHHCHEHIHHIIIIHIH<G=GHEHHHIHHGHIIIHIHHIIHIIIHHGHIIIIIIIIIHIIIHHIIHIIIHHIHIHCHIIHIIIIIIHIIIIIIIIIIIIHIIHHHIHHIIIIIIIIHHHIIHIIIIIIIIIHIFHHIIIIII;IIHHIIIHIHIIHHHGIIIIIIIIIIIIIIIIIIIIHGHIIIIIIHIIIIHIHIIIHIIIIIIIIIIIIIIIHIIIIIIIIIIIIHIIIIIIIIIIIIIIHIIIIIIIIIIIIIIIIIIIIIIIIIIIIIIIIIIIHIIIIIDDDDD
@HISEQ:969:HM2KJBCX2:2:1101:12013:27013 2:N:0:ACTATGCA
GCGTAGAGAGACCCCAACTATCCCTATTAATCATTACGTTGATCCTAGAAACCAACAAAATAGAATCGAACGTCCTATTTCATTATTCCATGCTAATGTATTCAAGCGCGTGCTTGCTTTAAACACTCTAATTTTTTCAAAGTAACAGTCCTGACTCCCCACAACATCAAATTAATGACATCATGATTCATCAGAAGGGAGAAATCAATGACATTAGTACGTACCGAAGGCACGACCGACGTATTGATCCCGAAATTCAACTACGAGCTTTTTAACTGCAACAACTTTAATATACGCTATTGGAGCTGGAATTACCGCGGCTGCTGGCACCAGACTTGCCCTCCAA
+
DDDDBHIIIIIIIIIIIIIIIIIIIIIIIIIIIIIIIIIIIIIIIIIIIIIIIIIIIIIIIIIIHIIHIIIHIIIIIIIIIIIIIIIHIHIIIIIIIIIIIIIHIIIIIIIHIIIIIIIIIIHIIIIHIIIIIIIHIHIIIIIIIIIIIIIIIIIEIIHIIIIIIIIIIIIIIIIIIIIIIIIIIIIIIIIIIIIIIIIIIIIIIIIIIIIIIIIIIIIIIIIIIIIIIIIIIIIIIIIIIIHIHIIIIIGIIIIIIIIIIIHIIIIIIIIIIIIIIIIIIIIIIIIIIIIIIIIIIIIIIIIIIIIIIIIIIIIIIIIIIIIIIIIIIIIIIIIIIIIIIDDDDD
@HISEQ:969:HM2KJBCX2:2:1101:12211:27153 2:N:0:ACTATGCA
GCGTAGAGAGACCCCAACTATCCCTATTAATCATTACGGTGGTCCTAGAAACCAACAAAATAGAATCATCCGTCCTATTTTATTATTCCATGCTAATGTATTCAAGCAAAATGCCTGCTTTAAACACTCTAATTTTTTCAAAGTAAAGGTCCTGGTTCCCCGCGGCACCCAATTAAGGACATCGCGGTTCTCCAGAAGGTGAGAAATTGACTACACCAGTTCATACCCCTTAAGGCACGACCGATGTGTCAATCCCGAAATTCAACTACGAGCTTTTTAACTGCAACAACTTTAATATACGCTATTGGAGCTGGAATTACCGCGGCTGCTGGCACCAGACTTGCCCTCCAA
+
DDDDDHHIIIIIHIIIIIIIIIIIIIIIIIIIIIIIIHIIIHIHHIIIIIIIIIGIHIIIIHIIGIHIIIIHHIIIHIIIIIIIIIIIIGIIHIIIIIIIIIIIIHIIIIIIIIIIIIIIIIIIIIIIHIIIIIIIIIHHHIIIIIIIIIHIIHIIIIIIIIIIHIIIIIIIIIIIIHIIIIIIIIIIIIIIIIIIIIHIIIIIIIHIIIIIIIIIIIIIIIII<IHIIIHIHEIIIIIIIIIIIIIIIHIIIIIIIIIIIIIIIIIIIIIIIIIIIIIIIIIIIIIIIIIIIIIIIIIIIIIIIIIIIIIIIIIIIIIIIIIIIIIIIIIIIIIIIIIIIIIIIIDDDDD
@HISEQ:969:HM2KJBCX2:2:1101:21023:27845 2:N:0:ACTATGCA
GCGTAGAGAGACCCCAACTATCCCTATTAATCATTACGGTGGTCCTAGACCAACAAAATAGAACCAACGTCCTATTCTATTATTCCATGCTAATCTATTCAAGCAAAAGCCCGCTTTAAACACTCTAATTTTTTCAAGGTAATGGTCCTGGTTCCCCGACACACCCAATTAAGGACATACCGGCTCACCAGAAGGATAGACCCGACAACAGGACAGTACTCGCCAGAGACGGACCGCCCGGTCAAGCCTAAAATTCAACTACGAGCTTTTTAACTGCAACAACTTTAATATACGCTATTGGAGCTGGAATTACCGCGGCTGCTGGCACCAGACTTGCCCTCCAA
+
DDDBBCHHHHIIIIIHIHIIIIIGHHGHHICHH<FEEHHCHHIHIIIHIHIGEEHHGHIIEHHGH?C=GCEEGG1CGECHIIEEGCHHHHHF?@EEGFEHHD;HHIIIGHH@CDHHGGHHEHECHEHIIHHFFHHHGHHFFHGGHGHHHHHHCIIHHFHIIHHIIIIIHHHGIHHHCHEIIHHHHHGGIIHHHIHHGEDIIIHHCHHHHHIHCIIIGIIGIIGGIIHIHHIIHIIIIIIIIHEIIIIIIHIIIIIGIIHECHHGHHIIIIIIIHHHHIIIIIIGHHIIHGHGIHGD<FCIIIIIIIIIIIHIIIIIIIIHIIIIIIIIIIHGIIIIHIGDDDAD
@HISEQ:969:HM2KJBCX2:2:1101:9822:28338 2:N:0:ACTATGCA
GCGTAGAGAGACCCCAACTATCCCTATTAATCATTACGTCAATCCTAGAAACCAACAAAATAGGATCAACGTCCTATTTCATTATTCCATGCTAATGTATTCAAGCGCGAGCCTGCTTTAAACACTCTAATTTTTTCAAAGTAACAGTCCTGATTCCCCGCCACACCAAATGAATGACATGATGGTTCGTCAGAAGGTAGGAACCAGTAACACCAGTACGTACCTAAGGCACGACCAACGTACTGATCCCGAAATTCAACTACGAGCTTTTTAACTGCAACAACTTTAATATACGCTATTGGAGCTGGAATTACCGCGGCTGCTGGCACCAGACTTGCCCTCCAA
+
@?DDDHHHH@EHHHIIHIFHIIIIIIIHIIIIIHIIIHIIIFIGIHFHFEHHFHIGGEHHIEE<FHIGHC=@HHHIIEHHHHIIIIIIIIHHIIIHFHIHHDGHHHHII?HHHHIHHIHHIIHIHIIIIIIIIHIHIHHHHHGHIIHEHGHFHIIIIHIIIIIIIIIHHIHIIHHG@HIIIIIIIIIIIIIIIIIIIIIIIHIGIIIIIIIIIIIIIIIIIHIHIIGIIIIIIIIIIIIIIIHFIHIIIHIIIIIIIIIIIIIIIIIIIIIIIIHIIIIIIHGIIIIIIIHHHIIIIIIIIIIIIIIIIIIIIIIIIIIIIIIIIIIIHIIIHIIIIIIIDDDDD
@HISEQ:969:HM2KJBCX2:2:1101:2973:28752 2:N:0:ACTATGCA
GCGTAGAGAGACCCCAACTATCCCTATTAATCATTACGTCGATCCTAGAAACCAACAAAATAGAATCAAACGTCCTATTTCGTTATTCCATGCTAATGTATTCAAGCGTGAGCCTGCTTTAAACACTCTAATTTTTTCAAAGTAACAGTCCTGATTCCCCATGACACCAAATTAATGACATCATGGTTCGTCAGAAGGTAGGAATCAATAATACCAGTACGTACAATAGCACGACCAATAAATTGATCCCGAAATTCAACTACGAGCTTTTTAACTGCAACAACTTTAATATACGCTATTGGAGCTGGAATTACCGCGGCTGCTGGCACCAGACTTGCCCTCCAA
+
BDDDDIIHHHH?GFHHHFGIIFHFIIHHHHIHIHHHHDGHHCHHEE@G?GEC@HIHEHEEHIHEHHIHCHCHHGGHHHEHHIEHHHECHHHFGIHHHHHGHHIHIIIHIIIHIIIIHFHHHHHHHIIIIIHHHEHHHHFHIIHGHHHHGIHGIIHHHHIHIHIIIIHIGIHHHIIIHIIIIIHIIIIIIIIIIIIIIIIIIIIIIIIIHHIHHIII=HGIIIIIIIHIHHIIIIIIIIIIIIHFIHIIIIHIIIIIIIIIIIIHIIIIIHHIIIIHIIIIIIHIIIHIIIIIIIHIIIIIIIIIIIHIHIHIIIIIIIIIIIIIIIIIIIIIIIIIIIIIDDDD@
@HISEQ:969:HM2KJBCX2:2:1101:12494:28842 2:N:0:ACTATGCA
GCGTAGAGAGACCCCAACTATCCCTATTAATCATTACGTCAATCCTAGAAACCAACAAAATAGGATCGAACGTCCTATTTCATTATTCCATGCTAATGTATTCAAGCGTTAGCCTGCTTTAAACACTCTAATTTTTTCAAAGTAACAGTCCTGTTCCCCTGCAACACCAAATTAATGACATTACAGTTCTTCAGAAAGGAGGAATCAGCGAAGCCAGTGCATACCAGTGGCACGACCAACCTGCTGACCCCGAAATTCAACTACGAGCTTTTTAACTGCAACAACTTTAATATACGCTATTGGAGCTGGAATTACCGCGGCTGCTGGCACCAGACTTGCCCTCCAA
+
BBDBD<CGCE@G@GH=GCHEHCHEH@FHIIHIIIHECCHH0EGFHHEHFHHF?FFEC@HHH@CC1@CC0FHH<F=GHEHH@1CFE@EDCHHCHHH?EFHIIHHFHIIHHHG<EIIGIHHHGHGIHHGIHHHHHIHHHHGHHHHHHHHGHHHIHHHGIIGIHHIIIIIIHHIIIIIHIIIIIIIIIIHIIIIIIHIIIHIIIIIIIIIIIIIIIHIIIIIIIIIIIIIIIIHIHIIIIIIIIIIHGIIIHBHHIIIIIIIIHIIIIIIIIIIIIIHIIIIIIIIIHHIIIIIIIIIIIIIIHIIIIHHIIIIIIIIIIIIHIIIIIIIIIIIIIHIIHIIIIDDDDD
@HISEQ:969:HM2KJBCX2:2:1101:2497:29293 2:N:0:ACTATGCA
GCGTAGAGAGACCCCAACTATCCCTATTAATCATTACGGTGGTCCTAGAAACCAACAAAATAGAACCATGCCGTCCTATTTTATTATTCCATGCTAATGTATTCAAGCAAAAATGCCTGCTTTAAACACTCTAATTTTTTCAAAGTAAAGGTCCTGGTTCCCCGCGGCATCCAATTAAGGACATCGCGGTTCTCCAGAAGGTGAGAAATTGACTGCACCAGTTCATACCCCGTGAGGCACGACCGATGCGCCAATCCCGAAATTCAACTACGAGCTTTTTAACTGCAACAACTTTAATATACGCTATTGGAGCTGGAATTACCGCGGCTGCTGGCACCAGACTTGCCCTCCAA
+
DDDDDIIIIIIIIIIIIIIIIIHIIIHIIIIIHIIIIIIIIIIIIIIIIIIIIIIIHHIHHHHIIIIIHHHHIIIIHHIHIIIIIIIIHFHHHHHFIIIHIGEHIHHIIIIIHIIIIIIIIIIIIIHIIIIIIIIIIHIHIIIIIHHHHHIIIIIIIHHHIIIIIIIIIIIIIIIHIIHHIIIIIIIIIIIIIIIIIIIIIIHIIIIIIIIIIIIIIHIIIIIIIIIIIIIIIIIIIIIIIIHIIGIIIIHGIIIIIIIIIIIIIIIIIHIIIIIIIIIIIIIIIIGIIHIIIIIIIIIIHIIIIIIIIIIIIIIIIIIIIIIIIIIIIIIIIIIIIIIIIIIIIIIIDDDDD
@HISEQ:969:HM2KJBCX2:2:1101:11499:31338 2:N:0:ACTATGCA
GCGTAGAGAGACCCCAACTATCCCTATTAATCATTACGGTGATCCTAGAAACCAACGAAATAGAATCAGTCCGTCCTATTTCATTATTCCATGCTAATGTATTCAGACGATAGTCTGCTTTAAACACTCTAATTTTTTCAAAGTAACAGTCCTGATTTCCAACCACACCAAATAAATGGCATGAAAGTTCCTCAGAAGGTAGAGATCCATCTCACCAGTACAGACAATTAAGCCTGACCAATGGGTAGACCCCGAAGTTCAACTACGAGCTTTTTAACTGCAACAACTTTAATATACGCTATTGGAGCTGGAATTACCGCGGCTGCTGGCACCAGACTTGCCCTCCAA
+
D@0@<CCCG<ECHHHHHHEHEC?@@H?HHG?@G@EHHHGHEHHIGH@1F@G@@HEE01<EHHHHH@FCH@<1<1</<D<1C<DFHF1D@C@D11<D?@GFH@G1CCAG@CFHHHFA<HEGCF?FEH68CHHGHHIIGB91BDHGCFGFCDHHCFEDHH@DGHEC@GDD<EHHF<GCHHIFHHECEGGF<EDD0GEFHIHHHG?HFDGCF@HG1HEFHHIIHHFFE@IIIIIHIIHF<GHHEFHFAD<HDHDCD@C<C<<CIHEECED1G@HHHHC@CEHIHHHHHFEHCHFIIIIHHEHHIHHFIHFIHIHECHDHE<DIHHIHHGIHHEHHHEHFE@HHEHED@DD@
@HISEQ:969:HM2KJBCX2:2:1101:21223:31445 2:N:0:ACTATGCA
GCGTAGAGAGACCCCAACTATCCCTATTAATCATTACTTCAGCTCTAGAAACCAACAAAATAGAACCGAAGTCCTAAATTATTATTCCATGCTAATGTATTCATAGCATTAAGCCTGCTTGAAACACTCTAATTTTTTCAAAGTAAAAGATCCAATACCATGTCACCCTTCAATGAAGAAGAGCAACACAGCGATTGGAAGGATGGCTAGAGCGTCGCGGCACTAACACACGAAACCGTGGCCGGCCAGACGCTGCAAAGCCAGAAATCCAACTACGAGCTTTTTAACTGCAGCAACTTTAATATACGCTATTGGAGCTGGAATTACCGCGGCTGCTGGCACCAGACTTGCCCTCCAA
+
DBD@DDEHHHIHFHIHHGHIGEHIEHHHHHEHE?GHH?FCFHF?@EGHEHHFCGHHHHIHIIHHHECCHHHE?ECHHH<<CEGHEEG?CHH1ECG1DGGF?1DFEFHGGHIHEIIHHHCFHHGE1FHHHHHHHFHHCIHHHIIHHHIHHHHHHHFFHIHHEHGG@HHFEHIIIHIIIIIHHIIHCIIHHHIIHHHIIIIIIIIIIHIIIHGIIIIIHIHHIIGIHHHHHGIHHEEIIGIIIIIIIIIIIIIIIHHHDIHHHHGIHIHIGIIIIIIIHHIIIIIIIIIIIIIHHIIIIHIHIIIHHEIIIHIIIIIIIIIIIIIIIIIIIIIIIIIIIIIIIIHHIIIIIIIIIDDDDD
@HISEQ:969:HM2KJBCX2:2:1101:16231:30887 2:N:0:ACTATGCA
GCGTAGAGAGACCCCAACTATCCCTATTAATCATTACATCGATCCTAGAAACCAACAAAATAGAATCAAAACGTCCTATTTCATTATTCCATGCTAATGTATTCAAGCGTAAGCCTGCTTTAAACACTCTAATTTTTTCAAAGTAACAGTCCTGATTCCCCATGACACCAAATTAATGACATCATGGTTCGTCAGAAGGGAGAAATCAATAAGCTAGTACGTACCAAAGGCACGACCAACATATTGATCCCGAAATTCAACTACGAGCTTTTTAACTGCAACAACTTTAATATACGCTATTGGAGCTGGAATTACCGCGGCTGCTGGCACCAGACTTGCCCTCCAA
+
DCDDDIIIIIIIIIIIIIIIIIIGIIIIIIIIIIIIIHIIIIIIIIIIIIIHFHIIGIIHIIIIIIIIIIIIIHHIHIIIHHIIIIIIIHGIIIIIIIIHIIIHIIIHIIIIIIHHHIHIIIIIIIHIIIIIIIIIIIIIIIIIIIIIIIIHHHIIIIFIIIIIIIIIIIIHGHIIIIIIHIIHIIIIIIIIIIIIIIIIIIIIIHIIIIIIIIIIIIIIIIIIIHIIIIIIIIIHIIIIIIIHHIIHIIHGIIIIIIIIIIIIIIIIIIIIIIIIIIIIIIIIHHHIIIIIIIIIIIIIIIIIIIIIHIHIIIIIIIIIIIIIIIIIIIIIIIIIIIIIIDDDDD
@HISEQ:969:HM2KJBCX2:2:1101:16224:32061 2:N:0:ACTATGCA
GCGTAGAGAGACCCCAACTATCCCTATTAATCATTACTTCAGTCCGCAAACACCAACAAACTAGAACCAAAGTCCTAACTTATTATTCCATGCTAATGTATTCATAGCCGCAAACGCCTGCTTTAAACACTCTAATTTTTTCAAAGTAAACGATCTAGTCGATCCCGCTGCGCTCAATCAAGAGTGAGCGGGGTCGGCCTAGAAGGATGGCTGCAGCAGTATGGCACTCACACACATCACTGTGGCGGGCCACACTGCACCCAACCAGAAATCCAACTACGAGCTTTTTAACTGCAGCAACTTTAATATACGCTATTGGAGCTGGAATTACCGCGGCTGCTGGCACCAGACTTGCCCTCCAA
+
DDDDDIIIIIIIIIIIIIIIIIGIHIIIIIIIIIIIIIIIIIIIIIIIIIIIHIIIIHHHIIIHIIIIIGIIIIIIIIIIIEHIIIIHHHIGHIIIIGIHIDFHIIIIHIIHIHHHIIIHHHFHHIIHIIHIIHHIHIIHIIIIIHHHIIIIIIIIIIIIIIIIIIIHIIIIIIIIIIIIIIIIIIIIIIIIIIHIIHIIIHIIIIIIIIIIIIIIIIIHHIIIIIHHIIIIIIIIHIIIIIIIIIIIIIIIIIHIHIIIIIIIIIIIIIHHIIIIIIIIIIIIIIIIIIIIIIIIIIIIIIIHIIIIIIIIIIIIIIIIIIIIIIIIIIIIIIIIIIIIIIIIIIIIIIIHIIIIIDDDDD
@HISEQ:969:HM2KJBCX2:2:1101:5181:32432 2:N:0:ACTATGCA
GCGTAGAGAGACCCCAACTATCCCTATTAATCATTACGTCGATCCTAGAAACCAACAAAATAGAATCAAACGTCCTATTTCGTTATTCCATGCTAATGTATTCAAGCGTGAGCCTGCTTTAAACACTCTAATTTTTTCAAAGTAACAGTCCTGATTCCCCAAGACACCAAATTAATGACATCATGGTTCGTCAGAAGGTAGGAATCAATAATACCAGTACGTACAATAGCACGACCAATAAATTGATCCCGAAATTCAACTACGAGCTTTTTAACTGCAACAACTTTAATATACGCTATTGGAGCTGGAATTACCGCGGCTGCTGGCACCAGACTTGCCCTCCAA
+
DDDDDIIIIIIIIIIIIIIIIIIIIIIIIIIIIIIIIIIIIIIIIIIIIIIIIIIIIIIHIIIIIIIGIIIIIIIHIIIIIIIIHIHIIIIIGIHIIIIIIIIIIIIIIIIIHIIIIIIIIIIIIHIIIIIIHHIHIIIHIIIIHIIHIIHHHIHIIIIIIIIIIIIHIIHIHGHHHHHHIIIIIIIHIIIIIIIIIIIIIIIHIIIIIIIIIIIIIIIIIIIIIIHIIIIGIHIIIIIIIIIHIHIIIIHHHIIIIIIIIIIIIIGIIIIIIIHIIIIIIIHIHHIIIIIIIHIHIIHIIIIIIIIIHHIHIIIIIIIIIIIIIIHIHIGIIIIIHGIIDDDDD
@HISEQ:969:HM2KJBCX2:2:1101:18683:32711 2:N:0:ACTATGCA
GCGTAGAGAGACCCCAACTATCCCTATTAATCATTACGGTGATCCTAGAAACCAACAAAATAGAACCATGCCGTCCTATTCTATTATTCCATGCTAATGTATTCGAGCAAAAATGCCTGCTTTAAACACTCTAATTTTTTCAAGGTAAAGGTCCTGGATCCGCAAGACACCCAATAAAGGACATCAAGTTTCTCCAGAAGGTGAGAAATCAACAGTAACAGTTCATACCCCTTAAGGCATGACCATCACGTCAATCCCGAAATTCAACTACGAGCTTTTTAACTGCAACAACTTTAATATACGCTATTGGAGCTGGAATTACCGCGGCTGCTGGCACCAGACTTGCCC
+
DDDCDIIHHIIHIIIIIIIIIIIIIIIIIIHIIIIIIHHHIIIIIIIIIIIIGHHIIIIGHHGHHIIIIHIIIIIIIHIIIIIIIIIIGIHIHHIHIIHHIHHIHHHHIIIIIIHIIIIIIIIIIIIIIIHIIIHHIIIIIIIHHIIIIIIIIIIHICGIIIHHIIIIIIHIIIIIIIIIIIIHIIIIHGHHHIIIIIIIIIIIIIIIIIIIIIIIIGIIHIIIIIIIIIIIIIIIIIIIIIIIHHFIIIHIIIHIIIIIIIIHIIHHIIIIIIIIIIIIIIIIIIIIGIIIIIIIIIIIHIIHHIIIIIIIIIIIIIIIIIIIIIIHIHIIIIIIIHIIIIIDDDDD
@HISEQ:969:HM2KJBCX2:2:1101:10677:32596 2:N:0:ACTATGCA
GCGTAGAGAGACCCCAACTATCCCTATTAATCATTACGGTGGTCCTAGAAACCAACAAAATAGAACCACAACGTCCTATTCTATTATTCCATGCTAATCTATTCAAGCAATAGCCCGCTTTAAACACTCTAATTTTTTCAAGGTAATGGTCCTGGCTCCCCAACACACCCAATAAAGGACATGCTGGCTCACCAGAAGGAAGACCCGACAGCAGACAGTACTCGCCAAAGACGGACCGCCCGGCCAGGCCTAAAATTCAACTACGAGCTTTTTAACTGCAACAACTTTAATATACGCTATTGGAGCTGGAATTACCGCGGCTGCTGGCACCAGACTTGCCCTCCAA
+
DDDDDIIIIEHIIIIIIIIIIIIIIIIIIIFHIIIIIIHIIIIIIIHHHIHHHIIIIIIHIGIIIIIHIIHHHHCHHIHIIIIIEHIHIIHIIIIIIHHHIHHHIIHIIHIIHHIIHHHIIHIHIIIIIIIIIIIIIIIHHHHIIIIIHHHGCEGHGHHIIHIHEHHHHIIIHHIIIHIIIIIIIIIIHIIIIIIIIIIIHHHIIIIIIIIIIHHIIHHIIIIHIIIIIIHIIIIIHIIHIHHHHIHHFIIIIIIIIIIIIHHHIIIIIIIIIIIHIIHIHIIIIIHIIIIIIHIIHHIHHHHIIIIIIIIIIIIIIIIIIIIIIIIIIIIIIIIIIIIIIDDDDD
@HISEQ:969:HM2KJBCX2:2:1101:20096:33235 2:N:0:ACTATGCA
GCGTAGAGAGACCCCAACTATCCCTATTAATCATTACATCGATCCTAGAAACCAACAAAATAGAATCGGATGTCCTATTTCATTATTCCATGCTAATGTATTCAAGCGTGAGCCTGCTTTAAACACTCTAATTTTTTCAAGGTAACAGTCCTAATTCCCCGTGACACCAAATTAATGGCATTACGGTTCTTTAGAAGGTGAGAAATCAATAATATCAGTACATACCAACGGCATGACCGAAACATTGATCCCGAAATTCAACTACGAGCTTTTTAACTGCAACAACTTTAATATACGCTATTGGAGCTGGAATTACCGCGGCTGCTGGCACCAGACTTGCCCTCCAA
+
DD@@DEHIIEG@G1EHHGHHHIE<EHE@CHH?FG@CHCEHHGHIHIG@EFEHIHHHH1FE@GHGEHHHI=GHCH1FCGHGH11C@<GHIIHHHI?EHHEHHHHEHHFEG<IGHHHHHHI?GE1FEIHFE@BDHHHFEH?G@GHGHIHGHIIIIHEHIHEGCHHIIH?HHHHHHHHHH9HCIHHHHHEEIIIHIIIHHCGEFFHG?HIIIHHHDHHHHGFHF?HIGII;HHHIIIHIIIIIIIFHECG?HIIHCIIGCHIHHIIHGCFHG1HHIHHHHEHIHHHIIIIGIIIHIIIIIIHGGFHFGCGHF@HHHHIHHIIIHIIHIIIIHHHIIIIIIHIIIIDDDDA
@HISEQ:969:HM2KJBCX2:2:1101:3508:33670 2:N:0:ACTATGCA
GCGTAGAGAGACCCCAACTATCCCTATTAATCATTACGGTGATCCTAGAAACCAACGAAATAGAATCAGTCCGTCCTATTTCATTATTCCATGCTAATGTATTCAGACGATAGTCTGCTTTAAACACTCTAATTTTTTCAAAGTAACAGTCCTGATTTCCAACCACACCAAATAAATGGCATGAAAGTTCCTCAGAAGGTAGAGATCCATCTCACCAGTACAGACAATTAAGCCTGACCAATGGGTAGACCCCGAAGTTCAACTACGAGCTTTTTAACTGCAACAACTTTAATATACGCTACTGGAGCTGGAATTACCGCGGCTGCTGGCACCAGACTTGCCCTCCAA
+
A@B@@CHEHI@GHHIFEHHHIIEHIHEGHHHC@EF@@C@HG@G?GHEHHHEHEHHHH@CHEHH1FGFEHHHH@<<CEEHHFI1GHEHHHF@EHHHHGHCHHFHIIGHHEHHHEFHHIIHHHIHGHCEIIIIIHGHEHHIIHEHHIHHHH@EHIHGDGHHHIEFHFIHHHHIIHGCHCIIHHGHIHHHHHIHHC<HGEHEHIHHEHHIHH@HFHGEFIHGGGHHIIIGIHHIIHHCHIHIIHHHHIHFIIIHDHCHFGIIHIHH@IIHHIIHIIIIIIIHEIIIHIIIHEIIIHIIIIHHGD1HIIIIIIHHIIIIIIHIIHHHHGGIIHHHIIIIHHHIIHIIADDBD
@HISEQ:969:HM2KJBCX2:2:1101:20185:33812 2:N:0:ACTATGCA
GCGTAGAGAGACCCCAACTATCCCTATTAATCATTACGGTGGTCCTAGAAACCAACAAAATAGAATCATCCGTCCTATTTTATTATTCCATGCTAATGTATTCAAGCAAAATGCCTGCTTTAAACACTCTAATTTTTTCAAAGTAAAGGTCCTGGTTCCCCGCGGCACCCAATTAAGGACATCGCGGTTCTCCAGAAGGTGAGAAATTGACTACACCAGTTCATACCCCTTAAGGCACGACCGATGTGTCAATCCCGAAATTCAACTACGAGCTTTTTAACTGCAACAACTTTAATATACGCTATTGGAGCTGGAATTACCGCGGCTGCTGGCACCAGACTTGCCCTCCAA
+
ADDDDIIHHIIIIIIIIIIIIIIIIIIIIIIIIIIIIIIIIIIIIIIIIHIIIIHHIFHIIIHIIIIIIIIIHHIIIIIIIHIIIIIIIIIIHHIIIGHIIHHIIHIIIIIIHIIIIIHIIIHHHHIIIIHIIIIIIIIIIIIHIIHIIIHIHHHIIHIHIIIIIIHIIIIIIIHIIFHHIIIIIIIIIIIHIIIHIIIIIIIIIIIIIIIIIIIIIIIHIIIIIIIHIIIIHHEIIIIIIHIIIIIIIHIHHHHIIIIIIIIHIIIIIIIIIIIIIIIIIHIHIIIHHIIIIIIIIIIIIIIHIIIIIIIIIIIIIIIIIIIIIIIIIIIIIIIIIIIIIHIIIIDDDDD
@HISEQ:969:HM2KJBCX2:2:1101:8774:34284 2:N:0:ACTATGCA
GCGTAGAGAGACCCCAACTATCCCTATTAATCATTACGTCAATCCTAGAAACCAACAAAATAGGATCGAACGTCCTATTTCATTATTCCATGCTAATGTATTCAAGCGTTAGCCTGCTTTAAACACTCTAATTTTTTCAAAGTAACAGTCCTGTTTCCCTGCAACACCAAATTAATGACATTACAGTTCTTCAGAAAGGAGGAATCAGCGAAACCAGTGCATACCAGTGGCACGACCAACCTGCTGACCCCGAAATTCAACTACGAGCTTTTTAACTGCAACAACTTTAATATACGCTATTGGAGCTGGAATTACCGCGGCTGCTGGCACCAGACTTGCCCTCCAA
+
DDDDDIIIIGIIIIIHHIIIIIIIIIIIIIIIIIIIIIIIIIIIIIIIIIIIHIIIEHHIIIIIHIIHCHHIIIIHHHHHIIIIHIIIIHHIIIIIIIIIIIIIIIIIIIIIHIHIHHIIIIIHIIIIIIIHIIHHIIIIIIIIIGIIIIIIIIIIIIIIIIIIIHIIIIIIIIIIIIIIIIIIIIHHIIHIIIIHIIIIIIIIIIIIHIIIHIIIIIIIHIIIIIIIIIIIIIIGIIHIIIIIGHIHGIIIIIIIIIIIIIIIIIIIIIIIIGHIIIIIIIIIIIIIIHIIIIIIIIIIIIIIIIIIIIIIIIIIIIIIIIIIIIHIHIIIIIIIIIIIIDDDDD
@HISEQ:969:HM2KJBCX2:2:1101:10103:34534 2:N:0:ACTATGCA
GCGTAGAGAGACCCCAACTATCCCTATTAATCATTACGTCAATCCTAGAAACCAACAAAATAGGATCGAACGTCCTATTTCATTATTCCATGCTAATGTATTCAAGCGTTAGCCTGCTTTAAACACTCTAATTTTTTCAAAGTAACAGTCCTGTTTCCCTGCAACACCAAATTAATGACATTACAGTTCTTCAAGAAGGAGGAATCAGTAAAGCCAGTACACACCATTGGCACGACCAACCTACTGACCCCGAAATTCAACTACGAGCTTTTTAACTGCAACAACTTTAATATACGCTATTGGAGCTGGAATTACCGCGGCTGCTGGCACCAGACTTGCCCTCCAA
+
DDDDDCHIHIFCGHIHHIIIIIIIIHHHHEHGHCFCG@DHHGEHGHHHIFHH@GHGHEEHHCHHHHH0@FFHFEHGEH@<F1CG?GEGHHIH?GCCIHFHHF?HHHIHIHIHIIIIHHIHHHHHHHHHHI6DGHHHCGHH?CHGAHFGHCFHEHCEHHHIIIHHHIHGHHGEIHHHF@HHIHIHHFHEHHHFHIIHFHHGFG0<@GFHFGFHEEHGCEHHD<<CH@FHHEHHDFHGHHGIIFHC1D<<?CG1FD?EIHIHIHFG@@HIIHIHG?HHFHEHHGEEGIIEHHHIIHHHHHHHGEFGEHIIHIHIHIHHDIHIHHGEEHHCFEHEHIHIHIIIIDDDDB
@HISEQ:969:HM2KJBCX2:2:1101:14004:34147 2:N:0:ACTATGCA
GCGTAGAGAGACCCCAACTATCCTATTAATCATTACATCGGTCCGTAAACCAACAAAATAGAACCGAATGTCCTATTCCATTATCCCATGCTAATGTATTCAAGGCAACAACGCCTGCTTTGAACACTCTATTTTTCTCAAAGTAAACTATCGGAATCCCACCAGCACTTAATGAAAAGCACCGAAAGTGTTCCTCCGAAGTACATGGCCAGTGTAATGTCGCATGCACGCAACCAGTAAAGGCTACGGACGCTCAACACCAGACCAAGACTCAGACTACGAGCTTTTTAACTGCAACAACTTTAATATACGCTATTGGAGCTGGAATTACCGCGGCTGCTGGCACCAGACTTGCCCTCCAA
+
DDDDDIIIIHIIHIIIIIIIIIIIIIIIIIIIIIHIIIIIIIIIIHIIIIIIIIIIIIIIIIIIIIIHHIIIIIIIIHIIIHIIIHIIHIGHHIIGIIH@HDHHCHHIIIIIIGIIIIHIIIIIIIIIIIGIIHHHHHHHIHHHIIIIIIHHIIIHHIHIIIIIIIIIIIIIIIIIIIIIHIIIIIIIIIIIIIIIIIIIIIIIIIIIHIIIIIIIIIIIIIIIIIIIIIIIIIIIIIIIHIIIIIIIIIIIIIIIIIHHGIIIIIIIIIIIIIIIIIIIIIIIIIIIIIIIIIIIIIIIIIIIIIIIIIIIIIIIIIIIIIIIIIIIIIIIIIIIIIIIIIIIIIIIIIIIIIIIIDDDDD
@HISEQ:969:HM2KJBCX2:2:1101:7335:35732 2:N:0:ACTATGCA
GCGTAGAGAGACCCCAACTATCCCTATTAATCATTACGGTGATCCTAGAAACCAACAAAATAGAACCATGCCGTCCTATTTTATTATTCCATGCTAATCTATTCAAGCACAAGCCTGCTTTAAGCACTCTAATTTTTTCAAGGTAATAGCTCTGCTTCCCCAACGCACTAACTTAATAGCATGCTGGTTATTCAGAAGGTAGGAATTCATCAGGCCAGTGCGGACAGTGAAGCCCGACCAACCGACAAACTCCGAAATTCAACTACGAGCTTTTTAACTGCAACAACTTTAATATACGCTATTGGAGCTGGAATTACCGCGGCTGCTGGCACCAGACTTGCCCTCCAA
+
DDDDDGIHIIIIIIIIIIIIIIIHHIIIIIGHIIHHIFIIIIIGIIIIIIIIHIIIIIEHHIGHHIIIIHIGIIIHIIIHHIHHHICHHIHHICEFHIIIIDHHHHHHIHIIHGHHHIIIIIHHIIIIIIIEHIIIIIHIIIHHIIIIIIIIIHHIIIFIHHIIHIIHHEFGGGGEFFHIIIIIIIHHFGCDGHIHIHHGHHHIIIHFHEHIHHIIIIGHHEIIIIHGIIHIIIIIIIIHCDHHHHHEHIHHF1GGHGGIHHHIIIIIHIHIIIIIIIIIIIIHEHIIIIIHIHIIIGIHIIIIIIIIIIIIIIHIIHIIIIIIHHIHIHHIIIHIIIIHIIIDCDDD
@HISEQ:969:HM2KJBCX2:2:1101:14871:36625 2:N:0:ACTATGCA
GCGTAGAGAGACCCCAACTATCCCTATTAATCATTACGGCGGTCCTAGAAACCAACAAAATAGAACCAACGTCCTATTCTATTATTCCATACTAATGTATTCGAGCATAGGCCTGCTTTGAACACTCTAATTTTTTCAAAGTAAAAGTCCTGGTTCCCCAACACACCCAGTGAAGGGCATGAGGCTCCCCAGAAGGAAAGATCCGGCCGGACCAGTACACGCGGTGAGGCGGACCGGCCAGCCAGACCCAAGGTTCAACTACGAGCTTTTTAACCGCAACAACTTTAATATACGCTATTGGAGCTGGAATTACCGCGGCTGCTGGCACCAGACTTGCCCTCCAA
+
@?@DDHIGHHGHIIEHHHIHEGG1FFHIIIHHHIIHHHEH<CCHHEEHHHIIIHHIIIIHIICEHHIIII=E?<<CECCGHHGHH@GEH@1<F1HEHGGHHDIIHIHCHHHHGFHHECHHFHHHHEHHFIIIHHHHIHGIIIIHHIHGIIHIIHE?<IIHAHCHHIHHFIIIHEGIHHIHHEEG<E7?CEHHHHHH?IHHGFIIIIIIIHGHHIIIHHIHIIIIHHIIIIHDIGIHHHEHHHEIIIHHHIIHIHIHIIIIIIHHH@EHG@EHHHHIIHHIHEFHIHIHHIIHDCEHD@CIHHHEHEIIIGIIGIIHHIIIIIIIIHHHIIGHEHGHHHIDADBB
@HISEQ:969:HM2KJBCX2:2:1101:9837:37726 2:N:0:ACTATGCA
GCGTAGAGAGACCCCAACTATCCCTATTAATCATTACGGTGATCCTAGAAACCAACAAAATAGAACCATGCCGTCCTATTCTATTATTCCATGCTAATGTATTCGAGCAAAAATGCCTGCTTTAAACACTCTAATTTTTTCAAGGTAAAGGTCCTGGATCCGCAAGACACCCAATTAAGGACATCAAGTTTCTCCAGAAGGTGAGAAATCAACAGCGACAGTTCATACCCCTTAAGGCACGACCATCACGTCAATCCCGAAATTCAACTACGAGCTTTTTAACTGCAACAACTTTAATATACGCTATTGGAGCTGGAATTACCGCGGCTGCTGGCACCAGACTTGCCCTCCAA
+
DDDDDIHIHIIIIIIIHIIIIIIIIIHIIHIIHIIIIIIIHIIIIIHIIIIHIHIIIHHIHFHHHHFHIIIIGHHGHIHHEEHHCHHCHHIIHIHIIHIIIHHHHHHEIIIIIIHIIIIIGIIHHIIIIIIIIGIIHIHIIIIIIIIIIIIIHIIIIIIIIHFIIIHHIHIIIIIIIIIIHHIIIIIIIIHIIIIIIHIIIIIIIIIIIIIIIIIIIIIIIIIIIIIIIIIIIIIIIIIIIIGIIIHHIIIHIIIGIIIIIIIIHIIIIIIIIIIIIIIIIIIIIIIIIIIIIIIIIIHHHIIIIIIIIIIIIIIIIIIIIIIIIIIIIIIIIIIIIIIIIIIIIIIIDDDDD
@HISEQ:969:HM2KJBCX2:2:1101:5098:37102 2:N:0:ACTATGCA
GCGTAGAGAGACCCCAACTATCCCTATTAATCATTACGTCAATCCTAGAAACCAACAAAATAGGATCGAACGTCCTATTTCATTATTCCATGCTAATGTATTCAAGCGTTAGCTTGCTTTAAACACTCTAATTTTTTCAAAGTAACAGTCCAAATTCCCCAAAACACCAAATTAATGGCATTAAGATTCATCAGGAAGGAGGAATCAGTGAGACCAGTACATACCAGAGGCATGACCAACCTACTAACCCCGAAATTCAACTACGAGCTTTTTAACTGCAACAACTTTAATATACGCTATTGGAGCTGGAATTACCGCGGCTGCTGGCACCAGACTTGCCCTCCAA
+
DDDDDIIHIIIIIIIHIIIIIIIIIIIIIIIIIIIIICHHIIIIIIIIIIIIIIIIIIIIIIHIIIIIIIIIIGIIIHHHHHIIIIIIIIHIIHGHIIIIIIIIIHHHIIIIIIIIIIIIIIIIIHIIIIIIIIIIIIIHIIIIIIHIIIIIIIIGHHIIIIIIIIIIIIIHIIIIHIIIIIIIIIIIIIIIIIIIIIIIIIIIGIIIIIIIIIIIIIIIIIIIIIIIIIIIIIIIIIIIIIHHGHHIIIIIIIIIIIIIIIIIIIIIIIIIIIIIIIIIIIIIIIIIIIIIIIIIIIIIIIIIIIIIIIIIIIIIIIIIIIIIIIIIIIIIIIIIIIIIIDDDDD
@HISEQ:969:HM2KJBCX2:2:1101:12153:37472 2:N:0:ACTATGCA
GCGTAGAGAGACCCCAACTATCCCTATTAATCATTACATCGATCCTAGAAACCAACAAAATAGAATCGGATGTCCTATTTCATTATTCCATGCTAATGTATTCAAGCGTGAGCCTGCTTTAAACACTCTAATTTTTTCAAGGTAACAGTCCTAATTCCCCGTGACACCAAATTAATGGCATTACGGTTCTTTAGAAGGTGAGAAATCAATAATATCAGTACATACCAACGGCATGACCGAAACATTGATCCCGAAATTCAACTACGAGCTTTTTAACTGCAACAACTTTAATATACGCTATTGGAGCTGGAATTACCGCGGCTGCTGGCACCAGACTTGCCCTCCAA
+
DDDDDIHIIIIIIIIGHIIIIIIIIIIIHIIIIIIIIIIIIHHIHIIHHFHIIHHIIHIIIIHIHHHFHHIIHHHHIICHIIHH@HFHIIIIGIIHIIIIIHIHHFIHIDHHHIIHIGHHIHIIHFGHHHEHIIHGHHHHHHGIIIHIHIHIIIIIIHHGIIIIIIHHIHHHHIIIIIHIIIIIIIIIIIIHIHIGIIIIIIIIIIIIIIHHIIIIHHIIIIIIIIHHHFIHIIIIIIIIIIIIIHIIGIIIIHIHIIIIIIIIIIHIIIIIIIIIGIIIIIIIIIHHIIIIIIIHIIIHHGIIIIIIIIIIIIIIGIIIIIIIIHIIIIIIIIIIIIIIIIDDDDD
@HISEQ:969:HM2KJBCX2:2:1101:20757:37361 2:N:0:ACTATGCA
GCGTAGAGAGACCCCAACTATCCCTATTAATCATTACGTCGATCCTAGAAACCAACAAAATAGAATCAAACGTCCTATTTCATTATTCCATGCTAATGTATTCAAGCGTAAGCCTGCTTTAAACACTCTAATTTTTTCAAAGTAACAGTCCTGATTCCCACGACACCAAATTAATGACATCGCGGTTCTTCAGAAGGTAGGAACCGATAATGCCAGTGCGTACCGAAGCACGACCAACAATTCGATCCCGAAATTCAACTACGAGCTTTTTAACTGCAACAACTTTAATATACGCTATTGGAGCTGGAATTACCGCGGCTGCTGGCACCAGACTTGCCCTCCAA
+
DDDDCIIIIIIHIHIIIIIIHIIIGIIIIIIIIIGIIIIIHIIIIIIIIIIHHHHIIIIIIIHIIIIIHIIHGHCGHHIIEHIIIHIIHHIIIHIIHIIHIIIIHHIHHIIIIIIIIHIIIHIIIIIIIIIIIIIIIHIIIIIIIIIIIIIIHIHIIIIIHIIIHIIHHHIEIHIHHIHIIIHHHIHHIIIIIIIIIIIIHIIHHIHIHIIIIHIIIIIIHIIIIIIIIIIIIHHHIIHHIHEIHIHIIIIIIIIIHHIIHIIHIIIIIIHHEIIIIGIHIIHHIIIIIIIHIIIIIIIIIIIIIIIIIIIIIIIIIIIIIIIIIIIIIHIIIIIIIIIDDDDD
@HISEQ:969:HM2KJBCX2:2:1101:20162:39697 2:N:0:ACTATGCA
GCGTAGAGAGACCCAACTATCCCTATTAATCATTACGTCGATCCTAGAAACCAACAAAATAGAATCAAACGTCCTATTTCATTATTCCATGCTAATGTATTCAAGCGCGAGCTTGCTTTAAACACTCTAATTTTTTCAAAGTAACAGTCCTGATTTCTCGCGACACCAAATTAATGACATCGTGGTTTGTCAGAAGGGAGAAACCAATAATGCTAGTACGTACAAAGTACGACCGACATATTAGTCCCGAAATTCAACTACGAGCTTTTTAACTGCAACAACTTTAATATACGCTATTGGAGCTGGAATTACCGCGGCTGCTGGCACCAGACTTGCCCTCCAA
+
DDDDDHHHIIIIEHIHIHIE1DHHHIIIIIHGIHIG@G1FHH?GHHIGIHEGCHHIGIHHHHIIHHHHHHGHECGHIHIEHHIIIG<DGHFHHHIHHHIII@GIIHEDHHICHIIHHHHHIIHFHGHHHI?GGIHGIIHHIIIIHHIHGHHHGIHIIIHFHCIHHHHHHIHHIIIHI;IIIIHGIHHGIIIIHIIIHHIIIIIGHIIHHIHIIHIIHH=HHIIIHHIIIIIIIHIIIIIIHGIHHGI=HIIIIIIIHHHIIIHIIGIIIIIHIHFIIHEFFGHFHHIIIHHIHHIIHGIIIHHHGIIIIHIHHIHHIIIIGIIIIIIIHHIIIIIIIIDDDDD
@HISEQ:969:HM2KJBCX2:2:1101:11034:41403 2:N:0:ACTATGCA
GCGTAGAGAGACCCCAACTATCCCTATTAATCATTACGTCGATCCTAGAAACCAACAAAATAGAATCAAACGTCCTATTTCGTTATTCCATGCTAATGTATTCAAGCGTGAGCCTGCTTTAAACACTCTAATTTTTTCAAAGTAACAGTCCTGATTCCCCAAGACACCAAATTAATGACATCATGGTTCGTCAGAAGGTAGGAATCAATAATACCAGTACGTACAATAGCACGACCAATAAATTGATCCCGAAATTCAACTACGAGCTTTTTAACTGCAACAACTTTAATATACGCTATTGGAGCTGGAATTACCGCGGCTGCTGGCACCAGACTTGCCCTCCAA
+
DDDDDIIIHIIIIIIIIIIIIIIIIIIIIIIIIIIIIIIIIIIIIIIIIIIIHIIIIIIIIIIIIGHHIIGHHIIIIIIIIHIHIIIIGIIIIIIIIHIHIIIHIHHIIIHIHIIIIIIIIHIIIIIIIIHIHIHIHIIIIIIIIIIIIHIIIIIIIIIHHIHIIIHIIIIIHIHIIIIIIIIIHIIIHIIIIIIIIIHIIIIIIHHHIIIIIIIIIGIIIIIIIIIIIIIHHIIIIIIIIIIIIIIIIHHIIIIIIIIIIIIIIIIIIIIIIIIIIIHIIIIHHHGIHIIIIIHIIIIIIIIIIIIIIIHIIIIIIIIIIIIIIIIIIIIIIIIIIIIIDDDDD
@HISEQ:969:HM2KJBCX2:2:1101:16274:41606 2:N:0:ACTATGCA
GCGTAGAGAGACCCCAACTATCCCTATTAATCATTACGTGATCCTAAAACCAACAAAATAGAACCATCGTCCTATTTTATTATTCCATGCTAATGTATTCAAGCAAAAATGCCCGCTTTAAACACTCTAATTTTTTCAAAGTAAAGGTCCTGATTCATCGAAACACCCAAGAGCATCCCGAATCACCAGAAGGTGAGAAATTGGCTACACACCGTTTCATGCCCCTAAAGGCACAATCGATATATCCCAATCCCGAAATTCAACTACGAGCTTTTTAACCGCAACAACACTAATATACGCTATTGGAGCTGGAATTACCGCGGCTGCTAATACCAGACTTGCCCTCCAA
+
D@DDDCFHIGC?GHIIIIIIIIIIIHHIHIHHHIIIGIIIIIEHHHHIFHHEHHFGHGHIIIIIIII1EHHIHHHHIIIII?HHGE<@G?GHFHHIHIGHFHHIHHIIHHHHCDEHCGHGHHGGHHIHFHHHHHHHEIHHHIIIIHFHFDIHGHHIHHHHIIIIHHEIIHH@EHHHIHHIHCEIIIHHHIIIIIIHHIIHIIIHHHHHH;EHHHHCHHFDHHCHHHIHEHIIIIIIIIHIHIHIHGHGHHDIIHIIHHGEHHEHFIIIIIIIIIHHIIHHHIIIIHIIHHGIIHIIHIIIIIIHIIIIIIIHIIIIIIGIIIIIIIIIIIIIIIIIIIIIIIHG@ADDB
@HISEQ:969:HM2KJBCX2:2:1101:21177:41638 2:N:0:ACTATGCA
GCGTAGAGAGACCCCAACTATCCCTATTAATCATTACGGTGGTCCTAGAAACCAACAAAATAGAACCCTTAGCCGTCCTATTTTATTATTCCATGCTAATGTATTCAGACGATAAAGCCTGCTTTAAACACTCTAATTTTTTCAAGGTAATGGTCCTGGTTCCGCCAGACACCAAATAAATGACATCTGACCTCGCCAGAAGGTAAGAGACCCGCGGAGCCAGTGATGGACAGTTAAGCCCAACCGACCCGCGGCTCCCGAAATTCAACTACGAGCTTTTTAACTGCAACAACTTTAATATACGCTATTGGAGCTGGAATTACCGCGGCTGCTGGCACCAGACTTGCCCTCCAA
+
DDBDDCHHIGIIIIIIIIIHFHHHHIHIIIHHHEHFHHHHHE@FEHFHHHHECHEHHHIHGHHIIIHGEHHHIFI@<C@FE@GHHHIIGHGHG?DC@GHCG<CCHHHHHIHIIIIIHEHGHHEGEGHHHHHHIHHIHHHIGFHHIHHGFIHHEEEIHHHHHIHHHIIIHIIIIIFHHHFHIIIIIIIHEHHHDHHHHGHHHIIIIIHHHHIIIHIHHIHIIGIIIGIIIIIIIIIHIIIIIIHGIHFGIIIHHIIIIIIIIHHIIHHGIIHIHEIIIIIIIIHIIIHIIIGHIIIIIIIIHHIIIIHIIIIIIIIIIIIIIIIIIIIIIIIIIIIIIIIIIIIIIIIIIDDDDD
@HISEQ:969:HM2KJBCX2:2:1101:13102:42084 2:N:0:ACTATGCA
GCGTAGAGAGACCCCAACTATCCCTATTAATCATTACGTCGATCCTAGAAACCAACAAAATAGAATCAAACGTCCTATTTCGTTATTCCATGCTAATGTATTCAAGCGTGAGCCTGCTTTAAACACTCTAATTTTTTCAAAGTAACAGTCCTGATTCCCCATGACACCAAATTAATGACATCATGGTTCGTCAGAAGGTAGGAATCAATAATACCAGTACGTACAATAGCACGACCAATAAATTGATCCCGAAATTCAACTACGAGCTTTTTAACTGCAACAACTTTAATATACGCTATTGGAGCTGGAATTACCGCGGCTGCTGGCACCAGACTTGCCCTCCAA
+
@@@D@/DCHIE?<CE<<GHHIC?GHHHHHEHIHHIGHCH@C/CC0<CGHHIGCHHG1CEHHEFF1@GC@HHEHC0CFE?GHHHHCHHHFIHH?GHFHHHFFEHGEEHHHIHDFA<CACHEHHHHHIHGHHEHIHIAHEFHGEHHHG@GHHHFIGHEIHGEEGIHEHHHHHGGHIHHGGE<@IHHHCCHHIFIHFHHDFGFDCIIIHIHIIHFGH;HHFHIIIHHHHHHIHHHGC?FGAHHHIHIIE@BHEFIHDD?EHHHHHHEIHEHCHIHHHHHIIHHHHHD11GIIIIHHGIIIIHHHFHCIHIIIHGEEHHHH@GHEEHHC?IIIHHCHHIIHGHEBDDDD
@HISEQ:969:HM2KJBCX2:2:1101:8897:43702 2:N:0:ACTATGCA
GCGTAGAGAGACCCCAACTATCCCTATTAATCATTACGTCAATCCTAGAAACCAACAAAATAGAATCAAACGTCCTATTTCATTATTCCATGCTAATGTATTCAAGCGTGCGCCTGCTTTAAACACTCTAATTTTTTCAAAGTAACAGTCCTGATTCCCCACGACACCAAATTAATGACATCGCGATTCTTCAGAAGGTAGGAACCAATAATGCCAGTGCGTACCGAGGCACGACCGACAATCTGATCCCGAAATTCAACTACGAGCTTTTTAACTGCAACAACTTTAATATACGCTATTGGAGCTGGAATTACCGCGGCTGCTGGCACCAGACTTGCCCTCCAA
+
DDDDDIIIIHHHIIIIIIIIIIIIIIIIIIIIIIIIIHIIIIIIIIIIIIIHIIIIIIIIIIIIIIIIIIGHHGHHIIIIIIIIIIIHHIIIIIIIIIIIIHIIIIIIIIIIIIIIIIIIIIIIIIIIIIIIIIIIIIIIIHIIIHIIIHIIIIIIIIIIIIIIIIIIIIIIIIIIIIIIIIIIIIIIIIIIIIIIIIIIIIIIIIIIIIIIIIIIIIIIIIIIIIIIIIIIIIIIIIIIIHHHIIIIIIIIIIIIIIIIIIIIIIIIIIIIIIIIIIIIIIIIIIIIIIIIIIIIIIIIIIIIIIIIIIIIIIIIIIIIIIIIIIIIIIIIIIIIIIIIDDDDD
@HISEQ:969:HM2KJBCX2:2:1101:12913:43717 2:N:0:ACTATGCA
GCGTAGAGAGACCCCAACTATCCCTATTAATCATTACGTCGATCCTAGAAACCAACAAAATAGAATCAAACGTCCTATTTCATTATTCCATGCTAATGTATTCAAGCGTAAGCCTGCTTTAAACACTCTAATTTTTTCAAAGTAACAGTCCTGATTCCCCACGACACCAAATTAATGACATCGCGGTTCTTCAGAAGGTAGGAACCAATAATGCCAGTACGTACCGAAGCACGACCAACAATTCGATCCCGAAATTCAACTACGAGCTTTTTAACTGCAACAACTTTAATATACGCTATTGGAGCTGGAATTACCGCGGCTGCTGGCACCAGACTTGCCCTCCAA
+
CDBDDHIIIHHIIIIHDHHHHIIHHIIHHIIIIIIEHHGHHHHFHHHCECHIIIII?EHHIIGCHEHHFIIEEHFHHHHIHHIHGHHIIIIIIIIIIHFIIHHEHHHHHIHHIHHHHIIGHEGHHHHGIIIIIIIIIHIIIHHHGHHHFGIIHHHEIHHIIHHIIHIIIIGHHHHIHHFHEIIHIIHEHEHHHIIIHGHHHHIHIHIHIIIIIIIHHGIHGEIHHHIIIIIIIIHHHIIHHF<@HIIIDGCHFHIIIHHHHIIIHIIIGIIHHFIHHIHIFIIHEHIIIHHHIIIIHIIHHGHHHHIHHHHIHIHIIIIIIIIIIIHHHIIIIIIHFIIHDDDAB
@HISEQ:969:HM2KJBCX2:2:1101:11205:44277 2:N:0:ACTATGCA
GCGTAGAGAGACCCCAACTATCCCTATTAATCATTACGTCGATCCTAGAAACCAACAAAATAGAATCAAACGTCCTATTTCATTATTCCATGCTAATGTATTCAAGCGCGAGCTTGCTTTAAACACTCTAATTTTTTCAAAGTAACAGTCCTGATTTCCCATGACACCAAATTAATGACATCGTGGTTCGTCAGAAGGGAGAAACCAATAATGCTAGCACGTACAAAGTACGACCGACATATTAGTCCCGAAATTCAACTACGAGCTTTTTAACTGCAACAACTTTAATATACGCTATTGGAGCTGGAATTACCGCGGCTGCTGGCACCAGACTTGCCCTCCAA
+
<<DDDDHCCE<CCGEDHHIH?GHHEEHIIIIIIIIIHHHIHIIFHIIIGHFHIIHFIHEFHHHHIIFH?HHE<GEHF@G?CGHHIC@FHIG1?HHHIHIHHHGIIIIHC@GEHGHHFHHIHHHGHHHFEEHHHHIHIIIEEFCHHFHIIIIHIHIHIHGHHHIHHHEHHIHIFHEHHHIIIIIHIHFIHGHHGFDFHEEHHGHHIHIIIHHFIGHIIHHEHHHHHIII<HIIIIIIHEHHGGHHIHIHHFHIHHIIHHCGIIIHHHFIIIIHIIIIIIHIIIHGF?IIIIIHHFIIHFIIIHIIIIHCF@GIIIHHIHHIHGIHHHIIHIIIHHIIHIIDBBD@
@HISEQ:969:HM2KJBCX2:2:1101:18190:44215 2:N:0:ACTATGCA
GCGTAGAGAGACCCCAACTATCCCTATTAATCATTACGGTGATTCAGAAACCAACAAAACAGGTTCACCGTCCTATTTTATTATTCCATGCTAATGTATTCAGACATAAGCCTGCTTTGAACACTCTAATTTTTTCAAGGTAAAGGTCCTGGTTTCCTACCACGCTAAATTAATAACATGATAGTTCCCCAGAAGGTAGAAATTCTACACGCCAGTACAGACAATAGCCCGACTAACGATAGAACCCCGAAATTCAACTACGAGCTTTTTAACTGCAACAACTTTAATATACGCTATTGGAGCTGGAATTACCGCGGCTGCTGGCACCAGACTTGCCC
+
@DDDDHIIIHIIIIIIHIHIIIIIHIIIIIIIIIIIIHIIIIIIHIIIIIIHHIHEHIIIII?FHHHIIIIIIIIIIGIIIIIIIHHIIGHHHHHGHIHHEHHHIIIIIIHIIIIIIIHIHIIGIIIIIHHHIIIIIIIHIIIIHIIHIIIHIIHIIIIHIIIIHIIIHHEHIHIIIIHIIIIHGGIHHIIHIHIHIIHHIHIGHHIHHIIIIIIIIII=IIIIHDIHIII?IIIHGIIGIIIGIIIIIIIIIIIIIIIIIIHIHIIIIIIIHIIHHHIIIIIIHIGIIHEGIIIIIIIIIIIHIIIIIIHHIIIIIIHIIIIIIIIIIHHIIDDDCD
@HISEQ:969:HM2KJBCX2:2:1101:15329:44139 2:N:0:ACTATGCA
GCGTAGAGAGACCCCAACTATCCCTATTAATCATTACGGTGGTCCTAGAAACCAACAAAATAGAACACAACGTCCTATTCTATTATTCCATGCTAATCTATTCAAGCAATAGCCCGCTTTAAACACTCTAATTTTTTCAAAGTAATGGTCCTGGCTCCCCAACACACCATACTGGTTCACCAGAAGGAAGACCCGACAGCAGACAGTACTCGCCAAAGACGGACCGCCCGGCCAGGCCTAAAATTCAACTACAAGCTTTTTAACTGCAACAACTTTAATATACGCTATTTGAGCTGGAATTACCGCGGCTGCTGGCACCAGACTTGCCCTCCAA
+
DCBDDIIIHIIHHHHHIIIIIHIIIIIIIIIIIIIHIIIIHIIIIIIIIHHHHHHHHCE1FHHFFHHHICHCD<EHIHIHIIIIHIIIHCHHIIIIHIHEHGHHIHIIIIIHHHIIIHHIHIIHHIIHIIIIIHHIIHHIIIIHHIHGIIIIHIHHHIIHIIIIIHEHHIIIIIIIHHHHIIIHIIHIIHIIIIHIIIIIIIIIIIHIIHIIHIIIIHEHGIIIIH>IIHIHCIIIIIHIIIIHHIHHHHHHEIHHIIIIIHHIGIIHIIIIIIIIIIIIIHIIHHHIIIIIIIIIIIIIIIIIIHIIHIIIFIHIIIIGIIIIIIIIIDDDDD
@HISEQ:969:HM2KJBCX2:2:1101:17248:45024 2:N:0:ACTATGCA
GCGTAGAGAGACCCCAACTATCCCTATTAATCATTACGGTGATCCTAGAAACCAACAAAATAGAACCATGCCGTCCTATTCTATTATTCCATGCTAATGTATTCGAGCAAAATGCCTGCTTTAAACACTCTAATTTTTTCAAGGTAAAGGTCCTGGTTCCACATGACACCCAATTAAGGACATCATGCTTCTCCAGAAGGTGAGAAATCAACTGCGACAGTTCATACCCCTTAAGGCACGACCATCACGTCAATCCCGAAATTCAACTACGAGCTTTTTAACTGCAACAACTTTAATATACGCTATTGGAGCTGGAATTACCGCGGCTGCTGGCACCAGACTTGCCCTCCAA
+
A@DDDIGGIIHHHHHIIIIIIHHIIIIIIIIIIIIHIIIIHEHHHHIIIIHFFHHHGFHHHE1CFHGHIHHGHIIIHHIIIHIIIIIHGFGHHHHIIIHHHHHIIIIIIIIIIIIIIIIIIIHHHIIIHIIHHIHIIIHHIHHIIIIGIIHHHIIIIHHIIIIIHIHIIIIIIIIIIHIIIIIIIIIGHIIIIIIIIIIIHIIIIIIIIIIIIIIIIIIIIIIIIIIGIIIIIIIIIHIIIIIHHIHIIHHIIIIIIIIIIIIIIIIIHIIIIIIIIIIIIIIIIIIIIIIIHIIHIIIHIIIIIIIIIIIIIIIIIIIIIIIIIIIIIIIIIIIIIIIIIIIIIIIDDDDD
@HISEQ:969:HM2KJBCX2:2:1101:13419:46876 2:N:0:ACTATGCA
GCGTAGAGAGACCCCAACTATCCCTATTAATCATTACGTCGATCCTAGAAACCAACAAAATAGAATCAAACGTCCTATTTCATTATTCCATGCTAATGTATTCAAGCGTGAGCCTGCTTTAAACACTCTAATTTTTTCAAAGTAACAGTCCTGATTCCCCACAACACCAAATAAATGACATCATGATTCGTCAGAAGGGAGAAACCAACAATGCCAGTACGTACCTAGGCACGACCGACATGACGGTCCCGAAATTCAACTACGAGCTTTTTAACTGCAGCAACTTTAATATACGCTATTGGAGCTGGAATTACCGCGGCTGCTGGCACCAGACTTGCCCTCCAA
+
DBDDDIIIIIIIIIIIIIIIIHGIIIIIHIIIIIIIIIIIIIIIIIIIGIIHIIIIIIIIHHHHIIIIIIIIIIIIIIIIHIHIIIIIIIIIIIHIIHIIIHIIHHIIHHGIIIIIIIIIHIIIIIIIIIIIIIIIIIIIIIIIHIIIHIIIIIIIIIIIIIIIIIIIIIIIIIIIIIIIIIIIIIIIIIHIIIIIIIHIIIIIIIIIIIIIIIIIIIIIIIIIIIIIIIIIIIIIIIIIIHHEIIIIIIIIIIIIIIIHGIIIIIIIIIIHIIIIIIIIIIIIIHIHIIIIIIIIIIIIIIIIIIIIIIIIIIIHIIIIIIIIIIIIIIIIIIIIIIIIDDDDD
@HISEQ:969:HM2KJBCX2:2:1101:10699:46795 2:N:0:ACTATGCA
GCGTAGAGAGACCCCAACTATCCCTATTAATCATTACGTCGATCCTAGAAACCAACAAAATAGAATCAAACGTCCTATTTCATTATTCCATGCTAATGTATTCAAGCGCGAGCTTGCTTTAAACACTCTAATTTTTTCAAAGTAACAGTCCTGATTTCCCATGACACCAAATTAATGACATCGTGGTTCGTCAGAAGGGAGAAACCAATAATGCTAGTACGTACAAAGTACGACCGACATATAGTCCCGAAATTCAACTACGAGCTTTTTAACTGCAACAACTTTAATATACGCTATTGGAGCTGGAATTACCGCGGCTGCTGGCACCAGACTTGCCCTCCAA
+
DDDDDIIIIHGHHIIIIIIIIIIIIIIIIIIIIIIIIIIIHIIGIIHIIIIIIIIIIIIHIIIIGIIIIIIHHIIIIIIIIIIIIIIHHIIIEHIIIHHIIHHIIIIIIIIIHIIIIIIIIIIIIIIIIIIIIIHHIIIIIIIIIIIIIIIIIIIIIIIIIIIIIIIIIIIHIIIIIIIHIIIIHIIIIIIIIIIIIHIIHIIIIIIIIIHIIIIIIIIIIIIIIIHIIIIIIIIIIIIIHHIIIIHIIIIIIIIIIIIIIHIIIIIIIIIIIIIIIIIIIIIHHIIHIIIIIIIIIIIIIIIIIIIIIIIIIIIIIIIIIIIIIIIIIIIIIIIIIIDDDDD
@HISEQ:969:HM2KJBCX2:2:1101:10814:49262 2:N:0:ACTATGCA
GCGTAGAGAGACCCCAACTATCCCTATTAATCATTACGTCAATCCTAGAAACCAACAAAATAGGATCGAACGTCCTATTTCATTATTCCATGCTAATGTATTCAAGCGTTAGCCTGCTTTAAACACTCTAATTTTTTCAAAGTAACAGTCCTGTTTCCCTGCAACACCAAATTAATGACATTACAGTTCTTCAGAAAGGAGGAATCAGCGAAGCCAATACATACCAGTGGCACGACCAACCTGCTGACCCCGAAATTCAACTACGAGCTTTTTAACTGCAACAACTTTAATATACGCTATTGGAGCTGGAATTACCGCGGCTGCTGGCACCAGACTTGCCCT
+
DDDBDHFIIIHHHGHHHEHEHI?CGHHHHIHEHHHHIIGHIHHHFHHHFGEHH?1D?11DDHE@@<CGGHI/DCHEHHHIFHHHHIHHCHHFHEH@GHHHIEEEC<5<GH=DGC<CADHHIBF@11/GHF@FGGEGECF8@CCEEHFE@G;GCHEHDGHFCEFF@<EHEGDCFFG?C@EEE<<@CC?FGFGF0<@HF@HG@FG<7CC<CCFC1><B%CFGGHHHHC1?EE0E?<</C<<<<1<<1CC<H?<1@HHGHHEE<0E<C<@H?IIIHFHD11F<D11F11HFEF<D0C?EF1G@G1HFHHHHHIIIIIIHGIIIHHEGHHIHHIIIIIIIICDDDD
@HISEQ:969:HM2KJBCX2:2:1101:21043:49064 2:N:0:ACTATGCA
GCGTAGAGAGACCCCAACTATCCCTATTAATCATTACGGTGATCCTAGAAACCAACGAAATAGAATCAGTCCGTCCTATTTCATTATTCCATGCTAATGTATTCAGACGTTAGCCTACTTTAAACACTCTAATTTTTTCAAAGTAACAGTCCTGATTTCCAATCACACCAAATTAATGACATGAAAGTTCCTCAGAAGGTAGAGATTTATCTCACCAGTACAGACAATTAAGCCTGACCAATGGGTAAACCCCGAAGTTCAACTACGAGCTTTTTAACTGCAACAACTTTAATATACGCTATTGGAGCTGGAATTACCGCGGCTGCTGGCACCAGACTTGCCCTCCAA
+
<<D<@/DFHFHEEC@D=0CC11DC@F1<FFCDHC1<CEE11<C1@GCHEG?11<C@@?EHE?<1CCFCC<<?G<1<0<1@11<G1<CG<<@1F1<G<11<<111<1@EHF0<1F1DHHHF81DFHHGHHHFHHHCGIGHGFGGH@FCFHHFEF?GHD?HHHFHHEGCCC?FGD/DFHFI:GC/:/D?GH:FF?HEFEHEIHEHEIHD1HEEHECEHHDC1FEFCC1HHDFEIIHCHHIFIHHDDGD<<HBHEFHG?CIHHHHIIIHIIIGIIHHHGHHCGIIIIHHIHHIIIHEE@IHHF@HGHIIIHEGHHHHHHIIHIGIHIIIIIIHIIIHHIHHHHHIHDCDDD
@HISEQ:969:HM2KJBCX2:2:1101:15454:49977 2:N:0:ACTATGCA
GCGTAGAGAGACCCCAACTATCCCTATTAATCATTACGGTGATCCTAGAAACCAACAAAATAGAACCATGCCGTCCTATTCTATTATTCCATGCTAATGTATTCGAGCAAAAATGCCTGCTTTAAACACTCTAATTTTTTCAAGGTAAAGGTCCTGGATCCGCAAGACACCCAATTAAGGACATCAAGTTTCTCCAGAAGGTGAGAAATCAACAGCGACAGTTCATACCCCTTAAGGCATGACCATCACGTCAATCCCGAAATTCAACTACGAGCTTTTTAACTGCAACAACTTTAATATACGCTATTGGAGCTGGAATTACCGCGGCTGCTGGCACCAGACTTGCCCTCCAA
+
CDDDDIIIIIIIIIIIIIIIIIIIIIIIIIIIIIIIIIIIIIIIIIIHIIIIIIIIIIIIIIHIIIIIIHIGIIIHHIIGIIIIIIIIIIIIIIIIIIIII<FHCHHIIIIIIIIIIHHIIIIIHHIIIIIIIIIIIIIIIIIIIIIIIIIIIIIIIIIIIIIIIIIIIIIIIIIIIIIIIIHIIIIIHHHIIHIIIIIIIIIIIIIIIIIIIIIIIIIIIIIIIIHIIIIIIIIIIIIIIIIIIIIIIIIHIIIIIIIIIIIIIIIIIIIIIIIIIIIIIIIIIIIIIIIIIIIIIIIIIIIIIIIIIIIIIIIIIIIIIIIIIIIIIIIIIIIIIIIIIIIIIIIIDDDDD
@HISEQ:969:HM2KJBCX2:2:1101:16240:49925 2:N:0:ACTATGCA
GCGTAGAGAGACCCCAACTATCCCTATTAATCATTACGTCGATCCTAGAAACCAACAAAATAGAATCAAACGTCCTATTTCATTATTCCATGCTAATGTATTCAAGCGCGAGCTTGCTTTAAACACTCTAATTTTTTCAAAGTAACAGTCCTGATTTCCCGCGACACCAAATTAATGACATCGTGGTTCGTCAGAAGGGAGAAACCAATAATGCTAGTACGTACAAAGTACGACCGACATATTAGTCCCGAAATTCAACTACGAGCTTTTTAACTGCAACAACTTTAATATACGCTATTGGAGCTGGAATTACCGCGGCTGCTGGCACCAGACTTGCCCTCCAA
+
DDDDDIIIIIHHGHIHIIIIIEHEHHHIIIIII?FHHHIIIIIIHHHIGHIHEHIIIIIIIIIIIHIIIEHHHIIIIIIIIHIIHIHIIHHIIIIIIIIHIHFIIIIIIHIHIIIHHHIIHHIHIIIIIHHHIIIHHIIIIHIIIIIIIIIHIIHHHIHHIIHIIIIIIIHGIIHGIIIIIIIIHIIIIIIIIIIHHIIIIIIIIIIIIIIIIIIIIIIIHHIIIIIIIIIIIIIIIIIHHIHHIIIIHGHHIHEIIIHHHHEIIIIIIIHIIHHEIIIIIHGHHHIHIIIIIIIIIIIIIIIIIHIIIIIIIIHIIIIIIIIIIIIIIIIIIIIIIIHDDDDD
@HISEQ:969:HM2KJBCX2:2:1101:4231:48696 2:N:0:ACTATGCA
GCGTAGAGAGACCCCAACTATCCCTATTAATCATTACGTCGATCCTAGAAACCAACAAAATAGAATCAAACGTCCTATTTCATTATTCCATGCTAATGTATTCAAGCGCGAGCTTGCTTTAAACACTCTAATTTTTTCAAAGTAACAGTCCTGATTTCCCGCGACACCAAATTAATGACATCGTGGTTCGTCAGAAGGGAGAAACCAATAATGCTAGTACGTACAAAGTACGACCGACATATTAGTCCCGAAATTCAACTACGAGCTTTTTAACTGCAACAACTTTAATATACGCTATTGGAGCTGGAATTACCGCGGCTGCTGGCACCAGACTTGCCCTCCAA
+
D?@DDIIFHIIIHIIIII@HHIIHIHIIHHGFGHHHHGHHIHICHIHHIIHIIHHHHHHIIHH??1CFHHHCECGHHHIHIHHHEHHHIIHH?HHHE@CGEHEHHDHHHHF?ECEGFH@D9HHIGHCHHHGHEHFGHIHHHEGHIIHDEGHGFHGHHHIEHHC@GIIHHGFHHIIIIHIHFGGE?DIIEH@EIIIIHHIIIIIHGCHEHHEG@GIIIHHHGAGGIIIIIIIHHHCIIHHGCIHHHHDCFHFHIHHIHHHHIIIIIIIIIHHEHCIIIIIIHHHFGHHHHIHHHIIIIIIIHHHCIIIIHHHHHHHEEEIIIHHHH@HHCCHIHIHEHHF@@@DB
@HISEQ:969:HM2KJBCX2:2:1101:15424:51185 2:N:0:ACTATGCA
GCGTAGAGAGACCCCAACTATCCCTATTAATCATTACGTCGATCCTAGAAACCAACAAAATAGAATCAAACGTCCTATTTCATTATTCCATGCTAATGTATTCAAGCGTAAGCCTGCTTTAAACACTCTAATTTTTTCAAAGTAACAGTCCTGATTCCCCACGACACCAAATTAATGACATCGCGGTTCTTCAGAAGGTAGGAACCGATAATGCCAGTGCGTACCGAAGCACGACCAACAATTCGATCCCGAAATTCAACTACGAGCTTTTTAACTGCAACAACTTTAATATACGCTATTGGAGCTGGAATTACCGCGGCTGCTGGCACCAGACTTGCCCTCCAA
+
BDDDDIIIIIIIIIIIHIHIHIIIIIIIIIIIIIIIIIIIIIIIIIIIIIIIIGIIIIIIIIIIIIHHIIIIIIGHIIIIHIIIIIIHIIIIIIIIIIIIIIIIIHHIHIIHEIIIIHHIIIIIIIIIIIIIIIIIIIIIIIIIIHIIHIIIIIIIHIIIIIIIIIIIIIHIIIIIIIIIIIIIIIIIIIHIIIIIIIIIIIIIIIIIIHIIIIIIIIHIIHIIIIIIIIIIIIIHHIIIIHHEIIIIIIIIIIIIIIIIIIIIIIIIIIIIIIIIIIIIIIIHIIIIIIIIIIIIIIIIIIIIIIIIIIIIIIIIIIIIIIIIIIIIIIIIIIIIIIIIDDDDD
@HISEQ:969:HM2KJBCX2:2:1101:1264:51715 2:N:0:ACTATGCA
GCGTAGAGAGACCCCAACTATCCCTATTAATCATTACGGTGGTCCTAGAAACCAACAAAATAGAACCATGCCGTCCTATTTTATTATTCCATGCTAATGTATTCAAGCAAAAATGCCTGCTTTAAACACTCTAATTTTTTCAAAGTAAAGGTCCTGGTTCCCCGCGGCATCCAATTAAGGACATCGCGGTTCTCCAGAAGGTGAGAAATTGACTGCACCAGTTCATACCCCGTGAGGCACGACCGATGCGCCAATCCCGAAATTCAACTACGAGCTTTTTAACTGCAACAACTTTAATATACGCTATTGGAGCTGGAATTACCGCGGCTGCTGGCACCAGACTTGCCCTCCAA
+
00DB0/0<F0@1CCHEHHE1<C<@D1@11@@CG1@CD<CFHGIIIH?<1FFG1C1<E@1<1D<1C?F1F@CGHH/<<FHHHEEHICE1FG1CCEH1C@@1FDGHHFG<@@GCG@C1F?GH@CEDGBE1GGB8CD5<FF@1811<HF@?HE<HHG@CGB0:<7C..F<@?.HHG.B..HGBBAE?-C8CEC/G@<?HGG?HHCIIHFE?FCB<<0<0CCGHFC00GECECG1EEFHFHDFDH@EDHIHEHHGGHHHHCHG<1H@HHEEHEEEHEHG?HHIHCC@HEC<<CEEGC@HHHG<C<CGC<@HG?HGFEHHF@CEIHHFE?IHEG?EHGIHIIHHGCECEIIIHD@DB?
@HISEQ:969:HM2KJBCX2:2:1101:6947:52253 2:N:0:ACTATGCA
GCGTAGAGAGACCCCAACTATCCCTATTAATCATTACGGTGATCCTAGAAACCAACAAAATAGAACCATGCCGTCCTATTTTATTATTCCATGCTAATCTATTCAAGCACAAGCCTGCTTTAAGCACTCTAATTTTTTCAAGGTAATAGCTCTGCTTCCCCAACGCACTAACTTAATAGCATGCTGGTTATTCAGAAGGTAGGAATTCATCAGGCCAGTGCGGACAGTGAAGCCCGACCAACCGACAAACTCCGAAATTCAACTACGAGCTTTTTAACTGCAACAACTTTAATATACGCTATTGGAGCTGGAATTACCGCGGCTGCTGGCACCAGACTTCCCTCCAA
+
DBDDDIIIIIHHIIIIIIIIIIIIIICHHIIEHHGGH?EHHIIIIHIIIIIIIIIIGGIIHHHHHEHIIIIIHHGCCHHHHIIIIHIIHIIIIGIIIIIFIHGHHIEHHHIIDHHHHHHHHGGIIHIIHHHHIIIHIIGHHHIHGHIIIHHIHFHGHGIIIIHIIHHIHIIIIIIHHIIHHHHGIIHEIIIIIIHIIIIIIHHIHIIIHHIIIIHIIIIHIIIIIIHHIIIIIIIHIHIHIGIHHDHGHHIDIIIHHGIIIIHGIIIIIIIIIIIHIIIIIIIIIIIHIIIIIHHHIIIIIIIHIIIIIIIIHHIIHHIIIIIHIIIIIHIIIHIIIIIIHIDDDDD
@HISEQ:969:HM2KJBCX2:2:1101:18804:51084 2:N:0:ACTATGCA
GCGTAGAGAGACCCCAACTATCCCTATTAATCATTACATCGATCCTAGAAACCAACAAAATAGAATCGGATGTCCTATTTCATTATTCCATGCTAATGTATTCAAGCGTGAGCCTGCTTTAAACACTCTAATTTTTTCAAGGTAACAGTCCTAATTCCCCGTGACACCAAATTAATGGCATTACGGTTCTTTAGAAGGTGAGAAATCAATAATATCAGTACATACCAACGGCATGACCGAAACATTGATCCCGAAATTCAACTACGAGCTTTTTAACTGCAACAACTTTAATATACGCTATTGGAGCTGGAATTACCGCGGCTGCTGGCACCAGACTTGCCCTCCAA
+
DDDDDIIIIIIIIIIIIIIIIIIIIIIIIIIIIIIIIIIIIIIIIIIIIIIHHIIIIIIIIIIIIHIIIIIIIIIIIIIIIIIIIIIIIIIIIIIIHIHIIHIIIHIIIIIIIIIIIIIIIIIIIIIIIIIIIIIIIIHIIIIIIIIIIHIIIIHHIIIIIIIIIIIIIIIIIIIIIIIIIIIIIIIIIIIIIIIIIIIHIHIIIIIIIIIIIIIIIIIIIIIIIIIIIIIIIIIIIIIIIIIIIGIIIIIIIIIIIIIIIIIIIIIIIIIIHFIIIIIIIIIIIIIIIIIIIIIIIIIIIHIIIIIIIIIIIIIIIIIIIIIIIIIIIIIIIIIIIIIIIIDDDDD
@HISEQ:969:HM2KJBCX2:2:1101:11958:52364 2:N:0:ACTATGCA
GCGTAGAGAGACCCAACTATCCCTATTAATCATTACATCGATCCTAGAAACCAACAAAATAGAATCGGATGTCCTATTTCATTATTCCATGCTAATGTATTCAAGCGTGAGCCTGCTTTAAACACTCTAATTTTTTCAAGGTAACAGTCCTAATTCCCCGTGACACCAAATTAATGGCATTACGGTTCTTTAGAAGGTGAGAAATCAATAATATCAGTACATACCAACGGCATGACCGAAACATTGATCCCGAAATTCAACTACGAGCTTTTTAACTGCAACAACTTTAATATACGCTATTGGAGCTGGAATTACCGCGGCTGCTGGCACCAGACTTGCCCTCCAA
+
DAD@BHHEH=EFCEGEEFEHE<FHGHIIIIIIIIIIIIHHIIHIHIIHIGHFHHHHHHIIIIGHIFEDHHHIIIHHHIIHIIIIIIIEHHEHIIIIIHIIIHHIHGHIHIHEIIHIHIIIIHIIIIIIHHIIIIIHEHHHIIIIHIHIIHHIHIIHIHHHHHGHIHEIIIIIIIIIHHIIIHHHHIIHHEHHIIIIIIIIIHHHHIIIIIIIIIIIIIIHIIIIIHHIIGIIIHIHIIIIIIHHFHIIGIIIIIIIIIIIIIIHHIIGIHIIIIIIHIIIIIHHHHGIIIIIIHHHHGIIHIIIIIIIIIIIIIIIIIIIIIHIIIIIIIIIIIIIIIIHIDAADD
@HISEQ:969:HM2KJBCX2:2:1101:3973:52592 2:N:0:ACTATGCA
GCGTAGAGAGACCCCAACTATCCCTATTAATCATTACGGTGATCCTAGAAACCAACAAAATAGAACCATGCCGTCCTATTCTATTATTCCATGCTAATGTATTCGAGCAAAAATGCCTGCTTTAAACACTCTAATTTTTTCAAGGTAAAGGTCCTGGATCCGCAAGACACCCAATTAAGGACATCAAGTTTCTCCAGAAGGTGAGAAATCAACAGCGACAGTTCATACCCCTTAAGGCATGACCATCACGTCAATCCCGAAATTCAACTACGAGCTTTTTAACTGCAACAACTTTAATATACGCTATTGGAGCTGGAATTACCGCGGCTGCTGGCACCAGACTTGCCCTCCAA
+
DDDDDIIIIIIIHIIIIIIIIIIIIIIIIIIIIIIIIIHIIIIIIIIIHIHIGIIIHIHIIIHHHIIIIHIIIIIIIIIGIIIIIEHIIIIIIIIIIIIFEFFHEHHIIHHHIIIIIIHIIHHIIHGIGIHHHIIIIHIIIIIHIIIIIIIIIGIIIIIIIIHIIIIHIIHIHIIIIIHIIIIIHIIIHIIIHIIIIHIIIIIHIIIIIIIIIIIIIIIIIIIIIHIIIIIIIIIIIIIIIIHIIIIIIIIHIIIIIIIIIIIIIIIIHHIIIIIIIIIHIIIIIIIIIIIIIIIIIIIIIIIIIIIIIIIIIIIIIIIIIIHIIIIIIIIIIIIIIIIIIIIIIIIIDDDDD
@HISEQ:969:HM2KJBCX2:2:1101:13813:52454 2:N:0:ACTATGCA
GCGTAGAGAGACCCCAACTATCCCTATTAATCATTACGTCGATCCTAGAAACCAACAAAATAGAATCAAACGTCCTATTTCGTTATTCCATGCTAATGTATTCAAGCGTGAGCCTGCTTTAAACACTCTAATTTTTTCAAAGTAACAGTCCTGATTCCCCAAGACACCAAATTAATGACATCATGGTTCGTCAGAAGGTAGGAATCAATAATACCAGTACGTACAATAGCACGACCAATAAATTGATCCCGAAATTCAACTACGAGCTTTTTAACTGCAACAACTTTAATATACGCTATTGGAGCTGGAATTACCGCGGCTGCTGGCACCAGACTTGCCCTCCAA
+
DDDDDIIIHIFHHHIIIIIIIIIIIIIIIIIIIIIHIIIIIIHIIIIIIIIIIIIIIIIIIIIIIIIIGHHIIIIIGHHIIIIIIIIHFHIIHIIIIIIIIIHIIIHIIIIIIGIHIIHIIIIIHIIIIIIIIIIIHIHHHIIIIIIIHIIIIHHIIIHHIIHIIIIIIIIIIIIIHHIHHHIHGIIHFHHHIIIIIIHIIIIIIIIHHIHHIIIIIIIIIIIIIHHIIIIIIIIHIIHIIHHGIIIHHHGHIHHHIIHHHIIIIIIIIIIIIIIIHIIIIIIHHHHIHIIIIIIIIIIIIIIIIIHIIHHIIHIIIIGIIIIIIIIIIIIIIIIIIIIHDDDDD
@HISEQ:969:HM2KJBCX2:2:1101:19038:52100 2:N:0:ACTATGCA
GCGTAGAGAGACCCCACCTATCCCTATTAATCATTACGGTGATCCTAGAAACCAACGAAATAGAATCAGTCCGTCCTATTTCATTATTCCATGCTAATGTATTCAGACGATAGTCTGCTCTAAACACTCTAATTTTTTCAAAGTAACAGTCCTGATTTCCCATCACACCAAATAAATGGCATGAAAGTTCCTCAGAAGGTAGAGATCCATCTCACCAGTGCAGACAATTAAGCCTGACCAATGGGTAGACCCCGAAGTTCAACTACGAGCTTTTTAACTGCAACAACTTTAATATACGCTATTGGAGCTGGAATTACCGCGGCTGCTGGCACCAGACTTGCCCTCCAA
+
@00<D?0<101<<<<</<DC1D<<D11D@<F1<DC11<0<1<DF@GH@11<11<DGH1DEH11<<1D11<1<<D1/0DG?G<1<<1D1<DC?1<F<1<@<GG1IHGA<C?E0<CHGHF@$A<CAB861GDDECHI?G<<G@D@DHHI(.HEHGIHHEGF1H@?D9HHHHGF<?HHHG.CH8ECE:I;:G<EF<EHFGCEFHHHHH;9EEG<@?HCIHEIGEGFEHHHEIIIH@C1EHAHHGCC1DC<=HH<G@G<<1<1EHHGDEC<@<@@GGCHHIGCHEEHIHHHIHEIIIHHECHCEHHHEHHEEGCEIHHIIHDGIIHHFGIHHHHIIIHIIIIIIIIHADBDD
@HISEQ:969:HM2KJBCX2:2:1101:4585:52832 2:N:0:ACTATGCA
GCGTAGAGAGACCCCAACTATCCCTATTAATCATTACTCTGGTCCTGAAAACCAACAAAACAGAACCATAGTCCTATTCTATTATTCCATGCTAATGTATTCAAGCAAATGCCTGCTTTGAACACTCTGATTTTTTCAAGGTAAACAACATTAGCTTTAACACTAATGTAAAAAATGATTCAAATAAATCTTACTCCTAAAAGTAAAATAAATTCAATATCACAAGATTCAACTACGAGCTTTTTAACTGCAACAACTTTAATATACGCTATTGGAGCTGGAATTACCGCGGCTGCTGGCACCAGACTTGCCCTCCAA
+
DDDBDHIIIIIIIIHIHIIIIHHIIIIIIHIHIIIIIIIIIIIIIIIHIIIIIIIIFHIGIIIIIIIIIIIHHIIHIHIIIIIHIHIHII?EHHEHHHHHIGGHHHIHHHHHIIHHIIIHHIHHIHEHHGHGIHHHHIHHHIIIIHIIIIHCFHHHIHHEHHHHIIIIIIHHIIIIEHHGIIIHIIHIIHHIIIHIIHHHHHHFIHIHIIHIHHHHFHHHHFGIGIHFIIIIHHDHIIIIIIIIHIHHHIIIHIHFHHHHHHHECIIIIIIIGIIIIHIHIHIIIIHGIHIIIGIIIIIHIIIHIIIIIIIIIDDDBC
@HISEQ:969:HM2KJBCX2:2:1101:11196:53443 2:N:0:ACTATGCA
GCGTAGAGAGACCCCAACTATCCCTATTAATCATTACGTCGATCCTAGAAACCAACAAAATAGAATCAAACGTCCTATTTCGTTATTCCATGCTAATGTATTCAAGCGTGAGCCTGCTTTAAACACTCTAATTTTTTCAAAGTAACAGTCCTGATTCCCCATGACACCAAATTAATGACATCATGGTTCGTCAGAAGGTAGGAATCAATAATACCAGTACGTACAATAGCACGACCAATAAATTGATCCCGAAATTCAACTACGAGCTTTTTAACTGCAACAACTTTAATATACGCTATTGGAGCTGGAATTACCGCGGCTGCTGGCACCAGACTTGCCCTCCAA
+
DDADDIIIIHHEHHIIIIIIIGIIIIIHHHIHIIIIIIIIHIIHIIIIIIIHIGIIIIHIIIIIIIIIHIIHGHHHHIIIIHIIIIHIIIHGEHGIIIIIIHHIIIIHHHHIGHHHIIHHHIIIIIIIIHIIIIIIHHHIIHHIIIIIHIIHHIIIGHIHIIIIHIIIIIIIHIIIIIHIIIHIIIIIHIIIIIIIIHIIIHIIIIIIIHHHEGIIIIIIIIIIIHIIIIIIIIIIIIIIIIHIIIIIHHHIIIHHIIIHHIIIIIIHIIIIIIIIIIIIIIIIIIHIIIIIIIIIIIIIIHIIIIIIIIIIIIIIIIIIIIIIIIIIIIIIIIIIIIIIDDDDD
@HISEQ:969:HM2KJBCX2:2:1101:9453:53469 2:N:0:ACTATGCA
GCGTAGAGAGACCCCAACTATCCCTATTAATCATTACGGTGATCCTAGAAACCAACAAAATAGAATCATGCCGTCCTATTTCGTTATTCCATGCTAATCTATTCAAGCATAAAGCCTGCTTTAAACACTCTAATTTTTTCAAAGTAACAGTCCTAGCTCCCTATTACACCTAGTGAAAGGCATAATAGTTCACTAGAAGGTGGAGATTGACATTACCAGTACATGTCCGAAAACACGACCGGTACGCTAATCCCGAAATTCAACTACGAGCTTTTTAACTGCAACAACTTTAATATACGCTATTGGAGCTGGAATTACCGCGGCTGCTGGCACCAGACTTGCCCTCCAA
+
DDDDDHIIIIIIIIIIIIIIIIIIIIIHHHIIIIIIIIHIIIIIIIHIIIIIHHHHCHGHIIIIIIIIIIIIHHHIHHIIIIIIIIIHIIIIIIIIIHHIIHHIIIIIHHIHIHHIIIIIHHIHHHIIIIIHHIIIIIIIIIIIIIIIIIIIIIIHIIIHHGHGIIIIIIIIIIHIIIIIIIIIIIIIIIIIHHIIIIIIIIIIIIIIHIIIIHIIIIIIIIIIIIIIIIIIHIIIIIIIIIIIIIHFIIHIIIIIHIIIIIIIIIIIIIIIIIIIIIIIIIIIIIIIIIIIIIIIIIIIIIIIIIIIIIIIIIIIIIIIIIIIIIIIIIIIIIIIIIIIIIIIDDDDD
@HISEQ:969:HM2KJBCX2:2:1101:14007:54044 2:N:0:ACTATGCA
GCGTAGAGAGACCCCAACTATCCCTATTAATCATTACGTCAATCCTAGAAACCAACAAAATAGGATCAAACGTCCTATTTCATTATTCCATGCTAATGTATTCAAGCGTTAGCCTGCTTTAAACACTCTAATTTTTTCAAAGTAACAGTCCTGTTTCCCTGCAACACCAAATTAATGACATTACAGTTCTTCAGAAAGGAGGAATCAGCGAAGCCAGTACATACCAAAGGCACGACCAACCTGCTAACCCCGAAATTCAACTACGAGCTTTTTAACTGCAACAACTTTAATATACGCTATTGGAGCTGGAATTACCGCGGCTGCTGGCACCAGACTTGCCCTCCAA
+
DDDDDIIGHIIIIIIIHIHHIIIIIIIIIIIIIIIIIHHHIIIIIIIIIIIFHHHIIIHIHGIHHIIIHGHGGHIIIIIIIHIGCHHEEHHHIHHHIIHFHEHHIHHIIIIHIGIHIIIIIIHHIHHIHIIIHHIIIIIIIIIIHHIHEIIIIIHIIIGIHHGIIIIHIIHCHIIHFIHHHIIIIIHIHIIIIIIIIIIIIIIHDIIIIIIIIIIIIIIIHIIHIIIIIIIIIIIIIIHHHIIIIIIIHHIHHHIIHIIIHHHHIIIIIIIGIIIIIIIIIIHHHGHIIIIIIIIIIIIIIIIIIIIIIIIIIIIIIIIIIGIIIIIHHHIIIIIIIIIIIDDDDD
@HISEQ:969:HM2KJBCX2:2:1101:15929:54128 2:N:0:ACTATGCA
GCGTAGAGAGACCCCAACTATCCCTATTAATCATTACATCTATCCTAGAAACCAACAAAATAGAATCGGATGTCCTATTTCATTATTCCATGCTAATGTATTCAAGCGTAAGCTTGCTTTAAACACTCTAATTTTTTCAAGGTAACAGTCCTAATTCCCCATAACATCAAATAAATGACATTATGGTTCTTTAGAAGGTGAGAACCAATAAAACCAGTACATACCAAGGCATGACCGATTCCTTGATCCCGAAATTCAACTACGAGCTTTTTAACTGCAACAACTTTAATATACGCTATTGGAGCTGGAATTACCGCGGCTGCTGGCACCAGACTTGCCCTCCAA
+
@?DDBCHCHHE1<1<DG0<F@111DH?FHHH?D<CFE@GI1<C<FCCGHEHH@FHHIIEFEHFHIH11EG</<<1FH@GEHCHGHHI@GH?@11DEG0FA81GGH@?GHFF8DCGE<1<GFEGGHF1?EEGH1<?FEECE?EHHHFD@C6IIHGDFC9GGC<FHF<<DFC<CG0GFCGHFFHHEC5@FCHHGIIHHGHIIFIFHC@E?F1HHD?IHFAGAF1<D:1F<ECGIHHCGHGEHFCD1E?HC-ED1CD<1CC<<HHC1FCG@@?EHIIHHF<1D<?F?C1EF<IIHIIIHGEIHCIIIIIIGHIIHHC?/?HGG?HFD1@FCIIHHGEHHIHGC0@BD<
@HISEQ:969:HM2KJBCX2:2:1101:16545:54681 2:N:0:ACTATGCA
GCGTAGAGAGACCCCAACTATCCCTATTAATCATTACGGTGGTCCTAGAAACCAACAAAATAGAATCATCCGTCCTATTTTATTATTCCATGCTAATGTATTCAAGCAAAATGCCTGCTTTAAACACTCTAATTTTTTCAAAGTAAAGGTCCTGGTTCCCCGCGGCACCCAATTAAGGACATCGCGGTTCTCCAGAAGGTGAGAAATTGACTACACCAGTTCATACCCCTTAAGGCACGACCGATGTGTCAATCCCGAAATTCAACTACGAGCTTTTTAACTGCAACAACTTTAATATACGCTATTGGAGCTGGAATTACCGCGGCTGCTGGCACCAGACTTGCCCTCCAA
+
DDDDDIIIIIIIIIIIIIIIIIIIIIIIIIHIIIIIIIIIIIIIIIIIIIIIHIIIIIIIIIHHHIIIIIIHHIIIIIIIIIIIIIIIIIIIIIIIIIIIIHIIIHIIHIIIIHHIIHIIIIIIIIIIIIIHIIIIIIIIIIIHIIIIIIIIIIIIIIIIIIIIIIIIIIIIIIIIIIIIIIIIIIIHHIIHIIIIIIIHIIIIIIIIIIIIIIIIIIIIIIIIIIIIIIIIIIIIIIIIIIIIIIIIIHHHIIIIIIIIIIIIIIIIIIIIIIIIIIIIIIIIIIIIIHIIHIIIIIIIIIIIIIIIIIIIIIIIIIIIIIIIIIIIIIIIIIIIIIIIIIIIIIDDDDD
@HISEQ:969:HM2KJBCX2:2:1101:16996:55302 2:N:0:ACTATGCA
GCGTAGAGAGACCCCAACTATCCCTATTAATCATTACGGTGATCCTAGAAACCAACAAAATAGAACCATGCCGTCCTATTTCATTATTCCATGCTAATATATTCAGACAAAAGCCTGCTTTAAACACTCTAATTTTTTCAAGGTAACAGTCCTGGTTTCCCAAAACACCAAATAAATGACATTAAGGTTCTCCAGAAGGTAGAAATTCTTAAAATCAGTACGAACCTGTTGATTCAACCGATAAAAAAATTCCGAAATTCAACTACGAGCTTTTTAACTGCAACAACTTTAATATACGCTATTGGAGCTGGAATTACCGCAGCTGCTGGCACCAGACTTGCCCTCCAA
+
DCD@BHHGIIIIHIIIHIIIIHIIIIIIIIHIIIIIIIIHIIIGIGHHIIIGIIIIIIIIIIHIIIIIIGIEHIIIIIHHEHIIIGIIIIIGEG@GHHIHHIIIHHIIIHIHHHIHIIHIIIIHIIIIIIIIIIIIIIIIIIIIIHIHHIIHIIIIIIIIIIIIIIIIIIIIIIIIIIIIIIIGIIIHIIHIIIIHHIIIHIIIIIIIIIIIIIIIHIIIIHHGIIIIIIIIIIIIHIIIIIIIHHIIIIIIIIIIIIIIHHIHHIIHIIIIIIHIIIIIIIIIIHIIIIHHHIIHIIHHHHHIIIIIIIIHIIIIIIIIHIIIIIIIIIGIIIIHIIIIIIIDDDDD
@HISEQ:969:HM2KJBCX2:2:1101:7586:56506 2:N:0:ACTATGCA
GCGTAGAGAGACCCCAACTATCCCTATTAATCATTACGGTGGTCCTAGAAACCAACAAAATAGAACCACAACGTCCTATTCTATTATTCCATGCTAATCTATTCAAGCAATAGCCCGCTTTAAACACTCTAATTTTTTCAAGGTAATGGTCCTGGCTCCCCAACACACCCAATTAAGGACATGCTGGTTCACCAGAAGGAAGACCCGACAACAAGACAGTACTCGCCAAAGACGGACCGCCCGGCCAGGCCTAAAATTCAACTACGAGCTTTTTAACTGCAACAACTTTAATATACGCTATTGGAGCTGGAATTACCGCGGCTGCTGGCACCAGACTTGCCCTCCAA
+
@BD<0CHHCHEGHHHHIIGHHHHIHHHIGHHIIIHHHHHIHHHHHIHHHIEHFEHHH1GHHH?FGIHIEHHIIICHGHHHIIHIEEHHHIGHECFHEHHHIGHEGHHHHIIIHHHHGDHHIHHIHFIIIIHIIIIEHDIIIIIIIIHIHHEHHHHGHIIIHGIIHHGIIHIHHHIIIIIIIIHHFDHIIIIIIIIIIIHHGHHIHHGIIIHGEGHIGHHIIIGIIIIIIIIHIIIIIGHIIIIIHGIHHHHIIIIIIHIIIIIHHEHHIIIIHIIIIIIHIIHIHHIIHIIHGG@IIHIHIIIIHIIIIIHIIIIIIIIIIIHIIIIIGIIIHIHIIIIIIIDDBDD
@HISEQ:969:HM2KJBCX2:2:1101:20515:55594 2:N:0:ACTATGCA
GCGTAGAGAGACCCCAACTATCTCTATTAATCATTACTTCAGTCCTAGAAACCAACAAAATAGAACCAAAGTCCTATTCCATTATTCCATGCTAATATATTCAAGCAAACATGCCTGCTTTAAACACTCTAATTTTTTCAAAGTAAAAGTCTTGGATCCCTAGCGCACTCAATTAAGAGCACACTAGTTCCCCAAAAGGAAAAGCCCAAAGTTGCAGTACAAACCTTTCGGTTGACGGCAACTATAAGCCCAAAATTCAACTACGAGCTTTTTAACTGCAACAACTTTAATATACGCTATTGGAGCTGGAATTACCGCGGCTGCTGGCACCAGACTTGCCCTCCA
+
DDDDDIHIIFHIICHFHHIIIIIIIHIIIIIIIIIFHHFHEEHHHIIIHGHIIIIIHIIIIIFGHFH?HHH@DEGEH@FFHHIIHGHHIIHIIHFHGHIII@G?IHIIIIHIHHFHIIHGHIIIIIHIGGIIIHHHHHHHIHHHIIIIIHIHHHFHHIIHHGHHGHHHCIHHHFHEEIH;IIIHHHHHFHFIHIIIIIIIIIIIIGIIHIIIHIIIIHHHIIIII5IIIIHIIIIIIH=IIHGHIHIHIGIIIIHHGEGGHIHIIIIHIIIIIIIIHIIIIIIIIIIHIIIIIHIIIIIIIIIIIIIIIIIIIIIIIIIIIIIIIIGIIIIIIIIIIIIICDDDD
@HISEQ:969:HM2KJBCX2:2:1101:18347:58279 2:N:0:ACTATGCA
GCGTAGAGAGACCCCAACTATCCCTATTAATCATTACGGTGATCCTAGAAACCAACAAAATAGAACCATGCCGTCCTATTCTATTATTCCATGCTAATGTATTCGAGCAAAAATGCCTGCTTTAAACACTCTAATTTTTTCAAGGTAAAGGTCCTGGATCCGCAAGACACCCAATAAAGGACATCAAGTTTCTCCAGAAGGTGAGAAATCAACTGCAACAGTTCATACCCCTTAAGGCATGACCATCACGTCAATCCCGAAATTCAACTACGAGCTTTTTAACTGCAACAACTTTAATATACGCTATTGGAGCTGGAATTACCGCGGCTGCTGGCACCAGACTTGCCCTCCAA
+
CDDDDIIGHGIIIIIIIIIIIIIIIIIIIIIIIIIIIIIIIIIIIIIIGIICCHHHIHHHIIHIIIIHHIFHHHHHHIIHIIIIIIHIHEHIHHIIGIHIHHHIIHIHHHIIIIIIIIHHIIHIIIIIIIIIHHIIIIIIIIIIIIHIIIHIIIHHHHIIIHHHHGIIIHHHIIIIIIIIIIIIIIIIIIIIHIIIIGIIIIIIHIIIIIIIIIIIIIIIIIIIHIIIIIIHHHIIHIIIIIIIIIIIIIHHIIIIIIIIIHIHIHIIIIIIIIIIIIIIIIIIIIIIIIIIIIIIIIHIIIIIIIIIIIIIIIIIIIIIIIIIIIIIIIIIIIIIIIIIIIIIIIIIDDDDD
@HISEQ:969:HM2KJBCX2:2:1101:6460:58491 2:N:0:ACTATGCA
GCGTAGAGAGACCCCAACTATCCCTATTAATCATTACGTCAATCCTAGAAACCAACAAAATAGGATCGAACGTCCTATTTCATTATTCCATGCTAATGTATTCAAGCGTTAGCCTGCTTTAAACACTCTAATTTTTTCAAAGTAACAGTCCTGTTTCCCTGCAACACCAAATTAATGACATTACAGTTCTTCAAGAAGGAAGAATCAGTAAAGCCAGTACACACCATTGGCACGACCAACCTACTGACCCCGAAATTCAACTACGAGCTTTTTAACTGCAACAACTTTAATATACGCTATTGGAGCTGGAATTACCGCGGCTGCTGGCACCAGACTTGCCCTCCAA
+
?D@DDHHCEHIIIHHHEH@CE1CGHHEGH@FEHH?CGEGHGHHCHCHEGHHHIGHC?CEHHHHIIIC0GHIHFEHCHHHHHHHHFEH111<<?<FGFCEH?C1FE@GDGFHIHIHEGBAFHEHHIFFHHHFHHH81G@@CGEHGHIHHG@CGDGD8FHIGCCHHGEH<CHEIHHHH/DCHCHHFED<FFGHCHEHGC0FD#?FDCFHHGCCDF<3FEDF@C6GGHHF?@3HFC%B/<@HG<<FG?0<///<11@HE?HD<E@CE1E@G<@@F@HHEHHCEFHGD11EECEHG@<HC@CIHG@CHCFECH?EHDHHC?DHHCD11HFEHHEEHC1@EHHH@@D00D<
@HISEQ:969:HM2KJBCX2:2:1101:16723:60334 2:N:0:ACTATGCA
GCGTAGAGAGACCCCAACTATCCCTATTAATCATTACGTCGATCCTAGAAACCAACAAAATAGAATCAAACGTCCTATTTCATTATTCCATGCTAATGTATTCAAGCGTGCGCCTGCTTTAAACACTCTAATTTTTTCAAAGTAACAGTCCTGATTCCCCACGACACCAAATTAATGACATCGCGGTTCTTCAGAAGGTAGGAACCAATAATGCCAGTGCATACCGAAGCACGACCGACAATCTGATCCCGAAATTCAACTACGAGCTTTTTAACTGCAACAACTTTAATATACGCTATTGGAGCTGGAATTACCGCGGCTGCTGGCACCAGACTTGCCCTCCAA
+
BDDBDDHIIHEHHHIIIIIIIIHIHIIIIHIIIHIIIIHHHD1GHIIIIIHIHGEHHEHIHIIHHEHHIIIC<CGEHHCHHHHHHHIIDHHIIIFHHIIIIIIHIIIIIIIIIIHHHIIIHHGHEIIHHHHHHHHIHHHHIIHHIHHIIIIIIIHIIIHIIIIHIIIHIIHIHIIHIHIIIIIIIIIIIHHIHHEHIIIIIIIIIIIIHHHI<IIIIIIIIIIIIIIHIIHIII?IIIIIIIHHIH=IHIHIHHEIIIHIHHIIHIIIIIIIIHIIIIIIIIHIIIIIIIIIIIIIIIHIIIIIIIIIHIIIIIIIIIIIIIIIIIIIIIIIIIIIIIIIDDDDD
@HISEQ:969:HM2KJBCX2:2:1101:21195:60157 2:N:0:ACTATGCA
GCGTAGAGAGACCCCAACTATCCCTATTAATCATTACGGTGGTCCTAAAACCAACAAAATAGAACCAACGTCCTATTCTATTATTCCATGCTAATCTATTCAAGCAAATGCCCGCTTTAAACACTCTAATTTTTTCAAGGTAATGGTCCTGGTTCCCCGACACACCCAATAAAGGGCATCCCGGCTCACCAGAAGGATAGACCCGACGACAGAACAGTACTCGCCAAAGACGGACCATCCGGCCAGGCCTAAAATTCAACTACGAGCTTTTTAACTGCAACAACTTTAATATACGCTATTGGAGCTGGAATTACCGCGGCTGCTGGCACCAGACTTGCCCTCCAA
+
D@DBDCEGHIIGIHIHHHHHGEHHHIGIIHIIIFHIIIICHHEHHHGGFHEEHHCHHHHEEEHH@CHGHHCHHDHH?EHH?HEC@GEHGEEEGEFEEGFHC<9FGGHIEHHCG@DEFEDHHHHIHHFHIIIBGCEHFHHHGGHHHGGHHGEGGCHIIHHGHHHEHIHGHHHHIIHHGEDHIHGHIHHHIHCIHHIIIIHHHIIIIHIHHIHEGHIIIIHIHIIIHEFEHHHIGIIIIGIIIIIHIHFHHHHIIHIIIIIHHEHGHHHHHIIIIHIIIIIIHHHIIHIIIIHHHIIHF<<<IIIIIHIIIIIIIIIIIIIIIIIIIIIIIIIIIIIIIIIIDDDDD
@HISEQ:969:HM2KJBCX2:2:1101:2796:60924 2:N:0:ACTATGCA
GCGTAGAGAGACCCCAACTATCCCTATTAATCATTACGTCGATCCTAGAAACCAACAAAATAGAATCAAACGTCCTATTTCGTTATTCCATGCTAATGTATTCAAGCGTGAGCCTGCTTTAAACACTCTAATTTTTTCAAAGTAACAGTCCTGATTCCCCATGACACCAAATTAATGACATCATGGTTCGTCAGAAGGTAGGAATCAATAATACCAGTACGTACAATAGCACGACCAATAAATTGATCCCGAAATTCAACTACGAGCTTTTTAACTGCAACAACTTTAATATACGCTATTGGAGCTGGAATTACCGCGGCTGCTGGCACCAGACTTGCCCTCCAA
+
BDDDDDHIIIIHHHIIDHIHIG?HHHHHHFGFHHHIHHHIHDGHIIIHIIIH1GHHHIEHHHHHIIIHEHGHHHEH?@CH?@HHIIHD@1<FHEHHHIEHIFHIIIHHHHHHHIIHIHHIIIHHHHHHC@HHIHIEHIIHHGGIIHFIIIIIHHHEGHFGHHHHIIHEIHHFDHEHIHHIHHHHGIIHHHIIIHHFHHHHHGHHHIIHHHHHFGIIHGIHIHHEEHFHIIIHEHHFGFHIHCHFHFAHHHHFHHHEIIIIHEEHEHHHIIIIIIIIIIIIIIIHHF@IHIIHHH@IHIIIIIIIIHHHHIIIIHHIIIIIIIIIIIIHIHIIIIIIIIHHDDDDD
@HISEQ:969:HM2KJBCX2:2:1101:2900:60377 2:N:0:ACTATGCA
GCGTAGAGAGACCCCAACTATCCCCATTAATCATTACGGTGATCCTAGAAACCAACAAAATAGAACCATGCCGTCCTATTCTATTATTCCATGCTAATGTATTCGAGCAAAAATGCCTGCTTTAAACACTCTAATTTTTTCAAGGTAAAGGTCCTGGATCCGCAAGACACCCAATAAAGGACATCAAGTTTCTCCAGAAGGTGAGAAATCAACAGTAACAGTTCATACCCCTTAAGGCATGACCATCACGTCAATCCCGAAATTCAACTACGAGCTTTTTAACTGCAACAACTTTAATATACGCTATTGGAGCTGGAATTACCGCGGCTGCTGGCACCAGACTTGCCCTCCAA
+
DDDDDHIIIHIIHIIIIIIIIIII1FHIIIIIIIIHIIIIIIIIIIIIIIIHEHIIHIIHIIIGHGHHIHIIIIHIIIGIIIIIIIIIIIIIIIIIIIGHIEHHIIHHIIHIIIIIIIIIIHHIIIIHIIIIIIIIIIIIIIIIHIIIIIIIIIIHIHIIIIIIIIIHIHIIIIIIIIIIIIIIIIIIIIHHIGIIIIIIIIIIIIIHIIIIIIIIIIIIIIIHIIIIIIIIIIIIIIIIIIIIIIIIIIHGIHIIIIIIIIIIIIIIIHIIIHIIIIIIIIIIIIIIIIIIIGIIHIHIHIIIIIIHIIIIIIIIIIIIIIIIIIIIIIIIIIIIIIIIIIIIIIIIDDDDD
@HISEQ:969:HM2KJBCX2:2:1101:7839:61567 2:N:0:ACTATGCA
GCGTAGAGAGACCCCAACTATCCCTATTAATCATTACGTCGATCCTAGAAACCAACAAAATAGAATCAAACGTCCTATTTCATTATTCCATGCTAATGTATTCAAGCGTAAGCCTGCTTTAAACACTCTAATTTTTTCAAAGTAACAGTCCTGATTCCCCACGACACCAAATTAATGACATCGCGGTTCTTCAGAAGGTAGGAACCAATAATGCCAGTGCGTACCGAAGCACGACCAACAATTTGATCCCGAAATTCAACTACGAGCTTTTTAACTGCAACAACTTTAATATACGCTATTGGAGCTGGAATTACCGCGGCTGCTGGCACCAGACTTGCCCTCCAA
+
<?<D@<<1G@HII?@G@D@1<FHE@@<FFHCHIIII@HC</C<10<FHFHFHIHHHEEH1<@F@1F11<FE<GHEGE?@<G@@HF<FC1CH1111EEHH@<HECE@E0HBDGH<<<HEHHGEGBC@HFH@FDIHHFHBB8HHHFIHHIIIIHH?CEIHIIHHGCEHIHGDGHHHGEGDIIHH:HIHIHHFGIHEHHEHEHEDHHCHIGD@?AIHAHHHHHHCGEHFEGHIIDHG@HHGFCFHFGHCHFCGF@@EIHEEGGC<G@C?GEHHC@FCEEHHHGEGHF@HHEHHFIIIIIHIIHHHHHHIHHHEHHHHDDHIHEHIHHHIIIIHHHFIIHHHGIDDDDD
@HISEQ:969:HM2KJBCX2:2:1101:10640:61702 2:N:0:ACTATGCA
GCGTAGAGAGACCCCAACTATCCCTATTAATCATTACGTCAATCCTAGAAACCAACAAAATAGGATCGAACGTCCTATTTCATTATTCCATGCTAATGTATTCAAGCGTTAGCCTGCTTTAAACACTCTAATTTTTTCAAAGTAACAGTCCTGTTTCCCTGCAACACCAAATTAATGGCATTACAGTTCTTCAGAAAGGAGGAATCAGCTAAGCCAGTGCATACCAGTGGCACGACCAACCTGCTGACCCCGAAATTCAACTACGAGCTTTTTAACTGCAACAACTTTAATATACGCTATTGGAG
+
DDDDDIHHIIIIIIIIIIIIIIIIIIIIIIIIIIIIIIHIIIIIIIIIIIIHIIIIIIIIIIIIIIIIIIIIHIHIIIIIIIIIIIIIHIIIHIIIIIIIIIIIIIIIIIIIIIIIIIIIIIIIIIIIHIIIIIIIHIIIIIIIIIHIIIIIIIIIIIIIIIIIIIIIIIIIIIIIIIIIIIIIIIIIIIIIIIIIIIIIIIHHIIIIIIIIIIHIIIIIIIIIIIIIIIIIIIIIIIHIIIIIIIIIIIIIIIIIIIIIIIIIIIIIIIIIIIIIIIIIIHIIIIIIIIHIIIIIIIIIDDDDD
@HISEQ:969:HM2KJBCX2:2:1101:7140:61938 2:N:0:ACTATGCA
GCGTAGAGAGACCCCAACTATCCCTATTAATCATTACATCGATCCTAGAAACCAACAAAATAGAATCGGATGTCCTATTTCATTATTCCATGCTAATGTATTCAAGCGTGAGCCTGCTTTAAACACTCTAATTTTTTCAAGGTAACAGTCCTAATTCCCCGTGACACCAAATTAATGGCATTACGGTTCTTTAGAAGGTGAGAAATCAATAATATCAGTACATACCAACGGCATGACCGAAACATTGATCCCGAAATTCAACTACGAGCTTTTTAACTGCAACAACTTTAATATACGCTATTGGAGCTGGAATTACCGCGGCTGCTGGCACCAGACTTGCCCTCCAA
+
DDDDDIIIIHHIIIIIIIIIIIIIIIIIIIIIIIIIIIIIIIIIIIIIIIIIIIIIIIIIIIIIIHHIGHIIIIIIIIIIIIIIIHHHIHIIIIIIIIIIIGHIGIIHIIIIIIIIIIIIIIHIIIIFHHHIIIIIIFIIHIIIIHHIHIHHHIIIIIIGGIIIHHHHHHHIHHHIHHHHHIHHIIIHIIIIIGIIHHEHGFFFHHIIGIIIHHHHHCFHIHIIIGHHHIGIIIFIGIHHIHHHHHHFDIH@GHHHHGHIHHDHHFIIHHHIHHIIGHIIHHHEIIIIIIHHHHHIIHHEFFH?EIIGIIIIIIHGIHHHIIHHEIIHIIIHIIIHHEHHCHB@DDD
@HISEQ:969:HM2KJBCX2:2:1101:4288:62114 2:N:0:ACTATGCA
GCGTAGAGAGACCCCAACTATCCCTATTAATCATTACGTCAATCCTAGAAACCAACAAAATAGGATCGAACGTCCTATTTCATTATTCCATGCTAATGTATTCAAGCGTTAGCCTGCTTTAAACACTCTAATTTTTTCAAAGTAACAGTCCTGTTTCCCTGCAACACCAAATTAATGACATTACAGTTCTTCAGAAAGGAGGAATCAGCGAAGCCAGTGCATACCAGTGGCACGACCAACCTGCTGACCCCGAAATTCAACTACGAGCTTTTTAACTGCAACAACTTTAATATACGCTATTGGAGCTGGAATTACCGCGGCTGCTGGCACCAGACTTGCCCTCCAA
+
DDDDDIIIIIIIIIIIIIIIIIIIIIIIIIIHIIIIIIIIHIIIIIIIIIIIIIIIIIIHHHIIIIIHHHIIIIHIIIIHIIIIIIIIIIIHIIIIIIIHHDHHIHIIIIIFHHHIIHHIIIIHIIIGH;HHIHIIIIIIHHHHFGIHHIBGEHIIGFIIHIGIHGIHHH@GHIEHIHHHIIEHFHHHEHFHIEHFEHCHIHHHIHHIEDHIHHHIHHHHHIHGEHHHEHIHHHE<DECHHHEHGEAGHG@@@@FG@?EHHHCE?CHE?GHFH@EGIHHHHHGG@GCD1?DHEHCC1@@<HFGECIHECIHHHCIIHCHFDCHEHCCGFCF??EGE?GC0<<<<D<
@HISEQ:969:HM2KJBCX2:2:1101:18619:63062 2:N:0:ACTATGCA
GCGTAGAGAGACCCCAACTATCCCTATTAATCATTACGGTGGTCCTAGAAACCAACAAAATAGAACCACAACGTCCTATTCTATTATTCCATGCTAATCTATTCAAGCAATAGCCCGCTTTAAACACTCTAATTTTTTCAAGGTAATGGTCCTGGCTCCCCAACACACCCAATAAAGGACATGCTGGCTCACCAGAAGGAAGACCCGACAGCAGACAGTACTCGCCAAAGACGGACCGCCCGGCCAGGCCTAAAATTCAACTACGAGCTTTTTAACTGCAACAACTTTAATATACGCTATTGGAGCTGGAATTACCGCGGCTGCTGGCACCAGACTTGCCCTCCAA
+
DDDDDIIIIIGHIIIIIIIIIIIIIIIIIHIIIIIIHGHIIIHIIIIIIIGIIIHIIIHIIIIGIIGGIIIIHEHIIIIIIIHIHHIIIIIIEHHIIIIIIIIIIIIIIIHIIIHHHIIHHIHHIIIHIIIIIIIIIIIIIIIIIIIHIIGIIHGIHHIIIIIIIIIIIIIIIIIIIIIIIIIIIHHHIIIIIIIIIIIIIHIIIIIIIIIIIIIIIIIIIII=IIIIIIIIIIIHHIIIIIIIIIIIIIIIIIIIIIIIIIIIIIIIIIIIIIIIIIIIIIIIIIIIIIIIIIIIIHIIHIIIIIIIIIIIIIIIIIIIIIIIIIIIIIIIIIIIIIIIIDDDDD
@HISEQ:969:HM2KJBCX2:2:1101:5086:63662 2:N:0:ACTATGCA
GCGTAGAGAGACCCCAACTATCCCTATTAATCATTACGTCAATCCTAGAAACCAACAAAATAGGATCAACGTCCTATTTCATTATTCCATGCTAATGTATTCAAGCGCGAGCCTGCTTTAAACACTCTAATTTTTTCAAAGTAACAGTCCTGATTCCCCACCACACCAAATTAATGACATGATGGTTCATCAGAAGGTAGAAATCAGTAACACCAGTACGTACCGAAGGCACGACCAGCGTACTAATCCCGAAATTCAACTACGAGCTTTTTAACTGCAACAACTTTAATATACGCTATTGGAGCTGGAATTACCGCGGCTGCTGGCACCAGACTTGCCCTCCAA
+
DDDDDIIIIIIIIIIIIIIIIIIIIIIIIIIIIIIIIIIIIIIGIIIIHIIHIIIIIIHIIIHHIIIIIIIHHHIHHHIIIIIIIHIIIIIGIIEHIIIIIIIIIIIIIIHIIIIIIIIHHHHIIIIIIIIIIHHHHIIIIHIIIIIIIIIIIIHIIIIIIIIIIIHIIIIIIIIIIIIHIIIIIIHIIIIIIIIIHHIIIIIIIIHIHIIIIIIIIIIIIIIIIIIIIIIIIIIIIIIIIIIHIIIHIIIIIIIIIIIIIIIIIIIHIIIIIIIIIIIIIIIIIIIIIIIIHIIIIIIIIIIIIIIIIIIIIIIIIIIIIGIIIIIIIIIIIIHIIIIIDCDDD
@HISEQ:969:HM2KJBCX2:2:1101:11431:64383 2:N:0:ACTATGCA
GCGTAGAGAGACCCCAACTATCCCTATTAATCATTACGGTGATCCTAGAAACCAACAAAATAGAACCATGCCGTCCTATTCTATTATTCCATGCTAATGTATTCGAGCAAAATGCCTGCTTTAAACACTCTAATTTTTTCAAGGTAAAGGTCCTGGTTCCACATGACACCCAATTAAGGACATCATGCTTCTCCAGAAGGTGAGAAATCAACTGCGACAGTTCATACCCCTTAAGGCACGACCATCACGTCAATCCCGAAATTCAACTACGAGCTTTTTAACTGCAACAACTTTAATATACGCTATTGGAGCTGGAATTACCGCGGCTGCTGGCACCAGACTTGCCCTCCAA
+
@DDDDHHEHHHHHHHIIIHIIIIGHIIIHIIIIIIHIIFHIGIIGHHIIIIHEHIIHIIIIHIHIIIHHIGIIEHHHIIEHIGHIIIIHIIHHIFHHHIHHHHIIIHHHIIIHIIIIIHHIHHIIHIIHIIIHIFHHIGIIHIIIIIIIHIHIIIIIIIIIIIIIHHIIIIIIIHHGIIIIIIHHIIIIIIHIHIIIIHHIIHHHHHHHHIIIIIIIIHIIIIHIHIIIIIIIIIIHHIIHIIIIIIIIHEIIIIIIIIIIIIIIIGGIIIIIIIIIIIIIIIIIHIIIIIIIIIIIIHHIIIIIIIIIIIIIIIIIIIIIIIIIIIIIIIIIIIIIIIIIIIIIIIDDDDD
@HISEQ:969:HM2KJBCX2:2:1101:12105:64008 2:N:0:ACTATGCA
GCGTAGAGAGACCCCAACTATCCCTATTAATCATTACGGTGATCCTAGAAACCAACGAAATAGAATCAGTCCGTCCTATTTCATTATTCCATGCTAATGTATTCAGACGATAGTCTGCTTTAAACACTCTAATTTTTTCAAAGTAACAGTCCTGATTTCCCATCACACCAAATAAATGGCATGAAAGTTCCTCAGAAGGTAGAGATCCATCTCACCAGTACAGACAATTAAGCCTGACCAATGGGTAGACCCCGAAGTTCAACTACGAGCTTTTTAACTGCAACAACTTTAATATACGCTATTGGAGCTGGAATTACCGCGGCTGCTGGCACCAGACTTGCCCTCCAA
+
DDDDDIIIIIIIIHIIIIIIIIGHIIIIIEHIIIIIIIIIIIGIIIIHIIIHHHIHIHHIIIHHHIIIHIIGIIIIIIIIIIIIGIIIIIIIGHIIIIIIIIIIIIIHIIHIIHIIIHIIIIHHHHIIHHIIIIIIIIIIIHHIIIIIIIIIIIIHIIIIIHHIHIHIIIIIIHIIIHIIIIIIIIIIIHIIIIIIHHIIIIIIIIIIIHIIIIIIIIIIIHIIIIIIIIIIIIIIIIIIIIHHHGAIIIIIHIIIIIIHIIIIIIIIIIIIIIIIIIIIIIIIHIIIHIIIIIIIIIIIIIIIIIIIIIIIIIIIIIIIIIIIIIIIIIIIIIIIHHIIIIIDDDCD
@HISEQ:969:HM2KJBCX2:2:1101:20473:65622 2:N:0:ACTATGCA
GCGTAGAGAGACCCCAACTATCCCTATTAATCATTACATCGATCCTAGAAACCAACAAAATAGAATCGGATGTCCTATTTCATTATTCCATGCTAATGTATTCAAGCGTGAGCCTGCTTTAAACACTCTAATTTTTTCAAGGTAACAGTCCTAATTCCCCGTGACACCAAATTAATGGCATTACGGTTCTTTAGAAGGTGAGAAATCAATAATATCAGTACATACCAACGGCATGACCGAAACATTGATCCCGAAATTCAACTACGAGCTTTTTAACTGCAACAACTTTAATATACGCTATTGGAGCTGGAATTACCGCGGCTGCTGGCACCAGACTTGCCCTCCAA
+
DDDDDIIIIIIIIIIIIIIIIHIIIIIIIIHIIIIHIIHIIIIHHHIIIIIIHIIIIIIIIHHHHHHIHIIIHIIIIIIIHHHIIIIIHIIIGIIHIHHIIHEGHHHIIHIIIHIIIIIIIHHHHHIHIIGIHIHIHIHHHGIHIIIIIHIHHIIIIIIIIHIIIIHHIIIIIHHHHEHIIHIIHHIIGHCIIIIHIIHIGHGIIHIHIHIIIIIIIIHIIIIIIIIIIIIIIIIIIIIIIIIHHHIIIIIHIIIIIIIIIIIIIIIIIIIIIIIIIIIIIIIIIIIIIHIIIIIIIHIIIIIIIHIIIIIIIIIIIIIIIIIIIIHIIIIIIIIIIIIIIIDDDDD
@HISEQ:969:HM2KJBCX2:2:1101:17881:66382 2:N:0:ACTATGCA
GCGTAGAGAGACCCCAACTATCCCTATTAATCATTACGGTGATCCTAGAAACCAACAAAATAGAATCATGCCGTCCTATTTTATTATTCCATGCTAATGTATTCAAGCAAAATGCCTGCTTTAAACACTCTAATTTTTTCAAAGTAAAGGTCCTGGTTCCCCGTGACACCCAATTAAGGGCATCGCGGTTCTCCAGAAGGTGAGAAATTGACTACACCAGTTCATGCCCCTTAAGGCACGACCGATGTGTCAATCCCGAAATTCAACTACGAGCTTTTTAACTGCAACAACTTTAATATACGCTATTGGAGCTGGAATTACCGCGGCTGCTGGCACCAGACTTGCCCTCCAA
+
DDDDDDHHIIIIFHHEHDHIIIIIIHIIIEHIGIIIIHIIIIIFGEGE?FGHHEEH@FH?FCCEHHIFHEE1CGHCHHHIIHEHHHHHHHHIHHHIICFHEEHIIHGEGEGHHHEFHEHHHHHEBCCGHHHEHHHHH?EIHHEIHIIHG?HIIIIIFHGHCEEIIIHEFEHHHIHHHH;HEDHIIDGHIIIIGHGIIIIIHEIIHIIIIHIIIIIIIIIHIIIIIIIHHIII=HIIHDHHEHGIIHGIIFHIHDIHIIIIIIIIIIIGIIHGIIIHIIIIIIIIIHIIIHIIIIIIIHIIIIIIIIIIIIIIHGIIIIHIIIIIIIIIIIIIIIIHIIIIIIIIGIIADDDB
@HISEQ:969:HM2KJBCX2:2:1101:7982:66968 2:N:0:ACTATGCA
GCGTAGAGAGACCCCAACTATCCCTATTAATCATTACGGTGATCCTAGAAACCAACGAAATAGAATCAGTCCGTCCTATTTCATTATTCCATGCTAATGTATTCAGACGATAGTCTGCTTTAAACACTCTAATTTTTTCAAAGTAACAGTCCTGATTTCCCATCACACCAAATAAATGGCATGAAAGTTCCTCAGAAGGTAGAGATCCATCTCACCAGTGCAGACAATTAAGCCTGACCAATGGGTAGACCCCGAAGTTCAACTACGAGCTTTTTAACTGCAACAACTTTAATATACGCTATTGGAGCTGGAATTACCGCGGCTGCTGGCACCAGACTTGCCCTCCAA
+
DDDDDIIIHIGIIIIIIIIHIIIIIIIIIIIIIIIIIIIIIHIIIIIIIIIIIGHIIIIIIHIIIIIIIIGHII<FHHIIIIIIIIIIIIIIIHIIIHIIIHIIHIIIIIIIIIIIIIIIIIIIIIIHIHIIIIIIIIIIIIIIIIIIIIIIIIIIIIIIIIIIIIIIIIIIIIHIIIIHHIGIIIIIIIIIIIIIIIIIIIIIIIHIIHIIIIIIIIIIIIIIIIIIIIIIIIIIIIIIIIIIIHFIIIIHIIIIIIIIIIIIIIIIIIIIIIIIIIIIIIIIIIIHHIIIIIIIIIIIIIIIIIIIIIIIIIIIIIIIIIIIIIIIIIIIIIIIIIIIIIIDDDDD
@HISEQ:969:HM2KJBCX2:2:1101:9608:67175 2:N:0:ACTATGCA
GCGTAGAGAGACCCCCAACTATCCCTATTAATCATTACGTCAATCCTAGAAACCAACAAAATAGGATCGTCGTCCTATTTCATTATTCCATGCTAATGTATTCAAGCGTTAGCCTGCTTTAAACACTCTAATTTTTTCAAAGTAACAGTCCTGTTTCCCCGCAACACCAACTTAATGGCATTACGGTTCTACAAGAAGGAGGAATCAGCAAAGCCAGTGCATACCAGTGGCACGACCAACTTGCTGACCCCGAAATTCAACTACGAGCTTTTTAACTGCAACAACTTTAATATACGCTATTGGAGCTGGAATTACCGCGGCTGCTGGCACCAGACTTGCCCTCCAA
+
<<BDDC@1<CGGHGIICHHIIHHHHEFHCHHIHHHCFE?FFEHHCCHE@@<C@DCEC1GCCGH?CFE<<11<<D=GHIH@11<1<CG1<CFE1CGHCFGECEHG=HG@HEHHFH81CHD@EB6FCHHHHFFHCIHHEFHBHHEGBBCCBB<FEG1HEEGIHGEEHHIHIHIIHIFHI;IHHHHCEE?IHIHHEFGIIGIIHEHHHHHGFIIHECEH?HHCHF@EEHH>FHIHBHE:<1<CG1C1<HHC<DHHHIHEIHIHGHHHHEEHEEEG@<<G@GC1HGCEHHHHF@D0EEDF1HGIIHHFIHHHGFHH?IHDCCF1CFE1FGE<<FHHC1HEHGCCF@0@DB
@HISEQ:969:HM2KJBCX2:2:1101:12181:67197 2:N:0:ACTATGCA
GCGTAGAGAGACCCCAACTATCCCTATTAATCATTACGGTGATCCTAGAAACCAACGAAATAGAATCAGTCCGTCCTATTTCATTATTCCATGCTAATGTATTCAGACGATAGTCTGCTTTAAACACTCTAATTTTTTCAAAGTAACAGTCCTGATTTCCAACCACACCAAATAAATGGCATGAAAGTTCCTCAGAAGGTAGAGATCCATCTCACCAGTACAGACAATTAAGCCTGACCAATGGGTAGACCCCGAAATTCAACTACGAGCTTTTTAACTGCAACAACTTTAATATACGCTATTGGAGCTGGAATTACCGCGGCTGCTGGCACCAGACTTGCCCT
+
DDDDDIIIIIIIIIIIIIIIIIIIIIIIIIIIIIIIIIIIIIIIIIIIIIHIIIIIIIIIIIHHIIIIHIIIIHHIIIIIIIIIIIIIIIIIIIIIIIIIIHHIIIIIIIIIHIIIIIIIIIIHIIIIIIIIIIIIIIIIIHIIIIIIIHIIIIIIIIIIIIIHHIIIIHIIIIIIHIIIIIIIIIIHHIIIIIIIIIIIIIIIIIIIIIHHHIIIIIIIIIIIIIIIIIIIIIIIIIIIIIIIIIIIIIIIIIIIIIIIIIIIIIIIIIIIIIIIIIIIIIIIIIIIIIIIIIIIIIIIIIGIIIIIIIIIIIIIIIIIIIIIIIIIIIIIIIIIIIIDDCDD
@HISEQ:969:HM2KJBCX2:2:1101:1353:69058 2:N:0:ACTATGCA
GCGTAGAGAGACCCCAACTATCCCTATTAATCATTACGTCGATCCTAGAAACCAACAAAATAGAATCAAACGTCCTATTTCGTTATTCCATGCTAATGTATTCAAGCGTGAGCCTGCTTTAAACACTCTAATTTTTTCAAAGTAACAGTCCTGATTCCCCATGACACCAAATTAATGACATCATGGTTCGTCAGAAGGTAGGAATCAATAATACCAGTACGTACAATAGCACGACCAATAAATTAATCCCGAAATTCAACTACGAGCTTTTTAACTGCAACAACTTTAATATACGCTATTGGAGCTGGAATTACCGCGGCTGCTGGCACCAGACTTGCCCTCCAA
+
DDDDBHCE@ECEEHHFHH@EEFHFHFEGFHCFHGHIIIHIDDHHHHIGHHHEGGHIIGHEHH1GH@HHHHEEEH=GHHFHHHHHGCGHHHHHIIIIHHHIHHGHIIHIHIIHHHHHIHEAGHHFHHHHHIEHHHHHD@GHHGHHHGHHH?HHHHEEHGHEG?GDGHHHFCGHGHHHHGFHIIIIHHHHHIHH@IIIIIIIIIHHCCHGCFHGDHHFGHFHIIIIGHIHCHHIHIIHHHIIIHEHHIHHHHHHHEEHC<<IIIIHHIIHHIIHHEIIIHGHHHEHFEHEIIIIHIIIIIIIIIIIIHIIHIIHHDGGDIIIHGHHIHGIIIIHHIIIIIIIDDDD@
@HISEQ:969:HM2KJBCX2:2:1101:11499:69608 2:N:0:ACTATGCA
GCGTAGAGAGACCCCAACTATCCCTATTAATCATTACATCGATCCTAGAAACCAACAAAATAGAATCTGATGTCCTATTTCATTATTCCATGCTAATGTATTCAAGCGTAAGCTTGCTTTAAACACTCTAATTTTTTCAAGGTAACAGTCCTAATTCCCCATAACATCAAATAAATGACATTATGGTTCTTTAGAAGGTGAGAACCAATAAAACCAGTACATACCAAGGCATGACCGATTCCTTGATCCCGAAATTCAACTACGAGCTTTTTAACTGCAACAACTTTAATATACGCTATTGGAGCTGGAATTACCGCGGCTGCTGGCACCAGACTTGCCCTCCAA
+
ABDDDIIIIIIIHIIIIIIIIHIIIIIIIIIIIIIIIIIIGIIIIHIIIIIIIIIIIIHIIIIIIIIIIIIGHIIIIHHHIHIIIIIIIIIIHIHIIIIIIHIIIIHHIIIIIIIIIIIHIHIIIHIIHIIIIIIIIIIIIIIIIIIIIIIIIIIIIIGIIIHIIIIIIIIIIIIIIIHIIIIIIIIIIIIIIIIIIIHIIIHHIHIIIIIHIIIIIIIIIIIIIIIIIIIIIIHIIIIIIIHFIIIIIHIIIIHIIIIIIIIIIIIIIIIIIIIIIIIIIIIIIIIIIIIIIIIHIIIHIIIIIIIIIIIIIIIIIIIIIGIIIIIIIIIIIIIIIIIIDDDDD
@HISEQ:969:HM2KJBCX2:2:1101:6525:70171 2:N:0:ACTATGCA
GCGTAGAGAGACCCCAACTATCCCTATTAATCATTACGGTGATCCTAGAAACCAACAAAATAGAACCATGCCGTCCTATTCTATTATTCCATGCTAATGTATTCGAGCAAAAATGCCTGCTTTAAACACTCTAATTTTTTCAAGGTAAAGGTCCTGGATCCGCAAGACACCCAATTAAGGACATCAAGTTTCTCCAGAAGGTGAGAAATCAACAGCGACAGTTCATACCCCTTAAGGCATGACCATCACGTCAATCCCGAAATTCAACTACGAGCTTTTTAACTGCAACAACTTTAATATACGCTATTGGAGCTGGAATTACCGCGGCTGCTGGCACCAGACTTGCCCTCCAA
+
DDDDDIIIIIIIIIIIIIIIIIIGIIIIHIIIIIIIIIIIIIIIIIIIIIIIIIIIIHGHHIHIIIIIIEHHHHIIIIIIIHIIHIIIIIIIIHHHHIIHHFFHHIIHIIIIIIIHIIGHIIIIIHIIIIIIHIIIIIIIIHIIIIIIIIIIIHIIIIIIIIIIIIIIIIHIIIIHIIHIIIIIIIIIIIIIIIIIIIIIIIIIIIIIIIIIIIIIIIIIIIIIIIIIIIIIIIIIIIIIIIIIIIIIIIIHIIIIIIIIIIIIIIIIIIIIIIIIIIIIIIIIIIIIIIIIIIIIIIIIHIIIIHIIIIIIIIIIIIIIIIIIIIIIIIIIIIIIIIIIIIIIIIIIDDDDD
@HISEQ:969:HM2KJBCX2:2:1101:12665:69879 2:N:0:ACTATGCA
GCGTAGAGAGACCCCAACTATCCCTATTAATCATTACGTCGATCCTAGAAACCAACAAAATAGAATCAAACGTCCTATTTCATTATTCCATGCTAATGTATTCAAGCGTAAGCCTGCTTTAAACACTCTAATTTTTTCAAAGTAACAGTCCTGATTCCCCACGACACCAAATTAATGACATCGCGGTTCTTCAGAAGGTAGGAACCGATAATGCCAGTGCGTACCGAAGCACGACCAACAATTCGATCCCGAAATTCAACTACGAGCTTTTTAACTGCAACAACTTTAATATACGCTATTGGAGCTGGAATTACCGCGGCTGCTGGCACCAGACTTGCCCTCCAA
+
ADDDDIHGHHHIIHIHIIII1DGHIHIIIHIHHIIHHIIHHIIFGHHHGIGFHHHIIGIHIIHGHHHHGHIIHHHHHHHHFHHHIIIIG1DGHIHIIIHHIHIIIIIIIIIHIIIIIIIIGIFHIIHGIIIIIIIIIIIIIIHHIIGHHIIIIIHDHHIIHHHIIIIIIIIIIIIIIIIIHIIIIIIIIIHIIIIIIIIIIIIIIIIIIIIIHHHIIIIIIIIIIHIIIIIIHIHIIIIIIHGFIHHIIIIIIIIIIIIHHHIIIIHFHIIIIIIIIIIIIIIIHHIIIIIIIIIIIIIIIIIIIIIIIIIIIIIIIIIIIIIIIIIIIIIIIIIIIIIIDADCD
@HISEQ:969:HM2KJBCX2:2:1101:5134:68838 2:N:0:ACTATGCA
GCGTAGAGAGACCCCAACTATCCCTATTAATCATTACGGTGATCCTAGAAACCAACGAAATAGAATCAGTCCGTCCTATTTCATTATTCCATGCTAATGTATTCAGACGATAGTCTGCTTTAAACACTCTAATTTTTTCAAAGTAACAGTCCTGATTTCCCATCACACCAAATAAATGGCATGAAAGTTCCTCAGAAGGTAGAGATCCATCTCACCAGTGCAGACAATTAAGCCTGACCAATGGGTAGACCCCGAGGTTCAACTACGAGCTTTTTAACTGCAACAACTTTAATATACGCTATTGGAGCTGGAATTACCGCGGCTGCTGGCACCAGACTTGCCCTCCAA
+
DDDDDIIIIIIIIIIIIIIIIIIIIIIIIIIIIIIIIIIIIIIIIIIIIIIIIIHIIIIIHIHIIIIIHIIIIHHIIIIIIIIIIIIIIHHHGHHIIIGHIIIHIIIIIHIHIHIIIIIHIIIIIIIHHIIIIIIIHIIHIHHHHIIIIIIIIIIHIIIIIIIHIHHHIIIHFIIIHIHIIIIIIIHIIIIIHIIIIIIIIIIIIIIIIIIIIIIIIIIIIIIIIIIIIIIIIIHHIIIIIIIIHHGIHIIIIIIIIIIHIIIIIIIIIIIIIIIIIIIIIIIIIIIIIIIIIIIIIIIIIIIIIIIIIIIIIIIIIIIIIIIIIIIIIIIIIIIIIIIIIIIDDDDD
@HISEQ:969:HM2KJBCX2:2:1101:20623:69271 2:N:0:ACTATGCA
GCGTAGAGAGACCCCAACTATCCCTATTAATCATTACGTCAATCCTAGAAACCAACAAAATAGGATCAACGTCCTATTTCATTATTCCATGCTAATGTATTCAAGCGCGAGCCTGCTTTAAACACTCTAATTTTTTCAAAGTAACAGTCCTGATTCCCCACCACACCAAATTAATGACATGATGGTTCGTCAGAAGGTAGAAATCAGTAACACCAGTACGTACCGAAGGCACGACCAGCGTACTAATCCCGAAATTCAACTACGAGCTTTTTAACTGCAACAACTTTAATATACGCTATTGGAGCTGGAATTACCGCGGCTGCTGGCACCAGACTTGCCCTCCAA
+
DDDDDIIIIHIIIIIIIIIIIIIIIIIIIIIIIIIIIIIIIIIIIIIIIIIIIHIIIIHHIIIIIIIIIIIIIIIIIIIIIIIIIIIIIIIIIIIIIIIIIHGIHIIIIIIIIIIIIIIIHIIIIIIIIHIIIHHIHIIIIIIIIIIIIIIHGHIIIIIIIIIIHIIIIIIIIIIGIIHIIIIIIIIIIIHIIIIIIIIIIIIHIIIIIFIIIIIIIIIIIIGIIIIIIIIIIIIIIIIIIIIHIIIIIIIIIIIIIIIIIIIIGIIIIIIIIIIIIIIIIIIIIIIIIIIIIIIIIIIIIIIIIIHIIIIIIIIIIIIIIIIIIIHIIIIIIIIIIHIIDDDDD
@HISEQ:969:HM2KJBCX2:2:1101:5247:71692 2:N:0:ACTATGCA
GCGTAGAGAGACCCCAACTATCCCTATTAATCATTACGGTGATCCTAGAAACCAACAAAATAGAACCATGCCGTCCTATTCTATTATTCCATGCTAATGTATTCGAGCAAAAATGCCTGCTTTAAACACTCTAATTTTTTCAAGGTAAAGGTCCTGGATCCGCAAGACACCCAATAAAGGACATCAAGTTTCTCCAGAAGGTGAGAAATCAACAGTAACAGTTCATACCCCTTAAGGCATGACCATCACGTCAATCCCGAAATTCAACTACGAGCTTTTTAACTGCAACAACTTTAATATACGCTATTGGAGCTGGAATTACCGCGGCTGCTGGCACCAGACTTGCCCTCCAA
+
DBDDCHCFEHHCE@G=EHEHHHHHHHHIHIIFHFHGIIEHHEHHIIGHHIEHCCFDHHF@HHF?CFHEF1GHH@CDHEHHHIIHHHEHE<GEHHEEE@EGEHCHHHHHIIHHHHIIIHHHHHHIHHHIIHHGHHIIHHCIIIHEIHHIHHIGIIHHHHHIIHEHHHHHHHHHIIIIIIIIIIIHHIIIIIHIIIGIHHIIIIHHEG?HHGIIIIIHIHIIIIHIIHHIIIHIIIIIIHIIIIFHIHHEIFHFHDCHDHHIIIIIIIIHHIIHIIIHHIIIIIIHGIHIIIIIIIIGIIIHFIIIIIIIIHIIIIIIIIIIIIIIIIIIIHIIIIIIIIIIIIIIIIIHDBDDD
@HISEQ:969:HM2KJBCX2:2:1101:14508:71336 2:N:0:ACTATGCA
GCGTAGAGAGACCCCCAACTATCCCTATTAATCATTACGTCAATCCTAGAAACCAACAAAATAGGATCAACGTCCTATTTCATTATTCCATGCTAATGTATTCAAGCGCGAGCCTGCTTTAAACACTCTAATTTTTTCAAAGTAACAGTCCTGATTCCCCACCACACCAAATTAATGACATGATGGTTCGTCAGAAGGTAGAAATCAGTAACACCAGTACGTACCGAAGGCACGACCAGCGTACTAATCCCGAAATTCAACTACGAGCTTTTTAACTGCAACAACTTTAATATACGCTATTGGAGCTGGAATTACCGCGGCTGCTGGCACCAGACTTGCCCTCCAA
+
DDDDDIHHIIIIIIIIIIIIIHIIIIIIIIHIIIIIIHIIHIIIIHIIHIHIFFGEGHIIHIIHHEHIHHHHEGHHIIHHHHIIIIHHHIGI?HHIIIIIGHHGHHIGIIIIFHHHHHHIIHHIIIIIIIIHHIHHIHIIIIIIIIIIHHIIIHHHGHIIIIIHIIIIHHHGHIIIIIGIIIIGHIIIIHIIIIIIIIIIIIHIIIIIIIHHHHIHHHIHHHHIHIHHIIHHIIIIIIIHIHHHEIIIIIHHFIHHIIIIIHHIIIHIIIIIIIIIIIIHHIIIIIIIGIHHIIIIHHHIHHIIIHIIIIIIHHHHDHIIIIIIIIIIIIHIIIIIHHIIHDDCDD
@HISEQ:969:HM2KJBCX2:2:1101:12427:70043 2:N:0:ACTATGCA
GCGTAGAGAGACCCCAACTATCCCTATTAATCATTACGGTGATCCTAGAAACCAACAAAATAGAACCATGCCGTCCTATTCTATTATTCCATGCTAATGTATTCGAGCAAAAATGCCTGCTTTAAACACTCTAATTTTTTCAAGGTAAAGGTCCTGGATCCGCAAGACACCCAATAAAGGACATCAAGTTTCTCCAGAAGGTGAGAAATCAACAGTAACAGTTCATACCCCTTAAGGCATGACCGTCACGTCAATCCCGAAATTCAACTACGAGCTTTTTAACTGCAACAACTTTAATATACGCTATTGGAGCTGGAATTACCGCGGCTGCTGGCACCAGACTTGCCCTCCAA
+
DADDDHHHIIIIIIIIIIIIIIIIIIIIIIIIIIIIIIIIIIIIIHIIHIIIIHHIIGHHIIIGIIIHIHIIIIIIIIIIIIIIIIHII1FHHHIIIIIHIHHIHHHHHHHGHHHHIIIIHIIIIIIIIIIIIIIHIIHIIIIIIIHIIIIIIIIIIHHIIIIIIIHIIHIIIIIIIIIIIIIIHIIIIHIIIIIIIIIIIIIIIIIIIIIIIIIIIIIIIIHIIIHIIIIIIIIIIHIIIIIIIIIIGIHFIHDIHEIIIIIIIIIIIIIIIHIIIIIIIIIIIIIIHIIHGIHIHIIIIIIIIIIIIIIIIIIIIIIIIIIIIIIHIIIIIIIIIIIIIIIIIIIIDDDDD
@HISEQ:969:HM2KJBCX2:2:1101:21083:71857 2:N:0:ACTATGCA
GCGTAGAGAGACCCCAACTATCCCTATTAATCATTACGTCGATCCTAGAAACCAACAAAATAGAATCAAACGTCCTATTTCATTATTCCATGCTAATGTATTCAAGCGTAAGCCTGCTTTAAACACTCTAATTTTTTCAAAGTAACAGTCCTGATTCCCCACGACACCAAATTAATGACATCGCGGTTCTTCAGAAGGTAGGAACCGATAATGCCAGTGCGTACCGAAGCACGACCAACAATTCGATCCCGAAATTCAACTACGAGCTTTTTAACTGCAACAACTTTAATATACGCTATTGGAGCTGGAATTACCGCGGCTGCTGGCACCAGACTTGCCCTCCAA
+
DDDDDHIIIIIHIIIIGHEHCHIIHIHIIIIIIHIIIIIIIIEHIHHIIIIHGHIHIIIIEHIIIIIIIIFHCGCHHHIFHHIGHHHHHICFHHHIHHIIHHHHHHHIIFHEHHHHFHIIHHIBGHHHIHIHIHHHHEHIHHCHHHIHHIIIIEHHIIIHFIGHEHHIHHIIHIIIHHHIHIIIIHIIIIIIIHCFIIIHHIIHIIIHHGIHIIIIIIIGIIIIHHHHIIIIIHGIIIIIHFHDHHGIIHHHIIIIIIIIIHIIIIIIIIIHHGIHHIIIHIIIIIIIIIHHHIIIIIIHIIIIIIIIIIIIIIIIIIIIIIIIIIIIIIIIIIIIIIIIDDDDD
@HISEQ:969:HM2KJBCX2:2:1101:19214:71619 2:N:0:ACTATGCA
GCGTAGAGAGACCCCAACTATCCCTTTAATCATTACGTCAATCCTAGAAACCAACAAAATAGGATCAACGTCCTATTTCATTATTCCATGCTAATGTATTCAAGCGCGAGCCTGCTTTAAACACTCTAATTTTTTCAAAGCAACATCCTGACTACCCACAACATCAAATTAATGACATCATGATTCATCAGAAGGGAGAAATCAATGACATTAGTACGTACCAAAGGCACGACCGACGTATTGATCCCGAAATTCAACTACGAGCTTTTTAACTGCAACAACTTTAATATACGCTATTGGAGCTGGAATTACCGCGGCTGCTGGCACCAGACTTGCCCTCCAA
+
0<DD@/C@GG?CH@EGHFHFGHCHHIIHIGIHICFE?<D@CGHHICE1CFH@1<CHHHCGHHGFIHHFC@EH=E1FHHI@G<GHEE1@11D<CHH@C<G?HHHDHDHC?CHHIHIHHFCE6EAEHA1ADEGCBF/HHGF@$EF1<@C@GHHHCDEEECHFFHGHFE</<HGE<<<@GFHEFHG<DCFHHG@GGHHHFCCHECC0<6FAIHHCHHGGHCHEHHHD1B0HIIHHHHFFECFE@FHECDDD1EEFDD@HHEE<<@CIIHCHC<11HEFD1GC<1E?EHECFEFHHC?FFGCCF<F?H@HHG1DHHHDDIHHCHIIHC@GF1GH@EHHHC0HD@@0@
@HISEQ:969:HM2KJBCX2:2:1101:11439:72123 2:N:0:ACTATGCA
GCGTAGAGAGACCCCAACTATCCCTATTAATCATTACGGCGACTCTAGAAACCAACAAAATAGAACCGCGCGTCCTATTTTATTATTCCATGCTAATGTATTCCGGCGTGAGCCTGCTTTGAACACTCTAATTTTCTCAAGGTAAAGGTCCTGGTTCCCCGACGCACCCAGCGAAGGGCATGCCGGCTCACCAAGAGGTAAGGCCCGGCCAGACAGTACACACCGTTAGGCGGACCGCCCGGCCAGGTCTGAAGTTCAACTACGAGCTTTTTAACTGCAACAACTTTAATATACGCTATTGGAGCTGGAATTACCGCGGCTGCTGGCACCAGACTTGCCCTCCAA
+
DDDDDHHHIIIHIIIIIIIIIIIIIIII1FHIIIIIIIHIIIIIIIHIIIIIIIIIIIIIIIIIIIIFDHIIDHHHIIIIIIIIIHIIIIIIIIIIIHHIIFHIHIIIIIIHIIIIIIIIIIIIIIIIIIIIIIIIIGIHIIHHHHIIHIIHIIIIIHIIIIIHIHIHHHIIHHIIIIHGIIIIHIHIIIIIIIIIIIIIIIIIIIIHHGHHIHIIIIIIIHIIIIIIIIIIIIIIIIIDIIHHIIIIHIIIIIIIIIIIIIIIIGIIIIIIIIIIIIIIIIIIIIIIIIIIHIIIIIIIIIIIIIIIIIIIIIIIIIIIIIIIIIIIIIIIIIIIHIIIDDDDD
@HISEQ:969:HM2KJBCX2:2:1101:16544:71467 2:N:0:ACTATGCA
GCGTAGAGAGACCCCAACTATCCCTATTAATCATTACGTCGATCCTAGAAACCAACAAAATAGGTTCGATCGTCCTATTTCGTTATTCCATGCTAATGTATTCAAGCGCGAGCCTGCTTTAAGCACTCTAATTTTTTCAAAGTAACAGTCCTGTTTCCCCGCAACAACAAATTAATGACATTACAGTTCTTCAGAAAGGAGGAATCAGCGAAACCAGTTCATACCAGTGGCACGACCAACCTGCTGACCCCGAAATTCAACTACGAGCTTTTTAACTGCAACAACTTTAATATACGCTATTGGAGCTGGAATTACCGCGGCTGCTGGCACCAGACTTGCCCTCCAA
+
DDDDDIIIIIIIIIIIIIIIIIIIIIIIIIIIIIIIIIIIIIIIIIIHIIIIIIIIIIIHIIHHHIGIGIICHIIIIIIIHIIIIIIIIIHHGIIIIIIIIIIHIIIIIIIIIIIIIIIIIIIIHIIIIIIIIIIIIIIIIIIIIIIIIIIIIIIIIIIIIIIIIIIIIIIIIIIIIIIIIIIIIIIIIIIIIIIIIIIIIIIIIIIIIIIIIIIIIIIIIIIIIIIHIIIIIIIIIIIIIIIHIIIIIHIIIIIIIIIIIIHIIIIIIIIIIIIIIIIIIIIIIIIIIIIIIIIIIIIIIIIIIIIIIIIIIIIIIIIIIIIIIIIIIIIIIIIIIIIIIDDDDD
@HISEQ:969:HM2KJBCX2:2:1101:19607:72904 2:N:0:ACTATGCA
GCGTAGAGAGACCCCAACTATCCCTATTAATCATTACGGTGGTCCTAGACCAACAAAATAGAACCAACGTCCTATTCTATTATTCCATGCTAATCTATTCAAGCAAAAGCCCGCTTTAAACACTCTAATTTTTTCAAGGTAATGGTTCTGGTTCCCCGACACACCCAATAAAGGACATATCGGCTCACCAGAAGGATAGACCCGACAACAGGACAGTACTCGCCAGAGACGGACCGCCCGGTCAGGCCTAAAATTCAACTACGAGCTTTTTAACTGCAACAACTTTAATATACGCTATTGGAGCTGGAATTACCGCGGCTGCTGGCACCAGACTTGCCCTCCAA
+
D@DDDHHIIHIHIIIIIIIIIIIHGHIIIHIFIIIIHIIIIIIHFGHHHHHHIGHHIIIIGIIIGHIIIIIHGHHHHHIIIHHIHIIHHGHHHHHIIIIIHEFHHIIIIHDHHGHEGHHFH@HIIIIIHIIIIHHHEGHHIIIIIHIIHHHHHIHHHHIIIIHHHHHHHIIHHIIIIIIGIIHHHIIIIIIIIIIIHI<IIIIIIHIIHIIHIIIIIIIIIIIIIIIGIIII?IIIIIHHIHGIIIIIIIIIIIHIIIIIIHIIGIIIIHHIIIIIIIIIIIIIHHIIIIHIIHIHHGFIIIIIIHIIIIIIIIIIIHHIIIIIIIIIIIIIIIIIIIIDDDDD
@HISEQ:969:HM2KJBCX2:2:1101:7144:73003 2:N:0:ACTATGCA
GCGTAGAGAGACCCCAACTATCCCTATTAATCATTACGGTGATCCTAGAAACCAACAAAATAGAACCATGCCGTCCTATTCTATTATTCCATGCTAATGTATTCGAGCAAAAATGCCTGCTTTAAACACTCTAATTTTTTCAAGGTAAAGGTCCTGGATCCGCAAGACACCCAATAAAGGACATCAAGTTTCTCCAGAAGGTGAGAAATCAACAGTAACAGTTCATACCCCTTAAGGCATGACCGTCACGTCAATCCCGAAATTCAACTACGAGCTTTTTAACTGCAACAACTTTAATATACGCTATTGGAGCTGGAATTACCGCGGCTGCTGGCACCAGACTTGCCCTCCAA
+
DCDCDIIIIIIIIIIIIIIIIIIIHIHIHHIIIIIIIIGHIIIIIIIIIGHIHIIIHHEHIIHHHHIIIIIIIIIIIIIIHIIIHHIIIIGIIIIIHIGHIGGIHIHIHIHIIIIIHIIIIIIIIIHHIHHHIGIIIIHHIIHHHHIHHEIIIIIHIHHIHHIIIIIIIIIIIIIIIHGIHHIIHHIIHGHIIHIIIIIIHIIIIIIIIIIIIIIIIHIHIII=IIHIIIIIIIIIIIIIHIIIIIIIIHHHIIIIHHHIIIGIIIIIIIIIIIIIIIIHIHHGIIGIIHHIIIIIIIIIIIIIIIIHHIIIIIIIIIIIIIIIIIIIIIIIIIIIIIHHIIIIIIIIDDDDD
@HISEQ:969:HM2KJBCX2:2:1101:18534:73780 2:N:0:ACTATGCA
GCGTAGAGAGACCCCAACTATCCCTATTAATCATTACGTCGATCCTAGAAACCAACAAAATAGGGTCAAACGTCCTATTTCATTATTCCATGCTAATGTATTCAAGCGTGTGCCTGCTTTAAACACTCTAATTTTTTCAAAGTAACAGTCCTGATTCCCCATGACACCAAATTAATGACATCACAGTTCGTCAGAAGGTAGAAATCAATAATACCAGTGCATACCGGAGGCACGACCAATATATTGATCCCGAAATTCAACTACGAGCTTTTTAACTGCAACAACTTTAATATACGCTATTGGAGCTGGAATTACCGCGGCTGCTGGCACCAGACTTGCCCTCCAA
+
ADDDDHIIIIIIIIIIIIIIIIIIIIIIIIHIIIIIIIIIIIIIIIIIIIIIIIIHIIIIIIGHIIIIIIIIIIIHIIIIIIIHHIIIIHIIGIIHIIIIIIIHIIHIIIIIIIIIIHHIIHHIIIIIIIIIIIIIIIHHHIIIIIIHHIIIIIIIIIHIIIIIIIIIIIHIIIIIIIIIIIIIIIIIIIIHIIIIIIIIIIIIIIIIIIIHIIIIIIIIIIIIIIHIIIIIIII4IIIIIIIHGIIIIIIIIIIIIIIIIIIIIIIIIIIIIIIIIIIIIIIIIIIHIIIIIIIIIIIIIIIIIIIIIIIIIIIIIIIIIIIIIIIIIIIIIIIIIIIIIDDDDD
@HISEQ:969:HM2KJBCX2:2:1101:19291:73978 2:N:0:ACTATGCA
GCGTAGAGAGACCCCAACTATCCCTATTAATCATTACGGTGATCCTAGAAACCAACAAAATAGAACCATGCCGTCCTATTCTATTATTCCATGCTAATGTATTCGAGCAAAAATGCCTGCTTTAAACACTCTAATTTTTTCAAGGTAAAGGTCCTGGATCCGCAAGACACCCAATTAAGGACATCAAGTTTCTCCAGAAGGTGAGAAATCAACAGTAACAGTTCATACCCCTTAAGGCACGACCATTACGTCAATCCCGAAATTCAACTACGAGCTTTTTAACTGCAACAACTTTAATATACGCTATTGGAGCTGGAATTACCGCGGCTGCTGGCACCAGACTTGCCCTCCAA
+
A@DDDIDCHCHH1FEHHHEHH@HCHHH@GHHIIIIIHHEHEHIHEHIGIHH@<FHIIHEHHHHIIGHIIIII/0/<@1D@CFGHHIIE?<GHCEGEHG?GH?HHHHIFHHIHFHFEGE$@FHHGHHCHBCGHIIHFHHGCFGHA<<IHHHHHGEFEHC?@CF;HHCHHHGHCGHEGFECDHH@D/HHHH?IHHHEEEEFFFHIHHHHG?HIIHH4IHHEH9EHHFHHHFC@EHHHIGHIHIFHHIIGHFHHFHIHDDHHHEHIIIIIIHHHHIGHIHIIIIIHGIHIIHIHHH?IHGFEDHIHHHEEGHHGCFIIHFHEHHDCDDIHIIIIIIIIIIIHIIHHIHIIHDADD@
@HISEQ:969:HM2KJBCX2:2:1101:20508:74352 2:N:0:ACTATGCA
GCGTAGAGAGACCCCAACTATCCCTATTAATCATTACATCGGTCCGTAAACCATCAAAATAGAACCAATGTCCTATTTCATTATCCCATGCTAATGTATTCAAGGCAAAAACGCCTGCTTTGAACACTCTATTTTTCTCAAAGTAAACTATCGGAATCCCATGAGCACTTAGTGAAAAGTACCAAAACATGTTCCTCCGAAGTACATGGCCAACATTCTCGCATGCGCATGACCGTGAGGCCACGGACGCTCGAATATCAACCAAGACTCAGACTACGAGCTTTTTAACTGCAACAACTTTAATATACGCTATTGGAGCTGGAATTACCGCGGCTGCTGGCACCAGACTTGCCCTCCAA
+
DDDDDIHIIGHIIIIIIIIIIIIIIIIIIIIHHIIFHHHHGHIIIIIHHHHIHIHHHFHIHHHIIIHIIHHIIHIIIIIHIIIIIIIHEHHHHHIHHIIHICHHEGHIHHIIHIHICHIIIHHIHIIIIHIIIHHHIHIIIG9IIIIIHIIIIIIIHHHHHCIHHHHGHIIIGHGHIIHIIIIIIIHHHIIGHIHHII;IHIHIIHFIIIHHHHIGCIIIIIHIIIIHHIIIIIGHIIHDIIIIIIIIHHIIHHIHHGIIHIIIHHGIHIHHHHHIIIIIIIIIIIIIIIHIGIIHIIHIIIIIHHIIIIIIIIIIIGIIIIIIIIIIIIIIHGIIIIHIIIIIIIIIIIIIIIDDDDD
@HISEQ:969:HM2KJBCX2:2:1101:11231:74982 2:N:0:ACTATGCA
GCGTAGAGAGACCCCAACTATCCCTATTAATCATTACGGTGATCCTAGAAACCAACAAAATAGAACCATGCCGTCCTATTCTATTATTCCATGCTAATGTATTCGAGCAAAATGCCTGCTTTAAACACTCTAATTTTTTCAAGGTAAAGGTCCTGGTTCCACATGACACCCAATTAAGGACATCATGCTTCTCCAGAAGGTGAGAAATCAACTGCGACAGTTCATACCCCTTAAGGCACGACCATCACGTCAATCCCGAAATTCAACTACGAGCTTTTTAACTGCAACAACTTTAATATACGCTATTGGAGCTGGAATTACCGCGGCTGCTGGCACCAGACTTGCCCTCCAA
+
DDDDDHIIIIIIIIIIIIIIIIIIIIIIIIIIIIIIIIIIIIIIIIIIIIIHIIIIEHIIIIIHIIIIIIHHHHIHHIIIIIIIIHIIIIIIIHIIIIIHIFHHIIIHHIIIIIIIIIIIIIIIHHHIIIIIIIIIIIIIIIIIIIIIIIIIIIHIHIIIHIIHIHHIIIIIHHIIIIHHGHHIIIIHHIIHIIIIIIIIIIIIIIIHIIHIHIIIIIIIIIIIIIIIIIIIIIIIIIIHIHIIIIIIIIHIIIIIIIIIIIIIIIHIIIIIIIIIIIIHHIIIIIIIIIIIIIIHIIIIIIIIIHIIIIIIIIIIIIIIIIHIIIIIIIIIIIIIIIIIIIIIHIIDDDDD
@HISEQ:969:HM2KJBCX2:2:1101:9701:74663 2:N:0:ACTATGCA
GCGTAGAGAGACCCCAACTATCCCTATTAATCATTACGGTGGTCCTAGACCAACAAAATAGAACCAACGTCCTATTCTATTATTCCATGCTAATCTATTCAAGCAAAAGCCCGCTTTAAACACTCTAATTTTTTCAAGGTAATGGTCCTGGTTCCCCGACACACCCAATAAAGGGCATACCGGCTCACCAGAAGGATAGACCCGACAGCAGAACAGTACTCGCCAGAGACGGACCGTCCGGTCAGGCCTAAAATTCAACTACGAGCTTTTTAACTGCAACAACTTTAATATACGCTATTGGAGCTGGAATTACCGCGGCTGCTGGCACCAGACTTGCCCTCCAA
+
DDDDDIIHHHIIIIIIIIIIIIIIIIIIIIIIIIIIIGHHHIIICHHIIIIIIHI1CHIIIIIIGIIIIHIHIHHIIIIIIIIHIIIIHIIHIHIIIHIIIIIIIIIIIIIIIHIHIIIIIIIIIIIHIHIIIIIHIIIIIIIIHIIHIIIHIIIIIIIIIIIIIIIIIHIIIIIIIIIIHIIIIIHHIIIIIIIIIIIIIIIIIIIIIIIIHIIIIIIIIIIIIIIIIIIIIIIIIIIIIIIIIIIIIIIIIIIIIIIHHIIHIIIIIIIIIIIIIIIIIIIIIIIIIIIHIIHHHGHIIIIIIIIIIIIIIIIIIIIIIIIIIIIIIIIIIIIHIIIDDDDD
@HISEQ:969:HM2KJBCX2:2:1101:5789:76114 2:N:0:ACTATGCA
GCGTAGAGAGACCCCAAACTATCCCTCTTAATCATTACTCATTTCCCCAAAAACCAACAAAATTCGAGATACGAGTCCTAAATTATTATTCCATGCTAATGTATTCATAACTTTCAGCTTGCTTTAAACACTCTAATTTTTTCAAAGTAAAGGTCCTGGATTGCGAACCCAACCCAGTAAAGGGCAGGAACGTTCTCCAGGAAGATGGTAAGCGCGCATCGGCACTCACACACGATACCGTGGCGGGCCAAGCGCACTATACCAGAAATCCAACTACGAGCTTTTTAACTGCAACAACTTTAATATACGCTATTGGAGCTGGAATTACCGCGGCTGCTGGCACCAGACTTGCCCTCCAA
+
@@DBDHDHH@1DHHHH<<<CCC<EHH1<G<DG11<G@G<FHC<C11<CGHHE@0CFCE@@@G?@E@FC<@FHE<GEE1<111<<D1<CCGH1<C11D1<1D<CEHE11<FH@@?GHHF%@H@FH@FHFFGBFB1HHCGFG?HG@FCB1B1AE@HHGBB<1CEC<HDHE8?B<<HHGG1HFEF?@<<EDDGHHG3EHHHHF?HEF/CCCHEC/C<C0ECE<0.?FGIHHHD?IHEHCGCCC/-CDACEFHCC/DG<D<DGC1C1EIFHFIIHGD1DEEGGEHF11HGG<CCIHHCH@GD<1FFD<@CIIIFHED<11111<1FEC?<EDHDHF?HHHIIHEHEFHHFFCCH=ED1@0<0B
@HISEQ:969:HM2KJBCX2:2:1101:15021:74260 2:N:0:ACTATGCA
GCGTAGAGAGACCCCAACTATCCCTATTAATCATTACCTTGGTTCTTAAAACCAATCAAATAGAACCGAGGTCCTATTCCATTATTCCATGCACCACTATTCAGGCTTACGCCTGCTTTAAGCACTCTAATTTTTTCAAAGTAAATTTTCCAGCCATCCAAGACACTCAGTAAAGAGCACCAAGGACGAACCGGATATTTTCGGTCAGAAAAAGCAGTAACCACCCGTTAGGGGGACCGCAATTCTGGACCGAGATCCAACTACGAGCTTTTTAAACGCAACAATTTTAATATACGCTATTGGAGCTGGAATTACCGCGGCTGCTGGCACCAGACTTGCCCTCCAA
+
DDDDDIIHIHHIIIIIIIIIIIIIIIIIIIIIIIIIIHIIHIHIIHIIIIIIHHHIIIIIIIHHIIIIIIIIIIIIIIIIHIIIIIIHIIEHIIEHIIIIGEIIHIIIIIIIIIIIIHIIIIIIIIIIIIIIIIIHHIIGIIIIIIIIIIHIIHIIIIIIIIIIIIIIIIIIIIIIHIIIIIIIIIIIIIIIIIHIIIIIIIIIIIIIIIIIIIIIIIIIIIIIIIIIIIIIIIIIIIIIIIIHHIIIIIIIIIIIIIIIIIIIIIIIIIIIIIIIIIHIIIIIIIIIIIIIIIIIIIIIIIIIIIIIIIIIIIIIIIIIIIIIIIIIIIIIIIIIIIIIIDDDDD
@HISEQ:969:HM2KJBCX2:2:1101:4095:76227 2:N:0:ACTATGCA
GCGTAGAGAGACCCCAACTATCCCTATTAATCATTACATCGATCCTAGAAACCAACAAAATAGAATCTGATGTCCTATTTCATTATTCCATGCTAATGTATTCAAGCGTAAGCTTGCTTTAAACACTCTAATTTTTTCAAGGTAACAGTCCTAATTCCCCATAACATCAAATAAATGACATTATGGTTCTTTAGAAGGTGAGAACCAATAAAACCAGTACATACCAAGGCATGACCGATTCCTTGATCCCGAAATTCAACTACGAGCTTTTTAACTGCAACAACTTTAATATACGCTATTGGAGCTGGAATTACCGCGGCTGCTGGCACCAGACTTGCCCTCCAA
+
DDDDDIIIIIIIIIIIHIIIIIIIIIIIIIIIIIIIIIIIIIIIIIIIIIIIHIIIIIIIIIIHIIIIIIIIIIIIIIIIIIIIIIIHHIIIIIIIIIIIIHHIIIIIIIIIIIIIIIIIIIIIHIIIIIIHIIIIIIIIHIIIIHIIIIHIIIIIIHHIIIIIIIHIIIIIIIIIIIIIIIIIIIIIIHHIIIIIIIIIIIIIIIIIIIIIIIIIIIIIIIIIIIIIIIIIIIIIIIIIIIIHIIIIIIIIIIIHIIIIIIIIIIIIIIIGIIIIIIIIIIIIIIIIIIIIIIIIIIIIIIIIIIIIIIIIIIIIIIIIIIIIIIIIIIIIIIIIIIIIDDDDD
@HISEQ:969:HM2KJBCX2:2:1101:11757:75262 2:N:0:ACTATGCA
GCGTAGAGAGACCCCAACTATCCCTATTAATCATTACGGTGATCCTAGAAACCAACGAAATAGAATCAGTCCGTCCTATTTCATTATTCCATGCTAATGTATTCAGACGATAGTCTGCTTTAAACACTCTAATTTTTTCAAAGTAACAGTCCTGATTTCCCATCACACCAAATAAATGGCATGAAAGTTCCTCAGAAGGTAGAGATCCATCTCACCAGTACAGACAATTAAGCCTGACCAATGGGTAGACCCCGAGGTTCAACTACGAGCTTTTTAACTGCAACAACTTTAATATACGCTATTGGAGCTGGAATTACCGCGGCTGCTGGCACCAGACTTGCCCTCCAA
+
DDDDDIIIIIIIIIIIIIIIIIIIIIIIIIIIIIIIIIIIHIIIIIIIIIIHIIIIIIIHIIIIIIIIIIIIHHIHIIIHIIIIIIIIIIHIFGHHHHIIIIIIIIIIIIIIIIIIIIIIIIIIIIIIIIIIIIIIIIIHIIIIIIIIIIIIIIIIIIIIIIIIIIIIIIIIIIIIIIIIIIIIIIIIIIIIIIIIHIIIIIIIIIHIIIIIIIIIIIIIIIIIIIIIIIIIIIIIIIIIIIIIIHHIIIIIIIIIIIIIIIIIIIIIIIIIIIIIIIIIIIIIIIIIIIIIIIIIIIIIIIIIIIIIIIIIIIIIIIIIIIIIIIIIIIIIIIIIIIIIIIIDDDDD
@HISEQ:969:HM2KJBCX2:2:1101:19249:76019 2:N:0:ACTATGCA
GCGTAGAGAGACCCCAACTATCCCTATTAATCATTACGGTGATCCTAGAAACCAACAAAATAGAACCATGCCGTCCTATTCTATTATTCCATGCTAATGTATTCGAGCAAAATGCCTGCTTTAAACACTCTAATTTTTTCAAGGTAAAGGTCCTGGTTCCACATGACACCCAATTAAGGACATCATGCTTCTCCAGAAGGTGAGAAATCAACTGCGACAGTTCATACCCCTTAAGGCACGACCATCACGTCAATCCCGAAATTCAACTACGAGCTTTTTAACTGCAACAACTTTAATATACGCTATTGGAGCTGGAATTACCGCGGCTGCTGGCACCAGACTTGCCCTCCAA
+
BBDDDIIHIGHIIHHIHIIIIIIIHIIIIIIIHHHHIIEHEHIIIHIIIIIIHHIIIIGHHHFHIIIIGEGIDHDHHIHHIGHIIIHHHEHIIEHIIHHHHHHIHIIIHHIIIEHFHFHIIHHHHHIIIHHIHIHHIHHIHHIHIHHIHIHEEHHGHIIHIIIHFHIIIIIIIIIHIIIHGHHHIHIIIHIIIIIIIIIIIIIIHIIIIIIIIIHIIIIHIIIIIIIHIIIIIIIIIHHHHIIIHIHIHHGIIIIHIHHIIIIIIIIIIIIHIIIIHIIIIHIIIIIIIIIIHIIIHIIIIIIIIHIIIHHHIIIIIIIIIIIIIIIIGIIIIIIHIIIIIIIIIIHDDDDD
@HISEQ:969:HM2KJBCX2:2:1101:5099:75332 2:N:0:ACTATGCA
GCGTAGAGAGACCCCAACTATCCCTATTAATCATTACAGCGGTCCTAGAAACCAACAAAATAGAACCGATGTCCTATTCTATTATTCCATGCTAATGTATTCGAGCAAAGGCCTGCTTTGAACACTCTAATTTTTTCAAGGTAAAAGTCCTGGTTCCCCACGACACCCAGTAAAGGGCATCGGGTTTCCCAGAAGGAAAGACCCGACCGAATCCGTACGCTCGATTAGGAGGACAGATCAGCCAGGTCCAAGGTTCAACTACGAGCTTTTTAACGGCAACAACTTTAATATACGCTATTGGAGCTGGAATTACCGCGGCTGCTGGCACCAGACTTGCCCTCCAA
+
DDDDDIIIIIIIIHIIHIIIIIIIIIIIIIIIIIIIIHIIIIIIIIIIHIIHHIIIHIIHIHHFHHIHIHHHHIHGHHHIIIIIHHIIIIGIH@HHHIHHIFHHHHHHHIEHHIIIIIHIIIHGHHIIIHIIIIIIIIIIHHIIHHIIGHHEIIIIHHIIHHHIIHHHHHHHIHHHHEDFIHIIHHHEHHGHEHIHFHII<CIHHHIHHHHHHHHHEGCFHHHHHIHHIHEIHHEFFEHG?HHIIIIHIHHHIIIHIHIIIIIIIIIIIIIIIIIIIIIIIHF1IIIIIIIIIIHHFFDFIIIHIIIIIIHIIIIIIIHGIHIIIIIHIIIIIIIIIIIDDDDD
@HISEQ:969:HM2KJBCX2:2:1101:10218:76695 2:N:0:ACTATGCA
GCGTAGAGAGACCCCAACTATCCCTATTAATCATTACGGTGGTCCTAGAAACCAACAAAATAGAATCAAACGTCCTATTTCATTATTCCATGCTAATGTATTCAAGCGCGAGCTTGCTTTAAACACTCTAATTTTTTCAAAGTAACAGTCCTGATTTCCCACGACACCAAATTAATGACATCGTGGTTCGTCAGAAGGGAGAAACCAATAATACTAGTACGTACAAAGTACGACCGACATATTAGTCCCGAAATTCAACTACGAGCTTTTTAACTGCAACAACTTTAATATACGCTATTGGAGCTGGAATTACCGCGGCTGCTGGCACCAGACTTGCCCTCCAA
+
DDDDDIIIIHIIIIIIIIIIIIIIHIHIIIIGIIIIIIGIIIIHIIHIHIIHIIIHIIIIIIHFEHIIIIHIHHIIIIIIIIHIHHIHIIIIIIIIIIIIIHHHIIIIIIIIIIIIIHHIHHIIHHHIIIIIIIIIIIIIIIHIIIIIIIIIIIIIIHIHHHIHIIHIIIIIIIIIIIIIHIHIIIGIIIIIIIIIIIHIIIIIIIIIIIIIIIIIIIIIIIIIIIHIIIIIIIIIIIIIIIHIIIIIIIIIIIIIIIIIIIIIIIIIIIIIIIIIIIIIIHIIIIIIIIIIIIIIIIIIIIIIIIIIIIIIIIIHIIIIIHIIIHIIIIIIIIIIIIIDDDDD
@HISEQ:969:HM2KJBCX2:2:1101:1676:76925 2:N:0:ACTATGCA
GCGTAGAGAGACCCCAACTATCCCTATTAATCATTACGGTGATCCTAGAAACCAACAAAATAGAACCATGCCGTCCTATTCTATTATTCCATGCTAATGTATTCGAGCAAAATGCCTGCTTTAAACACTCTAATTTTTTCAAGGTAAAGGTCCTGGTTCCACATGACACCCAATTAAGGACATCATGCTTCTCCAGAAGGTGAGAAATCAACTGCGACAGTTCATACCCCTTAAGGCACGACCATCACGTCAATCCCGAAATTCAACTACGAGCTTTTTAACTGCAACAACTTTAATATACGCCATTGGAGCTGGAATTACCGCGGCTGCTGGCACCAGACTTGCCCTCCAA
+
DDDDDHIIIIIIIIIIIIIIIIIIIIIIIIIIIIIIIIIIIHIIIIHIIIIIIIIIIIIIIIHIIIIHIIGIGHIGIHIIGIIIIIIIIIIHHEIEHIIIIHIIIIIIIIIIIIIIIHIIIIIHIIHHHIIIIIIIIHIIGIIIIIHIIIIIIIIIIIIIIIIIIIIIIIIIIHIHIIIIIIIIIIIIIIIIIIIIIIIIIIIIIIIIIIIIIIIIIIIIIIIIIIII<IIHIIIIIIIIIIIIHIIIIHGIIIIIIIIIIIIIIIIHHIIIIIIIIIIIIIIIIIIIIIIIIIIIIIIHIIHEIIIIIIIIIIIIIIIIIIIIIIIIIIIIIIIIIIIIIIIIIIIDDDDD
@HISEQ:969:HM2KJBCX2:2:1101:1995:76964 2:N:0:ACTATGCA
GCGTAGAGAGACCCCAACTATCCCTATTAATCATTACATCGATCCTAGAAACCAACAAAATAGAATTGGATGTCCTATTTTATTATTCTATGCTAATGTATTCAAGCGTGAGCCTGCTTTAAACACTCTAATTTTTACAAAGTAACAGTCCTAATTCCCTGTGACACCAAATTAATGGCATTACGGTTCTTTAAAAGATGAGAAATCAATAATATCAGTACATACCAACGGTATGACCAAAACATTGATTCCGAAATTTAACTACGAGCTTTTTAACTGCAACAACTTTAATATACGCTATTGGAGCTAGAATTACTGTGGCTGCTAGCACCAGACTTGCCCTCCAA
+
DDDDDHIIIIIIIIIHIIIIIHIIHIIIIIIIIIIIHIIIIIIIIIIIIIIIIIIIIIIIIIIIIHHIHHIIIIIIIIIIIIIIIIIHIIIIIIIIIIIIIHIIIIIIHHIHHIIIIIIIIIIHIIIIIIIIIIIIIIIHIIHIIIIIIIIHHIIIIIIIIIIIIIIIIIIIHHIIIIIIIHIIIIIIIIIIIIIIIIIIIIIIIIIIIIIIHIIIIIIIIIIIIIIIIHIIIIIIIIIIIHIIHG<IIIIIIIIIIIIIIIIIIIIIIIIIIIIIIIIIIIIIIIIIIIIIIIIIIIIIIIIIIIIIIIIIIIIIIIIIIIIIIIIIIIIIIIIIIIIIIIDDDDD
@HISEQ:969:HM2KJBCX2:2:1101:8556:77095 2:N:0:ACTATGCA
GCGTAGAGAGACCCCAACTATCCCTATTAATCATTACGGTGATCCTAGAAACCAACAAAATAGAATCATGCCGTCCTATTTTATTATTCCATGCTAATGTATTCAAGCAAAATGCCTGCTTTAAACACTCTAATTTTTTCAAAGTAAAGGTCCTGGTTCCCCGCGACACCCAATTAAGGGCATCGCGGTTCTCCAGAAGGTGAGAAATTGACTACACCAGTTCATACCCCTTAAGGCACGACCGATGTGTCAATCCCGAAATTCAACTACGAGCTTTTTAACTGCAACAACTTTAATATACGCTATTGGAGCTGGAATTACCGCGGCTGCTGGCACCAGACTTGCCCTCCAA
+
DDDDDIIIIIIIIIIIIIIIIIIIIIIIIIIIIIIIIIIIIIIIIIIIGHIGHHIIIIIIIIIIIIIIIIIIHHHDHHIFHIIHIIIIIHIIIIGIIIIIIHIIIIIIIIIIIIIIIIIIIIIIIHIIIHIIHIIIIIIIIHIIIIIIIIIIIIIIHHIIIIIIIIIIIIIIIIIIIIIIIIIIIIIIIIIIIIIIIIIIIIIIIIHIIHIIIIHHIIIIIIIIHIHIIIIIIIIIIIIIIIIIIIIIIIHIIHIIIIIIIIIIIIIIIIIIIIIIIIIIIIHIIIIIIIIIIIIIIIIHIIIIIIIIIIIIIHHIIIIIIIIIIIIIIIIIIIIIIIIIIIIIIIIDDDDD
@HISEQ:969:HM2KJBCX2:2:1101:12164:76944 2:N:0:ACTATGCA
GCGTAGAGAGACCCCAACTATCCCTATTAATCATTACATCGATCCTAGAAACCAACAAAATAGAATCGGATGTCCTATTTCATTATTCCATGCTAATGTATTCAAGCGTGAGCCTGCTTTAAACACTCTAATTTTTTCAAGGTAACATTCCTAATTCCCCGTGACACCAAATTAATGGCATTACGGTTCTTTAGAAGGTGAGAAATCAATAATATCAGTACATACCAACGGCATGACCGAAACATTGATTCCGAAATTCAACTACGAGCTTTTTAACTGCAACAACTTTAATATACGCTATTGGAGCTGGAATTACCGCGGCTGCTGGCACCAGACTTGCCCTCCAA
+
D@BD@HHIIH1@G@CEGEHIIIHHGHHHCFH@?CCCFE@HIEFGGHHCGG@GHC@<@1DCCHI?GHHIHCE/F@<CCGEHCFGG@CCH1DHF?GC@HEH@F@C@1EF@DDC71<<6CHH@HF<EHEFBDE6$<<?FHF<1F6A<CHC$1B<@@8CCH0HEFH<:DCFHHD?GEGFF</E1CFHHFHIHEHIGIIE@IHD00<<<1@GC<DF<1D1HF<<@FBG@9E08F1HD<5<0HGG1HDDDFAGCE</11<D11<1?G<<<D<11<<D1<<1111HD1F<11111D<1F<0HCIHF<<CD1111F1GD11/<<///1<11?IHD<<1D111CHCD0/0100D@D
@HISEQ:969:HM2KJBCX2:2:1101:14766:78682 2:N:0:ACTATGCA
GCGTAGAGAGACCCCAACTATCCCTATTAATCATTACGTCGATCCTAGAAACCAACAAAATAGAATCAAACGTCCTATTTCGTTATTCCATGCTAATGTATTCAAGCGTGAGCCTGCTTTAAACACTCTAATTTTTTCAAAGTAACAGTCCTGATTCCCCAAGACACCAAATTAATGACATCATGGTTCGTCAGAAGGTAGGAATCAATAATACCAGCACGTACAATAGCACGACCAATAAATTGATCCCGAAATTCAACTACGAGCTTTTTAACTGCAACAACTTTAATATACGCTATTGGAGCTGGAATTACCGCGGCTGCTGGCACCAGACTTGCCCTCCAA
+
DDDDBIIIIIHIIIIIHIIIIIIIIIIHIHHIIIIIIIIIIIIIIIIIIIIIIIIIIIIIIIEHHIIGIIIHHIIIIIIIIIIIIIIIIIIIIIIIIIIIIHIIIIIIIIIHHHHHIIIIHIIIIIIIIIIIIHHHIIIIIHHIIIIIIIIIHIIIIIHHHIIHIIIIIIHGHIIIIIIIIIIHIIHIIIIIIIIIIIIIIIIIIIIIIIIIHIIIHEIIIIIIIIIIIIIHIIIIIIIIIIHHIIIIIIIIIIIIIIIIIIIIIIIIIIIIIIIIIIIIIIIIIIIIIIIIIIIIIIIIIIIIIIIIIIIIIIIIIIIIIIIIIIIIIIIIIIIIIIIIDDDDA
@HISEQ:969:HM2KJBCX2:2:1101:3395:78757 2:N:0:ACTATGCA
GCGTAGAGAGACCCCAACTATCCCTATTAATCATTACATCGATCCTAGAAACCAACAAAATAGAATCGGATGTCCTATTTCATTATTCCATGCTAATGTATTCAAGCGTGAGCCTGCTTTAAACACTCTAATTTTTTCAAGGTAACAGTCCTAATTCCCCGTGACACCAAATTAATGGCATTACGGTTCTTTAGAAGGTGAGAAATCAATAATATCAGTACATACCAACGGCATGACCGAAACATTGATCCCGAAATTCAACTACGAGCTTTTTAACTGCAACAACTTTAATATACGCTATTGGAGCTGGAATTACCGCGGCTGCTGGCACCAGACTTGCCCTCCAA
+
DDDDDIHHIHFHHIIIIIIIIIIGHIIIIHHIHIIIIIIIIIIIIHIIHIHEFHGIIIHHIIHHIIIIDHIIIHIIIGGFEEHHIIIHHIIHIIIIGIHHIHHHHHIHIIIIIGHHEHIHHGIHIIHIIHIIIIGHHIIHHHHHHHIIEIIIHIHHHHGIHEIIIHHHIIHIIIIIIIIIIIIHIHIIIIIIIIIIHHEIIIIIIHIHIIIIIIIIIIIIIHIHHHHCIIIHGHIHIH=<IIIIHHIIHHIIIIIIIIIHIIIIIIIIHIHIIIIIIIIHIIIIIIHHHIIIIIIIIIHIHIIIHIHIIIIIIGIIIIIIIIIIIIIIIIIIHHGEHIIIIIDBADD
@HISEQ:969:HM2KJBCX2:2:1101:7072:78889 2:N:0:ACTATGCA
GCGTAGAGAGACCCCAACTATCCCTATTAATCATTACGTCGATCCTAGAAACCAACAAAATAGGTTCGATCGTCCTATTTCGTTATTCCATGCTAATGTATTCAAGCGCGAGCCTGCTTTAAGCACTCTAATTTTTTCAAAGTAACAGTCCTGTTTCCCCGCAACAACAAATTAATGCCATCACGGTTCTACAAGAAGGAGGGACCAGTGAGGCCAGTGCATACCAGTGGCACGACCAACCTACTGGCCCCGAAATTCAACTACGAGCTTTTTAACTGCAACAACTTTAATATACGCTATTGGAGCTGGAATTACCGCGGCTGCTGGCACCAGACTTGCCCTCCAA
+
D@BDDIHHIIIIIIIGHIIIHIHHIFHIHIIIIIIIIHHEDIHHGIIIHHHICHII?GHHHGHHIIIHIGIIHHHIIIIGIHIIEHE?HHHIIHHIIIHHHHHHIGHHHHHCHIIHIHFIHHHIIIIIIIIIIIEHIIHHHIIIIHHIHIIIIHHIIIIHHHHHIHHIHHHHGHIIIHIHHHHIIIIIIIIIIHHEHHIHIIHFHHIIHIIIIHHHIIHGHHHHIHHIHIHHHFHIIHHHHHIHI=HHFCCHHIHHHGIHIHIIIHHIHIIGHIHIHIIIIHHGFEHIHHIHHIHIIIHEIIGIHIIEIIHHIHDHHHFHHIIIIHHIHIHHEGIHHHHEFD@BDB
@HISEQ:969:HM2KJBCX2:2:1101:16407:78563 2:N:0:ACTATGCA
GCGTAGAGAGACCCCAACTATCCCTATTAATCATTACGTCGATCCTAGAAACCAACAAAATAGAATCAAACGTCCTATTTCATTATTCCATGCTAATGTATTCAAGCGTAAGCCTGCTTTAAACACTCTAATTTTTTCAAAGTAACAGTCCTGATTCCCCACGACACCAAATTAATGACATCGCGGTTCTTCAGAAGGTAGGAACCGATAATGCCAGTGCGTACCGAGGCACGACCAACAATTCGATCCCGAAATTCAACTACGAGCTTTTTAACTGCAACAACTTTAATATACGCTATTGGAGCTGGAATTACCGCGGCTGCTGGCACCAGACTTGCCCTCCAA
+
DBDBBIIIHHGHDGGEHHHEHCHHHIHIIHIIIIIIHIIHHGHHEGHHHHIHEHHHHHIGF1FCHHHHIGHIIHIIIIIIIHHHHHIFGEII?GHIIIIHHHIIIIIIIIIIHIHIHHHIIIIIHHHGIIIIHHIIIIIIIHIIIIIIHHHHIHFHIHDIIIIIIIIIIIIIIIIIIIIHHIIHIHIIHHHIIIIIIIIIIIIHIHIIIIIIHIIIIIIIIIIIIIIHIIIIIIHHHIIIIHGDIHEIIIIIIHIHHIHHHHHIIIIIIIIIIIIIHIIIIIIIHHHIIIIIIIIIIIIIHIIIIIIIIIIIIIIIIIIIIIIIIHIIIIIIIIIIIIIIDCDDD
@HISEQ:969:HM2KJBCX2:2:1101:8682:78420 2:N:0:ACTATGCA
GCGTAGAGAGACCCCAACTATCCCTATTAATCATTACGGTGATCCTAGAAACCAACAAAATAGAATCATGCCGTCCTATTTTATTATTCCATGCTAATGTATTCAAGCAAAATGCCTGCTTTAAACACTCTAATTTTTTCAAAGTAAAGGTCCTGGTTCCCCGCGACACCCAATTAAGGGCATCGTGGTTCTCCAGAAGGTGAGAAATTGACTACACCAGTTCATACCCCTTAAGGCACGACCGATGTGTCAATCCCGAAATTCAACTACGAGCTTTTTAACTGCAACAACTTTAATATACGCTATTGGAGCTGGAATTACCGCGGCTGCTGGCACCAGACTTGCCC
+
BDDBDDEHHHEHEF=CGHFHIGEFHIHHHHIIIHH?CGHHHGHGHGIIIHII1DHH@@@CCHHGFEHEEHCGH@/CHHHCCG@CHEEHEEHEEC?@EHDHFEGHHEEHHHEEHIHHHHHHHIIIIHHHGFEHGHH?HHHIGIHFIHHGHGFEFCGCHHH@FGHGCCGHIHEGHHIHIIEHHHHHHHHHHIIHIHIIHEIHIHHHEHHHHEIIHHHEHHEFEFCHGHECACEGD@AEGHIIIHHECD?FG@?CC/HCEHG?HGCCHHG@HHFEEHHHFHHHC@1HG@HGCDGG<CC<1D0DC11HHGIIIHHC@C@IHHDHGHIHCHCGGHHHGGGECFGCHE@@ADD
@HISEQ:969:HM2KJBCX2:2:1101:14592:79252 2:N:0:ACTATGCA
GCGTAGAGAGACCCCAACTATCCCTATTAATCATTACGGTGATCCTAGAAACCAACAAAATAGAACCATGCCGTCCTATTCTATTATTCCATGCTAATGTATTCGAGCAAAATGCCTGCTTTAAACACTCTAATTTTTTCAAGGTAAAGGTCCTGGTTCCACATGACACCCAATTAAGGACATCATGCTTCTCCAGAAGGTGAGAAATCAACTGCGACAGTTCATACCCCTTAAGGCACGACCATCACGTCAATCCCGAAATTCAACTACGAGCTTTTTAACTGCAACAACTTTAATATACGCTATTGGAGCTGGAATTACCGCGGCTGCTGGCACCAGACTTGCCCTCCAA
+
D<DB@FCE?D<F<C<<<0D<GF1CGHFHHECHF1<CFHGHIHFFHIH1FCEHCFHIIIG?FCC1D?EHH111<0<CEHC1<DEF@<DGHCFHH1C11<CCH<DEHEEGEGCHIIHHHEHHCHHHFECGCHHH?<EIHFHGB<ACEEH@@@EHHA@HGCGFG?DEGEHIIHHHHH:GEC:HFHHCHHEHFCHFGHHHGEIIHHHHHF<#?EGHE?FCD>EEHG@DFECFGEHIHHC:HEC'<1HHH@AC<HDIHDGGGHHHHCHIIIHIHHFEIIHHHHF<1HCEIHEHHGHHCFHGGCHIHFHEHEHCIIIHHHFIIHIHHHIHFHGIFHEHG?HHHHCHECCCHG<0?DB@
@HISEQ:969:HM2KJBCX2:2:1101:11072:78524 2:N:0:ACTATGCA
GCGTAGAGAGACCCCAACTATCCCTATTAATCATTACAGCGGTCCTAGAAACCAACAAAATAGAACCGATGTCCTATTCTATTATTCCATGCTAATGTATTCGAGCAAAGGCCTGCTTTGAACACTCTAATTTTTTCAAGGTAAAAGTCCTGGTTCCCCCGTACACCCAGTGAAGGGCATAGGATTCCCCAGAAGGAAAGGCTCAACCGAATCCGTGCGCTCGATTAGGAGGACAGATCGGCCAAACCCAAAGTTCAACTACGAGCTTTTTAACTGCAACAACTTTAATATACGCTATTGGAGCTGGAATTACCGCGGCTGCTGGCACCAGACTTGCCCTCCAA
+
DDDDDGHHIHHHCCHHHHIIIIIIIIHIIHIIIIHEHHEHHHHI<FCEHEHHFHEGHEHIIF1FHHIC/E0CGF?GE?@@<FHHI?GGE1<GCDFEHEF@IHIIIHHHHHFGGGIIHIIHII%IIHIIIIGIHHFHEHIIIIIIHIHFHIHEHGIIIIIIIIHHFGHIIIIIIIIIIIIIHHIHIHHHIIIIIIIIIIIIIIG<IIIIIIIIIIIIIHIIG?=IIIIIIIIIIIIIIIIIIIHIIIHHEGHIIIHIIIIHIIIGIIIIIIIIIIIIIHIIIIIIIHEIIGIIIIIIIIIIIIIIIIIIIIIIIIIIIIIIIIIIIIIIIIIIIIIIHIIDDDDA
@HISEQ:969:HM2KJBCX2:2:1101:15575:79861 2:N:0:ACTATGCA
GCGTAGAGAGACCCCAACTATCCCTATTAATCATTACGGTGGTCCTAGACCAACAAAATAGAACCAACGTCCTATTCTATTATTCCATGCTAATCTATTCAAGCAAAAGCCCGCTTTAAACACTCTAATTTTTTCAAGGTAATGGTCCTGGTTCCCCGACACACCCAATAAAGGGCATACCGGCTCACCAGAAGGATAGACCCGACAACAGACAGTACTCGCCAGAGACGGACCGCCCGGTCAGGCCTAAAATTCAACTACGAGCTTTTTAACTGCAACAACTTTAATATACGCTATTGGAGCTGGAATTACCGCGGCTGCTGGCACCAGACTTGCCCTCCAA
+
DDDBAHHIIIIIIIIIIIIIIIIIIIIIIIIIIHIIIIIIHHIHIIIIIIIHHIIHIIIIIHIIIIIIIEEHIIIIIIIIIIIIIIIIIIIIIIHIHIIHGFHIIIIIGGGHHHHHHHIIHIIHHIIHIHHGHIIIHFIIIIHHIHFHFHHHHIIIIIIHIIIIIHIIIIIIIIIIIIIHHIIIIIHIHIIIIIIIIIIIIIIIIIIHIIHHIIGIIIIIIIIIIIIIIIHIIIIIIIIIIIIHHHFIIIHIIIGIIIHEIHHFHIIIIIIHIIIIIIHIHGIIHIGIIIHHGHIIIHIIIIHIIIIIHIHIIIIIIGIIIIIIHIIIIIHIIIIIIIDDDDD
@HISEQ:969:HM2KJBCX2:2:1101:16500:81423 2:N:0:ACTATGCA
GCGTAGAGAGACCCCAACTATCCCTATTAATCATTACGTCAATCCTAGAAACCAACAAAATAGGATCAAACGTCCTATTTCATTATTCCATGCTAATGTATTCAAGCGTTAGCCTGCTTTAAACACTCTAATTTTTTCAAAGTAACAGTCCTGTTTCCCTGCAACACCAAATTAATGACATTACAGTTCTTCAAGAAGGAGGAACCAGTAAAGCCAGTGCATACCAGAGGCACGACCAACCTACTAATCCCGAAATTCAACTACGAGCTTTTTAACTGCAACAACTTTAATATACGCTATTGGAGCTGGAATTACCGCGGCTGCTGGCACCAGACTTGCCCTCCAA
+
ADCDDIIIIHHHCGHHHHIIIHHIHIIIIHHHHHIIHIIIIIIIHHHHIIHHHIIIHIIIIIEHGIIIHHGHICEHIIGIIIGIHIHFEHIH1FFHIIIIIIIIIHHIIIIIIHIHHEIIIIIIHIIIIIHFHGHHIHHIIIIIIIHHIGIIIIIIIIIIHIHEIIIIHFHHHIIHHIIIIIIIGIIIIIIIIIIIIIIHIHIIIIIIIIHIIIGIIIIIIIIHIIGHIIIIIIIIIIIIIIHHGHIIHIIIIIHFHHIIIIHIIIIIIIIIIIIIIIIIIIHIIIIIIHIIIIIIIIIIIIIIIIIIIIIIHIHIIIIIIIIIIIIIIIIIHHHIIIIIICDCDD
@HISEQ:969:HM2KJBCX2:2:1101:20353:81679 2:N:0:ACTATGCA
GCGTAGAGAGACCCCAACTATCCCTATTAATCATTACGTCGATCCTAGAAACCAACAAAATAGAATCAAACGTCCTATTTCGTTATTCCATGCTAATGTATTCAAGCGTGAGCCTGCTTTAAACACTCTAATTTTTTCAAAGTAACAGTCCTGATTCCCCATGACACCAAATTAATGACATCATGGTTCGTCAGAAGGTAGGAATCAATAATACCAGTACGTACAATAGCACGACCAATAAATTGATCCCGAAATTCAACTACGAGCTTTTTAACTGCAACAACTTTAATATACGCTATTGGAGCTGGAATTACCGCGGCTGCTGGCACCAGACTTGCCCTCCAA
+
DDDDDIIIIHIIIIIHHIIIHIIIIIIIIIIIHIIIIIIIIIHIIIIIIIIIIIIIIIIIIHHIIFHIHHIIIHIIIIHIIHIIIIIIIIIIIIIIHIIIIHHIIHIHIIIIIIIHHIIIIIIHHHIIIIIIIIIIIIIIIIIIIIIHIIHIIHHIIIHEIHCIIHGIIIIHHIIIIIIIIIIIIIIIHIIIIIIIHIIIIIIHHHIIIIIIIIIIHHIIIIIIIIIIIIIIIHIIIIIIIIIHIIHIHIIIIIIIIIIIHIIIIIIIIIIIIIIIIIIIIIIIIHIIHIIIIIIIIIIIIIIIIIIHHHIHIIGHIIIIIIIIIIIIIIIIIIIIIGIIDDDDD
@HISEQ:969:HM2KJBCX2:2:1101:20961:82560 2:N:0:ACTATGCA
GCGTAGAGAGACCCCAACTATCCCTATTAATCATTACGGTGATCCTAGAAACCAACAAAATAGAACCATGCCGTCCTATTCTATTATTCCATGCTAATGTATTCGAGCAAAAATGCCTGCTTTAAACACTCTAATTTTTTCAAGGTAAAGGTCCTGGATCCGCAAGACACCCAATAAAGGACATCAAGTTTCTCCAGAAGGTGAGAAATCAACTGCAACAGTTCATACCCCTTAAGGCATGTCCATCACGTCAATCCCGAAATTCAACTACGAGCTTTTTAACTGCAACAACTTTAATATACGCTATTGGAGCTGGAATTACCGCGGCTGCTGGCACCAGACTTGC
+
DDDDDHIIIHHHIIIIIIGIIHIIIIIIIIHIIHHHIHHHIHGHHHHIIHHHFHIIIIIHIIHIIIIIE?CHDEHHFHGCCCHHIIHIHIIGHEGHHHEGIIIHHHEHIIIIIHHGIIHHHGHHHIIIHHIIHHIIIIHHIIIHHHHIIIIHIIHHFHIIHHHIIIIHIIIHHHHHIIHIIIIIIIIIIHHIIIIIIIHIIIIIIIIIIIIIIIIIIHIIIIIIIHHIIIIIIIIIIHGHG(IHHIHIIIHIIIIIIIIIIIIIIHHHHHIHGIIIIIHIHHIIIIIIIIIIIIIIIIHHGIIIIIIIIIIIIIIIIIIIIIIIIIIIIIIIIIIIHIIIIDDDDD
@HISEQ:969:HM2KJBCX2:2:1101:8628:83031 2:N:0:ACTATGCA
GCGTAGAGAGACCCCAACTATCCCTATTAATCATTACGGTGGTCCTTGAACCAACAAAATAGAACCACAACGTCCTATTCTATTATTCCATGCTAATCTATTCAAGCAAAAGCCTGCTTTAAACACTCTAATTTTTTCAAGGTAATGGTCCTGGCTCCCCGGCACGCCCAATTAAGAACATACCGATTCACCAGAAAGATAGACCCGACGACAGAACAGTACTCGCCAGAGACGGACCGTCCGGCCAGGCCTAAAATTCAACTACGAGCTTTTTAACTGCAACAACTTTAATATACGCTATTGGAGCTGGAATTACCGCGGCTGCTGGCACCAGACTTGCCCTCCAA
+
DDDDDHIIIIEHHHIIHIIIIIIIGHIIHIIIIIIIHHHHHIIHIIIIIHHEHHHIIIIIIIIIIIIIIHIHEHIIIIIGGHE@HFHIIIIIFHHIIHIIHHIIIIHIIIIIIIIIHIHIIIIIIIIIIIIHIIHHHHIIIIHIIGIIIIIIIIIHIIIIIIHHIIIIIIIHHIHIIIIIIIIIIIIIHIIIIIIIIIIIHIIIIHIIHIIIIIIIHIIIHHHIIIIIIIIIIIIII?HIIIIIHGIIIHHHIIIIIIIIIIIHIHIIIGIIIIIIIIIIIIIIIIIIIIIIGIIIIIHHDCIIIIIIIIIIIIIIIIIIIIIIIIIIIIIIIIIIIIIHIIDDDDA
@HISEQ:969:HM2KJBCX2:2:1101:6807:84698 2:N:0:ACTATGCA
GCGTAGAGAGACCCCAACTATCCCTATTAATCATTACGTCAATCCTAGAAACCAACAAAATAGGATCAACGTCCTATTTCATTATTCCATGCTAATGTATTCAAGCGCGAGCCTGCTTTAAACACTCTAATTTTTTCAAAGTAACAGTCCTGATTCCCCGCCACACCAAATGAATGACATGATGGTTCGTCAGAAGGTAGAAACCAGTAACACCAGTACGTACCTAAGGCACGACCAACGTACTGATCCCGAAATTCAACTACGAGCTTTTTAACTGCAACAACTTTAATATACGCTATTGGAGCTGGAATTACCGCGGCTGCTGGCACCAGACTTGCCCTCCAA
+
DDDDDIIIIHIIEHHIHIIIIIIIGIIIIIIIHHIIIIIIIIIHFHIIHHIIIIIIIIIHHEFHIIFHCDHH?HHH@C@HHIHIII@GHCECFGHIHIHHI@GGHHHIIHHGEHHHHIIHEIHGHEFHIHHIIIHHGFDCHGGHIHIIHHHGHEDHHHHHDHIIIIIIIIHHHEHHGIHHIIHIHIIIHIIIIIIIHHIIIIHIHIHHIHIIIIIIHIIIIIIIIGIIHDHIHHIHIHHIHHG<FIIIIHIIIIHHHGIHHCIIHHHIIIIIIIIIIIIHHIHIIIIHHIHIIIHIIIIIIIIGIIIIIIIIIIIIIIIIIIIIIIIIIIIIIIIIIIHHDDDDD
@HISEQ:969:HM2KJBCX2:2:1101:10531:83528 2:N:0:ACTATGCA
GCGTAGAGAGACCCCAACTATCCCTATAATCATTACGGTGATCCTAGAAACCAACGAAATAGAATCAGTCCGTCCTATTTCATTATTCCATGCTAATGTATTCAGACGTTAGCCTGCTTTAAACACTCTAATTTTTTCAAAGTAACAGTCCTGATTTCCAATCACACCAAATTAATGACATGAAAGTTCCTCAGAAGGTAGAGATTTATCTCACCAGTACAGACAATTAAGCCTGACCAATGGGTAAACCCCGAAGTTCAACTACGAGCTTTTTAACTGCAACAACTTTAATATACGCTATTGGAGCTGGAATTACCGCGGCTGCTGGCACCAGACTTGCCCTCCAA
+
DCDDDIIIIGIIIIIIIIIIIIIIIIIIIIIIHIIIIIIIIIIIGHIHIIIIIIIIGIIIIIIIIIHIIIIIHHIIIIIIIIHIIIIIIIIIHIIIIIIIIIIIIIIIIHIIIIIHIIIIIHIIIIIHIHEHIIIIIIHIIIIIIIIIIIIHHHHHIIHIHIIIIIIIIIIIIIIIIHIIIIHIHIIIHIIIIIIIIIIIIIIIIIHHIIIIIIIIIIIIIIIIIHIIIIIIIIIHIIIHIIIIHEIIIIIIIIIIHHHIIIIIIIIIIIIIIIIIIIIIIIIIIIHIIIIIIIIIIIGIIIIIIIIIIIIIIIIIIIIIIIIIIIIIIIIIIIIIIIIIIIDDDDD
@HISEQ:969:HM2KJBCX2:2:1101:15106:84517 2:N:0:ACTATGCA
GCGTAGAGAGACCCCAACTATCCCTATTAATCATTACCTCGACTCCGAAAGCCAACGAAATAGAACCGAGATCCTATTCCATTATTCCATGCACTAATGTTCAGGCTGTAGCGCCTGCTTTGAGCACTCCAATTTTTTCAAAGTAAACGTGCTGGCCACATATAGCACTCGGTTAAGAGAACTATACACGAACCAACAAAATCGTCCGGTCAGACAGTAAACACCGCAAGGTGCACCGCCCGACTGAAACCGAGATCCAACTACGAGCTTTTTAACTGCAACAACTTTAATATACGCTATTGGAGCTGGAATTACCGCGGCTGCTGGCACCAGACTTGCCCTCCAA
+
DDDDCHIIIGDDHHHIHIIIIIIIIIIGIIIIIIHIIIIHIIIIIIIIIIHIIIIIIGHEHHHHHHIIIHHIIIHIIIIIIHHHIIIIIIIGIHIIGHIIIIIIIHIHHHIIGHIIIIIIIIGIHHIIIIIIIIIHHHGIIIIIIIIIIIIIIIHIIIHIIIIIIHIIHIHIIHIIIIIIIIHGIIIIIHHIIIIIIIIHIHIIHIIIIIIIIIIIIIIIIIHIIIIIII=IIIIIIIIIIIHHHHGHIIIIIIIHIIIIIIIIIIIIIIIIIIIIIIIHIIIIIIIIHIIIIIIIIIIIIIIIIIIIIIHIIIIIIIIIIIIIIIIIIIIIIIIIIIIIIDDDDD
@HISEQ:969:HM2KJBCX2:2:1101:4262:85722 2:N:0:ACTATGCA
GCGTAGAGAGACCCCAACTATCCCTATTAATCATTACGGTGGTCCTAGAAACCAACAAAATAGAACCACAACGTCCTATTCTATTATTCCATGCTAATCTATTCAAGCAATAGCCCGCTTTAAACACTCTAATTTTTTCAAGGTAATGGTCCTGGCTCCCCAACACACCCAATTAAGGACATGCTGATTCACCAGAAGGAAGACCCGACAACAAGACAGTACTCGCCAAAGACGGACCGCCCGGCCAGGCCTAAAATTCAACTACGAGCTTTTTAACTGCAACAACTTTAATATACGCTATTGGAGCTGGAATTACCGCGGCTGCTGGCACCAGACTTGCCCTCCAA
+
ADDDDIIIIIIHHIIIIIIIIIIIIIIIIIIIIIIIIHIIIIIIIIIIIIIIIIGH@HCHIIHHHFEHHHFGEEEHIIGHIHIHIHHIHIIGHHIIIIHIIGFHHHIHIIHHEHHIIIIIIHHHGIHGFGGIIHHGGHIIHHHIIIHIHIHHHGEE:HHHGHHHHHDGGIIHBFHHHHIIIIIIIIGHIIHHIIHIIHIIIHHIIIIIIIIIIIIIIIIIIIGIHIIHIIIIIIIIHIIIIIHIIIIIGIIHIIIIHIIIIIIIHIIIIIIIIIIIIIIIIIIIIIIIIIIIIHIIIIIIIIIIIIIIIIIIIIIIIIIIHIIIIIIIHIIIIIIIIIIGIIDDDDD
@HISEQ:969:HM2KJBCX2:2:1101:15577:87291 2:N:0:ACTATGCA
GCGTAGAGAGACCCCAACTATCCCTATTAATCATTACGTCAATCCTAGAAACCAACAAAATAGGATCAAACGTCCTATTTCATTATTCCATGCTAATGTATTCAAGCGTTAGCCTGCTTTAAACACTCTAATTTTTTCAAAGTAACAGTCCTGTTTCCCTGCAACACCAAATTAATGGCATCACAGTTCCTCAAGAAGGAGGAACCAGTAGGGCCAGTACATACCAGTGGCACGACCGACCCACTGATCCCGAAATTCAACTACGAGCTTTTTAACTGCAACAACTTTAATATACGCTATTGGAGCTGGAATTACCGCGGCTGCTGGCACCAGACTTGCCCTCCAA
+
DADDDHIEHHIIIIIHIIIIHIIIHHGIIHHHIIIHHIHHIHHEEHIIHHHHHHHHIFEHHGICFHIIIIIIIIHIIHHEHFHHHHHHHHIIIIHHEHIEFIHHIIIIHIIIIIIHIHHGHHBHHHHGGHIIHIHHFHIHFIGIGGHHHIHIIHCIHHIIIHHGHIIIHIHHEIHIHIIIIHHHIGC?HIIHI;IIIIHGHHHHIHIIIIGIIIIIIIIIIHHHEHIIIIIIIIIIHHCFIHHHFIIGHIHHIIIIIIIHHHEHHGIIIIHHFHGHIGHIIHIIHIIHGIIIIIIIHFIIIIIIIIIIIIIIHIIHIHIHHIIHHIIIIIIIIIIHHIIIIDDDDD
@HISEQ:969:HM2KJBCX2:2:1101:16963:86579 2:N:0:ACTATGCA
GCGTAGAGAGACCCCAACTATCCCTATTAATCATTACGTCAATCCTAGAAACCAACAAAATAGGATCAAACGTCCTATTTCATTATTCCATGCTAATGTATTCAAGCGTTAGCCTGCTTTAAACACTCTAATTTTTTCAAAGTAACAGTCCTGTTTCCCTGCAACACCAAATTAATGACATTACAGTTCTTCAAGAAGGAGGAACCAGTAAAGCCAGTACATACCAGAGGCACGACCAACCTACTAATCCCGAAATTCAACTACTGGCTTTTTAACTGCAACAACTTTAATATACGCTATTGGAGCTGGAATTACCTCGGCTGCTGGCACCAGACTTGCCCTCCAA
+
@@DDBC0<FGHHEFH=HC@@1<CDCEHHHHH?FGHCCCCCEGH@F@GHIIII?EDGHEG?EED?11<FHEC@<GHDHGHFIFHEHIHIHHH1GE?HFEGHHG?CH@EEFEHCAEFAGE?FD<FEG9HCHEFHGEHFCEGFGEHHD<17<<<HHGFHH<<?DC<ECHDHFD<<0GGIC0HDC0DFHGCFFD0@@C<1C111C/FEEEHHGHHGA1D1@EGDCD<<1GCIFGHHCD<=<1<FCCD<<D/<A=1?H@CCIHFD1CD<11F<<D11D<<CC1GCD1@IFIHH@C1<ED<<1G@EHHEF1<DD11FC<0<<//1C11GHHG<<D<1<D<<?D</<1@@DDD
@HISEQ:969:HM2KJBCX2:2:1101:2601:87987 2:N:0:ACTATGCA
GCGTAGAGAGACCCCAACTATCCCTATTAATCATTACGTCGATCCTAGAAACCAACAAAATAGAATCAAACGTCCTATTTCGTTATTCCATGCTAATGTATTCAAGCGTGAGCCTGCTTTAAACACTCTAATTTTTTCAAAGTAACAGTCCTGATTCCCCATGACACCAAATTAATGACATCATGGTTCGTCAGAAGGTAGGAATCAATAATACCAGTACGTACAATAGCACGACCAATAAATTGATCCCGAAATTCAACTACGAGCTTTTTAACTGCAACAACTTTAATATACGCTATTGGAGCTGGAATTACCGCGGCTGCTGGCACCAGACTTGCCCTCCAA
+
DDDCDIIIIIHIIIIHIIIHCGHHIHHHCFHFHHIHIIICHIIHIIIIHIII?GHIIGIGIGIFEHHHHHEHHIHHIIIEHFHHHIHIIIIIIIIHIIHIIIIIIIGHHHGHHHHHIHIIIIGHHHHIIIIIHHIIHIIIIIIIIHIIIIIIHIHHHEHHHIHIGHIHIIHGFIHHHGIIIIIIIIIIGHHIIIHIIHIIIIIIIHIIHGGHHHIIIIHHIIIIIIIIIIIIIHHGHIIIIIIIIIIIIHHHHIHIIIIIIIIIHHHIIIIIIIIIIIIIHIHIIHHIIIIHIHGIIIIIIIIIIIIIIIIHIIIIIIIIIIIIIIIIIIIIIIIIIIIIDDDDD
@HISEQ:969:HM2KJBCX2:2:1101:13536:88361 2:N:0:ACTATGCA
GCGTAGAGAGACGCCAAATATACCTATTAATCATTACATTGGTCCGAAAACCATCATAATAGAACCAATGACCTATTTCAATATTCCATGCTAATGTATTCAAGGCAAACGCCTGCTTTGAACACTCTATTTTTCTCAAAGTAAACTATCGGAATCCCACAAGCACTTAATGAAAAGCACCTATGTTCCTCCGAAGTACATGGCCAGCGTTATCGCATGCACGTGACCAAAGGCCACGGACGCTCAACACCAACCAAGACTCAGACTACGAGCTTTTTAACTGCAACAACTTTAATATACGCTATTGGAGCTGGAATTACCGCGGCTGCTGGCACCAGACTTGCCCTCCAA
+
0D@0D/0D<DH<0//<C11<G1<<11<<<1<1<GHH<D11<1<FH//</<F0<1<11<1<11<1111<111<11<1<F1D1111111<<1<1<DGF1D<11HEECIHHHDHEII8FHHHI8HGH9IIIIHHHHHHGHIHIHHIHHE?CECCFF@EEEEBHEBC1HB?EAC@GF?HHEEHHGFG6GD.:-EEGCGGA/HIHH@E<HH<CHGAG0DHAHHHHHDHG:HHGHEC<</CA=H@F/@AIIHHHHHHEG?CC@CG<<FCCEEIHGC@@HGGG@HGCCEGGEFHFFHIFHEIHGEHCCC<GF<CC<@GCHIIHGDC<<?CECHCCCCC?HGCCFFD<<CC?@EDD@@D
@HISEQ:969:HM2KJBCX2:2:1101:20211:88269 2:N:0:ACTATGCA
GCGTAGAGAGACCCCAACTATCCCTATTAATCATTACGTCGATCCTAGAAACCAACAAAATAGAATCAAACGTCCTATTTCATTATTCCATGCTGATGTATTCAAGCGCGAGCCTGCTTTAAACACTCTAATTTTTTCAAAGTAACGGTCCTGATTCCCCATGACACCAAATTAATGACATCATGGTTCTTCAGAAGGGAGAAATCAAAATTGCCAGTACGTACCGAGGCACGACCAACAAATTGATCTCGAAATTCAACTACGAGCTTTTTAACTGCAACAACTTTAATATACGCTATTGGAGCTGGAATTACCGCGGCTGCTGGCACCAGACTTGCCCTC
+
ADDBDHHHIIIICHIIIIIIIIIIIHIIIIIIIIIHIIIIIIIIIIIIIHIIIIGIIIIIIIIIHIIIIIIIFHHHIIIIIIFHI@HHEHIIIIIIIIIIIIHHHHHHIHHHEHIIHHHHHHHHIIIIIIIIHIHIHIIIIIIIIHIIIGIIIIIIIHHIIIGIIIIIIIHHIIGIIHGHHHHIIIIIHHIIGIIHHIIHIHEHIIIIIHHIIHHGHHHIHGIIIIIIHIIIIIIIIHHIHIHCHIIIIIHHHHHHIIIHIIIHIIIHHGIIIIIIIIIHHIHIIHHIIIIIHIHGIIIIIIIIIIIIHIIIIIIIIIIIIIIIIIIIIIIIHGIHHADCCD
@HISEQ:969:HM2KJBCX2:2:1101:2236:89417 2:N:0:ACTATGCA
GCGTAGAGAGACCCCAACTATCCCTATTAATCATTACGTCGATCCTAGAAACCAACAAAATAGAATCAAACGTCCTATTTCGTTATTCCATGCTAATGTATTCAAGCGTGAGCCTGCTTTAAACACTCTAATTTTTTCAAAGTAACAGTCCTGATTCCCCATGACACCAAATTAATGACATCATGGTTCGTCAGAAGGTAGGAATCAATAATACCAGTACGTACAATAGCACGACCAATAAATTGATCCCGAAATTCAACTACGAGCTTTTTAACTGCAACAACTTTAATATACGCTATTGGAGCTGGAATTACCGCGGCTGCTGGCACCAGACTTGCCCTCCAA
+
DADDDDHIIIHHIIIIIIIIIIHIIIIIIIIIIIHHIIIIIIIIIIIIHHIIIIHIIIIIIIIHHIIHIIHHEHIIHIHHGIIIIIIIIHFIHIIIIIIIHHHIIIIIIIIIIIIIIIIIIHIIHHHIIIIIIHIIHIHHIIIHIIIIIIIIHIIIIIGHHHHHEHIHIIHHIIIIIIIGHIIIIIIIIIIIIIIIIIIHHIHHIIIIIIIIIIIIIIIIIIIIIIIIIIIIIIIIIIIIIIHHGIIIIIIIIIIHIIIHIIIIIIIIIIIIIIIIIIIIIIIIHHHIIIIIIIIIIIIIIIIIIIIIIIIIIIIIIIIIIIIIIIIIHEIIIIIIIIIIDDDDC
@HISEQ:969:HM2KJBCX2:2:1101:4256:90368 2:N:0:ACTATGCA
GCGTAGAGAGACCCCAACTATCCCTATTAATCATTACATCGATCCTAGAAACCAACAAAATAGAATCGGATGTCCTATTTCATTATTCCATGCTAATGTATTCAAGCGTGAGCCTGCTTTAAACACTCTAATTTTTTCAAGGTAACAGTCCTAATTCCCCGTGACACCAAATTAATGGCATTACGGTTCTTTAGAAGGTGAGAAATCAATAATATCAGTACATACCAACGGCATGACCGAAACATTGATCCCGAAATTCAACTACGAGCTTTTTAACTGCAACAACTTTAATATACGCTATTGGAGCTGGAATTACCGCGGCTGCTGGCACCAGACTTGCCCTCCAA
+
ADDDDHIHIIIIIIIIIIIIHIIHIIIIIIIIIIIIIIIIIIIIIIIIIIIIIIIIIIIIIIIIIIIIHIIIIHIIIIIIIHIHHIIIFHIIHIIIIIIIIHIIIHHHHIIIIIIIIIIIIIIIIIIHHIIHIIIIHHIIHIIIIIHHHHIIIIIHIHHIHIHIIHIHIIIIIIIIIGIIIIIIHHIIIIIIIIIIIIHHHIIIIHIHIHIIIHIIGIHIIIIIIHGIIIHIIIIIIIHIIIIHHFGHHIIIIIIIIHIIIIIHGHIIIIIHIHIIIIIIIIHGIIIIIIIHIIIIIIIIHHIIIIIIIHIIIIIIIIIIIIIIIIIIIIIIIIIGIIIIHIDDDDD
@HISEQ:969:HM2KJBCX2:2:1101:8471:90531 2:N:0:ACTATGCA
GCGTAGAGAGACCCCAACTATCCCTATTAATCATTACGGTGATCCTAGAAACCAACAAAATAGAATCATGCCGTCCTATTTTATTATTCCATGCTAATGTATTCAAGCAAAATGCGTGCTTTAAACACTCTAATTTTTTCAAAGTAAAGGTCCTGGTTCCCCGCGACACCCAATTAAGGGCATCGCGGTTCTCCAGAAGGTGAGAAATTGACTACACCAGTTCATACCCCTTAAGGCACGACCGATGTGTCAATCCCGAAATTCAACTACGAGCTTTTTAACTGCAACAACTTTAATATACGCTATTGGAGCTGGAATTACCGCGGCTGCTGGCACCAGACTTGCCCTCCAA
+
DDDDDIIHHIHIIIIIIIIHIIIIIIIIIIIIIIHIIIIIIIIIHHIIIGIIIIIIIIHIHIIIIIIHIHHHGHCHHGHIIIIIIIIIGIIIIIIIIHHHIHIHIIHHHHIIIIIIIIIIIIIHIHIIIHIIIIIIIIIIIHIIIIIIIIIIIIIIIHIIIIIIIIIIHHIIIIIIIIIIIIIIIIIIIIIIIIIIIIIHIHIIHIIIIIIIIIIIIIIIIIIIIHIIIIIIIIIIIHIIHIIIIIIIIHGIIIIIIIIIIIIIIIGHIIIIIIIIIIIIIIIIIIIIIIIIIIIIIIIHIIIIHHIIIIIIIIIIIIIIIIIIIIIIIIIIIIIIIIIIIIIGIIIDDDDD
@HISEQ:969:HM2KJBCX2:2:1101:19919:91174 2:N:0:ACTATGCA
GCGTAGAGAGACCCCAACTATCCCTATTAATCATTACATCGATCCTAGAAACCAACAAAATAGAATCGGATGTCCTATTTCATTATTCCATGCTAATGTATTCAAGCGTGAGCCTGCTTTAAACACTCTAATTTTTTCAAGGTAACAGTCCTAATTCCCCGTGACACCAAATTAATGGCATTACGGTTCTTTAGAAGGTGAGAAATCAATAATATCAGTACATACCAACGGCATGACCGAAACATTGATCCCGAAATTCAACTACGAGCTTTTTAACTGCAACAACTTTAATATACGCTATTGGAGCTGGAATTACCGCGGCTGCTGGCACCAGACTTGCCCTCCAA
+
D@DDAGIIHHIHEHIIIIIHHIICGHIHIEGHHHIIIIIHGHHHFFHHIHICHHIHIIHCGFHHIIIIICHGHEEHHIIIIHIHGHHCCHHHHHHIIIHIHEHHIIHHIHIHHHHHHIIIHHHGHHHGHHHHIHIIIIIIIIIHIHHHHHHHIHIIIHIIHIIIIIIHIIHIIIII:IIIGIIIIIIIIGIIIIIHHIHIIIIIIHIIIHIHIIHIIIIIIIHIIIIIIIHIHIIIIIIIIIIHHGIIIGIIIIIIIHIIIIIIIIIIIIIIIIIIIHFIIIIIIIIIIIIIIIIIIIIIHHIIIIIIIIIIIIIIIIIIIIIIIIIIIIIIIIIIIIIIIIDDDCD
@HISEQ:969:HM2KJBCX2:2:1101:19774:91714 2:N:0:ACTATGCA
GCGTAGAGAGACCCCAACTATCCCTATTAATCATTACGTCGATCCTAGAAACCAACAAAATAGAATCAAACGTCCTATTTCATTATTCCATGCTAATGTATTCAAGCGTGCGCCTGCTTTAAACACTCTAATTTTTTCAAAGTAACAGTCCTGATTCCCCACGACACCAAATTAATGACATCGCGGTTCTTCAGAAGGTAGGAACCAATAATGCCAGTACGTACCGAAGCACGACCAACAATTCGATCCCGAAATTCAACTACGAGCTTTTTAACTGCAACAACTTTAATATACGCTATTGGAGCTGGAATTACCGCGGCTGCTGGCACCAGACTTGCCCTCCAA
+
ADDDAIIIIIIIIIIIIIIIIIIIIIIIIIIHIIIIIIIIIIIIIIIIIIIHIIIIIIIIIIFHIIIIHIIIHFHIHIHHHIIGHHHEEHHHHHHIHHHIIIHHIIIIGIIIIIIHHIIHIIIHIIIIIIIIIIIIIIIIIIHIIIIIIIIIIIIIHIIIIIIIHIIIIIIIHIIHIIIIIIIIIIIIIIIIIIIIIIIIIIIIIIIIIIIHIIIIIIIIIIIIIIIIIIIIIHIIIIIIIHHDIIIIHIIIIIIIIHIIIIIIIHIIIIIIIIIIIIIIIIIIIIIIIIIIHIIIIIIIIIIIIIIIIIIIIIIIIIIIIIIIIIIIIIIIIIIIIIIIDDDDD
@HISEQ:969:HM2KJBCX2:2:1101:8910:92512 2:N:0:ACTATGCA
GCGTAGAGAGACCCCAACTATCCCTATTAATCATTACGTCGATCCTAGAAACCAACAAAATAGGGTCAAACGTCCTATTTCATTATTCCATGCTAATGTATTCAAGCGTGAGCCTGCTTTAAACACTCTAATTTTTTCAAAGTAACAGTCCTGATTCCCCGCGACACCAAATTAATGACATCACGGATCTTCAGAAGGGAGAAACCAGTGACACCAGTGCATACCAAAGGCATGACCAGCGTACTGATCCCGAAATTCAACTACGAGCTTTTTAACTGCAACAACTTTAATATACGCTATTGGAGCTGGAATTACCGCGGCTGCTGGCACCAGACTTGCCCTCCAA
+
DCDDDIHHIIIIIIGIIIIIHIIIIIIIIIIIIIIIIIIIIIHIIIIIIIIIHIIIIIIIIIIIIIIIIGIIIIIIIIIIIIIIIIIHIIIIIIIIIHHFHIHHIIIHIIIIHIIIHIIIIIIHIIIIIGHHIIHHIIIIIIIIIIIIIIIIIIIHIIHHIIIIIIIIIIIIIIIIIIIIIIIIIIIHHIIIIIIIIIIIIIIIIIIIIIIIIIIIIIIIIIIHIIIIIIIIIIIIIIIIIIHIFIIHGIIHIIIIIIIIIIHIIIIGIIIIIIIIIIIIIIIIIIIIIGIIIIIIIIIHHIIIIIIIIIIIIIIIIIIIHIIIIIIIIIIIIIIIIIIIHDDDDD
@HISEQ:969:HM2KJBCX2:2:1101:8443:93324 2:N:0:ACTATGCA
GCGTAGAGAGACCCCAACTATCCCTATTAATCATTACGTCGATCCTAGAAACCAACAAAATAGAATCAAACGTCCTATTTCATTATTCCATGCTAATGTATTCAAGCGTGCGCCTGCTTTAAACACTCTAATTTTTTCAAAGTAACAGTCCTGATTCCCCACGACACCAAATTAATGACATCGCGGTTCTTCAGAAGGTAGGAACCAATAATGCCAGTGCGTACCGAGGCACGACCGACAATCTGATCCCGAAATTCAACTACGAGCTTTTTAACTGCAACAACTTTAATATACGCTATTGGAGCTGGAATTACCGCGGCTGCTGGCACCAGACTTGCCCTCCAA
+
DDDDDIIGIIIIHIIIIIIIIIIIIHIIIIIIIIIIIIIIIIIIIIIIGIIIIIIIEHHIIIGIHHHIIIIIIIIIIIIIIIIHHIHHIIIIGHEHIIIIIHIIIIIIIHHIIIIIIHIIIIHIIIIIIIIIHIHIIIIHIIIIIIIIIIIIHHHIGIIIHIHEHIIIIIIIIIIHIIIIIIIIIIIIIIIIIIIIIIIIIIIIIHIIIIIIIIIIIIIIIIIIIIIIIIIIIIIIIIIIIIHHIIIIIIIIIIIIIIIIIIIIIIIIIIIIIIIIIIHIIIIIIIIIIIIGIIIIIIIIIIIIIIIIIIIIIIIIIIHIIIIIIIIIIIIIIIIIIIIIDDDDD
@HISEQ:969:HM2KJBCX2:2:1101:19529:94463 2:N:0:ACTATGCA
GCGTAGAGAGACCCCAACTATCCCTATTAATCATTACGGTGATCCTAGAAACCAACGAAATAGAATCAGTCCGTCCTATTTCATTATTCCATGCTAATGTATTCAGACGATAGTCTGCTTTAAACACTCTAATTTTTTCAAAGTAACAGTCCTGATTTCCCATCACACCAAATAAATGGCATGAAAGTTCCTCAGAAGGTAGAGATCCATCTCACCAGTGCAGACAATTAAGCCTGACCAATGGGTAGACCCCGAAGTTCAACTACGAGCTTTTTAACTGCAACAACTTTAATATACGCTATTGGAGCTGGAATTACCGCGGCTGCTGGCACCAGACTTGCCCTCC
+
DBDDBIIIIIIIIIIIIIIIIHIIIIIIIIIIIIIIIIIIIIIIIIIIGIIIIIIIIIIHIIHIIIIIHIIIIIIIIIIIIHHIIIIIIIIIEHIIIIIIIHIHHIIIIIIIHHIIHIIIIIIIIIIIIIIIIIIIIIIIIIIIIIIHIIIIIIIIIIIIIIHIIIIHIIIHHIIIIHIIIHIIIIIIIHIIIIIIIHIIIIIIIIIIIHIIIIIIIIIIIIIIIIIIIIIIIIIIIIIIIIHHGIIIIIIHIIIIIIIIIIIIIIIIIIIIIIIIIIIIIIIIIIIIHIIIHIIIIIIIIIIIIIIIIIIIIIIIIIHIIIIIIIIIIIIIIIIIHIIIIDDDDD
@HISEQ:969:HM2KJBCX2:2:1101:19072:94008 2:N:0:ACTATGCA
GCGTAGAGAGACCCCAACTATCCCTATTAATCATTACATCGATCCTAGAAACCAACAAAATAGAATGCGATGTCCTATTTCATTATTCCATGCTAATGTATTCAAGCGTGAGCCTGCTTTAAACACTCTAATTTTTTCAAGGTAACAGTCCTAATTCCCTATAACATCAAATAAATGACATTATAGTTCTTTAGAAGGTGAGAACCAATAAAATCAGTACATACCAAGGCATGACCAACTAATTGATCCCGAAGTTCAACTACGAGCTTTTTAACTGCAACAACTTTAATATACGCTATTGGAGCTGGAATTACCGCGGCTGCTGGCACCAGACTTGCCCTCCAA
+
DDDDDIIHHIIIIIIIIIIIIIIIIIIIIIIIIIIIIIIIIIIIIIIIIIIIIIHGIIIIIIIHIIIIIGIIIIIHIIHIIIIIIHIIIHIIHHIIIHIIIIIIIGIIIIIHHHIHHIIIIIIIIIIIIIIHHIIIHIIIHIIIIIIIIIIIIHIIIHHHHIIIIHIIIIIIIIIIIIIIIHIIIIIIIIHIIIIIIIGIHHIIIIHIIIIIIIIIIIIIIIIIIIIIIIIIIIIIIHHIIIIHIIIIIIGIIIIIIIIIHIIIIIIIIIIIIIIIIIIIIIIHIIIIIIIIIIIIIIIIIIIIIIIIIIIIIIIIIIIIIIIIIIIIIIIIIIIIIIIIDDDDD
@HISEQ:969:HM2KJBCX2:2:1101:9238:93866 2:N:0:ACTATGCA
GCGTAGAGAGACCCCAACTATCCCTATTAATCATTACGTGGTCCTAAAACCAACAAAATAGAACCATCGTCCTATTTTATTATTCCATGCTAATGTATTCAGGCAAAAATGCCCGCTTTAAACACTCTAATTTTTTCAAAGTAAAGGTCCTGATTCATCGAAACACCCAAGAGCATCCCGACTCACCAGAAGGTGAGAAATTGGCTACACACCGTTTCATGCCCCTAAAGGCACGATCGATATATCCCAATCCCGAAATTCAACTACGAGCTTTTTAACTGCAACAACTTTAATATACGCTATTGGAGCTGGAATTACCGCGGCTGCTGGCACCAGACTTGCCCTCCAA
+
BBD@DHIIHHHIEHGHHIHHIEEGFCFHII?FHHEHHIIIHIHHHIHHIIIHIIIHHHHCFHIIH?GIHH?HHIHHHIIHHHEHHFHIIHIHHIFFHHFHHFGHHHGHHHG?GIHHHHGHHHHIIIIIHHHIIIIIIIIIIIIIIHEHIIIHIHHHHIHHIHEDHHGHHHGEHHDEHHHCEEIIIIHHEHHIIIIIIHIIIIIHIHHEEIIIIHHEIIIHHGHGIIIHIIIIIIIIIHIIIIIGHHCEIIHHIHIIIIIIIIHHHIHIHHHIHIIIIIIIIIIIIIIHGHIIIIIHGHIHIIIIIIIIIIIIIIIIIIIIIIIIIIHIIIIIIIIIIIIIIIIGDDDDD
@HISEQ:969:HM2KJBCX2:2:1101:20979:94598 2:N:0:ACTATGCA
GCGTAGAGAGACCCCAACTATCCCTATTAATCATTACGGTGATCCTAGAAACCAACAAAATAGAACCATGCCGTCCTATTCTATTATTCCATGCTAATGTATTCGAGCAAAAATGCCTGCTTTAAACACTCTAATTTTTTCAAGGTAAAGGTCCTGGATCCGCAAGACACCCAATAAAGGACATCGAGTTTCTCCAGAAGGTGAGAAATCAACAGTAACAGTTCATACCCCTTAAGGCATGACCATCACGTCAATCCCGAAATTCAACTACGAGCTTTTTAACTGCAACAACTTTAATATACGCTATTGGAGCTGGAATTACCGCGGCTGCTGGCACCAGACTTGCCCTCCAA
+
DDDDDHHIIIIIHIIIIGHHHHIIHIIGHHHHECGHIHIIIHHGHHHIIHHHEHHHIIIIIHHIIIIGHEHID<CHHHHGHHHHIHEHEHI?HIIHHDF1C<FHFHEHHIIIIHGHIIIHHEFDHHHGHHEHHHHIIIIIIHHIHHHHHIIHHCIHDGHHIH9HIHHIIHIHIH;HFIIHHHIIHHIIIIIIIIIIIIIIIGIIIIIHIFIIIHHGIIGIIIIGIHIIIIIHIIIIIIIIIHIGIIIHIHHFIIHIIIIIIIIIIIIIHHIIIIIIIIIIIIIIIIHIIIIIIIIIIIHHHIIIIIIIIIIIIIIIIIIIIIIIIIIIIIIIIIIIIIIIIIIIIIIIDDDDA
@HISEQ:969:HM2KJBCX2:2:1101:6579:94871 2:N:0:ACTATGCA
GCGTAGAGAGACCCCAACTATCCCTATTAATCATTACGTCAATCCTAGAAACCAACAAAATAGGATCGAACGTCCTATTTAATTATTCCATGCTAATGTATTCAAGCGTTAGCTTGCTTTAAACACTCTAATTTTTTCAAAGTAACAGTCCTGATTCCCCACGACACCAAATTAATGACATCGCGGTTCTTCAGAAGGTAGGAACCGATAATGCCAGTGCGTACCGAAGCACGACCAACAATTCGATCCCGAAATTCAACTACGAGCTTTTTAACTGCAACAACTTTAATATACGCTATTGGAGCTGGAATTACCGCGGCTGCTGGCACCAGACTTGCCCTCCAA
+
DDDDDIIIIIIIIIIIIIIIIIIIIIIIIIIIIIIIIIIIIIIIHIIIIIIIIIIIIIHIHHHHHHIIIIIIIIHIIIIIIIIIIIIIIIIIIIIIIIIIIIIIHIIIIIIHIHIIIICHIIIIIIIIIIIHIIIIIIIIIIIIIIIIIIIIIIIIIIIIIIIIIIIIIIIIIIIIIIIIIIIIIIIIHIIIIIIIIIIIIIIIIIIIIIIIIIIIIHIIIIIIIIIIIIIIIIIIIIIIHHFHIIIIIIIIIIIIIIIHIHIIIIIIIIIIIIIIIIIIIIIIIIIIIIIIIIIIIIHHIIIIIIIIIIIIIIIIIIIIIIIIIIIIIIIIIIIIIIIIDDDDD
@HISEQ:969:HM2KJBCX2:2:1101:13517:95746 2:N:0:ACTATGCA
GCGTAGAGAGACCCAACTATCCCTATTAATCATTACGTCGATCCTAGAAACCAACAAAATAGAATCAAACGTCCTATTTCATTATTCCATGCTAATGTATTCAAGCGTAAGCCTGCTTTAAACACTCTAATTTTTTCAAAGTAACAGTCCTGATTCCCCACGACACCAAATTAATGACATGAAGGTTCTTCAGAAGGTAGAAATTCGCCACTACTGTACGGACCGTAAAGCCCGACCATAGGACAAATTTCGAATTTCAATTACGAGCTTTTTAACTGCAACAACTTTAATATACGCTATTGGAGCTGGAATTACCGCGGCTGCTGGCACCAGACTTGCCCTCCAA
+
DDDDDIIIIHIIIIIIIIIIIIIIIIIIIIIIIIIIIIIIIIIIIIIIIIIIIIIIIIHIIHIIIIIIIIIIIIIIIIIIIIIIIIIIIIIIIIIIIIIIIIIIIIIIIIIIIIIIIIIIIIIIIIIIHIIHHIIHHIIIIHIIIIIIIIIIHIIIIIIIIIIIIIIIIIIIIIIIIIIIIIIIIHIIIIIIIIIIIIIIIIIIIIIIIIIIIIIIIIIHIIIIIIIIIIIIIIIIIIIIIIIIHIIIIIIIIIIIHIHG@IIIIIIIIIIIIIIIIIIIIIIIIIIIIIIIIIIIIIIIIIIIIIIIIIIIIIIIIIIIIIIIIIIIIIIIIIIIIIIIIDDDDD
@HISEQ:969:HM2KJBCX2:2:1101:5537:96194 2:N:0:ACTATGCA
GCGTAGAGAGACCCCAACTATCCCTATTAATCATTACGTCAATCCTAGAAACCAACAAAATAGGATCGAACTTCCTATTTCATTATTCCATGCTAATGTATTCAAGCGTTAGCTTGTTTTAAACACTCTAATTTTTTCAAAGTAACAGTCCAATTTCCCCGCAACACCAAATTAATGGCATTACGGCTCATCAGGAAGGAGGAATCAGTGAGACCAGTACATACCAGAGGCATGACCAACCTACTAACCCCGAAATTCAACTACGAGCTTTTTAACTGCAACAACTTTAATATACGCTATTGGAGCTGGAATTACCGCGGCTGCTGGCACCAGACTTGCCCTCCAA
+
<0DD@<0FHHCC11D<00F11<1<CCHCFHI1<GCC1<<100<<DH1<F@@HHHGCHCGHE@H1DH?<<1<1<11<<CFG1<CHHIE111111DGHHH@80@D1@<D0E@F<G861%HEH6IHCF<E@@<<@DB<F81<618<B1HHHB1CEG$@DF7-:.IHG/CCFC//HGF/<?ECHCHG<CFEGHHHA?CE@IHFCHHHECHHGC1C1<<HHCG<?HB<CEHHF@C11D:0C?HHGD1CDCCF<//HEHED1H@@HCECGD11HHHGC<<@G<?C<GHG<1EF?HHHCEHCCCE@HCHFGC<?HGCHIHHHE<IHHEIHEEFCC<IIHHF<1EHC<100<<0
@HISEQ:969:HM2KJBCX2:2:1101:9290:96377 2:N:0:ACTATGCA
GCGTAGAGAGACCCCAACTATCCCTATTAATCATTACGGTGATCCTAGAAACCAACAAAATAGAACCATGCCGTCCTATTCTATTATTCCATGCTAATGTATTCGAGCAAAATGCCTGCTTTAAACACTCTAATTTTTTCAAGGTAAAGGTCCTGGTTCCACATGACACCCAATTAAGGACATCATGCTTCTCCAGAAGGTGAGAAATCAACTGCGACAGTTCATACCCCTTAAGGCACGACCATCACGTCAATCCCGAAATTCAACTACGAGCTTTTTAACTGCAACAACTTTAATATACGCTATTGGAGCTGGAATTACCGCGGCTGCTGGCACCAGACTTGCCCTCCAA
+
DDDDDIIHEGHHIEHEHIGEHHIIIIIIIIHIIIIIIGHHHIIIHIGIICHIIIIIHIIIIH?CHHIIIIIICCEHGGHCHHHGGHHHIIIHCFHHIIHEFEHHGHHHHHHHGHFFHHIIIIHHHHHHIIIIHHHHHGGHIHHGHHIIIHGHHIIIHHIIIIHGHHHHIIIIIIIIHFIHHIIIHIIIIHIIIIIHFHII;IIHIHEHIHEHIHGFFDCEGCHIHGHGHHHIIHHEBCIIIGIIHHIHIHHHIIGIHFGIIIIIIIIGHHFEHEHHHHHIIHIIHHHHHIHHHIIHIHG@HHHIIHHHGIIHCHHHHHIIIIIIIIIIIHGIIHHIIHIIIIIHHEHBD@DB
@HISEQ:969:HM2KJBCX2:2:1101:19813:97391 2:N:0:ACTATGCA
GCGTAGAGAGACCCCAACTATCCCTATTAATCATTACGGTGATCCTAGAAACCAACGAAATAGAACCAATCCGTCCTATTTCATTATTCCATGCTAATGTATTCAGACGTTAGCCTGCTTTAAACACTCTAATTTTTTCAAAGTAACAGTCCTGATTTCCTATCACACCAACTAAATGGCATGAAAGTTCCTCAGAAGGTAGAGATTTATCTCACCAGTACAGACAATTAAGCCTGACCAATGGGTAAACCCCGAAGTTCAACTACGAGCTTTTTAACTGCAACAACTTTAATATACGCTATTGGAGCTGGAATTACCGCGGCTGCTGGCACCAGACTTGCCCTCCAA
+
D@BDDC<<CCEGE?GHHH?C<GHHHHH1GHHFEHFE?@CG<<<DG?C1GHHIHEH@@@EC@E1DEHG@EGHC<<1<<C@<D?GFF@G?H@1<1CEEFCHEHHA14AGHHHFE=DA<EGA<D?DHAFF@FHHCFF?1FH8?F@B<GAEF<1DFC1<FCCHDD<1E<D@@EEH=H@FCG<?GF@CDEHH/<?EHIIHE@<D0HFHEE@CCE1GCGDG?GDC<<1E<CCD<1CEF@>GEHCEHIHED1D<C<GHCHHHHEF?IHHEEEC@?@ECFHHF@FECHEHFFC@C1CCGGCC=EE@1<1<EC@C1?EG@?CC<</<IIHFD<1<?C1<G1CCC<D1C0CC10BD@D
@HISEQ:969:HM2KJBCX2:2:1101:18329:97238 2:N:0:ACTATGCA
GCGTAGAGAGACCCCAACTATCCCTATTAATCATTACGTCAATCCTAGAAACCAACAAAATAGGATCGAACGTCCTATTTCATTATTCCATGCTAATGTATTCAAGCGTTAGCTTGCTTTAAACACTCTAATTTTTTCAAAGTAACAGTCCAAATTCCCCGCAACACCAAATTAATGGCATTACGGTTCATCAGGAAGGAGGAATCAGTGAGATCAGTACATACCAGAGGCATGACCAACCTACTAACCCCGAAATTCAACTACGAGCTTTTTAACTGCAACAACTTTAATATACGCTATTGGAGCTGGAATTACCGCGGCTGCTGGCACCAGACTTGCCCTCCAA
+
CDDDDIIIIIIIIIIIIIIIIIIIIIIIIIIIIIIHIIIIIIIIIIIIHIIHIHIIIIIIIIHIHHIHHIIIIHIIIIIIIIIIIIIHIIIIIIHHIIIIIHHIIIIIIIIIIIIIIIIIIIIIIIIIHIIIIIIIIIIIIIIIIIIIIIIIIIIIIGHIIIIIIIIIIIIIIIIIIIIIIIIIHHIIIIIIIIIIIHIIIIIIIIIIIIIHIIIIIIIIIIIIIIIIIIIIIIIIIIIIIIIHHHHIIIIIIIIIIIIIIIHIIIIIIIIIIIHIIIIIIIIIIIIIIIIIIIIIIIIIHIIIIIIIIIIIIIIIIIIIIIIIIIIIIIIIIIIIIIIIIDDDDD
@HISEQ:969:HM2KJBCX2:2:1101:9192:98227 2:N:0:ACTATGCA
GCGTAGAGAGACCCCAACTATCCCTATTAATCATTACTTCAGTCCTAGAAACCAACAAAATAGAACCGAAGTCCTAAATTATTATTCCATGCTAATGTATTCAAGGCATAAGCCTGCTTTAAACACTCTAATTTTTTCAAAGTAATAGAGCTAGATCGCGACGACAACCCAGTGAAGGGCGCCGCCGTTTTCTAGCAGGATGGCAGACACGCGCCAGCACTCACACTCGTAACCGAGGCGGGCCAGGTGCGTCAAACCAGAAATCCAACTACGAGCTTTTTAACTGCAGCAACTTTAATATACGCTATTGGAGCTGGAATTACCGCGGCTGCTGGCACCAGACTTGCCCTCCAA
+
DDDDDIIIIIIIIIIIIIHHIIIIIIIIIIIIIIIIIIIIIIIIIIIIIIIIIIIIIIIIIIIIHIIIIIIIHIIIIIIIIIIIIIHIIIIIIHIIIIIIIGHIHHIHHIIHIIIHIIHIIIIHIIIIIIHIIIIIIIIIIIIIIHHHHHEHHGHIIIHIEHIHIHIIIIIIHIHIIIIIIIIIIIIHFIHHHIIIIIIIIIIIIIIIIIIIIIIIIIIIIIIIIIIGIIIIIIIIIIIIIIIIIIIIIIIIHIIIIIIIIIIIIIHIIIIIIIIIIIIIIIIIIIIIIIIIGIIIIIIIIIIIIIIIIIIIIIIIHGIIIIIIIIHIIIIIIIIIIIIIIIIIIIIIIDDDDD
@HISEQ:969:HM2KJBCX2:2:1101:3453:97349 2:N:0:ACTATGCA
GCGTAGAGAGACCTGCCCAACTATCCCTATTAATCATTACGGTGGTCCTAGACCAACAAAATAGAACCAACGTCCTATTCTATTATTCCATGCTAATCTATTCAAGCAAAAGCCCGCTTTAAACACTCTAATTTTTTCAAGGTAATGGTCCTGGTTCCCCGACACACCCAATAAAGGGCATACCGGCTCACCAGAAGGATAGACCCGACAACAGACAGTACTCGCCAGAGACGGACCGCCCGGTCAGGTCTAAAATTCAACTACGAGCTTTTTAACTGCAACAACTTTAATATACGCTATTGGAGCTGGAATTACCGCGGCTGCTGGCACCAGACTTGCCCTCCAA
+
DDDDDIIIIIIIIIHIIIHIIIIIIIIIIIIHIIIIIIIIIIIIIHIIIIIIIIIIIIHIIIFHGIIIIHIIHHIIIIIIIIIIIIIGIHHHIIIIIIIIIHIIIIIIIIIIIIGHIHHIIIIIIIIIIIIIIHHHHIIIIIIIIIHIIIIHIIHHIIIIIIIIHHIHIIIIIIIIIIIIIIIIIIHIIIIIIIIIIIIIIHHIIIIIIIIIIIIIIIIIIIIIIIIIIIIIIIIIIIIIIIIIIIIIIIIIIIIIIIIIIIIIIIIIIIIIIIIIIIIIIIHIIIIIIIIIIHIIIHHFFIIIIIIIHIIIIIIIIIIIIIIIIIIIIIIIIIIIIIIIIDDDDD
@HISEQ:969:HM2KJBCX2:2:1101:11780:98173 2:N:0:ACTATGCA
GCGTAGAGAGACCCCAACTATCCCTATTAATCATTACATCGATCCTAGAAACCAACAAAATAGAATCGGATGTCCTATTTCATTATTCCATGCTAATGTATTCAAGCGTGAGCCTGCTTTAAACACTCTAATTTTTTCAAGGTAACAGTCCTAATTCCCCGTGACACCAAATTAATGGCATTACGGTTCTTTAGAAGGTGAGAAATCAATAATATCAGTACATACCAACGGCATGACCGAAACATTGATCCCGAAATTCAACTACGAGCTTTTTAACTGCAACAACTTTAATATACGCTATTGGAGCTGGAATTACCGCGGCTGCTGGCACCAGACTTGCCCTCCAA
+
DDCDDHIIIIIIIIIIIIIIIIIIIIHIIIIIIIIIIIIIIIIIIIIIIIIIIHIIHIIIIIHIIIIHHIIHIIHIIIIIIIIIIIIIGIHIHHHIHIIIIFIHIIIIHHIIIIIIIIIIIIIIHIIIIIIIIIIIIIHIIIIIIIIIIIIIIIIIIIIIIHHIIIIIHIIIIIIIIGIIIIIIIIIIIIIIIIIIIIIIIIIIIIIIIIIIIIIIIIIIIIIIHIHHIIHIIIIIIIIHIIIIHGIIIIIIIIIIIIIIIIIHIIIIIIIIIIIIGIIIIIIIIIIIIIIIIHIIIIIIIHIIIIIIIIIIIIIIIIIIIIIIIIIIIIIIIIIIIIIIIIDDDDD
@HISEQ:969:HM2KJBCX2:2:1101:11343:98309 2:N:0:ACTATGCA
GCGTAGAGAGACCCCAACTATCCCTATTAATCATTACGTCAATCCTAGAAACCAACAAAATAGGATCAAACGTCCTATTTCATTATTCCATGCTAATGTATTCAAGCGTTAGCCTGCTTTAAACACTCTAATTTTTTCAAAGTAACAGTCCTGTTTCCCTGCAACACCAAATTAATAACATTACAGTTCTTCAGAAAGGAGGAATCAGCGAAGCCAGTACATACCAAAGGCACGACCAACCTGCTAACCCCGAAATTCAACTACGAGCTTTTTAACTGCAACAACTTTAATATACGCTATTGGAGCTGGAATTACCGCGGCTGCTGGCACCAGACTTGCCCTCCAA
+
DDDDDIIIIIIIIIIIIIIIIIIIIIIIIIIIIIIHHHIIIIIIIIIIHIIIIIHIIHHIIICFHHHIHIIICHIIIIIIIIIHHHIIIIGHIIEHIIIIIIHHHIIIIIIHIIIHIIIIIHHIIIIHIIGIIIIHHIHHHIIIIIIHHIIHHIIHIIIIHIIIIIIIHHHGHHIIIIIHIHIIIHHHIIGIIIIIIIIIIIIHHIIIIIIIIIHHGHIIIIIIIIIIII=IIIIIHHHHHIIHFIHIIIIIIIGHIIIIHEIIIHIIHIIIHIIIIIHIIIIIIIIIIIHIIIIIIHIHIIIIIIIIHIIIIIIIIIIIIIIIIIIIIIIIIIHIIIIIICADDD
@HISEQ:969:HM2KJBCX2:2:1101:11127:99177 2:N:0:ACTATGCA
GCGTAGAGAGACCCCAACTATCCCTATTAATCATTACGGTGATCCTAGAAACCAACGAAATAGAATCAGTCCGTCCTATTTCATTATTCCATGCTAATGTATTCAGACGATAGTCTGCTTTAAACACTCTAATTTTTTCAAAGTAACAGTCCTGATTTCCCATCACACCAAATAAATGGCATGAAAGTTCCTCAGAAGGTAGAGATCCATCTCACCAGTGCAGACAATTAAGCCTGACCAATGGGTAGACCCCGAGGTTCAACTACGAGCTTTTTAACTGCAACAACTTTAATATACGCTATTGGAGCTGGAATTACCGCGGCTGCTGGCACCAGACTTGCCCTCCAA
+
DDDDDIIIIIIIIIIIIIIIIIIIIIIIIIIIIIIIIIIIIIIIIIIIIIIIIIIIIIIIIIIHIIHHIIIIIHIIIIIIIIIIIIIIIIHIHHIIHIIIIIIIIIIIIIIIIIIIIIIIGIIIIIIIIIIIIIIHIIIIIIIHHIIIIIIIIIIIIIIIIIIIIIIIIIIIIIIIIIIIIIIIIIIIIIIIIIIIIIIIIIIIIIIIIIIIIIIIIIIIIIIIIIIIIIIIIIIIIIIIIIIIIHDIIIIIIIIIIIIIIIIHDIIIIIIIIIIIIIIIIIIIIIIIHIIIIIIIIIIIIIIIIIIIIIIIIIIIIIIIIIIIIIIIIIIIIIIIIIIIIIIDDDDD
@HISEQ:969:HM2KJBCX2:2:1101:3224:99380 2:N:0:ACTATGCA
GCGTAGAGAGACCCCAACTATCCCTATTAATCATTACGTCGATCCTAAAAACCAACAAAATAGGGTCAAACGTCCTATTTCATTATTCCATGCTAATGTATTCAAGCGTGTGCCTGCTTTAAACACTCTAATTTTTTCAAAGTAACAGTCCTGATTCCCCATGACACCAAATTAATGACATCACAGTTCGTCAGAAGGTAGAAATCAATAATACCAGTGCATACCGGAGGCACGACCAATATATTGATCCCGAAATTCAACTACGAGCTTTTTAACTGCAACAACTTTAATATACGCTATTGGAGCTGGAATTACCGCGGCTGCTGGCACCAGACTTGCCCTCCAA
+
DDDDDHHIIHHHEHIHIIHFHHIIHIIII?HIIIHIHHGEHHHHHHHHHHHD=HIIIG?GHIIHIHHHIIIIHIIIIIHHIHIIIIIHHIIHHIHHIHII@DHHIIIIIHIIIIIIIIGIIHIIIIIIIHIIIFHFHHHHIIIHHFFEIGIIIIIIIIIIIHIIHHCHHIHHHIIIHFHIIHHIHIIHHHHHIGIIIIIIIIIIIIGIIIIIIIIIIIHIIIIIIIIIIIHHHGHHFHHIGIHEGHDHHIIIIHFHIIIIIIIIIHIIIIIIIIIIIIIHIIIIIIIIIHIIIIIIHHHHGIIIIIIIIIIIIIIIIIIIIIIIIIIIIIIHHIIIIIIIIDDDDD
@HISEQ:969:HM2KJBCX2:2:1101:7812:99720 2:N:0:ACTATGCA
GCGTAGAGAGACCCCAACTATCCCTATTAATCATTACGTCGATCCTAGAAACCAACAAAATAGAATCAAACGTCCTATTTCATTATTCCATGCTAATGTATTCAAGCGCGAGCTTGCTTTAAACACTCTAATTTTTTCAAAGTAACAGTCCTGATTTCCCGCGACACCAAATTAATGACATCGTGGTTCGTCAGAAGGGAGAAACCAATAATGCTAGTACGTACAAAGTACGACCGACATATTAGTCCCGAAATTCAACTACGAGCTTTTTAACTGCAACAACTTTAATATACGCTATTGGAGCTGGAATTACCGCGGCTGCTGGCACCAGACTTGCCCTCCAA
+
DDCDDIHHHIHEHHIHHIIIFHIIGIHHHIIIIHHEH@HIIHIGHHIHGHHHGHHIGHIIIIHGHCHIIIHH@GHHIIHHIHFHHHHIIIIGHEHHIIGHHIHHEGHDHHHHHHIHHIHGHIIIIHIIIIIHGCEHIIHHIIIIIHIIIIIGIIIIIIHEHHIIIIHHIHIIIEHHIHFGIIIIIHCIIIIIIIIIHHIIHGHIIIIIHGIIIIIGIHHIIHIHHIIIHIIIIIIIIIIIIIHIIIHIIIIIIHIIIIHHIIIIIIIIIIIIIIIIIHHHIIIHHIHIIIIIIIHIIIIIIIIIIIIIIIIIIHIIHIIIIHHIIIIIIIIIIIIIIIIDDDDD
@HISEQ:969:HM2KJBCX2:2:1101:3017:98862 2:N:0:ACTATGCA
GCGTAGAGAGACCCCAACTATCCCTATTAATCATTACGGTGGTCCTAGAAACCAACAAAATAGAACTACAACGTCCTATTCTATTATTCCATGCTAATCTATTCAAGCAATAGCCCGCTTTAAACACTCTAATTTTTTCAAGGTAATGGTCCTGGCTCCCCAACACACCCAATAAAGGGCATACTGGTTCACCAGAAGGAAGACCCGACAGCAGACAGTACTCGCCAAAGACGGACCGCCCGGCCAGGCCTAAAATTCAACTACGAGCTTTTTAACTGCAACAACTTTAATATACGCTATTGGAGCTGGAATTACCGCGGCTGCTGGCACCAGACTTGCCCTCCAA
+
@DDDDIIIIIIIHIIHIIIIIIIIIIIIIIIIIIIIIIIIIIIIIIHIIIIIIIIIIIHIIIIIIIIIIIIIIGHIIIIIIIIIIIIIIIIHIIIIIIHHIHIIIIIIHIIIIIIHIIIIIIIIHIIHIIIHHIHHIIIHIIIIIIIIIIIHIIIHIIIIIIIIIIIIIIIIIIIIIIIIIIIIIIIIHIIIIIIIIIIIIIIIIIIIIIIIIIIIIIIIIIIIIIIIIIIIIIIIIIIIIIIIHIIIIIIIIIIIIIIIIIIIIIIIIIIIIIIIIIIIIIIIIIIIIIIIIHIIIIHHHIIIIIIIIIIIIIIIIIIIIIIIIIIIIIIIIIIIIIIIIDDDDD
@HISEQ:969:HM2KJBCX2:2:1101:8051:99935 2:N:0:ACTATGCA
GCGTAGAGAGACCCCAACTATCCCTATTAATCATTACATCGATCCTAGAAACCAACAAAATAGAATCGGATGTCCTATTTCATTATTCCATGCTAATGTATTCAAGCGTGAGCCTGCTTTAAACACTCTAATTTTTTCAAGGTAACAGTCCTAATTCCCCGTGACACCAAATTAATGGCATTACGGTTCTTTAGAAGGTGAGAAATCAATAATATCAGTACATACCAACGGCATGACCGAAACATTGATCCCGAAATTCAACTACGAGCTTTTTAACTGCAACAACTTTAATATACGCTATTGGAGCTGGAATTACCGCGGCTGCTGGCACCAGACTTGCCCTCCAA
+
DDDDDIIIIIIIHIIGIIIIIIIIIIIIIIIIIIIIIIIIHIIIIIIHHHIIHIIIIIIHIIIIIIGHHGHHHIIIIIIIHIIHIIIIIIIIGIIHHHIIIIHHIIIIIIIIIIIIIIIIIIIIIIIIIIHHHIIIIIIIIIIIIIIIIHIIIIIIIIIIIIIIHIIIIIIIIIIIIIIIIIIIIIIIIIIIIIIIIIIIIIIIIIIIIIIIIIIIIIIIIIIIIIIIIIIIIIIIIIIIIIHHHGHIIIHIIIIIIIIIIIIIIIIIIIIIIIIHIIIIIIIIIIIIIIIIIIIIIIIIHIIIIIIIIIIIIIIIIIIIIIIIIIIIIIIIIIIIIIIIIIDDDDD
@HISEQ:969:HM2KJBCX2:2:1101:8415:100218 2:N:0:ACTATGCA
GCGTAGAGAGACCCCAACTATCCCTATTAATCATTACGGTGATCCTAGAAACCAACAAAATAGAACCATGCCGTCCTATTCTATTATTCCATGCTAATGTATTCGAGCAAAAATGCCTGCTTTAAACACTCTAATTTTTTCAAGGTAAAGGTCCTGGATCCGCAAGACACCCAATTAAGGACATCAAGTTTCTCCAGAAGGTGAGAAATCAACAGCGACAGTTCATACCCCTTAAGGCATGACCATCACGTCAATCCCGAAATTCAACTACGAGCTTTTTAACTGCAACAACTTTAATATACGCTATTGGAGCTGGAATTACCGCGGCTGCTGGCACCAGACTTGCCCTCCAA
+
DDDDDIIIIIIIIIIIIIIIIIIIIIIIIIIIIIIIIIIIIIHIIGHIIIIHHHIIIHHHIIHIIIIIIIHIHHHIIIHIIIIIIIIIIIIIIIHIIHHIHFHHHIIHIIIIIIIIIIHIHHHHHHIIIIIIIIIHIIIIIIIIIIIIIIIIIIHHIIHIIHIHIIIIIHIHHHHHIIIIIIIIIIIHEFHHFHIIIIIIIHHIIIIIHIIIIIIIIIIIIIIIIIIIIIIIIIIIIIIIIIIIIIIHIIIHIIHIIIIIIIIHIIIIIHIIIIIIIIIIIIIIIIIIIIIIIIIIIIIIIIIIIIIIIIIIIIIIIIIIIIIIIIIIIIIIIIIIIIIIIIIIIIIIDDDDD
@HISEQ:969:HM2KJBCX2:2:1101:19065:100818 2:N:0:ACTATGCA
GCGTAGAGAGACCCCAACTATCCCTATTAATCATTACGGTGATCCTAGAAACCAACAAAATAGAACCATGCCGTCCTATTCTATTATTCCATGCTAATGTATTCGAGCAAAAATGCCTGCTTTAAACACTCTAATTTTTTCAAGGTAAAGGTCCTGGATCCGCAAGACACCCAATTAAGGACATCGAGTTTCTCCAGAAGGTGAGAAATCAACAGCAACAGTTCATACCCCTTAAGGCACGACCATTACGTCAATCCCGAAATTCAACTACGAGCTTTTTAACTGCAACAACTTTAATATACGCTATTGGAGCTGGAATTACCGCGGCTGCTGGCACCAGACTTGCCCTCCAA
+
0<@DDIHHHIIIIIIIIIIGIIIIIIIIIIIFHIIIIIGIIIIHIIIIIIIIHIIIIGIIIIHIIIIIIII?/DC<HEHIIHIIHFIHHHEHEHEFHHHFFDGIHHGCHFHHCHCHHIEHHHGH?IIIHEHFC1CFHHHHHFIHHFHHHEHDA?H?DHHHH?D?GCHHIIHHHGHIIIEGIHHGHFCHEHGIHGGFGIIIHHIHGHHHFHIHIHFIHGGFEECEHCIIHIHEHHIIIGIIIIIIHHEIIHHEHHIIIIIIIIIIIIIIIIIIIIIIIIIIIIIIHIIIIIIIIIIIIIIHGIIIHIHIIIIIIIIIIIIIIIIIIIIIIIIIIIIIIIIIIIIIIIIIDDDDD
@HISEQ:969:HM2KJBCX2:2:1101:19271:100346 2:N:0:ACTATGCA
GCGTAGAGAGACCCCAACTATCCCTATTAATCATTACGGTGATCCTAGAAACCAACAAAATAGAACCATGCCGTCCTATTCTATTATTCCATGCTAATGTATTCGAGCAAAAATGCCTGCTTTAAACACTCTAATTTTTTCAAGGTAAAGGTCCTGGATCCGCAAGACACCCAATTAAGGACATCAAGTTTCTCCAGAAGGTGAGAAATCAACAGCGACAGTTCATACCCCTTAAGGCATGACCATCACGTCAATCCCGAAATTCAACTACGAGCTTTTTAACTGCAACAACTTTAATATACGCTATTGGAGCTGGAATTACCGCGGCTGCTGGCACCAGACTTGCCCTCCAA
+
DDDDDIHIIIIIHIIIIIIHIIIIIIIIIIHIIIIIIIIIIIIIGIIIIIIIIIIIIIIHHHHHHIIIIHHIHHHHIGIIIIIIIIIHIIIIHFHHIHIFIHIIHHHIIIIIIIHIIIIIHIIIIIIIIIHHHIIIIHIIHIIIIIIIIIIIHIIHIHHIIIIIIIIIIIHHIIIIIIHIIIIIIHIIIIIIHIIIIIIIIIIIIIIHIIIIIIIIIIIIIIIIIIIHIIIIIIIIIIIIIIIIIIIIIHHGIIIIIIIIIIIIIIIIIHIIIIIIIIIIIIIIHIIIIIIIIIIIIIIIHIIIIIIIIIIIIIIIIIIIIIIIIIIIIIIIIIIIIIIIIIIIIIIIDDDDD
@HISEQ:969:HM2KJBCX2:2:1101:6768:100361 2:N:0:ACTATGCA
GCGTAGAGAGACCCCAACTATCCCTATTAATCATTACATCGATCCTAGAAACCAACAAAATAGAATCGGATGTCCTATTTCATTATTCCATGCTAATGTATTCAAGCGTGAGCCTGCTTTAAACACTCTAATTTTTTCAAGGTAACAGTCCTAATTCCCCGTGACACCAAATTAATGGCATTACGGTTCTTTAGAAGGTGAGAAATCAATAATATCAGTACATACCAACGGCATGACCGAAACATTGATCCCGAAATTCAACTACGAGCTTTTTAACTGCAACAACTTTAATATACGCTATTGGAGCTGGAATTACCGCGGCTGCTGGCACCAGACTTGCCCTCCAA
+
DADDDIIIIIIHIIIHIIIIGIIIIGHIIIIIIIIIIHHHIGHIIIIHGHIEHHIIIHIHIEHHHIGHIIIDHHHHIEHEEHIIHIIIIHIIIHIIHI4IIHIIIHIIIIIHIHIIIIIIIIIIIIIIIIFIIIIIIIIIIIIIIIIIIIIIIIHHHHIIIIIIIIIIIIIIIIIIIIIIIIIIIIIIIIIIIIIIIIHIIIIIIIIIIIIIHIIIIIIIIIIIIIIIIIIIIIIIIIIIIIIIHHIGIIHIIIIIIIIIIIIIIIIIIIIIIIHIIIIIIIIIIIIIIIIIIIIIIIIIIIIIIIIIIIIIIIIIIIIIIIIIIIIIIIIIIIIIIIIIIIDDDDD
@HISEQ:969:HM2KJBCX2:2:1101:20026:100810 2:N:0:ACTATGCA
GCGTAGAGAGACCCCAACTATCCCTATTAATCATTACGTCAATCCTAGAAACCAACAAAATAGGATCAAACGTCCTATTTCATTATTCCATGCTAATGTATTCAAGCGTTAGCCTGCTTTAAACACTCTAATTTTTTCAAAGTAACAGTCCTGTTTCCCTGCAACACCAAATTAATGGCATTACAGTTCTTCAGAAAGGAGGAACCAGCAAAGCCAGTGCATACCAGTGGCACGACCAACCTGCTGATCCCGAAATTCAACTACGAGCTTTTTAACTGCAACAACTTTAATATACGCTATTGGAGCTGGAATTACCGCGGCTGCTGGCACCAGACTTGCCCTCCAA
+
ADDDDIHIIIIIIIIIIIIIIIIIIIIIIIIIIIIIIIIIIIIIIIIIHIIHIHIIIIHIIHHIIHIIIIHIIIIIIIIIIIIIGIIIIIIIIIIHIIIIHIIIIIIIIIIIIIIIIIIIIIIIIIHIIIIIIIIIIIIIIIIIIIIIIIIIIIIIIIHIHHIIIIIIHHHIIIIIIIIIIIIIIIIIIIHIIIIIIIIIIIIIIHHIIIIIIIIIIIIIIHIIIIHHIIIIIHIIIIIIIIHHHIIIIIIIIIIIIIIIIIIIIIIIIIIIIIIIIIIIIIIIHHHHIHGIIIIIIHIIIIIIIHIHIIIIIIIIIIIIIIIIIIIIIIIIIIIIIIIIIDDDDD
@HISEQ:969:HM2KJBCX2:2:1102:15654:4649 2:N:0:ACTATGCA
GCGTAGAGAGACCCCAACTATCCCTATTAATCATTACGTCGATCCTAGAAACCAACAAAATAGGTTCGATCGTCCTATTTCGTTATTCCATGCTAATGTATTCAAGCGCGAGCCTGCTTTAAGCACTCTAATTTTTTCAAAGTAACAGTCCTGTTTCCCCGCAACAACAAATTAATGCCATCACGGTTCTACAAGAAGGAGGGACCAGTGAGGCCAGTGCATACCAGTGGCACGACCAACCTACTGGCCCCGAAATTCAACTACGAGCTTTTTAACTGCAACAACTTTAATATACGCTATTGGAGCTGGAATTACCGCGGCTGCTGGCACCAGACTTGCCCTCCAA
+
@DA@B<EE1<1CEHHGHH@GH@1DHEHHHHEEHE?GHHH<//11<CDC@FEH<GF@C1<DG1111<</<GGDGC001D111<<CCCHCHC1<1<1DGHGHHEGECCGHIIIIIHFHHDG?EHIHIHG?EEHHG@DEHEGH@8HBAFHIHIFGIIHD5GIHFEIHIHIHEGD<HHHF?GCHG</H;HEHEGIHIIIHHEHGIGIIHHIIHHHEHHHIIGHCIIHGHEHH8FHHIGIIIHIHFHFFDD<CCHHEEIIIHHHG1IHHCHHHHHHGD1<HIIGHHIHFIIIHEHHHHHHIIIIHEIIIIIIHIIHHHE/HIIIHEIHHHHG?IIIIHIIIIHIIH@DD@D
@HISEQ:969:HM2KJBCX2:2:1102:2090:4760 2:N:0:ACTATGCA
GCGTAGAGAGACCCCAACTATCCCTATTAATCATTACGTGATCCTAAAACCAACAAAATAGAACCATCGTCCTATTTTATTATTCCATGCTAATGTATTCAAGCAAAAATGCCCGCTTTAAACACTCTAATTTTTTCAAAGTAAAGGTCCTGATTCATCGAAACACCCAAGAGCATCCCGAATCACCAGAAGGTGAGAAATTGGCTACACACCGTTTCATGCCCCTAAAGGCACAATCGATATATCCCAATTCCGAAATTCAACTACGAGCTTTTTAACCGCAACAACACTAATATACGCTATTGGAGCTGGAATTACCGCGGCTGCTAATACCAGACTTGCCCTCCAA
+
BBDD@HHEHHHIEHHEHIHHHH@EHFHHHHEHHIIII?GH?@FFHIEHHHEHHIIHGHHIIIHE1GHIIGGHHH<FHHHHHHHIIGHEEHIGIHHHIHHCHFHDHGGHHHEFGHFFEHIHHGHHFGHIIHHGHEHHIIIIIIIGIHHDHHHHHGC@FHHHHHHHHHGIHFHHCDGFIHHHHHIIHGHHHIHGHHGHFHHHHIIIIHIHEHEHGGHHHIHEEDEFIIIIIIHHHHIIHIFGHIHEHGIHHHECHIHIIIHIIIHHHHHIIIIIIIHHIIIIIIIIIIIHHHHIIIHHCHIIIIHIIIGIHEIIIHGHHHCHDIIIHIHHIIHHIHEIIIIIIIHIDCDBD
@HISEQ:969:HM2KJBCX2:2:1102:4371:5320 2:N:0:ACTATGCA
GCGTAGAGAGACCCCAACTATCCCTATTAATCATTACGGTGATCCTAGAAACCAACAAAATAGAACCATGCCGTCCTATTCTATTATTCCATGCTAATGTATTCGAGCAAAAATGCCTGCTTTAAACACTCTAATTTTTTCAAGGTAAAGGTCCTGGATCCGCAAGACACCCAATTAAGGACATCAAGTTTCTCCAGAAGGTGAGAAATCAACAGCGACAGTTCATACCCCTTAAGGCATGACCATCACGTCAATCCCGAAATTCAACTACGAGCTTTTTAACTGCAACAACTTTAATATACGCTATTGGAGCTGGAATTACCGCGGCTGCTGGCACCAGACTTGCCCTCCAA
+
DDDDDIIIIIIIIIIIIIIIIIIIIIIIIIIIIIIIIHIIHIIIIGHHIIIIIIHIHIGHIHHIIIIIIFHHCHDDHIIGHIHIIIIIIIIIIHHIIIHIHHFHHIIHHHHGHHHHIHIIIIIIIHIIIIHIHGHIIIIHHHHHIIIIIIHIIIHGIHFIIHHIIIIIIIIIIHGHIIIHIIHHIIIIIHHIIHIIIIIIIIIIIIIIHIIIIIIIIIIIIIIIIIIIIIIIIIIIIIIIIIIIIIIIIIIHIIIIIIIIIIHIIIIIHHIIIIIIIIIIIIIIIIIIIIIIIIIIIIIIIIIIIIIIIIIIIIIIIIIIIIIIIIIIIIIIIIIIIIIIIIIIIIIIDDDDD
@HISEQ:969:HM2KJBCX2:2:1102:10836:5779 2:N:0:ACTATGCA
GCGTAGAGAGACCCCAACTATCCCTATTAATCATTACATCGATCCTAGAAACCAACAAAATAGAATCGGATGTCCTATTTCATTATTCCATGCTAATGTATTCAAGCGTGAGCCTGCTTTAAACACTCTAATTTTTTCAAGGTAACAGTCCTAATTCCCCGTGACACCAAATTAATGGCATTACGGTTCTTTAGAAGGTGAGAAATCAATAATATCAGTACATACCAACGGCATGACCGATACATTGATCCCGAAATTCAACTACGAGCTTTTTAACTGCAACAACTTTAATATACGCTATTGGAGCTGGAATTACCGCGGCTGCTGGCACCAGACTTGCCCTCCAA
+
DDDDDIIIIHHIIIIIIIIIIIIIIIIIHIIIIIIIIIIIIIIIIIIIIIIIIIIIIIIIIIHIIIIIIIIIIIIIIIIIHIIIIIIIIIIGIIIIIIIIIHIIIIIIIIIIIIIIIIIIIIIIHIIIIIIIIIIHIIIIIIIIIIIIIIIIIIIHIIIIHIIIIIIHIIIIHIIIIIIIIIIIIIIHIIIIIIIIIIIIIIIIIIIIIIIIIIIIIIIIIIGIIIIIIIIIIIIIIIIIIIIHFHIIHIIIIIIIIIIIIIIIIIIIIIIIIIIIIIIIIIIIIIIIIIIIIIIIIIIIIIIIIIIIIIIIIIIIIIIIIIIIIIIIIIIIIIIIIIIIIIDDDDD
@HISEQ:969:HM2KJBCX2:2:1102:19362:5002 2:N:0:ACTATGCA
GCGTAGAGAGACCCCAACTATCCCTATTAATCATTACATCGATCCTAGAAACCAACAAAATAGAATCGGATGTCCTATTTCATTATTCCATGCTAATGTATTCAAGCGTGAGCCTGCTTTAAACACTCTAATTTTTTCAAGGTAAAGGTCCTGGATCCGCAAGACACCCAATAAAGGACATCAAGTTTCTCCAGAAGGTGAGAAATCAACAGTGACAGTTGATACCCCTTAAGGCATGACCATCACGTCAATCCCGAAATTCAACTACGAGCTTTTTAACTGCAACAACTTTAATATACGCTATTGGAGCTGGAATTACCGCGGCTGCTGGCACCAGACTTGCCCTCCAA
+
CDDDDIIIIIIIIIIIIIIIIIIIIIIIIIIIIIIIIIIIIIIIIIIIIIIIIIIIIIIHIIHIIIIIIIIIHIIIIIIIIIIIIIIIIIIIGHHIIGIEIGIIIIIIHIHIHIIHIIIIIIIIIIIIIIIIHIIIIIIHIIIIIIIIIIIIIIIIIIIIIIIIIIHIIIIIIHHIIIIIIIIIIIIIIIIIIIIIIIIIIIIIIIIIIIIIIIIIIIIHCIIIIIIIIIIIIIIIIIIIIIIIIIIIHIIIIIIIIIIIIIIIIIIIIIIIIIIIIIIIIIIIIIIIIIIIIIIIIIIIIIIIIIIIIIIIIIIIIIIIIIIIIIIIIIIIIIIIIIIIIIIIIDDDDD
@HISEQ:969:HM2KJBCX2:2:1102:17085:7342 2:N:0:ACTATGCA
GCGTAGAGAGACCCCAACTATCCCTATTAATCATTACTTCAGTCCTAGAAACCAACAAAATAGAACTAAAGTCCTATTCCATTATTCCATGCTAATATATTCAAGCAAACATGCCTGCTTTAAACACTCTAATTTTTTCAAAGTAAAAGTCTTGGATCCCTAGCGCACTCAATTAAGAGCACACTAGTTCCCCAAAAGGAAAAGCCCAAAGTTGCAGTACAAACCTTTCGGTTGACGGCAACTATAAGCCCAAAATTCAACTACGAGCTTTTTAACTGCAACAACTTTAATATACGCTATTGGAGCTGGAATTACCGCGGCTGCTGGCACCAGACTTGCCCTCCAA
+
DDDDDHIIIIIIIIIIIIIIIIIIIIIIIIIIIIIIIIIIIIIIIIHIIIIIIIIIIIIHIIHEHIIIIIHHIIIIIIIIIIIHIIIIIIIIIHIHIIIHIIIIHIIIIIIIHIHIHIIIIIIIIIIIIIIIIIIIHHIHHHIIIIIIIIIIIIIIIIIIIIIIIHIIIIIIIIIIIIIIIIIIHIIIIIIHHHIIIIIIIIIIIIIIIIIIIIIIIIIIIIIIIIIHIIIIIIIIIIIIIIHHGHIIIIIIIIIIIIIHIIIIIIIIIIIIIIIIIIIIIIIIIIIIIIIIIIIIIIHIIIIIIIIIIIIIIIIIIIIIIIIIIIIIIIIIIIIIIIIIIDDDDD
@HISEQ:969:HM2KJBCX2:2:1102:12467:6679 2:N:0:ACTATGCA
GCGTAGAGAGACCCCAACTATCCCTATTAATCATTACATCGATCCTAGAAACCAACAAAATAGAATCGGATGTCCTATTTCATTATTCCATGCTAATGTATTCAAGCGTAAGCCTGCTTTAAACACTCTAATTTTTTCAAGGTAACAGTCCTAATTCCCCGTGACACCAAATTAATGGCATTACGGTTCTTTAGAAGGTGAGAAATCAATAATATCAGTACATACCAACGGCATGACCGAAACATTGATCCCGAAATTCAACTACGAGCTTTTTAACTGCAACAACTTTAATATACGCTATTGGAGCTGGAATTACCGCGGCTGCTG
+
DDDDDIIIIHIIIIIIIIIIIIHIIIICHIIIIIIIIIIIIIIIIIIIIIIIIIIIIIIHIHHIIIIIIIIIIIIIIIIIIIIIIIIIIIIIIIIIIIIIIIIIIIIIIIIIIIIIIIIIIIIIIIIIIIIIIIIIHIIIIIIIIIHIIIIIIHHIHIIHIIIIIIIIIIIHIIIIIIIIIIIIHIIIIIIIIIHIIIIIIIIIIIHIIIIIIIIIIIIIIIIIHGIIIIIIIIIIIIIIIHIIIIIIIIIIIIIIIIIIIIIIIIIIIIIIIIIIIIIIIIIIIIIIIIIIIIHIIIIIIIIIIIIIIIIIIIIIIIIIIIDDDDD
@HISEQ:969:HM2KJBCX2:2:1102:4881:7839 2:N:0:ACTATGCA
GCGTAGAGAGACCCCAACTATCCCTATTAATCATTACATCGATCCTAGAAACCAACAAAATAGAATCGGATGTCCTATTTCATTATTCCATGCTAATGTATTCAAGCGTGAGCCTGCTTTAAACACTCTAATTTTTTCAAGGTAACAGTCCTAATTCCCCGTGACACCAAATTAATGGCATTACGGTTCTTTAGAAGGTGAGAAATCAATAATATCAGTACATACCAACGGCATGACCGAAACATTGATCCCGAAATTCAACTACGAGCTTTTTAACTGCAACAACTTTAATATACGCTATTGGAGCTGGAATTACCGCGGCTGCTGGCACCAGACTTGCCCTCCAA
+
DDDDDHIIIIIIIIIIIIIIIIIIIIIIIIIIIIIIIIIIIIIIIIIIIIIIIIIIIIHHIIIHIIIIGHHIIIIIIIIIIGHIIIIHHIHIIIIIIIIIIIIIIIIIIIIIIIIIIIIIIIIIIIIIIIIIIIIIIIIIIIIIIIIIIIIIIIIIIIIHIHHIIIIIIIHIIIIIIIIIIHIIIIIIIIIIIIIIIIIIIIIIIIIIIIIIIIIIIIIIIIIIIIIIIIIIIIIIIIIIIIIIHHIIIIIIIIIIIIIIIIHIIIIIIIIIIIIIIIIIIIIIIIIIIIIIIIIHIIIIHHIIIIIIIIIIIIIIIIIIIIIIIIIIIIIIIIIIIIIIIIDDDDD
@HISEQ:969:HM2KJBCX2:2:1102:16919:8360 2:N:0:ACTATGCA
GCGTAGAGAGACCCCAACTATCCCTATTAATCATTACGTCAATCCTAGAAACCAACAAAATAGGATCGAACGTCCTATTTCATTATTCCATGCTAATGTATTCAAGCGTTAGCCTGCTTTAAACACTCTAATTTTTTCAAAGTAACAGTCCTGTTTCCCTGCAACACCAAATTAATGGCATTACAGTTCTTCAGAAAGGAGGAATCAGCTAAGCCAGTGCATACCAGTGGCACGACCAACCTGCTGACCCCGAAATTCAACTACGAGCTTTTTAACTGCAACAACTTTAATATACGCTATTGGAGCTGGAATTACCGCGGCTGCTGGCACCAGACTTGCCCTCCAA
+
BDDDDHHCHHHHHHIIIIIGEHIIHFEHHHHIIHHHIHHIIGIIIIIIHGEHCHIHEHIGIFE?CHHHEHGHFHDHIIIIIIIHHEHHIEHFHHE?GHHHHHFHEHIIHHHHHIIIIHHHHBFFHIHHIIFDGHFHHHGHIHEHGGHIIIIIHHHHIHIHHEIIHHHGHHGCIHIIHEHGIIIHHIIHHHIHFHHHHEEHIIIIIIIHEHIIIGHEIIIIIIIIGHHEEHEHHEIIHHHEHHHGCIIIIGIIIIIIHGHIIIIHHCIHHIIIHC@IHHIHIHIIIHIIIIIHHHHIHHHHFHHHHH@IHIIHHIIIIGIIIIHGEIHFHIHEGFEEIHIHIDABD@
@HISEQ:969:HM2KJBCX2:2:1102:7443:8927 2:N:0:ACTATGCA
GCGTAGAGAGACCCCAACTATCCCTATTAATCATTACGGTGGTCCTAGAAACCAACAAAATAGAATCATCCGTCCTATTTTATTATTCCATGCTAATGTATTCAAGCAAAATGCCTGCTTTAAACACTCTAATTTTTTCAAAGTAAAGGTCCTGGTTCCCCGCGGCACCCAATTAAGGACATCGCGGTTCTCCAGAAGGTGAGAAATTGACTACACCAGTTCATACCCCTTAAGGCACGACCGATGTGTCAATCCCGAAATTCAACTACGAGCTTTTTAACTGCAACAACTTTAATATACGCTATTGGAGCTGGAATTACCGCGGCTGCTGGCACCAGACTTGCCCTCCAA
+
DDDDDDIIIIIIIIIIIIIIIIHIIIIIIIIIHIIIIIIHIIIIIIIHIIIHHGHIFIHIIIHHIIIIIIIIIIHIIIIIHIIIIIIIIIIFEHIIHHIHHIIHIIIIIIIIIIIIIIIHIIIIIIIIIIIIIIIIIIIIIIIIIIIIIIIIIIIIIIIIIIIIIIIIIIIIIHIIIIHIIIIIIIIHIIIIHIIIIIIIIIIIIIIIIIHGIIIIIIIIIIIIIIIIIIIIIIIIIIIIIIIIIIIIIHIIIIIIIIIHIIIIIIIIIIIIIIIIIIIIIIIIIIIIIIIIHIIIIIHIIIIHIIIIIIIIIHIIIIIIIIIIIIIIIIIIHIIIIIIIIIIIIICDDDD
@HISEQ:969:HM2KJBCX2:2:1102:16430:9307 2:N:0:ACTATGCA
GCGTAGAGAGACCCCAACTATCCCTATTAATCATTACGGTGATCCTAGAAACCAACGAAATAGAACCAATCCGTCCTATTTCATTATTCCATGCTAATGTATTCAGACGTTAGCCTGCTTTAAACACTCTAATTTTTTCAAAGTAACAGTCCTGATTTCCTATCACACCAACTAAATGGCATGAAAGTTCCTCAGAAGGTAGAGATTTATCTCACCAGTACAGACAATTAAGCCTGACCAATGGGTAAACCCCGAAGTTCAACTACGAGCTTTTTAACTGCAACAACTTTAATATACGCTATTGGAGCTGGAATTACCGCGGCTGCTGGCACCAGACTTGCCCTCCAA
+
DCDDDGIEHIIIIIIIIIIIIHHHIIIIIIIIFHIIIIFHIIHHIHIIIIIIHIIIIIIIIIHIIIHHIHGECHEHHIIIIEHHIIIIIGHIIEHIIIHIIGIHHIHHHIHIHHGHHIIIIIIIIIIIHHIHHHIHIIIIHIIIIIIIIHHHIHIIIHIGIIHIIIHHIIIIIIIIIHHIIIIIIIIHHH,IIIIIIHHHIHIHIIIIIIIIIIIIIIIIIIIIIIIIIIIIIIIIIIIIIIIHHHHIIIIGIIIIIIHIIIIIIIIIIIIIIIIIIIIIIIIIIIIHHHIIHHIIIIIIIIIIIIIIIHHIIIIIIIIIIIIIIIIIIIIIIIIIIIIIIIIDDDDD
@HISEQ:969:HM2KJBCX2:2:1102:13534:9573 2:N:0:ACTATGCA
GCGTAGAGAGACCCCAACTATCCCTATTAATCATTACGGTGGTCCTAGAAACCAACAAAATAGAACCATGCCGTCCTATTTTATTATTCCATGCTAATGTATTCAAGCAAAAATGCCTGCTTTAAACACTCTAATTTTTTCAAAGTAAAGGTCCTGGTTCCCCGCGGCATCCAATTAAGGACATCGCGGTTCTCCAGAAGGTGAGAAATTGACTGCACCAGTTCATACCCCGTGAGGCACGACCGATGCGCCAATCCCGAAATTCAACTACGAGCTTTTTAACTGCAACAACTTTAATATACGCTATTGGAGCTGGAATTACCGCGGCTGCTGGCACCAGACTTGCCCTCCAA
+
DDDDDIHIIIIIHIIIIIIIIIIIIIIIIIIHIIIIIIIIIIIIIIIIIIIIIIIIIIHIIIHIHIIIIHIHIIIIIIIIIIIIIIIIIIHHIIIIIIIIIGHIHIIIIIIIIIIIIIIIIIIHHIIIIIIIHIIIIIIIIIIIIIIIIIIIIIIIIIIIHIIHHHIIIIIIIIIIIIIIIIIIIIIHIIIIIIIIIIIIIIIIIIIIIIIIIIIIIIIIIIIIHIIIIIIIIIIIIIIIIIIIIIIIIIIHIIIIIIIIIIIIIIIIIIIIIIIIIIIIIIIHIIIIIIIIIHHIIIIIIIIIIIIIIIIIIIIIIIIIIIIIIIIIIIIIIIIIIIIIIIIIIIIIDDDDD
@HISEQ:969:HM2KJBCX2:2:1102:7395:11126 2:N:0:ACTATGCA
GCGTAGAGAGACCCAACTATCCCTATTAATCATTACATCGATCCTAGAAACCAACAAAATAGAATCGGATGTCCTATTTCATTATTCCATGCTAATGTATTCAAGCGTGAGCCTGCTTTAAACACTCTAATTTTTTCAAGGTAACAGTCCTAATTCCCCGTAACACCAAATTAATGGCATTACGGTTCTTTAGAAGGTGAGAAATCAATGATAACAGTGCATACCAACGGCATGACCGAAATATTGATCCCGAAATTCAACTACGAGCTTTTTAACTGCAACAACTTTAATATACGCTATTGGAGCTGGAATTACCGCGGCTGCTGGCACCAGACTTGCCCTCCAA
+
DDDDDIIIIIIIIIIIIIIIIIIIIIIIIIIIIIIIIIIIIIHIHHIIIIIIIIIIIIIIIHIIIIGDHIIIIIIIIIIIIIIIIHHIIIIIIIIIIIIIIIHHIIIHIIIIIIIIIIIIIIIIIIIIIIIIIIIIIIIIIIIIIIIIIIIIIIIIIIHIIIIIIIIIIIIIIIIIIIIIIIIIIIIHIIIHIIIIIIIIIIIIIIIIIIIIIIIIIIIIIIIIIIIIIIIHIIIIHIIIIIHHHIIIIIIIIIIIIIIIIIIIIIIIIIIIIIHIIIIIIIIIIIIIIIIIIIIIIIIIHIIIIIIIIIIIIIIIIIIIIIIIIIIIIIIIIIIIIIIIIDDDDD
@HISEQ:969:HM2KJBCX2:2:1102:10581:11937 2:N:0:ACTATGCA
GCGTAGAGAGACCCCAACTATCCCTATTAATCATTACATCGATCCTAGAAACCAACAAAATAGAATCGGATGTCCTATTTCATTATTCCATGCTAATGTATTCAAGCGTGAGCCTGCTTTAAACACTCTAATTTTTTCAAGGTAACAGTCCTAATTCCCCGTGACACCAAATTAATGGCATTACGGTTCTTTAGAAGGTGAGAAATCAATAATATCAGTACATACCAACGGCATGACCGAAACATTGATCCCGAAATTCAACTACGAGCTTTTTAACTGCAACAACTTTAATATACGCTATTGGAGCTGGAATTACCGCGGCTGCTGGCACCAGACTTGCCCTCCAA
+
CDDDDIIGIIIIHHIIIIIIIIIIIIIIIHIIIIIIIIIIIIIIIIIIIIIIIIIIHIIIIIIIIIIIIIIIIHIIGIIIIIIIIIIHIIIHIIHIIIIIIHIIIIHIIIIIIIIIIIIIIIHGIIIHIIIIIIIIIIIIIIIIIIIIIHIIIIIIIIIIIIIIIIIIIIIIIIHHIGGIIIIIIIIIIIIIIIIIIIIIIIIIIIIIIIIIIIIIIIIHIIIIIIIIIIIIIIIIIIIIIIIIHGIIIIIIIIIIIIIIIIIIIIIIIIIIIIIIIIIIIIIIIIIIIIIIIIIIIIIIIIIIIIIIIHHIIIIIIIIIIIIIIIIIIIIIIIIHIIIIIIDDDDD
@HISEQ:969:HM2KJBCX2:2:1102:20094:12127 2:N:0:ACTATGCA
GCGTAGAGAGACCCCAACTATCCCTATTAATCATTACGGTGATTCAGAAACCAACAAAATAGAATCGAACGTCCTATTTCATTATTCCATGCTAATGTATTCAAGCGCGTGCCTGCTTTAAACACTCTAATTTTTTCAAAGTAACAGTCCTGACTCCCCACAACATCAAATTAATGACATCATGATTCATCAGAAGGGAGAAATCAATGACATTAGTACGTACCGAAGGCACGACCGACGTATTGATCCCGAAATTCAACTACGAGCTTTTTAACTGCAACAACTTTAATATACGCTATTGGAGCTGGAATTACCGCGGCTGCTGGCACCAGACTTGCCCTCCAA
+
DDDDDIIHIHHIIIIIHIIIIHHHIHHIHHHIIIIIIIIIIIIIIIIHHGHIHIIIIIIIIIHIIIIIIHHHIHIIIGIHHIIIGHIHIIGHIIGIIIIIIHHIIHIIHHHHIIEHHHIHHHHIIIIIIHHIIHHHHFHIIIHIHIHHHGHGCHIIIHGHEHEHHHHIIIIHHIIIHG@@IIHHHIIIHHGIIHHHHEGIIIIIIHIHIHHIIHHIIIIIIHHGHHHIIIHIIIIIIIIIIHHHHIHDIIHHIIGIHHIIHHIIIHHIIIIHIHHIHIIIIIHHFHHIIIIGHHIIHIIGHIIIIIHG1IIIIIIIIIIIIIHIIIHIIIHHIIIIIHIICDDDD
@HISEQ:969:HM2KJBCX2:2:1102:14696:12971 2:N:0:ACTATGCA
GCGTAGAGAGACCCCAACTATCCCTATTAATCATTACGTCAACCCTAGAAACCAACAAAATAGGATCAAACGTCCTATTTTATTATTCCATGCTAATGTATTCAAGCGTTAGCCTGCTTTAAACACTCTAATTTTTTCAAAGTAACAGTCCTGTTTCCCCGCAACACCAAATTAATGGCATCACGGTTCTTCAAGAAGGAGGAATCAGCAAGGCCAGTTCATACCAGTGGCACGACCAACCTGCTGACCCCGAAATTCAACTACGAGCTTTTTAACTGCAATAACTTTAATATACGCTATTGGAGCTGGAATTACCGCGGCTGCTGGCACCAGACTTGCCCTCCAA
+
@DDBDHHIIHHIHIIIIIIIIIIIIGIIIIIIIIIIIIIIIIHIIIHIIIIHIIHIIIIIIIFHHIIIHHIHGHHHIIIIHHIIIIIEHHFHHHGHHIHIHHHHHDHIIIHHHHHHIIIIHIIIIIHHHIIIIIIIHHFHIHHIIHIHIIIIIIIHGHHIIHHHHIHEEIIHHHHHHHHHHGHIHHHHIIIHHIHHIHGHIIHHEGEHIIHHCCHGFHEHHGIHHIHHIHH?IIIIHHIHEHED<HHCIHIIIHIIIIHIIIIIIHIIIIIIIIIIGHHHIIIHHIGIIIIHHIIIIIIIIIIIIIIIIIIIIIIIHIIIIIIIIHIIHIHHHGIIIIIIIDDDDD
@HISEQ:969:HM2KJBCX2:2:1102:2790:13366 2:N:0:ACTATGCA
GCGTAGAGAGACCCCAACTATCCCTATTAATCATTACGGTGGTCCTAGAAACCAACAAAATAGAATCATCCGTCCTATTTTATTATTCCATGCTAATGTATTCAAGCAAAATGCCTGCTTTAAACACTCTAATTTTTTCAAAGTAAAGGTCCTGGTTCCCCGCGACACCCAATTAAGGGCATTGCGGTTCTCCAGAAGGTGAGAAATTGACTACACCAGTTCATACCCCTTAAGGCACGACCGATGTGTCAATCCCGAAATTCAACTACGAGCTTTTTAACTGCAACAACTTTAATATACGCTATTGGAGCTGGAATTACCGCGGCTGCTGGCACCAGACTTGCCCTCCAA
+
DDDDDIIIIIIIIIIIIIIIIIIIIIIIIIIIIIIIIIIIIIIIIIIIIIIIIHIIIIIIIIIHIEHIIIIIIIIIIIIIIHHIIIIIIIIIIIHIIIIIHHHHIFHHIIIIIIIIIIIIHIHHHHHIIIIIIIIIIIIIIHIIIIIIIIIIIIHHHIIIIIHIIIIIHIIIIIIIIIIIHIIIIIIIIIIIIIHIIIIHIIIIIIIIIIIIIIIIIIIIIIIIIIIIIIIIIIIIIIIIHHIIIIIIHIIHIIIIIIIIIIIIIIIIIIIIIIIIIIIIIIIIIIIIIIIIIIIIIIIIIIIIIIIIIIIIIIIIIIIIHIIIIIIIIIIHIIIIIIIIIIIIIIDDDDD
@HISEQ:969:HM2KJBCX2:2:1102:13335:14031 2:N:0:ACTATGCA
GCGTAGAGAGACCCCAACTATCCCTATTAATCATTACGTCAATCCTAGAAACCAACAAAATAGGATCAAACGTCCTATTTCATTATTCCATGCTAATGTATTCAAGCGTTAGCCTGCTTTAAACACTCTAATTTTTTCAAAGTAACAGTCCTGTTTCCCTGCAACACCAAATTAATGACATTACAGTTCTTCAAGAAGGAGGAACCAGTAAAGCCAGTACATACCAGAGGCACGACCAACTTACTAATCCCGAAATTCAACTACGAGCTTTTTAACTGCAACAACTTTAATATACGCTATTGGAGCTGGAATTACCGCGGCTGCTGGCACCAGACTTGCCCTCCAA
+
DDDDDIIIIIIIHIIIIIIIIIIIIIIIIIIIIIIIIIIIIIIIIIIIIIIIHIIIIIIEHEGHCHIIIIHIIGHIIIIIIIIIIII@GHHIIIIHIHIIIFIIIIIIIIHHIIIHHIIHIIIIHHHHHIHIIIIIIIIIIIIIIIIIIIIIIIIIIIIIIHIIIIIIIHHHHIHIIIIIIIIIIIIIIIIIIIIIIIIIIHIHHGHIIIIIIIIIIIIIIIIIIIIIIIIIIIIIHIIIIIHHHIHHIIIIIIIIIGIIHHEIIIIIIIIIIIIIIIIIIIIIIHIIIIIIIIIIIIIHHIIIIIIIIIIIHIIIIIIIIIIIIIIIIIIIIIIIIIIIIDDDDD
@HISEQ:969:HM2KJBCX2:2:1102:16982:14838 2:N:0:ACTATGCA
GCGTAGAGAGACCCCAACTATCCCTATTAATCATTACGGTGGTCCTAGACCAACAAAATAGAACCAACGTCCTATTCTATTATTCCATGCTAATCTATTCAAGCAAAAGCCCGCTTTAAACACTCTAATTTTTTCAAGGAAATGGTCCTGGTTCCCCGACACACCCAATAAAGGGCATACCGGCTCACCAGAAGGATAGACCCGACAACAGAACAGTACTCGCCAGAGACGGACCGTCCGGTCAGGCCTAACATTCAACTACGAGCTTTTTAACTGCAACAACTTTAATATACGCTATTGGAGCTGGAATTACCGCGGCTGCTGGCACCAGACTTGCCCTCCAA
+
DDDDBEEFHEHHIIIIIIIHIIIHHHIIIIIIIHHIIIEH@@HHHIIIIGIIIIIIHGIFGHIIIIGFHHIICHFC?GHEHCHHIHHGHIHFHIHHHHEGF<CHIEHHEHEHHH<ECHHIHIIGFHHGH1GFHDHIHHHFHHCGCFEHH@?ECFHHHIHHEHIGGHHGCHIHHEH@BGHHHHFCEGFG?EFCEGCC<C@<DHGHHHI<@GFCCGCHHFGHHFC<8HF1C?DD0HHHC<CCHEECHFF1CD<1@G<1EC<=FGC<G=CHIIHIHHHGIHHF1CF111@GHG@CHHEGDGDCFCCHIIH?IIIIHDH<HHEH?@@?HIHHH@GCCIHIIHIDDDDD
@HISEQ:969:HM2KJBCX2:2:1102:3017:15701 2:N:0:ACTATGCA
GCGTAGAGAGACCCCAACTATCCCTATTAATCATTACGTTGATTCTAGAAACCAACAAAAATAGAATCTAACGTCCTATTTCATTATTCCATGCTAATGTATTCAAGCGCGTGCCTGCTTTAAACACTCTAATTTTTTCAAAGTAACATCCTGACTCCCCACAACATCAAATTAATGACATCATGATTCATCAGAAGGGAGAAATCAATGACATTAGTACGTACCAAAGGCACGACCGACGTATTGATCCCGAAATTCAACTACGAGCTTTTTAACTGCAACAACTTTAATATACGCTATTGGAGCTGGAATTACCGCGGCTGCTGGCACCTGACTTGCCCTCCAA
+
DBDDDIIHHHIIHIFEGHHHIHIHHGIEGHHEEHIIIIHIHEHHHHIFHIIIEHIIIIIHGH?CHIHIGIGHHHHHHHIIHHFHHIIIGHHIHIIIHIIHHGHHHHIIHHIIDGIHHHIIHHIIIIIHIIIIGHHHHHHHHHHIIHIIEHGHIIHFHIIHGIIHHHEHHHHHIGIHHHHHIIHHHIIHHHHEHHGIHGIIIIIIHHHHHIIHFHIIIHHCHECHEIHHGDEHIIIHIHHHEHHFDIHCDIHGHGIIIIIIIIIIIIIIHIIIHIHIHHIIIIIHGFDEIIIHHHHHIHHHHIIIIIIIIIIIIIIIIIIIIIHHHIGIIIIIIIIHIHIHHDBD@@
@HISEQ:969:HM2KJBCX2:2:1102:11050:14733 2:N:0:ACTATGCA
GCGTAGAGAGACCCCAACTATCCCTATTAATCATTACGTCAATCCTAGAAACCAACAAAATAGGATCAAACGTCCTATTTCATTATTCCATGCTAATGTATTCAAGCGTTAGCCTGCTTTAAACACTCTAATTTTTTCAAAGTAACAGTCCTGTTTCCCTGCAACACCAAATTAATGACATTACAGTTCTTCAAGAAGGAGGAACCAGTAAAGCCAGTACATACCAGAGGCACGACCAACCTACTAATCCCGAAATTCAACTACGAGCTTTTTAACTGCAACAACTTTAATATACGCTATTGGAGCTGGAATTACCGCGGCTGCTGGCACCAGACTTGCCCTCCAA
+
DDDDDHIIIIIIIIIIIIIIIIIIIIIIIIIIHIIHIIIIIIIIIIIIIGIIIIHI@HHIIIIIIIIIIIIIIIGIIIIIIIHHHIIIIIIIIHIIIHIIIIIIIIIHIHIIIIIHIHIHHIIIIIIIIIIIIIIIIIIIIIIIIIIIIIIIIIIHHHIIIIIIIIIIIHHIHHIIIIIIIIIIIHIHHIHIIIIIIIIIIIIHIHIIIIIIIHHIIIIIIIIIIIIIIIIIIIIIIIIIIIHIHIIHIIIIIIIIIIIIIHHIIIIIIIIIIIIIIIIIIIIIIIIHIIIIIIIIIIIHHIHIIIIIIIIIIIIIIIIIIIIIIIIIIIIIIIIIIIIIIDDDDD
@HISEQ:969:HM2KJBCX2:2:1102:16279:15254 2:N:0:ACTATGCA
GCGTAGAGAGACCCCAACTATCCCTATTAATCATTACGTCGATCCTAGAAACCAACAAAATAGAATCAAACGTCCTATTTCATTATTCCATGCTAATGTATTCAAGCGCGAGCCTGCTTTAAACACTCTAATTTTTTCAAAGTAACAGTCCTGATTTCCCACGACACCAAATTAATGACATCGTGGTTCGTCAGAAGGTAGGAATCAATTTGACCAGTACGTACCGAGGCACGACCGATCAACTGATCCCGAAATTCAACTACGAGCTTTTTAACTGCAACAACTTTAATATACGCTATTGGAGCTGGAATTACCGCGGCTGCTGGCACCAGACTTGCCCTCCAA
+
DDDDDIIIIIHHHIIIIIIIIIHIIIIIIIIHIIIIIIIIIIIIIIIIIIIIIIIIHIHIHHIIIIIIIIIIIIIIIIIIIIIIIIIIHIIIHIIIIIIIIHIIIIIIIIIIIHIIIIIIIIIIIIIIIIIIHHIIIIIIIIIIIIIIIIIIIIIIIIIIIIIIIIIIIHHIIIIIIIIIIIIIIIIIHIIIIIIIIIIIIIHHHIIIIIIHHGHIIIIIIIIIIIIIIIIIIIIIIIIIIHHHIIIIIIHIIHGIIIIIHIIIIGIGIIIIIIIIIIIIIIIIHHHIHIIIIIIIIIHIIIIIIIIIIIIIIIIIIIGIIIIIIIIIIIIHIIIIIIIHDDDDD
@HISEQ:969:HM2KJBCX2:2:1102:14619:16198 2:N:0:ACTATGCA
GCGTAGAGAGACCCCAACTATCCCTATTAATCATTACATCGATCCTAGAAACCAACAAAATAGAATCGGATGTCCTATTTCATTATTCCATGCTAATGTATTCAAGCGTGAGCCTGCTTTAAACACTCTAATTTTTTCAAGGTAACAGTCCTAATTCCCCGTGACACCAAATTAATGGCATTACGGTTCTTTAGAAGGTGAGAAATCAATAATATCAGTACATACCAACGGCATGACCGAAACATTGATCCCGAAATTCAACTACGAGCTTTTTAACTGCAACAACTTTAATATACGCTATTGGAGCTGGAATTACCGCGGCTGCTGGCACCAGACTTGCCCTCCAA
+
DCDDDIIHIIIHHHHIHIHIIIIIIIIIFHHHIIHIIHIIIIIGHCHHIIIHHHIIHHHEHHFHGHIIIGEH@EHIIIHIHHHHHHIIIHIEHEHHHIIEIHHIIIIIIHHHHHIIIHHIIHHHHHIIHIEHIIIIIIIIIIIIIHIIIIIIHIIIHDHIIHHIIIIIIIIIHHIIIIIHFGIIIHIHIHIIIHIHECHIIHHHHHIIIIIIIIIIIIHIHIIIHHGIIIIIIIHIIGHIIIIIHEIIIIIIHIIIIHIIIIIIIIIIIIIHIHHEIIIIIIIIHIIGIIIHIIIIIIHIHHIIIIIIIIIIIHIIHHIIGIIIIGIIIIIIHIIIIIIIIICDDBD
@HISEQ:969:HM2KJBCX2:2:1102:19984:15090 2:N:0:ACTATGCA
GCGTAGAGAGACCCCAACTATCCCTATTAATCATTACGGTGATCCTAGAAACCAACGAAATAGAATCAGTCCGTCCTATTTCATTATTCCATGCTAATGTATTCAGACGATAGTCTGCTTTAAACACTCTAATTTTTTCAAAGTAACAGTCCTGATTTCCCATCACACCAAATAAATGGCATGAAAGTTCCTCAGAAGGTAGAGATCCATCTCACCAGTGCAGACAATTAAGCCTGACCAATGGGTAGACCCCGAGGTTCAACTACGAGCTTTTTAACTGCAACAACTTTAATATACGCTATTGGAGCTGGAATTACCGCGGCTGCTGGCACCAGACTTGCCCTCCAA
+
DDDDDHHIHIIIIIGIIIHIIIHHIIIHIIIIIHIIIIIIIIIIIIHHHIIIHHHIIFIIHIHHHIIGHICHIIHHHHIIIIHIIHIHIGIHIGHHIIHHIHHHHHHIIIIIIIIIHEIIIHEHHIIIIIIIHHIIIHIHHHIHIIHIIIHIIHIIHHHIHIIIIIIIIIIIIIIIIIIIIIIIIIIIIIIIIIIIHIIIIIIIIHIIIIIIIIIIIIIIIIIIIIIIIIIIGIIGGIHIHHHHFF<GHHIHIIIHIIIIIIHFIIIIIIIIHEIIIIIIIIIIIIIHHIIIIIIIIIIIIIIHIIIIHIIIIIIIIIIIIIIIIIIIIIHHIIIIIIIIIIIDDDDD
@HISEQ:969:HM2KJBCX2:2:1102:6786:17303 2:N:0:ACTATGCA
GCGTAGAGAGACCCCAACTATCCCTATTAATCATTACGTCAATCCTAGAAACCAACAAAATAGGATCGAACGTCCTATTTCATTATTCCATGCTAATGTATTCAAGCGTTAGCCTGCTTTAAACACTCTAATTTTTTCAAAGTAACAGTCCTGTTTCCCTGCAACACCAAATTAATGACATTACAGTTCTTCAGAAAGGAGGAATCAGCGAAGCCAGTACATACCAGTGGCACGACCAACCTGCTGACCCCGAAATTCAACTACGAGCTTTTTAACTGCAACAACTTTAATATACGCTATTGGAGCTGGAATTACCGCGGCTGCTGGCACCAGACTTGCCCTCCAA
+
DDDDDIIGIIIIIIIIIIIIIHIIIIIIIIIHIIIIIIIIIIIIIIIIIIIIIIIIIIIHIIHIIIIHIIIIIIIIIIIIHCHIIIHFFHHHHIIIIIIIIIIIIIIIIIIIIHIIIIIIIIHIIIIIIIHIIIIIIIIIIIIIIIIIHIHHIIIIIIIIIIIIIIIIIIIIHIIIIIIIIIIIIIIIIIIIIIIIIIIIIIIIIIIIIIIIIIIIIHIIIIIIIIIIIIIIIIIIIIIIIIIHHIIIIIIIIIIIIIIIIIIIIIIIIIIIIIHIIIIIIIIIIIIIIIIIIIIIGIIIIIIIIIIIIIIIIIIIIIIIIIIIIIIIIIIIIIIIIIIIIDDDDD
@HISEQ:969:HM2KJBCX2:2:1102:5033:20139 2:N:0:ACTATGCA
GCGTAGAGAGACCCCAACTATCCCTATTAATCATTACGTCGATCCTAGAAACCAACAAAATAGGTTCGATCGTCCTATTTCGTTATTCCATGCTAATGTATTCAAGCGCGAGCCTGCTTTAAGCACTCTAATTTTTTCAAAGTAACAGTCCTGTTTCCCCGCAACAACAAATTAATGCCATCACGGTTCTACAAGAAGGAGGGACCAGTGAGGCCAGTGCATACCAGTGGCACGACCAACCTACTGGCCCCGAAATTCAACTACGAGCTTTTTAACTGCAACAACTTTAATATACGCTATTGGAGCTGGAATTACCGCGGCTGCTGGCACCAGACTTGCCCTCCAA
+
B0<B<EEE?GH@C?00DH<FHEEHH?GE?1111<<GE?<1<CE1D?D?F@EC@HHHEFFHHG1CFEHH?@CEHEGHH1<F@<<<GHHEHHHHHH1<<C1<@EHHHDD<FGC<ECCHHF@ECF1EHHHIIIHC18<CHEHG?EHHHGHHHFHGGFFCEDDHEDIIHH@FIHF8EFECHHHHE<CFHHCGIHHHIHHIIHIIHHEHGIIHI;FECF?IHEIIHHH(II<G6HHDCEEHHG@HIHGF@=IHF@HIIHE@EEIIIIHHHEIHHHHHGHHECIIHIIHFIHHEGFEHCGDHEHIHHHIHEEIIIIIHHIHHHIHHEHEGHIHHIIIIHHIIIHHHHDDABD
@HISEQ:969:HM2KJBCX2:2:1102:15910:20413 2:N:0:ACTATGCA
GCGTAGAGAGACCCCAACTATCCCTATTAATCATTACGTCGATCCTAGAAACCAACAAAATAGAATCAAACGTCCTATTTCATTATTCCATGCTAATGTATTCAAGCGCGAGCTTGCTTTAAACACTCTAATTTTTTCAAAGTAACAGTCCTGATTTCCCACGACACCAAATTAATGACATCGTGGTTCGTCAGAAGGGAGAAACCAATAATACTAGTACGTACAAAGTACGACCGACATATTAGTCCCGAAATTCAACTACGAGCTTTTTAACTGCAACAACTTTAATATACGCTATTGGAGCTGGAATTACCGCGGCTGCTGGCACCAGACTTGCCCTCCAA
+
DCDDDIIIIIIHHIIGIIIIIIIHHIIIIIIIHIIIIIIIIIIIHHIIIIIIIIIIIGIIIHIIIIIIIIHIIIHIHIIIIIIIIIIHIIIIIIIIIHIHHHHIHIIIIHIHIHIIIIIIHIIHIIIIIIIIIIIIIIIIIIHIIIIIIIIIIIIHIIIIHHHIIIHIIIIIHIIIIIIIIIIIIIIIIHEHHIIIIIIIIIIIIIIIIIIIIIIIIIIIIHIIIIIIIIIIIIIIIIIIIIIIIIIHIIHIIIIIIIIIIIIIIIIIIIIIIIIIIIIIIIIHHHIIIIIIIIIIIIIIIIIIIIIIIIIIIIIIIIIIIIIIIIIIIIIIIIIIIIIDDDDD
@HISEQ:969:HM2KJBCX2:2:1102:14626:20110 2:N:0:ACTATGCA
GCGTAGAGAGACCCCAACTATCCCTATTAATCATTACGTTGTACCTAGAAACCAACAAAATAGGTTCGAACGTCCTATTTCATTATTCCATGCTAATGTATTCAAGCGTTTGCCTGCTTTAAACACTCTAATTTTTTCAAAGTAACAGTCCTGACTCCCCACAACACCAAATTAATGACATCATGGTTCATCAGAAGGGAGAAATCAACGACGCCAGTGCGTACCGAAGGCACGACCGACGTATTGATCCCGAAATTCAACTACGAGCTTTTTAACTGCAACAACTTTAATATACGCTATTGGAGCTGGAATTACCGCGGCTGCTGGCACCAGACTTGCCCTCCAA
+
<@0BB/E11DE@1<0<CE1<C@GC1F@@@F1FHHGFFG<F@GFDG1C1<1<CC?<EEHHC@E111<D/1FGHHE@C1C1C11CD?HEHE?GH?DD1<@EFHEGHHEGCEH8>D6<FBCFEGBC<E@HEIHHG?FBFEFGGEGEFHHHHHAFE@HF@HEGG<EHHHHFHFFHHGBC8:B.F..EHCFHHHEG0IHHG@HHHHIHHFHHCCCCHGC0HCACHEHIFHCEHHHECCEH?DFHEHEGEFGIEHF<FGHHHHIHGFHHHIIHHHHEEEIIFHEFIIHHFEHEHHHFEHE<E<@F<DHHHHCHHHGF1DHDDHCHGCHHHHIHGEIIIIIHHHFGHHB@@D@
@HISEQ:969:HM2KJBCX2:2:1102:8240:21586 2:N:0:ACTATGCA
GCGTAGAGAGACCCCAACTATCCCTATTAATCATTACGTCGATCCTAGAAACCAACAAAATAGAATCAAACGTCCTATTTCGTTATTCCATGCTAATGTATTCAAGCGTGAGCCTGCTTTAAACACTCTAATTTTTTCAAAGTAACAGTCCTGATTCCCCATGACACCAAATTAATGACATCATGGTTCGTCAGAAGGTAGGAATCAATAATACCAGTACGTACAATAGCACGACCAATAAATTGATCCCGAAATTCAACTACGAGCTTTTTAACTGCAACAACTTTAATATACGCTATTGGAGCTGGAATTACCGCGGCTGCTGGCACCAGACTTGCCCTCCAA
+
DDDDDDHIIIIIIIIHIIIIIIIIIIIIIHIIIIIIIHIHIHIIIIIHIIIGIIIHIIHIIIHIIIIIHIIIHIIIIIIIIHIHIIIHIIIHIIIIIIIIIIIIIIHIIIIIIIIIIHIIIHHIIIGIIIIIIIIIIIIIIIIIIIIIIIIIIIIIIIIIIIIIIIIIIIIIIIIIIIIIIIIIIIHIIIIIIIIIIIIIIIIIIIIIIIIIIIIIIIIIIIIIIIIIIIIIIIIIIIIIIIIIIIIIIIIIIIIIIIIIIIIIIIIIIIIIIIIIIIIIIIIIIIIIIIIIHIIIIIIIIIIIIIIIIIIIIIIIIIIIIIIIIIIIIIIIIIIIIIIIDDDDD
@HISEQ:969:HM2KJBCX2:2:1102:3985:21497 2:N:0:ACTATGCA
GCGTAGAGAGACCCCAACTATCCCTATTAATCATTACGGTGGTCCTAGACCAACAAAATAGAACCAACGTCCTATTTTATTATTCCATGCTAATCTATTCAAGCAAAAGCCCGCTTTAAACACTCTAATTTTTTCAAGGTAATGGTCCTGGTTCCCACGGCACACGCGATAAAAGAACGTGCCGGTTCACCAGAAGGTAAGACCCGACACAGAACAGTACTCGCCAAAGACGGACCGCCCGGCCAGGCCTAAAATTCAACTACGAGCTTTTTAACTGCAACAACTTTAATATACGCTATTGGAGCTGGAATTACCGCGGCTGCTGGCACCAGACTTGCCCTCCAA
+
DDDDDIIIIIIIIIIIIIIHIIIIIIIIIIIIIIIIIIIIIIIIIIIIIIHHIIIIIIIIHIHIIFHIIIHIHIIIIIIIIIIIIIIIIIIIIIIIIIIIHHHIIIIIIGIIIIIHHHHHIIIIIIIIHHIIIIIHIIIIIHIHIIIIIIHHIIIIIIIHIIIIIIGIIIIIIIIIIIIHIIIHIIIIIHIIIIIIIIIIIHIIIIIIIIIIIIIIIIIIIIIIIIIIIIIIIIIIIIIIIIIHIIIHHIIIIIIIIIIIIHIIIIIIIIIIIIIIIIIIIIIIIIIIIIHHIIIHIHHGIIIIHIIIIIIIIIIIIIIIIIIIIIIIIIIIIIIIIIIIDDDDD
@HISEQ:969:HM2KJBCX2:2:1102:20875:21522 2:N:0:ACTATGCA
GCGTAGAGAGACCCCAACTATCCCTATTAATCATTACGGTGATCCTAGAAACCAACGAAATAGAATCAGTCCGTCCTATTTCATTATTCCATGCTAATGTATTCAGACGTTAGCCTGCTTTAAACACTCTAATTTTTTCAAAGTAACAGTCCTGATTTCCCATCACACCAAATAAATGGCATGAAAGTTCCTCAGAAGGTAGAGATTCATCTCACCAGTGCAGACAATTAAGCCTGACCAATGGGTAAACCCCGAAGTTCAACTACGAGCTTTTTAACTGCAACAACTTTAATATACGCTATTGGAGCTGGAATTACCGCGGCTGCTGGCACCAGACTTGCCCTCCAA
+
DDDDDIDHIIGHIIIIIIHHCFHIIHHIHHHIIGEGHHIIIIIHIIIIIHHHIGHIIIIFIIIGHCGHIIHIIFHHHHHGIIIIIIIIHHIIIIIHIHHHIHIIIHIHHHIIIHIHHHHHHHHIIHIGHHHHIFHIIHIHHHIIHHIIFIIHGHHGGHIIHHHIHIIIIIIIHIHHHHHIIIIIIIIIHGIIIIHIIIIIIIIHGIIIIIHIIHIIII=IIIIIIIIIIHII=IIIIIIIIHGIIHEFHIIIIIIIIIIIIIIIIIIHIIHIIIHHHIIIIIIIIIIIIIIIIIIIIIIIIIIIIHIIIIIIIIIIIIIIIIIIIIIIIIIIIIIIIIIIIIIDDDDD
@HISEQ:969:HM2KJBCX2:2:1102:18912:21082 2:N:0:TCTATGCA
GCGTAGAGAGACCCCAACTATCCCTATTAATCATTACGTCAATCCTAGAAACCAACAAAAAAGGATCAAACGTCCTATTTCATTATTCCATGCTAATGTATTCAAGCGTTAGCCTGCTTTAAACACTCTAATTTTTTCAAAGTAACAGTCCTGTTTCCCTGCAACACCAAATTAATGACATTACAGTTCTTCAAGAAGGAGGAACCAGTAAAGCCAGTGCATACCAGAGGCACGACCAACCTACTAATCCCGAAATTCAACTACGAGCTTTTTAACTGCAACAACTTTAATATACGCTATTGGAGCTGGAATTACCGCGGCTGCTGGCACCAGACTTGCCCTCCAA
+
DDDCDHIIIIIIIIIIIHIIIIIIIIIIIIIHIIIIIIIIIIIIIGHIHIIHHIIIIEHHHCHHIIIIIIIIIIHIIIIIHIIIIIIIIIIIIIIIIIHIIIIIIIHIIIIHHIIHIIIIIIIIHHIHHIIIIIIHIIFHIHIIIIIIIIIIHIIHIHIHGIIIIIHHIIHHHIIIIIHIIIIIIIIIIIIIIIIIIIIHIIIIIIHIIHIHHGIIHIIIIIIIIHIII=IIIIIIIHHIIIHHGIIHHIIIIIIHHIIIIIHHIIIIIIIIIIIIIIIHIIIIIIHHIIIIIIIIIIIIIIIIIIIIIIIIIIIIIIIIIIIIHIIIIIIIIIIIIIIIIDDDDD
@HISEQ:969:HM2KJBCX2:2:1102:18662:22248 2:N:0:ACTATGCA
GCGTAGAGAGACCCCAACTATCCCTATTAATCATTACGGTGATCCTAGAAACCAACAAAATAGAATCATGCCGTCCTATTTTATTATTCCATGCTAATGTATTCAAGCAAAATGCCTGCTTTAAACACTCTAATTTTTTCAAAGTAAAGGTCCTGGTTCCCCGCGACACCCAATTAAGGGCATCGTGGTTCTCCAGAAGGTGAGAAATTGACTACACCAGTTCATACCCCTTAAGGCACGACCGATGTGTCAATCCCGAAATTCAACTACGAGCTTTTTAACTGCAACAACTTTAATATACGCTATTGGAGCTGGAATTACCGCGGCTGCTGGCACCAGACTTGCCCTCCAA
+
DDADDHHHFCCFGHIIGHEHHIIHIIGHHHGEECHEHHHHHGHHIIIHHIIGHIIIFHEGFHIGICGCHH1DHHDHHHIHHHHHIGHHHIHHIGIIIIGHIHIIIHG?IIHGHEHHHIIHFHIIIGEHHEFHHHIIHGEHHFHHHIIIIIHEHHGEHCHIIHEHHHIIHHIIHHIIIHIIHGDHIIIIHHHIHHIIHHHIHIIIIIHIIIIIIIIIGIHHHFHIIHIGIIHIIIIIIIIIIIHIGIIIGHHIIHIHIIIIIHIIIHHHIIIIIIHHFIIIIIIHHHIIIIIHGGHHIIIHIIIHIHHIIIIIIIIIHGHIIIIIIIIIIIIHIIIIIIIIIIIIIIIDDCDD
@HISEQ:969:HM2KJBCX2:2:1102:7492:22160 2:N:0:ACTATGCA
GCGTAGAGAGACCCCAACTATCCCTATTAATCATTACATCGATCCTAGAAACCAACAAAATAGAATCGGATGTCCTATTTCATTATTCCATGCTAATGTATTCAAGCGTGAGCCTGCTTTAAACACTCTAATTTTTTCAAGGTAACAGTCCTAATTCCCCGTAACACCAAATTAATGGCATTACGGTTCTTTAGAAGGTGAGAAATCAATGATAACAGTGCATACCAACGGCATGACCGAAATATTGATCCCGAAATTCAACTACGAGCTTTTTAACTGCAACAACTTTAATATACGCTATTGGAGCTGGAATTACCGCGGCTGCTGGCACCAGACTTGCCCTCCAA
+
DDDDDIIIIHIIIIIIIIIIIIIGIIIIIIIIIIIIIIIIIIIIIIIIIIIIIIIIIIHIIIIIIIIHHHHIIIHIIIIIIIIIIIHHIIIIIIIFHIIHIIIIIIIIIIHHIIIIIIIIHHHIIIIIIIHHIIIHIHIIIHIIIIIIIIHHIIIIIIHIIIIIIHIIHIIIIIIIIIIIIHIIIIIIIIIIIIIIIIIIIHIIIIIIIIIIIIIIIIIIIIIIIIIIIIIIIIIIIIIIIIIIHHIIIIIGIIIIIIIIIIIIIIIIIIIIIIHHIIIIIIIIIIIHIIIIIIIIIIIIIHIIIIIIIIIIIIIIIIIIIIIIIIIIIIIIIIIIIIIIIIDDDDD
@HISEQ:969:HM2KJBCX2:2:1102:5760:23455 2:N:0:ACTATGCA
GCGTAGAGAGACCCCAACTATCCCTATTAATCATTACGTCGATCCTAGAAACCAACAAAATAGGTTCGATCGTCCTATTTCGTTATTCCATGCTAATGTATTCAAGCGCGAGCCTGCTTTAAGCACTCTAATTTTTTCAAAGTAACAGTCCTGTTTCCCCGCAACAACAAATTAATGCCATCACGGTTCTGCAAGAGGGAGGGACCAGTGAGGCCAGTGCATACCAGTGGCACGACCAACCTACTGGCCCCGAAATTCAACTACGAGCTTTTTAACTGCAACAACTTTAATATACGCTATTGGAGCTGGAATTACCGCGGCTGCTGGCACCAGACTTGCCCTCCAA
+
DDDDDHIIIIIIIIIIIIIIIIIIIIHIIIIIGIIIIIIIHHIFHIIIHGIIIGIIHIIIIIIIIIIIIIIIIIIIIHHIIIIIIHIIIIIIIIIGIIIIIHIIIIIHIIIIIIIHHHHHIIIIIIIIIIIHIIHHIIHHIIHIIHIIIHIIIIIIIIIIIHIIIIIIHIIHHHIIIIIIHIIIIIIIIIIIIIIIIIIIIIIIIIIIIIIIIIIIIHIIIIIIIIIIIIIIIIIIIIIIIIIHHIIIIIIIIIIIIIIIIHEHGIIIIIIIIIIIIIIIIIIIIIHGIIIIIIIIIIIIIIIIHIIIIIIIIIIIHIIIIIIIIIIIIIIIIIIIIIIIIDDDDD
@HISEQ:969:HM2KJBCX2:2:1102:20684:22584 2:N:0:ACTATGCA
GCGTAGAGAGACCCCAACTATCCCTATTAATCATTACGTCAATCCTAGAAACCAACAAAATAGGATCAACGTCCTATTTCATTATTCCATGCTAATGTATTCAAGCGCGAGCCTGCTTTAAACACTCTAATTTTTTCAAAGTAACAGTCCTGATTCCCCACCACACCAAATTAATGACATGATGGTTCGTCAGAAGGTAGGAATCAGTAACACCAGTACGTACCGAAGGCACGACCAGCGTACTAATCCCGAAATTCAACTACGAGCTTTTTAACTGCAACAACTTTAATATACGCTATTGGAGCTGGAATTACCGCGGCTGCTGGCACCAGACTTGCCCTCCAA
+
ADDDBIIGHIHH<GHHIIHHHHHIIHHHIIGHHIHIIIIIHHIIIGIIIHGHHHHIIIIIIIHIHIHHHHH@GHHIIHIIIIIIEHHFHIIEHFGHFDGGGCDG@FC<CHHHHFHIHIHHGHHFEHHHICCFEHHHHIHGHEIHHHFHHHHHIHII@EHHCEHHHIGGGGHCGGHGHIIGHHEDF/ED<CGHHIFHHHF?HCCDGFEFHF<C2CHHHCHHFD@4HIIIHGHEC16IGIHHGGEFCHHGDGC1GGD1EHGC<FC<11HF<1HCHCECHC1@H@HGIHGCGC00C<1F@GEHIHHHHCFHEFHCFCHC<HHCHHCIHEGDE@EHCIIGIHHG@ADDD
@HISEQ:969:HM2KJBCX2:2:1102:16833:24688 2:N:0:ACTATGCA
GCGTAGAGAGACCCCAACTATCCCTATTAATCATTACGGTGATCCTAGAAACCAACAAAATAGAACCATGCCGTCCTATTCTATTATTCCATGCTAATGTATTCGAGCAAAAATGCCTGCTTTAAACACTCTAATTTTTTCAAGGTAAAGGTCCTGGATCCGCAAGACACCCAATTAAGGACATCAAGTTTCTCCAGAAGGTGAGAAATCAACAGCGACAGTTCATACCCCTTAAGGCATGACCATCACGTCAATCCCGAAATTCAACTACGAGCTTTTTAACTGCAACAACTTTAATATACGCTATTGGAGCTGGAATTACCGCGGCTGCTGGCACCAGACTTGCCCTCCAA
+
DABBDHIHHHGEHEHIHIHHGHEFHIEHIH?EHGH1D<GH?11FFHIIHIIIEEHHIHFHHIHHHHCG?FHHFH/EHH1FEHFHICEGCHHHGHHI11C<C<FFHHHIHG?DHHDEFIIHHGDEGCCHIHHHAFHEG@IHHGHEFHH1FIIHHDHHIHECHFDHEHHIHGEF/?HCEIHIHHHHECHHHHFIIHHHHD:EHIHIIHF?CFIHIFIHHCHIHIHHEIIIII=IHIIIIIHHF@IGIFHIIHHGIHHDDHHIIHHIIIIGHEE?EHGHHIIIFIIIIIIIIIIIIIIIIIIHGHHEIIIHIIIIHHIIIIIGIGIIGIHGIIIIIHHIIHHIIIHHCGIIDCBD@
@HISEQ:969:HM2KJBCX2:2:1102:15676:23525 2:N:0:ACTATGCA
GCGTAGAGAGACCCCAACTATCCCTATTAATCATTACATCGATCCTAGAAACCAACAAAATAGAATCGGATGTCCTATTTCATTATTCCATGCTAATGTATTCAAGCGTGAGCCTGCTTTAAACACTCTAATTTTTTCAAGGTAACAGTCCTAATTCCCCGTGACACCAAATTAATGGCATTACGGTTCTTTAGAAGGTGAGAAATCAATAATATCAGTACATACCAACGGCATGACCGAAACATTGATCCCGAAATTCAACTACGAGCTTTTTAACTGCAACAACTTTAATATACGCTATTGGAGCTGGAATTACCGCGGCTGCTGGCACCAGACTTGCCCTCCAA
+
DDDDDHHIIIIIIIIIIIHIIIIIIIIIHIIIIIIIIIIIIIIIIIIIIIIIIIIIIIIIHIIIIIIIEIIIIIIIIIIIIIIIHHIIIIIHHIIIIHHIIIIIIIIIIIIIIIIIIIIIIIIIIIIIIIIIHIHIHIHHIIIIIIIIIIIIIIIIIIIIIIHIIIIIIIIIIIIIHHIIIIIIIIIIIIHIIIIIIIIIIIIIIIIIIIIHIIHIIIIIIIIIIHIIIIIIIIIIIIIIIIIHHGIIIHIIIIIIIIIIIGIIIIIIGIIIIIIIIIIIIIGIIIIIIIIIIIIIIIIIIIIIIIIIIIIIIIIIIIIIIIIIIGIIIIIIIIIIIIIIIIDDDDD
@HISEQ:969:HM2KJBCX2:2:1102:7638:25572 2:N:0:ACTATGCA
GCGTAGAGAGACCCCAACTATCCCTATTAATCATTACGGTGGTCCTAGAAACCAACAAAATAGAACCACAACGTCCTATTCTATTATTCCATGCTAATCTATTCAAGCAATAGCCCGCTTTAAACACTCTAATTTTTTCAAGGTAATGGTCCTGGCTCCCCAACACACCCAATTAAGGACATACTGGTTCACCAGAAGGAAGACCCGACAACAGGACAGTACTCGCCAAAGACGGACCGCCCGGCCAAGTCTAAAATTCAACTACGAGCTTTTTAACTGCAACAACTTTAATATACGCTATTGGAGCTGGAATTACCGCGGCTGCTGGCACCAGACTTGCCCTCCAA
+
DCDDDHIIIIIIHIIIIIIIFHHIIIIIIIIIIHHIIHGIIHHIIIIHIIGIHIIIEHIHIHGHHIIIIIIHHHHHHHHIHIIIHFGHHIHHGHIHHHIHIIIIIIIHHHIIIHHIIIIIHIHHHGIHHHIEHIIIHHIIIHHIIIHHEHIIHHHHHHHHIIHIIHHIGHIHHIHIHIIIIIIIIIIGIIIHGHHIIHIIHGGIIIIIIHEHIIIHIHIHHIHIGIIIIIIHIIIHIIIIIIIIIHIIIIIIIIIIIIHHHIIHHHEIIIIIIIHEIIIHIIIIIIIIIIIIIIIIIIIHHHIIIIIIIIIIIIIIIIIIIIIIIIIIHIIIIIHIFIIIIIDDDDD
@HISEQ:969:HM2KJBCX2:2:1102:10246:26511 2:N:0:ACTATGCA
GCGTAGAGAGACCCCAACTATCCCTATTAATCATTACGGTGATCCTAGAAACCAACAAAATAGAACCATGCCGTCCTATTCTATTATTCCATGCTAATGTATTCGAGCAAAATGCCTGCTTTAAACACTCTAATTTTTTCAAGGTAAAGGTCCTGGTTCCACATGACACCCAATTAAGGACATCATGCTTCTCCAGAAGGTGAGAAATCAACTGCGACAGTTCATACCCCTTAAGGCACGACCATCACGTCAATCCCGAAATTCAACTACGAGCTTTTTAACTGCAACAACTTTAATATACGCTATTGGAGCTGGAATTACCGCGGCTGCTGGCACCAGACTTGCCCTCCAA
+
CDDDDIIIIIIIIIIIIIIIIIIIIHIIIIIIIIIIIIGIIIIIIIIIIIIIIIIIIIIIHIIIHIIIIHIIHHIIIIIHEHHIIIIIIGGHHIIIIIHHHDIIIIIIIIIIIHHIIIIHIIIIHHIIIHHIHIIIHIIIIIIHEIIIIIIIIIGIIHIIIIIIIIIIHHHHIIIIIHIIIIIIIIIIIIIIIIIIHHHIIIIIHIIIHIIIIIIIIIIIIIIHIIIIHIIIIIIIIIIIIIIIIIIIIIHIHIIIIIIIIIIIIIIIIIIIIIIIIIIIIIIIIIIIIIIIIIIIIIIHIIIIIIIIIHIIIIIIIIIIIIIIIIIIIIIIIIIIIIIIIIIIIIIDDDDD
@HISEQ:969:HM2KJBCX2:2:1102:12915:25122 2:N:0:ACTATGCA
GCGTAGAGAGACCCCAACTATCCCTATTAATCATTACGTCGATCCTAGAAACCAACAAAATAGAATCAAACGTCCTATTTCGTTATTCCATGCTAATGTATTCAAGCGTGAGCCTGCTTTAAACACTCTAATTTTTTCAAAGTAACAGTCCTGATTCCCCATGACACCAAATTAATGACATCATGGTTCGTCAGAAGGTAGGAATCAATAATACCAGTACGTACAATAGCACGACCAATAAATTGATCCCGAAATTCAACTACGAGCTTTTTAACTGCAACAACTTTAATATACGCTATTGGAGCTGGAATTACCGCGGCTGCTGGCACCAGACTTGCCCTCCAA
+
ABDDDIIIIIHHHHHIIHIIIIIIIIIIIIIIIIIIHIIIIHIIIIIIHEHHHIIIIIIIIIIIHIIIIIIGHHHIIHIIHIIIIIIIHIHHFHIIIIIIIGIIIHHIIIIIHIIIHIIIIIHIIIIIIIIHIIIIIEIHIIIIIIIIIIIIIIIIIIIIIIIIIIIIIIIHHHHHHIIIHIIIIIIIIIHIIIIIIIIIIIIHHHIIIIIHHIIIIIHHIIIIIIIIIIIIIIIIIIHIIIIIIIIIIIIIIIIIIIIIHIIIIIIIIIIIIIIIIIIIIIHHGHHHIIIIIIIIIIIIIIIIIIIIIIIIIIIIIIIIIIIIIIIIHIIIIIIIIIIIDDDDD
@HISEQ:969:HM2KJBCX2:2:1102:20995:27172 2:N:0:ACTATGCA
GCGTAGAGAGACCCCAACTATCCCTATTAATCATTACATCGATCCTAGAAACCAACAAAATAGAATCGGATGTCCTATTTCATTATTCCATGCTAATGTATTCAAGCGTGAGCCTGCTTTAAACACTCTAATTTTTTCAAGGTAACAGTCCTAATTCCCCGTGACACCAAATTAATGGCATTACGGTTCTTTAGAAGGTGAGAAATCAATAATATCAGTACATACCAAAGTCATGACCGAAACATTGATCCCGTAATTCAACTACGAGCTTTTTAACTGCAACAACTTTAATATACGCTATTGGAGCTGGAATTACCGCGGCTGCTGGCACCAGACTTGCCCTCCAA
+
<D00DCG?HHII?10CH=?F1DGE1FEEGHDGG?@GHIHHHHHEHFIIIHHFHHHGIFGGEE1FG1<CCE@CDEF?@1<<CDC@F@HHHF11D1@ECC<F<<DHFHH@CGCH1DC@HGHECHGHHHGE?GGDAFHFCHBG2CGFH1CEHEH9<G?FH:<G.<CEE<D<E?EC<CHEH?@CHFF:DHHC<GF@@GHFF?HCFCEH<D<CH<C1FD@<:G9F:C<GHE1<)<%C5C4CBG@D<FHHD<1/B<011111GC?<<C@?HCCFEEGHG<1<@GHG1D<<1HGD<1<C0HGHEGFCHGD11@?HFHHGHIIHHHCHHIIHIHHIHGHHHGDHHD0HFIAB@0B
@HISEQ:969:HM2KJBCX2:2:1102:3987:27654 2:N:0:ACTATGCA
GCGTAGAGAGACCCCAACTATCCCTATTAATCATTACGGTGATCCTAGAAACCAACAAAATAGAACCATGCCGTCCTATTCTATTATTCCATGCTAATGTATTCGAGCAAAAATGCCTGCTTTAAACACTCTAATTTTTTCAAGGTAAAGGTCCTGGATCCGCAAGACACCCAATTAAGGACATCAAGTTTCTCCAGAAGGTGAGAAATCAACAGCGACAGTTCATACCCCTTAAGGCATGACCATCACGTCAATCCCGAAATTCAACTACGAGCTTTTTAACTGCAACAACTTTAATATACGCTATTGGAGCTGGAATTACCGCGGCTGCTGGCACCAGACTTGCCCTCCAA
+
DDDDDIIIIIIIIIIIIIIHIIIIIIIIIIIIIIIIIIIIIHHIIIIIIIHGHIIIIIHEHHHCHIIIIHIIIHIHIIIIIIIIIIIIHIHHIHIIIIHIIHHIIIIIIIIIIIIIIIHIHIIIIIIIHIIHHHIIIIIIIIGHIIIIIIHHHIHIHIIIIIIIIIHHIIIHIIIIIIIIIIIIIIIIIIIIHHIIIIIIIIHHIIIIIIIIIIIIIIIIIIIIIIIIIIIIIIIIIIIIIIIIIIIIIIIHIIIIIIIIIIIIIIIIIIIIHIIIIIIIHEEIHGIIIIHIIIIIIIIIHGIIIIIIIIIIIIIIIIIIIIIIHIIIIIIIIIIIIIIIHIIIIIIIDDDDD
@HISEQ:969:HM2KJBCX2:2:1102:8576:28034 2:N:0:ACTATGCA
GCGTAGAGAGACTCCAACTATCCCTATTAATCATTACATCGATCCTAGAAACCAACAAAATAGAATCGGATGTCCTATTTCATTATTCCATGCTAATGTATTCAAGCGTGAGCCTGCTTTAAACACTCTAATTTTTTCAAGGTAACAGTCCTAATTCCCCGTGACACCAAATTAATGGCATTACGGTTCTTTAGAAGGTGAGAAATCAATAATATCAGTACATACCAACGGCATGACCGAAACATTGATCCCGAAATTCAACTACGAGCTTTTTAACTGCAACAACTTTAATATACGCTATTGGAGCTGGAATTACCGCGGCTGCTGGCACCAGACTTGCCCTCCAA
+
D0B@0<D@<C111<1DF1<1<1D1<1<GEHI?G1<FEF1<<<11<<FHHHIE1FEEHHCEH?C1G<FC0<G<C111<EFHIEEDFCF@H111<<FFH1<F?1CCH?C0<0<<D<1D<1<HBD6D@<B1GCHEHI?1<@<G?6GH>E9H1;DCHGGHII?DE;FHEC?CEDHCCIIHHHFEDHHH:E:G/<<DCC:HH9CD?IHFC<GCEFF@CF<DFD7GE@ECCE@<<G1<IHCHD7<<FCCAHH6CHCHGC<1@EHHFC<</DHF@HF1GHFHDE@HCHC?CFHHGEHFHG0HHFGEH@EIIHIHHHEHIHIIHGHHFCFIIHIHFGFHHHFCCEHHHEE@DDD0
@HISEQ:969:HM2KJBCX2:2:1102:13337:28367 2:N:0:ACTATGCA
GCGTAGAGAGACCCCAACTATCCCTATTAATCATTACGTCAATCCTAGAAACCAACAAAATAGGATCAAACGTCCTATTTCATTATTCCATGCTAATGTATTCAAGCGTTAGCCTGCTTTAAACACTCTAATTTTTTCAAAGTAACAGTCCTGTTTCCCTGCAACACCAAATTAATGACATTACAGTTCTTCAAGAAGGAGGAACCAGTAAAGCCAGTACATACCAGAGGCACGACCAACTCTCTAATCCCGAAATTCAACTACGAGCTTTTTAACTGCAACAACTTTAATATACGCTATTGGAGCTGGAATTACCGCGGCTGCTGGCACCAGACTTGCCCTCCAA
+
DDDDDIIIIIIIIIIIIIIIIIIIIIIIIIIIIIIIIIIIIIIIIIIIIIIHIHIIIIIIHHHIIIIIIIIIIGHIHHIHIIIIIIIIHIIIIIHIIIHIIHIHIIIIIIIIIIIIIIIIIIIIIIIIIIIIIIIIIIIIIIIIIHIIIIHIIIIIIIHHIIIIIIIIIIHIIIIIIIIIIIIIIIIIIIIIIIIIIIIHIIIIIIIIIIIIIIIIIIIIIIIIIIIIIIIIIIIIIIHHHHHHIHIIIIIIIIIIIIIIIIIIIIIIIIIIIIHIIIIIIIIIIIIIIIIIIIIIIIIIIIIIIIIIIIIIIIIIIIIIIIIIIIIIIIIIIIIIIIIIIDDDDD
@HISEQ:969:HM2KJBCX2:2:1102:18458:29004 2:N:0:ACTATGCA
GCGTAGAGAGACCCCAACTATCCCTATTAATCATTACGTCAATCCTAGAAACCAACAAAATAGGATCAACGTCCTATTTCATTATTCCATGCTAATGTATTCAAGCGCGAGCCTGCTTTAAACACTCTAATTTTTTCAAAGTAACAGTCCTGATTCCCCGCCACACCAAATTAATGACATGATGGTTCGTCAGAAGGTAGGAACCAGTAACACCAGTACGTACCTAAGGCACGACCAACGTACTGATCCCGAAATTCAACTACGAGCTTTTTAACTGCAACAACTTTAATATACGCTATTGGAGCTGGAATTACCGCGGCTGCTGGCACCAGACTTGCCCTCCAA
+
DDCDDIIIIHHIHEHIIIIIIIIIIIIIIIIIIIIIIIIIIIIIIIGIIIIHIIIIFEHEHGHHEHIIIIIEHHHIHHIHGIHIIIGHIIIHIGIIHIIIIHHIHHII=IIHIIIHHIGIHHIHHHIHFHHIIIIIIHIHHIHHIIHIIIIHIHHHIIHIIIIIIIIIIHIHIIIIIIIIIIHGHIIIIIIIIIIIIIIIIIIIIIIIIIIIIIIGIIIIIIHIIIIIIIIIIIIIIIIIHIHHIIHHIIIIIIIIIIIIIIHIIIIIHIIIIIIIIIIIIIHIHIIIIIIIIIIIHIIIIIIIIIIIIIIIIIIIIIIIIIIHIIIIIIHIIIIIIIIIDDDDD
@HISEQ:969:HM2KJBCX2:2:1102:3129:29312 2:N:0:ACTATGCA
GCGTAGAGAGACCCCAACTATCCCTATTAATCATTACGGTGATCCTAGAAACCAACGAAATAGAATCAGTCCGTCCTATTTCATTATTCCATGCTAATGTATTCAGACGATAGTCTGCTTTAAACACTCTAATTTTTTCAAAGTAACAGTCCTGATTTCCCATCACACCAAATAAATGGCATGAAAGTTCCTCAGAAGGTAGAGATCCATCTCACCAGTGCAGACAATTAAGCCTGACCAATGGGTAGACCCCGAGGTTCAACTACGAGCTTTTTAACTGCAACAACTTTAATATACGCTATTGGAGCTGGAATTACCGCGGCTGCTGGCACCAGACTTGCCCTCC
+
0<B@0CC?<0111<<EHH?1<1<GCGC@CHGE11<<FGD<ECGHHI?HEFGHCC?GH?@0DC1G@?C@FHFHHHCDEGHGE<FEHEF111<<FCHHFHC<DCHHHF8HHEHFGAHCH@EEDC1GE@6<1<CGHEGHHI61<EHH?HHF:<?GEHEHD73<GDGE@H@GC<?EHHF<00/?DGHHHC/GD@0FEC@HIHHH@DC.@G1?D<EGFHEEGD1GC1<CHHCFFC1FCCD1CHH?CDA<CEHCHDHEC?HG?GCHHG?FHFHIGHHHEFGIIHG1?EHHGFG@D<@D1HIHF111HEGHHCEEHHGHGEHHHCCC<1HHHHEHGHHEFD1<1HGC/@<0<0
@HISEQ:969:HM2KJBCX2:2:1102:11174:30134 2:N:0:ACTATGCA
GCGTAGAGAGACCCCAACTATCCCTATTAATCATTACGGTGATCCTAGAAACCAACAAAATAGAACCATACCGTCCTATTCTATTATCCCATGCTAATGTATTCGAGCAAAAATGCCTGCTTTAAACAAACACTCTAATTTTTTCAAGGTAAAGGTCCTGGATCCGCAAGACACCCAATAAAGGACATCAAGTTTCTCCAGAAGGTGAGAAATCAACAGTAACAGTTCATACCCCTTAAGGCATACCATCACGTCAATCCCGAAATTCAACTACGAGCTTTTTAACTGCAACAACTTTAATATACGCTATTGGAGCTGGAATTACCGCGGCTGCTGGCACCAGACTTGCCCTCCAA
+
DCDDDIHIIHIHGIIIIHIIIIIIIHIIIIIIIIIIIHIIIIGFHHHIHIIIGIIIIFHGIHHHHHIIIIIHHHIIIIHHIICHFEFHEEHHHIHIGIGIIHHCHEHIHHHIHHHFGHHIHGHGHHHIHFHIIIIIIH3IGHHIIHIHIIIIHHIIHEHHHHHHIHI6HCGCIHHIGHIIHE?GDCCFEHHHHHHHHEGHFHHGHHHHHHHHGCHHEHHHEGG8@FEDGGCCHGCEHHGHGIIFHGHHCHHHHD<EHCIHFHHGIIIHIHG=EIIIIHHHHGHFEGIIIIIHGIIHCEHHGCHCHIHGHIHIIIHIHHGIIIHHHIHIIIIHHIIIIIIHIIHIIHHHC=GDDDDD
@HISEQ:969:HM2KJBCX2:2:1102:18460:30525 2:N:0:ACTATGCA
GCGTAGAGAGACCCCAACTATCCCTATTAATCATTACTTCATCCTTAGAAACCAACAAAATAAGAACAAAGTCCTAAATTATTATTCCATGCTAATGTATTCAGAGCAATAGCCTGCTTTAAACACTCTAATTTTTTCAAAGTAAAAGATCTAGTTCTCGAACCCCGACCCAGTGAAGGGCAGTGTCCGGTCGCTAGAAGGATGGTAGGCGCACACCAGCACACACCACCCGAAGGTGGCAGGCCAGGCGCACCATACCAGAAATCCAACTACGAGCTTTTTAACCGCAACAACTTTAATATACGCTATTGGAGCTGGAATTACCGCGGCTGCTGGCACCAGACTTGCCCTCCAA
+
DDDDDIIIIIIIIIHIIIIIIIIIIIIIIIIIIIIIIIIIIIIIIIIIIIIIIIIIIHHIIIIIIIIIEHIHIIIIGIIIIIIIIGHHHIFHHIIIIIIIIHHHIIIIIIIIHHHIHHHHIIIHIHHIIIIIIIIIIIIIIIIIIIHIHIIIIIIIIIIIHHHIIHIHIIIIIIIIIIIIHIIHIIIIIIIIIIIIIIIIIIIIIHIIIIHIIIIIIIIIIIIIIIIIIIIIIIIIIIIIIIIHIIIIHHIHHHIIIIIIIIIIIIIHIIIIIIIIIIIIIIHIHIIIIIIIIIIHIIIIIIHIIIIIHIIIIIIIIIIIIIIIIIIIIIIIIIIIIIIIIIIIIIIIIIDDDDD
@HISEQ:969:HM2KJBCX2:2:1102:19606:30581 2:N:0:ACTATGCA
GCGTAGAGAGACCCCAACTATCCCTATTAATCATTACGTCAATCCTAGAAACCAACAAAATAGGATCAAACGTCCTATTTCATTATTCCATGCTAATGTATTCAAGCGTTAGCCTGCTTTAAACACTCTAATTTTTTCAAAGTAACAGTCCTGTTTCCCTGCAACACCAAATTAATGACATTACAGTTCTTCAAGAAGGAGGAACCAGTAAAGCCAGTGCATACCAGAGGCACGACCAACCTACTAATCCCGAAATTCAACTACGAGCTTTTTAACTGCAACAACTTTAATATACGCTATTGGAGCTGGAATTACCGCGGCTGCTGGCACCAGACTTGCCCTCCAA
+
@0DBD?<FCE?@HECCEHHCGHCCGECGHHH1<CGHHHGHHGHIHHH@1D@CE1DEHHIIIII?11CDHEHEEH001<1FGEF<@1DG@HG??FHHHHH@HC@=HHEG@EH=1A<1BDGHHF8DCHFGE@EFH?EHFA1FGECEFGAB<B@D@CFGH6@GDFEIHG@FC<<</FFEHHGHI@EHGCFHF:HGECFGGHHH?HHGEGEGHHHHHGFDFH@EGCEHFGEFEAHCC?HHFCF<C<DD@C/EE/D<G@C?EG?GE=IHIHGGEHEHHG<GCHHEIIHHHF<C@D<DCHHCHFG@@HGHHEC?CHG?CHHCEIHCHIIHHCIIGEIIHFE@HHDGIDABDA
@HISEQ:969:HM2KJBCX2:2:1102:13811:30697 2:N:0:ACTATGCA
GCGTAGAGAGACCCCAACTATCCCTATTAATCATTACGGTGATCCTAGAAACCAACAAAATAGAACCATGCCGTCCTATTCTATTATTCCATGCTAATGTATTCGAGCAAAAATGCCTGCTTTAAACACTCTAATTTTTTCAAGGTAAAGGTCCTGGATCCGCAAGACACCCAATTAAGGACATCGAGTTTCTCCAGAAGGTGAGAAATCAACAGCAACAGTTCATACCCCTTAAGGCACGACCATTACGTCAATCCCGAAATTCAACTACGAGCTTTTTAACTGCAACAACTTTAATATACGCTATTGGAGCTGGAATTACCGCGGCTGCTGGCACCAGACTTGCCCTCCAA
+
DCDDDIIHHIIIIHIIIIIIIIIHIIIIIHIIIIIIIIHIIIIHIIIIIIHHHHIHIHIIIIIIIIIIIIIGDGHIIGIIIIHIIIIHHHIGHHHIIIIHHGFHIIHCHHHFHIHGIEIIIIIIIIIIHIHIIHHIIIHHIIFIHHHHHIIIIIIIIHIIHHHHHIIIICCHHHHCHHIIHIIIIIHIHIIIIIHHHHCHF0@HIIIIIIIIHIIIIHIHHIIHHFHHHHIIIIIIIIHIIHHFIIIIIHGCHHHIIHIIIHFIIHIIIIIIGIHIIIHIHHIIIIIHHIHGIIIIIIIIHIIIIIIIIIIIIIHIIIIHIIGIIIIIIIIIIIIIIIIIHIIIIIIIDCDDA
@HISEQ:969:HM2KJBCX2:2:1102:12326:32095 2:N:0:ACTATGCA
GCGTAGAGAGACCCCAACTATCCCTATTAATCATTACGTCGATCCTAGAAACCAACAAAATAGAATCAAACGTCCTATTTCATTATTCCATGCTAATGTATTCAAGCGTAAGCCTGCTTTAAACACTCTAATTTTTTCAAAGTAACAGTCCTGATTCCCCACGACACCAAATTAATGACATCGCGGTTCTTCAGAAGGTAGGAACCAATAATGCCAGTGCGTACCGAAGCACGACCAACAATTTGATCCCGAAATTCAACTACGAGCTTTTTAACTGCAACAACTTTAATATACGCTATTGGAGCTGGAATTACCGCGGCTGCTGGCACCAGACTTGCCCTCCAA
+
DDDDDIIIIIIIIIIIIIIIIIIIIIIIIIIIIIIIIIIIIIIIIIIIHHHIHIIIIIIGIIHHIIIIIIIGHIHHIIIIIIIGEEIHIIIIIIIIIIIIIHIIIIHHIIIIHIIIIIIHIIIIIIIIIIIIIIIIIIHIHIIIIIIIIIIIIIIIIIIIIIIIIIIIIIIIIIIIIHHIIIIIIIIIIIIIIIIIIIIIHIIIIIIIIIIIIIIHIIIIIIIHIIHIHIIIIIIIIIIIIIHHIHIIIIIIIIIIIIIHIHIIIIHIIHIIIIIIIIIIIIIIIIIIIIIIIIIIIIIIIIIIIIIIIIIIIHIIIIIIIIIIIIIIIIIIIIIIHIIIDDDDD
@HISEQ:969:HM2KJBCX2:2:1102:13427:32629 2:N:0:ACTATGCA
GCGTAGAGAGACCCCAACTATCCCTATTAATCATTACGTCGATCCTAGAAACCAACAAAATAGAATCAAACGTCCTATTTCATTATTCCATGCTAATGTATTCAAGCGCGAGCTTGCTTTAAACACTCTAATTTTTTCAAAGTAACAGTCCTGATTTCCCGCGACACCAAATTAATGACATCGTGGTTCGTCAGAAGGGAGAAACCAATAATGCTAGTACGTACAAAGTACGACCGACATATTAGTCCCGAAATTCAACTACGAGCTTTTTAACTGCAACAACTTTAATATACGCTATTGGAGCTGGAATTACCGCGGCTGCTGGCACCAGACTTGCCCTCCAA
+
BDADDIIHE@?C1GH=DHEFEEGFHEHEFGFE?HHHHEG?CCDFCH@F?FHHG?FHH?F1G1FHIIEHEHHCFHCG?CCFHIHH1FHCC@GHIHIHIIEHFDIIHHHIHHGCFCFHHFFHHHHHEHIHHHFEHHIHHIIIHHHHHHIIHIHHIHHHHHFHEHEHEIGIIHHFHIIHIFHEHHHHHHCGHIHHGIIIHI<HHHCF?HIIHHHGIHFHIHHEHEIIHHHFHFIHHDEHHHHHDCCGDE<HHCHFEEIGEGEEIIIFIHGIIIHEFEEHIHHHHEG<CEHFIHHHE?FHIIIHHHHHEIHGFCHIHHDHIIHHEFCIIHHIIHHGEHIHIIIDBCDD
@HISEQ:969:HM2KJBCX2:2:1102:8864:33231 2:N:0:ACTATGCA
GCGTAGAGAGACCCCAACTATCCTAATCATTACGGTGATCCTAGAAACCAACAAAATAGAACCATGCCGTCCTATTCTATTATTCCATGCTAATGTATTCGAGCAAAAATGCCTGCTTTAAACACTCTAATTTTTTCAAGGTAAAGGTCCTGGATCCGCAAGACACCCAATTAAGGACATCAAGTTTCTCCAGAAGGTGAGAAATCAACAGCGACAGTTCATACCCCTTAAGGCATGACCATCACGTCAATCCCGAAATTCAACTACGAGCTTTTTAACTGCAACAACTTTAATATACGCTATTGGAGCTGGAATTACCGCGGCTGCTGGCACCAGACTTGCCCTCCAA
+
B@DDDDGHGHEHIEEE=CGHCEHHIIIHIGGHIHGIIHIEHHECCECGEHHHCEHIICHHIGCHHHHHHCHHHE<CFHFCCHGHHCGHE1@FGHEECHIFIIHIHIIIHIHHFIIIHFHHIIHHHEHHHIIHFGHIEHEHHC@FGFHHCFFHFHHGHGEHHIIIHHHIIII9IHGHHHHIIHHHGHHHHIIHIIIIH=HGIHHHGIIIIIIIHGHIIIIIIIIIGHIIIIIIHGIIIIIIIHIIIIHHIHHIIIIIIIHHGHHGIHIIIIIIGIIHCGIHHHIIHHHCEHIIIIIIIIIIHIHIHIIIHHIIIIIIIIIIIIIIIIIIIIIIIIIIIHHIHHIIDDDDD
@HISEQ:969:HM2KJBCX2:2:1102:12360:33539 2:N:0:ACTATGCA
GCGTAGAGAGACCCCAACTATCCCTATTAATCATTACATCGATCCTAGAAACCAACAAAATAGAATCAAACGTCCTATTTCGTTATTCCATGCTAATGTATTCAAGCGTGAGCCTGCTTTAAACACTCTAATTTTTTCAAAGTAACAGTCCTGATTCCCCATGACACCAAATTAATGACATCATGGTTCGTCAGAAGGTAGGAATCAATAATACCAGTACGTACAATAGCACGACCAATAAATTGATCCCGAAATTCAACTACGAGCTTTTTAACTGCAACAACTTTAATATACGCTATTGGAGCTGGAATTACCGCGGCTGCTGGCACCAGACTTGCCCTCCAA
+
DDDDDHIIHHIIIIIIIIIIIIIIIIIIIIIIIIIIIIIIIIIIIIIIIIIIHIIIHIIIIIHIIIIIHIIHIHIIIIIIIIIIIIIIIIHHHIIIIIIIIIIIIIII0HIIIIIIIIIIIHIIIIIIIIIIIIIIHIHIIIIIIIHIIIIIIHIHIIIHGIIIIIIIIIIIIIIIIIIIIIIIIIIIHIIIIIIIIIIIIIIIIIIIIIIIIIIIIIIHIIIIIIIIIIIIIIHHIIIIIIIHIIIIIIIIIIIIIIIIIIIIIIHIIIIIIIIIIIIIIIIIIIIIIIHIIIIIIIIIIIIIIIIIIIIIIIIIIIIIIIIIIIIIIIIIIIIIIIIIDDDDD
@HISEQ:969:HM2KJBCX2:2:1102:16864:34183 2:N:0:ACTATGCA
GCGTAGAGAGACCCCAACTATCCCTATTAATCATTACTCATTTCCCCAAAAACCAACAAAATTCGAGATACGAGTCCTAAATTATTATTCCATGCTAATGTATTCATAACTTTCAGCCTGCTTTAAACACTCTAATTTTTTCAAAGTAAAGGTCCTGGATTGCGAACCCAACCCAGTAAAGGGCAGGAACGTTCTCCAGGAAGATGGTAAGCGCGCATCGGCACTCACACACGATACCGTGGCGGGCCAAGCGCACTATACCAGAAATCCAACTACGAGCTTTTTAACTGCAACAACTTTAATATACGCTATTGGAGCTGGAATTACCGCGGCTGCTGGCACCAGACTTGCCCTCCAA
+
DDDDDIIIIIIIHIII@HIIIIIIIIIIIIHHIIIIIIIIIIIIIIIIIIIIIIIIIIIHIIHIIIIIIHHHHHDGHIIIIIIIIIIIHIIIGHHIGHIHCDGHHIIHIIIIIIIIIIIIIIIIIIIIIIIIIIIIIIIIIIIIIIIIIIIIIIIIIIIHIIIIIIIIIIHIIIIIIIIIIHIIIIIIHIIIIIIIIIIIIIIIIIIIIIIIIIIIIIIIIIIIIIIIHIIIIIIIIIIIIIIIIIIIIIIHIIIHDIIIIIIIIIIIIIIIIIIIIIIIIIIIIIIIIIIIIIIIIIIIIIIHHHIIIIIIIIIIIIIIIIIIIIIIIIIIIIIIIIIIIIIIIIIIIIIIIDDDDD
@HISEQ:969:HM2KJBCX2:2:1102:19911:33205 2:N:0:ACTATGCA
GCGTAGAGAGACCCCAACTATCCCTATTAATCATTACGGCGGTCCTAGAAACCAACAAAATAGAACCGCGCGTCCTATTCCATTATTCCATGCTAATGTATTCAAGCGTTAGCCTGCTTTAAACACTCTAATTTTTTCAAAGTAACAGTCCTGTTTCCCTGCAACACCAAATTAATGACATTACAGTTCTTCAAGAAGGAGGAACCAGTAAAGCCAGTACATACCAGAGGCACGACCAACCTACTAATCCCGAAATTCAACTACGAGCTTTTTAACTGCAACAACTTTAATATACGCTATTGGAGCTGGAATTACCGCGGCTGCTGGCACCAGACTTGCCCTCCAA
+
DDDDDIIIIIHIIIIIIIIIIIIIIIIIIIIIIIIIIIIIHIIIIIIIIIIIHGIIIIIIIIIIIIIHIIIHIIIIIIIHIIIIIIIIHIIIIIIHIIHIIGIIIIIIIIIHIIIIIIIIIIHIIIIIIIIIIIIIIIIHIIIHIIIIIIIIIIIIIIIIIIIIIIIIIIIIHHIIIIHIIIIIIIIIIIIGIIIIIIIIIIIIIHHIIIIIIIIIIIIIIIIIIIIIIIIIIIIIIIIIIIIHGIHIIIIIIIIIIIIIIIHIIIIIIIIIIIIIIIIIIIIIIIIIIIIIIIIIIIIIIIIIIIIIIIIIIIIIIIIIIIIIIIIIIIIIIIIIIIIIIDDDDD
@HISEQ:969:HM2KJBCX2:2:1102:13940:34205 2:N:0:ACTATGCA
GCGTAGAGAGACCCCAACTATCCCTATTAATCATTACGTCAATCCTAGAAACCAACAAAATAGGATCAAACGTCCTATTTCATTATTCCATGCTAATGTATTCAAGCGTTAGCCTGCTTTAAACACTCTAATTTTTTCAAAGTAACAGTCCTGTTTCCCTGCAACACCAAATTAATGACATTACAGTTCTTCAAGAAGGAGGAACCAGTAAAGCCAGCACATACCAGAGGCACGACCAACTTACTAATCCCGAAATTCAACTACGAGCTTTTTAACTGCAACAACTTTAATATACGCTATTGGAGCTGGAATTACCGCGGCTGCTGGCACCAGACTTGCCCTCCAA
+
DDDDDIIIIIIIIIIIIIIIIIIIIIIIIIIIIIIIIIIIIIIIIIIIIIIHIIIHIIHHIIIIIIIIHIIGHIIIIIIHIIIIIIIIIIIIIIHHIIIIIIIIIIIIIIIIIIIIIHIIIIIIIIIIIIIIIIIIIIIIIIIIIHIIIIIIIIIIIIIIIIIIIIIIIIHIIIIIIIIIIIIIIIIIIIIIIIIIIIIIIIIIIIIIIIIIIIIIIIIIIIIIIIIHIIIIIIIIIIIIIIHHHIIIIIIIIIIIIIIIIHHIIIIIIIIIIIHIIIIIIIIIIIIIIIIIIIIIIIIIIIIIIIIIIIIIIIIGIIIIIIIIIIIIIIIIIIIIIIIIIDDDDD
@HISEQ:969:HM2KJBCX2:2:1102:13919:34206 2:N:0:ACTATGCA
GCGTAGAGAGACCCCAACTATCCCTATTAATCATTACGTCAATCCTAGAAACCAACAAAATAGGATCAAACGTCCTATTTCATTATTCCATGCTAATGTATTCAAGCGTTAGCCTGCTTTAAACACTCTAATTTTTTCAAAGTAACAGTCCTGTTTCCCTGCAACACCAAATTAATGACATTTCAGTTCTTCAAGAAGGAGGAACCAGTAAAGCCAGCACATACCAGAGGCACGACCAACTTACTAATCCCGAAATTCAACTACGAGCTTTTTAACTGCAACAACTTTAATATACGCTATTGGAGCTGGAATTACCGCGGCTGCTGGCACCAGACTTGCCCCCCAA
+
DBDDDHHIHIIIHIIIIIIIIIIIIIIIIGIIGIIIIIHIFIIGIIIIIIHIHIIIHHIGIFHGIHIIHHEHHIHIIIHHIIIIHHIHHIIIHHHEHHHHEHHIIIGIIHIHHGIIIIIIIGHGIHHHIIGHHIIIIIIIIIIHIHIHHIIIIIIIIIIIHHGIIHIHIIHHIIIIIHHHHI#IHHHHHHIIIIIIIIIIHIIIIHIIIIIIIIHIIIIIIIIIIIIIHIIIHFHHHIIIIGGFHIHHIHIIIIIIIIIHGIHIHIHIHIIIIIIIIIIIIIIIIHIIIIIIIHIIIIHIHIIIIIIIIIIIHIIHHHIIHIIIIIIIIIIIIHIIIIIIICDDAD
@HISEQ:969:HM2KJBCX2:2:1102:9217:36427 2:N:0:ACTATGCA
GCGTAGAGAGACCCCCAACTATCCCTATTAATCATTACGTTGTACCTAGAAACCAACAAAATAGGTTCGAACGTCCTATTTCATTATTCCATGCTAATGTATTCAAGCGTTTGCCTGCTTTAAACACTCTAATTTTTTCAAAGTAACAGTCCTGACTCCCCACGACACCAAATTAATGACATCATGGTTCATCAGAAAGGAGAAATCAACGACGCCAGTGCGTACCGAAGGCACGACCGACGTATTGATCCCGAAATTCAACTACGAGCTTTTTAACTGCAACAACTTTAATATACGCTATTGGAGCTGGAATTACCGCGGCTGCTGGCACCAGACTTGCCCTCCAA
+
DDDDDIIIIIIIIIGIIIIIIIIIIHIIIIIIIIIIHIIIIIIIHIIIIIIICHHIIIIIIIIIIIIIIIIIIIIIIHIIHIGHIIIIHIIIHIIHIIIIIIIIIIIIIIIIIIHIIIIIIHIIIIIIIIIHHIIIIIIIIIIHHHIIIHHIIIIIIIIIHIIIIIIEIIIIHHIIHHIHIHIIIIIIIIIIIIIIIIIIIIIIIIIIIIHGIIIIIIIIIIIIIIIIIIIIIIIIIHIIIIHHHGHHIIIIIIIIIIIIIIIIIIIIIIIIIIIIIIIIIIIIIIIIIIIIIIIIIHIHHGIIIIIIIIIIIIIIIIIIIIIIIIIIIIIIIIIGIHIIIIDDDDD
@HISEQ:969:HM2KJBCX2:2:1102:18923:36962 2:N:0:ACTATGCA
GCGTAGAGAGACCCAACTATCCCTATTAATCATTACGGTGATCCTAGAAACCAACAAAATAGAATCATGCCGTCCTATTTTATTATTCCATGCTAATGTATTCAAGCAAAATGCCTGCTTTAAACACTCTAATTTTTTCAAAGTAAAGGTCCTGGTTCCCCGCGACACCCAATTAAGGGCATTGCGGTTCTCCAGAAGGTGAGAAATTGACTACACCAGTTCATACCCCTTAAGGCACGACCGATGTGTCAATCCCGAAATTCAACTACGAGCTTTTTAACTGCAACAACTTTAATATACGCTATTGGAGCTGGAATTACCGCGGCTGCTGGCACCAGACTTGCCCTCCAA
+
DADDDHHIIIIIIIIIIIIIIIIIIIIIIIIIIIIIIIIIIIIIIIIIIIIIIHGIFHHIHHIEFHHEGHIHGDHIHIIIIGIHHHHIIIIGHIIHIICHHHHHHHHIIIIHHHEHHHEHIIHHHIIIIHIIIIIIHHHHGIHHHHIHIHHIIIIHEHHIIIIGHHHHIHIHIIIIIIIIIHIIIIIIHIIIHHIIIIIIIIIIIIIIIIIIIIIIIIHIIIIIIIHHHHHHIIIIIIIIIIIIGIIIGHHHHIIIIIIHHIIIIIIIIIIIIIIIIIIIIIIIIIIIHHHIIIIIIIIIIIIIIIIIIIIIIIIIIIIIIIIIIIIIIIIIIIIIIIIIIIIIIIDDDDD
@HISEQ:969:HM2KJBCX2:2:1102:16571:38307 2:N:0:ACTATGCA
GCGTAGAGAGACCCCAACTATCCCTATTAATCATTACGGTGGTCCTAGACCAACAAAATAGAACCAACGTCCTATTCTATTATTCCATGCTAATCTATTCAAGCAAAAGCCCGCTTTAAACACTCTAATTTTTTCAAGGTAATGGTCCTGGTTCCCCGACACACCCAATAAAGGGCATACCGGCTCACCAGAAGGATAGACCCGACAGCAGAACAGTACTCGCCAGAGACGGACCGTCCGGTCAGGCCTAAAATTCAACTACGAGCTTTTTAACTGCAACAACTTTAATATACGCTATTGGAGCTGGAATTACCGCGGCTGCTGGCACCAGACTTGCCCTCCAA
+
DDCDDHIIIC<CDGHIIIHIIIIIIIIIIIIHIIIIIIFHHIIIHIIIIIIIHHIIHIIIIIIIIIIHIIIIIIHHIHIIIIIIHFHIHIIIIIIIII5CHHHEIIIIHIIIHHHIIIHIIIIHIIIIIIIIIHIHIIIIIIIIIHIIIIIHIIIIHHHHIHIIIIIIIIIIIIIIIIIIGIIIHIIHHIIIIIIIIIIIIIIHIIIIIIIHHIIIIIIIIIIIIIIIIIIIHIIIIIIIIIHIIHHHIIIIIIIIIIIHFHIIIIHIIIIIIIIIIIIIIIIIHIIIIIHHIHGD1HHIIIIIIIIIIHIIIIIIIIIIIIIIIIIIIIIIIIIIIIIDDDDD
@HISEQ:969:HM2KJBCX2:2:1102:11003:38946 2:N:0:ACTATGCA
GCGTAGAGAGACCCCAACTATCCCTATTAATCATTACGCCAATCCTAGAAACCAACAAAATAGGATCAACGTCCTATTTCATTATTCCATGCTAATGTATTCAAGCGCGAGCCTGCTTTAAACACTCTAATTTTTTCAAAGTAACAGTCCTGATTCCCCGCCACACCAAATTAATGACATGATGGTTCGTCAGAAGGTAGGAACCAGTAACACCAGTACGTACCTAAGGCACGACCAACGTACTGATCCCGAAATTCAACTACGAGCTTTTTAACTGCAACAACTTTAATATACGCTATTGGAGCTGGAATTACCGCGGCTGCTGGCACCAGACTTGCCCTCCAA
+
DDDDCIIIIGIIIIIIIIIIIIIIIIIIIIIHHIHIIICHHGHHIIIIGIHHIIIIIEEFGIHHIIIEHIIEEHIIIGHIIIFGHHFHHIIIIIIIIHEHIFIIIHIIIHHGHIIIIIIIGHIIIHHHIHIIIIHIIHHHIIIHIIHHFHIIIIGHHIIIIIIIIIIIIHHHIIIIIIIIIIIIIIIIIIGIIIIIIIHIIIIHIIIHIIIIIIIIIIIIIIIIIIIIIIIIIIIIIIIIHHHHIIIIHIIIIIIHIHGIIIIIIIIIIIIIIIIHIIIIHIIIIIIIIIIIIIIIIIIIIIIIIIIIIIIIIIIIIIIIIIIIIIIIIIIIIIIIIIIIDDDDD
@HISEQ:969:HM2KJBCX2:2:1102:18945:38727 2:N:0:ACTATGCA
GCGTAGAGAGACCCCAACTATCCCTATTAATCATTACGGTGATCCTAGAAACCAACAAAATAGAACCATGCCGTCCTATTCTATTATTCCATGCTAATGTATTCGAGCAAAAATGCCTGCTTTAAACACTCTAATTTTTTCAAGGTAAAGGTCCTGGATCCGCAAGACACCCAATAAAGGACATCAAGTTTCTCCAGAAGGTGAGAAATCAACAGTAACAGTTCATACCCCTTAAGGCATGACCATCACGTCAATCCCGAAATTCAACTACGAGCTTTTTAACTGCAACAACTTTAATATACGCTATTGGAGCTGGAATTACCGCGGCTGCTGGCACCAGACTTGCCCTCCAA
+
@DDBBHIIIG1<CFEHHIHHIHHIIIHHHICGHIIHHI@H?HHEHCGHIIICEEHDEEHEHIEHEHEHCCG<CGHHFHHHHIHIHHIIIIIFHFHHHEFEHFHHHIHHIIIEIHHHHHGHHHHHHIHHHHEGCGHFHGHCIHIHHIHEHHHIIIHGHHGHHHHIIIIIHHHIHHEHHIHIIHHHIIHIHHFHHHIIIIHHIHIIIIIHGHIHIIIIIHHEHGGIIIIIIIIIHIHHFIIIHGGIIHGEHHHGIHDIHIIHIIIIIIIIHIIHFIIIIIHEHIIIIIIIIIHHEFFHIIIIHIIHIIGIIIHHIHIIIHIIIGIHIIIIIGIIIIIIIIIIIIGIHIIIDCDDD
@HISEQ:969:HM2KJBCX2:2:1102:5794:39363 2:N:0:ACTATTCA
GCGTAGAGAGACCCCAACTATCCCTATTAATCATTACATCGATCCTAGAAACCAACAAAATAGAATCGGATGTCCTATTTCATTATTCCATGCTAATGTATTCAAGCGTGAGCCTGCTTTAAACACTCTAATTTTTTCAAGGTAACAGTCCTAATTCCCCGTGACACCAAATTAATGGCATTACGGTTCTTTAGAAGGTGAGAAATCAATAATATCAGTACATACCAACGGCATGACCGAAACATTGATCCCGAAATTCAACTACGAGCTTTTTAACTGCAACAACTTTAATATACGCTATTGGAGCTGGAATTACCGCGGCTGCTGGCACCAGACTTGCCCTCCAA
+
DDDDBIHHIHHIHIIIHIIIHIIIHIHIIIHFHIIHHIIHHIIHIHIIIIIIIIHHIGIEHIHFIIIHIIIHGGHHHC@HIIIIIHIIFHIHHIIIIIHIHHIIHHHHIIIIHHHIIIIIIIIIIIIIIIHIIIIHIIIIIIIIIIIIIIIIIIIHIIHHIIHIIIIIIIHIIIIIIIIIIIIIIIIIHIHIIIIIIIIIIIHIIIIHIIIIIIIIGIIIIIIIIIIIIIIIHIIIIIIIIIIHHCIIHHIIIIIGIIIIIIIIIIIIIIIIIIIIIIIIIIIIIIIIIIIIIIIIIIIIIIIIIIIIIIIIIIIIIIIIIIIIHIIIIHIIIIIIIIIIIIDDDDD
@HISEQ:969:HM2KJBCX2:2:1102:14972:40113 2:N:0:ACTATGCA
GCGTAGAGAGACCCAACTATCCCTATTAATCATTACATCGATCCTAGAAACCAACAAAATAGAATCGGATGTCCTATTTCATTATTCCATGCTAATGTATTCAAGCGTGAGCCTGCTTTAAACACTCTAATTTTTTCAAGGTAACAGTCCTAATTCCCCGTGACACCAAATTAATGGCATTACGGTTCTTTAGAAGGTGAGAAATCAATAATATCAGTACATACCAACGGCATGACCGAAACATTGATCCCGAAATTCAACTACGAGCTTTTTAACTGCAACAACTTTAATATACGCTATTGGAGCTGGAATTACCGCGGCTGCTGGCACCAGACTTGCCCTCCAA
+
DDDDDIIIIIIIIIIIHIIHIIIIIIIIIIIIIIIIIIIIIIIIIHIIIIIHIIHIIIIIIHIIIIIIIHDHHIIHIIIHIIIIIIIIIIHEHHIIIIIIIIIIIHIIIIIIHIIIIIIIIIIIIIIIIIIIIIIIIIIHIIIIIIIHIIIIIIIIIIIIIIIIIIHIIIIIIIIIIIIIIIIIIIIHIIIIIIIIIIIIIIIIIIIIIIIIIIIIIIIIIIIIIIIIIIIIIIIIIIIIIIIHFIIIIIIIIIIIIIIIIIIIIIIIIIHIIIIIIIIIIIIIIIIIIIIIIIIIIIIHHIIIIIIIIIIIIIIIIIIIIIIIIIIIIIIIIIIIIIIIIDDDDD
@HISEQ:969:HM2KJBCX2:2:1102:11187:41009 2:N:0:ACTATGCA
GCGTAGAGAGACCCCAACTATCCCTATTAATCATTACGTCAATCCTAGAAACCAACAAAATAGGATCGAACGTCCTATTTCATTATTCCATGCTAATGTATTCAAGCGTTAGCTTGCTTTAAACACTCTAATTTTTTCAAAGTAACAGTCCAAATTCCCCGCAACACCAAATTAATGGCATTACGGATCATCAGGAAGGAGGAATCAGTGAGACCAGTACATACCAGAGGCATGACCAATCTACTAACCCCGAAATTCAACTACGAGCTTTTTAACTGCAACAACTTTAATATACGCTATTGGAGCTGGAATTACCGCGGCTGCTGGCACCAGACTTGCCCTCCAA
+
DDBDAIIIICHIHHHIIIIIGHIIIHIIIEFHHFIIIHIE@GEHIIIIHHHIGGHHHCHIHIIHHHHHIHFDGHIIIIHIIIIH1GHHIFHFHHHHHHEHIHIIIHIIIIIHIIGHFIHHHHHHHIIIIIIIIIIIIIHHHHIIIIIHGIIIIHHIHHHHGIHIHHHGHIIIIIIIHIIIIIIIHGIIIIIIIIHHIIIIHHIIIIIIGIIFHIIIIIIEIHIIIIIHDIGIIIIGIIHHIGIHHEEIDIHGHIIIIIIIHGIIIIIIIIIIHHEIIIIIIIIIIHHHIIIHIHIIIIIIIIIIIIIIIIIHIIIIIIIIIIIIIIIHGIIIIIIIIIIIIDDDDA
@HISEQ:969:HM2KJBCX2:2:1102:3249:41944 2:N:0:ACTATGCA
GCGTAGAGAGACCTGCCCAACTATCCCTATTAATCATTACGTCGATCCTAGAAACCAACAAAATAGAATCAAACGTCCTATTCCGTTATTCCATGCTAATGTATTCAAGCGTGAGCCTGCTTTAAACACTCTAATTTTTTCAAAGTAACAGTCCTGATTCCCTAAAACACCAAATTAATGGCATTATAGTTCGTCAGAAAGGAGAAACCGATTATACCAGTACGTACAATAGCACGACCAGTAAGCCGGTCTCAAAATTCAACTACGAGCTTTTTAACTGCAACAACTTTAATATACGCTATTGGAGCTGGAATTACCGCGGCTGCTGGCACCAGACTTGCCCTCCAA
+
DDBDDHIIIGIHIIIIIIIIIIIIIHHHHIIIHIIHIHHIIIIDHIIIIIIHHIHGIHII?GHHHCHHGHHHHEHHHHHCHHHIIIIHIHIEHH?EHIIHIFHIIIIHHIHIHHHHHIHIHHHHGHHFIHIIIIIHIIIIIIGHIIIIIHHGHHHHIIHHGIIIIHHHHIIIIGIHIIIHHIIHHIIIIIIHIIHIHHHHGIIIIHHIHHHIIIIIIIIIHHIHIIIHIIIIHHHIIIIIIIIIIHHIIIIIIIIIIIIIHGIHIIIIIIIIIIIIIIIIIIHIHIIHHHIIIIIIIIIIIIIIIIIIIIIIIIIIIIIIIIIIIIIIIHHGIHIHHIIIIGIDDDDD
@HISEQ:969:HM2KJBCX2:2:1102:11645:41817 2:N:0:ACTATGCA
GCGTAGAGAGACCCCAACTATCCCTATTAATCATTACGGTGATCCTAGAAACCAACAAAATAGAACCATGCCGTCCTATTCTATTATTCCATGCTAATGTATTCGAGCAAAAATGCCTGCTTTAAACACTCTAATTTTTTCAAGGTAAAGGTCCTGGATCCGCAAGACACCCAATAAAGGACATCAAGTTTCTCCAGAAGGTGAGAAATCAACAGTAACAGTTCATACCCCTTAAGGCATGACCATCACGTCAATCCCGAAATTCAACTACGAGCTTTTTAACTGCAACAACTTTAATATACGCTATTGGAGCTGGAATTACCGCGGCTGCTGGCACCAGACTTGCCCTCCAA
+
DBDDDHIHEHIFIIIIIIIIIIIIIIIIIIIIIIIIIIEG@HHIHHCHIIIFHHIHEIIIIHHFEHIHHCGHDHHIHGG@FHEHIHHIFHHE1DDHHCHHH@GEDHCIIIHHHIHHFDGHHHHHIIIHIIIIIHIIIIIIHHIHIHHHHHHFHHIHHHHDHIHIIIIIIHGIIHHFEHGHIHIHHGHHEHGHHGGIHGIHHGHIHHHHHIIIHHIHEIHHHHHHIIHHHHIIIIGIIIIIHGHHHHIHHHHHHHGIIIIIIIIIIIIIIIIIIIIIIIIIIIIIIIIIIIIIIIIIIIIIHIIIIIIIIIIIIIIIIIIIIIIIIIIIIIIIIIIIIIIIIIIIIIIIDDDDD
@HISEQ:969:HM2KJBCX2:2:1102:2402:43400 2:N:0:ACTATGCA
GCGTAGAGAGACCCCAACTATCCCTATTAATCATTACGTCGATCCTAGAAACCAACAAAATAGAATCAAACGTCCTATTTCATTATTCCATGCTAATGTATTCAAGCGTAAGCCTGCTTTAAACACTCTAATTTTTTCAAAGTAACAGTCCTGATTCCCCACGACACCAAATTAATGACATCGCGGTTCTTCAGAAGGTAGGAACCGATAATGCCAGTGCGTACCGAAGCACGACCAACAATTCGATCCCGAAATTCAACTACGAGCTTTTTAACTGCAACAACTTTAATATACGCTATTGGAGCTGGAATTACCGCGGCTGCTGGCACCAGACTTGCCCTCCAA
+
DDDDDHGIIGEHHHEHHEHIIIHHHHIII?HHHGHIIIHIIHIIIIHH@ECGHIEHFE?CGHICHHHHHEHG@F=EGHFHEHHIHHEHIIHHIFEGHHHIHGGCHEHEHHHDHHHEEHHIHHGHHEHHHHHGHGHHHIGIHIHIIIIHGHHHGECEHHIIHHHIIHHEGIHHHHHHEFHHCIIHCEHHIHHIIIIHEHIHGIIIIHIHEIIHEFIIIHHHCGECIIIIIIHIHIHHHHIHGC@?HDIIIHHHHHHHIHHH=IIHHCGEHHIIHHIHFIIIIHIHHEFHIHHGIIIIHIHHHHHEHHGHIHIIIHHIIIGHHHHIIIIIIIHHFHIIIHIIDDDDA
@HISEQ:969:HM2KJBCX2:2:1102:5998:43560 2:N:0:ACTATGCA
GCGTAGAGAGACCCCAACTATCCCTATTAATCATTACGTCGATCCTAGAAACCAACAAAATAGGGTCAAACGTCCTATTTCATTATTCCATGCTAATGTATTCAAGCGTGTGCCTGCTTTAAACACTCTAATTTTTTCAAAGTAACGGTCCTGATTCCCCATGACACCAAATTAATGACATCACAGTTCGTCAGAAGGTAGAAATCAATAATACCAGTGCATACCGGAGGCACGACCAATATATTGATCCCGAAATTCAACTACGAGCTTTTTAACTGCAACAACTTTAATATACGCTATTGGAGCTGGAATTACCGCGGCTGCTGGCACCAGACTTGCCCTCCAA
+
DCDDDIIIIIIIIIIHHIIIIIIHIIIIHIIIIIIIIIIIIIIIIIIIIIIGHHHIIIIIHIIHHHIIIIIIIIIIIIIIIIIIIIIGIIIIIHIIIIIIIIHIIHIIHIIIIIIIIIHIIIIIIIIIHIIIIIIIIIIHHIIIIIIIIIIIIIIIIIIIIIIIIIIIIIHIIIHIIIIIIIIIIIIIHIIIIIIIHIIIIIIIIIIIIIIIIIIIIHIIIIIIIIIIIIIIIIIIIIIIIIIHHIIIIIIIIIHIIIIIIIIIIHIIIIIIIIIIIIIIIIIIIIIIIHIIIIIIIHHFGIIIIIHIIIIHIIIIIIIIIIIIGIIIIIIIIIIIIIIIIDDDDD
@HISEQ:969:HM2KJBCX2:2:1102:8779:44587 2:N:0:ACTATGCA
GCGTAGAGAGACCCCAACTATCCCTATTAATCATTACGTCAACCCTAGAAACCAACAAAATAGGATCAAACGTCCTATTTTATTATTCCATGCTAATGTATTCAAGCGTTAGCCTGCTTTAAACACTCTAATTTTTTCAAAGTAACAGTCCTGTTTCCCCGCAACACCAAATTAATGGCATCACGGTTCTTCAAGAAGGAGGAATCAGCAAGGCCAGTTCATACCGGTGGCACGACCAACCTGCTGACCCCGAAATTCAACTACGAGCTTTTTAACTGCAACAACTTTAATATACGCTATTGGAGCTGGAATTACCGCGGCTGCTGGCACCAGACTTGCCC
+
DDDDDHIIIGHIIIIIIIIIIIIIIIIIIIIIIIIIIIIIIIIIIIIIIIIIIIIIIIIIIIHHIIIIIIHHHIIIIIIHHIIIIIIIIIIIHIIIIIIIHIHIIIIIIIIIIIHIIIIIIIIIHIIHIIHIIHIIIIIHIIIIHHHIIIIIIIIIIHIIIIHIIIIIIIIIIIIHHHHHHIHIIIHIIIIIIIIIIHIHIIHHHHHHHHHHHFIIIIIIIIIIIHIHIIIHHIIIIIHIHGHGHHHIIIIIIIHHIIIIHHCHHHIIIIIIIIIIGIIIIIIIIIIIHHHHHHIHHHHHHHHEHHHHIIIIIIIIIIIIIIIIIIIIIIIIIIIIDDDDD
@HISEQ:969:HM2KJBCX2:2:1102:20174:45841 2:N:0:ACTATGCA
GCGTAGAGAGACCCCAACTATCCCTATTAATCATTACGGTGATCCTAGAAACCAACAAAATAGAACCAATCCGTCCTATTTCATTATTCCATGCTAATGTATTCAGACTATAGCCTGCTTTAAACACTCTAATTTTTTCAAAGTAACAGTCCTGATTTCCCAACACACCAAATTAATGACATGAAGGTTCTTCAGAAGGTAGAAATTCGCCACTACTGTACGGACCGTAAAGCCCGACCATAGGACAAATTTCGAATTTCAACTACGAGCTTTTTAACTGCAACAACTTTAATATACGCTATTGGAGCTGGAATTACCGCGGCTGCTGGCACCAGACTTGCCCTCCAA
+
DDDDDIIIGIIIIIIIIIIIIIIIIIIIIIIIIIIIIIIIIIIIIIIIIIIHIHIIIIIIIIHIIIIIIIIIIIIIIIIIIIIIIIIIIIIIIIIIIIIIIIIIIIIHIIIIIIIIIIIIIIIIIIIIIIIIIIIIIIIIIIIIIIIIIIIIIIIIIIIIIIIIIIIIIIIIIIIIIIIIIIIIIHIIIIIIIIIIIIIIIIIIIIIIIIIIIIIIIIIIIIIIIIIIIIIIIIIIIIIIIIIIIIHIIIIHIHIIIIIIIIIIIIIIIIIIIIIIIIIIIIIIIIIIIIIIIIIIIIIIIIIIIIIIIIIIIIIIIIIIIIIIIIIIIIIIIIIIIIIIIIIDDDBD
@HISEQ:969:HM2KJBCX2:2:1102:5163:46839 2:N:0:ACTATGCA
GCGTAGAGAGACCCCAACTATCCCTATTAATCATTACGTCGATCCTAGAAACCAACAAAATAGAATCAAACGTCCTATTTCATTATTCCATGCTAATGTATTCAAGCGTAAGCCTGCTTTAAACACTCTAATTTTTTCAAAGTAACAGTCCTGATTCCCCACGACACCAAATTAATGACATCGCGGTTCTTCAGAAGGTAGGAACCGATAATGCCAGTGCGTACCGAGGCACGACCAACAATTCGATCCCGAAATTCAACTACGAGCTTTTTAACTGCAACAACTTTAATATACGCTATTGGAGCTGGAATTACCGCGGCTGCTGGCACCAGACTTGCCCTCCAA
+
DDDDDIIIIIHIIIIIIIIIIIIIIIIIIIIIIIIIIIIIIIIIIIIIIIIHIIIIIIIIIIIHIIIHIGIIIIIIIIIIIIIIIIIIIIIIIIIIIIIIIIIIIIIIIIIIIIIIIIIIIIIIIIIIIIIIIIHIIIIIIIIIIIIIIIIIIIIIIIIIIIIHIIIIIIIIIIIIIIIIIIIIIIIIIHIIIIIIIIIIIIIIIIIIIIIIIIIIIIIIIIIIIIIIIIIHIIIIIIHHIHIDIIHIIIHIIIIIIIIIIIIIIHIIIIIIIIIIIIIHIIIIIIIIIIIIIIIIIIIIIIIIIIIIIIIIIIIIIIIIIIIIIIIIIIIIIIIIIIIIDDDDD
@HISEQ:969:HM2KJBCX2:2:1102:20139:47269 2:N:0:ACTATGCA
GCGTAGAGAGACCCCAACTATCCCTATTAATCATTACGTCGATCCTAGAAACCAACAAAATAGAATCAAACGTCCTATTTCATTATTCCATGCTAATGTATTCAAGCGCGAGCTTGCTTTAAACACTCTAATTTTTTCAAAGTAACAGTCCTGATTTCCCGCGACACCAAATTAATGACATCGTGGTTCGTCAGAAGGGAGAAACCAATAATGCTAGTACGTACAAAGTACGACCGACATATTAGTCCCGAAATTCAACTACGAGCTTTTTAACTGCAACAACTTTAATATACGCTATTGGAGCTGGAATTACCGCGGCTGCTGGCACCAGACTTGCCCTCCAA
+
BDDDDIIIIIIIIIIIIIIHIIIIIIIIIIIIIIIIIIIIIIIIIIIIIIIIHIIIIIIIIIFHIIIIIIIIIIIIIIIHHHIHIIIHIIIIGHGGHGIIIIHHHHHIIIIIIIIIIIHHIIIIIIIIIIIIIIIIHGIIIIIIIIIIIHIIIIIIIIIIIIHIIHHIIIHHHIIIIIIIIIIIIIIIIIIIIIIIIIIIIIIIIIIIIIIIHIIIIIII<IIIIIIIIIIIIIIIIIIIIIHIGIIIIIIIIIIIIIIIIIIIIIIIIIIIIIIIIIIIIIIIIIIIIIIIIIIIIIIIIIIIIIIIIIIIIIIIIIIIIIIIIIIIIIIIIIIIIIIDDDDD
@HISEQ:969:HM2KJBCX2:2:1102:6161:48302 2:N:0:ACTATGCA
GCGTAGAGAGACCCCAACTATCCCTATTAATCATTACGGTGGTCCTAGAAACCAACAAAATAGAACCACAACGTCCTATTCTATTATTCCATGCTAATCTATTCAAGCAATAGCCCGCTTTAAACACTCTAATTTTTTCAAGGTAATGGTCCTGGCTCCCCAACACACCCAATTAAGGACATACTGGTTCACCAGAAGGAAGACCCGACAACAGGACAGTACTCGCCAAAGACGGACCGCCCGGCCAAGTCTAAAATTCAACTACGAGCTTTTTAACTGCAACAACTTTAATATACGCTATTGGAGCTGGAATTACCGCGGCTGCTGGCACCAGACTTGCCCTCCAA
+
DDDDDIIIIIIIIIIIIIIIIIIIIIIGIHIIIHIIIIIIIIIIIIIIHIIEHIIHHCCHHHIHFHIIIIGIIIHHIHIIGHIGHFHHIIIIIIGHIIHHICHHIHIIIIIIIHHIIIIIIIIHHIIIHHHHHGHHIIIIIIIIIHHIIIIHIIIIGEHHIIHHHIIGHHIHGHIIIIIIIHIIIIIIHIIIHIIHEIIIIIIIIIIIIIIIIHHIIIIIHHHIIIIIIIIIIIIIIIIIIHIIIHIGGIHGIIIIHIIIIIIIIIIIIIIIIIIIIIIIIIIIHIIIIIIIIIHIIIHHHHIIIIHIIIIIIIIIIIIIIIIIIIIIIIHIIIIIIIIIIIDDDDD
@HISEQ:969:HM2KJBCX2:2:1102:15791:48923 2:N:0:ACTATGCA
GCGTAGAGAGACCCCAACTATCCCTATTAATCATTACGGTGATCCTAGAAACCAACAAAATAGAACCATGCCGTCCTATTCTATTATTCCATGCTAATGTATTCGAGCAAAAATGCCTGCTTTAAACACTCTAATTTTTTCAAGGTAAAGGTCCTGGATCCGCAAGACACCCAATAAAGGACATCAAGTTTCTCCAGAAGGTGAGAAATCAACTGTAACAGTTCATACCCCTTAAGGCATGACCATCACGTCAATCCCGAAATTCAACTACGAGCTTTTTAACTGCAACAACTTTAATATACGCTATTGGAGCTGGAATTACCGCGGCTGCTGGCACCAGACTTGCCCTCCAA
+
DDDDDHIHIIIIIIIIIIIIIIIIIIIIIIIIIIIIIIIIIIIIIIIIIIIIIIIIIIIIIIEHHIIIIHEHHIIIIIIIIIIIIIIIIIIIIIIIIIHHHHHIHIIIIIIIIIIHIHIIIIIHHIIIIIIIIIIIIIHHIIIIIIIIIIIIIIIIIIIIIIIIIIHIIIIIIIIIIIIIIIIIIIIIIIHIIIIIIIIIIGIIIIIIIIIIIIIIIIIIIIIIIIIIIIIIIIIIIIIIIIIIIIIIIIIHIIIIIIIIIIIIIIIIIIIIIIIIIIIIIIIIIIIIIIIIIIIIIIIIIIIIIIIIIIIIIIIIIIIIIIIIIIIIIIIIIIIIIIIIIIIIIIIIDDDDD
@HISEQ:969:HM2KJBCX2:2:1102:4910:48508 2:N:0:ACTATGCA
GCGTAGAGAGACCCCAACTATCCCTATTAATCATTACTTCAGTCCTAGAAACCAACAAAATAGAACTAAAGTCCTATTCCATTATTCCATGCTAATATATTCAAGCAAACATGCCTGCTTTAAACACTCTAATTTTTTCAAAGTAAAAGTCTTGGATCCCTAGCGCACTCAATTAAGAGCACACTAGTTCCCCAAAAGGAAAAGCCCAAAGTTGCAGTACAAACCTTTCGGTTGACGGCAACTATAAGCCCAAAATTCAACTACGAGCTTTTTAACTGCAACAACTTTAATATACGCTATTGGAGCTGGAATTACCGCGGCTGCTGGCACCAGACTTGCCCTCCAA
+
DDBBDEHHHIHIIIHIIHHCHIIIIHIHHFFHHIIIHIIIIHHHIHIIIIIIHFFGHHHEHIHIIHIIHHFCHHHHIIIHHHFHIHICHECHCGCCEEHGIIIIHGHIIHHHHHHHHHHIIHHIHFHIHHHFIHIHGCFIHIIIHIIIHEIIIHHGEEH@IIHHHHIIHIIIHHIIIHIIIHIIFIIIHHGHHGIHCIIIHHIIIIIHHHIHHGIIIIIIH;HHHHIHCIIIHIIIIIHIHHHHHIHIIIIIIIIIIIIIIIIIIIIIIIIIIIIIIIIIIIIIIIIGIIIHIIIIIIIIIIIIIIIIIIIIIIIIIIIIIIIIIIIIIIIIIIIIIIIIIDDDDD
@HISEQ:969:HM2KJBCX2:2:1102:8184:49140 2:N:0:ACTATGCA
GCGTAGAGAGACCCCAACTATCCCTATTAATCATTACCGCATGCTGCTAACCAACGAAACAGACAGCGGTCCTGTTCCATTATACCATGCTAATATATTCAAGGCAAGGATGCCTGCTTTAAACGCTCTAATTTCTTCAAAGTAAACGACCTGGAGCCATACCGCCCACTCATTTAAGAGCAGACAGAGACAACCAAGTGTTGATGGAGACGGGCCAGTACACACCCCTTGAAAGGGCAGACCATGCCCGACTCGCACCGATTCCAACTACGAGCTTTTTAACTGCAACAACTTTAATATACGCTATTGGAGCTGGAATTACCGCGGGTGCTGGCACCAGACTTGCCCTCCAA
+
BCDDDIIIIIIIIIIIIIIHIIIIIIIHIIIIIIIIIIIIIIIIHIIIIIIHHHIIIIIIIIIIHHIIIIIIIIIIIIIIHHIIIIIIIIIIIIIIIIIIIFHIIIHIIIIIIIIIIIIIIIIIIHIIIIIIIIIIIIIIIIIIIIIIIIIIIIIIIIIIIIIIIIIIIIIIIIIIIIIIIIIIIIIIIIIIGIHIIIIIIIIIIIIIIIIIIIIIIIIIIIIIIIIIIIIIIIIIIIIIHHIIIIIIIIIHIIIIIIIIIIHIIIIIIIIIIIIIIIIHIIIHIIIIIIIIIIIIIIIIIIIHHHHGIIIIIIIIIIIIIIIIIIIIIIIIIIIIIHIIIIIIIIIIDDDDD
@HISEQ:969:HM2KJBCX2:2:1102:14533:49616 2:N:0:ACTATGCA
GCGTAGAGAGACCCAACTATCCCTATTAATCATTACGTCAATCCTAGAAACCAACAAAATAGGATCAAACGTCCTATTTCATTATTCCATGCTAATGTATTCAAGCGTTAGCCTGCTTTAAACACTCTAATTTTTTCAAAGTAACAGTCCTGTTTCCCTGCAACACCAAATTAATGACATTACAGTTCTTCAAGAAGGAGGAACCAGTAAAGCCAGTGCATACCAGAGGCACGACCAACCTACTAATCCCGAAATTCAACTACGAGCTTTTTAACTGCAACAACTTTAATATACGCTATTGGAGCTGGAATTACCGCGGCTGCTGGCACCAGACTTGCCCTCCAA
+
CDDDDIIHIIIIIIIIIIIIIIIIIIIIIIIIIIIIIIIIIIIIIIIIIIIGIIIIIIIIHIIIHIIIIIHFHHIIIIIIIIIIIIIIIIHIIIIIIIIIIIHIIIIIIIHHIIIIIIIIIIIIHIHHHIIIIIIHHIIIIIIIIIIIIIIIIIIIIIIHIIIIIIIIIIIIIIIIIIIIIIIIIIIIIIIIIIIIIIIIIIIIIIIIIIIIIIIIIIIIIIIIIIIIIIIIIIIIIHIIIHHFIIIIIIIIIGIIIIIIIIIIIIIIIIIIIIIIIIIIIIIIIIIIIIIIIIIIIIIIIIIIIIIIIIIIIIIIIIIIIIIIIIIIIIIIIIIIIIIIDDDDD
@HISEQ:969:HM2KJBCX2:2:1102:17550:49173 2:N:0:ACTATGCA
GCGTAGAGAGACCCCAACTATCCCTATTAATCATTACGGTGATCCTAGAAACCAACAAAATAGAACCAACGTCCTATTCTATTATTCCATGCTAATCTATTCAAGCAAATGCCTGCTTTAAACACTCTAATTTTTTCAAGGTAATGGTCCTGGCTCCCCGGTACACTCAATAAAGAACATGCCGGTTCACCAGAAGGTAAGACCCGACACAGAACAGTACTCGCCAAAGACGGACCGCCCGGCCAGGCCTAAAATTCAACTACGAGCTTTTTAACTGCAACAACTTTAATATACGCTATTGGAGCTGGAATTACCGCGGCTGCTGGCACCAGACTTGCCCTCCAA
+
DDB@DHIHGHGHIIIGIIIHHIIIIIIIIIIIIIIGHHIIIIIHIGHIHIEHIHFEHHHGHHHG?FEFIHHFGHHFHFHI@GHHEGEHCHHIHHIIHHHHHCHHHGHHEHHHIIHIIIIHHHHIIHHHIIIIIIHGIIHIHHHHIIHHGHHHHHFIGIIHHHHCHIIIIHIHGIHI@EHIIHIIHHIIHHHHHHIIIHHIHHHIHIIIIIIHHHIIIIHIHIHHEFH<HCDIHHIIIIIIHHIHIFIIHIIIIIIIIGIIIIH@HHHEIIGIIIIIIHHIIHIIHHHIIIIIIIIHHGEHIIHIIIHIIIHIIIIIIIHHIIHIIIHIHIIIHIIIIIHIDDDDD
@HISEQ:969:HM2KJBCX2:2:1102:6469:49615 2:N:0:ACTATGCA
GCGTAGAGAGACCCCAACTATCCCTATTAATCATTACGTCAATCCTAGAAACCAACAAAATAGGATCGAACGTCCTATTTCATTATTCCATGCTAATGTATTCAAGCGTTAGCTTGCTTTAAACACTCTAATTTTTTCAAAGTAACAGTCCAAATTCCCCGCAACACCAAATTAATGGCATTACGGATCATCAGGAAGGAGGAATCAGTAAGACCGGTACATACCAGAGGCATGACCAATCTACTAACCCCGAAATTCAACTACGAGCTTTTTAACTGCAACAACTTTAATATACGCTATTGGAGCTGGAATTACCGCGGCTGCTGGCACCAGACTTGCCCTCCAA
+
BDD@DCGDFCGH?@EHHIIIIHHHIIIIIIIIIIIIIIIIIIIIHIIIIIIEHHIIIHIIIIHCEHGHHIGDGHHGHIIIIIIIHHHIGHHCEFHHHCHHHFHHIHGHHHHHFHHHHHGHHIIHHCHHHHFHHHHGHHCHHIHHIHHHHHHEHHG<HGHIHHHIHHHHHHHIHIIIHIHHHHIIIHHHCHIIIHHGHIHHH@GIIHHHGHFHFIIIIIIIIIIGHFIIHIGIIIIGHIIHHGHHHIIHDGIIIHHIIHHHIHIIIIIIIHIHHHIIIHIIIIIIIIIIIIIIIHIHIIIIHIHIHHHHIIHHHDDCIIIIIIIIIFHEHEG?IHHHIIIHIBDDDD
@HISEQ:969:HM2KJBCX2:2:1102:8518:50356 2:N:0:ACTATGCA
GCGTAGAGAGACCCCAACTATCCCTATTAATCATTACGGTGATCCTAGAAACCAACAAAATAGAATCATGCCGTCCTATTTTATTATTCCATGCTAATGTATTCAAGCAAAATGCCTGCTTTAAACACTCTAATTTTTTCAAAGTAAAGGTCCTGGTTCCCCGCGACACCCAATTAAGGGCATCGCGGTTCTCCAGAAGGTGAGAAATTGACTACACCAGTTCATACCCCTTAAGGCACGACCGATGTGTCAATCCCGAAATTCAACTACGAGCTTTTTAACTGCAACAACTTTAATATACGCTATTGGAGCTGGAATTACCGCGGCTGCTGGCACCAGACTTGCCCTCCAA
+
D?DDDHIIIECHHIIIIIIGHHHIIIIIHIHEHHGHIHIIHIIIIIIIIHIIIGHIIIIIGHHGHIHHHEHHIHH<@HHGHIIHHFHH@HHIIHHHHCHHHGIIIHHHHHIIHHHIHHIIIHFHIEHHHIHHHIEHIHGIIIHHEHFHHIIIHHHGHHHIIIIIIIIIIIHIHHHIHGHHIIIIIIIIIHIIIIIIIIHIHHHIIHHEIHIHHHHHIIIIIIIIIIIHHHIIHHHHIIIHIIIIIIIIIIHIIHIIHEHHHHHIIIIIIIHHIIIIIIIHHIHHIHIHIHHHIIIHHHDHHIIIIHHHIHHIIHIHHEHIIIGIIHIIIIIHGIIIIIIIHIIIHIIDDDDD
@HISEQ:969:HM2KJBCX2:2:1102:11072:51217 2:N:0:ACTATGCA
GCGTAGAGAGACCCCAACTATCCCTATTAATCATTACGTCGATCCTAGAAACCAACAAAATAGGGTCAAACGTCCTATTTCATTATTCCATGCTAATGTATTCAAGCGTGTGCCTGCTTTAAACACTCTAATTTTTTCAAAGTAACAGTCCTGATTCCCCATGACACCAAATTAATGACATCACAGTTCGTCAGAAGGTAGAAATCAATAATACCAGTGCATACCAGAGGCACGACCAATATATTGATCCCGAAATTCAACTACGAGCTTTTTAACTGCAACAACTTTAATATACGCTATTGGAGCTGGAATTACCGCGGCTGCTGGCACCAGACTTGCCCTCCAA
+
@BADAIEHHHEGEHHIIIIGHFHHFEHIIIH@FEGCEGHIHHHHHHIIIIIHHHHCH@FEHHHEHHHCHHHIHIHHHHIIGHHIHCHHIIFHHEHIHHHHIGIIHIIIIIIHHHHEHHHHIIFFHHIIIGEHHFHIIHHHIIIIHIHHHIHHHHEGHFHHIIIIIIHIIIIHIIIIIIIHHHHCHHFHHIIHIIHIIIHIHHHHHIIIIIIIIIIIIHIHIIIHIIHIHHIHIIIIHHHIIHHEGIHHCIIIIHEGFIIIIHIGIIHIIHHHHHHHIIIIIIIIHHHIIIIIIIIIIIIIIIIHIIHIIIIHHIGIHHIIIHHIIHIIIIIIHHIHIIIIIDADAD
@HISEQ:969:HM2KJBCX2:2:1102:9701:52101 2:N:0:ACTATGCA
GCGTAGAGAGACCCCAACTATCCCTATTAATCATTACGGTGATCCTAGAAACCAACAAAATAGAACCATGCCGTCCTATTCTATTATTCCATGCTAATGTATTCGAGCAAAAATGCCTGCTTTAAACACTCTAATTTTTTCAAGGTAAAGGTCCTGGATCCGCAAGACACCCAATTAAGGACATCAAGTTTCTCCAGAAGGTGAGAAATCAACAGCGACAGTTCATACCCCTTAAGGCATGACCATCACGTCAATCCCGAAATTCAACTACGAGCTTTTTAACTGCAACAACTTTAATATACGCTATTGGAGCTGGAATTACCGCGGCTGCTGGCACCAGACTTGCCCTCCAA
+
DDDDDIIIIHIIIIIIIIIIIIIIIIIIHIIIIIIIIIIIHIIIIIHIIIIIIIIIIIIIIIHIIIIIIIIIIIIIHGGHHHIIIIIIIIIHIIIGIGIGGFGHIIHIIIHHIIIIIIIIIIIIIIIIIIIIIHIIHHHIIIIIIIIIIIHIHIIIIIIHIIIIIIIIIIIHIHHIIIIIIIIIHHIIIIIHHFIIIIIIIHIIHHIHIIIIIIIIIIIIIIIIIIIIIIIIIIIIGIIIIIGIIIIIIIHFHIIGIIIIIIIIIIIIHEIIHIIIIIIIIIIIIIIIIIIIIIIIIIIHHIIIHIIIIIIIIIIIIIIIIIIIIIIIIIIIIIIIIIIIIIIIIIIIDDDDD
@HISEQ:969:HM2KJBCX2:2:1102:20145:52819 2:N:0:ACTATGCA
GCGTAGAGAGACCCCAACTATCCCTATTAATCATTACATCGATCCTAGAAACCAACAAAATAGAATCGGATGTCCTATTTCATTATTCCATGCTAATGTATTCAAGCGTGAGCCTGCTTTAAACACTCTAATTTTTTCAAGGTAACAGTCCTAATTCCCCGTGACACCAAATTAATGGCATTACGGTTCTTTAGAAGGTGAGAAATCAATAATATCAGTACATACCAACGGCATGACCGAAACATTGATCCCGAAATTCAACTACGAGCTTTTTAACTGCAACAACTTTAATATACGCTATTGGAGCTGGAATTACCGCGGCTGCTGGCACCAGACTTGCCCTCCAA
+
DDDDDIIIIIIIHIIIIIIIIIIIIIIIHIIIIIHIIIIIIIIIIIHIHHIIHHIIIIIIIIIIIIIIIIIIIHIIIIHIIIIIIIHHHHIIIIIIIIIIIGHIIIIHIIIIIIIIHIIHIIIHIIIHHHHIIIIIIIIIHIHIHIIIIIIIIIIIHIHHIHHIHIHEIIIIIIIIIIIIIIIIIIIHIIIHIIIIIIHIIIIIIIIIIIIIHIIHIIIIIIIIIIHIIIIIIIIHIIIIIIIIHHIIIIIIIIIIIIIIIIIIIIIIIIIIIGIIIIIIIIIIIIIIIIIHIIIIIHIIHGIIIIHIIIIIIIIIIIIIIIIIIIIIIIIIIIIGIIIIIIDDDDD
@HISEQ:969:HM2KJBCX2:2:1102:13362:53697 2:N:0:ACTATGCA
GCGTAGAGAGACCCCAACTATCCCTATTAATCATTACGGTGATCCTAGAAACCAACAAAATAGAACCATGCCGTCCTATTCTATTATTCCATGCCAATGTATTCGAGCAAAAATGCCTGCTTTAAACACTCTAATTTTTTCAAGGTAAAGGTCCTGGATCCGCAAGACACCCAATAAAGGACATCAAGTTTCTCCAGAAGGTGAGAAATCAACAGTAACAGTTCATACCCCTTAAGGCATGACCGTCACGTCAATCCCGAAATTCAACTACGAGCTTTTTAACTGCAACAACTTTAATATACGCTATTGGAGCTGGAATTACCGCGGCTGCTGGCACCAGACTTGCCCTCCAA
+
DDDDDIIIHIIIIIIIHIIIIIIIIIIIIIIHIIIIIIIIIIIIIIIIIIIIIIIIIGIIIIIIIIIIIIIIIIHDIIIIIIIHIIIIIIHIIIIGIIIIHCHHHIIIHHHIIIHIHIIHIIIIIIHIIIIIIGIIIIIIIIGIHIGIC@GHIHHHHHF@GHHIHDHHHHHGIIIIIH@HHHHHGIIFHHHIHIIIHHFHHGHCHHG0FGHHHHCHCHHHHDGHHHIIFFEHHHHEGGHHCIIHIIHEHE@<HDCHGHHGG?GHHHHIHHFIHGHFIIFHHCIIIGHIHGHHHHHHG?HHC<IIIIHIGIIIHHHHIIIIIIHIIIIIIHIIIIIIIGIHIIIHH?@C<<@D<
@HISEQ:969:HM2KJBCX2:2:1102:17117:53208 2:N:0:ACTATGCA
GCGTAGAGAGACCCCAACTACCCTATTAATCATTACGTCGATCCTAGAAACCAACAAAATAGGGTCAAACGTCCTATTTCATTATTCCATGCTAATGTATTCAAGCGTGTGCCTGCTTTAAACACTCTAATTTTTTCAAAGTAACAGTCCTGATTCCCCATGACACCAAATTAATGACATCACAGTTCGTCAGAAGGTAGAAATCAATAATACCAGTGCATACCAGAGGCACGACCAATATATTGATCCCGAAATTCAACTACGAGCTTTTTAACTGCAACAACTTTAATATACGCTATTGGAGCTGGAATTACCGCGGCTGCTGGCACCAGACTTGCCCTCCAA
+
BDDDDGIIIIIIHHIIIIIIIIIIIIIIIIIIIIIIIIIHIIIIIIIIIIIHIIHHHHHIIHEEFHIIIIIHGIIIIIIIIHHIIHIIIIIIIHHIIIIHHHHHIIHIIIIIHIIIIIIHIHIIIIGIIIIIIIIHIHHIIIIIIIIIIIIIIIIIIIHIHIIIIIIIIIIIIIIIIIIIIIIIIIIIIIIIIIIIIIIIIIIIIIIIIHIIIIIIIIIIIIIIIIIIIIIIIIIIHIIIIIIIIIIIIIIIIIIIIIIIGIIIIIIIIIIIIIIIHHHIIIIIIIIIIIIIIIIIIIIIIIIIIIIIIIIIIIIIIIIIIIIIIIIIIIIIHIIIIIIIDDDDD
@HISEQ:969:HM2KJBCX2:2:1102:10713:54688 2:N:0:ACTATGCA
GCGTAGAGAGACCCCAACTATCCCTATTAATCATTACGGTGATCCTAGAAACCAACAAAATAGAACCATGCCGTCCTATTCTATTATTCCATGCTAATGTATTCGAGCAAAAATGCCTGCTTTAAACACTCTAATTTTTTCAAGGTAAAGGTCCTGGATCCGCAAGACACCCAATTAAGGACATCGAGTTTCTCCAGAAGGTGAGAAATCAACAGCAACAGTTCATACCCCTTAAGGCACGACCATTACGTCAATCCCGAAATTCAACTACGAGCTTTTTAACTGCAACAACTTTAATATACGCTATTGGAGCTGGAATTACCGCGGCTGCTGGCACCAGACTTGCCCTCCAA
+
D0?D?/<CH@1<E<EE0EHHIIEHHH1<<1DD1FH1G<@<<11DCGH??FGHIGECGEHHC@HE@HIEHHIEH0/CEF1CC1<DG@CCDCC<CFHH1G1FHDEEIHE>CH@D@E7B@HHI1GF6<<FBFB1?HH@HHHE:FHFHHG?CHHCHGEGEH?<FFHHH.<:CFFHCC<<CFHHHHHHHHHF<CECDC:CE@HHCIHFHCCEHFHHHHEHHH@HHCCGHHC<HHHHC1IHE@HEHHGEG@H?HGC@<?E<HH?E?DD1?GD<<C<HHFHGD1D@1HEIHGIIHGG<IIIIHHF0@HDGHHH@@CGHIHFFF1IHHDGHHHFCC1?HIHEHHFHC@GHGIIHEC?DDBD
@HISEQ:969:HM2KJBCX2:2:1102:19038:54706 2:N:0:ACTATGCA
GCGTAGAGAGACCCCAACTATCCCTATTAATCATTACGGTGATCCTAGAAACCAACAAAATAGAACCATGCCGTCCTATTCTATTATTCCATGCTAATGTATTCGAGCAAAAATGCCTGCTTTAAACACTCTAATTTTTTCAAGGTAAAGGTCCTGGATCCGCAAGACACCCAATAAAGGACATCAAGTTTCTCCAGAAGGTGAGAAATCAACAGTAACAGTTCATACCCCTTAAGGCATGACCATCACGTCAATCCCGAAATTCAACTACGAGCTTTTTAACTGCAACAACTTTAATATACGCTATTGGAGCTGGAATTACCGCGGCTGCTGGCACCAGACTTGCCCTCCAA
+
DDDDDIIIIIIIIIIIIIIIIIIIIIIIIIIIIIIIIIIIIIIIIIIIIIIIIIIIIIIIIIIIIIIIIGHHIIHHHIHIHIIIIIIIHIFIIIGHHHHHIFHHHIHIIIHIIIIIIIIIIHIIIIIIHIIIIIIIIIIHIIIIIIIIIIIHIIIIIIIIIIIIIIIIIIIIIIIIIIIIIIIIIIHIIIHIHIIIIIIIIIIIIIIHHIIIIIIIIIII<IIIIIIIIIIIIIIIIIII<IIIIIIHIHHGIIIIIIIIIIIIIIIIIIIIIIIIIIIIIIIIIIIIIIIIIIIIIIIIIIIIIIIIIIIIIIIIIIIIIIIIIIIIIIIIIIIIIIIIIIIIIIIIDDDDD
@HISEQ:969:HM2KJBCX2:2:1102:3457:55304 2:N:0:ACTATGCA
GCGTAGAGAGACCCCAACTATCCCTATTAATCATTACATCGATCCTAGAAACCAACAAAATAGAATCGGATGTCCTATTTCATTATTCCATGCTAATGTATTCAAGCGTGAGCCTGCTTTAAACACTCTAATTTTTTCAAGGTAACAGTCCTAATTCCCCGTGACACCAAATTAATGGCATTACGGTTCTTTAGAAGGTGAGAAATCAATAATATCAGTACATACCAACGGCATGACCGAAACATTGATCCCGAAATTCAACTACGAGCTTTTTAACTGCAACAACTTTAATATACGCTATTGGAGCTGGAATTACCGCGGCTGCTGGCACCAGACTTGCCCTCCAA
+
DDDDDIIIIHIIIIIIIIIIIIIIIIIIIIIIIIIIIIIHIIIIIIIIGIIIIIIIIIIHIIIIIIIIIIIIIHIIIIIIIIIIIIIHHIIIIIIHEHIIIIIIIIIIIIIIIIIIHHIIIIHIIHIIIIHIIIIIIIIIIIIIIIIIIIIIIIIHHHIIIIIIIIIIIIIIIHIIIIIIIIIIIIIIIIIIIIIIIIIIIIIIIIIIIIIIIIIIIIIIIIIIIIIIIIIIIIIIIIIIIIIIHIIIIIIIIIIIIIIIIIIIIIIIIIIIIIIIIIIIIIIIIIIIIIIIIIIIIIIIIIIIIIIIIIIIIIIIIIIIIIIIIIIIIIIIIIIIIIIIIIDDDDD
@HISEQ:969:HM2KJBCX2:2:1102:8716:55453 2:N:0:ACTATGCA
GCGTAGAGAGACCCCAACTATCCCTATTAATCATTACGGTGATCCTAGAAACCAACGAGATAGAATCAGTCCGTCCTATTTCATTATTCCATGCTAATGTATTCAGACGATAGTCTGCTCTAAACACTCTAATTTTTTCAAAGTAACAGTCCTGATTTCCCATCACACCAAATAAATGGCATGAAAGTTCCTCAGAAGGTAGAGATCCATCTCACCAGTGCAGACAATTAAGCCTGACCAATGGGTAGACCCCGAAGTTCAACTACGAGCTTTTTAACTGCAACAACTTTAATATACGCTATTGGAGCTGGAATTACCGCGGCTGCTGGCACCAGACTTGCCCTCCAA
+
@0D<<C0DH<11C10C<0DGHI11<<<<C1D111<<CC<<11<C@F@11D@HHEE0D1/<1<G1FEEHHCHHGEGHE11<1D@HG11<D@11<1FF1D1D<C<<1<<FFFDH81C<1F<$<1<8D8G7B6C1<1<1DEHBD81ADBHGCDGGGC1<CDHGHHFIHHIIIH<<F<6CECGGFDDEF.?HHIHHFFHHF5<D00:GCDGD<8<CGCHF<1EHHFF?GEGD<CEDEADAGC1E/@CHG<<0C:F0EF<1@?EF1CCE<0<1<HG@EGDCDFC1C<<1CHD1@@GG@CEE<1D1CCF?GD1<1C<<<C??HE<HG@CF111@HF<<D1D<<1C@HE???@D0
@HISEQ:969:HM2KJBCX2:2:1102:7301:57040 2:N:0:ACTATGCA
GCGTAGAGAGACCCCAACTATCCCTATTAATCATTACGGTGATCCTAGAAACCAACAAAATAGAACCATGCCGTCCTATTCTATTATTCCATGCTAATGTATTCGAGCAAAATGCCTGCTTTAAACACTCTAATTTTTTCAAGGTAAAGGTCCTGGTTCCACATGACACCCAATTAAGGACATCATGCTTCTCCAGAAGGTGAGAAATCAACTGCGACAGTTCATACCCCTTAAGGCACGACCATCACGTCAATCCCGAAATTCAACTACGAGCTTTTTAACTGCAACAACTTTAATATACGCTATTGGAGCTGGAATTACCGCGGCTGCTGGCACCAGACTTGCCCTCCAA
+
DDDDDIIIIIIIIIHIIIIIIIIIIIIIIIIIIIIIIIIIIIIIIIIIIHIIIIHHHIIIIIEHIIIIIHIIDCHHHIIHIFHIIHIIHHIHHIHIHIIHIHIIIIHIIIIIIIHHHHIIHIIHHHHHIIIIHHHFHIIIIIIIHIIIIIIIIIIIIIIIIIIIHHGHHIIHHHIIIHHIHIIIGIHIIIIIIIIIIHIIIIIIIIHIIHIIHIIIIIIIIIIHIIIIHHHIIIIIIIHHHIIHIIIIIIIIHIIIIIIIIIIIIIIIHIHHHHGIIIIIIIIIIIIIIIIHIIIIIIIIIIIIIIIIIIIIHHIIIIIIIIIIIIIIIIIIIIIIIIIIIIIIIIIDDDDD
@HISEQ:969:HM2KJBCX2:2:1102:1346:57940 2:N:0:ACTATGCA
GCGTAGAGAGACCCCAACTATCCCTATTAATCATTACGGTGGTCCTAGACCAACAAAATAGAACCAACGTCCTATTCTATTATTCCATGCTAATCTATTCAAGCAAAAGCCCGCTTTAAACACTCTAATTTTTTCAAGGTAATGGTCCTGGTTCCCCGACACACCCAATAAAGGACATACCGGCTCACCAGAAGGATAGACCCGACAGCAGAACAGTACTCGCCAGAGACGGACCGTCCGGTCAGGCCTAAAATTCAACTACGAGCTTTTTAACTGCAACAACTTTAATATACGCTATTGGAGCTGGAATTACCGCGGCTGCTGGCGCCAGACTTGCCCTCCA
+
DDDDDIIIIHIIIIIIIIIIIIIIIIIIIIIIIHIIIIIIIIIIIIIIHIHIIIIIIIIIIIIIIIIIIHIIIIHIHIIIIIIIIIIIIIIIIIIIIIHIIIHHIIIHIIIIIIHHIIHHIIIIIIIIIIIIIIIHIIIIIIIIHIIIIIHHHIIIIIIIIIIIIIIIIIIIIIIIIIIIIIIIIIIIIIIIIIIIIIIIIIIIIIIIIIIIIIIIIHIHIIIIIIIIIIIIIIIIIIIHHHIIIIIIIIIIIIIIIIHIHIIHIIIIIIIIIIIIIIIIIHIIIIIIIIIIIIIHGFGIIIIIIIIIIIIIIIIIIIIIIIIIIH?IIIIHIIIIIIDDDDD
@HISEQ:969:HM2KJBCX2:2:1102:4132:58101 2:N:0:ACTATGCA
GCGTAGAGAGACCCAACTATCCCTATTAATCATTACGGTGATCCTAGAAACCAACAAAATAGAACCATGCCGTCCTATTCTATTATTCCATGCTAATGTATTCGAGCAAAAATGCCTGCTTTAAACACTCTAATTTTTTCAAGGTAAAGGTCCTGGATCCGCAAGACACCCAATAAAGGACATCAAGTTTCTCCAGAAGGTGAGAAATCAACAGTAACAGTTCATACCCCTTAAGGCATGACCATCACGTCAATCCCGAAATTCAACTACGAGCTTTTTAACTGCAACAACTTTAATATACGCTATTGGAGCTGGAATTACCGCGGCTGCTGGCACCAGACTTGCCCTCCAA
+
DDDDDCHIIC1FH?GHEEHEHIHHIIHII?GHIHIIIGGHIHHIIFHHEE@HHHHIHIEHHDGE@EHH?EHI=CD=HCHH?CHHHEFH?HHHHEFCHE@F1<IIIIIHHHIIIIHIHGHHHHHHHHIIIIIIHH@HIHIIHIIIHHIIHHGIIIHIHIHHHEGCEHHHHHHIHIIHHIHHGHIIIIIHIHHEFIIIIIIHEIIIIIIHIIHIIHIHHFHIIIIHHGHGHHHIHEI<H?IIHHHHEHHEGEGIIIIIIIHGIIHIIIIHHIHHEIHFGIIIIIHHIIIGIIHHHEHIIIIHHHHEHIIIIIHHHIHIIIIIIHHIIHHHC?HEIIHFIHHGEIHHCHHADDDD
@HISEQ:969:HM2KJBCX2:2:1102:18261:58081 2:N:0:ACTATGCA
GCGTAGAGAGACCCCAACTATCCCTATTAATCATTACGTCAATCCTAGAAACCAACAAAATAGGATCGAACGTCCTATTTCATTATTCCATGCTAATGTATTCAAGCGTTAGCCTGCTTTAAACACTCTAATTTTTTCAAAGTAACAGTCCTGTTTCCCTGCAACACCAAATTAATGACATTACAGTTCTTCAAGAAGGAGGAACCAGTAAAGCCAGTACATACCAGAGGCACGACCAACTTACTAATCCCGAAATTCAACTACGAGCTTTTTAACTGCAACAACTTTAATATACGCTATTGGAGCTGGAATTACCGCGGCTGCTGGCACCAGACTTGCCCTCCAA
+
DDDDDIIHGIIIIIIIIIIIIIIIIIIIIIIIIIIIIIIHIIIIIIIIIIIHHIIIHHIIIIIIIIIHHHIIIIHHIIIIIIIIIIIIHIHIHIGHIIIIIIIIIIIIIIIIIIIIIIIIIIIIIIIIIIIIIIIIIIIIIIIHHIIIIIIIIIHHHIIIHIIIIIIIIIHGIIIIIIIIIIIIIIIIIIIIIIIIIIIHIIIIIHHIHIIHIIIIHIIIIHIIIIIIIIIIIIIIIIIHIIIHIIIHIIIIIIIIIIIIHIHIIIIIIIIIIIIIIIIIIIIIGIHIIIIIIIIIIIIIHIIIIIIIIIIIIIIIIIIHIHIIIIIIIIIIIIIIIIIIIDDDDD
@HISEQ:969:HM2KJBCX2:2:1102:14284:58602 2:N:0:ACTATGCA
GCGTAGAGAGACCCCAACTATCCCTATTAATCATTACATCGATCCTAGAAACCAACAAAATAGAATCGGATGTCCTATTTCATTATTCCATGCTAATGTATTCAAGCGTGAGCCTGCTTTAAACACTCTAATTTTTTCAAGGTAACAGTCCTAATTCCCCGTGACACCAAATTAATGGCATTACGGTTCTTTAGAAGGTGAGAAATCAATAATATCAGTACATACCAACGGCATGACCGAAACATTGATCCCGAAATTCAACTACGAGCTTTTTAACTGCAACAACTTTAATATACGCTATTGGAGCTGGAATTACCGCGGCTGCTGGCACCAGACTTGCCCT
+
DDDDDIIIIHIIIIIIIIIIIIIIIIIIIIIIIIHHHIIIIHIIIIIIIHIIIIIIIIHHIHHIHIIHIIIGCGHHIIHIIIIIIIIIGIHHIIIIIIIIIEIIIIHHIIIIIIIHIIIIIHIIHHIHIIIIIIIIIIIIIIIIIIIHIIIIIIIIIIHHHIIIIIIHIIIIIHIIIIIIIIIIIIIIHIIIIIIIIIIIIIIIHIIIIIIIIIIIIIIIIIIIIIIIIIIIIIIIIIIIHHIIHHIHHIIIIIIIIIIIIIIIIIIIIIIIIIIIIIIIIIIIIIIIIIIIIIIIIIIIHD?IIIHIIIIIIIIIIIIIIIIIIIIIIIIIIIIIIIDDDDD
@HISEQ:969:HM2KJBCX2:2:1102:20658:59324 2:N:0:ACTATGCA
GCGTAGAGAGACCCCAACTATCCCTATTAATCATTACGGTGATCCTAGAAACCAACGAAATAGAATCAGTCCGTCCTATTTCATTATTCCATGCTAATGTATTCAGACGATAGTCTGCTTTAAACACTCTAATTTTTTCAAAGTAACAGTCCTGATTTCCCATCACACCAAATAAATGGCATGAAAGTTCCTCAGAAGGTAGAGATCCATCTCACCAGTGCAGACAATTAAGCCTGACCAATGGGTAGACCCCGAGGTTCAACTACGAGCTTTTTAACTGCAACAACTTTAATATACGCTATTGGAGCTGGAATTACCGCGGCTGCTGGCACCAGACTTGCCCTCCAA
+
DCDDDHIIIIIIIIIIIIIIIIIIIIIIIIIIIIIIIIHHIIIIIIIHIHIIIIIIIGFHIIIIIIIIHHHHHGHHIHIIIIIIIIIIIIIIHGIIIIIIIHIIIIIIIIIIIGHHIIIIIIHHHIIHHIIEHHIIIIIIIIIIIIIHHHFIHHIIHIIIIIHHIHHHHIIIIIIIIIHHGIIIIIIIIIIIIIHFIHHIIHIIIIIIIIIIIIIIIIIIHIIIIIIIIIIIIIIIIIIIIII=IHDIIIIHIIIIIIIIIIIIIIIIIIHIIIIHIIIIIIIIIIIIIIIIIIIIIIIIIIIIIIIHIIIIIIIIIIIIIIIIIIIIIIIIIIIIIIIIIIIDDDDD
@HISEQ:969:HM2KJBCX2:2:1102:10798:59405 2:N:0:ACTATGCA
GCGTAGAGAGACCCCAACTATCCCTATTAATCATTACGGTGATCCTAGAAACCAACGAAATAGAACCAATCCGTCCTATTTCATTATTCCATGCTAATGTATTCAGACGTTAGCCTGCTTTAAACACTCTAATTTTTTCAAAGTAACAGTCCTGATTTCCTATCACACCAACTAAATGGCATGAAAGTTCCTCAGAAGGTAGAGATTTATCTCACCAGTACAGACAATTAAGCCTGACCAATGGGTAAACCCCGAAGTTCAACTACGAGCTTTTTAACTGCAACAACTTTAATATACGCTATTGGAGCTGGAATTACCGCGGCTGCTGGCACCAGACTTGCCCTCCAA
+
@?0<B/@HHHHE@HHEHHIIIIGFEIHIHEHHFHIIIHIH?@HHEHIEC@GEEH?=E1CEHHH?GHFHHIGHIIICHEHHGGHIH?GHHFHI?CFHHG1<GCFCHHH@EGHH>CHH?BFH6FEFHFAHGGHGHHHHIIHEG@HHHIGFHHHCFE?HHHEEGFH<D0HHF?DGIHHHIHH@HHE@@HEFCE?F?HFHIHHCGHFGG<DFHE;IIH;?FIHHHC@HHIHHHIHEHGCCCBHHIFF/E@GHHHCIHIHHEHCEHIIHHHIIHIHHHEGGHC<@HIIHHHFDCDIHFIIIIHHHHHHHHHGH@FHGHCHIHHHHGHHHGFG?E@HFC1FHHHEEHGC<0<<0
@HISEQ:969:HM2KJBCX2:2:1102:15825:59086 2:N:0:ACTATGCA
GCGTAGAGAGACCCCAACTATCCCTATTAATCATTACGGTGATCCTAGAAACCAACGAAATAGAACCAAGCCGTCCTATTTCATTATTCCATGCTAATATATTCAGACGTTAGCCTGCTTTAAACACTCTAATTTTTTCAAAGTAATAGTCCTGATTTCCAATCACACCAAATAAATGGCATGAAAGTTCCTCAGAAGGTAGAGATTTATCTCACCAGTACAGACAATTAAGCCTGACCAATGGGTAAACCCCGAAGTTCAACTACGAGCTTTTTAACTGCAACAACTTTAATATACGCTATTGGAGCTGGAATTACCGCGGCTGCTGGCACCAGACTTGCCCTCCAA
+
DDDDDIIIIIHHEHHGHIHHHHHIHEHIIIIIIIIIIHIIGHHIIIGHEHIIIIIIHHIIIIHIHIIIHEHEHGCHHEHIHIIIGHIGIHIIEEHHHIIHIFHEHFHIIHHHIHIIIIHHHIIIIIHHHHHEIHIIIHIHHIHHHHGFGFHHHFHHHHIHIHHIIIHEHHEGIHHIGHIIIIHHCGHHGEC@HHIHHHGGIHFHGHC?EHHHHHEGHEGGHIIHHEHIHHHEGGBHGHFIIHH@IHEIIHGHHIHHFEHGEHGGCHIIIIIIHIHHHIIHHIIHHCHHHIHHHGGCCG@HEEHHHEIIIIIHHIIIIIIHIIIHIIIHHHHCEHIIIHEHHHHB@@@@
@HISEQ:969:HM2KJBCX2:2:1102:14516:58780 2:N:0:ACTATGCA
GCGTAGAGAGACCCCAACTATCCCTATTAATCATTACGTCAATCCTAGAAACCAACAAAATAGGATCGAACGTCCTATTTCATTATTCCATGCTAATGTATTCAAGCGTTAGCCTGCTTTAAACACTCTAATTTTTTCAAAGTAACAGTCCTGTTTCCCTGCAACACCAAGTAAATGGCATCACAGTTCTTCAAGAAGGAGGAATCAGTAAGGCCAGTACATACCAGTGGCACGACCAACCTACTGACCCCGAAATTCAACTACGAGCTTTTTAACTGCAACAACTTTAATATACGCTATTGGAGCTGGAATTACCGCGGCTGCTGGCACCAGACTTGCCCTCCAA
+
ADDDDHIIIIIIIIIHHIIIIIHIIIIIIIIHHIIIIIHIIIIIIIIIGIIHIIIIIIICHHHHHIHHHIIGCEHHIHIIHIIIHIIIHHEHEHIIIIHHHHIHHGHIHIIHHIIHHIHFHFIIIIIIHIIIIHIIIIGGIIIIIHIIIHIIHIIIIIIIIIIIIIIIIIIIIHHIIIIHHHGHHIIIIIIHIIIIIIIIIIIIIIIIIIIIIIIIIIIIIIIIIIIIIIIIIIHIIIIIIHHHGIIGIIIIIIIIIIHIIIIIIIIIIIIIIIIIIIIIIIIIIIIIIIIIIIIIIHGHHIIIHIIIIIIIIIIIIIIIIIIIIIIIIIIIIIIIIIIIIDDDDD
@HISEQ:969:HM2KJBCX2:2:1102:12943:59952 2:N:0:ACTATGCA
GCGTAGAGAGACCCCAACTATCCCTATTAATCATTACGTCAACCCTAGAAACCAACAAAATAGGATCAAACGTCCTATTTTATTATTCCATGCTAATGTATTCAAGCGTTAGCCTGCTTTAAACACTCTAATTTTTTCAAAGTAACAGTCCTGTTTCCCCGCAACACCAAATTAATGGCATCACGGTTCTTCAAGAAGGAGGAATCAGCGAGGCCAGTTCATACCATTGGCACGACCAACCTGCTGACCCCGAAATTCAACTACGAGCTTTTTAACTGCAACAACTTTAATATACGCTATTGGAGCTGGAATTACCGCGGCTGCTGGCACCAGACTTGCCCTCCAA
+
DDDDDIHIIHGHIIIIIGIIIIIIIIIIIIIIIIIIIIIIIIIIIIIIIHIHHHIIIIIHIIIIGIGGHIHGHIIIIIHHIIIIHIHIIIIIHHIHHHHCGGHHIIIIIIIIIIIIHIHIHHIHHHHGHHIHHHIIIHIIHIHHHHIHHIHHIIIIIGIIHHIIIIIIIIIHIIIHIIIIIIIHHHGHHHIIHIIHIIIHHHHHFHHGIIIIIIIIIIGGHIIIHHGHHHHHHHHIIIGHHHFGDHIIIIIIIIIIIGIIIIIIIIIIIHIIIIIIIHIIIHHHFGHIIIIIHIIIHGIIHIHGHIIIIIIIIIIIIIIIIIGIIIIIHIHIHHE1IIHHHDDDDD
@HISEQ:969:HM2KJBCX2:2:1102:16889:61210 2:N:0:ACTATGCA
GCGTAGAGAGACCCCAACTATCCCTATTAATCATTACGGTGATCCTAGAAACCAACGAAATAGAATCAGTCCGTCCTATTTCATTATTCCATGCTAATGTATTCAGACGATAGTCTGCTTTAAACACTCTAATTTTTTCAAAGTAACAGTCCTGATTTCCCATCACACCAAATAAATGGCATGAAAGTTCCTCAGAAGGTAGAGATCCATCTCACCAGTACAGACAATTAAGCCTGACCAATGGGTAGACCCCGAAGTTCAACTACGAGCTTTTTAACTGCAACAACTTTAATATACGCTATTGGAGCTGGAATTACCGCGGCTGCTGGCACCAGACTTGCCCTCCAA
+
CADDDGIEHIIIIIIIIIIIIIIIIIIIIGIIHHHIIIIIGIHIIHIIIGIIIIIIIIIHIIHHIIIIIIIIIHIHHIIIIIIIIIHHIIIICGHIGHIIIIIHIIIIIIIIIIIIIIIIIIHIIIIIIIIIHIIIHIHHHHIIIIIIIIIIIIIIIIIIIIIHHHIIIIIIIIIIIIIIIIIIIIIIIIGIIIIIIIIHIIIIIIIIIIIHIIIIIIIIIIIIIIIIIIIIIIIIIIIIIIIIIHHIIIGIIIIIIIIIIIIIIIIIIIIIIIIIIIIIIIIIIIIIHIIIIIIIIIIIIIIIIIIIIIIIIIHIIIIIIIIIIIIIIIIIIIIIIIIIIIIDDDDD
@HISEQ:969:HM2KJBCX2:2:1102:13618:61109 2:N:0:ACTATGCA
GCGTAGAGAGACCCCAACTATCCCTATTAATCATTACGTCGATCCTAGAAACCAACAAAATAGGATCGAACGTCCTATTTCATTATTCCATGCTAATGTATTCAAGCGTTAGCCTGCTTTAAACACTCTAATTTTTTCAAAGTAACAGTCCTGTTTCCCTGCAACACCAAATTAATGGCATTACTGTTCTTCAGAAAGGAGGAATCAGCGAAGCCAGTACATACCAGTGGCACGACCAACCTGCTGACCCCGAAATTCAACTACGAGCTTTTTAACTGCAACAACTTTAATATACGCTATTGGAGCTGGAATTACCGCGGCTGCTGGCACCAGACTTG
+
DACBDIIHGECHHHHHIIIIHIIIGCHHHHHIIIICEHHIIIIIIIICGHHIIIHIIIHIIIIIIIHHIEFFFEHHEIGFDECD?FGEIIHIGIHHIIIIHGHHHGIIIHHIHHIGHIIIHGEHGIHIIHHFHHHIIIIIIIHIIIIIIIIHHHHEIIIIIIHHHIIIIIHHHIHHHHIHCHHGEIIIHFEHHIIIIIIIIIIIHIHIIIIIIIIIIIIIIHIHIIIIIIIIIIIHFGHHIIIIIIIIIIIIIIIIIIIIIHHHEHIIIIIIGIIIIIIIIIIIIIIIIIIIIIIIIIIIIHIIIIHHHIIIIIIIIIIIIIHIIIIIIGIIIDDDDD
@HISEQ:969:HM2KJBCX2:2:1102:12816:61315 2:N:0:ACTATGCA
GCGTAGAGAGACCCAACTATCCCTATTAATCATTACGGTGATCCTAGAAACCAACAAAATAGAACCATGCCGTCCTATTCTATTATTCCATGCTAATGTATTCGAGCAAAAATGCCTGCTTTAAACACTCTAATTTTTTCAAGGTAAAGGTCCTGGATCCGCAAGACACCCAATAAAGGACATCAAGTTTCTCCAGAAGGTGAGAAATCAACAGTAACAGTTCATACCCCTTAAGGCATGACCATCACGTCAATCCCGAAATTCAACTACGAGCTTTTTAACTGCAACAACTTTAATATACGCTATTGGAGCTGGAATTACCGCGGCTGCTGGCACCAGACTTGCCCTCCAA
+
DADDDIIIIIIIIIIIIIIIHIIIIIIIIIIIIIIIIIIHHIIIIIIIIHIHHIIIIIIIIIIIIIIIIEHHHIIIHIHIIHIIIIIHIIIHIIIHIHHIIFIIIIGIIIIIIHIIIIIIIIIHHHIIIIIIIIIIIHIHIIIIIIIIIIIIIIIIIIIIIIIIIIIIIHIIIIIIIIIIIIIIIIIHHHIHIIIIIIIIIIIIIIIIIIIIIIHHIIIIIIIIIIIIIIIIIIIIIIIIHIIIIIIIIHFIIIIIIIIIIIIIHHIIHIIIIIIIIIIIIIIIIIIIIIIIIIIIIIIHIIIIIIIIIIIIIIIIIIIIIIIIIIIIIIIIIIIIIIIIIIIIIIIDDDDD
@HISEQ:969:HM2KJBCX2:2:1102:20053:61827 2:N:0:ACTATGCA
GCGTAGAGAGACCCCAACTATCCCTATTAATCATTACTTCAGTCCTAGAAACCAACAAAATAGAACCGAAGTCCTAAATTATTATTCCATGCTAATGAATTCAAGGCATAAGCCTGCTTTAAACACTCTAATTTTTTCAAAGTAATAGAGCTAGATCGCGACGACAACCCAGTGAAGGGCGCCGCCGTTTTCTAGCAGGATGGCAGACACGCGCCAGCACTCACACTCGTAACCGAGGCGGGCCAGGTGCGTCAAACCAGAAATCCAACTACGAGCTTTTTAACTGCAGCAACTTTAATATACGCTATTGGAGCTGGAATTACCGCGGCTGCTGGCACCAGACTTGCCCTCCAA
+
DDDDDIIHIIIGHIIIIIIIIIIIIIIIIIIIIIIHHIIIIIIIIHIIIIFGHIIIIIIIIIIGIIIIHIHIIIIIHIIIIIIIIIHHIIIIIIIIIIIIIEHHIIIIIIIIIIIIIIIIIIIIIIIIHIIHIIIIIIHHIIIIHIHIHHHIHIIIIIIIEIIIHIIIIHIIIIIIIIIIIHIIIIIIIIIIIIIIIIIIIIIIIIIIIIIIIIIIIIIIIIIIIIIIIIIIIIIIIIIIIIIIIIIIIIIIHIIIIIIIIIIHHIIIIHHIIIIIIIIIIHHIIIIIIIIIIIIIIIHIIIIIIIIIIIIIIIIIIIIIIIIIIIIIIIIIIIIIIIIIIHIIIIHIIDDDDD
@HISEQ:969:HM2KJBCX2:2:1102:14293:61914 2:N:0:ACTATGCA
GCGTAGAGAGACCCCAACTATCCCTATTAATCATTACCTCGACTCCGAAAGCCAACGAAATAGAACCGAGATCCTATTCCATTATTCCATGCACAAGTGTTCAGGCTGTAGCGCCTGCTTTGAGCACTCCAATTTTTTCAAAGTAAACGTGCTGGCCACACATGGCACTCGATTAAGAGAACCATGCACGAACCAACAAAATCGTCCGGGCAAACAGTAGACACCGCAAGGTGCACCGCTCGCCCGAAACCGAGATCCAACTACGAGCTTTTTAACCGCAACAACGTTAATATACGCTATTGGAGCTGGAATTACCGCGGCTGCTGGCACCAGACTTGCCCTCCAA
+
DDDDDIIIIIHIGHHIIIHIHHHIIHIIIHIIIIIH@HHIHGHIIIIHIHIGHHHHGHIIHIHIIIHHHDDCHHIIICCGHHCHHHIIIHFFHHIHHGHHHCHGHHIHHIHGIHHHIIIIIHHHHHIIHIIIIIIIIIIIIIHHHHHIIHHHHIIIIIHIHIIIIIHHIIIIIHHGIIHIHHHHG=HFIIIIIHHHIIHHGCIIIIIGHIIIIHHIIIIIHHIIIIIIIIIHHDEHIIIIIHH:HHIIIIIIIIHHIIIIIHDIIHIIIIIIHHHIHIIIIHHHIIIIIIIIIIIIHIHHIIIIIIIIIIIIHIIIIIHIIHIHHIIIIIIHIIIIIIIIIDDAD@
@HISEQ:969:HM2KJBCX2:2:1102:10237:62143 2:N:0:ACTATGCA
GCGTAGAGAGACCCCAACTATCCCTATTAATCATTACGTCGATCCTAGAAACCAACAAAATAGAATCAAACGTCCTATTTCATTATTCCATGCTAATGTATTCAAGCGTGAGCCTGCTTTAAACACTCTAATTTTTTCAAAGTAACAGTCCTGATTCCCCACAACACCAAATAAATGACATCATGGTTCGTCAGAAGGGAGAAACCAACAATGCCAGTACGTACCGAGGCACGACCGACATGATGGTCCCGAAATTCAACTACGAGCTTTTTAACTGCAGCAACTTTAATATACGCTATTGGAGCTGGAATTACCGCGGCTGCTGGCACCAGACTTGCCCTCCAA
+
ADDDDHIHIHHHCHIHIHHEHHE@GHHIEFHHGIIIIGH@DHHHGIHFGEHHHHHIHIHFHHHIHIIGHIGHCGHG?GHC1CFH?HEEHECHFHIHHEFHCHHHIHHHHHHIGHHHEHIHHHGIHHHEHGIIHHHHEGHHIIHHHHGHHGIIIHIHIHHIIIIHHIHEGHIIHHFIHHHHHIIIIIHHGIIHIIIIIHIFIHGFHIHHFCHC9EHIIIIIIIGIIIIIIHIIHHIIIHHIIHHDHHIIIIIIHIIIHFIIIHHHEIIIIIIGHIHHHHIHIIIIIIHHHIIIIHHHHHHIIIIIIIIIIIIIIIHHCIIHIIIHIHHIGIIHGIGIGHIIDDDDD
@HISEQ:969:HM2KJBCX2:2:1102:1551:62039 2:N:0:ACTATGCA
GCGTAGAGAGACCCCAACTATCCCTATTAATCATTACGTCAATCCTAGAAACCAACAAAATAGGATCAACGTCCTATTTCATTATTCCATGCTAATGTATTCAAGCGCGAGCCTGCTTTAAACACTCTAATTTTTTCAAAGTAACAGTCCTGATTCCCCACCACACCAAATTAATGACATGATGGTTCGTCAGAAGGTAGAAATCAGTAACACCAGTACGTACCGAAGGCACGACCAGCGTACTAATCCCGAAATTCAACTACGAGCTTTTTAACTGCAACAACTTTAATATACGCTATTGGAGCTGGAATTACCGCGGCTGCTGGCACCAGACTTGCCCTCCAA
+
DCDDDIIHHDHIIIIIIIIIIIIIIIIIIIIIHIIIIIIIIIIIIIIIIIIIHIIIIIIIIIHIIIIIIIFHIIIHGIIIHIIIIHHHIIHGIFFIIIIHGHGHHHHIIIIHIIIHHHIIGHGIIIIHFIHIIIIHHIIIIHHHHHHHIIHIHIIHIIHHIIHHFGHHHGHIHIHHHHHIIHIIHIIIIIIIIIIHHIHIHIIHIIIIIIIIHIIIHHIIIIHIHIIIIIHIIIIIIIIIIHHGHIIHIIIHEGEHHFGHIIIIIIIIIIIIHHHHIHHHIIHIIIIIIIIIHIHHHCGIIIIIIHIIIIIIIIIIIIIIIIIIIIGIIHEHHHIIIIHHBDADD
@HISEQ:969:HM2KJBCX2:2:1102:19742:61691 2:N:0:ACTATGCA
GCGTAGAGAGACCCCAACTATCCCTATTAATCATTACGTTGATCCTAGAAACCAACAAAATAGAATCGAACGTCCTATTTCATTATTCCATGCTAATGTATTCAAGCGCGTGCCTGCTTTAAACACTCTAATTTTTTCAAAGTAACAGTCCTGACTCCCCACAACATCAAATTAATGACATCATGATTCATCAGAAGGGAGAAATCAATGACATTAGTACGTACCGAAGGCACGACCGACGTATTGATCCCGAAATTCAACTACGAGCTTTTTAACTGCAACAACTTTAATATACGCTATTGGAGCTGGAATTACCGCGGCTGCTGGCACCAGACTTGCCCTCCAA
+
DDDDDIIIIIIIIIIIIIIIIIIIIIIIIIIIIIIIIIIIIIIIIIIIIIIIHIIIIIIIIIIIIIHIHIIIHIIHHIIIIHIIIHIHIIIIIIIIIIIIIIIIIIIIIIIIIIIIIIIIIIIIIIIIIIHIIIIIIHIIIIIIIIIIIIIIIIIIIIIIIIIIHIIIIIIIIIIIIIIIIIIIIIIIIIHIIIIIIIIIIIIIIIIIIIIIIIIIIIIIIIIIIIIIIHIIIHIHIIIIIIHHHIIHIHHHHIIIIIIIIIIIIIIIIIIIIIIIIIIIIIIHIIIIIIHIHIIIIIIIIIIIIIIIHIIIIIIIIIIIIIIIIIIIIIIIIIIIIIIIIDDDDD
@HISEQ:969:HM2KJBCX2:2:1102:13311:62327 2:N:0:ACTATGCA
GCGTAGAGAGACCCCAACTATCCCTATTAATCATTACATCGATCCTAGAAACCAACAAAATAGAATCGGATGTCCTATTTCATTATTCCATGCTAATGTATTCAAGCGTAAGCCTGCTTTAAACACTCTAATTTTTTCAAGGTAACAGTCCTAATTCCCCGTGACACCAAATTAATGGCATTACGGTTCTTTAGAAGGTGAGAAATCAATAATATCAGTACATACCAACGGCATGACCGAAACATTGATCCCGAAATTCAACTACGAGCTTTTTAACTGCAACAACTTTAATATACGCTATTGGAGCTGGAATTACCGCGGCTGCTGGCACCAGACTTGCCCTCCAA
+
DBDD@CHHHH@E@FHFFIICGFHHHICHHHHHIHI<GHFC@@EHEHIHH@EFFHEHHIHIIHEHIIHHHIIGHCEHGEHHEHHIHHG1FDGHE?CEHH@HEFGC?FHHHHHIEHHHFFHHHEGCFGHHCHHDGEHHIHHHFGHHHFHHIHGCHHIIIHFFHGIIHECIHHGGHGGFHEHHHHHIHEIHEHHHEHGHHHFCIIIHHHHHGHIIIHIIHGIHGIHEFH@HIHHEEHHHHHHHHHGDAEHHEHGIIHCHEHFIIIIIHF@HGEIHHHHIHIFIHHIIHHG?IIIHGEDHHFHIHHHHHEHHHHIIIIHHHHHHIIIHHHHIHIIIIHIHIIIIIHDADDD
@HISEQ:969:HM2KJBCX2:2:1102:13608:63013 2:N:0:ACTATGCA
GCGTAGAGAGACCCCAACTATCCCTATTAATCATTACGGTGATCCTAGAAACCAACAAAATAGAACCATGCCGTCCTATTCTATTATTCCATGCTAATGTATTCGAGCAAAATGCCTGCTTTAAACACTCTAATTTTTTCAAGGTAAAGGTCCTGGTTCCACATGACACCCAATTAAGGACATCATGCTTCTCCAGAAGGTGAGAAATCAACTGCGACAGTTCATACCCCTTAAGGCACGACCATCACGTCAATCCCGAAATTCAACTACGAGCTTTTTAACTGCAACAACTTTAATATACGCTATTGGAGCTGGAATTACCGCGGCTGCTGGCACCAGACTTGCCCTCCAA
+
DDDDDIIIIIIIIIIIIIIIIIIIHIIIIIIIIIIIIIHIIGIIIIIIIIIIIIHIHIHFHIIGHIIHIHIHIIHIIFHIIIIIIGHIIIIIIIIIHHGIIEHHIIHIIIIIIIHIHHIGHIHGIIIHIIIIHHIIIIHIIIIIGIIIIIHIIHIIIIIIIIHHHIIIIHIIIHGIIIIIIIIIIIHIHHIIIIIIIIIIHIIIIIHIHIIIIIIIIIIIIIIIIIIIIIIIIIIIIIIIHIIIHIIIIIHIIIIIIIIIIIIIIIIIIIIIIIIIIIIIIIIIIIIIIIIIIIIIIIIIIIIIIIIIIIIIIIIIIIIIIIIIIIIIIIIIIIIIIIIIIIIIIIIDDDDD
@HISEQ:969:HM2KJBCX2:2:1102:1525:62530 2:N:0:ACTATGCA
GCGTAGAGAGACCCCCAACTATCCCTATTAATCATTACTTCAGCTCTAGAAACCAACAAAATAGAACCGAAGTCCTAAATTATTATTCCATGCTAATGTATTCATAGCAAAAAGCCTGCTTGAAACACTCTAATTTTTTCAAAGTAAAAGATCCAATACCGTGTCGCCCTTCAATGAAGAAGAGCAGCACAGCCATTGGAAGGATGGCTAGAGCGTCGCGGCACTAACACACGAAACCGTGGCCGGCCAGACGCTGCTGAGCCAGAAATCCAACTACGAGCTTTTTAACTGCAGCAACTTTAATATACGCTATTGGAGCTGGAATTACCGCGGCTGCTGGCACCAGACTTGCCCTCCAA
+
DDDDDIIIIIIIIIIIIIIIIIIIIIIIIIIIIIIIIIIIIIIIHHHHIIIIHHIIIIIIIIIIIIIIHIHHHIIIIIIHHIIIIIIIIIIIIIHHIIHIHFFGHIHIIIIIIHIIIIIIHHIIIIIIIHIIIIIIIIHIIIIIIIHHHIIIIIIIIIIIIIIIIIGIIIIIIIIIIIIIIIIIIIIIIIIIIIIIHIIIHHIIIIIIIIIIIIIGIIIIIIIIIIIIIHII=IHGIIIIIIIIIIIIIIIIIIIIHFIIIIIIIIIIIIIIIIIIIIIIIIIIIIIIIIIIIIIIIIIIIIIIIIIIIIIIIIIIIIIIIIIIIIIIIIIIIIIIIIIIIIIIIIIIIIIIIIDDDDD
@HISEQ:969:HM2KJBCX2:2:1102:2599:63859 2:N:0:ACTATGCA
GCGTAGAGAGACCCCAACTATCCCTATTAATCATTACGTCAATCCTAGAAACCAACAAAATAGGATCGAACGTCCTATTTCATTATTCCATGCTAATGTATTCAAGCGCGAGCCTGCTTTAAACACTCTAATTTTTTCAAAGTAACAGTCCTGATTCCCCGCCACACCAAATTAATGACATGACGGTTCGTCAGAAGGTAGGAACCAGTAACACCAGTACATACCGAAGGCACGACCAGCGTACTGATCCCGAAATTCAACTACGAGCTTTTTAACTGCAACAACTTTAATATACGCTATTGGAGCTGGAATTACCGCGGCTGCTGGCACCAGACTTGCCCTCCAA
+
DDDDDIIIIIIIIIIIHIIIIIIIIIIIIIIIIIIIIIIIIIIIIIIIIHIHHIIIIIHIIIIIIHIIIIIIIIIIIIIIIIIIIIIIIIIIIIIIIIHHIHIIIIIIIIIIIIIHIHIIIGIHIIIIIIIIIIIIIIIIIIIIIIIIIIIIIIIIIIIIIHIIIIIIIIIIIIIIIIIIHIIIIIIIIIIIIIIIIIIHIHIIIIIIIIIIIIIIIIIIIIIIIIIIIIIIIIHIIIIIIIIIFIIIIIIIIIIIIIIIIIHIIIIIIIIIIIIIIIIIIIIIIIIIIIIIIHIIIIIIIIIIIIIIIIIIIIIIIIIIIIIIIIIIIIIIIIIIIIIIIDDDDD
@HISEQ:969:HM2KJBCX2:2:1102:16863:63643 2:N:0:ACTATGCA
GCGTAGAGAGACCCCAACTATCCCTATTAATCATTACGGTGATCCTAGAAACCAACGAAATAGAATCAGTCCGTCCTATTTCATTATTCCATGCTAATGTATTCAGACGATAGTCTGCTTTAAACACTCTAATTTTTTCAAAGTAACAGTCCTGATTTCCCATCACACCAAATAAATGGCATGAAAGTTCCTCAGAAGGTAGAGATCCATCCTACCAGTGCAGACAATTAAGCCTGACCAATGGGTAGACCCCGAAGTTCAACTACGAGCTTTTTAACTGCAACAACTTTAATATACGCTATTGGAGCTGGAATTACCGCGGCTGCTGGCACCAGACTTGCCCTCCAA
+
@DDDDHHHHIIIIIIIHIIIIIIIIIIIIIHIIIIIIIFFHIIIIHIIIHIICHHHHEHFIHDHIEHHGGEHHHHHIIHHIIIIEHIIHIIIGIIHHHHIIHHHHEHHIHIIIGIIIHHHHIIIHIIIIIIIIIIIIIIIHIIIIIIIHHIIIHIIIIIHHIEIIHHIIHHHHCEHHHIIIIIIIIIIIHIIIHIHIIIHHIIIIIIIIIHIHHIIIIIIIHIIHIHHHFIIIIGIIIHHIHIIHGDIIIIIIIIIIIIIIIIIIIIIIIIIIIIIHIIIIIIIIIIIIIIIIIIIIIIIIIIIIIIIIIIIIIIIIIIIIIIIIIIIIIIIIIIIIIIIIIIDDDDD
@HISEQ:969:HM2KJBCX2:2:1102:16789:64008 2:N:0:ACTATGCA
GCGTAGAGAGACCCCAACTATCCCTATTAATCATTACGTCGATCCTAGAAACCAACAAAATAGAATCAAACGTCCTATTTCATTATTCCATGCTAATGTATTCAAGCGTAAGCCTGCTTTAAACACTCTAATTTTTTCAAAGTAACAGTCCTGATTCCCCACGACACCAAATTAATGACATCGCGGTTCTTCAGAAGGTAGGAACCGATAATGCCAGTGCGTACCGAGGCACGACCAACAATTCGATCCCGAAATTCAACTACGAGCTTTTTAACTGCAACAACTTTAATATACGCTATTGGAGCTGGAATTACCGCGGCTGCTGGCACCAGACTTGCCCTCCAA
+
BDDDDHIIHIHH?FHHIHIHHFHIFFCHHHIIFGHHHIHHIIHIHHIHHGGHFHIII?HIIII?FHHFEHGIHHIIII1DHHHFH1FHHGH11GCHHHEEIHGHIIIIIIIHIHHHH@FHHIIIIIGIHHIIHIHHHHHHHHHHIHGGDF@FBGHIIHHHIIIIGGHHHIIHHHHIIHHEEGIHHHIHEIGIHHCDIHHFIHHHHHIIHHIHIIIHIIIIIHIHHHHHHHHHHHGIIHHHHHHEHIHDHEGEIIIHIHIHECIIIHIIIHIHHDHHIHIHGEGEIIIIHHEHDIIIIIIIIIHIIIIIIIIHIIIIIIIIIIIIIIIIIIHIIIIIIIIIDCDBD
@HISEQ:969:HM2KJBCX2:2:1102:19874:64472 2:N:0:ACTATGCA
GCGTAGAGAGACCCCAACTATCCCTATTAATCATTACGTTGTACCTAGAAACCAACAAAATAGGTTCGAACGTCCTATTTCATTATTCCATGCTAATGTATTCAAGCGTTTGCCTGCTTTAAACACTCTAATTTTTTCAAAGTAACAGTCCTGACTCCCCACAACACCAAATTAATGACATCATGGTTCATCAGAAGGGAGAAATCAACGACGCCAGTGCGTACCGAAGGCACGACCGACGTATTGATCCCGAAATTCAACTACGAGCTTTTTAACTGCAACAACTTTAATATACGCTATTGGAGCTGGAATTACCGCGGCTGCTGGCACCAGACTTGCCCTCCAA
+
AADDDIIHIIIHGHIIIGHHHHHIIIIHHHIIIIIIIHIIHIHHHIEHEHHHIIIIIIHGHHIIHIIIIH?<GHIHHHIIIHHIHHIIEHIIHIIIIIIHH<1FHHHHIHIIIHI@HHHIFHHIIFHHH@FHHIHCHIIIIHHE@G9FHHEDGEHHDCGHH<EH=HEHGEHHHIHHHGHEGGIGIHHG@GFEH/EIIIIHGHHHHHHHHDIHHDIHDH<HCEHHHHHH@9EECCEHHHGGCGGF<HFD<DH@HHGHHG@HHHHIIHEHIHHCFCFHHFHHHHFHFCHFIIIHEHCEHGGCCCHHGGEGHHHHHHHHHHHFEEHHHHFIHGEHHIHHHFDEE@B@DD
@HISEQ:969:HM2KJBCX2:2:1102:14007:66767 2:N:0:ACTATGCA
GCGTAGAGAGACCCCAACTATCCCTATTAATCATTACGGTGATCCTAGAAACCAACGAAATAGAATCAGTCCGTCCTATTTCATTATTCCATGCTAATGTATTCAGACGTTAGCCTGCTTTAAACACTCTAATTTTTTCAAAGTAACAGTCCTGATTTCCAATCACACCAAATTAATGACATGAAAGTTCCTCAGAAGGTAGAGATTTATCTCACCAGTACAGACAATTAAGCCTGACCAATGGGTAAACCCCGAAGTTCAACTACGAGCTTTTTAACTGCAACAACTTTAATATACGCTATTGGAGCTGGAATTACCGCGGCTGCTGGCACCAGACTTGCCCTCCAA
+
DDCDDIIIHHIIIIIIIIHIIIIIIIIIIIIIIIIIIIGGHIIIHIIIIIIIIIIIIIHIIIEHHIIIIIHIIIHHIIIIIIIIIIIIIIIIIHHIHIIIIIIIIIIIIIIIIIIIIIIIIIIIIIIIIIIIIIIIIIIIIHIIIIIIIIIIIIIIIHIIIIIIIIIIIIIIIIIIIIIIHHIIIIIIIIIIIIIIIIIIIIHIIIIIIIIIIIIIIIIIIIIIIIIIIIIIIIIIIIIIIIIIIHHIIIIIIIIIIIIIIIIIIIIIIIIIIIIIIIIIIIIIIIIIIIIIIIIIIIIIIIIIIIIIIIIIIIIIIIIIIIIIIIIIIIIIIIIIIIIIIIIDDDDD
@HISEQ:969:HM2KJBCX2:2:1102:4903:67287 2:N:0:ACTATGCA
GCGTAGAGAGACCCCAACTATCCCTATTAATCATTACGTCGATCCTAGAAACCAACAAAATAGAATCAAACGTCCTATTTCATTATTCCATGCTAATGTATTCAAGCGCGAGCCTGCTTTAAACACTCTAATTTTTTCAAAGTAACAGTCCTGATTCCCCACGACACCAAATTAATGACATCGTGGGTAGGAATCAATTTGACCAGTACGTACCGAGGCACGACCGACCAACAGATCCCGAAATTCAACTACGAGCTTTTTAACTGCAACAACTTTAATATACGCTATTGGAGCTGGAATTACCGCGGCTGCTGGCACCAGACTTGCCCTCCAA
+
DADDCIIGHIIFIIIIIIIIIIIIIIIIHIIIIIHIIIIHIIHIIIHHIIIEFHIHIGIIIIIIIIHIIIIH@@EDHHHHHHIIIIIHHIIIIIIIIIIIIIIHIIHIIIIIIIHIIHGIIIIIHIIIIIHIIIHHHHHIIIHHIIIIIIHIHIIIIIGIIIIIIIHIIIIIIIIIIHIHIHIIIIIIIIIIIHHIIIIIHHIIIIIIIIIIIIIIHIIIIIIHHHHIIHIHHIHDHHHIHHHGIIIHHHHIIIIIIIIIIIHIIIIIIIIIIHIIIIIIIHIIIIIIIIIIIIIIIIIIIIIIIIIIIIIIIIIIIIIIHHIHIIIIIDDDDD
@HISEQ:969:HM2KJBCX2:2:1102:18986:67632 2:N:0:ACTATGCA
GCGTAGAGAGACCCCAACTATCCCTATTAATCATTACGTCGATCCTAGAAACCAACAAAATAGAATCAAACGTCCTATTTCGTTATTCCATGCTAATGTATTCAAGCGTGAGCCTGCTTTAAACACTCTAATTTTTTCAAAGTAACAGTCCTGATTCCCCATGACACCAAATTAATGACATCATGGTTCGTCAGAAGGTAGGAATCAATAATACCAGTACGTACAATAGCACGACCAATAAATTGATCCCGAAATTCAACTACGAGCTTTTTAACTGCAACAACTTTAATATACGCTATTGGAGCTGGAATTACCGCGGCTGCTGGCACCAGACTTGCCCTCCAA
+
DDDDDIIIIIIIIIIIIIIIIIIIIIIIIIIIIIIIIIIIIIIIIIIHGIIIIGHIIIIHIIIHIIIIIIIIHIIIIIIIHIIIIIIIIIIIIIIIIIIIIIIHIIIIIIIHIIIIHHIIIIIIIIIIIIIIIIIIIIIIIIIIIIIIHIIIIIIIIIIIIIIIIIHIIIIHIIIIIIIIIIIIIIIIIIIIIIIIIIIIIIIIIIIIIIHIIIIIIIIIIIIIIIHIIIIIIIIIIIIIIIIHIIIIIIIIIIIIIIIIIIIIIIIIIIIIIIIIIIIIIIIIIIIIIIIIIIIIIIIIIIIIIIIIIIIIIIIIIIIIIIIIIGIIIIIIIIIIIIIIDDDDD
@HISEQ:969:HM2KJBCX2:2:1102:15884:68490 2:N:0:ACTATGCA
GCGTAGAGAGACCCCAACTATCCCTATTAATCATTACGGTGGTCCTAGAAACCAACAAAATAGAACCATGCCGTCCTATTTTATTATTCCATGCTAATGTATTCAAGCAAAAATGCCTGCTTTAAACACTCTAATTTTTTCAAAGTAAAGGTCCTGGTTCCCCGCGGCATCCAATTAAGGACATCGCGGTTCTCCAGAAGGTGAGAAATTGACTGCACCAGTTCATACCCCGTGAGGCACGACCGATGCGCCAATCCCGAAATTCAACTACGAGCTTTTTAACTGCAACAACTTTAATATACGCTATTGGAGCTGGAATTACCGCGGCTGCTGGCACCAGACTTGCCCTCCAA
+
DDDDDIIGHHHHIIIIIIIIHHIGIIIIIIGIIIIIIIIIIHIIIIIIIIIIGHIIIIHIIHHEHIIIIGHFIIIHIIIIHIIIHIIIIHGI?EHIIIEEHHHHEHHIIHIIIIIIIIIIIIHIIIHIIIIIIIIHHHIIIIIIIIIHIIIIIIIIIHHIIIIIIIIIIIIHIIIGIIIIIHIHHIIIIIIIIIIHIIIIIIIIIGIIHIIHIIIIIIIIIIIIIIIIIIIIIIIIIIIIIIIIIIIIIIHHIIIIIIIIIIIIIIIIHHHIIIIIIHIIIIIIIIIIIIIIGIIHIIIIHIIIIIIIIIIIIIIIIIIIIIIIIIIIIIIIIIGIIIIIIIIIIIIHDDDDD
@HISEQ:969:HM2KJBCX2:2:1102:5110:68601 2:N:0:ACTATGCA
GCGTAGAGAGACCCCAACTATCCCTATTAATCATTACGTCAACCCTAGAAACCAACAAAATAGGATCAAACGTCCTATTTTATTATTCCATGCTAATGTATTCAAGCGTTAGCCTGCTTTAAACACTCTAATTTTTTCAAAGTAACAGTCCTGTTTCCCCGCAACACCAAATTAATGGCATCACGGTTCTTCAAGAAGGAGGAATCAGCGAGGCCAGTGCATACCATTGGCATGACCAACCTGCTGACCCCGAAATTCAACTACGAGCTTTTTAACTGCAACAACTTTAATATACGCTATTGGAGCTGGAATTACCGCGGCTGCTGGCACCAGACTTGCCCTCCAA
+
ADDDDHIIIIIIIIIIIIIIIIIIIIIIIIIIIIHHHHHIIIIIIIIIIIIIIIIIGIHIIIHHGHHIIHIIIIHIHIHHIIIIIIIIIIIIGIHIIHHHHHHIHIIIIIIHIIIIIIIIIIIIIIIIIIIIIIIHIIHHIHIHIIIIHIIIIHIIIHIHHHIIIIHIIIHIIIIIIIIIIIIIIIIIIHHHIIIIIIIIIIIIIIIIIIIIIIHIHIIIIIIIIHHIHIIIIIIIIIIIIIIHFHIIIIIIIHIIIIIIIIIIIIIIIIIIIIHIIIIIIIIIIIIIIIIIIHHIIIIIIIIIIIIIIIIIIIIIIIHIIIIIIIIIIIIHIIIHIIIIIDDDDD
@HISEQ:969:HM2KJBCX2:2:1102:14817:68845 2:N:0:ACTATGCA
GCGTAGAGAGACCCCAACTATCCCTATTAATCATTACGTCGATCCTAGAAACCAACAAAATAGAATCAAACGTCCTATTTCATTATTCCATGCTAATGTATTCAAGCGTGCGCCTGCTTTAAACACTCTAATTTTTTCAAAGTAACAGTCCTGATTCCCCACGACACCAAATTAATGACATCGCGGTTCTTCAGAAGGTAGGAACCAATAATGCCAGTACGTACCGAAGCACGACCAACAATTCGATCCCGAAATTCAACTACGAGCTTTTTAACTGCAACAACTTTAATATACGCTATTGGAGCTGGAATTACCGCGGCTGCTGGCACCAGACTTGCCCTCC
+
DDDDDHIHIHIHIHIHHIIIIIIIIHIHIHIIIIIHIIIIIIIIHIIIIHIIIIIICHGHHHCHHEHHEHHDHHIIIIIHIGIHIIHFHIGHHIIIIIHHHHIHHHEHHHIIDGHIFHHHIGHHHHIIHHHHIHIIIIIHIIHIIHIIIHIIIIHHGIHHHHIHHHEHHIIHIIIIIIHEHIIIIIIIIIIIIIIIHHHHIHIIIIIIIIHGIIIIIIIIIHIHIIIHIHIIIIIHHIIIHGGHIHEHHIHHIIIIIHIHEEHIIIHIIHIIIIIIGIIIIIHIIIIIIIIHHIIHHIHHIIIHIIIHIIHIIIIIIIIIIIIIIIIIIIIIIIIIIIDDDDD
@HISEQ:969:HM2KJBCX2:2:1102:3681:67851 2:N:0:ACTATGCA
GCGTAGAGAGACCCCAACTATCCCTATTAATCATTACAACGGTCCTAGAAACCAACAAAATAGAATCGTTGTCCTATTCTATTATTCCATGCTAATGTATTCTGGCATATGCCTGCTTTAAACACTCTAATTTTTTCAAGGTAAAGGTCTTGGCTCCGAGCAACACCCAATAAAGGGCATTACCCTTCCCCAAGCGGTGAGGCCCAACCGCCCAGTACTCGTTACAAGAACGGACCAACCGGCCAAACCCAAAATTCAACTACGAGCTTTTTAACTGCAACAACTTTAATATACGCTATTGGAGCTGGAATTACCGCGGCTGCTGGCACCAGACTTGCCCTCCAA
+
DDDDDIHIIIIIHIIIIIIIIIHHGIIIIIIIIIIIIIIIHIHHIIIHIIIGHHHIIIHHIIHIHIIIHHHHEHHEHIIIIIIIIIGIIHHIHIIIIHHGHHGGHHHIIIIIIHIIHGHIIIIIHHHIHHHIIHIHHIIIIIIHIHHIIHHHIIIIIHHIHIHHIHIIIHHHHHHHHHGHGHIIIIHIIIIIIHIIIIIHIGIIIIIHIHHIIHIHHIHIHIIIIIIIHIIHIIIIIIIIIHHEIIIIIHGIIIIIIIIIHEHHGGHIIIIIIHGIIIIIIIIIIIIIIIIIIIIHIIIIIIIIIIIIIIIIIHIIIIIIIIIIIIIIIIIIIIIIIIIIDDBDD
@HISEQ:969:HM2KJBCX2:2:1102:18094:69366 2:N:0:ACTATGCA
GCGTAGAGAGACCCAACTATCCCTATTAATCATTACGTCAATCCTAGAAACCAACAAAATAGGATCAAACGTCCTATTTCATTATTCCATGCTAATGTATTCAAGCGTTAGCCTGCTTTAAACACTCTAATTTTTTCAAAGTAACAGTCCTGTTTCCCTGCAACACCAAATTAATGACATTACAATTCTTCAAGAAGGAGGAACCAGTAAAGCCAGTACATACCAGAGGCACGACCAACCTACTAATCCCGAAATTCAACTACGAGCTTTTTAACTGCAACAACTTTAATATACGCTATTGGAGCTGGAATTACCGCGGCTGCTGGCACCAGACTTGCCCTCCAA
+
BDDDDIIIIIHIIHIIGIIIIIIIHIIIIIIIIIIIIIIIIIIIIIIIIIIIIIIIIIIIIHIEHIIHHIHHIIIIIEHIIIIIIIFHHIIIIHIIIIIIIIHHIIIIIIIIIIIIIIIIIIIIIIHHIHIIIIIIIIIIIIIIIIIIIIIIIIIHIHIIHIIIIHIIIIHIIIIIIIIIIIIIIIIIIIIIIIIIIIIIIIIIIIIIIHIIIHIIIIIIIIIIIIIIIIIIIIIIIIIHIHHHIIHIIIIIIIIIIIIIIHIIIIIIIIIIIIIIIIIIIIIIIIIIIIIIIIIIIIIIIIIIIIIIIIIIIIIIIIIIIIIIIIIIIIIIIIIIIIIIDDDDD
@HISEQ:969:HM2KJBCX2:2:1102:19877:70143 2:N:0:ACTATGCA
GCGTAGAGAGACCCCAACTATCCCTATTAATCATTACGGTGGTCCTTGAACCAACAAAATAGAACCACAACGTCCTATTCTATTATTCCATGCTAATCTATTCAAGCAAAAGCCTGCTTTAAACACTCTAATTTTTTCAAGGTAATGGTCCTGGCTCCCCGGCACGCCCAATTAAGAACATACCGATTCACCAGAAAGATAGACCCGACGACAGAACAGTACTCGCCAGAGACAGACCGTCCGGCCAGGCCTAAAATTCAACTACGAGCTTTTTAACTGCAACAACTTTAATATACGCTATTGGAGCTGGAATTACCGCGGCTGCTGGCACCAGACTTGCCCTCCAA
+
DADDDIHIHHGHIIFHHGIIIGHIHHHHHFHEHIHIIIFHGIIIIIIIHIGFHIIIECHHEEHHIIIIIIIGHHDFHIIHIIIEHHHD@@CGGHHFIFFFHHHHHHIIHHHIIHHHIHIHIHHHHHIIIICHIIIHHHIHHHHHHIHHHIHHHHHFIHDHEIIIIIIIIHGHHHIIIIIFHHHHEIHHHIIIIIIIIIIIHHGIIHIIIIIIIIIIIIGIHHHIIGIIIIHI=IIIIIIIHHIIIGHIHIIHIIIHHIHHIIIHIIIIIIIIIIIIIIIIIIIIIIIHHIIIIIHIIHHHFHIIIIIIIHIIHHIIIIIIGIIIIIIIIIIIIIIIHIIIIHDDDBD
@HISEQ:969:HM2KJBCX2:2:1102:18289:70505 2:N:0:ACTATGCA
GCGTAGAGAGACCCCAACCCCTATTAATCATTACGTCGATCCTAGAAACCAACAAAATAGGTTCGATCGTCCTATTTCGTTATTCCATGCTAATGTATTCAAGCGCGAGCCTGCTTTAAGCACTCTAATTTTTTCAAAGTAACAGTCCTGTTTCCCCGCAACAACAAATTAATGCCATCACGGTTCTACAAGAGGGAGGGACCAGTGAGGCCAGTGCATACCAGTGGCACGACCGACCTACTGGCCCCGAAATTCAACTACGAGCTTTTTAACTGCAACAACTTTAATATACGCTATTGGAGCTGGAATTACCGCGGCTGCTGGCACCAGACTTGCCCTCCAA
+
DDDDDIIIIIIIIIIIIIIIIIIHIIHIIIIIIIIHIIIIIIHHIFIIIIIIGHIHFHIIHIIIIIIIHHIIIIHIIHIIIHIIHEHIHHIIHIIIIIIHIHIIIIIIIIIIIIHIIHIIHIIIHIIIIIIIIIIIIIIIIIIIIHIIIIHIHHIIIHDIIIIIIIIIHIIIIHHIIIIIIHHIIHIHHIIIIIIIGIIIIIIIIIIHIIIIIIIIIIIIIIIIIIIIIIIIIIIIIIIIHHIIIHIHIIIIIIHIIIIIIIIIIIIIIIIIIIIIIIIIIIIIIIIIIIIIIIIIIIIIIIIIIIIIIIIGIIIIIIIHIIIIIIIIIIIIIIIIIIDDDDD
@HISEQ:969:HM2KJBCX2:2:1102:9404:70755 2:N:0:ACTATGCA
GCGTAGAGAGACCCCAACTATCCCTATTAATCATTACGTCAATCCTAGAAACCAACAAAATAGGATCAACGTCCTATTTCATTATTCCATGCTAATGTATTCAAGCGCGAGCCTGCTTTAAACACTCTAATTTTTTCAAAGTAACAGTCCTGATTCCCCACCACACCAAATTAATGACATGATGGTTCGTCAGAAGGTAGGAATCAGTAACACCAGTACGTACCGAAGGCACGACCAACGCACTAATCCCGAAATTCAACTACGAGCTTTTTAACTGCAACAACTTTAATATACGCTATTGGAGCTGGAATTACCGCGGCTGCTGGCACCAGACTTGCCCTCCAA
+
DDDBDIIIIIIIHIIHHIIIHIIIIIIIIIIIIIIIIIIIHHHHHIIIIIIHIIIIIIIEHIIIIIIHIIHGHHHIIIIIIIIIIIIIIIIIIHIIIIIIIIIIHIIIHIIIIIIIIIIIGHHIIIIIIIIIIIIHIHIIIHHIIIHHIIIIIHIHFGHHIIIIIIIIIIHHIIIHHGIIIIIIIIIIIIHIIIIIIIIIIIIIIIIIIIIIIIHIIIIIIIIIIIIIIIIIIIHIIIIIIIIIHIHIHIIIHIIIIIHIIIIGIIIIIIIIIIIHIIIIIIIIIIIIIIIIIIHIIIIHIIIIIIIIIIIIIIHIIIHIIIHIIIIIIIIIIIIIIIIIDDDDD
@HISEQ:969:HM2KJBCX2:2:1102:12894:71111 2:N:0:ACTATGCA
GCGTAGAGAGACCCCAACTATCCCTATTAATCATTACGTCAATCCTAGAAACCAACAAAATAGGATCAAACGTCCTATTTCATTATTCCATGCTAATGTATTCAAGCGTTAGCCTGCTTTAAACACTCTAATTTTTTCAAAGTAACAGTCCTGTTTCCCTGCAACACCAAATTAATGACATTACAGTTCTTCAAGAAGGAGGAACCAGTAAAGCCAGTGCATACCAGAGGCACGACTAACCTACTAATCCCGAAATTCAACTACGAGCTTTTTAACTGCAACAACTTTAATATACGCTATTGGAGCTGGAATTACCGCGGCTGCTGGCACCAGACTTGCCCTCCAA
+
DDDDDIIIIIIIIIIIIIIIIIIIIIIIIIIIIIIIIIIIIIIIIIIIIIIIIIIIIIIIIIIIGIIIIIIIHHIIIIIIIIIIIIIGHIIIIIIIIIIIIGIIIHHIIIIHIIIIIIIIIIIIIIIIIIIIIIIIIIIHIIIIIIIIIIIIIIIHIIIIIIIIHIIIIIIHHIHIIIIIIIIIIIIIIIIIIIIIIIIIIIIIIIIIIIIIIIIIIIIHIIIIIIIIIIIIIIIIIIIIIIIIHIIFIIIIIIIIIIIIIIIIIIIIIIIIIIIIIIIIIIIIIIIIIIIIIIIIIIIIHIIIIIIIIIIIIIIIIIIIIIIIIIIIIIIIIIIIIIIIIDDDDD
@HISEQ:969:HM2KJBCX2:2:1102:4038:71545 2:N:0:ACTATGCA
GCGTAGAGAGACCCCAACTATCCCTATTAATCATTACGTCGATCCTAGAAACCAACAAAATAGAATCAAACGTCCTATTTCATTATTCCATGCTAATGTATTCAAGCGCGAGCTTGCTTTAAACACTCTAATTTTTTCAAAGTAACAGTCCTGATTTCCCATGACACCAAATTAATGACATCGTGGTTCGTCAGAAGGGAGAAACCAATAATGCTAGTACGTACAAAGTACGACCGACATATTAGTCCCGAAATTCAACTACGAGCTTTTTAACTGCAACAACTTTAATATACGCTATTGGAGCTGGAATTACCGCGGCTGCTGGCACCAGACTTGCCCTCCAA
+
DDDDDIIIIIHIIIIIIHIIIIIIIIIIIIIIHIIIIIIHIIIHIIIIIIIIGIHIHIIIIIIHIIIIHIIIHHIIEHHHIEHIIIIIIIHHIIIIIIIIIIHIHHIHIIHHHIIIIIIIIIHHHIIIIIGHIIIHIIIIIHIIIIIIIIIIIIIIIIIIIIIIIIIIIIIIHIIIIIIHIIIIIIIIIIIIIIIIIIIIIIHHHIIIIIIIIIIIIIIIIIHIIIIIIIIHIHGIIIIHIIIIIIIIIIIIIIIHIIIIIIIIIIIIIIIIIIIIIIIIIHIIIIIIIIHHCIIIIIIIIIIIIIIIIIIIIIIIIIIIIIIIIIIIIIIIIIIIIIIDDDDD
@HISEQ:969:HM2KJBCX2:2:1102:2661:71829 2:N:0:ACTATGCA
GCGTAGAGAGACCCCAACTATCCCTATTAATCATTACGGTGATTCAGAAACCAACAAAACAGGACCACCGTCCTATTCTATTATTCCATGCTAATGTATTCAGACGTAAGCCTGCTTTGAACACTCTAATTTTTTCAAGGTAAAGGTCCTGGTTTCCCACCACGCTAAATTAATAACATGATGGTTCCCCAGAAGGTAGAAATTCTACACACCAGTACAGACTTGGTAGCCTGACCAACGGTAGAACCCCGAAATTCAACTACGAGCTTTTTAACTGCAACAACTTTAATATACGCTATTGGAGCTGGAATTACCGCGGCTGCTGGCACCAGACTTGCCCTCCAA
+
DDDDDIIIIIIIIIIIIIIIIIIIIIIIIIIIIIIIIIIIIIIIIHIIIIHFHIIIIIIIIIHIIIIIHIIIIIHIIGIIIIIIIIIIIIIIIIIIIIIIIHHIIIIIIIIIIIIIIIIIIIIIIIIIHIIIHIIIIIIIIIIIIIIIIIIIIIHIIIIIIIIIIIIIIIIIIIIIIIIIHIIIHIIIIIIIIHIIIIIIHIIHIIIIIIIIIIIIIIIIIIIIIIIIIIIIIIIIIIIIIHHGIIIIIIIIIHGIIIIIIIIIIIHIIIIIIIIIIIIIIIIIIIIIIIIIHIIIIIIIIIIIIIIIIIIIIIIIIIIIIIIIIIIIIIIIIIIIIIIIDDDDD
@HISEQ:969:HM2KJBCX2:2:1102:16027:71891 2:N:0:ACTATGCA
GCGTAGAGAGACCCCAACTATCCCTATTAATCATTACGTCGATCCTAGAAACCAACAAAATAGAATCAAACGTCCTATTTCATTATTCCATGCTAATGTATTCAAGCGTAAGCCTGCTTTAAACACTCTAATTTTTTCAAAGTAACAGTCCTGATTCCCCACGACACCAAATTAATGACATCGCGGTTCTTCAGAAGGTAGGAACCGATAATGCCAGTGCGTACCGAGGCACGACCAACAATTCGATCCCGAAATTCAACTACGAGCTTTTTAACTGCAACAACTTTAATATACGCTATTGGAGCTGGAATTACCGCGGCTGCTGGCACCAGACTTGCCCTCCAA
+
DDDDDIIIIIIIIIIHIIIIIIIIIIIIIIIIIIIIIHIIIIIIIIIIIIIIIIIIHHIIIIIFIIIIIHHHHHHIHIIIIIIIIIIHHIIIIIIIIIIIIIIIIIHIHIIIIIIIIIHIIIIIIIIIIIIIHIIIIHIHHIIIIIIHHHIHHHIIIHIHHHIIIIHIIIIIIIHHIIHIIIHIIIIIIIIIIIIIIIIHIIIIIIIIIHIIIIIIIIIIIIHIGIIHIIIIIIIIIIIIHIGIIHHIIIHIIIIIIIIHHIIIIHIIIIIIIIIIIIHIIIIHHIIIIIIGIIGIIIHIIIIIIIIIIHIIIIIIIIIIIIIIIIIIIIIHIHIIIIIIDDDDD
@HISEQ:969:HM2KJBCX2:2:1102:11918:71765 2:N:0:ACTATGCA
GCGTAGAGAGACCCAACTATCCCTATTAATCATTACGTCGATCCTAGAAACCAACAAAATAGAATCAAACGTCCTATTTCATTATTCCATGCTAATGTATTCAAGCGTAAGCCTGCTTTAAACACTCTAATTTTTTCAAAGTAACAGTCCTGATTCCCCACGACACCAAATTAATGACATCGCGGTTCTTCAGAAGGTAGGAACCGATAATGCCAGTGCGTACCGAAGCACGACCAACAATTCGATCCCGAAATTCAACTACGAGCTTTTTAACTGCAACAACTTTAATATACGCTATTGGAGCTGGAATTACCGCGGCTGCTGGCACCAGACTTGCCCTCCAA
+
DDDDDIIHIHHGHIIIIIIIIIIIIHIIIIIIIIIIIIIIGIHIIIIIIIIIIIIIHIIIIIIIIIGIIIHH?GHIIIHHHHIIIIIIIIIHIIIIIIHHIHHIHIIHHHIIIIHIHHIHHIIIIIIIIIIHIIIIIIIIIIIIIIIIIHIIIHIIIIHHIIIHHIIIIGIIIIIIHIIIIIIIIIIIIIIIIIIIIIIIIIHIIIIIIIIIIHIIIIIIHIIIIIIIHHIIIIIIIIIHGCGIIHHIIIHIIHIIIIIIIIIIIIGIIIIHHGHIIIIIIIIIIIIIIIIIIIIIIIIIIIIIIIIIIIIIIHIIIIIIIIIIIIIIIIIIHGIIIIIDDDDD
@HISEQ:969:HM2KJBCX2:2:1102:8364:72060 2:N:0:ACTATGCA
GCGTAGAGAGACCCCAACTATCCCTATTAATCATTACGGTGATCCTAGAAACCAACAAAATAGAATCGGATGTCCTATTTCATTATTCCATGCTAATGTATTCAAGCGTGAGCCTGCTTTAAACACTCTAATTTTTTCAAGGTAACAGTCCTAATTCCCCGTGACACCAAATTAATGGCATTACGGTTCTTTAGAAGGTGAGAAATCAATAATATCAGTACATACCAACGGCATGACCGAAACATTGATCCCGAAATTCAACTACGAGCTTTTTAACTGCAACAACTTTAATATACGCTATTGGAGCTGGAATTACCGCGGCTGCTGGCACCAGACTTGCCCTCCAA
+
DDDDDIIIIIIIIIIIIIIHIIIIIIIIIIIIIIIIIIIIIIIIIIIIIIIIHIIIIIIIIIIIIIHIIHIIIHIIIIIIIHIIIIHIIIIIIIIIIIIIIIIIIHIIHIIIIIIIIIIIIIIIIIIIHIIIIIIIIIIIIIIIIIIIHHIIIIIIIIIIIIIIIIGIIIIIIIIIIIIIIIIIIIIIIIIIIIIIIIIIIIIIIIIIIIIIIIIIIIIIIIIIIIIIIIIIIIIIIIIIIIIHHHIIHIIIIIIIIIIIIIIIIIIIIIIIIIIIIIIIIIIIIIIIIIIIIIIIIIIIHHIIIIIIIIIIIIIIIIIIIIIIIIIIIIIIIIIIIIIIIIDDDDD
@HISEQ:969:HM2KJBCX2:2:1102:11577:72195 2:N:0:ACTATGCA
GCGTAGAGAGACCCCAACTATCCCTATTAATCATTACGGTGATCCTAGAAACCAACAAAATAGAATCATGCCGTCCTATTTTATTATTCCATGCTAATGTATTCAAGCAAAATGCCTGCTTTAAACACTCTAATTTTTTCAAAGTAAAGGTCCTGGTTCCCCGCGACACCCAATTAAGGGCATCGTGGTTCTCCAGAAGGTGAGAAATTGACTACACCAGTTCATACCCCTTAAGGCACGACCGATGTGTCAATCCCGAAATTCAACTACGAGCTTTTTAACTGCAACAACTTTAATATACGCTATTGGAGCTGGAATTACCGCGGCTGCTGGCACCAGACTTGCCCTCCAA
+
DDDDDIIIIIIIIIIIIIIIIIIIIIIIIIIIIIIIIIIIIIIIIIIIIIIIIIIIIIIIIIIIIIIIIHGHI@HHHIIIIIIIIIIIIIIIHHHIHFCCECGIIIIIIHIIIHIIIIIIIHIHHIIIIIIHHIIIIIGIIHIIIHIIIIHIIIIIIIIGIIIIIIIIIIIIHIGIIIIIIIIIGIIIIIIIIIIIIIIIIIGIIIIIIIIIIIHHIIIIIIIIHHHIHHIIIIIHIIIIIIIIIIIIIIGIIIIIIIIIIIIIIIHIIIIIIIIIIIIIIHIIIIIHEIIIIIIIIIIIIIIIIIHIIIIIIIIIIIIIIIHIIIIIIIIIHIIIIIIIIIIIHIIDDDDD
@HISEQ:969:HM2KJBCX2:2:1102:13191:73739 2:N:0:ACTATGCA
GCGTAGAGAGACCCCAACTATCCCTATTAATCATTACATCGATCCTAGAAACCAACAAAATAGAATCGGATGTCCTATTTCATTATTCCATGCTAATGTATTCAAGCGTGAGCCTGCTTTAAACACTCTAATTTTTTCAAGGTAACAGTCCTAATTCCCCGTAACACCAAATTAATGGCATTACGGTTCTTTAGAAGGTGAGAAATCAATGATAACAGTGCATACCAACGGCATGACCGAAATATTGATCCCGAAATTCAACTACGAGCTTTTTAACTGCAACAACTTTAATATACGCTATTGGAGCTGGAATTACAGCGGCTGCTGGCACCAGACTTGCCCTCC
+
DCDDDIIHIHHHHIIIIIIIIIIIIIIIHHIGIIIIIIIHIIIHIIIIIIIIHHIIGIIIIIEHHIHIIFIHHFHHHHHIHIHIIIIC@GHHIHHIHHIIIHIIHHHIIIIIIIIIHHIIIGIIIIIIIIHHIIIIIIHIIIIIIIIIHHIIIIIIFIHGIIHHHFIIHIIIIIIIIIIIIIIIIIIIHIIIIIIIIIHIIIIIIIIIIIIIIHIIIIIIIIIIIIGIIIHIIIIIIIIIIHHGIIIIHIIIIIIIIIIIIIIIIIIIIIIIIIIIIIIIIIIIIIIIIIIIIIIIGIIIIIIIIHIIHIIIIIIIIIIIIIIIIIIIIIIIIIIIIIIIDDDDD
@HISEQ:969:HM2KJBCX2:2:1102:10390:73665 2:N:0:ACTATGCA
GCGTAGAGAGACCCCAACTATCCCTATTAATCATTACGTGATCCTAGAAACCAACAAAACGGAACCACTGTCCTATTTCATTATTCCATGCTAATGTATTCAAGCAAATTAATGCCTGCTTTAAACACTCTAATTTTTTCAAAGTAAAAATTCTAGTTCATTGAGACACCCATTAAGAACATCAACAATTCACCAGAAGGTGAGAAATTGGCTACACCAGTTCATGCCCCTTAAGGCACGACCGATGCATCAATTCCGAAATTCAACTACGAGCTTTTTAACCGCAGCAACTTTAATATACGCTATTGGAGCTGGAATTACCGCAATGGCTGCCAACACCAGACTTGCCCTCCAA
+
DDDDDHGIIIHIIIIIIIIIIIIIIIHIIIIICHIIIIIIIIIIIIIHIIIHHIIIHEHHIEHHIIIIIIHIHIIHIIIIIIIIIHIHHHHHIIIHIIHHGFHHIIIIIIIIIHHHIIIIIIIIIIIIIIHFHIIHHHIIIHIHGGHFIIIIIIIHHHHIIIIIIIHHGEHHHHHHHHGIHGIIIIFHHHHIIHIHIIIHIHIIHIIIIIIIIIHHGHHIIIHHHIGIIHEIIIHIGIGHGIHIIHIHHEFHEEIIIIIIIHGIIIIIIIIIIIIGIHIIIIIIHIIIIIHIIIIIHIGIIIIHIIIIIIIIIIIIIIIHHIIIIIIIIIIHFHIIIHHH@IHHIIIIIHBBBDD
@HISEQ:969:HM2KJBCX2:2:1102:9393:73961 2:N:0:ACTATGCA
GCGTAGAGAGACCCCAACTATCCCTATTAATCATTACGTCAATCCTAGAAACCAACAAAATAGGATCAACGTCCTATTTCATTATTCCATGCTAATGTATTCAAGCGCGAGCCTGCTTTAAACACTCTAATTTTTTCAAAGTAACAGTCCTGATTCCCCACCACACCAAATTAATGACATGATGGTTCGTCAGAAGGTAGAAATCAGTAACACCAGTACGTACCGAAGGCACGACCAGCGTACTAATCCCGAAATTCAACTACGAGCTTTTTAACTGCAACAACTTTAATATACGCTATTGGAGCTGGAATTACCGCGGCTGCTGGCACCAGACTTGCCCTCCAA
+
DCCDDIIIIHIIIIIIIIIIIIIIIIIIIIIIIIIHIIIIIIIIIIIIIIIIIHHIIHIGIIIIIIIHIIIIHIIIIIIIIIIIIIIEHHHHIIIIIHIHIIHIIHIIIIIIIIIIIIIHIIIIIIIIIIIIIIIIIIIIIIIIIIIIIIIIIHHIIIIIIIHIHIIIIIIIIIIIIIIIIIHIIHIIIIIIIIIIIIIIIIIIIIHHIHIIIIIIIIIIIIIIIIIIIIIIIHHIIIIIIHIIIHIIIIIIIIIIIIIIHHIIIIIIIIIIIIIIIIIIHHHHIIHIIHIIHIIIIIIIIIIIIIIIIIIIIIIIIIIIIIIIIIIIIIIIIIIIIIHHDDDDD
@HISEQ:969:HM2KJBCX2:2:1102:18185:74505 2:N:0:ACTATGCA
GCGTAGAGAGACCCCAACTATCCCTATTAATCATTACCTCGACTCCGAAAGCCAACAAAATAGAACCGAGATCCTATTCTATTATTCCATGCACTAATGTTCAGGCTGTAGCGCCTGCTTTGAGCACTCCAATTTTTTCAAAGTAAACGTACTGGCCACGTATGGCACTCGGTTAAGAGAACCACACACGAACCAATAAAATCGTCCGGTCAAACAGTAAATACCGCAAGGTACACCGCCCAACCGAAACCGAGATCCAACTACGAGCTTTTTAACCGCAACAACTTTAATATACGCTATTGGAGCTGGAATTACCGCGGCTGCTGGCACCAGACTTGCCCTCCAA
+
BDDDDIIIIHIIIIIIIIIIIHIIIIIIIIIIIIIIIIIIIIIIIIIIIHIIIIIIIIIHIIHHIIIIIIIIIIIHIHIIIIIIIIIIIIHIIIHHIIIIIHIIHHIIIIIIIIIIIIIIIIIIIIHIIIIIIIIIIIIIIIIIIIIIIIIIIIIIIIIIIIIIIIIIIIIIIIIIIIHIIIIIIIIIIIIIIIIIIIIIIIIIIIIIIIIIIIIIIIIIIIIIIIIIIIIIIIIIIIIIIIHHEIIIIIIIIIIIIIIIIIIIIIIIIIIIIIIIIIIIIIIIIIIIIIIIIIIIIIIIIIIIIIIIIIIIIIIIIIIIIIIIIIIIIIIIIIIIIIIIIDDDDD
@HISEQ:969:HM2KJBCX2:2:1102:12645:76092 2:N:0:ACTATGCA
GCGTAGAGAGACCCCAACTATCCCTATTAATCATTACCCCAGTCCTAGAAACCAACAAAATAAGACTGAAGTCTTATGTCATTATTCCATGCTAACATATTCAAACAATCGTTTGCTTTGAACACTCTAATTTTTTCAAAGTAAAATTCCTACAGTCAGAAAACACCAATAAAGGCACCTCCCACATGTAGAATAATTGGCTTAAAAAATGTAATCAACAATGTTGAAACAAGTTTTACACCAAAAGGTTCAACTACGAGCTTTTTAACTGCAACAACTTTAATATACGCTATTGGAGCTGGAATTACCGCGGCTGCTGGCACCAGACTTGCCCTCCAA
+
BDDDDGIIIIIIIIIIIHIIIIIIIIIIIIIIIIIIIIIIIIIIIIIIIIIIIHIIIIIIIIIIHHIIIIIIIIIIIIIIIGIIIIIIIIIIIIIIIIIIIIHHIIIIIIIIIIIIIIIIIIIIIIIIIIIIIIIIIIIIHHIIIIIHIHIIIIHIIIIIIIIIIIHIIHIGIIIIIHHGHIHIIIIIIIIIIIIIIIHIHIIIIIIIIIIIIIIIIIIIIIIIIIIIIIIIIIIHHHIIIIIIIIIIIIIIIIIIIIIIIIIIIIIIIIIIIIIIIIIIIIIIIIIIIHIHHHIIIIIIIIIIIIIIIIIIIIIIIIIIIIIIIIIIIIIIIIDDDDD
@HISEQ:969:HM2KJBCX2:2:1102:10265:75965 2:N:0:ACTATGCA
GCGTAGAGAGACCCCAACTATCCCTATTAATCATTACTTCAGTCCTAGAAACCAACAAAATAGAACTAAAGTCCTATTCCATTATTCCATGCTAATATATTCAAGCAAACATGCCTGCTTTAAACACTCTAATTTTTTCAAAGTAAAAGTCTTGGATCCCTAGCGCACTCAATTAAGAGCACACTAGTTCCCCAAAAGGAAAAGCCCAAAGTTGCAGTACAAACCTTTCGGTTGACGGCAACTATAAGCCCAAAATTCAACTACGAGCTTTTTAACTGCAACAACTTTAATATACGCTATTGGAGCTGGAATTACCGCGGCTGCTGGCACCAGACTTGCCCTCCAA
+
DDCDDIIIIHHHIIIIIIIIIIIIIIIIIIIIIIHIIIIIIGIIIIIIIIIIIIIIIHIHIIHHHHIIIIFFHIHIIHIIIIHIHHIHHIIHGHHGIIIHHHHIHIIIIHIHIIIIIIIIIIIIIIIIIIIIIIIIIIHHIIIIIIIIIIIIIIIIIIIIIIHHFEHHEEHHHHIIHHFHIHIIIIIIIHHIHIIIIIHHIIIHIIIIIHIHIHIIIIIHIIIIHIIIHGIIHHGIHIIIIIIHGIGIIHGIIIIHIHGIHIIIIIIIIIIIIIIIIIIIIIIIIIIIIIIIIIIIIIIIIIIIIHIIIIIIIIIIIIIIHIIIIIIIIIIIIIIIIIIIIDDDDD
@HISEQ:969:HM2KJBCX2:2:1102:11303:76451 2:N:0:ACTATGCA
GCGTAGAGAGACCCCAACTATCCCTATTAATCATTACTTCAGCTCTAGAAACCAACAAAATAGGTTCGAACGTCCTATTTCATTATTCCATGCTAATGTATTCAAGCGTTTGCCTGCTTTAAACACTCTAATTTTTTCAAAGTAACAGTCCTGACTCCCCACGACACCAAATTAATGACATCATGATTCATCAGAAGGGAGAAATCAACGACGCCAGTGCGTACCGAAGGCACGACCGACGTATTGATCCCGAAATTCAACTACGAGCTTTTTAACTGCAACAACTTTAATATACGCTATTGGAGCTGGAATTACCGCGGCTGCTGGCACCAGACTTGCCCTCCAA
+
DDDDDIIIIIIIHIIIIIIIIIIIIIIIIIHIIIIIIIIIIIIIHIIIIIIIIIIIIIIHIIIIHIIIIIIHIIIIIIIIIIIIIIIIIIIIIIIIIIIIIGIIIIIIIIIIIIIIIIIIIIIIIIIIIIIIIIIIIIHHIIIIIIIIIIIIIIIIIIIIIIIIIIIHIIIHIIIIIIIIIIIIIIIIIIIIIIIIIIIIIIIIIIIIIIIIIIIIIIIIIIIIIIIIIIIIIIIIIIIIIIIIIIIIIIIIIIIIIIIIIIHIIIIIIIIIIIIIIIIIIIIIIIIIIIIIIIIIIIIHHIIIIIIIIIIIIIIIIIIIIIIIIIIIIIIIIIIIIIIIIDDDDD
@HISEQ:969:HM2KJBCX2:2:1102:10971:76783 2:N:0:ACTATGCA
GCGTAGAGAGACCCAACTATCCCTATTAATCATTACGTCAATCCTAGAAACCAACAAAATAGGATCGAACGTCCTATTTCATTATTCCATGCTAATGTATTCAAGCGTTAGCCTGCTTTAAACACTCTAATTTTTTCAAAGTAACAGTCCTGTTTCCCTGCAACACCAAATTAATGACATTACAGTTCTTCAAGAAGGAGGAATCAGTAAAGCCAGTACACACCATTGGCACGACCAACCTACTGACCCCGAAATTCAACTACGAGCTTTTTAACTGCAACAACTTTAATATACGCTATTGGAGCTGGAATTACCGCGGCTGCTGGCACCAGACTTGCCCTCCAA
+
DCDDDIIIIIIIIIIIIIIIIIIIIIIIIIIIIIIIIIIIIIIIIIHHHIIIIIIIIIHIIIEHHIIHGHIIIIIIIIIIIIIIIIIIIIHIIIIIIIIIIIHIIIIIIIIIHIIIIIIIIIIIIIIIIIIIIIIIIIIIIIIIHHIIIIIIIIIIIHIIIIIIIIIIIIIIIIIIIIIIIIIIIIIIIIIIHIIIIIIIIIIIIIIIIIIIHIIIIIIIIIIIIIIIIIIIIIIIIIIIIHHHIIIIIIHIIIIIIIIIIIIIIIIIIIIIIIIIIIIIIIIIIIIIIIIIIIIIIIIIIIIIIIIIIIIIIIIIIIIIIHIIIIIIIIIIIIIIIGIIDDDDD
@HISEQ:969:HM2KJBCX2:2:1102:15459:77316 2:N:0:ACTATGCA
GCGTAGAGAGACCCCAACTATCCCTATTAATCATTACGGTGGTCCTAGAAACCAACAAAATAGAACCATGCCGCACTCTGCTATTATTCCATGCTAATGTATTCGAGCAAAATGCCTGCTTTAAACATTCTAATTTTTTCAAGGTAAAGGTCCTGGTTCCACATGACACCCAATTAAGGACATCATGCTTCTCCAGAAGGTGAGAAATCAACTGCGACAGTTCATACCCCTTAAGGCACGACCATCACGTCAATCCCGAAATTCAACTACGAGCTTTTTAACTGCAACAACTTTAATATACGCTATTGGAGCTGGAATTACCGCGGCTGCTGGCACCAGACTTGCCCTCCAA
+
000<</0<1<1<1D00<D<1<1111<<<<11111<1DH0<10<11<<<<1D1<1<<111<D<1DH11<111<E//<<111<<<1<111<1<1<D1<<11<<<F1<FD<61<@5.<D@FFF1E0B8D8$AF1DHCH<<1GD@AG21A1GBE31<<HGA@G7B0;0<DD80C:A.;.?HHGF/D/////<//IIHEHD/EEIIH?HH@HED0AE-D0CB<1D/1CED<C@HC@FCF1<C<C@GFHHF<<GGC<<E<DDG@C<1<C11C@EHEF<1C1HFHEFGC<1GCEHHCCCF<<CD<<0C1<1<1C@G?HCEIHCHE<</CC/HH@HHF<1@EFHF<1<C11HIHCD00<<
@HISEQ:969:HM2KJBCX2:2:1102:5474:78554 2:N:0:ACTATGCA
GCGTAGAGAGACCCCAACTATCCCTATTAATCATTACGTTGATCCTAGAAACCAACAAAATAGAATCGAACGTCCTATTTCATTATTCCATGCTAATGTATTCAAGCGCGTGCCTGCTTTAAACACTCTAATTTTTTCAAAGTAACAGTCCTGACTCCCCACAACATCAAATTAATGACATCATGATTCATCAGAAGGGAGAAATCAATGACATTAGTACGTACCGAAGGCACGACCGACGTATTGATCCCGAAATTCAACTACGAGCTTTTTAACTGCAACAACTTTAATATACGCTATTGGAGCTGGAATTACCGCGGCTGCTGGCACCAGACTTGCCCTCCAA
+
DDDDDIIIIHIIHIIIIIIIIIIIIIIIIIIIIIIIIIIIIHIIIIIIIIIIIIIIIIIIIIIGIIIGIIIIHIHIIIIIIIIIIIIIIIIIIIHIIIIIIIHIIIIIIIIIIIIIIIIHIIHIIIIIIIIIIIIIIIIIIIIIIHIIIIIIIIIIIIIIIHIIIIHIIIIIIIIIIIIIIIIIHIIIHIIIIIIIIIIIIIIIIIIIIIIIIIIIIIIIIIIHIIIIIIIIIIIIIIIIIIHGEIIIIIIIIIIIIIIIIHIIIIIIIIIIIIIIIIIIIIIIIIIIIIIIIIIIIIIIIIIIIIIIIIIIIIIIIIIIIIIIIIIIIIIIIIIIIIIIIDDDDD
@HISEQ:969:HM2KJBCX2:2:1102:3975:78810 2:N:0:ACTATGCA
GCGTAGAGAGACCCCAACTATCCCTATTAATCATTACGTCAATCCTAGAAACCAACAAAATAGGATCGAACGTCCTATTTCATTATTCCATGCTAATGTATTCAAGCGTTAGCCTGCTTTAAACACTCTAATTTTTTCAAAGTAACAGTCCTGTTTCCCTGCAACACCAAATTAATGACATTACAGTTCTTCAAGAAGGAGGAATCAGTAAAGCCAGTACACACCATTGGCACGACCAACCTACTGACCCCGAAATTCAACTACGAGCTTTTTAACTGCAACAACTTTAATATACGCTATTGGAGCTGGAATTACCGCGGCTGCTGGCACCAGACTTGCCCTCCAA
+
DDDDDIIIIGIIHIIIIIIIIIIIIIIIHIIIIIIIIIIHIHIIIIIIIIIHIIIIHIIIIIHIEHGIIIIIIIIIIIIIIIIIIIIIEHIIHIIIIIIIIIIIIIHIHHIHIIIIIIIIIIIIIIHIIIIHHIIIIIIHHIHIIIIIIIIIIIIIIIIHIIIIIIIIIIIIIHIIIIIIIIIIIIIIHIIIIIIIIIIIIIIIIIIIIIHIIIIIIIIIIIIIIIHIIIIIIIIIIIIIHHHHHIIIIHIIIIIIIHIIIIIIIIIIIIIIIIIIIHIIIIIIIIIIIIIIIIIIIIIIIIIIIIIIIIIIIIIIIIIIIIHIIIIIIIIIIIIHIIIIIDDDDD
@HISEQ:969:HM2KJBCX2:2:1102:10114:79326 2:N:0:ACTATGCA
GCGTAGAGAGACCCCAACTATCCCTATTAATCATTACGGTGATCCTAGAAACCAACAAAATAGAACCATGCCGTCCTATTCTATTATTCCATGCTAATGTATTCGAGCAAAAATGCCTGCTTTAAACACTCTAATTTTTTCAAGGTAAAGGTCCTGGATCCGCAAGACACCCAATAAAGGACATCAAGTTTCTCCAGAAGGTGAGAAATCAACTGCAACAGTTCATACCCCTTAAGGCATGACCATCACGTCAATCCCGAAATTCAACTACGAGCTTTTTAACTGCAACAACTTTAATATACGCTATTGGAGCTGGAATTACCGCGGCTGCTGGCACCAGACTTGCCCTCCAA
+
DDDDDIIIIIIIIIIIIIIIIIIIIIIIIIIIIIIIIIIIIIIIIIIIIIIIIIIIIIIFIIHHIIIIIIIIIIIIIHIIIIIIIIHIIIHIIIIIIIIIIIHIHIIIIIIIIIIIIIIIIIIIIIIIIIIIIIIIIIIIIIIIHIIIIIHHIIIIIIIIIIIIIIHIIIIIIIIIIIIIIIIIIIIIIIIIIIIIIIIIIIIIIIIIIIIIIIIIIIIIIIIIHIIIIIIIIIIIIIIIIIIIIIIIIIHGIIIIIIIIIIIIIIIIIIIIIIIIIIIIIIIIIIIIIIHIIIIIIIIIIIIIIIIIIIIIIIIIIIIIIIIIIIIIIIIIIIIIIIIIIIIIIIIIDDDDD
@HISEQ:969:HM2KJBCX2:2:1102:3500:79667 2:N:0:ACTATGCA
GCGTAGAGAGACCCCAACTATCCCTATTAATCATTACGTCAATCCTAGAAACCAACAAAATAGGATCGCAAGTCATATTTCATTATTCCATGCTTATGTATTCAAGCGTTAGCCTGCTTTAAACACTCTAATTTTTTCAAAGTAACAGTCTTGTTTCCTCAAAAGGTCAAATTAATGACATTACAGTTCTTCAGAAAGGAGGAATCAGCGAAGCCAGTGCATACCAGTGGCACGACCAACCTGCTGACCCCGAAATTCAACTACGAGCTTTTTAACTGCAACAACTTTAATATACGCTATTGGAGCTGGAATTACCGCGGCTGCTGGCACCAGACTTGCCCAA
+
0<<D0/0<G0<1DG<00DH1<1D1<<DGCHI11<1<11<D0<<1<<<<1D1<1<F0<DC11D111<1000//<D1111<<G1<D<GH11<111</1<<D1D11<D<<G0<D1111A111<G<@1F111<1/<F111/<D:11<1<1<1<1/</<<<1C////11../<<C###HEHF:<//F<-////</GC<:<<<00GHG<00<0./C<>>D/HIHHFD1EC<1D<1:.<</G<<11<<1<1GAC//<<F1@HD1CIHHD<01F1D1<D1CD<<1F1CD<1HF@HD11HCD<<1CCG<D111<1<11CIHCHDCCE@FC<CGD<1111<<111<<1<B0D<
@HISEQ:969:HM2KJBCX2:2:1102:9310:79149 2:N:0:ACTATGCA
GCGTAGAGAGACCCCAACTATCCCTATTAATCATTACGGTGATCCTAGAAACCAACAAAATAGAACCATGCCGTCCTATTCTATTATTCCATGCTAATGTATTCGAGCAAAAATGCCTGCTTTAAACACTCTAATTTTTTCAAGGTAAAGGTCCTGGATCCGCAAGACACCCAAAATTAAGGACATCCAAGTTTCTCCAGAAGGTGAGAAATCAACAGCAACAGTTCATACCCCCTCCTTAAGGCACACGACCATCACACGTCAATCCCGAAATTCAACTACGAGCTTTTTAACTGCAACAACTTTAATATACGCTATTGGAGCTGGAATTACCGCGGCTGCTGGCACCAGACTTGCCCTCCAA
+
DD@DDIHHIIHIIIIIHHIIIIIIIIIIIIIIIIHIIIIIIIIHGHHHHHHHHFEHIIHHIIHIIIIGIHIIHHGHIIEHIIIIIIIIHIIHHFHGHHIIHHHICHHIIHI?CGHHHIIGIIIIHIIIHHIHIGHFIIIHHHIIIIIIHHGCHIIIHHGIGHFIIIHIIIEHHIHHHGHIIIIIHIIIIIHHICIHIIIHHHGIIHIIIHIHIIIIIIIIHIIHIIIHHHIHIHHHGIHIHIIFHHHIIIIIIIIIIHGIHHFIIHIGIIIIIIIIHIIIIIIIIIIIIIIIIIIIIIIIIIIHHIHGIHIIIIIHHHIIIIIIIIIIIIIIIIIIHIIIIIIIIIIIIHIIIIIIIIIDDDDD
@HISEQ:969:HM2KJBCX2:2:1102:18502:80408 2:N:0:ACTATGCA
GCGTAGAGAGACCCCAACTATCCCTATTAATCATTACGGTGATCCTAGAAACCAACAAAATAGAACCATGCCGTCCTATTCTATTATTCCATGCTAATGTATTCGAGCAAAAATGCCTGCTTTAAACACTCTAATTTTTTCAAGGTAAAGGTCCTGGATCCGCAAGACACCCAATTAAGGACATCAAGTTTCTCCAGAAGGTGAGAAATCAACAGCGACAGTTCATACCCCTTAAGGCATGACCATCACGTCAATCCCGAAATTCAACTACGAGCTTTTTAACTGCAACAACTTTAATATACGCTATTGGAGCTGGAATTACCGCGGCTGCTGGCACCAGACTTGCCCTCCAA
+
DDDDAIIIIIIIIIHIGIIIIIIHIIIIIIIIIIIIIIHIIIIIIIIIIIIHIIIIHIIIIIIIIIIIIIIICHHIIIIIIIIIHHIIIIIIIGIIIHIHHEHIIIIIIHIIIIIIIIIIIIHIIIIIIIIIIIIIHIIIIIIIIIIIIIIIIIIIIHHIIIIIIIIIIIIHIIHIIIIIIIIIIIIIHHHHHIIIIGIIIIHIIIIIHIIIIIIIIIIIIIIIIIIIHEIIIIIIIIIIIIIIIIIIIIIHHHIIIIIIIIIIIIIIHHHHHIIIIIIIIIIIIIIIIIIIIHIIIIIIIIIIIIIIIIIIIIIIIIIIIIIIIIIIIIIIIIIIIIIIIIIIIIIIDDDDD
@HISEQ:969:HM2KJBCX2:2:1102:10316:81133 2:N:0:ACTATGCA
GCGTAGAGAGACCCCAACTATCCCTATTAATCATTACATCGATCCTAGAAACCAACAAAATAGAATCTGATGTCCTATTTCATTATTCCATGCTAATGTATTCAAGCGTAAGCTTGCTTTAAACACTCTAATTTTTTCAAGGTAACAGTCCTAATTCCCCATAACATCAAATAAATGACATTATGGTTCTTTAGAAGGTGAGAACCAATAAAACCAGTACATACCAAGGCATGACCGATTCCTTGATCCCGAAATTCAACTACGAGCTTTTTAACTGCAACAACTTTAATATACGCTATTGGAGCTGGAATTACCGCGGCTGCTGGCACCAGACTTGCCCTCCAA
+
DD?@D/<<CEHIHGHHHIHHGG@HFECHIE@EHEHE1GCDHIHIIHHG@FHHC1FEEHHHHH1CGEFHH<11<DGH@1<C<D<GGHG1CH1111<IHIIHHHHGHCHIIGHIHEGIHIHHCFCECFHHEFIIHIHHHHHFGHHHHIIHIIIIIIIHHGIIIHGHHIHIIIIIIIHIIIHEHEHHGIGIIIIIIIIIIIIHHIIIIIIIHHIIIIIIHIIIIHIIHHGHHIIIIHIIHIH<IHHGIIIHGHIIIIHIIIIHHCIHIIHIIIIIHIIIIIIIIIIHHIHIIIIIHIIHGIIIIIIIIIIHIIHIIIHIIIIIHHHGHIIIIIIIIIIIIIIIDDCDD
@HISEQ:969:HM2KJBCX2:2:1102:6061:81485 2:N:0:ACTATGCA
GCGTAGAGAGACCCCAACTATCCCTATTAATCATTACGGTGATTCAGAAACCAACAAAACAGGACCACCGTCCTATTCTATTATTCCATGCTAATGTATTCAGACGTAAGCCTGCTTTGAACACTCTAATTTTTTCAAGGTAAAGGTCCTGGTTTCCCACCACGCCAAATTAATAACATGATGGTTCCCCAGAAGGTAGAAATTCTACACACCAGTACAGACTTGGTAGCCCGACCGACGGTAGAACCCCGAAATTCAACTACGAGCTTTTTAACTGCAACAACTTTAATATACGCTATTGGAGCTGGAATTACCGCGGCTGCTGGCACCAGACTTGCCCTCCAA
+
DDDDDIIIIHIHIIIIIIIIIIIIIIIIIIIIIIIIIIIHIHHIIHHHIIHIGHHIGGHGIHIIIHIIIIFHHIIIIIIIIIIIIIIIIIIIIIIIIIIIIIIHIIIIIIIIIIIIIIIIIIIIIIIIIIIIIIIIIIIIIIIIIIIIIIIIIIIIHIIIIIIIIIIIIIIIIIIIIIIIIIIIIIIIIIIIIIIIIIIIIIIIIIIIIIIIIIIIIIIIHIIIIIIIHIIIIIIIIIIIIHHFIHIIIIIIIIIIIIIIIIIIIIIIIIIIIHIIIIIIIIHIIIIIIIIIIIIIIIIIIIIIIIIIIIIIIIIIIIIIIIIIIIIIIIIIIIIIIIIIDDDDD
@HISEQ:969:HM2KJBCX2:2:1102:2529:82239 2:N:0:ACTATGCA
GCGTAGAGAGACCCCAACTATCCCTATTAATCATTACGGTGATCCTAGAAACCAACAAAATAGAATCATGCCGTCCTATTTTATTATTCCATGCTAATGTATTCAAGCAAAATGCCTGCTTTAAACACTCTAATTTTTTCAAAGTAAAGGTCCTGGTTCCCCGTGACACCCAATTAAGGGCATCGCGGTTCTCCAGAAGGTGAGAAATTGACTACACCAGTTCATACCCCTTAAGGCACGACCGATGTGTCAATCCCGAAATTCAACTACGAGCTTTTTAACTGCAACAACTTTAATATACGCTATAGGAGCTGGAATTACCGCGGCTGCTGGCACCAGACTTGCC
+
DDDDDIIIIIIIIIIIIIIIIIIIIIIIIIIIIIIIIIIIIIIHIIIIIIIIIIIIIIIIIIIIIIIIIIHFHIIIHIIIIIIIIIIIIHIIHGIIIIIIIIIHIIIIIIIIIIIIIIIIIIIIIIIIIIIIIIIIIIIIIIIIIIIIIIIIIIIIIIIHHIIHHIIIIIHIIHHIIIIIIIIIIIIIIIIIIIIIIIIIIIIIIIIIIIIIIIIIIIIIIIIIIIIIIIIIIIIIIIIIIIIHGIIIIIIIIIIIIIIIIIIIIIIIIIIIIIIIIIIIIIIIIIIIIHIIIIIIIIHEIIIIIIIIIIIIIIIIIIIIIIIIIIIIIIIIIIHHIIIIIDDDDD
@HISEQ:969:HM2KJBCX2:2:1102:20856:82061 2:N:0:ACTATGCA
GCGTAGAGAGACCCCAACTATCCCTATTAATCATTACGGTGATCCTAGAAACCAACAAAATAGAACCATGCCGTCCTATTCTATTATTCCATGCTAATGTATTCGAGCAAAATGCCTGCTTTAAACACTCTAATTTTTTCAAGGTAAAGGTCCTGGTTCCACATGACACCCAATTAAGGACATCATGCTTCTCCAGAAGGTGAGAAATCAACTGCGACAGTTCATACCCCTTAAGGCACGACCATCACGTCAATCCCGAAATTCAACTACGAGCTTTTTAACTGCAACAACTTTAATATACGCTATTGGAGCTGGAATTACCGCGGCTGCTGGCACCAGACTTGCCCTCCAA
+
BDDDDIIIIIIIIIIIIIIIIIIIIIIIIIHIIIHHIIIHIIHIHIIGHHIIIIIIIEHHIIHIIIIIIIIIIIIIIIIHIIIHIGIIIIIGHEHHIICHHEHHIIIIHHEHHHIIIHHHHHHHIIIIIIIIIIIIIIIHIIHHIIHHIHHIIIHHHIHHHIIIIHIIIIIIIHIIIIIIIIIIIIHIIFIIIIIIIIIIIIIIIIIIIIIIHIHIIIHHHHIIIIIIIIIIIIIIIHIIHIIIIIHIIIHIIIIIIIHGHIIIIIIIIIIIIIIIIIIIIIIIIIIIIIIIIIIIIIIIIIIIIIIIIIIIIIIIIIIIIIIIIIIIIIIIIIIIIGIIIIIIIIIDDDDD
@HISEQ:969:HM2KJBCX2:2:1102:21289:82112 2:N:0:ACTATGCA
GCGTAGAGAGACCCCAACTATCCCTATTAATCATTACGTCGATCCTAGAAACCAACAAAATAGAATCAAACGTCCTATTTCATTATTCCATGCTAATGTATTCAAGCGTAAGCCTGCTTTAAACACTCTAATTTTTTCAAAGTAACAGTCCTGATTCCCCACGACACCAAATTAATGACATCGCGGTTCTTCAGAAGGTAGGAACCGATAATGCCAGTGCGTACCGAGGCACGACCAACAATTCGATCCCGAAATTCAACTACGAGCTTTTTAACTGCAACAACTTTAATATACGCTATTGGAGCTGGAATTACCGCGGCTGCTGGCACCAGACTTGCCCTCCCAA
+
DDB@DDEEHHHHHHGFHHCECGHGGHFHHHCGHCHHEHEEHDEEEEHFEGGE@GHFHEHHHGHHH<EGHHEE1@CEFFGC@GF?GG?GHH1C@<<FHE6DGHDGHGHHHGHDGGHCGDB8DGHFHIFHHFHHHEHHHFHHIHEGHHHHHHHFCCGDHIHHEHFHHHHGHHIHHHHHHHHHDHDDEHIHIII;EHHHIIHHHIHHIHHHHHEIH;HHI<HDIHIIHHEIIIHI=IIIIHHEFFHG:HEHHHHECHIIHHHIIHHGDFGHHGGFE<IIIHEHHEHIHIIHHG=HEIIIHGIIIIHIIIHHHIIHIIIIIIIIHGIIIIIIIHHHHIIIHHIIIDDDBA
@HISEQ:969:HM2KJBCX2:2:1102:15733:83207 2:N:0:ACTATGCA
GCGTAGAGAGACCCCAACTATCCCTATTAATCATTACGTCAATCCTAGAAACCAACAAAATAGGATCGAACGTCCTATTTCATTATTCCATGCTAATGTATTCAAGCGTTAGCCTGCTTTAAACACTCTAATTTTTTCAAAGTAACAGTCCTGTTTCCCTGCAACACCAAATTAATGACATTACAGTTCTTCAGAAAGGAGGAATCAGCGAAGCCAGTGCATACCAGTGGCACGACCAACCTGCTGACCCCGAAATTCAACTACGAGCTTTTTAACTGCAACAACTTTAATATACGCTATTGGAGCTGGAATTACCGCGGCTGCTGGCACCAGACTTGCCCTCCAA
+
BDDDDIIIIIIIHIIHIIIIHIIGIHIIHIGIIIIIII@GHIIGHHIGIIIIIIIIHIHHIIIIIIIDHHHIHIEHHIIIIIIHIII?EHHHHHIIIIIIHIIIIIIGHHHHHIIIIIIHHHIIIIIGHIIIIIIHHIHHIIIHHHIIIIIIIIIHHIIIIIIIIIIIHHHHGIIIIIIIIIIIIIIHHHIIIIIHIIIIIII;HIIIIIIIIHIIIIIIIIIIIIIIIIIIIIIIIIIIIIH<DIIIIIIIIIHIIIIIIIIIIIIIIIIIGIIIIIIIIIIIIIIIIIIIIIIIIIIIIIIIIIIIIIIIIIIIIIIIIIIIIIIIIIIIIIIIIIIIIDDDDD
@HISEQ:969:HM2KJBCX2:2:1102:14612:83047 2:N:0:ACTATGCA
GCGTAGAGAGACCCCAACTATCCCTATTAATCATTACGTCGATCCTAGAAACCAACAAAATAGGTTCGATCGTCCTATTTCGTATTCCATGCTAATGTATTCAAGCGCGAGCCTGCTTTAAGCACTCTAATTTTTTCAAAGTAACAGTCCTGTTTCCCCGCAACAACAAATTAATGCCATCACGGTTCTACAAGAGGGAGGGACCAGTGAGGCCAGTGCATACCAGTGGCACGACCGACCTACTGGCCCCAAAATTCAACTACGAGCTTTTTAACTGCAACAACTTTAATATACGCTATTGGAGCTGGAATTACCGCGGCTGCTGGCACCAGACTTGCCCTCCAA
+
DDDDDIIIIIIIIIIIIIHIIIIIIIIIIIIIIIIIIIIIIIIIIIIIIIIIHIIIGHHHIIIIHHIIIIHIHIIIIIIIIIIC1D1G11<111DGIHIGIHGIIIHD@@GIIIIIHHHHIIIHHHIIHIHHIIIGEHIIIHHHHHIIHHGFHIHIIIIIFIIIIIIIIIHGHII<IIIIIIIIIHHIHGIIGIIIIIIIIIIIIGGIIIIIIIIIIIIIIIIIIIIIIIIIIIGIIIIIGIHEIIIIIHIIIIIIIIIIIHIIIIHIIIIIIIIIIIIIIIIIIIIIIIIIHIIIIIIIIIIIIIIIIIIIIIIIIIIIIIIIIIIIIIIIIIIIIIIIDDDDD
@HISEQ:969:HM2KJBCX2:2:1102:15118:83551 2:N:0:ACTATGCA
GCGTAGAGAGACCCCAACTATCCCTATTAATCATTACGGTGATCCTAGAAACCAACGAAATAGAACCAAGCCGTCCTATTTCATTATTCCATGCTAATATATTCAGACGTTAGCCTGCTTTAAACACTCTAATTTTTTCAAAGTAATAGTCCTGATTTCCAATCACACCAAATAAATGGCATGAAAGTTCCTCAGAAGGTAGAGATTTATCTCACCAGTACAGACAATTAAGCCTGACCAATGGGTAAACCCCGAAGTTCAACTACGAGCTTTTTAACTGCAACAACTTTAATATACGCTATTGGAGCTGGAATTACCGCGGCTGCTGGCACCAGACTTGC
+
ADDDDIIIIIIHGHHIHFHIIIIHIIIIIIIIIIIIIIIIHIIHHHIIIIIIIIGIIIHIHIIIIIIHH?HHHIIIIHIIIIIIHIHGFHHIIIIIIIHHHHIIIIIHIIIIIHIIIIIIGIHHHIHIIIIIIIIIIIIIIIIIIIIIIIIIIIIIIHGIIHHIIIHIIIIIIIIIIIIIIHHIHIIIIIIIIIIIIIIIIIIIIIIIIIIHIIGIIIIIIIIIIIIIIIIIIIIIIIHGHIIIIIIIIIIIIIIIIIIIIIIIIIIIIIIIIIIIIIIIIIIIHHIIIIIGIIIHHIHHIIIIIIIIIIIIIIIIIIIIIIIIHIIIIIIIIIIIDDDDD
@HISEQ:969:HM2KJBCX2:2:1102:16972:83217 2:N:0:ACTATGCA
GCGTAGAGAGACCCCAACTATCCCTATTAATCATTACGGTGATCCTAGAAACCAACAAAATAGAACCATGCCGTCCTATTCTATTATTCCATGCTAATGTATTCGAGCAAAAATGCCTGCTTTAAACACTCTAATTTTTTCAAGGTAAAGGTCCTGGATCCGCAAGACACCCAATAAAGGACATCAAGTTTCTCCAGAAGGTGAGAAATCAACAGTAACAGTTCATACCCCTTAAGGCATGACCATCACGTCAATCCCGAAATTCAACTACGAGCTTTTTAACTGCAACAACTTTAATATACGCTATTGGAGCTGGAATTACCGCGGCTGCTGGCACCAGACTTGCCCTCCAA
+
DDDCDIIHIIIIIIIIIIIIIIIIIIIIIIIIIIIIIHIIIIIIIIIIIIIGIIHIIHHIIIHIIIIIIIIIHHIIIIIGHIIIIIGIIIIIHIIIHIIEHIHIIIHIIIIIIIHHIHHIIIIHIIHIIIHIHIHIIIIIIIIIHHIHHIIGGIIIIIHIIIIIIIIIIIIIIIHIIIIIIIIIIIHIIIIHCHHIHHHHHIIIIIIIIIHIIIIIHHHHIIIIHIIIIIIIIIHIIHIIIIIIIIHGIHGDGIHIIIIIIGIIIHIIHEIIHIIIIIIIIHIIIIIHHIIIIGIIIIHIHIIIIHIIIIIIIIIIIIIIIIIIHIIIIIIIIIIIIIIIIIIIIIIIDDDDD
@HISEQ:969:HM2KJBCX2:2:1102:5671:83660 2:N:0:ACTATGCA
GCGTAGAGAGACCCCAACTATCCCTATTAATCATTACGGTGATCCTAGAAACCAACGAAATAGAACCAATCCGTCCTATTTCATTATTCCATGCTAATGTATTCAGACGTTAGCCTGCTTTAAACACTCTAATTTTTTCAAAGTAACAGTCCTGATTTCCTATCACACCAACTAAATGGCATGAAAGTTCCTCAGAAGGTAGAGATTTATCTCACCAGTACAGACAATTAAGCCTGACCAATGGGTAAACCCCGAAGTTCAACTACGAGCTTTTTAACTGCAACAACTTTAATATACGCTATTGGAGCTGGAATTACCGCGGCTGCTGGCACCAGACTTGCCCTCCAA
+
DDDDDIIIIIIIIIIIIIIIIIIIIIIIIIIIIIIIIIIIIIHIIHHIIIIIIIIIIEHHIIIIIIIIIIIIHHIIIIIIIIIHIIIIHIIIIHIIIIIHIIIIIIIIIIIIIIHHIIIIIIHHHIIHIIIHHIIIIIIIIIIHIIIIIIIIIIIIIIIIIIIIIIHIHIIIIIIGIIIIIHIIIIIIHIGIIIIIIIIIIIIIIIHIIIIIIIIHIIIIIIIIIIIIIHIIIIIIIIIIIHIHHHEIIIIIIIIIIHIIIIIIIIIIIIIIIHIIIIIHIIIIIIIHHHHIIIIIIIIIIIIIIIIIIIIIIIIIIIIIIIIIIIIIHIIIIIIIIHIIIIIDDDDD
@HISEQ:969:HM2KJBCX2:2:1102:6199:85146 2:N:0:ACTATGCA
GCGTAGAGAGACCCCAACTATCCCTATTAATCATTACGGTGGTCCTAGAAACCAACAAAATAGAACCACAACGTCCTATTCTATTATTCCATGCTAATCTATTCAAGCAATAGCCCGCTTTAAACACTCTAATTTTTTCAAGGTAATGGTCCTGGCTCCCCAACACACCCAATTAAGGACATACTGGTTCACCAGAAGGAAGACCCGACAACAGGACAGTACTCGCCAAAGACGGACCGCCCGGCCAAGTCTAAAATTCAACTACGAGCTTTTTAACTGCAACAACTTTAATATACGCTATTGGAGCTGGAATTACCGCGGCTGCTGGCACCAGACTTGCCCTCCAA
+
DCD@DHHHHG1<D@E=HHHHE1DHHHHIIIIGEHHHHIIIHHIIHHIIIIHHCHHHIIGHHIIFHGHIE1FGFEHIHHHHHGHIIFHIFHHIIIHIIIIIHFHHHEHHIIHHIIHIIIHIIIIIIIIIIHHGHHHHIHIIIHHHHHHIHIIIIIIHHHHHIIHIIIIIIIIIHGIHHIIIIIIHIIHGEIHIIIIIIIIIIIIHIIIIGIIIIHIIIIIHHIIIIHIIHHGHIHIIIIIIIIIHIHIIIIIIIIIIIIIIIIIIHHHHIHIIIIHHHIIIIIIIIIIIIIIIIIHIGIIIIIIIIIIIIHHHHGIIIIIHIIIHIIIIHHHH@IHIIIHIGIDDDDD
@HISEQ:969:HM2KJBCX2:2:1102:9105:85350 2:N:0:ACTATGCA
GCGTAGAGAGACCCCAACTATCCCTATTAATCATTACGTCGATCCTAGAAACCAACAAAATAGGTTCGATCGTCCTATTTCGTTATTCCATGCTAATGTATTCAAGCGCGAGCCTGCTTTAAGCACTCTAATTTTTTCAAAGTAACAGTCCTGTTTCCCCGCAACAACAAATTAATGCCATCACGGTTCTACAAGAGGGAGGGACCAGTGAGGCCAGTGCATACCAGTGGCACGACCAACCTACTGGCCCCGAAATTCAACTACGAGCTTTTTAACTGCAACAACTTTAATATACGCTATTGGAGCTGGAATTACCGCGGCTGCTGGCACCAGACTTGCCCTCCAA
+
D@DDDDHIHHDG?<GE=G@HIC?CHHHHIHHIIIHIHHHEHHHCECHHEHIGGEHHHIHIHIHEFHHHHHHD1<<CHIIEHHIIH1F@CGHEGEHIIIHHIGHHDHDHHIDHEHFHHEGIHHCF<@F@EF<D@GHIIAFHEHHHHHGHIHHHHIEHD@FHGIHHHDG@GGHCHGHDFGHEHHHHIIIIIHHHIIIIIIHIIHFIHFIIIHEHGGFHGGEHHEHIIIHHIHIHHGG<>HEIHIHHHIHCFCHIHHIIHGIIIHHGEHHHHHHHFFDHFIHFHHHEHIHHHC<@HCIIIIIIHIIIHIIHHHIIIIHIIHHIIIIGIIHIIIHHEHHGIIIIHDDDB<
@HISEQ:969:HM2KJBCX2:2:1102:15368:85714 2:N:0:ACTATGCA
GCGTAGAGAGACCCCAACTATCCCTATTAATCATTACGGTGATCCTAGAAACCAACAAAATAGAACCATGCCGTCCTATTCTATTATTCCATGCTAATGTATTCGAGCAAAATGCCTGCTTTAAACACTCTAATTTTTTCAAGGTAAAGGTCCTGGTTCCACATGACACCCAATTAAGGACATCATGCTTCTCCAGAAGGTGAGAAATCAACTGCGACAGTTCATACCCCTTAAGGCACGACCATCACGTCAATCCCGAAATTCAACTACGAGCTTTTTAACTGCAACAACTTTAATATACGCTATTGGAGCTGGAATTACCGCGGCTGCTGGCACCAGACTTGCCCTCCAA
+
DDDDDIIIIIIIIIIIIIIIIHIIIIIIIIIIIIIIIIIIIIIHIIIIIIIHIIIIIIIIIIHIIIIIIIIEHIIHIIIHIIIIIIIIIIIIHIIIIIIHIHIIIIIIIIIIIIIIIIIIIIIIIIHIIIIIIIIIIIIIIIIIIIIIIIIIIIIIIIIIIIIIIIIIIIIIIIIIIIIIIIIIIIIIIIIIIIIIIIIIIIIIIIIIIIIIIIIIIIIIIIIIIIIIIIIIIIIIIIIIIIIIIIIIIIIIIIIIIIIIIIIIIIIIHIIIIIIIIIIIIIIIIIIIIIIIIIIIIIHHIIIIIIIIIIIIIIIIIIIIIIIIIIIIIIIIIIIIIIIIIIIIIIIDDDDD
@HISEQ:969:HM2KJBCX2:2:1102:18232:87652 2:N:0:ACTATGCA
GCGTAGAGAGACCCCAACTATCCCTATTAATCATTACGTCGATCCTAGAAACCAACAAAATAGAATCAAACGTCCTATTTCGTTATTCCATGCTAATGTATTCAAGCGTGAGCCTGCTTTAAACACTCTAATTTTTTCAAAGTAACAGTCCTGATTCCCCAAGACACCAAATTAATGACATCATGGTTCGTCAGAAGGTAGGAATCAATAATACCAGTACGTACAATAGCACGACCAATAAATTGATCCCGAAATTCAACTACGAGCTTTTTAACTGCAACAACTTTAATATACGCTATTGGAGCTGGAATTACCGCGGCTGCTGGCACCAGACTTGCCCTC
+
DBDDDIIIIIIIIIIIIHIIIIIIIIIIIIIIIIIIIIIIIIIIIIIIHHHIHIIIHIHIIIIIIIIIHIIHHFHHIIIIIHHIIIIIHIIGHIIIIHIHGFHIIIIIIHIHHIIHIHIIIIHHHHIIIHHGIIIIIIIIIIIIIIIIIIIIIIIIIIIIIHHHHIIIIIHGHIIIIIGIHHIIIIHIHHHIIIIIIHHHHHIIHHIHIIIIIIIIIIIIIIHHIIIIIIIIIIIHIIIHHIIIIIIIIIIIIIIIIIIIIIIIIIIIIIIIIIIIIIIIIIIIIHHIIIIIHIIIIIHIIIIIIIIIIIIIIIIIIIIIIIIIIIIIIIIIIIIIIDDDDD
@HISEQ:969:HM2KJBCX2:2:1102:12760:88041 2:N:0:ACTATGCA
GCGTAGAGAGACCCCAACTATCCCTATTAATCATTACGTCAATCCTAGAAACCAACAAAATAGGATCGAACGTCCTATTTCATTATTCCATGCTAATGTATTCAAGCGTTAGCCTGCTTTAAACACTCTAATTTTTTCAAAGTAACGGTCCTGTTTCCCTGCAACACCAAATTAATGACATTACAGTTCTTCAGAAAGGAGGAATCAGCGAAGCCAGTGCATACCAGTGGCACGACCAACCTGCTGACCCCGAAATTCAACTACGAGCTTTTTAACTGCAACAACTTTAATATACGCTATTGGAGCTGGAATTACCGCGGCTGCTGGCACCAGACTTGCCCTCCAA
+
DDDDDIIIIHIHIIIIIIIIIIIIIIIIIHIIIIIIHIIIIIIIIIIIIIIIIHIIIIHHIIHHHIIIIIIIIIHIIHIIIIHIIIIHGIIIIGGHIIIHIHHIIGIHIHEIIIIGIIHIIIIIIIHIIIIHIIIHIGHIIIIIIIIIHIIIIIIIHIIIIIIIIIIIIIHHHHIIHIHIIIIIIIIIIIIIIIIIIIIIIIIIIIIIIIIIIIIIIIIIIIIIIIIIIIIIIIIIHIIIIIIIHIHIIIHHIIIIIIIIIIIIIIIIIIIIIIHIIIIIIIIIIIHIIIIIIIIIIHIHHIIIIIIIIIIIIIIIIIIIIIIIIIIIIIIIIIIIIIIIIDDDDD
@HISEQ:969:HM2KJBCX2:2:1102:4929:87840 2:N:0:ACTATGCA
GCGTAGAGAGACCCCAACTATCCCTATTAATCATTACATCGATCCTAGAAACCAACAAAATAGAATCGGATGTCCTATTTCATTATTCCATGCTAATGTATTCAAGCGTGAGCCTGCTTTAAACACTCTAATTTTTTCAAGGTAACAGTCCTAATTCCCCGTGACACCAAATTAATGGCATTACGGTTCTTTAGAAGGTGAGAAATCAATAATATCAGTACATACCAACGGCATGACCGAAACATTGATCCCGAGATCCAACTACGAGCTTTTTAACCACAACAATTCTGATATACGCTATTGGAGCTGGAATTACCGCGGCTGCTGGCACCAGACTTGCCCTCCAA
+
DDDDDIIIIHIIIIHHHIHIIIIIIIIIIHIIIIIIIHIIIIIIIIHIIIIHIIIIIIIIIIHIHIGII=HHHHHIIHIIHIIHEGHHGGEFHHHHIIIIICH@HIIHHIIHGHIHIHIIIIGHHIIHIIGGHHIIIIGIHHIIIHIGIIIIIHIIHIHHIHHHHIHIIIIHIIHIHHGFHHIIIIHHGIIIIIHIIHHHHHHIHHGHIIIHHHHHHHHHGIHIIHIIIIIIIIIIIIIIHIHIIHGIHIIHIIIHHHIIIGIIIIIIHHIHIHHGGIIIHIIHFHHIIIHHIIIIIIIIIIIIIIIIIIIIIIHHHIIIIIIIIIIIIIIIIIIIIIIHIIDDDDD
@HISEQ:969:HM2KJBCX2:2:1102:11245:88944 2:N:0:ACTATGCA
GCGTAGAGAGACCCCAACTATCCCTATTAATCATTACGGTGATCCTAGAAACCAACAAAATAGAATCATGCCGTCCTATTTTATTATTCCATGCTAATGTATTCAAGCAAAATGCCTGCTTTAAACACTCTAATTTTTTCAAAGTAAAGGTCCTGGTTCCCCGCGACACCCAATTAAGGGCATCGCGGTTCTCCAGAAGGTGAGAAATTGACTACACCAGTTCATGCCCCTTAAGGCACGACCGATGTGTCAATCCCGAAATTCAACTACGAGCTTTTTAACTGCAACAACTTTAATATACGCTATTGGAGCTGGAATTACCGCGGCTGCTGGCACCAGACTTGCCCTCCAA
+
DDDDDIIIIIIIIIIIIIIIIIIIIIIIIIIIIIIIIHIIIIIIIIIIIIIIIIIIIIIHIHHHIHIIIIIIHCHIIHIIIIIIIIIHIIIIIIIIIIIIIHHIHIIIIIIIIHHIIIIIIIIIIHIHIIIIIIHHIIIIIHIIHHHIHIHIIIIIHIIIIIIIIIIIIIIIIHIHIIIIIIHIIIIIIIIIIIIIIIIIIIIIIIIIIIIIIIIHIIIIIIIIIIIIIIIIIIIIIIIIIIIIIIIIIHGIHGIIIIIIIIIIIIIIIIIIIIIIIIIIIIIIIIIIIHIIIIIIIIIHIIIIIIIIIIIIIIIIIIIIIIIIIIIIIIIIIIIIIIIIHIIIIIICDDDD
@HISEQ:969:HM2KJBCX2:2:1102:20150:88816 2:N:0:ACTATGCA
GCGTAGAGAGACCCCAACTATCCCTATTAATCATTACGTCAATCCTAGAAACCAACAAAATAGGATCAACGTCCTATTTCATTATTCCATGCTAATGTATTCAAGCGCGAGCCTGCTTTAAACACTCTAATTTTTTCAAAGTAACAGTCCTGATTCCCCACCACACCAAATTAATGACATGATGGTTCGTCAGAAGGTAGAAATCAGTAACACCAGTACGTACCGAAGGCACGACCAGCGTACTAATCCCGAAATTCAACTACGAGCTTTTTAACTGCAACAACTTTAATATACGCTATTGGAGCTGGAATTACCGCGGCTGCTGGCACCAGACTTGCCCTCCAA
+
DDDDDIIIIIIII<<<EEHHIIIIIIIIIIIIIIIIIIIIIIIIIIIIHHHHHIIIIIIIIIHIHHHIIHHEHIIIIIIIIIIFHIIIIIIIIIIIIHIIIHHIHHHIHHHIIIIIIHIIIIIHIIHIIIHIIHIIHHIIIIIIHIHIIHIHIHIHIIIIIIIHEHIIIIIIIIIIIIIIIHIIIIIIIIIIIIIIIIIIIIIIIIIHHIIII<HIIIIIIIIIIIIIIIIIIIIIIIIHHIIIIHHIIIHIIIIIIIIIIIIIIHIIIIIIIIIIIIIIIIIIIIIIIIIIIIIIIIIIIIIIIIIIIIIIIIIIIIIIIIIIIIIIIIIIIIIIIIIIDDDDD
@HISEQ:969:HM2KJBCX2:2:1102:17784:89763 2:N:0:ACTATGCA
GCGTAGAGAGACCCCAACTATCCCTATTAATCATTACGGTGATCCTAGAAACCAACAAAATAGAACCATGCCGTCCTATTCTATTATTCCATGCTAATGTATTCGAGCAAAAATGCCTGCTTTAAACACTCTAATTTTTTCAAGGTAAAGGTCCTGGATCCGCAAGACACCCAATAAAGGACATCAAGTTTCTCCAGAAGGTGAGAAATCAACAGTAACAGTTCATACCCCTTAAGGCATGACCATCACGTCAATCCCGAAATTCAACTACGAGCTTTTTAACTGCAACAACTTTAATATACGCTATTGGAGCTGGAATTACCGCGGCTGCTGGCACCAGACTTGCCCTCCAA
+
B@D@@HHHH=G?EFHHHIIGHFEHEEHEHHHHIIGHHHCDC<<CHHHGHHHHHHHHIIIIHHGEHE@@HFEFDHIGI?GHHIHHHHIHHH@HEHHIII?<E<@HHHHIEHHHEHEHHIHHIHHHHHHCHFCGHFHIHEH?GIHHHGFIHHGHIIIIIIHHIIHHHHHIIIHFIHHIIHHGHGHHIHHHGHIHHHIHIIHHHEHHGHIHHIIHHHIGHHFIIHGFIIHFCFHGIHEHCHHGHHFIIIGIHHEGIHIIHHHHHEHHIIIHGHHEIIIIHEEEIIHIIIIIHHFEG@IHHHEGEEEHGHHHIHIHHEHGHIHHIHHHDCCHIGIHHHEHHIHIHEG?ECHIDABDD
@HISEQ:969:HM2KJBCX2:2:1102:15063:90120 2:N:0:ACTATGCA
GCGTAGAGAGACCCCAACTATCCCTATTAATCATTACGGTGATCCTAGAAACCAACAAAATAGAACCATGCCGTCCTATTCTATTATTCCATGCTAATGTATTCGAGCAAAAATGCCTGCTTTAAACACTCTAATTTTTTCAAGGTAAAGGTCCTGGATCCGCAAGACACCCAAATAAGGACATCAAGTTTCTCCAGAAGGTGAGAAATCAACAGCGACAGTTCATACCCCTTAAGGCACGACCATCACGTCAATCCCGAAATTCAACTACGAGCTTTTTAACTGCAACAACTTTAATATACGCTATTGGAGCTGGAATTACCGCGGCTGCTGGCACCAGACTTGCCCTCCAA
+
DDDDDHIIIIIIIIHHIIIIIIIIIIIIIIIIIIIHIIIIIIIIIIIIIIIHIHHIIIIIIHHIHIIIIIIIIIIIIIIIIHIIIIHHHEHIEGHIIIIIIHIHHIIIIIIIIIIHIIIIIHHIIGIIIIHIIIIIIIIIIIIIIIIIIIIIIIIIIIIIIHIIHIIIIHHHHIIHIIIIIIIIHIIIIHHIIIIIIIIIIIIIIIIIIIIIIIIIIIIIIIIIHIIIIIIIIIII<IIIIIIIIIIHIIIHIIIIIIIIIIIIIIIIIIIIIIIIIIIIIIIIIIIIIIIIIIIIIIIIHIIIIIIIIIIIIIIIIIIIIIIIIIIIIIIIIIIIIIIIIIIIIIIIDDDDD
@HISEQ:969:HM2KJBCX2:2:1102:3517:90883 2:N:0:ACTATGCA
GCGTAGAGAGACCCCAACTATCCCTATTAATCATTACGGTGATCCTAGAAACCAACAAAATAGAACCATGCCGTCCTATTCTATTATTCCATGCTAATGTATTCGAGCAAAAATGCCTGCTTTAAACACTCTAATTTTTTCAAGGTAAAGGTCCTGGATCCGCAAGACACCCAATAAAGGACATCAAGTTTCTCCAGAAGGTGAGAAATCAACAGTAACAGTTCATACCCCTTAAGGCATGACCATCACGTCAATCCCGAAATTCAACTACGAGCTTTTTAACTGCAACAACTTTAATATACGCTATTGGAGCTGGAATTACCGCGGCTGCTGGCACCAGACTTGCCCTCCAA
+
D@BDDHIIHHIG1<@GCEHHHGIIHHHIHHIHHGHIIHIIHIIIHHIHEHHHEEHHHIIIHIIHEHGHHHGHIHCHIGIIIIIHIIIIHIIIGGHGHIIHIEDG@HFIHHHHHIIIHHHHHHHHIIHHHHIHIFHIIIHHIIHIHIIIIIHHIIHHHHHIIHIIIIIIIIIHIHIIIIHIIIHHHHIIHHHIIHIIIIIHIIIIHIIIIIIIHHHHIIIIHIIIIIIIIIIIIIIIHHIHIHGIIIIHIHEDHGIIIIIIHIIIIIIIIIIIIIIIIHIIIIIIHEGIIIHHIHGIIIHIHIIGIHHIIIIIHFHIIIIIIIIIIIIIIIIIIIIIIIIIIIIIIIIIDDDDD
@HISEQ:969:HM2KJBCX2:2:1102:19026:90494 2:N:0:ACTATGCA
GCGTAGAGAGACCCCAACTATCCCTATTAATCATTACGTCAATCCTAGAAACCAACAAAATAGGATCGAACGTCCTATTTCATTATTCCATGCTAATGTATTCAAGCGTTAGCCTGCTTTAAACACTCTAATTTTTTCAAAGTAACAGTCCTGTTTCCCTGCAACACCAAATTAATGACATTACAGTTCTTCAGAAAGGAGGAATCAGCGAAGCCAGTGCATACCAGTGGCACGACCAACCTGCTGACCCCGAAATTCAACTACGAGCTTTTTAACTGCAACAACTTTAATATACGCTATTGGAGCTGGAATTACCGCGGCTGCTGGCACCAGACTTGCCCTCCAA
+
DDDDDIIIIIIIIHIIIIIIIIIIIIIIIIIIIIIIIHHIIIIIIIIIHIIIHIIIIGHFHHHHGHIHGIIIIGIIHIIGHHIIIIIIIHHIGHIHIIHHIIIIIIIIIIIIIHIIIIIHIHHIIIHGHIEIIIIIHIIHIIIIIIIIIIIIIIIHIIIIHIIIIIIIIIHIHIIIIIIIIIIIIIIHIIIIIIIIIIIIIIIIIIIIIIIIIIIIIIIIIIIIIIIIHIIIIIIIIIIIIIIIIIIIIIIIIIIIIIIIIIIIIIIIIIIIIIIIIIIIIIIIIIIIIIHIIIIIIIIIIIIIIIIIIIIIIIIIIIIIIIIIIIIIIIIIIIIIIIIIIDDDDD
@HISEQ:969:HM2KJBCX2:2:1102:2043:92540 2:N:0:ACTATGCA
GCGTAGAGAGACCCCAACTATCCCTATTAATCATTACGGCGGTCCTAGAAACCAACAAAATAGAACCGCACGTCCTATTCTATTATTCCATGCTGTAATATTCGAGCAAAGGCCTGCTTTGAACACTCTAATTTTTTCAGAGTAAAAGTCCTGGTCCCCAACACACCCAGTGAAGGGCATGCGGTTCTCCAGAAGAAAAGGCCCGGCCGGACAAGTGCACGCGGTGAGGCGGACCTGCCAGCCAGGCCAAAGGTTCAACTACGAGCTTTTTAACTGCAACAACTTTAATATACGCTATTGGAGCTGGAATTACCGCGGCTGCTGGCACCAGACTTGCCCTCCAA
+
DDDDDIIIIIIIIIIIIIIIIIIIIIIIIIIIIIIIIHIIIIIIIIIIIIIHHIIIIIIIIIIHIIIIIIIGIIIIIIIIHIIIIIIIIEHHHIIIIIIIIIHHIIIIIIIIIIIIIIIIIIIIIIIIIIIIIIIIIIIIIIIIIIIIIIIIIIIIIIIHIIIIIIIIIIIIIIIHIIIIIIIIIIIIIIIIIIIIIIHIIIIIIIIIIIIIIIIIIIIIIIIIIIIIIIIIIIIIIIIIIIHIIIIHGIIIIIIIIIIIIIIIIIIIIIIIIIIIIIIIIIIIIIIIIIIIIIIIIIIIIIIIIIIIIIIIIIIIIIIIIIIIIIIIIIIIIIIIIIIDDDDD
@HISEQ:969:HM2KJBCX2:2:1102:19782:92463 2:N:0:ACTATGCA
GCGTAGAGAGACCCCAACTATCCCTATTAATCATTACGGTGATCCTAGAAACCAACAAAATAGAACCATGCCGTCCTATTCTATTATTCCATGCTAATGTATTCGAGCAAAAATGCCTGCTTTAAACACTCTAATTTTTTCAAGGTAAAGGTCCTGGATCCGCAAGACACCCAATAAAGGACATCAAGTTTCTCCAGAAGGTGAGAAATCAACTGCAACAGTTCATACCCCTTAAGGCATGACCATCACGTCAATCCCGAAATTCAACTACGAGCTTTTTAACTGCAACAACTTTAATATACGCTATTGGAGCTGGAATTACCGCGGCTGCTGGCACCAGACTTGCCCTCCAA
+
DCDDDIIHIIIIIIIIIIIIIIIIIIIIIIIIIIIIIIGIIIIIGIIIIIIEDGHHIHIEHIIIIIHIIIHHHEHHIHHIIIHIIIIIIHFHIEHIIHIHHHHIIIIIIIIIIIIHIIIHIIIIIIIIIHGEHHIIIHHIHHIIHHHHIIHIHIIIIIIIHIHIIIIIIIIIHIIIIIIIIHGHEHHGIIHIIIIIIIIIIIIIIIIIIIIIIIIIIIIIIIIIIIIIIIIIIIIIGIIIIIIGIIIHIIHHIIIIIIIIIIIIIIIIIHIIIIIIIIIIIIIIIIIIIIIIIIIIIIIIIIIIIIIIIIIIIIIIIIIIIIIIIIIIIIIIIIIIIIIIIIIIIIIIDDDDD
@HISEQ:969:HM2KJBCX2:2:1102:18339:92190 2:N:0:ACTATGCA
GCGTAGAGAGACCCCAACTATCCCTATTAATCATTACGGTGATCCTAGAAACCAACAAAATAGAACCATGCCGTCCTATTCTATTATTCCATGCTAATGTATTCGAGCAAAAATGCCTGCTTTAAACACTCTAATTTTTTCAAGGTAAAGGTCCTGGATCCGCAAGACACCCAATTAAGGACATCAAGTTTCTCCAGAAGGTGAGAAATCAACAGCGACAGTTCATACCCCTTAAGGCATGACCATCACGTCAATCCCGAAATTCAACTACGAGCTTTTTAACTGCAACAACTTTAATATACGCTATTGGAGCTGGAATTACCGCGGCTGCTGGCACCAGACTTGCCCTCCAA
+
DDDDDIIHHIIIIIIIIIIIIIIIIIIIIIIIIIIIIIIIIIIIIIIIIIIIHIIIIHIIIIIIIIHIIHIHGIHIIEHIIIGIIIIIIIIIIHHHHIIHIDFEIHGHIHHIIIIIIIIIIIIIIIIIHIHIIFEIIIIIIIIIIIIHHEHIHIIIIIHHIIIIIIIIIIIIIIIHHIIIIIIIIIIIHIIIIHIIIIIIIIIIIIIIHIIIIIIIIIIIIIIIIIIIIIIIIIIIIIIIIIIIIIIIIIHHIIIIIIIIIIIIIIIIIHIIIIIIIIIHIIIIIIIIIIIIHIIIIIIIIIIIIIIIIIIIIIIIIIIIIIIIIIIIIIIIIIIIIIIIIIIIIIIIDDDDD
@HISEQ:969:HM2KJBCX2:2:1102:6984:92661 2:N:0:ACTATGCA
GCGTAGAGAGACCCCAACTATCCCTATTAATCATTACGTCAATCCTAGAAACCAACAAAATAGGATCGAACGTCCTATTTCATTATTCCATGCTAATGTATTCAAGCGTTAGCCTGCTTTAAACACTCTAATTTTTTCAAAGTAACAGTCCTGTTTCCCTGCAACACCAAATTAATGACATTACAGTTCTTCAAGAAGGAGGAATCAGTAAAGCCAGTACATACCATAAGCACGACCAACCTACTGACCCCGAAATTCAACTACGAGCTTTTTAACTGCAACAACTTTAATATACGCTATTGGAGCTGGAATTACCGCGGCTGCTGGCACCAGACTTGCCCTCCAA
+
@AD@DHIHIHHIHIIIHIIIIHIHIIIIIIIIIIIIIIIIIIIIHIIIIIIHHGHIIIIHHHHHHIIIIHHCHHEHIHIIHIHEHIIFEHHIFHHHIHHIHEIIIIIIIIIIIIIIIHIIHIIIIIIHIIIIIIIIHIIIIIIIIIIIIIIIIIHIIIHIIHIIIIIHHHHGHHIIHEHIIIIHHHHIHHEIHIIIIIIIIIIIIIIHIIHIIIIIIIIIIIIIIIIIIIIIIIIIIIIIIIHHHIHIIHIIIIIIIIHIIIIIIIIIIIIIIIIIIIIIIHIIIIIIIIIIIIIIIHHHHIIIIIIIIIIIIIIIIIIIIIIIHIIIIIIIIIIIIIIIIDDDDD
@HISEQ:969:HM2KJBCX2:2:1102:19406:94574 2:N:0:ACTATGCA
GCGTAGAGAGACCCCAACTATCCCTATTAATCATTACGTTGATCCTAGAAACCAACAAAATAGAATCGAACGTCCTATTTCATTATTCCATGCTAATGTATTCAAGCGCGTGCCTGCTTTAAACACTCTAATTTTTTCAAAGTAACAGTCCTGATTCCCCACGACACCAAATTAATGACATCATGGCTCCTCAGAAAGGAGAAACCAATAACACCAGTACATACCAGAGGCATGACCGACGTATTGATCCCGAAATTCAACTACGAGCTTTTTAACTGCAACAACTTTAATATACGCTATTGGAGCTGGAATTACCGCGGCTGCTGGCACCAGACTTGCCCTCCAA
+
CDDDDIIIHIHIIIIIIIIIIIIIIIIIIIIIIIIIIIIIIIIHIIIIIIIIIIIIIHIGHIIIIIIIHIIIIHIIIIIIIIIIIIIIIIIHIHIIIIIIIHIIIIIIIIIIHIIIIIIIIIHIIIIIIIIIIIIIIIIIIIIIHIIIIIIIIHIIIIIIIIIIIIIIIHHGIIIIIIIIIIIIIIIIIIIIIIIIIIIIIIIIIIIIIIHIHIIGIIIIIIIIIIIIIIIIIIIIIIIIIIIHGIIIIIIIIIIIIIIIIIIIIIIIIIIIIIIIIIIIIIIIIIIIIIIIIIIIIIIIIIIIIIIIIIIIIIIIIIIIIIIIIIIIIIIIIIIIIIIIIDDDDD
@HISEQ:969:HM2KJBCX2:2:1102:1753:94931 2:N:0:ACTATGCA
GCGTAGAGAGACCCCAACTATCCCTATTAATCATTACGTCAATCCTAGAAACCAACAAAATAGGATCGAACGTCCTATTTCATTATTCCAGCTCCAATAGCGTATATTAAAGTTGTTGCAGTTAAAAAGCTCGTAGTTGAATTTCGGGACTAATATGTCGGTCGTACTTTGTACGTACTAGCATTATTGGTTTCTCCCTTCTGACGAACCACGATGTCATTAATTTGGTGTCGCGGGAAATCAGGACTGTTACTTTGAAAAAATTAGAGTGTTTAAAGCAAGCTCGCGCTTGAATACATTAGCATGGAATAATGAAATAGGACGTTTGATTCTATTTTGTTGGTTTCTAGGATCGACGTAATGATTAATAGGGATAGTTGGGCAATCTGTTGGT
+
BDDDDIIHHHHIIIIIIIIIHIIIIHHIIIIIIIIIIGGHHIIIIIIHIIIIHIIIIIIIIIHHIHI=GHH<DHHHIHEHHHHHIHHIHHHHCC@G?DEFCCEHHHHHIIIE<CGHHGFHHDHHIHIIIFGHFHECHHHHHHFGIIHIIHHHIGHHIHIIIHGIHHHEIIIIIIIIIIIIHHHIIHIHGIIIIIHHIIIHHIIIIIIIHHHHHHHHHGIHIIIGIIIIIIIIIHIIIIIIIHIHHHIIIIIHHIIIIIIIIIIIIIIIIIHIIIIIIIIIIIIIIIIIIIHHGIIIHIHFIHIIHIIIIIIIIIIIIIIIHHIIIIIIIIIIIIIIIIIHIIIIIIIIIIIIIIIHIIIIIIIIIIIIIIIIIIIIIIHIIIHIIHIIIDDDDD
@HISEQ:969:HM2KJBCX2:2:1102:8292:95042 2:N:0:ACTATGCA
GCGTAGAGAGACCCCAACTATCCCTATTAATCATTACGTGGTCCTAAAACCAACAAAATAGAACCATCGTCCTATTTTATTATTCCATGCTAATGTATTCAAGCAAAAATGCCCGCTTTAAACACTATATTTTTTTCAAAGTAAAAGTCCTAGTTCATTGAAACACCCAAGAGCATCCCAATTCACCAGAAGGTAAGAAATTGGCTACACACCGATTCATGCCCCTAAAGGCATGACCAATATATCCCAATCCCGAAATTCAACTACGAGCTTTTTAACCGCAACAACACTAATATACGCTATTGGAGCTGGAATTACCGCGGCTGCTAACACCAGACTTGCCCTCCAA
+
DDDDDDHIIIIIIIIIIIIIIIGHIIFHHGIIHGFGHHHHGHEHIHHIHIHHIIIHHHHIHIIIIIHHIIIIHIHIHIIHIIIIIGHHGHIHIIIIIIHIIGIHIIIIIIHHIIIIIIIIIIIHIIIHIIHHIHIHIIIIIIIIIIIHHIIIIHIIIIIIIIIIHIIIIHIHHHHIIIIIIHHHIIIIIIIIIIIIIIIIIIIIHIIIHHHIIIIIIIIIIIIIIIIIHIIIIIIIIIIIIIIIHHHIHIHIIIIIIIIIIIIIIHIIIIIIIIIHIIIIIIIIIIHHHIIIIHHHIIIIHIIIIIIIIIIIIIIIIIIIIIIIIIIIIIHGIIIIIIIIIIIIDDDDD
@HISEQ:969:HM2KJBCX2:2:1102:1443:95840 2:N:0:ACTATGCA
GCGTAGAGAGACCCCAACTATCCCTATTAATCATTACGTCGATCCTAGAAACCAACAAAATAGAATCAAACGTCCTATTTCATTATTCCATGCTAATGTATTCAAGCGTGCGCCTGCTTTAAACACTCTAATTTTTTCAAAGTAACAGTCCTGATTCCCCACGACACCAAATTAATGACATCGCGGTTCTTCAGAAGGTAGGAACCAATAATGCCAGTGCATACCGAAGCACGACCGACAATCTGATCCCGAAATTCAACTACGAGCTTTTTAACTGCAACAACTTTAATATACGCTATTGGAGCTGGAATTACCGCGGCTGCTGGCACCAGACTTGCCCTCCAA
+
CCDCDIIIHIIHIIGCHEEHHIGGHEHHHHHHHFHHGHEFDHHHHIHCGHHICGHIHHHHHHIIIIHHHIIHHHHIHHEHHIHIHIHIHIHIHHIHEGHFHHHHHHHHHIHHGGHIGIIIHHHHIHHEHHHHHIHFFHEHHIEHHIIIHHHHHIHFHHGHHHHHHHHHH?C@EHGGFHHIICHECHHHHHDDIIHIIHHHHHHCFCEGHHI<EHEGEHFC@FH=IIIHHHHIHEDEEHHHEHIH<CC<IHGF@G<G<1GCHHFIFIHHHHD<1<CCHHHFHHCC<<@<EHFGHCHEEF@C@HEIHHIIHHCHHDHHHIIIHHGEHG@FIHHEFHEECIIHB?BD<
@HISEQ:969:HM2KJBCX2:2:1102:2008:96255 2:N:0:ACTATGCA
GCGTAGAGAGACCCCAACTATCCCTATTAATCATTACGTCGATCCTAGAAACCAACAAAATAGGTTTGAACGTCCTATTTCATTATTCCATGCTAATGTATTCAAGCGTTAGCCTGCTTTAAACACTCTAATTTTTTCAAAGTAACAGTCCTGTTTCCCTGCAACACCAAATTAATGACATTACAGTTCTTCAGAAAGGAGGAATCAGCGAAACCAGTTCATACCAGTGGCACGACCAACCTGCTGACCCCGAAATTCAACTACGAGCTTTTTAACTGCAACAACTTTAATATACGCTATTGGAGCTGGAATTACCGCGGCTGCTGGCACCAGACTTGCCCTCCAA
+
DDDDDIIIIIIIIIIIIIIIIHHIIIIIIIIIIIIIIIIIIIIIIIIIIIIIIIIIIIIIIIIIIIIIIIIIIIIIGHIIIIIIIIIEEHHHGHIIHIIIHHHIIIIIIIIHHHIIIIIIHIHIIHHHHIIIIIIIIIIIHHIIIIIIIIIIIIIIIIIIIHIIIIIIIIIIIIHIIHHIIIIIIIIHIHIIIIIIIIIIHIIIHIIIIIHHHIIIHHIIIIIIIIIIIIIIIIIIIIIIHIHHEIIIIIIIIIIHIIIIIIIIIIIIIIIIIIHIIIIIIIIHIIIIIIIIIIIIIIIIIIIIIIIIIIIIIIIIIIIIIIIIIIIIIIIIIHIIIIIIIDDDDD
@HISEQ:969:HM2KJBCX2:2:1102:15306:97403 2:N:0:ACTATGCA
GCGTAGAGAGACCCCAACTATCCCTATTAATCATTACGGTGATCCTAGAAACCAACAAAATAGAATCATGCCGTCCTATTTTATTATTCCATGCTAATGTATTCAAGCAAAATGCCTGCTTTAAACACTCTAATTTTTTCAAAGTAAAGGTCCTGGTTCCCCGCGTCACCCAATTAAGGACAGCGCGGTTCTCCAGAAGGTGAGAAATTGACTACACCAGTTCATACCCCTTAAGGCACGACCGATGTGTCAATCCCGAAATTCAACTACGAGCTTTTTAACTGCAACAACTTTAATATACGCTATTGGAGCTGGAATTACCGCGGCTGCTGGCACCAGACTTGCCCTCCAA
+
DDDDDIIIIHIIIIIIIIIIIIIIIIIIIIIIIIIHIIIIIIIIIIIIIIIIIIIIIIIIIIIIIIIIIIHIHIIIHIHIIIIIIIIIHIIIIHHIIIGHHFHIIIHIIIIIIIIIIIIIHIIIIIHIIIIHIHHHIIIIIIIIIIHIIIIIIIIIIHGIIIIIIHIIIIHIIIIIIIIIIIIIIHIIIIIIIIIIIIIIIIIIIHIIHIIIIII<IIIIIIIIIHIIIIHIIIIIIIHIIIIHIIIIIIIIHIHIIHIIIIIIIIIIIIIIIIIIHIIIIIIIIIIIIIIIIHIIIIIIIIIIIIIIIIIIIIIIIIIIIIIIIIIIIIIIIIIIIIIIIIIIIIIDDDDD
@HISEQ:969:HM2KJBCX2:2:1102:4068:98067 2:N:0:ACTATGCA
GCGTAGAGAGACCCCAACTATCCCTATTAATCATTACGTCGATCCTAGAAACCAACAAAATAGAATCAAACGTCCTATTTCATTATTCCATGCTAATGTATTCAAGCGCGAGCCTGCTTTAAACACTCTAATTTTTTCAAAGTAACAGTCCTGATTCCCCACGACACCAAATTAATGACATCGCGGTTCTTCAGAAGGTAGGAACCGATAATGCCAGTGCGTACCGAAGCACGACCAACAATTCGATCCCGAAATTCAACTACGAGCTTTTTAACTGCAACAACTTTAATATACGCTATTGGAGCTGGAATTACCGCGGCTGCTGGCACCAGACTTGCCCTCCAA
+
DBDDDIIHIIIIIIIHIIIIIIIIIIIIHHIIIIIIIIIIIIIIHIIIIHHHHHIIIIIIIIFHIIIIIIIHIIHIIIIIIHIIIHHHHHIGHIIIIIIIIIHHIHHHIIIIHIHIIIIIIIIHIHIIIIIIIHIIIIIIIIIIIIIIIIIIIIIHIIIIIGIIIIHHHIIIHIIIIIIIIIIIIIIIIIHIIIIIIIIIIIIIIIIIIIIIIIIIIIIIIIIIIIIIIIIIIIIIIIIIIHHGIIIIIIIIIIIIIIIIIIIIIIIHIIIIIIIIIIIIIIIIIIHIIIIIIIIIIIIIIIIIIIIIIIIIIIIIIIIIIIIIIIIIIIIIIIHIIIIHDDDDD
@HISEQ:969:HM2KJBCX2:2:1102:14482:97897 2:N:0:ACTATGCA
GCGTAGAGAGACCCCCAACTATCCCTATTAATCATTACGGTGATCCTAGAAACCAACGAAATAGAATCAGTCCGTCCTATTTCATTATTCCATGCTAATGTATTCAGACGTTAGCCTGCTTTAAACACTCTAATTTTTTCAAAGTAACAGTCCTGATTTCCCATCACACCAAATGAATGGCATGAAAGTTCCTCAGAAGGTAGAGATTCATCTCACCAGTGCAGACAATTAAGCCTGACCAATGGGTAAACCCCGAAGTTCAACTACGAGCTTTTTAACCGCAACAACTTTAATATACGCTATTGGAGCTGGAATTACCGCGGCTGCTGGCACCAGACTTGCCCTCCAA
+
DDDADIIIIIIIIIIIIIIIIIIIIIIIIIIIIIIIIIIIIIIIGHIIHIIHIIIIIIHHIIIHIIIIIIIIIHHIIIIIIIIIIIIIIIFHIHIGIIIIIIIIIIIIIIIIIHIIIIIIIIIIIIIIIIIIIIIIIIIIIHIIIIIIIIIIIIIHIIIIIIIIIIIIIIIIIIIIIIIIIIIIIIIIIIIIIIIIIIIIIIIIIIIIIIIIIIIIIIIIIIIIIIIIIIIIIIIIIIIIIIIIHIHIIIIIIIIIIIIIIIIIIIIIIIHIIIIIIIIIIIIIIIIIIIIIIIIIIIIIIIIIIIIIIIIIIIIIIIIIIIIIIIIIIIIIIIIIIIIIIIIIDDDDD
@HISEQ:969:HM2KJBCX2:2:1102:16606:98067 2:N:0:ACTATGCA
GCGTAGAGAGACCCCAACTATCCCTATTAATCATTACGGTGGTCCTAGAAACCAACAAAATAGAACCACAACGTCCTATTCTATTATTCCATGCTAATCTATTCAAGCAATAGCCCGCTTTAAACACTCTAATTTTTTCAAGGTAATGGTCCTGGCTCCCCAACACACCCAATAAAGGACATACTGGTTCACCAGAAGGAAGACCCGACAACAAGACAGTACTCGCCAAAGACGGACCGCCCGGCCAGGCCTAAAATTCAACTACGAGCTTTTTAACTGCAACAACTTTAATATACGCTATTGGAGCTGGAATTACCGCGGCTGCTGGCACCAGACTTGCCCTCCAA
+
DDDDDIIGIIIIIIIIIIIIIIIIIIIIIIIIIIIIIIIIIIIIIIIIIIIIIIIIIHIIIIIIIIIIIHIIIHIHIHHIHHIHIIIIIIIIIHIIIIIIIIHHHIIIIIIIHIIIIIHIIIIIIIIHIIIIIIIIIGIIIIIIIIIHHHIIGIIIIIHIIIHIHIIHIIIIIIIIIIIIIIHHIIHHIIIIIIIIIIIIIIIIIIIIIIIIIIIIIIIIIIIIIIHIIIIIIIIIIIIIIIIIHEIIIHHIIIIIIIIIIIIHIIHIIIIIIIIIHIIIIIIIIIIIIIIIIIHIIIIIIIIIIIIIIIIIIIIIIIIIIIIIIIIIIIIIIIIIIIIIIIDDDDD
@HISEQ:969:HM2KJBCX2:2:1102:11237:99180 2:N:0:ACTATGCA
GCGTAGAGAGACCCCAACTATCCCTATTAATCATTACGGTGATCCTAGAAACCAACGAAATAGAACCAAGCCGTCCTATTTCATTATTCCATGCTAATATATTCAGACGTTAGCCTGCTTTAAACACTCTAATTTTTTCAAAGTAATAGTCCTGATTTCCAATCACACCAAATAAATGGCATGAAAGTTCCTCAGAAGGTAGAGATTTATCTCACCAGTACAGACAATTAAGCCTGACCAATGGGTAAACCCCGAAGTTCAACTACGAGCTTTTTAACTGCAACAACTTGAATATACGCTATTGGAGCTGGAATTACCGCGGCTGCTGGCACCAGACTTGCCCTCCAA
+
DDDDDIIIIFIIIIIIIIIIIIIIIHIIIIIIIIIIIIIIIIIIIIIIIIIIIIHIIIHIIIHIIIIIIIIIIIICHIIIIIIIIHIIHHIHHHIIIIIIIHHIIIFFIFHIHIIIIHHIIIHIIIIIIIIHIIIIIIGHHHIIHHHIIHHIHHIIIIIIHI<HIIIHIHHEHHFIHHDFHHGHHIIHHHH:IHFGGHEHFHHIIIIHIIH91HEHIGCHGGGH?FHEHHCGIHGCCCFCGGEHHGGHHHIHCHEFEHHEHHHDHEHFF<11HGCC<11<1C<?@C1<11HFCC0HHCFD<<1C<1?EFEFHHHC<D<C/@?EC?@C@D1DC@1IIHEGE/010<<D<
@HISEQ:969:HM2KJBCX2:2:1102:11708:99713 2:N:0:ACTATGCA
GCGTAGAGAGACCCCAACTATCCCTATTAATCATTACGTTGTACCTAGAAACCAACAAAATAGGTTCGAACGTCCTATTTCATTATTCCATGCTAATGTATTCAAGCGTTTGCCTGCTTTAAACACTCTAATTTTTTCAAAGTAACAGTCCTGACTCCCCACAACACCAAATTAATGACATCATGGTTCATCAGAAGGGAGAAATCAACGACGCCAGTGCGTACCGAAGGCACGACCGACGTATTGATCCCGAAATTCAACTACGAGCTTTTTAACTGCAACAACTTTAATATACGCTATTGGAGCTGGAATTACCGCGGCTGCTGGCACCAGACTTGCCCTCCAA
+
0B@DBEHEHHHHHIHIHIIIHHHFHFHEHHIIHIIIIFFHHGHHIFHHEFHIIIGIHHHIHC1@CGFEFHHHHHHHCHHGEHEGHIHHGFCEHCE1HHHHHGHE?DGHGHHDCHHIIIIHHHHIIHHHGIHHEGFIHHHFHHFHF@FHHHEGHHIHHHHHHCDIHHIHGHHIHIHHHHIIHHGHHHHFHEIIIHFCG@HHIIHGFHHCIIHHGFHDIIHHFEHCHHIHHHFHHHCCHHF<1HHFC>IIHIHHEECEG<FIHHHHGEHHIIHHHEC?IHEHHHHEF1?EHHHEEHHCEHHGHHIIHIIIIHIHHE/<DDIHHHHHEFEIIIHGCGCEHEDHHDDDDD
@HISEQ:969:HM2KJBCX2:2:1102:9178:99399 2:N:0:ACTATGCA
GCGTAGAGAGACCCCAACTATCCCTATTAATCATTACATCGATCCTAGAAACCAACAAAATAGAATCTGATGTCCTATTTCATTATTCCATGCTAATGTATTCAAGCGTAAGCTTGCTTTAAACACTCTAATTTTTTCAAGGTAACAGTCCTAATTCCCCATAACATCAAATAAATGACATTATGGTTCTTTAGAAGGTGAGAACCAATAAAACCAGTACATACCAAGGCATGACCGATTCCTTGATCCCGAAATTCAACTACGAGCTTTTTAACTGCAACAACTTTAATATACGCTATTGGAGCTGGAATTACCGCGGCTGCTGGCACCAGACTTGCCCTCCAA
+
DDDDDIIIIEHHIIIIIIIIIIIIIIIIIIIIIIIIIIIIIIIIIIIIIIIIIIIIIGHIIIHHIIIIIHIIIIIIIIIIIIIIIIIIIIIIIIIIIIIIIIIIIHIIIIIHIIIIHIIIHHHIIHIIIHGHHIIIIIIIIGIIIIIIIIIHIIIHIIIIIIIIIIIIIIIIHIIIIIIIIIHIEIIIIIIIIIIIIIIIIHIIHIIIIIIHHHIIIHIIIIIIIIIHIIIIIIIIIIIIIHIHIIIIIIIHIIHIIIIIHHIIIIIIHIIIIIIIIIIIIIIIIIIIIIIIIIIIIIIHIIIIIIIIIIIIIIIIIIIIIIIIIIIIIIIIIIIIIIIIDDDDD
@HISEQ:969:HM2KJBCX2:2:1102:13651:99392 2:N:0:ACTATGCA
GCGTAGAGAGACCCCAACTATCCCTATTAATCATTACATCGATCCTAGAAACCAACAAAATAGAATCGGATGTCCTATTTCATTATTCCATGCTAATGTATTCAAGCGTGAGCCTGCTTTAAACACTCTAATTTTTTCAAGGTAACAGTCCTAATTCCCCGTAACACCAAATTAATGGCATTACGGTTCTTTAGAAGGTGAGAAATCAATGATAACAGTGCATACCAACGGCATGACCGAAATATTGATCCCGAAATTCAACTACGAGCTTTTTAACTGCAACAACTTTAATATACGCTATTGGAGCTGGAATTACCGCGGCTGCTGGCACCAGACTTGCCCTCCAA
+
ADDDDIIIIIIIIIIIIHIIIIIIIIIIIIHIHIIIIIIIIHIIIIIIIIIIIIIIIIIIIIHIIIIIIIIIIIIIIHIIIIIIIIIIIIIHIIIHIIIIIIIIIIIHHIHIIIIIIIIIIIIIIIIIIIIIIIIIIIIIIIIIIIIIIIIIIIIIIIIIIIIIIIIIIIIIIIIIIIIIIIIIIIIIIIHIIIIIIIIIIIIIIIIIIIIIIIIIIIIIIIIIHIIIIIIIIIIIIIIIIIIIHGIIIHIIIIIIIIIIIIIIIIIIIIIIIIIHIIIIIIIIIIIIIIIIIIIIIIIIIIIIIIIIIIIIIIIIIIIIIIIIIIIIIIIIIIIIIIIIIIDDDDD
@HISEQ:969:HM2KJBCX2:2:1102:10762:100382 2:N:0:ACTATGCA
GCGTAGAGAGACCCCAACTATCCCTATTAATCATTACGTCGATCCTAGAAACCAACAAAATAGAATCAAACGTCCTATTTCATTATTCCATGCTAATGTATTCAAGCGCGAGCCTGCTTTAAACACTCTAATTTTTTCAAAGTAACAGTCCTGATTTCCCACGACACCAAATTAATGACATCGTGGTTCGTCAGAAGGTAGGAATCAATTTGACCAGTACGTACCGAGGCACGACCGATCAACTGATCCCGAAATTCAACTACGAGCTTTTTAACTGCAACAACTTTAATATACGCTATTGGAGCTGGAATTACCGCGGCTGCTGGCACCAGACTTGCCCTCCAA
+
DDDDDIIIIIIIIIIIIIIIIIIIIIIIIIIIIIIIIIIIIGIIIIIIIIIIIIIIIIHIIIIHIIIIIIIIIIIIIIIIIIIIIIHIIHHIHIIIIIIHHHHIIIIIIIIIIIIIHIIIIIIIIIIHHIIIIIIIIIIIIIIIIHIIIIHAIIHHIIIIIIIIIIHIIIHHIIIIIIIIIHIHHHHIHIIIIIIIIIIHIIIIHIIIIIIIIIIIIIIIIIIIIIIIHIIIIIIIIIIIIIHGIIIIIIIIIIIHIIIIIIIIIIIIIIIIIIIIIIIIIIIIIIIIIIIIIIIIIIIIIHIIIIIIIIIIIIIIIIIIIIIIIIIIIIIIIIIIIIIIDDDDD
@HISEQ:969:HM2KJBCX2:2:1103:18244:2149 2:N:0:ACTATGCA
GCGTAGAGAGACCCCAACTATCCCTATTAATCATTACATCGATCCTAGAAACCAACAAAATAGAATCTGATGTCCTATTTCATTATTCCATGCTAATGTATTCAAGCGTAAGCTTGCTTTAAACACTCTAATTTTTTCAAGGTAACAGTCCTAATTCCCCATAACATCAAATAAATGACATTATGGTTCTTTAGAAGGTGAGAACCAATAAAACCAGTACATACCAAGGCATGACCGATTCCTTGATCCCGAAATTCAACTACGAGCTTTTTAACTGCAACAACTTTAATATACGCTATTGGAGCTGGAATTACCGCGGCTGCTGGCACCAGACTTGCCCTCCAA
+
DDDDDIIIIIIIIIIIIIIIIIIIIIIIIIIIIIIIIIIIIIIIIIIIIIIIIIIIIIIIIHIIIIIIIHHFHIIIIIIIIIIIIIIIHIIIHIIIIIIIIIIIIIIIIIIIIIIIIIIIIHIIIHIHIIIIIIIIIIIIHIIIIIIIIIHIIIIIGIIIIIIIIIHIIIIIIIIHIIIIIIIIIIIIHIIIIIIIIIHIIIIIHIIIIIIIIIIIIIIIIIIIIIIIIIIIIIIIIIIIIIIHIIIHIGIIIIHHIIIHIIIIIIIIIIIIIIIIIIIIIIIIIIIIIIIIIIIIIIIIIIIIIIIIIIIIIIIIIIIIIIIIIIIIIIIIIIIIIIIIDDDDD
@HISEQ:969:HM2KJBCX2:2:1103:9997:2206 2:N:0:ACTATGCA
GCGTAGAGAGACCCCAACTATCCCTATTAATCATTACGTTGATCCTAGAAACCAACAAAATAGAATCGAACGTCCTATTTCATTATTCCATGCTAATGTATTCAAGCGCGTGCTTGCTTTAAACACTCTAATTTTTTCAAAGTAACAGTCCTGACTCCCCACAACATCAAATTAATGACATCATGATTCATCAGAAGGGAGAAATCAATGACATTAGTACGTACCGAAGGCACGACCGACGTATTGATCCCGAAATTCAACTACGAGCTTTTTAACTGCAACAACTTTAATATACGCTATTGGAGCTGGAATTACCGCGGCTGCTGGCACCAGACTTGCCCTCCAA
+
DDDDDIIIIIIIIIIIIIIIIIIIIIIIIIIIIIIIIIIIIIIIIIIIIIIIIIHIIIIIIIHIIIIIIIIIHIIIGHHIIIIIIIIIIIIIIHHGIIIIIIIIIIIIIIIIHIIIHIIIIIIIIIIIIIIIIIIIIIIIIIIIIIIIIIIIIIIIIIIIIIIIIIIIIIIIIIIIIIIIIIHIIIIIIIIIIIIIIIIIIIIIIIIIIIIIIIHIIIIIIIIIIIIIIIIIIIIIIIIIIIIHHIIIIIIIIIIIIIIIIIIIIIIIIIIIIIHIIIIIIIIIIIIIIIIIIIIIIIIIIIIIIIIIIIIIIIIIIIIIIIIIIIIIIIIIIIIIIIIIIDDDDD
@HISEQ:969:HM2KJBCX2:2:1103:16564:2277 2:N:0:ACTATGCA
GCGTAGAGAGACCCCAACTATCCCTATTAATCATTACGTCGATCCTAGAAACCAACAAAATAGAATCAAACGTCCTATTTCATTATTCCACGCTAATGTATTCAAGCGTGCGCCTACTTTAAACACTCTAATTTTTTCAAAGTAACAGTCCTGATTCCCCACGACACCAAATTAATGACATCGTGGTTCTTCAGAAGGTAGGAACCAATAATGCCAGTGCGTACCGAAGCATGACCGACAATTTGATCCCGAAATTCAACTACGAACTTTTTAACTGCAACAACTTTAATATACGCTATTAGAGCTGGAATTACCGCAGCTGCTGGCACCAGACTTGCCCTCCAA
+
DDDDDIIHIIHHHIIIIIIIIIIIIIIIIIIHHIHHIIIIIIIIHIIIIIIIIIIIIIIIIIEHIIIIHIHIIIIHIIIIIIIIIHIHFFIIGIHIIIHIIIIIIHIHHIIHHHIHIIIIIHIIIIFIIIIIIIIIIIIIIIIIIIIIHIIIHIIIIHGIIIIIIIIIIIIIIIHIIIIIHIIIIIIIIIIIIIIIIIIIIIIIIIIIIIIIIIIIIIIIIHIIIIIIIIIIIHIIIIIIIIIHIIGIIIHIIHHIIIIIHEIIIHIIIIIIIIIIIIIIIIHIIIIIIIIIIIIIIIIIIIIIIIIIIIIIIIIIIIIIIIIIIIIIIIIIIIIIIIIIDDDDD
@HISEQ:969:HM2KJBCX2:2:1103:1690:3344 2:N:0:ACTATGCA
GCGTAGAGAGACCCCAACTATCCCTATTAATCATTACATCGATCCTAGAAACCAACAAAATAGAATCGGATGTTCTATTTCATTATTCCATGCTAATGTATTCAAGCGTGAGCCTGCTTTAAACACTCTAATTTTTTCAAGGTAACAGTCCTAATTCCCCGTGACACCAAATTAATGGCATTACGGTTCTTTAGAAGGTGAGAAATCAATAATATCAGTACATACCAACGGCATGACCGAAACATTGATCCCGAAATTCAACTACGAGCTTTTTAACTGCAACAACTTTAATATACGCTATTGGAGCTGGAATTACCGCGGCTGCTGGCACCAGACTTGCCCTCCAA
+
DDDDDHIIIIIIIIIIIIIIIIIIIIIIIIIHIIIIIIIIIIIIIIIIIIIIIIIIIIIIIIHHIIIIIIIIIIIIIII?HIIIIIIIIIHIIIIHIIIIIHHIIHHHIIIIIIIIIIIIIIIHIIIIHIIIIIIIIIIIIIIIIIIIIIIIIIIIIIIIIIIIIIIIIIIIIIIIIIIIIIIIIIIIIIIIIIIIIIIIIIIIIIIIIIIIIIIIIIIIIIIIIIIIIIIIIIIIIIIIIIIIHHIHIIIIIIIIIIIIIIIIIIIIIIIIIIIIIIIIIIIIIIIIIIIIIIIIIIIIIIIIIIIIIIIIIIIIIIIIIIIIIIIIIIIIIIIIIIIIIIDDDDD
@HISEQ:969:HM2KJBCX2:2:1103:18400:3243 2:N:0:ACTATGCA
GCGTAGAGAGACCCCAACTATCCCTATTAATCATTACGGTGATCCTAGAAACCAACAAAATAGAACCATGCCGTCCTATTCTATTATTCCATGCTAATGTATTCGAGCAAAAATGCCTGCTTTAAACACTCTAATTTTTTCAAGGTAAAGGTCCTGGATCCGCAAGACACCCAATTAAGGACATCAAGTTTCTCCAGAAGGTGAGAAATCAACAGCGACAGTTCATACCCCTTAAGGCATGACCATCACGTCAATCCCGAAATTCAACTACGAGCTTTTTAACTGCAACAACTTTAATATACGCTATTGGAGCTGGAATTACCGCGGCTGCTGGCACCAGACTTGCCCTCCAA
+
ACDDDIIIHIIIHIIIGIIIIIIIHIIIIIIIIIIIIIGHIIIIHIHIIIIIHIHIIHHHIHHIHIIIIIIIIHIHIIIIIIIIIIIIIIIIHHIIIIGHHHHIHIIHIIIIIHHIIIIIHIHIIIIIIHIIIIIIHIIIIIHIIIIIHIGGHEHHGIIHEHEIIIIIHHIHHGHGIIIIIIIIIIIIHHHHIHIIIIIIIIIIIIIIIIIIIIIIIIIIIIIHIIIIIIIIIIIIIIIIIIHIIIIIHIIHIIIIIIIIIHIIIIIIIIIIIIIIIIIIIIIHIHIIIIIIHIHIIIHIIIIIIIIIIIIIIIIIIIHIIIIIIIIIIIIIIIIIIIIIIIIIIIIIDDDDD
@HISEQ:969:HM2KJBCX2:2:1103:21231:2653 2:N:0:ACTATGCA
GCGTAGAGAGACCCCAACTATCCCTATTAATCATTACGTCAATCCTAGAAACCAACAAAATAGGATCGAACGTCCTATTTCATTATTCCATGCTAATGTATTCAAGCGTTGGCCTGCTTTAAACACTCTAATTTTTCAAAGTAACAGTCCTGTTTCCCTGCAACACCAAATTAATGACATTACAGTTCTTCAAGAAGGAGGAATCAGTAAAGCCAGTACACACCATTGGCACGACCAACCTACTGACCCCGAAATTCAACTACGAGCTTTTTAACTGCAACAACTTTAATATACGCTATTGGAGCTGGAATTACCGCGGCTGCTGGCACCAGACTTGCCCTCCAA
+
DDDDDIHHIIIHGEHGHH<FFHHIIIIIIIHHHHIHHIGHHHHGHHIIHHHHFHIIHIHIHIHHIHIHHHHH1@EDHEFHHIHHHEGHGIHHHHHHHGHIIHHHHGHIIHCHHHHHIIGFHHHHIIIHIHHIHHFHHIIIIIHHHIEHIHHHHHGIIIHIIIHIIIHHGHIIHIIIIIHHIIIIIIIIIIIIIIHIIIIIHHHHIHIHIIHIIIIIIIIHHHIIGIIIIIHIHHIIHGIIIHHFHIIIIIIHHIIHIIIIIIIIIIIIIIIHHEIIIIIHHCCIIIIIIIIIIIIHHFEHIIIIIIIIIIIIIIIIIIIIIHIIIIIIIIIIHIIIIIIIDDDDC
@HISEQ:969:HM2KJBCX2:2:1103:12299:4618 2:N:0:ACTATGCA
GCGTAGAGAGACCCCAACTATCCCTATTAATCATTACTTCAGTCCCTCAAACCAACAAAGGAGACTAAAGTCCTATTCTATTATTCCATGCTAATGTATTCCGGCGCTAGCCTGCCTGGAACACTCTAATTTTCTCAAGGTAAAATATCTGAGCCCGAGACCAATAAATGAATATCAGAAACGTTAACAGAAGGATGGAAGGGCGCCGCTGCACACGCAATCAGCGGACATTGGCGCCCTCCCAGAAATCCAACTACGAGCTTTTTAACTGCAACAACTTTAATATACGCTATTGGAGCTGGAATTACCGCGGCTGCTGGCACCAGACTTGCCCTCCAA
+
DDDDDIIIIIIIIHHIIIIIIIIIIIIIIHIHHIIIIIIIIIIIIIIIIHIF?HIIIHIIGIIIIIIGHIIGIH?HIHHIIIGIIIHIIIIIIIIIHIIIIIIHHIIIIIIIIHHIICHIHHHIIIIHIIIIIIHIIIIIIIIIIIHIGIHGHHHHIIHHIIIIHIIHHIIIIIIHHIIIIIHEHHGIIIHIHIIHIIIIIIIIIIIIIIIHIIIIIIIIIHHIIIIIIIIIIIIIHEHGHEHIIIIIHIIIIIIIIIIIIIIIIIIHIIIIIIIIIIHEIIIIIIIIIIIIIIIIHIIIIIIIIIIIIIIIIIIIIIIIHIIHIIIIIIIIIIDDDDD
@HISEQ:969:HM2KJBCX2:2:1103:15431:5041 2:N:0:ACTATGCA
GCGTAGAGAGACCCCAACTATCCCTATTAATCATTACGTCGATCCTAGAAACCAACAAAATAGAATCAAACGTCCTATTTCATTATTCCATGCTAATGTATTCAAGCGTAAGCCTGCTTTAAACACTCTAATTTTTTCAAAGTAACAGTCCTGATTCCCCACGACACCAAATTAATGACATCGCGGTTCTTCAGAAGGTAGGAACCGATAATGCCAGTGCGTACCGAAGCACGACCAACAATTCGATCCCGAAATTCAACTACGAGCTTTTTAACTGCAACAACTTTAATATACGCTATTGGAGCTGGAATTACCGCGGCTGCTGGCACCAGACTTGCCCTCCAA
+
DBDDDCEHIIIGHIHHIHHIIIIIIIIIIIIIIIIIIHG?F<EHIIIIIFHGFGHHIIIEHIGGIIIGIIICDHCHHIHHHIIHHHHEHGH?EHEHHHHIIGHHHIHFIHHHHIIIGHHFFHFHHHIHIHEHHEGHHIGHHHIIIHIHEHCHHH@FIIIHHHHHHHHGHH@GFHHH@FGGHHIHGHHHIIIHHIHHGCFGHHHHIHIHHHFAHHHHDEHHHEGCGIIHDHHFEC@FGHGE@<@GEGHH<IHHHIHIHHE@HHEF<10EHHCFH@EEIHHIHHG<<<GHIIHCHC@C@EEHGIIIHEIIIIHCCHHHHIHHHE@EHHHHIHHCC@<CHIHG?@@B@
@HISEQ:969:HM2KJBCX2:2:1103:19116:4828 2:N:0:ACTATGCA
GCGTAGAGAGACCCCAACTATCCCTATTAATCATTACGTCAATCCTAGAAACCAACAAAATAGGATCAAACGTCCTATTTCATTATTCCATGCTAATGTATTCAAGCGTTAGCCTGCTTTAAACACTCTAATTTTTTCAAAGTAACAGTCCTGTTTCCCTGCAACACCAAATTAATGGCATTACAGTTCTTCAGAAAGGAGGAATCAGCGAAGCCAGTGCATACCAGTGGCACGACCAACCTGCTGACCCCGAAATTCAACTACGAGCTTTTTAACTGCAACAACTTTAATATACGCTATTGGAGCTGGAATTACCGCGGCTGCTGGCACCAGACTTGCCCT
+
DDADDIIIEDE?GEHHHHIIIIHCGHHHIHHEHIHEHHCGH=EHE@FFFHF?HHHHCHCHCDFEHFHHEC1DFE=GHHGGCCCHEEHH1DHC@HHHHEFCHHHIHH@GHIHHGHHGHHGHHGCHHHEHEGHHHHEHHIHIHIIIIIIIHHFA@HFFHFGIHFHEHHHCIIHHHHHHCIIIIIIIIHIHIIHIIIIHIHHHHHHHHIHHIIIIHFIHHHIIIHIIHHHGEDIHGIHHGHHFFHHIIGIHIGHHEHHHHIIIHHIGIHIIIIIIHHHIIIIIHHEHHHHIIIIHDIIIHHFCEIIIGHHEIIIIIIHIIIHHHIHHIIIHHHIHIIIIHDADDD
@HISEQ:969:HM2KJBCX2:2:1103:19728:6137 2:N:0:ACTATGCA
GCGTAGAGAGACCCCAACTATCCCTATTAATCATTACATCGATCCTAGAAACCAACAAAATAGAATCGGATGTCCTATTTCATTATTCCATGCTAATGTATTCAAGCGTGAGCCTGCTTTAAACACTCTAATTTTTTCAAGGTAACAGTCCTAATTCCCCGTAACACCAAATTAATGGCATTACGGTTCTTTAGAAGGTGAGAAATCAATGATAACAGTGCGTACCAACGGCATGACCGAAATATTGATCCCGAAATTCAACTACGAGCTTTTTAACTGCAACAACTTTAATATACGCTATTGGAGCTGGAATTACCGCGGCTGCTGGCACCAGACTTGCCCTCCAA
+
DDDDDIIIIIIIIIGIIHHIIIIIIIIIIIIIIIIIIIIIIIIIHIIIIIIHIIIIIIIIIIIIIIIIHIIIIIIIIIIIIIIIIIIIHIIIIIIIIIIIIIIIIHHIIIIIIIIIIIHIIIIHIIIIIHIIIIIIIIIIIIIIIIIIIIIIIIIIIIHIIIIIIIIIIIIIIIIIIHIIIIIIIIIIIIIIIIIIIIIIIIIIIIIIIIIIIIIIIIIIIIIIIIIIIIIIIIIIIIIIIIIHIFIIIIIIIIIIIIIIIIIIIIIIIIIIIIIIIIIIIIIIIIIIIIIIIIIIIIIIIHIIIIIIIIIIIIIIIIIIIIIIIIIIIIIIIIIIIIIIIIDDDDD
@HISEQ:969:HM2KJBCX2:2:1103:14081:7637 2:N:0:ACTATGCA
GCGTAGAGAGACCCCAACTATCCCTATTAATCATTACGTCAATCCTAGAAACCAACAAAATAGGATCAACGTCCTATTTCATTATTCCATGCTAATGTATTCAAGCGCGAGCCTGCTTTAAACACTCTAATTTTTTCAAAGTAACAGTCCTGATTCCCCACCACACCAAATTAATGACATGATGGTTCGTCAGAAGGTAGGAATCAGTAACACCAGTACGTACCGAAGGCACGACCAGCGTACTAATCCCGAAATTCAACTACGAGCTTTTTAACTGCAACAACTTTAATATACGCTATTGGAGCTGGAATTATCGCGGCTGCTGGCACCAGACTTGCCCTCCAA
+
DDDDDIHIIIIIIIIIIIIIIIIIIIIIIIIIIIIIIIIIIIIHIIIIIIIIIIIIIIHIIIIHIIIIIIIFHHIIIIIIIIIIIIGIIIHIIIGIIIIIIIIIIHIIIIHHIIIIIIIIIIIIIIIIIHIIIIIIIIIIIIIIIIIIGIIIIIIIIHIIIIIIHHHIIIIIIIIIIIIIIIIIIIIIIIIIIIIIIIIIIIIIIIIIIIIIIIIIIIIIIIIIIIIIIIIIIIIIIIIIIIIHIIIIIIIIIIIIIIIIIIIIIIIIIIIIIIIIIIIIIIIIIIIIIIIIIIIIIIIIIIIIIIIIIIIIIIIIIIIIIIIIIIIIIIIIIIIIIIIIDDDDD
@HISEQ:969:HM2KJBCX2:2:1103:13511:8020 2:N:0:ACTATGCA
GCGTAGAGAGACCCCAACTATCCCTATTAATCATTACGGTGATCCTAGAAACCAACGAAATAGAATCAGTCCGTCCTATTTCATTATTCCATGCTAATGTATTCAGACGATAGTCTGCTTTAAACACTCTAATTTTTTCAAAGTAACAGTCCTGATTTCCAACCACACCAAATAAATGGCATGAAAGTTCCTCAGAAGGTAGAGATCCATCTCACCAGTACAGACAATTAAGCCTGACCAATGGGTAGACCCCGAAGTTCAACTACGAGCTTTTTAACTGCAACAACTTTAATATACGCTATTGGAGCTGGAATTACCGCGGCTGCTGGCACCAGACTTGCCCTCCAA
+
ADDDDIIIIIHIIIIIIIIIIIIIIIHHHHIHHIHIIHHHIIHHIIIIHIIHIIIIIHIIIIIHHIIIIIIIIIIIIGHIIIHHIIIFHHIHIIIIFHHHIGIGHHIHHIIHIHIIHHIHHHIIHHHHIHHIIIIIIIIIHGHHHIHHHHHHHIHHHIIHHHHHHHHHIIIHHHHIIIIIHIIIHIHIIIIIIIIHIHHHEIHHHGEHHGHHIIIIIIHIIIIIHIIHGIIIIHIIHIHHHCGHHFCIIIIIIHIHIIHIIIIHHHIIIIHIIIHHHIHHIIIIIHHEFHIIIHHIIHIHIHIIIIHIIIIIHHIIIIIIIIIIIIIIIHIIIIIIIHIIIIIDDDDD
@HISEQ:969:HM2KJBCX2:2:1103:13176:8284 2:N:0:ACTATGCA
GCGTAGAGAGACCCCAACTATCCCTATTAATCATTACGGTGATCCTAGAAACCAACGAAATAGAATCAGTCCGTCCTATTTCATTATTCCATGCTAATGTATTCAGACGATAGTCTGCTTTAAACACTCTAATTTTTTCAAAGTAACAGTCCTGATTTCCAACCACACCAAATAAATGGCATGAAAGTTCCTCAGAAGGTAGAGATCCATCTCACCAGTACAGACAATTAAGCCTGACCAATGGGTAGACCCCGAAGTTCAACTACGAGCTTTTTAACTGCAACAACTTTAATATACGCTATTGGAGCTGGAATTACCGCGGCTGCTGGCACCAGACTTGCCCTCCAA
+
CDDDDIHIIIIIIIIHIIIIIGHHHIIIIIIIIIIIIIIIIIHHHIIIHIIFGHIIIIIIIIIHHHIIIIHHHIIGIIIIIHHHIIIIIGHHIIIHIIIIIIIIIIIIIIIIIIIHIHIIIIIIIHIIIIIHIHIIIIIIIIIIIIIIIIIIIIIIIIIIIIIIIIIIIIIIIIIIHHHIIIIIHIIIIIIIIIIIIIIIIIIIIIIIHHIIIIIIIIIIIIIIIIIIIIIIHIIIIIIIIIIHHFAIIIIIIIIIIIIIIIIIIIIIIIIIIIIIIIIIIHIIIIIHIHIIIIIIIIIIIIIIIIIIIIIIIIIIIIIIIIIIIIIIIIIIIIIIIIIIIIIDDDDD
@HISEQ:969:HM2KJBCX2:2:1103:13590:9132 2:N:0:ACTATGCA
GCGTAGAGAGACCCCAACTATCCCATTAATCATTACGGTGATCCTAGAAACCAACAAAATAGAACCATGCCGTCCTATTCTATTATTCCATGCTAATGTATTCGAGCAAAAATGCCTGCTTTAAACACTCTAATTTTTTCAAGGTAAAGGTCCTGGATCCGCAAGACACCCAATAAAGGACATCAAGTTTCTCCAGAAGGTGAGAAATCAACAGTAACAGTTCATACCCCTTAAGGCATGACCATCACGTCAATCCCGAAATTCAACTACGAGCTTTTTAACTGCAACAACTTTAATATACGCTATTGGAGCTGGAATTACCGCGGCTGCTGGCACCAGACTTGCCCTC
+
DC?BDHIHIHHIHHICHHIIII?HIIHIIIHIIIHIFHHIHI?EHIGHHIHHCFCHHHIHHEHIIIIIGCHGCHDHFFH@@HIHHIHGECHEHHIIICHIHCFCHHHIIIIHIIHIHICHHIIIHHHHGHIIIHGGEHHIFHCFHHHHIIHIIIIHHHHHIIGIIIHHCCIIIHHHHGHIHGIIIIIHHIIHIIHHIIHGIIIIIHHHIIIIIHHHGHHIHIIHIHIIIIIGIIHHHHIHIIIIHHHFIIIHH<IIHIIIHHHHHHIHHHEFGHHIIIIIIHIIIIIHHIIIIIIHIIHHIIIIHHIIIIHIHEIIIGIIIIIIIIIIIIIHIIIIIIIIIIIHDCDDD
@HISEQ:969:HM2KJBCX2:2:1103:18825:10326 2:N:0:ACTATGCA
GCGTAGAGAGACCCCAACTATCCCTATTAATCATTACGTCAATCCTAGAAACCAACAAAATAGGATCAAACGTCCTATTTCATTATTCCATGCTAATGTATTCAAGCGTTAGCCTGCTTTAAACACTCTAATTTTTTCAAAGTAACAGTCCTGTTTCCCTGCAACACCAAATTAATGACATTACAGTTCTTCAAGAAGGAGGAACCAGTAAAGCCAGTACATACCAGAGGCACGACCAACTTACTAATCCCGAAATTCAACTACGAGCTTTTTAACTGCAACAACTTTAATATACGCTATTGGAGCTGGAATTACCGCGGCTGCTGGCACCAGAACTTGCCCTCCAA
+
@DDADIIEHIEIHHIIIIIIIIFHIIIIIIIHHIIHHIIIIIIGIIIHIIIIHIHIEHHHIHHHHIHIIHIHEHHHHIIIHFGHIIGIIIIHIHHHIHHIIHGIIIIIIIIHHHHIHIIIIIHIIGIIIIHHHIHHHIHIHIHIIIGIIIIIIIIIIIIIHIIHIIIGIIHHIIHHIIIIIIIIIIIIIIIIIHIIIIIIIIIIFHHIHIIIIIIIIIIIIIIIIIIHHIIIIIHIGIHIIIHHGDDHIIIHIIIIIIIIIHIIIIIIHIIIHHIIHIIIHIIIIIIIIIIIIIIIIIIIIIIIIIIIIIIIIHIIIIIIIIIIIIHIIIIIIIIIIIIGIIDDDDD
@HISEQ:969:HM2KJBCX2:2:1103:3581:10660 2:N:0:ACTATGCA
GCGTAGAGAGACCCCAACTATCCCTATTAATCATTACATCGATCCTAGAAACCAACAAAATAGAATCGGATGTCCTATTTCATTATTCCATGCTAATGTATTCAAGCGTGAGCCTGCTTTAAACACTCTAATTTTTTCAAGGTAACAGTCCTAATTCCCCGTGACACCAAATTAATGGCATTACGGTTCTTTAGAAGGTGAGAAATCAATAATATCAGTACATACCAACGGCATGACCGAAACATTGATCCCGAAATTCAACTACGAGCTTTTTAACTGCAACAACTTTAATATACGCTATTGGAGCTGGAATTACCGCGGCTGCTGGCACCAGACTTGCCCTCCAA
+
CADDDIIIHIIIIIIIIIIIIIIIIGFHIIHIIIIIIIIIIHHIIEHHIIIIIIIIIIIFHIIIIIIIGIIIIIIIIIHHIIHHHHIHIGIIIHHIIHIHHIIIIIIIIIHHIHHIIIIIHIHIIIIIHHHIIIIIHHHHHHGIIIIIIIIIIHIIIIIHHHIIIIIHIIIIHIIIIHIIIIIIIIIIIIIIIIIIIIIIIIIIIIHIIIIIIIIIIIHIIIIIIIHIIIIIIIIIIIIIIIIIHGIIIIIIIIIIIIIIIIIIIIIIIIIIIIIIIIIIIIIIIIIIIIIIIIIIIIIHIHIIIIIIHIIIIIIIIIIIIIIIIIIIIIIIIIIIIIIIIIDDDDD
@HISEQ:969:HM2KJBCX2:2:1103:18701:10305 2:N:0:ACTATGCA
GCGTAGAGAGACCCCAACTATCCCTATTAATCATTACGGTGATCCTAGAAACCAACGAAATAGAATCAGTCCGTCCTATTTCATTATTCCATGCTAATGTATTCAGACGATAGTCTGCTTTAAACACTCTAATTTTTTCAAAGTAACAGTCCTGATTTCCCATCACACCAAATAAATGGCATGAAAGTTCCTCAGAAGGTAGAGATCCATCTCACCAGTGCAGACAATTAAGCCTGACCAATGGGTAGACCCCGAGGTTCAACTACGAGCTTTTTAACTGCAACAACTTTAATATACGCTATTGGAGCTGGAATTACCGCGGCTGCTGGCACCAGACTTGCCCTCCAA
+
DDDDDIIIIIIIIIIIIIIIIIIIIIIIGHIIIIIIIIIIIIIIIIIIIHIGHIIIIHIIIIIIIIIIIIIGIIIIIHIIIIIIIIIIIIHHHIIHHHIIIIIIIIIIIIIIIIIIIIIHIIIIIIIIIIIIIIIIIIIIHIIHIIIEIIIIIIIIIIIIHHIHIHIIIIIIIIIIIHIIIIIIIIIIIHIIIIIIIIIIHIIIIIIIIIIIIIIIIIIIIIIIIIIIIIIIHHGIIIIIIIIIHGFIIIHIIIIIIIIIIIIIIIIIIIIIIIIIIIIIIHHHIIIHIIIIIIIIIIIIIIIIIIIIIIIIIIIIIIIIIIIIIIIIIIIIIIIIIIIIIIIDDDDD
@HISEQ:969:HM2KJBCX2:2:1103:17317:11080 2:N:0:ACTATGCA
GCGTAGAGAGACCCCAACTATCCCTATTAATCATTACGGTGATCCTAGAAACCAACTAAATAGAACCATGCCGTCCTATTTTATTATTCCATGCTAATGAATTCAGGCACTAGCCTGCTTTGAGCACTCTAATTTTTTCAAGGTAATAGTTCTGCTTCCCCAACGCACCAAGTGAATGGCGTGCTGGTTATTCAGAAGGTAAGAACCCACCACGCCAGTACGGACAGTGAAGCCCGACCGACGGACAGATTCCGAAATTCAACTACGAGCTTTTTAACTGCAACAACTTTAATATACGCTATTGGAGCTGGAATTACCGCGGCTGCTGGCACCAGACTTGCCCTCCAA
+
<<0<<<0<1011<<<0<E11111111C?<11111<?G101<<F@HC1<11<1<1DG11111<1DC1@1111DE<CF0111<DC11<C1<D1<<1<1111/<C111<D11<C18@<DHG@@B1<81<CFCHHF?@B@CBC8FC8<HB8<<1$<<<8<C?2<0$<<;<C..BGEF.B:8-:-,G@FHC?ECED/:////-//B/<<<:00C<C:/FIIHECD0?@EFHIGFHC</?HD</-<10/1C<<A</0/111D11D1<<1CCCD1<01F1<<<111EGFD1FC111111<00</111F@C<<1G1EIHEHHHF//<?GD1C1CC<D1<GFC1<11<=DGCD000<
@HISEQ:969:HM2KJBCX2:2:1103:15377:11705 2:N:0:ACTATGCA
GCGTAGAGAGACCCCAACTATCCCTATTAATCATTACGGTGATCCTAGAAACCAACAAAATAGAACCATGCCGTCCTATTTTATTATTCCATGCTAATCTATTCAAGCACAAGCCTGCTTTAAGCACTCTAATTTTTTCAAGGTAATAGCTCTGCTTCCCCAACGCACTAACTTAATAGCATGCTGGTTGTTCAGAAGGTAGGAATTCATCAGGCCAGTGCGGACAGTGAAGCCCGACCAACCGACGAACTCCGAAATTCAACTACGAGCTTTTTAACTGCAACAACTTTAATATACGCTATTGGAGCTGGAATTACCGCGGCTGCTGGCACCAGACTTGCCCTCCAA
+
?DDDDGHIIIHEHHIIIHIIIIGEHIIIIIIIIIHIHIIIIIIIGHHIIIIGHIIIIHHHIIHFIHIII?GHHEHHIIIHHIIIIIHIIIIHHHIIIIFHHEGHHIHHIIIIIIHIII@HIHHIFIIHHHHFEHHIIIIIIIIIIIIIIIHHIHIHHIIIIIIIIIIHHHHHHHHHHIHHHHIHGIIHH@HIIIIIIIIIIIIIIHHIIIIIIIIIIIHHIIIIIIIGHHHIIIHIHIIIIHIHGDDIIIIIIIIIIIIHHHHGHIIIGHIIGIIIHIIIIIIIIHIIIIIIIHIIIIIIIIIIIHIIIIIIIIHIIIIIIIIIIIIGIIIIIIIIIIIIIIIDDDDD
@HISEQ:969:HM2KJBCX2:2:1103:19659:11541 2:N:0:ACTATGCA
GCGTAGAGAGACCTCAACTATCCCTATTAATCATTACGGTGATCCTAGAAACCAACAAAATAGAACCATGCCGTCCTATTCTATTATTCCATGCTAATGTATTCGAGCAAAAATGCCTGCTTTAAACACTCTAATTTTTTCAAGGTAAAGGTCCTGGATCCGCAAGACACCCAATTAAGGACATCAAGTTTCTCCAGAAGGTGAGAAATCAACAGCGACAGTTCATACCCCTTAAGGCATGACCATCACGTCAATCCCGAAATTCAACTACGAGCTTTTTAACTGCAACAACTTTAATATACGCTATTGGAGCTGGAATTACCGCGGCTGCTGGCACCAGACTTGCCCTCCAA
+
D?@DBIIHIICGHHEHFGHHHHEHHHIIIHIEHHIHFEHHIHIGHHHHFHEGF@HCGHHIHGH?FHFEH?FHIHDFHHHEHHCGHGHICHH1DGF@EHHHIHHG@DEHHHHGGHCHCG@@GHGHGFCHHHFEGFGHHIHH?IHB1DIHHEHHHHEHE<GHDFIHHHECHHFHGHFHGHHHHHGGHHGCFG@CGHHGHIHHHHHFEHGFDHHHHHFH@HHHFHHHGGHHHEIIHEFF:IIHFHHHHCIIIHHEHHHHDHHHIHEHHIIIIHGFIIIHIIIHHEHHHIIIHHHHHEHHHHH=IIIIHIHHIHHHHIGCIHHIIHHHD@HIIHHIIIIIIHIIIIIHHIIIDACDD
@HISEQ:969:HM2KJBCX2:2:1103:13864:11737 2:N:0:ACTATGCA
GCGTAGAGAGACCCCAACTATCCCTATTAATCATTACGGTGATCCTAGAAACCAACAAAATAGAACCATGCCGTCCTATTCTATTATTCCATGCTAATGTATTCGAGCAAAAATGCCTGCTTTAAACACTCTAATTTTTTCAAGGTAAAGGTCCTGGATCCGCAAGACACCCAATAAAGGACATCAAGTTTCTCCAGAAGGTGAGAAATCAACAGTAACAGTTCATACCCCTTAAGGCATGACCATCACGTCAATCCCGAAATTCAACTACGAGCTTTTTAACTGCAACAACTTTAATATACGCTATTGGAGCTGGAATTACCGCGGCTGCTGGCACCAGACTTGCCCTCCAA
+
DDDDDIIIIIIIIIIIIIIIIIIIIIIIIIIIIIIIIIIIIIIIIIIIIIIIIIIIIIIIIIIIIIIIIIGHIIIIIHIIIIIIIIIIIIIIIIIIIIIHHHHIIIIIIIIIIIIIIIIIIIIIIIIIIIIIIIIIIIIIIIIHIIIIIIIIIIIIIIIIIIIIIIIIIIIIIIIIIIIIIIIIIIIIIIIIIIIIIIIIIIIIIIIIIIIIIGIIIIIIIIIIIIIGIIIIIIIIHIIIIIIIIIIHIIHDIIIIIIIIIIIIIIIIIHHIIIIIIIIIIHIIIIIIIIIIIIIIIIIIHIHIIIIIIIIIIIIIIIIIIIIIIIIIIIIIIIIIIIIIIIIIIIIIDDDDD
@HISEQ:969:HM2KJBCX2:2:1103:13329:12600 2:N:0:ACTATGCA
GCGTAGAGAGACCCCAACTATCCCTATTAATCATTACGGTGATCCTAGAAACCAACAAAATAGAATCATGCCGTCCTATTTTATTATTCCATGCTAATGTATTCAAGCAAAATGCCTGCTTTAAACACTCTAATTTTTTCAAAGTAAAGGTCCTGGTTCCCCGTGACACCCAATTAAGGGCATCGCGGTTCTCCAGAAGGTGAGAAATTGACTACACCAGTTCATACCCCTTAAGGCACGACCGATGTGTCAATCCCGAAATTCAACTACGAGCTTTTTAACTGCAACAACTTTAATATACGCTATTGGAGCTGGAATTACCGCGGCTGCTGGCACCAGACTTGCCCTCCAA
+
DDDDDIIIFHHGHHFHIIIIIHHHHHHIHHIHHEHIHIFHHHIIIHIIHIHCCFFHCHIFHIIIIIIHIHIIIHHIIIIIGIIIIHIH?FHIIIIHHHHHIGHHHIHEHEHHIIGIIIIIHIHGFIHHGHHGHHIIIIHIIHHHHHHGHHHHIIIHHEHDGIIHHIIHHIIIIEIIIGIIIIHIIIIIIIIIHHHCGHHIIHIIIIIIIIIIIIIIIIHHHHIIIIIIHIHHIIHHHIIIHHHGIIIIHHDHHIIIHHHIIIHIIIIIHHHIHIHHHEIHIIIIIHIIHHHGEIIIIIIIIIIHIIIIIIIHIIHIIIIIIIIIIHIIGIIIIIIIIIHIIIHIIIIDDDDB
@HISEQ:969:HM2KJBCX2:2:1103:15272:13178 2:N:0:ACTATGCA
GCGTAGAGAGACCCCAACTATCCCTATTAATCATTACGGTGATCCTAGAAACCAACAAAATAGAATCATGCCGTCCTATTTTATTATTCCATGCTAATGTATTCAAGCAAAATGCCTGCTTTAAACACTCTAATTTTTTCAAAGTAAAGGTCCTGGTTCCCCGCGACACCCAATTAAGGGCATCGTGGTTCTCCAGAAGGTGAGAAATTGACTACACCAGTTCATACCCCTTAAGGCACGACCGATGTGTCAATCCCGAAATTCAACTACGAGCTTTTTAACTGCAACAACTTTAATATACGCTATTGGAGCTGGAATTACCGCGGCTGCTGGCACCAGACTTGCCCTCCAA
+
DDDDDIIIIIIIIIIIIIIIIIIIIIIIIIIIIIIIIIIIIIIIIIIIIIIHHIIIIGIIIIIHIIIIIHHIIIIIIIIIIIIIIIIIIHIIIIIIIIIIIGIHIIIIIIIIIIIIIIIIHIIIIIIIHHIIIIIHHIIIIIIIIIIIHIIIIHHIIIIHIIIIHIIIIIIIIHHIIIIIIIIHIIIIIIIIIIIIIIIIIIIIIIIIIIIIHIIIIIIIIIIIIIIIIIIIIIIIIIIIIIIIIIIIIHHIIIIIIIIIHHIIIIHHCIIIIIIIIIIIIIIIIIIIIIIIHIIIIIIIIIIIIIIIIIIIIIIIIIIIIIIIIIIIIIIIIIIIIIIIIIIIIIIDDDDD
@HISEQ:969:HM2KJBCX2:2:1103:12753:13649 2:N:0:ACTATGCA
GCGTAGAGAGACCCCAACTATCCCTATTAATCATTACGTCAATCCTAGAAACCAACAAAATAGGATCGAACGTCCTATTTCATTATTCCATGCTAATGTATTCAAGCGTTAGCCTGCTTTAAACACTCTAATTTTTTCAAAGTAACAGTCCTGTTTCCCTGCAACACCAAATTAATGACATTACAGTTCTTCAGAAAGGAGGAATCAGCGAAGCCAGTACATACCAGTGGCACGACCAACCTGCTGACCCCGAAATTCAACTACGAGCTTTTTAACTGCAACAACTTTAATATACGCTATTGGAGCTGGAATTACCGCGGCTGCTGGCACCAGACTTGCCCTCCAA
+
DDBDDIIIIIIIIIIIIIIIIIIIIIIIIIIIIIIIIIIIIIIIIHIIIIIIIIIIIIIIIIHIIIIIIIIIIHIIIIIIIIIIIIIGIIIIIIIIIIIIIIIIIIIIIIIIIIIIIIIIIIIIIIIIIIIIIIIIIIIIIIIIIIIIIIIIIIIIHIIIIIIIIIIIIIIIIIIIIIIIIIIIIIIIIIIIIIIIIIIIIIIIIIIIIIIIIIIIIIIIIIIIIIIIIIIIIIIIIIIIIHIIHIIIIIIHIIIIIIIIIIIIIIIIIIIIIIIIIIIIIIIIIIIIIIHIIIIIIHHGHIIIIIIIIIIIIIIIIIIIIIIIIIIIIIIIIIIIIIIIIDDDDD
@HISEQ:969:HM2KJBCX2:2:1103:11825:13914 2:N:0:ACTATGCA
GCGTAGAGAGACCCCAACTATCCCTATTAATCATTACTTCAGTCCTAGAAACCAACAAAATAGAACCAAAGTCCTATTCCATTATTCCATGCTAATATATTCAAGCAAACATGCCTGCTTTAAACACTCTAATTTTTTCAAAGTAAAAGTCTTGGATCCCTAGCGCACTCAATTAAGAGCACACTAGTTCCCCAAAAGGAAAAGCCCAAAGTTGCAGTACAAACCTTTCGGTTGACGGCAACTATAAGCCCAAAATTCAACTACGAGCTTTTTAACTGCAACAACTTTAATATACGCTATTGGAGCTGGAATTACCGCGGCTGCTGGCACCAGACTTGCCCTCCAA
+
DDDDDIIIIIIIIIIIIIIIIIIIIIIIIIIIIIIIIIIIIIIIIHGIIIIIIIIIIHIIIIIIIIIGHIEHIIIIIIHIIIIIIHIIHIIIIIIIIHHIIHHIHHIIIIIIHIIIIHHHHHIIHIIHHHIIIIIIHIIIHIIIIIIIIHIIHHIHIIIIIIIHIHIIIIIHIIIIIIIIIIIIHHHIIHIIIIIGIIIIIIIIIHIIIIIIIIIIIIIIIGIIIIIIIIIIIIIIIHGIIIHHFIIIIGIIIIIIIIIIIIHHIHIIIIIIIHIIIIIIIIIIIHIIIIIIIIIIIIIIIIIIIIIIIIIIIIIIIIIIIIIIIIIIIIIIIHHIIIIIIDDDDD
@HISEQ:969:HM2KJBCX2:2:1103:8271:14484 2:N:0:ACTATGCA
GCGTAGAGAGACCCCAACTATCCCTATTAATCATTACGGTGGTCCTTGAACCAACAAAATAGAACCACGACGTCCTATTCTATTATTCCATGCTAATCTATTCAAGCAAAAGCCTGCTTTAAACACTCTAATTTTTTCAAGGTAATGGTCCTGGCTCCCCGGCACGCCCAATTAAGAACATACCGATTCACCAGAAAGATAGACCCGACGACAGAACAGTACTCGCCAGAGACGGACCGTCCGGCCAGGCCTAAAATTCAACTACGAGCTTTTTAACTGCAACAACTTTAATATACGCTATTGGAGCTGGAATTACCGCGGCTGCTGGCACCAGACTTGCCCTCCAA
+
DDDDDHGIIIIHIIIIIIIIIIIIIIIIIIIIIIIIIIIIIIIIIHIIIIGEHIIIIIIIIHIIIIIIIHIIHDEHIIIHIIIHHHIIIIIHIIGIHIHIIHHIIIIIIIIIIIIIIHIIIIIIIIIIIIHIIIIIHHIHHHIIIHIHIIIIIIIIIIHIIIIIHFHIIIIIHHHIIIIIIIIIIIIHHIIIIIIIIIHIIIHIHIIIIIIIIIIIIIIIIHIIHIIIIIIIIIIIIIHHIIIIIHHIIIHIIIIIHHIIIIIHIHIIIIIIHIIIIIIIIIHIHHHHIIHGIIIIIIHGDFIIIIIIIIIIIIIIIIIIIIIIIIIIIIIIIIHIIIIIIIDDDDD
@HISEQ:969:HM2KJBCX2:2:1103:17193:14276 2:N:0:ACTATGCA
GCGTAGAGAGACCCCAACTATCCCTATTAATCATTACGGTGATCCTAGAAACCAACAAAATAGAACCATGCCGTCCTATTCTATTATTCCATGCTAATGTATTCGAGCAAAAATGCCTGCTTTAAACACTCTAATTTTTTCAAGGTAAAGGTCCTGGATCCGCAAGACACCCAATTAAGGACATCAAGTTTCTCCAGAAGGTGAGAAATCAACAGCGACAGTTCATACCCCTTAAGGCATGACCATCACGTCAATCCCGAAATTCAACTACGAGCTTTTTAACTGCAACAACTTTAATATACGCTATTGGAGCTGGAATTACCGCGGCTGCTGGCACCAGACTTGCCCTCCAA
+
DDDDDHHIIIIIIIIIIIIIIIIIIIIIIIIIIIIIIIIIHIIIIIIIIIIIIIIIHIIIIIHIIIHIIIIIIIIIIIIIIIIIIIIIIIIIIHHIIHIHHCHHHHHIIIIIIIIHIIIGIIHIIIIIIIIIIIIIIIIIIIIIHIIIIIIIHIIIIIIHIIIIIIHIIIIIIIIIIIIIIIIIIIHIIIHIHIIIIIIIIIIIIIIIIIIIIIIIIIIIIIIIIIIIIIIIIIIIIIIIIIIIIIIIIIIHIIIIIIIIIIIIIIIIIIIIIIIIIHIIIIIIIIIIIIIIIIIIIIIIIIIIIIIIIIIIIIIIIIIIIIIIIIIIIIIIIIIIIIIIIIIIIIIIDDDDD
@HISEQ:969:HM2KJBCX2:2:1103:12010:14785 2:N:0:ACTATGCA
GCGTAGAGAGACCCCAACTATCCCTATTAATCATTACGTCAATCCTAGAAACCAACAAAATAGGATCAAACGTCCTATTTCATTATTCCATGCTAATGTATTCAAGCGTTAGCCTGCTTTAAACACTCTAATTTTTTCAAAGTAACAGTCCTGTTTCCCTGCAACACCAAATTAATGACATTACAGTTCTTCAGAAAGGAGGAATCAGCGAGACCAGTACGTACCAATGGCACGACCAACCTGCTGACCCCGAAATTCAACTACGAGCTTTTTAACTGCAACAACTTTAATATACGCTATTGGAGCTGGAATTACCGCGGCTGCTGGCACCAGACTTGCCCTCCAA
+
ADDCCIHIIIIIIIHHDHHHFHIHIHIIHIGIHHHIIHIFHIIIIIIIIIIGHIHIIEHHHHHHHEHICGHHHHHHHHIIIHIHIHIIIIIIGEHHIIHIIIIIIIIHHHHHIIHGHHHHHIIHIIHHHIHIIHHHHIIIHIIIIIIHHHHFHFHIHEFIIIIIIHHHHHHGHIHIIIIIIIHIIIIIHHIIIIIIIIIIIIIHHIHIIIHHIHIIIIIIIIIIIIIIIIIIIIIIIIHHIHHHGIIHHHHIIIIIIIHHIIIIIIIIIIIIIIHHEHHHHIHHHHFIGHIIIIIIIHHIIIIIIIIHIIIIIIIIIIIIGIIIIHIIIIIIIIIIIIIIIADDDD
@HISEQ:969:HM2KJBCX2:2:1103:9269:16350 2:N:0:ACTATGCA
GCGTAGAGAGACCCCAACTATCCCTATTAATCATTACCCCAGTCCTAGAAACCAACAAAATAAGACTGAAGTCTTATGTCATTATTCCATGCTAACATATTCAAACAATCGTTTGCTTTGAACACTCTAATTTTTTCAAAGTAAAATTCCTACAGTCAGAAAACACCAATAAAGGCACCTCCCACATGTAGAATAATTGGCTTAAAAAATGTAATCAACAATGTTGAAACAAGTTTTACACCAAAAGGTTCAACTACGAGCTTTTTAACTGCAACAACTTTAATATACGCTATTGGAGCTGGAATTACCGCGGCTGCTGGCACCAGACTTGCCCTCCAA
+
DDDDDIIIIIIIIIIIIIIIIIIIIIIIIIIIIIIIIIIIIIIIIIIIIIIIIHHIIIHIIGHHHIIIIIGHIHIHIIIIIHHIIHIIHIHHIIIIIIIIIIIIHIIHIIHHIIIHIIIIIIIIIIIIIIIIIIIIIIIHIIIIIIIIIIIIIIIIIIIIIIIIIIIIIIIIIHIIIIIHHIHIIIIIIIIIIIIIIIIIIIIIIIIIIIIIIIIIIIIIIIIIIIIIIHIIIIIHGFIIIIIIIIIIIIIIIIIIIIIIIIIIIIIIIIIIIIIIIIIHIIIIIIIIIHGIHHIIIIIIIIIIIIIIIIIIIIIIIIIIIIIIIIIIIIIIIIDDDDD
@HISEQ:969:HM2KJBCX2:2:1103:10550:16667 2:N:0:ACTATGCA
GCGTAGAGAGACCCCAACTATCCCTATTAATCATTACGTCGATCCTAGAAACCAACAAAATAGAATCAAACGTCCTATTTCATTATTCCATGCTAATGTATTCAAGCGTACGCCTGCTTTAAACACTCTAATTTTTTCAAAGTAACAGTCCTGATTCCCCACGACACCAAATTAATGACATCGCGGTTCTTCAGAAGGTAGGAACCAATAATGCCAGTACGTACCGAAGCACGACCAACAATTCGATCCCGAAATTCAACTACGAGCTTTTTAACTGCAACAACTTTAATATACGCTATTGGAGCTGGAATTACCGCGGCTGCTGGCACCAGACTTGCCCTCCAA
+
BB@DDIHGFHIIHHGHGIHII?HEHIIIIIIIIIIHIIHIGHIIFHHHHIHHHHIIIHIIIIIGHHHHHHIGHHHHIIIHHIIIHIHICHFHHE@IIEHIIIIHIIHHIHDHHIHIGHHGHFIIHHGHFGHIIHHIHIHIHIIIIIHHFGIHIHGHH@GEEHIHHIIIIHHHEEHIIIHHIIIIIHHE?HIIIIIIHHIHHGCFHIHHIGIIIIHIIIIIIHHHGIHIIIHIIIIHIHIIHC<<IIIDIHIIIIIHIIIIIIIHHHIIIIIHEFHGIIHIHHFIHIIHHIHHIGIIIIIIIIHHGIIIIIHCIHHGIIIHHIIIIIIHIHGIHIEHDIHE@DDDD
@HISEQ:969:HM2KJBCX2:2:1103:2316:17913 2:N:0:ACTATGCA
GCGTAGAGAGACCCCAACTATCCCTATTAATCATTACGGCGGTCCTAGAAACCAACAAAATAGAACCGCACGTCCTATTCTATTATTCCATGCTGTAATATTCGAGCAAAGGCCTGCTTTGAACACTCTAATTTTTTCAAAGTAAAAGTCCTGGTCCCCAACACACCCAGTGAAGGGCATGCGGTTCTCCAGAAGAAAAGGCCCGGCCGGACAAGTGCACGCGGTGAGGCGGACCTGCCAGCCAGGCCAAAGGTTCAACTACGAGCTTTTTAACTGCAACAACTTTAATATACGCTATTGGAGCTGGAATTACCGCGGCTGCTGACACCAGACTTGCCCTCCAA
+
ADDDBHFHIHIIHIIIGIIGIIIIIIIIIIHIIIIIIIIIGIHIIIIIIIICHHHIHIIIIIGGIIIGHIIDEECHHIIIIIIHIIIEFHIHIHIIIHHHGIHIIIIIIIIIIIIIIIIHHIIIIHIHIIIIIIIIIIIIIHEHIIIIIHIIHIHIHIHHIIIHEIIHHIIIHIIIIIIIIIIIIIIHIHIIIIIIIIIIIIIIIIIIIIIIIIIIIIHIIIIIIIIIIIIIIIIIIIIIIHHIIIHHIIIIIIIIHIIIIIIIIIIIIIIIIIHIIIIIIIIIIIIIIHIIIIIIIIIIIIIIIIIIIIIIIIIIIIIIIIIIIIIIIIIIIIIIIIIDDDDD
@HISEQ:969:HM2KJBCX2:2:1103:8889:17771 2:N:0:ACTATGCA
GCGTAGAGAGACCCCAACTATCCCTATTAATCATTACGGTGATCCTAGAAACCAACGAAATAGAATCAGTCCGTCCTATTTCATTATTCCATGCTAATGTATTCAGACGATAGTCTGCTTTAAACACTCTAATTTTTTCAAAGTAACAGTCCTGATTTCCCATCACACCAAATAAATGGCATGAAAGTTCCTCAGAAGGTAGAGATCCATCTCACCAGTGCAGACAATTAAGCCTGACCAATGGGTAGACCCCGAAGTTCAACTACGAGCTTTTTAACTGCAACAACTTTAATATACGCTATTGGAGCTGGAATTACCGCGGCTGCTGGCACCAGACTTGCCCTCCAA
+
ADDDDIIIIIHIIIIIIIIIIIIIIIIIIIIIHIIIIIIIIIIIIHIIIIIIIIIIHIIIIIIIIHIIIIIGIHIHIIIIIIIIIIIIIHHIIGIIIIIIHHIIIIHIIIIIIIIIIIIIIIIIIHHHHIIIHIIIHIIIIIHHHIIIIIHIHIHIHHIIIIHIIIIIIHIIIIHIHIIIIIIIIIIIIIIHIIIIIIIIIIIHIIHIIIIIIIIIIIIIIIIIIIIIIIIIIIIIIIIHIIIIIHFIIIIIIIIIIIHIIIIIIIIIIIIIIIIIIIIIIIIIHIIIHIIIIIIIIIIIIIIIIIIIIIIIIIIIIIIIIIIIIIIIIIIIIIIIIIIIIIIDDDDD
@HISEQ:969:HM2KJBCX2:2:1103:7196:17874 2:N:0:ACTATGCA
GCGTAGAGAGACCCCAACTATCCCTATTAATCATTACATCGATCCTAGAAACCAACAAAATAGAATCGGATGTCCTATTTCATTATTCCATGCTAATGTATTCAAGCGTGAGCCTGCTTTAAACACTCTAATTTTTTCAAGGTAACAGTCCTAATTCCCCGTGACACCAAATTAATGGCATTACGGTTCTTTAGAAGGTGAGAAATCAATAATATCAGTACATACCAACGGCATGACCGAAACATTGATCCCGAAATTCAACTACGAGCGTTTTAACTGCAACAACTTTAATATACGCTATTGGAGCTGGAATTACCGCGGCTGCTGGCACCAGACTTGCCCTCCAA
+
DDDDDHIIIIIIIIIIIIIIIIIIIIIHIIIIIIIIIIIIHIIIIIIIIIIIIIHIIIIIIIIIIIIIIIHHHHGIHIIHIIIIHIIHIIEHIIIIGIIIIHIIIIIIIIIIIIIIHIIIIHIIIHIHIIIIIIIIIIIIIIHIIIIIIIIIIHIIIIIIIIHIIIIIIIIIIIIIIHIIIIIIIIIIIIIIIIIIIIIIIIIIIIIIIIIIHIGIIIHIIIIIHIIHIIIIIIIIIIIIIIIIHGIIIIIIIIIIIIIIIIIIIIIIIIIIIIHIIIIIIIIIIIIIIIIIIIIIIIIIIHIIIIIIIIIIIIIIIIIIIIIIIIIIIIIIIIIIIIIIIIDDDDD
@HISEQ:969:HM2KJBCX2:2:1103:2266:19784 2:N:0:ACTATGCA
GCGTAGAGAGACCCCCAACTATCCCTATTAATCATTACGGTGATCCTAGAAACCAACAAAATAGAACCATGCCGTCCTATTCTATTATTCCATGCTAATGTATTCGAGCAAAAATGCCTGCTTTAAACACTCTAATTTTTTCAAGGTAAAGGTCCTGGATCCGCAAGACACCCAATTAAGGACATCAAGTTTCTCCAGAAGGTGAGAAATCAACAGCGACAGTTCATACCCCTTAAGGCATGACCATCACGTCAATCCCGAAATTCAACTACGAGCTTTTTAACTGCAACAACTTTAATATACGCTATTGGAGCTGGAATTACCGCGGCTGCTGGCACCAGACTTGCCCTCCAA
+
<<DDDHHHIIIIHHIH/EHH1CGCGHIII?H@FGH@HEGHHHHEHIIHH?<FH<FCEEEHHHHFHC@FHHE@1CHCHIHHHHH?EHHEF1<<F@1CC?@FCD<D@HHHIIIIHII@H?GHHHIIIIIHG8CEGHCIHHFFGHIHIGHIHGHCBHIGIIHCIDHHHHHHDHHCIIHGCC@C/HFHHHIIIHHHF<HHHEHHHHHHIIIIHIHHGHFGH<5EHHECHGHHIHHCEH<G@IHGEH@HFEHHHEHCGHHEDHIIIIHHE@C=IIHHGHHHIIIHHIHHHCFHIHHF@HIIHIHHH@IHIIIHHHHHEHEHCHHGIIHDHHIIHIIHIIIIIIHHFCHHH=DHID?DDD
@HISEQ:969:HM2KJBCX2:2:1103:14315:20641 2:N:0:ACTATGCA
GCGTAGAGAGACCCCAACTATCCCTATTAATCATTACATCGATCCTAGAAACCAACAAAATAGAATCGGATGTCCTATTTCATTATTCCATGCTAATGTATTCAAGCGTAAGCTTGCTTTAAACACTCTAATTTTTTCAAGGTAACAGTCCTAATTCCCCATAACATCAAATAAATGACATTATGGTTCTTTAGAAGGTGAGAACCAATAAAACCAGTACATACCAAGGCATGACCGATTCCTTGATCCCGAAATTCAACTACGAGCTTTTTAACTGCAACAACTTTAATATACGCTATTGGAGCTGGAATTACCGCGGCTGCTGGCACCAGACTTGCCCTCCAA
+
DDDDDIIIIIIIIIIIIGIIHIIIIIIIIIIIIIIIIIIHIIIIIIIIIHIIIIFHIHIIIIHHIIIIIIIIIGIIIIIIFIIIIIIIIGHHGHIIHHIIHIIIIIIIIIIIIIIIIHIIHEHHHHHIIIHIIIIIIIIIIIIIIIHHIGIIIIIIIIIIIIIIIIIIIIIIIIIIIHIIIIIIIIIHIIIIIIHHIIHIIIIIHIIIIIHHIGIIIIIIIIIIIIIIIIIIIIIIHHHIIIHFIIIIIIIIIIIIIIIIIIIIIIIIIIIIIHIIIIIIIIIIIIIIIIIIIIIHIIIIIIIIIIIIIIIIIIIIIIIIIIIHIIIIIIIIIIIIIIIIDDDDD
@HISEQ:969:HM2KJBCX2:2:1103:20422:20573 2:N:0:ACTATGCA
GCGTAGAGAGACCCCAACTATCCCTATTAATCATTACATCGATCCTAGAAACCAACAAAATAGAATCGGATGTCCTATTTCATTATTCCATGCTAATGTATTCAAGCGTGAGCCTGCTTTAAACACTCTAATTTTTTCAAGGTAACAGTCCTAATTCCCCGTGACACCAAATTAATGGCATTACGGTTCTTTAGAAGGTGAGAAATCAATAATATCAGTACATACCAACGGCATGACCGAAACATTGATCCCGAAATTCAACTACGAGCTTTTTAACTGCAACAACTTTAATATACGCTATTGGAGCTGGAATTACCGCGGCTGCTGGCACCAGACTTGCCCTCCAA
+
DDADDHIIIIIIIHIHIIIIIIHIIIIIIHHHIIIIHIIIIIIIIIIIIIIHFHIIIII?EHHHHHHICHHIIH?GHFHIGIIHHHIGCEHEHHIHHHHIHHHHHHHHHHIHGHHGHHIHIIIIIHIIHHHHHHHHHFHIHHHHHIHGHHHIHGHHHHFHHHHIHIIHIIHFHIIIIIIHIIIHIIHIIIHHIIIIIIIIIIIIIHIIIIIHHHFGHIIGIHHIIIIIHIIIIIIIIIIIIIIGHEIHFGIHEIIHIIIIIIGIHIIIIIIIIIHIIIIIIIIIIIHHIIIIIIIIIIHIHHIIIIIIIHIIIIIIIIIIIIIIIIIIIIIIIIIIIIIIIIDDDDD
@HISEQ:969:HM2KJBCX2:2:1103:13561:21013 2:N:0:ACTATGCA
GCGTAGAGAGACCCCAACTATCCCTATTAATCATTACTTCAGTCCTAGAAACCAACAAAATAGAACCGAAGTCCTAAATTATTATTCCATGCTAATGTATTCAAGGCATAAGCCTGCTTTAAACACTCTAATTTTTTCAAAGTAATAGAGCTAGATCGCGACGACAACCCAGTGAAGGGCGCCGCCGTTTTCTAGCAGGATGGCAGACACGCGCCAGCACTCACACTCGTAACCGAGGCGGGCCAGGTGCGTCAAACCAGAAATCCAACTACGAGCTTTTTAACTGCAGCAACTTTAATATACGCTATTGGAGCTGGAATTACCGCGGCTGCTGGCACCAGACTTGCCCTCCAA
+
DCDDDIIIIIIHIIIGIIIIIIIIIIIIIIIIIIIIIIIHIIIIIHIHHIIIGHIIIIIIHHGHHHIIHHIIIIIIGIIIIIIIIHHHHIEHIIIGHIIIIHHIHIIIIIIIHIHHHIIIIIIIIIIHIIIIIHIIHHIIHHHHIIIIIIIHFIIHIIIIIIIIIIIIIIIIHHHIIIHIIHHDIIIHIHHHHIHIIIIIIIIIIHIIIIIIHIIIIIIEHIII=HHIIHIIIIIIIIIIIIIIIIIIIIIIHIIIIIIIIIIIIIIIIIIHIIHIIIIIIIIIIIIIIIIIIIIIIIIIIIHIIHIHHIIIIIIHIIIIIIIIIIIIIIIIIIIIIIIHIIIIIIIIIDDDDD
@HISEQ:969:HM2KJBCX2:2:1103:11691:20803 2:N:0:ACTATGCA
GCGTAGAGAGACCCCAACTATCCCTATTAATCATTACGTCGATCCTAGAAACCAACAAAATAGAACCAACGTCCTATTCTATTATTCCATGCTAATCTATTCAAGCAAAAGCCCGCTTTAAACACTCTAATTTTTTCAAGGTAATGGTCCTGGTTCCCCGACACACCCAGTAAAGGGCATACCGGCTCACCAGAAGGATAGACCCGACAACAGACAGTACTCGCCAGAGACGGACCGCCCGGTCAGGCCTAAAATTCAACTACGAGCTTTTTAACTGCAACAACTTTAATATACGCTATTGGAGCTGGAATTACCGCGGCTGCTGGCACCAGACTTGCCCTCCAA
+
DDDDDIHHHIIIIIIIIIIIIIIIIIHIIIIIIIIIIIIIIIIIIIHIIIIIHHIIIIIHIHHIIIIIIIHHIHIIIIHIHHIIGHHIIIIIIHIIIIIHHIHHIIIIIIIIIIIHHEHHIHIIHIIIHIIIIIIIIIIIIIIIIIIIGIIHHHIIIIHIIIIIIIIII/IIHHIIIGHIIIIIIHIIIIIIIIIIIIIIIIIGIIIIIIIIIIIIII<HHHIIIIIIIIIIIIIIIIIIIIGIIHIHIGIIIIIIIIIIIHIIHIIIIIIIIIIIIIIIIIIIIIIIIIIIIIIHHCFFIIIIIIIIIIIIIIIIIIIIIIIIIIIIIIIIIIIIIIIIDDDDD
@HISEQ:969:HM2KJBCX2:2:1103:6094:22256 2:N:0:ACTATGCA
GCGTAGAGAGACCCCAACTATCCCTATTAATCATTACGTCAATCCTAGAAACCAACAAAATAGGGTCAAACGTCCTATTTCATTATTCCATGCTAATGTATTCAAGCTAATGCCTGCTTTAAACACTCTAATTTTTTCAAAGTAACAGTCCTAACTCCCCATGACACCAAATAAATGAAATCATGGTTCGTCAGAAGGGAGAAATCAATGATACCAGTACGTACCAGAGGCACGACCGATATATTGATCCCGAAATTCAACTACGAGCTTTTTAACTGCAACAACTTTAATATACGCTATTGGAGCTGGAATTACCGCGGCTGCTGGCACCAGACTTGCCCTCCAA
+
DDDDDHIIIIIIHIIHIIHIIIIIIIIIIIIIIIIIIIIIIIIIIIIIIIIGHHIIIHIHIIHIIEIHFHHIIIIIIIIIIIIIIIIIIGIIIIHIIIIIIIIIIIIIIIIIIIIIIIIIIIIIIIIIHIIIIIIHIIIIIIIIHHIIHHIIIIIIIIHIGIIIHIIIIIIIIIIIIIIIIIIIIIIIIIIHIIIIIIIIIIIIIIIIIIIHHIIIIIIIIIIIIIIIIIIIIIIIHII>IIHHGIII=IIIIIIIIIIIIIIIIIIIIIIIIIIIIIIIIIIIIIIHIIIIIIIIIIHHHIIIIIIIIIIIIIIIIIIIIIIIIIIIIIIIIIIIIIIIIDDDDD
@HISEQ:969:HM2KJBCX2:2:1103:3067:21662 2:N:0:ACTATGCA
GCGTAGAGAGACCCCAACTATCCCTATTAATCATTACGTCAATCCTAGAAACCAACAAAATAGGATCGAACGTCCTATTTCATTATTCCATGCTAATGTATTCAAGCGTTAGCTTGCTTTAAACACTCTAATTTTTTCAAAGTAACAGTCCAAATTCCCCAAAACACCAAATTAATGGCATTAAGGTTCATCAGGAAGGAGGAATCAGTGAGACCAGTACATACCAGAGGCATGACCAACCTACTAACCCCGAAATTCAACTACGAGCTTTTTAACTGCAACAACTTTAATATACGCTATTGGAGCTGGAATTACCGCGGCTGCTGGCACCAGACTTGCCCTCCAA
+
DDDDDIIIIIIHHGIGIIIHIIIIHIIIIHIIIIIIIHHHIIHIIIIIIIIIIIIG?HHIIIHIIIII=GHHGHHIIIIIGHHIIIIIIIIIIIGHIIIIHIIIIHIIIIGIIHHIIIIIHIIHGHHHHHIHHHHHIIIHHFHIGHIIHIIIIHHHHIHHHHHHHHHHHIIIHIIHIHIIIHIIIIIHHGIGIIHIIIIIIIIHHIGHHGIIIIIIIIIHIIII<HIIIIIHHEHIHHHIHGHGHIIHHIIIHHGGIIHIIHIIIIIIIIIHIHIIHIIIIIHHIHGHHIIIIIIIIIIIIIIIIIHIIIHIHIIIIIIIIHHHHHIIHIGIIIIHIIIIIDDBDB
@HISEQ:969:HM2KJBCX2:2:1103:13003:22584 2:N:0:ACTATGCA
GCGTAGAGAGACCCCAACTATCCCTATTAATCATTACGGTGGTCCTAGAAACCAACAAAATAGAACCACAACGTCCTATTCTATTATTCCATGCTAATCTATTCAAGCAAATGCCTGCTTTAAACACTCTAATTTTTTCAAGGTAATGGTCCTGGCTCCCCGGCACACCCAATAAAGGACATACTGGTTCACCAGAAGGTGGACCCGACACAGGACAGTACTCGCCAAAGACGGACCGCCCGGCCAGGCCTAAAATTCAACTACGAGCTTTTTAACTGCAACAACTTTAATATACGCTATTGGAGCTGGAATTACCGCGGCTGCTGGCACCAGACTTGCCCTCCAA
+
DDDDDHIIIHGFHHHIIIIIIIIHIHIHHHIIIIIIIIIIIIIIIEHHHHIIIIIIIGIHIIIFIIIIGHHIIIIIIIIIIGIHIIIIIIHIIIIIHIIIHHGEHIIIIIIHHHIIIIIIIHIIIIHIIIIIIIIHIIIIIHHIIIIIIIIIIIHIHIIIHIIIIIIIIIIHIIIIIIHHIIIIIIHIIIIIIIIIIIIHHHIIIIIIIIIIIIIIIIIIIIIIIIIIII=IIHIIIIIIIIIIHIIIGHIIIIIIIIIIHIHIIIHIGIIIIIIIIIIIIIIIHHHIIIIIIHIIIHHDFIIIIIIIIIIIIIIIIIIIIIIIIIHIIIIIIIIIIIIIIDDDDD
@HISEQ:969:HM2KJBCX2:2:1103:6160:22841 2:N:0:ACTATGCA
GCGTAGAGAGACCCCAACTATCCCTATTAATCATTACATCGATCCTAGAAACCAACAAAATAGAATCGGATGTCCTATTTCATTATTCCATGCTAATGTATTCAAGCGTAAGCTTGCTTTAAACACTCTAATTTTTTCAAGGTAACAGTCCTAATTCCCCATAACATCAAATAAATGACATTATGGTTCTTTAGAAGGTGAGAACCAATAAAACCAGTACATACCGAGGCATGACCGATTCCTTGATCCCGAAATTCAACTACGAGCTTTTTAACTGCAACAACTTTAATATACGCTATTGGAGCTGGAATTACCGCGGCTGCTGGCACCAGACTTGCCCTCCAA
+
DDDDDIIIIIIHHIIIIIHIIIIIIHHIHIHIIIIIIIIIIIIHHFHHIIHIEHHIIIHEHHIH?FHIIHHIHIFHFHIIIIIIGHIIIIGHHIIIIIIIHHHHHHIHIIHIIIIIIIGIIIHHHIIIHIHHHIIIIIIIIIIIIIIIIHIIIIIIIIIIIIHIGIHIHIIIIIIHIIIIHIHIIIHHIIHIIIIIIIHIIIIIIIIIIIIIIIIIIIIIIIIIIIIIIIIIIIIIIIIIIIIHIIIIIIIIIIIIIIIIIIIIIIIIIIIHIIIIIIIIIIIIIIIIIIIIIIIIIIIIIIIIIIIIIIIIIIIIIIIIIIIIIIIIIIIIIIIIIIIIDDDDD
@HISEQ:969:HM2KJBCX2:2:1103:15963:23483 2:N:0:ACTATGCA
GCGTAGAGAGACCCCAACTATCCCTATTAATCATTACGTCAATCCTAGAAACCAACAAAATAGGATCGAACGTCCTATTTCATTATTCCATGCTAATGTATTCAAGCGTTAGCCTGCTTTAAACACTCTAATTTTTTCAAAGTAACAGTCCTGTTTCCCTGCAACACCAAATTAATGACATTACAGTTCTTCAAGAAGGAGGAATCAGTAAAGCCAGTACATACCATTGGCACGACCAACCTACTGACCCCGAAATTCAACTACGAGCTTTTTAACTGCAACAACTTTAATATACGCTATTGGAGCTGGAATTACCGCGGCTGCTGGCACCAGACTTGCCCTCCAA
+
DDDDDHIIHHHIIIIIHIIIIIIIIHIIGHHIIIIIIIIIDHIIIHIIHHIHIIHIIIIHHIHHIIIIIIHHHIIIIFHHIIIHIIH@G@CFEHEHIHHIHHHHHHIIIIHI@IHIIIIIHHIHIIIIIIIHHIIHHHHHIIHIHHHHIIHHHHHHGIHHGIIIHHHIIHHHHHHIHEHHHHIHIIIHFHIHIHIIIIHIGIIIIIIIIIIHIIII=IIIIIIIIIIIHHIIHIIIHHHHHHHHGGIHHHHHIIHEIHHIHIIHHIIIIIIIIHGIIIIHIIHHHHHIIHIIIIIIHHIHIIIIIIIHHIIIIIIIIIIIIIIIIIIIIIIIIIIIIIIIIDDDDD
@HISEQ:969:HM2KJBCX2:2:1103:4833:23279 2:N:0:ACTATGCA
GCGTAGAGAGACCCCAACTATCCCTATTAATCATTACGGTGATCCTAGAAACCAACAAAATAGAACCATGCCGTCCTATTCTATTATTCCATGCTAATGTATTCGAGCAAAATGCCTGCTTTAAACACTCTAATTTTTTCAAGGTAAAGGTCCTGGTTCCACATGACACCCAATTAAGGACATCATGCTTCTCCAGAAGGTGAGAAATCAACTGCGACAGTTCATACCCCTTAAGGCACGACCATCACGTCAATCCCGAAATTCAACTACGAGCTTTTTAACTGCAACAACTTTAATATACGCTATTGGAGCTGGAATTACCGCGGCTGCTGGCACCAGACTTGCCCTC
+
00<0DC01<DE11<DEEHHEGCF1<<FH?F@1<CHI@E0<11<D@GHH?CG1C1<<1D11CE<1F1GH@11<FEEE=<11<FHHI?E?111<<1<<<FC<F61F?HHHHC@<F>1FDG@G811<@BF(<FFHEHHEFFH<11<9FG8D@EE;7<EEF01HEG@CF:FHHIGFC<0?HHGGHGHH/IHECHHIC?CG@EHGFH@87:@CFGDGEHEEHHHHEHGFGAC6HCFC<FHHGHEHHGC1GC<:F@EIHHHHHG@EEEG?HIHHHHG@CHHHHGHGD<EHHHHHGHFEIHGGC<GDDH?FHHHIHIHEHIIIHGDHGHHHHHECIHHF<FCF@GD<<<D00@00D
@HISEQ:969:HM2KJBCX2:2:1103:18441:23095 2:N:0:ACTATGCA
GCGTAGAGAGACACCAACTATCCCTATTAATCATTACGTCGATCCTAGAAATCAACAAAATAGGGTCAAACGTCCTATTTCATTATTCCATGCTAATGTATTCAAGCGTGTGCCTGCTTTAAACACTCTAATTTTTTCAAAGTAACAGTCCTGATTCCCCATGACACCAAAATAATGACATCATAGTTCGTCAGAAGGTAGAAATCAATAATACCAGTGCATACCGGAGGCACGACCAATATATTGATTCCGAAATTCAACTACGAGCTTTTTAACTGCAACAACTTTAATATACGCTATTGGAGCTGGAATTACCGCGGCTGCTGGCACCAGACTTGCCCTCCAA
+
@@DDDDCC@0<FH@CCHEEHHGH@CGHHIIHEHHIIIECF?/DCG@1CCDHH11FHIIIFFD1<C<G@GGFC<CCH@GHHEHGHEHHHHHE11CFF@@GGHH@EECC8DEH<GHHACHHHFHHFE1CEHGFG<FFC/1BCG?FG@EHHG3EHHHHHH?HHH7C<C@@GHGF#CIIHEHCHHCGCEHDHEHGCCCEG7GG@8HFH@HHGC@FFFHHHH@CF@DFAEFD@1=HC<HCHHHIIHG<1<EEHH?HGC@G1G<CG@HCEHFEGG@ECFFHCFH@CHCC@HHGHGG?HHHDEFF?GC?EG?@F@HIIIHC/HDHHEEIHHIHHEGHIIIIIIHIIGID@DD<
@HISEQ:969:HM2KJBCX2:2:1103:16911:23911 2:N:0:ACTATGCA
GCGTAGAGAGACCCCAACTATCCCTATTAATCATTACGGTGATCCTAGAAACCAACAAAATAGAACCATGCGTCCTATTTCATTATTCCATGCTAATGTATTCAGGCAATAGCCTGCTTTAAGCACTCTAATTTTTTCAAGGTAACAGTCCTGCTTCCCCAACGCACCAAATTAATGGCATGCTGGTTATTCAGAAGGTAGGAATCCATCACGCCAGTACAGACCCAAAAGCCCGACCAACGGATAAATCCCGAAATTCAACTACGAGCTTTTTAACTGCAACAACTTTAATATACGCTATTGGAGCTGGAATTACCGCGGCTGCTGGCACCAGACTTGCCCTCCAA
+
DDCDDHIIIHIIIIIIIIIIIIIIIIIIIIIIIIIIIIIIIIIIIIIIIIIHIIIIIIIGIIHHIIIIIIIIHHIIIIIHIHEGHHHIIIIIIIIIHIIIIIIIIIIIIIIIIIIIIIIHHIIIIIIIIIIHHIIHIIIIIIIHIIIIIIIIIIIIIHIIIIIIHIIIIIIIIIIIIIHHIIIIIIIIIIIIIIIIIIIIIIIIIIIHIIIIIIIIIIIIIIIIIIIIIHIIIIIIIIIIIIIIHFIIIIIIIIIIIIIIIIIIIIIIIIIIIIIIIIIIIIIIHIIIIIIIIIIIIIIIIIIIIIIIIIIIIIIIIIHIIIIGIIIIIIIIIIIIIIIIIIDDDDD
@HISEQ:969:HM2KJBCX2:2:1103:20667:23056 2:N:0:ACTATGCA
GCGTAGAGAGACCCCAACTATCCCTATTAATCATTACGTCGATCCTAGAAACCAACAAAATAGGGTCAAACGTCCTATTTCATTATTCCATGCTAATGTATTCAAGCGTGAGCCTGCTTTAAACACTCTAATTTTTTCAAAGTAACAGTCCTGATTCCCCGCGACACCAAATTAATGACATCACGGATCTTCAGAAGGGAGAAACCAGTGACACCAGTGCATACCAAAGGCATGACCAGCGTACTGATCCCGAAATTCAACTACGAGCTTTTTAACTGCAACAACTTTAATATACGCTATTGGAGCTGGAATTACCGCGGCTGCTGGCACCAGACTTGC
+
DDDDDHIIIHHIIIIIHHHHIIIIIIIIFIIIIHIHIHIIIIIIIIIIGHHIIIHHIHHHHIICHHHHEHHIHIGHHIIIHHHHHHIIIIIHHGHHIHGHIHHHIIGIIHIIHIIIIIHHIIIIIIIIIIHHIHHIHIIIIIIHHIIIIIHHGIHIIHHIIHGIIIIIIHHHFIHIGIIIIIIHIHIHIIIIIIGIIIIIIIHHHHIIIIIHHIHHIIIHIIIIHIHHIIIHFIIHHGHHIHIIIHHHIIHHIIIIIIIIIIHHIHIIIHIIHIHIHHIIIIIIIIIIIIHIIIIIIIIIIIIIIIIIIIIIIIIIHIIIIIIIIIIIIIIIIICDDDD
@HISEQ:969:HM2KJBCX2:2:1103:9212:24462 2:N:0:ACTATGCA
GCGTAGAGAGACCCCAACTATCCCTATTAATCATTACGGTGATCCTAGAGACCAACAAAATAGAACCATGCCGTCCTATTCTATTATTCCATGCTAATGTATTCGAGCAAAAATGCCTGCTTTAAACACTCTAATTTTTTCAAGGTAAAGGTCCTGGATCCGCAAGACACCCAATTAAGGACATCAAGTTTCTCCAGAAGGTGAGAAATCAACAGCGACAGTTCATACCCCTTAAGGCATGACCATCACGTCAATCCCGAAATTCAACTACGAGCTTTTTAACTGCAACAACTTTAATATACGCTATTGGAGCTGGAATTACCGCGGCTGCTGGCACCAGACTTGCCCTCCAA
+
DCDDDIIIIIIIIIIIIIIIHIIHIHHIHIIIIIIHIIIIIIIIIHHIIIIIIIHHFIIFHIIHIIIIIIGIIIIIIEHIHHEHIHHIGFHHIIIIIIIHHFHIIHIIIIIIIHHIIIIIIIIHIIIIHIIIIIHHIHHHIIIIHHIIHIHHIIHIIHIIIIIIIIHHIIHIIIIIIIIIIIIHHIIIIIHIIIIIIIIIIHIIIIIIIIIIIIIIIIIIIHIIIHII=IIIIIIIIIIIIIIIIIIIIIHHIIIIIIIIIIIIIIIIIIIIIIIIIIIIIIIIIIIIIIIHHGHIIIIIIIIIIIIIIIIIIIIIIIHIIIIIIIIIIIIIIIIIIIIIIIIIIIIIDDDDD
@HISEQ:969:HM2KJBCX2:2:1103:4793:26005 2:N:0:ACTATGCA
GCGTAGAGAGACCCCAACTATCCCTATTAATCATTACGGTGGTCCTAGAAACCAACAAAATAGAACCATGCCGTCCTATTTTATTATTCCATGCTAATGTATTCAAGCAAAAATGCCTGCTTTAAACACTCTAATTTTTTCAAAGTAAAGGTCCTGGTTCCCCGCGGCATCCAATTAAGGACATCGCGGTTCTCCAGAAGGTGAGAAATTGACTGCACCAGTTCATACCCCGTGAGGCACGACCGATGCGCCAATCCCGAAATTCAACTACGAGCTTTTTAACTGCAACAACTTTAATATACGCTATTGGAGCTGGAATTACCGCGGCTGCTGGCACCAGACTTGCCCTCCAA
+
DDDBDD0C@CHHGHG=@EHHFHEEGHIEHHIFHHHIHEEEEHHIIIHGFHIIIE@HHE@G@H@CHHHGC?GHIHIGDHHI?FDGH<C<DHEHHFHEHEECEC<GHHHIHGHHHCIIIIIGHG?GBCBCGHEFG?FIIHHHHF1HHFIHGHFEHHHCHHHHHHIIIHIHHCIIIHHHIHIHIIIIIHHHHHIIIIHIIIIIIIIIIIIHIIIIIIIIHIIIIHIIIIIIIIIIIIIHIHHIIIIHIIIIIHGFIIHCHHIIHGEIIIIIIIIIIIIIIIIIIIIGIIIIIIHHGHIIIIIIIHIIIIIIIIIIIIIIIIIIIIIIIIIIIIIIIIIIIIIIIIIIIIIIDDBDA
@HISEQ:969:HM2KJBCX2:2:1103:12739:27425 2:N:0:ACTATGCA
GCGTAGAGAGACCCCAACTATCCCTATTAATCATTACATCGATCCTAGAAACCAACAAAATAGAATCGGATGTCCTATTTCATTATTCCATGCTAATGTATTCAAGCGTGAGCCTGCTTTAAACACTCTAATTTTTTCAAGGTAACAGTCCTAATTCCCCGTGACACCAAATTAATGGCATTACGGTTCTTTAGAAGGTGAGAAATCAATAATATCAGTACATACCAACGGCATGACCGAAACATTGATCCCGAAATTCAACTACGAGCTTTTTAACTGCAACAACTTTAATATACGCTATTGGAGCTGGAATTACCGCGGCTGCTGGCACCAGACTTGCCCTCCAA
+
D0DDD<GHG<DGCDEHI=CH@ECFEGFCHF1<FHHCFGHC=C@HEEHEHHH1GFFHIIIHH@D<FGH@CGCCC@FHGEFF?EEHHFEHH@CFEFHFCEHIFGIIGHHECGHCEIIIIIHHGHHIIHGHHHHHHIIIIHGGIIHIHHFGHHFFIIIIHIIHHHHIGIIIIIIIHIIIHEIIHGIHCGIHHCHIIHIFHIHIHGHEHG?FHHIIIIHIIHHIIIIIIIIIHHGHIIIIIIIIHHFGGDHC<HHIHIIHHHIIHHIIIIIH@EHHEHHHIIIIIHHIIIIIIHEHHEIIHHEHHHGIHHHIHHHIIIIIIIIIIIIIIHIIHHIHIIIIIIIIIIDDDDD
@HISEQ:969:HM2KJBCX2:2:1103:2154:27130 2:N:0:ACTATGCA
GCGTAGAGAGACCCCAACTATCCCTATTAATCATTACGTCAATCCTAGAAACCAACAAAATAGGACGTTGATCCTATTTCATTATTCCATGCTAATGTATTCAAGCGCGAGCCTGCTTTAAACACTCTAATTTTTTCAAAGTAACAGTCCTGATTCCCCGCCACACCAAATGAATGACATGATGGTTCGTCAGAAGGTAGAAACCAGTAACACCAGTACGTACCTAAGGCACGACCAACGTACTGATCCCGAAATTCAACTACGAGCTTTTTAACTGCAACAACTTTAATATACGCTATTAGAGCTGGAATTACCGCGGCTGCTGGCACCAGACTTGCCCTCCAA
+
DDDDBDEHHIHHHIIIIIIIIIGIIIIIGEHHIHIIIGHHHIIHIIIGHHIHIIIHHHIIHIHHHIIHHHCFHHIHHIGIIIHIIHEHIIC?GEHHFHIHHGHHIHIIIHIGIIIIIHGFHFHFHHGHHHHHIFHIIHFHGHFHIHIIIHGCEHHHIIIHIIHIHHIEGHHHIIHHIIIIIIIHGIIHIIIIIIHIIHIIIIHIIIIHHHHHIIHIIIIHFHEHIIII=IHIIIIIIIIIIIHHHIIIGIIHIIHHIIIIIIIIHIIIIIIIIIIIIIIIIIHHIIIIIIIIIIIIIIHH@IIIIGIIIIIIIIIIIIIIIIIIIIIIIIIIIIIIIIIIDDDDD
@HISEQ:969:HM2KJBCX2:2:1103:17119:28420 2:N:0:ACTATGCA
GCGTAGAGAGACCCCAACTATCCCTATTAATCATTACGGTGATCCTAGAAACCAACAAAATAGAACCATGCCGTCCTATTCTATTATTCCATGCTAATGTATTCGAGCAAAAATGCCTGCTTTAAACACTCTAATTTTTTCAAGGTAAAGGTCCTGGATCCGCAAGACACCCAATAAAGGACATCAAGTTTCTCCAGAAGGTGAGAAATCAACAGTAACAGTTCATACCCCTTAAGGCATGACCATCACGTCAATCCCGAAATTCAACTACGAGCTTTTTAACTGCAACAACTTTAATATACGCTATTGGAGCTGGAATTACCGCGGCTGCTGGCACCAGACTTGCCCTCCAA
+
DDDDDHIIIIIIIIIIIIIIIIIIIIIIIIIIIIIIHIHIIIIIIIIIIIIGHIIIIIGHIGFHHHHIIHHHCHIIIIIHIIIIIIHIIHIHHHIFHIIIIEHIIIIIIIIIIIIHIIIIIIIHIHIIIIIIIIIIIIGHHHIIHHHIIIHIIIIIIIIIIHIIIIIIIIIIIHIIIIIIIIIIIIIIHIIIIIIIIHIIIIIIIIIIIIIIHIIIIHIIIIIIIIIIIIIIIIHIIIIIIHIIIHHEIIHEIIIIIIIIIHIIIHHHHHIIIIIIIIHIIIIIIIHIIIIIIIIGIIIHHIIIIIIIIIIIIIIIIIHIIIIIIIIIIIIIIIIIIIIIIIIIIIIIDDDDD
@HISEQ:969:HM2KJBCX2:2:1103:8108:27150 2:N:0:ACTATGCA
GCGTAGAGAGACCCCAACTATCCCTATTAATCATTACGGTGGTCCTAGAAACCAACAAAATAGAATCATCCGTCCTATTTTATTATTCCATGCTAATGTATTCAAGCAAAATGCCTGCTTTAAACACTCTAATTTTTTCAAAGTAAAGGTCCTGGTTCCCCGCGGCACCCAATTAAGGACATCGCGGTTCTCCAGAAGGTGAGAAATTGACTACACCAGTTCATACCCCTTAAGGCACGACCGATGTGTCAATCCCGAAATTCAACTACGAGCTTTTTAACTGCAACAACTTTAATATACGCTATTGGAGCTGGAATTACCGCGGCTGCTGGCACCAGACTTGCCC
+
DADDDIIHFHHHIIHIIHHHIEHHIIIIIHIIIIGHHFHHIHIGGHHHIIIHHHIIIH?GHIIIIGIIHIIIIIIHIIHCHIHIIIGHIIHHHIEHHIIIHEFIIIIIHIIIHHHGHHHHHEHGGHGIIIIHHIIIIIGHGIIIIIHIHIHHIIIHFHHHHHIIHIIIHIIIIIIIIHIIHHIHHFHHGIIIHIIIIIHHGHGHIIIIIIIII<IIHHHIIIIIIIIHIIIIIIIIIHIIIIIIHIGIHHIHIIDIIIIHHHIIIIIIIIIIHIIHHIHIIIIIIIIIIHIIIIIHIIIIIIIIIIIIHHIIIHIIHHIIIIIIIHIIIIIIIIIIIIIIIDDDDD
@HISEQ:969:HM2KJBCX2:2:1103:13995:29986 2:N:0:ACTATGCA
GCGTAGAGAGACCCCAACTATCCCTATTAATCATTACATCGATCCTAGAAACCAACAAAATAGAATCGGATGTCCTATTTCATTATTCCATGCTAATGTATTCAAGCGTGAGCCTGCTTTAAACACTCTAATTTTTTCAAGGTAACAGTCCTAATTCCCCGTGACACCAAATTAATGGCATTACGGTTCTTTAGAAGGTGAGAAATCAATAATATCAGTACATACCAACGGCATGACCGAAACATTGATCCCGAAATTCAACTACGAGCTTTTTAACTGCAACAACTTTAATATACGCTATTGGAGCTGGAATTACCGCGGCTGCTGGCACCAGACTTGCCCTCCAA
+
DCDDDHHHIIIIIIIIIIHIIIIIIIIIIIHHIIIIIIIIIIHIIIIIIIIHIIIIHIIIIIEHIIIIHHHIIHIIGIIIIIIIIIIEGHHIIHHHGEIIIIIIIIIIIIIIIIIIIHIIIIIIIIIIHIIIHIIIIIIIHIIIIIIIIIIIIIIIIIIIIIIIIIIIIIIIIHIIHIIIIIIIHIIHIIIIIIIIIIIIIIIIIIIIIIIIIHIIIIIIHHIIIIIIIIIIIIIIIIIIIIHHHEIIIIIIHIIIIIIIIIIIIIIIIIIIIIIIIIIIIIIIIIIIHIIIIIIIIIIIIIIIIIIIIIIIIIIIIIIIIIIIIIIHIIIIIIIIIIIIIIDDDDD
@HISEQ:969:HM2KJBCX2:2:1103:2595:31421 2:N:0:ACTATGCA
GCGTAGAGAGACCCCAACTATCCCTATTAATCATTACATCGATCCTAGAAACCAACAAAATAGAATCGGATGTCCTATTTCATTATTCCATGCTAATGTATTCAAGCGTGAGCCTGCTTTAAACACTCTAATTTTTTCAAGGTAACAGTCCTAATTCCCCGTGACACCAAATTAATGGCATTACGGTTCTTTAGAAGGTGAGAAATCAATAATATCAGTACATACCAACGGCATGACCGAAACATTGATCCCGAAATTCAACTACGAGCTTTTTAACTGCAACAACTTTAATATACGCTATTGGAGCTGGAATTACCGCGGCTGCTGGCACCAGACTTGCCCTCCAA
+
0DDDDHGIIH?FH@GHHHHIIIHIFEHHHHIHHEHHIGCEFHEHEHGEHEHIIIHHEHIIHHI?FHHGHHHHHICGH?CGH?DGHHHHFEHHHIHHEHHHIGHHHHFHHCIHHHEHHHIEH?IIIIIHHIGGHHHHHHEEHCHHHIIHHIIIHHHHIIHHEHFIIIIIHGGHIIIIIIIHIIIIHIIHHGIIIIIIIHHHIHIIIIIIIHIIHIIHHEIIIHHHFHHGHHHIIIHHGIIIIIHEHGIIIIIIIIHIIHIIIHHHHIHHHF@HIIHHIIHIIIIHIHIHHHIHHIIIIIHHFHIIIHHHIIIHHIIIHHIIIIIHHHIIIIIIIIHIHHHDHE@BDDD
@HISEQ:969:HM2KJBCX2:2:1103:18452:31693 2:N:0:ACTATGCA
GCGTAGAGAGACCCCAACTATCCCTATTAATCATTACATCGATCCTAGAAACCAACAAAATAGAATTGGATGTCCTATTTTATTATTCTATGCTAATGTATTCAAGCGTGAGCCTGCTTTAAACACTCTAATTTTTACAAAGTAACAGTCCTAATTCCCTGTGACACCAAATTAATGGCATTACGGTTCTTTAAAAGATGAGAAATTAATAATATCAGTACATACCAACGGCATGACCAAAACATTGATTTCGAAATTCAACTACGAGCTTTTTAACTGCAACAACTTTAATATACGCTATTGGAGCTAGAATTACTGTGGCTGCTAGCACCAGACTTGCCCTCCAA
+
DA@DB<GEGHIIHICHEHHEF@GCGHHHIIGFHHHFHHH@@GHHHHHHH?GDGHIGIEHHHHCFHHHHIHH?@EFHEGHEGEFHHHIHIGFEHHIHIHIHE?IIIHHIHHHHGIHIIGHEGHIHHIIIIHHHIIIIIHIIIIHIIIIGIIHIHIIIHIIIGIIHIIHIIHIHIIHHHIIIIIIHIIIIIHHIIIIIIIIIIIIIIIIIIIIIIIHIIIIIIIHIIIIHIIIHIIIIIIIIHFHHFGFIIIHIHIIIIIHIIIIHIIHIGIHIIIIIIIIIIIGIHHHIIIHIIIIIIIIIIIIIIIIIIIIIIIIIIIIIIIIIIIIIIIIIIIIIHIIIIIDDDDD
@HISEQ:969:HM2KJBCX2:2:1103:17188:31665 2:N:0:ACTATGCA
GCGTAGAGAGACCCCAACTATCCCTATTAATCATTACGTCAATCCTAGAAACCAACAAAATAGGATCAAACGTCCTATTTCATTATTCCATGCTAATGTATTCAAGCGTTAGCCTGCTTTAAACACTCTAATTTTTTCAAAGTAACAGTCCTGTTTCCCTGCAACACCAAATTAATGACATTACAGTTCTTCAGAAAGGAGGAATCAGCGAGACCAGTACGTACCAATGGCACGACCAACCTGCTGACCCCGAAATTCAACTACGAGCTTTTTAACTGCAACAACTTTAATATACGCTATTGGAGCTGGAATTACCGCGGCTGCGGGCACCAGACTTGCCCTCCAA
+
DDDDDIIIIIIIIIIIIIIIIIIIIIIIIHIIIIIIIIIIIIIIIGIIIIIIIIIIIIIHIHHHIIIIIIIHIIHHIIIIIIIIHHIIHIHIIGHHIIIIIIIIIIIIIHHIIIHIIIIIIIIIIIIIIIIIIIIIHIHIIIIIIIIIIHIIIIIIIIIIIIIIIIIIIIIHIIIIIIIIIIIIIIIIIIIIIIIIIIIIIIIIIGIIIIIIIIIIIIIIIIIIIIIIIIIIIIIIIIIIIIIHFHHIIIIIIIIIIIIIIIIIIIIIIIIIIIIIIIIIIIIIIIIIIIIIIIIIIIIIIIIIIIIIIIIIIIIIIIIIIIIIIIIIIIIIIIIIIIIIIDDDDD
@HISEQ:969:HM2KJBCX2:2:1103:19944:32606 2:N:0:ACTATGCA
GCGTAGAGAGACCCCAACTATCCCTATTAATCATTACGTCGATCCTAGAAACCAACAAAATAGAATCAAACGTCCTATTTCATTATTCCATGCTAATGTATTCAAGCGCGAGCTTGCTTTAAACACTCTAATTTTTTCAAAGTAACAGTCCTGATTTCCCGCGACACCAAATTAATGACATCGTGGTTCGTCAGAAGGGAGAAACCAATAATGCTAGTACGTACAAAGTACGACCGACATATTAGTCCCGAAATTCAACTACGAGCTTTTTAACTGCAACAACTTTAATATACGCTATTGGAGCTGGAATTACCGCGGCTGCTGGCACCAGACTTGCCCTCCA
+
DCDDDIIHHHIIIIIIIIIIIIHIIIIHHIIIIIHIIHIIIIIIIIGHIHIEHHIICHHHIIIIHIIIIHIGHIGHIIHIIIIIGHHGEHIIHHHIIIIIIHHHHIHIIIIIHIIIIIIIIHHHIIIIIIIIIIIHIIIIIIHIIIIIHIIIIIIIIIIIIIIIIIGIIIIHIIIIHIIIIHIIIIIIIIIIIIIIIIIIIIIHIIIIIIIIIIIIIIIIIIIIIIIIIIIIHIIIIIIHHGIIIIIHIGIIIIIIIIIIIIIIIIIIIIIIIIIIIIIIHIIIIIIIIIIIIHIIIIIIIIIIIIHIIIIIIIIIIIIIIIIIIIIIIIIIIIIIIIDDCDD
@HISEQ:969:HM2KJBCX2:2:1103:4380:32415 2:N:0:ACTATGCA
GCGTAGAGAGACCCCAACTATCCCTATTAATCATTACGGTGATCCTAGAAACCAACAAAATAGAATCATGCCGTCCTATTTTATTATTCCATGCTAATGTATTCAAGCGTTAGCTTGCTTTAAACACTCTAATTTTTTCAAAGTAACAGTCCAGATTCCTCGCAACACCAAATTAATGGCATTACGGCTCATCAGGAAGGAGGAATCAGTGAGACCAGTACATACCAGTGGCATGACCAACCTACTGACCCCGAAATTCAACTACGAGCTTTTTAACTGCAACAACTTTAATATACGCTATTGGAGCTGGAATTACCGCGGCTGCTGGCACCAGACTTGCCCTCCAA
+
DDDDDIIIIIIIIIIIHIIIIIIIIIIIIIIIIIHHIHIIIHIIIIIIIIIIIIIIGIIIIIIHHHIHIIIIGIHIIIIIIIIIIIIIIIIIIIIHIIIIIIIIIIIIIIIIIIIIIIIIIHHHIIIIIIIIIIIIIIIHHHIIIIIIIIIIHIIIIIIIIHIIIIIIIIIIHIIIIIIIIIIIIIIIIIIIIIIIIIIIIIIIIHIIIIHIIIIIIIIIIIIIIIIIIIIIIIIIIIIHIHHGHGIIIIIIIIIIIIIIIIIIIIIHIIIIIIIIIIIIIIIIIIIIIIIIIIIIIIIIIIIIIIIIIIIIIIIIIIIIIIIIIIIIIIIIIIIIIIIIIIDDDDD
@HISEQ:969:HM2KJBCX2:2:1103:19183:33707 2:N:0:ACTATGCA
GCGTAGAGAGACCCCAACTATCCCTATTAATCATTACGGTGATCCTAGAAACCAACAAAATAGAACCATGCCGTCCTATTCTATTATTCCATGCTAATGTATTCGAGCAAAAATGCCTGCTTTAAACACTCTAATTTTTTCAAGGTAAAGGTCCTGGATCCGCAAGACACCCAATTAAGGACATCAAGTTTCTCCAGAAGGTGAGAAATCAACAGCGACAGTTCATACCCCTTAAGGCACGACCATCACGTCAATCCCGAAATTCAACTACGAGCTTTTTAACTGCAACAACTTTAATATACGCTATTGGAGCTGGAATTACCGCGGCTGCTGGCACCAGACTTGCCCTCCAA
+
DDDCDIIIIIIIIIIHIIIIIHIIIHIIIIIIIIIIIIIIIIIIGHIIIIIIIIIIHIIIHHHIIIIGHHIIHHIIIHIIIIIIIGHHHIIIHIIIIIFHHFHHIIIIIIIIIIIIIIIIIIIIIHIIGIHIIIIIIIIIIIIIIHHHIIIIIIIHHIIIIIIIHIHIIIIIIIHIIIHIIIIIIIIIHIHIHIIIIIIHIIHIIIIIIIIIIIIIIIIIIIIIIIIIIIIIIIIIIIII<IHIHIIHIIHHIHIHIIIIIIGIIHHHIIIIHHIIIIIIIIIIIIIIIIIIIIIIIIIIHIIIIIIIIIIIIIIIIIIIIIIIIIIIIIIIIIIIIIIIIIIIIIIIDDDDD
@HISEQ:969:HM2KJBCX2:2:1103:20508:34811 2:N:0:ACTATGCA
GCGTAGAGAGACCCCAACTATCCCTATTAATCATTACGGTGGTCCTAGACCAACAAAATAGAACCAACGTCCTATTCTATTATTCCATGCTAATCTATTCAAGCAAATGCCTGCTTTAAACACTCTAATTTTTTCAAGGTAATGGTCCTGGCTCCCCGGTACACTCAATAAAGAACATGCCGGTTCACCAGAAGGTAAGACCCGACACAGAACAGTACTCGCCAAAGACGGACCGCCCGGCCAGGCCTAAAATTCAACTACGAGCTTTTTAACTGCAACAACTTTAATATACGCTATTGGAGCTGGAATTACCGCGGCTGCTGGCACCAGACTTGCCCTCCAA
+
<<<D@/0<C<1DCG=@C0CHHIICE1CCGEHHHIIH1CC<HC01<GHHH@111<C?HC@EH@FH?C1EGHCHHC1<DGE?CE@H1CGHG1<DE1CFHHFEH@GC1<C@DC@FEC1<@HB@FHHB6DGIHGHHFCHHHHBFIIHHHAEGFEHFHHHHIIGB:DC@@ECGFHEIHEEG<CDC;HFEDCFHGEHI;HF/HHDHHHG@<IHHHEHGHIGIHFDDIHIHHIIIHDHHIFFIIHFIHHIIGHHHHFEHFIHHHIHIIIIIIIHHHHIIIIHIIIIIIIIHHIHHIIIHHGD<<<?HIIIIIIIIHDHCIIIIHHIIHIHHHHHHHHHIHHHCHHDDD@@
@HISEQ:969:HM2KJBCX2:2:1103:11166:35655 2:N:0:ACTATGCA
GCGTAGAGAGACCCCAACTATCCCTATTAATCATTACAGCGGTCCTAGAAACCAACAAAATAGAACCGATGTCCTATTCTATTATTCCATGCTAATGTATTCGAGCAAAGGCCTGCTTTGAACACTCTAATTTTTTCAAGGTAAAAGTCCTGGTTCCCCACGACACCCAGTAAAGGGCATCGGGTTTCCCAGAAGGAAAGACCCGACCGAATCCGTACGCTCGATTAGGAGGACAGATCAGCCAGGTCCAAGGTTCAACTACGAGCTTTTTAACGGCAACAACTTTAATATACGCTATTGGAGCTGGAATTACCGCGGCTGCTGGCACCAGACTTGCCCTCCAA
+
DDDDDIIIIIIIIIIIIIIIIIIHIIIIIIIIIIIIIIIIIHIIIIIIIIIHHIIIIIHIIIIIIIIIIIIHIIIGIIIIIIIIIIIIIIIIIIIIIIIIHIIIIIIIIIHIIIIIIIIIHIIIIIIIIIIIIIHIIIIIIIIIIIIIIHIIIIIIIIIIIIIIIIIIIIIIIIIIIIIIIIIIIIIIIIIIIIIIIIIIIIIHIIIIIIIIIIIIIIIIIIIIIIIIIIIIIIIIIIIIIIHIIIIIIIIIIIIIIIGIIIIIIIIIIIIIIIIIIIIIIIIIIIIIIIIIIIIIIIIIIIIIIIIIIIIIIIIIIIIIIIIIIIIIIIIIIIIIIIIDDDDD
@HISEQ:969:HM2KJBCX2:2:1103:10010:36351 2:N:0:ACTATGCA
GCGTAGAGAGACCCCAACTATCCCTATTAATCATTACGGTGATTCAGAAACCAACAAAACAGGACCACCGTCCTATTCTATTATTCCATGCTAATGTATTCAGACGTAAGCCTGCTTTGAACACTCTAATTTTTTCAAGGTAAAGGTCCTGGTTTCCCACCACGCTAAATTAATAACATGATGGTTCCCCAGAAGGTAAGAATTCTACACGCTAGTACAGACCGGATAGCCCGACCAACGGTAAAATCCTGAAATTCAACTACGAGCTTTTTAACTGCAACAACTTTAATATACGCTATTGGAGCTGGAATTACCGCGGCTGCTGGCACCAGACTTGCCCTCCAA
+
D@@DD<GEHHIHHECHEEGGHH@CGHHIIHIHEH?H@HIF@CEEHHHHCEH<D@G?EEGHIE1FHHHI=EDE/<CCCGHHIHEHFHIHHHE?FGEHIHIHGGHHHBC@CCHHFHHHHHGIHIHIFHII?<C@CGIIIHG@HHHIHEGHHHIFCFHHIHHHIDFEHIHHIHIHHHHHHGIIIIH:ECHGHHEDHFFEHIIIHFHHGIIHIHHIHHHHHHHCHGHHIHHH<HHCHHHHHGIHCGCCHGHHEHEIIHEIIIIIIHHH@GIHHHHHG<HGIIIHHCIHFGEHG1G0HHEIHIFIIIIHHEHEHGCCEHIHCCHHHHHFECHGHHHHGFIIIIGIDDABD
@HISEQ:969:HM2KJBCX2:2:1103:7510:36543 2:N:0:ACTATGCA
GCGTAGAGAGACCCCAACTATCCCTATTAATCATTACATCGATCCTAGAAACCAACAAAATAGAATCGGATGTCCTATTTCATTATTCCATGCTAATGTATTCAAGCGTGAGCCTGCTTTAAACACTCTAATTTTTTCAAGGTAACAGTCCTAATTCCCCGTGACACCAAATTAATGGCATTACGGTTCTTTAGAAGGTGAGAAATCAATAATATCAGTACATACCAACGGCATGACCGAAACATTGATCCCGAAATTCAACTACGAGCTTTTTAACTGCAACAACTTTAATATACGCTATTGGAGCTGGAATTACCGCGGCTGCTGGCACCAGACTTGCCCTCCAA
+
A@DB@HHIIHGHIIHIIIIIGIHEEEECH?EHHIHFHHHHHFHHHHHHFEFHFHHHCH@CGHHFGHHHCEEHG?EG1ECGCFG@GH@HHFFHGEGHHIIHHEEGHGE@EGHC@DE?EHFHHHHIIHHHHFG1GG@FDHHFHIHGHHFBDGHHHHHIF@GHHCEHHIHHIIEHGHFHG@HHHHGHHEHECEEIIHHH0CGEIHHHHIECEEG@HGHCHHGFGEGHHFHEEFDCHCC<AIHHGDCFBAA@CE<HHHEG@GEEHEHEHHHH@EHG@@GEF@CHIHEFDCFEFCIIHDEHHHFCGGFF1HEFHHGF1DECDHIHHHHG<EGIHHHHCEEHHHGHHE@0D<0
@HISEQ:969:HM2KJBCX2:2:1103:14465:36739 2:N:0:ACTATGCA
GCGTAGAGAGACCCCAACTATCCCTATTAATCATTACATCGATCCTAGAAACCAACAAAATAGAACCATGCCGTCCTATTCTATTATTCCATGCTAATGTATTCGAGCAAAAATGCCTGCTTTAAACACTCTAATTTTTTCAAGGTAAAGGTCCTGGATCCGCAAGACACCCAATAAAGGACATCAAGTTTCTCCAGAAGGTGAGAAATCAACAGTAACAGTTCATACCCCTTAAGGCATGACCATCACGTCAATCCCGAAATTCAACTACGAGCTTTTTAACTGCAACAACTTTAATATACGCTATTGGAGCTGGAATTACCGCGGCTGCTGGCACCAGACTTGCCCTCCAA
+
DDDDDIIIIIIIIIIIIIIIIIIIIIIIIIIIIHHIIIIIIIIIIIIIIIIIIIIIIIIIIIIIIIIIIHGHIHIHIIIIIIHIIIIIIIIIHGGHIIHHHFHIIIIIIIIIIHHHIHIIIIIIIIHHHIIIIIIIIIIIIIIIHIIIIIHIIIHIIIIIIIIIIIIIIIIIIIIIHIIIIIIHIIIIIIHIIIIIIHIIIIIIIIIIIIIIIHIHHHIIIIIIIIHIIIIIIIIIIIIIIIIIIIIHIIHDIIHIIIIIIIIIIIIIHIIIIIIHIIIIIIIIIIIIIIHIIIIIIIIIHIIIIIIIIIIIIIIIIIIIIIIIIIIIIIIIIIIIIIIIIIIIIIIIDDDDD
@HISEQ:969:HM2KJBCX2:2:1103:18644:38515 2:N:0:ACTATGCA
GCGTAGAGAGACCCCAACTATCCCTATTAATCATTACGGTGATCCTAGAAACCAACAAAATAGAACCATGCCGTCCTATTCTATTATTCCATGCTAATGTATTCGAGCAAAAATGCCTGCTTTAAACACTCTAATTTTTTCAAGGTAAAGGTCCTGGATCCGCAAGACACCCAATTAAGGACATCAAGTTTCTCCAGAAGGTGAGAAATCAACAGCGACAGTTCATACCCCTTAAGGCATGACCATCACGTCAATCCCGAAATTCAACTACGAGCTTTTTAACTGCAACAACTTTAATATACGCTATTGGAGCTGGAATTACCGCGGCTGCTGGCACCAGACTTGCCCTCCAA
+
DDDDDIIIIIIIHGIHIIIIIIIIIIIIHIIIIGHIIIHIIIIIIIIIIIGIHIHHEHHHIIHIIHHIIIIHIHIIIIHHIIIIHHIIIIIIIIIIIIIIIGHIHHIIIIIIHIIHIIIIHHHHHHIGIHHIIIHIIIIIIIHIHHIIIIIIHIIIIIIIIHHIHHIGHHHIIIGIIIIIIHHHHHIIHHHIIHH5HIIIIGIIHIIHGIIIHIIHHIHIIIIIIIII=IIIIIIIIIIHIIIIIIIIIIGFHIHHHHGHHIIIIIHHHHIHIIIIIHIIHGIIIIIIHHHIIIHIHIHHHHCHEIHHIIIIIIIIIIIIIIIIIHIIIIIHIIIIIIHEIIHHEHHG?DD<<
@HISEQ:969:HM2KJBCX2:2:1103:5073:38622 2:N:0:ACTATGCA
GCGTAGAGAGACCCCAACTATCCCTATTAATCATTACGGTGATCCTAGAAACCAACAAAATAGAACCATGCCGTCCTATTCTATTATTCCATGCTAATGTATTCGAGCAAAAATGCCTGCTTTAAACACTCTAATTTTTTCAAGGTAAAGGTCCTGGATCCGCAAGACACCCAATTAAGGACATCAAGTTTCTCCAGAAGGTGAGAAATCAACAGCGACAGTTCATACCCCTTAAGGCATGACCATCACGTCAATCCCGAAATTCAACTACGAGCTTTTTAACTGCAACAACTTTAATATACGCTATTGGAGCTGGAATTACCGCGGCTGCTGGCACCAGACTTGCCCTCCAA
+
ADDDDHIIIIIIIIIIIIIIGHIIIIIIIIIIIIIIIIIIIIIIHIIIIIIHIIHIIHHHIHHIIIIIIIGHIHEEHHHIIIIIIIIIIGGIIHIIIGHIICFIHIHIIIHIIHHIHHHIIIIIHIHIIIIIIIIIIHIIIIIIIIIIIIGIIHIHIIIIGIIIIIHHIGHHHHEIIIHIIHIIIIIIIHHHHHIIIIIIIIHIIHHHHIIIIIIIIHGIIIIHIIIIIIIIIIIHIIGIIIIHIGIIIIHHIIIIIIIIIIIIIIIIHHIIIIIIIIIIIIIIIIIIIIHHHIIIIIIIIIIIIIHIIIIIIIIIIIIIIIIIIIIIIIIIIHIIIIIIIIIIIIIIDDDDD
@HISEQ:969:HM2KJBCX2:2:1103:5162:39722 2:N:0:ACTATGCA
GCGTAGAGAGACCCCAACTATCCCTATTAATCATTACGTTGATCCTAGAAACCAACAAAATAGAATCGAACGTCCTATTTCATTATTCCATGCTAATGTATTCAAGCGCGTGCCTGCTTTAAACACTCTAATTTTTTCAAAGTAACAGTCCTGACTCCCCACAACATCAAATTAATGACATCATGATTCATCAGAAGGGAGAAATCAATGACATTAGTACGTACCGAAGGCACGACCGACGTATTGATCCCGAAATTCAACTACGAGCTTTTTAACTGCAACAACTTTAATATACGCTATTGGAGCTGGAATTACCGCGGCTGCTGGCACCAGACTTGCCCTCCAA
+
DDDDDIIGIIIIIIIIIIIIIIIIIIIIIIIIIIIIIIIIIIIIHIIIIIIEHHIIIIIGIHIIGIHHHIIIIHIHIIIIIHIIGHHGIHIFHHHIIIIIIIHIHGIIIIIIIIIIIIIIIIIIIIIIIIIIIHHHHIIHIIIHIHIHIGIIIIIIIIIIIIIHHHHFHHIHIHHGIIIIIIIIIIIIIHIIIIIIIIHIHIHIHIIIIGIIIHHHIIHIIIIIIIIHGIIIIIIIIIIHHHGHIIIHIHHIIIIGIIIIIHIIHIIIIIGIHHHIIIIIIIHIIIGIIIHHIIIGIIIHIIIIIIIHIIIGIIIIIIIIIIIIIIIIIIIIIIIIIIIIICDDDD
@HISEQ:969:HM2KJBCX2:2:1103:21258:40178 2:N:0:ACTATGCA
GCGTAGAGAGACCCCAACTATCCCTATTAATCATTACGTCAATCCTAGAAACCAACAAAATAGGATCGAACGTCCTATTTCATTATTCCATGCTAATGTATTCAAGCGTTAGCTTGCTTTAAACACTCTAATTTTTTCAAAGTAACAGTCCAAATTCCCCGCAACACCAAATTAATGGCATTACGGATCATCAGGAAGGAGGAATCAGTAAGACCAGTACATACCAGAGGCATGACCAATCTACTAACCCCGAAATTCAACTACGAGCTTTTTAACTGCAACAACTTTAATATACGCTATTGGAGCTGGAATTACCGCGGCTGCTGGCACCAGACTTGCCCTCCAA
+
BBD?BEEHHHICCHCGFGE??CFHEFFEHHFHHFEGHIHGHE@@@HHIHEHEEEHDHHG?GCEFHHHHEHHH<1C@GHCC@HHHIHC?@EHH11DFEHHHHHEHHIIHGHEH@EHHHIHCEHIFCHIIGGEHEHHIHIIIHIIHHHHIHHHI?GHHIIIIHHEEHEIHHEHIHIHHHHHHHHIHHEGIIIIIIIIIHIHHIHHHHCIIHHEHFHFIIIIHHIHHGFGHIIIHHHHIHG@IIFHGCHCIGGHHCCEIHEEEIHHHHCIHIIIHG?FIHFIIHIHEHIIHHEHEIHIHIIHIIIIHIHIIIHIIHIIIIIIIIIIIIIIHHIIIHHHIIHIIIDDDDA
@HISEQ:969:HM2KJBCX2:2:1103:19264:40113 2:N:0:ACTATGCA
GCGTAGAGAGACCCCAACTATCCCTATTAATCATTACGTCAATCCTAGAAACCAACAAAATAGGATCGAACGTCCTATTTCATTATTCCATGCTAATGTATTCAAGCGTTAGCCTGCTTTAAACACTCTAATTTTTTCAAAGTAACAGTCCTGTTTCCCTGCAACACCAAATTAATGACATTACAGTTCTTCAGAAAGGAGGAATCAGCGAAGCCAGTGCATACCAGTGGCACGACCAACCTGCTGACCCCGAAATTCAACTACGAGCTTTTTAACTGCAACAACTTTAATATACGCTATTGGAGCTGGAATTACCGCGGCTGCTGGCACCAGACTTGCCCTCCAA
+
0@@DDDHHHII?@GHGHC@HFFHIEHEHFCHHIFHIIIHCGHIIEHIHGH?GHHIIHHHHHIHIIGI=EF<CF1DEEHH?GEEHHHGHHHIICGGCEGFHFEHE@<?GHHHF?EHHHGHFFCGGHCGHHHFHIHIEHHFGHHHIHHHGGC@FFEH?HHFHHCHIGIHIHHHFIIHFFGFCDGHGIHHH?EFGDD/HHGCHHHFGHHHHF<CFFCHHHF2HIIHHHF<9<FIIIIHCHFH;HHGHEHEEBDCEIIHHG@EHD0C@IHEGHHIHGFCHHGHHHEGFHHHIHIHHHHHGCGEHE?HIIHHFFHHGGHHHDHHEGFEHGIHFHEHHIIHEE0EC1BD@@B
@HISEQ:969:HM2KJBCX2:2:1103:8907:40495 2:N:0:ACTATGCA
GCGTAGAGAGACCCCAACTATCCCTATTAATCATTACGTCAATCCTAGAAACCAACAAAATAGGATCGAACGTCCTATTTCATTATTCCATGCTAATGTATTCAAGCGTTAGCTTGCTTTAAACACTCTAATTTTTTCAAAGTAACAGTCCAAATTCCCCGCAACACCAAATTAATGGCATTACGGTTCATCAGGAAGGAGGAATCAGTGAGATCAGTACATACCAGAGGCATGACCAACCTACTAACCCCGAAATTCAACTACGAGCTTTTTAACTGCAACAACTTTAATATACGCTATTGGAGCTGGAATTACCGCGGCTGCTGGCACCAGACTTGCCCTCCAA
+
DDDDDHHHIHHHHEHHIHHEGGHIEHEHGHHIHHHGCEHICHHHHFFHFEHFHEHHIIECGHFHG?@0<@GHCGHHHI@GCECGIIE@1<FG??GEIHHIHHHHHG?HHHIIEGHCIHHHHHHCHHHHHIIHIHFHIIIIIIHHIHHGFGIHHIHIIHHDFIHGHIHFGFGCHHHIHIIIIHHIHHIHHEEHHHIIIIIIIIIIHGHIHHHHIIHHGHIHIIHGHIGIHGIIHIIIIIIIIHHFGIHIIIHIIHHGCHHH@IIIHHEHHHHEHHHEHHIHHCIHIGIIIHIIHHIHIHHHHHHHIIHIIIIIIIIHIHHEIHHIIIHCHHHHHHIIHIIIFADDDB
@HISEQ:969:HM2KJBCX2:2:1103:15549:40017 2:N:0:ACTATGCA
GCGTAGAGAGACCCCAACTATCCCTATTAATCATTACGTCAATCCTAGAAACCAACAAAATAGGATCGAACGTCCTATTTCATTATTCCATGCTAATGTATTCAGGCGTTAGCCTGCTTTAAACACTCTAATTTTTTCAAAGTAACAGTCCAGATTCCCTGCAACACCAAATTAATGGCATTACAGCTCATCAGGAAGGAGGAATCAGTGAGACCAGTACATACCAGTGGCATGACCAACCTACTGACCCCGAAATTCAACTACGAGCTTTTTAACTGCAACAACTTTAATATACGCTATTGGAGCTGGAATTACCGCGGCTGCTGGCACCAGACTTGCCCTCCAA
+
B@ADDDHIIFEFEHEHHHIIIIHCFEHEHFHCFHEEHHHHI@1GHHIHHHHIHHIIHECHHIGHII@EHIIHHGIEC1DHFHHHEC<FCHH?@@GHHGHFHIHGH<HEHHHCHIHGHGHHHHGHHHHHHCBEG8GGHIHFHIHHHHHHEGCHHC@GIIHIEHHEHGHEIIIHGHIGHHHHFHGHHEHHIHIHHHEHHHHG@HH@HHHIIHIIIIHHHIIIHGHHHHHHGCIHGHHGHHHHIHHEDEHIIHHHEHHEFIHHHEHHHHFIIHHHHHHHIHIHEHHIHHCHHIHHIIIHHEHEHHIIHHHGHHEHDC<HGIIIIIHHGIIIHHIIIHGIIIHIHDD@B0
@HISEQ:969:HM2KJBCX2:2:1103:17545:40955 2:N:0:ACTATGCA
GCGTAGAGAGACCCCAACTATCCCTATTAATCATTACGGTGATTCAGAAACCAACAAAACAGGACCACCGTCCTATTTTATTATTCCATGCTAATGTATTCAGACGTAAGCCTGCTTTGAACACTCTAATTTTTTCAAGGTAAAGGTCCTGGTTTCCCACCACGCTAAATAAATAACATAATGGTTCCCCAGAAGGTAGAAATTCCACGCGCCAGTACAGACTATTGCCCGACCAACGGTAGAACCCCGAAATTCAACTACGAGCTTTTTAACTGCAACAACTTTAATATACGCTATTGGAGCTGGAATTACCGCGGCTGCTGGCACCAGACTTGCCCTCCAA
+
DDDBDIIIIHHIHIIIIIIIIIIHHHHHHHIIIIIIIIHIGIIIIIIIHIHHIIIIHIIIHGFIGGHHIIHIGFIIIIIIIIIIIFHHHHEHHHHIIIHIIIHIIHHHIHIEHIIGIHFHHHIIIIHIHGHHHHEIHHHHIHIHIIIIIIHIIHHIHH@HHIIIIIIIIIIIIIIIIIIHHHHHHGHHFIIIIIIIIIIIIHIIHGHIIIIIIIIIIIIIHIIHHHHHIIIIIIIHEGI<GDHHIIIIGIIIIIIIIHIIIIIGIIIIIHIHIIIIIIIHHHHIHHIIIIIIGIIIIIHIIIIIIIIIIIIIIIIIHIIIIIIIIHIIIIIIIIIIHIDDDDD
@HISEQ:969:HM2KJBCX2:2:1103:10700:40328 2:N:0:ACTATGCA
GCGTAGAGAGACCCCAACTATCCCTATTAATCATTACGGTGATCCTAGAAACCAACAAAATAGAACCATGCCGTCCTATTCTATTATTCCATGCTAATGTATTCGAGCAAAAATGCCTGCTTTAAACACTCTAATTTTTTCAAGGTAAAGGTCCTGGATCCGCAAGACACCCAATAAAGGACATCAAGTTTCTCCAGAAGGTGAGAAATCAACTGCAACAGTTCATACCCCTTAAGGCATGACCATCACGTCAATCCCGAAATTCAACTACGAGCTTTTTAACTGCAACAACTTTAATATACGCTATTGGAGCTGGAATTACCGCGGCTGCTGGCACCAGACTTGCCCTCCAA
+
DDDDDGIIIIIIIIIIHIIIIIIIIIIHIIHHIIIIIIIICHIIIIIIIIHHHIIIIHHIIHHIIIIGIIHGHHIIIHIIHIIIIIIIIIIIIIIIIIIIIHHHHIIIIIIIIIIHIIIIIIHHIIIIIIIIIIIIIIHHIIIIIIIIIIIIIIIIIHIIIIIIIIIIIIHIIIIIIIIHIIIIIIIIIIHIIIIIIIIIIIIIIIIIIIIIIIIIIIIIIIIHIIIIIIIIIIIIIIIIIIIIIIIIIIHHIIHIIIIIIIIIIIIIIIIGIIIIIIIIIIIIIIIIIIIIIIIIIIHIIIIIIIIIIIIIIIIIIIIIIIIIIIIIIIIIIIIIIIIIIIIIIIIIDDDDD
@HISEQ:969:HM2KJBCX2:2:1103:13000:42279 2:N:0:ACTATGCA
GCGTAGAGAGACCCCAACTATCCCTATTAATCATTACGGTGGTCCTAGACCAACAAAATAGAACCAACGTCCTATTCTATTATTCCATGCTAATCTATTCAAGCAAAAGCCCGCTTTAAACACTCTAATTTTTTCAAGGTAATGGTCCTGGTTCCCCGACACACCCAATAAAGGACATACCGGCTCACCAGAAGGATAGACCCGACAGCAGAACAGTACTCGCCAGAGACGGACCGTCCGGTCAGGCCTAAAATTCAACTACGAGCTTTTTAACTGCAACAACTTTAATATACGCTATTGGAGCTGGAATTACCGCGGCTGCTGGCACCAGACTTGCCCTCCAA
+
DBDBDIIIGIIIIHIIGIHHIHIIHIIIIEHIIIGIIIIIIIIIIHHIIIIIIIIIIIIHH?GHHHHGHHHHHHIIHIIIHEHHFFHHHIHHHIIIIHHIIHHHIIIIIGDHEHIIIIIIIIHHHHHIHIIIIHHIIHIHIIHHIIIHHEHHHEHIHHIHDHHHHFHHHIHHEHHHHHGDIHGHIIIIHIIIIIIIHHIIIIIHIIIIIIIIIIIHHIHCIGIIIHIIIIHIHIIHHHIIHHHIIHHHHIIIHGFIHIHHHIIIIIIIIHHHIIIIIIIIHIIIHIIIIIIIIIIHHFDIIIIIHHIIIIIIHIIIIIIIIIIIHIIIIHHHIIIIIIIDDDDD
@HISEQ:969:HM2KJBCX2:2:1103:13020:42867 2:N:0:ACTATGCA
GCGTAGAGAGACCCCAACTATCCCTATTAATCATTACGTCAATCCTAGAAACCAACAAAATAGGATCAAACGTCCTATTTCATTATTCCATGCTAATGTATTCAAGCGTTAGCCTGCTTTAAACACTCTAATTTTTTCAAAGTAACAGTCCTGTTTCCCTGCAACACCAAATTAATGACATTACAGTTCTTCAAGAAGGAGGAACCAGTAAAGCCAGTACATACCAGAGGCACGACCAACTTACTAATCCCGAAATTCAACTACGAGCTTTTTAACTGCAACAACTTTAATATACGCTATTGGAGCTGGAATTACCGCGGCTGCTGGCACCAGACTTGCCCTCCAA
+
DDDDDIIIIIHHIIIIIIIIIIIIIIIIIIIIIIIIIIIIIIIIIIIIIIHIHIIIIIIHIIIIHIIIIIIIIIHHIIHIIIIIIHHHHIIIEHHIIIIIHIIIIIIIIIIIIIIIIIIIHIIIIIIIIHIIIIIIHIIIHIIIIIIIHIIIIIIIIIIHIIIIIIIIIIHHIIIIIIIIIIIIIIIIIIIIIIIIIIIIIIIIIIIIIIIIIIIIIIIIIIIIIIIIIIIIIIIIIIIIIIIHHIIIIIIIIIIIIIIIIIHIIIHIIIIIIIIIIIIIIIIIIIIIIIHIIIIIIIIIIIIIIIIIIIIIIIIIIIIIIIIIIIIIIIIIIIIIIIIIIDDDDD
@HISEQ:969:HM2KJBCX2:2:1103:18060:43027 2:N:0:ACTATGCA
GCGTAGAGAGACCCCAATATCCTATTAATCATTACTTCAGTCCTAGAAACCAACAAAATAGAACTAAAGTCCTATTCCATTATTCCATGCTAATATATTCAAGCAAACATGCCTGCTTTAAACACTCTAATTTTTTCAAAGTAAAAGTCTTGGATCCCTAGCGCACTCAATTAAGAGCACACTAGTTCCCCAAAAGGAAAAGCCCAAAGTTGCAGTACAAACCTTTCGGTTGACGGCAACTATAAGCCCAAAATTCAACTACGAGCTTTTTAACTGCAACAACTTTAATATACGCTATTGGAGCTGGAATTACCGCGGCTGCTGGCACCAGACTTGCCCTCCAA
+
DDDDCIIIIIIIIIIIIIIIIIIIIIIHHIIIIIIIIIIIIIIIIIIIIIHIIIIIIIIIIHHIIIIHIHHIIIIIHIHIIGHHIGHIIGIIIHIIIIIHIIHIHIIIIIIIIIIHIIIIHHIIGIIIIIIIIIHIHIIIHHHIHIIIIIIIIHHIIIHIIIIHIIIHIHHHIHIIIIIIHHIIIHIGIIIIIIIHIIIIIIIIIIIIIIHHIIIIIIIIIIIIIIIIIIIIIIIIIIHHHIIIIIIIIIIIIIHHIIIIIIIIHIIIIIHIIHGIIIIIIIHHHHHIIHGHHGIIIIGIIIIIIIIIIIIIIIHIIIIIIIIIIIIIIIIIIIIIIIIDDDDD
@HISEQ:969:HM2KJBCX2:2:1103:6177:43851 2:N:0:ACTATGCA
GCGTAGAGAGACCCCAACTATCCCTATTAATCATTACGTCAATCCTAGAAACCAACAAAATAGGATCAAACGTCCTATTTCATTATTCCATGCTAATGTATTCAAGCGTTAGCCTGCTTTAAACACTCTAATTTTTTCAAAGTAACAGTCCTGTTTCCCTGCAACACCAAATTAATGACATTACAGTTCTTCAAGAAGGAGGAACCAGTAAAGCCAGTACATACCAGAGGCACGACCAACTTACTAATCCCGAAATTCAACTACGAGCTTTTTAACTGCAACAACTTTAATATACGCTATTGGAGCTGGAATTACCGCGGCTGCTGGCACCAGACTTGCCCTCCAA
+
DADDDGHHHH1DDHHIHIICHIIEGIHIHIHHHHIHHHGEHHIG1FEHEEFFGHFH?@?CHFHHCFECHH1@CHHHIFHHHHFHHII?GCHHGHGEHHHIIIIIIHHHCHIGIHIIIHHIIIHIIIIIHHIHHFEGHHHIIIIIIIIHHIIHIHHFIIIIIIIIIIIHIIIHHIHIIIIIIGIIIIHFHHIIIIIIIIIIHIIHHHIIIIIIIIIIIIIIIIIIIIIIIIIIIIGIIIIIHIIHEHIIIIIIHIIHIIHIIIHIIIIIIIIIIIIIIIIIIIIHHIGIIIIIIIIIIIIIIIIIIIIIIIIIHIIHIIIIIIIIIIIIIIIIIIIIIIIIIDCDDD
@HISEQ:969:HM2KJBCX2:2:1103:12787:43283 2:N:0:ACTATGCA
GCGTAGAGAGACCCCAACTATCCCTATTAATCATTACGTCGATCCTAAAACCAACAAAATAGAACCATCGTCCTATTTTATTATTCCATGCTAATGTATTCAAGCAAAAATGCCCACTTTAAACACTATATTTTTTTCAAAGTAAAAGTCCTAGTTCATTGAAACACCCAAGAGCATCCCAATTCACCAGAAGGTGAGAAATTGGCTACACACCAATTCATGCCCCTAAAGGCATGACCGATATATCCCAATCCCGAAATTCAACTACGAGCTTTTTAACCGCAACAACACTAATATACGCTATTGGAGCTGGAATTACCGCAGCTGCTAATACCAGACTTGCCCTCCAA
+
DDDDDIIIIIHIIIIIIIHIIIIIIIIIIIIIIHIIIIIIIIHIIIIIIIIIIIIIIGIIHIIIIIHIHIIIIIIIIIIIIIIHHIIIIIIIIIIIIIIGIIIIIIIIIIIIIIIIIIIIIIIIIIIIIIHIHIIFHIIIIIIIIIIIHIIIIIIHIIIHIHIHIIIIIIIIIIIIIIHIIIIIHHIIIIIIIIIIIHIIIHIIHIIIIIIIIIIIIHIHIIIIIIIIIIIIIIIIIIIIIIIIIHIHGIIHIIIIIIIIIIIIIHIIIIIIIIIIIIIIIIIIIIIIHHIIIIIIIIIIIIIIIIIIIIIIIIIIHIIIIIIIIIIIIIIIIIIIIIIIIIIIIDDDDD
@HISEQ:969:HM2KJBCX2:2:1103:17390:44839 2:N:0:ACTATGCA
GCGTAGAGAGACCCCAACTATCCCTATTAATCATTACGTCGATCCTAGAAACCAACAAAATAGGGTCAAACGTCCTATTTCATTATTCCATGCTAATGTATTCAAGCGTGTGCCTGCTTTAAACACTCTAATTTTTTCAAAGTAACGGTCCTGATTCCCCATGACACCAAATTAATGACATCACAGTTCGTCAGAAGGTAGAAATCAATAATACCAGTGCATACCGGAGGCACGACCAATATATTGATCCCGAAATTCAACTACGAGCTTTTTAACTGCAACAACTTTAATATACGCTATTGGAGCTGGAATTACCGCGGCTGCTGGCACCAGACTTGCCCTCCAA
+
DDDDDIIIIIIIIIIIIIIIHIIIIIIIIIIIIIIIIIIIIIIIIIIHIIIIIIIIIIIIIIIIHIIIIIIIHIHHIIIIIIIIGIHIIIIIIIIIIIIHHIIIIIIIIIIIIIIIIIIIIIIIIIIIIIIIIIIIIIIIIIIIIIIIIIIIIIIIIIIIIIIHHIIIIIIHIIIIIIIIIIIIIIIIIIIIIIIIIIIIIIIIIIIIIIIIIIIIIIIIIIIIIIIIIIIIIIIIIIIIIIIIIIIIIIIIIIIIIIIIIIIIIIIIIIIIIIIIIIIIIIIIIIIIIIIIIIIIIIIHGIIIIIIIIIIIIIIIIIIIIIIIIIIIIIIIIIIIIIIIIDDDDD
@HISEQ:969:HM2KJBCX2:2:1103:13152:44616 2:N:0:ACTATGCA
GCGTAGAGAGACCCCAACTATCCCTATTAATCATTACGTCGATCCTAGAAACCAACAAAATAGAATCAAACGTCCTATTTCATTATTCCATGCTAATGTATTCAAGCGTGAGCCTGCTTTAAACACTCTAATTTTTTCAAAGTAACAGTCCTGATTCCCCACGACACCAAATAAATGACATCATGGTTCGTCAGAAGGGAGAAACCAACAATACCAGTACGTACCGAGGCACGACCGACATGATGGTCCCGAAATTCAACTACGAGCTTTTTAACTGCAGCAACTTTAATATACGCTATTGGAGCTGGAATTACCGCGGCTGCTGGCACCAGACTTGCCCTCCAA
+
DDDDDIIIIIIIIHHHIIIHIIIIIIIIIIIIIIIIIIIIIIIIHIIIIIIHIIIIIIIIHHIHIIIIHHIIIHHIIIIIIIIIIIIHIHIHIIIIIIIIIHIIIIIHIIIIIHIIIIIHIHIIIIIIIIIHHIIHIIIIIIHIIHIIIIIIIHIIIIIIIIIIIIIIIIIIIIIIIHHEHIIIIIIHHHHIIIIIIIHHIIIIIGGIHIHHEIIIIHIIIIIIIIIIIIIIIIIIIIIIIHHGHIIIIIIIIIIIIIIHHIIIIIIIIIIHIHIIIIIIIIIIIIIIIIIIIIIIIIHHIIIIIIIIIIIIIIIIIIIIIIIIIIIIIIIIIIIIIIIIDDDDD
@HISEQ:969:HM2KJBCX2:2:1103:8926:45087 2:N:0:ACTATGCA
GCGTAGAGAGACCCCAACTATCCCTATTAATCATTACGGTGATCCTAGAAACCAACAAAATAGAACCATGCCGTCCTATTCTATTATTCCATGCTAATGTATTCGAGCAAAAATGCCTGCTTTAAACACTCTAATTTTTTCAAGGTAAAGGTCCTGGATCCGCAAGACACCCAATTAAGGACATCAAGTTTCTCCAGAAGGTGAGAAATCAACAGCGACAGTTCATACCCCTTAAGGCATGACCATCACGTCAATCCCGAAATTCAACTACGAGCTTTTTAACTGCAACAACTTTAATATACGCTATTGGAGCTGGAATTACCGCGGCTGCTGGCACCAGACTTGCCCTCCAA
+
DDDDDIIIIIIIIIIIIIIIIIIIIIIIIIIIIIIIIIIIIIIIIIIIIIIIIIIIIGIIIIIIIIIIIHHIGIGIIGHIIIIIIIIIHIIIIIIGIIIHIHHIIIIIIIIIIIIIIIIIHIIIIIIIIIIIIIIIIIHHHIHIIIIIIIIIHIHIIHHIIIIIIIIIIIHIIIIIIIIIIIIIIIIIHIIIIIIIIIIIHEIIIIIIIHIIIIIIIIIIIIIIIIIIIIIIIIIIIIIIIIIIIIIIIIIGIIIIIIIIIIIIIIIIIIIIIIIIIIIIIIIIIIIIIIIIIIIIIIIIIIIIIIIIIIIIIIIIIIIIIIIIIIIIIHIIIIIIIIIIIIIIIIIIDDDDD
@HISEQ:969:HM2KJBCX2:2:1103:13157:46412 2:N:0:ACTATGCA
GCGTAGAGAGACCCCAACTATCCCTATTAATCATTACGGTGATCCTAGAAACCAACAAAATAGAACCATGCCGTCCTATTCTATTATTCCATGCTAATGTATTCGAGCAAAAATGCCTGCTTTAAACACTCTAATTTTTTCAAGGTAAAGGTCCTGGATCCGCAAGACACCCAATTAAGGACATCGAGTTTCTCCAGAAGGTGAGAAATCAACAGCAACAGTTCATACCCCTTAAGGCACGACCATTACGTCAATCCCGAAATTCAACTACGAGCTTTTTAACTGCAACAACTTTAATATACGCTATTGGAGCTGGAATTACCGCGGCTGCTGGCACCAGACTTGCCCTCCAA
+
DDDDACHECHIIEHEHIIIIG@EFHHIIHEHHHIIHIHG?GHECHHFEHHECGHIIHHHHEECFGHIIE<C@CEHHCDGGHEHGHHEHGIHHH?G?GHCHHGHHHHEHIIHIHHHIIIIIHEHHHHHHIIIIHIIHHIIIHHIHHFIHIHHGIIHHHHHIGIIIIHHIHHHHHHHGIIIIIIIIIHIIHIHIIIIHFEIIIIIIIIIHFIIHIHHHGIIIIIHHHHGHIHHFIIIIIHHHIIIIHIIIHHIHHIIIIIHIHHCHIIIHIIIIIIIHIHHHHHIIHHHIIIIIHHIHIIIHEIIIFHHIIIIIIIIIIIIIIIIIIIIIIIIIIHHIIHIHHIIIIIIIDDDDD
@HISEQ:969:HM2KJBCX2:2:1103:16502:46341 2:N:0:ACTATGCA
GCGTAGAGAGACCCCAACTATCCCTATTAATCATTACGGTGATCCTAGAAACCAACGAAATAGAATCAGTCCGTCCTATTTCATTATTCCATGCTAATGTATTCAGACGTTAGCCTGCTTTAAACACTCTAATTTTTTCAAAGTAACAGTCCTGATTTCCCATCACACCAAATAAATGGCATGAAAGTTCCTCAGAAGGTAGAGATTCATCTCACCAGTGCAGACAATTAAGCCTGACCAATGGGTAAACCCCGAAGTTCAACTACGAGCTTTTTAACTGCAACAACTTTAATATACGCTATTGGAGCTGGAATTACCGCGGCTGCTGGCACCAGACTTGCCCTCCAA
+
D@BDDCHHEHHCEHHEHIIIHCGHHFFHHCE@FHHHGHHHHIFGHHEHEHG@FGHIHIIHIIIHHHHHFHHII1FHHHHGHCHHIIGIHHHHH1FHHHIIIHIIIHIHHHHHHHFHHIIIHHGFHHIEIIIHHGF8HIHFCCHHHFIHHGHHIIIIIIIEGFIHIHIHHIIIHHHIIHGHGHHGHGIIIHHIIHIIII:IIIHGIIGIIHHHHHHHIIIIHHHIIIHIIGIIHIGIIIIIIIHHFFAHHFHGIHIIHIIIHHHEIHHIIIIIIIHIIHIIHHIHHHIHHIIHIIIIIIIIGIIIIIIIIIHIIGIIIIIIIIIIIIIHIIIIIIIHIIIIHHG?AAAD
@HISEQ:969:HM2KJBCX2:2:1103:17834:47151 2:N:0:ACTATGCA
GCGTAGAGAGACCCCAACTATCCCTATTAATCATTACGGTGATCCTAGAAACCAACAAAATAGAACCATGCCGTCCTATTCTATTATTCCATGCTAATGTATTCGAGCAAAAATGCCTGCTTTAAACACTCTAATTTTTTCAAGGTAAAGGTCCTGGATCCGCAAGACACCCAATAAAGGACATCAAGTTTCCCCAGAAGGTGAGAAATCAACAGTAACAGTTCATACCCCTTAAGGCATGACCATCACGTCAATCCCGAAATTCAACTACGAGCTTTTTAACTGCAACAACTTTAATATACGCTATTGGAGCTGGAATTACCGCGGCTGCTGGCACCAGACTTGCCCTCCAA
+
DDDDDIIIHIIIIHIHIIIIIIIIIHIIHIIIIIHEHHGIIIIIHIHIHIIIIIGHIHIHIIHCHHIHIHIIGIIIHGHIGHHHIIIHIIGIIIIIHHEGHCGHHHIHHIIHHHHHHHIIGIHHIHIHIHHIIHHHIIHEIIIIIIIIIIHHIHHHIHHIIHHIIHHHIHHHIHIIIIIIIIHHHHHHIHHIHIIIIIIIHHIIIHIIIIIIIIIIIIIIHHGIIHHIIIIIIIIHIIIIIIIIIIHIIIHHIIIIIHHHIIIIIIHHDIIIIHIIIIIIIHIIIIIIIIIHHIIIIHIIIIIIIIIIIIIIIIIIIIIIIIIIIIIIIIIIIIIIIIIIIIIIHIIIDDDDD
@HISEQ:969:HM2KJBCX2:2:1103:11808:47966 2:N:0:ACTATGCA
GCGTAGAGAGACCCCAACTATCCCTATTAATCATTACGGTGATCCTAGAAACCAACAAAATAGAACCATGCCGTCCTATTCTATTATTCCATGCTAATGTATTCGAGCAAAAATGCCTGCTTTAAACACTCTAATTTTTTCAAGGTAAAGGTCCTGGATCCGCAAGACACCCAATAAAGGACATCAAGTTTCTCCAGAAGGTGAGAAATCAACAGTAACAGTTCATACCCCTTAAGGCATGACCGTCACGTCAATCCCGAAATTCAACTACGAGCTTTTTAACTGCAACAACTTTAATATACGCTATTGGAGCTGGAATTACCGCGGCTGCTGGCACCAGACTTGCCCTCCAA
+
DDDDDHHHIIIIIIIIIIIIIIIIIIIIIIIIIIIIIIIIIIIIIIIIIIIIIIIIIIIIIIEHIIIIIHHHIIIIIIIIIIIIIIIIIIIIHHIIIIIHHHHIIIHIIIIIIIIIIIIIIIIIIIIIIIIIIIIIIIIIIIIGIIIIIIIIHHIIIIIIIIIIIIIIIIIIIIIIIIIIIIIIIIIIIIIIIIIIIIIIIIIIIIIIHIIIIIIIIIIIIIIIIIIIIIIIIIIIIIIIIHIIIIIIIIHDIIIIIIIIIIIIIIIIIHIIIIIIIIIIIIIIIIIIIIIIIIIIIIIIHIIIIIIIIIIIIIIIIIIIIIIIIIIIIIIIIIIIIIIIIIIIIIIIDDDDD
@HISEQ:969:HM2KJBCX2:2:1103:19801:48423 2:N:0:ACTATGCA
GCGTAGAGAGACCCCAACTATCCCTATTAATCATTACGGTGATCCTAGAAACCAACAAAATAGAACCATGCCGTCCTATTTTATTATTCCATGCTAATCTATTCAAGCACTAGCTTGCTTTAAGCACTCTAATTTTTTCAAGGTAATAGCTCTGCTTCCCCAACGCACCAAATTAATGGCATGAAGGTTATTCAGAAGGTAAGAATCCATCAAATCAGTACGAACAGTGAAGCCCGACCGATAGACAGATTCCGAAATTCAACTACGAGCTTTTTAACTGCAACAACTTTAATATACGCTATTGGAGCTGGAATTACCGCGGCTGCTGGCACCAGACTTGCCCTCCAA
+
DDDDDHIIIIIIIIIIIIIIIIIIIIIIIIIIIIIIIIIIIIIIIIIIIIIIIIIIIIIIIIIHIIIHIIIIIEHHIIIIHIIIIIIIIHHIHIIIIIIIHIIIIIIHIIIIIIIIIIIHIIIIIIIIIIIHHHIIIIIIIIIIIIIIIIIIIIIIIIIIIIIIIIIIIIIIHIIIIIIIIIIIIIIIIIIIHIIIIIIIIIIIIIIIIIIIIIIIIIIIIIIIIIIIIIIIIIIIIIIIIIIIHHHIIIIIIIIIIIIIIIIIIIIIIIIIIIIIIIIIIIIIIIIIIIIIIIIIIIIIIIIIIIIIIIIIIIIIIIIIIIIIIIIIIIIIIIIIIIIIIIIDDDDD
@HISEQ:969:HM2KJBCX2:2:1103:9775:49190 2:N:0:ACTATGCA
GCGTAGAGAGACCCCAACTATCCCTATTAATCATTACGTCGATCTTAGAAACCAACAAAATAAGATCAAACGTCCTATTTCATTATTCCATGCTAATGTATTCAAGCGAATGCCTGCTTTAAACACTCTAATTTTTTCAAAGTAACAGTCCTGATTTCCCACGACACCAAATTAATGACATCGTGGTTCGTCAGAAGGGAGAAACCGACAGGGCCAGTACACACCAGAGGCGCGACCGACCCGTCGATCCCGAAATTCAACTACGAGCTTTTTAACTGCAACAACTTTAATATACGCTATTGGAGCTGGAATTACCGCGGCTGCTGGCACCAGACTTGCCCTCCAA
+
DDCDDHHHIIIIIIIIHIIIIIIIIIIIIIIIIIIIIHIIHIIHIIIFHIIIIIIGHIIIIIIIIIIHHIIIHIIIIIIIIIHIIHIIHIIHIIIIHHIIIHIIIIHIHHGIIIIIIIIIIGHIIIIIIIIIIIIIGIHIIIIIIIIHIIIIIIIIIIIIIIIHIIIIIEGIIIIIIIIIIIIHIIHHIHGGIIIIIIIIIIHHIIIIIIIIIIIIIIIHHHIIIIIHHIIIIIIIIIHGIHHHHIIIIHIIIIIIIIIIIIIIIIIIIIIIIIGIIIIHIIHEHIIIIIIIIIIIIIIIIIIIIIIIIIHIIIHIIIGIIIIIIIHIIIIIIIIIIHIIIDDDDC
@HISEQ:969:HM2KJBCX2:2:1103:1342:49303 2:N:0:ACTATGCA
GCGTAGAGAGACCCCAACTATCCCTATTAATCATTACGTCGATCCTAGAAACCAACAAAATAGGGTCAAACGTCCTATTTCGTTATTCCATGCTAATGTATTCAAGCGTGAGCCTGCTTTAAACACTCTAATTTTTATAAAGTAACAGTCCTGATTCCCCATGACACCAAATTAATGACATCATGGTTCGTCAGAAGGTAGGAATCAATAATACCAGTACGTACAATAGCACGACCAATAAATTGATCCCGAAATTCAACTACGAGCTTTTTAACTGCAACAACTTTAATATACGCTATTGGAGCTGGAATTACCGCGGCTGCTGGCACCAGACTTGCCCTCCAA
+
CDDDDIHIIIHIIIHIIIIIHIIIIIIIIIIIIIIIIIIIIHIIIIIIHIIIIIIIIIIFHHGHIHHHIIIIIIIIIIIIIIIIIIIIIHIIIIIIIHHHHHIIIIIHIHIIHIIHIIHIIHIIIIIIIIIIHIIIIIIIIIIHIIIIIHIIIHIHIIIIIIHIHIIIIIIIIIIIHIIIIIIIIIIIIIIHIIIIIIIIIIHIGIIIIIIIIIIIIIHGIIIIIIIIIIIIIIIIHIIIIIIHIIIIHIIIIHHIIHHHHHHIIIIIIIIIIHIIIIIIHIHIHHIHIIHIIIIIIIIIIIIIIIIIIIIIIIIIIIIIIIIIIIIIIIIIEIIIIIIIDDDDD
@HISEQ:969:HM2KJBCX2:2:1103:3894:50107 2:N:0:ACTATGCA
GCGTAGAGAGACCCCAACTATCCCTATTAATCATTACATCGATCCTAGAAACCAACAAAATAGAATCGGATGTCCTATTTCATTATTCCATGCTAATGTATTCAAGCGTGAGCCTGCTTTAAACACTCTAATTTTTTCAAGGTAACAGTCCTAATTCCCCGTGACACCAAATTAATGGCATTACGGTTCTTTAGAAGGTGAGAAATCAATAATATCAGTACATACCAACGGCATGACCGAAACATTGATCCCGAAATTCAACTACGAGCTTTTTAACTGCAACAACTTTAATATACGCTATTGGAGCTGGAATTACCGCGGCTGCTGGCACCAGACTTGCCCTCCAA
+
DDDDDHIIICHIHIIIIIIIIIIIIIIIIIIIIIIIHIIIIIIIIIIIIIIHIIIIIIIIIIIIIIIIIIIIIIIIIIIIIIIIIIIGIIIFHIIIIIIIIIIIIIIIIIIIHIIIIIHHIIHIHIIHIIIIIIIIIIIIHIIIIIIIIIIIIHIIHHHIIHIIIIIIIIIIIIIIHIIIIIIIIIIIIIIIIIIIIIIIIIIIIIIIIIIIIIIIIIIIIIIIIIIIIIIIIIIIIIIIIIIIIGIIIIIIIIIIIIIIIIIIIIIIIIIIIIIIIIIIIIIIIIIIIIIIIIIIIIIIHHIIIIIIIIIIIIIIIIIIIIIIIIIIIIIIIIIIIIIIIIDDDDD
@HISEQ:969:HM2KJBCX2:2:1103:2780:50780 2:N:0:ACTATGCA
GCGTAGAGAGACCCCAACTATCCCTATTAATCATTACGGTGATCCTAGAAACCAACAAAATAGAACCATGCGTCCTATTTCATTATTCCATGCTAATGTATTCAGGCAATAGCCTGCTTTAAGCACTCTAATTTTTTCAAGGTAACAGTCCTGCTTCCCCAACGCACCAAATTAATGACATGCTGGTTATTCAGAAGGTAGGAATCAATCACGCCAGTACAGACCCAAAAGCCCGACCAACGGATAAACCCCGAAATTCAACTACGAGCTTTTTAACTGCAACAACTTTAATATACGCTATTGGAGCTGGAATTACCGCGGCTGCTGGCACCAGACTTGCCCTCCAA
+
DCDDDIIIIIIIIIIIIIIIIIIIIIIIIIIIIIIIHIHIIIIIIIHIIIIIIHIHIHHIIIIIIIHIIIIIIGHIIIIIIIIIIIIIHIIIEHHHHIHHHHHHIIIIIIIIIHIIIIIIIIGIIIIIIIHIIIIIIIIIIIIIIIIIIIIIHHIHHIHIIHIIHIIIIIIIIHHIIHIIIIIIIIHHHIIGIIIIIHIHHIIIIIIIIIIIIIIIIHHHIIIIIIIIIIIIIIHHIIIIIIHHHIIIIIIIIIIIIIIIIIHHHIHIIIIIIIIIIIIIIIIIIIIIIHIIIIIIIIIIIIIIIIIIIIIIIIIIIIIIIIIIIIIIIIIIIIIIHIIIIIDDDDD
@HISEQ:969:HM2KJBCX2:2:1103:8261:50847 2:N:0:ACTATGCA
GCGTAGAGAGACCCCAACTATCCCTATTAATCATTACGGTGATCCTAGAAACCAACAAAATAGAACCATGCCGTCCTATTCTATTATTCCATGCTAATGTATTCGAGCAAAAATGCCTGCTTTAAACACTCTAATTTTTTCAAGGTAAAGGTCCTGGATCCGCAAGACACCCAATAAAGGACATCAAGTTTCTCCAGAAGGTGAGAAATCAACAGTGACAGTTCATACCCCTTAAGGCATGACCATCACGTCAATCCCGAAATTCAACTACGAGCTTTTTAACTGCAACAACTTTAATATACGCTATTGGAGCTGGAATTACCGCGGCTGCTGGCACCAGACTTGCCCTCCAA
+
DDDDCHIIIIIIIIIIHIIIIIIIIIIIIIIIIIIIIIIIIHIHIIIIIIIIIIIIIIIIIIIHIIHIIGIIIIIIIIIIIIIIIIIIIEHIIHIIHIIIIIIHIIIIIIIHIIIHIIIIIIIIIIIIIIHIIIIIIIIIIIIIIIIIIIIIIIIIIHIHIIIIIIHIIIIIIIIIIIIIIIIIIIIIIHHHHIIIIIIIIIHIIIIIIIIIIIIIIIIIIIIIIIIIIIIIIIIIIIIIIIIIIIIIIHGDIIHIIIIIIIIHIHIIIIIIIIIIIIIIIIIIIIIIIIIIIIIIIIHIIIIIIIIIIIIIIIIIIIIIIIIIIIIIIIIIIIIIIIIIIIIIIIIIDDDDD
@HISEQ:969:HM2KJBCX2:2:1103:9258:51915 2:N:0:ACTATGCA
GCGTAGAGAGACCCCAACTATCCCTATTAATCATTACGGTGATCCTAGAAACCAACAAAATAGAACCATGCCGTCCTATTCTATTATTCCATGCTAATGTATTCGAGCAAAAATGCCTGCTTTAAACACTCTAATTTTTTCAAGGTAAAGGTCCTGGATCCGCAAGACACCCAATAAAGGACATCAAGTTTCTCCAGAAGGTGAGAAATCAACAGTAACAGTTCATACCCCTTAAGGCATGACCATCACGTCAATCCCGAAATTCAACTACGAGCTTTTTAACTGCAACAACTTTAATATACGCTATTGGAGCTGGAATTACCGCGGCTGCTGGCACCAGACTTGCCCTCCAA
+
DDDCDIIIIIIIIIIIIIIIIIIIIIIIIEHIIIIIIIIIIIIIIIIIIIIIIIIIIIIIIIF@HIIIIHIGIIIIIIIHFIIIIIIIIIIIIGIIIIIGHFHIHIIIIIIIIIIIIIIIIIIIIIIIIIIIIIIIIHIIIIIIIHIIIIIIIIIIIIHIHIIIIIIIIIIIHIIIIIIIIIIIIIIIIHIIIIIIIIIIIIIIIIIIIIIIIIIIIIIIIIIIIIIHIIIIIIIIIIIIIIIIIIIIIIHFIIIIIIIIIIIIIIIIIIIIIIIIIIIIIIIIIIIIIIIIIIIIIIIIIIIIIIIIIIIIIIIIIIIIIIIIIIIIIIIIIIIIIIIIIIIIIIIIDDDDD
@HISEQ:969:HM2KJBCX2:2:1103:3743:52100 2:N:0:ACTATGCA
GCGTAGAGAGACCCCAACTATCCCTATTAATCATTACATCGATCCTAGAAACCAACAAAATAGAATCGGATGTCCTATTTCATTATTCCATGCTAATGTATTCAAGCGTGAGCCTGCTTTAAACACTCTAATTTTTTCAAGGTAACAGTCCTAATTCCCCGTGACACCAAATTAATGGCATTACGGTTCTTTAGAAGGTGAGAAATCAATAATATCAGTACATACCAACGGCATGACCGAAACATTGATCCCGAAATTCAACTACGAGCTTTTTAACTGCAACAACTTTAATATACGCTATTGGAGCTGGAATTACCGCGGCTGCTGGCACCAGACTTGCCCTCCAA
+
DDDDDIIIIIIIIIIIIIIIIIIIIIIIIIIHIIIIIIIIIIIIIIIIIIIIIIIIIIIIIIFIHIIIIIIIIIGIIIIIHIIIIIIIIIIIIIIIIIIIIHIIIIHIIIIIIHIIIIIIHHIIIIHIIIIIIIIIIIIIIIIIIIIIIIIIIIIIHIIIIIIIIIIEIIIIIIIIIIIIIIIIIIIIIIIIIIIIIIIIIIIIIIIIIIIIIIIIIIIIIIIIIIIIIIIIIIIIIIIIIIIIHGIIIIIIIIIIIIIIIIIIIIIIIIIIIIIIIIIIIIIIIIIIIIIIIIIIIIIIIIIIIIIIIIIIIIIIIIIIIIIIIIIIIIIIIIIIIIIIIIDDDDD
@HISEQ:969:HM2KJBCX2:2:1103:3394:52975 2:N:0:ACTATGCA
GCGTAGAGAGACCCCAACTATCCCTATTAATCATTACGTTGATCCTAGAAACCAACAAAATAGAATCGAACGTCCTATTTCATTATTCCATGCTAATGTATTCAAGCGCGTGCCTGCTTTAAACACTCTAATTTTTTCAAAGTAACAGTCCTGACTCCCCACAACATCAAATTAATGACATCATGATTCATCAGAAGGGAGAAATCAATGACATTAGTACGTACCGAAGGCACGACCGACGTATTGATCCCGAAATTCAACTACGAGCTTTTTAACTGCAACAACTTTAATATACGCTATTGGAGCTGGAATTACCGCGGCTGCTGGCACCAGACTTGCCCTCCAA
+
DDDDDIIIIIIIIIIHIIIIIIIIIIIIIIIIIIIIIIIIIIIIIIIIIIIIHIIIHIIIIIIIIIIIIIIHHHHHIIIIIIIIIIIIIIIIIIIIIIIIIHHHIIIIIIIGIIIIHIIIIIIHHIIIIIIIIIIIIIIIIIIIIIIIHIIIIIHIIIIIIIIIIIIIIIIHIIIIIIIIIIIIIIIIIHIIHHIIIHIIIIIIIIIIIIIIIIIIIIIIIIIIIIIIIIIIIIIIIIIIIIIHFHIIIIIIIIIIIIIIIIIIIIIIIIIIIIIIIIIIIIIIIIIIIIIIIIIIIIIHIIIIIIIIIIIIIIIIIIIIIIIIIIIIIIIIIHIIIIIIIDDDDD
@HISEQ:969:HM2KJBCX2:2:1103:1435:53125 2:N:0:ACTATGCA
GCGTAGAGAGACCCCAACTATCCCTATTAATCATTACGTCGATCCTAGAAACCAACAAAATAGAATCAAACGTCCTATTTCATTATTCCATGCTAATGTATTCAAGCGTAAGCCTGCTTTAAACACTCTAATTTTTTCAAAGTAACAGTCCTGATTCCCCACGACACCAAATTAATGACATCGCGGTTCTTCAGAAGGTAGGAACCGATAATGCCAGTGCGTACCGAGGCGCGACCAACAATTCGATCCCGAAATTCAACTACGAGCTTTTTAACTGCAACAACTTTAATATACGCTATTGGAGCTGGAATTACCGCGGCTGCTGGCACCAGACTTGCCCTCCAA
+
DDDDDIIHIHIIIIIIIIIIIIIIIIIIIIIIIHIIIIIIIIIIIIIIIHIHIIIIIIIIIIIHIIIIIIIHIIIIIIIHHIIIIIIIFHIHIHIHIIIIIIIIIIHHIIIIHIIIHHIIIIIIIIIIIIIIIIIIIIHIIIIIIIIIHIIIIIIIIIIIHIIIIIIIIIIHIIIIIHIIIIIIIIIIIIIHIIIIIIIIIIIIIIIIIHIIIIIIIIIIIIIIIIIIIHIIIIIHIIIIIIHGIIIIIIIIIIIIIIIIHIIIHIIIIIIIIIIIIIIIIIIIIIIIIIHIHIIIIIIIIIIIIIIIIIIIIIIIIIIIIIIIIIIIIIIIIIIIIIIIDDDDC
@HISEQ:969:HM2KJBCX2:2:1103:8626:54953 2:N:0:ACTATGCA
GCGTAGAGAGACCCCAACTATCCCTATTAATCATTACGTCGATCCTAGAAACCAACAAAATAGAATCAAACGTCCTATTTCATTATTCCATGCTAATGTATTCAAGCGTGCGCCTGCTTTAAACACTCTAATTTTTTCAAAGTAACAGTCCTGATTCCCCACGACACCAAATTAATGACATCGTAGTTCTTCAGAAGGTAGGAACCAATAATGCCAGTGTGTACCGAAGCACGACCGACAATTTGATCCCGAAATTCAACTACGAGCTTTTTAACTGCAACAACTTTAATATACGCTATTGGAGCTGGAATTACCGCGGCTGCTGGCACCAGCTTGCCCTCCAA
+
CCDDDIIIIIHHHIIIHHHIIHIIIIIIIIIIIIIIIIIIIIIIIIIIIIIHIIIIHFHIIIIGIIIIIIHHHHHIIIIIIIIIGHIGHHIIIIIIIIIIIHHHIIHHIHHHIHIIIIHIIIIIIIIIIIIIIIIIIIIIHIIIIIIIIIHIIIIIIIIIIIIIIHIIIIIHIIIIIIIIIIIIIIIHHIGHHIIIIIIIIIIHIIIIIIIIIIIIIIIIIIIIIIHIIIIIIIIIIIIIIIHIIHIIIIIIHIIIIIIIIIIIIIIIIIIIIIIIIIIIIIIIIIIIIIIIIIIIIIHHIIIIIHIIIIIIIIIIIIIIIIIIIIIIIIIIIIIIIIIDDDDD
@HISEQ:969:HM2KJBCX2:2:1103:6854:56187 2:N:0:ACTATGCA
GCGTAGAGAGACCCCAACTATCCCTATTAATCATTACGTCAATCCTAGAAACCAACAAAATAGGATCGAACGTCCTATTTCATTATTCCATGCTAATGTATTCAAGCGTTAGCCTGCTTTAAACACTCTAATTTTTTCAAAGTAACAGTCCTGTTTCCCTGCAACACCAAATTAATGGCATTACAGTTCTTCAGAAAGGAGGAATCAGCGAAGCCAGTACATACCAGTGGCACGACCAACCTGCTGACCCCGAAATTCAACTACGAGCTTTTTAACTGCAACAACTTTAATATACGCTATTGGAGCTGGAATTACCGCGGCTGCTGGCACCAGACTTGCCCTCCAA
+
DDDDDIIIHIIIEHIIHIIIIIIIIIFHIIIIIIIHIIIIIIHIGIIIIIHIIHHIHIIIIIIHHHIICHGHIIIIGIIIIHIIIIHHIIIHHIGHIIIIIIHHHGHHIIIIIIIIIIIIIIIIHHIHIIIIIIHHEAHIIIIHIIIIIIIIIIIIIHIIIIIIIIIIIIIIIHIIIIIIHIIIIIIIIIIIIIIIIIIIIIIIIIIIIIIIIHIIIHIIIIIIIIIIIIIIIIIIIIGIIIIHFIIIIIIIIIIIIIIIIIIIIIIIIIIIIIIIIIIIIIIIIHIIIIIIIIIIIIHHIIIIIIIIIIIIIIIIIIIIIIIIIIIHIIIIIIIIIIIIIDDDDD
@HISEQ:969:HM2KJBCX2:2:1103:2204:55829 2:N:0:ACTATGCA
GCGTAGAGAGACCCCAACTATCCCTATTAATCATTACGTCGATCCTAGAAACCAACAAAATAGAATCAAACGTCCTATTTCATTATTCCATGCTAATGTATTCAAGCGCGAGCCTGCTTTAAACACTCTAATTTTTTCAAAGTAACAGTCCTGATTTCCCACGACACCAAATTAATGACATCGTGGTTCGTCAGAAGGTAGGAATCAATTTGACCAGTACGTACCGAGGCACGACCGATCAACTGATCCCGAAATTCAACTACGAGCTTTTTAACTGCAACAACTTTAATATACGCTATTGGAGCTGGAATTACCGCGGCTGCTGGCACCAGACTTGCCCTCCAA
+
DDDDDIIIIIHIIIIIIIIIIIIHIIIIIIIIIIIIIIIIIIIIIIIIIIIIIIIIHHIIIIIIIIIIIIIIIIIIIIHHHFHIIIIHIIHIIIIIIIIIHIHHHDHHIHIIIIIIIIIIIIHIIIIHHIHHHIIIIIIIIIIIIIIIIIIIIIIIIIIIIIIIIIIIIIIIIIIIIIIIIIIIIIIIIIIIIIIGIIIIIIIIIIIIIIIIHIIIIIIIIIIIIIIIIIIIIIIIIIIIIIHGIIIGIHIIIHIIIIIIIIIIIIIIIIIIIIGIIIIIHIIIHIIIIIGIIIIIIIIIIIIIHIIIIIIIIIIIIIIIIIIIIIIIIIIIIIIIIIIIDDDDC
@HISEQ:969:HM2KJBCX2:2:1103:19080:55123 2:N:0:ACTATGCA
GCGTAGAGAGACCCCAACTATCCCTATTAATCATTACGTCAATCCTAGAAACCAACAAAATAGGATCAAACGTCCTATTTCATTATTCCATGCTAATGTATTCAAGCGTTAGCCTGCTTTAAACACTCTAATTTTTTCAAAGTAACAGTCCTGTTTCCCTGCAACACCAAATTAATGACATTACAGTTCTTCAAGAAGGAGGAACCAGTGAAGCCAGTACATACCAGAGGCACGACCAACCTACTAATCCCGAAATTCAACTACGAGCTTTTTAACTGCAACAACTTTAATATACGCTATTGGAGCTGGAATTACCGCGGCTGCTGGCACCAGACTTGCCCTCCAA
+
@BDD@FEHHH@GHCE0EHHHHIIHHIHH?<GGHHEHIIHHIIIIEHIHHHEFC@E@GHHIIHIGG?HHHHI0DFECFHHHGHHFHIHIIHHHHHIIIHHFGEGHHHHHHHIHHHEHHGHHHHHIIIHIIHIHGFHHHHFGFIIHIHHHHHGFE@EGDHIIIIIIHHH@HHEHGHHHHHHGHHIIHIHHHHGHH@HIHGHHHHHGIHHHHIIHFGHGHHHHGIIIIIIHHHIIIIIIHGGIIIHFGIHHHDIHHHG1EHHEIHCCCHIHEEEIHHFHEEHIIIIHHHHGHIIIIHIIIHHG@HEHHHHHHHIIHIIIHIHHIIIIIIIIIIIHIIIIIIIHEBDBD@
@HISEQ:969:HM2KJBCX2:2:1103:5361:56780 2:N:0:ACTATGCA
GCGTAGAGAGACCCAACTATCCCTATTAATCATTACGGTGATCCTAGAAACCAACAAAATAGAACCATGCCGTCCTATTCTATTATTCCATGCTAATGTATTCGAGCAAAATGCCTGCTTTAAACACTCTAATTTTTTCAAGGTAAAGGTCCTGGTTCCACATGACACCCAATTAAGGACATCATGCTTCTCCAGAAGGTGAGAAATCAACTGCGACAGTTCATACCCCTTAAGGCACGACCATCACGTCAATCCCGAAATTCAACTACGAGCTTTTTAACTGCAACAACTTTAATATACGCTATTGGAGCTGGAATTACCGCGGCTGCTGGCACCAGACTTGCCCTCCAA
+
DDDDDIIIIIIIIIIIIIIIIIIIIIIIIIIIIIIIIIIIIIIIIIIIIIIIIIIIIIIIIHCHIIIHFHHDGHHIIIIIIIIIIIIIIIHIIIIIIHIIIHHIIIIIIIIIIIIIIIIHHHIIIIHHIIIIIIIIIIIIIHIIIIIIIIIIHIIHIIIIIIIIIIIIIIIIIHIIIIIIIIIIIIIIIIIIIIIIIIIIIIIIIIIIIIHHIIIIIIIIHIIIIIIIIIHIIIIIIIIIIIIIIIIIIHIIIIIIIIIIIIIIIIHFIIIIIIIIIIIIIIIIIIIIHIIIIIIIIIIIIIIIIIIIIIIIIIIIIIIIIIIIIIIIIIIIIIIIIIIIIIIIIIDDDDD
@HISEQ:969:HM2KJBCX2:2:1103:11284:57656 2:N:0:ACTATGCA
GCGTAGAGAGACCCCAACTATCCCTATTAATCATTACCCCAACCCTAGAAACCAACAAAATAGAACCGCACCTCCTATTTTATTATTCCATGCTAATGTATCCGAACATAAGCCTGCTTTGAACACTCTAATTTACTCAAGGTAAAAGTCCTGATTCCCCAACACACCCAGTGAAGGGCATGCCGGCTCACCAAGAGGTAAGACCCAGCCGGACAGTACATACCGTTAGGCAGACCATCCAGCCAGGCCTGAAGTTCAACTACGAGCTTTTTAACTGCAACAACTTTAATATACGCTATTGGAGCTGGAATTACCGCGGCTGCTGGCACCAGACTTGCCCTCCAA
+
BB0<D/0@H=1@E100<<1@@GCC1<111CH11<<<C11<00000<<1111<F<10<1<<1<<1<1</</C/11<1D111111<11<DCG1<<11<D1<EF'<@<$0@@1@5<1861<C1FGB@@26@B<F12<$7?F81<@@@CHH3B1B;1$:B<0<@<GB80:;0HH?E5/D..GC<-DC<DCHCCC?AEGF:0>HHHC<:0AHHHHG<1C1/CFC/?E/CHC11HA:/<CCC@?FE<B1B@CEHHFCC1F@1GDEDCEC1@@HHHCG@<<HHGG?F?EHDCC1?F<00HCEHGE?CCFGF@E@EEEEDHCHHHIHHHGECCIHFEHFGCECCEGIGDDD@<
@HISEQ:969:HM2KJBCX2:2:1103:14518:58155 2:N:0:ACTATGCA
GCGTAGAGAGACCCCAACTATCCCTATTAATCATTACGTCGATCCTAGAAACCAACAAAATAGGGTCAAACGTCCTATTTCATTATTCCATGCTAATGTATTCAAGCGTGTGCCTGCTTTAAACACTCTAATTTTTTCAAAGTAACAGTCCTGATTCCCCATGACACCAAATTAATGACATCATAGTTCGTCAGAAGGTAGAAATCAATAATACCAGTGCATACCGGAGGCACGACCAATATATTGATTCCGAAATTCAACTACGAGCTTTTTAACTGCAACAACTTTAATATACGCTATTGGAGCTGGAATTACCGCGGCTGCTGGCACCAGACTTGCCCTCCAA
+
DBABDGDHHDECHHIIIHIHHIHHIIIHHGHHIFHGHHIHHHIIICHHHIIIIIIIIHHIIIHHHHGHHGHEF<CHHEHHIIHIIIHHHHHIHIHHIIIHHHHHHHIIIHIHIIIHIIIIIHGIHHHHHHHIIGIIIIHIHIIIHHGIIHHIIIHHIIHIIHHHHGHIHIHIHIIIIIIHHIIIIIIIIIHIIIIIIIIIIIIIIIIIIIHIIIIIIHHIIIIIIIIIIIIIIGIHIIIIIIIHHIIIIIIIIIIIIIIIIIIIIIIIIIIIIHGHIIIHHHHGIIHHIIIIIHIHIIIIIIIHIHIIIIIIHIIIHIIIIIIIIIIFIIIHHHIIHHIHIDDBBD
@HISEQ:969:HM2KJBCX2:2:1103:11643:58318 2:N:0:ACTATGCA
GCGTAGAGAGACCCCCAACTATCCCTATTAATCATTACGTCAATCCTAGAAACCAACAAAATAGGATCGAACGTCCTATTTCATTATTCCATGCTAATGTATTCAAGCGTTAGCCTGCTTTAAACACTCTAATTTTTTCAAAGTAACAGTCCTGTTTCCCTGCAACACCAAATTAATGACATTACAGTTCTTCAGAAAGGAGGAATCAGCGAAGCCAGTACATACCAGTGGCACGACCAACCTGCTGACCCCGAAATTCAACTACGAGCTTTTTAACTGCAACAACTTTAATATACGCTATTGGAGCTGGAATTACCGCGGCTGCTGGCACCAGACTTGCCCTCCAA
+
BADDCIIHHIIIHIHIIIIHIIIIIIIIIIIIIIIIIHIIIIHIIIIIIEHGEHHHIIIIIIIHHHIIIIIHHIIGHIIIHIIIIIIHHIGIIIIIIIIHIHIIIIIIIIIIIHIIIIIIIIIHIIIIHHHHGHHIIIIIHIIIIIIIIHHIIIIIHIIIIIIIIIIGIIIGHHHIIIIIIHIIIIIIIIIHHHIIIIIIHHHHIHIIIIHIIIHIHIHIIHIIIIIIIHIHIIIIIIIIIGIHHFHHHIIHEGIIHIHIIIIIIIHIHIGIIIIHHIIIIIIIHIIIIIIHIIIGIIHHHHIFIIIIHIIIHIHIIIIIGIIIIIIIIIIIIIIIIIIIHED@BDD
@HISEQ:969:HM2KJBCX2:2:1103:10517:58132 2:N:0:ACTATGCA
GCGTAGAGAGACCCCAACTATCCCTATTAATCATTACGGTGATCCTAGAAACCAACGAAATAGAATCAGTCCGTCCTATTTCATTATTCCATGCTAATGTATTCAGACGTTAGCCTGCTTTAAACACTCTAATTTTTTCAAAGTAACAGTCCTGATTTCCAATCACACCAAATTAATGACATGAAAGTTCCTCAGAAGGTAGAGATTTATCTCACCAGTACAGACAATTAAGCCTGACCAATGGGTAAACCCCGAAGTTCAACTACGAGCTTTTTAACTGCAACAACTTTAATATACGCTATTGGAGCTGGAATTACCGCGGCTGCTGGCACCAGACTTGCCCTCCAA
+
DDBDDIIIIIIIIIHHHHIIIIIHIIIIIHHIIIIIIIIIIHIEHIIIIIHIHHIIIIIIIHHHIFHIIIHIIIHHGHIIIIIIIHHHHIHIIHHHHFHIHGIIIIIIHGHHIIHHIGIHIHGIEHIIHIIHIIIIIIIHHHGIIHEIHHIHHHIIHIIIHIIHIHIHIIIIIIHIIIHIIHIIIIIFGHIGIIIHHH?HIHHHIIIHIHIIIHGIIIIIIGIIHHIIIIIIIIIIIHFFIIIHHHEFFGHGIIIHHHHHCIIIIIIHIIIIIIHHFHIHHHIIHHHHHIIIIGHIHHIIHHEIIIIIIIHHHIIHHIGIIHHIIIHIIIIIIIIHIIIIHEEDDD@B
@HISEQ:969:HM2KJBCX2:2:1103:16932:58559 2:N:0:ACTATGCA
GCGTAGAGAGACCCCAACTATCCCTATTAATCATTACGTCAATCCTAGAAACCAACAAAATAGGATCGAACGTCCTATTTCATTATTCCATGCTAATGTATTCAAGCGTTAGCCTGCTTTAAACACTCTAATTTTTTCAAAGTAACAGTCCTGTTTCCCTGCAACACCAAATTAATGGCATTACAGTTCTTCAGAAAGGAGGAATCAGCGAAGCCAGTGCATACCAGTGGCACGACCAACCTGCTGACCCCGAAATTCAACTACGAGCTTTTTAACTGCAACAACTTTAATATACGCTATTGGAGCTGGAATTACCGCGGCTGCTGGCACCAGACTTGCCCTCC
+
DDDDDIIIIIIIIIIIIIIIIIIIIIIIIIIIIIIIIIIIHIIIIHIIIIIIIIIIIIIIIIIIGIIHIIIIFHHIIIIIIIIIIIIIIIIIHIIIIIIIIIIIIIIIIIIIIIIIIIIIIIIIIIIIIIIIIIIIHIIIIIIIIIIIIIIIIIIIIIIIIIIIIIIIIIHIIIIIIIIIIIIIIIIIIIIIIIIIIIIIIIIIIIIIIIIIIIIIIIIIIIIIIIIIIIIIIIIIIIHIIHFIIIIIIIIIIIIIIIIIIIIIIIIIIIIIIHHIIIIIIIIIIIIIIIIIIIIIIIIIIIIIIIIIIIIIIIIIIIIIIIIIIIIIIIIIIIIIIIIDDDDD
@HISEQ:969:HM2KJBCX2:2:1103:7158:58075 2:N:0:ACTATCCA
GCGTAGAGAGACCCCAACTATCCCTATTAATCATTACATCGATCCTAGAAACCAACAAAATAGAATTGGATGTCCTATTTTATTATTCTATGCTAATGTATTCAAGCGTGAGCCTGCTTTAAACACTCTAATTTTTACAAAGTAACAGTCCTAATTCCCTGTGACACCAAATTAATGGCATTACGGTTCTTTAAAAGATGAGAAATCAATAATATCAGTACATACCAACGGTATGACCAAAACATTGATTCCGAAATTTAACTACGAGCTTTTTAACTGCAACAACTTTAATATACGCTATTGGAGCTAGAATTACTGTGGCTGCTAGCACCAGACTTGCCCTCCAA
+
DDDDDIIIIIIIIIIIIIIIIIIIIIIIIIIIIIIIIIIIIIIIIIIIIIIIIIIIIIHIIIIIIIHIIIIIIGHHHHHIHIIIIIIIIIIIIIHIIIIIIIIIIIIIIIIIIIIIIIIIIHIIIIIIIIIIIIIIIIIIIIIIIIIIIIIIIIIIHHIHIIIIIIHIIIIIIIIIIIIIIIIIIHIIIIIIIIIIIIIHIIIIIIIIIIIIIIIIIIIIIIIIIIIHIIIIIIIIIHHIIHIIIHIHIIIIIIIIHIIIIIIHIIIIIIIIIIIIIIIIIIHIIIIIIIIIIIIIIIIIIIIIIIIIIIIIIIIIIIIHIIIIIIIIIIIIIIIIIIIIIIDDDDD
@HISEQ:969:HM2KJBCX2:2:1103:8917:59475 2:N:0:ACTATGCA
GCGTAGAGAGACCCCAACTATCCCTATTAATCATTACGGTGATCCTAGAAACCAACAAAATAGAACCATGCCGTCCTATTCTATTATTCCATGCTAATGTATTCGAGCAAAAATGCCTGCTTTAAACACTCTAATTTTTTCAAGGTAAAGGTCCTGGATCCGCAAGACACCCAATAAAGGACATCAAGTTTCTCCAGAAGGTGAGAAATCAACAGTAACAGTTCATACCCCTTAAGGCATGACCATCACGTCAATCCCGAAATTCAACTACGAGCTTTTTAACTGCAACAACTTTAATATACGCTATTGGAGCTGGAATTACCGCGGCTGCTGGCACCAGACTTGCCCTCCAA
+
D@@<@/<11<<1DHIIIIIIIIIIIIIIIIIIIHIIIIIIIIIIIIIIIIIIIIII1FHIIIHIHEHIE@EHHIIIIIIIFEHIIIIIIIIIIIIIIIIIIHII6GGECGHHEHHHFHEFIHCGGGHGHI0HHHGHIIIIIIIGHIHIHH?IG<HEDE?DHHCHHEHHH@HDHH?GIIIHIIHIHHEEHGCGHIIHHHIHHHHIIHHHHIIHIIHHHGGCGHIIHHIIIH:HIIIHIHEIIIIIHGHGIHG@HHHIIIIIIHIIIHIIIIIIHIIHIIIIIIIIIIIIIIIIIIIIIIIIIIIIIIIIIHIIIIIIIIIIIIIIIIIIIIIIIIIIIIIIIIIIIIIIDDDDD
@HISEQ:969:HM2KJBCX2:2:1103:19043:58668 2:N:0:ACTATGCA
GCGTAGAGAGACCCCAACTATCCCTATTAATCATTACGGTGGTCCTAGAAACCAACAAAATAGAACCACAACGTCCTATTCTATTATTCCATGCTAATCTATTCAAGCAATAGCCCGCTTTAAACACTCTAATTTTTTCAAGGTAATGGTCCTGGCTCCCCAACACACCCAACAAAGGACATGCTGGTTCACCAGAAGGAAGACCCGACAACAAGACAGTACTCGCCAAAGACGGACCGCCCGGCCAGGCCTAAAATTCAACTACGAGCTTTTTAACTGCAACAACTTTAATATACGCTATTGGAGCTGGAATTACCGCGGCTGCTGGCACCAGACTTGCCCTCCAA
+
DDDDDIIIIIIIIIIIIIIIIIIIIIIIIIIIIIIIIIIIIIIIIIHIIIIIIIIIIIIGIIHEHIIIIIIHIHIIIIIIIIIIIHIIIIIIIIIHIIIIIIIIIIIIIIIIIIIIIIHHIIIIIIHIIIIIIIIIIIIIIIIIIIIIIIIIIIHHHIIHIIIIIIIIIIIIIIIIIIIIIIIIIIIIIIIIIIIIIIIIHIIIIIIIIIIIIIIIIIIIIIIIIIIIIIIHIIIIIIIIIIIIIHIIIIIIIIIIIIIIIIIIIIIIIIIIIIIIIIIIIIIIIIIIIIIIIIIIIIIIIIIIIIIIIIIIIIIIIIIIIIIIIIIIIIIIIIIIIIIIIIDDDDD
@HISEQ:969:HM2KJBCX2:2:1103:11568:59743 2:N:0:ACTATGCA
GCGTAGAGAGACCCCAACTATCCCTATTAATCATTACGTCAATCCTAGAAACCAACAAAATAGGATCAAACGTCCTATTTCATTATTCCATGCTAATGTATTCAAGCGTTAGCCTGCTTTAAACACTCTAATTTTTTCAAAGTAACAGTCCTGTTTCCCTGCAACACCAAATTAATGACATTACAGTTCTTCAAGAAGGAGGAACCAGTAAAGCCAGTACATACCAGAGGCACGACCAACTTACTAATCCCGAAATTCAACTACGAGCTTTTTAACTGCAACAACTTTAATATACGCTATTGGAGCTGGAATTACCGCGGCTGCTGGCACCAGACTTGCCCTCCAA
+
BD@D@C@CE=EEGFG0ECHIH?CF@GHIH@GHHFHHEEH?@EHFHIHHHHIFHEHHHHHIIIHEHFHIIHIHHHHFHHHHHHEH?HFHHHHHHHHHIHIIHEIIHHIIIGHHHIHHHIIIIIHGIHIHHHHHIIGIHIIIIIIIIHHHIIIIIHHIIIIIIHIIIHHE@HHHHHHHHHIHHHHIHHHIHIIHHIHIIIIIHGIIGIIIHHHHECHHHIIEIIIIIIIIIHHIIIHHEEIIHIIHHHHHGIHHIIIHIHIIIHHHF<HIHHEHHGCIIIIIIHIHHCIHECHIHIIIIIGHGIIIHHHGHIIHIIHCGIIIIIIIIHIIIIIIHIIIIIHFIDDDDD
@HISEQ:969:HM2KJBCX2:2:1103:2099:59624 2:N:0:ACTATGCA
GCGTAGAGAGACCCCAACTATCCCTATTAATCATTACATCGATCCTAGAAACCAACAAAATAGAATCGGATGTCCTATTTCATTATTCCATGCTAATGTATTCAAGCGTGAGCCTGCTTTAAACACTCTAATTTTTTCAAGGTAACAGTCCTAATTCCCCGTAACACCAAATTAATGGCATTACGGTTCTTTAGAAGGTGAGAAATCAATGATAACAGTGCATACCAACGGCATGACCGAAATATTGATCCCGAAATTCAACTACGAGCTTTTTAACTGCAACAACTTTAATATACGCTATTGGAGCTGGAATTACCGCGGCTGCTGGCACCAGACTTGCCCTCCAA
+
DDDDDIIIIHIIIIIIIIIIIIIIIIIIIIIIIIIIIHIIIIIIIIIIIIIIIIHIIIHIIIIIIIIIHHHGHHHHIIIIIIIIIIIIIIGE@HCHHHHIIIIHHHHHHHHHIIIIIIIIIIIIIHHIIIIIIHIIIIIIIIIIIIIIIIIIIIIHIIIIHIIIIIIHIIHHIIIIIIIIIIIIIIHHIIIIIIIIIIIIIIIIIIIIIIIIIIIIIIHHIIIIIIIIIIIIIH%IIIIIIIIHHGIHIIIIIIIIHF1IIIIIIIIIIIIIIIIIIIIIIIIIIIIIIIIIIIIIIIIIIHIIIIIIIIIIIIIIIIIIIIIIIIIIIIIIIIHIIIIIIIDDDDD
@HISEQ:969:HM2KJBCX2:2:1103:6478:60571 2:N:0:ACTATGCA
GCGTAGAGAGACCCCAACTATCCCTATTAATCATTACGGTGATCCTAGAAACCAACAAAATAGAACCATACCGTCCTATTCTATTATCCCATGCTAATGTATTCGAGCAAAAATGCCTGCTTTAAACAAACACTCTAATTTTTTCAAGGTAAAGGTCCTGGATCCGCAAGACACCCAATAAAGGACATCAAGTTTCTCCAGAAGGTGAGAAATCAACAGTAACAGTTCATACCCCTTAAGGCATACCATCACGTCAATCCCGAAATTCAACTACGAGCTTTTTAACTGCAACAACTTTAATATACGCTATTGGAGCTGGAATTACCGCGGCTGCTGGCACCAGACTTGCCCTCCAA
+
DDDDDHIIIIIIIIIIIIIIIIIIIIIIIIIIIIIIIHIIIGIIIIIIIIIIIIIIIGHIIIHIIIIIIIIIDGHIIIHHIIIHIIHIHHIIIIIIIIHHIDGHHHIHIIHIIIIHIIIIIIIIIIIIIIIIIHIIIIIIIIIIIIIIIIIIIIIIIIIIIIIIIIIIIIIIIIIIIIIIIIIIIIIIIIIIIIIIIIIIIIIIIIIHIIIIIIIIIIIIIHIIIIIIIIIIIIIIIHIIIIIIIIIIIIHIIHGIIIIIIIIIIIIIIIIIIIIIIIIHIIIIIIIIIIIIIIIIIIIIIIIIIIIIIIIIIIIIIIIIIIIIIIIIIIIIIIIIIIIIIIIIIIIIIIIDDDDD
@HISEQ:969:HM2KJBCX2:2:1103:10921:60845 2:N:0:ACTATGCA
GCGTAGAGAGACCCCAACTATCCCTATTAATCATTACGGTGATCCTAGAAACCAACAAAATAGAATCATGCCGTCCTATTTTATTATTCCATGCTAATGTATTCCAGCTCCAATAGCGTATATTAAAGTTGTTGCAGTTAAAAAGCTCGTAGTTGAATTTCGGGATTAGTAAGTTGGTCGTGCCTCTGGTATGTACTGGCTTTACTGGTTCCTCCTTCTTGAAGAACTGTAATGTCATTAATTTGGTGTTGCAGGGAAACAGGACTGTTACTTTGAAAAAATTAGAGTGTTTAAAGCAGGCTAACGCTTGAATACATTAGCATGGAATAATGAAATAGGACGTTTGATCCTATTTTGTTGGTTTCTAGGATTGACGTAATGATTAATAGGGATAGTTGGGTCGCTGTAACAG
+
DBDDDGDHIIIHEHIIGHIIIIIIHIIIIIIIHIHIHIHHIEGHIFFIIIIIIIIIIIIIHCCGHHIIH?CHHIIIIIHHHIIHIHIIHEEHHHHIIE@GHDGF@?F?@HHF@GDCHHHFHEEH?EHIIIGHH?1<1DHHHHFG01<F=CHIIHHIGF<1C@EIHGDG@HGF=ACC)@=?HDEEC5GHHH?HHHFEIHGHHH@7HG@C.FIIIGHHEFCFGHFF:C4E@HIHHHHEIIIIHHGGHHHIHHHH@@HFIIHIIIIHHIHF@HFHEFHHHIIHFHHHHG?HHHHHHIHGIIIHGHEIIIIIIHHIGIIIHEHHIIIIHIIHHIIIIIIIHHGHCIHFHHHHHGEHIIIIIIIIIHIIIHIIIIIHHHGIIIIIIIIIIIHHIIIIIIHEHIIHHIIHHHHDBDDD
@HISEQ:969:HM2KJBCX2:2:1103:9803:60655 2:N:0:ACTATGCA
GCGTAGAGAGACCCCAACTATCCCTATTAATCATTACTTCGGTCCTAGAAACCAACAAAATAGAACCAAAGTCCTATTCTATTATTCCATGCTAATGTATTCAAGCGTGAGCCTGCTTTAAACACTCTAATTTTTTCAAAGTAAAAGTCCTGGATCCCCAGCGCACTCAGTTAAGAGCACACTGGCTCCCCAGAAGGAAAGATCCGACCAGAGCAGTGCTTACCTTTCAGCAAGACCACCCAGCCAGATCCAAAATTCAACTACGAGCTTTTTAACTGCAACAACTTTAATATACGCTATTGGAGCTGGAATTACCGCGGCTGCTGGCACCAGACTTGCCCTCCAA
+
@AA@DHIIGHHGEHIIIIIIGIHHGIIIIIHIHHHHHFHIIIHHIIIIIHICHHHIIHIIGIHIGHIIIIIIIIHHEHHIIIIIIIIIIGIIHGHIIIIHIHHI@EEHEHHHGHIIGECHEHEHHFHICGHHHGHIIIIIHHIIHHCHGHHHHHHHFIHHHFCCCHHIIFHHHCHH@CFFHHHCGEC<C?GHHIHHHCH?CGE?/CHHIHHHFCHHH?FGECEEIIHHIIHGHGCHGEAGDH?E?IHHEIHHIHFE@CC<CE?HHEF0GHIHEHIHF@EHGF<<GCHHEH@HHHHIHIHIIIIH@HHHHHCCC</DHCHHHHHC@G@<<FCGH@IIIIIIIDDDDB
@HISEQ:969:HM2KJBCX2:2:1103:12067:61050 2:N:0:ACTATGCA
GCGTAGAGAGACCCCAACTATCCCTATTAATCATTACATCGATCCTAGAAACCAACAAAATAGAATCGGATATCCTATTTCATTATTCCATGCTAATGTATTCAAGCGTGAGCCTGCTTTAAACACTCTAATTTTTTCAAGGTAACAGTCCTAATTCCCCGTGACACCAAATTAATGGCATTACGGTTCTTTAGAAGGTGAGAAATCAATAATATCAGTACATACCAACGGCATGACCGAAACATTGATCCCGAAATTCAACTACGAGCTTTTTAACTGCAACAACTTTAATATACGCTATTGGAGCTGGAATTACCGCGGCTGCTGGCACCAGACTTGCCCTCCAA
+
DCDDDIIIIIIIIIIIIIIIIIIIIIIIIIIIIIIIIIIIIIIIIIIIIIIIIIIIIHIIIIHIIIIHIHH0DHHIIHIIIIIIIIIIIIIIIIIIIIIIIIIIIIIIIIIIIIIIIIIIIIIIIIIIIIIIIIIIIIIIIIIIIIIIIIIIIIIIIIIIIIIIIIIIIIIIIIIIIIIIIIIIIIIIIIIIIIIIIIIIIIIIIIIIIIIIIIIIIIIIIIIIIIIIIIIIIIIIIIIIIIIIIHIIIIIIIIIIIIIIIIIIIIIIIIIIIIIIIIIIIIIIIIIIIIIIIIIIIIIIIIIIIIIIIIIIIIIIIIIIIIIIIIIIIIIIIIIIIIIIIIDDDDD
@HISEQ:969:HM2KJBCX2:2:1103:17345:58483 2:N:0:ACTATGCA
GCGTAGAGAGACCACAACTACACCTATTAATCATTACCTCGATCCTAGAAACCAACAAAATAGAATCAAACGTCCTACTTCATTATTCCATGCTAATGTATTCAAGCGTGCGCCTGCTTTAAACACTCTAATTTTTTCAAAGTAACAGTCCTGATTCCCCACGACACCAAATTAATGACATCGCGGTTCTTCAGAAGGTAGGAACCAATAATGCCAGTGCGTACCGAGGCACGACCGACAATCTGATCCCGAAATTCAACTACGAGCTTTTTAACTGCAACAACTTCAATATACGCTATTGGAGCTGGAATTACCGCGGCTGCTGGCACCAGACTTGCCCTCCAA
+
<00<0/<1101<C1<1<0<G11<<111<<<<<<11111<<0011<D11<11<1DE0<1<D1<F11<FD1D<<1<<<11<D111<CHH?11<1111HH@HGF@1G=HCC>DDD??HH?E@2<8161EH@B<C=<CHI8GB<F@6<ADEHHF<GB<A<<B/D<C7A78HGGAFD</EHACE-EHEF-GCAF?HHCCHHAE?EHHG<?0IHD<0B.CECCC?EIIHHECAG@<C<C<CC@CA<<:<11C:GHFFCCD1GCCDCGCIHHF<CG@GCHDHEHF<<C@G<<11<<<@CCHHHCHHHHCC?H@EFIFGCC<?C?CHFHEFE@HCHHG<HCC?HCCHGDD@@@
@HISEQ:969:HM2KJBCX2:2:1103:9740:61590 2:N:0:ACTATGCA
GCGTAGAGAGACCCCAACTATCCCTATTAATCATTACCTCGACTCCGAAAGCCAACGAAATAGAACCGAGATCCTATTCCATTATTCCATGCACTAATGTTCAGGCTGTAGCGCCTGCTTTGAGCACTCCAATTTTTTCAAAGTAAACGTGCTGGCCACGCATAGCAATCGGTTAAGACCACTAAACACGAACCAACAAAAATCGTCCGGTCAGACAGTAAACACCGCAAGGTGCACCACCCGACCGAAACCGAGATCCAACTACGAGCTTTTTAACCGCAACAACTTTAATATACGCTATTGGAGCTGGAATTACCGCGGCTGCTGGCACCAGACTTGCCCTCCAA
+
DDDDDIIIIGIIIIIIIIIIIIIIIIIIIHIIIIIIIHIIIIIIIIIGIHIGIIIIIIIIIIIIIIIIHIIIIIIIHGHIIIIHHIIIIIIIIIIHFHIIIIIIIIHIIIHIIIIIIHIIIIIIIHHIIIIIIIIIIIIIIIIIHIIIIIIHHIIIIIIIIIIIIIIIHIIHHHHIIIGIIIIHHHIIIIIIIIIIIIIHHHHHIHIIIIIIIIIIIIIIIIHIIIIIIIIIIIIIHIIIIIIIIHIIIIIIIIIIIIIIHIIIIIIIIIIIIIIIIIIIIIIIIIIIIIIIIIIIIIIIIIIIIIIIIIIIIIIIIIIIIIIIHIIIIIIIIIIIIIIIIIDDDDD
@HISEQ:969:HM2KJBCX2:2:1103:2942:62368 2:N:0:ACTATGCA
GCGTAGAGAGACCCCAACTATCCCTATTAATCATTACGGTGGTCCTAGACCAACAAAATAGAACCAACGTCCTATTCTATTATTCCATGCTAATCTATTCAAGCAAATGCCTGCTTTAAACACTCTAATTTTTTCAAGGTAATGGTCCTGGCTCCCCGGTACACTCAATAAAGAACATGCCGGTTCACCAGAAGGTAAGACCCGACACAGAACAGTACTCGCCAAAGACGGACCGCCCGGCCAGGCCTAAAATTCAACTACGAGCTTTTTAACTGCAACAACTTTAATATACGCTATTGGAGCTGGAATTACCGCGGCTGCTGGCACCAGACTTGCCCTCCAA
+
DADDDHIIIGHIHIDHIIIHGHIIIIIIIIIIHIIIIIIIIIHIIIIIIIIHHIIIIIHCGHHIIFEHIIGHIIIIIIIIIIIIIIHIHIGHHHHIIIIEFDHIHHIIIHIIHIHHIHIHIIIIIIIIIIIIHIGIIIIHHHHHHHIHIIHIHIHHIIDIIIIIHIHIHHHIIEHHIHHHIHHHIIIIIHIHIHIIHIIIHIIIIGIIIHHHIIIIIIIIIIIIIIHIIIIIIHIIIIIIHGIIIIIIIIIHIIIIIIIIIIIIHIIIIIIIGIIIIIHIIIIIIIIIIIIIIHHDDDIIIIIIIIIIIIIIIHIIIIIIIIIIIIIIIIIIIIIIIIDDDDD
@HISEQ:969:HM2KJBCX2:2:1103:1578:62599 2:N:0:ACTATGCA
GCGTAGAGAGACCCCAACTATCCCTATTAATCATTACATCGATCCTAGAAACCAACAAAATAGAATCGGATGTCCTATTTCATTATTCCATGCTAATGTATTCAAGCGTGAGCCTGCTTTAAACACTCTAATTTTTTCAAGGTAACAGTCCTAATTCCCCGTGACACCAAATTAATGGCATTACGGTTCTTTAGAAGGTGAGAAATCAATAATATCAGTACATACCAACGGCATGACCGAAACATTGATCCCGAAATTCAACTACGAGCTTTTTAACTGCAACAACTTTAATATACGCTATTGGAGCTGGAATTACCGCGGCTGCTGGCACCAGACTTGCCCTCCAA
+
DDDDDIIIIGIIGIIIIIIIIIIIIIIIIIIIIIIHIIIIIIHGEHIIIIIIIIIIIHIHIIIIIIIIIIIIIIIIGIHIIIIIIIIIIIIIHIIIIHIIHHHHIHIIHIIHHIIIIIIIHGIIHIHIIIIIIIIIHIIIIIIIIIIIIIIIIHIIIHIIIIIIIIIIIIIIHHIIIIIIIIIIIIIIIIIIIIIIIIIIIIIIIIIIIIIHIIIHHIIIIIIIIIHIIIIIIIIIIIIIIIIHHGIHIIIHIIHIIIIIIIIIIIIIIIIIIIIIIIIIIIIIIIIIIIIIGIIIIIIIIIIIIIIIIIIIIIIIIIHIIIIIIIIIIIIIIIIIIIIIIIDDDDD
@HISEQ:969:HM2KJBCX2:2:1103:17883:62495 2:N:0:ACTATGCA
GCGTAGAGAGACCCCAACTATCCCTATTAATCATTACGTCAATCCTAGAAACCAACAAAATAGGATCGAACGTCCTATTTCATTATTCCATGCTAATGTATTCAAGCGTTAGCCTGCTTTAAACACTCTAATTTTTTCAAAGTAACAGTCCTGTTTCCCTGCAACACCAAATTAATGGCATTACAGCTCTTCAGAAAGGAGGAATCAGCGAAACCAGTACATACCAGTGGCACGACCAACCTGCTGACCCCGAAATTCAACTACGAGCTTTTTAACTGCAACAACTTTAATATACGCTATTGGAGCTGGAATTACCGCGGCTGCTGGCACCAGACTTGCCCTCCAA
+
DDDDDDDHHGHEHHHHHIIHIIIIIHHIIHIHHHHHHHHIIDEHHIHIHHHIHHIIIHHHHIIGFHHIGCHHH@EHIIHHFHEHIEHIIHIIIIHHIHHIHIIIHIIIIIIHIIIIIIIHHHHGHHGHHGIIIIIIIHIHHIIIIIIIIHIIIHHHIEHIIIHIIIHHIHIIIIHHHFD/IHIIHHHIGIIHHHCHHHHHHIIIIIIIIIHHFFHHIIIIIIIIIIIIIHHHIIIIIHHHHIHHGIIIHEIHIHHIIIIIHGEHHEIHGIIIIHHIHHIHIIHGEEGIIHIIIIIIIIIIIIIIHIIIIIIIIIIIIHIGIIHIIIIIHIIIHHEHHHF@HDCDDA
@HISEQ:969:HM2KJBCX2:2:1103:4462:64011 2:N:0:ACTATGCA
GCGTAGAGAGACCCCAACTATCCCTATTAATCATTACGTCGATCCTAGAAACCAACAAAATAGGTTCGATCGTCCTATTTCGTTATTCCATGCTAATGTATTCAAGCGCGAGCCTGCTTTAAGCACTCTAATTTTTTCAAAGTAACAGTCCTGTTTCCCCGCAACAACAAATTAATGCCATCACGGTTCTACAAGAAGGAGGGACCAGTGAGGCCAGTGCATACCAGTGGCACGACCAACCTACTGGCCCCGAAATTCAACTACGAGCTTTTTAACTGCAACAACTTTAATATACGCTATTGGAGCTGGAATTACCGCGGCTGCTGGCACCAGACTTGCCCTCCAA
+
DDDDDIIIIGIIIIIIIIIIIIIIIIIIIIIIIIIIIIIIIIIIIIIIIIIIIIIIIHIIIIIIHHHIHIIIIHHIIIGIIIIIIIIIIIIIIIIIHHIHIHIIIHIIHIIIIIIIIIIGHHHIIIIIIIIIIIIIIIIIIIIIIIIIIIIIIIIHIIIIIIIIIIIIIIHIIIIIHIIIIIIIIIIIIIHIHIIIIIHIIIIIIHIIIIIIIIIIIIIIIIIIIIIIIIIIIIIIIIIIIHHHEIIIIHGIIIIIIIIIIIHIIIIIIIIHIIIIIIIIIIIIIHHIIIIIIIIIIIIIIIIIIIIIIHHIIIIIIIIIIIIIIIIIIIIIIIIIIIIIIDDDDD
@HISEQ:969:HM2KJBCX2:2:1103:1525:63947 2:N:0:ACTATGCA
GCGTAGAGAGACCCCAACTATCCCTATTAATCATTACGTCGATCCTAGAAACCAACAAAATAGAATCAAACGTCCTATTTCATTATTCCATGCTAATGTATTCAAGCGCGAGCTTGCTTTAAACACTCTAATTTTTTCAAAGTAACAGTCCTGATTTCCCGCGACACCAAATTAATGACATCGTGGTTCGTCAGAAGGGAGAAACCAATAATGCTAGTACGTACAAAGTACGACCGACATATTAGTCCCGAAATTCAACTACGAGCTTTTTAACTGCAACAACTTTAATATACGCTATTAGAGCTGGAATTACCGCAGCTGCTGGCACCAGACTTGCCCTCCAA
+
DBDDAHIIIIHIIIIIIHHHIIIIHIIHHHFHIIIIIHHIICHIIHFHIIHIIIHIIIIIIIIIHIIHHHIHHHGHIHIIHHHHIHIHHHHHHHIIHHIIIE@CHHHIHIIGIIIIHHHHHHIIHIIIIHIGHHHHHIIIIIHHHHIIHHHIHHHIIHIIHIIIIHIIIHIIHIIIIIIHDHHIHIHIHHIIIHHHHHIIIIIIIIHIIHHIGGIIIIIIHHHIIIIHIIIHIIIIIHIIHIHIIIH8HEIIIGIIIHEEHIIHHHGHIIIIHIIIIHIHEGEHFIIIIIIIIIIIIIIIIIHIIIIIHIIIIIIIHGHHHIIIIHIIIIIIIHHHIIIDBDDC
@HISEQ:969:HM2KJBCX2:2:1103:15327:66617 2:N:0:ACTATGCA
GCGTAGAGAGACCCCAACTATCCCTATTAATCATTACTCTGGTCTCGAAGGCCAACACAATAGGACCCAACCCCTATCACGTTATTCCATGCTAATGTATTCAGAGCATAAGCTTGCTTTGAGAACTCTAATTTTTTCAAATTAATAGTGCTGGAGCTGCGACCCAGCCAATTAAGGCCAAGAGCATGCCGCCGACAAAAGGGATGGAAGGTCAGGTGCATAACGAGTAGTTGAATCGACCTTTCCAACCGAAGATCCAACTACGAGATTTTTAACTGTAACAACTTAGATATATGCTATTGGAGCTAGAATTACCACGACTGCTGGCACCAGACTTGCCCTCCAA
+
DDDDDIIIIIIIHIIIIIIIIIIIIIIIIIIIIIIIIIIIIHIIIIIHIIIHIIHIIIIIIHHHIIIIIIIIHIIIIIIHIIHIIIIIHHIGHIIHIIIIIIIIIIIIHIIHIIIIIIIIIIIIIIIHIIIIIHIIIIIIIIIIIIIIIHHIIIIIIIIIIIIIIIIHIIIHIIIIIGHIIIHIIIIIIIHHIIIIIIIIIIIIIIIIIIIIIIIIHIIIIIIIIIIIIIIIIIIIIIIIIIIIHIIIIIIIIIIIIIIIIIIIIIIIIIIIIIIIIIIIIIIIIIIIIIIIHIIIIIIIGIIIIIIIIIIIIIIIIIIIIIIIIIIIIIIIIIIIIIIIIDDDDD
@HISEQ:969:HM2KJBCX2:2:1103:5501:66512 2:N:0:ACTATGCA
GCGTAGAGAGACCCCAACTATCCCTATTAATCATTACGGTGATCCTAGAAACCAACAAAATAGAACCATGCCGTCCTATTCTATTATTCCATGCTAATGTATTCGAGCAAAAATGCCTGCTTTAAACACTCTAATTTTTTCAAGGTAAAGGTCCTGGATCCGCAAGACACCCAATTAAGGACATCAAGTTTCTCCAGAAGGTGAGAAATCAACAGCGACAGTTCATACCCCTTAAGGCACGACCATCACGTCAATCCCGAAATTCAACTACGAGCTTTTTAACTGCAACAACTTTAATATACGCTATTGGAGCTGGAATTACCGCGGCTGCTGGCACCAGACTTGCCCTCCAA
+
DADDCIIFHCHHIHIGGIIIIIFHHHIIHHIHHHIIIIHHE?HHHIIIHEHHHHHHHHHGIHIIHIIGIIIIIIHIHEHEFHHHIHHIHHHHIHIIEHHFHHHHFHHHHIHHHIIIIIIIHHHHIIIHHIIIIIIIIIHHIHGHIIIHIIIIIIHGIIIIIIIIHIHHIIIIIIIIHIIIIHIIIIIIHHHIIGIIIHIIIHIHIIIIIIIIIIIIIIIIIIHIIIIIIIIIIIIIIIIIIIIIIIHHIIHHIIIIIIHIHHGIHIIIIHIIIIIIIIIIIIIIIIIHIIHIIIIIIIIIIIIIIIIIIIIIIIIIHIIIIIIIIIIIIIIIIIIIIIHIIIIIIIIIDDDDD
@HISEQ:969:HM2KJBCX2:2:1103:8274:66995 2:N:0:ACTATGCA
GCGTAGAGAGACCCCAACTATCCCTATTAATCATTACGTCAATCCTAGAAACCAACAAAATAGGATCAACGTCCTATTTCATTATTCCATGCTAATGTATTCAAGCGCGAGCCTGCTTTAAACACTCTAATTTTTTCAAAGTAACAGTCCTGATTCCCCACCACACCAAATTAATGACATGATGGTTCGTCAGAAGGTAGAAATCAGTAACACCAGTACGTACCGAAGGCACGACCAGCGTACTAATCCCGAAATTCAACTACGAGCTTTTTAACTGCAACAACTTTAATATACGCTATTGGAGCTGGAATTACCGCGGCTGCTGGCACCAGACTTGCCCTCCAA
+
DDCDDIHGHIIIIHIIIIHIIIIIIIIIIIIIIIIIIIIIIIIIIIIIIIIIHIIIIIIIIIIHHIIIIIIIIHIIIIIIIIIIIIIGIHIHIIIIIIIIHIIIHIIIIIIIIIIIIIIIIIIIIIIIIIIHHIIIIIIIIIIIIIIIIIIIIHIIIIHHIHIHIIIIIIIIIIIHHIIIIHIIIIIIIHIIIIIIIIIIIIIIIIIIIIIIIIIIIIIIIIIIIIIIIIIIIIIIIHIIIIHIIIIIIIIIHIIIIIHHIHIIIIHIIIIGIIIIIIIIIIIIHHIHIHIIHIIIIIIIIIIIIIIIIIIIIIIIIIHHIIIIIIIIIIIIIIIIIIIIDDDDD
@HISEQ:969:HM2KJBCX2:2:1103:2026:67037 2:N:0:ACTATGCA
GCGTAGAGAGACCCCAACTATCCCTATTAATCATTACATCGATCCTAGAAACCAACAAAATAGAATCGGATGTCCTATTTCATTATTCCATGCTAATGTATTCAAGCGTGAGCCTGCTTTAAACACTCTAATTTTTTCAAGGTAACAGTCCTAATTCCCCGTGACACCAAATTAATGGCATTACGGTTCTTTAGAAGGTGAGAAATCAATAATATCAGTACATACCAACGGCATGACCGAAACATTGATCCCGAAATTCAACTACGAGCTTTTTAACTGCAACAACTTTAATATACGCTATTGGAGCTGGAATTACCGCGGCTGCTGGCACCAGACTTGCCCTCCAA
+
DDDDDHIFHHIIIIGIHIIHIIIIIIIIIHIIIIIIIIIIIIIIIFHIIHHIHHIIEHHHHIHHIIIHHFHIHIIIIIHIIIIIHIICGFHIIIHIGIHIIHIIIHHIHIIIIIIIHHHIIIIIGIIHGHIIIIIIIHIIHIIIIIHHHIIIHHHHGIHIIIIIHIIHHHIHIIIIIIIIIIIIIIIIIIIIIIIIHIHIIIGIIHGHIIIIIIIIIIIIIHIIIIIIIIIIIIIIHIIIGIIHHGIIIIGIIIIIIIIIIIIHIIIIIIHIIIIIIIIIIIIIHGIIGIIIIIIIIHIIIIIHIIIIIIIIIIIIHIIIIIIGIIIIIIIIIIIIIIIHIIDDDDD
@HISEQ:969:HM2KJBCX2:2:1103:17950:66520 2:N:0:ACTATGCA
GCGTAGAGAGACCCCAACTATCCCTATTAATCATTACGGTGATCCTAGAAACCAACAAAATAGAACCATGCGTCCTATTTCATTATTCCATGCTAATGTATTCAGGCAATAGCCTGCTTTAAGCACTCTAATTTTTTCAAGGTAACAGTCCTGCTTCCCCAACGCACCAAATTAATGACATGCTGGTTATTCAGAAGGTAGGAATCCATCACGCCAGTACAGACCCAAAAGCCCGACCAACGGATAAACCCCGAAATTCAACTACGAGCTTTTTAACTGCAACAACTTTAATATACGCTATTGGAGCTGGAATTACCGCGGCTGCTGGCACCAGACTTGCCCTCCAA
+
@DAD?/<D?@?GEHC@@EEHCEHE1DCCGEH@GH1C<E=<<<CGHECHEEHIEFHDCCFHE@11FEHHEHGC0<<G@G@FC?G1FHII?EHIIHEH1<<<CDFGEEGHHHHIFF@FH@FFHH?EEHC3CGHHFCGC#CHCABCCCGHG@@G?C88HEFFFHH?BC?<<GFHIIIIH:IHHCHHHCCHGCFHHGCHCHHHHCFD@CGGHEGHHGHHHH@HHEGAEC<1EEC/DF<<<?EEHCEHH?DHF</HFHHFHHIHFHHGHECCC@EG<1?HHEFEIHF@D<1C<<1IIHHEDHHEHCFGHHHEHCC@HGDHDHC?GHCIIHIHHHHC<C1CHEIIHHHD<D00
@HISEQ:969:HM2KJBCX2:2:1103:4381:67624 2:N:0:ACTATGCA
GCGTAGAGAGACCCCAACTATCCCTATTAATCATTACGGTGATCCTAGAAACCAACAAAATAGAATCATGCCGTCCTATTTTATTATTCCATGCTAATGTATTCAAGCAAAATGCCTGCTTTAAACACTCTAATTTTTTCAAAGTAAAGGTCCTGGTTCCCCGCGACACCCAATTAAGGGCATCGTGGTTCTCCAGAAGGTGAGAAATTGACTACACCAGTTCATACCCCTTAAGGCACGACCGATGTGTCAATCCCGAAATTCAACTACGAGCTTTTTAACTGCAACAACTTTAATATACGCTATTGGAGCTGGAATTACCGCGGCTGCTGGCACCAGACTTGCCCTCCAA
+
DDDDDIIIIEHIIIIIIIIIIIIIIIIIIIIIIIIIIIIIIIIIIIIIIIIIIIIIIIIEHIIIIIIIIGHI/EHHIIIIIHIIIIIIFHHIHIIIGIHHHHIIIIIIIIIIIIIIIIIIIIIIIIHIHIIIIHHHIHIIIIIIIIIIIHHIIIIHEHIIIIIIIIIIIIIIIHIIIIIIIIIIIIIIIHIIIIIIIIIIIIIIIIIIIIIIIIIIIIIIIHIIIIIIIIIIIIIIIIIIIIIIIIIIIIHIIIIIIIIIIIIIIIIIIIIIIIIIIIIIIIIIIIIIIHIGGHHIIIIIIIIIIIIIIIIIIIIIIIIIIIIIIIIIIIIIIIIIIIIIIIIIIIIDDDDD
@HISEQ:969:HM2KJBCX2:2:1103:5152:68690 2:N:0:ACTATGCA
GCGTAGAGAGACCCCAACTATCCCTATTAATCATTACGGTGATTCAGAAACCAACAAAACAGGTTCACCGTCCTATTTTATTATTCCATGCTAATGTATTCAGACATAAGCCTGCTTTGAACACTCTAATTTTTTCAAGGTAAAGGTCCTGGTTTCCTACCACGCTAAATTAATAACATGATAGTTCCCCAGAAGGTAGAAATTCTACACGCCAGTACAGACAATAGCCCGACTAACGATAGAACCCCGAAATTCAACTACGAGCTTTTTAACTGCAACAACTTTAATATACACTATTAGAGCTGGAATTACCGCGGCTGCCGGCACCAGACTTGCCCTCCAA
+
0<@<0CEHHF111100D0<1FH1<1<C1<<D1<<1<C10111<1<1<DF@@GCD0DG1<1111<<1<1<010<CC11<1<1<<C1DG1<11<<1DHHE@GC@D1FHHI1C@1DGH@DG@?DEF@CFFHHCG@A<G1?EHEHHA1@EA'<<818<DEED7?1<CHHGIIHCDGG?HHEHE:DCD/<FHHCH5CDGEF@H:IHFHGHFHHHC0.@G@HH=FHHFEIFDF/C0CD1?FHGEE@D</<</<HHCEGEHHFC<0DFEHHHCIHG?F<IHEHCG?HIHG?GGD1HCHD1HCEHFHHIE?HIHHHFIHHHDIHGCHHIHHHHHFHGD<HHGHHEC0<@D<
@HISEQ:969:HM2KJBCX2:2:1103:11540:67913 2:N:0:ACTATGCA
GCGTAGAGAGACCCCAACTATCCCTATTAATCATTACATCGATCCTAGAAACCAACAAAATAGAATCGGATGTCCTATTTCATTATTCCATGCTAATGTATTCAAGCGTGAGCCTGCTTTAAACACTCTAATTTTTTCAAGGTAACAGTCCTAATTCCCCGTGACACCAAATTAATGGCATTACGGTTCTTTAGAAGGTGAGAAATCAATAATATCAGTACATACCAACGGCATGACCGAAACATTGATCCCGAAATTCAACTACGAGCTTTTTAACTGCAACAACTTTAATATACGCTATTGGAGCTGGAATTACCGCGGCTGCTGGCACCAGACTTGCCCTCCAA
+
[truncated: 20,446,501 more chars]
