# Supplementary material for: Response of arbuscular mycorrhizal fungal community in soil and roots to grazing differs in a wetland on the Qinghai-Tibet plateau
Source: PeerJ. 2020 Jun 19;8:e9375. doi: 10.7717/peerj.9375 (PMC7307571; doi:10.7717/peerj.9375)
Supplement: Supplemental Information 19 [file peerj-08-9375-s019.zip › Soil grazing 11-15/31.fastq]

@HISEQ:969:HM2KJBCX2:2:1101:15257:2151 2:N:0:ACTATGCA
GAAACTCCTAGACCCAACTATCCCTATTAATCATTACGTCAATCCTAGAAACCAACAAAATAGGATCGAACGTCCTATTTCATTATTCCATGCTAATGTATTCAAGCGTTAGCCTGCTTTAAACACTCTAATTTTTTCAAAGTAACAGTCCTGTTTCCCTGCAACACCAAATTAATGACATTACAGTTCTTCAGAAAGGAGGAATCAGCGAAGCCAGTGCATACCAGTGGCACGACCAACCTGCTGACCCCGAAATTCAACTACGAGCTTTTTAACTGCAACAACTTTAATATACGCTATTGGAGCTGGAATTACCGCGGCTGCTGGCACCAGACTTGCCCTCCAA
+
@@@DDHIIHHHHHHIIIHHIHHIIIIIIIIIHIIEIHIHFHIIIGCHCHEHHHHHICGHHECEHI?HI=GHIEECEHFHGFHIEGEHHHHIGIHHEEEHHH@CHHC?EDGHHGIIHHHDFHEHHCGHHHHHHEGHHHHHHHFCCFGHHHHIHIF?GIIHHHHIHHHHHHCFHIHHGHIIIIIIIHIHEGHHHII?FIHHHHHHIHHFHDIHHGIHIIIIHHHHHHH<EEECHIHE9FHGHHFC<HHHHHHHIIIIHIHHHEHIHHHHHFIIHHIIHHHHHHHHECHGEEGIHHHDHHEHEIIIHIIHIIIHH<HHHDHIHHHHHFHHHFIHHGCCECEHIHBDBDD
@HISEQ:969:HM2KJBCX2:2:1101:15258:3081 2:N:0:ACTATGCA
GAAACTCCTAGAACCAACTATACCTATTAATCATTACGGTGATCCTAGAAACCAACAAAATAGAACAAGGCCGTCCTATTCAATTATTCCATCCTCATGTATTCGAGCAAAAATGCCTGCTTTAAACACTCTAATTTATTCAATGTAAAGGTCCTGGATCCGCAAGACACCCAATAAAGGACATCAAGTTTCTCCAGAAGGTGAGAAATCAACAGTAACAGTTCATACCCCTTAAGGCATGACCGTCACGTCAATCCCGAAATTCAACTACGAGCTTTTTAACTGCAACAACTTTAATATACGCTATTGGAGCTGGAATTACCGCGGCTGCTGGCACCAGACTTGCCCTCCAA
+
00<<011111<11<<G1CCC<111D1CG<111<D1D110<C1<111<<1<GE1C1E111<@G@<F1111111/<</CF11<11<1<GH1<<D1<<1<@@<D1<1@61,H?8G@1>(AH?IHIHEGB<<11&<<8118/<6<C1$<EHCG(<D@..,?77-+..;..:.7F//@IIHG</<<-E@HHG:D/D</D/<-D@CC0@CFHH?EGCF<00CD<1<ED:<1B:C</11/D<11<<0:0AG@@A<<1C<E?HCC@1<1F<<@F@HHEEEHEHEHHEF<D1<1CCC<11?F1F1CD00</11D<111?HH@HH?H?D/FCCHCHF@?G<1CC<CC@F<FEEHGC0EDD@@?
@HISEQ:969:HM2KJBCX2:2:1101:2041:3583 2:N:0:ACTATGCA
GAAACTCCTAGACCCAACTATCCCTATTAATCATTACGGTGATCCTAGAAACCAACAAAATAGAACCATGCCGTCCTATTCTATTATTCCATGCTAATGTATTCGAGCAAAAATGCCTGCTTTAAACACTCTAATTTTTTCAAGGTAAAGGTCCTGGATCCGCAAGACACCCAATTAAGGACATCAAGTTTCTCCAGAAGGTGAGAAATCAACAGCGACAGTTCATACCCCTTAAGGCATGACCATCACGTCAATCCCGAAATTCAACTACGAGCTTTTTAACTGCAACAACTTTAATATACGCTATTGGAGCTGGAATTACCGCGGCTGCTGGCACCAGACTTGCCCTCCAA
+
DDDDDIHIIIHIIIIIIIIIIIIIIIIHIIIHIIIIGHIIIIIIIIIIIIIIIIIIIIIIIIEHHIIIHGHHCGHIHIEEHIIIIHHIIHIIHGIGHEHFHCHIHIIIIIHIHIHHIIIIHGHHHIIIIHIHIIHHIHIHIIIIIIIIHIIIHHIIIIIIIHEHIIIIHIHIHIGIIIIIIIIIIIIHIIHHHIIIHIHII0IIIIHHHIHIIIIHIIHIIHIIIIIIIHIIIIII<IIIIIIIIIIIIHHIIIIIIIIIIIIIIIIIIHIGIIIIIIIIIIIIIIIIIIIIHIIHHIIIIIIIIIIIIIIIIIIIIIIIIIIIIIIIIIIIIHIIHIIIIIHIIIIIDDDDD
@HISEQ:969:HM2KJBCX2:2:1101:18664:4155 2:N:0:ACTATGCA
GAAACTCCTAGACCCAACTATCCCTATTAATCATTACGGTGATCCTAGAAACCAACAAAATAGAACCATGCCGTCCTATTCTATTATTCCATGCTAATGTATTCGAGCAAAAATGCCTGCTTTAAACACTCTAATTTTTTCAAGGTAAAGGTCCTGGATCCGCAAGACACCCAATAAAGGACATCAAGTTTCTCCAGAAGGTGAGAAATCAACAGTAACAGTTCATACCCCTTAAGGCATGACCATCACGTCAATCCCGAAATTCAACTACGAGCTTTTTAACTGCAACAACTTTAATATACGCTATTGGAGCTGGAATTACCGCGGCTGCTGGCACCAGACTTGCCCTCCAA
+
DDDDDIIIIIHIHIIIIGIIGIIIHIIIIIIIIIIIIIIIIIIIGIIIIIIIIIIIGHHIIIHIIIIIIIIGIHIHIIIIHIIIIIIIIIIFFHHGIHHIHGHHHIIGIIIIIIIHHHIHIIIIIIIIIIIIIIIIIIIIIIIIHIIIHIIIHHIIIHHHIIIIIIIIIIIIIIHHHIHIIIHIIIHIIIIIIIIIIIIIIIIIIIIIIIIIIIIIIIIHIIIIIHIIIIIIIIIIIIIIIIIIIIIIIIHGIHIIIIIIIIIIIIIIIIIIIIIIIIIIIIIIIIIIIIIIIIIIIIIIIIIIIIIIIIIIIIIIIIIIIIIIIIIIIIIIIIIIIIIIIIIIIIIIDDDDD
@HISEQ:969:HM2KJBCX2:2:1101:7648:4466 2:N:0:ACTATGCA
GAAACTCCTAGACCCAACTATCCCTATTAATCATTACGTCAATCCTAGAAACCAACAAAATAGGATCAAACGTCCTATTTCATTATTCCATGCTAATGTATTCAAGCGTTAGCCTGCTTTAAACACTCAAATTTTTTCAAAGTAACAGTCCTGTTTCCCTGCAACACCAAATTAATGGCATTACAGTTCTTCAGAAAGGAGGAATCAGCGAAGCCAGTGCATACCAGTGGCACGACCAACCTGCTGACCCCGAAATTCAACTACGAGCTTTTTAACTGCAACAACTTTAATATACGCTATTGGAGCTGGAATTACCGCGGCTGCTGGCACCAGACTTGCCCTCCAA
+
DCDDDIIIIIIIIIIIIIIIIIIIIIIIIIIIIHIIIIIHIIIIIIIIIIIIIIIIIGHIIIGHIIIIIIIIHIIIIIIIIIIIIIIEHIIIIIIIIGIIHIIIIIIIIIIHHIIIIHIIIIIIHHHH1GHHIIIHIIIIIIIIIIIIIIHIIHIIIHIIIIIIIIIIHIIHHIHIHIIIIIIHIIIIIIIIIHGIIIIIIIIIIIIIIIIIIHIIIIIIIIIIIIIIIIIIIIIHIIIIIHIHHIIIIIIIIIIIIIIIIIIIIIHHIIIIIIIHIIIIIIIIIIIIIIIIIIIIIIIIIIIIIIIIIIIIIIIIIIIIIIIIIIIIIIIIIIIIIIIIIDDDDD
@HISEQ:969:HM2KJBCX2:2:1101:20819:5101 2:N:0:ACTATGCA
GAAACTCCTAGACCCAACTATCCCTATTAATCATTACGGTGGTCCTAGAAACCAACAAAATAGAACCACAACGTCCTATTCTATTATTCCATGCTAATCTATTCAAGCAATAGCCCGCTTTAAACACTCTAATTTTTTCAAGGTAATGGTCCTGGCTCCCCAACACACCCAATTAAGGACATACTGGTTCACCAGAAGGAAGACCCGACAACAGGACAGTACTCGCCAAAGACGGACCGCCCGGCCAAGTCTAAAATTCAACTACGAGCTTTTTAACTGCAACAACTTTAATATACGCTATTGGAGCTGGAATTACCGCGGCTGCTGGCACCAGACTTGCCCTCCAA
+
DDDDDIHIIIIIIEHIIGHHFHIIIGHHIIIIIHIHHICHHIHHHHHFEHHHHIIHHIIGIIHHIICHGHI=FGHIHC<CEHHGIIHI?CEEH?HIH@HHHGHHHIHIGHHIHIIIHIIHHHHHHIHGHGGHIHHIIIHGHGHHIGIHFHHHEFHHCIHGEHIIHHHIIIIHHFHIHIIIIHHHHHC;IIHIIIIIHIIIHHHIHIIIIIIHHHHIIIIIIH=H4IHIII=HIHIHHFHIIIIIIIHIIGHIHHIIIIIIIIHCHHGHIIIIIHIHIIIIIIIHHHIIIIHIHIHIIIIIIIIIIIHIIIIIIIIIHIIIIIIIIIIIIIIIIIIIIIIIIIDDDDD
@HISEQ:969:HM2KJBCX2:2:1101:5996:5279 2:N:0:ACTATGCA
GAAACTCCTAGACCCAACTATCCCTATTAATCATTACCTCGACTCCGAAAGCCAACGAAATAGAACCGAGATCCTATTCCATTATTCCATGCACTAATGTTCAGGCTGTAGCGCCTGCTTTGAGCACTCCAATTTTTTCAAAGTAAACGTGCTGGCCACTCATGGCACTCGGTTAAGAGAACCATAAACGAACCAGCAAGATCGTCCGGGCAAACAGTAAACGCCGCAAGGCGCACCGCTCGCCCGAAACCGAGATCCAACTACGAGCTTTTTAACCGCAACAACATTAATATACGCTATTGGAGCTGGAATTACCGCGGCTGCTGGCACCAGACTTGCCCTCCAA
+
DDDDDHIIIIIIIIIIIIIHHIIHIIIIIIIIIIIIIIIIIIHIIGIIIIIIIIIIIIIHIIHHIIIIIIHIIIIHIIIIIHHHIIIGIIIIGIIHHIIHIIHIIHIIIIIIIIIIIIIIIIHIHHIIIIIIIIIIHHIIIIIIIIHIIIIIIIIIIIIIIIIIIIIIIIIIHHIHIIIIIIIIIHIIHHFHIHHIIIIIIIIHHIIIIIIIIIIIIHFGFIIIIIIIIIIIIIIGIIIGIIIIHIIIIIIIIIIIIIIIIIIIIIIIIIIIIIIIIIIHHHIIIIIHIIIIIIIIIIIGIIIIIIIIIIIIIIIIIIIHIIIIIIIIHHIIIHIIIIIIIDDDDD
@HISEQ:969:HM2KJBCX2:2:1101:11849:6163 2:N:0:ACTATGCA
GAAACTCCTAGACCCAACTATCCCTATTAATCATTACATCGATCCTAGAAACCAACAAAATAGAATCGGATGTCCTATTTCATTATTCCATTCCAATGTATTCAAGCGTGAGCCTGCTTTAAACACTCTAATTTTTTCAAGGTAACAGTCCTAATTCCCCGTGACACCAAATTAATGGCATTACGGTTCTTTAGAAGGTGAGAAATCAATAATATCAGTACATACCAACGGCATGACCGAAACATTGATCCCGAAATTCAACTACGAGCTTTTTAACTGCAACAACTTTAATATACGCTATTGGAGCTGGAATTACCGCGGCTGCTGGCACCAGACTTGCCCTCCAA
+
00DB?HEECH@1DG1<1DFEEHH?<11C?@HI1CGFH1@FHH1D@CH11GEHIH10<<GF@HFEECH1E=0<11<1D@1<<<1GE1FECF<1<11<<@F@HDHHH@H5F<@1CHH3HFF@EEF@HIHFGCCDG?CCGHF6<HEHHH8G?HHIHGB7F?CFHDGHIHHHGEEHHG@EGHDEE?CHHD/?HEHHHHEGHHGIIGHFIIIHHF1@<GA<11/HEG>HCHGHHD1HFHCFIHHHEFCEGCHDCBCFGEG?@FHEHHEDEFEEHGF@HC<<EFHF?FHFCG@HIHEHHHIHIHIIIHHHHEIHEIHHHHIHHHHG@@?HIIIGFDHHHEHHEHE?EE?BDBD
@HISEQ:969:HM2KJBCX2:2:1101:9987:6039 2:N:0:ACTATGCA
GAAACTCCTAGACCCAACTATCCCTATTAATCATTACGGTGATTTAGAAACCAACAAAACAGGACCACCGTCCTATTTTATTATTCCATGTTAATGTATTCAAACGTAAGCCTGCTTTGAACACTCTAATTTTTTCAAGGTAAAGGTCCTGGTTTCCCACTACGCTAAATTAATAACATGATGGTTCCCCAGAAGGTAGAAATTCCACACGCCAGTACAGACAATTGCCCGACCAGCGGTAGAACCCCGAAATTCAACTACGAGCTTTTTAACTGCAACAACTTTAATATACGCTATTGGAGCTGGAATTACCACGGCTGCTGGCACCAGACTTGCCCTCCAA
+
DDDDDHIIIIIIIIIIIIIIIIIIIIIIIHIIIIIIIIGHHIIIIIHIIIIIIHIIIHHIIIHIIIIIIHHIIHIHIEHHIIIIIIIFHIIIHIIIIIIIIIIIIIIIHIIIIIIIIIIHHIIIIIIIIIIIIIIIIIIIIIIIIIGIIHHIHIHIIIIIIHHIIHIIIIHIHIIIIIIIIIIIIIHIIIGIIIIIIIIIIIIIIIIHHIIIIIIIIIHIIHIIIIIIIIIIIIIIIIIIHGIIHIIIIIIIHHIIIIIIIIIIIIIIIIIIIIIIIIHIHIIIIIIIIIIIIIIIIIIIIIIIIIIIIIIIIIIIIIIIIIIIIIIIIIIIIIIIIIDDDDD
@HISEQ:969:HM2KJBCX2:2:1101:17522:6053 2:N:0:ACTATGCA
GAAACTCCTAGACCCAACTATCCCTATTAATCATTACGGTGATCCTAGAAACCAACAAAATAGAACCAAACCGTCCTATTTTATTATTCCATGCTAATGTATTCAGACGGATGCCTGCTTTAAACACTCTAATTTTTTCAAAGTAACAGTCCTGATTTCCCCCCACACCAACTGAATGGCATGAAGATTCCTCAGAAGGTAGGAACTCGTCACACCAGTTCAGACAGTTAAGCCTGACCAATGGGCAAATTCCGAAGTTCAACTACGAGCTTTTTAACTGCAACAACTTTAATATACGCTATTGGAGCTGGAATTACCGCGGCTGCTGGCACCAGACTTGCCCTCCAA
+
DDDDDIIIIIIIIHIIHIIIIIIHIIHIIIIIIIIIIIIIIIIIIHIIHHIIHIHIIIIHGFGHIIHIIHIIIIIIIEHIIIIIIIII?GEHHHHIHHIIHIIIIHHHIIHIIHHIIIIIHHHHHIHHHIIHHIIIHHHHHHHHHIIIHHIIHIHIIIIHECHEGIIIIIHHIHHIHIIIIIIIIIIIIIIIII;IHIIIHIIIHIIIIIIIIIIIIIIIIHIIIIIHHIIIIIIIHIIHIIIIIIHIIIHHIIIIIHIIIIIIIIIIIIIIIIIIIIHIHIHHIIHHFHHEHHIIIIHIIIIIIIIIIIIIIIIIIHIIIIIIIIIIIHIIIIHIIHIIIIIDCDDC
@HISEQ:969:HM2KJBCX2:2:1101:14685:7868 2:N:0:ACTATGCA
GAAACTCCTAGACCCAACTATCCCTATTAATCATTACGGTGATCCTAGAAACCAACAAAATAGAACCATGCCGTCCTATTTTATTATTCCATGTTAATGTATTCAGGCACTAGCCTGCTTTGAGCACTCTAATTTTTTCAAGGTAATAGTCCTGCTTCCCCAACGCACCAAGTGAATGGCATGCTGGTTATTCAGAAGGTAAGAACCCACCACACCAGTACGGACAGTGAAGCCCGACCGATGGACAGATTCCGAAATTCAACTACGAGCTTTTTAACTGCAACAACTTTAATATACGCTATTGGAGCTGGAATTACCGCGGCTGCTGGCACCAGACTTGCCCTCCAA
+
DDDDDGHHIHIHIHIHHHIIIHHHIHIIHIHIIIIIIIIHHHHGHIFHIIIHHHIIEHHIIIHIIIIIIIIHIHIDIIIHIHIIIIIIIIIIHHIHIHIIIIIIIIHIIIIIIIIIIIIIIIGIIHHHIIIIHHIIIIIIIIIIIIIIIIIIIIIHIIIIGIHGIIIIIIIIIIIIIIIIIHIIHIIIIIHHHIIIIIIIIIIIIIIIIIIIHHIGHIIIIIIIIIIHIIIIIIIIIIIIIIIIHFFHIIIIIIIIIIIIIIIIHIIIIIIIIIIIIIIIIIIIIIIIIHIIIIIIIIIGIIIIIIIIIIIIIIIIIIIIIIIIIIIIIIIIIIIIIIIIIIIDDDDD
@HISEQ:969:HM2KJBCX2:2:1101:15784:8976 2:N:0:ACTATGCA
GAAACTCCTAGACCCAACTATCCCTATTAATCATTACGGCGGTTCTAGAAACCAACAAAATAGCACCACGCGTCCTATTTCATTATTCCATGCTAATGTATCCGAGCATACGCCTGCTTTGAACACTCTAATTTTTTCAAGGTAATGGTCCTGGTTCCCCGACACACCCAACAAAGGACATGCCGACTCACCAGAAGGATAGGCCCGGCGTCGGAACAGTGCTCACCCGGAGGGCGGACCGCCCGGCCAGACCCAAAATTCAACTACGAGCTTTTTAACTGCAACAACTTTAATATACGCTATTGGAGCTGGAATTACCGCGGCTGCTGGCACCAGACTTGCCCTCCAA
+
BDDDDIHHHIIHHHHEHHHHIIIIHHHIIIIIIIIIHIIICHHHIICHHII1D?GE@GHIHH1DF1DHHHHHHDHIGHGFFHGHH@FCCHCEFEHI@<FIHHIIHIIIIIHIHIIIIIHIHGFIIIIHIIIIHHHHHHGHIHIIHIIIIHHHHHEHIIGHHIHHIIHIIHCHIIIIIIIIIIIHIIIHIIIIIIHIIIIHI;CIHII>IIGIIIIIIIIIIIIIIGIIIIIIIIIHIHIIGHIIIIIHIHGCIIIHHIHIIIIIHHHHEIIGIIIIIHIIIIIIHIIHHFHHHIIIHIIIIIIHIIIIHIIHHIIIIIIIIIIIIIIIIIIIIIIIIHIHIIHIDDDDD
@HISEQ:969:HM2KJBCX2:2:1101:10789:8876 2:N:0:ACTATGCA
GAAACTCCTAGACCCAACTATCCCTATTAATCATTACGGTGATCCTAGAAACCAACAAAATAGAACCATGCCGTCCTATTCTATTATTCCATGCTAATGTATTCGAGCAAAAATGCCTGCTTTAAACACTCTAATTTTTTCAAGGTAAAGGTCCTGGATCCGCAAGACACCCAATAAAGGACATCAAGTTTCTCCAGAAGGTGAGAAATCAACAGTAACAGTTCATACCCCTTAAGGCATGACCATCACGTCAATCCCGAAATTCAACTACGAGCTTTTTAACTGCAACAACTTTAATATACGCTATTGGAGCTGGAATTACCGCGGCTGCTGGCACCAGACTTGCCCTCCAA
+
DDDCDIIIIIHHHIIIIIIIIIIIIIIIIIIIIIIIIIIIHIIIIIIIIIIIIIIIIIIIIIHIIIGGIIGIHHICEHHIIIIIIIIIIHIIIHIIIEHHHFGIHIIIIIIIIIIHIIIIIIIIIIIIIIIIIHIIHHHHHIIIHHIIIIIIIIIHIIHIHIIIIIIIIIIIIIIIIIIHIIIIIIIIIHIIIIIIIIIIIIIIIIIIIIIIIIIIIIIIIIIIIIII<IIIIIIIIIIIIIIIIIHGIIHFIIIIIIIIIIIIIIIIIIIIIIIIIIIIIIIIIIIIIIIIIIIIIIIIIIIIIIIIIIIIIIIIIIIIIIIIIIIIIIIIIIIIIIIIIIIIIIIIDDDDD
@HISEQ:969:HM2KJBCX2:2:1101:3332:9196 2:N:0:ACTATGCA
GAAACTCCTAGACCCAACTATCCCTATTAATCATTACATCGATCCTAGAAACCAACAAAATAGAATCGGATGTCCTATTTCATTATTCCATGCTAATGTATTCAAGCGTGAGCCTGCTTTAAACACTCTAATTTTTTCAAGGTAACAGTCCTAATTCCCCGTGACACCAAATTAATGGCATTACGGTTCTTTAGAAGGTGAGAAATCAATAATATCAGTACATACCAACGGCATGACCGAAACATTGATCCCGAAATTCAACTACGAGCTTTTTAACTGCAACAACTTTAATATACGCTATTGGAGCTGGAATTACCGCGGCTGCTGGCACCAGACTTGCCCTCCAA
+
DDDDDIHIHIIIIIIIIIIIIGHIIHHIIIIIIIIIIGIIIIIHIIIHEIIIEHHIHIIIIIGHIIHIHIIIIHIIICEHHHHIIIIHHIIIHIIIGIIIIHIIIHIIIIIIIIIIIIIHHIHIHIHIIIIIIIIIIIIIIIIIIIIIIIIIIIHIHIIIIIIIIIIIIIHIIIIIIIIIIIIIIIIIIIIIIIIIIIIIHIIIIIIIIIIIIHIIIIIIIIIIIIIIIIIIIIIIIIIIIIIIHFIIIIIIIIIIIIIIIIIIIIIIIIIIIIIIIIIIIIIIIIIIIIIIIIIIIIIIIIIIIIIIIIIIIIIIIIIIIIIIIIIIIIIIIIIIIIIIIIDDDDD
@HISEQ:969:HM2KJBCX2:2:1101:17775:8024 2:N:0:ACTATGCA
GAAACTCCTAGACCCAACTATCCCTATTAATCATTACGTCAATCCTAGAAACCAACAAAATAGGATCGAACGTCCTATTTCATTATTCCATGCTAATGTATTCAAGCGTTAGCCTGCTTTAAACACTCTAATTTTTTCAAAGTAACAGTCCTGTTTCCCTGCAACACCAAATTAATGACATTACAGTTCTTCAGAAAGGAGGAATCAGCGAAGCCAGTACATACCAGTGGCACGACCAACCTGCTGACCCCGAAATTCAACTACGAGCTTTTTAACTGCAACAACTTTAATATACGCTATTGGAGCTGGAATTACCGCGGCTGCTGGCACCAGACTTGCCCTCCAA
+
DDDDDIIIIIIIIIIHHIIIIFIIIIIIIHIIIIIIIIIIIIIIIIIIGHHIHIIGIIIGHIHHHEHCHIGHCHFICHHIIIIGGIIGHHHHIIIIIHIHIEHHIIIIIIIGIIHHIIIIIIHHIGIIIHIIIHIIHHIIIIIHHIIHIIHIIHIHHGIIIIIIIIIGIIIHIIIIIIIIIIIIIIIIIIIIIIHIIIIHIIIIIIIIIIIIIIHIIIIIIIIIIIIIIIIIIIIIIIIIIIIHHIIIIIIHIIIIIIIIIIIIIIIIIIIIIIIIIIIIIIIIIIIIIIIIIIIIIIIIIIIIIIIIIIIIIIIIIIIIIIIIIIIIIIIIIIIIIIIIIDDDDD
@HISEQ:969:HM2KJBCX2:2:1101:19113:9508 2:N:0:ACTATGCA
GAAACTCCTAGACCCAACTATCCCTATAATCATTACGGTGGTCCTTGAACCAACAAAATAGAACCACAACGTCCTATTCTATTATTCCATGCTAATCTATTCAAGCAAAAGCCTGCTTTAAACACTCTAATTTTTTCAAGGTAATGGTCCTGGCTCCCCGGCACGCGCAATTAAGCACATACCGATTCACCAGAAAGATAGACCCGACGACAGAACAGTACTCGCCAGAGACGGACCGTCCGGCCAGGCCTAAAATTCAACTACGAGCTTTTTAACTGCAACAACTTTAATATACGCTATTGGAGCTGGAATTACCGCGGCTGCTGGCACCAGACTTGCCCTCCAA
+
DDDDAHHIHIIIHCHHIIIIGIIIIIIHIIIIIIIIIIIIIIIIIIIIIIIIIIIIHIIEEHIIGHIIHECGHHHHEHIIIHIGHHHIHIIIIIIIIIHHHGHHHIGIIIIIIIIIGHHHHHHHIHHHIIIIIIIIIIIIIIIIIIHIIIIHHIIIIHIIIIIIIIIIIIGHHIIIHIIIIIIIIIIIIIIIIIIIIIHHIHIIIIIIIIIIIHIIIIIIIIIIIIIIIIIIIIIIIIIIIIIIHIIIIIIIIIIIIIIIIIIIIIIIIIIIIIIIIIIIIIIIIIIIIIIHIIIIIIIHHIIIIIIIIIIIIIIIIIIIIIIIIIIIIIIIIIIIIIIIIDDDDD
@HISEQ:969:HM2KJBCX2:2:1101:10704:10198 2:N:0:ACTATGCA
GAAACTCCTAGACCCAACTATCCCTATTAATCATTACGTCGATCCTAGAAACCAACAAAATAGGGTCAAACGTCCTATTTCATTATTCCATGCTAATGTATTCAAGCGCGAGCCTGCTTTAAACACTCTAATTTTTTCAAAGTAACAGTCCTGATTCCCCGCCACACCAACTTAATGACATGACGGTTCTTCAGAAGGGAGAAACCAGTGACACCAGTGCATACCGAAGGCACGACCAGCGTACTGATCTCGAAATTCAACTACGAGCTTTTTAACTGCAACAACTTTAATATACGCTATTGGAGCTGGAATTACCGCGGCTGCTGGCACCAGACTTGCCCTCCAA
+
DDDDDIIGHIIIGHHIHFHHHIIHIIIIIIIHGHHHIHIIIIIHHHIHFHIIHIHIGIHIIIHHH<CG@GHHIIHHIEHHGIHHIIIIHII?CEHHHIIIIHHHIGIHHIGDHHHEHIIIIIIGIIIHHIGHHHIHIIHHHHGIIHHHHGIHHHHHIIIIHHIIIIIIIIIIIIHHHGHIIIIIIIIHIHIIIIGIHIIIIIIHIIIIHIIIIIIIIIHIIHIHIHIIIIHIIIIIIIIIIHHFGIIIHIIIIIIHIIIIHHHIGIIIIIIIIIIIIIIIIIIHIIIIIIIIIIIHIHIHHIIIIIIIIIIIIIIIIIIHIIIIIIIIIIIIIIIIIIIIIDDDDD
@HISEQ:969:HM2KJBCX2:2:1101:15607:10684 2:N:0:ACTATGCA
GAAACTCCTAGACCCAACTATCTCTATTAATCATTACGGTGGTCCTAGAAACCAACAAAATAGAACCACAACGTCCTATTCTATTATTCCATGCTAATCTATTCAAGCAATAGCCCGCTTTAAACACTCTAATTTTTTCAAGGTAATGGTCCTGGCTCCCCAACACACCCAATTAAGGACATACTGGTTCACCAGAAGGAAGACCCGACAACAGGACAGTACTCGCCAAAGACGGACCGCCCGGCCAAGTCTAAAATTCAACTACGAGCTTTTTAACTGCAACAACTTTAATATACGCTATTGGAGCTGGAATTACCGCGGCTGCTGGCACCAGACTTGCCCTCCAA
+
DDDDDIIIIIIIIIIIIIIIIIIIIIIIIIIIIIIIIIIIIIIIHHHHHIIIIHHGIIIHIIFHHIIIHHHHDEHHHIIIIIIGHIIIHEHHHH?FHIIIHHHIIIIIIIIIIIIHIIHIIIIIIIIIGIIHIIIIIIIGGIHIHIHHHHHIIIHHHHHIIIIIIIHIIIIIHIIHIIIHIIIIIIIIIIIIIIIIIIIIIHHIIIIIIIIIIIIIIIIIIIIIIIIIIIHIIIIIIIIIIIIIIIIIIIIIIHHHHIIIIIIIIIHIIIIIIIIIHIGIIIIIIIIIIIIIIIHGIIIIIIIIIIIIIIIIIIIIIIIIIIGIIIIIIIIIIIIIIIIIIIDDDDD
@HISEQ:969:HM2KJBCX2:2:1101:17295:9552 2:N:0:ACTATGCA
GAAACTCCTAGACCCAACTATCCCTATTAATCATTACATCGATCCTAGAAACCAACAAAATAGAATCGGATGTCCTATTTCATTATTCCATGCTAATGTATTCAAGCGTGAGCCTGCTTTAAACACTCTAATTTTTTCAAGGTAACAGTCCTAATTCCCCGTGACACCAAATTAATGGCATTACGGTTCTTTAGAAGGTGAGAAATCAATAATATCAGTACATACCAACGGCATGACCGAAACATTGATCCCGAAATTCAACTACGAGCTTTTTAACTGCAACAACTTTAATATACGCTATTGGAGCTGGAATTACCGCGGCTGCTGGCACCAGACTTGCCCTCCAA
+
DDDDDFHIIIIIIIIIIIIIIHIGIIIIIIIIIHIHIIIHIHIGHEHIIHIIIGHGIIIHIIHHHHIEGHECHHIIIEHHGEHIHGEGHIH?FFIIHIHIHIIHIHIHHGIIHIIIIIIIIHHIHIIIIIIIIIHHGHIIIIIIIIIIIIIIIIIIIIIIIIIIIHIHIIHIIIIIIHIHIHIIIIIIIIIIIIIIIIIIIIIIIHIIIIIIIIIIIIIIIIHIIIIIIIIIIIIIII=IIIIIIHIIIIHIIIIIIIIIIIHIIIIIIHIIIIIIIIIIIIIIIIIIIIIIIIHIIIIIHHIIIIIIIIIIIIIIIIIIIIIIIIIIIIIIIIIIIIIIIIDDDDD
@HISEQ:969:HM2KJBCX2:2:1101:6751:10933 2:N:0:ACTATGCA
GAAACTCCTAGACCCAACTATCCCTATTAATCATTACGGTGATCCTAGAAACCAACAAAATAGAACCATGCCGTCCTATTCTATTATTCCATGCTAATGTATTCGAGCAAAAATGCCTGCTTTAAACACTCTAATTTTTTCAAGGTAAAGGTCCTGGATCCGCAAGACACCCAATAAAGGACATCAAGTTTCTCCAGAAGGTGAGAAATCAACAGTAACAGTTCATGCCCCTTAAGGCATGACCATCACGTCAATCCCGAAATTCAACTACGAGCTTTTTAACTGCAACAACTTTAATATACGCTATTGGAGCTGGAATTACCGCGGCTGCTGGCACCAGACTTGCCCTCCAA
+
@DDDDIHIIIIIIIIIIIIIHIIIIIIIIIIIIIIIIIIIGIIHFIIIIIIHIIIIHHIHHHGHHIIGIGFHIHIIIIGIHIIIIIIIHIEHHHIIIIIIIHGHHIHIIIIIHIIIIEHIIIIIIIHIIHIIIIHHIIIIIIIIIIIIIIIIIIIIIIHHIIIIIHIHIHIIIIIIGIIIIIIIIIIIIIHIIIIIIIII;IIIIIIIIIIIIIIIIHIHIIIIIIIIIIIIIIIIIIIIIIIIIIIHIIHGIIIIIIIIIIIIIIIIIHIIIIIIIIIIIIIIIIIIIIIIIIIIIIIIIIIIIIIIIIIIIIIIIIIIIIIIIIIIIIIIIIIIIIIIIIIIIIIIDDDDD
@HISEQ:969:HM2KJBCX2:2:1101:20787:10856 2:N:0:ACTATGCA
GAAACTCCTAGACCCAACTATCCCTATTAATCATTACAGCGGTCCTAGAAACCAACAAAATAGAACCGATGTCCTATTCTATTATTCCATGCTAATGTATTCGAGCAAAGGCCTGCTTTGAACACTCTAATTTTTTCAAGGTAAAAGTCCTGGTTCCCCACGACGCCCAATAAAGAACATCGGGTTCCCCAGAAGGAAAGACCCGACCGAATCCGTACGCTCGATTAGGAGGACAGATCAGCCCGGTCCAAGGTTCAACTACGAGCTTTTTAACGGCAACAACTTTAATATACGCTATTGGAGCTGGAATTACCGCGGCTGCTGGCACCAGACTTGCCCTCCAA
+
DADDDIIIHIIGIGHIIIHIGHIIIIIIIIIIIIIIIGEHIHHIHHIIIIHHHHIII?HHIIHIIHIHIHIEHIHHHHHIIIIGEFGHIIIIIIIGIHHEHIHIIIHHHGHIIIIIHIHGEHIIIHHIHHHHIIIIIIHHHIEIHHHGHIHIIGHIIHIIIHIIIIIIIHHHIHIIIIEEIIHHAHIHIIIGHHHEGIHEFIHIIIIIHHHHIIIIIIIIIIIIIIIIIIIIIIIIIHIIHHHIIIIIIHIIIIIIIIIIIIIHIIIIIIIIHIIIIIIIIIIIHIIIIIHGIIIIIHIIIIIIIIIIIIIIIIIIIIIIIIIIIIIIIIIIIIIIIIIDDDDD
@HISEQ:969:HM2KJBCX2:2:1101:16461:11248 2:N:0:ACTATGCA
GAAACTCCTAGACCCAACTATCCCTATTAATCATTACGGTGATCCTAGAAACCAACAAAATAGAATCATGCCGTCCTATTTTATTATTCCATGCTAATGTATTCAAGCAAAATGCCTGCTTTAAACACTCTAATTTTTTCAAAGTAAAGGTCCTGGTTCCCCGTGACACCCAATTAAGGGCATCGCGGTTCTCCAGAAGGTGAGAAATTGACTACACCAGTTCATACCCCTTAAGGCACGACCGATGTGTCAATCCCGAAATTCAACTACGAGCTTTTTAACTGCAACAACTTTAATATACGCTATTGGAGCTGGAATTACCGCGGCTGCTGGCACCAGACTTGCCCTCCAA
+
DDBDDIHIHHIIGGHHIIIIIHHIHIIIGIIHIIIIIHHHHIHGFHIIIIIGHIIIIIIIHIIIHHHIIICFDHIHHHHHIIIIIIIIFHGHECGHIHIIIFHHIIIIIFH=IIHHGHIIGHHIHHHIHGHHIIIIIHHEHHHIIIIHGHIHHGHHHHH?FEHEECD@HCEHHHHHHHEC@EHEEHHDHDHHHHIHIH@?F@HFHG@CHGHHGFEHIHIIIHHG@<CGHECEHGEHHHHHGHHHHHHGFG@HF?/DC1FF1CC<CHGEHE@<@0F@C<?HE?EHHFHHGGF1D<GGHEC@/HE@C<1C<<1EF@<HHFIHDC/<E?@GHGHF?FHHDEEG?FFDCD<0BDB<
@HISEQ:969:HM2KJBCX2:2:1101:6394:11579 2:N:0:ACTATGCA
GAAACTCCTAGACCCAACTATCCCTATTAATCATTACGTCGATCCTAGAAACCAACAAAATAGAATCAAACGTCCTATTTCATTATTCCATGCTAATGTATTCAAGCGCGAGCTTGCTTTAAACACTCTAATTTTTTCAAAGTAACAGTCCTGATTTCCCGCGACACCAAATTAATGACATCGTGGTTCGTCAGAAGGGAGAAACCAATAATGCTAGTACGTACAAAGTACGACCGACATATTAGTCCCGAAATTCAACTACGAGCTTTTTAACTGCAACAACTTTAATATACGCTATTGGAGCTGGAATTACCGCGGCTGCTGGCACCAGACTTGCCCT
+
DDDDDIIIIIIIHIHIIIIIIIIIIHIIIIIIIIIIIIIIGIIHHIIIHIIIHIIIHHHIIIIHIIIIHHIHHGIIIIIIIIIIIIIIIIIIIIIIIHIIHHIIIIIIIIIIIIIIIIIIIIIIIIIIIIIIIIHHHIIIIIIIIIIIIIIIIIIIIIIIIIIIIIIIIIIHIIIIIIIIIIIIIIIIIIIIIIIIIIIIIIIIIIIIIIIIIHIIIIIIIHIIIIIIIIIIIIIIIHFIIIHHIHIIGIIIIHIIIIIIIIIIIIIIIIIIIIIIIIIIIIIIIIIIIIIIIIIIIIIIIIIIIIIIIIIIIIIIIIIIIIIIIIIIIIIIIIICDDDD
@HISEQ:969:HM2KJBCX2:2:1101:14518:11354 2:N:0:ACTATGCA
GAAACTCCTAGACCCAACTATCCCTATTAATCATTACGTCGATCCTAGAAACCAACAAAATAGGTTCGATCGTCCTATTTCGTTATTCCATGCTAATGTATTCAAGCGCGAGCCTGCTTTAAGCACTCTAATTTTTTCAAAGTAACAGTCCTGTTTCCCCGCAACAACAAATTAATGCCATCACGGTTCTACAAGAGGGAGGGACCAGTGAGGCCAGTGCATACCAGTGGCACGACCAACCTACTGGCCCCGAAATTCAACTACGAGCTTTTTAACTGCAACAACTTTAATATACGCTATTGGAGCTGGAATTACCGCGGCTGCTGGCACCAGACTTGCCCTCCAA
+
DDDDDIIIIIIIIIIIIIHIIIIIIIIIIIIIHIGIIIIIIIIIIIIIIIIIIIIIIIIIIIFHHHIIHHHHHEHHIIECGHHHIIIIIIIIGIIHIIIIIIIIIHIIIIIHIIIIIIIIIIHFHIIHIIIIHIHIIIIIHIIIIIIIIIIIIIIIIGIIIIIIIIIIIIIIIIIIIHIIIIIIIIIHHIHIIHIIIIIIIHIIIIIIIIIIIIHFIIIIIIIIIIIIIIIIIIHIIIHIIIIHHI=IHIIIIIIIIIIIIIIIHIIIIIIIIIIIIIIIIIIIIIIIIIIIIHIIIIIIIIIIIIIIIIIIIIIIIHIIHIIIIIIIIIIIHHIIIIIIIDDDDD
@HISEQ:969:HM2KJBCX2:2:1101:9648:11448 2:N:0:ACTATGCA
GAAACTCCTAGAACCCAACTATCCCTATTAATCATTACGGTGATCCTAGAAACCAACAAAATAGAACCATGCCGTCCTATTCTATTATTCCATGCTAATGTATTCGAGCAAAAATGCCTGCTTTAAACACTCTAATTTTTTCAAGGTAAAGGTCCTGGATCCGCAAGACACCCAATTAAGGACATCAAGTTTCTCCAGAAGGTGAGAAATCAACAGTAACAGTTCATACCCCTTAAGGCACGACCATTACGTCAATCCCGAAATTCAACTACGAGCTTTTTAACTGCAACAACTTTAATATACGCTATTGGAGCTGGAATTACCGCGGCTGCTGGCACCAGACTTGCCCTCCAA
+
CDDDDIIIIIHEHIIIIIIGIHHHIIHIIIIIIIIGHIIIIIIIIIIIIHIHIGIIIIGIIIIHIIIIIGHEHHHIHHIHIHIIGHCHIIIHIHHHEHEHH<DHHIIHHIIHIHIIIHIHHIIIIIIHIIIIIIIIIIIIIIIIIIIHIHIIHIIIIIIIIIHIIIIIIHHHIIIIIIIIIIIIIIIIIIIIIIIIIIIHIIIIIIIIIIIIIIIIIHHIIIIIIIIIIIIIIIIIIIIIIIHIIIIIIIIHHIHIIIIIIIIIIIHIIIHIIIIIIIIIIIHIIIIIIIIHIIIIIIIIHGIIIIIIIIIIIIIIIIIIIIIIIIIIIIIIIIIIIIIIIIIIIIIIIDDDDD
@HISEQ:969:HM2KJBCX2:2:1101:4334:12179 2:N:0:ACTATGCA
GAAACTCCTAGACCCAACTATCCCTATTAATCATTACGTCGATCCTAGAAACCAACAAAATAGAATCAAACGTCCTATTTCGTTATTCCATGCTAATGTATTCAAGCGTGAGCCTGCTTTAAACACTCTAATTTTTTCAAAGTAACAGTCCTGATTCCCCATGACACCAAATTAATGACATCATGGTTCGTCAGAAGGTAGGAATCAATAATACCAGTACGTACAATAGCACGACCAATAAATTGATCCCGAAATTCAACTACGAGCTTTTTAACTGCAACAACTTTAATATACGCTATTGGAGCTGGAATTACCGCGGCTGCTGGCACCAGACTTGCCCTCCAA
+
DDCDDIIIHIIIICEHIIIIIIHIIIIIIIIIIIIIIIIIIHHHHIIFHIIGHIGIHHGIIIHIGHFHIIHFH?HHHHHIHIIIHIIIIIIIIIGIIIIHHGEGHHHIIGHHIIIHHIIIIGHHIIIHIIIIIIIIIHIIHIHIIHHIIIIIIHHEIHHEIIIIHIHEIHIIIIIIIIIIIHIIIIIIIIIIIIIIHIIIIIIIIHIIHIIIHIIIIIIIIIIIIIHIIIIIIIIIIGIIIIIIIIIIIIIIIIIIIIIIHIIIIIIIIIIIIIIIIIHHHIHIGIIIIIIIIIIIIIIIIIIIIIIIHIIIIIHIIIIIIIIIIIIIIIIIIIIIIIIIDDDDD
@HISEQ:969:HM2KJBCX2:2:1101:7497:12177 2:N:0:ACTATGCA
GAAACTCCTAGACCCAACTATCCCTATTAATCATTACGGTGATCCTAGAAACCAACGAAATAGAATCAGTCCGTCCTATTTCATTATTCCATGCTAATGTATTCAGACGTTAGCCTGCTTTAAACACTCTAATTTTTTCAAAGTAACAGTCCTGATTTCCAATCACACCAAATTAATGACATGAAAGTTCCTCAGAAGGTAGAGATTTATCTCACCAGTACAGACAATTAAGCCTGACCAATGGGTAAACCCCGAAGTTCAACTACGAGCTTTTTAACTGCAACAACTTTAATATACGCTATTGGAGCTGGAATTACCGCGGCTGCTGGCACCAGACTTGCCCTCCAA
+
DDDDDIIIHIIIIIIIIIIIIIIIIIIIIIIIIHIIIIIIIIIIIIIIIGIIIIIIIHIIHIHIIIIIIIIIIIIHHIIFHIIIIIIIIIIIIIIGHIIIIIIIIIIIIIIIGIIHHIIIIIHHHHIIIIIIIIIHIIIIIIIIIIIIIIIIIIIIIIIIIIIIHIIIIHIIIIIIIIIHIIIIIHIIIIIIIIIIIIIIIIIIIIIIIIIIIIIIIIIIIIIIIIIIIIIIIIIIIIIIIIIIIHEHIIIIIIIIIIIIHIIIIIIIIIIIIIIIIIIIIIIIIIHIHIIIIIIIIIIIIIIIIIIIIIIIIIIIHIIIIIIIIIIIIIIIIIIIIIIIIIIDDDDD
@HISEQ:969:HM2KJBCX2:2:1101:10921:12082 2:N:0:ACTATGCA
GAAACTCCTAGACCCAACTATCCCTATTAATCATTACGTCAATCCTAGAAACCAACAAAATAGGATCGAACGTCCTATTTCATTATTCCATGCTAATGTATTCAAGCGTTAGCCTGCTTTAAACACTCTAATTTTTTCAAAGTAACAGTCCTGTTTCCCTGCAACACCAAATTAATGGCATTACAGTTCTTCAGAAAGGAGGAATCAGCGAAGCCAGTACATACCAGTGGCACGACCAACCTGCTGACCCCGAAATTCAACTACGAGCTTTTTAACTGCAACAACTTTAATATACGCTATTGGAGCTGGAATTACCGCGGCTGCTGGCACCAGACTTGCCCTCCAA
+
DDDDDHHFHIIGHIFHIIIHIGHFIIHIHIIIIIIIGHIIHIIIIIHIEHHIIIFHHHIHIIIHEHGHGHHHH?HHHHHEHIIHEHE@HEGHEGHEIHIIHIIIIGHIIIIIHIIIIIIIHHHHHIIIIIIIIIIHIIIHIIIIIIIIIIIIIIHGIIGHIIIIIIHIIHIHIIIIIII;IGIIIGIIIIIIIIIIII;IIIIIIIIIIHIIHIHIIIIIIHIIGIGGIIIIIGHHIIIIIIIHGGHIIIIIIIIIHIIHGIIIHIHIHIIIIIIIIIIIIHGIHFHIIIHIIIIIIIIIIIIIIIIIIIIIIIIIIHIIIIIIGIIIIIIIIHIIIIIIIDDDDD
@HISEQ:969:HM2KJBCX2:2:1101:21052:12548 2:N:0:ACTATGCA
GAAACTCCTAGACCCAACTATCCCTATTAATCATTACGTCGATCCTAGAAACCAACAAAATAGAATCAAACGTCCTATTTCATTATTCCATGCTAATGTATTCAAGCGTAAGCCTGCTTTAAACACTCTAATTTTTTCAAAGTAACAGTCCTGATTCCCCACGACACCAAATTAATGACATCGCGGTTCTTCAGAAGGTAGGAACCGATAATGCCAGTGCGTACCGAGGCACGACCAACAATTCGATCCCGAAATTCAACTACGAGCTTTTTAACTGCAACAACTTTAATATACGCTATTGGAGCTGGAATTACCGCGGCTGCTGGCACCAGACTTGCCCTCCAA
+
DBBD@C?CGHHCGEHHHH1DFHG@GHHGHEG1FHHEEH<1CCGCHHC@EHHHHHIIEEGH1F?HHH?FHE<EDE0CF?HGHH?HHE?EF@C1CCGEHFFHF@E<CHEF@HG<HCFEHCEGDHCGHHGHHHHHHIEHHHHHHHHHIFHHGHGFAFCCECHCFEHFHHGIII9HEHHHGEHHIIHIIIIIIIIIIIHGIIIHIHIHIIIIHGHIIIIIIGHIIHIHIHIIIIHHIHFHGEIHED<<G/AHGHIHGIIIIHHHEEHHEHHHIHHHHFHIIHFIIHHHHIIHEHHIHIIIIIHIIIGIIHHIIIHIIIIIIIIHHIIHIIIIIIIIHIIIIIHIDCDDD
@HISEQ:969:HM2KJBCX2:2:1101:5388:13397 2:N:0:ACTATGCA
GAAACTCCTAGACCCAACTATCCCTATTAATCATTACGGTGATCCTAGAAACCAACAAAATAGAACCATGCCGTCCTATTCTATTATTCCATGCTAATGTATTCGAGCAAAAATGCCTGCTTTAAACACTCTAATTTTTTCAAGGTAAAGGTCCTGGATCCGCAAGACACCCAATTAAGGACATCAAGTTTCTCCAGAAGGTGAGAAATCAACAGCGACAGTTCATACCCCTTAAGGCATGACCATCACGTCAATCCCGAAATTCAACTACGAGCTTTTTAACTGCAACAACTTTAATATACGCTATTGGAGCTGGAATTACCGCGGCTGCTGGCACCAGACTTGCCCTCCAA
+
DDDDDIHIHIIHIIIIIIIIIIIIIIIIIIIIIIGIIIHIIIIIIIIIIHIHHIIIIIIIIIFHHIIIHIIIIHIHIIIHIIIIIIIIIIIIEHHIIIIIIHHIIIIIIIIIIIIIIIIIHHIIIIIHIIIIIIIIIIIIIIIIIIIIIIIIIIIIIHHIIIIIIIIIIIIIIIIIIIIIIIHIIIHIIIHIIIIIIHIIIIIIIIIIHIIIIIIIIIIIIIIIIIIIIIIIIIIIIIIIIIIIIIIIIIIHIIIIIIIIIIHIIIIIIIIIIIIIIIIIIIIIIIIIIIIIIIIIIIIIIIIIIIIIIIIIIIIIIIIIIIIIIIIIIIIIIIIIIIIIIIIIIIIIDDDDD
@HISEQ:969:HM2KJBCX2:2:1101:2714:13449 2:N:0:ACTATGCA
GAAACTCCTAGACCCAACTATCCCTATTAATCATTACATCGATCCTAGAAACCAACAAAATAGAATCTGATGTCCTATTTCATTATTCCATGCTAATGTATTCAAGCGTAAGCTTGCTTTAAACACTCTAATTTTTTCAAGGTAACAGTCCTAATTCCCCATAACATCAAATAAATGACATTATGGTTCTTTAGAAGGTGAGAACCAATAAAACCAGTACATACCAAGGCATGACCGATTCCTTGATCCCGAAATTCAACTACGAGCTTTTTAACTGCAACAACTTTAATATACGCTATTGGAGCTGGAATTACCGCGGCTGCTGGCACCAGACTTGCCCTCCAA
+
DDDDA1C1CHIGHEHHIHHIHC?HHHIIIIGHIIIHGHHCHCGCEHGHEEHIHHEHIIFHIIFHCCHEHI@GE<FCD1D1FHEE?FHHHHHGHEEHHHHIHE?HHHHEHHHGIHHHIHIHHFH@FHIIIHGCGGHIHIIIHHIIIIIIHFIHIIHHHHEHGFIIIIIIHIIIIH@HFIHHHGHHIIIHGIIIGIHHHHEEHHHHIIIIIIHIHIIHHHIHHEIIIHIHIIIHIIHIIIHGHHIHIIIHIIIIIHHHHHHHEFEHHFIHHIHHF@HGIHEIIIIHIHEE?HEEIIIIHIIHIHHHHHGHHIIIHIHGIIIIGIHIIIIIIH@HHHHGHIGIABD@D
@HISEQ:969:HM2KJBCX2:2:1101:2941:12628 2:N:0:ACTATGCA
GAAACTCCTAGACCCAACTATCCCTATTAATCATTACGTCAACCCTAGAAACCAACAAAATAGGATCAAACGTCCTATTTTATTATTCCATGCTAATGTATTCAAGCGTTAGCCTGCTTTAAACACTCTAATTTTTTCAAAGTAACAGTCCTGTTTCCCCGCAACACCAAATTAATGGCATCACGGTTCTTCAAGAAGGAGGAATCAGCAAGGCCAGTTCATACCAGTGGCACGACCAACCTGCTGACCCCGAAATTCAACTACGAGCTTTTTAACTGCAACAACTTTAATATACGCTATTGGAGCTGGAATTACCGCGGCTGCTGGCACCAGACTTGCCCTCCAA
+
DDDDDIIIIIIIIHIIIIIIIIIIIIIIIIIIIIIIIIIIIIIIHIIIIIIIIIIIIIIIIIIIEHIIIHIIHGHIIIIIIIIIHHHHHIIIGIIIIIIIIIIIIIIIIIIHIIIIIIIIIIIIHIIIIIHIIIIIIIIIIIIIIHIIIIIIIIIIIIIIIGIIIIIIIIIIHIIIIIIIIIIIIIIIIIIIIIIIIIIIIIIIIIIIIIIIIIIIIIIIIIIIIIIIIIIIIIIIIIIIIIIHFIIIIIIIIIIIIIIIIIIIIIIIIIIIIIIIIIIIIIIIIIIIIIIIIHIIIIIIIIIIIIIIIIIIIIIIIIIIIIIIIIIIIIIIIIIIIIIIIDDDDD
@HISEQ:969:HM2KJBCX2:2:1101:2879:14122 2:N:0:ACTATGCA
GAAACTCCTAGACCCAACTATCCCTATTAATCATTACGTTGATCCTAGAAACCAACAAAATAGAATCGAACGTCCTATTTAATTATTCCATACTAATGTATTCAAGCGCGTGCCTGCTTTAAACACTCTAATTTTTTCAAAGTAACAGTCCTGACTCCCCACAACATCAAATTAATGACATCATGATTCATCAGAAGGGAGAAATCAATGACATTAGTACGTACCGAAGGCACGACCGACGTATTGATCCCGAAATTCAACTACGAGCTTTTTAACTGCAACAACTTTAATATACGCTATTGGAGCTGGAATTACCGCGGCTGCTGGCACCAGACTTGCCCTCCAA
+
@@DDDC@DFHHHEEH@GFHFHIECCHHCHH@<CG1C1C<<@1D@CCHFHHH@@HHEE?F1GE<<GH11DC?/G10<1DGC11<C1<<11<<1<<11HHHHCFHIIDHCHFGIHIIHHHFHHHHIHIIHHHEHHHIIHEHIIHHHHHHHFIHGHI9HGHIHHIIIIGI:IHHHGHII;IIIIHE1:IHIIIIIIHIIII;IIIIIIIIII<IHIIIIIIIIIIIIIGIIIIGIGIIIIIIIFIHGDIIHIIIIIIIIIIIIIIHIIIIIIIIIIIHIIIIIIIIHIIIIIIHEHHIIIIHEIIIIIIIIIIIIIIIIIIIIIIHIIIIIIIIIIIIIIIIIIDDDDD
@HISEQ:969:HM2KJBCX2:2:1101:10113:14494 2:N:0:ACTATGCA
GAAACTCCTAGACCCAACTATCCCTATTAATCATTACGTCGATCCTAGAAACCAACAAAATAGAATCAAACGTCCTATTTCGTTATTCCATGCTAATGTATTCAAGCGTGAGCCTGCTTTAAACACTCTAATTTTTTCAAAGTAACAGTCCTGATTCCCCATGACACCAAATTAATGACATCATGGTTCGTCAGAAGGTAGGAATCAATAATACCAGTACGTACAATAGCACGACCAATAAATTGATCCCGAAATTCAACTACGAGCTTTTTAACTGCAACAACTTTAATATACGCTATTGGAGCTGGAATTACCGCGGCTGCTGGCACCAGACTTGCCCTCCAA
+
DDDDDIHIIIIIIIIIIIIHIIIIIIIIIIIIIIIIIIIHIIIIIIHIIIIIIIIIIIIIIIIIIIIIIIIIIIIIIIIIIIIIIIIIIHIIIIIIIIIIIIIIHIIIIIIIIIIIIHIIIIIIIIIIIIIIIIIIIIIIIHHIIIIIIIIIIIIIHIIIIIIIIIIIIIIHHIIIIIIIIIIIIIIIIIIIIIIIIIIIIIIIIIIIIIIIIIIIIIIIIIIIIIIIIIIIIIIHIIIIIIIIIIIIIIIIIIIIIIIIIIIIIIIIIIIIIIIIIIIIIIIIIIIIIIIIIIIIIIIIIIIIIIIIIIIIIIIIIIIIIIIIIIIIIIIIIIIIIIIIDDDDD
@HISEQ:969:HM2KJBCX2:2:1101:7854:14793 2:N:0:ACTATGCA
GAAACTCCTAGACCCAACTATCCCTATTAATCATTACGTCGATCCTAGAAACCAACAAAATAGAATCAAACGTCCTATTTCGTTATTCCATGCTAATGTATTCAAGCGTGAGCCTGCTTTAAACACTCTAATTTTTTCAAAGTAACAGTCCTGATTCCCCATGACACCAAATTAATGACATCATGGTTCGTCAGAAGGTAGGAATCAATAATACCAGTACGTACAATAGCACGACCAATAAATTAATCCCGAAATTCAACTACGAGCTTTTTAACTGCAACAACTTTAATATACGCTATTGGAGCTGGAATTACCGCGGCTGCTGGCACCAGACTTGCCCTCCAA
+
ADDCCIEHGHHIIHHHIIIHECGHCG?HHFIHHHHIIICEHHHI=HGHHFHHHFGHCHIHIHGIIHICCHFEEEEHGHIHIHIIEHHFCEGEHIHHHIGHFFGEEHHCCGHHH/HABGIHIHHEHIHEHIHHIIHHGHHHIHHIGHIIHIHHHHHIIIIHIF?DDHHHGHCFHIHHHHHHHIHHECCGHIIIIHHHIHFHHIHEIHHDHE@GFH?EFHHHHHHHHHIIHGHHHFGEGHHHHIIEHHH:GHF1FG<FHCHHHIHHCHHEHFEEHCEIIIHHHHCE@CEHHIHFHDHHIHIHIHEHEHIHGF1DHCDIIIIHHEEIHHEHHHGFGGCEHIHGDDDDB
@HISEQ:969:HM2KJBCX2:2:1101:20359:15505 2:N:0:ACTATGCA
GAAACTCCTAGACCCAACTATCCCTATTAATCATTACGGTGGTCCTAGAAACCAACAAAATAGAACCATGCCGTCCTATTTTATTATTCCATGCTAATGTATTCAAGCAAAAATGCCTGCTTTAAACACTCTAATTTTTTCAAAGTAAAGGTCCTGGTTCCCCGCGGCATCCAATTAAGGACATCGCGGTTCTCCAGAAGGTGAGAAATTGACTGCACCAGTTCATACCCCGTGAGGCACGACCGATGCGCCAATCCCGAAATTCAACTACGAGCTTTTTAACTGCAACAACTTTAATATACGCTATTGGAGCTGGAATTACCGCGGCTGCTGGCACCAGACTTGCCCTCCAA
+
DDDDCIIIIIIIHIIIHIIIIHIIIIIIIIIIIIIIHIGIHGIEHHIIIIIIIIIIIIIIHHHIIIIIIIIGIIIIIIIHHIIIIIHHHGHEGHHHHGIHIGHHHIHIIHIHHIIIIIIGIIHIIIIIIIIIIIHIIIHIIIIHIHIIIIHIIIHGHHHHIIGIIHIIIHIHIIIIIIIIIIIIIIIIIIIIIIIIIIIIIIIIIIIIIIIIIIIIIHIIIIHHIIIIIIIIIIIIIIIIIIIIIIIIHIIHIIIIIIIIIIIHIHIIIHIIIHIIIIIIIIIIIIIIIIIIIIIIIIIIIIGIIIIIIIIIIIIIIIIIIIIIIIIIIIIIIIIIIIIIIIIIIIIIDDDDD
@HISEQ:969:HM2KJBCX2:2:1101:3859:14440 2:N:0:ACTATGCA
GAAACTCCTAGACCCAACTATCCCTATTAATCATTACATCGATCCTAGAAACCAACAAAATAGAATCGGATGTCCTATTTCATTATTCCATGCTAATGTATTCAAGCGTGAGCCTGCTTTAAACACTCTAATTTTTTCAAGGTAACAGTCCTAATTCCCCGTGACACCAAATTAATGGCATTACGGTTCTTTAGAAGGTGAGAAATCAATAATATCAGTACATACCAACGGCATGACCGAAACATTGATCCCGAAATTCAACTACGAGCTTTTTAACTGCAACAACTTTAATATACGCTATTGGAGCTGGAATTACCGCGGCTGCTGGCACCAGACTTGCCCTCCAA
+
ADDDDEHHIHHHEHHEHHHHHHFGEHIHIIHIHIIHHFHCGHHHCHHHEHEHHIHHHHCCEEHIIFIEEHIDHEEHHIHHHHHFHHEEGHHIGHI<FCIIIHIHGHHHIHIDHHHHHEHIGHHIIGHHHHHHIHHHEHHHHIHHHHEGE?FHHEHIGHFIFHHEEHH?HHIIHHHGIIHHHHHFEFHHGCFIGHHHEHHEHHFHFHCHIIIIIHHFIIHEHGHCEFGIIIIIIGIHHIIHHHHHE@HHHIIGHHIIHHHIIIHDIHIIIIIIIIGIIIIIIIIIHHIIHIIIHHIIIIIHIIIIIIIIIHIIHGIIIIHIHHFECIIHCHGIIIIHHEHIIICDDD@
@HISEQ:969:HM2KJBCX2:2:1101:3743:17117 2:N:0:ACTATGCA
GAAACTCCTAGACCCAACTATCCCTATTAATCATTACGTCAATCCTAGAAACCAACAAAATAGGATCGAACGTCCTATTTCATTATTCCATGCTAATGTATTCAAGCGTTAGCCTGCTTTAAACACTCTAATTTTTTCAAAGTAACAGTCCTGTTTCCCTGCAACACCAAATTAATGACATTACAGTTCTTCAAGAAGGAGGAATCAGTAAAGCCAGTACATACCATTGGCACGACCAACCTACTGACCCCGAAATTCAACTACGAGCTTTTTAACTGCAACAACTTTAATATACGCTATTGGAGCTGGAATTACCGCGGCTGCTGGCACCAGACTTGC
+
DDDDDIIIIIIIHIIIIIIIIIIIIIHIIIIIIIIIIIIIHIIHIIIIIIIHHIHIIIGIIHHHIIIIIIIIIIICHFHIIGIIIIIHHIIIIIHIHHHHIIHHIHIIIIIHIHHHIHHIIIIHHGIHIIIIIHIIHGIIIIIIIEIIIIIIHIIIIIIIIIIIIIHIIIIIIIHIIIHIIIIIIIIIIHIIIIIIIIIIIIIIIIIIIIGIIIIIIIIIIIIIIIIIIIIIIIIHHHHGIIIIIIIIIIIIIIIIIIIIIIIIIIIIIIIIIIIIIIIIIIIIIIIIIIIIIIIIIIIIIIIIIIIIIIIIIIIIIIIIIIIIIIIIIIIIIIDDDDD
@HISEQ:969:HM2KJBCX2:2:1101:6148:16977 2:N:0:ACTATGCA
GAAACTCCTAGACCCAACTATCCCTATTAATCATTACGGTGATCCTAGAAACCAACAAAATAGAACCATGCCGTCCTATTCTATTATTCCATGCTAATGTATTCGAGCAAAAATGCCTGCTTTAAACACTCTAATTTTTTCAAGGTAAAGGTCCTGGATCCGCAAGACACCCAATTAAGGACATCAAGTTTCTCCAGAAGGTGAGAAATCAACAGCGACAGTTCATACCCCTTAAGGCATGACCATCACGTCAATCCCGAAATTCAACTACGAGCTTTTTAACTGCAACAACTTTAATATACGCTATTGGAGCTGGAATTACCGCGGCTGCTGGCACCAGACTTGCCCTCCAA
+
DADCDHGIIIIHIIIIIIHHIIHIIHIIIIIIIIIIIIIIIHHHHEHHIHHHHIIHIIIIHIIIIIIIIIHIHHHHHIHIIIEHHHHIEHHHIIIIIIHIIHIIHHIIIHHHHIIIIIIIIHIHHIIIHIIHHIIIIHHHIIHHIIIIIIIIIIIHIHHIIIIIIIHIIIIIIIIIIHHIHIIIIIIIIIIIHIIIIHIIIIHIIIIIHIIHHHIIIHHGIIIIIIIIIIIIIIIIIIIIIHIIIIHHIIHGIIIIIIIIIIIIIHIHHCHIHIIIIIIIIHIIIIIIIIHHHIHIHHHHEIIIHIHIIIIIIIIIIIIIIIIIIIIIIIIIIIIIIIIIIIIIIIIIDDDDD
@HISEQ:969:HM2KJBCX2:2:1101:7656:17357 2:N:0:ACTATGCA
GAAACTCCTAGACCCAACTATCCCTATTAATCATTACGTCAATCCTAGAAACCAACAAAATAGGATCAAACGTCCTATTTCATTATTCCATGCTAATGTATTCAAGCGTTAGCCTGCTTTAAACACTCTAATTTTTTCAAAGTAACAGTCCTGTTTCCCTGCAACACCAAATTAATGACATTACAGTTCTTCAAGAAGGAGGAACCAGTAAAGCCAGTACATACCAGAGGCACGACCAACCTACTAATCCCGAAATTCAACTACGAGCTTTTTAACTGCAACAACTTTAATATACGCTATTGGAGCTGGAATTACCGCGGCTGCTGGCACCAGACTTGCCCTCAA
+
AD?DDHIIIIGHHHIHHHHIHIHIIHHIIIHHHIGGIHHHGHEGHEGFIIIIHHHIIGIIIIHHHIIIEFEHEHHHHHHHHIIIIIIIIGIEEHIIHIIIIIIIIIIIIHHHHFHHEHEHHHIIIIIIIHHHIIIIIIIIIIIHIIIIHIIIIIHIIIIHIIIHHHIHHIHIIHIIHHIIIIIIIHHHIIIIFHIHHIIIIIHHHIIIHHHHGIHIHIIIIIHIIIIIH:HHIIHHGIIIHHHHHHIHIIIIHIHIHGHHHEHIHHIIIIIIIIIIIIIIIIHHIIIIIIIIHGIIIIIIHIHHIHIIIIIIIIIIIGIIIIIHIIIIIIIIIIIIIIIIDCDDD
@HISEQ:969:HM2KJBCX2:2:1101:17668:16382 2:N:0:ACTATGCA
GAAACTCCTAGACCCAACTATCCCTATTAATCATTACGGTGGTCCTAGACCAACAAAATAGAACCAACGTCCTATTCTATTATTCCATGCTAATCTATTCAAGCAATAGCCCGCTTTAAACACTCTAATTTTTTCAAGGTAATGGTCCTGGCTCCCCAACACACCCAATAAAGGACATGCTGGCTCACCAGAAGGAAGACCCGACAGCAGACAGTACTCGCCAAAGACGGACCGCCCGGCCAGGCCTAAAGTTCAACTACGAGCTTTTTAACTGCAACAACTTTAATATACGCTATTGGAGCTGGAATTACCGCGGCTGCTGGCACCAGACTTGCCCTCCAA
+
DDD@DIHIIIHHIIIIIIIIIIIIIIIIIII?HHHIHIHIHIIHHIIIIIIIIIIHIIIIHHIIIEHIDHHIHIHIIEEHIIIEHHIIIIHIIHIHIIIIIIIIIIHHIHIIIIHHHIIIIIIGGIIIIIIIHEIIIIIHHIIIIIIIIIIIHHIIIIIIIIIIIIIIIIHIIIIIIIIIIHIIIHIIIIIIIIIIIIIIIIIIIIIIIIIHIIHIIHHHIIIHIIIIIIIIIHIIIIHIIIIIIGIIIIIIIIIIIIIIIIIIIIIIIIIIIIIIIIIIIIHIIIIIHGIIIIHIIIIIIIIIIIIIIIIIIIIIIIIIIIIIIIIIIIIIIIIIIDDDDD
@HISEQ:969:HM2KJBCX2:2:1101:8589:17793 2:N:0:ACTATGCA
GAAACTCCTAGACCCAACTATCCCTATTAATCATTACGGTGATCCTAGAAACCAACGAAATAGAACCAATCCGTCCTATTTCATTATTCCATGCTAATGTATTCAGACGTTAGCCTGCTTTAAACACTCTAATTTTTTCAAAGTAACAGTCCTGATTTCCTATCACACCAACTAAATGGCATGAAAGTTCCTCAGAAGGTAGAGATTTATCTCACCAGTACAGACAATTAAGCCTGACCAATGGGTAAACCCCGAAGTTCAACTACGAGCTTTTTAACTGCAACAACTTTAATATACGCTATTGGAGCTGGAATTACCGCGGCTGCTGGCACCAGACTTGCCCTCCAA
+
D@BDAFFE?@1DH?G?EEHHIIIEHIEHE<F@GCHGHIIHHGIHEEHIGHHIEHHHIG=CCHHEEHEHEHIIEHIHIH@CGHGHIEFGCGFHHEF1CEHHH?HEFCEHHHGHHHHHH?E181EEDCEACH?FHHHHHHIGGCF<HHHHGDFCGHHHEHHGHGEGDHHHFHHGGGIHFHDFEF<HHHIGHEIIIHHHGHHHFHCHFG:HIHHFHHHIGHEHEH=HG?F1IIIIHHIIIIFHHEEHHC<HC/IIHHHFHHEIHE@IHHHIIIHGCIHHDCEHEHHHGHC1@HIHHHCIIIIHIIHHHF1EHHG@@IHHHHGIHEHHHIHHIHHHHEGCHHIIHHHDABAD
@HISEQ:969:HM2KJBCX2:2:1101:5525:17809 2:N:0:ACTATGCA
GAAACTCCTAGACCCAACTATCCCTATTAATCATTACGTCAATCCTAGAAACCAACAAAATAGGATCAAACGTCCTATTTCATTATTCCATGCTAATGTATTCAAGCGTTAGCCTGCTTTAAACACTCTAATTTTTTCAAAGTAACAGTCCTGTTTCCCTGCAACACCAAATTAATGACATTACAGTTCTTCAAGAAGGAGGAATCAGTAAAGCCAGTACATACCATTGGCACGACCAACCTACTGACCCCGAAATTCAACTACGAGCTTTTTAACTGCAACAACTTTAATATACGCTATTGGAGCTGGAATTACCGCGGCTGCTGGCACCAGACTTGCCCTCCAA
+
DDDDDIIIIIIIIIIIIIIIIIIIIHIIIIIIIIIIIIIIIIIIIIIIIIIIIIGIHHIIIIIHHIHIIIIIIIIIIIIIIIIIIIIIIIIIIIIIIIIIIIIHIIIIIIIIIIIIIHIIIIHIIIIIIIIIIIIIIHHIIIIIIIIIIIIIIIIIIIHHIIIIIIIIIIIIIIIIIIIIIHIIIIIIIIIIIIIIIIIIIIIIIIIIIIIIIIHIIIIIIIIIIIIIIIIIIIIIIIHIIHHHHIIIIIIIIIIIIIIIIIIIIIIIIIIIIIIIIIIIIIIIIIIIIIIIIIIIIIIIIIIIIIIIIIIIIIIIIIIIIIIIIIIIIIIIIIIIIIIIIDDDDD
@HISEQ:969:HM2KJBCX2:2:1101:13246:18152 2:N:0:ACTATGCA
GAAACTCCTAGACCCAACTATCCCTATTAATCATTACGGTGATCCTAGAAACCAACGAAATAGAATCAGTCCGTCCTATTTCATTATTCCATGCTAATGTATTCAGACGATAGTCTGCTTTAAACACTCTAATTTTTTCAAAGTAACAGTCCTGATTTCCAACCACACCAAATAAATGGCATGAAAGTTCCTCAGAAGGTAGAGATCCATCTCACCAGTACAGACAATTAAGCCTGACCAATGGGTAGACCCCGAAGTTCAACTACGAGCTTTTTAACTGCAACAACTTTAATATACGCTATTGGAGCTGGAATTACCGCGGCTGCTGGCACCAGACTTGCCCTCCAA
+
DDDDDIIIIIIHHIIIIIIFICGHIIIIIIIIIIIIIIIIIIIHGGHIHIHFHHHIIIIHFHHIIIIHIIHIIIGHHHHIIGHGHIIIIDHHFHHHHHIHIGHIIHIIIIIIIHIIIIHIHHHHIIIIIIIIIHIHIIIIIHIIIIIIIIHGIHIIIHIIIIIIHHIIIIIIIIIIHIIIIIIIIIIHHFIIIIIHIIIIIHIIIHIIIHIIIIIIIIIIIIIIIIIIIIIIIIIIIIIIIIIIHHGIIIIHIIIIIIIIHIIIIIIIIIIIIIIIIIIIIHIIIIIIHHIIIIIIIIIIIIIIIIIIIIIIIIIIIIIIIIIIIIIIIIIIIIIIIHIIIIIDDDDD
@HISEQ:969:HM2KJBCX2:2:1101:4923:18567 2:N:0:ACTATGCA
GAAACTCCTAGACCCAACTATCCCTATTAATCATTACGTCAATCCTAGAAACCAACAAAATAGGATCAAACGTCCTATTTCATTATTCCATGCTAATGTATTCAAGCGTTAGCCTGCTTTAAACACTCTAATTTTTTCAAAGTAACAGTCCTGTTTCCCTGCAACACCAAATTAATGACATTACAGTTCTTCAAGAAGGAGGAACCAGTAAAGCCAGTACATACCAGAGGCACGACCAACCTACTAATCCCGAAATTCAACTACGAGCTTTTTAACTGCAACAACTTTAATATACGCTATTGGAGCTGGAATTACCGCGGCTGCTGGCACCAGACTTGCCCTCCAA
+
D@@DDIHFGH@GCGHHHIIIHIHIIIIIGIIIIIIIHIHIIIEEHEHIIHIIFHHIIIHIIII?FGGHHHIIIIIGIIIIH?GHHIHFEHIIIIFHHHIIIGGIIGIHIIGHC@FIHHHHHHFGHHHHIIHHGHHHEHHEHAGIIHHGGGHHHGHHEIIHHHHHEHHIHHEHHHHEHEGEHEIIHHFIIHHFHGIHFCCHHEIHHEGIHHHHHHEHIII=IIIGIIIIIEHEH3HHHGAIHHGFGIIIIIIIIHEIHHF<HGHIIHCIHIIHFHFIIIHHHHHHF<HIIHIHEHHEHCFDCHIHHHHIIIIIIIIHHIIIIIHFCGGIIHHECHHEHCHFIDDDDD
@HISEQ:969:HM2KJBCX2:2:1101:16481:18435 2:N:0:ACTATGCA
GAAACTCCTAGACCCAACTATCCCTATTAATCATTACGTCAATCCTAGAAACCAACAAAATAGGATCAAACGTCCTATTTCATTATTCCATGCTAATGTATTCAAGCGTTAGCCTGCTTTAAACACTCTAATTTTTTCAAAGTAACAGTCCTGTTTCCCTGCAACACCAAATTAATGACATTACAGTTCTTCAAGAAGGAGGAACCAGTAAAGCCAGTACATACCAGAGGCACGACCAACTTACTAATCCCGAAATTCAACTACGAGCTTTTTAACTGCAACAACTTTAATATACGCTATTGGAGCTGGAATTACCGCGGCTGCTGGCACCAGACTTGCCCTCCAA
+
DDDDDIHIIIIHIHIIIIIIIHIIIIIIIIIHIIIIIHIIHIIHIHIIIHIHHIIFHHHHHIHHIIIIIIGIHIIHHIHIIIHIIHHHHIIGHHIIIHIIIIIIIIIIIIIIIIIIIIIIIIIIIIIIIIIIIIIIIIIHIIIIIIIIIIIIIIIIIIIIIIIHIIIIIIIIIIIIIIIIIIIIIIIIIIIIIIIIIIIIIIIHIIIIIIIIIIIIIIIIIIIIIIIIIIIIIIIIIIIIIIIIHHIIIIIIIIIIIIIIIIHIIIIIIIIIIIIIIIIIIIIIIIHIIIIIIIIIIHIIIIIIIIIIIIIIIIIIIIIIIIIIIIIIIIIIIIIIIIIIIDDDDD
@HISEQ:969:HM2KJBCX2:2:1101:2834:18607 2:N:0:ACTATGCA
GAAACTCCTAGACCCAACTATCCCTATTAATCATTACGTCAATCCTAGAAACCAACAAAATAGGATCGAACGTCCTATTTCATTATTCCATGCTAATGTATTCAAGCGTTAGCCTGCTTTAAACACTCTAATTTTTTCAAAGTAACAGTCCTGTTTCCCTGCAACACCAAATTAATGGCATTACAGTTCTTCAGAAAGGAGGAATCAGCGAAGCCAGTGCATACCAGTGGCACGACCAACCTGCTGACCCCGAAATTCAACTACGAGCTTTTTAACTGCAACAACTTTAATATACGCTATTGGAGCTGGAATTACCGCGGCTGCTGGCACCAGACTTGCCCTCCAA
+
DDDCDIIIHIIHHHIIHIIIIIIIIIIIIHIIIIIHIIIIIIIIIIIIIIIIHHIIIIIIIGIHFHIIIIHHHIIIHIIHIGIIIIIGHHIIIIIIIIHIIIIIIIIIHHIIIIIIHHIIIIIIIIIIIHIIIIIIIIIIIIIIIHIIIIHIIIHIIIIHHHIIIIIIIIIHIIIIIIIIIIIIIIHHHI#IIIIIIIIIIIIIIIIIIIIIIIIIIIHIIIIIIIIIIIIIIIIIIIHIIIIHHIIIIIIIIIIIIIIIIIIIIIIIIIIIIIIIIIIIIIIIIIIIIIIIIIIIIIIIIIIIIIIIIIIIIIIIIIIIIIIIIIIIIIIIIIIIIIIIIDDDDD
@HISEQ:969:HM2KJBCX2:2:1101:20485:19539 2:N:0:ACTATGCA
GAAACTCCTAGACCCAACTATCCCTATTAATCATTACAACGGTCCTAGAAACCAACAAAATAGAATCGTTGTCCTATTCTATTATTCCATGCTAATGTATTCTGGCATATGCCTGCTTTAAACACTCTAATTTTTTCAAGGTAAAGGTCTTGGCTCCGAGCAACACCCAATAAAGGGCATTACCCTTCCCCAAGCGGTGAGGCCCAACCGACCAGTACTCGTTACAAGAACGGACCAACCGGCCAAACCCAAAATTCAACTACGAGCTTTTTAACTGCAACAACTTTAATATACGCTATTGGAGCTGGAATTACCGCGGCTGCTGGCACCAGACTTGCCCTCCAA
+
DDDDCHIIHIIIHHHIIIIIIIIIIIIIHIIIIHIIIIIIII0DFHIIIIIIIIIIIIIHIIFEHHGHHF@HGEHHHHEIH1FHHHFGHHIIIHIGIHIHHFHHIIIIIHHHHHIIIIIHHHHGIIIIIIIIHIIHHIIIIIIIIIIIHIIHHEHIHIHIIIIIIIIIIHHHIIIHHFIIHHIHIHFHFIIIHDGIIIHIIIHDIIIIIIIHII;IIIIIIIIIIIIHIIIIII=IIIIHHIHEIIIIIIIIIIIIIIHHIIHHFIIIIGIIIHIIIIHIIIIIIIIIIIIIIIHHIIIIIIIIHGHHIIIIIIIIIIIIIHIIIIIIIIIIIIIIIIIIDDDDD
@HISEQ:969:HM2KJBCX2:2:1101:4362:21279 2:N:0:ACTATGCA
GAAACTCCTAGACCCAACTATCCCTATTAATCATTACGTCAATCCTAGAAACCAACAAAATAGGATCGAACGTCCTATTTCATTATTCCATGCTAATGTATTCAAGCGTTAGCCTGCTTTAAACACTCTAATTTTTTCAAAGTAACAGTCCTGTTTCCCTGCAACACCAAATTAATGGCATTACAGTTCTTCAGAAAGGAGGAATCAGCGAAGCCAGTTCATACCAGTGGCACGACCAACCTGCTGACCCCGAAATTCAACTACGAGCTTTTTAACTGCAACAACTTTAATATACGCTATTGGAGCTGGAATTACCGCGGCTGCTGGCACCAGACTTGCCCTCCAA
+
DDDDDIIIHIIIHIIIIIIIIIIIIIIIIIIIIIIIIHIIIIIIIIIIIIIIIIHIHIHIIIHGHIIIHIIHIHHIIIIIIIIIIIIGHIIIIIIIIIIIIIIIIIIIIIHHHIIIIIIIIHIIIIIIIIIIIIHIHIIIIIIIIIIIIIIIIIIIIHHHGIIIIHHGHIIIHHIIIIHIIHIIIIIIIIIIIIIIIIIIIIIIIIIIIIIIIIIIIIIIIIIHIIIIIIIIIIIIIIIIIIIHHIIIIIIIIIIIIIIIIIIIIIIIIIIIIIIIIIIIIIIIIIIIIIIIIIIIIIIHIIIIIIIIIHIIIIIIIIIIIIIIIIIIIIIIIIIIIIHIIDCDDD
@HISEQ:969:HM2KJBCX2:2:1101:6853:21236 2:N:0:ACTATGCA
GAAACTCCTAGACCCAACTATCCCTATTAATCATTACGTTGATCCTAGAAACCAACAAAATAGAATCGAACGTCCTATTTCATTATTCCATGCTAATGTATTCAAGCGCGTGCCTGCTTTAAACACTCTAATTTTTTCAAAGTAACAGTCCTGACTCCCCACAACATCAAATTAATGACATCATGATTCATCAGAAGGGAGAAATCAATGACATTAGTACGTACCGAAGGCACGACCGACGTATTGATCCCGAAATTCAACTACGAGCTTTTTAACTGCAACAACTTTAATATACGCTATTGGAGCTGGAATTACCGCGGCTGCTGGCACCAGACTTGCCCTCCAA
+
DDDDDIIIHHHIIHIHIIIIIIIIIIIIIIHIIIIIIHIIIIIIIHIIIHIIHHIIIIIIIIHHIIIIIICEHIIIIIIIHIIHFHIIIIHHIIIHHHIHHIIIIIIHHIHHIIIHHIHHIIIIIIHIIIIHHHHIIIIHIIIHHHHIIHIIHEFHHHFGIIIIIIIHHIIIIIIIIIHIIIIIIIIHIIIIIIIIIIIIIIIIIIIIIIIIIIIIIIIIIIIIIIIIIIIIIIIIIIIIIHIIHIIIIIIIIIIIIIIIIIHIIIIIIIIIIIIIIIIIIIIHIIIIIIIIIIIIIIIIIIIIIIIIIIIIIIIIIIIIIIIIIIIIIIIIIIIIIIIIIDDDDD
@HISEQ:969:HM2KJBCX2:2:1101:21002:21170 2:N:0:ACTATGCA
GAAACTCCTAGACCCAACTATCCCTATTAATCATTACATCGATCCTAGAAACCAACAAAATAGAATCGGATGTCCTATTTCATTATTCCATGCTAATGTATTCAAGCGTGAGCCTGCTTTAAACACTCTAATTTTTTCAAGGTAACAGTCCTAATTCCCCGTGACACCAAATTAATGGCATTACGGTTCTTTAGAAGGTGAGAAATCAATAATATCAGTACATACCAACGGCATGACCGAAACATTGATCCCGAAATTCAACTACGAGCTTTTTAACTGCAACAACTTTAATATACGCTATTGGAGCTGGAATTACCGCGGCTGCTGGCACCAGACTTGCCCTCCAA
+
DBDDDHHIIIIIEHHHHIGHHHIIIIHIII?HHIIIHICHIIHEEFIIIIIGHHIHFHIHHIHIHHHHCEEH?GEECDHHHHHHHEEHIIIIICHGEEGIHHHHGEGHHHHIHHHHIHIIHHHFHIHHGIHIIIIIHHIHIIHHHEHHIHIIHHIIIIIHHHHHIIIIHIHIHIIIIHHGHHFHHI;HE:IIIIHHIIIIIIHIIIIIIIIIIIIIHIHIIIIHIIIIIIIIHIGHIIIIIIGHHFGIIIGIIIIHIIIHIIHHHHIIIIIIIHHHIIIIHIIIIIIIIIHIIHIIIHIIIIIIIIIIIIIIIIIIIIIIIIIIIIIIIIIIIIIIIIIIIIDDDDD
@HISEQ:969:HM2KJBCX2:2:1101:20914:21714 2:N:0:ACTATGCA
GAAACTCCTAGACCCAACTATCCCTATTAATCATTACATCGATCCTAGAAACCAACAAAATAGAATCTGATGTCCTATTTCATTATTCCATGCTAATGTATTCAAGCGTAAGCTTGCTTTAAACACTCTAATTTTTTCAAGGTAACAGTCCTAATTCCCCATAACATCAAATAAATGACATTATGGTTCTTTAGAAGGTGAGAACCAATAAAACCAGTACATACCAAGGCATGACCGATTCCTTGATCCCGAAATTCAACTACGAGCTTTTTAACTGCAACAACTTTAATATACGCTATTGGAGCTGGAATTACCGCGGCTGCTGGCACCAGACTTGCCCTCCAA
+
DDDDDEHHHIIIIIIGIIIIIHIHIIIIIIHIIEHIIIIIEHIHIIIIIHHIIIIIIIIHFHHHIFHHHHIHEHHIIGHHFIHIIIHHIIIIIHFHH@GHHHGFHEHHHHIIIIIIIIIIIIIGHHHHHHHIIIHIIIIHIIIHIIHGHIHIIIIIIIIIIIHIIHHHHIIHIIIIIHHHIIIIIIIIG;IIIIIHIIIIIIIHIIIIIIIIIIIIIIIIIIIIIIIIGGIIIIIIHIIIIIHGHIEIIIIIHIIIIIIIHHIIHIIIIIIIIHIIIIIIIIIIIIHIIIHHHIIIIIIIIIIIIIIIIIIIIIIIIIIIIIIIIIIIIIIHHIIIIIIIDDDDD
@HISEQ:969:HM2KJBCX2:2:1101:6611:21928 2:N:0:ACTATGCA
GAAACTCCTAGACCCCAACTATCCCTATTAATCATTACATCGATCCTAGAAACCAACAAAATAGAATCGGATGTCCTATTTCATTATTCCATGCTAATGTATTCAAGCGTGAGCCTGCTTTAAACACTCTAATTTTTTCAAGGTAACATTCCTAATTCCCCGTGACACCAAATTAATGGCATTACGGTTCTTTAGAAGGTGAGAAATCAATAATATCAGTACATACCAACGGCATGACCGAAACATTGATCCCGAAATTCAACTACGAGCTTTTTAACTGCAACAACTTTAATATACGCTATTGGAGCTGGAATTACCGCGGCTGCTGGCACCAGACTTGCCCTCCAA
+
DADDDFHHFHHEC@FGHHGHIICHEHIGGIIIHHEHHHIHCGEHHCGHHHHHH?EECHI?H@HCF?GE<@=CCFHHCHEHE@CFEHHIF@HHHF@GHFHHGDCEEGHHH0010F?CGI@C?@CHB<DCFC?FHEEHGACHGB@AGFBG$<DHHHGHE?C=<<C@C7<<<D@DEHHDGF1ECHHHHEHE@CCD@EFEHF:F?HFFCFCE?HFGHC<111:1IHHCC?IHG/FGHHCG@CAGCEH@1</?E<</HEHHHEDHGHHHE=HHHIIHG?FIH@IHIIHHEFCIHHHHFCIHHCFHHHHHIHHHHFGHIIHHHDGHEFHHGIG@FHHIIHHFIHIIIIHDBADD
@HISEQ:969:HM2KJBCX2:2:1101:17452:22152 2:N:0:ACTATGCA
GAAACTCCTAGACCCAACTATCCCTATTAATCATTACGTCGATCCTAGAAACCAACAAAATAGGGTCAAACGTCCTATTTCATTATTCCATGCTAATGTATTCAAGCGTGTGCCTGCTTTAAACACTCTAATTTTTTCAAAGTAACAGTCCTGATTCCCCATGACACCAAATTAATGACATCATAGTTCGTCAGAAGGTAGAAATCAATAATACCAGTGCATACCGGAGGCACGACCAATATATTGATCCCGAAATTCAACTACGAGCTTTTTAACTGCAACAACTTTAATATACGCTATTGGAGCTGGAATTACCGCGGCTGCTGGCACCAGACTTGCCCTCCAA
+
DDDDAIIHHIIIICHGIIIIIIIIIIIIGIIIIIIIIHIIHIHGHIHHIIIIEHHIIIHCHHHHIIGHIHEHHHHIHHFHIIIIIIIHHIH?HHHHHHHIIHHIIIIIIIIIIGIIGHHIIIIIIIIIIIIIHHIIIGIHIIHHIHIIHHIIIIIIGIFHHHIIIIIHHEHHHHHHIIHHHIIIIIHIIIHFIHIIHIIIIHHHIIIIIIIIIIIIIIIHIIIIGIIIIHIIHIIIIIIIIIIIHHIIIHIIIIIHHHHIIIIIIHIIIIIIHIIIIIHIIIIIIIHIIIIIIIIIIIIIIIIHIIIIIIIIGIIIIIIIIIIIIIIIIIIIIIIIIIIIIDACDD
@HISEQ:969:HM2KJBCX2:2:1101:9963:22368 2:N:0:ACTATGCA
GAAACTCCTAGACCCAACTATCCCTATTAATCATTACATCGATCCTAGAAACCAACAAAATAGAATCGGATGTCCTATTTCATTATTCCATGCTAATGTATTCAAGCGTTTGCCTGCTTTAAACACTCTAATTTTTTCAAAGTAACAGTCCTGACTCCCCACGACACCAAATTAATGACATCATGGTTCATCAGAAGGGAGGAATCAACGACCCCAGTGCGTACCGAAGGCACGACCGACGTATTGATCCCGAAATTCAACTACGAGCTTTTTAACTGCAACAACTTTAATATACGCTATTGGAGCTGGAATTACCGCGGCTGCTGGCACCAGACTTGCCCTCCAA
+
DCDDDIIIIGIIIIIIIIHIIIIIIIIIIIIIIIIIIIIIIGIHIHIHIIIIIIIIIIIHHHHHIIIHIIIIIHHIIIHIIIIIIIIIHIIHIIHGHIIIGHHHIIIIHHHIIIIIIHHIIIIIIIIIIHIIIIIIHIIIIIIIIHIIIIIIIIHIIIIHHIIHHIIIIIIIIIIIIIIIIIHIIIIIIIIIIIIIIIIIIIIIIIIIIIHIIIIIIIIIH:IIIIIII=IIIIIIIIIIIIIHGIIIIIIIIIIIIIIHIIIIIIIIIHIIIIIIIIIIIIIHHIIIHHIIIIIIIIIIIIIIIIIIIIIIIIIIIIIIIIIIIIIIIIIIIIIIIIIIIDDDDD
@HISEQ:969:HM2KJBCX2:2:1101:6745:23316 2:N:0:ACTATGCA
GAAACTCCTAGACCCAACTATCCCTATTAATCATTACTTCAGTCCTAGAAACCAACAAAATAGAACTAAAGTCCTATTCCATTATTCCATGCTAATATATTCAAGCAAACATGCCTGCTTTAAACACTCTAATTTTTTCAAAGTAAAAGTCTTGGATCCCTAGCGCACTCAATTAAGAGCACACTAGTTCCCCAAAAGGAAAAGCCCAAAGTTGCAGTACAAACCTTTCGGTTGACGGCAACTATAAGCCCAAAATTCAACTACGAGCTTTTTAACTGCAACAACTTTAATATACGCTATTGGAGCTGGAATTACCGCGGCTGCTGGCACCAGACTTGCCCTCCAA
+
DDDDDIIIIIIIIIIIIIGIIIIIIIIIIIIIGIIIIIIIIIIHIIIIIIIIIIHIIIIIIIIIIIHIIHHHIIHIIIIIHHIIIIIHIIIIIHIIIIIIIIIIIIIIIIIIIIIIIIIIHHIGHIIIIIIIIIIIIIIIIIIIIIIIIIHHHHHHIIIIIIIIIIIIIIIIIIIIIIIIIIIIIIIIHIHHIIIIIIIIIIIIIIIIIIIIIIIIIIIIIIIIIIIIIIIHIIIII=IHHHHHHIIIIIIIIIIIIIIIIIIIIIIIIIIIIIIIIIIIIIIIIIIIIIIIIIIIIIIHHIIIIIIIIIIIIIIIIIIIIIIIIIIIIIIIIIIIIIIIIDDDDD
@HISEQ:969:HM2KJBCX2:2:1101:12265:24326 2:N:0:ACTATGCA
GAAACTCCTAGACCCCAACTATCCCTATTAATCATTACATCGATCCTAGAAACCAACAAAATAGAATCGGATGTCCTATTTCATTATTCCATGCTAATGTATTCAAGCGTGAGCCTGCTTTAAACACTCTAATTTTTTCAAGGTAACAGTCCTAATTCCCCGTGACACCAAATTAATGGCATTACGGTTCTTTAGAAGGTGAGAAATCAATAATATCAGTACATACCAACGGCATGACCGAAACATTGATCCCGAAATTCAACTACGAGCTTTTTAACTGCAACAACTTTAATATACGCTATTGGAGCTGGAATTACCGCGGCTGCTGGCACCAGACTTGCCCTCCAA
+
DCDDDIIIIIIIIIIIIIIIIIIIIIIIIIIIIIIIIIIIIIIIIIIIIIIIIIIIIIIIIIIHIIIIIHIIHIIGIIIIIIHIIIIHHHHIHHHHIIIIHIHHIIIIIIIIHIHIIIIIIIIIIIIIIIIIIIIHIIIIIIIIIIIIIIHIIIIIIIIIIIHIIIIIIIIIIIIIIIIIIIIIIIIIIIGIIIIIIIIIIIIIIIIIIIIIIIIIIIIIIIIIIIIIIIIIIIIIIIHIIIIIIIHIIIIIIIIIIIIIIIIIIIIIIIIIIIIIIIIIIIIIIIIIIIIIIIIIIIIIIIIIIIIIIIIIIIIIIIIIIIIIIIIIIIIIIIIIIIIIIIIDDDDD
@HISEQ:969:HM2KJBCX2:2:1101:15971:24041 2:N:0:ACTATGCA
GAAACTCCTAGACCCAACTATCCCTATTAATCATTACGGTGATACTAGAAACCAACAAAATAGAACCATGCCGTCCTATTCTATTATTCCATGCTAATGTATTCGAGCAAAAATGCCTGCTTTAAACACTCTAATTTTTTCAAGGTAAAGGTCCTGGATCCGCAAGACACCCAATTAAGGACATCAAGTTTCTCCAGAAGGTGAGAAATCAACAGCGACAGTTCATACCCCTTAAGGCATGACCATCACGTCAATCCCGAAATTCAACTACGAGCTTTTTAACTGCAACAACTTTAATATACGCTATTGGAGCTGGAATTACCGCGGCTGCTGGCACCAGACTTGCCCTCCAA
+
DDDDDIIIIIIIIIIIGIHIIIIIIIIIGIHIIHIIIIIIIIIIIIHIGIIIIIIIIIIIIIIIIIIIIIHHHHIIIIIIIIIIIIIHHHIGIIGIIIIIGGHHIIIIIIIIHIIIIIIHHHIIIIIIIIIIHHHIIIHHHIHIIIIIIIIIIIIHIIIIIIIIIIIIHIIIIIIIIIIIHIIIIIIIIIIIIIIIIIIIIIIIHIIIIIIIIIIIIIIIIIIIIIHIIHIIIIHIIIIIIIIIIIIIIIHGIIIGIIIIHIIIIIHHGFHIIIIIIIIIIIIIIIIIIIIIIIIIIIIIIIIIIIIIIIIIIIIIIIIIIIIIIIIIIIIIIIIIIIIIIIIIIIIIDDDDD
@HISEQ:969:HM2KJBCX2:2:1101:10975:24430 2:N:0:ACTATGCA
GAAACTCCTAGACCCAACTATCCCTATTAATCATTACGTCAATCCTAGAAACCAACAAAATAGGATCGAACGTCCTATTTCATTATTCCATGCTAATGTATTCAAGCGTTAGCCTGCTTTAAACACTCTAATTTTTTCAAAGTAACAGTCCTGTTTCCCTGCAACACCAAATTAATGACATTACAGTTCTTCAGAAAGGAGGAATCAGCGAAGCCAGTGCATACCAGTGGCACGACCAACCTGCTGACCCCGAAATTCAACTACGAGCTTTTTAACTGCAACAACTTTAATATACGCTATTGGAGCTGGAATTACCGCGGCTGCTGGCACCAGACTTGCCCTCCAA
+
DDDDDIIIIIIHIHIIIIIIIIIIIIIIIIIIIIIIIIIIIIIIIIIIIIIIIIIHIHEHHIGHHHIIIIIIHHIIIIIIIIIIGII@HHIHIIIIIHIIIHHIIIIHIHIIIIIIIIHIIIIIHIIIIIIIIIIHIIIIIIIIIIIIHIIIIIIIIIIIIIIIIIIIIIHGHIHIIIIIHIIIIIIIIIIIIIIIIIIIIIIIIIIIIIIIIIIIIIIIIIIIIIIIIIIIIIIIIIIIIHHHFIHIIIIIIIIIIIIHIIIIIIIIIIIIIHIIIIIIIIIIIIIIIIIIIIIIIIIIIIIIIIIIIIIIIIIIIIIIIIIIIIIIIIIIIHIIIIIIIDDDDD
@HISEQ:969:HM2KJBCX2:2:1101:11639:24688 2:N:0:ACTATGCA
GAAACTCCTAGACCCAACTATCCCTATTAATCATTACATCGATCCTAGAAACCAACAAAATAGAATCGGATGTCCTATTTCATTATTCCATGCTAATGTATTCAAGCGTGAGCCTGCTTTAAACACTCTAATTTTTTCAAGGTAACAGTCCTAATTCCCCGTGACACCAAATTAATGGCATTACGGTTCTTTAGAAGGTGAGAAATCAATAATATCAGTACATACCAACGGCATGACCGAAACATTGATCCCGAAATTCAACTACGAGCTTTTTAACTGCAACAACTTTAATATACGCTATTGGAGCTGGAATTACCGCGGCTGCTGGCACCAGACTTGCCCTCCAA
+
DDDDDIIIIIIIIIHIIIIIIIIIIIGHIIHIIIIIIHHIIIIIIIIIGHIIGIIIIIIGIIHIIIIHHHGHIFEIIIGHIHHIIIHHHIHGIHIIHHHIIHHHIHHIIIIHIHIHIIIHHHHIIHGHHHIIIIIIGHIIIHHHHHHIHHHIIHIICIIIIHIIIHHEHHIHIIIIHHEGHHIIIIIGIIIIIIIIIIIIHHIIHIHIIIIIIIIIHHHIGIIIIIIIHIIHIIIIHIIIIIIIHGIIIIIIIIIIIIIIIIIIIIHIHIIIIIIHIIIIIIIIIIIIIIHIIIIIGIGIIIIIIIIIIIIIIIIIHIHIIIIIIIIIIHIIHHIIIIIHIIDDDDD
@HISEQ:969:HM2KJBCX2:2:1101:20747:24375 2:N:0:ACTATGCA
GAAACTCCTAGACCCAACTATCCCTATTAATCATTACATCGATCCTAGAAACCAGCAAAATAGAATCGGATGTCCTATTTCATTATTCCATGCTAATGTATTCAAGCGTGAGCCTGCTTTAAACACTCTAATTTTTTCAAGGTAACAGTCCTAATTCCCCGTAACACCAAATTAATGGCATTACGGTTCTTTAGAAGGTGAGAAATCAATGATAACAGTGCATACCAACGGCATGACCGAAATATTGATCCCGAAATTCAACTACGAGCTTTTTAACTGCAACAACTTTAATATACGCTATTGGAGCTGGAATTACCGCGGCTGCTGGCACCAGACTTGCCCTCCAA
+
DDDCDFHIIIIHIIHHHIIGIIIIIIIIIIHIIIIIIIIIIHHIIIHIHIIIIG<FHHHIIIIIHIIHHHHIHGHIIIIIHHIHIIIIEHHIHHHHIIIIIFHHGHIHHHHHHHIGEHIHHHHHIGHHHHHIIIIIHHHIHHHIIIIIIIIIIGIIIIIIIHDIHECHIIHIIIIIIIHIIIIIHHIIIIIIIIHIIIIIIIIIIIIIIIIIHIHIIIII;IIIIIIIIIIIIIIIIGIIIIIIHCIHFGIIIIIIIIIIIIIIIIIIIIIIIIIHIIIIIIIIIIIIIIIIIIHIIIIHHHIIIIIIIIIIIIIIIIIIIIIIIIIIIIIIIIIIIIIIIIDDDDD
@HISEQ:969:HM2KJBCX2:2:1101:10349:24946 2:N:0:ACTATGCA
GAAACTCCTAGACCCAACTATCCCTATTAATCATTACGTCGATCCTAGAAACCAACAAAATAGGGTCAAACGTCCTATTTCATTATTCCATGCTAATGTATTCAAGCGTGAGCCTGCTTTAAACACTCTAATTTTTTCAAAGTAACAGTCCTGATTCCCCGCGACACCAAATTAATGACATCACGGATCTTCAGAAGGGAGAAACCAGTGACACCAGTGCATACCAAAGGCATGACCAGCGTACTGATCCCGAAATTCAACTACGAGCTTTTTAACTGCAACAACTTTAATATACGCTATTGGAGCTGGAATTACCGCGGCTGCTGGCACCAGACTTGCCCTCCAA
+
0<<<0111<<1CHIIHIIHIIIIIIIIIIHHIIIIIIIHEHHIIIIIIIIIIHIIIHIIHIII11<DHHEH=FEEGECEHIEFH@CGCH1D@G1CG?EGG@@4CF@C@C0EIIHG@GHFEG@DGHGEIHHHDAFHHHIHHED?EHF<ABADGHCHIHEFHF@EIIHHGIHGD<DDC@CFHHEGGC<7/<ECHIHEGHD6GCHHG?IIHHCIIHCEHD/<<8GFHGHIIIIIIIIIHHE?GCCGD<@IIIIIIIIIIIIIIIIHIIIIIIIIIIIHIIIIIIIIIIIIIIIIIIIIIIIIIIIIIIIIIIIIIIIIIIIIIIIIIIIIIIIIIIIIIIIIIIDDDDD
@HISEQ:969:HM2KJBCX2:2:1101:10852:25450 2:N:0:ACTATGCA
GAAACTCCTAGACCCAACTATCCCTATTAATCATTACGGTTGTCCTAGAAACCAACAAAATAAAACAACTTCGTCCTATTCTATTATTCCATGCTAATGTATTCAGGCACTAGCCTGCTTTGAGCACTCTAATTTTTTCAAGGTAATAGTCCTGCTTCCCCAACGCACCAAGTGAATGGCATGCTGGTTATTCAGAAGGTAAGAACCCACCACGCCAGTACGGACAGTGAAGCCCGACCGACGGACAGATTCCGAAATTCAACTACGAGCTTTTTAACTGCAACAACTTTAATATACGCTATTGGAGCTGGAATTACCGCGGCTGCTGGCACCAGACTTGCCCTCCAA
+
@@DDDFFEECGHH@<<@GEFEC@EF@GHEHHGHIHHH?=<CHIH@H@@C@CGHHEHEH<<C1CFHHH1CC@GCHHIF1<<CFHEHECEG11<DGHGHEGHIGHDHFGIHGEHHHEEEHH@GHDCFHHGFHEEEEFHIIHFEHHHIHEHHFHHHHHIHFCHE@9DFIHFHIGFFB@HHH7CFHEIHIIHIIHCEIEHGFHIHHHHEGIHHI<<IHEH@FHHHHHGEHHHIIIIHH?HCHHIGIIHGHDFIIIIHHIHIHEIIHEHEGHIIIIIIIIIIIIIIIIHEHIGIIIHIHEHGIHHIIHIIIIIIIIIIIIIIIIHIIIIHIIIIIIIIIIIIIIIIIHDDDDD
@HISEQ:969:HM2KJBCX2:2:1101:14434:25472 2:N:0:ACTATGCA
GAAACTCCTAGACCCAACTATCCCTATTAATCATTACGGTGATCCTAGAAACCAACAAAATAGAACCATGCCGTCCTATTCTATTATTCCATGCTAATGTATTCGAGCAAAATGCCTGCTTTAAACACTCTAATTTTTTCAAGGTAAAGGTCCTGGTTCCACATGACACCCAATTAAGGACATCATGCTTCTCCAGAAGGTGAGAAATCAACTGCGACAGTTCATACCCCTTAAGGCACGACCATCACGTCAATCCCGAAATTCAACTACGAGCTTTTTAACTGCAACAACTTTAATATACGCTATTGGAGCTGGAATTACCGCGGCTGCTGGCACCAGACTTGCCCTCCAA
+
DDDDD?HHIIIIIGHIIIIIIIIIGIIIIHHIIIIIIHGHHHEEHFHHHIIHIIGGIIIIIHIHIGHIIEEHHCEDHHHHIHHIGGIIIIII1GEHHHIHHDIHHHIIIIIIIHGIIHIIHGIHHHIIIIHEIIIIHFFHHIIHHHHIIIIIIIIIIIIIIIIIIIIIIIHIIHIIIIIIIIIIIIIIIIIIIIIIIIIIIIIIHHIIHIIHDIIIIIIIIIIIIIHIIIIIIIIIIIIIHIIHIIHIHEFHHHIHIIIIIIIIIIIIHIIHIIGIIIIIIIIIIIIIIIIIIIIIIHIHIIIIIIIIIIIIIIIIIIIIIIIIIIIIIIIIIIIIIIIIIHIIHIIDDDDD
@HISEQ:969:HM2KJBCX2:2:1101:5334:26190 2:N:0:ACTATGCA
GAAACTCCTAGACCCAACTATCCCTATTAATCATTACGGTGGTCCTAAAACCAACAAAATAGAACCAACGTCCTATTCTATTATTCCATGCTAATCTATTCAAGCAAATGCCCGCTTTAAACACTCTAATTTTTTCAAGGTAATGGTCCTGGTTCCCCGACACACCCAATAAAGGGCATCCCGGCTCACCAGAAGGATAGACCCGACGACAGAACAGTACTCGCCAAAGACGGACCATCCGGCCAGGCCTAAAATTCAACTACGAGCTTTTTAACTGCAACAACTTTAATATACGCTATTGGAGCTGGAATTACCGCGGCTGCTGGCACCAGACTTGCCCTCCAA
+
DDBDDIIIIIIIIIIIIIIIIIIIIIIIIIIIIIIIIIIIIIIIIIIIIHIIIIIGCHIIIIIHIIIIIHHIIIGIIGIIIIIHIIIIIIIIIHHHIHHIIIIIIIIIIIIIIIIIIIIHHIIIIHIIIIIIIHIIIIIIIIIIIIIIIIIIHFIIIIIHIIIIIIIIIIIIIIIIIIIIIIIIHIIIIIIIIIIIIIIIIIIHIIIIIIIIIIIIIIIIHIIIIIIHHHIIIIIIIIIIIIIHIIHIIIIIIIIIIIIIIHIIIIIIIIIIIHIIIIIIIIIIIIIIIIIIIIIIIIHIIIIIIIIIIIIIIIIIIIIIIIIIIIIIIIIIIIIIIIIIDDDDD
@HISEQ:969:HM2KJBCX2:2:1101:8107:26308 2:N:0:ACTATGCA
GAAACTCCTAGACCCAACTATCCCTATTAATCATTACCTCAATGCTCTACAAAACCAACAAAATAGAACCGAGGTCCTATTCTATTATTCCATGCAACATTATTCAGGCGGATTGCCTGCTTTAAGCACTCTAATTTTCTCAAAGTAAACGTACCGGCTACCGAAAACACCCAATAAAGGGCATCAACGGCCAACCGATTGATTAGGACCAGACATGTAGTAACAGCAGTTAAGCGTACCACATGCTAGCACCCGAGATCCAACTACGAGCTTTTTAACTGCAACAACTTTAATATACGCTATTGGAGCTGGAATTACCGCGGCTGCTGGCACCAGACTTGCCCTCCAA
+
DDDDDIIIIIIHIIIIIIIIIIIIIIIIIIIIIIIIIIIIIIIIGGEHIIIHHIIIIIIIHIIIIHFHHHEHDEHCCGHEHHIIHHHHHIGHHHHEHIIIGHFEIIHGGHEGIIIHHHIIIIIHHHIIIIIIIIHHIIIHHHHHHIIIIIIIIIHFHIHIIIIIIIHIIIHIIIIIIIIIIIIHIIIIHIIIIIIIHIIIIIHIIIIIIIIIIIIIIIIIIIIIIIIIIIIIIIIIIIIIIIIIIIHGIIIIIIIIIHEHIIIIIIIIIIIIIIIIIIIIIIIIIIIIIIIIIIIIHIIIIIIIIIIIIIIIIIIHIIIIIIIIIIIIIIIIIIIIIIIIIIIIDDDDD
@HISEQ:969:HM2KJBCX2:2:1101:8576:26034 2:N:0:ACTATGCA
GAAACTCCTAGACCCAACTATCCCTATTAATCATTACATCGATCCTAGAAACCAACAAAATAGAATCGGATGTCCTATTCTATTATTCCATGCTAATGTAATTCCAGCTCCAATAGCGTATATTAAAGTTGTTGCAGTTAAAAAGCTCGTAGTTGAATTTCGGGATTGACGTGATGGTCATGCCTTAAGGGGTATGAACTGTTACAGTTGATTTCTCACCTTCTGGAGAAACTTGATGTCCTTTATTGGGTGTCTTGCGGATCCAGGACCTTTACCTTGAAAAAATTAGAGTGTTTAAAGCAGGCATTTTTGCTCGAATACATTAGCATGGAATAATAGAATAGGACGGCATGGTTCTATTTTGTTGGTTTCTAGGATCACCGTAATGATTATAGGGATAGTTGGGGTAGTAGGCCAC
+
DDDDDIIGIIIIIIHHIIHIHIIIHHIIIIIIIIIHIIIHIIIIIIIGHIHIIIIHHIIHHHDHIIIIEHHHHHHGGHFHIIIHIIIEHIIHGII?GCGHHEEHHIHHHGEHIHHIFHHIHIHGHIGGIHHHGC?FHHFEH@HEH1DCEHIHHHIEHFHIHIGCHHH1AGEHHHHHGIGIHEHGIHHEHHIHHIIIHIHIHIHIHHFIHGIIIIIHHIIIHHFIHIIIIHEIIIIIIIIIIIIIIIIIIIIIGIIIIIIIIIHIIIIIIGIIIIIHGIIIIIIIIIIIHIIIIIIIIIIIIIIIHHIIHIIHIIIHGIIIIIGIHIIIIIIIIIIIIIIIIIIIIIIIIIIIIIIIIIIIIIIIIIIIHIIIIHHIIIIIIIIIIIIIIIIIIIIIIIIIIIIIIIIIIIIIIDDDDD
@HISEQ:969:HM2KJBCX2:2:1101:11895:26843 2:N:0:ACTATGCA
GAAACTCCTAGACCCAACTATCCCTATTAATCATTACGGTGATCCTAGAAACCAACAAAATAGAATCATGCCGTCCTATTTTATTATTCCATGCTAATGTATTCAAGCAAAATGCCTGCTTTAAACACTCTAATTTTTTCAAAGTAAAGGTCCTGGTTCCCCGCGACACCCAATTAAGGGCATCGCGGTTCTCCAGAAGGTGAGAAATTGACTACACCAGTTCATACCCCTTAAGGCACGACCGATGTGTCAATCCCGAAATTCAACTACGAGCTTTTTAACTGCAACAACTTTAATATACGCTATTGGAGCTGGAATTACCGCGGCTGCTGGCACCAGACTTGCCCTCCAA
+
DBDDDHIIIIIHHIIIIIIIIIIIIIIIIIIIIIIIIIIIIIIIIIIIGIIIIIIIIIIHIIHHIIIIHCEEEHDHIIIIIIIIIIIHHCHH??EHIGHHHDIIIIIHIIIIIIIIIIIIIIHHHHIIIIIIIIIHHHHIIHIIIIIIIIIIIIIIHHIGIIIHHHIIIHIIIIIIIIHIIIIHIIIIIIIIIIIIIIIIIIIIIIIIIIIIIIIIHIIIIIIIIGIIIIIIIIIIIIIIIIIIIIIIIHHIIIIIIIIIIIIIIIIIIHIIIIIIIIIIIIIIIIIHIHIIIIIIIIIIIIIIIIIIIIIIIIIIIIIIIIIIIIIIIIIIIIIIIIIIIIIIIIIDDDDD
@HISEQ:969:HM2KJBCX2:2:1101:20849:27087 2:N:0:ACTATGCA
GAAACTCCTAGACCCAACTATCCCTATTAATCATTACGTCGATCCTAGAAACCAAGAAAATAGGTTCGATCGTCCTATTTCGTTATTCCATGCTAATGTATTCAAGCGCGAGCCTGCTTTAAGCACTCTAATTTTTTCAAAGTAACAGTCCTGTTTCCCCGCAACAACAAATTAATGCCATCACGGTTCTACAAGAAGGAGGGACCAGTGAGGCCAGTGCATACCAGTGGCACGACCAACCTACTGGCCCCGAAATTCAACTACGAGCTTTTTAACTGCAACAACTTTAATATACGCTATTGGAGCTGGAATTACCGCGGCTGCTGGCACCAGACTTGCCCTCCAA
+
DADDDHHHHIHHIIIHIIIGHHIIIIIIIIHIIIIHHIHIIHHIDHHIHIHIGGHCHIIIIIIGHCHHEFHHFHFIIIIHG?GHHHHHHHFHH?EHFHHHCDHIHHFHIIIHHHIIHIHHFHI@DGGHHIHIIIHHIHHIIIHHHHIHHGHFGHE<GIIHHIIIIHHIIIIHHIIIHIIIIIIGIHIIIIIIIHIHIIIIIIIIIHFIIIIGGH=2IIIIIIIHIIIIIIIIIIIIIIFIHHEEEIIIIGIIIIIHIIIIIIHHHHHIIIIIIIIIIIIIIIIHHGIIIIIHHHIIIIIIIIIIHIIIIIIIIIIIIIIIIIIIIIIIIIIIIHIIIIIIIDDDDD
@HISEQ:969:HM2KJBCX2:2:1101:8870:27534 2:N:0:ACTATGCA
GAAACTCCTAGACCCAACTATCCCTATTAATCATTACGTCAATCCTAGAAACCAACAAAATAGGATCGAACGTCCTATTTCATTATTCCATGCTAATGTATTCAAGCGTTAGCCTGCTTTAAACACTCTAATTTTTTCAAAGTAACAGTCCTGTTTCCCTGCAACACCAAATTAATGGCATTACAGCTCTTCAGAAAGGAGGAATCAGCGAAACCAGTACATACCAGTGGCACGACCAACCTGCTGACCCCGAAATTCAACTACGAGCTTTTTAACTGCAACAACTTTAATATACGCTATTGGAGCTGGAATTACCGCGGCTGCTGGCACCAGACTTGCCCTCCAA
+
DDDDDIIIIIIHHHIIGIIGHIIIHIIIIIIIIIIIIIHIHHIEHHIIIIIHHIIIIIIIICEGHHGHHHHHHHHIIIIIIIIGHIHFEGHFCHIHHIIIIIIIIIIIIIIIIHHIIHIIIIIIIGHHHIIHIIIIHIIHEIHIIHIHGIIHHHIIIHHIIIIHIIIIHGHIIIHIIIIIIHIIIIIIIIIIIIIIIIIIIIHHHIIIIIHIHIIIIIIIIIIIIIIIIGIIIIIIIHHFHHHHFIIIHIIIIIIIIIIIHHHIIHHIIIIIIIIIIIIIIIIIGIIIIIIIIIIIIIIIIIIIIIIIIIIIIIIIIIIIIIIIIIIIIIIIIIIIIHIIIDDDDD
@HISEQ:969:HM2KJBCX2:2:1101:2128:27641 2:N:0:ACTATGCA
GAAACTCCTAGACCCAACTATCCCTATTAATCATTACGTCAACCCTAGAAACCAACAAAATAGGAGCAAACGTCCTATTTTATTATTCCATGCTAATGTATTCAAGCGTTAGCCTGCTTTAAACACTCTAATTTTTTCAAAGTAACAGTCCTGTTTCCCCGCAACACCAAATTAATGGCATCACGGTTCTTCAAGAAGGAGGAATCAGCGAGGCCAGTGCATACCATTGGCACGACCAACCTGCTGACCCCGAAATTCAACTACGAGCTTTTTAACTGCAACAACTTTAATATACGCTATTGGAGCTGGAATTACCGCGGCTGCTGGCACCAGACTTGCCCTCCAA
+
DCDBBHHIIHHHCHHFHEHIHIIEHIHHIIIIIIIEE1<FGHIEEHIIHHHHIHHHIHFHHH@DE1<<CHHHI?ED?HHIIIIGHHIIHHHG?GHHHFHEEIHIHHGGHGHIHIIIIIHHG?CF<HG1GCGGHEGHDEHIIIHHHFGHHIHCHEHFHIHHHHECHHEHGIIHGHEHHHGHIIIHHIIHIIHIHHIIHIIIIII;IIHIIIIHIIIIIH=IIIIIIIIIIHIIIIIHIHFIHHHFGIIIHIHIIIIHHH@IHGCHIIIIIIIIIHFIIIIIIIIIIIHFHIIIIIIIIIIIHIIIIIIIIIIIIIIIIIIIIIIIIIIHIIIIIIIIIIIIHDDDDD
@HISEQ:969:HM2KJBCX2:2:1101:20388:27925 2:N:0:ACTATGCA
GAAACTCCTAGACCCAACTATCCCTATTAATCATTACGTCGATCCTAGAAACCAACAAAATAGAATCAAACGTCCTATTTCATTATTCCATGCTAATGTATTCAAGCGTAAGCCTGCTTTAAACACTCTAATTTTTTCAAAGTAACAGTCCTGATTCCCCACGACACCAAATTAATGACATCGCGGTTCTTCAGAAGGTAGGAACCGATAATGCCAGTGCGTACCGAGGCACGACCAACAATTCGATCCCGAAATTCAACTACGAGCTTTTTAACTGCAACAACTTTAATATACGCTATTGGAGCTGGAATTACCGCGGCTGCTGGCACCAGACTTGCCCTCCAA
+
DDDDDIIIIIIIIIIIHIIIIIIIIIIIIIIIIIIIIIIIIIIIIIIIIIIIIIIIIIIIIIHIIIIIIHIIIEHHHHIIIIIIIIHHIHGHIIIIHGHEIIIIIIIIIHHHHIHIHIIIIIIIIIIIIIIIIIIHIIIIIIIHIIIIIIIIIIIIHHHIIIIIIHHIIIIHIIGIIIHHEHIIIIHHGHFIIIGIIIIIIIGIIIIIIIIIIIHIIIIIIHIIIIHIII=IIIIIIIIIHHH0IIIIIIIIIIIIIIIIIHIIIIIIIIGIIIIHIIIIIIIIIIIIIHHHDIIIIHIIIIIIIIIIIIIIIIIIIIIIIIIIIIIIIIIIHIIHIIIIDDDDD
@HISEQ:969:HM2KJBCX2:2:1101:11855:28038 2:N:0:ACTATGCA
GAAACTCCTAGACCCAACTATCCCTATTAATCATTACGTCGATCCTAGAAACCAACAAAATAGAATCAAACGTCCTATTTCATTATTCCATGCTAATGTATTCAAGCGTAAGCCTGCTTTAAACACTCTAATTTTTTCAAAGTAACAGTCCTGATTCCCCACGACACCAAATTAATGACATCGCGGTTCTTCAGAAGGTAGGAACCGATAATGCCAGTGCGTACCGAAGCACGACCGACAATTCGATCCCGAAATTCAACTACGAGCTTTTTAACTGCAACAACTTTAATATACGCTATTGGAGCTGGAATTACCGCGGCTGCTGGCACCAGACTTGCCCTCCAA
+
DDDDDIIIIIIIIIIIIIIIIIHIIIIIIIIIIHIEHGIIIIIIIIIIIIIIIIIIHIIHIIHHHHHIIHGHFHHIIIGIIIIHHHHIHIIGHHIIIIHHHHGIIIIIIIIHIIIIHHHIHIHIIIIIIIIIIIIHHHIHIIIIIIIIIIIIIIIHIHIIIIIIIIIHHIGIIIIIIHIIIIIIIIIHHIIIIIIIIIHIIIIIIIIIIIIIIIIIIIIIIHHIIIIIIIIIIIIIIIIHIHHDIHIIIIIIIIIIIIIIIIIIIIIIIIIIIHIIIIIIIIIIHIIIIIIIIIIIIIIIIIIIIIIIIIIIIIIIIIIIIIIIIIIIIIIIIIIIIIIGDDDDD
@HISEQ:969:HM2KJBCX2:2:1101:1684:29338 2:N:0:ACTATGCA
GAAACTCCTAGACCCAACTATCCCTATTAATCATTACATCGATCCTAGAAACCAACAAAATAGAATTGGATGTCCTATTTTATTATTCTATGCTAATGTATTCAAGCGTGAGCCTGCTTTAAACACTCTAATTTTTACAAAGTAACAGTCCTAATTCCCTGTGACACCAAATTAATGGCATTACGGTTCTTTAGAAGATGAGAAATCAATAATATCAGTACATACCAACGGCATGACCGAAACATTGATTCCGAAATTCAACTATGAGCTTTTTAACTGCAACAACTTTGATATACGCTATTGGAGCTAGAATTACTGTGGCTGCTAGCACCAGACTTGCCCTCCAA
+
D@DDDHIIHIIHHIIIIIIIIIIIHIIHIIHGHIIIGHIGIIIIHGHHIIIIIIIIHHHHHIIHIIIIIIIHHHHIIIGFGEHHHHIIIIIIIIIIHHHGHHHIIIIHIIIHHHHHIIIHHIIIIHIHHIHHIIIIIIHHHIIIIIHHHHHHHEHIIEHHHHHIIIIIHHHGHHHHHHIIHGIIIIHHHIIIIIIHIHHHHGIIIHHHHIIHHHFHIHGIIHHGIIIHHHHIIHIIHIIIIHHHEFIHGHIIIIIIIIIIIIIIIIIHIIHIHIIHIGIHHHIIIHIHEHIIHIIHIIIIHIIIIIIHIHHHEIIIIIHHHHHIIHIIIIIIIIIIIIIIIIDDDDD
@HISEQ:969:HM2KJBCX2:2:1101:10647:29238 2:N:0:ACTATGCA
GAAACTCCTAGACCCAACTATCCCTATTAATCATTACGGTTGTCCTAGAAACCAACAAAATAAAACAACTTCGTCCTATTCTATTATTCCATGCTAATGTATTCCGGCATAAGCCTGCTTTAAACACTCTAATTTTTTCAAGGTAAAGGTCCTGACTACCCGCAACATCCAATAAAGGACATTACGTATCACCAGGCGGATAGACCCCACACAACCAGTACTCATCTAAAGATGGACCGATTGGCAGAATCCAAAATTCAACTACGAGCTTTTTAACTGCAACAACTTTAATATACGCTATTGGAGCTGGAATTACCGCGGCTGCTGGCACCAGACTTGCCCTCCAA
+
BDDDDHIIIHIIIIIIIIIIIIIIIIIIIEHIIIIHIHIIIIIIIIIIIIHIIIIIIGEHIIIIIIIHIHIGIIIFHIGIHHHIIIIHIHIHIIIIHIHIIEIIIHIIIHIHIIIHHIHHHHHGHHIIIIHIIIIIIIIHIIIIIIIIIHHIIHIIIIIIIIIIIIHIHFHIIIIIHHIIIIIIIIIHIIHIIIIIIIIIIIIIIHIIIIIIHIIIIIIIIIIIIIIIIIIIIHIHIIIIIIIHHGIIIIHIIIIIHIIIIIIIIIIIHIIIIIIIIIIHIIIIIIIGIIIIIIIIIIIIIIIIIIIIIIIIIIIIIIIIIIIIIIIIIIIIIIIIIIIIIIDDDDD
@HISEQ:969:HM2KJBCX2:2:1101:11465:29937 2:N:0:ACTATGCA
GAAACTCCTAGACCCAACTATCCCTATTAATCATTACATCGATCCTAGAAACCAACAAAATAGAATCGGATGTCCTATTTCATTATTCCATGCTAATGTATTCAAGCGTGAGCCTGCTTTAAACACTCTAATTTTTTCAAGGTAACAGTCCTAATTCCCCGTGACACCAAATTAATGGCATTACGGTTCTTTAGAAGGTGAGAAATCAATAATATCAGTACATACCAACGGCATGACCGAAACATTGATCCCGAAATTCAACTACGAGCTTTTTAACTGCAACAACTTTAATATACGCTATTGGAGCTGGAATTACCGCGGCTGCTGGCACCAGACTTGCCCTCCAA
+
DDDDDIIIIIHIIIIIIIIIIIIIIIIIIIIIIGHIIIIIIIIIIIIIIIIIIIIIIIIIIIHIIIIIHGHHIIIIIIIIIHIIIHIIIIIIIIIIIIIIHHHIIIIIIIIIIHIIIIIIIIIIIIIIIIIIIIIIIIIIIIIIIIIIIIIIIIIIIIIIIIHIIIIIIIIIIIIIIIIHIIIIIIIIIIIIIIIIIIIIIIIIIIIIIIIIIIIIIIIIIIIIIIIIIIIIIIIIIIIIIIIIIHIIIIIIIIIIIIIIIIIIIIIIIIIIIIIIIIIIIIIIIIIIIIHIIIIIIIIIIIIIIIIIIIIIIIIIIIIIIIIIIIIIIIIIIIIIIIIIIIDDDDD
@HISEQ:969:HM2KJBCX2:2:1101:17110:29701 2:N:0:ACTATGCA
GAAACTCCTAGACCCAACTATCCCTATTAATCATTACGGTGATCCTAGAAACCAACAAAATAGAACCATGCCGTCCTATTCTATTATTCCATGCTAATGTATTCGAGCAAAAATGCCTGCTTTAAACACTCTAATTTTTTCAAGGTAAAGGTCCTGGATCCGCAAGACACCCAATTAAGGACATCAAGTTTCTCCAGAAGGTGAGAAATCAACAGCGACAGTTCATACCCCTTAAGGCATGACCATCACGTCAATCCCGAAATTCAACTACGAGCTTTTTAACTGCAACAACTTTAATATACGCTATTGGAGCTGGAATTACCGCGGCTGCTGGCACCAGACTTGCCCTCCAA
+
DDDDDEHIIGIIHIGIFHHIHHIIHHIIIIIIGIHHHHHHHHIIIIHIGGHIIICHIHHCFECHHIIIIHIIHGHIIIIIHIIIIIIIIGHHHH?EHHFHHGHHIHIHHIIIIIHIIIHHHFHGHIHIIIGHHFHIEHHHEHHIIIHIHEGHHIIFIHHHCHGHHHEIIHIC0HHHHIIHIHIIIIIIHHHHHHIIIIHIHHIIIIIHIIIHGHIHHHIIIIHGCHHIHGIIIHIHHHIIIHHIIHIHIIHHIIDIIIIIIIIIHIIIHHHHGGIIIHIIIIIIHIIIIGIIHIHIIHIIHIIIIIHIIIIIHIIIHIIIIHHHIIIIIHIIIIIHIIHIHHIHGIIIDDDDC
@HISEQ:969:HM2KJBCX2:2:1101:1665:30479 2:N:0:ACTATGCA
GAAACTCCTAGACCCAACTATCCCTATTAATCATTACGTCGATCCTAGAAACCAACAAAATAGAATCAAACGTCCTATTTCATTATTCCATGCTAATGTATTCAAGCGTAAGCCTGCTTTAAACACTCTAATTTTTTCAAAGTAACAGTCCTGATTCCCCACGACACCAAATTAATGACATCGCGGTTCTTCAGAAGGTAGGAACCAATAATGCCAGTGCGTACCGAAGCACGACCAACAATTTGATCCCGAAATTCAACTACGAGCTTTTTAACTGCAACAACTTTAATATACGCTATTGGAGCTGGAATTACCGCGGCTGCTGGCACCAGACTTGCCCTCCAA
+
DD@@BHIIEHHIHHHIHEHIIIHIHIEGHEHHCHEHIIHEEDHIIIIHHHEHCCCEEE@GCFGEHCHECHHH1CH@HHIHH?GGHHIH?GHIFHHHIHHHIGHHHHHGFHGHFGHHHHIIICCGHGEHH@HHEHGHHHGHIIIGHHHIEHHIHHHHIHHIII9IHHIIHHHHIHHEFFHHHHHHHIHEHEGHHHGCHHHGIIIHHHGFHHHHIHIIIIHHGGHGFE@CHHHHHIHHEIIIHHCE;EHGCF?IIIHIIHHHHIHHFCGHEGCEF<IHIHHGHHHIHGG?HC@HHIHEHHHHIHHHHIHHHHEHHHDD?GHIHIIIHIHEHIHHIHIHIHHHD?D@@
@HISEQ:969:HM2KJBCX2:2:1101:12754:30247 2:N:0:ACTATGCA
GAAACTCCTAGACCCAACTATCCCTATTAATCATTACGGTGGTCCTTGAACCAACAAAATAGAACCACAACGTCCTATTCTATTATTCCATGCTAATCTATTCAAGCAAAAGCCTGCTTTAAACACTCTAATTTTTTCAAGGTAATGGTCCTGGCTCCCCGGCACGCCCAATTAAGAACATACCGATTCACCAGAAAGATAGACCCGACGACAGAACAGTACTCGCCAGAGACAGACCGTCCGGCCAGGCCTAAAATTCAACTACGAGCTTTTTAACTGCAACAACTTTAATATACGCTATTGGAGCTGGAATTACCGCGGCTGCTGGCACCAGACTTGCCCTCCAA
+
DDDDDHIIIIIIIHIIIIIIIIIIIHIIHIFHIIIHHIIIIHIIIIIIIIIIIIIIHICHIIIIHIIICHIIIIIHIIIIHIHHFHHIIHHEHHIECHHHHCGHIIIIHIIIIIIIIIHHIGFHHHIHHIIIHIIIIIIGIIIIHHIIIIIHIIHHIIIIIIIIIIIIIIIIIIIIIIIGIIIIIIIIHIIIIIIGIIIIHIIIIIIIIIIIIIIIIIHIIIIIIIGIIIIIIIIIIGIIIIIIIIIIIIIGIIIIIIIIIIHEIHHIIIIIIIIIIIIIIIHIHGHIIIIIIIIIIIIIHHIIIIIIIIIIIIIIIIIIIIIIIIIIIIIIHIHHIIIIIIDDDDD
@HISEQ:969:HM2KJBCX2:2:1101:18604:29786 2:N:0:ACTATGCA
GAAACTCCTAGACCCAACTATCCCTATTAATCATTACATCGATCCTAGAAACCAACAAAATAGAATCGGATGTCCTATTTCATTATTCCATGCTAATGTATTCAAGCGTGAGCCTGCTTTAAACACTCTAATTTTTTCAAGGTAACAGTCCTAATTCCCCGTGACACCAAATTAATGGCATTACGGTTCTTTAGAAGGTGAGAAATCAATAATATCAGTACATACCAACGGCATGACCGAAACATTGATCCCGAAATTCAACTACGAGCTTTTTAACTGCAACAACTTTAATATACGCTATTGGAGCTGGAATTACCGCGGCTGCTGGCACCAGACTTGCCCTCCAA
+
D@@@@FCEGHI?1<GFEEHIHHEHHHIIIIHIHHHIHIHHGEHH=@GHHIIGFHIIIIGHHI@GHC@CHH0<<<<FH?C1<FGEHC?11CECHHHHEEHHHHHGIHIHHHH<FGA@CHGGHHGIHEEFHHHHIHIIIIHHIIIIHGHHGEGHIHHFIIIIHGIIIHH9IIIHHHHHI;IIHHD<@EFHFHHHIIHHFIIHHEIHHHHHHHHHHHHHHCGGFHHFGHHHHHHHHIHEIIHHHIHHGHHHHHHCEHIIIIIHHHHIHGIIHEFHEHHH?HHHHIHHHIHGIHIIIIHIIIHHIHHEIIIHHIIHHIHDHIIHIIHIIIIIHHEIIHHFHIGIIIDDD@A
@HISEQ:969:HM2KJBCX2:2:1101:5495:29280 2:N:0:ACTATGCA
GAAACTCCTAGACCGAACTATCCCTATTAATCATTACGTCAATCCTAGAAACCAACAAAATAGGATCAAACGTCCTATTTCATTATTCCATGCTAATGTATTCAAGCGTTAGCCTGCTTTAAACACTCTAATTTTTTCAAAGTAACAGTCCTGTTTCCCTGCAACACCAAATTAATGACATTACAGTTCTTCAAGAAGGAGGAACCAGTAAAGCCAGTACATACCAGAGGCACGACCAACTTACTAATCCCGAAATTCAACTACGAGCTTTTTAACTGCAACAACTTTAATATACGCTATTGGAGCTGGAATTACCGCGGCTGCTGGCACCAGACTTGCCCTCCAA
+
DDD?<1<<FGHH@1//<<GEEHEEHEE?G@HCE11<<EGHHEC11<DG1DH11110<11<<FGE1E?<?<CH<<EHEEC@EEHFHHEFHF11D@@DHHHIHHHHHHE/AFGFHIFCHHHIHH?FFHHHEHFHCGAHIHHHEIIIIIIIIHHEHGHHHIHHHIIHHCIIIHHGHIIIIIHIHHIIIIHFHHHHEHHHHIIHHHHGHHHHCIIH;F$H;HIFIIIIHHEH<HHIHHIHHFCHFHFGFHIHGHGC1EIIHHHGIIIIHHIIIIHIHHHIIIIIHIIIHEFHIIIIHHDGIHHHHGHIIHHIHHGHIHHHHHGEIHEHHFHHHIHHHEHHHIIIHACDDD
@HISEQ:969:HM2KJBCX2:2:1101:16168:30091 2:N:0:ACTATGCA
GAAACTCCTAGACCCAACTATCCCTATTAATCATTACGTCGATCCTAGAAACCAACAAAATAAGATCAAACGTCCTATTTCATTATTCCATGCTAATGTATCCAAGCGCGAGCCTGCTTTAAACACTCTAATTTTTTCAAAGTAACAGTCCTGATTCCCCGCCACACCAAATAAATGGCATAACGGTTCTTCAGAAGGGAGGAATCAGTGACACCAGTGCATACCAAAGGCACGACCAGCGTACTGATCCCGAAATTCAACTACGAGCTTTTTAACTGCAACAACTTTAATATACGCTATTGGAGCTGGAATTACCGCGGCTGCTGGCACCAGACTTGCCCTCCAA
+
000<BG@<1FEHIHHGHEH1F1C1@GH@HHH1<CHH1<<1FHCCHHHE1GHHH?G01CGHGCHHGH1DD1D0GE0C1<C@11FHHEHIIII?1@CFH@FE1<DCA11<C/CHHHGHEEHCH?HHGHHFE@@HHEEEHGHBA?EBB8<BFGHG@FC?IHHHEHIIIHIHHFHEFCCCC/@HEEIEDGC8HHFHEHGIHHHHEHHGCH8G?HIHG?FEEH3HHGHEHHHG<AEEFEHDEHCIHGCD<CHHD<HIHH@EFHHHHHCGECCHDCHIHHHHG?HHHHHHFCFCHHFEGECEHHHHHFHHFEHEHFHEHEHHHIIHFIHHIHIHGHHIIHECHEIHF@@@@D
@HISEQ:969:HM2KJBCX2:2:1101:12684:31548 2:N:0:ACTATGCA
GAAACTCCTAGACCCAACTATCCCTATTAATCATTACGGTGGTCCTAGACCAACAAAATAGAACCAACGTCCTATTCTATTATTCCATGCTAATCTATTCAAGCAAAAGCCCGCTTTAAACACTCTAATTTTTTCAAGGTAATGGTCCTGGTTCCCCGACACACCCAATAAAGGACATACCGGCTCACCAGAAGGATAGACCCGACAGCAGAACAGTACTCGCCAGAGACGGACCGTCCGGTCAGGCCTAAAATTCAACTACGAGCTTTTTAACTGCAACAACTTTAATATACGCTATTGGAGCTGGAATTACCGCGGCTGCTGGCACCAGACTTGCCCTCCAA
+
CDDDDIIEHHHHIFHIIGIIIIIIIIIIIIIIIIIEHIIIIIIIIIIIIIIGHIHI?GHHIIHHIIIIIIIIH?DHIHHIIIIIIIEHIIIGHIIIIIIIHHGIHIIHIIIIIIIIIIHIIHIIIIIHHIIIIHHHFIIHIHIIHIHIIHHHHIIIHIIHIIIHFHIIIIIHIHIIIHIIIIIIIIIIIIIIIIIIIIIIIIIIIIIIIIIIIIIIIIIIIHIIIIIIIIIIIIIIHIIIIHIHIIHHHIIIHHHIIIHEHIIHIIIIIIIIIIIIIIIHIHHHIIIIIIIIIIIIHHIIIIIIIIIIIIIIIIIIIIIIIIIIIIIIIIIHIIIIIIIDDDDD
@HISEQ:969:HM2KJBCX2:2:1101:16589:31867 2:N:0:ACTATGCA
GAAACTCCTAGACCCAACAATTCCTATTAATCATTACTCATTTAGCGACAAACCAACAAAATTCGTTATACGAGACCTAACTTATTATACCATGCTAACATATTCATAACTTTCAGCCTGCTTTAAACACTCTAATTTTTTCAAAGTAAAGGTCCTAGATTGCGAACCCAACCCAGTAAAGGGCAGGAACGTTCTCCAGGAAGATGGTAAGCGCGCATCGGCACTCACACACGATACCGTGGCGGGCCAAGCGCACTATACCAGAAATCCAACTACGAGCTTTTTAACTGCAACAACTTTAATATACGCTATTGGAGCTGGAATTACCGCGGCTGCTGGCACCAGACTTGCCCTCCAA
+
@<00D11D1<11<FGI1G11111<DG111<111<1<1<<1<D1111/</</<<1<1<D<1<1<<111<11<D100/<<1<D1<1<1111111<1<<1<111<11<<116@<@1FF1<?@5181E@<&0<<1@81<11D1F.@@FGG@<HC5DF1B7%<5&EDC@B76D?<,B9</<<A3<FDC8.>A:;.,DECDC;/8:.A=-./D/-C<<.-ED//F:C<0HHEGHF<1C/1>D/<GDC?AECD=GG:/DGC<1<DCD1HIHHGHEHHHCGCHCH@C0GF1CCFHEHGFF1@<<D11HGCEE0<CG1F1HGCCC?HGCF<<<<F/<<CEHHGCFCGF<<CED1CGHG=HCEDB<<0
@HISEQ:969:HM2KJBCX2:2:1101:5515:31909 2:N:0:ACTATGCA
GAAACTCCTAGACCCAACTATCCCTATTAATCATTACGTCAATCCTAGAAACCAACAAAATAGGATCAACGTCCTATTTCATTATTCCATGCTAATGTATTCAAGCGCGAGCCTGCTTTAAACACTCTAATTTTTTCAAAGTAACAGTCCTGATTCCCCGCCACACCAAATTAATGACATGATGGTTCGTCAGAAGGTAGGAACCAGTAACACCAGTACGTACCTAAGGCACGACCAACGTACTGATCCCGAAATTCAACTACGAGCTTTTTAACTGCAACAACTTTAATATACGCTATTGGAGCTGGAATTACCGCGGCTGCTGGCACCAGACTTGCCCTCCAA
+
DDDDDIIIIIHEFGHIIIIIIIIIIIIIIIIIIIIIIIIIIIIIHHIIIIIIIIFHHIEHIIHIIIHIGIHHHHHIIIIIHHHIIIICGHIIHIIIIIIIIHHHHIIIIIIIIIIIHIHIIEGHCHHHIHHHIIIIIIIHHIIHIIHIHGHHIIIHIIHIHHIIIIIIIIIIIIIGIIHHIHII;IHIIIIIIIIIIIHHHHIIIIIHIIIIIIIIIIIIIIIIII=IGIIIIIIIIHIIIIHGIIIIIIIIIIIHHIHIHEIIHHIHIIIIIIIIIIIIIIIIIIIIIIIIIIIIIIIIIIIIIIIIIIIIIIIIIIIIIIIIIIIIIIIIIIIIIIIIDDDDD
@HISEQ:969:HM2KJBCX2:2:1101:6117:31967 2:N:0:ACTATGCA
GAAACTCCTAGACCCAACTATCCCTATTAATCATTACGTCGATCCTAGAAACCAACAAAATAGGGTCAAACGTCCTATTTCATTATTCCATGCTAATGTATTCAAGCGTGAGCCTGCTTTAAACACTCTAATTTTTTCAAAGTAACAGTCCTGATTCCCCGCGACACCAAATTAATGACATCACGGATCTTCAGAAGGGAGAAACCAGTGACACCAGTGCATACCAAAGGCATGACCAGCGTACTGATCCCGAAATTCAACTACGAGCTTTTTAACTGCAACAACTTTAATATACGCTATTGGAGCTGGAATTACCGCGGCTGCTGGCACCAGACTTGCCCTCCAA
+
DBADDHIIIIIHIHHIHIIHHIIIGIIIIHIIGIHIIIIIIIHHHIHHIHIGIEHIIFHHHIIHHIIIIIIGHIHIIHIHHIIIIGHHGHIHIIGIIIHIIFIHHIHHIIIIIIIIIHIIIHHIIIIIIIIIIIIHHIIIGIHIIHIIGIIHHHHHIIIIIIIIIIIIHHHIHHIIIHHIIIIIHHIIIIIIIIIIIIIIHIIIIIIIIIIIHIIIIHIIIIIIIHIIHIIIHHIIIIIIIIIHFIHIIHIHHIIHHIIHHHCHIIIIIIIIIIHIIIIIIIIHHHHIIIIIHIIIIHIHHIIIIIHIIIIIHIIIIIIIIHIIHIIIIIIIIIIIIIIIIDDDDD
@HISEQ:969:HM2KJBCX2:2:1101:5088:31656 2:N:0:ACTATGCA
GAAACTCCTAGACCCAACTATCCCTATTAATCATTACTTCAGTTCTAGAAACCAACAAAATAGAACCGAAGTCCTAAATTATTATTCCATGCTAATGTATTCAAGGCATAAGCCTGCTTTAAACACTCTAATTTTTTCAAAGTAATAGAGCTAGATTGCGACGACAGCCCAGTAAAGGGTGCCGCCGTTTTCTAGCAGGATGGTAGACGCGCGCCGGCACTCACACTCGTAACCGAGGCGGGCCAGGTGCGTCAAACCAGAAATCCAACTACGAGCTTTTTAACTGCAGCAACTTTAATATACGCTATTGGAGCTGGAATTACCGCGGCTGCTGGCACCAGACTTGCCCTCCAA
+
DDD@@H1CDHHIECHCHIFHHHEHHIIGFHGHICHHIIHHIIIIHIECEGHCHHHHHFEHH?GHIIIIIIIHEHHEHFHIHHH1GEF@GHHC?FEHFEHCHGH?@@DEHIHHHEHFHHHHHHHG6EIHHFGH1@C@EG?EHHHIHCHHHEE@EGHH1CFHHIHHCCHHG@EHGEHHIHCHIHHHH?IIH?H@GHHEIGIHHHHIIIHIIHHGIHHHF?FEC@EHEIIHHHECIIIIIFHHHHIIGIIHIHGGHIHIHGIHIIIHHHEIIIIIIIHHHHIFIIHIIIIHGIIIHEHIGIIIHHIIHIHHHIHHIIIIIIIIGIIIIIIIHIIHIHIIIIIHIHIIHIIIH@A@DD
@HISEQ:969:HM2KJBCX2:2:1101:2042:32241 2:N:0:ACTATGCA
GAAACTCCTAGACCCAACTATCCCTATTAATCATTACGTTGTACCTAGAAACCAACAAAATAGGTTCGAACGTCCTATTTCATTATTCCATGCTAATGTATTCAAGCGTTTGCCTGCTTTAAACACTCTAATTTTTTCAAAGTAACAGTCCTGACTCCCCACAACACCAAATTAATGACATCATGGTTCATCAGAAGGGAGAAATCAACGACGCCAGTGCGTACCGAAGGCACGACCGACGTATTGATCCCGAAATTCAACTACGAGCTTTTTAACTGCAACAACTTTAATATACGCTATTGGAGCTGGAATTACCGCGGCTGCTGGCACCAGACTTGCCCTCCAA
+
DDDDDIIIIIIIIIIIIIIIIIIIIIIIIIIIHIIIIIIIIIIIIIIIIIHIIIIIHIIIIIHIHIIIGHHIIIIIIIIHIIHHIIIIHIIIIIIIIIIIIHHIIIIIIIIIIIIIHIIIIIIIIIIIIIIIIIIIHHHHIIIIHHHIIIHIIHHIIIIIIIIIHHIIIIHIIIIIIIIIIIIIIIIIHIIIIIIIIIIIIIIHIIIIIIHIIIIIIIIIIIIIIIIIIIIIIIIIIIIIIIIHHIIIIIIIIIIIIIIIIIIIIIIIIIIIIIHIIIIHIIHHIIIIIIIIIIIIIIIIIIIIIIIIIIIIIIIIIIIIIIIIIIIIIIIIIIIIIIIIIDDDDD
@HISEQ:969:HM2KJBCX2:2:1101:6399:31918 2:N:0:ACTATGCA
GAAACTCCTAGACCCAACTATCCCTATTAATCATTACGTCGATCCTAGAAACCAACAAAATAGAATCAAACGTCCTATTTCATTATTCCATGCTAATGTATTCAAGCGCGAGCTTGCTTTAAACACTCTAATTTTTTCAAAGTAACAGTCCTGATTTCCCGCGACACCAAATTAATGACATCGTGGTTCGTCAGAAGGGAGAAACCAATAATGCTAGTACGTACAAAGTACGACCGACATATTAGTCCCGAAATTCAACTACGAGCTTTTTAACTGCAACAACTTTAATATACGCTATTGGAGCTGGAATTACCGCGGCTGCTGGCACCAGACTTGCCCTCCAA
+
DDDDDIHIIIIHIIIIHIIIIIIIIIIIIFHHGEHHHHIHHHHHHGHHGHHHIIIIIHHIHHIHHIIIIIIIIHIIHHHIHHHGIIIIGHIIEHIIIIIIIIIHIHHIIIIIHHIHHHIIIIIIIIGIIHHHHIIIIIIIIIHIIIHIIIIIIIIIIIIIIHIIIIGIIIIIHIIHIIIIIIIIIIHHGHGIIIIIIIIIIIIIIIIIIIIIIHHIIIIIIHIIIIIIIIIIIIIIIIIIIIHIIIIIHIIIIIIIIIIIIIIIIIIHHIIIIIIIIIIIIHIHHIIIIIIIIIIIIIIIIIIIIIIIIIIIIIIIIIIIIIIIIIIIIIIIIIIIIIIDDDDD
@HISEQ:969:HM2KJBCX2:2:1101:18984:31891 2:N:0:ACTATGCA
GAAACTCCTAGACCCAACTATCCCTATTAATCATTACGTCAATCCTAGAAACCAACAAAATAGGATCGAACGTCCTATTTCATTATTCCATGCTGATGTATTCAAGCGTTAGCTTGCTTTAAACACTCTAATTTTTTCAAAGTAACAGTCCAAATTCCCCGCAACACCAAATTAATGGCATTACGGCTCATCAGGAAGGAGGAATCAGTGAGACCAGTACATACCAGAGGCATGACCAACCTACTAACCCCGAAATTCAACTACGAGCTTTTTAACTGCAACAACTTTAATATACGCTATTGGAGCTGGAATTACCGCGGCTGCTGGCACCAGACTTGCCCTCCAA
+
DDDDDIIIHIIIHIIIIIIIIIIIIIIIGHIIIIIIHHIHHIFHIFIHHIIIHIHHHHHHFEGEHHIHIHHGHIIIHIIIHHHHGHIIHHIIII1DHHHHHIIIIIIIIHIIIIIIIIIIIIIIIIHIHIIHHHIIHIIIIIIIIHHIIIIIIHHHIIIIHIIHIIIHHIIHHIHHIIIIHIIIIIGIIIIIIIIIIIIIHIIIIIHGIIIIIIHHI<IIIIIIIIIIIIIIIIIIIIHIIHHHGHFIIHIIIIIHIIIHIHHIIIIIIIIIIIIIIHIIIIIIIIIIIHIIIIIIIIIIIIIIIIIIIIIIIIIIIIIIIIIIIIIIIIIIIIIIIIIIIDDDDD
@HISEQ:969:HM2KJBCX2:2:1101:18822:32204 2:N:0:ACTATGCA
GAAACTCCTAGACCCAACTATCCCTATTAATCATTACGGTGATCCTAGAAACCAACGAAATAGAATCAGTCCGTCCTATTTCATTATTCCATGCTAATGTATTCAGACGTTAGCCTGCTTTAAACACTCTAATTTTTTCAAAGTAACAGTCCTGATTTCCAATCACACCAAATTAATGACATGAAAGTTCCTCAGAAGGTAGAGATTTATCTCACCAGTACAGACAATTAAGCCTGACCAATGGGTAAACCCCGAAGTTCAACTACGAGCTTTTTAACTGCAACAACTTTAATATACGCTATTGGAGCTGGAATTACCGCGGCTGCTGGCACCAGACTTGCCCTCCAA
+
DDCDDIIIIIIIHIIHIIIIIIIIIIIIIIIIHIHIIEGHHHIIHHGIGHIIIIIIIHHHIGIHHHHIHHEHHHHIIIIIIHFHIIIIIIHHIHIIIGIIHIIIIIIIIIIIIIHIIHHHIIIIHHIIIIIHHHIHIIIIIIIIIIIIIIIIIIIIIIHIIIHIIIIIIIIIIIIIHIIIIIIIIIIIIGIIIIIIIIIIIIIIIIIHIIIIIIIIIIIIII=IIIIIIIIIIIIIIIIIIIGIHGDIIIIIIIIIIIIIIIIIIIIIIIIIIIHIIIIIIIIIIIHHGHIHIIIIIIIIIIIIIIIIIIIIHIIIIIIIIIIIIIIIIIIIIIIIIIIIIIIDDDDD
@HISEQ:969:HM2KJBCX2:2:1101:16574:32544 2:N:0:ACTATGCA
GAAACTCCTAGACCCAACTATCCCTATTAATCATTACGGTGATCCTAGAAACCAACGAAATAGAATCAGTCCGTCCTATTTCATTATTCCATGCTAATGTATTCAGACGATAGTCTGCTTTAAACACTCTAATTTTTTCAAAGTAACAGTCCTGATTTCCCATCACACCAAATAAATGGCATGAAAGTTCCTCAGAAGGTAGAGATCCATCTCACCAGTACAGACAATTAAGCCTGACCAATGGGTAGACCCCGAGGTTCAACTACGAGCTTTTTAACTGCAACAACTTTAATATACGCTATTGGAGCTGGAATTACCGCGGCTGCTGGCACCAGACTTGCCCTCCAA
+
CDDDDHIIIIIIHIIIIIIIIIIIIIIIIIIIIIIIHIHHIIIIIHIIIIIIIIIIIIIIIIHIIIIIIIHIGFHIIIIIIIIGIIIIIIIHIIIII1GIHDIIIIIIIIIIIIIIIIIIIFIIIIIHIIIGEIHIIIIIIIIIIIIIIIIIIIIIIIHIIIIIIHIHIIIIIIIIIIIIIIIIIIIIIIIIIIIIIIIIIIIIIIIIIIIIIIIIIIIIIIIIIIHIIIIIIIIIIIIIIIHIIHGIIIHHIIIIIIIIIIIIHIIIIIIIIIIIIIIIIIIIIIIIIIIIIIIIIIIIIIIIIIIIIIIIIIIIIIIIIIIIIIIIIIIIIIIIIIIIIIIDDDDD
@HISEQ:969:HM2KJBCX2:2:1101:5073:32950 2:N:0:ACTATGCA
GAAACTCCTAGACCCAACTATCCCTATTAATCATTACGTCGATCCTAGAAACCAACAAAATAGGGTCAAACGTCCTATTTCATTATTCCATGCTAATGTATTCAAGCGTGTGCCTGCTTTAAACACTCTAATTTTTTCAAAGTAACAGTCCTGATTCCCCATGACACCAAATTAATGACATCACAGTTCGTCAGAAGGTAGAAATCAATAATACCAGTGCATACCAGAGGCACGACCAATATATTGATCCCGAAATTCAACTACGAGCTTTTTAACTGCAACAACTTTAATATACGCTATTGGAGCTGGAATTACCGCGGCTGCTGGCACCAGACTTGCCCTCCAA
+
DCDDDIIIIIIIIIIIIIHIGIIIIIIIIIIIIIHIIHIIIIIIIIIIIGIIIIIIHIHIIIIGHHHIIGHIIIIHHHEHIIHIHIIIHIHIIIIIIIIIIIIIIIIIIIIHIIIHIIIIIIIIIIHIHIIIIIHHIHIIIIIIIIIIIIIIIIIIIHHIIIIIHIIIIIIIIIIIIIIIIIIIIHIHIIHIIIIIIIIIIIIIIIIIHIHIIIIIIIIIIIIIIIIIIIIIIIIIIIIIIHIIHIIIIIIIIIIIIIIIIIIIIIIIIIIIIIIIIIIIIIIIIIIIIIIIIIIIIIIIHIIIIIIIIIIIIIIIIIIIIIIIIIIIIIIIIIIIIIIIIDDDDD
@HISEQ:969:HM2KJBCX2:2:1101:17545:33047 2:N:0:ACTATGCA
GAAACTCCTAGACCCAACTATCCCTATTAATCATTACGTCAATCCTAGAAACCAACAAAATAGGATCAAACGTCCTATTTCATTATTCCATGCTAATGTATTCAAGCGTTAGCCTGCTTTAAACACTCTAATTTTTTCAAAGTAACAGTCCTGTTTCCCTGCAACACCAAATTAATGACATCACAGTTCTTCAAGAAGGAGGAACCAGTAAAGCCAGTGCATACCAGAGGCACGACCAACCTACTAATCCCGAAATTCAACTACGAGCTTTTTAACTGCAACAACTTTAATATACGCTATTGGAGCTGGAATTACCGCGGCTGCTGGCACCAGACTTGCCCTCCAA
+
DBADDGEHHIIIIIIIIIGHHIIIIIIIIIIIIIIIIIIIIIIIIIHIIIIIIGHII@EEHIIIGIIII?H=GEHHIIHEHIHHIHIHIGCHHIIGHHIIIIIIIHIIHIIGHIHHEHIIIHIIIIIIIHIIIIIIIHHHHIIIIIIIIHIIIIHEHHIIIIIIHHIIIIHGFHHIIIIHIIHHIHIHIIHIIIIIGIIHIIIIIIIIIIIGIIIIIIIIIIII<IIHHIIIIIIIIIIIIHIHHHHIIIIIIIIHHIIIIHIIHIIIIIHIIIIIIIIIIIIIHIIIIIIIHIDIIGIHIHIIIIIIIIIIIIIIHIIIIIIIIIIIIIIIIIIIIHHIIDBCDD
@HISEQ:969:HM2KJBCX2:2:1101:16410:33243 2:N:0:ACTATGCA
GAAACTCCTAGACCCAACTATCCCTATTAATCATTACATCGATCCTAGAAACCAACAAAATAGAATCGGATGTCCTATTTCATTATTCCATGCTAATGTATTCAAGCGTGAGCCTGCTTTAAACACTCTAATTTTTTCAAGGTAACAGTCCTAATTCCCCGTGACACCAAATTAATGGCATTACGGTTCTTTAGAAGGTGAGAAATCAATAATATCAGTACATACCAACGGCATGACCGAAACATTGATCCCGAAATTCAACTACGAGCTTTTTAACTGCAACAACTTTAATATACGCTATTGGAGCTGGAATTACCGCGGCTGCTGGCACCAGACTTGCCC
+
DDDDDIIIFFHFCDHHHIHHHDGHHIIIIHHIIHIIGHIGHFHFG@FHHFHIIEHHHIIHICCCHHEHHHHIIG?DCGHHHGGHFHIFEGHHIIIIIIIIIIIIIIHHIHHHHHHHIIIIIIIIIIIHIIIIIIIIHIIIIIIIIHIIIHIIIHIHIIIIIIHIHIHHIIIHIIIIIIIIIIIIHIIIIIIIIIIIIIIIIIIIIIIIIIIIIIIIIIIIIIIIIIIIIIIIIIIIIIIHGIIIIIIIIIIHGIIIIIIIIIIIIIIIIIIIIIIHIIIIIIIIIIIIIIIIIIIIIIHIIIIIIIIIHIIIIIIIIIIIIIIIIIIIIIIIIIIIIDDDDD
@HISEQ:969:HM2KJBCX2:2:1101:18511:33368 2:N:0:ACTATGCA
GAAACTCCTAGACCCAACTATCCCTATTAATCATTACTTCAGTCCTAGAAACCAACAAAATAGAACCGAAGTCCTAAATTATTATTCCATGCTAATGTATTCAAGGCATAAGCCTGCTTTAAACACTCTAATTTTTTCAAAGTAATAGAGCTAGATCGCGACGACAGCCCAGTGAAGGGTGCCGCCGTTTTCTAGCAGGATGGCAGACGCGCGCCAGCACTCACACTCGTAACCGAGGCGGGCCAGGTGCGTCAAACCAGAAATCCAACTACGAGCTTTTTAACTGCAGCAACTTTAATATACGCTATTGGAGCTGGAATTACCGCGGCTGCTGGCACCAGACTTGCCCTCCAA
+
CDDDDIGIIIIIHHIIIIIIIIHIHHIIIIIIIIIIIIIIHIIIIIHIIIIHHIIIIIHIIHHHIHIDH<<CHIIHGHIIGHIIIIIGHGHCHHHIIIHHHDHIIIIHIIIIIHIIIHIIIIIIIIIIIIIIIIIHIHIHHIIIHHIIIIHIIHHGIIHHIIIIGIHGHIIIHHHGIIIIIGIIIIIIHIHIIIIIIIIHIIIIIHHHIIIIIHIIIIIIIIIIIIHIIIIIIIIIIHIIIHIIIIIIIIIIIIIIIIIIIIIIIIIIIIIIIIGHIIIIIIIIIIIIIHIIIIIIIIIIIIIIIIIHIIIIIIIIIIIIIIIIIIIIIIHIIIIIIIIIIIIIIIIIIDDDDD
@HISEQ:969:HM2KJBCX2:2:1101:11636:34224 2:N:0:ACTATGCA
GAAACTCCTAGACCCAACTATCCCTATTAATCATTACGGAGATTCAGAAACCAACAAAACAGGACCACCGTCCTATTCTATTATTCCATGCTAATGTATTCAGACGTAAGCCTGCTTTGAACACTCTAATTTTTTCAAGGTAAAGGTCCTGGTTTCCCACCACGCTAAATTAATAACATGATAGTTCCCCAGAAGGTAGAAATTCTACACACCAGTACAGACTTGTTAGCCCGACCAACGGTAGAATCCCGAAATTCAACTACGAGCTTTTTAACTGCAACAACTTTAATATACGCTATTGGAGCTGGAATTACCGCGGCTGCTGGCACCAGACTTGCCCTCCAA
+
B0D@B@E@H@EHCHHI@0FC1D<D<DFGGCHHHI1EC1C0<<C@1C1<<EHEHH0GH1C<C11<1ECH0CGI/<CE1@1DHII1CHC1<<<CFHCGCF11EF@5@@E@FF?FEHHHGHGEHIHGHEHCHHHHFHIHGCGB1GEFIIHDIIIIHEB<HEHGIHHIIIIIHIGGIIGIGGHHGIEGHH=EFHHIIIHHFHEGHIIIGIHHIGHHIIIGIHHGCIIGHIIGFIIFGGIGIHIHHIHDGIGGIIIIIHIHHGIIHIIIHGHHEHIIIHIIHGFHGHHIIIHF@HFHGIIHIHHHIHHIIIHHIIIIIIIIIIIIIIIIIHIIHHHH@HHIIIIHD@<@@
@HISEQ:969:HM2KJBCX2:2:1101:8031:34524 2:N:0:ACTATGCA
GAAACTCCTAGACCCAACTATCCCTATTAATCATTACGTCGATCCTAGAAACCAACAAAATAGAATCAAACGTCCTATTTCGTTATTCCATGCTAATGTATTCAAGCGTGAGCCTGCTTTAAACACTCTAATTTTTTCAAAGTAACAGTCCTGATTCCCCATGACACCAAATTAATGACATCATGGTTCGTCAGAAGGTAGGAATCAATAATACCAGTACGTACAATAGCACGACCAATAAATTGATCCCGAAATTCAACTACGAGCTTTTTAACTGCAACAACTTTAATATACGCTATTGGAGCTGGAATTACCGCGGCTGCTGGCACCAGACTTGCCCTCCAA
+
0<BDDHIEHHEH@DGHGEFH1FFGHGHHCGH?GHI@@<CH<H1<<D@EEHE??F?01@GCHH?HFHGE@FFH1<<0FHEE11<11<G?@<11FEHF@@DEC?EDEEHCHEDEHGHGEHEHF@?HHHHEGEGFHFCGBHHFHHHEIHHHHEIHHHHDIHHHHH8H@@H?HGH9HIHGHHHHHIHF?HDHEFHCGIIFHF?ICHGIHEGIHIHHHHHEIFIIGIHFHHHHGFIIIIHFHHHHHEHFIGHHDHHHEIIIIHHHHHGHGEHHHHECFEIIHGHEHHGHIHIHGIIIHHHHIIIIIIIHGIHHIIIHIIIIHHIIIIIIIIIIHIIIHIHIIHGH@B@D0
@HISEQ:969:HM2KJBCX2:2:1101:12647:34296 2:N:0:ACTATGCA
GAAACTCCTAGACCCAACTATCCCTATTAATCATTACGGTGATCCTAGAAACCAACAAAATAGAACCATGCCGTCCTATTCTATTATTCCATGCTAATGTATTCGAGCAAAAATGCCTGCTTTAAACACTCTAATTTTTTCAAGGTAAAGGTCCTGGATCCGCAAGACACCCAATAAAGGACATCAAGTTTCTCCAGAAGGTGAGAAATCAACAGTAACAGTTCATACCCCTTAAGGCATGACCATCACGTCAATCCCGAAATTCAACTACGAGCTTTTTAACTGCAACAACTTTAATATACGCTATTGGAGCTGGAATTACCGCGGCTGCTGGCACCAGACTTGCCCTCCAA
+
DDDDDIIIIIHHIIIIHIIIIIIIIIIIIHHIIIGIIHIIIIIIIIIIIIIHIIIIIIIHIIHHIIIIIIIGIHHIHIIIIIIIIIIIEHIIHGHHHHIHHHHIIHHHIIIIIIIIHIIIIIIHHIIIIIIIHIIIIIIIHHIIIIIIIIIIIIIIIHHIIIIIIHIIIHIIIIIIIIIIIIHIIIIIHHHHHHIIIIIIIHIIIIIIIIHIIIIHHHIIIIIIIHHIIIIHIIIIIIIIH<=IIIIHIIHHIIHHIIIIIIIIIIIIIIIIIIIIIIIIIIIIIIIIIIIIIIIIIIIHHIIIIIIIIIIIIIIIIIIIIIIIIIIIIIIIIIIIIIIIIIIIIIIIDDDDD
@HISEQ:969:HM2KJBCX2:2:1101:19029:34183 2:N:0:ACTATGCA
GAAACTCCTAGACCCAACTATCCCTATTAATCATTACATCGATCCTAGAAACCAACAAAATAGAATCGGATGTCCTATTTCATTATTCCATGCTAATGTATTCAAGCGTGAGCCTGCTTTAAACACTCTAATTTTTTCAAGGTAACAGTCCTAATTCCCCGTGACACCAAATTAATGGCATTACGGTTCTTTAGAAGGTGAGAAATCAATAATATCAGTACATACCAACGGCATGACCGAAACATTGATCCCGAAATTCAACTACGAGCTTTTTAACTGCAACAACTTTAATATACGCTATTGGAGCTGGAATTACCGCGGCTGCTGGCACCAGACTTGCCCTCCA
+
DDDDCIIIIIIIIIIIIIIIIIIIIIHIIHHHIIIIIIIIHHIIIHHHHGGHGHHHHIHHEEFHHIIHHEHDHHII1GHHIGIHHHHIIHI1GHHHIIHHIGIIIIIIIIIIHIIIIIIIIIIHIIIIIIIIHIHHIIIHIIIIIIHIHHIIIIIIIIIHIIIIIIIIIIIHHHIHIIIIIIIIIIIIHHIIIIIIIIIIIIIIIIIIIIIIIIIIIIIIHIIIIIIIII=IIIIIIIIIIIIIHIIIIIIIIIIIIIIIIIIIIIIIIIIIIIIIIIIIIIIIIIIIIIIIIIIIIIIIIIIIIIIIIIIIIIIIIIIIIIIIIIIIIIIIIIIIIIIIIDDDDD
@HISEQ:969:HM2KJBCX2:2:1101:18609:35586 2:N:0:ACTATGCA
GAAACTCCTAGACCCAACTATCCCTATTAATCATTACGTCAATCCTAGAAACCAACAAAATAGGATCAAACGTCCTATTTCATTATTCCATGCTAATGTATTCAAGCGTTAGCCTGCTTTAAACACTCTAATTTTTTCAAAGTAACAGTCCTGTTTCCCTGCAACACCAAATTAATGACATTACAGTTCTTCAGAAAGGAGGAATCAGCGAAGCCAGTACATACCAAAGGCACGACCAACCTGCTAACCCCGAAATTCAACTACGAGCTTTTTAACTGCAACAACTTTAATATACGCTATTGGAGCTGGAATTACCGCGGCTGCTGGCACCAGACTTGCCCTCCAA
+
DDCDDIIIIIIIIIIIIIIIIIIIIIIIIIIIIIIIIIIIIIIIIIIIIIIIIIIIIIIEFHHIGIIHIIIIIGHIEHIIIIIIIIIHIIGIGIIIIIIIIHIIIIIIIIHIIIIIIIIIIIIIIIIIIIIIIIIIHIIIIIIIIIIIIIIIIIHIIIHIIIIIIIIIIIIIIIIIIIIHIIIIIIIIIIIHIIIIIIIIIIIIIIIIHIIIIIIIIIIIIIIIIIIIIIIIIIIIIIIIIIIHIIIIIIIIIIIIIIIIIIIIIIIIIIIIIIIIIIIIIIIIIIIIIIIIIIIIIIIIIIIIIIIIIIIIIIIIIIIIIIIIIIIIIIIIIIIIIIIIIDDDDD
@HISEQ:969:HM2KJBCX2:2:1101:3321:36469 2:N:0:ACTATGCA
GAAACTCCTAGACCCAACTATCCCTATTAATCATTACGGTGATCCTAGAAACCAACGAAATAGAATCAGTCCGTCCTATTTCATTATTCCATGCTAATGTATTCAGACGTTAGCCTGCTTTAAACACTCTAATTTTTTCAAAGTAACAGTCCTGATTTCCCATCACACCAAATAAATGGCATGAAAGTTCCTCAGAAGGTAGAGATTCATCTCACCAGTACAGACAATTAAGCCTGACCAATGGGTAAACCCCGAAGTTCAACTACGAGCTTTTTAACTGCAACAACTTTAATATACGCTATTGGAGCTGGAATTACCGCGGCTGCTGGCACCAGACTTGCCCTCCAA
+
DD?DDIHIIIIIIGIHIIIIIIIIIIIIIIHIIIIIIIIIIIIHIHHIFIIIIIIIIIIGIIIHIIGHIIIHEHHHHHIIIIIIIIIIIHHIICHIHHIIIHHIHHIIIIIIHIIIIHHHIIIHGIHHIIIHIIIIIIIIIIHIIIHIIIIIIIHIIIIIIIHIIIIIIIIIIIIIIIIIIIIIIIIIIIIIIIIIIIIIIIIIIIIHIIIIIIIIIIIIIIIIIIIIIIIIIIIIIIIIIIIIIHHIIIIIIIIIIIHIIIIIIIIIIIIIIIIIIIIIIIIIIIHHIIIIIIIIIIIIIIIIIIIIIIIIIIIIIIIIIIIIIIIIIIIIIIIIIIIIIIIDDDDD
@HISEQ:969:HM2KJBCX2:2:1101:18015:36206 2:N:0:ACTATGCA
GAAACTCCTAGACCCAACTATCCCTATTAATCATTACATCGATCCTAGAAACTAACAAAATAGAATTGGATGTCCTATTTTATTATTCTATGCTAATGTATTCAAGCGTGAGCCTGCTTTAAACACTCTAATTTTTACAAAGTAACAGTCCTAATTCCCCGTGACACCAAATTAATGGCATTACGGTTCTTTAAAAGATGAGAAATTAATAATATCAGTACATACCAACGGCATGACCAAAACATTGATTTCGAAATTCAACTACGAGCTTTTTAACTGCAACAACTTTAATATACGCTATTGGAGCTAGAATTACTGTGGCTGCTAGCACCAGACTTGCCCTCCAA
+
DDCDDIIIIIIIIIIIIGIIIHIIIIIIIIIIIIIIIIIIIIIHGHIGIIHIIIIIIHIIIIIIIIHHHHHIIIGIGIIIIIIIIIIEHIIICHIIIIIHIIIIIIIIIIIIHIIIIHHIIIIIIIIIIIIIHIIIIIIIIIIIIIIIIHIIIIIHIIIIHIIIIIIIHIHHIIIIIIIIIIIIIIIIIIIIIIHIIIIHIHHIIIIIIIIHIIIIIIIIIIIIIIIIIIIIIIIIIIIIIIIIHHIIIIIIIIIIIIIIIIHIIIIIIIIIIIIHIIIIIIIIIIIIIIIIIGIGIIIIIIIIIIIIIIIIIIIIIIIIIIIIIIIIIIIIIIIIIIIIIIDDDDD
@HISEQ:969:HM2KJBCX2:2:1101:14001:36663 2:N:0:ACTATGCA
GAAACTCCTAGACCCAACTATCCCTATTAATCATTACATCGATCCTAGAAACCAACAAAATAGAATCGGATGTCCTATTTCATTATTCCATGCTAATGTATTCAAGCGTGAGCCTGCTTTAAACACTCTAATTTTTTCAAGGTAACAGTCCTAATTCCCCGTGACACCAAATTAATGGCATTACGGTTCTTTAGAAGGTGAGAAATCAATAATATCAGTACATACCAACGGCATGACCGAAACATTGATCCCGAAATTCAACTACGAGCTTTTTAACTGCAACAACTTTAATATACGCTATTGGAGCTGGAATTACCGCGGCTGCTGGCACCAGACTTGCCCTCCAA
+
DDDDAIIIIIHIIIIIIIIIHIHIIIIIIIIIIIIIIIIIDHIIIIIHIIIHHGHIIIHHIIGHHIIEHIIHIIIGI@HIHHIIIIIIIIHHHIHHHHGIIIIIIHFIHHHHIHHGIHIIIIIIIIIIIIIIIIIIHIIIIHIIIIIHIIHIIIIIIIHIIHIIIIIIGIIIIIIIIIIIIIIIIIIIFIIIIIIIIIIIIIIIIIIIIIIIIIIIIIIIIIIIIIIIIHIIIHIIIIIIIIIIHGIIIIIIIIIIIIIIIIIIIIIIIIIIIGIIIIIIIIIIIIIIIIIIIIIIGIIIIIIIIIIIIIIIIIIIIIIIIIIIIIIIIIIIIIIIIIIIIIDDDDD
@HISEQ:969:HM2KJBCX2:2:1101:13784:36885 2:N:0:ACTATGCA
GAAACTCCTAGACCCAACTATCCCTATTAAGCATTACGGTGATCCTAGAAACCAACAAAATAGAACCATGCCGTCCTATTCTATTATTCTATGCTAATGTATTCGAGCAAAAATGCCTGCTTTAAACACTCTAATTTTTTCAAGGTAAAGGTCCTGGATCCGCAAGACACCCAATAAAGGACATCAAGTTTCTCCAGAAGGTGAGAAATCAACAGTAACAGTTCATACCCCTTAAGGCATGACCATCACGTCAATCCCGAAATTCAACTACGAGCTTTTTAACTGCAACAACTTTAATATACGCTATTGGAGCTGGAATTACCGCGGCTGCTGGCACCAGACTTGCCCTCCAA
+
D@?D0FHIF1@1<<<FGDHHD<FCC?11<111<11DHGE1<11<1<<<C1D<D11<C<?F?11<11DCC1<1<E//<CG11D1<11<<G1<C1<<<DGE1F?1IHFFDEGEHHCHHEHHFHFAHF<ACFECHHHHHFAA@HG@HHH@1@?HCHGIHHHG4E/HIHHHHIIHHHHGHGH:HIIIIGC?HHFCIHHHIIIHGHHCHHHHIIFHF?IHIGIHEGIHGHHGDIIIIIHHIFFIHHHEHHIGIFHECFHDHE??HIHHGHGCHFIIIHGIHIIIGIIHHHHHHHEIIHIIHHHEHHHIIHHHHIIIHHHIHIHEIHDECHIIIIHFIHIHHHHEIHE@HDHHHDB0?@
@HISEQ:969:HM2KJBCX2:2:1101:15565:37352 2:N:0:ACTATGCA
GAAACTCCTAGACCCAACTATCCCTATTAATCATTACGTCGATCCTAGAAACCAACAAAATAGAATCAAACGTCCTATTTCATTATTCCATGCTAATGTATTCAAGCGTAAGCCTGCTTTAAACACTCTAATTTTTTCAAAGTAACAGTCCTGATTCCCCACGACACCAAATTAATGACATCGCGGTTCTTCAGAAGGTAGGAACCGATAATGCCAGTGCGTACCGAAGCACGACCAACAATTCGATCCCGAAATTCAACTACGAGCTTTTTAACTGCAACAACTTTAATATACGCTATTGGAGCTGGAATTACCGCGGCTGCTGGCACCAGACTTGCCCTCCAA
+
BDDDDGEHH?CHGHEHHIGGE?CE@CHFEHHIIIIHIIHHHDFHHCH@CGGGHIIHHFHIEH?GHEEHGHHHHHDHH@FCCCEHDGCEHH1FGHHHGEFHEEHIHHFIHHEDECHGGFHHFFEFFHHHHFFCG1GDHIGIHHHGHEGHEIIIHHHHHCHGHHEFCCHFHHEFCHHHHHHFHIIHGHFCEHCHHHEHHIHIHIIIHGIIIHHHIHEIIIIHHGGHHIHHFHHIHGEFGGHGGC@CIIHIHHIHIIHIIGHHHHGIIHHIIGHEHHHHEIHGHIHHIHHHHHEEEHHEHHIIIIHH?IIHEIIGIHDIIIIIHCEIHHEHIHHHGGHIHIIGBCDAD
@HISEQ:969:HM2KJBCX2:2:1101:2215:38063 2:N:0:ACTATGCA
GAAACTCCTAGACCCAACTATCCCTATTAATCATTACGTCGATCCTAGAAACCAACAAAATAGAATCAAACGTCCTATTTCATTATTCCATGCTAATGTATTCAAGCGTGAGCCTGCTTTAAACACTCTAATTTTTTCAAAGTAACAGTCCTGATTCCCCACAACACCAAATAAATGACATCATGGTTCGTCAGAAGGGAGAAACCGACGATGCCAGTACGTACCGAGGCACGACCGACATGATGGTCCCGAAATTCAACTACGAGCTTTTTAACTGCAGCAACTTTAATATACGCTATTGGAGCTGGAATTACCGCGGCTGCTGGCACCAGACTTGCCCTCCAA
+
DDDDCHIIIIIHIHIIIIHIIHIHIIHIIHIHHIIIIIIIIHIIIIHIIHHHIHIIHIIIHHIIIIHIHII=HIIHHHHIIIIIIIIGHHHHHIIIIHIIIIIIIHIIIHIIIIIIHHHHHIHHIIIIHIIIIIIHIHIIIIIIIHIIHIIIIIHIIIHHHIIIIIHGIHHHIHHHIIIIIIIIIIIIIIHIIIIIIIIIIIIHHIIIIIIIIIIIHGIIIIIIIIIIIIIIIIIIIIIIIIHHIIIIIIIIIIIIIHHIIHIIIIIIIIIIIIIIIIIIIIIIIIIIIIIIIIIIIIIIIIIIIIIIIIIIIIIIIIIIIIIIIIIIIIIIIIIIIIIIDDDDD
@HISEQ:969:HM2KJBCX2:2:1101:11415:37824 2:N:0:ACTATGCA
GAAACTCCTAGACCCAACTATCCCTATTAATCATTACGGTGATTCAGAAACCAACAAAACAGGACCACCGTCCTATTTTATTATTCCATGCTAATGTATTCAGACATAAGCCTGCTTTGAACACTCTAATTTTTTCAAGGTAAAGGTCCTGGTTTCCTACCACGTTAAATTAATAACATGATAGTTCCCCAGAAGGTAGAAATTCTACACGCCAGTACAGACAATAGCCCGACCAACGATAGAACCCCGAAATTCAACTACGAGCTTTTTAACTGCAACAACTTTAATATACGCTATTGGAGCTGGAATTACCGCGGCTGCTGGCACCAGACTTGCCCTCCAA
+
DDDCDIIIIIHIIIHIIIIIIIIIGIIIIIHIIIIIIHIEHIIIIIIIIHIIIIIIHIIIIHHHIIIIIDHGHIIIIIIIIIGHIIIIIIEHIHHHHIIEHEHIIIIIIIHHIIHIIEHHHHHIHHHIIIHHIIEHHHIIIIIIIIIIHIIIIIIIIIHIIIIHHGHIHHHHIHHHIHHHFHHGGHGI/<DHHHHHIIHEHHIHHIHHIIIHHIHHEHGGHIHHHHHECDIIIIIHGIIIHGEADFDIIHIHIHIIIIHIIIIIHHHHGHIIIIIIIHHIIIIHE?HF=HEGIHFGHIIIIIIIIHHEIIIHHIIIIIIIIIHIIIIIIHIIHIGIHIDDDDD
@HISEQ:969:HM2KJBCX2:2:1101:4601:38694 2:N:0:ACTATGCA
GAAACTCCTAGACCCAACTATCCCTATTAATCATTACGGTGGTCCTAGAAACCAACAAAATAGAACCACAACGTCCTATTCTATTATTCCATGCTAATCTATTCAAGCAATAGCCCGCTTTAAACACTCTAATTTTTTCAAGGTAATGGTCCTGGCTCCCCAACACACCCAACAAAGGACATGCTGATTCACCAGAAGGAAGACCCGACAGCAGACAGTACTCGCCAAAGACGGACCGCCCGGCCAGGCCTAAAATTCAACTACGAGCTTTTTAACTGCAACAACTTTAATATACGCTATTGGAGCTGGAATTACCGCGGCTGCTGGCACCAGACTTGCCCTCCAA
+
DBDBAECHHHHHHHIIIIIGHIIHHIIHHIIIIIIHIFHHHEIIGHHHHHIHIIIIIIHFHGHHHHIHHIHIIIIIIFHHHEEHHHHHHHHEHHHIIIHGIHHHIIHIIIIIIHIFHIHHHHHGHHFHIIIIIHIHIIIHIIIIIIIIHIIIIHDHGEGIHIIIIIHIHHIHIIIIIIIIHIIIIIIIIHIIIIIGIIIIGIHIIIIIIIIIIIIIIIIIIIIIIIIIHIIIIIIIIIIIHIIIHIIIHGIIIIIIIIIIIIHIIIIIGIIHIIIIIIIHHIIIIIIIIIIIIIIIIIIIIIIIIIIIIIIIIIIIIIIIIIIIIIIIIIIHIHIIIIIIIDDDDD
@HISEQ:969:HM2KJBCX2:2:1101:3078:38503 2:N:0:ACTATGCA
GAAACTCCTAGACCCAACTATCCCTATTAATCATTACGTCGATCTTAGAAACCAACAAAATAAGATCAAACGTCCTATTTCATTATTCCATGCTAATGTATTCAAGCGAATGCCTGCTTTAAACACTCTAATTTTTTCAAAGTAACAGTCCTGATTTCCCACGACACCAAATTAATGACATCGTGGTTCATCAGAAGGGAGAAACCGACAGGGCCAGTACACACCAGAGGCGCGACCGACCCGTCGATCCCGAAATTCAACTACGAGCTTTTTAACTGCAACAACTTTAATATACGCTATTGGAGCTGGAATTACCGCGGCTGCTGGCACCAGACTTGCCCTCCAA
+
?DD@DE@GEEEHHEHG@HEHHIFHIHIHHECGEHHII?DHHHHHCHHHHHH11<CHE?1FFEHHIHIEHIIGEH=EEHHHHHHHIIIHEE@<GE1@GFFCC@F@ECHHIHHGHCHI?BBIHGHGHEHGHFHIEGEECHEEG6D@@@15EE@CG?EHHHHGE=HIHGCHGD@0DGGDFEHHH@HGEE<EHEHHIGEEE:HIIIIHHHHHHHCHHHIIIIHHHCF@G?IHDHIIHGCCC?DDHHHEEIHDIHG@HIIIIHGHHHIIIHIIIIIHHEIHHEEHGHHF@@<FHGHGGGIIHEHHEIHFIIIIIHHHGIHGIIIIHIHEEIHHHIHGHIHCEHIHED@?DD
@HISEQ:969:HM2KJBCX2:2:1101:11225:37659 2:N:0:ACTATGCA
GAAACTCCTAGACCCAACTATCCCTATTAATCATTACGGTGGTCCTAGAAACCAACAAAATAGAACCACAACGTCCTATTCTATTATTCCATGCTAATCTATTCAAGCAATAGCCCGCTTTAAACACTCTAATTTTTTCAAGGTAATGGTCCTGGCTCCCCAACACACCCAATTAAGGACATACTGGTTCACCAGAAGGAAGACCCGACAACAGGACAGTACTCGCCAAAGACGGACCGCCCGGCCAAGTCTAAAATTCAACTACGAGCTTTTTAACTGCAACAACTTTAATATACGCTATTGGAGCTGGAATTACCGCGGCTGCTGGCACCAGACTTGCCCTCCAA
+
DDDCDIIIIIIIIIIIIIIIIIIIIIIIIIIIHHIIIIIIIIIHIIIIIIHIIIHIIIIIHHHIIGHHIIIHIIIIIIIIIIIIIHIHGGHIIIHIIIIHIHIHIIIIIIIIIIIIIIIIIIIIIIIIIHIIIIIIIIIIIIIIIIIIIHHIIIIIIIIIIIIIIIIHIHIHHIIIIIIIIIIIIIIIIIHHIIIIIIIIIIHHIIIIIIIIIIIIIIIIIIIIIIIIIIIIIHIIIIIIIIIIIIIIIIHHIIIIIHIIIIIIIIIIIIIIIIIIIIIIIIIIIIIIIIIIIIIIIIIIHIIIIIIIIIIIIIIIIIIIIIIIIIIIIIIIIIHIIIIIIIDDDDD
@HISEQ:969:HM2KJBCX2:2:1101:2333:38509 2:N:0:ACTATGCA
GAAACTCCTAGACCCAACTATCCCTATTAATCATTACGGCGGTCCTAGAAACCAACAAAATAGAACCGCACGTCCTATTCTATTATTCCATGCTGTAATATTCGAGCAAAGGCCTGCTTTGAACACTCTAATTTTTTCAAAGTAAAAGTCCTGGTCCCCAACACACCCAGTGAAGGGCATGCGGTTCTCCAGAAGAAAAGGCCCGGCCGGACAAGTGCACGCGGTGAGGCGGACCTGCCAGCCAGGCCAAAGGTTCAACTACGAGCTTTTTAACTGCAACAACTTTAATATACGCTATTGGAGCTGGAATTACCGCGGCTGCTGGCACCAGAGTTGCCCTCCAA
+
DDDBDIIIIIIIIIIIIIHIIIHIIHIIIIIIIIIHIIHIIIIIHEHHIIGHIIIIIIIIIHGFHIHHIGDHH?HHHFHGFHHIEGHEHHCHHIIIIIHHHIIIHIHHHHHIIIIIIIIHHHHIIIGIHHHIIIIIIHHIIIIHHIIIIIIFIHHIIIHIIIIIHIIIIIIIIIIIIIIIIIIIIGHHIIIIHIIHIHHIIIIIIIIIIIHIIIIIGIIIIIIIIIIIIIIIIIIIIIIIHHFIIIIHIIIIIIIIIIIIIIIIIIIIIIIIIIIIIIIIIIIIIIIIIHIIIIIIIIIIIIIIHIIIHIIIIIIIIIIIIIIIIIIIIIIIIIIIIIIDDDDD
@HISEQ:969:HM2KJBCX2:2:1101:13272:38247 2:N:0:ACTATGCA
GAAACTCCTAGACCTCCCAACTATCCCTATTAATCATTACGTCAATCCTAGAAACCAACAAAATAGGATCAACGTCCTATTTCATTATTCCATGCTAATGTATTCAAGCGCGAGCCTGCTTTAAACACTCTAATTTTTTCAAAGTAACAGTCCTGATTCCCCACCACACCAAATTAATGACATGATGGTTCGTCAGAAGGTAGGAATCAGTAACACCAGTACGTACCGAAGGCACGACCAGCGTACTAATCCCAAAATTCAACTACGAGCTTTTTAACTGCAACAACTTTAATATACGCTATTGGAGCTGGAATTACCGCGGCTGCTGGCACCAGACTTGCCCTCCAA
+
BDDDDIHIHIIIIIIIIIIGHHHIIIIIIIIIIIIIIIIIIIIIHGIIHIIIIIIIIIIIIIHIIHHHHIHHIIGHHIIIIIIIIIIIIIIIIIHIHIIIHDHHGIIIHIHIIIHIIIGIIIIIIIIIIHHIHHIIHIIIHHCH;HIICG;GEHHEHIIIIGIIIIHHIIHHIFHECHHIHIIIIIIIGHHHH=GHHIDF9HHGGHHCHC9HHCGHHCCHIIEHHG<@FCDD?F<@HH:<@FHHD=1?<2HE@IIIIIIIIIIIIIIIIIIIIHIIIIIIIIIIIIIIIIIIIIIIIIIHIHHIIIIHIIIIIIIIIIIIIIIIIIIIIIIIIIIIIIIIIIIDDDDD
@HISEQ:969:HM2KJBCX2:2:1101:6197:40100 2:N:0:ACTATGCA
GAAACTCCTAGACCCAACTATCCCTATTAATCATTACGTCAATCCTAGAAACCAACAAAATAGGATCAAACGTCCTATTTCATTATTCCATGCTAATGTATTCAAGCGTTAGCCTACTTTAAACACTCTAATTTTTTCAAAGTAACAGTCCTGTTTCCCTGCAACACCAAATTAATGACATTACAGTTCTTCAAGAAGGAGGAACCAGTAAAGCCAGTGCATACCAGAGGCACGACCAACCTACTAATTCCGAAATTCAACTACGAGCTTTTTAACTGCAACAACTTTAATATACGCTATTGGAGCTGGAATTACCGCGGCTGCTGGCACCAGACTTGCCCTCCAA
+
DDDDDIHGIIIHIIHFFHCHHHGHIIIIIGHHEHHIHHHHI=GCECHHIIIIIIIIIGGEHEH??@EHHIGCHCCEGHGHHIFHHHIEEHIHHHHCIIIIHIIIIIIIIIIIIIIIIHIIIHHGFHHIHIIIIIIHHIIIIIIIIIIIIIIIIIIIIIIIIIIIIIIHIIIIIIIIIIIIHIIIIIIIIIIIIIIIIIIIIIIIIHIIIIIIIIIIIIIIIIIIIIIIIHIIIIIIIIIIIIHHGIIHHIIIIIIIIIIIIIIIIIIIIIIIIIIIIIIIIIIIIIIIIIIIIIIIIIIIIIIIIIIIIIIIIIIIIIIIIIIIIIIIIIIIIIIIIIIIIDDDDD
@HISEQ:969:HM2KJBCX2:2:1101:8330:38692 2:N:0:ATTATGCA
GAAACTCCTAGACCCAACTATCCCTATTAATCATTACGGTGATCCTAGAAACCAACAAAATAGAACCATGCCGTCCTATTCTATTATTCCATGCTAATGTATTCGAGCAAAAATGCCTGCTTTAAACACTCTAATTTTTTCAAGGTAAAGGTCCTGGATCCGCAAGACACCCAATAAAGGACATCAAGTTTCTCCAGAAGGTGAGAAATCAACAGTAACAGTTCATACCCCTTAAGGCATGAGCATCACGTCAATCCCGAAATTCAACTACGAGCTTTTTAACTGCAACAACTTTAATATACGCTATTGGAGCTGGAATTACCGCGGCTGCTGGCACCAGACTTGCCCTCCAA
+
DDDDDIIIIIIIIIIIIIIIIIIIIIIIIIIIIIIIIIIIIIIIIIIIIIIIIIIIIIIIIIIIIIIHIIGIIHIIIIIIIIIIIIIIIEHIIIHHIIIIIHHIIIIIIIIIIIHIIIIIIIIIIIIIIIIIIIIIIIHHIIIIIIIIIIIIIIIIIIIIIIIIIIIIIIIIIIIIIIIIIIIIIIIIIIIIIIIIIIIIIIIIIIIIIIIIIIIIHHIHIIIIIII<IIIIIIIIIIIIIIIIIIIIIIHGIIIIIIIIIIIIIIIIIIIIIIIIIIIIIIIIIIIIIIIIIIIIIIIIIIIIIIIIIIIIIHIIIIIIIIIIIIIIIIIIIIIIIIIIIIIIIIIIDDDDD
@HISEQ:969:HM2KJBCX2:2:1101:11240:40423 2:N:0:ACTATGCA
GAAACTCCTAGACCTAACTATCCCTATTAATCATTACGGTGATCCTAGAAACCAACAAAATAGAACCATGCCGTCCTATTCTATTATTCCATGCTAATGTATTCGAGCAAAAATGCCTGCTTTAAACACTCTAATTTTTTCAAGGTAAAGGTCCTGGATCCGCAAGACACCCAATTAAGGACATCAAGTTTCTCCAGAAGGTGAGAAATCAACAGCGACAGTTCATACCCCTTAAGGCACGACCATCACGTCAATCCCGAAATTCAACTACGAGCTTTTTAACTGCAACAACTTTAATATACGCTATTGGAGCTGGAATTACCGCGGCTGCTGGCACCAGACTTGCCCTCCAA
+
DDDDDIIIHIIIIIIIIIIIIHHIIIIIIIIIIIIIIIIIIIIHIHHIIIIHIIIIHIIIIIHHIIHIHIIIIIIIIIIIIIIIIIHGHIHIIHHHIIIIHHHHIIIIIIHHIIIIIIIIIIIIIIIIIIIIIIIIHIIIIIIIIIIIIIIIIIIIIIIIIIIIIIIIIIIIIIIIIIIIIIIIHIIIIHGH?IIIIIIIIIIIIIIIIIIIIIIIIIIIIIIIIIIIIIIIIIIIIIIIIIIIIIIHIIHHIIIIIIIIIIIIIIHIIIIIIIIIIIIIIIIHIIIIIIIIIGIIIIHHHGIIIIIIIIIIIIIIIIIIIIIIIIIIIIIIIIIIIIIIIIIIIIIIDDDDD
@HISEQ:969:HM2KJBCX2:2:1101:1457:40532 2:N:0:ACTATGCA
GAAACTCCTAGACCCAACTATCCCTATTAATCATTACGGTGGTCCTAGACCAACAAAATAGAACCAACGTCCTATTCTATTATTCCATGCTAATCTATTCAAGCAAAAGCCCGCTTTAAACACTCTAATTTTTTCAAGGTAATGGTCCTGGTTCCCCGACACACCCAATAAAGGGCATACCGGCTCACCAGAAGGATAGACCCGACAACAGAACAATACTCGCCAGAGACGGACCGTCCGGTCAGGCCTAAAATTCAACTACGAGCTTTTTAACTGCAACAACTTTAATATACGCTATTGGAGCTGGAATTACCGCGGCTGCTGGCACCAGACTTGCCCTCCAA
+
DDDDDIIIIIIIIIIIIIIIIHIIIIIIIGIIIIIIIHIIIIIIIIIIIIIIIIIIIIIGHHHIIIIIIHIIIIIIIIIHIIIIHIIIIIIHHHIIIIIIIIIIIIIIHIIIIIIHIIHIHIIIIIIIIIIIIHIHIIIHHIHIIHIIIIHHHIIHIIIIIIHIIIIIIIIIIIIIIIIIIIIIIIIIHIIIIIIIIIHIIIIIIIIIIIIIIIIIIIIIIIIIIIIIIIIIIIIIIIIIIHGIIIHHHIIIIIIIIIIIHIIIIIIIIIIIIIIIIIIIIIIIIIIIIIIIIIIIHHHIIIIIIIIIIIIIIIIIIIIIIIIIIIIIIIIIIIIIIIIDDDDD
@HISEQ:969:HM2KJBCX2:2:1101:15373:40670 2:N:0:ACTATGCA
GAAACTCCTAGACCCAACTATCCCTATTAATCATTACGTCAATCCTAGAAACCAACAAAATAGGATCAACGTCCTATTTCATTATTCCATGCTAATGTATTCAAGCGCGAGCCTGCTTTAAACACTCTAATTTTTTCAAAGTAACAGTCCTGATTCCCCACCACACCAAATTAATGACATGATGGTTCGTCAGAAGGTAGAAATCAGTAACACCAGTACGTACCGAAGGCACGACCAGCGTACTAATCCCGAAATTCAACTACGAGCTTTTTAACTGCAACAACTTTAATATACGCTATTGGAGCTGGAATTACCGCGGCTGCTGGCACCAGACTTGCCCTCCAA
+
DADBDHIEGH?HI?HEHIIIIIIIHIIIIIIIIIGIIIIIIHHIIIHGIIIHEFHIHIIGIIHHHICCHEHHHHGHHHIEHIHEHIIHHHHHHIHHIHIIIHIIIIGIHHHHIHHGHHIHIIIIHIIHIHHIHGHEIIIHIHIIHIIIIIIIIIIIHIHHHEHHHHHIHIIIIHIIIIIHIIIIIIIHIIIIIIIIIHIIIIIIIIIIIIHGCGIIIHIIIIIIIIIIIIIIIHHIIIIIIIIHIIIIIIIIHIIIIHHHIHIIIIIIIIIIIHIIIIIIIIIIIIIIIIIIIIIIIIIHIIIIIIIIIIIIIIIIIIIIIIIIIIHIIIIIIIIIIIIHDDDDD
@HISEQ:969:HM2KJBCX2:2:1101:5631:41186 2:N:0:ACTATGCA
GAAACTCCTAGACCCAACTATCCCTATTAATCATTACGGTGGTCCTAGAAACCAACAAAATAGAACCACAACGTCCTATTCTATTATTCCATGCTAATCTATTCAAGCAATAGCCCGCTTTAAACACTCTAATTTTTTCAAGGTAATGGTTCTGGCTCCCCAACACACCCAATAAAGGGCATACTGGTTCACCAGAAGGAAGACCCGACAGCAGACAGTACTCGCCAAAGACGGACCGCCCGGCCAGGCCTAAAATTCAACTACGAGCTTTTTAACTGCAACAACTTTAATATACGCTATTGGAGCTGGAATTACCGCGGCTGCTGGCACCAGACTTGCCCTCCAA
+
DDDDBFDHHIHHHHHGHEHCFHIGHHIHHIF?CHIE@HIIIEEGHHEEHHIHIIIIFIC1DCE<CHFHHE@EHHEHIHCCCEC?CFFGHIIHHHECIIIIHFEIIHHHHHHHIGGCHHHH@GHB8DGIHHHIIHHHIGIHGIHIIHGIIHHC@ECDC<<E?CIHHCHHGHHGE@GIIHHHIHIIIHEF<HEEHIIIIIHEHIHHIIHHIHEFG?FEFIIIIHHIIHHHIHHHIHHDIIHIIGHECFHH@HIHFHEGHEIHIIHEC@EEC@HHEHHHHEEIIIHIHHGFEECHHIIIHHIIHHEHHHIIIIIIIHHDIIHHCIIFHIHIIIIIHGHIIIIHEDCDDB
@HISEQ:969:HM2KJBCX2:2:1101:9626:41271 2:N:0:ACTATGCA
GAAACTCCTAGACCCAACTATCCCTATTAATCATTACGTCGATCCTAGAAACCAACAAAATAGAATCAAACGTCCTATTTCGTTATTCCATGCTAATGTATTCAAGCGTGAGCCTGCTTTAAACACTCTAATTTTTTCAAAGTAACAGTCCTGATTCCCCAAGACACCAAATTAATGACATCATGGTTCGTCAGAAGGTAGGAATCAATAATACCAGTACGTACAATAGCACGACCAATAAATTGATCCCGAAATTCAACTACGAGCTTTTTAACTGCAACAACTTTAATATACGCTATTGGAGCTGGAATTACCGCGGCTGCTGGCACCAGACTTGCCCTCCAA
+
DDDADIIIIIIFHIIIIIIIIIIIIIIIIIHIIIHHHFHHIIIIIIHIIIIHIHIIGI?HHICHHEHIIIEHHIIIIIIHIGIIHIHHCHHHHIIIHHHIIIIIIIIHHHHHEHHHIIIHHEHHIHIGIIIIIIIIIIIHHIIIIIIIIIIIIIIIIIIHHIHHHIIIHIIHHHIIHFHHIIIIIIIHHGIIIIIIIIIIIIIIIIIHHIHIHIHHIIHHIIIIIIIIIIIHIIHIIIIIIIHHIIIIHHGIIHIIHIIIIIIIIIIIIIIIIIIIIIHIIIHIIIIIIIIIIIIIIIIIIIIIIIHIIIIIIIIIIIIIIIIIIIIIIIIIIIIIIIIIDDDDD
@HISEQ:969:HM2KJBCX2:2:1101:18170:40837 2:N:0:ACTATGCA
GAAACTCCTAGACCCAACTATCCCTATTAATCATTACGGTGATCCTAGAAACCAACAAAATAGAATCATGCAGTCCTATTTTATTATTCCATGCTAATGTATTCAAGCAAAATGCATGCTTTAAACACTCTAATTATTTCAAAGTAACAGTCCTAATTCCCCATGACCCCAAATTAATGACATCATGGTTCGTCAGAAGGTAGGAATCAATAATACCAGTTCGTACAATAGCACGACCAATAAATTGATCCCGAAATTCAACTACGAGCTTTTTAACTGCAACAACTTTAATATACGCTATTGGAGCTGGAATTACCGCGGCTGCTGGCACCAGACTTGCCCTCCAA
+
<D00DHI@<G11DF1<C@<C1<CHHHGH1DHICH1<11<1<1CGCGE1C?1<CHEH<<D<FC1<1DG?HHH11<1@<D11CF1GG1DCG<D111<<C?@HF1<1FE11<1<<11</<C1<FH?C1GAHHA<1HCC$<<CFGEH8HHGA1E@B7<$CECF<DDF?CC4#IHD<GGHHCF@FF0CECH0C5E=H@IHHFF0HEEG0@D9EHGEHCHH?F?C<0FEHD1HFF<00CFGD11EHFC<111>HF</?EHGD11<C<@IH@<<C01<11?FD?HEECG?H@CH@HF@HHHCCFEF1D1@EH?GF1?HHECC//HC<111HHF@@CC@C1<HIHHHCGHDDADD
@HISEQ:969:HM2KJBCX2:2:1101:7405:41663 2:N:0:ACTATGCA
GAAACTCCTAGACCCAACTATCCCTATTAATCATTACGGTGGTCCTAGAAACCAACAAAATAGAACTACAACGTCCTATTCTATTATTCCATGCTAATCTATTCAAGCAATAGCCCGCTTTAAACACTCTAATTTTTTCAAGGTAATGGTCCTGGCTCCCCAACACACCCAATAAAGGGCATACTGGTTCACCAGAAGGAAGACCCGACAGCAGACAGTACTCGCCAAAGACGGACCGCCCGGCCAGGCCTAAAATTCAACTACGAGCTTTTTAACTGCAACAACTTTAATATACGCTATTGGAGCTGGAATTACCGCGGCTGCTGGCACCAGACTTGCCCTCCAA
+
ADADDIIIIIGHIIIIIHHHIIIIIIIIIIHIIIIIIHGHIIIHEHIHIIIIIHIIHHGIIHHEFHHIIHHHHHHHHIIGIIIIIHIFHIHHGFHHHHHIIGHHIIIIIIIIIIHIIHIIIHIHIHIIHIIHIHHIGHIIIIHIIIIHHIIIIHHHHHHHHEIIIIIIGIIIIIIIIIIIIIIIIIIHIGIIIIIIIIIIIIIIIIIIIH>HI<IIIIIIIIIIIIIIIIII=IIIIHHHIIIIIIIIIIIIIIIHIIHIIIIIIIIIHIIIIIHIIIIIIIIIHIIGIIIIIIIIIIIIIIIIIIIIIGIIIIIIIIIIIIIIIIIIIIIIIIIIIIIIIDDDBD
@HISEQ:969:HM2KJBCX2:2:1101:17751:42113 2:N:0:ACTATGCA
GAAACTCCTAGACCCAACTATCCCTATTAATCATTACGTGATCCTAAAACCAACAAAATAGAACCATCGTCCTATTTTATTATTCCATGCTAATGTATTCAAGCAAAAATGCCCGCTTTAAACACTCTAATTTTTTCAAAGTAAAGGTCCTGATTCATCGAAACACCCAAGAGCATCCCGAATCACCAGAAGGTGAGAAATTGGCTACACACCGTTTCATGCCCCTAAAGGCACAATCGATATATCCCAATTCCGAAATTCAACTACGAGCTTTTTAACCGCAACAACACTAATATACGCTATTGGAGCTGGAATTACCGCGGCTGCTAATACCAGACTTGCCCTCCAA
+
DCDDCIIIIIGIIIHIIIIIIHIIIIIIHHHIIHIIIIIHEHIIIIIIIIIIIIIIIIIGIHIIIIHICHHHIIIIIIIIIHEIIECHHIEHHHHHHGIFHHHHIIIIIIIHIIIIIIIIIIIHIIIIIIIIHIIHIIIIIHIIIIIIIIHHIIFHIHHHHIHIIHHIIIGIIHGHIIIIHFHIIHIIIHIHGEHIHIIIIIIIIIIIIHHIIIIHHIIIIIIIIIIIIIIIIGIIIIIIIIIIHHHFIIIHIIIIIIIIHIIIIHHIIIIIIIIIIIIIIHHHIIIIHIIIIIIIHIIIIIIIIIIIIIIIIIIIIIIIIIHIIIIIIIIIIIIIIIIIIIIIDDDDD
@HISEQ:969:HM2KJBCX2:2:1101:8736:42231 2:N:0:ACTATGCA
GAAACTCCTAGACCCAACTATCCCTATTAATCATTACGTCAATCCTAGAAACCAACAAAATAGGATCGAACGTCCTATTTCATTATTCCATGCTAATGTATTCAAGCGTTAGCCTGCTTTAAACACTCTAATTTTTTCAAAGTAACAGTCCTGTTTCCCTGCAACACCAAATTAATGACATTACAGTTCTTCAGAAAGGAGGAATCAGCGAAGCCAGTGCATACCAGTGGCACGACCAACCTGCTGACCCCGAAATTCAACTACGAGCTTTTTAACTGCAACAACTTTAATATACGCTATTGGAGCTGGAATTACCGCGGCTGCTGGCACCAGACTTGCCCTCCAA
+
DDDDDIHIIHHIIIIGFIIIIIIIIIIIIIIIIIIIIIIIIHIIIHIIIIIIHIIIIHIIIEEHHHICHFHGIHIIIEEHHHHHIHHCHHHIIHIHIIIIIGHHHIIHHIHIIIIIIIIHHHHIIIHHIIIIIIIIIIIIIIIIIIIIHIIIIIIIIHIIIIIIIHIIIIIIIIIIIIIIIIIHHIIIIIIIIIIIIIIIIIIHHIIIIIIHHIIIIIIIIIIIIIIIIIIIIHIIIIHIIIIHIIIIIIIIIIIIIIIIIIIIIIIIIIIIIIHIIIIIIIIIIIIHHIIIIIIIIHIIIIIIIIIIIIIIIIIHIIIIIIIIIIIIIIIIIIIIIIIIIDCDDD
@HISEQ:969:HM2KJBCX2:2:1101:4860:43419 2:N:0:ACTATGCA
GAAACTCCTAGACCCAACTATCCCTATTAATCATTACGTCAATCCTAGAAACCAACAAAATAGGATCGAACGTCCTATTTCATTATTCCATTCAAATGCATTCAAGCGTTAGCCTGCTTTAAACATTCTAATTTTTTCAAAGTAACAGTCCTGTTTCCCTGCAACACCAAATTAATAGCATTACAGTTCTTCAGAAAGGAGGAATCAGCGAAGCCAGTGCATACCAGTGGCACGACCAACCTGCTGACCCCGAAATTCAACTACGAGCTTTTTAACTGCAACAACTTTAATATACGCTATTGGAGCTGGAATTACCGCGGCTGCTGGCACCAGACTTGCCCTCCAA
+
B0000<1111DH11D110<<<1<11CC1<CH1<<FH1<<1<01<F1<D1<111<DG1<<1<11<1110<11/<D0<1<11<<11D11<C<11111<11/@HF4<D5F0H9HDHEFCHF1@HEFHI$<B11<DADG1EEIHH@B<6G<@DC77:<1@E0AC1IHGCD0HG<EFDHGC#@EGGCD@?C/</<<<FGH@HFDF?7F@D:CG<D<DC<CFEIH@CC1HFF<@C0<C?EGC<<<<<11<<0<///1EIIHEFCCEEHHEE@CIIIHIIG@HG<<1F@CHF1F1@HEIHGCC@F<<FCIHG1CIH?IHDE?<C/G@FCHC<F@GCIHHGH@<E@?DHDB@DB
@HISEQ:969:HM2KJBCX2:2:1101:5754:42955 2:N:0:ACTATGCA
GAAACTCCTAGACCCAACTATCCCTATTAATCATTACGGTGATCCTAGAAACCAACAAAATAGAATCATGCCGTCCTATTTTATTATTCCATGCTAATGTATTCAAGCAAAATGCCTGCTTTAAACACTCTAATTTTTTCAAAGTAAAGGTCCTGGTTCCCCGCGACACCCAATTAAGGGCATCGCGGTTCTCCAGAAGGTGAGAAATTGACTACACCAGTTCATACCCCTTAAGGCACGACCGATGTGTCAATCCCGAAATTCAACTACGAGCTTTTTAACTGCAACAACTTTAATATACGCTATTGGAGCTGGAATTACCGCGGCTGCTGGCACCAGACTTGCCCTCCAA
+
DBDDBIIGIIHHIIIIIIIIIIIIIGIIIIHIIIIIIIIIIIIIIIIIIGIIIIIIIIHIHIIGHHHIIIHIIHIIEHHHIIIIHFIGIHIGIIHIIIIIGDHHIIIIIIIIHIGHHIIIHIIIIGIHIIIHFIIIIIIIIIIIHIIIIIIIIHIIIHHHHIIIHGHHIIIHFHHHHGFCHHHEHIIHFHHIIIGIIIHGHFGHHGIHHIHHHHIF?IHIIIHHHFHHIGHIHHEHHGIIFCGGIIHHHHCHHHGIHHHFEEFIHHGCHIIIHHCIIHIGIIIIHHHFFCEGHGIIHHHHIIHHC?FGIHGHHIIIIGIIIIIHIHFHIIIIIIIIHIHHFHIHIIIDDDDD
@HISEQ:969:HM2KJBCX2:2:1101:11773:43410 2:N:0:ACTATGCA
GAAACTCCTAGACCCAACTATCCCTATTAATCATTACGGTGGTCCTAGACCAACAAAATAGAACCAACGTCCTATTCTATTATTCCATGCTAATCTATTCAAGCAAAAGCCCGCTTTAAACACTCTAATTTTTTCAAGGTAATGGTCCTGGTTCCCCGACACACCCAATAAAGGGCATACCGGCTCACCAGAAGGATAGACCCGACAGCAGAACAGTACTCGCCAGAGACGGACCGTCCGGTCAGGCCTAAAATTCAACTACGAGCTTTTTAACTGCAACAACTTTAATATACGCTATTGGAGCTGGAATTACCGCGGCTGCTGGCACCAGACTTGCCCTCCAA
+
@DDDDIIIIIIIIIIIIIIIIIIHIIIIHIGIIIHHIIHIIHIIHIHIIIIIIIIHEHHIHIHHIIIDHCGHHHHIIIIIGHIIIIIEGHHIHHIIIHHHIIIHIHIIHDFEEDCHHHIIIIIIIIHHHGIHIIIHHIIIHHHHIHIHIIIIIIIIHHHEIIHHIIHIHGHHIIIHHHIIIIIIIIIIIIIIIIIIIIHHIIIIIIIIIHHEGHHIIIIIIIIIIIIIHIIIHIIIIHIIIHHIIIIIGIIIIHIIIIIHFIIIIIIIIIIIIIIIIIIIHHIIIIIIIIIHIIIIHHHIIIIIIIIIIIIIIIIIIIIIIIIIIIIIIIIIIIIIIIIDDDDD
@HISEQ:969:HM2KJBCX2:2:1101:12365:43231 2:N:0:ACTATGCA
GAAACTCCTAGAACCCAACTATCCCTATTAATCATTACATCGATCCTAGAAACCAACAAAATAGAATCTGATGTCCTATTTCATTATTCCATGCTAATGTATTCAAGCGTAAGCTTGCTTTAAACACTCTAATTTTTTCAAGGTAACAGTCCTAATTCCCCATAACATCAAATAAATGACATTATGGTTCTTTAGAAGGTGAGAACCAATAAAACCAGTACATACCAAGGCATGACCGATTCCTTGATCCCGAAATTCAACTACGAGCTTTTTAACTGCAACAACTTTAATATACGCTATTGGAGCTGGAATTACCGCGGCTGCTGGCACCAGACTTGCCCTCCAA
+
DAADDIIIIIIIIIIIIHIIIIIIIIHIIHHGHIIIIIIIIHCHIIFHHIIIIIHIIH?HHHHHIIIIIGIGHFHHHIIGHHIIH?HHHFHHHHIHIIIIHIIHIIIIIIHIHHIIIIIIHIHIIIIIHIIIIIIIHHIIHHIIHIIIHHHGIHIIIIIGIIIIIIIIIIHHIIIIIIHHIIHIHIIHIHIIIIIIIIIIIIIIIIIIIIIIIIIIIIIIIIIIIIIIIIIIIIIIGIIIIIIIIIIIIHIIGHIIIHIIIIIIIHIIIIIIIIHHIIIIIIIIIIIIIIIIIIIIIIIIIIIIIIIIIIIIIIIGIIIIIIIIIIIIIIIIIIIHIIHIIDDDDD
@HISEQ:969:HM2KJBCX2:2:1101:12875:44226 2:N:0:ACTATGCA
GAAACTCCTAGACCCAACTATCCCTATTAATCATTACGGTGGTCCTAGACCAACAAAATAGAACCAACGTCCTATTCTATTATTCCATGCTAATCTATTCAAGCAAAAGCCCGCTTTAAACACTCTAATTTTTTCAAGGTAATGGTCCTGGTTCCCCGACACACCCAATTAAGGACATACCGGCTCACCAGAAGGATAGACCCGACAACAGGACAGTACTCGCCAGAGACGGACCGCCCGGTCAAGCCTAAAATTCAACTACGAGCTTTTTAACTGCAACAACTTTAATATACGCTATTGGAGCTGGAATTACCGCGGCTGCTGGCACCAGACTTGCCCTCCAA
+
DDDDDIIIHIHHHIIIIIIIIIIIIIIIIIIIIIIIIIIIIIIIIHHIIIIIIIIIIHHIHIIIIIIIIIIIIIIIIIIIIHIIIIIIIIIIIIIIHHIIIIIIIIIIIIIHIIHIIIIIIIIIIIIIIIIIIIHIIIHIIHHHHHIIHHIHHIIHIIIIIIIIIIIHHHIHIIIIIIIIIIIIHIIIIIIIIIIIIIIIIIIIIIIIIIIIIIIIIIIIIIHIIIIIIIIIIIIIIIIIIHIIIIIIIIIIIIHIIIIIIIIIIIIIIIIIIIIIIIIIIIIIIIIIIIIIIIIIHHHIIIIIIIIIIIIIIIIIIIIIIIIIIIIIIIIIIIIIIIIDDDDD
@HISEQ:969:HM2KJBCX2:2:1101:14473:44351 2:N:0:ACTATGCA
GAAACTCCTAGACCCAACTATCCCTATTAATCATTACGTCGATCCTAGAAACCAACAAAATAGAATCAAACGTCCTATTTCATTATTCCATGCTAATGTATTCAAGCGTAAGCCTGCTTTAAACACTCTAATTTTTTCAAAGTAACAGTCCTGATTCCCCACGACACCAAATTAATGACATCGCGGTTCTTCAGAAGGTAGGAACCGATAATGCCAGTGCGTACCGAAGCACGACCAACAATTCGATCCCGAAATTCAACTACGAGCTTTTTAACTGCAACAACTTTAATATACGCTATTGGAGCTGGAATTACCGCGGCTGCTGGCACCAGACTTGCCCTCCA
+
DDDDDIIGHIIIIIIIIIIIIIIIIIIIIIIIIGIIIIIIIIHHIIIIHIIIHHIIHIIIIIHHIIIIIIIIHHIIIIHIIIIIIIIHIIIIHIIIIIIIIGIIHIIIIHIIIIIIIIIIHHIIIIIIIIIIIIIHIIIIIIIIIHHIIIIHIIHIIIIIIIIIIIIHIIHIIHHIIHIIIIIIIIIIIIIIIIIIIIIIIIIIIIIIIIIIHIIIIHIIIHIIIIIIIIIIIIIIIIIIIIIIIIHIIIIIIIIIIIHHHEIIHIIIIIIIIHIIIIIIIIIIIIIIIIIIIIIIIIIIIIIIIIIIIIIIIIIIIIIIIIIIIIIIIIIIIIIIIIIDDDDD
@HISEQ:969:HM2KJBCX2:2:1101:6726:45416 2:N:0:ACTATGCA
GAAACTCCTAGACCCAACTATCCCTATTAATCATTACGGTGGTCCTAGACCAACAAAATAGAACCAACGTCCTATTCTATTATTCCATGCTAATCTATTCAAGCAAAAGCCCGCTTTAAACACTCTAATTTTTTCAAGGTAATGGTCCTGGTTCCCCGACACACCCAATAAAGGACATACCGGCTCACCAGAAGGATAGACCCGACAGCAGAACAGTACTCGCCAGAGACGGACCGTCCGGTCAGGCCTAAAATTCAACTACGAGCTTTTTAACTGCAACAACTTTAATATACGCTATTGGAGCTGGAATTACCGCGGCTGCTGGCACCAGACTTGCCCTCCAA
+
DDAADHIIHH?GHC@EHIIIIIECGHIIFEH@CEHGIGEHHEHIGGHIGHIIIIHCHHHHFHHHIIIII@?E<1@GHHHHHFHI1D1CEGHFHEHHIIHHIGDHIIIHIHHEHHHHHGEHIIGEGGHHHHGE@@FGF@HHHHHGHHHIF?FEEIHHHGHIIIHHHIHHEGCIHHHGEHEHH6@IIIHFEGHHHEHEIHHHEHHHIHHEGHIHGCHGA/F?DHIIIHGAGHCCEHHIHGHEEGEIIHHFCHHHFECGIIHHHG<CCH@HCCFHGEHIIIIIIHGCEIGIIHIIIIIHGCGHEHEHIHIHF@GHE<HHHIHFIIIIHHIIHEGCIHIGIIHDABDD
@HISEQ:969:HM2KJBCX2:2:1101:12765:45531 2:N:0:ACTATGCA
GAAACTCCTAGACCCAACTATCCCTATTAATCATTACGGTGGTCCTAGACCAACAAAATAGAACCAACGTCCTATTCTATTATTCCATGCTAATCTATTCAAGCAAAAGCCCGCTTTAAACACTCTAATTTTTTCAAGGTAATGGTCCTGGTTCCCCGACACACCCAATAAAGGGCATACCGGCTCACCAGAAGGATAGACCCGACAGCAGAACAGTACTCGCCAGAGACGGACCGTCCGGTCAGGCCTAAAATTCAACTACGAGCTTTTTAACTGCAACAACTTTAATATACGCTATTGGAGCTGGAATTACCGCGGCTGCTGGCACCAGACTTGCCCTCCAA
+
BDDDDIHIHIIHIIIIIIIIIIIIIIIIIIIIIIHIIIIIIHIIIIIIIIIIIIIIIIIIHHIHIIIIIIIIHIHHHIIHIIIHIIIIIIIHHHIIIIIIIHHHIIIIIIIIIIIIIIIIIIHIIIIIIIIHIIIIIIIIIIIIIIIIIIIIIIIIIIIIIIIIIIIIIIIIIHIIIIIHIIIIIIIIIIIIIIIIIIIIIIIIIIIIIIIIHIIIIIIIIIIIIIIIIIIIIIIIIIIIIIHIIIIIIIIIIIIIIIIIIIIIIIIIIIIIIIIIIIIIIIIIIIIIIIIHIIIHHGHIIIIIIIIIIIIIIIIIIIIIIIIIIIIIIIIHIIIIIIIDDDDD
@HISEQ:969:HM2KJBCX2:2:1101:14285:45597 2:N:0:ACTATGCA
GAAACTCCTAGACCCAACCATCCCTATTAATCATTACGTCAATCCTAGAAACCAACAAAATAGGATCGAACGTCCTATTTCATTATTCCATGCTAATGTATTCAAGCGTTAGCCTGCTTTAAACACTCTAATTTTTTCAAAGTAACAGTCCTGTTTCCCTGCAACACCAAATTAATGACATTACAGTTCTTCAGAAAGGAGGAATCAGCGAAGCCAGTACATACCAGTGGCACGACCAACCTGCTGACCCCGAAATTCAACTACGAGCTTTTTAACTGCAACAACTTTAATATACGCTATTGGAGCTGGAATTACCGCGGCTGCTGGCACCAGACTTGCCCTCCAA
+
D<00<DE1F11D@1<C100<F@11<D1D1D?<<<GE@11<C0D1<FEHHIIC1<<<1C1<DF<11D@<<FH/<1<01C1CFH1C@<CH11CFC11DEHH?IHIIHHEG@EH<FH?AEGDHHEEHFEDCDHHHHIHIIHEGHHEEHHHIIIIIGIIIIIHIIIHG@C07HFHHHHHI:HGHHIIHHEHHHIHIHIIIIIIGH:HHGHIGIGIHFHIGGFEEIIHHFIIHFHIIHFIIIIFGHCHEGIIGIGIIIHIHIIIIIIIIHHHGIIHHIIHIIIIHHHHCHHIIIHGECIHIIIHHHHHIIHIIIIIHIIGIIHHIIIIHIHIIIIIIHFHHGHHGHDDDAB
@HISEQ:969:HM2KJBCX2:2:1101:14349:46533 2:N:0:ACTATGCA
GAAACTCCTAGACCCAACTATCCCTATTAATCATTACGTCAATCCTAGAAACCAACAAAATAGGATCGAACGTCCTATTTCATTATTCCATGCTAATGTATTCAAGCGTTAGCCTGCTTTAAACACTCTAATTTTTTCAAAGTAACAGTCCTGTTTCCCTGCAACACCAAATTAATGGCATTACAGTTCTTCAGAAAGGAGGAATCAGCGAAGCCAGTTCATACCAGTGGCACGACCAACCTGCTGACCCCGAAATTCAACTACGAGCTTTTTAACTGCAACAACTTTAATATACGCTATTGGAGCTGGAATTACCGCGGCTGCTGGCACCAGACTTGCCCTCCAA
+
?DA?DH1CFG1DGHGHIIHIHIG?HGHIIIIIHIHIIHHHHHIIHIFFGHHHHHIIH?GCHH<CG@EHGHI<CGEHHFCEHHHHIG?<FHCHGIGIHHHHHEHIHHHIHHHHEIHHIIIIIHIHHHHIIIIIHHHHIHHHEIIHHHIIIIIIIIIIHHHIGHHEGHIIHHIHHIHIIGIIHFIIIIIIIIIIIIIIIIIHHIIIHIIIHIIHIIIIHHGHIGIHEIIIHIGIIIIIIIIIHGIHFIIIIIIIIHIIIIHHGHIIIIIGIIIHHEFIIIIHHHHHGIIIIIIIHIHIIHIIIIIIIIIIIIIIIIIIIIIIIIIIIIIIIIIHHDEIIIIIIDCDCD
@HISEQ:969:HM2KJBCX2:2:1101:9580:46344 2:N:0:ACTATGCA
GAAACTCCTAGACCCAACTATCCCTATTAATCATTACGGTGGTCCTAGACCAACAAAATAGAACCAACGTCCTATTCTATTATTCCATGCTAATCTATTCAAGCAAATGCCTGCTTTAAACACTCTAATTTTTTCAAGGTAATGGTCCTGGCTCCCCGGTACACTCAATAAAGAACATGCCGGTTCACCAGAAGGTAAGACCCGACACAGAACAGTACTCGCCAAAGACGGACCGCCCGGCCAGGCCTAAAATTCAACTACGAGCTTTTTAACTGCAACAACTTTAATATACGCTATTGGAGCTGGAATTACCGCGGCTGCTGGCACCAGACTTGCCCTCCAA
+
ADDDDIHIHHEHHIIHIIIIIIIIIIIIIIIIIIIIIIHIIHIHCFFEHHIIIIIIIHHHGEHIIHIIHIHIIHHHIIIIIHIHHCHIIIHIIIHIIIIIIIHIIIIIIHIIIIIHHHIIHIIIIIIIHHHHFIHIHIIHHHIIIIIIIIIIIIHHIIIIIIIIIIHIIIIIIIIIHIIIIIIIIIIIIIIIIIHIIIIHIIIIIIIIIIIIIIIIIIIIIIIIIIIHIIIIIIIIIIIHHGIIIIHIIIIIIIIIIIIIIIIIIIIIIIIHIIIIIIIIIIIIIIIIIIIIIIIHHHIIIIIIIIHIIIIIIIIIIIIIIIIIIIIIIIIIIIIIIIDDDDD
@HISEQ:969:HM2KJBCX2:2:1101:13907:47501 2:N:0:ACTATGCA
GAAACTCCTAGACCCAACTATCCCTATTAATCATTACGGTGGTCCTAGAAACCAACAAAATAGAACCACAACGTCCTATTCTATTATTCCATGCTAATCTATTCAAGCAATAGCCCGCTTTAAACACTCTAATTTTTTCAAGGTAATGGTCCTGGCTCCCCAACACACCCAATTAAGGACATACTGGTTCACCAGAAGGAAGACCCGACAACAGGACAGTACTCGCCAAAGACGGACCGCCCGGCCAAGTCTAAAATTCAACTACGAGCTTTTTAACTGCAACAACTTTAATATACGCTATTGGAGCTGGAATTACCGCGGCTGCTGGCACCAGACTTGCCCTCCAA
+
DCDDDHEHHIIIIGHII=GHHHIIHIHIIHGHHIEHHHHHCCCCCGHHIIHHGHEHHIIIIHIIIIEHHEHHHGHIIIEHHHHIIIGHHCGHHIIIHHIHHHHIIHIIIHFFHGCDHHHHHHIIIIIIIIIHEHFIHHHHIIIIIIIIHHIHHHCIHIHFIHIGHEGHGHHHFGHHHHIIIGIHIIHHEFGEHHHIIHHHHIIIGIIIIIIII<HHHGIIIIIIIIIIIIIIHHDHIIIIIIIIIHIIIIHHIHHIHHIIIHGCEHEHIHIIIIIIIIHHHIIHHHHHEHHIIIIHIHGIHIIHIIIIIIIIHGIIIHGIHEHHIIIHIIIIIIIIIIIIIIDDDDD
@HISEQ:969:HM2KJBCX2:2:1101:3049:47948 2:N:0:ACTATGCA
GAAACTCCTAGACCCAACTATCCCTATTAATCATTACGGTGGTCCTAGAAACCAACAAAATAGAACCACAACGTCCTATTCTATTATTCCATGCTAATCTATTCAAGCAAATGCCTGCTTTAAACACTCTAATTTTTTCAAGGTAATGGTCCTGGCTCCCCGGCACACCCAATAAAGGACATACTGGTTCACTAGAAGGTGGACCCGACACAGGACAGTACTCGCCAAAGACGGACCGCCCGGCCAGGCCTAAAATTCAACTACGAGCTTTTTAACTGCAACAACTTTAATATACGCTATTGGAGCTGGAATTACCGCGGCTGCTGGCACCAGACTTGCCCTCCAA
+
DDDADIIIIIIIIIIIIIIII?HHIGIIIIIIIIHIIIIIIIIIIGIIIIIIIIIIIIIIIIHIIIIHIIIHIIIIIIGIIIHIIHIIIIIIIHIIHIIIIHIIIIIIIIIIIIIIIIHIIIIIHHIIIHIIIIIIIHIIIIIIIIHHIIIIIHHHHHIIIIIIIIIIIIIIIIIIIIIIIIIIIIIIIIIIIIIIIIIIIHIIIIIIIIIIII=IIIIIIHIIIHIIIHIIIHIIIIIIIIIIHI=IIIIIIIIIIIIIIIHIIIIIIIIIIIIIIIIIIIIIIIIIIHIIIIIIIHIHHIIIIIIIIIIIIIIIIIIIIIIIIIIIIIIIIIIIIIIIIDDDDD
@HISEQ:969:HM2KJBCX2:2:1101:10765:47304 2:N:0:ACTATGCA
GAAACTCCTAGACCCAACTATCCCTATTAATCATTACGTCGATCCTAGAAACCAACAAAATAGAATCAAACGTCCTATTTCATTATTCCATGCTAATGTATTCAAGCGTAAGCCTGCTTTAAACACTCTAATTTTTTCAAAGTAACAGTCCTGATTCCCCACGACACCAAATTAATGACATCGCGGTTCTTCAGAAGGTAGGAACCGATAATGCCAGTGCGTACCGAGGCACGACCAACAATTCGATCCCGAAATTCAACTACGAGCTTTTTAACTGCAACAACTTTAATATACGCTATTGGAGCTGGAATTACCGCGGCTGCTGGCACCAGACTTGCCCTCCAA
+
<00B@@@CC1DHH1<<1<GFHIH@@F?C<<GC<CF1<11<FD1DHH@1<G1GC<G@<11<<GH1F11<1D@E1<<C1<1<<<1GC11D1DHF<CG@GHEHG?CC@1@<DHF>1G7?F@G1F@GEEHCHEIIHGCA1C;8HEEGECAHHFEIHGB:1?7B7DECBBECEHHGD@FF=ECGDEDDHEHGIHGC>HCGHHHHF/@IHDHHHHH@HDGEIIHECCCEE=CFHCEFDHHEEEFC1EGD<EFDIIIHHGFDCHHHGHHHHFHHEHHIHHGHH?HEHHHIGGC@HG@HHHCHHHHHHHEIHIHHGEHHDHCDGIIIHHEHHEIHFEHFHFC1GCHHEDDD@@
@HISEQ:969:HM2KJBCX2:2:1101:11354:47656 2:N:0:ACTATGCA
GAAACTCCTAGACCCAACTATCCCTATTAATCATTACGGTGATCCTAGAAACCAACAAAATAGAATCATGCCGTCCTATTTTATTATTCCATGCTAATGTATTCAAGCAAAATGCCTGCTTTAAACACTCTAATTTTTTCAAAGTAAAGGTCCTGGTTCCCCGCGACACCCAATTAAGGGCATCGTGGTTCTCCAGAAGGTGAGAAATTGACTACACCAGTTCATACCCCTTAAGGCACGACCGATGTGTCAATCCCGAAATTCAACTACGAGCTTTTTAACTGCAACAACTTTAATATACGCTATTGGAGCTGGAATTACCGCGGCTGCTGGCACCAGACTTGCCCTCCAA
+
DDDDDIIIIGHIIIGHIIIIIIIIIIIIIIIIIIIIIIGIIIIIIIHIIHIIHHFHHIIHIIIIIIIGIIIGIIIIIHIGIIIHHHIIHIIIGIHHHIHIIHIHIIHHIIIIIHHIIIGIHHIIIHIIIIIIIIIIIIIIIHIIIIIIIIIIIIIIHIIIIIIIIIIIIIIIIIIIIIIIIIIHIIIHIIIIIIIIIIIIIIIIIIIIIIIIIIIIIIIIIIIIIIHHIIIIIIIIIIII>IIIIIIIIIHIIIIIIIIIIHIIIIIIIIIIIIIIIIIIIIIIIIIIIIIIHIIIIIIIIIIIIIIIIIIIIIIIIIIIIIIIIIIIIIIIIIIIIIIIIIIIIIIDDDDD
@HISEQ:969:HM2KJBCX2:2:1101:2542:48435 2:N:0:ACTATGCA
GAAACTCCTAGACCCAACTATCCCTATTAATCATTACGTCGATCCTAGAAACCAACAAAATAGAATCAAACGTCCTATTTCATTATTCCACGCTAATGTATTCAAGCGTAAGCCTGCTTTAAACACTCTAATTTTTTCAAAGTAACAGTCCTGATTCCCCACGACACCAAATTAATGACATCGCGGTTCTTCAGAAGGTAGGAACCGATAATGCCAGTGCGTACCGAGGCACGACCAACAATTCGATCCCGAAATTCAACTACGAGCTTTTTAACTGCAACAACTTTAATATACGCTATTGGAGCTGGAATTACCGCGGCTGCTGGCACCAGACTTGCCCTCCAA
+
D@@@DH1GH1<FE11<10D@GHF?GFGEFHH1F@C<GCCC</CEHHIH@<@FGHCECCFFEHIHIHHI?FHD<CGEHHIIECCFCE?1CGE@HC@IHHGGEHEIIHECDGHDHDHHHIIIHIIHHIHHGHFHIIHHHHB1IHHHHHHHGHFHGHHHIHHHGGHHHHHEHEHHEHHIHHGCEHHDHHHEIHHIHHHGF@EHHIIHIIHHFHHGEIIHIIHGHFGEH@IIH<HHEIHHHHGHFGC<HDHE@G?HHGFFIHHEC<CEEHHHHIHDF@HHCHHHHCFHGCHGFCDHGDHIIIIHHHHGIHFEIHHIIIHDHIHIHEHHHHIIIHIHHECG=DHE@DD@D
@HISEQ:969:HM2KJBCX2:2:1101:16143:48866 2:N:0:ACTATGCA
GAAACTCCTAGACCCAACTATCCCTATTAATCATTACGGTGGTCCTAGACCAACAAAATAGAACCAACGTCCTATTCTATTATTCCATGCTAATCTATTCAAGCAAAAGCCCGCTTTAAACACTCTAATTTTTTCAAGGTAATGGTCCTGGTTCCCCGACACACCCAATAAAGGGCATACCGGCTCACCAGAAGGATAGACCCGACAACAGAACAGTACTCGCCAGAGACGGACCGTCCGGTCAGGCCTAAAATTCAACTACGAGCTTTTTAACTGCAACAACTTTAATATACGCTATTGGAGCTGGAATTACCGCGGCTGCTGGCACCAGACTTGCCCTCCAA
+
DDDDDIIIHHIIIHIHHIIIIIIIIIIIIIIHIIIIIIIIIIIEEEHIIIIIIIIIIHHIIHIHIIIIIIIIIIIIIIIIIIIIIIIIIEHGHHIIHHIIIIHIIIIIIIIIIIIIIHIHIIIHIIIIIIIIIIHIHIIIIIIIHIIIIIIHIIHIIIIIIIIIIIIIIIIIIIIHIIIIIIIIIIIIIIIIIIIIIIHIIIIIIIIIIIIHHEIIIIIIIIIIIIIIIIIIIIIIIIIIIIHHIIIIIIIIIHHIIIIIIHIIIIIIIIIIIIIIIIIIIIIIIIIIIIIHIIIIHGHIIIIIIIIIIIIIIIIIIIIIIIIIIIIIIIIIIIIIIIIDDDDD
@HISEQ:969:HM2KJBCX2:2:1101:16293:49194 2:N:0:ACTATGCA
GAAACTCCTAGACCCAACTATCCCTATTAATCATTACATCGATCCTAGAAACCAACAAAATAGAATCGGATGTCCTATCTCATTATTCCATGCTAATGTATTCAAGCGTGAGCCTGCTTTAAACACTCTAATTTTTTCAAGGTAACAGTCCTAATTCCCCGTGACACCAAATTAATGGCATTACGGTTCTTTAGAAGGTGAGAAATCAATAATATCAGTACATACCAACGGCATGACCGAAACATTGATCCCGAAATTCAACTACGAGCTTTTTAACTGCAACAACTTTAATATACGCTATTGGAGCTGGAATTACCGCGGCTGCTGGCACCAGACTTGCCCTCCAA
+
CDDDDIIHHGHIIHHHICCHEHHIIIHGGEHHIHIIIHHIIIIFEHFHIEHHHICEHCHHIHEGHHFHHFIIHHHIGHCH@@FHHHEHEHIFEEHIIIHHHHEHHCHIHHHFIIIHHHHHIIIIIHGGHIIHFGGHIIIIHIIIHHHGHG@CHHHHIIHIHHGHIHGIIHHGHHHIIIIIHHIIGIIIIIIHI;IHIHHHHHIIHIIIIHIIHHGIHHHIIIGIGIIIIIIIIIIIIIIIIIHHHHHHGFIIIIIIHIIIIIIHHEHGIIIIIHIIHHHIIIIIHHHIHIHHIIIIIIIIIIIHHHHIHHIIIIIIIIIIIIIIIIHIIIIIIHIIIIIIIIDDDDD
@HISEQ:969:HM2KJBCX2:2:1101:3059:48878 2:N:0:ACTATGCA
GAAACTCCTAGACCCAACTATCCCTATTAATCATTACGGTGATCCTAGAAACCAACAAAATAGAACCATGCCGTCCTATTCTATTATTCCATGCTAATGTATTCGAGCAAAAATGCCTGCTTTAAACACTCTAATTTTTTCAAGGTAAAGGTCCTGGATCCGCAAGACACCCAATAAAGGACATCAAGTTTCTCCAGAAGGTGAGAAATCAACAGTAACAGTTCATACCCCTTAAGGCATGACCGTCACGTCAATCCCGAAATTCAACTACGAGCTTTTTAACTGCAACAACTTTAATATACGCTATTGGAGCTGGAATTACCGCGGCTGCTGGCACCAGACTTGCCCTCCAA
+
D@D@DHHIEHHHHHIFGHIIHHEHIHGHIIFEHEFHHHHHGII?GHIHHFH?@GEHH?H1CHE?GFEHHHH?CHHHIFH@CFFEHHCHHHHHHGHF1F@FEFEHHGH=HIIHHG<H@?FHF@6GHHFHHFIIHIHHCHFHEEHFHHHIHEHHIIHHIHHHHHCIIGIHHG?HIIIIIIIIIIHIIIIIHHHIIIIIIHIIIIIIIIIIHIIIIHHEHFGIGIHIIHCIIIIIIIIGIIHFIIIIGIGIIIHFHHEIHIIIIIIIIIIHHHHHEHIIHHHHHIIHHIIIIIIIIHIIIIIIIIHIIIIIIIIIIIIIIIIHIIIIIIIIIIIIIIIIIIIIIIIIIIIIDDDCD
@HISEQ:969:HM2KJBCX2:2:1101:4774:49746 2:N:0:ACTATGCA
GAAACTCCTAGACCCAACTATCCCTATTAATCATTACGGTGGTCCTAGAAACCAACAAAATAGAACCACAACGTCCTATTCTATTATTCCATGCTAATCTATTCAAGCAATAGCCCGCTTTAAACACTCTAATTTTTTCAAGGTAATGGTCCTGGCTCCCCAACACACCCAATAAAGGACATACTGGTTCACCAGAAGGAAGACCCGACAGCAGACAGTACTCGCCAAAGACGGACCGCCCGGCCAGGCCTAAAATTCAACTACGAGCTTTTTAACTGCAACAACTTTAATATACGCTATTGGAGCTGGAATTACCGCGGCTGCTGGCACCAGACTTGCCCTCCAA
+
DDDDDIIIIIIIIIIIIIIIIIIIIIIIIIIIIIIIIHIHIIIIIIIIIHIIIIIIIHIHIIHIIEHIIIIHHHHHIIIIIIIIIIGIIIIIIHHHIIIIIHIHIIIHIIIIIIIIIIIIIIIIIIIIHIHHHIIIIHIIIIHIHHIIIIIIIIIIHIIIIIIIIIIHIIIIIIIIIIIIIIIIIHIHHIIIIIIIIIIIIIHIIIIIIIIIIIIIIIIIIIIIIIIIIIIIIIIIIIIIIIIHHIIIHHIIIIIIIIIIIIIIIIIIIIIIIIIIIIIIIIIIIIIIIIIIIIIIIIIIIIIIIIIIIIIIIIIIIIIIIIIIIIIIIIIIIIIIIIIIIDDDDD
@HISEQ:969:HM2KJBCX2:2:1101:20811:49160 2:N:0:ACTATGCA
GAAACTCCTAGACCCAACTATCCCTATTAATCATTACGGCTCTCCTAGAAACCAACAAAATAGGAGCGCCGTCCTATTCTATTATTCCATGCTAATGAATTCGAGCAAAGGCCTGCTTTGAACACTCTAATTTTTTCAAAGTAAAAGTCCTGCTTCCCGAACACACCCAGTGAAGGGCATGCCGTTCCGCAGAAGGAAAGGCCCGGCCGAACCAGTGCACGCGGTGAGGCGGACCGGTCAGCCAGGCCCAAGGTTCAACTACGAGCTTTTTAACTGCAACAACTTTAATATACGCTATTGGAGCTGGAATTACCGCGGCTGCTGGCACCAGACTTGCCCTCCAA
+
BD@?<11C<CFC11<<DEG?G1DCCFHHIHIEHIHFHC0?D@<<D@GHHHH<1<DC1GHH?H11DFH//</<<C0F<@GCC11<@1<<<D1<1<111/<11<D<<HBBF<%<F@GHB@FEBD8<<BCEDHEE1GHH1DH81<EF<EE=21-CE?0?<9<F9E?@.,:8.,ECG@@,HE??-8=/-DGHG/HHF/@G?FHCCC<CECC<0@C.EFCEHBFA->C1D0<=AF::ADCHGFAEFC=ECAF=CAD1GG??HGEHCG@F10HEEEHF<EEEGEHHHD@@C1C<1<<<<GHHH@@@HHFHF@E@HG?HC<</1@CCEHHG1EHEHFHIIHEH?ECB?@@@
@HISEQ:969:HM2KJBCX2:2:1101:9709:49819 2:N:0:ACTATGCA
GAAACTCCTAGACCCAACTATCCCTATTAATCATTACGGTGATCCTAGAAACCAACAAAATAGAACCATGCCGTCCTATTCTATTATTCCATGCTAATGTATTCGAGCAAAAATGCCTGCTTTAAACACTCTAATTTTTTCAAGGTAAAGGTCCTGGATCCGCAAGACACCCAATAAAGGACATCAAGTTTCTCCAGAAGGTGAGAAATCAACAGTAACAGTTCATACCCCTTAAGGCATGACCGTCACGTCAATCCCGAAATTCAACTACGAGCTTTTTAACTGCAACAACTTTAATATACGCTATTGGAGCTGGAATTACCGCGGCTGCTGGCACCAGACTTGCCCTCCAA
+
DDDDDHIIIIHIIIIIGIIIIIIIHIIIIIIIIIIIIIIIIIIIGIIIIIIIIIIIIIIHHHEHHIHHHHIGHIIHHEHIIHIIIIIIIIIHIHHIIIGHHFGIHIIIIIIIIIIIIIIIHIIIIIIIIIIIIIIIIIIIIIIIHIIIIIIHIIIIIIIIIHIIIIIIHIIIIIIIIIIIIIIIHIIIIIHIIIIIIIIIIIIIIIIIIIIIIIIIIIIIIIIIIIIIIIIIIIIIIIIIIIIIIIIIIIHDIHIIIIIIIIIIIIIIIHIHIIIIIIIIIIIIIIIIIIIIIIIIIIIIHIIIIIIIIIIIIIIIIIIIIIIIIIIIIIIIIIIIIIIIIIIIIIIIDDDDD
@HISEQ:969:HM2KJBCX2:2:1101:14855:49757 2:N:0:ACTATGCA
GAAACTCCTAGACCCAACTATCCCTATTAATCATTACGGTGATCCTAGAAACCAACAAAATAGAACCATGCCGTCCTATTTTATTATTCCATGCTAATCTATTCAAGCACTAGCCTGCTTTAAGCACTCTAATTTTTTCAAGGTAATAGCTCTGCTTCCCCGGCGCACCAACTGAATGGCATGCCGGTTATTCAGAAGGTAGGAACCCATCACACCAGTACGGACCGTGAAGCCCGACCGACGGACAGACCCCGAAATTCAACTACGAGCTTTTTAACTGCAACAACTTTATTATACGCTATTGGAGCTGGAATTACCGCGGCTGCTGGCACCAGACTTGCCCTCCAA
+
DDDCDIIIIIIHIIIIIHHIIHHHIIIIIIHIIIHIIIIIIIIHHIIIIIIHIIHHHIIIIIGHIIHIHIIHIIHIIIIHHHIIIHIIIIIIIFHFEHIIIIHIIHIIIIIIHHIIIIHGIIIIIIIIIIIIIIHIHHIIIIHHIIHIIHIIIHHHHHGHHHHHHHHIIIIIIIIIIIIIIIIIIIIIHHIIIHIIHIIHIIIIIIIIIIIIIHIIIIIIIIIIIIIIIIIIIIIIIIIIIIIIIHGIIIIIIIIIIIIIIIIIIIIIIIIIIIIIIIIIIIIIIIIIIHF1IIIHIIIIIIIIIIIIIIIIIIIIIIIIIIIIIIIIIIIIIIIIIIIIIIIDDDDD
@HISEQ:969:HM2KJBCX2:2:1101:3863:50950 2:N:0:ACTATGCA
GAAACTCCTAGACCCAACTATCCCTATTAATCATTACGGTGATCCTAGAAACCAACAAAATAGAACCATGCCGTCCTATTCTATTATTCCATGCTAATGTATTCGAGCAAAAATGCCTGCTTTAAACACTCTAATTTTTTCAAGGTAAAGGTCCTGGATCCGCAAGACACCCAATAAAGGACATCAAGTTTCTCCAGAAGGTGAGAAATCAACAGTAACAGTTCATACCCCTTAAGGCATGACCGTCACGTCAATCCCGAAATTCAACTACGAGCTTTTTAACTGCAACAACTTTAATATACGCTATTGGAGCTGGAATTACCGCGGCTGCTGGCACCAGACTTGCCCTCCAA
+
@DDDDH?FGGCHECEEHEEHGHHIEHHEHIIIGEHHHHFFCHH??GHHEHIIHHHHCHGIIHCCHIGIEGE1C0/<C?GHHHGIHIEHHCE?CG@F@<CGHEGHFHEHHHHHIDC?HGEHHHGHHHIHEHHHIGFHHIHGIIIIHHIIHG@CHBFACE?GIHGIHHC<DEIHIIHIHHHCHHHHHHGIHHEHEHIIIIIIIHFHHIIIIHIIIIIIHFIGGHIHIFHIIIIIIIIHGIIGIIIIIGHFFIHDHECCIIIIIIIIIIIIIIIIIIIIIIIIIIIIIIIIIIIIHIHIIHIIIIIIIIIIIIIIIIIIIHHIIIIIIIIIIIIIIIGIIIIHIIHIIHHIDCDDD
@HISEQ:969:HM2KJBCX2:2:1101:16224:49556 2:N:0:ACTATGCA
GAAACTCCTAGACCCAACTATCCCTATTAATCATTACGGTGGTCCTAGAAACCAACAAAATAGAACCACAACGTCCTATTCTATTATTCCATGCTAATCTATTCAAGCAATAGCCCGCTTTAAACACTCTAATTTTTTCAAGGTAATGGTCCTGGCTCCCCAACACACCCAATTAAGGACATACTGGTTCACCAGAAGGAAGACCCGACAACAGGACAGTACTCGCCAAAGACGGACCGCCCGGCCAAGTCTAAAATTCAACTACGAGCTTTTTAACTGCAACAACTTTAATATACGCTATTGGAGCTGGAATTACCGCGGCTGCTGGCACCAGACTTGCCCTCCAA
+
DDDDDIIIIIIHIIIIIGIIIIIIIIIIIIHIIIIIIHIIIIIIIIIIIIIIIIIIIGEHHIHHHHHHIIHFHHEHHIIIIIIIIHHH@HIIIGIHCHHHIGHIIIHHHIHIHHHIIIHGHHIIIIIIIIHIHIIIHIIIIIHIIIIIIIIHHHIIIHHIIIIIIIIIIIIHHIHHIIIIIIIIIHIIIIIIGIHIHHIHHHIHHIHIIIIHHHHIIIIIIIIIIIIIIIHHHIIIIIIIIIIIIHIIIHIHIIIIHHIIIIIIIIIIIIIIIHIIIIIIIIIIIHIIIIIIIIIHIIIIHIIHIIIIIIIIIIIIIIIIIIIIIIIIIIIIIIIIIIIIIIDDDDD
@HISEQ:969:HM2KJBCX2:2:1101:16446:51177 2:N:0:ACTATGCA
GAAACTCCTAGACCCAACTATCCCTATTAATCATTACATCGATCCTAGAAACCAACAAAATAGAATCAAACGTCCTATTTCATTATTCCATGCTAATGTATTCAAGCGTGAGCCTGCTTTAAACACTCTAATTTTTTCAAAGTAACAGTCCTGATTCCCCATGACACCAAATTAATGACATCATGGTTCGTCAGAAGGTAGGAATCAATAATACCAGTACGTACAATAGCACGACCAATAAATTGATCCCGAAATTCAACTACGAGCTTTTTAACTGCAACAACTTTAATATACGCTATTGGAGCTGGAATTACCGCGGCTGCTGGCACCAGACTTGCCCTCC
+
DDDDDIIIHIIIIHHIIIIIGHIIIIIIHHIIIIIIHIIHIIIIGHIIIIIIHIIIIIIIHHEHIIHIHIGHIHHHIIIIHGHIIII?CEHHHIIIIHHHHHIIHIHHHIIIHIGHHIIIHIIIIIIIIIIHHIIIIIIIIIIIIIIIIIIIIIIIIIIIIIIIIIHIIIHHIHIIIIIIIIIIIIIIIIIIIIIIIIIIIIIIIIIIIIIIHHIIIIIIIIIIIIIIHHHGIIIIIIIIHFHIIHHIGGIIIIIIIIIIIIIIIIIIIIIHIIIIIIIIIIIHHGFHH@IIIIIIIIIIIHIIIIHHIHIIIIIIIIIIIIIIHHIIIIIIIIIIIIDDDDD
@HISEQ:969:HM2KJBCX2:2:1101:14677:51477 2:N:0:ACTATGCA
GAAACTCCTAGACCCAACTATCCCTATTAATCATTACGTCGATCCTAGAAACCAACAAAATAGAATCAAACGTCCTATTTCGTTATTCCATGCTAATGTATTCAAGCGTGAGCCTGCTTTAAACACTCTAATTTTTTCAAAGTAACAGTCCTGATTCCCCATGACACCAAATTAATGACATCATGGTTCGTCAGAAGGTAGGAATCAATAATACCAGTACGTACAATAGCACGACCAATAAATTGATCCCGAAATTCAACTACGAGCTTTTTAACTGCAACAACTTTAATATACGCTATTGGAGCTGGAATTACCGCGGCTGCTGGCACCAGACTTGCC
+
DDDDCIEHIEHHIIIIIIII?GHIHIIIIHHIIHIIIIHIIIIIGHIHHHIIHHIIIIIHHIHIHHEHIIGHIIHIIHHIICHHHI1GHHHHHHIHHHHIHFFHHIHHIEIIIIHHH?IIIIIHHIHHHEIHHHIIGHHHHIIIIIHFHIHHIHIIGHIHIHIHHHCIHHHHIHHIIHHHHIIIIHDHEHHHHIIHIHIHIIIIIIIHIHHHIIIHHEHIIIHHHIIIIIIIIIIHFCHHIIHIIIHHIHHIIHIIIIIIIIIIIIIIIIHIIIIIIIGIIIIIIIIIIIIIIIHIIIIIIIIIIIIIIIIIIIIIIIIIIIIIIHIIIIIIIIDDDDD
@HISEQ:969:HM2KJBCX2:2:1101:11541:51854 2:N:0:ACTATGCA
GAAACTCCTAGACCCAACTATCCCTATTAATCATTACGTGATCCTAAAACCAACAAAATAGAACCATCGTCCTATTTTATTATTCCATGCTAATGTATTCAAGCAAAAATGCCCGCTTTAAACACTCTAATTTTTTCAAAGTAAAGGTCCTGATTCATCGAAACACCCAAGAGCATCCCGAATCACCAGAAGGTGAGAAATTGGCTACACACCGTTTCATGCCCCTAAAGGCACAATCGATATATCCCAATCCCGAAATTCAACTACGAGCTTTTTAACCGCAACAACACTAATATACGCTATTGGAGCTGGAATTACCGCGGCTGCTAATACCAGACTTGCCCTCCAA
+
DDDDCHEHHIIHICHHIIHIIIIIGIHGHIIIIIIIIIIHIHIIIIIIHIIIIIIHIIIHEHHIIIIIHDCGH1DHHHICHHGHIICHHGEGHE1DG1GIIIIIIHIIIIIHIHIGIHHIHGGHIIIIIHIIIIHFHFIIIIHIIIIIIIIIHHIIGIHIIIIHHHIIHEHIIIIHIGI;IHIIIHIIIIHIIIIIIIIIIIIIIIIHIIIIIIIIIIIIIGIIIIIHIIIIIIHIIIIHIIGIIIHHIHIIHGIIIIIIIHIIGIIIIIIIIIIIIIIIIIIIIIIHCIIIIIHIHIIGIIIIIIIIIIIIIIIIIIIIGIIIIIIIIIIIIGIIIIIIHIHIDDDDD
@HISEQ:969:HM2KJBCX2:2:1101:13300:51859 2:N:0:ACTATGCA
GAAACTCCTAGACCCAACTATCCCTATTAATCATTACGGTGATCCTAGAAACCAACAAAATAGAACCATGCCGTCCTATTCTATTATTCCATGCTAATGTATTCGAGCAAAAATGCCTGCTTTAAACACTCTAATTTTTTCAAGGTAAAGGTCCTGGATCCGCAAGACACCCAATAAAGGACATCAAGTTTCTCCAGAAGGTGAGAAATCAACTGTAACAGTTCATACCCCTTAAGGCATGACCATCACGTCAATCCCGAAATTCAACTACGAGCTTTTTAACTGCAACAACTTTAATATACGCTATTGGAGCTGGAATTACCGCGGCTGCTGGCACCAGACTTGCCCTCCAA
+
DDDDDIEHIIIIHIIIIIIIIIIIIIIIIHIIIIGIIHHHIIIIIIIIIIIIIHHIIIC@GGHHIIHHIHEGHHGHHHIIIIIIIIIIIGHHHHIIIIGHIEHIIIGIIIIIIIIIHHIHHIIIIIIIIIIIIIIIHHIIIIIIIIIHHHIHIIIIIIIHIIIIIHIHIFIIIHIIIIIIIIIIHHHIIIHIIHIIIIIIIIIIIIHIIIIIIHIHHIIIIIIIIIIIIIIIIIIIIIIIIIIIIIIIIIHHIIIIIIIIIIIIIIIIHHHIIHIIIIIIIIIIIIIIIIIIHHHHIIIHGIIIIIIIIIIIIIIIIIIIIIIIIIIIIIIIIIIIIIIIIIIIIIIIDDDDD
@HISEQ:969:HM2KJBCX2:2:1101:6788:52527 2:N:0:ACTATGCA
GAAACTCCTAGACCCAACTATCCCTATTAATCATTACGTCGATCCTAGAAACCAACAAAATAGAATCAAACGTCCTATTTCGTTATTCCATGCTAATGTATTCAAGCGTGAGCCTGCTTTAAACACTCTAATTTTTTCAAAGTAACAGTCCTGATTCCCCATGACACCAAATTAATGACATCATGGTTCGTCAGAAGGTAGGAATCAATAATACCAGTACGTACAATAGCACGACCAATAAATTGATCCCGAAATTCAACTACGAGCTTTTTAACTGCAACAACTTTAATATACGCTATTGGAGCTGGAATTACCGCGGCTGCTGGCACCAGACTTGCCCTCCAA
+
DDDDDIIIIIIIIIIIIIIIIIIIIIIIIIIIIIIIIIIIIIIIIIIIIIIIHHHIIIIIIHHIIIIIIIIIIIIIIIIIIHIIIIIHIIIIGIIIIIIIIHHIIIIIIHIIIIIIIIIIHEIIIIIIIIHIIIIIIIIIIIIIIIIIIIIIIIIHHHHHIHIIHHHGIIIIIIIIIIIIIIIIIIIIIIIIIIIIIIIIIIIIIIIIIIIIIIIIIIIIIIIIIIIIIIIIIIIIIIIIIIIHIIIIIIIIIIIIIIIIIIIIIIIIIIIIIIIIIIIIIIIIHIIIIIIIIIIIIIIIIIIIIIIIIIIIIIIIIIIIIIIIIIIIIIIIIIIIIIIIDDDDD
@HISEQ:969:HM2KJBCX2:2:1101:15893:52563 2:N:0:ACTATGCA
GAAACTCCTAGACCCAACTATCCCTATAATCATTACGGTGGTCCTAGAAACCAACAAAATAGAACCACAACGTCCTATTCTATTATTCCATGCTAATCTATTCAAGCAATAGCCCGCTTTAAACACTCTAATTTTTTCAAGGTAATGGTCCTGGCTCCCCAACACACCCAATTAAGGACATACTGGTTCACCAGAAGGAAGACCCGACAACAGGACAGTACTCGCCAAAGACGGACCGCCCGGCCAAGTCTAAAATTCAACTACGAGCTTTTTAACTGCAACAACTTTAATATACGCTATTGGAGCTGGAATTACCGCGGCTGCTGGCACCAGACTTGCCCTCCAA
+
?@DDAIIHHHHGGHIIIIIIIIIIIIIIIIIIHIIIIIIHGIFHIIIGIIIIIIIIIGHHIGHIGIHIHHHHGEHHHIHHIIGIHHHIIIIHGIH?HIIIHG0HHIHHHIIIGIIIHIIIHIIIIIIIIIIIIHHGDIIIHIHIIHIHIIHIHIHHHHGHIIIIIIHGIIHHHIHIIIIIIIIIIIIIIHIIHIIIIIIIIIIHIIIIIIIIIIIIIIIIIHIIHIIIIIIIIIIIIIIHIIIIIIIIHIHIIIIIIIIIIIIIIIIIIIIIIIIIIIIIIIIHIIIIIIIIIHIIIIIIIIIIIIIIIIIIIIIIIIIIIIIIIIIIIHIIIIIIIIIIIDDDDD
@HISEQ:969:HM2KJBCX2:2:1101:12646:52548 2:N:0:ACTATGCA
GAAACTCCTAGACCCAACTATCCCTATTAATCATTACGGTGATCCTAGAAACCAACAAAATAGAACCATGCCGTCCTATTCTATTATTCCATGCTAATGTATTCGAGCAAAAATGCCTGCTTTAAACACTCTAATTTTTTCAAGGTAAAGGTCCTGGATCCGCAAGACACCCAATAAAGGACATCAAGTTTCTCCAGAAGGTGAGAAATCAACAGTAACAGTTCATACCCCTTAAGGCATGACCATCACGTCAATCCCGAAATTCAACTACGAGCTTTTTAACTGCAACAACTTTAATATACGCTATTGGAGCTGGAATTACCGCGGCTGCTGGCACCAGACTTGCCCTCCAA
+
ADDDCHEFGHHGHHHH1@GCGC?GHHIIIIHEEH?HF@EHHIHGEEE?GHIHHHE0DE1CHEC1D11FE?1F<G<EEGIE@HHHIIHH??<111<<CG?FF<CIHHHIIHIIIIIIHHIIHFHHGHHHHIIIHHIEGHIIIIIHHHIIGIIIIIIIHIHIHIIIIIIHHGIHHIIIIIIIIIHHIIHIIIHHHIIIIIIIIIIIIIIIIIIIIIIIIIIHIIHHIHGI<IHHIHIIIIIIIIIIHHHEIIHGIHEIIIIIIIIIIIIIIHHIIIIIIIIIIIIIIIIIIIIIIIIIIIIHHIIIIIIIIIIIIIIIIIIIIHIIIIIIIIIIIIIIIIIIIIIIIIIIDDDDB
@HISEQ:969:HM2KJBCX2:2:1101:9419:52954 2:N:0:ACTATGCA
GAAACTCCTAGACCCAACTATCCCTATTAATCATTACGGTGGTCCTTGAACCAACAAAATAGAACCACAACGTCCTATTCTATTATTCCATGCTAATCTATTCAAGCAAAAGCCTGCTTTAAACACTCTAATTTTTTCAAGGTAATGGTCCTGGCTCCCCGGCACACCCAATTAAGAACATACCGATTCACCAGAAAGATAGACCCGACGACAGAACAGTACTCGCCAGAGACGGACCGTCCGGCCAGGCCTAAAAGTCAACTACGAGCTTTTTAACTGCAACAACTTTAATATACGCTATTGGAGCTGGAATTACCGCGGCTGCTGGCACCAGACTTGCCCTCCAA
+
DDBD?HF?FHHIIIIIHHI@HHHHHECHH?GHFHHEHHHFHHIIFDHDGGHHCEEHHCHHH@FGHHHE@1EEC<EHHHIHHFHHCG@HHHHCEHG1FGHGHEHHHEFGGHHIGIHGIIIHIIIIHHHIIIIHHHIHEHHFHIIIHGIIIIHHIHEHHHEIHHIIIIHIHHHFCIIIIIIIHIIIHIIIHIIIIIIHEIIIHIHIDIHHHIIHHHIIIIHIHGIIGIIIIIGGIIGGIIIHIIGIHIFIIHIIIIHHCHIIIIIIHHIIHIHHHHIIHHGIIIIHIIIHHIIIIHHIIIIIIIIIIIIIHHHHIIIIHHIIHIIIIIIIIIIIIIIIIIIIIIDDBBB
@HISEQ:969:HM2KJBCX2:2:1101:15324:53074 2:N:0:ACTATGCA
GAAACTCCTAGACCCAACTATCCCTATTAATCATTACGGTGGTCCTAGAAACCAACAAAATAGAACCACAACGTCCTATTCTATTATTCCATGCTAATCTATTCAAGCAATAGCCCGCTTTAAACACTCTAATTTTTTCAAGGTAATGGTCCTGGCTCCCCAACACACCCAATAAAGGACATACTGGTTCACCAGAAGGAAGACCCGACAGCAGACAGTACTCGCCAAAGACGGACCGCCCGGCCAGGCCTAAAATTCAACTACGAGCTTTTTAACTGCAACAACTTTAATATACGCTATTGGAGCTGGAATTACCGCGGCTGCTGGCACCAGACTTGCCCTCCAA
+
?DBABHHHI?1DGHCCHH?GF<GHC1@?EG?EGEH@GHIIEHHHHGGH1<DHHGF=1C1@FHF?GHCGHFHHCGHCEGEHHEHHG1<CEHC1@HEEHFHHHGHHHHEHCCHHGDHHHBCEHHGHHHFGGFG@EGEHC@G@EEEHIIHHECGHG=@DCH?EG?IHEEEHHHHFFF:HCHHHHI;HHIHHGEHHHHIIHHHHIHIIHHIHHH<HHHGHEIHHHDHFHEGIIGHHCDHDGGIIIGIIFIHIIHIHIIIIHEFHFFIHIIIIHHIIIIIIHHIHHHHCC1HEHIHHHHHHHHEGIIIHHEIIIHIIIIIIIIIIIIIIIIIIIIIHGDEGIIIHC@BDDA
@HISEQ:969:HM2KJBCX2:2:1101:6979:53309 2:N:0:ACTATGCA
GAAACTCCTAGACCCAACTATCCCTATTAATCATTACGGTGATCCTAGAAACCAACGAAATAGAATCAGTCCGTCCTATTTCATTATTCCATGCTAATGTATTCAGACGATAGTCTGCTTTAAACACTCTAATTTTTTCAAAGTAACAGTCCTGATTTCCAACCACACCAAATAAATGGCATGAAAGTTCCTCAGAAGGTAGAGATCCATCTCACCAGTACAGACAATTAAGCCTGACCAATGGGTAGACCCCGAAGTTCAACTACGAGCTTTTTAACTGCAACAACTTTAATATACGCTATTGGAGCTGGAATTACCGCGGCTGCTGGCACCAGACTTGCCCTCCAA
+
CDDDDIIIIIHIIIIIIIIIIIIIIIIIIIIIIIIIIIIIIIIHHIIIIIIIIIIIIIIIIIIIIIIIIIIIIIIIIIIIIHIIIIIHIHIIGIIHIIIIIIIIIIIIIIIIIIIHIIIIIIIIHIIIHIIIIIIIIIIIIHIIIIIIIIIIIIIIIIIIIIIIIIIIIHIIIIIIIHHIIIIIIIIIIIIIIIIIIIIIIIIIIIIIIIIIIIIIIIIIIIIIIIIIIIIIIIIIIIIIIIIIHHCIIIIHIIIIIIIIIIIIIIIIIIIIIIIIIIIIIIIIIIIIIIIIIIIIIIIIIIIIIIIIIIIIIIIIIIIIIIIIIIIIIIIIIIIIIIIIIIIDDDDD
@HISEQ:969:HM2KJBCX2:2:1101:19816:52123 2:N:0:ACTATGCA
GAAACTCCTAGACCCAACTATCCCTATTAATCATTACGGTGATCCTAGAAACCAACAAAATAGAACCATACCGTCCTATTCTATTATCCCATGCTAATGTATTCGAGCAAAAATGCCTGCTTTAAACAAACACTCTAATTTTTTCAAGGTAAAGGTCCTGGATCCGCAAGACACCCAATAAAGGACATCAAGTTTCTCCAGAAGGTGAGAAATCAACAGTAACAGTTCATACCCCTTAAGGCATACCATCACGTCAATCCCGAAATTCAACTACGAGCTTTTTAACTGCAACAACTTTAATATACGCTATTGGAGCTGGAATTACCGCGGCTGCTGGCACCAGACTTGCCCTCCAA
+
DDCDDIHIIIIHIIIIIIIHIIHIIIIIIHIHIIIIHIIIIIIIHHHHIIHHHIIHIIIIIIHHHIIHHIIHICEHIIIICHIIHIHIICGHIEHHHHHHHDCHHHIIIHIIIIHIIIHHIIIIIIHHIIIHIHHHIIHHIIIHIIIIIIGIIIGIIIIIHIHIHIIIIIIIIIHIIIIIIIIIIIIIIIIIIIHIIIIIIIIIIHIIIIIII<II=IIHHIHIIIIIIIIIIIIIIIIIGIIIIIIIIHHHIHFIIIIIIIIIIIIIIIHIIIIIIIIIIIIIIIIIIIIIIIIIIIIIIIIHIIIIIIIIIIIIIIIIIIIIIIIIIIIIIIIIIIIIIIIIIIIIIIIDDDDD
@HISEQ:969:HM2KJBCX2:2:1101:14013:53459 2:N:0:ACTATGCA
GAAACTCCTAGACCCAACTATCCCTATTAATCATTACATCGATCCTAGAAACCAACAAAATAGAATCGGATGTCCTATTTCATTATTCCATGCTAATGTATTCAAGCGTGAGCCTGCTTTAAACACTCTAATTTTTTCAAGGTAACAGTCCTAATTCCCCGTGACACCAAATTAATGGCATTACGGTTCTTTAGAAGGTGAGAAATCAATAATATCAGTACATACCAACGGCATGACCGAAACATTGATTCCGAAATTCAACTACGAGCTTTTTAACTGCAACAACTTTAATATACGCTATTGGAGCTGGAATTACCGCGGCTGCTGGCACCAGACTTGCCCTCCAA
+
ADDADIFHHIIIIIIIIIIIGIHCHHHIIIHIHHHHIIIIHGIIIIHHHGHHIHIIGIHFHHHHHIGHHIIDHFHHIGHIGHHHIIHIII1CF?GE@IHHIHHHHGHHIHIIIHHIHHEHHHHHHHIHHHHHHGHHIIIIHHHHIIIHIHIIIIHHIHHGHIHHIIIHIIIIHIHHHHIIIIIIIIIIIIIIIIIIIIIIIIIIIIHIIIIIIIIIIIIIIIIIIIHHHIIIIIIIIIIIIIIIHFIIIIIIIIIIIIIIIIIIIIIIIIIIIIIIIIIIIIIIIIIIIIIHIIIIIIIIIIIIIIIIIIIIIIIIIIIIIIIIIIIIIIIIIIIIIIIIIIDDDDD
@HISEQ:969:HM2KJBCX2:2:1101:15664:53603 2:N:0:ACTATGCA
GAAACTCCTAGACCCAACTATCCCTATTAATCATTACGTCAATCCTAGAAACCAACAAAATAGGATCGAACGTCCTATTTCATTATTCCATCCTAATGTATTCAAGCGTTAGCCTGCTTTAAACACTCTAATTTTTTCAAAGTAACAGTCCTGTTTCCCTGCAACACCAAATTAATGACATTACAGTTCTTCAAGAAGGAGGAATCAGTAAAGCCAGTACACACCATTGGCACGACCAACCTACTGACCCCGAAATTCAACTACGAGCTTTTTAACTGCAACAACTTTAATATACGCTATTGGAGCTGGAATTACCGCGGCTGCTGGCACCAGACTTGCCCTCCAA
+
@@D@BHIIIE1D1D<CE=GE1FHI1CEHHHDG@HH@H1CGEH1<CHFCC@@GHGC0DGH?EH11<<C0D11<1<<<FEH1FE?1<@FG1F?1D1<CH?IIHHGCHDHHHFHHF<GEIIIIIHHHFIHGCHHIIHEHH?CEEHGHE?<GHHIIIHIGIHHHF@HHHGIHHHHHIIHHHHEHHIIIIHIH?GEIHIIHIHIIIHIIIIIIIIHIIIIIGIHHEHFHEFFHHCIIIIIHHHHIIHHHIIIIIIIIIIIIIIIHGHHIIIIHHHHGHIIIIIIIIIIIIIIGIHIIHIGHIIIHIIHHIIIHIHIHHIIIIIIHGFHHIHHGIIIIHHIGIIHHHD@@BD
@HISEQ:969:HM2KJBCX2:2:1101:2996:53271 2:N:0:ACTATGCA
GAAACTCCTAGACCCAACTATCCCTATTAATCATTACGTCGATCCTAGAAACCAACAAAATAAAATCAAACGTCCTATTTCGTTATTCCATGCTAATGTATTCAAGCGTGAGCCTGCTTTAAACACTCTAATTTTTTCAAAGTAACAGTCCTGATTCCCCAAAACACCAAATTAATGGCATTATGATTCGTCAGAAAGGAGAAACCAATAATACCAGTACGTACAAAAGCACGACCAGTAAACCGGTCTCGAAATTCAACTACGAGCTTTTTAACTGCAACAACTTTAATATACGCTATTGGAGCTGGAATTACCGCGGCTGCTGGCACCAGACTTGCCCTCCAA
+
CDDDDGIIIIIIIIIGHIIIIIIIHIIIIIIIIIIIIHHHIIIHIIIHIIIHHIIIIIFHHIIIIIIIEHHHHIIIIIIHHIIIIIHCFGFHGIHIIIIIIIIIHIIIIIIIIHIIIFIHHIHIIIIIIIIIIIIIIIIIIIIIIIIIIIIIHHHIHHHIIIIIIIIHIIIIHIIIIHIIIIIIIIIGIIHIIIIIIIIIIIIIIIIIIIIIIIIIIIIIIIIIIIIIIIIIIIHIIIIIIHHEIIIIIIIIIIIIIIHIIIIIIIIIIIIIIIIIIIIIIIIIIIHIIIIIIIIIIIIIIIIIIIIIIIIIIIIIIIIIIIIIIIIIIIIIIIIIIIIIDDDDD
@HISEQ:969:HM2KJBCX2:2:1101:4159:54332 2:N:0:ACTATGCA
GAAACTCCTAGACCCAACTATCCCTATTAATCATTACGGTGATCCTAGAAACCAACAAAATAGAACCATGCCGTCCTATTCTATTATTCCATGCTAATGTATTCGAGCAAAAATGCCTGCTTTAAACACTCTAATTTTTTCAAGGTAAAGGTCCTGGATCCGCAAGACACCCAATTAAGGACATCAAGTTTCTCCAGAAGGTGAGAAATCAACAGCGACAGTTCATACCCCTTAAGGCACGACCATCACGTCAATCCCGAAATTCAACTACGAGCTTTTTAACTGCAACAACTTTAATATACGCTATTGGAGCTGGAATTACCGCGGCTGCTGGCACCAGACTTGCCCTCCAA
+
0<B00GHIIE1DDH1<1DG@GHEE<FF@CH<FHHHHHICEHHH?GHHCH@F@?FH=DHH?CGCEFHGGH1@GHC/CCEH@<CCHIIH?1DF1GCHHHC@1<DCEHEEHHHGIIHHBB<CCFF@@GHHHHHHHHHHHHIII9HIHIHHHHF9HIIIIHHHIHHCHHEECHCGC?EHHHCHIHHGGCEIHHHHHHCHIHHHHHHIIIHHHGIIGIIHGC<HHIFHHG@C;FIHHHGGEHDHIHHGHIHECFIHFHHCIIIIIHIIIIIHHCHDHEHHIIIIHHIHHHIHIIHGHHIHHHIHGEHHHHHIIIIIIIIIIIIIHHGHHHIHHIGEHIIIIIHIIIHHGIIHHD0BDD
@HISEQ:969:HM2KJBCX2:2:1101:19620:54018 2:N:0:ACTATGCA
GAAACTCCTAGACCCAACTATCCCTATTAATCATTACGTCAATCCTAGAAACCAACAAAATAGGATCGAACGTCCTATTTCATTATTCCATGCTAATGTATTCAAGCGTAAGCCTGCTTTAAACACTCTAATTTTTTCAAGGTAACAGTCCTAATTCCCCGTGACACCAAATTAATGGCATTACGGTTCTTTAGAAGGTGAGAAATCAATAATATCAGTACATACCAACGGCATGACCGAAACATTGATCCCGAAATTCAACTACGAGCTTTTTAACTGCAACAACTTTAATATACGCTATTGGAGCTGGAATTACCGCGGCTGCTGGCACCAGACTTGCCCTCCAA
+
DADDDIHIHHHHIHIHIHHHFHIIIIIIIIIIIIIHHIIIIGIHEHIIHHIHIIIIIIIIHIIIIIIIHHHHIIIHHIIIGHHIHIIHIFHGCHHHIIIIIFIHIIHIIIHHHIIIHIIIIIHIHHIIIIIIIIIIIIIIIIIIIHHHIIIIIIHHIIHIIIIIIIIIIIIHIIIIIIIIIHIGIIIIIIIIIIIIIIIIIIIIIIIIIIIIIIIIIII=IIIIIIIIIIIIIIHIIIIIIIIHGF<IIIIIHIIIIIIIIIIIIIIIIIIIIIIIIIIIIIIHIHIIIIIIIIIIIIIIIIIIIIIIIIIIIIIIIIIIIIIIIIIIIIIIIIIIIIIIIIDDDDD
@HISEQ:969:HM2KJBCX2:2:1101:17900:54861 2:N:0:ACTATGCA
GAAACTCCTAGACCCAACTATCCCTATTAATCATTACGGTGGTCCTAGAAACCAACAAAATAGAACCACAACGTCCTATTCTATTATTCCATGCTAATCTATTCAAGCAAATGCCTGCTTTAAACACTCTAATTTTTTCAAGGTAATGGTCCTGGCTCCCCGGCACACCCAATAAAGGACATACTGGTTCACCAGAAGGTGGACCCGACACAGGACAGTACTCGCCAAAGACGGACCGCCCGGCCAGGCCTAAAATTCAACTACGAGCTTTTTAACTGCAACAACTTTAATATACGCTATTGGAGCTGGAATTACCGCGGCTGCTGGCACCAGACTTGCCCTCCAA
+
DDDDDIIIHIIIHHIIIIIIIHIIIIIIIIIIIHIIIIIIIIIIIIGIIGFHHIIIGIIHHG@GHIHIIIIIIHIIIIIIIIIIIIIIIIHIFHHHIIIIIIHHFHIIHIIIHIIIIIIIIIHIIIHIIHHHIIIIIIIHIIIIHIIHGHIIIIIIHHHIIIHIIIIIIIHHIHCIIIIIIIIIIIHIIIIIIIIIIIIIHHHIIIIIIIIIIIHIIIIIIIIIIIIIIIHIIIIIHHIIIIIIIIIIIIHIIIIIIIIIIHHIIHIIIIIIIIHIIIIIIIIIIHIIIIIIIHIIIIHHGIIIIIIIIIIIIIIIIIIIIIIIIIIIIIIIIHIIIIIIIDDDDD
@HISEQ:969:HM2KJBCX2:2:1101:14762:55083 2:N:0:ACTATGCA
GAAACTCCTAGACCCAACTATCCCTATTAATCATTACGTCAATCCTAGAAACCAACAAAATAGGATCGAACGTCCTATTTCATTATTCCATGCTAATGTATTCAAGCGTTAGCCTGCTTTAAACACTCTAATTTTTTCAAAGTAACAGTCCTGTTTCCCTGCAACACCAAATTAATGGCATTACAGTTCTTCAGAAAGGAGGAATCAGCGAAGCCAGTGCATACCAGTGGTACGACCAACCTGCTGACCCCGAAATTCAACTACGAGCTTTTTAACTGCAACAACTTTAATATACGCTATTGGAGCTGGAATTACCGCGGCTGCTGGCACCAGACTTGCCCTCCAA
+
CDDDDIIIIIIIIIIIIIIIIIHIIIIIIIIIIIHHHIIIIIIIIGHIGIIIIIIIIHIHIIIGIIIHHHHIHHIIHIIHHIIIHIIFHIIHHIIIIIIIIIHIIIIIHIIIIIIIIIIIIIIIIIIIIIIIIIIIIIIIIIIIIHHHHIIIIIIIIIIIIIIIIIIHIIIHIIHIHIHIIIIIIIIIIIIIIIHIIIIIIIIIIIIIIHGIIIIIIIIIIIIIIIIIIIIIIHIHIIIIIHIIHIIIIIIIGIIIIIIIIIIIIIIIIIIIIIIIIIIIIIIIIHG@IIIIIIIIIIIIIIIIIIIIIIIIIIIIIIIIIIIIIIIIIIIIIIIIIIIIIDDDDD
@HISEQ:969:HM2KJBCX2:2:1101:8160:55330 2:N:0:ACTATGCA
GAAACTCCTAGACCCAACTATCCCTATTAATCATTACATCGATCCTAGAAACCAACAAAATAGAATCGGATGTCCTATTTCATTATTCCATGCTAATGTATTCAAGCGTGAGCCTGCTTTAAACACTCTAATTTTTTCAAGGTAACAGTCCTAATTCCCCGTGACACCAAATTAATGGCATTACGGTTCTTTAGAAGGTGAGAAATCAATAATATCAGTACATACCAACGGCATGACCGAAACATTGATCCCGAAATTCAACTACGAGCTTTTTAACTGCAACAACTTTAATATACGCTATTGGAGCTGGAATTACCGCGGCTGCTGGCACCAGACTTGCCCTCCAA
+
ADDDDIIIIIIIIIIIIIIIIIIIHCHIGHIIHIIIIIIHHIFHGGHHIIHIHHHIIIHHIGHIEHHHHFHIIHHHIHHHIHIIIIIIIHIIIIIIIIIIIGHHHHHHHIIIIIIIIHHHHHHHIIIIIIHIIIIIIIIIGIIIHHIHIIIIIHIHIHIIGIIIIIIIHIIIIIIIIIIIIIIGIIIIIIHIIIIIHIIHIIIIHHIIIIHIHHHIHIIIIIHIIIIIIIIIIIIIIIIIIIHH>DIHHIIIIIIIIIIIIIIHIIIHIIIIIIIIIIIIIIIIIIGIIIIIIIIIIIIIIIIIIIIIIIIIIIIIIIIIIIIIIIIIIIIIIIIIIIIIIIDDDDD
@HISEQ:969:HM2KJBCX2:2:1101:5307:55112 2:N:0:ACTATGCA
GAAACTCCTAGACCCAACTATCCCTATTAATCATTACGTCAATCCTAGAAACCAACAAAATAGGATCAAACGTCCTATTTCATTATTCCATGCTAATGTATTCAAGCGTTAGCCTGCTTTAAACACTCTAATTTTTTCAAAGTAACAGTCCTGTTTCCCTGCAACACCAAATTAATGACATTACAGTTCTTCAAGAAGGAGGAACCAGTAAAGCCAGTACATACCAGAGGCACGACCAACCTACTAATCCCGAAATTCAACTACGAGCTTTTTAACTGCAACAACTTTAATATACGCTATTGGAGCTGGAATTACCGCGGCTGCTGGCACCAGACTTGCCCTCCAA
+
DDDDDIIIIIIIIHIGIIIIIIIIIIIIIIIIIIIIIIIHIIIIIIIHIIIIIIIIII?GHHHIHIIIIIIIHHIIIIIIIHIIIIIHGIIIHIHIIIIIIIHIIIIIIIIHIIIIIHHIIHIIIHIIIIIIIIIHIIIHHHHIIIIIIIIHIHIIIIIHIIIIIIIIIIIIHIIIIIIIIIIIIIIIIIIIIIIIIIIIIIIIIIIIIIIIIIIIIIIIIIIIIIIIIIIIIIIIIIHIIIHHGIHHIIIIIIIIHIIIIHEIIIIIIIIIIIIIIIIIIIIIIIIIIIIIHHIIIIIIIIIIIIIIIIIIIIIIIIIIIIIIIIIIIIIIIIIIIIIIIDDDDD
@HISEQ:969:HM2KJBCX2:2:1101:5929:55507 2:N:0:ACTATGCA
GAAACTCCTAGACCCAACTATCCCTATTAAGCATTAAGTCGATCCTAGAAACCAACAAAATAGAATCAAACGTCCTATTTCATTATTCGATGCGAATGTATTCAAGCGTAAGCCTGCTTTAAACACTCTAATTTTTTCAAAGTAACAGTCCTGATTCCCCACGACACCAAATTAATGACATCGCGGTTCTTCAGAAGGTAGGAACCAATAATGCCAGTGCGTACCGAAGCACGACCAACAATTTGATCCCGAAATTCAACTACGAGCTTTTTAACTGCAACAACTTTAATATACGCTATTGGAGCTGGAATTACCGCGGCTGCTGGCACCAGACTTGCCCTCCAA
+
<0000<FH11D1<<<1<0<C11<D111<1@1<111<1<<10<11<<1<<<F11C1<1<<CC@E@1<CCCEHH110<<1<111<C1<DH11110/0CGG8G@?E@<HEB@6D<CGFEH7HG@<1B@HEBD7@CE@BHEHB7GB1ABCFCHHHF@1GD?DDHCHHFCGHGFFHIHHEHHDGCCHDIHHHCE@IHGEGG@HEHHHCDCCHGHHEHHHEC<HDIHGIHHHGHFHDHHHHHGF@@1=EEGCAHHHFG@HIIHHIIIIIHGHHFGHEHIIIIIIHHEHGHH@HFGHCHCGHHHHFG?HHIHHHHHGHHCCHHHGEEHCHEIIIIHIIIIIIHHCHID?DB?
@HISEQ:969:HM2KJBCX2:2:1101:11356:55544 2:N:0:ACTATGCA
GAAACTCCTAGACCCAACTATCCCTATTAATCATTACGGTGATCCTAGACCAACAAAATAGAACCAACGTCCTATTTTATTATTCCATGCTAATCTATTCAAGCAAAAGCCCGCTTTAAACACTCTAATTTTTTCAAGGTAATGGTCTGGTTCCCACGGCACACACAATAAAAGAACATGCCGGTTTACCAGAAGGTAAAACCCGACACAGAACAGTACTCGCCAAAGACGGACCGCCCGGCCAGGCCTAAAATTCAACTACGAGCTTTTTAACTGCAACAACTTTAATATACGCTATTGGAGCTGGAATTACCGCGGCTGCTGGCACCAGACTTGCCCTCCAA
+
DCDDDHHIIIIIIIIIIIIIIIIIIIIHIHHIIIIHIIIIIIIEIIIIIIIIIIIHGIIFHHHGIIIIIIHIIIHIIIFHIIIHIGHIIHIIIIIIHHHIIHIIIIIIIIIIIIIHIIIIIIIIIIIIIIIIIIIIIIIIIIIIIIIHHFHHIIEHIIIGIHHFIHHIIIIIIIIIIHIIHIIIIIIIIIIIIIIIGII;IIIIHIIIHIIIIIII=IIIIIHIIIHIIIIIIIIIIIHIIHHHIIHHIIIIIHGIHIIIHHGIIIIIIIIIIIIIIIIIIIIIIIIIIIHIIIIHHHHIIIIIIIIIIIIIIIIIIIIIIIIIIIIIIIIHIIIIH@IDCDDD
@HISEQ:969:HM2KJBCX2:2:1101:14606:55841 2:N:0:ACTATGCA
GAAACTCCTAGACCCAACTATCCCTATTAATCATTACATCGATCCTAGAAACCAACAAAATAGAATCGGATGTCCTATTTCATTATTCCATGCTAATGTATTCAAGCGTGAGCCTGCTTTAAACACTCTAATTTTTTCAAGGTAACAGTCCTAATTCCCCGTGACACCAAATTAATGGCATTACGGTTCTTTAGAAGGTGAGAAATCAATAATATCAGTACATACCAACGGCATGACCGAAACATTGATCCCGAAATTCAACTACGAGCTTTTTAACTGCAACAACTTTAATATACGCTATTGGAGCTGGAATTACCGCGGCTGCTGGCACCAGACTTGCCCTCCAA
+
@DDDDIHIIIIIIIIIIIGIIIIIIIIIIIGIIIIIIIIIIIIIIHHIGIIIIIIGHHHHIIHHIIIIDHIHHHHIIIIIIIIIIIIIHIH?HHIEHIHHIHHIIIIIIIIIIIIIIIIIIHGHHIIHIHIIIIIHHIIIHIIIIIIIIIIIIIIHIIIIIIIIIIIHIIIIIIIIIIIIIIIIHHIHIIIIIIIIIIIIIIHIIIIIIIIIIIIIIHIIIIIIIIIIIIIIIIIIIIIIIIIIHGIIIIIIIIIIIIIIIIIIHIIIIIIIIIIHIIIIIIIIIIIIIIIIIIIIIIHIIIIIIIIIIIIIIIIHIIIIIIIHIIIIIIIIIIIIIIIIIIDDDDD
@HISEQ:969:HM2KJBCX2:2:1101:20264:56735 2:N:0:ACTATGCA
GAAACTCCTAGACCCAACTATCCCTATTAATCATTACGGTGGTCCTAGCCCAACAAAATAGAACCAACATCCTATTCTATTATTCCATGCTAATCTATTCAAGCAAAAGCCCGCTTTAAACACTCTAATTTTTTCAAGGTAATGGTCCTGGTTCCCCGACACACCCAATAAAGGGCATACTGGCTCACCAGAAGGATAGACCCGACAGCAGAACAGTACTCGCCAGAGACGGACCGTCCAGTCAGGCCTAAAATTCAACTACGAGCTTTTTAACTGCAACAACTTTAATATACGCTATTGGAGCTGGAATTACCGTGGCTGCTGGCACCAGACTTGCCCTCCAA
+
DDDDDIIIIIHIIIIHIIIIHIIIIIIIIIFIFIIIIIGGHHGHIIIHHHHHIHHHIIIIHIIF@GHHIIEHEE1<FHHCEHG?H?G1<1<<11EGHE<<HGIIIIIIHIGHEHHHHFHHFEHHHHIHHIIHF@IIIIIIIIHHHIIIIHHEDHHHIHHIIIHHIHHIIIHIHIIIIIIHIIIIHHIIHIIIIIIIIIIIIIIIIIIIIIIHHGIIIIIIIIIHIIIIIIIIIIIIIIGIFHDIIIGIIIIIIIIIIIHHDIIIIIIIIIIIIIIIIIIIIIIIIIIIIIIIIIIHHHGIIIIIIIIIIIIIIIIIIIIHIHIIIIIIIIIIIIIIIIIDDDDD
@HISEQ:969:HM2KJBCX2:2:1101:19816:56963 2:N:0:ACTATGCA
GAAACTCCTAGACCCAACTATCCCTATTAATCATTACATCGATCCTAGAAACCAACAAAATAGAATCTGATGTCCTATTTCATTATTCCATGCTAATGTATTCAAGCGTAAGCTTGCTTTAAACACTCTAATTTTTTCAAGGTAACAGTCCTAATTCCCCATAACATCAAATAAATGACATTATGGTTCTTTAGAAGGTGAGAACCAATAAAACCAGTACATACCAAGGCATGACCGATTCCTTGATCCCGAAATTCAACTACGAGCTTTTTAACTGCAACAACTTTAATATACGCTATTGGAGCTGGAATTACCGCGGCTGCTGGCACCAGACTTGCCCTC
+
@DADDEG@H@1CHIIFFEGHII1<@1<<<CG1C1D<C<1D@<<@HHE1<DFHIC1CE<CC1DG<GHHCHH?HGHCHHH1CD1<DHHHHIIICEHHHGA<CE@E@<CB@GC<A1<CGADG?HFABF@@@GHFFFHFCCCG@E@HFHH@CCDGHEFDGCHCEHHFHHH?CFHFHHHDEFGHFCHHHHHDECGHIHHHHFGEHFHEFIHEEIHGGCFC?CCHEHCHHFCC1GHGIIIHHCF<11CEHFE:E??CHD<GIHHHED<<1E@H?IIHEFCHHEHEFC1@GEHGCC?HIIHHHCC@FFFC@EHGHIIHCHDHDC1GIIIIGIHHHIIHHFGCC@@DD@D
@HISEQ:969:HM2KJBCX2:2:1101:15294:56823 2:N:0:ACTATGCA
GAAACTCCTAGACCCAACTATCCCTATTAATCATTACGTCAATCCTAGAAACCAACAAAATAGGTTTGAACGTCCTATTTCATTATTCCATGCTAATGTATTCAAGCAAATGCCTGCTTTAAACACTCTAATTTTTTCAAAGTAACAGTCCTGTTTCCCTGCAACACCAAATTAATGACATTACAGTTCTTCAGAAAGGAGGAATCAGCGAGACCAGTTCATACCAGTGGCACGACCAGCCTGCTGACCCCGAAATTCAACTACGAGCTTTTTAACTGCAACAACTTTAATATACGCTATTGGAGCTGGAATTACCGCGGCTGCTGGCACCAGACTTGCCCTCCAA
+
?<DBDHEHHIIIIGGHGCHHHGEHEHHIGHFHHGHIIEFHIGIF@HHCEEECHHHIHHI?HGEH1CG0@G1FEHHHHCE@HHIIG?@G1D?DFHHH1CEHEHEEHHCHIIHDFHHHHHGHHHFFHH?FFHHHHHHEHHHHIIHHHHIHFCGIIHGHCIIHHIIHEE@?GHHF<HHEGCG@?CHHHHEHHHCGEEHHIHII;HHEIIHEIHHFHHH@A@CIHCHCEHHHDGIHHGFIGHBHF@FHDIHHD?@?HHEHCHHEHHCHHCHIIHHIHHEHGIHCIHEGH@FIHHEHDIHHEHHF??HFGFHHHHGCIIIHGHFEIHHIIHHIIIIHGDHHHFIGIDAADD
@HISEQ:969:HM2KJBCX2:2:1101:11034:57532 2:N:0:ACTATGCA
GAAACTCCTAGACCCAACTATCCCTATTAATCATTACGTCGATCCTAGAAACCAACAAAATAGAATCAAACGTCCTATTTCGTTATTCCATGCTAATGTATTCAAGCGTGAGCCTGCTTTAAACACTCTAATTTTTTCAAAGTAACAGTCCTGATTCCCCAAGACACCAAATTAATGACATCATGGTTCGTCAGAAGGTAGGAATCAATAATACCAGTACGTACAATAGCACGACCAATAAATTGATCCCGAAATTCAACTACGAGCTTTTTAACTGCAACAACTTTAATATACGCTATTGGAGCTGGAATTACCGCGGCTGCTGGCACCAGACTTGCCCTCCA
+
DDBDBHIHHHHHIIIIIIIHIIIIIHHIIIIIGHIIIHIIIIIHIHIIIIIIIIIIIHIIIIIHIHHIHIHIHHIIHIIIIIIIIIIIIIIIIHIIIIIIHHIIIIIHHHHEFHHHHHHHHHHHHIIHHHFHGIHHIIIHIIIIIIIHIIIIIIIIHGCHIIIIIIIHIFHHHHIIHHFIHIIIIIIIIIIIIIIIIIIIGIIIHFIIIIIIIIIIIIHIIHIIIIIHIII=IIIIIIIIIHIHIIIHHIIIIIHIIIHIIIIIHIHIIIIIIIIIIIIIIIIHHGHHIIIIIIIIIIIIIIIIIIIIIIIIIHIIIIIIHIIIIIIIIIIIIIIIIIIDDDDD
@HISEQ:969:HM2KJBCX2:2:1101:5682:57605 2:N:0:ACTATGCA
GAAACTCCTAGACCCAACTATCCCTATTAATCATTACGGTGGTCCTAGAAACCAACAAAATAGAACCACAACGTCCTATTCTATTATTCCATGCTAATCTATTCAAGCAATAGCCCGCTTTAAACACTCTAATTTTTTCAAGGTAATGGTCCTGGCTCCCCAACACACCCAATAAAGGACATGCTGGCTCACCAGAAGGAAGACCCGACAGCAGACAGTACTCGCCAAAGACGGACCGCCCGGCCAGGCCTAAAATTCAACTACGAGCTTTTTAACTGCAACAACTTTAATATACGCTATTGGAGCTGGAATTACCGCGGCTGCTGGCACCAGACTTGCCCTCCAA
+
DADDDIIIIHIIIIIIIIIFHIIIIHHIHHIIIIIIIIIGHHHIIIIIE?GFFHHIHIIIIHHIIHIIIIIIIIIIIHFHGHHFHHHIHHEHHHHHHHHHIHIIHHHIIHIIHHHIIHHHIHIHIIIIIIIGHIHIHIIHIHIHHHIIHIIIIIIHIIHIIHIIIIHHHIGIHEHIIIIIIIIIIIIIIHHGIIIHIIIIHHHIGIIIIIIIIIIHIIIIIIIHGHIIHHGHIIIIIIGIIIHEEIIIIIIIIHIHIIIIIIIIIIIHIIIIIIIIIIHIIIIIIIIIIIIHHGIIIHHGHIIIIIIIIIIIIIIIIIIIIIIIIIIIIIIIHHIGIIIIIDDDDD
@HISEQ:969:HM2KJBCX2:2:1101:1791:58321 2:N:0:ACTATGCA
GAAACTCCTAGACCCAACTATCCCTATTAATCATTACGTCAATCCTAGAAACCAACAAAATAGGATCGAACGTCCTATTTCATTATTCCATGCTAATGTATTCAAGCGTTAGCCTGCTTTAAACACTCTAATTTTTTCAAAGTAACAGTCCTGTTTCCCTGCAACACCAAATTAATGACATTACAGTTCTTCAAGAAGGAGGAATCAGTAAAGCCAGTACATACCATTGGCACGACCAACCTACTGACCCCGAAATTCAACTACGAGCTTTTTAACTGCAACAACTTTAATATACGCTATTGGAGCTGGAATTACCGCGGCTGCTGGCACCAGACTTGCCCTCCAA
+
DDDDDIIIIIIIIHIIHGIIIIIIIIIIIIIIIIIIICHIGHIGIIIFHGHHHHIIHHHHIIHHIIIIHHIIHIIIIIIIGIIIHIIIHIIIHIHIIIIIIGIIHHIIIIIIIIIIIHIIIIHIIIIIIHHHHHEIIIIIIIIHHHIIIIIIIIIIIGIIIHIIIIIIHHHHHIIIIIIIHIIIIIIIHHIHIIIIIIIIIIIIIIIIIIIIIIIIIIIIIIIIHIIIIIIII;IIIIHIIIIHHIIIIIIIIIIIIIIIIIIIIIIIIIIIIIIIIIIIIIIIIIIIIIIIIIIIIIIHIIIIHIIIIIIIIIIIHIIIIIIIIIIIIIIIIIIIIIIIIDDDDD
@HISEQ:969:HM2KJBCX2:2:1101:4144:58935 2:N:0:ACTATGCA
GAAACTCCTAGACCCAACTATCCCTATTAATCATTACATCGATCCTAGAAACCAACAAAATAGAATCGGATGTCCTATTTCATTATTCCATGCTAATGTATTCAAGCGTGAGCCTGCTTTAAACACTCTAATTTTTTCAAGGTAACAGTCCTAATTCCCCGTGACACCAAATTAATGGCATTACGGTTCTTTAGAAGGTGAGAAATCAATAATATCAGTACATACCAACGGCATGACCGAAACATTGATCCCGAAATTCAACTACGAGCTTTTTAACTGCAACAACTTTAATATACGCTATTGGAGCTGGAATTACCGCGGCTGCTGGCACCAGACTTGCCCTCCAA
+
DADDDIIIHIIIIIIIIIIIIIIIIIIIIIIIIIIIIIIIIIIHIIIIIIIIHHIIIIIIIIHIIIIIGIIIIIIHHHIIIIIIIIIFHHIIIIIIIHIIIHHIIIIIIIIIIIIIIIIIIIHHHIIIIIIIIIIIIIIIIIIIIHIIIIIIIIHHGIIIIIIIIIIIIIIIHIHIIIIIIIIIIIIIIIIIIHIIIIIIIIIIIHIIIIIIIIIIIIHIIIIIIIIIIIIIIIIIIIIIIIIIIIIIIIIIHIIIIIIIIIIIIIIIIIIIIIIIIIIIIIIIIIIIIIIIIIIIIIIIIIIIIIIIIIIIIIIIIIIIIIIIIIIIIIIIIIIIIIIIIIDDDDD
@HISEQ:969:HM2KJBCX2:2:1101:3280:58210 2:N:0:ACTATGCA
GAAACTCCTAGACCCAACTATCCCTATTAATCATTACGGTGATCCTAGAAACCAACGAAATAGAATCAGTCCGTCCTATTTCATTATTCCATGCTAATGTATTCAGACGTTAGCCTGCTTTAAACACTCTAATTTTTTCAAAGTAACAGTCCTGATTTCCCATCACACCAAATAAATGGCATGAAAGTTCCTCAGAAGGTAGAGATTCATCTCACCAGTACAGACAATTAAGCCTGACCAATGGGTAAACCCCGAAGTCCAACTACGAGCTTTTTAACTGCAACAACTTTAATATACGCTATTGGAGCTGGAATTACCGCGGCTGCTGGCACCAGACTTGCCCTCCAA
+
DADCDIIIHIIGHIIIIIIIIHIIIIIIIIIIIIIIIIIIIHIHIHIIIIIIIIIHHIIIHIIIIIIIIIEHIIIIIIIHIIIIIHHIHHGHIIIIHIIIHIIIIIIIIIIHHIIIIIIIIIIIIIIIIIIIHHIIIIHHIIIIIIIIIIIIIHHHIIIIIIIIIIIIIGIIIIIIHHIIIIIIIGIIIIIIIIIIIIIIIIIIIIIIIHIIIIIIIIHIIIIIIIIIIIIIIIIIIIIIIIIIIHGIHIIIIIIIHH?IIIIIIIIIIIIIIIIIIIIIIIIIIIIIIIIIIIIIIIIIIIIIIIIIIIIIIIIIIIIIIIIIIIIIIIIIIIIIIIIIIIIDDDDD
@HISEQ:969:HM2KJBCX2:2:1101:7704:58869 2:N:0:ACTATGCA
GAAACTCCTAGACCCAACTATCCCTATTAATCATTACGTCAATCCTAGAAACCAACAAAATAGGATCAAACGTCCTATTTCATTATTCCATGCTAATGTATTCAAGCGTTAGCCTGCTTTAAACACTCTAATTTTTTCAAAGTAACAGTCCTGTTTCCCTGCAACACCAAATTAATGACATTACAATTCTTCAAGAAGGAGGAACCAGTAAAGCCAGTACATACCAGAGGCACGACCAACCTACTAATCCCGAAATTCAACTACGAGCTTTTTAACTGCAACAACTTTAATATACGCTATTGGAGCTGGAATTACCGCGGCTGCTGGCACCAGACTTGCCCTCCAA
+
DDDDDIIIIIIIIIIIIIIIIIIIIIIIIIIIIIIIIIIIIIIIIIIIIIIIIIIIIHIIIIHIIIIIIIIIHIIIIIIIIIIIIIIIIIIIIIIIIIIIIIIHIIIIIIIIIIIIIIIIIIIIHIIIIIIIIIIIIIIIIIIIIIIIIIIIIIIIIIIIIIIIIIIIIIIIIIIIIIIIIIIIIIIIIIIIIIIIIIIIIIIIIIIIIIIIIIIIIIIIIIIIIIIIIIIIIIIIIIHIIIHIHIIIIIIIIIIIIIIIIIIIIIIIIIIIIIIIIIIIIIIIIIIIIIIIIIIIIIIIIIIIIIIIIIIIIIIIIIIIIIIIIIIIIIIIIIIIIIIIIDDDDD
@HISEQ:969:HM2KJBCX2:2:1101:2567:59744 2:N:0:ACTATGCA
GAAACTCCTAGACCCAACTATCCCTATTAATCATTACGGTGGTCCTTGAACCAACAAAATAGAACCACAACGTCCTATTCTATTATTCCATGCTAATCTATTCAAGCAAAAGCCTGCTTTAAACACTCTAATTTTTTCAAGGTAATGGTCCTGGCTCCCCGATACGCCCAATTAAGAACATACCGATTCACCAGAAAGATAGACCCGACGACAGAACAGTACTCGCCAGAGACGGACCGTCCGGCCAGGCCTAAAATTCAACTACGAGCTTTTTAACTGCAACAACTTTAATATACGCTATTGGAGCTGGAATTACCGCGGCTGCTGGCACCAGACTTGCC
+
DDDDDIIIIIIIIIIIIHIIIGIIIIIIIIIGHIFHHHHIIIHGIIIIIIIIIIHIIIIIHHIGIIHIIIIIIIIIIHIIIIHIIEHIIIIIGIIHHHIHHHHIHHHIIIIIHHIHIHIIIIIIIHHHHIIIIIIIIIIIHHIIIIIHHIHHHFHHIIIIHIIIIHHHIIIIHIIIIIIIIIIHHIHHHIIHIHHIIIIHIHIIHIHHIIIIIIIIIIIIIIHIIIIIIIIIIIIIIIIIIIIIIIIIIIIIIIIIIIIIIIHHHIIIIIIIIIIIIIIIIIIHGHIIIIIIIIIIIHGIHHIIIIIIHHIIIIIIIIIIIIIIIIIIIIIIIIIIDDDDD
@HISEQ:969:HM2KJBCX2:2:1101:5661:59824 2:N:0:ACTATGCA
GAAACTCCTAGACCCAACTATCCCTATTAATCATTACGGTGATCCTAGAAACCAACGAAATAGAATCAGTCCGTCCTATTTCATTATTCCATGCTAATGTATTCAGACGTTAGCCTGCTTTAAACACTCTAATTTTTTCAAAGTAACAGTCCTGATTTCCCAACACACCAAATAAATGGCATAAAAGTTCCTCAGAAGGTAGAGATTCATCTCACCAGTGCAGACAATTAAGCCTGACCAATGGGTAAACCCCGAAGTTCAACTACGAGCTTTTTAACTGCAACAACTTTAATATACGCTATTGGAGCTGGAATTACCGCGGCTGCTGGCACCAGACTTGCCCTCCAA
+
DDDDDIIIIHIIIIIIIIIIIIIIIIIIIIIIIIIIIIIIIHIIIIIICHEHHIIIIIIIIHI?HIHHIIHHIHFHHIIIIGIIIIIIIHHIIFHIIIHIHHIIIGIHHHIIIIIIIIIIIIIHIHHHIIIIHHIIIHIIIIHIHIHIIIHIIIIIIIIIIHHIIHIHHIIHIIIIIIIIIIIIIIIIIIIIIIIIIIIIIIIIIIIIIIIHIIIIIIIHIIIIIIIIIII=IIIIIIIIIIIIIHEIIIIIIIIIIIIIIIIIIIIHIIIIIIIIIIIIIIIIIIIIHIIIIIIIIIIIIIIIIIIIIIIIIIIIIIIIIHIIIIIIIIIIIIIIIIIIIIIDDDDD
@HISEQ:969:HM2KJBCX2:2:1101:10747:59919 2:N:0:ACTATGCA
GAAACTCCTAGACCCAACTATCCCTATTAATCATTACGGTGATCCTAGAAACCAACAAAATAGAACCATGCCGTCCTATTCTATTATTCCATGCTAATGTATTCGAGCAAAAATGCCTGCTTTAAACACTCTAATTTTTTCAAGGTAAAGGTCCTGGATCCGCAAGACACCCAATAAAGGACATCAAGTTTCTCCAGAAGGTGAGAAATCAACAGTAACAGTTCATACCCCTTAAGGCATGACCGTCACGTCAATCCCGAAATTCAACTACGAGCTTTTTAACTGCAACAACTTTAATATACGCTATTGGAGCTGGAATTACCGCGGCTGCTGGCACCAGACTTGCCCTCCAA
+
BD0@DHHIHE1DFHIIHHHHHE1CCG??E?1CGCHHHHHHEHHD1DH?HHHGE?FE?HHHICF@H<G@1CDH/DC?@ECEGEEHCGHHCCEH@C@11<CGH1<G@@@H?HHFF?1?FFF?EHIEHCHGB@GHHHF1<FCHEFHGCHFHHEHE?GHF?F0HDDHIIHHIHFHCIHC2EC:FHHGCIH?GG?HEGHHGGIIHFGCHHHH;FFDGEH?EIIIIHGCHHEIHIHHHHIIGIHFIFC:FGIIIGFCCIHHIIHIIIIHHIHH@IHEIIHEHIH?HFIIIGHIHIIIIIHHIHIIIIIHHGHEIHGIIIIIHHHHHIIHIHCHIIHIIIIIHIIHHGHHIHHEGACDDD
@HISEQ:969:HM2KJBCX2:2:1101:9987:60337 2:N:0:ACTATGCA
GAAACTCCTAGACCCAACTATCCCTATTAATCATTACGTCGATCCTAGAAACCAACAAAATAGAATCAAACGTCCTATTTCGTTATTCCATGCTAATGTATTCAAGCGTGAGCCTGCTTTAAACACTCTAATTTTTTCAAAGTAACAGTCCTGATTCCCCATGACACCAAATTAATGACATCATGGTTCGTCAGAAGGTAGGAATCAATAATACCAGTACGTACAATAGCACGACCAATAAATTAATCCCGAAATTCAACTACGAGCTTTTTAACTGCAACAACTTTAATATACGCTATTGGAGCTGGAATTACCGCGGCTGCTGGCACCAGACTTGCCCTCCAA
+
DDDCDIGIIIIIIIHIIIIHHIIIIIHHIIIIIIIIIIIIIIIIIIIHIIIHHIIIIHHEHHIIIGIIIIIIHIIIIHHHIFHIIIIHIIHHHHIIIIIIIHIHIHHIIIIIIHGHIHHIIHHHIHIIIIIHHIHHHIHIIHIIIHIHIIIIHIIIIHHHIIIIIIIIIIIHIIHIHIHIHIIIIIHIIFIIIIIIIIIIIIIIIHIIIIIHGIIIIIIIIIIIIIIIIIIIIIIIIIIHFIIHIIIHIIIIIIIIIIIIIIHIIIIIIIIHIIIIIIIIIIIIHHIIIIIIIIIIIIIIIIIIIIIIHIIIIIIIIIIIIIIIIIHIIIIIIIIIIIIIDDDDC
@HISEQ:969:HM2KJBCX2:2:1101:21075:60886 2:N:0:ACTATGCA
GAAACTCCTAGACCCAACTATCCCTATTAATCATTACGTCAATCCTAGAAACCAACAAAATAGAACCATGCCGTCCTATTCTATTATTCCATGCTAATGTATTCGAGCAAAAATGCCTGCTTTAAACACTCTAATTTTTTCAAGGTAAAGGTCCTGGATCCGCAAGACACCCAATAAAGGACATCAAGTTTCTCCAGAAGGTGAGAAATCAACAGTAACAGTTCATACCCCTTAAGGCATGACCATCACGTCAATCCCGAAATTCAACTACGAGCTTTTTAACTGCAACAACTTTAATATACGCTATTGGAGCTGGAATTACCGCGGCTGCTGGCACCAGACTTGCCCTCCAA
+
DDDDD?@HHHHIFHIIIHFHH?HIHHHHIIHGHEHHIHECHHFFEHHHHHIEHHHIHHIHDF?GHHIIH?EHHDCCHG?G@HFHHICFHHHFHE?FHE@<FGEHGHIHHIHIIHHEHHHGHHIFEHHIHHIGHHIIIIIHHHHIHGHHGHEEFHEHHDDHHEECFFHDDEHHHHHHGHGHHHFHEGHIIHHIGIIIHHHIIIIHHIIIGIIIFEHDHCIFFHIGHHEIHGIIIHGIIHGFFHIGIIGHIHGDGIIIIIIIIHIIIGHIIHIIHIIIIIHHFHIIIIIIIIIHIIIIHHIIHIIIIIIIIIIIIIIIIIIIIIIIIIIIIIIIIIIIIIIIIIIIIIIIDDDAD
@HISEQ:969:HM2KJBCX2:2:1101:13495:62067 2:N:0:ACTATGCA
GAAACTCCTAGACCCAACTATCCCTATTAATCATTACGTCAATCCTAGAAACCAACAAAATAGGATCGAACGTCCTATTTCATTATTCCATGCTAATGTATTCAAGCGTTAGCCTGCTTTAAACACTCTAATTTTTTCAAAGTAACAGTCCTGTTTCCCTGCAACACCAAATTAATGACATTACAGTTCTTCAAGAAGGAGGAATCAGTAAAGCCAGTACACACCATTGGCACGACCAACCTACTGACCCTGAAATTCAACTACGAGCTTTTTAACTGCAACAACTTTAATATACGCTATTGGAGCTGGAATTACCGCGGCTGCTGGCACCAGACTTGCCCTCCAA
+
@DD@BHH?CGCCFGEHFH?CHH1DEHHHH?FFCGEFHEEHHHICC@EHIGCDGHGH1FHEEEHE1F1E0FHHHHHH?HHHCEDGF@F1DGEG111DCC@HHG@HECBGCCGCAGHHHHEHHHHHIGEHFIHHHFFHCHGFHHHHIHHHGIHGHIHGH?H@HHHIHHGDHHF@HGC<0/GHHHHFFFGGHHGHHIHIHGD@CEHHIHIIIHIHEHGGCIIHHHIHIHHEHCHHIHHHIHGHHIFFCCGHGD1CHHHHEGIIHEHHCECHEEFGEF<HECHEIHHHEHCFGHFHFHHHHFGCEIIIHIHHGHED<CCC?<HCHEHEGIIHGF1CHG@?HHIGHBDDBD
@HISEQ:969:HM2KJBCX2:2:1101:5385:62391 2:N:0:ACTATGCA
GAAACTCCTAGACCCAACTATCCCTATTAATCATTACGTCAATCCTAGAAACCAACAAAATAGGATCAAACGTCCTATTTCATTATTCCATGCTAATGTATTCAAGCGTTAGCCTGCTTTAAACACTCTAATTTTTTCAAAGTAACAGTCCTGTTTCCCTGCAACACCAAATTAATGGCATTACAGTTCTTCAGAAAGGAGGAATCAGCGAGACCAGTACGTACCAATGGCACGACCAACCTGCTGACCCCGAAATTCAACTACGAGCTTTTTAACTGCAACAACTTTAATATACGCTATTGGAGCTGGAATTACCGCGGCTGCTGGCACCAGACTTGCCCTCCAA
+
DDADDHIIIIIHHHIIHIIHIIHIIIIIIIHIIIIHIHIHGHHHHIIGHIHIFIIIIIIIHIE@H@HHHH?GHHHHIHHEIHHHEHGHHHHIHGEHIIIIHIHEHIHIHIHIIIIIIHHHHHEIHHHIHHHIHHIHHHHFIIIHIIHIIIIIIIIHIHIHIHIHFHHIIHIHIIIIIHEHIIIIHIHIIIIIIIIIGI;IIIIHIIIIIIIIIIIIIIIIIIIHIHEIIIIIIIIIIIIIIIIHHIIIIIGIIIIIIIIIIIIIIIHIIIIIIIIIIIIIIIIIIIIIIIIIIIIIIIIIIIIIHIIIIIIIIIIIIIIIIIIIIIHIIIIIIIGHIIIIIDDDDD
@HISEQ:969:HM2KJBCX2:2:1101:14887:62860 2:N:0:ACTATGCA
GAAACTCCTAGACCCAACTATCCCTATTAATCATTACGTCAATCCTAGAAACCAACAAAATAGGATCAACGTCCTATTTCATTATTCCATGCTAATGTATTCAAGCGCGAGCCTGCTTTAAACACTCTAATTTTTTCAAAGTAACAGTCCTGATTCCCCACCACACCAAATTAATGACATGATGGTTCGTCAGAAGGTAGAAATCAGTAACACCAGTACGTACCGAAGGCACGACCAGCGTACTAATCCCGAAATTCAACTACGAGCTTTTTAACTGCAACAACTTTAATATACGCTATTGGAGCTGGAATTACCGCGGCTGCTGGCACCAGACTTGCCCTCCAA
+
DCDDDIIIIIE@HHIIIIIIHIIIIHIIIIIIIIIIIHHHIIIIHIIIIIIIIIIIHHIIIHIIGHHHIHIIEHHHHIIHIIIHIHIIIHHEHIIIIIIIIIIIIIIIIIHIIIIIIHIIIIIIIIIIIHIIIIIIIIIIIIIIIIIHIIIIIIIIIIIIIIIHHIIIIIIIIIIIIIIIIIIHIIIIIIIIIIIIIIIIIIIIIIIIIIIIIIIIIIIIIIIIIIIIIIIIIIIIIIIIIHHHIIIIIIIIIIIIIIIIIHIIIIIIIIIIIIIIIIIIIIIIIIIIIIIIIIIIIIIIIIIIIIIIIIIIIIIIIIIIIIIIIIIIIIIIIIIIIIIIDDDDD
@HISEQ:969:HM2KJBCX2:2:1101:6274:63277 2:N:0:ACTATGCA
GAAACTCCTAGACCCAACTATCCCTATTAATCATTACGTTGATTCTAGAAACCAACAAAAATAGAATCTAACGTCCTATTTCATTATTCCATGCTAATGTATTCAAGCGCGTGCCTGCTTTAAACACTCTAATTTTTTCAAAGTAACATCCTGACTCCCCACAACATCAAATTAATGACATCATGATTCGAAATCAATGACATTAGTACGTACCAAAGGCACGACCGACGTATTGATCCCGAAATTCAACTACGAGCTTTTTAACTGCAACAACTTTAATATACGCTATTGGAGCTGGAATTACCGCGGCTGCTGGCACCAGACTTGCCCTCCAA
+
DDDDDIIIHIIIIIIIIIIIIIIIIIIIIHIIIIIHIIIIIIIIIIIIIIIIIHIIHHIHHHIIIHIIHIHIIIGHHIHIIHHIIIIIIIIIIIIIIIIIIHHIIIIIIIIIIIIIIIIIIIHIIIIIIIIIIIIIHIIIIIHIIIIIIIIIIIIIIIIIIHHHHIHHHIIIIIIIIIIIIIIIIIIIIIIIHIIIIIIIIIHIIIIIIIIIIIIIIIIIIIIIIIIIIIIHHGIIIIIIII?IIIIIIIIIIIIIIIIIIIIHIIIIIIIIHIIIIIIIIIIIIIIIIIIIIIIIIIIIIIIHIIIIIIIIIIIIHIIIIIIIIIIIIIDDDDD
@HISEQ:969:HM2KJBCX2:2:1101:13696:63493 2:N:0:ACTATGCA
GAAACTCCTAGACCCAACTATCCCTATTAATCATTACGGTGATCCTAGAAACCAACAAAATAGAACCATGCCGTCCTATTCTATTATTCCATGCTAATGTATTCGAGCAAAATGCCTGCTTTAAACACTCTAATTTTTTCAAGGTAAAGGTCCTGGTTCCACATGACACCCAATTAAGGACATCATGCTTCTCCAGAAGGTGAGAAATCAACTGCGACAGTTCATACCCCTTAAGGCACGACCATCACGTCAATCCCGAAATTCAACTACGAGCTTTTTAACTGCAACAACTTTAATATACGCTATTGGAGCTGGAATTACCGCGGCTGCTGGCACCAGACTTGCCCTCCAA
+
DBDDD1FHHHHHHIIHIIHIIHHHIFHGG@G@GHHHHGHIHIIIFHHHHIIHHHIEHHHHHHHIIHCFHHHIIEDEHHEHHHFEC?GEGHHHI?GGHIGCGDGHGHIIGIHIHGIHIGIHHHHIIHIHHHIIHHHHIIHHIHHIIHIIIIHHHHHHIHCIIHIIHIHHFEFHHHGIIIIIHHICHIIHIHHIIIIIIIIIIIIIHIIIHEGHHGHHIIIHHHHHIHIGIIHHI<IHHD?IHIHIIIHIHEFIHHHCIIIHIIIIHHHHIIIHFHHHIHIIIIHHIIIIIHIIHHIIIIIHIIIIIHHFIIIIIIIIIIGIIGIIIIIIIIIIHIIIIIIIIHIIHIHCDDDD
@HISEQ:969:HM2KJBCX2:2:1101:19450:63720 2:N:0:ACTATGCA
GAAACTCCTAGACCCAACTATCCCTATTAATCATTACATCGATCCTAGAAACCAACAAAATAGAATCGGATGTCCTATTTCATTATTCCATGCTAATGTATTCAAGCGTGAGCCTGCTTTAAACACTCTAATTTTTTCAAGGTAACAGTCCTAATTCCCCGTAACACCAAATTAATGGCATTACGGTTCTTTAGAAGGTGAGAAATCAATGATAACAGTGCATACCAACGGCATGACCGAAATATTGATCCCGAAATTCAACTACGAGCTTTTTAACTGCAACAACTTTAATATACGCTATTGGAGCTGGAATTACCGCGGCTGCTGGCACCAGACTTGCCCTCCAA
+
DD@DAE1D11<G<1FE10<<@FE11<CCG?CCC?FH<FCHHIG?C@C1<DH<@F@01@C11<FGH@GE<0</DG11DCHHIE?GGG1FCGHCH1<FHIGH@<FF@<5EH@ECDHAADHHEIHH8AFAEIHE@CEF<FHFHGHHHFFHF@E?HG?HCCCGHGGE0EHHHG<IHHGGFCHHHGHEH@CCHHFC<FHGH?HHHHIHHF<FI<HFGHFGHHG@@DH1C1@FIHEGIHIIHHG<FD<D<<</CDHDCFHEEFF@F<CEIH@EEEGIHHHHCFEHIIHHEHHHGHIHFCCG<1GIHFF?HHFFHHH@GEIHDDIIHIIIIIHFHIHIHIHHHHHCIIHDADDD
@HISEQ:969:HM2KJBCX2:2:1101:9842:62755 2:N:0:ACTATGCA
GAAACTCCTAGACCCAACTATCCCTATTAATCATTACTTCAGTTCTAGAAACCAACAAAATAGAACCGAAGTCCTAAATTATTATTCCATGCTAATGTATTCAAGGCATAAGCCTGCTTTAAACACTCTAATTTTTTCAAAGTAATAGAGCTAGATCGCGACGACAGCCCAGTAAAGGGTGCCGCCGTTTTCTAGCAGGATGGTAGACGCGCGCCGGCACTCACACTCGTAACCGAGGCGGGCCAGGTGCGTCAAACCAGAAATCCAACTACGAGCTTTTTAACTGCAGCAACTTTAATATACGCTATTGGAGCTGGAATTACCGCGGCTGCTGGCACCAGACTTGCCCTCCAA
+
BDDDDHHIEHHHHHIHIIIHFHHCHIFF1GHHHIH?HHECEHHI1FHCGHHEHHIIHH@HEH@CHEEECCHEHIHH?@11CC?GEFE1FEHFHHIIIEH11<DFGGHHGHIHHGIIIHHHGHHIHHHHHHHHHFHEEHIEHIIFHHIHFIHIHIHIHHEHH?IHGIHG?CEHFIHHIHHIHHDHHIHGHHHIHIIIII;EHEHHIIIIIIHI=HHHHH@EGHHIIIIIIIIHIIIIHIIIIIIIIIIIIHGEIIIIIIHFIHIHEIIIHHDGIIIHHIIHHGHIIIIIIHEIIIHIIIIHHIIIIIHHHIIIIIIIHIIHHHIHHHIIIIIIHHHHIHIIIIIIIIHIIDDDDA
@HISEQ:969:HM2KJBCX2:2:1101:8419:63867 2:N:0:ACTATGCA
GAAACTCCTAGACCCAACTATCCCTATTAATCATTACGTCGATCCTAGAAACCAACAAAATAGAATCAAACGTCCTATTTCATTATTCCATGCTAATGTATTCAAGCGTAAGCCTGCTTTAAACACTCTAATTTTTTCAAAGTAACAGTCCTGATTCCCCACGACACCAAATTAATGACATCGCGGTTCTTCAGAAGGTAGGAACCGATAATGCCAGTGCGTACCGAAGCACGACCAACAATTCGATCCCGAAATTCAACTACGAGCTTTTTAACTGCAACAACTTTAATATACGCTATTGGAGCTGGAATTACCGCGGCTGCTGGCACCAGACTTGCCCTCCAA
+
DDDDDIIIIIIIIIIIIIII<GHIIIIIIIIIIIIIIIIIIIIHIIIIIIIIIIIIIIIIIIHHIIHIIIIIHIIIIIIIIIIIIHIIIIIHHIIIIIIIIIIHIHHHHIIIIIHIIIIIIIIIIIIHIIIIIIIIIIIIIIIIIIIIIIHIIIIIIIIIIIIIIIIIHHIHIIIIIHHIHIIIIIIHIHIIIIIIIIIIIIHIHIIIIIIIIIHIIIIIIIIIIIIIIIIIIIIIIIIIIHGDIIHIIIIIIIIIIIIIIIIIIIIIIIIIIIIIIIIIIIIHIHHHIHIIIIIIIIIIIIIIIIIIIIIIIIIIIIIIIIIIIIIIIIIIHIIIIIIIDDDDD
@HISEQ:969:HM2KJBCX2:2:1101:13568:65187 2:N:0:ACTATGCA
GAAACTCCTAGACCCAACTATCCCTATTAATCATTACGTCGATCCTAGAAACCAACAAAATAGAATCAAACGTCCTATTTCGTTATTCCATGCTAATGTATTCAAGCGTGAGCCTGCTTTAAACACTCTAATTTTTTCAAAGTAACAGTCCTGATTCCCCATGACACCAAATTAATGACATCATGGTTCGTCAGAAGGTAGGAATCAATAATACCAGTACGTACAATAGCACGACCAATAAATTGATCCCGAAATTCAACTACGAGCTTTTTAACTGCAACAACTTTAATATACGCTATTGGAGCTGGAATTACCGCGGCTGCTGGCACCAGACTTGCCCTCCAA
+
DDDDDIHIIIIIGF?HIIIIIIIIIIIIHFHIIIIIIHIIIIIIIIIIIIIIIIIIIIIIHHHIFHHIIIIIIIIIIIIIIIIIIIIIIIIIIIHIIIIIIIIIIIIIIIHIIIIIIIIIHIIIIIGHHIHHHHIIIHIIIIHHIIIIHIHIIIHHHIIIIIIHHHIHIIHHIIIIIIIHIIIIIIIHHIIIIIIIIIIIIIIIIIIIIIIIIIIIIIIIIIIIIIIIIIIHIIIIIIIIIIIIIIHHIIIIIIIIIIIIIIIIIIIIIIIIIIIIIIIIIIIIIHHHIHHIIIIIIIIIIIIIIHIHHHIIIIIIIIIIIIIHIIIIIIIIIHIIIIIIDDDDD
@HISEQ:969:HM2KJBCX2:2:1101:6645:65189 2:N:0:ACTATGCA
GAAACTCCTAGACCCAACTATCCCTATTAATCATTACGTCAATCCTAGAAACCAACAAAATAGGATCAAACGTCCTATTTCATTATTCCATGCTAATGTATTCAAGCGTTAGCCTGCTTTAAACACTCTAATTTTTTCAAAGTAACAGTCCTGTTTCCCTGCAACACCAAATTAATGACATTACAGTTCTTCAAGAAGGAGGAACCAGTAAAGCCAGTACATACCAGAGGCACGACCAACTTACTAATCCCGAAATTCAACTACGAGCTTTTTAACTGCAACAACTTTAATATACGCTATTGGAGCTGGAATTACCGCGGCTGCTGGCACCAGACTTGCCCTCCAA
+
DDDDDIIIIIIIIIIIIIHIIIIIIIIIIIIIIIIIIIIIIIIIIIHHIHIHHIIIIIGIIIIGIIIIHIIHHIIHHHIIIIIIIIIIHHIIHIIGIIIIIHHHIIHIIIIIIIIIIIIIIIIHHHIIIHIIIIIIIHHIIIIIIIIIIIIIIIIHIIGHIHIIIIIIIIHHIIIIIIIIIIIHIIIIHIIIIIIIIIIIHHIIIIIIIIIGIIHIHHIIIIIIIIIIIIIIIIIIIIIIIIIHHIIIIIIHIIIHIIIIIIIIIIIIIIIIIIIIIIIIIIIHIIGIIIIIIIIIIIIIIIIIHEIIIIIIIIIIIIIIIIIIIIIIIIIIIIIIHIIIIDDDDD
@HISEQ:969:HM2KJBCX2:2:1101:3178:64295 2:N:0:ACTATGCA
GAAACTCCTAGACCCAACTATCCCTATTAATCATTACATCGATCCTAGAAACCAACAAAATAGAATCGGATGTCCTATTTCATTATTCCATGCTAATGTATTCAAGCGTGAGCCTGCTTTAAACACTCTAATTTTTTCAAGGTAACAGTCCTAATTCCCCGTGACACCAAATTAATGGCATTACGGTTCTTTAGAAGGTGAGAAATCAATAATATCAGTACATACCAACGGCATGACCGAAACATTGATCCCGAAATTCAACTACGAGCTTTTTAACTGCAACAACTTTAATATACGCTATTGGAGCTGGAATTACCGCGGCTGCTGGCACCAGACTTGCCCTCCAA
+
DCDDDIIIHIIIIHIHIIIIIIIIIIIIIIIIIIIIGIIIIHIIIIIIIGIIIIIIIIICHHHIIGIIIHHIIIIIIHGHGHIIIHIHHIIIGIIHIIIIIHIIIIIHIIIIIHHHGHHHIIHIIHHIIIIIIIIIGHHHHIIHGIIIIIIIHHIIHIIHHIIIIIHIIHIHHIIIHIIHIIIIIIIIIIHHIIIIIIIIIIIIIIIIIIIIIIHIIIHIIIIIIIIIIIIIIIIIIIIIIIIHHFIIHIHIIIIIIIIIIGIHIHIIIIIIGIIIIIIIIIIIIIIIIIIHIIIIIIIIIIIIIIIIIIIIIIIIIIIIIHIIIIIIIIIIIIIIIIIIIIDDDDD
@HISEQ:969:HM2KJBCX2:2:1101:3337:65337 2:N:0:ACTATGCA
GAAACTCCTAGACCCAACTATCCCTATTAATCATTACATCGATCCTAGAAACCAACAAAATAGAATCGGATGTCCTATTTCATTATTCCATGCTAATGTATTCAAGCGTGAGCCTGCTTTAAACACTCTAATTTTTTCAAGGTAACAGTCCTAATTCCCCGTGACACCAAATTAATGGCATTACGGTTCTTTAGAAGGTGAGAAATCAATAATATCAGTACATACCAACGGCATGACCGAAACATTGATCCCGAAATTCAACTACGAGCTTTTTAACTGCAACAACTTTAATATACGCTATTGGAGCTGGAATTACCGCGGCTGCTGGCACCAGACTTGCCCTCCAA
+
ADDADIHIIIIHHIIHIIIIIIIIIIIHIIHIHHIIIIHIIIIIIIIFIIIGHIIIIHGGIHIIIIIIGHIGHHIIIIIIHHHHIIHEHHIHHIIGHIIIIIIIIIIIIIIIIIIIHIIIIIIIIHHIIIHIIIIIIIIHHIIIIIIHIIIIIIIIIIIIIIIIIIIIIIIIHIIIIIIIIIIIIIIIIIIIIIIIIIIIIIIIIIIIIIIIIIIIIIIIIIIIIIIIIIIIIIIIIIIIIIIIIH<IIIIIIIIIIIIIIIIIIIIIIIIIIIIHIIIIIIIIIIIIIIIIIHIIIIIIIIIIIIIIIIIIIIIIIIIIIIIIIIIIIIIIIIIIIIIIIIDDDDD
@HISEQ:969:HM2KJBCX2:2:1101:11346:66399 2:N:0:ACTATGCA
GAAACTCCTAGACCCAACTATCCCTATTAATCATTACGTCGATCCTAGAAACCAACAAAATAGAATCATGCCGTCCTATTTTATTATTCCATGCTAATGTATTCAAGCAAAATGCCTGCTTTAAACACTCTAATTTTTTCAAAGTAAAGGTCCTGGTTCCCCGCGACACCCAATTAAGGGCATCGCGGTTCTCCAGAAGGTGAGAAATTGACTACACCAGTTCATACCCCTTAAGGCACGACCGATGTGTCAATCCCGAAATTCAACTACGAGCTTTTTAACTGCAACAACTTTAATATACGCTATTGGAGCTGGAATTACCGCGGCTGCTGGCACCAGACTTGCCCTCCAA
+
DADDDGHIIIEHHHIIIIIIHIIIIIIIIHIHIIIIIIIIHIIIIIHHHIIIIIIGIIHIIIHIGIIIHIIHIIIIIIGIIIGIIEHHHHIHGIHHHIIIIEHIIIIIIIIHIIIIIIIIIIIIIHIIIHIIHIHIIIHIIIIIGIIIIIIIIIIIIIHHIIIIIIIIGIIIIIHHIIIIIIIIIIIIIIIIHIIIIIIIIIIIIIIIIIIIIIIIIIIIIIIIIIIIIIIIIIIGIIIIIIIGIIIIIGHIIIIIIIIIIIIIIIIIIIIIIIIIIIIIIIIIIIIIIIIIIIIIIIIIIIIIIIIIIIIIIIIIIIIIIIIIIIIIIIIIIIIIIIIIHIIIIIIDDDDD
@HISEQ:969:HM2KJBCX2:2:1101:11740:66314 2:N:0:ACTATGCA
GAAACTCCTAGACCAAACTATCCCTATTAATCATTACGGTGATTCAGAAACCAACAAAACAGGACCACCGTCCTATTTTATTATTCCATGCTAATGTATTCAGACGTAAGCCTGCTTTGAACACTCTAATTTTTTCAAGGTAAAGGTCCTGGTTTCCCACCACGCTAAATTAATAACATGATGGTTCCCCAGAAGGTAGAAATTCCACACGCCAGTACAGACAATTGCCCGACCAACGGTAGAACCCCGAAATTCAACTACGAGCTTTTTAACTGCAACAACTTTAATATACGCTATTGGAGCTGGAATTACCGCGGCTGCTGGCACCAGACTTGCCCTCCAA
+
0D@DDFHIHEC<DGEFEG1CHEHI<C<1<FGG@CHHH1CGEHI1<DCHHHHG@GEHHEHII11DEEGG0F<0FFH1<<<CDFHH@@CF11<<<HHGIHHHHHHGCHHHIGHH@GIIHHIHEHIHHHHHIIHGFHHHHIHFGEFHIIHIIHF9IHGHHCIHEHHIIHIIHIIIIIIIIIIIHHHEE:H;IIIIHHHIIIIIGIHGHEHF<IHGGIIIGIIGIHHIIIIIIIIHHHHFIIIHHDHHIIHIIIIIIIIHIHIIIIIIIIIHIIGIIHHHFHIIIHIIIIHHIHHHIHIHIIIIIIIHIHHIIIIIIIHIIIIHHHIIIIIIIIIIIIHIIIDBDBD
@HISEQ:969:HM2KJBCX2:2:1101:12371:66482 2:N:0:ACTATGCA
GAAACTCCTAGACCAACTATCCCTATTAATCATTACGTCGATCCTAGAAACCAACAAAATAGAATCAAACGTCCTATTTCATTATTCCATGCTAATGTATTCAAGCGTGAGCCTGCTTTAAACACTCTAATTTTTTCAAAGTAACAGTCCTGATTCCCCATGACACCAAATTAATGACATCATGGTTTGTCAGAAGGAAGAAACCAATAAATTAGTACGTACCAAGGCACGACCAACATATTGATCCCGAAATTCAACTACGAGCTTTTTAACTGCAACAACTTTAATATACGCTATTGGAGCTGGAATTACCGCGGCTGCTGGCACCAGACTTG
+
DDDDCIIHIIIHIIIGIIIIIIIIIIIIIIIIIIIIIHIICHIIIIIIIIIGHIIIIIIIGIIFIIIIIIIIIIIHIIIIIIIIHIHIIIIIIHIIIIIIIIIIIIIIIIIIIIIIHIIHHHHIIIIIIIIIIIIIIIHHIIIIIIIHIIIIIIIIIIIIIIIIIHIIIIHIIIIIIIIIIIIIIIIIIIIIIIIIIIIIIIIIIIIIIIIIIIIIIHIIIIIIIIIIIIIIHGIIIIIIIIIIIIIGIIIIIIIIIIIHIIIIIIIIIIIIIIIIIIIIHIIIIIIIIIIIIIIIIIIIIIIIIIIIIIIIIIIIIIIIIIIIIIIIIIDDDDD
@HISEQ:969:HM2KJBCX2:2:1101:12353:66582 2:N:0:ACTATGCA
GAAACTCCTAGACCCAACTATCCCTATTAATCATTACGTCAATCCTAGAAACCAACAAAATAGGATCGAACGTCCTATTTCATTATTCCATGCTAATGTATTCAAGCGTTAGCCTGCTTTAAACACTCTAATTTTTTCAAAGTAACAGTCCTGTTTCCCTGCAACACCAAATTAATGACATTACAGTTCTTCAGAAAGGAGGAATCAGCGAAACCAGTGCATACCAGTGGCACGACCAACCTGCTGACCCCGAAATTCAACTACGAGCTTTTTAACTGCAACAACTTTAATATACGCTATTGGAGCTGGAATTACCGCGGCTGCTGGCACCAGACTTGCCCTCCAA
+
ABDDAHIIIIHHIIHHIHIIIIIHIIIIHIIIIIIIIIIIIIIIIIIIIIIIIIIIHIIIHHHHHHIDHIIIIIIHHHHIIGIIIHIHHEHFHHHIIIIIHIIIIIIFIIHIHIIIIHHHHHIIIIIIIIIIIIHHHEIIIIIIIIHIIIIIIIIHIIIIIIIIHHHHHHIIIIIIIIIIIIIIIHIIIIIIIIIIIIIIHIIIIIIIIIIIIIIIIIHIIIIIIIIIIIIII*IIIIIIIIIHHIIIIIIIIIIHIGHIIIIIIIIIIIIIIIIIIIIIIIIIIIIIIIIIIIIIHIIIIIIIIIIHIIIIIIIHGIIIIIIIIIIIIIIIIHIIIIIIIDDDDD
@HISEQ:969:HM2KJBCX2:2:1101:4714:66816 2:N:0:ACTATGCA
GAAACTCCTAGACCCAACTATCCCTATTAATCATTACGGTGATCCTAGAAACCAACAAAATAGAACCATGCCGTCCTATTCTATTATTCCATGCTAATGTATTCGAGCAAAATGCCTGCTTTAAACACTCTAATTTTTTCAAGGTAAAGGTCCTGGTTCCACATGACACCCAATTAAGGACATCATGCTTCTCCAGAAGGTGAGAAATCAACTGCGACAGTTCATACCCCTTAAGGCACGACCATCACGTCAATCCCGAAATTCAACTACGAGCTTTTTAACTGCAACAACTTTAATATACGCTATTGGAGCTGGAATTACCGCGGCTGCTGGCACCAGACTTGCCCTCCAA
+
DDDDDIIIIIIIIIIIIIIIIIIIIIIIIIIIIIIIHHIIHIIIIIHGHHIIHIIIIIIIIIEEHIIIHHIGIHIIIIHIHIIIIIIIIIIIHHIHIHGHHCHIIIIHIIIHIHHIIGHHHHIIIIIIHHIIIIHIHHHIHIIIHIIIHIIIIIIHIIHIIIIIIIIIHIIIHIIIIIIIIHIIIIIIIIIIIIIIIIIIIIIIIIIIIIIIIIIIIIIIIIIHIIIIIIIIIIIIIIIIIIIIIIIIIIHIHIIIIIIIIIIIIIIIIIIIIIIIIIIIIIIIIIIIIIIIIIIIIIIIIIIIIIIIIIIIIIIIIIIIIIIIIIIIIIIIIIIIIIIIIIIIIIIDDDDD
@HISEQ:969:HM2KJBCX2:2:1101:13868:66897 2:N:0:ACTATGCA
GAAACTCCTAGACCCAACTATCCCTATTAATCATTACGTGGTTCTAAAACCAACACAATATAATCTTGACGGCCTATTTTCTTATTTCATGCTAATGGATTCAAGCAAAATGCCTGCTTTAAACACTCTAATTTTTTCAAAGTAAAGGTCCTGGTTCCCCGCGACACCCAATTAAGGGCATTGCGGTTCTCCAGAAGGTGAGAAATTGACTACACCAGTTCATACCCCTTAAGGCACGACCGATGTGTCAATCCCGAAATTCAACTACGAGCTTTTTAACTGCAACAACTTTAATATACGCTATTGGAGCTGGAATTACCGCGGCTGCTGGCACCAGACTTGCCCTCCA
+
<000<<1<1<D<11<DG@FH?C?EGHHEH1FHE11D1<<1<111<<FCEEGGC0E1DG1<1<D1111<110///0<1<C<11<<1<11<1<<11<<111@<<@<FH781@%<DGF<GEEC?6<CCCH@<FHHEHEHHCHHIHGFEB1B<?FBC1EDG705CE2CHB0C0D<DFF<,</DED@*C5CECFG<FFDEHEC<-GHGFEAGC<0D<.<1GF<1@<:0HDFFF?CFGC0>ADHEE@BC1<>/:1IIHIHF@HD1H@EGGC0CEHFHHHHGF@HHGC<CD<1HFGIHCFC<=CCHHE@1HFHGD1<1HCHHH?CDHDEC1HHGC<GEFHIHF@EIHGCCE0D@@@
@HISEQ:969:HM2KJBCX2:2:1101:5360:67961 2:N:0:ACTATGCA
GAAACTCCTAGACCCAACTATCCCTATTAATCATTACGGTGGTCCTAGAAACCAACAAAATAGAACTACAACGTCCTATTCTATTATTCCATGCTAATCTATTCAAGCAATAGCCCGCTTTAAACACTCTAATTTTTTCAAGGTAATGGTCCTGGCTCCCCAACACACCCAATAAAGGGCATACTGGTTCACCAGAAGGAAGACCCGACAGCAGACAGTACTCGCCAAAGACGGACCGCCCGGCCAGGCCTAAAATTCAACTACGAGCTTTTTAACTGCAACAACTTTAATATACGCTATTGGAGCTGGAATTACCGCGGCTGCTGGCACCAGACTTGCCCTCCAA
+
BDDDAIIIIIIIIIIIIIIIGHIIIHHIHIIIIIIIIIHIIIIGIIICCHFHHIEHGHHHHIFFHHHEHICHCCHHCHHHIIIIIIHIGHHHG?CHIHHHHHFFHIHGIIIIIIHIIIIHHHHIHIIIIIHHDIIIIIIIIIIIIIIIFHHIIIHHHIIHGEGIIHGIHHHIHGIIIIIIIIIHGHHIHHHHIIIIIIIIIHHIIIHIIIIIIIIIHIIIHHIIIIIIIIIIIIIHHHIIIIIIIIIIIIIIIIIHHHHIHEHIIIHGIIIIIIIIIHIIIIIIIIIIHIIIIIIIHHHHIIIIIIIIIIIIIIIIIIIIIIIIIIIHIIIIHGHHIIIHIDDCDD
@HISEQ:969:HM2KJBCX2:2:1101:17496:68475 2:N:0:ACTATGCA
GAAACTCCTAGACCCAACTATCCCTATTAATCATTACGTCAATCCTAGAAACCAACAAAATAGGATCAAACGTCCTATTTCATTATTCCATGCTAATGTATTCAAGCGTTAGCCTGCTTTAAACACTCTAATTTTTTCAAAGTAACAGTCCTGTTTCCCTGCAACACCAAATTAATGACATTACAGTTCTTCAAGAAGGAGGAACCAGTAAAGCCAGTGCATACCAGAGGCACGACCAACCTACTAATCCCGAAATTCAACTACGAGCTTTTTAACTGCAACAACTTTAATATACGCTATTGGAGCTGGAATTACCGCGGCTGCTGGCACCAGACTTGCCCTCCAA
+
CDDDDIIIIIIIIIIIIIIIIHGIIIIIIHIIIIIIFHIIIIGHHHIIIIEHEHHGF?EFHGHHGEHHIIE=FHIF1FHC?<DFHHEHCHFC?FG@HIHHHIHHHGIHHHHDHGIIHHIIIIHIIIIHIHIIHIIIHIIIIIIIIIIIHEIIIIIIHIIHIIIIIIIIIIIHIIIIIIIIFII;IIHIIIHIIIIIIIIIIIIIIIIIIIIIIIIIIIIIIIGIIIIIGIIIIIIIIIIIIIHHGHHDIIHIIIIIHIIIIIIIIIIIIIIIIIIIIIIIIIIIIIIIIIIIIIIIIIIIIIIIIIIIIIIIIIIHIIIIIIIIIIIIIIIIIIIIIIIIIDDDDD
@HISEQ:969:HM2KJBCX2:2:1101:3016:68160 2:N:0:ACTATGCA
GAAACTCCTAGACCCAACTATCCCTATTAATCATTACGGTGGTCCTAGAAACCAACAAAATAGAACCACAACGACCTATTCTATTATGCCATGCTAATCTATTCAAGCAATAGCCCGCTTTAAACACTCTAATTTTTTCAAGGTAATGGTCCTGGCTCCCCAACACACCCAATAAAGGACATACTGGTTCACCAGAAGGAAGACCCGACAGCAGACAGTACTCGCCAAAGACGGACCGCCCGGCCAGGCCTAAAATTCAACTACGAGCTTTTTAACTGCAACAACTTTAATATACGCTATTGGAGCTGGAATTACCGCGGCTGCTGGCACCAGACTTGCCCTCCAA
+
BD@001<D<D1<G1DDH@1<111<<D1@111C<1<FHEHD@H0<<1<1<D@CC<<01<CHCE@1D1D<1DEH<1/<<<<<1<<1<EH1<<<FHHH1GDCFEEIHHEGIHHFIHCHHHHHFEHIHIIHFFDHEHHHCHFEFIH@FHHEHEG@HFEEDCIHEFHGG?GH:HIIIHIIIIHIIIIIGIHIIHIIIGIGGIFEHHDFIHHEGIIGIIIHIIIIIHHIIHHHHHHHHHFIIIFHGIHHHFHIGHHHIIIHEHHIIIHHIIIHGIIHHIHIIHHHHHHHIIIIIGIGHHGGHHEIHHHGIIIHFIIIIDHHHHHIIHEHHIHHHHHIIIHECEHHIH@@@00
@HISEQ:969:HM2KJBCX2:2:1101:8347:68464 2:N:0:ACTATGCA
GAAACTCCTAGACCCAACTATCCCTATTAATCATTACGGTGATCCTAGAAACCAACAAAATAGAACCATGCCGTCCTATTCTATTATTCCATGCTAATGTATTCGAGCAAAAATGCCTGCTTTAAACACTCAAATTTTTTCAAGGTAAAGGTCCTGGATCCGCAAGACACCCAATTAAGGACATCAAGTTTCTCCAGAAGGTGAGAAATCAACAGCGACAGTTCATACCCCTTAAGGCATGACCATCACGTCAATCCCGAAATTCAACTACGAGCTTTTTAACTGCAACAACTTTAATATACGCTATTGGAGCTGGAATTACCGCGGCTGCTGGCACCAGACTTGCCCTCCAA
+
<0D0D11<<1<D<<F<10<<FH11FC@@CHH<<CF<1<0<E1<FEFE@?G?EG1<C<1<<1FH@1<<1CG?DCGH/0C1C?@1@G1C<CHHCH?1C@H1D1<<@CHE@61FC?HHGEDFHHEGA81<DAFH$2<<<FHHIIHCIHG811A.GHA<B1E??1?HHHFFHH?HHFFD/GF<CHHFFCHE#2HEFC/D@GCHEGCE822ECCGHGFIHHDD<1E>?HHE@HF?EEHCFHCHHHHG?CE=HECF<1IIIIGHHFCFD<G@<CE<DG1HGDC1F<C<GF@IHFHHFGC1FGHFHIIIHF1IHIHHHFC@1@HHE?HDHCHGEHEH?GGFD<HHEFHE@?EDE@0B<0<
@HISEQ:969:HM2KJBCX2:2:1101:11308:69500 2:N:0:ACTATGCA
GAAACTCCTAGACCCAACTATCCCTATTAATCATTACGTCGATCCTAGAAACCAACAAAATAGAATCAAACGTCCTATTTCATTATTCCATGCTAATGTATTCAAGCGCGAGCTTGCTTTAAACACTCTAATTTTTTCAAAGTAACAGTCCTGATTCCCCATGACACCAAATTAATGACATCGTGGTTCGTCAGAAGGGAGAAACCAATAATGCTAGTACGTACAAAGTACGACCGACATATTAGTCCCGAAATTCAACTACGAGCTTTTTAACTGCAACAACTTTAATATACGCTATTGGAGCTGGAATTACCGCGGCTGCTGGCACCAGACTTGCCCTCCAA
+
ADDDDHIIIIIHIHIIIIIIIIIIIIIIIIGIIHIIIIHHIIIHHIIIHIIIIIIIIIIIGHHHGHIIIIIIHHIIIFHHIHIIIIIIIHHIIIIHIIIIIIHHIIIIIIIIIHHHIIIIIIIIIIIIIIIIHIIIIHIIIIIIIIIIIIIIIIIHHIIHHIIIIIIIIIIHHHHHGIIIIIIIHIIHHIGGIIIIIIIIIIHHHIIIIIIHIIIGIIIIIIIIIIHIIIIIHHHIIIIIIIHIHHHGIIIIIIIIIIGHIIIIIIIIIIHIIIIIIIIIIHIIIIIIIIIIIIIIIIIIIIIIIIIIIIIIIIIIIIIIIHIIIIIIIIIIIIGIIIIDDDDD
@HISEQ:969:HM2KJBCX2:2:1101:15932:69957 2:N:0:ACTATGCA
GAAACTCCTAGACCCAACTATCCCTATTAATCATTACGGTGATCCTAGAAACCAACAAAATAGAACCATGCCGTCCTATTTTATTATTCCATGCTAATCTATTCAAGCACAAGCCTGCTTTAAGCACTCTAATTTTTTCAAGGTAATAGCTCTGCTTCCCCAACGCACTAACTTAATAGCATGCTGGTTGTTCAGAAGGTAGGAATTCATCAGGCCAGTGCGGACAGTGAAGCCCGACCAACCGACAAACTCCGAAATTCAACTACGAGCTTTTTAACTGCAACAACTTTAATATACGCTATTGGAGCTGGAATTACCGCGGCTGCTGGCACCAGACTTGCCCTCCAA
+
DDDDDIIIIIIIIHIIIIIIIIIIIIIIIIIIIIIIIHIIIIIHIIGIIIIIIGIIHHIIIHHIIIGIIIGHDHHDHIIIIIGIIIHIHIIIFHHEFHIIIHIHIIGIHIIIHIIIIHIHIIHGIIIHHIIIIIIIIIIIIIIIHIHIIIIHIIIIIHIIIIIIIIIIIIIIIIIHIIHIIIIIIIIIIIIHIIIIIIIIIIIIIIIIIIIIIIIIIIIIIHIIIIIIIIIIIIHIIIIIIIIIIHHIIIIIIIIIIIIIIIIIIIIIIIIIIIIIHIIIIIIIIIIIIIIIIIIIIIIIIIIIIIIIIIIIIIIIIIIIIIIIIIIIIIIIIIIIIIIIIIIDDDDD
@HISEQ:969:HM2KJBCX2:2:1101:4151:70530 2:N:0:ACTATGCA
GAAACTCCTAGACCTAACTATCCCTATTAATCATTACGGTGATCCTAGAAACCAACGAAATAGAATCAGTCCGTCCTATTTCATTATTCCATGCTAATGTATTCAGACGATAGTCTGCTTTAAACACTCTAATTTTTTCAAAGTAACAGTCCTGATTTCCAACCACACCAAATAAATGGCATGAAAGTTCCTCAGAAGGTAGAGATCCATCTCACCAGTGCAGACAATTAAGCCTGACCAATGGGTAGACCCCGAAGTTCAACTACGAGCTTTTTAACTGCAACAACTTTAATATACGCTATTGGAGCTGGAATTACCGCGGCTGCTGGCACCAGACTTGCCCTCCAA
+
000DDFFGE?E1CG1111DF@1C@C1<C1DG@FCEEEH01<CC1<DC1<11<1<FHI@<ECH???GEFHCCGHEE/E1<<<<GE1CC1<<1<<1111<IGHHECG@FC3IIH8HFIH8HHIIIHG81HHHEHCEHGAHHHEHHGII8I9IHHHGHHEFGEE;DIIHHEHGCHIHHHFEHGHHEIIHIHGHGIHCEFHIIIIIIHEHGHIFHHIIIHIIFHFHEHHFHIHIIIIIIHFF1EHGHHGGDFIIHIHIIIIIIIHHGIIHIIIIHHIIIHFHEHEIIIIIIIIIIHIIHHDHEIHIIHIIIHHIIIIIIIIIHIIIIIIIIIIIIIIIIIIIIHHIGDDBDD
@HISEQ:969:HM2KJBCX2:2:1101:17712:70473 2:N:0:ACTATGCA
GAAACTCCTAGACCCAACTATCCCTATTAATCATTACGTCAATCCTAGAAACCAACAAAATAGGATCAAACGTCCTATTTCATTATTCCATGCTAATGTATTCAAGCGTTAGCCTGCTTTAAACACTCTAATTTTTTCAAAGTAACAGTCCTGTTTCCCTGCAACACCAAATTAATGACATTACAGTTCTTCAAGAAGGAGGAACCAGTAAAGCCAGTACATACCAGAGGCACGACCAACCTACTAATCCCGAAATTCAACTACGAGCTTTTTAACTGCAACAACTTTAATATACGCTATTGGAGCTGGAATTACCGCGGCTGCTGGCACCAGACTTGCCCTCCAA
+
@0DB@CGGE11D<FCCH@HGF@<F1<<CHIIEEHIII@<GCGH1CGG11<<CG1DE1DCEEH<11FHHHGIH1@0EE@FH?HHH1FHHFEF@F@GFIHHHHFIIHIHEHHIGGHIHHGDGFHHHHHGHIHHDFB1CFIIHFHIIHHHIHHHIHHHHHHFIIFHIHIIHIIIIIHHIIHIIIHHHHHHEGIG;IIHCIIHIIGHHFHHIIHHIHHIIIIIGII<HHHEHGH;IHFE<HHGIGIHCGHDDIHHF?FIIIIHHE@CGIHIHEIIIIIIIHIIHFIHHIHHIHHHHGEHHEHHIIIIHEHIIHIIIIIIIHHIIGIHIIIIIIHIHHHHEHHIHHD@D@<
@HISEQ:969:HM2KJBCX2:2:1101:5357:70945 2:N:0:ACTATGCA
GAAACTCCTAGACCCAACTATCCCTATTAATCATTACGTTGTACCTAGAAACCAACAAAATAGGTTCGAACGTCCTATTTCATTATTCCATGCTAATGTATTCAAGCGTTTGCCTGCTTTAAACACTCTAATTTTTTCAAAGTAACAGTCCTGACTCCCCACAACACCAAATTAATGACATCATGGTTCATCAGAAGGGAGAAATCAACGACGCCAGTGCGTACCGAAGGCACGACCGACGTATTGATCCCGAAATTCAACTACGAGCTTTTTAACTGCAACAACTTTAATATACGCTATTGGAGCTGGAATTACCGCGGCTGCTGGCACCAGACTTGCCCTCCAA
+
DDDDDIIIIIIIIIIIIIIIIIIIIIIIIIIIIIIIIIIIIIIIIIIIIIIIIIIIIIIIIIHIIIIIIIIIIIIIIIHIIIIIIIIFHIIIIIIIIHIIIIIIIIIIIIIIIIIIIIIIIIIIIIIIIIIIIIIIIIIIIIIIIHHHIIIIIIIIIIIIIIIIIIIIIIIIIIIIIIIIIIIIIIIIIIIIHIIIIIIIIIIIIIIIIIIIIIIIIIIIIIIIIIIIIIIIIIIIIIIIIIIIGIIIIIIIIIIIIIIIIIIIIIIIIIIIIIIIIIIIIIIIIIIIIIIIIIIIIIIIIIIIIIIIIIIIIIIIIIIIIIIIIIIIIIIIIIIIIIIIIDDDDD
@HISEQ:969:HM2KJBCX2:2:1101:11443:70851 2:N:0:ACTATGCA
GAAACTCCTAGACCCAACTATCCCTATTAATCATTACGTCGATCCTAGAAACCAACAAAATAGAATCAAACGTCCTATTTCATTATTCCATGCTAATGTATTCAAGCGTGCGCCTGCTTTAAACACTCTAATTTTTTCAAAGTAACAGTCCTGATTCCCCACGACACCAAATTAATGACATCGCGGTTCTTCAGAAGGTAGGAACCAATAATGCCAGTGCGTACCGAAGCACGACCGACAATCTGATCCCGAAATTCAACTACGAGCTTTTTAACTGCAACAACTTTAATATACGCTATTGGAGCTGGAATTACCGCGGCTGCTGGCACCAGACTTGCCCTCCAA
+
@DDDC?CHH1CHHGHEHHE?<GHI11CGHICHHIIEHHHIHIIHCHE@CEHHIGHHIIIIIH@GHIHHEH1C1DEHHHIIIIIEEEHHHHIIH@HIIIHIHHHHIIHHIHHDIHIIHHHHEEG@CFHHHICEHEHHHHHHIIHHEHHIIIIIIIIHHIHHHHIHHGIHHIHGIIIIHHIHIIHHHG/?HFIHEHHHIIIIHHIIH<IIHIHII<GIIHHHIHHIIIHHIHHHIHHIIIH=HHHHIHCHEIIIHIHHFEHIHEHHEIFHHIIIHHGHIIIIHGEHHIHHEIIIHHFFHHHIIIIIIIHHHFHCHGIHCIHCHEHIIIGIIIHG<GHHHHIIB@@D@
@HISEQ:969:HM2KJBCX2:2:1101:11925:70936 2:N:0:ACTATGCA
GAAACTCCTAGACCCAACTATCCCTATTAATCATTACGGTGATCCTAGAAACCAACAAAATAGAACCATGCCGTCCTATTCTATTATTCCATGCTAATGTATTCGAGCAAAAATGCCTGCTTTAAACACTCTAATTTTTTCAAGGTAAAGGTCCTGGATCCGCAAGACACCCAATAAAGGACATCAAGTTTCTCCAGAAGGTGAGAAATCAACAGTAACAGTTCATACCCCTTAAGGCATGACCGTCACGTCAATCCCGAAATTCAACTACGAGCTTTTTAACTGCAACAACTTTAATATACGCTATTGGAGCTGGAATTACCGCGGCTGCTGGCACCAGACTTGCCCTCCAA
+
DDDDDHIHIIIIIIIIIIIIIIGIIIIIIIIIIIIIIIIIHIIIIIIIIHIIIIIIIIIIIIHIIIIIIIIIIIIHIIIIIIIIIIIIHHHIIHHIHIIHICFHIIIIIIIIIIIHIIIIIIIIIIIIIIIIIIIIIIIIIIIIIIIIIIIIIIIIIIIIIIIIIIIIIIIIIIIIIII;IIIIIIIIIIIIIIIIIIIIIIIIIIIIIIIIIIIIIIIIIIIIIIIIIIIIIIIIIIIIIIIIIIIIIIHFIIIIIIIIIIIIIIIIIIIIHIIIIIIIIIIIIIIIIIIIIIIIIIIIIIIIIIIIIIIIIIIIIIIIIIIIIIIIIIIIIIIIIIIIIIIIIIIIDDDDD
@HISEQ:969:HM2KJBCX2:2:1101:14250:70954 2:N:0:ACTATGCA
GAAACTCCTAGACCCAACTATCCCTATTAATCATTACGTCGATCCTAGAAACCAACAAAATAGAATCAAACGTCCTATTTCGTTATTCCATGCTAATGTATTCAAGCGTGAGCCTGCTTTAAACACTCTAATTTTTTCAAAGTAACAGTCCTGATTCCCCATGACACCAAATTAATGACATCATGGTTCGTCAGAAGGTAGGAATCAATAATACCAGTACGTACAATAGCACGACCAATAAATTGATCCCGAAATTCAACTACGAGCTTTTTAACTGCAACAACTTTAATATACGCTATTGGAGCTGGAATTACCGCGGCTGCTGGCACCAGACTTGCCCTCCAA
+
DDDDDIIIIIHIIIIHIIHHIIIIIIIIIIIIIIIIIGIIIIIIIIIIIHIIIIIIIIIIIIIIHIIIIIIIIIIIIIIIIHIIIIIIGHHIIIIIIIIIIIIIIIIIIIIHHIIIIIHIIIIIIIIIIIIIIIHIHIIIIIIIIIIIIIIIIIIIIIIIIIIIIIHIIHHIIIIIHGHHHIIIIIIHIHIHIIIIIIIIIIIIIIIIIIIIHIIIIIIIIIIIIIIIIIIIIIIIIIIIIIIHIIIIIIIIIHIIIIIIIIIHGHHIIIIIIIIIIIIIIIIIIIIIIIIIIIIIIIIIIIIIIIIIIIIIIIIIIIIIIIIIIIIIIIIIIIIIIIIIDDDDD
@HISEQ:969:HM2KJBCX2:2:1101:14327:71121 2:N:0:ACTATGCA
GAAACTCCTAGACCCAACTATCCCTATTAATCATTACATCGATCCTAGAAACCAACAAAATAGAATCGGATGTCCTATTTCATTATTCCATGCTAATGTATTCAAGCGTGAGCCTGCTTTAAACACTCTAATTTTTTCAAGGTAACAGTCCTAATTCCCCGTGACACCAAATTAATGGCATTACGGTTCTTTAGAAGGTGAGAAATCAATAATATCAGTACATACCAACGGCATGACCGAAACATTGATCCCGAAATTCAACTACGAGCTTTTTAACTGCAACAACTTTAATATACGCTATTGGAGCTGGAATTACCGCGGCTGCTGGCACCAGACTTGCCCTCCAA
+
@@DD@HHFHIHHC1EHE=HIIHEHHIHIHHIIHIIIHEHFGHHFHHIIGHIEEHIIHHHHIHCHHHHH=EGHHIIHHHIIGHIIIIIIHHHI?GHIHIIIIIIIHHIHIIIHCFIHHHGIHIHFHIIIIHIIIHIHHHIIIIIIIIIHIHEHIIHIIIHIIHHIIHIHIIIIIIIHHGIHHIHIIIIIIIIIIIIIHIIIHEIGHIIIIIIIIHIII2IHIIIIIHHIGIIHIIHIIGIIIIGHHFIIIIHIIIIIIIIIHHHDHIHIIIIIIIIIIHIIIIIIIIIIIIIIIHIIIIHIIIIIIIIIIIIIIIIIIIHIIIIIIIIIIIIIIIIIIIIIIIDCABD
@HISEQ:969:HM2KJBCX2:2:1101:18390:71547 2:N:0:ACTATGCA
GAAACTCCTAGACCCAACTATCCCTATTAATCATTACGGTGATCCTAGAAACCAACAAAATAGAACCATGCCGTCCTATTCTATTATTCCATGCTAATGTATTCGAGCAAAAATGCCTGCTTTAAACACTCTAATTTTTTCAAGGTAAAGGTCCTGGATCCGCAAGACACCCAATTAAGGACATCAAGTTTCTCCAGAAGGTGAGAAATCAACAGCGACAGTTCATACCCCTTAAGGCATGACCATCACGTCAATCCCGAAATTCAACTACGAGCTTTTTAACTGCAACAACTTTAATATACGCTATTGGGGCTGGAATTACCGCGGCTGCTGGCACCAGACTTGCCCTCCAA
+
ADDDDHFHHIGIIIIHIHIHIHHIEGHIIIIHHIIHIHIIEHIIIIIIGIFHHHIIIIIHG?GFIIIIHIGIGHHHIEHHHHIGIHHII@G?DGHEHHHCHHHIIIIIIIHHHIEIIHIIHIIIIHHHIIHHHHIHHGIHHIIIIIIIIIIIHGIHIIHIIHCIIIIIIGIIIIHHIIIIIIHHIIIIHGFHHIHIIIIIIIHIIIHHGIIIIIIHIIIIIIIIIIIIIIIIIIIIIIIIIIIIIIIIIIHHIIIIIHHIIIIIIIIIHIIIIIIIIIIIIIIIIIIIIIIIIIIIIIIIIIIIIIIIIIIIIIIIIIIIIIIIIIIIIIIIIIIIIIIIIIIIIIIIDDDDD
@HISEQ:969:HM2KJBCX2:2:1101:2456:71696 2:N:0:ACTATGCA
GAAACTCCTAGACCCAACTACCCCTATTAATCATTACGGTGATCCTAGAAACCAACAAAATAGAACCATGCCGTCCTATTCTATTATTCCATGCTAATGTATTCGAGCAAAAATGCCTGCTTTAAACACTCTAATTTTTTCAAGGTAAAGGTCCTGGATCCGCAAGACACCCAATAAAGGACATCAAGTTTCTCCAGAAGGTGAGAAATCAACAGTAACAGTTCATACCCCTTAAGGCATGACCGTCACGTCAATCCCGAAATTCAACTACGAGCTTTTTAACTGCAACAACTTTAATATACGCTATTGGAGCTGGAATTACCGCGGCTGCTGGCACCAGACTTGCCCTCCAA
+
DDDDDIIIIIIIIIIIIIII1FEHIIIIIIIIIIIIIIIIIIIIIIIIIIIIIIIIIIIIIHFHIIIIIGEFHIIHIIIFHIIIIIIIIIIIIHIIHIIIIHIIHHIIIIIIGHHIIIIHIIIIIIG;HIIIHIIIIIIHIIGHHIIIIIIIHGHHHIHIIHIIHGHHIGHHIIIGHHCHEHHIIIHHHHHHCHGHGHIHHGHGHHHHGHEHIHHIIIIHHHHEHHHHIIHEIHHIGE4C<<FE<HECG@D1<E/CHHF@HG<HC1G<<C@CC?EEIIIHFHFCGECHF@HGCIIHHECCD?<FCGEHHHCCCCEIGH@HECE<<@HGCHCEHIIIIIIIIIIIIIIIDDDDD
@HISEQ:969:HM2KJBCX2:2:1101:20628:70623 2:N:0:ACTATGCA
GAAACTCCTAGACCCAACTATCCCTATTAATCATTACGTCGATCCTAGAAACCAACAAAATAGAATCAAACGTCCTATTTCATTATTCCATGCTAATGTATTCAAGCGTAAGCCTGCTTTAAACACTCTAATTTTTTCAAAGTAACAGTCCTGATTCCCCACGACACCAAATTAATGACATCGCGGTTCTTCAGAAGGTAGGAACCGATAATGCCAGTGCGTACCGAAGCACGACCAACAATTCGATCCCGAAATTCAACTACGAGCCTTTTAACTGCAACAACTTTAATATACGCTATTGGAGCTGGAATTACCGCGGCTGCTGGCACCAGACTTGC
+
D@B@DHHHIEEHEHHCFH@FEHHHHCHHIFGCEHHIHHHIGHHGCEHHIIIE@F?=GHI?H1DGCHHCFH?G<DEEHHH<GHHHIIFHIIHIHHIIIIIGIHHIIHHGHIIGHHHGEHHHHHGHGHHHFHHHHHHHIHEIHIIHFGGHHIHHHIFHEHGHHIIHIHHFF1HFHHGIIIIIIIGIHIHIHHHHIIIIIIIHHHGIIHHHIIIIIIIIIIIIHIIIHH?IGIIHHHFC<FHEGC0GDIHIIGIHIIIIHHHHHCHHIIIIIIIIHFIIIIIIIIHIIIIIHIIIHIIIIIIIIIIHEIFIIIIIIHHDHHHHIHHHDHCDCIHIHCDDDD
@HISEQ:969:HM2KJBCX2:2:1101:9576:71799 2:N:0:ACTATGCA
GAAACTCCTAGACCCAACTATCCCTATTAATCATTACGTCAATCCTAGAAACCAACAAAATAGGATCGAACGTCCTATTTCATTATTCCATGCTAATGTATTCAAGCGCGAGCCTGCTTTAAACACTCTAATTTTTTCAAAGTAACAGTCCTGATTCCCCACCACACCAAATTAATGACATGATGGTTCGTCAGAAGGTAGAAATCAGTAACACCAGTACGTACCGAAGGCACGACCAGCGTACTAATCCCGAAATTCAACTACGAGCTTTTTAACTGCAACAACTTTAATATACGCTATTGGAGCTGGAATTACCGCGGCTGCTGGCACCAGACTTGCCCTCCAA
+
@DDDDIIIHIIIIIIIIIIIIIIIIIIIIIIIIIIIIIIIIIIIIIIIIIIIIIIIIIIIIIIIIIIIIIIIIIIIIIIIIIIIIIIIIIIICHIIIIIIGHIIIIIIIIIIIIIIIIIIIIHIHIIIHIIHIIIIIIIIIHIIIIIIIIHHIIIIIIIIIIIIHHIIIIIHIIHIIIIIIIIIIIIIIIIIIIIIIIHIIIIIHIIIIIIIIIIIIIIIIIIIIIIIIIIIIII>IIIIIIHHHIIIIIIIIIIIHIIIIIHIIHIGIIIIIIIIIIIIIIIIIIIIIIIIIIIIIIIIIIIIIIIIIIIIIIIIIIIIIIIIIIIIIIIIIIIIIIIIIDDDDD
@HISEQ:969:HM2KJBCX2:2:1101:19630:72791 2:N:0:ACTATGCA
GAAACTCCTAGACCCAACTATCCCTATTAATCATTACGTCAATCCTAGAAACCAACAAAATAGGATCAAACGTCCTATTTCATTATTCCATGCTAATGTATTCAAGCGTTAGCCTGCTTTAAACACTCTAATTTTTTCAAAGTAACAGTCCTGTTTCCCTGCAACACCAAATTAATGACATTACAGTTCTTCAAGAAGGAGGAACCAGTAAAGCCAGTACATACCAGAGGCACGACCAACTTACTAATCCCGAAATTCAACTACGAGCTTTTTAACTGCAACAACTTTAATATACGCTATTGGAGCTGGAATTACCGCGGCTGCTGGCACCAGACTTGCCCTCCAA
+
DDDBDIHIGHIHIIHIIIIIIIIIIIIHFHIHIHIHIIIIGIIHIIHIIEHHIIIII?GHGHHIHIII?@GHHHGGHIIIHHGHHGIHHHHHIIHIIIHHHFHHIIIIIIIIIHHIGHIIIHHIIIHHHHHIHHHIHIHHHHIIIIIIIIIIIHGIHHHHGIIIIIIIIHHGGIHHIIIIIHHHIIIHGHHIHIIIIIIHHIIIIIIIHIIIIIIHHHIIHHIIIIIIHIIIIIIIIIHHHHIHHGE/IIHHIIHIHIIIIIIIIHIIHIIIIIIIIIIIIIIHHHHHIIHIIIIIHHHHIIIIIIIIIIIIIIIIIIIIIIIIIIIIIIIIIIIIIIIIIDDDDD
@HISEQ:969:HM2KJBCX2:2:1101:10134:72836 2:N:0:ACTATGCA
GAAACTCCTAGACCCAACTATCCCTATTAATCATTACGTCAATCCTAGAAACCAACAAAATAGGATCAAACGTCCTATTTCATTATTCCATGCTAATGTATTCAAGCGTTAGCCTGCTTTAAACACTCTAATTTTTTCAAAGTAACAGTCCTGTTTCCCTGCAACACCAAATTAATGACATTACAGTTCTTCAGAAAGGAGGAATCAGCGAAGCCAGTACATACCAAAGGCACGACCAACCTGCTAACCCCGAAATTCAACTACGAGCTTTTTAACTGCAACAACTTTAATATACGCTATTGGAGCTGGAATTACCGCGGCTGCTGGCACCAGACTTGCCCTCCAA
+
ADDDDIIIIIIIIIIIIIIIIIIIIIIIIIIIIIIIIIHIIIIHIIIIIIIIIIIIIIHIIIIIIIIIIIIIIHIIIIIEHHIIHIHGHIIIGIIIIIIIIIIIIIIIIIIIIIIIIIIIIIIIIIIIIIIIIIIIIIIIIIIIIIIIIIIIIIIIIIIIIIIIIIIIIIIIIIIIIIIIIIIIIIIIIIIIIIIIIIIIIIIIIIIIIIIIIIIIIIIIIIIIIIIIIIIIIIIIIIIIIIIIHHIIHIIIIIIIIIIIIIIIIIIIIIIIIIIIIIIIIIIIIIIIIIIIIIIIIIIIIIIIIIIIIIIIIIIIIIIIIIIIIIIIIIIIIIIIIIIHIDDDDD
@HISEQ:969:HM2KJBCX2:2:1101:21140:72759 2:N:0:ACTATGCA
GAAACTCCTAGACCCAACTATCCCTATTAATCATTACGTCGATCCTAGAAACCAACAAAATAGAATCAAACGTCCTATTTCATTATTCCATGCTAATGTATTCAAGCGCGAGCTTGCTTTAAACACTCTAATTTTTTCAAAGTAACAGTCCTGATTTCCCGCGACACCAAATTAATGACATCGTGGTTCGTCAGAAGGGAGAAACCAATAATGCTAGTACGTACAAAGTACGACCGACATATTAGTCCCGAAATTCAACTACGAGCTTTTTAACTGCAACAACTTTAATATACGCTATTGGAGCTGGAATTACCGCGGCTGCTGGCACCAGACTTGCCCTCCAA
+
AADBAEEHEHHHE@FHHHCH?FHF?HCHHHFCHHGCHHGCDHEHGHHIGHIHFFHHHHIFEH@HHCHHII?C<<C=DFGCGEHFHH?CEH1FHEHEGEFH1<FCF<G@CCECHHGHFE?FDHHBDH<FHHEDFHIIGIIHIIHHHGFBDFFHG@GCCHCIIIIIIIGHHHEGECHHGE:HIHEHHH=IIIIHIHIGIHIIIHIIH<IHGFHIFHHGIHHHHHIIIIHIHHHEDEIIIIHHHHHIIIIFCFIHIIIIIIIIIIIIIIIIIIIIIIIIIIIHHHIIIIIIIIIIIHHIHIIIIIIIIIIIIHHIHIIIIIHIIIIIIIIIIIIIIIIIIIIDDDD@
@HISEQ:969:HM2KJBCX2:2:1101:9993:74110 2:N:0:ACTATGCA
GAAACTCCTAGACCCAACTATCCCTATTAATCATTACGGTGATCCTAGAAACCAACGAAATAGAATCAGTCCGTCCTATTTCATTATTCCATGCTAATGTATTCAGACGATAGTCTGCTTTAAACACTCTAATTTTTTCAAAGTAACAGTCCTGATTTCCCATCACACCAAATAAATGGCATGAAAGTTCCTCAGAAGGTAGAGATCCATCTCACCAGTGCAGACATTTAAGCCTGACCAATGGGTAGACCCCGAAGTTCAACTACGAGCTTTTTAACTGCAACAACTTTAATATACGCTATTGGAGCTGGAATTACCGCGGCTGCTGGCACCAGACTTGCCCTCCAA
+
DBDDBHIIIIIIIIIIFHHHIIIIHHIIIIIIIHEHHHECGHFHHHIIIII1<GEECEHIIIGHH?FHIHHIHHIIGIHHIEHIIIGHICHIIIHIFHHIHCIIIIHHIIIHGHIIHHHHHHHIHHIIHIHEIIHGGHHIHHIIHIIIIIIIGIHHHHHIIIIIIHHHIHIHHHHIHHIIHIIIIIIIIIIIHHIHHIIHIIHIIIIIIIIHIHHIIIHIIIIIIIHIIIIIIIHHGFIIIIIIGFDIIIIIIIIIIIIIIIIIIIIIIIIIIIHHHIIIIIIIIIIHGHHIIIIIIIIIIIIIIIIIIIIIIIIIIGIIIIIIIHIIIIIIIIIIIIIIIIIDDDDD
@HISEQ:969:HM2KJBCX2:2:1101:5538:74414 2:N:0:ACTATGCA
GAAACTCCTAGACCCAACTATCCCTATTAATCATTACATCGATCCTAGAAACCAACAAAATAGAATCGGATGTCCTATTTCATTATTCCATGCTAATGTATTCAAGCGTGAGCCTGCTTTAAACACTCTAATTTTTTCAAGGTAACAGTCCTAATTCCCCGTGACACCAAATTAATGGCATTACGGTTCTTTAGAAGGTGAGAAATCAATAATATCAGTACATACCAACGGCATGACCGATACATTGATCCCGAAATTCAACTACGAGCTTTTTAACTGCAACAACTTTAATATACGCTATTGGAGCTGGAATTACCGCGGCTGCTGGCACCAGACTTGCCCTCCAA
+
DDDDDHIGHIIIIHIGCHHIIIHIEHIIIIHHHIIIIIGHIIIIHIGIHIIIHHIIIIIHHHHFHHHHIIGHHIHIIGIGGIHIIIIGHHEGGFHGFIIIIIIIIIIHIIIIIHGGHHHHIIHHHIHHGIIIIIIIHIIIIIIIIIIIIIIIIIIIIIIGGIIIGIHHIIIHHHIIIIIIIIIIIIIIIIIIIIIIIIIIHIIIIIIIHIIIIIHIIIHIIHGHIIIIIIIIIIIIIIII>I?HHCIIIIIIIIIIIIIIIIIIIIIIIIIIIIIIIIIIIIIIIIIIIIIIIIHIIIIIIHIIIIIIIIIIIIIIIIIIIIIIIIIIIIIIIIIIIIIIIIDDDDD
@HISEQ:969:HM2KJBCX2:2:1101:19118:74940 2:N:0:ACTATGCA
GAAACTCCTAGACCCAACTATCCCTATTAATCATTACGGTGATCCTAGAAACCAACAAAATAGAACCATGCCGTCCTATTCTATTATTCCATGCTAATGTATTCGAGCAAAATGCCTGCTTTAAACACTCTAATTTTTTCAAGGTAAAGGTACTGGTTCCACATGACACCCAATTAAGGACATCATGCTTCTCCAGAAGGTGAGAAATCAACTGCGACAGTTCATACCCCTTAAGGCACGACCATCACGTCAATCCCGAAATTCAACTACGAGCTTTTTAACTGCAACAACTTTAATATACGCTATTGGAGCTGGAATTACCGCGGCTGCTGGCACCAGACTTGCCCTCCAA
+
DDAD@E@CGG<1F1CF10DCGH1GHHGF?<<1DFC@E<C<<1FH?@@1FFEE1CGC@GGC<CDEE?1DFHH@E0<<D?C1<DHH1<1DC1<1<G<11<1<C<CHHGHHHEHEGHHHG?FHCEGHEFBIHEFD@FECB1CEHIHHEGFA8DC%@HAB<?FFIIIHHDHHHH?GHHHHHCHHIIIHIHG@EGHHIIIIIIIGIHHHIIHFIHIHIIIIHHGHHHFE=HHHHGIIIIFGFFFHHIIGIIHIHHGHGIIGHHIIGIIIFHHHEIHFCHIIIIIIIIIIHHHHHIHHHHIHHIIIHHIHIIIIIIIIIIHIIIIIIIIIIIIIIIIIIIIHIHHHHEHHHIHBACDD
@HISEQ:969:HM2KJBCX2:2:1101:12966:75596 2:N:0:ACTATGCA
GAAACTCCTAGACCCAACTATCCCTATTAATCATTACGGTGATCCTAGAAACCAACAAAATAGAACCATGCCGTCCTATTCTATTATTCCATGCTAATGTATTCGAGCAAAAATGCCTGCTTTAAACACTCTAATTTTTTCAAGGTAAAGGTCCTGGATCCGCAAGACACCCAATAAAGGACATCAAGTTTCTCCAGAAGGTGAGAAATCAACAGTAACAGTTCATACCCCTTAAGGCATGACCGTCACGTCAATCCCGAAATTCAACTACGAGCTTTTTAACTGCAACAACTTTAATATACGCTATTGGAGCTGGAATTACCGCGGCTGCTGGCACCAGACTTGCCCTCCAA
+
DDDDDIIIIIIIIHHIIIIIIIGIIIIIIHIIIIIIIIIIIIIIIIIIIIIIIIIIGIIFHEGHHIGIIIIEHHHHIIIIIIIIIIIIIIHIHIIIHIIEHIFHIHHHHHHHHIHHIIHIHIIIIIIIIHIIIIIIHIIIIIIHIIIIIIIIIIIHIIIIIGIIIIIIIIIIIIHIIIIIIIIIIIIIHHFIIIIIIIIIIIIIIIIIIIIIIIIIIHIIIIIIIIIIIIIIIIIIIIIIIIIIIIIIIHHFIIHIIIIIIIIIIIIIIIIIIIIIIIIIIIIIIIIIIIIIIIIIIIIIIIIIIIIIIIIIIIIIIIIIIIIIIIIIIIIIIIIIIIIIIIIIIIIIDDDDD
@HISEQ:969:HM2KJBCX2:2:1101:10308:75996 2:N:0:ACTATGCA
GAAACTCCTAGACCCACTATCCCTATTAATCATTACGTCAATCCTAGAAACCAACAAAATAGGATCGAACGTCCTATTTCATTATTCCATGCTAATGTATTCAAGCGTTAGCCTGCTTTAAACACTCTAATTTTTTCAAAGTAACAGTCCTGTTTCCCTGCAACACCAAATTAATGACATTACAGTTCTTCAGAAAGGAGGAATCAGCGAAGCCAGTACATACCAGTGGCACGACCAACCTACTGACCCCGAAATTCAACTACGAGCTTTTTAACTGCAACAACTTTAATATACGCTATTGGAGCTGGAATTACCGCGGCTGCTGGCACCAGACTTGCCCTCCAA
+
DDDDDIIGIIHIIIHHIIHHIIIIIIIIIIIIIIIIIIIIIHIIIIIIIIIHIIHIIHHIIIHEHHDEDCFGHDGHECGHHHIHIH?FHHIHH@HIHHIIHIHHHIIIIHIHIIHIIIIIHHIIIIIIIHIIHHHHHIGIIIIIIIIIIHHIIIIIHIIIIIIIIIIHHIHIIIIIIIIIIIIIIIIHIIIIIIIIIIIIIIHHIIIGIIHIIIIIIIIIIIIIIIIIIIIIIIIIIHIIIIHGIIIIIIIIIIIIIIIIIIIHIIIIIIIIIIIIIIIIIIIIIIIIIIIIIIHIIIIIIIIIIIIIIIIIIIIIIIIIIIIIIIIIIIIIIIIIIIIIDDDDD
@HISEQ:969:HM2KJBCX2:2:1101:5703:77219 2:N:0:ACTATGCA
GAAACTCCTAGACCCAACTATCCCTATTAATCATTACGGCGGTCCTAGAAACCAACAAAATAGAACCGCACGTCCTATTCTATTATTCCATGCTAACGTATTCGAGCAAATGCCTGCTTTGAACACTCTAATTTTTTCAAAGTAAAAGTCCTGGTCCCCAACACGCCCAGTGAAGGGCATGCGGTTCTCCAGAAGAAAAGGCCCGGCCGGACAAGTGCACGCGGTGAGGCGGACCTGCCAGCCAGGCCAAAGGTTCAACTACGAGCTTTTTAACTGCAACAACTTTAATATACGCTATTGGAGCTGGAATTACCGCGGCTGCTGGCACCAGACTTGCCCTCCAA
+
DDADDIIIIIIHIIIIIIHIIIIIIIIIIIHIIIIHIIIHIIHGIIHHIIHHGIIIHIHIIIGHIIIIHH<DHCHHHEGHIEHIIIIHHGIIIHHIIIGIIHIHIIHIHIIIIHIHIHIIHIIHIIIIIIIIIIHIIIIHIIIIIIHIIHIHHHHIIIIIIIHHIIIIHIIIIIIHIIIIIIIIIIIIGIIIIIIIIIIIIIIIIIIIIIIIIIIIIIIIIIIIHIIIHIIIIIIIIIIIIHDIIIIHIIIIIIIIIIIIIIIIHIHIIIIIIIIIIIIIIIIIIIIIIIHIIIIIIIIIIIIIIIIIIIIIIIIIIIIIIIIIIIIIIIIIIIIIIIIDDDDD
@HISEQ:969:HM2KJBCX2:2:1101:17608:77645 2:N:0:ACTATGCA
GAAACTCCTAGACCCAACTATCCCTATTAATCATTACGTCGATCCTAGAAACCAACAAAATAGAATCAAACGTCCTATTTCGTTATTCCATGCTAATGTATTCAAGCGTGAGCCTGCTTTAAACACTCTAATTTTTTCAAAGTAACAGTCCTGATTCCCCATGACACCAAATTAATGACATCATGGTTCGTCAGAAGGTAGGAATCAATAATACCAGTACGTACAATAGCACGACCAATAAATTGATCCCGAAATTCAACTACGAGCTTTTTAACTGCAACAACTTTAATATACGCTATTGGAGCTGGAATTACCGCGGCTGCTGGCACCAGACTTGCCCTCCAA
+
DDDDDHIIIIIIGIIGIIIIIIIIIIIIHIIIIIIIIIIIHIIIIIIIIIIIHIIIHIIIIIFHHHIHIIIHHIIIIHIIIIIIIIIIIHHHHHIIIIIIHIIIIIIIIIIHGIIIIIIIIIIIIIIIIIIIIIIIIIIIHHIIIIIIHIIIIIIIIIIIIIIIIIIIIIIIIIIIIIIHIIIIIIIHIIIIIIIIIIIIIIIIIIIIIIIIIIIIIIIIIIIIIIIIIGIIIIIIIIIIIIIHIIIIIIHIIIIIIIIIIIIIHIIIIIIIIIIIIIIIIIIIIIIIIIIIIIIIIIIIIIIIIIIIIIIIIIIIIIIIIIIIIIIIIIIIIIIIIIIIDDDDD
@HISEQ:969:HM2KJBCX2:2:1101:8876:76178 2:N:0:ACTATGCA
GAAACTCCTAGACCCAACTATCCCTATTAATCATTACGGTGATCCTAGAAACCAACAAAATAGAACCATGCGTCCTATTTCATTATTCCATGCTAATGTATTCAGGCAATAGCCTGCTTTAAGCACTCTAATTTTTTCAAGGTAACAGTCCTGCTTCCCCAACGCACCAAATTAATGGCATGCTGGTTATTCAGAAGGTAGGAATCCATCACGCCAGTACAGACCCAAAAGCCCGACCAACGGATAAATCCCGAAATTCAACTACGAGCTTTTTAACTGCAACAACTTTAATATACGCTATTGGAGCTGGAATTACCGCGGCTGCTGGCACCAGACTTGCCCTCCAA
+
DDCDBIHHIIIIIIIIIGHHIIHIIIIIIHHHIIHIIIIIGHHIIHGIIIIHIHHFHCHIHIHHIIIHHIIIGHDHHH@ECGEHG@HEEHIGEGHHIHHHHGGHIEIIIIIIGIHHHHHHIGIIIIIIIIIIHHHHIHHIHHIHHHHHIIIIIIHHGGIIIHIIIIIIIIIIHHIIIIIHIIHHHIIIGIIIIIIHIHHHHIIIIH8GIIIIIIIIHHHIIIIIGIIIIIIIHHHEIHIHIHHHGDIHCHDIIIIIHIIIIIIIIIGIIIHHHHHIIIIIHIHHCHHHIIHIIHIIIIIIIIIIIIIIIIIIIIIIIIIIIIIIIIIIIIHIIIHIIIHIIIDDDDD
@HISEQ:969:HM2KJBCX2:2:1101:16593:78590 2:N:0:ACTATGCA
GAAACTCCTAGACCCAACTATCCCTATTAATCATTACGTCGATCCTAGAAACCAACAAAATAGGTTCGATCGTCCTATTTCGTTATTCCATGCTAATGTATTCAAGCGCGAGCCTGCTTTAAGCACTCTAATTTTTTCAAAGTAACAGTCCTGTTTCCCCGCAACAACAAATTAATGCCATCACGGTTCTGCAAGAGGGAGGGACCAGTGAGGCCAGTGCATACCAGTGGCACGACCAACCTACTGGCCCCGAAATTCAACTACGAGCTTTTTAACTGCAACAACTTTAATATACGCTATTGGAGCTGGAATTACCGCGGCTGCTGGCACCAGACTTGCCCTCCAA
+
DDDDDHHHIIIHHEHHHIHIGIIIIIIHIHHEEHIIIIIIIIHIIGHIIIIIIIIGIIIIIIIIHIIHHGIIHHIIHHHHHHEHIIIIIIIIIIHIIIIIIIIIIIIIIIIIHIIIIIIIIIIIIIHIIIIIIIIIHIIIIIIIHIIIIIIIIHHIIIIIIIIIIIIIHIHIIIIIIHIIHIIIIIHHHIIHIIIIIIIIIIIIIIIIIIIIIIIIIIIIIIIIIIIIIIIIIIIIIIIIIIIHIIIIIIIIIIIIIIIIIIHIIIIIIIIIIIHIIIIIIHIIHIIIHHIIGIIIIIIIIIIIIIIIIIIIIIIIIIIIIIIIIIIIIIIIIIIIIIIIIDDDDD
@HISEQ:969:HM2KJBCX2:2:1101:12013:77559 2:N:0:ACTATGCA
GAAACTCCTAGACCCAACTATCCCTATTAATCATTACGTCAATCCTAGAAACCAACAAAATAGGATCGAACGTCCTATTTCATTATTCCATGCTAATGTATTCAAGCGTTAGCTTGCTTTAAACACTCTAATTTTTTCAAAGTAACAGTCCAAATTCCCCAAAACACCAAATTAATGGCATTAAGATTCATCAGGAAGGAGGAATCAGTGAGACCAGTACATACCAGAGGCATGACCAACCTACTAACCCCGAAATTCAACTACGAGCTTTTTAACTGCAACAACTTTAATATACGCTATTGGAGCTGGAATTACCGCGGCTGCTGGCACCAGACTTGCCCTCCAA
+
DDDDDIIIIIIHIIIHIIIIIIIIIIIIIIIIIIIIHIIHIIIHHIHEHHIIIIIIIEEEHIGEFHHDHHIIIIIIIIIIIGHIIIIHIIIHIIIIIHEIIIIIIIIIIIHGIIIIIIHIIHEHHIIHHHIIHFIIIIHIIIIHIIHIIIIIHHHFIIIHIIHHFHGIIIIIIIGIIGIIHIIIIIIIIIIIIIIIIIIIIIIIIIIIIIIIIIIIIIIIIIIIIIIIHHIIIIIHIIIIIIHHFHHIIIIIIIIIIIIHIIIIIIIIIIIIIIIIIIIIIIIIIIIHIIIIIIIIIIIIIIIHIIIIIIIIIIIHIIIIIIIIIIIIIIIIIIIIIIIIIDDDDD
@HISEQ:969:HM2KJBCX2:2:1101:7383:78879 2:N:0:ACTATGCA
GAAACTCCTAGACCCAACTATCCCTATTAATCATTACGGTGATCCTAGAAACCAACAAAATAGAACCATGCCGTCCTATTTTATTATTCCATGCTAATCTATTCAAGCACAAGCCTGCTTTAAGCACTCTAATTTTTTCAAGGTAATAGCTCTGCTACCCCAACGCACTAACTTAATAGCATGCTGGTTATTCAGAAGGTAGGAATTCATCAGGCCAGTGCGGACAGTGAAGCCCGACCAACCGACAAACTCCGAAATTCAACTACGAGCTTTTTAACTGCAACAACTTTAATATACGCTATTGGAGCTGGAATTACCGCGGCTGCTGGCACCAGACTTGCCCTCCAA
+
DDDDDIIIIIIIIIIIIIHIIIIIIHIIHIIIIIIIHIHIIIIIIIHHIIIIIIIHIHIIIIHIIIIIIIGHCHIIHIIIIIIIIIIIIGFHHHHIIGHHH?IIIIIIIIIIIIIIHIIIIIIIIIIIIIIIIIIIIIHHHIIIIIIIIIIIIIIIIIIIIIIIHIHIIIIIIIIIIIIIHIIIIIIIIHIGHIIIIIIIIIIIIIIIIIIIIIIIIIIIIIIIIIIIIIIIIIIIIIIIIIIIIHGIHIIIIIIIIIIIIIIHHIIIIIIIIIIIIIIIIIIIIIIIIIIIIIIIIIIIIIIIIIIIIIIIIIIIIIIIIIIIIIIIIIIIIIIIIIIIIIIDDDDD
@HISEQ:969:HM2KJBCX2:2:1101:20080:78844 2:N:0:ACTATGCA
GAAACTCCTAGACCCAACTATCCCTATTAATCATTACATCGATCCTAGAAACCAACAAAATAGAATCGGATGTCCTATTTCATTATTCCATGCTAATGTATTCAAGCGTAAGCTTGCTTTAAACACTCTAATTTTTTCAAGGTAACAGTCCTAATTCCCCATAACATCAAATAAATGACATTATGGTTCTTTAGAAGGTGAGAACCAATAAAACCAGTACATACCGAGGCATGACCGATTCCTTGATCCCGAAATTCAACTACGAGCTTTTTAACTGCAACAACTTTAATATACGCTATTGGAGCTGGAATTACCGCGGCTGCTGGCACCAGACTTGCCCTCCAA
+
A@DDD@D1<DG1<GHEHHIHIIIIIIIIIEE@E@GHFHH<GEHIGCFFHFHHHHECEHEHHIHIIGHIEHHIHIC@GHHHH1DGCHE1<CEGIHIIHIHHIIIHHIFIIIHIIIIHHHIIIHHHHHHHHIIIIIIIIHHH@IIIIHIHFGIIIIHHIIIHIIIIHH?IHIIHHIIIIIIIHGIIIIIIIIIHIIIIIIH@IIIIIIIIIIIIIIIIIIIHHIIHEHIGIIIIIIIHCIHEEGIHIIIIIIIIIIIIIIIIIIIIIIIIIIIIIIIIIIIIIIIIIIIIIIIIIIIIIIIIIIIIIIIIIIIIIIIIIIIIIIIIIIIIIIIIIIIIIIIIDDDDD
@HISEQ:969:HM2KJBCX2:2:1101:13783:79025 2:N:0:ACTATGCA
GAAACTCCTAGACCCAACTATCCCTATTAATCATTACGGTGATCCTAGAAACCAACGAAATAGAATCAGTCCGTCCTATTTCATTATTCCATGCTAATGTATTCAGACGATAGTCTGCTTTAAACACTCTAATTTTTTCAAAGTAACAGTCCTGATTTCCCATCACACTAAATAAATGGCATGAAAGTTCCTCAGAAGGTAGAGATCCATCTCACCAGTGCAGACAATTAAGCCTGACCAATGGGTAGACCCCGAAGTTCAACTACGAGCTTTTTAACTGCAACAACTTTAATATACGCTATTGGAGCTGGAATTACCGCGGCTGCTGGCACCAGACTTGCCCTCCAA
+
D@DDDHHIIIIHHHIIIHIIIIHIHIIIIIIHHHIIIIIIIIIIFHHHIIIEHHIIIEHIIIHIGHIIHHHHIHHIGHEHIHIIIIIII?HHHF?GHHHIIIIIIIIIHHIIIIIIHIHIIIIIHIIIIIIIIIIIIIIIIIIIIIIHIIIIIIIIIIHHIIIHIIIIIIIIIIIIIIIIIIIIIIHHIHIIIIIIIIIIIIIIIIIIIIIHFIIIIIIIIIIIIIIIIIIIIIIIIIIIIIIIIHHIIGIIIIIIIIIHIIIIIIIIIIIIIIIIIIIIIIIIIIIIHIIIIIIIIIIIIIIIIIIIIIIIIIIIIIIIIIIIIIIIIIIIIIIIIIIIIIIDDDDD
@HISEQ:969:HM2KJBCX2:2:1101:20714:79591 2:N:0:ACTATGCA
GAAACTCCTAGACCCAACTATCCCTATTAATCATTACATCGATCCTAGAAACCAACAAAATAGAATCGGATGTCCTATTTCATTATTCCATGCTAATGTATTCAAGCGTGAGCCTGCTTTAAACACTCTAATTTTTTCAAGGTAACAGTCCTAATTCCCCGTGACACCAAATTAATGGCATTACGGTTCTTTAGAAGGTGAGAAATCAATAATATCAGTACATACCAACGGCATGACCGAAACATTGATCCCGAAATTCAACTACGAGCTTTTTAACTGCAACAACTTTAATATACGCTATTGGAGCTGGAATTACCGCGGCTGCTGGCACCAGACTTGCCCTCCAA
+
DDDDDEHHHHHIIGIIIIIIII?HHEHEHHHEHGEHHHIIIHIIIIEHHIHHIHIIICHHHIHGCEHEHHEHCGHFHHEHH1DHECHC@HEEE@G@@FHHIHHHHFCHGEHEHHHFHIIGE@CGHHHHFCFCHHHFHGHHG@HHHHECHGGGHFHHIHHIIHHHIIHGHHHIIHHFECHEHIHHGCHCHGIIIIHGHHHIIIHIHGHHHHHIGHIIG<IHHGCDHIHHIHHGCH=HDHIHHCEHADFHEBGHIHHIHIHEGFHHHGEHIIIHHGF@IIIIIIIGIIHIHEHGIIIHHEIIIHHIIIIIIIIIIIIHGIIIIIIIIIHHHCIIIHIIHIHIHH@AB@B
@HISEQ:969:HM2KJBCX2:2:1101:12975:79768 2:N:0:ACTATGCA
GAAACTCCTAGACCCAACTATCCCTATTAATCATTACGGTGATCCTAGAAACCAACAAAATAGAATCATGCCGTCCTATTTTATTATTCCATGCTAATGTATTCAAGCAAAATGCCTGCTTTAAACACTCTAATTTTTTCAAAGTAAAGGTCCTGGTTCCCCGCGACACCCAATTAAGGGCATCGCGGTTCTCCAGAAGGTGAGAAATTGACTACACCAGTTCATGCCCCTTAAGGCACGACCGATGTGTCAATCCCGAAATTCAACTACGAGCTTTTTAACTGCAACAACTTTAATATACGCTATTGGAGCTGGAATTACCGCGGCTGCTGGCACCAGACTTGCCCTCCAA
+
CCDDDIIIIIIIIIIIIIIIIIIIIIIIIIIHIIIIIIIIIIIIIIIIIIIIIIIIIHHIIIIIIIIHHHFHIIIHHIIIIIIIIIIIIIIIHIIIIIHHHGIHIIIIIIIIIIIIHIIIIIIIIIHIHHIIIIIIIHIIIIIIIIIIIIIIIHIIHIIIIIIIIIIIIIIIIHIIIIIIIIIIIIIIIIIIIIIIIIIIIIIIIIIIIIIIIIIIIIIIIIIIIIHIIIHHIIIIIIIIIIIIIIIIIHGIIIIIIIIIIIIIIIIIIIIIIIIIIIIIIIIIIIIIIIIIHIIIIIIIIIIIIIIIIIIIIIIIIIIIIIIIIIIIIIIIIIIIIIIIIIIIIIIDDDDD
@HISEQ:969:HM2KJBCX2:2:1101:3817:80727 2:N:0:ACTATGCA
GAAACTCCTAGACCCAACTATCCCTATTAATCATTACGTCGATCCTAGAAACCAACAAAATAGAATCATCCGTCCTATTTTATTATTCCATGCTAATGTATTCAAGCAAAATGCCTGCTTTAAACACTCTAATTTTTTCAAAGTAAAGGTCCTGGTTCCCCGCGGCACCCAATTAAGGACATCGCGGTTCTCCAGAAGGTGAGAAATTGACTACACCAGTTCATACCCCTTAAGGCACGACCGATGTGTCAATCCCGAAATTCAACTACGAGCTTTTTAACTGCAACAACTTTAATATACGCTATTGGAGCTGGAATTACCGCGGCTGCTGGCACCAGACTTGCCCTCCAA
+
B@@@D@1<CGFECHGHHHII1CFCDHHHHHGHHEHGEHHHDDEHHHHGHHIHIGCGEHIIHEE?HH?CDH1<<FHHHHHHECGE1D11<CF1GHEH@@HCECHC1FG@GHHFIHF<DEHFHGHF6HIHHHHHIHIHHBCGCHIIHIIIIIIIIIIHHIH4<IHIIHHGEHIHFIGIIIHIIIIIHIIHCHIHEIIIIIIHHHIIIIIIIHHIIIHGIHHIIIIIHIIIIIGIIHIIIGHHHIIIIIIIIHHHHDIIIIIIIIIIHGIIIIIIIIIIIIIIIIIIIIHEIIIHIIIIIIIIIIIIHHIIIIIIIIIIIIIIIIIIIIIIIIIIIIIIIIIIIIIIIIDDCDD
@HISEQ:969:HM2KJBCX2:2:1101:15323:80376 2:N:0:ACTATGCA
GAAACTCCTAGACCCAACTATCCCTATTAATCATTACGGTGGTCCTAGAAACCAACAAAATAGAACCACAACGTCCTATTCTATTATTCCATGCTAATCTATTCAAGCAATAGCCCGCTTTAAACACTCTAATTTTTTCAAGGTAATGGTCCTGGCTCCCCAACACACCCAATTAAGGACATACTGGTTCACCAGAAGGAAGACCCGACAACAGGACAGTACTCGCCAAAGACGGACCGCCCGGCCAAGTCTAAAATTCAACTACGAGCTTTTTAACTGCAACAACTTTAATATACGCTATTGGAGCTGGAATTACCGCGGCTGCTGGCACCAGACTTGCCCTCCAA
+
BBBDDHIIHHEHHHIIIIHIIHIIHIIIGHIIIIIIHIIIIIIGIIIIHIIIIIEEHF1CHIHHIIGHHHFHHHC@HIIHIIIIIIHIFHCGEFHHHIHIHEGHHIIIIIHGIIEEHIIHHHHEHHGEHHIHIHHIIHHIIIIHIEGHHHHIHHGIHHFEIIHHHHHIIHIHHHIIIIHIIIIHIHGIIIIIIIIIIIHIHHHIIGIIIIIHHGHHHIIIIIHIIGIIIIIIIIHIHIIIHIIIHEIIIIIIIIIIIHIIIIHHHIHIHHIIHHIHIIIIIIIIHHIIIIIIIIIIIIIIIHIIIIHIIIIIIIIIIIIIIIIIIIIIIIHIIIIIIIIIIIDDDBD
@HISEQ:969:HM2KJBCX2:2:1101:15598:80316 2:N:0:ACTATGCA
GAAACTCCTAGACCCAACTATCCCTATTAATCATTACGGCGACTCTAGAAACCAACAAAATAGAACCGCACGTCCTATTTTATTATTCCATGCTAATGTATTCTGGCATCGGCCTGCTTTGAACACTCTAATTTTCTCAAGGTAAAAGTCCTGGTTCCCCGACGCACACCAATAAAGGGCACACCGGATCACCAAGAAGTAAGACCCAGTCGGACAGTACTCACCGTTAGGCGGACCACCCAACCGAACCTGAAGTTCAACTACGAGCTTTTTAACTGCAACAACTTTAATATACGCTATTGGAGCTGGAATTACCGCGGCTGCTGGCACCAGACTTGCCCTCCAA
+
<<D@@HCCCC@HH1FEEEH@HHHFHIHGECHG<@CDC1<FED/<0DF<C@1G@@<0CC@EHHIEHECHCC/<1<<0D11<@11DDF@H1FHFH?GCIHHCE1?HHHDHHIHDEIIIHGHIHGEGHHHHF@HEEHEEHE?GGFG?GAGECFHIHHGHDHHDHHIHHG@A@EFGGBCHHHEHHHHCHHHHIHHIIIFF@HIHHEHG@HHBHDHFHFHIIIIIFHHE=HCEHIHHIGHHHIHIGIH?<HHIHHIHHHHHHIHIGIHGCEIIEIIIFHFIHHGIHIHIIIIIIIIIIHIIIIHHHIIIIIIIHIIIIIIHHIIIIIIIHIIIHHHHIIHHHHIHG@@D@D
@HISEQ:969:HM2KJBCX2:2:1101:2784:81066 2:N:0:ACTATGCA
GAAACTCCTAGACCCAACTATCCCTATTAATCATTACGTCGATCCTAGAAACCAACAAAATAAGATCAAACGTCCTATTTCATTATTCCATGCTAATGTATTCAAGCGCGAGCCTGCTTTAAACACTCTAATTTTTTCAAAGTAACAGTCCTGATTCCCCGCCACACCAAATAAATGGCATAACGGTTCTTCAGAAGGGAGGAATCAGTGACACCAGTACATACCAAAGGCACGACCAGCGTACTGATCCCGAAATTCAACTACGAGCTTTTTAACTGCAACAACTTTAATATACGCTATTGGAGCTGGAATTACCGCGGCTGCTGGCACCAGACTTGCCCTCCAA
+
DCDDDIIIIIIIIIIIIIIIIIIIIIIIIIIIIIIIIIIIIIIIIIIIIIIIIIIIGIIIIIIIIIIIGIHIIHIIIIIIIIIIIIHHHFHIIIIIIIIIIHIHIIHHIIIIIIIHHHIIHIIIIIIIIIIHHHHIHIIIIIHIIIHIIIIIIIIIIIHHIIIIIIIIIIIIIIIIIIIIIIIIIIIIIIIIIIIIIIIIIIIIHIIIIIIIIIIIIIIIIIIIIIIHIIIIIIIIIIIIHIIHHIIIIIIIIIIIIIIIIIIIIIIIIIIIIIIIIIIIIIIIIIIIIIIIIIIIIIIIIIIIIIIIIIIIIIIIIIIIIIIIIIIIIIIIIIIIIIIIIDDDDD
@HISEQ:969:HM2KJBCX2:2:1101:1286:81155 2:N:0:ACTATGCA
GAAACTCCTAGACCCAACTATCCCTATTAATCATTACGTTGATCCTAGAAACCAACAAAATAGAATCAAACGTCCTATTTCGTTATTCCATGCTAATGTATTCAAGCGTGAGCCTGCTTTAAACACTCTAATTTTTTCAAAGTAACAGTCCTGATTCCCCATGACACCAAATTAATGACATCATGGTTCGTCAGAAGGTAGGAATCAATAATACCAGTACGTACAATAGCACGACCAATAAATTGATCCCGAAATTCAACTACGAGCTTTTTAACTGCAACAACTTTAATATACGCTATTGGAGCTGGAATTACCGCGGCTGCTGGCACCAGATTGCCCTCCAA
+
DDDDDIIIIIIIIIIIIIIIIIIIIIIIIIIIIIIIIIHIHIIIIIIHHIIIIIIIIHHIIIHHIIIIHIIIIIIIIHIIIIIIIIIGIIIIIIIIIIHIHIIIIIHIIIIIIIIIIIIIHHHIHIIHIIIIIHIIIIIIIHIHIIIIIIIIIIIIIIIIIIGHEIHHHIIIHIIIIIIIIIIIIHIIIHIIIIIIIIIIIIIHHIIIIIIIIIIIIIIIIIIIIIHIIIIIIIIIIIIIIIIIIIIIIIIIIIIIIIIIIIIIHIIIIIIIIIIIIIIIIIIIHIIIIIIIHIIIIIIIIIHG1IIIIIIIIIIIIIIIIIIIIIIIIIIIIIIIIIIDDDDD
@HISEQ:969:HM2KJBCX2:2:1101:5970:81559 2:N:0:ACTATGCA
GAAACTCCTAGACCCAACTATCCATTAATCATTACGGTGGTCCTAGAAACCAACAAAATAGAACCACAACGTCCTATTCTATTATTCCATGCTAATCTATTCAAGCAATAGCCCGCTTTAAACACTCTAATTTTTTCAAGGTAATGGTCCTGGCTCCCCAACACACCCAACAAAGGACATGCTGATTCACCAGAAGGAAGACCCGACAGCAGACAGTACTCGCCAAAGACGGACCGCCCGGCCAGGCCTAAAATTCAACTACGAGCTTTTTAACTGCAACAACTTTAATATACGCTATTGGAGCTGGAATTACCGCGGCTGCTGGCACCAGACTTGCCCTCCAA
+
BD@DDIHIIIIIGCHHHFHEHIHFHIHIHGIIIHHHIHIHHCHHGHIIHIIIICH@1DHHHHHEHFIIFIIGHHHHHHGCHHGHHGI?FHHHIEHFHHHHGHFHHIIHIGHHIHHHHFHHHIHHIIHHHHHIHHGIGHHIHHGEGCGGHHHIGCHIIHHHIHHHHHEHH@EAIIHGFHIIIIIIIHHHGGIHHGIIIHEIIHHIIIIIIIIGIIIIIHHHIIGIIIHHHHDCHIHHIIIHIIIIIIHFIGIIHHIIIHHHHEIHIHIIIHIHHHIIIIHHIHH?EEHEIHGHHIIHHGEIIHIHEIIIIGIIIGGHIIIIIHHHIHIIIIHHHIIGIIHDCDDD
@HISEQ:969:HM2KJBCX2:2:1101:18575:81451 2:N:0:ACTATGCA
GAAACTCCTAGACCCAACTATCCCTATTAATCATTACGGTGGTCCTAGACCAACAAAATAGAACCAACGTCCTATTCTATTATTCCATGCTAATCTATTCAAGCAAATGCCTGCTTTAAACACTCTAATTTTTTCAAGGTAATGGTCCTGGCTCCCCGGTACACTCAATAAAGAACATGCCGGTTCACCAGAAGGTAAGACCCGACACAGAACAGTACTCGCCAAAGACGGACCGCCCGGCCAGGCCTAAAATTCAACTACGAGCTTTTTAACTGCAACAACTTTAATATACGCTATTGGAGCTGGAATTACCGCGGCTGCTGGCACCAGACTTGCCCTCCAA
+
DDDDDIIIIIIIIIIIIHIIIIIIIIIHIIHIIIIIIIIIIIIIIIHHHIHIGIIIIHIIIHIIHIIIHHHHHIIHIIIIIHHGHHHHEHHIIHIHIIHIIIIIIIIHIIHHGIIIIIIIIIIHHHIHGHIIIHIHIHHHHIHIIIIIIIIHHIHHHIIIIIIHIIIIIIIIIIIIIHIIIIIIIIIHIIHIIIIIIHIIHIIIIIIIIIIIIIIIIIIIIIIIIII;IIIIIIIIIIIIIHIIIIIHHIH?IIIIIIIIIIHIIIIIIIIIIIIIIIIIIIIIHIIHIIIIIIHIIIIIIIIIIIIIIIIIIIIIIIIIIIIIIIIIIIIIIIIIIIDDDDD
@HISEQ:969:HM2KJBCX2:2:1101:1543:81589 2:N:0:ACTATGCA
GAAACTCCTAGACCCAACTATCCCTATTAATCATTACGGTGATCCTAGAAACCAACGAAATAGAATCAGTCCGTCCTATTTCATTATTCCATGCTAATGTATTCAGACGTTAGCCTGCTTTAAACACTCTAAATTTTTCAAAGTAACAGTCCTGATTTCCAATCACACCAAATTAATGACATGAAAGTTCCTCAGAAGGTAGAGATTTATCTCACCAGTACAGACAATTAAGCCTGACCAATGGGTAAACCCCGAAGTTCAACTACGAGCTTTTTAACTGCAACAACTTTAATATACGCTATTGGAGCTGGAATTACCGCGGCTGCTGGCACCAGACTTGCCCTCCAA
+
<<0DDHHC1@1DC1CC?G1CHICHHH?DHH1D1D?1C1<<<DG@?EG@GHHH?GHHHEC<1<1<E1<<@11CE1<<01<111D1FCC<1DHHI11D@@HG<8HEGAC@CEHGDCHH@DFBEF?C@CE@8@C@&HF<E?CC1DA@F@HHHD<HHHFF<DEDC2H?H@D5CHHHGGC@@CHHHHEG?CHHEEH8@C@FCH@CHEIHEEH9CEG@ECHGCHCHHHE<H?EIHIIFHG<HH9HFGCHCFGEEH?IHHGHIHFGFHIHHHHG?HDHHHFCC<1<F?<FF<<EHFHHHCCIHHHEG1EHEHGHE?HGCG@IIIHHHHGDD1CEHEFCIHF<<EC1HHHG@A@DD
@HISEQ:969:HM2KJBCX2:2:1101:5005:82443 2:N:0:ACTATGCA
GAAACTCCTAGACCCAACTATCCCTATTAATCATTACATCGATCCTAGAAACCAACAAAATAGAATCTGATGTCCTATTTCATTATTCCATGCTAATGTATTCAAGCGTAAGCTTGCTTTAAACACTCTAATTTTTTCAAGGTAACAGTCCTAATTCCCCATAACATCAAATAAATGACATTATGGTTCTTTAGAAGGTGAGAACCAATAAAACCAGTACATACCAAGGCATGACCGATTCCTTGATCCCGAAATTCAACTACGAGCTTTTTAACTGCAACAACTTTAATATACGCTATTGGAGCTGGAATTACCGCGGCTGCTGGCACCAGACTTGCCCTCCAA
+
DDDDDIIIIIIIIIIIIIIIIIIIIIIIIIIIIIHIHIIIIHIIIIIIIIIIIIIIGIIIIIIIIIIIIIIIIIHIIIHIGIIIIHIHHIIIIIHIIIIIIHIHIGIIIIIHIIIIIIIHIIIIIIIIIHEHHIIIHIIIIIIIIIIIIIIIIIHHHIIHIIIIIIHIIIIIIIIIIIIIIIIIHIHIHIIIIIIIIIIIHIIHHIIIIIIIIIIIIIIIIIIIIIIHIIIIIIIIIIIIIIHGIIIIIIIIIIIIIIIIIIIIIIIIIIIIIIIIIIIIIIIIIIIIIIIIIIIIIIIIIIIIIIIIIIIIIIIIIIIIIIIIIIIIIIIIIIIIHIIIDDDDD
@HISEQ:969:HM2KJBCX2:2:1101:19451:82465 2:N:0:ACTATGCA
GAAACTCCTAGACCCAACTATCCCTATTAATCATTACGGTGTTCCTAGAAAGCAACAAAATAGAACCATGCCGTCCTATTTTATTATTCCATGCTAATGTATTCAAGCAAAAATGCCTGCTTTAAACACTCTAATTTTTTCAAAGTAAAGGTCCTGGTTCCCCGCGGCATCCAATTAAGGACATCGCGGTTCTCCAGAAGGTGAGAAATTGACTGCCCCAGTTCATACCCCGTGAGGCACGACCGATGCGCCAATCCCGAAATTCAACTACGTGCTTTTTAACTGCAACAACTTTAATATACGCTATTGGAGCTGGAATTACCGCGGCTGCTGGCACCAGACTT
+
@B@@@?11EF1111<1DCFEC111D1F11D<<DH@@1<<CE0<FE@1<1<111<11<<CE?G1<G@F1DFH1/<</<@1DCC?DCGHHHC@C1<1/HH?F61DC@GHCGHFHE7EHHB1G@HG@FFDDHH@6<6@:/EGCGHHG6@9<C1;<<D71<F?F77%.8.;8<CCG@FAA@F8C8@::-C-E?HCF/C/CEHEAD0<FG<GC<<0<:/D//@?F</CFH@F</@HIHG1G0=C:0:0<<>HC-B11<<C/C11D<111F<0D1</11<<1?F<<<<111111<11<D1<<<10<0<1<1<11111DD1D<<11<<<</<111<11<<1@<1C@DD<D@
@HISEQ:969:HM2KJBCX2:2:1101:11081:82988 2:N:0:ACTATGCA
GAAACTCCTAGACCCAACTATCCCTATTAATCATTACGTCGATCCTAGAAACCAACAAAATAGAATCAAACGTCCTATTTCATTATTCCATGCTAATGTATTCAAGCGTAAGCCTGCTTTAACCACTCTAATTTTTTCAAAGTAACAGTCCTGATTCCCCACGACACCAAATTAATGACATCGCGGTTCTTCAGAAGGTAGGAACCGATAATGCCAGTGCGTACCGAGGCACGACCAACAATTCGATCCCGAAATTCAACTACGAGCTTTTTAACTGCAACAACTTTAATATACGCTATTGGAGCTGGAATTACCGCGGCTGCTGGCACCAGACTTGCCCTCCAA
+
<<0<0<111<1CCHHCFHHH?D@E@H1FH@1C<111<C<CHE11D<GC1@GHEEHHI1D1CFHHIFH?1C1D<@EE111D<DHCC<FCF@1<<DGGFF@C1<CACAH0DCB51@8<CGGGCF1HHIH6CG0<<<<@.BB67HHEHHF@CHFHHEBB:?.7GE.EEFFHHB.FHCEFCHHHDFHHHEF<EDEEC<<<<EHC/CHFA=HECED<?GIHDG<E@FEFEHHFGIFFD<?>HED1EF<<A::HFGCIIHEHF?GEIIGIHEE?HCHHHFHGHHDGG1GC<IIHCGEGCHEHIIIIIHHHHHHEHGC?HGH?C1EHHHHHHCHHHHHEHHEEE?C?ABDD?
@HISEQ:969:HM2KJBCX2:2:1101:6559:83037 2:N:0:ACTATGCA
GAAACTCCTAGACCCAACTATCCCTATTAATCATTACATCGATCCTAGAAACCAACAAACTAGAATCCGATGACCTAGTTCATTATTCCATGCTAATGTATACAAACGTGAGACTGCTTTAAACACTCTAATTTTTTCAAGGTAACAGTCCTAATTCCCCGTGACACGAAATTAATGGCATTACGGTTCTTTAGAAGGTGAGAAATCAATAATATCAGTACATACCAACGGCATGACCGAAACATTGATCCCGAAATTCAACTACGAGCTTTTTAACTGCAACAACTTTAATATACGCTATTGGAGCTGGAATTACCGCGGCTGCTGGCACCAGACTTGCCCTCCAA
+
DBD@01<1111<<1<<1D<CC111<<<111D1<1<D<C1<011101<DGFC1<11<1FH1<1<GH11100001<<<D1<<111<1D1111111<1D<1D<1/11</<01110/@66<CHHB?G?G198HBB<8F1$<A<@688GEHHD5IHEH8DE?C506C8E7<D#<GHIF<//:HF<//<.</:FA@EG?EG<?CHFH@GHE<CGF<C@C<11EFFF@EG<E.@E:1@@A=E<C@B1HF<<<1<:</<F1HF1<?HHGD0CE<<10G<1D<C<1?CCEHHF1GD11D1<0HEC1F@HGFEHHHF<<<<<1/F<<//EGHC1FCCCCGD1?@HEHE0HHHBD000
@HISEQ:969:HM2KJBCX2:2:1101:3926:83738 2:N:0:ACTATGCA
GAAACTCCTAGACCCAACTATCCCTATTAATCATTACATCAATCCTAGAAACCAACAAAATAGGATCAACGTCTTATTTCATTATTCCATGCTAATGTATTCAAGCGCGAGCCTGCTTTAAACACTCTAATTTTTTCAAAGTAACAGTCCTGATTCCCCACCACACCAAATTAATGACATGATGGTTCGTCAGAAGGTAGGAATCAGTAACACCAGTACGTACCGAAGGCACGACCAGCGTACTAATCCCGAAATTCAACTACGAGCTTTTTAACTGCAACAACTTTAATATACGCTATTGGAGCTGGAATTATCGCGGCTGCTGGCACCAGACTTGCCC
+
CBDDDEFHIIHHHIIIIIIIIIHHHHHHEEHHIGIHHGIHIHIHHHIIHHIHIIIHIIIIIGIHIIIIIIHIGIIIIIIICHIFHIGHGIHHFHIIHHHGHEHEHHIIHIHHHCHEIHHGBCGH@HHHGHIIHIHIGEIHHIIIIHIHHHIHEHGHFHIFHCHIHHHHHEHHHGIIHHIIIHIHDHHIHGIIIIIIIIIIIIIHIIIIIIIIIHIHHHHHHHHEHEIHDHHHIHHHHHEIHHHIIHIICIHIIHHCHHHIIIHHIIHHEEHE?HIIIHHH@HGEHIIIIIIHHEHEGIGIIIIIHHIHIIIIIIIIIIIIIIIIHIIIIIIIHHIDDDCD
@HISEQ:969:HM2KJBCX2:2:1101:4256:84051 2:N:0:ACTATGCA
GAAACTCCTAGACCCAACTATCCCTATTAATCATTACGTCGATCCTAGAAACCAACAAAATAGAATCAAACGTCCTATTTCGTTATTCCATGCTAATGTATTCAAGCGTGAGCCTGCTTTAAACACTCTAATTTTTTCAAAGTAACAGTCCTGATTCCCCATGACACCAAATTAATGACATCATGGTTCGTCAGAAGGTAGGAATCAATAATACCAGTACGTATAATAGCACGACCAATAAATTGATCCCGAAATTCAACTACGAGCTTTTTAACTGCAACAACTTTAATATACGCTATTGGAGCTGGAATTACCGCGGCTGCTGGCACCAGACTTGCACTCCAA
+
ADDDDIIIIIIHIIIGIIIIIIIIIHIIIIHIIIIIIIIIIIIIIIIIIIIIIHIIIIGIIIIHIIIIIIHIHHHIIHHIIIIIIIIIIIIGHIIIIIIIIIIIIIIIIIIIHIHIIHIIIHIHIIIGIIIIIIIIHHIIIIIIIHIIIIIIIIIIIHHHIIIIIIIIIIIIIIIIGIIIIIIIIIIIIIIIIIIIIIIHHIIIIIIIIIIIHIGIIIIIIIIIIIIIIIIIIIIIIIIIIIIHIIIIIIIIIIIIIIIIIIIIIIIIIIIIIIIIIIIIIIIIHHHIIIIIIIIIIIIIIIIIIIIIIIIIIIIIIIIIIIIIIIIIIIIIIHIIIIIIDDDDD
@HISEQ:969:HM2KJBCX2:2:1101:10641:83564 2:N:0:ACTATGCA
GAAACTCCTAGACCCAACTATCCCTATTAATCATTACGGTGGTCCTAGAAACCAACAAAATAGAACCACAACGTCCTATTCTATTATTCCATGCTAATCTATTCAAGCAATAGCCCGCTTTAAACACTCTAATTTTTTCAAGGTAATGGTCCTGGCTCCCCAACACACCCAACAAAGGACATGCTGATTCACCAGAAGGAAGACCCGACAGCAGACAGTACTCGCCAAAGACGGACCGCCCGGCCAGGCCTAAAATTCAACTACGAGCTTTTTAACTGCAACAACTTTAATATACGCTATTGGAGCTGGAATTACCGCGGCTGCTGGCACCAGACTTGCCCTCCAA
+
DDDDDIIIIIIIIIIIIIIIIIIIIIIIIIIIIIIIIIIGHIIIIIIIIIIIIIIIIEHIIIHIIIIIIHIFHCGEHGIHIIIIIHIIHIIIICHHHIIIIIHHGIIIIIIIHIIIIIHHHHHIIIIIIIHHHHHHHIIHIIIIIIIIIIIIHHIHHIGIIIIGHHIIIIIIIIHHIIIIIIIIIIIIIIIIIIIIIIIIIIIIIIIIIIIIIIIIIIIIIIIIIIIIHIIIIHIIIIIIIIIIHIIHIHIIIIIIIIIIIIIIIIHIIIIIIIHIIIIIIIIIIIIIIIIIIIIIIIIIIIIIIIIIIIIIIIIIIIIIIIIIIIIIIIIIIIIIIIIIIDDDDD
@HISEQ:969:HM2KJBCX2:2:1101:6117:85417 2:N:0:ACTATGCA
GAAACTCCTAGACCCAACTATCCCTATTAATCATTACGTCGATCCTAGAAACCAACAAAATAGGGTCAAACGTCCTATTTCATTATTCCATGCTAATGTATTCAAGCGTGAGCCTGCTTTAAACACTCTAATTTTTTCAAAGTAACAGTCCTGATTCCCCGCGACACCAAATTAATGACATCACGGATCTTCAGAAGGGAGAAACCAGTGACACCAGTGCATACCAAAGGCATGACCAGCGTACTGATCCCGAAATTCAACTACGAGCTTTTTAACTGCAACAACTTTAATATACGCTATTGGAGCTGGAATTACCGCGGCTGCTGGCACCAGACTTGCCCTCCAA
+
DDDDDIIIIIIIIIIIIIIIIIIIIIIIIIIIIIIIIIIIIIIIIIIIIIIIIIIIIHIIIGIIIHIIHIIIIIIIHHHIIHHIHIIIIIIIIIIIIIIHIGHIIIIIIIIIIIIIIIIIIIIIIIIIIHIIIIIHIIIHIIIIIIHIIIHHIHIIIIIIIIIIIIHIIIHIIIIIIIIIHIHIIIIIIIIIIIHIIIIIIIIIIIIIHHHIIIIIIIHIIIIIIIIIIIIIIIIIIIIIHIHHCHIIIIIIIIIHHIIIIHFHIIIIIIIIIIIIIIIIIIIHHHHIIIHIIIIIIHIHHIIIIIIIIIIIIIIIIIIIIHIIIIIIIIIIIIIIIIIIIDDDDD
@HISEQ:969:HM2KJBCX2:2:1101:11032:85097 2:N:0:ACTATGCA
GAAACTCCTAGACCCAACTATCCCTATTAATCATTACGTCGATCCTAGAAACCAACAAAATAGAATCAAACGTCCTATTTCATTATTCCATGCTAATGTATTCAAGCGCGAGCTTGCTTTAAACACTCTAATTTTTTCAAAGTAACAGTCCTGATTTCCCGCGACACCAAATTAATGACATCGTGGTTCGTCAGAAGGGAGAAACCAATAATGCTAGTACGTACAAAGTACGACCGACATATTAGTCCCGAAATTCAAATACGAGCTTTTTAACTGCAACAACTTTAATATACGCTATTGGAGCTGGAATTACCGCGGCTGCTGGCACCAGACTTGCCCTCAA
+
BDDD@E1GEGH?HGGHHG1FHGHHHFHHHHHHHI?<<EFHHGH1CCEFGEHEE1@0GCGHICHHCCHICHEHHHHCGEHIIIIICHEH1<CGHEEEHIIICDE@HCCEDHHG@<?DHEHHHFCFGH@HIIHHIHIHHEFBFCHHHHI@HH@DEHHIE@E<HEFCEHHHGCHEHHGGEHCHEHHDCHHHIIHEHHHGC@CHGGGGH;IHGIIIGIIIIHHIHFHIIIIIIHIIIIHHIIIIHHIIHDHDGCGEHHHHIIIHIIIHFHGHHHIHGCHGIHHIIHHF@CGIIIIHGHHGIHHGIHIIHHHIIIIIIHHHIGGIIHHHEHHGIIHF@CEHEEDBADD
@HISEQ:969:HM2KJBCX2:2:1101:14566:84905 2:N:0:ACTATGCA
GAAACTCCTAGACCCAACTATCCCTATTAATCATTACGTCAATCCTAGAAACCAACAAAATAGGATCGAACGTCCTATTTCATTATTCCATGCTAATGTATTCAAGCGTTAGCCTGCTTTAAACACTCTAATTTTTTCAAAGTAACAGTCCTGTTCCCCTGCAACACCAAATTAATGACATTACAGTTCTTCAGAAAGGAGGAATCAGCGAAGCCAGTGCATACCAGTGGCACGACCAACCTGCTGACCCCGAAATTCAACTACGAGCTTTTTAACTGCAACAACTTTAATATACGCTATTGGAGCTGGAATTACCGCGGCTGCTGGCACCAGACTTGCCCTCCAA
+
DDDDCIGIIIIIIGHIEHHIIIHHIIIIIIIHIIIIIGHIIIIIIIEFHIHHIHHIIIIIIHG@EEHGHIIIHIIIIHHHHHIHHIHCHIHH?GHHIHHHHIIGIIIIIHIIHHEHGHGHFHHHIIIIIIIHHHIHHGHHIIIIIHHIHIIIIIIIHHHIHIIIIHIHHIHGIIIIIIIIIIIIIHIIHIIIIIIIIIIIIIIIIIIIIIIIIIIIIHIIIHIIIIIIIIIIIIIIIIIIIIHHFHDHIIIIIIHIHIIIIIIIIIIIIIIIIIHIIIIIIIIIIIIIIIIIIIGIIIIIIIIIIIIIIHIIIHIIIIIHIIIIIIIIIIIIIIIIIIIIIDDDDD
@HISEQ:969:HM2KJBCX2:2:1101:2156:86550 2:N:0:ACTATGCA
GAAACTCCTAGACCCAACTATCCCTATTAATCATTACGTCAATCCTAGAAACCAACAAAATAGGATCGAACGTCCTATTTCATTATTCCATGCTAATGTATTCAAGCGTTAGCCTGCTTTAAACACTCTAATTTTTTCAAAGTAACAGTCCTGTTTCCCTGCAACACCAAATTAATGACATTACAGTTCTTCAAGAAGGAGGAATCAGTAAAGCCAGTACACACCATTGGCACGACCAACCTACTGACCCCGAAATTCAACTACGAGCTTTTTAACTGCAACAACTTTAATATACGCTATTGGAGCTGGAATTACCGCGGCTGCTGGCACCAGACTTGCCCTCCAA
+
DDDDDIIIIIIIIIIIIIIIIIIIIIIIIIIIIIIIIIIIIIIIIIIIIIIIIIIIIHIIIIIIIIIIGHHHIIIIIIIIIIIIIIIIFHHIIIIIIIIIIIIIIIIIIIIIIIIIIIHIHIHHIIIIIIGIIIHIIIIIIIHIIIIIIIIIIIIIIIIIHIIIIIIIIIIIIIIIIIIIIIIIIIIIIIIIIIIIIIIIIIIIHIIIIIIIIIII=IIIIIIIIIII<IIIIIIIIIHIIIHHGIIIIIIIIIIIIIIIIIIIIIIIIIIIIIIIIIIIIIIIIIIIIIIIIIIIIIIIIIIIIIIIIIIIIIIIIIIIIIIIIIIIIIIIIIIIIIIIIDDDDD
@HISEQ:969:HM2KJBCX2:2:1101:9968:86357 2:N:0:ACTATGCA
GAAACTCCTAGACCCAACTATCCCTATTAATCATTACGTCAATCCTAGAAACCAACAAAATAGGATCGAACGTCCTATTTCATTATTCCATGCTAATGTATTCAAGCGCGAGCTTGCTTTAAACACTCTAATTTTTTCAAAGTAACAGTCCTGATTTCCCGCGACACCAAATTAATGACATCGTGGTTCGTCAGAAGGGAGAAACCAATAATGCTAGTACGTACAAAGTACGACCGACATATTAGTCCCGAAATTCAACTACGAGCTTTTTAACTGCAACAACTTTAATATACGCTATTGGAGCTGGAATTACCGCGGCTGCTGGCACCAGACTTGCCCTCCAA
+
DDDDDHGHHC<FHHHEGHIIIIIIHHHIIIHEFHEEE@FDGEHE1<GHIGH?CGHIHIIFHHHEEGFHGHEHCE0CHCE@CHIHFHEHEEHEHHHIIHH@IIHHHHHH?HIHFH@?IHHIIHHGHHHFHBHHHHGHHGFIIHHIIIHHHHHEGEGDDHHHHIIHIHHEIIHHFHIHHHGHHHHIIIHIHIIIHIIIIIHGIIIIHHIGIIHHIIIIIHHHHIHCCGIIHDHHIHGIHCEHHECIIIHIIHHIHHGIIIIIHHEHEIIIIIIHIIIIIIHHEIIIHIIIIIIHHG?HCFCHHHIIIIHCHHDHHDIIHHHHIHIIIHHIIIIIIIIHDEEADDD@
@HISEQ:969:HM2KJBCX2:2:1101:8508:86292 2:N:0:ACTATGCA
GAAACTCCTAGACCCAACTATCCCTATTAATCATTACGTCAATCCTAGAAACCAACAAAATAGGTTTGAACGTCCTATTTCATTATTCCATGCTAATGTATTCAAGCGTTAGCCTGCTTTAAACACTCCAATTTTTTCAAAGTAACAGTCCTGTTTCCCTGCAACACCAAATTAATGGCATTACAGTTCTTCAGAAAGGAGGAATCAGCGAAACCAGTTCATACCAGTGGCACGACCAACCTGCTGACCCCGAAATTCAACTACGAGCTTTTTAACTGCAACAACTTTAATATACGCTATTGGAGCTGGAATTACCGCGGCTGCTGGCACCAGACTTGCCCTCCAA
+
@BDADECEHEEEGHEHEHHGHE?CCFHHIHHEHIHIHHEHHGHH@G@@FHHHHHHHFHEGHCC@GH@HHFHEH1EHHICH@EHECHC1DG?1DHGHIHHHF@FGHHHHHEHIHHHHHEFH?GGIHHFHIHHHHHFDFH?EHHHIHHG@FGHHF@GHHHCFIHGHHGEHGHGF?HHFHHHHHIIII;HHCHHHFHHHHH;HHHHIIIGIHHIIIIIIHHIIHHEEGHIIH9ECHEHIIIIHHHIHFHHHDHHHIIIGIIIHHIIHIHHIIHIIIHHIHIIIIHHHF1HEHIIHHIIHHEFEHEIIIIIIIHIIIHHIHCIIIHCHHHHHIHHEIHGECIIIHADDBD
@HISEQ:969:HM2KJBCX2:2:1101:4014:86223 2:N:0:ACTATGCA
GAAACTCCTAGACCCAACTATCCCTATTAATCATTACGGTGATCCTAGAAACCAACGAAATAGAACCAATCCGTCCTATTTCATTATTCCATGCTAATGTATTCAGACGTTAGCCTGCTTTAAACACTCTAATTTTTTCAAAGTAACAGTCCTGATTTCCTATCACACCAACTAAATGGCATGAAAGTTCCTCAGAAGGTAGAGATTTATCTCACCAGTACAGACAATTAAGCCTGACCAATGGGTAAACCCCGAAGTTCAACTACGAGCTTTTTAACTGCAACAACTTTAATATACGCTATTGGAGCTGGAATTACCGCGGCTGCTGGCACCAGACTTGCCCTCCAA
+
DDDDDHICHIHIIIIIIIIIIIIIIIIIIHIIIIIIIIIIIIIIIIIIIIIIIIIIGIIIIIHHIIIIIIIEEHIHIHHHHIIIIIIIIIIHHIIIIIIIIIHIIHIIIIIIIIIIIIHIIIIIIIIIIIIIIIIIIIIIIIIIIIIIIIIIIIIIIIIIIIHIIIIIHIHHIIIIIIIIIIIIIIIIIIIIIIIIIIIIIIIIIIHIIIIIIIIIIIIIII=IIIHIIIIIIIIIIIIIIIIHHHFIIIHIIIIIIIIIIIIIIIIIIIIIIIIIIIIIIIIIIIIIIHIIIIIIIIIIIIIIIIIIIIIIIIIIIIIIIIIIIIIIIIIIIIHIIIIIIIIDDDDD
@HISEQ:969:HM2KJBCX2:2:1101:14198:86915 2:N:0:ACTATGCA
GAAACTCCTAGACCCAACTATCCCTATTAATCATTACGGTGGTCCTAGAAACCAACAAAATAGAACACAACGTCCTATTCTATTATTCCATGCTAATCTATTCAAGCAATAGCCCGCTTTAAACACTCTAATTTTTTCAAAGTAATGGTCCTGGCTCCCCAACACACCCAATTAAGGACATGCTGGTTCACCAGAAGGAAGACCCGACAACAAGACAGTACTCGCCAAAGACGGACCGCCCGGCCAGGCCTAAAATTCAACTACGAGCTTTTTAACTGCAACAACTTTAATATACGCTATTGGAGCTGGAATTACCGCGGCTGCTGGCACCAGACTTGCCCTCCAA
+
DDDDDIIIIGIIGIIIIIIIIGHHIIIIIIIIIIIIIIHIHIHEHHIIHGHEHIIIHFHHHHIHHIIIIIIHIIIIIIHGHIIIIIIGHHHIIIIIIHIIIIIIIIIIIIIIHIIIIIIIIIHHIIIIIIIIIIIIIIIIIIIIIIHIIHIIIHIIIIIIIIIHIIIIIIIIIIIIIIHHIIIIIIIIIHHIIIIIIIIIIIIIIIIIIIIIHIIIIIIIIIIIIIIIIIIIIIIIIIIIIIIIHIIIIHGHIIIIIIIIIIIIIIIIIIIIHIIIIIIIIIIIIIIIIIGIIHIIHIIIIIIIIIIIIIIIIIIIIIIIIIIIIIIIIIIIHHIIIIIIIDDDDC
@HISEQ:969:HM2KJBCX2:2:1101:17752:85972 2:N:0:ACTATGCA
GAAACTCCTAGACCCAACTATCCCTATTAATCATTACATCGATCCTAGAAACCAACAAAATAGAATCGGATGTCCTATTTCATTATTCCATGCTAATGTATTCAAGCGTGAGCCTGCTTTAAACACTCTAATTTTTTCAAGGTAACAGTCCTAATTCCCCGTGACACCAAATTAATGGCATTACGGTTCTTTAGAAGGTGAGAAATCAATAATATCAGTACATACCAACGGCATGACCGAAACATTGATCCCGAAATTCAACTACGAGCTTTTTAACTGCAACAACTTTAATATACGCTATTGGAGCTGGAATTACCGCGGCTGCTGGCACCAGACTTGCCCTCCAA
+
DDDDDIIIIIIIIIIIIIIIIIIIIIIIIIIIHIIIIHIIIHIHHIIIIIIIIIIIIIIIIIEHHIIHHIIIIFHIIGIHIIHIIIIIIIHHHIGIIIHIIIHHHHIIIIIIHIIIIHIIIIIIHGIIHIIIIIIIIIIIGIIIIHIIIHIIIIIIIIIIIIIIIIIIIIIIIIIIIIIIIIIIIIIIIIIIIIIIIIIIIIIIIIIIIIIIIIIIIIIIIIIIIIIIIIIIII=IIIIIIIIIIIIIHHIIIIIIIIIIIIIIIIIIIIIIIIIIIIIIIIIIIIIIIIIIIIIIIIIIIIIIIIIIIIIIIIIIIIIIIIIIIIIIIIIIIIIIIIIIIIDDDDD
@HISEQ:969:HM2KJBCX2:2:1101:16252:87245 2:N:0:ACTATGCA
GAAACTCCTAGACCCAACTATCCCTATTAATCATTACGGTGATCCTAGAAACCAACAAAATAGAACCATGCCGTCCTATTCTATTATTCCATGCTAATGTATTCGAGCAAAAATGCCTGCTTTAAACACTCTAATTTTTTCAAGGTAAAGGTCCTGGATCCGCAAGACACCCAATAAAGGACATCAAGTTTCTCCAGAAGGTGAGAAATCAACTGCAACAGTTCATACCCCTTAAGGCATGACCATCACGTCAATCCCGAAATTCAACTACGAGCTTTTTAACTGCAACAACTTTAATATACGCTATTGGAGCTGGAATTACCGCGGCTGCTGGCACCAGACTTGCCCTCCAA
+
DBDBDIIHHIIHIHIIHHHHIIIIIHIIIHIIIIIIIHHIIHIHIIIIIGIIIIIIGGIIIIHIIIIIIIHHHIIIIIIIIIIIIIIIIIIIIIIGIIIIIDFHHHIGHIIIIIHHHIIHHIHIHHIIIIHIIHIIIIIII@IIIIIIIIIIIHHIIHHIHIHIIIIHIIIIIIHIHIIIIIIHIHHIIHHHHIIIIIIIIIHIIIIIHIIHHEIIIIIIIIIIIIIIIIIIIIIIIIIIIIHIIIIIIHHGIIIHIHHIIIIIIIIIHFIIIIIIIIIIIIHIIIIIIHIIIIIIIIIIIIIIIIIIIIIIIIIIIIIIIIIIIIIIIIIIIIIIIIIIIIIIIIIIDDDDD
@HISEQ:969:HM2KJBCX2:2:1101:2164:87325 2:N:0:ACTATGCA
GAAACTCCTAGACCCAACTATCCCTATTAATCATTACGTCGATCCTAGAAACCAACAAAATAGAATCAAACGTCCTATTTCATTATTCCATGCTAATGTATTCAAGCGTGCGCCTGCTTTAAACACTCTAATTTTTTCAAAGTAACAGTCCTGATTCCCCACGACACCAAATTAATGACATCGCGGTTCTTCAGAAGGTAGGAACCAATAATGCCAGTGCGTACCGAGGCACGACCGACAGTCTGATCCCGAAATTCAACTACGAGCTTTTTAACTGCAACAACTTTAATATACGCTATTGGAGCTGGAATTACCGCGGCTGCTGGCACCAGACTTGCCCTCCAA
+
DDDDDIIIIHIIIIIIIIIIIIIIIIIIIIIIIIIIIIIIIIIIIIHIIIIIHFHIIIIIIHIIIIIIGIIIHIIIGHIIIIIIIIIIHIIIHGHIIHIHIHIIIIHHIHIIHIHIIIIIIIIIIIIIIIIIIIIIIIIIIIIIIHIIIIIIIIHIIIIIIIIIIHIIIIIIIIIIIHIIIIIIIIIIIIIIIIIIIIIIIIIIIIIIHIIIIIIIIIIIHIIIIIIIIIIIIIIIIIIIIIIHIIIIIIIIIIIIIIIIIIIIIIIIIIIIIIIIIIIIIIHIIIIIIIIIIIIIIIIIIIIIIIIIIIIIIIIIHIIIIIIIIIIIIIIIIIIIIIIIDDDDD
@HISEQ:969:HM2KJBCX2:2:1101:16218:87256 2:N:0:ACTATGCA
GAAACTCCTAGACCCAACTATCCCTATTAATCATTACGTCAATCCTAGAAACCAACAAAATAGGATCAACGTCCTATTTCATTATTCCATGCTAATGTATTCAAGCGCGAGCCTGCTTTAAACACTCTAATTTTTTCAAAGTAACAGTCCTGATTCCCCACCACACCAAATTAATGACATGATGGTTCGTCAGAAGGTAGGAATCAGTAACACCAGTACGTACCGAAGGCACGACCAGCGTACTAATCCCGAAATTCAACTACGAGCTTTTTAACTGCAACAACTTTAATATACGCTATTGGAGCTGGAATTACCGCGGCTGCTGGCACCAGACTTGCCCTCCAA
+
DDA@@HGIGE1D?1FF<E?FHHE?@FCEHIIC1GHEHEEHH=EFC@EEHFHGGHHIGHIICGFF1DHHFHI@EHHHH??<G@GHHHHHHHIGI@GHHHI1CCDDGHHHHIHHHG@C@;CHHHHHHHFGHIH@FHC?FFBHHFIHHIHEEHEGHEDHHHEHIIHGEEHIFC?GHGHGHFCFGFFDHHHCIHHHFIHGHHHIHIHFIIIGHIIIHHIIIHHEEHHHHEHCEEDIHFHHHCE1FHHHFHHHHFFD<FCFFF@EHIHIHHHEHEC<D<F?HHHGCHF<<@@EHFHDHHGHCHHGCIHIHEHHFF1CHDHEHHE?HCFCFHHHHIHE@C<@FIHGDBBD@
@HISEQ:969:HM2KJBCX2:2:1101:4712:86920 2:N:0:ACTATGCA
GAAACTCCTAGACCCAACTATCCCTATTAATCATTACGTCAATCCTAGAAACCAACAAAATAGGATCGAACGTCCTATTTCATTATTCCATGCTAATGTATTCAAGCGTTAGCCTGCTTTAAACACTCTAATTTTTTCAAAGTAACAGTCCTGTTTCCCTGCAACACCAAATTAATGACATTACAGTTCTTCAAGAAGGAGGAATCAGTAAAGCCAGTACATACCATAGGCACGACCAACCTACTGACCCCGAAATTCAACTACGAGCTTTTTAACTGCAACAACTTTAATATACGCTATTGGAGCTGGAATTACCGCGGCTGCTGGCACCAGACTTGCCCTC
+
DBADD?GHHIGHHIIIIIIIIIHIIIIIIIIIIIIHIIIIIIIIIIIIIIIIIIIHGHHHIIHEHHIHIHGHHHIIIIIIIIIHHHHIIIIEHIHIIFHIHHHIIIIIHIIHIIIIHHHIIGIIIIIGIIEIIHHHIIIIIIIIIIIIHIIIIHHFHHHIIIIIIIIIIIHIHIHIHHIIIHIIIIHHHHHIIIIIIIIHHHIIIIIIIIIIIIIIIIIIIIIHIIIIIHIIIIIIIIHIHGIIIFIIIHIIIIIIIIIIIIIIIHIIIIIIIHFIIIIIIIIIIHHIIIIHHHIIIIIIHIIHIIIIIIIIIIIIIIIIIIIIHIIIIIIIIHIIIIDDDDD
@HISEQ:969:HM2KJBCX2:2:1101:14718:88382 2:N:0:ACTATGCA
GAAACTCCTAGACCCAACTATCCCTATTAATCATTACGGTGATCCTAGAAACCAACAAAATAGAATCATGCCGTCCTATTTTATTATTCCATGCTAATGTATTCAAGCAAAATGCCTGCTTTAAACACTCTAATTTTTTCAAAGTAAAGGTCCTGGTTCCCCGCGACACCCAATTAAGGGCATCGTGGTTCTCCAGAAGGTGAGAAATTGACTACACCAGTTCATACCCCTTAAGGCACGACCGATGTGTCAATCCCGAAATTCAACTACGAGCTTTTTAACTGCAACAACTTTAATATACGCTATTGGAGCTGGAATTACCGCGGCTGCTGGCACCAGACTTGCCCTCCAA
+
DDDDDIHIIIHHIIIHHGHIHIIIIIIIIIIIIIIIFHHHHHIIIIIIGIIIIIIIGIIIIHHHHIIIHHEFIHHDHIHEGHIIHIII1GHHHHHHIHGHHDHHHHIIIIIIIDHHIIIIIIIHHHHHHIIIIHIGIHIIHIIIIHHIIHIIIIIHHEGH@HGIHIIHHIIHIHIIIIIIIIIIHIHIIIIIIHIIIIIIIIIIIHIIIIIIIIHIIIIIIIIIIIIIIIIHIIIIIHIIHIIIIIIIIHHIIIIIIIIIIIIIIIIIIIIIIIIIIIIIIIHIIIIIIHIIIHIIIIIIIIIIIIIIIIHIIIIIIIIIIIIIIIIIIHIHHHIIGIIIIIIIIHIDDDDD
@HISEQ:969:HM2KJBCX2:2:1101:13048:88853 2:N:0:ACTATGCA
GAAACTCCTAGACCCAACTATCCCTATTAATCATTACGGTGATCCTAGAAACCAACAAAATAGAACCATACCGTCCTATTCTATTATCCCATGCTAATGTATTCGAGCAAAAATGCCTGCTTTAAACAAACACTCTAATTTTTTCAAGGTAAAGGTCCTGGATCCGCAAGATACCCAATAAAGGACATCAAGTTTCTCCAGAAGGTGAGAAATCAACAGTAACAGTTCATACCCCTTAAGGCATACCATCACGTCAATCCCGAAATTCAACTACGAGCTTTTTAACTGCAACAACTTTAATATACGCTATTGGAGCTGGAATTACCGCGGCTGCTGGCACCAGACTTGCCCTCCAA
+
DDD@@CEHH1C@C1C?<EDFEC@<CEHHHHHHEHHE@1DFEHEH1C1@G@GEC1FEGCE1FHEEHIEHI?C@010<0<CF?C@GEHFH@1<1F1<1<C@CH1<D1<8GIIHHGDHEGHFGECAHG6A@AC1AE@FEGC<FD?HF@?E?EGFB1D<@HGECD<DH4EHEHF:#<@?009@ECF<HHEF?IIIHHEHGEGHHGIIIIIGHGEHHEEHHEGHIHEHFEHHHFHGGIHEHFHD/HHGIIIIHEGIHEFDFHCHHEIHIIHFFHHHIIIIIIIIHHHHIHGHEIIIHHHHIIHHHHIHHHIIHHHF1IIIHHFIIIIIIGGIHHFHIIIIIIIIIIHHIHGHIHEF@ADDD
@HISEQ:969:HM2KJBCX2:2:1101:18618:88758 2:N:0:ACTATGCA
GAAACTCCTAGACCCAACTATCCCTATTAATCATTACGGTGATCCTAGAAACCAACAAAATAGAACCATGCCGTCCTATTCTATTATTCCATGCTAATGTATTCGAGCAAAAATGCCTGCTTTAAACACTCTAATTTTTTCAAGGTAAAGGTCCTGGATCCGCAAGACACCCAATTAAGGACATCAAGTTTCTCCAGAAGGTGAGAAATCAACAGCGACAGTTCATACCCCTTAAGGCATGACCATCACGTCAATCCCGAAATTCAACTACGAGCTTTTTAACTGCAACAACTTTAATATACGCTATTGGAGCTGGAATTACCGCGGCTGCTGGCACCAGACTTGCCCTCCAA
+
@DDDDHHH@EEECHEGHHIHH@<GHH?GHHHHH?GHCCEFEEH@CGHCE@G1<CGHGHEGHIIHHF1GEE1<<D/<ECGC1DHCHHHI1CE?C<CEHIFHHF@IHHGDHHCGGIHIIHHHHAHEGFHIHHHHHHIIGIHEIIIHIIHHHIIIIHHHGIIHHFHIIIIIIIGHIIHHIIIHIHHHHGIIHHFHHIIIIIIIIIIIIIIII<HIIHIHIHIIIHHEHIIIIIIIIIIHI=IIIHIHEHHHCFEGIHHIIIIIIIIIIIIIIIIHHEIIIIIIIIIIIIIHFIIHEHIIHIHIHIIIIIIHIIIIIIIIIIIIIIIIIIIIIIHGIIIIIIIIIIIIHIIIDDDDD
@HISEQ:969:HM2KJBCX2:2:1101:1611:90200 2:N:0:ACTATGCA
GAAACTCCTAGACCCAACTATCCCTATTAATCATTACGTCGATCCTAGAAACCAACAAAATAGAATCAAACGTCCTATTTCATTATTCCATGCTAATGTATTCAAGCGTGAGCCTGCTTTAAACACTCTAATTTTTTCAAAGTAACAGTCCTGATTTCCCACAACACCAAATAAATGACATCATGGTTCGTCAGAAGGGAGAAACAAACAATGCCAGTACGTACCGAGGCACGACCGACATGATGGTCCCGAAATTCAACTACGAGCTTTTTAACTGCAGCAACTTTAATATACGCTATTGGAGCTGGAATTACCGCGGCTGCTGGCACCAGACTTGCCCTCCAA
+
DDDDCIIIIIIIIIIIIIIIIIIIIIIIIIIIIIIIIIIIIIIIIIHIGIIIIIIIIIIIIIHIIIIIIIHIHGIIIIIIIIIIIIIIIIIIHHIIIIIIIIHHIIHIIIIIHIIIIIHHHIIIIIIIIIHIIIIIHIIIIIIIIIIIHIIIHIIIIIIHIIIIIIIIIIIIIIIIIIIIIIIIIIIHIIIIIIIIIIIIIIIIIIIIIIIIIIIIIIIIIIIIIIIIIIIIIIIIIIIIIIIHIIIIIIIIIIIIIIIIIIIIIIIIIIIIIIIIIIIIIIIIIIIIIIIIIIIIIIIIIIIIIIIIIIIIIIIIIIIIIIIIIIIIIIIIIIIIIIIIDDDDD
@HISEQ:969:HM2KJBCX2:2:1101:13803:89598 2:N:0:ACTATGCA
GAAACTCCTAGACCCAACTATCCCTATTAATCATTACGGTGATCCTAGAAACCAACGAAATAGAATCAGTCCGTCCTATTTCATTATTCCATGCTAATGTATTCAGACGTTAGCCTGCTTTAAACACTCTAATTTTTTCAAAGTAACAGTCCTGATTTCCAATCACACCAAATTAATGACATGAAAGTTCCTCAGAAGGTAGAGATTTATCTCACCAGTACAGACAATTAAGCCTGACCAATGGGTAAACCCCGAAGTTCAACTACGAGCTTTTTAACTGCAACAACTTTAATATACGCTATTGGAGCTGGAATTACCGCGGCTGCTGGCACCAGACTTGCCCTCCAA
+
BD@D@?CCCEHHIFHEH=<G?1FHHCG?G@HHIIGIHI=GHIIH@HHGHHIHHI?CCECHHH@FEHEHCHH1C<1CCHE@1<@GEHHIIHHCFE@E1<CHFEHEGHHGCEEGCHFFFCGEHHHIHGGHFEHIIIIIHIIIHIIHIIIIIIHHHFFFHIHHHHGCHHIHEGHH?EHGDCEGIHIHHHGHHIIIIHIHCHHHHGCHHIIIHHIHIHHHIHHHHHBIIIIHIGIHHIIHIIIHHEHFHGDHCEGIGIIHFH@HHHHHEGEHIHHIHEHHHHEHIIHHIHHHFHIHHIHIIIIIIIIIIIIIHHHIIIIIIIIIIIIHIIIIIIIIIIIIIIIIHIIDCDDD
@HISEQ:969:HM2KJBCX2:2:1101:1263:91421 2:N:0:ACTATGCA
GAAACTCCTAGACCCAACTATCCCTATTAATCATTACGGTGGTCCTAGAAACCAACAAAATAGAACCACAACGTCCTATTCTATTATCCCATGCTAATCTATTCAAGCAATAGCCCGCTTTAAAGACTCTAATTTTTTCAAGGTAATGGTCCTGGCTCCCCAACACACCCAATAAAGGACATACTGGTTCACCAGAAGGAAGACCCAACAACAGACAGTACTCGCCAAAGACGGACCGCCCGGCCAGGCCTAAAATTCAACTACGAGCTTTTTAACTGCAACAACTTTAATATACGCTATTGGAGCTGGAATTACCGCGGCTGCTGGCACCAGACTTGC
+
00<B0DHIII@EE111EEHE11D@GH1C@HH?1F1<<10<<<<1<<D1D1<DH@FE?F?F1FCEHIF1DCCG?11<0C<1<C1D@EF1<IHHHEHFHHHGG,HHF@EGE@1D<<<>6<H9B<D1%<16@FD1>1198FHHFHGFA<I9HHHGDB9<@CGEB8#ECH:0<HDHHC?HF@EFHF/::>HEHCHGCF@ECHEFHHHHGA:@F?GCCCCF<HFCC</EEHEGHGGCDE<<<<</CFEHADEGDHEFHHG@CGEHHHCCC@<0FHGGGHHHEIHHGHCHFD<@@G@@=GCHHF?@HHFHHHHHHHHGHHHDDCHF@GEIHGHCHG@@DCDDCDB
@HISEQ:969:HM2KJBCX2:2:1101:7289:91770 2:N:0:ACTATGCA
GAAACTCCTAGACCCAACTATCCCTATTAATCATTACGTCAATCCTAGAAACCAACAAAATAGGATCAAACGTCCTATTTCATTATTCCATGCTAATGTATTCAAGCGTTAGCCTGCTTTAAACACTCTAATTTTTTCAAAGTAACAGTCCTGTTTCCCTGCAACACCAAATTAATGACATTACAGTTCTTCAAGAAGGAGGAACCAGTAAAACCAGTACATACCAGAGGCACGACCAACTTACTAATCCCGAAATTCAACTACGAGCTTTTTAACTGCAACAACTTTAATATACGCTATTGGAGCTGGAATTACCGCGGCTGCTGGCACCAGACTTGCCCTCCAA
+
DDADAGHIIIIHIHIIIIIIIIIIIHHHIIIIIIIHIIIHIIIIEHIIIGHIHHHHHHHIIIHHIHIIHIIHCHIHHHIHIHHHHIHEHHGCHHHIHIHIIIIIIHHHHIIIIIIHIIIIIIHHHIIIIIIIIIIIIIHIIIIIIHIIIHIIIIHIGIHIIHIIHIIIIIIHHIIIIIIGIIIIIIIHGIIIIIIIIIIIIIIIIIIIIIIIIIIIIIIIIIIIHIIIIIIIIIIIIHHHHHHHHIIIIIIIIIHFHIIIIIIIIIIIIIIIIIIIIIIIIIIIIIIIIIIIIIIIIIHGGIIGIIIIIIIGIIIIIIIIIIIIIIIIIIIIIIIIIIIIIDDDDD
@HISEQ:969:HM2KJBCX2:2:1101:17735:92055 2:N:0:ACTATGCA
GAAACTCCTAGACCCAACTATCCCTATTAATCATTACGGTGATCCTAGAAACCAACAAAATAGAATCATGCCGTCCTATTTTATTATTCCATGCTAATGTATTCAAGCAAAATGCCTGCTTTAAACACTCTAATTTTTTCAAAGTAAAGGTCCTGGTTCCCCGCGACACCCAATTAAGGGCATCGTGGTTCTCCAGAAGGTGAGAAATTGACTACACCAGTTCATACCCCTTAAGGCACGACCGATGTGTCAATCCCGAAATTCAACTACGAGCTTTTTAACTGCAACAACTTTAATATACGCTATTGGAGCTGGAATTACCGCGGCTGCTGGCACCAGACTTGCCCTCCAA
+
DDDDDIGHIIHHIIIIIHIIIIIIIIIIIIIIIIGIIIHIHHIIIIIIHHGHHHHIIHIGHHGHIIIGHHHIIHHHHIHIGHGHGGHHHHII?HHHEHHHH<GHHIIIIIHHHGIIHIIIIIIIHIIIHGHHFIHHHHIIHIGHIIIIIIHIIIHIHHGIIIIIIHIHHHHIIHIIIIIGIIIIIIHIIIIIIIIIIIIIIIIIIIIIIIIIIHHIHIIIIIIIIIIIIIIIIIIIIIIIHIIIIIIIIHHIIIIIIIIIIIIHGIIHIIIIIIIIIIIIIIIIIIIIHHHHEHIIIIIIIIIIIIIIIIGIIIIIIIIIIIIIIIIIIIIIIIIIIIIIIIIIIIIDDCDD
@HISEQ:969:HM2KJBCX2:2:1101:10009:91909 2:N:0:ACTATGCA
GAAACTCCTAGACCCAACTATCCCTATTAATCATTACGTCAATCCTAGAAACCAACAAAATAGGATCGAACGTCCTATTTCATTATTCCATGCTAATGTATTCAAGCGTTAGCCTGCTTTAAACACTCTAATTTTTTCAAAGTAACAGTCCTGTTTCCCTGCAACACCAAATTAATGGCATTACAGTTCTTCAGAAAGGAGGAATCAGCGAAGCCAGTGCATACCAGTGGCACGACCAACCTGCTGACCCCGAAATTCAACTACGAGCTTTTTAACTGCAACAACTTTAATATACGCTATTGGAGCTGGAATTACCGCGGCTGCTGGCACCAGACTTGCCCTCCAA
+
?DDCDHCHIIHHIHIIIIIIIIIHIIIIGIIIHHHIIIIIIIIIIIIIIIIIIIIIIHIIIHHHHHIHGHIIIIIIIIHHIIHIGIIIIHIHIIHHIIIIIIIHIHIHIIIHIHHIHHHIIIIIIIHHHIGHHIIGHIHIIIIIIHHIHIIIIIIIIHIIIIHIIIIHHHEHHIHIIIHIIIHHIHHIIHFIIIIIIIIHHIIIIIHIIIIIIHHIIIIIHIIFHIIGIIIIIIIIHIHHHHHHFIHIIIIHHHHIIIHIIIIIIIIIIIIIIIIIIIIIIIHHIIIHFHHIHIIIIIIHHIIHHIGHIIIGHIIIIHIIIIIIHIIIIIHHHHIIIIIIIBDDDD
@HISEQ:969:HM2KJBCX2:2:1101:4890:93654 2:N:0:ACTATGCA
GAAACTCCTAGACCCAACTATCCCTATTAATCATTGCTCACAAATCCAAAAACCAACAAAATACGATAAACGAGCCCTAACTTATTATTCCATGCTAATGTATTCATAACTAACCGCCTGCTTTAAACACTCTAATTTTTTCAAAGTAAAGGTCCTGGATTGCGAACCCAACCCAGCAAAGGGCAGGAACGTTCTCCAGGAAGATGGTAAGCGCGCATCGGCACTCACACACGAAACCGTGGCGGGCCAAGCGCACTATACCAGAAATCCAACTACGAGCTTTTTAACTGCAACAACTTTAATATACGCTATTGGAGCTGGAATTACCGCGGCTGCTGGCACCAGACTTGCCCTCCAA
+
DDDDDIIIIIIHIIIIIIIIIIIIIIIIIIIIIIHIIIIIIIIIIIIIIIIIIIIHIIIHIIIIHIIIHIGCEHIHHIIIIIIHIIIIHIIIIIGIIIIIHFHIFHHIHIIIIIIIIIIIIHIIIIIHHHHHHIHIIIIIIIIHIHHHIIIIHHGHIHGIIIIIIHIHIHIIIIIIIIIIIIIIIIIIIIIHHHHIIIIIIIIIIIHIIIIIIIIIIIIIIIIIIIHHHIHHIIIIIIIIIIIIIIIIIIIIIIIHHIIIHIIIIIIIGIIIIIHIIIIIIIIIIIIIIIIIIIIIIIIIIIIIIIIIIIIIIIIIIIIIIIIIIIIIIIIIIIIIIIIIIIHIIIIIIIIIIDDDDD
@HISEQ:969:HM2KJBCX2:2:1101:9310:93441 2:N:0:ACTATGCA
GAAACTCCTAGACCCAACTATCCCTATTAATCATTACGGTGATCCTAGAAACCAACAAAATAGAACCATGCCGTCCTATTCTATTATTCCATGCTAATGTATTCGAGCAAAATGCCTGCTTTAAACACTCTAATTTTTTCAAGGTAAAGGTCCTGGTTCCACATGACACCCAATTAAGGACATCATGCTTCTCCAGAAGGTGAGAAATCAACTGCGACAGTTCATACCCCTTAAGGCACGACCATCACGTCAATCCCGAAATTCAACTACGAGCTTTTTAACTGCAACAACTTTAATATACGCTATTGGAGCTGGAATTACCGCGGCTGCTGGCACCAGACTTGCCCTCCAA
+
DDDDDIIIHEHIHIIIIIHIIIIIIIIIIIIIIIIHIIIIIIIIEHHIIIIIIIIIIIIIIIHHHHIIIFHIIIIIIGGHHHIIHHHHHGHIIIGHIIIIIFIIHGIHHHHIIIHHHHIIHHIIHHIIHHIIIIIIIIIIIIIIIIHIIIHIIHHIGIIHIIIIIIIIIGIIHIIIGIIIIIIIIIIIIIIHIIIIIIIIIIIIHIIIIIIIIIIIIIIIIIIIIIIIIIIIIIIIIIIIIIIIIIIIIIHIIIIIIIIIIIIIIIIIIIIIIIIIIIIIIIIIIIIIIIIIHIIIIIIIIIHIIIIIIIIIIIIIIIIIIIIIIIIIIIIIIIIIIIIIIIIIIIIBDDDD
@HISEQ:969:HM2KJBCX2:2:1101:7408:93845 2:N:0:ACTATGCA
GAAACTCCTAGACCCAACTATCCCTATTAATCATTACTCATTTCCCCAAAAACCAACAAAATTCGAGATACGAGTCCTAAATTATTATTCCATGCTAATGTATTCATAACTTTCAGCCTGCTTTAAACACTCTAATTTTTTCAAAGTAAAGGTCCTGGATTGCGAACCCAACCCAGTAAAGGGCAGGAACGTTCTCCAGGAAGATGGTAAGCGCGCATCGGCACTCACACACGATACCGTGGCGGGCCAAGCGCACTATACCAGAAATCCAACTACGAGCTTTTTAACTGCAACAACTTTAATATACGCTATTGGAGCTGGAATTACTGCGGCTGCTGGCACCAGACTTGCCCTCCAA
+
DDDDDHHIIIIIIHHIE=@HHIIFHHHHHH?HHICHHHHHHHIIGECHIHHHIEHIHIIHIGIEH?FEHIGEHC0DGHFCDGHEHHIHHHIIICHHFHHHH@FGHHHGIIFEHHIGHIHHGHHHHIHHIIHHIIIIIIIIIIHIHHEIHHHGFHGIGHHEGHIIIIIHHHGHEIIHIIIIIIIIHIHHHIIHHHHIIHIIIIIIIHIIIIIIIGIIIHHHIGIIIIIHHHHGIHEHCIIIIIIIIIHHIHDGHIHHHHHHEIHHIHHIGIIIIIIIHIIHGIIIHIIIIIIIIIIIIIIIIIIHIHHIIIHIIHIHIIIIIHIIIIIHHHIIIIHIIIIHHIIIIHIFIIIIHADDD@
@HISEQ:969:HM2KJBCX2:2:1101:19187:93914 2:N:0:ACTATGCA
GAAACTCCTAGACCCAACTATCCCTATTAATCATTACGTCGATCCTAGAAACCAACAAAATAGAATCAAACGTCCTATTTCGTTATTCCATGCTAATGTATTCAAGCGTGAGCCTGCTTTAAACACTCTAATTTTTTCAAAGTAACAGTCCTGATTCCCCATGACACCAAATTAATGACATCATGGTTCGTCAGAAGGTAGGAATCAATAATACCAGTACGTACAATAGCACGACCAATAAATTGATCCCGAAATTCAACTACGAGCTTTTTAACTGCAACAACTTTAATATACGCTATTGGAGCTGGAATTACCGCGGCTGCTGGCACCAGACTTGCCCTCCAA
+
DDCDDIIIIIGIHIIIIIIIIGIIIIIIIIIIIIIIIIIIIHIIIIIIIIIIIIIIIIIIIIIIIIIIIIIIIIIIIIIIIIIIIIIIIIIIIIHIIIIIIIIIIIIHHIHHGIIIIIIIHIIIIIIIIIIIIIIIIIIIIIIIIIIIIIIIHIIIIIIIIIIIIIIIIIIIHIIIIIIIIIIIIIHIIIHIIIIIIIHIIIIIIIIIIIIIIIIIIIIIIIIIIIIIIIIIIIIIIIIIIIIIIIIIIIIIIIIIIIIIIIIIIIIIIIIIHIIIIIIIIIIIIIIIIIIIIIIIIIIIIIIIIIIIIIIIIIIIIIIIIIIIIIIIIIIIIIIIIIIIDDDDD
@HISEQ:969:HM2KJBCX2:2:1101:10044:94193 2:N:0:ACTATGCA
GAAACTCCTAGACCCAACTATCCCTATTAATCATTACGGTGATCCTAGAAACCAACAAAATAGAACCATGCCGTCCTATTCTATTATTCCATGCTAATGTATTCGAGCAAAAATGCCTGCTTTAAACACTCTAATTTTTTCAAGGTAAAGGTCCTGGATCCGCAAGACACCCAATTAAGGACATCAAGTTTCTCCAGAAGGTGAGAAATCAACAGCGACAGTTCATACCCCTTAAGGCATGACCATCACGTCAATCCCGAAATTCAACTACGAGCTTTTTAACTGCAACAACTTTAATATACGCTATTGGAGCTGGAATTACCGCGGCTGCTGGCACCAGACTTGCCCTCCAA
+
DBBDDIIIIIIIIIIIIIIIIIHHIIIIIHIIIIIIIIIIIIIIHIIIIIIIIIIIIIIIIIHHIIIIIIIIIHIHIIIIIIGIIIIIIIHIHIIIIIHEHGGIIIIIIIIIIIIIIIIIIIIIIIIIIIIIHIHIIIIIIIIIIIIIIIIIIIIIIIHIIIIIIIIIIIIIIIIIIIIIIIIIIIHIIIIIIIIIIIIIIIIIIIIIIIIIIIIIIIIIIIIIIIIIIIIIIIIIIIIIIIIIIIIIIIHGIIIIIIIIIIIIIIIIIIIIIIIIIIIIIIIIIIIIIIIIIIIIIIIIIIIIIIIIIIIIIIIIIIIIIIIIIIIIIIIIIIIIIIIIIIIIIIIIDDDDD
@HISEQ:969:HM2KJBCX2:2:1101:16350:94061 2:N:0:ACTATGCA
GAAACTCCTAGACCCAACTATCCCTATTAATCATTACATCGATCCTAGAAACCAACAAAATAGAATCGGATGTCCTATTTCATTATTCCATGCTAATGTATTCAAGCGTGAGCCTGCTTTAAACACTCTAATTTTTTCAAGGTAACAGTCCTAATTCCCCGTAACACCAAATTAATGGCATTACGGTTCTTTAGAAGGTGAGAAATCAATGATAACAGTGCATACCAACGGCATGACCGAAATATTGATCCCGAAATTCAACTACGAGCTTTTTAACTGCAACAACTTTAATATACGCTATTGGAGCTGGAATTACCGCGGCTGCTGGCACCAGACTTGCCCTCCAA
+
DAB@DHHHGCHHGHEG?EGHIIHHGEHHHHIEEGHHGIHHHGHHEGEHHHHIEHHIIIIGHHHHIGEHCHHIHHFFHIHIHHHHGHIHEHIIIHHHHHIIGHHHHHHHIIIICHHHHHIIHGIIHHCHHHHGGHFHHHIIEHGHHGHHIHHHHEGCIHFHHHHIIIIHHFHFHHHHEGHIHHHEEEGFGHFHGHHGEHHHHHIIHCHHG@DHHIIHGEFHIIHIIIHIHGIHHGCHGHHIHGFDHGFHFHCGCIIHHHIIHG@IGHHEIIHGHHIHFHHHIHHHHF<CEIHHHDHFDHCFEHGCGCIHHFHHHIIIIIHEEGGCHHHGIIIHGHIIIIHHHH@CDAD
@HISEQ:969:HM2KJBCX2:2:1101:4323:93708 2:N:0:ACTATGCA
GAAACTCCTAGACGCAACTATCCCTATTAATCATTACGTCGATCCTAGAAACCAACAAAATAGAATCAAACGTCCTATTTCATTATTCCATGCTAATGTATTCAAGCGTGCGCCTGCTTTAAACACTCTAATTTTTTCAAAGTAACAGTCCTGATTCCCCACGACACCAAATTAATGACATCGCGGTTCTTCAGAAGGTAGGAACCAATAATGCCAGAGCGTACCGAGGCACGACCGACAATCTGATCCCGAAATTCAACTACGAGCTTTTTAACTGCAACAACTTTAATATACGCTATTGGAGCTGGAATTACCGCGGCTGCTGGCACCAGACTTGCCCTCCAA
+
DD0<DHI?FHFHC0<<E?GH?HC<FHFHG1FFCHE1<<<<<CHIIIIE?HHC<F@=CCCHEE1DFEFCH<<0<<<<111<1DD@C@11<FE1C@EIIHHHIIHHG@C<DHDIIHHHHCHHHHHFFCHFCHEHHEEHHEFHHGIIIHHIHHHIHHGHHG:H97FH@AGHIHHIIIHHHEHHGIIIIIHEHHHIHHIHH:IHHF@GHCGHHHHEG;IHHHHGC@HIH8HHHGIDIIIHI?HHHEHDHHGFGHGGHHHHEEIHGIIIHIHFHHEIIHHEIHHHHHEGIIHIHIIHGDIHIIIHHHIIHIIIIIIHIIIHIHIIHHIHHGIIIHIIIIHIIHDED@DD@
@HISEQ:969:HM2KJBCX2:2:1101:15324:93457 2:N:0:ACTATGCA
GAAACTCCTAGACCCAACTATCCCTATTAATCATTACTCCGGTCCTGAAGGCCAACACAATAGGACCAGACTCCTATCACGTTATTCCATGCTAATGTATTCAGAGCATAAGCTTACTTTGAGCACTCTAATTTTTTCAAAGTAACAGCGCCGGAACCACGACCCAGCCAATTAAGGCCAGGAGGACGGTGCTACCAAAAGGAATGGAAGGGCAGGTGCACACCGAGTAGGCGAACCGACTCTTACGACCCAAGATCCAACTACGATATTTTTAACTGCAACAACTTAAATATACGCTATTGGAGCTGGAATTATTGCGGTTGCTGGCACCAGACTTGCCCTCCAA
+
DDDDDIIIIIIIIIIIIIIIIIHIIIIIIIIIIIIIIIIIIGIHIIHIIHHHHIIIIIIIIIHHIIIIHIIIHIHIIEHHIIIHHHHIIIIIIIIIIIHIHIIIIIHIIIIIHHIHHIHIIIHIIIIIIIIIIHHHIIHHIIIIIIIIIIIIHHIIIIIIIIIGIIIIIIIIIIIIHFIIIIHIIIIIIIIIIIIHIIIIIIIIIIIIIIIIIIIIIIIIIIIIIIIIIIIIIIIIIIIIIIHHFIIIIIIIIIIHIIIIIIIIIIIIIIIIIIIIIIIIIIIIIIIIIIIIIIIIIIIIIIIIIIIIIIIIIIIIIIIIIIIIIIIIIIIIIIIIIIIIIDDDDD
@HISEQ:969:HM2KJBCX2:2:1101:11713:93380 2:N:0:ACTATGCA
GAAACTCCTAGACCCAACTATCCCTATTAATCATTACGGTGATCCTAGAAACCAACAAAATAGAACCATGCGTCCTATTTCATTATTCCATGCTAATGTATTCAGGCAATAGCCTGCTTTAAGCACTCTAATTTTTTCAAGGTAACAGTCCTGCTTCCCCAACGCACCAAATTAATGGCATGCTGGTTATTCAGAAGGTAGGAATCCATCACGCCAGTACAGACCCAAAAGCCCGACCAACGGATAAATCCCGAAATTCAACTACGAGCTTTTTAACTGCAACAACTTTAATATACGCTATTGGAGCTGGAATTACCGCGGCTGCTGGCACCAGACTTGCCCTCCAA
+
DBDDDHGIHHHIIIIIIIIIIIHHHIIHHHHIEGHHIICGHIHIIIIIIIIIIIGHHEHHHIFHIFHHIIIHGH<HHHHHEHHIIHHHFHIHHHFHHIIIIIHIIIHHHHIHHHIHHHHHHHHIHHHEHHH<FIIHIIIIIIIIHIIIIIIIHIIHIHHHHHHIHHHIIHHIHHIIIIIIIIIIIIIIIIHGIIIIIIIIIHIGIIHIIIIIIIIIIHHHIIHHGHIIIIIIIHIIIIHHIHHIHFIIIIIHIIIIIIIIIIIIIIHIIIIIIIIIIIIIIHHHGHIIIIIIIIIIIIIIIIIIIIIIIIIIIIIIIIIIIIIIIIIIIIIIIIIIIIIIIIDDDDD
@HISEQ:969:HM2KJBCX2:2:1101:1269:94900 2:N:0:ACTATGCA
GAAACTCCTAGACCCAACTATCCCTATTAATCATTACGTCAATCCTAGAAACCAACAAAATAGGATCGAACGTCCTATTTCATTATTCCATGCTAATGTATTCAAGCGTTAGCCTGCTTTAAACACTCTAATTTTTTCAAAGTAACAGTCCTGTTTCCCTGCAACACCAAATTAATGGCATTACAGTTCTTCAGAAAGGAGGAATCAGCGAAGCCAGTGCATACCAGTGGCACGACCAACCTGCTGACCCCGAAATTCAACTACGAGCTTTTTAACTGCAACAACTTTAATATACGCTATTGGAGCTGGAATTACCGCGGCTGCTGGCACCAGACTTGCCCTCCAA
+
DDDDDIIIIIHIIIIIHIIIIIIIIIIIIIHIIHIIIHHIIIHIIHHIIIHIHIIIIIIHIHIHGHIIIIIIIHCHIIIIHIIIIIHIIIHIHIIIIIIIHIIIIIHIHIIIIIHIIIIIIIIIIIIIIIIIHHIIIIIIIIIIIIIIIIIIIIIIHIIIIIIIHIIIIIIIIIIIIIIHIHIHIIIIIIIIIIIIIIIIIIIIIIIIIIHIIIIIIIIIIHIIIIIIIIIIIIIIIIHIIIIHGIGIIIIIIIIIIIIIIIIIIIIIIIIIIHHIIIIIIIIHIIIIIIIIIIIIIIIIIIIIIIIIIIIIIIIIIIIIIIIIIIIIIIIHIIIIIIIIIDCDDD
@HISEQ:969:HM2KJBCX2:2:1101:19433:94942 2:N:0:ACTATGCA
GAAACTCCTAGACCCAACTATCACTATTAATCATTACGTCAATCCTAGAAACCAACAAAATAGGATCAAATGTCCAATATCAGTATTCCATGATAATGTATTCAAGCGTTAGCCTGCTTTAAACCCTCTAATTTTTTCAAAGTAACAGTCCTGTTTCCCTGCAACACCAAATTAATGACATTACAGTTCTTCAAGAAGGAGGAACCAGTAAAGCCAGTACATACCAGAGGCACGACCAACCTACTAATCCCGAAATTCAACTACGAGCTTTTTAACTGCAACAACTTTAATATACGCTATTGGAGCTGGAATTACCGCGGCTGCTGGCACCAGACTTGCCCTCCAA
+
DD<D01111<111<F11D11D11<<<11DGH1111<1D<10<11<1<<C11<1<1D1C<C111<1D<11D11<DF1111<D11<11<1<1<1111<IIHHHGGGIHIGIHHDIHGGI9IIH8BB$IIHHH5>GHHHAEII9IIIH8C7?8H9I7HH9I:HH9IIHHHIHIHHGGGFFIHHHGIHGIIFGHHIGIIIIHGIHFHGAGHIHIHIIGGIFHHHGIIIIIIIIGGIGIIIHHFFGHH@DHBAEFHEIIHHHHHHHHEEHHGIIIIIIIHIIHIHHIIIIHHEHIIIIIIIIHIHIIIIIIIIHIIIIIIIIIIIIIIHIIGIIIIIGIIIIHHIIDDDDD
@HISEQ:969:HM2KJBCX2:2:1101:11252:94995 2:N:0:ACTATGCA
GAAACTCCTAGACCCAACTATCCCTATTAATCATTACGTCGATCCTAGAAACCAACAAAATAGAATCAAACGTCCTATTTCATTATTCCATGCTAATGTATTCAAGCGTGAGCCTGCTTTAAACACTCTAATTTTTTCAAAGTAACAGTCCTGATTCCTCACAACACCAAATAAATGACATCATGGTTCGTCAGAAGGGAGAAACCGACGATGCCAGTACGTACCGAGGCACGACCAACATGATGGTCCCGAAATTCAACTACGAGCTTTTTAACTGCAGCAACTTTAATATACGCTATTGGAGCTGGAATTACCGCGGCTGCTGGCACCAGACTTGCCCTCCAA
+
DDDDDIIIIIIHHHHHHHHIIIIHIHIIIIIIIIIGHIIIIIIIHIIGIHHIHIIIIIIIIIHHIHIIIIIHHIHHHIIHIIIIIIIGHFHEEHHIIHIIIIHHHGHHIIIIIIIIHEHGHHIIHIIIIIHHHHHIIHHHHIIIIIIHIHIIIIIIIIHHHHIGHHGIIIIIIIIIIIIIHIIHHIHIIIIHIIIIIIII;IIIIIIIHIIIIIIIIIIIIIIIIIIIIIIIIIIGIIIIIIHHIIIIIIIIIIHHIGIIIIIIHIIIIIIIIIIIIIIIIIIIIIIIHIIIIIIIIIIIIIIIIIIIIIIIIIIIHIIIIIIIIIIIIIIIIIIIIIIIDDDDD
@HISEQ:969:HM2KJBCX2:2:1101:8201:95760 2:N:0:ACTATGCA
GAAACTCCTAGACCCAACTATCCCTATTAATCATTACGTCAATCCTAGAAACCAACAAAATAGGATCAAACGTCCTATTTCATTATTCCATGCTAATGTATTCAAGCGTTAGCCTGCTTTAAACACTCTAATTTTTTCAAAGTAACAGTCCTGTTTCCCTGCAACACCAAATTAATGGCATTACAGTTCTTCGGAAAGGAGGAATCAGCGAGACCAGTACGTACCAATGGCACGACCAACCTGCTGACCCCGAAATTCAACTACGAGCTTTTTAACTGCAACAACTTTAATATACGCTATTGGAGCTGGAATTACCGCGGCTGCTGGCACCAGACTTGCCCTCCAA
+
DCDDDHIIIIIGIHIIIIIIIIIIIIHIIIIIIIIIIHIIIIIIIIIIIIIIIIIIIIIIIIHHHIIIHIIHHIIIIIHIIIHIHHIIIIIIGHIIIIIIIIIIIIIIHIIIIIIHIIIIIIIIIIIIIHIIIIIIIIIIIIIIIIIIIIIIIIIIIIIIHIIIIIIIIIIIIIIIIIIIIIIIIIIHIIIIIIIIIIIIIIIIIIIIIIIIIHIIIIIIIIIIIIIIIIIIIIIIHHIIIIHHHIIIIIIIIIIIIIIIIIIIIIIIIIIIIIIIIIIIIIIIIIIIIIIIIIIIIIIIIIIIIIIIIIIIIIIIIIIIIIIIIIIIIIIIIIIIIIIIIDDDDD
@HISEQ:969:HM2KJBCX2:2:1101:16159:95692 2:N:0:ACTATGCA
GAAACTCCTAGACCCAACTATCCCTATTAATCATTACGTCAATCCTAGAAACCAACAAAATAGGATCGAACGTCCTATTTCATTATTCCATGCTAATGTATTCAAGCGTTAGCCTGCTTTAAACACTCTAATTTTTTCAAAGTAACAGTCCTGTTTCCCTGCAACACCAAATTAATGACATTACAGTTCTTCAGAAAGGAGGAATCAGCGAAGCCAGTGCATACCAGTGGCACGACCAACCTGCTGACCCCGAAATTCAACTACGAGCTTTTTAACTGCAACAACTTTAATATACGCTATTGGAGCTGGAATTACCGCGGCTGCGGGCACCAGACTTGCCCTCCAA
+
CDDDDIIIIIIIIGIIIIIIIIIIIHIIIIIIIHIIIGIHIGIIHIIHHIIIIIIIHIIIIGEHHGHIIHIIICHHHIIIHGFHHIIEHIHIHIIIIIHIHDHIIIIIHIIIHIIIIIIIIHIIIIIIIIIIIIIIIIIIIIIIIHIIIIIHIIIIIIIHHIIIIIIIIIIHHIIIIIIIIIIIIIIIIIIIIIIIIIIHHIIIIIIIIIIIIIIIIIIIIIIIIIIIIIIIIIIIIIHIIIIHGIIIIIIIIIIIHIIIIIIIIIIIIIIIIIIIIIIIIIIIIIIIIIHIIIIIIIIIIHIIIIIIIIIIIIIIIIIIIIIIIIIIIIIIIHIIIIIIIDDDDD
@HISEQ:969:HM2KJBCX2:2:1101:11801:95003 2:N:0:ACTATGCA
GAAACTCCTAGACCCAACTATCCCTATTAATCATTACGTCAATCCTAGAAACCAACAAAATAGGATCGAACGTCCTATTTCATTATTCCATGCTAATGTATTCAAGCGTTAGCTTGCTTTAAACACTCTAATTTTTTCAAAGTAACAGTCCAAATTCCCCAAAACACCAAATTAATGGCATTAAGGTTCATCAGGAAGGAGGAATCAGTGAGACCAGTACATACCAGAGGCATGACCAACCTACTAACCCCGAAATTCAACTACGAGCTTTTTAACTGCAACAACTTTAATATACGCTATTGGAGCTGGAATTACCGCGGCTGCTGGCACCAGACTTGCCCTCCAA
+
DDDDDHIIHIIIIIIIIIHIIIIIIHIIGHIIIIIIIIIIIIIIIIHHIHIIIIIIIIIHIIHHIII=EFHDHGHIG?HIIIGHIIHHIHIIGHIIIHHIIIHIIIIIIIIIIIIIIIIIHIIIIIIIIIIHIIHIHHHHHHIIIIIIHIIIIIIIIIIFHHDFFHIIIIIIIIHHIIIIIIIIIIIIIIHIGIIIIIIIIIIIIIIIIIIIIIIIIIIIIIII<IIIIIIIIIIIIGIHIIHHGIHIIIIIIIIIIIIHIHEIIIIIIHIIIIIHIIIIIIIIIIIIIIIIIIIIIIIIIIIIIIIIIIIIIIIHIIIIIIIIIIIIIIIIIIIIIIIIIDDDDD
@HISEQ:969:HM2KJBCX2:2:1101:13035:95252 2:N:0:ACTATGCA
GAAACTCCTAGACCCAACTATCCCTATTAATCATTACGTCGATCCTAGAAACCAACAAAATAGAATCAAACGTCCTATTTCGTTATTCCATGCTAATGTATTCAAGCGTGAGCCTGCTTTAAACACTCTAATTTTTTCAAAGTAACAGTCCTGATTCCCCATGACACCAAATTAATGACATCATGGTTCGTCAGAAGGTAGGAATCAATAATACCAGTACGTACAATAGCACGACCAATAAATTGATCCCGAAATTCAACTACGAGCTTTTTAACTGCAACAACTTTAATATACGCTATTGGAGCTGGAATTACCGCGGCTGCTGGCACCAGACTTGCCCTCCAA
+
DCDDDIIIHHIHIIIIGIIIIHIIIIIIIEIHIHIIIIIIIGIHIIIIGIHHHHIGIIIIHIHHEHHIIIIGHIIIIIHIGHHIIIIHHGHHCHIGIIIIHHIIIIHIIIHHHIIHHHHHIIHHIIIIIIIIIHHIIIHHHIHHIIIHIIIHHHHHIHHHGHEHHHEGIIHHIHHHIHIHIIIIHHHHIHIIIIIHIIHIIIIIGIIIIIIHFIIIHHHIIIIHIIIIIIIHIHHIIIIIIIHHHHCGIIHHIIIHIIIHHHHIIIIIIHHIIHHIIIIIGIIHHEHIHIIIIIIIHIIHHHHIIHIIIIIGIHHGIIIIHHIIHHIIIIIIIIIIIHIHDDDDD
@HISEQ:969:HM2KJBCX2:2:1101:14763:96264 2:N:0:ACTATGCA
GAAACTCCTAGACCCAACTATCCCTATTAATCATTACGTCAATCCTAGAAACCAACAAAATAGGTTTGAACGTCCTATTTCATTATTCCATGCTAATGTATTCAAGCGTTAGCCTGCTTTAAACACTCTAATTTTTTCAAAGTAACAGTCCTGTTTCCCTGCAACACCAAATTAATGACATTACAGTTCTTCAGAAAGGAGGAATCAGCGAAACCAGTTCATACCAGTGGCACGACCAACCTGCTGACCCCGAAATTCAACTACGAGCTTTTTAACTGCAACAACTTTAATATACGCTATTGGAGCTGGAATTACCGCGGCTGCTGGCACCAGACTTGCCCTCCAA
+
DDDDDIHIIIIIIIIIIIIIIIHIIIIIIIIIIIIIIIIIIIIIIIIIIIIIIIIIIHEHIIHHFHHHIIIEHHIIIIIGIIIIIIIIIIIIGGHEHHHHHHHIIIIIHHIIIIIIIIIIGHHIII2IIHIIIIIIIIIIIIIIIHHHHHIIIIIIIIIIIIIIHIIIIIIIIIHIHIIIIIIIIIIIIIIIIIIIIIIIIIIIIIIIIIIIHIIIHGIIIIIIIIIIIIIIIIIIIIIIIIIHHIHIIIIIIIIIIIIIIIIIIIIIIIIIIIIIIIIIIIIHIIIIIIIIIIIIIIIIIIIIIIIIIIIIIIIIIIIIIIIIIIIIIIIIIIIIIIIIIDDDDD
@HISEQ:969:HM2KJBCX2:2:1101:19118:96738 2:N:0:ACTATGCA
GAAACTCCTAGACCCAACTATCCCTATTAATCATTACGTCAATCCTAGAAACCAACAAAATAGTATCAAACGTCCTATTTCATTATTCCATGCTAATGTATTCAAGCGTTAGCCTGCTTTAAACACTCTAATTTTTTCAAAGTAACAGTCCTGTTTCCCTGCAACACCAAATTAATGGCATTACAGTTCTTCAGAAAGGAGGAATCAGCGAAGCCAGTGCATACCAGTGGCACGACCAACCTGCTGACCCCGAAATTCAACTACGAGCTTTTTAACTGCAACAACTTTAATATACGCTATTGGAGCTGGAATTACCGCGGCTGCTGGCACCAGACTTGCCCTCCAA
+
BDB@?GHIHHC@11CE1DDG1CGEF11CHHH1FGEEFEH?<@GCHHECHH1D1GE0<<G@GE111<<111CGH10<D<1@<<<<CHHIG11111DG@1@@<D<0@<EEGFCE1@<FH1GAGBAGEFIHF@G>D@C1HFGCHAGGCCE@<GEG1CFFIIIHHHIHGGH7F<FC@HG<<<C/FC<<.2EGEG;HHFEDHIEHIHFF0GHHCEIHGHHHHHE<F<C11GD<1HHHIHE?EHC1EHGC<EC-??G<C@GIHEHHEHIHHEHEFHGEGEC1?FHHFCD<C<11EHHCHCFC<1<11HHEH@IIH@GC?C/<</IHEGE1<<1@EIHHHDHCH@IIIDD<?D
@HISEQ:969:HM2KJBCX2:2:1101:12857:96864 2:N:0:ACTATGCA
GAAACTCCTAGACCCAACTATCCCTATTAATCATTACGGTGATCCTAGAAACCAACGAAATAGAATCAAGCCGTCCTATTTCATTATTCCATGCTAATGTATTCAGACGTTAGCCTGCTTTAAACACTCTAATTTTTTCAAAGTAACAGTCCTGATTTCCAATCACACCAAATTAATGACATGAAAGTTCCTCAGAAGGTAGAGATTTATCTCACCAGTACAGACAATTAAGCCTGACCAATGGGTAAACCCCGAAGTTCAACTACGAGCTTTTTAACTGCAACAACTTTAATATACGCTATTGGAGCTGGAATTACCGCGGCTGCTGGCACCAGACTTGCCCTCCAA
+
DDDDCIIIIIIIIIIIIIIIIIIIHIIIIIIIIIIIIIIIIIIIIIIIIIIIIIIIIHIIIIIIIIIIIHIGIHHHIIIIHIIIIIIIIHHIHIIIIIIIIHHIIIIIIIIIIIIIIIIIHIIHIIIHIIHIIIIIHIIIIIIIIIIHIIIIIHIIIIHIIGIIIIIHIIIIIIIIHIIIIIIIIIIIIIIIIIIIIIIIIIIIIIIIIIHIIIIIIIIIIIIIIIIIIIIIIIIIIIIIIIIIIHHIIIIHIIIIIIIIIIIIIIIIIIIIIIIIIIIIIIIIIIIIIIIIIIIIIIIIIIIIIIIIIIIIIIIIIIIIIIIIIIIIIIIIIIIIIIIIIIIDDDDD
@HISEQ:969:HM2KJBCX2:2:1101:10579:97361 2:N:0:ACTATGCA
GAAACTCCTAGACCCAACTATCCCTATTAATCATTACATCGATCCTAGAAACCAACAAAATAGAATCGGATGTCCTATTTCATTATTCCATGCTAATGTATTCAAGCGTGAGCCTGCTTTAAACACTCTAATTTTTTCAAGGTAACAGTCCTAATTCCCCGTGACACCAAATTAATGGCATTACGGTTCTTTAGAAGGTGAGAAATCAATAATATCAGTACATACCAACGGCATGACCGAAACATTGATCCCGAAATTCAACTACGAGCTTTTTAACTGCAACAACTTTAATATACGCTATTGGAGCTGGAATTACCGCGGCTGCTGGCACCAGACTTGCCCTCCAA
+
DDDDDIIIIIIIGIIIIIIGHIIIIIIIIIHIIIIIIIIIIIIIIIIIIIIIIIIIIIIHHHGFIIIIIIIIIIIIGIIIIIGIIGIHHHHEEHIIIIIIIIIIIGIHHIHDHHIIIIIIIIIHIIIIIIIIIIIIHIIIIIIIIIIIHIIIIIIIIIIIIHIIIHIIIIIIIIIIIIIIIIIIIIIIIIHIIIIII;;IIIIIIIIIIIIIHIIIIIIIIIIIIIIIIIIIIIIIIIIIIIIHHFIIIIIIIIIIIIIIIIIIIIIIIIIIIIIIIIIIIIIIIIIIIIHIIIIIIIIIIIIIIIIIIIIIIIIIIGHIIIIIIIIIIIIIIIIIIIIIIIDDDDD
@HISEQ:969:HM2KJBCX2:2:1101:4945:97604 2:N:0:ACTAAGCA
GAAACTCCTAGACCCAACTATCCCTATTAATCATTACATCGATCCTAGAAACCAACAAAATAGAATCGGATGTCCTATTTCATTATTCCATGCTAATGTATTCAAGCGTGAGCCTGCTTTAAACACTCTAATTTTTTCAAGGTAACAGTCCTAATTCCCCGTGACACCAAATTAATGGCATTACGGTTCTTTAGAAGGTGAGAAATCAATAATATCAGTACATACCAACGGCATGACCGAAACATTGATCCCGAAATTCAACTACGAGCTTTTTAACTGCAACAACTTTAATATACGCTATTGGAGCTGGAATTACCGCGGCTGCTGGCACCAGACTTGCCCTCCAA
+
CDDDDIIIIIIIIIIIHIIIIIIIIIIIIHIIIIIIIIIIHIHHIIIIIIIIIIIIIIIHHIIIIIIHIGIHHIIIIIHHFHIIIHGHIIIIIIGHIIIIIHIHHHIIIIIIHIIIIIIIIIIIHIHIIIHIIIIHIIIIIIHH@HIHIIIIIIHHHHHHIHIIIIIIIIIIIIIIIGIIIHIIIIHHIIHIIIIIIIIIIIIIIIIIIIIIIIIIIIIIIIIIIIIIIIIIIIIIIIIII?IIHFIIIIIIIIIIIIIIIIIIIIIIIIIIIIIHIIIIIIIIIIIIIIIIIIIIIIIIIIIIIIIIIIIIIIIIIIIIIIIIIIIIIIIIIIIIIIIIIIDDDDD
@HISEQ:969:HM2KJBCX2:2:1101:16885:98103 2:N:0:ACTATGCA
GAAACTCCTAGACCCAACTATCCTTATTAATCATTACATCGATCCTAGAAACCAACAAAATAGAATCGGATGTCCTATTTCATTATTCCATGCTAATGTATTCAAGCGTGAGCCTGCTTTAAACACTCTAATTTTTTCAAGGTAACAGTCCTAATTCCCCGTGACACCAAATTAATGGCATTACGGTTCTTTAGAAGGTGAGAAATCAATAATATCAGTACATACCAACGGCATGACCGATACATTGATCCCGAAATTCAACTACGAGCTTTTTAACTGCAACAACTTTAATATACGCTATTGGAGCTGGAATTACCGCGGCTGCTGGCACCAGACTTGCCCTCCAA
+
DDBDDHIIIIIIHIIHIIIIIIIIIIIIIIHIIIGIHIIIIIGEHHIIHIIIIHIIIIIGHIHIHIHHHIG<GHGHHHIIHHIGIIHHIHHI??GHCHIIIIIIHIIHIIIIGIIIIHIHHHHIIIIIIHIIIIIIIIHIIIHIHHHIIIIHIHIIIIIHIHIIHHHIIHIIIIIIIIHIIIIIIIIIHHEIIIIIIIIIIIIIIIIIIIIIIIHHHIHHIIHHHIIIIIIIIIIHIIIHIIIHHDIIIIIIIIIHIIIIIIIIHIIIIIIIIIIIIIIIIIIIIIIIIHIIIHHIIIIIIIIIIIIIIIIIIHIIIHIIIIIIIIIIIIIIIIHIIIIIIIDDDDD
@HISEQ:969:HM2KJBCX2:2:1101:3376:98052 2:N:0:ACTATGCA
GAAACTCCTAGACCCAACTATCCCTATTAATCATTACGTCGATCCTAGAAACCAACAAAATAGAATCAAACGTCCTATTTCGTTATTCCATGCTAATGTATTCAAGCGTGAGCCTGCTTTAAACACTCTAATTTTTTCAAAGTAACAGTCCTGATTCCCCAAGACACCAAATTAATGACATCATGGTTCGTCAGAAGGTAGGAATCAATAATACCAGTACGTACAATAGCACGACCAATAAATTAATCCCGAAATTCAACTACGAGCTTTTTAACTGCAACAACTTTAATATACGCTATTGGAGCTGGAATTACCGCGGCTGCTGGCACCAGACTTGCCCTCCAA
+
DDDDDIIIIIIIIIIIHIIIIIIIIIIIIIIIIIIIIIIIIIIIIIIIIIIIIIIIIIHIIIHHIIIIIIIIIIIIIIIIIIIIIHIHEHIIHIHIIIIHIIHIIIIIIIIIIIIHIIIIIIIIIIIIIIIIIIIIIIIIIIIIIIIIIIIIIHHIIIIIIIIIIIHHIIHHIIIIIIIIIIIIIIIIIIHIIIIIIIIIIHIIIIIIIHIIHIIIIIHIIIIIIIIIIIIIIIIIIIIIIIIIIIIIIIIIIIIIIHHFHHHIHIIIIIHIIIIIIIIIIIIIIIIIIIIHIIIIIIIIIIIIIIIIIIIIIIIIIIIIIIIIIIIIIIIIIIIIIIIIDDDDD
@HISEQ:969:HM2KJBCX2:2:1101:10424:99280 2:N:0:ACTATGCA
GAAACTCCTAGACCCAACTATCCCTATTAATCATTACTTCAGTCCTAGAAACCAACAAAATAGAACCAAAGTCCTATTCCATTATTCCATGCTAATATATTCAAGCAAACATGCCTGCTTTAAACACTCTAATTTTTTCAAAGTAAAAGTCTTGGATCCCTAGCGCACTCAATTAAGAGCACACTAGTTCCCCAAAAGGAAAAGCCCAAAGTTGCAGTACAAACCTTTCGGTTGACGGCAACTATAAGCCCAAAATTCAACTACGAGCTTTTTAACTGCAACAACTTTAATATACGCTATTGGAGCTGGAATTACCGCGGCTGCTGGCACCAGACTTGCCCTCCAA
+
@@DDAHHIHIHIIHIGGCHHIIIHIIHIIIHHIIIHHHEHHCGHIIIHIHHIHIIFHEHEHIHHHIGIHHCFFHHGHGHHGHIGIGHHHH?FHHHHIIIIIIIIHHIIIIIIIIIIIIIHGEGH@GGIIIIHIIIHHHIHIIIIIIIIIIIIIIIHHHHIHIIIIIIIIIIIGIIIHGIHIIHHHIIIIIHIIIIHIIIIIHIIIIHHHHIIHIIHIIIIIHHIDHIIIHIIIIIIIHHHHHHHHIIIHHHHIIIHHHCIIIHFHGCIIIHIHIIIIIIIIIIIIHGIIIIIIHGIHCHHGIHHIIIIIHIIIIIHIHIIIIHIHIIIIIIHIHIIIHIIIDDBDD
@HISEQ:969:HM2KJBCX2:2:1101:16073:99285 2:N:0:ACTATGCA
GAAACTCCTAGACCCAACTATCCCTATTAATCATTACGTCAATCCTAGAAACCAACAAAATAGGATCGAACGTCCTATTTCATTATTCCATGCTAATGTATTCAAGCGTTAGCTTGCTTTAAACACTCTAATTTTTTCAAAGTAACAGTCCAAATTCCCCGCAACACCAAATTAATGGCATTACGGCTCATCAGGAAGGAGGAATCAGTGAGACCAGTGCATACCGATGGCATGACCAATCTACTAACCCCGAAATTCAACTACGAGCTTTTTAACTGCAACAACTTTAATATACGCTATTGGAGCTGGAATTACCGCGGCTGCTGGCACCAGACTTGCCCTCCAA
+
DADDDIIIIIIIHHIIIIIIIIIIIIIIIIIIIIIHIIIIIIHFHHIIIHIIHIIIHHGIHIHIIIIIIIIHIIIIIIIIIIIIIIIIIII1<DGHHIIIIHIIIIIHIIIIIIIIHIIIIIHHIIIIIIIIIIIIIIIIIIIIIIHIIIIIIHHHIIIIIIIIIIIIIHIIHIIIIIIIIIIIIIIIIHIIIIIIIIIHHIIIIIIIIIIIIHIIIIIIIIIIIIIIIIIIIIIIIIIIHIIHHIHIIIHIIIIHIIIIIIIIIIIIIIIIIIIIIHIIIIIIHHHHIIIIIIIIIIIIIIIIIIIIIIIIIIIIIIIHIIIIIIIIIIIIIIIIIIIIIDDDDD
@HISEQ:969:HM2KJBCX2:2:1101:3063:99538 2:N:0:ACTATGCA
GAAACTCCTAGACCCAACTATCCCTATTAATCATTACGGTGATCCTAGAAACCAACAAAATAGAACCATGCCGTCCTATTCTATTATTCCATGCTAATGTATTCGAGCAAAAATGCCTGCTTTAAACACTCTAATTTTTTCAAGGTAAAGGTCCTGGATCCGCAAGACACCCAATAAAGGACATCAAGTTTCTCCAGAAGGTGAGAAATCAACAGTAACAGTTCATACCCCTTAAGGCATGACCGTCACGTCAATCCCGAAATTCAACTACGAGCTTTTTAACTGCAACAACTTTAATATACGCTATTGGAGCTGGAATTACCGCGGCTGCTGGCACCAGACTTGCCCTCCAA
+
DD?@<<1DGIH@GHIIIIIIIIIIIIIIIHGIIIIIII=1DHHH?HIIIIHIIIIIHIHIII1<G1EH11<<?0</0<DHI1<F11DCC11<111<<1<1<<<G7@EDGIIHFFHEHGHHHHH8GHFIHHGFB1DGH@H?IIH7AEHHHHHGIIG9GHHHDIGIII:IIIGIIIIIIIIIIHGGIHFGHIHHEIHIIIIHHEHIIHHHCIIHHHGEHCHIHIHHHECIIIIIIIIGHHHGHHHIHGGGIHGDIIHIIIIIIHHHIHHHIIIIIIIIIIIIIIIIHIIIIIIIIIIIIIIIIIIIIIIIIIIIIIIIIIIHIIIIIIIIIIIIIIIIIIIIIIIIIIIIDDDDD
@HISEQ:969:HM2KJBCX2:2:1101:10698:99890 2:N:0:ACTATGCA
GAAACTCCTAGACCCAACTATCCCTATTAATCATTACGTCGATCCTAGAAACCAACAAAATAGGGTCAAACGTCCTATTTCATTATTCCATGCTAATGTATTCAAGCGTGTGCCTGCTTTAAACACTCTAATTTTTTCAAAGTAACAGTCCTGATTCCCCATGACACCAAATTAATGACATCACAGTTCGTCAGAAGGTAGAAATCAATGATACCAGTTCATACCAGAGGCACGACCAATATATTGATCCCGAAATTCAACTACGAGCTTTTTAACTGCAACAACTTTAATATACGCTATTGGAGCTGGAATTACCGCGGCTGCTGGCACCAGACTTGCCCTCCAA
+
DADDDIHHHIEHIIHHHGIIIGHGHIIIGIIIIIIIIFHIHIIHFHIHFHIIIHIIIIIHHHEHGHEHHIIHHIIIIIGIIHHI1GH?EFHECHHIIIHHIIIIHHIIGIIIHIIHIIIIHIHIIIHIIIIHHIIIHIIHHIIIIIGHHGIHGIIIIIHHHIHIIIHIHHHGHHIIHHEGHIIIIHIIIIIIIIIHHEHHHIHIHIIHIIIHIGIIIIIIHHIIIIIGIHIHHIIIIIIIGIHGFHHEGHGIIHIIIHIHHHHIIIIIIHIIHIHIIIIIIIIHIIIIIIGIIIIGHHHGGHIIIIHIIIIHIIIIHHIGIIGIIIIIIIIIIIIIIHHHHDDDDB
@HISEQ:969:HM2KJBCX2:2:1101:14808:100174 2:N:0:ACTATGCA
GAAACTCCTAGACCCAACTATCCCTATTAATCATTACATCGATCCTAGAAACCAACAAAATAGAATCGGATGTCCTATTTCATTATTCCATGCTAATGTATTCAAGCGTGAGCCTGCTTTAAACACTCTAATTTTTTCAAGGTAACAGTCCTAATTCCCCGTGACACCAAATTAATGGCATTACGGTTCTTTAGAAGGTGAGAAATCAATAATATCAGTACATACCAACGGCATGACCGAAACATTGATCCCGAAATTCAACTACGAGCTTTTTAACTGCAACAACTTTAATATACGCTATTGGAGCTGGAATTACCGCGGCTGCTGGCACCAGACTTGCCCTCCAA
+
0D@@DHHEEC@@@<CGH=EFHEF@GFHIIHFHHHGHHHH?HCGHCEHGIIHCCH?G?GHDHF?@FGHEHHCHE?<F11CG@CGHFHIHI@HECHGHHGHHHHCEGIHHIIIIHEHHIIEAFCHHIHHHHHHHHIIHIHHHFCHFIHHHFHHHHHHIIHIHEE@IIHHGIHECFHIHIHIIIHIHF;IHIGHIIHIHIIIHHDHHHGIFIIHHHHHHHHHIIHEIHHFIIIHFIIIIGIIHHGGFEFGGHHDHCHIIHIIIHHHIIIHIHEIIHFHHIIHIHHIHIHIHHIHHIIIIIIHHIHIHHHIHEHHHHHHHIHIHHHIIIIIIIIHIHIIHHIIIIHDBBD@
@HISEQ:969:HM2KJBCX2:2:1102:6149:2740 2:N:0:ACTATGCA
GAAACTCCTAGACCTCCCAACTATCCCTATTAATCATTACGGTGGTCCTAGAAACCAACAAAATAGAACCACAACGTCCTATTCTATTATTCCATGCTAATCTATTCAAGCAATAGCCCGCTTTAAACACTCTAATTTTTTCAAGGTAATGGTCCTGGCTCCCCAACACACCCAATAAAGGACATGCTGGCTCACCAGAAGGAAGACCCGACAGCAGACAGTACTCGCCAAAGACGGACCGCCCGGCCAGGCCTAAAATTCAACTACGAGCTTTTTAACTGCAACAACTTTAATATACGCTATTGGAGCTGGAATTACCGCGGCTGCTGGCACCAGACTTGCCCTCCA
+
DDAADIHIHIGGEHHIIGGHGECEHGHCEHHHHHHEHCHHIIIHGD?FHFHIHHHHIHHIHFHEGFHHIIG?GG=/DFHCHIIGIGI?F?FC1F?GH@HGHHFHHHIHFIIHHEGHIIHIIHHHFHFHHIIHHHHHHHHFBHHEIHHHEHHFIFG?AFIHIIIIHIIHH@HFIIIIHGIIHIIIHIIIHIIIIHIIIIIHIHIHHGIIHGIIIIIIIIIIHIIIHIHIIIHEIHHHIHIIIHHIHGCIIIIIIIIHHIIIIHHIIHHHFGIIIIIIIIIIIHIHIIHIIHIIIIHHGIHHHIHHIIIIIIIIIIIIIIIIIIIHIIIIIHIIIIIIIIIIIIIDDDDD
@HISEQ:969:HM2KJBCX2:2:1102:5060:3288 2:N:0:ACTATGCA
GAAACTCCTAGACCCAACTATCCCTATTAATCATTACGGTGATCCTAGAAACCAACAAAATAGAACCATGCCGTCCTATTCTATTATTCCATGCTAATGTATTCGAGCAAAAATGCCTGCTTTAAACACTCTAATTTTTTCAAGGTAAAGGTCCTGGATCCGCAAGACACCCAATTAAGGACATCAAGTTTCTCCAGAAGGTGAGAAATCAACAGCGACAGTTCATACCCCTTAAGGCATGACCATCACGTCAATCCCGAAATTCAACTACGAGCTTTTTAACTGCAACAACTTTAATATACGCTATTGGAGCTGGAATTACCGCGGCTGCTGGCACCAGACTTGCCCTCCAA
+
DDDDDIIIHIIIIIIIIIIHIIIIIIIIIIIIIIIIIIIIIIIIIIIIIIIIIIIIIIIIIIHIIIIIIHHIHHHIIIIIIIIIIIIIIIHHFHIIIIGHIEHHHIIHIIIIIIIIIHIHIHIIIIIIIIIIIIHHIIIIIIHIIIIIIIIIIIIIIHHIHIIIIIIIIIIHIIIIIIHIIIIIIIIHGHHIIIIIIIIIIIIIIIIIIIIIIIIIIHIIIHIIIIIIIIIIIIIIIIIIIIIIIIIIIIHGIIIIIIIIIIIIIIIIIIIIIIIIIIIIIIIIIIIIIIIIIIIIIIIIIIIIIIIIIIIIIIIIIIIIIIIIIIIIIIIIIIIIIIIIIIIIIIIIDDDDD
@HISEQ:969:HM2KJBCX2:2:1102:17848:3162 2:N:0:ACTATGCA
GAAACTCCTAGACCCAACTATCCCTATTAATCATTACGTCAATCCTAGAAACCAACAAAATAGGATCAACGTCCTATTTCATTATTCCATGCTAATGTATTCAAGCGCGAGCCTGCTTTAAACACTCTAATTTTTTCAAAGTAACAGTCCTGATTCCCCACCACACCAAATTAATGACATGATGGTTCGTCAGAAGGTAGAAATCAGTAACACCAGTACGTACCGAAGGCACGACCAGCGTACTAATCCCGAAATTCAACTACGAGCTTTTTAACTGCAACAACTTTAATATACGCTATTGGAGCTGGAATTACCGCGGCTGCTGGCACCAGACTTGCCCTCCAA
+
CDDDDIIIHIIIIIIIIIIIIHIIIIIIGIIIIIIIIIIIIHIICHIIIIIIHIIIIIIIHGGHIIIEHHIEHGIGIIIIIIIHHIIIIIHHHGIIIIIIIHIIIIHIIIIHHHHHHIIIIHIIIHHHHIIHIIHIIIIIIIIIHIIIIIIHHHIIHHHHHHIHHHIIIIIIIIIIIIIHHIIIIIIIIIHHIIIIIIIIIIIHIIIIIIHIIIIIIIIIIIIIIIIIIIIIIIIHIIIIIIIHIIIIIHIIIIIIIIIIIIIIIIIIIIIIIIIIIIIIIIIIIIIIIIIIIIIIIIIIIIIIIIIIIIIIIIIIIIIIIIIIIIIIIIIIIIIIIIIIDDDDD
@HISEQ:969:HM2KJBCX2:2:1102:3517:3739 2:N:0:ACTATGCA
GAAACTCCTAGACCCAACTATCCCTATTAATCATTACGGCGACTCTAGAAACCAACAAAATAGAACCGCACGTCCTATTTTATTATTCCATGCTAATGTATTCGGGCAAATGCCTGCTTTGAACACTCTAATTTTCTCAAGGTAAAAGTCCTGGTTCCCCAACGCACGCCAATAAAGGGCACGCCGGCTCACCAAGAGGTAAGACTCAGCCAGACAGTACTCGCCGTTAAGCGGACCGCCCAGCCAGATCTGAAGTTCAACTACGAGCTTTTTAACTGCAACAACTTTAATATACGCTATTGGAGCTGGAATTACCGCGGCTGCTGGCACCAGACTTGCCCTCCAA
+
DDDDDIIHIHHE1CEGHGHIIIHEHFEHHHHHGHIGFHH/EHHCHIHGHHFEHHHHIIIIIIHIGI?C/CDEHHEHIIIHHHII1GH?HIIEHH1CIHHHHEHGHIIHGFHGHIIHIIIIHHHHIGIHHHIHIHIHHIIIIIIIIIHIIIIIHFHFICIIIIIIGHHIIHIIIGHIIHHHIIIHIIIHIIHIIHIHIHHIIIIIIIIIGIIIHIII<IHIIGIIIIIIIIIIIIIIIIIIHFIHHIIHIIIIIIIIIHIIIIIIIIHIIIIIHHHIIIIIIHHHHGGIIIHHHHIHIIIIIIIIIIHIHIIHIIIIIIIIIIIIIIIIIIIIHHIIHHHHIDDDAB
@HISEQ:969:HM2KJBCX2:2:1102:17886:4054 2:N:0:ACTATGCA
GAAACTCCTAGACCCAACTATCCCTATTAATCATTACCTCGCGTCCGACTGCCAACGAAATAGATCCGAGATCCTATTCCACTATTCCATGCACTAATGTTCAGGCTGTAGCGCCTGCTTTGAGCACTCCAATTTTTTCAAAGTAAACGTGCTGGCCACTCAAGGCACTCGGTAAAGAGAACCATGAACGAACCAACAAAATCGTCCAAGCAAACAGTAAACATCGCAAGATGCACCATTCACCTGAAACCGAGATCCAACTACGAGCTTTTTAACCACAACAATTCTGATATACGCTATTGGAGCTGGAATTACCGCGGCTGCTGGCACCAGACTTGCCCTCCAA
+
000<@<<111<1<11<1<CFCG11111<<1<11<11DC1D0//<///////<<DC1D1001<@111110//1111<111<11<1<11D11111<<<1<?GF@6@CHHCFD9I9IIIHFHF?B1EEHCHHGCHDCHHIGHHI$EGFC4HIIIIIIIIHFHHEC79>HCHHE>ECIIIFF@AHGFF@G/DCCCCHF/FGGE0GCCGIHIIHIHHFHFEGGIHFHEHHGIIFGIFCCG@EEF<D<HFCFE@EHHEFEGFHHGEHHH@HHHHFEEHH@EHGGG@CHEG1EHHEHIHEHCHHHHGE@HHEHHGHGHHCHHIIIHEGIHFHHHHGHHEIIIIHHGHHDD@B0
@HISEQ:969:HM2KJBCX2:2:1102:17223:3422 2:N:0:ACTATGCA
GAAACTCCTAGACCCAACTATCCCTATTAATCATTACGTTGATCCTAGAAACCAACAAAATAGAATCGAACGTCCTATTTCATTATTCCATGCTAATGTATTCAAGCGCGTGCCTGCTTTAAACACTCTAATTTTTTCAAAGTAACAGTCCTGACTCCCCACAACATCAAATTAATGACATCATGATTCATCAGAAGGGAGAAATCAATGACATTAGTACGTACCGAAGGCACGACCAACCTACTGACCCCGAAATTCAACTACGAGCTTTTTAACTGCAACAACTTTAATATACGCTATTGGAGCTGGAATTACCGCGGCTGCTGGCACCAGACTTGCCCTCCAA
+
DDDDDIIIIIIIIIIIIIIIIIIIIIIIIIIIIIIIIIIIIIIIIIIIIIIIIIIIIHIHIIHIHIIHIIIIIIIIIIIIIIHIIIIIHIICHHIIIIIIIFIIIIIIIIIHIIIIIIHIIIIIIIIIIIHIIIIIIIIHIIIIIIIIIIIIIIHHIIIIIIIIIIIIIIIIIIIIIIIIIIIIHIIIIIIIIIIIIIIIIIIIIIIIIIIIIIHHIIIIIIIIIIIIIIIIIIIIIIIIIIHHGIHIIIIIIIIIIIIIIIIIIIIIIIIIIIIIIIIIHIIIIIIIIIIIIIIIIIIIIIIIIIIIIIIIIIIIIIIIIIIIIIIIIIIIIIIIIIIIIDDDDD
@HISEQ:969:HM2KJBCX2:2:1102:1424:4510 2:N:0:ACTATGCA
GAAACTCCTAGACCCAACTATCCCTATTAATCATTACGTCGATCCTAGAAACCAACAAAATAGGATCGAACGTCCTATTTCATTATTCCATGCTAATGTATTCAAGCGTTAGCCTGCTTTAAACACTCTAATTTTTTCAAAGTAACAGTCCTGTTTCCCTGCAACACCAAATTAATGACATTACAGTTCTTCAGAAAGGAGGAATCAGCGAAGCCAGTACATACCAGTGGCACGACCAACCTGCTGACTCCGAAATTCAACTACGAGCTTTTTAACTGCAACAACTTTAATATACGCTATTGGAGCTGGAATTACCGCGGCTGCTGGCACCAGACTTGCCCTCCAA
+
BDDDDIIIIIHIIIIIIIHIIIIIIIHIIEHIIIIIIIIHIIIHIIHHIIIIHHIIHIEHIIHFHHIHHCHHHHHIIHIHIHHHIIIIIIIHIHEHHHHHIIHHHHICHHIHHHHIIIIIIIFHHHHHHHHIIIHHHHHEIIIHHIIHEHHIIHHHHIIIHIIIIIIHIHIIGIIIHHHHIGIIIHIHIIIIIHFIIIIHIIIHIHHIIIIIIIIIHHHHHHIIHHIIIHIIIIIIIIIIIHGFGHHIIIHIIIIHHHHIIIIIIIIHIIIIHEFIGIIIIIIHHEHIHHIIIHIIFIHIHIHHIHHIIIIIIIIIIIIIIIIIIIIIIIIIHHIIIIIIIDDDDC
@HISEQ:969:HM2KJBCX2:2:1102:6187:4122 2:N:0:ACTATGCA
GAAACTCCTAGACCCAACTATCCCTATTAATCATTACGGTGATCCTAGAAACCAACAAAATAGAACCATGCCGTCCTATTCTATTATTCCATGCTAATGTATTCGAGCAAAAATGCCTGCTTTAAACACTCTAATTTTTTCAAGGTAAGGGTCCTGGATCCGCAAGACACCCAATTAAGGACATCAAGTTTCTCCAGAAGGTGAGAAATCAACAGCGACAGTTCATACCCCTTAAGGCATGACCATCACGTCAATCCCGAAATTCAACTACGAGCTTTTTAACTGCAACAACTTTAATATACGCTATTGGAGCTGGAATTACCGCGGCTGCTGGCACCAGACTTGCCCTCCAA
+
DDDDDIIHIEHGGFCEE=G?CH@HE?EHH?CFEHHHEHH1EE1<F1<GC1?CHHF=GHEED1D1CHFH?E?EE<EHFH@GC?GEHC<DEE1D<<CGHIII1DFIIHIHIHHHIGIIIIIHIHHHEHIIIHHHIIIIHIIHIIIIIIIIIIIIIIIHIHCIHIIIIHIIIIIIIHGIIIIIIIIIIIHIHHHHHIIIIIIIIGII<IIIIIIIIIIIIIIIIIIIIIIIIIIHHIIIIIIIIIIIIIIIIIIHIIIIIIIIIIIIIIIIHIIIIHIIIIIIIIIIIIIIIIIIIIIIIIIIIIIIIIIIIIIIIIIIIIIIIIIIIIIIIIIIIIIIIIIIIIIIIIIIDDDDD
@HISEQ:969:HM2KJBCX2:2:1102:13416:4388 2:N:0:ACTATGCA
GAAACTCCTAGACCCAACTATCCCTATTAATCATTACGTCAATCCTAGAAACCAACAAAATAGGATCGAACGTCCTATTTCATTATTCCATGCTAATGTATTCAAGCGTTAGCTTGCTTTAAACACTCTAATTTTTTCAAAGTAACAGTCCAAATTCCCCGCAACACCAAATTAATGGCATTACGGATCATCAGGAAGGAGGAATCAGTAAGACCGGTACATACCAGAGGCATGACCAATCTACTAACCCCGAAATTCAACTACGAGCTTTTTAACTGCAACAACTTTAATATACGCTATTGGAGCTGGAATTACCGCGGCTGCTGGCACCAGACTTGCCCTCCAA
+
DDDDDIHHHIIEH?GGEHHIIIIIIIIIHGHHIIIIIIIECGHHHHHEEHHHIIIIIIIEHEGHEFHHHFHHH?GHIIHHHHIHIIHCH1DHHHHIIIIHHIHIHIIIIHIIIGIHIIIIIIIIHGHHIIHHHGHHIIIIIIIHHHHHEIIHHHH?IIHIIIHEHHHHIHIIHHGIIIIHHHIHIIHIIIGIHHHIIIHHHHIHHHHHHHHHIGIGIIIIIHIHIIIHHIIHHIIIHIIIIIIHHHHIIHHHIHHHHHIIHGIHIHHHHHHHCHHHIIIIIIIIIIHIHHHIIIIIIIIIIIIIIIIIIIIIIIIIHIIIIIIIIIIIIIIIHIIHIIIIIDDDDB
@HISEQ:969:HM2KJBCX2:2:1102:20295:5046 2:N:0:ACTATGCA
GAAACTCCTAGACCCAACTATCCCTATTAATCATTACGGTGGTCCTAGAAACCAACAAAATAGAACCATGCCGTCCTATTTTATTATTCCATGCTAATGTATTCAAGCAAAAATGCCTGCTTTAAACACTCTAATTTTTTCAAAGTAAAGGTCCTGGTTCCCCGCGGCATCCAATTAAGGACATCGCGGTTCTCCAGAAGGTGAGAAATTGACTGCACCAGTTCATACCCCGTGAGGCACGACCGATGCGCCAATCCCGAAATTCAACTACGAGCTTTTTAACTGCAACAACTTTAATATACGCTATTGGAGCTGGAATTACCGCGGCTGCTGGCACCAGACTTGCCCTCCAA
+
DDDDDIIIIIHIIIIIIIHHHIIIIIIIIIIIIIIHHGHHGFHIIIIIIIIIIIIIIIFHHEDCHIIIHGHHCEHHIIIHHIIIIIHIIIGHHHIIIHHHIFHIIIHEIIIIIHIIIHHHIIIHIHIIIIIIIIIIIIIHHIIIIIIIIIIIIIIIHIHIIGIIIIIIIIHIIIIHIIIIIIIHIIHHIIIIIIIIIIIIIIII<IIIIIIIIIIIIIIIIIIII<IIIIIGIGIIIGGIIIIIIIIGIGHHHIIIIIIIIIIIIIIIIHIIHIIIIIIIIIIIIIIIIIIIIIIHIIIIHIIIIIIIIIIIIIIIIIIIIIIIIIIIIIIIIIIIIIIIIIIIIIIIDDDDD
@HISEQ:969:HM2KJBCX2:2:1102:11868:5371 2:N:0:ACTATGCA
GAAACTCCTAGACCCAACTATCCCTATTAATCATTACGTCAACCCTAGAAACCAACAAAATAGGATCAAACGTCCTATTTTATTATTCCATGCTAATGTATTCAAGCGTTAGCCTGCTTTAAACACTCTAATTTTTTCAAAGTAACAGTCCTGTTTCCCCGCAACACCAAATTAATGGCATCACGGTTCTTCAAGAAGGAGGAATCAGCGAGGCCAGTGCATACCATTGGCACGACCAACCTGCTGACCCCGAAATTCAACTACGAGCTTTTTAACTGCAACAACTTTAATATACGCTATTGGAGCTGGAATTACCGCGGCTGCTGGCACCAGACTTGCCCTCCAA
+
@DDDDIIIIIHIIHHIIHHHHIHHIHIIIIIIIIIIIIIIIIIIIIIIGHHIHHHIHIHIIIGHHHIIIIIHHHIIFHGHIIIHEEHEFE?GHHHHIIIIHIHHFCHHIIIHHIIIHHIHIIIIIIHHIIIIIIIHHHIIIIGIIIIIHIIIIIIHHIIIHHHGHHIHIIHHHHIIIIIIHIIIIHIIIHHIIIIIIIIIHIIIIIIIIIIHIIIIIIHIIIIIIIIIIIIIIIIIIIHGIIHHGIIIIIIIIIIIIIHHIIIIIIIIIIIIIIIIIIIIIIIHIIIIHIIIIIIIIIIIIIIIIIIIIIIIIIIIIIIIIIIIIIIIIIIIIIIIIIIIIDDDDD
@HISEQ:969:HM2KJBCX2:2:1102:16771:6749 2:N:0:ACTATGCA
GAAACTCCTAGACCCAACTATCCCTATTAATCATTACGTGATCCTAAAACCAACAAAATAGAACCATCGTCCTATTTTATTATTCCATGCTAATGTATTCAAGCAAAAATGCCCGCTTTAAACACTCTAATTTTTTCAAAGTAAAGGTCCTGATTCATCGAAACACCCAAGAGCATCCCGAATCACCAGAAGGTGAGAAATTGGCTACACACCGTTTCATGCCCCTAAAGGCACAATCGATATATCCCAATCCCGAAATTCAACTACGAGCTTTTTAACCGCAACAACACTAATATACGCTATTGGAGCTGGAATTACCGCGGCTGCTAATACCAGACTTGCCCTCCAA
+
BDDDDFIIIIIIIIIIIIIIIIIIIIIIIIHHIHIIIIIIIHIIIIIIIIIIIIIIIIIIIIHIIHHIIIIIIHHIIHHIIIIIIIHIHHIIIIGHIIIHIHIGHIIIIIHIIIIIIHHHIIIIIIIIIIIIIIIHIIIIIIIIIIIIIIIIIIIIIIHHHHHHIIIIIIHHIIIIIIIIIIIIIIIIHIIIIIIIIIIIIIIIIIIIIIHIIIIIIIIIIIIIIIIIHIIIIIIIIIIIIIIIHHFDIIIIIIHIIIIIIIIIIIIIIIIIIIIIIIIIIIIIIIIHHIIIIIIHGIIIIHIIIIIIIIIIIIIIIIIIIIIIIIIIIIHIIIIIIIIIIIIIDDDDD
@HISEQ:969:HM2KJBCX2:2:1102:8554:6969 2:N:0:ACTATGCA
GAAACTCCTAGACCCAACTATCCCTATTAATCATTACGTCGATCCTAGAAACCAACAAAATAGAATCAAACGTCCTATTTCATTATTCCATGCTAATGTATTCAAGCGTAAGCCTGCTTTAAACACTCTAATTTTTTCAAAGTAACAGTCCTGATTCCCCACGACACCAAATTAATGACATCGCGGTTCTTCAGAAGGTAGGAACCGATAATGCCAGTGCGTACCGAGGCACGACCAACAATTCGATCCCGAAATTCAACTACGAGCTTTTTAACTGCAACAACTTTAATATACGCTATTGGAGCTGGAATTACCGCGGCTGCTGGCACCAGACTTGCCCTCCAA
+
DDDDDIIIIIIHIIHHIIIIIIGHHIIIIIIIIIIHIIIIIHIIIIIGIIIIIIIIIGHGIIHIIIIIIIHIHHHHIIIIIIIIIHGIHHHHEHIIIIIIHHIIHHIHIIIIIIIIHHHIHHHHHIIIIHIIIIHHHHIIIIIIIIHIIIIIIHHHIIIIIIIIIIIIIIHHIIIIIIIIHIIHIIIIIIIIHIIHIIIIHIIIHIIIIIIIIIIIIIIIIIIIIIHIIIIIIIIIIIIIHHEDIHHIIIIIIIIHIIIIIIIIIIIIIIIIIIHHGIIIIIHIIFIHIIIIIIIIHIIIIIIIIIIHIIIHIIIIIIIIGIIIIIIHIIIHIIIIIIIIDDDDD
@HISEQ:969:HM2KJBCX2:2:1102:19739:7267 2:N:0:ACTATGCA
GAAACTCCTAGACCCAACTATCCCTATTAATCATTACGTCGATCCTAGAAACCAACAAAATAGAATCAAACGTCCTATTTCGTTATTCCATGCTAATGTATTCAAGCGTGAGCCTGCTTTAAACACTCTAATTTTTTCAAAGTAACAGTCCTGATTCCCCAAGACACCAAATTAATGACATCATGGTTCGTCAGAAGGTAGGAATCAATAATACCAGTACGTACAATAGCACGACCAATAAATTGATCCCGAAATTCAACTACGAGCTTTTTAACTGCAACAACTTTAATATACGCTATTGGAGCTGGAATTACCGCGGCTGCTGGCACCAGACTTGCCCTCCAA
+
DDDDDHIIHIIIIHHEHGHIIIGIIIIIIIIHIIIHIIHEHHIHHIIIIIIIIHHIIIIHIIIIIIIIIIIIIIHIIIEHIIHGHHIIGHIHFIIIIIHIIIIIIIHIIIIHHHHIIIGIIIHHHHGIIIHHHIHIIIIHIHIHIIHIIHHHHHIIIIGIIIIIIIHIIIIHIIHHGHHHHIIIHIIIIIIIIIIIIIIHHIIIIIIIHHIIHIIIIIIHIIIIHIIIIIIIIIGIIIIIIIIHIIIHIIHIIIIIIIIIIIIIIIIIIIIIIIIIIIIIIHIIIIIIIIIIIIIIIHHHIIIIIIIIIIIIIIIIIIIIIIIIIIIIIIIHIIIIIIIIDDDDD
@HISEQ:969:HM2KJBCX2:2:1102:13340:7546 2:N:0:ACTATGCA
GAAACTCCTAGACCCAACTATCCCTATTAATCATTACGGTGATCCTAGAAACCAACAAAATAGAACCATGCCGTCCTATTCTATTATTCCATGCTAATGTATTCGAGCAAAAATGCCTGCTTTAAACACTCTAATTTTTTCAAGGTAAAGGTCCTGGATCCGCAAGACACCCAATAAAGGACATCAAGTTTCTCCAGAAGGTGAGAAATCAACAGTAACAGTTCATACCCCTTAAGGCATGACCATCACGTCAATCCCGAAATTCAACTACGAGCTTTTTAACTGCAACAACTTTAATATACGCTATTGGAGCTGGAATTACCGCGGCTGCTGGCACCAGACTTGCCCTCCAA
+
DDDDDIIIIIIHHIIHIIIIIIIIIIIIIIIIIIIIIIGIIIIHIIIIIIIGIIIIIIIIIIF@HIIIIGHHHIHHIIIIHHHIIHIIIIHIIHIIIIIFHHHIGHIIIIIIIIIHIIIIIIIIIHHIIIIHIIIIIHIIIHIIIIIHIIIIIIIIIIIIIIGIIIIIIIHIIIIIIIIIIIHIIIIIHIHIIIIIIIIIIIIIIIIIIIIIIIIIIHIIIIIIIIHIIIIIIIIIIIIIIIIIIIIIIIHFIIIIIIIIIIIIIIIIIIIIIIIIIIIIIIIIIIIIIIHG@IIIIIIIHIIIIIIIIIIIIIIIIIIIIIIIIIIIIIIIIIIIIHIIIIIIIIIIDDDDD
@HISEQ:969:HM2KJBCX2:2:1102:2869:7828 2:N:0:ACTATGCA
GAAACTCCTAGATCCCAACTATCCCTATTAATCATTACATCGATCCTAGAAACCAACAAAATAGAATCGGATGTCCTATTTCATTATTCCATGCTAATGTATTCAAGCGTGAGCCTGCTTTAAACACTCTAATTTTTTCAAGGTAACAGTCCTAATTCCCCGTGACACCAAATTAATGGCATTACGGTTCTTTAGAAGGTGAGAAATCAATAATATCAGTACATACCAACGGCATGACCGAAACATTGATCCCGAAATTCAACTACGAGCTTTTTAACTGCAACAACTTTAATATACGCTATTGGAGCTGGAATTACCGCGGCTGCTGGCACCAGACTTGCCCTCCAA
+
DDDDDIIIHIIIIIGIIIIFHHIIIIIHIIFHIIHHIHIIIIIIGIIIIGHIIIIIIIIIHIIIGHIIIIIHIIIHIIIGIIGIHIIHIIIIIIHIGHIIIIIIHIIHHHIIIIIIIIIHFHHHHIIIEIIFHHFHHIGIIIHHH?GHIIHIIIGHHGIIIIIHIHIHGIIIIIHIIIIGIIIIIIIIIIIIIHIIIHIIHIIIIIHIIIIIIIIHGII<IIIIIIIHIIIIIHIIIIIIIIIIIHHIIIIIIIIIIIIIIIIIIIIIIIIIIIIIIIIIIIIIIIIIIIHIIIIIIIIIIIIIIIIIIIIIIIIIIIIIIIIIIIIIIIIIIHIIIIIIIIIDDDDD
@HISEQ:969:HM2KJBCX2:2:1102:2679:7588 2:N:0:ACTATGCA
GAAACTCCTAGACCCAACTATCCCTATTAATCATTACGTCGATCCTAGAAACCAACAAAATAGAATCAAACGTCCTATTTCATTATTCCATGCTAATGTATTCAAGCGTGCGCCTGCTTTAAACACTCTAATTTTTTCAAAGTAACAGTCCTGATTCCCCACGACACCAAATTAATGACATCGCGATTCTTCAGAAGGTAGGAACCAATAATGCCAGTGCGTACCGAGGCACGACCGACAATCTGATCCCGAAATTCAACTACGAGCTTTTTAACTGCAACAACTTTAATATACGCTATTGGAGCTGGAATTACCGCGGCTGCTGGCACCAGACTTGCCCTCCAA
+
CBDCDIHIHHHEGFFHHIIHIIIIHEHHIIIGIIIHHIGHIIIHIIGHIIIFEHHIIIEHIIHIII?HHFEHHHIIIIIHIGHIFHI@@@CHHHGIHHIHHHHEHIIHHHIHHIHIIIIHHHHEHHIGHHGHHHHHCHHHEHHIIIHGHGIIIIHIIHHHHGHHIIIIIHHIIHHHGCGFHHHIHHHHHHHIHFHIIGIHHGIHIHHHHGIHHHHHHGCEGIIIIIHHCIIIHEDIHGHGHHHFHHEC@HFCHGIIIIIIHHHG?IIHGEHHHHHIIIHIIHIHHIIIHIHHGHHHHHGHIIIHIIIIHIIIIIIIHHHHIHHEIHIIIIIIHFIIHIHCDDDBB
@HISEQ:969:HM2KJBCX2:2:1102:15084:8211 2:N:0:ACTATGCA
GAAACTCCTAGACCCAACTATCCCTATTAATCATTACGTCAATCCTAGAAACCAACAAAATAGGATCGAACGTCCTATTTCATTATTCCATGCTAATGTATTCAAGCGTTAGCCTGCTTTAAACACTCTAATTTTTTCAAAGTAACAGTCCTGTTTCCCTGCAACACCAAATTAATGACATTACAGTTCTTCAGAAAGGAGGAATCAGCGAAGCCAGTGCATACCAGTGGCACGACCAACCTGCTGACCCCGAAATTCAACTACGAGCTTTTTAACTGCAACAACTTTAATATACGCTATTGGAGCTGGAATTACCGCGGCTGCTGGCACCAGACTTGCCCTCCAA
+
ADDDDIIIIIIIIIIIIHIIIIIIIIIIIIIIIIIIIIIIIIIIIIIIGHIHGHHIIHHGHIHIHIIIIIIIIHIIIHIIIIIIIIHIIHIHCHIIIIHIHIHIIIIIIHHHHIIIIIIIIIIIIIHHHIIIIIIIIIIIHHHIIIIIIHIIIIIIHIIIIHIIIHHHIIIHHHHIIHHHIIIIIIIIIIIHIIIIIIIIIIHHHIGIIIIIIIIIIIIIIIIIIIIIIIIIIIIIIIIIIGHHGIIIIIIIIIIIHIIIIIIIIIIIIIIIIIIIIIIIIIHIIIIIIIIIIIIIIIIIIIIIIIIIIIIIIIIIIIIIIIIIIIIIIIIIIIIIIIIIIDDDDD
@HISEQ:969:HM2KJBCX2:2:1102:15829:7091 2:N:0:ACTATGCA
GAAACTCCTAGACCCAACTATCCCTATTAATCATTACGTCAATCCTAGAAACCAACAAAATAGGATCGAACGTCCTATTTCATTATTCCATGCTAATGTATTCAAGCGTTAGCCTGCTTTAAACACTCTAATTTTTTCAAAGTAACAGTCCTGTTTCCCTGCAACACCAAATTAATGACATTACAGTTCTTCAGAAAGGAGGAATCAGCGAAGCCAGTACATACCAGTGGCACGACCAACCTGCTGACCCCGAAATTCAACTACGAGCTTTTTAACTGCAACAACTTTAATATACGCTATTGGAGCTGGAATTACCGCGGCTGCTGGCACCAGACTTGC
+
BD?DDHIIHIHHHHIIIIGHHGIIIIIIHIIIIIIIIIIIIIIHIIHIIIIIHIIIHIIIIEFHHIIHHHIIFCHGHIIIIIGHIIIIIHEHIHHIHHHHHGHHIHIIIIIGHIIIGHIIHHHIIIIIIIIIIIIIIIIHIIIHHIHIHHHGHIIHHIHIG@IIIHHIIHHIIIIIIIIHIIIIIIIIIIIII;IIIIIIIIIIIIIIIIIIIIIIIIIIIIIHIIIIIIIIIGIHFDHIGIIIGIIIIIIIIIIIIIIIIIIIIHIIIIIIIIHIIIIIHIIHIIIIIIIIIIIIIIIHIIIIIIIIIIIIIIIIIIIIIIIIIIIIIIIIIIDDDDD
@HISEQ:969:HM2KJBCX2:2:1102:13760:8464 2:N:0:ACTATGCA
GAAACTCCTAGACCCAACTATCCCTATTAATCATTACGTCAATCCTAGAAACCAACAAAATAGGATCAAACGTCCTATTTCATTATTCCATGCTAATGTATTCAAGCGTTAGCCTGCTTTAAACACTCTAATTTTTTCAAAGTAACAGTCCTGTTTCCCTGCAACACCAAATTAATGACATTACAGTTCTTCAAGAAGGAGGAACCAGTAAAGCCAGTACATACCAGAGGCACGACCAACCTACTAATCCCGAAATTCAACTACGAGCTTTTTAACTGCAACAACTTTAATATACGCTATTGGAGCTGGAATTACCGCGGCTGCTGGCACCAGACTTGCCCTCCAA
+
DDDDDIIIIIIIIIIHIIIIIIIIIIIIIIIIIIIIIIIIIIIIIIIIIIIIIIIIIIHIIIIIIIIIIIIIIIIIIIIIIIIIIIIGGIIHHIIIIIIIIHIHIIIHIHIIHIIIIIHIIIHIIIIIIIIIIIIIIIIIIIIIIIIIIIIIIIIIIIIIIHIHIIIIIIIHIIIIIIIIIIIIIIIIIIIIIIIIIIIIIIIIIIIIIIIIIIIIIIIHIHIIIIIIIIIIIIIIIIHIIIIIIIHHIIIIIIIIIIIIIIHIIIIIIIIIIIIIIIIIIIIIIIIIIIIIIIIIIIIIIIIIIIIIIIIIIIIIIIIIIIIIIIIIIIIIIIIIIIIIIDDDDD
@HISEQ:969:HM2KJBCX2:2:1102:12315:8548 2:N:0:ACTATGCA
GAAACTCCTAGACCCAACTATCCCTATTAATCATTACGGTGGTCCTAGACCAACAAAATAGAACCAACGTCCTATTCTATTATTCCATGCTAATCTATTCAAGCAAAAGCCCGCTTTAAACACTCTAATTTTTTCAAGGTAATGGTCCTGGTTCCCCGACACACCCAATAAAGGGCATACCGGCTCACCAGAAGGATAGACCCGACAACAGACAGTACTCGCCAGAGACGGACCGCCCGGTCAGGTCTAAAATTCAACTACGAGCTTTTTAACTGCAACAACTTTAATATACGCTATTGGAGCTGGAATTACCGCGGCTGCTGGCACCAGACTTGCCCTCCAA
+
DDDDDIIIIIIIIIIIIIIIIIIIIIIIIIIIIIIHHHGHFHIHIIIIIIHIIIIIGIHHHHIIIGIIIIIIIIIGIIIIIIIHFHHIIGHIIIIIIHIIHIIHIIIIIIIHIIIHHIIIIIIIIIIIIIIIHIIEGHIGIHHIHHIHHEHHDHHHIIHHIIIIIIIIIIIIIIIIIIIIIIIHHHIIIIIIIIIIIHIIIIIIIIIHHHIHIIIIIIHIIIIIIIIIIIIIIIIIIIIIIIIIIIIIIIIIIIIIIIIIIIIIIIIIIIIIIIIIIIIHHIIIIIIIIIIIIIIIHHIIIIIIIIIIIIIIIIIIIIIIIIIGIIIIIIIIIIIIIIDDDDD
@HISEQ:969:HM2KJBCX2:2:1102:5015:8733 2:N:0:ACTATGCA
GAAACTCCTAGACCCAACTATCCCTATTAATCATTACGGTGATCCTAGAAACCAACAAAATAGAATCATGCCGTCCTATTTTATTATTCCATGCTAATGTATTCAAGCAAAATGCCTGCTTTAAACACTCTAATTTTTTCAAAGTAAAGGTCCTGGTTCCCCGCGACACCCAATTAAGGGCATCGTGGTTCTCCAGAAGGTGAGAAATTGACTACACCAGTTCATACCCCTTAAGGCACGACCGATGTGTCAATCCCGAAATTCAACTACGAGCTTTTTAACTGCAACAACTTTAATATACGCTATTGGAGCTGGAATTACCGCGGCTGCTGGCACCAGACTTGCCCTCCAA
+
DDDDDIIIIIIIIIIIIIIIIIIIHIHIIIIGIIIIIIIIIIHHIHIIIIIIIIIIIIGEHHHHIIHIICGGHHIIHIIHIHIIIIIIIHIIIGIIEHHHIHIIIIIHHIIIIIHHIIIIIIHHHHIIIIIIIIIIIIIIIHIGIHHIHIIIIIHIIHIIIIIIIHHIGIIIIIIHIIIHIIIIIHHIIIIIIIIIIII<IIIIIIIIIIIIIIIIIIIIIIIIIIIIIIIIIIIIIIIIIIIIIIIIIHHIIHIIIIIIIIIIIIIIIIIIIIIIIIIIHIIIIIIIIHH@IIIIIIIIIHIIIIIIIIIIIIIIIIIIIIIIIIIIIIIIIIIIIIIIGIIIIIIDDDDD
@HISEQ:969:HM2KJBCX2:2:1102:5575:9917 2:N:0:ACTATGCA
GAAACTCCTAGACCCAACTATCCCTATTAATCATTACGGTGATCCTAGAAACCAACAAAATAGAACCATGCCGTCCTATGTTATTATTCCATGCTAATGTATTCAGGCACTAGCCTGCTTTGAGCACTCTAATTTTTTCAAGGTAATAGTCCTGCTTCCCCAACGCACCAAGTGAATGGCAGGCTGGTTATTTAGAAGGTAAGAACCCACCACACCAGTACGAACAGTGAAGCCCGACCGATGGACAGATTCCGAAATTCAACTACGAGCTTTTTAACTGCAACAACTTTAATATACGCTATTGGAGCTGGAATTACCGCGGCTGCTGGCACCAGACTTGCCCTCCAA
+
?D@@?E@CCHCHDG1FCEE@1<DCHG1CGHC@G1CFHCC1<<C@1F@@<FHHGEHCH<GHHCCEH1<D@DCEHE//C1@1D@11<C1<CF1FGGHFH?DCHFCGHFHEEGH@H?ECHH7GHBCG@6GECIHHHIHHHHCEF<6DHDCGE=HFC1AC@@E@CHGCF@EGEGHGHHIFHFGHH#@<=EEFHH@CHHCFHEF9C0FFHFHEH6HHGD@GF<6GH1FHIIIIHGHGIHHGDDEEG@G@HD<@EECHIHF@G@D1CIHG?EGCEGIHHGEEHHHEH?GGD<11EFHCC0DHDHGHHFHCHGE?FHHCHHHHGHHHIHEHEGHHHGHIHHC<HC1HHEG@@@?D
@HISEQ:969:HM2KJBCX2:2:1102:12831:9941 2:N:0:ACTATGCA
GAAACTCCTAGACCCAACTATCCCTATTAATCATTACGTCAATCCTAGAAACCAACAAAATAGGTTTGAACGTCCTATTTCATTATTCCATGCTAATGTATTCAAGCGTTAGCCTGCTTTAAACACTCTAATTTTTTCAAAGTAACAGTCCTGTTTCCCTGCAACACCAAATTAATGACATTACAGTTCTTCAAGAAGGAGGAACCAGTAAAGCCAGTGCATACCAGAGGCACGACCAACCTACTAATCCCGAAATTCAACTACGAGCTTTTTAACTGCAACAACTTTAATATACGCTATTGGAGCTGGAATTACCGCGGCTGCTGGCACCAGACTTGCCCTCCAA
+
DDCDCIIGHIIIIIIHIIIIIIIIIIIIIIIIIIIIHIHHIIIHHIIHIIIIIIIIIIHHIHHGCFHHHIIIIIIIIIIIHIIHIIIHIHHIIIIIIIHIHHHHIHHIHIIHHIIIIIIIIIHIIIIHIIIHHIIHHIIIIIIIIHIIIIIIIIIIIIIIHIIIHIHHIIIHIIIIIIHIHIIIIIHHGHHIIIIIIIIIIIIHIIIIIIIIIIIIIIIIIIIIIIIIIIIIIIIGIHHIIIHHHIIHIIIIIIIIIIIIIIIIIIIIIIIIIIIIIIIIIIIIIIIIIIIHIIIIGIIIIIIIIIIIIIIIIIIIIIIIIIIIIIIIIIIIIIIIIIIIIDDDDD
@HISEQ:969:HM2KJBCX2:2:1102:8638:10219 2:N:0:ACTATGCA
GAAACTCCTAGACCCAACTATCCCTATTAATCATTACGTCAATCCTAGAAACCAACAAAATAGGATCGAACGTCCTATTTCATTATTCCATGCTAATGTATTCAAGCGTTAGCCTGCTTTAAACACTCTAATTTTTTCAAAGTAACAGTCCTGTTTCCCTGCAACACCAAATTAATGACATTACAGTTCTTCAGAAAGGAGGAATCAGCGAAGCCAGTACATACCAGTGGCACGACCAACCTGCTGACCCCGAAATTCAACTACGAGCTTTTTAACTGCAACAACTTTAATATACGCTATTGGAGCTGGAATTACCGCGGCTGCTGGCACCAGACTTGCCCTCCAA
+
0D@@DHGHCHEFCEHFFH?GCHHH?HIH?1GHCFE<FG1<CEHE1C?@G1CC?GFE1G11DEE@@?1<DHED11<D?1@F1CEC<1D<GE11<1FFHEFEHHGHHEFH6<<1@GHHCC?GGHBHHEIHGHECHEDHHGEHEIIFEHEHE@FBDFHBG9IIHHHCHG@DCCE@IHGCC<EHCEHG@EE@F5FEHE?HHEEEGHHIIIH<HGIH<HEHHHHHF@CFFEHCF<H<HCEHIH<GHF1D1EDHHDHF@GHGGFHHHGHFHGHHD1HHHHHEIIHCHHIHIHEHH@HIIIHIHGCCG?EHED1EHFF1<DC<CIHHHIIIHHHEHIIHHHHEHHIHF@ADBD
@HISEQ:969:HM2KJBCX2:2:1102:1339:10094 2:N:0:ACTATGCA
GAAACTCCTAGACCCAACTATCCCTATTAATCATTACGTCGATCCTAGAAACCAACAAAATAGAATCAAACGTCCTATTTCGTTATTCCATGCTAATGTATTCAAGCGTGAGCCTGCTTTAAACACTCTAATTTTTTCAAAGTAACAGTCCTGATTCCCCAAGACACCAAATTAATGACATCATGGTTCGTCAGAAGGTAGGAATCAATAATACCAGTACGTACAATAGCACGACCAATAAATTGATCCCGAAATTCAACTACGAGCTTTTTAACTGCAACAACTTTAATATACGCTATTGGAGCTGGAATTACCGCGGCTGCTGGCACCAGACTTGCCCTCCAA
+
DDDDDHIIIIIIIIIHIIHIIIIIIIIIIIIIIIIIIIIIIIIIHIIIIIIIIGIIIIIIIIHFIIIIIIIIIIIIIHIIIIIIIIIHIIHIHIIIIIIIIIIIIIIIIHIIIIIIIHHIIIIIIIIIIIHIIIIIIIIIIIIIIIIIIIIIIIIIIIIIIIIHIIIIIIIIIIIIIIIIIIIIIIIIIIIIIIIIIIIIIIIIIHIIHIHIIIIIIIIIIIIIIIIIIIIIIIIIIIIIIIHGIIIIIIIIIIIIIIIIIIIIHHIIIIIIIIIIIIIIIIIIIIIIIIIIIIIIIIIIIIIIIIIIIIIIIIIIIIIIIIIIIIIIIIIIIIIIIIIIDDDDD
@HISEQ:969:HM2KJBCX2:2:1102:2047:10004 2:N:0:ACTATGCA
GAAACTCCTAGACCCAACTATCCCTATTAATCATTACGTCAATCCTAGAAACCAACAAAATAGGATCAAACGTCCTATTTCATTATTCCATGCTAATGTATTCAAGCGTTAGCCTGCTTTAAACACTCTAATTTTTTCAAAGTAACAGTCCTGTTTCCCTGCAACACCAAATTAATGACATTACAGTTCTTCAAGAAGGAGGAACCAGTAAAGCCAGTACATACCAGAGGCACGACCAACCTACTAATCCCGAAATTCAACTACGAGCTTTTTAACTGCAACAACTTTAATATACGCTATTGGAGCTGGAATTACCGCGGCTGCTGGCACCAGACTTGCCCTCCAA
+
DBDDDIIIGIEHIIIIGHHHEHIFHHHIIIIIIIHCHEDCGGHIIIIEHHHHHHHHHHI@EG@?F<FGHIIGHIIFFHH1C?GCEFHHIE?GEHH1IHGGFEIHIFHHIIHIIHIHHIHHHIIIIIIIIHIIIIIIIIHIHIIHHIIHHHIHHGHHHIIIIIIIIIIIIIHIIIIIIIIIIIIIIIIIHIGIIIIHIIIIHHIIIII:HIIIIIIIIIIIIIIIIIIIIIIIIIHIIHGIIIHGFIIHIHIIIIIIIIIIIIHIIIIIIIIIIIHIIIIIIIIIIIIIIHIIIHIIIIIIIIIIIGIIIIIIIIIHIIIIHIIIIIIIIIIIIIIIIIIIIDDDDD
@HISEQ:969:HM2KJBCX2:2:1102:10429:9782 2:N:0:ACTATGCA
GAAACTCCTAGACCCAACTATCCCTATTAATCATTACGTCGATCCTAGAAACCAACAAAATAGAATCAAACGTCCTATTTCATTATTCCATGCTAATGTATTCAAGCGCGAGCCTGCTTTAAACACTCTAATTTTTTCAAAGTAACAGTCCTGATTTCCCACGACACCAAATTAATGACATCGTGGTTCGTCAGAAGGCAGGAATCAATTTGACCAGTACGTACCGAGGCACGACCGATCAACTGATCCCGAAATTCAACTACGAGCTTTTTAACTGCAACAACTTTAATATACGCTATTGGAGCTGGAATTACCGCGGCTGCTGGCACCAGACTTGCCCTCCAA
+
DDDDDIHIIIIIIHIHIIIIIIIIIIIIIIIIIIIIHIIIIIHIIIIIIIIGIIIIGIIIIIHHIIIIIIIHHFHHHIIIIIIIIIIEEHHHHHIIIHIIHIIHIHIIIHIHIIIIIIHIIIIIIIIHIHHHIIIIIHIIIIIIIHHIHIHIIIIIHIIIIIIIIIIIIIIIGIIIHGHIIIIIIHIIIIH<IIIIIIIIIIIIIIIIIIHIIIIIIIIIIIIIIIIIIIIIIIIHIIIIIHHFIIII=IIIIIIIIIIIIIIIIIIIIIIIIIIIIIIIIIIIIIIIIIIIHIIIIIHHIIIIIIIIIIIIIIIIIIIIIIIIIIIIIIIIIIIIIIIIDDDDD
@HISEQ:969:HM2KJBCX2:2:1102:10571:9750 2:N:0:ACTATGCA
GAAACTCCTAGACCCAACTATCCCTATTAATCATTACGTCAATCCTAGAAACCAACAAAATAGGATCGAACGTCCTATTTCATTATTCCATGCTAATGTATTCAAGCGTTAGCTTGCTTTAAACACTCTAATTTTTTCAAAGTAACAGTCCAAATTCCCCGCAACACCAAATTAATGGCATTACGGATCATCAGGAAGGAGGAATCAGTGAGACCAGTACATACCAGAGGCATGACCAATCTACTAACCCCGAAATTCAACTACGAGCTTTTTAACTGCAACAACTTTAATATACGCTATTGGAGCTGGAATTACCGCGGCTGCTGGCACCAGACTTGCCCTCCAA
+
ADDDDIIIIIIIGHIIIIGIIIIIIIIIIGHHIIIGIGHIIHIHHHHIGIIIIIHIHHEHIIFHHIHIIIEHHFHHHIIIIIIIIII?HHGHCHIEHGHHHHIHIHHHHIIIIHHHIIIHHIIIHIHHIIIHHHIHIGHIIIIIIIIHHIIHHEHIIIIHIIIIIIIIIHIHIHHIHHIIIIIIIIIIIHIGIIIIIIIIIIIIIHIIIIIIHHIIIIIIIIIIIIIIIIIIIIIIIIIIIIIHIHHIGIIIIIIIIIIIIHIIIIIIIIIIIIIIIIIIIIIIIIGIIIIIIIIIIIIHIIIIIIIIIIIIIIIIIIIIIIIIIIIIIIIIIIIIIIIIIDDDDD
@HISEQ:969:HM2KJBCX2:2:1102:17848:10443 2:N:0:ACTATGCA
GAAACTCCTAGACCCAACTATCCCTATTAATCATTACGTTGTACCTAGAAACCAACAAAATAGGTTCGAACGTCCTATTTCATTATTCCATGCTAATGTATTCAAGCGTTTGCCTGCTTTAAACACTCTAATTTTTTCAAAGTAACAGTCCTGACTCCCCACAACACCAAATTAATGACATCATGGTTCATCAGAAGGGAGAAATCAACGACGCCAGTGCGTACCGAAGGCACGACCGACGTATTGATCCCGAAATTCAACTACGAGCTTTTTAACTGCAACAACTTTAATATACGCTATTGGAGCTGGAATTACCGCGGCTGCTGGCACCAGACTTGCCCTCCAA
+
BDDDDIIIIIIHIIIIGHIIIHIIIHIIIIIIIIIIIGIIIIIHIIIGIIIIIIIIIIIGHHDHCCGHHIIHIGIIHIIIIIIIIIIHHIGHHEHHHIHIIHHFIIIGHHHIHIIIIHHHIIHGHHIIIIHIHGGHFIIIHIHIHHEHHHHIHHHHIHHGIIIIHIIIIHHHIIIIIIIIIIIIIIIIIIHHIIIIIIIIIIIIIIIIIIHIIIIIIIIIIIIIIIHIIIIIIIIIIIIIHHHHFIIIIIIIIIIIIIIIIIIIIIIIIIIIIIIIIIIIIIIIIIIIIIIIIIIIIIIIIIIIIIIIIIIIIIIIIIIIIIIIIIIIIIIIIIIIIIIIIDDDDD
@HISEQ:969:HM2KJBCX2:2:1102:14009:9795 2:N:0:ACTATGCA
GAAACTCCTAGACCCAACTATCCCTATTAATCATTACGGTGATCCTAGAAACCAACAAAATAGAACCATGCCGTCCTATTCTATTATTCCATGCTAATGTATTCGAGCAAAAATGCCTGCTTTAAACACTCTAATTTTTTCAAAGTAACAGTCCTGTTTCCCTGTAACACCAAATTAATGACATTACAGTTCTTCAAGAAGGAGGAATCAGTAAAGCCAGTACATACCATAGGCACGACCAACCTACTGACCCCGAAATTCAACTACGAGCTTTTTAACTGCAACAACTTTAATATACGCTATTGGAGCTGGAATTACCGCGGCTGCTGGCACCAGACT
+
DDDDDIGIIHIIIIIIIIIIIIIIIIIIHIHIIIIHIIGIIIIHIIIIIIGIIIIIIIIIIIHIHIIIHHIIIHGHIHHIHIIIIIIIIIIIIIIIIIIIHHHHIIHIIIIIIIIIIIIIIIHIIIHIIIIIIIIIIIIIIIIIIIIIIIIIIIIIIIHHHHIIIIHIIIIIIIIIIIIIHIIIIIIIIIIIIIIIIIIIIIIHIIIIGIIHHIIIGHIIIIIIIIIIHIII=IIIHHIIIIIIIHIIIIIIIIIIHIIIIIIIIIIIIIIIIIIHIIIIIIIIIIIIIIIIIIIIIIIIIIIIIIIIIIIIIIIIIIIIIIIIIIIIIIIIIIDDDDD
@HISEQ:969:HM2KJBCX2:2:1102:2919:10761 2:N:0:ATTATGCA
GAAACTCCTAGACCCAACTATCCCTATTAATCATTACATCGATCCTAGAAACCAACAAAATAGAATCGGATGTCCTATTTCATTATTCCATGCTAATGTATTCAAGCGTGAGCCTGCTTTAAACACTCTAATTTTTTCAAGGTAACAGTCCTAATTCCCCGTGACACCAAATTAATGGCATTACGGTTCTTTAGAAGGTGAGAAATCAATAATATCAGTACATACCAACGGCATGACCGAAACATTGATCCCGAAATTCAACTACGAGCTTTTTAACTGCAACAACTTTAATATACGCTATTGGAGCTGGAATTACCGCGGCTGCTGGCACCAGACTTGCCCTCCAA
+
DDDCDIIHIIIIIIIIHIIIIIIIIHIIIHIIIIIIIIIIIIIHIIIIIIIIIIIIIIIIIIHIIIIIIIIIIIIIIIIIIIIIIIHGHIIIIIIIIIHHIIIIIIHIIIHHIHIIIIIIIIIIIIIHHIIIIIIIIHIIIIIIIIIIIIIIIIIIIIIIIIIIIIIIIIIHIIIIIIIIIIIIIIIIHIIIIIIIIIIIIIIIIIIIIIIIIHIIIIIIIIIIIIIIIIIIIIIIHIIIIIIIHFIIIIIIIIIIIIIIIIIIIIIIIIIIIIIIIIIIIIIIIIIIIIIIIIIIIIIIIHIIIIIIIIIIIIIIHIIIIIIIIIIIIIIIIIIIIIIIIIDDDDD
@HISEQ:969:HM2KJBCX2:2:1102:19290:10819 2:N:0:ACTATGCA
GAAACTCCTAGACCCAACTATCCCTATTAATCATTACATCGATCCTAGAAACCAACAAAATAGAATCGGATGTCCTATTTCATTATTCCATGCTAATGTATTCAAGCGTGAGCCTGCTTTAAACACTCTAATTTTTTCAAGGTAACAGTCCTAATTCCCCGTGACACCAAATTAATGGCATTACGGTTCTTTAGAAGGTGAGAAATCAATAATATCAGTACATACCAACGGCATGACCGAAACATTGATCCCGAAATTCAACTACGAGCTTTTTAACTGCAACAACTTTAATATACGCTATTGGAGCTGGAATTACCGCGGCTGCTGGCACCAGACTTGCCCTCCAA
+
DCDDDIIIIIIIHHIIIIIIIIIIIIIIIIIIIIIIIIIIIIHIIIHHIHIIIIIHHIIIIIIIHIIFGHIDHIIIIIIIIIIIIIIIHIIHHIIIIIIIIIIIIIHHHHIIHIIIIIIIIIIIIIHHIIIIIIIIHIIIIIHIHHIIHHHIIHHIGIIIHIIIIIIIIIIIIIIIIIIIIIIIIIIIIIIIIIIHIIIIIIIIIIIIIIIIIHIIIIIIIIIIIIIIIIIIIIIIIIIIIIIIHHIIIIIIIIIIIIIIIIIIIIIIIIIIIIIIIIIIIIIIIIIIIIIIIIIIIIHIHHIIIIIIIIIIIIIIIIIIIIIIIIIIIIIIIIIIIIIIIIDDDDD
@HISEQ:969:HM2KJBCX2:2:1102:14329:11258 2:N:0:ACTATGCA
GAAACTCCTAGACCCAACTATCCCTATTAATCATTACGTCAATCCTAGAAACCAACAAAATAGGATCGAACGTCCTATTTCATTATTCCATGCTAATGTATTCAAGCGTTAGCTTGCTTTAAACACTCTAATTTTTTCAAAGTAACAGTCCAAATTCCCCGCAACACCAAATTAATGGCATTACGGATCATCAGGAAGGAGGAATCAGTGAGACCAGTACATACCAGAGGCATGACCAATCTACTAACCCCGAAATTCAACTACGAGCTTTTTAACTGCAACAACTTTAATATACGCTATTGGAGCTGGAATTACCGCGGCTGCTGGCACCAGACTTGCCCTCCAA
+
DDDDDIIIIIIIIIIIIIIIIIIIIIIIIIIIIIIIIIIIIIHIIIIIIIIIIIIIIHIIIIHHIIIHIIHDHHIIHIHHIIIIIIIGHIIIGIIIIIIIIIIIIIIIIIIIHIHIIIIIIIIIIIIHIIIIIIIIIIIIIIIIIIIIIIIHHIIGIIIIIIIIIIIIIIIIIIIIIIIIIIIIIIIIIIIIIIIIIIIIIIIIIIIIIIIIIIHIIIIIIIIIIIIIIIIIIIIIIIIIIIIHHIHIIIIIIIIIIIIIIIIIIIIIIIIIIIIIIIIIIIIIIIIIIIIIIIIIIIIIIIIIIIIIIIIIIIIIIIIIIIIIIIIIIIIIIIIIIIIIIDDDDD
@HISEQ:969:HM2KJBCX2:2:1102:18727:10674 2:N:0:ACTATGCA
GAAACTCCTAGACCCAACTATCCCTATTAATCATTACGGTGATCCTAGAAACCAACAAAATAGAACCATGCCGTCCTATTCTATTATTCCATGCTAATGTATTCGAGCAAAAATGCCTGCTTTAAACACTCTAATTTTTTCAAGGTAAAGGTCCTGGATCCGCAAGACACCCAATAAAGGACATCAAGTTTCTCCAGAAGGTGAGAAATCAACAGTAACAGTTCATACCCCTTAAGGCATGACCATCACGTCAATCCCGAAATTCAACTACGAGCTTTTTAACTGCAACAACTTTAATATACGCTATTGGAGCTGGAATTACCGCGGCTGCTGGCACCAGACTTGCCCTCCAA
+
CDDDDIIIIIIHIIIIIIIIIIIIIIIIIIHIIIIIIIIIIIIIIIIHIIIIGIIIIIHIHHFHIIIIIHHIIHIGHIIIIIIIIIIIIIIH?HHIIIIIIGHIFHHIIIIIIHHIIHIHIIHIIIIHHIIIIIIIHIHHHIIIIIIIIHIIIIHHHHIIIIIIIIIIHFIHIIIIIIIIIHIIIIHHHHGIIIIIIIIIIIHIIIIIIIIIIIIIIIIIIIIIIIIIIIIIIIIIIIIIIIIIIIIIIIHDHIIIIIIIIIIIIIIIIIIIIGIIIIIIIIIIIIIHIIIIIIIIIIIHHIIHIIIIIIIIIIIIIIIIIIIIIIIIIIIIIIIIIIIIIIIIIIIIDDDDD
@HISEQ:969:HM2KJBCX2:2:1102:13292:12681 2:N:0:ACTATGCA
GAAACTCCTAGACCCAACTATCCCTATTAATCATTACTTCAGTTCTAGAAACCAACAAAATAGAACCGAAGTCCTAAATTATTATTCCATGCTAATGTATTCAAGGCATAAGCCTGCTTTAAACACTCTAATTTTTTCAAAGTAATAGAGCTAGATCGCGACGACAGCCCAGTAAAGGGTGCCGCCGTTTTCTAGCAGGATGGTAGACGCGCGCCGGCACTCACACTCGTAACCGAGGCGGGCCAGGTGCGTCAAACCAGAAATCCAACTACGAGCTTTTTAACTGCAGCAACTTTAATATACGCTATTGGAGCTGGAATTACCGCGGCTGCTGGCACCAGACTTGCCCTCCAA
+
@DDDAHGHHIHIIIIIIGHHIIHHHHIHIIIH1DHHCHEHIIIIIIIIHIIIHIIHIEHIIIHIHHHHHHIIFHIIHEEHHIHHIIFHEEGEHHHHIIIIIHIIFHIHHIGIIIIIIIIIIHHGIHEIHIIIHHHHHIHIIIIHIIIIHIIHHGHHIIIIIHHHIHDGIIHHIIGIHHCCIGIHHHHHGHGIIHCGIHHHHHHHIHHHHE?E?CHGIIIHEHGCCHHIIIIIIIHHHIHHHIHGC/HDDHGIHHHHCHF?IHHEHHDDEEECEHCHHHGIHFHCHIIIIHHG<HGIHIIHHHHEHEHHIIIIIIIIIHHGIHHIIIIIIIIIIIIIIIIHHHIIIIIIIDDDDD
@HISEQ:969:HM2KJBCX2:2:1102:1617:12470 2:N:0:ACTATGCA
GAAACTCCTAGACCCAACTATCCCTATTAATCATTACGTCAATCCTAGAAACCAACAAAATAGGACCAAACGTCCTATTTCATTATTCCATGCTAATGTATTCAAGCGTTAGCCTGCTTTAAACACTCTAATTTTTTCAAAGTAACAGTCCTGTTTCCCTGCAACACCAAATTAATGACATTACAGTTCTTCGGAAAGGAGGAATCAGCGAAGCCAGTACATACCAAAGGCACGACCAACCTGCTAACCCCGAAATTCAACTACGAGCTTTTTAACTGCAACAACTTTAATATACGCTATTGGAGCTGGAATTACCGCGGCTGCTGGCACCAGACTTGCCCTCCAA
+
@DBDDIIIIIIIIHIIIHIHHHIIHIIIIIIIICHIIGHIIIIIIIIIHIIIIIGIGHHEHHHHHFHHHHIEF@EHHIHHHHIECHHIIIIIGHHIIHHIIHHHHIHHHFEHIIIIIHHHIIHIIIHHIIIIIIHHHHHIIHIIHIIEIIIIIIIIIHIIIIIHIIIIHIHHHIIIIHIIHHIHHIIIIGIIIIIIIIHIIIHIIIIIIIIIIIIHHIHHHIIHHFII<IIIIIIIHHHIHHHHGHIIIIIIIIIIIIIIIIIIIIIIIIIIIIHIIIIIIIIIIHIIIIIIIIIIFIHHHIIIIIHIIIHHIIIIIIIIIIIIIIIIIIIIIIIHHIIIIDDDDD
@HISEQ:969:HM2KJBCX2:2:1102:3614:13448 2:N:0:ACTATGCA
GAAACTCCTAGACCCAACTATCCCTATTAATCATTACGTCAATCCTAGAAACCAACAAAATAGGATCGAACGTCCTATTTCATTATTCCATGCTAATGTATTCAAGCGTTAGCCTGCTTTAAACACTCTAATTTTTTCAAAGTAACAGTCCTGTTTCCCTGCAACACCAAATTAATGACATTACAGTTCTTCAGAAAGGAGGAATCAGCGAAGCCAGTGCATACCAGTGGCACGACCAACCTGCTGACCCCGAAATTCAACTACGAGCTTTTTAACTGCAACAACTTTAATATACGCTATTGGAGCTGGAATTACCGCGGCTGCTGGCACCAGACTTGCCCTCCAA
+
DDDDBCCGEHHICGHHG@FFE?1GHHHIIIEFFHIIFEEHIGHFEFHEHHIEHHHFHHHIGIIHFGHFHHCE@1<@GHFH?GGE?C@F?HHHFEHICFHEC@CCCD?ECEGHHECFGEHGFGHFFGHG@GEHHGEFHEHGHHEHHHHHIIHEBHGGHEEHHFIHGHEHFCCC?HFC<GHIGHGGHHIHEHIIHGHHHIHIIIIHHIHHD@EGCIIIIIIHHE<EHCF1HEDHIHCDEHHHHEC@<@CE/IHHEEHHHCEGEFIHH?IIHHHE?HHIHHIHHEHEHHFCGHIHHHHEECCGIIHFHHIIIHIHDHCDHDIIHH@CHHHG@IIHHCG@HHIIIDADDB
@HISEQ:969:HM2KJBCX2:2:1102:17894:13427 2:N:0:ACTATGCA
GAAACTCCTAGACCCAACTATCCCTATTAATCATTACGTCAATCCTAGAAACCAACAAAATAGGATCGAACGTCCTATTTCATTATTCCATGCTAATGTATTCAAGCGTTAGCTTGCTTTAAACACTCTAATTTTTTCAAAGTAACAGTCCAAATTCCCCGCAACACCAAATTAATGGCATTACGGATCGTCAGGAAGGAGGAATCAGTAAGACCAGTACATACCAGAGGCATGACCAATCTACTAACCCCGAAATTCAACTACGAGCTTTTTAACTGCAACAACTTTAATATACGCTATTGGAGCTGGAATTACCGCGGCTGCTGGCACCAGACTTGCCCTCCAA
+
ABDDDIIIIIIFHIIIIHIIHIHHHHIIIIIIIHHIHIHHIIIHIIEHHHIIIHIIIHCHEFE@CHHHDHHHCFHHGHIGIIHHIHHHHHHIHIIIHIIIIIIIIHIIIHHHHIHGHHHIIHEHHHHHHHIIIIIIIIIHHHIHHGHGHHIHEFCGIIIIIHFIIIIIHHIHIIIHHIIIIIIIIHEHD0IIHHFIIIHIIIIHHHIIIIHHIHIIIIIIIIIIIIHHHHIIIIIIIIIIIII<HIHIIHIIIIIIHIIIIIHIIIIIIIIIIIIIIIIIIIIIIIIIIIIIIIIIIIIIIIIIIIIIIIIIIIIIIIIIIIIIIIHIIIIIIHIIIIIIIDDDDD
@HISEQ:969:HM2KJBCX2:2:1102:18159:13351 2:N:0:ACTATGCA
GAAACTCCTAGACCCAACTATCCCTATTAATCATTACGTCAATCCTAGAAACCAACAAAATAGGATCAAACGTCCTATTTCATTATTCCATGCTAATGTATTCAAGCGTTAGCCTGCTTTAAACACTCTAATTTTTTCAAAGTAACAGTCCTGTTTCCCTGCAACACCAAATTAATGACATTACAGTTCTTCAAGAAGGAGGAACCAGTAAAGCCAGTACATACCAGAGGCACGACCAACTTACTAATCCCGAAATTCAACTACGAGCTTTTTAACTGCAACAACTTTAATATACGCTATTGGAGCTGGAATTACCGCGGCTGCTGGCACCAGACTTGCCCTCCAA
+
D@DD@HCFHH@HCHIHEHHH@CCFHHHHIHEHFEHHIIHGHHHDGH?FGHHEGHHHHEEGGHHHIHHHHIHIIHCHHFHHCCHHHHHH?1C<CFE1GIHIIIIIIIIIIIIIHIHHHHIIHHHHFIIIHIIHHHEHHIGIIHHIHGIIIIIHHHHHIIIIHIIIIHHHHGEHHHGIIHHGHHIIHHHEHIIHIIIIIIIHIIHGGIIIIIIIIHHIIIIIIIII<IIIHIIIIIHHIIHIIHIHHIIHIIIIIIIHIHIIIIIIIIIIIIIIIIIIIIIIIIIIIHIGIIIIIIIIHHIHIIIIIIIIIHIIIIIIIIIIIIIIIIIIIIIIHIIIIIIIIDDDDD
@HISEQ:969:HM2KJBCX2:2:1102:3744:13814 2:N:0:ACTATGCA
GAAACTCCTAGACCCAACTATCCCTATTAATCATTACGTCAATCCTAGAAACCAACAAAATAGGATCGAACGTCCTATTTCATTATTCCATGCTAATGTATTCAAGCGTTAACCTGCTTTAAACACTCTAATTTTTTCAAAGTAACAGTCCTGTTTCCCTGCAACACCAAATTAATGACATTACAGTTCTTCAAGAAGGAGGAATCAGTAAAGCCAGTACATACCATAGGCACGACCAACCTACTGACCCCGAAATTCAACTACGAGCTTTTTAACTGCAACAACTTTAATATACGCTATTGGAGCTGGAATTACCGCGGCTGCTGGCACCAGACTTGCCCTCCAA
+
DBCDDIIIIIIIIIIHIIIIIIHIIIIIIIIIIIIIGIHHIIIIIHHIIIIIIIIIIIHGIICGHIIGHHHDHHIIIIIHHIIIGIIIIIHHFHIIIIIIIIIHHIIIIIIHIIIIIIIIIIIIIIIIIIIIIIHIIIIIIIIIIIIIIIIIHIIHHHIIIIIIIIHIIIHGHHIIIIIIIIIIIIIIIHIIIIIIIIIIIIIIIIIIIIII<IIIIIIIIIIHIIIIIIIIIIIIIIIIIIHHIIIIIIIIIIIIIHIIIIIIIHIIIIIIIIIIIIIIIIIIIIIIIIIIIIIIIIIIIIIIIIIIIIIIIIIIIIIIIIIIIIIIIIIIIIIIIIIIIDDDDD
@HISEQ:969:HM2KJBCX2:2:1102:12024:14345 2:N:0:ACTATGCA
GAAACTCCTAGACCCAACTATCCCTATTAATCATTACGGTGATCCTAGAAACCAACAAAATAGAACCATGCCGTCCTATTCTATTATTCCATGCTAATGTATTCGAGCAAAAATGCCTGCTTTAAACACTCTAATTTTTTCAAGGTAAAGGTCCTGGATCCGCAAGACACCCAATAAAGGACATCAAGTTTCTCCAGAAGGTGAGAAATCAACAGTAACAGTTCATACCCCTTAAGGCATGACCATCACGTCAATCCCGAAATTCAACTACGAGCTTTTTAACTGCAACAACTTTAATATACGCTATTGGAGCTGGAATTACCGCGGCTGCTGGCACCAGACTTGCCCTCCAA
+
DDDDDHIIIIIIHIIIIIIIIIIIIHIIIIIIIIHIHIIIIIIIHIIIIGIHIIIIIIIIIIIIIIGIIHHIDHHHIIIHIIIHIIIIIIHFCGHIIIHFHIFHIIIIIHHHIIHIIIIIIIIIIIIIIIHIIIIIIIIIIIIIIIIIIIIIGIIIIHHHHIHIIIIIIIIIIIIIIHIIIIIIIIIIHIIGIIIIIIIIIIIHIIIIIIIIIIIGIHIIIIIIIIIIIIIIIIIIIHHIIH=IIIIHIHHDHIHIIIGIIIIIIIIIIIIIIIIIIHIIIHIIIIIIGIIIIHIIIHHHGIIIIIIIIIIIIIIIIIIIIIIIIIIIIIIIIIIIIIIIIIIIIIIIDDDDD
@HISEQ:969:HM2KJBCX2:2:1102:6831:13827 2:N:0:ACTATGCA
GAAACTCCTAGACCCAACTATCCCTATTAATCATTACGTTGATCCTAGAAACCAACAAAATAGAATCGAACGTCCTATTTCATTATTCCATGCTAATGTATTCAAGCGCGTGCCTGCTTTAAACACTCTAATTTTTTCAAAGTAACAGTCCTGACTCCCCACAACATCAAATTAATGACATCATGATTCATCAGAAGGGAGAAATCAATGACATTAGTACGTACCGAAGGCACGACCGACGTATTGATCCCGAAATCCAACTACGAGCTTTTTAACTGCAACAACTTTAATATACGCTATTGGAGCTGGAATTACCGCGGCTGCTGGCACCAGACTTGCCCTCCAA
+
B@ADDIHIIIHHHHIIIIIIIHIIIIGIIIIIIIHIHCHHHHIIIGIIIHHIICHHEHIIGIIIIIIHIIIIIIIHIHHHIIIIIIIGHHIIIIIIIIHHHCFIIIHIIIIHGHHHHGFHC?FEHHHFGGFEHFGAC1C@HFHGHGFGHFFHHEHFEHCHHCHHHHGIHEIIIHHHFGEGHCHIIHEHCEFHIHHHHFHIIHHHHHEHHHF0D1HHHHHFIHGDEIIIHIIHC<</CFFEHHEACGBCD<HHGHEFC1?IHHECC<@C?HEEHHC?IHHFG??FG@HGFD<<C<DG@H?IIIHG<1CCCCC1C<//CCCEEHD<<@C1CFHFF<G<CC?DHD?@BD
@HISEQ:969:HM2KJBCX2:2:1102:4937:14779 2:N:0:ACTATGCA
GAAACTCCTAGACCCAACTATCCCTATTAATCATTACGTCCATCCTAGAAACCAACAAAATAGAATCAAACGTCCTATTTCATTATTCCATGCTAATGTATTCAAGCGCGAGCTTGCTTTAAACACTCTAATTTTTTCAAAGTAACAGTCCTGATTTCCCGCGACACCAAATTAATGACATCGTGGTTCGTCAGAAGGGAGAAACCAATAATGCTAGTACGTACAAAGTACGACCGACATATTAGTCCCGAAATTCAACTACGAGCTTTTTAACTGCAACAACTTTAATATACGCTATTGGAGCTGGAATTACCGCGGCTGCTGGCACCAGACTTGCCCTCCAA
+
@BD@01D1DC<CEFH11<DG1FGCC?G?1C@GF11<11<10<D@GH@1DG@HCH10?F@@FH?@FHHGGFF0<DE0DFCHGEH1C<11<F1D@CHG@HEHEF?GG<HGGHG?@/EHCFHHGEBCCF?FHHHHHFFHGIIHCHCHEHIHGHHHEHF?1?/H?@EFIHHEHG8DGDHHEGHIIIIIIHDHGHIIIHIIIHHHHECHHHIHHHFEHH?IIIHFEHEHHHFEHHIIIHGEHFC<DDCIGHH<IIIIIHGCHGCHIIIIGIIHIHGIIIHHEIHHHG@HHIIHIIHGDFHHG@EHIIHHHIIHHHIHDDIIIHGIIHHIIIHIHHCFH@IIIHG?@BB0
@HISEQ:969:HM2KJBCX2:2:1102:13408:14435 2:N:0:ACTATGCA
GAAACTCCTAGACCCAACTATCCCTATTAATCATTACGTCGATCCTAGAAACCAACAAAATAGAATCAAACGTCCTATTTCATTATTCCATGCTAATGTATTCAAGCGTAAGCCTGCTTTAAACACTCTAATTTTTTCAAAGTAACAGTCCTGATTCCCCACGACACCAAATTAATGACATCGCGGTTCTTCAGAAGGTAGGAACCGATAATGCCAGTGCGTACCGAAGCACGACCAACAATTCGATCCCGAAATTCAACTACGAGCTTTTTAACTGCAACAACTTTAATATACGCTATTGGAGCTGGAATTACCGCGGCTGCTGGCACCAGACTTGCCCTCCAA
+
DDDDDIIIIIEHIIIHIIIGIIIHHIIIIHIHIIIIIIFHHIIIHIHIIIIHIHHIIIIHIHH@HHCHFHIHHIHIIHHIIIIIIIIHGHIEHHIIHHHHIHIHIGHIHHIIIHHIIHGIIIIIIIIIIIIIHHIGHIHIHHIIIIIIIIHHHHIEHHHHHIIIIIIIIIIHHIHIIIIIIIHIHIIIIHHIIIIIIIIIIIIIIIIIIIIIIIIIIIIIHHIIHIIIIIIIIHIIIIIIHHFHIIHIHIHIIIIHIIIIIIIIIIIIIIIHIHHHIIIIIIIIIIIIIIIIIIIIIIIIIIIIIIHIIIIIIIIIIIIIIIIIIHIIIIIIIIIIIIIIDDDDD
@HISEQ:969:HM2KJBCX2:2:1102:17468:15298 2:N:0:ACTATGCA
GAAACTCCTAGACCCAACTATCCCTATTAATCATTACGGTGATCCTAGAAACCAACGAAATAGAATCAGTCCGTCCTATTTCATTATTCCATGCTAATGTATTCGAGCAAAGGCCTGCTTTGAACACTCTAATTTTTTCAAAGTAAAAGTCCTGCTTCCCGAAACACGCCCAGTGAAGGGCATGCCGTTCCGCAGAAGGAAAGGCCCGGCCGAACCAGTGCACGCGGTGAGGCGGACCGGTCAGCCAGGCCCAAGGTTCAACTACGAGCTTTTTAACTGCAACAACTTTAATATACGCTATTGGAGCTGGAATTACCGCGGCTGCTGGCACCAGACTTGCCCTCCAA
+
@@@DD?FGGHCEHHHGHHIIGIHEHHHHIHIIHIHIHIGIIGIH?GHHHIHIHHIGGCHDHGHHGHIC@H?HEDFHHHGIG1CHHGC?EHGIFEGHHHHHHEHDIGIHGIIIIIHIIHEIHHGG81CGHCGEGHHHHEFHHIIIIIHHHHFGFCFHHIIHIHHGEEDFHFEEGHHEIHHHFCIHFIHHIHHHEIIHIHIIGHHIIIIIIIIIIIHIIHIHIHIIIHHHEIIHII?IGHIHHHIIHHIIIHHHIIIIIHIIIIIIIIIIIIIIIIIIIIIIIIHIIIIIHHIHIGIIGIIIIIIIIIIIIIHHFIIIIIIIIIIIIIIHEIIIIIIIIIIIIIDDADA
@HISEQ:969:HM2KJBCX2:2:1102:5064:15990 2:N:0:ACTATGCA
GAAACTCCTAGACCCAACTATCCCTATTAATCATTACGTCGATCCTAGAAACCAACAAAATAGAATCAAACGTCCTATTTCATTATTCCATGCTAATGTATTCAAGCGTACGCCTGCTTTAAACACTCTAATTTTTTCAAAGTAACAGTCCTGATTCCCCACGACACCAAATTAATGACATCGCGGTTCTTCAGAAGGTAGGAACCAATAATGCCAGTACGTACCGAAGCACGACCAACAATTCGATCCCGAAATTCAACTACGAGCTTTTTAACTGCAACAACTTTAATATACGCTATTGGAGCTGGAATTACCGCGGCTGCTGGCACCAGACTTGCCCTCCAA
+
DDDDDIIIIIIIIHIIIIIIHIIIIIIIIIIIIIIIIIIIIIIIIIIIIIIIIIIIHIIIIIGHFHHIIIIIH@HHHHHHHIIIIIIHIIIHGHHHHHIHIHHHHGIHIIIHIIHIIHIIIIIIIHHIIIIIIIGHIIIIIIIIIIIIGIIIIIHHIIIIIIIIIHIIIIIHIIIIIIIIHIIIIHIIHIIIIIIIIIIIHIIIHHIHIIHHIHHIIIIIIIIIIIIIIIIIIHHHHHIIIHHDIIIIIIIIIIIIIIIIIIIIIGIIIIIIIIIIIIIIIIIIIHIIIIIIIIIIIIIIIIIIIIIIIIIIIIIIIIIIIIIIIIIIIIIIIIIIIIIIDDDDD
@HISEQ:969:HM2KJBCX2:2:1102:20347:16613 2:N:0:ACTATGCA
GAAACTCCTAGACCCAACTATCCCTATTAATCATTACGTCGATCCTAGAAACCAACAAAATAGAATCAAACGTCCTATTTCATTATTCCATGCTAATGTATTCAAGCTCGAGCTTGCTTTAAACACTCTAATTTTTTCAAAGTAACAGTCCTGATTTCCCGCGACACCAAATTAATGACATCGTGGTTCGTCAGAAGGGAGAAACCAATAATGCTAGTACGTACAAAGTACGACCGACATATTAGTCCCGAAATTCAACTACGAGCTTTTTAACTGCAACAACTTTAATATACGCTATTGGAGCTGGAATTACCGCGGCTGCTGGCACCAGACTTGCCCTCCAA
+
DDDDDIIIIIIIIIHIHIIIHIIIIIIIIIIIHGIIIEHEHHIHHGHHIIIIFHGHHIIHHIIIIIIIIHEHHICHHIIIIIIIHIIIIIIIIIHIIIIIIEGHIIHIHIIHHIIIHIIIIIIIIIIIHIHIIIHHIHIIIIHIIIIHIIIIHIIIIIGHHGIIIIHHIHHHHIIIIHIIHIIIIIIHIIIIIIIIIIIIIIIIIHIIIIIIIIHIIIIIHHIIIIIIIIIIIIIIHIIHHHHHIIIHIHIIIIIIIIIIIIIIIIIIIIHIIIIIIIIIIHIHHIIIIHIIIHIIIIIIIIIIIIIIIIIIIIIIIIIIIIIIIIIIIIIIIIIIIIIDDDDD
@HISEQ:969:HM2KJBCX2:2:1102:4755:16867 2:N:0:ACTATGCA
GAAACTCCTAGACCCAACTATCCCTATTAATCATTACGTCAATCCTAGAAACCAACAAAATAGGATCAAACGTCCTATTTCATTATTCCATGCTAATGTATTCAAGCGTTAGCCTGCTTTAAACACTCTAATTTTTTCAAAGTAACAGTCCTGTTTCCCTGCAACACCAAATTAATGACATTACAGTTCTTCAAGAAGGAGGAACCAGTAAAGCCAGTGCATACCAGAGGCACGACCAACCTACTAATCCCGAAATTCAACTACGAGCTTTTTAACTGCAACAACTTTAATATACGCTATTGGAGCTGGAATTACCGCGGCTGCTGGCACCAGACTTGCCCTCCAA
+
DDDDDIIHIIIIIIIIIIIIIIIIIIIIIIIIIIIIIIIIIIIIIIIIIIIIIIIIIIIIIIHIIHHIIIIIIFHIHHHIIIHIIGHEHIIIIIIIIIHHIIIIIIIIIHIIIIIIIIIIIIIIIIIIIIHIIIIHIIIIGIIIIIIIIIHHIIIIIIIIIIIIIIIIIIIIIHIIIHIIIIIIIIIIIIIIIIIIIIIIIIIHIHIIIIIIIIIIIIIIIIHIIIIIIIIIIIIIIIIIIIHHFIHHIIIIIIIHIIIIIIIIHIIIIIIIIIHIIIIIIIIIIIIIIIIIIIIIIIIIIIIIIIIIIIIIIIIIIIIIIIIIIIIIIIIIIIIIIIIIIDDDDD
@HISEQ:969:HM2KJBCX2:2:1102:6041:18090 2:N:0:ACTATGCA
GAAACTCCTAGACCCAACTATCCCTATTAATCATTACGTCAATCCTAGAAACCAACAAAATAGGATCGAACGTCCTATTTCATTATTCCATGCTAATGTATTCAAGCGTTAGCCTGCTTTAAACACTCTAATTTTTTCAAAGTAACAGTCCTGTTTCCCTGCAACACCAAATTAATGACATTACAGTTCTTCAAGAAGGAGGAATCAGTAAAGCCAGTACATACCATAGGCACGACCAACCTACTGACCCCGAAATTCAACTACGAGCTTTTTAACTGCAACAACTTTAATATACGCTATTGGAGCTGGAATTACCGCGGCTGCTGGCACCAGACTTGCCCTCCAA
+
DDCDDIIIIIGIIIIIIIGIIIIIIIIIIIIIIIIIIIIIIIIIGIIIIIIIIIIIGIGIIIIIIIIIIIIIHIIIIIIIIIIIIHIIHIIIIGHIIHIGIIHHIIIIIIIIIIIIIHIIIHHIIIIIIHHHIIIIIIIHIIIIIIIIIIIHHHHHIIIIIIIIIIIIIIIIIIIIIIIIIIIIIIHIIIIHIIIIIIIIIIIIIIIIIIIIIIIIIIIIIIIIIIIIIIIIIIIIIIIIIIIHHIIIIIIIIIIIIIIIIIIIIIIIHIIIIIIIIIIIIIIIIIIIIIIIIIIIIIIIIIIIIIIIIIIIIIIIIIIIIIIIIIIIIIIIIIIIIIIIIDDDDD
@HISEQ:969:HM2KJBCX2:2:1102:15848:18063 2:N:0:ACTATGCA
GAAACTCCTAGACCCAACTATCCCTATTAATCATTACGGTGATCCTAGAAACCAACAAAATAGAACCATGCCGTCCTATTCTATTATTCCATGCTAATGTATTCGAGCAAAAATGCCTGCTTTAAACACTCTAATTTTTTCAAGGTAAAGGTCCTGGATCCGCAAGACACCCAATAAAGGACATCAAGTTTCTCCAGAAGGTGAGAAATCAACAGTAACAGTTCATACCCCTTAAGGCATGACCGTCACGTCAATCCCGAAATTCAACTACGAGCTTTTTAACTGCAACAACTTTAATATACGCTATTGGAGCTGGAATTACCGCGGCTGCTGGCACCAGACTTGCCCTCCAA
+
DDDDDIIHIIGHIIIIIIHHIIIIIIIIHIHIIHIHIIIIGIIIGIIIIIHIHIIIIIIFHIHIIIIIIDEH<EHHHHHEGHI?HHGHIIID@GEHHFHHEDCIIIIIIIIIHHHHHIIHGHHIIHIHIHHHIGIIHIIIHHHIIIHHIIIIIIIIIIHIHIHIIIIHHHHIHIIIIIIIIHHIIIIIIIIIIIIIIHIIIIIIIIIIHIIIHIIGHHHHIHIIIIHIHHHIIIIIIIIIHHIIIIIIIIHGIIIIIIIIIIHIIIIGIIIIIIHIIIIIIIIIIIIIIIIIIIIIIIIHGIIIIIIIIIIIIIIIIIIIIIIHCIIIIIIIIIIIIIIIIIIIIIIIDDDDD
@HISEQ:969:HM2KJBCX2:2:1102:15295:18397 2:N:0:ACTATGCA
GAAACTCCTAGACCCAACTATCCCTATTAATCATTACGGTGATCCTAGAAACCAACAAAATAGAACCATGCCGTCCTATTCTATTATTCCATGCTAATGTATTCGAGCAAAATGCCTGCTTTAAACACTCTAATTTTTTCAAGGTAAAGGTCCTGGTTCCACATGACACCCATTTAAGGACATCATGCTTCTCCAGAAGGTGAGAAATCAACTGCGACAGTTCATACCCCTTAAGGCACGACCATCACGTCAATCCCGAAATTCAACTACGAGCTTTTTAACTGCAACAACTTTAATATACGCTATTGGAGCTGGAATTACCGCGGCTGCTGGCACCAGACTTGCCCTCCAA
+
DDDDDIIIIIIIIIIIIIIGIIIIIHIIIIIIIIIIIIIIIIIIIIIHIIIIIIIIIGHIFHEHIIIHHIGGHEHHIIHHEHIIIIIHIIIHIHHIHHIIIFHEGIFHIIGHIIIHIEHHIIIIIIHEHHIIGIIHHIHHHHIGIIIIIIHGHIHHHEGIIIIHFHIIIHHE#HHHHHHIHHHEHHFHIIIIIIIIIIIIHHHHHGEGHGHIIIIIIIIIIHHIIIIHIHHHHIIIHDIIHHIHHIIIIHGHHHHIIIIIIHIIIHHH?HEHHIIIIIIIIIIIIIIIIIIIIIIIIHHHIIIIIHIIIIIIIIIIIIIIHIIIIIIHIIIIIIIIIIIIIIIIIHH@DDDD
@HISEQ:969:HM2KJBCX2:2:1102:16682:18967 2:N:0:ACTATGCA
GAAACTCCTAGACCCAACTATCCCTATTAATCATTACGTCGATCCTAGAAACCAACAAAATAGAATCAAACGTCCTATTTCGTTATTCCATGCTAATGTATTCAAGCGTGAGCCTGCTTTAAACACTCTAATTTTTTCAAAGTAACAGTCCTGATTCCCCATGACACCAAATTAATGACATCATGGTTCGTCAGAAGGTAGGAATCAATAATACCAGTACGTACAATAGCACGACCAATAAATTGATCCCGAAATTCAACTACGAGCTTTTTAACTGCAACAACTTTAATATACGCTATTGGAGCTGGAATTACCGCGGCTGCTGGCACCAGACTTGCCCTCCAA
+
DDCDDIIIHIIIIIHIIHHHHHIIIIIIGIHIIIIGIHHHIIIIHGFFHIIIIIIIHIHHHFHIIGHIGIIGIHHHHIIIIEHIGHIIIIICCHHIIIIIHGIIIHIIIHHIHHIIIHHIIIHHIIIIIIHHIIHIIIHHHHIIIIHIIIIIIIIIIHHHHIIIIIHIIIIIIIIIHIIHIIIIIIIIIIIIIIIIIIIIIIIIIIIIHIHHIIIIIIHHIIIIIIIIIIIHIIIIIIIIIIIHIIIIIIIIIIIIIIIIIIIIIIIIIHIIIIIIIIIIIIIIIIIIIIIIIIIIIIIIIIIIIIIIIIIIIIIIIIIIIIIIIIIIIIIIIIIIIIIIDDDDD
@HISEQ:969:HM2KJBCX2:2:1102:13987:18765 2:N:0:ACTATGCA
GAAACTCCTAGACCCAACTATCCCTATTAATCATTACGGTGATCCTAGAAACCAACAAAATAGAACCATGCCGTCCTATTCTATTATTCCATGCTAATGTATTCGAGCAAAAATGCCTGCTTTAAACACTCTAATTTTTTCAAGGTAAAGGTCCTGGACCTGCCAGCCAGGCCAAAGGTTCAACTACGAGCTTTTTAACTGCAACAACTTTAATATACGCTATTGGAGCTGGAATTACCGCGGCTGCTGGCACCAGACTTGCCCTCCAA
+
DDDDDIIIIIGIIIIIIIIIIIIIIIIIIIIIIIIIIHIIHIIIIIIIIHIIIIIIIIIIIIIIHIIIHGIIIHEIIIIIHIIIIIIIIIIHIIIIIIIHIIIIIIIIIIIIIIIIIIIIIIIIIIIIIIIIIIIIIIIIIIIIIIIIIIIHIIIIIIIIIIIIIIIIIIIIIIIIIIIIIIIIIIIIIIHIIIIIIIIIIIIIIIIIIIIIIIIIIIIIIIIIIIIIIIIIIIIIIHIIIIIIIIIIIIIIIIIIIIIIIIIIDDDDD
@HISEQ:969:HM2KJBCX2:2:1102:20540:19602 2:N:0:ACTATGCA
GAAACTCCTAGACCCAACTATCCCTATTAATCATTACGTTGATTCTAGAAACCAACAAAAATAGAATCTAACGTCCTATTTCATTATTCCATGCTAATGTATTCAAGCGCGTGCCTGCTTTAAACACTCTAATTTTTTCAAAGTAACATCCTGACTCCCCACAACATCAAATTAATGACATCATGATTCATCAGAAGGGAGAAATCAATGACATTAGTACGTACCAAAGGCACGACCGACGTATTGATCCCGAAATTCAACTACGAGCTTTTTAACTGCAACAACTTTAATATACGCTATTGGAGCTGGAATTACCGCGGCTGCTGGCACCAGACTTGCCCTCCAA
+
D?@DBIIEHHHCHCGGHDEEHHIE@FHIIHHHECGHIGDHEFHCCH@HHIICHHEHIIEEGE@EHHIHIFE@@F?GHHHHI?FHH1GE1<C@1GEHIHEEHHHHFHHHHEHG<C8D1F?HHHEHEFHEHDBGHHHEGDHHHC?HHHEEEHBFCFHGHHFHGCGHHIIHHHIHHHFCFIIIHIHFHHHHHECIEGG?F@EIIIHEHIHHHFHGC1EGCHHHEAGHEHEHAIHHFFH=HHGGCADF<DHDHGHFIIHHHHEHHCHHHHEEHHHHHIHIIIIIIHHHG@IGIHHIIIIHIIIIIIHIIIHHDGHHIIIIIIIIIHIIIHIHIIIIHDCGIIHIIDDDDD
@HISEQ:969:HM2KJBCX2:2:1102:18804:19836 2:N:0:ACTATGCA
GAAACTCCTAGACCCAACTATCCCTATTAATCATTACGGTGATCCTAGAAACCAACAAAATAGAACCATGCCGTCCTATTCTATTATTCCATGCTAATGTATTCGAGCAAAAATGCCTGCTTTAAACACTCTAATTTTTTCAAGGTAAAGGTCCTGGATCCGCAAGACACCCAATTAAGGACATCAAGTTTCTCCAGAAGGTGAGAAATCAACAGCGACAGTTCATACCCCTTAAGGCATGACCATCACGTCAATCCCGAAATTCAACTACGAGCTTTTTAACTGCAACAACTTTAATATACGCTATTGGAGCTGGAATTACCGCGGCTGCTGGCACCAGACTTGCCCTCCAA
+
@D0@B<@C<D1C@GFHGHIIIIGHHGHIHGHEHEHHIHHHCEFE@GEE?ECHFEHFH1D?GE<DFHHI1CEFC<CDHIC1<1DEH?GCH1CF<1FGHEHECDHECHCD@CCCHHHGHIHHHBA8<<FHIAFHFHHGFGFIHHEEF<BCHGADGEE<?0CD?C1CGHEEECEF<DF<FCC@FGEHHFEHFD</CCCC/GEHG@CFDCEHG?GEEECEA@EIIHIIHHD<CGC<1HHCCHIFE@@CD<C@EF1CIHIHHEEHCGC1HG=?HCEHFC0??FIHHEGIHIIIHCCCHC@CC<D0D?CFIGHG1GHHHFHHIHHDIHDCCH@FHHEHH@CHIIIHHHHE0/=?D?@BD
@HISEQ:969:HM2KJBCX2:2:1102:5436:19378 2:N:0:ACTATGCA
GAAACTCCTAGACCCAACTATCCCTATTAATCATTACGTCAATCCTAGAAACCAATAAAATAAGATCGAACGTCCTATTTCATTATTCCATGCTAATGTATTCAAGCGTTAGCTTGCTTTAAACACTCTAATTTTTTCAAAGTAACAGTCCAAATTCCCCGCAACACCAAATTAATGGCATTACGGTTCATAAGGAAGGAGGAATCAGTGAGACCAGTACATACCAGAGGCATGACCAACCTACTAACCCCGAAATTCAACTACGAGCTTTTTAACTGCAACAACTTTAATATACGCTATTGGAGCTGGAATTACCGCGGCTGCTGGCACCAGACTTGCCCTCCAA
+
0<BB@C@CGFCHIH1CHHHHIHII1GHIEECGFHIHHHGFCEHEHHGHEHI@FG?@@HECEHHH@<1<EEGHH10D<1D?1<DH?CC?11<CFHEFH@DFH@HHGC@EH@@HCGHHHFIHGGFEFFCEHIEHFIHFH@FIIIHIHCHHIIF@HHECHHGEDECCEHIHGHGHHHHHGEHHHHEC@HHHEGFEH@CFHHHFEHIHHGIHEIHHEHHHHGDGHHHCGHED/1HIHEGDFHHHHGFCGCDFDHECHHHHHHECCECHHFHGIIIHHHIIIHGHHFED@HIHHIHCEGDCHIGIIIIGECCFIIHHIIIHIIIIIIHHCHDHHHIIIHCGHIHDGD?DDD
@HISEQ:969:HM2KJBCX2:2:1102:10742:20366 2:N:0:ACTATGCA
GAAACTCCTAGACCCAACTATCCCTATTAATCATTACGTCAATCCTAGAAACCAACAAAATAGGATCGAACGTCCTATTTCATTATTCCATGCTAATGTATTCAAGCGTTAGCCTGCTTTAAACACTCTAATTTTTTCAAAGTAACAGTCCTGTTTCCCTGCAACACCAAATTAATGACATTACAGTTCTTCAAGAAGGAGGAATCAGTAAAGCCAGTACATACCATAGGCACGACCAACCTACTGACCCCGAAATTCAACTACGAGCTTTTTAACTGCAACAACTTTTATATACGCTATTGGAGCTGGAATTACCGCGGTTGCTGGCACCAGACTTGCCCTCCAA
+
DDDDDIHIIIIHIIIIIIHHHIIEHIHIIIIEHHHIIHIIHIHEECHHIIIIIG?EHHHHHIEH?FHHIHFHCGDHIIIIHHIHHGHHCFH?GHHIIIIHHH@@IHEHHHHHEEF?EHHGIHHGHHFHHHHHHGHHIHHHHHHGHHEHHIIHIIIHHHHEIHIIHIHGDHHHHH9EHHHF@:IHHHIEEHHHIIHIIIHHFGFHHIIIHIIIHIGIHIIHIIIHHEFHHIIIHIIIHIIHIIIHHHHGHIIHIIHHIHHIIIIHHIIIIHHIHHHHHIIIIIIIIIHHIIIHHHIIIIHIIHHIIHHFCIHHHIHEHGIIIHIIIIIHIIIIIIHIIIIIHDDBDD
@HISEQ:969:HM2KJBCX2:2:1102:16252:20799 2:N:0:ACTATGCA
GAAACTCCTAGACCCAACTATCCCTATTAATCATTACGGTGATCCTAGAAACCAACGAAATAGAATCAGTCCGTCCTATTTCATTATTCCATGCTAATGTATTCAGACGATAGTCTGCTTTAAACACTCTAATTTTTTCAAAGTAACAGTCCTGATTTCCCATCACACCAAATAAATGGCATGAAAGTTCCTCAGAAGGTAGAGATCCATCTCACCGGTGCAGACAATTAAGCCTGACCAATGGGTAGACCCCGAGGTTCAACTACGAGCTTTTTAACTGCAACAACTTTAATATACGCTATTGGAGCTGGAATTACCGCGGCTGCTGGCACCAGACTTGCCCTCCAA
+
DDADDIHIHHIHIIIIIGHHIIIIIIIIIGIIHGHIIGIIIIIFHIIIIIIIHIIIIHIIIIIIIIIIIIIHIIHIHIHHIIIIIHHIHIIIGIIEHIIHHHHHIIIIIIIIIIIHIHIIIIHHIIIIHIIIIHIIIIIIIIHIIIIIIIIIIIIIIHIIIIIIIIIHIHIHIIIHIIIIHIIIIIIIIIIIIIIIIIIIIIIIIIIIIIIIIIIIIIIIIIIIIIHIIIIHIIIIIIIIIIIIHGDHIIIIIIIHHIIIIIIIIIIIIIIIIIIIIIHIIIIIIIIIHHIIIIIIIIIIIIIIIIIIIIIIIIIIIIIIIIIIIIIIIIIIIIIIIIIIIIIDDDDD
@HISEQ:969:HM2KJBCX2:2:1102:2778:20848 2:N:0:ACTATGCA
GAAACTCCTAGACCCAACTATCCCTATTAATCATTACGTCAATCCTAGAAACCAACAAAATAGGATCGAACGTCCTATTTCATTATTCCATGCTAATGTATTCAAGCGTTAGCCTGCTTTAAACACTCTAATTTTTTCAAAGTAACAGTCCTGTTTCCCTGCAACACCAAATTAATGGCATTACAGTTCTTCAGAAAGGAGGAATCAGCGAAGCCAGTGCATACCAGTGGCACGACCAACCTGCTGACCCCGAAATTCAACTACGAGCTTTTTAACTGCAACAACTTTAATATACGCTATTGGAGCTGGAATTACCGCGGCTGCTGGCACCAGACTTGCCCTCCAA
+
BDDBDIHHHHHIIGIGHHIIIHHIIIIIIIIIIIIIIHIIIHIHIIIIHEHIHIIIHIGGHIGHEHHHIIIHHGHHIECGHIHIIIIIIIIIHIIIIIIIIFHIIIIIHHHHIIIIIIHIHIIHIHHHIHHEHHIIIHHHIIIIHHIIIIIHIHHHIHIHIIIHHHIIIGIHHIIHIIIIHHIIIIIIIIHIHIIIIIIIHHIIIIIIIIIIIIIIIIIIIIIIHIHHGIIHIHHIIIIIGIIHHIIIIIIHIIHIIIIIIIHHIIIIIIIIIIIIIIIIIIIIHIIIIIIIHIGIIIIIIIIIIIIIIIIIIIIIIIIIIIIIIIIIIIIIIIIIIIIIIDDDDD
@HISEQ:969:HM2KJBCX2:2:1102:9441:21932 2:N:0:ACTATGCA
GAAACTCCTAGACCCAACTATCCCTATTAATCATTACATCGATCCTAGAAACCAACAAAATAGAATCGGATGTCCTATTTCATTATTCCATGCTAATGTATTCAAGCGTGAGCCTGCTTTAAACACTCTAATTTTTTCAAGGTAACAGTCCTAATTCCCCGTGACACCAAATTAATGGCATTACGGTTCTTTAGAAGGTGAGAAATCAATAATATCAGTACATACCAACGGCATGACCGAAACATTGATCCCGAAATTCAACTACGAGCTTTTTAACTGCAACAACTTTAATATACGCTATTGGAGCTGGAATTACCGCGGCTGCTGGCACCAGACTTGCCCTCCAA
+
@<DDDHEHFEEHIHEE?CGIIIGFFHHEHHIEEEGHIHHIHEFHEH?CGHHHIHHFHHEGEHE@CGHFEHHDEHCCHHEHICHHICCH1CHHGHHHIHGF@<HHHHHHHH@CIIHHHHIHHHFHHHHHHIHHFHHGHCEHGHHGGHHHIIIIHHHIGIHIIIIIIHHIHHHHIIIIHHHIIHIGIIIGIHIIIIIHEIHHHEIHIIHHHGIIIIIIIIIIIHIIIHGIIGHIIIFFIIIIIIFHEDHIIGHIHHHHIIIIIIIIIIIIIIIIIIIIIIIIIIIIIIIHIIIIIIIIIIIIHIIIIHIIIIIIIIIIHIIIHIIHIIIIIIIIIIIIIHIIIIDDDDB
@HISEQ:969:HM2KJBCX2:2:1102:15310:22426 2:N:0:ACTATGCA
GAAACTCCTAGACCCAACTATCCCTATTAATCATTACTTCAGTCCTAGAAACCAACAAAATAGAACCGAAGTCCTAAATTATTATTCCATGCTAATGTATTCATAGCATAAAGCCTGCTTGAAACACTCTAATTTTTTCAAAGTAAAAGATCCAATACCACTCACCCTTCAATGAAGAAAGATGAATAGCGATTGGAAGGATGGCCAGAACATCAAGCACTAACACACGAAACCGTGGCCGGCAAAATGTTTCAAGCCAGAAATCCAACTACGAGCTTTTTAACTGCAGCAACTTTAATATACGCTATTGGAGCTGGAATTACCGCGGCTGCTGGCACCAGACTTGCCCTCCAA
+
DDDDDIIIIIIIIIIIIIIIIIIIIIIIIHIIIIIIIIIIIIIIIIIIIIIIIIIIIIIIIIIIIIIIIIGIHIGHIHIIHIIIIIIEHIHHIIHHHIHHHGGHIHHIIIIIIHIIIIHIIIHIIIIIIIIHIIIIHIIIIIIIIIIIIIHHIIHHHHHIIIIIIHHHGIIIIIIIIIIIIIIIIIHIIIIIIIIIIIIIIIIIIIIIIIIHHIHHHIIIIIIII<HIIIIIHIIIIIIIIIIIIIIIIIIIIIIIIIHHIIIIIIIIIIIIIIIIIIIIIIIIIIIIIIIIIIIIIIIIIIIIIIIIIIIIIIIIIIIIIIIIIIIIIIIIIIIIIIIIIIIIIIIIIDDDDD
@HISEQ:969:HM2KJBCX2:2:1102:2224:22329 2:N:0:ACTATGCA
GAAACTCCTAGACCCAACTATCCCTATTAATCATTACGTCAATCCTAGAAACCAACAAAATAGGTTTGAACGTCCTATTTCATTATTCCATGCTAATGTATTCAAGCAAATATGCCTGCTTTAAACACTCTAATTTTTTCAAAGTAACAGTCCTGTTTCCCTGCAACACCAAATTAATGACATTACAGTTCTTCAGAAAGGAGGAATCAGCGAGACCAGTTCATACCAGTGGCACGACCAGCCTGCTGACCCCGAAATTCAACTACGAGCTTTTTAACTGCAACAACTTTAATATACGCTATTGGAGCTGGAATTACCGCGGCTGCTGGCACCAGACTTGCCCTCCAA
+
CDDCCIIIIIHIIHIIHIIIHHHIIHHIIIIIIIIIIHIIIIIIGIIHIIIHEHHIIH@CCE<D<CCGHHIHGHHEHHHHHIHH1DEHFHE1<CFHGFHHHIHHIIIHHIHHHIIIIHHHIIIIIIHIIIIIIHIIHHHHIIIIIIHHIHHIIIHIIHIHIIIHIHIIIIIIIHIIIIIIIIHHIHHIIHIIIIIIIHII:HGIIIIIIHHEHGHHIIIIIIIIIIIIIIHHHIIHIIIHIIIIHHHHIIIIHHIIIIIIIIIIIIIGHIIIIIIIIIHIIIIIIIIIIIIIIIHIIIIIIIIIIIHIIIHIIIIIIHIIIIIIIIIIIIIIIIIIHHIIIIIDDDDD
@HISEQ:969:HM2KJBCX2:2:1102:12921:22700 2:N:0:ACTATGCA
GAAACTCCTAGACCCAACTATCCCTATTAATCATTACGTGGTCCTAAAACCAACAAAATAGAACCATCGTCCTATTTTATTATTCCATGCTAATGTATTCAAGCAAAAATGCCCGCTTTAAACACTATATTTTTTTCAAAGTAAAAGTCCTAGTTCATTGAAACACCCAAGAGCATCCCAATTCACCAGAAGGTAAGAAATTGGCTACACACCGATTCATGCCCCTAAAGGCATGACCGATATATCCCAATCCCGAAATTCAACTACGAGCTTTTTAACCGCAACAACACTAATATACGCTATTGGAGCTGGAATTACCGCGGCTGTTAATACCAGACTTGCCCTCCAA
+
DDBDAHHHHIGHIIIIIIIHIIIIIIIIIIHIIHIIHIIIHIIIIIHIHIIGIIIIGHIHHHHIIGIFCHHHIHIIIIIIIIIIIIGHIHHIHIIIIIHHIHIIIIIIIIIIHIIHHHHHIHIIIIIIIIIIIHIIIIIIIHIIIIIIIIIIIHGIHIIIIIIIIIIHIIIHHHFHIIIIIGHIHIHIIIIIIHIHIHIIHHIIIIIIIIIIHIIIHHHHIIIIIIIIIHIIIIIHIHIIIIHHHHGAHDFIIIIIIIHHIIIHHHIHHIIIIIIIIIIIIIGIIHHHHIIIIIIIIIIIHIIIIIIIIIIIIIIIIIIIIIIIIIIIIIIHIIIIIIIIIIIIDDDDD
@HISEQ:969:HM2KJBCX2:2:1102:18883:22448 2:N:0:ACTATGCA
GAAACTCCTAGACCCAACTATCCCTATTAATCATTACGGTGGTCCTAGAAACCAACAAAATAGAACCACAACGTCCTATTCTATTATTCCATGCTAATCTATTCAAGCAATAGCCCGCTTTAAACACTCTAATTTTTTCAAGGTAATGGTCCTGGCTCCCCAACACACCCAATAAAGGACATGCTGGCTCACCAGAAGGAAGACCCGACAGCAGACAGTACTCGCCAAAGACGGACCGCCCGGCCAGGCCTAAAATTCAACTACGAGCTTTTTAACTGCAACAACTTTAATATACGCTATTGGAGCTGGAATTACCGCGGCTGCTGGCACCAGACTTGCCCTCCAA
+
DDDDDIIIIIIIHIIIHIIHIIIIIIIIGGHHFHIIIHIHIIIIIHHIIIFHIHIIIIIEHIHIHIH1EHEHDECCCFH@EHGHHIIIHGHFHIIHIGIHHEFHIHFEHHHHHHHHHHIIIIIHHHIIGIIIHIIHIEFHIHGFHIIHIHIIHHHEHIIIIHIIIIIIHIIIIHGIIIIIIIIIIIIHEIIHIIIIIIIIIHHIIIIIIIIIIII<IIIIIIIIIIIHIIIIIGGIHIIIIIGIHIIIIHIIIIIIIIIIIIIIIIIIIIIIIIIIIIIIIIHIIIIIIIIIIIIIIIIIIIIIIIIIIIIIIIIIIIIIIIIIIIIIIIIIIIIIIIIIIDDDDD
@HISEQ:969:HM2KJBCX2:2:1102:3783:22248 2:N:0:ACTATGCA
GAAACTCCTAGACCCAACTATCCCTATTAATCATTACGGTGATCCTAGAAACCAACGAAATAGAATCAAGCCGTCCTATTTCATTATTCCATGCTAATGTATTCAGACGTTAGCCTGCTTTAAACACTCTAATTTTTTCAAAGTAACAGTCCTGATTTCCAATCACACCAAATTAATGACATGAAAGTTCCTCAGAAGGTAGAGATTTATCTCACCAGTACAGACAATTAAGCCTGACCAATGGGTAAACCCCGAAGTTCAACTACGAGCTTTTTAACTGCAACAACTTTAATATACGCTATTGGAGCTGGAATTACCGCGGCTGCTGGCACCAGACTTGCCCTCCAA
+
CDDCCEFEEHIIEHIHHIIGFHHHHGHHGEHHI@HHIIHCHHHHHHIIHIIHHHIIICH@GHHHIIIHHEEHHIHDHHIHHIEH?@EHGHIEHIIFHHEIHHEEHEHHHHHIC@CGHHGHIHIHGHHHHGHIFHHIIIIHFHIIGHHHHIIIIGHHHHIHFHHGIIHIIIHIIIIHHHHHIHIHHHEHGHEHHIIIHHHHIIIIIIIIIIHHIHIIIIHHGEGGHHIIIIIII=IIHIIIIHHGAFDIIGGIIIIIIIIIIIIIIIIIIIIIIIHHIHIIIIIIIHIHGHIIIIIIHHIHIIHIIIIHIIIHHHHIIIIIIIIIIIIIIIIIIHHGIHIIIIIDDDDD
@HISEQ:969:HM2KJBCX2:2:1102:19285:23108 2:N:0:ACTATGCA
GAAACTCCTAGACCCAACTATCCCTATTAATCATTACGTCAATCCTAGAAACCAACAAAATAGGATCAAACGTCCTATTTCATTATTCCATGCTAATGTATTCAAGCGTTAGCCTGCTTTAAACACTCTAATTTTTTCAAAGTAACAGTCCTGTTTCCCTGCAACACCAAATTAATGACATTACAGTTCTTCAAGAAGGAGGAACCAGTAAAGCCAGTACATACCAGAGGCACGACCAACCTACTAATCCCGAAATTCAACTACGAGCTTTTTAACTGCAACAACTTTAATATACGCTATTGGAGCTGGAATTACCGCGGCTGCTGGCACCAGACTTGCCCTCCAA
+
@DADBHCGCEEH1DGHCHHHFHGFHF@1FHHGFEHHIHG<@GHHCHHEEEH?<<GEHHG@D@1DHFFCHH?EHCHIH@F@?<FHHEHH?G?GHHGHHHEHEHHEG5GHCHHGHHGEHC1DHHHEGHHIHHGHGHCGC1@GHEGIHHHFG@HHEHEHHHIHGHDHHHIHGC<DEHHEHHGEEGHHFGHHFDHCGDHDIIHHIHHHEEH:HHIIIHFIHIHIIIIHHHIHEFIIIHGDHHHIIIH;GHFCE?GGEFIHIHHGGEHIHHIHIHH?HFFFEIFIIIIIHHFIHHHHGCDIIHEHHHIIIIIIHHIIHHHDCHIIHIHEIHIIIIHHHHHHIIIIHDDDDD
@HISEQ:969:HM2KJBCX2:2:1102:16054:23260 2:N:0:ACTATGCA
GAAACTCCTAGACCCAACTATCCCTATTAATCATTACGTCAATCCTAGAAACCAACAAAATAGGATCGAACGTCCTATTTCATTATTCCATGCTAATGTATTCAAGCGTTAGCCTGCTTTAAACACTCTAATTTTTTCAAAGTAACAGTCCTGTTTCCCTGCAACACCAAATTAATGGCATTACAGTTCTTCAGAAAGGAGGAATCAGCGAAGCCAGTGCATACCAGTGGCACGACCAACCTGCTGACCCCGAAATTCAACTACGAGCTTTTTAACTGCAACAACTTTAATATACGCTATTGGAGCTGGAATTACCGCGGCTGCTGGCACCAGACTTGCCCTCCAA
+
DDDDDIGHHIIIHIIIIHHIIIFIIIIIIIIHIIIHIIHIIIIIHIHIIIIIHHIIIIIGHCHHIIIIGIIIHIIIIIIIIIIIHIIICGHHGIIIIIIIIIIIIIHIIIIIIIIIIHIHIIIIIIIIIIIIIIIIIIIIIIIIIIIIIIHH1IIHIIIIIIIIIIHHIIIHHIIIIIIIIIIIIIIIIIIIIIIIIIIIIIIIIIIIIIIIIIIIIIIIIIIIIIIIIHIIIIIIIIIIIIIHHIIIHIHHIIIIIIIIIIIIIIIIIIIIIIIIIIIIIIIIIHHIIIHIIIIIIIIIIIIIIIIIIIIIIIIIIIIIIIHIIIIIIIIIIIIIIIIIIDDDDD
@HISEQ:969:HM2KJBCX2:2:1102:7049:22459 2:N:0:ACTATGCA
GAAACTCCTAGACCCAACTATCCCTATTAATCATTACGGTGATCCTAGAAACCAACAAAATAGAACCATGCCGTCCTATTCTATTATTCCATGCTAATGTATTCGAGCAAAAATGCCTGCTTTAAACACTCTAATTTTTTCAAGGTAAAGGTCCTGGATCCGCAAGACACCCAATAAAGGACATCAAGTTTCTCCAGAAGGTGAGAAATCAACAGTAACAGTTCATACCCCTTAAGGCATGACCGTCACGTCAATCCCGAAATTCAACTACGAGCTTTTTAACTGCAACAACTTTAATATACGCTATTGGAGCTGGAATTACCGCGGCTGCTGGCACCAGACTTGCCCTCCAA
+
DDDDDIIIIIIIIHHHIIIIIIIIIIIIIIIIIIIIIIHIIIIIGIIIIHIIIIIIIIIIIIHIIIIIIIIIIHIIHIIIIIIIIIIIIHHIHHIIIIFHFHFHIHHIIIIIIIIIIIIHIIHIIIIIIIIIIIIIHIIIIIIIIIIIIIIIIIIIIIIIIHIIIIIIIIIIIIHIIIIIIIIIIIIIIIIIIIIIIIIIIIIIIIIIIIIIIIIIIIIIIIIIIIIIIIIIIIIIHIIIIIIIIIIIIIHGIIHIIIIIIIIIIIIIIHIIIIIIIIIIHHIIIIIIIIIIIIIIIIIIIIIIIIIIIIIIIIIIIIIIIIIIIIIIIIIIIIIIIIIIIIIIIIIIDDDDD
@HISEQ:969:HM2KJBCX2:2:1102:5596:22605 2:N:0:ACTATGCA
GAAACTCCTAGACCCAACTATCCCTATTAATCATTACGTCGATCCTAGAAACCAACAAAATAGAATCAAACGTCCTATTTCGTTATTCCATGCTAATGTATTCAAGCGTGAGCCTGCTTTAAACACTCTAATTTTTTCAAAGTAACAGTCCTGATTCCCCATGACACCAAATTAATGACATCATGGTTCGTCAGAAGGTAGGAATCAATAATACCAGTACGTACAATAGCACGACCAATAAATTGATCCCGAAATTCAACTACGAGCTTTTTAACTGCAACAACTTTAATATACGCTATTGGAGCTGGAATTACCGCGGCTGCTGGCACCAGACTTGCCCTCCAA
+
DDDDDIIIIIIIIIIIIIIIIIIIIIIIIIIIIIIIIIIIIIIIIIIIIIIIIIIIIIIHIIIHHHIIIIIIIIGIIIIGIIIIIIIIIIIIIIIHIIIHHIHIIHHIHIIIIIIIIHIIIIHIIIIHIIHHIIIIIIIIIIIIIIIIIIIIIIHIIIIIIIIIIIIIHHIGHIIIIIIIHIIIIIIIIIIIIIIIIIIIHHIIIIIIIIIIIIIIIIIIIIIIIIIIIIIIIIIIIIIIIHHGIIIIHIIIIIIIIIIIIIIIHIIIIIIIIIIIIIIIIIIIIIIIIIIIIIIIIIIIIIIIIIIIHIIIIIIIIIIIIIIIIIIIIIIIIIIIIIIIDDDDD
@HISEQ:969:HM2KJBCX2:2:1102:18798:22746 2:N:0:ACTATGCA
GAAACTCCTAGACCCAACTATCCCTATTAATCATTACGTCAATCCTAGAAACCAACAAAATAGGATCGAACGTCCTATTTCATTATTCCATGCTAATGTATTCAAGCGTTAGCCTGCTTTAAACACTCTAATTTTTTCAAAGTAACAGTCCTGTTTCCCTGCAACACCAAATTAATGGCATTACAGTTCTTCAGAAAGGAGGAATCAGCGAAGCCAGTGCATACCAGTGGCACGACCAACCTGCTGACCCCGAAATTCAACTACGAGCTTTTTAACTGCAACAACTTTAATATACGCTATTGGAGCTGGAATTACCGCGGCTGCTGGCACCAGACTTGCCCTCCAA
+
DDDDDHIIHIIIIIHIHIIGHIIIIIIIIIFHHIIHIIIIIIIIIIIIIIIHGIIIGIIIIIGHIHIHHHHHHHIIIIHHHHIIIIIFHIIHGIHIIIIIIIHHIIIIIIIIIIIHIIHIIIIIIIIIIIIHIIHIIIIIHIHHIIIIIIIIIIIIHIIIHIIIIIIIIHIGHIIIIIIIIIIIIIIIGIIIIIIIIIIIIIIIIIIIIIIIIIIIIIIIIIIIIIIIIIHIIIIIIIIIIIIHHIIIIIIIIIIIIIIIIIIIIIIIIIIIIIIIIIIIIIIIIIHHIIIIIIIIIIIIIIIIIIIIIIIIIIIIIIIIIIIIIIIIIIIIIIIIIIIIIDDDDD
@HISEQ:969:HM2KJBCX2:2:1102:12076:24094 2:N:0:ACTATGCA
GAAACTCCTAGACCCAACTATCCCTATTAATCATTACGTCGATCCTAGAAACCAACAAAATAGAATCAAACGTCCTATTTCATTATTCCATGCTAATGTATTCAAGCGTAAGCCTGCTTTAAACACTCTAATTTTTTCAAAGTAACAGTCCTGATTCCCCACGACACCAAATTAATGACATCGCGGTTCTTCAGAAGGTAGGAACCGATAATGCCAGTGCGTACCGAGGCACGACCAACAATTCGATCCCGAAATTCAACTACGAGCTTTTTAACTGCAACAACTTTAATATACGCTATTGGAGCTGGAATTACCGCGGCTGCTGGCACCAGACTTGCCCTCCAA
+
DDDDDIIIIIIFHHIIIIIIIIIIIIIIIIIIIIIHIIIIIIIIIHHIIIIIIIII?HHHIHHIIIIHHHHIIIIIIIIIIIIIIIIHIIHHHIIIIIIIIHIIIIIHIIIHHHIHIHHIIIIIIIIIIIIIIIIIIIHIIHIIIIIIIIIIIIIIHHIHHIIIIIIIIIIHIIIIIIIIIIIIIIIIIIHIIIIIIIIIIIIIIIIIIIHIIIIIIIIIIIIGIIIIIIIIIIIIIIIIIHHHIIIIIIIIIIIIIIIHIIIIIIIIIIIIIIIIIIIIIIHHIIIIIIHIHIIIIIIIIIIIIIIIIIIIIIIIIIIIIIIIIIIIIIIIIIIIIIIIDDDDD
@HISEQ:969:HM2KJBCX2:2:1102:13895:23996 2:N:0:ACTATGCA
GAAACTCCTAGACCCAACTATCCCTATTAATCATTACATCGATCCTAGAAACCAACAAAATAGAATCGGATGTCCTATTTCATTATTCCATGCTAATGTATTCAAGCGTGAGCCTGCTTTAAACACTCTAATTTTTTCAAGGTAACAGTCCTAATTCCCCGTGACACCAAATTAATGGCATTACGGTTCTTTAGAAGGTGAGAAATCAATAATATCAGTACATACCAACGGCATGACCGATACATTGATCCCGAAATTCAACTACGAGCTTTTTAACTGCAACAACTTTAATATACGCTATTGGAGCTGGAATTACCGCGGCTGCTGGCACCAGACTTGCCCTCCAA
+
DDDDDIIIIIIIIIIIIIIIIIIIIHIIIIIIIIIHIIGHIIIHGIIIIIIIIIIIIIIIHFHHHIIIIIHIIIIIIIIIIIIIIIGHIIIIIHIIIIIIIHIIIIIIHIIHIIIIIIIHIHHIIIIIIIIIIIIIIIIIIIIIIIIIIIIIHIIIHIIIIIIIIIIIIIIIIIIIIIIIIIIIIIIIIIIIIIIIIIIIIIIIIIIIIIIIIIHIIIIIIIIIIIIIIIIIIIIIIIIIIHIHHCIIIIIIIIIIIIIIIHIIIIIIIIIIIIIHIIIIIIIIIIIIIIIIIIIIIIIIIIIIIIIIIIIIIIIIIIIIIIIIIIIIIIIIIIIIIIIIIIDDDDD
@HISEQ:969:HM2KJBCX2:2:1102:3837:24495 2:N:0:ACTATGCA
GAAACTCCTAGACCCAACTATCCCTATTAATCATTACGTCAATCCTAGAAACCAACAAAATAGGATCAAACGTCCTATTTCATTATTCCATGCTAATGTATTCAAGCGTTAGCCTGCTTTAAACACTCTAATTTTTTCAAAGTAACAGTCCTGTTTCCCTGCAACACCAAATTAATGACATTACAGTTCTTCAAGAAGGAGGAACCAGTAAAGCCAGTACATACCAGAGGCACGACCAACTTACTAATCCCGAAATTCAACTACGAGCTTTTTAACTGCAACAACTTTAATATACGCTATTGGAGCTGGAATTACCGCGGCTGCTGGCACCAGACTTGCCCTCCAA
+
CDDDDIIIIIIIIHIIIHIIIIIIIHIIIIIIIIIIIIIHHHHEHIIIIEHIIGIIHIIIHHGHHHIIIIIHIIIIIIIIIIIIIIIHIIIHIIHHIIHIIHIHIIHIHIHIIIIIIIIIIIIIIHIIIIIHHIIIIHIIHIHIIIGIIIIIIIIIIIIIIIIIHIHIIIHHIIIHIIIIIIIIIIIIIIIIHIIIIIIIIIIIIIIIIIIIIIIIIIIIIHIIIIIIIIIIIIHIHIHIIIHHHHIHIIIIHIIIIIIIIIHIIIIIIIIIIIIIIIIIIIIIIIIIIIIHIIIIIIIHHIIIIIIIIIIIIIIIIIIIIIIIIIIIIIIIIIIIIIIIIDDDDD
@HISEQ:969:HM2KJBCX2:2:1102:19577:23351 2:N:0:ACTATGCA
GAAACTCCTAGATCCAACTATCCCTATTAATCATTACGTCAATCCTAGAAACCAACAAAATAGGATCAAACGTCCTATTTCATTATTCCATGCTAATGTATTCAAGCGTGAGCCTGCTTTAAACACTCTAATTTTTTCAAGGTAACAGTCCTAATTCCCATCACACCAAATAAATGACATGAAAGTTCCTCAGAAGGTAGAGATTTATCTCACCAGTGCAGACAATTAAGCCTGACCAATGGGTAAATCCCGAAGTTCAACTACGAGCTTTTTAACTGCAACAACTTTAATATACGCTATTGGAGCTGGAATTACCGCGGCTGCTGGCACCAGACTTGCCCTCCAA
+
DABDDIHIIIIHIHHGHIIIIIHIIIIIIFHIIIIIIIIHIIIFHIGIIIIIGGHFHHIIIIIIIIIHEHFHHHHIIIIHHHHIIIIICHHII?GHHHHIHIHIIIIIIHIIIHIIHHHIHHIIIIIIIIIHHHFHHIHIIIHIIIHHGGHFHHEEIHIHIIIIHIIIHHHHHHIIIHIHIIHHHHHIIIIIIIIHIHHGHHIIIIIIIIIIIIHIIIIIIIIIIIIIIIHHGHII<IIHIHHHHHIHIHIHIIHHHFGIIIIIIIHIIIIIIIIIHIIIIIIIHEHIIHGHIIIIIIIIIIHIIIIHHIIIIIIIIIHIIIHIIIIIIIIIIIIIIIIIHDDDDD
@HISEQ:969:HM2KJBCX2:2:1102:5147:24771 2:N:0:ACTATGCA
GAAACTCCTAGACCCAACTATCCCTATTAATCATTACGTCGATCCTAGAAACCAACAAAATAAGATCAAACGTCCTATTTCATTATTCCATGCTAATGTATCCAAGCGCGAGCCTGCTTTAAACACTCTAATTTTTTCAAAGTAACAGTCCTGATTCCCCGCCACACCAAATAAATGGCATAACGGTTCTTCAGAAGGGAGGAATCAGTGACACCAGTGCATACCAAAGGCACGACCAGCGTACTGATCCCGAAATTCAACTACGAGCTTTTTAACTGCAACAACTTTAATATACGCTATTGGAGCTGGAATTACCGCGGCTGCTGGCACCAGACTTGCCCTCCAA
+
DDDDDIIIIIIIIIIIIIIIIIIIIIIIIIIIIIIIIIIIIIIIIIIIHIIIIIHIHIIIIIIIHIIIIIIIIHHIHIIIIIIIIIIHIIIIIHIHIHIGHHGHHHHHIIIHHIIIIIHIIHIHIIHIIIGIHHIIIIHIHHHIIIIIIIIIIIIIIIIIIIIIIHIIIHIHHHIIIIIIIIIIIIIIIIIIIIIIIIIIIIIIIIIIIIIIIIIIIIHIIIIIIIIIIIIIIIIIIIIIIIHHGIIIIIIHHIIHIIIIIHHIIIIIIIIIHIIIIIIIIIIIHHHIIIIIIIIIIIIIIIIIIIIIIIIIIIIIIIIIIIIIIIIIIIIIIIIIIIIIIDDDDD
@HISEQ:969:HM2KJBCX2:2:1102:5290:25921 2:N:0:ACTATGCA
GAAACTCCTAGACCCAACTATCCCTATTAATCATTACGGCGGTCCTAGAAACCAACAAAATAGGACCGCACGTCCTATTCTATTATTCCATGCTAACGTATTCGAGCAAAGGCCTGCTTTGAACACTCTAATTTTTTCAAAGTAAAAGTCCTGGTCCCCAACACACCCAGTGAAGGGCATGCGGTTCTCCAGAAGAGAAGGCCCGGCCGGACAAGTGCACGCGGTGAGGCGGACCTGCCAGCCAGGCCAAAGGTTCAACTACGAGCTTTTTAACTGCAACAACTTTAATATACGCTATTGGAGCTGGAATTACCGCGGCTGCTGGCACCAGACTTGCCCTCCAA
+
DDDDDIIHIIIIIIIIIIHIIIIIIHIIIIIIIIIIIHIIIIIIIIIIIIHIIIIIIIIIIIHHIIHIIIGHIIIIIHHIIIIIIIIIIIIGHEHIIIIIIIIIIIHIHHIHIGIIIIIIIIIIIIIIIIIIIHIIIIIIIIIIIIIIIIIIIIIIIHIIIHHHHIIIIIIIIIIHIIIIIIIIIIIIIIIIIIIIIIIIIGIIIIIIIIIIIIIIIIIIIIIIIIIIIIIIIIIIIHIIIIHIIIIHIIIIIIIIIIIIIIIIIIIIIIIIIIIIIIIIIIIIIIIIIIIIIIIIIIIIIIIIIIIIIIIIIIIIIIIIIIIIIIIIIIIIIIIIIIIDDDDD
@HISEQ:969:HM2KJBCX2:2:1102:13202:25417 2:N:0:ACTATGCA
GAAACTCCTAGACCCAACTATCCCTATTAATCATTACGTCAATCCTAGAAACCAACAAAATAGGATCAAACGTCCTATTTCATTATTCCATGCTAATGTATTCAAGCGTTAGCCTGCTTTAAACACTCTAATTTTTTCAAAGTAACAGTCCTGTTTCCCTGCAACACCAAATTAATGACATTACAGTTCTTCAAGAAGGAGGAACCAGTAAAGCCAGTACATACCAGAGGCACGACCAACCTACTAATCCCGAAATTCAACTACGAGCTTTTTAACTGCAACAACTTTAATATACGCTATTGGAGCTGGAATTACCGCGGCTGCTGGCACCAGACTCGCCCTCCAA
+
DDADDIIIIIIGHHHIIIIIIIIIIHIIIIIIIHIIIIIIIIIIIIIHEHGHHIIHHHHHIHCHEHHHIIHHHHCHGIIIHIHIIHHEHIIGGHHIIIIIIHGIHHGIIIHHHIIIHIHIIIIIIIIIIIIIIIIIHIEHIIIIIIIIIIIHIIHIIHIHHIIIIIIIIIIHHHHIIIIIIIIIIIIIIIIIIIIIIIIIIIIHIIIIIIHHIIIIIIIIIIIIIIIIHIIIIIIIIHGIGHGGHIHHIIIIIIIHHIIIIIHIIIIIIIIIIIHIIIIIIIIIIIIIIIIIIIIIIIIIIIIIIIIIIIIIIIIIIIIIIIIIIIIIIIIIIIHF/IIIIDDDDD
@HISEQ:969:HM2KJBCX2:2:1102:19216:25807 2:N:0:ACTATGCA
GAAACTCCTAGACCCAACTATCCCTATTAATCATTACGTCGATCCTAGAAACCAACAAAATAGAATCAAACGTCCTATTTCATTATTCCATGCTAATGTATTCAAGCGCGAGCTTGCTTTAAACACTCTAATTTTTTCAAAGTAACAGTCCTGATTTCCCGCGACACCAAATTAATGACATCGTGGTTCGTCAGAAGGGAGAAACCAATAATACTAGTACGTACAAAGTACGACCGACATATTAGTCCCGAAATTCAACTACGAGCTTTTTAACTGCAACAACTTTAATATACGCTATTGGAGCTGGAATTACCGCGGCTGCTGGCACCAGACTTGCCCTCC
+
@0<DBHHCEEGG1CGHG0F1<FH1F?1@CEHGHIIHH@EEC/<GGH?<C1CHH@HHHH@E1<<1<1CCFGH=<<@EC@HEC@GGG@FHHHG?GGEHHHH@F@@HHCDCC@BCCCH@GGHG?B1CHCCGHCF@EHIIIHIHHHFGDH11CEHCBIIHEEDHCD.G<@CGEH?@HIHIHHHIHDHHE7DHFEHHHGEC2CCHFGE;HFFGCA<<@AFHHFHHHE;HIIIHHGIHHDH?HGC<<HHHGGIGHEIIIHHEFHHGHIIIIHEHD1F<<HHHCEHCCHHGCHGFHIHGHGFIHIHHHGCIHIIIHHHCIHH?HHHGHIHHHIIIHHIHIIHGIDDADD
@HISEQ:969:HM2KJBCX2:2:1102:19784:26158 2:N:0:ACTATGCA
GAAACTCCTAGACCCAACTATCCCTATTAATCATTACATCGATCCTAGAAACCAACAAAATAGAATCGGATGTCCTATTTCATTATTCCATGCTAATGTATTCAAGCGTGAGCCTGCTTTAAACACTCTAATTTTTTCAAGGTAACAGTCCTAATTCCCCGTGACACCAAATTAATGGCATTACGGTTCTTTAGAAGGTGAGAAATCAATAATATCAGTACATACCAACGGCATGACCGAAACATTGATCCCGAAATTCAACTACGAGCTTTTTAACTGCAACAACTTTAATATACGCTATTGGAGCTGGAATTACCGCGGCTGCTGGCACCAGACTTGCCCTCCAA
+
DDDDDIIIIIIIIIIIIIIIIIIIIIIIIIIIIIIIIIIIIIIIIIIIGIIIIIIIHIIIHIGEGHIHIGIHIIIIIIIIIIIIIHHHIII?HIIIIIIIIIHIIHIIIIIIIIIIHIIIIIIIIIIIIIIIIIIHHHIIIIIIIIIIIIIIIIIIIIIHIIIIIIHIIIIIIIIIIIIIIIIIIIIIIIIIIIIIIIIIIIIIIIIIIIIIIIHIIIIIIIIIIIIIIIIIIIIIIIIIIIIIIHIIIIIIIIIIIIIIIIIIIIIIIIIIIIIIIIIIIIIIIIIIIIIIIIIIIIIIIIIIIIIIIIIIIIIIIIIIIIIIIIIIIIIIIIIIIIIIIIDDDDD
@HISEQ:969:HM2KJBCX2:2:1102:8999:26310 2:N:0:ACTATGCA
GAAACTCCTAGACCCAACTATCCCTATTAATCATTACGTCAATCCTAGAAACCAACAAAATAGGATCAAACGTCTTATTTCATTATTGCATTCTAATGTATTCAAGCGTTAGCCTGCTTTAAACACTCTAATTTTTTCAAAGTAACAGTCCTGTTTCCCTGCAACACCAAATTAATGACATTACAGTTCTTCAAGAAGGAGGAACCAGTAAAGCCAGTACATACCAGAGGCACGACCAACCTACTAATCCCGAAATTCAACTACGAGCTTTTTAACTGCAACAACTTTAATATACGCTATTGGAGCTGGAATTACCGCGGCTGCTGGCACCAGACTTGCCCTCCAA
+
DDD0@F1<F1F?1<<1<0DCE1<<CC@EHHFHF1DFH1FHHEFFFHHICCEEFH@@E?E1<@11<<CGEC1<D111C1CC11<FFEH11111<1<CFEHG@F@HHHCIHHEDHIHGGEHFEH9IIIIIIHHHCCHHDHHGF8HFCHEHFHHHHHHEIFHF9I8IIIH8FHHGHFGFGFIIIGIHH?IHDF0IHHGFHHFF@FHEIFHGFHCIFHGHDCHHHFIHGHHEFGGGHCHDECCFFHHF<@</HC@FIIHIGHGHEGCEHHHIHIIIIHEGHHHGHGIHHFIIIIHEIIHHHFGFHIHHIIHHEHHIHIIIIHHHHHHIHHIHEHEFHEIHHE<HHDDBDD
@HISEQ:969:HM2KJBCX2:2:1102:6753:26591 2:N:0:ACTATGCA
GAAACTCCTAGACCCAACTATCCCTATTAATCATTACGTCAATCCTAGAAACCAACAAAATAGGATCAAACGTCCTATTTCATTATTCCATGCTATGTATTCAAGCGTTAGCCTGCTTTAAACACTCTAATTTTTTCAAAGTAACAGTCCTGTTTCCCTGCAACACCAAATTAATGACATTACAGTTCTTCAAGAAGGAGGAACCAGTAAAGCCAGTGCATACCAGAGGCACGACCAACCTACTAATCCCGAAATTCAACTACGAGCTTTTTAACTGCAACAACTTTAATATACGCTATTGGAGCTGGAATTACCGCGGCTGCTGGCACCAGACTTGCCCTCCAA
+
DDCDDIIIHIIHHIIIIIHIIIIIHIIIIIHIIIIIHGIIIIIHIGIHHIIIIIIIHIIIIIIHIIHHHIIHHGIIIIHHIIIIIIHHCHIIGHIIIIIHIIIIIIIIIIIIIIIIIIIIIIIIIIHIIIHIIHHIIIIIIIIIIIIIIIIIIIIIIIIIIIIIIIIIIHGGHHIHIIIIIIIIIIIIIHIIIIIIHIIIIIIIIIIIIIHIIIIIIIIIIIIIIIIIIIIIIIIIIIIIIHHIIHHIIIIIIIHHIIIIIIIIIIIIIIIIIIIIIIIIIIIIIHIIIIIIIIIHGGDDIIIIIIIIIIIIIIIIIIIIIIIIIIIIIIIIIIIIIIIIDDDDD
@HISEQ:969:HM2KJBCX2:2:1102:14459:27684 2:N:0:ACTATGCA
GAAACTCCTAGACCCAACTATCCCTATTAATCATTACGTCGATCCTAGAAACCAACAAAATAGAATCAAACGTCCTATTTCGTTATTCCATGCTAATGTATTCAAGCGTGAGCCTGCTTTAAACACTCTAATTTTTTCAAAGTAACAGTCCTGATTCCCCATGACACCAAATTAATGACATCATGGTTCGTCAGAAGGTAGGAATCAATAATACCAGTTCGTACAATAGCACGACCAATAAATTGATCCCGAAACTCAACTACGAGCTTTTTAACTGCAACAACTTTAATATACGCTATTGGAGCTGGAATTACCGCGGCTGCTGGCACCAGACTTGCCCTCCAA
+
DDDDDIIIIIIIHIIIIIIHIGHIHIIIIIIHIIIIIIIIGIIIHHCHHIIHIIIIGHIHHHCHHIIIIHHGHIFIHIHIIIIHIIIFECEFEFFIHIIIIIIIIHHIIHHHGIIIIIIIIHHHFIIIIIHIIIIIHCIHIIIHIIGIIIIIIIIIIIIIIIIIIIIHIIIIIIIIIIIIIIIIHIIIIIIIIIIIIIIIIIIIIIIIIIIIHIIIIIIIIIIIIIIIIIIIIIIIIIIIIIIIHHIIHIIIIG1IIIIIIIIIIIIIIIIIIIIIIIIIIIIIIIIIIIIIIIIIIIIIIIIIIIIIIIIIIIIIIIIIIIIIIIIIIIIIIIIIIIIIDDDDD
@HISEQ:969:HM2KJBCX2:2:1102:4416:28245 2:N:0:ACTATGCA
GAAACTCCTAGACCCAACTATCCCTATTAATCATTACGGTGGTCCTAGAAACCAACAAAATAGAACCACAACGTCCTATTCTATTATTCCATGCTAATGTATTCAAGCAATAGCCCGCTTTAAACACTCTAATTTTTTCAAGGTAATGGTCCTGGCTCCCCAACACACCCAATAAAGGACATGCTGGCTCACCAGAAGGAAGACCCGACAGCAGACAGTACTCGCCAAAGACGGACCGCCCGGCCAGGCCTAAAATTCAACTACGAGCTTTTTAACTGCAACAACTTTAATATACGCTATTGGAGCTGGAATTACCGCGGCTGCTGGCACCAGACTTGCCCTCC
+
D0D@0G1GEHII1CE@@@E1C1DE1DF@HH1DC1<<1EHGH=EH?<@EHG1<1<<<CCE1DHC@G?1C?HH0C<1<01<1DF1<@?@1111111GE@1%FF@<@@EHGEHH<4=<DGFHHHIHFF<?DCHHHHHEGEG?IHHHA?HDIIHGHHEFHHDHGHGHHIIIICHGH@@F@C;HHHHEEHGHIIHHHHF:IHFIIIHHHHIIIIIIHIGHGGIHHIGGIIIHHHHFBIIIHCBFHDFEIFHHHHCIIHHHIHHHGCHEHEFHIHHHIIHHHGHFHHIIHIHFG?HHEHEIGIIHHHIGIIIIIIIIIIIIIIIHHGHIIHIIGIHHFHHEIHHHBDACD
@HISEQ:969:HM2KJBCX2:2:1102:21239:27926 2:N:0:ACTATGCA
GAAACTCCTAGACCCAACTATCCCTATTAATCATTACGTCAATCCTAGAAACCAACAAAATAGGATCGAACGTCCTATTTCATTATTCCATGCTAATGTATTCAAGCGTTAGCCTGCTTTAAACACTCTAATTTTTTCAAAGTAACAGTCCTGTTCCCCTGCAACACCAAATTAATGACATTACAGTTCTTCAGAAAGGAGGAATCAGCGAAGCCAGTGCATACCAGTGGCACGACCAACCTGCTGACCCCGAAATTCAACTACGAGCTTTTTAACTGCAACAACTTTAATATACGCTATTGGAGCTGGAATTACCGCGGCTGCTGGCACCAGACTTGCCCTCCAA
+
DCBDAHEEHHHIHEEHHHCECCHHGHGEHH?<C@1C@EF1DEG1FEHHHHFEHIIFEHHFHHHHHFEHHFFH<1C0D11@1DF?G?C1@GC@??GHH@CG@<CGHHHG?EHHF@HEGHHHGHIHIIEDGHHIHFGEHIIHGHHGCBFHEIHG@EHIIHIIIHHHIHHFGFHHHHHGHHHHHIIHGHIIIIIIIIIIIIIHHIIHHIIIIIIIIIIHIIIHIIIIIIIIIIIIIIHIIHHIHHIHGHHIHIIHEGHIIIIIIIHIIHIIIIIHHCFIIIIIIIHEIIIIIGHHIIIIIIIIIIIHIIHIIIIHIIIIIIIIIHIIIIIGHIIIHGIIIIIIIDDDDD
@HISEQ:969:HM2KJBCX2:2:1102:18847:28050 2:N:0:ACTATGCA
GAAACTCCTAGACCCAACTATCCCTATTAATCATTACGTCAATCCTAGAAACCAACAAAATAGGATCGAACGTCCTATTTCATTATTCCATGCTAATGTATTCAAGCGTTAGCTTGCTTTAAACACTCTAATTTTTTCAAAGTAACAGTCCAAATTCCCCGCAACACCAAATTAATGGCATTACGGCTCATCAGGAAGGAGGAATCAGTGAGACCAGTACATACCAGAGGCATGACCAACCTACTAACCCCGAAATTCAACTACGAGCTTTTTAACTGCAACAACTTTAATATACGCTATTGGAGCTGGAATTACCGCGGCTGCTGGCACCAGACTTGCCCTCCAA
+
DCDDDIGIIIHHHICHHHHHIHHIIIIIHIIIIIIIIHEHHIHGHHHIIIIIIHHIIIIHHIIIIHHHDHHHIFEHHIIHIIIIHHHFHFHIGI?FHGGHHIIIHHHIIHIIHHHHEHHHIIHIHHHIIIIHHHIHHIHIIHHHFHHHIIIHGGHHIIIIIIIHHFHEIIIIHIHFHHIIIIIIIHIIHHHHIHIIIIIHIHIHHIHIGIIIHIIIIIIHHIIGIIIHIGIIIIIIIIIHHFGCIIHHIIIIIIIHIIIIIIIIIIHIIIIIHIIHIIIIIIIIHFIHHIIIIIIIIIIIIIIIIIIIIIHHIIIIIIIIIIHIIIIIIIIIHHIIIIIIIDDDDD
@HISEQ:969:HM2KJBCX2:2:1102:20434:27925 2:N:0:ACTATGCA
GAAACTCCTAGACCCAACTATCCCTATTAATCATTACGGTGATCCTAGAAACCAACAAAATAGAACCATGCCGTCCTATTTTATTATTCCATGCTAATCTATTCAAGCACTAGCTTGCTTTAAGCACTCTAATTTTTTCAAGGTAATAGCTCTGCTTCCCCAACGCACCAAATTAATGACATGAAGGTTATTCAGAAGGTAAGAATCCATCAAATCAGTACGAACAGTGAAGCCCGACCGATAGACAGATTCCGAAATTCAACTACGAGCTTTTTAACTGCAACAACTTTAATATACGCTATTGGAGCTGGAATTACCGCGGCTGCTGGCACCAGACTTGCCCTCCAA
+
DDDDDIIIIIIIIHIIIIIIIIIIIIIIIIHIIHIIIIIIIIIIIIIIIIIIIIIIIHIIIIIIIIIIIIGHHGHHHIIIHIHHIIIIHIIHHHIIIIIHIIHIIIHIHIIIHHIIIIIIIIIHEHHIGIIIIHIIIIIIIIIIIIIIIIIGHHHHIIHIHHIHHHHHIIIIEIIHIIIHIHHHIHHIIHIIHIIIHHHHIIIIHIIIIIIIIIIIIIHIIIIIIIIIIIIIIIIIIIGIIIIIIHGIIIIIIIIIIIIIIIIIIIIIIIIIIIIIIIIIIIIIIIIIIIIIIIIIIIIIIIIIIIIIIIIIIIIIIIIIIIIIIIIIIIIIIIIIIIIIIIIDDDDD
@HISEQ:969:HM2KJBCX2:2:1102:13630:28552 2:N:0:ACTATGCA
GAAACTCCTAGACCCAACTATCCCTATTAATCATTACATCGATCCTAGAAACCAACAAAATAGAATCGGATGTCCTATTTCATTATTCCATGCTAATGTATTCAAGCGTGAGCCTGCTTTAAACACTCTAATTTTTTCAAGGTAACAGTCCTAATTCCCCGTGACACCAAATTAATGGCATTACGGTTCTTTAGAAGGTGAGAAATCAATAATATCAGTACATACCAACGGCATGACCGAAACATTGATCCCGAAATTCAACTACGAGCTTTTTAACTGCAACAACTTTAATATACGCTATTGGAGCTGGAATTACCGCGGCTGCTGGCACCAGACTTGCCCTCCAA
+
DDDDDIIIHIIHHIIIIIIIIIIIIIIIIIIIHHIIIIIIIIIIIGIIIIIIIIIIIIIIIIHHIIIIIIIIIIIIHIIIIIIIHIIIIIIIIIIIIIIIIIIIIIIIIIIIIIIIHIIIIHHIIIIIHIIIIIIHIIIIIIIIIIIIIIIIIIIIIIIIIIIIIIIIIIIIIIIIIIIIIIIIIIIIIIIIIIIIIIIIIIIIIIIIIIIIIIIIIIIIIIIIIIIIIIIIIIIIIIIIIIIIIHIIIIIIIIIIIIIIIIIIIIIIIIIIIIIIIIIIIIIIIIIIIIIIIIIIIIIIIIIIIIIIIIIIIIIIIIIIIIIIIIIIIIIIIIIIIIIIIIDDDDD
@HISEQ:969:HM2KJBCX2:2:1102:2818:28465 2:N:0:ACTATGCA
GAAACTCCTAGACCCAACTATCCCTATTAATCATTACGTTGATCCTAGAAACCAACAAAATAGGTTCGAACGTCCTATTTCATTATTCCATGCTAATGTATTCAAGCTAAAGCCTGCTTTAAACACTCTAATTTTTTCAAAGTAACAGTCCTAACTCCCCATAACACCAAATTAATGACATCATGGTTCGTCAGAAAGGAGAGACCAATGATGCCAGTACGTACCGAAGGCACGACCGACATATTGATCCCGAAATTCAACTACGAGCTTTTTAACTGCAACAACTTTAATATACGCTATTGGAGCTGGAATTACCGCGGCTGCTGGCACCAGACTTGCCCTCCAA
+
DDCDDIIGIIIHIHEHIIHIHIEHHHIHGFHIIHHIHHHHHFHEHIGHHHHIHIIIIHIGHIC?<CH<GEHDH?EHGHHHHIHIIIIEFEHF?CGHIIIHIIHIIIIIIHIIIFHHIGIIIIIHIIIIHFIHHHHHIIIIHIIIIIIIIIIIIHIIIIHHHIIIIIIIIIIHIIIIIHIIHIIII;IIIIHIIIIIIIGIIIIIIIIIIIIIGHIIIIIIIIIIIGIIIIIIIIIIIIIIIGGHFIHIIIIIIIHIIIIIIIHIIIIIIIIIIIHIIIIIIIIIIIIIIIIIIIIIIIIIIIIIIIIIIIIIIIIIIIIIIIIIIIIIIIIIIIIIIIIIIDDDDD
@HISEQ:969:HM2KJBCX2:2:1102:7847:28928 2:N:0:ACTATGCA
GAAACTCCTAGACCCAACTATCCCTATTAATCATTACGTCAATCCTAGAAACCAACAAAATAGGATCGAACGTCCTATTTCATTATTCCATGCTAATGTATTCAAGCGTTAGCTTGCTTTAAACACTCTAATTTTTTCAAAGTAACAGTCCAAATTCCCCGCAACACCAAATTAATGGCATTACGGATCATCAGGAAGGAGGAATCAGTGAGACCAGTACATACCAGAGGCATGACCAATCTACTAACCCCGAAATTCAACTACGAGCTTTTTAACTGCAACAACTTTAATATACGCTATTGGAGCTGGAATTACCGCGGCTGCTGGCACCAGACTTGCCCTCCAA
+
DDDDDHIIIIIIIIIIIIIHHIIIIIIIIIIIIIIIIHIHIIIGHIEHIIHIIIIIIIIIIIEHHFHHIIIIIIHHIIIIIIIIIIIHIIIEEHIIIIIIIIIIIHIFHHHIIIIIIIIIHHIIIGHEHHIIIIIIHIHIIIHIHGHHHHHIIIHIHIHIIIIHHHGHIIIIIIIIIIIIIIIIIIIIIIIIIIIIIIIIIIIIIGHIIIIIIIIIIIIIIIIIIGIHHIIHHIIHFIHHHHEGFIIIIIIIIIHIIIIIIIHIIIIIIIIIIHHIIIGIIIIIIIIIIIHIIIIIHIIIHIIIIIIIIIIIIIIIIIIIIHIHIIIIIIIIIIIHHIIIIDDDDD
@HISEQ:969:HM2KJBCX2:2:1102:11817:29024 2:N:0:ACTATGCA
GAAACTCCTAGACCCAACTATCCCTATTAATCATTACGTCGATCCTAGAAACCAACAAAATAGGTTCGATCGTCCTATTTCGTTATTCCATGCTAATGTATTCAAGCGCGAGCCTGCTTTAAGCACTCTAATTTTTTCAAAGTAACAGTCCTGTTTCCCCGCAACAACAAATTAATGCCATCACGGTTCTACAAGAAGGAGGGACCAGTGAGGCCAGTGCATACCAGTGGCACGACCAACCTACTGGCCCCGAAATTCAACTACGAGCTTTTTAACTGCAACAACTTTAATATACGCTATTGGAGCTGGAATTACCGCGGCTGCTGGCACCAGACTTGCCCTCCAA
+
DDDDDIIIIIIIIIIIIIIIHIHIIIIIIIIIIIIIIIHIHIIIIIIIIHHIIIIIIIIIIIIHHIIIIIHIIIIIIIHHHHHIIIIIIIIIIIIIIHIIHGHHIIIIHIIIIIIIIIIIIIIIIIIIIIIIIIIHIIIIIIIIIIIIIHIIIIIIIIIIIIIIIIIIIIIHIIIIIIIIIIIIIIIIIIIIIIIIIIIIIIIIIIHIIIIIIIIIIIIIIIIIIIIIIIIIIIIIIIIIIIIIIIIIIIIIIIIIIIIHIIIIIIIIIIIIIIIIIIIIIIIIIIIIIIIHHHIIIIIIIIIIIIIIIIIIIIIIIHIIIIIIIIIIIIIIIIIIIIIIIDDDDD
@HISEQ:969:HM2KJBCX2:2:1102:21102:28769 2:N:0:ACTATGCA
GAAACTCCTAGACCCAACTATCCCTATTAATCATTACGTCAATCCTAGAAACCAACAAAATAGGATCGAACGTCATATTTCATTATTCCATGCTAATGTATTCAAGCGTTAGCCTGCTTTAAACACTCTAATTTTTTCAAAGTAACAGTCCTGTTTCCCTGCAACACCAAATTAATGACATTACAGTTCTTCAAGAAGGAGGAATCAGTAAAGCCAGTACATACCATTGGCACGACCAACCTACTGACCCCGAAATTCAACTACGAGCTTTTTAACTGCAACAACTTTAATATACGCTATTGGAGCTGGAATTACCGCGGCTGCTGGCACCAGACTTGCCCTCCAA
+
BBBDD?@E1DGH?1DEHGH?111<@FEGEH@1<11<DG<1<C1<@ECGCFHEECF=C?EHFHCHHC10@@@H1101<<1<1<1<<1111C11<1<CCGHGHHGGHEHFE?FC1A<CH@@B<GHHEFCFCFEDFG??CFCHAIFIHEHHGF?EDHH@D7EFIIHHE@HG?HHIHHEHHHHGHIIHHHI:EHEF<FEHIHFHHHIHEFHGEGHFEFHIHFHIIGHHEEGIHHG?DD0FA@CIGHGCAGFFCHHH@CGHGIHIHHCIIIHHFIIIHEDHIIIIIH@EHFIIHHIHGIIIHIIHIHG?HHIIIIIIIIIIHIHIIIGIGIHGIIIIIHHHEIHHIBADDD
@HISEQ:969:HM2KJBCX2:2:1102:5296:30111 2:N:0:ACTATGCA
GAAACTCCTAGACCCAACTATCCCTATTAATCATTACGGTGATCCTAGAAACCAACAAAATAGAAACGACGTCCTATTCCATTATTCCATGCACGAATATCCAAGCGTGTAAAGCCAGCTTTGAGCACTCTAATTTTTTCAAAGTAAACCTGGCGGCGCCCCAGGACACTCGGTTAAGAGCACCCTGACGCCTCCGCCACACCATTCACGGGCGAATGGGACAGTCGCGCCAAACAGCGGACCGTCCCCTACCCGCCGAGATCCAACTACGAGCTTTTTAACCGCAACAACTTTAATATACGCTATTGGAGCTGGAATTACCGCGGCTGCTGGCACCAGACTTGCCCTCCAA
+
DDDDDIIIIIIIIIIIIIIIIIIIIIIIHHIIIIIIIIIIIIIIIIIIHIIIIIIIIIIIIIHHIIIEHIHHHIGIIIIIIIIIIHIIHFHIHIEHGHIHHGIHIIIIIIIIIHIH1IHIHIIIIIIIIIIIIIIHIIHIIHHIIHHHIIIIIIIIIIHIIIIIIIIHIHIIIIIIHHHHHIIIIIHFIHIIIIIIIIIHHIIIHFGDIIIIIIIIHIIIIIIIHHIIIIIIIIIIIIIIIIIIHIIIIIHIIIIIIIIIIIIIIIIIHIIIIIIIIIIIIIIIIIIIIIIIIIIIIIIIIIIIIIIIIIIIIIIIIIIIIIIIIIIIIIIIIIIIIIIIIIIIIIIDDDDD
@HISEQ:969:HM2KJBCX2:2:1102:19260:30059 2:N:0:ACTATGCA
GAAACTCCTAGACCCAACTATCCCTATTAATCATTACATCGATCCTAGAAACCAACAAAATAGAATCGGATGTCCTATTTCATTATTCCATGCTAATGTATTCAAGCGTAAGCTTGCTTTAAACACTCTAATTTTTTCAAGGTAACAGTCCTAATTCCCCATAACATCAAATAAATGACATTATGGTTCTTTAGAAGGTGAGAACCAATAAAACCAGTACATACCAAGGCATGACCGATTCCTTGATCCCGAAATTCAACTACGAGCTTTTTAACTGCAACAACTTTAATATACGCTATTGGAGCTGGAATTACCGCGGCTGCTGGCACCAGACTTGCCCTCCAA
+
BDDDDHIIIHHIFHHHHHHHEHEHHIIIIIHHHIHHHHHIIIIHHIHHHHFHHFHIIHFHEHCHIHHGIIIIHE?FHHII?HHEHIIFHIEHEHHIIIIIGHIHEHHEHHHFGEHHFHHIHCH?HHECHHCHHHIIIHEIHHHHGGHHHF?HHF=HCHGHGHGHFHHHIHHIIIIHHIHHHFEG?IIIIIIIIIIIIHHHHGHHEHIIIIIHHHEHHIIIHIIGIIIIIIHIHHIIGHHIIHHGHHHIHHGHIIIHHHEGIIIHIHHHIHGIHHHECHIHCHHHIIIHGIIHIIIIIIIHIHHIHIHCIIHIHGGIIIIHIIHIHIIIIIIIIIIHEHHIDDBDB
@HISEQ:969:HM2KJBCX2:2:1102:2030:30714 2:N:0:ACTATGCA
GAAACTCCTAGACCCAACTATCCCTATTAATCATTACGGTGGTCCTAGAAACCAACAAAATAGAACCACAACGTCCTATTCTATTATTCCATGCTAATCTATTCAAGCAATAGCCCGCTTTAAACACTCTAATTTTTTCAAGGTAATGGTCCTGGCTCCCCAACACACCCAATAAAGGACATACTGGTTCACCAGAAGGAAGACCCGACAGCAGACAGTACTCGCCAAAGACGGACCGCCCGGCCAGGCCTAAAATTCAACTACGAGCTTTTTAACTGCAACAACTTTAATATACGCTATTGGAGCTGGAATTACCGCGGCTGCTGGCACCAGACTTGCCCTCCAA
+
DDDDDIIIIIIIIIIIIIIIIIIIIIIIIIIIIIIIIIHIIIIIIIIIIIIIIIIIIIIIIIIIIIIIIIIIIHIHHIHHIIHIIIIIIIIIIIIHIIIIIIIIIIIIIIIIIIIIIIHIIIIIHHIIIIIIIIIIIIIIIIIIIIIIHIIIIHIIIIIIIIIIHHHIIIIIIIIIIIIIIIIIIIIIHIIIIIIIIIIIIIIIIIIIIIIIIIIIIIIIIIIIIIIIIIIIIIIIIIIIIIIHHIIIIHIIIIIIIIIIIIIIIIIIIIIIIIHIIIIIIIIIIIIIIIIIIIIIIIIIIIIIIIIIIIIIIIIIIIIIIIIIIIIIIIIIIIIIIIIIIDDDDD
@HISEQ:969:HM2KJBCX2:2:1102:12816:29508 2:N:0:ACTATGCA
GAAACTCCTAGACCCAACTATCCCTATTAATCATTACGGCGACTCTAGAAACCAACAAAATAGAACCACACGTCCTATTTTATTATTCCATGCTAATGTATTCGGGCATAAGCCTGCTTTGAACACTCTAATTTTCTCAAGGTAAAAGTCCTGGTTCCCCAATGCACACCAATAAAGGGCACACCGGCTCACCAAGAGGTAAGACCCAGACGGACAGTACATGCCGTTAAGCAGACCACCCAGCCAGGCCTGAAGTTCAACTACGAGCTTTTTAACTGCAACAACTTTAATATACGCTATTGGAGCTGGAATTACCGCGGCTGCTGGCACCAGACTTGCCCTCCAA
+
@0<D<1<FHI?1<111DH?<DH?1<DC?GHE1DGCCEC0?//<CGEHHHH@@<1D@C?H?<C1<FGGCCCEH1100<CE1D1<FC11111<D11<@F?7@DDGEFCFCFH@C?HHGGFB<EFFHFEB<AABAABCF<1:<6E@HEGB87<CCAA-@6<EHGE@HHFD9.D..HC?G@C.8<-</C<D<//D0>?CHGD/>HHEC0<0EIFEEG<HCED<CCC/<HF1HEGFFCEC/EG00EECD1GE<1/<1CEGEG1C<1GE=GEHG@1?CHCGF<HH?HHGD11F1G1HHHGCHFEHEHCFHHG1HIHHE<EC///HIFHHCHHG1GHG?HHHCC=HIHDD?DB
@HISEQ:969:HM2KJBCX2:2:1102:16901:30481 2:N:0:ACTATGCA
GAAACTCCTAGACCCAACTATCCCTATTAATCATTACGTCAATCCTAGAAACCAACAAAATAGGATCAACGTCCTATTTCATTATTCCATGCTAATGTATTCAAGCGCGAGCCTGCTTTAAACACTCTAATTTTTTCAAAGTAACAGTCCTGATTCCCCACCACACCAAATTAATGACATGATGGTTCGTCAGAAGGTAGAAATCAGTAACACCAGTACGTACCGAAGGCACGACCAGCGTACTAATCCCGAAATTCAACTACGAGCTTTTTAACTGCAACAACTTTAATATACGCTATTGGAGCTGGAATTACCGCGGCTGCTGGCACCAGACTTGCCCTCCAA
+
DADDDHHIIIHIIIIIIIHIIIIIIIIIIIIIIIHIIIIIIIHIIHIIIIIIIIHIHCGHIIHEHHHIIHIGGHHIIIIIIIIIIIIIIIHHHHEIIIIHIGHIIIIIGHHHIIIIIIIIIGIIIIIHIIIIIIIIIIIHIIHIIHIIIIIIHIIIIIIIIIHIIIIIIIIIIIIIIIIIIIIIIHHHIIIIIIIIIIIIIIIHIIIIHIIIIIIIIHIIIIIIIIIIIIIIIIIIIIIIIIIHIIIIIIIIIIIIIIIIIIIIIIIIIIIIIIIIIIIIIIIIIIIIIIIIHIIIIIIIIIIIIIIIIIIIIIIIIIIIIIIIIIIIIIIIIIIIIIIIDDDDD
@HISEQ:969:HM2KJBCX2:2:1102:2144:32050 2:N:0:ACTATGCA
GAAACTCCTAGACCCAACTATCCCTATTAATCATTACGGTGATCCTAGAAACCAACAAAATAGAACCATGCCGTCCTATTCTATTATTCCATGCTAATGTATTCGAGCAAAAATGCCTGCTTTAAACACTCTAATTTTTTCAAGGTAAAGGTCCTGGATCCGCAAGACACCCAATTAAGGACATCAAGTTTCTCCAGAAGGTGAGAAATCAACAGCGACAGTTCATATCCCTTAAGGCATGACCATCACGTCAATCCCGAAATTCAACTACGAGCTTTTTAACTGCAACAACTTTAATATACGCTATTGGAGCTGGAATTACCGCGGCTGCTGGCACCAGACTTGCCCTCCAA
+
ADCDDIIIIIIIIIIIIIIIIIIIIGIIIIHIIIIIIHIIIIIIHHHIFHIIIIIIIIHGIIFHHIIIIEHHHEDHIIIIGIIIIIIIHIIIIHIHCEHIIIHIIIHIIHHHHIIHIGHIIIIIIIIIIIIIIGIIIIHHIIIIIIIIIHHHIIIHHIHIIIIIIIIHIIIIIIIIIIIIIIIIIIHHIHHHHIIIIIIIIIIIHIIIIIIIIIIIIIIIIIIIIIIIIIIIIIIIIIIIIIIIIIIIIIHHIIIIIIIIIIIIIIIIIIIIIIIIIIIIIIIIIIIIIIIIIHIIIIIIIIIIIIIIIIIIIIIHIIIIIIIIIIIIIIIIIIIIIIIIIIIIIIIIDDDDD
@HISEQ:969:HM2KJBCX2:2:1102:2456:32722 2:N:0:ACTATGCA
GAAACTCCTAGACCCAACTATCCCTATTAATCATTACGGTGATCCTAGAAACCAACAAAATAGAACCATGCCGTCCTATTCTATTATTCCATGCTAATGTATTCGAGCAAAAATGCCTGCTTTAAACACTCTAATTTTTTCAAGGTAAAGGTCCTGGATCCGCAAGACACCCAATAAAGGACATCAAGTTTCTCCAGAAGGTGAGAAATCAACAGTAACAGTTCATACCCCTTAAGGCATGACCATCACGTCAATCCCGAAATTCAACTACGAGCTTTTTAACTGCAACAACTTTAATATACGCTATTGGAGCTGGAATTACCGCGGCTGCTGGCACCAGACTTGCCCTCCAA
+
DDDDDIIIIIIIIIIIIHIIIIIIIIIIII?HHGIIIICFEHHH?EHHIIIIIIIIGHIHIIFGHIIIIHFHDH?EHHH?CCHHHIIHIGHIGHHHHIICEFHCHIIIIIIIHHHIIHHHHIHHHIHHHGIIIIIIIHHGEIIIIIIHIIIIIHHIIHHIIIHIIHHHHGHIIIIHIIIIIIIIIIIIIIIIIHIIIIIHIIIIIIIIIIIIIHIIIHIIIIHIIHHIIIHIIIIIGGIIIIGIIIIHIIHHIHIIIIIIIIIIIIIIIIIIIIIIIIIIIIIIIIIIIGIIIIIIIHHHHIIIIIIIIIIIIIIIIIIIIIIIIIIIIIIIIGIIIIIIIIIIIIIIBDDDD
@HISEQ:969:HM2KJBCX2:2:1102:10249:32883 2:N:0:ACTATGCA
GAAACTCCTAGACCCAACTATCCCTATTAATCATTACGTGATCCTAAAACCAACAAAATAGAACCATCGTCCTATTTTATTATTCCATGCTAATGTATTCAAGCAAAAATGCCCGCTTTAAACACTCTAATTTTTTCAAAGTAAAGGTCCTGATTCATCGAAACACCCAAGAGCATCCCGAATCACCAGAAGGTGAGAAATTGGCTACACACCGTTTCATGCCCCTAAAGGCACAATCGATATATCCCAATCCCGAAATTCAACTACGAGCTTTTTAACCGCAACAACACTAATATACGCTATTGGAGCTGGAATTACCGCGGCTGCTAATACCAGACTTGCCCTCCAA
+
DDDDDIIIIIIIIHIIIIIIIIIIIIIIIIHIIIIIIHIIIIIHIIIIIIIIIIIHHHIIIIIIIIIIIHIIIIIIIIIIIIIIIIEHIIIIIHIHHHIIIHHHIIIIFHHGHIIIHHIIIHGHHIIHHIIIIHHIIIIIIIIIIIIIIIIIIIIHIIIIIIIIHIIIIHHHHHIHIIIIIHHIIIHIIIIIIIHHHIIHIIIIIHHIIHHIIIHIIIIIHIIIIIIIIIIIIIIIHIIIIIHIHIHHHIHIIIIIIIGIIIIIGIIIIIHHIIIIIIIIIIHIIIIIIIIIIIIHHIIIIIIIIIIIIIIIIIIIIIIIIIIIIIIIIIIIIIIIIIHIIIIIDDDDD
@HISEQ:969:HM2KJBCX2:2:1102:18455:32942 2:N:0:ACTATGCA
GAAACTCCTAGACCCAACTATCCCTATTATCATTACGGTGATTCAGTAACCAACAAAACAGGACCACCGTCCTATTTTATTATTCCACGCTAATGTATTCAGACGTAAGCCTGCTTTGAACACTCTAATTTTTTCAAGGTAAAGGTCCTGGTTTCCCACCACGCTAAATTAATAACATGATGGTTCCCCAGAAGGTAGAAATTCCACACGCCAGTACAGACTATTGCCCGACCAACGGTAGAACCCCGAAATTCAACTACGAGCTTTTTAACTGCAACAACTTTAATATACGCTATTGGAGCTGGAATTACCGCGGCTACTGGCACCAGACTTGCCCTCCAA
+
0<DDDCHIGHHFEG111<D1DGE?CGHFHH?DGEEHH=D@CGHI111<<C1DC@@HEHG11<<11DG0CC<EEEHC1G<GCGHI1@G10/CEEFHHHHGFFGFGCHHHHHG@?HEFHCHHHHHFFEH@71GGECECHHHHDHHHH8EHHEHFHF3=DGHHG@HHEGDD@<IIIHHHHHFHHHHGHHCFCF@GGHHHHHFGHE@0<<DHEFEIHH9H;HHHCHIIH7<DHHEEEECEDECGBIIIHC=FIIIHGHGGCGCHEEHIGHFFHG@HEGIHHHG<GCGIHEHHIHDIHIFHHHCEHGHIIIHHDHDHHHHHEF<IHHCHHGHFHFH@HGC@F0B@<<
@HISEQ:969:HM2KJBCX2:2:1102:5669:33000 2:N:0:ACTATGCA
GAAACTCCTAGACCCAACTATCCCTATTAATCATTACGTCGATCCTAGAAACCAACAAAATAGAATCAAACGTCCTATTTCATTATTCCATGCTAATGTATTCAAGCGTGAGCCTGCTTTAAACACTCTAATTTTTTCAAAGTAACAGTCCTGATTCCCCACAACACCAAATAAATGACATCGTGGTTCGTCAGAAGGGAGAAACCAACAATACCAGTACGTACCGAGGCACGACCGACATGATGGTCCCGAAATTCAACTACGAGCTTTTTAACTGCAGCAACTTTAATATACGCTATTGGAGCTGGAATTACCGCGGCTGCTGGCACCAGACTTGCCCTCCAA
+
DDDDDIIIIIIIIIIIIIIIIIIIIHIIGIIIIIIIIIIIIIIIIIIIIGIIIIIIIHHIIIHIIIIIIIIIIIIIIIIIIIIIIIIIIIIIIIIIIIIIIIIIIHIIIIIIIIIIIHIIHHHIIIIIIHIIHIIIIIIIIIIIIIIHIIIIGIIHIIIIIIIHIHIIIIIIIIIHHHHHIIIHIHIIIIIIIIIIIIIIIGIIIIIIIIIIIIIIIIIIIIIIIIIIIIIIHHIIIIIIIIIHIIIIIIIIIIIIIIIIIIIIIIIIIIIIIIIIIIIIIIIIIIIIIIIIIIIIIIIIIIIIIIIIIIIIIIIIIIIIIIIIIIIIIIIIIIIIIIIIDDDDD
@HISEQ:969:HM2KJBCX2:2:1102:11807:33271 2:N:0:ACTATGCA
GAAACTCCTAGACCCAACTATCCCTATTAATCATTACGTCAATCCTAGAAACCAACAAAATAGGATCGAACGTCCTATTTCATTATTCCATGCTAATGTATTCAAGCGTTAGCTTGCTTTAAACACTCTAATTTTTTCAAAGTAACAGTCCAAATTCCCCGCAACACCAAATTAATGGCATTACGGATCATCAGGAAGGAGGAATCAGTGAGACCAGTACATACCAGAGGCATGACCAATCTACTAACCCCGAAATTCAACTACGAGCTTTTTAACTGCAACAACTTTAATATACGCTATTGGAGCTGGAATTACCGCGGCTGCTGGCACCAGACTTGCCCTTCAA
+
CDDDDHIHIHHIIIIIIIIIIHIIIIIIIIIIIIIIHGHHIHIIIHIIIGIIIIIIHIIHIIEHIHIHHIHHHIHHIIHHHIIIIIIIIIIHHHIIHHIHIIIIIEHHIIIIIHIIIIIHIIIIIIHIHIIIIIIIIIIIIIIIHHHGHHIIHIIIIIIIIIIIIIHIIIIIIIIIIHGHHIIHGIIIHHHIHGHHIIIIIIIIIIIIIIGIIIIIIIIIIIIIIIIIIIIIIIHIIIIIIIHHHIIIIIIIIIIIIIIIIIHIIIIIIIIIIIIIIIIIIIIIIIIIIIIIIHIIHIIIIIIIIIIIIIIIIIIIIIIIIIIIIIHIIIIIIIIIIIIIIDDDDD
@HISEQ:969:HM2KJBCX2:2:1102:4478:33788 2:N:0:ACTATGCA
GAAACTCCTAGACCCAACTATCCCTATTAATCATTACGTCGATCCTAGAAACCAACAAAATAGAATCAAACGTCCTATTTCATTATTCCATGCTAATGTATTCAAGCGCGAGCTTGCTTTAAACACTCTAATTTTTTCAAAGTAACAGTCCTGATTTCCCGCGACACCAAATTAATGACATCGTGGTTCGTCAGAAGGGAGAAACCAATAATGCTAGTACGTACAAAGTACGACCGACATATTAGTCCCGAAATTCAACTACGAGCTTTTTAACTGCAACAACTTTAATATACGCTATTGGAGCTGGAATTACCGCGGCTGCTGGCACCAGACTTGCCCTCCAA
+
CDDDDIIIIIHHIIIIIIHIIIIIIIIIIIIIIIIHIIIIIIIHHIIIIIIIIIIIIIIIIIGHIIIIIIHHHHIIIIIGIIIIIIIEHHIIHHIIIIIIIIIHIIIIHIIIIIIIHHIHIIIIIIIHIIIIIIIIIIIIIIIIIIIIIIIIIIIIHIIHIIIIIIIIIHHIIIIIIIIIIIIIIIIIIIHIIIIIIIIIIIIIIIIIIIIIIIIIIIIIIIIIIIIIIIIIIIGIIIIIHIHIIIIIIIIIIIIIIIIIIIIIIIIIIIIIIIIIIIIIIIIIIIIIIIIIIIIIIIIIIIIIIIIIIIIIIIIIIIIIIIIIIIIIIIIIIIIIIIIDDDDD
@HISEQ:969:HM2KJBCX2:2:1102:13760:33892 2:N:0:ACTATGCA
GAAACTCCTAGACCCAACTATCCCTATTAATCATTACGGTGGTCCTAGACCAACAAAATAGAACCAACGTCCTATTCTATTATTCCATGCTAATCTATTCAAGCAAAAGCCCGCTTTAAACACTCTAATTTTTTCAAGGTAATGGTCCTGGTTCCCCGACACACCCAATAAAGGGCATACCGGCTCACCAGAAGGATAGACCCGACAACAGACAGTACTCGCCAGAGACGGACCGCCCGGTCAGGTCTAAAATTCAACTACGAGCTTTTTAACTGCAACAACTTTAATATACGCTATTGGAGCTGGAATTACCGCGGCTGCTGGCACCAGACTTGCCCTCCAA
+
@DDDDHHHIIIIHEHIIIIIIHIIHHIHIIIIIIHHIIHHIHIIHEHHIIHHIIIHCHHHHHIIIGGIICHHIIIIIHHGIIHHHHIIIIEHHIIIIHIIIHIIIIIIHIIIHHGIIIIHIHIIHHIHIIIIHHHHHIIIHIIIIHIIIIHGGHIIIIHIHIIIHHHIIHIIIIIIIIIIHIIIIIIHIIIIIIIIHII<IIHIIIIIIIIIIIIHIIHIIIIIIIIIIIIIIIIIIIIIGIIIIIIIIIIIIHGIIIIIIIIIIHIIIIIIIIIIIIIIIIIIIIIIIIIIHIHIIIIIIIIIIIIIIIIIIIIIIIIIIIIIIIIIIHHHHIIIIIDDDDD
@HISEQ:969:HM2KJBCX2:2:1102:2522:33042 2:N:0:ACTATGCA
GAAACTCCTAGACCCAACTATCCCTATTAATCATTACGTCAATCCTAGAAACCAACAAAATAGGATCAACGTCCTATTTCATTATTCCATGCTAATGTATTCAAGCGCGAGCCTGCTTTAAACACTCTAATTTTTTCAAAGTAACAGTCCTGATTCCCCGCCACACCAAATTAATGACATGATGGTTCGTCAGAAGGTAGGAACCAGTAACACCAGTACGTACCTAAGGCACGACCAACGTACTGATCCCGAAATTCAACTACGAGCTTTTTAACTGCAACAACTTTAATATACGCTATTGGAGCTGGAATTACCGCGGCTGCTGGCACCAGACTTGCCCTCCAA
+
DCDDDIIIIHIIIIIIIHIIIIHIIIIGIIIIHFIGHHIIHIIFHHIGHHHIIHIIGIIIIIIIIIIIIIHEHIHGIIIHIHIIHIIIFHIGHI@HHIIHICHHEIIHIHHHHHFHHIIIFFFHIIHHHHIFIHHGCGGIIIHIIIIIIIIIHHHIIIIIHIIIIIIIIIIIIIIIIIIIIIIIIIIIIIIIIIIIIIIIIIIIHHHHIIIIIIIIIIIIIIIIIIHIHIIIIIIIIIIGIHHFIIIIIIIIIIIIIIIIIIIIIIIIHHIIIHIIIIIIIIHIIIIIIIIIIIIIIIIHIIIIIIIIIIIIIIIIIIIIIIIIIIIIIIIHIIHIIIIIDDDDD
@HISEQ:969:HM2KJBCX2:2:1102:3887:34291 2:N:0:ACTATGCA
GAAACTCCTAGACCCAACTATCCCTATTAATCATTACGTCGATCCTAGAAACCAACAAAATAGAATCAAACGTCCTATTTCATTATTCCATGCTAATGTATTCAAGCGCGAGCTTGCTTTAAACACTCTAATTTTTTCAAAGTAACAGTCCTGATTTCCCGCGACACCAAATTAATGACATCGTGGTTCGTCAGAAGGGAGAAACCAATAATGCTAGTACGTACAAAGTACGACCGACATATTAGTCCCGAAATTCAACTACGAGCTTTTTAACTGCAACAACTTTAATATACGCTATTGGAGCTGGAATTACCGCGGCTGCTGGCACCAGACTTGCCCTCCAA
+
DDDDDIIIIIIIIIIIIIIIIIIIIGIIIIIIIIIIIIIIIIIHIIIIIIIIIIHIFIHHIIHIGIHIHIIGHHIIIIIIIIIIGIIIIIHIHIIIIIIIIHHHIIIIIIIIIIHIIIIHIIIIIIIHHHIIIIIIIIIIIIIIIIIIIIIIIIIIIHIIIIIIIIIIIIHHIIHIIIIIHHIIGIIIHIIIIIIIIIIIIIIIIIIIIGIIIIIIIIIHIIIIIIIIIIIIIIHIIIIIIIIIIIIIIIIIIIIIIIIIIIIIIIIIIIIIIIIIIIIIIIIIIIIIIIIIIIIIIIIIIIIIIIIIIIIIIIIIIIIIIIIIIIIIIIIIIIIIIIIDDDDD
@HISEQ:969:HM2KJBCX2:2:1102:9517:34191 2:N:0:ACTATGCA
GAAACTCCTAGACCCAACTATCCCTATTAATCATTACGGTGATCCTAGAAACCAACAAAATAGAATCATGCCGTCCTATTGTATTATTCCATGCTAATGTATTCAAGCAAAATGCCTGCTTTAAACACTCTAATTTTTTCAAAGTAAAGGTCCTGGTTCCTCGCGGCACCCAATTAAGGACATCGCGGTTCTCCAGAAGGTGAGAAATTGACTACACCAGTTCATACCCCTTAAGGCACGACCGATGTGTCAATCCCGAAATTCAACTACGAGCTTTTTAACTGCAACAACTTTAATATACGCTATTGGAGCTGGAATTACCGCGGCTGCTGGCACCAGACTTGCCCTCCAA
+
0@D0@1<F@1<GDGC?1D<1C<1<C@GC?11<11CFHEH<11<<GCC1<1DEE1<<<1<CHC<FH11<DG1<F</<C1C11<11<1<11<1<D@1<F11<C<@HGHI8HHCCG<DHGGB2EGB18<6CEHFHHDFHIHHF1FEIIHHHCEE1EIHHH?DHD?HHHHHHF@HHGGHFGF@HHHFDIGHIHHIHGFIHEHGIIIIIIGIIIHEHHFEGAD0IHG@CACHEHGAGHHE0EEECEEHHEFFFHEIHF<HHGHHHGCGGCGE@IHIHECHIIIHHHHIIIIIHHFD1GIIIIHHHDHHHHHIIIIIG?IIHIIHH?DHHHHCG?G@HFHGIIHHFE@EEIHHBDDDB
@HISEQ:969:HM2KJBCX2:2:1102:14094:35202 2:N:0:ACTATGCA
GAAACTCCTAGACCCAACTATCCCTATTAATCATTACGTCGATCCTAGAAACCAACAAAATAGAATCAAACGTCCTATTTCATTATTCCATGCTAATGTATTCAAGCGTGCGCCTGCTTTAAACACTCTAATTTTTTCAAAGTAACAGTCCTGATTCCCCACGACACCAAATTAATGACATCGCGGTTCTTCAAAAGGTAGGAACCAATAATGCCAGTGCGTACCGAAGCACGACCGACAATTTGATCCCGAAATTCAACTACGAGCTTTTTAACTGCAACAACTTTAATATACGCTATTGGAGCTGGAATTACCGCGGCTGCTGGCACCAGACTTGCCCTCCAA
+
@0<<B11<<1<<<FHHIIIIHIIIHIGIIIIIIIIIIIIIDHGIIIIIGIIHIIIIIII?GIH@FHIFH@C0<D00<CC1<CF?<G1F?HCFE1CGGH@?F@@GC1DEH<HDG@EBHHG@HHGGF?HHHDHGHHHIFEHHG?EHAE<AAE5H5HGEIHDHHIHIH;IIIH?IIHIIHHHHGHDHH:HFHHEC@HHEIHEHHDHHHCHIIIHIHIIIGHDEAEIIHHHEIIIIIIIIFEHGE>D<HIIIIIHIIIIIIHIIHHIIIIIIIIIGIHIIIIIIIIIIIIIIIIIIIIIIIHHHIIIIIIIIIIIIIIIIIIIIIIIIIIIIIIIIIIIIIIIIDDDDD
@HISEQ:969:HM2KJBCX2:2:1102:3519:35346 2:N:0:ACTATGCA
GAAACTCCTAGACCCAACTATCCCTATTAATCATTACGTCAATCCTAGAAACCAACAAAATAGGTTTGAACGTCCTATTTCATTATTCCATGCTAATGTATTCAAGCGTTAGCCTGCTTTAAACACTCTAATTTTTTCAAAGTAACAGTCCTGTTTCCCTGCAACACCAAATTAATGGCATTACAGTTCTTCAGAAAGGAGGAATCAGCGAAACCAGTTCATACCAGTGGCACGACCAACCTGCTGACCCCGAAATTCAACTACGAGCTTTTTAACTGCAACAACTTTAATATACGCTATTGGAGCTGGAATTACCGCGGCTGCTGGCACCAGACTTGCCCTCCAA
+
ADDDDIIIHHIIIHIIIIIIIIIIIIIIHIIIIHHHHHHIIHIHGIGHIIHIIIGGIHIIHGIIIHHHFHHIIIHIHIIIIIIIHIII?EGHGHIGHIIHIGHHIIIIIIIIIIIIIHHIHIIIIIHHHIAGHHIIIIIIIIHIIHHIHGHHIIIIIIIIIIIIIIIHIHHHHIIIIIIIIHIIIHIFIIIIIIIIIIIIIIIIIIIIIIIIIIHIHIIIIIIIIIIIIIIIIIIHIIIIIIIHHIIIIIIIIIIIIIIIIIIIIIIIIIIIIIIIIIIIIIHHIIIHIIIIIIIIIIIIIIIIIIIIIIIIIIIIIIIIIIIIIIIIIIIIIHIIIIIIIDDDDD
@HISEQ:969:HM2KJBCX2:2:1102:17414:35446 2:N:0:ACTATGCA
GAAACTCCTAGAACCCAACTATCCCTATTAATCATTACGGTGGTCCTAGAAACCAACAAAATAGAACCACAACGTCCTATTCTATTATTCCATGCTAATCTATTCAAGCAAATGCCTGCTTTAAACACTCTAATTTTTTCAAGGTAATGGTCCTGGCTCCCCGGCACACCCAATAAAGGACATACTGGTTCACCAGAAGGTGGACCCGACACAGGACAGTACTCGCCAAAGACGGACCGCCCGGCCAGGCCTAAAATTCAACTACGAGCTTTTTAACTGCAACAACTTTAATATACGCTATTGGAGCTGGAATTACCGCGGCTGCTGGCACCAGACTTGCCCTCCAA
+
DDDDDIIIIIIIIIIIIIIIIIIIIIIIIIIIHIIIIHIIIIIIIIIIIIIIIIIIIIIIIIIIHHIIIIIIIHDGHIHHIIIIIIHIHIIIIIIIIIIIHFHHIIIIIIIHIHIIIIIIIIIIIIIIIIIIIIIIIIIIHIIIIIIIHIIIIIIIIIIIIIIIIIIIIIIIHIIIIIIIIIIIIIIIIIIIIIIIIIIIHIHIIIIIIIIIIIIIHIIIIIIIIIIIIIIIIIIHIIHIIIIIIHIIIIHIIIIIIIIIIIIHIIIIIIIIIIIIIIIIIIIIIIIIIIIIIIIIIIIIHHIIIIIIIIIIIIIIIIIIIIIIIIIIIIIIIIIIIIIIIIDDDDD
@HISEQ:969:HM2KJBCX2:2:1102:17110:35881 2:N:0:ACTATGCA
GAAACTCCTAGACCCAACTATCCCTATTAATCATTACGTCGATCCTAGAAACCAACAAAATAGAATCAAACGTCCTATTTCGTTATTCCATGCTAATGTATTCAAGCGTGAGCCTGCTTTAAACACTCTAATTTTTTCAAAGTAACAGTCCTGATTCCCCATGACACCAAATTAATGACATCATGGTTCGTCAGAAGGTAGGAATCAATAATACCAGTACGTACAATAGCACGACCAATAAATTGATCCCGAAATTCAACTACGAGCTTTTTAACTGCAACAACTTTAATATACGCTATTGGAGCTGGAATTACCGCGGCTGCTGGCACCAGACTTGCCCTCCAA
+
DDDDDIIIIIIIIIIIHIHIHIIIIIIIIIIIIIIIIHIIHIIIIIIIIIIIIIIIHIHIIIHIIIIIIIHIHIIIIIIIIIIIIIIHIGIIIIIIHIIIIIIIIIIIEIHHIIIIIIIIIHIIIIIIIIIIIIIIIIIIIIIIIIIIIIIIIIIIIIIIIIIIIIIIIIIIIIIIIIIIIIIIIIIIIIIIIIIIIIIIIIIIHHIHIHIIHHIIIIIIHIIIIIIIIIIIIIIIIIIIIIHGIIIIIIIIIIIIIIIIIIIIIIIIIIIIIIIIIIIIIIHIIIIIIIIIIIIIIIIIIIIIIIIIIIIIIIIIIIHIIIIIIIIIIIIIIIIIIIIIDDDDD
@HISEQ:969:HM2KJBCX2:2:1102:17782:35865 2:N:0:ACTATGCA
GAAACTCCTAGACCCAACTATCCCTATTAATCATTACGGTGGTCCTAGAAACCAACAAAATAGAACCACAACGTCCTATTCTATTATTCCATGCTAATCTATTCAAGCAATAGCCCGCTTTAAACACTCTAATTTTTTCAAGGTAATGGTCCTGGCTCCCCAACACACCCAATAAAGGACATGCTGGCTCACCAGAAGGAAGACCCGACAGCAGACAGTACTCGCCAAAGACGGACCGCCCGGCCAGGCCTAAAATTCAACTACGAGCTTTTTAACTGCAACAACTTTAATATACGCTATTGGAGCTGGAATTACCGCGGCTGCTGGCACCAGACTTGCCCTCCAA
+
@@DDCCGHIH@FCHHFEGEGHHIHIEHGGHHHHHIGECHHH=@?CHHH?FHIHIIII?@CG?DCFH?CEHHCHEE0<CGDGEEE@H@HHFHFCHCCHHHHE@@@CHHHHHHGHE@HGC/@EGFEHHGIHIIIHHHHHGIIGIIIIHHHHHGHHHGE1HDGIHHHHDGGHHHHIHHHEEHHEHIIHEEIHHHIIIHIIFHIHGHIHGGIIIIHHHIIHGHIHHIHIIIIIHHIIHIHGHCDDHHEHIIHHHHIHIHCHIIIIIIHIIHIIIIIHIIEHFHHHIIIIIHIIIIHHHIIHEIIHHGGGIIIIIIIIIIIIIHHHHHIIIIIIIIIIIIIIHHHHDDDDD
@HISEQ:969:HM2KJBCX2:2:1102:14141:35450 2:N:0:ACTATGCA
GAAACTCCTAGACCCAACTATCCCTATTATCATTACGGTGATCCTAGAAACCAACGAAATAGAACCAAGCCGTCCTATTTCATTATTCCATGCTAATATATTCAGACGTTAGCCTGCTTTAAACACTCTAATTTTTTCAAAGTAATAGTCCTGATTTCCAATCACACCAAATAAATGGCATGAAAGTTCCTCAGAAGGTAGAGATTTATCTCACCAGTACAGACAATTAAGCCTGACCAATGGGTAAACCCCGAAGTTCAACTACGAGCTTTTTAACTGCAACAACTTTAATATACGCTATTGGAGCTGGAATTACCGCGGCTGCTGGCACCAGACTTGCCCTCCAA
+
DDDDDIIIIIIIIIIIIIIIIIIIIIIIIIIIIIHIGIIIHIIIIIIIIIHIHIIIIHIIIIIHHHIIHHIGIIIIIIIIIIIIIIIIHIIIGIGIIIIIIHIHIIIIIIIIIIIIIIIIIIHIIIIIIIIIIIIIIIIHHIIHIIIIIIIIIIIHIIIIIIIIIIIIIIIIIIIIIIIIIIIIIIIIHIIHIIIIIIIIIIIHIIIHIIIIIIIIIIIIIIIIIIIIIIIIIIIIIIIHIIHHHEIIIIIIIIIIIHIIIIIIIIIIIIIIIIIIIIIIIIIIIIIHIIIIIIIIIIIIIIIIIIIIIIIIIIIIIIIIIIIHIIIIIIIIIIIIIIIIIIDDDDD
@HISEQ:969:HM2KJBCX2:2:1102:7603:36614 2:N:0:ACTATGCA
GAAACTCCTAGACCCAACTATCCCTATTAATCATTACGTCAATCCTAGAAACCAACAAAATAGGATCGAACGTCCTATTTCATTATTCCATGCTAATGTATTCAAGCGTTAGCCTGCTTTAAACACTCTAATTTTTTCAAAGTAACAGTCCTGTTTCCCTGCAACACCAAATTAATGACATTACAGTTCTTCAAGAAGGAGGAATCAGTAAAGCCAGTACATACCATAGGCACGACCAACCTACTGACCCCGAAATTCAACTACGAGCTTTTTAACTGCAACAACTTTAATATACGCTATTGGAGCTGGAATTACCGCGGCTGCTGGCACCAGACTTGCCCTCCAA
+
DDADDIIIIIIHHHGHHHIIHIIIHIIIIGIIHIHIIIIIIIHHIIIHHIIHIGIIHHEHIIHIHIIHIIIIHGIHHHFEHHHIGEHHEHIIIIHCHIIIIIIIIIIHHIIIIIIIIHIIIIHIIIIIIIHGIIIIHIIHIIIIIIIHHHIIIIIIIHGIHIIIIIIIIIHHIIIIIIIIIIIIIIIIIIIIIIIIIIIIIIIIIII;IIIIIIIIIIIIIIIIIIIIIIIIIIIIIIIIIIIHHIIIIIIIIIIIIIIIIIIIIIIIIIIIIIIIIIIIIIIIIIIIIIIIIIIIIIIIIIIIIIIIIIIIIIIIIIIIIIIIIIIIIIIIIIIIIIIIIDDDDD
@HISEQ:969:HM2KJBCX2:2:1102:8268:37163 2:N:0:ACTATGCA
GAAACTCCTAGACCCAACTATCCCTATTAATCATTACATCGATCCTAGAAACCAACAAAATAGAATCGGATGTCCTATTTCATTATTCCATGCTAATGTATTCAAGCGTAAGCTTGCTTTAAACACTCTAATTTTTTCAAGGTAACAGTCCTAATTCCCCATAACATCAAATAAATGACATTATGGTTCTTTAGAAGGTGAGAACCAATAAAACCAGTACATACCAAGGCATGACCGATTCCTTGATCCCGAAATTCAACTACGAGCTTTTTAACTGCAACAACTTTAATATACGCTATTGGAGCTGGAATTACCGCGGCTGCTGGCACCAGACTTGCCCTCCAA
+
DDDDDIIIIIIIIIIIIIIIIIIIIIIIIIIIIIIIIHIIIIIIIGIIIIIIIIHIIIIIIIIIIIIHIIIIHHIIIIIIIIIIIIIIIIIICGHIIIIIIIIHIIIIIHIIIIIIIIIIIIHIIIIIIIIIIIIIIIIIIIIIIIIIIIIIIIIIIHIIIIHHIIIIIIIIIIIIIIIIIIIIIIIIIIIIIIIIIIIIIIIIIIIIIIIIIIIIIIIIIIIIIIIIIIIIIIIIIIIIIIHHIIIIIIIIIIIIIIIIIIIIIIIIIIIIIIIIIIIIIIIIIIIIIIIIIIIIIIIIIIIIIIIIIIIIIIIIIIIIIIIIIIIIIIIIIIIIIIIIDDDDD
@HISEQ:969:HM2KJBCX2:2:1102:20743:37280 2:N:0:ACTATGCA
GAAACTCCTAGACCCAACTATCCCTATTAATCATTACGTCGATCCTAGAAACCAACAAAATAGAATCAAACGTCCTATTTCATTATTCCATGCTAATGTATTCAAGCGCGAGCCTGCTTTAAACACTCTAATTTTTTCAAAGTAACAGTCCTGATTTCCCGCGACATCAAATTAATGACATCGTGGTTCGTCAGAAGGTAGGAATCAATTTGACCAGTACGTACCGAGGCACGACCGATCAACTGATCCCGAAATTCAACTACGAGCTTTTTAACTGCAACAACTTTAATATACGCTATTGGAGCTGGAATTACCGCGGCTGCTGGCACCAGACTTGCCCTCCAA
+
DDDDDIHIIIIIIIIIIIHIHIIIIIIIGIIIHIGHHHIHIHIIHIIII@HIIHEHHIIGIHGECGHIIIIHHHHHHHIIIHIHCHIHIIHIFHHIIHHH@DHIHHHHIHIIGIHIHHHHHHHHHIHHIIIIIIIIHIHIIIHIIIIHIIIIIHIIHHIIIGIIIIIGIIIHIIHFHHIHIIIIHHHIIIIIIIIIIIIIHIIIIIIIIIHGIIIIIIIIIIIIIIIHIIHIIHIIIIIIIIHFHIIIIIIIIIIIIIIIIIIIIIHIIIIIIIIIIIIIIIIIHHIIIIIIIIIIIHIIIIHIIIIIIIIIIIIIIIIIIIIIIIIIIIIIHIIIGIIIDDDDD
@HISEQ:969:HM2KJBCX2:2:1102:14952:39146 2:N:0:ACTATGCA
GAAACTCCTAGACCCAACTATCCCTATTAATCATTACGTCGATCCTAGAAACCAACAAAATAGAATCAAACGTCCTATTTCGTTATTCCATGCTAATGTATTCAAGCGTGAGCCTGCTTTAAACACTCTAATTTTTTCAAAGTAACAGTCCTGATTCCCCAAGACACCAAATTAATGACATCATGGTTCGTCAGAAGGTAGGAATCAATAATACCAGTACGTACAATAGCACGACCAATAAATTGATCCCGAAATTCAACTACGAGCTTTTTAACTGCAACAACTTTAATATACGCTATTGGAGCTGGAATTACCGCGGCTGCTGGCACCAGACTTGCCCTCCAA
+
DDADDHHIIIIIIGIIIIIIIIIIIIIIIIIIIIIIIIHIIHIGIIIIIIIHIIIIIIHIIIIIHIIIIIIIHIFIIIIIHIIIIIIIIIIIGHIIIHIIIIIHIIIIIIIIIIHIIHIIIIIIIIIIIIIIIIHIIIIIHIIIIIIIIIHIIIIIIIIIIIIIIIIIIIIIIIIIHIIIIIIIIIIIIIIIIIIIIIIIIIIIIHIIHIIIIIIIIIHIIIIIIIIIIIIIIIIIIIIIIIIHIIIIIIIIIIIIIIIIIIIIIIIIIIIIIIIIIIIIIIIIIIIIIIIIIIIIIIIIIIIIIIIIIIIIIIIIIIIIIIIIIIIIIIIIIIIIIIIIDDDDD
@HISEQ:969:HM2KJBCX2:2:1102:9726:39515 2:N:0:ACTATGCA
GAAACTCCTAGACCCAACTATCCCTATTAATCATTACGTCAATCCTAGAAACCAACAAAATAGGATCAAACGTCCTATTTCATTATTCCATGCTAATGTATTCAAGCGTTAGCCTGCTTTAAACACTCTAATTTTTTCAAAGTAACAGTCCTGTTTCCCTGCAACACCAAATTAATGACATTACAGTTCTTCAAGAAGGAGGAACCAGTAAAGCCAGTACATACCAGAGGCACGACCAACTTACTAATCCCGAAATTCAACTACGAGCTTTTTAACTGCAACAACTTTAATATACGCTATTGGAGCTGGAATTACCGCGGCTGCTGGCACCAGACATGCCCTCCAA
+
DDDDDIHIHIIHIIIIIIIIIIIIHIIIIIIEHIIIIIIIIII?GHIIHIIIIIIIIIIIGGF@HIHHIIII?HDHHIHHHIIHHHIHFHHIFHHHIIHIIIFHIIHHHIIIHHIIGIIIHHHGHHIIHIIIIHHGHHHHIIIIIIIIIIIIIHHIIIIIIIIIIIIIIIIHHIIIIIIIIIIIIIIIIIIIIIIIIIIIIIIHIIIIIIIHIHIIIIIIIIIIII=HIIIHIIIIIIIIIIIHGHHIIIIIIIHIIIIIIHCIHIIIIIIIIIIIIIIIIIIIIIIIIIIIIIIIHIHHHIIIIHIIIHIIIIIIIIIIIIIIIIIIIIIIIIGIIIIIIDDDDD
@HISEQ:969:HM2KJBCX2:2:1102:8848:38897 2:N:0:ACTATGCA
GAAACTCCTAGACCCAACTATCCCTATTAATCATTACGGTGATCCTAGAAACCAACAAAATAGAACCATGCCGTCCTATTCTATTATTCCATGCTAATGTATTCGAGCAAAAATGCCTGCTTTAAACACTCTAATTTTTTCAAGGTAAAGGTCCTGGATCCGCAAGACACCCAATTAAGGACATCAAGTTTCTCCAGAAGGTGAGAAATCAACAGCGACAGTTCATACCCCTTAAGGCATGACCATCACGTCAATCCCGAAATTCAACTACGAGCTTTTTAACTGCAACAACTTTAATATACGCTATTGGAGCTGGAATTACCGCGGCTGCTGGCACCAGACTTGCCCTCCAA
+
DBDDCGHIGIIHFHHHIIHHIHIGGHIIIGHHFHHHHIIIIIIIHHIHIEHIGHEHHHHHHGHGHIIIIIIHIHHHIHIEHHIEH@HIIIIHHIHHHCGEHHHHHHIFHHEHHIGIIIIIFHIHFHHIIHAEHC@FHHIHFHAFHGHGIHHHIHGHHEHHCF?HHHHE8DGIHHHHHHEHCHIHGHHGIHFHFHHHHHHHHHIHFDGHIIIGF?CGCFCHHIIHIHIIIIHIHHHFIIIIHHHDGFFHCFEHHIDHCCHIHGCH@IIHIHHFIHCGHEHHHGHHIHCHIIIIIHHEG?GHHHHHG1IIIIHCHHHGEGEIHHC?IHHGHE@HIHECGIIIHIHEHDHGDDDDA
@HISEQ:969:HM2KJBCX2:2:1102:16150:40006 2:N:0:ACTATGCA
GAAACTCCTAGACCCAACTATCCCTATTAATCATTACGGTGATCCTAGAAACCAACAAAATAGAACCATGCCGTCCTATTCTATTATTCCATGCTAATGTATTCGAGCAAAAATGCCTGCTTTAAACACTCTAATTTTTTCAAGGTAAAGGTCCTGGATCCGCAAGACACCCAATTAAGGACATCAAGTTTCTCCAGAAGGTGAGAAATCAACAGCGACAGTTCATACCCCTTAAGGCATGACCATCACGTCAATCCCGAAATTCAACTACGAGCTTTTTAACTGCAACAACTTTAATATACGCTATTGGAGCTGGAATTACCGCGGCTGCTGGCACCAGACTTGCCCTCCAA
+
BDDDDIIIHIIHIHIHHHIIIHHIIIIIIIIIIIIIIIIIIIIIIIIIIIIIIIIIGHEHIHHHIIIIIIHHHHDHHHHFIIIIIIHIHEHIIIHGIIIIIGFEHGHIHIIHIHIIIIIIHIIIIIIIIIIIIIHHIIIIIIIIHIIIIIIIIIIIHIIIIIIIIIIIIIIHIIHIIIHHIIIIIIIIIHHIIIIIIIIIIIIIIIIIIIIIIIHIIIIIIIIIIIIIIIIIIIIII=IIIIIIIIIIHHFFIIIIHHHIIIIIIIIIIIIIIIIIIIIIIIIIIIIIHIIIIIIIIIIIIIIIIIIIIHIIIIIIIIIIIIIIIIIIIIIIIIIIIIIIIIIIIHIIDDDDD
@HISEQ:969:HM2KJBCX2:2:1102:10216:40689 2:N:0:ACTATGCA
GAAACTCCTAGACCCAACTATCCCTATTAATCATTACGTCAATCCTAGAAACCAACAAAATAGGATCAACGTCCTATTTCATTATTCCATGCTAATGTATTCAAGCGTGTGCCTGCTTTAAACACTCTAATTTTTTCAAAGTAACGGTCCTGATTCCCCATGACACCAAATTAATGACATCACAGTTCGTCAGAAGGTAGAAATCAATAATACCAGTGCATACCGGAGGCACGACCAATATATTGATCCCGAAATTCAACTACGAGCTTTTTAACTGCAACAACTTTAATATACGCTATTGGAGCTGGAATTACCGCGGCTGCTGGCACCAGACTTGCCCTCCAA
+
DDDDDIIHIIIIIHIIIHIIIGIIIIIIIIIIIIIIIIIIIIIHIIIIIIIIIIHIIIIIII?@GHHIHHIIIIIIIHHIIIIIIGIIIIIIHIIIHEHHIIIHIIHHIIHIIIIIIIIIIIIIHIIIIIIIIIIIIIHIIIIIIIIIIIIIIHHIIHIHIIIIIIIIIIIIIIIIIHIIIIIIIIIIIIIIIIIIIIIIIIIIIIIIIIIIIIIIIIIIIIIIIIIIIIIIIIIIIIIIIIHGIHIIIIIIIIIIIIIIHEIIIIIIIIIIIHIIIIIIIIHIIIIIIIIIIIIIIIHHIIIIHIIIIIIIIIIIIIIIIIIIIIIIIIIIIHIIIIIIDDDDD
@HISEQ:969:HM2KJBCX2:2:1102:3856:40041 2:N:0:ACTATGCA
GAAACTCCTAGACCCAACTATCCCTATTAATCATTACATCGATCCTAGAAACCAACAAAATAGAATGCGATGTCCTATTTCATTATTCCATGCTAATGTATTCAAGCGTGAGCCTGCTTTAAACACTCTAATTTTTTCAAGGTAACAGTCCTAATTCCCTATAACATCAAATAAATGACATTATAGTTCTTTAGAAGGTGAGAACCAATAAAATCAGTACATACCAAGGCATGACCAACTAATTGATCCCGAAGTTCAACTACGAGCTTTTTAACTGCAACAACTTTAATATACGCTATTGGAGCTGGAATTACCGCGGCTGCTGGCACCAGACTTGCCCTCCAA
+
DDDDCIIIIIHIIEHHIFHIIHIIHGIIHIGIIIHIIIIIIIIIIIIHGIIGEGHIGHHHHHIIHHIIIHHFHHEHIIIIGIIIIIII?EHGCEIIIIIIIIIIIIGIIIIHHHHHIHIIIIIIIIIHHIIHIIIIIIIIIIIIIHIIHFHIIHHIHEHIIHIIIIIIIIIIIIIIIIIIIIIIIIIIHIIIIIIIIHIIIIIIIHIIIIIIIIIHIHHIIIIIIIIIHIIIIIHIHHIIIIHGIHCIIIIIIIIIIIIIIIIIIIIIIIIIIIIIIIIIIIIIIIIIIIIHIIIIIIIIIIIIIIIIIIHIIIIIIIIIIIIIIIIIIIIIIIIIIIIIDDDDD
@HISEQ:969:HM2KJBCX2:2:1102:17164:41397 2:N:0:ACTATGCA
GAAACTCCTAGACCCAACTATCCCTATTAATCATTACGTCAATCCTAGAAACCAACAAAATAGGATCAAACGTCCTATTTCATTATTCCATGCTAATGTATTCAAGCGTTAGCCTGCTTTAAACACTCTAATTTTTTCAAAGTAACAGTCCTGTTTCCCTGCAACACCAAATTAATGGCATTACAGTTCTTCAGAAAGGAGGAACCAGCAAAGCCAGTGCATACCAGTGGCACGACCAACCTGCTGATCCCGAAATTCAACTACGAGCTTTTTAACTGCAACAACTTTAATATACGCTATTGGAGCTGGAATTACCGCGGCTGCTGGCACCAGACTTGCCCTCCAA
+
DDDDDIIIIIIHIIIIIIIIIIIIIHIIHGIIIIIIIIIIIIIHIIIIIIIIIIIIIHIIIIHHHHIIIIIIIIIIIIIIIIIIIIIIIIHICHIIIIIIIIIIHIIIIIIIIIIIIIIHIIIIHIIIIIIIIHIIIIIIHIIIIIIIIHIIIIIIIIIIIHIIHIIIIIIHHIIIIIIIIHIIIIIIIIIIIIIIIIIIIIIHIIIIIIIIIIIIIIIIIIIIIIIIIHIIIIIIIIHIIIIHGIGIIIIIIIIIIIIIIIIIIIIIIIIHIIIIIIIIIIIIIIIIIIIIIIIIIIIIIIIIIIIIIIIIIIIIIIIIIIIIIIIIIIIIIIIIIIIIIDDDDD
@HISEQ:969:HM2KJBCX2:2:1102:2863:41922 2:N:0:ACTATGCA
GAAACTCCTAGACCCAACTATCCCTATTAATCATTACGTCGATCCTAGAAACCAACAAAATAGGGTCAAACGTCCTATTTCATTATTCCATGCTAATGTATTCAAGCGTGAGCCTGCTTTAAACACTCTAATTTTTTCAAAGTAACAGTCCTGATTCCCCGCGACACCAAATTAATGACATCACGGATCTTCAGAAGGGAGAAACCAGTGACACCAGTGCATACCAAAGGCATGACCAGCGTACTGATCCCGAAATTCAACTACGAGCTTTTTAACTGCAACAACTTTAATATACGCTATTGGAGCTGGAATTACCGCGGCTGCTGGCACCAGACTTGCCCTCCAA
+
BDDDAHIEHIIGFHIIHIHHHIIIIHIHHCHCHIIIIIHHHHGFHHIEHHHIIIHIHIEF@HGHGCFHHHIIHHEHHHHIGIHIHHIEHFHHHHHHIIIIIGHHHHHHHIHIGIHIIIIIIHHIIHIIIIHIIGHHHIIIIHHHHIHHHHIIHHGHIHGHIIIIHIIIHHIIGHHHIHHGIHIIIIIIIIIIIIIIIIIIIII;IIGIIIIIIIIIIIIIIIIIIIIHIIIIIIHIHHHFHIHGDIIIIFGIIIIIIIIIIIIIIIIIIIIHIIIIIIIIIIIIIIIIHIIIIIIIHHIIIIIIIIIIIIIIIIIIIIIIIIIIIIIIIIIIIIIIIIIIHDDCDB
@HISEQ:969:HM2KJBCX2:2:1102:9429:42210 2:N:0:ACTATGCA
GAAACTCCTAGACCCAACTATCCCTATTAATCATTACGTCAATCCTAGAAACCAACAAAATAGGATCAAACGTCCTATTTCATTATTCCATGCTAATGTATTCAAGCGTTAGCCTGCTTTAAACACTCTAATTTTTTCAAAGTAACAGTCCTGTTTCCCTGCAACACCAAATTAATGACATTACAGTTCTTCAAGAAGGAGGAACCAGTGAAGCCAGTACATACCAGAGGCACGACCAACTTACTAATCCCGAAATTCAACTACGAGCTTTTTAACTGCAACAACTTTAATATACGCTATTGGAGCTGGAATTACCGCGGCTGCTGGCACCAGACTTGCCCTCCAA
+
DDDDDIIIIIIIIIHIIIIIIIHIIIIIIIIIIHIHIIIIIIIHIIIIIIIIIIIIHHIIIIHHHHIIIIIH@GHIIHIIIIIIHIIGHHIIIIIIIIHIIIGIIIIIIIIIHIIIIIIIHGIHHIIIIIIIIIIIIIHIHIIHIIIIIIHIHHHIHIIIIIIIIIIIIIIIIIIIIIIIIIIIIIIIIIIIIIIIIIIIIIIIIIIIIIIIIIIIIIIIIIIHIIIIHIIIIIIIIIIHIIIHHIIIIIIIIIIIIIIIIIIIIIIIIIIIIIIIIIIIIIIIIIIIIIIIIIIIIIIHHIIIIIIIIIIIHIIIIIIIIIIIIIIIIIIIHIIIIIIIIDDDDD
@HISEQ:969:HM2KJBCX2:2:1102:13763:42320 2:N:0:ACTATGCA
GAAACTCCTAGACCCAACTATCCCTATTAATCATTACGGTGATCCTAGAAACCAACGAAATAGAATCAGTCCGTCCTATTTCATTATTCCATGCTAATGTATTCAGACGATAGTCTGCTTTAAACACTCTAATTTTTTCAAAGTAACAGTCCTGACTTCCCATCACACCAAATAAATGGCATGAAAGTTCCTCAGAAGGTAGAGATCCATCCTACCAGTGCAGACAATTAAGCCTGACCAATGGGTAGACCCCGAAGTTCAACTACGAGCTTTTTAACTGCAACAACTTTAATATACGCTATTGGAGCTGGAATTACCGCGGCTGCTGGCACCAGACTTGCCCTCCAA
+
@?<0DHI11<FGHIF1C<F@<<CC111<1<<C?H11<C@1ECCGDFHF?@EH1DC<0<<<1<11111<11<<0D1/0<<111D<1@11D@FC@1F11D@EC6D1C1H@/A<C6HB6<<EAB6DF8DC8E@FFCB1EFHEGC1<HGB<C1D1D9;1$FFEHF8HGHECGH<0<CC0<C-GCGD@/D<CFEEHGHC<0?GFCCH@F0EHD@HHHGD1?@A@?HFHF@C@D1<1<1<:@<11@H@HED/<B<</CD1C1@C1HEGC0HE<?FHCD<<11IHHFEGHEHG@<<HHGC<0EHHFC?GHG@FIIIHHGCE/E??DE@HEGC@HHGHHHFC<FHHHDDHF@@D0@
@HISEQ:969:HM2KJBCX2:2:1102:6123:42620 2:N:0:ACTATGCA
GAAACTCCTAGACCCAACTATCCCTATTAATCATTACATCGATCCTAGAAACCAACAAAATAGAATCGGATGTCCTATTTCATTATTCCATGCTAATGTATTCAAGCGTGAGCCTGCTTTAAACACTCTAATTTTTTCAAGGTAACAGTCCTAATTCCCCGTGACACCAAATTAATGGCATTACGGTTCTTTAGAAGGTGAGAAATCAATAATATCAGTACATACCAACGGCATGACCGAAACATTGATCCCGAAATTCAACTACGAGCTTTTTAACTGCAACAACTTTAATATACGCTATTGGAGCTGGAATTACCGCGGCTGCTGGCACCAGACTTGCCCTCCAA
+
DD@DDHHIIIIIIHHIHIIIIIHIIIIIIHIIIHIIIIIHIGHFHHIIIIIIIHIIHIIGIIIGIIIIIIIIHHHIIIGHFHIHIIIIIHIIIIIIHIIHIHHHHHHHHHHHHHHIHIHIIIHIIIIIIHIIIIIIIIIIIIIIHIIIHHHHHIIIIIIIIIHIIIIIIIIHHIIIIIIIIIIIIIIHIHHHIIIIIIIIHIIHIHIIIIIIIIGIIIHIIIHIIIHIIIIIIIIIIIIIIIIIHHHIIIIIIIIHHHIIIHHIIIIIIIIIIIIIIIIIIIIIIHIGIIIIIIIIIIIIIIIIIIIIIIIIIIIIIIIIIIIIIIIIIIIIIIIIHIIIIIDDDDD
@HISEQ:969:HM2KJBCX2:2:1102:13585:42550 2:N:0:ACTATGCA
GAAACTCCTAGACCCAACTATCCCTATTAATCATTACGTCAATCCTAGAAACCAACAAAATAGGATCAAACGTCCTATTTCATTATTCCATGCTAATGTATTCAAGCGTTAGCCTGCTTTAAACACTCTAATTTTTTCAAAGTAACAGTCCTGTTTCCCTGCAACACCAAATTAATGACATTACAGTTCTTCAAGAAGGAGGAACCAGTAAAGCCAGTACATACCAGAGGCACGACCAACCTACTAATCCCGAAATTCAACTACGAGCTTTTTAACTGCAACAACTTTAATATACGCTATTGGAGCTGGAATTACCGCGGCTGCTGGCACCAGACTTGCCCTCCAA
+
DDDDDI??GHIIG@FGH0FGHHIIIHEHGHHHHIIFHIIHHIIFFG1DE@HCEHHIIIE@FCFFFHHFCGHHH?GHIIIIGHGHIIIGH?@GCEIHGHIIHHIHHHHIIIIIIIHGIIIIHHFFGHHHGHIHHHHIIHHIIHHHHHHHHIHHIHHHHIIHHIIIHC?HHHGGHHHHHIIHGHIIIHIIIIIHGIIHIIIHHIHHECHHIIIIIHIIIIIHIHI=HHHEEHHHIHHHGD1;H?HHFHCC<HFIHIIIIHIHHHHIIGIIGHHHHHGHFGIIIGIIIIGHEEHIIHHCHEGDCHHIIHIHHIIIIIHIHIHIHIIIIIGIIIIIIIIIIIIIIDDDDD
@HISEQ:969:HM2KJBCX2:2:1102:19405:43421 2:N:0:ACTATGCA
GAAACTCCTAGACCCAACTATCCCTATTAATCATTACGTCGATCCTAGAAACCAACAAAATAGGTTCGATCGTCCTATTTCGTTATTCCATGCTAATGTATTCAAGCGCGAGCCTGCTTTAAGCACTCTAATTTTTTCAAAGTAACAGTCCTGTTTCCCCGCAACAACAAATTAATGCCATCACGGTTCTACAAGAAGGAGGGACCAGTGAGGCCAGTGCATACCAGTGGCACGACCAACCTACTGGCCCCGAAATTCAACTACGAGCTTTTTAACTGCAACAACTTTAATATACGCTATTGGAGCTGGAATTACCGCGGCTGCTGGCACCAGACTTGCCCTCCAA
+
DDDDDIGHHIIHHHIIIIHIIIIHIIIIIIIIIIIIIIHHIIHHIHHIIIIIHHIIIIIIIIHIIIIIIIIIHHIGHHIIIIIIIHIEHHIHHIIIIIIIIIIIIIIIIIIHIIIIIIIIIIFIIIIIIIIIIIHHHIHIIIIHHIIIIIIIIIIIIIIIIIIIIIIIIIIIHIIIIIIIIIIIIIIIIIHIIIHIIIIIIIIIIIIIIIIIIIIIIIIIIIIIIIIIIIIIIIIIIIIIIIHHEIIIIHIIIIIIIIIIIIIIIIIIIIIIIIHIIIIIIIIIIIIIIIIIIHIIIIIIIIIIIIIIIIIIIIIIHIIIIIHIIIIIIIIIIIIIIIIIIDDDDD
@HISEQ:969:HM2KJBCX2:2:1102:15721:43388 2:N:0:ACTATGCA
GAAACTCCTAGACCCAACTATCCCTATTAATCATTACGTCAATCCTAGAAACCAACAAAATAGGATCGAACGTCCTATTTCATTATTCCATGCTAATGTATTCAAGCGTTAGCCTGCTTTAAACACTCTAATTTTTTCAAAGTAACAGTCCTGTTTCCCTGCAACACCAAATTAATGACATTACAGTTCTTCAGAAAGGAGGAATCAGCGAAGCCAGTACATACCAGTGGCACGACCAACCTGCTGACCCCGAAATTCAACTACGAGCTTTTTAACTGCAACAACTTTAATATACGCTATTGGAGCTGGAATTACCGCGGCTGCTGGCACCAGACTTGCCCTCCAA
+
BDDDDIIIHIIIIHIIIIHIIIIIIIIIIIIIIIIIIIIIIIIHIIIIGIIIIIIIIIIIIIIHIHIGHHHDEHHHIGIIIIIIIIIIFIHIGIHHIIIIIHHHIIHHIIIIIHIHIHIIHIHIHIIIIIGIHIIIIIIIIIIIIIIIIHIIIIIIIIIIIIIIIIIHIIIHIIIIIIHIIIIIIIIIIIIIIIIHIIIIIIIIIIIIIIIIIIIIIIHIIIIIIIIIIIIIIIIIIIIIIIHHHIIIIIIIIIIIIIIIIIIIIIIIIIIIIIIIIIIIIIIIIIIIIIIIIIIIIIIIIIIIIIIIIIIIIIIIIIIIIIIIIIIIIIIIIIIIIIIIIDDDDD
@HISEQ:969:HM2KJBCX2:2:1102:11269:44190 2:N:0:ACTATGCA
GAAACTCCTAGACCCAACTATCCCTATTAATCATTACTTCAGTTATAGAAACCAACAAAATAGAACCGAAGTCCTAGATTATTATTCCATGCTAATGTATTCATAGCAATAGCCTGCTTTAAACACTCTAATTTTTTCAAAGTAAATGATCTGGATCCCGAATCCGGCCCAGTTAAGGGTAGACCCGTTCCCCAGAAGGATGGTAAACGCGCGCCGGCACTCACAAGCCTAAAGAGCCGCGGGCCAGGTGCATTAAACCAGAAGTCCAACTACGAGCTTTTTAACTGCAACAACTTTAATATATGCTCTTGGAGCTGGAATTACCGCGGCTGCTGGCACCAGACTTGCCCTCCAA
+
DD?@D<FHIIHIG?GHHHIIIIHIIGGHHEHHHIF?DCHIIHIIIHHIHEHFHIIIFHHGHIFHHHHHHIHGHHHHIIFIHIHHHCGHHI?GHHHHEGGFG1<GHF@FGHICCHHIIIIIHEEHHHGHHIIHHHHHHHEIIHHHHHHEFHHHHE?CDFCF7CH=GCCHDIIHBCHHGHHEI:IIHIHIHHFHHIGHIHIIHGDFHGIHIIHIIHHHIHIHIHHHEHIHHIEHAHGFHHDHIIIHCIHHGHHHFGHIIIIHHIHHCIIIHHHIIIIHEIIIIIHHIHEHHHEHGHGGEIIIHIHHHGHIIIIGHHHEE@1HEHIIHDIIIHIIIIIIHHFHHHHHCHE<HH@DAD@
@HISEQ:969:HM2KJBCX2:2:1102:13754:44464 2:N:0:ACTATGCA
GAAACTCCTAGACCCAACTATCCCTATTAATCATTACGTCAATCCTAGAAACCAACAAAATAGGATCAAACGTCCTATTTCATTATTCCATGCTAATGTATTCAAGCGTTAGCCTGCTTTAAACACTCTAATTTTTTCAAAGTAACAGTCCTGTTTCCCTGCAACACCAAATTAATGACATTACAGTTCTTCAAGAAGGAGGAACCAGTAAAGCCAGTACATACCAGAGGCACGACCAACCTACTAATCCCGAAATTCAACTACGAGCTTTTTAACTGCAACAACTTTAATATACGCTATTGGAGCTGGAATTACCGCGGCTGCTGGCACCAGACTTGCCCTCC
+
ADDDBCFEHIIIIEHIGIHIIIIHIHHIIIIIIIIHIIHHHHHGHHIIIIIIIIFHHIIFHIGHHHHHIIICCGHHGICGECHHGEHIGIGHCHHIIHHGHHIIIHIIIHHHIHIIIHHIIHHFHIHHHIIIIIIIIHHHGHHIHHGIIIIHHIIHHEIHIHIIHHIIIHHHEIIHIHHHHHIHHHIIHHHIIHHIIHIGIIHGIHHIHHIIHIIIIIIIIIIIHIIIIIHHIIIIIHHHHIHHHEFHIIHIFIHHIIIIHHHIGHIIIIIIIIIIIIIHHIIHHHIIHHHIHHIIIIHGGIHHHIIIIIIHIIIIIHIHIHGIIIIIIIHHIIHIIIIDDDDD
@HISEQ:969:HM2KJBCX2:2:1102:5161:44458 2:N:0:ACTATGCA
GAAACTCCTAGACCCAACTATCCCTATTAATCATTGCAAATACTCCCCACACCAACACAAAGAGCAAATGCCCTATTTTGTTATCCCATGCTAATATATTCTGGCTATAAAGCCTGCTTGAAACACTCTAATTTATTCAAGGTAATGGGCTCCGTCTTTCAACCAGCCAGTTAAGACCGGAAGATCAACAGAGCTGGGACCCCCACATGTCAGTACACACCTTCCGGTAGACCAACGATGTAGAGGTCTTGGTCCGACTACGAGCGTTTTAACTGCAACAACTTTAATATACGCTATTGGAGCTGGAATTACCGCGGGTGCTGGCACCAGACTTGCCCTCCAA
+
DCDBDHIIHHGHIIIIIIIIIIIIIIIIIIGIIIIIIIIHHHIIIIIIIIIIIIHIIIHIEGFHHIIIIHHHHIIIIEHIIGIIFIIEHCHHHIIIIGHHHGHEIHIHHIIHHGIIIIIIIIIIIIHIIIIIIIIHHIIIIIIIIIIIIIIHIIHHIIIIIIHIIIIIIIIHIIIIIIIIGIIIIIIIIIIIIIIIIIIIIIIIIIIIIIIIIIIIIIIGIHHIIIIIIIIIIIIIHHIHHFHIIIIIIIIIIIIIIIIIIIIIIIIIIIIIIIHIHIIIHHIIIIIIIIIIIIIIIIIIIIIIIIIIIIIIIIIIIIIIHIIIHIIHIHIIIIIIIIDDDDB
@HISEQ:969:HM2KJBCX2:2:1102:6153:44581 2:N:0:ACTATGCA
GAAACTCCTAGACCCAACTATCCCTATTAATCATTACGTCGATCCTAGAAACCAACAAAATAGGGTCAAACGTCCTATTTCATTATTCCATGCTAATGTATTCAAGCGTGTGCCTGCTTTAAACACTCTAATTTTTTCAAAGTAACAGTCCTGATTCCCCATGACACCAAATTAATGACATCATAGTTCGTCAGAAGGTAGAAATCAATAATACCAGTGCATACCGGAGGCACGACCAATATATTGATCCCGAAATTCAACTACGAGCTTTTTAACTGCAACAACTTTAATATACGCTATTGGAGCTGGAATTACCGCGGCTGCTGGCACCAGACTTGCCCTCCAA
+
ADDACGEHIIIIHHHIHGIHEHIIHHHHIIIHIHIHGIIIIIIIIIHIIIIHIHIIIIIIIIGGFGHIIIIIIIIIIIGIIIIGIIHHHIGIIIIIHHIIGHHIIHIIHIIIIIIIIIHGIHIHHIHHHIHIIIIHIIGIHIHHIIIIIIIIHHIHIIIIIIIHIIIIHIHHHIIIIIIIIIIIIIHHCHHIIIIIIIIIIHHHIIIIIIIIIIHHIIIIIIIHIIIIHIIIIIIIIIIIHIIHGHHHIIIHIIIIHIIHIIIIIIIIIHIHEIIIIGIIIIGIIHHIIIHIIIHIHIIHHIIIIIIIIIIIIIIIIIIIIGIIIIIIIIIIIIIIIIIIIDDDDD
@HISEQ:969:HM2KJBCX2:2:1102:13813:43704 2:N:0:ACTATGCA
GAAACTCCTAGACCCAACTATCCCTATTAATCATTACGGTGATCCTAGAAACCAACAAAATAGAACCATGCCGTCCTATTTCATTATTCCATGCTAATATATTCAGGCGATAGCCTGCTTTAAGCACTCTAATTTTTTCAAGGTAACAGTCCTGCTTCCCCGGCGCACCAAATTAATGGCATGCTGGTTATTCAGAAGGTAGGAATCCATCACGCCAGTACAGACCCAAAAGCCCGACCGACGGATGAACCCCGAAATTCAACTACGAGCTTTTTAACTGCAACAACTTTAATATACGCTATTGGAGCTGGAATTACCGCGGCTGCTGGCACCAGACTTGCCCTCCAA
+
B0<DBHHHIHIC1<<1<0FC@C@1DC<CC1<1<CFHHEHIIHCHH@EFGE1<C<GE?@1CGC@<GEF?HHIEHG/C<D11DF@GFHFEGE?<CE11<GD=@@GHIIIHCHCHIGIHGHHHHEGCFG@EHHHEHHGDACFHHAD1CC@<EGHFHGEHHIHIHEECCCIHFIIIHIHHGHEHEHIHEFHEHHC/HHF<C<HEHHHIHEIIIHHEIIIIHHIIHGIIIIIIIHHIIIHEEADHEHHFIHHHHDDHHCHHHEEHIIHHCHGEGIIIIIHIIIIHIHIHIIIIIHHHF=EDHCGIIIHHIHIIIIHHHHHIIIHHEHEHHIIIGHIIHHHHIIGEDHID@DD?
@HISEQ:969:HM2KJBCX2:2:1102:3654:43859 2:N:0:ACTATGCA
GAAACTCCTAGACCCAACTATCCCTATTAATCATTACGGTGGTCCTAGAAACCAACAAAATAGAACCACAACGTCCTATTCTATTATTCCATGCTAATCTATTCAAGCAATAGCCCGCTTTAAACACTCTAATTTTTTCAAGGTAATGGTCCTGGCTCCCCAACACACCCAATTAAGGACATACTGGTTCACCAGAAGGAAGACCCGACAACAGGACAGTACTCGCCAAAGACGGACCGCCCGGCCAAGTCTAAAATTCAACTACGAGCTTTTTAACTGCAACAACTTTAATATACGCTATTGGAGCTGGAATTACCGCGGCTGCTGGCACCAGACTTGCCCTCCAA
+
DDDDDIHEGHEHIHHIHHIIIIHEHIIIIIHHHHIIHIHIIIGFHFHIIIIIIHIIHHIGIGHHIIHIIIIGHHIIIIFHGHHIHHGHIFHHHIIHIHHHHHEHHIHIHHHIHHHHHHIIHHGHIIIIIIHIIIHIIIIIHIIIHHEGIIIIHHIIHIHHHIIIHHIHHFHHHHIIIIIIIIIIIIIIHHIIIIIIIIIII<IIIIHIIIIIIIHIIIIIIIIIIIHIIIHHHIIIIIIIIIIIHIIIIIHIIIIIIIIIIIIHIIIIIIIIIIIIIIIIIIIIIIIIIIIIIIIIIIIIHHIIIIIIIIIIIIIIIIIIIIIIIIIIIIIIIIIIGIIIIIDDDDC
@HISEQ:969:HM2KJBCX2:2:1102:14560:43860 2:N:0:ACTATGCA
GAAACTCCTAGACCCAACTATCCCTATTAATCATTACGTCAATCCTAGAAACCAACAAAATAGGATCGAACGTCCTATTTCATTATTCCATGCTAATGTATTCAAGCGTTAGCCTGCTTTAAACACTCTAATTTTTTCAAAGTAACAGTCCTGTTTCCCTGCAACACCAAATTAATGGCATTACAGTTCTTCAGAAAGGAGGAATCAGCGAAGCCAGTACATACCAGTGGCACGACCAACCTGCTGACCCCGAAATTCAACTACGAGCTTTTTAACTGCAACAACTTTAATATACGCTATTGGAGCTGGAATTACCGCGGCTGCTGGCACCAGACTTGCCCTCCAA
+
CDCDDHFHHEHHIHIGECHIIIIIEHHIIIIIIIIIIICEHHHHHHHHFHHHIIEHHIHIHIHHHGHCE?HEC?EHHEH@FF@HHGIIHIEEH11DHIIIIIIIHIHIIHHDIIIIIIIHIHHFGIIIIHHHHHHHHIHIHIIIIIHHIIHIHIHHIGIIIIIIIIHIIHIIIIIIHHIIIIIIIIIHIIIIIIIIIIIIIIIIIIIII3IIIHIIIIIIIIIGIIIIIIIII=IIHIHIHHHHFIIHIIIIIIIIGIIIIIIIIHGIIIIIHHGIIHIIIIIIIHFIIIIIIIIIIIHIIIIIIIIIIIIIIIIIIIIIIIIIIIIIIIIIIIHIIIIIIDDDDD
@HISEQ:969:HM2KJBCX2:2:1102:5484:44783 2:N:0:ACTATGCA
GAAACTCCTAGACCCAACTATCCCTATTAATCATTACGTCGATCCTAGAAACCAACAAAATAAAATCAAACGTCCTATTTCGTTATTCCATGCTAATGTATTCAAGCGTGAGCCTGCTTTAAACACTCTAATTTTTTCAAAGTAACAGTCCTGATTCCCTAAAACACCAAATTAATGGCATTATAGTTCGTCAGAAGAGAGAAACCGATTATACCAGTACGTACAAAAGCACGACCAGTAGACCGGTCTCGAAATTCAACTACGAGCTTTTTAACTGCAACAACTTTAATATACGCTATTGGAGCTGGAATTACCGCGGCTGCTGGCACCAGACTCGCCCTCCAA
+
DDDCDIIIIIIIIIIIGIIIIIIIIHIIIGHIIIIIIHIIIIIIIIIIIIIHIIIIIIHEIIGHIHHEHIIDHHIIIHIIGIIIIIIIGIIEHEHIIIIIHGIHIHIIHIIHHIHHIHIIHHHIHIIIIIIIEIIIIIIIIIIIIHIIHHIIIIIIIHIIIIIIIHHIHIIHIIIIIIIIHIIIIIIIIIIIIIIIIIIIIIIIIIIIIHHHHIIIIIIIIIIIIIIIIIIIIIIIIIIIIIHHIHHHIHIIIIIIIIIIIIIIIIIIIIIIIIIIIIIIIIIIIIIIIIIIIIIIIIIIIIIIIIIIIIIIIIIIIIIIIIIIIIIIIIIIIHF/IIIIDDDDD
@HISEQ:969:HM2KJBCX2:2:1102:6699:45969 2:N:0:ACTATGCA
GAAACTCCTAGACCCAACTATCCCTATTAATCATTACGGTGATCCTAGAAACCAACAAAATAGAACCATGCCGTCCTATTCTATTATTCCATGCTAATGTATTCGAGCAAAAATGCCTGCTTTAAACACTCTAATTTTTTCAAGGTAAAGGTCCTGGATCCGCAAGACACCCAATAAAGGACATCAAGTTTCTCCAGAAGGTGAGAAATCAACAGTAACAGTTCATACCCCTTAAGGCATGACCGTCACGTCAATCCCGAAATTCAACTACGAGCTTTTTAACTGCAACAACTTTAATATACGCTATTGGAGCTGGAATTACCGCGGCTGCTGGCACCAGACTTGCCCTCCAA
+
DDDDDIIHHIIIHIGHIIHIIIIIIIIIIIIIIIIIIIIIIIIIIIIHIIIIHHHCHIIIIIIIGIGIGHHIHIIHHIIIGHIIIHHIIIIIIHIIIHIHGDHHFIIHIHIIIIHIIIHIHHIIIHIIIIIIIEGHIHHIGHHIIIIIIIIIIIIHIIIIHIIIIIHHGHHIHGIIIIIIIIIIIIIIIIIIIIIIIHIIIIIIIIIIIIIIIIIIIHHHIIIIIIIIIIIHIIII<IIIHIIIIIIIIIHGIIIIIIIIIIIIIIIIIHIIIIIHIIIIIIIIIIIIIIIIIIHIIIIIIIIIIIIIIIIIIIIIIIIIIIIHIIIIIIIIIIIIIIIIIIIIIIIIDDDDD
@HISEQ:969:HM2KJBCX2:2:1102:5858:46541 2:N:0:ACTATGCA
GAAACTCCTAGACCCAACTATCCCTATTAATCATTACGTCGATCCTAGAAACCAACAAAATAGAATCAAACGTCCTATTTCATTATTCCATGCTAATGTATTCAAGCGTGCGCCTGCTTTAAACACTCTAATTTTTTCAAAGTAACAGTCCTGATTCCCCACGACACCAAATTAATGACATCGCGGTTCTTCAGAAGGTAGGAACCAATAATGCCAGTGCGTACCGAGGCACGACCGACAATCTGATCCCGAAATTCAACTACGAGCTTTTTAACTGCAACAACTTTAATATACGCTATTGGAGCTGGAATTACCGCGGCTGCTGGCACCAGACTTGCCCTCCAA
+
DDBDDIIIIIIIHHIHIIIIIIIIIIIIIIIIIIHIIIIHIIHIIIIIIIIIIIIIGIIGHIGIIGIIGEHHHHIIIHIIIIIIIIIIIGHIIIIHIIIIIIIHHHHIIIIIIIIIIIIIHIIIIIIIIIIIIIIIIIIIIIIIIIIIHIIIIIIIIIIIIIIIIIIIIIIIIIIHIIIIIIIIIIIHIIIIIIIIIIIIIIIIIIIIIIIIIIIIIIIIIIIIIIIIIIIIIIIIIIIIIHHHGIIIIIIIIIIIIIIIIIIIIIIIIIIIIHIIIIIIIIIIIIIIIIIIIIIIIHGGIIIIIIIIIIIIIIIIIIIIIIIIIIIIIIIIIIIIIIIIDDDDD
@HISEQ:969:HM2KJBCX2:2:1102:6669:46659 2:N:0:ACTATGCA
GAAACTCCTAGACCCAACTATCCCTATTAATCATTACGTCAATCCTAGAAACCAACAAAATAGGATCAACGTCCTATTTCATTATTCCATGCTAATGTATTCAAGCGCGAGCCTGCTTTAAACACTCTAATTTTTTCAAAGTAACAGTCCTGATTCCCCACCACACCAAATTAATGACATGATGGTTCGTCAGAAGGTAGAAATCAGTAACACCAGTACGTACCGAAGGCACGACCAGCGTACTAATCCCGAAATTCAACTACGAGCTTTTTAACTGCAACAACTTTAATATACGCTATTGGAGCTGGAATTACCGCGGCTGCTGGCACCAGACTTGCCCTCCAA
+
@D0DDH?EHE@F1DCGGDEFHHHHH?1CCHHCFH?G1CHFCCCHHIEC@H?H@1<C?EHHHEF1FCGHE<CGGHHEHCEFC@GHIHE?H11<<CHHHHHIIEEFHDDHHEDIHGFGHIIFHDHH?IIHHHHHG@HHF<C1HHGDHHIHHGHEHEHII@1FDHFDCGHIHIHGHHFHHFIIHHHCF<HIHGHHHHHHHFHGIHIHIHHEHII;FHHEGHIHEIHHIGIIIHDIHH<IIHHCHGFEGHHDHHHIIIHHHCHHE?HHHEGGIIIIIIIHHIHD<1IHHIHHIHCHEHHHHHFHHHIHIIIGIHEDHIHHIIIIHHFHHHHFHHHHEIIHEDHF@ADD@
@HISEQ:969:HM2KJBCX2:2:1102:7050:47196 2:N:0:ACTATGCA
GAAACTCCTAGACCCAACTATCCCTATTAATCATTACGGTGATCCTAGAAACCAACAAAATAGAACCATGCCGTCCTATTTTATTATTCCATGCTAATGTATTCAGGCATAGGCCTGCTTTGAGCACTCTAATTTTTTCAAGGTAATGGTTCTGCTTCCCCGGCACATCAAATTAATGGCATACCGGTTATTCAGAAGGTAGGAATCCATCACACCAGTGCGGACCGTGAGGCCCGACCGACGGATAGATCCCGAAATTCAACTACGAGCTTTTTAACTGCAACAACTTTAATATACGCTATTGGAGCTGGAATTACCGCGGCTGCTGGCACCAGACTTGCCCTCCAA
+
DDDDDIHIIIIIIIIIHIIIIIGIIIIIIHIIIIIIIIIEHIIHIIIHIIHIIIIIIIIGIIHHIIIIIGHHIIIIIHHHIIHFHHHIIIIIHHIIIIIIIIIIIIIIIIIHEIIIIIIIHIIHHIHIIIIIIIIIHIGIIIIIIIIHIHHIIIIHIIIIIIIIIIIIIIIIIIIIIIIIIIIIIIIIIIIIIIIIIIIIIIIIIIIIIIIIIIIIIIIIIIIIIIIIIIIIIIIIIIIIIIIIIHHIIIIIIIIIIIIIIIIIIIIIIIIIIIIIIIIIIIIIIHIIIIIIIIIIIIIIIIIIIIIIIIIIIIIIIIIIIIIIIIIHIIIIIIIIIIIIIIIDDDDD
@HISEQ:969:HM2KJBCX2:2:1102:9251:47065 2:N:0:ACTATGCA
GAAACTCCTAGACCCAACTATCCCTATTAATCATTACGTCAATCCTAGAAACCAACAAAATAGGTTTGAACGTCCTATTTCATTATTCCATGCTAATGTATTCAAGCGTTAGCCTGCTTTAAACACTCTAATTTTTTCAAAGTAACAGTCCTGTTTCCCTGCAACACCAAATTAATGGCATTACAGTTCTTCAGAAAGGAGGAATCAGCGAAACCAGTTCATACCAGTGGCACGACCAACCTGCTGACCCCGAAATTCAACTACGAGCTTTTTAACTGCAACAACTTTAATATACGCTATTGGAGCTGGAATTACCGCGGCTGCTGGCACCAGACTGCCCTCCAA
+
DDDDDIIIIIIIIIIIIIIIIIIIIIIIIGIIIIIIIIIIIIIIIIIIIIIIIIIIHIHIIIIHFHHHGHIIIIHIIIIGIIHHIIIIIIHIIIHHIIIIIIIIIIIIIIIIIIIIIIIIIIHIIIIHIIIIIIIIIIIIIIIIIIIIIIIIIIIIIIIIIIIIIIIIIIIIHIIIIII.IIIIIIIIIIIIIIIIIIIIHIIIHIIIIIIIIIIIIIIIIIIIIIIIIIIIIIIIIIIIIIHHIIIIIIIIIIIIIIIIIIIIIIIIIIIIIIIIIIIIIIIIIIIIIIHIIIIIIIIIIIIIIIIIIIIIIIIIIIIIIIIIIIIIIIIIIIIIIIIIDDDDD
@HISEQ:969:HM2KJBCX2:2:1102:9278:47375 2:N:0:ACTATGCA
GAAACTCCTAGACCCAACTATCCCTATTAATCATTACGTCAATCCTAGAAACCAACAAAATAGGATCAAACGTCCTATTTCATTATTCCATGCTAATGTATTCAAGCGTTAGCCTGCTTTAAACACTCTAATTTTTTCAAAGTAACAGTCCTGTTTCCCTGCAACACCAAATTAATGACATTACAGTTCTTCAAGAAGGAGGAACCAGTAAAGCCAGTACATACCAGAGGCACGACCAACCTACTAATCCCGAAATTCAACTACGAGCTTTTTAACTGCAACAACTTTAATATACGCTATTGGAGCTGGAATTACCGCGGCTGCTGGCACCAGACTTGCCCTCCAA
+
DDDDDIHIIIHHIIIIIIIGHHHHIIIIIIHHIHHIIIHIIHHHGHHHIIIHIIHIHIIIIIIIIGFHIHFHHCHHFIIEHHIIHIHHIIHIGIHEHFFHHCIHHHEDGGHIFGIHHCHHIGGHHHIIIHHHIIIIHHGHIIHIHHIIIHIIHHGIHHHIIIIHIIHIIIIHHIIIIIIIHIIHIIIIGIIIIIHIIIIIIHHHHGIIIIHIIIHIHIHIIIIIIIHHI;HHHIIHIGIHFFIHFIIIIIIIIIIHHIIIIIIHEHHIIIIIIIIIIIIHHHCIHIHHIIIIIIIIIIHCHIIIIIIHHIIHIIIIIIIIIIHIHIIIIIIIIHIIIIIIIDDDDD
@HISEQ:969:HM2KJBCX2:2:1102:9464:48558 2:N:0:ACTATGCA
GAAACTCCTAGACCCAACTATCCCTATTAATCATTACGTCGATCCTAGAAACCAACAAAATAGAATCAAACGTCCTATTTCGTTATTCCATGCTAATGTATTCAAGCGTGAGCCTGCTTTAAACACTCTAATTTTTTCAAAGTAACAGTCCTGATTCCCCAAGACACCAAATTAATGACATCATGGTTCGTCAGAAGGTAGAAATCAATAATACCAGTACGTACAATAGCACGACCAATAAATTGATCCCGAAATTCAACTACGAGCTTTTTAACTGCAACAACTTTAATATACGCTATTGGAGCTGGAATTACCGCGGCTGCTGGCACCAGACTTGCCCTCCAA
+
DDDDDIGIHIIIHHHIIIHIHIIIGICHHIGIIIIHHHIGIHIGDHIHGHIHHIIIHIIGHHHIIIHHHIHIHIIIIHIIIIIIHHHGFHIHHIGIIIIHIIHIIIIIIHHIIHIIIIHIHHIIIIIHIIIIHIIIGIIIIIIIIIIIHHIIHIIHHIIIIIHHIIIHHHHGIIHIHGHHEHHIIIIHGIIIIIIIIIIIIIIIHIIIIIIIIIIIIHIHIIIIIIIIIIIIIIIHIIIIIIHHIIHHIIHIIIIIIIIIIIIHIIHIIIHIIIIIIIIIIIIIIIGIIIIIIIIIIIIIIIIIIIIIHHIIIIIIIIIIIIIIIIIIIIIIIIIIIIIIDDDDD
@HISEQ:969:HM2KJBCX2:2:1102:18394:48593 2:N:0:ACTATGCA
GAAACTCCTAGACCCAACTATCCCTATTAATCATTACGGTGGTCCTAGACCAACAAAATAGAACCAACGTCCTATTCTATTATTCCATGCTAATCTATTCAAGCAAAAGCCCGCTTTAAACACTCTAATTTTTTCAAGGTAATGGTCCTGGTTCCCCGACACACCCAATAAAGGGCATACCGGCTCACCAGAAGGATAGACCCGACAGCAGAACAGTACTCGCCAGAGACGGACCGTCCGGTCAGGCCTAAAATTCAACTACGAGCTTTTTAACTGCAACAACTTTAATATACGCTATTGGAGCTGGAATTACCGCGGCTGCTGGCACCAGACTTGCCCTCCA
+
CDDDDIIIIIIIHIIIIIIIIIIIIIIIIIIIIIGIIIIIIIIIIIIHHHIIIIIHHIIHIIIIIIIIIHIIIIIHHIIIIIIIIIIIIIIIIIIIIIIIIIIIIIIIIIIIIHHIIIHIIHIIHIIIIIIIIHIIIIIIIIIIIIIIIHIHIIIIIIIHIIIIIIIIIIHIIIIIIIIHIIIIIIIHIIIIIIIIIHIHIIIIIIIIIIIIIIIIIIIIIIIIIIIIIIIIIIIIIIIIHGIIIIIIIIIIIIIIIIIIIIIIGIIIIIIIIIIIIIIIIIIIIIIIIIIIIIIHHGGIIIIIIIIIIIIIIIIIIIIIIIIIIIIIIIIIIIIIIIDDDDD
@HISEQ:969:HM2KJBCX2:2:1102:17248:49976 2:N:0:ACTATGCA
GAAACTCCTAGACCCAACTATCCCTATTAATCATTACGTCGATCCTAGAAACCAACAAAATAGAATCAAACGTCCTATTTCATTATTCCATGCTAATGTATTCAAGCGTAAGCCTGCTTTAAACACTCTAATTTTTTCAAAGTAACAGTCCTGATTCCCCACGACACCAAATTAATGACATCGCGGTTCTTCAGAAGGTAGGAACCGATAATGCCAGTGCGTACCGAGGCACGACCAACAATTCGATCCCGAAATTCAACTACGAGCTTTTTAACTGCAACAACTTTAATATACGCTATTGGAGCTGGAATTACCGCGGCTGCTGGCACCAGACTTGCCCTCCAA
+
DDBDDII?GHHHG@HICGHHIGHFHHIIFHHHFIIIHCHIIIIHHHIIIIHIIHIICHHIIGHHHHIIIIHHGEHIIHHIIIIIIIIGHGIIHECIIHHCEHIHEIGIIIIIIIIHIIIIHFFFGHIIIIIIHIIHIIIHHIIHHHHIIIIIIIIIIHCHHDHIHIIIIIIHHHHIIIIIIIIIIHIIIHGIIHIIHHGIHIIHIIIIIHHHHHIIIIIIHIIIIIIHIGIIIIHIIIHIHIHEIIIIHIIIHIIHIIIIIHIIHIIIIIHHGHIHIIIIIIIIIHHIIIIIHIIIIIIIIIIIHIIIIIIIIHIIIIHIIIIIIIIIIIIIIIIIIIIIDDDBA
@HISEQ:969:HM2KJBCX2:2:1102:8563:51060 2:N:0:ACTATGCA
GAAACTCCTAGACCCAACTATCCCTATTAATCATTACGGTGATCCTAGAAACCAACAAAATAGAATCATGCCGTCCTATTTTATTATTCCATGCTAATGTATTCAAGCAAAATGCCTGCTTTAAACACTCTAATTTTTTCAAAGTAAAGGTCCTGGTTCCCCGTGACACCCAATTAAGGGCATCGCGGTTCTCCAGAAGGTGAGAAATTGACTACACCAGTTCATACCCCTTAAGGCACGACCGATGTGTCAATCCCGAAATTCAACTACGAGCTTTTTAACTGCAACAACTTTAATATACGCTATTGGAGCTGGAATTACCGCGGCTGCTGGCACCAGACTTGCCCTCCAA
+
DDDDDIIIIIHIIIIIIIIIIIFHIIIIIIIIIIIIIIIIGIIHIIIIHHIIIIIIIIHIIGHHIIHIIIIHHHHIHIIIIIIIIIIIIIIIIGHHIIIIHGIIIIIIIIIIIIIIIIGIHIIIIIIIIIIIHHIIHHIIIHIIIIIIIIIIIIIIIHHIIIHIIIIIIGHIIHIIIIIIIIIIIIIIIIIIIIIIIIIIIIIIIIIIIIIIIIIIIIIIIIIIIIIIIIHIIIIIIIIIIIIIIIIIIHGIHHIIIIIIIIIIIIIIIIIIIIIIIIIIIIIIIIIIIHHHHIIIIIIHIIIIIIIIIIIIIIIIIIIIIIIIIIIIIIIIIIIIIIIIIIIIIIIDDDDD
@HISEQ:969:HM2KJBCX2:2:1102:4129:51521 2:N:0:ACTATGCA
GAAACTCCTAGACCCAACTATCCCTATTAATCATTACGTCGATCCTAGAAACCAACAAAATAGAATCAAACGTCCTATTTCATTATTCCATGCTAATGTATTCAAGCGTAAGCCTGCTTTAAACACTCTAATTTTTTCAAAGTAACAGTCCTGATTCCCCACGACACCAAATTAATGACATCGCGGTTCTTCAGAAGGTAGGAACCGATAATGCCAGTGCGTACCGAGGCACGACCAACAATTCGATCCCGAAATTCAACTACGAGCTTTTTAACTGCAACAACTTTAATATACGCTATTGGAGCTGGAATTACCGCGGCTGCTGGCACCAGACTTGCCCTCCAA
+
<D0<@G11<GCE1DHHEE11D<<<D1CHCFGHIHFGECCFC<1FGHHC11<G1FCGHEHIECGHFEHHIF?@FHH<1D1<<<C<CHHH@GG11C?IHHHHEHEHHIHHHIHD@HHHGHHGD<BGFHIHHGIHFH@GEHGIIIIHHHGIIIIIHH@EH?IIIIIHIIHHEIHIIIIIIIIIIIIDIGHH?IIIIIHIHHCIIIIIIHIIIIHIIIIHIIHCIIIIHHHHCHHHHHEHHHHHHHGDHEGHHIIIIHHIHHHEHHHHEFHFHIIGIHHIIHHHFGHIIIIIIIIIIIIIIIFIIIIIIIIIIIIIIIIIIIIIHGIIHG@HIIIIIIIIIIHCDDDDD
@HISEQ:969:HM2KJBCX2:2:1102:4098:52560 2:N:0:ACTATGCA
GAAACTCCTAGACCCAACTATCCCTATTAATCATTACGGTGATCCTAGAAACCAACAAAATAGAACCATGCCGTCCTATTCTATTATTCCATGCTAATGTATTCGAGCAAAAATGCCTGCTTTAAACACTCTAATTTTTTCAAGGTAAAGGTCCTGGATCCGCAAGACACCCAATAAAGGACATCAAGTTTCTCCAGAAGGTGAGAAATCAACAGTAACAGTTCATACCCCTTAAGGCATGACCATCACGTCAATCCCGAAATTCAACTACGAGCTTTTTAACTGCAACAACTTTAATATACGCTATTGGAGCTGGAATTACCGCGGCTGCTGGCACCAGACTTGCCCTCCAA
+
DCDDDIIIIIIIIGIIIIIIHIIIIIIIIIIIIIHIIIIIIIIIIIIIGIIIIIHIIIHHIIHIHIIIIIIGHHIIIIIIIIHIIIIIIIIHIIIIHIHHHHGIHIIHIIIIIIIHIHHIHIIIIIIIIIIIIIIIIIHIIIIHIIIIIIIIIHIHHHHHIIIIIIIIIHIGIIIIHIIIIIIIIIHIHIHIIIIIIIHIIIIIIIIIIIIIIIIIIIIIIIGIIIIIIIIIIIIIIIIIIHIIIIIIIIHHIIIIIIIIIIIIIIIIIIIIIIIIIIIIIIIIIIIIIIIIIIIIIIIIIIIIIIIIIIIIIIIIIIIIIIIIIIIIIIIIIIIIIIIIIIIIIIIIDDDDD
@HISEQ:969:HM2KJBCX2:2:1102:7095:52511 2:N:0:ACTATGCA
GAAACTCCTAGACCCAACTATCCCTATTAATCATTACGGTGATCCTAGAAACCAACAAAATAGAACCATGCCGTCCTATTTTATTATTCCATGCTAATCTATTCAAGCACAAGCCTGCTTTAAGCACTCTAATTTTTTCAAGGTAATAGCTCTGCTTCCCCAACGCACTAACTTAATAGCATGCTGGTTATTCAGAAGGTAGGAATTCATCAGGCCAGTGCGGACAGTGAAGCCCGACCAACCGACAAACTCCGAAATTCAACTACGAGCTTTTTAACTGCAACAACTTTAATATACGCTATTGGAGCTGGAATTACCGCGGCTGCTGGCACCAGACTTGCCCTCCAA
+
DDDDCIIIIIIHHHIIIIIIIHIIIHIIIIIIIIIIIIIIIHIIHHIIHIHHIIIIIIIIIIIIGIIIIIHCHHHGIIIIIIIIIHIIIIIIIIIIIIHIIGHIHHIIIIIIIIIIIIIIIIIIIIIIIIIGIIIIIIIIIIIIIIIHHIIIIIIIIIIIIIIIIIIIIIHIIIIIIIIIIIIIIIIIIIHIIIIIIIIIIIHIIIIIIIIIIIIIIIHIIIIIIIIIIIIIIIIHIIIIIIIIHHFIIGIIIIIIIIIIIIIHHIIIIIIIIIHHIIIIIIIIIIIIIIIIIIIHIIIIIIIIIIIIIIIIIIIIIIIIIIIIIIIIIIIIIIIIHIIIIIIDDDDD
@HISEQ:969:HM2KJBCX2:2:1102:10715:53097 2:N:0:ACTATGCA
GAAACTCCTAGACCCAACTATCCCTATTAATCATTACGGTGATTCAGAAACCAACAAAACAGGACCACCGTCCTATTTTATTATTCCATGCTAATGTATTCAGACATAAGCCTGCTTTGAACACTCTAATTTTTTCAAGGCAAAGGTCCTGGTTTCCTACCACGTTAAATTAATAACATGATAGTTCCCCAGAAGGTAGAAATTCTACACGCCAGTACAGACAATAGCCCGACCAACGATAGAACCCCGAAATTCAACTACGAGCTTTTTAACTGCAACAACTTTAATATACGCTATTGGAGCTGGAATTACCGCGGCTGCTGGCACCAGACTTGCCCTCCAA
+
DAADDIEFHIHG?EHHEHHC1DC<@CGHEHEFCHFHIHCFHCHHHIIFHHHEGEEHHHHIIE<CCHHEEHD=HGHC@<CCGHI1<<C<FG1FHGFFEC<1@?DHHGHHHHHGH@?HHGHC@DGHGHHA<DGHHHHGHG<GEFGAHHEHGEA@GCHHHHHGIIIHHCFGFDFIHFG@GGHHGIIHGEGHE:H@HHHHIIIHHFDCEFHCHHHEEECHHFIIIIIHGHGI;IHGCHIHHHIHHHHHADHHHHEHGEGHGIIIHIHGG?FHGGGGHIIHIHHHIHGIIHHEDHHCIIIHGEHHHHHHHHIHGHHHEE<IHH?FIIHCHHHIHHGEEHDIIHD@BAB
@HISEQ:969:HM2KJBCX2:2:1102:13948:53185 2:N:0:ACTATGCA
GAAACTCCTAGACCCAACTATCCCTATTAATCATTACCTCGACTCCGAAAGCCAACGAAATAGAACCGAGATCCTATTCCATTATTCCATGCACTAATGTTCAGGCTGTAGCGCCTGCTTTGAGCACTCCAATTTTTTCAAAGTAAACGTGCTGGCCACATATAGCACTCGGTTAAGAGAACTATACACGAACCAACAAAATCGTCCGGTCAGACAGTAAACACCGCAAGGTGCACCGCCCGACTGAAACCGAGATCCAACTACGAGCTTTTTAACCGCAACAACTTTAATATACGCTATTGGAGCTGGAATTACCGCGGCTGCTGGCACCAGACTTGCCCTCCAA
+
@DDDDIGHIGIIIIIIGHIFHIHIIIIIHIIIIIIIIIIIC0CHHHIIIGHIIIIIIIIIIIIGHIIIGHIHEHIIIEHGIIIHHHIHGIHEHHIFHHHIIHIIHHHEHHFEHHIIIIHIGIIIHFHHIIIFHHHEHIIHIIHEHHIIIIIHIIIIIIIIIIHHHHIIHDHHHIHHIHGFEHIIIFHIIHIHIGGCGHHHEIHDHFGDHECIIHIIIIIHHIIIIIHHIIIIHHHIIHGIIHIHDHIHIIHIGIIIHHFIHHEIHHIHHIHHHFECIIIHHHEHIIIIHIIHIIIIIHHHIIIIHHIIIIIHIIIIHIIIIIIIIIHHHIIIIHIHHHHIHDDDDD
@HISEQ:969:HM2KJBCX2:2:1102:14483:53931 2:N:0:ACTATGCA
GAAACTCCTAGACCCAACTATCCCTATTAATCATTACGTCGATCCTAGAAACCAACAAAATAGAATCAAACGTCCTATTTCATTATTCCATGCTAATGTATTCAAGCGTGAGCCTGCTTTAAACACTCTAATTTTTTCAAAGTAACAGTCCTGATTCCCCACAACACCAAATAAATGACATCATGATTCGTCAGAAGGGAGAAACCAACAATGCCAGTACGTACCTAGGCACGACCGACATGACGGTCCCGAAATTCAACTACGAGCTTTTTAACTGCAGCAACTTTAATATACGCTATTGGAGCTGGAATTACCGCGGCTGCTGGCACCAGACTTGCCCTCCAA
+
DDDDDIIHIIGHHHHIHGIHHHHIHHIIIIIHHHIIIIIIIHIHIIIGIIIIHIIIIGGHHHHCECEFHHHHCHIIIHIIIIIIIGHIIIHGHHHIHIIHHHHHHGHIHHHHIIIIHIFHHHFIIIHHHIHIIIIHHIIIFHHHIIIIIIIIIIHIIIIHHIIIIIIIIIIIIHIIIIIIHIIIIIHIIIIIIIIIIIIIIIIHIHHHHHHIIIHIIIIIIIIIIIIIIIIIIHGIIIIIIIHFHIIHGIIIIIIHHIIIIIIIIIIIIIIIHGIIIHEIIIIIIIIIIIGIIIIIIIHHIIIIIIIIIIIIIIIIIIIIIIIIIIIIIHIIIIIIIIIICDDDD
@HISEQ:969:HM2KJBCX2:2:1102:16069:53370 2:N:0:ACTATGCA
GAAACTCCTAGACCCAACTATCCCTATTAATCATTACGTCGATCCTAGAAACCAACAAAATAGAATCAATCGTCCTATTTCATTATTCCATGCTAATGTATTCAAGCGTAAGCCTGCTTTAAACACTCTAATTTTTTCAAAGTAACAGTCCTGATTCCCCACGACACCAAATTAATGACATCGCGGTTCTTCAGAAGGTAGGAACCAATAATGCCAGTGCGTACCGAAGCACGACCAACAATTTGATCCCGAAATTCAACTACGAGCTTTTTAACTGCAACAACTTTAATATACGCTATTGGAGCTGGAATTACCGCGGCTGCTGGCACCAGACTTGCCCTCCAA
+
0DB@01FEHFF??@F@E01<1<1DFCCEHCH1@FEFFHHF/C<F=HHE1@1<E1DG11<GCG@CC1?<1111<10<<DG<1CGF?@CE11<C<DGGFF@@?CHEE=EGGH2<FCGH@1BFGFIIHIHEHHIIIHH?HIHHFHHIGCDBGH9<<B<D1CE0AAB?:<EEFGHHHGF/DDC/HCC</C<EEHH9HF3G@?DCFCGD?GGD<DEF:00<<FH@GCDC/FHGIIIHG@HEGG@ACD1C?HEIHHFHD1DHHFHEHEECG<DIHHHCIIHHEFHGC@FFCFDC1HCEC/1HHHFHHCCFC1EHHHG<H<HDHEGIHHFCEH?FGC<11HHHHCC1<ABDD
@HISEQ:969:HM2KJBCX2:2:1102:9538:54317 2:N:0:ACTATGCA
GAAACTCCTAGACCCAACTATCCCTATTAATCATTACGTCGATCCTAGAAACCAACAAAATAGAATCAAACGTCCTATTTCATTATTCCATGCTAATGTATTCAAGCGTACGCCTGCTTTAAACACTCTAATTTTTTCAAAGTAACAGTCCTGATTCCCCACGACACCAAATTAATGACATCGCGGTTCTTCAGAAGGTAGGAACCAATAATGCCAGTACGTACCGAAGCACGACCAACAATTCGATCCCGAAATTCAACTACGAGCTTTTTAACTGCAACAACTTTAATATACGCTATTGGAGCTGGAATTACCGCGGCTGCTGGCACCAGACTTGCCCTCCAA
+
DDDCDGHHIIIIIIIIIIIIIIIIIGIIIIIIIIIIIIIIIIIIIIHIHHGHHHHHHHIIGHHHHHHHIIHHHHIHIIIIIIIIIIIIIIIIHHIIIHHHHHHHHHIIIIIIIIIIHIIIHIIIIIIEIHGIIHHIHHIIIIIIIIIHIIIIIHIIIHIIIIIIIIIIIIIIIIIIIHIIIIIIIIIIIIIIIIIIIIIIIIIIIIIIIIIIIIIIIIIHIIIIHIIIIIIIIIIIIIIHFFE9IIHIIIHIIIIIIIIIIIIIIIIIIIIIIIIHIIIIIIIIIIIIIIIIIIIIIIIIIIIIIIIHIIIIIHIIIIIIIIIIIIIIIIIIHIIIIIIIDDDDD
@HISEQ:969:HM2KJBCX2:2:1102:18391:54461 2:N:0:ACTATGCA
GAAACTCCTAGACCCAACTATCCCTATTAATCATTACGGTGATCCTAGAAACCAACAAAATAGAACCATGCCGTCCTATTTTATTATTCCATGCTAATCTATTCAAGCACAAGCCTGCTTTAAGCACTCTAATTTTTTCAAGGTAATAGCTCTGCTTCCCCAACGCACTAACTTAATAGCATGCTGGTTATTCAGAAGGTAGGAATTCATCAGGCCAGTGCGGACAGTGAAGCCCGACCAACCGACAAACTCCGAAATTCAACTACGAGCTTTTTAACTGCAACAACTTTAATATACGCTATTGGAGCTGGAATTACCGCGGCTGCTGGCACCAGACTTGCCCTCCAA
+
D0<@DHEHH?1DE@FH1<CHCDCHH1FCGGH?CFH11<<<CGFH?CC?D@FF1CCG11D1@HHHEC11<111/0<E@H11<EHHH?1<1DFGEHHEEHHHF?F@CHHFHHFCHHHFG@IIHHF@D@HEIHIIIIHGEGHEEIIIIIHHCIGHHEHHGHHIIHIGHHH9HGHHIIIIHHIIIIIGIIFHEHCHHGIIFHH@HFCHHIIHHEFHIHIGGIHDHFHHIIIHIHHGHHCAEBECCIIIHGACDCCCEIIIHGEIIHFIHG1HHHIIIIIIHIIIIHEIIIIIHHIIIHEHHHHCHHHHHIHIIIHHIHCHIHHIIIIIIIIIIIIIIIHGHEHHDHED@<@D
@HISEQ:969:HM2KJBCX2:2:1102:18723:54368 2:N:0:ACTATGCA
GAAACTCCTAGACCCAACTATCCCTATTAATCATTACGGTGATCCTAGAAACCAACAAAATAGAACCATGCCGTCCTATTCTATTATTCCATGCTAATGTATTCGAGCAAAAATGCCTGCTTTAAACACTCTAATTTTTTCAAGGTAAAGGTCCTGGATCCGCAAGACACCCAATAAAGGACATCAAGTTTCTCCAGAAGGTGAGAAATCAACAGTAACAGTTCATACCCCTTAAGGCATGACCGTCACGTCAATCCCGAAATTCAACTACGAGCTTTTTAACTGCAACAACTTTAATATACGCTATTGGAGCTGGAATTACCGCGGCTGCTGGCACCAGACTTGCCCTCCAA
+
BDDDDIIIIIIIIIIIIHIIIIIIIIIIIIIIIIIIIIIIIIIIIIIIIIIHIIIIIIIIIIIIIIIIIIIIIIIIIIIHIIIIIIIIHHHHFFHHIHIHIEHFHIGIIIIIIIHIIHIIIIIIIIIIIHIIIIIIIIGIIIIIIIHIIIIIIIIIHIHIHIIIIIIIIFHIIIIIIIIIIIIIIIIIIHHIIIIIIIIIIIIHIIIIGIIIIIIIIIIHIIHIIIHIIIIIIIIIIIIIIIIIIIIIIIHFIIHIIIIIIIIIIIIIIIIIIIIIIIIIIIIIIIIIIIIIIIIIIIIHGIIIIIIIIIIIIIIIIIIIIIIIIIIIIIIIIIIIIIIIIIIIIIIIDDDDD
@HISEQ:969:HM2KJBCX2:2:1102:11182:54393 2:N:0:ACTATGCA
GAAACTCCTAGACCCAACTATCCCTATTAATCATTACGTCGATCCTAGAAACCAACAAAATAGGGTCAAACGTCCTATTTCATTATTCCATGCTAATGTATTCAAGCGTGTGCCTGCTTTAAACACTCTAATTTTTTCAAAGTAACAGTCCTGATTCCCCATGACACCAAATTAATGACATCACAGTTCGTCAGAAGGTAGAAATCAATAATACCAGTTCATACCGGAGGCACGACCAATATATTGATCCCGAAATTCAACTACGAGCTTTTTAACTGCAACAACTTTAATATACGCTATTGGAGCTGGAATTACCGCGGCTGCTGGCACCAGACTTGCCCTCCAA
+
000<<1CD1F1D@ECHCCEHEHHCCFHIHCGHE<<D11<</?1F=GCCEEHHC?F@CCHHHHH?ECF111<0<D@EFHECH1<<CG?1D@GHGHHHHEFHGEHEGCH=@H?CBGC1EFEHFCCIHHHHHF?GHGE@CHH8?G@GFGHHHIHHHEE8=GIIHHHFGF1F?CGIH:HHFHEF1HGEHHFGIIHCIFGIIHCGCEHIIIIIIIIHHEEG@G?FHEF<;@FHGCGHHAFIIHH@D<1FGGHDHIHHCCFIHHHHE@DE@EHHIIGIHGC1GHHGF1CEGIHEG?HHIIHIHHF<EHHHHCIIHIHHHH<DHCEFCG?@CEHIHHGC<<@EIHHCD0@D<0
@HISEQ:969:HM2KJBCX2:2:1102:12266:54688 2:N:0:ACTATGCA
GAAACTCCTAGAACCCAACTATCCCTATTAATCATTACGTCAATCCTAGAAACCAACAAAATAGGATCAACGTCCTATTTCATTATTCCATGCTAATGTATTCAAGCGCGAGCCTGCTTTAAACACTCTAATTTTTTCAAAGTAACAGTCCTGATTCCCCACCACACCAAATTAATGACATGATGGTTCGTCAGAAGGTAGGAATCAGTAACACCAGTACGTACCGAAGGCACGACCAGCGTACTAATCCCGAAATTCAACTACGAGCTTTTTAACTGCAACAACTTTAATATACGCTATTGGAGCTGGAATTACCGCGGCTGCTGGCACCAGACTTGCCCTCCAA
+
DDDDDIIIIIGHIIHIIIIIIFIIHIIIIIIHHHIIIIIIIIGIIHIHHGHIIGIHIIIGHHIHGHHGGHIIEGCEHHHHIIHIEHHHHHHIHHHIIHHHIHIIHHHIIIGIIIIIHGHHIIHIIIIIIIIIIHHHIHHHIIHIIIIHIIIHHHHHIIIIIIHHHHHIIIIIIIHIIIIIIIIIIIIIIIHHIIIIIIIIIIIIIIIIIIIIIIIIIIIIIIIIIIIIIIIHIHIIIIIIIIHIHIIIIIIIIIIIIIIIIIIIIIIIIIIIIIIIIIIIIIIIIIIIIIIIIHCIIIIHHIIIIIIIIIIIIIIIIHIIIIIIIIIIIIIIIIIHIIHIIDCDDD
@HISEQ:969:HM2KJBCX2:2:1102:6059:56173 2:N:0:ACTATGCA
GAAACTCCTAGACCCAACTATCCCTATTAATCATTACGTCAATCCTAGAAACCAACAAAATAGGATCGAACGTCCTATTTCATTATTCCATGCTAATGTATTCAAGCGTTAGCCTGCTTTAAACACTCTAATTTTTTCAAAGTAACAGTCCTGTTTCCCTGCAACACCAAATTAATGACATTACAGTTCTTCAGAAAGGAGGAATCAGCGAAGCCAGTGCATACCAGTGGCACGACCAACCTGCTGACCCCGAAATTCAACTACGAGCTTTTTAACTGCAACAACTTTAATATACGCTATTGGAGCTGGAATTACCGCGGCTGCTGGCACCAGACTTGCCCTCCAA
+
DDCDCIIIIIIIGIHHIHIIIIIHIIIIIIIHIHHHIIHHIIHHHGHIIHIIGHHIEHEHIIHHIHIHIF@ECGHHEEHHIGGHGIIIIHIIIGEEHIIIIIHHIIIIHHGHGIHHIHGHHHHHIHIIIIGIIIHIIIIHHIIIHIIGIIIIIHHHIIIIHIHHIIIIIIIHHIIIIIHHIHIIHHIIGIIIIIIIIIIHIIIIIIHIIIIIIIIIIIIIIIIIIIIIIIIIIIIIIIIIIIIHFHHIIIIIIIIIIIIIIIIIIHIIIIIIHIHIIIIIIIIIIIIIIIIIIIIIIIIIIIIIIIIIIIIIIIIIIIIIIIIIIIIIIIIIIIIIIIIIIDDDDD
@HISEQ:969:HM2KJBCX2:2:1102:7579:56352 2:N:0:ACTATGCA
GAAACTCCTAGACCCAACTATCCCTATTAATCATTACGTCGATCCTAGAAACCAACAAAATAGAATCAAACGTCCTATTTCATTATTCCATGCTAATGTATTCAAGCGCGAGCTTGCTTTAAACACTCTAATTTTTTCAAAGTAACAGTCCTGATTTCCCGCGACACCAAATTAATGACATCGTGGTTCGTCAGAAGGGAGAAACCAATAATGCTAGTACGTACAAAGTACGACCGACATATTAGTCCCGAAATTCAACTACGAGCTTTTTAACTGCAACAACTTTAATATACGCTATTGGAGCTGGAATTACCGCGGCTGCTGGCACCAGACTTGCCCTCCAA
+
DDCDDIIIIIIHIIIIIIIIIIIIIIIIHIIIIIIIHIIIIIIIIIIIIIIHIIIIIIHIIIIIIHIIIIIGIIFHGHHHIHIIIIIHHIIIIIIIIIIIIIIIIIIIIIIIIIIIIIIIIHIIIIIIIIIIIIHHHIIIIIIIIIIIIIIIIIIIHIIIHIHIIIHIIIIIIIIIIIHIHIIHHIHIIIIIIIIIIIIIIIIHIHIIIIIIIIIIIIIIIIIIIIIIIIIIIIIIIIIIIIHIIIIIIIIIIIIIIIIIIIIIIIIIIIIIIIIIIIIIIIIHIIIIIIIIIIIIIIIIIIIIIIIIIIIIIIIIIIIIIIIIIIIIIIHIIIIIIIIDDDDD
@HISEQ:969:HM2KJBCX2:2:1102:18012:56525 2:N:0:ACTATGCA
GAAACTCCTAGACCCAACTATCCCTATTAATCATTACGTCAACCCTAGAAACCAACAAAATAGGATCAAACGTCCTATTTTATTATTCCATGCTAATGTATTCAAGCGTTAGCCTGCTTTAAACACTCTAATTTTTTCAAAGTAACAGTCCTGTTTCCCCGCAACACCAAATTAATGGCATCACGGTTCTTCAAGAAGGAGGAATCAGCGAGGCCAGTGCATACCAGTGGCACGACCAACCTGCTGACCCCGAAATTCAACTACGAGCTTTTTAACTGCAACAACTTTAATATACGCTATTGGAGCTGGAATTACCGCGGCTGCTGGCACCAGACTTGCCCTCCAA
+
DDDDDIIIIIIIIIIIIIIIIIIIIIIIIIIIIIIIIIIIIIIIIIIIIIIIIIIIIIIIIHHIHHIIIIIIHIIHIIIIHIIIIIHIIIIIIHHIHIIIIIIIIIIIIIIHHIIIIIIIIIIIIIIIHHIIIIIIIIIHHIIIIHIIIIIIIIIIIIIIIGIIIIIIIIIIIIIIIIIIIIIIIIIIIIIHIIIIIIHIIHIIIIIIIIIIIIIIIIIIIIIIIIIIIIIIIIIIIIIIIIIHHIIIIIIIIIIIIIIIIIIIIIIIIIIIIIIIIIIIIIIIIIIIIIIIIIIIIIIIIIIIIIIIIIIIIIIIIIIIIIIIIIIIIIIIIIIIIIIIIDDDDD
@HISEQ:969:HM2KJBCX2:2:1102:20585:56943 2:N:0:ACTATGCA
GAAACTCCTAGACCCAACTATCCCTATTAATCATTACGGTGATCCTAGAAACCAACGAAATAGAATCAGTCCGTCCTATTTCATTATTCCATGCTAATGTATTCAGACGTTAGCCTGCTTTAAACACTCTAATTTTTTCAAAGTAACAGTCCTGATTTCCCATCACACCAAATAAATGGCATGAAAGTTCCTCAGAAGGTAGAGATTCATCTCACCAGTACAGACAATTAAGCCTGACCAATGGGTAAACCCCGAAGTTCAACTACGAGCTTTTTAACTGCAACAACTTTAATATACGCTATTGGAGCTGGAATTACCGCGGCTGCTGGCACCAGACTTGCCCTCCAA
+
DDADDIIIIIIIIIHHHHHHIIIIIHGIIIIHIIIHHEHHCHCHIIIEHHEHHHHHHEHIIHCHEHHHEHHIHHGHHIIIIIIIHHIIIIIIIFII@EHEHFHEH@HHHHGHHHIHGEHHHIIIIHHHHIIIIHIIIIECEHFCGGGGHEH@C?EGFDHGCFHHHHHHHIHDHGEHHHIIHHFHIIHHHHEHHHHCF@EGIHEHHHFHGCHHHIHFHIIHHHHHIIHIHHHHHEHGCEHHGC<EFGCHHCDHIGHHIHIHFG@EHCHGD0IIIIIIIHFHHEIHHGC1?HHIIHHGDGHCHHHIIHIHEIIHIIIIHHHHIHEHEIGIIIIIIGHGEHHHIHFDDBD@
@HISEQ:969:HM2KJBCX2:2:1102:5775:57891 2:N:0:ACTATGCA
GAAACTCCTAGACCCAACTATCCCTATTAATCATTACGGTGATCCTAGAAACCAACAAAATAGAACCATGCCGTCCTATTTTATTATTCCATGCTAATCTATTCAAGCACAAGCCTGCTTTAAGCACTCTAATTTTTTCAAGGTAATAGCTCTGCTTCCCCAACGCACTAACTTAATAGCATGCTGGTTGTTCAGAAGGTAGGAATTCATCAGGCCAGTGCGGACAGTGAAGCCCGACCAACCGACAAACTCCGAAATTCAACTACGAGCTTTTTAACTGCAACAACTTTAATATACGCTATTGGAGCTGGAATTACCGCGGCTGCTGGCACCAGACTTGCCCTCCAA
+
DDDDDIIIIIIHHIIIIIIIIIIIIGIIIIIHIIIIIIIIIIIHIIIIGIIIIHIIHIIGIIIIIIHIIIGEHHHHIHIIIIFHHIHHGHIHFHIIIIIHIHGIHHIIIIIIIIHHIIHHIIIIIIIIIIIIIIIIIIIIHIIIIIIIIIIIIIIIIIIIIIHIIIHIIIHIIIIIIIIIIIIIIIIHIIIIIHIIIIIIIIIIIIIIIIIIIIIIIIIIIIIIIIIIIIIIIIIIIIIIIIIIIIHIIIIIIIIIIIIIIIIIIIIIIIIIIIIIIIHIIIIIIHIIIHIIIIIIIIIIIIIIIIIIIIIIIHIIIIIIIIIIIIIIIIIIIIIIIIIIIIIDDDDD
@HISEQ:969:HM2KJBCX2:2:1102:18875:57125 2:N:0:ACTATGCA
GAAACTCCTAGACCCAACTATCCCTATTAATCATTACATCGATCCTAGAAACCAACAAAATAGAATCAAAACGTCCTATTTCATTATTCCATGCTAATGTATTCAAGCGTAAGCCTGCTTTAAACACTCTAATTTTTTCAAAGTAACAGTCCTGATTCCCCATGACACCAAATTAATGACATCATGGTTCGTCAGAAGGGAGAAATCAATAAGCTAGTACGTACAAAAGGCACGACCAACATATTGATCCCGAAATTCAACTACGAGCTTTTTAACTGCAACAACTTTAATATACGCTATTGGAGCTGGAATTACCGCGGCTGCTGGCACCAGACTTGCCCTCCAA
+
DDDDDIIIIIIIIIIIIIIIIIIIIIIIIIIIIIIIIIIIIIIIIIHIIHIHIIIIIHIIIIHHIHIIIIIHIIIIHIIHIHHIIIIIIHIIHHIHIIIIIIIIIIIIIIIIIHIIIIIIIIIIIHHIIHHHIIHIIIIIIIIIIIHIHIHIIIIIHIIIIIIIIIIIIIIIIIIIIIIIIIIIIIIIHHHHGIIIIIHHIIIIHHHIIIIIIIHIIIIIIIIIIIIIIIIIIIIIIIIIIIIIH<IIIIIIIIIIIIIIIIIIIIIHIIIIIIIIIIIHIIIIIHIIIIIIIIIIIIIIIIIIIIIIIIIIIIIIIIIHIIHIIIIIIIIIIIIIIIIIIDDDDD
@HISEQ:969:HM2KJBCX2:2:1102:19733:59825 2:N:0:ACTATGCA
GAAACTCCTAGACCCAACTATCCCTATTAATCATTACGTCAATCCTAGAAACCAACAAAATAGGATCAAACGTCCTATTTCATTATTCCATGCTAATGTATTCAAGCGTTAGCCTGCTTTAAACACTCTAATTTTTTCAAAGTAACAGTCCTGTTTCCCTGCAACACCAAATTAATGACATTACAGTTCTTCAAGAAGGAGGAACCAGTAAAGCCAGTACATACCAGAGGCACGACCAACTTACTAATCCCGAAATTCAACTACGAGCTTTTTAACTGCAACAACTTTAATATACGCTATTGGAGCTGGAATTACCGCGGCTGCTGGCACCAGACTTGCCCTCCAA
+
CCDAAH11FHHIH@GHIIIGIIHIIIHIHEHIIIIGHHIIIDHHGHHEHIIGHFHH1FEHGHGHHIEHIEH0<CG@@GHHIHHHCHHEHHIIGEHEHHFHIIIIIIIIIGHHGIHHIIIIIHHIIIIGHGHHHIIHHHHHEHGFHHHHIIHHEIIIHHHIHHHGFIIIHHHIIIII:IIHIIIIGIIIHGEGIIIHHGHHIIIHGHIIIIIIGIIIIIIIIIIIIIIIHGIIIIIIHIIIHHHGFIGIIIIIIIIHIIIIIHIIIIIIIIIIHIIHGIHIIHIIIIHIHEHIGIIHIHHHHIIIIIIIIIIIIIIIIIIIIIIHHIIIIIIIIIIIIIGIIDDDDD
@HISEQ:969:HM2KJBCX2:2:1102:2225:58948 2:N:0:ACTATGCA
GAAACTCCTAGACCCAACTATCCCTATTAATCATTACGTCAATCCTAGAAACCAACAAAATAGGATCGAACGTCCTATTTCATTATTCCATGCTAATGTATTCAAGCGTTAGCCTGCTTTAAACACTCTAATTTTTTCAAAGTAACAGTCCTGTTTCCCTGCAACACCAAATTAATGGCATTACAGTTCTTCAGAAAGGAGGAATCAGCGAAGCCAGTGCATACCAGTGGCACGACCAACCTGCTGACCCCGAAATTCAACTACGAGCTTTTTAACTGCAACAACTTTAATATACGCTATTGGAGCTGGAATTACCGCGGCTGCTGGCACCAGACTTGCCCTCCAA
+
DDADDIIIIIICGHHIIIIIIIIIGIIIIIIIIIIIIGIIIIIHEHHIIIIHIIHIGIIHIHHHHIIIHIGHIGHIIIIHIIIIIIIGGIHICHIIIIIIIIIHHGIIHIIIIIIIIIIIIIIIIHIIIIIIIIIIIIIIHIIIIIIIIIIIIHIIGHHIIIIIIIIIIHIHIIIIIIIIIIIIIIIIIIIIIIIIIIIIIIIIHIIIIIIIIIIIIIIIIIIIIIIIIIIIIIIIIIIIIIIHCIIIIIIIIIIIIIIIIIIIIIIIIIIIIIIIIIIIIIIIIIIIIIIIIIIIIIIIIIIIIIIIIIIIIIIIIIIIIIIIIIIIIIIIIIIIIIIIIDDDDD
@HISEQ:969:HM2KJBCX2:2:1102:9550:59932 2:N:0:ACTATGCA
GAAACTCCTAGACCCAACTATCCCATTAATCATTACGGTGGTCCTAGAAACCAACAAAATAGAACCACAACGTCCTATTCTATTATTCCATGCTAATCTATTCAAGCAATAGCCCGCTTTAAACACTCTAATTTTTTCAAGGTAATGGTCCTGGCTCCCCAACACACCCAATAAAGGACATGCTGGCTCACCAGAAGGAAGACCCGACAGCAGACAGTACTCGCCAAAGACGGACCGCCCGGCCAGGCCTAAAATTCAACTACGAGCTTTTTAACTGCAACAACTTTAATATACGCTATTGGAGCTGGAATTACCGCGGCTGCTGGCACCAGACTTGCCCTCCAA
+
CCDDDHIIIIIGIIIIIIIGHIIIHIHIGIIIIIIEHHIIIIHHIIIIIIIIIIHICFEHEEHIIIHIGHHIIIIIHGHIIGHHHHHIIIIIIIIIIIIIIHIIIIIIIIIIIIIIIHIHHHHHIIHIIIIIIIIIIIIIIIHIIIIIIIIIIIIHIIHIIIIIIGIHIIIIIHIIIIIIIIIIIIIIIIIIIIIIIIIIIIIIHIIIIIIIIIIIIIIIIIIIIIIIIIIIIIIIIIIIIIHGIIIIHIIIIIIIIIIIIIIIIIIIIIIIIIIIIIIIIIIIIIIIIIIIIIIIIIIIIIIIIIIIIIIIIIHIIIIIIIIIIIIIIIIIIIIIIIIIDDDDD
@HISEQ:969:HM2KJBCX2:2:1102:20318:59830 2:N:0:ACTATGCA
GAAACTCCTAGACCCCAACTATCCCTATTAATCATTACGTCAATCCTAGAAACCAACAAAATAGGATCAACGTCCTATTTCATTATTCCATGCTAATGTATTCAAGCGCGAGCCTGCTTTAAACACTCTAATTTTTTCAAAGTAACAGTCCTGATTCCCCGCCACACCAAATTAATGACATGATGGTTCGTCAGAAGGTAGGAACCAGTAACACCAGTACGTACCTAAGGCACGACCAACGTACTGATCCCGAAATTCAACTACGAGCTTTTTAACTGCAACAACTTTAATATACGCTATTGGAGCTGGAATTACCGCGGCTGCTGGCACCAGACTTGCCCTCCAA
+
DDBDCHIIIIIIIIIIIIIIIHHIIIIIIIIIIIIIIIIIIHIIIHIHHFHIIIIIIIHIHIIHIFEHHHHHGHHIIHHIIIIIIIIIEHHHIHHIHIHGHHEGHGEHHIIHHHHEHFEHHHIIIHHIHHFHHIHHIHIIHHHHHHIHHHHHHIHHIIIIIIIIHHGIIIHHHIIHIIIIIIIIIIIHIIHEGIIHIIIIIIIIHIIIIIIIIIIIIIIIIIIIIIIIIIIIIIIIIIIIIIIHGIIIIIIIIIIIIIGHIIHIIIIIIIIIIIIIIIIIIHIIIIIIIIIIIIIIIHIHHIIIIIIIIIIIIIHIIIIIIIIIIIIIIIIIIIHIIIIIIDDDDD
@HISEQ:969:HM2KJBCX2:2:1102:3377:60661 2:N:0:ACTATGCA
GAAACTCCTAGACCCAACTATCCCTATTAATCATTACGTCGATCCTAGAAACCAACAAAATAGGGTCAAACGTCCTATTTCATTATTCCATGCTAATGTATTCAAGCGTGTGCCTGCTTTAAACACTCTAATTTTTTCAAAGTAACGGTCCTGATTCCCCATGACACCAAATTAATGACATCACAGTTCGTCAGAAGGTAGAAATCAATAATACCAGTGCATACCAGAGGCACGACCAATATATTGATCCCGAAATTCAACTACGAGCTTTTTAACTGCAACAACTTTAATATACGCTATTGGAGCTGGAATTACCGCGGCTGCTGGCACCAGACTTGCCCTCCAA
+
DDDDDIIIIIHIIIIEHIIIIIIIIIIIIIIIIIIHIIIIIIIIIIIIIIIIIIIIHIHHIHHIIHIIIIHHGHHHHIIIHIIIIIIIGIIIIIIIIEIIIGHIIIHHIIGIIIHGIHIIIHIIIHICHHHIIIIIIIIHIHIHHE<HIIIIIIIIHHHHEHFFHHEHIIEHHHH;IIHH;CHEHHHICHHHHHHHHIHF3HFFFFHDGGIEFDDGFFHCFEEHAEA??HEEHE<?HEIGIIIHGGIIIIIHIIIIIIIIIIIIIIIIIIIIIIIIIIIIIIIIIIIIIIIIIIIIIIHGGIIIIIIIHIIIIIIIIIIIIIIIIIIIIIIIIIIIIIIIIDDDDD
@HISEQ:969:HM2KJBCX2:2:1102:20529:60545 2:N:0:ACTATGCA
GAAACTCCTAGACCCAACTATCCCTATTAATCATTACGGCGGTCCTAGAAACCAACAAAATAGAACCGCACGTCCTATTCTATTATTCCATGCTAATGTATCCGAGCAAAGGCCTGCTTTGAACACTCTAATTTTTTCAAAGTAAAAGTCCTGGTTCCCCGACACGGCCAGTGAAGGCCATGCGGCTCCCCAGAAGGAAAGGCCCGGCCGGACCAGTGCACGCGGTGAGGCGGACCGGCCAGCCAGGCCCAAGGTTCAACTACGAGCTTTTTAACTGCAACAACTTTAATATACGCTATTGGAGCTGGAATTACCGCGGCTGCTGGCACCAGACTTGCCCTCCAA
+
DDDDDIIIIIIIIIIIIIIIIIIHIIIIHHIIIIIIIIHIIIIIIIIIIIIHIIIIIIIIIIIIHIIHHIIIHIIIIIIIIIIHHIIHIIIIIIHIIHHHHHGHIHIIIIIIIHIIIIIIHIIIIIIIIIIIIIIIIIIIIIIIHIIIIIIIIHHHIIIIIIHHIIIHIHIIIHIIIIIIIIIIIIIIIIGIIIIIIIHIIIIIIIIHIIIIIIIIIIIIIIIIIIIIIIIIIIIIIIIIIIIIIIIIHIIIIIIIIIIIIIIIIIIIIIHIIIIIIIIIIIIIIIIIIIIIIIIIIIIIIIIIIIIIIIIIIIIIIIIIIIIIIIIIIIIIIIIIIIIIDDDDD
@HISEQ:969:HM2KJBCX2:2:1102:10803:61039 2:N:0:ACTATGCA
GAAACTCCTAGACCCAACTATCCCTATTAATCATTACATCGATCCTAGAAACCAACAAAATAGAATCGGATGTCCTATTTCATTATTCCATGCTAATGTATTCAAGCGTGAGCCTGCTTTAAACACTCTAATTTTTTCAAGGTAACAGTCCTAATTCCCCGTGACACCAAATTAATGGCATTACGGTTCTTTAGAAGGTGAGAAATCAATAATATCAGTACATACCAACGGCATGACCGAAACACTGATCCCGAAATTCAACTACGAGCTTTTTAACTGCAACAACTTTAATATACGCTATTGGAGCTGGAATTACCGCGGCTGCTGGCACCAGACTTGCCCTCCAA
+
BDDDDIIHIIIIIIIIIIIIIIIIIIIIHIIIIIIIIIIHIGHHHIHHIIGHHIIIIIIIIHHIHIIHHIHHHHHHIIIGHHHHIIIIHIIIGIIIIIIIHHIHIIHIIIIIIIIIIHHIIHIIIHIIIIIIIIIHIIIHFHHIIIIHGGIIFHHHHIHHIIHIIIIIIIIIIIHIHHIIIIIIIIIIIIIIIIIIIIIIIIIIIHIIIIIIIIIGIIIIIIIHHIIIHIHIIIIIIIIIIIIIHHIIIIIIIIIIIIIHIIIIIIIIIIIIIIIIIIIIHIIIIIIIIIIHIIIIIIIIIIIIIIIIIIIIIIIIIIIIIIIIIIIIIIIIIIIIIIIIIIDDDDD
@HISEQ:969:HM2KJBCX2:2:1102:3560:61404 2:N:0:ACTATGCA
GAAACTCCTAGACCCAACTATCCCTATTAATCATTACGGTGATCCTAGAAACCAACGAAATAGAATCAGTCCGTCCTATTTCATTATTCCATGCTAATGTATTCAGACGTTAGCCTGCTTTAAACACTCTAATTTTTTCAAAGTAACAGTCCTGATTTCCCATCACACCAAATAAATGGCATGAAAGTTCCTCAGAAGGTAGAGATTCATCTCACCAGTGCAGACAATTAAGCCTGACCAATGGGTAAACCCCGAAGTTCAACTACGAGCTTTTTAACTGCAACAACTTTAATATACGCTATTGGAGCTGGAATTACCGCGGCTGCTGGCACCAGACTTGCCCTCCAA
+
DDDDDHHIIIIHHHHGHIIIIIIIHIIIIIIIIIIIIHIHEHIHHHHHIIIIIIIIHHHHIIIHIIHIHIIGIIHIFHHIIIIIHIIIIIIHHHHFHHHIIHIGHIIIIIHIIIHHHIIIIIIHHHIIIIIIIHIIIIHHHIIIIIIIHIIHIHIIIIHHIIHIIIIIIIIIIIHGHHIIIIIIIIIIIHIIIIIIIIIIIIIIIIIIIIIIIIIIIIIHII<IIIIIIIIIIIIIIIIIIIIIIHEHDIIIIIIIIIIIIIIIIIHIIIIIIIHIIIIIIIIIIIIIIIIIIIIIIIIIIIIIIIIIIIIIIIIIIGIIIIIIIIIIIIIIIIIIIIIIIIIDDDDD
@HISEQ:969:HM2KJBCX2:2:1102:20032:60939 2:N:0:ACTATGCA
GAAACTCCTAGACCCAACTATCCCTATTAATCATTACGTTGATCCTAGAAACCAACAAAATAGAATCGAACGTCCTATTTCATTATTCCATGCTAATGTATTCAAGCGCGTGCCTGCTTTAAACACTCTAATTTTTTCAAAGTAACAGTCCTGACTCCCCACAACATCAAATTAATGACATCATGATTCATCAGAAGGGAGAAATCAATGACATTAGTACGTACCGAAGGCACGACCGACGTATTGATCCCGAAATTCAACTACGAGCTTTTTAACTGCAACAACTTTAATATACGCTATTGGAGCTGGAATTACCGCGGCTGCTGGCACCAGACTTGCCCTCCAA
+
DDDDDIIIIIIIIIIIIIIIIIIIIIIHHIIIIIHIIIIIIIIHHIIIIIIIIIIIIIIIHIIHIIIIIGGHHIIIIIIHHCGHHIIHFHIIGIIIIIIIHFIHIHHHHIHHIIIIHHHIIIIIIIIIIIHHIIHHIIIIIIIIIIIIHIHHHHHHIIIIIIIIIIIIIIIHHIIIIIIIIIIIIIIIIIIIIIIIIIHIIIIIIIIIIIIIIIIHIIIIIIIIIIIIHGIIIIIIIIIIIIIIHIIIIIIHHIIIIIIIHHEIIIHIIIIIIIIIIIIIIIHIIIHIIIIIIIIIIIIIIIIIIIIIIIIIIIIIIIIIIIIIIIIIIIIIIIIIIIIIIDDDDD
@HISEQ:969:HM2KJBCX2:2:1102:17473:62725 2:N:0:ACTATGCA
GAAACTCCTAGACCCAACTATCCCTATTAATCATTACGTCGATCCTAGAAACCAACAAAATAGAATCAAACGTCCTATTTCATTATTCCATGCTAATGTATTCAAGCGTAAGCCTGCTTTAAACACTCTAATTTTTTCAAAGTAACAGTCCTGATTCCCCACGACACCAAATTAATGACATCGCGGTTCTTCAGAAGGTAGGAACCAATAATGCCAGTGCGTACCGAAGCACGACCAACAATTTGATCCCGAAATTCAACTACGAGCTTTTTAACTGCAACAACTTTAATATACGCTATTGGAGCTGGAATTACCGCGGCTGCTGGCACCAGACTTGCCCTCCAA
+
@DBDDHIIIIIHIHIIIFHHHGHIIHIIIIIIIIIIIIIIIIIH@F@HIHIHIIIIHHHIIGHIIIIHGIIHHCHHIIIGIIIIIIGHEHHIIIIIIIIIIIHHIIIHIIIIIIIGIHGHIIIHHIHHHIIIIHIIIIIIGIIIIIIIHIIIIIHHIHIIHIHIHHIIIIHIHIGIIHIIHIIIIIIHHIHHIIIHHIIIIIIIHHIIIIIIIIIIIIIIIIIIHIIIIIIIIIIHIIIHIIHGIIIIIIIHCIIIIHIIIIIIIHIIIIIIIIIIIIIIIIIIIIIIIIIIHIIHIIIIIIIIIIIIIIIIIIIIIIIIHFHIIIIHIIIIIIIIIIIIDDDDD
@HISEQ:969:HM2KJBCX2:2:1102:14267:62639 2:N:0:ACTATGCA
GAAACTCCTAGACCCAACTATCCCTATTAATCATTACGGTGATCCTAGAAACCAACAAAATAGAACCATGCCGTCCTATTCTATTATTCCATGCTAATGTATTCGAGCAAAAATGCCTGCTTTAAACACTCTAATTTTTTCAAGGTAAAGGTCCTGGATCCGCAAGACACCCAATTAAGGACATCAAGTTTCTCCAGAAGGTGAGAAATCAACAGCGACAGTTCATACCCCTTAAGGCACGACCATCACGTCAATCCCGAAATTCAACTACGAGCTTTTTAACTGCAACAACTTTAATATACGCTATTGGAGCTGGAATTACCGCGGCTGCTGGCACCAGACTTGCCCTCCAA
+
DDDDDH?FHHEHIIIIIHIIIHIHHIIIGIHHIHIFHIII?EHHIIHHHHIHHIHHIIIGIIEHHIIIIIIIIEDHHIIGHFHHIHHGHHHHCHIHHIHHHECIIHIFHIIIIIGIIIIHFH@GHHHHHIHHFHHEHHIIHIHHHHHHHHIHIIIHHDFIIIIHEHEHIIIHII;IIGHIIHIIIIIHIHCIIHHIIIIIIHIIIIIHHHIIHIIIIIIHHIIIIIIIHIIIIIIIIIIIHIIIHIHHIHFCIIIIHHIIIHHIIIIIIIIIIHHHIIIIIHIIIIIIHHIIIIIIIIIIIIIIIIIIIIIIIIIHIIIIIIIIIIIIIIIIIHIIIIIIIIHIIIIIDDDDD
@HISEQ:969:HM2KJBCX2:2:1102:12134:62827 2:N:0:ACTATGCA
GAAACTCCTAGACCCAACTATCCCTATTAATCATTACGTCGATCCTAGAAACCAACAAAATAGAATCAAACGTCCTATTTCATTATTCCATGCTAATGTATTCAAGCGTGCGCCTGCTTTAAACACTCTAATTTTTTCAAAGTAACAGTCCTGATTCCCCACGACACCAAATTAATGACATCGCGATTCTTCAGAAGGTAGGAACCAATAATGCCAGTGCGTACCGAGGCACGACCGACAATCTGATCCCGAAATTCAACTACGAGCTTTTTAACTGCAACAACTTTAATATACGCTATTGGAGCTGGAATTACCGCGGCTGCTGGCACCAGACTTGCCCTCCAA
+
DCDADICHHIHHEEEHHIIHIIIHHIIIIIIGHIIIIIIIHIIIHIHHIIIIHHIIIHIIIHGHIHIIIIGHHCHIIIHIGIIIEHIEHIHIHIHIIIIIIIIHHHIHIIIIGIIFHIIIIIIIIIIHIIIIIIHIIIIIIIIIIIIIIIHIIIIIHIIHIIIHIIIIIIIIIIIIIIIIIIIIIIIIIIIIIIIIIIIIIIIIIIIIIIIIIIIIIIIIIIIIIIIIIIIIIIIIIIIIIHHHIGIIIIIIIIIIIIIIIIIHIIIIIIIIIHIIIIIIIIIIIIIIIIIIIIIIIHIHIIIIIIIIIIIIIIIIIIIIIIIIIIIIIIIIIIIIIIIIDDDDD
@HISEQ:969:HM2KJBCX2:2:1102:1500:62798 2:N:0:ACTATGCA
GAAACTCCTAGACCCAACTATCCCTATTAATCATTACGTCAATCCTAGAAACCAACAAAATAGGATCAAACGTCCTATTTCATTATTCCATGCTAATGTATTCAAGCGTTAGCCTGCTTTAAACACTCTAATTTTTTCAAAGTAACAGTCCTGTTTCCCTGCAACACCAAATTAATGACATTACAGTTCTTCAGAAAGGAGGAATCAGCGAAGCCAGTACATACCAGTGGCACGACCAACCTGCTGACCCCGAAATTCAACTACGAGCTTTTTAACTGCAACAACTTTAATATACGCTATTGGAGCTGGAATTACCGCGGCTGCTGGCACCAGACTTGCCCTCCAA
+
<DDDDHHHII<GHHHIGHHIIIIIIIGIIIIIIHHIIIHHIIIIIII@GHIIIIIIGEEHIIHEEGFHHG?DGHGHH@GGHFIGFHHGIECGGGHIGIIHHIHHHHFHGIHIIIIIIHIIIIIIIIIIIIHIIIIIHHEIIIIIIIIIIIIIHHHHHIIIIHHFIHHIHHIHIIIIIIIIIIIGIHIIHIIIIIII;IIIIIIHIIIIIIIIHIIIIIIIIIIIIIHI<IIII=HHIIIIIIIHFIIIIIIIIIIIHIIIIIIIIIIIIIIIIIIIIIIIIIIIIIIIIIIIIIIIIIIIIIIIIIIIIIIIIIHGIIIIIIIIIIIIIIIHIIIIIIHIIDDDDD
@HISEQ:969:HM2KJBCX2:2:1102:14831:63168 2:N:0:ACTATGCA
GAAACTCCTAGACCCAACTATCCCTATTAATCATTACGGTGGTCCTAGAAACCAACAAAATAGAACCACAACGTCCTATTCTATTATTCCATGCTAATCTATTCAAGCAATAGCCCGCTTTAAACACTCTAATTTTTTCAAGGTAATGGTCCTGGCTCCCCAACACACCCAATAAAGGACATACTGGTTCACCAGAAGGAAGACCCGACAGCAGACAGTACTCGCCAAAGACGGACCGCCCGGCCAGGCCTAAAATTCAACTACGAGCTTTTTAACTGCAACAACTTTAATATACGCTATTGGAGCTGGAATTACCGCGGCTGCTGGCACCAGACTTGCCCTCCAA
+
?0D0@GH?CH1E1C11<DGF111CCG<F?111<<1<FHEE<EEG@FH?EGH1<<FC11<DCGC1D11CEHH0EH10<@C@11<<<E1<1<D11<CGH@11GHIHHFCEHCHH8H><C?HGHHEHHHGE@<1CE?HCH?IHHDCH@FCBHHF8H7@81C?1/FCH8HGGGEIIIIIHCIHHFHGEEH:HFHHHHIIIIHGHHHGC<IIHHIHHHC@HHEHHIIIHHFEIIIHHDHCIHEHHD@EIHHHHFFIHGHHGFCHIIIIIHHHHEIIIIHIIHEIHHHHEIHEHEHIHIHIGHEGEGFIHHEIIIHHHHHDHHHIHHIHHHHFEHHHEHHHHHHHHE@BADB
@HISEQ:969:HM2KJBCX2:2:1102:4276:63578 2:N:0:ACTATGCA
GAAACTCCTAGACCCAACTATCCCTATTAATCATTACATCGATCCTAGAAACCAACAAAATATAATCGGATGTCCTATTTCATTATTCCATGCTAATGTATTCAAGCGTGAGCCTGCTTTAAACACTCTAATTTTTTCAAGGTAACAGTCCTAATTCCCCGTGACACCAAATTAATGGCATTACGGTTCTTTAGAAGGTGAGAAATCAATAATATCAGTACATACCAACGGCATGACCGAAACATTGATCCCGAAATTCAACTACGAGCTTTTTAACTGCAACAACTTTAATATACGCTATTGGAGCTGGAATTACCGCGGCTGCTGGCACCAGACTTGCCCTCCAA
+
DDDDDHIGIIIICHCGHHIHEH@@EHHIHIHHFHHIIIHHHIHHIIIEHHHHHFHHHHIHH@1<1<CCCEE?FFGHH?<FHHHHIIGHEHHHGIHHIIIIIIIIIIIIHGIIHIHHHHHHIHIIHIHIIIIIIHHGFGIIIIIIIIIIIIIIIIHHIIGHEHHIIIIIIIHHHIHIHIIHIIHHIHIIGIHIIIIHHIIIIIIIIIIIIIIIIIIIIIIIIIIIIIIIIIIIIIIIIIIIIIIIHEIIIHIIIIIIIIIIIIIIIIIIIIIIIIIIIIIIIIIIIIIIIIIIIIIIIIIIIIIIIIIIIIIIIIIIIIIIIIIIIIIIIIIIIIIIIIIIIIDDDDD
@HISEQ:969:HM2KJBCX2:2:1102:1498:63749 2:N:0:ACTATGCA
GAAACTCCTAGACCCAACTATCCCTATTAATCATTACGGTGATCCTAAAAACCAACAAAATAGAACCATGCCGACCTATTTTATTATTCCATGCTAATGTATTCAGGCATAGGCCTGCTTTGAGCCCTCTAATTTTTTCAAGGTAATGGGTCTGCTCCCCCGGCACATCAAATTAATGGCATACCGGTTATTCAGAAGGTAGGAATCCATCACACCAGTGCGGACCATGAGGCCCGACCGACGGATAGATCCCGAAATTCAACTCCGAGCTTTTTAACTGCAACAACTTTACTATACGCTATTGGAGCTGGAATTACCGCGGCTGCTGGCAACAGACTTGCCCTCCAA
+
@D@@DFHIHE11<D<1<<GC1GH1D1<1<G1DHHI1<1<<DCFC1DC1<1<DGC10<F?E1<1<D<1<<<1<<///<<D1<FG1<1<1DF@1F11111IHG6<F1H01B<HG-<FHCB<7<<&(&%<<HE?1><GAG&?CHHFFH@1B1$HG;1B7%?1C?ED;,G4<AEHHGC.GG@.F::-8:?HHGF8C8.-/HHECCHC?HD0@<:AFD<CHHDBACE>CHEHCHHDEC</D<CCE:G@D11<</-/C<HHCHEEFCD/</<1<E<1H?HC@F1IHIHD<1CF<<1<1HD0</1DG<1<C<1HCH@HEHH?H<EE?H?HHCHGC1<<1HFGD<<CHCHGBBD@<
@HISEQ:969:HM2KJBCX2:2:1102:18731:64698 2:N:0:ACTATGCA
GAAACTCCTAGACCCAACTATCCCTATTAATCATTACGTCGATCCTAGAAACCAACAAAATAGAATCAAACGTCCTATTTCGTTATTCCATGCTAATGTATTCAAGCGTGAGCCTGCTTTAAACACTCTAATTTTTTCAAAGTAACAGTCCTGATTCCCCATGACACCAAATTAATGACATCATGGTTCGTCAGAAGGTAGGAATCAATAATACCAGTACGTACAATAGCACGACCAATAAATTGATCCCGAAATTCAACTACGAGCTTTTTAACTGCAACAACTTTAATATACGCTATTGGAGCTGGAATTACCGCGGCTGCTGGCACCAGACTTGC
+
DDDDDIIIIIIIIIIIIIGIIHIIIIIIIIHIIIIHHIIIIHIIHIIIHHIIIIIIIIIIIIIIIHHIIIIIIHIIIIIIIGHIIIIIIIIHHIIHIIIIIIIIIIHIIIIIIIIIIIIIIIIIIIIIIIIIIIIIIIIIHIIIIIIIIIIIIIIIIIIIIIHIIIHIIIIIIIHIIIIIIIIIIIIIIIIIIIIIIIIIIIIIIIIIIIIHHIIIIIIIIIIIIIIIIIIIIIIHHIIIIHIIIIIIIIIIIIIIIIIIIIIIIIIIIIIIIIIIIIIIIIIIIIIIIIIIIIIIIIIIIIIIIIIIIIIIIIIIIIIIIIIIIIIIIIIIIDDDDD
@HISEQ:969:HM2KJBCX2:2:1102:7756:67153 2:N:0:ACTATGCA
GAAACTCCTAGACCCAACTATCCCTATTAATCATTACGGTGATCCTAGAAACCAACAAAATAGAACCATGCCGTCCTATTCTATTATTCCATGCTAATGTATTCGAGCAAAAATGCCTGCTTTAAACACTCTAATTTTTTCAAGGTAAAGGTCCTGGATCCGCAAGACACCCAATTAAGGACATCAAGTTTCTCCAGAAGGTGAGAAATCAACAGCGACAGTTCATACCCCTTAAGGCACGACCATCACGTCAATCCCGAAATTCAACTACGAGCTTTTTAACTGCAACAACTTTAATATACGCTATTGGAGCTGGAATTACCGCGGCTGCTGGCACCAGACTTGCCCTCCAA
+
BDDBDEHHHHFHGHIIFEHEHHIIIIIIIIIIIIIHHIEHIHHIEHHHIGHEHIHIIEHGHIIHGHHHIHIIIICEGHEHHHIHHHFIGHHEH?GHIHEEHHFHGHHIIHHEIIHIHIHHIHIIIEHIGIIHHHIIIIIIIIHHIIIIHIHHIHHGHHHHHHHIHHIIHEHIHHIIHGHIHIHHHIIIIIIIIIIIIIHIIIIIIIIIIIIII<IIHHIIHHHHIIIIIIIIIIIIIIHIIHIIIIHCHHHGIHHIIIIIIIIIIIIIIIIIIIIIIIIIIIIIIIIIIIHGCEHIIIIIIIIIIIIIIIIIIIIIIIIIIIIIHIIIIIIIIIIIIIIIIHIIIIIIDACDD
@HISEQ:969:HM2KJBCX2:2:1102:6850:67379 2:N:0:ACTATGCA
GAAACTCCTAGACCCAACTATCCCTATTAATCATTACATCGATCCTAGAAACCAACAAAATAGAATCAAAACGTCCTATTTCATTACTCCATGCTAATGTATTCAAGCGTAAGCCTGCTTTAAACACTCTAATTTTTTCAAAGTAACAGTCCTGATTCCCCATGACACCAAATTAATGACATCATGGTTCGTCAGAAGGGAGAAATCAATAAGCTAGTACGTACCAAAGGCACGACCAACATATTGATCCCGAAATTCAACTACGAGCTTTTTAACTGCAACAACTTTAATATACGCTATTGGAGCTGGAATTACCGCGGCTGCTGGCACCAGACTTGCCCTCCAA
+
DDDDDIHIHIFHIIIIIIIIIIIIIIIIHIHIIIIIIIIIIIIIIIIIIIIIIIIIIIIIIIIHIIIIIIIHIIHIIIHHIIIIII?HHIIHHGHHHIHHIHHHIIIHIIIIHIIHIIHIIIIIIIIGHIIIIIIHHIHIIIHIIIIIIIIIIIIIIIHIIIIIIIIIIIIIIIIIIIIIIIIIIIIIIIIIIIIIIIIIIIIIIIIIIIIIIIIIIIIIIIIHIIIIIIIIIIIIGIIIIIIHHIIIIIIIIIIIIIIIIIIIIIIIIIIIIIIIIIIIIIIIIIHHHIIIIIIIIIIIIIIIHIIIIIIIIIIIIIIIIIIIIIIIIIIHIIIIIIIIIDDDDD
@HISEQ:969:HM2KJBCX2:2:1102:9224:67754 2:N:0:ACTATGCA
GAAACTCCTAGACCCAACTATCCCTATTAATCATTACGTCGATCCTAGAAACCAACAAAATAGAATCAAACGTCCTATTTCGTTATTCCATGCTAATGTATTCAAGCGTGAGCCTGCTTTAAACACTCTAATTTTTTCAAAGTAACAGTCCTGATTCCCCATGACACCAAATTAATGACATCATGGTTCGTCAGAAGGTAGGAATCAATAATACCAGTACGTACAATAGCACGACCAATAAATTGATCCCGAAATTCAACTACGAGCTTTTTAACTGCAACAACTTTAATATACGCTATTGGAGCTGGAATTACCGCGGCTGCTGGCACCAGACTTGCCCTCCAA
+
DDDDDIHIIIIHIHIHIIIIIIIIIIIIIIIIIIIIIIIIIIIIHIIIIIIGIIIIIIHIIIIIIIHHHIIGHIIIIIGHEFHIIIIH1CHHFHHIIIIIIFIIHHIIIIIIHHIHHIIHHHEGIIIIIHHHIIHIIIHIIIIIIIIIIIIIIIHIIHIIIIIIIIIHHIFHHIIIIHHHIIIIIIIIIHIIIHIIIIIIIIIIHIIHIIIHHHIIIIIIIIIIIIGGIHIIIIIHIIIIIHHGIIIIIIIIIIIIIHIIHIIHIIIIIIIIIIIIIIIIIIIIIIIIIIHIIIIIHHIIIIIIIIIIHIIIIIIIIIIIIIIIIIIIIIIIIIHIIHIIDDDDD
@HISEQ:969:HM2KJBCX2:2:1102:9147:67805 2:N:0:ACTATGCA
GAAACTCCTAGACCCAACTATCCCTATTAATCATTACGGCGGTCCTAGAAACCAACAAAATAGAACCGCACGTCCTATTCTATTATTCCATGCTGTAATATTCGAGCAAAGGCCTGCTTTGAACACTCTAATTTTTTCAAAGTAAAAGTCCTGGTCCCCAACACACCCAGTGAAGGGCATGCGGTTCTCCAGAAGAAAAGGCCCGGCCGGACAAGTGCACGCGGTGAGGCGGACCTGCCAGCCAGGCCAAAGGTTCAACTACGAGCTTTTTAACTGCAACAACTTTAATATACGCTATTGGAGCTGGAATTACCGCGGCTGCTGGCACCAGACTTGCCCTCCAA
+
DDCDDIIIIIIIHIIIIIIIIIIIIIIIIIIIIIIIIIHIHIIIIIIIIIIHIIIIHIIIIIHIIIIDHHCEEHHHHIIIIIIHHHHEHIIIIHHIIIIIIHIIIHIIIIIIIIIIIIIIHIIIIIIIIIIIHIIIIIIIIIIIIHHIIIIIHHIIIIIIIHHHIIHHIIIIIIIIIIIIIIIIIHIIIIIIIIIIIIHIIIIIIIIIIIIIIIIIIIIIIIIIIIIIIIIIIIIIIIIIIHHIIIHHIIHIIIIIIIIIIIIIIIIIIIIIIIIIIIIIIIIIIIIIIIIIIIIIIIIIIIIIIIIHIIIIIIIIIIIIIIIIIIIIIIIIIIIIIIIDDDDD
@HISEQ:969:HM2KJBCX2:2:1102:12819:67778 2:N:0:ACTATGCA
GAAACTCCTAGACCCAACTATCCCTATTAATCATTACTTTGGTCCTCAAACCAACAAAATAAAACCAAAGTCCTATTCTATTATTCCATGCTAATGTATCCAAGCAAACGCCTGCTTTGAACACTCTAATTTATTCAAAGTAAACCCTTGGAGTCCTGCTGTTGCAGGCCCCCAAGTATAGGGAAACCCCGAAAAGTACTTGCAACGCAAGACCAGTCGGACAATCCCGAAGTTCGACTACGAGCTTTTTAACTGCAACAACTTTAATATACGCTATTGGAGCTGGAATTACCGCGGCTGCTGGCACCAGACTTGCCCTCCAA
+
DDDDDHIIIIIIIIIGHIIIIIIIIIIIIIIIIIIIIIIIHIIIIHIIIIIIIIIIIIIH@HIIIIIIIIGFHIIHIIIIIIIIHIIIIIIIIIIIIIIIIIIIIIIIIIIIIIIIIIIIIIIIIIIIIIIIIIIIIIIIIIIHIHIIIIHIIIIIIIIIIIIIIIIIIHIIIIIIIIIIIIIIIIGIHIIIIIIIIHIIIIIIIIIIIIIIIIIIIIIIHGHHHIIHHHIIIHIIIIIIIIIIIHIGIIIIIIIIIIIIIIHGIIHIIIIIIIIIIIIIIIIIGIIIIIIIIIIIIIIIIIIIIIIIIIIIIIHIIIDDDDD
@HISEQ:969:HM2KJBCX2:2:1102:12950:66951 2:N:0:ACTATGCA
GAAACTCCTAGACCCAACTATCCCTATTAATCATTACGGTGATTCAGAAACCAACAAAACAGGTTCACCGTCCTATTTTATTATTCCATGCTAATGTATTCAGACATAAGCCTGCTTTGAACACTCTAATTTTTTCAAGGTAAAGGTCCTGGTTTCCTACCACGCTAAATTAATAACATGATAGTTCCCCAGAAGGTAGAAATTCTACACGCCAGTACAGACAATAGCCCGACTAACGATAGAACCCCGAAATTCAACTACGAGCTTTTTAACTGCAACAACTTTAATATACACTATTAGAGCTGGAATTACCGCGGCTGCCGGCACCAGACTTGCCCTCCAA
+
DABDDIIHIIIIIIIHHIIIIIIIIIIIIIIIIIIHIIEHHHHIIIIGGIIIIIIIIIHGFGEHHCHIIIIIIIIGIIIIHIIIIIIIHIGHIIIHHIHHIIIIHIIIIIIHHHIHIIIHIIIIHIIHIIHIIIFEIIIHCIIIHIIIIIIIIHHIHIIIIIIHIIIHIHIIIIHIIIHEHHHFHHIHIIIIIHIHHIIIIIIIHIIIIIIIIIHIIIIIIIIGIHIIIIIIIIIIIIIHHHHHIHHIHIIIIIIIIIHIIGIIIIIIIIHGIIIIIIIIIIIHHIHIIIHHEIGFIHIIIIIIIHIIIIIIIHIIIIIIIIIIIIIHIIIHIIIIIIDDDDD
@HISEQ:969:HM2KJBCX2:2:1102:17323:67929 2:N:0:ACTATGCA
GAAACTCCTAGACCCAACTATCCCTATTAATCATTACGGTGATCCTAGAAACCAACAAAATAGAATCATGCCGTCCTATTTTATTATTCCATGCTAATGTATTCAAGCAAAATGCCTGCTTTAAACACTCTAATTTTTTCAAAGTAAAGGTCCTGGTTCCCCGTGACACCCAATTAAGGGCATCGCGGTTCTCCAGAAGGTGAGAAATTGACTACACCAGTTCATACCCCTTAAGGCACGACCGATGTGTCAATCCCGAAATTCAACTACGAGCTTTTTAACTGCAACAACTTTAATATACGCTATTGGAGCTGGAATTACCGCGGCTGCTGGCACCAGACTTGCCCTCCAA
+
DDDDDIIIIIIIHHHIIIIIIIIIIIIIIIIIIIIIIIHIHIIHIIIIHHHHHIIIIIIFHHEEHEHHIHGHHIIIIHIHIIIIIHHIIIIHHHIIIIGIIHHHIIIIIIIIHHIHHHHIHHGIIHIIIIIHIIIHIHHIIHHHIHIIHHHHHIIIHIHGHIIHIIIIIIIHHHHHIIHIIIIGIIIIHHIIIIIIIIIHIIIIGIIHIIIIIIHIIIIIIIIIIIIIIIIIIIIIIIIIIIIIIIIHHHFIIIIIIIIIHIIIIIGIHIIIIIIIIIIIIIIIIIIHHIIIIIIIIIIIIIIIIIIIIIIIIIIIIIIIIIIIIIIIIIIIIIIIIIIIIIIIIIIDDDCD
@HISEQ:969:HM2KJBCX2:2:1102:2490:69305 2:N:0:TCTATGCA
GAAACTCCTAGACCCAACTATCCCTATTAATCATTACGTCGATCCTAGAAACCAACAAAATAGGTTCGATCGTCCTATTTCGTTATTCCATGCTAATGTATTCAAGCGCGAGCCTGCTTTAAGCACTCTAATTTTTTCAAAGTAACAGTCCTGTTTCCCCGCAACAACAAATTAATGCCATCACGGTTCTACAAGAGGGAGGGACCAGTGAGGCTAGTGCATACCAGTGGCACGACCGACCTACTGGCCCCGAAATTCAACTACGAGCTTTTTAACTGCAACAACTTTAATATACGCTATTGGAGCTGGAATTACCGCGGCTGCTGGCACCAGACTTGCCCTCCAA
+
DDDDDIHIIIHIIIIIIIIIIIIIIIIIIIHIIIIIIIIIIIIIIIIIIHIIIIIIIIIIIIHGIHIIHIIIIIHIGIIIIIIIIHHIHIIIHIIIIIIHIIHHIIIIIIIIIIIIIHIIIIIIIIIIIIIIIIIIIIIIIIIIIHIIIIIIIIIIIIIIIIIIIIIIIIIHIIIIIIIIIIHIIIIIIIIIIIIIIIIIIIIIIIIIIIIIHG0IIIIIIIIIIIIIIIIIIIIIIIIIIIIHHIIIIIIIIIIIIIIIIIIIIIIIIIIIIIIIIIIIIIIIIIIIIIIIIIIIIIIIIIIIIIIIIIIIIIIIIIIIIIIIIIIIIIIIIIIIIIIIIDDDDD
@HISEQ:969:HM2KJBCX2:2:1102:19931:68745 2:N:0:ACTATGCA
GAAACTCCTAGACCCAACTATCCCTATTAATCATTACGTCAATCCTAGAAACCAACAAAATAGGATCGAACGTCCTATTTCATTATTCCATGCTAATGTATTCAGGCGTTAGCCTGCTTTAAACACTCTAATTTTTTCAAAGTAACAGTCCAGATTCCCTGCAACACCAAATTAATGGCATTACAGCTCATCAGGAAGGAGGAATCAGTGAGACCAGTACATACCAGTGGCATGACCAACCTACTGACCCCGAAATTCAACTACGAGCTTTTTAACTGCAACAACTTTAATATACGCTATTGGAGCTGGAATTACCGCGGCTGCTGGCACCAGACTTGCCCTCCAA
+
BDDDDHHIIIIIHIIIIIIICHHIIIIIIHIIGIIGHHHHIIHIIIIIHHIGHHHIHIHIIHHEHHIHHFE?HGHHHHIHIIIIEHEHFH?GE1FCHGHHGIHIHHGEHHHHHGGHGHIIIIIIIIHHIIHHIIIIHHIIIIIIIHHHFHEHHHHEHHHGCHGHHEEIHIIHIIIIIHGGFHIHI;IIIHIIIIIIIIIIIIIIHIIIIGIIIIIIIIIIHIIIIIIIIIIIIIIIIIIIIFHHFGHIHIIIIIIIIIIHIIIIIIIIIIIIIIIIIIIIIIIIIIIIIIIIIIIIIIIIIIIIIIIIIIIIIIIIHIIIIIIIIIIIIIIIIIIIIIIIIDDDDD
@HISEQ:969:HM2KJBCX2:2:1102:15130:70156 2:N:0:ACTATGCA
GAAACTCCTAGACCCAACTATCCCTATTAATCATTACGTCGATCCTAGAAACCAACAAAATAAGATCAAACGTCCTATTTCATTATTCCATGCTAATGTATTCAAGCGTGTGCCTGCTTTAAACACTCTAATTTTTTCAAAGTAACAGTCCTGATTCCCCATAACACCAAATTAATGACATCATAGTTCGTCAGAAGGGAGAAATCAATAATACCAGTACATACCGAAGTACGACCGATATATTGATCCCGAAATTCAACTACGAGCTTTTTAACTGCAACAACTTTAATATACGCTATTGGGGCTGGAATTACCGCGGCTGCTGGCACCAGACTTGCCCTCCAA
+
DDDDDHIIIGEHIIIIIHIIIIIIIIIIIIIIHIIGHCHHIIIIIHIHHIEHIIIIIIIIIIIHIHIIH?CHHHHHHIIIIIIIIIIHIIHIGIIIIIIIIIIIIIHHHHIIIHHHIIIHHIIHHIIIIIHIIIIIIIIIHIHHIIIIHHIIIIIIIIHHHHIIIIIIIIIIIIIIIIIIHIIIIIIHIIIIIIIIIIIIIIIIIIIIIIIIIIII<IIIIIIHIHFHIIIIIIIIIIIHIHHFIIIIIGIIIIIIIIIIIIIIIIIIIIIIIIIIIIIIIHIIIIIIIIHIIIIIIIIIIHEIIIIIIIIIIIIIIIIIIIIIIIIIIIIIIIIIIIIIDDDDD
@HISEQ:969:HM2KJBCX2:2:1102:5549:70141 2:N:0:ACTATGCA
GAAACTCCTAGATCCCAACTATCCCTATTAATCATTACATCGATCCTAGAAACCAACAAAATAGAATCAAACGTCCTATTTCATTATTCCATGCTAATGTATTCAAGCGTGAGCCTGCTTTAAACACTCTAATTTTTTCAAAGTAACAGTCCTGATTCCCCACAACACCAAATAAATGACATCATGGTTCGTCAGAAGGGAGAAACCGACGATGCCAGTACGTACCGAGGCACGACCGACATGATGGTCCCGAAATTCAACTACGAGCTTTTTAACTGCAGCAACTTTAATATACGCTATTGGAGCTGGAATTACCGCGGCTGCTGGCACCAGACTTGCCCTCCAA
+
DDDDDIIIHIIIIIIIIIIIIIIIIHIIIIIIIIIIIIIIHIIIIHIIIIIIIIIIIIHIFHIIGIIIIIHCDHHEHIIIHHIIIFHHEHHIHHHIIIIHIIIHIIIHIIIIIIIIIIIIIIHIIIIIIIIIIIIHIIIIIIIIHIIIIHIIIIIHHHIHIIIIHHHIIIIIIIIIIIIIIIIIHIIIIIIIHIIIIIIIIIIIIIIIIIIIIIIIIIIIIIIIIIIIIIIIIIIIIIIIIIIHHIIIIIIIIIIIIIIHIIHIIHIIIIIIIIIIIIIIIIIIIIIIIIIIIIIIIIIIIIIIIIIIIIIIIIIIIIIIIIIIIIIIIIIIIIIIIIIIIDDDDD
@HISEQ:969:HM2KJBCX2:2:1102:1912:70285 2:N:0:ACTATGCA
GAAACTCCTAGACCCAACTATCCCTATTAATCATTACATCGATCCTAGAAACCAACAAAATAGAATCGGATGTCCTATTTCATTATTCCATGCTAATGTATTCAAGCGTGAGCCTGCTTTAAACACTCTAATTTTTTCAAGGTAACAGTCCTAATTCCCCGTGACACCAAATTAATGGCATTACGGTTCTTTAGAAGGTGAGAAATCAATAATATCAGTACATACCAACGGCATGACCGAAACATTGATCCCGAAATTCAACTACGAGCTTTTTAACTGCAACAACTTTAATATACGCTATTGGAGCTGGAATTACCGCGGCTGCTGGCACCAGACTTGCCCTCCAA
+
<?DBDHFE@CFHC?FH101<<<<GECG?GE1<1<@HH@G@GCHH@GHHE@@FHHHIFEC1DHHIEHE<EGGCG1DFEC<<FHG?G?F<1DG1CGGEEFDHIGHHHEHGCHHHHGCHH@GEE?HGBB1HFDFHCDDEHHHH?FHHEIHHHG@IHGCCCCFGHHHHIFHEHECFGGIHFHFHHFIHIHEHEG0HIIHHFHHHHHIIIHHIHHHHHIHHHFD1HG@D?DIIHHDIHHGD/FEHIHHFF<HHF<IGIIHHIHDHIHHIHHHFHIHGHGIIIGHHIH?HHHCC1EEHHIIHGHGHHIHGHFHIHIIIHDHHGIHHECHHEHCFHHHHHG<HHGDHHHDDBD@
@HISEQ:969:HM2KJBCX2:2:1102:18028:71033 2:N:0:ACTATGCA
GAAACTCCTAGACCCCAACTATCCCTATTAATCATTACGGTGATCCTAGAAACCAACAAAATAGAACCATGCCGTCCTATTCTATTATTCCATGCTAATGTATTCGAGCAAAAATGCCTGCTTTAAACACTCTAATTTTTTCAAGGTAAAGGTCCTGGATCCGCAAGACACCCAATAAAGGACATCAAGTTTCTCCAGAAGGTGAGAAATCAACAGTAACAGTTCATACCCCTTAAGGCATGACCATCACGTCAATCCCGAAATTCAACTACGAGCTTTTTAACTGCAACAACTTTAATATACGCTATTGGAGCTGGAATTACCGCGGCTGCTGGCACCAGACTTGCCCTCCAA
+
DD@@DIIIIIIGEHIIIGHIHIHIIIIIIIHHIIIIIHIIIIIIIIIIGEEFEHFHHHHIIHIHHIIGIHE1DHHHHE?CEHEHIIIFHHHIIIIHEHEEHGGHIHHHIIIIHHHHGHHHHHHHHIIIHHIIIHHHEHHHGIIIIIIIIHIGHIIHIHHDHEHHIIIIHHHGIIIIIHHHHHHIIIIHHHHHHIHIIIIIIIIHHIIIIIIIIIIIIIHIIIIIIIHHHIIIIIIIIIIIIIIIIIIHGIIHFIIHIIIIIIIIIIIHHIIIIHIIIIIIIHIIIIIIIIIIIIIHIIIIIIIIIIIIIIIIIIIIIHIIIIIIIIIIIIIIIIIIIIIIIIIIIIIIIDDDDD
@HISEQ:969:HM2KJBCX2:2:1102:20968:70737 2:N:0:ACTATGCA
GAAACTCCTAGACCCAACTATCCCTATAATCATTACGTCGATCCTAGAAACCAACAAAATAGGGTCAAACGTCCTATTTCATTATTCCATGCTAATGTATTCAAGCTAATGCCTGCTTTAAACACTCTAATTTTTTCAAAGTAACAGTCCTAACTCCCCATAACACCAAATTAATGACATCATGGTTCGTCAGAAGGGAGAAATCAATGATACCAGTACGTACCAGAGGCACGACCGATATATTGATCCCGAAATTCAACTACGAGCTTTTTAACTGCAACAACTTTAATATACGCTATTGGAGCTGGAATTACCGCGGCTGCTGGCACCAGACTTGCCCTCCAA
+
DDBDAHFHIIIHHHFIHHFHGHIHHHHHIHHHHIHIHGHHHGEEHHIIHHHIIIIIHIIHIHHH<1DHHIIGHHHIF?HHIHIHHDHHIEHH1DHGCGHHG@FHFHEHHEEGHFCHCFFGHHGEIHIHHGIHFEHHHHHIIHHFIIHHHGEHHIIGIIHH@GHHIHHCHGHHIHIHFHHIIHIIIII;IIIIIHHIIIIIIIIHHHHGIIIHIIIIIIHHHHGIIIIIIIIIIIGIIHIIIHHDIIIGIHIIIHIHIIIIIHIIHIIIIIIHIHIIIIIIIHHHIIIIIIIIIIIIHHIHIIIIIIIIIIIIIIIIIIIIHIIIIIIIIIIIHIIIIIIIDDCDD
@HISEQ:969:HM2KJBCX2:2:1102:6791:71080 2:N:0:ACTATGCA
GAAACTCCTAGACCCAACTATCCCTATTAATCATTACGTCAATCCTAGAAACCAACACAATAGGATCAAACGTCCTATTTCATTATTCCATGATAATGTATTCAAGCGTTAGCCTGCTTTAAACACTCTAATTTTTTCAAAGTAACAGTCCTGTTTCCCTGCAACACCAAATTAATGACATTACAGTTCTTCAAGAAGGAGGAACCAGTAAAGCCAGTACATACCAGAGGCACGACCAACTTACTAATCCCGAAATTCAACTACGAGCTTTTTAACTGCAACAACTTTAATATACGCTATTGGAGCTGGAATTACCGCGGCTGCTGGCACCAGACTTGCCCTCCAA
+
D@@@D111<D111<F1C011DC<<D@1D11C1<1<11<<<<<1C1FG11<1D1110<11<<CG@<CG?C<<C1D<<?F1<1<C<11<11<DG1<11DHF@GFGD1<HG;IHGHIIIHDIHCGBB<FHA8DHHEHHHH?FB@HHB@F91HGHG@HFIHHHH5GEHHGFHHHHHHH8CHHHHFIHHIIIGIIHHG:5:HFHG@FHGHIIIIIIIGHEGIIIHHGIFHIHHIGGIIHIHFCHIIHGHHIIIFEC?CEIH@GCGGEDIIIHHIHIIHIIHHHHHEHHIHHGFG?HHEGHG@FHEG@HIFHIIHHHHHHCDDHCIHHEHHIIHHHIHEGEG@IHHIBDDBB
@HISEQ:969:HM2KJBCX2:2:1102:11380:71496 2:N:0:ACTATGCA
GAAACTCCTAGACCCAACTATCCCTATTAATCATTACATCGATCCTAGAAACCAACAAAATAGAATCGGATGTCCTATTTCATTATTCCATGCTAATGTATTCAAGCGTAAGCTTGCTTTAAACACTCTAATTTTTTCAAGGTAACAGTCCTAATTCCCCATAACATCAAATAAATGACATTATGGTTCTTTAGAAGGTGAGAACCAATAAAACCAGTACATACCGAGGCATGACCGATTCCTTGATCCCGAAATTCAACTACGAGCTTTTTAACTGCAACAACTTTAATATACGCTATTGGAGCTGGAATTACCGCGGCTGCTGGCACCAGACTTGCCCTCCAA
+
0<<@0F1<FH11DGHIHIIIIIIIIIIIIIIIIIIIIFEH0CHIIIIIIHIIIIIIIIIIIIH?HHHH0E=HHIFHIIIHIIIIIIIIIGGGHIIIIFHHIHHHIEHHIIHIIIIIIIHHIIIIIGHIIIIHIIIIIHIIF@GHHHIIIIIIIIIHHHHCHHHHIIEHHHEIIHHIHHHHIIIIHHHGHDHCFIIIHHCHF?GDHFHGHHHHHHFF@GHCFGIIHIIGIIGGIIGHFHAC?FCDCH:IIIIIIIIIIHIIIHIIIIIIIIIIIIIIIIIIIIIIIIIIIIIHIIIIIIIIIIIIIIIIHIIIIIHIIIIIIIIIIIIIIIIIIIIIIIIIDDDDD
@HISEQ:969:HM2KJBCX2:2:1102:9288:71686 2:N:0:ACTATGCA
GAAACTCCTAGACCCAACTATCCCTATTAATCATTACGGTGATCCTAGAAACCAACAAAATAGAACCATGCCGTCCTATTCTATTATTCCATGCTAATGTATTCGAGCAAAAATGCCTGCTTTAAACACTCTAATTTTTTCAAGGTAAAGGTCCTGGATCCGCAAGACACCCAATAAAGGACATCAAGTTTCTCCAGAAGGTGAGAAATCAACAGTAACAGTTCATACCCCTTAAGGCATGACCATCACGTCAATCCCGAAATTCAACTACGAGCTTTTTAACTGCAACAACTTTAATATACGCTATTGGAGCTGGAATTACCGCGGCTGCTGGCACCAGACTTGCCCTC
+
DDDDDIGHIIEHHIIIIIIHIFHHIIGIIIIIHHIIIIHHHIIGIIIIHHIHHIGEHHGEHIHIIIIIIHG?C@EDHIIIHHHHIICHEHHEH1CHHCHHIIHCHHGHHIIHHHHIIIHGIIIIIIIHHHHHFHHHHIHIIIIIIIIHIHIIIGHIHHHIIHIIIIIHHIIHHHHHIIIIHEH@EEHIIHGFIIIIIHIIIIII<IIIIGII<IIIIHIIIHHHIIIIIIIHIHHHGIIIHHIIIIHHCIIIIHHIIIIIIIIIIIIIIIHIHIIIIIIIHHIIIHIIIIIHIIIIIIIIHGHIIIIIIIIIIIIIIIIIIIIIIIIIIIIIIIIIIIIIIIIIIDDDDD
@HISEQ:969:HM2KJBCX2:2:1102:11870:71846 2:N:0:ACTATGCA
GAAACTCCTAGACCCAACTATCCCTATTAATCATTACGGTGGTCCTAGAAACCAACAAAATAGAACCACAACGTCCTATTCTATTATTCCATGCTAATCTATTCAAGCAATAGCCCGCTTTAAACACTCTAATTTTTTCAAGGTAATGGTCCTGGCTCCCCAACACACCCAATTAAGGACATACTGGTTCACCAGAAGGAAGACCCGACAACAGGACAGTACTCGCCAAAGACGGACCGCCCGGCCAAGTCTAAAATTCAACTACGAGCTTTTTAACTGCAACAACTTTAATATACGCTATTGGAGCTGGAATTACCGCGGCTGCTGGCACCAGACTTGCCCTCCAA
+
DDDDDHIIIIIIIIIIIIIIIIIIIIIIIIIIIIIIIIIIIIIIIHIIIHIIIIIIIIHHIIHIIIIIIHICHE?GHIHHHIIHIIIIIIIIIIIHIHIIIHFHIIIHIIIIIGIIIHIIIHHIIIIIIIIIIIIIIIIIIIIIIIHIIIIIIIHIHIIIIIIIIIIIIIIIHHIIIIIIIIIIIIIIIIIIHIIIIIIIIIHHIIIIIIIIIIIIIIIIIIIIIIIIIIIIIIIIIIIIIIIIIIIIIIIIIIIIIIIIIHIIIIIIIIIIIIIIIIIIIIIIIIIIIIIIIIIIIIIIIIIIIIIIIIIIIIIIIIIIIIIIIIIIIIIIIIIIIIIIIIDDDDD
@HISEQ:969:HM2KJBCX2:2:1102:18227:71550 2:N:0:ACTATGCA
GAAACTCCTAGACCCAACTATCCCTATTAATCATTACGTCGATCCTAGAAACCAACAAAATAGAATCAAACGTCCTATTTCATTATTCCATGCTAATGTATTCAAGCGTAAGCCTGCTTTAAACACTCTAATTTTTTCAAAGTAACAGTCCTGATTCCCCACGACACCAAATTAATGACATCGCGGTTCTTCAGAAGGTAGGAACCGATAATGCCAGTGCGTACCGAGGCACGACCAACAATTCGATCCCGAAATTCAACTACGAGCTTTTTAACTGCAACAACTTTAATATACGCTATTGGAGCTGGAATTACCGCGGCTGCTGGCACCAGACTTGCCCTCCAA
+
DDDDDIIIIIIHHHEHIHFEHCHHIGHHHIHHIIIIIEGHHHEH=<FHIEHE1DHHEHHGIIHIIGIHHE@ECHIIIHFHHHIHIHHF1FHE1FHHHGHIHIHIHIHHHHHIIHHHHGHHHHHHHIIHHHIHIHHIIIIIHHIIIHIIIIIHHGFFHIHGHHHGHHIHHGEHHIHGHHHIIIIIHIHHHHHIIIIHHIIHIIHHIHIHIHEEHIHHDFHIHGHHIIHHHHHI=IHHHHFEF@GHHHCHGHGFIHHIHEHIHIHH@HHIIIHHIHEEHG?HHHGHHHHHHHGIIHHHIIHIIIIIHFIIHHIHHGHHHIIIIIHEHIIIIIIIHHHIHIIIBDADD
@HISEQ:969:HM2KJBCX2:2:1102:13645:72342 2:N:0:ACTATGCA
GAAACTCCTAGACCCAACTATCCCTATTAATCATTACGGTGGTCCTTGAACCTACAAAATAGAACCACAACGTCCTATTCTATTATTACATGCTAATCTATTCAAGCAAAAGCCTGCTTTAAACACTCTAATTTTTTCAAGGTAATGGTCCTGGCTCCCCGGCACGCCCAATTAAGAACATACCGATTCACCAGAAAGATAGACCCGACGACAGAACAGTACTCGCCAGAGACGGACCGTCCGGCCAGGCCTAAAATTCAACTACGAGCTTTTTAACTGCAACAACTTTAATATACGCTATTGGAGCTGGAATTACCGCGGCTGCTGGCACCAGACTTGCCCTCCAA
+
@AABA<<1<<<D<FGC1D@<<11<C<<<@D<111<<F?<C1DH11<C1<11<1<111<<11<CG?11<1<</1100<F1<DCEHHH111<111<<<CCGC@0F?H?EHHHGD@3GHGG?HHHHBFHIFHHHHHAC6/BCHGGF8H@B@CHGF@DDEDIHHIHHHDEC?IHEHHEG?BFHEH:EEHGHE/FDFEHCF=C?G0HFC/CGG@C;7C5<EC<AF/@EHD1?<HH9<<DEC>CDHC<EH?GIHD?@EHGEHEGCCD@CHEHFG@CHHF<C<EHHHHHF<1<<1<F<D00<?EEDFCGFHCGC?IHCD1DF<CCCHF1D11<<11<HFED<<<10HGC0@DBB
@HISEQ:969:HM2KJBCX2:2:1102:18866:72835 2:N:0:ACTATGCA
GAAACTCCTAGACCCAACTATCCCTATTAATCATTACGTCAATCCTAGAAACCAACAAAATAGGATCAAACGTCCTATTTCATTATTCCATGCTAATGTATTCAAGCGTTAGCCTGCTTTAAACACTCTAATTTTTTCAAAGTAACAGTCCTGTTTCCCTGCAACACCAAATTAATGACATTACAGTTCTTCAAGAAGGAGGAACCAGTAAAGCCAGTACATACCAGAGGCACGACCAACTTACTAATCCCGAAATTCAACTACGAGCTTTTTAACTGCAACAACTTTAATATACGCTATTGGAGCTGGAATTACCGCGGCTGCTGGCACCAGACTTGCCCTCCAA
+
DDDDDIIIIIIHIHHIIIIIIIIIIIIIIIIIHIIIGIIIIIIIIIIHHIIIIIGIIIIGHHEHHIFHFEHIHHHIHHIIIHIIIIIHIIHIHIIHIHHHIIIIIIIIIIIIHIIIHHHIHHHIIIIHIIIIHIIIHIIIIIIIIIIIIIIIIIIIIHIHIIIIIIIIIIHGHIIIIIIIIIIIHIIIIIIIIIIIIIIHIIIIHHIIIIIIIIIIIIIIIIIIIIIIIIIIIIIIIIIIIIIHHIIIIIIIIIIIIIIIIIHIIIIIIIIIIIIIIIIIIIIIIIIIIIIIIIIIIIIIIIIIIIIIIIIIIIIIHIIIIIIIIIHIIIIIIIIIIIIIIDDDDD
@HISEQ:969:HM2KJBCX2:2:1102:3024:73711 2:N:0:ACTATGCA
GAAACTCCTAGACCCAACTATCCTATTAATCATTACGTCGATCCTAGAAACCAACAAAATAGGATCAAACGTCCTATTTCATTATTCCATGCTAATGTATTCAAGCGTGTGCTTGCTTTAAACACTCTAATTTTTTCAAAGTAACAGTCCTGATTCTCCATGACACCAAATTAATGACATCACAGTTCATCAGAAGGGAGAAATCAATGATGTCAGTACATACCAAAGGCATGACCGGCACCTTGATCCCGAAATTCAACTACGAGCTTTTTAACTGCAACAACTTTAATATACGCTATTGGAGCTGGAATTACCGCGGCTGCTGGCACCAGACTTGCCCTCCAA
+
DDDDDIGEHIHHIIHHIIIHIIIIIIHHHIHIIIIIIIIIHHHIIIIIHHHHHIHHFEHIGGGHGHH@CGEGHGHIIHIIHHIIIEHHIIICHIIIIIHIIHHHHIIIHHHHIIGHIHIIIIIHIGHIIIHHHIHHHHHIIHIIIIIHIIHHIHHHIHHIIIHHHIHIIHHIIIHHIIIIIIIIIIHIHHIIHIIHIIIIIIIIIIIIIIIIHIIIIIIIHIIIHHHIIIIIIIIIIIIIIIHHIIIIIIIIIIIIIIIIIIIIIIIIIHIIIIHHIIIIIIIIIHIIIIIIIIIIIIIIIIIIIIIIIIIIIHIIIIIIIIIIIIIIIIIHIIHIHIIIDCDDD
@HISEQ:969:HM2KJBCX2:2:1102:4002:72972 2:N:0:ACTATGCA
GAAACTCCTAGACCCAACTATCCCTATTAATCATTACGTCGATCCTAGAAACCAACAAAATAGAATCAAACGTCCTATTTCGTTATTCCATGCTAATGTATTCAAGCGTGAGCCTGCTTTAAACACTCTAATTTTTTCAAAGTAACAGTCCTGATTCCCCATGACACCAAATTAATGACATCATGGTTCGTCAGAAGGTAGGAATCAATAATACCAGTACGTACAATAGCACGACCAATAAATTGATCCCGAAATTCAACTACGAGCTTTTTAACTGCAACAACTTTAATATACGCTATTGGAGCTGGAATTACCGCGGCTGCTGGCACCAGACTTGCCCTCCAA
+
DDDDDIIIIIIHIIIHIGIIIIHIIIIIIIIIIIIIIIIIIHIIIIIIIIIHHIIIIIHHIIHIIIIEHIGH@HGIIHHHIIIHIEHHIIIHIIIIIIIIIIIIIIGIIIIIIIIIIIHIIIHIIIIIIIHIIIGIIIIIIIIIIIIIIHIIIIHIIIIIIHIIIIIIHIIIIIIIIHFFHIIIIIIIIIIIIIIIIIIIIIIIIHIIIIIIIIIIIIIIIIIIIIIIIIIIIIHIIIIIIHHGIIIIIIIIIIIIIIIIIIIIIIIIIIIIIIIIIIIIIIIIIIIIIIIIHIIIIIIIIIIIIIIIIIIIIIIIIIIIIIHIIIIIIIIIIIIIIIIIDDDDD
@HISEQ:969:HM2KJBCX2:2:1102:2011:74101 2:N:0:ACTATGCA
GAAACTCCTAGACCCAACTATCCCTATTAATCATTACATCGATCCTAGAAACCAACAAAATAGAATCGGATGTCCTATTTCATTATTCCATGCTAATGTATTCAAGCGTAAGCCTGCTTTAAACACTCTAATTTTTTCAAGGTAACAGTCCTAATTCCCCGTGACACCAAATTAATGGCATTACGGTTCTTTAGAAGGTGAGAAATCAATAATATCAGTACATACCAACGGCATGACCGAAACATTGATCCCGAAATTCAACTACGAGCTTTTTAACTGCAACAACTTTAATATACGCTATTGGAGCTGGAATTACCGCGGCTGCTGGCACCAGACTTGCCCTCCAA
+
DDDDDIHGIIHIIIIIIIIIIIIIIIIIIIIIIIIIIIIIIIHHIIIIHIIIIIIIIIIGIIIIIIIHHFIGHIIHIIIIHHIIIIIGIIIICEHIIIIIHGIIIIHIIIIIIIIIIIIIIIHIIIIIIIIIIIIIIHIIIIIIIIIIIIIIIIIIIIHIIIIIIIIIIIIIIIIIIHIIIIIIIIIIEHIIIIIIIIIIIIIIHIIIIIIIIIIIIIIIIIIIIIIIIIIIIHIHHIIIIIIIHGIIIIIIIIIIIIIIIIIIIIIIIIIIIIIIIIIIIIIIIIIIIIIIIIIIIIIIIIIIIIIIIIIIIIIIIIIIIIIIIIIIIIIIIIIIIIIIIIDDDDD
@HISEQ:969:HM2KJBCX2:2:1102:9194:73347 2:N:0:ACTATGCA
GAAACTCCTAGACCCAACTATCCCTATTAATCATTACGGTGATCCTAGAAACCAACAAAATAGAACCATGCCGTCCTATTCTATTATTCCATGCTAATGTATTCGAGCAAAATGCCTGCTTTAAACACTCTAATTTTTTCAAGGTAAAGGTCCTGGTTCCACATGACACCCAATTAAGGACATCATGCTTCTCCAGAAGGTGAGAAATCAACTGCGACAGTTCATACCCCTTAAGGCACGACCATCACGTCAACCCCGAAATTCAACTACGAGCTTTTTAACTGCAACAACTTTAATATACGCTATTGGAGCTGGAATTACCGCGGCTGCTGGCACCAGACTTGCCCTCCAA
+
@?DD@HIIIHCGE1<C<C@DHHHHHIIIHHEGHEE<CHGGHCEHEEEHGEHII1EHHIIGH?GCEHHEHHIHH<<CCF1<FHEHHHHEHEEHHIH?CG?C1<DGHIHHH@HHGHHCECH?HHHEGHHHHHHHEEE@HHHHEFGHEHHHEHHHHHHF@CIHHAGGAGHH?HIHE?HHHFCIIHHHHHHGCCHHEHIIIHHIIIIIIIIIHHHHHIIHHECIIIHHEHHIIHHIIIHEHEHHHH>IIHHHEHFECHHHHHHHHHHEF<HEHHGHGEEHIEHHFFIHHEIHIIHHEHEEEEEGHFHFHHHFHEIHEHHFFEEF?C<?HHHFHGGIIIIIHGFE@E@HH@?DDADD
@HISEQ:969:HM2KJBCX2:2:1102:6337:74355 2:N:0:ACTATGCA
GAAACTCCTAGACCCAACTATCCCTATTAATCATTACGTCAATCCTAGAAACCAACAAAATAGGATCGAACGTCCTATTTCATTATTCCATGCTAATGTATTCAAGCGTTAGCTTGCTTTAAACACTCTAATTTTTTCAAAGTAACAGTCCAAATTCCCCGCAACACCAAATTAATGGCATTACGGCTCATCAGGAAGGAGGAATCAGTGAGACCAGTACATACCAGAGGCATGACCAACCTACTAACCCCGAAATTCAACTACGAGCTTTTTAACTGCAACAACTTTAATATACGCTATTGGAGCTGGAATTACCGCGGCTGCTGGCACCAGACTTGCCCTCCAA
+
DDDDDIIIIIIIIIIIIIIIIIIIIIIIIIIIIIIIIIIIIIIIIIIE1GHIHIIIHHHHIIHIIIIIIHIHHIIHIIIIIIIIIGIHIIIHIIIHIIIIIHHHIIIIHIIIIIIIIIIIIIIIIIIIIHIIIIIIIIIIIIHIIIIIIIIIIIHHIIHHIIIIIIIIIIIIIIIIIIIIIIIIIIIIIIHIIIIIIIIIIIIIIIIIHIIIIIIIIIIIIIIIIIIIIIIIIIIIIIIIIIHHHHHIIIIIIIIIIIIIIIIIIIIIIIIIIIHIIIIIIIIIIIIIIIIIIIIIIIIIIIIIIIIIIIIIIIIIIIIIIIIIIIIIIIIIIIIIIIIIIDDDDD
@HISEQ:969:HM2KJBCX2:2:1102:10331:74943 2:N:0:ACTATGCA
GAAACTCCTAGACCCAACTATCCCTATTAATCATTACGTCGATCCTAGAAACCAACAAAATAGGGTCAAACGTCCTATTTCATTATTCCATGCTAATGTATTCAAGCGTGTGCCTGCTTTAAACACTCTAATTTTTTCAAAGTAACGGTCCTGATTCCCCATGACACCAAATTAATGACATCACAGTTCGTCAGAAGGTAGAAATCAATAATACCAGTGCATACCGGAGGCACGACCAATATATTGATCCCGAAATTCAACTACGAGCTTTTTAACTGCAACAACTTTAATATACGCTATTGGAGCTGGAATTACCGCGGCTGCTGGCACCAGACTTGCCCTCCAA
+
DDDDDIIIIIIIIIIIIIIIIIIIIIIIIIIIIIIIIIIIIIIIIIIHIIIIIIIIIHHIIIIHHHHGHIIHHHIIIHIIIIIHHIIIIIIIIFHHIIIIHGHIIIIIIIIIIIIHIIIIIIIIIIIIIIHGHHIIIIHIHIIIIIIIIIIIIIHIIIIIIIIIIIHHIIIIIIIIIIIIHIIIIIIIIIIIIIIIIIIIIIIIHIIIIIIIIIIIIIIIIIIIIIIIIIIIIIIIIIIIIIHHIIIHIIIIIIIIHIIIIHHHIIIIIIIIIIIIIIIIIIIIIIIIIIIIIIIIIIIHHIIIIIIIIIIIIIIIIIIIIIIIIIIIIIIIIIIIIIHIIDDDDD
@HISEQ:969:HM2KJBCX2:2:1102:18716:75088 2:N:0:ACTATGCA
GAAACTCCTAGACCCAACTATCCCTATTAATCATTACGTCGATCCTAGAAACCAACAAAATAGGTTCGATCGTCCTATTTCGTTATTCCATGCTAATGTATTCAAGCGCGAGCCTGCTTTAAGCACTCTAATTTTTTCAAAGTAACAGTCCTGTTTCCCCGCAACAACAAATTAATGCCATCACGGTTCTACAAGAAGGAGGGACCAGTGAGGCCAGTGCATACCAGTGGCACGACCAACCTACTGGCCCCGAAATTCAACTACGAGCTTTTTAACTGCAACAACTTTAATATACGCTATTGGAGCTGGAATTACCGCGGCTGCTGGCACCAGACTTGCCCTCCAA
+
DDDDDIIIIHIHIIIIIHIIIIHHIHHIIIIIHIIIIIIIHIIIIIIIIIIHIIII?HHHHIIIIIHHIHHHHGHIHHHIHIIHEHIIIIHHGIIHIHHIIHIIIIIIIIIIIIIIIIIIIIIHIIIIIHIIIIIHIIIIHIHHHHIHGIIIIIIIIIIIIHIIIIIIIHHGHIIIIIIIIIIIIIIIIIIIIIHHIIIIIIIIIIIIIIIHHHIIIIIHIIIIIIIIIGIIIIIIIIIIIHIIIIIIIIIIIIIIIIIIIIIIIIIIIIIIIIIIIIIIIIIIIIIIIIIIIHIIIIIIIIIIIIIIIIIIIIIHIIIIIIIIIIIIIIIIIIIIIIIIIDDDDD
@HISEQ:969:HM2KJBCX2:2:1102:19345:76376 2:N:0:ACTATGCA
GAAACTCCTAGACCCAACTATCCCTTTAATCATTACGTCAATCCTAGAAACCAACAAAATAGAATCAAACGTCCTATTTCGTTATTCCATGCTAATGTATTCAAGCGTGAGCCTGCTTTAAACACTCTAATTTTTTCAAAGTAACAATCCAAATTCCCCAAAACACCAAATTAATGGCATTAAGGTTCATCAGGAAGGAGGAATCAGTGAGACCAGTACATACCAGAGGCATGACCAACCTACTAACCCCGAAATTCAACTACGAGCTTTTTAACTGCAACAACTTTAATATACGCTATTGGAGCTGGAATTACCGCGGCTGCTGGCACCAGACTTGCCCTCCAA
+
D?@?B@C1@CEHH?1DEHIIII@1<F?ECH?<DGH1<<GHHHFFHGIHHEHHFEHIF?GHIHEFF?<DEHHF1<0D1111D@FHHE<CHGCFHE@@DHHIGHHHHB@@G=01<11E<FHHIC@HHHBGHHEFFCCFHHFEIHIHFF$@E@DFCCHE1DCDH<DHHEHEHHEHHHF<D?H@HHHFHIHEIIHGC<HGGCFCCGF@HHHEHEHEEHHEHHHHGEHD<<C<1GHF<EDHHF@FCG<<<C<<CD<1H@EECCHGHHE<1FHHHHHHHHHFIHEHGCCHFEHF@GC@IGIIHEEEHED1EHCIIFCCC<//CFGEEEIHG<1GHFCC<ECEEC@C0@@B@
@HISEQ:969:HM2KJBCX2:2:1102:12824:76544 2:N:0:ACTATGCA
GAAACTCCTAGACCCAACTATCCCTATTAATCATTACGTCGATCCTAGAAACCAACAAAATAGAATCAAACGTCCTATTTCGTTATTCCATGCTAATGTATTCAAGCGTGAGCCTGCTTTAAACACTCTAATTTTTTCAAAGTAACAGTCCTGATTCCCCATGACACCAAATTAATGACATCATGGTTCGTCAGAAGGTAGGAATCAATAATACCAGTACGTACAATAGCACGACCAATAAATTGATCCCGAAATTCAACTACGAGCTTTTTAACTGCAACAACTTTAATATACGCTATTGGAGCTGGAATTACCGCGGCTGCTGGCACCAGACTTGCCCTCCAA
+
DADDDIIIIIIHIIIGIHIIIIIIIIIIIIIGHIGIIHHIGHIHHHEHIIIIIIIIIGHHHIFHCHHHEGHFGHIEHFEHFIIIFHHEHHHHEEHIIHIHIHHIHFHHIIIHHHHHIHHIHHGHIIIIHHHIIIIGIIIIIHHIIIHIHIIIHIHHIIHIIHIIIIIIIIIHIIIHHIIIHIIIIIIIIIIIIIIIIIIIIIIIIIIIIIIHIIIIIIIIIIIIIIIIHIIHHIIIIIIIIIHGHHHIIIIIIIIIIIIIHIIIIIHIIIIHHIIIIIIIIIIIIIIIIIIIIIIIIIIIIIIHIIIIIIIIIIIIIIIIIIIIIIIIIIIIIIIIIIIIDDDDD
@HISEQ:969:HM2KJBCX2:2:1102:21241:76828 2:N:0:ACTATGCA
GAAACTCCTAGACCCAACTATCCCTATTAATCATTACGTCAATCCTAGAAACCAACAAAATAGGATCGAACGTCCTATTTCATTATTCCATGCTAATGTATTCAAGCGTTAGCCTGCTTTAAACACTCTAATTTTTTCAAAGTAACAGTCCTGTTTCCCTGCAACACCAAATTAATGACATTACAGTTCTTCAGAAAGGAGGAATCAGCGAAGCCAGTACATACCAGTGGCACGACCAACCTGCTGACCCCGAAATTCAACTACGAGCTTTTTAACTGCAACAACTTTAATATACGCTATTGGAGCTGGAATTACCGCGGCTGCTGGCACCAGACTTGCCCTCCAA
+
BBDDD1CE?HCGHHEGHH?HGEHHHHHHHHFEECFEHEG?GEE?E1DFGGHECGHGFHHHIGHHHGIHHFCHCE0=DDF11CC?FH?GCE@@F1CG@HFHEIHHHHHHGHGHHIHHFHEFHHIHHHHHFEHGFEHIHGHIHHHIIGIIHIIHHHHHHHIIIHHFHGFEHFHHIIHIHEHHIHHHEIIIGIIIIIIHIIIIIIIIHIHIHHHIIIIIIIHHHGHIIIIII=IIIIHIIHHIHHHHDIHIFCIIGHHIIIIIIIIIIHIIIIIIHHFIIIIIIIIHIIIIIHIIIIIIIIIIIIIIIIIIIIIIIIIIIIIIIIIIIIIIHIIHHFIIIIIIIDDDDD
@HISEQ:969:HM2KJBCX2:2:1102:1968:77477 2:N:0:ACTATGCA
GAAACTCCTAGACCCAACTATCCCTATTAATCATTACATCGATCCTAGAAACCAACAAAATAGAATCGGATGTCCTATTTCATTATTCCATGCTAATGTATTCAAGCGTGAGCCTGCTTTAAACACTCTAATTTTTTCAAGGTAACAGTCCTAATTCCCCGTGACACCAAATTAATGGCATTACGGTTCTTTAGAAGGTGAGAAATCAATAATATCAGTACATACCAACGGCATGACCGAAACATTGATCCCGAAATTCAACTACGAGCTTTTTAACTGCAACAACTTTAATATACGCTATTGGAGCTGGAATTACCGCGGCTGCTGGCACCAGACTTGCCCTCCAA
+
DCDDDIIIIIIHIIIIIIIIIIIIIHIGIIIIGHIIIIIIIIIIGHIIIIIIIIIIIIIIIIIHIIIIIHHIIIIIHHIIIIIHIIIHIHGIHIIHHIHIHIIIIIIHIIIIGIIIIIIIIIGIHIHHIHIIIIIIIIIIIIIIHIIIIIIIIIIHIIIIIIHIIHHHIIIIHIIIIIHIIIIIIIIIIIIIIIIIIIIIIIIIIIIIIIIIIIIIIIIIIIIIGIIIIIIIIIIIIIIIIIIIIHIIIIIIIIIIIIIIIIIIIIIIIIIIIIIIIIIIIIIIIIIIIIIIIIIIIHIIIIIIIIIIIIGIIIIIIIIIIIIIIIIIIIHHIIIIIIIIIIDDDDD
@HISEQ:969:HM2KJBCX2:2:1102:16107:77183 2:N:0:ACTATGCA
GAAACTCCTAGACTCAACTATCCCTATTAATCATTACGGTGGTCCTAGAAACCAACAAAATAGAACCACAACGTACTATTCTATTATTCTATGCTAATCTATTCAATCAATAGCCCGCTTTAAACACTCTAATTTTTTCAAGGTAATGGTCCTGGCTCCCCAACACACCCAATTAAGGACATGCTGGTTCACCAGAAGGAAGACCCGACAACAAGACAGTACTCGCCAAAGACGGACCGCCCGGCCAGGCCTAAAATTCAACTACGAGCTTTTTAACTGCAACAACTTTAATATACGCTATTGGAGCTGGAATTACCGCGGCTGCTGGCACCAGACTTGCCCTCCAA
+
00DB@<<FFEG@@111<CF@D11CC?GCEHI<CG@?CG0D<<<1<<1<FH<<C@1<D@F1<FD11<111<G0<<1<<1<11C1<F@@@C1CCF1C?FEEEG@1@<<%HG?FG1C.1@/1EHHFGE@EG@FFF<58<FB@<1@<GAFHG@B?F<1@/1D1<8FGH9EBE?IHHHHHG3<BFIHHHH?GD/:GE<HCHHGEHF<0/FECHEEHHF?FCE?@HCHCHFH?IHECAHHIHFHHDEEAHEEHEHH@GHH?HEHHHHD<DFHG@<1HIHHHHIHED@HHIHHHG?HHEEC<HEHHHCEIIHIHIIIHHHIIIIGIIIIIHG@HHEIIHGEFECHCIHHBDAD@
@HISEQ:969:HM2KJBCX2:2:1102:1905:77872 2:N:0:ACTATGCA
GAAACTCCTAGACCCAACTATCCCTATTAATCATTACGGTGATCCTAGAAACCAACAAAATAGAACCATGCCGTCCTATTCTATTATTCCATGCTAATGTATTCGAGCAAAAATGCCTGCTTTAAACACTCTAATTTTTTCAAGGTAAAGGTCCTGGATCCGCAAGACACCCAATAAAGGACATCAAGTTTCTCCAGAAGGTGAGAAATCAACAGTAACAGTTCATACCCCTTAAGGCATGACCATCACGTCAATCCCGAAATTCAACTACGAGCTTTTTAACTGCAACAACTTTAATATACGCTATTGGAGCTGGAATTACCGCGGCTGCTGGGACCAGACTTGCCCTCCAA
+
DDDDDIHIIIIIIIGHIIIIIIHIIIIIIIIIIIIIIIIIIIIHHHIIHHIIIIIIIIIHIIHGHIIIIIIIIECHIIFHHHIIIIIIIIHIIHHIHHHHIEGHHHHIIIIIIIIIHIG@HHHHHFIIIIIIHHIIHHIIHIIHHIIIIIHHIHIHHHHIIIIIIHIIIIGHIIHIIIIGIIIIIHGIHGEHHIIIIIIIIIHIHIIIIIIIIIIIIIIIIHIIIIIIIIIIIIIIIIIIIIHIIIIIIHHFIIHIIIIIIIIIIIIIIIIIIIIIIIIIIIIIIIIIIIIIIIIIIIIIIIIIIIIIIIIIIIIIIIIIIIIIIIIIIIIIIIIIIIIIIIIIIIIIDDDDD
@HISEQ:969:HM2KJBCX2:2:1102:11674:77768 2:N:0:ACTATGCA
GAAACTCCTAGACCCAACTATCCCTATTAATCATTACGGTGGTCCTAGACCAACAAAATAGAACCAACGTCCTATTCTATTATTCCATGCTAATCTATTCAAGCAAAAGCCCGCTTTAAACACTCTAATTTTTTCAAGGTAATGGTCCTGGTTCCCCGACACACCCAATAAAGGGCATACCGGCTCACCAGAAGGATAGACCCGACAACAGACAGTACTCGCCAGAGACGGACCGCCCGGTCAGGCCTAAAATTCAACTACGAGCTTTTTAACTGCAACAACTTTAATATACGCTATTGGAGCTGGAATTACCGCGGCTGCTGGCACCAGACTTGCCCTCCAA
+
0DBBA?11<C<GE1<GH@FHI1CC<GHHHHEHHEGEHFHHHFEHECGHIIGHI0GHIHEH?CHIH@HH@EC0EEC11<CFHHIE@FHC1FHHIEHHHHHHICEEHGHHDHHHGEHHHHGGHIIIHHHHHGHIIHIHHHHHHIHHHGGIIHHHEHCHHFFIIIIIIIHHHHHHIHIIHIHHIHIHHHIIIIIIIIIIIIIIHHIHIIIHIIIIHIGHIHHIIIIIIIIIIIIIIDHHIHHHEEIIIHIGHHIHHHIIIIIIIIIIIIIIHHIIIHFHFHIHHHHHIIIIIIIIIHHFGDHHHHIIHHHHHHIIIHIIIHIIIIIIIIHIHIHHHIIIIHDDBDD
@HISEQ:969:HM2KJBCX2:2:1102:9753:78308 2:N:0:ACTATGCA
GAAACTCCTAGACCCAACTATCCCTATTAATCATTACGTGATCCTAAAACCAACAAAATAGAACCATCGTCCTATTTTATTATTCCATGCTAATGTATTCAAGCAAAAATGCCCGCTTTAAACACTCTAATTTTTTCAAAGTAAAGGTCCTGATTCATCGAAACACCCAAGAGCATCCCGAATCACCAGAAGGTGAGAAATTGGCTACACACCGTTTCATGCCCCTAAAGGCACAATCGATATATCCCAATCCCGAAATTCAACTACGAGCTTTTTAACCGCAACAACACTAATATACGCTATTGGAGCTGGAATTACCGCGGCTGCTAACACCAGACTTGCCCTCCAA
+
@?DBD@GEGEC1GHHHHEHIHHCGHHE?GHICHH<FH1C1DD?HHEHHEHG?1CCGF1FH1CEHEH1DEHHIGG1F@HCG?1<D?G?11C@EEFGHHIHHHG@DHHFHEHDGIHHGDEHHGGFHHHFAE@C<<@GCIHCGE<CG?EHGGHHEEHIIHEIHACH@EHHFECD<GHHECCIIIHHFCIIIHHHF<HHHHHHHHIHIIFHHHHHIIHHCIHHDHHHHIIIHIIHIIHGHIHGEHEHIHHHDHDIIHHEHFGEFHHHIHIIHIHHHEHHECCHHHHHHHEHGDHEGF1CHHIIHHEIIIHIIIIHHEIHHHHHIIIHIHHIIHGF<GHHIHHHHECHH?BDD@
@HISEQ:969:HM2KJBCX2:2:1102:5322:78962 2:N:0:ACTATGCA
GAAACTCCTAGACCCAACTATCCCTATTAATCATTACATCGATCCTAGAAACCAACAAAATAGAATCGGATGTCCTATTTCATTATTCCATGCTAATGTATTCAAGCGTGAGCCTGCTTTAAACACTCTAATTTTTTCAAGGTAACAGTCCTAATTCCCCGTGACACCAAATTAATGGCATTACGGTTCTTTAGAAGGTGAGAAATCAATAATATCAGTACATACCAACGGCATGACCGAAACATTGATCCCGAAATTCAACTACGAGCTTTTTAACTGCAACAACTTTAATATACGCTATTGGAGCTGGAATTACCGCGGCTGCTGGCACCAGACTTGCCCTCCAA
+
DAAADHFHGHECHHHEGEHHHHHHHH1CGHIGFFHIIIHIIIIIHHHIHIIIIIHHHHIH1DC@GGHGHDDCHHFHIIHCECDGHC1D1DGHH?1<<HGHHHIIHHHHHIIIHGHHHHHIHHHIIIHIIIIIIIHIIIIIIIIIIHHHHIIHHIIIIHIIHGIHGIIHIIIHHIHIHIIIIIIIIIIIIIIIIIIIIIIHIHIIIIGIIIIIIIIIIIIIIIIIIIIIIIHIIHIHHIIIIIIHFFIIIIGIIIIIIIIIIIIIIIIIIIHIGIIHIIIIIIIIHIHEIHHHHDEIIIHIIIHIIIIIIIHIIIIIIIIIIIIHIIIIIIIIIIIHIIIIIHDDDDD
@HISEQ:969:HM2KJBCX2:2:1102:6373:78768 2:N:0:ACTATGCA
GAAACTCCTAGACCCAACTATCCCTATTAATCATTACGTCGATCTTAGAAACCAACAAAATAAGATCAAACGTCCTATTTGATTATTCCATGCTAATGTATTCAAGCGAATGCCTTCTTTAAACACTCTAATTTTTTCAAAGTAACAGTCCTGATTTCCCACGACACCAAATTAATGACATCGTGGTTCGTCAGAAGGGAGAAACCGACAGGGCCAGTACACACCAGAGGCGCGACCGACCCGTCGATCCCGAAATTCAACTACGAGCTTTTTAACTGCAACAACTTTAATATACGCTATTGGAGCTGGAATTACCGCGGCTGCTGGCACCAGACTTGCCCTCCAA
+
00D@DCHEHH11DE?GED@@??@GH<C??C@11DFG@1CGF<1<EHFHEEHHIIGCEECFCCCF1<1<FEFE@1<EEH111<DGHCHHHE11<1<1?HHFCCHEHEFFHH8DEHB%@C1<@@6@F<88@F1><FE8CAE@?GAHGHF1FAFCCHGBBDGIIHHHG9BB2FACD@8GGHHHCFHEHHHHIHHHHEHHED/G@DHEE@CECG:0HIIIIIIHDEEIHGHFFHFHDG<DHC<IIIIHECHHHE@HF<D1CCHHIHHEIHHC<1HGG@<HEFHHFD1<GEFCC@1CE@HHIHHFECCECEEHCHIHH?HHHDHHE@CHGEHG?IIHHFHHEHDD?BA@??
@HISEQ:969:HM2KJBCX2:2:1102:16868:78539 2:N:0:ACTATGCA
GAAACTCCTAGACCCAACTATCCCTATTAATCATTACGTCAACCCTAGAAACCAACAAAATAGGATCAAACGTCCTATTTTATTATTCCATGCTAATGTATTCAAGCGTTAGCCTGCTTTAAACACTCTAATTTTTTCAAAGTAACAGTCCTGTTTCCCCGCAACACCAAATTAATGGCATCACGGTTCTTCAAGAAGGAGGAATCAGCAAGGCCAGTTCATACCGGTGGCACGACCAACCTGCTGACCCCGAAATTCAACTACGAGCTTTTTAACTGCAACAACTTTAATATACGCTATTGGAGCTGGAATTACCGCGGCTGCTGGCACCAGACTTGCCCTCCAA
+
DDADDHHIIIIIIIIIIIHIHHIIIIIIIIIIIHIIIIHHIIIHIIIIIIIIIIIIIHIIIIFHHHHICHHGHHGIHHHEHIIIIIHGIIHHIIIHHGHIIHHHIIIIHIIIIIIHIIHHCFHHIIIIIIIIIHIHHIHIIIIIIIIIIIIIIIIIIIIIIIIHIIIIHHIIIIIIIIIIIIIIIIIIIIIIIIHFIIIIIHIIIIIIIIHIIHIIIIIIHIIIIHIIIIIIIHHIIIHIIIIHIIIIIIIIIIIIIIIIIIIIIIHIIIIIIIHIIIIIIIIIIIIIIIIIIHIIIIIIIIIIIIIIIIIIIIIIIIIIIIIIIIIIHIIIIHIIIIIIIDDDDD
@HISEQ:969:HM2KJBCX2:2:1102:15915:79728 2:N:0:ACTATGCA
GAAACTCCTAGACCCAACTATCCCTATTAATCATTACGGTGATTCAGAAACCAACAAAACAGGACCACCGTCCTATTTTATTATTCCATGCTAATGTATTCAGACATAAGCCTGCTTTGAACACTCTAATTTTTTCAAGGTAAAGGTCCTGGTTTCCTACCACGCTAAATTAATAACATGATAGTTCCCCAGAAGGTAGAAATTCTACACGCCAGTACAGACAATAGCCCGACCAACGATAGAACCCCGAAATTCAACTACGAGCTTTTTAACTGCAACAACTTTAATATACGCTATTGGAGCTGGAATTACCGCGGCTGCTGGCACCAGACTTGCCCTCCAA
+
DDDA@GHIIIEHIIIHFHHHH@1FHHHHHIHHHHIIIEE<CCG?GH?GHIH@GHDE1GGHH@1CECEHH<HHFHGEH1DEH?CGC1CCCFECGHIIHEFHHFHIHIIIIIHIIHHHEHEFEIHEHHHHIHFHHIIIIIIIHHEFGEGHHHEIIIIIHHHHEHHHHFIHHEHIHIIIHIIIIIHHEFE?HIHHIIIIHIHIHIHHHHIIIIIIIIIIHHHIIIIIHIHHIIIHHIIIIIIIHHIIIIIIIIIIIIIIIIIIIIIHIIIIIIIIHIIIIIHIHHIIIIHEHG@IIIIIGIIIIIIIIIIIIIIIIIIIIIIIIGIIIIIIIIIIIIIIIIDDDDD
@HISEQ:969:HM2KJBCX2:2:1102:4276:79829 2:N:0:ACTATGCA
GAAACTCCTAGACCCAACTATCCCTATTAATCATTACGGTGATCCTAGAAACCAACAAAATAGAACCATGCCGTCCTATTTTATTATTCCATGCTAATGTATTCAGGCACTAGCCTGCTTTGAGCACTCTAATTTTTTCAAGGTAATAGTCCTGCTTCCCCAACGCACCAAATGAATGGCATGCTGGTTATTCAGAAGGTAAGAACCCACCACACCAGTACGGACAGTGAAGCCCGACCGATGGACAGATTCCGAAATTCAACTACGAGCTTTTTAACTGCAACAACTTTAATATACGCTATTGGAGCTGGAATTACCGCGGCTGCTGGCACCAGACTTGCCCTCCAA
+
DADDD@HHIHIHFHHHHHFF@GEHIFGGHHHHHEEE@GHIIIH1FGH?@FHHGG@HHH?HEHHHGGCHHEHIHIHIEHFC1CG1G@GF1<CHFHHEHIIHHGHHHHEFHHHHCGHHIHCFHEHEHIHEIIIHIIHGIIGHHHHIHHIHFIIHEHHEGIIIIIIIHHIIHHHEIIHIIIIIHIIIIIIIHHHHIIHHHHHHHHGIIH;HHHHHGEIIIHHIIGIIIIIIGIIIIIIIHHIIIGIHHCDFIIIHHHIIIIIIIIIHHGIHIGIIHHHHIIIHIHIHHHHHHHEIIIIHIIHIIIIIIIIIIIIIIIHIIIIIIIIHIIIIHIIIIIIIIIIIIIIDDDDD
@HISEQ:969:HM2KJBCX2:2:1102:7250:79447 2:N:0:ACTATGCA
GAAACTCCTAGACCCAACTATCCCTATTAATCATTACGGCGGTCCTAGAAACCAACAAAATAGGACCGCACGTCCTATTCTATTATTCCATGCTAACGTATTCGAGCAAAGGCCTGCTTTGAGCACTCTAATTTTTTCAAAGTAAAAGTCCTGGTCCCCAACACACCCAGTGAAGGGCATGCGGTTCTCCAGAAGAGAAGGCCCGGCCGGACAAGTGCACGCGGTGAGGCGGACCTGCCAGCCAGGCCAAAGGTTCAACTACGAGCTTTTTAACTGCAACAACTTTAATATACGCTATTGGAGCTGGAATTACCGCGGCTGCTGGCACCAGACTTGCCCTCCAA
+
DDDDDIHIIIHIIIIIIIHIIIIIIIIIIIIIHIIIIIIIIIIIIIIIIIIIIIIHIFHHIIHHIIIHIIIIIIHIIIIIIHIIHFHIHIIIIIIIIIIIIIIIIHIIIIIIIIIIIIIHGH1IIIIIIHHIIIIIIIIIIIIIIIHHIIIIIIGIIIIIIHEHHIIHIIHIIIIIIIIIIIHIIIIIIIIIIIIHIIIIIIIIIIIIIIIIIIIIIIIIIIIIIIIIIIIIIIIIIIIIIIHIIIIIIIIIIIIIIIIIIIIIIIIIIIIIIIIIIIIIIIIIIIIIIIIIIIIIIIIIIIIIIIIIIIIIIIIIIIIIIIIIIIIIIIIIIIIIIIIDDDDD
@HISEQ:969:HM2KJBCX2:2:1102:3765:79412 2:N:0:ACTATGCA
GAAACTCCTAGACCCAACTATCCCTATTAATCATTACGGTGATCCTAGAAACCAACGAAATAGAACCAATCCGTCCTATTTCATTATTCCATGCTAATGTATTCAGACGTTAGCCTGCTTTAAACACTCTAATTTTTTCAAAGTAACAGTCCTGATTTCCTATCACACCAACTAAATGGCATGAAAGTTCCTCAGAAGGTAGAGATTTATCTCACCAGTACAGACAATTAAGCCTGACCAATGGGTAAACCCCGAAGTTCAACTACGAGCTTTTTAACTGCAACAACTTTAATATACGCTATTGGAGCTGGAATTACCGCGGCTGCTGGCACCAGACTTGCCCCCAA
+
DCCDDIIHFEGHHHHIIIIIIIIIIIIIIIIHIFHGIIHEEHHHIHHHICHIIIFCHGDHIIIHI?FHIIIIHHGCE?<<CEECHIHHIGHGEHHHHHHEHHIHIIGFFHHHIHHHHHHHHIGIIHIIHIHGIHHFHHGCEIHEIIIHIIGIHHFHHHIHHHHIHHHGHHHIIHIIGIIIIHHGD.IHGIIIIHG@HIIIIIIIIIIIIIIIIIIIIIIHHGGIIIIIIIIIIIIHHHGIIHHHGHIHHIIIIIIIHIIIHIIHHHIIIIIIIIIHIIIHIIIIIIHHHHHIHIIIIIHHIIIIHIIIIIHIIIIIIIIIIIIIIIHIIIIIIIIHIIIIIHCDDDD
@HISEQ:969:HM2KJBCX2:2:1102:20217:81705 2:N:0:ACTATGCA
GAAACTCCTAGACCCAACTATCCCTATTAATCATTACGTCGATCCTAGAAACCAACAAAATAGGGTCAAACGTCCTATTTCATTATTCCATGCTAATGTATTCAAGCGTGTGCCTGCTTTAAACACTCTAATTTTTTCAAAGTAACAGTCCTGATTCCCTATGACACCAAATTAATGACATCACAGTTCGTCAGAAGGTAGAAATCAATGATACCAGTTCATACCAGAGGCACGACCAATATATTGATCCCGAAATTCAACTACGAGCTTTTTAACTGCAACAACTTTAATATACGCTATTGGAGCTGGAATTACCGCGGCTGCTGGCACCAGACTTGCCCTCCAA
+
[truncated: 31,340,067 more chars]
