# Supplementary material for: Response of arbuscular mycorrhizal fungal community in soil and roots to grazing differs in a wetland on the Qinghai-Tibet plateau
Source: PeerJ. 2020 Jun 19;8:e9375. doi: 10.7717/peerj.9375 (PMC7307571; doi:10.7717/peerj.9375)
Supplement: Supplemental Information 19 [file peerj-08-9375-s019.zip › Soil grazing 11-15/32.fastq]

@HISEQ:969:HM2KJBCX2:2:1101:2595:2252 2:N:0:ACTATGCA
ATCGGGCTTAACCCCAACTATCCCTATTAATCATTACGGTGGTCCTAGAAACCAACAAAATAGAATCATCCGTCCTATTTTATTATTCCATGCTAATGTATTCAAGCAAAATGCCTGCTTTAAACACTCTAATTTTTTCAAAGTAAAGGTCCTGGTTCCCCGCGGCACCCAATTAAGGACATCGCGGTTCTCCAGAAGGTGAGAAATTGACTACACCAGTTCATACCCCTTAAGGCACGACCGATGTGTCAATCCCGAAATTCAACTACGAGCTTTTTAACTGCAACAACTTTAATATACGCTATTGGAGCTGGAATTACCGCGGCTGCTGGCACCAGACTTGCCCTCCAA
+
DDDDDIIIIIIIIICHIIIIIIIIIIIIIIHIIIIIIIIIIIIIIIIIIIIIIIIIHIIIIHIIIIIIIIHIIIHIEHIHIIIIIIIGHHIIIIIIIIHIHIIIIIHHHIIIIIIGHIIIIIIGGHHIIIIHIIIIIIIIHIIIIHIIIIIIIIHIIIIIIIIIIHHFIIIIIIIIHIIIIIIGIIIIIIIIIIIIIIIIIIIHIIHIIIIIIIHIIIIIIHIIIIGIIIIIIIIIIIIIIIIIIIIIHHIHIIIIIIIIIIIIIIIIIIIIIIIIIIIIIIIIIIIIIIIIIIIIIIIIIIIHIIIIIIIIIIIIIIIIIIIIIIIIIIIIIIIIIIIIIIIIIIDDDDD
@HISEQ:969:HM2KJBCX2:2:1101:11221:2300 2:N:0:ACTATGCA
ATCGGGCTTAACCCCAACTATCCCTATTAATCATTACGTCGATCCTAGAAACCAACAAAATAGAATCAAACGTCCTATTTCGTTATTCCATGCTAATGTATTCAAGCGTGAGCCTGCTTTAAACACTCTAATTTTTTCAAAGTAACAGTCCTGATTCCCCAAGACACCAAATTAATGACATCATGGTTCGTCAGAAGGTAGGAATCAATAATACCAGTACGTACAATAGCACGACCAATAAATTGATCCCGAAATTCAACTACGAGCTTTTTAACTGCAACAACTTTAATATACGCTATTGGAGCTGGAATTACCGCGGCTGCTGGCACCAGACTTGCCCTCCAA
+
DDDDCGIIIIHIHIIHIGHIIHIIIIIIIIIIHIIIIGIHIIIHIIIIIIGHIHHIIIHIIEEHHIIIEGHHHEHIIGHHIIHIGIIHIGIHECHHHIIHIIIIIIGHHHGHFHHFHHIHHHIIIIIHHHIHHHGHGIIIIIIIIHIGGIHIIHIHHHEIIIHIIIIIHIHHHIIIHHHHHEIIHHIIIIIIIIIIIIIHHHHHHHHHIIIHIIHIIIHIHIIIIIIIIHIIHHIHHIIIIHHEIIHHHHHHIIIHIIIIIIIIIIIIIIIIIIIIIIIIHIIIHIHIIIHIIIIIHIIIIIIGIIIIIIIIIIIIIIHIIIIIIHIIIIIIHIHIIIIIDDDDD
@HISEQ:969:HM2KJBCX2:2:1101:6037:3248 2:N:0:ACTATGCA
ATCGGGCTTAACCCCAACTATCCCTATTAATCATTACATCGATCCTAGAAACCAACAAAATAGAATCGGATGTCCTATTTCATTATTCCATGCTAATGTATTCAAGCGTGAGCCTGCTTTAAACACTCTAATTTTTTCAAGGTAACAGTCCTAATTCCCCGTGACACCAAATTAATGGCATTACGGTTCTTTAGAAGGTGAGAAATCAATAATATCAGTACATACCAACGGCATGACCGAAACATTGATCCCGAAATTCAACTACGAGCTTTTTAACTGCAACAACTTTAATATACGCTATTGGAGCTGGAATTACCGCGGCTGCTGGCACCAGACTTGCCCTCCAA
+
@@@D@<?HEFHIC@GHIIHEFHH??FEHHH?FHHIIIHG1CFGCD@FHIFGHHIIGIHHHIIGIIIHIHDHHHHHIEFGCH<GH1G@@C<@C?F@HIIIHIEHGEFF?CIHGGHF<FCHHFCHEGFGHIIHHFHEGCHHHCHCGHIGF<F@GHHHHHHGHF7;7HHH0HGHG@GHHHHHGHHHHHHIHHCHHEFGHHHHIIHHGIHH?GHHIHGFHHFHE<HHEIHECE@HHHHIHIHFGDDHF?<EGCA?HEHHEGHHHHCEHEHGIIIIIHEHHFC?HCEHHEC<CCCIIIHGHHHECHEHHHEHHCHHHEIIHHHDEIIHEHE@@IHHGIGCGIHHIHC0B0@D
@HISEQ:969:HM2KJBCX2:2:1101:6533:3032 2:N:0:ACTATGCA
ATCGGGCTTAACCCCAACTATCCCTATTAATCATTACGTCAATCCTAGAAACCAACAAAATAGGATCGAACGTCCTATTTCATTATTCCATGCTAATGTATTCAAGCGCGAGCCTGCTTTAAACACTCTAATTTTTTCAAAGTAACAGTCCTGATTCCCCACCACACCAAATTAATGACATGATGGTTCGTCAGAAGGTAGAAATCAGTAACACCAGTACGTACCGAAGGCACGACCAGCGTACTAATCCCGAAATTCAACTACGAGCTTTTTAACTGCAACAACTTTAATATACGCTATTGGAGCTGGAATTACCGCGGCTGCTGGCACCAGACTTGCCCTCCAA
+
DDDDCIIIIIIHHIIIIIIIIIIGHHIIHIIHIIIIIIIIIIIGHHHHHIIIIHIIIIIIIIHHIIIHIGHIIHHHHEGHHIIIIIIIIIIIIGHIIIIIIFIIIHHIIIIHGIIIHIHIIIIIIIIIIIIIIIIHIIHIIIIIIHIIIHIIIIHIIHIIIIIIHIIIIIIIIIIIHHIHIIIIHHHIIIIIIIIIHIIIIIIHHIIIIIIIIIIIIIIIIIIIHIIHIIIIIHHIHHIIIIIHHHIHGIIIIIIIIIHHHIIIIIIIIIIIIHIIHIIIIIHHHHHIIIIIIIIIHHIIIIIIIIIIIIIHDHDIIIIIIIIIIIIIIIIHIIIIIIIHIDDDDD
@HISEQ:969:HM2KJBCX2:2:1101:7706:3749 2:N:0:ACTATGCA
ATCGGGCTTAACCCCAACTATCCCTATTAATCATTACGGTGATCCTAGAAACCAACGAAATAGAATCAGTCCGTCCTATTTCATTATTCCATGCTAATGTATTCAGACGTTAGCCTGCTTTAAACACTCTAATTTTTTCAAAGTAACAGTCCTGATTTCCAATCACACCAAATTAATGACATGAAAGTTCCTCAGAAGGTAGAGATTTATCTCACCAGTACAGACAATTAAGCCTGACCAATGGGTAAACCCCGAAGTTCAACTACGAGCTTTTTAACTGCAACAACTTTAATATACGCTATTGGAGCTGGAATTACCGCGGCTGCTGGCACCAGACTTGCCCTCCAA
+
@BBDADHHHIIIIIIIHHIIIIEHHIIIHHIHHHFIIHHHHHHHIIIHHIIIIIGHIHGHHHHHIHIIIIIHIEHHIHFHHIIIIHIHIIHIHIIIIIIIGDGHHFFEHGHIIIIHIHIIHIEGHGHHGGHIIIHHHIIFHIIIIIIHFHIHHIIIIIIHIIHIHGHHIIHHIFFHHGGHIIFH@?CGHEGDGFCHECHHHEEHHHHHIIHHHHGHCFHACH<7CC@FG<ACEHHEFIHHHHG?CGHHFEC<1HEHEHHIHIIGC<1?EIIG@HHHGGCHF1CF<<@@EIFEHHEIHIHHEHEH@EEGH@HEHGDHHDCE@HHCHIHG@GEHGCCCEEG=C@ED@DDD
@HISEQ:969:HM2KJBCX2:2:1101:18761:2817 2:N:0:ACTATGCA
ATCGGGCTTAACCCCAACTATCCCTATTAATCATTACGGTGATCCTAGAAACCAACAAAATAGGATCGAACGTCCTATTTCATTATTCCATGCTAATGTATTCAAGCGTTAGCTTGCTTTAAACACTCTAATTTTTTCAAAGTAACAGTCCAAATTCCCCGCAACACCAAATTAATGGCATTACGGATCATCAGGAAGGAGGAATCAGTGAGACCAGTACATACCAGAGGCATGACCAATCTACTAACCCCGAAATTCAACTACGAGCTTTTTAACTGCAACAACTTTAATATACGCTATTGGAGCTGGAATTACCGCGGCTGCTGGCACCAGACTTGCCCTCCAA
+
@BDDDHGIIIIHHIIIIIIIHIIIIIIIIIIHIIIHIHHIHIIIIIIIIIIIIIIIIIIIHGIICGHIHIHIIGIIIIIIIIIIIIIIIIIIIIIHIIIHIIIIIIHIIIIIIIIIIIIIIIIHIHIIIIIIIIIIHIHHIIIIIIIIIIHHFHIHHIIIIIIIIIIIIIHIIIIHI;IHIIIIGIIIIIIIIIIIIIIHIIIIHIIHIHIIIIIIIIIIIIIHIIIIIIIIIIIHIIIIIIHHGHHIIIIIIIIIIIIIIIIIIIIIIIIIIIHIIIIIHIIHIIHGIIIIIIIIIHIIIIIIIIIIIIIIIIIIIIIIIIIIIIIIIIIIIIIIIIIIIDDDDD
@HISEQ:969:HM2KJBCX2:2:1101:13080:3606 2:N:0:ACTATGCA
ATCGGGCTTAACCCCAACTATCCCTATTAATCATTACGTCAATCCTAGAAACCAACAAAATAGGATCAAACGTCCTATTTCATTATTCCATGCTAATGTATTCAAGCGTTAGCCTGCTTTAAACACTCTAATTTTTTCAAAGTAACAGTCCTGTTTCCCTGCAACACCAAATTAATGACATTACAGTTCTTCAAGAAGGAGGAACCAGTAAAGCCAGTACATACCAGAGGCACGACCAACTTACTAATCCCGAAATTCAACTACGAGCTTTTTAACTGCAACAACTTTAATATACGCTATTGGAGCTGGAATTACCGCGGCTGCTGGCACCAGACTTGCCCTCCAA
+
DDDDDIHIIIIIIIIIIHIIIIIIIIIIIHIHIIIIIIIHIIIHIIIIHIIIIIIIIIIEDFHIHHIIIIIIIIIIHIIIHIHIIIIHFIIIFHIIIIIIIHHIIIIIIIIIHHHIIIIIIIIIIIIIHIIIIIIHIIIIIIIIIIIIIIIIIIIIHIIIIIIIIIIIIHHIIIIIIIHIHIIIIIIIIIIIIIHIIIIIIIIIHHHIIIIIIIIIIIIIIIIIIIIIHHIIIIIIIIIIIIIHHIHHIIIIIIIIIIIIIIHIIIHIIIIIIIIIIIIIIIIIIIIIIIGIIIIIIIIHHIIIIIIIIIIIIIIIIIIIHIIIIIHIIIIIIIIIIIIIIDDDDD
@HISEQ:969:HM2KJBCX2:2:1101:10347:4386 2:N:0:ACTATGCA
ATCGGGCTTAACCCCAACTATCCCTATTAATCATTACGGTGATCCTAGAAACCAACAAAATAGAACCATGCCGTCCTATTTTATTATTCCATGCTAATCTATTCAAGCACAAGCCTGCTTTAAGCACTCTAATTTTTTCAAGGTAATAGCTCTGCTTCCCCAACGCACTAACTTAATAGCATGCTGGTTATTCAGAAGGTAGGAATTCATCAGGCCAGTGCGGACAGTGAAGCCCGACCAACCGACAAACTCCGAAATTCAACTACGAGCTTTTTAACTGCAACAACTTTAATATACGCTATTGGAGCTGGAATTACCGCGGCTGCTGGCACCAGACTTGCCCTCCAA
+
DDDDCHHIIHIIIHIIIIIIIIIIIIIIIIIIIIIIIIIIIIIIHGIIIIIHHIIGIIIIIIIIIHHHHIIIIIHHHIIIIIHHHHGHHIIHIICHEHIHGHGIIIIIIIIHIIHIEHHHIIIIHHIHIIIIIIIIIIIIIIHIIIIIIHHHIIHIIIIIIIIIHIIIIIHHHIIHGIIIIIIIIIIIIHIHIIIIHGHGHHGIIIGIIIIIIIIIIHIHHIIIIIIIIIIIIIIIHIIIIIIIHGGIHIHIIIIIIIIIIIIHIIIHHIIIIIIIIIIIIIIIIIIIIIIIIIHGHHIIIIIIIIHIIIIIIIIIIIIIIIIIIIIIIIIIIIIIIIIIIIIDDDDD
@HISEQ:969:HM2KJBCX2:2:1101:10823:4389 2:N:0:ACTATGCA
ATCGGGCTTAACCCCAACTATCCCTATTAATCATGACTTCAGTCCACAAACACCAACAAAAAGAGGACCGGAGCCCACTATTATTATTCCATGCTAATGTATTCATAGCAAACACTGCCTGCTTTAAACACTCTAATTTTTTCAAAGTAAAAGATCTAGACTAACACTGCCCCCATCCAATGAAGGAGAGAGCAGTGAGCTAGAAGGATGGCCTGGCCAAGCCGGCACTCACACACGAATCCGCATGCGGGCCTGCTGCACCACACCAGAAATCCAACTACGAGCTTTTTAACTGCAGCAACTTTAATATACGCTATTGGAGCTGGAATTACCGCGGCTGCTGGCACCAGACTTGCCCTCCAA
+
@@D0@EHIIIIG<F@0DECHC1<CGHCG1GC11<<F<CHHIEH@GH?H@HIE1<<GCGFHCE0<CC111<///<C1<E@EC<GH@G<CC1C@1<1DG11DC<1<CHH1D1F?CHHHDCHHGEFIHHIIIIHIIHIHHFHHHCHIHIIHHHIIHHHHHHHHGHHEHBF@HC#FIHGB?HIIHIH;:GIIHGIHIIIIIIIIIIIIHIIIII<I<IIH=IIIIII=IIIIHHIIIIIIIIIHIIGIHIIIIIIIIHIIIIIIHEIHHIHHIIIIHIHIHIIHIIIIIIIIIIIIIIIIIIIIIIIIIIIIIIIIIHHH@IIIIIIFIIIIIIIIIIIIIIIIIIIIIIIIIIIIIIIIGIDDDDD
@HISEQ:969:HM2KJBCX2:2:1101:1683:5157 2:N:0:ACTATGCA
ATCGGGCTTAACCCCAACTATCCCTATTAATCATTACGGTGATCCTAGAAACCAACGAAATAGAATCAGTCCGCCCTATTTCATTATTCCATGCTAATGTATTCAGACGATAGTCTGCTTTAAACACTCTAATTTTTTCAAAGTAACAGTCCTGATTTCCCATCACACCAAATAAATGGCATGAAAGTTCCTCAGAAGGTAGAGATCCATCTCACCAGTGCAGACAATTAAGCCTGACCAATGGGTAGACCCCGAAGTTCAACTACGAGCTTTTTAACTGCAACAACTTTAATATACGCTATTGGAGCTGGAATTACCGCGGCTGCTGGCACCAGACTTGCCCTCCAA
+
DDD@DIIIIIIHIIIIIIIIIIIIIIIIIIIIIIIIIIIIIIIIIIIIIIIIIIIIIIIIIIIIHIHIHHGHHHHHHHHIIHHIIIIIGHIIIIIIIHIHHGHHIIIIIIIHHIHIHHHHIIIIIIHIIIIIIIHIHIIHIIIIIIIIIIIIHHHHIHIHIIIIIIHIIIIIIHIIHIIIIIIIIIIIHIIIIIIIIIIIIIIIIIIIIIIIIIIIIIIIIHIHIIIIIIIIIIIIIIIIIIIHHHDIIIIIIIIIIIIIIIIIIIIIIIIIIIIIIIIIIIIIIIIIHIIIIIIIIIIIIIIIIIIIIIIIIIIIIIIIIIIIIIIIIIIIIIIIIIIIIIIDDDDD
@HISEQ:969:HM2KJBCX2:2:1101:16311:5207 2:N:0:ACTATGCA
ATCGGGCTTAACCCCAACTATCCCTATTAATCATTACGTCGATCCTAGAAACCAACAAAATAGGTTCGATCGTCCTATTTCGTTATTCCATGCTAATGTATTCAAGCGCGAGCCTGCTTTAAGCACTCTAATTTTTTCAAAGTAACAGTCCTGTTTCCCCGCAACAACAAATTAATGCCATCACGGTTCTACAAGAGGGAGGGACCAGTGAGGCCAGTGCATACCAGTGGCACGACCAACCTACTGGCCCCGAAATTCAACTACGAGCTTTTTAACTGCAACAACTTTAATATACGCTATTGGAGCTGGAATTACCGCGGCTGCTGGCACCAGACTTGCCCTCCAA
+
@DDDDHIHHHIHHHHEHHHIIIIIHEHHHFHHEHHEHCH@HCHHGGEHGHHHHHIHHGG?FCHHH?FHIHHHHHHIGIIHIHIIEHIHIIHEFHHHIEHHIHHHHHIHIIHHHIIIHHIHGHHGHHHHHIIHHIIHIIIIIIIIIHHHIIIIIH@HFIHDHIIIIGIIHHIHIIHHHGCGEHIHFHHHHHIIIIIIHHHHHHIIIIIHHHIIGIHIHHHHHEIHIHEFEHIIHHHHHHIIHGHHEIIIIHIHIIIIIGIIIHHHHIHHHGIIIHHHHEIHIHHGGCGEFEFHHHHFHHHIIGIIIGIIHHIIIIHHHIIIHHEHHHHCGHHCCHHIHIIHHDDDDD
@HISEQ:969:HM2KJBCX2:2:1101:2671:5703 2:N:0:ACTATGCA
ATCGGGCTTAACCCCAACTATCCCTATTAATCATTACGGTGATCCTAGAAACCAACAAAATAGAACCATGCCGTCCTATTCTATTATTCCATGCTAATGTATTCGAGCAAAATGCCTGCTTTAAACACTCTAATTTTTTCAAGGTAAAGGTCCTGGTTCCACATGACACCCAATTAAGGACATCATGCTTCTCCAGAAGGTGAGAAATCAACTGCGACAGTTCATACCCCTTAAGGCACGACCATCACGTCAATCCCGAAATTCAACTACGAGCTTTTTAACTGCAACAACTTTAATATACGCTATTGGAGCTGGAATTACCGCGGCTGCTGGCACCAGACTTGCCCTCCAA
+
DDDDDIGHIIHHHHIIIIIIIIIIIIIIIIIIIIIIIHHHHHIIHIIIIIIIIIIIIEHHIHHHIIHIIGHEHHIIIIIHIIIIIIIIHIIIHHIEHHIIIHHIIIIIIIHIIIIIIIIIIIIIIIIIIHIIHIIIIIHIIIIIIIHIIIIIIIHIIIIIIIIIIIIIHGHIIIIIIIIIIIIIIIIIIIIIIIIIIIIIIIIIIIIIIIIHIIIIIIIIIHIIIIIIIIIIIIIIIIIIIIIIIIIIIIHIIIIIIIIIIIIIIIIIIIIIIIIIIIIIIIIIIIIIIIIIIIIIIIIIIIIIIIIIIIIIIIIIIIIIIIIIIIIIIIIIIIIIIIIIIIIIIIIDDDDD
@HISEQ:969:HM2KJBCX2:2:1101:11809:5507 2:N:0:ACTATGCA
ATCGGGCTTAACCCCAACTATCCCTATTAATCATTACGTCAACCCTAGAAACCAACAAAATAGGATCAAACGTCCTATTTTATTATTCCATGCTAATGTATTCAAGCGTTAGCCTGCTTTAAACACTCTAATTTTTTCAAAGTAACAGTCCTGTTTCCCCGCAACACCAAATTAATGGCATCACGGTTCTTCAAGAAGGAGGAATCAGCAAGGCCAGTTCATACCGGTGGCACGACCAACCTGCTGACCCCGAAATTCAACTACGAGCTTTTTAACTGCAACAACTTTAATATACGCTATTGGAGCTGGAATTACCGCGGCTGCTGGCACCAGACTTGCCCTCCAA
+
DDDDDHIIIHIIIIIIIIHIIIIIIIIIIIIIIIIIIIHIIIIIIIIIIHIIIHHIIIHIIIHEHHIIIHIIIHIIIIIIIIIIIIIIIIHHHHHIIIIHIIIIIIIIIHIIHHIIIHIIIIIIIHHHIIIIIIIHHEHHIIIIHIIIIHIIHHHIIIIIIIIIIIIIIIIIFIIHIIIIIIIIIIHIIIIIIIIIIIIHIIIIIIIIIIIIIHIIIIIIIIIIIIIIIIIIIIIIHIIIIIIHDIIIIIIIIIIIIIIIIIHIHHIHIIIIIIHIIIIIIIHHIIIIIIIIIIIIIIIIIIIIIIIIIIIIIIIIIIIIIIIIIIIIIIIIIHIIIIIIIDDDDD
@HISEQ:969:HM2KJBCX2:2:1101:10201:6314 2:N:0:ACTATGCA
ATCGGGCTTAACCCCAACTATCCCTATTAATCATTACGGTGATCCTAGAAACCAACGAAATAGAATCAGTCCGTCCTATTTCATTATTCCATGCTAATGTATTCAGACGATAGTCTGCTTTAAACACTCTAATTTTTTCAAAGTAACAGTCCTGATTTCCCATCACACCAAATAAATGGCATGAAAGTTCCTCAGAAGGTAGAGATCCATCTCACCAGTGCAGACAATTAAGCCTGACCAATGGGTAGACCCCGAGGTTCAACTACGAGCTTTTTAACTGCAACAACTTTAATATACGCTATTGGAGCTGGAATTACCGCGGCTGCTGGCACCAGACTTGCCCTCCAA
+
DDDDDIIIIIIIIIIIHIIIIIIHIIIIIIIIIIIIIIIIIGIIHIIIIIIIIIIIIIIIIIHIIIIIIIIIIIIIIIIIIIIIIIIGIIIGHIIIIIIIIIHHIIIIIIIIIHIIIIIIIIIHHIIIIIIIIHIIIHHIHIIIIIIIIIHIIIIHIIIIIIIIIIHIHIIIIIIIIIIIIIIIIIIIIIIIIIIIIIIIIIIHIIIIHHIIIIIIIIIIIIIIIIIIHIIIIIIIIIIIIIIIHHDIIIIIIIIIIIIIIIIIIIIIIIIIIIIIIIIIIIIIIIIIHHIIIIIIIIIIIIIIIIIIIIIIIIIIIIIIIIIIIIIIIIIIIIIIIIIIIIIDDDDD
@HISEQ:969:HM2KJBCX2:2:1101:8853:6732 2:N:0:ACTATGCA
ATCGGGCTTAACCCCAACTATCCCTATTAATCATTACGGTGATCCTAGAAACCAACGAAATAGAATCAGTCCGTCCTATTTCATTATTCCATGCTAATGTATTCAGACGATAGTCTGCTTTAAACACTCTAATTTTTTCAAAGTAACAGTCCTGATTTCCCATCACACCAAATAAATGGCATGAAAGTTCCTCAGAAGGTAGAGATCCATCTCACCAGTGCAGACAATTAAGCCTGACCAATGGGTAGACCCCGAGGTTCAACTACGAGCTTTTTAACTGCAACAACTTTAATATACGCTATTGGAGCTGGAATTACCGCGGCTGCTGGCACCAGACTTGCCCTCCAA
+
DDDDDHHIIIIGHIIHIIIIIIIIHIIHIHIIIHIGIIHIHIIIGHEHIIIHIIIIIIIIIIIHHIGHH@?GHHHHIIIIIIIIIIIIGHGIGGHIIHHHHFHGHHH@HIHIIIIIIIHIIFHHIHHHIHHEHHHHHIIHHIHHIHGHFEEHIHHHHIIHHHGIIEIHGGHHIIIIHIIIHIIIIIIHIIIIIIIIIIIIHIIIIHIHIHHHIIIIIIIIIIIIIIIIIIIIII?IIIHIIHIHGHFIHIHIHIIIIIIIIIIHIIIIIIIIIIIIIIIIIIIIIIIHGHHHHIIIIIIIIIIIIIIHIHGIHIIIIIIIIIIIIIIIIIHHIIIIIHIIIIHDDDDD
@HISEQ:969:HM2KJBCX2:2:1101:11277:7002 2:N:0:ACTATGCA
ATCGGGCTTAACCCCAACTATCCCTATTAATCATTACGTCGATCTTAGAAACCAACAAAATAAGATCAAACGTCCTATTTCATTATTCCATGCTAATGTATTCAAGCGAATGCCTGCTTTAAACACTCTAATTTTTTCAAAGTAACAGTCCTGATTTCCCACGACACCAAATTAATGACATCGTGGTTCGTCAGAAGGGAGAAACCGACAGGGCCAGTACACACCAGAGGCGCGACCGACCCGTCGATCCCGAAATTCAACTACGAGCTTTTTAACTGCAACAACTTTAATATACGCTATTGGAGCTGGAATTACCGCGGCTGCTGGCACCAGACTTGCCCTCCAA
+
D@B@BCFCCF@HE<CCG0FHHIIGHECG?<FFFH<F@HGHCC<1CGEHHIICGH?H?11<1<<CH1FH?C<@CF0DCCH@GHGHGGEEH1<D@@1CEHHHHHE@@HGGIIHDDHHHEHHEH1DFCHC@F@FHHIGHHFFHIHEIHIGHEHGHEGEG1ECHHHHFHHHHHHB@??CGHHIIHHHHED?CHHHHIIHHHH@GCHHGHGC;HH<HEHIHHHCGIHIIIGEHHBHDF=ECHDEIIIHEC@HHDHF<C@IIHHIHHHHIIHHHGIIIIHHHIGIHHHHFGCHHIIIIIHHCF1IIHHHHHECHHIIIHHIHCHIIIIIHHHHEHHGCHHIIIGIIHBBBDD
@HISEQ:969:HM2KJBCX2:2:1101:2990:7895 2:N:0:ACTATGCA
ATCGGGCTTAACCCCAACTATCCCTATTAATCATTACTCCAGTTGCTAAAAAACCAACAAAATAGAACCGAAGTCCTACGGTGTTATCCCATGCTAATAGTATTCACGGCGTAAGCCTGCTTTGAACACTCTAATTTTTTCAAAGTAAAGGTGATCAAGAGTCGGATGATCTCCAACCAACCCAGAGTAAACCAGGTGAGCTGAAGGTCCGCAAATGACCACAGAAGCTGACACGCTCTTCAACACTATCATCCCATAAGAGACGTAGGCCAAGGAGCGTAATGTCAGGAAATCCAACTACGAGCTTTTTAACTGCAACAACTTTAATATACGCTACTGGAGCTGGAATTACCGCGGCTGCTGGCACCAGACTTGCCCTCCA
+
DDDABIHIIIHGGHIIIIIIIHIIGHIIHFIHGIIIIIIIIIHHIIIIIIIIIIIIIIIGIHHIHCEHIIGIHHHHHIIHGHHHHHEHHEHIIGHHHIFHH?GHIHIIDHHDDHIGIEHHHCHHHHHEHIIIHIIIIIIIIHHHHIIHHGIIIIIIIIIIHHIHHHHHHHIIIIIIHIIIIIHIEHHHHHGIIHIHIIIIIIIIIIIHHHIIIIHHIIIIIIIIIIIIIIIIIIGIIIHIIIIIIIIIIIHHIIIIIIIIIIIIIIIIIIIIIIIIIIIHFIIIIIIHIIIIIIIIIIIIIIIIIIIIIIIIIIIIIIIIIIIIIIIIIIIIIIIIIIHIIIIIIIIIIIIIIIIIIIIIIIIIIIIIIIIIIIIIIDDDDD
@HISEQ:969:HM2KJBCX2:2:1101:17387:7485 2:N:0:ACTATGCA
ATCGGGCTTAACCCCAACTATCCCTATTAATCATTACGGTGATCCTAGAAACCAACAAAATAGAACCATGCCGTCCTATTCTATTATTCCATGCTAATGTATTCGAGCAAAAATGCCTGCTTTAAACACTCTAATTTTTTCAAGGTAAAGGTCCTGGATCCGCAAGACACCCAATTAAGGACATCAAGTTTCTCCAGAAGGTGAGAAATCAACAGCGACAGTTCATACCCCTTAAGGCATGACCATCACGTCAATCCCGAAATTCAACTACGAGCTTTTTAACTGCAACAACTTTAATATACGCTATTGGAGCTGGAATTACCGCGGCTGCTGGCACCAGACTTGCCCTCCAA
+
DDDDDHIIIIIIIIIIIIHIIIIIIIIIIIIIIIIIIIIIIIIIIIIIIIHHIIIIIIIIIIFHIIIIIHIIHHIIIIIHHHIHIIIIIIIIIHIIIIIHHHHHIIIIIIIIIIIIIIIIIIIIIIIIIIIIIHIHIIIIIIIIIIIIHIIIIHIIIIIIIIIIIIIIIIHIIIIHIIIIIIIIIIIIIIIIIIIIHHIIIIIIIIIIIIIIIIIIIIIIIIIIIIIIIIIIIIIIIIIIIIIIIIIIIIIHIIIIIIIIIIIIIIIIIIIIIIIIIIIIIIIIIIIIIIIIIIIIIIIIHIIIIIIIIIIIIIIIIIIIIIIIIIIIIIIIIIIIIIIIIIIIIIIIDDDDD
@HISEQ:969:HM2KJBCX2:2:1101:2260:8409 2:N:0:ACTATGCA
ATCGGGCTTAACCCCAACTATCCCTATTAATCATTACGTCAATCCTAGAAACCAACAAAATAGGATCGAACGTCCTATTTCATTATTCCATGCTAATGTATTCAAGCGTTAGCCTGCTTTAAACACTCTAATTTTTTCAAAGTAACAGTCCTGTTTCCCTGCAACACCAAATTAATGACATTACAGTTCTTCAGAAAGGAGGAATCAGCGAAGCCAGTGCATACCAGTGGCACGACCAACCTGCTGACCCCGAAATTCAACTACGAGCTTTTTAACTGCAACAACTTTAATATACGCTATTGGAGCTGGAATTACCGCGGCTGCTGGCACCAGACTTGCCCTCCAA
+
DDDDDIIIIIIIIIIIIIIIIHIIHIIIIIIIIIIIIIIIIIIHIIIIIIIIIIIGIIIIIIIIIIHIHIIIIIIIIIIIIIIIIIIIIIIIHIIIIIIIIIIIIHIIIIIIIIHHIIIIIIHIIIIIIIIIIIIIIIIIIIIIIIIIIIIIIIIIIIIIIIIIIIIIIIIHHIIIIIIIIIIIIIIIIHIIIIIIIIIIIIIIIIIIIIIIIIIIIHIIIIIIIIIIIIIIIIIIIIIIIIHHGIHIIIIIIIIIIIIIIIIIIIIIIIIIIIIIIIIIIIIIIIIIIIIIIIIIIIIIIIIIIIIIIIIIIIIIIIIIIIIIIIIIIIIIIIIIIIIIIDDDDD
@HISEQ:969:HM2KJBCX2:2:1101:6118:8489 2:N:0:ACTATGCA
ATCGGGCTTAACCCCAACTATCCCTATTAATCATTACGGTGATCCTAGAAACCAACAAAATAGAATCATGCCGTCCTATTTTATTATTCCATGCTAATGTATTCAAGCAAAATGCCTGCTTTAAACACTCTAATTTTTTCAAAGTAAAGGTCCTGGTTCCCCGCGACACCCAATTAAGGGCATCGTGGTTCTCCAGAAGGTGAGAAATTGACTACACCAGTTCATACCCCTTAAGGCACGACCGATGTGTCAATCCCGAAATTCAACTACGAGCTTTTTAACTGCAACAACTTTAATATACGCTATTGGAGCTGGAATTACCGCGGCTGCTGGCACCAGACTTGCCCTCCAA
+
BDD@DCEDHIIIFHC=0<D1<FHHEC1<C1<@G11C1C0<CE11D@@CGHC@<GC0111<F@CGHEEHIC11?CEHEHH1<1CD<<CH?<F1<11<@FEC1<HGF1CE@GE<C1<@GFEGF@E1F@1@FC?FCFG1HHF8C1@CHFHHGIIIHHIIHHD?<HCH@EE7CHHHFGCHG.FHHIHIIHC//EEEIHFHFFIHFFIHEEHHF0GHEHGEIHHECE@CC0HEHGFGFF<ACBHHHHHHFEEGIHFG<CEHFFHHEEGHHIHHCHCHEHIHHEHIIIHHEDCF@HFG@C@GC=FIHEHCFEFIHHHC@1IHHHIHIIHHEHHHIIHG@FHGIIHHHHH=?HHDDDB<
@HISEQ:969:HM2KJBCX2:2:1101:12147:8366 2:N:0:ACTATGCA
ATCGGGCTTAACCCCAACTATCCCTATTAATCATTACGGTGGTCCTAGAAACCAACAAAATAGGATCGAACGTCCTATTTCATTATTCCATGCTAATGTATTCAAGCGTTAGCCTGCTTTAAACACTCTAATTTTTTCAAAGTAACAGTCCTGTTTCCCTGCAACACCAAATTAATGACATTACAGTTCTTCAGAAAGGAGGAATCAGCGAAGCCAGTGCATACCAGTGGCACGACCAACCTGCTGACCCCGAAATTCAACTACGAGCTTTTTAACTGCAACAACTTTAATATACGCTATTGGAGCTGGAATTACCGCGGCTGCTGGCACCAGACTTGCCCTCCAA
+
DDDDDIIIIIIIIGHIIIIIIHIIIHIIIIIHIIIIIIIIIIHIIIIIIIHHHIIIIIIHHIIEHIIIIIHIICGHHHIHIHIIIIHHHHHHIIHIIIIIIIIHHIIIIIIIHIIIIIIIIGIIHHHIHHIIIIIIHIIIIIIIHIIIHIIIHGIIIIIIIIIIIHIIIIIHIIIIIIIIIIIIIIIIIIHIIHIIIIIHIIIHIIIIIIIIIIIIIIHIIIIIIIIIIIIIIIIIIIHIIIIHHIIIHHIIIIIIIIIIIGIIHIIIIIIIIIHIIIIIIIIIIIIIIIIIIIIIIIIIIIIIIIIIIIIIIIIIIIIIIIIIIIIIIIIIIIIIIIIIIDDDDD
@HISEQ:969:HM2KJBCX2:2:1101:17352:8318 2:N:0:ACTATGCA
ATCGGGCTTAACCCCAACTATCCCTATTAATCATTACGGTGATCCTAGAAACCAACAAAATAGAACCATGCCGTCCTATTCTATTATTCCATGCTAATGTATTCGAGCAAAAATGCCTGCTTTAAACACTCTAATTTTTTCAAGGTAAAGGTCCTGGATCCGCAAGACACCCAATAAAGGACATCAAGTTTCTCCAGAAGGTGAGAAATCAACAGTAACAGTTCATACCCCTTAAGGCATGACCATCACGTCAATCCCGAAATTCAACTACGAGCTTTTTAACTGCAACAACTTTAATATACGCTATTGGAGCTGGAATTACCGCGGCTGCTGGCACCAGACTTGCCCTCCAA
+
DDDDDIIIIIIIIIIIIHIIHIIIIIIIIIIIIIIIIIIIHIIIIIIIIIIHIHIIIIHHIIHIIIIIHFFHHHIIIIIIHIIIIIHII?@G?GHHHIIIHHHIIIIIIIIIIIIIIIIIIIIIIIIIIIIIIIIIIIHHIIIIIIHIIIIIIIIIIIIIIIIIIIIIIIHIIIIIIIIIIIIIIIIIIIIIIIIIIIIIIIIIIIIIIIIIIIIIIIIIIIIIIIIIIIIIIIIIIIIIIIIIIIIIIIHGIIIIIIIIIIIIIIIIIIIIIIIIIIIIIIIIIIIIIIIIIIIIIIIHHIIIIIIIIIIIIIIIIIIIIIIIIIIIIIIIIIIIIIIIIIIIIIIIDDDDD
@HISEQ:969:HM2KJBCX2:2:1101:13483:8430 2:N:0:ACTATGCA
ATCGGGCTTAACCCCAACTATCCCTATTAATCATTACGGTGGTCCTAGAAACCAACAAAATAGAACCACAACGTCCTATTCTATTATTCCATGCTAATCTATTCAAGCAATAGCCCGCTTTAAACACTCTAATTTTTTCAAGGTAATGGTCCTGGCTCCCCAACACACCCAATAAAGGACATACTGGTTCACCAGAAGGAAGACCCGACAGCAGACAGTACTCGCCAAAGACGGACCGCCCGGCCAGGCCTAAAATTCAACTACGAGCTTTTTAACTGCAACAACTTTAATATACGCTATTGGAGCTGGAATTACCGCGGCTGCTGGCACCAGACTTGCCCTCCAA
+
DDDDDDIIIIIGHH=HHIIIIHIIIEHIIIHIHIIIIHIHIIIIIIIIIGIIHIIIIIGCHHHIIHIIIIIIHIHHIIHIHIIIIFHIICHHIIIIIIHIIFHHHIHHGHIIIIHHIGHHIHHIIHHIHHIHHIHHHIIIIIIHHIHHHIHFHIIHFHHHIIHHIIIIIIIIIIIHIIHIIIIIIIIIIIIIIIIIIHHIHHHIIIIII>IIIIIIIIIIIIIIIIIIIHIIIIIIHIIIHIIIHIIIIHIIIIIIIIHHFIHHIHHIIIIIIIIIIIIIIIIIIIHIIIIIHGIIIIIIIIIIIIIIIIIIIIIIIIIIIIIIIIIIIIIIIHIIIIIIIDDDDD
@HISEQ:969:HM2KJBCX2:2:1101:19202:9249 2:N:0:ACTATGCA
ATCGGGCTTAACCCCCAACTATCCCTATTAATCATTACGTCAATCCTAGAAACCAACAAAATAGGATCAACGTCCTATTTCATTATTCCATGCTAATGTATTCAAGCGCGAGCCTGCTTTAAACACTCTAATTTTTTCAAAGTAACAGTCCTGATTCCCCACCACACCAAATTAATGACATGATGGTTCGTCAGAAGGTAGAAATCAGTAACACCAGTACGTACCGAAGGCACGACCAGCGTACTAATCCCGAAATTCAACTACGAGCTTTTTAACTGCAACAACTTTAATATACGCTATTGGAGCTGGAATTACCGCGGCTGCTGGCACCAGACTTGCCCTCCAA
+
AADDAH/CDGHGFHCCHHCHHHEHHHHHIHHFHIGCE@C<GHIIE?GHCGCG@GHHHHHHIIFEHEHHFHFHHHHGFEHHHFHIIHH@<1@1CHHFHFHIH@1IHHEHCHEHHHHIHGGHHGHEHHHGHIHIIGGHHHHIHHHHEHIHHHEF@FIIGHCG@HHIIHHHCC@IIIHHHHCHHHIIIIIHCHGHHCHHG?HHIIHHHIIIIIHFHG?HEIHHEFEC<CH@HHGCGCHDHHDFGEHGDHCHDBGC?F?IHHFEHHHHHGEHIIHHIIIHHIIHIIHHHEHEC@HEC<FGHHIHIIIHG@FHEHG?GIHHHDEIGIHHHHHHGEHFEIIIHHDHIDADBB
@HISEQ:969:HM2KJBCX2:2:1101:4916:8828 2:N:0:ACTATGCA
ATCGGGCTTAACCCCAACTATCCCTATTAATCATTACGGTGATCCTAGAAACCAACAAAATAGAACCATGCCGTCCTATTCTATTATTCCATGCTAATGTATTCGAGCAAAAATGCCTGCTTTAAACACTCTAATTTTTTCAAGGTAAAGGTCCTGGATCCGCAAGACACCCAATAAAGGACATCAAGTTTCTCCAGAAGGTGAGAAATCAACAGTAACAGTTCATACCCCTTAAGGCATGACCATCACGTCAATCCCGAAATTCAACTACGAGCTTTTTAACTGCAACAACTTTAATATACGCTATTGGAGCTGGAATTACCGCGGCTGCTGGCACCAGACTTGCCCTCCAA
+
DDDDDHIIIIIIIIIIIIIIIIIIIIIIIIIIIIIIIIIIIIIIIIIIIIIIIIIIIIIIIIHIIIIIIHIIIHIHIIIIIIIIIIIIIHIHIIIIIIHHHFHHHIHIIIIIIIIIIIIIIIIIIIIIIIIIIIIHIIIIIIIHIIIIIIIIIHHHHHHIIIIIIIIIIIIIIIIIIIIIIIIIIIIIIIHIIIIIIIIIIIIIIIIIIIIIIIIIIIIIHIIIIIIIIIIIIIIIIIIIIIIIIIIIIIHHIIHIIIIIIIIIIIHIIIIIIIIIIIIIIHIIIIIIIIIIIIIIIIIIIIIIIIIIIIIIIIIIIIIIIIIIIIIIIIIIIIIIIIIIIIIIIIIIDDDDD
@HISEQ:969:HM2KJBCX2:2:1101:15188:9228 2:N:0:ACTATGCA
ATCGGGCTTAACCCCAACTATCCCTATTAATCATTACGGCGGTCCTAGAAACCAACAAAATAGGACCGCACGTCCTATTCTATTATTCCATGCTAACGTATTCGAGCAAAGGCCTGCTTTGAACACTCTAATTTTTTCAAAGTAAAAGTCCTGGTCCCCAACACACCCAGTGAAGGGCATGCGGTTCTCCAGAAGAGAAGGCCCGGCCGGACAAGTGCACGCGGTGAGGCGGACCTGCCAGCCAGGCCAAAGGTTCAACTACGAGCTTTTTAACTGCAACAACTTTAATATACGCTATTGGAGCTGGAATTACCGCGGCTGCTGGCACCAGACTTGCCCTCCAA
+
DDDDDIIIIIIHIHIIIIIIHIIIIIIIIIIIIIIIIIHIIIIIIIIIIIIIIIIIIIIIIIGHIIIIIHIIIIIIIIIIIIIIIIIIIIHIIIIIIIIHIIIIIIIIIIHHIIIIIIIIIHIIIIIIIIIIIIIIIIIIIIIIIIIIIIIIIHIIHHIHIIHIIIIIIIIIIIIIIIIIIIIIIIIIHIIIHIIIIIIIIIIIIIIIIIIIIIIIIIIIIIIIIIIIIIIIIIIIIIIIIIHIIIHIIIIIIIIIIIIIIIIIIIIIIIIIIIIIIIIHIHIIIIIIIIIIIIIIIIIIIIIIIIIIIIIIIIIIIIIIIIIIIIIIIIIIIIIIIIIDDDDD
@HISEQ:969:HM2KJBCX2:2:1101:15402:8952 2:N:0:ACTATGCA
ATCGGGCTTAACCCCAACTATCCCTATTAATCATTACGGTGATCCTAGAAACCAACGAAATAGAATCAGTCCGTCCTATTTCATTATTCCATGCTAATGTATTCAGACGATAGTCTGCTTTAAACACTCTAATTTTTTCAAAGTAACAGTCCTGATTTCCAACCACACCAAATAAATGGCATGAAAGTTCCTCAGAAGGTAGAGATCCATCTCACCAGTACAGACAATTAAGCCTGACCAATGGGTAGACCCCGAAGTTCAACTACGAGCTTTTTAACTGCAACAACTTTAATATACGCTATTGGAGCTGGAATTACCGCGGCTGCTGGCACCAGACTTGCCCTCCAA
+
DDDDDIIIIIIIIIIIIIIIIIIIIIIIIIIHIIIIIIHIIIIIIIIIIIIHHIIIIIIIIIIHHIIIIIIGGHHHIIIIIIIIIIIIIIIIIIHIIIIIIHHHHHIIIIHIIIIIIHIIIIIIIIHIIIIIIIIIIIIIIHIIIIIIIIIIIIIIIIIIIIIIIIIHIIIIIIHIIIIIIIIIIIIIIIIIIIIIIIIIIIIIIIIIIIIIIIIIIIIIIIIIIIIIIIIIIIIIIIIIIIIIHHDIIIIIIIIIIIIIIIIIIIIIIIIIIIIIIIIIIIIIIIIIIIIIIIIIIIIIIIIIIIIIIIIIIIIIIIIIIIIIIIIIIIIIIIIIIIIIIIIDDDDD
@HISEQ:969:HM2KJBCX2:2:1101:11755:9251 2:N:0:ACTATGCA
ATCGGGCTTAACCCCAACTATCCCTATTAATCATTACGTCAATCCTAGAAACCAACAAAATAGGGTCAAACGTCCTATTTCATTATTCCATGCTAATGTATTCAAGCGTGAGCCTGCTTTAAACACTCTAATTTTTTCAAAGTAACAGTCCTGATTTCCCGCGATACCAAATTAATGACATCACGGATCTTCAGAAGGGAGAAACCAGTGACACCAGTGCATACCAAAGGCATGACCAGCGTACTGATCCCGAAATTCAACTACGAGCTTTTTAACTGCAACAACTTTAATATACGCTATTGGAGCTGGAATTACCGCGGCTGCTGGCACCAGACTTGCCCTCCAA
+
DDD@DHIIIIIIHIIIIIIIIIIIIIIIIIIIIIIIIIIIIIIIIIIIIIIIIIIIHHHIIIFGHGFHHHHHHIIIIIHIIIIIIIHIIIIIIIIIIIIIHIGHIIHIIIIIIHIIIIIIHIIIIIIIIIHIHIIIIIIIHIIIHIIIHHIIIIIIIIIIIHIIIIIIIIIIIIIHHIIIIIIIIIIIGIIIIIIIIIIIIIIIIIIIIIIIIIIIIIIIIIIIHIIHIIIIIIIIIIIIIIIIHIIGIIIIIIIIIIIIIHHIIHIIIIIIIIHIIIIIIIIIIIIIIIIIIIIIIIIIIIIIIIIIIIIIIIIIIIIIIIIIIIIIIIIIIHIIIIIIIDDDDD
@HISEQ:969:HM2KJBCX2:2:1101:8062:9381 2:N:0:ACTATGCA
ATCGGGCTTAACCCCAACTATCCCTATTAATCATTACGGTGATCCTAGAAACCAACAAAATAGAACCATGCCGTCCTATTTTATTATTCCATGCTAATCTATTCAAGCACAAGCCTGCTTTAAGCACTCTAATTTTTTCAAGGTAATAGCTCTGCTTCCCCAACGCACTAACTTAATAGCATGCTGGTTATTCAGAAGGTAGGAATTCATCAGGCCAGTGCGGACAGTGAAGCCCGACCAACCGACAAACTCCGAAATTCAACTACGAGCTTTTTAACTGCAACAACTTTAATATACGCTATTGGAGCTGGAATTACCGCGGCTGCTGGCACCAGACTTGCCCTCCAA
+
DDDD0ECHE@FCHHEEEHHHC@ECGEEHHIIIG<CHHHHHE@GHCHEHHIHHIEHHH@<1FHGH1<C?1<F?EGCCC@FHH?FHEH?GEFC@FE?GHCFGE?EHHIHHIIHHIHHHGG@HHGHFHHIHGCIHHEHGHHGHIIIHFFEHEHIIHEHIHIGHIHHIHHIHHIHHHHIGIIHEHIIIHHGIIIHHIIIHFIHEI;9GD0HIIIHIIHIIIIHHIIIIIIIIIHIIHHEHHD?IHIIIFGFG@HGIIIIIIIIIIIIIIIIIIIIIGIHIIIHIIIIIIIHHIHIIIIIIIIIIIIHIIIIIIIIIIIIIIIIIIIIHIIIIIHHEHHHGIIIGIIIDCCDD
@HISEQ:969:HM2KJBCX2:2:1101:20391:9292 2:N:0:ACTATGCA
ATCGGGCTTAACCCCAACTATCCCTATTAATCATTACGGTGAGCCTAGAAACCAACAAAATAGAACCATGCCGTCCTATTCTATTATTCCATGCTAATGTATTCGAGCAAAATGCCTGCTTTAAACACTCTAATTTTTTCAAGGTAAAGGTCCTGGTTCCACATGACACCCAATTAAGGACATCATGCTTCTCCAGAAGGTGAGAAATCAACTGCGACAGTTCATACCCCTTAAGGCACGACCATCACGTCAATCCCGAAATTCAACTACGAGCTTTTTAACTGCAACAACTTTAATATACGCTATTGGAGCTGGAATTACCGCGGCTGCTGGCACCAGACTTGCCCTCCAA
+
D?D0D<CDGHCCHHEHHGHIIHIHHHHIGHIC@<<CGEEGEH1<CGHCHIIIIEHIH@HHHII?C@FECHIIDCDEHHH@1<<GHH?1G1<CGEHHCHHHHEHE@DHEFHGHGGHHH@GACFHHHFIICHHHHHFFHIHHHHHHHH@HEBFHGFCHGHIHGHEE7CGD<HCHEH7FHHHHHIGHHFEGCG/CHGHFC</EIHCFHHEHHHEHHHECHGCHH@IHIHHHHIHGHHIHHEHHF@EHHHHIIHIIIIIHHEHEHGIHEHEFHEEEHHIIIIHFCIHFIIHIIIIIHHIIIGEHHGIHHEGHHIHIIHHHHGCCDHHHHEHHCHIHIIHHHGIHHHGDHHC@B0@@
@HISEQ:969:HM2KJBCX2:2:1101:12006:10077 2:N:0:ACTATGCA
ATCGGGCTTAACCCCAACTATCCCTATTAATCATTACGGTGGTCCTAGACCAACAAAATAGAACCAACGTCCTATTCTATTATTCCATGCTAATCTATTCAAGCAAAAGCCCGCTTTAAACACTCTAATTTTTTCAAGGTAATGGTCCTGGTTCCCCGACACACCCAATAAAGGGCATACCGGCTCACCAGAAGGATAGACCCGACAACAGACAGTACTCGCCAGAGACGGACCGCCCGGTCAGGTCTAAAATTCAACTACGAGCTTTTTAACTGCAACAACTTTAATATACGCTATTGGAGCTGGAATTACCGCGGCTGCTGGCACCAGACTTGCCCTCCAA
+
DDDDDHIIIIIIIIIIIIIIIIIHIIIIIIIIIIIIIIIIIIHIHIIIIIIIIIHFHHHIHIIIHIIHFHHIIGHIIIHIIHHGFHFHHHHIIIIHIHIHIIIHHIIIIIIHIIIIHIIIIHIHHIIIIIIIIHIIIIHIIIIIHIIIIIIIHIIIIIIIIIIIHIIIIHHIHIIIIIIIIHIGIIHIHIIIIIIIIIIIIIIIIIIIIIIIIIIIIIIIIIIIIIIIIIIIIIIIIIIIIIIIIIHIIIIIIIIIIIIIIIIIHIIIIIIIIIIIIIIIIIIIIIIIIIIIIIIIIIIIIIIIIIIIIIIIIIIIIIIIIIIIIIIIIIHIIIIIIIDDDDD
@HISEQ:969:HM2KJBCX2:2:1101:9966:10806 2:N:0:ACTATGCA
ATCGGGCTTAACCCCAACTATCCCTATTAATCATTACGGTGATCCTAGAAACCAACAAAATAGAATCATGCCGTCCTATTTTATTATTCCATGCTAATGTATTCAAGCAAAATGCCTGCTTTAAACACTCTAATTTTTTCAAAGTAAAGGTCCTGGTTCCCCGCGACACCCAATTAAGGGCATTGCGGTTCTCCAGAAGGTGAGAAATTGACTACACCAGTTCATACCCCTTAAGGCACGACCGATGTGTCAATCCCGAAATTCAACTACGAGCTTTTTAACTGCAACAACTTTAATATACGCTATTGGAGCTGGAATTACCGCGGCTGCTGGCACCAGACTTGCCCTCCAA
+
DDDCBCDHIIHHH1DGEHHE1CGHEHHE?HHEH@FEHHFC@HH@EHH@1CHHGHEHHIIIGI@GHHFHH@GHIHGIII?@EHHIIHCHFHHIEHHHGG1DEDHHHHHGEGFHHF?HFBEHHHHEEGEGB1DGHEEHBDEHHHIIIHHIIHH@EHHEACEHIHHCGHHIHHFHHIIIIHHIHEFECIIIIHEHGHFIHIGIHEHHEHHHI<HHHHIHD@?EEC<1@CCCHF@HHH?GGHDFHHHFHGCHHECHHHDIHIIHG?IIIHGHHIGIIHGIHIHHIGIIIIIIIHEIHHHHGIHHIHIIIHIHHHIIIIIHIHHECCHIIIIIHFIHHGIHIIIHEHHIIHHDB@D@
@HISEQ:969:HM2KJBCX2:2:1101:14126:11938 2:N:0:ACTATGCA
ATCGGGCTTAACCCCAACTATCCCTATTAATCATTACGTCGATCCTAGAAACCAACAAAATAGAATCAAACGTCCTATTTCATTATTCCATGCTAATGTATTCAAGCGCGAGCTTGCTTTAAACACTCTAATTTTTTCAAAGTAACAGTCCTGATTTCCCGCGACACCAAATTAATGACATCGTGGTTCGTCAGAAGGGAGAAACCAATAATGCTAGTACGTACAAAGTACGACCGACATATTAGTCCCGAAATTCAACTACGAGCTTTTTAACTGCAACAACTTTAATATACGCTATTGGAGCTGGAATTACCGCGGCTGCTGGCACCAGACTTGCCCTCCAA
+
DDDDDHHIIHHHHIIIIIIIIIIIIIIIHHHIHIIIHIIIIIHHIHIIIIHHHIIIIIHHIIFHIIHIHIFHHIIIIIIIGHIHIFHIEHHIHIIIIIIIHHHIIIIIHIIIIIIIIIIHHHGHIIIIIIIIIIHIIIIIIIIIIIHIHFHIIIIIIIHHIIIIIIIIIIHIIIIIIIIIGIIIIIHIHIIIIIIIIIIIIIIIIIIIIIIIIIIIIIIIIIIIIIIIIIIIIIIIIIIIHIHIIIIIIIIIIIIIIIIIIIIIHHIIIIIHIIIIIIIIIIHIIIIIIIIIIIIIIIIIIIIIIIIIIIIIGIIIIIIIIIIIIIIIIIIIIIIIIIIDDDDD
@HISEQ:969:HM2KJBCX2:2:1101:15139:12028 2:N:0:ACTATGCA
ATCGGGCTTAACCCTATCCCTATTAATCATTACGTCAATCCTAGAAACCAACAAAATAGGATCGAACGTCCTATTTCATTATTCCATGCTAATGTATTCAAGCGTTAGCTTGCTTTAAACACTCTAATTTTTTCAAAGTAACAGTCCAAATTCCCCGCAACACCAAATTAATGGCATTACGGATCATCAGGAAGGAGGAATCAGTAAGACCAGTACATACCAGAGGCATGACCAATCTACTAACCCCGAAATTCAACTACGAGCTTTTTAACTGCAACAACTTTAATATACGCTATTGGAGCTGGAATTACCGCGGCTGCTGGCACCAGACTTGCCCTCCAA
+
DADDDIIHIIIIHHIGIIIHHIIHIIIIIIIIIIIGIIIHIIIHHHIIIIHIIHHHIIHHCHICEHICFEEHIIIIEHHIIIIIGIGIHHIIIIIIHHHIHIIHHHIHHIIIHIIIIIIIHIIIHHIIIIIIIIIHHIIIIIHIIIIIIIHHHIIIIIHIIIIIIIHHHIIIIIIIIIIIIIIIIHIHIIIIIIIIIIIIGIIIIIIIIIIIIIIIIHIIIIIHIHIIIIIIIIHGIIIHHIHIIIIIIIIIIIIIIIIIIIIIIIIIIIIIIIIIIIIIIIIIIIIIIIIIIIIIIIIIIIIIIIIIIIIIIIIIIIIIIIIIIIIIIIIIIIIIIDDDDD
@HISEQ:969:HM2KJBCX2:2:1101:8815:12361 2:N:0:ACTATGCA
ATCGGGCTTAACCCCAACTATCCCTATTAATCATTACGTCAATCCTAGAAACCAACAAAATAGGATCAACGTCCTATTTCATTATTCCATGCTAATGTATTCAAGCGCGAGCCTGCTTTAAACACTCTAATTTTTTCAAAGTAACAGTCCTGATTCCCCGCCACACCAAATTAATGACATGATGGTTCGTCAGAAGGTAGGAACCAGTAACACCAGTACGTACCTAAGGCACGACCAACGTACTGATCCCGAAATTCAACTACGAGCTTTTTAACTGCAACAACTTTAATATACGCTATTGGAGCTGGAATTACCGCGGCTGCTGGCACCAGACTTGCCCTCCAA
+
DDDDDIGIIIIIIHIIIIIIIIIIIIIIIIIIIIIIIIIIIIIIIHIIIHIIIIIIHIIHIIHIIIIIIIFEHIIIIIIIIIHIIIIIHHIIIIIIIIIIIGHGIIIHIIIIHHIIHIIIIIIIIIGHIIIIIHHIIIIHIIIIIIHIIIIIIIIIIIIIIIHIHIIIIIIIIIIHIIIIIIIIIIHHIIIIIIIIIIIIIIIIIIIIIIIHIIIIIIIHIIIIIIIIIIIIIIIIIIIHIHHHIIIIIIIIIIHIIIIHGHIIIIIIIIIIIIIIIIHIIIIIIIIIIIIIIIIIIIIIIIIIIIIIIIIIIIIIIIIIIIIIIIIIIIIIIIHIIIIIDDDDD
@HISEQ:969:HM2KJBCX2:2:1101:20143:13496 2:N:0:ACTATGCA
ATCGGGCTTAACCCCAACTATCCCTATTAATCATTACGTCGATCCTAGAAACCAACAAAATAGAATCAAACGTCCTATTTCATTATTCCATGCTAATGTATTCAAGCGTGAGCCTGCTTTAAACACTCTAATTTTTTCAAAGTAACAGTCCTGTTTCCCTGCAACACCAAATTAATGACATTACAGTTCTTCAAGAAGGAGGAATCAGTAAAGCCAGTACATACCATTGGCACGACCAACCTACTGACCCCGAAATTCAACTACGAGCTTTTTAACTGCAACAACTTTAATATACGCTATTGGAGCTGGAATTACCGCGGCTGCTGGCACCAGACTTGCCCTCCAA
+
DDDDDHIIIIIIIIIIIIIIIIIIIIIIIIIIIIIHIIIIHIIIIIIIIIIIIIIIFIIIIIIHIIIIIIIIIIIIIIIIIIIIIIIIIIIIIIIIIIHIIHHIIIIIIIIIIIIIIIIIIIIIHHIIHHHHHIIIIIIIIIIIIIIHIIIHIIIIIHIHIIIIIHIIHIIIIIIIHEGHHHIIIHHIIIIHIHHHIIIHHFHFGGIIIIHIGIIIIHHHHGIIHHHAE@IIHIIIHHFIIHGGHHCFEHEGIGIGHIGIIGIIIIIHHIHIIIHGIIIIHHHFFFHIHIIIIIIHGHIHHIHIGIIIIIIHHHGIIIHIGIIIIIIIIHIIIIIIIIIHGDDDDD
@HISEQ:969:HM2KJBCX2:2:1101:11782:14184 2:N:0:ACTATGCA
ATCGGGCTTAACCCCAACTATCCCTATTAATCATTACGGTGATTCAGAAACCAACAAAACAGGACCACCGTCCTATTTTATTATTCCATGCTAATGTATTCAGACGTAAGCCTGCTTTGAACACTCTAATTTTTTCAAGGTAAAGGTCCTGGTTTCCCACCACGCTAAATTAATAACATGATGGTTCCCCAGAAGGTAGAAATTCCACACGCCAGTACAGACTATTGCCCGACCAACGGTAGAACCCCGAAATTCAACTACGAGCTTTTTAACTGCAACAACTTTAATATACGCTATTGGAGCTGGAATTACCGCGGCTGCTGGCACCAGACTTGCCCTCCAA
+
DDDDDIIIIHIHH1DGHIIIECHHIGHHHIIGIIIIIEHHCEHE@C@HHIIIIIIHHCHHH@<CCGHHHDCGCEHHHFHHFCHFECEEHI?HHIIHIIIHHGHIHHHHIIFIFGIIHIHHFIHHGGEHEFHIHHHGFHHHGGBFEFH@EIHGFHEHHB@GHEHHEHHHIHHIHHHIIIIHHHEEFHHHHIIHHCIHIIHHIHIIIHHIGIHHEIHFHGHEFFCHHHFCEAHHD@G<HIIHF@GCE@HGIIHIHHEIIHIIHIHHEHIHGF<<GEHHHGEHEHHEHIHHHIIIHHIIIHIIIIHIIIHIIHHCEHHIIIIIIIIIHIIHEHHEHEHDEID@DD@
@HISEQ:969:HM2KJBCX2:2:1101:14481:13953 2:N:0:ACTATGCA
ATCGGGCTTAACCCCAACTATCCCTATTAATCATTACGGTGATCCTAGAAACCAACAAAATAGAACCATGCCGTCCTATTCTATTATTCCATGCTAATGTATTCGAGCAAAATGCCTGCTTTAAACACTCTAATTTTTTCAAGGTAAAGGTCCTGGTTCCACATGACACCCAATTAAGGACATCATGCTTCTCCAGAAGGTGAGAAATCAACTGCGACAGTTCATACCCCTTAAGGCACGACCATCACGTCAATCCCGAAATTCAACTACGAGCTTTTTAACTGCAACAACTTTAATATACGCTATTGGAGCTGGAATTACCGCGGCTGCTGGCACCAGACTTGCCCTCCAA
+
DDDDAHIIIIHHHIIIHIIIIIIIHIIIIIHHIIIIIIFGHIHHHHEHIHEHGHHIIIIIII@GHIEHH?@1CEHIIFHIIFHFHIEHCCHH@CCEHCEHIGGIIIIIHIIIIIHHHHHIIIIIHIIIIIIHHIHIIIHIIIIIIIHIIIIIIIIIIIHHHHIIIIHIIIIIIIHIIHIIIIIIIIIIIHIHIHIIIIIIIIIIIIIIHIIIIHIIIIIIIHIHIHIIIIIIIIIIIIIIIIIIIIIIIHGIIIIIIIIIIIIIIIIIIIIIIIIHGIIIIIIIIIIIIIIIIIIIIIIHIIIIIIIIIIIIIIIIIIIIIIIIIIIIIIIIIIIIIIIIIIIIIIIDDDDD
@HISEQ:969:HM2KJBCX2:2:1101:11249:13297 2:N:0:ACTATGCA
ATCGGGCTTAACCCCAACTATCCCTATTAATCATTACGTCGATCCTAGAAACCAACAAAATAGGTTCGATCGTCCTATTTCGTTATTCCATGCTAATGTATTCAAGCGCGAGCCTGCTTTAAACACTCTAATTTTTTCAAAGTAACAGTCCTGTTTCCCTGCAACACCAAATTAATGGCATTACAGTTCTTCAGAAAGGAGGAATCAGCGAAGCCAGTGCATACCAGTGGCACGACCAACCTGCTGACCCCGAAATTCAACTACGAGCTTTTTAACTGCAACAACTTTAATATACGCTATTGGAGCTGGAATTACCGCGGCTGCTGGCACCAGACTTGCCCTCCAA
+
DDDDDIIIIIIHIIIIIIIIIIIHIHIIIHIIIIIIGIIIIGIEHIIIIIIIIGIIIIIIIIHEHIIIIIIIIIIIIIIIIIIIIIIIHHIIHIIIIIIIIFHHIIIIIIIIIIIIIIHHHIIIHIIIIIGHHHHHIIIIIIIIIIIIIIHIIHHIIIIIIIHIIIGIHHHHHIIIHIIGIIIIIIIIIIHIIIIIIIIIIIIIHIIIIIIIIIIIIIIIIIIHIIIIIIIIIIIIIIIIIIIHHIIIIIIIIIIGIIIIIIIIIHIIHIIIIIIIIIIIIIIIIHIIIIIHHIIIIIIIIIIIIIIIIIIIIIIIIIIIIIIIIIIIIIIIIIIIIIIIHDDDDD
@HISEQ:969:HM2KJBCX2:2:1101:14147:14334 2:N:0:ACTATGCA
ATCGGGCTTAACCCAACTATCCCTATTAATCATTACGGTGATCCTAGAAACCAACAAAATAGAACCATGCCGTCCTATTTTATTATTCCATGCTAATGTATTCAGGCATAGGCCTGCTTTGAGCACTCTAATTTTTTCAAGGTAATGGTTCTGCTTCCCCGGCACATCAAATTAATGGCATACCGGTTATTCAGAAGGTAGGAATCCATCACACCAGTGCGGACCGTGAGGCCCGACCGACGGATAGATCCCGAAATTCAACTACGAGCTTTTTAACTGCATCAACTTTAATATACGCTATTGGAGCTGGAATTACCGCGGCTGCTGGCACCAGACTTGCCCTCCAA
+
DDDDDCHHIIIIIHIIIIIGIHIIEHHIIIIIGIIIHCFHHHHHIHHIHIIEH?CHFECHIHIIIIIIIHFHGDDCHH@1FHHHHIEHHHHI?DHCCCGHFIHIIGIIIIIIHIIHHFHHHIIHHHHHIIIHIHFHHIHHIIIIIIHEHEHIIHIHHIHHHHIIHFIIIFGHHHHIHFHHCGHIIIIIIHHHIHHIIIHIIIIIIIIIHIIIIIIIIHIIIIIIIIIIIHH<IIHI>HHIIIIGHHIIIHIGIHIIHIIIIHIIIHHIIIIIIIIHIIHGF1IIIIIIIIHHGIIIIIIIIIIIIIHIIIIIIHHHDIIIIIIIIIHIIHIIIIHIIIIIIIDDDDD
@HISEQ:969:HM2KJBCX2:2:1101:15136:16274 2:N:0:ACTATGCA
ATCGGGCTTAACCCCAACTATCCCTATTAATCATTACAACAGTCCTAGAAACCAACAAATAGAACCATTGTCCTATTCCATTATTCCATGCTAATGTATTCAAGCGTATGCCTGCTTTGAACACTCTAATTTTTTCACAGTAAAAGTCCTGGTTCCCCGTCACGACCCGTAAAGGCCATGCCGCTTCGCCAGAAGGTAAAGCCCGACCACAGACAGTGCTCACCCAGAAGGCGGACCGTCCAGCCAGGCCTGAAGTTCAACTACGAGCTTTTTAACTGCAACAACTTTAATATACGCTATTGGAGCTGGAATTACCGCGGCTGCTGGCACCAGACTTGCCCTCCAA
+
DDDDDIIIIHIHHIIIHIIIIGHHIHIIIIIIIIIIIIIIIIIHIIIIIIIIIIHHHIIHIIHIGIHHGHC@HHIHIHHHHIIHC@HIIFC@@G@1IIIHIHIHHHHGIIHIIIIIIIHHEIHFFGHIIIIIIIIIIHGIIIIIIIIIIHIIIIHHIIIIIIIHHIIIHHHHIIIIIIIIIIIIIIIIIIIIIIIIIIIIIIIIIIIIIIIIIIIIIII=IIIIIIIIIIIIIIIIII?IIIIIHIIIIIIIIIIIIIIIIIIIIIIIIIIIIIIIIIIIIIIIIIIIIIIIIHIIIIIIIIIIIIIIIIIIIIIIIIIIIIIIIIIIIIIIIIIIIIIIIDDDDD
@HISEQ:969:HM2KJBCX2:2:1101:20728:15202 2:N:0:ACTATGCA
ATCGGGCTTAACCCCAACTATCCCTATTAATCATTACGTCAATCCTAGAAACCAACAAAATAGGATCAAACGTCCTATTTCATTATTCCATGCTAATGTATTCAAGCGTTAGCCTGCTTTAAACACTCTAATTTTTTCAAAGTAACAGTCCTGTTTCCCTGCAACACCAAATTAATGGCATTACAGTTCTTCAGAAAGGAGGAATCAGCGAAGCCAGTGCATACCAGTGGCACGACCAACCTGCTGACCCCGAAATTCAACTACGAGCTTTTTAACTGCAACAACTTTAATATACGCTATTGGAGCTGGAATTACCGCGGCTGCTGGCACCAGACTTGCCCTCCAA
+
BDDDDIIIIIIHHHIIIIIIHIIIIIIHIIHIIIIIIIIIHIIHIIIIIIIHHIIIIIIIIIFHHIIIIIIHHFEHIEHIHIIHIHHHCGE?EHIIIIIIIIIIIIIHHHIHHIHEHHFHIIIIGHCIHIIIIIIHHIHHIIIGIHIHIIIIIIIHIIHIIIIIIHFIIIIHIIIIIIIHIIGIIHHHIIHFI;HIIIIFIIIIHIHIIIIHIIIIIIIIIIIGHIIIIIIIIIIIHHFHGIIHGGIIIIIIIIIIHIIIHIIIIIIIIIIIIIHIIIIIIIIIIIIHHHIHIIIIIIIIIIIIIHHIIIIIIIIIIHIIIIIIIIIIIIIIIHIIIIIIIDDDDD
@HISEQ:969:HM2KJBCX2:2:1101:13769:16000 2:N:0:ACTATGCA
ATCGGGCTTAACCCCAACTATCCCTATTAATCATTACGGTGATCCTAGAAACCAACAAAATAGAACCATGCCGTCCTATTCTATTATTCCATGCTAATGTATTCGAGCAAAATGCCTGCTTTAAACACTCTAATTTTTTCAAGGTAAAGGTCCTGGTTCCACATGACACCCAATTAAGGACATCATGCTTCTCCAGAAGGTGAGAAATCAACTGCGACAGTTCATACCCCTTAAGGCACGACCATCACGTCAATCCCGAAATTCAACTACGAGCTTTTTAACTGCAACAACTTTAATATACGCTATTGGAGCTGGAATTACCGCGGCTGCTGGCACCAGACTTGCCCTCCAA
+
DCDDDHIIIIIIHIIIIIIIIIFHIHIIIHHIIIIHHIIHIIHHHIIIIIIIIIHIIIIIHIHHGIHHHIEHDGHIIIIIGIIIIIIIIIHIHIHIIHHCHDHIHIHIIIIIIHIIIIHIIIIHIIGIIHHIFHIIIIIIIIHHIHHHIIIIIIHIIHHIIIHIHIHHHHHIIHHIIIIIIIIIIIHIIIIHIIIIHIIIIIIIIIIIIIHIHIIIIIIIIIHHIIII<IIIIIIIIIIHIIIIIIIIIHGIHIIIIIIIIIIIIIIIIIIIHIIIIIIIIIIIIIIIIIIIIHIIIIIHIIIIIIIIIIIIHIIIIIHIIIIIIIIIIIIIHIIIIIIIIIIIIIIDDDDD
@HISEQ:969:HM2KJBCX2:2:1101:16838:17168 2:N:0:ACTATGCA
ATCGGGCTTAACCCCAACTATCCCTATTAATCATTACGGTGATCCTAGAAACCAACAAAATAGAACCATGCCGTCCTATTCTATTATTCCATGCTAATGTATTCGAGCAAAAATGCCTGCTTTAAACACTCTAATTTTTTCAAGGTAAAGGTCCTGGATCCGCAAGACACCCAATTAAGGACATCAAGTTTCTCCAGAAGGTGAGAAATCAACAGCGACAGTTCATACCCCTTAAGGCATGACCATCACGTCAATCCCGAAATTCAACTACGAGCTTTTTAACTGCAACAACTTTAATATACGCTATTGGAGCTGGAATTACCGCGGCTGCTGGCACCAGACTTGCCCTCCAA
+
DDDDDHIHHHIHEGHIIHHHHIHIIIIIGG@GHHIHIIIIHHEHHIHHHIIHHHIIGIHIHHEHIIHIHHIHIIHIGHE1FHHHHHEHGHIHFEE@EFHCFCFEIIIIIIHHGHFHHEHHCEHHHHHHHHHHHHHHHIIHHIEHHIIIIIIHEIIIIHHIHIIIIGHHHGIIIIHCIIIHIIIIHHHHHIHIIHIHIHHIIIIGIHHHIIHIIIIIGIHIIIIIIHHIIIIHHIIIHEGIIIIIIHHHHHHFHIHHGIHHHHIIHHHIHEIIHGIIIIIIHHIIHHHIIIIIIHIIHE@HDHGHGHHGIIHHIIIHIIIIHGHHIIHIIIIIIHIHIIIIIIIIIHIIBDDDB
@HISEQ:969:HM2KJBCX2:2:1101:7234:18877 2:N:0:ACTATGCA
ATCGGGCTTAACCCCAACTATCCTTATTAATCATTACGTCAATCCTAGAAACCAACAAAATAGGATCGAACGTCCTATTTCATTATTCCATGCTAATGTATTCGAGCGTTAGCCTGCTTTAAACACTCTAATTTTTTCAAAGTAACAGTCCTGTTTCCCTGCAACACCAAATTAATGACATTACAGTTCTTCAGAAAGGAGGAATCAGCGAAGCCAGTGCATACCAGTGGCACGACCAACCTGCTGACCCCGAAATTCAACTACGAGCTTTTTAACTGCAACAACTTTAATATACGCTATTGGAGCTGGAATTACCGCGGCTGCTGGCACCAGACTTGCCCTCCAA
+
ADDDDHHIIIIHHIFIIIIIIIIGIIHGCHHIIIIGIIIIIGIHHIEHGIHIIIIIGHIEHHHHHIIIHHIIIIIHIIHIIIHIIIIGIIIHIIIIIIIIIIIIIIIHIIIIIHHEHHHIIIIIIIIIIHHHIHIIIIIGIHIIIIHIIHIIHHHIIIIIIIIIIIIHIIHIIIIIIIIIIIIIIIIIIIIIIIIIIIIIIIIIIIIIIIIIIIIIIGIIIIIHIIIIIIIIIIIHIIIIIIHHGIIIIIIIIIIIIIIIIIIIIIIIIIIIIIIIIIIIIIIIIIHIIIIIIIIIIIIIIIIIIIIIIIIIIIIIIIIIIIIIIIIIIIIIIIIIIIIIHDDDDD
@HISEQ:969:HM2KJBCX2:2:1101:20620:18992 2:N:0:ACTATGCA
ATCGGGCTTAACCCCAACTATCCCTATTAATCATTACGGCGGTCCTAGAAACCAACAAAATAGGACCGCACGTCCTATTCTATTATTCCATGCTAACGTATTCGAGCAAAGGCCTGCTTTGAACACTCTAATTTTTTCAAAGTAAAAGTCCTGGTCCCCAACACACCCAGTGAAGGGCATGCGGTTCTCCAGAAGAGAAGGCCCGGCCGGACAAGTGCACGCGGTGAGGCGGACCTGCCAGCCAGGCCAAAGGTTCAACTACGAGCTTTTTAACTGCAACAACTTTAATATACGCTATTGGAGCTGGAATTACCGCGGCTGCTGGCACCAGACTTGCCCTCCAA
+
0<D@0CEHHIICE1@G00<D1<<GHEHEHEHFGHHIEE0</CCC/D?EE@G?G<CE@<GH<<<C?EG/<C<CH?E<GECEEC<F1C1<1<111<HHHHHG?C@@GHIIIHH=HEFHGECH@EHHFC@HCGG<@CFHDH7HIHEFGFHHEEGHH@HHFG?HADIHFG@?FHHHHIHHHCHDDCFDEEEHE<IHHHGECC8HHHHHHHBHHHGHHIFE<DC?IHHFHGGGCDHHCCCHHHHEEE@GHHHFDGC1GEGIIHG=IHHHEEHHG?IHHHFC@GIHEIEGIIHHD<0<HEIHGHGHGGHG?HHIIIIIIIHHFC@HG@HGGHIIHIHHHGIIHHED?BBA
@HISEQ:969:HM2KJBCX2:2:1101:6189:19678 2:N:0:ACTATGCA
ATCGGGCTTAACCCCAACTATCCCTATTAATCATTACGTCAATCCTAGAAACCAACAAAATAGAATCAAACGTCCTATTTCATTATTCCATGCTAATGTATTCAAGCGTAAGCCTGCTTTAAACACTCTAATTTTTTCAAAGTAACAGTCCTGATTCCCCACGACACCAAATTAATGACATCGCGGTTCTTCAGAAGGTAGGAACCAATAATACCAGTGCGTACCGAGGCACGACCGACAATTTGATCCCGAAATTCAACTACGAGCTTTTTAACTGCAACAACTTTAATATACGCTATTGGAGCTGGAATTACCGCGGCTGCTGGCACCAGACTTGCCCTCCAA
+
DDDDDIIIIIIHHIIIIHHGHIGHIHHHFHIHIIHIGHFHHIHHIHEHEHCCCHIGHFIGIEHECEHHFHIIGEHCGGHEGHIIHHHICHIGIIGIIIIHIIIIIIIIIHIHHHHHHIIIIIIIHHHHIIIIIIIIIIHIIHHIIHIIIIIIIIIHIIIIIIIHIIIIIIIIIIIIIHHIGIIIIIIIIIHIIIIIIIIIIIIIIIIIIIIIIIIIIIII<HHIIIIIIIIIIIIIIIIIIIHHIIIIIIIIIIIIIIIIIIIIIIIIIIIIIHIIIIIIHHIIIIIIIIIIIIIIIIIIIIIIIIIIIIIIIIIIIIIIIIIIIIIIIIIIIIIIIIIIDDDDD
@HISEQ:969:HM2KJBCX2:2:1101:19021:20119 2:N:0:ACTATGCA
ATCGGGCTTAACCCCAACTATCCCTATTAATCATTACGTCATTCCTAGAGACCAACAAACTAGGATCGAACGGCCTCTTTCATTATTCCATGCTAATGTATTTAAGCGTTCGCCTGCTTTAAACACTCTACTTTTCTCAAAGTAACAGGCCTGTTTCCCTGCAACACCAAATTAATGGCATTACAGTTCTTCAGAAAGGAGGAATGAGCGAAGCCAGTGCATACCAGTGGCACGACCAACCTGCTGACCCCGAAATTCAACTACGAGCTTTTTAACTGCAACAACTTTAATATACGCTATTGGAGCTGGAATTACCGCGGCTGCTGGCACCAGACTTGCCCTCCAA
+
0<<00<E/<<11<1CG0<11<1<F@<C<<111<F1CF1<1<1<<11<<11<111<<1C111<111<D0011/0//01<1<D1D1<FFHE1C11<FHE1D111/<1<1/0<:0<001<11<11111<111</:DGC/HB@H@61HF6B8$7?G2<DHEC*76HGH:0DD0</DDGCGG<-C/IIFFHEAHFCC@EG>/<-/FFB</.HHF.HEHC?F1C11GFGE>GD1ECHHEB0<1ED<1F@D:>CC</D11G?EEIHHHCEC?D<011@CD<1CHCC@CCD<F@<<F<<@HGF@D1F1HH@?HG<<<1CC/CC<//1E<1C@<11CCCCC1HEE<</0F<<DD@
@HISEQ:969:HM2KJBCX2:2:1101:2821:20611 2:N:0:ACTATGCA
ATCGGGCTTAACCCCAACTATCCCTATTAATCATTACGTCGATCCTAGAAACCAACAAAATAGAATCAAACGTCCTATTTCGTTATTCCATGCTAATGTATTCAAGCGTTAGCCTGCTTTAAACACTCTAATTTTTTCAAAGTAACAGTCCTGATTCCCCATGACACCAAATTAATGACATCATGGTTCGTCAGAAGGTAGGAATCAATAATACCAGTTCGTACAATAGCACGACCAATAAATTGATCCCGAAATTCAACTACGAGCTTTTTAACTGCAACAACTTTAATATACGCTATTGGAGCTGGAATTACCGCGGCTGCTGGCACCAGACTTGCCCTCCAA
+
DDDDDIIIIIIIHIIIIIIIIIIIIIIIIHIIIIIIIIIIIHHHIIIIIIIIGIIIIIIIIIIIIIIGIIIIHHIIIIIIIIIIHIIIIIIIHHIIIIIIIIIIIIIIIIIIIIIIHIIIIHHHHIIIIIIIIIIIIIIHIIIIIIIIIIIIIHHHIIIIIIIIIIIIIIHHIIIIIHIIIIIIIIIIIIIIIIHIIIIIIIIIHIIIIIIIHIIIIIIIIIIIIIIIIIIIIIIIIHIIIIIGIIIHIIIIIIIIIIIIIIIIIIIIIIIIIHIIIIIIIIIIIIIIIIIIHHIIIIIIIIIIIIIIIIIIIIIIIIIIIIIIIIIIIIIIIIIIIIIIDDDDD
@HISEQ:969:HM2KJBCX2:2:1101:3120:21249 2:N:0:ACTATGCA
ATCGGGCTTAACCCCAACTATCCCTATTAATCATTACATCGATCCTAGAAACCAACAAAATAGAATCGGATGTCCTATTTCATTATTCCATGCTAATGTATTCAAGCGTGAGCCTGCTTTAAACACTCTAATTTTTTCAAGGTAACAGTCCTAATTCCCCGTGACACCAAATTAATGGCATTACGGTTCTTTAGAAGGTGAGAAATCAATAATATCAGTACATACCAACGGCATGACCGATACATTGATCCCGAAATTCAACTACGAGCTTTTTAACTGCAACAACTTTAATATACGCTATTGGAGCTGGAATTACCGCGGCTGCTGGCACCAGACTTGCCCTCCAA
+
CDDDDIIIIIIIIIIIIIIIIIIIIIIIIIIIIIIIIIIIIHHHIIIIIIIIIIIIIIIHIIIIIIIIHIIHIIIIIIGIHIHIHIIFHIIIIGHGHIIIHHHHIIHHHIIIHHIIIIIIIIHIHHHHIGIIHIIIHGHIIIIIIIHIHHIIIHIHHEHIIIIIIIIIIIHHHHHIIIIHIIIIIIIHIIIIIIIIIIIIIIIIIHIIIIIIIIHHHIIIHIIIIIIIIIIIIIIIIIIIIIIHGHIIHIIIIIIIIIIIIIIHHIIIIIIIIIIHIIIIIIIIIIIIIIIIIHHHIIHIIHIIIIIIIIIIIIIIIIIIIIIIIIIIIIIIIIIIIIIIIIDDDCD
@HISEQ:969:HM2KJBCX2:2:1101:5191:20850 2:N:0:ACTATGCA
ATCGGGCTTAACCCCAACTATCCCTATTAATCATTACGGTGATCCTAGAAACCAACGAAATAGAATCAGTCCGTCCTATTTCATTATTCCATGCTAATGTATTCAGACGATAGTCTGCTTTAAACACTCTAATTTTTTCAAAGTAACAGTCCTGATTTCCCATCACACCAAATAAATGGCATGAAAGTTCCTCAGAAGGTAGAGATCCATCTCACCAGTGCAGACAATTAAGCCTGACCAATGGGTAGACCCCGAAGTTCAACTACGAGCTTTTTAACTGCAACAACTTTAATATACGCTATTGGAGCTGGAATTACCGCGGCTGCTGGCACCAGACTTGCCCTCCAA
+
DDDDDIIIIIIIIIIIIIIIIIIIIIIIIIIIIIIIIIIIIIIIIIIIIIIIHIIIIIIIIIIIIIIIIIIHIIIIIIIIIIIIIIIHIIIIIIIIIIIIIIIIIIIIIIIIIIIIIIIIIIIIIIIIIIIIIIIIIIIIIIIIIIIIIHIHIIIIIHIIIIIIIIIHHHIIIIIIIIIIIIIIIIIIIIIHIIIIIIIIIIIIIIIIIIIIIIIIIIIIIIIIIIIIIIIIIIIIIIIIIIIIIHHIIIIIIIIIIIIIIIIIIIIIIIIIIIIIIIIIIIIIIIIIIHIIIIIIIIIIIIIIIIIIIIIIIIIIIIIIIIIIIIIIIIIIIIIIIIIIIIIDDDDD
@HISEQ:969:HM2KJBCX2:2:1101:2706:21755 2:N:0:ACTATGCA
ATCGGGCTTAACCCCAACTATCCCTATTAATCATTACGTCGATCCTAGAAACCAACAAAATAGAATCAAACGTCCTATTTCATTATTCCATGCTAATGTATTCAAGCGTAAGCTTGCTTTAAACACTCTAATTTTTTCAAGGTAACAGTCCTAATTCCCCATAACATCAAATAAATGACATTATGGTTCTTTAGAAGGTGAGAACCAATAAAACCAGTACATACCAAGGCATGACCGATTCCTTGATCCCGAAATTCAACTACGAGCTTTTTAACTGCAACAACTTTAATATACGCTATTGGAGCTGGAATTACCGCGGCTGCTGGCACCAGACTTGCCCTCCAA
+
DDDDDIIHHIIGEIIHHIIEHIIIIIEEHIIIIIIGHIIIIIIIIHHIIIIIIIGHHHHIEHFIICHHIHIIHHIIHHHHIHIIIIGIEECCHHHEFFHFHHHHHHIG@GGEEHEGE@GFGEHHHEHGIIIIIIIIHGCHCIIIIHHHHIIIHFHHHHHIHHHHHEEIIIIIHIIHIIIIHHIIIIIIIIIIGIIIIHHIIIIIIIIIIIIIIIIIIIIIIIIIIIGIGIIIIIIGFIIIIFHHIIHIIIIIHIHHIHHGEEIIIIIIIIIIIIIIIIIIIIIHIHHIIIIIIIIIIIHIIHIIIIHIIIIIIIIIIIIIIIIIIIIIIIIIIHIIIIIIDDDDD
@HISEQ:969:HM2KJBCX2:2:1101:1390:22601 2:N:0:ACTATGCA
ATCGGGCTTAACCCCAACTATCCCTATTAATCATTACGTCGATCCTAGAAACCAACAAAATAGAATCAAACGTCCTATTTCATTATTCCATGCTAATGTATTCGAGCAAAAATGCCTGCTTTAAACACTCTAATTTTTTCAAGGTAAAGGTCCTGGATCCGCAAGACACCCAATTAAGGACATCAAGTTTCTCCAGAAGGTGAGAAATCAACAGCGACAGTTCATACCCCTTAAGGCATGACCATCACGTCAATCCCGAAATTCAACTACGAGCTTTTTAACTGCAACAACTTTAATATACGCTATTGGAGCTGGAATTACCGCGGCTGCTGGCACCAGACTTGCCCTCCAA
+
DDDDDIIIIIIIIIIIIIIIIIIIIIIIIGHIIIIIIIIIIHIIIIHIGHIIIIIIIIIHIIGHIFHEHHIGHIIIIIGHIIIIIIIIIIIIHIHGEFH?CFHHIHHIHHIIIIHHHHHIHIIIIIIIHHHHIIIIIIIHHIIIIIIIIIIIIIIHIHHIHHIIIIIIIIHIIHIIHIIIIIIIIIIIHFIIIIIHIIHIIIHIIIIIIIIIIIIIHIIIIIIIIIIIIIIGIIIIIIIHHIIIIIIIIIHIIIIIIIIIIIIIIIIIHIIIIIIIIIIIHIIIIIIIIIIIIIIIIGIHIIIIIIIIIIIGIIIIIIIIIIIIIIIIIIIIIIIIIIIIIIIIIIIDDDDD
@HISEQ:969:HM2KJBCX2:2:1101:13580:22586 2:N:0:ACTATGTA
ATCGGGCTTAACCCCAACTATCCCTATTAATCATTGCTCCGACTTGACCAAAACCAACAAAAATAAGTCTGAGCCCTTTATTATTATTCCATGCTAATGTATTCACAGCGTAAGCCTGCTTTAAACACTCTAATTTTTTCAAAGTAAATGATCTGGAACACATGCTCCCAACCCAGTGAAGGGCAGAAGCAGTATCCCAGAAGGAGCCGAGAACCCTCCAGCACTCACGTCCTTGTGGGGCGCGGGCTAGATTGCTCTCAGAGAAATCCAACTACGAGCTTTTTAACTGCAACAACTTTAATATACGCTACTGGAGCTGGAATTACCGCGGCTGCTGGCACCAGACTTGCCCTCCAA
+
DDDDDIIIIIIIIIIIIIIIIIIIIIIIIIIIIIIIIIIIIIIHIIIIIIIIIIHIIIIIIIIHIHIIGIIIGFHIIIIIIIIIIIIIHIIIHGIIIIIIIFHHIIHHIIHIIIIIIIIIIIIIIIIIIIIIHIIIIIIIIIIIIIIIIIIIHIIIIIIIIHIIIIIIIIIIIIIIHIIHIIIIIIIIIIIIHHHIIIIIIIIIIIIIIIIIIIIIIIIIIIIIIIIIIIIIIIIIIIIIIIIIIIIIIIIIIIHHIHIIIIIIIIHIIIIIIIIIIIIIIIIIIIIIIIIIIIIIIIIIIIIIIIIIIIIIIIIIIIIIIIIIIIIIIIIIIIIIIIIIIIIIIIIIIIIIDDDDD
@HISEQ:969:HM2KJBCX2:2:1101:15434:23406 2:N:0:ACTATGCT
ATCGGGCTTAACCCCAACTATCCCTATTAATCATTACGTCAATCCTAGAAACCAACAAAATAGGATCAAACGTCCTATTTCATTATTCCATGCTAATGTATTCAAGCGTTAGCCTGCTTTAAACACTCTAATTTTTTCAAAGTAACAGTCCTGTTTCCCTGCAACACCAAATTAATGACATTACAGTTCTTCAAGAAGGAGGAACCAGTAAAGCCAGTACATACCAGAGGCACGACCAACTTACTAATCCCGAAATTCAACTACGAGCTTTTTAACTGCAACAACTTTAATATACGCTATTGGAGCTGGAATTACCGCGGCTGCTGGCACCAGACTTGCCCTCCAA
+
DDCDDIIIIIIIIHIIIIIIIIIIIIIIIIIIHIIIIIIIIIIIIIIIIIIIIIIIIIHIIIIIIIIIIIIIIIIIIIIIIGIIIIIIIIIIIIIIIIIIIHIIIIIIIIIIIIIIIIIHIIIIIIIIIIIIIIIIIIIIIIIIIIIIIIIIIHIIIIIIIIHIHIIIIIHHIIIIIIIIIIIIIIIIIIIIIIIHHEIIIIIIHHIIIIIIIIIIIIIIIIIIIIIIIIIIIIIIIIIIIGIHHIIHIIHHIIIIIIIIIHIIIIIIIIIGIIIIIIIIIIIIIIIIIIIIIIIIIIIIHIIIIIIIIIIGIIIIIIIIIIIIIIIIIIIIIIIIIIIIIDDDDD
@HISEQ:969:HM2KJBCX2:2:1101:7565:23642 2:N:0:ACTATGCA
ATCGGGCTTAACCCCAACTATCCCTATTAATCATTACGGTGATCCTAGAAACCAACGAAATAGAATCAGTCCGTCCTATTTCATTATTCCATGCTAATGTATTCAGACGTTAGCCTGCTTTAAACACTCTAATTTTTTCAAAGTAACAGTCCTGATTTCCCATCACACCAAATGAATGGCATGAAAGTTCCTCAGAAGGTAGAGATTCATCTCACCAGTGCAGACAATTAAGCCTGACCAATGGGTAAACCCCGAAGTTCAACTACGAGCTTTTTAACTGCAACAACTTTAATATACGCTATTGGAGCTGGAATTACCGCGGCTGCTGGCACCAGACTTGCCCTCCAA
+
DDDDAIIIIIIIIIIIIIIIIIIIIIIIIIIIIIIIIIHIIIIIIIGIHIIIIIIIIIHHIIIIIIIIIIIHIIIIIHIIIIIIIIIIHHIIIGIHIIIIIIHIIIIIIIIIIIIIIIIIIIIIIIIIIIIIIIIIIIIIIIIIIIIIIIGIIIIIIIIIIIIIIIHIIIIIIIIIIIIIIIIIHIIIIIIIIIIIIIIIIIIIIIIIIIIIIIIIIIIIIIIIIIIIIIIIIIIIIIIIIIIIHHDIIIIIIIIIIIIIIIIIIIIIIIIIIIIIIIIIIIIIIIIIIIIIIIIIIIIIIIIIIIIIIIIIIIIIIIIIIIIIIIIIIIIIIIIIIIIIIIIDDDDD
@HISEQ:969:HM2KJBCX2:2:1101:12097:23521 2:N:0:ACTATGCA
ATCGGGCTTAACCCCAACTATCCCTATTAATCATTACGTTGATCCTAGAAACCAACAAAATAGAATCGAACGTCCTATTTCATTATTCCATGCTAATGTATTCAAGCGCGTGCCTGCTTTAAACACTCTAATTTTTTCAAAGTAACAGTCCTGACTCCCCACAACATCAAATTAATGACATCATGATTCATCAGAAGGGAGAAATCAATGACATTAGTACGTACCGAAGGCACGACCGACGTATTGATCCCGAAATTCAACTACGAGCTTTTTAACTGCAACAACTTTAATATACGCTATTGGAGCTGGAATTACCGCGGCTGCTGGCACCAGACTTGCCCTCCAA
+
DDDDDIHHIIIIIIIHIIIHIIIIIIHIHHIIGIIIIIIIHHGGIIIIIIIIHIIICHEHIIHIIIIFHHHIIIIIFHHIIIIIIIIIIIIIGHIGHIIHIIHIIIIIIIIIIIIHHHIHHHFHEHIIIIHIIIIIHIIIIIIIIHGIHIIIIIIIIIGIIIIIIIIIIIIIIIHIIIIIIIIIIIIIIIIIIIIIIIIIIIIIIIIIHIIIIIIIII=IIIIIIIIIIIHIIIIHIIIIIIIIHHIIIIIIIIIHGIIIIIIIIIHIIIIIIIIIIIIIIIIIIIIIIIIIHHIIIIIIIIIIIIIHIIIIIIIIIIIIIIIIIIIIIIIHIIHIIIIIIDDDDD
@HISEQ:969:HM2KJBCX2:2:1101:7469:24020 2:N:0:ACTATGCA
ATCGGGCTTAACCCCAACTATCCCTATTAATCATTACCGCGGTTCCAGAAACCAACACAACAGAACCACAGGTCCTATTCCATTATTCCATGCTAATCTATGCAAGCATGCGCCTGCTTTGAACACTCTAATTTTTTCAAGGTAAACGTCCTGGCTCCCGGCCGCCCGGCCGCCCGAAGGCAGCCCAGCGGCCGTTCCCCAGGAGGAAAGGCTCGGCCTTGACGCCCCCGCGAAGGGGCAGGCAGTACTCGCCGCCGAAGCAGCGGACCACCCGGCCAAGCCCAAAATTCGACTACGAGCTTTTTAACTGCAACAACTTTAATATACGCTATTGGAGCTGGAATTACCGCGGCTGCTGGCACCAGACTTGC
+
CDDDDHGHGHHHIIIIIIIIIIIIHIIIIIIIHHFEHHCHHDII?HHHEHIIIHHEHIGHIIHHHEGFC?FH1FHIIIIIIHHIHHHIEHECECEFIIHHHGHI?CH?G?ECHG@EHHG@<1CCFIHGH@GHHHHHHIHGHHHHEGH?GGHIHHFFEDHHHDHDCEHEC?CIHHHHEAHEFGGIHHHHHE?=HE5HHFCIIIHHHGHCHHGIHHHHHEHGE<IIHHCHHH@EHHIHFH?CFHFHFFHHAHHIHIIHHHIHHDIIIHECHGHGIHIHHHHGHGHHEIHHHHCHHGCHEHIIIIIIIIHIIHHHG@HFGGHHEFHEC<HIIIIIIIIHHGIIHHHHHIIHIIIIHHIIIIHHF1HIHIDBDDD
@HISEQ:969:HM2KJBCX2:2:1101:14337:24851 2:N:0:ACTATGCA
ATCGGGCTTAACCCCAACTATCCCTATTAATCATTACGGTGGTCCTAGAAACCAACAAAATAGAACCATGCCGTCCTATTTTATTATTCCATGCTAATGTATTCAAGCAAAAATGCCTGCTTTAAACACTCTAATTTTTTCAAAGTAAAGGTCCTGGTTCCCCGCGGCATCCAATTAAGGACATCGCGGTTCTCCAGAAGGTGAGAAATTGACTGCACCAGTTCATACCCCGTGAGGCACGACCGATGCGCCAATCCCGAAATTCAACTACGAGCTTTTTAACTGCAACAACTTTAATATACGCTATTGGAGCTGGAATTACCGCGGCTGCTGGCACCAGACTTGCCCTCCAA
+
DDDABIIIIIIIIHIIIIIIIIIIIIIIIIIGHHIIIHIIIIIGIIIIIIIIHHIIGIIIIIIIIIIIIHHHIIIIIIGHIIIIIIIIIIIIIGIIIIIIHGHIIIGIIIIIIIIIHIIIIIIIHIHIIIIHHIIIHGIIIIIIIIIIIIIIIHIIIHHIHHIIIIIIIIIIIIHIIHIIIIHHIIIIIIHIIIIIIIIIIIIIIIIIHIIIIIIIIIIHIIIIIIIIIGIIIIIHIIIIIIIIIIIIIIIHIIIIHIIIIIIIIIIIIIIIIIIIIIIIIIIIIIIIIIIIHIIIIIHHGIIIIIIIIHIIIIIIIIIIIIIIIIIIIIIIIIIIIIIIIIIIIIIIDDDDD
@HISEQ:969:HM2KJBCX2:2:1101:5816:25101 2:N:0:ACTATGCA
ATCGGGCTTAACCCCAACTATCCCTATTAATCATTACTTCAGTCCTAGAAACCAACAAAATAGAACTAAAGTCCTATTCCATTATTCCATGCTAATATATTCAAGCAAACATGCCTGCTTTAAACACTCTAATTTTTTCAAAGTAAAAGTCTTGGATCCCTAGCGCACTCAATTAAGAGCACACTAGTTCCCCAAAAGGAAAAGCCCAAAGTTGCAGTACAAACCTTTCGGTTGACGGCAACTATAAGCCCAAAATTCAACTACGAGCTTTTTAACTGCAACAACTTTAATATACGCTATTGGAGCTGGAATTACCGCGGCTGCTGGCACCAGACTTGCCCTCCAA
+
DDDDDHIIIIIHHIIIIIIIIIIIIIIIIIHHIIIIIIIIIIIIHIIIIHIIHIIIIIIIIIIIIIIIIIIIIIIIIIIIHIIIIIIIIIIIIIGHIIIIIIIIIIIIIHIIHIIIIIIHIHHIIIIIIIIIIIIIIIIIIIIIIHIIIIIIIIIIIIIIIIIIIIIIIIIIIIIIIIIIIIIIIIIIIIIIIIIIIHIIIIIIIIIIIIIIIIIIIIIIIIIIIIIIIIIIIIIIIIIIIIIHHHIIIIIIIIIIIIIHIIHIIIIIIIIIIIIIIIIIIIIIIIHIIIIIHHIIIIIIIIIIIIIIIIIIIIIIIIIIIIIIIIIIIIIIIIIIIIIIIDDDDD
@HISEQ:969:HM2KJBCX2:2:1101:5569:25698 2:N:0:ACTATGCA
ATCGGGCTTAACCCCAACTATCCCTATTAATCATTACGTCGATCCTAGAAACCAACAAAATAGGGTCAAACGTCCTATTTCATTATTCCATGCTAATGTATTCAAGCGTGTGCCTGCTTTAAACACTCTAATTTTTTCAAAGTAACGGTCCTGATTCCCCATGACACCAAATTAATGACATCACAGTTCGTCAGAAGGTAGAAATCAATAATACCAGTGCATACCGGAGGCACGACCAATATATTGATCCCGAAATTCAACTACGAGCTTTTTAACTGCAACAACTTTAATATACGCTATTGGAGCTGGAATTACCGCGGCTGCTGGCACCAGACTTGCCCTCCAA
+
DCDADHIHIHHHIHIIIIIHIIIIIIHIIIIIIIIIIIIIIIIIIIIIHIIIGHIIIHIHIIGHHHHHHIIFHHIIIIIIIIIIFHIHIIIIIIIGHIHIIIHIIIIHGHHHHHHIHIHHHHHGIIIIIGIHHHHHHHHIIIIIIIHIIIIHHIIIIIIIIIHHFHIIIIIIHIIIIIIIIIIIIIHIIIIIIHIHFIIIIHIIIIIIIIIIIIIIIHIIIIIIIIIIIIIIIIIIIIIIIIIHG<IIIIIIIIIIIIIIHHCHIIIIIIIIIIIIIIIIIIIIIIIIIIIIIIIIIIIHHIIIIIIIIIIIIIIIIIIIHIHIIIIIIIIIIIIIIIIIIDDDDD
@HISEQ:969:HM2KJBCX2:2:1101:18963:25638 2:N:0:ACTATGCA
ATCGGGCTTAACCCCAACTATCCCTATTAATCATTACAACGGTCCTAGAAACCAACAAAATAGAATCGTTGTCCTATTCTATTATTCCATGCTAATGTATTCTGGCATATGCCTGCTTTAAACACTCTAATTTTTTCAAGGTAAAGGTCTTGGCTCCGAGCAACACCCAATAAAGGGCATTACCCTTCCCCAAGCGGTGAGGCCCAACCGACCAGTACTCGTTACAAGAACGGACCAACCGGCCAAACCCAAAATTCAACTACGAGCTTTTTAACTGCAACAACTTTAATATACGCTATTGGAGCTGGAATTACCGCGGCTGCTGGCACCAGACTTGCCCTCCAA
+
DDDDDIIIHIIIHHIHIHIIHIIHIIHIIIIHHIIIIIIIIIHGHHCDDGHHIE@H1D@FHFH@EHHHCH?HHHHCFHEHIHHHIHIIIIHIGEHIIIIHIIHFHIIIHIHHHHIIHHIHHHHHHIHIHIIIHHHHIIIIHGHHHEIHIIIHHIIIIIIHIIIIIIIIHGIHFCGFHIHHIIIIIIHIHIIIIIHHIIHHIHIIIIIIIIIIHIIIIHHIIIIIIIHIIHHHIIIHIIIIIIIGIIIGIHIIHHIIIIIIIIIIIIIIIIIHIIIIIIIIIIIIIHIIHHIIHIHHHIHIIIIIHIHHIIIIIIIIIIHHIIIIIIIIHG?IIIIIIIIIDABDD
@HISEQ:969:HM2KJBCX2:2:1101:14509:27143 2:N:0:ACTATGCA
ATCGGGCTTAACCCCAACTATCCCTATTAATCATTGCTCACAAATCCAAAAACCAACAAAATACGATAAACGAGCCCTAACTTATTATTCCATGCTAATGTATTCATAACTAACCGCCTGCTTTAAACACTCTAATTTTTTCAAAGTAAAGGTCCTGGATTGCGAACCCAACCCAGCAAAGGGCAGGAACGTTCTCCAGGAAGATGGTAAGCGCGCATCGGCACTCACACACGAAACCGTGGCGGGCCAAGCGCACTATACCAGAAATCCAACTACGAGCTTTTTAACTGCAACAACTTTAATATACGCTATTGGAGCTGGAATTACCGCGGCTGCTGGCACCAGACTTGCCCTCCAA
+
DDDDDIIIHHIIHIIHIIIIIIIIIIIIIIIIIIIHIIIIIIIIIIIIIIIIHIIGHIIHIIIIIEHHHIIIIHIHHIHGGHE@GHHIHIIIHFHIIIHHHDFHHIIIIIIIHIIGHIHIIIHHHIIHIIIIHIIIIIHIIIIHIIIIIIIIIIIHHHIIIIIIIIIIIIIIHHIIHIIIIIIIIIIIIHIIIIIHIIIIIIIIHIIIIIIIIIIIIIIIIIIIIHIIIIIIIIIIIHIIIIIIIIIIIIIIIHIIHIIIIIIIIIIIIIIIIIIIIIIIIIIIIIIIIIIIIIIHIIIIIHIIIHIIIIIIIIIIHIIIIIIIIIIIIIIIGIIIIIIIIIIIIHIIIIIIIDDDDD
@HISEQ:969:HM2KJBCX2:2:1101:5863:26990 2:N:0:ACTATGCA
ATCGGGCTTAACCCCAACTATCCCTATTAATCATTACGTCAATCCTAGAAACCAACAAAATAGGATCAACGTCCTATTTCATTATTCCATGCTAATGTATTCAAGCGCGAGCCTGCTTTAAACACTCTAATTTTTTCAAAGTAACAGTCCTGATTCCCCACCACACCAAATTAATGACATGATGGTTCGTCAGAAGGTAGAAATCAGTAACACCAGTACGTACCGAAGGCACGACCAGCGTACTAATCCCGAAATTCAACTACGAGCTTTTTAACTGCAACAACTTTAATATACGCTATTGGAGCTGGAATTACCGCGGCTGCTGGCACCAGACTTGCCCTCCAA
+
DDDDDIHHIIHHHIIIIIIIIIIIIIIIIIIIIIIIIIHHIIHIIIIIHIIIIIHIFHEHHHIIIHIHIIHHHIHIIIHIIIIIIHHIIIIIG@HIHIIIIIHHIIIIIIIHIHHIIIIIIIIIIIIIIIIIIIIIIIIIIIIIIIHIIIIIIIIIIIIIIIIIIHIIIIHIIIIHHIIIIIIIIIHHIIIIIIIIIIIIIIIIIIIIHIHHIIIIIIIIIIIIIIIII==IIIIIHHHIHIHHIIIIIIIIIIHHIIHHIHIIGIIIIIIIIHIIIIIIHIHIHIIIIIIHIIIIIIIHIIGIIIIIIIIIIHHIIIIIHIIIIIIIIIIIIIIIIIIIDDDDD
@HISEQ:969:HM2KJBCX2:2:1101:10648:27929 2:N:0:ACTATGCA
ATCGGGCTTAACCCCAACTATCCCTATTAATCATTACGTCAATCCTAGAAACCAACAAAATAGGATCAAACGTCCTATTTCATTATTCCATGCTAATGTATTCAAGCGTTAGCCTGCTTTAAACACTCTAATTTTTTCAAAGTAACAGTCCTGTTTCCCTGCAACACCAAATTAATGGCATTACAGTTCTTCAGAAAGGAGGAATCAGCGAAGCCAGTGCATACCAGTGGCACGACCAACCTGCTGACCCCGAAATTCAACTACGAGCTTTTTAACTGCAACAACTTTAATATACGCTATTGGAGCTGGAATTACCGCGGCTGCTGGCACCAGACTTGCCCTCCAA
+
DDDDCIHIIIIIHIIIIIIHFHIIIIIIIIIIIIIIIHIIIIIIIIIIIIIIIIIIIIIIIG?GHIIIIHIIHIIIIIIIIIIIIIIIGIIIIIIIIIIIIHHHIIIIHHIIIIIIIIHIIIIIIIIIIIIIIIIIIIIIIIIIIIIIIIIIIIIIIIIIIIIIIIIIIIIIIIIIIGIIIIIIIIIIIIIIIIIIIIIIIIIIIIIIIIIIIIIIIIIIIIIIIIIIIIIIIIIIIIIIIIHIHIHIIIIHIIIIHIIIIIIIIIIIIIIIIIIIIIIIIIIIIIIIIIIIIIIIIIIIIIIIIIIIIIIIIIIIIIIIIIIIIIIIIIIIIIIIIIIIIDDDDD
@HISEQ:969:HM2KJBCX2:2:1101:4379:26859 2:N:0:ACTATGCA
ATCGGGCTTAACCCCAACTATCCCTATTAATCATTACGTCAATCCTAGAAACCAACAAAATAGAATCAAACGTCCTATTTCATTATTCCATGCTAATGTATTCAAGCGTAAGCCTGCTTTAAACACTCTAATTTTTTCAAAGTAACAGTCCTGATTCCCCACGACACCAAATTAATGACATCGCGGTTCTTCAGAAGGTAGGAACCAATAATACCAGTGCGTACCGAGGCACGACCGACAATCTGATCCCGAAATTCAACTACGAGCTTTTTAACTGCAACAACTTTAATATACGCTATTGGAGCTGGAATTACCGCGGCTGCTGGCACCAGACTTGCCCTCCAA
+
DDDDCIIIIIIIIIIIIIIIIIIIIIIIIIIIIIIIIIIIIIIIIIIIIIIIIIIIHIIIIIHHIIHHHIHIHIIIIIHIIIIIHIIIIIIIHHGIIIIIIIIIIIIIIIIIIIIIHIHIIIIIIIIHIIHIIIIIIIIIHIIIIIIIIGIHIIIIIHHHIIHIIIIIIIIIIIIIIIIIIIIIIIIIIIIIIIIIIIIIIIIIIIIIIIIIIIIIIIIIIIIIIIIIIIIIIIIIIIIIHEGEIIIIIIIIIIIIIIIIIIIIIIIIIIIHHHIIIIIIIIIIIIIIIIIIIIIIIIIIIIIIIIIIIIIIIIIIIIIIIIIIIIIIIIIIIIIIIIIIDDDDD
@HISEQ:969:HM2KJBCX2:2:1101:13729:28932 2:N:0:ACTATGCA
ATCGGGCTTAACCCCAACTATCCCTATTAATCATTACGTCAATCCTAGAAACCAACAAAATAGGATCGTCGTCCTATTTCATTATTCCATGCTAATGTATTCAAGCGTTAGCCTGCTTTAAACACTCTAATTTTTTCAAAGTAACAGTCCTGTTTCCCCGCAACACCAACTTAATGGCATTACGGTTCTACAAGAAGGAGGAATCAGCAAAGCCAGTGCATACCAGTGGCACGACCAACTTGCTGACCCCGAAATTCAACTACGAGCTTTTTAACTGCAACAACTTTAATATACGCTATTGGAGCTGGAATTACCGCGGCTGCTGGCACCAGACTTGCCCTCCAA
+
DDDA@CDIIIIHHEHIIIIGIHI?HIIHIIHHIIIHIIIIIIIIIIIIIIIIFHIIIIIIII@GHIGHHIHIHFHHIIIGHIIIHIHF?HCHHIHIIIIHHHHIIIIIIIIHIIIIGHIHHHHHIIHIHHHHIHFIIIHHIIIIIIIIIHIHHHHIIIIIIIIIHHHIHIIIIIIHIHHIIIHIIIIGIIIIIIIIIIIIIIIHIIIIIHGIHIIIIIIIIIHIIIIIIIIIIIIIHIIIIIHGIIIIHIIIIIIIIIIHIIIIIIIIIIIIIIIIIIIIIIIIIIIIIIIIHIIIIIIIIIIIIIIIIIIIIIIIIIIIIIIIIIIHHIIHHIIIIIIIDDDDD
@HISEQ:969:HM2KJBCX2:2:1101:18874:29241 2:N:0:ACTATGCA
ATCGGGCTTAACCCCAACTATCCCTATTAATCATTACGTCGATCCTAGAAACCAACAAAATAGGGTCAAACGTCCTATTTCATTATTCCATGCTAATGTATTCAAGCGTGTGCCTGCTTTAAACACTCTAATTTTTTCAAAGTAACGGTCCTGATTCCCCATGACACCAAATTAATGACATCACAGTTCGTCAGAAGGTAGAAATCAATAATACCAGTGCATACCGGAGGCACGACCAATATATTGATCCCGAAATTCAACTACGAGCTTTTTAACTGCAACAACTTTAATATACGCTATTGGAGCTGGAATTACCGCGGCTGCTGGCACCAGACTTGCCCTCCAA
+
DDDADIIHIIHIHIIIHHFHH<GHGHIIIIIIIIIIIIIGIII?GHI?HHHHECHHHHGIIHHEHIIIIH1GGHIIIHHHHHIIIIHHIIIHIGHHHHHIHIHGHHIIIIIHFIHIHHHHHHGIIIIIHIIIHHIIIIIIIIIIIHIHIIGHIIIIIEHHIIIIIIGIIIIHHHIHIHHIIIIIIIIGIIIHIIIIIIIIIIIIIIIIIIIIIIIHIIIIIIIIIIIIIIIIIIIHHIIIIIIIHIIIIIIIIIIHHIIIIHHHIIIIIIIIIIIIIIIIIIIIIIIIIIIIIIIIIHIHHIIIIIIIIIIIIIIIIIIIIIIIIIIIIIIIIIIIIIIIIDDDDD
@HISEQ:969:HM2KJBCX2:2:1101:5719:28594 2:N:0:ACTATGCA
ATCGGGCTTAACCCAACTATCCCTATTAATCATTACGTCGATCCTAGAAACCAACAAAATAGAATCAAACGTCCTATTTCGTTATTCCATGCTAATGTATTCAAGCGTGAGCCTGCTTTAAACACTCTAATTTTTTCAAAGTAACAGTCCTGATTCCCCATGACACCAAATTAATGACATCATGGTTCGTCAGAAGGTAGGAATCAATAATACCAGTACGTACAATAGCACGACCAATAAATTGATCCCGAAATTCAACTACGAGCTTTTTAACTGCAACAACTTTAATATACGCTATTGGAGCTGGAATTACCGCGGCTGCTGGCACCAGACTTGCCCTCCAA
+
DDDDDIIIIIIIIIGIIIIIIIIIIIIIIIIIIIIIIHHIIIHIIIIIIIIGHHHIIIIIIHIHIIIIIHHIIGIIIHIIIIHIIIIIIIIFIIIIIIIIIHIIIIIIIIIIIIIIIIIIIHIIIIIIIIIIHHIIIIIIIIIIIIIIIIIIIIIIIIIIIIIIIIIIIIIIIIIIIIIIIIIIIIIIIIIIIIIIIIIIIIIIIIIIIIHHIIIIIIIIIIIIIIIIIIIIIIIIIIIIIHGIIIIIIIIIIIIIIIIIIIIIIIIIIIIIIIIIIIIIIIIHGHIIIIIIIIIIIIIIIIIIIIIIIIIIIIIIIIIIIIIIIIIIIIIIIIIIIIIDDDDD
@HISEQ:969:HM2KJBCX2:2:1101:12934:29668 2:N:0:ACTATGCA
ATCGGGCTTAACCCCAACTATCCCTATTAATCATTACGTCGATCCTAGAAACCAACAAAATAGAATCAAACGTCCTATTTCATTATTCCATGCTAATGTATTCAAGCGTAAGCCTGCTTTAAACACTCTAATTTTTTCAAAGTAACAGTCCTGATTCCCCACGACACCAAATTAATGACATCGCGGTTCTTCAGAAGGTAGGAACCGATAATGCCAGTGCGTACCGAGGCACGACCAACAATTCGATCCCGAAATTCAACTACGAGCTTTTTAACTGCAACAACTTTAATATACGCTATTGGAGCTGGAATTACCGCGGCTGCTGGCACCAGACTTGCCCTCCAA
+
DDDDDHIIIIIIHHHIIIIIIIIIHHIIIIIIIIIEHIHIIHIHIIIIIIIHIIIIGIIIIIIIIIIIIGEHHIIIIIHIIIIIIIIIIIIIIGIIHHHIHFHHIIIIIIIIIIHIIHIIIIIIHIIGHIIIIIIIIIIIIIIHIIHIIIIIIIIHHHIIIIIIIIGIIIHHHHHHIIIIIIIIIIIHHEIIIHIIIHHIHIIHIIIIIHIHIIIIIIIIIIIIIIIHIIIIIIIIIHHHIHHDHIHIHHIIIIIHIHHFIHIIGIIGIIHIIHIIIIIIIIIIHHHHIHFGEIHIHIHIIIIIIIIIIIIIIIIIIIIIIIIIIIIIIIIIIIIIIIIHBDBDD
@HISEQ:969:HM2KJBCX2:2:1101:16360:29441 2:N:0:ACTATGCA
ATCGGGCTTAACCCCAACTATCCCTATTAATCATTACGGTGATCCTAGAAACCAACGAAATAGAATCAGTCCGTCCTATTTCATTATTCCATGCTAATGTATTCAGACGATAGTCTGCTTTAAACACTCTAATTTTTTCAAAGTAACAGTCCTGATTTCCCATCACACCAAATAAATGGCATGAAAGTTCCTCAGAAGGTAGAGATCCATCTCACCAGTGCAGACAATTAAGCCTGACCAATGGGTAGACCCCGAAGTTCAACTACGAGCTTTTTAACTGCAACAACTTTAATATACGCTATTGGAGCTGGAATTACCGCGGCTGCTGGCACCAGACTTGCCCTCCAA
+
DDDDDHGHIIIHHIIIIIIIIIIIIIIIIIIIIIIIIIIIIHIGHIHHGHIHHIIIHIIGGHHIIIIIIIIIIIIIHEHIIHIHIIIIIIIIIIIIIIIIIHHHIIIIIIIHIIHIIIIIIIHIHIHIIIIHHHIIIIIIIIHIIIIIHHIHHIIHHIIIHHIIIIIIHIIIIIIHHHHHGGHIHHHGGHHIIIIIIHIHGHIHHHIIIHIHIIIIIIGIIIHHFIIHHIIIIIIIIHIHHHHGAG<IIIIHGFHHHHEIIIHHIHHIHIIIIIIIIHGFHIIIIHHFDDHHGHIIHHHHHIIHHIIIGHIIIIIIIIIHHIHIIIIIIIIIIHIIHIIIIIIDDDDD
@HISEQ:969:HM2KJBCX2:2:1101:5654:30165 2:N:0:ACTATGCA
ATCGGGCTTAACCCCAACTATCCCTATTAATCATTACGTCAATCCTAGAAACCAACAAAATAGGATCGAACGTCCTATTTCATTATTCCATGCTAATGTATTCAAGCGTTAGCCTGCTTTAAACACTCTAATTTTTTCAAAGTAACAGTCCTGTTTCCCTGCAACACCAAATTAATGACATTACAGTTCTTCAAGAAGGAGGAATCAGTAAAGCCAGTACATACCATAGGCACGACCAACCTACTGACCCCGAAATTCAACTACGAGCTTTTTAACTGCAACAACTTTAATATACGCTATTGGAGCTGGAATTACCGCGGCTGCTGGCACCAGACTTGCCCTCCAA
+
DDDDDIIIIIIIHIIHIIIIIIIIIIIIIIIIIIIIIIIIIIIIIIIIIIIIHFHHIIIIIIHHIIIIHIIIIIIIIIIIIIIIIIIIIIHHHIIIIIIIIIIIIHIIHHIIIIIIIIHIIIIIIIIIIIIHIIIHHIHIIIIIHHHHIIHIIIIIIIIIIIIIIIIIIIHHIIIIIHIIIIIIIIIHIIHIHIIIIIIIHHIHIIIIIIIIIIIIIIIIIIIIIIHIIIIIIIIIIIHIIHHGHIIIIIIIIIIIIIIIIIIIIIIIIIIIIIIIIIIIIIIIIIIIIIIIIIIIIIIIIIIIIIIIIIIIIIIIIIIIIHIIIIIIIIIIIIIIIIIIIDDDDD
@HISEQ:969:HM2KJBCX2:2:1101:15299:30364 2:N:0:ACTATGCA
ATCGGGCTTAACCCCAACTATCCCTATTGATCATTACGGTGATCCTAGAAACCAACAAAATAGAACCATGCCGTCCTATTCTATTATTCCATGCTAATGTATTCGAGCAAAATGCCTGCTTTAAACACTCTAATTTTTTCAAGGTAAAGGTCCTGGTTCCACATGACACCCAATTAAGGACATCATGCTTCTCCAGAAGGTGAGAAATCAACTGCGACAGTTCATACCCCTTAAGGCACGACCATCACGTCAATCCCGAAATTCAACTACGAGCTTTTTAACTGCAACAACTTTAATATACGCTATTGGAGCTGGAATTACCGCGGCTGCTGGCACCAGACTTGCCCTCCAA
+
D@@D?/<CHHIICCCGHFECH1@CG1DCCHECHHHH@EGHHEEGCEHHFHHF@HHHECCEH@1DCH?F11<<CHHIIHEHFHIHEECFC<F@HIC@CFCHHFF1/FE@HGHIGDHGHH?CHGFCGEHG1<AF1<CFHIEFEHEGHHIH@HHHCB1ADHHHHFHFHHHHHG@CGHIIFHHECFECFIHEEHHHCIH?HCC@5:HFHHGFHHIIIHGCHHCCHGCEHGHGCA?EGGG=HCCEIFFHFC<EEEGIHHE<GCC@GEH@CCHGCHGEEHIIHFHFD@CHIIHIHF@FCEHIIIHEGIIIIIHHHHIHIIHIHHIHHHCDHHHHHEHHEHHEHGHHHEHHCE?@BB@D
@HISEQ:969:HM2KJBCX2:2:1101:14001:29832 2:N:0:ACTATGCA
ATCGGGCTTAACCCCAACTATCCCTATTAATCATTACGTCAATCCTAGAAACCAACAAAATAGGATCGAACGTCCTATTTCATTATTCCATGCTAATGTATTCAAGCGTTAGCTTGCTTTAAACACTCTAATTTTTTCAAAGTAACAGTCCAAATTCCCCGCAACACCAAATTAATGGCATTACGGTTCATCAGGAAGGAGGAATCAGTGAGATCAGTACATACCAGAGGCATGACCAACCTACTAACCCCGAAATTCAACTACGAGCTTTTTAACTGCAACAACTTTAATATACGCTATTGGAGCTGGAATTACCGCGGCTGCTGGCACCAGACTTGCCCTCCAA
+
DDDDDIIIIIHHGHIIIIHIIIIIIIIIIIHIIIIIIIIIIIIIIIIIIIIIIIIIIIIIIIHIIIIIIIIHHHHHIIIIHHHIHIIIIIIIIIIIIIIIIHIIIHIIIIHGIIIIHIIIIIIHIIIIIIIIIIIIIHIIIIHIIIIIIIIIIIIIIIHIIIIIIIIIIHIIIIIIIIIIIIIIIIIIIIIIIIIIIIIIIIIIIIIIIIIIIIIIIIIIIIIIIIIIIIIIIIIIIIIIIIHIIIIIIIIIIIIIIIIIIIIIIIIIIIIIIIIIIIIIIIIIIIIIIIIIIIIIIIIIIIIIIIIIIIIIIIIIIIIIIIIIIIIIIIIIIIIIIIIIIDDDDD
@HISEQ:969:HM2KJBCX2:2:1101:10929:31244 2:N:0:ACTATGCA
ATCGGGCTTAACCCCAACTATCCCTATTAATCATTACGTCAATCCTAGAAACCAACAAAATAGGATCAAACGTCCTATTTCATTATTCCATGCTAATGTATTCAAGCGTTAGCCTGCTTTAAACACTCTAATTTTTTCAAAGTAACAGTCCTGTTTCCCTGCAACACCAAATTAATGACATTACAGTTCTTCAAGAAGGAGGAACCAGTAAAGCCAGTACATACCAGAGGCACGACCAACTTACTAATCCCGAAATTCAACTACGAGCTTTTTAACTGCAACAACTTTAATATACGCTATTGGAGCTGGAATTACCGCGGCTGCTGGCACCAGACTTGCCCTCCAA
+
DA?D@HHIFHHCCHHH0ECCFCHCFEHEGEF?FHIIIIHEEGHG<FHH?EHH<FHIHHICG1<1D<@?GC1GH@EHHH1FEHIHHHECFHFHFHIEIHHIIIHIHIIIIIIIIIIHCIHHHHHHHHHHGIIIIHIIIIIIHIHHHGHIHIHHIIIIGIHHHIEHHGHHEHHHHIIHIHHFIIIIIHHHGIIHIIIIIIIIIIHHHHHHIIIIIIIIIHIHGIHHEIIIHHIHIIHHCHIGGIHHGFHEHIIIIIHHGHHHHIIIIIIIIHHIIHHIIIIIIHGIIIHHIHHHHIIIHHHIIIIIHIIIIIIIIIIHGIIHFIIIHHGHIIIIHIIIIIIIHADBDB
@HISEQ:969:HM2KJBCX2:2:1101:7013:30382 2:N:0:ACTATGCA
ATCGGGCTTAACCCCAACTATCCCTATTAATCATTACGTCAATCCTAGAAACCAACAAAATAGGATCGAACGTCCTATTTCATTATTCCATGCTAATGTATTCAAGCGTTAGCCTGCTTTAAACACTCTAATTTTTTCAAAGTAACAGTCCTGTTTCCCTGCAACACCAAATTAATGACATTACAGTTCTTCAGAAAGGAGGAATCAGCGAAGCCAGTGCATACCAGTGGCACGACCAACCTGCTGACCCCGAAATTCAACTACGAGCTTTTTAACTGCAACAACTTTAATATACGCTATTGGAGCTGGAATTACCGCGGCTGCTGGCACCAGACTTGCCCTCCAA
+
DDDDDHIIIIIIIIIIIIIIIIHIIIIIIIIIIIIIIIIIIIIIIIIIIIIIIIIIIIIIIIHIIIIGIIIIIIIIIHIIIIHHIHIHHIGIIIIIIIIIIIHIIIIIIIHHIIHIHIIIIIIIIIIIIIIIIIIIIIIIIIIIIIIIIIIIIIIIIIIIIIIIIIIIIIIIIIIIIIIIIIIIIIIIIIIIIIIIIIIIIIIIIIIIIIHIIIIIIIIIIIIIIIIHIIIIIIIIIIIIIHIIHIIIIIIIIIIIIIIIIIIIIIIIIIIIIIHIIIIIIIIIIIIIIIIIIIIIIIIIIIIIIIIIIIIIIIIIIIIIIIIIIIIIIIIIIIIIIIIIIDDDDD
@HISEQ:969:HM2KJBCX2:2:1101:20965:31316 2:N:0:ACTATGCA
ATCGGGCTTAACCCCAACTATCCCTATTAATCATTACGGTGATCCTAGAAACCAACAAAATAGAACCATGCCGTCCTATTTTATTATTCCATGCTAATCTATTCAAGCACAAGCCTGCTTTAAGCACTCTAATTTTTTCAAGGTAATAGCTCTGCTTCCCCAACGCACTAACTTAATAGCATGCTGGTTATTCAGAAGGTAGGAATTCATCAGGCCAGTGCGGACAGTGAAGCCCGACCAACCGACAAACTCCGAAATTCAACTACGAGCTTTTTAACTGCAACAACTTTAATATACGCTATTGGAGCTGGAATTACCGCGGCTGCTGGCACCAGACTTGCCCTCCAA
+
DDDBDHDH?GHEHHIIIIHIIIIIEHGHHIIIIC@CHEGH@EHHIIIIIIIIIIHIHHIEHHHHIHGHIHEHDHECEHFFGHEHHIEFH@<DGCH1CE?FFH@GHIHHEHGHHHG@FHFFCGGFHIHHHGGGIIIIIIIGHGIIIHHGHHHHHHHGHIIHIIHIIIHIHGFHGDGHHHEHHHIHIHHHHHHIHEHHEHIIHHHHHIH<HIIHGIHHHHGIHIIHHHHIHGIH<CDHHHIIIIIIHGEHGHHCHIIIIIIIIIIIHIHHHIIIHHHHGIIIHHHHHEHEEHHHHCGDIIIIIIIIGIIIHFIEIHIHDHGIIIIIIIIIIHHHFIIHIIIIIIIDDDD@
@HISEQ:969:HM2KJBCX2:2:1101:13706:31116 2:N:0:ACTATGCA
ATCGGGCTTAACCCCAACTATCCCTATTAATCATTACGGTGATCCTAGAAACCAACAAAATAGAACCATACCGTCCTATTCTATTATCCCATGCTAATGTATTCGAGCAAAAATGCCTGCTTTAAACAAACACTCTAATTTTTTCAAGGTAAAGGTCCTGGATCCGCAAGACACCCAATAAAGGACATCAAGTTTCTCCAGAAGGTGAGAAATCAACAGTAACAGTTCATACCCCTTAAGGCATACCATCACGTCAATCCCGAAATTCAACTACGAGCTTTTTAACTGCAACAACTTTAATATACGCTATTGGAGCTGGAATTACCGCGGCTGCTGGCACCAGACTTGCCCTCCAA
+
DDDDDGIIIHIIIIIIIIIIIIIIIIIIIIIIIIIGIIIIIIIGIIIHIIIIIIHHHIIIIIHIIIHIGHIGHHIGHHHIIIHIIIIIGIIIGHIHIGIHGCGHHHHHIIIHIHHFIHHIIHIHIIHIHIIIIIHIHHIHIHIHIIEIIHIIIIIIHIIIIIIIIIIIIIIIIIIHIIIIHHHIIIIHIHHIIIIIIHIIIIIIIIIIIIIIHIHIIIIIHHIII<HIIIIIIIIIIIIIIIIIIIIIIIHIIHGIIIIIIIIIIIIIIIIIIIIIIIIIIIIIHIIIIIIIIIIIIIIIIIIIIIIIIIIIIIIIIIIIIIIIIIIIIIIIIIIIIIIIIIIIIIIIIIIDDDDD
@HISEQ:969:HM2KJBCX2:2:1101:15713:32824 2:N:0:ACTATGCA
ATCGGGCTTAACCCCAACTATCCCTATTAATCATTACCTCAATGCTCTACAAAACCAACAAAATAGAACCGAGGTCCTATTCTATTATTCCATGCAACATTATTCAGGCGTAAGGCCTGCTTTAAGCACTCTAATTTTCTCAAAGTAAACGCATCGGCCACTGAAAACACCCAATAAAGGGCATCAACAGCCAACCGATTGATTAGGACCAGACACGTAGTAACAGCAATCAAGCGTACCACGTGCTAGTGCCCGAGATCCAACTACGAGCTTTTTAACTGCAACAACTTTAATATACGCTATTGGAGCTGGAATTACCGCGGCTGCTGGCACCAGACTTGCCCTCCAA
+
DDDD?/CEHIHCGHHHGHHCF?H@HHEFHCCHCHHCFC?CHEH1CGH<GHIIGFEEHIHH1FFHHH1FGHC/</<FHHG?CHIGGEHHIIIEHH1FHGIHHG@@GHHHHHHEBE8HHGHHHHIHHHF@@FHFIIIHGHHHIGHHHCHIIIIIHHHHHF?EEHHCHIHHHHHHGIHGEHIIHIIHIHIIIIHDHIHHHHHHIHGIIIIIIHIHIIIIIGII<EGFIIHG<EGCHFHIIHHHHC?HHHEDE?GHCG<HEFGHHF<HDHIIIIIHHIIIIIIHIIIIIHHHHIIHHHHG@IIHIIIIHIIIIIHHHHHIIIIIIIIIIIGIIIIIIHHHGHHHDHIHDDADD
@HISEQ:969:HM2KJBCX2:2:1101:20340:32463 2:N:0:ACTATGCA
ATCGGGCTTAACCCCAACTATCCCTATTAATCATTACGGTGATCCTAGAAACCAACAAAATAGAACCATGCCGTCCTATTCTATTATTCCATGCTAATGTATTCGAGCAAAAATGCCTGCTTTAAACACTCTAATTTTTTCAAGGTAAAGGTCCTGGATCCGCAAGACACCCAATTAAGGACATCAAGTTTCTCCAGAAGGTGAGAAATCAACAGCGACAGTTCATACCCCTTAAGGCATGACCATCACGTCAATCCCGAAATTCAACTACGAGCTTTTTAACTGCAACAACTTTAATATACGCTATTGGAGCTGGAATTACCGCGGCTGCTGGCACCAGACTTGCCCTCCAA
+
BDDBDHIIIIIIIHIIIIHIHHIIIIIIIIIIIIIIIIIHIHIHIIIGIIIIIIHHHIHIIIFHGHIIIGHIIGHIHEFHHHEHHIIIIIIHHFHIIGIHIHHHHHIIHIHHIIIHIIIIIIHIIIIHIIIHHIIEHHHIHHFEHIIIIIIIIHIIIIIHIHIIIIIIHIIHIIIIIIHIIIIIIIIHHHHIIIIIHIIIIHIIHIIIIHIIIIIIIHHIIIIIIIIIIHIIHIIIIIIIIIIIIIIIIIIHIIIIIIIIIIIIIIIIIIIIIIIIIIIIIIIIIIIIIIIIIIIIIIIIIIIIIIIIIIIIIIIIIIIIIIIIIIIIIIIIIIIIIIIIIIIIIIIIDDDDD
@HISEQ:969:HM2KJBCX2:2:1101:17234:35560 2:N:0:ACTATGCA
ATCGGGCTTAACCCCAACTATCCCTATTAATCATTACGTCAATCCTAGAAACCAACAAAATAGGATCAAACGTCCTATTTCATTATTCCATGCTAATGTATTCAAGCGTTAGCCTGCTTTAAACACTCTAATTTTTTCAAAGTAACAGTCCTGTTTCCCTGCAACACCAAATTAATGACATTACAGTTCTTCAAGAAGGAGGAACCAGTAAAGCCAGTACATACCAGAGGCACGACCAACTTACTAATCCCGAAATTCAACTACGAGCTTTTTAACTGCAACAACTTTAATATACGCTATTGGAGCTGGAATTACCGCGGCTGCTGGCACCAGACTTGCCCTCCA
+
DDDCDHIIIIIIHIIIIIIIHIIIIIIIIIIIIHIIIIIIGIIIIIIIHIIIIIIIIHIIIHIIIIIIIEHIIGFHEHIIIIIIIHIIIHHEHFFGIIIIIIIIHIIIIIIIIIIIHIIIIIIIIIIHIIIIHHIIIHIHIHHHIHHHHHIIIIHHIIIIIHIIIIIIIHFHIIIIIIIIHIIIIIIHIHIIHHHEIIIIIIIIIHIIIIIIIIIIIIIIIIIIIIIIIIIIIIIHHIHHHHHHHHHHIIHIIIIIIIIIIIIHIIIIIIHHHHGHGIIIIIIIIIIHIIIIIHIIIHHIHIIIIIIIIIIIIIIIIIIIIIIIIIIIIIIIIIIIIIIIDDDDD
@HISEQ:969:HM2KJBCX2:2:1101:18465:36180 2:N:0:ACTATGCA
ATCGGGCTTAACCCCAACTATCCCTATTAATCATTACGTCAATCCTAGAAACCAACAAAATAGGATCAAACGTCCTATTTCATTATTCCATGCTAATGTATTCAAGCGTTAGCCTGCTTTAAACACTCTAATTTTTTCAAAGTAACAGTCCTGTTTCCCTGCAACACCAAATTAATGACATTACAGTTCTTCAAGAAGGAGGAACCAGTAAAGCCAGTACATACCAGAGGCACGACCAACCTACTAATCCCGAAATTCAACTACGAGCTTTTTAACTGCAACAACTTTAATATACGCTATTGGAGCTGGAATTACCGCGGCTGCTGGCACCAGACTTGCCCTCCAA
+
DDDDDIIIIIIIIIIIIHIIIIIIIIIIIGIIIHIIIIIIHIIEHIHHHIIHIIIIIIHHHEHHHGHEHIIHHCHHGHIIIIIHIIHIEHIHIIIEHHIIIHIIIIHIIHIHHIIIHGIIIHHIIIIIIHIIHIIIIIHIIHIIIIHHIIHHIIHHHHIIIIIIHHIIIIIIIIIIIIIIIIIIIIHHHHHIIIGIIHHIIHIHIIIIIIIHIIIIHIHHIIIIIIIHHHIIIIIIIIIHHHHIHIIIIIIIIIIIHIHEHHHIGIIIIIIIIIHIIIIIIIIIIIIHIIIIIIIIIIIHIIHIHIIIIIIIIIIIIIIGIIIIIIIIHIIIIIIIIIIHIDDDDD
@HISEQ:969:HM2KJBCX2:2:1101:5368:35046 2:N:0:ACTATGCA
ATCGGGCTTAACCCCAACTATCCCTATTAATCATTACGTCAATCCTAGAAACCAACAAAATAGGATCAAACGTCCTATTTCATTATTCCATGCTAATGTATTCAAGCGTTAGCCTGCTTTAAACACTCTAATTTTTTCAAAGTAACAGTCCTGTTTCCCTGCAACACCAAATTAATGACATTACAGTTCTTCAAGAAGGAGGAACCAGTAAAACCAGTACATACCAGAGGCACGACCAACTTACTAATCCCGAAATTCAACTACGAGCTTTTTAACTGCAACAACTTTAATATACGCTATTGGAGCTGGAATTACCGCGGCTGCTGGCACCAGACTTGCCCTCCAA
+
DDDDDIIIIIIIIIIIIIIIIHIIIIIIIIIIHIIIIIIIIIIIIIIIHIIIHIIIHIIIIHHIEHIIIIIIIIIIIIHIIHIIIIIIGIHIIIIIIIIIIIIIIIIIIIIIIIIIIIIIIHIIIIIIIIIIIIIHIIHIIIIIIIIIIIIIIIIHIIIHIIIIIIIIIIHHHIIIIIIIIIIIIIIHIIIIIIIIIIIIHGIIIIIHIIIIIIIIIIIIIIIIIIIIIIIIIIIIIIIIIIIHIIIIIIIIIIIIIIIIIIIIIHIIIIIIIIIIIIIIIIIIIIIIIIIIIIIIIIIHHIIIIIIIIIIIIIIIIIIIIIIIIIIIIIIIIIIIIHIIIDDDDD
@HISEQ:969:HM2KJBCX2:2:1101:4178:37245 2:N:0:ACTATGCA
ATCGGGCTTAACCCCAACTATCCCTATTAATCATTACGTCGATCCTAGAAACCAACAAAATAGAATCAAACGTCCTATTTCATTATTCCATGCTAATGTATTCAAGCGTACGCCTGCTTTAAACACTCTAATTTTTTCAAAGTAACAGTCCTGATTCCCCACGACACCAAATTAATGACATCGCGGTTCTTCAGAAGGTAGGAACCAATAATGCCAGTACGTACCGAAGCACGACCAACAATTCGATCCCGAAATTCAACTACGAGCTTTTTAACTGCAACAACTTTAATATACGCTATTGGAGCTGGAATTACCGCGGCTGCTGGCACCGACTTGCCCTC
+
DDBDA?<<FHHI1CCG@@HECCEHHHIHHEEHFEHHC1<FHD@1ECGGCHHHIHHGHH@1FE1?HEEHE@?@FH@CHHIHEHHIIH@@<1DE11CFH0FFCF@GF5@>DC<<FFB<:1DF@FH16<GGGFEHIBGFCHFHH1DGHB1CF1;<CCGE@HC@CEEH@DC?GEIHGHHFD/GCHF<C<<:GG/</F<CACEHHECHGEGH@HHHE;HHHGFFEHIHEHHIHHHHHG<HDEF:<@F=HHC-</?<1HHD11HE1HHHHHHIIHHHG<1EHD1@FHHIIHHHCHHHEGHHC<E@@HHIIIHHEHFCCHDDHDCHHHIHCCHHCDIIIIIIIDAD@D
@HISEQ:969:HM2KJBCX2:2:1101:20633:35924 2:N:0:ACTATGCA
ATCGGGCTTAACCCCAACTATCCCTATTAATCATTACATCGATCCTAGAAACCAACAAAATAGAATCGGATGTCCTATTTCATTATTCCATGCTAATGTATTCAAGCGTGAGCCTGCTTTAAACACTCTAATTTTTTCAAAGTAACAGTCCTGATTCCCCATGACACCAAATTAATGACATCATGGTTCGTCAGAAGGTAGGAATCAATAATACCAGTACGTACAATAGCACGACCAATAAATTGATCCCGAAATTCAACTACGAGCTTTTTAACTGCAACAACTTTAATATACGCTATTGGAGCTGGAATTACCGCGGCTGCTGGCACCAGACTTGCCCTCCAA
+
@DDDDHGGHIHHHHIEHIHHGFGIIIIIGHGEHHIHGFHFFHEHIIIIHGHIIIIIGIEHHHGHHIHHC=HHGEE@@HIIGHIHHH?CHFCGEEFHHGFHHHHEHD1AG@GHIIIEECFFHGBFHHHIHHIHEHIHEHHHGHFGFAEGEF@<<CCHE@@H@GIHCGHCEHFDDGCCEHHHIHGCCDEFHHHHHEHGCC@EHIHGHHGHHIIIHGE?CEHEECF1<EEE=HHGH@FFIIIHGGAFEDIIIHHEHHCHIHHGEHHEHHG?HEIHIHHEGC<F1EHG?D@FF?IIIIHHEFIHHFHIHIHEFHHHDHDIHHEHIIIHHHEGHHHGCG1CCC0@DBDDB
@HISEQ:969:HM2KJBCX2:2:1101:15945:37001 2:N:0:ACTATGCA
ATCGGGCTTAACCCCAACTATCCCTATTAATCATTACGGTGGTCCTAGAAACCAACAAAATAGAATCATCCGTCCTATTTTATTATTCCATGCTAATGTATTCAAGCAAAATGCCTGCTTTAAACACTCTAATTTTTTCAAAGTAAAGGTCCTGGTTCCCCGCGGCACCCAATTAAGGACATCGCGGTTCTCCAGAAGGTGAGAAATTGACTACACCAGTTCATACCCCTTAAGGCACGACCGATGTGTCAATCCCGAAATTCAACTACGAGCTTTTTAACTGCAACAACTTTAATATACGCTATTGGAGCTGGAATTACCGCGGCTGCTGGCACCAGACTTGCCCTCCAA
+
DDDDDIIIIIIIIIIIIIIIIIHIIIIIIIIIIIIIIHIIIIIIIIIIIIIIIIHIIIIIIIIIIIIIIIIIIIIIIIIIIIIIIIIIIIIIIHIIIIIIIIIIIIIIIIIIIIIIIIIIIIHIIHHIIIIIIIIIIIIHIHHIIIIHIIIIIIIIIIIIIIIIIIIIIIIIIIIIIIIIIIIIIIIIIIIIIIIIIIIIIIIIIIIIIIHIIIIIIIIIIIIIHIIIIIIIIIIIIIIIHIIIIIIIHGIIIIIIIIIIIIIIIIIIIIIIIIIIIIIIIIIIIIIIIIIIIIIIIIIIIIIIIIIIIIIIIIIIIIIIIIIIIIIIIIIIIIIIIIIIIIIIIIDDDDD
@HISEQ:969:HM2KJBCX2:2:1101:7216:37636 2:N:0:ACTATGCA
ATCGGGCTTAACCCCAACTATCCCTATTAATCATTACGTCGATCCTAGAAACCAACAAAATAGAATCAAACGTCCTATTTCATTATTCCATGCTAATGTATTCAAGCGTAAGCCTGCTTTAAACACTCTAATTTTTTCAAAGTAACAGTCCTGATTCCCCACGACACCAAATTAATGACATCGCGGTTCTTCAGAAGGTAGGAACCGATAATGCCAGTGCGTACCGAAGCACGACCAACAATTCGATCCCGAAATTCAACTACGAGCTTTTTAACTGCAACAACTTTAATATACGCTATTGGAGCTGGAATTACCGCGGCTGCTGGCACCAGACTTGCCCTCCAA
+
DDDDDHIIIIHHIIIIIIIIIIIIIIIIIIIIIIIIIIIIIIIIIIIIIIHIIIIIIIIIIIIIIIIIIIIIHIIIHIIIIIIIIIIHIIIIIIIIIIIIHIIIIIIIIIIIIIIIIIIIIHHIIIIHIIIIIIHIIIIIIIIIIIIIHIIIIIIIIIIIHHIIIIIIIIIIIIHIIHIIIIIIIIIIIIIIIIIIIIHIIIIIIIIIIIIIIIIIIIIIIIIIIIIIIIIIIIIIIIIIIHHDIIIIIIIIIIIIIIIIIIIIIIIIIIIIIIIIIIIIIIHIIHIHIIIIIIIIIIIIIIIIIIIIIIIIIIIIIIIIIIIIIIIIIIIIIIIIIIIIDDDDD
@HISEQ:969:HM2KJBCX2:2:1101:7485:37590 2:N:0:ACTATGCA
ATCGGGCTTAACCCCAACTATCCCTATTAATCATTACGGTGATCCTAGAAACCAACAAAATAGAACCATGCCGTCCTATTCTATTATTCCATGCTAATGTATTCGAGCAAAAATGCCTGCTTTAAACACTCTAATTTTTTCAAGGTAAAGGTCCTGGATCCGCAAGACACCCAATAAAGGACATCAAGTTTCTCCAGAAGGTGAGAAATCAACAGTAACAGTTCATACCCCTTAAGGCATGACCGTCACGTCAATCCCGAAATTCAACTACGAGCTTTTTAACTGCAACAACTTTAATATACGCTATTGGAGCTGGAATTACCGCGGCTGCTGGCACCAGACTTGCCCTCCAA
+
DBDDDDHIHIIHHIIIIIIIIIIIIIHIIIIIHIIIIIIIIIIIIIHIIIIHIIIIGIIIIIHHIIEHIHIIHHCCHHIHHIIII?HHIIFEHHHEHHHHCDEIHIHHIHHIHHHHEHHIIIIIIIIIIHIIIIIHIHHHIIIIIIIIIIIIHIHHHIIIIIGIIIIIIIIIHIIIIIIIIHHIHIIIGHIIIIIIHHGIIIIIIIHIIIIIHIIGHIIHIHIIIHFIIIIIIIIIIIIIIIIIIIIIIIHCIIHIIIIIIIIIIHGHIHIIIIIIIIIIIIIIIIIIIIIIIIIIIIIIHIIIIIIIIIIIIIIIIIHIIIIIIIIIIIIIIIIIIIIIIHIIIIFGDCDDD
@HISEQ:969:HM2KJBCX2:2:1101:16617:38160 2:N:0:ACTATGCA
ATCGGGCTTAACCCCAACTATCCCTATTAATCATTACGTCAACCCTAGAAACCAACAAAATAGGATCAAACGTCCTATTTTATTATTCCATGCTAATGTATTCAAGCGTTAGCCTGCTTTAAACACTCTAATTTTTTCAAAGTAACAGTCCTGTTTCCCCGCAACACCAAATTAATGGCATCACGGTTCTTCAAGAAGGAGGAATCAGCAAGGCCAGTTCATACCAGTGGCACGACCAACCTGCTGACCCCGAAATTCAACTACGAGCTTTTTAACTGCAACAACTTTAATATACGCTATTGGAGCTGGAATTACCGCGGCTGCTGGCACCAGACTTGCCCTCCAA
+
BDDA@HFHHHIIEEHGHHIGH?@HHHHFH?GHHHHHIHHHCEHHHIIIGIIIH@GHIICGHI?H?GHCHHEHHHIIHIIIGHIIIFHCHEHGEHHHIIIHHHHHIIIIIEEHEHHIIHHHIIEHH?HEHHHHHEGCHHHHHHHEGGHEHHCHFHFHGHHHHEHHHHHHFHHGEHHHHCHFHHHIHECHHHHE@CG@CEIHHIHFHIHHHF0HGEHHEHIHHHHH,EHHECHEEDC<@CEHHHFC<C</<?IHHHEIGHHE@ECGEGEEHFHHEEFFECHHHG<1HHF@HFHEHHHHHHF@HHHHGIHHFEIIIHDIHDHHHHEFEHG1CHGEHIHHHIIIHD@ADD
@HISEQ:969:HM2KJBCX2:2:1101:7777:39247 2:N:0:ACTATGCA
ATCGGGCTTAACCCCAACTATCCCTATTAATCATTACGGTGGTCCTAGAAACCAACAAAATAGAACCATGCCGTCCTATTTTATTATTCCATGCTAATGTATTCAAGCAAAAATGCCTGCTTTAAACACTCTAATTTTTTCAAAGTAAAGGTCCTGGTTCCCCGCGGCATCCAATTAAGGACATCGCGGTTCTCCAGAAGGTGAGAAATTGACTGCACCAGTTCATACCCCGTGAGGCACGACCGATACGCCAATCCCGAAATTCAACTACGAGCTTTTTAACTGCAACAACTTTAATATACGCTATTGGAGCTGGAATTACCGCGGCTGCTGGCACCAGACTTGCCCTCCAA
+
DDDDDIIIIIIHHIIIIHIIIIIIIIIIIIIIIIIIIIIIIIIHIIHHHIIIIIIIIIIIIIIIIIIIIIIIIHIIIIIIIIIIIIIIIIIIHIHIIIIIIGHIIIIIIIIIIIIIHHIIHIIIIIHIIIIIIIIIIIIIIIIIIIIIIIIIIIIIIIHHIIIIIIIIIIIIIIIIIIIIIIIHIIIIIIIIIIIIIIIIIIIIIIIIIIIIIIIIIIIIIIIIIIIIIIIIIIIIIIIIIIGIIIIIIIHDIIIIIIIIIIIIIIIIIIIIIIIIIIIIIIIIIIIIIIIIIIIIIIIIIIIIIIIIIIIIIIIIIIIIIIIIIIIIIIIIIIIIIIIIIIIIIIIIDDDDD
@HISEQ:969:HM2KJBCX2:2:1101:15414:39022 2:N:0:ACTATGCA
ATCGGGCTTAACCCCAACTATCCCTATTAATCATGACTTCAGTCCACAAACACCAACAAAAAGAGGACCGGAGCCCACTATTATTATTCCATGCTAATGTATTCATAGCAAACACTGCCTGCTTTAAACACTCTAATTTTTTCAAAGTAAAAGATCTAGACTAACACTGCACCCATCCAATGAAGGAGAGAGCAGTGAGCTAGAAGGATGGCCTGGCCAAGCCGGCACTCACACACGAATCCGCATGCGGGCCTGCTGCACCACACCAGAAATCCAACTACGAGCTTTTTAACTGCAGCAACTTTAATATACGCTATTGGAGCTGGAATTACCGCGGCTGCTGGCACCAGACTTGCCCTCCAA
+
DDDDDHIHHIIIIIIIIIIIIIIIIIIIIIIIIIIIIIIIIIIIIIIIIIIIIIIIIIIIHIIIIIIIIGHHIGIIIIIIHIIIIGIIIIIHHHHHHHHIHFGHHIIIIIIIIIIIIIHIHIHIIIIIIIIIIIIIIIHGHEHIHIHIIIIIIIIIIIIIIHHIIIIHFHHIHHHHIIIIIHIGIIIIIIIIHIIIIIIHIHIIIIIHIIGIIIHIHIIIIIIIIIIIHIIIIIIIIHHEIIHIHIIIIIIIIIIIIIIIHDHHFIIIIIIIIIIIIIIIIIIIIIIIIIIIIIIIIIIIIIIIIIIIIIHIIIIIIIIIIIIIIIIIIIIIIIIIIIHIIIIIIIIIIIIIIIIIIIDDDDD
@HISEQ:969:HM2KJBCX2:2:1101:17114:39458 2:N:0:ACTATGCA
ATCGGGCTTAACCCCAACTATCCCTATTAATCATTACGTCGATCCTAGAAACCAACAAAATAGAATCAAACGTCCTATTTCATTATTCCATGCTAATGTATTCAAGCGCGAGCCTGCTTTAAACACTCTAATTTTTTCAAAGTAACAGTCCTGATTTCCCACGACACCAAATTAATGACATCGTGGTTCGTCAGAAGGTAGGAATCAATTTGACCAGTACGTACCGAGGCACGACCGATCAACTGATCCCGAAATTCAACTACGAGCTTTTTAACTGCAACAACTTTAATATACGCTATTGGAGCTGGAATTACCGCGGCTGCTGGCACCAGACTTGCCCTCCAA
+
DDDDDHIHIIIIIIIHIIHIIIIHIIIIIIIIIIIIIIIIIIIIIIIIIIIIIIIIIHIIHHHHHHIIGHEHHHIIGHIIIIIIHIIGIIGHHCHHIIHHIIIIIIIIIIHIIIIIIHIHHHHIIIIHHIHIGHHIIIIIIHHHHIIIIIIIIIIIIIHIIHIHIIIIIIHIIIIHHIIIIIIIHIGIIIIIIIIIIIIIIIIIIGIIIIIIIIIIIIIIIIIIIIIIIIIIIIIIIIIHIIIHIHIIIIIIIIIIIIIIIIIIIIIIIIIIIHIIIIIIIIHIHIIIIIIIIIIIIIIIIIIIIIIIIIIIIIIIIIIIIIIIIIIIIIIIIIIIIIIIDDDDD
@HISEQ:969:HM2KJBCX2:2:1101:1736:40492 2:N:0:ACTATGCA
ATCGGGCTTAACCCCAACTATCCCTATTAATCATTACTTCAGTCCTAGAAACCAACAAAATAGAACCAAAGTCCTATTCCATTATTCCATGCTAATATATTCAAGCAAACATGCCTGCTTTAAACACTCTAATTTTTTCAAAGTAAAAGTCTTGGATCCCTAGCGCACTCAATTAAGAGCACACTAGTTCCCCAAAAGGAAAAGCCCAAAGTTGCAGTACAAACCTTACGGTTGACGGCAACTATAAGCCCAAAATTCAACTACGAGCTTTTTAACTGCAACAACTTTAATATACGCTATTGGAGCTGGAATTACCGCGGCTGCTGGCACCAGACTTGCCCTCCAA
+
DDDDDIIIIIHHHHIIIIHIIIIIIIIIIIIIIIIIIIIIGIIIIIIIIIHIHIIIIIIGIIGIIIIIFHHHHIIIIIIIIIIIIIIEHIIIIIGIIIIIHIIIIIIIIIIIHIIIIIIIHHHIHIIIIHIIIIIIHHIIIIIHIIHIIIIIIIIIIIIIIIIIIHIIIIIIHIIIIIIIIIIIIIIIIIIIIHIIIIIIIIIIIIIIIIIIIIIIIIIIIIIIIIIIIIIIIIIIIIIIHHHGFIIIIIIIIIIIIIIIIIHIIIIIIIIIIIIIIIIIIIIIIIIIIIIIIIIIIIIIIIIIIIIIIIIIIIIIIIIIIIIIIIIIIIIIIIIIIIIIIDDDDD
@HISEQ:969:HM2KJBCX2:2:1101:9017:39205 2:N:0:ACTATGCA
ATCGGGCTTAACCCCAACTATCCCTATTAATCATTACGGTGATCCTAGAAACTAACAAAATAGAACCATGCCGTCCTATTCTATTATTCCATGCTAATGTATTCGAGCAAAAATGCCTGCTTTAAACACTCTAATTTTTTCAAGGTAAAGGTCCTGGATCCGCAAGACACCCAATTAAGGACATCAAGTTTCTCCAGAAGGTGAGAAATCAACAGCGACAGTTCATACCCCTTAAGGCATGACCATCACGTCAATCCCGAAATTCAACTACGAGCTTTTTAACTGCAACAACTTTAATATACGCTATTGGAGCTGGAATTACCGCGGCTGCTGGCACCAGACTTGCCCTCCAA
+
DDDDB/CCHFH<GHFEHHHHC@<FFHHGCFEFEC1<@10DE<<C?11C@CE11<1D1<<1<<<FH1CG@FEGHE/<D1<C1<<F1CF?1DC1C1<1<<111<D@@HGHGHIHHH4?GEGFHGEA6EEGEEEEHFIHEHHFHECHHFHHH@GHHIIGIH)HCHHHHFHGIGIGIIHHHHAIIEHHHIHHHHHHDEIGIGIIIIHHHHIHEIIGIHHHEGIIIIHGFHHDHGGFIIIIFIIIGHIFHHGHIHEGIIHDGHHHHIIHHHIIIHIIIIIIHIIIIHGGIIHIIIIIHGHIIIIIIIIHHHIIIIIIIIHHIIIIIIIIIHIIIIIHHD1IIIIIIHIIHIIIDDDDD
@HISEQ:969:HM2KJBCX2:2:1101:19009:40639 2:N:0:ACTATGCA
ATCGGGCTTAACCCCAACTATCCCTATTAATCATTACGTCGATCCTAGAAACCAACAAAATAGAATCAAACGTCCTATTTCATTATTCCATGCTAATGTATTCAAGCGTACGCCTGCTTTAAACACTCTAATTTTTTCAAAGTAACAGTCCTGATTCCCCACGACACCAAATTAATGACATCGCGGTTCTTCAGAAGGTAGGAACCAATAATGCCAGTACGTACCGAAGCACGACCAACAATTCGATCCCGAAATTCAACTACGAGCTTTTTAACTGCAACAACTTTAATATACGCTATTGGAGCTGGAATTACCGCGGCTGCTGGCACCAGACTTGCCCTCCAA
+
DDDD@HIIIIIHIIIIIIIIIIIIIIIIIIIHIIIIIHIIIIIHIIIIHIIIIIIIIIIIIIIIGIIIIHIHIHHIIIHHHHHIHIIHHHGHIIIIIIIIIGIHHHHIIIIGIIIIIIIIHIIIIIIIIIIIIIHIHIIIHIHIIIIIIIIIIHHHIIIFIHHIIIIIIIIHHIHHIHIIIIIHHIIIIIGHIIIIIIIIIIIIHHIHIIIIIHIIIIIIIIIIIIIIIIIIIIIIHIIIIIHHIIIIIIIIIIIIIIIHHIIIIIIIIIIIIIIHIIIIIIIIIIIIIIIIIIIIIIIIIIIIGIIIIIIIIIIIIIIIIHIIIIIIIIIIIIIIIIHIDDDDD
@HISEQ:969:HM2KJBCX2:2:1101:6225:40763 2:N:0:ACTATGCA
ATCGGGCTTAACCCCAACTATCCCTATTAATCATTACGGTGATTCAGAAACCAACAAAACAGGACCACTGTCCTATTTTATTATTCCATGCTAATGTATTCAGACGTAAACCTGCTTTGAACACTCTAATTTTTTCAAGGTAAAGGTCCTGGTTTCCCACCATGCTAAATTAATAACATGATGGTTCCCCAGAAGGTAGAAATTCCACACGCCAGTACAGACTATTGCCCGACCAACGGTAGAACCCCGAAATTCAACTACGAGCTTTTTAACTGCAACAACTTTAATATACGCTATTGGAGCTGGAATTACCGCGGCTGCTGGCACCAGACTTGCCCTCCAA
+
DDDDDIIIIIIIIIIIIIIIIIIIIIIIIIIIIIIIIIIIIIIIIIIIIIIIIIIIIGIIIIHIIIIIHIIIIIIIHIIIIIIIIIIIIIIIIIIIIIIIIIIIIIIIIIIIIIIIIIIIIIIIIIIIIIIIIIHIIIIIIIHIIIIIIIIIIIIIIIIIIIIIIIIIIIIIIIIIIIIIIIIIIIIIIIIIIIIIIIIIIIIIIIHHIIIIIIIIIIIIIIIIIIIIIIIIIIIIIIIHHGIHHIIIIIIIIIIIIIIIIIIIIIIIIIIHIIIIHHIIIIIIIIIIIHHIIIIIIIIIIIIIIIIIIIIIIIIIIIIIIIIIIIIIIIIIIIIIIIDDDDD
@HISEQ:969:HM2KJBCX2:2:1101:8564:42907 2:N:0:ACTATGCA
ATCGGGCTTAACCCCAACTATCCCTATTAATCATTACGGCGGTCCTAGAAACCAACAAAATAGGACCGCACGTCCTATTCCATTATTCCATGCTAATGTATTCGAGCGAAGGCCTGCTTTGAACACTCTAATTTTTTCAAAGTAAAAGTTCTGGTTCCCCGACACGCCCAGTGAAGGGCATGCGGTTCCCCAGAAGGAAAGGCCCGGCGGTGTCAGTGCACGCGGTGAGGCGGACCGAACTGCCAGGCCCAAAGTTCAACTACGAGCTTTTTAACTGCAACAACTTTAATATACGCTATTGGAGCTGGAATTACCGCGGCTGCTGGCACCAGACTTGCCCTCCAA
+
DDDDDIIIIIIHHHIIIIIIIIIHIIIIIIIIIIIIIGHIIIIIIIIIGHIHIIHHIHHIIIHHIIIIHDDHIIIIGIFFHIIIIIIGIHIIIIIGIIIIGHHHIIIIIIIIIIIIIIIIIHIHIIIIIIIIIIIIIIIIIIIIIIIIIIIIIIIIIIIIIIIIIIIIIIIIIIIIIIIIIIIIIIIIIIIIIIIIIIIIIIIIIIIIIHIIIIIIIIIIIIIIIIIIIIIIIIIIIIIIIIHGIIIIHHIIIIIHIIIIIIIIIIIIIIIIHHIIIIIIIIHHIIIIIIIIIIIIIIHIIIIIIIIIIIIIIIIIIIIIIIIIIIIIIIIIIIIIIIIIDDDDD
@HISEQ:969:HM2KJBCX2:2:1101:1434:43364 2:N:0:ACTATGCA
ATCGGGCTTAACCCCAACTATCCCTATTAATCATTACGGTGATTCAGAAACCAACAAAACAGGACCACCGTCCTATTCTATTATTCCATGCTAATGTATTCAGACGTAAGCCTGCTTTGAACACTCTAATTTTTTCAAGGTAAAGGTCCTGGTTTCCCACCACGCTAAATTAATAACATGATAGTTCCCCAGAAGGTAGAAATTCTACACACCAGTACAGACTTGTTAGCCCGACCAACGGTAGAATCCCGAAATTCAACTACGAGCTTTTTAACTGCAACAACTTTAATATACGCTATTGGAGCTGGAATTACCGCGGCTGCTGGCACCAGACTTGCCCTCCAA
+
DDDDBHIIHIIIIIIIIIIIIIIIIIIIIIIIIIIIIIHIIIIIIIHHHIIIIGIIIHIIIHCHHIIIIIIHHHIIIIIIIIIHIIIIIIHHHIIIIIIIIHHHIHHHIIIIIHIIIIIHIIIIIIIIHGIIIIIIIIIIIIIIIHHIIIHHHHIIHIIIIIIHIIIIHIIIHGHIIHHIIHIIIIIIIIIIIIIIIIGIIIIGIIIIHHIIIIIIIIIIHIIIIIIIIHIIIHIIIIIIIIHFIIIIIIGIIIIIIIIIIIIHIIIHIIIIIIIIIIIHIIHIIIIIIHIIHIIIIIIIIIIIIIIIIIIIIIIIIIIIIIIIIIIIIIIIIIIIIIIIDDDDD
@HISEQ:969:HM2KJBCX2:2:1101:14356:42162 2:N:0:ACTATGCA
ATCGGGCTTAACCCCAACTATCCCTATTAATCATTACGGTGATCCTAGAAACCAACGAAATAGAATCAGTCCGTCCTATTTCATTATTCCATGCTAATGTATTCAGACGATAGTCTGCTTTAAACACTCTAATTTTTTCAAAGTAACAGTCCTGATTTCCCATCACACCAAATAAATGGCATGAAAGTTCCTCAGAAGGTAGAGATCCATCTCACCAGTGCAGACAATTAAGCCTGACCAATGGGTAGACCCCGAGGTTCAACTACGAGCTTTTTAACTGCAACAACTTTAATATACGCTATTGGAGCTGGAATTACCGCGGCTGCTGGCACCAGACTTGCCCTCCAA
+
DDDDCIIGIIIIIHHIIIIIIIIIIIIIIHIIIIHHIIIIHIHIIIIIHHHHIIIIHHIIIIIIIIIIHIIEEHHIIHIHGIIIIFHHIHIHHIIEHIIIIHIIIIIHHHIIIHIIIIIIIIHHHHHIIIIIIIIIIIIIIGIIIHIIHHIIIIHHHIIIIIHIIHIHHHIIIIIIIIIHIIIIIHIIIGIIIIIIIIIIIIIIIIIIIIIIIIIHHIIIIIIIIIIIIIIIIIIIIIIIIIGHHHHIIIGGIIIHHIIIIIIHIIIHGIIHIIIHHIIIIIIIIIIIGIIIIIIIIIIIIIIIIIIIIIIIIIIIIIIIIIIIIIIIHIIHIIIHIIIGIGIDDADD
@HISEQ:969:HM2KJBCX2:2:1101:5162:43620 2:N:0:ACTATGCA
ATCGGGCTTAACCCCAACTATCCCTATTAATCATTACGGTGATCCTAGAAACCAACAAAATAGAATCATGCCGTCCTATTTTATTATTCCATGCTAATGTATTCAAGCAAAATGCCTGCTTTAAACACTCTAATTTTTTCAAAGTAAAGGTCCTGGTTCCCCGTGACACCCAATTAAGGGCATCGCGGTTCTCCAGAAGGTGAGAAATTGACTACACCAGTTCATACCCCTTAAGGCACGACCGATGTGTCAATCCCGAAATTCAACTACGAGCTTTTTAACTGCAACAACTTTAATATACGCTATTGGAGCTGGAATTACCGCGGCTGCTGGCACCAGACTTGCCCTCCAA
+
DDDDDIIIIIIHIIIIIIIIIIIIIIIIIIIIIHHHIIHIIIIIIIIIIIIIIIIIIIHIIIFIHIIHIHIEHHHHIIIIIIIIIIIIGHHIIHIHHIHIIIHIIHIIIIIIIIIIIIIIIIIIIHIHIIHIIIIIIHIIIIIIIIIIIIIIIIIIHIIIIIIIIIIIHIIIGIIIIIIIIIIIGIHIIHHIIIIIIIIIIIIIIIIIIIIIIIIIIIIIIIIIIHIIIIIIIIIIIHIIIIIIIIIIIIHIIHHIIIIIIIIIIIIGIIIIIIIIIIIIIIIIIIIIIIIIHIIIIIIIIIIIIIIIIIIIIIIIIIIIIIIIIIIIIIIIIIIIIIIIIIIIIIIDDDDD
@HISEQ:969:HM2KJBCX2:2:1101:15019:44065 2:N:0:ACTATGCA
ATCGGGCTTAACCCCAACTATCCCTATTAATCATTACGTCGATCCTAGAAACCAACAAAATAGAATCAAACGTCCTATTTCATTATTCCATGCTAATGTATTCAAGCGTAAGCCTGCTTTAAACACTCTAATTTTTTCAAAGTAACAGTCCTGATTCCCCACGACACCAAATTAATGACATCGCGGTTCTTCAGAAGGTAGGAACCAATAATGCCAGTGCGTACCGAAGCACGACCAACAATTTGATCCCGAAATTCAACTACGAGCTTTTTAACTGCAACAACTTTAATATACGCTATTGGAGCTGGAATTACCGCGGCTGCTGGCACCAGACTTGCCCTCCAA
+
DDDDDIGHH@HHHIIIHHHEHHEHEHIHIIH@GHHEGHHHHIIIIGIIHCHHIIIIIHHEHIHHIIIIIIIHHIHIIIIHIHIIHEHIHHHH?HHIHHHHHHHHIHIIIIIHIHIIIHIGHGHIHHIHHIIIHHIFCHEHFHHHIIIIIIHHHHHIHHHHHGHIHHHHHHHHHIIHHGHHHIIIIIIHEHHIIIIIIHHIIIIHGIIHIHHIIIIIIHIIIHHIIIIIIIIIII?IIIIIIHHGIIHIIIIIIHHHHIIHIIHIHIGIHIIIIHGIIIIIIIIIIIIIIIIIIIIIIIIIIIIIIIIIIIIIIIIIIIIIIIIHIIIIIIIHIIIIIIIIDDDDC
@HISEQ:969:HM2KJBCX2:2:1101:5986:43948 2:N:0:ACTATGCA
ATCGGGCTTAACCCCAACTATCCCTATTAATCATTACGTCAATCCTAGAAACCAACAAAATAGGATCAAACGTCCTATTTCATTATTCCATGCTAATGTATTCAAGCGTTAGCCTGCTTTAAACACTCTAATTTTTTCAAAGTAACAGTCCTGTTTCCCTGCAACACCAAATTAATGACATTACAGTTCTTCAAGAAGGAGGAACCAGTAAAGCCAGTACATACCAGAGGCACGACCAACCTACTAATCCCGAAATTCAACTACGAGCTTTTTAACTGCAACAACTTTAATATACGCTATTGGAGCTGGAATTACCGCGGCTGCTGGCACCAGACTTGCCCTC
+
DCDDDIGIIIIIHHIGIIIIGEHHIIIIHHHIIIIIIIIHEHHHEHHIIIIHEFHHIHHGHHCCCFHHIIIIHIHHIIIIHHHHEGHHHHHHHIHHIIIIHFIHIIIIIHHHHHHIHFHHIIHIIIIHHHHIHHHIIHHIIIIHHHFHHHHHHHHHIIIIHIHHHFHHHHFCHHHIIIIIIIIIIIHIIIIIIIIIIIIIIIIHIHIIIIIIHIIIIIIIIHIIIIHIIIIIIHGHHHFHGDGGHFCCIIHIIHEHGIHGHHHIGIHIHIIIIHFHIIIIIIIIIIHIIIIIIHIIIHIIIIIIIIIIIIIIIIIIIIIIHIIIHIIIIIIIIHIHIIDDDDD
@HISEQ:969:HM2KJBCX2:2:1101:1273:44492 2:N:0:ACTATGCA
ATCGGGCTTAACCCCAACTATCCCTATTAATCATTACGTCAATCCTAGAAACCAACAAAATAGGATCAAACGTCCTATTTCATTATTCCATGCTAATGTATTCAAGCGTTAGCATGCTTTAAACACTCTAATTTTTTCAAAGTAACAGTCCTGTTTCCCTGCAACACCAAATTAATGGCATTACAGTTCTTCAGAAAGGAGGAACCAGCGAGACCAGTACGTACCAATGGCACGACCAACCTGCTGACCCCGAAATTCAACTACGAGCTTTTTAACTGCAACAACTTTAATATACGCTATTGGAGCTGGAATTACCGCGGCTGCTGGCACCAGACTTGCCCTCCAA
+
DDD0</<C1CG<DGHHDHCHH1DCG?HHFGGFHE@GE1<C0CE<@GG<1<<DCHHFHHGHC1D1<1<D1D101<CH1DC1D11<FHG<D<CCCC1<FDCIIEGDE<EHHFFHF@HFGHF8C1CGHEE?EGEHGA<G?GG<68HHHHEHHHGGFHE@17<C7FDHEGCEC?@@HH:HEFGFH@D:GHHEHE7CFF<DHGFDCED<CHHGHHEHHIHHD9EEGHHD<86IHHHDHGIGIHH@HHHFDHHCFIHF<?HHHHEIHHEDHGCGIIHGG<CHEEEHG?EEHEIHFHEHE@DIIIIIHHHIHHIIIIIIIHDHIIIHHHHHHEHHEIIHG<EHHHHEHD@DBB
@HISEQ:969:HM2KJBCX2:2:1101:2430:43866 2:N:0:ACTATGCA
ATCGGGCTTAACCCCAACTATCCCTATTAATCATTACGGTGATCCTAGAAACCAACGAAATAGAATCAGTCCGTCCTATTTCATTATTCCATGCTAATGTATTCAGACGATAGTCTGCTTTAAACACTCTAATTTTTTCAAAGTAACAGTCCTGATTTCCCATCACACCAAATAAATGGCATGAAAGTTCCTCAGAAGGTAGAGATCCATCTCACCAGTGCAGACAATTAAGCCTGACCAATGGGTAGACCCCGAAGTTCAACTACGAGCTTTTTAACTGCAACAACTTTAATATACGCTATTGGAGCTGGAATTACCGCGGCTGCTGGCACCAG
+
?DDDB<HHHIIFHHHHIIHIIHIIIIIIIGGHHHHIIIIIIIICHHIHIII?GHIIIGIHHHHFHIHHIIIHHGFDHHHHHHHIHIIIHHIHIIIIIIIIIIIHHGIHIIIIIIIIIHHHHHHHHIIIHIIIHIIIHHIIIIIHIIIIIHHHHHIIIIIHGHHIHIHHIHHGIIIIIHIIIIIIIIIIIIIIIHIIIIIIIIIIIHIIIHIIIIIIIIIIIIIIIIIIIIIHHDIIIIIIIIGIHIIIIIIIIIIHHIIIIIIIIIIIIIIIIIIIIIIIIIIIIIIHIIIIIIIIIIIIHIIIIIIIIIIIIIIIIIIIIIIHHHIIIIDDDDD
@HISEQ:969:HM2KJBCX2:2:1101:8610:45826 2:N:0:ACTATGCA
ATCGGGCTTAACCCCAACTATCCCTATTAATCATTACGTCGATCCTAGAAACCAACAAAATAGAATCAAACGTCCTATTTCATTATTCCATGCTAATGTATTCAAGCGTAAGCCTGCTTTAAACACTCTAATTTTTTCAAAGTAACAGTCCTGATTCCCCACGACACCAAATTAATGACATCGCGGTTCTTCAGAAGGTAGGAACCAATAATGCCAGTGCGTACCGAAGCACGACCAACAATTTGATCCCGAAATTCAACTACGAGCTTTTTAACTGCAACAACTTTAATATACGCTATTGGAGCTGGAATTACCGCGGCTGCTGGCACCAGACTTGCCCTCCAA
+
D0@<D<HCHHEE1FDEC<G1<FG@GCCCHH<GHIIGF@FHDHC10D@G1CCHHCFEHIIEHE1<F@HFCC@G<1EHHHIGII1CGH@HHIHIF@?GGIHFFHEGHHHHHHI9EHHHHGFHGHBFHHG1@FEDEEFGFEHHGHGFHHHIEH@ADHHHGHHDHHGEIHHEEHIHEHFHHFEECHIIHFCHHHGHHHHHEIIHHIHGFCHHHFHEHIHIIIIHE@HGIHEGIFHDEEHGCCHEHHEHIIHGHEFH@FEHIHHHHEEF<HGEC1GC1F1HGIIIHIIHEHIIIIIHHHHGIHEHHGCF1IHHHHEHHHIIIHHEHFFIHHHIIIHHHGGHIGIHBBD@<
@HISEQ:969:HM2KJBCX2:2:1101:9993:45912 2:N:0:ACTATGCA
ATCGGGCTTAACCCCAACTATCCCTATTAATCATTACGTCAATCCTAGAAACCAACAAAATAGGATCAAACGTCCTATTTCATTATTCCATGCTAATGTATTCAAGCGTTAGCCTGCTTTAAACACTCTAATTTTTTCAAAGTAACAGTCCTGTTTCCCTGCAACACCAAATTAATGACATTACAGTTCTTCAGAAAGGAGGAATCAGCGAAGCCAGTACATACCAAAGGCACGACCAACCTGCTAACCCCGAAATTCAACTACGAGCTTTTTAACTGCAACAACTTTAATATACGCTATTGGAGCTGGAATTACCGCGGCTGCTGGCACCAGACTTGCCCTCCAA
+
DDDDDHHIIIIIHIIIIIIIIIIIIIIIIIIIIIIIIIIIIIIIIIIIIIIIIIIIIIIIIIIIIIIIIIGIHIGIGIIIIIIIIIHIIIIIIIIIIIIIHIHHIIIIIIIIHHIHHHIIIHHIIIIIHIIIIHIIIIHIIIHIIIIHHIIIHIIIGIIGIIHIHHHHGIHHIIIIIHIIIIIIHHIIIIIHHHEIIIIIHIIIIIIIIIIIIIIHHIIIIIIHHHIIHHEDHHHIIIIIIHIIHHIIHIIIIIIIIIIIIIIIIIIIIIIIIFIIIIIIIIIHIIIIIIIIIIIIIIIIHIIIIIIIIIIIIIIIIIIIIIIIIIIIIIIIIIIIIIHIIDDDDD
@HISEQ:969:HM2KJBCX2:2:1101:20238:45041 2:N:0:ACTATGCA
ATCGGGCTTAACCCCAACTATCCCTATTAATCATTACGTCAATCCTAGAAACCAACAAAATAGGTTTGAACGTCCTATTTCATTATTCCATGCTAATGTATTCAAGCGTTAGCCTGCTTTAAACACTCTAATTTTTTCAAAGTAACAGTCCTGTTTCCCTGCAACACCAAATTAATGGCATTACAGTTCTTCAGAAAGGAGGAATCAGCGAAACCAGTTCATACCAGTGGCACGACCAACCTGCTGACCCCGAAATTCAACTACGAGCTTTTTAACTGCAACAACTTTAATATACGCTATTGGAGCTGGAATTACCGCGGCTGCTGGCACCAGACTTGCCCTCCAA
+
DDDDDIIIIIIIIIIIIIIIIIIIIIIIIIIIIIIIIIIIIIIHIIIIIIIIIIIIIIIIIIIHHHHIIIHIIIHIIIIIIIIIIIIIIHIGIIIIIIHIIIIHHIIIIIIIHIIIIIIIIIIIIIIHHIIIIIIIIIHHHIIIIIIIHIIIHIIIIIIIIIIIIGEIIIIIIIIIIIIIIIIIHIIIIIIIIIIIIIIIIIIIIIHIIIHH?IHHDHIIIIHIIIIIIIIIIIIIIHIIIIGHFIHIIIIIIIIIIIIIIIIIIIIIIIIIIIHIIIIIIIIIIIHIIIIIIIIIIIHIIIIIIIIIIIIIIIIIIIIIIIIIIIIIIIIIIIIIIIIIIDDDDD
@HISEQ:969:HM2KJBCX2:2:1101:11168:45262 2:N:0:ACTATGCA
ATCGGGCTTAACCCCAACTATCCCTATTAATCATTACGTCGATCCTAGAAACCAACAAAATAGAATCAAACGTCCTATTTCGTTATTCCATGCTAATGTATTCAAGCGTGAGCCTGCTTTAAACACTCTAATTTTTTCAAAGTAACAGTCCTGATTCCCCATGACACCAAATTAATGACATCATGGTTCGTCAGAAGGTAGGAATCAATAATACCAGTACGTACAATAGCACGACCAATAAATTAATCCCGAAATTCAACTACGAGCTTTTTAACTGCAACAACTTTAATATACGCTATTGGAGCTGGAATTACCGCGGCTGCTGGCACCAGACTTGCCCTCCAA
+
0<D@0/C/<<F@HHEHEHIII@EEHIHIIHHHHEHHECGHC?CHE?HC@GGHF<FEH@GCHH?H<C1C?G10FHII?GHHHHHIHCH@CEEH?HEIIGIHHIHHFEHGEHHDHHIHIHFHHHIHHIIIHGH@G<FHHHHHEEHHHHHGIIIHHIHFIIHHEHHFHFEGIHFHHHHGIIGIHHIIHIIHHG?HIIIIHEGHGHHHHIHHHHGGHHGHHIIIIHHHEHHIGECHIHHHECFCIIHHIIIHHFEHHHGFHCCE@CHHFHIHHGIIHIHGEIIIHHIHHHHHFHGEGHHIHIIHHHHHHIIIIHIHHIHHDHHIIHHEHGHIIIHGCGCHGDEF?@D@0
@HISEQ:969:HM2KJBCX2:2:1101:14248:46543 2:N:0:ACTATGCA
ATCGGGCTTAACCCCAACTATCCCTATTAATCATTACGGTGATCCTAGAAACCAACAAAATAGAACCATGCCGTCCTATTCTATTATTCCATGCTAATGTATTCGAGCAAAAATGCCTGCTTTAAACACTCTAATTTTTTCAAGGCAAAGGTCCTGGATCCGCAAGACACCCAATTAAGGACATCAAGTTTCTCCAGAAGGTGAGAAATCAACAGCGACAGTTCATACCCCTTAAGGCATGACCATCACGTCAATCCCGAAATTCAACTACGAGCTTTTTAACTGCAACAACTTTAATATACGCTATTGGAGCTGGAATTACCGCGGCTGCTGGCACCAGACTTGCCCTCCAA
+
DDDDBHHIHIIIHIIIIIIIIHHIIIIIIHHIIIIHIIHIIIIIHIIIIIIIIIIIIIIHIIIIIIIIIIEHIHIIIGHHHHIIIIIIIIHIGIIIIHHEEEFHIHIIHIIIHIIIIIIIGIIHHHHIIIIIIIIIIIIHIIIII8IIIIIIIIIIIHHFIIHIIIIIIIHIIIIIIIIIIIIIIIIIHHHIHIIIIHIIIIIIIIIIIIIIIIHIIIIIIIIIIIIIIIIIIIIIIIIIGIIIIIIIIIIHIIIIIIIIIIIIIIIIIHIIIIIIIIIIIIIIIIIIIIIIIIIIIIIIHIIIIIIIIIIIIIIIIIIIIIIHIIIIIIIIIIIIIIIIIIIIIIIIDDDDD
@HISEQ:969:HM2KJBCX2:2:1101:18912:47161 2:N:0:ACTATGCA
ATCGGGCTTAACCCCAACTATCCCTATTAATCATTACGGTGATCCTAGAAACCAACAAAATAGAACCATGCAGTCCTATTCTATTATTCTATGCAAATGTATTCTAGCAAAAATGCCTGCTTTAAAAACTCTAATTATTACAAGGTAAAAGTACTGTATCAGCAAGACACCCAATAAAGGACATCAAGTTTCTCCAGAAGGTGAGAAATCAACAGTAACAGTTCATACCCCTTAAGGCATGACCATCACGTCAATCCCGAAATTCAACTACGAGCTTTTTAACTGCAACAACTTTAATATACGCTATTGGAGCTGGAATTACCGCGGCTGCTGGCACCAGACTTGCCCTCCAA
+
D@DD0//C1CCH1<<C0@GHHH@1<11DHIHFHHH?CG0CEHE<<DGD1CE111<<<1GCC11D<<1CEC11<C<@@HH11DC??GHHH11<<<1<1<C1<<1</?F1E@D@FHE168<?@?A6DG$<<@@61F><$B1$8B8F5GAFF%B<$HAB%ED@%1FE<HC=CHCEGCDHCFFCF-CCGG?B</-HD/FEEEHF0FHFIIIHFDFDAHGHHHHH@@CHC@E:HF@@@FC1?HFEHHCCH>C<CD1<DC<DDIHHGC@FEIHHHCHHF1E<1<<C?GF@@HFHFC<@GEIIIIIIIHHGEHFIIHGC<11@GF1HE?CDECHHE@@HG?IIIHHFHE1C0C=C?@@DB
@HISEQ:969:HM2KJBCX2:2:1101:6759:47948 2:N:0:ACTATGCA
ATCGGGCTTAACCCCAACTATCCCTATTAATCATTACGGTGATCCTAGAAACCAACAAAATAGAACCATGCCGTCCTATTCTATTATTCCATGCTAATGTATTCGAGCAAAAATGCCTGCTTTAAACACTCTAATTTTTTCAAGGTAAAGGTCCTGGATCCGCAAGACACCCAATTAAGGACATCAAGTTTCTCCAGAAGGTGAGAAATCAACAGCAACAGTTCATACCCCTTAAGGCACGACCATTACGTCAATCCCGAAATTCAACTACGAGCTTTTTAACTGCAACAACTTTAATATACGCTATTGGAGCTGGAATTACCGCGGCTGCTGGCACCAGACTTGCCCTC
+
DDDBDHIIIIIIHHIIIIIIIGIIIIIIIIIIIIIIIIIIIIIHIIIIIIIIIIIIIHIIIIHIIIIIIHIIIIIIIIIIIIIIIIHIIIIIGHIIIIIHIHHIIIIIIIIIIIIIIIHIIIIIIIIIIIHHIIIIIHIIIHIIIIIIIIIIHIIIIIHIIIIHIIIIIIIIIIIIIIIIIIIIIIIIIHIHIIIIIIIHIIIIIIIIIIIIIIIIIIIIIIIIIIIIIIIIIIIIIIIIIIIIIHHHDIIIIIIIIIIIIIIIIIIIIIIIIIIHIIIIIIIIIIIIIIIIIIIIIIIHIIIIIIIIIIIIIIIIIIIIIIIIIIIIIIIIIIIIIIIIIIIIIDDDDD
@HISEQ:969:HM2KJBCX2:2:1101:13573:48042 2:N:0:ACTATGCA
ATCGGGCTTAACCCCAACTATCCCTATTAATCATTACGTCAATCCTAGAAACCAACAAAATAGGATCAAACGTCCTATTTCATTATTCCATGCTAATGTATTCAAGCGTTAGCCTGCTTTAAACACTCTAATTTTTTCAAAGTAACAGTCCTGTTTCCCTGCAACACCAAATTAATGGCATTACAGTTCTTCAGAAAGGAGGAATCAGCGAAGCCAGTGCATACCAGTGGCACGACCAACCTGCTGACCCCGAAATTCAACTACGAGCTTTTTAACTGCAACAACTTTAATATACGCTATTGGAGCTGGAATTACCGCGGCTGCTGGCACCAGACTTGCCCTCCAA
+
DDDDDIIIIHIIGHIIHHIIIIIIIIIIIIIHIHIIHIIIIIIHFHHIIIIIIIIIIIIIHIHHIIIIHIIIIIIIHHIIIIIIIIIHHIIIIIIIIIIIIHGIIIIHIIIIIIIHIIIIIIIIIHHIIHHIIIIIIIIIIIIIIIHHHEHIIIIIIHIIIIIIIIIIIIIHHIIHIIIIIIIIIIIIIIIIIHIIIIIIIIIIHIIIIIIIIIIIIIIIIIIIIIIIIIIIIIIIIIIIIIIHIIIGIIIHIIIIIIIHIIIIIIIIIIIIIIIIIIIIIIIIIIIIIIHIIIIIIIIIIIIIIIIIIIIIIIIIIIIIIIIIIIIIIIIIHIIIIIIIIDDDDD
@HISEQ:969:HM2KJBCX2:2:1101:20306:48012 2:N:0:ACTATGCA
ATCGGGCTTAACCCCAACTATCCCTATTAATCATTACGGTGATCCTAGAAACCAACGAAATAGAATCAGTCCGTCCTATTTCATTATTCCATGCTAATGTATTCAGACGATAGTCTGCTTTAAACACTCTAATTTTTTCAAAGTAACAGTCCTGATTTCCTATCACACCAAATAAATGGCATGAAAGTTCCTCAGAAGGTAGAGATCCATCTCACCAGTGCAGACAATTAAGCCTGACCAATGGGTAGACCCCGAAGTTCAACTACGAGCTTTTTAACTGCAACAACTTTAATATACGCTATTGGAGCTGGAATTACCGCGGCTGCTGGCACCAGACTTGCCCTCCAA
+
DDDDBHHIHIIIIHIIIIIIIIIIIIHIHIHIIIHIIIGIIIIIIIIIIIIIIIIIHHIHHIHIHHHHCDHI=CHIIIIEHIIIIIIIIIEHHFHIIIHHIIHIIIIIHIIIHHIHHHEHIHIHHHIIHIIIIHHIIHIIIIIHHIIIHIIIIIIIIIIIIHIIIHHIEIIIIIIIIIIIIIIHIIIIIIIIIIIHIIIIIII;IIIIHHIIIIIIIIGIIIIIIIIIIIGI=IIIIIIIIIIIIHHIIHIIIIIIIHHIIIIIIIIIIIIIIHIIIIIIIIIIIIIIHHIIIIIIIIIIIIIIIIIIIIIIIIIIIIIIIIIIIIIIIIIIIIIIIIIIIIIDDDDD
@HISEQ:969:HM2KJBCX2:2:1101:6426:48627 2:N:0:ACTATGCA
ATCGGGCTTAACCCCAACTATCCCTATTAATCATTACGGTGGTCCTAGAAACCAACAAAATAGAACCATGCCGTCCTATTTTATTATTCCATGCTAATGTATTCAAGCAAAAATGCCTGCTTTAAACACTCTAATTTTTTCAAAGTAAAGGTCCTGGTTCCCCGCGGCACCCAATTAAGGACATCGCGGTTCTCCAGAAGGTGAGAAATTGACTGCACCAGTTCATACCCCGTAAGGCACGACCGATGCGCCAATCCCGAAATTCAACTACGAGCTTTTTAACTGCAACAACTTTAATATACGCTATTGGAGCTGGAATTACCGCGGCTGCTGGCACCAGACTTGCCCTCCAA
+
DDDDDIIIIIIHIIIIIIHIIIIIIIIIIIIIIIIIIIHIIIIIIIIIIIIIIIIIIIIIIIHFHIIIHIIIIIIHIIIIIIIIIIIGHHHHHIHIIIIHIFGIIIHIIIIIHIIIIIHIIIIIIHHIIHIIIIHIIIIIIIIIIIIIIHIIIIIIIIIIIIIIIIIIIIIHIIIHIIIIIIIIIIIIIIIIIIIIIIIIIIIIIIIIIIIIIIIIIIIIIIIIIIIIIIIIIHIIIIIIIIIIIIIIIIHDIIIIIIIIIIIIIIIIIIIIIIIIIIIIIIIIIIIIIIIIIIIIIIIIIIIIIIIIIIIIIIIIIIIIIIIIIIIIIIIIIIIIIIIIIIIIIIIIDDDDD
@HISEQ:969:HM2KJBCX2:2:1101:20720:48715 2:N:0:ACTATGCA
ATCGGGCTTAACCACGTCCCAACTATCCCTATTAATCATTACGTCGATCCTAGAAACCAACAAAATAGAATCAAACGTCCTATTTCATTATTCCATGCTAATGTATTCAAGCGTAAGCCTGCTTTAAACACTCTAATTTTTTCAAAGTAACAGTCCTGATTCCCCACGACACCAAATTAATGACATCGCGGTTCTTCAGAAGGTAGGAACCGATAATGCCAGTGCGTACCGAGGCACGACCAACAATTCGATCCCGAAATTCAACTACGAGCTTTTTAACTGCAACAACTTTAATATACGCTATTGGAGCTGGAATTACCGCGGCTGCTGGCACCAGACTTGCCCTCCAA
+
BDDDDIHIIIHGHIIIHIIIIIIIIIIIIIIIIIIIIIIIIIIIIIIIIIHIIIIIIHHIIIIIIHIIIIIIIIHHIHHHIHHHIIIIIIIIIHGIIHIIHFIHIHHHHHIHIIHIHGHIIHHHHIHHIHIIHIIIIIIIIIIHIIIIHIHIIGHHHHIIGIEFGE@HHIIIHGIIIIIIIIIIIHIIIIHIIIIIIIIHIIIIIIIIIIIIGIIIIIIIIIIIIIIIIIIIIHIIIIIIIIIIIIHHEIIIIIIIIIIIIIIIIHHIIIIIIIIIIIIIIIIIIIIIIIIHIIIIHGIIIIIIIIIIIIIIIIHIIIIIIIIIIIIIIIIIIIIIIIIIIIIIIDDDDD
@HISEQ:969:HM2KJBCX2:2:1101:1770:48516 2:N:0:ACTATGCA
ATCGGGCTTAACCCCAACTATCCCTATTAATCATTACGTCAATCCTAGAAACCAACAAAATAGGATCGAACGTCCTATTTCATTATTCCATGCTAATGTATTCAAGCGTTAGCCTGCTTTAAACACTCTAATTTTTTCAAAGTAACAGTCCTGTTTCCCTGCAACACCAAATTAATGGCATTACAGTTCTTCAGAAAGGAGGAATCAGCGAAGCCAGTACATACCAGTGGCACGACCAACCTGCTGACCCCGAAATTCAACTACGAGCTTTTTAACTGCAACAACTTTAATATACGCTATTGGAGCTGGAATTACCGCGGCTGCTGGCACCAGACTTGCCCTCCAA
+
DDDDCIIIIIIIIIIIIIIIIIIIIIIIIIIIIIHIIIIIIIIIIIHGHIIIIIIIHIIGIHHGHIIIIIIIHHIIIHIGIHIIIIIGHEGHHIIHIIIIIHIHIIIIIIIIIIIIIIIIIIIIIIIIIIIIIIIIIIIIIIIIIIIIIIHIIIIIIIHIIIIIIIIIIIIHIIIIIIIIIIIIIIIIIIIIIIIIIIIIIIIIIIIIIIIIIIIIIIIIIIIIIIIIIIIIIIIIIIIIIIIHHIIIIIIIIIIIIIIIIIIIIIIIIIIIIIIIIIIIIIIIIIIIIIIIIIIIIIIIIIIIIIIIIIIIIIIIIIIIIIIIIIIIIIIIIIIIIIIIIDDDDD
@HISEQ:969:HM2KJBCX2:2:1101:17905:48632 2:N:0:ACTATGCA
ATCGGGCTTAACCCCAACTATCCCTATTAATCATTACGGTGATCCTAGAAACCAACAAAATAGAATCATGCCGTCCTATTTTATTATTCCATGCTAATGTATTCAAGCAAAATGCCTGCTTTAAACACTCTAATTTTTTCAAAGTAAAGGTCCTGGTTCCCCGCGACACCCAATTAAGGGCATCGCGGTTCTCCAGAAGGTGAGAAATTGACTACACCAGTTCATACCCCTTAAGGCACGACCGATGTGTCAATCCCGAAATTCAACTACGAGCTTTTTAACTGCAACAACTTTAATATACGCTATTGGAGCTGGAATTACCGCGGCTGCTGGCACCAGACTTGCCCTCCAA
+
DDDDCGGIGIIHEHIIHIIIIHIHIIIIIIIIHIIGIIIHIIIHHGHIHIHIIIIIGHHCHIE?GHIGGHC?CHDDEFHHHHEHIHIHHHHIFHHHHHIIIHIIHIHCHHGIIHIHHEHHIGHHHHIEIIHIHIIHHIHIIIIIHHHHIGIIIIHHHCGHGIIIIIIHIIIIIHIIIHGGIIIIIHHIIIIHHIIIIIIIHIIIIIIIIIIIIIIIIIIIIIIHIIIIIIIIIIIIIIIIIIIIIIIHIHGIIIIIIIIIIHIIIIIIIIIIIIIIIIIIIIIIIIIHIIIIIIIIIIHIIIIIIIGIIIIIIIIIIIIIIIIIIIIIIIIHIIIIIIIIHHIIIIIDDDDD
@HISEQ:969:HM2KJBCX2:2:1101:18038:49328 2:N:0:ACTATGCA
ATCGGGCTTAACCCCAACTATCCCTATTAATCATTACGGTGATCCTAGAAACCAACAAAATAGAACCATGCCGTCCTATTCTATTATTCCATGCTAATGTATTCGAGCAAAAATGCCTGCTTTAAACACTCTAATTTTTTCAAGGTAAAGGTCCTGGATCCGCAAGACACCCAATAAAGGACATCAAGTTTCTCCAGAAGGTGAGAAATCAACAGTAACAGTTCATACCCCTTAAGGCATGACCGTCACGTCAGTCCCGAAATTCAACTACGAGCTTTTTAACTGCAACAACTTTAATATACGCTATTGGAGCTGGAATTACCGCGGCTGCTGGCACCAGACTTGCCCTCCAA
+
DDDDAGDHIIHHICHDHHIIIIIHHHIIIFICHHIHHHIIIIIIIIHGFIHIIIIIHCHHEHDC@HHFHHEHGIHIHHFHG<CHHHIHIHGHH?HE@GHHHGHIHHHHIHIIIIHIIHIIIHFHIIIHEHIGEHECHHHGHHHEFFHFHIHGHHHFIHHFCFHHHHHIHHHIIIIIIIGIIIIIIIIHEEHHHHIGGIIIII<I<IIIHIIIHGHIGHHIGGIIHHFIHIIIIIIHCIIIIIGIIIIHHHF<C/HHIIIIIIHHIHFIHIIIHEIIHIIIHIIIIIIIIIHHHHEIIIIHHHHIGIIIIIIIIIIIIIIIIIIHIIIIIIIIIIIIHIIIHIIIHIIIDDDDB
@HISEQ:969:HM2KJBCX2:2:1101:10255:49969 2:N:0:ACTATGCA
ATCGGGCTTAACCCAACTATCCCTATTAATCATTACGTCAATCCTAGAAACCAACAAAATAGGATCAAACGTCCTATTTCATTATTCCATGCTAATGTATTCAAGCGTTAGCCTGCTTTAAACACTCTAATTTTTTCAAAGTAACAGTCCTGTTTCCCTGCAACACCAAATTAATGACATTACAGTTCTTCAAGAAGGAGGAACCAGTAAAGCCAGTACATACCAGAGGCACGACCAACTTACTAATCCCGAAATTCAACTACGAGCTTTTTAACTGCAACAACTTTAATATACGCTATTGGAGCTGGAATTACCGCGGCTGCTGGCACCAGACTTGCCCTCCA
+
DDDADHIIIIIIIIIIIIIIHIIIIIIIIIIIIIIIIIIIIIIIIIEHIIIIIIHIIIIIIEGIIIHIIIIHIHIIIIHIIIIIIHIHIHHHIIIIIIIIIHIIIIIHIIHHIIIIIIIIIHIIIIIIIIIIIIIHIIIIIIIIIIIIIIIIIHIIIIIIHIIIIIIIIHHHIIIIIIIIIIIIIIIIIIIIIIIIIIIIIIHIIIIIIIIIIIIIIIIIIIIIHIIIIIIIIIIIIIIIIHDIIIIIIIIIIIIIIIIIIIIIIIIIIIIIHHIIIIIIIIIIIIIIIIIIHIIIIIIHIIIIIIIIIIIIIIIIIIIIIIIIIIIIIIIIIIIIIIIDDDDD
@HISEQ:969:HM2KJBCX2:2:1101:18498:50739 2:N:0:ACTATGCA
ATCGGGCTTAACCCCAACTATCCCTATTAATCATTACGTCAATCCTAGAAACCAACAAAATAGGATCGAACGTCCTATTTCATTATTCCATGCTAATGTATTCAAGCGTTAGCTTGCTTTAAACACTCTAATTTTTTCAAAGTAACAGTCCAAATTCCCCGCAACACCAAATTAATGGCATTACGGATCATCAGGAAGGAGGAATCAGTGAGACCAGTACATACCAGAGGCATGACCAACCTACTAACCCCGAAATTCAACTACGAGCTTTTTAACTGCAACAACTTTAATATACGCTATTGGAGCTGGAATTACCGCGGCTGCTGGCACCAGACTTGCCCTCCAA
+
DDDDDIIIIIIHHHIIIHIHHIIIIIIIHIHIIIIIIIIIIIIHHIIIIIIIIIIIIIIEHEHHGIIIIIHIIIIIIIIIHHHHHIIHIHHHHIHGIHHIHHHHIIIIIIHCHHHIIIIIIIIHHHIHGGHIIIIHHIIHIIIIHIIIFHIHIHIIIIHIIIIIHGIHEHGIIIIIIIIIIIIIIIIIIGIIIIIIIIIIHIIIHIIIIIHHIIIIIIIIIIIIIIIIHHIIIIIIHIHIIIHHDIHIIGIIIIIIIIIIIIIIIHIIIIIIIIIIIIIIIIIIIIHHIIIIIIIIIIIIIIIIIIIIIIIIIIIIIIIIIIIIIIIIIIIIIIIHIIIIIDADDD
@HISEQ:969:HM2KJBCX2:2:1101:5048:50929 2:N:0:ACTATGCA
ATCGGGCTTAACCCCAACTATCCCTATTAATCATTACGTCAATCCTAGAAACCAACAAAATAGGATCAACGTCCTATTTCATTATTCCATGCTAATGTATTCAAGCGCGAGCCTGCTTTAAACACTCTAATTTTTTCAAAGTAACAGTCCTGATTCCCCGCCACACCAAATGAATGACATGATGGTTCGTCAGAAGGTAGAAACCAGTAACACCAGTACGTACCTAAGGCACGACCAACGTACTGATCCCGAAATTCAACTACGAGCTTTTTAACTGCAACAACTTTAATATACGCTATTGGAGCTGGAATTACCGCGGCTGCTGGCACCAGACTTGCCCTCCAA
+
DDDCDGIHIIIEEHIHIIIIIIIHHIIIIIIIIIIIIIHIIIIIIIIIHHIIIIIIIIIIIIFHHHIIIIHHIIIHIIIIIIIIIHIFHHIHIIHIIIHIIHHHHHIIIIHIIIIIIIIHHHIIIIIIIHIGIHIIIIIIIIIIIIHHHHIIHHHIHIIIIIIIIIIIIIIIIIIIIIIIIIIIIIIIIIIIIIIIIIIIIIHIIIIIIIIIIIIIIIIIIIIIIIIIHIIIIIIIIIIIHHGEIIIHGIIIIIIIIIIIIIIIIIIIIIIIIIIIIIIIIIIIIIIIIIIIIIIIIIIIIIIIIIIIIIIIIIIIIIIIIIIIIIIIIIIIIIIIIIIIDDDDC
@HISEQ:969:HM2KJBCX2:2:1101:4635:50775 2:N:0:ACTATGCA
ATCGGGCTTAACCCCAACTATCCCTATTAATCATTACGTCAATCCTAGAAACCAACAAAATAGGATCAAACGTCCTATTTCATTATTCCATGCTAATGTATTCAAGCGTTAGCCTGCTTTAAACACTCTAATTTTTTCAAAGTAACAGTCCTGTTTCCCTGCAACACCAAATTAATGACATTACAGTTCTTCAAGAAGGAGGAACCAGTAAAGCCAGTACATACCAGAGGCACGACCAACCTACTAATCCCGAAATTCAACTACGAGCTTTTTAACTGCAACAACTTTAATATACGCTATTGGAGCTGGAATTACCGCGGCTGCTGGCACCAGACTTGCCCTCCAA
+
DDDDCIHIIIIIIIIIIHIIIIIIIIIHIIIIIIIIHIIIIIIIIIIIIHIIHHIIIIIIIHIIIIIIIIIHHIIIGIIGIIIHIIIIGIIEHIIIIIIIIGIIIIGIIIIIIIIHIIIIIIHIIIIIIIIIHIIIIIIIIIIIIIIIIIIIIIIIIIIIHIIIIIIIIIIHIIIIIIIIIIIIIIIHFIIIIIIIIIIIIGIHIIIIIIIIIIHIIIIIIIIIIIIIIIIIIIIIIIHIIIHHHIIHHIIIIIIIHIGIIIIIIIIIIIIIIIIIIHIIIIIHHIIIIIIIIIIIIHHHIIIIIIIIIIIIIIIIIIIIIIIIIIIIIIIIIIIIIHIIIDDDDD
@HISEQ:969:HM2KJBCX2:2:1101:12908:50825 2:N:0:ACTATGCA
ATCGGGCTTAACCCCAACTATCCCTATTAATCATTACGTCGATCCTAGAAACCAACAAAATAGAATCAAACGTCCTATTTCATTATTCCATGCTAATGTATTCAAGCGTAAGCCTGCTTTAAACACTCTAATTTTTTCAAAGTAACAGTCCTGATTCCCCACGACACCAAATTAATGACATCGCGGTTCTTCAGAAGGTAGGAACCGATAATGCCAGTGCGTACCGAGGCACGACCAACAATTCGATCCCGAAATTCAACTACGAGCTTTTTAACTGCAACAACTTTAATATACGCTATTGGAGCTGGAATTACCGCGGCTGCTGGCACCAGACTTGCCCTCCA
+
DDDCDIIIIIIIIIIIIIIIIIIIIIIIIIIIIIIHIIIIIIIIIIIIIIGHHIIIIIIHIIIHIIIIIIIIHHHHHIIIIIIIIIIIIIIGIIIIIIIIIHIIIIHHIIIHIIIIIIHIIHIIIIIHIIIIIIIIIIIIIIIHIIIIIIIIIHHHIIHIIIIIIIIIIIHHHIIIIIIIIIIIIIIIIIIIIIIIIIIIIIIIIIIIIIIIIIIIIIIIIIIIIIIIIIIIIIIIIIIIII=IIIHIIIIIIIIIIIIIIIIIIIIIIIIIIIIIIIIIIIHHHIIIIIIIIIIIIIIIIIIIIIIIIIIIIIIIIIIIIIIHIIIIIIIIIIIIIIIDDDDD
@HISEQ:969:HM2KJBCX2:2:1101:19764:51098 2:N:0:ACTATGCA
ATCGGGCTTAACCCCAACTATCCCTATTAATCATTACGTCGATTTCCGAAAACCAACAAAATAGAAACGACGTCCTATTCCATTATTCCATGCACGAATATCCAAGCGTGTAAAGCCTGCTTTGAGCACTCTAATTTTTTCAAAGTAAACCTGGCGGCGCCCCAGGACACTCGGTTAAGAGCACCCTGATGCCTCCGCCACACCATTCACGGGCCAATGGGACAGTCGCGCCAAACAGCGGACCGTCCCCTACCCGCCGAGATCCAACTACGAGCTTTTTAACCGCAACAACTTTAATATACGCTATTGGAGCTGGAATTACCGCGGCTGCTGGCACCAGACTTGCCCTCCAA
+
DDDDCIIIIIHHHIIIIIIIIIIIIIHIIIIIIIIIIIIIHHIIHIIHHHHIIIIIIIIIIIIIIGIHHIDHHIHHIIIIHIIHIIICEFHHHIIGHHIIIEHHHHHHHHHIIIIIHIHIIIIIIHIHHHHHIHIIIFHIHH@HHFHG8HHIHIIIIIHIIIHIIHIHHHEIHEHHHHIIIIHHGIHHHHHIHGHHHHFHHIIHHHEHEDHHHHHIIIIHHIHIHHIIIIIIIIIIIIIIIIIIIIIIHHHFHHGIHHIIIIIIIIIIIIIIIHHIIIIHHGHIIHIIIIHIIIIIIIHHHIIIIIIIIIIIIIIIIIIIIIHIHIIIIIIIIIIIIIIIHIHHIIIIDDDDD
@HISEQ:969:HM2KJBCX2:2:1101:21067:52146 2:N:0:ACTATGCA
ATCGGGCTTAACCCCAACTATCCCTATTAATCATTACGGTGATTCAGAAACCAACAAAACAGGACCACCGTCCTATTTTATTATTCCATGCTAATGTATTCAGACGTAAGCCTGCTTTGAACACTCTAATTTTTTCAAGGTAAAGGTCCTGGTTTCCCACCACGCTAAATTAATAACATGATGGTTCCCCAGAAGGTAGGAATTCTACACGCTAGTACAGACTGGTTAGCCCGACCAACGGTAGAACCCCGAAATTCAACTACGAGCTTTTTAACTGCAACAACTTTAATATACGCTATTGGAGCTGGAATTACCGCGGCTGCTGGCACCAGACTTGCCCTCCAA
+
?@@DDCCDGFG@DGEEHIFHHHHHHCFHIHI?HEHHIFHF@EEHHHHHHHHCGHDHGHIII?@HEHHHCC<C/0D1D<@<<FF?CGCEE?FCCE<@@CF<G@<GCHCGEFHHEHEHHEDFHGHIHHIIHHGCFCCHFHHFGHHHFHHIHH@HEFGHHHHIHIHCF@HGEHIIHIHHFHHIHHHHIIIHHFFHGHIIIIGIIIIIHHIIHIIIIHIGIHHGDHIIIIIHIHDEF0HHGHIIHHHEIHHIIIHIHIIHIIIGHHHIHHHIIIIHHHIIIIIIHEFIHHHGHIIHEIIIIIIIIIIIIIIIIHIIIHIIIIIIIIIIIIIIIIIIIHIIIIHIBCDDD
@HISEQ:969:HM2KJBCX2:2:1101:4422:52023 2:N:0:ACTATGCA
ATCGGGCTTAACCCCAACTATCCCTATTAATCATTACGTCAATCCTAGAAACCAACAAAATAGGATCGAACGTCCTATTTCATTATTCCATGCTAATGTATTCAAGCGTTAGCCTGCTTTAAACACTCTAATTTTTTCAAAGTAACAGTCCTGTTTCCCTGCAACACCAAATTAATGACATTACAGTTCTTCAAGAAGGAGGAATCAGTAAAGCCAGTACATACCATTGGCACGACCAACCTACTGACCCCGAAATTCAACTACGAGCTTTTTAACTGCAACAACTTTAATATACGCTATTGGAGCTGGAATTACCGCGGCTGCTGGCACCAGACTTGCCCTCCAA
+
DDDDAIIIIIIIIIIIIIIIIIIIIIIIIIIIIIIIIIIHHIIIIIIIIHHFIIIIGHIIIIIIHHIIIIGIIIIIIIIIIIIIIIIHIHIIHIIIIIIIIIHIHIIIIIIIIHIIIIIIIGIIIIIIIIIIIIIIIHIIIIIIIHIIIIIIIIIIIIIIIIIIIIIIIIIHIIIIIIIIIIIIIIIIIIIIIIIIIIIIIIIIIIIIIIIIIIIIIIIIIIIIIIIIHIIIIIIIIIIIIIIHHIIIIIIIIIIIGIIIIIIIIIIIIIIIIIIIIIIIIIIIIIIIIIIIIIIIIIIIIIIIIIIIIIIIIIIIIIIIIIIIIIIIIIIIIIIIIIIIIDDDDD
@HISEQ:969:HM2KJBCX2:2:1101:3800:52413 2:N:0:ACTATGCA
ATCGGGCTTAACCCCAACTATCCCTATTAATCATTACGTCGATCCTAGAAACCAACAAAATAGGTTCGATCGTCCTATTTCGTTATTCCATGCTAATGTATTCAAGCGCGAGCCTGCTTTAAGCACTCTAATTTTTTCAAAGTAACAGTCCTGTTTCCCCGCAACAACAAATTAATGCCATCACGGTTCTACAAGAAGGAGGGACCAGTGAGGCCAGTGCATACCAGTGGCACGACCAACCTACTGGCCCCGAAATTCAACTACGAGCTTTTTAACTGCAACAACTTTAATATACGCTATTGGAGCTGGAATTACCGCGGCTGCTGGCACCAGACTTGCCCTCCAA
+
ADDDDIIIIIIIIIIIIIIIIIIIIIIIIIIIIIIIIIIIHIHIIIIIEHIIIIIIIIIGIHIIIIIIIHIIIIIIIIIIIIIIIIIIIIIIIIIIIIIIIGIIIIIIIIIHHIIIIIIIIIIIIIIIIIIIIIIIIIIIIIIIIIIIIIIIIIIIIHIIIIIIIIIIIIIIHIIIHIIHIIIIIIIIIIIIIIIIIIIIIHIIIIIIIIIIIIIIIIIIIIIIIIIIIIIIIIIHIIIHIIHHHIIIIIIIIIIIIIIIIIIIIIIIIIIIIIIIIIIIIIIIIIIIIIIIIHIIIIIIIIIIIIIIIIIIIIIIIIIIIIIIIIIIIIIIIIIIIIIIIDDDDD
@HISEQ:969:HM2KJBCX2:2:1101:21109:53770 2:N:0:ACTATGCA
ATCGGGCTTAACCCCAACTATCCCTATTAATCATTACGGTGATCCTAGAAACCAACGAAATAGAATCAGTCCGTCCTATTTCATTATTCCATGCTAATGTATTCAGGCGTAAAGCCTGCTTTAAGCACTCTAATTTTCTCAAAGTAAACGTACCGGCTACCGAAAACACCCAGTAAAGGGCATAAACGGCCAACCGATTGATTAGGACTAGACAAGCAGTGACAGCAATTAAGCGTACCACATGCTAGTACCCGAGATCCAACTACGAGCTTTTTAACTGCAACAACTTTAATATACGCTATTGGAGCTGGAATTACCGCGGCTGCTGGCACCAGACTTGCCCTCCAA
+
<0B00/<<CGF<<<CC@GEHE<C11C1DDC1<F?GHHHCGCH?F?HICGC?<1<<E@ECE1G@@1DEFHEH?EH1/0<F@EHH?GHHFH1<C11<CEFH@C@EE:CHECHHHHIF?GHG@8CC?<GED@G@DCIH9HGBAFFHFB<GHHE?FC70?HFGCEED<GC(?CEDGG@CHFGGEG?@<C@CC?HHEC<<<0C<<0G1GEEGFGCE<1?H?@CEG/IFIHHEGHHHH<EACIIHHHFHHHDDCIHDFHHIHFFE@C0HHEG@C?DHHGHHHGIIIHHEHHC<1HHHHHEC0HEIHGEHHHGHIHEHEGHCHHHHIEHCG?EIHEHFIHHHFIIIHHHFDA@@0
@HISEQ:969:HM2KJBCX2:2:1101:3626:55468 2:N:0:ACTATGCA
ATCGGGCTTAACCCCAACTATCCCTATTAATCATTACCGCGGTTCCAGAAACCAACACAACAGAACCACAGGTCCTATTCCATTATTCCATGCTAATCTATGCAAGCATGCGCCTGTTTCGAACACTCTAATTTTTTCAAGGTAAACGTCCTGGCTCCAGGCCGCCCGGCCGCCCGAAGGCAGCCCAGCGGCCGTTCCCCAGGAGGAAAGGCTCGGCCTTGACGCCCCCGCGAAGGGGCAGGCAGTACTCGCCGCCGAAGCAGCGGACCACCCGGCCAAGCCCAAAATTCGACTACGAGCTTTTTAACTGCAACAACTTTAATATACGCTATTGGAGCTGGAATTACCGCGGCTGCTGGCACCAGACTTGCCCTCCAA
+
@0<DDCFEEH?1<<0<<<FE@HE111<<<F1C@FGCG10FH/<CCCHC1<<GH11<E@G1EHFH?<<D111<1<1<<FHIGHHE@FGH?G11D11<111D1<1<<11<<1<<0<0<11<1<DFF/1<H1/F><@6(1<6</FD8D8DE@@8<8<70C>%0HIHD?HGIHHHBCHEA-@-HG?=CC=??D<B;G.FFHEEHHGHGHHHHCHEFEE-HHHHE<EB-E/DDCE=:ECCD<0FBGCH?FFHA:BHDCHG<FHEHD@CCD1H??GIHF@HHCGG1@CHF@D1ECECHHFHIIHFHD@<1EHIHG<GCHHEFIIHHHGCEDIHGHIHHIHHHIHHHHHHE<IIIIIHGIHEHHHHHHHHHFD@HHHE=H@DD@@
@HISEQ:969:HM2KJBCX2:2:1101:8998:55620 2:N:0:ACTATGCA
ATCGGGCTTAACCCCAACTATCCCTATTAATCATTACGGTGATCCTAGAAACCAACAAAATAGAACCATGCCGTCCTATTCTATTATTCCATGCTAATGTATTCGAGCAAAAATGCCTGCTTTAAACACTCTAATTTTTTCAAGGTAAAGGTCCTGGATCCGCAAGACACCCAATAAAGGACATCAAGTTTCTCCAGAAGGTGAGAAATCAACAGTAACAGTTCATACCCCTTAAGGCATGACCATCACGTCAATCCCGAAATTCAACTACGAGCTTTTTAACTGCAACAACTTTAATATACGCTATTGGAGCTGGAATTACCGCGGCTGCTGGCACCAGACTTGCCCTCCAA
+
DDDCADDHIIIIEHIIIIIHIEHHIIIIIHHHHEHHIHHICHHHIIIIGHHIIHIIIIIIIIHIIIIIGHII/<?CHEHIIIIIHHHIHIHHHIIHHHHHCGFHEHEHEGHHHHIFGEDGFHHHIHIIHHIHIEHIHHGB1?G@G?FGCEHGECC@?GHE?@0CDHHHFHHEEDEHEHHIIHHG?HFEGHIGH?FHGHH0GCFHEHHE7HEG?G6CGGCEGGHCCGHDEHG?HFHHGHICGCCHFACHIH<11C/DGHHHHG?HEEGC<CE<11HFIIIIHF1@CCEHHHHFEHHFCF<0<<1D1F@F@HEECEFHEG1FCCE<?EHEC<@HGIIIIIIIIIHIIIIIDDDDD
@HISEQ:969:HM2KJBCX2:2:1101:15336:55606 2:N:0:ACTATGCA
ATCGGGCTTAACCCCAACTATCCCTATTAATCATTACGTCGATCCTAGAAACCAACAAAATAGAATCAAACGTCCTATTTCATTATTCCATGCTAATGTATTCAAGCGTGCGCCTGCTTTAAACACTCTAATTTTTTCAAAGTAACAGTCCTGATTCCCCACGACACCAAATTAATGACATCGCGGTTCTTCAGAAGGTAGGAACCGATAATGCCAGTACGTACCGAAGCACGACCAACAATTCGATCCCAAAATTCAACTACGAGCTTTTTAACTGCAACAACTTTAATATACGCTATTGGAGCTGGAATTACCGCGGCTGCTGGCACCAGACTTGCCCTCCAA
+
DDDDDIGIIIIIIIHHHIIIIIIIIIIIIHIHIIIGIIIIIIIIIIIIIIIIIIGIIIIIIIHIIIIIIIIIHHHHIIHIHHIIIIHIGHIIIIEHIIHIHIIHIIIHIIIIIIIIIHIIHHIIHIIIHIIIHHIIIIHHHIHHIIIHHIIIIIHIIIIIIIIIIIIIIIIHIIIIIHHIIIIIIIIIIIIIIIIIIIIIHIIIII<IIIIIIHIIIHIIIIIIIIIIIIIIIIIIIIIIIIHEIHHHIIIIIIHHIIIIIIIIIIIIHIIIIIIIIIHIIIIIIHIIIIIIIIIIIIIIIIIIIIIIIIIGIIIIIIIIIIIIIIIIIIIIIIIIIIIIDDDDD
@HISEQ:969:HM2KJBCX2:2:1101:6189:56294 2:N:0:ACTATGCA
ATCGGGCTTAACCCCAACGAGCCCTATTAACCATTACGTCGGTCCGAGAAACCAACAAAATAGAATCAAACGTCCTATTCCGTTATTCCATGCTAATGTATTCAAGCGTGAGCCTGCTTTAAACACTCTAATTTTTTCAAAGTAACAGTCCGGATTTCCCATAACACCAAATTAATGGCATTATAGTTCGTCAGAAGAGAGAAACCGATTATACCAGTACGTACAAAAGCACGACCAATAAACCGGTCTCGAAATTCAACTACGAGCTTTTTAACTGCAACAACTTTAATATACGCTATTGGAGCTGGAATTACCGCGGCTGCTGGCACCAGACTTGCCCTCCAA
+
<<<@0<//1111<<<00G01<//<111<1D11<<<F1<11</<<///<<0<11<101<CCF111111<<<1<<1DG1111<D1<011<1<<111<IHF@E01@GEG1EEEC>1<E?BC(HF11GA@EEGABEECBG<HAGFGCHHFEHB<0#@B/2GHIHFGEG?D//GFFDHGHHCF/CFEHGHHEGB</CEHIIFHCIEIIIIIHGD<D1<1EHFFHCGHHCHGHEHHHCEF@FCHHEC/C<1?AIHF@HHHHCEHHEHF0CHCEEEC<D1G@HCCEF?CHFG<C?HEHEG<D1HG@1FGCH@?IIIHH<HECC?HFF<HF@HHEIHFHCHEHH=C@1BADDD
@HISEQ:969:HM2KJBCX2:2:1101:9272:56930 2:N:0:ACTATGCA
ATCGGGCTTAACCCCAACTATCCCTATTAATCATTACGTCGATCCTAGAAACCAACAAAATAGAATCAAACGTCCTATTTCATTATTCCATGCTAATGTATTCAAGCGTACGCCTGCTTTAAACACTCTAATTTTTTCAAAGTAACAGTCCTGATTCCCCACGACACCAAATTAATGACATCGCGGTTCTTCAGAAGGTAGGAACCAATAATGCCAGTACGTACCGAAGCACGACCAACAATTCGATCCCGAAATTCAACTACGAGCTTTTTAACTGCAACAACTTTAATATACGCTATTGGAGCTGGAATTACCGCGGCTGCTGGCACCAGACTTGCCC
+
DDD?BHHIIIHECFEHIHEHHHHIIIIIIIIIHGHIGHIIIIHF@GHCHHIICHIIIIIFHIEHIIIHIHIIE@DGHIIHIIHFHIHHEHHHIIHHGHHIHIGIIHHHHHHDHHHFHHFHEGHHIIIIIIIHIHIHCGHIIIIIIIIHGCIIHHHHIIIIIIHHHHHEIHHFHIIIHIGHIDIHH@HHHEHHIIIIIIHIHEHIHGIIHIIIHIHHIHHHHHHHIHEHDIIHHHHHHHGIIHGHHHD<GHHHIIHHIIIHFHIIIIIHHHHHGCIHIHIIHHGIHIIIIIIIHIIHHIIHHHHHIIIHIIIIIHHHHIIHIIIIIHIIIIIIIIIDDDDD
@HISEQ:969:HM2KJBCX2:2:1101:11083:56964 2:N:0:ACTATGCA
ATCGGGCTTAACCCCAACTATCCCTATTAATCATTACGTCGATCCTAGAAACCAACAAAATAGAATCAAACGTCCTATTTCGTTATTCCATGCTAATGTATTCAAGCGTGAGCCTGCTTTAAACACTCTAATTTTTTCAAAGTAACAGTCCTGATTCCCCATGACACCAAATTAATGACATCATGGTTCGTCAGAAGGTAGGAATCAATAATACCAGTACGTACAATAGCACGACCAATAAATTGATCCCGAAATTCAACTACGAGCTTTTTAACTGCAACAACTTTAATATACGCTATTGGAGCTGGAATTACCGCGGCTGCTGGCACCAGACT
+
D@0D0/<CEHGE1<DH@EEHIEFFHIIEHHIHGCH?GG1</C@CHFEHHHHHHIHHHH@@1D1@GEFHHHEE1<CG?FECC1<<EHHHGHEEHCCHEE?FEHGGHGIIIIIGIHIHGIHGHHHGHHHHIIIIIHHHEHHIHHIIIIIHGDHIIHHHHGCHGGIIHIH?GIHFHIIHIIIIIIIIHIIFIIGIII;IIIIHHHGHIIHHIIIIIIIIHIIIIIHHIIIIIIIHHHHIIIHHGIHIIIHIIIIIIIIIIIIIHHIIIIIIIHEGHIIIIIIIIIIIHHIIIIIIIIIIIIIIHHHIHFIHHHIIIIIIHIIIIIIIIGIIIIDDDDD
@HISEQ:969:HM2KJBCX2:2:1101:9787:57229 2:N:0:ACTATGCA
ATCGGGCTTAACCCCAACTATCCCTATTAATCATTACGGTGGTCCTAGAAACCAACAAAATAGAATCATCCGTCCTATTTTATTATTCCATGCTAATGTATTCAAGCAAAATGCCTGCTTTAAACACTCTAATTTTTTCAAAGTAAAGGTCCTGGTTCCCCGCGGCACCCAATTAAGGACATCGCGGTTCTCCAGAAGGTGAGAAATTGACTACACCAGTTCATACCCCTTAAGGCACGACCGATGTGTCAATCCCGAAATTCAACTACGAGCTTTTTAACTGCAACAACTTTAATATACGCTATTGGAGCTGGAATTACCGCGGCTGCTAATACCAGACTTGCCCTCCAA
+
DDDDAIIIHIIIIHIHIIIIIIIIIIIIIGIHIIIIIIEHIIEHGHIIIIIIHIIIIIIIIIGHICFHHIFGGHHHHHHHIHHIIIIIIIIIIIHIFHIHEIIIHIIIIIIIHIHIIIHGHHHHIIHHIIHHIIIHIIIIIIIHHIIIIIIIIIIHIHIHIIIIIIIIIIIIHIIIIIIIIIIIIHIHIHIIIIIIIIIIIIIIIIIIIIIIIIIIIIIIIIIHHIIIIIIIIIIIIIIIIIIIIIIIHHIIIIIIIIIIIIIIIIIIIIIIIIIIIIIIIIIIIIIIIIIIIIIIIIIIIIIIIIIIIIIIIIIIIIIIIIIIIIIIIIIIIIIIIIIIHHIIIIDDDDD
@HISEQ:969:HM2KJBCX2:2:1101:4161:56882 2:N:0:ACTATGCA
ATCGGGCTTAACCCAACTATCCCTATTAATCATTACGTCGATCCTAGAAACCAACAAAATAGGGTCAAACGTCCTATTTCATTATTCCATGCTAATGTATTCAAGCGTGTGCCTGCTTTAAACACTCTAATTTTTTCAAAGTAACAGTCCTGATTCCCCGCCACACCAAATTAATGACATGATGGTTCGTCAGAAGGTAGGAATCAGTAACACCAGTACGTACTGAAGGCACGACCAACGTACTAATCCCGAAATTCAACTACGAGCTTTTTAACTGCAACAACTTTAATATACGCTATTGGAGCTGGAATTACCGCGGCTGCTGGCACCAGACTTGCCCTCCAA
+
DDDDDIIIIIIHHIIIIIIIIIIIHIIIIIIIIIIIIIIICHIHIIHIEHIIIIIHHIHHHEFHHHHHHHHIIIIHIHHIIIIHIIIIIIIIIIHIHIIIIIIIIIIIIIHHIIIIIHHIIGHHHHIIIIIIIHHIIIIIHIIIIIHIHIIHHHHIIIIIIIIIIIIIIIIIIIIIIIIIIIIIIIIIIIIIIIIIIIIIIIIIIIIIIIIIIIIIIIIIIIIIIIIIIIIIIIIIIIIIIIIIIIIIIIIIIIIHIIHHHIIIIIIIIIIIIIIIIIIIIIIIIIIIIIIIIIIIIIHHIIIIIIIIIIIIIIIIIIIIIIIIIIIIIIIIIIIIIIIIDDDDD
@HISEQ:969:HM2KJBCX2:2:1101:16849:56066 2:N:0:ACTATGCA
ATCGGGCTTAACCCCAACTATCCCTATTAATCATTACGTCAATCCTAGAAACCAACAAAATAGGATCGAACGTCCTATTTCATTATTCCATGCTAATGTATTCAAGCGTTAGCTTGCTTTAAACACTCTAATTTTTTCAAAGTAACAGTCCAAATTCCCCAAAACACCAAATTAATGGCATTAAGATTCATCAGGAAGGAGGAATCAGTGAGACCAGTACATACCAGAGGCATGACCAACCTACTAACCCCGAAATTCAACTACGAGCTTTTTAACTGCAACAACTTTAATATACGCTATTGGAGCTGGAATTACCGCGGCTGCTGGCACCAGACTTGCCCTCCAA
+
DDDDBHHIHIIHHHHIIIGHEHHHGIIIII@GHIGHIEGHHIIIIHGIHIIHIHIIIIIHIHEHGHHFHHHDHHHHIIIHIIIIIIIIIIIGHIIIIIHIIHHHHIHHIIHIIIIIIIIHHHHIIIIHIIIIIIGHHHIIIIGHIIIIHHIIIIHHHHIIIHHIHIIIIHIGHHHIHHHHIHIHIHIIIIIIIIHIIIIIHIIIIIIIIIIIHIHIIIIIIIIIHHHGIIIII<IIIHGIIIHHDH;IIIIIIHGIHIIIIIIIIGIHIIIIIIHIIIIIIIIHIHHIIIIIIIIHHIIIIIIIIIIIIHIIIIIIHIIIIIIIIIIIHIIIIIIIIIIIIDDCDD
@HISEQ:969:HM2KJBCX2:2:1101:8276:57320 2:N:0:ACTATGCA
ATCGGGCTTAACCCCAACTATCCCTATTAATCATTACGGTGGTCCTAGAAACCAACAAAATAGAACCACAACGTCCTATTCTATTATTCCATGCTAATCTATTCAAGCAATAGCCCGCTTTAAACACTCTAATTTTTTCAAGGTAATGGTCCTGGCTCCCCAACACACCCAATTAAGGACATGCTGGTTCACCAGAAGGAAGACCCGACAACAAGACAGTACTCGCCAAAGACGGACCGCCCGGCCAGGCCTAAAATTCAACTACGAGCTTTTTAACTGCAACAACTTTAATATACGCTATTGGAGCTGGAATTACCGCGGCTGCTGGCACCAGACTTGCCCTCCAA
+
DDDDDIIIIIIIIIIIIIIIIIIIIIIGIIIIIIIIIHIHIHHHHIIIIIIIIIIIIIIIIIGHIIIIIIIHIHIIIIIIIIIIIIIIIIHGHIIHIIIIIHIIIIIGIIIIIHIIHIHHIHIHIHIIIIIIIIIIIIHIIIIIIIIIIIIIIIIIIIIIIIIIIIIIIIIHIIHIIIIIIIIIIIIIIIIIIIIIIIIHHHIIIIIIIIIIIIIIIIIIIIIIIIIIIIIHIIIIIIIIIHIIIIIIIIHIIIIIIIIIIIIIIIIIIIIIIIIIIIIIIIIIIIIIIHIIIIIIIIIIIIIIIIIIIIIIIIIIIIIIIIIIIIIIIIIIIIIIIIIIIIDCDDD
@HISEQ:969:HM2KJBCX2:2:1101:7778:58073 2:N:0:ACTATGCA
ATCGGGCTTAACCCCAACTATCCCTATTAATCATTACGTCAATCCTAGAAACCAACAAAATAGGATCAACGTCCTATTTCATTATTCCATGCTAATGTATTCAAGCGCGAGCCTGCTTTAAACACTCTAATTTTTTCAAAGTAACAGTCCTGATTCCCCACCACACCAAATTAATGACATGATGGTTCGTCAGAAGGTAGGAACCAGTAACACCAGTACGTACCTAAGGCACGACCAACGTACTGATCCTGAAATTCAACTACGAGCTTTTTAACTGCAACAACTTTAATATACGCTATTGGAGCTGGAATTACCGCGGCTGCTGGCACCAGACTTGCCCTCCAA
+
DDDDDIIHIIIHHHIIHIIIIHHIIIHIIIIIIIIIIIHIHII<GHHIHGHIHHHIIIHHHHHHIIIIIHHHIIIIIIIIIIIIGHFEHIHGHIHIIIHHEDEGHDIHHGHHIIHIIIHHHGHHEIGIIIIIIIIIHIEIHIIIIIIHGIIHIIHIHGHFHHHHHIIIIIHGIIIIHIIIIIIIIIHHIIIIIIIIIIIIIIHHHIIHDFIIHIIIIIIIIIIIIIIIHIIIIIIHHIIHIHHHIHGHIIIFIIIIIIIIHHIHIIIIIIIIIIIIIIIIIHIIIIIHIIIGIIIIIIIIIIIIIIIIIIIIIIHIIIIIIIIIIIIIIIIIIIIIIHIIDDCDD
@HISEQ:969:HM2KJBCX2:2:1101:1401:58156 2:N:0:ACTATGCA
ATCGGGCTTAACCCCAACTATCCCTATTAATCATTACGGTGGTCCTAGACCAACAAAATAGAACCAACGTCCTATTCTATTATTCCATGCTAATCTATTCAAGCAAAAGCCCGCTTTAAACACTCTAATTTTTTCAAGGTAATGGTCCTGGTTCCCCGACACACCCAATAAAGGGCATACCGGCGCACCAGAAGGATAGACCCGACAACAGAACAATACTCGCCAGAGACGGACCGTCCGGTCAGGCCTAAAATTCAACTACGAGCTTTTTAACTGCAACAACTTTAATATACGCTATTGGAGCTGGAATTACCGCGGCTGCTGGCACCAGACTTGCCCTCCAA
+
D@DD@/<CEECFHEHECEHIIIFHFHHGHHIHEHHFFCDEEHGGEHF@FFHEHHHIHEEH<GHHFC@E0<CHCHE?FCGIIIHHFGHH11CGE1D?FH1CG1FHHHEFFFHCE?/0<FH@@@HHHIIFEHHFGE6C6EH@CH@CGGHBGBEADIHHHF9GCAFHHIHHE@AFFA<<BFFCE2HHF?HECCEEHIIIHGCGDIHHF<FCHEHDFDHHIHHCF>?G@HFHHDHHEIHHHHCFFDCHHGCEHHIH?HHF?HGECG@C?IHHCHFEFCHIIIHGEHHHEHHEH=HHHHHHDCCHHCC@HHHHEHIHDCCCFFHHHIIIHHIIHFGCIIIIHHIDD@D@
@HISEQ:969:HM2KJBCX2:2:1101:17442:58609 2:N:0:ACTATGCA
ATCGGGCTTAACCCCAACTATCCCTATTAATCATTACGGTGATCCTAGAAACCAACAAAATAGAACCATACCGTCCTATTCTATTATCCCATGCTAATGTATTCGAGCAAAAATGCCTGCTTTAAACAAACACTCTAATTTTTTCAAGGTAAAGGTCCTGGATCCGCAAGACACCCAATAAAGGACATCAAGTTTCTCCAGAAGGTGAGAAATCAACAGTAACAGTTCATACCCCTTAAGGCATACCATCACGTCAATCCCGAAATTCAACTACGAGCTTTTTAACTGCAACAACTTTAATATACGCTATTGGAGCTGGAATTACCGCGGCTGCTGGCACCAGACTTGCCCTCCAA
+
DD@@BHIHEECHHHGHHEHIIIIHIIHIHIIHHHGEHHCE1<FHHGFH1GHGHH?G@GGEFHH1@FHCFHHE0CEH=?FH1<1FHHEH?@FGH?HH@H1<<CF1<FHGHGHHFIIHEGEHGBAHHHE?HHIHHHGHHE>FHHEHCIHHCGHHHFIIHHHIHDCFHHIIHHHECDHIHIIIHIHHGECFHHHHGG<HIIHHGIIIIHHIIIIHHIIHHHCEEEHEIHFHHIIIIHIIIHIHEIHIHHEIHFGIHHGIGHHIIIIHGHGIIIGIIHHEIIH?HFIIGGIIIIIIIHHHGIIIIIIIHGIHIIIIIIIHHFG1IIIIIIIIIGIIIHHIIIIIIHIHEG@FIHHBDDDD
@HISEQ:969:HM2KJBCX2:2:1101:12577:58522 2:N:0:ACTATGCA
ATCGGGCTTAACCCCAACTATCCCTATTAATCATTACGTCAATCCTAGAAACCAACAAAATAGGATCAAACGTCCTATTTCATTATTCCATGCTAATGTATTCAAGCGTTAGCCTGCTTTAAACACTCTAATTTTTTCAAAGTAACAGTCCTGTTTCCCTGCAACACCAAATTAATGACATTACAGTTCTTCAAGAAGGAGGAACCAGTAAAGCCAGTACATACCAGAGGCACGACCAACCTACTAATCCCGAAATTCAACTACGAGCTTTTTAACTGCAACAACTTTAATATACGCTATTGGAGCTGGAATTACCGCGGCTGCTGGCACCAGACTTGCCCTCCAA
+
DDDDDIGIHIIHHIIIIIIIIIIIIIIIIIIIIIIIIHIIIIIIIIIIIIIIIIIIIIIHIIHIIIIIIIIIHIIIIGIHHIIIIIIIIIIIHIIIIIHIIHHIIIHHHHHIIIIIIIIIIIIIIIIIIIIIIIIIIIIIIIIIIIIIHIIIIIIIIHIIIHIIIIIIHIIIIIIIIIIIIIIIIIIIIIHIIIIIIIIIHIIHIIIIIIIIIHIIHIIIIIIIIIIIIIIIIIIIIIHIIIHHIIHFIIIIIIHIIIIIIIIIIIIIIIIHIIIIIIIIIIIIHHGIIIIIIIIIIHIIIIIIIIIIIIIIIIIIIIIIIHIIIIIIIIIIIIIIIIIIIDDDDD
@HISEQ:969:HM2KJBCX2:2:1101:6333:57800 2:N:0:ACTATGCA
ATCGGGCTTAACCCCAACTATCCCTATTAATCATTACGGTGATCCTAGAAGCCAACGAAATAGAATCAGTCCGTCCTATTTCATTATTCCATGCTAATGTATTCAGACGATAGTCTGCTTTAAACACTCTAATTTTTTCAAAGTAACAGTCCTGATTTCCCATCACACCAAATAAATGGCATGAAAGTTCCTCAGAAGGTAGAGATCCATCCTACCAGTGCAGACAATTAAGCCTGACCAATGGGTAGACCCCGAAGTTCAACAACGAGCTTTTTAACTGCAACAACTTTAATATACGCTATTGGAGCTGGAATTACCGCGGCTGCTGGCACCAGACTTGCCCTCCAA
+
DDDDDGIIIIIHHIIHHHIIIIIIIIHIHIIIIIIIIIIIIIHIIIIIIIHIIHIIIHDHIIIIIGIIHH@GGIIIIIIIIHIIIIIIIHIIIHHHHEIIHHHHHHHIIIIHIHHHHIHIIIIIGIHIIIIIHHIHHIIHIHIIIIIIIIIIIIIIIHIIIIIIIIIIHIIIIIHIIIIIIIIIIIIHHIIIIIIIIIIIIIIIIIIIIIIIIIIIIIIIIIIIIIIIIIIIIIIIIIIIIIIIHHFIIIIIIIIIIIIIIIIIIIIIIIIIIHIIIIIIIIIIIIIIIIIIIIIIIIIIIIIIIIIIIIIIIIIIHIIIIIIIIIIIIIIIIIIIIIIIIIIDDDDD
@HISEQ:969:HM2KJBCX2:2:1101:20872:58900 2:N:0:ACTATGCA
ATCGGGCTTAACCCCAACTATCCCTATTAATCATTACGGTGATCCTAGAAACCAACGAAATAGAATCAGTCCGTCCTATTTCATTATTCCATGCTAATGTATTCAGACGATAGTCTGCTTTAAACACTCTAATTTTTTCAAAGTAACAGTCCTGATTTCCCATCACACCAAATAAATGGCATGAAAGTTCCTCAGAAGGTAGAGATCCATCCTACCAGTGCAGACAATTAAGCCTGACCAATGGGTAGACCCCGAAGTTCAACTACGAGCTTTTTAACTGCAACAACTTTAATATACGCTATTGGAGCTGGAATTACCGCGGCTGCTGGCACCAGACTTGCCCTCCAA
+
DADADHCHIIHIHIIFHIIIIIIIHIIIIIHHIIIIIIIIIIGIIIIIIIIIIIIIIIIIIIEHHHIIICEHICEDHFEHEHCEHEGHIHHHGGHHHIHIHIGIHHHIIIHIHHGHHIHHIHIHIFHGHHIIIIHIIHHIHHHFHHIHHHHHHHHHHHHHIIIIIIIIIHHGHGIHIIIIIIIIIIHIHIIIIIIIIIIIIIIIHHIIIIIIIHIIIIIIGIIHIHGIIIIIIIIIIIIIIIIIHHGIIIIIIIHIIIIIIIIIIIIIIIIIIIIIIIIIIIIIIIIIIIIIIIHIIIIIIIIIIIIIIIIIIIHIHIIIIIIIIIIHIHHIHIIIIIIIIIIDDDD@
@HISEQ:969:HM2KJBCX2:2:1101:21129:59200 2:N:0:ACTATGCA
ATCGGGCTTAACCCCAACTATCCCTATTAATCATTACGTCAATCCTAGAAACCAACAAAATAGAATCAAACGTCCTATTTCATTATTCCATGCTAATGTATTCAAGCGTGCGCCTGCTTTAAACACTCTAATTTTTTCAAAGTAACAGTCCTGATTCCCCACGACACCAAATTAATGACATCGTAGTTCTTCAGAAGGTAGGAACCAATAATGCCAGTGTGTACCGAAGCACGACCGACAATTTGATCCCGAAATTCAACTACGAGCTTTTTAACTGCAACAACTTTAATATATGCTATTGGAGCTGGAATTACCGCAGCTGCTGGCACCAGACTTGCCCTCCAA
+
D@?B?//<DCC<<<DCEH1F1CFHHHHHHHFHH1CCG1<@0C@HCEHFHHH1<CGHECFH?G1FHFH1FE@@<?<CCD1<1DCCGC11<@<CGCGHDGFHHHHGHHHDHHHHEHHHFG@DFHGHHHGHGFHHHEHHGDEHHIHHHGHHHFHH?FEEDHGEEHHFGEIHHGHIHIHHHF7EHHEEHIIIIIIIIHHFGIHIIHHHIHII<HHFGIHIIHIIIIHFGHIHGCFBHFHIHHIIIFGDFHFFCFHHGHHIHIIIHDHHECHHIHGHGGIIHIIIIHHIHIIHHIIIIHHGCDFCIIHIHHIIIIIIIIHHHFHHGIIGIIHIIIIIHIIIIIIIBDDDD
@HISEQ:969:HM2KJBCX2:2:1101:16451:58839 2:N:0:ACTATGCA
ATCGGGCTTAACCCCAACTATCCCTATTAATCATTACGTCAATCCTAGAAACCAACAAAATAGGATCAAACGTCCTATTTCATTATTCCATGCTAATGTATTCAAGCGTTAGCCTGCTTTAAACACTCTAATTTTTTCAAAGTAACAGTCCTGTTTCCCTGCAACACCAAATTAATGACATTACAGTTCTTCAAGAAGGAGGAACCAGTAAAGCCAGTGCATACCAGAGGCACGACCAACCTACTAATCCCGAAATTCAACTACGAGCTTTTTAACTGCAACAACTTTAATATACGCTATTGGAGCTGGAATTACCGCGGCTGCTGGCACCAGACTTGCCCTCCAA
+
DDDDDHHHHIIIHHHIIIIIIIIIHHIHHIIIIIIIIHIIIHHFCHIHHIHFFHHIIIIIHHHIFHHIIIIGHHIHFHIIHIIIHHICFEHFHHIIIHHIIH@IIGIIIIIIIIHHHIIIIIIIIIIGIIIIIIIIIEIIIIHHIHIIHIIIIHHHDHHIIIIIIIIIIIHHHIIIIIIIIIIIHIIHIIIIIIIIIHIHHIIHHIIIIIIIHHHIIIHIIIIIIHIIHHIIIHIIIIIIIIHIIIIHIIIIIIIIIIIIIIIIIIIIIIIIIIIIIIHHHIIIHHHIIIIIIIIIGIIIIIIIIIIHHIIIIIIIIIIIIIIIIIIIIIIIIIIIIIIIIDDDDD
@HISEQ:969:HM2KJBCX2:2:1101:20774:59304 2:N:0:ACTATGCA
ATCGGGCTTAACCCCAACTATCCCTATTAATCATTACGTCGATCCTAGAAACCAACAAAATAGAATCAAAACGTCCTATTTCATTATTCCATGCTAATGTATTCAAGCGTAAGCCTGCTTTAAACACTCTAATTTTTTCAAAGTAACAGTCCTGATTCCCCATGACACCAAATTAATGACATCATGGTTCGTCAGAAGGGAGAAATCAATAAGCTAGTACGTACTAAAGGCACGACCAACATATTGATCCCGAAATTCAACTACGAGCTTTTTAACTGCAACAACTTTAATATACGCTATTGGAGCTGGAATTACCGCGGCTGCTGGCACCAGACTTGCCCTCCAA
+
DDDDCIIIIIIIIIIIIIIIHIIIIIIIIHIIIIIIIIIIIIIHIIIIIIIIIIIIIIIIIIIIIHIIHIIIIIHIIIIIIIIIIIGIIHIIIIIIIIHHHGHIIIIHHHHIHGIIIIIIHIHEHHHHHHHIHIIIIIIIIIIGHHFHGGIHIIIIIIIIIHIHIHIIIIIIIIIIIIHHIIIIIIIIIIIIIHIIIIIIIIIIIIIIIIIIIIIIIIIIIIIIIIIIIIIIIIIIGIIIIIIHHGIIIIIIIIIIIIIIIIIIIHIIIIIIIIIIIIIIIIIIIIIIIIHIIIIIIIIIIIIIIIIIIIIIIIIIIIIIIIIIIIIHIIIIIIIIIIIIIDDDDD
@HISEQ:969:HM2KJBCX2:2:1101:16934:58797 2:N:0:ACTTTGCA
ATCGGGCTTAACCCAACTATCCCTATTAATCATTACGGTGATCCTAGAAACCAACAAAATAGAACCATGCCGTCCTATTTTATTATTCCATGCTAATGTATTCAGGCACTGGCCTGCTTTGAGCACTCTAATTTTTTCAAGGTAATAGTCCTGCTTCCCCAACGCACCAAGTGAATGGCATGCTGGTTATTCAGAAGGTAAGAACCCACCACACCAGTACGGACAATGAAGCCCGACCGATGGACAGATTCCGAAATTCAACTTCGAGCTTTTTAACTGCAACAACTTTAATATACGCTATTGGAGCTGGAATTACCGCGGCTGCTGGCACCAGACTTGCCCTCCAA
+
DDDDDHIHIHIIIIIIIIIIIIIIIIIIIIIIIIIIIHCHHIIIIIIIIIIIIIIIIIHIHHIIIIIIIIIIIIIIIIIIIIIIIIIIIIIIIIIEHIIIIIIIIIIIIIIIIIIIIIIIIHIIIIIIIIIIIIHIIIIIIIIIIIHIIIIIIIIIIIIIHIIIIIIIIIIIIHIIIIIIIIIIIIIIIIIIIIHHIIIIIIIIIIIIIIIIIIIIIIIIIIIIIIIIIIIIIIIIIIIIIIIIIHIIIIIGIIIIIIIIIHF/IIIIIHEIIIIHIIIIIIIIIIIIIIIIIIIIIIIIIIIIIIIIIIIIIIIIIIIIIIIIIIIIIIIIIIIIIIIIIIDDDDD
@HISEQ:969:HM2KJBCX2:2:1101:6159:59320 2:N:0:ACTATGCA
ATCGGGCTTAACCCCAACTATCCCTATTAATCATTACGGTGATCCTAGAAACCAATGAAATAGAATCAGTCCGTCCTATTTCATTATTCCATGCTAATGTATTCAGACGATAGTCTGCTTTAAACACTCTAATTTTTTCAAAGTAACAGTCCTGATTTCCCATCACACCAAATAAATGGCATGAAAGTTCCTCAGAAGGTAGAGATCCATCTCACCAGTACAGACAATTAAGCCTGACCAATGGGTAGACCCCGAAGTTCAACTACGAGCTTTTTAACTGCAACAACTTTAATATACGCTATTGGAGCTGGAATTACCGCGGCTGCTGGCACCAGACTTGCCCTCCAA
+
DDDDAHICHIICFC@HHDHHIGFHHEEHGIGHGHIIHFHEHEEDF?@GHHHGEGH?FHIFGEHHHHHHIICHH11CEECHH?ECG@EE?EG@CHEHGHHIEFHGGHIIHIHFHHIIIIEEGEGHCFEFGGHHGHIHFCEHIFIHHHHHHEFHEHGEHHFIIHFGHHHEHHHHIIHHIHIIIHHIHHH7FEEHHIIIHEIHHIGHIHIIHHIHIIHIIIIIHHCHIHHFGIHHIHFHHEHIIGIHHHFI=IIIIHIHHHGIIIIIIIIIIIIIIIIIIIIIIIHHEHEHEIIHHHIIIIIIHIHIHIIIHIIIIIIIIIIIIIIIIIIIIIIIIIIIIHHIIIIDDD@B
@HISEQ:969:HM2KJBCX2:2:1101:6040:60628 2:N:0:ACTATGCA
ATCGGGCTTAACCCCAACTATCCCTATTAATCATTACTTCAGTCCGCAAACACCAACAAAATAGAACCAAAGTCCTAACTTATTATTCCATGCTAATGTATTCATAGCCTGCAACGCCTGCTTTAAACACTCTAATTTTTTCAAAGTAAACGATCTAGTGCGCTGGTACCGGCTCAGTGAAGAGTAGCACCAGTGTCGCTAGAAGGATGGCTTGGCCAAGCCGGCACTCACACACGTCACCGTGGCGGGCCGGCTGCACCACACCAGAAATCCAACTACGAGCTTTTTAACTGCAGCAACTTTAATATACGCTATTGGAGCTGGAATTACCGCGGCTGCTGGCACCAGACTTGCCCTCCAA
+
@DD@DIGHHHHHI@GHI=HHIHEHIGIHIHIHEC?GHHHHHIGHHDDH/<<CHHIIDEHEEGCHHHFHEHHE<CGHHEHHFHEHEFGHIHEHECHHHEHGH<GHIIFIHHHIIIHHHHHHHEFFFEHHHHHIIIIGHHCFHHIIHEGHFBGCHIIHECHGIHHHIFIHHHCIIHHHHEHHHHHIHHHH@GGHHGHHH?G4;?GEHEFHGCCHCD/HIIIIIIIGHHHAGAD<E<HF.HHIIHAIIIIHDHHHHIHEEHGDHIIHIHIIHHECGF@HCIIHHCIIIIHHHHIHFIIHIIHHCCEEIIHHHHHHEHIHHIH@FGIHHEHHDIHIIIHIIGIIIHIIIHHHGIIHIHIHDDDDD
@HISEQ:969:HM2KJBCX2:2:1101:6192:60977 2:N:0:ACTATGCA
ATCGGGCTTAACCCCAACTATCCCTATTAATCATTACGGTGGTCCTAGAAACCAACAAAATAGAACCATGCCGTCCTATTTTATTATTCCATGCTAATGTATTCAAGCAAAAATGCCTGCTTTAAACACTCTAATTTTTTCAAAGTAAAGGTCCTGGTTCCCCGCGGCATCCAATTAAGGACATCGCGGTTCTCCAGAAGGTGAGAAATTGACTGCACCAGTTCATACCCCGTGAGGCACGACCGATGCGCCAATCCCGAAATTCAACTACGAGCTTTTTAACTGCAACAACTTTAATATACGCTATTGGAGCTGGAATTACCGCGGCTGCTGGCACCAGACTTGCCCTCCAA
+
@BABAE<HHGEC@@HHIIHHHHEHHHIHIIIHEHDHEEH1DEG1C1GCGCGC?EEHCECHHCDFHHEHHHFFDE<CCHHHEGHII11CEHHE1CF1D?FE?<CIIIFIHIGIHHHGIIHIIHHHHHHGHHIIIIIIHHIGIHGIIIIIIIIHGIIIIIHGIIHEIIHFIHIIIIIIIIIHHIHHIIIGIIHIIIIIIIIIIHIIIIIHHIIIIIIIIIIIIIIIIIIIIIIIIIIIIIIIIIIIIIIIIHEFIIHIIIIIIIIIIIIHIIIIIIIIIIIIIIIIIIIIIIIIIIIIIIIIIIIIIIIIIIIIIIIIIIIIIIIIIIIIIIIIIIIIIIIIIIIIIIIIDDDDD
@HISEQ:969:HM2KJBCX2:2:1101:13864:60838 2:N:0:ACTATGCA
ATCGGGCTTAACCCCAACTATCCCTATTAATCATTACGGTGATCCTAGAAACCAACAAAATAGAATCATGCCGTCCTATTTTATTATTCCATGCTAATGTATTCAAGCAAAATGCCTGCTTTAAACACTCTAATTTTTTCAAAGTAAAGGTCCTGGTTCCCCGCGACACCCAATTAAGGGCATCATGGTTCTCCAGAAGGTGAGAAATTGACTACACCAGTTCATACCCCTTAAGGCACGACCGATGTGTCAATCCCGAAATTCAACTACGAGCTTTTTAACTGCAACAACTTTAATATACGCTATTGGAGCTGGAATTACCGCGGCTGCTGGCACCAGACTTGCCCTCAA
+
DDDDDIIIIIIIIHIIIIIIII?HHIIIIIIHIHIGHIIIHGIIIIHIIIIIIHGIIEGHHIGIGHEHHIHIIHDHHIIHIIIIIIIHFHIIIFHIIHIIIGIIIIHHHIIHHIIIIIIIHHIIIIIIIIIIIHIGIIIIHIIIIIHHIIIIIIHHHHHIIIIHIIHIIHIIIIIIIIIIIHHGIIIHIHHIIIIIIIIIIIIIIIIIIIIIIIHHHHIIIIIIIIIIIIIIIIIIIIIIIIIIIIIIIIIIIIIIIHIIIIIIIIHIHIIIIIIIIIIIIIIIIHHHIIHIIIIIIIHHIIIIIIIIIIIIIIIIIIIIIIIIHHIIIIIIHIIIIIIIIIIIIIDDDDD
@HISEQ:969:HM2KJBCX2:2:1101:14759:60872 2:N:0:ACTATGCA
ATCGGGCTTAACCCCAACTATCCCTATTAATCATTACGTCAATCCTAGAAACCAACAAAATAGGTTTGAACGTCCTATTTCATTATTCCATGCTAATGTATTCAAGCAAATGCCTGCTTTAAACACTCTAATTTTTTCAAAGTAACAGTCCTGTTTCCCTGCAACACCAAATTAATGACATTACGGTTCTTCAGAAAGGAGGAATCAGCGAGACCAGTTCATACCAGTGGCACGACCAGCCTGCTGACCCCGAAATTCAACTACGAGCTTTTTAACTGCAACAACTTTAATATACGCTATTGGAGCTGGAATTACCGCGGCTGCTGGCACCAGACTTGCCCTCCAA
+
DDDDDIIIIIHHGHHIIIIIIIIHIIIIIIIIIIIHIEHHHHIHIIIIIIIHIIHHIIIIIIHHHGHHHHHFHHHIIIHIIIIIIIIIIIGHFIIIIIIIIIIIIIIIIIIHIIIIIIIIIIIIIIIIIIIIIIIHIIIIIIHIIIHIHHIIIIIIIIIIHIIIIIIHIHHHHIIHIIHIIIIIIIIIIIIIIIIIIIIIHIIIIIIIIIIIIIIIIIIIIIIIIIIIIIIIIIIIIIIIIIHHHIIIHIIIIIIIIIIIIIIIIIIIIIIIIIIIIIIIIIIIIIHHIIIIIIIIIIHHHIIIIIIIIIIIIIIIIIIIIIIIIIIIIIIIHHHHIIIIIDDDDD
@HISEQ:969:HM2KJBCX2:2:1101:15681:60804 2:N:0:ACTATGCA
ATCGGGCTTAACCCCAACTATCCCTATTAATCATTACGTCAATCCTAGAAACCAACAAAATAGGATCGAACGTCCTATTTCATTATTCCATGCTAATGTATTCAAGCGTTAGCCTGCTTTAAACACTCTAATTTTTTCAAAGTAACAGTCCTGTTTCCCTGCAACACCAAATTAATGACATTACAGTTCTTCAGAAAGGAGGAATCAGCGAAGCCAGTACATACCAGTGGCACGACCAACCTGCTGACCCCGAAATTCAACTACGAGCTTTTTAACTGCAACAACTTTAATATACGCTATTGGAGCTGGAATTACCGCGGCTGCTGGCACCAGACTTGCCCTCCAA
+
DDDACDHHIIIGIIIHIHIIIIIIIIIIIHIHIHIIIIIIHHHIIIIIIGIIIIHHHIGHHHHIIIHEDHHH@GHGIHHHHHIIGIIIIIHHHHIIIIHIIHIIIHHHHHIHIIIHHHHIIIIIGHHFHHHHHIIHHGHHEHGIIHGHHHIIIIIIIIIIIIIIIIHHHIHFGHHIIHFIIIIIIIIHIIIIIIIHIIIIIHIIIIIIIHHHIHIIIIIIIIIIII=IGIIIIIIIIIHIIHIHFIIIIIIHIIIHIIIIIIHIIHIIIIIIIIHIIIIIIIIIIIIIIIIIIIIIIIIIHIIIIIIIIIIIIIIIIIIIIIIIIIIIIIIIIIIIIIIIIDDDDD
@HISEQ:969:HM2KJBCX2:2:1101:9739:61479 2:N:0:ACTATGCA
ATCGGGCTTAACCCCAACTATCCCTATTAATCATTACATCGATCCTAGAAACCAACAAAATAGAATCGGATGTCCTATTTCATTATTCCATGCTAATGTATTCAAGCGTGAGCCTGCTTTAAACACTCTAATTTTTTCAAGGTAACAGTCCTAATTCCCCGTGACACCAAATTAATGGCATTACGGTTCTTTAGAAGGTGAGAAATCAATAATATCAGTACATACCAACGGCATGACCGAAACATTGATCCCGAAATTCAACTACGAGCTTTTTAACTGCAACAACTTTAATATACGCTATTGGAGCTGGAATTACCGCGGCTGCTGGCACCAGACTTGCCCTCCAA
+
DADDDHHIIIHIIHIIIIIIIIIIIIIIIIIIIIIIIIIIIIIIIIIIIIIIIHIIIIIIIIHHHIIIHIIHIIIIHHHHIIIIIIIIIIHIGHIIIIIIIIIIIIHHIIIHIIIIIIIIIIIIIIIIHIIIIIIIIIIIIIIIIIHIIIHIIIIIIIIIIIIIIIIIIIIIIIIIIIIIIIIIIIIIIIIIIIIIIIIIIIIIIIIIIIIIIIIIIIIIIHIIIIIIIIIIIIIIIIIIIIIHHDIIIIIIIIIIIIIIIIIIIIIIIIIIIIIIIIIIIIIIIIIIIIIIIIHHIIIIIHIIIIIIIIIIIIIIIIIIIIIIIIIIIIIIIIIIIIIIIIDDDDD
@HISEQ:969:HM2KJBCX2:2:1101:3507:61739 2:N:0:ACTATGCA
ATCGGGCTTAACCCCAACTATCCCTATTAATCATTACGTCAATCCTAGAAACCAACAAAATAGGATCGAACGTCCTATTTCATTATTCCATGCTAATGTATTCAAGCGTTAGCTTGCTTTAAACACTCTAATTTTTTCAAAGTAACAGTCCAAATTCCCCGCAACACCAAATTAATGGCATTACGGATCATCAGGAAGGAGGAATCAGTGAGACCAGTACATACCAGAGGCATGACCAATCTACTAACCCCGAAATTCAACTACGAGCTTTTTAACTGCAACAACTTTAATATACGCTATTGGAGCTGGAATTACCGCGGCTGCTGGCACCAGACTTGCCCTCCAA
+
DDDDDIIIIIIIIIIIIIIIIIIIIIIIIHHIIIIIIIIIIIIHIIIIGIIIIIIIIIHHHHHIHHIIIIHHIHIIIIIIHIHIHIIIIIIIHIIIIIIIIHHHIIIIIHIIIHIIIIHIIIHHHIIIIIHHIIIIIIIIIIIIIIIIHIIIIIHHIIIIHIIIIIIIIIIIIIIIIIIIIIIIIIIIIIIIIIIIIIIIIIIIIIIIIIIIIIIIIIIIIIIIIIIIIIIII<IIIIIIIIIHCHDIIIIIIIIIIIIIIIHIIIIIIIIIIIIIIIIIIIIIIIIIIIIIIIIIIIIIIIIIIIIIIIIIIIIIIIIIIIIIIIIIIIIIIIIIIIIIIDDDDD
@HISEQ:969:HM2KJBCX2:2:1101:2644:61915 2:N:0:ACTATGCA
ATCGGGCTTAACCCCAACTATCCCTATTAATCATTACGTCAATCCTAGAAACCAACAAAATAGAATCAAACGTCCTATTCCGTTATTCCATGCTAATGTATTCAAGCGTGAGCCTGCTTTAAACACTCTAATTTTTTCAAAGTAACAGTCCTGATTTCCCATAACACCAAATAAATGGCATTATAGTTCGTCAGAAGAGAGAAACCGATTATACCAGTACGTACAAAAGCACGACCAATAAACCGGTCTCGAAATTCAACTACGAGCTTTTTAACTGCAACAACTTTAATATACGCTATTGGTGCTGGAATTACCGCGGCTGCTGGCACCAGACTTGCCCTCCAA
+
D@D0<FH?HHHHG?GH@<CG1DHHHHHHHIHCGHFH@H@<@EE@GGEH?FHCH1CE?1<CG@HCC?<CDGCDFFE0DFHF@1<FEE111<F@?<GHH?HC@<EHEHHHHFDH@AFCHEH86<BCFCFDEFFDCHEHHFE@DGGHIHGE@B11;9<<GGHFEHIIIHGGCHF?#?FFGHFCFCHHIH?F@GGCFF@FEFCC=?GHCC@@CHDFHHEHIHHCD<C<<<8AHCC/3CE;CGAHHHC<1F1@EFHFCCC<HECGHEED@F0CF@H@FD<C@C<C@GCE@<CEHFCIHDF@CHCGEF1GC1G?HG@DEF<<<<HCHCHHFHIHHEHHGHFHHCGC?<0@<
@HISEQ:969:HM2KJBCX2:2:1101:15678:61338 2:N:0:ACTATGCA
ATCGGGCTTAACCCCAACTATCCCTATTAATCATTACGTCGATCCTAGAAACCAACAAAATAGGGTCAAACGTCCTATTTCATTATTCCATGCTAATGTATTCAAGCGTGTGCCTGCTTTAAACACTCTAATTTTTTCAAAGTAACAGTCCTGATTCCCCATGACACCAAATTAATGACATCACAGTTCGTCAGAAGGTAGAAATCAATAATACCAGTGCATACCAGAGGCACGACCAATATATTGATCCCGAAATTCAACTACGAGCTTTTTAACTGCAACAACTTTAATATACGCTATTGGAGCTGGAATTACCGCGGCTGCTGGCACCAGACTTGCCCTCCAA
+
DDDDDIIIIIHIIIIIIIIIIIIIIIIIIIIIIIIIIGHIIIIIIIIIIIIIIIIIIIIHIHHHHHIIIHIIIIIIIIIIHHIIIIIIIIIIIIIIIIIIIIIHIIIIIIIIIHIIIIIIIIIIIIIIIIIIIIIIIIIIIIIIIIIIIIIIHIIIIIIIIIHIIHIIIIIIIIIIIIIIIIIIIIIHIIIIIIIIIIIIIIIIIIIIIIIIIIIIIIIIIIIIIIIIIIIIIIIIIIIIIIIHGIIIIIIIIIIIIIIIIIIIIIIIIIIIIIHIIIIIIIIIIIIIIIIIIIIIIIIIIIIIIIIIIIIIIIIIIIIIIIIIIIIIIIIIIIIIIIIIIDDDDD
@HISEQ:969:HM2KJBCX2:2:1101:15572:62032 2:N:0:ACTATGCA
ATCGGGCTTAACCCCAACTATCCCTATTAATCATTGCTCACAAATCCAAAAACCAACAAAATACGATAAACGAGCCCTAACTTATTATTCCATGCTAATGTATTCATAACTAACCGCCTGCTTTAAACACTCTAATTTTTTCAAAGTAAAGGTCCTGGATTGCGAACCCAACCCAGCAAAGGGCAGGAACGTTCTCCAGGAAGATGGTAAGCGCGCATCGGCACTCACACACGAAACCGTGGCGGGCCAAGCGCACTATACCAGAAATCCAACTACGAGCTTTTTAACTGCAACAACTTTAATATACGCTATTGGAGCTGGAATTACCGCGGCTGCAGGCACCAGACTTGCCCTCCAA
+
DADDDIIIHIIHHHIIIIHHGIIIGIIIIIIIIIIIIHIIIHHHHHIHIIHHHIIIIIIIIIIIHCCHHI?<ECEHIIIIIIIIEHHHIIHIEGHGHIHHFDGEHHHFHHHIHIIHHIHGIIFIIIHHHHGHHHHHHHHHIIIIIHHIHIHHGEGHHHHHHIHHHFIIIIIHHGIIGIIIGIIIIIIIIIIIIIIIIIIIIIIHIIIIIIIIIIIIHIIIIIIIIIIIIII=HHIIHHIIIIIIIIIIIIIIHHIIHIIIIIIIIIIIIIIIIHIIIIIIIIIIIIIIIIIIIIIIIIIIIHIIIIIIIIIIIIIIIIIIIHIIIIIIIIIIIIIIIIIIIIIIIHIIIIIIIDDDDD
@HISEQ:969:HM2KJBCX2:2:1101:18823:62892 2:N:0:ACTATGCA
ATCGGGCTTAACCCCAACTATCCCTATTAATCATTATGGTGGTCCTAGACCAACAAAATAGAACCAACGTCCTATTCTATTATTCCATGCTAATCTATTCAAGCAAAAGCCCGCTTTAAACACTCTAATTTTTTCAAGGTAATGGTCCTGGTTCCCCGACACACCCAATAAAGGGCATACCGGCTCACCAGAAGGATAGACCCGACAGCAGAACAGTACTCGCCAGAGACGGACCGTCCGGTCAGGCCTAAAATTCAACTACGAGCTTTTTAACTGCAACAACTTTAATATACGCTATTGGAGCTGGAATTACCGCGGCTGCTGGCACCAGACTTGCCCTC
+
DADABHIHHII?FC@E=GEH@CCGGHIIIIIHIICHIIEHEHEHHF?GHHEHEHIIEEHIEEHHD11CGE10<FHHHHHHIG?G?CCGCGCGEHHCHGEFHHECHGIHIIHIIHIHHIHHC@HCGHHHHHHHIDIHHGHFIII@EHHHHHHIHHEHF?HE?ADHEIHEHHGGHHHIIIHHDHG<IFHH6IFHHH:@HHIIIGIHIGIIHHHE@1GHCDCIIH7@HGHEIIIIHHHE<DFCHFEFCGCIIHHGF@HHIHHHHIHHHIHIIIHIIIIIIHGG@HECHHHIHHEGHFIIHHIIHHHG@EHIIGGHIHHC?HHFHHHHIIHIGIIIIIHIADDDD
@HISEQ:969:HM2KJBCX2:2:1101:20140:61605 2:N:0:ACTATGCA
ATCGGGCTTAACCCCAACTATCCCTATTAATCATTACGGTGATCCTAGAAACCAACGAAATAGAATCAGTCCGTCCTATTTCATTATTCCATGCTAATGTATTCAGACGATAGTCTGCTTTAAACACTCTAATTTTTTCAAAGTAACAGTCCTGATTTCCCATCACACCAAATAAATGGCATGAAAGTTCCTCAGAAGGTAGAGATCCATCTCACCAGTGCAGACAATTAAGCCTGACCAATGGGTAGACCCCGAAGTTCAACTACGAGCTTTTTAACTGCAACAACTTTAATATACGCTATTGGAGCTGGAATTACCGCGGCTGCTGGCACCAGACTTGCCCTCCAA
+
DDDDDIIIIIIIIIIIIIIIIIIIIIIIIIIIIIIIIIHIIIIIIIIIIIIIHIIIIIIIIIIIIIIIIEHIIIIIIIIIIIIIIIIIGHIIIHIIIIIIIGHIIHIIIIIIIIIIHIIIIIHHIHIIIIHHIIIIIIIIIIIIIIIIIIIIIIIIIIIHIHIIIIIHHIIIIIHHIHHIIIHIIIIIIIIIIIIIIIIIIIIIIIIIIIIIIIIIIIIIIIIIIIIIIIIIIIHIIIIIIIIIIHGIIIIHIIIIIIIIIIIIIIIIIIIIIIIIIIIIHIIIIIIHEHIIIIIIIIIIIIIIIIIIIIIIIHIIIIIIIIIIIIIIIIIIIIIHIIIIIHIDDDDD
@HISEQ:969:HM2KJBCX2:2:1101:5059:63600 2:N:0:ACTATGCA
ATCGGGCTTAACCCCAACTATCCCTATTAATCATTACGGTGATCCTAGAAACCAACGAAATAGAATCAGTCCGTCCTATTTCATTATTCCATGCTAATGTATTCAGACGATAGTCTGCTTTAAACACTCTAATTTTTTCAAAGTAACAGTCCTGATTTCCAACCACACCAAATAAATGGCATGAAAGTTCCTCAGAAGGTAGAGATCCATCTCACCAGTGCAGACAATTAAGCCTGACCAATGGGTAGACCCCGAAGTTCAACTACGAGCTTTTTAACTGCAACAACTTTAATATACGCTATTGGAGCTGGAATTACCGCGGCTGCTGGCACCAGACTTGCCCTCCAA
+
DADDAIIIHHHHIFHHIIIIHHIHHIIIIIIIIEHIIHHIHIIEIIIHIIHIHHHHIIHIIGEHHHI?@FHH0FHHHHIIHHHIIHHHHHHH?GHIH?HGHHHIHHHIIIIIIIIIIHIIIIIHHHIIIIIHHIIGFHHIIIIHIIIHHIIIIIIHIIIIIHHHHIIIIIIIIIIIHIHIIIIIHIIIHIIIIIIIIIIIIIIIIIIIHHHHIIIIIIIHHHHIIIHIIIH:HHIHIIIIHIHIHHDIIGIHIIHIHHHHHHIIIIIIIIIIIIGIIIIHIIIIIIIIIIIIIIIIHHIIIIIIIIIIHIIIIHIIIIHIIIIIIHHIIHIHHHHIIGIIIIIBDDDD
@HISEQ:969:HM2KJBCX2:2:1101:16533:63375 2:N:0:ACTATGCA
ATCGGGCTTAACCCCAACTATCCCTATTAATCATTACGGTGATCCTAGAAACCAACGAAATAGAATCAGTCCGTCCTATTTCATTATTCCATGCTAATGTATTCAGACGATAGTCTGCTTTAAACACTCTAATTTTTTCAAAGTAACAGTCCTGATTTCCCATCACACCAAATAAATGGCATGAAAGTTCCTCAGAAGGTAGAGATCCATCTCACCAGTGCAGACAATTAAGCCTGACCAATGGGTAGACCCCGAGGTTCAACTACGAGCTTTTTAACTGCAACAACTTTAATATACGCTATTGGAGCTGGAATTACCGCGGCTGCTGGCACCAGACTTGCCCTCCAA
+
DADCCIHHHIIHIIIIIIIHHIGHHIHIIIIIGIIIIGIHHEHIIIHIHHHHIIIHDCCHHICGHGHIGFHHIG?EGHEHHHIHIGFHHIHIFCHIHFHHIHHHEHHHHHIIIHHHHFGEHFHGHHIHHHFIHHHIIIEEIIIHHHIIIIHIEIHHHHHFHGGIHIHEHHHFHIIIIIGHIHIGHIHHEIIIHHHECFGFIHIHFIHFHHEGIHIIIIIHHHIIHHIGIIIIHHIIHIIIIHIGFGDDHHHHGIIIIIIHHHHIHHHHIIHHIHHHHHIHIIIIIIGIIHIIIIIIHIIIIHIIIIIHIHCIIIIIIIIIIIIHIIIIGIIIIIHHIGIHHIIDCDDC
@HISEQ:969:HM2KJBCX2:2:1101:15254:64201 2:N:0:ACTATGCA
ATCGGGCTTAACCCCAACTATCCCTATTAATCATTACATCGATCCTAGAAACCAACAAAATAGAATCGGATGTCCTATTTCATTATTCCATGCTAATGTATTCAAGCGTGAGCCTGCTTTAAACACTCTAATTTTTTCAAGGTAACAGTCCTAATTCCCCGTGACACCAAATTAATGGCATTACGGTTCTTTAGAAGGTGAGAAATCAATAATATCAGTACATACCAACGGCATGACCGATACATTGATCCCGAAATTCAACTACGAGCTTTTTAACTGCAACAACTTTAATATACGCTATTGGAGCTGGAATTACCGCGGCTGCTGGCACCAGACTTGCCCTCCAA
+
DDDDDIGIIIIIIIIIIIIIIIGHIIIIIIIIIIIIIIIIIHIIIIIIHIIIIIIIHIIIIIEGIIIIIIHIHIHIIIIIHIIIIIIIHIIIIHHIHIIIIHIIIHIHIIIIIIIIIIHHIIIIIIIIIIIIIIIIIIHIIIHIIIIIIIIHHIHIIHHIIIIIIIIIIIIIIIIIIHIIIIIIIIIIIIIIIIIIIIIIIIIIIIIIIIIIHIIIIIIIIIIIIIIIIIIIIIIIIIIIIIIHGGIIIIIIIIIIIIIIIIIIIIIIIIIIIIIHIIIIHIIIIIIIIIIIIIIIIIIIIIIIIIIIIIIIIIIIIIIIIIIIIHIGIIIIIIIIIIIIIIDDDDD
@HISEQ:969:HM2KJBCX2:2:1101:13657:63839 2:N:0:ACTATGCA
ATCGGGCTTAACCCCAACTATCCCTATTAATCATTACGTCGATCCTAGAAACCAACAAAATAGAATCAAACGTCCTATTTCATTATTCCATGCTAATGTATTCAAGCGTAAGCCTGCTTTAAACACTCTAATTTTTTCAAAGTAACAGTCCTGATTCCCCACGACACCAAATTAATGACATCGCGGTTCTTCAGAAGGTAGGAACCGATAATGCCAGTGCGTACCGAGGCACGACCAACAATTCGATCCCGAAATTCAACTACGAGCTTTTTAACTGCAACAACTTTAATATACGCTATTGGAGCTGGAATTACCGCGGCTGCTGGCACCAGACTTGCCCTCCAA
+
DDCDDHHIIIIHHFHIIGIHHHGIIIIHIHIIIIIIIIIHHIIFHIIIIIIIIIIGIIHHHHGHIIIIIIHIIHIHIIIIHIIIIIIHHIIFHIHIIIIIIIHIIHIIIHIHIIIIIIIIIHIHIIIIIIIIIIIIHHIIHIIIIIIIIIIIHIHHIIHHIHIIIIIHHHIHHIIIIIIHFGIIIIIIIIIIIIIIIIIIIIIIIIIIIIIIIIIIIIIIIIIIIIIIIIIIIIIIIIIIIHHEIHHIIIIIIIIIIIIIIIIIIIIIIIIIIHIIIIIIIIIIIIIIIIIIIIIIIIIIIIIIIIIIIIIIIIIIIIIIIIIIHIIIIIIIIIIIIIIIDDCDD
@HISEQ:969:HM2KJBCX2:2:1101:13325:63842 2:N:0:ACTATGCA
ATCGGGCTTAACCCCAACTATCCCTATTAATCATTACGTCAATCCTAGAAACCAACAAAATAGGATCGAACGTCCTATTTCATTATTCCATGCTAATGTATTCAAGCGTTAGCCTGCTTTAAACACTCTAATTTTTTCAAAGTAACAGTCCCGTTTCCCTGCAACACCAAATTAATGACATTACAGTTCTTCAGAAAGGAGGAATCAGCGAAGCCAGTACATACCAGTGGCACGACCAACCTGCTGACCCCGAAATTCAACTACGAGCTTTTTAACTGCAACAACTTTAATATACGCTATTGGAGCTGGAATTACCGCGGCTGCTGGCACCAGACTTGCCCTCCAA
+
DDDDDIHIIIIIHIIIIIIIIIIIIIIIIIIIHIHIIIIIIIIIIIIIIIGIIIHIIIIHHHHHHHHHIIIIIIIIGIIIIIIIHIIIIHIIFHHHIHIIIFIIIIIIIIIIHHIIHHIIIHHIIIIGIIIIIIIIHIIIIHHHIIIIIIIIIIIHIIIIIGIIHIIIIIIIIIIIIIIIIIIIIIIIIIIIIIIIIIIIIIIIIIHIIIIHIIHIIIIIIIIIIIIIIIIIIIIIIIHIIIIHHIIIIIIIHIIIIIIIIIIIIIIIIIIIIIIIIIIIIIIIIIIIIIIIIIIIIIIIIIIIIIIIIIIIIIIIIIIIIIIIIIIIIIIIIIIIIIIIIDDDDD
@HISEQ:969:HM2KJBCX2:2:1101:1328:64781 2:N:0:ACTATGCA
ATCGGGCTTAACCCCACCTATCCCTATTAATCATTACGGTGATCCTAGAAACCAACGAAATAGAATCAGTCCGTCCTATTTCATTATTCTATGCTAATGTATTCAGACGATAGTCTGCTTTAAACACTCTAATTTTTTCAAAGTAACAGTCCTGATTTCCAACCACAACAACTAAATGGCATGAAAGTTCCTCAGAAGGTAGAGATCCATCTCACCAGTAAAGACAATTAAGCCTGACCAATGGGTAGACCCCGAAGTTCAACTACGAGCTTTTTAACTGCAACAACTTTAATATACGCTATTGGAGCTGGAATTACCGCGGCTGCTGGCACCAGACTTGCCCTCCAA
+
00000C?CE?111<DC/<CCHHF@C<11C11<1<1<D1<F1<D@?G111DCEC1CCEE0CG@1<DFCCH?CCCF1<0<<C1<DGH11<<11<<1111<11DC1DEG1EGGHEB8<1CGGAB<1<<FFH?HHF>D<C@HFHHEHFF<B<C9EFHIHHCGCHEHGCC?<#1G<#DD@HEG6<?HHEHEGD<DFC<CEGEHC7HGH-HH9F$$G<<H<G@F<C'&1<EHHHHHEA1<DB1ECFC@C1D<<IHDD=HHHGF<<1@HEEIEIHHCIIHHCC<@HF1HCHF<<1CCCCHGGCHG<DC?HHHGF1CIIHIGIIHHHIIHHG?GEG1HHHHIHGEHH=HE<D<D0@
@HISEQ:969:HM2KJBCX2:2:1101:9504:64630 2:N:0:ACTATGCA
ATCGGGCTTAACGACCCCAACTATCCCTATTAATCATTACGTCAATCCTAGAAACCAACAAAATAGGATCAAACGTCCTATTTCATTATTCCATGCTAATGTATTCAAGCGTTAGCCTGCTTTAAACACTCTAATTTTTTCAAAGTAACAGTCCTGTTTCCCTGCAACACCAAATTAATGACATTACAGTTCTTCAGAAAGGAGGAACCAGCGAGACCAGTACGAACCAAAGGCACGACCAACCTGCTGATCCCGAAATTCAACTACGAGCTTTTTAACTGCAACAACTTTAATATACGCTATTGGAGCTGGAATTACCGCGGCTGCTGGCACCAGACTTGCCCCTCCAA
+
DDDDDIIIIIIIIIIIIIIIHIIIIIIIHIIIIHIIHIIIIIIIHIIIHIIHIHIIIIIIIIIIIIIHIIIIIIGHIHIIIGIIGIIHIIHEHHHHIIIIIIIIHIIIIIIIIIIIGIIIIIIHIIIIIIIIIIIIIIIIIIIIIIIIIIIIIIIIIIHIIIIIIIIIIIIIHIHHIIIIIIIIIIIIIIIIIIIIIIIIIIIIIIHIIIIIIIIIIIIIIIIIIIIIIIIIIIIIIIIIIIIIIIIIHIIIHIIIIIIIIIIIIIIIIIIIIIIIIHIIIIIIIHIIIIIIHIIIIIIIIIIIIIIIIIIIIIIIIIIIIIIIIIIIIIIIIIIIHIIIIIIIIDDDDD
@HISEQ:969:HM2KJBCX2:2:1101:3647:64105 2:N:0:ACTATGCA
ATCGGGCTTAACCCCAACTATCCCTATTAATCATTACTTTGGTCCTTAAAACCAACAAAATAGAACCAAAGTCCTATATGTTCATTCCATGCTAATGTATTCAAGGCGACTGCCTGCTTTAAACACTCTAATTTGTTCAAAGTGAAGGTCTGGAAGCGTCCGCGGCACAGTGAAGCACCGCTTCCGCCACCAAACGGAAGAGCCCAGCGCACAGTGCGCGATTTACACCGGACCGTACGCCAAGCCCCAAAATCCAACTACGAGCTTTTTAACTGCAACAACTTTAATATACGCTATTGGAGCTGGAATTACCGCGGCTGCTGGCACCAGACTTGCCCTCCAA
+
DDDCBIGHIIIHHIIIIGHIIIIIIIIIIIIIIIIIIIIIHIHHIIHIIIIHHHGHHIIIIIIIIIIIIIIHF@GHHIIIIIIHIIIIIII1FIIIIIIHIIIIIHIHIIIIIIIIIIIIIIIIHIHIIIIIIIIIIIIIIIIIIIIIIIHHIIIIIIHHIIHIIIIIIIIIIIIIIIIIIHHIIIIIIIIIIIIIIIIIIIIIIIIIIIIIIIIIIIIIIIIHHHHIIIIIIIIIIIIIHFIIIIIIIIHIIIIIIIIHIIIIIIIIIIIIIIIIIIIIIIIIIIIIIIIIIIIIIIIIIIIIIIIIIIIIIIIIIIIIIIIIIIIIIIIIIIIIIIDDDDD
@HISEQ:969:HM2KJBCX2:2:1101:11301:64166 2:N:0:ACTATGCA
ATCGGGCTTAACCCCAACTATCCCTATTAATCATTACGGTGATCCTAGAAACCAACGAAATAGAATCAGTCCGTCCTATTTCATTATTCCATGCTAATGTATTCAGACGATAGTCTGCTTTAAACACTCTAATTTTTTCAAAGTAACAGTCCTGATTTCCCATCACACCAAATAAATGGCATGAAAGTTCCTCAGAAGGTAGAGATCCATCTCACCAGTACAGACAATTAAGCCTGACCAATGGGTAGACCCCGAAGTTCAACTACGAGCTTTTTAACTGCAACAACTTTAATATACGCTATTGGAGCTGGAATTACCGCGGCTGCTGGCACCAGACTTGCCCTCCAA
+
DDDDDIIIIIIIIIIIIIIIIIIIIIIIIIIIIIIIIIIIIIIIIIIHIIIIHIIIIIIIIIHIIIIIHIIIIIIHIIIIIIIIICHHIHHHHHHIIIIIIIIIIIIIIGIHIIHHIIIHIIIIIIHHHIIIIIIHIIHIIHIIIHIIIIIHHIIIIIGHIIIIIIIIHHIIIIIIHIIIIIIIIIIIIHIHIIIIIHIIIIIIIIIIIIIIIIIIIIIIIIIIIIIIIIIIIIHIIIIIIIIIHHFIIIIIIIIIIIIIIIIIIIIIIIIIIIIIIIIIIIIIIIIIIHIIHIHIIIIIIIIIIIIIIIIIIIIIIIIIIIIIIIIIHIIIIIIIIIIIIIIDDDDC
@HISEQ:969:HM2KJBCX2:2:1101:4558:66094 2:N:0:ACTATGCA
ATCGGGCTTAACGCCCAACTATCCCTATTAATCATTACATCGATCCTAGAAACCAACAAAATAGAATCTGATGTCCTATTTCATTATTCCATGCTAATGTATTCAAGCGTAAGCTTGCTTTAAACACTCTAATTTTTTCAAGGTAACAGTCCTAATTCCCCATAACATCAAATAAATGACATTATGGTTCTTTAGAAGGTGAGAACCAATAAAACCAGTACATACCAAGGCATGACCGATTCCTTGATCCCGAAATTCAACTACGAGCTTTTTAACTGCAACAACTTTAATATACGCTATTGGAGCTGGAATTACCGCGGCTGCTGGCACCAGACTTGCCCTCCAA
+
DDB@DIIIIIIHIIHIHIIIII?DHHHIIIIIGHIIGIIIIHIIHIHHIIIHHFEHIIIIIIIIIIHIIHIHFHIHHHHII?HHHIHHF?GHHHHIIIIIIHIHIHHHHHIIGGIIIHHHHHEGG@FHHHHIIHHHIDIHGHHHHHIHHGIIIHHHHHHEIIIHHIHHHIIIIIIIIIIIHHIIIHIHIHHHIIIIII;IIIIIIIIIIIIIIIHIIIGIIIIIGIIIIIIIIIHGIIIIHGIHFIHHIIIIHIIIIIIIIIIIIIIIIIIIIIIIIIIIIIIIIIHIHGIIIIIIIIIIIIIIIIIIIHIIIIIHHIIIIIIHIIIIIIIIHHIIIIIIIDDDDD
@HISEQ:969:HM2KJBCX2:2:1101:8654:66498 2:N:0:ACTATGCA
ATCGGGCTTAACCCCAACTATCCCTATAATCATTACGTCGATCCTAGAAACCAACAAAATAGAATCAAACGTCCTATTTCATTATTCCATGCTAATGTATTCAAGCGTAAGCCTGCTTTAAACACTCTAATTTTTTCAAAGTAACAGTCCTGATTCCCCACGACACCAAATTAATGACATCGCGGTTCTTCAGAAGGTAGGAACCAATAATGCCAGTGCGTACCGAAGCACGACCAACAATTTGATCCCGAAATTCAACTACGAGCTTTTTAACTGCAACAACTTTAATATACGCTATTGGAGCTGGAATTACCGCGGCTGCTGGCACCAGACTTGCCCTCCAA
+
DDDCDIIIIIIIIIIIIIIIIIIIIIIIIIIIIIIIIIIIIIIIIIIIIIIIIHIIIHIHIIIIIIIIGHIHHIIGIIIIIIIGIIIIHIIHIIIIIIHIIHHHIIIIIIIIIIIIIIIIIIIHIIIIIHIIIHIIHIIIHIIIIIIHIIIIIIHIIIIIIIIIIIIIHHIHIIIIIIIIIIIIHIIIIIIHIIIHIIIIIIIIIIIHHGIIIIIIIIHIIIIIIIIIIIIIIIIIIIHIIHHIIIIIIGHIIIIIIIIIHIIIIHIIIIIIIIIIIIIIIIHIGIIIIIIIHIHIIIIIIIIIIIIIIIIIIIIIIIIIIHIIIIIIIIIIIIIIIIIDDDDD
@HISEQ:969:HM2KJBCX2:2:1101:9822:66417 2:N:0:ACTATGCA
ATCGGGCTTAACCCCAACTATCCCTATTAATCATTACGTCAATCCTAGAAACCAACAAAATAGGATCAAACGTCCTATTTCATTATTCCATGCTAATGTATTCAAGCGTTAGCCTGCTTTAAACACTCTAATTTTTTCAAAGTAACAGTCCTGTTTCCCTGCAACACCAAATTAATGACATTACAGTTCTTCAAGAAGGAGGAACCAGTAAAGCCAGTACATACCAGAGGCACGACCAACTTACTAATCCCGAAATTCAACTACGAGCTTTTTAACTGCAACAACTTTAATATACGCTATTGGAGCTGGAATTACCGCGGCTGCTGGCACCAGACTTGCCCTCCAA
+
DDABBDHHHHHHIIIIHIHIIIIIIIIIIIIIIIIIIIIIIIIIIIIIIIIIIIIIFIHHIIHHIIGHHH@GFHIIHIIIIIIIIIIHHIIFHHIIHHHHHHHHIIIIHHHHI1E@GCIHHHHHIHIHIHIIHHHHHHIEHIIIHHHIIHHIHIGIHHHHHHHHIIIGIIIHIHHHH@GHHIHHHIIHHIIHHIIIIIHHHIIHFHIIIIIIIHEHHIIIIIIIIHIIIHIIIIHHHHIHHIIHFHIIIIGIHHIIIIIIIIIIHFIHHHIIIHGHIHIIIIIIIHHIIIIIIIIIHHGFGIIIIIIIIIIIIIIIIIIIIIIIIIIIIIIIIHIIIIIIIDDDDD
@HISEQ:969:HM2KJBCX2:2:1101:21035:67002 2:N:0:ACTATGCA
ATCGGGCTTAACCCCAACTATCCCTATTAATCATTACGTCAATCCTAGAAACCAACAAAATAGAATCAAACGTCCTATTCCGTTATTCCATGCTAATGTATTCAAGCGTGAGCCTGCTTTAAACACTCTAATTTTTTCAAAGTAACAGTCCTGATTTCCCATAACACCAAATTAATGGCATTATAGTTCGTCAGAAGAGAGAAACCGATTATACCAGTACGTACAAAAGCACGACCAATAAACCGGTCTCGAAATTCAACTACGAGCTTTTTAACTGCAACAACTTTAATATACGCTATTGGAGCTGGAATTACCGCGGCTGCTGGCACCAGACTTGCCCTCCAA
+
A?D@@DDDGGHEHFHIF=HHEHHEEHEHEHHHI?D@HHGEGE?GHHEF@GGFEHI0CGHHEHEHECGFCHHH110<<1<FF?CEHH?C1C<CF?FFFCEH?HHDHG?<BBE@FGFABDH@<GHHIIGA@CEHH?ADCCFGFCHHHGHHHEGHHHHFGHGEHEHFEHHGCHFIIHIHHGDD7HHFGH6EGDCHH:IHEHHFG@DGHFHEIHHEC$HEIIIHEHGIIHHHGHC3HHHEHGDHIIE:DE>FECHHFCIGIHIGHHIHHHIIIHHFEGHIIIFIIHHHHIIHHGIIHDIHG?HHHHHHHHHIFHIIHHIDHHIHHHIHHHHEHEIHHHEHHHHIDACDB
@HISEQ:969:HM2KJBCX2:2:1101:14988:67705 2:N:0:ACTATGCA
ATCGGGCTTAACCCCAACTATCCCTATTAATCATTACGGTGATCCTAGAAACCAACGAAATAGAATCAAGCCGTCCTATTTCATTATTCCATGCTAATGTATTCAGACGTTAGCCTGCTTTAAACACTCTAATTTTTTCAAAGTAACAGTCCTGATTTCCAATCACACCAAATTAATGACATGAAAGTTCCTCAGAAGGTAGGAATTCATCAGGCCAGTGCGGACAGTGAAGCCCGACCAACCGACAAACTCCGAAATTCAACTACGAGCTTTTTAACTGCAACAACTTTAATATACGCTATTGGAGCTGGAATTACCGCGGCTGCTGGCACCAGACTTGCCCTCCAA
+
BDB@?EHHHIIGCFCGHEC1FFHHIIHHGHGII@HHI?C<CGC<@F?EHHHIHEHHEHIHHHHGEHFHHEEHDEDHHHHHH1C1C?F@H@CGF@?HGHIIIHEHHIIIHHHECCFHFHHHHIHFHIHIHHFHGGGECHGHEIIIHHHHHHHHHGEHIGHHFGEHIHHGHHHHHIIHHEIIHHHIHHHHHIGHHIIIIIIIIIHIIIGIIIIHH8HIHDHIIIIIHIIIIIIIIHHIHIIHDGHHHFFHCIHIHHHFIIIIGIIHDHEHHHHHIIHHHIIIIHHCGFIHEIHHEIHIIIIIIIIHHHFGIIHIHHIHHDHHIHIIIHIIIHIIIHIHEHHHHIHDDDB@
@HISEQ:969:HM2KJBCX2:2:1101:20443:67572 2:N:0:ACTATGCA
ATCGGGCTTAACCCCAACTATCCCTATTAATCATTACGGTGATCCTAGAAACCAACAAAATAGAACCATGCCGTCCTATTCTATTATTCCATGCTAATGTATTCGAGCAAAAATGCCTGCTTTAAACACTCTAATTTTTTCAAGGTAAAGGTCCTGGATCCGCAAGACACCCAATTAAGGACATCAAGTTTCTCCAGAAGGTGAGAAATCAACAGCGACAGTTCATACCCCTTAAGGCATGACCATCACGTCAATCCCGAAATTCAACTACGAGCTTTTTAACTGCAACAACTTTAATATACGCTATTGGAGCTGGAATTACCGCGGCTGCTGGCACCAGACTTGCCCTCCAA
+
DDDDDIIIIIIIIHIIIIIHHIIHHIIIIIIIIIIIIIHIIHIHIIHFHIIIIHHIIIHIIIHHIHIIIHHEDCEHIIIHGHIIIIIHIHIGIGH?GHHEHFHHIHHDHHFHHHHIHIHIIIIHHHHHHHHIIIIIIIIHGHHCIIIIGIIIIIHIHIHIIHHIIHHCHIHIIIHIIIHFGGIIIIHIHHHIHIHIIIGIIHHHIIHHHIIIIIIIIIHIIIIIIIIIIIIIIIIHIIIIGIIHHGGHIIHHIIIIIIIIIIIIIIIIIIIHIIIIIIIIIIIIIIIIIIIIIIHIIIIIIIIIIIIIIIIIIIIIIIIIIGIIIIIIIHIIIIHIIIIIIIIIIIIIDDDDD
@HISEQ:969:HM2KJBCX2:2:1101:5685:68494 2:N:0:ACTATGCA
ATCGGGCTTAACCCCAACTATCCCTATTAATCATTACGTCAATCCTAGAAACCAACAAAATAGGATCGAACGTCCTATTTCATTATTCCATGCTAATGTATTCAAGCGTTAGCCTGCTTTAAACACTCTAATTTTTTCAAAGTAACAGTCCTGTTTCCCTGCAACACCAAATTAATGACATTACAGTTCTTCAGAAAGGAGGAATCAGCGAAGCCAGTGCATACCAGTGGCACGACCAACCTGCTGACCCCGAAATTCAACTACGAGCTTTTTAACTGCAACAACTTTAATATACGCTATTGGAGCTGGAATTACCGCGGCTGCTGGCACCAGACTTGCCCTCCAA
+
DBBBAGIIIIIIFGHCEGHFHCCHICCGHIIIHIHHIIHIIEEHHIIIIGIIGHIIIEEEEHEH?GHHHHHDG?C=H?GHHCHIIIII?EHGIIIHEEFHHCFGHHHHDE@H@HHHHHHHHHHIHHHIIHEHHHIHDGHHE@CHHHGHHFC@3GAAHGIHIHIIHHHIIIHHCHGHG@HHHHHGGG5<@FIEHHG?HHFIHHGGCIHIDHHE@IIIIHEHHEHEHFFFCHEHIIHIHIHHHFGC<<<E@CG<EIHECC@IIIIHIHIHGHFF@GCCEFHHHHHGHHHGHHHHGHHEHHIGIIIIIIIIIGIHDHDDIIIIIHG@HGEFCHHHGEIHHHIHH?DADD
@HISEQ:969:HM2KJBCX2:2:1101:5911:68648 2:N:0:ACTATGCA
ATCGGGCTTAACCCCAACTATCCCTATTAATCATTACGTCAATCCTAGAAACCAACAAAATAGGATCGAACGTCCTATTTCATTATTCCATGCTAATGTATTCAAGCGTTAGCCTGCTTTAAACACTCTAATTTTTTCAAAGTAACAGTCCTGTTTCCCTGCAACACCAAATTAATGACATTACAGTTCTTCAGAAAGGAGGAATCAGCGAAGCCAGTGCATACCAGTGGCACGACCAACCTGCTGACCCCGAAATTCAACTACGAGCTTTTTAACTGCAACAACTTTAATATACGCTATTGGAGCTGGAATTACCGCGGCTGCTGGCACCAGACTTGCCCTCCAA
+
DBDDAII<FHHIHGGHIIHHIIIIIIIIIIIIIIIIIIIHIIIIIIHIHHIIHIHIIHGIIIHHFFHIIIIIHIGHIHHIGIHHHIIIIHHHIIGIIIIIIIIIIIIIIIIIIIIIIIIIHIIIIIIIIIHHIIIIHIIIHIIIIIIIIIIIIIHIIIIIIIIIIIIIIHHHIIIIIIIIIIIIIIIIIIHIIIIIIIHIIIIIIIIIIIIIIIIIIIIIIIIIIIIIIIIIIIIIIIIIIIHHHIIIIIIIIHIIIIIIIIIIIIIIIIIIIIHIIIIIIIIIIIIIIIIIIIIIIIIIIIIHIIIIIIIIIIIIIIIIIIIIIIIIIHIIIIIIIIIIIDDDDD
@HISEQ:969:HM2KJBCX2:2:1101:17365:68946 2:N:0:ACTATGCA
ATCGGGCTTAACCCCAACTATCCTATTAATCATTACGTCGATCCTAGAAACCAACAAAATAAGATCAAACGTCCTATTTCATTATTCCATGCTAATGTATTCAAGCGTGTGCCTGCTTTAAACACTCTAATTTTTTCAAAGTAACAGTCCTGATTCCCCATAACACCAAATTAATGACATCATAGTTCGTCAGAAGGGAGAAATCAATAATACCAGTACATACCGAAGTACGACCGATATATTGATCCCGAAATTCAACTACGAGCTTTTTAACTGCAACAACTTTAATATACGCTATTGGAGCTGGAATTACCGCGGCTGCTGGCACCAGACTTGCCCTCCAA
+
CDDDDIIIIIIIIIIIIIHIIIIIIIIIIIIIIIIIIIIIIIIIIIIIIIIHIIIIHIIIIIGHHHIIIIIIIIIIIHIIIIIIIIIIIIIIIIIIIIHIIIIIHIIIIIHHIIIIHIIIIIIIIIHIIIIIIIIIIHIIHIIIIIIIIIIIIIIIIIIIIIIIIIIIIIIHIIIIIIIHIIIIIIIHIIIIIIIIIIIIIIIIIIIIIIIIIIIIIIHIIHHIIIIIIIIIIIIIIIIIIHGIIIIIHIIIIIIIIIIIIIIIIIIIIIHGIIIIIIIIIIIIIIIIIIIIIIIIIIIIIIIIIIIIIIIIIIIIIIIIIIIIIIIIIIIIIIIIIIIDDDDD
@HISEQ:969:HM2KJBCX2:2:1101:21204:69713 2:N:0:ACTATGCA
ATCGGGCTTAACCCCAACTATCCCTATTAATCATTACGGTGATCCTAGAAACCAACGAAATAGAATCAGTCCGTCCTATTTCATTATTCCATGCTAATGTATTCAGACGATAGTCTGCTTTAAACACTCTAATTTTTTCAAAGTAACAGTCCTGATTTCCCATCACACCAAATAAATGGCATGAAAGTTCCTCAGAAGGTAGAGATCCATCTCACCAGTACAGACAATTAAGCCTGACCAATGGGTAGACCCCGAAGTTCAACTACGAGCTTTTTAACTGCAACAACTTTAATATACGCTATTGGAGCTGGAATTACCGCGGCTGCTGGCACCAGACTTGCCCTCCAA
+
DADBDHHHHIIHHGHHHIIICEHIHIIHIICHHEHEHHGEHHC@GCHHHHFHHIIIEIHGHIHII?@GHHCHGDC/DGCE?GHEEHHCHGHHF?ECHHEHIHHHGCGEH@HHEF@FHIFHEHHHHHEHGHHHEHGHHHHHHGIHGBEEHHIHHECHHHHFHCIIIIHHHHHIHHHIIIIIIIHHHIIIIIIIIIHEHIIHHHHEHHHGHIIIIIIHHIII;HHIIHHIIIHGIIFFCGHIHGIIIFDHIIHHIIIHIIIIIIIIIIHHIIIGIHGHHIIIIIIHIHIIIIIIIIHHIIIIIIIIIIHIIIIIIIIIIIIIIHIIIIIIIIHIHHHGIHHIIIIDDDDB
@HISEQ:969:HM2KJBCX2:2:1101:9947:70287 2:N:0:ACTATGCA
ATCGGGCTTAACCCCAACTATCCCTATTAATCATTACGGTGATCCTAGAAACCAACAAAATAGAACCATGCGTCCTATTTCATTATTCCATGCTAATGTATTCAGGCAATAGCCTGCTTTAAGCACTCTAATTTTTTCAAGGTAACAGTCCTGCTTCCCCAACGCACCAAATTAATGGCATGCTAGTTATTCAGAAGGTAGGAATCCATCACGCCAGTACAGACCCAAAAGCCCGACCAACGGATAAATCCCGAAATTCAACTACGAGCTTTTTAACTGCAACAACTTTAATATACGCTATTGGAGCTGGAATTACCGCGGCTGCTGGCACCAGACTTGCCCTCCAA
+
DDDDDIIIIIIHHIIIIGHIIIHIIIIIIIIIIIIIIIIIIHIIIIIIIIIIIIIIIGIIIGHIIIIIFHHHHIIIIIGHIIIIIHIIIIIEEHHIGIIHHHIIHHIIIIIIIIHIIHIIIIIIIIHIIIIIIIIIHIIIIHHIIIIIIIIHIIIIIHIIIGIIIHIIIIIIIIIIIIIIIIIIIIIIIIIHIIIIIIIIIIIIIIIIIIIIIIIIIIIIHIIIIIIIIHIHIIIIIIIIIIIIHHIIIIIIIIIIIIIHIIIIIIIIIIIIIIIIIIIIIIIIHIIIIIIIIIIIIIIIIIIIIIIIIIIIIIIIIIIIIIIHIIIIIIIIIIIIIIIIIIDDDDD
@HISEQ:969:HM2KJBCX2:2:1101:15558:71316 2:N:0:ACTATGCA
ATCGGGCTTAACCCCAACTATCCCTATTAATCATTACGTCAATCCTAGAAACCAACAAAATAGGATCAACGTCCTATTTCATTATTCCATGCTAATGTATTCAAGCGCGAGCCTGCTTTAAACACTCTAATTTTTTCAAAGTAACAGTCCTGATTCCCCGCCACACCAAATTAATGACATGATGGTTCGTCAGAAGGTAGGAACCAGTAACACCAGTACGTACCTAAGGCACGACCAACGTACTGATCCCGAAATTCAACTACGAGCTTTTTAACTGCAACAACTTTAATATACGCTATTGGAGCTGGAATTACCGCGGCTGCTGGCACCAGACTTGCCCTCCAA
+
DDDDDHGIIIIHIIIIIIIIIIIIIHIIIIIIIIIIIIIIIIIIIIIIIIIIIIIIIHIIIIHIGHHIHHHHHHIIIIIIIIIIIHHHHIGIIIIIIIHHHGHIHHIIIIHIIIIIIIIHHIIIIHHIIIIIIIIIIIIIIHIIIIIHHIIHIHHIIIHIHIIIIIIIIIIHIHIIIIIIIIIIIIIIIIIIIIIIIIIIIIIIIIIIIIIIIIIIIIIIIIIIIIIIIIIGIIIIIIIIIIHGIHIIIIIIIIIIIHHIIHIIIIIIIIIIIIIIIIIIIIIIIIIIIIIIIIIIIIIIIIIIIIIIIIIIIIIIIIIIIIIIIIIIIIIIIIIIIIIIDDDDD
@HISEQ:969:HM2KJBCX2:2:1101:12983:71109 2:N:0:ACTATGCA
ATCGGGCTTAACCCCAACTATCCCTATTAATCATTACGGTGGTCCTAGACCAACAAAATAGAACCAACGTCCTATTCTATTATTCCATGCTAATCTATTCAAGCAAAAGCCCGCTTTAAACACTCTAATTTTTTCAAGGTAATGGTCCTGGTTCCCCGACACACCCAATAAAGGGCATACCGGCTCACCAGAAGGATAGACCCGACAGCAGAACAGTACTCGCCAGAGACGGACCGTCCGGTCAGGCCTAAAATTCAACTACGAGCTTTTTAACTGCAACAACTTTAATATACGCTATTGGAGCTGGAATTACCGCGGCTGCTGGCACCAGACTTGCCCTCCAA
+
DDDDDIHIIIHIIHIHIIGIIIIIIHIIIHIHIGIIIIHIIIIFHIIEGHIHIIIIIFHHFIIIIIIHIIGIGEFHIIHIIHIIIIHIHIIHHIIIIIHHHHHHHIHIIIIIIIDHHIHIHIHIIIIEGIIHHIHIIHHIIIIIHHIIIIHHEIIIIHIIIHHIIIIIHHIHIGFIHIIIIIIIIIIIIIIIHIIHHHGIIIIHIIIIIIIHHIIIIIIIHIIIIIIIIIIIIIIIIIIHIIIIIIGIIIIIIIIIIIIIHHIHHIIIIIIIIIIIIIIHIHIIIIHIIHIIIIIHHFGHHIIIIIIHHIIIIIIIIIIIIIIIIIIIIIHHIIIHIHIDDDDD
@HISEQ:969:HM2KJBCX2:2:1101:14161:72280 2:N:0:ACTATGCA
ATCGGGCTTAACCCCAACTATCCCTATTAATCATTACGGTGATCCTAGAAACCAACGAAATAGAATCAGTCCGTCCTATTTCATTATTCCATGCTAATGTATTCAGACGATAGTCTGCTTTAAACACTCTAATTTTTTCAAAGTAACAGTCCTGATTTCCCATCACACCAAATAAATGGCATGAAAGTTCCTCAGAAGGTAGAGATCCATCTCACCAGTGCAGACAATTAAGCCTGACCAATGGGTAGACCCCGAAGTTCAACTACGAGCTTTTTAACTGCAACAACTTTAATATACGCTATTGGAGCTGGAATTACCGCGGCTGCTGGCACCAGACTTGCCCTCCAA
+
DDDDDIIIIIIIIIIIHIIIIIIIIIHIIHIIIIIIIIIIIIIHIIIIIIIIIIIIHIIIIIIHHIIIIIIIIIIGIIIIIIIIIIIIIIIIEHIIIIIHIIIIIIIIIHIIIIIIIIIIIIIHIIIIIIIIIIIHIIHHHGIIIIHIIIIIIIIIIIIIIIIIIIIIIIIIHHIIIIIIIIIIIIIIHIIIIIIIIIIIIIIIIIIIIIIIIIIIIIIIIIII<IIIIIIIIIIIIIIIIIIIIHFIIIIIIIIIIIIIIIIIIIIIIIIIIIIIIIIIIIIIIIIIIIIIHIIIIIIIIIIIIIIIIIIIIIIIIIIIIIIIIIIIIIIIIIIIIIIIIIIDDDDD
@HISEQ:969:HM2KJBCX2:2:1101:3985:72734 2:N:0:ACTATGCA
ATCGGGCTTAACCCCAACTATCCCTATTAATCATTACGGTGGTCCTAGAAACCAACAAAATAGAACCATGCCGTCCTATTTTATTATTCCATGCTAATGTATTCAAGCAAAAATGCCTGCTTTAAACACTCTAATTTTTTCAAAGTAAAGGTCCTGGTTCCCCGCGGCATCCAATTAAGGACATCGCGGTTCTCCAGAAGGTGAGAAATTGACTGCACCAGTTCATACCCCGTGAGGCACGACCGATGCGCCAATCCCGAAATTCAACTACGAGCTTTTTAACTGCAACAACTTTAATATACGCTATTGGAGCTGGAATTACCGC
+
DDAD@//?<FGHHCE0CGHHIIHIIHIII@FHHIHH@EHHHHIGHIIEFHEH@GHIIIHECHEEHEHIHHGHDEDGHHGC8FHIIFHHFEFHHFHHIIHHHIHIHFGIIHHHHIIIHHIHFHHHEFGEEHHHIHHAGIIHHIHIIHHIHHIIHHHIIGIIHDGIHIIIIIIIIIHIHIIIHHIIIIIIIHHHHIIGIIIIIHIHGIIIHHHHHHHIIIIGHHHHHG<IIHHIIIIIHHHGHHIIIIIHDIHHHHHHHIIIHHIHEECIIHIIIIIIIIIIIIIIHHHHHHIIIIIIIIIIIIIHHIIIHIIIIIIIIIIIDDDAD
@HISEQ:969:HM2KJBCX2:2:1101:14500:71414 2:N:0:ACTATGCA
ATCGGGCTTAACCCCAACTATCCCTATTAATCATTACATCGATCCTAGAAACCAACAAAATAGAATCTGATGTCCTATTTCATTATTCCATGCTAATGTATTCAAGCGTAAGCTTGCTTTAAACACTCTAATTTTTTCAAGGTAACAGTCCTAATTCCCCATAACATCAAATAAATGACATTATGGTTCTTTAGAAGGTGAGAACCAATAAAACCAGTACATACCAAGGCATGACCGATTCCTTGATCCCGAAATTCAACTACGAGCTTTTTAACTGCAACAACTTTAATATACGCTATTGGAGCTGGAATTACCGCGGCTGCTGGCACCAGACTTGCCCTCCAA
+
DDDDDHHIIIHHHHIIIIHHHIHIHIIIHIIIIIIGIIIIIIHIIIIIIIIIIIIIHHIGIIIIIIHIIHIIHIIIIIHHIIIIIIIIIHIIGICHIIIIIIIIIIIIIIGIHIIHIHIIIIIIIIIIIIHIIIIIIIIHIIIIIIIIIIIIIIIIGIHIIIIHHHIIIIIIIHIIHIIIIIIIIIIIIIIIIIIIIIIIIIIIIIIIIHIIIIIGIIIIHIIIIHIIIIHIIHIHIIIIHIHGIIHHHIIIIIIIIIIIHEIHHIIIIIIIIIHIIIIIIIIIIHHIIIHIHHIIIIIIIIIIIIIIIIIIIIIIIIIIIIIIIIIIIIIIIIIIIIIIDDDDD
@HISEQ:969:HM2KJBCX2:2:1101:12831:72252 2:N:0:ACTATGCA
ATCGGGCTTAACCCCAACTATCCCTATTAATCATTACGGTGATCCTAGAAACCAACAAAATAGAACCATGCCGTCCTATTCTATTATTCCATGCTAATGTATTCGAGCAAAATGCCTGCTTTAAACACTCTAATTTTTTCAAGGTAAAGGTCCTGGTTCCACATGACACCCAATTAAGGACATCATGCTTCTCCAGAAGGTGAGAAATCAACTGCGACAGTTCATACCCCTTAAGGCACGACCATCACGTCAATCCCGAAATTCAACTACGAGCTTTTTAACTGCAACAACTTTAATATACGCTATTGGAGCTGGAATTACCGCGGCTGCTGGCACCAGACTTGCCCTCCAA
+
DDCDDHCHHHIHCFHFIIIIIFHIHIIIIIEHEHHHHIIIIIIII?HIIIIHIIIIFCHHFH@EEHHIIHCHGGHDHGCHHEHIIHHHCHEEHHH?GCEGHHIIHIHIIIHHIGHIHHHHIHIIIHHIHHHCFGHHIHHIIHHHHHIIIIIIHHCIIIIIIIIHHIHIIHFHIIIIIIHIIIIIIIHFIIIIIIIHHHIIIHIHIHIIIIIHIIIIIIIHIHHHIIIIIIIIIIIIGIIIIIIIIIIHGHGIIIIIIIIIIIIIIIHFHIIIIIIIIIIIIIIIIIIIHIIIIHIIIHHGIGIIIIIIIIIIIIIIIIIIIIIIIIIIIIIIIIIIIIIIIIIIIIIDDDDD
@HISEQ:969:HM2KJBCX2:2:1101:14892:72781 2:N:0:ACTATGCA
ATCGGGCTTAACCCCAACTATCCCTATTAATCATTACGGTGATCCTAGAAACCAACAAAATAGAACCATGCCGTCCTATTCTATTATTCCATGCTAATGTATTCGAGCAAAAATGCCTGCTTTAAACACTCTAATTTTTTCAAGGTAAAGGTCCTGGATCCGCAAGACACCCAATTAAGGACATCAAGTTTCTCCAGAAGGTGAGAAATCAACAGCGACAGTTCATACCCCTTAAGGCATGACCATCACGTCAATCCCGAAATTCAACTACGAGCTTTTTAACTGCAACAACTTTAATATACGCTATTGGAGCTGGAATTACCGCGGCTGCTGGCACCAGACTTGCCCTCCAA
+
DBDDCIGIIIIIIIIHIIIIIHIIIIIIIIIHHIIIIIIIIHHIIHIIGIIIIIIIIIIIHIGEHIIIIIIIIHIIIHIHIIIIIIIIIIIIIGIGIIIIIHHFIIIIIIIIIIIIIIIIIIIIIIIIIIIIIIIHIIIHIIIIIIIIIIIHIIIIIIIIIHIIIIIIIIHIHIIGIIIIIIIIIIIIIIIIHIIIIIIIIIIIIIIIIIIIIIIIIIIIIHIIIIIIIIIIIIIIIIIIIIHHIIIIIIIHIHIIIIIIIIGIIIIIIIIIIIIIIIIIIHIIIIIIIIIIIIIIIIIIHIIIIIIIIIIIIIIIIIIIIIIIIIIIIIIIIIIIIIIIIIIIIIIIDDDDD
@HISEQ:969:HM2KJBCX2:2:1101:8212:73536 2:N:0:ACTATGCA
ATCGGGCTTAACCCCAACTATCCCTATTAATCATTACATCGATCCTAGAAACCAACAAAATAGAATCGGATGTCCTATTTCATTATTCCATGCTAATGTATTCAAGCGTGAGCCTGCTTTAAACACTCTAATTTTTTCAAGGTAACAGTCCTAATTCCCCGTGACACCAAATTAATGGCATTACGGTTCTTTAGAAGGTGAGAAATCAATAATATCAGTACATACCAACGGCATGACCGAAACATTGATCCCGAAATTCAACTACGAGCTTTTTAACTGCAACAACTTTAATATACGCTATTGGAGCTGGAATTACCGCGGCTGCTGGCACCAGACTTGCCCTCCAA
+
DDDDDIIIIIIIIIIIIIIIIIIIIIIIIIIIIIIIIIIIIIIHIIIIIIIIIIIIIIIIIIHHIIIIIHIIIHIIGIIIIIIIIIIHGIIHIIIIHHIIIIHIIIIIIHIIIIIIHIIHIIIIIIIIIIIIIIIIIIIIIHIIIIIIIIIIIIHIIIIIIIIIIIIIIIIIIIIIIIIIIIIIIIIIIIIIIIIIIIIIIIIIIIIIIIIIIIIIIIIIIIIIIIIIIIIIIIIIIIIIIIIIIHIIIHIIIIIIIIIIIIIIIIHIIIIIIIIIIIIIIIIIIIIIIIIIIIIIIIIIHHIIIIIIIIIIIIIIIIIIIIIIIIIIIIIIIIHIIIIIHIDDDDD
@HISEQ:969:HM2KJBCX2:2:1101:17690:72310 2:N:0:ACTATGCA
ATCGGGCTTAACCCCAACTATCCCTATTAATCATTACGTCAATCCTAGAAACCAACAAAATAGGATCGAACGTCCTATTTCATTATTCCATGCTAATGTATTCAAGCGTTAGCCTGCTTTAAACACTCTAATTTTTTCAAAGTAACAGTCCTGTTTCCCTGCAACACCAAATTAATGACATTACAGTTCTTCAAGAAGGAGGAATCAGTAAAGCCAGTACATACCATAGGCACGACCAACCTACTGACCCCGAAATTCAACTACGAGCTTTTTAACTGCAACAACTTTAATATACGCTATTGGAGCTGGAATTACCGCGGCTGCTGGCACCAGACTTGCCCTCCAA
+
DDDDDHIIIIIHHIIIIIIIIIIIIIIIIIIIIIIIIIIIIIIIIHIIIIIIIIIIHIIIIIIIHIIIGIHIIIIIIIIIIIIIIIIHIHIIIIIIIIIHIIIHIIIIIIIIIHIHIIIIIIIHIIIIIIIIIIIIIHIIIIIIIIIIIIHIIIIIIIIIIIIIHFFHHIIHIIIIIIIHIIIIIIIIIIIIIIIIIIIIIIIIIIIIIIIIIIIIIIIIIIIIIIIIIIIIIIIIIIGIIIIHHIIIIIIIIIIIIIIIIIIIIIIIIIIIIIHIIIIIIIIHIIIIIHIIIIIIIIIIIIIIIIHIIIIIIIIIIIIIIIHIIIIIIIIIIIIIIIIIIDDDDD
@HISEQ:969:HM2KJBCX2:2:1101:10428:74032 2:N:0:ACTATGCA
ATCGGGCTTAACCCCAACTATCCCTATTAATCATTACGTCGATCCTAGAAACCAACAAAATAAGATCAAACGTCCTATTTCATTATTCCATGCTAATGTATTCAAGCGCGAGCCTGCTTTAAACACTCTAATTTTTTCAAAGTAACAGTCCTGATTCCCCGCCACACCAAATAAATGGCATAACGGTTCTTCAGAAGGGAGGAATCAGTGACACCAGTACATACCAAAGGCACGACCAGCGTACTGATCCCGAAATTCAACTACGAGCTTTTTAACTGCAACAACTTTAATATACGCTATTGGAGCTGGAATTACCGCGGCTGCTGGCACCAGACTTGCCCTCCAA
+
DDDADIIIIIHHHIIIIIIIIIIIIIIIIIIIIIIIIGIIIIIIIIIIIIIIIIIIIIIHIIIHHIIEHIIGE@GHHIIIIIIIGIHHCEHHGHHIIHIHI<DGG@HHIIIIIIIHIHHIIHEHIHHIHHHIIIHIHHIIHHHHFHEIIIIIHIIEHIHIHDIIIIIIIIIIIHHIIIIIIIIIIIIIIIIIIIIIIIIIIIIIHHIIIIIIIIIIIHIIIIIHIIIIIIIIIIIIIIIIIIIIGIIIIIIIIIIIHIIIIIIIIIIIIIIIIIIIIIIIIIIIIIIIIIHGIIIIIIIIHIIIIIIIIIIIIIIIIIIIIIIIIIIIIIIIIIIIIIIIIDDDDD
@HISEQ:969:HM2KJBCX2:2:1101:13839:74257 2:N:0:ACTATGCA
ATCGGGCTTAACCCCAACTATCCCTATTAATCATTACGTTGATCCTAGAAACCAACAAAATAGAATCGAACGTCCTATTTCATTATTCCATGCTAATGTATTCAAGCGCGTGCTTGCTTTAAACACTCTAATTTTTTCAAAGTAACAGTCCTGACTCCCCACAACATCAAATTAATGACATCATGATTCATCAGAAGGGAGAAATCAATGACATTAGTACGTACCGAAGGCACGACCGACGTATTGATCCCGAAATTCAACTACGAGCTTTTTAACTGCAACAACTTTAATATACGCTATTGGAGCTGGAATTACCGCGGCTGCTGGCACCAGACTTGCCCTCC
+
DDDDDGIIIIIHIHIIIHIIIIIIIIIIIIIIIIIIIGIIHHHGHFIIIIICHIGHHHHIIIHIIIIIIIIIIHHHIHIIIIIIIHHGHIHHIIIIIIHHGIIIIIIIIIIIIHHIIIIHHEHHHIIIIIIIHHGIHIIHIIIIIIIIIIIIHIHHHIHIIIIIIIIIIIIIIIIIHIIIIIIIIIIIIIIIIIIIIIIIIIIIIIIIIIIIIHHIIIIIIIIIIIIIIIIIIIIIIIIIHGDIIIIIIIIIIIIIIIIIIIIIIIIIIIIIIIIIIIIIIIIIIIIIIIIIIIIIIIIIIIIIIIIIIIIIIIIIIIIIHIIIIIIIIHHFD<CIHIIDDDDD
@HISEQ:969:HM2KJBCX2:2:1101:8339:74641 2:N:0:ACTATGCA
ATCGGGCTTAACCCCAACTATCCCTATTAATCATTACGTCGATCCTAGAAACCAACAAAATAGGGTCAAACGTCCTATTTCATTATTCCATGCTAATGTATTCAAGCGTGTGCCTGCTTTAAACACTCTAATTTTTTCAAAGTAACAGTCCTGATTCCCTATGACACCAAATTAATGACATCACAGTTCGTCAGAAGGTAGAAATCAATGATACCAGTTCATACCAGAGGCACGACCAATATATTGATCCCGAAATTCAACTACGAGCTTTTTAACTGCAACAACTTTAATATACGCTATTGGAGCTGGAATTACCGCGGCTGCTGGCACCAGACTTGCCCTCCAA
+
DDDDDIHIIIIIIIIIIIIIIIIIIIIIIIIIIIIIIIIIIIIIIIIIIIIIIIIIIIIIIIHIIIHIIIIIIIIIIIIIIIIIGIIFHIIIIIIIIIHIIHIIIIIIIIIIIIIIIIIIIIHIIIIIIIIIIIIIHIIIHIIIIIIIIIIIIIIIIIIIIIIIIIIIIHHIHIIIIIIIIIIIIIIIIIIIIIIIIIIIIIIIIIIIIIIIIIIIIIIIIIIIIIIIIIIIIIIIIIIIIIIIHIIIIIIIIIIIIIIIIIIIIIIIIIIIIIIIIIIIIIIIIIIIIIIIIIIIIIIIIIIIIIIIIIIIIIIIIIIIIIIIIIIIIIIIIIIIIIIIIDDDDD
@HISEQ:969:HM2KJBCX2:2:1101:8779:75237 2:N:0:ACTATGCA
ATCGGGCTTAACCCCAACTATCCCTATTAATCATTACGGTGATCCTAGAAACCAACGAAATAGAATCAGTCCGTCCTATTTCATTATTCCATGCTAATGTATTCAGACGATAGTCTGCTTTAAACACTCTAATTTTTTCAAAGTAACAGTCCTGATTTCCCATCACACCAAATAAATGGCATGAAAGTTCCTCAGAAGGTAGAGATCCATCTCACCAGTGCAGACAATTAAGCCTGACCAATGGGTAGACCCCGAAGTTCAACTACGAGCTTTTTAACTGCAACAACTTTAATATACGCTATTGGAGCTGGAATTACCGCGGCTGCTGGCACCAGACTTGCCCTCCAA
+
ADDCDIHIIIIIHIIIIIIIIIHIIIIIHIIGHHIIIHIHHHIHIIHIHGHGEHHIIIIIHHHHIIIIHHEHHHIIIHHIHIIIIGHHHHFFHHHIIHGIIHIHIIIHIIHHIHIIIIHIIIHIHHIIHIIIIHIIHHHHHHHHHIHIHHIIIHHIIIIIIIIIIHIHHHIIHHHHHIIIIIIIIIIIIHHIIIIIIIIIHIHIIIIIIIHHIIIIIIIHIIIIIHIIGIIIIHIIIIIIIIIIHHFIIIIIIIIIIIIIIIIIIIIHIIIIIIIIIIIIIIIIIIIHHHHIIIIIIIIIIIIIIIIHIIIIIIIIIIIIIIIIHIIIIIIIIIIIIIIGIIIDDDDD
@HISEQ:969:HM2KJBCX2:2:1101:1313:75640 2:N:0:ACTATGCA
ATCGGGCTTAACCCCAACTATCCCTATTAATCATTACGGTGATCCTAGAAACCAACAAAATAGAATCATGCCGTCCTATTTTATTATTCCATGCTAATGTATTCAAGCAAAATGCCTGCTTTAAACACTCTAATTTTTTCAAAGTAAAGGTCCTGGTTCCCCGCGACACCCAATTAAGGGCATCGCGGTTCTCCAGAAGGTGAGAAATTGACTACACCAGTTCATACCCCTTAAGGCACGACCGATGTGTCAATCCCGAAATTCAACTACGAGCTTTTTAACTGCAACAACTTTAATATACGCTATTGGAGCTGGAATTACCGCGGCTGCTGGCACCAGACTTGCCCTCCAA
+
DBDDD?DHHIIIIGHFHIIIIFHHHIIGIHIIIHHHIHIIHI<@GHHGHIHHHIHIIICHEHIIICHHHHHHDEHHEHD<GEHHIIFCHFFEHHIIHEGGHEFGFICEHHCGECGHHHHGHEHHFH?FFEHIIIIHHHHHIHHHHFHIHHEHHE@EHFHFHIHH<HHHIIHHIG?EFHHIHIIIHHIGIIIIIHHHHEHEHIHG/)HHHHHHHHGHIHHHIHIIIIIIIGIIIIHHC@HFGIHHFHEGHHGHE<E<HIHGHHHHEHHE<ECHIIIHHHHIHEHEFGGEF<IHEHC1G=HHHHEHGHFEHEHIIHHFIIIIIGIHIIIIIIHIHIHGGIHHHHHHHIHCDBDD
@HISEQ:969:HM2KJBCX2:2:1101:19063:76188 2:N:0:ACTATGCA
ATCGGGCTTAACCCCAACTATCCCTATTAATCATTACGGTGGTCCTAGAAACCAACAAAATAGAACCACAACGTCCTATTCTATTATTCCATGCTAATCTATTCAAGCAATAGCCCGCTTTAAACACTCTAATTTTTTCAAGGTAATGGTCCTGGCTCCCCAACACACCCAACAAAGGACATGCTGGTTCACCAGAAGGAAGACCCGACAACAAGACAGTACTCGCCAAAGACGGACCGCCCGGCCAGGCCTAAAATTCAACTACGAGCTTTTTAACTGCAACAACTTTAATATACGCTATTGGAGCTGGAATTACCGCGGCTGCTGGCACCAGACTTGCCCTCCAA
+
DDDDDIIIIIIIHIIIIIIIIIIIIIIIHIIIIIIIIIIIIIIIIIIIIIIIIIIIIIHHHHHIIIHIIIIIIHHIIIIIIIIHIIIIIIIIGHIIIIIIIHHIIIIIIIIIHIIIIIIHIIIIIIIIIIIHIIIIIIHHIIIHHIIIIIIIIIIIIIIHHIIIIIIIIIIIIIIIIIIIIIIIIIIIIIIHIHIIIIIIIIIIIIIIIIIIIIIIIIIIIIIIIIIIIIIIIIIIIIIIIIIIIIHIIIHIIIIIIIIIIIIIIIIIIIIIIIIIIIIIIIIIIIIIIIIIIIIIIIIIIIIIIIIIIIIIIIIIIIIIIIIIIIIIIIIIIIIIIIIIIIDDDDD
@HISEQ:969:HM2KJBCX2:2:1101:17340:76497 2:N:0:ACTATGCA
ATCGGGCTTAACCCCAACTATCCCTATTAATCATTACGTCAATCCTAGAAACCAACAAAATAGGATCGAACGTCCTATTTCATTATTCCATGCTAATGTATTCAAGCGTTAGCCTGCTTTAAACACTCTAATTTTTTCAAAGTAACAGTCCTGTTTCCCTGCAACACCAAATTAATGACATTACAGTTCTTCAGAAAGGAGGAATCAGCGAAGCCAGTACATACCAGTGGCACGACCAACCTGCTGACCCCGAAATTCAACTACGAGCTTTTTAACTGCAACAACTTTAATATACGCTATTGGAGCTGGAATTACCGCGGCTGCTGGCACCAGACTTGCCCTCCAA
+
D?B0B?HH?@GHHIGIEHHHHIIIHIIIIIIIGHIIIHHHHHIIICHIIIGIIIFHIHGIIIHHEHGCCGH<FD0EHH<CFF?HCG?GDGEHHHC@IIHHHHEEHHHGHCGIGEIHIIIIHGBGHHIIEFFIHHHIIFHHHIHHHIHIIHHHHHHDIIHHGIIIIHHHIIIHHHHGHFHEG/HIHGHIHHHIHIHHHH;IIHIIIIIHGHHH=HEIIHIIIGIIIIIGII=IIIIIHIHGHHHFCHDHD?HGIIIIIIIIIIIIHGGHIIIIIIHIIIIIIIIHIIIIHHHHIHIIHIIIIIIHIIIIHIIHIIIIIIIIHIIHHIIIIIIIIIIIIGIHIDDDDD
@HISEQ:969:HM2KJBCX2:2:1101:17353:76564 2:N:0:ACTATGCA
ATCGGGCTTAACCCCAACTATCCCTATTAATCATTACGGTGATCCTAGAAACCAACGAAATAGAACCAAGCCGTCCTATTTCATTATTCCATGCTAATATATTCAGACGTTAGCCTGCTTTAAACACTCTAATTTTTTCAAAGTAATAGTCCTGATTTCCAATCACACCAAATAAATGGCATGAAAGTTCCTCAGAAGGTAGAGATTTATCTCACCAGTACAGACAATTAAGCCTGACCAATGGGTAAACCCCGAAGTTCAACTACGAGCTTTTTAACTGCAACAACTTTAATATACGCTATTGGAGCTGGAATTACCGCGGCTGCTGGCACCAGACTTGCCCTCCAA
+
DDDDDDHHIIIIHIIIIIIIIIIIIIIIIIIIIIIIIHIIIIIIIIIIGIIIIIIIHIHIIIHIHIIIIFHIHHHIIIIIIIHIIIIIIIIHIHIIIIIIHHIIIHHIIIIIIIIIHIHIIIHHIHIIIHIIIIIIIIIHIIIIIIIIIIIIIIIIIIIIIIIIIIIIIIIIIIIIIIIIIIIIIIIIIHHIIIHIIIIHIIIIIIIIIIIIIIHHHIIIIIIIIIIIIIIIHIIIIIIIIIIIIHDIIIIIIIIIHIIIIIIIIIIIIIIIIIIIIIIIIIIIIIIIIIIIIIIIIIIIIIIIIIIIIIIIIIIIIIIIIIIIIIIIIIIIIIIIIIIIIIIDDDDD
@HISEQ:969:HM2KJBCX2:2:1101:6670:77193 2:N:0:ACTATGCA
ATCGGGCTTAACCCCAACTATCCCTATCAATCATTACGGTGGTCCTAGAAACCAACAAAATAGAACCACAACGTCCTATTCTATTATTCCATGCTAATCTATTCAAGCAATAGCCCGCTTTAAACACTCTAATTTTTTCAAGGTAATGGTCCTAGCTCCCCAACACACCCAACAAAGGACATGCTGGTTCACCAGAAGGAAGACCCGACAGCAGACAGTACTCGCCAAAGACGGACCGCCCGGCCAGGCCTAAAATTCAACTACGAGCTTTTTAACTGCAACAACTTTAATATACGCTATTGGAGCTGGAATTACCGCGGCTGCTGGCACCAGACTTGCCCTCCA
+
DBB@DCDDHEHCGHIEGHIIIIIGHIIIIHIHHE@EHHHCEHHIHHHHGHFHIEHFHHHHHII?GHIHHFHH?CH=@EFEHEHIHHIHHH@GHEHCHGHHIGEGGE%1<DH=HHHCHHBDE@FHHCHEHFHHHHCHIHHGHHGFHHGHAFGHCC8FCHFHIHHC?EDHIHEBFBADF<AGIIHHHGF6DCG?GHHDDGD0HCHHHE?GCHCEFHEGG1FFHCAHEH:GFACF</:<C<CE?C<1<1@<?CC?GHHFGHHIGIHGF11EH@C<F@GF<1@CD<<<<<F11HF0<0CH1FD<CD<C1?IHHCCCC</DHHEEIGCGGGCCCHF<FHCHEE?0@D<0@
@HISEQ:969:HM2KJBCX2:2:1101:11884:77818 2:N:0:ACTATGCA
ATCGGGCTTAACCCCAACTATCCCTATTAATCATTACGGTGATCCTAGAAACCAACAAAATAGAACCATGCCGTCCTATTCTATTATTCCATGCTAATGTATTCGAGCAAAAATGCCTGCTTTAAACACTCTAATTTTTTCAAGGTAAAGGTCCTGGATCCGCAAGACACCCAATAAAGGACATCAAGTTTCTCCAGAAGGTGAGAAATCAACAGTAACAGTTCATACCCCTTAAGGCATGACCATCACGTCAATCCCGAAATTCAACTACGAGCTTTTTAACTGCAACAACTTTAATATACGCTATTGGAGCTGGAATTACCGCGGCTGCTGGCACCAGACTTGCCCTCCAA
+
DDDDDIIIIIIIHIIIIIIIIIIIIIIIIHHIIIIIIIIIIIIIIIIIIGHHHIIIIHIIIIFHIHIIIIIIIIIIIIIIIIIIIIIIIIIIHIIIHHHIIGHIIIHIIIIFHIIIIHIIHFHHHIIIHHIIIIIIIIHIIIIIHIIHHIIIIIIIIIIIIIIIIIIIIIIIIIIHIIHIIIIIIIIIIIHIHIIIIIIIIIIIIHIIIIIIIIIIIIIIIIIIIIIIIIIHIIHIIIIIIIIHIIIHIIHFIIIIIIIIIIIIIHIIIIIIIIIIIIIIIHIIIIIIIIHIIIIIIIGIIIIIIIIIIIIIIIIIIIIIIIIIIHIIIIIIIIIIIIIIIGIIIIIIDDDDD
@HISEQ:969:HM2KJBCX2:2:1101:20155:78270 2:N:0:ACTATGCA
ATCGGGCTTAACCCCCAACTATCCCTATTAATCATTACCGCATGCTGCTAACCAACGAAACAGACAGCGGTCCTGTTCCATTATACCATGCTAATATATTCAAGGCAAGGATGCCTGCTTTAAACGCTCTAATTTCTTCAAAGTAAACGACCTGGAGCCATACCGCCCACTCATTTAAGAGCAGACAGAGACAACCAAGTGTTGATGGAGACGGGCCAGTACACACCCCTTGAAAGGGCAGACCATGCCCGACTCGCACCGATTCCAACTACGAGCTTTTTAACTGCAACAACTTTAATATACGCTATTGGAGCTGGAATTACCGCGGGTGCTGGCACCAGACTTGCCCTCCAA
+
DDCC@IHCGHHHIHIIHIHIGHEHHHHHGHFHHIIIHIGIGDIHIHHHHIIIIIIIIHIGIGCHHHHIIIIHCHFH1DCGHIIIGHEHEGHH?FHIIIIHIDF@EEHFCCHHHIIIG?FEGDEGHHGEHHFFEFHHHIHIHHGIIHEHHFEEHGHIIIIIGHHHHEIHHHIIIHFHEHEHGIHHEIIHHHHIHHIHHF?HHHFHEHFHIIIIHHIIHHAEHFHFGHEFIIIGIIIGIIIIIHHHHBFHHIHCFHDHIIIIIIHIIHHGIHHHHIIIIIIIIIIIIHHHHEEIIHEHHHGIIHIIIHHFGIIIGIIHHHHHGIIIHIIHHIHHIHHCHFEIIIIHHFDHHBAADB
@HISEQ:969:HM2KJBCX2:2:1101:18667:79286 2:N:0:ACTATGCA
ATCGGGCTTAACCCCAACTATCCCTATTAATCATTACGGTGGTCCTAGACCAACAAAATAGAACCAACGTCCTATTCTATTATTCCATGCTAATCTATTCAAGCAAAAGCCCGCTTTAAACACTCTAATTTTTTCAAGGTAATGGTCCTGGTTCCCCGACACACCCAATAAAGGGCATACCGGCTCACCAGAAGGATAGACCCGACAACAGACAGTACTCGCCAGAGGCGGACCGCCCGGTCAGGCCTAAAATTCAACTACGAGCTTTTTAACTGCAACAACTTTAATATACGCTATTGGAGCTGGAATTACCGCGGCTGCTGGCACCAGACTTGCCCTCCAA
+
DDCDDIIIIIHIIIIIIIIGHIIIIIIIGIIIIHIHIIIIIIIIIIIIIIIIIIIIIIIIHHIGIIHHHGHIIHIIIIIHIIIIIIIGIIIIIIIIHIHIIHFHIIHEHHIIIIIIHIIIIIIIIIIIIIIIHHIIIIIIHIIIIHIIIHHHHIHEHHHIIIIIIIIHGIIIIIIIIIIIIIIIIHIHIIIIIIIIIIIIIIIIIIIIIIIHIIIIIIIIIIIIIIIIIIIIIIIIIIIIIIHIIIIIIIIIIIIIIIIIIIIIIIIIIIIIIIIIIIIIIIHHIIIIIIHIIIIIHHIIIIIIIIIIIIIIIIIIIIIIIIIIIIIIIIIIIIIIIIDDDDD
@HISEQ:969:HM2KJBCX2:2:1101:9816:79531 2:N:0:ACTATGCA
ATCGGGCTTAACCCCAACTATCCCTATTAATCATTACGGTGATCCTAGAAACCAACAAAATAGAACCATGCCGTCCTATTCTATTATTCCATGCTAATGTATTCGAGCAAAAATGCCTGCTTTAAACACTCTAATTTTTTCAAGGTAAAGGTCCTGGATCCGCAAGACACCCAATTAAGGACATCAAGTTTCTCCAGAAGGTGAGAAATCAACAGCAACAGTTCATACCCCTTAAGGCACGACCATTACGTCAATCCCGAAATTCAACTACGAGCTTTTTAACTGCAACAACTTTAATATACGCTATTGGAGCTGGAATTACCGCGGCTGCTGGCACCAGACTTGCCCTCCAA
+
DDDDDDHIIIIIIIIIIIIIIIIHIIIIIIIIIIIHHIIIHHIGIIIIIIIHIHIIIIIIIGHHHIIHIHIIHHIIIIIIIHIIIIIGIGHHGFHEEFFGHFHHHIIIIHIIIIIIIIIHIIIIIIIIIIIIIHIHIIIIIIIIIIIIIIIIIIIIIIHIIIIIIIIIIIIIIIIIIHIIHHIIIIIIIIHIIIIIIIIIIIIHIIIIIIIIIIIIIIIIIIIIIIII<IHIIIIIIIIIIIIIIIIIIIIHIIIIIIIIIIIIIIIIIIIIIIIIIIIIIIIIIIIIIIIIIIIIIIIHGIIIIIIIIIIIIIIIIIIIIIIIIIIIIIIIIIIIIIIIIIIIIIIIDDDDD
@HISEQ:969:HM2KJBCX2:2:1101:20766:79627 2:N:0:ACTATGCA
ATCGGGCTTAACCCCAACTATCCCTATTAATCATTACAACAGTCCTAGAAACCAACAAATAGAACCATTGTCCTATTCCATTATTCCATGCTAATGTATTCAAGCGTATGCCTGCTTTGAACACTCTAATTTTTTCACAGTAAAAGTCCTGGTTCCCCGTCACGACCCGTAAAGGCCATGCCGCTTCGCCAGAAGGTAAAGCCCGACCACAGACAGTGCTCACCCAGAAGGCGGACCGTCCAGCCAGGCCTGAAGTTCAACTACGAGCTTTTTAACTGCAACAACTTTAATATACGCTATTGGAGCTGGAATTACCGCGGCTGCTGGCACCAGACTTGCCCTCCAA
+
D@AADHHHHHIHFHIIIIHHHIIIIIIIIIG@GHFHHHIHGHEHIIIIHHIFHHHIICH?GHHIH?HHCEHHFEHHHEHHIIIHHIHIIIGIHHIIHIHE@<FCFHHHIHHHHIEHHHHHHBEHGHHIIIIIIIIHIHEEHHHIHIIHHEE1<CHGHHHHHDGHHHHHHHHHAF7FAEFIHHEHDIIIIIIIIIIHHH3EC<EHIHFHHEGACHGE<@GIHHGIHHIIIHHGHHCCCEH@1HIHEIIIHGHIHHIHIHFHHHIIHCHEEHHGCFGCHHHHGHFFIIHHEGHHEGHHHHHHHHHEIHIIIHIHCHIHGIIIIIIHEHHHGIIIIHIHIIHHH@@B<<
@HISEQ:969:HM2KJBCX2:2:1101:10689:80133 2:N:0:ACTATGCA
ATCGGGCTTAACCCCAACTATCCCTATTAATCATTACGGTGATCCTAGAAACCAACAAAATAGAATCATGCCGTCCTATTTTATTATTCCATGCTAATGTATTCAAGCAAAATGCCTGCTTTAAACACTCTAATTTTTTCAAAGTAAAGGTCCTGGTTCCCCGCGACACCCAATTAAGGGCATCGTGGTTCTCCAGAAGGTGAGAAATTGACTACACCAGTTCATACCCCTTAAGGCACGACCGATGTGTCAATCCCGAAATTCAACTACGAGCTTTTTAACTGCAACAACTTTAATATAAGCTATTGGAGCTGGAATTACCGCGGCTGCTGGCACCAGACTTGCCCTCCAA
+
DDDDDIIIIIIIIIIIIIIIIIIIIIIIIIIIIIIHIIIIIIIIIIIIIIIIIIIIIIIIIIIHHIIIHIIHHHIHIGIIIIIIIIIIIIIIGHIIHIIIIHIIIIIHIIIIIIHIIIIIIIIIHIIIIIIIIHIIIHIHHHIIIIIIIIIIIIHIIIIIIIIHIIIIIIIIIIIIIIIGIHIIIIIIHIIIIIIIIIIIIIIHIIIIIIIIIIIIIIIIIIIIIIIIIHIIIIIIIIIIIIIIIIIIIHHIIIIIIIIIIIIIIIIIIIIIIIIIIIIIIIIIIIIIIIIHHIHIIIIIIIIIIIIIIIIIIIIIIIIIIIHIIIIIIIIIIIIIIIIIIIIIIIIDDDDD
@HISEQ:969:HM2KJBCX2:2:1101:8200:80092 2:N:0:ACTATGCA
ATCGGGCTTAACCCCAACTATCCCTATTAATCATTACGTCAATCCTAGAAACCAACAAAATAGGATCGAACGTCCTATTTCATTATTCCATGCTAATGTATTCAAGCGTTAGCCTGCTTTAAACACTCTAATTTTTTCAAAGTAACAGTCCTGTTTCCCTGCAACACCAAATTAATGGCATTACAGTTCTTCAGAAAGGAGGAATCAGCGAAGCCAGTGCATACCAGTGGCACGACCAACCTGCTGACCCCGAAATTCAACTACGAGCTTTTTAACTGCAACAACTTTAATATACGCTATTGGAGCTGGAATTACCGCGGCTGCTGGCACCAGACTTGCCCTCCAA
+
DDDDDHIGIIIGHGIIIIIIIIIIIIIIIIIIIIIIIHIIIHIHIIIIHIHHHHIIIIIIIIHIFHGHIGIIH?CGHIIIIHIHIIIHHHIIHIIIIIIIIIHIIIIIIIHHHHIIIIIIHIHHIHIHHHIIIIIIHIEHIIIIIHGHGHIIIHIHHEIIIIIIIHHIIIHIIIIIGIIIHIIIHIIIHIHHIHIGIHGIIIIHHHGHHIIHGEIIHFHIHHGGHIHHIIIHHHEDCHHFFGCGCHDDHCCFG@HHIIIIHGHDGFHHGIIIHHHIIHFHHGEIIHIIHEFHIIHEEIGIIIIIGIHHHHHIHHIHCDIHHHIHIIIHHHEEIIIIIIIGIDDDBA
@HISEQ:969:HM2KJBCX2:2:1101:8448:80988 2:N:0:ACTATGCA
ATCGGGCTTAACCCCAACTATCCCTATTAATCATTACGGTGATCCTAGAAACCAACAAAATAGAACCATGCCGTCCTATTCTATTATTCCATGCTAATGTATTCGAGCAAAATGCCTGCTTTAAACACTCTAATTTTTTCAAGGTAAAGGTCCTGGTTCCACATGACACCCAATTAAGGACATCATGCTTCTCCAGAAGGTGAGAAATCAACTGCGACAGTTCATACCCCTTAAGGCACGACCATCACGTCAATCCCGAAATTCAACTACGAGCTTTTTAACTGCAACAACTTTAATATACGCTATTGGAGCTGGAATTACCGCGGCTGCTGGCACCAGACTTGCCCTCCAA
+
DDDADIIHIHIIIIIIIIIIIFIIIIIIIIIIIIIIHIIIHHIIIIFHHIIIIIIIIIIIIIIIIIIIHIIIIIIHIIIIIIIIIIGIHHHIIIIIIIIIIHIIIIIIIIIIIIIIIIHHIIIIIIIIIIIIIIIIIIIHIIIIIIIHIIIIIIHIIIIIIIIIIIIIIIIIIIHHIIIIIIIIIIIIHIIIIIIIIIIIIIIIIIIHIIIIIIIIIIIIHHIHIIIIIIIIIIIIIIIIIIIIIIIIIIHIIIIIIIIIIIIIIIIIHIIIIIIIIIIIIIIIIIIIIIIIIIIIIIIIIIIIIIIIIIIIIIIIIIIIIIIIIIIIIIIIIIIIIIIIIIIIIIIDDDDD
@HISEQ:969:HM2KJBCX2:2:1101:8441:81958 2:N:0:ACTATGCA
ATCGGGCTTAACCCAAACTATCCCTATTAATCATTACGTCAATCCTAGAAACCAACAAAATAGGATCAACGTCCTATTTCATTATTCCATGCTAATGTATTCAAGCGCGAGCCTGCTTTAAACACTCTAATTTTTTCAAAGTAACAGTCCTGATTCCCCGCCACACCAAATGAATGACATGATGGTTCGTCAGAAGGTAGGAACCAGTAACACCAGTACGTACCTAAGGCACGACCAACGTACTGATCCCGAAATTCAACTACGAGCTTTTTAACTGCAACAACTTTAATATACGCTATTGGAGCTGGAATTACCGCGGCTGCTGGCACCAGACTTGCCCTCCAA
+
DDDDCGHIIIIIIHIIIGFFIIIIIIIIIIHIIIIIIIIIIIIGIIIIIIIIIIIIIIIHHIGFIHIIIIHHIHHIIIIHHHHI?CEFHHHHHHHIIIHHHHHHHHHDHHDHIIIIHHIIIIHIHIIIIIIIHHHIHIIIHHHIHIEHEFEHHHHIIIHIHIIIIIIIIIHHHIHHIHHEFIIHIIHIIIIIIIIIIIIIIIIHIIHIIIHHIIIIIIHIIIHIIIIHIIIIHIIIIIIIHHHHIIIIIIIIIIIIIIHHHHIIHIIIIIIIIIIIIIIIIIIIHIIHIHIIHIIIIIIIIIIIIIIIIIIIHIIIIIIIIIIIIIIHIIGIHIIIIHIIDCDDD
@HISEQ:969:HM2KJBCX2:2:1101:15012:81580 2:N:0:ACTATGCA
ATCGGGCTTAACCCCAACTATCCCTATTAATCATTACGGTGGTCCTAGAAACCAACAAAATAGAACACAACGTCCTATTCTATTATTCCATGCTAATCTATTCAAGCAATAGCCCGCTTTAAACACTCTAATTTTTTCAAAGTAATGGTCCTGGCTCCCCAACACACCATACTGGTTCACCAGAAGGAAGACCCGACAGCAGACAGTACTCGCCAAAGACGGACCGCCCGGCCAGACCTAAAATTCAACTACAAGCTTTTTAACTGCAACAACTTTAATATACGCTATTTGAGCTGGAATTACCGCGGCTGCTGGCACCAGACTTGCCCTCCAA
+
DBDDDIHIIIIIIIIIIIIIIIIIIIIIIIIIIGIIIIHIHIIIHIIIIIIIIIIIIIIIIIHIIIIIIIHIHIIIHIIIIIHIIIHIIIIIIIIIIIHIIIIIIHIIIIIIHIIIGIHIIIHIHIIIIIIIIIIIIIIIIIIIIIIIIIHIIIIIIIIIIIIIIIIHIIIIIHHIIIHIIIIIIIIIIIHIIIIIIIIIIIIHIIIIIIIIIIIIIIIIIIIIIIIIIIIIHIIIIIIIIIIIIIIIIIHHIHIIIIIIIIHIIIIIIIIIIIIIIIIIHHIIIIIIIIIIIIIIIIIIIIIIIIIIIIIIIIIIIIIIIIIIIIIIIDDDDD
@HISEQ:969:HM2KJBCX2:2:1101:11811:82235 2:N:0:ACTATGCA
ATCGGGCTTAACCCCAACTATCCCTATTAATCATTACTTCAGTCCTAGAAACCAACAAAATAGAACTAAAGTCCTATTCCATTATTCCATGCTAATATATTCAAGCAAACATGCCTGCTTTAAACACTCTAATTTTTTCAAAGTAAAAGTCTTGGATCCCTAGCGCACTCAATTAAGAGCACACTAGTTCCCCAAAAGGAAAAGCCCAAAGTTGCAGTACAAACCTTTCGGTTGACGGCAACTATAAGCCCAAAATTCAACTACGAGCTTTTTAACTGCAACAACTTTAATATACGCTATTGGAGCTGGAATTACCGCGGCTGCTGGCACCAGACTTGCCCTCCAA
+
DDAD@GHHHHHIHHHHEHCGHIHH?G@CHHHHIHIIIIIGHHHH?EHHHGHHGHHHHFHH?1CGHHHGCH@HFCHEHFCHHIIIEEHIIGGH1GGEIIHHIIIIIIIIIHHIIHHIHGHHHFHHIIIIIHEHHHGEFIHHHIIIIIIIHHEIIHIHIIHIIIIGIIIIIIIHHHHHHHIIIIII;IIIHDHF?HIGIIIIHHIHHHHIIIHGHIIIIIIIHIIIIIIIFIIHIIIIIIIIIIGIHHIHIIHIIHHIHHGCHFIHHGIIIIIIIIIIIIIIIIIHHHHIIHIIIHIIIIIIIIIIIGGIIIIIHIIIIHIHHIHHHIHGIHIIIIIIIIHIIDDDDD
@HISEQ:969:HM2KJBCX2:2:1101:7762:82073 2:N:0:ACTATGCA
ATCGGGCTTAACCCCAACTATCCCTATTAATCATTACGTCAATCCTAGAAACCAACAAAATAGGATCGAACGTCCTATTTCATTATTCCATGCTAATGTATTCAAGCGTTAGCCTGCTTTAAACACTCTAATTTTTTCAAAGTAACAGTCCTGTTTCCCTGCAACACCAAATTAATGACATTACAGTTCTTCAGAAAGGAGGAATCAGCGAAGCCAGTACATACCAGTGGCACGACCAACCTGCTGACCCCGAAATTCAACTACGAGCTTTTTAACTGCAACAACTTTAATATACGCTATTGGAGCTGGAATTACCGCGGCTGCTGGCACCAGACTTGCCCTCCAA
+
@<@@<</<1GHEE@<@HC1<GHHHHIHGHHH?HHHHHEDC=EEGFHH?1<CHCG?@1CGHIIIC@E@00<1/1DHH?F1@@1<FDEECHEECHHHIIIHIHG@HHHIHHHEDHHFHEHHHGFCBFHIHHHHIIIHHCHFIIIHHHHHHI9HIIIIIIIHHHEEHHII9EGHHIHHHIIIHHHIIIIHHIIIIIHEHEHIIIIIIHHIHDIGIIIIHGIIHGHHFGIIIFHIHIHIHEH@GHGHHHIHIIIIIIIIIIIIIIIIIHIIIIHHHIHGGHIIIHHHGEHIIIHIIIIIIIIIIIIIIIIIHIIIIIIIIIIIIIHHHIIIHIHHHEIIIIIIIGDDDDD
@HISEQ:969:HM2KJBCX2:2:1101:18546:82242 2:N:0:ACTATGCA
ATCGGGCTTAACCCCAACTATCCCTATTAATCATTACGGCTCCCCTAGAAACCAACAAAATAGGAAAGCCGTCCTATTCTATTATTCCATGCTAATGTATTCGAGCAAAGGCCTGCTTTGAACACTCTAATTTTTTCAAAGTAAAAGTCCTGGTTCCCCGACACACCCAGTAAAGGGCATGCGAATCCCCAAGAGGAAAGATCCGGCCGGACCAGTGCACGCGGTGAGGCGGACCGGCCAGCCAGACCCAAGGTTCAACTACGAGCTTTTTAACTGCAACAACTTTAATATACGCTATTGGAGCTGGAATTACCGCGGCTGCTGGCACCAGACTTGCCCTCCAA
+
DDDDCHIIIIIIIIIIIIIIIHIIIIIIIIIIIIIIIIIIIIIHHHIIIHIIIIIIIIICHHGHEFGDHEH@EHHEHIIIIHIGHHIIIIIHIHIIIIHIIHHIIIIHIIIHIIIHIIIIHHHIIIIIIHIIIHIHHIIHIHHIIIIIIIHIHIIIIIIIIIIIIIIIIIIIIHIHIIIIIGIHIIIIGIIIIIIIIIIIIGIIIIIIIIIIIIIIIIIIIIIIIIIIIIIIIIIIIIHIIIHIIIIHIIIIIIIIIIIIIIIIIIIIIIIIIIIGIIIIIIIIIIIIIIGIIIIHIIIIIIIIIIIIIIIIIIIIIIIIIIIIIIIIIIIIIIIIIIIDDDDD
@HISEQ:969:HM2KJBCX2:2:1101:17349:82466 2:N:0:ACTATGCA
ATCGGGCTTAACCCCAACTATCCCTATTAATCATTACGTCGATCCTAGAAACCAACAAAATAGAATCAAACGTCCTATTTCATTATTCCATGCTAATGTATTCAAGCGTGAGCCTGCTTTAAACACTCTAATTTTTTCAAAGTAACAGTCCTGATTCCCCACAACACCAAATAAATGACATCATGGTTCGTCAGAAGGGAGAAACCGACGATGCCAGTACGTACCGAGGCACGACCGACATGATGGTCCCGAAATTCAACTACGAGCTTTTTAACTGCAGCAACTTTAATATACGCTATTGGAGCTGGAATTACCGCGGCTGCTGGCACCAGACTTGCCCTCCAA
+
DADDDGHICHHHHHIHIIHIHIIIIIIIIIIIIFHIIHHIIIIIIIGIHHIGHIIIHIHIHIHFHHIHIIHGGGHHIHEHIIHIIIIHIHIIIIIIIHHHHHHIIIIIIHIIIHIHHEGHHIIIIIIIIIIIIHHIIIIIIIHIIIHIIIIIIIIHIIHIIHHHHFIIIIIIHIHHHHHHHIIIIIIHIIIIIIIIIIIIIIIHIIIIIIIIIIIIIIIIHGIIIIIIIIIIIIIIIIIIIIIHIHHIIIIIIIIIIHGIIHIIIIIIIIIIIIIIIIIIIIIIIIIIIIIIIIIHIHHGIIIIIIIIIIIIIIHIIIIIIIIIIIIIIIIIIIIIIIIIDDDDD
@HISEQ:969:HM2KJBCX2:2:1101:4996:81553 2:N:0:ACTATGCA
ATCGGGCTTAACCCCAACTATCCCTATTAATCATTACGGCGGTCCTAGAAACCAACAAAATAGGACCGCACGTCCTATTCTATTATTCCATGCTAACGTATTCGAGCAAAGGCCTGCTTTGAACACTCTAATTTTTTCAAAGTAAAAGTCCTGGTCCCCAACACACCCAGTGAAGGGCATGCGGTTCTCCAGAAGAGAAGGCCCGGCCGGACAAGTGCACGCGGTGAGGCGGACCTGCCAGCCAGGCCAAAGGTTCAACTACGAGCTTTTTAACTGCAACAACTTTAATATACGCTATTGGAGCTGGAATTACCGCGGCTGCTGGCACCAGACTTGCCCTCCAA
+
D@D@@CDHHFHIIC=G=0CH@CG@@CGGG1<11<CFHCCDDCE/<DD1G1D1D@EE<FEGFC1<<FE//?EE@<@G?FE1D1GFEEG<<1FH?@IHHHHHEDEFIIIHHIIHIIIIIHHGH66GFHHED<FDCGHGB?CHIHHHHG@HEHHA=E<HHCGIHGCEDIHGH#CHHHHH?HHECEDHEHF=/CIHHIIHFHEHHGGHII4CIHEHIIIHE/H?HIHHFEHHHFHC</HHHEEHF?DG@C11CEEHIHH@EIHIHIHGHGHHIHGEGGHCHEHEIIHHHHEFCHHHIHEGEHHFC@EIHFHHHHHE?CHDHHEIHHHHHCHIHEHGGEHEDHG@?@@@
@HISEQ:969:HM2KJBCX2:2:1101:1619:83064 2:N:0:ACTATGCA
ATCGGGCTTAACCCCAACTATCCCTATTAATCATTACGGTGGTCCTAGAAACCAACAAAATAGAATCATCCGTCCTATTTTATTATTCCATGCTAATGTATTCAAGCAAAATGCCTGCTTTAAACACTCTAATTTTTTCAAAGTAAAGGTCCTGGTTCCCCGCGGCACCCAATTAAGGACATCGCGGTTCTCCAGAAGGTGAGAAATTGACTACACCAGTTCATACCCCTTAAGGCACGACCGATGTGTCAATCCCGAAATTCAACTACGAGCTTTTTAACTGCAACAACTTTAATATACGCTATTGGAGCTGGAATTACCGCGGCTGCTGGCACCAGACTTGCCCTCCAA
+
DD@0<<CHHHHHICEHHIFHEEHHHIHHHICGHFHHHH=C1<DFHHHHIIIIFCHHGHIIEH1FH@FFFCFCCG<0C@F@GHGEHHICHFHIHCH1DFGF@@FHIHHHHHIHHHHHEH5FHFFGFDGECC@CHGEHIHHEHIIHHHFIIHHGIHHHHHHGHIHIIHHIIIIFFHHIIIIIIIIIHHIIHHEHFHIIHGIIHFIIHHHIHIHHGHADHIIIIIIIHIIGIIIIHIIIIIFEIIGIHIIIIIIHIIIHHIIIIFGIIGIIIIIIIIIIIIIIIHIIIIHHHHEEGHIIIIHIHHHHHEIIIHHIIIIIIIIIIIIIIIIIIIIIIIIHIIIIIHIIGID@DD<
@HISEQ:969:HM2KJBCX2:2:1101:6078:83133 2:N:0:ACTATGCA
ATCGGGCTTAACCCCAACTATCCCATTAATCATTACGGTGATCCTAGAAACCAACGAAATAGAATCAGTCCGTCCTATTTCATTATTCCATGCTAATGTATTCAGACGATAGTCTGCTTTAAACACTCTAATTTTTTCAAAGTAACAGTCCTGATTTCCCATCACACCAAATAAATGGCATGAAAGTTCCTCAGAAGGTAGAGATCCATCTCACCAGTGCAGACAATTAAGCCTGACCAATGGGTAGACCCCGAAGTTCAACTACGAGCTTTTTAACTGCAACAACTTTAATATACGCTATTGGAGCTGGAATTACCGCGGCTGCTGGCACCAGACTTGCCCTCCAA
+
DDDDDHHIIGHHHHIIIIIIIIIIHIIIHIIIHHHIHGGHHIIIIIIHIIIGHHHHHIIIIIIHIIIHGHHIHIHIIIIIIHHHCHHHHIIIHIHIIHIIHHHHHHIIIHHIIIIIIIHHIIIIHIHIIIIIHIIIHIHIIHIIHIIIIIIHHIIIIIIIIIIIIIIIIIIHIIIIIIIIIIIIIIIIHIIIIIIIIIIIIIIIGIIIIIHIIIIIIIIIIIIIIIIIIIIIIIIIIIIIIIIHHGIIIIIIIIIIIIIIIIIIIIIIIIIIIHIIIIIIIIIIIIIIIIIIIIIIIIIIIIIIIIIIIIIIIIIIIIIIIIIHIIIIIIIIIIIIIIIIIIDDDDD
@HISEQ:969:HM2KJBCX2:2:1101:12188:83774 2:N:0:ACTATGCA
ATCGGGCTTAACCCCAACTATCCCTATTAATCATTACGTTGTACCTAGAAACCAACAAAATAGGTTCGAACGTCCTATTTCATTATTCCATGCTAATGTATTCAAGCGTTTGCCTGCTTTAAACACTCTAATTTTTTCAAAGTAACAGTCCTGACTCCCCACGACACCAAATTAATGACATCATGGTTCATCAGAAGGGAGGAATCAACGACCCCAGTGCGTACCGAAGGCACGACCGACGTATTGATCCCGAAATTCAACTACGAGCTTTTTAACTGCAACAACTTTAATATACGCTATTGGAGCTGGAATTACCGCGGCTGCTGGCACCAGACTTGCCCTCCAA
+
DDDDDIIIIIIHHIIIIIIIIIIIIIIIIIIIIIIIIIIIIIIIIIGIHIIIIIIIIIHIIIIIHIIIIIIIIIIIIIIIHIIIIIIIIIIIIIIIIIIIIIIIIIIIIIIIIIIIIIIIIIIIIIIIIIIIIIIIIIIIIIIIIIIIIIIIIIIIIIIIIIIIIIIIIIIIIIIIIIIHIIIIIIIIIIIIIIIIIIIIIIIIIIIIIIIIIIIIIIIIIIIIIIIIIIIIIIIIIIIIIIHHHIIIIIIIIIIIIIIIIIIIIIIIIIIIIIIIIIIIIIIIIIIIIIIIIIIIIIIIHIIIIIIIIIIIIIIIIIIIIIIIIIIIIIIIIIIIIIIIIDDDDD
@HISEQ:969:HM2KJBCX2:2:1101:12777:84634 2:N:0:ACTATGCA
ATCGGGCTTAACCCCAACTATCCCTATTAATCATTACAACAGTCCTAGAAACCAACAAATAGAACCATTGTCCTATTCCATTATTCCATGCTAATGTATTCAAGCGTATGCCTGCTTTGAACACTCTAATTTTTTCACAGTAAAAGTCCTGGTTCCCCGTCACGACCCGTAAAGGCCATGCCGCTTCGCCAGAAGGTAAAGCCCGACCACAGACAGTGCTCACCCAGAAGGCGGACCGTCCAGCCAGGCCTGAAGTTCAACTACGAGCTTTTTAACTGCAACAACTTTAATATACGCTATTGGAGCTGGAATTACCGCGGCTGCTGGCACCAGACTTGCCCTCCAA
+
DDCDCIHIIHIIIIIIIIIHIIIIIIIIIIIIIIHHFIIIHIIIIIIIGIIIIIIIIIIIHHHHIHIIHIIIIIIIHHIIIIIHIIIIIIIIIIIHIIIIIIIIIIIIIIIIIIIIIIHIIIIIIIIIIIIIIIHIIIIIIIGHIIIIIIIIIIIIIIIHIIIIIIIIIGHIIIIIIIIIIIIIHHIIIIIIIIIIIIIIIIIIIIIIIIIIHIIIHIIIIIIIIIIIIIHIIIIIIIIIIIIHHIIIIGIHIIIIIIIIIIIIIIIIIIIIIIIIIIIIIIIHIIIIIIIIIIIIIIIHIIHIIHIIIIIIIIIIIIIIIIIIIIIIIIIIIIIIIIIIIDDDDD
@HISEQ:969:HM2KJBCX2:2:1101:1581:85597 2:N:0:ACTATGCA
ATCGGGCTTAACCCCAACTATCCCTATTAATCATTACGGTGGTCCTAGAAACCAACAAAATAGAACCACAACGTCCTATTCTATTATTCCATGCTAATCTATTCAAGCAATAGCCCGCTTTAAACACTCTAATTTTTTCAAGGTAATGGTCCTGGCTCCCCAACACACCCAATAAAGGACATGCTGGCTCACCAGAAGGAAGACCCGACAGCAGACAGTACTCGCCAAAGACGGACCGCCCGGCCAGGCCTAAAATTCAACTACGAGCTTTTTAACTGCAACAACTTTAATATACGCTATTGGAGCTGGAATTACCGCGGCTGCTGGCACCAGACTTGCCCTCCAA
+
DDDDDIIHHIIIHIIIIHHHIIIIIIIIIIIIIIIIIIEHHHIIIIIHHIIIHIIIIIIIIIGHHIIIIIIICHHIGCHHHIIHIHFGHIHHHIIHIHHHFFIIIIEHHIHIHEHIHHEHHHHIHFIHHIFEHHIHIHH=HEFGHHCD7HHHFH5H7HHHIHHG<HEHHHIHIHIHIIIIIIGHHIFFIFHGHHIGIIIIHFHIIIGIGGIIIIIIIIFHIHIIIHIIIGIIIGIDHHIIHIGIHIIFHHIIIIHIIIIIIIHIIIIIIIIIIIIIIIIIIIIIIIIHIIIIIIIIIIHHIIIHHGIIIIIIIIIIIIIIIIIIIIIIIIIIIIIIIIIIIDDDDD
@HISEQ:969:HM2KJBCX2:2:1101:8748:86668 2:N:0:ACTATGCA
ATCGGGCTTAACCCCAACTATCCCTATTAATCATTACGGTGGTCCTAAAACCAACAAAATAGAACCAACGTCCTATTCTATTATTCCATGCTAATCTATTCAAGCAAATGCCCGCTTTAAACACTCTAATTTTTTCAAGGTAATGGTCCTGGTTCCCCGACACACCCAATAAAGGGCATCCCGGCTCACCAGAAGGATAGACCCGACGACAGAACAGTACTCGCCAAAGACGGACCATCCGGCCAGGCCTAAAATTCAACTACGAGCTTTTTAACTGCAACAACTTTAATATACGCTATTGGAGCTGGAATTACCGCGGCTGCTGGCACCAGACTTGCCCTCCAA
+
DDDDCIIIIIIIHHIHIIIHIIIIHIIIIHIHHIIIIIIIIIIIIIHIIIIHIHIIGIIIGIIIIIIIGIIIIHHIGHHHHIIIIFFHIIIIHIIIIIIIIFIIIIIIIIIIIIIIIIIIIIIIIIHIGHIIIHIIIIIIIIIHHIIIIIIHIHIIIHHHIIIIHHHIIIIGHHIIIHHIIIIIIIIIIIIIIIIIIIGIIHIIIIHIIIIIIIIIIIIIIIIIHHIIIIIIIIIIIHIIIIHEIIIIHIIIIIHIIIIHHCHIIIIIIIIIIHIIIIIIIIIIHHIHIIIIHIIIHHFGIIIIIIIIIIIIIIIIIIIIIIIIIIIIIIIIIIIIIIIIDDDDD
@HISEQ:969:HM2KJBCX2:2:1101:4662:87490 2:N:0:ACTATGCA
ATCGGGCTTAACCCCAACTATCCCTATTAATCATTACGTCAATCCTAGAAACCAACAAAATAGGATCGAACGTCCTATTTCATTATTCCATGCTAATGTATTCAAGCGTTAGCCTGCTTTAAACACTCTAATTTTTTCAAAGTAACAGTCCTGTTTCCCTGCAACACCAAATTAATGACATTACAGTTCTTCAGAAAGGAGGAATCAGCGAAGCCAGTGCATACCAGTGGCACGACCAACCTGCTGACCCCGAAATTCAACTACGAGCTTTTTAACTGCAACAACTTTAATATACGCTATTGGAGCTGGAATTACCGCGGCTGCTGGCACCAGACTTGCCCTCCAA
+
@B@DB/EDFHHEFCGHHEHEHIFHHEHHH?1CCGHEFHGH=GHHHHHHEH@F@FEGHH?HHIC<@FHCEHHHHHCHHIIIFEEEHHHEEHHHEICHHIIHHGHIIIHHHIIIHDGEGHHGHEGHIHHEHHGHHHHGHHHHHHCIHHGHGCHEFHEGEEEFFIHHGEG?HFIIHHHHHIIIIIIHH@F?CCF?HCHIIIIIIIIGHHHHHHHHEEHIHIIHEFGGEHHEHEGCCIIIHGCCGG?G<EGH@HHHHHHHHHHHGCEEHIGHIHEHHHHHHHC@HIIHGGGHIIIHHCCFEGIIHHHHHCHFHHHIHHHEDCHHCEGGHCGHHIHHIH@EIHDHG<?DDB
@HISEQ:969:HM2KJBCX2:2:1101:15572:87668 2:N:0:ACTATGCA
ATCGGGCTTAACCCCAACTATCCCTATTAATCATTACGGTGATCCTAGAAACCAACAAAATAGAACCATGCCGTCCTATTCTATTATTCCATGCTAATGTATTCGAGCAAAAATGCCTGCTTTAAACACTCTAATTTTTTCAAGGTAAAGGTCCTGGATCCGCAAGACACCCAATTAAGGACATCAAGTTTCTCCAGAAGGTGAGAAATCAACAGCGACAGTTCATACCCCTTAAGGCATGACCATCACGTCAATCCCGAAATTCAACTACGAGCTTTTTAACTGCAACAACTTTAATATACGCTATTGGAGCTGGAATTACCGCGGCTGCTGGCACCAGACTTGCCCTCCAA
+
DDDC@EDHIIIIIIIHEIHIIIIIIIIGIIIIIIIHIHIHHIIIIIIHIIIIIIIIIHHIIIGHIIIIIIIGHIDHIIHEHIIHIIIIIIIIIIIEHFIHEGHHIIIHHHF?FGEHCEFHHHIHHHIIHHHIIHHHHHHHIIIIHHHIHEIHHHGHIHHIIHHHIHEEHEHHHIFIIFHGHGHHHIIHHHCHHHHIHHEHHEIIHIHHIHIIIHIHHIHIHHGHIIHHHIGIIIHHIHHGHHHFHHECHCHHHHDDHIIIHFCHEHIHIIHHEHHEIIIHHFHEIHHIIIHFHCHIGIHG@E@HCHGIIHGH?GIHHIIGIIHHEIHGIHIIIIIIIIHHEIHIIIIH@DDDD
@HISEQ:969:HM2KJBCX2:2:1101:5142:88626 2:N:0:ACTATGCA
ATCGGGCTTAACCCCAACTATCCCTATTAATCATTACGGTGATCCTAGAAACCAACAAAATAGAATCATGCCGTCCTATTTTATTATTCCATGCTAATGTATTCAAGCAAAATGCCTGCTTTAAACACTCTAATTTTTTCAAAGTAAAGGTCCTGGTTCCCCGCGACACCCAATTAAGGGCATCGCGGTTCTCCAGAAGGTGAGAAATTGACTACACCAGTTCATACCCCTTAAGGCACGACCGATGTGTCAATCCCGAAATTCAACTACGAGCTTTTTAACTGCAACAACTTTAATATACGCTATTGGAGCTGGAATTACCGCGGCTGCTGGCACCAGACTTGCCCTCCAA
+
DDDDDIIIIIIIGIIIIIIHHIIIIIIIIIIIIIIIIIIIIIIIIIIIIGHIIIIIIIIHIGHHIIIIIHIGIIHHHHHHIIIIIGIIHIIHHHIHHHHIICGHHIHIIIIIIIIIIIIIIHIIIHHIHHHIHIHIIHIIFIIIIIHFHHHIIHHHHIIIIIHHIHHHIHIIIIIIHHHCFHEHHDEGDHIIIHIIIIIHHHHIIHIIIHIIIIIHHIIGIIIIIHIIIIIIIHIIHHHHEGIIIHHIIHHIIIGHIIIHGIIIIIIHHIHIIIHIIIIIIIHHIIIIIHHIIHHIIIIIIIIIIIIHHIHHIIIIIIIIIIIIIIIIIIIIIIIIIHHHEHCIIFGDDDDD
@HISEQ:969:HM2KJBCX2:2:1101:11502:89416 2:N:0:ACTATGCA
ATCGGGCTTAACCCCAACTATCCCTATTAATCATTACGGTGATCCTAGAAACCAACAAAATAGAATCATGCCGTCCTATTTTATTATTCCATGCTAATGTATTCAAGCAAAATGCCTGCTTTAAACACTCTAATTTTTTCAAAGTAAAGGTCCTGGTTCCCCGTGACACCCAATTAAGGGCATCGCAGTTCTCCAGAAGGTGAGAAATTGACTACACCAGTTCATGCCCCTTAAGGCACGACCGATGTGTCAATCCCGAAATTCAACTACGAGCTTTTTAACTGCAACAACTTTAATATACGCTATTGGAGCTGGAATTACCGCGGCTGCTGGCACCGACTTGCCCTCCAA
+
DDDDAIIIIIIIHIIIIIIIIIIIIIIIIIIIIIIIIIHIIIIIIIIIIIIIIIIIGIIIIIIIIIIIIIEHHEHHIHIHIIHIIHIHGIIHIHIIIIIHHHIIIIHIIIIIIIIIIIHHIIIIIIIHIIIHIIIHIIIIIIIIIIIIIIIIIIIIIIIIIHIIIIIIHIIIIIIIIIIIIIIIIIIIIIHHIIIIIIIIIIIIIIIGIIIIIIIHHHHHIIIIIIIIIIHIIIIIIIHIHIIIIIIHHGIHIIIIIIIIIIIIIIIGIIIHGIIIIIIIIIIIIIIIIHIIIIIIIIIIIIIIIIIIIIIIIIIIIIIIIIIIIIIIIIIIIIIGIIIIIIIIIIDDDDD
@HISEQ:969:HM2KJBCX2:2:1101:5160:88903 2:N:0:ACTATGCA
ATCGGGCTTAACCCCAACTATCCCTATTAATCATTACGGTGATCCTAGAAACCAACGAAATAGAATCAGTCCGTCCTATTTCATTATTCCATGCTAATGTATTCAGACGATAGTCTGCTTTAAACACTCTAATTTTTTCAAAGTAACAGTCCTGATTTCCCATCACACCAAATAAATGGCATGAAAGTTCCTCAGAAGGTAGAGATCCATCCTACCAGTGCAGACAATTAAGCCTGACCAATTGGTAGACCCCGAAGTTCAACTACGAGCTTTTTAACTGCAACAACTTTAATATACGCTATTGGAGCTGGAATTACCGCGGCTGCTGGCACCAGACTTGCCCTCCAA
+
DD@@DCDHHIGH?HHEHIIEHH1GEHEEHFGHHEHIIIIIIHHIIH1EEGHEEEEE<CEHG@1CHFHIIHHICHHDHH?G@GEFHH@GHH?CEHHHHHHHHCFHHCHHIIIIIHGHHGFCEGFHIHHHHHHGEHHE@IHHEFGGGGHHIHHFIHHC@FHCEHHIIHHEHIIIIHIHIHIFHHEHGHHIIHHIGIIIIIHEHHIGIHIHHHIHIIGIIIIIIIGIIIIIIIIHGIIII=IIIIIIHGEHHHHIIIIIIIIGIHGEIIIHHIIIHHIHIIIIHIIHIHHEIHIIIIHIHIHIIIIIIIIIIIIIIIIIIIIIIIHIIIIIIIHHHHEHHH@HHIHDAADB
@HISEQ:969:HM2KJBCX2:2:1101:6107:90270 2:N:0:ACTATGCA
ATCGGGCTTAACCCCAACTATCCCTATTAATCATTACGTCAATCCTAGAAACCAACAAAATAGGATCGAACGTCATATTTCATTATTCCATGCTAATGTATTCAAGCGTTAGCCTGCTTTAAACACTCTAATTTTTTCAAAGTAACAGTCCTGTTTCCCTGCAACACCAAATTAATGACATTACAGTTCTTCAAGAAGGAGGAATCAGTAAAGCCAGTACATACCATAGGCACGACCAACCTACTGACCCCGAAATTCAACTACGAGCTTTTTAACTGCAACAACTTTAATATACGCTATTGGAGCTGGAATTACCGCGGCTGCTGGCACCAGACTTGCCCTCCAA
+
DB@BDIHIGIIIHHHGIIIIIIIIHGHHHHHHIIIIHIHHIHIIIIFHIIIIIHIIHIIGIHIIGHGIIIIIIIIIIIIIIIIIIIIIHHIGHHIIIIIIIIIIIIIHIIIIIIIIIHIHHIIIIIIIIIIIIIIIIIIIIIIIIHIIIIIIIIIIIIIIIIIIIIIIIIIHIIIIIIIIIIIIIIIIHIIIHIIIIIIIIIIHHIIIHIIIIIIIIIIIIHIIIIIIHHIIIHIIIIHIIHHGHHIIIHIIIIIIIIIIIIIIIIIIIIIIHIIIIIIIIIIIIIIIIIIIIIIIIIIIIIIIIIIIIIIIIIIIIIIIIIIIIIIIIIIIIIIIIIIIIDDDDD
@HISEQ:969:HM2KJBCX2:2:1101:2181:90593 2:N:0:ACTATGCA
ATCGGGCTTAACCCCAACTATCCCTATTAATCATTACGGTGGTCCTAGAAACCAACAAAATAGAACCACAACGTCCTATTCTATTATTCCATGCTAATCCATTCAAGCAATAGCCCGCTTTAAACACTCTAATTTTTTCAAGGTAATGGTCCTGGCTCCCCAACACACCCAATAAAGGACATACTGGTTCACCAGAAGGAAGACCCGACAGCAGACAGTACTCGCCAAAGACGGACCGCCCGGCCAGGCCTAAAATTCAACTACGAGCTTTTTAACTGCAACAACTTTAATATACGCTATTGGAGCTGGAATTACCGCGGCTGCTGGCACCAGACTTGCCCTCCAA
+
DDDADIIIIIHIIIIIIHIIIIHHIIIIIIIIIIIIIHDHIIIHIHIIHIHHIIIIIIIIIIIIHHIIGHHHHHGIHHHIIIIIIHHIIIIHHIHIIIIHIFHHHIIHIHIHIIGHHGIFHHHHHHHHHIIHHIIHHHEHHHHHIIIIEIIIIHFHHIIIGEIHIHGHEHIHHHHFIIIIIIIIIHIGIHIHIIIIIIIHIIIHIIIIIIHIIHIIHIIIIIIIIIHHH=HIIIHIHHIIHIHHHIIIHHIIIIHIGIIIHIHHIHIIHHHIIHIGIIHHHHHFHFHIIFIIIIIIIIIIIIIIHIIIHHIIIIIGIIIGIIIIIIIIIIIIIHIIIHGIIADBDB
@HISEQ:969:HM2KJBCX2:2:1101:15284:90973 2:N:0:ACTATGCA
ATCGGGCTTAACCCCAACTATCCCTATTAATCATTACATCGATCCTAGAAACCAACAAAATAGAATCTGATGTCCTATTTCATTATTCCATGCTAATGTATTCAAGCGTAAGCTTGCTTTAAACACTCTAATTTTTTCAAGGTAACAGTCCTAATTCCCCATAACATCAAATAAATGACATTATGGTTCTTTAGAAGGTGAGAACCAATAAAACCAGTACATACCAAGGCATGACCGATTCCTTGATCCCGAAATTCAACTACGAGCTTTTTAACTGCAACAACTTTAATATACGCTATTGGAGCTGGAATTACCGCGGCTGCTGGCACCAGACTTGCCCTCCAA
+
BDDDDIIIIIIIIIIIIIIIIIIIIIIIIIIIIIIIIIIIIIIIHIIIIIIIIIIIIHIIIIHIIIIIIHIIIIIHIIIIIIIIIIIIHIIIIIIIIIIIHHIIIHIIIIIIIIIIIIIIIIIIIIIIIIIIIIIIIIIIIIIIIIIIIIIIIIIHIIFHIIIIIIHIIIIIIIIIIIIIIIIIIIIIIIIIIIIIIIIIIIIIIIIIIIIIIIIIIIIIIIIIIIIIIIIIIIIIIIIIIIHHIIHIIIIIIIIIIIIIIHIIIIIIIIIIIIHIIIIIIIIIIIIIIIIIIIIIIIIIIIIIIIIIIIIIIIIIIIIIIIIIIIIIIIIIIIIIIIIIDDDDD
@HISEQ:969:HM2KJBCX2:2:1101:17268:91375 2:N:0:ACTATGCA
ATCGGGCTTAACCCCAACTATCCTATTAATCATTACGGTGATCCTAGAAACCAACAAAATAGAACCATGCCGTCCTATTCTATTATTCCATGCTAATGTATTCGAGCAAAAATGCCTGCTTTAAACACTCTAATTTTTTCAAGGTAAAGGTCCTGGATCCGCAAGACACCCAATAAAGGACATCAAGTTTCTCCAGAAGGTGAGAAATCAACAGTAACAGTTCATACCCCTTAAGGCATGACCATCACGTCAATCCCGAAATTCAACTACGAGCTTTTTAACTGCAACAACTTTAATATACGCTATTGGAGCTGGAATTACCGCGGCTGCTGGCACCAGACTTGCCCTCCA
+
DADDDIIIGIHHFHIIIIIHIIIIIIIIIIIGIIIIHIIIHHHIIICCHIII?EHIHHHHIHGIIIGIHIIH@HHHHH?HHIIHFGHHIGHHIIIGIFEFHHHHEHHIIIIIIIIHIGHGHIHHHHHIHIIHIHHIHHIIHHIIIIIIHIIIIIHHHIIIHIIHHHHIHHGHIIIIIHFDHHEIHIIIIHIHIIIIIIHIIIIIIIIIIIIHHHEHFHIHIIHHHHIGIIIIIIIIIIIIIIIHGIHHHCHEIIIIIIHEGIGGIHIIIIIHHIIIIIIIIIIIIHIHIIIIIHIIIIHGHIIIIIIIIIIIIIIIIIIHIIIIIIIIIIGIGIIIIIIIIIIIHHDBCDB
@HISEQ:969:HM2KJBCX2:2:1101:18844:91228 2:N:0:ACTATGCA
ATCGGGCTTAACCCCAACTATCCCTATTAATCATTACGTCAATCCTAGAAACCAACAAAATAGGATCGAACGTCCTATTTCATTATTCCATGCTAATGTATTCAAGCGTTAGCCTGCTTTAAACACTCTAATTTTTTCAAAGTAACAGTCCTGTTTCCCTGCAACACCAAATTAATGACATTACAGTTCTTCAGAAAGGAGGAATCAGCGAAGCCAGTGCATACCAGTGGCACGACCAACCTGCTGACCCCGAAATTCAACTACGAGCTTTTTAACTGCAACAACTTTAATATACGCTATTGGAGCTGGAATTACCGCGGCTGCTGGCACCAGACTTGCCCTCCAA
+
DDDDDIIIIIIHIIIIIIGIIIIIIIIIIIIIIIHFHHHHIHIFHIIIIIIIIIHHIIIHHHHIHIHIHIIIIEHHIIHIHHIIIIIHEEHIIHHHIIIIIIIIIIIIIIIIHIHIIIIIIIIIIIIHHIIIIIIIIHHHHIIIHIIIIIIIIIIIIHIIIIIIIIIIIIIIIIIIIIIIIIIIIGIHHHIIIHIIIIIIIIIIIIIIIIHHIHIIIIIIIIIIIIIHIIIIIIIIIHHHHIIHHIIIGIIHIIIIIIIIIIIIIIIIIIGIIIIIIIIIIIIIIHIIIIIIIIIIIIIHIIIIIIIIIIIIIIIIIIIIIIIIIHIIIIIIIIIIIIIIICDDDD
@HISEQ:969:HM2KJBCX2:2:1101:9158:90678 2:N:0:ACTATGCA
ATCGGGCTTAACCCCAACTATACCTATTAATCATTACTTCAGCTCTAGAAACCAACAAAATAGAACCGAAGTCCTAAATTATTATTCCATGCTAATGTATTCATAGCAAAAAGCCTGCTTGAAACACTCTAATTTTTTCAAAGTAAAAGATCCAATACCGTGTCGCCCTTCAATGAAGAAGAGCAGCACAGCCATTGGAAGGATGGCTAGAGCGTCGCGGCACTAACACACGAAACCGTGGCCGGCCAGACGCTGCTGAGCCAGAAATCCAACTACGAGCTTTTTAACTGCAGCAACTTTAATATACGCTATTGGAGCTGGAATTACCGCGGCTGCTGGCACCAGACTTGCCCTCCAA
+
DB<0<<//<<C<CC0<GEHHF1<<CCG@E@1<CCGEC11<F1<<<FEGHIIEEHHHIIIEHGFHH11/</C<FC?ED1<1DC11<1<<@<<EHH?GHC1<1<<<CGHGCEIIIHHHE?HHHHHHHHHHFE?ECGCGG@HEGHH1HHHHFHEEGHEHHCIIIIHE@GGHCGGHHIIIHIGHHHEHIIHH:EHEIHIIHIIIIIIIIIIHIHEGIIHIIIIIHHHGHGEG<HIIHHHCDIIIIIIIIIHIIIIHIIHFFIHG@@HFIHHIIGIIIIHIIIIGIHIHEHIIIGIHIIHHEEHIIHHHEGFCHEHEHHHHHF@EFHHHIHHIIIHIIHEHIGIIIIIIIIIIIHHGIDDADD
@HISEQ:969:HM2KJBCX2:2:1101:2497:92218 2:N:0:ACTATGCA
ATCGGGCTTAACCCCAACTATCCCTATTAATCATTACATCGATCCTAGAAACCAACAAAATAGAATCGGATGTCCTATTTCATTATTCCATGCTAATGTATTCAAGCGTGAGCCTGCTTTAAACACTCTAATTTTTTCAAGGTAACAGTCCTAATTCCCCGTGACACCAAATTAATGGCATTACGGTTCTTTAGAAGGTGAGAAATCAATAATATCAGTACATACCAACGGCATGACCGAAACATTGATCCCGAAATTCAACTACGAGCTTTTTAACTGCAACAACTTTAATATACGCTATTGGAGCTGGAATTACCGCGGCTGCTGGCACCAGACTTGCCCTCCAA
+
DDDDDIIIIIIIIIIIHIIIIHIIIIIIIIHIIIIIIIIIIIIHIIIIIIIIIIIIIIIHIIHIIIIIIIIIIIIIIIIIIIIIIIIIIIHIGIIIIIIHHEHHIHIHHIIIIIIIIHIIIHIIIIIHIIIIIHIIIIIIIIIIHIIIIIHIIHIIIIIIHEEHIIGHHHHHHIHHFGHHGHIIGHHGHHHHHHHI<FHHIIIHHHIHGIIHHIHHIHGIHHHEFHHIHHIIIIIGIIIHFI>CHFHHHHDEEIIIGIHIIIIHIIHHIGIIHHHEHGIIHHEIHEHHHHEHDH@IGHGCCGHIGHFIIHHIHIIIIIIIHGGHIIIIHHIIIFHGIHIH=GDADDD
@HISEQ:969:HM2KJBCX2:2:1101:2979:92962 2:N:0:ACTATGCA
ATCGGGCTTAACCCCCACTATTCCTATAAATCATTATGGTGATACTCGAAACCAACGAAATAGAATCAGGCCGCCCTATATCATGACTCCATGCTAATGTAATCAGACGATAGTCTGCTTTAAACACTCTAATTTTGTCAAAGTAACAGTCCTGATTTCCCATCACAACAAATAAATGGCATGAAAGTTCCACAGAAGGTAGAGATCCATCTCACCAGTGCAGACAATTAAGCCTGACCAATGGGTAGACCCCGAAGTTCAACTACGAGCTTTTTAACTGCAACAACTTTAATATACGCTATTGGAGCTGGAATTACCGCGGCTGCTGGCACCAGACTTGCCCTCCAA
+
<00<0/<C<1<11<<///<1<1<FE@C1111<C1<11<1D1111111<<10<C11<D1C011111<111110//<</1D11<11111<11111<1111G@@$<A5GA<G<D09@0@?HFFEB<FEHD1<81DDA(1$A<DCDGGB1@FHECFHHE?HFC0CE@IH8F#0GCHFD/#<1FDFHEFH;H6<<G-I:GCCHHIHF0C@GACHGFH@F?G@GHD/HEIHIIIIHFHHFFECCEEIIHEHGCGIHDHHHEHEHHEHG@=HHHIIHHIIIHHCIIGIFHEIHG@HCIHHED<?@@@?EHHHGGCEIHHFCC/?CC/FGIHEEHHHGFGCGCHEHC0?=D0@@@D
@HISEQ:969:HM2KJBCX2:2:1101:16122:92745 2:N:0:ACTATGCA
ATCGGGCTTAACCCCAACTATCCCTATTAATCATTACGGTGATCCTAGAAACCAACGAAATAGAATCAGTCTGTCCTATTTCATTATTCCATGCTAATGTATTCAGACGATAGTCTGCTTTAAACACTCTAATTTTTTCAAAGTAACAGTCCTGATTTCCCATCACACCAAATAAATGGCATGAAAGTTCCTCAGAAGGTAGAGATCCATCTCACCAGTGCAGACAATTAAGCCTGACCAATGGGTAGACCCCGAGGTTCAACTACGAGCTTTTTAACTGCAACAACTTTAATATACGCTATTGGAGCTGGAATTACCGCGGCTGCTGGCACCAGACTTGCCCTCCAA
+
BDA?DHHDHGHHCHIHHIHHIIIIHHHIIIIIGIIIHIIEHIH1DHEHHCCGHF1EEEH0FHFEEHIGEHCHI<FHHHIHHHHHHHHFIEHIIGIIIIHHIHHHHHIIIIIHHHHHHHHHHHHHHHIIIIIIHFHGEHHIHFEFHIGHHHHHIHHHHIHIHGGHHHHIIIIIIHHIHIIHGEHHHHHIHHHIIHIIIIHIIHHHIIHHHIIIIIIIGIHIIHHIII=IIHIHHHHGIIGHIIIIIHDIIIHIIIIIHHIGIIIHIIIIIIIIIIIIIHHFIIIIIIIIIIIIIIIIHHIIHIIIIIIGIIIIIHIIHIIIIIHIIIIIIIIIIHHFGHEIHGHBDDDB
@HISEQ:969:HM2KJBCX2:2:1101:20485:93676 2:N:0:ACTATGCA
ATCGGGCTTAACCCCAACTATCCCTATTAATCATTACGGTGATCTTAGAAACCAACAAAATAGAACCATGCCGTCCTACTCTATTACTCCATGCTAATGTATTCGAGCAAAATGCCTCCTTTAAACACTCTAATTTTTTCAAGGTAAAGGTCCTGGATCCGCAAGACACCCAATAAAGGACATCAAGTTTCTCCAGAAGGTGAGAAATCAACAGTAACAGTTCATACCCCTTAAGGCATGACCATCACGTCAATCCCGAAATTCAACTACGAGCTTTTTAACTGCAACAACTTTAATATACGCTATTGGAGCTGGAATTACCGCGGCTGCTGGCACCAGACTTGCCCTCCAA
+
D@<0<//<11D11<D0D<D?111<C<D??G<<1<1C<E01<EE11<<<1<C1111<11<DFG?E<@GCCF<<EHH/0D1DCG@G@G1DG111111<<@EC11C0@@861F@EC<1B<$A@A/GEIHGE@5EGA66<HHCHHB<HFHHC58@A@B'8/E<C9<HE:<HHCHHHHHD@IHHHGA@@<//<-/<@CEFHHHEE>HF<GFEEHHFEIHG?HIHHIHHCFGFHIFHGEEHHFFEHEFIHGHGGGC<?HHCDF1HHHGHHEGHGCHIHHFG@HHCGC@<?EFCEHFC<FHGCE@GIHGIHIIHHHHEIHHIHF@EE?/CCHFIIHHHHGHHIHHHHHEHG?HIDD@<<
@HISEQ:969:HM2KJBCX2:2:1101:12274:94020 2:N:0:ACTATGCA
ATCGGGCTTAACCCAACTATCCCTATTAATCATTACGTCGATCCTAGAAACCAACAAAATAGAATCAAACGTCCTATTTCATTATTCCATGCTAATGTATTCAAGCGTAAGCCTGCTTTAAACACTCTAATTTTTTCAAAGTAACAGTCCTGATTCCCCACGACACCAAATTAATGACATCGCGGTTCTTCAGAAGGTAGGAACCGATAATGCCAGTGCGTACCGAGGCACGACCAACAATTCGATCCCGAAATTCAACTACGAGCTTTTTAACTGCAACAACTTTAATATACGCTATTGGAGCTGGAATTACCGCGGCTGCTGGCACCAGACTTGCCCTCCAA
+
DDDDDHIIIIHHHIIFHHIIIIIIIIIIIIIIIIIIIIIIHIIHIIGIIIIIHIIIIIGIIFHIHIIIEFHGHHIIIIIIIIIIHHHEHHIIIHIIHHHHHHHIIIHIIIIIHIHIIIIIHHHHHIHHIIIIHIHHIIHHHHHIIIIIIIIIIHIIIIHHIIIIIHIIIIIIIIIIIHHIHIIIIIIIIIIIIIIIHIIIIIIHHIIIIIIIIIIIIIIIIIIIIIIIIIIIHHHIIIIIFEDIHDIIIIIIIIIIIIIIHHIIIIIIIIIIIIIIIIIIIIIIGIIIIIHHIIIHIIIIIIIIIIIIIIIIIIIIIIIIIIIIIIIIIHIIIIIIIIIDDDDD
@HISEQ:969:HM2KJBCX2:2:1101:13270:94304 2:N:0:ACTATGCA
ATCGGGCTTAACTCCAACTATCCTTATTAATCATTGCATCAATCCTAGAAACAAACAAAATAGGATCAACGTCCTATATGATTATTCAATGCTAATGTATTCAAGCGCGAGCCTGCTTTAAACACTCTAATTTTTTCAAAGTAAAAGTCCTGATTCCCCGCCACACCAAATGAATGACATGATGGTTCGTCAGAAGGTAGGAACCAGTAACACCAGTACGTACCTAAGGCACGACCAACGTACTGATCCCGAAATTCAACTACGAGCTTTTTAACTGCAACAACTTTAATATACGCTATTGGAGCTGGAATTACCGCGGCTGCTGGCACCAGACTTGCCCTCCAA
+
<00<0</C?1<G111<1111<1<11<D1<F1GH1D111111<1111<FHII11<G11DC1D@1<D11<G<G@10<<11<1<F11DGH11<1<11<<1DG1DCC11D0<@?DGH@0@<BFB1<6<1@F@@@1CB<FH6&F<1DHF%@B?86GGCB1D<HC?IHIHAGGHCC@GHFHHGIHHFHHDCE//HGGFCCFFGDDHHEGEEHHHHIIIHIHGHHFHIIGFGIHECFFFEDIFIHHFHHEHHHIIGHHGIHHHHCHFHIHHHHHG?IHHHHHGGIHHCHFCCIIHHIHHHGIIHGIHHEHGIHHIIHHHHECHHHFIHIHGHHIIHHHIIHGHGIHIDDDBD
@HISEQ:969:HM2KJBCX2:2:1101:9207:95449 2:N:0:ACTATGCA
ATCGGGCTTAACCCCAACTACCCTATTAATCATTACTTCAGTCCTAGAAACCAACAAAATAGAACCGAAGTCCTAAATTATTATTCCATGCTAATGTATTCAAGGCATAAGCCTGCTTTAAACACTCTAATTTTTTCAAAGTAATAGAGCTAGATCGCGACGACAACCCAGTGAAGGGCGCCGCCGTTTTCTAGCAGGATGGCAGACACGCGCCAGCACTCACACTCGTAACCGAGGCGGGCCAGGTGCGTCAAACCAGAAATCCAACTACGAGCTTTTTAACTGCAGCAACTTTAATATACGCTATTGGAGCTGGAATTACCGCGGCTGCTGGCACCAGACTTGCCCTCCAA
+
DDDDDIIIIIIIIIIIIIIIIIIHIIIIIIIIIIIIIIIIIIIIIIIIIIIIIIHHIIIIIIHHIIIIIIIIIIIHIIIIIIIIIHIIIIIIIIHHFIHHIDCGIIIIIIIIIIIIIHHHHIIIIIIIIIIIHHHIHHEIIIIIIIIIIIIIIIIHIIIIIIIIIIIIIIIIIIIIIHIGIIIIIIIIIIIIIIIIIIIIIIIIIIIIIIIIIIIIIIIIIIIIIIIIIIIIIIIIIIIIIIIIIIIIIIHGIIIIIIIIIIIIIIIIIIIIIIIIIIIIIIIIIIIIIIIIIIIIIIIIIIIIIIIIIIIIIIIIIIIIIIIIIIIIIIIIIIIIIIIIIIIIIIIIDDDDD
@HISEQ:969:HM2KJBCX2:2:1101:21248:95347 2:N:0:ACTATGCA
ATCGGGCTTAACCCCAACTATCCCTATTAATCATTACATCGATCCTAGAAACCAACAAAATAGAATCGGATGTCCTATTTCATTATTCCATGCTAATGTATTCAAGCGTGAGCCTGCTTTAAACACTCTAATTTTTTCAAGGTAACAGTCCTAATTCCCCGTGACACCAAATTAATGGCATTACGGTTCTTTAGAAGGTGAGAAATCAATAATATCAGTACATACCAACGGCATGACCGAAACATTGATCCCGAAATTCAACTACGAGCTTTTTAACTGCAACAACTTTAATATACGCTATTGGAGCTGGAATTACCGCGGCTGCTGGCACCAGACTTGCCCTCCAA
+
@@@D@?FDHFHFFEHHGHFHHHIICHHHHHHHHEGHHHCECGCGHHIIHHHGHIIF@GHIIHFHHFEHEEDCC?F?<1<<CGGEHG??1FCCFFHCFGEHF<HFHHHHCG@HFIIHHHGHEHGGHIHI?GHIIIIHHGHHIHHHHHHEHHHHGHIHIIIIHHIIIIHIIHHHIIIIHHG?HFIIHHIIHIIIHIHCIIIIHIIIGIIHIHIIIIIIHIIIIIIIIIHGIIIHHIHHIIIIIIIIHHHIEIIIIHHIIIIIIIIHIIHIIIIHIIHHIIIIIIHHFIHEGHHHEIIIIHHFIHIIHIIIIIHIIDIIIIIIIIHIIIIIIIIIIHGIIIIIIIDDDDD
@HISEQ:969:HM2KJBCX2:2:1101:2129:96229 2:N:0:ACTATGCA
ATCGGGCTTAACCCCAACTATCCCTATTAATCATTACGGTGATCCTAGAAACCAACAAAATAGAACCATGCCGTCCTATTCTATTATTCCATGCTAATGTATTCGAGCAAAAATGCCTGCTTTAAACACTCTAATTTTTTCAAGGTAAAGGTCCTGGATCCGCAAGACACCCAATTAAGGACATCAAGTTTCTCCAGAAGGTGAGAAATCAACAGCAACAGTTCATACCCCTTAAGGCACGACCATTACGCCAATCCCGAAATTCAACTACGAGCTTTTTAACTGCAACAACTTTAATATACGCTATTGGAGCTGGAATTACCGCGGCTGCTGGCACCAGACTTGCCCTCCAA
+
@@D@?//<<DGHFHC@=GHIIHEHHHHEH<GEH1F@GHHHHHHHIIHHCGHIECCHEHEHHHH1FHH?GEHIIGHHH?1DGHCHHIFEH?FHIEHEGHD@?CCHHH6CGHIGHCEHHIHIHFEGFHH@EHHHGHEFHIIHHGEGIIIIHHHHFHIHCEFDIHHHHHIHHHHEHCHEHHHEIIHHHHFEFFHHFHHHHFG@ECD/EHGEDHIHHHIHHHHHHHIHHHEHIIHIHHHE=HHIIIIHHHHHDEGHIGIIGIIIIIHIIHHHEHHIIIHHHHIHHHIIIIHIIHHF1@EFHHHFHHEIHIIHIIIIHGHHIHC?HIHHIIIIIIFIIIIHHGEIHHFIIIIIDDADA
@HISEQ:969:HM2KJBCX2:2:1101:2488:96025 2:N:0:ACTATGCA
ATCGGGCTTAACCCCAACTATCCCTATTAATCATTACGGTGATCCTAGAAACCAACAAAATAGAATCATGCCGTCCTATTTCGTTATTCCATGCTAATCTATTCAAGCATAAAGCCTGCTTTAAACACTCTAATTTTTTCAAAGTAACAGTCCTAGCTCCCTATTACACCTAGTGAAAGGCATAATAGTTCACTAGAAGGTGGAGATTGACATTACCAGTACATGTCCGAAAACACGACCGGTACGCTAATCCCGAAATTCAACTACGAGCTTTTTAACTGCAACAACTTTAATATACGCTATTGGAGCTGGAATTACCGCGGCTGCTGGCACCAGACTTGCCCTCCAA
+
@BD@@<C/<FH@GHHHH=CEHD@EHHCGHHH?HH1<<CCCCH?CEFEH?EHHEECHEHH1F?1<CC1D1FHH?<CCGECCFE1<@E1D1C11DH@FFGGGF@<CGIIHHIC@IHGIHHACFEHFHB?FHCCGCHH@HHFGEHHCGCGA@EFEHA@EHF@EFCHEG@IIHHGHCHFG9DD<<EEEHHFHHHGEHEHFHHH:HGFH&HHIHFHHHHH@EI=HHHCHE=DHG@@EFCCCACHHEHIHEACDGDCDCGFCEEIHHHHHHCG@FCHHHHGIFGGIHHGHF?HHEIHHHGGEHHHHHHFHEHG?EHHIHIIHHIHHEHHHHHHHHEGGHHHEHEHH@HIH@DDDB
@HISEQ:969:HM2KJBCX2:2:1101:15247:96156 2:N:0:ACTATGCA
ATCGGGCTTAACCCCAACTATCCCTATTAATCATTACGTCAATCCTAGAAACCAACAAAATAGGATCGAACGTCCTATTTCATTATTCCATGCTAATGTATTCAAGCGTTAGCCTGCTTTAAACACTCTAATTTTTTCAAAGTAACAGTCCTGTTTCCCTGCAACACCAAATTAATGACATTACAGTTCTTCAGAAAGGAGGAATCAGCGAAGCCAGTACATACCAGTGGCACGACCAACCTGCTGACCCCGAAATTCAACTACGAGCTTTTTAACTGCAACAACTTTAATATACGCTATTGGAGCTGGAATTACCGCGGCTGCTGGCACCAGACTTGCCCTCCAA
+
DDD@@HHDEHHHDHHHIIIHEEHHIHIIIIICGHIIG@FHHEHGHCHHIIIIIIIIIHHHHGE@?FHHGIGCE1GCHHCEGHHHGHHF?FFGHCFHEHHHHHHHG<HHHHGEHEGHHIHHHHIHEHHHHIIHEHFGHIHHIHHHHGIGHIHHHIFEFFHIHGFHIHIHHEHFEHHEHEGIIHIIIHHHHHEIHHCFHIIIHHHHIIHHHHEHHHEIIIHHHHHHEIHIIHEDGGIIIHFFFC@HEIIIIIHGG@IHHHGGHCHEFEIIIIIIIIIHHHHEHHIIIHHFG@GIHIHGIGHIHHIHHHIIHHIIIIHHDHIIIHHHHIHHHHHHHHIHHIHIIDACDD
@HISEQ:969:HM2KJBCX2:2:1101:1782:97059 2:N:0:ACTATGCA
ATCGGGCTTAACCCCAACTATCCCTATTAATCATTACGTCAATCCTAGAAACCAACAAAATAGGATCAAACGTCCTATTTCATTATTCCATGCTAATGTATTCAAGCGTTAGCCTGCTTTAAACACTCTAATTTTTTCAAAGTAACAGTCCTGTTTCCCTGCAACACCAAATTAATGACATTACAGTTCTTCAAGAAGGAGGAACCAGTAAAGCCAGTACATACCAGAGGCACGACCAACCTACTAATCCCGAAATTCAACTACGAGCTTTTTAACTGCAACAACTTTAATATACGCTATTGGAGCCGGAATTACCGCGGCTGCTGGCACCAGACTTGCCCTCCAA
+
DDDDDIIIHIIIIHHHHHIIIIHIIIIIIGHIIHHIHIHIIGHFHHHIHIIHEHIIIIIIIIIHHIHGHIIIIIIIIIIIIIIIIIIIHIIGIHIHHIHIHHHHIIGIHGGHHIIHEGHHHIIHHIIGIHHIIHIIIIIHHIIHHHIIIIIIHHHGHIHGIIIIIIHIHHGHIIIIIIIIIGIIIHIHIHGIIIIIIIHHHHHHIIIIIIHIIIIIHHIHIHIHFHHIIIIIIIHIIIHIHIHHGHG<IIIIIIIIIIIHHHHHIIIIIHIIIIIIGIIHHHIHIIHGIIIIHHHIIIIIIIIIIIIIIIIIHIIIHHIIIIIIIIIIIIIIHIIIHIIHHBDDDD
@HISEQ:969:HM2KJBCX2:2:1101:11963:97206 2:N:0:ACTATGCA
ATCGGGCTTAACCCCAACTATCCCTATTAATCATTACATCGATCCTAAAAACCAACAAAATAGAATCGGATGTCCTATTTCATTATTCCATGCTAATGTATTCAAGCGTGAGCCTGCTTTAAACACTCTAATTTTTACAAGGTAACAGCCCTAATTCCCCGTGACACCAAATTAATGGCATTACGGTTCTTTAGAAGGTGAGAAATCAATAATATCAGTACATACCAACGGCATGACCGATACATTGATCCCGAAATTCAACTACGAGCTTTTTAACTGCAACAACTTTAATATACGCTATTGGAGCTGGAATTACCGCGGCTGCTGGCACCAGACTTGCCCTCCAA
+
D@D?@EHHHIHHIIIIIIHIIIIIIIIIIIIIIIIIIIIHHGHHHHHHIIIHHHHIIIGIIIEHHIIEHEHHIFHHHIIIIHHHHFFEHHHHEHHHCHHHHHHGHHIFHHIIIIIHIIGIIICFFHHEHHHHHHII#HHHHCGHHHEHHIIIIHHHIIIIIIHHHHHHIIHIIHHHHGEIIIIIHHIHIHIIIIHIIGIH8IIIHIHIIIIHIIIIIIIHHHHHGIIHHHIIIHHHHHIIIHHHHIIHIHIIIIIIIIIIIIIIIIIIIIIIIIIIIHIIIIIIIIHIIIIIIIIHIIIIIIIIIIIIIIIIIIIIHIIIIIIIIHHIIIIIIIIIIIIIIIDDDDD
@HISEQ:969:HM2KJBCX2:2:1101:15214:97148 2:N:0:ACTATGCA
ATCGGGCTTAACCCCAACTATCCCTATTAATCATTACGGTGGTCCTAGAAACCAACAAAATAGAACCATGCCGTCCTATTTTATTATTCCATGCTAATGTATTCAAGCAAAAATGCCTGCTTTAAACACTCTAATTTTTTCAAAGTAAAGGTCCTGGTTCCCCGCGGCATCCAATTAAGGACATCGCGGTTCTCCAGAAGGTGAGAAATTGACTGCACCAGTTCATACCCCGTGAGGCACGACCGATGCGCCAATCCCGAAATTCAACTACGAGCTTTTTAACTGCAACAACTTTAATATACGCTATTGGAGCTGGAATTACCGCGGCTGCTGGCACCAGACTTGCCCTCCAA
+
DDDDDIHIIIIIIIIIIIIIIIIIIIIIIIIIIIIIIIIIIIIIIIIHIIIIIIIIIIGHHIHEHIHIIIIIIIIHIIHFIIIGIIIIHIHHIIIIFHHHGFHHIIHHIIIIIIIIIIGHIIIIIIHIIIIIHIIHHHHIIIIIIIIIIIIIIIIIIHIIIIIIIIIIIIIIIIIIIIIIIIIIIIGIIIIIIIIHIIIIIIIIIIIIIIIIIIIIIIIIIIIIIIIIIIIIIIIIHIIIIIIHIIIIIIHHIIIIIIIIIFIIIIIIIIIIIIIIIIIIIIIIIIIIIIIIIIIIIIIIHIIIIIIIIIIIIIIIIIIIIIIIIIIIIHIIIIIIIIIIIIIIIIIIDDDDD
@HISEQ:969:HM2KJBCX2:2:1101:8038:98469 2:N:0:ACTATGCA
ATCGGGCTTAACCCCAACTATCCCTATTAATCATTACAACGGTCCTAGAAACCAACAAATAGAACCATTGTCCTATTCCATTATTCCATGCTAATGTATCCAAGCGATTGCCTGCTTTGAACACTCTAATTTTTTCACAGTAAAAGTCCTGGTTCCCCGCCACGGCCGGTTAAGGCCATGACGCTTCGCCAGAAGGTAGGACCCGACCACAGACAGTACTCACCCGAAGGGCGGACCGTCCAGCCAGGCCTGAAATTCAACTACGAGCTTTTTAACTGCAACAACTTTAATATACGCTATTGGAGCTGGAATTACCGCGGCTGCTGGCACCAGACTTGCCCTCCAA
+
DDDDDIIIIIIIIIIIIIIIIIIIIIIIIIIIIIIIIIIIIIIIIIIIIIIIIIIIIIIIIHHIIIIIIHIIIIGIIHHIIIIIHIIIIIIIIIIHIIIIIHIIIIIIIIIIIIIIIIHIIIIIIIIIIIIIIIHIIIIIIIIIIIHIIIIHIIHIIIIIIIIIIIIIIIIIIIIIHIIIIIIIIIIIIIIIGIIIIIIIIIIIIIHIIIIIIIIIIIHIIIIIIIIIIIIIIIIIIIIIIIIIHIIIIIIIIIIIIIIIIIIIIIIIIIIIIIIIIIIHIIIHIIIIIIIIIHIIIIHIIIIIIIIIIIIIIIIIIIIIIIIIIIIIIIIIIIIIIIIIIDDDDD
@HISEQ:969:HM2KJBCX2:2:1101:7985:98479 2:N:0:ACTATGCA
ATCGGGCTTAACCCCAACTATCCCTATTAATCATTACGTCGATCCTAGAAACCAACAAAATAGAATCAAACGTCCTATTTCGTTATTCCATGCTAATGTATTCAAGCGTGAGCCTGCTTTAAACACTCTAATTTTTTCAAAGTAACAGTCCTGATTCCCCAAGACACCAAATTAATGACATCATGGTTCGTCAGAAGGTAGGAATCAATAATACCAGTACGTACAATAGCACGACCAATAAATTGATCCCGAAATTCAACTACGAGCTTTTTAACTGCAACAACTTTAATATACGCTATTGGAGCTGGAATTACCGCGGCTGCTGGCACCAGACTTGCCCTCCAA
+
DDDDDHIIIIHHIIIHHIIIIIIIIIIIIHIIHIIIIIHIIIIIIIHIIIIIHIIHIIHIIGHIGIIIIGHFHIGIHHIGIIIIHIHIIIIIIHHIHIHCCEHIIHIIHIIHIIIIHIHHIIHHHHIIIIIIIIIHIHHHIHHIIHHIHIIIIHIIIIHIIIHHIIHHIHIIIIIIHHHIHIIIIIIIIIIIIIIIIIIIIIIIIIIIIIIHFIIIIHHIIIIIIIIIIIIIIIIIIIIIHIHGIIIIIIIIIIIIIHIIIIIIIIIIIIIIIIIIIIIIIIIIHHIIIIIIIIIIIIHIIIIIHIIIIIIIIIIIIIIIIIIIIIIIIIIIIIIIIIIIDADDD
@HISEQ:969:HM2KJBCX2:2:1101:12249:98848 2:N:0:ACTATGCA
ATCGGGCTTAACCCCAACTATCCCTATTAATCATTACGTCGATCCTAGAAACCAACAAAATAGAATCAAACGTCCTATTTCATTATTCCATGCTAATGTATTCAAGCGTAAGCCTGCTTTAAACACTCTAATTTTTTCAAAGTAACAGTCCTGATTCCCCACGACACCAAATTAATGACATCGCGGTTCTTCAGAAGGTAGGAACCAATAATGCCAGTGCGTACCGAAGCACGACCAACAATTTGATCCCGAAATTCAACTACGAGCTTTTTAACTGCAACAACTTTAATATACGCTATTGGAGCTGGAATTACCGCGGCTGCTGGCACCAGACTTGCCCTCCAA
+
DDDDDIIHHIIIIIIIIIIIIIIIIIIIIIIIIIIIIIIIIIIIIIIIIIHHIIIHIIGIIIIIIIIIIIIIHHIIIIIHIIIIHIIIIIIHHIIIIIIIIIIIIIIIIIIIHIIIIIHIHHHIIIIIIIIIIIIIIIIHIIIHIIIIIIIIIIIIIHIIIIIIIIIIIIIIIIIIIIIIIIIIIIIHHIIIIIIIIIIIIIIIIHIIIIIIIIIIIIIHIIIIIIIIIIIIIIIIIIIIIIIHIIIIIIIIIIIIIIIIIIIIIIIIIIIIIIIIIIIIIIIIIIIIIIIIIIIIIIIIIIIIIIIIIIIIIIIIIIIIIIIIIIIIIIIIIIIIIIIIDDDDD
@HISEQ:969:HM2KJBCX2:2:1101:3893:99252 2:N:0:ACTATGCA
ATCGGGCTTAACCCCAACTATCCCTATTAATCATTACGGCGGTCCTAGAAACCAACAAAATAGGACCGCACGTCCTATTCTATTATTCCATGCTAACGTATTCGAGCAAAGGCCTGCTTTGAACACTCTAATTTTTTCAAAGTAAAAGTCCTGGTCCCCAACACACCCAGTGAAGGGCATGCGGTTCTCCAGAAGAGAAGGCCCGGCCGGACAAGTGCACGCGGTGAGGCGGACCTGCCAGCCAGGCCAAAGGTTCAACTACGAGCTTTTTAACTGCAACAACTTTAATATACGCTATTGGAGCTGGAATTACCGCGGCTGCTGGCACCAGACTTGCCCTCCAA
+
DDDDDIIIIIIHIIIIIIIIIIIIIIIIIHIIIIIIIIIIIHIIIIIIIIIIIIIIHIGIIIHIHIGHIIIIHIIGGHIIIIIIIIIIIHIIIHIIIIIIHDGHHHIIIIIHIIIIHIIIIHIIIIIIIIIIIIIIIIIIIIIIIIIIIIIIIIIIIIIIIIHIHIIIHIIIIIIIIIIIIIIIIIIIIIIIIIIIIIIIIIIIIIIHIIIIIIIIIIIIIIIIIIIIIIIIIIIIIIIIIIHIIIIHIIIIIIIIIIIIIIIIIIIIIIIIIIIIIIIIIIIIIIIIIIIIIIIIIIIIIIIIIIIIIIIIIIIIIIIIIIIIIIIIIIIIIIIIIIIDDDDD
@HISEQ:969:HM2KJBCX2:2:1101:12835:98255 2:N:0:ACTATGCA
ATCGGGCTTAACCCCAACTATCCCTATTAATCATTACGTCAATCCTAGAAACCAACAAAATAGGATCGAACGTCCTATTTCATTATTCCATGCTAATGTATTCAAGCGTTAGCCTGCTTTAAACACTCTAATTTTTTCAAAGTAACAGTCCTGTTTCCCTGCAACACCAAATTAATGACATTACAGTTCTTCAGAAAGGAGGAATCAGCGAAGCCAGTGCATACCAGTGGCACGACCAACCTGCTGACCCCGAAATTCAACTACGAGCTTTTTAACTGCAACAACTTTAATATACGCTATTGGAGCTGGAATTACCGCGGCTGCTGGCACCAGACTTGCCCTCCAA
+
DDDDDIIIIIIHHIIIIIIIIIIIIIIIIIIIIIIIIIIIIIIIIIHIIIIIIIIIIIIIIIHHHIIIIIIHIIIIIIIIHIIIIIIHGHIIIHIIIIIIIIIIIHIIIIIIIIIIIIIIIIIIIIIIIIIIIIIIIIIIIIIIIIIHIIIIIIIIIIIIIHIIIIIIIIGHHIIIIIIIIIIIIIIIHIIIIIIIIIIIIIIIIIIIIIIIHHIIIIIIIIIIIIIIIIIIIIIIIIIIIIIHHIIGIGIIIIIIIIIIIIIIIIIIIIIIIIIIIIIIIIIIIIIIIIIIIIIIIIIIIIIIIIIIIIIIIIIIIIIIIIIIIIIIIIIIIIIIIIIIIDDDDD
@HISEQ:969:HM2KJBCX2:2:1101:4936:100693 2:N:0:ACTATGCA
ATCGGGCTTAACCCCAACTATCCCTATTAATCATTACAACAGTCCTAGAAACCAACAAATAGAACCATTGTCCTATTCCATTATTCCATGCTAATGTATTCAAGCGTATGCCTGCTTTGAACACTCTAATTTTTTCACAGTAAAAGTCCTGGTTCCCCGTCACGACCCGTAAAGGCCATGCCGCTTCGCCAGAAGGTAAAGCCCGACCACAGACAGTGCTCACCCAGAAGGCGGACCGTCCAGCCAGGCCTGAAGTTCAACTACGAGCTTTTTAACTGCAACAACTTTAATATACGCTATTGGAGCTGGAATTACCGCGGCTGCTGGCACCAGACTTGCCCTCCAA
+
DDDABIHIIIIIIIIHHGIIIIIIIIIIIGIIIIIIIIIIIHEHHIIHHIHIIIIIIIIIIHEHIIIIIIIHEHHIIHHIIIIIIIIIIIIIIIIHHIIIIHHEHHIHIIIHIIIIIIHIIHHHHIHIHIHHIIIEHHIHIIIHFIHHHGHCGHHIIIIIIIIIIIHIIHHIIGIIIIIHIIIIIIIIIHIIIIIIIIHGIIIIIIIIIIIIHIIIIIHIIIIHIIIIHIIIIIIIIIIIIHIHIIIIIIIIIHIHIIIIIIIHIIIIIIIIIIHHIIIIIHIIIIIIIIIHFHIIIHIIHIIIHHIIIIIIIIIIIIIIIIIIIIIIIIIIIIHIIIIIIDDDDD
@HISEQ:969:HM2KJBCX2:2:1101:11295:101209 2:N:0:ACTATGCA
ATCGGGCTTAACCCCAACTATCCCTATTAATCATTACGGTGATCCTAGAAACCAACAAAATAGAACCATGCCGTCCTATTTTATTATTCCATGCTAATCTATTCAAGCACTAGCCTGCTTTAAGCACTCTAATTTTTTCAAGGTAATAGCTCTGCTTCCCCGGCGCACCAACTGAATGGCATACCGGTTATTCAGAAGGTAGGAACCCATCACCCCAGTACGGACCGTAAAGCCCGACCGACGGACAGACCCCGAAATTCAACTACGAGCTTTTTAACTGCAACAACTTTAATATACGCTATTGGAGCTGGAATTACCGCGGCTGCTGGCACCAGACTTGCCCTCCAA
+
DDDDAHIIIIIIIIHIIHIIIIIIIGIIIIHIIIHIIIIGHIIGIIIHHEHHIIIIIEHIHIIIIIIGIHHIIHIIIIHHHIIHIHHHIIIHIEHIIGIIIHHHIIIIIIIIHHIIIIIIIIIIIIIIIIIIIIIIIIIIIIIIIIIIIIHHIIHHHIHHIIIIIIIIHIIIIIIIIIIIHIIIIIIIIGIIIIIIIIIHIIIIIIIIHIHIHIIIHIHIIIIIIIIIIIIIIIIIHIIIIIIIIIHIIIHHIIIIIIIIHIIIIHHIIIIIHIIIIIIIIIIIIIIIIIIIIIHIIIIIIIIIIIIIIIIIIIIIGIIIIIIIIIIIIIIIIIIIIIIIIIIDDDDD
@HISEQ:969:HM2KJBCX2:2:1101:16895:100805 2:N:0:ACTATGCA
ATCGGGCTTAACCCCAACTATCCCTATTAATCATTACGTCAATCCTAGAAACCAACAAAATAGGATCGAACGTCCTATTTCATTATTCCATGCTAATGTATTCAAGCGTTAGCCTGCTTTAAACACTCTAATTTTTTCAAAGTAACAGTCCTGTTTCCCTGCAACACCAAATTAATGACATTACAGTTCTTCAAGAAGGAGGAACCAGTAAAGCCAGTACATACCAGAGGCACGACCAACCTACTAATCCCGAAATTCAACTACGAGCTTTTTAACTGCAACAACTTTAATATACGCTACTGGAGCTGGAATTACCGCGGCTGCTGGCACCAGACTTGCCCTCCAA
+
BDDCDCHIIHIIHHHIIIHHHHHHIHIHIIIIIIIIIIIIIIHHIIIGIIIHIIIIIIHFHHFEGHIHHHI<<CEHIHIEHHIEHHHIFHGHHIIFIIIIIHHHIIIIHHIIHHHGIIIIIIIIHHHHHHIIIIIHIIHIHHHIHHHHIGIHHFFHIHGHIIIIIIIIIIIHIIIIIIHHIIIIIIIIGIIIIIIHIIIIIIIIIIIGIHIIIHHIIIIIIIIIHIIHHIHHIIHHIIHIIHHFDH@HIIIIIIIHHIIIIIHIIIIGIIIIIIIIIIIIIIHHHFGIIIIIIIIIIIIIIIIIIIIIIIIIIIIIIIIIIIIIIIIIIIIHIIHIIIIHIDDDDD
@HISEQ:969:HM2KJBCX2:2:1101:19495:101259 2:N:0:ACTATGCA
ATCGGGCTTAACCCCAACTATCCCTATTAATCATTACGTCGATCCTAGAAACCAACAAAATAGAATCAAACGTCCTATTTCATTATTCCATGCTAATGTATTCAAGCGTGAGCCTGCTTTAAACACTCTAATTTTTTCAAAGTAACAGTCCTGATTCCCCACAACACCAAATAAATGACATCATGATTCGTCAGAAGGGAGAAACCAACAATGCCAGTACGTACCTAGGCACGACCGACATGACGGTCCCGAAATTCAACTACGAGCTTTTTAACTGCAGCAACTTTAATATACGCTATTGGAGCTGGAATTACCGCGGCTGCTGGCACCAGACTTGCCCTCCAA
+
DCDDDIIIIIIIIIIIIIIIHIIIIIIIIIIIIIIIIIIIIGHIIIIIHHHIIIIIIIHIIIHHGHIIIIIIHHIIIIIHIIIIIIIIIIIHGHIIIIIIIIGIIIHHHIIIIIIHHIIIIIIIIIIIIIIIIIIIIHHIHIHIIIIIIIIIIIHIIIIIIIHHHGHIIIHHHHIHIIHIIIIIIIIIIIIGIIIIIIHIIIIIIIIIIIIIIIIIIIIIIIIIIHIIIIIIIIHIIIIIIHGCIIIHIIIIIHIHIIIHHHIIIHIIIIIIIIIIIIIIIIIIIIIIIIIIIIIIIIHHIIIIIIIIIIIIIIIIIIIIIIIIIIIIIIIIIIIIIIIIDDDDD
@HISEQ:969:HM2KJBCX2:2:1102:12458:2135 2:N:0:ACTATGCA
ATCGGGCTTAACCCCAACTATCCCTATTAATCATTACGTGATCCTAAAACCGACAAAATAGAACCATCGTCCTATTTTATTATTCCATGCTAATGTATTCAAGCAAAAATGCCCGCTTTAAACACTCTAATTTTTTCAAAGTAAAGGTCCTGATTCATCGAAACACCCAAGAGCATCCCGAATCACCAGAAGGTGAGAAATTGGCTACACACCGTTTCATGCCCCTAAAGGCACAATCGATATATCCCAATCCCGCTATTGGAGCTGGAATTACCGCGGCTGCTGGCACCAGACTTGCCCTCCAA
+
DDDDDIIHIIIFHHIIIIIIIHHIIIIIIIHIHIIIIIIHIIHIIIHHIIHDHIIIIIIIIIIIIHIIIIIIIIIIIIIHHHHHIIIIHIIIIIHIIIIIIIIIIIIIIHFFHIHHIIIIIIIIIIIIIIIIHHIHGIIIIIIIIIIIIIIHHIIIIHIIHIIIIIIIIIIIIIIIIIHIIIIIIHIIIIIIIIIIIIIHIHFFIIIIIIIIIIIIIIIIIIHIIIIIIIIIIIIIIIIIIIHHHHIIIIHIIHIIIIIIIIIIIIIIIIIIIIIIIIIIIIIIIIIIIIIIIIIIIIIHDDDDD
@HISEQ:969:HM2KJBCX2:2:1102:15416:2602 2:N:0:ACTATGCA
ATCGGGCTTAACCCCAACTATCCCTATTAATCATTACGGTGATCCGAGAAACCAACAAAATAGAACCATGCCGTCCTATTCTATTATTCCATGCTAATGTATTCGAGCAAAAATGCCTGCTTTAAACACTCTAATTTTTTCAAGGTAAAGGTCCTGGATCCGCAAGACACCCAATAAAGGACATCAAGTTTCTCCAGAAGGTGAGAAATCAACAGTAACAGTTCATACCCCTTAAGGCATGACCATCACGTCAATCCCGAAATTCAACTACGAGCTTTTTAACTGCAACAACTTTAATATACGCTATTGGAGCTGGAATTACCGCGGCTGCTGGCACCAGACTTGCCCTCCAA
+
<<<@0EF?1C<<<1<<0<F@HCHIIH?<D<CHH?1<CCG1<C11<10CE<1<<D@HH@11<FH11DC1<<<1/G?<0<1D<1<CEC@@1<CHH?G1F?11<11<FHHH@EHHHHHG?HFH<C@FEHFAEHGAD@CHHHEHEHHHF@B<8)<FHHHGCHH<DGE?HFHHG@CGIHHHGG;IHFHI.HHC/CHHCEHIIIIHHECECHHHGIHHGC@F?IIHHFEFHCEC=HHHGFCH?FHG@@E?HG0<EFHDFE<<HFHIHHCFEHEHIHCEHIIIIIH@HCFGHGHHECFG@IHHGD<C<<1CFG@H?HHEHFEHIHIHHHDE?EFF@?HIIHEHCIHHIHHHGHHHBDD@@
@HISEQ:969:HM2KJBCX2:2:1102:19133:2250 2:N:0:ACTATGCA
ATCGGGCTTAACCCCAACTATCCCTATTAATCATTACGTCGATCCTAGAAACCAACAAAATAGAATCAAACGTCCTATTTCATTATTCCATGCTAATGTATTCAAGCGTAAGCCTGCTTTAAACACTCTAATTTTTTCAAAGTAACAGTCCTGATTCCCCACGACACCAAATTAATGACATCGCGGTTCTTCAGAAGGTAGGAACCAATAATGCCAGTGCGTACCGAAGCACGACCAACAATTTGATCCCGAAATTCAACTACGAGCTTTTTAACTGCAACAACTTTAATATACGCTATTGGAGCTGGAATTACCGCGGCTGCTGGCACCAGACTTGCCCTCCAA
+
D@D?</C/DCH@H?E0DEHECG1<1FG@G1<1<DH@<GH</<CHHIEEHHI<1<FGCHEE<C1CCG1C@GH0<<E01FF1<CE1DGGHF@<1<1<HHCHIIIHIIGIHHGH<EIIIHFHHHHEHHF@GFC1CBECHEHIHCHCHIIIHFEHHHG:<10F9HHFGACAF<HIHHHHF/CHIHE?D?IIHGIIIHHGHHIHECHHCHHHHHIIIHHHHDIHHIHHDHIIHGIIIHCDEGDC@HE?@1HDIHGIIHHIHHGHHEEG<CEHEHHHIIHIIIIHIHHHHHHIIHHFHD<FHEIIHHHHHHHHHIIHHHHECCIHHIHIHIHIIIIHCIIIIIIHHBBD?@
@HISEQ:969:HM2KJBCX2:2:1102:6106:2719 2:N:0:ACTATGCA
ATCGGGCTTAACCCCAACTATCCCTATTAATCATTACGGTGATCCTAGAAACCAACGAAATAGAATCAGTCCGTCCTATTTCATTATTCCATGCTAATGTATTCAGACGATAGTCTGCTTTAAACACTCTAATTTTTTCAAAGTAACAGTCCTGATTTCCCATCACACCAAATAAATGGCATGAAAGTTCCTCAGAAGGTAGAGATCCATCTCACCAGTGCAGACATTTAAGCCTGACCAATGGGTAGACCCCGAAGTTCAACTACGAGCTTTTTAACTGCAACAACTTTAATATACGCTATTGGAGCTGGAATTACCGCGGCTGCTGGCACCAGACTTGCCCTCCAA
+
DDADDIHIIIIHHIIIIIIIIIIIIIIIGIHIIIIIIIIIIIIIIIIIIIIIIHHIIIIIIHIIIHIIIIIIIIHIIHIIIIIHIIIGHIIGHHHIIHIIHIIIIIHHHIIIIIIIIIIIHIIGHIIIHHHIHHIHIIIIIHIIIIIIIIHIHHHHHIIIIIIIIIIIIIIIIIIIIIIIIIIIIIIIIIIIIIIIIIIIIIIIIIIIHIHIIIIIIIIIIIIIIIIIIIIIIII<HI=IIIIIHHHIIIIIIIIIIIIIIIIIIIIIIIIIIIIIIIIIIIIIIIIIHIIIIIIIIIIIIIIIHIIIIIIIIIIIIIIIIIIIIIIIIIIIIIIIIHIIIIIDDDDD
@HISEQ:969:HM2KJBCX2:2:1102:9248:3131 2:N:0:ACTATGCA
ATCGGGCTTAACCCCAACTATCCCTATTAATCATTACGTCAATCCTAGAAACCAACTAAATAGGATCGAACGCCCTATTTCATTATTCCGTGCTAATGTATTCAAGCGTTAGCCTGCTTTAAACACTCTAATTTTTTCAAAGTAACAGTCCTGTTTCCCTGCAACACCAAATTAATAACATTACAGTTCTTCAAGAAGGAGGAATCAGTAAAGCCAGTACACACCATTGGCACGACCAACCTACTGACCCCGAAATTCAACTACGAGCTTTTTAACTGCAACAACTTTAATATACGCTATTGGAGCTGGAATTACCGCGGCTGCTGGCACCAGACTAGCCCTCCAA
+
<<<00/CC11<<1100<0111<C1<<DD?111DCG11D<CCGH1C?1@11<<111D1111<<D11DH0011F0<C/1<CG1<D1<1<111<1<<1<@@<18<DF@@80HHFEHHF?HDIHHFA<<<GECG?CF5EA1B661G?FDHHHHFFDHH4<E@<@HFH6HHFCD<0<@DFGEHHEGEGD/@<EHFHIHHEHGD0FBEHHFHHFE?EHGCCHEIHEF@CHFF<?FHED?1</HHCHGCHECHFCHIIIHGCEHHCGHIHHHHHEHCHHHHIGIIIGHHEHIIIIHIHHIIHIIIHGEEGHHHIIGIIHHHIIHIHIIIHIHHCHHHHHG<@FFHHIIDDDDD
@HISEQ:969:HM2KJBCX2:2:1102:21264:2734 2:N:0:ACTATGCA
ATCGGGCTTAACTCCCAACTATCCCTATTAATCATTACGGTGATCCTAGAAACCAACAAAATAGAACCATGCCGTCCTATTTTATTATTCCATGCTAATCTATTCAAGCACAAGCCTGCTTTAAGCACTCTAATTTTTTCAAGGTAATAGCTCTGCTTCCCCAACGCACTAACTTAATAGCATGCTGGTTATTCAGAAGGTAGGAATTCATCAAGCCAGTGCGGACAGTGAAGCCCGACCAACCGACAAACTCCGAAATTCAACTACGAGCTTTTTAACTGCAACAACTTTAATATACGCTATTGGAGCTGGAATTACCGCGGCTGCTGGCACCAGACTTGCCCTCCAA
+
@@@DDHG/C?GFHHHCHIIIIHIGEHECHHI?FEFHHFGHHIHHCGHCHHHHH?FCHHHHHHIHHHGEED@GHDC/<C?CHHGG?HG<CCGH11<<CE1FF@6<FGHHHHHIIEHHHHIFEFGGHIIGHFBCHHHHGGEHHHHHHF?CF@HHHIHHHFIHHEACHHBCHGEHHHHHHHGIIFIIH;IH=HEHGHEHHHIIIIHIHHIIIHIHGHIHHHIIHIIIHHGI<HIIIIHHFCGIHFIIHGFDGCIHHHHCCHIHGHHHEEHG@IIIIIHGHFHHHHHHHGDGIHGHFFCHGHIHHHIIIHEIIIIIHIIIIIIIHIHHIIIIIIIIIHHHHIIIHIIIDDDBD
@HISEQ:969:HM2KJBCX2:2:1102:17681:4210 2:N:0:ACTATGCA
ATCGGGCTTAACCCCAACTATCCCTATTAATCATTACAACAGTCCTAGAAACCAACAAATAGAACCATTGTCCTATTCCATTATTCCATGCTAATGTATTCAAGCGTATGCCTGCTTTGAACACTCTAATTTTTTCACAGTAAAAGTCCTGGTTCCCCGTCACGACCCGTAAAGGCCATGCCGCTTCGCCAGAAGGTAAAGCCCGACCACAGACAGTGCTCACCCAGAAGGCGGACCGTCCAGCCAGGCCTGAAGTTCAACTACGAGCTTTTTAACTGCAACAACTTTAATATACGCTATTGGAGCTGGAATTACCGCGGCTGCTGGCACCAGACTTGCCCTCCAA
+
DDDDDIIIIIHIHHIIIIIIIIIHIIIIIIIIIIIIIIIGFIHHIIIGHIHIIIIIICHHHHHHIIIIIHHHHHGIIHIIIIIIIIHEHHHHIII@IHIIIGHHIIIIIIIIIIIHIIHIIHIIIHHHHIIIIIIHHIIIIIIIIIHIIIIHHCIIHHIIIIIIHIIIIIIHHIIIIIHIIIIIIIIIIIIIIIIIIIIIIIIIIIIIIIIIHIIIIIIIIIIIIGIIIIIIIIIIIIGIIIIIHIIIIHIIIIIIIIIIIIIIIIIIIIIIIIIIIIIIIIIIIIIIHIIHHHIIIIIIIIIIIGIIIIIIIIIIIIIIHIIIIIIIIHIIIIIIIIIHIDDDDD
@HISEQ:969:HM2KJBCX2:2:1102:5645:4098 2:N:0:ACTATGCA
ATCGGGCTTAACCCCAACTATCCCTATTAATCATTACGGTGGTCCTAGACCAACAAAATAGAACCAACGTCCTATTCTATTATTCCATGCTAATCTATTCAAGCAAAAGCCCGCTTTAAACACTCTAATTTTTTCAAGGTAATGGTCCTGGTTCCCCGACACACCCAATAAAGGGCATGCCGGCTCACCAGAAGGATAGACCCGACAGCAGAACAGTACTCGCCAGAGACGGACCGTCCGGTCAGGCCTAAAATTCAACTACGAGCTTTTTAACTGCAACAACTTTAATATACGCTATTGGAGCTGGAATTACCGCGGCTGCTGGCACCAGACTTGCCCTCCAA
+
DDCDDIIIIIIIIIIIIIIIIIIIIIIIIIIIIIIIIIIIIIIIIHIIIIHHHIIIIGIIIIHHIHIIIIIIIIIIIIIIIHIIIGIIIIIIHHIIIIIIIHIIIIHHHIIIIHIIIIIIIIIIHHIHHIIIIHHIIIIIIIIIIIHIIHGHGIIIIHHHIIIIHIIIIIIHIIIIIIIIHIIHIIIHIIIIIIIIIIHHIIIIIIIIIIIIIIIIIIHHIIIIIIIIIIIIIIIIHHIHIHHIIIIIIIHIIHHIIHIIHIIIIIIIIIHHHIIIIIIIIIIIIIIIHIIIIIIIIIIIIIIIIIIIIIIIIIIIIIIIIIIIIIIIIIIIIIIIIIIDDDDD
@HISEQ:969:HM2KJBCX2:2:1102:16962:5458 2:N:0:ACTATGCA
ATCGGGCTTAACCCCAACTATCCCTATTAATCATTACAGCGGTCCTAGAAACCAACAAAATAGAACCGATGTCCTATTCTATTATTCCATGCTAATGTATTCGAGCAAAGGCCTGCTTTGAACACTCTAATTTTTTCAAGGTAAAAGTCCTGGTTCCCCACGACACCCAGTAAAGGGCATCGGGTTTCCCAGAAGGAAAGACCCGACCGAATCCGTACGCTCGATTAGGAGGACAGATCAGCCAGGTCCAAGGTTCAACTACGAGCCTTTTAACGGCAACAACTTTAATATACGCTATTGGAGCTGGAATTACCGCGGCTGCTGGCACCAGACTTGCCCTCCAA
+
DDDDDIIIIIIIIIIIIIIIIIIIIIIIIIIIIIIIIIIIIIIIIIIIIIIIIIIIIIIIIIIIIIIIIIIIHIIHIIIHIIIIIIIIIIIIIIIIHIIIHIIIIIIIIIIIIIIIIIIIIIIIIIIIIIIHIIHIHIIIIIIIIIIIIIIIIIIIHIIIIIHIIIIIIIHHHHIHIIIIHIIIIIIIIIIIIIIIIIIIIIIIIIIHIIIIIIIIIIIIIIIIIIIIIIIIIIIIIIHIHIHIIIIIIIIIIIIIIIIIIIIIIIIIIHIIIIIIIIIIIIIIIIIIIHHHIIIIIIIIIIIIIIIIIIIIIIIIIIIIIIIIIIIIIIIIIIIIIIIDDDDD
@HISEQ:969:HM2KJBCX2:2:1102:17666:6883 2:N:0:ACTATGCA
ATCGGGCTTAACCCCAACTATCCCTATTAATCATTACGGTTGTCCTAGAAACCAACAAAATAAAACAACTTCGTCCTATTCTATTATTCCATGCTAATGTATTCCGGCATAAGCCTGCTTTAAACACTCTAATTTTTTCAAGGTAAAGGTCCTGACTACCCGCAACACCCAATAAAGGACATTACGTATCACCAGGCGGATAGATCCCACACAACCAGTACTCATCTAAAAGATGGACCGATTGGCAGAATCCAAAATTCAACTACGAGCTTTTTAACCGCAACAACTTTAATATACGCTATTGGAGCTGGAATTACCGCGGCTGCTGGCACCAGACTTGCCCTCCA
+
DDDCDHHIIIIIIIIIIIIIIIIIIHIIIIIIIIIIIIIIIIIIIIHIIGIHIIIIIIHIIHIIIIIIIIIIIHHIIHIIHIIIIIIIIIIIGHIIIIIIIIIIHIIHIIIIHIIIIIIIIIIIHIIIIIIHIIHIIIIIIIIIIHIIHIIHIIIIIIIIIIIIIIIIIIIIIIIIIIIIIIIIIIIIIIIIIIIIIIIIIIHIIIIHIIIIIIIIIIIIIIIIIIIIIIIIIIIIIIIIIIIIIHIIIIIIIIIIIIIIIIIIHIIGIIIIIIIIIIIIIIIIIIIIIIIIIIIHIIIIIIIIIIIIIIIIIIIIIIIIIIIIIIIIIIIIIIIIIIIIIIDDDDD
@HISEQ:969:HM2KJBCX2:2:1102:14067:5916 2:N:0:ACTATGCA
ATCGGGCTTAACCCCAACTATCCCTATTAATCATTACGTGATCCTAGAAACCAACAAAACGGAACCACTGTCCTATTTCATTATTCCATGCTAATGTATTCAAGCAAATTAATGCCTGCTTTAAACACTCTAATTTTTTCAAAGTAAAAATTCTAGTTCATTGAGACACCCATTAAGAACATCAACAATTCACCAGAAGATGAGAAATTGGCTACACCAGTTCATGCCCCTTAAGGCACGACCGATGCATCAATTCCGAAATTCAACTACGAGCTTTTTAACCGCAGCAACTTTAATATACGCTATTGGAGCTGGAATTACCGCAATGGCTGCTAACACCAGACTTGCCCTCCAA
+
DDCDDIIIIIIIHIIIIIIIIIIIHGIIIIIIIIIIIIIIIIIHIIIIIIIHIIIIIIIIIIIIIIIIIIIIIIIIIIIIIIIIIIHIIIIGHHHHIHHHHFHIIIIIIIIIIIIIIIIIIIIIIIIIIIIIIIIIHIIIIHIIIIIIIIIIIIIIIIIIIIIIIIIIIIIIIIIIIIHIIIIIIHIIIIIHIIIIIIIIIIIIIIIIIIIIIIIHIIIIIIIIIHIIIIIIIHIIIIIIIIIIIIIIIIIIHGIIIIIIIIIIIIIIIIIIIIIIIIIIIIIIIIIIIIIIIIIIIIIIIIIIIIIIIIIIIIIIIIIIIIIIHIIIIIIIIIIIIIIIIIIIIIIIHIDDDDD
@HISEQ:969:HM2KJBCX2:2:1102:16246:6857 2:N:0:ACTATGCA
ATCGGGCTTAACCCCAACTATCCCTATTAATCATTACGGTGATCCTAGAAACCAACAAAATAGAACCATGCCGTCCTATTTTATTATTCCATGCTAATCTATTCAAGCACAAGCCTGCTTTAAGCACTCTAATTTTTTCAAGGTAATAGCTCTGCTTCCCCAACGCACTAACTTAATAGCATGCTGGTTATTCAGAAGGTAGGAATTCATCAGGCCAGTGCGGACAGTGAAGCCCGACCAACCGACAAACTCCGAAGTTCAACTACGAGCTTTTTAACTGCAACAACTTTAATATACGCTATTGGAGCTGGAATTACCGCGGCTGCTGGCACCAGACTTGCCCTCCAA
+
DBADDICDHIICCHHC0GH?HGHFHIHICEH?GHHIHIIIIHIIEGHHFCH@DEGHH1CFGGF<GH?DCC?GHI<CG@EHHICGHEFEHIHHE1F?1@HFF<EHHCHHHIHHG?HHHHGHHHHIIIHHHIFHHIHHIEHHEGHHCHDFHIHHG@HIHIIIHHEHIHHHIIGGHHHCFHHHGIIHIIIIIHGHIIIIIIHFHHIIHHHHHGIII<IIIIIIHHHIIIIIIIIIHHIHHIIIIIIHHFDFHHEIIHIIIHHHHIIGIIIIIIHHHEIIIIIIHIIIHGFHIIIIIIIIHIIIIIIIIIIIIIIIIIHIIHHIIIHIIHHHHIIIIHIIIIIIIIHDDDDB
@HISEQ:969:HM2KJBCX2:2:1102:8786:7185 2:N:0:ACTATGCA
ATCGGGCTTAACCCCAACTATCCCTATTAATCATTACGGTGATCCTAGAAACCAACGAAATAGAATCAGTCCGTCCTATTTCATTATTCCATGCTAATGTATTCAGACGTTAGCCTGCTTTAAACACTCTAATTTTTTCAAAGTAACAGTCCTGATTTCCAATCACACCAAATTAATGACATGAAAGTTCCTCAGAAGGTAGAGATTTATCTCACCAGTACAGACAATTAAGCCTGACCAATGGGTAAACCCCGAAGTTCAACTACGAGCTTTTTAACTGCAACAACTTTAATATACGCTATTGGAGCTGGAATTACCGCGGCTGCTGGCACCAGACTTGCCCTCCAA
+
DDDDDIIHIIIIIIIIIIIIIIIIIIIIIIIIIIIIHIIHIIIHHIIIIIHIIIIIIIHIHIIIIHIIIIIIIIGIGIHIIIIIEHHIIIIHGHIIIIHIIIHHIIIIEHHIHIIHHIHEFHHIIIIHIIHHIHIIIIIIIIIIIHHIIIGHHEIHIHIIIIHIIIIIHIIIIIIIIHHIIIHHHIIIIIIIIIIIIIIIIIIIIIHIIIIIIIIIIIIIIIIIIIIIIIIIIIIIIIIIIIIIIHGIIIIIIIIIIIIIIIIIIIIIIIIIIIIIIIIIIIIHIIIIIIIIIIIIIIIIIIIIIIIIIIIIIIIIIIIIIIIIIIIIIIIIIIIIIIIIIIIDDDDD
@HISEQ:969:HM2KJBCX2:2:1102:12160:7428 2:N:0:ACTATGCA
ATCGGGCTTAACCCCAACTATCCCTATTAATCATTACGGTGATCCTAGAAACCAACGAAATAGAATCAGTCCGTCCTATTTCATTATTCCATGCTAATGTATTCAGACGATAGTCTGCTTTAAACACTCTAATTTTTTCAAAGTAACAGTCCTGATTTCCCATCACACCAAATAAATGGCATGAAAGTTCCTCAGAAGGTAGAGATCCATCTCACCAGTGCAGACAATTAAGCCTGACCAATGGGTAGACCCCGAGGTTCAACTACGAGCTTTTTAACTGCAACAACTTTAATATACGCTATTGGAGCTGGAATTACCGCGGCTGCTGGCACCAGACTTGCCCTCCAA
+
@DDD0CEHHHEGHGHEGHIIIIIIIIIIIIIIEHGHHHHGHHHEHHHFHHHIIIIIHEHFGHHIGIHEHIIIHIH<GHGHIIIHHHHHHHEHHGIFEHHHHHHHIHIHHHIHHHHHHHIEB1@CHHGHHHGHIIHGIHIFHHHGHHHHGCFGHH?HGGFGCHFGHHHHFHECHHHHEEEEEHHHHHGGCEHHGFHH@IHHHHEIHIHIHHHHHIIHHF@HIIGIHHIIIIHHEEGGCHHHHHIHGGDHHH/DG?HHHGHHHIHDIIHEGIIIIHHHHIGIH@IHHCFEHIHIIHHHHIIIIIHHHGCIIIIHHHIIDDDHIHHHIHHHE?GIHHHHIHHFHHH@@@B?
@HISEQ:969:HM2KJBCX2:2:1102:6509:8949 2:N:0:ACTATGCA
ATCGGGCTTAACCCCAACTATCCCTATTAATCATTACGTCGATCCTAGAAACCAACAAAATAGAATCAAACGTCCTATTTCGTTATTCCATGCTAATGTATTCAAGCGTGAGCCTGCTTTAAACACTCTAATTTTTTCAAAGTAACAGTCCTGATTCCCCATGACACCAAATTAATGACATCATGGTTCGTCAGAAGGTAGGAATCAATAATACCAGTACGTACAATAGCACGACCAATAAATTGATCCCGAAATTCAACTACGAGCTTTTTAACTGCAACAACTTTAATATACGCTATTGGAGCTGGAATTACCGCGGCTGCTGGCACCAGACTTGCCCTCCAA
+
DDDBAIIIIIIGHIIHIIIIIIIHIIIIIIIIIIIIIIIIIHIIIIIIIIIIHGHHHIIIIIGHIIIIHIHHHHIIIIIIIIIIIHIFHIIHHIIIIIIIIIIIIIHHHHHHHHIIIIIHIIIIIHHIIIHIIHIIIIIGGIIIHHHHGHIIIIIIIHHIIHHHGIIIIIIHIIHIHHHHIIHIIIIHHHHIIIIIIIHHIIHHHHIIIIHIIIIIIHHIHIIIIIHIIIHIHHGGIIIIIIHGHIIIIIIIIIIIIIIIIHIIIIIIIIIHFIIIIIIIIIIIHGIHIIIIHIIIIIIHGHIIIHHIIIHIIIIIIIIIIIIIIIIIIIIIIIIIIHHIDADDD
@HISEQ:969:HM2KJBCX2:2:1102:8145:8110 2:N:0:ACTATGCA
ATCGGGCTTAACCCCAACTATCCCTATTAATCATTACGTCAATCCTAGAAACCAACAAAATAGGATCGAACGTCCTATTTCATTATTCCATGCTAATGTATTCAAGCGTTAGCCTGCTTTAAACACTCTAATTTTTTCAAAGTAACAGTCCTGTTTCCCTGCAACACCAAATTAATGACATTACAGTTCTTCAGAAAGGAGGAATCAGCGAAGCCAGTGCATACCAGTGGCACGACCAACCTGCTGACCCCGAAATTCAACTACGAGCTTTTTAACTGCAACAACTTTAATATACGCTATTGGAGCTGGAATTACCGCGGCTGCTGGCACCAGACTTGCCCTCCAA
+
DDDDDHIIIIIIIIHIIHIIIIIIIIGIIIIIIIIIIIIIHHIHHIIIIIIIIHHHHIIGHHHIIHIHIIIIIIIHHHIIIGHIHHHCFHHEHHIICIHHHIIHHHHIGIIHIHHHEHHHHHHHFHHHEIHHHHFHHFGFIHHIHHIIIIHHHHHHIGIIIIHHHHHIHHFHHHHHIHIIIIIIHHIHEEIIIHHHHHEHHHIGFHGIHHHHHIIIIIIHFHHHEHHEHGHHIHCHHIHHIIHFFEIHGHHHHHIIIHHHHHIIIHHDGIHFHHHIHIIIHEHCEHHIIIIIHHHHHHHHIHIIHEHHF1IIHIHIIHIIIIIIHGCIHIIIHHHEIIIIIDDBDA
@HISEQ:969:HM2KJBCX2:2:1102:7049:9210 2:N:0:ACTATGCA
ATCGGGCTTAACCCCAACTATCCCTATTAATCATTACGGTGATCCTAGAAACCAACAAAATAGAACCATGCGTCCTATTTCATTATTCCATGCTAATGTATTCAGGCAATAGCCTGCTTTAAGCACTCTAATTTTTTCAAGGTAACAGTCCTGCTTCCCCAACGCACCAAATTAATGGCATGCTAGTTATTCAGAAGGTAGGAATCCATCACGCCAGTACAGACCCAAAAGCCCGACCAACGGATAAATCCCGAAATTCAACTACGAGCTTTTTAACTGCAACAACTTTAATATACGCTATTGGAGCTGGAATTACCGCGGCTGCTGGCACCAGACTTGCCCTCCAA
+
DDCDADHIIIHIHIIIIIIIIGIIIIGHHIIIIIIIIGIHHHIHIIHIIHHHCHHIHHHIIIHHHHHIIEHHEHHHHIIHHIHIIII?HFFHHHIIFIHIGHHHHHGHHHHIHIIGGHHHHCGIHHIIIIIIHIIIHIIIHEIIHIHHHHIIIIIIIIHHHIIFIIIHHHHGIHHIIIIIIHIHIIIHIIHFFIHIHEGGE@CGHGHHHHIGIHHHHHHIHIHIIIIIIIHHIHHHIHIHHHHHGHIIIIGIIIIHIIIIIIIIIIIIIHIIIIIIIIIIIIIHGEHGIIIIIIIIIIIIIIIIIIIIIIIIHIIIIIIIIIIIIIIIIIIHEIIIIIIIIIDADD@
@HISEQ:969:HM2KJBCX2:2:1102:17827:7466 2:N:0:ACTATGCA
ATCGGGCTTAACCCCCACTATCCCTATTAATCATTACGTCGATCCTAGAAACCAACAAAATAGAATCAAACGTCCTATTTCGTTATTCCATGCTAATGTATTCAAGCGTGAGCCTGCTTTAAACACTCTAATTTTTTCAAAGTAACAGTCCTGATTCCCCATGACACCAAATTAATGACATCATGGTTCGTCAGAAGGTAGGAATCAATAATACCAGTACGTACAATAGCACGACCAATAAATTGATCCCGAAATTCAACTACGAGCTTTTTAACTGCAACAACTTTAATATACGCTATTGGAGCTGGAATTACCGCGGCTGCTGGCACCAGACTTGCCCTCCAA
+
DDDDDIIIIIIHHIIIGIIIIIIIHIIIIIIIIIIIIIIIIIIIIIIIGIIIIIHIIIHGIHIHIIIIHIIIIIIIIIIIIEHHIIICHCHHHIHHHIIIIHIIIIIIIIIIIIHHIIIIIIIIIIIIHHIHIIIIIIHHIIIIIIIIIIIIIIIIIHHIIIHIIIIIIIIIHIIIIIIIIIIIIHHIIIIIIIIIIIIIIIIIHIIIIIIIIIIIIIIIIIIIIIIIIHIIIIIIIIIIIIIIIIIIIIIIIIIIIIIIIIIIIIIIIIIIIIIIIIIIIIHIHHHIIIIIIIIIIIIIIHIIIIHIIIIIIIIIIIHIIIIIIIIIIIIIIIIIIIIIDDDDD
@HISEQ:969:HM2KJBCX2:2:1102:3352:8911 2:N:0:ACTATGCA
ATCGGGCTTAACCCCAACTATCCCTATTAATCATTACGGTGGTCCTAGAAACCAACAAAATAGAATCATCCGTCCTATTTTATTATTCCATGCTAATGTATTCAAGCAAAATGCCTGCTTTAAACACTCTAATTTTTTCAAAGTAAAGGTCCTGGTTCCCCGCGGCACCCAATTAAGGACATCGCGGTTCTCCAGAAGGTGAGAAATTGACTACACCAGTTCATACCCCTTAAGGCACGACCGATGTGTCAATCCCGAAATTCAACTACGAGCTTTTTAACTGCAACAACTTTAATATACGCTATTGGAGCTGGAATTACCGCGGCTGCTGGCACCAGACTTGCCCTCCAA
+
<DDD@/CHHHHHCG@CH@HHHEEEHHECEEHHFHEHE?CCEEHCGHH?HGHH@HHD1<1<1<FHIIHHE@H@<1C@1FFFFHHEGH?<1FH1GE1@FG<C1@HH@HHHG@DGHHFG??GGH?HFHDHFHEFHHI@CGEF<HHHIIIHHHHHGIHHGC:EIIHHEHDIHIHHGCHIFIIIIIIIIIIHGIIIHIIIIIIIHIIIIHIIHHIIIIHHIHIIIHIHCIIIIIHIGIIIIHIIHIIIIIIHHHFIHIIIIIIIGIIGIIIHIIIIIIHIIIIIIIIIIIHHHHIIIIHIIIGHHHIIIIIHIHIIIIIIIIIIIIIIIIHIHIIIGIIIIIIIIIIIIIIADDDD
@HISEQ:969:HM2KJBCX2:2:1102:4184:9063 2:N:0:ACTATGCA
ATCGGGCTTAACCCCAACTATCCCTATTAATCATTACGTCAATCCTAGAAACCAACAAAATAGGATCAAACGTCCTATTTCATTATTCCATGCTAATGTATTCAAGCGTTAGCCTGCTTTAAACACTCTAATTTTTTCAAAGTAACAGTCCTGTTTCCCTGCAACACCAAATTAATGACATTACAGTTCTTCAAGAAGGAGGAACCAGTAAAGCCAGTACATACCAGAGGCACGACCAACCTACTAATCCCGAAATTCAACTACGAGCTTTTTAACTGCAACAACTTTAATATACGCTATTGGAGCTGGAATTACCGCGGCTGCTGGCACCAGACTTGCCCTCCAA
+
DDDDDIIIIIIIIIIGIIIIIIIIIIIIIIIIIIIIIIHIIIIIIIIIHIIIIIHHIFHHHIHIGHIIIIIIIHIIIIIIIIIIIIIIIIIIIIHIIIIIIIIIIIIIIIIHIIIIIHIIIIIIIIIIIHIIIIIIIIIIIIIIIIIIIIIIIIIGIIIIIIIIIIIIIIHHIIIIIIIIHIIIIIIIIIIIIIIIIIIIIIIIHIIIIIIIIIIIIIIIIIIIIIIIIIIIIIIIIIIIIIHHDIIHIIIIIIIIHIIIIIHIIIIIIIIIIIIIIIIIIIIIIIIIIIIIIIHIIIIIIIIIIIIIIIIIIIIIIIIIIIIIIIIIIIIIIIIIIIIIIDDDDD
@HISEQ:969:HM2KJBCX2:2:1102:16357:11013 2:N:0:ACTATGCA
ATCGGGCTTAACCCCAACTATCCCTATTAATCATTACGGTGATCCTAGAAACCAACGAAATAGAATCAGTCCGTCCTATTTCATTATTCCATGCTAATGTATTCAGACGATAGTCTGCTTTAAACACTCTAATTTTTTCAAAGTAACAGTCCTGATTTCCCATCACACCAAATAAATGGCATGAAAGTTCCTCAGAAGGTAGAGATCCATCTCACCAGTGCAGACAATTAAGCCTGACCAATGGGTAGACCCCGAGGTTCAACTACGAGCTTTTTAACTGCAACAACTTTAATATACGCTATTGGAGCTGGAATTACCGCGGCTGCTGGCACCAGACTTGCCCTCCAA
+
DDDD@HHHIHIHIHIIIIIHHHHIHIIIHIIIIHIIIHIIIHHHHEHHHIIIHEHIIHHHHHIHIIHIIIIIHHHIHIGIIHHGIHIIIHHIHIIHHIIIIFHHHIIIHHIHHEEHHIIIIGHHHIEHGHIFHHIHIIIIIHGHHIIIGHEHGHHHHHHHHHHHIIIGHHIIHIHGGHFHHHIIIHIGHHHIIIGHIHFHFHHHHIIHHGHHIIIIIIHIHIIIIHIHHIH<HHIIIIIIHHGHDDAHIIHHHHHHHIHIHHHHHGFGDHIHHGHHHGFDIIIIIIHGGGIHHIIIIIIHHIIHFHHHHHFIHIIIHHEHHHHIHHIIHIIIIIHIHIIIIIIDDDDD
@HISEQ:969:HM2KJBCX2:2:1102:19988:10520 2:N:0:ACTATGCA
ATCGGGCTTAACCCCAACTATCCCTATTAATCATTACATCGATCCTAGAAACCAACAAAATAGAATCTGATGTCCTATTTCATTATTCCATGCTAATGTATTCAAGCGTAAGCTTGCTTTAAACACTCTAATTTTTTCAAGGTAACAGTCCTAATTCCCCATAACATCAAATAAATGACATTATGGTTCTTTAGAAGGTGAGAACCAATAAAACCAGTACATACCAAGGCATGACCGATTCCTTGATCCCGAAATTCAACTACGAGCTTTTTAACTGCAACAACTTTAATATACGCTATTGGAGCTGGAATTACCGCGGCTGCTGGCACCAGACTTGCCCTCCAA
+
DDDDDIIIIIIIIIIIIIIIIIIIIIIIIIIIIIHIIIIIIHIHHIIIIIIIIIIIEHIGIIIHIHIIHHIIIIIIIIIIHIIIIIIGIIIHIIIIIIIIIIIIIHHIIIIIIIHIIHIIIIIIIIIIIIIIIIIHHIIIHIIIIIHHIIIHIHIIHIHHIHIIIIHIIIIIIIIIIIIIIIIIIIIIIIIIIIIIIIIIIIIIIIIIIIIIIIIIIIIIIIIIIIIIIIIIIIIIIIIIHIHGIIIIIIIIIIIIIIIIIIIIIIIIIIIIIIIIIIIIIIIIIIIIIIIIIHIIIIIIIIIIIIIIIIIIIIIIIIIIIIIIIIIIIIIIIIIIIIIIDDDDD
@HISEQ:969:HM2KJBCX2:2:1102:19711:11883 2:N:0:ACTATGCA
ATCGGGCTTAACCCCAACTATCCCTATTAATCATTACGGTGGTCCTAGAAACCAACAAAATAGAATCATCCGTCCTATTTTATTATTCCATGCTAATGTATTCAAGCAAAATGCCTGCTTTAAACACTCTAATTTTTTCAAAGTAAAGGTCCTGGTTCCCCGCGGCACCCAATTAAGGACATCGCGGTTCTCCAGAAGGTGAGAAATTGACTACACCAGTTCATACCCCTTAAGGCACGACCGATGTGTCAATCCCGAAATTCAACTACGAGCTTTTTAACTGCAACAACTTTAATATACGCTATTGGAGCTGGAATTACCGCGGCTGCTGGCACCAGACTTGCCCTCCAA
+
D@DDDHIIIIHIGHIHIIGGHGEEFHHIHIIIHIHIEEHGEHIHHGHCEHIIHEHHIEHHHIHHHCHIGH?EDF<GCHIHHIIICHGHIHH??EHHHHHIIHCIIHHIIHIIIHHHIHHIIGEHHFCHIIHHDHHIIIGCGHHHHEFEHHIHHHIIHHHI?GHHHHHHHHHEHHHHHEF@HFHIHHH@?HECHIHHECCGBIIII:IHIIIHH?HEFHHCFHCEGHHHHFIHGECHHHHHIHHIHFIHEHGEDIIHHHIIIIIGIHHIHIIHIHIIIFIIIGIH?HHGGGCCEGHHIGHHHIHEEHIHEH?HIIHHIIIHHD<HIGIHHIHHEEHHF@CHEHHIIIDADBD
@HISEQ:969:HM2KJBCX2:2:1102:6347:12686 2:N:0:ACTAAGCA
ATCGGGCTTAACCCAACTATCCCTATTAATCATTACGTCAATCCTAGAAACCAACAAAATAGGATCAAACGTCCTATTTCATTATTCCATGCTAATGTATTCAAGCGTTAGCCTGCTTTAAACACTCTAATTTTTTCAAAGTAACAGTCCTGTTTCCCTGCAACACCAAATTAATGACATTACAGTTCTTCAAGAAGGAGGAACCAGTAAAGCCAGTACATACCAGAGGCACGACCAACCTACTAATCCCGAAATTCAACTACGAGCTTTTTAACTGCAACAACTTTAATATACGCTATTGGAGCTGGAATTACCGCGGCTGCTGGCACCAGACTTGCCCTCCAA
+
DDDDDHIIIIIIIIIHIIIIIIIIIIIIIIIIIIIIIHIIIIIIIIIIIIIIHIIIIIIIIHHHIIIIHHIHHHIIIIIHIIIIIIIHIIIIHHIIHHIIIIIIIIIIIIIIIIIIIIIIIIIIIIIHHIIIIIIIIIIIIIIIIIIIIIIIIIIIIIIIIIIIIIIIIGHHHIIIIIIHIIIIIIIIIHIIIIIIIIIIIIHIHIIIIIIIIIIIIIIIIIIIIIIIIIIIIIIIIHIIIHHFIHHIIIIIIIIIIIIIIIIIIIIIIIIIIIIIIIIIIIIIIIIIIIIIIIIIIIIIIIIIIIIIIIIIIIIIIIIIIIIIIIIIIIIIIIIIIIIIDDDDD
@HISEQ:969:HM2KJBCX2:2:1102:18707:12211 2:N:0:ACTATGCA
ATCGGGCTTAACCCCAACTATCCCTATTAATCATTACTTCGGTCCTAGAAACCAACAAAATAGAACCAAAGTCCTATTCTATTATTCCATGCTAATGTATTCAAGCGAAAGCCTGCTTTAAACACTCTAATTTTTTCAAAGTAAAAGTCCTGGTTCCCTGCCGCACTGAGTAAACAATACGACAGCTCACCAGAAGGTAAGACCCAGTCAGGACAGTACAAACCCTAGAGCAGACCGTCCAACCAGGCCTAAAATTCAACTACGAGCTTTTTAACTGCAACAACTTTAATATACGCTATTGGAGCTGGAATTACCGCGGCTGCTGGCACCAGACTTGCCCTCCAA
+
DDDDAIIIIIIIIIIIIII1DHHIIIIIIIIIIIIIIIIIIIIIIIHIIIIIHIIIIEHHIIIGIIIIHHIIIIHIIIIIIIIHIIIIIIIIIIIIIIIIIIIIHHHHIIIIIHHFHHIIIIIIIIIIIIIIIIIIHIIIIIIIIIIIIIIIIHHIIIIIIIIIIIIIIIIIIIIIIIIIIIIIIIIIIIIIIIIIIIIIIIIIIIIIIIIIIIIIIIIIHIIIIIIIIIIIHIIIIIIIIHHGIIIIHIIIIIIIIIIIIIIIIIIIIIIIIIIIIIIIIIIIIIIIIIIIIIHIIIIIIIHIIIIIIIIIIIIIIIIIIIIIIIIIIIIIIIIIIIIIDDDDD
@HISEQ:969:HM2KJBCX2:2:1102:4594:12266 2:N:0:ACTATGCA
ATCGGGCTTAACCCCAACTATCCCTATTAATCATTACGGTGATCCTAGAAACCAACAAAATAGAACCATGCCGTCCTATTCTATTATTCCATGCTAATGTATTCGAGCAAAAATGCCTGCTTTAAACACTCTAATTTTTTCAAGGTAAAGGTCCTGGATCCGCAAGACACCCAATAAAGGACATCAAGTTTCTCCAGAAGGTGAGAAATCAACAGTAACAGTTCATGCCCCTTAAGGCATGACCATCACGTCAATCCCGAAATTCAACTACGAGCTTTTTAACTGCAACAACTTTAATATACGCTATTGGAGCTGGAATTACCGCGGCTGCTGGCACCAGACTTGCCCTCCAA
+
DADBBC/C1<<<FHHGHIIIHIICHHECGGFHHHGHHGE1C1FCHHGHHHIEHHHDHEEFHI1@GHHCHGHGHGHICG1DDGHHGCH11C11C@CHGE?<@CDFDHIIIHEHEHGHFHIHE8BCGHIHHHHGGBDFHHBEH?HHGFH?HHFHHHHHII?EEHGDDEHHGCGHFEHHHE@HIHHHIFHEC?DHCHCFEEDHEHHFHD<CCHHHFIIHGFHIHGC6FAHDHHGIHHGCD<AHGCIIIHGCGE1<ECCE<G@@<D1HG@<1@CED1G=IHHIHGFHCHHIHHIHHFC@EF1HEEC?C?EHEHEHHHIIHCHG/E<?DHIHHHGIIHHHHIHHHHHEE=DEEDDB0<
@HISEQ:969:HM2KJBCX2:2:1102:9460:13745 2:N:0:ACTATGCA
ATCGGGCTTAACCCCAACTATCCCTATTAATCATTACATCGATCCTAGAAACCAACAAAATAGAATCGGATGTCCTATTTCATTATTCCATGCTAATGTATTCAAGCGTGAGCCTGCTTTAAACACTCTAATTTTTTCAAGGTAACAGTCCTAATTCCCCGTGACACCAAATTAATGGCATTACGGTTCTTTAGAAGGTGAGAAATCAATAATATCAGTACATACCAACGGCATGACCGATACATTGATCCCGAAATTCAACTACGAGCTTTTTAACTGCAACAACTTTAATATACGCTATTGGAGCTGGAATTACCGCGGCTGCTGGCACCAGACTTGCCCTCCA
+
DDDDDIIIIIIIIHGGHIIHIIIIIIIIIHIIIIIIIIHIIIIIIIIIIHHHHIIIIIHIIIHHHHHEHHHHIFHGHIIIHIIIIIIHHIIHGHIIIGIHIHEHHIHIIIGIHIIIHHIIHEFHHIIHHIHHIIIIIIIIGIIIIIIIIIIHHIIIDHEHHHHEHH?HHHHHHIII?GCEHHIHHF@HHFHIIGEHIGIHHHHGHHEHHIGGEHHCFFGG?HGHHHHHHDGC<<HHGH<><<1AEGCEHEIHCHIIHHFCD<<<<11?EHIIHD1F1<<<@D11F<1HF1D1<D0CC@<1<<1D111C<HFD1E/HHHC?F1DC<C<IIIIIIIIIIIIIIDDDDD
@HISEQ:969:HM2KJBCX2:2:1102:14609:14020 2:N:0:ACTATGCA
ATCGGGCTTAACCCCAACTATCCCTATTAATCATTACGGTGGTCCTAGAAACCAACAAAATAGAATCATCCGTCCTATTTTATTATTCCATGCTAATGTATTCAAGCAAAATGCCTGCTTTAAACACTCTAATTTTTTCAAAGTAAAGGTCCTGGTTCCCCGCGGCACCCAATTAAGGACATCGCGGTTCTCCAGAAGGTGAGAAATTGACTACACCAGTTCATACCCCTTAAGGCACGACCGATGTGTCAATCCCGAAATTCAACTACGAGCTTTTTAACTGCAACAACTTTAATATACGCTATTGGAGCTGGAATTACCGCGGCTGCTGGCACCAGACTTGCCCTCCAA
+
0<<<D/<<11<1C@0<@01111<D@HC1<DFCE1@?<CEFH00<DE@11<D<CHFGC?F<C@G1<DC<CGCH1<E@1<C1<1<<1<CFH1FH11<1<FC1DEH@H?@1<@<G,B<6<G@<@G@<CFHEHBG@1F8%GIHFDHHHHFFB3IHFHHEEHFFHHIIIHHGCECHF7DG/@@GFC<CE<C<$HEIHFHEEF<ACEE@D6ECF0FF<CAGHG@IHF<<AGF1EGEHF<CECHC4=IH@GHHHCG@HCC/CD1<?HIHH@EEIHGFCFE?HHFHC<EECCC<<D<1C1CFHEIHHF1C1D@HHG<<CCC1CCEHCDDIHEFGCG?HEHGFEHCF<11HCDE<<@<D<
@HISEQ:969:HM2KJBCX2:2:1102:14774:13759 2:N:0:ACTATGCA
ATCGGGCTTAACCCCAACTATCCCTATTAATCATTACGTCAATCCTAGAAACCAACAAAATAGGATCGAACGTCCTATTTCATTATTCCATGCTAATGTATTCAAGCGTTAGCCTGCTTTAAACACTCTAATTTTTTCAAAGTAACAGTCCTGTTTCCCTGCAACACCAAATTAATGGCATTACAGTTCTTCAGAAAGGAGGAATCAGCGAAGCCAGTGCATACCAGTGGCACGACCAACCTGCTGACCCCGAAATTCAACTACGAGCTTTTTAACTGCAACAACTTTAATATACGCTATTGGAGCTGGAATTACCGCGGCTGCTGGCACCAGACTTGCCCTCCAA
+
DDBD?HHIIIIIIGIIIIIHIIIIHIIHIIHHHIIIHHIIIGHGEHIHIHIHHIIIIIHHIIIIIHHIIIIIFHEHHIIIIIIIIIGIIIHHHCHIIIHIIHHIIIIIIIIGHHIHHHIIIIIIIIIHIIHHIGHHFEHIIIHIIIHHIIIIGHHHIIHGIIHHIIIEFHFCGHIHIIHHIHIIHIIIHHGIIIIHHIHIIIHHHHGIIIIIIGHIIIIIHIIIIIIIHHIIIIIIIIHIIIIHFHIIIIHIIIIIIIIIIIIIHIIIIIIIIIIIIIIIIIIIIHEIIIHIHHHIIIIIIIIIIIIIHHIIIIIHHIIHIIIIIIGIHHIIHHIIHHDIHDDDDD
@HISEQ:969:HM2KJBCX2:2:1102:3951:15437 2:N:0:ACTATGCA
ATCGGGCTTAACCCCAACTATCCCTATTAATCATTACGTCAATCCTAGAAACCAACAAAATAGAATCAAACGTCCTATTTCATTATTCCATGCTAATGTATTCAAGCGTAAGCCTGCTTTAAACACTCTAATTTTTTCAAAGTAACAGTCCTGATTCCCCACGACACCAAATTAATGACATCGCGGTTCTTCAGAAGGTAGGAACCAATAATACCAGTGCGTACCGAGGCACGACCGACACTCTGATCCCGAAATTCAACTACGAGCTTTTTAACTGCAACAACTTTAATATACGCTATTGGAGCTGGAATTACCGCGGCTGCTGGCACCAGACTTGCCCTCCAA
+
DDD0@HHHHEHHHHIGE@EEHHFIEHHHIIGEHEFHHHHIIHIGECFHH1CCHHEH1FHHE?CDHHHE1<CEGHHH1FFHHIHFHHHECHHHCGHEFFFCHHEEFEGGHGHHEEHHFEHEHHHEHHHGCC@EHHHH@HHHGGEIHIIIEHIHIHFHHHIEEDEEGCHHHHHFHHGECCHDGFHHHHEHHFEHGHEHHGFHHEHIIIHHFHHC1H@A;ECHGEECIHHEHEDIHHCIHFCD5EH@HDDHFHCHHHHIHHIIIIIIHIHHIIHHHHIIHHEHGIIIIIIIIHCHHIIIIIIIIIIIIIHH?IIIHDGIIIIIIIIIHFIIIIIHGHHIIIHE@@@B@
@HISEQ:969:HM2KJBCX2:2:1102:12537:15004 2:N:0:ACTATGCA
ATCGGGCTTAACCCCAACTATCCCTATTAATCATTACGGTGATCCTAGAAACCAACAAAATAGAACCATGCCGTCCTATTCTATTATTCCATGCTAATGTATTCGAGCAAAATGCCTGCTTTAAACACTCTAATTTTTTCAAGGTAAAGGTCCTGGTTCCACATGACACCCAATTAAGGACATCATGCTTCTCCAGAAGGTGAGAAATCAACTGCGACAGTTCATACCCCTTAAGGCACGACCATCACGTCAATCCCGAAATTCAACTACGAGCTTTTTAACTGCAACAACTTTAATATACGCTATTGGAGCTGGAATTACCGCGGCTGCTGGCACCAGACTTGCCCTCCAA
+
DDDDDIIGHIIIIIHIIIIHIIHIIIIIIIIIIIIIIIIIIIIIIIIIIIIIIIIIIIIIIHHIIIIII?GHGHHHIIHHIIIIHEHHHHHGHHIIGHHIIGHIIIIIIIIIHHHIIIIIIIIIIIIHHHHIHHIIIIIIIIIIGIIIIIIIIIIIIIIIIIIIIHHIIIIIIIIIIIIIIIIIIIIHIHIIIIIIIIIIIIIIIIIIIIIIHIIIIIIIIIIIIIIIIIIIIIIIIIIIIIIIIIIIIIHIIIIHIIIIIIIIIIIIHIIIIIIIIIIIIIIIIIIIIIIHIIIIIIIIIIIIIIIIIIIIGIIIIIIIHIIIIIIIIIIIIIHHIIIIIIIHIIIDDDDD
@HISEQ:969:HM2KJBCX2:2:1102:21105:14468 2:N:0:ACTATGCA
ATCGGGCTTAACCCCAACTATCCCTATTAATCATTACTCATTTCCCCAAAAACCAACAAAATTCGAGATACGAGTCCTAAATTATTATTCCATGCTAATGTATTCATAACTTTCAGCCTGCTTTAAACACTCTAATTTTTTCAAAGTAAAGGTCCTGGATTGCGAACCCAACCCAGTAAAGGGCAGGAACGTTCTCCAGGAAGATGGTAAGCGCGCATCGGCACTCACACACGATACCGTGGCGGGCCAAGCGCACTATACCAGAAATCCAACTACGAGCTTTTTAACTGCAACAACTTTAATATACGCTATTGGAGCTGGAATTACCGCGGCTGCTGGCACCAGACTTGCCCTCCAA
+
DBBBBHHHIIIHHHHHIIGIEHIIHIIHHI?HHHFHIGFHIIGHIIHIIHHIIIIGIIIIHGHHHIIH@GEHHH@EHHHHIFHHHHHFFHCHHEE?HHHF<<<<GHIHIIHHHHHHHIHHG@GHG1EGFFHHIHIHHIIIIIIIIIFHHHGIIHGIIHHIHIHHHGIIHE@IIIHIIHHEIHHHHIHEHIGIFI:IIIIIHHHHIIHHHFIIIIIHHGIIIHHIIIIIIIIIIHHIIIIIIIIIIIIIIIIIIIIHDIIIIHIIIIIHIIIIIIHIIIIIIIIIIIIIIIIIIIIIIIIIIIIIIHIIIIIIIIIIIIIIIHIIIIIIIIIIHIIIIIIIIIIIIHIIIIIIIDDDDC
@HISEQ:969:HM2KJBCX2:2:1102:15355:15875 2:N:0:ACTATGCA
ATCGGGCTTAACCCCAACTATCCCTATTAATCATTACGTCGATCCTAGAAACCAACAAAATAGAATCAAACGTCCTATTTCGTTATTCCATGCTAATGTATTCAAGCGTGAGCCTGCTTTAAACACTCTAATTTTTTCAAAGTAACAGTCCTGATTCCCCATGACACCAAATTAATGACATCATGGTTCGTCAGAAGGTAGGAATCAATAATACCAGTACGTACAATAGCACGACCAATAAATTGATCCCGAAATTCAACTACGAGCTTTTTAACTGCAACAACTTTAATATACGCTATTGGAGCTGGAATTACCGCGGCTGCTGGCACCAGACTTGCCCTCCAA
+
DDDDDIHIIIIIHIIIIIIIIIIIIIIIIIIHIIIIIIIIIIIIIIIIIIHIIIIIHHIIIIIGIIIIIIHDHIIIEHHIIIIIIIIHIIIIGIIIIHIIIGIIIIIIIIIIIIIIIIIIIIIIIIIIHIIIIIHIIIIIIIIIIIIIIIHIHIHIIIIIIIIIFIHIIHHHHIIIIIIIIIIIIIHIIIIIIIIIIIIIHIIHIIIIIIIIIIIIIIIIIIIIIIIIIHIIIHIIIIIIIIHHIIIIIIIIIIIIIIIIIIIIIIIIIIIIHIIIIIIIIIIIIIIIIIIIIIIIIIIIIIIIIIIIIIIIIIIIIIIIIIIIIIIIIIIIIIIIIIIIDDDDD
@HISEQ:969:HM2KJBCX2:2:1102:14247:15645 2:N:0:ACTATGCA
ATCGGGCTTAACCCCAACTATCCCTATTAATCATTACGTCGATCCTAGAAACCAACAAAATAGAATCAAACGTCCTATTTCATTATTCCATGCTAATGTATTCAAGCGTGAGCCTGCTTTAAACACTCTAATTTTTTCAAAGTAACAGTCCTGATTCCCCACAACACCAAATAAATGACATCATGGTTCGTCAGAAGGGAAAACCAACAATGCCAGTACGTACCGAGGCACGACCGACATGATGGTCCCGAAATTCAACTACGAGCTTTTTAACTGCAGCAACTTTAATATACGCTATTGGAGCTGGAATTACCGCGGCTGCTGGCACCAGACTTGCCCTCCAA
+
DDDDDHIIIHHHIIIIIIIHIIIIIIIIIIIIIIIIIHIEFHIIIIHIIIIIIIIIHGHHIIIIIIHFHHIIHIGIIIIIIHIIIHIHHIHHFIIIIIIIHHIIIIIIIIIIIIHIIIGIHIIIIIIIIIIIIIIIIIIIIIIIIIIHIIIIIIHIIIIIHHHHIIIIHIIIIHIIIHIIHHIIGIIIIIIIIHIHIIIIIIIIIIIIIFIIIIIIIIIIIIIIIIIIIIHIHIIIIIIIIHGIIIIIIIIIIIIIHIGIHIIIIHIIIIIIIIIIIIIIIIIHIIIHIIIIIIIIIHHIIIIIIIIIIIIIIIIIIIIIHIIIHIIHIIIIIIIIIIIDDDDD
@HISEQ:969:HM2KJBCX2:2:1102:19248:15459 2:N:0:ACTATGCA
ATCGGGCTTAACCCCCAACTATCCCTATTAATCATTACAGCGGTCCTAGAAACCAACAAAATAGAACCGATGTCCTATTCTATTATTCCATGCTAATGTATTCGAGCAAAGGCCTGCTTTGAACACTCTAATTTTTTCAAGGTAAAAGTCCTGATTCCCCGCCACACCAAATTAATGACATGATGGTTCGTCAGAAGGTAGGAATCAGTAACACCAGTACGTACCGAAGGCACGACCAACGTACTAATCCCGAAATTCAACTACGAGCTTTTTAACTGCAACAACTTTAATATACGCTATTGGAGCTGGAATTACCGCGGCTGCGGCACCAGACTTGCCCTCCAA
+
DDDDDHHIIIIIHIIIIIIIIIIIIIIIIIIIIIIIIIIHIIHIIIIIIIIIIIIIIIIIIIIIIIIIGIIIHIIIIIIIIIIIIHI@HIIIIIHIIIHHGDEHHHIIIIIIIIIIIIHHIIIIIIIHIIHHIHIIIIIIIIIIIIIHHIHHGHIIIIIIIIIIIHIIIIIIIIIIIIIIIIIIIIIHIIIIIIIIIIIIIIIIIIIIIIIIIIIIIIIIIIIIIIIIIIIIIIIIIIIIIIIHHIIIIIIIIIIIIIIIIIHIIIIIIIIIIIIIIIIIIIIIIIIIIIIIIHIIIIHIIIIIIIIIIIIIIIIIIIIIIIIIIIIIIIIIIIIIIIIIDDDDD
@HISEQ:969:HM2KJBCX2:2:1102:14060:16954 2:N:0:ACTATGCA
ATCGGGCTTAACCCCAACTATCCCTATTAATCATTACGTCGATCCTAGAAACCAACAAAATAGGTTCGATCGTCCTATTTCGTTATTCCATGCTAATGTATTCAAGCGCGAGCCTGCTTTAAGCACTCTAATTTTTTCAAAGTAACAGTCCTGTTTCCCCGCAACAACAAATTAATGCCATCACGGTTCTACAAGAAGGAGGGACCAGTGAGGCCAGTGCATACCAGTGGCACGACCAACCTACTGGCCCCGAAATTCAACTACGAGCTTTTTAACTGCAACAACTTTAATATACGCTATTGGAGCTGGAATTACCGCGGCTGCTGGCACCAGACTTGCCCTCCAA
+
D@DBD<DHHEHHHIEHHEHFFEHHIIHIGIIIIIIHHHHEHIICEHHFHGIHEHHDFHII?1<?<FEC1FHHHHCHC@F@F1D@H?GH??GHHHH@F@GIIHHICIHHIIIDFHHHIIHIIIIHHGGEHHHCHHGIHIIIIIHHIHHHHHHIHIHHGIIIHEHFHIIIIHGHIIHIIIIHHFGIIIIIIHHHHHHGIIGIIIIIIHHHHIIIIIIIIIIHIIIIGIIGHIIIIIHIGIIHHIHHCHIIIIIIGIIIHHHHIIIIHHHGIIIIIHHHIIIIIIIHHIIIIIIIIHIIIIIIIIIIIIIIIIIIIIGHGIIIIIIIIIIIHGIIHHIIIIIHIDCDDD
@HISEQ:969:HM2KJBCX2:2:1102:16550:16867 2:N:0:ACTATGCA
ATCGGGCTTAACCCCAACTATCCCTATTAATCATTACGGTGATCCTAGAAACCAACGAAATAGAATCAGTCCGTCCTATTTCATTATTCCATGCTAATGTATTCAGACGATAGCCTGCTTTAAACACTCTAATTTTTTCAAAGTAACAGTCCTGATTTCCCAACACACCAAATTAATGACATGAAGGTTCTTCAGAAGGTAGAAATTCGCCACTACTGTACGGACCGTAAAGCCCGACCATAGGACAAATTTCGAATTTCAACTACGAGCTTTTTAACTGCAACAACTTTAATATACGCTATTGGAGCTGGAATTACCGCGGCTGCTGGCACCAGACTTGCCCTCCAA
+
DDDDDGIIIIIHHIHIIIIIIIIIIIIIIIHIIIIIIIIIIIIIIIIIIIIIIIIIIIIHIIIGIHIHIHHIIIIIIIIIIIGFIIIHIHIIIGIHHIIIIHIIIIIIIIIIHIIIIIIIIIIHIIIIIIIIIIIIIIIIIIIHIIIHIIIHIIIIIIIIIIIIIIIHIIIIHIIIHIIIIIIIIIIHFIIIIIIIIIIIIIIIIIIIIIIIIIIIIIIIIIIIHIIIIIIIIIIIIIIII=IIIIHIIIIIIIIIIIIIIIIIIIIIIIIIIIIIIIIIIIIIIIIIIIIIIHIIIIIIIIIIIIIIIIIIIIIIIIIIIIIIIIIIIIIIIIIIIIIIIIIDDDDD
@HISEQ:969:HM2KJBCX2:2:1102:12642:17325 2:N:0:ACTATGCA
ATCGGGCTTAACCCCAACTATCCCTATTAATCATTACGGTGATCCTAGAAACCAACGAAATAGAATCAAGCCGTCCTATTTCATTATTCCATGCTAATGTATTCAGACGTTAGCCTGCTTTAAACACTCTAATTTTTTCAAAGTAACAGTCCTGATTTCCAATCACACCAAATTAATGACATGAAAGTTCCTCAGAAGGTAGAGATTTATCTCACCAGTACAGACAATTAAGCCTGACCAATGGGTAAACCCCGAAGTTCAACTACGAGCTTTTTAACTGCAACAACTTTAATATACGCTATTGGAGCTGGAATTACCGCGGCTGCTGGCACCAGACTTGCCCTCCAA
+
ADDDCHIIIIIGHIIIHIIIIIIIIIIIIIIICHHHIIIIHIHHIIIIIHGHIIIIG?GHIIIIHIIHI1G@CHHIIIIIIHIIIHIHHIIIHFIEHIIIIIIIIIIIIIIIHHHIHIHHIIIHIIIHHHIIIIHHIHIIIIIIIIIIIHIIIIIHHIHIIHHHIHHGHIIIIIIIIIIHIHIIIGIHHIIHHIIIIIIIIIIIIIIIIIIIIIHIIIIHHFGIIHHIIIIIIIIIIIIHIIIH;GGHHHIHGIIIIIIIIIIIIIIIIIIIIIIIIIIIIIIIIIIIIIIIIIIIIIIIIIHIIIIIIIIIIIIIIIIIIIIIIIIIIIIIIIIIIIIIIIIDDDDD
@HISEQ:969:HM2KJBCX2:2:1102:17791:18232 2:N:0:ACTATGCA
ATCGGGCTTAACCCCAACTATCCCTATTAATCATTACGTCAATCCTAGAAACCAACAAAATAGGATCAACGTCCTATTTCATTATTCCATGCTAATGTATTCAAGCGCGAGCCTGCTTTAAACACTCTAATTTTTTCAAAGTAACAGTCCTGATTCCCCGCCACACCAAATTAATGACATGATGGTTCGTCAGAAGGTAGGAACCAGTAACACCAGTACGTACCTAAGGCACGACCAACGTACTGATCCCGAAATTCAACTACGAGCTTTTTAACTGCAACAACTTTAATATACGCTATTGGAGCTGGAATTACCGCGGCTGCTGGCACCAGACTTGCCCTCCAA
+
DDDDDHIIIIIIIHIGIIIIIIIIIIHIGHIIIIIIIIIIGIIGHIHIIIIIIIHIIIHHIHEHIIIIIHHIEFEEHFH?GHEHGGHIHHHHGIIIIIIIIHHHHIIHIHHHHHIIIIGIHFHHIIIIIIIIIIIIIIHGGHHHIHHHHHHGHIHIIIHIHIHHIIIIIIHHHHHHHIIIHIHIHGHIIIIIIIHIIIIIIIIIIIIIHIIIIIIIHIIIIIIIIII<IIIIIIIIIIIHHHHGIIIIIIIIIIIIIIIIIIIIIIIIIIIIIIIIIIIIIIIIIHIIIIIGIIIIGIIIIIIHIIHHIHIHIIIIIIIIIIIIIIIIIIIIIHIIIIHIDDDDD
@HISEQ:969:HM2KJBCX2:2:1102:2153:19437 2:N:0:ACTATGCA
ATCGGGCTTAACCCCAACTATCCCTATTAATCATTACGTCAATCCTAGAAACCAACAAAATAGGATCGAACGTCCTATTTCATTATTCCATGCTAATGTATTCAAGCGTTAGCCTGCTTTAAACACTCTAATTTTTTCAAAGTAACAGTCCTGTTTCCCTGCAACACCAAATTAATGGCATTACAGTTCTTCAGAAAGGAGGAATCAGCGAAGCCAGTACATACCAGTGGCACGACCAACCTGCTGACCCCGAAATTCAACTACGAGCTTTTTAACTGCAACAACTTTAATATACGCTATTGGAGCTGGAATTACCGCGGCTGCTGGCACCAGACTTGCCCTCCAA
+
DADDBIIHIHIIIIIIIFIHHIHHFHIIIEHIIIIIIHHHIHIIIIHIIIIIIHIIHEHGHIHGHHHHIIGHIIIHCGHHIHGHHHIHHHICHIHHIIHIIHHIHHHHIHIIIIHHHEHIIIIIIIIIIGHHIHGIIHEHHHHGHFHIHIIHGHIIHGHIIIIHIIHHHHHHIHGIHIGHIIHHHIIIIIIIIIHIIIIGIIIIHIHIIIHEHHHIIIIIIHIIIIIHIIIIIIIHIHHI<HIHFIIIIIHIIHIIIIIIIIIIIHIIIIIIIIIIIIIIGIIIIIHIIIIIIIIIIIIIIIIIIIIIIIIIIIIIIIIIIIIIIIHHFIHIIHIIIIIIIDDDDD
@HISEQ:969:HM2KJBCX2:2:1102:14695:19732 2:N:0:ACTATGCA
ATCGGGCTTAACCCAACTATCCCTATTAATCATTACGGTGATCCTAGAAACCAACAAAATAGAATCATGCCGTCCTATTTTATTATTCCATGCTAATGTATTCAAGCAAAATGCCTGCTTTAAACACTCTAATTTTTTCAAAGTAAAGGTCCTGGTTCCCCGCGACACCCAATTAAGGGCATCGCGGTTCTCCAGAAGGTGAGAAATTGACTACACCAGTTCATACCCCTTAAGGCACGACCGATGTGTCAATCCCGAAATTCAACTACGAGCTTTTTAACTGCAACAACTTTAATATACGCTATTGGAGCTGGAATTACCGCGGCTGCTGGCACCAGACTTGCCCTCCAA
+
DDDDAHHIIIIHFHIIIIIIIHHHIHIIIIIIIIIIIGHIIIIIIHHIIIIIIIIIGGHIIIIH1FHIEHHIHHHHIIIIIIIIIIIIIIHHIGHIHIIHFIIHIIIIIIHHGIIIIIHHHHHIIIIGIIHIIIIIIHIIIHIIHHIIIIIIIHIIIIIHIIIIIIIIIIIIIIIIIHIIIIIIIIIIGIHIIIIIIIIIIIIIIIIIIIIIIHH<II=IIIIIIIIIIIIIIIIIHIIIHIIIGIIIHHIIIIIIIIIIIGIIIIIIIIIIIIIIIIIIIIIIIIHIHIHIIIIIIIIIIIIIIIIIIIIIIIIIIIIIIIIIIIIGIIIIIIIIIIIIIIIIIIDDDDD
@HISEQ:969:HM2KJBCX2:2:1102:16145:20410 2:N:0:ACTATGCA
ATCGGGCTTAACCCCAACTATCCCTATTAATCATTACGGTGATCCTAGAAACCAACGAAATAGAATCAGTCCGTCCTATTTCATTATTCCATGCTAATGTATTCAGACGATAGTCTGCTTTAAACACTCTAATTTTTTCAAAGTAACAGTCCTGATTTCCCATCACACCAAATAAATGGCATGAAAGTTCCTCAGAAGGTAGAGATCCATCTCACCAGTGCAGACAATTAAGCCTGACCAATGGGTAGACCCCGAGGTTCAACTACGAGCTTTTTAACTGCAACAACTTTAATATACGCTATTGGAGCTGGAATTACCGCGGCTGCTGGCACCAGTCTTGCCCTCCAA
+
BDDDBHIHIIIHIIFEHHHHIIHHIIIIHHHHIIIIGHIIEHGHEHIIIHEHHHIIHEHIIGEC@GHHIHHH@GCDGFHHIIGHIGIHIHHHFHIIIIIHIEHIIFHEHHHGHHFHHEHEEAGFHHHHGHIIIIHGHHHHEHGHIIHIEHHIHHHHHHGHCHEHHHHHEGH9HHHHHEHHHHIIHHHHHHHHIIIHEHFHHGEHHHIIIHHFHIHIHIIIHHHHH@HHHGECIIHGFH:HFIHGEF<HIHHHEEG?EHHIIHHGEEFG@HIHH@HCFHEIHHIHHEHC@GHHEHHHHHEIHECCEEHHIHHEGECIHCCHGHIIHIHHEHFIHHCDHEG=CEHB@@BD
@HISEQ:969:HM2KJBCX2:2:1102:8625:20153 2:N:0:ACTATGCA
ATCGGGCTTAACCCCAACTATCCCTATTAATCATTACGGTGATCCTAGAAACCAACAAAATAGAACCATGCCGTCCTATTCTATTATTCCATGCTAATGTATTCGAGCAAAAATGCCTGCTTTAAACACTCTAATTTTTTCAAGGTAAAGGTCCTGGATCCGCAAGACACCCAATAAAGGACATCAAGTTTCTCCAGAAGGTGAGAAATCAACAGTAACAGTTCATACCCCTTAAGGCATGACCATCACGTCAATCCCGAAATTCAACTACGAGCTTTTTAACTGCAACAACTTTAATATACGCTATTGGAGCTGGAATTACCGCGGCTGCTGGCACCAGACTTGCCCTCCAA
+
DDDCBHIIIIIIIIIIIIIIIHIIIGIIIIIHIHIHHIIIIIIIIIIIIIIIHIIIIEHHIIHHIIEHHFHCCGHHHIGIHIHIIHHEHH?GFGFHIIIIHHHIHIIHIIHIIIIIIIIGIIIIIIIIIHIHIHIIIIHHIIIHIIHIIHIIHHGIIIIHIIIIIIIIIIIIIIIIIIIIIIIIIIIIHHIHHIIIIIIIIIIHIIIIIIIIIIIHIIIIIIIIIIIIHIIIIIIIIIIIIIIIIIIIIIHGIIIIIIIIIIIIIIIIIIIIIIIIIIIIIHIIIIIIIIIHIHIIIIIIIIIIIIIIIIIIIIIIIIIIIIIIIIIIIIIIIIIIIIIIIIIIIIIIDDDDD
@HISEQ:969:HM2KJBCX2:2:1102:9691:20449 2:N:0:ACTATGCA
ATCGGGCTTAACCCAACTATCCCTATTAATCATTACGGTGATCCTAGAAACCAACAAAATAGAATCATGCCGTCCTATTTTATTATTCCATGCTAATGTATTCAAGCAAAATGCCTGCTTTAAACACTCTAATTTTTTCAAAGTAAAGGTCCTGGTTCCCCGCGACACCCAATTAAGGGCATCGCGGTTCTCCAGAAGGTGAGAAATTGACTACACCAGTTCATGCCCCTTAAGGCACGACCGATGTGTCAATCCCGAAATTCAACTACGAGCTTTTTAACTGCAACAACTTTAATATACGCTATTGGAGCTGGAATTACCGCGGCTGCTGGCACCAGACTTGCCCTCCAA
+
DDDDAHHIIIGIIIIIIHIIIIIIIIIIIIIIIIIIIIIIGIIIIHIIIIIHIIIIIFIIIIIIIIHIIIIIHHHIHIIIIIIIIIHIIHIIIHIIIIIIHHIIIIIIIIIIHIIIIIIHIIIIIHIIIIIIIIHHIIIHIIIIIIIHIIIIIHHHIIIIIIIIIIIIIIIIIIIIIIIIIIIIGIIIIIIIIIIIIIIIIIIIIIIIIIIIIHIIIIIIIIIIIIIIIIIIIIIIIIIHIIIIIIIIHGIIIIIIIIIIIIIIIIIIIIIIIIIIIIIIIHIIHIHIHIIHIIIIIIIIIIIIIIIIIIIIIIIIIIIIIIIIIIIIIIIIIIIIIIIIIIIIIIDDDDD
@HISEQ:969:HM2KJBCX2:2:1102:10752:20219 2:N:0:ACTATGCA
ATCGGGCTTAACCCCAACTATCCCTATTAATCATTACGGTGATCCTAGAAACCAACAAAATAGAACCATGCCGTCCTATTCTATTATTCCATGCTAATGTATTCGAGCAAAAATGCCTGCTTTAAACACTCTAATTTTTTCAAGGTAAAGGTCCTGGATCCGCAAGACACCCAATAAAGGACATCAAGTTTCTCCAGAAGGTGAGAAATCAACAGTAACAGTTCATACCCCTTAAGGCATGACCGTCACGTCAATCCCGAAATTCAACTACGAGCTTTTTAACTGCAACAACTTTAATATACGCTATTGGAGCTGGAATTACCGCGGCTGCTGGCACCAGACTTGCCCTCCAA
+
DDDDAHIHIIIIIIIIIIIIIIIIIIIIIIIIHIIIIIIIIGIIIIIIHIIHIIIIIGHHHIHHHIIGHEHHIIIGHIIIIIIIIIIIIHHIIIIGHHHHIHFHIIIHIIIIIHIIHIIIIIIIHHIIIIIIIIIIIIIIIIHIIIIIIIIHIIHHIIHIIIIIIIIHIIIIIIIIIIIIIIIIIIIIIIHHIIIIIIIIIIIIHIIIIIIIIIIIIIIIIIHIIHHIIIHIIIIIIIIIIIIIIIIIIIHHIIIIHIIIIIIIIIIIIHIIIIIIIIIIIIIIIIIIIIIIIHIIIIIHHIIIIIHIIIIIIIIIIIIIIIIIIIIIIIIIIIIIIIIIIIIIIIIIDDDDD
@HISEQ:969:HM2KJBCX2:2:1102:1586:21347 2:N:0:ACTATGCA
ATCGGGCTTAACCCCAACTATCCCTATTAATCATTACGTCGATCCTAGAAACCAACAAAATAGAATCAAACGTCCTATTTCATTATTCCATGCTAATGTATTCAAGCGTAAGCCTGCTTTAAACACTCTAATTTTTTCAAAGTAACAGTCCTGATTCCCCACGACACCAAATTAATGACATCGCGGTTCTTCAGAAGGTAGGAACCGATAATGCCAGTGCGTACCGAAGCACGACCAACAATTCGATCCCGAAATTCAACTACGAGCTTTTTAACTGCAACAACTTTAATATACGCTATTGGAGCTGGAATTACCGCGGCTGCTGGCACCAGACTTGCCCTCCAA
+
@DDDDHHDHIIHHHIIHIHIIIIHIHIIIIIHIIHHHI@H?CHEHHIHHIIIFHIHI@GEHHFHEFFEEEHECHCHIIHHHCGHHHHF?EGHFHHF1@IHGEEGHHEHHGH?IIIHHIIHGHHHIHHIECGGHHHFCFHHHIIHIHHIHHHIHIHGHHHHGIIIIIIHHI;HIHIHIHIGIIIHHGHH?HIIHHIIIIIHIIHIIHHHIHHIIHIII=IIIIIIIIIHIIIHHHIIHIIIIFGEHIGIIIHIIIIIIIIIHHIIIIIIIIIHHGIIIIIHHIIIIIIIIIIIHHHIIIIIIIIHIIHGIIIIIIIIIIIIIIIIIIIIHIIHIHHHIIIIBBA@D
@HISEQ:969:HM2KJBCX2:2:1102:6217:20304 2:N:0:ACTATGCA
ATCGGGCTTAACCCCAACTATCCCTATTAATCATTACGTCGATCCTAGAAACCAACAAAATAGAATCAAACGTCCTATTTCATTATTCCATGCTAATGTATTCAAGCGTAAGCCTGCTTTAAACACTCTAATTTTTTCAAAGTAACAGTCCTGATTCCCCACGACACCAAATTAATGACATCGCGATTCTTCAGAAGGTAGGAACCGATAATGCCAGTGCGTACCGAAGCACGACCAACAATTCGATCCCGAAATTCAACTACGAGCTTTTTAACTGCAACAACTTTAATATACGCTATTGGAGCTGGAATTACCGCGGCTGCTGGCACCAGACTTGCCCTCCAA
+
DDDDCHIIIIIIIIIIIIIIIIIIIIIIIIIIIIIIIIIGIIIGIIIIFHIIIIIIIIIHHHHEHIIIIIIIIIIIHIIIIIIIIIIIIIHIIIIIHIIHIHHHIIIIIIIIIIIIIIIHIHHIFIIIIIIIIIIIIIIIIIIIIHIHHIIIIIIIIIIIIIIIIIIIIIIIIIIIHHIIIIIHH5IIIIIIIIIIHIIIIIIIIIIIIIHIIHIIIIIIIIIIIIIIIIIIIIIIHIIIIHFDIIHIHIIIIIIIIIIIHIIIIIIIIIIIIHIIIIIIIIIIIIIIIIIIHIIIIIIIIIIIIIIIIIIIIIIIIIIIIIIIIIIIIIIIIIHIIIIIDDDDD
@HISEQ:969:HM2KJBCX2:2:1102:4480:21729 2:N:0:ACTATGCA
ATCGGGCTTAACCCCAACTATCCCTATTAATCATTACGTCAATCCTAGAAACCAACAAAATAGGATCAACGTCCTATTTCATTATTCCATGCTAATGTATTCAAGCGCGAGCCTGCTTTAAACACTCTAATTTTTTCAAAGTAACAGTCCTGATTTCCCACCACACCAAATTAATGACATGATGGTTCGTCAGAAGGTAGAAATCAGTAACACCAGTACGTACCGAAGGCACGACCAGCGTACTAATCCCGAAATTCAACTACGAGCTTTTTAACTGCAACAACTTTAATATACGCTATTGGAGCTGGAATTACCGCGGCTGCTGGCACCAGACTTGCCCTCCAA
+
CDDDDIIIIIIIHHIIIIIIIIIIIIIIIIIIIIIIIIIIIIIHIIIIIIIIHHHIHIGIIIHHHIIIIIIIIIIIIIIIHIIIIIHIGIHHHIIIIIIIIIIIIIIIIIIIIIIIIIIIIHIIIIHIHIIIIIIIIIIIHIIIIIHIIIIIIIIIIIIIIIIIIIIIIIIIIIIIIIIIIIIIIIIIHIIIIIIIIIIIIIIHIIIHIIIIIIIIIIIIIIIIIIIIIIIIIIIIIIIIIIIHIIIIIIIIIIHIIIIIIHIIIIIIIIIIIIIIIIIIIIIIIHIIIIIIIIIIIIIIIIIIIIIIIIIIIIIIIIHIIIIIIIIIIIIIIIIIIIIIDDDDD
@HISEQ:969:HM2KJBCX2:2:1102:9354:21583 2:N:0:ACTATGCA
ATCGGGCTTAACCCCAACTATCCCTATTAATCATTACGTCAATCCTAGAAACCAACAAAATAGGATCGAACGTCCTATTTCATTATTCCATGCTAATGTATTCAAGCGTTAGCTTGCTTTAAACACTCTAATTTTTTCAAAGTAACAGTCCAAATTCCCCGCAACACCAAATTAATGGCATTACGGCTCATCAGGAAGGAGGAATCAGTGAGACCAGTACATACCAGAGGCATGACCAACCTACTAACCCCGAAATTCAACTACGAGCTTTTTAACTGCAACAACTTTAATATACGCTATTGGAGCTGGAATTACCGCGGCTGCTGGCACCAGACTTGCCCTCCAA
+
CDDDDIIIIIIIFHIIIIIIIIIHHIIIIIIIIIHIHHIIIIHHIIIIIIIIIIIIIIIIIIHIIIIIGHHIIIHIEHIIICEHHHIGHIIGEHHHIIIIIHIHIIIIIIIHGHHIHIHIIIIIIHIHHIIIIIIHHIIIIIIIIIIIIIIIIHHIHIIHIIIIIIHIHIHIHIIHIIIIIIIHIIHHIIGIIIHIIHHHHHIIHIIIIIIIIIIHIIIIIIIIIIIIIIIIIIHIIIIHIHHHGIIHIIIIIIIIHIIIIIIIIIHIHIIIIHHHHIIIIIIIIHHIIIIHIIIIIHIIIIIIIIIIIIIIIHIIIIIIIIIIIIIIIIIIHIIHIIIIIDDDDD
@HISEQ:969:HM2KJBCX2:2:1102:17151:21298 2:N:0:ACTATGCA
ATCGGGCTTAACCCCAACTATCCCTATTAATCATTACGTCAATCCTAGAAACCAACAAAATAGGATCAAACGTCCTATTTCATTATTCCATGCTAATGTATTCAAGCGTTAGCCTGCTTTAAACACTCTAATTTTTTCAAAGTAACAGTCCTGTTTCCCTGCAACACCAAATTAATGACATTACAGTTCTTCAGAAAGGAGGAATCAGCGAAGCCAGTACATACCAGTGGCACGACCAACCTGCTGACCCCGAAATTCAACTACGAGCTTTTTAACTGCAACAACTTTAATATACGCTATTGGAGCTGGAATTACCGCGGCTGCTGGCACCAGACTTGCCCTCCAA
+
DDDDDIIIIIIIIIIIIIIIHIIIIIIIIIIIIIIIIHGIIIIIIIHHIIIIIIIIGIIIIIHIIIIIGIIIIIIIIIIIIIIHIIIIIIIIIHIIIIIIIIIIIIIIIIIIIIIIIIIIIIHIIIIIIIIIIIHIIHHIHIIIIIIIIIIIIIIIIHHIIIIIIIIIIIIIIIIIIIIIIIIIIIGIHIIIIIIIIIIIIIIIIIIIHIIIIIIIIIIIIIIIIIIIIIIIHIIIIIIIIIIIHIIIIIIIIIIIIIIIIIIIIIIIIIIIIIIIIIIIIIIIIIIIIIIIIIIIIIIIIIIIIIIIIIIIIIIIIIIIIIIIIIIIIIIIIIIIIIIIIDDDDD
@HISEQ:969:HM2KJBCX2:2:1102:6882:21420 2:N:0:ACTATGCA
ATCGGGCTTAACCCCAACTATCCCTATTAATCATTACTTCAGTCCTAGAAACCAACAAAATAGAACCAAAGTCCTATTCCATTATTCCATGCTAATGTATTCAAGCGCGAGCCTGCTTTAAACACTCTAATTTTTTCAAAGTAACAGTCCTGATTCCCCACGACACCAAATTAATGACATCGTGGGTAGGAATCAATTTGACATTAGTACGTACCGAAGGCACGACCGACGTATTGATCCCGAAATTCAACTACGAGCTTTTTAACTGCAACAACTTTAATATACGCTATTGGAGCTGGAATTACCGCGGCTGCTGGCACCAGACTTGCCCTCCAA
+
DDDDDHHIIIIIIIIIIIIIIIIIIIIIIIIIIIIIIIIIIHIIIIIIIIIIIIIIIIIIIIHIIIIIGIHIIIIIIIIIGIIIIFIIIIIIIIIIIIIIIIHIIIIIIIIIIIHIIIIIIIIIIIIIIIIIIIIIIIIIIIIHIHIIIIIIIIIHIIIIIIIIIIIIIIIIIHIIIIIIIIIIIIIIIIIIIIIIIIIIIIIIIIIIIIHIIIIIIIIIIIIIIIIIIIIIIHHIIIHIIIIIIIIIIIIIIIIIHIIIIIIHIIIIIIIHHGIIIIIIIIIIIIIIGIIIIIIIIIIIIIIIIIIIIIIIIIIIIHIIIIIIIIIIIIIDDDDD
@HISEQ:969:HM2KJBCX2:2:1102:14634:22802 2:N:0:ACTATGCA
ATCGGGCTTAACCCCAACTATCCCTATTAATCATTACGTCAATCCTAGAAACCAACAAAATAGGATCAAACGTCCTATTTCATTATTCCATGCTAATGTATTCAAGCGTTAGCCTGCTTTAAACACTCTAATTTTTTCAAAGTAACAGTCCTGTTTCCCTGCAACACCAAATTAATGACATTACAGTTCTTCAAGAAGGAGGAACCAGTAAAACCAGTACATACCAGAGGCACGACCAACTTACTAATCCCGAAATTCAACTACGAGCTTTTTAACTGCAACAACTTTAATATACGCTATTGGAGCTGGAATTACCGCGGCTGCTGGCACCAGACTTGCCCTCCAA
+
DDDDCGHIIEHCHIID@G@GH?HFHFHIIIHIHEEHHIHHHIHH?HHIHHHHHHHHCHH@FHICHG?HCFHHHIFHHHIIHI?CHHIII@C1CGHHIHHHEGHIHHHIHIHHEGHHHHIGIIHHHGHFHIHIIHGFHHFHIHHHIHGFGEIIHGHHHIIIIIIHGH?HFGHHHHEH0<DIHGHIHHH?G@HEIIHFIIIIIIHHHGIHEHHHGEHHIHGHHFHHHGIHHHHHHHEHIHHIIIIHGHF/GIHHHIHIHGHHGCIDIHFGHIHHHFCGIIIHHHHGEEHHIIHHHHDHHIIIIIIEHFIIHEIIHHHHGIIIIHHEHGHHHIIHGCHCHIIIIDDDAA
@HISEQ:969:HM2KJBCX2:2:1102:7538:23392 2:N:0:ACTATGCA
ATCGGGCTTAACCCCAACTATCCCTATTAATCATTACGGTGATCCTAGAAACCAACAAAATAGAACCATGCCGTCCTATTTTATTATTCCATGCTAATCTATTCAAGCACAAGCCTGCTTTAAGCACTCTAATTTTTTCAAGGTAATAGCTCTGCTTCCCCAACGCACTAACTTAATAGCATGCTGGTTATTCAGAAGGTAGGAATTCATCAGGCCAGTGCGGACAGTGAAGCCCGACCAACCGACAAACTCCGAAATTCAACTACGAGCTTTTTAACTGCAACAACTTTAATATACGCTATTGGAGCTGGAATTACCGCGGCTGCTGGCACCAGACTTGCCCTCCAA
+
BDD??DHHEHE?EHHEHHHIHHHIIIIIHIHGHHIIII=CEHHHFHEEHHHC1FEHCHHCHHICF1FHHHG1CDHHHEHEHGEHHGGHEHFHEGEHHFIHHEGHHHEHHIHHEGH@<F<CHGIIHHHIIHEHHHIIFIIIIIIHGHIIHHIGIHHHHEHHIHHIHGIGIIIIIHHHHGIIIIIIIIIIHGCHIIIHHHHIEHHIIIIHIIIHIIGIIIIIIIIIHHHIIFIIHDIIHIHGIIGHHHHIHIIHIIHHGIIHIIIIHIIIHGIIHIIIIIIIIIHFHHIIIIIIIIHHIIIIIIIIIIHHIHIHIIIIIIIIHIHIHIIIIIIHIHHEHHHIHIID@@DA
@HISEQ:969:HM2KJBCX2:2:1102:8110:23783 2:N:0:ACTATGCA
ATCGGGCTTAACCCCAACTATCCCTATTAATCATTACGTGATCCTAGAAACCAACAAAACGGAACCACTGTCCTATTTCATTATTCCATGCTAATGTATTCAAGCAAATCAATGCCTGCTTTAAACACTCTAATTTTTTCAAAGTAAAAAATTCTAGTTCATTGAGACACCCATTAAGAACATCACAATTCACCAGAAGGTGAGAAATTGGCTACACCAGTTCATGCCCCTTAAGGCACGACCGATGCATCAATTCCGAAATTCAACTACGAGCTTTTTAACCGCAGCAACTTTAATATACGCTATTGGAGCTGGAATTACCGCAATGGCTGCTAACACCAGACTTGCCCTCCAA
+
DDDDDIIIIIIIIIIIIIIIIIIIIIIIIIIIIHIIIHIHIIIIIIIIIIIIGHHIGHHIIIIIIIIIIIIIIHHIIIIIIIIIIIIIIHIIHIIIIIIIIFHIIIIIIIIIIIIIIIIIIIIIIIIIIIHIIIIIIIIIIIIIHHIIIIIIIIIIIHIIIIIIIIIIIIIIIIIIIIIIIIIIIIIHIIIIIIIIIIIIIIIIIIHHIIIIIIIIIIIIIIIIIIIIIIIIIIIIIIIIIIIIIIIIIIIHEEGDIIIIIIIIIIIIIHIIIIIIIIIIHIIIIIIIIIHIIIIIIIHGIIIIIIIIIIIIIIIIIIIIIIIHIIIIIIIIIIIIIIIIIIIIIIIIIIDDDDD
@HISEQ:969:HM2KJBCX2:2:1102:4292:24105 2:N:0:ACTATGCA
ATCGGGCTTAACCCCAACTATCCCTATTAATCATTACTTCAGTCCGCAAACACCAACAAAATAGAACCAAAGTCCTAACTTATTATTCCATGCTAATGTATTCATAGCCTGCAACGCCTGCTTTAAACACTCTAATTTTTTCAAAGTAAACGATCTAGTGCGCTGGTACCGGCTCAGTGAAGAGTAGCACCAGTGTCGCTAGAAGGATGGCTTGGCCAAGCCGGCACTCACACACGTCACCGTGGCGGGCCGGCTGCACCACACCAGAAATCCAACTACGAGCTTTTTAACTGCAGCAACTTTAATATACGCTATTGGAGCTGGAATTACCGCGGCTGCTGGCACCAGACTTGCCCTCCAA
+
DDDDCIIIIIIEHHIHHIIIIIHIHHHIHHIGHHIIIIHIIHHIEHIHD<CGHHHGE@G?EGHHG@GGHHHEHIIHHHIIH1DHIHHIGHHFHHIHIIFHFCGHHIHIIHHFFIIHHIIIFHHHHHHIIIHHIHHHIHHHHIIIHFFHCFIIIIHGHCCHIIIIIHHEIIHHHIIIHIHHHHIHHHFIHHFIHHHGIIHHHIIHHHHF@HIIHHIIHIIIIHIIIIHIHHIIHHIHEEIIHHIIIHIGIIHIIIGIIHGEHF@HHIIIIHHHIHIHIHIHIHHEGHIIIIIHGIHHHHIIHHHIIIIGIIHIHIIIHHIHHGHHHIIHHHDHIIHHIIIHIIHHHIHHFIIHHDHFBBADB
@HISEQ:969:HM2KJBCX2:2:1102:20771:24208 2:N:0:ACTATGCA
ATCGGGCTTAACCCAACTATCCCTATTAATCATTACGGTGATTCAGAAACCAACAAAACAGGACAACCGTCCTATTTTATTATTACATGCCAATGTATTCAGACGTAAGCCTGCTTTGAACACTCTAATTTTTTCAAGGTAAAGGTCCTGGTTTCCCACCACGCTAAATAAATAACATGATGGTTCCCCAGAAGGTAGAAATTCCACGCGCCAGTACAGACTATTGCCTGACCAACGGTAGAACCCCGAAATTCAACTACGAGCTTTTTAACTGCAACAACTTTAATATACGCTATTGGAGCTGGAATTACCGCGGCTGCTGGCACCAGACTTGCCCTCCAA
+
DB@?@HHHHHHHE10DCD@1F<<CHHHGGH1CCC@HC@<DE?H1<GEEE1<11DDGE?@GE1<<11<0<E=?GC<@1111<DH111<F111<1HH@FH@@?GFHEFEHHIIG@DE@@CCGHEHHEF<FH:<CFF1BHHGDEHGGG1<HHF<HB<?9<<CHECE8GGF/:HHIHHHCHI-C/EEHHD@DHFHIIIGDDFF0C<CHHDHBDFIFC<HF?FGCHHFIIIHGHFGFBEDE:F1C<:E=C?C/HF1<C1GC<0HHFGE<CHHCFCFHECFEGFHFHCD11D?=HECHHH?HG1<EHFHHHGE?HHIHHDHHHIHCHF<1HIHCHF1<<<C<<D?D?D
@HISEQ:969:HM2KJBCX2:2:1102:13954:25423 2:N:0:ACTATGCA
ATCGGGCTTAACCCCAACTATCCCTATTAATCATTACGTCGATCCTAGAAACCAACAAAATAGAATCAAACGTCCTATTTCATTATTCCATGCTAATGTATTCAAGCGTACGCCTGCTTTAAACACTCTAATTTTTTCAAAGTAACAGTCCTGATTCCCCACGACACCAAATTAATGACATCGCGGTTCTTCAGAAGGTAGGAACCAATAATGCCAGTACGTACCGAAGCACGACCAACAATTCGATCCCGAAATTCAACTACGAGCTTTTTAACTGCAACAACTTTAATATACGCTATTGGAGCTGGAATTACCGCGGCTGCTGGCACCAGACTTGCC
+
DDDDDIIIHIIHHIIIIIIIIIIIIIIIIIIIIIIIIIIIIIIIIHIHHHIIIIIIIEHFHIIIIIIHIIIHCHHIIIGIIIIIHIIIIIHIIIIIIIIHIIIIIIIIIHIIIIIIHIIIIIIIIIIIIIIHIIIIIIIHHIIIIIIIIIIIIIIIIIIIIIIIIIIIHHIIIHIIIIIIIIIIIIIIIIIHGIIIIHIIHIIIIIIIIHIIIIIIIIIIIIIHIIIIIIIIIHHHHHIIIIIIIIIIIIIIIIIIIIIIIIIIIIIIIIIIIIIIIIIIIIHHIIIIIIIIIIIIIIIIIIIIIIIIIIIIIIIIIIIIIIIHIIIIIIIIIIDDDDD
@HISEQ:969:HM2KJBCX2:2:1102:15648:25192 2:N:0:ACTATGCA
ATCGGGCTTAACCCCAACTATCCCTATTAATCATTACGTCAATCCTAGAAACCAACAAAATAGAATCAAACGTCCTATTTCATTATTCCATGCTAATGTATTCAAGCGTAAGCCTGCTTTAAACACTCTAATTTTTTCAAAGTAACAGTCCTGATTCCCCACGACACCAAATTAATGACATCGCGGTTCTTCAGAAGGTAGGAACCGATAATGCCAGTGCGTACCGAGGCACGACCAACAATTCGATCCCGAAATTCAACTACGAGCTTTTTAACTGCAACAACTTTAATATACGCTATTGGAGCTGGAATTACCGCGGCTGCTGGCACCAGACTTGCCCTCCAA
+
DDDDDHHIIGIIHEHIHHIHIIIHHIIIIIIIIIGHIIHIHIIGCEHIIIIIIIIIIIIEHHFHHHIIIHHHHGECGHIIHGHIHIIEHHC@GGGIHHHHHHIIIHFIIIIIIIIHHIHIHHHHHHHHIHIIHIIHIGEHIIIIIIIIIIIHGHFIIIIIIIIIIIIIHGHHHHHHIIIHEIIIHIIIIHIHIIIIH<HIHIIHHHIHIIIHIIIIIIIIIIIIIIIIIIIIIIIHIHHIIHHGIIIIIIGHIIIIIIIIHIIHIIHHIIIHHGIIIHHIIHGIIIIIIIIIHIIIIIIHIIIIIIIIIIIIIIIIIIIIIIIIIIIIIIIIIIHIIIIIDDDDD
@HISEQ:969:HM2KJBCX2:2:1102:17819:26054 2:N:0:ACTATGCA
ATCGGGCTTAACCCCAACTATCCCTATTAATCATTACTTCAGTCCTAGAAACCAACAAAATAGAACCGAAGTCCTAAATTATTATTCCATGCTAATGTATTCAAGGCATAAGCCTGCTTTAAACACTCTAATTTTTTCAAAGTAATAGAGCTAGATCGCGACGACAGCCCAGTGAAGGGTGCCGCCGTTTTCTAGCAGGATGGCAGACGCGCGCCAGCACTCACACTCGTAACCGAGGCGGGCCAGGTGCGTCAAACCAGAAATCCAACTACGAGCTTTTTAACTGCAGCAACTTTAATATACGCTATTGGAGCTGGAATTACCGCGGCTGCTGGCACCAGACTTGCCCTCCAA
+
DDDDBHIIIIHIFHIIIIIHIIIIIIIIIIIIIIIHIIIIIIIHIIIIHIIIIIIIHIIHHHHHHHIIIIIIIIIHIEHIIIIIIIHHIIIIIIIIIIIIIHHIHIIIIIIHHHHIIIIIIHHIIIIHIIHHHHIIIIIIHHIIIIIIIIIIIHHHHHHIIIIIIIIIIIIIFHHHIIHIIIHIIHIIHHHGHIHHHIIHIIIIIIIIIIIIHIIIIIIIHHIIIIHIHIIHHHIIIIIIIIIGIIIIIHIIHIHIIIHIIIIIIIIIIIHIIHHIHIIIIHHIIIIIIIIIIIIIIIIIIHIIIIIIIIIIIIIIIIIIIIIGIIIIIIIIHIIIIIIIIIIIIIIIHBBDDD
@HISEQ:969:HM2KJBCX2:2:1102:6831:26091 2:N:0:ACTATGCA
ATCGGGCTTAACCCCAACTATCCCTATTAATCATTACGGTGGTCCTAGAAACCAACAAAATAGAACCATGCCGTCCTATTTTATTATTCCATGCTAATGTATTCAAGCAAAAATGCCTGCTTTAAACACTCTAATTTTTTCAAAGTAAAGGTCCTGGTTCCCCGCGGCACCCAATTAAGGACATCGCGGTTCTCCAGAAGGTGAGAAATTGACTGCACCAGTTCATACCCCGTAAGGCACGACCGATGCGCCAATCCCGAAATTCAACTACGAGCTTTTTAACTGCAACAACTTTAATATACGCTATTGGAGCTGGAATTACCGCGGCTGCTGGCACCAGACTTGCC
+
DADA@/EHHHII@CHGHHIEHHHFHHHIIHGHHIHIHH0GH=HHHIIHHCFHEHEHHHG@FHIEHHHHHHGGCH/<CCCD@GHHIEECFCFHHEEH?FCCHCGHHF@FHHFEEGHIHHHFFGHHIGHIHEHHHEHHFH?GIHIIHIIHHGIIIHHGC@HHDFGHEHGHHGHEEHHFIHHEHHHHHCDEHHHGFC#@EIIIHGEDF@GFHHHHIHGHIIHHIHIHHGHGHHEIIIIIIIIHCHHEE<HHDGIHF<?IGIIHHF1?IHIHGHHHEGHIHIIIIHECGGHHHF<FHHHHIHIHHIHGHHEIIIHHFEIIIIIIIHIGHHHHHHHIHIHC<1HIIHBDAAB
@HISEQ:969:HM2KJBCX2:2:1102:13796:26493 2:N:0:ACTATGCA
ATCGGGCTTAACCCCAACTATCCCTATTAATCATTACGGTGATCCTAGAAACCAACGAAATAGAATCAGTCCGTCCTATTTCATTATTCCATGCTAATGTATTCAGACGATAGTCTGCTTTAAACACTCTAATTTTTTCAAAGTAACAGTCCTGATTTCCCATCACACCAAATAAATGGCATGAAAGTTCCTCAGAAGGTAGAGATCCATCTCACCAGTGCAGACATTTAAGCCTGACCAATGGGTAGACCCCGAAGTTCAACTACGAGCTTTTTAACTGCAACAACTTTAATATACGCTATTGGAGCTGGAATTACCGCGGCTGCTGGCACCAGACTTGCCCTCCAA
+
DDDDDHHIIIIIIIHIIIIIIIIIIIIIIIIIIIIIIIIIIIIIIIIIIIIHIIIIIIIIIIIIIIIIIIIGHHHIIIIIIIGIHIIIIIIHIIIIIIIIIHHIIIIHIIIIHIIIIIHIIIIHIIIIIIIIIIIIIIIIIIIIIIHIHIIIIIIIHIIIIIIIIIIIIIIIIIHIIIHIIIIIIHIIIIIIIIHIIIIIIIIIIHIIIIIIIIIIIIIIIIIIIIIHIIIIIHIIIIIIIIIIHHHIIIIIIIIIIIIHIIIIIIIIIIIIIIIIIIGIIIIIIIIIIIIIIIIIIIIIIIIIIIIIIIIIIIIIIIIIIHIIIIIIIIIIIIIIIIIIIIIDDDDD
@HISEQ:969:HM2KJBCX2:2:1102:14063:26673 2:N:0:ACTATGCA
ATCGGGCTTAACCCCAACTATCCCTATTAATCATTACGGTGATCCTAGAAACCAACGAAATAGAATCAGTCCGTCCTATTTCATTATTCCATGCTAATGTATTCAGACGATAGTCTGCTTTAAACACTCTAATTTTTTCAAAGTAACAGTCCTGATTTCCCATCACACCAAATAAATGGCATGAAAGTTCCTCAGAAGGTAGAGATCCATCTCACCAGTGCAGACAATTAAGCCTGACCAATGGGTAGACCCCGAGGTTCAACTACGAGCTTTTTAACT
+
@DBBBCDHHIIECF@HGH@CEGGHFHIIIHIHHHGGHHIHHGHFHIIFHIEHIIHHHIHIHHGIIIIIHHHGHEFIIIIHGIIIHFHFEHHHHHIHHHHHHFHIIIIIIIIHHHIHHHHHHFGFD?FHEHGHHGHHHIGGHGFHGCCFHGHHGFHHGHHFEHCIHHHGHHFGHIH@EGIIHEHFFHFEHHFFIIIIIIGHHGHHH?HIHHGHIHIIIHIHHIHEIHHHIHHFHIHHGHAHEEFAIHHHHHHEEHG@HHFFHHHHHHGHHHIHGHDDBDD
@HISEQ:969:HM2KJBCX2:2:1102:13103:25501 2:N:0:ACTATGCA
ATCGGGCTTAACCCCAACTATCCCTATTAATCATTACGGTGATTCAGAAACCAACAAAACAGGACCACCGTCCTATTTTATTATTCCATGCTAATGTATTCAGACGTAAGCCTGCTTTGAACACTCTAATTTTTTCAAGGTAAAGGTCCTGGTTTCCCACCACGCTAAATTAATAACATGATGGTTCCCCAGAAGGTAGAAATTCCACACGCCAGTACAGACAATTGCACGACCAACTTACTAATCCCGAAATTCAACTACGAGCTTTTTAACTGCAACAACTTTAATATACGCTATTGGAGCTGGAATTACCGCGGCTGCTGGCACCAGACTTGCCCTCCAA
+
DDDCCIIIIIIIHHIIIHHIIHIIIIIIIHIIIIIIIIIIIGIIIGEHHHHHIIHHIIIIIHHIHIIIHIIIHIGHIIIIIIIIIIHHIIHIIIIGIIIIIIHHIIIIHHIIHHHIIIIHIHHHIIIIIHIIIIHIIIIIIIIIIIHIIIIIIIIHIIIHIHHIGIIIHHHIIIIIIIIIIIIIHHHIGIIIIIHIIHIIIIHIIIIHGIIHIIIIIIIIIIIIIIIIIIIIIIIIIIIIHIIIHIIIIIIIIIIIIIIIIIIIIIIIIIIHIIIIIIIIIIIIIIIIIHGIIIIIIIIIIIIIIIIIIIIIIIIIIIIIIIIIIIIIIIIIIIIIIIDDDDD
@HISEQ:969:HM2KJBCX2:2:1102:6913:27371 2:N:0:ACTATGCA
ATCGGGCTTAACCCCAACTATCCCTATTAATCATTACGTCAATCCTAGAAACCAACAAAATAGGATCGAACGTCCTATTTCATTATTCCATGCTAATGTATTCAAGCGTTAGCCTGCTTTAAACACTCTAATTTTTTCAAAGTAACAGTCCTGTTTCCCTGCAACACCAAATTAATGACATTACAGTTCTTCAAGAAGGAGGAATCAGTAAAGCCAGTACACACCATTGGCACGACCAACCTACTGACCCCGAAATTCAACTACGAGCTTTTTAACTGCAACAACTTTAATATACGCTATTGGAGCTGGAATTACCGCGGCTGCTGGCACCAGACTTGCCCTCCAA
+
DDDDDHHIIIIIGHIIIIIIIHHHHGHHHHHIHHIIIHHHHIICFHHIHHHHHGHIIIIFFCFHHHIIHHIIIIHIHIH?FHIIHIEEEEHE?FFHIIHIHIIHHIHIIIIIGHHIIIHHIFEHHIIIHIHEHHFHIIHIIIHIIIHIIHHHIIGHIIIHIIIIIHHHIIHGFIHIIIIIIIIIIIIHHHIIIIIHIIIIIIIIHIIIHHIIIIIIIIIIIIIIIIIIIHIIIIIIIHHIHHHHFHIIHIIIIIIIIIIIIIIIIIIIIIIHIIIIIIIIIIIIIIHIIIIIIIIIIIIHHIIIIIIIIIIIIIIIIIIIIIIIIIIIIIIIIIIIIIIIIDDDDD
@HISEQ:969:HM2KJBCX2:2:1102:10200:27487 2:N:0:ACTATGCA
ATCGGGCTTAACCCCAACTATCCCTATTAATCATTACGGTGATCCTAGAAACCAACAAAATAGAATCATGCCGTCCTATTTTATTATTCCATGCTAATGTATTCAAGCAAAATGCCTGCTTTAAACACTCTAATTTTTTCAAAGTAAAGGTCCTGGTTCCCCGCGACACCCAATTAAGGGCATCGCGGTTCTCCAGAAGGTGAGAAATTGACTACACCAGTTCATACCCCTTAAGGCACGACCGATGTGTCAATCCCGAAATTCAACTACGAGCTTTTTAACTGCAACAACTTTAATATACGCTATTGGAGCTGGAATTACCGCGGCTGCTGGCACCAGACTTGCCCTCCAA
+
DDDDDIIIIIIIIIIIHIIIIIIIIIIIIIIIIIIIIIIIIIIIIIIHIIHIHHGIIIIIIIHHIIIIGHIGIHHHHHHHHHHGIIIIIII@GEHIIIIHICIIIIHHIIIHHIHGHIIIIIIIIIIIIHIHIIIIIHIHHHEHIIIIIIIIIIHIHHIIIIIIIIIIIIIIIIIIIHIIIIIIIHIIIIIIIIIIIIIIIIHIIHIGIIIIHIHHIIIIIHIIHHIIIIIIIIIIIFIIIGIIIIHIIIHIIIIIIIIIIIIIIIIIIIIIIIIIIIIIIIIIIIHIIIHIIIIIIIIIIIIIIIIIIIIIIIIIIIIIIIIIIIIIIIIIIIIIIIIIIIIIIIIDDDDD
@HISEQ:969:HM2KJBCX2:2:1102:2280:28376 2:N:0:ACTATGCA
ATCGGGCTTAACCCCAACTATCCCTATTAATCATTACGGTGATCCTAGAAACCAACGAAATAGAATCAGTCCGTCCTATTTCATTATTCCATGCTAATGTATTCAGACGATAGTCTGCTTTAAACACTCTAATTTTTTCAAAGTAACAGTCCTGATTTCCCATCACACCAAATAAATGGCATGAAAGTTCCTCAGAAGGTAGAGATCCATCTCACCAGTACAGACAATTAAGCCTGACCAATGGGTAGACCCCGAAGTTCAACTACGAGCTTTTTAACTGCAACAACTTTAATATACGCTATTGGAGCTGGAATTACCGCGGCTGCTGGCACCAGACTTGCCCTCCAA
+
DDDCDIIIIIIIIIIIIIIHIIIIIIIIIIIIHIIIIIHIIIIIIIIIHIIIHHHIIIIIIIIIIIIIIIIIIIIIHHIHIGIIIIGIHIIIIIIIIIIIIIIIIIIIIIIIIIIIIIIIIIIHHIIIIIIHHIHIIIHIIHIIIIIIIIIIIIIIGIIIIIIIIIIIIIIIHHHIIIIIIIIIIIIIIIIIIIIIIIHIIIIIHIIIIIIIIIIIIIIIIIIIIIIIIIIIIIIIIIIIIIIIIHFIIIIIIGIIIIIIIIIIIIIIIIIIIIIHHIIIIIIIIIIIIIIIIIIIIIIIIIIIIIIIIIIIIIIIIIIIIIIIIIIIIIIIIIIIIIIIIIIDDDDD
@HISEQ:969:HM2KJBCX2:2:1102:20350:28916 2:N:0:ACTATGCA
ATCGGGCTTAACCCCAACTATCCCTATTAATCATTACGGTGATCCTAGAAACCAACAAAATAGAATCATGCCGTCCTATTTTATTATTCCATGCTAATGTATTCAAGCAAAATGCCTGCTTTAAACACTCTAATTTTTTCAAAGTAAAGGTCCTGGTTCCCCGCGACACCCAATTAAGGGCATCGTGGTTCTCCAGAAGGTGAGAAATTGACTACACCAGTTCATACCCCTTAAGGCACGACCGATGTGTCAATCCCGAAATTCAACTACGAGCTTTTTAACTGCAACAACTTTAATATACGCTATTGGAGCTGGAATTACCGCGGCTGCTGGCACCAGACTTGCCCCCAA
+
DCDCDHIIIIIIIIIIIIIIIIIIIIIIIIIIIIIIIIIIIGIIIIIIHHIIIIIIGFHHIIHHIIIHIIIHIIHHEHIGIIIIGIIIIEHHIIHHIIG@HHGIHHHIHHIHIHIIIIIIHIIIIIHIHHHGIIIIIIIIIIIHHIIIIIHHHHHHHIIHIIHHGIIIIHIIIIIIIIIIHHIIHIIIIIIIIIIIIIIIIIIIIHIIIIIIIIIIIIIIIIIIIIIIIIIIIIIIIIIIHHIIIIIIIHIIHIIIIIIIIIIIIIIIIIIIIIIIIIIIIIIIIIIIIIIIHHIIIIHIIIIIIIIIIIIIIIIIIIIIIIIIIIIIIIIIIIIIIIIIIIIIIIDDDDC
@HISEQ:969:HM2KJBCX2:2:1102:11385:29103 2:N:0:ACTATGCA
ATCGGGCTTAACCCCAACTATCCCTATTAATCATTACGGTGATCCTAGAAACCAACAAAATAGAACCATGCCGTCCTATTCTATTATTCCATGCTAATGTATTCGAGCAAAAATGCCTGCTTTAAACACTCTAATTTTTTCAAGGTAAAGGTCCTGGATCCGCAAGACACCCAATTAAGGACATCAAGTTTCTCCAGAAGGTGAGAAATCAACAGCAACAGTTCATACCCCTTAAGGCACGACCATTACGTCAATCCCGAAATTCAACTACGAGCTTTTTAACTGCAACAACTTTAATATACGCTATTGGAGCTGGAATTACCGCGGCTGCTGGCACCAGACTTGCCCTCCAA
+
DCDDBIHIIIIGHIIIIIIIIIIIIHIIIIIIIIIIIHIIIIIIIIIIIIIIIIIIIFHHIIHHIIIHIFHIGHIIIIIIHIFHFHHIIEHHHGIIIIIIICGHIHIIIIIIIIHIIIIIIIIHIIIIIIIIIIIIHIIIIHIIHIIIHIIIIIIIHHHIIIGIIIIIIIIIIIIHIIIIIIIIIIIIIHHIHIII;IIIIIIIIIIIIIIIIIIIIIIIIIIIIIIIIIIIIIIIIIIIIHIIIIIIIIHFIIIIIIIIIIIIIHIIIHIIIIIIIIIIIHIIIIIIIIIIIHIIIIIIIIIIIIIIIIIIIIIIIIIIIIIIIIIIIIIIIIIIIIIIIIIIIIIIDDDDD
@HISEQ:969:HM2KJBCX2:2:1102:20587:29197 2:N:0:ACTATGCA
ATCGGGCTTAACCCCAACTATCCCTATTAATCATTACGTCAATCCTAGAAACCAACAAAATAGGATCAACGTCCTATTTCATTATTCCATGCTAATGTATTCAAGCGCGAGCCTGCTTTAAACACTCTAATTTTTTCAAAGTAACAGTCCTGATTCCCCACCACACCAAACTAATGACATGATGGTTCGTCAGAAGGTAGGAATCAGTAACACCAGTACGTACCGAAGGCACGACCAGCGTACTAATCCCGAAATTCAACTACGAGCTTTTTAACTGCAACAACTTTAATATACGCTATTGGAGCTGGAATTACCGCGGCTGCTGGCACCAGACTTGCCCTCCAA
+
BDDDDHHIIHIIIHGIHIIIIIIIIGIIIIIIIIIII1<FE@HHIIIHHHIIEHHIIHHIIIIHIHIIIIGHIGIIIHIGIIIIIHIIIGGIHHIIHHIIIIHHHHIHIIGIIIIIIIIIIHIIIIHIHIHIHHHHHGIHHIIHIIIHHHGGEEHIIHHIIHHHGIIIIIIHIIHHHHIIIIIHDHHIIHFIHIHIIIHHIIIHIHHHIHHHIIIIIIIIIIIIIIIIIIIIIIIIIIHHHIIHIIIIIIIIIIIIIIHIIIIIIIIIIIIIIIIIIIIIIIIIIIIIIIIIIIIIIIIIIIIIIIIIIIIIIIIIIIIIIIIIIIIHGIIIHIIIIIIIDDDDD
@HISEQ:969:HM2KJBCX2:2:1102:1242:29456 2:N:0:ACTATGCA
ATCGGGCTTAACCCCAACNATNCCTATTAATCATTACGTCANTCCTAGAAACCAACAAAATAGGATCAACGTCCNATTTCATTATTCCATGCTAATGTATTCAAGCGCGAGCCTGCTTTAAACACTCTAATTTTTTCAAAGTAACAGTCCTGATTCCCCACCACACCAAATTAATGACATGATGGTTCGTCAGAAGGTAGAAATCAGTAACACCAGTACGTACCGAAGGCACGACCAGCGTACTAATCCCGAAATTCAACTACGAGCTTTTTAACTGCAACAACTTTAATATACGCTATTGGAGCTGGAATTACCGCGGCTGCTGGCACCAGACTTGCCCTCCAA
+
BAD@??ECCHGHIIIIIH#1<#<<EHHHHIHIIIIFHHFHH#<<CGHIIGIHEHHII?H?EHGHCEHIHIGHH=#<<CEHIHIIHEHIIIEHIHHFHHIIIHHHIIIIIIIIIIIHHHHHHIEHHIHHIHHHHHHHHHHIIIIIIIIHIIIIHIIIIIIIIHIIHIHHHIIHIIIHHIHIIIIIIHIIIIIIHHIIIIIIIIIIHIHHGIHIHIIIHEHIIIHIIIHIIIIIHHHHIHHHIHHFHCIHIHHHEIHIIIIIHHIIHIIIIIIIIHIIIIIIIIIIIHIHHEEEHIIHIHIHIIIIHIIIHIIIIHIHHIIIIIIIIIIHIIIHHIIIIIIHADDDD
@HISEQ:969:HM2KJBCX2:2:1102:14341:29325 2:N:0:ACTATGCA
ATCGGGCTTAACCCCAACTATCCCTATTAATCATTACGGTGATCCTAGAAACCAACAAAATAGAACCATGCCGTCCTATTCTATTATTCCATGCTAATGTATTCGAGCAAAAATGCCTGCTTTAAACACTCTAATTTTTTCAAGGTAAAGGTCCTGGATCCGCAAGACACCCAATTAAGGACATCAAGTTTCTCCAGAAGGTGAGAAATCAACAGCGACAGTTCATACCCCTTAAGGCATGACCATCACGTCAATCCCGAAATTCAACTACGAGCTTTTTAACTGCAACAACTTTAATATACGCTATTGGAGCTGGAATTACCGCGGCTGCTGGCACCAGACTTGCCCTCCAA
+
DDDDDIIIIIIIIIIIIIIIIIIIIIIIIIIIIIIIIHIIIIIIIIIIIIIIIIIIIIIIIIHIHHHHIIIGHIIHIIHIIIIHIIIIIIIHIIIIIIIIIIIIIIIIIHIIIIIIIIIIIIIHIIIIIIIIIIIIIHIIIIIIHIIIIIIIHIIIIIHIIIIIIIIIIIIIIIIGIIIIIIIIIIIIHIIIIIIIIIIIIIIIIIIIIIIIIIIIIIIIIIIIIIIIIIIIIIIIIIIIIIIIIIIIIIIHIHIIIIIIIIIIIIIIIHIHIIIIIIIIIIIIIIIIIIIIIIIIIIIIHIIIIIIIIIIIIIIIIIIIIIHIIIIIIIIIIIIIIIIIIIIIIIIIDDDDD
@HISEQ:969:HM2KJBCX2:2:1102:12728:29809 2:N:0:ACTATGCA
ATCGGGCTTAACCCCAACTATCCCTATTAATCATTACGTCGATCCTAGAAACCAACAAAATAGAATCAAACGTCCTATTTCGTTATTCCATGCTAATGTATTCAAGCGTGAGCCTGCTTTAAACACTCTAATTTTTTCAAAGTAACAGTCCTGATTCCCCATGACACCAAATTAATGACATCATGGTTCGTCAGAAGGTAGGAATCAATAATACCAGTACGTACAATAGCACGACCAATAAATTGATCCCGAAATTCAACTACGAGCTTTTTAACTGCAACAACTTTAATATACGCTATTGGAGCTGGAATTACCGCGGCTGCTGGCACCAGACTTGCCCTCCAA
+
B@@D0/<CE1FE<FHCEHIFHHH?@<FF1<D1DCC<<CGHDEE1C<<DDFHIEHHHIGCHHH1DH?1<1D@01<D0@<<F@@CG1<G?CHH1F1EHIIIIIIHHHGA0?@CDFIIHHHHEGGGHIIGIHHIIHIHIHIIIIIIIIHIHHI7IHHHHIHIHIH:IIIIIHGHHHHIIIIIIIIIII;IHIIIIIIIII3IIHIIIHHHHHIHIDHIHEIHGIGIIIIIIIIIHHIIGIIIIIIHEIHHIHEIIIHIIIIHFGHIIIHHEGIIIIIIIIIHIHIHHFEHHIIIIHIIIIHHHIIIIIIIIIIIIIIIIIIIIIIIIIIIHIIIIIIIIHIHIDDBDD
@HISEQ:969:HM2KJBCX2:2:1102:3142:29791 2:N:0:ACTATGCA
ATCGGGCTTAACCCCAACTATCCCTATTAATCATTACGTCGATCCTAGAAACCAACAAAATAGAATCAAACGTCCTATTTCATTATTCCATGCTAATGTATTCAAGCGTGCGCCTGCTTTAAACACTCTAATTTTTTCAAAGTAACAGTCCTGATTCCCCACGACACCAAATTAATGACATCGCGATTCTTCAGAAGGTAGGAACCAATAATGCCAGTGCGTACCGAGGCACGACCGACAATCTGATCCCGAAATTCAACTACGAGCTTTTTAACTGCAACAACTTTAATATACGCTATTGGAGCTGGAATTACCGCGGCTGCTGGCACCAGACTTGCCCTCCAA
+
BDADDIHIIIIHHHIIIHHIHIIIIIIIIIIIIIIIIIIIIIIHIIIIEHHIGHIIIIHIIIIIGHIIIIHIIHIIIIIHIHIIIGHHFEGEHHIIIIIIIFIIHIIHIIHIHIHHHIIIIHHIIIIHIIIHIIHHIIIIIHHHHHHIHIIHHHFEIIHHHIHHHFIIHIHGHIHIIIHHHIIIIHHHGIIHIIIIIIIIIIIHHCIIIIHHIIIIIIIHIHIIIIIIHHHHHHIIGIHIHEHGIIHIIIIIIIIIIIIIIIIIIIIIIIIIIIIIIIIIIGIIIIIIIIHIHIIIIIIIIIIIIIIIIIIGIIIGIIIIIIIIIIIIIIIIIIIIIIIHDDDDD
@HISEQ:969:HM2KJBCX2:2:1102:7762:30279 2:N:0:ACTATGCC
ATCGGGCTTAACCCCAACTATCCCTATTAATCATTTCATCGATCCTAGAAACCAACAAAATAGAATCGGATGTCCTATTTCATTATTCCATGCTAATGTATTCAAGCGTAAGCTTGCTTTAAACACTCTAATTTTTTCAAGGTAACAGTCCTAATTCCCCATAACATCAAATAAATGACATTATGGTTCTTTAGAAGGTGAGAACCAATAAAACCAGTACATACCAAGGCATGACCGATTCCTTGATCCCGAAATTCAACTACGAGCTTTTTAACTGCAACAACTTTAATATACGCTATTGGAGCTGGAATTACCGCGGCTGCTGGCACCAGACTTGCCCTCCAA
+
DDDDDIHIIIHIHIIIIIIIIHIIIIIIIIIIIII1DHIIHIIIIIIIHIIIIIIIIGIIIIHIIIIHIGHHHIIIIIIIIIIIIIIHIIHIIIIIIIHIIHHHIIIIIIIIIIHIIIIIIIIIIIIIIIIIIIIIIIIIIIIIIIIIIIIIIIIIIHHIIIIHIHIIHIIIHIIIIIIIIIIHGHIIIHIIIIIHHIIIIIIIHIIIIIIHHIIIIIIIIIIIIIIIIIIIIIIIIIIIIHHFHIIIIIIIIGIIIIIIIIIIIIIIIHIIIIIIIIIIIIIIIIIIIIIIIIIIIIIHIIIIIIIIIIIHIIHIIIIIIIHIIIHIIIIIIIIIIIIIDDDDD
@HISEQ:969:HM2KJBCX2:2:1102:19922:30493 2:N:0:ACTATGCA
ATCGGGCTTAACCCCAACTATCCCTATTAATCATTACTTCAGTCCTAGAAACCAACAAAATAGAACCGAAGTCCTAAATTATTATTCCATGCTAATGTATTCAAGGCATAAGCCTGCTTTAAACACTCTAATTTTTTCAAAGTAATAGAGCTAGATCGCGACGACAACCCAGTGAAGGGCGCCGCCGTTTTCTAGCAGGATGGCAGACACGCGCCAGCACTCACACTCGTAACCGAGGCGGGCCAGGTGCGTCAAACCAGAAATCCAACTACGAGCTTTTTAACTGCAGCAACTTTAATATACGCTATTGGAGCTGGAATTACCGCGGCTGCTGGCACCAGACTTGCCCTCCAA
+
ADDDDGIIIIIIIIIIIIIIIGIIHIIIIIHHHIIIIIIGHIIGIHHHIIIIIIIHIHHIIIHGHIIIIIIHIIIIIHIIHIIIIIIIIIIHFHIIHHIHEFGHHHHIHHHHIIIIIIIIIIIIIIIIIIIIHHGIIIIIIIIIIIIIHIIHHGHGIHIIHIIHHHEHGHHHCHHHIIHIIIIIIIIIIIIHHHIHIIIIIIIIIIHIIHIIIIIIIIIIIIIIIIIIIIIIIIIIIIIIIIIIIIIIHIIHEIIIIIIIIIIIIIIHHIIIIIIIIIIGIIIIIIIIIIIIIIIIIIIIIIIIIIIIIIIIIIIIIIIIIIIIIIIIIIIIIIIIIIIIIIIIIIIIIDDDDD
@HISEQ:969:HM2KJBCX2:2:1102:16087:30455 2:N:0:ACTATGCA
ATCGGGCTTAACCCCAACTATCCCTATTAATCATTACGGTGATCCTAGAAACCAACAAAATAGAACCATGCCGTCCTATTCTATTATTCCATGCTAATGTATTCGAGCAAAAATGCCTGCTTTAAACACTCTAATTTTTTCAAGGTAAAGGTCCTGGATCCGCAAGACACCCAATAAAGGACATCAAGTTTCTCCAGAAGGTGAGAAATCAACAGTAACAGTTCATACCCCTTAAGGCATGACCGTCACGTCAATCCCGAAATTCAACTACGAGCTTTTTAACTGCAACAACTTTAATATACGCTATTGGAGCTGGAATTACCGCGGCTGCTGGCACCAGACTTGCCCTCCAA
+
DBDCDHGIIHHHFCHGHIIGHCCEFHIIHIIIHHIIIIHIIEH@GGHHGGHHHIIIHHHIIHIHHFHIIEHCHHHIHHHHHIHIIEHHFEHIH?GH@HIHHFHHHHIHIIHIIIIHHHIHIHIIIIIIIHHIIHEEHHHHHHHGHIHIIHIHIIHHIIHGHIHHIIIIIIIIHGCH@G@HIHHIIIIGHIIHHHHGFHHHHHIIIIIIHIIIIIIIIIHHHGIIIIHIIIIIHHIIHIIGIHIIIIIIHHHGIHHIIGIIIIIIIIHHHEHIIIHGIHIIIIIIIIIIIIHHIIHHIHGIIIHIIIIIIHIHIIHIIIIIIIIHIIIIIIIIHHIIIIIIIIIIIIHIBDADD
@HISEQ:969:HM2KJBCX2:2:1102:15019:30811 2:N:0:ACTATGCA
ATCGGGCTTAACCCCAACTATCCCTATTAATCATTACGTCAATCCTAGAAACCAACAAAATAGGATCAAACGTCCTATTTCATTATTCCATGCTAATGTATTCAAGCGTTAGCCTGCTTTAAACACTCTAATTTTTTCAAAGTAACAGTCCTGTTTCCCTGCAACACCAAATTAATGACATTACAGTTCTTCAAGAAGGAGGAACCAGTAAAGCCAGTGCATACCAGAGGCACGACCAACCTACTAATCCCGAAATTCAACTACGAGCTTTTTAACTGCAACAACTTTAATATACGCTATTGGAGCTGGAATTACCGCGGCTGCTGGCACCAGACTTGCCCTCCAA
+
DADDDHIIGGHIIIIIHGHGIIIIIIIIIIIIIHIIIIIIIIIIIIIIIIIIIIIIGHHIIIIHIGIIII?HIIGHIIIIIIHIHIIIIII?HIHHIIIIIHIHIIHIHHGHIIGHFIIIIHGHIIIIIIIIHHHHHHIIIIHIIHIIIIHIIIIIIIIIIIIIIIHHIIIIIIHIIIIIHIIIIIIIHIIIHIIIIIIIIIIIIIIIIIIIIIIIIIIIIIIIIIIIIIIIIIIHIIHIIIIHHIIIIIHIIIIIIIIIIIIIIIIIIIIIIHHIIIIIIIIIIIIHIIIIIIIIIIIIIIIIIIIIIIIIIIIIIIIIIIIIIIIIIIIIIIIIIIIIIDDDDD
@HISEQ:969:HM2KJBCX2:2:1102:18954:30053 2:N:0:ACTATGCA
ATCGGGCTTAACGACCCCAACTATCCCTATTAATCATTACGTCAATCCTAGAAACCAACAAAATAGGTTTGAACGTCCTATTTCATTATTCCATGCTAATGTATTCAAGCGTTAGCCTGCTTTAAACACTCTAATTTTTTCAAAGTAACAGTCCTGTTTCCCTGCAACACCAAATTAATGACATTACAGTTCTTCAAGAAGGAGGAATCAGTAAAGCCAGTACATACCATAGGCACGACCAACCTACTGACCCCGAAATTCAACTACGAGCTTTTTAACTGCAACAACTTTAATATACGCTATTGGAGCTGGAATTACCGCGGCTGCTGGCACCAGACTTGCCCTCCAA
+
DDDDDIIHIIIIGHCHIIIGIIIIEHIGIHIHHIIIEHHHHHIHHHICGIHIIIIIGHIIEHHIIIEGHIEFHEHGHIHIIIIIIIIIIEGHICHHIIIIIGHIIIIIIIIIIIIIIIIIIIIIGIIIHHIIGHHIIHHHIIHIIIIIIIHIIIIIIHHHFIIIIIIIHGIHHHGHIIIIIHHFHHHHIHHIIHIIIHIIIIHHIIIIIIIIIIIHIIIIIIIIHIIIIHHHG=IIIIIIIHIHHHGDHHGIIIIIIIIHIIIIIIIGIHIIIIIIIIIIIIIIIIIIIIIIIIIIIIIIIIIIHIIIIIIIIIIIIIIIIIIIIHIIIIIIIIIIIIHIIIIIDDDDD
@HISEQ:969:HM2KJBCX2:2:1102:13837:30719 2:N:0:ACTATGCA
ATCGGGCTTAACCCAACTATCCCTATTAATCATTACGTCGATCCTAGAAACCAACAAAATAGAATCAAACGTCCTATTTCATTATTCCATGCTAATGTATTCAAGCGTGCGCCTGCTTTAAACACTCTAATTTTTTCAAAGTAACAGTCCTGATTCCCCACGACACCAAATTAATGACATCGCGGTTCTTCAGAAGGTAGGAACCAATAATGCCAGTGCGTACCGAAGCACGACCAACAATTTGATCCCGAAATTCAACTACGAGCTTTTTAACTGCAACAACTTTAATATACGCTATTGGAGCTGGAATTACCGCGGCTGCTGGCACCAGACTTGCCCTCCA
+
DDDDDIIIEHHFCGHHHHHHEHEHHIIHIHIIIIIIIIIIIIEEGHHHHIIHFEHHHHHIIFHHHHI@F@HHHHIFIFHCHHHHIIHHEFHIIIIHHHIHEEFHHHIIIIIIIHIIIIIHHHEHIIIIIIHIHHGHIIHGIIIIIHHHHIIIHHHDFFHHIGIIIIIIHHGIHIIHIIIIIIIHIIIIIHIHIHIIIIIIIIIIIIIIIHIIIIIIIHHHIHIIIIIIHIIIHHIHIIHIIIHIIHHGHIHHHIIIIIIHEHIIIIIIIIIIHIIIIIIIHHHHIIIIIIIIIIIHHHFIGIIIIIHIIIIIIIIIIIIIIIIIIIIIIIHIIIIIIHBDDDD
@HISEQ:969:HM2KJBCX2:2:1102:13879:30723 2:N:0:ACTATGCA
ATCGGGCTTAACCCCAACTATCCCTATTAATCATTACGTCGATCCTAGAAACCAACAAAATAGAATCAAACGTCCTATTTCATTATTCCATGCTAATGTATTCAAGCGCGAGCTTGCTTTAAACACTCTAATTTTTTCAAAGTAACAGTCCTGATTTCCCGCGACACCAAATTAATGACATCGTGGTTCGTCAGAAGGGAGAAACCAATAATGCTAGTACGTACAAAGTACGACCGACATATTAGTCCCGAAATTCAACTACGAGCTTTTTAACTGCAACAACTTTAATATACGCTATTGGAGCTGGAATTACCGCGGCTGCTGGCACCAGACTTGCCCTCCAA
+
<@0@0C/<F?FE@FH0CC11<<11<1DG11<CG<C1FE<@<?EC0<CC1<@H1@@EEHFHHFHHH@G@<110<<001DFEE?GHHICD@111<@HHHIIHF@HHHHIHEHHHHIHGHHHHHHHFFIHHDHAGD1<GHEHFHHGHHGAGHGHHHEIIIHH?<GEHHC.HCC?G?GCEHFD@DHGHHIIIHIHHGE?HHH;HGIIHIIHHHHHEIHHHIHGEEHGGF@F1HHHHHHHFIIIIHGCEFCCHHCHHHHHH@HHHHHHGCCIHEEHGH@<HIHF<HHF?HIHIIGGHIIHEHHHEHIIHHEIIIIIHHCHHHHGHCHHIIGHGHHCCC@EHHEEDD@@<
@HISEQ:969:HM2KJBCX2:2:1102:5818:31541 2:N:0:ACTATGAA
ATCGGGCTTAACCCAACTATCCCTATTAATCATTACGTCAATCCTAGAAACCAACAAAATAGGATCGAACGTCCTATTTCATTATTCCATGCTAATGTATTCAAGCGTTAGCCTGCTTTAAACACTCTAATTTTTTCAAAGTAACAGTCCTGTTTCCCTACAACACCAAATTAATGACATTACAGTTCTTCAAGAAGGAGGAATCAGTAAAGCCAGTACATACCATTGGCACGACCAACCTACTGACCCCGAAATTCAACTACGAGCTTTTTAACTGCAACAACTTTAATATACGCTATTGGAGCTGGAATTACCGCGGCTGCTGGCACCAGACTTGCCCTCCAA
+
DDDCDIIIIHIIHHIIIIIFIIIIIIIIGIIIIIGIHHIIIIIIGHIIIIIIIHIIIIIIHIIIIIIIIHIHIIGIIIIIIIFEHIHHHGHGIHIIIHIIIHHGIIIIIIIIIIIIIIIIIIHIIHHHHIIIIHHHIIIIIIIIIIIIIIIIHIHIIIIIIIIIHIIIIIIIHIIIIIHIHIIHIHHHHIIIIHHIIIIIIIIIIIIHHGHIIHIIGIIIIIIIHHIIIIIHHHIIHHIHHFHHIHHIIIIIIIIHIIIIHIIIIIIIIIIIIHIIIIIIIIIHHIIIIIIIIIIIIIHHIIIIIIIIIIIIIIIIIIIIIIIGIIIIIIIIIIIIIIIIDCDDD
@HISEQ:969:HM2KJBCX2:2:1102:19486:31685 2:N:0:ACTATGCA
ATCGGGCTTAACCCCAACTATCCCTATTAATCATTACGTCAATCCTAGAAACCAACAAAATAGGATCAACGTCCTATTTCATTATTCCATGCTAATGTATTCAAGCGCGAGCCTGCTTTAAACACTCTAATTTTTTCAAAGTAACAGTCCTGATTCCCCGCCACACCAAATGAATGACATGATGGTTCGTCAGAAGGTAGGAACCAGTAACACCAGTACGTACCTAAGGCACGACCAACGTACTGATCCCGAAATTCAACTACGAGCTTTTTAACTGCAACAACTTTAATATACGCTATTGGAGCTGGAATTACCGCGGCTGCTGGCACCAGACTTGCCCTCCAA
+
DDDDDGIIIIIIHHHHHHIIIIIIHIIIIIIIIIIIIIIIIGIIIIHHIIIEHHIIIIIIIIHHIIIHGGFHIIIIIFHIIGIIIHHHIHEHHGHGIIIHIFFHHEEHIHHHIIIIIHHHIHIIFHHIIHIIIIIIIHHHIHHHIHGGFHHHHEGHIIIIIHHIIIIIIHIIIIIHHHIIIIIIHHIIIIIIIIIIIIHHIIIIIIIIHHGIIIIIIIIIIIIIIIIIHIIIIIIIIIIIIIHHIIHIIIIIIIIIIIIIIIIIGIIIIIIIIIIIIIIIIIIIHHIIIIIIIIIIIIIIIIIIIIIIIIIIIIIIHHHHIIIIIIIIIIIIIIIIIIIIDDDDD
@HISEQ:969:HM2KJBCX2:2:1102:15693:32150 2:N:0:ACTATGCA
ATCGGGCTTAACCCCAACTATCCCTATTAATCATTACGTCAATCCTAGAAACCAACAAAATAGGATCGAACGTCCTATTTCATTATTCCATGCTAATGTATTCAAGCGTTAGCTTGCTTTAAACACTCTAATTTTTTCAAAGTAACAGTCCAAATTCCCCGCAACACCAAATTAATGGCATTACGGCTCATCAGGAAGGAGGAATCAGTGAGACCAGTGCATACCGATGGCATGACCAATCTACTAACCCCGAAATTCAACTACGAGCTTTTTAACTGCAACAACTTTAATATACGCTATTGGAGCTGGAATTACCGCGGCTGCTGGCACCAGACTTGCCCTCCAA
+
DDDDAHIIHHIIIIIIIIIIHIIIIIIIIIIIIIIIIIIIIIIIIIIIIIIIIIIIHIIIIICGIIIHIIIHIIIIIIIIIIIHIIII?FHGHHIIIIIHIIIIIIIIIIIHIIIIIHHIIIIIIIIIIIIIIIIIHIIIIIHHIIIIHIHIIIHIIIIIIHIIIIIHIIIIIIIIHIIIIIIIIIIIIIIIIIIIIIIIIIIIIIIIIIIIIIIIIIIIIIIIIIIIIIIIIIIIIIIIIHIHGIHHIIIIIIIIIIIIIIIIIIIIIIIIIIIIIIIIIIIIIIIIIIIIIIIIIIIIIIIIIIIIIIIIIIIIIIIIIIIIIIIIIIIIIIIIIIIIIDDDDD
@HISEQ:969:HM2KJBCX2:2:1102:2407:33057 2:N:0:ACTATGCA
ATCGGGCTTAACCCCAACTATCCCTATTAATCATTACGTCGATCCTAGAAACCAACAAAATAGAATCAAACGTCCTATTTCATTATTCCATGCTAATGTATTCAAGCGTGCGCCTGCTTTAAACACTCTAATTTTTTCAAAGTAACAGTCCTGATTCCCCACGACACCAAATTAATGACATCGCGGTTCTTCAGAAGGTAGGAACCAATAATGCCAGTGCGTACCGAGGCACGACCGACAATCTGATCCCGAAATTCAACTACGAGCTTTTTAACTGCAACAACTTTAATATACGCTATTGGAGCTGGAATTACCGCGGCTGCTGGCACCAGACTTGCCCTCCAA
+
DDDDDIIIIIIGIICHHIIIIIIIHGIIGIIGIIIIIIIIIIIIDEHHHIIIIGHIIIHIGIHEHHIIIIGI<CEHHIHIIIIIHHIHIIGEHIIIIHHHHHIHIHHHHGIHIIIHIHHHHHHIHHIIIIHHHHIIIIHIIIIGIIIIHIHIIIIIIIIHIIIIIHIIHGIIIHHHHEIHIIIIIIIIIIIIIIIIIIIIIIIHGIIIIIIHHHHIIIIIIHIIIIIIHIIHHHHGIIIHHHHGIIGIGIIIIFIIHHIHHHIIGIIIIIHHHHHHIHHIIIIIIIIIIIHHIIIHIHIIIIIIIIIIHIIIIIIIIIIIIIIIIIIIIIIIHHGHIHIIADDDB
@HISEQ:969:HM2KJBCX2:2:1102:10285:33828 2:N:0:ACTATGCA
ATCGGGCTTAACCCCAACTATCCCTATTAATCATTACGGTGATCCTAGAAACCAACAAAATAGAACCATGCCGTCCTATTCGATTACTCCATGCTAATGTATTCGAGCAAAATGCCTGCTTTAAACACTCTAATTTTTTCAAGGTAAAGGTCCTGGTTCCACATGACACCCAATTAAGGACATCATGCTTCTCCAGAAGGTGAGAAATCAACTGCGACGGTTCATACCCCTTAAGGCACGACCATCACGTCAATCCCGAAATTCAACTACGAGCTTTTTAACTGCAACAACTTTAATATACGCTATTGGAGCTTGAATTACCGCGGCTGCTGGCACCAGACTTGCCCTCCAA
+
@D@@<</EG1<<D@ECG@FH?1<@1<1DFECGC<@CHGEHEHEHHHIGHCGH1<FC@<DHHC1<1DG@D1DHHHCCH?FHG1D?@@1<C@1<DCG1G@?CFE?G1DGCGEF@HE?F6<1@B<<<@<BDCC@/FFEH81BFHGEHB<D1B1EFCHFG@AFEEACCBCG??FGHHHGDCD/<D/<DFC<FHFEGF@C/<0//</D//<0<00<C/C/0EC?>EHHHHFHD=EHFD110<</1@D<D<.<.D1<EHEHD<D11D1HF@DCGCEHHEEGCED111CE<1<11CHFGC11FEIIIHC?F@HF<1?ED<1CC1@ECC/<<EG1HFGHHGCFHD1HF<CHECHC@ADDD
@HISEQ:969:HM2KJBCX2:2:1102:8412:34953 2:N:0:ACTATGCA
ATCGGGCTTAACCCCAACTATCCCTATTAATCATTACGGTGATCCTAGAAACCAACGAAATAGAACCAAGCCGTCCTATTTCATTATTCCATGCTAATATATTCAGACGTTAGCCTGCTTTAAACACTCTAATTTTTTCAAAGTAATAGTCCTGATTTCCAATCACACCAAATAAATGGCATGAAAGTTCCTCAGAAGGTAGAGATTTATCTCACCAGTACAGACAATTAAGCCTGACCAATGGGTAAACCCCGAAGTTCAACTACGAGCTTTTTAACTGCAACAACTTTAATATACGCTATTGGAGCTGGAATTACCGCGGCTGCTGGCACCAGACTTGCCCTCCAA
+
DDDDCIHIIIIIIIIIIHIIIIIIIIIEHIIHHHIIIIIIIIHHIHIIIIHIHIIIIHIIIIIHIIIIIHIIIIIIIHIHIIIIIIIIHIIHIIIIIIIIIHHIIHIIIIHIIEHIIIIIIIHFHHIHHHIIIIIHIIHHHHHGEHIIIIIIIHHHHIHIIHIIIIIIIIIIIIIIIIHIIIIIIIHHIIIHIHHIIIIHIIHHHFFHHHHHIIIIIIIIIIIIIIIIIIIIIHIIIIHGIIHHIHGHIIIIIHIIIIIIIIIHIIIIIIIIIHGHHIGIHIIIIIIHCFEHIIIIIHHCIIIIIIIIIHGIIIIIIIIIIHHIHIIIIHIIHHEEIHIIIIHDDDDD
@HISEQ:969:HM2KJBCX2:2:1102:5729:34120 2:N:0:ACTATGCA
ATCGGGCTTAACCCCAACTATCCCTATTAATCATTACGTCAATCCTAGAAACCAACAAAATAGGATCAAACGTCCTATTTCATTATTCCATGCTAATGTATTCAAGCGTTAGCCTGCTTTAAACACTCTAATTTTTTCAAAGTAACAGTCCTGTTTCCCTGCAACACCAAATTAATGACATTACAGTTCTTCAAGAAGGAGGAATCAGTAAAGCCAGTACATACCATTGGCACGACCAACCTACTGACCCCGAAATTCAACTACGAGCTTTTTAACTGCAACAACTTTAATATACGCTATTGGAGCTGGAATTACCGCGGCTGCTGGCACCAGACTTGCCCTCCAA
+
DDDDDIIIIIIIIIIIIIIIIIIIIIIIIIIIIIIIIIIIIIIGIIIIIIIIIIIIIIIIIIIIHIIIIIIIHHIIIIIIIIIIIIIIIIIIGIIIIIIHIIIIIIIIIIIIIIIIIIIIIIIIIIIIIIIIIIIIIIIIIIIIIIIIIIIIIIIIIIIIIIIIIIIIIIIIIIIIIIIIIIIIIIIIIIIIIIIIIIIIIIIIIIIIIIIIIIIIIIIIIIIIIIIIIHIIIIHIIIHIIIHHHIIIIIIIIIIIIIIIIIIIIIIIIIIIIIHIIIIIIIIIIIIIIIIIIIIIIIIIIIIIIIIIIIIIIIIIIIIIIIIIIIIIIIIIIIIIIIIIIDDDDD
@HISEQ:969:HM2KJBCX2:2:1102:8547:34998 2:N:0:ACTATGCA
ATCGGGCTTAACCCCAACTATCCCTATTAATCATTACATCGATCCTAGAAACCAACAAAATAGAATCAAAACGTCCTATTTCATTATTCCATGCTAATGTATTCAAGCGTAAGCCTGCTTTAAACACTCTAATTTTTTCAAAGTAACAGTCCTGATTCCCCATGACACCAAATTAATGACATCATGGTTCGTCAGAAGGGAGAAATCAATAAGCTAGTACGTACCAAAGGCACGACCAACATATTGATCCCGAAATTCAACTACGAGCTTTTTAACTGCAACAACTTTAATATACGCTATTGGAGCTGGAATTACCGCGGCTGCTGGCACCAGACTTGCCCTCCAA
+
DDDDDIGIIIIIIIIIIIIIIIIIIIIIIIIIIIIIIHIGIIIIIIIIIIIIIIIIHIIIGIIIIIHIIIIHIHIHIIHHIIIIIIIIHHHHIHIIIIIIIIIIIIIIIIIHIIIIHIIIIHIIIIIIIIIIIIIIIIIIIIIIIIHHIHHIHHIIIIIIIIIIIIIIIIIIIIIIIIIIIIIIIIIIIIIIIIIIIIIIIIIIHIIIHIIIIIIIIIIIIIIIIIIHIIIIIIIIIIIIIIIHGIIIIIIHIIIIIIIIIIIIIIIIIIIIIIIIIIIIIIIIIHHHIIIIIIIIIIIIIIIIIIIIIIIIIIIIIIIIIIIIIIIIIIIIIIIIIIIIIDDDDD
@HISEQ:969:HM2KJBCX2:2:1102:7230:35228 2:N:0:ACTATGCA
ATCGGGCTTAACCCCAACTATCCCTATTAATCATTACGTCGATCCTAGAAACCAACAAAATAGGATCGAACGTCCTATTTCATTATTCCATGCTAATGTATTCAAGCGTTAGCCTGCTTTAAACACTCTAATTTTTTCAAAGTAACAGTCCTGTTTCCCTGCAACACCAAATTAATGACATTACAGTTCTTCAAGAAGGAGGAATCAGTAAAGCCAGTACACACCATTGGCACGACCAACCTACTGACCCCGAAATTCAACTACGAGCTTTTTAACTGCAACAACTTTAATATACGCTATTGGAGCTGGAATTACCGCGGCTGCTGGCACCAGACTTGCCCTCCA
+
DDDCDIIIIIIIIHHIEHHHIHIIIHIIIIIIHHHHHHIIIHIHIIHIIIIIH?FHEHHEHHFHGHHHEHHHCCGHHHIHGHHHEHIHH1DC1<1HHIIIIIIGIIIIIIHHGIHHHHIHEHCHHIHIHHHIHEHIHHHHIIHGHHHIIIIIIHHFIHHHIIIIIIIIIHHHIIIIIHIIIIIIIIIIIIIIIIIIIIHIIIIIHIIIIIIIHIIIIIIIHHHIIIIIIIIIIIIIIIIIIHGDIHIIIIIIIIHHFHIIIIIIIIIIIIIIIHHIIIIIIIIIIIIIIIIIIIIIIIIIIIIIIIIIIIIIIIIIIIIIIIIIIIIIIIIIIIIIIIIIDDDDD
@HISEQ:969:HM2KJBCX2:2:1102:17130:35464 2:N:0:ACTATGCA
ATCGGGCTTAACCCCAACTATCCCTATTAATCATTACGGTGATTCAGAAGCCAACAAAACAGGACCACCGTCCTATTTTATTATTCCATGCTAATGTATTCAGACGTAAGCCTGCTTTGAACACTCTAATTTTTTCAAGGTAAAGGTCCTGGTTTCCCACCACGCTAAATTAATAACATGATGGTTCCCCAGAAGGTAGAAATTCCACACGCCAGTACAGACAATTGCCCGACCAACGGTAGAACCCCGAAATTCAACTACGAGCTTTTTAACTGCAACAACTTTAATATACGCTATTGGAGCTGGAATTACCGCGGCTGCTGGCACCAGACTTGCCCTCCAA
+
BDDDDIIIIIIIIIIIIIIIIIIIIIIIIIIIIIIIIIHIIIIIIIIHI?HIIIIIIGIIHGFHHIHHIIHHIIIIIIIIIIIIIIIIIIIIGIIHIIIIIHIHHHIIIIIIIIIIIHHHIIIIIIIIIIIIIIIIIIIIIIIHIIIIIIIIIIIIIIIIIIIIIIIIHIIIIIIIIIIIIIHIIIIIIHHIIIIIIIIGIIIIIIIIHIIIIIIIIIIIIIIIHIIIIIIIIIIIII=<GDIIIIHIHIIIIHIIIIIIIIIIIIIIIIIHIIIIIIIIIIIIIIIIIIHIIIIIIIIIIHIIIIIIIIIIIIIIIIIIIIIIIIIIIIIIIIIIIIDDDDD
@HISEQ:969:HM2KJBCX2:2:1102:15146:35503 2:N:0:ACTATGCA
ATCGGGCTTAACCCCAACTATCCCTATTAATCATTACGTCAATCCTAGAAACCAACAAAATAGGATCAAACGTCCTATTTCATTATTCCATGCTAATGTATTCAAGCGTTAGCCTGCTTTAAACACTCTAATTTTTTCAAAGTAACAGTCCTGTTTCCCTGCAACACCAAATTAATGACATTACAGTTCTTCAAGAAGGAGGAACCAGTAAAGCCAGTACATACCAGAGGCACGACCAACCTACTAATCCCGAAATTCAACTACGAGCTTTTTAACTGCAACAACTTTAATATACGCTATTGGAGCTGGAATTACCGCGGCTGCTGGCACCAGACTTGCCCTCCAA
+
AADADHID@ECHHG@CCCFGH?GEE@CHHHCHHEE@CEG?E0FF@CCCEHHE@GEH?HE@G<F11CGG?<GHEHEEHICHCHIIHHH?<<@E?C@H@?FFHCHGHFHE@IHCGHHFB@HHG@FIIHHEGEEIHHIIHHCCGHHHBGHEHHIHHHHCGIHHEHGCEFF<FCIHIHHGHHEHHEHGEEEEHGCCGFEIIHGF<GD<D@ECHECIIIHHGCIHGFIIHGEEG=EHHHEHGHHEHHF<1C-<HCEFECHEFHHHEC<HGEIHECECEHHIIIHEIHIH?HCEGFECCCE@GEFCHHC?HIHGGEHEHECDDHHHHHHEHHIHGGHHGGHEGHHEHDDBBD
@HISEQ:969:HM2KJBCX2:2:1102:10900:36461 2:N:0:ACTATGCA
ATCGGGCTTAACCCCAACTATCCCTATTAATCATTACGGTGATCCTAGAAACCAACAAAATAGAATCATGCCGTCCTATTTTATTATTCCATGCTAATGTATTCAAGCAAAATGCCTGCTTTAAACACTCTAATTTTTTCAAAGTAAAGGTCCTGGTTCCCCGCGACACCCAATTAAGGGCATTGCGGTTCTCCAGAAGGTGAGAAATTGACTACACCAGTTCATACCCCTTAAGGCACGACCGATGTGTCAATCCCGAAATTCAACTACGAGCTTTTTAACTGCAACAACTTTAATATACGCTATTGGAGCTGGAATTACCGCGGCTGCTGGCACCAGACTTGCCCTCCAA
+
DDDDDIGIIIIIIIIGHIIIIIIIIIIIIGIIIIHHIIHIIIGIIIIIIIIIIIIIGH?HIIIIIIIIIIGHHIIGHIIGIIHIIHIIIIIIIIIIIHIHGFHHIIIIIIIIIIIIIIIIHIIGHHHIIIIIIIIFHIIIHHIIIIIHIIIIIHHHHHIIIIIIHIIIIIIIIIIIIIIHHIIIIIIIIIIIIIIIIIHIHIIIIIIIIIIIIIIIIIIHIIIIIHIIIIIIIIGHIIIIIHIIIIIIIIHIHIIIIHIIIIIIIIIIIIIIIIIIIIIIIIIIIIIIIIIIIIIIIIGIIIIIIIIIIIIIIIIIIIHIIIIIIIIIIIIHIIIIIGIIIIIIIIHDDDDD
@HISEQ:969:HM2KJBCX2:2:1102:15940:36878 2:N:0:ACTATGCA
ATCGGGCTTAACCCCAACTATCCCTATTAATCATTACGTCGATCCTAGAAACCAACAAAATAGGGTCAAACGTCCTATTTCATTATTCCATGCTAATGTATTCAAGCGTGTGCCTGCTTTAAACACTCTAATTTTTTCAAAGTAACAGTCCTGATTCCCCATGACACCAAATTAATGACATCACAGTTCGTCAGAAGGTAGAAATCAATAATACCAGTGCATACCGGAGGCACGACCAATATATTGATCCCGAAATTCAACTACGAGCTTTTTAACTGCAACAACTTTAATATACGCTATTGGAGCTGGAATTACCGCGGCTGCTGGCACCAGACTTGCCCTCCAA
+
DDDDDIIIIIIIIIIIIIIIIIIIIIIIIIIIIIIIIIIIIIIIHIIIIIIIIIIIIIIIIIIHIIIIIIIIIIIIHIIIIIIIIIIIGIIIIIIIIIIIHIHHIHIIIIIIIIIIIIHIIIIIIHHIIIIIIIIIIIHIIIIIIIIIIIHHHIIIHHIIIHHHIIHIIIHHIIHIIHHIIIIIIIHIIIHIIIIIIIHHIIIHHIIIIIIIIIIIIIIIIIIIIIIIIIIIIIIIIIIIIIHHIIIGHIIIIIIIIIIIIIHIIIIIHIIIIIIIIIIIIIIIIIIIIIIIIIIIIIIIIIIIIIIIIIIIIIIIIIIIIIIIIIIIIIIIIIIIIIIIIDDDDD
@HISEQ:969:HM2KJBCX2:2:1102:19045:36954 2:N:0:ACTATGCA
ATCGGGCTTAACCCCAACTATCCCTATTAATCATTACGGTGGTCCTAGAAACCAACAAATTAGAACCATGCCGTCCTATTTTATTATTCCATGCTAATGTATTCAAGCAAAAATGCCTGCTTTAAACACTCTAATTTTTTCAAAGTAAAGGTCCTGGTTCCCCGCGGCATCCAATTAAGGACATCGCGGTTCTCCAGAAGGTGAGAAATTGACTGCACCAGTTCATACCCCGTGAGGCACGACCGATGCGCCAATCCCGAAATTCAACTACGAGCTTTTTAACTGCAACAACTTTAATATACGCTATTGGAGCTGGAATTACCGCGGCTGCTGGCACCAGACTTGCCCTCCAA
+
DDDDAHHIIIIHHHIIIIIIIIIIIHIIEHHHIIEHIIIIIHIIIIIIIHIIIIIIGHICGEGGEIIIIIHHIHIIHHHIIIIIIIIIIIHHHIHIIIIIIGHHHHIIIIIIHHIIIHHIIIIIIHIIIIIIIIIIIIIHIIIIIHIIIIHHHIIIIHHIHIHIIIIIIIIIIHIHIIIHHIIIIHIIIHHHHGIHIIIIIIIIIIIHGIIIIIIIIIIIIIIIIIIIIIIIIIIIHIIIIIIIIIIHIHHFIIHIIIIIIIHIIIIIIHIIIIIIIIIIIIIIIIIIHIIIIIIIIIIIIIIIIIIIIIIIIHIIIIIIIIIIIIIIIIIIIIIIIIIIIIIIIIIIDDDDD
@HISEQ:969:HM2KJBCX2:2:1102:15697:37075 2:N:0:ACTATGCA
ATCGGGCTTAACCCAACTATCCCTATTAATCATTGCCTCGGTCCTCAAACCAACGAATAAGACCGCGGCCCTATTGCATTATTCCATGCTGGCGTATCCAGGCGCGAGCCTGCCTTGAACACTCTAATTTCTTCACAGTAAGCGCGGTTCCCTGTCCACTGCTGGACAGCTCCCCGCGGCGGGGCGCAGCCGCCCAGTCCAGCCTGACGGCCGACCGCGCGGCCTTGCCCAAGGTCCGACTACGAGCTTTTTAACTGCAACAACTTTAATATACGCTATTGGAGCTGGAATTACCGCGGCTGCTGGCACCAGACTTGCCCTCCAA
+
DDCDDHIIIIIIHIIIHIIIIIIHIIHIIIIIIIIIIIIIGIIHHIIIIIIIIIIIHIIIIIIIIIHDDHIIHHHHHIIIIIHIIIHIHIIIIHIIHIIHIIHIHHIIHHIHHIIIIIIHHHIIHHHHHHIIIIIIIIIIIIIIIIIIIHIHHHHIHHIIIIHIHFIIIIIIIIIIIIIIIIIIIIIIIIIHHHGIIIIIIIIIIIIIIIIIIIIIIIIHIHFGIIIIIIIHIIIIHIIIIIIIIHIIIIIIIIIIIIIIIIHIIIIHGHGGEIIIIIIIIIIIIIIIIIIIIIIIIIHIIIIIIIIIIIIIIIIIIIIIDDDDD
@HISEQ:969:HM2KJBCX2:2:1102:17270:37240 2:N:0:ACTATGCA
ATCGGGCTTAACCCCAACTATCCCTATTAATCATTACATCGATCCTAGAAACCAACAAAATAGAATCGGATGTCCTATTTCATTATTCCATGCTAATGTATTCAAGCGTGAGCCTGCTTTAAACACTCTAATTTTTTCAAGGTAACAGTCCTAATTCCCCGTAACACCAAATTAATGGCATTACGGTTCTTTAGAAGGTGAGAAATCAATGATAACAGTGCGTACCAACGGCATGACCGAAATATTGATCCCGAAATTCAACTACGA
+
BDDDCGIIIIIIIIIIIIIIIIIIIIIIIIIIIIIIIHIIIIIHIIIIIIIIIIIIIIIIIIIIIIIIIIIIIIIIIIIIIIIIIIIIIIIIIIIIIIIIIIIIIIIIIIIIIIIIIIIIIIIHIIIIIIIIIIIIIIIIIIIIIIIIIIIIIIIIIIIIIIIIHIIIIIIIIIIIIIIIIIIIIIIIIIIIIIIIIIIIIIIIIIIIIIIIIIIIIIIIIIIIIIIIIIIIIIIIIIIIIIIIIIIIIIIIIIIIIIIIIIDDDDD
@HISEQ:969:HM2KJBCX2:2:1102:4040:36524 2:N:0:ACTATGCA
ATCGGGCTTAACCCCAACTATCCCTATTAATCATTATGGTGATTCAGAAACCAACAAAACAGGACCACCGTCCTATTTTATTATTCCATGCTAATGTATTCAGACATAAGCCTGCTTTGAACACTCTAATTTTTTCAAGATTAAGGTCCTGGTTTCCTACCACGCTAAATTAATAACATGATAGTTCCCCAGAAGGTAGAAATTCTACACGCCAGTACAGACAATAGCCCGACCAACGATAGAACCCCGAAATTCAACTACGAGCTTTTTAACTGCAACAACTTTAATATACGCTATTGGAGCACCAGACTTGCCCTCCAA
+
DDDDDIGIIIIIIIIIIIIIIIIIIIIIIIIIIIIIIIIIIIIIIIIIIIIIIIIIIIIIHHHIIIIHIIHIIIIIIIIIIIIIIIIIIIIIIIIIIIIIIIHHIIIIIIIIIIIIIIIIIIIIIIIIIIIIIIIIIIIIIIIIIIIIIIIIIIIIIIIIIIIIIIIIIIIIIIIIIIIIIIIIIHIIIIIIIIIIIIIIIIIIIIIIIIIIIIIIIIHFIIIIIIIIIIIIIIIIIIIIIIIIIIIIIIIIIIIIIIIIHIIIIIIIIIIHIIIIIIIIIIIIIIIIIIHIIIIIIIIIIIIIIIIIIIIIIIIIDDDDD
@HISEQ:969:HM2KJBCX2:2:1102:3947:37648 2:N:0:ACTATGCA
ATCGGGCTTAACCCCAACTATCCCTATTAATCATTACGGTGGTCCTAGACCAACAAAATAGAACCAACGTCCTATTCTATTATTCCATGCTAATCTATTCAAGCAAAAGCCCGCTTTAAACACTCTAATTTTTTCAAGGTAATGGTCCTGGTTCCCCGACACACCCAATAAAGGGCATACCGGCTCACCAGAAGGATAGACCCGACAACAGACAGTACTCGCCAGAGACGGACCGCCCGGTCAGGTCTAAAATTCAACTACGAGCTTTTTAACTGCAACAACTTTAATATACGCTATTGGAGCTGGAATTACCGCGGCTGCTGGCACCAGACTTGCCCTCCAA
+
DDDDDIIIIIIIIIIIIIIIIIIIIIIIIIIIIIIIIIIIIIIIIIIIIIIIIHIGHHIHIGHIIIIIIIIIIIHIIIIIIIIIIHIHIIIIIIIIIIIIIHHIIIIIIIIIIIIIIIIIHHHIIIIGIHIIIIIIHIIIIIIIIIIIIIIHHHHIIIIIIIIIIIIIIIIIIIIIIIIIHIIIIHIIIIIIIIIIIIIIIIIIIIIIIIIIIIIIIIIIIIIIIIIIIIIIIIIIIIIIIIIIIIHIIIIIIIIIIIIIIIIIIIIIIIIIIIIIIIIIIIIIIIIIIIIIIIIIIIIIIIIIIIIIIIIIIIIIIIIIIIIIIIIIIIHIIIIIIIDDDDD
@HISEQ:969:HM2KJBCX2:2:1102:18504:38196 2:N:0:ACTATGCA
ATCGGGCTTAACCCCAACTATCCCTATTAATCATTATGTCGATCTTAGAAACCAACAAAATAAGATCAAACGTCCTATTTCATTATTCCATGCTAATGTATTCAAGCGAATGCCTGCTTTAAACACTCTAATTTTTTCAAAGTAACAGTCCTGATTTCCCACGACACCAAATTAATGACATCGTGGTTCGTCAGAAGGGAGAAACCGACAGGGCCAGTACACACCAGAGGCGCGACCGACCCGTCGATCCCGAAATTCAACTACGAGCTTTTTAACTGCAACAACTTTAATATACGCTATTGGAGCTGGAATTACCGCGGCTGCTGGCACCAGACTTGCCCTCCAA
+
BDD@0/</111<<F<<<C1<<GCC1<CGGCCCHH1<11<<D11<1CC1D1<<<110<<FH?GC?@11<D<C0<<<<1CHEEH?H?ECE11<G?@F1F?@@F@G@G<18BCHHFHBFHIE<E@H@8C61<F<DB<<CHEHEHGHEHD@D17CGHEA<1071DC9<E:?HGBFBCG4/<F@A<HHD:D-:8HB0::/F?G/HHH@H?DD</HEEFHCIHHCCG<:C@EIHC?CHF<</<CC/DE<:=CC</DHFCCF@F11<<@H@HEG@HHCF@D<<1C<1C<F<<1<1CCD0<<?GC@CCCCHGHCCIH@F<DF<<CEHF<F11C@CCCIHED<CCEHHG@@@0B@
@HISEQ:969:HM2KJBCX2:2:1102:12814:38804 2:N:0:ACTATGCA
ATCGGGCTTAACCCCAACTATCCCTATTAATCATTACGGTGATCCTAGAAACCAACAAAATAGAACCATGCCGTCCTATTCTATTATTCCATGCTAATGTATTCGAGCAAAAATGCCTGCTTTAAACACTCTAATTTTTTCAAGGTAAAGGTCCTGGATCCGCAAGACACCCAATAAAGGACATCAAGTTTCTCCAGAAGGTGAGAAATCAACAGTAACAGTTCATACCCCTTAAGGCATGACCATCACGTCAATCCCGAAATTCAACTACGAGCTTTTTAACTGCAACAACTTTAATATACGCTATTGGAGCTGGAATTACCGCGGCTGCTGGCACCAGACTTGCCCTCCAA
+
DDDDDIIIIIIHHIIIIIIIIIIIIIIIIIIIIIIIIIIIIIIIIIIIIIIIIIIIIIIGIIHGIHHIIIIIDEHIIHIIIIIIIIIIIIIIIIIIIIFHHGHHHIIIIIIIIIHGIHHHIIHHIIIIIIIIIIIIIIHIIIHIIIIIIIHIIIHIIHHIIIIIIIIIIIIIIIIIIIIIIIIHIIIIIIIIIIIIIIIIIIIIIIIIIIIIIIIIIIIHIIIIIIIIGIIIIIIIIIIIIHIIIIIHIHGDIIHIIIIIIIIIIIIIIHIIIIIIIIIIIIIIIIIIIIIIIIIIIHIIIIIIIIIIIIIIIIIIIIIIIHIIIIIIIIIIIIIIIIIIIIIIIIIIDDDDD
@HISEQ:969:HM2KJBCX2:2:1102:7268:39053 2:N:0:ACTATGCA
ATCGGGCTTAACCCCAACTATCCCTATTAATCATTACGGTGATCCTAGAAACCAACAAAATAGAACCATGCCGTCCTATTCTATTATTCCATGCTAATGTATTCGAGCAAAAATGCCTGCTTTAAACACTCTAATTTTTTCAAGGTAAAGGTCCTGGATCCGCAAGACACCCAATTAAGGACATCAAGTTTCTCCAGAAGGTGAGAAATCAACAGCGACAGTTCATACCCCTTAAGGCATGACCATCACGTCAATCCCGAAATTCAACTACGAGCTTTTTAACTGCAACAACTTTAATATACGCTATTGGAGCTGGAATTACCGCGGCTGCTGGCACCAGACTTGCCCTCCAA
+
DDDDCIGHHIIIIIIIGIIIIIIIIIIIIIGIIIIIIIIIIIFHIHIIIIIIHHIIIHIIIIHIIIIIIIHGIHGIIIIIFHHHIIIIIIIIIGHHHHHIIFHHHHIIIHIIIIHIIHHIIHIIIIIIIIHIIIIIHIHHIIIIIIIIIIIIHIIIIIIIHIIIIIIIIIHIHIIIIIHIHHHIIIHIHGGIIIIIIIHIIHIIIIHIIIIIIIIIHIIIIIIIHIIIIIHIIIIIIHIIIIIIIIIIIIHHIIIIIIIIIIIIIIIIIIIIIIIIIIIIIIIIIIIIIIIIIIIIIIIIHIIIIIIIIIIIIIIIIIHIIIIIIIIIIIIIIIIIIIIIIIIIIIIIDDDDD
@HISEQ:969:HM2KJBCX2:2:1102:19808:39752 2:N:0:ACTATGCA
ATCGGGCTTAACCCCAACTATCCCTATTAATCATTACTTCAGTCCTAGAAACCAACAAAATAGAACTAAAGTCCTATTCCATTATTCCATGCTAATATATTCAAGCAAACATGCCTGCTTTAAACACTCTAATTTTTTCAAAGTAAAAGTCTTGGATCCCTAGCGCACTCAATTAAGAGCACACTAGTTCCCCAAAAGGAAAAGCCCAAAGTTGCAGTACAAACCTTTCGGTTGACGGCAACTATAAGCCCAAAATTCAACTACGAGCTTTTTAACTGCAACAACTTTAATATACGCTATTGGAGCTGGAATTACCGCGGCTGCTGGCACCAGACTTGCCCTCCAA
+
D@DDDCHH1GHIIIGHDHHIHHIHGCHE1<GHIIHHHCHHEEHE@HHHI@HHDHHHEEHHIHH?HHHHIH1CE?GIGCHHGH<DFHHHHHEHIIH@IHHHEHHHHIIIIIHFHCHHGHG@HHHIIHHIEHIG?DHHHFHHHHHHHHIIIHIIHHHHHEHIIIGHHIHHGHEHHHIIHIIIIIHHHIHIIHFHHCIIIHIIGIHIIIGIHFHHHHIIIIIHGGAIIIHCHIHHEHHIIIIIFFHFEGIHGIIIIIHIHGEHIHHIHFIHHEEIHIIHHIHGFHFHHHEIHGHFIIIIHEIHHHHHGIFIHIHHIHDHHDEIHIIHIHIIIIHHHHG?HHDGIDADDD
@HISEQ:969:HM2KJBCX2:2:1102:19852:40213 2:N:0:ACTATGCA
ATCGGGCTTAACCCCAACTATCCCTATTAATCATTACGGTGATCCTAGAAACCAACAAAATAGAACCAATCCGTCCTATTTCATTATTCCATGCTAATGTATTCAGACTTAAGCCTGCTTTAAACACTCTAATTTTTTCAAAGTAACAGTCCTGATTTCCCAACACACCATTCACGGGCCAATGGGACAGTCGCGCCAAACAGCGGACCGTCCCCTACCCGCCGAGATCCAACTACGAGCTTTTTAACCGCAACAACTTTAATATACGCTATTGGAGCTGGAATTACCGCGGCTGCTGGCACCAGACTTGCCCTCCAA
+
DDDDDIIIIIIIIIIIIIIIIIIIIIIIIIIIIIIIIIIIIIIIGHIIIIIIIIIIIIIIIIIIIIIIIIIHIHIIIIIIIIIIIIIIIIIIIIIIIIIIIHHIIIIHHIIIHIIIIIIIIIIIIIIIIIIIIIIIIIIIIIHIIIIIIIIIIIIIHHIIHHIIIIHIIIIIIHIIIIIIIIIIIHIIIHDIIIIIIIIIIIIIIIIIIHHIIIIIHIIIIIIIIIIIIIIIIIIIIIIIIIIIIIIIIIIIIIIHIIIIIIIIIIIIIIIIIIIIIIIIIIIIIIIIIIIIIIIIIIIIIIIIIIIIIIIIIDDDDD
@HISEQ:969:HM2KJBCX2:2:1102:10398:40432 2:N:0:ACTATGCA
ATCGGGCTTAACCCCAACTATCCCTATTAATCATTACGTCGATCCTAGAAACCAACAAAATAGAATCAAACGTCCTATTTCATTATTCCATGCTAATGTATTCAAGCGTACGCCTGCTTTAAACACTCTAATTTTTTCAAAGTAACAGTCCTGATTCCCCACGACACCAAATTAATGACATCGCGGTTCTTCAGAAGGTAGGAACCAATAATGCCAGTACGTACCGAAGCACGACCAACAATTCGATCCCGAAATTCAACTACGAGCTTTTTAACTGCAACAACTTTAATATACGCTATTGGAGCTGGAATTACCGCGGCTGCTGGCACCAGACTTGCCCTCCAA
+
DADDDIIIIIIIIIIIIHIHIIIIIIIIIIIIIIIIIIIIIIGIIIIHGHIIIGIIGIIIIIIIIHIIIIHIHIIIGIIIIGHIIIIHIIIIIIIIIIIIIIHHGEHIIHHIIIHIIIHHIHHIHIIIHIHIHEIIHIIIIIIHIIIHHIIIIIIIIIHIIIIIIIIIIIIHIIHHIIIIHIIHIIIHIIIIIHIIIIIIIGIIIIIHIIIHIIIIIIIIIIIIIIIIIIIIIHIHHIIIIHGD=IHIHIHHIIIIIIIHIHIIIIIHIIIIIIIIIIIIIIIHGHHIIIIIIIIIIIIIIIIIIGIIIIGIIIIIIIIIIIIIIIIHIIIIIIIIIIIIDDDDD
@HISEQ:969:HM2KJBCX2:2:1102:12114:40999 2:N:0:ACTATGCA
ATCGGGCTTAACCCCAACTATCCCTATTAATCATTACGGTGATCCTAGAAACCAACAAAATAGAACCATGCCGTCCTATTCTATTATTCCATGCTAATGTATTCGAGCAAAAATGCCTGCTTTAAACACTCTAATTTTTTCAAGGTAAAGGTCCTGGATCCGCAAGACACCCAATTAAGGACATCAAGTTTCTCCAGAAGGTGAGAAATCAACAGCGACAGTTCATACCCCTTAAGGCATGACCATCACGTCAATCCCGAAATTCAACTACGAGCTTTTTAACTGCAACAACTTTAATATACGCTATTGGAGCTGGAATTACCGCGGCTGCTGGCACCAGACTTGCCCTCCAA
+
DCDDDIIIIIIIIIIIIIIIHIIIIIIIIIIIIIIIIGIIEHIIIIIIHIHHIIIIIHHIHHHHIIIIIIHHIIIIIIIIIHIIIIIIHEHHIIHIHHIHIEHHHIHIIIIIIIIIIIIIIIEIHIIIHIIIIIIIIHHIIIIIIIIIIIHIIIIHIIIIIIHHHIIIIHIIIIIIIIIIIIIIIIIIIIIIIHIIIHIIIIIIIIIIIIIIIIIIIIIIIIIIIIIIIIIIIIIIIIIIIIIIIIIIIIIHIIIIIIIIIIIIIIIIHIIIIIIIIIIIHGIIIIIIIIIIIIIIIIIIIIIIIIIIIIIIIIIIIIIIIIIIIIIIIIIIIIIIIIIIIIIIIIIIDDDDD
@HISEQ:969:HM2KJBCX2:2:1102:11288:41462 2:N:0:ACTATGCA
ATCGGGCTTAACCCCAACTATCCCTATTAATCATTACATCGATCCTAGAAACCAACAAAATAGAATCGGATGTCCTATTTCATTATTCCATGCTAATGTATTCAAGCGTGAGCCTGCTTTAAACACTCTAATTTTTTCAAGGTAACAGTCCTAATTCCCCGTGACACCAAATTAATGGCATTACGGTTCTTTAGAAGGTGAGAAATCAATAATATCGGTACATACCAACGGCATGACCGAAACATTGATCCCGAAATTCAACTACGAGCTTTTTAACTGCAACAACTTTAATATACGCTATTGGAGCTGGAATTACCGCGGCTGCTGGCACCAGACTTGCCCTCCAA
+
DDDDDIIIIIIIIICEDHHHIIIIIIIIIIIIIIIIIIIIIIIHIIIIIIIIIFHIIIIIIIIIHIIHH@HHHHHIHHHIIIIIIIIIIIHHIHIIHIIIIGIHIIIIIIHIHFHHHIHHECHHHIIIIIIIIIHHIIIIIIIIIIIIIHHIIIIHIIHIIIIIIIIIIIIIIIIIHIIIIIIIIIIHIIIIIIIIIIIIIIIIIIIIIIIIIHHIEIIIIIIIIIIIIIIIIIIIIIIIIIIIHHIIIIIIIIIIIIIIIIIIIIIIIIIIIIIHIIIIIIHIIIIIIIIIIIIIIIIIIIIIIIIIIIIIIIIIIIIIIIIIIIIIIIIIIIIIIIIIIIDDDDD
@HISEQ:969:HM2KJBCX2:2:1102:7819:42036 2:N:0:ACTATGCA
ATCGGGCTTAACCCCAACTATCCCTATTAATCATTACCTCAAGTTCCGAAAACCAACAAAATAGAACCGAGGTCCTATTCCATTATTCCATGCACCATTATTCAGGCGAATTGCCTGCTTTGAACACTCTAATTTTTTCAAAGTAAACGTTCCGGCCACCCCAGACACTCAGTGAAGAGCACCTAGGGAAAACCGGATGGTAGATCAGGACAAGCAGTAATCACCGCGAGGTGAACCGCAAGCCTGGATCCGAGATCCAACTACGAGCTTTTTAACTGCAACAACTTTAATATACGCTATTGGAGCTGGAATTACCGCGGCTGCTGGCACCAGACTTGCCCTCCAA
+
DDDCAHIIIHIIIIIIIIIHIIIIIIIIIIIIHIIIIHIIHIEHHHIIIIIIIIIIHIIHGIIHIIIIHHIGHIIGEHIIGIIHIIIIIHIIIIHHIIHIIHHIHIIIIIIIIIIIIIIHIIIIIIIIIIIGIIIIHGIHIIIIIIIIIHIHIIIIIIIIIIIHIIIIIIHIIIIIIIIIIIIIIIIIIIIHIIIIIIIIIIIIIIIIIIIIIIIIIIIHIIIIIIIIIIIIIIIIIIIHIIIIHIIIIIIIIIIIIIIIIIIIIIIIIIIIIIIIIIIIIIHHIIIIIIIGIHIIIIIIIIIIIIIIIIIIIIIIIIIIIIIIIIIIIIIIIIIIIIIIIDDDDD
@HISEQ:969:HM2KJBCX2:2:1102:4595:42280 2:N:0:ACTATGCA
ATCGGGCTTAACCCCAACTATCCCTATTAATCATTACGTCGATCCTAGAAACCAACAAAATAGAATCAAACGTCCTATTCCGTTATTCCATGCTAATGTATTCAAGCGTGAGCCTGCTTTAAACACTCTAATTTTTTCAAAGTAACAGTCCTGATTTCCCATAACACCAAATTAATGGCATTATAGTTCGTCAGAAGAGAGAAACCGATTATACCAGTACGTACAAAAGCACGACCAATAAACCGGTCTCGAAATTCAACTACGAGCTTTTTAACTGCAACAACTTTAATATACGCTATTGGAGCTGGAATTACCGCGGCTGCTGGCACCAGACTTGCCCTCCAA
+
DDDDDIIIIIIHIIIIIIIIHIIIIIIIIIIIIIIIIIIIIIIIIIIIIIIIIIIIHIIHIIHIIIGHIIIHIIIIGIHHHIIIIIIIIIIIIHIIIHIIIIGHIIIIIIIIHHHHHHIIIIIIIIIIIIIIIIHIIIIIHIIIIIIIIIIIIIIIIIHIIIIIIIIIIIHHIIIIIIIIIIIIIIIIIIIIIIIIIIIIIIIIIIIIIIIIIIIIIIIIIIIIIIIIIIIIIIIIIIIIIIHEIIIIIHIIIIIIIIIIIIIIIIIIIIIIIIIIIIIIIIIIIIIIIIIIIIIIIIIIIIIIIIIIIIIIIIIIIIIIIIIIIIIIIIIIIIIIIIIIDDDDD
@HISEQ:969:HM2KJBCX2:2:1102:9853:42334 2:N:0:ACTATGCA
ATCGGGCTTAACACCCAACTATCCCTATTAATCATTACGGTGATCCTAGAAACCAACGAAATAGAATCAGTCCGTCCTATTTCATTATTCCATGCTAATGTATTCAGACGATAGTCTGCTTTAAACACTCTAATTTTTTCAAAGTAACAGTCCTGATTTCCAATCACACCAAATAAATGACATGAAAGTTCCTCAGAAGGTAGAGATCCATCTCACCAGTGCAGACACCTAAGCCTGACCAATGAGTAAACCCCGAAGTTCAACTACGAGCTTTTTAACTGCAACAACTTTAATATACGCTATTGGAGCTGGAATTACCGCGGCTGCTGGCACCAGACTTGCCCTCCAA
+
ADDDDIIIGHIIIIIIIIIIHIIIIIIIIIHHHEHIIIEHEHIIIIIIIIIIIIIIIIHEHIIIHIIHIHHICHGHIHIIEHHHIIIHIHIHHHHHCHIHIIIIIIIIHHIIIIHHIHIHHIHIIIIIIIIIHIIIHIIHIIIIIIIIHIIIHIIIIHHHIHIIIIIIHHIIIIIHIIHHIIIIIHIIIIGIIIIIHIIIIIIIIIIIIHIIIIIHHHIIIIIIIIIIIIIHIIIIIIIIIHIIIIHHHIIHHHGIIIIIIIIIIIIIIIIIIIIHHEIIIIIIHHFIIHIIIIIIHIIIIHIIIIIIIIIIIIIIIIIIIIIIIIHIIIIIIIIHFIIIIIIIDDDDD
@HISEQ:969:HM2KJBCX2:2:1102:13715:41365 2:N:0:ACTATGCA
ATCGGGCTTAACCCCAACTATCCCTATTAATCATTACTCCAGTTGCTAAAAAACCAACAAAATAGAACCGAAGTCCTACGGTGTTATCCCATGCTAATAGTATTCACGGCGTAAGCCTGCTTTGAACACTCTAATTTTTTCAAAGTAAAGGTGATCAAGAGTCGGATGATCTCCAACCAACCCAGAGTAAACCAGGTGAGCTGAAGGTCCGCAAATGACCACAGAAGCTGACACGCTCTTCAACACTATCATCCCATAAGAGACGTAGGCCAAGGAGCGTAATGTCAGGAAATCCAACTACGAGCTTTTTAACTGCAACAACTTTAATATACGCTACTGGAGCTGGAATTACCGCGGCTGCTGGCACCAGACTTGCCCTCCCAA
+
<0D@@CDHE<FCFHIH=HI?GG@CHHHHIHH1DHH@EE?FHHIIHCG@<CGHHE@?HHCCECEHHHEHC<EC/ECGEHHHHF@GG11FEH@?GH?EHHHHHCGHHHH<=CCFHHGGHEHH?CDG1CDCEEHE@CFHICGCH9EHFGEG0@HHFIHHHFIHHIHHHHCGHHHB<EHEHHDHHHFHIHHGFEHHGH?HI;IHGIHIIDHDCIIIHHGHHHHHIIGIIHIIGIHHHHIHIGIIIIIIHHIIGIIHGIHIIIHIHHHHIHIGIIIIIIIHHIIIIHGIIIIIIIIIHHHHDHCIIIIIIIIGIIIIIHGIIIHIHH?HIIIIIHHIIIIIIIHIIIIIIIIIIHIIIIIIIHHEHHHHIIHHIIIIIIIIIIIDCDDB
@HISEQ:969:HM2KJBCX2:2:1102:6621:42474 2:N:0:ACTATGCA
ATCGGGCTTAACCCCAACTATCCCTATTAATCATTACGTCGATCCTAGAAACCAACAAAATAGAATCAAACGTCCTATTTCGTTATTCCATGCTAATGTATTCAAGCGTGAGCCTGCTTTAAACACTCTAATTTTTTCAAAGTAACAGTCCTGATTCCCCATGACACCAAATTAATGACATCATGGTTCGTCAGAAGGTAGGAATCAATAATACCAGTTCGTACAATAGCACGACCAATAAATTGATCCCGAAATTCAACTACGAGCTTTTTAACTGCAACAACTTTAATATACGCTATTGGAGCTGGAATTACCGCGGCTGCTGGCACCAGACTTGCCCTCCAA
+
DDDDDIIIIIIIIIIIIIIIIIIIIIIIIIIIIIIIHIIIIIIIIIIIIIIIIIIIIIIIIIIIIIIIIIIIIIIIHIIIIIIIIIIHIIIIIIIIIIIIIIIIIIIIIIIIHIHIIIIIIIIIIIIIIIIIIIIHIIIIIIIIIIIIIIIIIIIIIIIIIHIIIIIIIIIIIIIIIIIIIIIIGIHIIIIIIIIIIIIIIIIIIIIIIIHHIIIIIIIIIIIIIIIIIIIIIIIHIIIIIIIIIIIIIIIIIIIIIIIIIIIIIIIIIIIIIIIIIIIIIIIIIIIIIIIIIIIIIIIIIIIIIIIIIIIIIIIIIIIIIIIIIIIIIIIIIIIIIIIIDDDDD
@HISEQ:969:HM2KJBCX2:2:1102:10190:43177 2:N:0:ACTATGCA
ATCGGGCTTAACCCCAACTATCCCTATTAATCATTACATCGATCCTAGAAACCAACAAAATAGAATCTGATGTCCTATTTCATTATTCCATGCTAATGTATTCAAGCGTAAGCTTGCTTTAAACACTCTAATTTTTTCAAGGTAACAGTCCTAATTCCCCATAACATCAAATAAATGACATTATGGTTCTTTAGAAGGTGAGAACCAATAAAACCAGTACATACCAAGGCATGACCGATCCCTTGATCCCGAAATTCAACTACGAGCTTTTTAACTGCAACAACTTTAATATACGCTATTGGAGCTGGAATTACCGCGGCTGCTGGCACCAGACTTGCCCTCCAA
+
DDDDDIIIIIIIIIGHIIIIIIIIIIIIIIHIIIIIIIIIIHIIHHHIHIIIIIIHIHIIIIHIHHIIIIIIIIIIGIIIIIIIIIIHIIIIIIFGHHIHIIIHIIIHIIIIIIIHIIIIIIIIIIIIIIIIIIIIIIIIIIIIIIIIIIIIIIIIIIIIIIIIHHIIIIIIIIIIIIIIIIIHIIIIIIIIIIIIIIIIIIIIIHIIIIIIIHIIIIIIHIIIIIIIIIIHIIIIIIIIHH<GIIIIHIIIIIIIIIIIIIIIIIIIIIIIIHIIIIIIIIIIIIIIIIHIHIIIIIIIIIIHIIIIIIIIIIIIIIIIIIIIIIIIIIIIIIIIIIIIDDDDD
@HISEQ:969:HM2KJBCX2:2:1102:10037:43699 2:N:0:ACTATGCA
ATCGGGCTTAACCCCAACTATCCCTATTAATCATTACTCATTTCCCCAAAAACCAACAAAATTCGAGATACGAGTCCTAAATTATTATTCCATGCTAATGTATTCATAACTTTCAGCCTGCTTTAAACACTCTAATTTTTTCAAAGTAAAGGTCCTGGATTGCGAACCCAACCCAGTAAAGGGCAGGAACGTTCTCCAGGAAGATGGTAAGCGCGCATCGGCACTCACACACGATACCGTGGCGGGCCAAGCGCACTATACCAGAAATCCAACTACGAGCTTTTTAACTGCAACAACTTTAATATACGCTATTGGAGCTGGAATTACCGCGGCTGCTGGCACCAGACTTGCCCTC
+
CDDDAHHHIIIHHIIIIIIIIIIIIIIIIIIIHIIIIHHIIIIGHIIIIGEHDHHIIIIHIIIIHHIIIIIIHHFHHIIIIIHIIIIGIEHGHEEHIIHIIFGHHIIIIIIIIIIHIIIGIIIHIIIHIHIHIIIIIHIHIIIIHIIIIIIIIIIIIIIIIIIHIIHIIHIIIIIHIIIIHIIIIIIIIIIIIIIHIIIIIIIIIIIIHHIIIIIIIIIIIIHHIIHGIIIIIIIIIIIIIIIIIIIHIHIIIHIIIIIIIIIIIIIIIIIIIIIIIIIIIIIIIIIIIIIIIIIIIIIIIIIIIHIIIIIIIIIIIIIIIIIIIIHIIIIIIIIHIIIIIIIIHHHIIHDDDDD
@HISEQ:969:HM2KJBCX2:2:1102:20555:43762 2:N:0:ACTATGCA
ATCGGGCTTAACCCCAACTATCCCTATTAATCATTACGGTGATCCTAGAAACCAACAAAATAGGGTCGAACGTCCTATTTCATTATTCCATGCTAATGTATTCAAGCGTTAGCCTGCTTTAAACACTCTAATTTTTTCAAAGTAACAGTCCTGTTTCCCTGCAACACCAAATTAATGGCATTACAGTTCTTCAGAAAGGAGGAATCAGCGAAACCAGTTCATACCAGTGGCACGACCAACCTGCTGACCCCGAAATTCAACTACGAGCTTTTTAACTGCAACAACTTTAATATACGCTATTGGAGCTGGAATTACCGCGGCTGCTGGCACCAGACTTGCCCTCCAA
+
DDDDDIIHIIIHHHHIIIIIIIIIIIIIIIIIIIIIIIIIIIIIIIIIIIIHIIHIHIIIIIIIIIIIIIHICHHIIIIIIIIIIIIGHFHHIIIIIIIIGIHHIIHIIIIHHIIIIIIIIIIIIHIIIIIIIIIIIIIIIIHIIIIIIIIIHIIIGIHIHGIIIIIIHIHHIIIII9IIIIIIIIIIHIHIIHIIIIIIHIIIIIIIIIIIIIIIIIIIIIIIIIIIIIIIIIIHIIIIIIHHCIIIIIIIIIIHIIIIIIIIIIIIIIIIIIHIIIIIIIIIIIIIIIIIIIIIIIIIIIIIIIIIIIIIIIIIIIIIIIIIIIIIIIIIIIIIIIIIIDDDDD
@HISEQ:969:HM2KJBCX2:2:1102:3812:44029 2:N:0:ACTATGCA
ATCGGGCTTAACCCCAACTATCCCTATTAATCATTACGGTGGTCCTAGAAACCAACAAAATAGGATCGAACGTCCTATTTCATTATTCCATGCTAATGTATTCAAGCGTTAGCTTGCTTTAAACACTCTAATTTTTTCAAAGTAACAGTCCAAATTCCCCGCAACACCAAATTAATGGCATTACGGCTCATCAGGAAGGAGGAATCAGTGAGACCAGTACATACCAGAGGCATGACCAACCTACTAACCCCGAAATTCAACTACGAGCTTTTTAACTGCAACAACTTTAATATACGCTATTGGAGCTGGAATTACCGCGGCTGCTGGCACCAGACTTGCCCTCCAA
+
DADDDCDHHIIIIHIIIIIIHIIIIIIIIIIIIIIIIHHIHHIIIHIIIIIIIIIIIIIGHIIIIIHHHIHHIIIIIIIIIIIIIIIIIIHHIHIIIIIIIHIIIGHHHIIIIIIIIIHHHHIIIIHIHHIIIIIIIIGGIIIIIIIHHIIIIIIIHIIIHFHIIIIIIIIIIIIHIHIIIIHIIGIIIIIIIIIIIIIIIIIIIIIIIIIGIIIIIIIIIIIIIIIIIIIIIIIIIIIIIIIHFIHIIIIIIIIIIIIIIIIIIIIIIIIIIIIIIIIIIIIHIIIIIIIIIIIIIIIIIIIIIIIIIIIIIIIIIIIIIIIIIIIIIIIIIIIIIIIIIDDDDD
@HISEQ:969:HM2KJBCX2:2:1102:10650:43810 2:N:0:ACTATGCA
ATCGGGCTTAACCCAACTATCCCTATTAATCATTACGTCGATCCTAGAAACCAACAAAATAGAATCAAACGTCCTATTTCATTATTCCATGCTAATGTATTCAAGCGTAAGCCTGCTTTAAACACTCTAATTTTTTCAAAGTAACAGTCCTGATTCCCCACGACACCAAATTAATGACATCGCGGTTCTTCAGAAGGTAGGAACCAATAATGCCAGTGCGTACCGAAGCACGACCAACAATTTGATCCCGAAATTCAACTACGAGCTTTTTAACTGCAACAACTTTAATATACGCTATTGGAGCTGGAATTACCGCGGCTGCTGGCACCAGACTTGCCCTCCAA
+
DDDCDIIIIIIIIIIHIIHHIIIIIIIIIIIIIIIIIIIIIIIIIIIIIIIIIIIIHIHIIIIIIIHIIHIIIIIIIIIIIIIIIIEHHIIIIIIIIIIIIIIIHIIIIIIHIIIIIIIIIIHIIIIIIHIIIIIIIIIHIIIIIIIIHIIIIIIIIHHIIIIIHIIIIIIIIIIIIIIIIIIIIIHIIIIIIIIIIIIIIIIIHIIIIIIIIIIIIIIIIIIIIIIIIIIIIIIIIIIIIIHIIIIIIIIIIIIIIIIHHIIIIIIIIIIIHIIIIIIIIIIIIIIIIIIIIHIIIIIIIIIIIIIIIIIIIIIIIIIIHIIIIIIIIIIIIIIIIIIDDDDD
@HISEQ:969:HM2KJBCX2:2:1102:1908:44280 2:N:0:ACTATGCA
ATCGGGCTTAACCCCAACTATCCCTATTAATCATTACGTCAATCCTAGAAACCAACAAAATAGGATCAAACGTCCTATTTCATTATTCCATGCTAATGTATTCAAGCGTTAGCCTGCTTTAAACACTCTAATTTTTTCAAAGTAACAGTCCTGTTTCCCTGCAACACCAAATTAATGACATTACAGTTCTTCAAGAAGGAGGAACCAGTAAAGCCAGTACATACCAGAGGCACGACCAACTTACTAATCCCGAAATTCAACTACGAGCTTTTTAACTGCAACAACTTTAATATACGCTATTGGAGCTGGAATTACCGCGGCTGCTGGCACCAGACTTGCCCTCCAA
+
DDDDDHHIIIIIIIIIIIIIIIIIIIIIIIIIIIIIIIIIIIIHIIHIIIIIIIIIIIGIIIHHIIIIIIHHHIIIHIIHIHIIHIIHHIIIHIIIIHHIIHGHIIHIHHGIIIIHIIIIIIHIIIIGIHHHIIIIIIIGIHIHHHHHHHIIIIIIIIHIHIIIHHIIIIIIIIIIIIIIIIIIIHIIHHHIHHIIIIIHFIIHIIIIIIIIIIHIIHIIIIIHIIIIIIIIIIIIIIIHHIIHGIIHIIHIIIIIIIIIHHEIHIIIIIIIIIIIHIIIIIIIIIIIIIIIIIIIIHGGGIIIIIIIIIIIIIIIIIIIIIIIIIIIIIIIIIIIIIIIIDDDDD
@HISEQ:969:HM2KJBCX2:2:1102:19183:44641 2:N:0:ACTATGCA
ATCGGGCTTAACCCAACTATCCCTATTAATCATTACGGCGACTCTAGAAACCAACAAAATAGAACCACACGTCCTATTCCATTATTCCATGCTAATGTATTCAGGCAACAGCCTGCTTTGAACACTCTAATTTTCTCAAGGTAAAAGTCCCGGTTCCCCGACACACCCAATAAAGGGCACGCCGGCTCACCAGGAGGTAAGACCCATCCAGACAGTACTCGCCGTGAGGCGGACCACCCAGCCAGGCCTGAATTTCAACTACGGGCTTTTTAACTGCAACAACTTTAATATACGCTATTGGAGCTGGAATTACCGCGGCTGCTGGCACCAGACTTGCCCTCCAA
+
DDCDDIHIIIIHHIIIIIIHIIHIIIIIIIIIIHIIIIIIIIIIIIIIIIICHIIIHIIIIIIIIIIIIHIIIFHIIIIIIIIHHHEHEHFGHIIIIIIHHIIHHHHHHIHIHHIIIIIIIIIIIIIIIIHIIIIIIIIIIIIIIIIIIIIHIHHHIIIHIIHIIIHIIIIHIIIIIIIIIIIHIHIIIIIIIIHHIIIIIIIIHHGIIGIIIIIIIIIIIIIIIIIIIIIIIIIHIIIIIHHIIIIIIIIIIIIIIIIIIIIIHIIIIIIIIIIIIIIIIIIIIIIIIIIHIIIIGIIIIIHIIIHIIIIIIIIIIIIIIIIIIIIIIIIIIIIIIIIDDDDD
@HISEQ:969:HM2KJBCX2:2:1102:4508:45758 2:N:0:ACTATGCA
ATCGGGCTTAACCCCAACTATCCCTATTAATCATTACGGTGATCCTAGAAACCAACAAAATAGAACCATGCCGTCCTATTCTATTATTCCATGCTAATGTATTCGAGCAAAATGCCTGCTTTAAACACTCTAATTTTTTCAAGGTAAAGGTCCTGGTTCCACATGACACCCAATTAAGGACATCATGCTTCTCCAGAAGGTGAGAAATCAACTGCGACAGTTCATACCCCTTAAGGCACGACCATCACGTCAATCCCGAAATTCAACTACGAGCTTTTTAACTGCAACAACTTTAATATACGCTATTGGAGCTGGAATTACCGCGGCTGCTGGCACCAGACTTGCCCTCCAA
+
DDDDDIIIIIHIIIGIIIIHIIIIIIIIIIIIIIIIIIIIIIIIIIHIIIIIIIIIIIIIIIIIIIIIIIHIIIIIIIIIHIIIIIIIIHHIIIIIHIHHHIIIIIIIIIIIIIIIIIIIIIHIIIIIIIIIIIIIIIIIIIIIIIIIIIIIIIIIIHIIIIIIIIIIIIIIIIIIIIIIIIIIIIIIIIIIIIIIIIIIIIIIIIHIIIIIIIIIIIIIHIIIIIIIIIIIIIIIIIIIHIIIIIIIIHHIIIIIIIIIIIIIIIIIIIIIIIIIIIIIIIIIIIIIIIIIIIIIIIIIIIIIIIIIIIIIIIIIIIIIIIIIIIIIIIIIIIIIIIIIIIIIIIIDDDDD
@HISEQ:969:HM2KJBCX2:2:1102:8974:45881 2:N:0:ACTATGCA
ATCGGGCTTAACCCAACTATCCCTATTAATCATTACGTCGATCCTAGAAACCAACAAAATAGAATCAAACGTCCTATTTCGTTATTCCATGCTAATGTATTCAAGCGTGAGCCTGCTTTAAACACTCTAATTTTTTCAAAGTAACAGTCCTGATTCCCCATGACACCAAATTAATGACATCATGGTTCGTCAGAAGGTAGGAATCAATAATACCAGTACGTACAATAGCACGACCAATAAATTGATCCCGAAATTCAACTACGAGCTTTTTAACTGCAACAACTTTAATATACGCTATTGGAGCTGGAATTACCGCGGCTGCTGGCACCAGACTTGCCCTCCAA
+
DDDDDIIIIIHHFGHIIIIIIHIIHIHIIIIIIIIIIIIIIIIIIIIIIIIIIIIIIIIIIIIIIIIIHHHHHHHHIIIIIIIIIIIIIIIIHIIIHIIIIFHIHHIIGHHIIIHHHIIHHHHIGHHIIIIIHIIIIIIIHHHIHIIIIIIIIIIIIIIIHIIIIIIIHIIIIIIIIIIIIIIIIIIIHIIIIIIHHIIIIIHHIIHIIIHIIHIIIIIIIIIIIIIHIIIIIIIIIIIIHEGHHHIIIIIIIIIIIIIIIIIIIIIIIIIIIIIIIIIIHIHHFHHIIIIIIIIIIIIIIIIIIIIIIHIIIIIIIIIIIIIIIIIIIIIIIIIIIIIDDDDD
@HISEQ:969:HM2KJBCX2:2:1102:1914:46409 2:N:0:ACTATGCA
ATCGGGCTTAACCCCAACTATCCCTATTAATCATTACGGTGATCCTAGAAACCAACAAAATAGAACCATGCCGTCCTATTCTATTATTCCATGCTAATGTATTCGAGCAAAAATGCCTGCTTTAAACACTCTAATTTTTTCAAGGTAAAGGTCCTGGATCCGCAAGACACCCAATAAAGGACATCAAGTTTCTCCAGAAGGTGAGAAATCAACAGTAACAGTTCATACCCCTTAAGGCATGACCATCACGTCAATCCCGAAATTCAACTACGAGCTTTTTAACTGCAACAACTTTAATATACGCTATTGGAGCTGGAATTACCGCGGCTGCTGGCACCAGACTTGCCCTCCAA
+
BDDD@HIIIHIIHIHIIIIIIIIIIIIIIIIHIIIIIHIIIIIHIIIIIIIIHHIICHHIIIHGCHCHHGHECHHHIIIIIIIIHIIIGIII@1CHIGHHIHFHEHHIIIIIHIIIHHIIHIIIIHHIHHHIHHHIGHHIIIIHIIIIIIIIIIHHIIIIHIIIHEIIIIIIHHIIIIIIIHIHIIGIIHHHHIIIIIIIIIIIIIIHHIHIIIHIIIHIIIHIIIIIHHIHHIIIIIHIHGIIIIIIIIHHIIIIIIIIIIIIIIIIIIIIIIIIIIIHIIIIIIIIIIIIHHIIIHIIHIIIIIIIIIIIIIIHIIIIIIIIIIIIIIIIIIIIIIIIIIIIIIIIDDDDD
@HISEQ:969:HM2KJBCX2:2:1102:4455:47321 2:N:0:ACTATGCA
ATCGGGCTTAACCCCAACTATCCCTATTAATCATTACGGTGATCCTAGAAACCAACAAAATAGAACCATGCCGTCCTATTCTATTATTCCATGCTAATGTATTCGAGCAAAAATGCCTGCTTTAAACACTCTAATTTTTTCAAGGTAAAGGTCCTGGATCCGCAAGACACCCAATTAAGGACATCAAGTTTCTCCAGAAGGTGAGAAATCAACAGCGACAGTTCATACCCCTTAAGGCATGACCATCACGTCAATCCCGAAATTCAACTACGAGCTTTTTAACTGCAACAACTTTAATATACGCTATTGGAGCTGGAATTACCGCGGCTGCTGGCACCAGACTTGCCCTCCAA
+
DD@D?CCCFHGHHHHHHIIHHHEEHHIHIHHIIHHHHIIIIEHHHHHHHHHFHIIIIIHEEE<F@GGCGGHHIIIIIGIEEHHHIGHHIIIIIHIF@GGHIGHGIHHIIHHHGIIGIIIHHIH@HEHHIIIIHHIIIIIIIIIIIIHHHIIHIIHHHEHIIHHHHIHHHHGIIIHHIIIIHIHHHHIHHHFHIIIIHHIEHIIIIHIIHIIHIIII<IIIIHIIIIIIIHIIIHIHFIIIHHIIHIIIIIHHIHHHHGHHIHIIIHHHHHIIIIIIIIIIIIIIIIIHHGIIIIIIIIIIHIIGIIIIIIIHGIIIHIIIIIIIIIIHIIIIIIIIIIIIIIIIIIIIDDDDD
@HISEQ:969:HM2KJBCX2:2:1102:7199:46724 2:N:0:ACTATGCA
ATCGGGCTTAACCCCAACTATCCCTATTAATCATTACGTCAATCCTAGAAACCAACAAAATAGGATCAACGTCCTATTTCATTATTCCATGCTAATGTATTCAAGCGCGAGCCTGCTTTAAACACTCTAATTTTTTCAAAGTAACAGTCCTGATTCCCCACCACACCAAATAAATGACATGATGGTTCGTCAGAAGGTAGAAATCAGTAACACCAGTACGTACCGAAGGCACGACCAGCGTACTAATCCCGAAATTCAACTACGAGCTTTTTAACTGCAACAACTTTAATATACGCTATTGGAGCTGGAATTACCGCGGCTGCTGGCACCAGACTTGCCCTCCAA
+
CDDDDIIIIIIIIIIIHIIIIIIIIHIIIIIIIIIIHIIIHIIIIIIHIFHIIIIIIHIIIIHHGHHHIHHEHHIIIEHIIHHHHHIIIIHGIHHIHIHIHFHIIHHIIHHHHIHHHHHIIHIIIIIIIHIIHIIHIHIIIIIIIIIIIIIHHHIIHIIIIHIIIIIIIIIHIIIIIIIIIIIHIIHHIIHHHIHIIIIIIIIIIIIHIIIIIIIIIIIIIIHIIIHIIIIIIIIIIIIHHHHHIIIIIIIIIIIIIIHHDIIIIIIIIIIIIIIIIIIIIIIHIIHIIIIIIIIIHIHIIIIIIIIIIIIIIIIGIIIIIIIIIIIIIIIIIIIIIIIIDDDDD
@HISEQ:969:HM2KJBCX2:2:1102:17200:47648 2:N:0:ACTATGCA
ATCGGGCTTAACCCCAACTATCCCTATTAATCATTACGTCAATCCTAGAAACCAACAAAATAGGATCGAACGTCCTATTTCATTATTCCATGCTAATGTATTCAAGCGTTAGCCTGCTTTAAACACTCTAATTTTTTCAAAGTAACAGTCCTGTTTCCCTGCAACACCAAATTAATGACATTACAGTTCTTCAAGAAGGAGGAATCAGTAAAGCCAGTACACACCATTGGCACGACCAACCTACTGACCCCGAAATTCAACTACGAGCTTTTTAACTGCAACAACTTTAATATACGCTATTGGAGCTGGAATTACCGCGGCTGCTGGCACCAGACTTGCCCTCCAA
+
DDDDDHIIIIIIIIIIHIHHIIIIIIGIIIGIIIIIIIHIIIIIIIIIHIIIIIIIIHHIHIEHIGIHIIIIIIIIIIIIIIIIIIIIIIHIIIIIIIIIHIIIIIIIHIIIIIIIIHIIIIIIIIIIIIIIIIIIIIHIIIIIIIIIIIIIIIIIIIIIIIIIIIIIIIIIIIIIIIIIIIIIIIIIIIIIIIIIIIIIIIIIHIIIIIIIIIIIIIIIIIHIIIIIIIIIIIIIIHHIIIIHIIIIIIIIIIIIIIIIIIIIIIIIIIIIIIIIIIIIIIIIIIIIIIIIIIIIIIIIIIIIIIIIIIIIIIIIIIIIIIIIIIIIIIIIIIIIIIIIIDDDDD
@HISEQ:969:HM2KJBCX2:2:1102:2561:48405 2:N:0:ACTATGCA
ATCGGGCTTAACCCCAACTATCCCTATTAATCATTACGTCAATCCTAGAAACCAACAAAATAGGATCAAACGTCCTATTTCATTATTCCATGCTAATGTATTCAAGCGTTAGCCTGCTTTAAACACTCTAATTTTTTCAAAGTAACAGTCCTGTTTCCCTGCAACACCAAATTAATGACATTACAGTTCTTCAAGAAGGAGGAACCAGTAAAGCCAGTACATACCAGAGGCACGACCAACTTACTAATCCCGAAATTCAACTACGAGCTTTTTAACTGCAACAACTTTAATATACGCTATTGGAGCTGGAATTACCGCGGCTGCTGGCACCAGACTTGCCCTCCAA
+
DDDDDHDHEHIHHHHIGCHEHHHIGIHIIHIFIIHEHIIIIHHHHIHHHHIHHHHHEGHIIIHIHIHIGGEEHHH=FHHIHIHHHHHH?FH11FCHIIIIHHIHGEHHHHIIHHIHIIHHHHHHCGGEIIHHGHFHIEHHIHHGHHHHHHHHHIIHC?GHHFHHIIHIIIIHHIHIGIIHHIIIIIHGHIHHIIIHHFGHHEHIHCHIHGHIFHHIHHIIIHIIIHIIIHIIIIHCGIHIIHHCHHGIIHHEHIIIIIIIHHHIIIHHHIIIGIHHHHIHIIIIHFHIHHIIIIIIIIIIIIIHHEIIHIIHIIHDGIIIIIHIIIIIIIIIHGHIIIIIHDDADD
@HISEQ:969:HM2KJBCX2:2:1102:2634:49291 2:N:0:ACTATGCA
ATCGGGCTTAACCCCAACTATCCCTATTAATCATTACGGTGATCCTAGAAACCAACGAAATAGAATCAGTCCGTCCTATTTCATTATTCCATGCTAATGTATTCAGACGTTAGCCTGCTTTAAACACTCTAATTTTTTCAAAGTAACAGTCCTGATTTCCAATCACACCAAATTAATGACATGAAAGTTCCTCAGAAGGTAGAGATTTATCTCACCAGTACAGACAATTAAGCCTGACCAATGGGTAAACCCCGAAGTTCAACTACGAGCTTTTTAACTGCAACAACTTTAATATACGCTATTGGAGCTGGAATTACCGCGGCTGCTGGCACCAGACTTGCCCTCCA
+
DDDDDIIIIIIIIIIIIIIIIIIIIIIIIIIIIIIIIIHIIIIEHHIIHIII?GHIIIIHHIHIHFHHHIIHIIHIIIIHHEHHIIIIIIIIIIIIEHIIIIIHHHIIHHHIIIHHIHHIIIHHHHHIHIIIIIIHIIIIIIHIIIIIIIIIIIIHHIIIIHHIIIIIIIIIIIIIIIIIHHIIIIIHIIGIIIIIIIHIIIIIIHHIHIHIIIIIIIIIIIIIIIIIIIIIIIIIIHIIIIIHHGIIIIIIIIIIIIIIIIIIIIIIIIIIIIIIIIHIIIIIIHHHHHHIHIHIIIIIIIIIIIIIIIIIIIIIIIIIIIIIIIIIIIIIIIIIIIIIIIDDDDD
@HISEQ:969:HM2KJBCX2:2:1102:12926:49132 2:N:0:ACTATGCA
ATCGGGCTTAACCCCAACTATCCCTATTAATCATTACGGTGGTCCTAGAAACCAACAAAATAGAACCACAACGTCCTATTCTATTATTCCATGCTAATCTATTCAAGCAATAGCCCGCTTTAAACACTCTAATTTTTTCAAGGTAATGGTCCTGGCTCCCCAACACACCCAATAAAGGACATACTGGTTCACCAGAAGGAAGACCCGACAGCAGACAGTACTCGCCAAAGACGGACCGCCCGGCCAGGCCTAAAATTCAACTACGAGCTTTTTAACTGCAACAACTTTAATATACGCTATTGGAGCTGGAATTACCGCGGCTGCTGGCACCAGACTTGCCCTCCAA
+
DDCDDIIIIIHEGHIIIIIGIIIHIIIIIIIIIIIIIIIIIIIIIIIIIHIIIIHIGIIHHHHHHIIIIIHIIHGIHHHHIIIIIIEHHIIIIIIIIIIIIHHHIIIIIIIIIIHIIHHIIHIIIIIIIIIIIIIIIIIIIIIIIIHIIIIIHHHHHIHIIIIIHHIHIIIIHIIHIIIIIIIIIHHIIIIIIIIHIIIHIIHIIIIIIIHHIHGIIIIIIIIIIIIIHHGGIIIIIIHIIIIIHIIIHIIIIIIIIIIIIIHIIHIIIIIIIIIIIIIIHIIHIIIIIIIHHGHIIIIIHIIIIIIIIIIIHIIIIIIIIIIHG?IIIHIIIHIIIIIIIDDDDD
@HISEQ:969:HM2KJBCX2:2:1102:12155:49847 2:N:0:ACTATGCA
ATCGGGCTTAACCCCAACTATCCCTATTAATCATTACGTCAATCCTAGAAACCAACAAAATAGGATCGAACGTCCTATTTCATTATTCCATGCTAATGTATTCAAGCGTTAGCCTGCTTTAAACACTCTAATTTTTTCAAAGTAACAGTCCTGTTTCCCTGCAACACCAAATTAATGACATTACAGTTCTTCAAGAAGGAGGAATCAGTAAAGCCAGTACATACCATAGGCACGACCAACCTACTGACCCCGAAATTCAACTACGAGCTTTTTAACTGCAACAACTTTAATATACGCTATTGGAGCTGGAATTACCGCGGCTGCTGGCACCAGACTTGCCCTCCAA
+
BDDA@HHIIHIICHHHIIHIIIIHHIIIIHIIIIIHEHGFHEH@GHIIHIIHFHIHIHHHIIIIGEH@EHEHFFGHIHHFHIIHHIH?11F1<GHHIHHIHHGGIIIIIIIIEHIHGHIIIIIHHHIHFHHHHHEHHFIHIIIHHHHIIIIIHHHHGCHIIIIHGDHFCHHHIHIIIHHHEIIHHFEIIIIIIIIHIIIIIIIIIIIIIIIHIIIIIIIIIIIHGIHIIIIIIIIIIIHHGFIHGHIGIIIIIIIIIIIIHIIIIIIIIIIIIHHIHIIIIIIIHHIIIIIIIIIIHIHIIIIIIIHIHIIIIIIIIIIIHHIIIIIIIIIIIHEHIIIIIDDDDD
@HISEQ:969:HM2KJBCX2:2:1102:4217:49255 2:N:0:ACTATGCA
ATCGGGCTTAACCCCAACTATCCCTATTAATCATTACGGTGATCCTAGAAACCAACAAAATAGAACCATGCCGTCCTAGTCTATTATTCCATGCTAATGTATTCGAGCAAAATGCCTGCTTTAAACACTCTAATTTTTTCAAGGTAAAGGTCCTGGTTCCACATGACACCCAATTAAGGACATCATGCTTCTCCAGAAGGTGAGAAATCAACTGCGACAGTTCATACCCCTTAAGGCACGACCATCACGTCAATCCCGAAATTCAACTACGAGCTTTTTAACTGCAACAACTTTAATATACGCTATTGGAGCTGGAATTACCGCGGCTGCTGGCACCAGACTTGCCCTCCAA
+
@@D<D?HDH<C<@@C<<CH1CHCHEFCG1<GEHIHHH@EG@HH1@C<11<C11<DHI@H1D<1DG@CCG11F<<//CG1D1<1D@1CGC1DCC@<FFH1<1<@CHH/FECG@G1CFGA@HFHHAF<CFF6GB6DHH@HIHFF@?GGG?E1HGDE11FCCHGFC?DGHHE?E@D@HGCGEGHGG?EHGIHHEGCH@GD@FC/HHFF<0HHE@HC?ECD<<EF?HHDHBHIHEH@?EEFHDHFFHHEHEIHHFGC<HHEIHIIIIHGEG@HHHFEHHEFHIHGHCGHHHHCCIHGEHIHGC<HHHEGHFF<@F1C<EIIIHHC/?HF1HHHIH@GIHEIHIHHEIIHEGBABDD
@HISEQ:969:HM2KJBCX2:2:1102:21181:49759 2:N:0:ACTATGCA
ATCGGGCTTAACCCCAACTATCCCTATTAATCATTACGTCGATCCTAAAAACCAACAAAATAGGGTCAAACGTCCTATTTCATTATTCCATGCTAATGTATTCAAGCGTGTGCCTGCTTTAAACACTCTAATTTTTTCAAAGTAACAGTCCTGATTCCCCATGACACCAAATTAATGACATCACAGTTCGTCAGAAGGTAGAAATCAATAATACCAGTGCATACCGGAGGCACGACCAATATATTGATCCCGAAATTCAACTACGAGCTTTTTAACTGCAACAACTTTAATATACGCTATTGGAGCTGGAATTACCGCGGCTGCTGGCACCAGACTTGCCCTCCAA
+
D@@DBHD?EGHEHGHHH=<DCGH?1CDFHFE@C?HF@EFEHH1FEEEGEGGGEEE=GHFHDFCGH@?GGEEE<100<<1DC<CGF<D??CCC11<FHFFH?EGHHHHEHHHFCHFFHC1<EGHGEHEA?GHHFFEEFH@HHHEGGBCEEHHFDE@=IIHEHEEHII9HEHGFIIHHHCHEHIHHFHHHHIIIIIIIIHGIIIIGIIIIHEHIIGIHHIIIHIHHIIIIHIHHFHHIIIHHHHHHGIIHGIHHE?HIIIIIIHCHGD<HHHHHGF<IHIIIHHGEIIHGIHHEGIIIIHFHCIIHIIIIIIIIIIIIIIIIIIHIIIIIIIIIHFHIIIIIIDDD@B
@HISEQ:969:HM2KJBCX2:2:1102:17197:50385 2:N:0:ACTATGCA
ATCGGGCTTAACCCCAACTATCCCTATTAATCATTACGGTGGTCCTAGACCAACAAAATAGAACCAACGTCCTATTTTATTATTCCATGCTAATCTATTCAAGCAAAAGCCCGCTTTAAACACTCTAATTTTTTCAAGGTAATGGTCCTGGTTCCCACGGCACACGCGATAAAAGAACGTGCCGGTTCACCAGAAGGTAAGACCCGACACAGAACAGTACTCGCCAAAGACGGACCGCCCGGCCAGGCCTAAAATTCAACTACGAGCTTTTTAACTGCAACAACTTTAATATACGCTATTGGAGCTGGAATTACCGCGGCTGCTGGCACCAGACTTGCCCTCCAA
+
DDDDDIIIIIIIIIIHIIIIHHHIIIIIIIHHIIIHIEHHIGHIIIGIIIHIIIIIHIIIIHHHIHIIHGHHIIHIHIIIIIIHIIIIIIHIEHHIIIIIIIHIHHIIGIHHHHIIIIIHIIHHIIIIHFIIIIIIIIHIIIIHIIIIIIIHHIIIIIIIIIIIIIIIIIIIIIIIIIIIIIIIIIIIIIIIIIIIIIIIHIIIIIIIIIIIHIIIIIIIIIIIIIIIIHIIIIIIIIIIIIIIIIIIIIIIIIIIIIIHHHIIIHIIIIIIIIIIIIIIIIHIIIIIIIIIHIIIIHHHIIIIIIIIIIIIIIIIIIIIIIIIIIIIIIIIHIIIIIIIDDDDD
@HISEQ:969:HM2KJBCX2:2:1102:8194:50307 2:N:0:ACTATGCA
ATCGGGCTTAACCCCAACTATCCCTATTAATCATTACGTCAATCCTAGAAACCAACAAAATAGGATCGAACGTCCTATTTCATTATTCCATGCTAATGTATTCAAGCGTTAGCCTGCTTTAAACACTCTAATTTTTTCAAAGTAACAGTCCTGTTTCCCTGCAACACCAAATTAATGACATTACAGTTCTTCAAGAAGGAGGAATCAGTAAAGCCAGTACATACCATAGGCACGACCAACCTACTAATCCCGAACTTCAACTACGAGCTTTTTAACTGCAACAACTTTAATATACGCTATTGGAGCTGGAATTACCGCGGCTGCTGGCACCAGACTTGCCCTCCAA
+
@DD@?EDHIHHEHEHHC<CG?HFGHICHHGF<<DHIE@DCE=G1CFEG1GHCCFGHE??@F1<EHEEEEHHIECHEE@GHC1DHGHIHHIH@@G<1CFHEE<CHE@GHIHHCHE?1HHHBF@CGB1DHFEHF@HF16D8FHCGACC@FHHHHIHDF<<1HDCEE<C<IIHHFDFFC?D<G<HGEDDGHHGFHH?GCEHHF<0EHFGFEGCEFE1FH@CGHHHHEC3C?IHF<<CC7D@DECGH;DFAHCE<<1<1<<<CCC@CHH@HD1H@GGC<?G1EC<@HCEHH@H@HG<@HF<CCGCCC<<1<<CHC?HCEC/E@@FEIIHFC@DHEGC<CHE0<0@BDDDD
@HISEQ:969:HM2KJBCX2:2:1102:2441:51338 2:N:0:ACTATGCA
ATCGGGCTTAACCCCAACTATCCCTATTAATCATTACGGTGATCCTAGAAACCAACAAAATAGAACCATGCCGTCCTATTCTATTATTCCATGCTAATGTATTCGAGCAAAAATGCCTGCTTTAAACACTCTAATTTTTTCAAGGTAAAGGTCCTGGATCCGCAAGACACCCAATTAAGGACATCAAGTTTCTCCAGAAGGTGAGAAATCAACAGCGACAGTTCATACCCCTTAAGGCACGACCATCACGTCAATCCCGAAATTCAACTACGAGCTTTTTAACTGCAACAACTTTAATATACGCTATTGGAGCTGGAATTACCGCGGCTGCTGGCACCAGACTTGCCCTCCAA
+
DDDDDIIIIIIIIIIIIIIIIIIIIIIIIIIIIIIIIIIIIIHIIIIIHIIIIIIIIIIIIIHHIIIIIIIHIIIHIIIIIIIIIIIIIIIIIGIIIIHIIHHIIIHHIIIHIIHHHIIIIIIHHGHIIIIIIIIIIFIIIIIIIIIIIIIIIIIIIHIIIIIIIIIIIIIIIIIIIIIIIIIIIIIIIIIIIIIIIIIIIIIIIIIIIIIIIIIIIIIIIIIIIIIIIIIIIIIIIIIIIIIIIIIHIIIHIIIIIIIIIIIIIIIIIIIIIIIIIIIIIIIIIIIIIIIIIIIIIIIIIIIIIIIIIIIIIIIIIIIIIIIIIIIIIIIIIIIIIIIIIIIIIIIIDDDDD
@HISEQ:969:HM2KJBCX2:2:1102:11539:50863 2:N:0:ACTATGCA
ATCGGGCTTAACCCCAACTATCCCTATTAATCATTACGTCAATCCTAGAAACCAACAAAATAGGATCAACGTCCTATTTCATTATTCCATGCTAATGTATTCAAGCGCGAGCCTGCTTTAAACACTCTAATTTTTTCAAAGTAACAGTCCTGATTCCCCACCACACCAAATTAATGACATGATGGTTCGTCAGAAGGTAGAAATCAGTAACACCAGTACGTACCGAAGGCACGACCAGCGTACTAATCCCGAAATTCAACTACGAGCTTTTTAACTGCAACAACTTTAATATACGCTATTGGAGCTGGAATTACCGCGGCTGCTGGCACCAGACTTGCCCTCCAA
+
DDDDDIIIIIIIIIIIIIIHIIIIIHIIIIIIIIHIIGHHHIHIIIIIIIIIHIIIIIIIIHIIHIIICHEHIIIIHIHHHIIHIIHHIIIIIIHHIHIIIIIIIIIIIIHIIIIIHIIIIIIIHIHIIIIIHIHHIIIHHIHHIIIIHIIIIIDHIHHHIHHGHIIIIHIIIHIIHIIIIIIIIIIIIHIIIIIIIIHIIIIIIIIIIIIIIIIIIIIIIIIIIIIIIIIIIIIIIHIIIIIHIIIIIIIIIIIIIIHHECIIIIIIIIIIHHIHEHIIIIIIIIIIIIIIHIIIIIIIIIIIIIIIIIIIIHIIIIIIIIIIIIIIIIIIIIIIIIIIDDDDD
@HISEQ:969:HM2KJBCX2:2:1102:11993:51604 2:N:0:ACTATGCA
ATCGGGCTTAACCCCAACTATCCCTATTAATCATTACGGTGGTCCTAGACCAACAAAATAGAACCAACGTCCTATTCTATTATTCCATGCTAATCTATTCAAGCAAAAGCCCGCTTTAAACACTCTAATTTTTTCAAGGTAATGGTCCTGGTTCCCCGACACACCCAATTAAGGACATACCGGCTCACCAGAAGGATAGACCCGACAACAGGACAGTACTCGCCAGAGACGGACCGCCCGGTCAAGCCTAAAATTCAACTACGAGCTTTTTAACTGCAACAACTTTAATATACGCTATTGGAGCTGGAATTACCGCGGCTGCTGGCACCAGACTTGCCCTCCAA
+
DBD@DHCHIEHI?GHI=0<1<GC@CGHCGC@GH@CEC<EFCGCCCC<<<<<1DCC1<1<<D<C1F1DGH1<G@@1DC<@FH<DH1<FECGGH11<DE@1@G<FCG?CHHFCHGBCBG1DCHEGHHGF<EHFHECFHF<<0HB?1<0<CF11D1<CF9<FA.HG@HB<<48<<A;CG/?C@FGCGD@@GHIGIHGCBAGA<C6B<DHIDFF0?GEHGCCHHHF<DHH9EHECCCHHC><CCCHCHCCD<1GCG<HFFC<<</ED1IHIHHHHF<<<11CGCF<<1F1GCFCCHH?HGCGD@GC@CGCCC@CHF<<//GD<11GC<<1FC@CC<ECCHH@@@@DB<
@HISEQ:969:HM2KJBCX2:2:1102:21043:50685 2:N:0:ACTATGCA
ATCGGGCTTAACCCCAACTATCCCTATTAATCATTACGGTGATCCTAGAAACCAACAAAATAGAACCATGCCGTCCTATTCTATTATTCCATGCTAATGTATTCGAGCAAAAATGCCTGCTTTAAACACTCTAATTTTTTCAAGGTAAAGGTCCTGGATCCGCAAGACACCCAATTAAGGACATCAAGTTTCTCCAGAAGGTGAGAAATCAACAGCGACAGTTCATACCCCTTAAGGCACGACCATCACGTCAATCCCGAAATTCAACTACGAGCTTTTTAACTGCAACAACTTTAATATACGCTATTGGAGCTGGAATTACCGCGGCTGCTGGCACCAGACTTGCCCTCCAA
+
DADBDH<?GFHCHHHHIGHIFHGFDF11FG?1@1CDG@E<CEFHICG@CFHEIHGHHH?GHIEFEFGE<1FF/</<0D1<<1<ECE1<1DGEFGC<C@@GC@DFHDCCG@CE?CDHE?CGEG?CB:@DF)<CCE<ACHGHIEHFH5@?H@?HHFFEEE?DHIHFHHHHHFHHEE.?HHHCG@CHHHHHHGHHHG?EGFHGHGEIGIHHHHHHHHIHA?HHHCFHEHGIIHEGIIIFFFFHAHGIIHECIF@FIIHIHHHF?FEGHIHIGEEFCFEIIHGEEHIIIIHHIHFIHG@GCE@GCHHIHGFGHHHIIIIIIIIHIIHHIIIIIIIHIHIIIHIIHIIHHDIHADDB?
@HISEQ:969:HM2KJBCX2:2:1102:3046:52747 2:N:0:ACTATGCA
ATCGGGCTTAACCCCAACTATCCCTATTAATCATTACGTCAATCCTAGAAACCAACAAAATAAGATCGAACGTCCTATTTCATTATTCCATGCTAATGTATTCAAGCGTTAGCTTGCTTTAAACACTCTAATTTTTTCAAAGTAACAGTCCAAATTCCCCGCAACACCAAATTAATGGCATTACGGTTCATAAGGAAGGAGGAATCAGTGAGACCAGTACATACCAGAGGCATGACCAACCTACTAACCCCGAAATTCAACTACGAGCTTTTTAACTGCAACAACTTTAATATACGCTATTGGAGCTGGAATTACCGCGGCTGCTGGCACCAGACTTGCCCTCCAA
+
DCBDBGC?HHCHCCHHC=CGHH?GFHHHIHH?HEHHHHIHHHHHGHHC?G?FHHHHGHIHHEHHCHHHHFIDF@CGHH@G@EHIHH111DFCGHGHHHIHHEEHIHE?HEEHHHHEHHHHIIIIHFHGCHFHF?CGFD?G@FGHHHHHHHHFHHGHHHH<GHEDHIIIHEHGHHGHIIIHHIIHGHHHGHHHEHHHIIIHEEEIH;;9HHHHFFIHHHHHHCHIHIIIIHHCHEIIHHHHFCIFGHHHDIHHIHCCHHHGGEHHHHIIHHHHGHIIHIHHHHIHIIIIIIIIHHDIIIIIIIIIHIIHIIHFIIHDHIIIIHIIIHHGFHIIHFIIHIIHHD?DDD
@HISEQ:969:HM2KJBCX2:2:1102:5625:53503 2:N:0:ACTATGCA
ATCGGGCTTAACCCCAACTATCCCTATTAATCATTACGGTGATCCTAGAAACCAACAAAATAGAATCATGCCGTCCTATTTCATTATTCCATGCTAATCTATTCAAGCATAAAGCCTGCTTTAAACACTCTAATTTTTTCAAAGTAACAGTCCTAGCTTCCTATTACACCTAATGAAAGGCATAATAGTTCACTAGAAGGTGGAGATTGACAACTACCAGTACATGTCCGAAAACACGACCGATATGCCAATCCCGAAATTCAACTACGAGCTTTTTAACTGCAACAACTTTAATATACGCTATTGGAGCTGGAATTACCGCGGCTGCTGGCACCAGACTTGCCCTCCAA
+
ABDDAIIHIIGCCGHIHEHHIGIIIIIIHHHHFHHIHIHIIGIIHEHIGGIEHIIIHHHEHCHHIII@G?GHDHIGIGHHHGHIIIIIIHGFHFHHHIIIIFHGGHHIIHIGIHIIHHIIHIIIIFHIHHHEHHIIIIHIIIIHIIIIIIHHHIHIIHHHIHHIIIIIHHIHHIIIIHFGHHHEHIHIIIIIIIHHHHHHHHIHIIHHIIIHHIHIIIHHHIIHIIIIIIIHGHHIIIIIHIIIIHHHCHIIIHHIIIHIIIHHGC<IIHIIHHHHIHHHHIIHHIIHGCIIIIIIHIIIIIIIIIIIIIIIIIIHHEHIHHIIHIIHIHHHHIIHHFHGIHHHIDAADD
@HISEQ:969:HM2KJBCX2:2:1102:18946:54092 2:N:0:ACTATGCA
ATCGGGCTTAACCCCAACTATCCCTATTAATCATTACAACGGTCCTAGAAACCAACAAATAGAACCATTGTCCTATTCCATTATTCCATGGTAATGTATCCAAGCGATTGCCTGCTTTGAACACTCTAATTTTTTCACAGTAAAAGTCCTGGTTCCCCGCCACGGCCGGTTAAGGCCATGACGCTTCGCCAGAAGGTAGGACCCGACCACAGACAGTACTCACCCGAAGGGCGGACCGTCCAGCCAGGCCTGAAATTCAACTACGAGCTTTTTAACTGCAACAACTTTAATATACGCTATTGGAGCTGGAATTACCGCGGCTGCTGGCACCAGACTTGCCCTCCAA
+
DDDDDIHIHIIHHGHHIIIIIIIIIIIIHIIIIIIIIIIIIIIIHIIIIIIIIIIIGHIIHHIIIIIIIIIHIHIIIIHHIIIIIIIIIIIIGHHIIIHHHHHIHGHHIIIIIIIIIIHIIIIIHIIIIIIIIHEHEHHGIIIHIHIIIIIHHIIIDHHIIHIIIIIIIIIIIIIHIIIIIIIIIIIIIIIIIIIIIIIIIHIIIIIIIIIHHIIIIIIHIIIIIIIIIIIIIIIIIIIIIHHFHIIIIIIIIIIIIIIIHIIIIIIIIIIIIIIIIIIIIIIIIIIIIIIIIIIIIIIIIIIIIIIIHIIIIIIIIIIIIIIIIIIIIIIIIIHIIIIIIDDDDD
@HISEQ:969:HM2KJBCX2:2:1102:16826:53180 2:N:0:ACTATGCA
ATCGGGCTTAACCCCAACTATCCCTATTAATCATTACGGTGATCCTAGAAACCAACGAAATAGAATCAGTCCGTCCTATTTCATTATTCCATGCTAATGTATTCAGACGATAGTCTGCTTTAAACACTCTAATTTTTTCAAAGTAACAGTCCTGATTTCCCATCACACCAAATAAATGGCATGAAAGTTCCTCAGAAGGTAGAGATCCATCTCACCAGTGCAGACAATTAAGCCTGACCAATGGGTAGACCCCGAAGTTCAACTACGAGCTTTTTAACTGCAACAACTTTAATATACGCTATTGGAGCTGGAATTACCGCGGCTGCTGGCACCAGACTTGCCCTCCAA
+
DDDAADDHHHHIIIIIHIIIIIIGHHHHIHIIIHHHHHH?GHHIIIIHIHIHGHHHHHIIHGGHIHFFGECHHHIIIGIIHIEHIHHIHHIG?EHHIIGIHHIHIFEHD?BDHGC1EHEFHGHHIHIHHHHHHHIHHHGC@HHFHGFHEHIIHHIIIHHHHHHHEHHIIIHHFFHIHHIHGHEHIHHEGHFGEGCCHGHHIHHHHHGHECGG?EHIIHFG?HHHHHIIHHHIIIIIIIHIIHHHHGDEA@CIIIIIIIIIIIIIIIIIIIIIIIHIIIIIIHIIGHHFIIIIIHGHHIIIIIIIIIIIIIIIIIIIIIHGIIHIGIIIIHHIHHHGHGHIIIHDBADD
@HISEQ:969:HM2KJBCX2:2:1102:20094:54591 2:N:0:ACTATGCA
ATCGGGCTTAACCCCAACTATCCCTATTAATCATTACGTCGATCCTAGAAACCAACAAAATAGAATCAAACGTCCTATTTCATTATTCCATGCTAATGTATTCAAGCGTAAGCCTGCTTTAAACACTCTAATTTTTTCAAAGTAACAGTCCTGATTCCCCACGACACCAAATTAATGACATCGCGGTTCTTCAGAAGGTAGGAACCAATAATGCCAGTGCGTACCGAAGCACGACCAACAATTTGATCCCGAAATTCAACTACGAGCTTTTTAACTGCAACAACTTTAATATACGCTATTGGAGCTGGAATTACCGCGGCTGCTGGCACCAGACTTGCCCTCCAA
+
DDDDDIIIIIIIIIIIIIIIIIIIIIIIIIIIHIIHIIIHIHHEGHIIHHIIIIIIIIIIIIIGHIIIIIIHHIHHHIIIHIHIIIIIIIHIIIHIIIIIIIIHIIIHIIIIIIHIIIIIIIIIIIIIIIHIIIIIIIHIIIIIIIIIHIIIIHIHIIIIIIIIIIIIIIIIHIIHIIIIIIIIHHIIIIGIIIIIIIIIIIIIIIIIIIIIIIIIIIIIIHIIIIIIIIIIIIIIIIIIIHHHIIIIIIIIIIIIIIIIIHIIIGIIIIIIIIIIIIIIIIIIIIIIIIIIIIIIIIIHIIIIIIIIIIIIIIIIIIIIIIIIIIIIIIIIIIIIIIIIDDDDD
@HISEQ:969:HM2KJBCX2:2:1102:15938:54592 2:N:0:ACTATGCA
ATCGGGCTTAACCCCAACTATCCCTATTAATCATTACAACAGTCCTAGAAACCAACAAATAGAACCATTGTCCTATTCCATTATTCCATGCTAATGTATTCAAGCGTATGCCTGCTTTGAACACTCTAATTTTTTCACAGTAAAAGTCCTGGTTCCCCGTCACGACCCGTAAAGGCCATGCCGCTTCGCCAGAAGGTAAAGCCCGACCACAGACAGTGCTCACCCAGAAGGCGGACCGTCCAGCCAGGCCTGAAGTTCAACTACGAGCTTTTTAACTGCAACAACTTTAATATACGCTATTGGAGCTGGAATTACCGCGGCTGCTGGCACCAGACTTGCCCTCCAA
+
DDBBBHGHIIIHHHIIHHHIIHGHHHIIIIIIIIIIIIIIIIIIIIIIHIIIHFIIHIHIHHFHHGHIHHGHIIIHIEHGHHIIHHIIIHIIIIIHIIIIIIHIHHGHHDCHIIIHIIIIIIIIIIIHHHHHHHHIHIGIGIIIIIHHIHHEACCIHIHHHHII?IIFHHHHFHIIIHIIHIIHHIIIHHHIIHGIHHHIIIHHHCGHGCEHHIHIIIIIHHHIIHIIHIIIIHHHIHIGHHHHHIIIHHHGIIIIHHHIIIIIHHHIIHIIIGIIIIGIHHHHIIIIIIIIHGIHHEIIIIIIGIIIHHHFIIIHHIIIIIIIIIIIIIIHHIIGIIIIHDDDDD
@HISEQ:969:HM2KJBCX2:2:1102:3306:55090 2:N:0:ACTATGCA
ATCGGGCTTAACCCCAACTATCCCTATTAATCATTACGTCAATCCTAGAAACCAACAAAATAGGTTTGAACGTCCTATTTCATTATTCCATGCTAATGTATTCAAGCGTTAGCCTGCTTTAAACACTCTAATTTTTTCAAAGTAACAGTCCTGTTTCCCTGCAACACCAAATTAATGGCATTACAGTTCTTCAGAAAGGAGGAATCAGCGAAACCAGTTCATACCAGTGGCACGACCAACCTGCTGACCCCGAAATTCAACTACGAGCTTTTTAACTGCAACAACTTTAATATACGCTATTGGAGCTGGAATTACCGCGGCTGCTGGCACCAGACTTGCCCTCCAA
+
DDDDDIIIIIIHHIIIIIIIHIIIIIIIIIIHIIIIIIIIIIIHIIIIFEHIIIIIIIIIIGHIIIIIIIHHHIIIIIIIIIIIIIIHIIIIIIIIIIIIIIIHIIIIIIIIIHIHHIIIIIIHIHIHHIHHIIIIIIIIIIHHIIIIHIIHHIIIIIHIGIHIHIIIIIIHIIIIIIIIIIIIIIIIIIIIIIIIIIIIIIIIIIIIIIIIIIIIHIIIHIIIIIIIIIIIIIIIIIIIIIIHHIIIIIIIIIIIIIIIIIIIIIIIIIIIIIIIIIIIIIIIIIIIIIIIIIIIIIIIIIIIIIIIIIIIIIIIIIIIIIIIIIIIIIIIIIIIIIIIIDDDDD
@HISEQ:969:HM2KJBCX2:2:1102:11362:55361 2:N:0:ACTATGCA
ATCGGGCTTAACCCCAACTATCCCTATTAATCATTACGGTGATCCTAGAAACCAACAAAATAGAATCATGCCGTCCTATTTTATTATTCCATGCTAATGTATTCAAGCAAAATGCCTGCTTTAAACACTCTAATTTTTTCAAAGTAAAGGTCCTGGTTCCCCGCGACACCCAATTAAGGGCATCGTGGTTCTCCAGAAGGTGAGAAATTGACTACACCAGTTCATACCCCTTAAGGCACGACCGATGTGTCAATCCCGAAATTCAACTACGAGCTTTTTAACTGCAACAACTTTAATATACGCTATTGGAGCTGGAATTACCGCGGCTGCTGGCACCAGACTTGCCCTCCAA
+
ADD@DDHD@FHHHEHHICGHGECCHI@GHIIHHHHEHEHHIHE?HFEF?FEEF@FH?C1<CGD1<<GHH@G?/<?EHHII?HFE@GCHIHC1<GFH?F?<<<GHIGCHG@HGHIHHCGIHHHHHGEHHHGFHGGHFEHHFFGHHHHIHHIHCGHAAB<?HDI8HIIHHFCHEIIHEFHIHHHDHHGHFHCGHCIIIIH<HGIHEHCHHHHHHIIIHH?HEHCHGIIIHHHGHHHHEHIHCGCHFIHHGF<DHDDHF1HFHCFEHHHE0IHHD1<CC1FIHIHHHHIHHHIHGCGHHHIHIHHGHIGIHCEIH@@<IHHHHC</HGEHHHEHIIIIHGEF<HEHGHIHDDDD@
@HISEQ:969:HM2KJBCX2:2:1102:8546:55582 2:N:0:ACTATGCA
ATCGGGCTTAACCCCAACTATCCCTATTTAATCATTACGTCGATCCTAGAAACCAACAAAATAGAATCAAACGTCCTATTTCATTATTCCATGCTAATGTATTCAAGCGTGCGCCTGCTTTAAACACTCTAATTTTTTCAAAGTAACAGTCCTGATTCCCCACGACACCAAATTAATGACATCGTAGTTCTTCAGAAGGTAGGAACCAATAATGCCAGTGTGTACCGAAGCACGACCGACAATTTGATCCCGAAATTCAACTACGAGCTTTTTAACTGCAACAACTTTAATATACGCTATTGGAGCTGGAATTACCGCGGCTGCTGGCACCAGACTTGCCCTCCAA
+
DDBDDDDFHHGHHHHHHHIIIIIGHIIHIIHIIIIIIIHEHHHHHHIIHHGIECHHHIHIHIFDHHIIHHIIIIIIIHHHHHFHIHHIIIGCGHIGHHIIIFGIHIHIIIHGIIHIIIIHHHIIIHHHHHHIIHIHIIIIHHIHIIHIIIIHIIIHGIIIIIIIIIIIHHHHHHIIIIHHIHHHEIIHEHIIIIIIIIIIIIIIHGIIHHIIIIIHIIIIIHIIIIIIIIIIHHHIIIIIIHHHGHHHHHIIIIIHIIIIIIIIIIIIIIIIHHGIIIIIIIIHHHIIIIIIHIHHIHHDCIIIIIIHHIHEIIIIIIHHIIHHIIIHIIIIIHIHHIIHIDDDAD
@HISEQ:969:HM2KJBCX2:2:1102:18430:55975 2:N:0:ACTATGCA
ATCGGGCTTAACCCCAACTATCCCTATTAATCATTACAGCGGTCCTAGAAACCAACAAAATAGAACCGATGTCCTATTCTATTATTCCATGCTAATGTATTCGAGCAAAGGCCTGCTTTGAACACTCTAATTTTTTCAAGGTAAAAGTCCTGGTTCCCCACTACGCCCAGTGAAGGGCATAGGGTTCCCCAGGAGGAAAGGCCCGACCGAATCCGTGCGCTCGATTAGGAGGACAGATCAGCCAGGCCCAAGGTTCAACTACGAGCTTTTTAACTGCAACAACTTTAATATACGCTATTGGAGCTGGAATTACCGCGGCTGCTGGCACCAGACTTGCCCTCCAA
+
DDA?BHIIHHEH@HIIIIIIHIIIHHIIIIGIFGIIIHHHIGHIIECGH1@HHIIIGCEHHHI@EHHC?CCHHHIIHIIIEHHHIIIIGHIIIIIIGCFGIIHHGHGHHEHHHIH?GGFE@C@FHIFHHHII=GHHFEGH8HHHHHGFHHHEHC:CEHHEHEHHHIII<HHHHHGHIIIIIHIHHGH/CCIHHHEIIIHHHCDHHHHIIHEBHDIH=HHFIIIGHGGF@HFIHHIIIHHEC?EFHGFHIIHHHC11EHCEIHHIHGIIIIIHHIHHCHHHHHHH?HCHHGHGIIHIHEIIHHFHEHHGHFDHHDDC@HEGGCHHHHGEDGG@H@HHDCIDCDDD
@HISEQ:969:HM2KJBCX2:2:1102:7037:55654 2:N:0:ACTATGCA
ATCGGGCTTAACCCCAACTATCCCTATTAATCATTACGTCGATCCTAGAAACCAACAAAATAGAATCAAACGTCCTATTTCATTATTCCACGCTAATGTATTCAAGCGTGCGCCTACTTTAAACACTCTAATTTTTTCAAAGTAACAGTCCTGATTCCCCACGACACCAAATTAATGACATCGTGGTTCTTCAGAAGGTAGGAACCAATAATGCCAGTGCGTACCGAAGCATGACCGACAATTTGATCCCGAAATTCAACTACGAACTTTTTAACTGCAACAACTTTAATATACGCTATTAGAGCTGGAATTACCGCAGCTGCTGGCACCAGACTTGCCCTCCAA
+
DDDDDHIIIIIHHIIHIIIIIIIIIIIIIIIIIIIIIIIIIIIHIIHIIIIHIIIIHIIHIIIGIIIIHIGHHHHIIIIIHIIIHIIEHIIIIIIIIIIIIHHIIIIIIHIIIHHIIHIIIHHIIIIIIIIIIIIIIIIIIIIIIIIIIIIIIIIIIIIIIIIIIIIIIIIGIHIIHHIIIIHIGIIHIIIIIIIIIIIIIIHIIIIIIHIIIGIIIIIIIHIIIIIIIIIIIHIIHIIHHIHGIIHHIIIIIGIIIIIIIIIIHHIIIIIIGIGIHIGIHHGHHIIIIHGIHIIIIHIIIIIIIIIIIIIIIIHIHHHIIGIIIIIIIIIIIIIHGIHIDCDDD
@HISEQ:969:HM2KJBCX2:2:1102:13430:56837 2:N:0:ACTATGCA
ATCGGGCTTAACCCCAACTATCCCTATTAATCATTACGTCAATCCTAGAAACCAACAAAATAGGATCGAACGTCCTATTTCATTATTCCATGCTAATGTATTCAAGCGTTAGCTTGCTTTAAACACTCTAATTTTTTCAAAGTAACAGTCCAAAATCCCCAAAACACCAAATTAATGGCATTAAGATTCATCAGGAAGGAGGAATCAGTGAGACCAGTACATACCAGAGGCATGACCAACCTACTAACCCCGAAATTCAACTACGAGCTTTTTAACTGCAACAACTTTAATATACGCTATTGGAGCTGGAATTACCGCGGCTGCTGGCACCAGACTTGCCCTCCAA
+
BDDDAHGIHIIIIIIIIIIIIIIIIGIIHGIHHHIHIIIIIGIHIIIIIIIIIIFIIEHHIHHIFHIIHIIIHIHHIHIIHIHIHIGHCHHHIIGHIIIIIEIIIHHHIIIIIIHIHHIIIIIIIHGHIIIHHHHHIIIHIIIIIHHIHHIHHF1HGIIIIIIIHIIIIHHIHIIIIIIIHIIIHHIIIIIIIIIIIIIIIHIIIIIIIHIIIIIIIIIIIIIIIIIIIGIIIIIIIIIIHHGDHHHIIGIIIIIIGIIIIHHHIIIIIIIIIIIIIIIIIIIIIIGIIIIIIIHIIIIIIIIIIIIIIIIIIIIIIIIIIIIIIIIIIIIIIIIIIIIIIDDDDD
@HISEQ:969:HM2KJBCX2:2:1102:4000:57394 2:N:0:ACTATGCA
ATCGGGCTTAACCCCAACTATCCCTATTAATCATTACGTCAATCCTAGAAACCAACAAAATAGGATCAAACGTCCTATTTCATTATTCCATGCTAATGTATTCAAGCGTTAGCCTGCTTTAAACACTCTAATTTTTTCAAAGTAACAGTCCTGTTTCCCTGCAACACCAAATTAATGACATTACAGTTCTTCAAGAAGGAGGAACCAGTAAAGCCAGTACATACCAGAGGCACGACCAACTTACTAATCCCGAAATTCAACTACGAGCTTTTTAACTGCAACAACTTTAATATACGCTATTGGAGCTGGAATTACCGCGGCTGCTGGCACCAGACTTGCCCTCCAA
+
DDDDDHIIIIIHHHIIIIIIIIIIIIIIIIIIIIIIIIIIIIIIIIIHIIIIIIIIHIIIIIHHHHIHIIIIHGHIIIIIIIIIIHIHIHHHFHHGIIIIIHIIIHIHIHIIIIIHIHIHIIIIIIHIIHIIIIIIHIHHIIIHHHHIIIHIIIIIIHIIIIIIIIHIIIHIHIIIIIIIIIIIIIIIIIIIIIIIIIIIHIIIIHIIIIHIIIIIIIIIIIII<IIIIIIIIIIIIIIIIIIHGHHHIIIIIIIIIIIIIIHHIIIIIIIIIIIIIIIHIIIIIIIIIIIIIIIIIIIIIIIIIIIIIIIIIIIIIIIIIIIIIIIIIIIIIIIIIIIIIDDDDD
@HISEQ:969:HM2KJBCX2:2:1102:6803:57111 2:N:0:ACTATGCA
ATCGGGCTTAACCCCAACTATCCCTATTAATCATTACGTCAATCCTAGAAACCAACAAAATAGGATCAAACGTCCTATTTCATTATTCCATGCTAATGTATTCAAGCGTTAGCCTGCTTTAAACACTCTAATTTTTTCAAAGTAACAGTCCTGTTTCCCTGCAACACCAAGTAAATGACATCACAGTTCTTCAAGAAGGAGGAATCAGTGAGGCCAGTGCATACCAGTGGCACGACCAACCTACTGACACCGAAATTCAACTACGAGCTTTTTAACTGCAACAACTTTAATATACGCTATTGGAGCTGGAATTACCGCGGCTGCTGGCACCAGACTTGCCCTCCAA
+
DDDDCHGIIIIHIIIIIHIIHIIIIHIIIIIFIIIIFHIHHIHHHIIIIIIIIIIIIIIIHEHHIEHHHHHIHHHIEEHHHHIIIHHEHECHEHIIIIHHEHIIIIIIIIIIIIIHHIIIIIIIIIIIIHIIIIIIIIIHIIIIIIIIIIIIIIIIIGIIIIIIIIIIIIIIIIIHIHIIIIIIIIIIIHIHIIHIIIIIIIIIIIIHIIIIIIIIIIIIIIIIIIIIIIIIIII>IIIIIIHHHIIIIIIIIIIIIIIIIIIIIIIIIIIIIIIIIIIIIIHIIIIIIIIIIIIIIIIIIIIIIIIIIIIIIIIIIIIIIIIIIIIIIIIIIIIIIIIIIDDDDD
@HISEQ:969:HM2KJBCX2:2:1102:15816:56290 2:N:0:ACTATGCA
ATCGGGCTTAACCCCAACTATCCCTATTAATCATTACGGTGATCCTAGAAACCAACAAAATAGAACCATGCCGTCCTATTCTATTATTCCATGCTAATGTATTCGAGCAAAATGCCTGCTTTAAACACTCTAATTTTTTCAAGGTAAAGGTCCTGGTTCCACATGACACCCAATTAAGGACATCATGCTTCTCCAGAAGGTGAGAAATCAACTGCGACAGTTCATACCCCTTAAGGCACGACCATCACGTCAATCCCGAAATTCAACTACGAGCTTTTTAACTGCAACAACTTTAATATACGCTATTGGAGCTGGAATTACCGCGGCTGCTGGCACCAGACTTGCCCTCCAA
+
D@DDDCDHFFGHIGHIHHHICGFIIIIIGGHHHHFHHEHIIIFHHHHHIIHII1GEHI@HHG<DGHI?G??1CGH<HE@CFHHFHIIIIHEGEHHHIHGE@CGIIIHIHHHGHHHHHIIIIHHIHIIHHIIHHHHHGHHHHGIIIIHHHHIIIIHGIIGIHIIIHHIHIGIIIIHIIIIHIIIIIHHIHHIHIGIIIIIGIIIHIIIIIHHIIIIIGHIIIIHHHHIIIIHIIIIIHIHIIIIIIIHHHIHIIIIIIHIIGIIIIIIIIIHHIHIIIIIIHIIIIIIIIHIIIIHIIHIHIIHIIIIIIIIIIIIIIHIIIIIIIIIIIIIIHIIIIIIHGIIIIIIDDADD
@HISEQ:969:HM2KJBCX2:2:1102:1524:57374 2:N:0:ACTATGCA
ATCGGGCTTAACCCCAACTATCCCTATTAATCATTACGGTGGTCCTAGAAACCAACAAAATAGAACCATGCCGTCCTATTTTATTATTCCATGCTAATGTATTCAAGCAAAAATGCCTGCTTTAAACACTCTAATTTTTTCAAAGTAAAGGTCCTGGTTCCCCGCGGCATCCAATTAAGGACATCGCGGTTCTCCAGAAGGTGAGAAATTGACTGCACCAGTTCATACCCCGTGAGGCACGACCGATGCGCCAATCCCGAAATTCAACTACGAGCTTTTTAACTGCAACAACTTTAATATACGCTATTGGAGCTGGAATTACCGCGGCTGCTGGCACCAGACTTGCCCTCCAA
+
DDDDDIIIIIIHHHIIIIIIIIIIIIIIIIIIIHIIIIIIIHIIIIIHIIIIIIIIIIIIIHHHIIIIIFHHIHDHHIIIIIIIIHIIIIIIHIIIIIHIIHIIHHGHIIIIIICHIIIIHHIHHIIIGIIHHIIIIIIIHIIIIIHIIIIIHHHHHIHEHHHHHHIIIHIIIIIHHIEHHGHIEHHIHGIHIIIIHIHGIIIIHHHIHIHIIIHIHIIHHEGHHHHHIIIHHEFEHGHHHHHGIHIIHIHGHHCHIGIHHGHHHIIHE<DHFIIIIIIHHHG?GHHHGDFHHHCHEIHG@IIFIGIHGIHGHIHIIIIHIIHIHIIIIIGIIHHHDGIIIHIIHIIIBCDDD
@HISEQ:969:HM2KJBCX2:2:1102:3442:57327 2:N:0:ACTATGCA
ATCGGGCTTAACCCCAACTATCCCTATTAATCATTACTTCAGTCCTAGAAACCACCGACCCGAACCCCAGCTCCAATAGCGTATATTAAAGTTGTTGCAGTTAAAAAGCTCGTAGTTGAATTTCGGGATTAGTAAGTTGGTCGTGCCTCTGGTATGTACTTGGCTTTACTGGTTCCTCCTTCTTGAAGAACTGTAATGTCATTAATTTGGTGTTGCAGGGAAACAGGACTGTTACTTTGAAAAAATTAGAGTGTTTAAAGCAGGCTAACGCTTGAATACATTAGCATGGAATAATGAAATAGGACGTTTGATCCTATTTTGTTGGTTTCTAGGATTGACGTAATGATTAATAGGGATAGTTGGGGCTAGATGCCAG
+
DBDBAHIIIIIIIIIIIIIIIIIHHIIIIHIIIIIHIIHIIHHIGHEHIIHHIIIIIHHIIHHIIHHIG=HHIFGFHE<FHHHIIIH1FEE@GHHGGHHHHDCHHGHHIIHIIGHHIHEHHIHHHHHHGHIIIIHHIHIIIGIIHHHIHIHIIIHHHHIHHHIIIIIIHIIIIIIIIIHHHHHIHIIHIHIIIIIIIIIHIHHHIIIG<IIIHIIHI=IIIIIIIIIIIIIHIHIIHHIIIIIIIIIIIIIIIIIIIIIIIIIIHIIIIIIIGHGIIIIIIIIIIIIIIHIIIIIIIIIIIHIHHIHIIIIIIHIIIIIIIIIIIIIIIIIIIIIIIIIIIIIIIIIIIIIIIIIIIIIIIIIIIIIIIIIDDDDD
@HISEQ:969:HM2KJBCX2:2:1102:17632:58708 2:N:0:ACTATGCA
ATCGGGCTTAACCCCAACTATCCCTATTAATCATTACGTCGATCCTAGAAACCAACAAAATAGAATCAAACGTCCTATTTCATTATTCCATGCTAATGTATTCAAGCGTAAGCCTGCTTTAAACACTCTAATTTTTTCAAAGTAACAGTCCTGATTCCCCACGACACCAAATTAATGACATCGCGGTTCTTCAGAAGGTAGGAACCGATAATGCCAGTGCGTACCGAGGCACGACCAACAATTCGATCCCGAAATTCAACTACGAGCTTTTTAACTGCAACAACTTTAATATACGCTATTGGAGCTGGAATTACCGCGGCTGCTGGCACCAGACTTGCCCTCCAA
+
DDDADC<?EHHHIIFHHIIIIIGEHHHIHFHHIHFHIIIIHHHIIII?FHHIIH@GH@?GCHHFFHIIIHIGCGHHIEGHHHHIIGIIIHCGHHFFIIIIIHHHIHGHHHHIHIIHHHHIIIHHHIIIIGCHIIIHHHHCIIIIIIIIIIIIIIIIIIGIIIHIIHHHIIIIIIHIHHHHIIIHGIHIHIHIIIIIIIIIIIIIIIIIIIIIIIIIIIIIIGIIIIIHIIIIGIIIIIIIIHGGIIIIIIIIIIHHIHHIIHIIIIIIIIIIIIIIIIIIIIIIHCHIIIIHHIIIIIIIIIIIIIIIIIIIIIIIIIIIIIIIIIIIIIIIIIIIIIIIDDBBD
@HISEQ:969:HM2KJBCX2:2:1102:5609:57321 2:N:0:ACTATGCA
ATCGGGCTTAACCCCAACTATCCCTATTAATCATTACGGTGATTCAGAAACCAACAAAACAGGACCACCGTCCTATTTTATTATTCCATGCTAATGTATTCAGACGTAAGCCTGCTTTGAACACTCTAATTTTTTCAAGGTAAAGGTCCTGGTTTCCCACCACGCTAAATTAATAACATGATGGTTCCCCAGAAGGTAGAAATTCCACACGCCAGTACAGACAATTGCCCGACCAACGGTAGAACCCCGAAATTCAACTACGAGCTTTTTAACTGCAACAACTTTAATATACGCTATTGGAGCTGGAATTACCGCGGCTGCTGGCACCAGACTTGCCCTCCAA
+
BBDABDHHHIIHHHIHHHIIIIHHIIIH?GHIIIIIHGIIIIHHHIHIHGHHEHIHHEEHHHIIHIIIIIFHHIIGIIIIIIIFIE@HHIIIIIIIIIIIIIIHHIIIIIHHIIIHIIHIIHHIHHHIIHIFHIHIIIIIIIIHHIHIIIFHHHIIIIIIIIHHIIIIIIIIIIIIIIIHIIIHHEIIIIIIHIHIHGIIIIIIIIIIHIIIIIIIIIIIIIIIIIIIIIHHIIHHHHHHGDIIIHHIHIIIIIIIIHIIIGIIIIIIIIHFIIIIIIIIHIIIIIIIIIHIIIHIIIIIIIIIIHIHHHHIIIIIIIIIIGIIHIIIIIIIIIIIIICDDDD
@HISEQ:969:HM2KJBCX2:2:1102:10458:58013 2:N:0:ACTATGCA
ATCGGGCTTAACCCCAACTATCCCTATTAATCATTACGTCAATCCTAGAAACCAACAAAATAGGATCAAACGTCCTATTTCATTATTCCATGCTAATGTATTCAAGCGTTAGCCTGCTTTAAACACTCTAATTTTTTCAAAGTAACAGTCCTGTTTCCCTGCAACACCAAATTAATGACATTACAGTTCTTCAAGAAGGAGAAACCAGTAAAGCCAGTACATACCAGAGGCACGACCAACCTACTAATCCCGAAATTCAACTACGAGCTTTTTAACTGCAACAACTTTAATATACGCTATTGGAGCTGGAATTACCGCGGCTGCTGGCACCAGACTTGCCCTCCAA
+
DDDDDIIIIIIH?GHIIIIIIIIIIHIIIIIIIIIIIIIIHIIIHIIIIIIHIIIIIHHIIIIIEHHHIHHHHHIIGIHIIGIIIGIIIHIIIHIIIIIIHIIIIIHIIIIIHIIIIIIIIIIIIIIIIIIIIIIIIIIIIIIIIIIHIIIIIHHIHIIIIIIIIIIIIIIHIIIIIIHIIIIHIIIIIIIIIIIIIIIIHIIHHFHIHHIIIIIIIIIHIIIIIIIIIIIIIIIIIIIIIIHHHIIIIIIIIIIIIIIIIHIIIIIIIIIIIIIIIIIGIIIIIHHIIIIIIIIIIIIIIIIIIIIIIIIIIIIIIIIIIIIIIIIIIIIIIIIIIIIIIDDDDD
@HISEQ:969:HM2KJBCX2:2:1102:2078:59073 2:N:0:ACTATGCA
ATCGGGCTTAACCCCAACTATCCCTATTAATCATTACGTCGATCCTAGAAACCAACAAAATAGAATCAAACGTCCTATTTCATTATTCCATGCTAATGTATTCAAGCGTGCGCCTGCTTTAAACACTCTAATTTTTTCAAAGTAACAGTCCTGATTCCCCACGACACCAAATTAATGACATCGTAGTTCTTCAGAAGGTAGGAACCAATAATGCCAGTGTGTACCGAAGCACGACCGACAATTTGATCCCGAAATTCAACTACGAGCTTTTTAACTGCAACAACTTTAATATACGCTATTGGAGCTGGAATTACCGCGGCTGCTGGCACCAGACTTGCCCTCCAA
+
@@@@BDHI1D<<DDGHHIHHHCF@HCGEHEC@G?GHHG<FHD?EEHHHHHI1DHCHEHIECHHHEHHEGHEG@EED1FG@HHGHIFHGGHHHHIEHHHIHIIIIIIIIHHGHIHIIIHIHHIIIIIHIIIIIHHIIHIHHIIIIIIIIIIIIIGHHIIIIIIIIIIIIIIHHIIIIIIIIIIIHIIIIIIIIIIIIIIIIIIIIHHIIHIIIIIHIIIIIIIIIIIII=III=IHHHIIIIIHG=IIGIIIIIIIIIIIIIHIIHIIIIIIIIIIIIIIIIIIIIIIIIIIIIIIIHHFGIIIIIIIIIIIIIIIIIIIIIIIIIIIIIIIIIIIIIIIIDDDDD
@HISEQ:969:HM2KJBCX2:2:1102:7681:59214 2:N:0:ACTATGCA
ATCGGGCTTAACCCCAACTATCCCTATTAATCATTACATCGATCCTAGAAACCAACAAAATAGAATCAAAACGTCCTATTTCATTATTCCATGCTAATGTATTCAAGCGTAAGCCTGCTTTAAACACTCTAATTTTTTCAAAGTAACAGTCCTGATTCCCCATGACACCAAATTAATGACATCATGGTTCGTCAGAAGGGAGAAATCAATAAGCTAGTACGTACCAAAGGCACGACCAACATATTGATCCCGAAATTCAACTACGAGCTTTTTAACTGCAACAACTTTAATATACGCTATTGGAGCTGGAATTACCGCGGCTGCTGGCACCAGACTTGCCCTCCAA
+
DDDDDHIIIIIIHIIIIIIIIIIIIIIIIIIIIIIIIIIIIIIIIIIIIIIIIIIIIIIIIIIIIHIIIIIIHIIIIIIHIIIIIIIIGIIIIIIIIIIIIHIIIIIIIIIIIIIIIIHIIIIIIIIIIIHIIIIIIHIIIIIIIIIIIIIIIIIIIIIIIIIIIIIIIIIIIIIIIIIIIIIIIIIIIIIIIIIIIIIIIIIIIIIIIIIIIIIIIIIIIIIIIIIIIIIIIIIIIIIIIIIIHIHIIIHIIIIIIIIIIIIIIIIIIIIIIIIIIIIIIIIIIIIIIIIIIIIIIIIIIIIIIIIIIIIIIIIIIIIIIIIIIIIIIIIIIIIIIIIIIDDDDD
@HISEQ:969:HM2KJBCX2:2:1102:20610:59465 2:N:0:ACTATGCA
ATCGGGCTTAACCCCAACTATCCCTATTAATCATGACTTCAGTCCACAAACACCAACAAAATAGGATCAAACGTCCTATTTCATTATTCCATGCTAATGTATTCAAGCGTTAGCCTGCTTTAAACACTCTAATTTTTTCAAAGTAACAGTCCTGTTTCCCTGCAACACCAAATTAATGACATTACAGTTCTTCAAGAAGGAGGAACCAGTAAAGCCAGTACATACCAGAGGCACGACCAACCTACTAATCCCGAAATTCAACTACGAGCTTTTTAACTGCAACAACTTTAATATACGCTATTGGAGCTGGAATTACCGCGGCTGCTGGCACCAGACTTGCCCTCCAA
+
DDDDDIIIGIHHHHHIIIIIIIHIIIHHIIIHHIIIIIIIIIIGHHHIIIIIGHHIIIIIIHIECEHCHFCGHC1GHHHIIGHHHHIE<CFCEGCGHIIHIIHFIIHHHHGHHHHHCFHIIHHHHHIFHHIFHIIIIIIIIIHHIHIIIIIIIIHIIIIHIHEGIFHHGGIHIIIHIIIIIIIIIHIIHHIIIIHIHDIIHHHEHHCHIIHIHH@IIIIIIIHHHIIIIIIIIIIIIHFIIGHHGDH?CIIIIIIIIHGIHHHHIHIIIHIIIIIHIIIIIIIIHIHIHIIIIHIIIIIHIIIIIIIHIIIIHIIHCIHHIIHIIIIIIIIHIIIIIIIIHHDDCDD
@HISEQ:969:HM2KJBCX2:2:1102:11920:59747 2:N:0:ACTATGCA
ATCGGGCTTAACCCCAACTATCCCTATTAATCATTACGGTGATCCTAGAAACCAACAAAATAGAACCATGCCGTCCTATTCTATTATTCCATGCTAATGTATACGAGCAAAAATGCCTGCTTTAAACACTCTAATTTTTTCAAGGTAAAGGTCATGGATCCCCAAGACACCAAATTAATGACATCATGGTTCGTCAGAAGGTAGGAATCAATAATACCAGTACGTACAATAGCACGACCAATAAATTGATCCCGAAATTCAACTACGAGCTTTTTAACTGCAACAACTTTAATATACGCTATTGGAGCTGGAATTACCGCGGCTGCTGGCACCAGACTTGCCCTCCAA
+
DADDDCHCHHHH?FCHHEHH<F?CDG@GHHH@@GI1DGG<CCHHIIH?GH<<@GHHHG1FEG1DHHIEH@1<CC/<DG@@FHHHIICEH?HH@GCGH1HEF<&=EECHHHHIIHHGHHDGGIHHHHIIIHHHHIIHHCEFIIIHIIHHIIHFIIIIHIGIHGGHIHHHHHIIIIIHGIHIIIIIIIIHIIIHIHIIHIIIIII<IIIIIIIIIIHII=IIIIIHIIIHIIIIIIIIH?HIIIHHGHEIIHIIHIIHHHHHHIIHHHHHHEHIIIIIIIIIIHHHGFGIIIHEIGHHIIIIIIIHIIIIIIIIIIIIIIIIIIIIIIIIIIIIIIIIIIIIIIHDCCDD
@HISEQ:969:HM2KJBCX2:2:1102:1442:60572 2:N:0:ACTATGCA
ATCGGGCTTAACCCCAACTATCCCTATTAATCATTACGGTGATCCTAGAAACCAACGAAATAGAACCAATCCGTCCTATTTCATTATTCCATGCTAATGTATTCAGACGTTAGCCTGCTTTAAACACTCTAATTTTTTCAAAGTAACAGTCCTGATTTCCTATCACACCAACTAAATGGCATGAAAGTTCCTCAGAAGGTAGAGATTTATCTCACCAGTACAGACAATTAAGCCTGACCAATGGGTAAACCCCGAAGTTCAACTACGAGCTTTTTAACTGCAACAACTTTAATATACGCTATTGGAGCTGGAATTACCGCGGCTGCTGGCACCAGACTTGCCCTCCAA
+
DDDDCIIIIIIHGHHIHIIIIIIIIIIIIIIIIIIIIIIIIIIIIIIIIIIIIIIIFHIIHIIIIIIIIIIIIIHIIHHHIIIIIIIIIIIHHIIHIHIIIHHIGHIIIIIHIHHIIIIIIIIIHIIIHHIHIIIIHIIIIIIIIIIIIHIIIIIIIIIIIIIHIIIIHHIIIIIIIIIIHIIIIIIIIIIIIIIIIIIIIIIIIIIIIIIIIIIIIIIIIIIIIIIIIIIIIIIHIIIIIIIIIHHIIIIIIIIIIIIIIIIIIIIIIIIIIIIIIIIIIIIIIIIIIIIIHIIIIIIIIIIIIIIIIIIIIIIIIIIIIIIIIIIIIIIIIIIIIIIIIIIDDDDD
@HISEQ:969:HM2KJBCX2:2:1102:13177:61131 2:N:0:ACTATGCA
ATCGGGCTTAACCCCAACTATCCCTATTAATCATTACGTCGATCCTAGAAACCAACAAAATAGGTTCGATCGTCCTATTTCGTTATTCCATGCTAATGTATTCAAGCGCGAGCCTGCTTTAAGCACTCTAATTTTTTCAAAGTAACAGTCCTGTTTCCCCGCAACAACAAATTAATGCCATCACGGTTCTACAAGAAGGAGGGACCAGTGAGGCCAGTGCATACCAGTGGCACGACCAACCTACTGGCCCCGAAATTCAACTACGAGCTTTTTAACTGCAACAACTTTAATATACGCTATTGGAGCTGGAATTACCGCGGCTGCTGGCACCAGACTTGCCCTCCAA
+
DDDDDIIIIIIICGHHHIIIIIIIIIIIIIIIIIIIIIIIIIIIIIIIIIHIHIIIHHHHIHHIHIIIIIGIIIIIHIHIIIIIIIIHHHHIIIIIIHHHIIGIIIIIIIIIHIIIIIHIHHGIIIIIIHIHIIIIIIHIIIIIIIHIIIIIIIIIIIHIIIIIIIIIIIIIIIHIIIIIIIHIIIHIIIIIIIIIIIIIIIIIIIIIIIIIIIIIIIIIIIIIIIIIIIIIIIIIIIIIIIIHHIIHIIIIIIIIIIIIIIIIIIIIIIIIIIIIIIIIIIIIIIIIIIIIHHIIIIIIIIIIIIIIIIIIIIIIIIIIIIIIIIIIIIIIIIIIIIIIIDDDDD
@HISEQ:969:HM2KJBCX2:2:1102:6458:61763 2:N:0:ACTATGCA
ATCGGGCTTAACCCCAACTATCCCTATTAATCATTACATCGATCCTAGAAACCAACAAAATAGAATCGGATGTCCTATTTCATTATTCCATGCTAATGTATTCAAGCGTGAGCCTGCTTTAAACACTCTAATTTTTTCAAGGTAACAGTCCTAATTCCCCGTGACACCAAATTAATGGCATTACGGTTCTTTAGAAGGTGAGAAATCAATAATATCAGTACATACCAACGGCATGACCGAAACATTGATCCCGAAATTCAACTACGAGCTTTTTAACTGCAACAACTTTAATATACGCTATTGGAGCTGGAATTACCGCGGCTGCTGGCACCAGACTTGCCCTCCAA
+
DBDADGHHIIIIHCHHHIHHHHIIIHHIIIGHIHHHIIIIHHHIIIIIHIIIIHIIIGHIIEGHHIIEHHHDCGHIHIIHIIGFHHIHIIIIIHHHHIIIFGGHIGHIHHIIIHHIHIHIHHGHEIHIIIEHHIIHHIIIIIIIIIIIIIHIIIIIIIIIIIIIHIIHIIIIIIHIIIIIIIIHHIIIIHIIIIIHIIHHIIIIIIHIIHIIHHHIIIIIHIHHIIGHIIIIIIIIIIIHHIHHGFIGHIHIIIIIIIHIIHIIIIIIIIIIIIIHIIIIIIIIIIHGGIIIIIIHIIIIIIIIIIIIIIIIIIIIIIIIIIIIIIIIIHIIIIIIIIIHIIDDDDD
@HISEQ:969:HM2KJBCX2:2:1102:11965:61998 2:N:0:ACTATGCA
ATCGGGCTTAACCCCAACTATCCCTATTAATCATTACGTCGATCCTAGAAACCAACAAAATAGAATCAAACGTCCTATTTCATTATTCCATGCTAATGTATTCAAGCGTAAGCCTGCTTTAAACACTCTAATTTTTTCAAAGTAACAGTCCTGATTCCCCACGACACCAAATTAATGACATCGCGGTTCTTCAGAAGGTAGGAACCGATAATGCCAGTGCGTACCGAGGCACGACCAACAATTCGATCCCGAAATTCAACTACGAGCTTTTTAACTGCAACAACTTTAATATACGCTATTGGAGCTGGAATTACCGCGGCTGCTGGCACCAGACTTGCCCTCCAA
+
DDDDDHGIIIIIIHHIIGIIIIIIIIIIIIIIIIIIIIIIGHIIIIIIIIIIIIIIIIIIIIHGHIHIIIIIIHHIIIIIHIIIGHIHIIGIIIIIIIIIIIHIIHIIIIIHHHIIIHIIIIIIIIIIIHIIIIIIIIIHHIIIIIIIIIIIHIIIHIIHHIIIIIIIIIHIIIIIIIIIIIIIIHIIIIIIIIIIIIIIIIIIIIIHIHIIIIIIIIIIIIIIIIIIIIIIIIIIIIIIIHGHIIIIIIIIIIIIIIIIIIIIIIIIIIIIIHIIIIIIIIIIIIIIIIIIHIIIIIIIIIIIIIIIIIIIIIIIIIIIIIIIIHIIIIIIIGIIIIIIDDDDD
@HISEQ:969:HM2KJBCX2:2:1102:18453:61962 2:N:0:ACTATGCA
ATCGGGCTTAACCCCAACTATCCCTATTAATCATTACGGTGATCCTAGAAACCAACAAAATAGACCATGCCGTCCTATTCTATTATTCCATGCTAATGTATTCGAGCAAAAATGCCTGCTTTAAACACTCTAATTTTTTCAAGGTAAAGGTCCTGGATCCGCAAGACACCCAATAAAGGACATCAAGTTTCTCCAGAAGGTGAGAAATCAACTGCAACAGTTCATACCCCTTAAGGCATGACCATCACGTCAATCCCGAAATTCAACTACGAGCTTTTTAACTGCAACAACTTTAATATACGCTATTGGAGCTGGAATTACCGCGGCTGCTGGCACCAGACTTGCCCTCCAA
+
DDDDCHHHIHIIHIIIIIIIIHIIIIIIIHIIIIIIIIHHFHHEHEHIIIIHHIIHEHHIIHHI1D@111<CC<<<<<CFC1<FH?H?GEE1<11C<D1DC<IHHEEGIHHHHEEIIIHIIIIIHHHIIIHGHHHHIHHIIIIIIIGIIIGIIIIIIIIHIHIIIIIIIHHIIIIIIIIIIIIIIIIIIIIHIIIGIIIIIIIIIIIIIIIIIIIIIIIIIHIHIIIIIHIIIIIIIIIIIIHHIIIIHIIIIIIIIIIIIIIIIIIIIIIIIIIIIHIIIIIIIIIIIIIIHIIIIIIIIIIIIIIIIIIIIIIIIIIIIIIIIIIIIIIIIIIIIIIIIIIGIIIDDDDD
@HISEQ:969:HM2KJBCX2:2:1102:4747:62046 2:N:0:ACTATGCA
ATCGGGCTTAACCCCAACTATCCCTATTAATCATTACGGTGATCCTAGAAACCAACGAAATAGAATCAGTCCGTCCTATTTCATTATTCCATGCTAATGTATTCAGACGATAGTCTGCTTTAAACACTCTAATTTTTTCAAAGTAACAGTCCTGATTTCCCATCACACCAAATAAATGGCATGAAAGTTCCTCAGAAGGTAGAGATCCATCTCACCAGTGCAGACAATTAAGCCTGACCAATGGGTAGACCCCGAGGTTCAACTACGAGCTTTTTAACTGCAACAACTTTAATATACGCTATTGGAGCTGGAATTACCGCGGCTGCTGGCACCAGACTTG
+
BDDDDGHHHIICCGHHHHHIHHIHIIHIIIGHHIIIGHHHHHIHGHHIICHHIHIIEHHIEFC@HHFFDDEH@1CEEEHHIHIGHHGHFEHHHCFHIGEFGFFEHHHC?IIIIIHHHFHHHHHIGHICEIHHHHEFFCHIHHHHHIHHHGIHHGHH?EHHIHHHHIHHGHIIGHFFHHCFIIIIIIHHHHCIHGIIIIHFIIIIIIIHHDHFIIHIIIIIIIIHHHHHIIIIHIIHHHHHHIHFFHGHHHHHFIHFIIIIIHIIIHHG?HIHIHHGIHIHFHIGIIIIIIIIIIIHHHHIIIIIHHHHEHHHHHHIIHIIHHIIIIHIIIIGHIIDDDDD
@HISEQ:969:HM2KJBCX2:2:1102:2290:62274 2:N:0:ACTATGCA
ATCGGGCTTAACCCCAACTATCCCTATTAATCATTACGTCGATCCTAGAAACCAACAAAATAGAATCAAACGTCCTATTCCATTATTCCATGCTAATGTATTCAAGCGTAAGCCTGCTTTAAACACTCTAATTTTTTCAAAGTAACAGTCCTGATTCCCCACGACACCAAATTAATGACATCGCGGTTCTTCAGAAGGTAGGAACCAATAATGCCAGTGCGTACCGAAGCACGACCAACAATTTGATCCCGAAATTCAACTACGAGCTTTTTAACTGCAACAACTTTAATATACGCTATTGGAGCTGGAATTACCGCGGCTGCTGGCACCAGACTTGCCCTCCAA
+
DDDDDIIHGHIIHIIIIIIHIIIGIIIIIIIIIIIIIIIIIIIIIGIHHIIIIIIIIIIIIIHIIIIIFIHHIIIIFHII1FHHIIIC@GHIIHIHIHHHHHIIHHIHIIIIHHIHIHIHHHIIIIHIIIIIIIIIFHHHIIIIIIIIHIIIIHHIIIIHHIIIIIIIIIIIIIGHIHIIIIIHHIHIIIIIIIIHIIHIIIIIIHHHIIHIIIIIIIIIIIIIIIIIIIIIIIIIIIIIIHHFIIHIIIIIIIIHHHIIIIIIIIIIIIIIIIIIIIIIIHHIIIIIIIIIIIIIIIIIIIIIIIIIIIIIIIIIIIIIIIIIIIIIIIIIHIIIIIHIDDDDD
@HISEQ:969:HM2KJBCX2:2:1102:12818:62573 2:N:0:ACTATGCA
ATCGGGCTTAACCCCAACTATCCCTATTAATCATTACGTTGATCCTAGAAACCAACAAAATAGAATCGAACGTCCTATTTCATTATTCCATGCTAATGTATTCAAGCGCGTGCCTGCTTTAAACACTCTAATTTTTTCAAAGTAACAGTCCTGACTCCCCACAACATCAAATTAATGACATCATGATTCATCAGAAGGGAGAAATCAATGACATTAGTACGTACCGAAGGCACGACCGACGTATTGATCCCGAAATTCAACTACGAGCTTTTTAACTGCAACAACTTTAATATACGCTATTGGAGCTGGAATTACCGCGGCTGCTGGCACCAGACTTGCCCTCCAA
+
DDBD?C<CE@CEG?HGHGHFFE11<FFGHHIFGFHHHEEHIIIHGH1F@DGF?1<DCGHIGHGEHIH?1DFCEGF@CHHIG?GH@GHC11GH<@1DHGHFGGGGHIGHB/IHGIHFECFHHEEGEEIHGHHDD1CFHHHIIIIIHHHGIIHHGGDFHIHHGIIIIIHHHHFHCIIIHHIHIHHHEHIHIIGHIHHCGHHIHIIHFHHIHIGHHHIIIIIHG@HCIIIHHAHIHHDIIIIHEFGCDCGIIHIIIIIIIIHIHGHHHHGIIIIIHGCIHHIIHGGD@CIHHHHGCEDIHIHIIIIIGIIIIGIHIHIHHHIIIIIIIIIIIHHHGDEEIIIHHDCDDD
@HISEQ:969:HM2KJBCX2:2:1102:2074:63295 2:N:0:ACTATGCA
ATCGGGCTTAACCCCAACTATCCCTATTAATCATTACGTCAATCCTAGAAACCAACAAAATAGGATCGAACGTCCTATTTCATTATTCCATGCTAATGTATTCAAGCGTTAGCCTGCTTTAAACACTCTAATTTTTTCAAAGTAACAGTCCTGTTTCCCTGCAACACCAAATTAATGACATTACAGTTCTTCAAGAAGGAGGAATCAGTAAAGCCAGTACATACCATTGGCACGACCAACCTACTGACCCCGAAATTCAACTACGAGCTTTTTAACTGCAACAACTTTAATATACGCTATTGGAGCTGGAATTACCGCGGCTGCTGGCACCAGACTTGCCCTCCAA
+
DDCDDGIHIIHHHIIHIIIIGIHIIIIIIIHHHGHHHGHIHIIHHIIIIIIIIIIIIIHCHHIIIIIFHHHHH?HHCGHIIIIHIIIHHIGHIHIIIIHIIIIIIHHIHHIHHIIIIIHHHHIIIIIIIIIIIHHHIIIHIIIIIIIIHIHIIIHHIIHHHIIIHHIFIIIIHIIIIIHIIIHIIIIIHIIIIIIHIIIIIIIIHIIIIIIIIIIIIIIHIIIHIIIIIIHIIHDHHHECIHGHEIIIHGEIIIIHIIIIHIIIIHIHGIIIIIHIIIIIHIIIIIIIHIIIIIIIIIIHHIIIIIIIIIIIIHIIIHIIIIIIIIIIIIIIIIIHIIIIIDDDDD
@HISEQ:969:HM2KJBCX2:2:1102:19685:63490 2:N:0:ACTATGCA
ATCGGGCTTAACCCCAACTATCCCTATTAATCATTACGGTGGTCCTAAAACCAACAAAATAGAACCAACGTCCTATTCTATTATTCCATGCTAATCTATTCAAGCAAATGCCCGCTTTAAACACTCTAATTTTTTCAAGGTAATGGTCCTGGTTCCCCGACACACCCAATAAAGGGCATCCCGGCTCACCAGAAGGATAGACCCGACGACAGAACAGTACTCGCCAAAGACGGACCATCCGGCCAGGCCTAAAATTCAACTACGAGCTTTTTAACTGCAACAACTTTAATATACGCTATTGGAGCTGGAATTACCGCGGCTGCTGGCACCAGACTTGCCCTCCAA
+
DCDDDHIIIIIHHHIHIIIHIIIHIIIIIIIIIIIIIIIIHHIIIIIIIIIIIHIIIHIIIIIIIHIIHIIHIIIIIIIIIIHHIIIIIIIIIIIIIIIIIFHIHIIIIIIIIIIIIHHIIIIIIIIIGIIIIIIHIIIIIIIIIIIIIIHIFHHHIIIHIIIIIIIIHIIHIIHIHHIIIIIIIIIIIHIHIIIIIHIIHIIIHHHIIIIIIIIIIIIIIIIIIIIIIIIIIIHIIIIIIIIHIIIHFIIIIIIIIHIIIHIIIIIIIIIIIIIIIIIIIIIHIIIIIIIIIIIIIIHIIIIIIIIHIIIIIIIIIIIIIIIIIIIIIIIIIIIIIIIIDDDDD
@HISEQ:969:HM2KJBCX2:2:1102:18347:64041 2:N:0:ACTATGCA
ATCGGGCTTAACCCCAACTATCCCTATTAATCATTACGTCGATCCTAGAAACCAACAAAATAGAATCAAACGTCCTATTTCATTATTCCATGCTAATGTATTCAAGCGTAAGCCTGCTTTAAACACTCTAATTTTTTCAAAGTAACAGTCCTGATTCCCCACGACACCAAATTAATGACATCGCGGTTCTTCAGAAGGTAGGAACCGATAATGCCAGTGCGTACCGAGGCACGACCAACAATTCGATCCCGAAATTCAACTACGAGCTTTTTAACTGCAACAACTTTAATATACGCTATTGGAGCTGGAATTACCGCGGCTGCTGGCACCAGACTTGCCCTCCAA
+
DDDCDHHIIIIIIIIIIGIIIIIIIIIIIIIIIIIHHHIIIIIIIIIGIIIIGIIIGHIIIIIIGIIHHHIIIFIHIIIHHIIIHHIHIHIIEHIIIHIIIHIIIIGIIIIIIIIIHIIIHIHIIIIIIIHIIIIHHIIHIIIIIHIIHIIIIIIIIIIIIIHIIIIIIHHHIIHIHIHIHIIHHIIIIHIIIIIIIIIIIIIIIIIIIIIHIHIIIIIIIHIHHIIIIIIIIIIIIIIIHHHHIIHIIIHIIIIIIIIIGIIIHIIIIIIIIIIIIIIIIIIIIIIIIIIIIIIIIIIIIIIIIIIIIIIIIIIIIIIIIIIIIIIIIIIIIIHHIIIIDDDDD
@HISEQ:969:HM2KJBCX2:2:1102:15068:64091 2:N:0:ACTATGCA
ATCGGGCTTAACCCCAACTATCCCTATTAATCATTACGTCGATCCTAGAAACCAACAAAATAGAATCAAACGTCCTATTTCATTATTCCATGCTAATGTATTCAAGCGTAAGCCTGCTTTAAACACTCTAATTTTTTCAAAGTAACAGTCCTGATTCCCCACGACACCAAATTAATGACATCGCGGTTCTTCAGAAGGTAGGAACCAATAATGCCAGTGCGTACCGAAGCACGACCAACAATTTGATCCCGAAATTCAACTACGAGCTTTTTAACTGCAACAACTTTAATATACGCTATTGGAGCTGGAATTACCGCGGCTGCTGGCACCAGACTTGCCCTCCAA
+
DDDDDIIIIIIIHHIIIIIHIIIIIIIIIIIIIIIIIIIIIIIGHIIIIIIIIIIIEHHIIIHIIIIIIIGIHIIIIIIIIIIIIIIIHIIIHIIIHHIIIIIHHIIIHHIIGIIHIIIIIIIIIIIIIIHHHIHIIIIIIIIIIHIIIIIIIIIIIIIIIIIIIIIIIIIIIIIIIIIIIIIIIIIIIIIIIIIIIIIIIIIIIHIHIIIIIIIIIIIIIIIIIIIIIIIIIIIHHIIIIIIIIIIIIIIIIIIIIIIIIIIIIIIIIIIIIHIIIIIIIIIIIIIIIIIIIIIIIIIIIIIIIIIIIIIIIIIIIIIIIIIIIIIIIIIIIIIIIIIIDDDDD
@HISEQ:969:HM2KJBCX2:2:1102:3015:63638 2:N:0:ACTATGCA
ATCGGGCTTAACCCACTATCCCTATTAATCATTACGGTGATCCTAGAAACCAACAAAATAGAACCATGCCGTCCTATTCTATTATTCCATGCTAATGTATTCGAGCAAAAATGCCTGCTTTAAACACTCTAATTTTTTCAAGGTAAAGGTCCTGGATCCGCAAGACACCCAATAAAGGACATCAAGTTTCTCCAGAAGGTGAGAAATCAACAGTAACAGTTCATACCCCTTAAGGCATGACCATCACGTCAATCCCGAAATTCAACTACGAGCCTTTTAACTGCAACAACTTTAATATACGCTATTGGAGCTGGAATTACCGCGGCTGCTGGCACCAGACTTGCCCTCCAA
+
DDDDCHDIHIHIHIIIIIIIIHIIIIIIIHIIHIHHIIIGHHIIIIIHIHHHHIIHIIIHHHIIIIIHIIHHDDHHHHEE@GHIIIIEHIIGHIHEH@CGHCGHHHIHIIIIIIIIIHGIHIHIGHIIIHHHHFHIHHEIHGIIIHIHHEGIIIIHGHHHHIIIIIIGFHIIHIIHHIIGIIIIIIHIHIIIIIIIIIIIHIIIIIIIIIIIIHIIHHHGIIIIIIIIIIIIIIIIIIHHIIIHHHIIHHIIIIIIIIIIIIIIIIIHHIHIIIIIIIIIIIIIIIIIIIIIHIIIIHHIIIIIIIHIIIIIIIIIIIIIIIIIIIIIIIIIIIIIIIIIIIIIIIDDDDD
@HISEQ:969:HM2KJBCX2:2:1102:8017:64717 2:N:0:ACTATGCA
ATCGGGCTTAACCCCAACTATCCCTATTAATCATTACGGCGACTCTAGAAACCAACAAAATAGAACCGCACGTCCTATTTTATTATTCCATGCTAATGTATTCTGGCGTAAGCCTGCTTTGAACACTCTAATTTTCTCAAGGTAAAGGTCCTGGTTCCCCGACACACCCAGTGAAGGGCATGCCAGCTCACCAAGAGGTAAGGCCCGGCCAGACAGTACACACCGTTAGGCGGACCGCCCGGTCAGGTCTGAAGTTCAACTACGAGCTTTTTAACTGCAACAACTTTAATATACGCTATTGGAGCTGGAATTACCGCGGCTGCTGGCACCAGACTTGCCCTCCAA
+
DDDADC<?GGHHHHHHIIIIHHHIFHHIGHEHHIHGHHFHIHHHHIIHIIIIHIIIEHIICCDEFEHDDCCEHE@GHHCGGFHHHGHGHCHFHEHH@G1GGHHHIHHIIIGHHHIIIHIGBGHHGIIHHHHIFHIIIIIIIHHFHHHHIIIHIIHHHIHIIIIIHH@HHHIIHIIHHEEFHHHIHIHHHH@HHHHGIIIHIIIGIIIIH?HIIIIIHIHIIIIIIIIIIIIHIIIHFIHHIHHHIIIFHEIHIIIIIIIIIIIIFIIIIIIIIHHIIIIIHIIIIFIHIIHEGIIIIIIIIIIIIIIIIIIIIIIIIIIIIIGIHIIIIIIIHIGIIIIIDDDDD
@HISEQ:969:HM2KJBCX2:2:1102:12476:65971 2:N:0:ACTATGCA
ATCGGGCTTAACCCCAACTATCCCTATTAATCATTACGGTGATCCTAGAAACCAACAAAATAGAACCATGCCGTCCTATTCTATTATTCCATGCTAATGTATTCGAGCAAAAATGCCTGCTTTAAACACTCTAATTTTTTCAAGGTAAAGGTCCTGGATCCGCAAGACACCCAATAAAGGACATCAAGTTTCTCCAGAAGGTGAGAAATCAACAGTAACAGTTCATACCCCTTAAGGCATGACCATCACGTCAATCCCGAAATTCAACTACGAGCTTTTTAACTGCAACAACTTTAATATACGCTATTGGAGCTGGAATTACCGCGGCTGCTGGCACCAGACTTGCCCTCCAA
+
DCDDDHHIIIIIIIIIIIIIIIIIIIIIIIIIIIIHIIIIIIIIIIHIIHIIIHIIIIIGIHHHIIIIIIIIGHIIIHIIIIIIIIIGIIIIGIIIIIHIHDHHIIIHIIIIIIIIIIHIHHIIIIHHIIIIIIHIHIIIIHIHIIIIIIIIHEHIIHIIIIIIIIIHIHIIIIIIIIIIIIIHIIHIIHHHIHIIIIIIIIIIIIIIIIIIIHIIIIIIIIIIIIIIIIHIIIIIIIIIIHIIIIIIIIHHIIIIIIIIIIIIIIIIHIIIIIIIIIIIIHIIIGIIIIIIIIIIIIIHGIIIIIIIIIIIHIIIIIIIIIIIH@IIIIIIHIIIIIIIIIIIIIIIDDDDD
@HISEQ:969:HM2KJBCX2:2:1102:9985:66192 2:N:0:ACTATGCA
ATCGGGCTTAACCCCAACTATCCCTATTAATCATTACGTCGATCCTAGAAACCAACAAAATAGAATCAAACGTCCTATTTCATTATTCCATGCTAATGTATTCAAGCGTGAGCCTGCTTTAAACACTCTAATTTTTTCAAAGTAACAGTCCTGATTCCCCAAGACACCAAATTAATGACATCATAGTTCGTCAGAAGGAAGAAACCAATAAATTAGTACGTACCAAGGCACGACCAACATATTGATCCCGAAATTCAACTACGAGCTTTTTAACTGCAACAACTTTAATATACGCTATTGGAGCTGGAATTACCGCGGCTGCTGGCACCAGACTTGCCCTCCAA
+
DDD@@EDHHEHHHIIICHFHHHEHGHIIIHII@HHIIIHIHDHHHIIHIIIIIIIIHHIIIHIIGEHIIHI@DEECHEHIHIIHEHHHHFEHIHIHHIHIHHHIHFIIIIIIHHHIHIHHHHHIHHFHIIIIIHIHIIIIH9IHIIIIIIIIIIIIIIIIIIIIIIIGHIIIIIIIIHIIHIIIIIIIIIHIIIIIIIIIIIIIHIIIIII<IIIIIIIIIIIIIIH9IIIIIIIIIIIHHGCIIIIIGIIIIIIIIIIIIIIIIIIIIIIIIIIIHIIIIIIIIIIIIIIIHIIIIIIIIIIIIIIHIIIIIIIIIIIIIIIIHHGIIIIIIIIIIIIDDDDD
@HISEQ:969:HM2KJBCX2:2:1102:5039:66644 2:N:0:ACTATGCA
ATCGGGCTTAACCCCAACTATCCCTATTAATCATTACGTCAATCCTAGAAACCAACAAAATAGGATCAACGTCCTATTTCATTATTCCATGCTAATGTATTCAAGCGCGAGCCTGCTTTAAACACTCTAATTTTTTCAAAGTAACAGTCCTGATTCCCCGCCACACCAAATGAATGACATGATGGTTCGTCAGAAGGTAGGAACCAGTAACACCAGTACGTACCTAAGGCACGACCAACGTACTGATCCCGAAATTCAACTACGAGCTTTTTAACTGCAACAACTTTAATATACGCTATTGGAGCTGGAATTACCGCGGCTGCTGGCACCAGACTTGCCCTCCAA
+
DDDDDIIIIIIHHIIIIIIIIIIIIIIIIIIIIIIIIIHIHIIIIIIIIIIIIIIIIIIIIIHIHHHHIIIGHIHIIIIIIIIIIIIHIIEHHHHHIIIIIFHIHHHHIIIIIIIIHIHGI@DGHHHHHIIHHIIHIIIHIGIIHIHHHHHEHFHHIIGIIHHHHIIIIIIIHIIIIIIIIIHIHHHIIIHIIIIIIIIIIIHGIIIHIIIHIIIIIIIIIIIIIIIIIIIIIIIIIIIIHIHGIIIIGIIIIIHHIIIIIIIIIIIIIIIIIIIIIIIIIIIIIIIIIIIIIIIIIIIIIIIIIIIIIIIIIIIIIIIIIHIIIIIIIIIIIIIIIIGIDDDDD
@HISEQ:969:HM2KJBCX2:2:1102:19582:66631 2:N:0:ACTATGCA
ATCGGGCTTAACCCTAACTATCCCTATTAATCATTACGGTGGTCCTAGAAACCAACAAAATAGAACCACAACGTCCTATTCTATTATTCCATGCTAATCTATTCAAGCAATAGCCCGCTTTAAACACTCTAATTTTTTCAAGGTAATGGTCCTGGCTCCCCAACACACCCAATAAAGGACATGCTGGCTCACCAGAAGGAAGACCCGACAGCAGACAGTACTCGCCAAAGACGGACCGCCCGGCCAGGCCTAAAATTCAACTACGAGCTTTTTAACTGCAACAACTTTAATATACGCTATTGGAGCTGGAATTACCGCGGCTGCTGGCACCAGACTTGCCCTCCAA
+
<D0D@?//CF@1FH1<<<FHII1CF<1<1<D1C111D?<<10<DCHEE<11FF<DC@<CEEHE1<1<1<<CHIH?<0F1D1@<GH11<CCF?HC@1CEEHHCEF8C1<C6DH51D</8<0CHGIHHHDGFEEC@@1DHHDGAFHH@FDCGHBFC??DDE0@@ACEAAHF<AC@8BD/CFHEGGHGHEIHFIHHGCCD:=DH<C?HCHGFCGEH1<<<HG<CCAFCEHHHG:EC/CE??C//C<<<FF@@@<HHHGC<@CD<0CD1C@HIHEF1<<<@IHHFGC<<11F@EF<0HDHEHCF<<1@<@IHIHF@CC</<C<1C<@IHF1CCHGD1<G@GC?C@<<<<0
@HISEQ:969:HM2KJBCX2:2:1102:1439:66846 2:N:0:ACTATGCA
ATCGGGCTTAACCCCAACTATCCCTATTAATCATTACGTCAATCCTAGAAACCAACAAAATAGGATCAACGTCCTATTTCATTATTCCATGCTAATGTATTCAAGCGCGAGCCTGCTTTAAACACTCTAATTTTTTCAAAGTAACAGTCCTGATTCCCCGCCACACCAAATGAATGACATGATGGTTCGTCAGAAGGTAGGAACCAGTAACACCAGTACGTACCTAAGGCACGACCAACGTACTGATCCCGAAATTCAACTACGAGCTTTTTAACTGCAACAACTTTAATATACGCTATTGGAGCTGGAATTACCGCGGCTGCTGGCACCAGACTTGCCCTCCAA
+
DDDDDIGIIIIHIIIHIIHHHIIIIHHIIIIIIHIIIHIIIIIHIIIIGIIEHGHIH?HHIIIHHHGFHEHE1EEHHGFHGHHIHH?EHHHCEHHHEFGHHHHHHDHDHHIHHHHIIGHIHIHIIHIIIIIHGHHIIIIIHHGHIIHIHHHHFIHIIIIHHIHHHIIIIHIIIIIHFIIIIHIIHIIIIIIIGIIIIIIIIIIIIIIIIIIIIIIIHIHHHIIIIIIIIIIIIIHIIIHIIIHGIIIIIGIGIGIIIIIIIIIIIIIIIIHFIIIIIIIIIIHHIIGIIIIIHIIIIIIIIIHIIIIIIIIHIHHGIIIIIIIIIIIIIIIIIIIIIIIIDDDDD
@HISEQ:969:HM2KJBCX2:2:1102:8606:66087 2:N:0:AATATGCA
ATCGGGCTTAACCCCAACTATCCCTATTAATCATTACGTCAATCCTAGAAACCAACAAAATAGGATCAAACGTCCTATTTCATTATTCCATGCTAATGTATTCAAGCGTTAGCCTGCTTTAAACACTCTAATTTTTTCAAAGTAACAGTCCTGTTTCCCTGCAACACCAAATTAATGACATTACAGTTCTTCAGAAAGGAGGAATCAGCGAAGCCAGTGCATACCAGTGGCACGACCAACCTGCTGACTCCGAAATTCAACTACGAGCTTTTTAACTGCAACAACTTTAATATACGCTATTGGAGCTGGAATTACCGCGGCTGCTGGCACCAGACTTGCCCTCCAA
+
D<0<0///1<<<CG0EGDCE@1FECH??1<1<E1@C@D@<E=1<DCH1<<1F1<<0<1C1<<<111<1CC@0<1<0<CGC1D<CF11FCH111<DHG@/DGE<CG<DECHE<AA<@EF@HHCEHH0FB1<C51<C16CHGHCHCABCE1@@7<A@HE?HHEHHHHF<C<FHFCCCEGG?HDDGHHC-/?A<@GCHIHEC?HHF0EEEC?1?HDC1DC1CIIIHHGHCD1@D://0C111C<1B1:C::.DD1FD111C1D10C0IIHEGF<@<<1G?HG?FHHHF<1C1<1EEHCF1HEHC<11D1C?HECCDF</DCC?HGHHHD@GHHF<FDC1D0/0D00@<<
@HISEQ:969:HM2KJBCX2:2:1102:19568:66811 2:N:0:ACTATGCA
ATCGGGCTTAACCCCAACTATCCCTATTAATCATTACCTCGACTCCGAAAGCCAACGAAATAGAACCGAGATCCTATTCCATTATTCCATGCACTAATGTTCAGGCTGTAGCGCCTGCTTTGAGCACTCCAATTTTTTCAAAGTAAACGTGCTGGCCACCCATGGCACTCGATTAAGAGAACCATGAACGAACCAACAAAATCGTCCGGGCAAACAGTAGACACCGCAAGGTGCACCGCTCGCCCGAAACCGAGATCCAACTACGAGCTTTTTAACCGCAGCAATATTAGTATACGCTATTGGAGCTGGAATTACCGCGGCTGCTGGCACCAGACTTGCCCTCCAA
+
DDDD@H?HFHGEGHIE@CGFHHHFHHEHGEHE?<CFFEFC@GC0C<DECE/F1G@CG@EGHCHIHHIIHDHHIIIG?HE<GE<CHHHD1DCCGF?@CEHHIHHHHIEHHHHIIIIHIHGFGIHIIHHH?HF?DHCGEHHHHHIHHHFHEHHIHFHIHHIHHCHIHIIIIIHIHHHHHIHHEFHGEIII<HHHIIIHHIIHGHHHDHHGF@IIII4HHHHEHIIHHHHIIIIGIIIIIIIHIIHDD<HIIIIHHFGHIHIIIIIIIIIIIIIHHIHHEIIHIIIHHGHHIIIIIIIIIHIIIIIIIHHIHIIIIIIHDIIIHIIHEIIHGEIIHHIHIHHHIDDDDD
@HISEQ:969:HM2KJBCX2:2:1102:11453:67151 2:N:0:ACTATGCA
ATCGGGCTTAACCCCAACTATCCCTATTAATCATTACGGTGATCCTAGAAACCAACGAAATAGAATCAGTCCGTCCTATTTCATTATTCCATGCTAATGTATTCAAGCAAAAATGCCCGCTTTAAACACTATATTTTTTTCAAAGTAAAAGTCCTAGTTCATTGAAACACCCAAGAGCATCCCAATTCACCAGAAGGTGAGAAATTGGCTACACACCGATTCATGCCCCTAAAGGCATGACCGATATATCCCAATCCCGAAATTCAACTACGAGCTTTTTAACCGCAACAACACTAATATACGCTATTGGAGCTGGAATTACCGCGGCTGCTAATACCAGACTTGCCCTCCAA
+
DDDDCIHIIHIIIIIIIIIIIIIIIIIIIIIIIIGIIIIIHHHIIIIIIHIIIIIIIIIIIIHHFHIIIIIIIHHIIIIHHHIIIIIIIIHHIHHIIIHHHHHIIIIIIIIIIIIIIHIHIIIIIIIIIIIIIIIHIIIIIIIHIIIIIIIIHHHIIIIIIIIHIIIHHHIHHHDGIIIIIIIHIHHGHIIIIHHHIIIIIIIHIIIIIIIHIIHIIIIHIIIIIIIIIIIIIIIGIHHHIIIIIIIHHHGDIIHHIHIIIIIIIIIIIIIIIIIIIIIIIIIHIIIIIIIIHIIIIIIIIIIIIIIIIIIIIIIIIIIIIIIIIIIIIIIIIIIIIIIIIIIIIIIIDDDDD
@HISEQ:969:HM2KJBCX2:2:1102:20511:68010 2:N:0:ACTATGCA
ATCGGGCTTAACCCCAACTATCCCTATTAATCATTACGTCGATCCTAGAAACCAACAAAATAGGATTAACGTCCTATTTCATTATTCCATGCTAATGTATTCAAGCGTTAGCCTGCTTTAAACACTCTAATTTTTTCAAAGTAACAGTCCTGATTTCCCGCAACACCAAATTAATGACATCACGGTTCGTCAAGAAGGAGGAATCAGTAAAGCCAGTACATACCGAAGGCATGACCAACTTACTAACCCCGAAATTCAACTACGAGCTTTTTAACTGCAACAACTTTAATATACGCTATTGGAGCTGGAATTACCGCGGCTGCTGGCACCAGACTTGCCCTC
+
DDDDDIIIIIIIIIIIIIIIIIIIIIIHIIIIIIIIIIIIDHIIDHIGIIIIHIIIIIIGIIICEHIIIIIEHIIHIHIIIIIIIIHGHHHHIIIIIIIHHGIIHIHHHIIIIIHIIIIHIIHIGIIIIIIIIIIHIHIIIIIIHIIIHIIIIIIGIGIHGIIIIIHHFHHEIHHHIIIIIIHHIIIIIHHIIIIIIIHHHIIIIIHHHIHGFGIHIHIIIIIIIIIHHIIIIIGIIIHIHIIIIIIGIIIIIIIIIIHHIIIIIIIIIIIIHHIIIIIIIHIIHGGHIIIIIIIIIIIIIIIIGIIIIIHGIIIIIIIIIIIIIHIIIIIIIIIIIDDDDD
@HISEQ:969:HM2KJBCX2:2:1102:4977:68703 2:N:0:ACTATGCA
ATCGGGCTTAACCCCAACTATCCCTATTAATCATTACATCGATCCTAGAAACCAACAAAATAGAATCGGATGTCCTATTTCATTATTCCATGCTAATGTATTCAAGCGTGAGCCTGCTTTAAACACTCTAATTTTTTCAAGGTAACAGTCCTAATTCCCCGTGACACCAAATTAATGGCATTACGGTTCTTTAGAAGGTGAGAAATCAATAATATCAGTACATACCAACGGCATGACCGAAACATTGATCCCGAAATTCAACTACGAGCTTTTTAACTGCAACAACTTTAATATACGCTATTGGAGCTGGAATTACCGCGGCTGCTGGCACCAGACTTGCCCTC
+
DDDDDIIIIIIIHIGIIIIIIHHHIIIIIIHIIIIIIIHIIGIIIIIIIIIIIIIIIIIHIIHIGIHIEHHHHGIHHIIIIIIIHHIHIIIIIIIIIIIIIIIIIGIIIIHHIIIIIIIIIIHIIIIIHIIIIIIIIIIIIIIIIIIIHIIHIHIIIHIIIHIIHIIIIIIIIIIHIIIIIIIIIIIIIIIIIIIIIIIIIIIIIIIIIIIIIIIIIIIIIIIIIIIIIIIIIIIIIIIIIHDIIIIIHIIIIIIIIIIIIIIIIIIIIIIIIIIHIIIIIIIIIGIIIIIIIIIIIIIIHHIIIIIIIIIIIIIIIIIIIIIIIIIIIIIIIIIIIIIDDDDD
@HISEQ:969:HM2KJBCX2:2:1102:8564:69089 2:N:0:ACTATGCA
ATCGGGCTTAACCCCAACTATCCCTATTAATCATTACATCGATCCTAGAAACCAACAAAATAGAATCGGATGTCCTATTTCATTATTCCATGCTAATGTATTCAAGCGTGAGCCTGCTTTAAACACTCTAATTTTTTCAAGGTAACAGTCCTAATTCCCCGTGACACCAAATTAATGGCATTACGGTTCTTTAGAAGGTGAGAAATCAATAATATCAGTACATACCAACGGCATGACCGAAACATTGATCCCGAAATTCAACTACGAGCTTTTTAACTGCAACAACTTTAATATACGCTATTGGAGCTGGAATTACCGCGGCTGCTGGCACCAGACTTGCCCT
+
BDADAGHIIIIHIIIH0EHG@HHHGIHHHHCGHHHHIIHC@GHEFHIC@HHH?GGHGEHIIGEHIHFHI=<EHCHHHGHEHHHHIIHIIIIIIIIIIIHHHHHHHHHHHIHHIHIHIHFHGHHIIIIEHIIHIHHIHHIIIIIHHHHFHHIHHHHIHHIIIIIIIIIIHIIIIIIIHHGHHCHIHIIIHIHIIIIIIIIIIIIIHIIIIHIIHIIGIIIIIGIIIHIIIIHIIIIHHIIIHHIIIIIIHIIIIIIIIIIIIIIIIIIIIIIIHHIIIIIIIIIIIIIIIIIIIIHIIHIIHHIIIIIHIIIIIIIIIIIIIIIIIIIIIIIIIIIIIIDDDDD
@HISEQ:969:HM2KJBCX2:2:1102:20841:69269 2:N:0:ACTATGCA
ATCGGGCTTAACCCCAACTATCCCTATTAATCATTACGTCGATCCTAGAAACCAACAAAATAGGGTCAAACGTCCTATTTCATTATTCCATACTAATGTATTCAAGCTAATACCTGCTTTAAACACTCTAATTTTTTCAAAGTAACAGTTCTAACTCCCCATAACACCAAATTAATGACATCATGGTTCGTCAGAAGGGAGAAATCAATGATACCAGTACGTACCAGAGGCACGACCGATATATTGATCCCGAAATTCAACTACGAGCTTTTTAACTGCAACAACTTTAATATACGCTATTGGAGCTGGAATTACCGCGACTGCTGGCACCAGACTTGCCCTCCAA
+
DDDDDHIIIIIHHIIIIIIIIIIIIIIIIIIIIIIIIIIIIIGIIHIIIIIIIIIHIIIIIHHIIIIIIIIIIIGIIHIHIIIIHHIHGIIIIIIIHIIIIIHHHHIIIIHIGHIIHIIIHHIIIHHHIIIIIIIIIIIHHHHIHIIIHHIIIIIHIHEHIIHHIIIIIIIIIIIIIIIIIIIIIGIIIIIIIIIIIIIIIIIIIIIIIIIIIIIIIIIIIIIIIIIIIIIIIIIIIIIGIIIHGIIIIFIIIIIIIIIIIIIIIIIIIIIIIIIIIIIIIIIIIIHIIIIIIIIIIIIIIIIIIIIIIIIIIIIIIIIIIIIIIIIIIIIIIIIIIIIIIDDDDD
@HISEQ:969:HM2KJBCX2:2:1102:12641:69761 2:N:0:ACTATGCA
ATCGGGCTTAACCCCAACTATCCCTATTAATCATTACGGTGATCCTAGAAACCAACAAAATAGAACCATGCCGTCCTATTCTATTATTCCATGCTAATGTATTCGAGCAAAATGCCTGCTTTAAACACTCTAATTTTTTCAAGGTAAAGGTCCTGGTTCCACATGACACCCAATTAAGGACATCATGCTTCTCCAGAAGGTGAGAAATCAACTGCGACAGTTCATACCCCTTAAGGCACGACCATCACGTCAATCCCGAAATTCAACTACGAGCTTTTTAACTGCAACAACTTTAATATACGCTATTGGAGCTGGAATTACCGCGGCTGCTGGCACCAGACTTGCCCTCCAA
+
<B@@0EHIIHIEH?HGIIIIII?HHFHHEDHEEC1DHHDFHCC@GHGF<1DFCF?0<FEHGFHHE?GIE1G@/CEHGHE?HEFHICHIIE1<1@GFFHC1<CCGCFCCIHHHHDF@GHHEHIIHFEGHIHHHHHIHHH?HHIGIIHHFIHIIHIIHHHIHHHHIIIHIHIIIHHHHIEFIIIHIIIIIHHIHHIIIIIHHII2HHHHIIIHIHIIHHHECHFIHIIHHEHHIHGHHIIHIHEIIHIIIFHHIIIIIHHIIIIIIIIHIHHHFHHHHIHEHHIIIIHHIIHHHEHIIIIIHHIIHIIIIIIIIIIHHHIIIIHIIIIIIIIIIIIIIIIIHIIIIHIIDDBDB
@HISEQ:969:HM2KJBCX2:2:1102:6085:71239 2:N:0:ACTATGCA
ATCGGGCTTAACCCCAACTATCCCTATTAATCATTACGGTGATCCTAGAAACCAACGAAATAGAATCAGTCCGTCCTATTTCATTATTCCATGCTAATGTATTCAGACGATAGTCTGCTTTAAACACTCTAATTTTTTCAAAGTAACAGTCCTGATTTCCCATCACACCAAATAAATGGCATGAAAGTTCCTCAGAAGGTAGAGATCCATCTCACCAGTGCAGACAATTAAGCCTGACCAATGGGTAGACCCCGAAGTTCAACTACGAGCTTTTTAACTGCAACAACTTTAATATACGCTATTGGAGCTGGAATTACCGCGGCTGCTGGCACCAGACTTGCCCTCCAA
+
DDCDDIIIIIIIIIIIIIIIIIIIIIIIIIIIIHIIIIIIIGIIIIIIGIIIIIIIIIIGIIIIHIIIIIIIIIIIIHIIIIIIIIIHIHIIHIIIIIIIIHIIHIIIIIIIIIIIIIIIIIIIIIHIHIIIIIIIIIIIIIIIHIIIHHIIIIIIIIIIIIIIIIIHIIIHIIIIIIIIIIIIIIIIIIHIIIIIIIIIIIIIIIIIIIIIIIIIIIIIIIIIHIIIIIIIIIIIIIIIIHIIHHHIIIIIIIIIIIIIIIIIIIIIIIIIIIIIIIIIIIIIIIHIIHIIIIIIIIIIIIIIIIGIIIIIIIIIIIIIIIIIIIIIIIIIIIIIIIIIIIIDDDDD
@HISEQ:969:HM2KJBCX2:2:1102:1244:71206 2:N:0:ACTATGCA
ATCGGGCTTAACCCCAACTATNCCTATTAATCATTACGGTGATCCTAGAAACCAACAAAATAGAATCATGCCGTCCTATTTCGTTATTCCATGCTAATCTATTCAAGCATAAAGCCTGCTTTAAACACTCTAATTTTTTCAAAGTAACAGTCCTAGCTCCCTATTACACCTAGTGAAAGGTATAATAGTTCACTAGAAGGTGGAGATTGACATTACCAGTACATGTCCGAAAACACGACCGGTACGCTAATCCCGAAATTCAACTACGAGCTTTTTAACTGCAACAACTTTAATATACGCTATTGGAGCTGGAATTACCGCGGCTGCTGGCACCAGACTTGCCCTCCAA
+
DDDD@HHHIIIIIIIIIIHII#<DGHIIIIIIIIIHIIIIHHIIIIIHIIIIIIIIIIIHIIHHHIIIIEHHIIIIIIHGHIIIHHEHHIIIIGHHHEHHIIIHHIDHHIIIIHHIIIHHHIIIHHIHIHIIFIIIIIHHHIIIIIIIIIIIIIIIIIIIIIIIIIIIHIHIHIIIIIIIHIIIHIIIIIIIIIIIIIIIIIIIIIIIIIIIIIIIIIIIIIIIIIIHIIIIHIIIIIIIIIIIHHFEIIIIIIIIIIIIIIIIIIIIIIIIIIIIIIIIIIIIIIIIIIIIIIIIHIIIIIIIIIIIIIIIIIIIIIIIIIIIIIIIIIIIIIIIIIIIIIIIDDDDD
@HISEQ:969:HM2KJBCX2:2:1102:7428:71467 2:N:0:ACTATGCA
ATCGGGCTTAACCCCAACTATCCCTATTAATCATTACGGTGATCCTAGAAACCAACGAAATAGAATCAGTCCGTCCTATTTCATTATTCCATGCTAATGTATTCAGACGTTAGCCTGCTTTAAACACTCTAATTTTTTCAAAGTAACAGTCCTGATTTCCCATCACACCAAATAAATGGCATGAAAGTTCCTCAGAAGGTAGAGATTTATCTCACCAGTACAGACAATTAAGCCTGACCAATGGGTAAACCCCGAAGTTCAACTACGAGCTTTTTAACTGCAACAACTTTAATATACGCTATTGGAGCTGGAATTACCGCGGCTGCTGGCACCAGACTTGCCCTCCAA
+
DDDDDIIIIIIHIHIIIIIIIIIIIIIIIIIIIIIIIIIIIIIIIIIIIIIIIIHICHHHHHHHIFHIIIIIIIIIIIIIIIIIIIIIIIIHHIIIIIIIIGIIIIHIIIIIIHIIIIIIIIIIIIIIIHIIIIIHIIIHIIHHIIIIIIIIIIIIIIIIIIHIIIIIIIIIIIIHIIIIIIIIIIIIHHIIIIIIIIIIIHIIIIIIIIIIHIIIIIIIIIIIIIIIIIIIIIIIIIIIIIIIIHEIIIIIIIIIIIIIIIIHIIIIIIIIIIIIIIIIIIIIIIIIIIIIIIIIIIIIIIIIIIIIIIIIIIIIIIIIIIIIIIIIIIIIIIIHIIIIIIIDDDDD
@HISEQ:969:HM2KJBCX2:2:1102:14334:71658 2:N:0:ACTATGCA
ATCGGGCTTAACCCCAACTATCCCTATTAATCATTACGGTTGTCCTAGAAACCAACAAAATAAAACAACTTCGTCCTATTCTATTATTCCATGCTAATGTATTCCGGCATAAGCCTGCTTTAAACACTCTAATTTTTTCAAGGTAAAGGTCCTGACTACCCGCAACATCCAATAAAGGACATTACGTATCACCAGGCGGATAGATCCCACACAACCAGTACTCATCTAAAAGATGGACCGATTGGCAGAATCCAAAATTCAACTACGAGCTTTTTAACTGCAACAACTTTAATATACGCTATTGGAGCTGGAATTACCGCGGCTGCTGGCACCAGACTTGCCCTCCAA
+
DDDDDCHIIIIIIIIIIIIHIIIIIIIIIIIHIIIII@HIGHIIHIIIIIIHIIIIIIGIHIIIIIHIHIIIIHIIIIIHIIIIIIIIGIIEHHHIIHIIIIIHHHHHHIIIIIIIIIHHIIIIIIIIHIIIIIIHHHIHHIIIIIIHHIIIIIIIIHIIIIIIIIIIIIIIIIIIIIIIIIIIIIIIIHIIIIIIIIIIIIIIIIIIIIIIIHIIIIIIHIIIIIIIIHIIIIIIIIIIIHIIIHGIIIHHHIIIIHFIIIIIIIIIIIIIIIIIIIIIIIHFIIIIIIIIIIIIIIIIIIIHIIIIIIIIIHIIIIIIIIIIIIIIIIIIIIIIIIIIIIIDDDDD
@HISEQ:969:HM2KJBCX2:2:1102:17306:71904 2:N:0:ACTATGCA
ATCGGGCTTAACCCCAACTATCCCTATTAATCATTACGTCAATCCTAGAAACCAACAAAATAGGATCGAACGTCCTATTTCATTATTCCATGCTAATGTATTCAAGCGTTAGCCTGCTTTAAACACTCTAATTTTTTCAAAGTAACAGTCCTGTTTCCCTGCAACACCAAATTAATGACATTACAGTTCTTCAGAAAGGAGGAATCAGCGAAGCCAGTTCATACCAGTGGCACGACCAACCTGCTGACCCCGAAATTCAACTACGAGCTTTTTAACTGCAACAACTTTAATATACGCTATTGGAGCTGGAATTACCGCGGCTGCTGGCACCAGACTTGCCCTCCAA
+
DDDDBIGIIIHIIIIIHIIIIIIIIHIIIGIIIIIIIIIIIIIIGIIIIIIIIIIIGIHIIIIHEHIHIHIDHHHIIIGIIIIIIIIIHIIIIHHIIIIIIIIIHIIIIIIHIHIHIIIIIHHHIIIIHIIIIIIIIIIHIIIIIHIIIIIIIIIIIIIIIIIIIIHIIIIIIIIIIIIIIIIIIIIIHIIIIIIIIIIIIIIIIIIIIIIIIIIIIIIIIHIIIIIIIIIIIIIIIIIIIIIHFIIIIIIHIIIIIIIIIIIIIIIIIIIIIIIIIIIIIIIIIIIIIIIIIIIIIIIIIIIIIIIIIIIIIIIIIIIIIIIIIIIIIIIIIIIIIIIIIDDDDD
@HISEQ:969:HM2KJBCX2:2:1102:17076:71230 2:N:0:ACTATGCA
ATCGGGCTTAACCCCAACTATCCTATTAATCATTACGTCGATCCTAGAAACCAACAAAATAGAATCAAACGTCCTATTTCGTTATTCCATGCTAATGTATTCAAGCGTGAGCCTGCTTTAAACACTCTAATTTTTTCAAAGTAACAGTCCTGATTCCCCATGACACCAAATTAATGACATCATGGTTCGTCAGAAGGTAGGAATCAATAATACCAGTACGTACAATAGCACGACCAATAAATTGATCCCGAAATTCAACTATGAGCTTTTTAACTGCAACAACTTTAATATACGCTATTGGAGCTGGAATTACCGCGGCTGCTGGCACCAGACTTGCCCTCCAA
+
DDDDAIH<GHGHHIIIIIIIHIIIIHHHHHIIIIIIIIIHGHHIIIIIHHIIHHIIIEHGHEGHFHHHHIFFG=GGHFHHHHHHHEHIIFHGIHIIHHHHIIIHIHHIIHIIIIIIIIHEIIHIIIHHHFIHHIHGHIIIIIIIIIIIIIIIIGHGHIHIIIIIIIIIIIIIIIHGIHIIIIHHIIIIHHHIIIIIIIIIIIIIIIIIIIIIIIIIIHIIIIIIIIIIIIIIIIIIIIIIIIIIIIIIHIIIIIIIIIIIIIIIIIIIIIIIIIIIIIIIIHIGIIIIIIIHIIIIIIIIIIIHIIIIIIIIIIIIIIIIIIIIIIIIIIIIIHIIHIIDDDDD
@HISEQ:969:HM2KJBCX2:2:1102:17891:72524 2:N:0:ACTATGCA
ATCGGGCTTAACCCCAACTATCCCTATTAATCATTACGTCAATCCTAGAAACCAACAAAATAGGATCAAACGTCCTATTTCATTATTCCATGCTAATGTATTCAAGCGTTAGCCTGCTTTAAACACTCTAATTTTTTCAAAGTAACAGTCCTGTTTCCCTGCAACACCAAATTAATGACATTACAGTTCTTCAAGAAGGAGGAACCAGTAAAGCCAGTACATACCAGTGGCACGACCAACCTGCTGACCCCGAAATTCAACTACGAGCTTTTTAACTGCAACAACTTTAATATACGCTATTGGAGCTGGAATTACCGCGGCTGCTGGCACCAGACTTGCCCTCCAA
+
DDDD@HIIIIIIHIIIIIIIHIIIIIIIIIIIIIIIIIIIIIIIHIIIIIIIIIIIHHHHIIHHIIFHHIFFHGIIIIIIIIIIIIIHHEHIHHIIGIIIHGHIIHIIIIIHHIIIGHIIHHHHIGHEHHIHIIIHHIHIHHHIHHHIIIIIIIIIIIIIIIHHGHHIIIIHHHHHIIHHGIHHHHHGHHIIIIHIIIHHHGHGIIIIIIHIIIIIIIIIIIIIIHHIIIIIIIIGHHIIIIHIGHGIGHIIIIIIIIIIIIHIIIIIIIIIIIIIIIIHIIHIIIIHCIIIIIIIIIIIIIIIIIIIIIIIIIIIIIIIIIIIIIIIIIIIHHIHIIIIIDDDDD
@HISEQ:969:HM2KJBCX2:2:1102:15949:72628 2:N:0:ACTATGCA
ATCGGGCTTAACCCCAACTATCCCTATTAATCATTACGGTGATCCTAGAAACCAACAAAATAGAACCATGCCGTCCTATTCTATTATTCCATGCTAATGTATTCGAGCAAAATGCCTGCTTTAAACACTCTAATTTTTTCAAGGTAAAGGTCCTGGTTCCACATGACACCCAATTAAGGACATCATGCTTCTCCAGAAGGTGAGAAATCAACTGCGACAGTTCATACCCCTTAAGGCACGACCATCACGTCAATCCCGAAATTCAACTACGAGCTTTTTAACTGCAACAACTTTAATATACGCTATTGGAGCTGGAATTACCGCGGCTGCTGGCACCAGACTTGCCCTCCAA
+
BDDDDHGHHIIGIIIIHIIIIIIIIIIIFHIIHHHHIHHEEHIIIIIGHIHHIGGHII?FGHHFHHGHIEHEHHIIHHHIIHHHIHHIHHEGFHIFIG?DFDIIIIHIIHHHHHHIIHIHEHHHHHIIIIHIHHHGHIIIHIHIIHIIHHIIHIIIIHIIIIIIHHHHGIHHHGHHIHIIIIHHHHHHHHIIIIIIIIIHHHHHIHIIIIIIIIIIIIIIIIIHIIIIHIIIII<HGHIIIIIIHHHHIHHIIHHHIIIIIIIIIIIIIIIIIIHIHGIIIHIIIIIIIIIHIHIIIIHHHIIIIIIIIIIIIIIIIIIIHIIIIIIIIIIIHIIIHHD1HHIIHIIDDDDD
@HISEQ:969:HM2KJBCX2:2:1102:11836:73152 2:N:0:ACTATGCA
ATCGGGCTTAACCCCAACTATCCCTATTAATCATTACGGTGATCCTAGAAACCAACGAAATAGAATCAGTCCGTCCTATTTCATTATTCCATGCTAATGTATTCAGACGATAGTCTGCTTTAAACACTCTAATTTTTTCAAAGTAACAGTCCTGATTTCCCATCACACCAAATAAATGGCATGAAAGTTCCTCAGAAGGTAGAGATCCATCTCACCAGTGCAGACAATTAAGCCTGACCAATGGGTAGACCCCGAAGTTCAACTACGAGCTTTTTAACTGCAACAACTTTAATATACGCTATTGGAGCTGGAATTACCGCGGCTGCTGGCACCAGACTTGCCCTCCAA
+
@DA@0/CCCHFIIEHDHHI?GHHIE1CEHE@C1<<CE?=GCEEECHCFFHHE1GC0EC<0<EGH1@@GHEECHHFHGC?G?H?<CH11<CGHE1@CHHGFHHFGG@HEHGHHHHHHHEH?EEHHHHHHHHHGIHHHIIIFGHHGFHHIIIIHHHCEHHGFIHEHGGCCEG?HHHIIHH;IIIIHEGHHHIHIIIIIIHIHHHIHIIHHIIIIHHHCHIIIIIIIIIIIIIIIHIHIHIFHIHGGFGDFE<CIHIIHIIHCIHIIIIIIIHHHIIIHHIIHGIHIHIHHHHIIIIHIIIHIIIIIIIIIIIIIIIIIIIIIIHHIHHIHEHEIHHHHIIIIIIIAD@BD
@HISEQ:969:HM2KJBCX2:2:1102:1527:73922 2:N:0:ACTATGCA
ATCGGGCTTAACCCCAACTATCCCTATTAATCATTACGTCGATCCTAGAAACCAACAAAATAGAATCAAACGTCCTATTTCATTATTCCATGCTAATGTATTCAAGCGTAAGCCTGCTTTAAACACTCTAATTTTTTCAAAGTAACAGTCCTGATTCCCCACGACACCAAATTAATGACATCGCGGTTCTTCAGAAGGTAGGAACCGATAATGCCAGTGCGTACCGAGGCACGACCAACAATTCGATCCCGAAATTCAACTACGAGCTTTTTAACTGCAACAACTTTAATATACGCTATTGGAGCTGGAATTACCGCGGCTGCTGGCACCAGACTTGCCCTCCAA
+
DDDDDIIIIIHGHHIIIIIIIHIIIIIIIIHIIIIIIHIIIIIIIIIIIHIIIIIIIIIIIIIGIIIIIIHIIIIIIIIFHIIIGIIHIIHIGIIIIIIIIIHIIIIIIIIIIIIIIIIIIHHHHHIGIIHIIIIHIIIHHIIIIIHIHIIIHGHIIIIHIIEIIIIGIIIIIIIIIHIIHIIIIIIIIHIIIIIIIIIIIIIIIIIIIIHIIIIIIIIIIIIIIHIIIIHIIIIIIIIIIIHDIIIIIIIIIIIIIIIIIIIIIIIIIIIIIHIIIIIIIIIIHIIIIIHIIIIIIIIIIIIIIIIIIIIIIIIIIIIIIIIIIIIIIIIIIIHIIIIIDDDDD
@HISEQ:969:HM2KJBCX2:2:1102:12779:73532 2:N:0:ACTATGCA
ATCGGGCTTAACCCCAACTATCCCTATTAATCATTACGGCGGTCCTAGAAACCAACAAAATAGGACCGCACGTCCTATTCTATTATTCCATGCTAACGTATTCGAGCAAAGGCCTGCTTTGAACACTCTAATTTTTTCAAAGTAAAAGTCCTGGTCCCCAACACACCCAGTGAAGGGCATGCGGTTCTCCAGAAGAGAAGGCCCGGCCGGACAAGTGCACGCGGTGAGGCGGACCTGCCAGCCAGGCCAAAGGTTCAACTACGAGCTTTTTAACTGCAACAACTTTAATATACGCTATTGGAGCTGGAATTACCGCGGCTGCTGGCACCAGACTTGCCCTCCAA
+
DDDDDIIIIIIIIIIHIIIIIIIIIIIIIIIIIIIIIIIIIIIIIIIIIIIIIIIIIHHHIICHHIIIIIIIHHIIIIIIIIIIIHIIIIIIIIIIIIIIHHIIIIIIIIIIIIIIIIIIIIIIIIIIIIIIIIIIIIIIIIIIIIIIIIIIIIIIIIIIIHEHHIIHIGHIIIIIIIIIIIIIIHH?IIIIIIIIIIIIIIIIIIIIIIIIIIIIIIIIIIIIIIIIIIIIIHIIIIIIIIIIIIIIIIIIIIIIIIIIIIIIIIIIIIIIIIIIIIIIHGIIIIIIIIIIIIIIIIIIIIIIIIIIIIIIIIIIIIIIIIIIIIIIIIIIIIIIIIIDDDDD
@HISEQ:969:HM2KJBCX2:2:1102:11605:74505 2:N:0:ACTATGCA
ATCGGGCTTAACCCCAACTATCCCTATAATCATTACGGTGATCCTAGAAACCAACGAAATAGAATCAGTCCGTCCTATTTCATTATTCCATGCTAATGTATTCAAGCGTTAGCCTGCTTTAAACACTCTAATTTTTTCAAAGTAACAGTCCTGTTTCCCTGCAACACCAAATTAATGACATTACAGTTCTTCAAGAAGGAGGAACCAGTAAAGCCAGTACATACCAGAGGCACGACCAACTTACTAATCCCGAAATTCAACTACGAGCTTTTTAACTGCAACAACTTTAATATACGCTATTGGAGCTGGAATTACCGCGGCTGCTGGCACCAGACTTGCCCTCCAA
+
BDDDDGIHHHHHHIIIIIIIIIIIIIIIIIHIIIIIIHIIIHIIIIIGIGIHHIIICHHIHIIEHIIIHIIHHIIIIHIIHIIIIHIHIIIHHIEHIHIIIIIIIIIIIHIGIIHIIHIHHIIHHGIHHHIIIIIHIHIIGIIIHIHHHIIIIIIIIIIIHIIIIIIIIIIHIIIIIIIHIIIIIIIIHFIIIIIHIIHHHHHEHIIIIIIIIHIIHIIIIIIIGIIIIIIIGIIIIIIIIIIHHIIIIIIIIIIIIIIIIIHHEIIIIIIIIIIIIIHIIIIIIIIIIIIIIIIIIIHHHIIIGIGIIIIIIIIIIIIIIIIIIIIIIIIIIIIIIIIIIDCDDD
@HISEQ:969:HM2KJBCX2:2:1102:17183:73471 2:N:0:ACTATGCA
ATCGGGCTTAACCCCAACTATCCCTATTAATCATTACGTCGATCCTAGAAACCAACAAAATAGAATCAAACGTCCTATTTCGTTATTCCATGCTAATGTATTCAAGCGTGAGCCTGCTTTAAACACTCTAATTTTTTCAAAGTAACAGTCCTGATTCCCCATGACACCAAATTAATGACATCATGGTTCGTCAGAAGGTAGGAATCAATAATACCAGTACGTACAATAGCACGACCAATAAATTGATCCCGAAATTCAACTACGAGCTTTTTAACTGCAACAACTTTAATATACGCTATTGGAGCTGGAATTACCGCGGCTGCTGGCACCAGACTTGCCCTCCAA
+
DDDDDIIIIIIIIHIIIIIHHHIIIIIIIIIIIIIIIIIIIIIGIIIIIIIIHHIIIIGHIHHGIHHHEHHIHHHIIIIIIIIIIIIIIIIHHIIIIHIIHHIHIIIIHIIIIIIIIIIIIIHIIIIIIIIIIIIIIIIHIIIIIIIIIIIIHIHGIHIIIIIIIIIIIIIHHIIIIIIIIIIIIIIIHIIIIIIIIIIIIIIIIIIIIIIIIIIIIIIIIIIIIIIIGIIIIIIIIIIIIIIIIIIIIIIIIIIIIIIIIIIIIIIIIIIIIIIIIIIIIIIIIHIIIIIIIIIIIIIIIIIIIIIIIIIIIIIIIIIIIIIIIIIIIIIIIIIIIIIIDDDDD
@HISEQ:969:HM2KJBCX2:2:1102:6516:74729 2:N:0:ACTATGCA
ATCGGGCTTAACCCCAACTATCCCTATTAATCATTACGTCAATCCTAGAAACCAACAAAATAGGATCGAACGTCCTATTTCATTATTCCATGCTAATGTATTCAAGCGTTAGCCTGCTTTAAACACTCTAATTTTTTCAAAGTAACAGTCCTGTTTCCCTGCAACACCAAATTATGACATTACAGTTCTTCAGAAAGGAGGAATCAGCGAAGCCAGTACATACCAGTGGCACGACCAACCTGCTGACCCCGAAATTCAACTACGAGCTTTTTAACTGCAACAACTTTAATATACGCTATTGGAGCTGGAATTACCGCGGCTGCTGGCACCAGACTTGCCCTCCAA
+
DDDDDIIIIIIIHHIIIIIIIIIIIIIIIIIIIIIIIIIIIIIIIIIIIIIIIIIIIHIIIIHIHIII=HIIHHHIIIIIIIIIIIHHIGHHHHIGIIGIIFHHHGHFHIGIIGFGIIIIIIGIGGEFHIAHHIIIFFHHIIIHIIIFGIIIIICEHHGIIEGFIGG6HHHH9IHFEEFIIIIIGGHEIIIIIIIIIIIIIIIIIIIIIIIGIIIIIIIIIIGIIGIIIIIIIIIIIIIIIIHHIIIIIIIIIIIIIIIIIIIIIIIIIIIIIIIIIIIIIIIIIHIIIIIIIIIIIIIIIIIIIIIIIIIIIIIIIIIIIIIIIIIIIIIIIIIIIIIIDDDDD
@HISEQ:969:HM2KJBCX2:2:1102:5034:75252 2:N:0:ACTATGCA
ATCGGGCTTAACCCCAACTATCCCTATTAATCATTACTTCAGTCCTAGAAACCAACAAAATAGAACCGAAGTCCTAAATTATTATTCCATGCTAATGTATTCAAGGCATAAGCCTGCTTTAAACACTCTAATTTTTTCAAAGTAATAGAGCTAGATCGCGACGACAACCCAGTGAAGGGCGCCGCCGTTTTCTAGCAGGATGGCAGACACGCGCCAGCACTCACACTCGTAACCGAGGCGGGCCAGGTGCGTCAAACCAGAAATCCAACTACGAGCTTTTTAACTGCAGCAACTTTAATATACGCTATTGGAGCTGGAATTACCGCGGCTGCTGGCACCAGACTTGCCCTCCAA
+
DDDBAIIIIIIIGHIIHIIIIGHIIIGIIIIIIIIIHIIIIIIIIIIIIIIHIHIIIIIFHIIGIIHHHICHHCHHHFHHIHHHHIEFEHIFHGIHHHIIIEHIIHIHHIHHHIIIHIIIIIHIHIIIIHIHIIIHGHHFEHGHHIIIIIHHIIIIIHHHHIHIIHIHIIIIHIGIIHIIIIIHIIIIHHHHIIHIIIIIHIHIIIIIIIIIHIIIIIIIIIIIIIIIIIIIIIIIIIIIIIIIIIIIIIIHGIIIIIIIIIIIIIIIIIHIIIIIIIIIIHHHIIIIIIIIIIIIIIIIIIIIIIIIIIIIIIIIIIIIIIIIIIIIIIIIIIIIIIIIIIIIIIIIIDDDDD
@HISEQ:969:HM2KJBCX2:2:1102:2552:75491 2:N:0:ACTATGCA
ATCGGGCTTAACCCCAACTATCCCTATTAATCATTACGTCAATCCTAGAAACCAACAAAATAGGATCAAACGTCCTATTTCATTATTCCATGCTAATGTATTCAAGCGTTAGCCTGCTTTAAACACTCTAATTTTTTCAAAGTAACAGTCCTGTTTCCCTGCAACACCAAATTAATGACATTACAGTTCTTCAAGAAGGAGGAACCAGTAAAGCCAGTACATACCAGAGGCACGACCAACCTACTAATCCCGAAATTCAACTACGAGCTTTTTAACTGCAACAACTTTAATATACGCTATTGGAGCTGGAATTACCGCGGCTGCTGGCACCAGACTTGCCCTCCAA
+
DDDDDGGIIHIIIGIIIIIIHIIHIIIIIHIIIIHIIHIGHHHHIIIIIIIIIIIIIHGIGIGIIGHIIIGHHHIIIIIIHHIIIIIHGHIGHIGIIIHIIIIHHDHIIIIIHHHHIHHHHIHIHIIIIHHHHIIIHIIIIIIIIIIIIIIHIHIIIHIIIIIIIIIIHIIHHIHHIIHGGIIIIIIIIIIIIIIIIIIHHIIIIIIIIIIIIIIIHIIIIIIIIIIIHHIIIIIIIIHIIHHGFHHHIIIIIIIIIIIIIIIIHGIIIIIIIIIIIIIIIIIIIIHIIIIIHIIIIIIIIIIIIIIIIIIIHIIIHIIIIIIIIIIIIIIIIIIIIIHHIDDDDD
@HISEQ:969:HM2KJBCX2:2:1102:12658:74996 2:N:0:ACTATGCA
ATCGGGCTTAACCCCAACTATCCCTATTAATCATTACGGTGATCCTAGAAACCAACAAAATAGAACCATGCGTCCTATTTCATTATTCCATGCTAATGTATTCAGGCAATAGCCTGCTTTAAGCACTCTAATTTTTTCAAGGTAACAGTCCTGCTTCCCCAACGCACCAAATTAATGACATGCTGGTTATTCAGAAGGTAGGAATCCATCACGCCAGTACAGACCCAAAAGCCCGACCAACGGATAAACCCCGAAATTCAACTACGAGCTTTTTAACTGCAACAACTTTAATATACGCTATTGGAGCTGGAATTACCGCGGCTGCTGGCACCAGACTTGCCCTCCAA
+
DDDDDIGIIIIIIIIHIIIIIIIIIIIIGIIIIIIIIIIIIIIIHIIIIIIIIIGIGHHHIIIIIIIIIHHIIIIIHHIIIIIIIIIIIIIIIIIIHIIIIHIIIIIIIIIIIHIIHIIIHIIIIIIIIIHIIIIIIIIIIIIIIIIIIIIIIIIHIIIIIIIIHIIIIIIIHHIIIIIIIIIIIIIIIIIIHIIIIIHIIIIIIIIIHIIIIIIIIHIIIIIIIHIIIIIHIIIHIIIIIIIIIHIIHIIIIIIIIIIIIIHIIIIIIIIIIIIIIIIIIIIIIIIIIIIIIIHIIIIIIIIIIIIIIIIIIIIIIIIIIIIIIIIIIIIIIIIIIIIIIIDDDDD
@HISEQ:969:HM2KJBCX2:2:1102:13335:74958 2:N:0:ACTATGCA
ATCGGGCTTAACCCCAACTATCCCTATTAATCATTACGTCAATCCTAAAAACCAACAAAATAGGATCTAACGTCCTATTTCATTATTCCATGCTAATGTATTCAAGCGTTAGCCTGCTTTAAACACTCTAATTTTTTCAAAGTAACAGTCCTGTTTCCCTGCAACACCAAATTAATGACATTACAGTTCTTCAAGAAGGAGGAACCAGTAGAGCCAGTACATACCAGAGGCACGACCAACCTACTAATCCCGAAATTCAACTACGAGCTTTTTAACTGCAACAACTTTAATATACGCTATTGGAGCTGGAATTACCGCGGCTGCTGGCACCAGACTTGCCCTCCAA
+
DD0D0C<E?FEC1C0D<0CGH11<CFHHEEH1CH1F1<FHD@@H1CC1<1DD<G10<FHH11<1<<<1<<C=<@C@FH?EECGHHHI?1F1<1<1D<G@F@5?@HDHEAECEHGGEHHEHH?GEEFHCGGFDCHACIFHHGHEHIHGHHEFG<C;110CH@FCFHGDEECFDEGHG0IHFH@HHHHGH?H@EF<DFHEHHEHHGEHF@HI;EG?<HGFHHEGHHHG9FE=CCC@@CHFH6CCHH;FA?<HHEIHG?HIIIHCCGFEF=HG?H@EGIHECCD1GFC@HFCC1IHHDHHHIHEHFH?GCD1C<1?HDC/EC@FCHEFGCEIHHCIHHHH=HEF@<?AD
@HISEQ:969:HM2KJBCX2:2:1102:12539:76944 2:N:0:ACTATGCA
ATCGGGCTTAACCCCAACTATCCCTATTAATCATTACGTCGATCCTAGAAACCAACAAAATAGAATCAAACGTCCTATTTCATTATTCCATGCTAATGTATTCAAGCGTGAGCCTGCTTTAAACACTCTAATTTTTTCAAAGTAACAGTCCTGATTCCCCACAACACCAAATAAATGACATCATGGTTCGTCAGAAGGGAGAAACCAACAATGCCAGTACGTACCTAGGCACGACCGACATGATGGTCCCGAAATTCAACTACGAGCTTTTTAACTGCAGCAACTTTAATATACGCTATTGGAGCTGGAATTACCGCGGCTGCTGGCACCAGACTTGCCCTCCAA
+
DDDDCDHHIIHHHIIIIIIIIIIIIIIIIIIIHIHGHIIIIGHIIIIIIIIIEHHIGHIIIIIIIEFH1CFHFHHIIGIIGEGHHHIGHIIIIIIIIHIIIHIIIHHHHIIGHFHHIIHIIHHHIHHHHIHIIHHHIHIIHHFIHIIIIIIIHHIIIIIIIIIIIHHHHFHHHIIIIIIIIIIIGHHIIIIHGIHIIIIHIHIHHIHIIIIIIIIIIIIII=IIIIIIIIIIHIIIIIIIIHHEIIIIIIHIIIIIIIIIHHIIIIHIIIIIIIIIIIIIIIIIIIIIIIIIIIIIIIIIIIIIIIIHIIIIIHGIIIIIIIIIIIIIIIGIIIIIIIIIDDDDD
@HISEQ:969:HM2KJBCX2:2:1102:11735:76594 2:N:0:ACTATGCA
ATCGGGCTTAACCCCAACTATCCCTATTAATCATTACGTCAATCCTAGAAACCAACAAAATAGGATCAAACGTCCTATTTCATTATTCCATGCTAATGTATTCAAGCGTTAGCCTGCTTTAAACACTCTAATTTTTTCAAAGTAACAGTCCTGTTTCCCTGCAACACCAAATTAATGGCATTACAGTTCTTCAGAAAGGAGGAACCAGCAAAGCCAGTGCATACCAGTGGCACGACCAACCTGCTGATCCCGAAATTCAACTACGAGCTTTTTAACTGCAACAACTTTAATATACGCTATTGGAGCTGGAATTACCGCGGCTGCTGGCACCAGACTTGCCCTCCAA
+
DDDDDIIIHIHHHHHHIIIIIIIIIHIIIIIIIIIIIIIIHIHIIIIIIIIIIIIIIIIHIIHHFHHHHHHHHIIIIHIIIIIIIIIGHIGHIIIHIIIIIIIHIGIIIIIIHIHIHIIIIIIIIIIIIIIIIIIHIIIIIIHIIIIIIIIIIHHIIHIIHIIIIIIIIIIHHIIIIIIIIIIIHIIIHIIIIIIIIIIIIIIHIIIIIIIIIIIIIIIIIIIIIIIIIIIIIIIIIIIIIIHHHIIIIIIIIIIIIIIHIIIIIIIGIIIIIIIIIIIIHIIIIIIIIIIIIIIIIIIIIIIIIIIIIIIIIIIIIIIIIIIIIIIIIIIIIIIIIIIIIDDDDD
@HISEQ:969:HM2KJBCX2:2:1102:18964:76781 2:N:0:ACTATGCA
ATCGGGCTTAACCCCAACTATCCCTATTAATCATTACGTCGATCCTAGAAACCAACAAAATAGGTTCGAACGTTCTATTTCATTATTCCATGCTAATATATTCAAGCGTTTGCCTGCTTTAAACACTCTAATTTTTTCAAAGTAACAGTCCTGACTCCCCACGACACCAAATTAATGACATCATGGTTCATCAGAAGGGAGAAATCAACGACGCCAGTGCGTACCGAAGGCACGACCGACGTATTGATCCCGAAATTCAACTACGAGCTTTTTAACTGCAACAACTTTAATATACGCTATTGGAGCTGGAATTACCGCGGCTGCTGGCACCAGACTTGCCCTCCAA
+
DDDDDIGIIIIIHHIIIHHEHIHIIIIICHIIIIIIIIIIHIIIIIHIIEHIIIIIIIH1FHEHHEHHHIIIHIIHIHIIIIIIHIIHIIIIIIIIIIIIIIIIHHHIIIIIIIIIIIHHHHIIIIIIIIIIIIHIIIHIHIIIIIIIIGIHHHHHIIIIIIIIIIIIIIIIIIIIIIIIIIIIIIIIIIIIIIIIIIHIIIIIIIIIIIIIIIIIIIIIIIIIIIIIIIIIIIIIIIIIIHHHGIIIIIIIIIIIIIIIIHIIIIIIIIIIIIIIIIIIIIIIIIIIIIIIIIIIIHHDFIIIIIIIIIIIIIIIIIIIIIIIIIIIIIIIIIIIIIIIIDDDDD
@HISEQ:969:HM2KJBCX2:2:1102:7551:76767 2:N:0:ACTATGCA
ATCGGGCTTAACCCCAACTATCCCTATTAATCATTACGTCGATCCTAGAAACCAACAAAATAGAATCAAACGTCCTATTTCGTTATTCCATGCTAATGTATTCAAGCGTGAGCCTGCTTTAAACACTCTAATTTTTTCAAAGTAACAGTCCTGATTCCCCAAGACACCAAATTAATGACATCATGGTTCGTCAGAAGGTAGGAATCAATAATACCAGTACGTACAATAGCACGACCAATAAATTGATCCCGAAATTCAACTACGAGCTTTTTAACTGCAACAACTTTAATATACGCTATTGGAGCTGGAATTACCGCGGCTGCTGGCACCAGACTTGCCCTCCAA
+
DDDDCIIIIIIIIIIIIIIIIIIIIIIIIIII?HIIIIIIIIIIIIIIIIIIIIHHHFIIIIHIIIIIIIIIIIGIIIIIIIIIIIIHGHIIGIFIIHIIIIIIIIIIIIIIIIIIHGIIIIHHIIIIIIIIIIIIIHIHIIIIIIIIGIIIIHHHIIIIIHIIIIIIIIIIIIIIIIIIIIIIIIHIIIIIIIIIIIIIIIIIIIIIHIIIHIIIIIIIHIIIIIIIIIIIIIGIIIIGIIIHIIIIIIIIIIIIIHIIIIIIIIIIIIIIIIIIIIIIIIIIIIIIIIIIIIIIIIIHIIIIIIIIIIIIIIIIIIIIIIIIIIIIIIIIIIIIIIIIDDDDD
@HISEQ:969:HM2KJBCX2:2:1102:14363:77471 2:N:0:ACTATGCA
ATCGGGCTTAACCCCAACTATCCCTATTAATCATTACGTCGATCCTAGAAACCAACAAAATAGAATCAAACGTCCTATTTCATTATTCCATGCTAATGTATTCAAGCGTGAGCCTGCTTTAAACACTCTAATTTTTTCAAAGTAACAGTCCTGATTCCCCACAACACCAAATAAATGACATCATGGTTCGTCAGAAGGGAGAAACCAACAATACCAGTACGTACCGAGGCACGACCGACATGATGGTCCCGAAATTCAACTACGAGCTTTTTAACTGCAGCAACTTTAATATACGCTATTGGAGCTGGAATTACCGCGGCTGCTGGCACCAGACTTGCCCTCCA
+
DDDDAHIIIHIHHIIIIIIIHIIIIIIIIIIIIIIIIIIIIIIIHIHHHIIIHIIGIHIGIIHCHHIHIIIHHIIIIIIIIIHHHIIHHHIIIIIIIHHHIHGIIIHIIIIIHIIIIHIHEIHIIIHIIIIIIIIIHIIIIIIIIIIIIIIIIIIHGIIIIIIHGHHHIHIHIIIIIIIIIIIGIIIIIIIIIIIIIIIIIIIIIHIIIIIIIIIIIIIIHIIIIIIIIIIIIIIIIIIIIHGIIIHIHIIIIIIIIIIIIHIIHHIIIIIIIIIIIIIIIIIIIIIIIIIIIIIIIIIIIIGIIIIIIIIIIIIIIIIIIIIIIIIIIIIIIIIIIIIDDDDD
@HISEQ:969:HM2KJBCX2:2:1102:6277:78166 2:N:0:ACTATGCA
ATCGGGCTTAACCCCAACTATCCCTATTAATCATTACAACAGTCCTAGAAACCAACAAATAGAACCATTGTCCTATTCCATTATTCCATGCTAATGTATTCAAGCGTATGCCTGCTTTGAACACTCTAATTTTTTCACAGTAAAAGTCCTGGTTCCCCGTCACGACCCGTAAAGGCCATGCCGCTTCGCCAGAAGGTAAAGCCCGACCACAGACAGTGCTCACCCAGAAGGCGGACCGTCCAGCCAGGCCTGAAGTTCAACTACGAGCTTTTTAACTGCAACAACTTTAATATACGCTATTGGAGCTGGAATTACCGCGGCTGCTGGCACCAGACTTGCCCTCCAA
+
DDDDCHIIHHHHIIIDHIICHIHIHHIIHIIHIIIIIHHHIIIIIIEHEEHIIIIIIHIIGHHHHIGIIIIIIIIIIHG1DGGHHHGHHIIIIIIHIIIIIIIIIHHIIIHHHHIIHIHHHHIIIIIHHHGHHHHIIHHHIHIHHIHHIEHIIIHIIIIIIIIIHHHHIIHHHIIIIIIIHIIIIIIIHHIIHHIHHHHHEFGHCHIGIIGHHIIIIHHHGIIIIIIIIIIIHIHHHHIHHHGHHIIHHIIIIIIHHHHHIIIIIHIHHHGIIIHHIIIHIIHIIHGHIIIHHHIGIIGIIIIIHIHHHHHHIIIDHIIIIIIIIIIIIIIIIIIIIIHIIDDDDD
@HISEQ:969:HM2KJBCX2:2:1102:5940:78276 2:N:0:ACTATGCA
ATCGGGCTTAACCCCAACTATCCCTATTAATCATTACGGTGATCCTAGAAACCAACAAAATAGAACCATGCCGTCCTATTCTATTATTCCATGCTAATGTATTCGAGCAAAATGCCTGCTTTAAACACTCTAATTTTTTCAAGGTAAAGGTCCTGGTTCCACATGACACCCAATTAAGGACATCATGCTTCTCCAGAAGGTGAGAAATCAACTGCGACAGTTCATACCCCTTAAGGCACGACCATCACGTCAATCCCGAAATTCAACTACGAGCTTTTTAACTGCAACAACTTTAATATACGCTATTGGAGCTGGAATTACCGCGGCTGCTGGCACCAGACTTGCCCTCCAA
+
DDADDIHIIIIIIGIIIIIIIIIIIIIIIIIIHIIIIIIIIHIHIIIIIIIIIGHIIGIIHHIIIIHIIICHIHDHHIIIIIHIIHIIIIIHIIIFHFHHIHHHIIIIIIIIIIIIHIIIHHHHHHHIIIIHHHIHHIIIHIIHIIIIIIIIIHIIHHHHHHEHIHEIHIIIIHHIIIEIIIIIHIIIIIIIIIIIIIIIIIIIIIHIIHIHHIHIIIIIHIIIHHIIIIIHIIHIIHHI>IIIHHHIIIHIIIIIIIIIIIHIIIIIIIIIIIIIIIIIIIHHIHIIIIIIIIIIIIHIIIIHIIIHIHIIIIIIIIIIIIIIIIIHIIIIIIIIIIIIIIIIIHIDDDDD
@HISEQ:969:HM2KJBCX2:2:1102:13709:78768 2:N:0:ACTATGCA
ATCGGGCTTAACCCCAACTATCCCTATTAATCATTACGTCGATCCTAGAAACCAACAAAATAGAATCAAACGTCCTATTTCATTATTCCATGCTAATGTATTCAAGCGTAAGCCTGCTTTAAACACTCTAATTTTTTCAAAGTAACAGTCCTGATTCCCCACGACACCAAATTAATGACATCGCGGTTCTTCAGAAGGTAGGAACCAATAATGCCAGTGCGTACCGAAGCACGACCAACAATTTGATCCCGAAATTCAACTACGAGCTTTTTAACTGCAACAACTTTAATATACGCTATTGGAGCTGGAATTACCGCGGCTGCTGGCACCAGACTTGCCCTCCAA
+
DDDDDGHHIHIIGHHIGHIHIIIIIIIIIIHIHIIIIIIIIIHHIIIHHIIIIIIIIIHIIIIHIIGHEHIIHIIIHHIIGIIIGIIICHHI?FHIHHHIIIHIIIIHIIIIHIIIIIIIIIIHHHIIHIIIIIIHIHIIIIIIHHHIIIIIIIIIIIIGIHIHHHGIIIIIIIIIIIIHIIIIIIIIIIIIIIIIHIIHIIIHIIIIIIIIIIIIIIIIIIHIIIIHHIIIIIIIIIIGIHFGIIIIIIIIIIIIIIIIHEIIIIHGIIIIIIIIIIIIIIIIIIIIIIIIIGIIIIIIIIIIIIIIIIIIIIIIIIIIIIIIIIIIIIIIIIIIIIIIDDDDD
@HISEQ:969:HM2KJBCX2:2:1102:3153:79632 2:N:0:ACTATGCA
ATCGGGCTTAACCCCAACTATCCCTATTAATCATTACGGTGGTCCTAGAAACCAACAAAATAGAACCACAACGTCCTATTCTATTATTCCATGCTAATCTATTCAAGCAATAGCCCGCTTTAAACACTCTAATTTTTTCAAGGTAATGGTCCTGGCTCCCCAACACACCCAATTAAGGACATACTGGTTCACCAGAAGGAAGACCCGACAACAGGACAGTACTCGCCAAAGACGGACCGCCCGGCCAAGTCTAAAATTCAACTACGAGCTTTTTAACTGCAACAACTTTAATATACGCTATTGGAGCTGGAATTACCGCGGCTGCTGGCACCAGACTTGCCCTCCAA
+
DD@<0//CEHHF@H0C0E@GH<1FHCGCGC?GH1GHIHIH@HI@FHII1<C1D<CGEEH1<DEHG?E1<D@GHHC0EEH@CH1CC1CG1FEHHII?<FIIIHHIHEHEHGH?DDD<HEG9HGHF(FDGE8GHHEHCGCF<CHHH1EHCHHGBC1EE0DHGHHEFHIHEIIIHH8@BFCHIIIHHHFIIIHIHGHFGEHHFHHDDCHIHIIIIHHHEHIIHDDCIGHHIIHHF//HCCHGHFCCFHEIGIDHIIIIIIIIIIHHHIHEHHEHHHHIIHFCIHEHHGG@EEHHHHHIHHFHHCGHHIIHIIHGIIHHDGIIIIIHHCIHIHGIHIHCEEGGIHHBDDDA
@HISEQ:969:HM2KJBCX2:2:1102:16939:80146 2:N:0:ACTATGCA
ATCGGGCTTAACCCCAACTATCCCTATTAATCATTACGGTGATCCTAGAAACCAACGAAATAGAATCAGTCCGTCCTATTTCATTATTCCATGCTAATGTATTCAGACGATAGTCTGCTTTAAACACTCTAATTTTTTCAAAGTAACAGTCCTGATTTCCAACCACACCAAATAAATGGCATGAAAGTTCCTCAGAAGGTAGAGATCCATCTCACCAGTACAGACAATTAAGCCTGACCAATGGGTAGACCCCGAAGTTCAACTACGAGCTTTTTAACTGCAACAACTTTAATATACGCTATTGGAGCTGGAATTACCGCGGCTGCTGGCACCAGACTTGCCCTCCAA
+
DDDADHIIIIIIIIIIIIIIIIIIIIIIIIIIIIIIIHIIIIIIIIIIIIIIIIIIHHIIIIIIIIIIHHIIIIIIIIIIIIIGIIIIIIIGEHHIEFIIIHHHIIIIIIIIIIIIIIIIIIHIIIIIIIIIIIIIIIHIIIIIIIIIIIIIIIIIIIIIIIIIIIIIIIIIIIIIIIIIIIIIIIIIIIIIIIIIIIIIIHIIIIIIIIHIIIIIHIIIIIIIIIIIIIIIIIIIIIIIIIIIIHGIIIIIIIIIIIIIIIIIIIIIIIIIIIIIIIIIIIIIIIIIIIIIIIIIIIIIIIIIIIIIIIIIIIIIIIIIIIIIIIIIIIIIIIIHIIIIIIIDDDDD
@HISEQ:969:HM2KJBCX2:2:1102:1480:80415 2:N:0:ACTATGCA
ATCGGGCTTAACCCCAACTATCCCTATTAATCATTACTTCAGTCCTAGAAACCAACAAAATAGAACTAAAGTCCTATTCCATTATTCCATGCTAATATATTCAAGCAAACATGCCTGCTTTAAACACTCTAATTTTTTCAAAGTAAAAGTCTTGGATCCCTAGCGCACTCAATTAAGAGCACACTAGTTCCCCAAAAGGAAAAGCCCAAAGTTGCAGTACAAACCTTTCGGTTGACGGCAACTATAAGCCCAAAATTCAACTACGAGCTTTTTAACTGCAACAACTTTAATATACGCTATTGGAGCTGGAATTACCGCGGCTGCTGGCACCAGACTTGCCCTCCAA
+
DDDDDIIIIIIHHHIIIIIIIIIIIIIIIIIIIIIIIIIIIIIIIIIIIIIIIIIIIIIIIIHFHIIIIIHHIIIHIEHHIIHIEHHIIIHIIIIHHIIIIIIIIIIIIIIIIIIIGHIIHHIIIIIIIIIIIIIHHHIHIIIHHIIIIIIIIIIHHIIIIIIIIIIIIIIIIIIIIIHIIIIIIIIIIIIIIIIIIIIIIIIIIIIIIIIIIIIIIIIIIIIIIHIIIIIIIIIIIIIIIIHHHIIIIIIIIIIIIIIIIIHIIIIIIIIIIIIIIIIIIIIIIIIIIIIIIIIIIIIIIIIIIIIIIIIIIIIIIIIIIIIIIIIIIIIIIIIIIIIIIDDDDD
@HISEQ:969:HM2KJBCX2:2:1102:13940:79826 2:N:0:ACTATGCA
ATCGGGCTTAACCCCAACTATCCCTATTAATCATTACGTCGATCCTAGAAACCAACAAAATAGAATCAAACGTCCTATTTCGTTATTCCATGCTAATGTATTCAAGCGTGAGCCTGCTTTAAACACTCTAATTTTTATAAAGTAACAGTCCTGATTCCCCATGACACCAAATTAATGACATCATGGTTCGTCAGAAGGTAGGAATCAATAATACCAGTACGTACAATAGCACGACCAATAAATTGATCCCGAAATTCAACTACGAGCTTTTTAACTGCAACAACTTTAATATACGCTATTGGAGCTGGAATTACCGCGGCTGCTGGCACCAGACTTGCCCTCCAA
+
DDDDDIIIIIHHIIIIIIIIIIIIIIIIIIIIIIIIIIIIIIIIIIIIIIIIIIIIIHIIIIIIIGIIIIIIHIIGIIIIGIIHHIIIIIIIGIHIIIIIIIIIIIIHHHIIIIIIHIIIIIIIIIIIIHIIIIHIIIIIIIIIIIIIIIIIIHIIIIIIHHIIIIIIIIIHIIIIIHIHIIIIIIIIIIIIIHHIIIIIIIIIIIIIIIIIIIIIIIIIIIIIIIIIIIIIIIIIIIIIIHHHIIIIIIIIIIIIIIIIIIIIHIIIIIIIIIIIIIIIIIIIIIIIIIIIIIIIIIIIIIIIIIIIIIIIIIIIIIIIIIIIIIIIIIIIIIIIIIIIDDDDD
@HISEQ:969:HM2KJBCX2:2:1102:14610:80115 2:N:0:ACTATGCA
ATCGGGCTTAACCCCAACTATCCCTATTAATCATTACGGTGGTCCTAGAAACCAACAAAATAGAACCACAACGTCCTATTCTATTATTCCATGCTAATCTATTCAAGCAATAGCCCGCTTTAAACACTCTAATTTTTTCAAGGTAATGGTCCTGGCTCCCCAACACACCCAATTAAGGACATACTGGTTCACCAGAAGGAAGACCCGACAACAGGACAGTACTCGCCAAAGACGGACCGCCCGGCCAAGTCTAAAATTCAACTACGAGCTTTTTAACTGCAACAACTTTAATATACGCTATTGGAGCTGGAATTACCGCGGCTGCTGGCACCAGACTTGCCCTCCAA
+
BDD@@?DHHGIIHIIHFHEHHFFHIHIGIIHECHHHIHIIIIHHHHHFIII@CHHIIIEGH@<CFFHIHIIEHC<DEHE@@GEGEEGEGHG1<<<C@FIHHEGEHIGIIIIIIIIIHI@FGIHHHEGCFIHIIIHHIIIIIIIHIIHGIFHHIIHHHHIIHHIHIIIIIIIHGGIIIII:HIHGIIIIIIHHIHHIIIII<IIIIIIIIIIIIIIIIIIIIIIIIIIIIIIHIIIIGIGIIIIIIHIIGGIIIIIIIIIIIHHHIIHHIIIIIIIIIIIIIIIIIIIIIIIIIIHIIIIHIIIIIIIIIIIIIIIIIIIIIIIIIIIIIIIIIIHIIIIIIIDDDDD
@HISEQ:969:HM2KJBCX2:2:1102:19630:81036 2:N:0:ACTATGCA
ATCGGGCTTAACCCCAACTATCCCTATTAATCATTACGTCGATCCTAGAAACCAACAAAATAGAATCAAACGTCCTATTTCGTTATTCCATGCTAATGTATTCAAGCGTGAGCCTGCTTTAAACACTCTAATTTTTTCAAAGTAACAGTCCTGATTCCCCATGACACCAAATTAATGACATCATGGTTCGTCAGAAGGTAGGAATCAATAATACCAGTTCGTACAATAGCACGACCAATAAATTGATCCCGAAATTCAACTACGAGCTTTTTAACTGCAACAACTTTAATATACGCTATTGGAGCTGGAATTACCGCGGCTGCTGGCACCAGACTTGCCCTCCAA
+
DDDDBHIHIIHHHIGIIIIIIIIHHIHIHIIHHHIIIGIIIIHHHIIIIIHHHIIIIHIHHHHIII1@EHHHIIHIHHIIHHHHIIICDHHHHHIGGHIIHIIIIHIIIHIGIHHIIHIHHHHHHIFFHHHHHIIIIIIGHIHIIIHIHHHEGHHHHIHHHEHIIHHHHFGCCHHHHIHHIHIIHHHFHHHHIHIHHIIHHHIIIIIHHIGHGCHHIIHH6GIIIIIIHIIH<HIIIIIIIHHHIHCIIHHIIIHHIIIIIIHFIIIIIIIHHHHIHIHIIIHHCCDHIIIIIIIIIHIHEHHHIHHCHHIIIIIIIIIIHHIIIHIIIHIHIIIIIIIIDDDCD
@HISEQ:969:HM2KJBCX2:2:1102:4810:80854 2:N:0:ACTATGCA
ATCGGGCTTAACCCCAACTATCCCTATTAATCATTACGCCAATCCTAGAAACCAACAAAATAGGATCGAACGTCCTATTTCATTATTCCATGCTAATGTATTCAAGCGTTAGCCTGCTTTAAACACTCTAATTTTTTCAAAGTAACAGTCCTGTTTCCCTGCAACACCAAATTAATGACATTACAGTTCTTCAAGAAGGAGGAATCAGTAAAGCCAGTACATACCATAGGCACGACCAACCTACTGACCCCGAAATTCAACTACGAGCTTTTTAACTGCAACAACTTTAATATACGCTATTGGAGCTGGAATTACCGCGGCTGCTGGCACCAGACTTGCCCTCCAA
+
DDDDCIIIIIIIIIIIIIIIIIIIIIIIIIIIIIIIIIIIHIIIIIIIIIIIIIIIHIIIIIFHHIIIGHEIHIHIHIIIGHHHHHIIIIIIIIHIIIIIHIIIIIIIIIIIIIIHIIIIIIIIIIIIIIIIIIIIHIIIIIHIIIIIIIIIIIIIIIHIIIIIIIIIIIIHIHII;IIIIIIIIIIIIIHIIIIIIIIIIIIIIIIIIIIIIIIIIIIIIIIIIIIIIIIIIIIIIIIIIIIHFIIIIIIIIIIIIIIIIIIIIIIIIIIIIIIIIIIIIIIIIIIIIIIIIIIIIIIIIIIIIIIIIIIIIIIIIIIIIIIIIIIIIIIIIIIIIIIIIDDDDD
@HISEQ:969:HM2KJBCX2:2:1102:14631:81640 2:N:0:ACTATGCA
ATCGGGCTTAACCCAACTATCCCTATTAATCATTACGTCGATCCTAGAAACCAACAAAATAGGATCAACGTCCTATTTCATTATTCCATGCTAATGTATTCAAGCGCGAGCCTGCTTTAAACACTCTAATTTTTTCAAAGTAACAGTCCTGATTCCCCGCCACACCAAATTAATGACATGATGGTTCGTCAGAAGGTAGGAATCAGTAACACCAGTACGTACCGAAGGCACGACCAACGTACTAATCCCGAAATTCAACTACGAGCTTTTTAACTGCAACAACTTTAATATACGCTATTGGAGCTGGAATTACCGCGGCTGCGGCACCAGACTTGCCCTCCAA
+
DDDDDIHIIHIHHHIIIIIIIIGHHIHIIIHIIIHIIIGIIIGHIIIIIIIFHHIIIIIIIIGHIIIGIHHEHHHHHHEGHIHHIGHHHHHIGHHEHIHIHIHHIIIIHIIIIIIIHHIIIHIHHHHIHHHIIIIIIIIIHHIHHHIIIHIHIIIIIIIHHHIIIHHIIIIIHHHHIIIIIIIIIIIIIIIIIIIIHIIIIIIIIIIIIIIIIIIIIIIIIIIIIIIIIIIIIIIIIIIHHHIIIIIIIIIIIIHIIHIIIIIIIIIGIIIIIIIIIIIIIHHIIIIIIIIHGIIIIIIHIIIIIIIIIIIIIIIIIIIHIIIIIIIIIIIIIIIIIIDDDDD
@HISEQ:969:HM2KJBCX2:2:1102:1330:81954 2:N:0:ACTATGCA
ATCGGGCTTAACCCCAACTATCCCTATTAATCATTACGTCGATCCTAGAAACCAACAAAATAGAATCAAACGTCCTATTTCGTTATTCCATGCTAATGTATTCAAGCGTGAGCCTGCTTTAAACACTCTAATTTTTTCAAAGTAACAGTCCTGATTCCCCATGACACCAAATTAATGACATCATGGTTCGTCAGAAGGTAGGAATCAATAATACCAGTACGTACAATAGCACGACCAATAAATTAATCCCGAAATTCAACTACGAGCTTTTTAACTGCAACAACTTTAATATACGCTATTGGAGCTGGAATTACCGCGGCTGCTGGCACCAGACTTGCCCTCCAA
+
DDDDDHIIIHHHHIIIIIIIIIIIIIIIIIIIIIIIIIIIIIIIIIIIIIIIIIIIIIIIIIHGHHHIGIIHHIIHHHHHHHHIIHHHHHGHHHIIIIIIIIIIIIIHIIIIHIIHGHIIIIIIIIIIIIIIIIIIIIIIIIIIIIIIIHIIIIIIIIIIIIIIIIHIIIIIIIIIIIIIIIIIIIHIIIIIIIIIIIIIIIIIIIIIIIIIHIIIIHFIIIIIIIIIIIIIIIIIIIIIIIIHIIIIIIIIIIIIIIIIHHIIIIIIIIIIIIIIIIIIIIIIIIIIIIIIIIIIIIIIIIIIIIIIIIIIIIIIIIIIIIIIIIIIIIIIIIIIIIIIDDDDD
@HISEQ:969:HM2KJBCX2:2:1102:20134:81754 2:N:0:ACTATGCA
ATCGGGCTTAACCCCAACTATCCCTATTAATCATTACGTCGATCCTAGAAACCAACAAAATAGAATCAAACGTCCTATTTCATTATTCCATGCTAATGTATTCAAGCGCGAGCTTGCTTTAAACACTCTAATTTTTTCAAAGTAACAGTCCTGATTTCCCGCGACACCAAATTAATGACATCGTGGTTCGTCAGAAGGGAGAAACCAATAATGCTAGTACGTACAAAGTACGACCGACATATTAGTCCCGAAATTCAACTACGAGCTTTTTAACTGCAACAACTTTAATATACGCTATTGGAGCTGGAATTACCGCGGCTGCTGGCACCAGACTTGCCCTCCAA
+
DDDDDIIIIIIIIIIIIIIIIIIIIIIIIIIHIIIIIIIIIIIIIIIIIIGIIIIIIIIIIIIIIIIIIIHIIHIIIIIIIIIIIIIIIGHIIIIIIIIIIIIIIIIIIIIIIIIIIIIIHHEHIIIIIIIIIIIIIHIIIIHIIIIIHIIIIIIIIGIIIIIIIIIIIIIIIIIIIIIIIIIHGIIHHIHIIIIIIIIIIIIIIIIIIIIIIIIIIIIIIIIIIIIIIIIIIIIIIIIIIIHIIIIIIIIIIIIIIIIIIIIIIIIIIIIIIIIIIIIIHHHHGIIIIIIIIIIIIIIIIIIIIIIIIIIIIIIIIIIIIIIIIIIIIIIIIIIIIIIDDDDD
@HISEQ:969:HM2KJBCX2:2:1102:7212:82134 2:N:0:ACTATGCA
ATCGGGCTTAACCCAACTATCCCTATTAATCATTACGTCGATCCTAGAAACCAACAAAATAGAATCAAACGTCCTATTTCGTTATTCCATGCTAATGTATTCAAGCGTGAGCCTGCTTTAAACACTCTAATTTTTTCAAAGTAACAGTCCTGATTCCCCATGACACCAAATTAATGACATCATGGTTCGTCAGAAGGTAGGAATCAATAATACCAGTACGTACAATAGCACGACCAATAAATTGATCCCGAAATTCAACTACGAGCTTTTTAACTGCAACAACTTTAATATACGCTATTGGAGCTGGAATTACCGCGGCTGCTGGCACCAGACTTGCCCTCCAA
+
DDCADGIIHIIIIIIIIIIIIIIIHIIIIIIIIIIIIIIIIIIIHIIHIIIIHIIIIIGIIHHIIIIIIHIHHHHHIIIGIHIHHIIIIIIIIIIHHIIIIIIIHHHHHIHHIIGIIIIIIIIIHHIIIIIIIIIIHIIIIIIIIIHHHHIIIIIIIIIIIIIIIIIIIIIIIIIIIHGHIIIIIHIHIIIIIIIIIHIIIIIIIIIIIIIIIIIIIIIHIIIIIIIIIIIIIIIIIIIIHHHIIIIIIIIIHIIIIIIIIIHIHEIIIIIIIIIIIIIIGIIIIIIIIIIIIIIIIIIIIIIIIIIIIIIIIIIIIIIIIIIIIIIIIIIIIIIIIIIDDDDD
@HISEQ:969:HM2KJBCX2:2:1102:4813:82140 2:N:0:ACTATGCA
ATCGGGCTTAACCCCAACTATCCCTATTAATCATTACGGCTCTCCTAGAAACCAACAAAATAGGAGCGCCGTCCTATTCTATTATTCCATGCTAATGTATTCGAGCAAAGGCCTGCTTTGAACACTCTAATTTTTTCAAAGTAAAAGTCCTGCTTCCCGAACACACCCAGTAAAGGGCATGCCGTTCCGCAGAAGGAAAGGCCCGGCCGAACCAGTGCACGCGGTGAGGCGGACCGGTCAGCCAGGCCCAAGGTTCAACTACGAGCTTTTTAACTGCAACAACTTTAATATACGCTATTGGAGCTGGAATTACCGCGGCTGCTGGCACCAGACTTGCCCTCCAA
+
DBDBAIIIHIIIHHIIIIIIIIIIIIIIHIIIHIIIIIIIDHIHHIIIIIIHHIIIIIIIIIHHIIIIDICHHIGHHHIIIIIIIIIGIFEHHHHIIIIHHGHIIIIIIIIIHIIIIIIIIIIIIIIIIIIHIIIHIIIHIIIIIIHGIIIIIIIIIIHIIIHIIIHIIIIHHIIIGIHHIIHIDIHIIHIIIIIIIIIIIIIHIIIIIIIIHIIIIIIIIIIIIIIIIIIIIHHIIIIIIIHGIHHHHIIIIIIIIIIIIIHIIIIIIIIIIIIIIIHHGIIIIIIIIIIHIIHIIIIIIIIIIIIIIIIIIIIIIIIIIIIIIIIIIIIIIIIIIIIDDDDD
@HISEQ:969:HM2KJBCX2:2:1102:12364:82469 2:N:0:ACTATGCA
ATCGGGCTTAACCCCAACTATCCCTATTAATCATTACGTCAATCCTAGAAACCAACAAAATAGGATCGAACGTCCTATTTCATTATTCCATGCTAATGTATTCAAGCGTTAGCTTGCTTTAAACACTCTAATTTTTTCAAAGTAACAGTCCAAATTCCCCGCAACACCAAATTAATGGCATTACGGATCATCAGGAAGGAGGAATCAGTGAGACCAGTACATACCAGAGGCATGACCAATCTACTAACCCCGAAATTCAACTACGAGCTTTTTAACTGCAACAACTTTAATATACGCTATTGGAGCTGGAATTACCGCGGCTGCTGGCACCAGACTTGCCCTCCAA
+
DDDDDIIIIIIIIIIIIIIIIIIIIIIIIIIIIIIIIIIIIIIIIIIIHIIIIIIIIIHIIIIIIIIIIIIIHIIIIIHHIIIIIIIIIIHIIIIIIIIIIHHIIHIIIIIIIIIIIIIIIIIIIIIIIIHIIIIIIIHIHIIIIIIIIHIIHIHHHHHHHIHHHHIHHHIIIIIIIIIHIIIIIIIIIIIIIIIIIIIIIIIIIIIIIIIIIIIIIIIIIIIIIIIIIIIIIIIIIIIIIIIHHHHIIIIIIIIIIIIIIIIIIIIIIIIIIIHIIIIIIIIIIIIIIIIIIIIIIIIIHIIIIIIIIIIIIIIIIIIIIIIIIIIIIIIIIIIIIIIIIDDDDD
@HISEQ:969:HM2KJBCX2:2:1102:1287:83107 2:N:0:ACTATGCA
ATCGGGCTTAACCCCAACTATCCCTATTAATCATTACGTCGATCCTAGAAACCAACAAAATAGAATCAAACGTCCTATTTCATTATTCCATGCTAATGTATTCAAGCGTAAGCCTGCTTTAAACACTCTAATTTTTTCAAAGTAACAGTCCTGATTCCCCACGACACCAAATTAATGACATCGCGGTTCTTCAGAAGGTAGGAACCGATAATGCCAGTGCGTACCGAGGCACGACCAACAATTCGATCCCGAAATTCAACTACAAGCTTTTTAACTGCAACAACTTTAATATACGCTATTGGAGCTGGAATTACCGCGGCTGCTGGCACCAGACTTGCCCTCCAA
+
D@B@D</<1<C1<<EHE0<C?<111C1CCFE1CG@C?1<<E<1<EF?1<FHHHH@01<FH<G@FH<1<1C1011<@1<CC1CG?1D?11<<<FEEEHHCHG@@@H5@<BCC>?@B1@6?HHE@1FFCE@E?EC<B<CDB8@FAFHCHEHGG@BD?1HHG1?GIHHBCIHHHHCHGG@:DE8DHH>CHECHGIGIIHHEHHD0CD/HFIGIHEECFH=G<FH@HEEE?B=GFAIIIHIHGHG<:<HFC<HFFHIHCEIHHHGHHHHEHEHHHEHEIHGHIIIFEFHHHGGHCHEDHHEEHEHGECIHEHHHHHFHHHHHHHHGFIHHIIHHHHHIHC=DIID@AB?
@HISEQ:969:HM2KJBCX2:2:1102:11811:81931 2:N:0:ACTATGCA
ATCGGGCTTAACTCCCAACTATCCCTATTAATCATTACGGTGATCCTAGAAACCAACGAAATAGAATCAGTCCGTCCTATTTCATTATTCCATGCTAATGTATTCAGACGTTAGCCTGCTTTAAACACTCTAATTTTTTCAAAGTAACAGTCCTGATTTCCCATCACACCAAATAAATGGCATGAAAGTTCCTCAGAAGGTAGAGATTCATCTCACCAGTGCAGACAATTAAGCCTGACCAATGGGTAAACCCCGAAGTTCAACTACGAGCTTTTTAACTGCAACAACTTTAATATACGCTATTGGAGCTGGAATTACCGCGGCTGCTGGCACCAGACTTGCCCTCCAA
+
DDDDDIIIIHHIHHIIIIIIIIIIIIIIIIIIIIIIIIIIIIIIIIIIIIIIIIIIIIGIHIIHIIIIHFHIIIHHHIIIHIIIIIHIIIIIIIIIIIIHIHHIHIIIIIIIIIIIIIIIHIIIIIIIIHIIIIIIIIIIIIIIIIIIIIHHHHIIIIIIHIIIIIIIHIIIIIIIIHIIIIIIIIIIIIHIIIIIIIIIIIIIIIIIIIIIIIIIIIIIIIIIIIIIIIIIIIIIIIIIIIIIIIHHIIIIIIIIIIIIIIIIIIIIIIIIIIIIIIIIIIIIIIIHIIIIIIIIIIIIIIIIIIIHIIIIIIIIIIIIIIIIIIIIIIHIIIIIIIIIIIIIDDDDD
@HISEQ:969:HM2KJBCX2:2:1102:17238:83943 2:N:0:ACTATGCA
ATCGGGCTTAACCCCAACTATCCCTATTAATCATTACGTCGATCCTAGAAACCAACAAAATAAGATCAAACGTCCTATTTCATTATTCCATGCTAATGTATCCAAGCGCGAGCCTGCTTTAAACACTCTAATTTTTTCAAAGTAACAGTCCTGATTCCCCGCCACACCAAATAAATGGCATAACGGTTCTTCAGAAGGGAGGAATCAGTGACACCAGTGCATACCAAAGGCACGACCAGCGTACTGATCCCGAAATTCAACTACGAGCTTTTTAACTGCAACAACTTTAATATACGCTATTGGAGCTGGAATTACCGCGGCTGCTGGCACCAGACTTGCCCTCCAA
+
DDDDAIIIIIIIIIIIIIIIIIIIIIIIIIIIIIHHIIIIIIIIHIIIIIIIIIIIIIHIIIIIIIIIIIIIIIIIGHIIIIIIIIIIGIIIHIIIIHIIHFHHHIIIIHIIIHHHIIIIIIHGIIHHHIIIIIIIHHIIIIIIIIIIHIGIIIIIIHGIIIIIIIHIIIHHIIIIIIIIIIIIIIIIIIIIIIIIIIIIIIIIIIIIIIIIIIII<IIIIIIIIIIIIIIIIIIIIIIIIIIIHIIIIIIIIIIIIIIIIIHIIIHIIIIIIIIIIIIIIIIIIIIIIIIIIHIIIIIIIIIIIIIIIIIIIIIIIIIIIIIIIIIIIIIIIIIIIIIIIDDDDD
@HISEQ:969:HM2KJBCX2:2:1102:20340:84191 2:N:0:ACTATGCA
ATCGGGCTTAACCCCAACTATCCCTATTAATCATTACGTCAATCCTAGAAACCAACAAAATAGGATCGAACGTCCTATTTCATTATTCCATGCTAATGTATTCAAGCGTTAGCCTGCTTTAAACACTCTAATTTTTTCAAAGTAACAGTCCTGTTTCCCTGCAACACCAAATTAATGGCATTACAGTTCTTCAGAAAGGAGGAATCAGCGAAGCCAGTGCATACCAGTGGCACGACCAACCTGCTGACCCCGAAATTCAACTACGAGCTTTTTAACTGCAACAACTTTAATATACGCTATTGGAGCTGGAATTACCGCGGCTGCTGGCACCAGACTTGCCCTCCAA
+
DDDDDIIIIIIIIIIIIIIIIIIIIIIIIIIIIIIIIHHIIIIIIIIIIIIIIIIIIIIIIIIHIIIIHHHHHHHIHIIHIHHHIIIIHIIIIIIIIIIIIIHIIIIIIIIHHIIIIIIIIIIIIIHHIIIIIIHIIIIHHIHHHIIHIHHIHHIIIIIIHHIIHIIIIIHHIIIIIIIIIIIIIIIIIIIIIIIIIIIIIIIIHIIIIIIIIIIIIIIIIIIIIIIIIIIIIIIIIIIIIIIHH<IIIIIIIIIIIIIIIIIIIIIIIIIIIIIIIIIIIIIIIIHIIIIIIIIIIIIIIIIIIIIIIIIIIIIIIIIIIIIIIIIIIIIIIIIIIIIIIDDDDD
@HISEQ:969:HM2KJBCX2:2:1102:5782:84403 2:N:0:ACTATGCA
ATCGGGCTTAACCCAACTATCCCTATTAATCATTACGTCGATCCTAGAAACCAACAAAATAGAATCAAACGTCCTATTTCGTTATTCCATGCTAATGTATTCAAGCGTGAGCCTGCTTTAAACACTCTAATTTTTTCAAAGTAACAGTCCTGATTCCCCATGACACCAAATTAATGACATCATGGTTCGTCAGAAGGTAGGAATCAATAATACCAGTACGTACAATAGCACGACCAATAAATTGATCCCGAAATTCAACTACGAGCTTTTTAACTGCAACAACTTTAATATACGCTATTGGAGCTGGAATTACCGCGGCTGCTGGCACCAGACTTGCCCTCCAA
+
DDDDDIIIIIIIHIIIIIIIIIIIIIIIIIHIHHHHIIHIGIIIIIIHIIIIIIFGHIHIIHIHIIIIIIIHIIIHIIGIIIHHHIIIIGHGIIIIIIIIIHIIIIIHIIIHIIIIHHHHHIIHIIIIIIIIIIIIIIIIIIIIIIIIIIIIIHHIIIIIIIIIIIHIIIIIIIIIIIIIIIIIIIIIIIIIIIIIIIIIIIIHIIIIIIIIIIIIIIIIIIIIIIIIIIIIIIIIIIIIIIHIHHIIIIIIIIIIIIIIIIHIIIIIIHIIIIIIIIIIIIIIIIIIIIIIIIIIIIIIIIIIIIIIIIIIIIIIIIIIIIIIIIIIIIIIIIIIIIIDDDDD
@HISEQ:969:HM2KJBCX2:2:1102:11250:84919 2:N:0:ACTATGCA
ATCGGGCTTAACCCCAACTATCCCTATTAATCATTACGTCGATCCTAGAAACCAACAAAATAGGTTCGATCGTCCTATTTCGTTATTCCATGCTAATGTATTCAAGCGCGAGCCTGCTTTAAGCACTCTAATTTTTTCAAAGTAACAGTCCTGTTTCCCCGCAACAACAAATTAATGCCATCACGGTTCTACAAGAAGGAGGGACCAGTGAGGCCAGTGCATACCAGTGGCACGACCAACCTACTGGCCCCGAAATTCAACTACGAGCTTTTTAACTGCAACAACTTTAATATATGCTATTGGAGCTGGAATTACCGCGGCTGCTGGCACCAGACTTGCCCTCCAA
+
DDDDDIIIIIIIIIIIIIIIIIHIIHIIIIIIIIIIIIIIIIIIIIIIIIIIIIIIIIGEHIHHIHHHIIIIIIIIIIIHIIIIIIIIIIIHIIIIIHHHIIIIIIIIIIIIIIIIHIIIIHIIIIIIIIIIIIIIIIIIIIIIIIIHHIIIIIIIIHHHHIIIIIIIIIHHIIIIIIIIIIIIIHHIIIIIIIIIIIIIIIIIIIIIIIIIIIHIIIIIIIIIIIIIIIIIIIIIIIIIHIHHIIIDHIHHIIIIIIIIIIIHIIIIHIIIIIHIIIIIHHIIIIIIIIIIIIHIIIIIIIIIIIIIIIIIIIIIIIIIIIIIIIIIIIIIIIIIIIIIIDDDDD
@HISEQ:969:HM2KJBCX2:2:1102:11637:84437 2:N:0:ACTATGCA
ATCGGGCTTAACCCCAACTATCCCTATTAATCATTACGTCAATCCTAGAAACCAACAAAATAGGATCAACGTCCTATCTCATTATTCCATGCTAATGTATTCAAGCGCGAGCCTGCTTTAAACACTCTAATTTTTTCAAAGTAACAGTCCTGATTCCCCGCCACACCAAATTAATGACATGATGGTTCGTCAGAAGGTAGGAATCAGTAACACCAGTACGTACCGAAGGCACGACCAGCGTACTAATCCCGAAATTCAACTACGAGCTTTTTAACTGCAACAACTTTAATATACGCTATTGGAGCTGGAATTACCGCGGCTGCTGGCACCAGACTTGCCCTCCAA
+
BDDDAIIIIIIIIIIIIIDGFHHHIIIIIIIIIIIIHEHHHHHIIIIIIIIIIIIIIIIIGIHHGHIIIIIHIIHHIFHHIIIIHHHFHIIGHIIIIIIHIGHHIIIIIIIIIIIIIHHIIIIHIIIIIIIIIHHHHIIHHHHIIIHIIIIIIHHHIIIIIIIIIIIIIIIIIIIIIIIIHIIIIIHIIIIIIIIIIIIIIIIIIIIIIIIIIIIIHIIIIIIIIIIIHIIIIIIIIIIIIIIHIIIIIIIIIIIIIIIIIHIIGIIIIIIIIIIIIIIIIIIIIIIIIIIIHIIIHIIIIIIIIIIIIIIIIIIIIIIIIIIIIIIIIIIIIIIIIIIIDDDDD
@HISEQ:969:HM2KJBCX2:2:1102:13994:84937 2:N:0:ACTATGCA
ATCGGGCTTAACCCCAACTATCCCTATTAATCATTACGGTGATCCTAGAAACCAACAAAATAGAACCATGCGTCCTATTTCATTATTCCATGCTAATGTATTCAGGCAATAGCCTGCTTTAAGCACTCTAATTTTTTCAAGGTAACAGTCCTGCTTCCCCAACGCACCAAATTAATGACATGCTGGTTATTCAGAAGGTAGGAATCCATCACGCCAGTACAGACCCAAAAGCCCGACCAACGGATAAACCCCGAAATTCAACTACGAGCTTTTTAACTGCAACAACTTTAATATACGCTATTGGAGCTGGAATTACCGCGGCTGCTGGCACCAGACTTGCCCTCCAA
+
DDDDBIGHIIGFFHIIIIIIIIIIIHIIIIIIIIIIIHIHIIIIIIIIIIIIIIIIIIIIIIHIIIIIIEHHIIIIIIIIIIIIIIIIIHIIHIIIIIIIHFHIIHIIIIIHIIIIIHIIIIHIIIIIIIIIIIIIIIIIHIIIIIIIIIIIIIIIIIIIIIIIHIIIIIIIIIIIIIIIIIIHHHIIIIIIIIIIIIIIIIIIHIIIIIIIIIIIIIIIIIIIIHIIIHIIIIIIIIIIIIHIHGIIIIIIIIIIIIIIIHIIIIIIIIIIIIIIIIIIIIIIIIIIIIIIIIIIIIIIIIIIIIIIIIIIIIIIIIIIIIIIIIIIIIIIIIIIIIIIIIDDDDD
@HISEQ:969:HM2KJBCX2:2:1102:7236:85336 2:N:0:ACTATGCA
ATCGGGCTTAACCCCAACTATCCCTATTAATCATTACGTCGATCCTAGAAACCAACAAAATAGAATCAAACGTCCTATTTCATTATTCCATGCTAATGTATTCAAGCGCGAGCTTGCTTTAAACACTCTAATTTTTTCAAAGTAACAGTCCTGATTTCCCGCGACACCAAATTAATGACATCGTGGTTCGTCAGAAGGGAGAAACCAATAATGCTAGTACGTACAAAGTACGACCGACATATTAGTCCCGAAATTCAACTACGAGCTTTTTAACTGCAACAACTTTAATATACGCTATTGGAGCTGGAATTACCGCGGCTGCTGGCACCAGACTTGCCCTCCAA
+
DDDADCHHHIIIGIIIIIIIIIIIIIIHHIIIIIIHIIIHIIIHIIIHGHIIGIIHHHIIIIHHHIIIHIHIIIIIIIIIIIIIIIIHGIHHIIIIIIIIIHHIIIIIHIIIIIIIIIIHIIHIGIIIHIIIIIIIIIIIIIIIIIIIIIIIIIHHIIHIHGIIIIIIIIIHIIIIIIIIHIIIIIIIIIIIIIIIIIIIIIIIIIIIIIIIIIIIHHIIHIIIIIIIIIIIIIIIIIIHHIIIIIIHHIHIIIIIIIIIIIIIIIIIIIIIIIHIIIIIIIIIIIIIIIIIIIIHIHIIIIIIIIIIIIIIIIHIIIIIIIIIGIHIIIIIIIIIIIIDDDDD
@HISEQ:969:HM2KJBCX2:2:1102:19807:85060 2:N:0:ACTATGCA
ATCGGGCTTAACCCCAACTATCCCTATTAATCATTACGTCGATCCTAGAAACCAACAAAATAGAATCAAACGTCCTATTTCGTTATTCCATGCTAATGTATTCAAGCGTGAGCCTGCTTTAAACACTCTAATTTTTTCAAAGTAACAGTCCTGATTCCCCAAGACACCAAATTAATGACATCATGGTTCGTCAGAAGGTAGGAATCAATAATACCAGTACGTACAATAGCACGACCAATAAATTGATCCCGAAATTCAACTACGAGCTTTTTAACTGCAACAACTTTAATATACGCTATTGGAGCTGGAATTACCGCGGCTGCTGGCACCAGACTTGCCCTCCAA
+
@@@@0/CCGGFECCC0<C@CFHHEHHHEEGEHEHHHE?HH?CC<CFHECFFHEFHHEEHHHGH1C1FFGHCH@GHGEHIHFFFE@GCCCFHHHGHHEHHHHEGCHHHHHEIHHEIIGHHHHFHIIHHHHHEIIHHHIHIIEIHHHHIHHHFGGIHEGHHIIHFIHGCEHHIIIIHHFHIIIHIHDIIIIHIGHHHHHHHHCGHHHHHHHHGHGHFHHHHFIHEHHHHIIHHIHIH=IHHHHHHG;HHHHFFHHIHFHHHHGHFIHHHHIHIIHHHHHHEHIHHHEHHHHHHHFIHHHHHHHHIIIIIHHIHHHHHHIIIIIIHIIIIIIIIHIIHIIIIIDDDDD
@HISEQ:969:HM2KJBCX2:2:1102:2118:85432 2:N:0:ACTATGCA
ATCGGGCTTAACCCCAACTATCCCTATTAATCATTACATCGATCCTAGAAACCAACAAAATAGAATCTGATGTCCTATTTCATTATTCCATGCTAATGTATTCAAGCGTAAGCTTGCTTTAAACACTCTAATTTTTTCAAGGTAACAGTCCTAATTCCCCATAACATCAAATAAATGACATTATGGTTCTTTAGAAGGTGAGAACCAATAAAACCAGTACATACCAAGGCATGACCGATTCCTTGATCCCGAAATTCAACTACGAGCTTTTTAACTGCAACAACTTTAATATACGCTATTGGAGCTGGAATTACCGCGGCTGCTGGCACCAGACTTGCCCTCCAA
+
DDDDDIIIIIIIIIIIIIIIIIIIIIIIIIIIGIIIIIIIIIIIIIIIHIIIIIIIIIIIIIIIIIIIIGIIIIFHIIIIIIIIHIIFIIIFHIIIIIIIIIIIIIIIIIIIIHIIIIIIIHIHIIIIIIIIIIIIIIIIIIIIIIIIIIIIIIIIIIIIIIHHIIHIIIIIIIIIIIIIIIIIIIIIIIIIIIIIIIIHIIIIIIIIIIIIIIIIIIIIIIIIIIIIIIIIIIIIIIIIIIHIIIIIGIIIIIIIIHIIHEIIIIIIIIIIIHIIIIIIIIHHIIIIIIIIIIIIIIIIIIIIIIIIIIIIIIIIIIIIIIIIIIIIIIIIIIIIIIIIDDDDD
@HISEQ:969:HM2KJBCX2:2:1102:15092:85983 2:N:0:ACTATGCA
ATCGGGCTTAACCCCAACTATCCCTATTAATCATTACGTCGATCCTAGAAACCAACAAAATAGAATCAAACGTCCTATTTCATTATTCCATGCTAATGTATTCAAGCGTTAGCTTGCTTTAAACACTCTAATTTTTTCAAAGTAACAGTCCTGTTTCCCTGCAACACCAAATTAATGGCATTACAGTTCTTCAGAAAGGAGGAATCAGCGAAGCCAGTACATACCAGTGGCATGACCAACCTGCTGACCCCGAAATTCAACTACGAGCTTTTTAACTGCAACAACTTTAATATACGCTATTGGAGCTGGAATTACCGCGGCTGCTGGCACCAGACTTGCCCTCCAA
+
DDDCAHHIHHHHGFHIHHIIIIHIIIIIIHIIIIIIIGIIIIIIIIHIHIHCHHHHHIHIIIHHIHIIIHIHHHIHHHIIFHHHIIGH?HEFHGHHHIIIIHIHIIHFHHHIIHIIIHHIIIHIIIIIIIIIIHIIHIHHIIIIIIIIHIIIIIIIHIHHIIIIIIIIIIIIIIIIHIIIIIIIIIIIIIIIIIIIIIIIIIIIIIIIIIIIIIIIIIIIIIIH<IIIIIIIIIIIIIIIIIHHDHHHIIIIIIIIIIIIIIIIIIHIIIIIIIIIIIIIIIIIIIIIIIIIIIIIIIIIIIIIIIIIIIIIIIIIIIIIIIIIIIIIIIIIIIIIIIIIIDDDDD
@HISEQ:969:HM2KJBCX2:2:1102:11715:86330 2:N:0:ACTATGCA
ATCGGGCTTAACCCCAACTATCCCTATTAATCATTACGGTGATCCTAGAAACCAACAAAATAGAACCATGCCGTCCTATTCTATTATTCCATGCTAATGTATTCGAGCAAAAATGCCTGCTTTAAACACTCTAATTTTTTCAAGGTAAAGGTCCTGGATCCGCAAGACACCCAATAAAGGACATCAAGTTTCTCCAGAAGGTGAGAAATCAACAGTAACAGTTCATACCCCTTAAGGCATGACCGTCACGTCAATCCCGAAATTCAACTACGAGCTTTTTAACTGCAACAACTTTAATATACGCTATTGGAGCTGGAATTACCGCGGCTGCTGGCACCAGACTTGCCCTCCAA
+
DDDDDIIIIHHHHHIIIIIIIIIIIIIIIIIIHGHHIHIIHIGHHHIHHIHIIIIIHHICHHHHIIIIIIHHHIIIIIIIIIIIIIHIIIIIIFIHGHHGHCCCIIHHIHGIHHIIIIIIIHIHHFHHIIIIIIIIIIIIIHHGFHIIHIIIIHIIIHHIIHHIIHCEHGGIIIHGHIIIIIIHIIIIIHHHIHHIIIIHIIIIIIIIIIIIIHIIIHIHIIIIHHHIIIIIIIIIIIHHIIIIIHIIIIHHIHIHHIIIIIIIIIIIIIIHIIHHIIIIIHIIIIIIIHHIHHIIIIHHIIIHIHIIIIIIIIIIIIHIIIIHIIIIIIIIIIIHIIIIIIIIIIIIDDDDA
@HISEQ:969:HM2KJBCX2:2:1102:13373:86646 2:N:0:ACTATGCA
ATCGGGCTTAACCCCAACTATCCCTATTAATCATTACATCGATCCTAGAAACCAACAAAATAGAATCGGATGTCCTATTTCATTATTCCATGCTAATGTATTCAAGCGTAAGCCTGCTTTAAACACTCTAATTTTTTCAAGGTAACAGTCCTAATTCCCCGTGACACCAAATTAATGGCATTACGGTTCTTTAGAAGGTGAGAAATCAATAATATCAGTACATACCAACGGCATGACCGAAACATTGATCCCGAAATTCAACTACGAGCTTTTTAACTGCAACAACTTTAATATACGCTATTGGAGCTGGAATTACCGCGGCTGCTGGCACCAGACTTGCCCTCCAA
+
CDDDDIIIIIIIHIIHIIIIIGHIIIIIIIIIIIIIHIIIIIIHIIIIIIIIIHIIIIIHIHIIEHHIIIIIIHIIIIIIIIIIIIHGHIIIGIIIIIIIIHIIIIIIIIIIIIIIIIIIIIIIIIIIIIIIIIHIIIIIIIIIIIIIIIIIIIIIIIIIHIIIIHHIIIIIIIIIIIIIIIIIIIIHIHHIIIIIIIIIIIIIIHIIIIIIHHHIIIIIIIIIIIIIIIHIIIIIIGIIIIIHHIIHHIIIIIIIIIIIIIIIIIIIIIIHIHIIIIIIIIHIIIIIHIIHIIHIIIIIIIIIIIIIIHIIHHIIIIIIIIIIIIIIIIIIIIIIIIIIIIDDDDD
@HISEQ:969:HM2KJBCX2:2:1102:12547:86699 2:N:0:ACTATGCA
ATCGGGCTTAACCCCAACTATCCCTATTAATCATTACGGCGACTCTAGAAACCAACAAAATAGAACCGAACGTCCTATTTTATTATTCCATGCTAATGTATTCGGGCATAAGCCTGCTTTGAACACTCTAATTTTCTCAAGGTAAAAGTCCTGGTTCCCCAATGCACACCAATAAAGGGCACACCGGCTCACCAAGAGGTAAGACCCAGCCGGACAGTACATGCCGTTAAGCAGACCACCCAGCCAGGCCTGAAGTTCAACTACGAGCTTTTTAACTGCAACAACTTTAATATACGCTATTGGAGCTGGAATTACCGCGGCTGCTGGCACCAGACTTGCCCTCCAA
+
DCDDDIIIIIIIIIIIIIHIIIIIIIIIIIIIIIIIIIIIIIIIIIIIIIIIIIIIIIIHIIIIIIIIIIIIHEHHHHGIIIIIIIIIIIIIHIIIHIIIIIIIIIIIIIIIIHIIIIIIIIHIHIIHIIIIIIIIIIIIIIHIIIIIIHIHIIIHIIIIIIHIIIIIIIHIIHHHIIHIIIIIIIIIIIIIIIIIIIIIIHHIIIIIHIIIIIIIIIIIIIIIIIIIIIIIIIHIIIIIIIIHHIIIIIIIIIIIIIIIIIIIIIIHIIIIIIIIIIIIIIIIIIIIIIIIIHIIIIIIIIIIIIIIIIIIIIIIIIIIIIHIIIIIIIIIIIIIIIIIIDDDDD
@HISEQ:969:HM2KJBCX2:2:1102:19575:87845 2:N:0:ACTATGCA
ATCGGGCTTAACCCCAACTATCCCTATTAATCATTACGTCGATCCTAGAAACCAACAAAATAGAATCAAACGTCCTATTTCGTTATTCCATGCTAATGTATTCAAGCGTGAGCCTGCTTTAAACACTCTAATTTTTTCAAAGTAACAGTCCTGATTCCCCATGACACCAAATTAATGACATCATGGTTCGTCAGAAGGTAGGAATCAATAATACCAGTACGTACAATAGCACGACCAATAAATTGATCCCGAAATTCAACTACGAGCTTTTTAACTGCAACAACTTTAATATACGCTATTGGAGCTGGAATTACCGCGGCTGCTGGCACCAGACTTGCCCTCCAA
+
D@DDADHIHIHFCC<DCHHEHHIHHHEHHHEHHHIIHEFECCHHHII?FHHHIHHHHIHIHFCCFHHEHHHDEHGHGHHFCDHHCCGHFFHEEHCIIHHHIHHIIHHHHHHHHHHHHHHHCGHHIIHHHHEGHGFGHH?FIHHIIIIHHHHGHIIIIIIHIIIIIIIIIHGFIIIIIIIIEIIIIIIHHHHHIIIIHIIHHGIHEHHHIIHHHIIIIIIIIIIIHHGIHIIIIIHIIIIIIHGGHIIHHFHIIIHGIIIIIIIHHIIIIIIIIHHHIIIIIIHHFGFIIIIHIIGIHHIIIIIIIIHHIIIIIIIGIIIHIIIIIIIIIIIIIIIIIIGIDDDDD
@HISEQ:969:HM2KJBCX2:2:1102:13989:87796 2:N:0:ACTATGCA
ATCGGGCTTAACCCCAACTATCCCTATTAATCATTACGTCAATCCTAGAAACCAACAAAATAGGATCGAACGTCCTATTTCATTATTCCATGCTAATGTATTCAAGCGTTAGCTTGCTTTAAACACTCTAATTTTTTCAAAGTAACAGTCCAAATTCCCCGCAACACCAAATTAATGGCATTACGGATCATCAGGAAGGAGGAATCAGTAAGACCAGTACATACCAGAGGCATGACCAATCTACTAACCCCGAAATTCAACTACGAGCTTTTTAACTGCAACAACTTTAATATACGCTATTGGAGCTGGAATTACCGCGGCTGCTGGCACCAGACTTGCCCTCCAA
+
DDDDDIIIIIIIIIIIIIIIIIIIIIIIIIIIIIIIIIIIIIIIIIIIIIIIIIIIIIIIIIHFHIIHHIIIIIIIHIIIIIIIIIIIIIIIIIGIIIIIIIIIIIIIIIIIIIIIIIFIIIHIIIIIHIIIIHHHIHIHIIIIIIIHHIIHIIHIIIIIIIHIHIIIIIIIIIIIIIIIIIIIIIIIIIIIIIIIIIIIIIIIIIHIIIIIIIIIIIIIIIIIIIIIIIIIIIIIIIIIIIHHGIIIIIIIIIIIIIIIIIIIIHIIHIIIIIHIIIIIIIIIIIIIIIIIIIIIIIIIIIIHIIIIIIIIIIIIIIIIIIIIIIIIIIIIIHIIIIIIIDDDDD
@HISEQ:969:HM2KJBCX2:2:1102:9241:88814 2:N:0:ACTATGCA
ATCGGGCTTAACCCCAACTATCCCTATTAATCATTACGGTGATCCTAGAAACCAACAAAATAGAACCATGCCGTCCTATTCTATTATTCCATGCTAATGTATTCGAGCAAAAATGCCTGCTTTAAACACTCTAATTTTTTCAAGGTAAAGGTCCTGGATCCGCAAGACACCCAATAAAGGACATCAAGTTTCTCCAGAAGGTGAGAAATCAACAGTAACAGTTCATACCCCTTAAGGCATGACCGTCACGTCAATCCCGAAATTCAACTACGAGCTTTTTAACTGCAACAACTTTAATATACGCTATTGGAGCTGGAATTACCGCGGCTGCTGGCACCAGACTTGCCCTCCAA
+
DDD?@EDHIHIHHHIIGHHIIIIIHIIIIIIIIIHHHEHIGHHHIHIHIIIGHHIIIIIIIIHHIIEHHCHEDHIIIIIHFIIGIIIIHCEHEHEHEFHEHGHHHHHHHIIHIIHHIHIFHHHIIIIHIIIIIHIIIHHHIIIHHIHIIHHIHIIIIIHDHHHIHIIIIHHHIIIIIIIIIIIIIIIIIHHEIIGIIIIIIHIIIHHIIGHIGIIHHHHIIHIHHIIIIIGIIIIIIIIIHGIGIIIIIHGGIHHIGIIIHIIHIHHIHHIIIHHIIIIIHIIIHIIIIIIIIIIIIIIHHGIIHIIIIIIIIIIIIIIIIIIIIHIIIIIIIIIIIIIIIHIIIIIIDDDDD
@HISEQ:969:HM2KJBCX2:2:1102:11799:89015 2:N:0:ACTATGAA
ATCGGGCTTAACCCCAACTATCCCTATTAATCATTACGGTGATCCTAGAAACCAACAAAATAGAACCATGCCGTCCTATTCTATTATTCCATGCTAATGTATTCGAGCAAAAATGCCTGCTTTAAACACTCTAATTTTTTCAAGGTAAAGGTCCTGGATCCGCAAGACACCCAATAAAGGACATCAAGTTTCTCCAGAAGGTGAGAAATCAACAGTAACAGTTCATACCCCTTAAGGCATGACCATCACGTCAATCCCGAAATTCAACTACGAGCTTTTTAACTGCAACAACTTTAATATACGCTATTGGAGCTGGAATTACCGCGGCTGCTGGCACCAGACTTGCCCTC
+
DDDDDIIHIIIIIIIIIIIIIIIIIHGHIHIIHIIIIHIIGHIIIIIIHIIIIIIIIIHIIIHHIIIHIHHIHEHHIIGHIIGEHIIIHIIFEHGHHFHGHHHHHHGHHIIIIIIIHIIHIIHIIIIIIIHHHIIIIIIIHHGHIIIIIHHHIIIIIIIIIIIIIIIIHEIIIIIIIIIIIIIIIIIIIIIIIIIIIIIIIIIIIIIIIIHHIIIIIHIIIIIIIHHIIIIIIIIIIIIIIIIIIIIHGIIIIIHIIIIIIIIIIIIIIIIIIIIIIIIIIIIIIIIIIHGIIIIIIIIHGIIIIIIIIIIIIIIIIIIIIIIIIIIIIIIIIIIIIIIIIIIIIDDDDD
@HISEQ:969:HM2KJBCX2:2:1102:18870:88659 2:N:0:ACTATGCA
ATCGGGCTTAACCCAACTATCCCTATTAATCATTACGGTGATCCTAGAAACCAACAAAATAGAACCATGCCGTCCTATTCTATTATTCCATGCTAATGTATTCGAGCAAAAATGCCTGCTTTAAACACTCTAATTTTTTCAAGGTAAAGGTCCTGGATCCGCAAGACACCCAATAAAGGACATCAAGTTTCTCCAGAAGGTGAGAAATCAACAGTAACAGTTCATACCCCTTAAGGCATGACCATCACGTCAATCCCGAAATTCAACTACGAGCTTTTTAACTGCAACAACTTTAATATACGCTATTGGAGCTGGAATTACCGCGGCTGCTGGCACCAGACTTGCCCTCCAA
+
BDDDDIIIIIIHIIIIIIIIIIIIIIIIIIIHIIIIIIHIHIFHHIIIIIIIIIIIIIIIIIGHIIIIHIIIIIIIIIIIIHIIIIIGHIIIHIIIIIIIIGHHHIIIIIIIIIIIIHIIIIHIIIIIHIIIGIIIIIIIIIIIIIIIIHIIIIIIIIIIIIIIIIIIHIHIIIIIIHIIIIIIIIIIIIIHHIIIIIIIHIIIIIIIIIIIIIIIIIIIIIIIIHIIIIIIIIIIIIIIHIIHIIIIIHGHIIIIIIIIIIIHGIIIIIIIHIIIIIHIIIIIIIIIIIIIIIIIIIIIIIIIIIIIIIIIIIIIIIIIIIIIIIIIIIIIIIIIIIIIIIIIIIIDDDDD
@HISEQ:969:HM2KJBCX2:2:1102:1289:90077 2:N:0:ACTATGCA
ATCGGGCTTAACCCAACTATCCCTATTAATCATTACGGTGATCCTAGAAACCAACAAAATAGAATCATGCCGTCCTATTTTATTATTCCATGCTAATGTATTCAAGCAAAATGCCTGCTTTAAACACTCTAATTTTTTCAAAGTAAAGGTCCTGGTTCCCCGCGACACCCAATTAAGGGCATCGCGGTTCTCCAGAAGGTGAGAAATTGACTACACCAGTTCATACCCCTTAAGGCACGACCGATGTGTCAATCCCGAAATTCAACTACGAGCTTTTTAACTGCAACAACTTTAATATACGCTATTGGAGCTGGAATTACCGCGGCTGCTGGCACCAGACTTGCCCTCCAA
+
DDDD?DHIHHHHHIIIIIIIIIIIIIIEFIHHIIICHH?GHIIIIIIIHHIIIGIIHEHHHIEHHHIIHIGHEHHIIHF?FHIIHHHEHIFH1DGHHHGHCIIIIIHIIHIHGHHHIIIIHHHHHHHHIIHIHEGIIHIHGGHIHIIIHIIIIIIHHIIIIIIIHIIIHIIIHIIIIIIIIIIIIIIIIIIIIIIIIIIIIIIIIIIIIIIIIIIIIIIIIIIIIIIIIIIIIIIIIIIIIIIIIGIIHGIHIIIIIIIIIIIIIIIIIIIIIIIIIIIIIIIIIIIIIIIIIIIIIIIIIIIIIIIIIIIIIIIIIIIIIIIIIIIIIIIIIIIIIIIIIIIIIIDDDDD
@HISEQ:969:HM2KJBCX2:2:1102:2745:91113 2:N:0:ACTATGCA
ATCGGGCTTAACCCCAACTATCCCTATTAATCATTACGTCAATCCTAGAAACCAACAAAATAGGTTTGAACGTCCTATTTCATTATTCCATGCTAATGTATTCAAGCGTTAGCCTGCTTTAAACACTCTAATTTTTTCAAAGTAACAGTCCTGTTTCCCTGCAACACCAAATTAATGGCATTACAGTTCTTCAGAAAGGAGGAATCAGCGAAACCAGTTCATACCAGTGGCACGACCAACCTGCTGACCCCGAAATTCAACTACGAGCTTTTTAACTGCAACAACTTTAATATACGCTATTGGAGCTGGAATTACCGCGGCTGCTGGCACCAGACTTGCCCTCCAA
+
B?@D@DHIHHHCC?GEEHHHIICHHHHHEHHIGIIEHIIIIGHHEHHH?HIIIHIIHFHIIHHCDGHH?GHHEHHICHIHHHHEEHH?CFHFGHHHIHIIIHEHGHIIIIIHIIHFIHIHIGFHHHHHHHHHHEEHCHHEIIHHEGHGHIIIHHIHIIIIHHIIHIIHEIIHHIIIIHHHIHHIIIIHHIIIIIIHIIHIIIIIIIIIIIHGHHIHIIHIIHHGIIIIHHIIIIIIHHIIIIHHDEIGIGIIIIIIIIIIIIIIIIIIIIIHEHHHIIIIIIIHHHIHIIHIIIIIIHHHHHIHIIIIIIIIIIIIHIIIIIIIIIIHFIIIIHHHIIIIIDDDDD
@HISEQ:969:HM2KJBCX2:2:1102:20722:91679 2:N:0:ACTATGCA
ATCGGGCTTAACCCCAACTATCCCTATTAATCATTACGTCAATCCTAGAAACCAACAAAATAGGATCGAACGTCCTATTTCATTATTCCATGCTAATGTATTCAAGCGTTAGCTTGCTTTAAACACTCTAATTTTTTCAAAGTAACAGTCCAAATTCCCCGCAACACCAAATTAATGGCATTACGGATCATCAGGAAGGAGGAATCAGTGAGACCAGTACATACCAGAGGCATGACCAACCTACTAACCCCGAAATTCAACTACGAGCTTTTTAACTGCAACAACTTTAATATACGCTATTGGAGCTGGAATTACCGCGGCTGCTGGCACCAGACTTGCCCTCCAA
+
DDDDDIIIIIIIIIIIIIIIIIIIIIIIIIIIHIIIIIIIIIIGIIEHHIIIHIIIIIIIIHHIHHIIIIIIIIIIIIIIIIIIIIIIIIIFEHIIIIIIIIIIIIIIIIIHIIIIHIIIFHHIIHHIHIIIIIIIIIHHHIIIIIIIHIIHHIHIIHHIIIHHIIHIIIIIIIIIIIIIIIIIIIIIIIIIIIIIIIIIHIIIHIIIIIIIIHIIIIIHIIIIIHIIIIHIIIHIIIIIIIIIHIIIIIIIIIIIIIIIIIHIIIIIIIIIIIIIIIIIIIIIIIIIIIIIIIIIIIIHIIIIIIIIIIIIIIIIIIIIIIIIIIIIIIIIIIIIIIIIIDDDDD
@HISEQ:969:HM2KJBCX2:2:1102:18985:92243 2:N:0:ACTATGCA
ATCGGGCTTAACCCCAACTATCCCTATTAATCATTACGGTGATCCTAGAAACCAACAAAATAGAACCATGCCGTCCTATTCTATTATTCCATGCTAATGTATTCGAGCAAAAATGCCTGCTTTATACACTCTAATTTTTTCAAGGTAAAGGTCCTGGATCCGCAAGACACCCAATAAAGGACATCAAGTTTCTCCAGAAGGTGAGAAATCAACTGTAACAGTTCATACCCCTTAAGGCATGACCATCACGTCAATCCCGAAATTCAACTACGAGCTTTTTAACTGCAACAACTTTAATATACGCTATTGGAGCTGGAATTACCGCGGCTGCTGGCACCAGACTTGCCCTCCAA
+
D@D00//<E1C@<10D0CG1FCCCGGCH?FHIHHCHHHDHH1DCGH?E1<F?C1DG11CFG?C11<1<CE11?G//DGFF1C1<C1DEC1<<CGHE@CHH?D<C<GHEHHHH1<1CFC6<FHIE$<FAHFBCFCHGHHBC1HGC@EHHH66<<HHCHCHC71ECECDGEHG@C</HGHEDHEGHHH?HFG?GC/#C78GG0GCF?GHC@7DCCG<11C1?A11?GHE?GC1F?C:1FHHG@EHEHGD1<D1<DC<//E<EGCHFHCHD@CFHCDEEHG@1F<E1EH@GD@FF?FHED1G=IHGIHEEHD1C@CHFGCFC<HDCHE@@HCEHHF?HEHFHCIIIHFDCHD?DD@
@HISEQ:969:HM2KJBCX2:2:1102:2452:92366 2:N:0:ACTATGCA
ATCGGGCTTAACCCCAACTATCCCTATTAATCATTACGGTGATCCTAGAAACCAACAAAATAGAACCATGCCGTCCTATTCTATTATTCCATGCTAATGTATTCGAGCAAAAATGCCTGCTTTAAACACTCTAATTTTTTCAAGGTAAAGGTCCTGGATCCGCAAGACACCCAATTAAGGACATCAAGTTTCTCCAGAAGGTGAGAAATCAACAGCAACAGTTCATACCCCTTAAGGCACGACCATTACGTCAATCCCGAAATTCAACTACGAGCTTTTTAACTGCAACAACTTTAATATACGCTATTGGAGCTGGAATTACCGCGGCTGCTGGCACCAGACTTGCCCTCCAA
+
DDDDDIIIIIIHHHIIHHIIIHIIIIIIIIIHIIIHIIIIHIIHIIHIHHHEHHHIIIIIIHIHHHHIHHHHIIIIIIIIIIIIIIIIE?HHIIIIIGFIICHIIIHIHIIIIIIIIIIIIIIIHHHHIIIIIHHIIIHIIIIIIHIHIIIIIIIIIIIIHIIIIIIIHGIIIIIIIIIIIIIIIIIIIIIIIIIIIIIIIIIIIIIIIIIIIIIIIIIIIIIIIIHIIIIIIIIIIIIIIHIIIIIIIHHDIIIIIIIIIIIIIIIIIIIIIIIIIIIIIIIIIIIIIIHIIIHIIIIIIIIIIIIIIIIIIIIIIIIIIIIIIIIIIIIIIIIIIIIIIIIIIIIIDDDDD
@HISEQ:969:HM2KJBCX2:2:1102:1308:92820 2:N:0:ACTATGCA
ATCGGGCTTAACCCCAACTATCCCTATTAATCATTACGTCAATCCTAGAAACCAACAAAATAGGATCAACGTCCTATTTCATTATTCCATGCTAATGTATTCAAGCGCGAGCCTGCTTTAAACACTCTAATTTTTTCAAAGTAACAGTCCTGATTCCCCGCCACACCAAATTAATGACATGATGGTTCGTCAGAAGGTAGGAACCAGTAACACCAGTACGTACCTAAGGCACGACCAACGTACTGATCCCGAAATTCAACTACGAGCTTTTTAACTGCAACAACTTTAATATACGCTATTGGAGCTGGAATTACCGCGGCTGCTGGCACCAGACTTGCCCTCCAA
+
DCDBDIIDHHIIHIIIIIIIHHHHHCEHHHEHIIIIIIIHIIGEHHIHHHHIIH?HHIIIIIGHHHHIIICCGCHHCHHIG@HEHHHFIEHHH@GHHEFHHEHHEHHIHHHEFHIHHHHHHHIIIIGHHIIIIIHHIIHHHHHHIIHHHFGEHE0IIIIIGHHIIIIIHIHIIHHHHHIGIIIHIHIIIIIIIIIIIIIIIIHIIIIIIIIIIIIIHIIIIIHIIHFCHIIIHIIIIHHHIHHHHIIIIIHHIHHIIIIIIIIIIIIIIIIIHGHIIIIIHHFHIIIIIIIIIIIIIIIIIIIIIIIIIIIHIIIIIIIIIIIIIHIIIIIIIIIIIHIIDADDB
@HISEQ:969:HM2KJBCX2:2:1102:17091:92527 2:N:0:ACTATGCA
ATCGGGCTTAACCCCAACTATCCCTATTAATCATTACGGTGATCCTAGAAACCAACAAAATAGAACCATGCCGTCCTATTCTATTATTCCATGCTAATGTATTCGAGCAAAATGCCTGCTTTAAACACTCTAATTTTTTCAAGGTAAAGGTCCTGGTTCCACATGACACCCAATTAAGGACATCATGCTTCTCCAGAAGGTGAGAAATCAACTGCGACAGTTCATACCCCTTAAGGCACGACCATCACGTCAATCCCGAAATTCAACTACGAGCTTTTTAACTGCAACAACTTTAATATACGCTATTGGAGCTGGAATTACCGCGGCTGCTGGCACCAGACTTGCCCTCCAA
+
DDDDDIHIHHIIIHIIIIIIIIIIIIIIIIHIIHIIIIIIGEHHIIHIIGIIIIEHHHHHIIHHIIIIIFHIGEEHIIIHHEHHHIHIIHIHHHHHIFHHHEIIIIIIIIIIHIHHHHHIIHHHHHHIIIIIHHHIIIIIIIIIIIIHIIIIIIIIIIIIIIIIIIIIIIIIIIIIIHIIIIIIIIIHHIIIIIHIIIIIIIIIIIIIIIIIIIIIIIIIIGHIIIIIIIIIIIIIIIIIIIIIIIHIIIHIIIIIIIIIIIIIIIIIHIIIIIHIIHHIIIIIIIIIIIIIIIIIIIIIIIIIIIIIIIIIIIIIIIIIIIIIIIIIIIIIIIIIIIIIIIIIIHIDDDDD
@HISEQ:969:HM2KJBCX2:2:1102:18938:92984 2:N:0:ACTATGCA
ATCGGGCTTAACCCCAACTATCCCTATTAATCATTACGTCAATCCTAGAAACCAACAAAATAGGATCGAACGTCCTATTTCATTATTCCATGCTAATGTATTCAAGCGTTAGCCTGCTTTAAACACTCTAATTTTTTCAAAGTAACAGTCCTGTTTCCCTGCAACACCAAATTAATGACATTACAGTTCTTCAGAAAGGAGGAATCAGCGAAGCCAGTGCATACCAGTGGCACGACCAACCTGCTGACCCCGAAATTCAACTACGAGCTTTTTAACTGCAACAACTTTAATATACGCTATTGGAGCTGGAATTACCGCGGCTGCTGGCACCAGACTTGCCCTCCAA
+
DDDDDIIIIIIIIIIIIHHIIIIIIIIIIIIIIIIIIIIIIIHIIIIIIIIIIIIIIIIIIIIGGHHIIIIIIHHIHIIIIHIIIIIIHIIIGIIIIIIIHIGHIIHIIIIIIIIIIIIIHIIIIIHIIIIIIIH<IHIIHHIIIHHIIGIIIIIIIGHHHGHHHIIIHHCHHIHFEHIIHHHHIIIIIHIIIHG@IHFCHHHDGHIIIIHHHIIEHHIHIIIIIIIIGIIIIIIIIIIIHHHHHIHGIHHHIIHHIFIIIIIIIIIIHIIHHEIIIIHGIIIHGFHHGECIIIIIIIHFIHHIHIIIIIIIIIIIIIIHIIIIIIIIHHCIHHHEGIIHHDBDDD
@HISEQ:969:HM2KJBCX2:2:1102:14054:92882 2:N:0:ACTATGCA
ATCGGGCTTAACCCCAACTATCCCTATTAATCATTACGTCGATCCTAGAAACCAACAAAATAGAATCAAACGTCCTATTTCATTATTCCATGCTAATGTATTCAAGCGTGAGCCTGCTTTAAACACTCTAATTTTTTCAAAGTAACAGTCCTGATTCCTCACAACACCAAATAAATGACATCATGGTTCGTCAGAAGGGAGAAACCGACGATGCCAGTACGTACCGAGGCACGACCAACATGATGGTCCCGAAATTCAACTACGAGCTTTTTAACTGCAGCAACTTTAATATACGCTATTGGAGCTGGAATTACCGCGGCTGCTGGCACCAGACTTGCCCTCCAA
+
DDDDDGIIIIHHIIIIIIIIIIIIIIIIIIIIHIIIIIIIIIIIIIIIHIIIIIIIIIIIIIHHIIIIIIIIHIIIHIIIIIIIIIIIIIIIIIIIIIIIIIIIIIIIIIIIIIIIIGHIIGIIIIIIIIIIIHHIIIIIIIIIIIIIIIIIIIIIIIIIIIIIIIIIIIIIIIIIIIIIIIIIIIIHIIIIIIIIIIIIIIIIIIIIIIIIIIIIIIIIIIIIIIIIIIIIIIIHIIIIIIHFIIIHIIIIIIIHIIIIIIIIIIIIIIIIIIIIIIIIIIIIIIIIIIIIIIIIIIIHIIIIIIIIIIIIIIIIIIIIIIIIIIIIIIIIIIIIIIIIDDDDD
@HISEQ:969:HM2KJBCX2:2:1102:17233:92700 2:N:0:ACTATGCA
ATCGGGCTTAACCCCAACTATCCCTATTAATCATTACGGTGATCCTAGAAACCAACGAAATAGAACCAAGCCGTCCTATTTCATTATTCCATGCTAATATATTCAGACGTTAGCCTGCTTTAAACACTCTAATTTTTTCAAAGTAATAGTCCTGATTTCCAATCACACCAAATAAATGGCATGAAAGTTCCTCAGAAGGTAGAGATTTATCTCACCAGTACAGACAATTAAGCCTGACCAATGGGTAAACCCCGAAGTTCAACTACGAGCTTTTTAACTGCAACAACTTTAATATACGCTATTGGAGCTGGAATTACCGCGGCTGCTGGCACCAGACTTGCCCTCCAA
+
BDDDCHIIHIIHHHIIIIIIIIIIIIIIIIIEHIHIIIHIIHHHHIIIIIHGIIIIIHIIIIIIIIIIIHIHIEHHIIIIIGFFHGIIHFHGIGHIIIIIIHHIIHIIHHIIIIHIIIHHIIHIIIIIGIIIHHIIIIHHIIHHHHHHHHIHHHHIHIIIIHHHHFHHIIIHHIIHHHHCIHHHIIIIIIFHIIIIIHIIIIIIHEIHIIIIIIIHIHIIIIIIIIIIIIHIIIIIIIIIIHIHHFHHIHIIIIIIIHIIIIIIIHIIIIIGIIIIIIHHHHHHHEIHIIIIIIIIIIIIIIHIIIIIIIIIIIIIIIHIIIIIGIIIGIIIIIIHHHIIIIGDDDDD
@HISEQ:969:HM2KJBCX2:2:1102:18908:93417 2:N:0:ACTATGCA
ATCGGGCTTAACCCCAACTATCCCTATTAATCATTGCTCACAAATCCAAAAACCAACAAAATACGATAAACGAGCCCTAACTTATTATTCCATGCTAATGTATTCATAACTAACCGCCTGCTTTAAACACTCTAATTTTTTCAAAGTAAAGGTCCTGGATTGCGAACCCAACCCAGCAAAGGGCAGGAACGTTCTCCAGGAAGATGGTAAGCGCGCATCGGCACTCACACACGAAACCGTGGCGGGCCAAGCGCACTATACCAGAAATCCAACTACGAGCTTTTTAACTGCAACAACTTTAATATACGCTATTGGAGCTGGAATTACCGCGGCTGCTGGCACCAGACTTGCCCTCCAA
+
DDDDBHHIIIIIHHIIHHIIIIHIIIIIHHHHIIIIIHIIIHIIIHIIIHIIHHIIIIFHHIIHIGHIIIIFHIGHIIIIIIIIIHFHIHGHIEFHHIHHHD@GHIIIIIIHHCIHIIIIIIIIIIIIIIHIIIHHHIHHHIHHIIIHIIIIIIIIIHHEHIIIIIIIHIIIIIIIIIIIIHIIIIIIIIIIHIGIIIIIIHIIIIIIIIIIIIHHIIIIIGIIIIIIIIIHIIIIIIIIIIHIHIIIIIIHIHHIIIIHHIHHIHHIIIIIIIIIIIIIIIIIIIIIIIIIIIIIIHHHHIIIIIIIIHIIIIIIIIIIIIIIIIIIIIIIIHIIIIIIIIIIIHHIIIIIIDDDDD
@HISEQ:969:HM2KJBCX2:2:1102:1750:93526 2:N:0:ACTATGCA
ATCGGGCTTAACCCCAACTATCCCTATTAATCATTACGTCAATCCTAGAAACCAACAAAATAGGATCGAACGTCCTATTTCATTATTCCATGCTAATGTATTCAAGCGTTAGCCTGCTTTAAACACTCTAATTTTTTCAAAGTAACAGTCCTGTTTCCCTGCAACACCAAATTAATGACATTACAGTTCTTCAGAAAGGAGGAATCAGCGAAGCCAGTGCATACCAGTGGCACGACCAACCTGCTGACCCCGAAATTCAACTACGAGCTTTTTAACTGCAACAACTTTAATATACGCTATTGGAGCTGGAATTACCGCGGCTGCTGGCACCAGACTTGCCCTCCAA
+
DDCDDGHIHHIHHIIIIIIIHGHHHHIIIIIIIIIIIIIIIIIHIIIIHIIIHIIIIIIHIIDGHIIHHHICGHHIIIHIIIIHIIEEEHGIGIIHHHIHHIHHIIGIIIHIHIIIIIHIIIIIHHIIIIIHIIIHGHHIGIIIIIIIIIIIIHHIIIIIIIIIGHIHHHIHHIIIIIIIIIHHHIHHHHGIIIIIIIIIIIIIIIIIIIIGIHIIIHIIIIIIIIIHHIIIIIIHIHHHHIHIHIHHDHIIIIIIIIIIIIIIIIIIIIIIIIIIIIHIIIIIIIIIIIHIIIIIIIIHIIIIIIIIHIIIIIIIIIIIIIIIHCIIIIIIIIIIIIIIIDDDDD
@HISEQ:969:HM2KJBCX2:2:1102:12366:94755 2:N:0:ACTATGCA
ATCGGGCTTAACCCCAACTATCCCTATTATCATTACGGTGATCCTAGAAACCAACGAAATAGAATCAGTCCGTCCTATTTCATTATTCCATGCTAATGTATTCAGACGATAGTCTGCTTTAAACACTCTAATTTTTTCAAAGTAACAGTCCTGATTTCCCATCACACCAAATAAATGGCATGAAAGTTCCTCAGAAGGTAGAGATCCATCTCACCAGTACAGACAATTAAGCCTGACCAATGGGTAGACCCCGAAGTTCAACTACGAGCTTTTTAACTGCAACAACTTTAATATACGCTATTGGAGCTGGAATTACCGCGGCTGCTGGCACCAGACTTGCCCTCAA
+
DDDDDHHIHIHIHHIIIIIIIIIIIIIHHIHIIIIHIHIIHIIIIIIIIIIIIIIICEGIHHIIIIFHHIGICHHIIIIIIIIIIHHGIFCHEHHFIHGHHHHHIIIIIIIIIIHIIHHIIHHIHHIIHIFIIHHIHIIIIIIIIIIIHIIIIHIIIIIIIHIIIIIIHIIIIHHIIIIIIIIIIIIIIIIIIIIIIIIIIIGIIHHIIIIHIIIIIIIIIIIHIHIIIIIIIHIHIHGIIHHHFIHIIIIIIIIIIIIIIIIIIIIIIIIIIIIIIIHIIIIIIIIGIIIIIIIIIIIIIIIIIIIIIIIIIIIHIIIIIIIIIIIIIIIIIIIIIIHIIDDDDD
@HISEQ:969:HM2KJBCX2:2:1102:9700:94327 2:N:0:ACTATGCA
ATCGGGCTTAACCCCAACTATCCCTATTAATCATTACGTCAATCCTAGAAACCAACAAAATAGGATCGAACGTCCTATTTCATTATTCCATGCTAATGTATTCAAGCGTTAGCCTGCTTTAAACACTCTAATTTTTTCAAAGTAACAGTCCTGTTTCCCTGCAACACCAAATTAATGACATTACAGTTCTTCAGAAAGGAGGAATCAGCGAAGCCAGTGCATACCAGTGGCACGACCAACCTGCTGACCCCGAAATTCAACTACGAGCTTTTTAACTGCAACAACTTTAATATACGCTATTGGAGCTGGAATTACCGCGGCTGCTGGCACCAGACTTGCCCTCCAA
+
DDDDDGIIIIIIIFHGHHIIHIIIIIIIIIIIIIIIIEFHHIIHIIIIIIIIIIIIIIIIIIGHHIIFHHIIIIIIIGHIHHIIIIII?HIIHHIIHIIIIIHIIIIHHIIIIIIIIIIIIIIIIIIIIIIHIIIIHIHIHIIIIIHIIIIIIIIIHIIIIIIIIIIIIIIIIIIIIIIIIIIIIIIIIIIIIIIIIIIIIIIIIIIIIIIIIIIIIHIIIIIIIIIIIIIIIIHIIIIIIIIHGIIIIIIIIIIIIIIIIIIHIIIIIIIIIIIIIIIIIIIIIIIIIIIIIIIIIIIIIIIIIIIIIIIIIIIHIIIIIIIIIIIIIIIIIIIIIIIIIDDDDD
@HISEQ:969:HM2KJBCX2:2:1102:2232:96730 2:N:0:ACTATGCA
ATCGGGCTTAACCCCAACTATCCCTATTAATCATTACGGTGATCCTAGAAACCAACAAAATAGAATCATGCCGTCCTATTTCATTATTCCATGCTAATCTATTCAAGCATAAAGCCTGCTTTAAACACTCTAATTTTTTCAAAGTAACAGTCCTAGCTTCCTATTACACCTAATGAAAGGCATAATAGTTCACTAGAAGGTGGAGATTGACAACTACCAGTACATGTCCGAAAACACGACCGATATGCCAATCCCGAAATTCAACTACGAGCTTTTTAACTGCAACAACTTTAATATACGCTATTGGAGCTGGAATTACCGCGGCTGCTGGCACCAGACTTGCCCTCCAA
+
DDDCDIIIIIIIIIIIIIIIIIIIIIIIIIIHIIIIHHIIIIIHIIIIIIIIIHHHHIIIIIIIIIIIHICEHHICHGIIIHIIIIIHHHIIHHIIIIGIHGHHHHIHIIIHIIHEHHIIHIHHHHIIHIIHIHHCHIHIIIIIHIIIIIHIIIIHHIIIHHHIIIIIIHHIIIIIIHIIHIIIIIHIGIIIIIIIIIIIIIIIHIIIIIHIIIIIIIHIIIIIIIIIIIIIIGII<IIIIIIIIIIHHIIIIIIIIIIIIIIIIIIIIIIIIIIIIIIIIIIIIIIIIIHIIIIIIIIIIIIIIIIIIIIIIIIIIIIIIIIIIIIIIIIIIIIIIIIIIIIIIDDDDD
@HISEQ:969:HM2KJBCX2:2:1102:2213:97203 2:N:0:ACTATGCA
ATCGGGCTTAACCCCAACTATCCCTATTAATCATTACTTCAGTCCTAGAAACCAACAAAATAGAACTAAAGTCCTATTCCATTATTCCATGCTAATATATTCAAGCAAACATGCCTGCTTTAAACACTCTAATTTTTTCAAAGTAAAAGTCTTGGATCCCTAGCGCACTCAATTAAGAGCACACTAGTTCCCCAAAAGGAAAAGCCCAAAGTTGCAGTACAAACCTTTCGGTTGACGGCAACTATAAGCCCAAAATTCAACTACGAGCTTTTTAACTGCAACAACTTTAATATACGCTATTGGAGCTGGAATTACCGCGGCTGCTGGCACCAGACTTGCCCTCCAA
+
DDDD@<DHHHFHHIEHC=GHHHEHHIIIII?@E1CHHHHHHEFH@FHHFHHIIIHFCFCHHH?GHHHHIIHHHFHCHHHEEHIHEHHHHHE@HEGHIIHHEHF?FIIIIIIIIHEIIHHHHHIHIHHHHIIHIIIIIHHEHFHHIIIIIHIHIHCHHIIIHHHGIHHHFHGHFGHIIIHHIIIHHHIIIIIHECHHIIIIIHHIHHIIHIHHHIIFIIIHIIIHIIIIIIIIIIHIIIHIHIIHHFIHHIIIIIIIIIHHIIIIIIIIIIIIIHIIIIIIIIIHH@HHIIIIGIIIIIIIIIIIIIIIIIIIIIIIIIIIIIIIIIIIIIIIIIIIGIIIIDDCDD
@HISEQ:969:HM2KJBCX2:2:1102:4006:97448 2:N:0:ACTATGCA
ATCGGGCTTAACCCCAACTATCCCTATTAATCATTACGGTGATCCTAGAAACCAACGAAATAGAATCAGTCCGTCCTATTTCATTATTCCATGCTAATGTATTCAGACGATAGTCTGCTTTAAACACTCTAATTTTTTCAAAGTAACAGTCCTGATTTCCCATCACACCAAATAAATGGCATGAAAGTTCCTCAGAAGGTAGAGATCCATCCTACCAGTGCAGACAATTAAGCCTGACCAATGGGTAGACCCCGAAGTTCAACTACGAGCTTTTTAACTGCAACAACTTTAATATACGCTATTGGAGCTGGAATTACCGCGGCTGCTGGCACCAGACTTGCCCTCCAA
+
DDD@?EDHHIIGHIIIIIIIIHHIIGHIHIIIIIGHIIIIHIIIIHFHHGHHCHHHIGIHIIHHIGIIIHGHIFCHIGIIIIIIIGIIIIFHFEHHIIHHHGHHIEHHHHIHHDHIIIGIIIHFHHIIIIIIIIIIIIHHHIIHHHHIIIIIIHGHHIGHHHHHHFHFGIHIHHHHHHIHGEIIIIIIIHEIIIIIIIHHIIIIIHGHHHIHIIIIIIIHHFIIIHIIIIIHGIIIIIIIHHIHGCDHHHHCIHEIIIIIIIIIIIIHHHIIIIIIHIIIIIHHIIIIHHIIIHHIHGIGIIIIIIIHIIIHIIIIHHHCIHIIIGHHHHHIIHIIGHIIIIIDBBDD
@HISEQ:969:HM2KJBCX2:2:1102:6492:97763 2:N:0:ATTATGCA
ATCGGGCTTAACCCCAACTATCCCTATTAATCATTACGTCAATCCTAGAAACCAACAAAATAGGATCGAACGTCCTATTTCATTATTCCATGCTAATGTATTCAGGCGCTGGCCTGCTTTAAACACTCTAATTTTTTCAAAGTAACAGTCCTGTTTCCCCGCAACACCAAATTAATGGCATTACGGTTCTACAAGAAGGAGGAATCAGCAAGCTAGTACATACCAGTGGCAAGACCAACCTGCTGATCCCGAAATTCAACTACGAGCTTTTTAACTGCAACAACTTTAATATACGCTATTGGAGCTGGAATTACCGCGGCTGCTGGCACCAGACTTGCCCTCCAA
+
DDDDCIHIIIIIIHIIIIIIIIHIIIIIIIIIIIIIIHHIIIHHIIIIIIIIIIIIIIIHIIIIEHIHIIHIHHHIGHHH?GHIIIIGHIHHIIHIIIIHIIIIIIHHIHHHHIIIIIIIIHIIIIIIIIIIIIIHIIIIHIIIIIIIHIIIIIIIHIIIIHIHHIIHIHGHHIIIIIIIHIIIIIIIIIIIHHIIGHIIIIHIHHIIIIHIIIIIIIIIIIGHIIIIIIIIIHIIHGIIIIHHIHIIIIIIIIIIIIIIIIIIHIIIIIIIIIIIIIIIIIHHHHIIIIIIIIIIIIIIIIIIIIIIIIIIIIIIIIIIIIIIIIIIIIIIIIIIIIIIDDDDD
@HISEQ:969:HM2KJBCX2:2:1102:16050:98067 2:N:0:ACTATGCA
ATCGGGCTTAACCCCAACTATCCCTATTAATCATTACGTCAATCCTAGAAACCAACAAAATAGGATCAAACGTCCTATTTCATTATTCCATGCTAATGTATTCAAGCGTTAGCCTGCTTTAAACACTCTAATTTTTTCAAAGTAACAGTCCTGTTTCCCTGCAACACCAAATTAATGACATTACAGTTCTTCAAGAAGGAGGAACCAGTAAAGCCAGCACATACCAGAGGCACGACCAACTTACTAATCCCGAAATTCAACTACGAGCTTTTTAACTGCAACAACTTTAATATACGCTATTGGAGCTGGAATTACCGCGGCTGCTGGCACCAGACTTGCCCTCCAA
+
DDDDDIIIIIIIIIIIIIIIIIIIIIIHIIIIHHIIIIHIIIIIIIIIIIIIIIIIIIIIIIIIIIIIIIIIIIIIIIIIIIIIHIIHHIIIHIIIIIIIIIIIIIIIIIIIIIIIIIIIIIIIIIIIIIIIIIIIIIIIIIHIIIIIIIIIIIIIIIIIIIIIHIIIIIHIIIIIIIIIIIIIIIIHIHIIIIIIIIIIIIIIIIIIIIIIIIIIIIIIIIIIIIIIIIIIIIIIIIIIIIIIIIIHIIIIIIIIIIIIIIHIIIIIIIIIIIIIIIIIIIIIIIIIIIIIIIIIIHIIIIIIIIIIIIIIIIIIIIIIIIIIIIIIIIIIIIIIIIIIIDDDDD
@HISEQ:969:HM2KJBCX2:2:1102:13780:98213 2:N:0:ACTATGCA
ATCGGGCTTAACCCCAACTATCCCTATTAATCATTACATCGATCCTAGAAACCAACAAAATAGAATCGGATGTCCTATTTCATTATTCCATGCTAATGTATTCAAGCGTGAGCCTGCTTTAAACACTCTAATTTTTTCAAGGTAACAGTCCTAATTCCCCGTGACACCAAATTAATGGCATTACGGTTCTTTAGAAGGTGAGAAATCAATAATATCAGTACATACCAACGGCATGACCGAAACATTGATCCCGAAATTCAACTACGAGCTTTTTAACTGCAACAACTTTAATATACGCTATTGGAGCTGGAATTACCGCGGCTGCTGGCACCAGACTTGCCCTCCAA
+
DDDDCHIIIIIICGHIIIIIIIIIIIIIIIIIIIIIIIIIIIIIIIIIIIIIHIIIIHIIIIIHHIIIICHHIIIIGIIIIIIIIHIIIIIIHIHIIIIIIIIIIIIIIIIIIHIIIIIIHIIIIHIIHIIIIIIIIIIIIHIIHIHIIIIIIIIIIHIIIIIIIIIIIIIIIIIIIIIIIIIHIHIIIIIIIIIIIIIIIIIIIIIIIIIIIIIIIIIIIIHIIIIIIIIIIIIIIIIIIIIIHIIIIHIIIIIIIIIIIIIIIIIIIIIIIIIIIIIIIIIIIIIIIIIIIIIIIIHIIIIIIGIIIIIIIIIIIIIIIIIHIIIIHIIIIIIIIIIIIIDDDDD
@HISEQ:969:HM2KJBCX2:2:1102:5909:98734 2:N:0:ACTATGCA
ATCGGGCTTAACCCCAACTATCCCTATTAATCATTACGGTGATCCTAGAAACCAACGAAATAGAATCAGTCCGTCCTATTTCATTATTCCATGCTAATGTATTCAGACGATAGTCTGCTTTAAACACTCTAATTTTTTCAAAGTAACAGTCCTGATTTCCCATCACACCAAATAAATGGCATGAAAGTTCCTCAGAAGGTAGAGATCCATCTCACCAGTACAGACAATTAAGCCTGACCAATGGGTAGACCCCGAAGTTCAACTACGAGCTTTTTAACTGCAACAACTTTAATATACGCTATTGGAGCTGGAATTACCGCGGCTGCTGGCACCAGACTTGCCCTCCAA
+
DCDDCHIIHHIHHHIIIIIIIIIIIIIIIIGIIIHIIIIIGHIIIIIIHHIIGIIHIEHHIIIHIIIIIIHHIIHHHIIIIIIHIHHIIHHCFHHFHIIIIHHHIIIIIIIIHHIIIIIIHIIFHHHIIIIIHIHHHIGIGHHIIIIIIHIIIIHIHIIIIIIIIIIIIIIIIIIIIIIIIIIIIIIIIIIIIIHHIIHHIIIIIIIHIIIIIIIIIIIIIIIIIIHHIIIGIIIIIIIIIIIIIHDIIIIIIIIIHEIIIIIIIIIIIIIIIIIIIIIHIHIIIIIIIIIIIIHIIIIIIHHIIIIIIIIIIIIIIIIIIIIIIIIIIIIIIIIIIIIIIIIDDDDD
@HISEQ:969:HM2KJBCX2:2:1102:10257:99712 2:N:0:ACTATGCA
ATCGGGCTTAACCCCAACTATCCCTATTAATCATTACGTCAATCCTAGAAACCAACAAAATAGAATCAAACGTCCTATTTCATTATTCCATGCTAATGTATTCAAGCGTAAGCCTGCTTTAAACACTCTAATTTTTTCAAAGTAACAGTCCTGATTCCCCACGACACCAAATTAATGACATCGCGGTTCTTCAGAAGGTAGGAACCAATAATGCCAGTGCGTACCGAGGCACGACCGACAATCTGATCCCGAAATTCAACTACGAGCTTTTTAACTGCAACAACTTTAATATACGCTATTGGAGCTGGAATTACCGCGGCTGCTGGCACCAGACTTGCCCTCCAA
+
DDDDDIIIIIIIIIIIIIHIHIHIIIIIIIIIIIIIIHIIIIIIIIIIIIIIIGHIIIIIIIIIIIIIHIIIIHIIIHIIIIIIIIIIIIIIIIIIIIHIIHIIIIIIIIHHIIIIIIIIIIIIIIIIIIIIIIIIIIIIIIIIIIIIIIIIIIIIIIIIIIIIIIIIIIIIIIIIIIIIIIIIIIIIIIIIIIIIIIIIIIIIIIIIIIIIIIIIIIIIIIIIIIIIIIIIIIIHIIIIIIIIIIIIIIIIIIIIIIIIIHIIIIIIIIIIIIIIIIIIIIIIIIIIIIIIHIIIIIIIIIIIIIIIIIIIIIIIIIIIIIIIIIIIIIIIHIIIIIIIDDDDD
@HISEQ:969:HM2KJBCX2:2:1102:19336:99399 2:N:0:ACTATGCA
ATCGGGCTTAACCCCAACTATCCCTATTAATCATTACGGTGATCCTAGAAACCAACAAAATAGAATCATGCCGTCCTATTTTATTATTCCATACTAATGTATTCAAGCAAAATGCCTGCTTTAAACACTCTAATTTTTTCAAAGTAAAGGTCCTGGTTCCCCGTGACACCCAATTAAGTGCATCGCGGTTCTCCAGAAGGTGAGAAATTGACTACACCAGTTCATACCCCTTAAGGCACGACCGATGTGTCAATCCCGAAATTCAACTACGAGCTTTTTAACTGCAACAACTTTAATATACGCTATTGGAGCTGGAATTACCGCGGCTGCTGGCACCAGACTTGCCCTCCAA
+
<0<0<CDD?DCHIIIIIHIIIIIIIIIIIIIIIIIIIIHIIII?F1<1<G1F1D1<DHH@11<F1<111D1@/D</DFH@GHIIIH1<1<<F11<DC11D11<11<11DEIHGGH8FGH1BFF6<D1F@6<?HHHG15G<6<G&CIHHE/G?GHE7<<CHFEAF@DHIHHFFGGHGB8,@@DE-BAEHCE?@>F</<C<=FEHIFFGCFCG?G@FIIHFG<CFIIIHFE@FEHCEIHDIGIFHAHGHHCHHHECIIIIIIIIIIIIIIIIIIIIIIIIIIIIIIIIIIIIIIIIIIIIHGIIIIIIIIIIIIIIHIIIIIIIIIIIIIIIIIIIIIIIIIIIIIIIIDDDDD
@HISEQ:969:HM2KJBCX2:2:1102:6231:100472 2:N:0:ACTATGCA
ATCGGGCTTAACCCCAACTATCCCTATTAATCATTACGGTGATCCTAGAAACCAACAAAATAGAACCATGCCGTCCTATTCTATTATTCCATGCTAATGTATTCGAGCAAAAATGCCTGCTTTAAACACTCTAATTTTTTCAAGGTAAAGGTCCTGGATCCGCAAGACACCCAATAAAGGACATCAAGTTTCTCCAGAAGGTGAGAAATCAACAGTAACAGTTCATACCCCTTAAGGCACGACCAACAATTTGATCCCGAAATTCAACTACGAGCTTTTTAACTGCAACAACTTTAATATACGCTATTGGAGCTGGAATTACCGCGGCTGCTGGCACCAGACTTGC
+
DCDDAHHIIIIIIHIIGIIIIIIIIHIHH1GEEHHHHHHHHHHGHHHHIHIIHIIIHGHEGHHHHEH1FCGHDECDHHIIIIHGHIHIIHIHEEHIHHHHHHHIHHGEHHFFHIIIHHHIIIIHHHIIGIIHIGHHEHHHIHHHGFIHEHIIIHIIHHIGIGIHIIHGHGEIIIIIIHGCFFHHIHIHECGEFHHHHHHHHIIHHHIIIIHIIIIIHHIGIIHHGHHIIGIIIIHIIIIHIHIFHHHIIIIHHHGHIIIHIIIIHHHIIIIHHH@?HIIHGCEIIIIIIIHHHHHGIIIHEHHHHIIIIIIHHIHIIIIIIIIIIIHHIIIIIIHGGIIHIDDDBB
@HISEQ:969:HM2KJBCX2:2:1102:10310:100520 2:N:0:ACTATGCA
ATCGGGCTTAACCCCAACTATCCCTATTAATCATTACGTCAATCCTAGAAACCAACAAAATAGAACCATGCCGTCCTATTCTATTATTCCATGCTAATGTATTCGAGCAAAATGCCTGCTTTAAACACTCTAATTTTTTCAAGGTAAAGGTCCTGGTTCCACATGACACCCAATTAAGGACATCATGCTTCTCCAGAAGGTGAGAAATCAACTGCGACAGTTCATACCCCTTAAGGCACGACCATCACGTCAATCCCGAAATTCAACTACGAGCTTTTTAACTGCAACAACTTTAATATACGCTATTGGAGCTGGAATTACCGCGGCTGCTGGCACCAGACTTGCCCTCCAA
+
DDDDDIGIIIIIIIIIIIIIIIIIIIIIIIIIGIIIIIIIIGIIIIIIIIIIIIHII?FHHIGHGHIEHHIGHEHHIIHHHHHHHIIIIIHCHIIIIIICGFHIIIIIIIIIIIIIHHIIHHGFHHHHIIIIGIIHIIIIIHIHIIIIHIIIIIIIIHGIIIHHIIHIHIIHIIIIIIIIIIIIIIIIHGIHHHIIGHIIIIIIIIIIIIIIIIIIIIIHHHIHIIIIIIIIIIIHIIIIIIIIIIIIIIHIIIHIIIIIIHIIIIIIIIIIIIIIIHIIIIIIIIIIIIIIGIIIIHGHHIIIIIIIIIIIIIIIIIIIIIIHIIIIIIIIIIIIIIIIIIIIIIIDDDDD
@HISEQ:969:HM2KJBCX2:2:1103:17346:2213 2:N:0:ACTATGCA
ATCGGGCTTAACCCCAACTATCCCTATTAATCATTACGGTGATCCTAGAAACCAACGAAATAGAATCAGTCCGTCCTATTTCATTATTCCATGCTAATGTATTCAGACGATAGTCTGCTTTAAACACTCTAATTTTTTCAAAGTAACAGTCCTGATTTCCCATCACACCAAATAAATGGCATGAAAGTTCCTCAGAAGGTAGAGATCCATCTCACCAGTGCAGACAATTAAGCCTGACCAATGGGTAGACCCCGAGGTTCAACTACGAGCTTTTTAACTGCAACAACTTTAATATACGCTATTGGAGCTGGAATTACCGCGGCTGCTGGCACCAGACTTGCCCTCCAA
+
DDDABHIHGHHIIIIIIIIHIHHHHIHIIIIGHFEHIHIHFIHHHHIIGHHIIHIHH@EEHHHHIFIHEGCHIIIHHIHHIIIIHGHGHIH<DHEHHEHIIHIIHIIIHHIIIIIIIIIHHGHHHIHHIIIIIIIIIHIHFFHHHIIHIHGIIIHIIIIIIIIIIIIHIIIIIHIIIIIIIIHIIIIIHGHIIIHHIIIIIIIIIIIIIIIHIIIIIIIIIIIIIIIIIIIIIIIIHIIIIIIIIHGHIIIIIGIIIIIIIIIIIIIIIIIIIIIIIIIIIIIIIIIIIIIIIIIIIIIIIIIIIIIIIIIIIIIIIIIIIIIIIIIIIIIIIIHHIIIIIIIDDDDD
@HISEQ:969:HM2KJBCX2:2:1102:9950:100419 2:N:0:ACTATGCA
ATCGGGCTTAACCCCAACTATCCCTATTAATCATTACGTCAATCCTAGAAACCAACAAAATAGGATCGAACGTCCTATTTCATTATTCCATGCTAATGTATTCAAGCGTTAGCCTGCTTTAAACACTCTAATTTTTTCAAAGTAACGGTCCTGTTTCCCTGCAACACCAAATTAATGACATTACAGTTCTTCAGAAAGGAGGAATCAGCGAAGCCAGTGCATACCAGTGGCACGACCAACCTGCTGACCCCGAAATTCAACTACGAGCTTTTTAACTGCAACAACTTTAATATACGCTATTGGAGCTGGAATTACCGCGGCTGCTGGCACCAGACTTGCCCTCCAA
+
DDDDDIIIIIIIIIIIIIIIIIIIIIIIIIIIIIIIIIIIIIIIIIIIIIIHHIIIIIHIIIIHIIIIIIIIHFHIIIIIIGIIIIIIIIHIHIGEIIIIIHIIIIIIIIIIIIIHIIIIHIHIIHIIIIIIIIIHIIIIIIIIHIIIIIIIIIIIIIIIIIIIIIIIIIIIHIIIIIIIIIIIIIIIIIIIIIIIIIIIIIIIIIIIIIIIIIIIIIIIIIIIIIIIIIIIIIIIIIIII?6HFIIHIIIIIIIIIIIIIIIIIIIIIIIIIIIIIIIIIIIIIIIIIIIIIIIIIIIIIIIIIIIIIIIIIIIIIIIIIIIIIIIIIIIIIIIIIIIIIDDDDD
@HISEQ:969:HM2KJBCX2:2:1103:7789:2543 2:N:0:ACTATGCA
ATCGGGCTTAACCCCAACTATCCCTATTAATCATTACGTCGATCCTAGAAACCAACAAAATAGAATCAAACGTCCTATTTCATTATTCCACGCTAATGTATTCAAGCGTGCGCCTACTTTAAACACTCTAATTTTTTCAAAGTAACAGTCCTGATTCCCCACGACACCAAATTAATGACATCGTGGTTCTTCAGAAGGTAGGAACCAATAATGCCAGTGCGTACCGAAGCATGACCGACAATTTGATCCCGAAATTCAACTACGAACTTTTTAACTGCAACAACTTTAATATACGCTATTAGAGCTGGAATTACCGCAGCTGCTGGCACCAGACTTGCCCTCCAA
+
D@@B0CECGHHIHHIIIHHHEGHHHHCHIHIIIIGHEEHIGHHGHHIIHHIIIIIIICCGHEFHHHHHEH?HH?CGHIHHIIHEHIIEEFHHC@0FH?HFHHGHHHHEGCDHFEHHHGHHCHHHHFHHEEEEIIHIHIHHHHHHHHHIHIHHHHHII?HEFHHIIIHHHHHCHFHHF<FHHGEHHHCHGHHFFIIHHEEIFHHFHHIHIFHIHE@C9CHGIIIFHHIIHG<EC<<HFCF<111D@CC<CHH@<1EHHHFHEEHHEHDEHEHHEGG?FGFEEGCHH?HCIHDIIHHEE@HHIIFIIIIIHIHDEDGHFFHHG@EHHHHHHG@CCHHHHHGC@?B0@
@HISEQ:969:HM2KJBCX2:2:1103:8601:2712 2:N:0:ACTATGCA
ATCGGGCTTAACCCAACTATCCCTATTAATCATTACGTCAATCCTAGAAACCAACAAAATAGGATCGAACGTCCTATTTCATTATTCCATGCTAATGTATTCAAGCGTTAGCCTGCTTTAAACACTCTAATTTTTTCAAAGTAACAGTCCTGTTTCCCTGCAACACCAAATTAATGACATTACAGTTCTTCAAGAAGGAGGAATCAGTAAAGCCAGTACATACCATAGGCACGACCAACCTACTAACCCCGAAATTCAACTACGAGCTTTTTAACTGCAACAACTTTAATATACGCTATTGGAGCTGGAATTACCGCGGCTGCTGGCACCAGACTTGCCCTCCAA
+
@@@@0/C?GHGHFF0DE?FHHHHIGHHHHHCFEH?HH@FHHHI?EHFEGHF@G@@EHIHHEEFFDEE0CECEHHH?EHHHHH?GC<<@@HHFHE@HEHF1IHGEHGIHGHHGHIHHIHHHHCHGHGIHEHCEBHHHEGACGGHHHHEFH@HH@GFE?EE/IHHHEEHHCGEGHIHHGCFC@FFHGH:GHFHFHHGCCFGDHH0EHHFCHHHGIHHHHHEEHHHFCHHEIHIHECHIHCEF?GG:HFFH<EF<FHHCHGHHCIHIIIIHHFIHFHH@IIIIHIHCEFIHHHIIHIHH@EHHEIHHCIIHIFGIHIIIIIHHHCHIHIIIIHIHHHHHIHHHDBBDD
@HISEQ:969:HM2KJBCX2:2:1103:4079:2993 2:N:0:ACTATGCA
ATCGGGCTTAACCCCAACTATCCCTATTAATCATTACGTTGATTCTAGAAACCAACAAAAATAGAATCTAACGTCCTATTTCATTATTCCATGCTAATGTATTCAAGCGCGTGCCTGCTTTAAACACTCTAATTTTTTCAAAGTAACATCCTGACTCCCCACAACATCAAATTAATGACATCATGATTCATCAGAAGGGAGAAATCAATGACATTAGTACGTACCAAAGGCACGACCGACGTATTGATCCCGAAATTCAACTACGAGCTTTTTAACTGCAACAACTTTAATATACGCTATTGGAGCTGGAATTACCGCGGCTGCTGGCACCAGACTTGCCCTCCAA
+
DDDDDIIIIIIIIIIIIIIHIIGIIIIIIIIIIIHIHHHIIIIIIIIIHIIIGIIIIIIIIIHIIHHIIIIIIIIIIIIHFHIIIIIIIHIIIIIIIIIIIIIHIIIIIIIIIIIIIIHIIIIIIIIIIHIIIIIIIIIIIIIIIIIHHIHIHHIIIIIIIHIIIIGIIIIIIIIIIIIIIIIIIIIIIIIHIIIIIIIHGFIIIIIIIIIIIHIIIIIIIIIIIIIHIIIIIIIIIIIIIIHHFIIIIIIIIIIIIIIIIIIIIIIIIIIIIIIIIIIIIIIIIIIIIIIIIIIIIIIIIIIIIIIIIIIIIIIIIIIIIIHIIIIIIIIIIIIIIIIIIDDDDD
@HISEQ:969:HM2KJBCX2:2:1103:4296:3714 2:N:0:ACTATGCA
ATCGGGCTTAACTCCCAACTATCCCTATTAATCATTACGGTGATCCTAGAAACCAACGAAATAGAATCAATCCGTCCTATTTCATTATTCCATGCTAATGTATTCAGACGTTAGCCTGCTTTAAACACTCTAATTTTTTCAAAGTAACAGTCCTGATTTCCCATTACACCAAATAAATGGCATGAAAGTTCCTCAGAAGGTAGAGATTTATCTCACCAGTGCAGACAATTAAGCCTGACCAATGGGTAAACCCCGAAGTTCAACTACGAGCTTTTTAACTGCAACAACTTTAATATACGCTATTGGAGCTGGAATTACCGCGGCTGCTGGCACCAGACTTGCCCTCCAA
+
DDDDDIIIIIIIIIIIIIHIIIIIIIIIIIIIIIIIIIIIIIIIIIIIIIIIIIIIIIIFHHIIIIIIIIIHIIIHIIIHIIIIIIHIIIIIIIGIIIIIIIHIIIIIIIIIIIHIIIIIIIIIIIIIIIIIIIIIIIIIIIIIIIIIIIIIIIIIIIIIIIIIIIIIIIIIIIIIIIIIIIIIIIIIIIIIIIIIIIIIIIIIIIIIIIIIIIIIIIIIIIIIIIIIIIIIIIIIIIIIIIIIIIHGIIIIIIIIIIIIIIIIIIIIIIIIIIIIIIIIIIIIIIIIIIIIIIIIIIIIIIIIIIIIIIIIIIIIIIIIIIIIIIIIIIIIIIIIIIIIIIIIDDDDD
@HISEQ:969:HM2KJBCX2:2:1103:9351:3786 2:N:0:ACTATGCA
[truncated: 30,129,844 more chars]
