# Supplementary material for: Response of arbuscular mycorrhizal fungal community in soil and roots to grazing differs in a wetland on the Qinghai-Tibet plateau
Source: PeerJ. 2020 Jun 19;8:e9375. doi: 10.7717/peerj.9375 (PMC7307571; doi:10.7717/peerj.9375)
Supplement: Supplemental Information 19 [file peerj-08-9375-s019.zip › Soil grazing 11-15/33.fastq]

@HISEQ:969:HM2KJBCX2:2:1101:3525:2165 2:N:0:ACTATGCA
TACGCCCATCAGCCCAACTATCCCTATTAATCATTACGTCAATCCTAGAAACCAACAAAATAGGATCAACGTCCTATTTCATTATTCCATGCTAATGTATTCAAGCGCGAGCCTGCTTTAAACACTCTAATTTTTTCAAAGTAACAGTCCTGATTCCCCGCCACACCAAATTAATGACATGATGGTTCGTCAGAAGGTAGGAACCAGTAACACCAGTACGTACCTAAGGCACGACCAACGTACTGATCCCGAAATTCAACTACGAGCTTTTTAACTGCAACAACTTTAATATACGCTATTGGAGCTGGAATTACCGCGGCTGCTGGCACCAGACTTGCCCTCCAA
+
DDDDDHIHHIIIHHIIIGIEHHHIIIIIHHIHIHHHIIFHHIIHHHIIIHHHHHIHHIGGHCFHHIHHGEEHHICHHHHIIIIHHGFEHHIGGEHHEGHIICGHHHHGHDEHHHEFHIIIII??GEHFFHIHHHGHHHICEFIHFFHHHEEDFCGHHHHGHIIHIHHIHEHIHHEEHIIIHHHI;IIIIIIIHIIIIGIIIIIIHIIIIIIHHIIIHHGIIIIIIIIIHIHIIIIIIIIHIIHHIIIIIHIIHHEHIGIHIHHIIIIIIHIIHIIIIIIIIIIIHIIIIIIIIIIIHIHHIIIIIHIIIIIIIIIIIIIIIIIIIIIIIIHHIIIIIIIIBDDDD
@HISEQ:969:HM2KJBCX2:2:1101:18897:2241 2:N:0:ACTATGCA
TACGCCCATCAGCCCAACTATCCCTATTAATCATTACGGTGATCCTAGAAACCAACAAAATAGAACCATGCCGTCCTATTCTATTATTCCATGCTAATGTATTCGAGCAAAAATGCCTGCTTTAAACACTCTAATTTTTTCAAGGTAAAGGTCCTGGATCCGCAAGACACCCAATAAAGGACATCAAGTTTCTCCAGAAGGTGAGAAATCAACAGTAACAGTTCATACCCCTTAAGGCATGACCGTCACGTCAATCCCGAAATTCAACTACGAGCTTTTTAACTGCAACAACTTTAATATACGCTATTGGAGCTGGAATTACCGCGGCTGCTGGCACCAGACTTGCCGTCCAA
+
DDD@DIIIGIIIIIIIIIHHIIEHHHIIIIIIIIIIGIHIIHIIIIIIIGHGHIHHIIIGFHDGHIIIIIGGHHIIIIIIIIIIIIIHHIHIIFHFIHIHIDEHHIHHIFHCHIIIIIHIHIIIIIHHHHIHIHIIHHHHIHIIIHIIIHGEHFHIHIIIHHIHHFEIHGIIIHEHHIHHHGIHHIIIHHEHFGIIIHHIIHHIIIIIGHIIHHHCGEHHIIHIIIHHIIIIIIHHHHHFIFIIHHEHIIHHHECGIIIHIIHIIHHIIIIIIIIHIIHEIHIIIHHHIHHGIIIHIHEHEHIHIIIIIIIIIIIIHIIIIIIIIIIIIIIIIIIIIIIIIIHHIHEEDCDDD
@HISEQ:969:HM2KJBCX2:2:1101:17002:2720 2:N:0:ACTATGCA
TACGCCCATCAGCCCAACTATCCCTATTAATCATTACGTCGATCCTAGAAACCAACAAAATAGAATCAAACGTCCTATTTCATTATTCCATGCTAATGTATTCAAGCGCGAGTTTGCTTTAAACACTCTAATTTTTTCAAAGTAACAGTCCTGATTTCCCGCGACACCAAATTAATGACATCGTGGTTCGTCAGAAGGGAGAAACCAATAATGCTAGTACGTACAAAGTACGACCGACATATTAGTCCCGTAATTCAACTACGAGCTTTTTAACTGCAACAACTTTAATATACGCTATTGGAGCTGGAATTACCGCGGCTGCTGGCACCAGACTTGCCCTCCAA
+
@DD@DHHICHHCGHH?GHIIIIEHCGEHHEEHHEFHHHHE?ECGGHHCEHHIIFHH1CG1C?1CHGHFEHHH11<EH<GGF@G@GEG?GHHFHCGHHF@FGFHHDDHIIHCC<1HEE<EHHHIIHIHHHIFHC@ACFEHHFHBCEEH?HHGGCHHHHHHH@GHHHIHHEFC@GGFHHFHHIIHF<E<D=EF@G/HFGHHGHGEHHHHEGAGHG@C1FHGCG><1@HHEHCHHFDGD<11A@EHHECIHFHHHHHFEFD@@C@F<<0FHHHHFD?@HFHGEHC@FHEHHHHHEC@EHHHIHHEHHIHIIHHHHCDH?IIHHEHEIIHHIIGHHHFHCIIHDB@@@
@HISEQ:969:HM2KJBCX2:2:1101:8997:3198 2:N:0:ACTATGCA
TACGCCCATCAGCCCAACTATCCCTATTAATCATTACATCGATCCTAGAAACCAACAAAATAGAATCGGATGTCCTATTTCATTATTCCATGCTAATGTATTCAAGCGTGAGCCTGCTTTAAACACTCTAATTTTTTCAAGGTAACAGTCCTAATTCCCCGTGACACCAAATTAATGGCATTACGGTTCTTTAGAAGGTGAGAAATCAATAATATCAGTACATACCAACGGCATGACCGAAACATTGATCCCGAAATTCAACTACGAGCTTTTTAACTGCAACAACTTTAATATACGCTATTGGAGCTGGAATTACCGCGGCTGCTGGCACCAGACTTGCCCTCCAA
+
DDDDDIIIHIIIIIHIIIIIIIIIIIIIIIIIIIIIIIIIIIIIIIHIIIIIIIIIIIIIIIIIIIHHIIIIIHGHHHIIIIHIIIIHHHHIIIIIIIHIHIHIIIIIIIIIIIIIGIIIIIIIIIIIHIHIIIIIGIIIIIIIIIIIIIIIIHIHIHIIHIHIIIIIIIIHIHIIIIIIIIIIIIIHIIIIIGIIIIIIIIIHIIIIIIIHHIIIIIIIIIIIIIIIIIIIIIIIIIIIIIIIHGIIIIIIHIIIIIIHIIIHIIIIIIIIIIHIIIIIIIHHIHGIIIIIHIIIHIHIIIIIIIIHGHIIIHIIIIIIIIIHIIIIIIIIIIIIHIHHIHDDDDB
@HISEQ:969:HM2KJBCX2:2:1101:15865:2973 2:N:0:ACTATGCA
TACGCCCATCAGCCCAACTATCCCTATTAATCATTACATCGATCCAGAAACCAACAAAATAGAATCGGATGTCCTATTTCATTATTCCATGCTAATGTATTCAAGCGTGAGCCTGCTTTAAACACTCTAATTTTTTCAAGGTAACAGTCCTAATTCCCCGTGACACCAAATTAATGGCATTACGGTTCTTTAAAAGGTGAGAAATCAATAATATCAGTACATACCAACGGCATGACCGAAACATTGATCCCGAAATTCAACTACGAGCTTTTTAACTGCAACAACTTTAATATACGCTATTGGAGCTGGAATTACCGCGGCTGCTGGCACCAGACTTGCCCTCCAA
+
DDD@DIIIIIIHIIIIIIIIIIIIIIIIIIIIIIIIIIHIIIIIHHIHIIHIIIIIIIIIIIIIIIIIHIIHEHIHHIHIIIIHHIIIIIIIIIIIIIHHIHIHIIIIIIIIIIIIIIIIIIIIIHHIIIIHIIIIIHIIIIHIIIIIHIIIIIIIIHIIIIIIIIIIIIIIIIIIIIIHIIIIIIHHIIIIIIIIIIIIIIIIHIIIIIIIIIIHIIIIIIIHEHHIIIIIIIIIIIIIIIIHHIIIIIHHIIIHIIIIIIIIIIIIIIIHCHIIIIIIIIIHHIHIIIIIIIIIIIIIIIIIIIIIIIIIIHIIIIIIIIIIIIIIIIIIIIIHIHHHIDDDDD
@HISEQ:969:HM2KJBCX2:2:1101:20151:2910 2:N:0:ACTATGCA
TACGCCCATCAGCCCAACTATCCCTATTAATCATTACGTCAATCCTAGAAACCAACAAAATAGGATCGAACGTCCTATTTCATTATTCCATGCTAATGTATTCAAGCGTTAGCTTGCTTTAAACACTCTAATTTTTTCAAAGTAACAGTCCAAATTCCCCGCAACACCAAATTAATGGCATTACGGCTCATCAGGAAGGAGGAATCAGTGAGACCAGTACATACCAGAGGCATGACCAACCTACTAACCCCGAAATTCAACTACGAGCTTTTTAACTGCAACAACTTTAATATACGCTATTGGAGCTGGAATTACCGCGGCTGCTGGCACCAGACTTGCCCTCCAA
+
DDDDDIIIIIGIIIIIIIIIIIIIIGIIHHIIIIIIIHIIIHIIHIIIIIHIIHGHIEHIHHHHIIIHHHIIIIHIIIIIIIIIIIIIGHIHHIIIIIIHIHHHFHHHIHHGHIIIHHHHIIIHIIIIHIIIIIIIIIIIIIHIIIIIHHHIHHHHIIHDHHHHHIIIHIHHHIIHHIIIIIHGHIHIHIIIIIHIHIHHFEHHIIHHHHHCHHHIHHIIIIIIIIIIHHHIIIIHIIHHHGHIHIIIHIIIIIIHHHIIIIIIIHIIIIIIIIIIIIIIIIIIIHGIIIGIIIIIIIIIIIIIIHGIIIIIIIIIIIIIIIIIIIIIIIIIIIIIIIIIIDDDDD
@HISEQ:969:HM2KJBCX2:2:1101:15820:3517 2:N:0:ACTATGCA
TACGCCCATCAGCCCAACTATCCCTATTAATCATTACGGTGATCCTAGAAACCAACGAAATAGAATCAGTCCGTCCTATTTCATTATTCCATGCTAATGTATTCAGACGATAGTCTGCTTTAAACACTCTAATTTTTTCAAAGTAACAGTCCTGATTTCCAACCACACCAAATAAATGGCATGAAAGTTCCTCAGAAGGTAGAGATCCATCTCACCAGTACAGACAATTAAGCCTGACCAATGGGTAGACCCCGAAGTTCAACTACGAGCTTTTTAACTGCAACAACTTTAATATACGCTATTGGAGCTGGAATTACCGCGGCTGCTGGCACCAGACTTGCCCTCCAA
+
DDDDDIIIIIIIIIIIIIIIIIIIIIIIIIIIIIIIIIIIIIIIIIIIIIIIIFFHIIHIIIIIIIIIIIIHIIHIIIIIIIIIIHHIIIIIIHIIIIIIIHHIIIIIIIIIIIIIIIIIIIIIIIIHHIIIIIIIIIIIIIIIIIIIIIIIIIIIIIIIIIIIIHIIIIIHIIIIIIIHHIIIIIIIIIIIIIIIIIIIIIIIIIIIHIIIIIIIIIIIIIIIHIIIIIIIIIIIIIIIIIIIIHDIIIIIIIIIIIIIIIIIIIIIIHIIIIIIIIIIIIHIIIHIIIIIIIIIIIIIIIIIIIIIIIIIIIIIIIIIIIIIIIIIIIIIIIIIIIIIIIIDDDDD
@HISEQ:969:HM2KJBCX2:2:1101:1554:3877 2:N:0:ACTATGCA
TACGCCCATCAGCCCAACTATCCCTATTAATCATTACGTCAATCCTAGAAACCAACAAAATAGGATCAAACGTCCTATTTCATTATTCCATGCTAATGTATTCAAGCGTTAGCCTGCTTTAAACACTCTAATTTTTTCAAAGTAACAGTCCTGTTTCCCTGCAACACCAAATTAATGACATTACAGTTCTTCAAGAAGGAGGAACCAGTAAAGCCAGTACATACCAGAGGCACGACCAACTTACTAATCCCGAAATTCAACTACGAGCTTTTTAACTGCAACAACTTTAATATACGCTATTGGAGCTGGAATTACCGCGGCTGCTGGCACCAGACTTGCCCTCCAA
+
DDDDDIHIIIIIIIIIIIIIHIIIIIIIIIIIIIIIIIIIIIIGIIIIIIIIIIIIIIIIIIIHIIIIIIIIIIIIIIIIIIIIHIIIIIHIHHHIIIIIIIIIIIIIIIIIIIIIIIIIHIHIIIIIIIIIIIIIIIIIIIIIIIIIIIIIIIIIIIIIIIIIIIHIIIIIIIIIIIIIIIIIIIIIIIIIIIIIIIIIIIIIIIIIIIIIIIIIIIIIIIIIIIIIIIIIIIIIIIIIIIIHHIIIIIIIIIIHIIIIIIHIIIIIIIIIIIHIIIIIIIIIIIIIIIIIIIIIIIIIHIIIIIIIIIIIIIIIIIIIIIIIIIIIIIIIIIIIIIIIIDDDDD
@HISEQ:969:HM2KJBCX2:2:1101:18122:3807 2:N:0:ACTATGCA
TACGCCCATCAGCCCAACTATCCCTATTAATCATTACGTGATCCTAAAACCAACAAAATAGAACCATCGTCCTATTTTATTATTCCATGCTAATGTATTCAAGCAAAAATGCCCGCTTTAAACACTCTAATTTTTTCAAAGTAAAGGTCCTGATTCATCGAAACACCCAAGAGCATCCCGAATCACCAGAAGGTGAGAAATTGGCTACACACCGTTTCATGCCCCTAAAGGCACAATCGATATATCCCAATTCCGAAATTCAACTACGAGCTTTTTAACCGCAACAACACTAATATACGCTATTGGAGCTGGAATTACCGCGGCTGCTAATACCAGACTTGCCCTCCAA
+
DDDDDIIIIIIIIIIIIIIIIIIIIIIIIIIIIIIIIIIIIIIIIIIIIIIIIIIIGHHHEHHIIIHHIIIIIIIIIHIIIHIIIGIIIIIIIIIIIIIIIHIHHIIIHHIIIIIIIIIHIIIIIIIIIIIIIIIIIIIIIIIIIIHIIIIIIIIIIIIIIIIIIIIIIIHFIIHIIIIIIIIIIIIIIIIIIIIIHIIIIIIIIIIIIIIIIIIIIIIIIIIIIIIIIHHIIIIIIIIIIIIIIIIIHIIIIIIIIIIIIIIIIIIIIHIIIIIIIIIIIIIIIIIIHIIIIIIIHIIIIIIIIIIIIIIIIIIIIIIIIIIIIIIIIIIIIIIIIIIIIIIIDDDDD
@HISEQ:969:HM2KJBCX2:2:1101:5262:4316 2:N:0:ACTATGCA
TACGCCCATCAGCCCAACTATCCCTATTAATCATTACATCGATCCTAGAAACCAACAAAATAGAATCGGATGTCCTATTTCATTATTCCATGCTAATGTATTCAAGCGTGAGCCTGCTTTAAACACTCTAATTTTTTCAAGGTAACAGTCCTAATTCCCCGTGACACCAAATTAATGGCATTACGGTTCTTTAGAAGGTGAGAAATCAATAATATCAGTACATACCAACGGCATGACCGATACATTGATCCCGAAATTCAACTACGAGCTTTTTAACTGCAACAACTTTAATATACGCTATTGGAGCTGGAATTACCGCGGCTGCTGGCACCAGACTTGCCCTCCAA
+
DDDDDIIIIIIIGHHIIIIIIIIIHIIIIIIIIIIIIHIHHGHIIIICHHIIIHHIIIIEHGHHIIIHGD@HHHHHIIIIGGHHHHHHHHIIIIIIHIIIHHIHHFHIHIIIIHHIIIIIIHHIIIIIIIHHIHIAIHIHHHIIIIIIIIIIIIIIIIIIIIIIHIIIIIIIIIIIIIIIIIIIIIIIIIIHIIIIIIIIIIIIIIIIIIIIIIIIIIIIIIIIIIIIIIIIIIIIIIIIIIIIHGIHIIIIIIIHIIIIIIIIIIIIIIIIIIIIIIIIIIIIIIIIIIIIIIIIIIIIIIIIIIIIIIIIIIIIIIIIIIIIIIIIIIIIIIIIIIIIIIDDDDD
@HISEQ:969:HM2KJBCX2:2:1101:12958:4647 2:N:0:ACTATGCA
TACGCCCATCAGCCCAACTATCCCTATTAATCATTACGTGGTCCTAAAACCAACAAAATAGAACCATCGTCCTATTTTATTATTCCATGCTAATGTATTCAAGCAAAAATGCACACTTTAAACACTATATTTTTTTCAAAGTAAAAGTCCTAGTTCATTGAAACACCCAAGAGCATCCCAATTCACCAGAAGGTGAGAAATTGGCTACACACCAATTCATGCCCCTAAAGGCATGACCGATATATCCCAATCCCGAAATTCAACTACGAGCTTTTTAACCGCAACAACACTAATATACGCTATTGGAGCTGGAATTACCGCAGCTGCTAACACCAGACTTGCCCTCCAA
+
DDDADIIIIHHIIIIIHHIHIIIHIIIIIIHIIIIIIHIIIIIIIIIIIIIE?GHHIIIIEHHIIIIIIHHHIIIIIIGGHIHIHEGHIIIEFHHHHIIIIFGHIIIIIIHIIIIIHHHHHHGHGIIIIIHHHHIHIIIIHHIIHIIIIIHIIHHIHHEHHHHIIIIIIIHHHHIGHFHIIHIIIIGIIHHIIIIIIHIIIIIIIIIIIHHIIIIHIIIHIIHIIIIIIIIIIIIIHIIIIIIH8;GFIIHGIIIIHIIIIIIHHEHIIIIHIIIIHHIIIIIIIIHHHIIHEHIIIIIIIIIIIIIIIIIHHIIIIIIIIIIIHIIHHIIIGIIHIIIIIHGHDDDDD
@HISEQ:969:HM2KJBCX2:2:1101:14174:4607 2:N:0:ACTATGCA
TACGCCCATCAGCCCAACTATCCCTATTAATCATTACGGTGATCCTAGAAACCAACAAAATAGAATCATGCCGTCCTATTTTATTATTCCATGCTAATGTATTCAAGCAAAATGCCTGCTTTAAACACTCTAATTTTTTCAAAGTAAAGGTCCTGGTTCCCCGTGACACCCAATTAAGGGCATCGCGGTTCTCCAGAAGGTGAGAAATTGACTACACCAGTTCATACCCCTTAAGGCACGACCGATGTGTCAATCCCGAAATTCAACTACGAGCTTTTTAACTGCAACAACTTTAATATACGCTATTGGAGCTGGAATTACCGCGGCTGCTGGCACCAGACTTGCCCTCAA
+
DDDDDIIIIIIIIIIIIIIIIIIIIIIIIIIIIIIIIIIIIIIIIIIGIIIIIIIIIIIIIIHIIIIIIIGHIIIIIIIIIIIIIIIIIIIIIIIIGHIIIIHIIIIIIIIIIIIIIIIHHHIIIIIHIIIIGIHHIIIHHGHIIIIIIHGHHIIIIIIHIIIIIIIIIIIHHIIIIIIIIIIIIHHHHHHIIIIIHIHHIIHHIIIIIIHHIIIFEHHHIIIIIIIIIIIIIIIIIIIIHHHIIIIHGEIHHIHIIIIIHIIIHIIIHIIIIIIIIIIIIIHIHHIIHIIIIIIIIIHHIIIIHIIIHIIIIIIIIIIIHHIIIIIIIIIIIIIIIIIIHIIIIIDDDDD
@HISEQ:969:HM2KJBCX2:2:1101:14480:4637 2:N:0:ACTATGCA
TACGCCCATCAGCCCAACTATCCCTATTAATCATTACGGTGATCCTAGAAACCAACGAAATAGAATCAAGCCGTCCTATTTCATTATTCCATGCTAATGTATTCAGACGTTAGCCTGCTTTAAACACTCTAATTTTTTCAAAGTAACAGTCCTGATTTCCAATCACACCAAATTAATGACATGAAAGTTCCTCAGAAGGTAGAGATTTATCTCACCAGTACAGACAATTAAGCCTGACCAATGGGTAAACCCCGAAGTTCAACTACGAGCTTTTTAACTGCAACAACTTTAATATACGCTATTGGAGCTGGAATTACCGCGGCTGCTGGCACCAGACTTGCCCTCCAA
+
DDDDDIIIIIIIIIIIIIHIIIIIIIIIIIIIIHIIIHIIIIIIIIIIIIIIIIHIIIIIIIHGIIIIIIIGIIIIIIIIIIIIIIIIIHIIHIIIIIIIIHHHIIIIIHIIIIIIIIIIIHIIIIIIIIIIIIIIIIIIHIIIIIIIIIIIIIIIIIIIIIIIIIIHIIIIIIIIIIIIIIIIIIIIIIHIIIIIIIIIIIIIIIIIIIIIIIIIIIIIIIIIIIIIIIIIIIIIIIIIIIIIHHHIIIIIIIIIIIIIIIIIIIIIIIIIIIIIIIIIIIIIIIIIIIIIIIIIIIIIIIIIIIIIIIIIIIIIIIIIIIIIHIIIIIIIIIIHHIIIIIIDDDDD
@HISEQ:969:HM2KJBCX2:2:1101:7906:5042 2:N:0:ACTATGCA
TACGCCCATCAGCCCAACTATCCCTATTAATCATTACGGTGATCCTAGAAACCAACAAAATAGAACCATGCCGTCCTATTCTATTATTCCATGCTAATGTATTCGAGCAAAAATGCCTGCTTTAAACACTCTAATTTTTTCAAGGTAAAGGTCCTGGATCCGCAAGACACCCAATAAAGGACATCAAGTTTCTCCAGAAGGTGAGAAATCAACAGTAACAGTTCATACCCCTTAAGGCATGACCATCACGTCAATCCCGAAATTCAACTACGAGCTTTTTAACTGCAACAACTTTAATATACGCTATTGGAGCTGGAATTACCGCGGCTGCTGGCACCAGACTTGCCCTCCAA
+
DDDDAHIHHIGHHHHIFGH1GEHHHHIHHEEHIFHCFHGIIIIIEHCHHHIHFEHHIIIIIG?@FFHFHH??CED/GGHHHHFHI?FCCGHHFDGHIIGIECGHHFCHHHIIHHDGHHEIHHGHHGEHHHEIIHEGDCIIHGIGHIGIIIHGIIHHHHHHHCIHGGIHGEHEHHFEHHHHHHGEGGHEEHGEE?IHHIFHGHIGIIHHGIIIHHHIIIHFHHCHHGFHIIIIHGFEFHGIIHIIHI<IHEC1HHCCHHG@HEHIIIIIHHHGCIHHIIIHFCIIIHEIHHEHGEHFCHHHHIIIIIIGHGIIIHHEHHIIIIIIGIIHFIIGIHIHHHHHHIHHGIIIDAD@?
@HISEQ:969:HM2KJBCX2:2:1101:18976:5243 2:N:0:ACTATGCA
TACGCCCATCAGCCCAACTATCCCTATTAATCATTACGTCGATCCTAGAAACCAACAAAATAGAATCAAACGTCCTATTTCATTATTCCATGCTAATGTATTCAAGCGCGAGCTTGCTTTAAACACTCTAATTTTTTCAAAGTAACAGTCCTGATTTCCCATGACACCAAATTAATGACATCGTGGTTCGTCAGAAGGGAGAAACCAATAATGCTAGTACGTACAAAGTACGACCGACATATTAGTCCCGAAATTCAACTACGAGCTTTTTAACTGCAACAACTTTAATATACGCTATTGGAGCTGGAATTACCGCGGCTGCTGGCACCAGACTGCCCTCAA
+
DDDDDIIIIIIGIFHHFHHGIIIIIIIIIIIIHIIIIIIIIHIIIIIHIEHIIGIIIIIIICHHIIIHHHIGHHIIIIHIIHHIIHIIHEHHIIIIIIIHIHHIIIIIIIIIIIIIIIIIIIIHHHIIIIHHIIIIIHIIIIIIIIIIIIIIIIIIIIIIIIIIIIHIIIIHIIIIIIIIHIIIIIIIIIHIIIIIIIIIIIIIIIIIIIIIIIIIIIIIIIIIIIIIIIIIIIIIIIHGDIHIIIIIIIIIIIIIIIIIIIIIIIIIIIIIIIIIIIIIIIIHHIIIIIIIIIIIIIIIIIIIIIIIIIIIIIIIIIIHIIIIIIIIIIIIIIIIIDDDDD
@HISEQ:969:HM2KJBCX2:2:1101:5340:5598 2:N:0:ACTATGCA
TACGCCCATCAGCCCAACTATCCCTATTAATCATTACGGTGATCCTAGAAACCAACAAAATAGAACCATGCCGTCCTATTCTATTATTCCATGCTAATGTATTCGAGCAAAATGCCTGCTTTAAACACTCTAATTTTTTCAAGGTAAAGGTCCTGGTTCCACATGACACCCAATTAAGGACATCATGCTTCTCCAGAAGGTGAGAAATCAACTGCGACAGTTCATACCCCTTAAGGCACGACCATCACGTCAATCCCGAAATTCAACTACGAGCTTTTTAACTGCAACAACTTTAATATACGCTATTGGAGCTGGAATTACCGCGGCTGCTGGCACCAGACTTGCCCTCCAA
+
DDDDDIIIIIHIIIIIIIIHHHIIIIIIIIIIIIIIIIHIIIHIIIIEHIIIIIIIIIIHIIHIIHIHHHIGIHHIIIIIIHHHIHIIIIIIFHIIFHHIHGHIIIHIIIIIIHIHHIIIIIIIIIIIIIIIHHIIIIIIIHIHIIIIIIIIIIHIHIIIIHHHHHIIIIIIIIIIIHIIIIIIIIIIIIIIIIIIIIIIIIIIIIIIIIIIIIIIIIIIIIIHIIIIIIIIIIIIHIIIIIIIIIIIIIHIIIIIIHIIIIIIIHHIIIIIIIIIIIIIIIIIIIIIIIIIIIIIIIIIIIIIIIIIIIIIIIIIIIIIIIIIIIIIIIIIIIIIIIIIIIIIIIIDDDDD
@HISEQ:969:HM2KJBCX2:2:1101:8671:5702 2:N:0:ACTATGCA
TACGCCCATCAGCCCAACTATCCCTATTAATCATTACGGTGATCCTAGAAACCAACAAAATAGAACCATGCCGTCCTATTTTATTATTCCATGCTAATGTATTCAGGCACTAGCCTGCTTTGAGCACTCTAATTTTTTCAAGGTAATAGTCCTGCTTCCCCAACGCACCAAATGAATGGCATGCTGGTTATTCAGAAGGTAAGAATCCATCACGCCAGTACGGACAGTGAAGCCCGACCAACGAACAGATTCCGAAATTCAACTACGAGCTTTTTAACTGCAACAACTTTAATATACGCTATTGGAGCTGGAATTACCGCGGCTGCTGGCACCAGACTTGCCCTCCAA
+
DDDDDIIIIIIIIIIIIIIIIGIIIIIIIIIIIIIIIIIHIIIIIIIIIIIGIIIIIIIGIFHHIIFHIGGIIIIIIHHHHIIHIIIHIGHIHHIIIIIIIHFHIIIIIIIIHIIIIIHIIIIIIHIHIIIHIIIIIIIIIIIIIIIIHIIIIIIIIIIIIIHIIGIIIIIIIIIIIIIIIIHIIIIIIHIHIIIIIIIIIIIIHHIIHIIIIIIIIIIIIIIIIIIIIIIIIIIIIIIIIIIIIHHIIIIIIIIIIIIIHHIIIIIIIIIIIIIIHIIIIIIHIIIIIIIIIIIIIIIIIIIIIIIIIIIIIIIIIIIIIIIIIIIIIIIIIIIIIIIIIIIDDDDD
@HISEQ:969:HM2KJBCX2:2:1101:19850:6870 2:N:0:ACTATGCA
TACGCCCATCAGCCCAACTATCCCTATTAATCATTACGTCGATCCTAAAAACCAACAAAATAGAATCAAACGTCCTATTTCATTATTCCATGCTAATGTATTCAAGCGCGAGCCTGCTTTAAACACTCTAATTTTTTCAAAGTAACAGTCCTGATTTCCCGCGACATCAAATTAATGACATCGTGGTTCGTCAGAAGGTAGGAATCAATTTGACCAGTACGTACCGAGGCACGACCGATCAACTGATCCCGAAATTCAACTACGAGCTTTTTAACTGCAACAACTTTAATATACGCTATTGGAGCTGGAATTACCGCGGCTGCTGGCACCAGACTTGCCCTCCAA
+
DDD@?CDHHIIHICEHEEHHIHIGHHIIIHIHHIIIIHHHHCHIIHE1FGHHEHHHHHG1FEHIIIIIGHG=CG0EFGHGIIHH1<D1FEHEE<@G@FEHE@HHHIHDEHIIICHHHIIHHIIHHIGEECGGH@CHHIIHIIGHHHIHFHHHG@HCEHIHHHHHHICHIHGGHHHHIIIHHHHHHHHIHHHHHHIHHHHIIIHHHIHIIHHGHHIIHHIHHHHHFHHI>IIIIIIHHHFH?HHGHIHIIGHHHIHHHIHHEHHGIHIHHHCHIIHHIIIHHHHHHGEIHHHHIHIIIIIIIIIHIIIHHIIIIIHIIIIIIIHHHHIIHHHHIIIIIIHHBD@DD
@HISEQ:969:HM2KJBCX2:2:1101:14578:7576 2:N:0:ACTATGCA
TACGCCCATCAGCCCAACTATCCCTATTAATCATTACGTCGATCCTAGAAACCAACAAAATAGAATCAAACGTCCTATTTCATTATTCCATGCTAATGTATTCAAGCGCGAGCTTGCTTTAAACACTCTAATTTTTTCAAAGTAACAGTCCTGATTTCCCGCGACACCAAATTAATGACATCGTGGTTCGTCAGAAGGGAGAAACCAATAATGCTAGTACGTACAAAGTACGACCGACATATTAGTCCCGAAATTCAACTACGAGCTTTTTAACTGCAACAACTTTAATATACGCTATTGGAGCTGGAATTACCGCGGCTGCTGGCACCAGACTTGCCCTCCAA
+
DDDDDHIIIIIHHHHGHHHH@HEHEHFIHEHIIHHIIIIIHHHHIHIHHHIGHHIHHIHIGF@GCFHHHI1ECCGHHHEEHEHH@DFEGEHHHHIIHHHHEHGHHEHHGHH?HHHHHIGHHHHHHIIHHHIIHHGHHHGHIIIIIIHIHHHHHIIIIHHIIIHIHIHEHFHHHIIHIIHIIIIIIIIIIIHIIIIIIIIIIIIHHFGEGHHIIIIHIIIHIIHIHHIIIIIIIIIHIIIIIHHHHDHHGHIIHGIHHIIIIIIIIIIIIIIIHIIIIIIIIIHHIIIIIIIHIGHHIGIHGIIIIIIIIIIIIIIIIIIIIIIIIIIIIIIIIHIIIIIDDDDB
@HISEQ:969:HM2KJBCX2:2:1101:5784:7805 2:N:0:ACTATGCA
TACGCCCATCAGCCCAACTATCCCTATTAATCATTACGTCAATCCTAGAAACCAACAAAATAAGATCGAACGTCCTATTTCATTATTCCATGCTAATGTATTCAAGCGTTAGCCTGCTTTAAACACTCTAATTTTTTCAAAGTAACAGTCCAGATTCCTCGCAACACCAAATTAATGGCATTACGTCTCATCAGGAAGGAGGAATCAGTGAGACCAGTACATACCAGTGGCATGACCAACCTACTAACCCCGAAATTCAACTACGAGCTTTTTAACTGCAACAACTTTAATATACGCTATTGGAGCTGGAATTACCGCGGCTGCTGGCACCAGACTTGCCCTCCAA
+
DDDDDIIIIIIIIIIIIIIGIIIIIIIIHIIIIIIIIIIIIIIIIIFIIHIIIIIIIIIIIIIIHHIIIIIIIIIIIIIIIIIIIIIIIIIIIIHIIIIIIIIIIIIIIIHGIIIIIIIIIIIIIIIHIIIHIIIIIIIIIIIIIIIIIIIIIIHHIIHIIIIIIIIHIIIIIIIHIIIIIIIIIIIIIIHIIIIIIIIIHIIIIIIIIIIIIIIIIIIIIIIIIIIIIIIIIIIIIIIIIIHHHHIIIIIIIIIIIIHHHHHHIIIIIIIIIIIIIIIIHHHHIIIIIIHHIHIIIIIIIIHIIIIIIIIIIIIIIIIIIIIIIIIIIIIIIIHIIIIIHDDDDD
@HISEQ:969:HM2KJBCX2:2:1101:14584:8426 2:N:0:ACTATGCA
TACGCCCATCAGCCCAACTATCCCTATTAATCATTACTCATTTCCCCAAAAACCAACAAAATTCGAGATACGAGTCCTAAATTATTATTCCATGCTAATGTATTCATAACTTTCAGCCTGCTTTAAACACTCTAATTTTTTCAAAGTAAAGGTCCTGGATTGCGAACCCAACCCAGTAAAGGGCAGGAACGTTCTCCAGGAAGATGGTAAGCGCGCATCGGCACTCACACACGATACCGTGGCGGGCCAAGCGCACTATACCAGAAATCCAACTACGAGCTTTTTAACTGCAACAACTTTAATATACGCTATTGGAGCTGGAATTACCGCGGCTGCTGGCACCAGACTTGCCCTCCAA
+
DDDDDIIIIIIIIIIIIIIIIIIIIIIIIIIIIIIIIIIIIIIIIIIIIIIIIIIIIIIIIIIIHIGIIIIIHIHIIIIIIIIIIIIIHIGHHHIHIIIIH<GFHHIIIIIIIIIIIIIIIIIIIIIIIIIIIIIIHIIIIIIIIIIIIIIHHIIIIIIIIIIIIIIIIIIIIIIIIIIIIIIIIIIIIIIIIHIIIIIIIIIIIIIIHIIIIIIIIIIIIIIIIIIIIIIIIIIIIIIIIIIIIIIIIIIIIIIHHIIIIIIIIIIIIIIIIIIIIIIIIIIIIIIIIIIIIIIIIIIIIIIIIIIIIIIIIIIIIIIIIIIIIIIIIIIIIIIIIIIIIIIIIIIIIIIIIDDDDD
@HISEQ:969:HM2KJBCX2:2:1101:1567:8535 2:N:0:ACTATGCA
TACGCCCATCAGCCCAACTATCCCTATTAATCATTACGGCGGTCCTAGAAACCAACAAAATAGAACCGCACGTCCTATTCTATTATTCCATGCTAACGTATTCGAGCAAATGCCTGCTTTGAACACTCTAATTTTTTCAAAGTAAAAGTCCTGGTCCCCAACACGCCCAGTGAAGGGCATGCGGTTCTCCAGAAGAAAAGGCCCGGCCGGACAAGTGCACGCGGTGAGGCGGACCTGCCAGCCAGGCCAAAGGTTCAACTACGAGCTTTTTAACTGCAACAACTTTAATATACGCTATTGGAGCTGGAATTACCGCGGCTGCTGGCACCAGACTTGCCCTCCAA
+
DDDCDHIIIIIIIIGHHHHHHHHHIIIIIIIIIIIHIGHIIHIIIHIHIGIHIHGEHHHHGEEEHGIIGHIIC?GHHFHHIHIIIIHHIHHHHEHGHHHIGHHHHHHIIIIHGHIIHHIHHHHIIGIIIHHHIIIIHHFHIIHHHHFHHIIHHIHHGIGIHHIHGDGGHIIHGIIHIIHIHIIIIIGIHEIIHHHCHIHIIHEHHHHHIIIIIIIIIIIIIIIIIIIIIIIIIHI>IHIIIHHIIIHHIIIIIGIIGIIIIIIIIIIIIIIHHIIIIIIIIIIIIIIIIIIHHIIIIIIIIIIIIIIIIIIIIIIIIIIIIIIIIIIIIHHEHIIIIIIDCDDD
@HISEQ:969:HM2KJBCX2:2:1101:8945:8989 2:N:0:ACTATGCA
TACGCCCATCAGCCCAACTATCCCTATTAATCATTACGGCGGTCCTAGAAACCAACAAAATAGAACCGCACGTCCTATTCTATTATTCCATGCTAATGTATCCGAGCAAAGGCCTGCTTTGAACACTCTAATTTTTTCAAAGTAAAAGTCCTGGTTCCCCGACACGGCCAGTGAAGGCCATGCGGCTCCCCAGAAGGAAAGGCCCGGCCGGACCAGTGCACGCGGTGAGGCGGACCGGCCAGCCAGGCCCAAGGTTCAACTACGAGCTTTTTAACTGCAACAACTTTAATATACGCTATTGGAGCTGGAATTACCGCGGCTGCTGGCACCAGACTTGCCCT
+
DBDBDHEHHIEHIHHIIIHIIII?GHIIIIIIIIIIIHHH<E?HHIHHHIIIIIEHHHFHIGHHIEH?H?CCCHDHHE@FHIHIH?CHIIIHHIIIIEHHEFGDIHFHHFHDGHGEHGHIIHHHBCIIHEGGHIHHIG?EGHFIIIHIIHHHHHHHHFCHHEHCEEHHEHG?HEIIHIIIHEIHIIGHGHHHHEHIIHCEDDDIIGHHCI=HGHFHGHIHIHIGIIHGHGHHHEC?HEEEHHHIHFHHIHIHHEIHEIHIHHHHHHECGHHEHHIIHHGCHGIIIHGIHHHEEIIHFIIIIIIIIHGGIIIIIIIIIHIGIIHHIHIIHIIHHEHHACDDD
@HISEQ:969:HM2KJBCX2:2:1101:4380:8836 2:N:0:ACTATGCA
TACGCCCATCAGCCCAACTATCCCTATTAATCATTACGGTGGTCCTAGAAACCAACAAAATAGAACCACAACGTCCTATTCTATTATTCCATGCTAATCTATTCAAGCAATAGCCCGCTTTAAACACTCTAATTTTTTCAAGGTAATGGTCCTGGCTCCCCAACACACCCAATAAAGGACATACTGGTTCACCAGAAGGAAGACCCGACAGCAGACAGTACTCGCCAAAGACGGACCGCCCGGCCAGGCCTAAAATTCAACTACGAGCTTTTTAACTGCAACAACTTTAATATACGCTATTGGAGCTGGAATTACCGCGGCTGCTGGCACCAGACTTGCCCTCCA
+
DDDDDIIIIIIIIIIIIIIIIIIIIIIIHHHIIIIIIHCHIIIIIIIIIIIIIIHIIEHIHHEEHIHIIIIIGHHIIIIIIIIIIIIIIHIIIIIIIIIIIIHGIIIIIIIIIIIIHHHIHHHHHHIHHIIIIIIIIIIIIIIIIIHHHHIIIIIGHHHIHIII:HHHIHIIIIIIHIIIIIIIIIHIIHIIIIIIIIIHHIHIIIIIIIHIIIIIIIIIIIIIIIIIIIHIIIIIIHIIIIHHIIIIHIIIIIIIIIIIIIHIIIIIIIIIIHHIIIIIIIIIIHIIIIIIIIIIIIHHHIIIIIIIIIIIIIIIIIIIIIIIIIIIIIIIIIIIIIIIDDDDD
@HISEQ:969:HM2KJBCX2:2:1101:20953:9169 2:N:0:ACTATGCA
TACGCCCATCAGCCCAACTATCCCTATTAATCATTACATCGATCCTAGAAACCAACAAAATAGAATCGGATGTCCTATTTCATTATTCCATGCTAATGTATTCAAGCGTGAGCCTGCTTTAAACACTCTAATTTTTTCAAGGTAACAGTCCTAATTCCCCGTGACACCAAATTAATGGCATTACGGTTCTTAGAAGGTGAGAAATCAATAATATCAGTACATACCAACGGCATGACCGAAACATTGATTCCGAAATTCAACTACGAGCTTTTTAACTGCAACAACTTTAATATACGCTATTGGAGCTGGAATTACCGCGGCTGCTGGCACCAGACTTGCCCTCCAA
+
BDDDDIHIHIIHIIIHIIHICHIIHIIIHIHIIIIIIIIHEHIIIIIEHIIIIIIIIHIHHHGHIIIGIIIIHHGHHHEEHHIIIIIIHHHFHHHHIHGHHIIHIGIHHGHIHIIIHHHHHIIHHHHHHIIIIIHHIIIIIIIHIIIIHIHIIIIIIIIIIIHIIIIHHIIIIIIHHHHIIIIIIIIIIIIIIIHIIIIIIIIIIIIHIHHIIIIIIHIIIIHHFHHIIIHHIIIIIHHIIIHHFIIGIIIIIIIIIIIIIIIIIIIHIIIIHHCIIIIHIIIIIIIHIIIIIIIIIIIIIIIIIIIIIIIIIIIHIIIIIIIIIIIIIIIHHGIIIIIIIDDDDD
@HISEQ:969:HM2KJBCX2:2:1101:6863:10069 2:N:0:ACTATGCA
TACGCCCATCAGCCCAACTATCCCTATTAATCATTACGGTGATCCTAGAAACCAACGAAATAGAATCAGTCCGTCCTATTTCATTATTCCATGCTAATGTATTCAGACGATAGTCTGCTTTAAACACTCTAATTTTTTCAAAGTAACAGTCCTGATTTCCTATCACACCAAATAAATGGCATGAAAGTTCCTCAGAAGGTAGAGATCCATCTCACCAGTGCAGACAATTAAGCCTGACCAATGGGTAGACCCCGAAGTTCAACTACGAGCTTTTTAACTGCAACAACTTTAATATACGCTATTGGAGCTGGAATTACCGCGGCTGCTGGCACCAGACTTGCCCTCCAA
+
DDDDDIIIIIIHIIIIIIIIGIIIIIIIIIIIIIIIIIIIIIIIIIIIIIIIIIHIIHIIIIGGIIIIIIIIIIHIIIIIIIIIIIIIIIIIIIIIIIIIIIIIIIHIIIIIIIIIIIIIIIIHHIIIIIHHIIIIHIIIIHIIIIIHIIIIIIIIIIGHIIHIIIIIHIGIIIIIIGIIIIIIIHIIIIIIIIIHIHIIIIIIIHIIIIIIIIIIIIIIIIIIIHIIIIIIIIIIIIIIIIIIIHGIIIIHIIIIIIIIIIIIIIIIIIIIIIIIIIIIIIIIIIIIHIIIIIIIIIIIIIIIIIIIIIIIIIIIIHIIIIIIIIIIIIIIIIIIIHIIIHIDDDDD
@HISEQ:969:HM2KJBCX2:2:1101:20548:10129 2:N:0:ACTATGCA
TACGCCCATCAGCCCAACTATCCCTATTAATCATTACGGTGATCCTAGAAACCAACAAAATAGAATCATGCCGTCCTATTTTATTATTCCATGCTAATGTATTCAAGCAAAATGCCTGCTTTAAACACTCTAATTTTTTCAAAGTAAAGGTCCTGGTTCCCCGCGACACCCAATTAAGGGCATCGCGGTTCTCCAGAAGGTGAGAAATTGACTACACCAGTTCATACCCCTTAAGGCACGACCGATGTGTCAATCCCGAAATTCAACTACGAGCTTTTTAACTGCAACAACTTTAATATACGCTATTGGAGCTGGAATTACCGCGGCTGCTGGCACCAGACTTGCCCTCCAA
+
DDDDCIIIIIIIIIIIIIIIIIIIIIIIIIIIIIIIIIHHIIHHIIIIIIIIIHIIIIHIIIIIHHIHIHIIIIIIIIIHIIIHHHIHIEGHIHIIFHHHIEGHHIIIHHIHHHHHHHIIIIIIHHHIIHHHIIIHIIHHIIIIIIIIIEHIHIIHIIIIIIIHHIIIIIHIIIIIIIIIIIIIGIIIIHIIIIIIIIIIIHIIIIIIHIIIIIIIIIIIIIIIIHIIIIIIIIIIIIIIIIIIIIGGIHHIIIIIIIIIIHIIIIIIIIIIIIIIIHHIIIIIIIIIIIIIIIIIIIIHIIIIIIIIIIIIIIIIIIIIIIIIIIIIIIIIIIIIIIIIIIIIIIIDDDDD
@HISEQ:969:HM2KJBCX2:2:1101:3820:9875 2:N:0:ACTATGCA
TACGCCCATCAGCCCAACTATCCCTATTAATCATTACCTCGACTCCGAAAGCCAACGAAATAGAACCGAGATCCTATTCCATTATTCCATGCACTAATGTTCAGGCTGTAGCGCCTGCTTTGAGCACTCCAATTTTTTCAAAGTAAACGTGCTGGCCACCCATGGCACTCGATTAAGAGAACCATGAACGAACCAACAAAATCGTCCGGGCAAACAGTAGACACCGCAAGGTGCACCGCTCGCCCGAAACCGAGATCCAACTACGAGCTTTTTAACCGCAGCAATATTAGTATACGCTATTGGAGCTGGAATTACCGCGGCTGCTGGCACCAGACTTGCCCTCCAA
+
DDDDDIIIIIIIIIIIIIIIIIIIIIIIIIIIIIIIIIIIIIIIIIIIIIIIIIIIIIIIIHHHHIIIHIGHIIIIIIIIIIIIIIIIIIHHHHHIIHIIIIIIIIIHHIHIIIIIIIIIIIIIIIIIIIIIIIIIIIIIHIIIIIIIIIIIHIIIIIHIIIIIIIIIIIIIIIIIIIIIIHGIIIHIIHIIIIIIIIIIHHIHHIIIIIIIIIIIIHIIIIIIIIIIIIIIIIHIIIIIIIIIHIIIIIIIIIIIIIIIIIHIIIIIIHHHEHHE/IIIIIIIIIHIIIHIHHGIIIIIIIIIIIIIIIIIIIIIIIIIIIIIIIIIIIIIIIIIIIIIIDDDCD
@HISEQ:969:HM2KJBCX2:2:1101:8099:10880 2:N:0:ACTATGCA
TACGCCCATCAGCCCAACTATCCCTATTAATCATTACGTCAATCCTAGAAACCAACAAAATAGGATCGAACGTCCTATTTCATTATTCCATGCTAATGTATTCAAGCGTAAGCCTGCTTTAAACACTCTAATTTTTTCAAAGTAACAGTCCTGATTCCCCACGACACCAAATTAATGACATCGCGGTTCTTCAGAAGGTAGGAACCAATAATGCCAGTGCGTACCGAAGCACGACCAACAATTTGATCCCGAAATTCAACTACGAGCTTTTTAACTGCAACAACTTTAATATACGCTATTGGAGCTGGAATTACCATGGCTGCTGGCACCAGACTTGCCCTCCAA
+
DDDDDIIIIIIIIIIIIIIIIIIIIIIIIIIIIIIIIIIIIIIIHIIIHIHIIIIIIIIIIIHHIIIHIIIIIIIIIIIIIIIIIIIIIIIIIHIIIIIIIHIHHIIIIIIHIIIIHHIIIIIIIIIIIIIHIIHHHIIIIIIIIIIIIIIIHHHIFIIIIIIIIIIIIIIIIIIIIIIIIIIHFIIIHHHIIIIHIIIIIIIIHHIIIIIIIIIIIIIIIIIIIIHIIIIIIIIIIIIIIHHGHIIGIIHIIIIIIIIIIIIIHIIHIIIIIIIIIIGIIIIIIGIIIIIHHIIIIIIIIIIIIIIIIIIHIIIIIIIGIIIIIIIIIIIIIIIIIIIIDDDDD
@HISEQ:969:HM2KJBCX2:2:1101:4216:10760 2:N:0:ACTATGCA
TACGCCCATCAGCCCAACTATCCCTATTAATCATTACGTCGATCCTAGAAACCAACAAAATAGAATCAAACGTCCTATTTCATTATTCCATGCTAATGTATTCAAGCGTGAGCCTGCTTTAAACACTCTAATTTTTTCAAAGTAACAGTCCTGATTCCTCACAACACCAAATAAATGACATCATGGTTCGTCAGAAGGGAGAAACCGACGATGCCAGTACGTACCGAGGCACGACCAACATGATGGTCCCGAAATTCAACTACGAGCTTTTTAACTGCAGCAACTTTAATATACGCTATTGGAGCTGGAATTACCGCGGCTGCTGGCACCAGACTTGCCCTCCAA
+
DDDDDIIIIIIIIIIIIIIIIIIIIIIIIHIIIIIIIIIIIIIIIIIHIIIIIHIIIIFIIIIHIIIIHHHIIEEHIIIIIIIHIIIIIIIIHIIIIIIIHFIHIIIIIIHIIIIIIIIIIIIIIIIIIIHHIIIIIIIIIIIIIIIIIIIIHHIIIHIIIIIIIIIIIIIIIHIIIIIIIIIIIIIIHIIHIIIIIIIIIIHIIIIIIIIIIIIIIIIIIIIIIIIIIIIIIIIIIIIIIIIHIIIIIIIIIIIIIIIIHHIIIIIIIIIIIIIIIIIIIIIIIIIIIIIIIIIIIIIIIIIIIIIIIIIIIIIIIIIIIIIIIIIIIIIIIIIIIIIIDDDDD
@HISEQ:969:HM2KJBCX2:2:1101:10166:11922 2:N:0:ACTATGCA
TACGCCCATCAGCCCAACTATCCCTATTAATCATTACGTCAACCCTAGAAACCAACAAAATAGGATCAAACGTCCTATTTTATTATTCCATGCTAATGTATTCAAGCGTTAGCCTGCTTTAAACACTCTAATTTTTTCAAAGTAACAGTCCTGTTTCCCCGCAACACCAAATTAATGGCATCACGGTTCTTCAAGAAGGAGGAATCAGCGAGGCCAGTGCATACCATTGGCACGACCAACCTGCTGACCCCGAAATTCAACTACGAGCTTTTTAACTGCAACAACTTTAATATACGCTATTGGAGCTGGAATTACCGCGGCTGCTGGCACCAGAC
+
DDDCDIIIIIIIIIIIIIHIIIIIIIIIIIIGIIIIIIIIIIIIIIIIHIIIIIIIHIHIIHHHIHIHIIIIIIHIGIIHHHIIHIIIIIIIIIIIIIIIIIGHHIIIIIIIIIIIIIIHIHIIHHIIIIIIIIIIIIIIIIIIIIIHHIIIIIIIIIIIIHIIIIIIIGHIHIIIHHHHIIHIIIIIIIIIIIIIIIIIIIIIIIIIIIIIIHHIIIIIIIIIIIIIIIIIHHIIIIIIIIIIIIHGIIGIIIIIHIIIIIIIIIIIIIIIIIIIIIIIHIIIIHIIIIIIIIIIHIIHIIIIIIIIIIIIIIIIIIIIIIIIIIIHIIDDDDD
@HISEQ:969:HM2KJBCX2:2:1101:1753:12906 2:N:0:ACTATGCA
TACGCCCATCAGCCCAACTATCCCTATTAATCATTACGTCAATCCTAGAAACCAACAAAATAGGATCGAACGTCCTATTTCATTATTCCATGCTAATGTATTCAAGCGTTAGCCTGCTTTAAACACTCTAATTTTTTCAAAGTAACAGTCCTGTTCCCCTGCAACACCAAATTAATGACATTACAGTTCTTCAGAAAGGAGGAATCAGCGAAGCCAGTGCATACCAGTGGCACGACCAACCTGCTGACCCCGAAATTCAACTACGAGCTTTTTAACTGCAACAACTTTAATATACGCTATTGGAGCTGGAATTACCGCGGCTGCTGGCACCAGACTTGCCCT
+
DDDDDIIHHIIIHHHIIIHIGHHHIIIIIGIHIIGEHIHIIIIHIIIIIIIEHHIIGHIIII?GHEHEEFFHC1<EE?CEEEHIEGEHIHEHEIIIHIIIIHHHHHGIIIGHHIIHIIHHHHHIHIIHHHHIIIIIHHIHHHGIIIIIIIHIHIIHFIFHHHIIIIIIIHHHHIIIIIIIHHIIIIIIIIIIIIIIIIIIIIIIIIIIIIGIIHGIIIIIIIIIIIIIIIIIIIIGIIHHGHIGIIFIIHIIIIIIHIIIIIIIIIIIIIIIIIHIIIIIIIIIIIIGIIIIIIIIIIIIHIIIIIIIIIIIIIIIIIIIIIIIIIIIIIIIIIIIIDDDAD
@HISEQ:969:HM2KJBCX2:2:1101:10772:12252 2:N:0:ACTATGCA
TACGCCCATCAGCCCAACTATCCCTATTAATCATTACGTCGATCCTAGAAACCAACAAAATAGAATCAAACGTCCTATTTCATTATTCCATGCTAATGTATTCAAGCGTGAGCCTGCTTTAAACACTCTAATTTTTTCAAAGTAACAGTCCTGATTCCTCACAACACCAAATAAATGACATCATGGTTCGTCAGAAGGGAGAAACCGACGATGCCAGTATGTACCGAGGCACGACCAACATGATGGTCCCGAAATTCAACTACGAGCTTTTTAACTGCAGCAACTTTAATATACGCTATTGGAGCTGGAATTACCGCGGCTGCTGGCACCAGACTTGCCCTCCAA
+
DDDDDIIIIIIIIIIIIIIIIIIIIIIIIIIIIIIHIIIIIIIIIIIIIIIIIIIIIIIIHHHHIIIIIIIHHGHIIIHIIHIIIIIHHIIIHIIIIIIIIIIIIIIIIIIIIIIIIHIIIIIIIIIIIIHIIIIIHIIIIIIIIIIIIIIIIIIIIIIIIIIHIIIIIIIIIIIIIIIIIIIHIIIIIIIIIIIIIIIIIIIIIIIIIIIIIIIIIIIIIIIIIIIIIIIIIIIIIIIIIIIHIIIIIIIIIIIIIIIIIIIIIIIIIIIIIIIIIIIIIIIIIIIIIIIIIIIIIIIIIIIIIIIIIIIIIIIIIIIIIIIIIIIIIIIIIIIIIIIIDDDDD
@HISEQ:969:HM2KJBCX2:2:1101:19094:12403 2:N:0:ACTATGCA
TACGCCCATCAGCCCAACTATCCCTATTAATCATTACGTCAATCCTAGAAACCAACAAAATAGGATCAAACGTCCTATTTCATTATTCCATGCTAATGTATTCAAGCGTTAGCCTGCTTTAAACACTCTAATTTTTTCAAAGTAACAGTCCTGTTTCCCTGCAACACCAAATTAATGGCATTACAGTTCTTCAGAAAGGAGGAATCAGCGAAGCCAGTGCATACCAGTGGCACGACCAACCTGCTGACCCCGAAATTCAACTACGAGCTTTTTAACTGCAACAACTTTAATATACGCTATTGGAGCTGGAATTACCGCGGCTGCTGGCACCAGACTTGCCCTCCAA
+
DDDDDIIIIIIIIIIHIIIIIIIIIIIIIIIIIIIIIIIIIIIIIIIHHHIIIIIIIIIIHHHIIIIIHHIIHIIIIIIIIIIIIIIHIIHIHIIIIIIIIIIIIIHIIIIIHIIIIIIIIIIIIIIIIIIIIIIIIIIIIIIIIIIIIHHHIHIIIIIHIIIIIIHIHHHHIIIIIIIIIIIIIIIIIIIIIIIIIIIIIIIIGIIIIIIIIIIIIIIIIIIIIIIIIIIIIIIIIHIIIIIHHIIIIIIIIIIIIIIIIHIIIIIIIIIIIIIIIIIIIIIIIIHIIIFIIIIIIIIIIIIIIIIIIIIIGIIIIIIIIIIIIIIIIIIIIIIIIIIIIDDDDD
@HISEQ:969:HM2KJBCX2:2:1101:14571:12911 2:N:0:ACTATGCA
TACGCCCATCAGCCCAACTATCCCTATTAATCATTACGTCAATCCTAGAAACCAACAAAATAGGATCGAACGTCCTATTTCATTATTCCATGCTAATGTATTCAAGCGTTAGCCTGCTTTAAACACTCTAATTTTTTCAAAGTAACAGTCCTGTTTCCCTGCAACACCAAATTAATGACATTACAGTTCTTCAGAAAGGAGGAATCAGCGAAGCCAGTACATACCAGTGGCACGACCAACCTGCTGACCCCGAAATTCAACTACGAGCTTTTTAACTGCAACAACTTTAATATACGCTATTGGAGCTGGAATTACCGCGGCTGCTGGCACCAGACTTGCCCTCCAA
+
D<<0DEC=FHG?HHE?CHHCHI1CEGEEHEH?E?CEH1<DGC1DHHC@1CFHIHECHHHHEHHEHCH0CEF<<CC0D1CFHC1D@<CGHIGHHGIHICG?EHHGH<GHHHCDIHFIHHIEHHEHHHIHFEE?GF8<G6?EHIIGHHHGHFHHFEHIHHHIIIHGHHIHIHGEFGHIIIGHHCHG?H7IIIHHGHHIHIHHHHHEFHHHGHHEEFHIHHHHCFHFHCFDHHFEDGCCEHIIHEHCCHCHHDHEHGEEHHCHEHIHEHHIIIIHEHGIIHIIHHHIG@@EHHCGHE/<G@CHHHHHG?HHHHGECHGGIIHHHIEIHHIGCCHCHFE@GGGIHDD@@@
@HISEQ:969:HM2KJBCX2:2:1101:16259:13418 2:N:0:ACTATGCA
TACGCCCATCAGCCCAACTATCCCTATTAATCATTACGGTGATCCTAGAAACCAACAAAATAGAACCATGCCGTCCTATTCTATTATTCCATGCTAATGTATTCGAGCAAAATGCCTGCTTTAAACACTCTAATTTTTTCAAGGTAAAGGTCCTGGTTCCACATGACACCCAATTAAGGACATCATGCTTCTCCAGAAGGTGAGAAATCAACTGCGACAGTTCATACCCCTTAAGGCACGACCATCACGTCAATCCCGAAATTCAACTACGAGCTTTTTAACTGCAACAACTTTAATATACGCTATTGGAGCTGGAATTACCGCGGCTGCTGGCACCAGACTTGCCCTCCAA
+
DA@DACEHHIFIIIIIIHHIIIHIIIIHHEHHIHHHHHIIIHIIIIHIIIIIHIIDHEHHHIIIIIIIHICEHIIHHIIIGHIIIHIED?HHECGEGHHHH<HHIIIIIHIHHIHEHHIHHIHHHHHHIIIIHIHHIIHHGHHHIIHHEHIGIIIIIHIIIIHIHHHGHIIIHHHIIIIIIHHIHHGHHIIIHIIIIIIIHHIHIIIHIHHHIIIIIHIHHIIHIIIIIHHHHHHCIIHIIIHHHHHHHIHHECDHHHIHIIIIHHHDHHHHGGFHIGIIHIIIIIHHIHIHIIIIIIIHIHIHHIIIIIIIIIIIIIHIIIIIIIIIIIIIIIIIIIIIIIIIIIH@DDAD
@HISEQ:969:HM2KJBCX2:2:1101:7993:13158 2:N:0:ACTATGCA
TACGCCCATCAGCCCAACTATCCCTATTAATCATTACGGCGGTCCTAGAAACCAACAAAATAGAACCGCACGTCCTATTCTATTATTCCATGCTGTAATATTCGAGCAAAGGCCTGCTTTGAACACTCTAATTTTTTCAAAGTAAAAGTCCTGGTCCCCAACACACCCAGTGAAGGGCATGCGGTTCTCCAGAAGAAAAGGCCCGGCCGGACAAGTGCACGCGGTGAGGCGGACCTGCCAGCCAGGCCAAAGGTTCAACTACGAGCTTTTTAACTGCAACAACTTTAATATACGCTATTGGAGCTGGAATTACCGCGGCTGCTGGCACCAGACTTGCCCTCCAA
+
DDDDDIIIIIIIIIIHIIIIIIIHIIIIIIIIIIIIIHIIIIHHIIIIEEHHHIEEHHIIHHCHHHHHGIHHHHHHHIHHIIIIIIIIIIIHIHIIIIIIHIIIIFGHIIIIHHHHIIIHIIIIIIIIIIHDHIIIHHIIIIIHIIHIIIHHIIIIIIIIIIIIIIHIIIIHHIIIHHIIIIIIIHHIIHIIIIIIHIHIIIIIIIIIIIIIIIIIIIIIIIIIIIIIIIIIIIIIIIIIIIHIIIHHIHHHIIIIIIIIIIIIIIIIIIIIIIIIIIIIIIIHIIIIIIIIIIIIIIIIIIIIIIIIIIIIIIIIIIIIIIIIIIIIIIIHIIIIIIIDDDDD
@HISEQ:969:HM2KJBCX2:2:1101:6850:14590 2:N:0:ACTATGCA
TACGCCCATCAGCCCAACTATCCCTATTAATCATTACTTCAGTCCGCAAACACCAACAAACTAGAACCAAAGTCCTAACTTATTATTCCATGCTAATGTATTCATAGCCGCAAACGCCTGCTTTAAACACTCTAATTTTTTCAAAGTAAACGATCTAGTCGATCCCGCTGCGCTCAATCAAGAGTGAGCGGGGTCGGCCTAGAAGGATGGCTGCAGCAGTATGGCACTCACACACATCACTGTGGCGGGCCACACTGCACCCAACCAGAAATCCAACTACGAGCTTTTTAACTGCAGCAACTTTAATATACGCTATTGGAGCTGGAATTACCGCGGCTGCTGGCACCAGACTTGCCCTCCAA
+
DDDDDIIIIIIIIIIIIIIIIIIIIIIIIIIIIIIIIIIIIIIIIIIIIIIIIIIIIIIIIIIHHIIIIGIHHIIIGHHIIIIIIIIIIIIIGIIIIIIIHFHIHIIIIIIIHIIIIIIIIIIIIHHHIIIIIIIIIIIIIIIIIIIIIIIIIIIHIIIIIIIIIIIIIIIIIIIIIIIIIIHIIIIIIIIIIIHIIIIIIIIIIIIIIIIIIIIGIIIIIIIIIIIIIHHIIIIIIIIIIIIIIIIIIIIIIIIIIIIIHIIIIIIIIIIIIIIIIIIIIIIIIIIIIIIIIIIIIIIIIIIIIIIIIIIIIIIIIIIIIIIIIIIIIIIIIIIIIIIIIIIIIIIIIIIHIIIIIDDDDD
@HISEQ:969:HM2KJBCX2:2:1101:18590:14337 2:N:0:ACTATGCA
TACGCCCATCAGCCCAACTATCCCTATTAATCATTACGGTGATCCTAGAAACCAACAAAATAGAACCATGCCGTCCTATTCTATTATTCCATGCTAATGTATTCGAGCAAAAATGCCTGCTTTAAACACTCTAATTTTTTCAAGGTAAAGGTCCTGGATCCGCAAGACACCCAATTAAGGACATCAAGTTTCTCCAGAAGGTGAGAAATCAACAGCGACAGTTCATACCCCTTAAGGCATGACCATCACGTCAATCCCGAAATTCAACTACGAGCTTTTTAACTGCAACAACTTTAATATACGCTATTGGAGCTGGAATTACCGCGGCTGCTGGCACCAGACTTGCC
+
DDADBHHIIIHIEHCFHIHI?<FHHIHHIIIIIIHI1DEEHIIIIEHHHHHH?FHIG1GHIIHHIFHHEHEH?HDHHIHCCHIIHHIIIFHIHEHHFHIIHHGH6FHHHIIHHFH6GCHHG<C@HHHHIEHH?@DG@FHHHEFHHHHHIHIIHHFH?FGGHEFCFCHHHHHCEG@?CGDG5GHI/IHHHH?HHHHHHHG@G?FHG;@CHEIHIHFHGC6@CIIHHGEC?HEHGGFHHCIIFHC?C<EGD1CGHFCC/EIHHHG<C<<<0DC<1IHGHHGEHIHFGGHFCDD@HD1<CG<0<CF<1EIHHHEG@?IIIIIIHHIIGH@GCIFHIH?GC@HEHHADDDD
@HISEQ:969:HM2KJBCX2:2:1101:9638:15973 2:N:0:ACTATGCA
TACGCCCATCAGCCCAACTATCCCTATTAATCATTACGTCAATCCTAGAAACCAACAAAATAGGATCGAACGTCCTATTTCATTATTCCATGCTAATGTATTCAAGCGTTAGCCTGCTTTAAACACTCTAATTTTTTCAAAGTAACAGTCCTGTTTCCCTGCAACACCAAATTAATGACATTACAGTTCTTCAAGAAGGAGGAATCAGTAAAGCCAGTACACACCATTGGCACGACCAACCTACTGACCCCGAAATTCAACTACGAGCTTTTTAACTGCAACAACTTTAATATACGCTATTGGAGCTGGAATTACCGCGGCTGCTGGCACCAGACTTGCCCTCCAA
+
DDDDDIIIIIIIIIIIIIIIIHIIIIIIIIIIIIEHIIIHIIICHHHICHHIIIIIHGEHIIHHC@HEHHHCHIIHHHHFIIIGIIHFHHIIHHHHIIIHIHHHIIIIHIIHHHHHIHHIIIHIHGGEGHHHIIHEHHGHHHHIHGIIIIIIIIIIHGHHGIHIHIIHHHHHIIIHGHIHHHHGHHHFGIHHHHHIHIIIHIHHIHIIHCHGHIHFIHHHEHFFIHIIHIIIIHHHEHHHHHGGHHHIHBFHHHHHHFIIIHIIIIIHIIIIHHFIIIIIIIHGCHHHHIIIFHIIHIIIIIHIIHIIIIIIIIIIIIIIIIGIIIIIIIIHIHHIIIIIIDDDDD
@HISEQ:969:HM2KJBCX2:2:1101:7118:15060 2:N:0:ACTATGCA
TACGCCCATCAGCCCAACTATCCCTATTAATCATTACATCGATCCTAGAAACCAACAAAATAGAATCGGATGTCCTATTTCATTATTCCATGCTAATGTATTCAAGCGTGAGCCTGCTTTAAACACTCTAATTTTTTCAAGGTAACAGTCCTAATTCCCCGTGACACCAAATTAATGGCATTACGGTTCTTTAGAAGGTGAGAAATCAATAATATCAGTACATACCAACGGCATGACCGAAACATTGATCCCGAAATTCAACTACGAGCTTTTTAACTGCAACAACTTTAATATACGCTATTGGAGCTGGAATTACCGCGGCTGCTGGCACCAGACTTGCCCTCCAA
+
DDDDDIIIIIIIIIIIIIIIIIIIIIIIIHIIIIIIIIIIIIHIIIIIIIIIIIIIIIIIIIHIIIIIIGIIIIIIIIHHIHIIIIIIGIIIIIIIIIIIIIIIIIIIIIIIIIIIIIIIIIIIIIIIIIIIIIIIIIIIHHIIIIIIIIIIIIHIHHHIIHIHIIIIIIIIIIIIIIIIIIIIIIIIIIIIIIHIIIIIIIIIIIIIIIIIIIIIIGIIIIIIGIIIIIIIIIIIIIIHIIIHGGIHHIIIIIIIIIIIIIIIIIIIIIIIIIHIIIIIIIIIIIIIIIIIIIIIIIIIIIIIIIIIIIIIIIIIIIIIIIIIIIIIIIIIIIIIIIIIIIDDDDD
@HISEQ:969:HM2KJBCX2:2:1101:16597:16353 2:N:0:ACTATGCA
TACGCCCATCAGCCCAACTATCCCTATTAATCATTACGGTGATCCTAGAAACCAACAAAATAGAACCATGCCGTCCTATTCTATTATTCCATGCTAATGTATTCGAGCAAAAATGCCTGCTTTAAACACTCTAATTTTTTCAAGGTAAAGGTCCTGGATCCGCAAGACACCCAATTAAGGACATCAAGTTTCTCCAGAAGGTGAGAAATCAACAGCGACAGTTCATACCCCTTAAGGCATGACCATCACGTCAATCCCGAAATTCAACTACGAGCTTTTTAACTGCAACAACTTTAATATACGCTATTGGAGCTGGAATTACCGCGGCTGCTGGCACCAGACTTGCCCTCCAA
+
D@DDDHHGHHIIIIIIIIIIIEEHHIHIIFEHIHHHHIHIIIIIIIIIIHIIHIIIGIGIHHCHHIIIIIIIHEHEHIIHHIIIIIGHHIGHIIHE@EHGFCEHIIHIHIIHHIIHGIHHIHHHHHIIIIHIHHHGFFGHHHIHIHHIIHHIHEHHIHIHIIIIIHHHIIIHHGFIIIHIHIIIIIIHHHGGHIGIIIIHIIIIHHIIIIIHHIIIHIHIIIHHIIIIHHHIHIHIGIIIIHIHIIIIIHHGHIIHDEHIIIIIIIIIHHIIIIIHIIIIHGIIIIIIIHIHHEFIIIIHEIIIHIIIIIIHIIHIIIIIIHIIIIIIIIIIIIIIIIIIHIIIIIHIDDDDD
@HISEQ:969:HM2KJBCX2:2:1101:9870:16523 2:N:0:ACTATGCA
TACGCCCATCAGCCCAACTATCCCTATTAATCATTACGGTGATCCTAGAAACCAACAAAATAGAACCATGCCGTCCTATTCTATTATTCCATGCTAATGTATTCGAGCAAAAATGCCTGCTTTAAACACTCTAATTTTTTCAAGGTAAAGGTCCTGGATCCGCAAGACACCCAATTAAGGACATCAAGTTTCTCCAGAAGGTGAGAAATCAACAGCGACAGTTCATACCCCTTAAGGCACGACCATCACGTCAATCCCGAAATTCAACTACGAGCTTTTTAACTGCAACAACTTTAATATACGCTATTGGAGCTGGAATTACCGCGGCTGCTGGCACCAGACTTGCCCTCCAA
+
DDDDDIIIIIIIIIIIIIIIIIIIIIIIIIIIIIIIIIIIIHHHIIIIGIIIIIIIIIHIIIHIHIEHHHIHHGHIIIIIIIIIIIIIGIIHHHCHHHHIIGHIIIIIIIIIHIIIIIIIIIIIIIIIIIIIIIIIHIIIIIIIIIIHIIIIIIIIIIIIIIIIIIIIIIIIIIIIIIIIIIIIIIIIIIIIIIIIIIIIIIIIIIIIIIIIIIIIIIIIIIIIIIIIIIIIIIIIIIIIIIIIIIIHIIIHIIIIIIIIIIIIIIIIIIIIIIIIIIIIIIIIIIIIIIIIIIIIIIIIIIIIIIIIIIIIIIIIIIIIIIIIIIIIIIIIIIIIIIIIIIIIIIIIDDDDD
@HISEQ:969:HM2KJBCX2:2:1101:1528:18743 2:N:0:ACTATGCA
TACGCCCATCAGCCCAACTATCCCTATTAATCATTACGTCAATCCTAGAAACCAACAAAATAGGGTCAAACGTCCTATTTCATTATTCCATGCTAATGTATTCAAGCGTGAGCCTGCTTTAAACACTCTAATTTTTTCAAAGTAACAGTCCTGATTTCCCGCGATACCAAATTAATGACATCACGGATCTTCAGAAGGGAGAAACCAGTGACACCAGTGCATACCAAAGGCATGACCAGCGTACTGATCCCGAAATTCAACTACGAGCTTTTTAACTGCAACAACTTTAATATACGCTATTGGAGCTGGAATTACCGCGGCTGCTGGCACCAGACTTGCCCTCCAA
+
DDDDDIIIIIIHHIIIIIHIIIIIIIIIIHHIGIIIIIIIIIIIIIIIIIGIIIIIIIFHHHEHFGHHIIIECEHHHIGHIEHIHIIIHHIHHHHCHHHIIHIIHEHHFHIHGHEFHIIHFHIIEHHHIIIHIIIHHGIHHIIIIHHHHHIIIIHHHIIIHGIIIHHIHHIHHIHIIIIHIIIIIIIHIIIIIIIIIIIIIHIIIIIIIIIIIIIIIIIIIIIIIIIIIIIIIIIIHIIIIIIHHIIIIHHHIGIIIIGIIIHHIIIIIIIIIIIIIIIIIIIIIIIIIIIIIHIIIIIIIIIIIIIIIIIIIIIIIIIIIIIIIIIIIIIHIIIIIIIHIDDDDD
@HISEQ:969:HM2KJBCX2:2:1101:10476:18399 2:N:0:ACTATGCA
TACGCCCATCAGCCCAACTATCCCTATTAATCATTACGTCAATCCTAGAAACCAACAAAATAGGATCGAACGTCCTATTTCATTATTCCATGCTAATGTATTCAAGCGTTAGCCTGCTTTAAACACTCTAATTTTTTCAAAGTAACAGTCCTGTTTCCCTGCAACACCAAATTAATGACATTACAGTTCTTCAAGAAGGAGGAATCAGTAAAGCCAGTACACACCATTGGCACGACCAACCTACTGACCCCGAAATTCAACTACGAGCTTTTTAACTGCAACAACTTTAATATACGCTATTGGAGCTGGAATTACCGCGGCTGCTGGCACCAGACTTGCCCTCCAA
+
DDDDDIIIIIHIGIIIIIIIIIIIIIIIHIIIHIIIIIIHIEHHHIHIIIIIHIIIIIIIIIHHHIIIGHIIICHIEFHHHHHIIHHCCGHIIHHIIIHIIIIHIHHIIIIHHIIIIIIIIIHIHIIIIIIHIIIIIIIIIIIIIIHHHHIIIIIIIIHIIHIIHHHHHHIIIIHIHIIIIIIIIIIIHIIIIIIIIIIHIHIIHIIIIIIIIIIIIIIIIHHIIIIIIIIIIIIIIHHH=HHGHIIIIIIIIIIIIIIIHIIIIIIIIHIIIIIIIHIIIIIIIIHIIIIIIIIIIHIHIIIIIIIIIIIIIIIIIIIIIIIIIIIIIIIIIHIIIIIIIDDDDD
@HISEQ:969:HM2KJBCX2:2:1101:8363:18538 2:N:0:ACTATGCA
TACGCCCATCAGCCCAACTATCCCTATTAATCATTACGTCGATCCTAGAAACCAACAAAATAGAATCAAACGTCCTATTTCATTATTCCATGCTAATGTATTCAAGCGCGAGCTTGCTTTAAACACTCTAATTTTTTCAAAGTAACAGTCCTGATTTCCCATGACACCAAATTAATGACATCGTGGTTCGTCAGAAGGGAGAAACCAATAATGCTAGTACGTACAAAGTACGACCGACATATTAGTCCCGAAATTCAACTACGAGCTTTTTAACTGCAACAACTTTAATATACGCTATTGGAGCTGGAATTACCGCGGCTGCTGGCACCAGACTTGCCCTCCAA
+
DDDDDIIIIIIHIIHHIIIIHHHIIIIIIIIIHHIIIIIIIIIHHIHIIIIIHIIIEHIHHHHHHIIIIIHIIIIIHIIIIIIIIIIHIEHHIIIIIIIIIIIIIIIIIIIIHIIIIIIHIIHIIIEIHIHHHIIIIIIIIIIIIIHHHHIIIIIIIIIIIIIIIIIIHFCHIIIIIIIIIIIIIIHIHIIIIIIIIIIIIIIIIIIIIIIHIHHHIIIIIIIIIIIIIIIHHIIIIIIIIIIIIIIIIIIHIIIIIIIIIIIIIIIIIIIIIIIIIIIIIIIHHIIIIIIHIIIIIIIIIIIIIIIIIIIIIIIIIIIIIIIIIIIIIIIIIIIIIIIDDDDD
@HISEQ:969:HM2KJBCX2:2:1101:6697:19741 2:N:0:ACTATGCA
TACGCCCATCAGCCCAACTATCCCTATTAATCATTACGTCGATCCTAGAAACCAACAAAATAGGTTCGATCGTCCTATTTCGTTATTCCATGCTAATGTATTCAAGCGCGAGCCTGCTTTAAGCACTCTAATTTTTTCAAAGTAACAGTCCTGTTTCCCCGCAACAACAAATTAATGCCATCACGGTTCTACAAGAAGGAGGGACCAGTGAGGCCAGTGCATACCAGTGGCACGACCAACCTACTGGCCCCGAAATTCAACTACGAGCTTTTTAACTGCAACAACTTTAATATACGCTATTGGAGCTGGAATTACCGCGGCTGCTGGCACCAGACTTGCCCTCCAA
+
DDDDAIIIIIIHIHIIIIIHEHIIIHIIIIIIIIIIIIIIIIIHHHIIIIHIIEHIEHHIIIIGHHHHIIIIIIIIIEGHIGHHIHHIGHHHIIIIHIIIIEFHHHIIIIIHHHHFHIIIHIIHHHHIIHIIIHIIIIIHIIHIIIIIIIIIHHIIHIHHIIIIIIHIIIHHHHIIIIIIHGHGIIIIIHHHHHHGHIHGIIIGIIIIHIIHIHHIHGIIIHHIIHIIIIIHIIIHIIIIIIIHHIIIIHHHIIIHIHHHHHIHIIHHGHIIHIIIHFFHHECHFIIIIHHDHHIIHIIIIIIIIIIIIIIIIIHIHIIIIIIIIIIHHHGIIIHHIHGGIDDDDD
@HISEQ:969:HM2KJBCX2:2:1101:9018:19745 2:N:0:ACTATGCA
TACGCCCATCAGCCCAACTATCCCTATTAATCATTACGGTGATCCTAGAAACCAACAAAATAGAATCATGCCGTCCTATTTTATTATTCCATGCTAATGTATTCAAGCAAAATGCCTGCTTTAAACACTCTAATTTTTTCAAAGTAAAGGTCCTGGTTCCCCGTGACACCCAATTAAGGGCATCGCGGTTCTCCAGAAGGTGAGAAATTGACTACACCAGTTCATACCCCTTAAGGCACGACCGATGTGTCAATCCCGAAATTCAACTACGAGCTTTTTAACTGCAACAACTTTAATATACGCTATTGGAGCTGGAATTACCGCGGCTGCTGGCACCAGACTTGCCCTCCAA
+
<D0<0CC0C1<<1GH@1DG<<GHIHIIHFHCH11DCCC@H<<FH@<1<DCCHE@HHI?CGCH<DD<D1DGH@EHC?E1C1CF1CFC@H1<1<F?GF1<<<DD@CG1FHIHC1<1DCGECG<D@<@B1HB1DG<HIHHCHB1G<C?GHIICHHHGE9BDE7GHEG@7AAGBEH://<DD9GE<D<HDHFCHFGHHHEHCHF:@HIIIHFED<CDCCDGFE?GFH@D:/CFC1@GGCCHCC<<@CGHEHCEHFHE/HE1EG@C@GF@HHCCC1CCG?G@CFCCH@GF<CDC<@C?HECHECHCG@HC@H@EF1<@CCEG@CCHDIHHFC<1CFHG1CC@GC@IHE<C0@@DD@D
@HISEQ:969:HM2KJBCX2:2:1101:1375:20204 2:N:0:ACTATGCA
TACGCCCATCAGCCCAACTATCCCTATTAATCATTACGTCGATCCTAGAAACCAACAAAATAGAATCAAACGTCCTATTTCATTATTCCATGCTAATGTATTCAAGCGTAAGCCTGCTTTAAACACTCTAATTTTTTCAAAGTAACAGTCCTGATTCCCCACGACACCAAATTAATGACATCGCGGTTCTTCAGAAGGTAGGAACCGATAATGCCAGTGCGTACCGAGGCACGACCAACAATTCGATCCCGAAATTCAACTACGAGCTTTTTAACTGCAACAACTTTAATATACGCTATTGGAGCTGGAATTACCGCGGCTGCTGGCACCAGACTTGCCCTCCAA
+
DBDDBCHHIE?CE@CCGHHGHFEHHHIFHHH@<FHHH<DGHHIIHIC<G1<CHHIIEHHHEECGHEHE@GEH1<C0F<CEFCHCGGCEHHHIGHGFHHIHHHHHHGHGCIIIIIHHGGF@FFHIHIIHHHHHHHIHHEHHEHGDHHHHIHHEGHDHHFGEHHHFHHIIG@HHIHHHHHHHIHIHHEHHIHEFHCHHGIHHHHHGHHHEHHIGHCHHI<IHIHG@E@EEHI=IHHHHHFHCHC<DIHIIHHEGHCHHHIIHIIHIIIIHFHHH?FIHEIIHGHHIIHEHHG<EGDIIHIIIIHHFHIHHFHGHIIHIHIIHHEEIHIHHHHEGCIIHHGHGB@D<<
@HISEQ:969:HM2KJBCX2:2:1101:21014:20265 2:N:0:ACTATGCA
TACGCCCATCAGCCCAACTATCCCTATTAATCATTACGGTGATCCTAGAAACCAACGAAATAGAATCAGTCCGTCCTATTTCATTATTCCATGCTAATGTATTCAGACGATAGTCTGCTTTAAACACTCTAATTTTTTCAAAGTAACAGTCCTGATTTCCAACCACACCAAATAAATGGCATGAAAGTTCCTCAGAAGGTAGAGATCCATCTCACCAGTGCAGACAATTAAGCCTGACCAATGGGTAGACCCCGAAGTTCAACTACGAGCTTTTTAACTGCAACAACTTTAATATACGCTATTGGAGCTGGAATTACCGCGGCTGCTGGCACCAGACTTGCCC
+
DDDDDIHIIIIHIHIIIIGIIHIHIHIIIICHIHHHIIIHIHIGIHIHIIIHIIIIIIIHHHEHIHIHHHHHHGHHHH<GHHHHIH1GEHHHEFHCGEEFGFHFFFHHIIIIHHHHIIHHGHIIHIIGHHGCIIIIHIHHHHHGHHGHIHIHHGEHHIIHGHIHHHFGHIIIIIHHIIIIIIIIIIIIIIIHIHHHHIIHHHHFEIIIIIIIGIIIIIIIIIHIIIIIIIHIIIIIIIIIHHIIIGIIIIIIIIIHIIHIIIIIHIHHIHIIIIIHGIIIIIIIIIIIIIIIIHHHIIIIIIIIHHIIIIIHIHHHIIIIIIIIIIIIIIIIIHIHIIDDDDD
@HISEQ:969:HM2KJBCX2:2:1101:2329:19798 2:N:0:ACTATGCA
TACGCCCATCAGCCCAACTATCCCTATTAATCATTACGGTGATCCTAGAAACCAACAAAATAGAACCATGCCGTCCTATTCTATTATTCCATGCTAATGTATTCGAGCAAAATGCCTGCTTTAAACACTCTAATTTTTTCAAGGTAAAGGTCCTGGTTCCACATGACACCCAATTAAGGACATCATGCTTCTCCAGAAGGTGAGAAATCAACTGCGACAGTTCATACCCCTTAAGGCACGACCATCACGTCAATCCCGAAATTCAACTACGAGCTTTTTAACTGCAACAACTTTAATATACGCTATTGGAGCTGGAATTACCGCGGCTGCTGGCACCAGACTTGCCCTCCAA
+
DDDDAHIIIIIIIIIIIIIIIIIIIIIIIHIIIIIIIIIIIIIIIIIHIIIICHGIIHIIIIIIHIIGIHIGHIGIIHIIIIHIIIIIIIIIGIIIIIIIIHIHIIHIIIIHIHIHHIIIIIIIIIIIIIHIIHHHHHIIHHIIIIIIHIIIIIIHHHHIHIIIIHIIIIIIIIHIIIIIIIIIIIIIIHIIIIIIIIIHIIIIIIIIIIHIIIIGIHIIIHIHIHIIIHIIHIIIIHHHHHIIIHGIIIHIIIIIIIIIIIIIHHHIIIIIHIIIIIIIHIIHIIIHIIIIIIIIIHHGHIIHIIIIIIIIIIIIIIIIIIIIIIIIIIIIIIIIIHHIIHIIIIIDADDD
@HISEQ:969:HM2KJBCX2:2:1101:4870:21112 2:N:0:ACTATGCA
TACGCCCATCAGCCCAACTATCCCTATTAATCATTACGGTGGTCCTAGACCAACAAAATAGAACCAACGTCCTATTTTATTATTCCATGCTAATCTATTCAAGCAAAAGCCCGCTTTAAACACTCTAATTTTTTCAAGGTAATGGTCCTGGTTCCCCGACACACCCAATAAAGGGCATACCGGCTCACCAGAAGGATAGACCCGACAGCAGAACAGTACTCGCCAGAGACGGACCGTCCGGTCAGGCCTAAAATTCAACTACGAGCTTTTTAACTGCAACAACTTTAATATACGCTATTGGAGCTGGAATTACCGCGGCTGCTGGCACCAGACTTGCCCTCCAA
+
DCDDDIIIIHIIHIIIHIIIIIIIIIHIIHIIIIHIIIIIIIICHGHHGIIIHIIHHHHHHHHIIFHHIIIIIIIIIIHIIIIHIIHIIGIIIIHHHHHHIGHIHIIHHHHIIGHHIIHIIHIHIIHIHHIHIIHHEHHHIIIIHHIHIHHHHHHIHHIIIIIHHHHIIIIHHIGIIIIIIIIIIIIIIIIIIIIIIIHIIIIIIIIIIIIIIIIIIIIIIIIGIIGGIIIGIIIIIIIHHIHIIIIIIIIIIIIIHIIIHIIIIIIIIIIIIIIIIIHHIIIIHIIIIGIIIIIHHHHIIIIIIIIIIIIIIIIIIIIIIIIIIIIIIIIIIIIIIIIDDDDD
@HISEQ:969:HM2KJBCX2:2:1101:12493:20871 2:N:0:ACTATGCA
TACGCCCATCAGCCCAACTATCCCTATTAATCATTACGTCAATCCTAGAAACCAACAAAATAGGATCGTCGTCCTATTTCTTTATTCCATGCTAATGTATTCAAGCGTTAGCCTGCTTTAAACACTCTAATTTTTTCAAAGTAACAGTCCTGTTTCCCCGCAACACCAACTTATTGGCATTACGGTTCTACAATAAGGAGGAATCAGCAAAGCCAGTGCATACCAGTGGCACGACCAACTTGCTGACCCCGAAATTCAACTACGAGCTTTTTAACTGCAACAACTTTAATATACGCTATTGGAGCTGGAATTACCGCGGCTGCTGGCACCAGACTTGCCCTCCAA
+
D<DD@CHECCGHGHIIHHHHH?1FG?GHEEGGHHHHE@FHHEEHHHHGEGEHHHGEHFHHH1C<GCH<<1C?HHIHHIH11<<<FH1FGEF1DFC@FHHIG1D1110<CE<<GH1HHIH@C3?CBCFCGF1CHHHC)<D<1<1DGECH9<<BFGH1,E40DG9DEGCEFC/<<#DF//CGC/<<D<<<CGCH<#C@E#:C<CGHIGFF?HGIHHCD66AD8H@CF<EEEE?<<@DCC<@?A0@FHHC/CG<C1<HF1HEC<<CFG<0IHHG<<1?GFC@CF<C<1HCG?G@E<CD1FG<CEIHG<F1HG@@IH?CHHIHHHECC@HGF<FF<<1CC@CE@DD00D
@HISEQ:969:HM2KJBCX2:2:1101:19812:21529 2:N:0:ACTATGCA
TACGCCCATCAGCCCAACTATCCCTATTAATCATTACATCGATCCTAGAAACCAACAAAATAGAATCGGATGTCCTATTTCATTATTCCATGCTAATGTATTCAAGCGTGAGCCTGCTTTAAACACTCTAATTTTTTCAAGGTAAAAGTCCTAATTCCCCGTGACACCAAATTAATGGCATTACGGTTCTTTAGAAGGTGAGAAATCAATAATATCAGTACATACCAACGGCATGACCGAAACATTGATCCCGAAATTCAACTACGAGCTTTTTAACTGCGACAACTTTAATATACGCTATTGGAGCTGGAATTACCGCGGCTGCTGGCACCAGACTTGCCCTCCAA
+
DDDDDIIIIIIIIIIIIIIIIIIIIIIIIIIIIIIIIIIIIIIIIIIIIIIIIIIIIIIIIIIIIIIIHHIIIIIIIIIIEFIIIIIIHHIIHIIIIIIIIIIIIIIIIIIHIIIIHIIIIHIIIIIIIIHIIIIIIIIHIIIIIIIIIIIIIIIIIIHIIIIHIIIIHIIIIIIIIIIIIIIIIIIIIIIIIIIIIIHHIIIIIIIIIIIIIIIIIIIIIIIIIIIIIIIIIIHIIIIIIIIIIHIIIIIIIIIIIIIIIIIIIIIIIIIIIIIIIIIIHIIIIIIIIIIIIIIIIIIIHHIIIIIIIIIIIIIIIIIIIIIIIIIIIIIIIIIIIIIIIIDDDDD
@HISEQ:969:HM2KJBCX2:2:1101:17664:21407 2:N:0:ACTATGCA
TACGCCCATCAGCCCAACTATCCCTATTAATCATTACATCGATCCTAGAAACCAACAAAATAGAATCGGATGTCCTATTTCATTATTCCATGCTAATGTATTCAAGCGTGAGCCTGCTTTAAACACTCTAATTTTTTCAAGGTAACAGTCCTAATTCCCCGTGACACCAAATTAATGGCATTACGGTTCTTTAGAAGGTGAGAAATCAATAATATCAGTACATACCAACGGCATGACCGAAACATTGATCCCGAAATTCAACTACGAGCTTTTTAACTGCAACAACTTTAATATACGCTATTGGAGCTGGAATTACCGCGGCTGCTGGCACCAGACTTGCCCTCCAA
+
DDDDDIIIIIIIIIIIIIIIIIIIIIIIIIIIIIIIIIIIIIIIIIIIIHIIIIIIIIIIIIIIIIIIIFHIIIIIIIIIIIIIIIIIIIIHIIIIIIIIHIIIIIIIHHIHIIIHIIIIIIIIIIHIIIIIIIIIIIIIIIIIIIIIHGHIIIIIIIIIIIIIIIIIIIIIIIIIIHIIIIIIHIIIHIIIIIIIIIIIIIIHIIIIIIIIIIIIIIIIIIIIIIIIIIIIIIIIIIIIIIIIIFIIIIIIIIIIIIIIIIIIIIIIIIIIIIIIIIIIIIIIIIIIIIIIIIIIIIIIIHIIIIIIIIIIIIIIIIIIIIIHCIIIIIIIIIIIIIIIIIDDDDD
@HISEQ:969:HM2KJBCX2:2:1101:2153:22115 2:N:0:ACTATGCA
TACGCCCATCAGCCCAACTGTCCCTATTAATCATTACGTCAATCCTAGAAACCAACAAAATAGGATCGAACGTCCTATTTCATTATTCCATGCTAATGTATTCAAGCGTTAGCCTGCTTTAAACACTCTAATTTTTTCAAAGTAACAGTCCTGTTTCCCTGCAACACCAAATTAATGACATTACAGTTCTTCAGAAAGGAGGAATCAGCGAAGCCAGTACATACCAGTGGCACGACCAACCTGCTGACCCCGAAATTCAACTACGAGCTTTTTAACTGCAACAACTTTAATATACGCTATTGGAGCTGGAATTACCGCGGCTGCTGGCACCAGACTTGCCCTCCAA
+
<D?<</<GH1<G@1<<C@G1<<FH@FH1CG11FFCH@HGHHHI1DGHHGFE11<@EEHHHGC@1<GH0011<1<<0<CC1E11<@CH1C1<<1GGF1<@D@D01HGHCHEHHG66A1HFCGGHB8F8FCGFEH?HIHHHHF86HEGB1<D1@<F1HEDHHHHHHEHGCHFHCEGF09H@?CCGF@HG@HCGDF<?IIIHFHHGFDHC<CCF@HF19HGFGGAGEHHDEFIHHIFGECHHHE@1B<:<<HHFCCIIHHEIHHDIHEFCHCHEIIHDHC<1<HFC<1?FCGIHE=HEC1EEEGFG@IHGC1ECIIIGHHHFEHHEF?HGHHIHHHHGEHEC01B@BAD
@HISEQ:969:HM2KJBCX2:2:1101:3987:24098 2:N:0:ACTATGCA
TACGCCCATCAGCCCAACTATCCCTATTAATCATTACGTTGTACCTAGAAACCAACAAAATAGGTTCGAACGTCCTATTTCATTATTCCATGCTAATGTATTCAAGCGTTTGCCTGCTTTAAACACTCTAATTTTTTCAAAGTAACAGTCCTAACTCCCCACGACACCAAATTAATGACATCATGGTTCATCAGAAGGGAGGAATCAACGACCCCAGTGCGTACCGAAGGCACGACCGACGTATTGATCCCGAAATTCAACTACGAGCTTTTTAACTGCAACAACTTTAATATACGCTATTGGAGCTGGAATTACCGCGGCTGCTGGCACCAGACTTGCCCTCCAA
+
DDDDDIIIIIIIIIIIIIIIIIIIIIIIIIIIIHIIIIIIIHHEHIHHIIIIHHIIIHIIIIIIIIIIIIHIIIIIIIIIIIHIIIIGIHIICHIGHIIIIIIIIIHIIIIGIHIIIIIIIHIHIIIIIHIIIIHHIHHIHIIIIIHIIIIIIIHHIIIIHIIIIHIIIIIHIIIIIIIIIHIHIGIIIHHIIIIIIIIIIIIIIIIIIHHHIIIIIIIIIIIIIIIIIHIIIIIIHIIIIIHHIIIIIIIIHIIIIIIIIIIIIIHIIIIHIIHIIIIIIIIIGIIIIIIIIIGIIIIHIIIIIIIIIIIIIIIIIIIIIIIIIIIIIIIIIIHIIIIIIDDDDD
@HISEQ:969:HM2KJBCX2:2:1101:7258:23568 2:N:0:ACTATGCA
TACGCCCATCAGCCCAACTATCCCTATTAATCATTACGTCGATCCTAGAAACCAACAAAATAGAATCAAACGTCCTATTTCATTATTCCATGCTAATGTATTCAAGCGCGAGCTTGCTTTAAACACTCTAATTTTTTCAAAGTAACAGTCCTGATTTCCCATGACACCAAATTAATGACATCGTGGTTCGTCAGAAGGGAGAAACCAATAATGCTAGTACGTACAAAGTACGACCGACATATTAGTCCCGAAATTCAACTACGAGCTTTTTAACTGCAACAACTTTAATATACGCTATTGGAGCTGGAATTACCGCGGCTGCTGGCACCAGACTTGCCCTCCAA
+
DDDDDIIIIIIIIIIIIIIIIIIIIIIIIIIIIIIIIIIHIIIIIIIIIIIIIIIIIIIIIIIIIIIIHEHHHGIIIIIIIIIIIIIIIIIIIIIIIIIIIIIIIIIIIIIHIIIIIIIIIIIHIIIIIIIIIIIHIIIIIIIIIIIIIIIIIIIHIHIIIHIIIIIIIHHHIIIIIIIIIIIIIIIIIIIIIIIIIIIIIIIIIIIIIIIIIIIIIIIIIIIIIIIIIIIIIIIIIIIIIIHIIIIIIIIIIIIIIIIIIIIIIIIIIIIIIIIIHEIIIIIIHIIIIIIIIIIIIIIIIIIIIIIIIIIIIIIIIIIIIIIIIIIIIIIIIIIIIIIDDDDD
@HISEQ:969:HM2KJBCX2:2:1101:6393:24815 2:N:0:ACTATGCA
TACGCCCATCAGCCCAACTATCCCTATTAATCATTACGGTGGTCCTAGAAACCAACAAAATAGAACCACAACGTCCTATTCTATTATTCCATGCTAATCTATTCAAGCAAATGCCTGCTTTAAACACTCTAATTTTTTCAAGGTAATGGTCCTGGCTCCCCGGCACACCCAATAAAGGACATACTGGTTCACCAGAAGGTGGACCCGACACAGGACAGTACTCGCCAAAGACGGACCGCCCGGCCAGGCCTAAAATTCAACTACGAGCTTTTTAACTGCAACAACTTTAATATACGCTATTGGAGCTGGAATTACCGCGGCTGCTGGCACCAGACTTGCCCTCCAA
+
DADDDHGIIIIHIIIIIIIHIIIIIIIIIIIIIIIIIIIIIIIIIIIHHHEHEHIIHIIIIIHIIIIIIIIIIHIIIIHHGHHIIIIIIIIIIIIEHIHHIHHHIIHIIIIIIIHIHIHIHHHIIIIIHIIHIHIIIIIHIIIHIIIHIIIIIHHHIHIIHIHIIIIIIHIIIIHGIIIHHIIIIIIIIIIIIIIIIIIHHIIIHHIIIIGIIIIHIIIIIHIIHHIIIIIIIIHIIIIIIHGGHIIIHHIIIIIHIHIIIHIIIIHIHIIIIIIHHIIIHHIHIIIIIGIHIHIHHHFCCIIIIIIIIIIIIIIHIIIIIIIIIHIIIIIIIHIIIIIIIDDDDD
@HISEQ:969:HM2KJBCX2:2:1101:15718:25721 2:N:0:ACTATGCA
TACGCCCATCAGCCCAACTATCCCTATTAATCATTACAACGGTCCTAGAAACCAACAAATAGAACCATTGTCCTATTCCATTATTCCATGCTAATGTATCCAAGCGATTGCCTGCTTTGAACACTCTAATTTTTTCACAGTAAAAGTCCTGGTTCCCCGCCACGGCCGGTTAAGGCCATGACGCTTCGCCAGAAGGTAGGACCCGACCACAGACAGTACTCACCCGAAGGGCGGACCGTCCAGCCAGGCCTGAAATTCAACTACGAGCTTTTTAACTGCAACAACTTTAATATACGCTATTGGAGCTGGAATTACCGCGGCTGCTGGCACCAGACTTGCCCTCCAA
+
DDDDDIIIIIIHIHIIIIIIHIHIIIIIIIIIIIIIIIIIHHIIIIIHIIGIIIIIIIIIIIIIIIHIIIIIIIHIIHGIIHIGHIGHHIIHIHIHHIIIIHIHIHHHHHIIIHIIIIIIHIIIIIIIIIIIIHHIHIIIIIIIIIIIIIIIIHIIIIIIIIIIIIIIIIIIIIIIIIIIIIIIIIIIIHIIIIIIHIIHHIIIIIIIII=IIIIIHIIIIIIIIIIIIIIIIIIIIIIIIIIHGIIIIIIIIIIIIIIIIIIIIIIIIIIHIIIIIIIIIIIIIIIIIIIIIIIIIIIIIIIIIIIIIIIIIIIIHIIIIIIIIIIIIIIIIIIIIIIIIDDDDD
@HISEQ:969:HM2KJBCX2:2:1101:17684:25735 2:N:0:ACTATGCA
TACGCCCATCAGCCCAACTATCCCTATTAATCATTACATCGATCCTAGAAACCAACAAAATAGAATCGGATGTCCTATTTCATTATTCCATGCTAATGTATTCAAGCGTGAGCCTGCTTTAAACACTCTAATTTTTTCAAGGTAACAGTCCTAATTCCCCGTGACACCAAATTAATGGCATTACGGTTCTTTAGAAGGTGAGAAATCAATAATATCAGTACATACCAACGGCATGACCGAAACATTGATCCCGAAATTCAACTACGAGCTTTTTAACTGCAACAACTTTAATATACGCTATTGGAGCTGGAATTACCGCGGCTGCTGGCACCAGACTTGCCCTCCAA
+
DDDADIIIIIIIIIIIIIIIIIIIIIIIIIIIIIIIIIIIIIIIIIIIIIIIIIHIHHIIIIIIHIIHHIIIIIIIIIIIIIIIIIIIIIIIGIIIIHIIIIHIIHIIIIIIIIIIIIIHIIHIIIIIIIIIIIIIIIIIIIIIIIIIIIIIIIIIIIHIIIHIIIIIIIIIIIIIIIIIIIIIIIIIIIIIIIIIIIIIIIIIIIIIIHHHIIIIIIIIIGIIIIIIIIIIIIIIIIIIIIIIHHIIIIIIIIIIIIIIIIIIIIIIIIIIIIIHIIIIIIIIIIIIIIIIIIIIIIIIIIIIIIIIIIIIIIIIIIIIIIIIIIIIIIIIIIIIIIIIIIDDDDD
@HISEQ:969:HM2KJBCX2:2:1101:14340:27056 2:N:0:ACTATGCA
TACGCCCATCAGCCCAACTATCCCTATTAATCATTACGTCGATCCTAGAAACCAACAAAATAGAATCAAACGTCCTATTTCGTTATTCCATGCTAATGTATTCAAGCGTGAGCCTGCTTTAAACACTCTAATTTTTTCAAAGTAACAGTCCTGATTCCCCATGACACCAAATTAATGACATCATGGTTCGTCAGAAGGTAGGAATCAATAATACCAGTACGTACAATAGCACGACCAATAAATTGATCCCGAAATTCAACTACGAGCTTTTTAACTGCAACAACTTTAATATACGCTATTGGAGCTGGAATTACCGCGGCTGCTGGCACCAGACTTGCCCTCCAA
+
DDDDDIIIIIIIIIIIIIIIIIIIIIIIEHIIIIIIIHIIGHHEHIIIIIIIIIIIIIIIIIIIIIIIIIHIHIIIIIIIHIIIGHIIIIHFHIIIIIIIIIIIIIIIIIIIIIIHIIHIIIIIIIIIIIIIIHIIIIIIIIIIIIIIIIIIIIIIIIIHIIIHIIIIIIHHIHIEIIIIIIIIHIIIIIIIIIIIIIIIIIIIHIIIIIIIIIIIIHIIIIIIIIIIIIIIIIIIIIIIIIHGIIIIIIIIIIIIIIIIIIIIIIIIIIIIIIIIIIIIIIIIHIIIIIIIIIIIIIIIIIIIIIIIIIIIIIIIIIIIIHIIIIIIIIIIIIIIIIIIDDDDD
@HISEQ:969:HM2KJBCX2:2:1101:13267:26906 2:N:0:ACTATGCA
TACGCCCATCAGCCCAACTATCCCTATTAATCATTACATCGATCCTAGAAACCAACAAAATAGAATCGGATGTCCTATTTCATTATTCCATGCTAATGTATTCAAGCGTGAGCCTGCTTTAAACACTCTAATTTTTTCAAGGTAACAGTCCTAATTCCCCGTGACACCAAATTAATGGCATTACGGTTCTTTAGAAGGTGAGAAATCAATAATATCAGTACATACCAACGGCATGACCGAAACATTGATCCCGAAATTCAACTACGAGCTTTTTAACTGCAACAACTTTAATATACGCTATTGGAGCTGGAATTACCGCGGCTGCTGGCACCAGACTTGCCCTCCAA
+
DDDADIIHHFHHIHHIHGHHCFE@GHIHIIHEHHHHIHHEHIIEEHIHIIIFCEHIIIGEHEHHHIFHECGCHHHHHHI1CEHCGHHFGECEEHHGHHHHFHIHHCH?HHGIIIIHIIIHIIHHHHHEHHEHIIHHHIHHHHHHIIIIHHHHIIHIHHHHHIHIIIIIIIHEGHFHIGHIHIHHFIHHEGIIIIIIHHHIIHHIHHHIIIIIHIIIHHIIIIIIHIIIHIIIIIHIHHEFHHIHHHFHDHIHCIIIHGIIIIHIHHGHIIIIIIIHIIIIIIHHHIIIIIHHIIHIIHIIHHHHIIHIIIIIIIIIIIIIHIHIIIIIIIIIIIIIIIIIHHDBBD@
@HISEQ:969:HM2KJBCX2:2:1101:5103:27907 2:N:0:ACTATGCA
TACGCCCATCAGCCCAACTATCCCTATTAATCATTACGTCAATCCTAGAAACCAACAAAATAGGATCAAACGTCCTATTTCATTATTCCATGCTAATGTATTCAAGCGTTAGCCTGCTTTAAACACTCTAATTTTTTCAAAGTAACAGTCCTGTTTCCCTGCAACACCAAATTAATGACATTACAGTTCTTCAAGAAGGAGGAACCAGTAAAGCCAGTGCATACCAGAGGCACGACCAACCTACTAATCCCGAAATTCAACTACGAGCTTTTTAACTGCAACAACTTTAATATACGCTATTGGAGCTGGAATTACCGCGGCTGCTGGCACCAGACTTGCCCTCCAA
+
DDDDDIIIIIIIIIIIIIIIIIIIIIIIIIIIIIIIIIIIIGIIIIHIIIIIHHIIHIHIIIHIHHHIIIIIIIHIHHIIIIIIIIIIIIIIGIIIIHIIIIIIIIIIIIIHIIIIIIIIIIHIHIIIIIIIIIIIHIIIIIIIIHIIIIIIIIIIIIIIIIIIIIIIIIIIIIIIIIIIIIIIIIHIIIIIIIIIIIIIIIIIIIIIIIIIIIIIIIIIIIIIIIIIIIIIIIIIIIHIIIHHGIIIIIIIIIIIIIIIIIIIIIIIIIIIIIIIIIIIIIIIIIIIIIIIIIIIIIIIIIIIIIIIIIIIIIIIIIIIIIIIIIIIIIIIIIIIIIIIIDDDDD
@HISEQ:969:HM2KJBCX2:2:1101:16779:27786 2:N:0:ACTATGCA
TACGCCCATCAGCCCAACTATCCCTATTAATCATTACGTCAATCCTAGAAACCAACAAAATAGGTTTGAACGTCCTATTTCATTATTCCATGCTAATGTATTCAAGCGTTAGCCTGCTTTAAACACTCTAATTTTTTCAAAGTAACAGTCCTGTTTCCCTGCAACACCAAATTAATGGCATTACAGTTCTTCAGAAAGGAGGAATCAGCGAAACCAGTTCATACCAGTGGCACGACCAACCTGCTGACCCCGAAATTCAACTACGAGCTTTTTAACTGCAACAACTTTAATATACGCTATTGGAGCTGGAATTACCGCGGCTGCTGGCACCAGACTTGCCCTCCAA
+
@DDDDHCHIIHIIEHHHIFFDHCHHHHIHIGHHHFHHHH@HIIHHHHHGHIHHIICHIIIIGHH<FH=EE?C<CE=GH?1DFHIIIHCHH?D11FHHHHHHGEEHGH=<EHHGIHEEBD@GG%FHHEHFGCCGHHHEEGFHGHHHEHHHHHIIIIHIGHHGEDGEFHGCDGHGFIIGGDHHHFHHHHFD/GGDGFIHIIIIHHHHHHIHGDHHHGFDDGCHHHHEFHCHHHDHHC9HGGHHHHHHHHIGIHIHHGFF@EGEIHHG<HGIHHF@CFFHHG@HHHGGIHHHCHEHHCG@HG@HHHHHHIHHCHFHIIIHCIHIIHHHHH?FIIHD<GIFIIIHD?DD0
@HISEQ:969:HM2KJBCX2:2:1101:11583:27925 2:N:0:ACTATGCA
TACGCCCATCAGCCCAACTATCCCTATTAATCATTACGGTGATCCTAGAAACCAACGAAATAGAATCAGTCCGTCCTATTTCATTATTCCATGCTAATGAATTCAGACGTTAGCCTGCTTTAAACACTCTAATTTTTTCAAAGTAACAGTCCTGATTTCCCATCACACCAAATAAATGGCATGAAAGTTCCTCAGAAGGTAGAGATTCATCTCACCAGTGCAGACAATTAAGCCTGACCAATGGGTAAACCCCGAAGTTCAACTACGAGCTTTTTAACTGCAACAACTTTAATATACGCTATTGGAGCTGGAATTACCGCGGCTGCTGGCACCAGACTTGCCCTCCAA
+
DCDDDIIIIIIIIIIHIIIIIHIIIIIIFHHIIIIIIHHHHHIIIIIIEHIIIIIHHIIIGIHHHGHIHIHH=GCDHHIIIIIIHIIIIIIGHHHHHEHHHEIHHHIIIIIIIHIIIIHHHHHIIHEHHHGIIIIHIIIHHIIIIIIIIHHHIHEFIHHIICHHIHIIHIIIHHHIIIIIGIHIHGIIIIIIHIHGIIIGIIIIIIIIGIIIIIHGIIIHEIIIIIIIIIIIIIIHIIIIHHIHHGFHF<GIIIIIIIIIIIIHIIIHIIIIIIIIIIIIIIIIIIIIIIIIIHHIHIHIHIIIIIIIIIIIIIIIHIIIIIIIIIIIIIIIIIIIIIIHIIIDDDCD
@HISEQ:969:HM2KJBCX2:2:1101:21052:27808 2:N:0:ACTATGCA
TACGCCCATCAGCCCAACTATCCCTATTAATCATTACGTGGTCCTAAAACCAACAAAATAGAACCATCGTCCTATTTTATTATTCCATGCTAATGTATTCAAGCAAAAATGCCCGCTTTAAACACTATATTTTTTTCAAAGTAAAAGTCCTAGTTCATTGAAACACCCAAGAGCATCCCAATTCACCAGAAGGTAAGAAATTGGCTACACACCGATTCATGCCCCTAAAGGCATGACCAATATATCCCAATCCCGAAATTCAACTACGAGCTTTTTAACCGCAACAACACTAATATACGCTATTGGAGCTGGAATTACCGCGGCTGCTAACACCAGACTTGCCCTCCAA
+
@DD@BDCHHHIHIIIIIIIIHIIIIIHHHICHHFHHHHHIGEHHHHIGIHEFHIIHIIIIHIIHFHI?HECGCHFHHEHGEGFHHHHHCFHHHHEHIGIHHHHEHIIIIHHGHIHEHHHGFHIIHFHEHHHFIGHHEGIIHFDFGHHEIHHHIIIIIIHHGEEGGIHHHIGFGEEIIIHHHHHHFIIIIIIIHIIHIHGIHIIIHHHHEHGIH<GIHHGIIIIIIIHHHIIIIHHGHHHFHHHHHHG$HHHIIIIIHHHHHGHIIHIIHIIIIIIIIIIIIIIIIIIIHIIIIHEIIIIIIHIIIIIIIIIIIIIIIIIIIIIIIIIIIIIHIIHHHIIIIIIIDDDDD
@HISEQ:969:HM2KJBCX2:2:1101:1496:28132 2:N:0:ACTATGCA
TACGCCCATCAGCCCAACTATCCCTATTAATCATTACGGTGATCCTAGAAACCAACAAAATAGAACCATGCCGTCCTATTCTATTATTCCATGCTAATGTATTCGAGCAAAAATGCCTGCTTTAAACACTCTAATTTTTTCAAGGTAAAGGTCCTGGATCCGCAAGACACCCAATAAAGGACATCAAGTTTCTCCAGAAGGTGAGAAATCAACAGTAACAGTTCATACCCCTTAAGGCATGACCATCACGTCAATCCCGAAATTCAACTACGAGCTTTTTAACTGCAACAACTTTAATATACGCTATTGGAGCTGGAATTACCGCGGCTGCTGGCACCAGACTTGCCCTCCAA
+
DDDCDIIIIIIIIIIIIIIIIIIIIIIIIIIIIIIIIIHIIIIIIIIIIIIIIIIIIIIHIIHHIIIIIIIFIHHHIIIHIIIIIIIIIHIIIIIIIIIHIGHIIIIIIIIIIIIIIIIGIIIIHHIIIIIIIIIIIIHIIIIIIIIIIIIIIIIHIIIHIIIIIIIIIIIHIIIIIIIIIIIIIIIHIIIIIIIIIIIIIIIIIIIIIIIIIIIIIHIIIIIIIIIIIIIIIIIIIIIIIIIIIIIHIHF<IIIIIIIIIIIIIHHIIHIIIIIIIIIIIIIIIIIIIIIIIIHIIIIIHIIIIIIIIIIIIIHIIIIIIIIHIIIIIIIIIIIIIIIIIIIIIIIIDDDDD
@HISEQ:969:HM2KJBCX2:2:1101:20533:28380 2:N:0:ACTATGCA
TACGCCCATCAGCCCAACTATCCCTATTAATCATTACGTCAATCCTAGAAACCAACAAAATAGAATCAAACGTCCTATTTCATTATTCCATGCTAATGTATTCAAGCGTGAGCCTGCTTTAAACACTCTAATTTTTTCAAAGTAACAGTCCTGATTCCCCACAACACCAAATAAATGACATCGTGGTTCGTCAGAAGGGAGAAACCAACAATACCAGTACGTACCGAGGCACGACCGACATGATAGTCCCGAAATTCAACTACGAGCTTTTTAACTGCAGCAACTTTAATATACGCTATTGGAGCTGGAATTACCGCGGCTGCTGGCACCAGACTTGCCC
+
DDD?DHCC<GEHHIHHHHHIIIFHHHIIGEHIEHIGHHGFHECHHIEECHHEHHCEE@FE?EEDEHHHHCCH@FEHHFE@H?FH1CFEHHHFEHCCHCCC<CG@F1D0DDG0G@EFCHFEHHH@<CECHGAHHGFDH1FAEHGHGBF9<HHH5GBFECGEDHHH5C@GGCE?HHG@<CE?DHHH6EHG.D<FHHGD0F5H@HHHD<<C?HCEF?D1=HD0EDEDC@@=HCAC@<GHHGCHHHHCGA</?AHGCC1GEDC?GCG@C@HHGG@CFHF?IHIIHHHHCHHIIHHEG/1HHGCC<1HHH@HHFFCCDHHHC11<1D?IHHC@F@CHHFHD@?BA
@HISEQ:969:HM2KJBCX2:2:1101:5148:28886 2:N:0:ACTATGCA
TACGCCCATCAGCCCAACTATCCCTATTAATCATTACGGTGATCCTAGAAACCAACGAAATAGAATCAGTCCGTCCTATTTCATTATTCCATGCTAATGTATTCAGACGATAGTCTGCTTTAAACACTCTAATTTTTTCAAAGTAACAGTCCTGATTTCCCATCACACCAAATAAATGGCATGAAAGTTCCTCAGAAGGTAGAGATCCATCTCACCAGTGCAGACAATTAAGCCTGACCAATGGGTAGACCCCGAAGTTCAACTACGAGCTTTTTAACTGCAACAACTTTAATATACGCCATTGGAGCTGGAATTACCGCGGCTGCTGGCACCAGACTTGCCCTCCAA
+
DCDDDICHHGHHFHIIIHIIIIHIHIIIIIIGHIIIHIHHIIIIIIIIIIIHFFHIHGHIHIHHGHGIIIIHGHIIHIIIHIIIIIIIIIIH1FGHHHHHIGHIIHIIIIIIIIIIIFFHHHHHHHHIIIIIIIHHHHIIIIIIGHHIIIIHHIIIIIIGIHHIIIIHIHIIIIHIIIIIIIIIIIIIHIIIIIIIIIIIIIIIIIIHHIHHIIIIHIHIIIIIIIIIIGIIIIHIHIIHIIIHHGHIIIIIIIIIIHHIIIIIIIIIHIIIIIIIIIIIIIIIIIHGCHIIIIIHIIHIIIIIIGIIIIIIIIHIIIIIIIIIIIIIIIIHIHIIIIIIIIIDDDDD
@HISEQ:969:HM2KJBCX2:2:1101:16114:27722 2:N:0:ACTATGCA
TACGCCCATCAGCCCAACTATCCCTATTAATCATTACGGTGATCCTAGAAACCAACAAAATAGAACCATGCCGTCCTATTCTATTATTCCATGCTAATGTATTCGAGCAAAATGCCTGCTTTAAACACTCTAATTTTTTCAAGGTAAAGGTCCTGGTTCCACATGACACCCAATTAAGGACATCATGCTTCTCCAGAAGGTGAGAAATCAACTGCGACAGTTCATACCCCTTAAGGCACGACCATCACGTCAATCCCGAAATTCAACTACGAGCTTTTTAACTGCAACAACTTTAATATACGCTATTGGAGCTGGAATTACCGCGGCTGCTGGCACCAGACTTGCCCTCCAA
+
DDDDDGHIIIIIECGHIIHHIHH1DHHIIIHI@HHEFHHE<EHEHIEGHHIHGCHCCGHHFHHFH?GHHHH1CDEDH@EHEEHHEFHIGHE1DHHHIHHCD<DGDHHIIIIIHHEIIHHGHHHFBHGIHIIIIIHIIIIIIIIIIHHHEIIIGHHHIIIHIIIHIIIIIIIIIIHHHGIIIIIIIHH8HGHHIIIHIIIHIHIHHFHHIHIHCIIIIIHIHIIHIIIII=HIIIHIIHIIHIIIGHCGHHHIIGIIIHHHHEHHIIHGHHHIHIHHEHHHGEGHHHHGHHGEHHIIIHHIIIIIIIIIIIIIHIHIHHHIIIHIHIIIHHFIIHHIHEHIIGIIIIIDDDDD
@HISEQ:969:HM2KJBCX2:2:1101:9908:29729 2:N:0:ACTATGCA
TACGCCCATCAGCCCAACTATCCCTATTAATCATTACATCGATCCTAGAAACCAACAAAATAGAATCGGATGTCCTATTTCATTATTCCATGCTAATGTATTCAAGCGTGAGCCTGCTTTAAACACTCTAATTTTTTCAAGGTAACAGTCCTAATTCCCCGTGACACCAAATTGATGGCATTACGGTTCTTTAGAAGGTGAGAAATCAATAATATCAGTACATACCAACGGCATAACCGAAACATTGATCCCGAAATTCAACTACGAGCTTTTTAACTGCAACAACTTTAATATACGCTATTGGAGCTGGAATTACCGCGGCTGCTGGCACCAGACTTGCCCTCCAA
+
DDDBDIHHIIIIHIIGHIFHHIIIHIIIIIIIHIIIIIIIIIHIIIIIIIIIIIIHIIIIIIFHHIIHIIHHHIIIIHFHHIIHHIEGHIHHIIHIIHIIHGIHIIIIHIHHIIIIIIHIIIHIIIHHIIHIIIIIIIIHIIIIIIHIIHHIIIIIHIIIIHIIIIIIIIIIIIIIIIIIIIHHIIIIHHIIIIIHIIIIIIIIIIIIIIIIIIIIIIHIIIIIIIGHIIIIHH=IIHIIIIIIHGIIIHHIIIIIIIHIIIIIIIIIIIIIIIIIHIIIIIIIIIIIIIIIIIIHIIIIIIIIIIIIIIIIIIIIIIIIIIIIIIIIIIIIIHIIIIIIIIDDDDB
@HISEQ:969:HM2KJBCX2:2:1101:21233:29099 2:N:0:ACTATGCA
TACGCCCATCAGCCCAACTATCCCTATTAATCATTACATCGATCCTAGAAACCAACAAAATAGAATCGGATGTCCTATTTCATTATTCCATGCTAATGTATTCAAGCGTGAGCCTGCTTTAAACACTCTAATTTTTTCAAGGTAACAGTCCTAATTCCCCGTGACACCAAATTAATGGCATTACGGTTCTTTAGAAGGTGAGAAATCAATAATATCAGTACATACCAACGGCATGACCGAAACATTGATCCCGAAATTCAACTACGAGCTTTTTAACTGCAACAACTTTAATATACGCTATTGGAGCTGGAATTACCGCGGCTGCTGGCACCAGACTTGCCCTCCAA
+
DDDAAHCHHIIHHIIIHHHIGIIIGFHHHHEHFCGFEHECEHHEC?GHHIHIGHHEHGFHDHEGIEHHHIGIHHCEHEFEHGGHIEFGCEFF?@CHEH@H@CHHIHIHGEHHIGHIIHGECEHHHHHIIIIIIHHIHHIIIHGHHHHHGHIIHHHIIIIIIIHIHIIIIIHIIIHFIIHEEGIIIIIGGIIIIIIIIIIIIIIIIHIIIIII<H;IIIIIIGHH<IIIIIIIHIIHIIIIIIIHFFHHIIIIIIIIIIIIIIIIIIIIIIIIIIHHIIIHIIIIIIIIIIIIIIHIIIIHHIIIHIIIIIIIIIIIIIIIIIIIIIIIIIIIHIHIIIIIIIDDDDD
@HISEQ:969:HM2KJBCX2:2:1101:15677:30307 2:N:0:ACTATGCA
TACGCCCATCAGCCCAACTATCCCTATTAATCATTACGTCGATCCTAGAAACCAACAAAATAGGATCGTCGTCCTATTTCATTATTCCATGCTAATGTATTCAAGCGTTAGCCTGCTTTAAACACTCTAATTTTTTCAAAGTAACAGTCCTGTTTCCCCGCAACACCAACTTAATGGCATTACGGTTCTACAAGAAGGAGGAATCAGCAAAGCCAGTGCATACCAGTGGCACGACCAACTTGCTGACCCCGAAATTCAACTACGAGCTTTTTAACTGCAACAACTTTAATATACGCTATTGGAGCTGGAATTACCGCGGCTGCTGGCACCAGACTTGCCCTCCAA
+
BBD@ADHHIIHEHIHHHHEHHHIIHIHIIHIEHHIIHIIIHIHHHIIGHGHHHIIHEHIEHHH?GHHCCGHHHEHE1F@1CEHIIGHHFHEHHHHHHGHEE@@FHHIIHIHIIHGGHHHEE6EHHEHHHFHHIEIHHHGHHHIHHHEHHHHIIIIIGHIIIHHHIHHIIHIHIHHGHIIIIHHHHHHHHIHHHIIIIIHIIIIHGHHEHHCE?CH?IIHHHCEHIHHHIHIIIFGIHFIHHHF?IHHGGIIIIIHIIIHHHHEGC?HHHHFHH@IIIIIHHIHHHIIIIIIHHDHHIHGHIIIIHIIIHIHIIIIIIIHGIIIIHHHHHIIIIIIHIHIIDCDDA
@HISEQ:969:HM2KJBCX2:2:1101:18056:30347 2:N:0:ACTATGCA
TACGCCCATCAGCCCAACTATCCCTATTAATCATTACGTCAATCCTAGAAACCAACAAAATAGGATCAAACGTCCTATTTCATTATTCCATGCTAATGTATTCAAGCGTTAGCCTGCTTTAAACACTCTAATTTTTTCAAAGTAACAGTCCTGTTTCCCTGCAACACCAAATTAATGACATTACAGTTCTTCAAGAAGGAGGAACCAGTAAAGCCAGTACATACCAGAGGCACGACCAACTTACTAATCCCGAAATTCAACTACGAGCTTTTTAACTGCAACAACTTTAATATACGCTATTGGAGCTGGAATTACCGCGGCTGCTGGCACCAGACTTGCCCTCCAA
+
DDDDDIIIIIIIIIIIIIIIIIIIIIIIIIIIIIIIIIIIIHIHIIIIIIIIIIIIIIIIHHHHCFHIIIIIIIIIIIIIIIHIIIIHHHIHIIIHIIIHIIHIIIIIIHHIIIIIIIIIIIIHIIIGIHIIIIIIGIIIIIIIIIIIIIHIIIIIIIIIIIIIIIIIIIHHIHIIIIIIHIIIIHIHHIIHIIIIIIIIIHIHIIHIIIIIIIHIIHIIIIIIIIIIHIIIIIIIIIIHHHHHIHHHIIIIIIIHIIIIHIIIIIIIIIIIIIIIIIIIIIIIIIHIIIIIIIIIIIHHIIIIIIIIIIIIIIIIIIIIIIIIIIIIIIIIIIIIIIIIIDDDDC
@HISEQ:969:HM2KJBCX2:2:1101:8921:31636 2:N:0:ACTATGCA
TACGCCCATCAGCCCAACTATCCCTATTAATCATTACGTCAATCCTAGAAACCAACAAAATAGGATCGAACGTCCTATTTCATTATTCCATGCTAATGTATTCAAGCGTTAGCCTGCTTTAAACACTCTAATTTTTTCAAAGTAACAGTCCTGTTTCACTGCAACACCAAATTAATGACATTACAGTTCTTCAAGAAGGAGGAATCAGTAAAGCCAGTACATACCATAGGCACGACCAACCTACTGACCCCGAAATTCAACTACGAGCTTTTTAACTGCAACAACTTTAATATACGCTATTGGAGCTGGAATTACCGCGGCTGCTGGCACCAGACTTGCCCTCCAA
+
DDDDAHCHHIIIIIHIIIIIIIIIHIIIIIIIIIIIIIHIHHHHIIIIHHIIHIIIIIHHIIIFFHIIIIIIIIIIIIIIIIIIIIIIHIIIHIIIIIHIIIIIIIIIHHIIIIIIIHIIIIIIIIIHIIIHIIIIIIIIIIIIIIIIIIIIIIIIIIIIIIIIIIIIIIIIIIHIIIIIIIIIIIIIIIIIIIIIIIIIIIIIHIIIIIIIIIIIIIIIIIIIIIIIIIIIIIHIIIIIIIHHHIIIIIIIIIIIIIIIIIIIIIIIIIIIIIHIIIIIIIIIIIIIIIIIIIIIIIIHHIIIIIIIIIIIIIIIIIIIIIIIIIIIIHIIIIIIIIIIIDDDDD
@HISEQ:969:HM2KJBCX2:2:1101:10803:32992 2:N:0:ACTATGCA
TACGCCCATCAGCCCAACTATCCCTATTAATCATTACGTTGATCCTAGAAACCAACAAAATAGAATCGAACGTCCTATTTCATTATTCCATGCTAATGTATTCAAGCGCGTGCCTGCTTTAAACACTCTAATTTTTTCAAAGTAACAGTCCTGACTCCCCACAACATCAAATTAATGACATCATGATTCATCAGAAGGGAGAAATCAATGACATTAGTACGTACCGAAGGCACGACCGACGTATTGATCCCGAAATTCAACTACGAGCTTTTTAACTGCAACAACTTTAATATACGCTATTGGAGCTGGAATTACCGCGGCTGCTGGCACCAGACTTGCCCTCCAA
+
DDDDDIIIIIIIIIIIIIIIIIIIIIIIIIIIIIIIIIIIIHIIIIIIIIIIIIIIIIIIIIIIIIIIGHHHIIIIIHIIIIHIIIIHIIIIIHHIIIIIIGHIIGHIIIIIIIIIIIIIHHIHHIIIIIIIIIIIIIHIIIIIIIIIIIHIHHIHIIIIIIIIIHHIIIIHIIIIIIIIIIIIIIIHIIIIIIIIIIIIIIIIIIIIIIIIIHIIIIIIIIIIIIIIIIIIIIIIIIIIIIHIHIIIIHIIIIIIIIIIIIIIHIIIIIIIIIIIIIIIIIIIIIIIIIIIIHIIIIIIIIIIIIIIIIIIIIIIIIIIIIIIIIIIIIIIIIIIIIIIIDDDDD
@HISEQ:969:HM2KJBCX2:2:1101:15087:32779 2:N:0:ACTATGCA
TACGCCCATCAGCCCAACTATCCCTATTAATCATTACGGTGATCCTAGAAACCAACGAAATAGAATCAGTCCGTCCTATTTCATTATTCCATGCTAATGTATTCAGACGATAGTCTGCTTTAAACACTCTAATTTTTTCAAAGTAACAGTCCTGATTTCCCATCACACCAAATAAATGGCATGAAAGTTCCTCAGAAGGTAGAGATCCATCTCACCAGTGCAGACAATTAAGCCTGACCAATGGGTAGACCCCGAGGTTCAACTACGAGCTTTTTAACTGCAACAACTTTAATATACGCTATTGGAGCTGGAATTACCGCGGCTGCTGGCACCAGACTTGCCCTCCAA
+
DDDDDIIIIHIIIIIIIIIIIIHIIIIIIIIIIIIIIIIIIIIIIIIIHIIIIIIIIIIIIIHIIIIGIIIIHIIIIIIIIIIIIIIIIIHIIIIHIIIIIIIIIIIIIIIIIIHIIIIIIIHIIIIIIIIIIIIIIIIIIIIHIIIIIIIIIIIIIIIIIIIIIHIIIIIIIHHIIHHIIIIIIIIIIIIIIIIIIIIIIIIIIIIIIIIIIIIIIIIIIIIIIIIIIIIIIIIIIIIIIIIHHF<IIIIIIIIHIIIIIIIIIIIIIIIIIIIIIIIIHIIIIIIIHHIIIIIIIIIIIIIIIIIIIIIIIIIIIIIIIIIIIIIIIIIIIIIIIIIIIIIDDDDD
@HISEQ:969:HM2KJBCX2:2:1101:8105:33096 2:N:0:ACTATGCA
TACGCCCATCAGCCCAACTATCCCTATTAATCATTACGGTGATCCTAGAAACCAACAAAATAGAACCATGCCGTCCTATTTTATTATTCCATGCTAATGTATTCAGGCACTAGCCTGCTTTGAGCACTCTAATTTTTTCAAGGTAATAGTCCTGCTTCCCCAACGCACCAAGTGAATGGCATGCTGGTTATTCAGAAGGTAAGAACCCACCACACCAGTACGGACAGTGAAGCCCGACCGATGGACAGATTCCGAAATTCAACTACGAGCTTTTTAACTGCAACAACTTTAATATACGCTATTGGAGCTGGAATTACCGCGGCTGCTGGCACCAGACTTGCCCTCCAA
+
DDDDBH<GHE1CFGEGHHIHICHHHIIII?GHHIIHHI0GC@CFHHIHFEH?GEHIHFHHHHGHIIHFH??CHCC/@CF11<?C<C@1CGGH11<DGHCHHGHEHHCHHFBFDHEHGFCHHGEHGHHGEGCHHHHHHHHHHHDHGEGGIHIHHHHE<C<CCFHHIHHHHFIIIHHIIIHIHHE?@FIHHGCIIHE?HGECHEGHIIHFHHIHHHGIIIHHIIIHHHFEGIHHIHI=HC=GIHFHF?FHIHHHHHIHHIHIFIHHHECFHHIHHHEHHHHIHFIHEEHEIHEIH=EGEGEHHHIHEIIIIHIIIIHHHHHHCIHIIHFGHGHHGIIIHIHDHHHBD@@@
@HISEQ:969:HM2KJBCX2:2:1101:5920:33737 2:N:0:ACTATGCA
TACGCCCATCAGCCCAACTATCCCTATTAATCATTACGTCAATCCTAGAAACCAACAAAATAGGATCGAACGTCCTATTTCATTATTCCATGCTAATGTATTCAAGCGTTAGCCTGCTTTAAACACTCTAATTTTTTCAAAGTAACAGTCCTGTTTCCCTGCAACACCAAATTAATGACATTACAGTTCTTCAGAAAGGAGGAATCAGCGAAGCCAGTACATACCAGTGGCACGACCAACCTGCTGACCCCGAAATTCAACTACGAGCTTTTTAACTGCAACAACTTTAATATACGCTATTGGAGCTGGAATTACCGCGGCTGCTGGCACCAGACTTGCCCTCCAA
+
0<<00/CE<1<D11<1<CH1111<<DGF?D@1<1<<<E<10DC1<<1<CE@E@1<01C<F<F11CCCGHEHD<DC<C<<<D<<D?1<G11G@1<CCH@D?%@CHHHBH@DGHI@F1A<FCFCHF6GH@FEH>D<1HG8<F6<<B8<88D1<71C<<17:<C:/D:80D:C<D0CC<</C/@<DFH/EIHEHF<C@HFIHFGH@C:D0EG07DD1<BGHH@EF<@CB?IHCEHC<<5CCG<E11ADHCA/@<1<D<1<?HD<0<<1110D<<<1D1<<1<1<1HG<<1<1<<EC0CG@@IHEHG<1<<<@F<1/<<</CG<<<11<<1<<CD<<F1C<=HEE@DDD<
@HISEQ:969:HM2KJBCX2:2:1101:15349:33807 2:N:0:ACTATGCA
TACGCCCATCAGCCCAACTATCCCTATTAATCATTACGTCGATCCTAGAAACCAACAAAATAGAATCAAACGTCCTATTTCATTATTCCATGCTAATGTATTCAAGCGTAAGCCTGCTTTAAACACTCTAATTTTTTCAAAGTAACAGTCCTGATTCCCCACGACACCAAATTAATGACATCGCGGTTCTTCAGAAGGTAGGAACCGATAATGCCAGTGCGTACCGAAGCACGACCAACAATTCGATCCCGAAATTCAACTACGAGCTTTTTAACTGCAACAACTTTAATATACGCTATTGGAGCTGGAATTACCGCGGCTGCTGGCACCAGACTTGCCCTCCAA
+
DDDDDIIIIIIIIIIIIIIIHIIIIIIIIIIIIIIIIIIIIIIHIIIIFHHIIIIIIIIIIIIIIIIIIHHIIIIIIIIIIIIIIIIIIHIIIHIHIHIIHIIIIIIIIIIIIIIIIGIIIHIIIIIIIIIIIIIIHIIHIIIIIIHIIIIIHIIEHIIIIIIIIIIIIIIIIIIIIIIHHIIIIIIIIIIIIIIIIIIIIIIIIIIIIIIIIIIIIIIIIIIIIIIIIIIIIIIIIIHIIHHDIIHIIIIIIIIIIIIIIIIIIIIIIIIIIIIIIIIIIIIIIIIIIIIIIIIIIIIIIIIIIIIIIIIIIIIHIIIIIIIIIIIIIIIIIIIIIIIIDDDDD
@HISEQ:969:HM2KJBCX2:2:1101:13787:34374 2:N:0:ACTATGCA
TACGCCCATCAGCCCAACTATCCCTATTAATCATTACGGTGATTCAGAAACCAACAAAACAGGACCACCGTCCTATTTTATTATTCCATGCTAATGTATTCAGACGTAAGCCTGCTTTGAACACTCTAATTTTTTCAAGGTAAAGGTCCTGGTTTCCCACCACGCTAAATTAATAACATGATGGTTCCCCAGAAGGTAGAAATTCCACACGCCAGTACAGACAATTGCCCGACCAACGGTAGAACCCCGAAATTCAACTACGAGCTTTTTAACTGCAACAACTTTAATATACGCTATTGGAGCTGGAATTACCGCGGCTGCTGGCACCAGACT
+
DDDDDIIIIIIIIIIIIIIIIIIIIIIIIIIIHIIIIIHIIIIIIIIIIIIIIIIIIHHIIIIIIIIIIIIFGHIHHIIIIIIIIHIHIIIIIIIIIIIIIHHHHHIIIIHIIIIIIIIIHIIIIIIHIIIHHIHHIGHHIIIIIIHIHIIIIIHHHHHFIIIIIIIIIIIIIHHIIHHHIHIIIIIHHIIIIHIIIIIHIIIIHHHIIIIIIIIIIIIIIIIIIIIIIHIIIHHIIIHHIIIIIIHIIIIIHIIIHIGIIIIIIIIIIIIIIIIIIIIIIIIIIIIIHHHIIIIIIIIIIIIIIIHIIIIIIIIIIIGIIIIIIIIIDDDDD
@HISEQ:969:HM2KJBCX2:2:1101:21002:35181 2:N:0:ACTATGCA
TACGCCCATCAGCCCAACTATCCCTATTAATCATTACGGTGATCCTAGAAACCAACAAAATAGAACCATGCCGTCCTATTCTATTATTCCATGCTAATGTATTCGAGCAAAAATGCCTGCTTTAAACACTCTAATTTTTTCAAGGTAAAGGTCCTGGATCCGCAAGACACCCAATAAAGGACATCAAGTTTCTCCAGAAGGTGAGAAATCAACAGTAACAGTTCATACCCCTTAAGGCATGACCGTCACGTCAATCCCGAAATTCAACTACGAGCTTTTTAACTGCAACAACTTTAATATACGCTATTGGAGCTGGAATTACCGCGGCTGCTGGCACCAGACTTGCCCTCCAA
+
DDDD@HHIIIIHHHHIIHHIHIIIHIEHHIGHIIFGIIGHHIIIIGIIIHIIIIIIIHHHHIHIHHIFHHHHHCHHHHHGHHHIHHIHIIHGEFHIIFECHHIEHHHHIHIIIHFEHHHHFHHHIIIHIIHGHHHIIIIIIIIHHHHHIIHHHHIIHHHHGIIHIHHHIIIHIGHGHIHHHFHHHG?IHGHIIGIIIHIIIIIIHIIIHIIIIHIHHGHEHIIHIHHHIIIIGIH<IIIHHDIHIIIHIHGDHIIIIIIIIHIIHHHHHEHHEIIIIIHHHDIIIHIIIIHIIIIIIHEHCIIIIIIIIIHIIIIIIIIIIIIIIIIIIIIIIIIIIIIIIIIIIIIIDDDDD
@HISEQ:969:HM2KJBCX2:2:1101:19127:35581 2:N:0:ACTATGCA
TACGCCCATCAGCCCAACTATCCCTATTAATCATTACGTCGATCCTAGAAACCAACAAAATAGAATCAAACGTCCTATTTCATTATTCCATGCTAATGTATTCAAGCGTAAGCCTGCTTTAAACACTCTAATTTTTTCAAAGTAACAGTCCTGATTCCCCACGACACCAAATTAATGACATCGCGGTTCTTCAGAAGGTAGGAACCGATAATGCCAGTGCGTACCGAAGCACGACCAACAATTCGATCCCGAAATTCAACTACGAGCTTTTTAACTGCAACAACTTTAATATACGCTATTGGAGCTGGAATTACCGCGGCTGCTGACACCAGACTTGCCCTCCAA
+
DDDDBHIIIHHHI?EEHEHIIIIHIIIHHHIIHHCGHHIIHHIIIIHIIIIIIFHIIIIIIIGHCHGHFHHIHHHHHHIIIIHIEHHHEGHIHHIIEHHIIIHIIIIIIIIIHIIIIHIHGHFHDEHHHEEIIIIHHHFGIHHHHHHHHGIGIHIHHIIIIHIHHEIIIIIIIIIIIIIIIIIIIIIIIIIIIIIIIIIIIIIIIIIHHCIIIIIIIIIIIIIIIIIIIIIIIIIHIIIIHHDDHHHIIIIHHIIIIIIIIIIIIIIIIIIHIHIIIIIIIIHHIGIIIIIIIIIIIIIIIIIGIIIGIIIIIIHIIIIIIIIIIIIIIIIHHIIIIIIIDDDDD
@HISEQ:969:HM2KJBCX2:2:1101:20414:35570 2:N:0:ACTATGCA
TACGCCCATCAGCCCAACTATCCCTATTAATCATTACGGTGATCCTAGAAACCAACAAAATAGAACCATGCCGTCCTATTCTATTATTCCATGCTAATGTATTCGAGCAAAAATGCCTGCTTTAAACACTCTAATTTTTTCAAGGTAAAGGTCCTGGATCCGCAAGACACCCAATAAAGGACATCAAGTTTCTCCAGAAGGTGAGAAATCAACAGTAACAGTTCATACCCCTTAAGGCATGACCATCACGTCAATCCCGAAATTCAACTACGAGCTTTTTAACTGCAACAACTTTAATATACGCTATTGGAGCTGGAATTACCGCGGCTGCTGGCACCAGACTTGCCCTCCAA
+
DDDCDIIIIIIIIIIIIIIIIIIIIIIIIIIIHIIIIIIIIIIIIIIIIHIIIIIIIIIIHIEHHIIIIIIHIHIIIIIIIIIIIIIIIHHHHIIIIIHIIGHHIIHIIIIIIIIIHIIIIIIIIIHIIHIIIIIIHIIIIHIIIIIIIIIIIIIIIIIIIIIIIHIIIIGIHIIIIIIIIIIIIIIIHHEHHHIIIHIIIIIIIIIIIIIIIIHIIIIIIIIIIIIIIIIIIIIIIIIIIIIIIIIIIIHFIIIIIIIIIIIIIIIIIIIIIIIIIIIIIIIIIIIIIIIIIIIIIIIIIIIIIIIIIIIIIIIIIIIIIIIIIIIIIIIIIIIIIIIIIIIIIIIIDDDDD
@HISEQ:969:HM2KJBCX2:2:1101:13080:36521 2:N:0:ACTATGCA
TACGCCCATCAGCCCAACTATCCCTATTAATCATTACGGTGATCCTAGAAACCAACAAAATAGAACCATGCCGTCCTATTCTATTATTCCATGCTAATGTATTCGAGCAAAAATGCCTGCTTTAAACACTCTAATTTTTTCAAGGTAAAGGTCCTGGATCCGCAAGACACCCAATTAAGGACATCAAGTTTCTCCAGAAGGTGAGAAATCAACAGCGACAGTTCATACCCCTTAAGGCACGACCATCACGTCAATCCCGAAATTCAACTACGAGCTTTTTAACTGCAACAACTTTAATATACGCTATTGGAGCTGGAATTACCGCGGCTGCTGGCACCAGACTTGCCCTCCAA
+
DDDDDDHIIEGHHFE<G@GHH@GGHHIIHHIIIIIHFHIIHHIIIHFHHHHGHIIIHHFHHHHHEHIHHHHIDHHHH?FEHIGHHCHIHEHHIIIIIIIHHDHEHIHIIGHIIIIIIIIIIIEHIFHHIIIIIIIIIIIHGFHIGCHIHHFIHHGFHHHHHHHHIHIIHIHIIFHHFHHHIIIIHHGDCDHIIIIIHHIIHHHIIHHHHGHHIHEHHIIIHGECGEIHHGIHHHHHHIIIHIIIIIHGE@@DHFDHDEHIHHHEHFHGE<HGGGIIIHEHHHHHEIIIIIIIIGHIIHEHEHHHHHIHGHHHHHGHIHCIIHHHHHIIIIHHIIIIIHHHIIHIIIIIACDDD
@HISEQ:969:HM2KJBCX2:2:1101:14692:37306 2:N:0:ACTATGCA
TACGCCCATCAGCCACTATCCCTATTAATCATTACAACAGTCCTAGAAACCAACAAATAGAACCATTGTCCTATTCCATTATTCCATGCTAATGTATTCAAGCGTATGCCTGCTTTGAACACTCTAATTTTTTCACAGTAAAAGTCCTGGTTCCCCGTCACGACCCGTAAAGGCCATGCCGCTTCGCCAGAAGGTAAAGCCCGACCACAGACAGTGCTCACCCAGAAGGCGGACCGTCCAGCCAGGCCTGAAGTTCAACTACGAGCTTTTTAACTGCAACAACTTTAATATACGCTATTGGAGCTGGAATTACCGCGGCTGCTGGCACCAGACTTGCCCTCCAA
+
DDDDDIHHIIGICCGEGHIIFHECHHHEHHIEHHEHHIIIIIIIIIHHHIIIIHHHHIHHHH1FHFC<GHHFHIHFEHHHGIIIHI@HHCHIEHHHHH@HHIIIHGHIIHHHHHFIIIHFHHIIHGHHIIHHHHGEHHIHHGIIIHIIHIIIHIGIHEHIHHHHIIHIHIHHGIIHHIHIIIIIIIHCGIIIIIHHGIH<HHIIIIIIIIHHHIHIIIIIIIIIGIIIIIIIIIIIIHHFHGCIIIHGIGIIIIIIIIIIIIIIIHIIIIHIIIIIIHGGHHIIIIIIIIIHIIIIHIHHIHHIIHIIIIIIIIIIIHIIIIIIIIIIIIIIIIIIIIIDDDDD
@HISEQ:969:HM2KJBCX2:2:1101:4337:36727 2:N:0:ACTATGCA
TACGCCCATCAGCCCAACTATCCCTATTAATCATTACGGTGATTCAGAAACCAACAAAACAGGACCACCGTCCTATTCTATTATTCCATGCTAATGTATTCAGACGTAAGCCTGCTTTGAACACTCTAATTTTTTCAAGGTAAAGGTCCTGGTTTCCCACCACGCTAAATTAATAACATGATGGTTCCCCAGAAGGTAGAAATTCAACACACCAGTACAGACTTGGTAGCCTGACCAACGGTAGAACCCCGAAATTCAACTACGAGCTTTTTAACTGCAACAACTTTAATATACGCTATTGGAGCTGGAATTACCGCGGCTGCTGGCACCAGACTTGCCCTCCAA
+
DDDDDIIIIIGIIIHIIIIIIIIHIIHIHIIIIIIIIGHHIIIIIGFHIHHIIHIIIIIIIHGHHIIIIIIIIIIIIIIIIIIIIIIIIIIIIIIIIIIIIIHHHIIIIIIIIIIIHIIHIIHHIIIIIIIIIIIIHIIHIIIIIIIIIHIIIHIIIHGHHIGIIHIHIIIIIHIHHHIIHIIIIIIHCIIIIIHIIIIIHIIIIIIIIHHIIIIIIIIIIIIIIIIIIIIIHIIIIIIIIHHDIIIIIIIIIIIIIIIIIIIIIIIIIIIIHHIIIIIIIIIIIIIHIIIIIIIIIIIIIIIHHIIIIIIIIIIIIIIIIIIIIIIIIIIIIIIIIIIIDDDDD
@HISEQ:969:HM2KJBCX2:2:1101:13547:37489 2:N:0:ACTATGCA
TACGCCCATCAGCCCAACTATCTCTATTAATCATTACGGTGATCCTAGAAACCAACAAAATAGAACCATGCCGTCCTATTCTATTATTCCATGCTAATGTATTCGAGCAAAATGCCTGCTTTAAACACTCTAATTTTTTCAAGGTAAAGGTCCTGGTTCCACATGACACCCAATTAAGGACATCATTCTTCTCCAGAAGGTGAGAAATCAACTGCGACAGTTCATACCCCTTAAGGCACGACCATCACGTCAATCCCGAAATTCAACTACGAGCTTTTTAACTGCAACAACTTTAATATACGCTATTGGAGCTGGAATTACCGCGGCTGCTGGCACCAGACTTGCCCTCCAA
+
DDDDDIIIIIHIHHIIHFHIIIHHHIIHIEHHGHIHHIHHIIIHIIIIIHIHIIHHHGC?GHEHIIHIIFIHHHHDHIIHIIIIHCEGHHFIIGIIHHHHHHHIIHIIHIHHHEHHHHHHHHIIIIIGIIIHHIIIIHIHIIIHIGHHHIHIHIIIHIIIIHIIIHIIHGHHHHIIIIIHIIIIHI1IHIIIIIHFIHHHGHIIIIIIIIIIIIHIIIHHHIIIIIIIIHHHIIIHIIIIIIIIIIIIHHGGEHHIIIIIIHGIIHGEHHHHEIHHHHIIHIHIIIIHIHHHGIIIIIHIIIIIIIHIIIIIIIIIIIIIIIIIHHHGIIIIIIIIIIHIIIIIIIIDDDDD
@HISEQ:969:HM2KJBCX2:2:1101:9036:38954 2:N:0:ACTATGCA
TACGCCCATCAGCCCAACTATCCCTATTAATCATTACGGTGGTCCTAGAAACCAACAAAATAGAACCACAACGTCCTATTCTATTATTCCATGCTAATCTATTCAAGCAAATGCCTGCTTTAAACACTCTAATTTTTTCAAGGTAATGGTCCTGGCTCCCCGGCACACCCAATAAAGGACATACTGGTTCACCAGAAGGTGGACCCGACACAGGACAGTACTCGCCAAAGACGGACCGCCCGGCCAGGCCTAAAATTCAACTACGAGCTTTTTAACTGCAACAACTTTAATATACGCTATTGGAGCTGGAATTACCGCGGCTGCTGGCACCAGACTTGCCCTCCAA
+
DDDDDIIIIHIIIIIIIIIIHIIIIIIHIIIIIIIIIIIIIHIIIIIIIIGIIIIIIIIIIHHIII1FHIIGHIE@HHIIHIIIIHIIGIHIIHIIIIIIIHHHIIIIIIHIIIIHIIIGGHIIIIIIIIIIIIIHIHHIHIIIIIIIIIIIIHGHHIIIIIIIIIIIHIIIIIIIIGIIIIIIHGIIIHIIHIIIIIIIIIIIIIIIIIIIIIIIIIIIIIIIIIIIIIIIIIIIIIHIHIIIIIIIIIIIIIIHHHHIIIIIIIIIIIIIIIIIIIIIIIIIIIIIIIIIIIIIIHHFFIIIIIIIIIIIIIIIIIIIIIIIIIIIIIHIIIIIIIIIIDDDDD
@HISEQ:969:HM2KJBCX2:2:1101:13408:38186 2:N:0:ACTATGCA
TACGCCCATCAGCCCAACTATCCCTATTAATCATTACGTCAATCCTAGAAACCAACAAAATAGGATCGAACGTCCTATTTCATTATTCCATGCTAATGTATTCAAGCGTTAGCCTGCTTTAAACACTCTAATTTTTTCAAAGTAACAGTCCTGTTTCCCTGCAACACCAAATTAATGACATTACAGTTCTTCAGAAAGGAGGAATCAGCGAAGCCAGTGCATACCAGTGGCACGACCAACCTGCTGACCCCGAAATTCAACTACGAGCTTTTTAACTGCAACAACTTTAATATACGCTATTGGAGCTGGAATTACCGCGGCTGCTGGCACCAGACTTGCCCTCAA
+
DDCBDIIIIIIIIIIIIIIIIIHIIIIIIIIIIIIIIIIIIIIIIIHIIIIIIHHIIIIIIIHHHIIIIIIHIGDHIIHHHIIIFHIIIIHIIIIIIIIIIGHIIIIIIGIIHIIHGHIIIIIIIIGIIIHHHHIIIIIHIHHIIIIIEHHHHHIIIHHIIIIIIIIIIIIHIIHHHHHFHIIIIIHHHIIIIIIIIIIHHFIIHIIHIIHIIHIHIIIIIIIIIIIHIHIIIIIIIIIIHFGGIIIHIIIIIIIIIHIIIHHGIIHIIHIIIHHHIIIIIIIIHHHIIHGHIIIHIIIHHIIIIHHIIIIIIIIIIIHIIIIIIIIIIIIIIIIIIIIIDDDDD
@HISEQ:969:HM2KJBCX2:2:1101:13839:39238 2:N:0:ACTATGCA
TACGCCCATCAGCCCAACTATCCCTATTAATCATTACGTCGATCCTAGAAACCAACAAAATAGAATCAAACGTCCTATTTCGTTATTCCATGCTAATGTATTCAAGCGTGAGCCTGCTTTAAACACTCTAATTTTTTCAAAGTAACAGTCCTGATTCCCCATGACACCAAATTAATGACATCATGGTTCGTCAGAAGGTAGGAATCAATAATACCAGTACGTACAATAGCACGACCAATAAATTGATCCCGAAATTCAACTACGAGCTTTTTAACTGCAACAACTTTAATATACGCTATTGGAGCTGGAATTACCGCGGCTGCTGGCACCAGACTTGCCCTCCAA
+
DDDDDIIIIIHIIIIIIIHIIIHIIIIIIIIHIIIIIIIIIIIEHGIIIIIIIIIIIIIIIIIIIIIIHIHDHEHHHHHIHHIIIIIIHHIIGIIIIIIIIIIHIIIIIIIIIIIHIIIHIHIIIIIGIIIIIHIIIIIIIIIIIHIIIGIIIIIIIIIIIIIIIIHIIIIHHIIHIIIHHIIIIIIIIIHIIIIIIIIIIIIIIIIIIIIIIIIIIIIIIIIIIIIIIIIIIIIIIIIIIIHHIIHHIIIIIIIIIIIIIIIIIIIIIIIIIIIIIIIIIIIIIHHIIIIIIIHIIIIIIIIIIIIIIIIIIIIIIIIIIHIIIIIIIIIIIIIIIIIIDDDDD
@HISEQ:969:HM2KJBCX2:2:1101:16060:39242 2:N:0:ACTATGCA
TACGCCCATCAGCCCCAACTATCCCTATTAATCATTACGGTGATCCTAGAAACCAACGAAATAGAATCAGTCCGTCCTATTTCATTATTCCATGCTAATGTATTCAGACGATAGTCTGCTTTAAACACTCTAATTTTTTCAAAGTAACAGTCCTGATTTCCCATCACACCAAATAAATGGCATGAAAGTTCCTCAGAAGGTAGAGATCCATCTCACCGGTGCAGACAATTAAGCCTGACCAATGGGTAGACCCCGAGGTTCAACTACGAGCTTTTTAACTGCAACAACTTTAATATACGCTATTGGAGCTGGAATTACCGCGGCTGCTGGCACCAGACTTGCCCTCCAA
+
DDDDDIIIIGHIIIIIIHGHHHHIIIIIIIIIIIIIIIIIIIIIIIHHHIIHIIIIIIGGHIIIIIIHIHIIGHHFHIIHIIIHIIHIIIIIIGFHIIIIIHIIIIIIIIIIIIIIIIIIIIIIIIHIIIIIHGHHHIIIIIIHFIIIIIIIHHIIIIIIIIIIIIIIIIHIIIIIHHIGIIIIIIIIIIIIIIIIIIIIIIHIIIIIIIIIIIIIIIIIIIIIIIIIIIIIHHIIIIIIIIIHHGHIHIIIIIIIIIIIIIIIIIHIIGIIIIIIIIIIIIIIIIIIIHIIIIIIIIIIIIIIIIIIIIIIIIIIIIIHIIIIIIIIIIIIIIIIIHIIIIIIDDDDD
@HISEQ:969:HM2KJBCX2:2:1101:1340:39291 2:N:0:ACTATGCA
TACGCCCATCAGCCCAACTATCCCTATAATCATTACGTCGATCCTAGAAACCAACAAAATAGAATCAAACGTCATATTTCGTTATTCCATGCTAATGTATTCAAGCGTGAGCCTGCTTTAAACACTCTAATTTTTTCAAAGTAACAGTCCTGATTCCCCAAGACACCAAATTAATGACATCATGGTTCGTCAGAAGGTAGGAATCAATAATACCAGTACGTACAATAGCACGACCAATAAATTGATCCCGAAATTCAACTACGAGCTTTTTAACTGCAACAACTTTAATATACGCTATTGGAGCTGGAATTACCGCGGCTGCTGGCACCAGACTTGCCCTCCAA
+
D@D<DHHHH1D1<1<<?GGEDGGGHC@?F1DD11<FG<<FHIEHCEG?1F<CF<@D<C@<1<<G1DCFG<0<1011<11<<DG?C11<1C1C?CFFEHFCHCDIHHHHEHC0CHHHHIHFHEB6CGHBGEHHGFHHHBFHHCBCEF@F1HHHHHC<C<D@FD<GHH-HGHEHGCC<CCC7HHHHCEGDHE?HHHIHHHIH8C878FE8EH=HIIH8HGHEHHHGHGAH;ECF@IHHEGAH1HGG/C/<C??@IGHEGG<</GCCGEHHIIHIHCIHH@F1EHEHHHFEHIHHHIIHHHHHHFGHHHHIIHHE</</HHGIGCCHIIHIHCHHIGIIIIH@DBD@
@HISEQ:969:HM2KJBCX2:2:1101:20571:40696 2:N:0:ACTATGCA
TACGCCCATCAGCCCAACTATCCCTATTAATCATTACGGTGGTCCTAGAAACCAACAAAATAGAACCACAACGTCCTATTCTATTATTCCATGCTAATCTATTCAAGCAATAGCCCGCTTTAAACACTCTAATTTTTTCAAGGTAATGGTCCTGGCTCCCCAACACACCCAATTAAGGACATACTGGTTCACCAGAAGGAAGACCCGACAACAGGACAGTACTCGCCAAAGACGGACCGCCCGGCCAAGTCTAAAATTCAACTACGAGCTTTTTAACTGCAACAACTTTAATATACGCTATTGGAGCTGGAATTACCGCGGCTGCTGGCACCAGACTTGCCCTCCAA
+
DDDDDIIIHHHEHHHIIIIIIIHIIIIIIIIIIIGIIHIIIIIHIIHICHIIHIFHIIIIHIEHHHIIHHIHHHHCGFHHHIHIIIHHIHIHGGHFHHHHHFEHHIHHHIGHGIHHIIIIIHHIIIIIIIIIIIIIIIIHIIIHIHHHHHIIHHIIIHHIIIHHIHHIIIIIHHIIIIIIIIIIHHIHHHIHIIIHIIIHIHHIIIIIIII<HIIIIIIIIIIIIIIIIIIIIIIIIIGIIIIIIIIIIIIHIIIIIIIIIIIIIIHIIIIIIIIIIIIIIIIIIIIIIIIIIIIIGIIHHHIIIIIIIIIIIIIIIIIIIIIIIIIIIIIIIIIIIIIIIIDDDDD
@HISEQ:969:HM2KJBCX2:2:1101:17896:40372 2:N:0:ACTATGCA
TACGCCCATCAGCCCAACTATCCCTATTAATCATTACGTGATCCTAGAAACCAACAAAACGGAACCACTGTCCTATTTCATTATTCCATGCTAATGTATTCAAGCAAATTAATGCCTGCTTTAAACACTCTAATTTTTTCAAAGTAAAAATTCTAGTTCATTGAGACACCCATTAAGAACATCAACAATTCACCAGAAGGTGAGAAATTGGCTACACCAGTTCATGCCCCTTAAGGCACGACCGATGCATCAATTCCGAAATTCAACTACGAGCTTTTTAACCGCAGCAACTTTAATATACGCTATTGGAGCTGGAATTACCGCGGCTGCTGGCACCAGACTTGCCCTCCAA
+
DDDDDIIIIIIIIIIIIIIIIIIIIIIIIIIIIHHIIIIIIIIIIIIIIIIIHIIIIIIIIHIIIIIIHIIIIIHHIIIIIIIIIIIIIIHIIIIHIIIIHDIIIIIIIIIIIIIIIIIIIIHIIIIHIIIIIIIIIIIIIIIIIIIHIIIGIIIIIIIIIIIIIIIIIIIIIIIIIIHHIIIIIIIIIIHHIIIIGIIIIIIIIIIIIIIIIIHIIIIIIIIIIIIIIIIHIIIIIIIIIIIIIIIIGIHIIIIIIIIIIHIIIIIIIIIIIIIIIIIIIIIIIIIIIIIIIIIIIIIIIIIIIIIIIIIIIIIIIIIIIIIIIIIIIIIIIIIIIIIIIIIIIIIDDDDD
@HISEQ:969:HM2KJBCX2:2:1101:14209:41464 2:N:0:ACTATGCA
TACGCCCATCAGCCCAACTATCCCTATTAATCATTACATCGATCCTAGAAACCAACAAAATAGAATCGGATGTCCTATTTCATTATTCCATGCTAATGTATTCAAGCGTGAGCCTGCTTTAAACACTCTAATTTTTTCAAGGTAACAGTCCTAATTCCCCGTGACACCAAATTAATGGCATTACGGTTCTTTAGAAGGTGAGAAATCAATAATATCAGTACATACCAACGGCATGACCGAAACATTGATCCCGAAATTCAACTACGAGCTTTTTAACTGCAACAACTTTAATATACGCTATTGGAGCTGGAATTACCGCGGCTGCTGGCACCAGACTTGCCCTCCAA
+
DDDDDICHIIIIIIIIHIHIIGIIIIIHIHIIHIIIIIIIIIIHIIHIIIHIGIIIIHH?HFHFEHIIGHHIHHHIIIIHIIIHIIIHIIIIIIGIHIIIIIIHIIHHIIHHIHIIIIHHGGGHHIIHIHIIIIIIIGEEIHEHHHIIIHFHIIIIIGHHHHHHHHHHIIHHHIIHHEHHHIIHHHHHHHHHHHHIIHEIIIIHGEHHHHHFFHEIHHHHIHHEHCHGEFG?EHHHHDIIIHHHHGEFIIIIIHHIIIIIHFIIHIIGHIIGIHHGIIIIIIIIIIHGIIIIIIHIIIIHHHIIIIIIIIIIIIIIIIIIIIIIIIIIIIIIHGDHHGIIIIDDDDA
@HISEQ:969:HM2KJBCX2:2:1101:12523:42497 2:N:0:ACTATGCA
TACGCCCATCAGCCCAACTATCCCTATTAATCATTACGTCGATCCTAGAAACCAACAAAATAAGATCAAACGTCCTATTTCATTATTCCATGCTAATGTATTCAAGCGTGTGCCTGCTTTAAACACTCTAATTTTTTCAAAGTAACAGTCCTGATTCCCCATAACACCAAATTAATGACATCATAGTTCGTCAGAAGGGAGAAATCAATAATACCAGTACATACCGAAGCACGACCGATATATTGATCCCGAAATTCAACTACGAGCTTTTTAACTGCAACAACTTTAATATACGCTATTGGAGCTGGAATTACCGCGGCTGCTGGCACCAGACTTGCCCTCCAA
+
DDDDDIGIIHIIIHIIHIHIIHIIIIIIIIIIIIIIIIIIIIIIIIIIIIIIIIIIFIIIIIHHHIIIIIHIIIIIIIIIIIIIIIIIIIIIIIIIIIIIIHHHIIIIIHIHIIHHHHHIIHHIIHIIIIIIIIIIIIIIIIIIIIHIIIIIIIIIIIIIIIIIIIIIIIIHHIIIIHIIIIIIIIIHIIIIIIIIIIIIIIIIIIIIIIIIIIIIIIIIIHHIIIIIIIIIIIIIIIIIIIIIIIIIIIIIIIIIIIIIIIIIIIIIIIIIIIIIIIIIIIIIHHIIIIIIIIIIIIIIIIIIIIIIIIIIIIIIIIIIIIIIIIIIIIIIIIIIIIIIDDDDD
@HISEQ:969:HM2KJBCX2:2:1101:16173:43333 2:N:0:ACTATGCA
TACGCCCATCAGCCCAACTATCCCTATTAATCATTACGTCAATCCTAGAAACCAACAAAATAGGATCGAACGTCCTATTTCATTATTCCATGCTAATGTATTCAAGCGTTAGCCTGCTTTAAACACTCTAATTTTTTCAAAGTAACAGTCCTGTTTCCCTGCAACACCAAATTAATGACATTACAGTTCTTCAAGAAGGAGGAATCAGTAAAGCCAGTACATACCATAGGCACGACCAACCTACTGACCCCGAAATTCAACTACGAGCTTTTTAACTGCAACAACTTTAATATACGCTATTGGAGCTGGAATTACCGCGGCTGCTGGCACCAGACTTGCCCTCCAA
+
@DDDDIHHIHHGHIIEHIEH?F?HEHIIIIHGIIIIIIIIHCHCCG?GHHHHEHHHEEHHEGF@HIIIHHHHFFEHIICHHIHIIIHCHEEGHHH1HHGHHHIIIIHHHFIIHEIHIIIHIIIIIIHIIIIIHHHIHIIIIIHHHHHIIHHIIIIIIIIIIIIIHIHFHHHFGHGIIIIIIHIIIIIIIII;IIHIIIIHIHIHIIIIIIIIIIIIIIIIIIIIIIHIIIIIIIIIIIIIIIHHIIIIIIIIIIIHHIHIIIIIIIHIIIIIHIIIIHIIIIIIHHIHIHIIIIIIIIIIIIIIIIIIIIIIIIIIHIIIIIIIIIIIIIIIHIIIIIIIIDDDDD
@HISEQ:969:HM2KJBCX2:2:1101:6922:43112 2:N:0:ACTATGCA
TACGCCCATCAGGCCCAACTATCCCTATTAATCATTACGTCGATCCTAGAAACCAACAAAATAGAATCAAACGTCCTATTTCATTATTCCATGCTAATGTATTCAAGCGTAAGCCTGCTTTAAACACTCTAATTTTTTCAAAGTAACAGTCCTGATTCCCCACGACACCAAATTAATGACATCGCGGTTCTTCAGAAGGTAGGAACCGATAATGCCAGTGCGTACCGAGGCACGACCAACAATTCGATCCCGAAATTCAACTACGAGCTTTTTAACTGCAACAACTTTAATATACGCTATTGGAGCTGGAATTACCGCGGCTGCTGGCACCAGACTTGCCC
+
DDDDDIIIIIIIIIIHIIIIIIIIIIIIIIIEHHIIHHGHIIHIHIIIIFHIIIIIIIIIHIIHHIIIIHFHDEHGIHHIIIIIIIIIIEEIHIIIIIIIIIHIIIIIIIIIIIIIIIIIIIIIHHIIIIIIIHHHHHHGIIIIHIHHIHIHIIIIIIIIIIIIIIIIIIIIIIIIIIHHIIIIIIIIIIIIHIHIIIIHIIIIIIIHHIIIIIIIIIIIIIHIHIIIIIIIIIIIHGHFIIIHIIIHHIIIHIHHHHHHHIHIIIIIIIIIHHGIIIIIIHIHIIIIIIIIIHIHIIIIIIIIIIIIIIIIIIIIIIIIIIHIIIIIIIIIIIIIDDDDD
@HISEQ:969:HM2KJBCX2:2:1101:2040:43868 2:N:0:ACTATGCA
TACGCCCATCAGCCCAACTATCCCTATTAATCATTACTCATTTCCCCAAAACCAACAAAATTCGAGATACGAGTCCTAAATTATTATTCCATGCTAATGTATTCATAACTTTCAGCCTGCTTTAAACACTCTAATTTTTTCAAAGTAAAGGTCCTGGATTGCGAACCCAACCCAGTAAAGGGCAGGAACGTTCTCCAGGAAGATGGTAAGCGCGCATCGGCACTCACACACGATACCGTGGCGGGCCAAGCGCACTATACCAGAAATCCAACTACGAGCTTTTTAACTGCAACAACTTTAATATACGCTATTGGAGCTGGAATTACCGCGGCTGCTGGCACCAGACTTGCCCTCCAA
+
DDDDDIIIHHIHIIIIIIIIHHHIIIIIIIHIIHIIIIIIIHICHHIIIHIIHHIIIIIIIIIIHFHIHHCHHIIIIIHIIIIIIIHHIHGIIIIIHHHIIIHHHIIIHIIIIHIIHIHIHHHIIIIIIIIIHHIIIIIHIIIIIIIIIHIIIIIIIHHHHHIIHIIIIIIHIIIGHHHHHIIIIIIIIIIIGHIIIIIII<HIIIIIIHIIIIIIIIIIIHIIIIIIIIIIIIIIIIIIIIIIIHIIIIIIIHHGIIIHHIIIIIIHIIIIIIIIIIIIIIIIIIIIIIIIIIIIIHIIIIIIHIIIIIIIIIIIIIIIIIIIIIIIIIIIIIIIIIIIIIIIIIIIIIIIDDDDD
@HISEQ:969:HM2KJBCX2:2:1101:18988:43957 2:N:0:ACTATGCA
TACGCCCATCAGCCCAACTATCCCTATTAATCATTACGGTGATCCTAGAAACCAACAAAATAGAACCATGCCGTCCTATTCTATTATTCCATGCTAATGTATTCGAGCAAAAATGCCTGCTTTAAACACTCTAATTTTTTCAAGGTAAAGGTCCTGGATCCGCAAGACACCCAATAAAGGACATCAAGTTTCTCCAGAAGGTGAGAAATCAACAGTAACAGTTCATACCCCTTAAGGCATGACCATCACGTCAATCCCGAAATTCAACTACGAGCTTTTTAACTGCAACAACTTTAATATACGCTATTGGAGCTGGAATTACCGCGGCTGCTGGCACCAGACTTGCCCTCCAA
+
DDDDAGHDHIIIGEHHIIIIIIIIIIIIIIIIGEGHHHHHIHIIIIHHHHHIIHHIHCEEE@FCGHIIIHH?HHDIIEHIHCFHIIGHHHHIIGHHHHIHIGHHIHEHIHIIHHHHEIIHHHIIHHHIHIIEHIHHIIHHHHGHHEHEGIIIHFHIIHEHHIHHIHHHIIIIIIHIHHEHGHHIHHHFIHHHGHHIIHGIIIHHCIIHFGIIIIHHIIIIIIHIIHIEHHHHHHHGIIHIHGHHHHHHIHECHDHIIHFHHH@GIIHHHHEHHCIHHIHCHHIFHHIIIIIIIGHIIHFGIIIIIH@HHHHHCIIIIIIIHIIHIIIHIIHIIIHIIIHIHIIHHGIH?ADD@
@HISEQ:969:HM2KJBCX2:2:1101:20369:43346 2:N:0:ACTATGCA
TACGCCCATCAGCCCAACTATCCCTATTAATCATTACGGTGATCCTAGAAACCAACAAAATAGAACCATGCCGTCCTATTCTATTATTCCATGCTAATGTATTCGAGCAAAAATGCCTGCTTTAAACACTCTAATTTTTTCAAGGTAAAGGTCCTGGATCCGCAAGACACCCAATTAAGGACATCAAGTTTCTCCAGAAGGTGAGAAATCAACAGCAACAGTTCATACCCCTTAAGGCACGACCATTACGTCAATCCCGAAATTCAACTACGAGCTTTTTAACTGCAACAACTTTAATATACGCTATTGGAGCTGGAATTACCGCGGCTGCTGGCACCAGACTTGCCCTCCAA
+
DDDDDIIIIIIIIIIIIIIIIIIIIIIIHIIIIIIIIIIIIIIIIIIIIIIIGIIIIIIIIHIIIIIIIGHIIHIIIIHIGHIIIGIIIHIIHIIIIHIIIHHHHIIIIIIIIIHIIIIHIIIIIIHIIIGIIIIIIIHIIHHHHHHIIIIIIIHHHHIHHHFHHIHIHHIIIIIIIIIIIIIIIHHHHHHHIIIIIIIIIIHIIIIIIIIIIIIIIIIIHHIIIHIIHIIIIIIIIIHI=IHIIIIIIIIHIHIIIIIIIIIIIIIIIHIIIIIIIIIIIIIIIIIIIIIIIIIIIIIHHIIIIIIHIIIIIIIIIIIIIIIIIIIIIIIIIIIIIIIIIIIIIIIIDDDDD
@HISEQ:969:HM2KJBCX2:2:1101:4919:45079 2:N:0:ACTATGCA
TACGCCCATCAGCCCAACTATCCCTATTAATCATTACTCATTTCCCCAAAAACCAACAAAATTCGAGATACGAGTCCTAAATTATTATTCCATGCTAATGTATTCATAACTTTCAGCCTGCTTTAAACACTCTAATTTTTTCAAAGTAAAGGTCCTGGATTGCGAACCCAACCCAGTAAAGGGCAGGAACGTTCTCCAGGAAGATGGTAAGCGCGCATCGGCACTCACACACGATACCGTGGCGGGCCAAGCGCACTATACCAGAAATCCAACTACGAGCTTTTTAACTGCAACAACTTTAATATACGCTATTGGAGCTGGAATTACCGCGGCTGCTGGCACCAGACTTGCCCTCC
+
D@BDBHIHIHIIIHHEGHHEHHHHIHHIIHIIHIHIHHHIIII1EGHEHHIIIIHIIIGHHHIIIE@CGHH@EHCDCCEGHHIGIHIIIHEHHEFHHEGHHFHH??E@EHHIIIH@CGD@@FH@HGHGHHHHHCHHHH?EF@HHHEHGHHCEEHBCEHHHHHEHHHIGHED=EHG@FFHHIIIIIIIIIIIHHGHGHHHIIII;HHHEHHHC=CFHGHHEHHIHGHIIIIIHIHFHCIIHIHHIIH=IIHHHG<<HIIHIHIHHIIHFHIHHHHHCHHEHHIHGIHHIIIIIIHIHGIIHIIIIIIIIIIIIIHIIHHIHIIIHGIHIHIIIHFIIIIIIIIIIIIIIIIIDDB@D
@HISEQ:969:HM2KJBCX2:2:1101:15867:45159 2:N:0:ACTATGCA
TACGCCCATCAGCCCAACTATCCCTATTAATCATTACGGTGATCCTAGAAACCAACAAAATAGAACCATGCCGTCCTATTCTATTATTCCATGCTAATGTATTCGAGCAAAATGCCTGCTTTAAACACTCTAATTTTTTCAAGGTAAAGGTCCTGGTTCCACATGACACCCAATTAAGGACATCATGCTTCTCCAGAAGGTGAGAAATCAACTGCGACAGTTCATACCCCTTAAGGCACGACCATCACGTCAATCCCGAAATTCAACTACGAGCTTTTTAACTGCAACAACTTTAATATACGCTATTGGAGCTGGAATTACCGCGGCTGCTGGCACCAGACTTGCCCTCCAA
+
DDDDDIIIIIIIIIIIIIIIHGEHIIIHIHHHIIIHIIIIIIIIIHGHIIIEHIIIIIIHIICHHIGHHHIGGGHHHIIIGHHIIIHIIIIIIHHHHHHHHFEHHIHHHIIIIIGIHHHGIHHGIIHHIIIIIIIHHIIIIIIIIIIIIIIIIIIHIIHIIIIIH?IIIHEHIIIHIIIIIIIIIIIIIIIHHHIIIIIIIIIIIHIIHHIIIIIIIIHHHHHHIIEIHIHIIIIIIIIIIHIIHHHIIHGHFHIIIIIIIIIHIIHIIIIIHHGHIIIIHHIIIIHGIIHIHIHIIIIIHHHHIIIIIIIHIIIIIIIIIIIIIIHIIIIIIIIIIIIIHIIIIIIDDDDD
@HISEQ:969:HM2KJBCX2:2:1101:5458:45963 2:N:0:ACTATGCA
TACGCCCATCAGCCCAACTATCCCTATTAATCATTACGGTGGTCCTAGACCAACAAAATAGAACCAACGTCCTATTCTATTATTCCATGCTAATCTATTCAAGCAAAAGCCCGCTTTAAACACTCTAATTTTTTCAAGGTAATGGTCCTGGTTCCCCGACACACCCAATAAAGGGCATACCGGCTCACCAGAAGGATAGACCCGACTGCAGAACAGTACTCGCCAGAGACGGACCGTCCGGTCAGGCCTAAAATTCAACTACGAGCTTTTTAACTGCAACAACTTTAATATACGCTATTGGAGCTGGAATTACCGCGGCTGCTGGTACCAGACTTGCCCTCCAA
+
<DD<DHHIDHH<FHIHIIDG<FGHCF<<<G<DG<1<G<<<CDGDG<D<DHIIIIIIII<C<CHIIHII<<<C<D<1<<D<<D<<DHHD1D<DG<D@FHFEFFFHFHHHCDCHHFIHHHHHIIIGD<DGIHHHGCBFHIHB<FIIHGBBIIHGEEIHIBHIIIIIIIIBB<GHIIHGD?FEHHGFDEHHHCDCGHF<DC<FFHHD>DHDGDDDDDGH:FFFCDDDEDA8<CHDC<<FD<<HGBHDG<<<DHFDDHFHFDDD<ED<HDIIIHGHDDHGIHHHD<DHHDDDD<D<FF<D<GFHF<G<HHD<<GCCCCFCHFDHG<IHGFHGF<D<CIHDIHGDDDDD
@HISEQ:969:HM2KJBCX2:2:1101:14571:45693 2:N:0:ACTATGCA
TACGCCCATCAGCCCAACTATCCCTATTAATCATTACGTCAATCCTAGAAACCAACAAAATAGAAACGACGTCCTATTCCATTATTCCATGCACGAATATCCAAGCGTGTAAAGCCTGCTTTGAGCACTCTAATTTTTTCAAAGTAAACCTGGCGGCGCCCCAGGACACTCGGTTAAGAGCACCCTGACGCCTCCGCCACACCATTCACGGGCCAATGGGACAGTCGCGCCAAACAGCGGACCGTCCCCTACCCGCCGAGATCCAACTACGAGCTTTTTAACCGCAACAACTTTAATATACGCTATTGGAGCTGGAATTACCGCGGCTGCTGGCACCAGACTTGCCCTCCAA
+
DDDDDIIIIIIIIIIIIIFHHHIIIHIIHHHHIIIIIIFHIIIIIIIIIIIIIIIIIIIHIIEHIHIIIIIIIIIIIHHHIHIIHHHHIIIIIIIHIHHDEDHHHIHHHIHIIIIIIIIHHHHHIHIIIIHIIIHHIHIIIIIIHIHHIIIIHIIHIIIIIIIHHIHIIIHIIIIHIIIIIHIIIIIIIHIIIIIHIIIIIIIIIHHHIIIIIIIIIIIIIIIIIIIIHIIIHHIIIIIIIIHHHIIIIHHIIIIIIIIIIIIIIIIIIIIIIIIIIIIIIIIIIIIIIIIIIIIIIIIHHIIIIIIIIIIIIIIIIIIIIIIIIIIIIIIIIIIIIIIIIIIIIIIDDDDD
@HISEQ:969:HM2KJBCX2:2:1101:15241:46298 2:N:0:ACTATGCA
TACGCCCATCAGCCCAACTATCCCTATTAATCATTACGTCGATCCTAGAAACCAACAAAATAGAATCAAACGTCCTATTTCATTATTCCATGCTAATGTATTCAAGCGTGCGCCTGCTTTAAACACTCTAATTTTTTCAAAGTAACAGTCCTGATTCCCCACGACACCAAATTAATGACATCGTAGTTCTTCAGAAGGTAGGAACCAATAATGCCAGTGTGTACCGAAGCACGACCGACAATTTGATCCCGAAATTCAACTACGAGCTTTTTAACTGCAACAACTTTAATATACGCTATTGGAGCTGGAATTACCGCGGCTGCTGGCACCAGACTTGCCCTCCAA
+
DDDDDIHIHIIIIIIIIIIIHIIIIIIIIIIIIIIIIIIIIIIIIIIGIIIHIHIIGIIIIIHHIIIIIGIIIIIIIIIIIIIIIIIIGIIIHIIIIIIIIIIIIIIIIIIIIIIIIIIIIHIIIIIIIIIIIIIIHIIIHIIIIHIIIIIIIIIIIIIIIHIIIIIIIIIIIIIIIIIIIIIIIIIIIIIIIIIIIIIIIIIIIIIIIHIIIIIIIIIIIIIIIIIIIIIIIIIIIIIIIIIIIIIIIIIIIIIIIIIIIIIIIIIIIIIIIIIIIIIIIIIIIIIIIIIIIIIIIIHHIIIIIIIIIIIIIIIIIIIIIIIIIIIIIIIIIIIIIIIIDDDDD
@HISEQ:969:HM2KJBCX2:2:1101:3509:46939 2:N:0:ACTATGCA
TACGCCCATCAGCCCAACTATCCCTATTAATCATTACGTCAATCCTAGAAACCAACAAAATAGGATCGAACGTCCTATTTCATTATTCCATGCTAATGTATTCAAGGCGTTAGCCTGCTTTAAACACTCTAATTTTTTCAAAGTAACAGTCCTGTTTCCCTGCAACACCAAATTAATGACATTACAGTTCTTCAGAAAGGAGGAATCAGCGAAGCCAGTGCATACCAGTGGCACGACCAACCTGCTGACCCCGAAATTCAACTACGAGCTTTTTAACTGCAACAACTTTAATATACGCTATTGGAGCTGGAATTACCGCGGCTGCTGGCACCAGACTTGCCCTCCAA
+
DDDDDIHIIIIIIIIGIIIIIIIIIIIIIHIIIIIIIIIIIIIHIIIIHIIIHIIIHIICHHEHEHIIHGHHIIIIGHIIIIIGHIIGHIIIIIGHIIIIIIIIIHIIIHIIIIIIIIIHIIGIHIIIIIIIHHHIII<IIHIIIIIIIIIGIHHHHHHHIIIIIIIIGIIIHHIIIIIIHIIIIIIIIIIIIIIIIIIIIHIIIIIIIIIIIIIIIIIIIIHIIIIIIIHIIIIIIIIHIIIHHGIIIIHIIIIIIIIIIIIIIIIIIIIIIIIIIIIIIIIIIIIIIIHHIIIIIIIIHHIIIIIIIIIIIIIIIIIIIIIIIIIIIIIIIIIIIIIIIIDDDDD
@HISEQ:969:HM2KJBCX2:2:1101:1851:46611 2:N:0:ACTATGCA
TACGCCCATCAGCCCAACTATCCCTATTAATCATTACGTCGATCCTAGAAACCAACAAAATAGAATCAAACGTCCTATTTCGTTATTCCATGCTAATGTATTCAAGCGTGAGCCTGCTTTAAACACTCTAATTTTTTCAAAGTAACAGTCCTGATTCCCCATGACACCAAATTAATGACATCATGGTTCGTCAGAAGGTAGGAATCAATAATACCAGTACGTACAATAGCACGACCAATAAATTAATCCCGAAATTCAACTACGAGCTTTTTAACTGCAACAACTTTAATATACGCTATTGGAGCTGGAATTACCGCGGCTGCTGGCACCAGACTTGCCCTCCAA
+
DDDDDHIIIIIHIIIIIIIIIIHIIIIIIIIIIIIIIIIIIIIIIIIIGIIIIIIIHIIEHHHHGHIIIHIHHIIIIIIIIIIIIIIIIIIHGHGIHHIIIHHIIHIIIIIIIIIIHIIIIIIIIIIIIIHIIIIIIIIIIIIIIIIIIIIIIIIIIIIHIHIIIIHIIIIHIIIIIIIIIIIIIIIIIIIIIIIIIIIIIIIHHIIHIIIIIIIIIFIIIHIIIIIIIIIIIIIIIIIIIIIIIIIIIIIIIIIIIIHIIIIIIIIIIIIIIIIIIIIIIIIIIIIIIIIIIIIIIIIIIIIIIIIIIIIIIIIIIIIIIIIIIIIIIIIIIIIIIIIIDDDDD
@HISEQ:969:HM2KJBCX2:2:1101:10969:47158 2:N:0:ACTATGCA
TACGCCCATCAGCCCAACTATCCCTATTAATCATTACGTCAATCCTAGAAACCAACAAAATAAGATCGAACGTCCTATTTCATTATTCCATGCTAATGTATTCAAGCGTTAGCTTGCTTTAAACACTCTAATTTTTTCAAAGTAACAGTCCAAATTCCCCGCAACACCAAATTAATGGCATTACGATTCATAAGGAAGGAGGAATCAGTGAGACCAGTACATACCAGAGGCATGACCAACCTACTAACCCCGAAATTCAACTACGAGCTTTTTAACTGCAACAACTTTAATATACGCTATTGGAGCTGGAATTACCGCGGCTGCTGGCACCAGACTTGCCCTCCAA
+
DDDDDIHIIIIIIIIIIIIIIGIIIIIIIIIIIIIIIIIIIIIIIIIIIHIIIIIIIIIHHHIIHIIIIIIIIGIIIIIIIIIIIIIHIIIGHIIIIIIIIFIIIIIIIIHHIIIIIIIIIIIIIHIIIIIHIIIIIIIIIIHIIIIIIIHIIIHIIIIHIIIIIIHIIIIHIIIIHIIIIIIHHIIIIIIIIIIIIIIIIIIIIIIIIIIIIIIIIIIIIIIGIIIIIIIIIIIIHIIIIHHHFHHIHIIIIIIIIIGIIHFIIIIIIIIIIIIIIHIHIIIIHIIIIIIIIHIIIIIIIIIIIIIIIIIIIIIIIIIIIIIIIIIIIIIIIIIIIIIHIDDDDD
@HISEQ:969:HM2KJBCX2:2:1101:12695:46785 2:N:0:ACTATGCA
TACGCCCATCAGCCCAACTATCCCTATTAATCATTACGTCGATCCTAGAAACCAACAAAATAGGTTCGATCGTCCTATTTCGTTATTCCATGCTAATGTATTCAAGCGCGAGCCTGCTTTAAGCACTCTAATTTTTTCAAAGTAACAGTCCTGTTTCCCCGCAACAACAAATTAATGCCATCACGGTTCTACAAGAAGGAGGGACCAGTGAGGCCAGTGCATACCAGTGGCACGACCAACCTACTGGCCCCGAAATTCAACTACGAGCTTTTTAACTGCAACAACTTTAATATACGCTATTGGAGCTGGAATTACCGCGGCTGCTGGCACCAGACTTGCCCTCCAA
+
DDDDDIIIIIIIIHIIIIHIIIIIIIIIIIGIIIIIIIHIIIIIIIIIIIIIIIIIIIHHIIIIIIIIIIEHHHIIIIIHHIIIIIIIHHHIIIIHIIIIIHIIIIIIIIIIIIIHIIIIIHIIIHIIIIIIIIHHIIIIHIIIIHIIIIIIIIIIHIIIIIIIIIIIIIIIHIIIIHIIIIIIIIIIIIIIIIIIIIIIIHIIIIIIIIIIIIIIIIIIIIIIIIIIIHIIIIIIIIIIIIIIIIIIIIIHIIIIIIIIIIIIIIIIIIIIIIIIIIIIIIIIIIHIIIIIIIIIIIIIIIIIIIIIIIIIIIHIIIIIIIIIIIIIIIIIIIIIIIIIIDDDDD
@HISEQ:969:HM2KJBCX2:2:1101:13473:47805 2:N:0:ACTATGCA
TACGCCCATCAGCCCAACTATCCCTATTAATCATTACGTCGATCCTAGAAACCAACAAAATAGAATCAAACGTCCTATTTCGTTATTCCATGCTAATGTATTCAAGCGTGAGCCTGCTTTAAACACTCTAATTTTTTCAAAGTAACAGTCCTGATTCCCCAAGACACCAAATTAATGACATCATGGTTCGTCAGAAGGTAGGAATCAATAATACCAGTACGTACAATAGCACGACCAATAAATTGATCCCGAAATTCAACTACGAGCTTTTTAACTGCAACAACTTTAATATACGCTATTGGAGCTGGAATTACCGCGGCTGCTGGCACCAGACTTGCCCTCCAA
+
DDDDDIIIIIIIIIIIIIIIIIIIIIIIIIIIIIIIIIIIIIIHIIIIIIIIIIIIIIIIIHIIHIIIIIHHIIIIIIIIIIIIIIIFHHIIIIIIIIIIIIIIIIHIIIIIIIHIIIIIIIIIIIIIIIGIIIGHIIIIIIIIIIIHIHIIIIIIIIIIIIIIIIIIIIIHIIIIIIIIIIIHIIIIHIIIIIIIIIIIIIIHHHIHIIIIIIIIIIIIIIIHIIIIIIIIIIIIIIIIIIIIIIHIIIHIIIIIIIIIIIIIIIIIIIIIIIIIIIHIIIIIHGIIIIIIIIIIIIIIIIIIIIIIIIIIIIIIIIIIIIIIIIIIIIIIIIIIIIIHDDDDD
@HISEQ:969:HM2KJBCX2:2:1101:16935:48455 2:N:0:ACTATGCA
TACGCCCATCAGCCCAACTATCCCTATTAATCATTACGGTGATCCTAGAAACCAACAAAATAGAATCATGCCGTCCTATTTTATTATTCCATGCTAATGTATTCAAGCAAAATGCCTGCTTTAAACACTCTAATTTTTTCAAAGTAAAGGTCCTGGTTCCCCGTGACACCCAATTAAGGGCATCGCGGTTCTCCAGAAGGTGAGAAATTGACTACACCAGTTCATACCCCTTAAGGCACGACCGATGTGTCAATCCCGAAATTCAACTACGAGCTTTTTAACTGCAACAACTTTAATATACGCTATTGGAGCTGGAATTACCGCGGCTGCTGGCACCAGACTTGCCCTCCAA
+
DDDDDIHIIIIIHIIHIIIIHIHIIIIIIIIIHIHIIHIIIIIIIIHIHHIIIIGIIIIIIIFHHIIIIHIIIIIHHIHFHHHIIGIIIIIIHIGHHGHEHGIIIIIIIHIIIIIIHIIIHHIHIIHHIIIHHHHHIIIHHHHIIIIHIIIIIIIHHIIIIIIIIIIIIIIIIIIIHIIIIIIHIIIIIIIIIIIIIIIIIIIIIIIIIIIIIIIIIIIIIIIIIHIIIIIIIIIIIIIIIIIIIIIIIIHIIIIIIIIIIIIIIIIIIIIIIIIIIIIIIIIIIHIIIHIIIIIIIIHGIIIIIIIIIIIIIIIIIIIIIIIIIIIIIIIIIIIIIIIIIIIIIIIDDDDD
@HISEQ:969:HM2KJBCX2:2:1101:17807:48069 2:N:0:ACTATGCA
TACGCCCATCAGCCCAACTATCCCTATTAATCATTACGTTGATCCTAGAAACCAACAAAATAGAATCATGCCGTCCTATTTTATAATTCCATGCAAATGTATTCAAGCAAAATGCCTGCTTTAAACACTCTAATTTTTTCAAAGTAAAGGTCCTGGTTCCTCGCGGCACCCAATTAAGGACATCGCGGTTCTCCAGAAGGTGAGAAATTGACTACACCAGTTCAGACCCCGTAAGGCACGACCGATGTGTCAATCCCGAAATTCAACTACGAGCTTTTTAACTGCAACAACTTTAATATACGCTATTGGAGCTGGAATTACCGCGGCTGCTGGCACCAGACTTGCCC
+
0<D00/<<G1F1GHHIIIIIIHHIIIGHHHIHIIIHIH11DGHHIIHFHIIIIHHIIGHHIIH@1DEEE1C<<0C<<<DH?11<11<<F11<1<1<<HHFGHE5H?HF@1D811%<&0<GBCHEEH?EH8<E8CCDEG.EHB8<1F?G@B<@<<11<0@GHII.<#<.;//F/:<;#8CD<87:EDD/<7?8@86/CACD8GHCF<C080AGFDGHE11D<11<./-<0</1F/C0GCDD<0<11<<1</D<///<111ED1C<<<10<<D<10?EEHGEF<<<1@1C1HCF1DDD1DHE<11@F<11HE@EHD<<C1/HEF<?F1CCC1<111GF<@HCH?DD@BD
@HISEQ:969:HM2KJBCX2:2:1101:6995:49533 2:N:0:ACTATGCA
TACGCCCATCAGCCCAACTATCCCTATTAATCATTACGTCGATCCTAGAAACCAACAAAATAGAATCAAACGTCCTATTTCGTTATTCCATGCTAATGTATTCAAGCGTGAGCCTGCTTTAAACACTCTAATTTTTTCAAAGTAACAGTCCTGATTCCCCATGACACCAAATTAATGACATCATGGTTCGTCAGAAGGTAGGAATCAATAATACCAGTACGTACAATAGCACGACCAATAAATTAATCCCGAAATTCAACTACGAGCTTTTTAACTGCAACAACTTTAATATACGCTATTGGAGCTGGAATTACCGCGGCTGCTGGCACCAGACTTGCCCTCCAA
+
DDDDDIIIIHHIIIIIIIIIIIIIIIIIIIIIIIIIIIIIIIIIIIIIIIIIIIIIIIIIIIHIIIIIIIIIIIGIIIIIIIIIIIIHIIIIHIIIIIIIIIIIIIIIIIIIHIIIIIIIIIIIIIIHIIIIIIIIIIIIIIIIIIHIIIHIIIIIIIIIIIIHIIIIIIIIIIIIIIIIIIIIIIHIHIIIIIIIIIIIIHIIIIIIIIIIHIIIIIIIIIIIIIIIIIIIIIGIIIIIIIIIIIIIIIIIIIIIIIHIIIIIIIIIIIIIIIIIIIIIIIIIIIIIIIIIIIIIIIIIIIIIIIIIIIIIIIIIIIIIIIIIIIIIIIIIIIIIIIIIDDDDD
@HISEQ:969:HM2KJBCX2:2:1101:12147:49983 2:N:0:ACTATGCA
TACGCCCATCAGCCCAACTATCCCTATTAATCATTACGGTGATCCTAGAAACCAACAAAATAGAACCATGCCGTCCTATTCTATTATTCCATGCTAATGTATTCGAGCAAAAATGCCTGCTTTAAACACTCTAATTTTTTCAAGGTAAAGGTCCTGGATCCGCAAGACACCCAATAAAGGACATCAAGTTTCTCCAGAAGGTGAGAAATCAACAGTAACAGTTCATACCCCTTAAGGCATGACCATCACGTCAATCCCGAAATTCAACTACGAGCTTTTTAACTGCAACAACTTTAATATACGCTATTGGAGCTGGAATTACCGCGGCTGCTGGCACCAGACTTGCCCTCCAA
+
@BADBHFHIHHHIIHIECHIHHCFHFH@GEHGCECHH@EH@H@CHIHGFEHEEHHIIIIGHHHHFHIHGHCHH=CCHHIFHIG?G<FHCHHEF?G@CHH<FFDEECHHHFEHHGC1ADEHFEGHC@GGHIGGIHCHF1ECHGHEEF6CFIIHIHGHE?D@DHEHHHECHIIIECIHFH@HEGDC/GFHH:HIHHHHIH@HHHIIIHCHCG<GGHHEAHHC1EFEHHCD=EEE@CH@GA1HCC@@HHHEDHHCIHH<CEH?HHCHCIHHHHEHGIIIHGFC<<@GFF<HEHHGG<G@EHHHEHGHEEHECHHIIIIHHGEDIIIIIHHHHHHHHCEFHD<@CDCECHHGB?@@0
@HISEQ:969:HM2KJBCX2:2:1101:7805:50029 2:N:0:ACTATGCA
TACGCCCATCAGCCCAACTATCCCTATTAATCATTACGTCAATCCTAGAAACCAACAAAATAGGATCAACGTCCTATTTCATTATTCCATGCTAATGTATTCAAGCGCGAGCCTGCTTTAAACACTCTAATTTTTTCAAAGTAACAGTCCTGATTCCCCACCACACCAAACTAATGACATGATGGTTCGTCAGAAGGTAGAAATCAGTAACACCAGTACGTACCGAAGGCACGACCAGCGTACTAATCCCGAAATTCAACTACGAGCTTTTTAACTGCAACAACTTTAATATACGCTATTGGAGCTGGAATTACCGCGGCTGCTGGCACCAGACTTGCCCTCCAA
+
DBDDDIDHHHHIIIIIIIGGCHIHIIIIIIIIIIIIIIEEHIIIHIIHIIIIIIIHHEHIIIHHHEEHIIIIHHIIIHHHIIIHCHHHEHHCHHIHGFHIIIHIIHCHIHGHHIII?HIIHIHHIHHIIIIIIFIHHFIHIIIIIIIIIHIIHHHIIIHHHHHHFIHIIIIIIIIHIIIIIIIIIHHIIIIIHIIIIHHIIIIIIIIHIIIIIIIHIIIIIIIIIIIIIIIIIIHIIIIIIHHGIGIIIIIIHEHEHIHHIHIIIIIIIIIIIIIIIIHIIIHIIIIIIIIIIIIIIIIIIIIIIHEIIIIIIIIIIIIIIIIIIIIIIIIIHIIHIIIIDCDDD
@HISEQ:969:HM2KJBCX2:2:1101:9737:50953 2:N:0:ACTATGCA
TACGCCCATCAGCCCAACTATCCCTATTAATCATTACGTCGATCCTAGAAACCAACAAAATAGAATCAAACGTCCTATTTCATTATTCCATGCTAATGTATTCAAGCGCGAGCTTGCTTTAAACACTCTAATTTTTTCAAAGTAACAGTCCTGATTTCCCATGACACCAAATTAATGACATCGTGGTTCGTCAGAAGGGAGAAACCAATAATGCTAGTACGTACAAAGTACGACCGACATATTAGTCCCGAAATTCAACTACGAGCTTTTTAACTGCAACAACTTTAATATACGCTATTGGAGCTGGAATTACCGCGGCTGCTGGCACCAGACTTGCCCTCCAA
+
DDDDDIIIIIIIIIIIHIIIHHIIIIIIIIIIHIIIIIIIIIIIHIIGIIIIHIIIHIHHIIIHIHIHIIIHIGIHIHHIIIIIIIIIIIIGIHIIIIIIIHHHIIIIIIHHIIIHIIIIHHHIIIIIIHIIIIIIIIIIIIIIIIIHIIIIIIIIIIIIIIIIIIIHIIIHHIGIHHIIIHIIIIIHIIIIIIIIIIIIIIIIIIIIIIIIIIIIIIIIIIIIIIIIIIIIIIIIIIHIIIHIIIIHIIIIIIIIIIIHIIIIIIIIIIIIIIIIIIIIIIIIIIIIIIIIIIIIIIIIIIIIIIIIIIIIIIIIIIIIIIIIIIIIIIIGIHIIIIIDDDDD
@HISEQ:969:HM2KJBCX2:2:1101:10783:51276 2:N:0:ACTATGCA
TACGCCCATCAGCCCAACTATCCCTATTAATCATTACGTCAATCCTAGAAACCAACAAAATAGGATCGAACGTCCTATTTCATTATTCCATGCTAATGTATTCAAGCGTTAGCCTGCTTTAAACACTCTAATTTTTTCAAAGTAATAGTCCTGTTTCCCTGCAACACCAAATTAATGACATTACAGTTCTTCAAGAAGGAGGAATCAGTAAAGCCAGTACATACCATAGGCACGACCAACCTACTGACCCCGAAATTCAACTACGAGCTTTTTAACTGCAACAACTTTAATATACGCTATTGGAGCTGGAATTACCGCGGCTGCTGGCACCAGACTTGCCCTCCAA
+
DDDDDIIIIIIIIIHIIHHHIIFHHHIIIIIIIIIHHIIIGHIHIIIIIIIIHFIIHIHIIHHEHHIGHIFHIHHHIIIIIIIIHHICCEHIIHGH?FIIIIIIIIIIHIIIIIIHIHHHIHHHIIIHIHHHHHIHHIIIIIIIIIIIIIIIIIIIIIHHHIIIIHHIIIIHIIIIIIIIHHIIIIIIHIIGIIIIHIIHFHIIIIIHIHIIIIIIIIIIIIIIIIHIIIIIIIIGIIIIIIHHGIFHHIIIIIIIHHIIIIIIIIIIIIIIIIIIIIIHIIHIIIIIIIIIIIIIIIIHIIIIIIIIIIIIIIIIIIIIIIIIIIIIIIIIIIIIIIHIIDDDDD
@HISEQ:969:HM2KJBCX2:2:1101:13886:51328 2:N:0:ACTATGCA
TACGCCCATCAGCCCAACTATCCCTATTAATCATTACGGTGATCCTAGAAACCAACAAAATAGAATCATGCCGTCCTATTTTATTATTCCATGCTAATGTATTCAAGCAAAATGCCTGCTTTAAACACTCTAATTTTTTCAAAGTAAAGGTCCTGGTTCCCCGTGACACCCAATTAAGGGCATCGCGGTTCTCCAGAAGGTGAGAAATTGACTACACCAGTTCATACCCCTTAAGGCACGACCGATGTGTCAATCCCGAAATTCAACTACGAGCTTTTTAACTGCAACAACTTTAATATACGCTATTGGAGCTGGAATTACCGCGGCTGCTGGCACCAGACTTGCCCTCCAA
+
DDDDBHDHFFHHIHIIIIIIHIHGIIHIIIIHHHIIIHHIIIIIIHHHIIIHEHIIIIIIIHHHIHIIFHIIIIIIIIHIIHEHGFHIIGHIGFHIIHIIIHHHIHHEIIIHHHHIHHIIFHHHHIHIIHHIIIHHHIHHHIIIIHIIHIHHGGEFHHHHHHIHIHIHHIIIIIHHIIIIIIIHIIIIIIIHHIIIHHIHHHIIIIIIIIIIHIIIHIIIIHHIHHIIHHHHIIIHHIIIIIIIIIIIIHGIHHIIHHHHIIIIIIHIHHIIIIHHIIIIIIIIIIHGHHIIHHIIIIHHHIIIIIIIIIIHIIIIIIIIIIIIIIGIIIIIIIIIIIIIIHHIIGIDDDDD
@HISEQ:969:HM2KJBCX2:2:1101:11081:51859 2:N:0:ACTATGCA
TACGCCCATCAGCCCAACTATCCCTATTAATCATTACGGTGGTCCTAGAAACCAACAAAATAGAACCACAACGTCCTATTCTATTATTCCATGCTAATCTATTCAAGCAAATGCCTGCTTTAAACACTCTAATTTTTTCAAGGTAATGGTCCTGGCTCCCCGGCACACCAAATTAATGACATCATGGTTCGTCAGAAGGAAGAAACCAATAAATTAGTACGTACCAAGGGCACGACCAACATATTGATCCCGAAATTCAACTACGAGCTTTTTAACTGCAACAACTTTAATATACGCTATTGGAGCTGGAATTACCGCGGCTGCTGGCACCAGACTTGCCCTCCAA
+
DDDDAH<HHHHIGHHIIIIIIIIIIHIIIIIIIIIIIIIHIIIIIIIIIGIIIHIIHIGHHHIIIIHIIIIIIIIIIGGHIIIIIIIHIIHHFIIGHHGHIHHGHHHIIIIIIFHIHIIHHHFHHHHHIIIIIIIIIIIIHHIHIHHIHEIIHIIHHIHHHHIHHHIHHIIHHHHHHHHHHHHHIHIHEHIHHIIIIIIIIIIIHIHIIIIIHHHIIIHIHHHHHHHHECIIIIIHIIHIIIHHFIGDCIIIIIIIIIIIIIIIIHIIIIIIHHEHGIIIIIIIHHHIIIIHHHHHHHF<FIIIIIIIIHIIIIIIIIIIHIHHHIIIIIHIIHHEIHHHIDBDDB
@HISEQ:969:HM2KJBCX2:2:1101:20183:52403 2:N:0:ACTATGCA
TACGCCCATCAGCCCAACTATCCCTATTAATCATTACGTGGTCCTAAAACCAACAAAATAGAACCATCGTCCTATTTTATTATTCCATGCTAATGTATTCAAGCAAAAATGCCCGCTTTAAACACTATATTTTTTTCAAAGTAAAAGTCCTAGTTCATTGAAACACCCAAGAGCATCCCAATTCACCAGAAGGTAAGAAATTGGCTACACACCGATTCATGCCCCTAAAGGCATGACCGATATATCCCAATCCCGAAATTCAACTACGAGCTTTTTAACCGCAACAACACTAATATACGCTATTGGAGCTGGAATTACCGCGGCTGTTAATACCAGACTTGCCCTCCAA
+
DDDDDIIIIHIHIIIIIIIIIIIIIIIIIIIIIIIIIIIIIIIIIIIHHIIIIHIIHIIIIIIIFIIHIHHHHFHHHHHHHIHHIIIIIIIIIHIIIIICHFFHHIIIEGHGHHHIIIIIIIGIIHIIIGHHIHHIEHEIIIIIHIIHIHHHHFGHIIIHHGIHHEHHHHHHIIHIGGHHGIIHIHHHHHHHHHHHHHIHHIIHHHEHHE<EHCIHHHGCHHFHEIHIHHHEIHHHIIIIIHIIHFF@IIIHDF<1HIHFEIIIIIIHCHHIHHIIIIHIIIHHIIHIIIIIHEIHHIIIIIIIIIIIIHHHHIIIHGIIIHIIIIHHIIHHIIIIHIIIIIIIADDDD
@HISEQ:969:HM2KJBCX2:2:1101:20504:52624 2:N:0:ACTATGCA
TACGCCCATCAGCCCAACTATCCCTATTAATCATTACTTCAGTCCTAGAAACCAACAAAATAGAACTAAAGTCCTATTCCATTATTCCATGCTAATATATTCAAGCAAACATGCCTGCTTTAAACACTCTAATTTTTTCAAAGTAAAAGTCTTGGATCCCTAGCGCACTCAATTAAGAGCACACTAGTTCCCCAAAAGGAAAAGCCCAAAGTTGCAGTACAAACCTTTCGGTTGACGGCAACTATAAGCCCAAAATTCAACTACGAGCTTTTTAACTGCAACAACTTTAATATACGCTATTGGAGCTGGAATTACCGCGGCTGCTGGCACCAGACTTGCCCTCCAA
+
DBDDDHHHIHHEHH=GHHIFHHIHIGHHIHIIHHHIIIIIHHHHHHHEHGIFIHIHHHHIIIIIHHEHIHE1FHHHIIHHHHFHHHIIIE?CCHF@GHFGEGFHHIIIIEGHH?CHEHCHHHGHEHHHHHHFHHHHHHHHHH@HIHHIIHHHFGBD?IHFHI?D?IIGHIHHHHEIHHIIHIHHHHCE<=E<HIIIHGEIIIIGIIIIIIIIIGIIIHIGHGIIFDGIIIIIIIGHIIFHHE@GIIIGHDIIHHHEGIIHHIIIIIIIHHIHHIIIIHIGIIIHGIHHHHHGIIIIHIIIHIHIIIIIIIIIIIIHIIIIHHIHHGIIIIIIIIIIIIIIIDDDDC
@HISEQ:969:HM2KJBCX2:2:1101:19264:53519 2:N:0:ACTATGCA
TACGCCCATCAGCCCAACTATCCCTATTAATCATTACTGTGGTCCTAGAAACCAACAAAATAGAACCATGCCGTCCTATTTTATTATTCCATGCTAATGTATTCAAGCAAAAATGCCTGCTTTAAACGCTCTAATTTTTTCAAAGTAAAGGTCCTGGTTCCCCGCGGCATCCAATTAAGGACATCGCGGTTCTCCAGAAGGTGAGAAATTGACTGCACCAGTTCATACCCCGTGAGGCACGACCGATGCGCCAATCCCGAAATTCAACTACGAGCTTTTTAACTGCAACAACTTTAATATACGCTATTGGAGCTGGAATTACCGCGGCTGCTGGCACCAGACTTGCCCTCCAA
+
DDDDBHIIIHIHHIIIHIHIHIHHIHHHIIIIIEIIHHHHHHIGIHIICHIIIIIHGHHHFE?FHCCGC11<<<EFHIIIGIHHHFGHICHHECEHHH1<CDGEHHHHIHHHHHHHFHCEHHIHHHHGHCHHHGIHIHCHHHEHHIHHHHGIHHFCHHHIIIHIIIIGHEHHIIHIIIIIHHHHIHIIHF?IHIIIIIIIHHIH<HIIHIIIII<IIHHHHIIHIHHHIIIIIIIIIIIIIIHGIIIGIIHFHHHGIIHIIIIIHIIIIIIIIGIIIIIHIIIIIIHIIIHIHIIHIIIHHIIIIHGHHIHHHIIIIIIIIIIIIIIIIIIIIIIIIIIIIIIHIIIHDDDDD
@HISEQ:969:HM2KJBCX2:2:1101:18367:54735 2:N:0:ACTATGCA
TACGCCCATCAGCCCAACTATCCCTATTAATCATTACATCGATCCTAGAAACCAACAAAATAGAATCGGATGTCCTATTTCATTATTTCATGCTAATGTATTCAAGCGTGAGCCTGCTTTAAACACTCTAATTTTTTCAAGGTAACAGTCCTAATTCCCCGTGACACCAAATTAATGGCATTACGGTTCTTTAGAAGGTGAGAAATCAATAATATCAGTACATACCAACGGCATGACCGAAACATTGATCCCGAAATTCAACTACGAGCTTTTTAACTGCAACAACTTTAATATACGCTATTGGAGCTGGAATTACCGCGGCTGCTGGCACCAGACTTGCCCTCCAA
+
DDDDADH0<<CCEHFE?CHHIHHIEHIHI?GCHHIIFCH?GH@@EE@GHFHF1GHHC1FHCHECCHCHEHH/CGCEEC1@<CG@@GH1<<GHGG1CC@HFGDCHHCC0CEHDDFHEEEEG@FB68CGCCCHDGGCIHHGAG@@GHFIIHIIHGFCHCCECHEHH?HCEEIHHHIGCHGCGHHHDHEIIHHGHGHIIHFHHHFEEDE-HHEHIIHHG@HF<?ECEGHHG@G?FHHHG<0HDIHHHHGEC?HCIIIHIHHFEE?HIHIIIHHEHFIHHEHHHHIIIHHG@<G?HHCGHHEGHHC@IHEIIIIHIIHIHHDHHGFHCGHEFCIIIIIHG@EHHIIDDDD@
@HISEQ:969:HM2KJBCX2:2:1101:6575:54879 2:N:0:ACTATGCT
TACGCCCATCAGCCCAACTATCCCTATTAATCATTACATCGATCCTAGAAACCAACAAAATAGAATCGGATGTCCTATTTCATTATTCCATGCTAATGTATTCAAGCGTGAGCCTGCTTTAAACACTCTAATTTTTTCAAGGTAACAGTCCTAATTCCCCGTGACACCAAATTAATGGCATTACGGTTCTTTAGAAGGTGAGAAATCAATAATATCAGTACATACCAACGGCATGACCGAAACATTGATCCCGAAATTCAACTACGAGCTTTTTAACTGCAACAACTTTAATATACGCTATTGGAGCTGGAATTACCGCGGCTGCTGGCACCAGACTTGCCCTCCAA
+
BDDDDIIIIIIIIIIIIIIIIIIIIIIIIIIIIIIIIIIIIIIIHIIIIIIIHIIIIIIIIIIIIHHHHEHHIIIIIIIIIIIIIIIIIIIHIIGIIIIIIIIIIIIIIHIIGHIHIIIIIHHIIIIIIIHHIIIIHIIIIIIIIHIIIIHIIIIHIIGIIIIIIIIHIIHIIIIIIIIIIIIIIIIIIIIIIIIIIIIIIIIIIIIIIIIIIIIIIIIIIIIIHIIIIIIIIIIIIIIIIIIIIHIIIIIIIIIIIIIIIIIIIIIIIIIIIIIIIIIIHIIIIIIIIIIIIIIIIIIIIIIIIIIIIIIIIIIIIIIIIIIIIIIIIIIIIIIIHIIIIIDDDDD
@HISEQ:969:HM2KJBCX2:2:1101:14123:55730 2:N:0:ACTATGCA
TACGCCCATCAGCCCAACTATCCCTATTAATCATTACGTCAATCCTAGAAACCAACAAAATAGGATCGTCGTCCTATTTCATTATTCCATGCTAATGTATTCAAGCGTTAGCCTGCTTTAAACACTCTAATTTTTTCAAAGTAACAGTCCTGTTTCCCCGCAACACCAACTTAATGGCATTACGGTTCTTCAAGAAGGAGGAATCAGCAAAGCCAGTGCATACCAATGGCACGACCAACTTGCTGACCCCGAAATTCAACTACGAGCTTTTTAACTGCAACAACTTTAATATACGCTATTGGAGCTGGAATTACCGCGGCTGCTGGCACCAGACTTGCCCTCCAA
+
DDDDDIIIIIIIIIHIIIIIIIIIIIIIIIIIIIIIIIIIIIIIIIIIIIIIHIIIHIIHIIFHIIIIHHDHHIIIIIIGIIIHHHIHIIGHIHHIGIIIIIHHIIIIIIHHIIIIIIIIIIIIIIIIIIIIIIIIIIIIIIIIIIIHHIIHIIIIIIIIIIIIIIHIIIIIIIIIIIIIIIIIIIIIIIIIIIIIIIIIIIIIIIIIIHIIIIIIIIIIIIIIIIIIIIIIIIIIIIIIIIHFIIIIIIIIIIIIIIIIIHIIIIHIIIIIIHIIIIIIIIIIIIIIIIIIIIIIIIIIIIIIIIIIIIIIIIIIIIIIIIHIIIIIIIIIIIIIIIIIDDDDD
@HISEQ:969:HM2KJBCX2:2:1101:2498:56092 2:N:0:ACTATGCA
TACGCCCATCAGCCCAACTATCCCTATTAATCATTACATCGATCCTAGAAACCAACAAAATAGAATCGGATGTCCTATTTCATTATTCCATGCTAATGTATTCAAGCGTGAGCCTGCTTTAAACACTCTAATTTTTTCAAGGTAACAGTCCTAATTCCCCGTGACACCAAATTAATGGCATTACGGTTCTTTAGAAGGTGAGAAATCAATAATATCAGTACATACCAACGGCATGACCGAAACATTGATCCCGAAATTCAACTACGAGCTTTTTAACTGCAACAACTTTAATATACGCTATTGGAGCTGGAATTACCGCGGCTGCTGGCACCAGACTTGCCCTCCAA
+
DBDDDHIIIGCFHIII@HIIEHHHHIIIIIIIIIGIIIIIHIIIIIHHHIIIIIIIGGIGHHFHHHHHHIHEHFHIIEFH?GGEHIHHFHIEHHI11H?FHFHHHHGHHIHEHIIIGIIIIHIHHIIHIHEHIIIIIHHHHHHGEHGEHHIHHHHHCHIIIIHIIIIIIIIIIHHIIGIIIIIIEIHGEIIIIIIIIIIHHHHIIHGIIHH?FIIFEIIHHHEHEIIGIHIIHFIIIHIIIGIIHDGHIHHGIIIIHIIIIIIIIIIHHIIIIIIIIIIIIIIIIIIHIIIIIIIIIIIIHHIIIIIIIIIIIIIIHIIIIHIIIIIIGIIIIHIIIIIIHIDDDDD
@HISEQ:969:HM2KJBCX2:2:1101:9698:56185 2:N:0:ACTATGCA
TACGCCCATCAGCCCAACTATCCCTATTAATCATTACGGTGATCCTAGAAACCAACAAAATAGAACCACAACGTCCTATTCTATTATTCCATGCTAATCTATTCAAGCAATAGCCCGCTTTAAACACTCTAATTTTTTCAAGGTAATGGTCCTGGCTCCCCAACACACCCAATTAAGGACATACTGGTTCACCAGAAGGAAGACCCGACAACAGGACAGTACTCGCCAAAGACGGACCGCCCGGCCAAGTCTAAAATTCAACTACGAGCTTTTTAACTGCAACAACTTTAATATACGCTATTGGAGCTGGAATTACCGCGGCTGCTGGCACCAGACTTGCCCTCCAA
+
D@D00<CEH?FHCCGHGEHHHECGFG<CGEE@FH?FHE@C1CGCHHH?@GHI?@GCE1F?1D11DCHHHGFFI@D@EH?1DHCHHHI11<CFC1CEH1CG8CFEHGCHHHHFH?G<EHHHFGHIIHHGEGHHHHFFEF?BD1?EF1HEH8G@E=E?CHEB@@B7CHAEACBC@?HFHEHHGBGFHIHHFD:/CHHH7HHHHHFGGHFHCIHHGFF?HCFHC<DDHEFHHHHHFHC<//</<H>FHCIHEAFFHHIHHH@CEEGHEFCIIIIHHD1CFHHHCHFFD1HEHHHEC@EIHFG@HGCHEFHIIHHIIIHHEGHHHGHE?HEC?EIIHHHCHHHHHEDDD@@
@HISEQ:969:HM2KJBCX2:2:1101:17774:56392 2:N:0:ACTATGCA
TACGCCCATCAGCCCAACTATCCCTATTATCATTACGGTGATTCAGAAACCAACAAAACAGGTTCACCGTCCTATTTTATTATTCCATGCTAATGTATTCAGACATAAGCCTGCTTTGAACACTCTAATTTTTTCAAGGTAAAGGTCCTGGTTTCCTACCACGCTAAATTAATAACATGATAGTTCCCCAGAAGGTAGAAATTCTACACGCCAGTACAGACAATAGCCCGACTAACGATAGAACCCCGAAATTCAACTACGAGCTTTTTAACTGCAACAACTTTAATATACACTATTAGAGCTGGAATTACCGCGGCTGCCGGCACCAGACTTGCCCTCCAA
+
D@?0DEHIIECHCHIG?HHHICCHHIIIIHFHIHIIICCC<F?C?CGHHEHHHHHFHHHI@C<FHHIECHHHHHICGHHEE@CHEC1<CF@CHEHGIHHEGDHHHHHIHIHHCFGCH8FE1GIHGAHHHHGFEC6BC?IIIHHFGIIHEGDHHIIEF<GHHIHHGHHGFIHIIHHGEIIH:EHIHHGGHFEFHHC@HHIIIIIIHHHHIHHHIHHHHEFHHHHEIIHFCF@HEHFIIIHGCIIIIFEHHEHIIHEIHIHIIIHEHFHHFEEHHHFHHHGCC1F?HHHHECGDC<<EFIIIIIIHIIHIIIIGIHEIHH<HDHH?IIHHFFCEGCHHHABAAD
@HISEQ:969:HM2KJBCX2:2:1101:9262:57118 2:N:0:ACTATGCA
TACGCCCATCAGCCCAACTATCCCTATTAATCATTACATCGATCCTAGAAACCAACAAAATAGAATCGGATGTCCTATTTCATTATTCCATGCTAATGTATTCAAGCGTGAGCCTGCTTTAAACACTCTAATTTTTTCAAGGTAACAGTCCTAATTCCCCGTGACACCAAATTAATGGCATTACGGTTCTTTAGAAGGTGAGAAATCAATAATATCAGTACATACCAACGGCATGACCGAAACATTGATTCCGAAATTCAACTACGAGCTTTTTAACTGCAACAACTTTAATATACGCTATTGGAGCTGGAATTACCGCGGCTGCTGGCACCAGACTTGCCCTCCAA
+
DDDDAHHHEHIIIIIIIIIIIHIIIIHHHIHIHIIIIIIHIIIIIIIIHIIIIIIIIIIGIHIIIGHIIHIIHHIIIIIIIHIHHHIIIIIIIIIIIIIIIHIIHHGIHHIIHIIIHHHIHHHHIIIIIIHIHFGHIIIIIHIIIIIIIIIIIIIHIIIHIIIIIHHHIIIIIIIIIIIHIIIIIHIIHIHHIIIIIIIIIIIIIIIIIIIHIIIIIIIIIHIIIIIIIIIIIIIIHIIIIIIIIHIIIIIHIIIIIIIIIIIIIIIIIIIIIIIIIIIIIIIIIIIIIIIIIIIIIIIIHHIIIIIIIIIIIIIIIIIIHIIHIIIIIIIIIIIIIIIIIIDDDDD
@HISEQ:969:HM2KJBCX2:2:1101:11457:56617 2:N:0:ACTATGCA
TACGCCCATCAGCCCAACTATCCCTATTAATCATTACGTCAATCCTAGAAACCAACAAAATAGGATCGAACGTCCTATTTCATTATTCCATGCTAATGTATTCAAGCGTTAGCCTGCTTTAAACACTCTAATTTTTTCAAAGTAACAGTCCTGTTTCCCTGCAACACCAAATTAATGACATTACAGTTCTTCAGAAAGGAGGAATCAGCGAAGCCAGTGCATACCAGTGGCACGACCAACCTGCTGACCCCGAAATTCAACTACGAGCTTTTTAACTGCAACAACTTTAATATACGCTATTGGAGCTGGAATTACCGCGGCTGCTGGCACCAGACTTGCCCTCCAA
+
DDDDDIHIHIIIIHIIIIIIHIIGIIIIIIIIIHIIIIIIIIIIIIIEHHIIIIIIIGHHIIHHHIHIIIIHHIIIIIHIIIIHIIHIIIIGIIGIIHHGIIIIIIIIIIHGIIIIIIIIIIIIIIHEHHHHHIIIIIIHHIIHIIHIIIHIIIIIIIIIIIIIIIHHIIIIIIIIIIIIIIIIIIIIIIIIIIIIIIIHIIIIIIIIIIIHIIIIIIIHIHIIIIIIIIIIIIHIHHHIIIIHFIIHIIIIIIIIIIIIIIIIIIIIIIIIIIHIIHIIIIIIIHIIIIIIIIIIHIIIHIHIIIIIIIIIIIIIIIIIIIIIIIIIIIIIIIIIIIIIIDDDDD
@HISEQ:969:HM2KJBCX2:2:1101:14781:58079 2:N:0:ACTATGCA
TACGCCCATCAGCCCAACTATCCCTATTAATCATTACGTCGATCCTAGAAACCAACAAAATAGAATCAAACGTCCTATTTCGTTATTCCATGCTAATGTATTCAAGCGTGAGCCTGCTTTAAACACTCTAATTTTTTCAAAGTAACAGTCCTGATTCCCCATGACACCAAATTAATGACATCATGGTTCGTCAGAAGGTAGGAATCAATAATACCAGTACGTACAATAGCACGACCAATAAATTAATCCCGAAATTCAACTACGAGCTTTTTAACTGCAACAACTTTAATATACGCTATTGGAGCTGGAATTACCGCGGCTGCTGGCACCAGACTTGCCCTCCAA
+
DDDDDIIIHIIHIIIIIIIIIIIIIIIIIIIIIIIIIIIIIIIIIIIIIIIIIIHIIIIIIIIIIIGIIIIIIIHHIIIIIIIIIIIIIIIIIIIIIIIIIIIIIIIIIIIIIIIIIIIIIIIHIIIIIIIIIIIIIIIHIIIHIIIIIIIIIIIIIIIIIIIIIIIIIIHHHIIIIIIIIIIIIIIIIIIIIIIIIIIIIIIIIIIIIIIIIIIIIIIIIIIIIIIIIIIIIIIIIIIIIIIHIIIIIIIIIIIIIIIIIIIIIIIIIIIIIIIIIIIIIIIIIIIIIIIIIIIIIIIIIIIIIIIIIIIIIIIIIIIIIIIIIIIIIIIIIIIIIIIIDDDDD
@HISEQ:969:HM2KJBCX2:2:1101:12563:58396 2:N:0:ACTATGCA
TACGCCCATCAGCCCAACTATCCCTATTAATCATTACGGTGATTCAGAAACCAACAAAACAGGACCACCGTCCTATTTTATTATTCCATGCTAATGTATTCAGACATAAGCCTGCTTTGAACACTCTAATTTTTTCAAGGTAAAGGTCCTGGTTTCCTACCACGTTAAATTAATAACATGATAGTTCCCCAGAAGGTAGAAATTCTACACGCCAGTACAGACAATAGCCCGACCAACGATAGAACCCCGAAATTCAACTACGAGCTTTTTAACTGCAACAACTTTAATATACGCTATTGGAGCTGGAATTACCGCGGCTGCTGGCACCAGACTTGCCCTCCAA
+
DDDDDHIHHHIIIHIIIIIIIIIIIIIIIIIIIIIIIIIIIIIIIIIIIIIIIHIIIIHIIHHHIIIHIIHGIIIIIIIIIIIIIHIIIIGIIIIIHIIHHHHHHIHIIHIIHHIIHIGFHHIHIIIIIIIIIIIIIIIIHHHIIIHIIIIIIIIIIIIIGIIIHIIIIHHGHHIIHIIIIHIIHHGIIIIIIHIIHIHIIIIHIIIHIIHFIIIIIIIIHHIIIIIIHIIIIIIIIIIIIHIHIIIIIIIHIIIIHHGIIIHIHGIIIIIHIIIIIIHIHGIIIHHHIIHIIIIIHIIIIIIIIIIIIHIIIIIIIIIIIIIIIIIIIIIHIIIIIIDDDDD
@HISEQ:969:HM2KJBCX2:2:1101:13639:60086 2:N:0:ACTATGCA
TACGCCCATCAGCCCAACTATCCCTATTAATCATTACGTCGATCCTAGAAACCAACAAAATAGAATCAAACGTCCTATTTCGTTATTCCATGCTAATGTATTCAAGCGTGAGCCTGCTTTAAACACTCTAATTTTTTCAAAGTAACAGTCCTGATTCCCCATGACACCAAATTAATGACATCATGGTTCGTCAGAAGGTAGGAATCAATAATACCAGTACGTACAATAGCACGACCAATAAATTGATCCCGAAATTCAACTACGAGCTTTTTAACTGCAACAACTTTAATATACGCTATTGGAGCTGGAATTACCGCGGCTGCTGGCACCAGACTTGCCCCCAA
+
DDDDDIIIIIIIIIIIGHIIIIIIIIIIIHHIIIIIIIIIIIIHIIIIIIIHGCHHHHIHIIIIIIIIFHHHIIHIHIIIIIIIHIIGHIIGIIIIIIIIIHIIIIIIIHIHHHIIIIIIIHHIIIIHIIIIIIIIIHHIIIIIIIIIIIIIIIIIHIIIIIIIIIIGIIIIHIIIIIIIIIIIIIIIHIIIIIIIIHIIIIIIHHHIIIIIIIIIIIIIIIIIIIIIIIIIIIIIIIIIIHFIIIIIIIIIIIIIIIIIIIIIIIIIIGIIIIIIIIIIIHIIHHEIIIIIIIIIHIIIIIIIIIIIIIIHIIIIIIIIIIIIIIIIIIIIIIIIIIIDDDDD
@HISEQ:969:HM2KJBCX2:2:1101:12113:60615 2:N:0:ACTATGCA
TACGCCCATCAGCCCAACTATCCCTATTAATCATTACGGTGATCCTAGAAACCAACGAAATAGAATCAGTCCGTCCTATTTCATTATTCCATGCTAATGTATTCAGACGTTAGCCTGCTTTAAACACTCTAATTTTTTCAAAGTAACAGTCCTGATTTCCCATCACACCAAATAAATGGCATGAAAGTTCCTCAGAAGGTAGAGATTCATCTCACCAGTGCAGACAATTAAGCCTGACCAATGGGTAAACCCCGAAGTTCAACTACGAGCTTTTTAACTGCAACAACTTTAATATACGCTATTGGAGCTGGAATTACCGCGGCTGCTGGCACCAGACTTGCCCTCCAA
+
<@D0<FHHE1GEHHIIIIIIIIIIIIIIIIIIIIIIII0<EHIHIIIIIIIIIIII@EEHIIIIHIII@CHF0<F/0DFGECCF1<G1F1EH@E@F11@HEHHHFGHDHFHB>FA@F1GHHHHHEHG?GFH<GHIIIHGFHHGFD<6B1<HGD1CF@HHICCHHHHIHEHGHHHH<</CCH@@G@GGG@GIHHHEGGH5<CFHFC?@G@CFF1HHGFEEF<1CFFG@@HIIIHCFIIIIIHCHGHF<IIGIIIIIH?IIIIIIIIIIIIIIIIIIIIIIIIIIIIIIIIIIIIIIIIIIIIIIIIIIIIIIIIIIIIIIIIIIIIIIIIIIIIIIIIIIIIIIDDDDD
@HISEQ:969:HM2KJBCX2:2:1101:6429:60680 2:N:0:ACTATGCA
TACGCCCATCAGCCCAACTATCCCTATTAATCATTACGGTGGTCCTAGAAACCAACAAAATAGAACCACAACGTCCTATTCTATTATTCCATGCTAATCTATTCAAGCAAATGCCTGCTTTAAACACTCTAATTTTTTCAAGGTAATGGTCCTGGCTCCCCGGCACACCCAATAAAGGACATACTGGTTCACCAGAAGGTGGACCCGACACAGGACAGTACTCGCCAAAGACGGACCGCCCGGCCAGGCCTAAAATTCAACTACGAGCTTTTTAACTGCAACAACTTTAATATACGCTATTGGAGCTGGAATTACCGCGGCTGCTGGCACCAGACTTGCCCTCCAA
+
DDDDDIIIIHIIIIIIIIIIIIIIIIIIIIIIIIIIIIIIIIIIIIIIIIIIIIIIIIIHIHGHHIIIIIIIHHIGHIIIIIIIIHIIIIIIIIIIIIIIIIHFHIHIIIHIGIIIIIIIIIIIIIIIIIIIIIIIHHIHIIIIIIIIIHIIIIIIIIIIIIIIIIIIIIIIIIIIIIIIIIIIIIIIIIIIIIIIIIIIIIIIIIIIHIIIIIIIIIIIIIIIIIIIIIIIIIIIIIIIIIIIIIIIIIIIIIIIIIIIIIIIIIIIIIIIIIIIIIIIIIIIIIIIIIIIIHIIIHIHHIIIIIIIIIIIIIIIIIIIIIIIIIIIIIIIIIIIIIIIIDDDDD
@HISEQ:969:HM2KJBCX2:2:1101:18268:60977 2:N:0:ACTATGCA
TACGCCCATCAGCCCAACTATCCCTATTAATCATTACGTTGATTCTAGAAACCAACAAAATAGAATCGAACGTTCTCTTTCATTATTCCATGCTAATGTATTCAAGCGCGTGCCTGCTTTAAACACTCTAATTTTTTCAAAGTAACAGTCCTGCTTCCCCACGACACCAAATTAATGACATCATGGCTCCACAGAAAGGAGAAACCAATAACACCAGTACATACCAGAGGCATGACCGACGTATTGATCCCGAAATTCAACTACGAGCTTTTTAACTGCAACAACTTTAATATACGCTATTGGAGCTGGAATTACCGCGGCTGCTGGCACCAGACTTGCCCTCCAA
+
DD0B@<FEH11<<G<110D11<F1<<<CHHHIEHIE11<<DHC111<1111<C1<<GH@11F1DH1<F111<<1<<1<FHH1<11111<<<11<<DHF6<<<<1C<HD@F/>811DGHIEHFBB<HHB<1HHHF@EHHGGHHGED61<'<GAE$CH4CHI:IFI:HHHHHHCGG@E<C//?HEHE?>AG<-IHIIIIHHH@AEA>HEHHHGGDHF1D@IHFHFECEHHD@AC<>EA/HIFIHHGDC<DHIHHEGC<HIHGECHCEEHHC<EEEEGIHIHHHGGCC1CGHIHHEEHIHGF@ECIIHHHHHFHEHHIIIIIHFCGIIIIHIIIIIHHHGHDEEDDDBD
@HISEQ:969:HM2KJBCX2:2:1101:3179:61702 2:N:0:ACTATGCA
TACGCCCATCAGCCCAACTATCCCTATTAATCATTACATCGATCCTAGAAACCAACAAAATAGAATCGGATGTCCTATTTCATTATTCCATGCTAATGTATTCAAGCGTGAGCCTGCTTTAAACACTCTAATTTTTTCAAGGTAACAGTCCTAATTCCCCGTGACACCAAATTAATGGCATTACGGTTCTTTAGAAGGTGAGAAATCAATAATATCAGTACATACCAACGGCATGACCGAAACATTGATCCCGAAATTCAACTACGAGCTTTTTAACTGCAACAACTTTAATATACGCTATTGGAGCTGGAATTACCGCGGCTGCTGGCACCAGACTTGCCCTCCAA
+
@DDDAHIIIHGGIHGHH=CGHHHHHIIIIGHIIIIIIIIEHHHHHIIHEHIIHIIIGHH1DCFHIHIIGIIHIHHHHGIIIIIHCCGHFHGHHECFHHHGCCGEFFHHGHCDHIHHHHIIIIHCHHHHIHIIIH@FHF@GHHCFEIHGEIIHHGIHHHHIHH?HIHHIEHIHHHHHHHEFHHHHIFIGHHCIHHIGHG@?EHHHGEEHFHHEHHHHFEHDHHCF9@IIIHEHHIHE?HIHFCHHFCIIIIHHG?IHIIHHHFHHIGIIHGHHHG@CF<HIIIGGIHIFHEIHIHHHIHGC@GHGGHHEIIHIIHH<DIIIHEHHHEIIIIIIIIFIHIIHIIDDDDB
@HISEQ:969:HM2KJBCX2:2:1101:9900:61754 2:N:0:ACTATGCA
TACGCCCATCAGCCCAACTATCCCTATTAATCATTACGTCAATCCTAGAAACCAACAAAATAGAATCAAACGTCCTATTTCATTATTCCATGCTAATGTATTCAAGCGTGCGCCTGCTTTAAACACTCTAATTTTTTCAAAGTAACAGTCCTGATTCCCCACGACACCAAATTAATGACATCGTAGTTCTTCAGAAGGTAGGAACCAATAATGCCAGTGTGTACCGAAGCACGACCGACAATTTGATCCCGAAATTCAACTACGAGCTTTTTAACTGCAACAACTTTAATATATGCTATTGGAGCTGGAATTACCGCAGCTGCTGGCACCAGACTTGCCCTCCAA
+
@0D@B?/<GCG@GHHHIIIIIIIIIGIIIHHIIIIIIIIIHIIIIIGHHIHHIIIIIIIIIHE<1DE?GHFHDGEHIIEHI?HHHIIIIIGHHHIGEHHHHHHHI@HEC>5>EHGHHIIHHHFHIIHIII@IHHHHHIIHIHIHHHHGCGEHEEHHIIH?CCG<<CHEIHEHHHIHHHGHHEEGFCFCCFFEIIIIIHHHHEHFHFHHHHC1EIHFHGEEHFEE<FIHIIIIIIIIHIHEGC:FIHHIIIIIIIIIIIIIIIIIIIIIIIIIIIIIIIIIIIIIIIIIIIIIHFIHHGGDIIIIIIIIIIIIIIIIHEIIIIIIIIIIIIIIIIIIIIIIDDDDD
@HISEQ:969:HM2KJBCX2:2:1101:20251:61492 2:N:0:ACTATGCA
TACGCCCATCAGCCCAACTATCCCTATTAATCATTACATCGATCCTAGAAACCAACAAAATAGAATCGGATGTCCTATTTCATTATTCCATGCTAATGTATTCAAGCGTGAGCCCGCTTTAAACACTCTAATTTTTTCAAGGTAACAGTCCTAATTCCCCGTGACACCAAATTAATGGCATTACGGTTCTGTAGAAGGTGAGAAATCAATAATATCAGTACATACCGACGGCATGACCGAAACATTGATCCCGAAATTCAACTACGAGCTTTTTAACTGCAACAACTTTAATATACGCTATTGGAGCTGGAATTACCGCGGCTGCTGGCACCAGACTTGCCCTCCAA
+
D0@00//<D@<C<10<1<<CGH@11111<GHDF1D1CH110<DCEGEECHH@FFHDECEGHHIHI?FHFHEHF11<<11<<?@<C@1<<DGHE1D1111DEFHDHF1<D0001<//<<<<D1A<D<F?HFA@G<1<CGDGHGAGCBD@D)<CGAD1<<B1G?:DEGHD@/FFGGCCGHD/EECHGDD<CD-GFFC/FFHE@GEHF>C@<D0?HHD11B:111:<-/-DIGHFEFG</AECD1HHDAE<HCC<@D<11H@1D?GHFHCHEHC<@HC<1IHEH@HC@EHCFF?HCEGHEHEEGD?C<C1EHE?GHCECECCIHEH@H@HFEGECHEGIHHECG<?@@D<
@HISEQ:969:HM2KJBCX2:2:1101:7466:62064 2:N:0:ACTATGCA
TACGCCCATCAGCCCAACTATCCCTATTAATCATTACGTCGATCCTAGAAACCAACAAAATAGAATCAAACGTCCTATTTCATTATTCCATGCTAATGTATTCAAGCGTGAGCCTGCTTTAAACACTCTAATTTTTTCAAAGTAACAGTCCTGATTCCCCACAACACCAAATAAATGACATCATGGTTCGTCAGAAGGGAGAAACCAACAATGCCAGTACGTACCTAGGCACGACCGACATGATGGTCCCGAAATTCAACTACGAGCTTTTTAACTGCAGCAACTTTAATATACGCTATTGGGGCTGGAATTACCGCGGCTGCTGGCACCAGACTGCCCTCCAA
+
DDDDAH<GECG?CFEHF=1C@F@FHIIFHH@FHHHHF?DHHHHGHHHHEHHGHIIIIHHFHHHHHHIIIHHHHGHHIEEH?HHIIHHHFEHFHIFHIHIIHHHHIIH?IG@HFHHEIIHGHICHHIHIHFHIIIHIHGHHIIIIIIIIHIHHHHHHHHHGIHHIIHHHGIHHHGHHIHIIIHHHIIIIIHHHIHHHHHHHHIHGEHHIHIHIIIII=IIIIIIHIHHHIHIIIHIHHGHHHHDIIHHIIHIIIHHIIIHIIHHHFIIIIIIHHHHIHHIIIHHIHGIIHHHHEHHHIIHHHIHHHIIIIHGIIIIIIHIIHIHEIIIHHHGIIHHEHHIDABBD
@HISEQ:969:HM2KJBCX2:2:1101:13079:62041 2:N:0:ACTATGCA
TACGCCCATCAGCCCAACTATCCCTATTAATCATTACGGTGATCCTAGAAACCAACAAAATAGAACCATGCCGTCCTATTCTATTATTCCATGCTAATGTATTCGAGCAAAAATGCCTGCTTTAAACACTCTAATTTTTTCAAGGTAAAGGTCCTGGATCCGCAAGACACCCAATAAAGGACATCAAGTTTCTCCAGAAGGTGAGAAATCAACAGTAACAGTTCATACCCCTTAAGGCATGACCATCACGTCAATCCCGAAATTCAACTACGAGCTTTTTAACTGCAACAACTTTAATATACGCTATTGGAGCTGGAATTACCGCGGCTGCTGGCACCAGACTTGCCCTCCAA
+
DDDDDIGIIIHIGHIIIIIIIIIIHHHIIIIIIIIHIIIIIIIIIIEHHHIHIIHIIIIIHHHHIIGIIGHHHHIIHHIHGIIIHHIIIIHIIHIIIHIIIFHHHIIIIIIIIIIIIIIIIIIIIIIIIIIIIIIIIIIIIIIHIIIIIIHGHIIIIHIHIHIIIHIIIHIIIHIIIIIIIIIIIIIIIHHHIIIIIIIIIIIIIIIIHIIIIIIIIHIIIIIIIIIIIIIIIIIIIIIIIIIIIIIHIIHFIHHIIIIIIIIIIIIIIHIIIIIIIIIIIIIIIIIIIIIIIIHIIIIIIIIIIIIIIIIIIIIIIIIIIIIHIIIIIIIIIIIIIIIIIIIIIIIIDDDDD
@HISEQ:969:HM2KJBCX2:2:1101:14191:62707 2:N:0:ACTATGCA
TACGCCCATCAGACCAACTATCACTATTAATCATTACGTAAATCCTCGAAACCAACCAAATAGCATGGAACGTCCTATTTCATTATTCCATGCTAATGTATTCAAGCGTTAGCTTGCTTTAAACACTCTAATTTTTTCAAAGTAACAGTCCAAATTCCCCGCAACACCAAATTAATGGCATTACGGATCATCAGGAAGGAGGAATCAGTGAGACCAGTACATACCAGAGGCATGACCAACCTACTAACCCCGAAATTCAACTACGAGCTTTTTAACTGCAACAACTTTAATATACGCTATTGGAGCTGGAATTACCGCGGCTGCTGGCACCAGACTTGCCCTCCAA
+
0<D00/<D1<D11D111<D11111<<1D11<GE1DHI1<1111<1D1<01</1<D<00<1<<11<111<<1<<1DH11<1DFHH1<1111<D<11<H8EHCHDHHGHEEDGFHEIHEGEF??@HGHB1EA1=<BFHFF81?GH7BHFB1?B1<G@C<HCHHIIHHHE6HI:G8GCCIHHGHFHHHHIIHEIHC0HECHFF=GAIIHF11GGF<1EHHGHF@<<1CHHHIIHGHGECD1<HHCGD:/<DBHHC@EEGEHEHE@/HFEHHIIHIHIHHEHHFHHIIGFFHHHGHHHDEIHHHFCEHEEIHHGF@HDIHDIHGFHG@HHHHHCIHHGHHEHDH@D@@B@
@HISEQ:969:HM2KJBCX2:2:1101:20499:61552 2:N:0:ACTATGCA
TACGCCCATCAGCACAACTATCCCTATTAATCATTACGGTGGTCCTAGAAACCAACAAAATAGAATCATCCGTCCTATTTTATTATTCCATGCTAATGTATTCAAGCAAAATGCCTGCTTTAAACACTCTAATTTTTTCAAAGTAAAGGTCCTGGTTCCCCGCGGCACCCAATTAAGGACATCGCGGTTCTCCAGAAGGTGAGAAATTGACTACACCAGTTCATACCCCTTAAGGCACGACCGATGTGTCAATCCCGAAATTCAACTACGAGCTTTTTAACTGCAACAACTTTAATATACGCTATTGGAGCTGGAATTACCGCGGCTGCTGGCACCAGACTTGCCCTCCAA
+
DDDDDIHIIIIIIIIIIIIIIIIIIIIIIIIIIIIIIIIHIIIIIIIIIIIHIIIIIIIIIIIIIIIIIIGGIIIIIIIIGHIIIIHGHIIGIIIIHIIIIIIIIIIIIIIIIIHHIIIIIIHIIHIIIIIHHHHHIIIIIIIIHHHIHHIIIIHIHIIIIGIIIIIIIIIIIIIHIIIIIIIIIIIIIIIIIIIIIIIIIIIIIIIIIIIIIIIIIIIHIGIIHIIIIIIIIIIIIIIIIIIIIIIIIHIHIIIIIIIIIIIIIIIIIIIIIHIIIIIIIIIIIIIIHIIIIIIIIIIIIIIHCIIIIIIIIIIIIIIIIIIIIIIIIIIIIIIIIIIIIIIIIIDDDDD
@HISEQ:969:HM2KJBCX2:2:1101:17440:63325 2:N:0:ACTATGCA
TACGCCCATCAGCCCAACTATCCCTATTAATCATTACGTCGATCCTAGAAACCAACAAAATAGAATCAAACGTCCTATTTCATTATTCCATGCTAATGTATTCAAGCGCGAGCCTGCTTTAAACACTCTAATTTTTTCAAAGTAACAGTCCTGATTTCCCACGACACCAAATTAATGACATCGTGGTTCGTCAGAAGGTAGGAATCAATTTGACCAGTACGTACCGAGGCACGACCGATCAACTGATCCCGAAATTCAACTACGAGCTTTTTAACTGCAACAACTTTAATATACGCTATTGGAGCTGGAATTACCGCGGCTGCTGGCACCAGACTTGCCCTCCAA
+
DDDCDIIIIIIIIIIIIIIIIHHIIIIIIIIIIIIIIIIIIHIIIIIHG@HHIIIIIIHIIHIHIIIIIHHHHIHIIIIIIIIIIIIIIHIIIIIIIIIIIHHHIHIIIIHHIIIIIIIIIIHIIIIIHHHHHIIIHHIIIHIIIHIIIIIIIIIIIHHIIIIIIIIIIIIIIIIIIIHIIIIHIIHIIIIIHIIIIIIIHHIIIIIIIIIGIHIIHHIIHHHFHHIIIIIIIIIIIIIIIIHHIIIIIIIIIIIIIIIIIIIGIIIIIIIGIIIHIHIIIIHFGIIIIHIHHIIIIIHHIIIIIIIIIIIIIIIIIIIIIIGIIIIIIIIIIIIIIIIIDDDDD
@HISEQ:969:HM2KJBCX2:2:1101:11820:64736 2:N:0:ACTATGCA
TACGCCCATCAGCCCAACTATCCCTATTAATCATTACAACGGTCCTAGAAACCAACAAATAGAACCATTGTCCTATTCCATTATTCCATGCTAATGTATCCAAGCGATTGCCTGCTTTGAACACTCTAATTTTTTCACAGTAAAAGTCCTGGTTCCCCGCCACGGCCGGTTAAGGCCATGACGCTTCGCCAGAAGGTAGGACCCGACCACAGACAGTACTCACCCGAAGGGCGGACCGTCCAGCCAGGCCTGAAATTCAACTACGAGCTTTTTAACTGCAACAACTTTAATATACGCTATTGGAGCTGGAATTACCGCGGCTGCTGGCACCAGACTTGCCCTCCAA
+
DDD@BHCHIIGFHHHEHHIGIIEFGFHHIIIHHIEHHIEHCHHIIHFGH@HHIIIHEHHHHEHE1CGHHGCHHIEHHICCHECHHIIGG?FFHCHHIIHHHEG?GGHHHHHIHHHGHIEFHEBHEHEHFHFCGH<FGHCHHECHGEGIHIHGH<HHHHDHHIIHDHGHHIHIHDIHHIIIIHHHHHHEIIIHHHIHHHGIHHIHEG?EIIHHFHHG@HHHHHH@IIIHHH=IIIHHIIGHHHHHBIHIIIIIHFCIHIIIIIHDIIIHIHHHFIIIHIIIIIHHEEGCHIIHHHHHEHCCHIIIIHFIIHIHIIIHCIIIIIIIHIIIHHIIIIHHHIHIHBDDBD
@HISEQ:969:HM2KJBCX2:2:1101:8262:64984 2:N:0:ACTATGCA
TACGCCCATCAGCCCAACTATCCCTATTAATCATTACGTCGATCCTAGAAACCAACAAAATAGAATCAAACGTCCTATTTCGTTATTCCATGCTAATGTATTCAAGCGTGAGCCTGCTTTAAACACTCTAATTTTTTCAAAGTAACAGTCCTGATTCCCCATGACACCAAATTAATGACATCATGGTTCGTCAGAAGGTAGGAATCAATAATACCAGTACGTACAATAGCACGACCAATAAATTGATCCCGAAATTCAACTACGAGCTTTTTAACTGCAACAACTTTAATATACGCTATTGGAGCTGGAATTACCGCGGCTGCTGGCACCAGACTTGCCCTCCAA
+
DDDDDIIIIIIIIIIIIIIIIIIIIIIIIIIIIIIIIIIIIIIIIIIIHHIIHIIIIIIIIIHIIIIIIIHIIEHIIIIIHIIIIII@HHIHIIIIIHIIIHHIIIIIIIIHHHIIIIIIIHIIIIIIIIIIIIIIIIIIIIIIIIIIHHIIIIIIIIIIIIIIIIIIIIHHHIIIIIHIHIIIIIIIIIIIIIIIIIIIHHIHHHHHIHIIIHIIIIIIIIIIIIIIIIIHIIIHIIIIIIIHIIIIIIIIIIIIIIIIIIIIHIIIIIIIIIIIIIIIIIIIIHHIIIIIIIIIIIIIIIIIIIIIIIIIIIIIIIIIIIIIIIIIIIIIIIIIIIIIDDDDD
@HISEQ:969:HM2KJBCX2:2:1101:5700:65196 2:N:0:ACTATGCA
TACGCCCATCAGCCCAACTATCCCTATTAATCATTACGTCAATCCTAGAAACCAACAAAATAGGATCGAACGTCCTATTTCATTATTCCATGCTAATGTATTCAAGCGTTAGCCTGCTTTAAACACTCTAATTTTTTCAAAGTAACAGTCCTGTTTCCCTGCAACACCAAATTAATGACATTACAGTTCTTCAGAAAGGAGGAATCAGCGAAGCCAGTGCATACCAGTGGCACGACCAACCTGCTGACCCCGAAATTCAACTACGAGCTTTTTAACTGCAACAACTTTAATATACGCTATTGGAGCTGGAATTACCGCGGCTGCTGGCACCAGACTTGCCCTCCAA
+
DDDDDI<GHHHIIIIHHHIIIIGIIIIIHIIHIIIIIIIIIDHEHIEHIIIIIIIIIIIFH@FCCFHHHHHHHIHIIHHHIIIIHHHGFHIGIIIIHHIHIEIHIHHIIIIIIIIIIEHHGHIHIIIIIHIGHHHIHEIIHIHGGHHHHGHHHHHHHEIIHIIHIHHHGHHHIHIIHIIIIIIIIIIGHIIIIIIHIHHHHHIIIIIIIIIIIIIIHIII<IIIGIIIHIIIHIIIIIIIIHIHFIIIIHHIIGIIHHIIIIIIIIIIIIIIIIIIIIHHIHHGHIIIIIHIIIIIHIIIIIIIIIIIIIIIIIIIHGIIIIIIIIIIIIIIHHIIIIIIIDDDDD
@HISEQ:969:HM2KJBCX2:2:1101:1847:65295 2:N:0:ACTATGCA
TACGCCCATCAGCCCAACTATCCCTATTAATCATTACGTCGATCCTAGAAACCAACAAAATAGAATCAAACGTCCTATTTCATTATTCCATGCTAATGTATTCAAGCGTGCGCCTGCTTTAAACACTCTAATTTTTTCAAAGTAACAGTCCTGATTCCCCACGACACCAAATTAATGACATCGCGGTTCTTCAGAAGGTAGGAACCAATAATGCCAGTGCGTACCGAGGCACGACCGACAATCTGATCCCGAAATTCAACTACGAGCTTTTTAACTGCAACAACTTTAATATACGCTATTGGAGCTGGAATTACCGCGGCTGCTGGCACCAGACTTGCCCTCCAA
+
DDDDDIIIIIHHIIIIIIIIIIIIIIIIIIIIIIIIIIIIIHIIIIIIIIIIIIIIIIIHIIIIIIIHIIIHHHIIIIIIHIIIIHIHIIIIIIHIIIIIIIIIIIIIHIIIIIIIIIIIIIIIIIIIIIHIIIIIIIIIIIIIIIIHHIIIIHIIIIIIIIIIIIIIIIIIIIIIIHHHIIIIIIIHIIHIIIIIIIIIIHIIIIIIIIIIHIIIIIIIIIIIIIIIHIIIHIIIIIIIIGHFIIHIIIHIIIIIIIIIIHIIIIIIIIIIHHIIIIIIIIHHIIIIIIIIIIIIIIIIIIIIIIIIIIIIIIIIIIIIIIIIIIIIIIIIIIIIIIIIDCDDD
@HISEQ:969:HM2KJBCX2:2:1101:8990:65622 2:N:0:ACTATGCA
TACGCCCATCAGCCCAACTATCCCTATTAATCATTACGTCGATCCTAGAAACCAACAAAATAGGTTCGATCGTCCTATTTCGTTATTCCATGCTAATGTATTCAAGCGCGAGCCTGCTTTAAGCACTCTAATTTTTTCAAAGTAACAGTCCTGTTTCCCCGCAACAACAAATTAATGCCATCACGGTTCTACAAGAAGGAGGGACCAGTGAGGCCAGTGCATACCAGTGGCACGACCAACCTACTGGCCCCGAAATTCAACTACGAGCTTTTTAACTGCAACAACTTTAATATACGCTATTGGAGCTGGAATTACCGCGGCTGCTGGCACCAGACTTGCCCTCCAA
+
DDDDDIIIIIIIIIIHIIIIIIIIIIIIIIIIIIIIIIIIIIIIIIIIIIIIIIIIIGIIIIIIIIIIIIIIHIIIIIIIIIIIIIIIIIIIIIIIIIIIIHIIIIHIIIIHIIIIIIIIIIIIIIIIIIIIIIIHHIIIIIIIIIIHIIIIIIIIIIIIIIIIIIIIIIHHIIIIIIIIIIIIIIIIIIHIIIIIIIIIIIIIIIIIIIIIIIIIIIIIIIIIIIIIIIIIIIIIIIIIIIHHEIIIIIIHIIIIIIIIIIIIIIIIIIIIIIIIIIIIIIIIIHIIIIIIIIIIIIIIIIIIIIIIIIIIIIIIIIIIIIIIIIIIIIIIIIIIIIIIIDDDDD
@HISEQ:969:HM2KJBCX2:2:1101:5629:65837 2:N:0:ACTATGCA
TACGCCCATCAGCCCAACTATCCCTATTAATCATTACGGTGATCCTAGAAACCAACAAAATAGAACCATGCCGTCCTATTCTATTATTCCATGCTAATGTATTCGAGCAAAAATGCCTGCTTTAAACACTCTAATTTTTTCAAGGTAAAGGTCCTGGATCCGCAAGACACCCAATTAAGGACATCAAGTTTCTCCAGAAGGTGAGAAATCAACAGCGACAGTTCATACCCCTTAAGGCACGACCATCACGTCAATCCCGAAATTCAACTACGAGCTTTTTAACTGCAACAACTTTAATATACGCTATTGGAGCTGGAATTACCGCGGCTGCTGGCACCAGACTTGCCCTCCAA
+
DDDDDIIIIIIIIIIIIIIIIIIIIIIIIIIIIIIIIIIIIIIIIIIHIIIIIIIIIIIHIHIHHHHHIIIIHIIIIIIIIIIIIIIHIIIIIIIIIIIIIFHIIIIIIHIIIIIIIIIHIIIHIIIIIIIIIIIIIIIIIIIIIIHIIIIIIHIIHIHHHHIIIIIHIHHIIHIIIIIIIHIIIIHHHHHIIIIIIIIIIHIIIIIIHIIIIIIHIIIIIIIIIIIIIIIIIIIIIIIIIIIIIHHIIIGFIIIIIIIIIHIIIIIIIHIIIIIIIIIIIIIIIIIIIIIIIIIIIIIIHIIIIIIIIIIIIIIIIIIIIIIIIIIIIIIIIIIIIIIIIIIIIIIIDDDDD
@HISEQ:969:HM2KJBCX2:2:1101:10873:66984 2:N:0:ACTATGCA
TACGCCCATCAGCCCAACCTATCCCTATTAATCATTACGGTGATCCTAGAAACCAACAAAATAGAACCATGCCGTCCTATTCTATTATTCCATGCTAATGTATTCGAGCAAAAATGCCTGCTTTAAACACTCTAATTTTTTCAAGGTAAAGGTCCTGGATCCGCAAGACACCCAATAAAGGACATCAAGTTTCTCCAGAAGGTGAGAAATCAACAGTAACAGTTCATACCCCTTAAGGCATGACCATCACGTCAATCCCGAAATTCAACTACGAGCTTTTTAACTGCAACAACTTTAATATACGCTATTGGAGCTGGAATTACCGCGGCTGCTGGCACCAGACTTGCCCTCCAA
+
DCDDDIIIIIIIIIIIIIIIIIIIIIIIIIIIIIIIIIIIIIIIIIIIIIIIIIIHIIHIHHIIIHIIIIHHIIIIIIIIIIIHIIIIIHIIIGFHIIHHHDFHIIIHIIIIIIIHIIIIIIIIIIIIIIIIIIIIIIHIIIIIHIIIIIIIIHIIHIIIIIIIIIIIIIIIIIIIIIIIIIHIIIIIIIHHIIIIIIIIIIIIIIIIIIIIIIIIIIIIIIIHIIHIIIIIIIIIIIIIIIIIIIIIIIIHGIIHIIIIIIIIIIIIIIIIIIIIIIIIIIIIIIIIIIIIIIIIIIIIIIIIIIIIIIIIIIIIIIIIIIIIIIIIIIIIIIIIIIIIIIIIIIIIIDDDDD
@HISEQ:969:HM2KJBCX2:2:1101:11478:67474 2:N:0:ACTATGCA
TACGCCCATCAGCCCAACTATCCCTATTCATCATTACGGTGATCCTAGAAACCAACAAAATAGAACCAATCCGTCCTATTTCATTATTCCATGCTAATGTATTCAGACTATAGCCTGCTTTAAACACTCTAATTTTTTCAAAGTAACAGTCCTGATTTCCCAACACACCAAATTAATGACATGAAGGTTCTTCAGAAGGTAGAAATTCGCCACTACTGTACGGACCGTAAAGCCCGACCATAGGACAAATTTCGAATTTCAACTACGAGCTTTTTAACTGCAACAACTTTAATATACGCTATTGGAGCTGGAATTACCGCGGCTGCTGGCACCAGACTTGCCCTCCAA
+
CDDCCIIIHIIHIIIIIIIIIIIIHHIIIIHIIIIIIGEGHHHHIIIGIIIIIIIIIHHIIIGIHIIIIIIGIIIIIIIIIIIHIIGFIHIHIIIHIHIIIIIIIHHIIIIIHIIIIHIIIIIIIHIHIIIIIIHHHFHHIHIIHIIIIHIIIIIIIIIIIIIIIGHIIIIIIHIIIIIGHIIIIIIIIIIIIIIIHIIIIIIIIIIIIHIIHIIIIIIIIIIIIHIHIIHHIIIIIIIIIIIIIIIIIIIIIIIIIIIIIIIIIIIIIIIIIHD1IIIIIIIIIIIIIIIIIIIIHIIIIIIIIIIIIIIIIIIIIIIIIHHIIIIIIIIIIIIIIIIIIIIDCDDD
@HISEQ:969:HM2KJBCX2:2:1101:12112:67771 2:N:0:ACTATGCA
TACGCCCATCAGCCCAACTATCCCTATTAATCATTACCTCAAGTTCCGAAGACCAACAAAATAGAACTGAGGTCCTATTCCATTATTCCATGCAACATTATTCGGGCGGAGACGCCTGCTTTAAGCACTCTAATTTTTTCAAAGTAAACGTACCGATCGCCCATGACACTCGGTGAAGAGCACCAAGGGACAGCTCGGTAAAATGTTCAGCCAAGAAGTAGCCACCGGCAGGTGGACCGCTTGACTTGAACTGAGATCCAACTACGAGCTTTTTAACCGCAACAACTTTAATATACGCTATTGGAGCTGGAATTACCGCGGCTGCTGGCACCAGACTTGCCCTCCAA
+
@BD0DD?HHHHHH<EHIIHHFGCCHHGH1<FGHIGHIIFCH1CGEEH<0CCHC@FHHGHF?EHII1FCFH?DE<FEHEGHI@CC@EGHHHE1F@HC@FGHFHD:HEHFEHCHHGHIIIHBEHFEIGHHHHIIIHHIHHIIHHGHGHF?HHG<HHHHHDHEHHIHHHHCHIHH@FEFHHCHEFGFHHHGHHHECFHIIHEHHHIIHHHEBHHHHCF0HE?HFHDCHIIIIHHEFCDCIIIHHIIHHHIIHHEIHIHEGIIHHIIHHIHHIHIHHGC0IIHHECH@FIIHHGCHEHHGHHEHHHIIHIHHHGCHIHCIHIIHHFIIIHHIIIHHHHIHCIIHFIDDBA@
@HISEQ:969:HM2KJBCX2:2:1101:19310:67920 2:N:0:ACTATGCA
TACGCCCATCAGCCCAACTATCCCTATTAATCATTACGGTGATCCTAGAAACCAACGAAATAGAATCAGTCCGTCCTATTTCATTATTCCATGCTAATGTATTCAGACGATAGTCTGCTTTAAACACTCTAATTTTTTCAAAGTAACAGTCCTGATTTCCAACCACACCAAATAAATGGCATGAAAGTTCCTCAGAAGGTAGAGATCCATCTCACCAGTACAGACAATTAAGCCTGACCAATGGGTAGACCCCGAAGTTCAACTACGAGCTTTTTAACTGCAACAACTTTAATATACGCTATTGGAGCTGGAATTACCGCGGCTGCTGGCACCAGACTTGCCCTCCAA
+
DDDDDIIIIHHIIIIIIIIIIIIIIHIIIIIIIIIIIIHIIIIIIIGIGHHHIEHIIIIGIIGHHIIHHHHHGEHIIIIIIHHIIIIIHIIIIIIHIIIIIIHHHHIIIIIIIFIIIHHIIIHIIIIHIIIIIIIHIIIIHIHIIIIIIIIIIIIHIIIIIIHIIIIIIIIIHIIIIIHIIIIIIIIIIIIIIIIIIIIIIIIIIIIIHHIIIIIIIIIIII=IIIIIIIIIIIIIIIIIIIIIHHDIIIIIIIIIIIIIIIIIIIIIIIIIIIIIIIIIIIIIIIIIIIIIIIIIIIIIIIIIIIIIIIIIIIIIIIIIIIIIIIIIIIIIIIIIIIIIIIIDDDDD
@HISEQ:969:HM2KJBCX2:2:1101:16713:67259 2:N:0:ACTATGCA
TACGCCCATCAGCCCAACTATCCCTATTAATCATTACGTCGATCCTAGAAACCAACAAAATAGAATCAAACGTCCTATTTCATTATTCCATGCTAATGTATTCAAGCGTAAGCCTGCTTTAAACACTCTAATTTTTTCAAAGTAACAGTCCTGATTCCCCACGACACCAAATTAATGACATCGCGGTTCTTCAGAAGGTAGAAACCGATAATGCCAGTACGTACCGAAGCACGACCAACAATTCGATCCCGAAATTCAACTACGAGCTTTTTAACTGCAACAACTTTAATATACGCTATTGGAGCTGGAATTACCGCGGCTGCTGGCACCAGACTTGCCCTCCAA
+
DDDDDHIIIIIIIIIIIIHIHIIIIIIIIIIIIIIIIGIIIIIIIIIHHIIHIIIIIIIIIHGHHHIIIIIHHIIIHHIIHIIIIHIIIIIIIHHHHIIIHGIHHFIIIIIIIHIIIIHHHIIIHIIHIHIIIIIIIIHHIGIIIIHIIIIIHIIIIIIIIIIIIIIIIIIIIIIIIIIHIIIIIIIIIIHIIIIIIHIIIIIIIIIIIIIIIIIIIIIHIIIIHIIIIIIIIIIIIIHIHHHDIIIHIIIIIIIIIIIIIIIIIIIIIIIIIHIIIIIIIIIIIIIIIIIIIIIIIIIIIIIIIIIIIIIIIIIIIIIIIIIIIIIIIIIIIIIIIIIIDDDDD
@HISEQ:969:HM2KJBCX2:2:1101:5253:68770 2:N:0:ACTATGCA
TACGCCCATCAGCCCAACTATCCCTATTAATCATTACGGTGGTCCTAGAAACCAACAAAATAGAATCATCCGTCCTATTTTATTATTCCATGCTAATGTATTCAAGCAAAATGCCTGCTTTAAACACTCTAATTTTTTCAAAGTAAAGGTCCTGGTTCCCCGCGGCACCCAATTAAGGACATCGCGGTTCTCCAGAAGGTGAGAAATTGACTACACCAGTTCATACCCCTTAAGGCACGACCGATGTGTCAATCCCGAAATTCAACTACGAGCTTTTTAACTGCAACAACTTTAATATACGCTATTGGAGCTGGAATTACCGCGGCTGCTGGCACCAGACTTGCCCTCCAA
+
DDDDDHHIIIIHIIIIIIIIIIIIIHIIIIIIIIIIHIIIHIIIIIIIIIIIHIIIGHIIIICHIGIHIGHHHIHHIIIIHIIIIIIHGHHIIIIIIIIHGIIIIIIHEHHHHHIIIHHIIIHHHHIIIHIIIIIIIIIHHIIIIIHHIIIIIIIIIIIIIIGIHHHHFIIIIIIIIIIIIIIIIIIIIIIIIIIIIIIIIIIIIIIIIIIIIIIIHIIIIIIIIIIIIIIIIIIIIIIIIIIIIIIIIIIHIIIIIIIIIIIIIIIIIIIIIHIIIIIIIIIIIIIIHIIIIIIIIIIIIIIIIIIIIIIIIIIIIIIIIIIIIIIIIIIIIIIIIIIIIIIIIIDDDDD
@HISEQ:969:HM2KJBCX2:2:1101:8447:68438 2:N:0:ACTATGCA
TACGCCCATCAGCCCAACTATCCCTATTAATCATTACGTCAATCCTAGAAACCAACAAAATAGGATCGAACGTCCTATTTCATTATTCCATGCTAATGTATTCAAGCGTTAGCCTGCTTTAAACACTCTAATTTTTTCAAAGTAACAGTCCTGTTTCCCTGCAACACCAAATTAATGGCATTACAGTTCTTCAGAAAGGAGGAATCAGCGAAGCCAGTACATACCAGTGGCACGACCAACCTGCTGACCCCGAAATTCAACTACGAGCTTTTTAACTGCAACAACTTTAATATACGCTATTGGAGCTGGAATTACCGCGGCTGCTGGCACCAGACTTGCCCTCCAA
+
DABBDIHIIGIIIIIIIHIIIIIIIIIIIIHIIIIIIIIIIFHHIIIHIIIIIIIIIIIIIHHIGHHHIIHIHIGHHIGIIIIHGGHIHHHCHIIIIIIIIGHIIHIIIIIIIIIIHHIIIHIIIIIIHHIHHIIHIIGHHHHIHHHHIGIHIIIIIHHIIIIIHHIHIIIIIHIIICHHHEIHH@IHHIIIIIIIIIIIHIIHHIIHIIHHHIHGHIHHGGHIHGIHHDHHHHHHHHHHGHIHFIIIIID1IHHHIHHHFHEHEFEIIHHHIHHIHIIIIIIHHHCIIIIIIIIIIHIIIIHHIIIIIIHIIIHIIIHIIIIIIIIIIIIHHDHHHHHIIDDDDD
@HISEQ:969:HM2KJBCX2:2:1101:15312:68775 2:N:0:ACTATGCA
TACGCCCATCAGCCCAACTATCCCTATTAATCATTACGGTGATCCTAGAAACCAACAAAATAGAATCATGCCGTCCTATTTTATTATTCCATGCTAATGTATTCAAGCAAAATGCCTGCTTTAAACACTCTAATTTTTTCAAAGTAAAGGTCCTGGTTCCCCGCGACACCCAATTAAGGACATCGCGGTTCTCCAGAAGGTGAGAAATTGACTACACCAGTTCATGCCCCTTAAGGCACGACCGATGTGTCAATCCCGAAATTCAACTACGAGCTTTTTAACTGCAACAACTTTAATATACGCTATTGGAGCTGGAATTACCGCGGCTGCTGGCACCAGACTTGCCCTCCAA
+
BDDBBIIII@GGHHEHHIHEHH@EGHIIHFHHHHEHEHHHHIF1<@HHEHIHHH?GHHI@H?C1CCG?G@1FCDEHHEH@@FHIIGHFGHII?@GHHFHHHHHFFH1HCFGEHECFG?F@FHII;HGHHHHFDG@FCGCHF<HG@HHCECHEHFFGGH<D?CA0GCHE@EHGBCB<FGC#EIDDC</?HCGG@HHEIHHGCCHCDG;HHHH;GCF@I;HEHHEGHCHHG9HGIHHGFHH8GGHHHIHHHGFHHE?CFGIIFIFIHE10HG?E@HIIIIHEFEIHGHHHFHHCGIHGEHG@IHHHGHHHEHEHIIIIHHHIGIIIIHIIIIIHCIIIIIIIIIIIGHHACDDD
@HISEQ:969:HM2KJBCX2:2:1101:15303:69616 2:N:0:ACTATGCA
TACGCCCATCAGCCCAACTATCCCTATTAATCATTACGTCGATCCTAGAAACCAACAAAATAGAATCAAACGTCCTATTTCATTATTCCATGCTAATGTATTCAAGCGTGAGCCTGCTTTAAACACTCTAATTTTTTCAAAGTAACAGTCCTGATTCCCCACAACACCAAATAAATGACATCATGGTTCGTCAGAAGGGAGAAACCAACAATACCAGTACGTACCGAGGCACGACCGACATGATGGTCCCGAAATTCAACTACGAGCTTTTTAACTGCAGCAACTTTAATATACGCTATTGGAGCTGGAATTACCGCGGCTGCTGGCACCAGACTTGCCCTCCAA
+
DDDDDIIIIIIIIIIIIIIIIIIIIIIIIIIIIIIIIIIIIIIIIIIIIIIIGIIIIGHIIGHIHIIIIIHIIIIIIIIIIIIIHIIIHIIIHIIIIIHIIIIIIHIHHIIIIIIIIIIIIIIIIIIIIIHIIIIIIIIIIHHIIIIIHIIIIIIHIIIIIIIIIIIIIIIIIIIIIIIIIIIIIIIIIIIIIHIIIIHIIIIIIHHIIIIIIIIIIIIIIIIIIIIIIIIIIIIIIIIIIIIIIIIIIHIIIIHHIIIIHIIIIIIIIIIIIIIIIIIIIIIIIIIIIIIIIIIIIIIIIIIIIIIIIIIIIIIIIIIIIIIIIIIIIIIIIIIIIIIIDDDDD
@HISEQ:969:HM2KJBCX2:2:1101:3095:69895 2:N:0:ACTATGCA
TACGCCCATCAGCCCAACTATCCCTATTAATCATTACGGTGATCCTAGAAACCAACAAAATAGAACCATGCCGTCCTATTCTATTATTCCATGCTAATGTATTCGAGCAAAAATGCCTGCTTTAAACACTCTAATTTTTTCAAGGTAAAGGTCCTGGATCCGCAAGACACCCAATTAAGGACATCAAGTTTCTCCAGAAGGTGAGAAATCAACAGCGACAGTTCATACCCCTTAAGGCATGACCATCACGTCAATCCCGAAATTCAACTACGAGCTTTTTAACTGCAACAACTTTAATATACGCTATTGGAGCTGGAATTACCGCGGCTGCTGGCACCAGACTTGCCCTCCAA
+
BDDDDIIIIIIIIGHHGHHHIHHEHHIIIIIGEHIHIHIHHHHHHIIIIIHIIIHIE<GHHFCHHGIIGIEHHHHHHHHIHIHHH1FHHGHIIIIIIHHHHGEGH@HHIHGHIIHIIHHHIGGGHHHIIIIIHHHHIIIIIHHIIHIIIHHHEHHHHIIHCHHHEGHGFIIHHGHGGHFIHHFHGHHEHIIIHHHIHHHHHHIIIIHEHGHGHIHH@FHHIHGEHEHIIIHHIHHHHIHHHEIIIIHGHHFCEHHHDHEHHHGHEHHG@IHHEHEHIIEEHHEHIIIIIIHHHHFFHHEGEHHIIIIIIIIIIIIIHIIDIIIGIIIIIHIIHHIIIIIIHIHHIIIIDDDDD
@HISEQ:969:HM2KJBCX2:2:1101:14218:69898 2:N:0:ACTATGCA
TACGCCCATCAGCCCAACTATCCCTATTAATCATTACGTCAATCCTAGAAACCAACAAAATAGGATCGAACGTCCTATTTCATTATTCCATGCTAATGTATTCAAGCGTTAGCCTGCTTTAAACACTCTAATTTTTTCAAAGTAACAGTCCTGTTTCCCTGCAACACCAAATTAATGACATTACAGTTCTTCAAGAAGGAGGAATCAGTAAAGCCAGTACATACCATAGGCACGACCAACCTACTGACCCCGAAATTCAACTACGAGCTTTTTAACTGCAACAACTTTAATATACGCTATTGGAGCTGGAATTACCGCGGCTGCTGGCACCAGACTTGCCCTCCAA
+
DDDDDIIIIIIHIIIIIIIIIIIIIIIIIIIIIIIIIIIIHIIHIIIIIIIIIIIIIIIIIIIIIIIIIIGHHHIIIIIIIIIIGIIIIIIIHIIIIIIIIIIIIIIIIIIIIIIIIIIIIIHIIIIIIIIIIIIIIIIIIIIIIIIIIIIIIIIIIIIIIIIIIIIIIIIIIIIIIIIIIIIIIIIIIIIIIIIIIIIIIIIIIIIIIIIIIIIIIIIIIIIIIIIIIIIIIIIIIIIIIIIIFIIIIIIIIIIIIIIIIIIIIIHIIIIIIIHIIIIIIIIIIIIIIIIIIIIIIIIHIIIIIIIIIIIIIIIIIIIIIIIIIIIIIIIIIIIIIIIIIDDDDD
@HISEQ:969:HM2KJBCX2:2:1101:1275:69751 2:N:0:ACTATGCA
TACGCCCATCAGCCCAACTATCCCTATTAATCATTACGGTGATCCTAGAAACCAACAAAATAGAACCATGCCGTCCTATTCTATTATTCCATGCTAATGTATTCGAGCAAAAATGCCTGCTTTAAACACTCTAATTTTTTCAAGGTAAAGGTCCTGGATCCGCAAGACACCCAAATAAAGGACATCAAGTTTCTCCAGAAGGTGAGAAATCAACAGTAACAGTTCATACCCCTTAAGGCATGACCATCACGTCAATCCCGAAATTCAACTACGAGCTTTTTAACTGCAACAACTTTAATATACGCTATTGGAGCTGGAATTACCGCGGCTGCTGGCACCAGACTTGCCCTCCAA
+
DDDDDIIIIIIIIIIIIIIIIIIIIIIIIIIIIIIIIHHIIIIIIIIIIIIIIIIIIIIIIIHIIIIIIHIHHEHHIIIIHHIIIGHHHIIIIIIIIHIHHFHHFHIIIIIIIIIIIIIIIIIHHIIHIIIIIIIIIIIIIIHHIIIHHIIHIIIIIIIIHHIIIIIIIIIIIIIIHIIIIIIIIIHIIIIIHIIIIIIIIIIIIIIIIIIIIIIIIIIIIIIIIIIIIIIIIIIIIIIIIIIIIIIHHIIHFIIIIIIIIIIIIIIIIIIIIIIIIIIIIIIIIIIIIIIIIIIIIIIIIIIIIIIIIIIIIIIIIIIIIIIIIIIIIIIIIIIIIIIIIIIIIIIIIDDDDD
@HISEQ:969:HM2KJBCX2:2:1101:16539:70288 2:N:0:ACTATGCA
TACGCCCATCAGCCCAACTATCCCTATTAATCATTACGGTGGTCCTAGAAACCAACAAAATAGAACCATGCCGTCCTATTTTATTATTCCATGCTAATGTATTCAAGCAAAAATGCCTGCTTTAAACACTCTAATTTTTTCAAAGTAAAGGTCCTGGTTCCCCGCGGCATCCAATTAAGGACATCGCGGTTCTCCAGAAGGTGAGAAATTGACTGCACCAGTTCATACCCCGTGAGGCACGACCGATGCGCCAATCCCGAAATTCAACTACGAGCTTTTTAACTGCAACAACTTTAATATACGCTATTGGAGCTGGAATTACCGCGGCTGCTGGCACCAGACTTGCCCTCCAA
+
DDDDDHHIIGHHHIIIIIIIIIIIHIHIIIIIHIIIIIIIIIIEHIIHIHIHIHIIIIIIIIGHIIIIIIIIIIIIHHIIIIIIIIIIIIIIIHIIIIHHIHHIHIHIIIIIHIIIIIIIIIIIIIHHIIIIIIIIHIIIIHIHIIIIIIIIIIIIIIIIIIIIIIIIIIIIIIHIIIIIIIIIIIIIIHIIIIIIIIIIIIIIIIIIIIIIIIIIIIIIIIIIIIHIIIIIIIIIIIIIIIIIIIIIIIHHIIIIIIIIIHIIIIIIIIIIIIIIIIIIIIIIIIIIIIIIIIIIIIIIIIIIIIIIIIIIIIIIIIIIIIIIIIIIIIIIIIIIIIIIIIIIIIIIDDDDD
@HISEQ:969:HM2KJBCX2:2:1101:18877:70743 2:N:0:ACTATGCA
TACGCCCATCAGCCCAACTATCCCTATTAATCATTACGGTGGTCCTAGAAACCAACAAAATAGAACCACAACGTCCTATTCTATTATTCCATGCTAATCTATTCAAGCAAATGCCTGCTTTAAACACTCTAATTTTTTCAAGGTAATGGTCCTGGCTCCCCGGCACACCCAATAAAGGACATACTGGTTCACCAGAAGGTGGACCCGACACAGGACAGTACTCGCCAAAGACGGACCGCCCGGCCAGGCCTAAAATTCAACTACGAGCTTTTTAACTGCAACAACTTTAATATACGCTATTGGAGCTGGAATTACCGCGGCTGCTGGCACCAGACTTGCCCTCCAA
+
DDDDDIIIIIIIIIIIIIIIIIIIIIIIIIGIIIIIIIIIIIIHIIIIIIIIIIIIIIIIIIIIIIIHIIHGIIIIIIIIIIIIIIIIIIHHFHIIIIIIIIIIIIIIIIIIIIIHIIIIIIHIIHIIIIIIIIIIIIIHIIIIIIIIIIIHHHIIIIIHIHHHIIIIIIIIIIHIIIIHIIIIIIIIIIIIIIIIIIIIIIIIIIIIIIIIIIIIIIIIIIIIIIIIIIIIHIHHHHIIIIIIIIIIIIIIIIIIIIIIIIIIIIIIIIIIIIIIIIIIIIIIIIIIIIIIIIIIIHHGFIIIIIIIIIIIIIIIIIIIIIIIIIIIIIIIIHIIIIIIIDDDDD
@HISEQ:969:HM2KJBCX2:2:1101:7865:71401 2:N:0:ACTATGCA
TACGCCCATCAGCCCAACTATCCCTATTAATCATTACGTCGATCCTAGAAACCAACAAAATAGAATCAAACGTCCTATTTCATTATTCCATGCTAATGTATTCAAGCGCGAGCTTGCTTTAAACACTCTAATTTTTTCAAAGTAACAGTCCTGATTTCCCACGACACCAAATTAATGACATCGTGGTTCGTCAGAAGGGAGAAACCAATAATACTAGTACGTACAAAGTACGACCGACATATTAGTCCCGAAATTCAACTACGAGCTTTTTAACTGCAACAACTTTAATATACGCTATTGGAGCTGGAATTACCGCGGCTGCTGGCACCAGACTTGCCCTCCAA
+
DDDCDIIIIIIIIIIIIIIHIIIIIIIIIIIIIIIIIIIIIIIIIIIIIIIIIIIIIIIHIHIIIIIIIHGIIGIIIIIHIHIIIIIIIIIIIHIIHGIIIIHIIIIIHIIIIIIIIIIIIHGHIIIIIIIIIIIIIIIIIIIIIIIIIIIIIIIIIIIIIIIIIIIIIIHHHIIIIIIIIIIIIIIIIIIIIIIIIIIIIIIIIHIIIIIIIIIIIIIIIIIIIIIIIIIIIIIIIIIIIIIIIIIIIIIIIIIIIIIIIIIIIIIIIIIIIIIIIIIIIIIIIIIIIIIHIIIIIIIIIIIIIIIIIIIIIIIIIIIIIIIIIIIIIIIIIIIIIIIDDDDD
@HISEQ:969:HM2KJBCX2:2:1101:7684:70630 2:N:0:ACTATGCA
TACGCCCATCAGCCCAACTATCCCTATTAATCATTACGTCGATCCTAGAAACCAACAAAATAGAATCAAACGTCCTATTTCATTATTCCATGCTAATGTATTCAAGCGTGCGCCTGCTTTAAACACTCTAATTTTTTCAAAGTAACAGTCCTGATTCCCCACGACACCAAATTAATGACATCGTAGTTCTTCAGAAGGTAGGAACCAATAATGCCAGTGTGTACCGAAGCACGACCGACAATTTGATCCCGAAATTCAACTACGAGCTTTTTAACTGCAACAACTTTAATATACGCTATTGGAGCTGGAATTACCGCGGCTGCTGGCACCAGACTTGCCCTCCAA
+
DDDDCIIIIIIIIIIIIIIIIIIIIIIIIIIIHHIIIIHIIIIIIIIIFHIIHIIIIIHIIIHIIIIIHIIIIIIIEHIIIIIIIIIIEHHIGHHIIIIIIIIIIIIIIHIIHIIIIIIIIEIIHIIIIIIIIIIIIIIIIIIIIIIIIIIIIIGEIIHHHIIHHHIIIIHIIIIIIIIIIIIIIIIHIIIIIIIIIIIIIIIIIHIIIHIIIIIIIIIIIIIHIIIIIIIIIIIIIIIIHIIHIIIIHIIIIIIIIIIHIIIIIIIIIIIIHIIIIIHIIIIHIIIIIIIIIIIIIIHIIIIIIIIIIIIIIIIIIIIIIIIIIIIIIIIIHGIIIIIHCDDDD
@HISEQ:969:HM2KJBCX2:2:1101:9207:71416 2:N:0:ACTATGCA
TACGCCCATCAGCCCAACTATCCCTATTAATCATTACGGTGGTCCTAGAAACCAACAAAATAGAATCATCCGTCCTATTTTATTATTCCATGCTAATGTATTCAAGCAAAATGCCTGCTTTAAACACTCTAATTTTTTCAAAGTAAAGCTCGTAGTTGAATTTCGGGGCCAGTAGGTTGGTCGTGCCACTGGTATGCACTGGCCTCACTGGTCCCTCCTTCTTGTAGAACCGTGATGGCATTAATTTGTTGTTGCGGGGAAACAGGACTGTTACTTTGAAAAAATTAGAGTGCTTAAAGCAGGCTCGCGCTTGAATACATTAGCATGGAATAACGAAATAGGACGATCGAACCTATTTTGTTGGTTTCTAGGATCGACGTAATGATTAATAGGGATAGTTGGGGAACCTGCCTAA
+
DDDDDIIIIIIIIIIIIHIIIGHHIIIIIIIIIIIIIIIIIIIIIIIIIIIHGIIIIHHIIIGIIIIIGHIIIIGIIHIIHHIIIIIHHHI@HIHIIHHHHHIFHIIIIIIIHIIIIHIIHGHIIIHIEEHIIHIIIIEHHHFHICCHCFGHHHIHIHHIIIIF1IIGGHHIHHIHHIIIIIIIIIIHIHIIIIIIHHEIIIHIHHHHIIHHHHIIHGIHHIIIIIIHEHHHIIIIIIHHHGIIIIIIHIIHIIHHECIIIIIIIHHGIIHIIIGIIIHHIIIIIIIIIIIIIIIIIIIIIIIIIIIIIIHIGIIIIIIIIHGIIIIIIIIIHIIIIIIIIIIIIIIIIIIIIIIIIIHIIIIIIIHIIIIIIIIIIHIIIIIIIIIIIIIIIIIIIIIIIIIIIIIIIIDDDDD
@HISEQ:969:HM2KJBCX2:2:1101:10814:71525 2:N:0:ACTATGCA
TACGCCCATCAGCCCAACTATCCCTATTAATCATTACGTCGATCCTAGAAACCAACAAAATAGAATCAAACGTCCTATTTCATTATTCCATGCTAATGTATTCAAGCGTGAGCCTGCTTTAAACACTCTAATTTTTTCAAAGTAACAGTCCTGATTCCCCACAACATCAAATAAATGACATCATGGTTCGTCAGAAGGGAGAAACCAACAATGCCAGTACGTACCGAGGCACGACCGACATGATGGTCCCGAAATTCAACTACGAGCTTTTTAACTGCAGCAACTTTAATATACGCTATTGGAGCTGGAATTACCGCGGCTGCTGGCACCAGACTTGCCCTCCAA
+
DDDDDHIIIIIHIGIIIIIIIIIIIIIIIIIIIIIIIIIIIIIHIIIIIIIIHIIIIHGIIIHIIIIIIIIIIIIIIIIHIIIIHIIHIIIHIIIIIIIGIHIIIIIIIIIGIHIIIHHIHIIHIIIIIIIIIIIIIIIIIIIIIIIIIHIIIIIIHIIIIIGIHHHIIIIIIIIIIIIHHIHIIIGIHIIHIIIIIIIHHIIIIIHGEGIHHHIIIHIHHIHIIHIGIIIHIIIIIIIIIIHHIIIIIIIIIIHIIGIIHIHIIIIHIIIIIIIIIIIIIIIIIIGIIIIIIIIIIIIIIIIHIIIIIIIIIIIIIIIIIIIIIIIIIIIIIIIIIIIIDDDDD
@HISEQ:969:HM2KJBCX2:2:1101:10763:72807 2:N:0:ACTATGCA
TACGCCCATCAGCCCAACTATCCCTATTAATCATTACAACGGTCCTAGAAACCAACAAATAGAACCATTGTCCTATTCCATTATTCCATGCTAATGTATCCAAGCGATTGCCTGCTTTGAACACTCTAATTTTTTCACAGTAAAAGTCCTGGTTCCCCGCCACGGCCGGTTAAGGCCATGACGCTTCGCCAGAAGGTAGGACCCGACCACAGACAGTACTCACCCGAAGGGCGGACCGTCCAGCCAGGCCTGAAATTCAACTACGAGCTTTTTAACTGCAACAACTTTAATATACGCTATTGGAGCTGGAATTACCGCGGCTGCTGGCACCAGACTTGCCCTCCAA
+
DDDDAHHGHHHIIIIIIIIIHHIHIIIIIIIIIIIIIIIIIHHIIIIIHIIGIIHIFEHIIHHIGIGHHFHEEHHHIHIIIIGHHIHIIGHHEEHIIIIHIHFHHHHHHIIHIHHIIIIIIIIIIGHIIHHHIHHIHIHHIHIHIIIIHHHHIIEGHIHIHHIHEIIIIHIHEIHHHIHHIIIHHIIHEIHHIHHFHIIHHDCEHIIIHHH@FIHHHHIHIHHGHIIIIHHHDHHHIFIIIHHIIIIHHHFCHIIIIGIIIHIHIHGIHHHGIIIIIIIIIIIHIHHIIIHIHHIIIHFIHIGIIIIHIIHHHIIIIIIIIIIIIIIIIIIIIIIIIIIIIDDDDD
@HISEQ:969:HM2KJBCX2:2:1101:16365:72372 2:N:0:ACTATGCA
TACGCCCATCAGCCCAACTATCCCTATTAATCATTACGTCAATCCTAGAAACCAACAAAATAGGATCGAACGTCCTATTTCATTATTCCATGCTAATGTATTCAAGCGTTAGCTTGCTTTAAACACTCTAATTTTTTCAAAGTAACAGTCCAGATTCCTCGCAACACCAAATTAATGGCATTACGGCTCATCAGGAAGGAGGAATCAGTGAGACCAGTACATACCAGTGGCATGACCAACCTACTAACCCCGAAATTCAACTACGAGCTTTTTAACTGCAACAACTTTAATATACGCTATTGGAGCTGGAATTACCGCGGCTGCTGGCACCAGACTTGCC
+
DDDDDIIIIIIIIHIIIIIIIIIIIIIIIHIHIIIIIIIIIIHHHHIIHIIIHIHIHIIIGCGHHHIIIIIIIIIIIIIIIIHIHIIIIIIIHGHIIHIIHHIIHIIIIIIIIHIIIIIIIHIIIHIHGHHGHIIIIIIIHHIIIIIIIGIHHGHGHHFHHIIIIIIIIIHHIIHHHIIHHHIHIHHHHIHIHHHIHGGHHGIHFIIIIHIIHIHHIHIIIIIIIIIHHHIHIHIIIHIHHGIHEHHIIIIHIHHFFHIHHHHHIIHHIIIHHIIHHIIIIIIIHIHHIIHIHHFGHGHIIIIIIHHDCHGHEIIIIIIHIIHHIIIIIIIIIIIDDDDD
@HISEQ:969:HM2KJBCX2:2:1101:20950:73865 2:N:0:ACTATGCA
TACGCCCATCAGCCCAACTATCCCTATTAATCATTACGTCGATCCTAGAAACCAACAAAATAGAATCAAACGTCCTATTTCATTATTCCATGCTAATGTATTCAAGCGCGAGCTTGCTTTAAACACTCTAATTTTTTCAAAGTAACAGTCCTGATTTCCCACGACACCAAATTAATGACATCGTGGTTCGTCAGAAGGGAGAAACCAATAATACTAGTACGTACAAAGTACGACCGACATATTAGTCCCGAAATTCAACTACGAGCTTTTTAACTGCAACAACTTTAATATACGCTATTGGAGCTGGAATTACCGCGGCTGCTGGCACCAGACTTGCCCCCAA
+
DDDDDIIIIIIIGIIIIIHIIIIIIIIIIIHIIIIIIIIIIIHIIIIHHIIIIIIIIIIIIIHIIIIIIIIHHHHIHIIIIIIHIIHIIIHEHHHIIIIIHFGHIHIHIHIEHEHHIIIHIIIIIIIIIIIIIIIIIIIIIIGIIIHGIIIIHHIIIIIIHIHEIHIIIIIIIHIIIIIHIIIIIHIIIIIIIIHIIIIIIIIIIIHIIIHHIIIIIIIIIIIIIIIIIIIIIIIIIIHIHIIIIIIIIIIIIIIIIIIIIIIIIIIIIIIIIIIIIIIIIIIIIIIIIHHHIHIIHIIIIIIIIIIIIIIIIIIIIIIIIIIIIIIIIIIIIIIIIIDDDDD
@HISEQ:969:HM2KJBCX2:2:1101:17674:74067 2:N:0:ACTATGCA
TACGCCCATCAGCCCAACTATCCCTATTAATCATTACATCGATCCTAGAAACCAACAAAATAGAATCGGATGTCCTATTTCATTATTCCATGCTAATGTATTCAAGCGTGAGCCTGCTTTAAACACTCTAATTTTTTCAAGGTAACAGTCCTAATTCCCCGTGACACCAAATTAATGGCATTACGGTTCTTTAGAAGGTGAGAAATCAATAATATCAGTACATACCAACGGCATGACCGAAACATTGATCCCGAAATTCAACTACGAGCTTTTTAACTGCAACAACTTTAATATACGCTATTGGAGCTGGAATTACCGCGGCTGCTGGCACCAGACTTGCCCTCCA
+
DDDDDIIHHHIIIIIIIIIIIIIIIIIIIIIIIIIIIGIIIIIIIIHGHHIHIIIIIIHIIIIIIIHHIIIIIIHIIIIHHIIIIHIHFIIIGHEHHIIIIHGHIHIIIIIHIIHIIIIIIIIIIIIIIHIHIIHIIHIIIIIIIIIIIIIIIIIIHIIIHIIIIIIIIIIIIIHIIIIIIIIIIIIHIIIIIIIIIIIIIIIIIIIIIIIIIIIIIIIIIIIIIIIIIIIIIIIIHIIIIIIIHIIIIHIIIIIIIIIIIIIIIIIIIIIIIIIIIIIIIIIIIIIIIIIIIIIHIIIIIHIIIIIIIIIIIIIIIIIIIIIIIIIIIIIIIIIIIIIIIDDDDD
@HISEQ:969:HM2KJBCX2:2:1101:9675:74396 2:N:0:ACTATGCA
TACGCCCATCAGCCCAACTATCCCTATTAATCATTACGTCAATCCTAGAAACCAACAAAATAGGTTTGAACGTCCTATTTCATTATTCCATGCTAATGTATTCAAGCAAATATGCCTGCTTTAAACACTCTAATTTTTTCAAAGTAACAGTCCTGTTTCCCTGCAACACCAAATTAATGACATTACAGTTCTTCAGAAAGGAGGAATCAGCGAGACCAGTTCATACCAGTGGCACGACCAGCCTGCTGACCCCGAAATTCAACTACGAGCTTTTTAACTGCAACAACTTTAATATACGCTATTGGAGCTGGAATTACCGCGGCTGCTGGCACCAGACTTGCCCTCCAA
+
DDDBDHIIIHGHIIIIIIHIIIIIGHIIIHIIIIIIIHIIIIIIIIIIIIIIIIIIIIIHIIGFCHHHHIIIIIGIIIHIIIIIIIHIHIIHGIIIIIIIHIIIHHIHIIHIHGHIIIIIIHHHIHHHHHIIIIIIIFHHIIHIIIIIHIIIHHHIIIIIIIIIIIIIGIIIHHIIHIIIIIIIIIIHHEHIIHIHHIIIIIIIIIIIIIIIIIIIIIIIIHIIIIIIIIIIIIIIIIIIIHIIIHGIIIHIIIIIIIIIIIIIIIIIIIIIIIIHHIIIIIIIHGIHHHHIIIIIIIIIIIIIIIIIIIIIIIIIIIIIIIIIIIIIIIIIIIHHIIIIIIIDBDDD
@HISEQ:969:HM2KJBCX2:2:1101:11567:74756 2:N:0:ACTATGCA
TACGCCCATCAGCCCAACTATCCCTATTAATCATTACGTCAATCCTAGAAACCAACAAAATAGGATCAAACGTCCTATTTCATTATTCCATGCTAATGTATTCAAGCGTTAGCCTGCTTTAAACACTCTAATTTTTTCAAAGTAACAGTCCTGTTTCCCTGCAACACCAAATTAATGACATTACAGTTCTTCAAGAAGGAGGAACCAGTAAAGCCAGTGCATACCAGAGGCACGACCAACCTACTAATCCCGAAATTCAACTACGAGCTTTTTAACTGCAACAACTTTAATATACGCTATTGGAGCTGGAATTACCGCGGCTGCTGGCACCAGACTTGCCCTCCAA
+
DDDDDIIIIIIIIIIIIIIIIIIIIIIHIIIIIIIIIIIIIIIIIIIIIIIIIIIIIIICHIHHIIIIHHIIHIIIIIIIHIHIIIIIIIIGIIIIIIIIIHIIIIIIIIIIIIIIIHIIHIIIIIIIIIHHIIIIIIIIIIIIIIIIIIIIIIIIIHIIIIIIIIIIIIIIIIIIIIIIIIIIIIIIIIIIIIHIIIIIIIIIIIIIIIIIIIIIIIIIIIIIIIIIIIIIIIIIIIHIIIIIGIHHIIIIIIIIIIIIIIIIIIIIIIIIIIHIIIIIIIIIIIIIIIIIIIIIIIIIIIIIIIIIIIIIIIIIIIIIIIIIIIIIIIIIIIIIIIIIIDDDDD
@HISEQ:969:HM2KJBCX2:2:1101:20604:75268 2:N:0:ACTATGCA
TACGCCCATCAGCCCAACTATCCCTATTAATCATTACGTGGTCCTAAAACCAACAAAATAGAACCATCGTCCTATTTTATTATTCCATGCTAATGTATTCAAGCAAAAATGCCCGCTTTAAACACTATATTTTTTTCAAAGTAAAAGTCCTAGTTCATTGAAACACCCAAGAGCATCCCAATTCACCAGAAGGTGAGAAATTGGCTACACACCGATTCATGCCCCTAAAGGCATGACCGATATATCCCAATCCCGAAATTCAACTACGAGCTTTTTAACCGCAACAACACTAATATACGCTATTGGAGCTGGAATTACCGCGGCTGCTAATACCAGACTTGCCCTCCAA
+
DDDDDIIIIFHIIIIIHIIIIIIIIIIIIIIIIIIIIIIIIIIIIIIIIIIIIIIIIIIIHIIIIIHHHIIIIIIGHIIIIIIIHHIIHIIIIIIIHIHIIDGCHHIIHIIHIHHHHHIHIIHHIHEHIIIIIIHIHIIIIIIIII9HFIHHIIIGIIHHEHEIIIHHIIIIIIHGIHHHHGGGIIIIIHIIIIIIIIIIII<HIIIHHHHIIIIII=II<IIIIIIIHGIIIIGHIIGIIIIIIIHFIIIIIIIIIIIIIIIIIHIIIIIIIIIIIIIIIIIIIIIIIIIIIIIIIIIIIIIIIIIIIIIIIIIIIIIIIIIIIIIIIIIIIIIIIIIIIIIIDDDDD
@HISEQ:969:HM2KJBCX2:2:1101:9432:75523 2:N:0:ACTATGCA
TACGCCCATCAGCCCAACTATCCCTATTAATCATTACGTCAATCCTAGAAACCAACAAAATAGGATCAAACGTCCTATTTCATTATTCCATGCTAATGCATTCAAGCGTTAGCCTGCTTTAAACACTCTAATTTTTTCAAAGTAACAGTCCTGTTTCCCTGCAACACCAAATTAATGACATTACAGTTCTTCAAGAAGGAGGAACCAGTAAAGCCAGTGCATACCAGAGGCACGACCAACCTACTAATCCCGAAATTCAACTACGAGCTTTTTAACTGCAACAACTTTAATATACGCTATTGGAGCTGGAATTACCGCGGCTGCTGGCACCAGACTTGCCCTCCAA
+
DDD?AIGIIIIIIIHIIIIIIIIIHHHIIIIIIIIGIHIIGIIHHIIIHIIIIIIIGHIIIHHIGGIIHIIIIIIIIHEHHIIIIIIIIHIIIGIIIIIIIIIIIHIHHHHHIHHIHIIIIIHIHIIIIIIIIIIIIIHIIIIIIIIEIIIIHIIIIHIIIIHIIIIIIIIIIIIHIIIIIIIIHIIIIIHHIIIIIIIIIIIIIIIIIIHIIHEGHIHGIIIIIIIIIIIIIIIIIIHIIHHHGHFFIIHHIIIIHIGIIIIIIIIIIIHHIIIIIHIIIIIIIIIIIIIIIIIIIIIIIIIIIIIIGIIHIIIGIIIIIIIIIIIIIIIIIIIIIIIIIDDDDD
@HISEQ:969:HM2KJBCX2:2:1101:8384:74266 2:N:0:ACTATGCA
TACGCCCATCAGCCCAACTATCCCTATTAATCATTACATCGATCCTAGAAACCAACAAAATAGAATCGGATGTCCTATTTCATTATTCCATGCTAATGTATTCAAGCGTGAGCCTGCTTTAAACACTCTAATTTTTTCAAGGTAACAGTCCTAATTCCCCGTGACACCAAATTAATGGCATTACGGTTCTTTAGAAGGTGAGAAATCAATAATATCAGTACATACCAACGGCATGACCGAAACATTGATTCCGAAATTCAACTACGAGCTTTTTAACTGCAACAACTTTAATATACGCTATTGGAGCTGGAATTACCGCGGCTGCTGGCACCAGACTTGCCCTCCAA
+
ADCDCIIIIIIIIIHIIIIIIIIIIIIIIIIIIIGIIIGIIIIIIIIHIIIIHHHIIIIIIIIIHIIHHHIGEHIIIIIIIIIIIIIHHIIHIIIIHIIIIIIHIIIIIIIHIIIIIHIIIIIIIIIIIIHIIIIIIIIIIHIHHIIHHIIIIIIIIIIIIIIIIIIIIIIIIIIIIHIIIIIIIIIIHIIIHIIIIIIIIIIIIIIIIIIIIIIIIIIIIIIIIIIIIIIIIIIIIIIIIIIIIHIIHIIIIIIIIIIIIIIIIIIIIIIIIIIIIIIIIIIIIIIIIIIIIIIIIIIIIIIIIIIIIIIIIIIIIIIIIIIIIIIIIIIIIIIIIIIIIIDDDDC
@HISEQ:969:HM2KJBCX2:2:1101:11750:76204 2:N:0:GCTATGCA
TACGCCCATCAGCCCAACTATCCCTATTAATCATTACATCGATCCTAGAAACCAACAAAATAGAATCGGATGTCCTATTTCATTATTCCATGCTAATGTATTCAAGCGTGAGCCGGCTTTAAACACTCTAATTTTTTCAAGGTAACAGTCCTAATTCCCCGTGACACCAAATTAATGGCATTACGGTTCTTTAGAAGGTGAGAAATCAATAATATCAGTACATACCAACGGCATGACCGAAACATTGATCCCGAAATTCAACTACGAGCTTTTTAACTGCAACAACTTTAATATACGCTATTGGAGCTGGAATTACCGCGGCTGCTGGCACCAGACTTGCCCT
+
DDDBDIHHHHIIGIHIGIIIHIIIIIHIHHHIIIIIIIIIHIIHIHIIGIIIIIIIHIIFHHHFHIIIIIIIIIFHHIIHHHIIHHIIIIIGIIIIIIHHIHEHIIIIHIIIHHHHIIIHIIIIIIIIIIIIIIIIIIIIIIIHIIIIIHHIHIIIIHIIIIHIIIIIIIGIIIIIIIHIIIIIIIIIHIIIIIIIIIIIIIIIIIIGIIIIIIIGGIIIIIHHIIIIIIIGIIIIIIIIIHIIIIIIIIIIIIIIIIIIIIIHIHIIIIIIIIIHIIIIHIIIIIIIIIIIHIHIHIIIIIHIIIIIIIIIIIIIIIHIHIIIIIIHGIIIIIIIIIDDDDD
@HISEQ:969:HM2KJBCX2:2:1101:20012:76315 2:N:0:ACTATGCA
TACGCCCATCAGCCCAACTATCCCTATTAATCATTACGTCAATCCTAGAAACCAACAAAATAGGATCAAACGTCCTATTTCATTATTCCATGCTAATGTATTCAAGCGTTAACCTGCTTTAAACACTCTAATTTTTTCAAAGTAACAGTCCTGTTTCCCTGCAACACCAAATTAATGCCATCACGGTTCTACAAGAAGGAGGGACCAGTGAGGCCAGTGCATACCAGTGGCACGACCAACCTACTGGCCCCGAAATTCAACTACGAGCTTTTTAACTGCAACAACTTTAATATACGCTATTGGAGCTGGAATTACCGCGGCTGCTGGCACCAGACTTGCCCTCCAA
+
DDDDDIIIIIIIIIIIHIIIIIIIIIIIIIIIIIIIIIIIIIIIIIIIIIIIIIIIIIHIIIHHIIIHIIIIIIIHIIIIIIIIIIIIIIIIIIIIIIIIIIIIIIIIIIIIIIIIIIIHIIIIIIIIIIIIIIIIIHIIIIIHIIIIIIIIIIIIIIIIIIIIIIIIIIIIIIIIIIIIIIIIIIIIIIIIHIIHIIIHIIIIIIIIIIIHIIIIIIIIIIIIIIIIIIIIIIIIIIIIIIHHIIIIIIIIIIIIIIIIIIIIIIIIIIIIIIIIIIIIIIIIIIIIIIIIIIIIIIIIIIIIIIIIIIIIIIIIIIIIIIIIIIIIIIIIIIIIIIIIIDDDDD
@HISEQ:969:HM2KJBCX2:2:1101:11849:77231 2:N:0:ACTATGCA
TACGCCCATCAGCCCAACTATCCCTATTAATCATTACGTCGATCCTAGAAACCAACAAAATAGAATCAAACGTCCTATTTCGTTATTCCATGCTAATGTATTCAAGCGTGAGCCTGCTTTAAACACTCTAATTTTTTCAAAGTAACAGTCCTGATTCCCCAAGACACCAAATTAATGACATCATGGTTCGTCAGAAGGTAGGAATCAATAATACCAGTACGTACAATAGCACGACCAATAAATTGATCCCGAAATTCAACTACGAGCTTTTTAACTGCAACAACTTTAATATACGCTATTGGAGCTGGAATTACCGCGGCTGCTGGCACCAGACTTGCCCTCCAA
+
BDDDDIIIIHIIIIIIIHIIIIIIIIIIIIIIIIIIIHIHHHIIIIIGCHHIIIIIHII?GHHEHHIGIIHHHIIHHGHIIHHIHIH@HHHHIHIIIIIIIIIIIIIHHIIIIIIIHHHIIIIIIIIIIIIIIIHHIIHHIIIIIHHHIIIIIIHIIIIIIHIIHIIHIHEFIIIIIIIIIHIIIIIIIHIIIIIIIIIIIIIIIIIIIIHHIIIIIIIIIIIHIIIIIIIIIIIIIIIIIIHHIIHIIIIIIIIIIIIIIIIIHIGIIIIIIIIHIIIIIIHHIIIIIIIIIIIIIIIIIIIIIIIIIIIIIIHIIIIIIIIIIIIIIIIIIIIIIIIIDDDDD
@HISEQ:969:HM2KJBCX2:2:1101:3884:77607 2:N:0:ACTATGCA
TACGCCCATCAGCCCAACTATCCCTATTAATCATTACGGTGATCCTAGAAACAAACGAAATAGAACCAATCCGTCCTATTTCATTATTCCATGCTAATGTATTCAAGCGCGAGCCTGCTTTAAACACTCTAATTTATTCAAAGTAACAGTCCTGATTTCCCGCGACACCAAGTTAATGACATCGTGGTTCGTCAGAAGGTAGGAATCAATTTGACCAGTACGTACCGAGGCACGACCGATCAACTGATCCCGAAATTCAACTACGAGCTTTTTAACTGCAACAACTTTAATATACGCTATTGGAGCTGGAATTACCGCGGCTGCTGGCACCAGACTTGCCCTCCAA
+
D?<00</<F<FC11<D1<ECH1<<DCHE?HI@CEHHC1<<1<FHCHHEH@@H1<DC@EGHGC1CEE@1DH11<<1<CCCEG<GH1F?@1DH<CGEHEC@FCDFCFCF10CHIHC<1C@HHF?CH1<1B<B<GHIH$DCCGCGHFC8<FHH11<<G@/D0?7#EEHGCHIHCGDEEHHD8C:8CD:/<EDF//CCEHF</FHC?IHIIIHH@G0<C:F<<<0<<<:0<1<.0</0<0/<<<<<<<<<<</<CHD<<11EHDCCC<<1<0@FECHGFEHD<@H<CG<?IHHEG<0@F@<<HCCCC<<<1CFECEHHCC<CCHIH@@CF@C<<<<<CE<<0<@IDD@D<
@HISEQ:969:HM2KJBCX2:2:1101:10040:78555 2:N:0:ACTATGCA
TACGCCCATCAGCCCAACTATCCCTATTAATCATTACATCGATCCTAGAAACCAACAAAATAGAATCGGATGTCCTATTTCATTATTCCATGCTAATGTATTCAAGCGTGAGCCTGCTTTAAACACTCTAATTTTTTCAAGGTAACAGTCCTAATTCCCCGTGACACCAAATTAATGGCATTACGGTTCTTTAGAAGGTGAGAAATCAATAATATCAGTACATACCAACGGCATGACCGAAACATTGATCCCGAAATTCAACTACGAGCTTTTTAACTGCAACAACTTTAATATACGCTATTGGAGCTGGAATTACCGCGGCTGCTGGCACCAGACTTGCCCTCCAA
+
DDDBCIHHHIHHIHIIIIIIIIIIHIIIIIIIIIIIIIIIIIIIHIIIIIIHIGIHGIIEFHIHIIIIIIIIIIHIIIIIIIIIGIIIIGICHHHHHHHHHEEHIHIIIIIIGIIIIIIIIIIIIHHHHHHHIIIHHGEIHHHHHHIHHHHHHHHIIIHIIIIIIIIIIIHHEHIIIHIHEIIIIIIIIIIIIIIIIIIIIIIIIIIIIIIIIIIHI<IIIIIIGIHIIIIIIIIIIIIIIIIIHCIIIIIIIIIIIIIIIIIIIIIIIIIIIIIIIIIIIIIIIIIIIIIIIIIIIIIIHGIIIIGIIIIIIIIIIIIIIIIIIIIIIIIIIIIIIIIIIIDDDDD
@HISEQ:969:HM2KJBCX2:2:1101:14007:78939 2:N:0:ACTATGCA
TACGCCCATCAGCCCAACTATCCCTATTAATCATTACGGTGATCCTAGAAACCAACAAAATAGAACCATGCCGTCCTATTCTATTATTCCATGCTAATGTATTCGAGCAAAAATGCCTGCTTTAAACACTCTAATTTTTTCAAGGTAAAGGTCCTGGATCCGCAAGACACCCAATTAAGGACATCAAGTTTCTCCAGAAGGTGAGAAATCAACAGCGACAGTTCATACCCCTTAAGGCATGACCATCACGTCAATCCCGAAATTCAACTACGAGCTTTTTAACTGCAACAACTTTAATATACGCTATTGGAGCTGGAATTACCGCGGCTGCTGGCACCAGACTTGCCCTCCAA
+
DDBAACHEEH1FHHHIHHEEECHFHH?HHIIFHHEEHIHHEEEEHFGHIIIICHHIIEHHGFGHFIIIIIHICHHHHIHHIGHIIIHHHHEHFHHHGHEFHHHEEHCHIEGFHEEHHHGG?F@HHHFEHCGGHIHHHEEHHHHIIIIHHIFH@FGGHFHECFEHHIHIHHHHHHHHIHHHHHGHHIIIEHHHICCGDDCHIEIHHHHHG@HHHIGGCCDHH@GIFGHDGHEHHHFH?GG?C<:6HHF@GFC<C<//CEHIIHCHFEC<=E<D<10<H?HGD<1@HEFG@C<@F1HF@D0<0GIHFC?FGHHHEEIIHHGC?CFE?HGFD11EGCE?IHF@<<1E0C<D?@@@0
@HISEQ:969:HM2KJBCX2:2:1101:17443:79212 2:N:0:ACTATGCA
TACGCCCATCAGCCCAACTATCCCTATTAATCATTACATCGATCCTAGAAACCAACAAAATAGAATCGGATGTCCTATTTCATTATTCCATGCTAATGTATTCAAGCGTGAGCCTGCTTTAAACACTCTAATTTTTTCAAGGTAACAGTCCTAATTCCCCGTGACACCAAATTAATGGCATTACGGTTCTTTAGAAGGTGAGAAATCAATAATATCAGTACATACCAACGGCATGACCGAAACATTGATCCCGAAATTCAACTACGAGCTTTTTAACTGCAACAACTTTAATATACGCTATTGGAGCTGGAATTACCGCGGCTGCTGGCACCAGACTTGCCCTCCAA
+
DDDBDIIIIIIHIIIIIIIIIIIIIIIIIIIIIIIIIIIIIIIIIIIIIIIIIIIIIHIIIIFHIIIIIHIGIIIIIIIIIHIIIIIIIHIIIIGHIIIIIHHIIIIIIIIIIIIIIIHIIIIHIIIIIIIIIIIIIIIIIIIIIIIIIIIIIIIIIIIIIIIIIIIIIIIIHIIIIIIIIIIIIIIIIIIIIIIIIIIIIIIIIIIIIIIIIIIIIIIIIIIIIIIIIIIIIIIIIIIIIIIIHGIIIHIIIIIIIIIIIIIIIIIIIIIIIIIIIIIIIIIIIIIIIIIIIIIIIIHIIIIIIIIIIIIIIIIIIIIIIIIIIIIIIIIIIIIIIIHIIIDDDDD
@HISEQ:969:HM2KJBCX2:2:1101:17891:79067 2:N:0:ACTATGCA
TACGCCCATCAGCCCAACTATCCCTATTAATCATTACGTCAATCCTAAAAACCAACAAAATAGGATCAAACGTCCTATTTCATTATTCCATGCTAATGTATTCAAGCGTTAGCCTGCTTTAAACACTCTAATTTTTTCAAAGTAACAGTCCTGTTTCCCTGCAACACCAAATTAATGACATTACAGTTCTTCAAGAAGGAGGAACCAGTAAAGCCAGTACATACCAGAGGCACGACCAACCTACTAATCCCGAAATTCAACTACGAGCTTTTTAACTGCAACAACTTTAATATACGCTATTGGAGCTGGAATTACCGCGGCTGCTGGCACCAGACTTGCCCTCCAA
+
<<DDDE?<FC111<01<<FFHCFCHHIGEHIIIIIIIHHIHGIIHHHH?CEHHHGHHHICFEGH?HHGHIHHIIIIHIHGGHHGFHIGHIIIIHHIHHEEFDGHHHEEGHDCHHHHIHIHACG?CGAHFGIIIHHGHHHIIIIHHGFEGFIHHIIHHCEG@EDHHIIGFC@GHEC2<@EGHIGFEDFGGHGGFFHEHHHEHCEFHGGHIIHHC7HC<CCG1FAEHHFFHHG@CE@HC?HHFD8A<CCHHHG@ECC@D1<01</0CFC@HIHHFEGFCGFEF1EHEHFFC<<=HG<11CEHF@FE@?EHHEG?HDHHCC<F@EHGHHHHEIHHHGHIHHDHHDABDB
@HISEQ:969:HM2KJBCX2:2:1101:6345:79463 2:N:0:ACTATGCA
TACGCCCATCAGCCCAACTATCCCTATTAATCATTACGTCGATCCTAGAAACCAACAAAATAGAATCAAACGTCCTATTTCGTTATTCCATGCTAATGTATTCAAGCGTGAGCCTGCTTTAAACACTCTAATTTTTTCAAAGTAACAGTCCTGATTCCCCATGACACCAAATTAATGACATCATGGTTCGTCAGAAGGTAGGAATCAATAATACCAGTACGTACAATAGCACGACCAATAAATTGATCCCGAAATTCAACTACGAGCTTTTTAACTGCAACAACTTTAATATACGCTATTGGAGCTGGAATTACCGCGGCTGCTGGCACCAGACTTGCCCTCCAA
+
DDDDDIIIIIFHIIIIIIHHHHIIHIIIIIIIIIIIIIHHIHIIIIIIIIIIIIIHIHHHIHGHIIIHGHHIGHEHIHIIIIIIIHHEHHF@GGHIHIHIHIIIHHIIIHIHIIIIIIIIIHHHIIIIIIIIIHIIHIIIIHHHIIIIIIIHIIIIIIIIIIIIIIIIIIIIIIIIIIIHHIIHHHHHIIHIIIIIIIIIHIIIHFIIHIGIIIIIIIHIIIIIIIIIIIIIIIIIIIIIIIIIIHHIIHHIIIHIIIIIIIIIIIIIIIIIIIIIIIIIIIIIIIIIIIIIIIIIIIIIIIIIIIIIIIIIIGIIIIIIIIIIIIIIIIIIIIIIIIIIDDDDD
@HISEQ:969:HM2KJBCX2:2:1101:18701:80682 2:N:0:ACTATGCA
TACGCCCATCAGCCCAACTATCCCTATTAATCATTACGTCGATCCTAGAAACCAACAAAATAGAATCAAACGTCCTATTTCATTATTCCACGCTAATGTATTCAAGCGTGCGCCTACTTTAAACACTCTAATTTTTTCAAAGTAACAGTCCTGATTCCCCACGACACCAAATTAATGACATCGTGGTTCTTCAGAAGGTAGGAACCAATAATGCCAGTGCGTACCGAAGCATGACCGACAATTTGATCCCGAAATTCAACTACGAACTTTTTAACTGCAACAACTTTAATATACGCTATTAGAGCTGGAATTACCGCAGCTGCTGGCACCAGACTTGCCCTCCAA
+
DDDD?HHHIHHHFGHHHIIIHIIHIIHIHIIHGIIIHIHHHHH1CEHFFEHHFHHIHI?EDC<FHIHHHHGHHEHIIGHHEHIIIII?EC@HHHHIHFHHED@GHIIHHIHIIIIIIIHHIGFEHHHGHHHHGEHIIIHEIHIIHHHIIHHIIHIIEHHEHHCEHHIHHIGHGIHIHIHGEIHEHHFHFHIHIHHIIIIHHFHHHGFHHHHHEEFFHGCE@IHHDHG=HEEH<<DCCDCDEHHHHHIGHFEIHEEIHHECFEHHF<HHCIHEHCHEIIHGGECHHIHHHHEHGIHHHEF?HHIIIHIIHHHHHGHG?CHEHCF@HG1FHF@CCIHIHGIHDD@<<
@HISEQ:969:HM2KJBCX2:2:1101:16608:81651 2:N:0:ACTATGCA
TACGCCCATCAGCCCAACTATCCCTATTAATCATTACGGTGATCCTAGAAACCAACAAAATAGAACCATGCCGTCCTATTCTATTATTCCATGCTAATGTATTCGAGCAAAAATGCCTGCTTTAAACACTCTAATTTTTTCAAGGTAAAGGTCCTGGATCCGCAAGACACCCAATTAAGGACATCAAGTTTCTCCAGAAGGTGAGAAATCAACAGCGACAGTTCATACCCCTTAAGGCATGACCATCACGTCAATCCCGAAATTCAACTACGAGCTTTTTAACTGCAACAACTTTAATATACGCTATTGGAGCTGGAATTACCGCGGCTGCTGGCACCAGACTTGCCCTCCAA
+
DDDDDHIIIIIIHHIIIIIIIGHIIIIIIIGIIIIIIIIIIIIIHHHIGIIIGIIIIIIIIIFHGHEHIHHFHHIIIHIIIIHIIIHHHHIHGEHHIIHHHGHHHIIIIIIIIIIIIIIIGHHIHIIIGIIIHIIIHHIIIIIIIIIIIIIIIIIIIHIIIIIIIIHIIIIIIIIHIIIIIHIIIIIFIIHIIHIIIHIIIIIIIIIIIIIIIIIIHIIIIIIIIII<IIIIIIIIIIIIIIIIIIIHHIHGIIIIIIIIIIIIIIIIIHIIIIIIIIIIIIIIIIIIIIIIIIIIIIIIHIIIIIIIIIIIIIIIIIIIIIIIIIIIIIIHIIIIIIIIIIIIIIIIDDDDD
@HISEQ:969:HM2KJBCX2:2:1101:16400:81419 2:N:0:ACTATGCA
TACGCCCATCAGCCCAACTATCCCTATTAATCATTACGTCGATCCTAGAAACCAACAAAATAGGTTCGATCGTCCTATTTCGTTATTCCATGCTAATGTATTCAAGCGCGAGCCTGCTTTAAGCACTCTAATTTTTTCAAAGTAACAGTCCTGTTTCCCCGCAACAACAAATTAATGCCATCACGGTTCTGCAAGAGGGAGGGACCAGTGAGGCCAGTGCATACCAGTGGCACGACCAACCTACTGGCCCCGAAATTCAACTACGAGCTTTTTAACTGCAACAACTTTAATATACGCTATTGGAGCTGGAATTACCGCGGCTGCTGGCACCAGACTTGCCCTCCAA
+
DDDDDIIIH1<<1<D<FEG1DG<CDDEHG@EECHF@DHH<C?D1<D<1<DGEHH?@GHIIG<CGHHHIGH<EH10D1DFHDCHG<FHC11DH?GHHHHIIIHHHHHHHHEF?HHHHHFGHHGCIHEDFFHGGHHHIIHFGHHHHHHIIHGHHHHIHIIHHHIHF<IHHHEHGEHGIIIIIIIIHHHHGHHHCHHHGCGFFC@GHHIIIIIHGAHFFHIHIIIIIHHHHHHIHHHGDHIIIHIIHHIIIIHECIIHIIIIHGEECGHFHFHHIHFDCHHHHHHHHGGGIIHIHHHHGIIIIHGCIIHE@FHHEIIIIIHHIIHHHE@CHHHFHHHHEHCHIHDADDD
@HISEQ:969:HM2KJBCX2:2:1101:18651:81484 2:N:0:ACTATGCA
TACGCCCATCAGCCCAACTATCCCTATTAATCATTACCTCAATGCTCTACAAAACCAACAAAATAGAACCGAGGTCCTATTCTATTATTCCATGCAACATTATTCAGGCGGATAGCCTGCTTTAAGCACTCTAATTTTCTCAAAGTAAACGTACCGGCTACCGAAAACACCCAGTAAAGGGCATCAACGGCCAACCGATTGATTAGGACCAGACATGTAGTAACAGCAATTAAGCGTACCACATGCTAGTACCCGAGATCCAACTACGAGCTTTTTAACTGCAACAACTTTAATATACGCTATTGGAGCTGGAATTACCGCGGCTGCTGGCACCAGACTTGCCCTCCAA
+
<@D@?CE@EGCDGHHIIHEFEE<1DGCCGEEEEEHHIEHH1CG?1DH1C@GHFGFH?GDGC?FHH1CECFEHHH0D<FCECHHHI1F@E1G@@FF?GGH1@@@1HGHFG@@BCGEH@CGFE1HEGIHHFHDFF6DHE?GEF@AFAEFFFFGHHHHB<HEIHHHIHE:7HCFHHHHGHHEEEFHEHHEF@CHC<G=HCEGEHG?@GHCG@EHHHDHFHIIIIHEFHGIGFHHIIHHFEFFHHCHFAD:DHIHH?HFEHGCHFHHHCIIHGHGECFG?HHIHGIHHIHHHHCEHHHHE@IHIHHGHIHHHHHHHEHGIHDHHCIHIHH?GEHGIIIHIHGC?DIHD0?BD<
@HISEQ:969:HM2KJBCX2:2:1101:12164:81985 2:N:0:ACTATGCA
TACGCCCATCAGCCCAACTATCCCTATTAATCATTACGGTGGTCCTAGAAACCAACAAAATAGAACCATGCCGTCCTATTTTATTATTCCATGCTAATGTATTCAAGCAAAAATGCCTGCTTTAAACACTCTAATTTTTTCAAAGTAAAGGTCCTGGTTCCCCGCGGCATCCAATTAAGGACATCGCGGTTCTCCAGAAGGTGAGAAATTGACTGCACCAGTTCATACCCCGTGAGGCACGACCGATGCGCCAATCCCGAAATTCAACTACGAGCTTTTTAACTGCAACAACTTTAATATACGCTATTGGAGCTGGAATTACCGCGGCTGCTGGCACCAGACTTGCCCTCCAA
+
DDDDDIHIIIHIIIIIIIIIHIIIIIIIIIIIIHHIIIIIIIIIIIIIIIIIIIIIIIIHIIIIIIIIIIHIIIIIIIIIHIIIIHIHHIIIIHIIIIIHIGHIIIIHIIIIIIIIIHIIIIIIIIHIHHIIIIIIIIIIIIIIIIIIHHHHIIIHHIIIIIIIIIIIIIIIIIHIIIIIHIIIIIIIIIIIIIIIIIGIIHHGIIIIIIIIIHIIIIIIIIIIIIHIIIIIIIIIIIIIHIIIIIIIIIHGHHHIIHHIIIHHIIIIIHIHGHHIIIIIHGIIIHHIHIHIHEHHFIHHGIHIHIIIHHEIIIIIIIHGIIIIIIIIIIIIIIIIIIIIIIHHHIIH@DD<<
@HISEQ:969:HM2KJBCX2:2:1101:11283:81767 2:N:0:ACTATGCA
TACGCCCATCAGCCCAACTATCCCTATTAATCATTACATCGATCCTAGAAACCAACAAATAGAATCTGATGTCCTATTTCATTATTCCATGCTAATGTATTCAAGCGTAAGCTTGCTTTAAACACTCTAATTTTTTCAAGGTAACAGTCCTAATTCCCCATAACATCAAATAAATGACATTATGGTTCTTTAGAAGGTGAGAACCAATAAAACCAGTACATACCAAGGCATGACCGATTCCTTGATCCCGAAATTCAACTACGAGCTTTTTAACTGCAACAACTTTAATATACGCTATTGGAGCTGGAATTACCGCGGCTGCTGGCACCAGACTTGCCCTCCAA
+
DDDDBHIIIHHHHHHGIIHEHHHHHEHHIIIHGIHIIIIICHICHGHEFHHIHHHIC@CGHHEHHIIGCFHEHIIHEEHCHHHIGHEHHIIGIHHHCGHIHEHEHIIIIIIHHIIIHIHIIHHEIIIIIHEHIHHGHIHIHIIIHHGHIHHHHHIGHHHIIHIHIHEHIIIHHHIIIIIHEHIIHHHHGIHIIIIIIHIHEIIHIIIIIIHHHHHIIIIIHHGIIIHIIIIIHHIHIHIIIIHIIIIIIIIIHCIIHIHHHEHIHHHIIIIHHHHIIIHHIIIIIIIIIIIIIIIIIIIHHHIHHIIIIIIIIIIIIIIGIIHIHFHIIIIHHIIHIHHDDDDD
@HISEQ:969:HM2KJBCX2:2:1101:4649:81903 2:N:0:ACTATGCA
TACGCCCATCAGCCCAACTATCCCTATTAATCATTACGTCGATCCTAGAAACCAACAAAATAGAATCAAACGTCCTATTTCATTATTCCATGCTAATGTATTCAAGCGTGCGCCTGCTTTAAACACTCTAATTTTTTCAAAGTAACAGTCCTGATTCCCCACGACACCAAATTAATGACATCGCGGTTCTTCAGAAGGTAGGAACCAATAATGCCAGTGCGTACCGAAGCACGACCGACAATTTGATCCCGAAATTCAACTACGAGCTTTTTAACTGCAACAACTTTAATATACGCTATTGGAGCTGGAATTACCGCGGCTGCTGGCACCAGACTTGCCCTCCAA
+
B@DDDH<EHCEGCHHDH@1CHHHHECFFHIEHHIH@GHHH//EHHHGCEHHHHIIFHHIIIIG1C1FEHHICCECEGHEEFHCC1@11DE1D?ECGH@CGGHCHHCHEHHDDHG@HHHHHHEHHHHHEEFHHHG@?FEHGIHHGGIIHHFCEHFHHEGAHGHFHEHCEG@DGEFHHGFCHEDE?GC<CH@CHHIHHH;HIHHFIHFGFE<AF?EHEDHIHGA@<?GD1HHECC<HHEF<1CECCF?HC<GIHEHF1FHHHHHDG@HGIIGHIHGCC@HHG@1HHCFF1FF0HEHEHGGGFHEHCG?EHFIIIHC?DDHGHIGIGGHHHIIHHGHHEC/010<0B0
@HISEQ:969:HM2KJBCX2:2:1101:19943:82719 2:N:0:ACTATGCA
TACGCCCATCAGCCCAACTATCCCTATTAATCATTACGTCAATCCTAGAAACCAACAAAATAGGATCGAACGTCCTATTTCATTATTCCATGCTAATGTATTCAAGCGTTAGCCTGCTTTAAACACTCTAATTTTTTCAAAGTAACAGTCCTGTTTCCCTGCAACACCAAATTAATGACAATACAGTTCTTCAAGAAGGAGGAATCAGTAAAGCCAGTACATACCATTGGCACGACCAACCTACTGACCCCGAAATTCAACTACGAGCTTTTTAACTGCAACAACTTTAATATACGCTATTGGAGCTGGAATTACCGCGGCTGCTGGCACCAGACTTGCCCTCCAA
+
DCDDDIIIIIIIIIIIIHHHIIIIIIIIIIIIIIIIIIIHIIIHIIIHHIIIIIIIIIHHHHHHIIIIHIIIIIIHIIIIHIIIIIIHHHHHHHHIIHIIIHIIIIIIIIHIIIIIIIIIHHIGIIHHIIIIIIHIIIIIIIIIIIIIIIIIHIIIHHIIIIIIIIIIIIHHHIIIIIIHIIIIIIIHHIHIHGIIIIIHIHIIIIIIIIIHIIIIIIIIIIIIIIIIIIIIIIIIIHHIIHHHIIIIHIIIIIIHHIIHIIIIIIIIIIIIIIIIIHIIIIIIIIIIIIIIIIIIIIIIIIIIIIIIIIIIIIIIIIIIIIIIIIIIIIIIIIIIIIIIIDDDDD
@HISEQ:969:HM2KJBCX2:2:1101:9996:82923 2:N:0:ACTATGCA
TACGCCCATCAGCCCAACTATCCCTATTAATCATTACGGTGATCCTAGAAACCAACAAAATAGAACCATGCCGTCCTATTCTATTATTCCATGCTAATGTATTCGAGCAAAAATGCCTGCTTTAAACACTCTAATTTTTTCAAGGTAAAGGTCCTGGATCCGCAAGACACCCAATTAAGGACATCAAGTTTCTCCAGAAGGTGAGAAATCAACAGCGACAGTTCATACCCCTTAAGGCATGACCATCACGTCAATCCCGAAATACAACTACGAGCTTTTTAACTGCAACAACTTTAATATACGCTATTGGAGCTGGAATTACCGCGGCTGCTGGCACCAGACTTGCCCTCCAA
+
DDDDDHIIIIIIGIIIIIIIIIIIIIIIIIIHIIIIIIIIIIIIIIIIIIIIIIIIIIIIIIIIIIIIIGIIHGDHHIIIIIIIIIHGGIIIIIIIIIIIIIHIIHIHIIIIIIIIIIIIIIIIIIIIIIIIIIHIIIIIIIIIIIIIIIIIIIIIIHIIIIGIIIIIHHIIIIHIIIIIIIIIIIIIIHIIIIHIHHIIIIIIIIIIIIIIIIIIIIIIIIIIIIIIIIIIIIIIIII<IIIIIIIIIIHHIIIIIIIIIIIIIIIIIIIIIIIIIIIIIIIIIIIIIIIIIIIIIIIIIIHIIIIIIIIIIIIIIIIIIIIIIIIIIIIIIIIIIIIIIIIIIIIIDDDDD
@HISEQ:969:HM2KJBCX2:2:1101:11557:83931 2:N:0:ACTATGCA
TACGCCCATCAGCCCAACTATCCCTATTAATCATTACGTCGATCCTAGAAACCAACAAAATAGAATCAAACGTCCTATTTCATTATTCCATGCTAATGTATTCAAGCGCGAGCCTGCTTTAAACACTCTAATTTTTTCAAAGTAACGGTCCTGATTCCCCATGACACCAAATTAATGACATCATGGTTCTTCAGAAGGGAGAAATCAAAATTGCCAGTACGTACCGAGGCACGACCAACAAATTGATCTCGAAATTCAACTACGAGCTTTTTAACTGCAACAACTTTAATATACGCTATTGGAGCTGGAATTACCGCGGCTGCTGGCACCAGACTTGCCCTCCAA
+
DDDDDIIIIIIIIIIIIIHIHIHIIHHIIIIIHIIIIIHIIHHIIGIIFHIHIIIIIIIGHHHEEGHHGHHHHHHIIIIHHIIIIIHHIIHIH@HCIIIIIHIHHHIIIHIIIIHIIIIIIIIIIIIIIIIIIHGIHHHIIIIIIHIHIIIIIIIIIHHIIIIIIIIIIIHHIHIIIHHHIGIIIIIIIIHHIIHIIHIIIHIHIIIIIIGIIIHIIIIIIIIHIIIIIHIIIIIIIIIIIIIHIHIHIIIIIIIIIIHIIIIHIIIIIIIIHHIIIIIIIIIIIIIIIIIIIIIIIIIIGIHIIIIIIIIIIIIIIIIIGIIIIIIIIIIIIIIIGIIIDCDDD
@HISEQ:969:HM2KJBCX2:2:1101:17452:85316 2:N:0:ACTATGCA
TACGCCCATCAGCCCAACTATCCCTATTAATCATTACATCGATCCTAGAAACCAACAAAATAGAATCGGATGTCCTATTTCATTATTCCATGCTAATGTATTCAAGCGTGAGCCTGCTTTAAACACTCTAATTTTTTCAAGGTAACAGTCCTAATTCCCCGTGACACCAAATTAATGGCATTACGGTTCTTTAGAAGGTGAGAAATCAATAATATCAGTACATACCAACGGCATGACCGAAACATTGATCCCGAAATTCAACTACGAGCTTTTTAACTGCAACAACTTTAATATACGCTATTGGAGCTGGAATTACCGCGGCTGCTGGCACCAGACTTGCCC
+
DDDDDIIIIIIHIIIIIIIIIIIIIIIIIIIIIIIIIIIIIIIIIIIIIIIIIIIIHIIIIIIIIIIHHHIIIIIIIIIIIIIIIIIHHIIIIIIIIIIIIHIIIIIIIIIIIHIIIIIIIIIHHIIIIIIHIIIIIIIIIIIHHIIIIIIIIIIIHHGIIIIIIIIIIIIIHIIIIIIIIIIIIIIIIIIIIIIIIIIIIIIIIIIIIHIIHIIIIIIIIHIIGIIIIIIIIIIIIIIHGIIIIIIIIIIHIIIIIHIIIIIIIIIIIIIIHIIIIIIIIIIIIIIIIIIIHIIIIIHIIIIIIIIIIIIIIIIIIIIIIIIIIIIIIIIIIIIIIDDDDD
@HISEQ:969:HM2KJBCX2:2:1101:6692:85783 2:N:0:ACTATGCA
TACGCCCATCAGCCCAACTATCCCTATTAATCATTACGTCAATCCTAGAAACCAACAAAATAGGATCAAACGTCCTATTTCATTATTCCATGCTAATGTATTCAAGCGTTAGCCTGCTTTAAACACTCTAATTTTTTCAAAGTAACAGTCCTGTTTCCCTGCAACACCAAATTAATAACATTACAGTTCTTCAGAAAGGAGGAATCAGCGAAGCCAGTACATACCAAAGGCACGACCAACCTGCTAACCCCGAAATTCAACTACGAGCTTTTTAACTGCAACAACTTTAATATACGCTATTGGAGCTGGAATTACCGCGGCTGCTGGCACCAGACTTGCCCTCCAA
+
DDDDDIIIIIIIIIIIIIIIIIIIIIIHIGIIIIIIIIIIIIIIIIIIIIIIIIIIIIHHIIIIIHIIHIHIIIIIIIIIIIIIIIIIIIIIIIIIHIIIIIIIIIIIHIIIHHIHIIIIIIIIIIIIIGHHIHIIIIIIIIIIIIIIIIIHIIIIIIHIHIIIIIIIHGHHIIIIIIIIHIIIIIIHIHHIIIIIIIIIIIIHIIIIHIHIIIIIIIIIIIIIIIHIHIIIIIIIIHII=IIIIIIIIIIHIIIIIIIIIIIIIIIIHIIIIIIIIIIIIIIIIIIIIIIIIIIIIIIHIIIIIIIIIIIIIIHIIIIIIIIIIIIIIIIIIIIIIIIIIDDDDD
@HISEQ:969:HM2KJBCX2:2:1101:7127:86843 2:N:0:ACTATGCA
TACGCCCATCAGCCCAACTATCCCTATTAATCATTACGGTTGTCCTAGAAACCAACAAAATAAAACAACTTCGTCCTATTCTATTATTCCATGCTAATGTATTCCGGCATATGCCTGCTTTAAACACTCTAATTTTTTCAAGGTAAAGGTCCTGACTACCCGCAACACCCAATAAAGGACATTACGTATCACCAGGCGGATAGACCCGACACAACCAGTACTCATCTAAAAGATGGACCAATTGGCCGAATCCAAAATTCAACTACGAGCTTTTTAACTGCAACAACTTTAATATACGCTATTGGAGCTGGAATTACCGCGGCTGCTGGCACCAGACTTGCCCTCCAA
+
DDDDDIIIIIIHIIIIIIIIIIIIIIIIIIIIIIIIIIIIIIIGHIIIIIIIIIIIHHHHIIIIIIIHHHIHHFHIIIIIIIIIIIIIIIIIIHIIHIIIIHGIIIIHIIIIIIIIIIIIIIIIIIIIIIIHIIIIIHHIIIHHIIHIIIIIHHHHIHIIIIIIIIIIIIIHIIIIIHIHIIHIIIIIIHIIIIIIHIIIIIIIIIIIIIIIIIIIIIIIIIIIIIIIIIIIIIIIIIIIIIIHGIHIIIIIIIIIIIIIIIHIIIIIIIIIIIIIIIIIIIIIIIIIIIIIIHHGIIIIIIIIIIIIIIIIIIIIIIIIIIIIIIIIIIIIIIIIIIIIIIIDDDDD
@HISEQ:969:HM2KJBCX2:2:1101:9303:87563 2:N:0:ACTATGCA
TACGCCCATCAGCCCAACTATCCCTATTAATCATTACGGTGGTCCTAGAAACCAACAAAATAGAACCACAACGTCCTATTCTATTATTCCATGCTAATCTATTCAAGCAATAGCCCGCTTTAAACACTCTAATTTTTTCAAGGTAATGGTCCTGGCTCCCCAACACACCCAACAAAGGACATGCTGATTCACCAGAAGGAAGACCCGACAGCAGACAGTACTCGCCAAAGACGGACCGCCCGGCCAGGCCTAAAATTCAACTACGAGCTTTTTAACTACAACAACTTTAATATACGCTATTGGAGCTGGAATTACCGCGGCTGCTGGCACCAGACTTGCCCTCCAA
+
DDD@DHIIIGHHHIGIIIIIIIIHIIIIIHHHHHIHIIIIIIIIIIIHIIIHIIIIIFEHIIEHGCHIHHGHHH?EHHEHIIIIHEHHHHHHHIHHHIIIHHHIIIIHIIIIFCHGHHIHIIIIIIIIIIIIHHGHHHIIIIIIIIIIIIIHIIHHIIIIHIHIHHHIHIIIIIIIIHHIIIHIIIHHIIIIIIIHIIIIIIIIIIIIIIIIHHIHIIIIIIIHHIIIIIIIIIIIIIIIIIIIHIIIHHHHIIHHIIIIIIIIIIIIIIIIIIIIIIHIHHIHIHIIIIIHIIIIIIIIIIIIIIIIIIIIIIIIIIIIIIIIIIIIIIIIIHIIIIIIIDDDDD
@HISEQ:969:HM2KJBCX2:2:1101:2905:87855 2:N:0:ACTATGCA
TACGCCCATCAGCCCAACTATCCCTATTAATCATTACGGTGATCCTAGACCAACAAAATAGAACCAACGTCCTATTCTATTATTCCATGCTAATCTATTCAAGCAAAAGCCCGCTTTAAACACTCTAATTTTTTCAAGGTAATGGTCCTGGTTCCCCGACACACCCAATAAAGGACATACCGGCTCACCAGAAGGATAGACCCGACAACAGAACAGTACTCGCCAGAGACGGACCGTCCGGTCAGGCCTAAAATTCAACTACGAGCTTTTTAACTGCAACAACTTTAATATACGCTATTGGAGCTGGAATTACCGCGGCTGCTGGCACCAGACTTGCCCTCCAA
+
DCDDDIIIIIHIIIIIIIIHIII1DHIIIIIIIIIIIIIIIIIHIIIIIIIIIIIIIGHHIHHIIIIIIIIIIIIHCHIIIIIIHIIIIGHIIHHIIIIHIIHHIIIIGIHHIHIIIIIHIHHIIHHHIIIIIIIIIHHHIIIIHHIIIIIIIIIIIHIIIIIIIHHIHHIHHGIIIIIIIIIIHIIIHIIIIIIIIIIIIIIIIHIIIIIHHIIIIIIHIIIIIIIIIIIIIIIIIIIIIIHIIIIIIIIIIIIIIIHIIIIIIIIIIHIHHF1IIIIIIIIIIIIIIIIIIIIIHHHIIIIIIIIIIIIIIIIIIIIIIIIIIIIIIIIIIIIIIIIDDDDD
@HISEQ:969:HM2KJBCX2:2:1101:6009:88093 2:N:0:ACTATGCA
TACGCCCATCAGCCCAACTATCCCTATTAATCATTACGGTGATCCTAGAAACCAACAAAATAGAACCATGCGTCCTATTTCATTATTCCATGCTAATGTATTCAGGCAATAGCCTGCTTTAAGCACTCTAATTTTTTCAAGGTAACAGTCCTGCTTCCCCAACGCACCAAATTAATGACATGCTGGTTATTCAGAAGGTAGGAATCAATCACGCCAGTACAGACCCAAAAGCCCGACCAACGGATAAACCCCGAAATTCAACTACGAGCTTTTTAACTGCAACAACTTTAATATACGCTATTGGAGCTGGAATTACCGCGGCTGCTGGCACCAGACTTGCCCTCCAA
+
AADADIIGIHHHEHHHGHCEHGHIHIIHIIIHIHIGGCHIHHHIHHIIGHGIHHHGEHHHIGEFHFHIIIIIIGCHHIHHIH?HGHHHIHHIIIIIHHIHIHIIIIIHHIIHIHGIHG@HDIHHH?IHHHHIIHHHHIHHHIHIHIIHHIIIIIHGIHIIIIIIIIIHHEIHHHIIHHIEIIHHHIIIIIHIIIHGIGHIIHIHFHIIHIIHHIHIHIIIIIGIIHHIIIIIIIIIIIIHIIHHHGHHIIIIIIIIHIIIIIGIIIHHIIIIIIIIIIIIIHIHEIIIIIIIIIIIIIHIHIIIIIIIIIIIIHIIIHIIIIIIIIIIIIIIIIHHIIIIIH@DB@B
@HISEQ:969:HM2KJBCX2:2:1101:13724:88320 2:N:0:ACTATGCA
TACGCCCATCAGCCCAACTCCCTATTAATCATTACGGTGGTCCTAGAAACCAACAAAATAGAACCACAACGTCCTATTCTATTATTCCATGCTAATCTATTCAAGCAAATGCCTGCTTTAAACACTCTAATTTTTTCAAGGTAATGGTCCTGGCTCCCCGGCACACCCAATAAAGGACATACTGGTTCACCAGAAGGTGGACCCGACACAGGACAGTACTCGCCAAAGACGGACCGCCCGGCCAGGCCTAAAATTCAACTACGAGCTTTTTAACTGCAACAACTTTAATATACGCTATTGGAGCTGGAATTACCGCGGCTGCTGGCACCAGACTTGCCCTCCAA
+
DDDDDIIIIIIIIIIIIIIIHIIIIIIIIIIIIIIIIIIIIIIIIIIIIIIIIIIFHIIIIIHIIIIIIIIHIIIIIIIIIGHEHIIIIIIIIHIIIIIIIGHHHIIIIIIIIIIIIIIIIIIIIIIIIIIIIIIIIIIIIIIIIIIIIIIIIIHIIIIIIIIIIIIIIIIHIIIIIIIIIHIIIIIGIIIIIIIIIIIIIIIIIIIIIIIIIIIIIIIIIIIIIIIIIIIIIIIIIIIIIHIIIHHHIIIIIIIIIIIIHIIIIIIIIIIIIIIIIIIIIIIIIIIIIIIIIIIHHHGIIIIIIIIIIIIIIIIIIIIIIIIIIIIIIIIIIIIIIIIDDDDD
@HISEQ:969:HM2KJBCX2:2:1101:19229:87757 2:N:0:ACTATGCA
TACGCCCATCAGCCCAACTATCCCTATTAATCATTACGTCGATCCTAGAAACCAACAAAATAGAATCAAACGTCCTATTTCATTATTCCATGCTAATGTATTCAAGCGTACGCCTGCTTTAAACACTCTAATTTTTTCAAAGTAACAGTCCTGATTCCCCACGACACCAAATTAATGACATCGCGGTTCTTCAGAAGGTAGGAACCAATAATGCCAGTACGTACCGAAGCACGACCAACAATTCGATCCCGAAATTCAACTACGAGCTTTTTAACTGCAACAACTTTAATATACGCTATTGGAGCTGGAATTACCGCGGCTGCTGGCACCAGACTTGCCCTCCAA
+
DDDDDIIIIIHIIIIHIIIIIIIIIIIIIHIIIIIIIIIIIIIIIIIIIIIIIIIIIIIIIIHIIIIIIIIIIIIIIIHHIIIIHIHIIIHIIIIIIHIIIHIHIHIIIIIIIIIHIIIIIIIIIIIIIIIIIIIIIIIIIIIGIIIIIIIIIIIIIIIIIIIIIIIHIIIIIIIIIIIIHIIIIIIIHIIIIIIIIIIIIIIIIIIIIIIIIIIIIIIIIIIIIIIIIIIIIIIIIIIIIHHEIIIIIIIIHEIIIIIIIIIIIIIIIIIIIIIIIIIIIIIIIIIIIIIIIIIIIIIIIIIIIIIIIIIIIIIIIIIIIIIIIIIIIIIIIIIIIIIIDDDDD
@HISEQ:969:HM2KJBCX2:2:1101:3145:89590 2:N:0:ACTATGCA
TACGCCCATCAGCCCAACTATCCCTATTAATCATTACAGCGGTCCTAGAAACCAACAAAATAGAACCGATGTCCTATTCTATTATTCCATGCTAATGTATTCGAGCAAAGGCCTGCTTTGAACACTCTAATTTTTTCAAGGTAAAAGTCCTGGTTCCCCACGACACCCAGTAAAGGGCATCGGGTTTCCCAGAAGGAAAGACCCGACCGAATCCGTACGCTCGATTAGGAGGACAGATCAGCCAGGTCCAAGGTTCAACTACGAGCTTTTTAACGGCAACAACTTTAATATACGCTATTGGAGCTGGAATTACCGCGGCTGCTGGCACCAGACTTGCCCTCCAA
+
DDDD@DHHIGHHGEHHGHEHICEHHIIHEEHHHIIHIIHHD<HIIGIIIGIIIGEHCCCFGHIHHIGIC<@GHCG1FFHEHHH?GH1C@FGHEGHHDHECHHCGEGHGH1@1@GHH@FGEHHBBFHHHG?FEFGIHHICHHIFD1F@GHHG<CHHHGIBECDCEHDEHHFGH2FG?CACHEE:CC:<DCEHH@CACF@FEHCGHIDCH@HHGHHHHHHDIIHHIIFGEFCFE=EFEHII<FE@ECG@IHH<C<D1@EHECCCCF<CCFECE<CEF@C<1F@<CC1GC<@@0G?@G@IIHG@<C<<1@EG1CHDHDH@G@HCEC1C1<<1<1CCC1@<GFB0@0D
@HISEQ:969:HM2KJBCX2:2:1101:16915:89561 2:N:0:ACTATGCA
TACGCCCATCAGCCCAACTATCCCTATTAATCATTACGGTGATCCTAGAAACCAACAAAATAGAACCATGCCGTCCTATTCTATTATTCCATGCTAATGTATTCGAGCAAAAATGCCTGCTTTAAACACTCTAATTTTTTCAAGGTAAAGGTCCTGGATCCGCAAGACACCCAATAAAGGACATCAAGTTTCTCCAGAAGGTGAGAAATCAACAGTAACAGTTCATGCCCCTTAAGGCATGACCATCACGTCAATCCCGAAATTCAACTACGAGCTTTTTAACTGCAACAACTTTAATATACGCTATTGGAGCTGGAATTACCGCGGCTGCTGGCACCAGACTTGCCCTCCAA
+
DDDDDIHIIIIIIIIIIIIIIIIIIIIIIIIIIIIIIIGIIIHIIIIIIIIIIIIIIIIIIIHIIIIIIHIIHHIIIIHIIIIIIIIIIIIIIIIIIIIIIIGHHHHIIIIIIIIIIIIIIIIIIIIIIHIIIIIHIIIIIIIIIIIIIIIIIIIIIIIIIIIIIIIIIIHIIIIIIIIIIIIIIIIIIIIIIIIIIHIIIIIIIIIIIIIIIIIIIHHIIIIIHIIIIIIIIIIIIIIIHHIIIIIIIIGFIGIIIIIIIIIIHIIIHFIIIIIIIIIIIHHIIIIIIIIIIIIIIIIIHIIIIIIIIIIIIIIIIIIIIIIIIIIIIIIIIIIIIIIIIIIIIIIIDDDDD
@HISEQ:969:HM2KJBCX2:2:1101:10635:89590 2:N:0:ACTATGCA
TACGCCCATCAGCCCAACTATCCCTATTAATCATTACGTCGATCCTAGAAACCAACAAAATAGAATCAAACGTCCTATTTCGTTATTCCATGCTAATGTATTCAAGCGTGAGCCTGCTTTAAACACTCTAATTTTTTCAAAGTAACAGTCCTGATTCCCCAAGACACCAAATTAATGACATCATGGTTCGTCAGAAGGTAGAAATCAATAATACCAGTACGTACAATAGCACGACCAATAAATTGATCCCGAAATTCAACTACGAGCTTTTTAACTGCAACAACTTTAATATACGCTATTGGAGCTGGAATTACCGCGGCTGCTGGCACCAGACTTGCCCTCCAA
+
DDDDDIIIIIIHIHIIIIHHHIIIIIIIIHFIIIIIIIIIIIIIIIIIIIIIIIIIIIHHIIGHIFHIIIIIIHIIIIIIIHHIHIHIHIIHHHIHIIIIIIIIIIIHHHIHHHIIHIHHIHHIIIIIIIHIIIIIIIIIIIHIIIIIIIIHIHIIIIHIIIHIIIIIIIHHIIIIIIHIIIIIGIIIIIIIIHIIIIIIIIIIIHIIIIIIIIIIIIHIHHIHIIIIIIIIIIIIIIIIIHHCIIIIIIIIIIIIIIIHIIIIIIIIIIIIIIIIIIIIIIHIIHHIIIIIIIIIIIHHIIIIIIHIIIIIIIIIIIIIIIIIIIIIIIIIIIIIIIIIDDDDD
@HISEQ:969:HM2KJBCX2:2:1101:6004:89929 2:N:0:ACTATGCA
TACGCCCATCAGCCCAACTATCCCTATTAATCATTACGGTGATCCTAGAAACCAACAAAATAGAATCATGCCGTCCTATTTTATTATTCCATGCTAATGTATTCAAGCAAAATGCCTGCTTTAAACACTCTAATTTTTTCAAAGTAAAGGTCCTGGTTCCCCGCGACACCCAATTAAGGGCATCGTGGTTCTCCAGAAGGTGAGAAATTGACTACACCAGTTCATACCCCTTAAGGCACGACCGATGTGTCAATCCCGAAATTCAACTACGAGCTTTTTAACTGCAACAACTTTAATATACGCTATTGGAGCTGGAATTACCGCGGCTGCTGGCACCAGACTTGCCCTCCAA
+
DDDDDIIIIIIIIIIIIIIIIIIIIHIIIIHIIIIIIIIIIIIIIIIIIIIIIIHIHIIIIIIIIHIIIIIIIIIGIIIHIHIIIIIIIIIIIIIIIIIIIHIIIHIIIIIHHIIIIIIIIIHHIHIIIIIIIIIIIIIIIIIIHIIIIIIIIHHHHCIHIIIIIIIIIHIIHIIIIHIIIIIIIIIIIIIHIIIIIIIIIIIIIIIIIIIIIIIIIIIIIHIIIIIIIIIIIIIIIHIIIIIIIIIIIHGIIIIIIIIIIIIIIIIIIIIIIIIIIHIIIIIIIIIIIIIIIIIIIIHIIIIIIIIIIIIIIIIIIIIIIIIIIIIIIIIIIIIIIIIIIIIIIIIDDDDD
@HISEQ:969:HM2KJBCX2:2:1101:5567:90854 2:N:0:ACTATGCA
TACGCCCATCAGCCAACTATCCCTATTAATCATTACGTCAATCCTAGAAACCAACAAAATAGGATCAACGTCCTATTTCATTATTCCATGCTAATGTATTCAAGCGCGAGCCTGCTTTAAACACTCTAATTTTTTCAAAGTAACAGTCCTGATTCCCCACCACACCAAATTAATGACATGATGGTTCGTCAGAAGGTAGGAATCAGTAACACCAGTACGTACCGAAGGCACGACCAGCGTACTAATCCCGAAATTCAACTACGAGCTTTTTAACTGCAACAACTTTAATATACGCTATTGGAGCTGGAATTACCGCGGCTGCTGGCACCAGACTTGCCCTCCAA
+
DDDDDIIIIIIIIIIIIIIIIIIIIIIIIIIIIIIIIIIIIIIGIIIIIIIIGIIIIIIIIIIFHHHHHHIIIIIIIHIIIIIIHHIIIIIIIHIIIIIIIHIIIIIIIIIIIIIIIIIIIHIIIIIIIIIIIIIIIIIIIIIIIIIIIIIIHHIIIHIIIGHIIIIIIIIIIIIIIIIIIHIIIIIIIIIIIIIIIIHIIIIIIIIIIIIIIIIIIIIIIIIIIIIIIIIIIIIIIIIIIHHIIIIIIIIIIHHIIIIHHIIIIIIIIIIHIIIIIIIIIIIIIIIIIIFIIIIIIIIHIIIIIIIIIIIIIIIIIIIIIIIIIIIIIIIIIIIIIIICDDDD
@HISEQ:969:HM2KJBCX2:2:1101:2711:91337 2:N:0:ACTATGCA
TACGCCCATCAGCCCAACTATCCCTATTAATCATTACGTCAATCCTAGAAACCAACAAAATAGGATCGAACGTCCTATTTCATTATTCCATGCTAATGTATTCAAGCGTTAGCTTGCTTTAAACACTCTAATTTTTTCAAAGTAACAGTCCAAATTCCCCGCAACACCAAATTAATGGCATTACGGATCATCAGGAAGGAGGAATCAGTGAGACCAGTACATACCAGAGGCATGACCAATCTACTAACCCCGAAATTCAACTACGAGCTTTTTAACTGCAACAACTTTAATATACGCTATTGGAGCTGGAATTACCGCGGCTGCTGGCACCAGACTTGCCCTCCAA
+
DDDDDHIIIIIIEGHHGIIIHHHHHIIHIIIHIIHEIIIIIIIHIGHHHHIIIIIIEHIGIIGHHHIHEFHIHIIHIIEHIHHFHIIIIEHIGGIIFHHIGIHHHIIIIHHHGHHIIHHIHEGB@EIIIHHHIIHIHHIIIHIIHHHGIIIHGIGEIIHIHHIHHHHHIIIIIIIHIIIIHIIIIIIIHGIIIHHIIIIIHIIIIIIIIIIIII<<IIIIIII;II=IIIIIIIIIIIIIGIIHHHHIIIIIIIIHIIIIIIIIIIIIHIIIIIHIIIIIIIIIIIIIIIIIIIIIIIIIIIIIIIIIIIIIIIIIIIIIIIIIIIIIIIIIIIIIIIIIIDDDDD
@HISEQ:969:HM2KJBCX2:2:1101:20304:91124 2:N:0:ACTATGCA
TACGCCCATCAGCCCAACTATCCCTATTAATCATTACGTCAATCCTAGAAACCAACAAAATAGGATCAACGTCCTATTTCATTATTCCATGCTAATGTATTCAAGCGCGAGCCTGCTTTAAACACTCTAATTTTTTCAAAGTAACAGTCCTGATTCCCCACCACACCAAATTAATGACATGATGGTTCGTCAGAAGGTAGGAATCAGTAACACCAGTACGTACCGAAGGCACGACCAGCGTACTAATCCCGAAATTCAACTACGAGCTTTTTAACTGCAACAACTTTAATATACGCTATTGGAGCTGGAATTACCGCGGCTGCTGGCACCAGACTTGCCCTCCAA
+
DDDDDIIIIIIIIGIIIIIIIIIIIIIIIIIIIIIIIIIIIIIIIIIIHIIIIIIIIIHIIIHHIIIIHIIHIIIIIFHIIIIIHHIIIIIIIHIIIIIHHIIIIIIIIIIIIIIIIIGIIIIIIIIIIIIIIIIIIIIIIIIIIIHHIIIIIIHIIIIIIIIIHIHIIIIIIIHIIIIIIIIIIIIIIHHIIIHIIIIIIIIHIIIIIIIIIIIIIIIIIIIIIIIIIIIIIIIIIIIIHHHIIIIIIIIIIIIIIIIIIIIIIIIIIIIIIIIIIIIIIIIGHIIIIIIIIIIIIIIIIIIIIIIIIIIIIIIIIIIIIIIIIIIIIIIIIIIIIIIIDDDDD
@HISEQ:969:HM2KJBCX2:2:1101:1640:91329 2:N:0:ACTATGCA
TACGCCCATCAGCCCAACTATCCCTATTAATCATTACGGTGATCCTAGAAACCAACAAAATAGAACCATGCCGTCCTATTCTATTATTCCATGCTAATGTATTCGAGCAAAAATGCCTGCTTTAAACACTCTAATTTTTTCAAGGTAAAGGTCCTGGATCCGCAAGACACCCAATAAAGGACATCAAGTTTCTCCAGAAGGTGAGAAATCAACAGTAACAGTTCATACCCCTTAAGGCATGACCATCACGTCAATCCCGAAATTCAACTACGAGCTTTTTAACTGCAACAACTTTAATATACGCTATTGGAGCTGGAATTACCGCGGCTGCTGGCACCAGACTTGCCCTCCAA
+
DCDDDIIIIIIIIIIIIIIIIIIIIIIIIIIHIIIIIIHIIIIIIIIIIHIGIIIIGHIIIHIGHIIIIHIHDGCHIIHIIIIIIIIIIIIIIIIIIIIIIHHIIIHIIIIIIIIIIIIIIIIIHHHHIIIIIIIIIIIHIHHHIIHIIIIGIIHIHIHIGIHIIGIHHHIIIIIIHIIIIIIHIIIIIIHIIIIIIIIIIIIIIIIIIIIIIIIIHHIIIIIIIHHIIIIIIIIIIIIIIIIIIIIHIIHFIIIIIIIIIIIIIIIIIIIIIIIIIIIIIIIIIIIIIIIIIIIIIIIIIIIIIIHIIIIIIIIIIIIIIIIIIIIIIIIIIIIIIIIIIIIIIIIIDDDDD
@HISEQ:969:HM2KJBCX2:2:1101:10731:91161 2:N:0:ACTATGCA
TACGCCCATCAGCCCAACTATCCCTATTAATCATTACATCGATCCTAGAAACCAACAAAATAGAATCGGATGTCCTATTTCATTATTCCATGCTAATGTATTCAAGCGTAAGCCTGCTTTAAACACTCTAATTTTTTCAAGGTAACAGTCCTAATTCCCCGTGACACCAAATTAATGGCATTACGGTTCTTTAGAAGGGGAGAAATCAATAATATCAGTACATACCAACGGCATGACCGAAACATTGATCCCGAAATTCAACTACGAGCTTTTTAACTGCAACAACTTTAATATACGCTATTGGAGCTGGAATTACCGCGGCTGCTGGCACCAGACTTGCCCTCCAA
+
<0<00/<DH11<GHIHIIIIIIIIIIIIIIIIIIHHE1GH0FHHIIIIIIIIHHHHIHIIIIH?GHI10<0<FHIIHIGIIGIIHIHIFHIIIH?@HGHIEDGFIIGHICHCHIIIHFHFHHIIHIHEHIIIIHHHIEHC1DFHHH=GI?FH61EDEIH5<11GCEHIHHDHGHHGH.:<CEHI#<DF?CGF9#<<00*;HHCH#?&D#2GF11<FIHIIGGIIIFD<CHHHH@GGHCAB:</D1:=FHIIIIIIIIIIIHEDHIIIIIIIIIIIIIIHCIIIIIIHIIIIIIIIIIIIIHIIIIIIIIIIIIIIIIIIIIIIIIIIIIIIIIIIIIIIIIIDDDDA
@HISEQ:969:HM2KJBCX2:2:1101:4227:91907 2:N:0:ACTATGCA
TACGCCCATCAGCCCAACTATCCCTATTAATCATTACGGTGATTCAGAAACCAACAAAATAGGATCAACGTCCTATTTCATTATTCCATGCTAATGTATTCAAGCGCGAGCCTGCTTTAAACACTCTAATTTTTTCAAAGTAACAGTCCTGATTCCCCACCACACCAAATTAATGACATGATGGTTCGTCAGAAGGTAGGAATCAGTAACACCAGTACGTACCGAAGGTACGACCAGCGTACTAATCCCGAAATTCAACTACGAGCTTTTTAACTGCAACAACTTTAATATACGCTATTGGAGCTGGAATTACCGCGGCTGCTGGCACCAGACTTGCCCTCCAA
+
DDDDDIIIIIIIIHIIIIIGIHHHIIIIHIIHIIIIIIIIHIIIHIIHIIIGIHIIFEHHIGGEHHIIHIIHHHHHHHIIIIIIIIHIIIIIIHHIIIIIIHHIHHIIIIIHIIIIIIIIIIIIIIIIHHHIIIHIHIIHGIIIHIHEHIHIIIHHHIIIHHIIIIIIIGIIIHIIIIHIIGIIIIIIIIIIIIIIIIIIIIHIIIIIIIIIIIIIIIIIIIIIIIIIIIIIIIIIIIIIHIIIIIHIIIIIIIIIIIIIIIIIIIIIIIIIIIIIIIIIIIIHHIIIIIIIIIIIIIIIIIIIIIIIIIIIIIIIIIIIIIIIIIIIIIIIIIIIIIIDDDDD
@HISEQ:969:HM2KJBCX2:2:1101:3707:92095 2:N:0:ACTATGCA
TACGCCCATCAGCCCAACTATCCCTATTAATCATTACGTCGATCCTAGAAACCAACAAAATAGAATCAAACGTCCTATTTCGTTATTCCATGCTAATGTATTCAAGCGTGAGCCTGCTTTAAACACTCTAATTTTTTCAAAGTAACAGTCCTGATTCCCCATGACACCAAATTAATGACATCATGGTTCGTCAGAAGGTAGGAATCAATAATACCAGTACGTACAATAGCACGACCAATAAATTGATCCCGAAATTCAACTACGAGCTTTTTAACTGCAACAACTTTAATATACGCTATTGGAGCTGGAATTACCGCGGCTGCTGGCACCAGACTTGCCCTCCAA
+
DDDDCIIIIIIIHIIIIIIIGIIIIIIIIIIIIIIIIIIIIHIIIIIIIIIIIHIIIIIIIHHHHHHIIHHHIGHIIIIIIIIIIIIHIIHHGIHIHHIIHGIIIHHIIGIHIIIIIIHIHHGHHHIHIIIIIIIIIIIIIIIIIIIIHIIIIIIIIIIIIIHIIIIIIIIHIIIIIIIIIIIIIIIIIHHIIIIIIIIIIIIIHIIIIIIIIIIIIIIIIIIIIIIIIIIIIIIIIIIIIIIHIIIIIIIIIIIIIIIIIIIIIIIIIIIIIIIIIIIIIIIIHHHIIIIIIIIIIIIIIIIIIIIIIIIIIIIIIIIIIIIIIIIIIIIIIIIIIIIIDDDDD
@HISEQ:969:HM2KJBCX2:2:1101:10211:92345 2:N:0:ACTATGCA
TACGCCCATCAGCCCAACTATCCCTATTAATCATTACGTCAATCCTAGAAACCAACAAAATAGGATCAAACGTCCTATTTCATTATTCCATGCTAATGTATTCAAGCGTTAGCCTGCTTTAAACACTCTAATTTTTTCAAAGTAACAGTCCTGTTTCCCTGCAACACCAAATTAATGACATTACAGTTCTTCAAGAAGGAGGAACCAGTAAAGCCAGTACATACCAGAGGCACGACCAACTTACTAATCCCGAAATTCAACTACGAGCTTTTTAACTGCAACAACTTTAATATACGCTATTGGAGCTGGAATTACCGCGGCTGCTGGCACCAGACTTGCCCTCCAA
+
DCDDDIGHIIIIIIIIIIIIIIIIIIIIIIIHHIIIIIIIIIIIIIIHIIIIIIEHHIIIIIHHIIIHIGIIIGHIEHHIIHIIIHIHIIIIGIIIIIIIIIIIIIIIIIIIIIIIIIIIIIHIIIIIIIIIIIIIIHIIIIIIIIIIHIIIIIIIIIIIIIIIIHIIIIIIIIIIIIIIIIIIIIIIIIIIIIIIIIIIIIIHHHHIIIHIIIIIIIIIIIIIIIIIIIIIIIIIIIHIIIIHGIIHHIIIIIIIIIIIIHHIIIIIIIIIIIHIIIIIIIIIHIIIIIIIIIIIIIIHHIIIIIIIIIIIIIIIIIIIIIIIIIIIIIIIIIIIIIIIIDDDDD
@HISEQ:969:HM2KJBCX2:2:1101:14511:92965 2:N:0:ACTATGCA
TACGCCCATCAGCCCAACTATCCCTATTAATCATTACAACAGTCCTAGAAACCAACAAATAGAACCATTGTCCTATTCCATTATTCCATGCTAATGTATTCAAGCGTATGCCTGCTTTGAACACTCTAATTTTTTCACAGTAAAAGTCCTGGTTCCCCGTCACGACCCGTAAAGGCCATGCCGCTTCGCCAGAAGGTAAAGCCCGACCACAGACAGTGCTCACCCAGAAGGCGGACCGTCCAGCCAGGCCTGAAGTTCAACTACGAGCTTTTTAACTGCAACAACTTTAATATACGCTATTGGAGCTGGAATTACCGCGGCTGCTGGCACCAGACTTGCCCTCCAA
+
DDDBDIIIIIIIIIIIIIIHHHIIIIIIIIIIHIIIIIIIIHIIHIIIIHIIIIIIEHHIIIIIIHHHIIHHIIIIIIGHHHHHIGHIIIIIIIIHHHHIIHIIIHHIIIIIIIIIIIHGIIIHIHHHHGIFIIHIHIIIIIIIIIIHIIIIIIIIIHHHHIIIIIIIIIIIIGIIIIIIIIIIIHIIIIIIIIIIIHHHIIIIIIIIIIIIIIIIIIIIIIIHIIIIHIHIIIHIIIIIIIIIHIIIHGIIIIIIIIIIIIIIIIIIIIIIIIIIIIHIIIHHIIIIIIIIIHIIIHIIIIIIIIIIIIIIIIIIIIIIIIIIIIIIIIIIIIIIIIIIIDDDDD
@HISEQ:969:HM2KJBCX2:2:1101:4591:93101 2:N:0:ACTATGCA
TACGCCCATCAGCCCAACTATCCCTATTAATCATTACGGTGATCCTAGAAACCAACGAAATAGAATCAGTCCGTCCTATTTCATTATTCCATGCTAATGTATTCAGACGATAGTCTGCTTTAAACACTCTAATTTTTTCAAAGTAACAGTCCTGATTTCCCATCACACCAAATAAATGGCATGAAAGTTCCTCAGAAGGTAGAGATCCATCTCACCAGTACAGACAATTAAGCCTGACCAATGGGTAGACCCCGAAGTTCAACTACGAGCTTTTTAACTGCAACAACTTTAATATACGCTATTGGAGCTGGAATTACCGCGGCTGCTGGCACCAGACTTGCCCTCCAA
+
DDDDDIIIIIIHIIIIIIIIIIIIIIIIIIHIIIIIIIIIIIIIIIIHIIIIIIIIIIIIIIHHIIIIIIHHIIIHIHIIIIHHIIIIIIIIIIIIIIIIIGHIIIIIIIIIHHIIIIIIIIIIIIIIIIIIHHIIIIIHIHIIIIIIIIGIHIIIIIIIIIIIIIIIHHIIIIIIIIIIIIIIHIIHHHIIIIIIIIIIIIIIIIIIIIIIIIIIIIIIIIIHIIIIIIH=IIIIIIIIIIIIHHDIIIIIIIIIIIHIIIIIIIIIIIIIIIIIIIIIIIIIIIIIIIIIIIIIIIIIIIIIIIIIIIIIIIIIIIIIIIIIIIIIIIIIIIIIIIIIIIIDDDDD
@HISEQ:969:HM2KJBCX2:2:1101:8840:93132 2:N:0:ACTATGCA
TACGCCCATCAGCCCAACTATCCCTATTAATCATTACGTCAATCCTAGAAACCAACAAAATAGGATCAAACGTCCTATTTCATTATTCCATGCTAATGTATTCAAGCGTTAGCCTGCTTTAAACACTCTAATTTTTTCAAAGTAACAGTCCTGTTTCCCTGCAACACCAAATTAATGACATTACAGTTCTTCAAGAAGGAGGAACCAGTAAAGCCAGTACATACCAGAGGCACGACCAACCTACTAATCCCGAAATTCAACTACGAGCTTTTTAACTGCAACAACTTTAATATACGCTATTGGAGCTGGAATTACCGCGGCTGCTGGCACCAGACTTGCCCTCCAA
+
DBDDDIGIIIHIHIIHHIIIIHIIIIIIHIIIIIIHIIGHIIHHHIHIHHHIHIHIEHHHIIGIIIHHHHIIHHIIIIIHHHIIHIIHGHIHIIIIIHIIIHIIIIIIIIHHGHHHIHIIHIIIIIIIIIHIIIIIIIIIIIIIIIIIHIIIIIIHGIIHIIIIIIIIIHHHHIIIHHHIHIIIIIHHGHIHHIIIIIIIIIIIHIIIIIIHIHIIIIIIIIIIIIIIIIHIIIHIIHHIHIHHHHGHGIIIIIIIIIIIHHHHIIIHIIIIHHEIIIIIIIIIHFIIIGIHIIIIIIIIIIIHIIIIIIIIIIIIIIIIIIIIIIIIIIHFIIGIIIIIIBDCDD
@HISEQ:969:HM2KJBCX2:2:1101:6870:92353 2:N:0:ACTATGCA
TACGCCCATCAGCCCAACTATCCCTATTAATCATTACGTTGTACCTAGAAACCAACAAAATAGGTTCGAACGTCCTATTTCATTATTCCATGCTAATGTATTCAAGCGTTTGCCTGCTTTAAACACTCTAATTTTTTCAAAGTAACAGTCCTGACTTCCCACAACACCAAATTAATGACATCATGGTTCATCAGAAGGGAGAAATCAACGACGCCAGTGCGTACCGAAGGCACGACCGACGTATTGATCCCGAAATTCAACTACGAGCTTTTTAACTGCAACAACTTTAATATACGCTATTGGAGCTGGAATTACCGCGGCTGCTGGCACCAGACTTGCCC
+
DDDDAIIIIHIIHHCFHHIIIHHIFHIIIIIHHEHIHHIIHIHHIIIHIIGIIIIIHHFHFHHHHHGHHFHIHIHIIIHCHHHIIIIHIHIHHHHGHIHHHFGHHIIIIHHHHHHHHHHHIIGFHCDHHGG7D@FHDFEHHGGHHFHHHHHHIHHHHIIEFFGGEHHHHGHHEEGG;/FHFHEHFHIHHGDHHHHEFECGDHEE?HEHC<GIIIHGIIGHHHIHHEHIHGGEFC@H<HGDDHHIHEF<@F1<EFF1C<D<CGHC@IHDHEHFC<1?EHG?HF<1CEIHGCHCD0?EHFHHGFG?GCHCEHIIHHDCCDGC?F?EIIIIHECEHIHHB@<0?
@HISEQ:969:HM2KJBCX2:2:1101:14566:93116 2:N:0:ACTATGCA
TACGCCCATCAGCCCAACTATCCCTATTAATCATTACGGTGGTCCTAGAAACCAACAAAATAGAACCACAACGTCCTATTCTATTATTCCATGCTAATCTATTCAAGCAAATGCCTGCTTTAAACACTCTAATTTTTTCAAGGTAATGGTCCTGGCTCCCCGGCACACCCAATAAAGGACATACTGGTTCACCAGAAGGTGGACCCGACACAGGACAGTACTCGCCAAAGACGGACCGCCCGGCCAGGCCTAAAATTCAACTACGAGCTTTTTAACTGCAACAACTTTAATATACGCTATTGGAGCTGGAATTACCGCGGCTGCTGGCACCAGACTTGCCCTCCAA
+
DDDDDIIIIIIIIIIIIIIIIIIIIIIIIIIIIIIIIIIIIIIIIIIIHIIIIIIIIIIHIIEHHIIIIIIIIHHIIIIHHIIIIIHIIIIHIIHIIIIIIIGIIIIGIIIIIIIIIIIHIIIIHIIIIHIIIIIIIIIIIIIIIIIIIIIIIIIIIIIIIIIIIIIIIIIIIIIIIIHIIIIIIIIIIIIIIIIIIIIIIIIIIIIIIIIIIIIIIIIIIIIIHIIIIIIIIIIIIIIIIIIIHIIHHHIIIIIIIIIIIIIIIHIIIIIIIIHIIIIIIIIIIIIIIIIIIIIIHGCDDIIIIIIIIIIIIIIIIIIIIIIIIIIIIIIIIIIIIIIIIDDDDD
@HISEQ:969:HM2KJBCX2:2:1101:10269:93659 2:N:0:ACTATGCA
TACGCCCATCAGCCCAACTATCCCTATTAATCATTACGTCGATCCTAGAAACCAACAAAATAGGGTCAAACGTCCTATTTCATTATTCCATGCTAATGTATTCAAGCGTGTGCCTGCTTTAAACACTCTAATTTTTTCAAAGTAACAGTCCTGATTCCCCATGACACCAAATTAATGACATCACAGTTCGTCAGAAGGTAGAAATCAATAATACCAGTGCATACCAGAGGCACGACCAATATATTGATCCCGAAATTCAACTACGAGCTTTTTAACTGCAACAACTTTAATATACGCTATTGGAGCTGGAATTACCGCGGCTGCTGGCACCAGACTTGCCCTCCAA
+
DDDD@DHHIEHCHEEFHEHHEH?CHIIIGIIHIIIIHHIHIIIIIIIIIIIGHHIIIII?HH@1E@GHIIHHEEEHHDCHHHHHECHHIFHC<@HHIHHEHHEFHDFCGHECHHHHHB<GGHHFHEG?GHHHHHBDCHBEHGHHHEEHH8GHHCHCECIIEHEHHGDGCFEHIHHHGH@FEC<CDHHGHFH0IIHHCHGHHHHHHGHEHIIHHGHHHHH<E@<6BGGG<HHIHG@HG?HGGF@FAGG/AHHHFEIIHHIHEEHCHGCCHHHFDECEHCHGGCD<HCHHHG1DDCED<HGGEIIIIHGCIHHEHHHHDDIIHHHHGHCFD1C@HHHHHHC@@DDDDB
@HISEQ:969:HM2KJBCX2:2:1101:19385:93523 2:N:0:ACTATGCA
TACGCCCATCAGCCCAACTATCCCTATTAATCATTACGGTGATCCTAGAAACCAACGAAATAGAATCAGTCCGTCCTATTTCATTATTCCATGCTAATGTATTCAGACGATAGTCTGCTTTAAACACTCTAATTTTTTCAAAGTAACAGTCCTGATTTCCCATCACACCAAATAAATGGCATGAAAGTTCCTCAGAAGGTAGAGATCCATCTCACCAGTGCAGACAATTAAGCCTGACCAATGGGTAGACCCCGAGGTTCAACTACGAGCTTTTTAACTGCAACAACTTTAATATACGCTATTGGAGCTGGAATTACCGCGGCTGCTGGCACCAGACTTGCCCTCCAA
+
DDDDDIIIIIIIIIIIIIIIIIIIIIIIIIIIIIIIIIIIIIIHIIIIIIIIIIIIIIIIIIIIIIIIIIIIIIHIIIIIIIIIIIIIHIIIIIIIIIIIIIIIIIIIIIIIIIIIIIIIIIIIHHIIHHIIHIIHIIIIIIIIIIIIIIIIIIIIIIIIIIIIIIIIIIIIIIIIIIIIIIHIIIIIIGIIIIIIIIIIIIIIIIIIIIIIIIIIIIIIIIIIIIIIIIIIIIIIIIIIIIIIHGFIIIIIIIIIIIIIHIIIIIIIIIIIIIIIIIIIIIIIIIIHHHIIIIIIIIIIIIIIIIIIIIIIIIIIIIIIIIIIIIIIIIIIIIIIIIIIIIIDDDDD
@HISEQ:969:HM2KJBCX2:2:1101:15288:93345 2:N:0:ACTATGCA
TACGCCCATCAGCCCAACTATCCCTATTAATCATTACGGTGGTCCTAGAAACCAACAAAATAGAACCACAACGTCCTATTCTATTATTCCATGCTAATCTATTCAAGCAAATGCCTGCTTTAAACACTCTAATTTTTTCAAGGTAATGGTCCTGGCTCCCCGGCACACCCAATAAAGGACATACTGGTTCACCAGAAGGTGGACCCGACACAGGACAGTACTCGCCAAAGACGGACCGCCCGGCCAGGCCTAAAATTCAACTACGAGCTTTTTAACTGCAACAACTTTAATATACGCTATTGGAGCTGGAATTACCGCGGCTGCTGGCACCAGACTTGCCCTCCAA
+
DDDDDIIIIIIIIIIIIIIIIIHIIIIIIIIIIIIIIIIHIIIIIIIHHHIIIIIIIIIIIIIIIIIIIHIIHIIHIIIIIIIIIIIHIIIIIGIIIIIIHGHGHIIHHHIIIGIIIIHHIIIIHHIIIIIIIIIHIHIIIIHHHIIIHHIIIIIIIIIHIIIIIIIIHIIIIIIIIIHIIIIIIIIIIIIIIIIIIIIIHIIIIIIIIIIIIIIIIIIIIIIIIIIIII==IIHIIIIIHIIHHIIIIHIIIIIIIIIIIIHIIIGIIIIIIIIIIIIIIIIIIIHIIHIIIIIIIHHHFIIIIIIIIIIIIIIIIIIIIIIIIIIIIIIIIIIIIIIIIDDDDD
@HISEQ:969:HM2KJBCX2:2:1101:20270:95095 2:N:0:ACTATGCA
TACGCCCATCAGCCCAACTATCCCTATTAATCATTACGTCGATCCTAGAAACCAACAAAATAGGATTAACGTCCTATTTCATTATTCCATGCTAATGTATTCAAGCGTTAGCCTGCTTTAAACACTCTAATTTTTTCAAAGTAACAGTCCTGATTTCCCGCAACACCAAATTAATGACATCACGGTTCGTCAAGAAGGAGGAATCAGTAAAGCCAACAGTACATACCGAAGGCATGACCAACTTACTAACCCCGAAATTCAACTACGAGCTTTTTAGTTGCAACAACTTTAATATACGCTATTGGAGCTGGAATTACCGCGGCTGCTGGCACCAGACTTGCCCTCCAA
+
@AD@@CHIFCE?GCCCFEHI<GHHHHIHHGHGHHHHIHIHDHIIIIIIEHIICEHIIIHHII<<@1CHHHGECHHIIHGHHIIIGEHF@HCHEHHHIEIIIHHHHIIIIHIIHHHHIHHHIIHCHGHIIHHIEEHFHHHHHHIHFHFIIHHGEHEGDHHHEDDIIHIIHHEHFHIIIIIGIIIHHIIIIHHGHIIIHIHEHHCIIIHHHIFI:HHF1FHHHIIIIIIHFHHIIIIIHHHHHHIIHHHHHIGIHHCHHHEHHIHIHIIIIGHHIHEIIHIIIIIHHIHHHIIHHHHHIHFIIIIIIIIIGIHIIIIHGHIIIIIIHHHIIHIIIHIIIIIIIIIDDDDC
@HISEQ:969:HM2KJBCX2:2:1101:7250:95504 2:N:0:ACTATGCA
TACGCCCATCAGCCCAACTATCCCTATTAATCATTACGTCGATCCTAGAAACCAACAAAATAGAATCAAACGTCCTATTTCGTTATTCCATGCTAATGTATTCAAGCGTGAGCCTGCTTTAAACACTCTAATTTTTTCAAAGTAACAGTCCTGATTCCCCATGACACCAAATTAATGACATCATGGTTCGTCAGAAGGTAGGAATCAATAATACCAGTACGTACAATAGCACGACCAATAAATTGATCCCGAAATTCAACTACGAGCTTTTTAACTGCAACAACTTTAATATACGCTATTGGAGCTGGAATTACCGCGGCTGCTGGCACCAGACTTGCCCTCCAA
+
DDDDDIIIIIIIIIIIIIIIIIIIIIIIIIIIIIIIIIHIIIIIIIIIIIIIIIIIIIIIIIHHIIIIIHIHIIIIIIIIIIIIIIIIIIIIIIIIIIIIIIIIIIIIIIIIHIIIIHIIIIIIIIIIIIIIIIIIIIIIIIIIIIIIIIIIIIIIIIIIIIIIIIIIIIIIIIIIIIIIIIIIIIIIIIIIIIHIIIIIIIIIIIIIIIIIIIIIIIIIIIIIIIIIIIIIIIIIIIIIIIIIIIIIIIIIIIIIIIIIIIIIIIIIIIIIIIIIIIIIIIIIHIIIIIIIIIIIIIIIIIIIIIIIIIIIIIIIIIIIIIIIIIIIIIIIIIIIIIIIDDDDD
@HISEQ:969:HM2KJBCX2:2:1101:20953:96099 2:N:0:ACTATGCA
TACGCCCATCAGCCCAACTATCCCTATTAATCATTACGGTGATCCTAGAAACCAACGAAATAGAATCAGTCCGTCCTATTTCATTATTCCATGCTAATGTATTCAGACGATAGTCTGCTTTAAACACTCTAATTTTTTCAAAGTAACAGTCCTGATTTCCCATCACACCAAATAAATGGCATGAAAGTTCCTCAGAAGGTAGAGATCCATCTCACCAGTGCAGACAATTAAGCCTGACCAATGGGTAGACCCCGAAGTTCAACTACGAGCTTTTTAACTGCAACAACTTTAATATACGCTATTGGAGCTGGAATTACCGCGGCTGCTGGCACCAGACTTGCCCTCCAA
+
?@DD@H<CFHH1CGHCHHIIEEHC1GGHFC@1C1DGHIIDG@HHEHHIHIIHHEHHHHHHIIIHG@F?G1DHHD1/CFCG?HH1DH111DGGH1CFGHCHHHGDDFHHHHHHIIHHIIHH@DFFHIEHFHHHH@BFAEHHHIHHHHEEHGHHHHHHEHIHG<HHEHF?CEHIFHHGIHCDHIHHF@?HHG@F5@FDD@CIIHGG@H5IIHHF:H<HFHC@GIIIIIIFGIHE1EF11FEH@C@HHGDH?HHDH?HCIHEIHHEHHHIHHHHHHHHHGGIHHHIFHEEEFHGHHIIIHIHIHIHHHCIIIIIGIGIIIHIIIIHHHIHHHHHIHCHGHHHHIIHDDDB@
@HISEQ:969:HM2KJBCX2:2:1101:1576:96183 2:N:0:ACTATGCA
TACGCCCATCAGCCCAACTATCCCTATTAATCATTACATCGATCCTAGAAACCAACAAAATAGAATCGGATGTCCTATTTCATTATTCCATGCTAATGTATTCAAGCGTGAGCCTGCTTTAAACACTCTAATTTTTTCAAGGTAACAGTCCTAATTCCCCGTGACACCAAATTAATGGCATTACGGTTCTTTAGAAGGTGAGAAATCAATAATATCAGTACATACCAACGGCATGACCGAAACATTGATCCCGAAATTCAACTACGAGCTTTTTAACTGCAACAACTTTAATATACGCTATTGGAGCTGGAATTACCGCGGCTGCTGGCACCAGACTTGCCCTCCAA
+
DDDADIIIIIHFHIIIIIIIIIIIIIIIIIIIIIIIIIIIIIIIIIIHHHIIIIIIGIIHIIHGIIIIIIIIIHIIIIHHHIIIIIIIHIIIHIIHIIIHHFIIIIHIHIHHIIIIIIIHHIIHIIIHIHIIIIIIIIIIIIHIHIIIIIIHIIIHIIIIIIIIIIIIIIIIIIIIIIIIIIIIHIIIIHHIIIIIIIIIIIIIIIIIIIIIIIIIHIIIIIIIIIIIIIIIIIIIIIIIIIIHFHIIIHIIIIIIIIIIIIIIIIIIIIIIIIIIIIIIIIIIIIIIIIIIIIIIIIIIHHIIIIIIIIIIIIIIIIIIIIIIIIIIIIIIIIIIIIIIIIDDDDD
@HISEQ:969:HM2KJBCX2:2:1101:17662:95421 2:N:0:ACTATGCA
TACGCCCATCAGCCCAACTATCCCTATTAATCATTACGTCAATCCTAGAAACCAACAAAATAGGATCAAACGTCCTATTTCATTATTCCATGCTAATGTATTCAAGCGTTAGCCTGCTTTAAACACTCTAATTTTTTCAAAGTAACAGTCCTGTTTCCCTGCAACACCAAATTAATGACATTACAGTTCTTCAAGAAGGAGGAACCAGTAAAGCCAGTACATACCAGAGGCACGACCAACCTACTAATCCCGAAATTCAACTACGAGCTTTTTAACTGCAACAACTTTAATATACGCTATTGGAGCTGGAATTACCGCGGCTGCTGGCACCAGACTTGCCCTCCAA
+
DDDDCIIIIIIIFHIIIIIIIIIIIIIIIIIIIIIIIIIIIIIHHIIIIIIIII1DHHIEHHHHCHIIIIIIHHGIIIIHIIIIFHIIIIIIEHHHIIHIIIIIIIHIIIIHHIHHHHIIIIIIIIIIIIIHIIIIHIHHIIIIIIIIIIIIIIIIIIIIIIIIIIIIHHHIHIIIHHFIIIIIIIIIIIIIIIIHIIIIIIIIHIIIIIHIII<IIIIIIIIHIIIIIIIIIIIIIIHIIHHHHIIIIIHIIIIIIIIHIIHIIIIIIIIIIIIIIIIIIIIIIIIIIIIIIIIIIIIIIIIIIIIIIIIIIIIIIIIIIIIIIIIIIHIIIIIIIIIIIDCDDD
@HISEQ:969:HM2KJBCX2:2:1101:13293:96182 2:N:0:ACTATGCA
TACGCCCATCAGCCCAACTATCCCTATTAATCATTACGTCGATCCTAGAAACCAACAAAATAGAATCAAACGTCCTATTTCGTTATTCCATGCTAATGTATTCAAGCGTGAGCCTGCTTTAAACACTCTAATTTTTTCAAAGTAACAGTCCTGATTCCCCATGACACCAAATTAATGACATCATGGTTCGTCAGAAGGTAGGAATCAATAATACCAGTACGTACAATAGCACGACCAATAAATTGATCCCGAAATTCAACTACGAGCTTTTTAACTGCAACAACTTTAATATACGCTATTGGAGCTGGAATTACCGCGGCTGCTGGCACCAGACTTGCCCTCCAA
+
DDDDDIIHIHIIIIIIIIIIIIIIIIIIIIHIIIIIIIIIIIIHIIHIIIIIIIIIIIIIIIIIIIIIIIIIIGIIIIIIIIIIIIIIIIIIIIIHIIIIIGIIIIIIIIIIIIIIIIIIIIIIIIIIIIIIIIIIIIIIIIIIIIIIIIIIIIHIIIIIIIIIIIHHIIHIHIHIHIHIIIIIIIHHIHIIIIIIIIHHIIIIIIIIIIIIIIIIIIHIIIIIIIIIIIIIIIIIIIIIIIIIIIHIIIIIIIIIIHIIIIIIIIIIIIIIIIIIIIHIIIIIIHIIIIIIIHIIHIIIIHIIHIIIIIIIIIIIIIIIIIIIIIIIIIIIIIIIIIIIDDDDD
@HISEQ:969:HM2KJBCX2:2:1101:9099:96540 2:N:0:ACTATGCA
TACGCCCATCAGCCCAACTATCCCTATTAATCATTACGTCAATCCTAGAAACCAACAAAATAGGTTTGAACGTCCTATTTCATTATTCCATGCTAATGTATTCAAGCGTTAGCCTGCTTTAAACACTCTAATTTTTTCAAAGTAACAGTACTGTTTCCCTGCAACACCAAATTAATGGCATTACAGTTCTTCAGAAAGGAGGAATCAGCGAAACCAGTTCATACCAGTGGCACGACCAACCTGCTGACCCCGAAATTCAACTACGAGCTTTTTAACTGCAACAACTTTAATATACGCTATTGGAGCTGGAATTACCGCGGCTGCTGGCACCAGACTTGCCCTCCAA
+
DDD@DIIIIIIIHHIIIIIIIIIIIIIIIIIIIIIIIIIIIIIHIIIIIIIIIIIIIIIIIIFHHIIIGIHIIIIIGIIIIIIIHIIIIHIIIIIIIIIIHIIHIIHIIIIIIIIIIIIIHIIIIIIIIIIIIIIIIIIIHIIIIIIIIIIIIIIIHIIIIIIIHIIIIIIIIIIIIIIIIIIIIIIIIIIIIIIIIIIIIIIIIIIIIIIIIIIIIIIIIIIIIIIHIIIIIIIIIIIIIIIHGIIIIIIIIIIIIGIIIIIIIIIIIIIIIIIIIIIIIIIHIIIIIIIIIIIIIIIIIIIIIIIIIIIIIIIIIIIIIIIIIIIIIIIIIIIIIIIIIDDDDD
@HISEQ:969:HM2KJBCX2:2:1101:8250:96719 2:N:0:ACTATGCA
TACGCCCATCAGCCCAACTATCCCTATTAATCATTACGGTGATCCTAGAAACCAACGAAATAGAATCAGTCCGTCCTATTTCATTATTCCATGCTAATGTATTCAGACGATAGTCTGCTTTAAACACTCTAATTTTTTCAAAGTAACAGTCCTGATTTCCCATCACACCAAATAAATGGCATGAAAGTTCCTCAGAAGGTAGAGATCCATCTCACCAGTGCAGACAATTAAGCCTGACCAATGGGTAGACCCCGAGGTTCAACTACGAGCTTTTTAACTGCAACAACTTTAATATACGCTATTGGAGCTGGAATTACCGCGGCTGCTGGCACCAGACTTGCCCTCCAA
+
DDDDDIIIIIIIIIIIIIIIIIIIIHIIIIIIIIIIIIIIIIIIIIIIIIIIGHHIIIIIIIHIIIIIIIIHIIIIIHIIIIIIIIGIIIIIGIIIIIIIIHIIIIIIIIIIIIIIIHIIIHIIHIHIIIIIIIIIHHIHIIIIIIIIIIIIHIIIIIIIIIIIIIIIIIIIIIHIIIIIHIIIIIIIIIIIIIIIIIIIIIIIIIIIIIIIIIIIIIIIIIIIIIIIIIIIIIIIIIIIIIIIIHFIIIIIIIIIIIIIIIIHIIIIIIIIIIIIIIIIIIIIIIIIIIIIIIIIIIIIIIIIIIIIIIIIIIIIIIIIIIIIIIIIIIIIIIIIIIIIIIIDDDDD
@HISEQ:969:HM2KJBCX2:2:1101:5611:97252 2:N:0:ACTATGCA
TACGCCCATCAGCCCAACTATCCCTATTAATCATTACGGTGATCCTAGAAACCAACGAAATAGAATCAGTCCGTCCTATTTCATTATTCCATGCTAATGTATTCAGACGATAGTCTGCTTTAAACACTCTAATTTTTTCAAAGTAACAGTCCTGATTTCCAACCACACCAAATAAATGGCATGAAAGTTCCTCAGAAGGTAGAGATCCATCTCACCAGTGCAGACAATTAAGCCTGACCAATGGGTAGACCCCGAAGTTCAACTACGAGCTTTTTAACTGCAACAACTTTAATATACGCTATTGGAGCTGGAATTACCGCGGCTGCTGGCACCAGACTTGCCCTCCAA
+
DDDDCIIIIIIIGIHHIIIIIIHIHHIIIHIGIHHIIIGIHIIIHIIIIGIIIIHIHHIIIIHCGHIHHIHIIIHDH1FHIIIIIIIGHHIIIIHIIHIIHHHHHFHHIHHHEGHHHHIIGEHIIIIIIHHADHHHHIHFHHIHHGHHHHIHHGHHHHIHHIHHHGHHEHHHFCHFHIIHIIIHHCHGHGHIHIHGHHGHEIIIIIIIIHHHHIIIIIIIIIFIHHIIHIHHIIIHHIHIGGIIGHHIIHIIIHIIIHGIIHHDIIIIIIHIHHEHCIIIIIIIGIIHIHIIIIHHIIIHHHIIIIIIIIIIIIIIIIIIIIIIIIIHHHIIHHIHIIIIIIHADB@@
@HISEQ:969:HM2KJBCX2:2:1101:14537:97178 2:N:0:ACTATGCA
TACGCCCATCAGCCCAACTATCCCTATTAATCATTACGTCGATCCTAGAAACCAACAAAATAGAATCAAACGTCCTATTTCATTATTCCATGCTAATGTATTCAAGCGTGCGCCTGCTTTAAACACTCTAATTTTTTCAAAGTAACAGTCCTGATTCCCCACGACACCAAATTAATGACATCGCGGTTCTTCAGAAGGTAGGAACCAATAATGCCAGTGCGTACCGAGGCACGACCGACAATCTGATCCCGAAATTCAACTACGAGCTTTTTAACTGCAACAACTTTAATATACGCTATTGGGGCTGGAATTACCGCGGCTGCTGGCACCAGACTTGCCCTCCAA
+
DDDDDIHEEEHFHEGEHHECHHFHHIG@HIFHHIHHHGIHDCGHGHFHIHIIIHIIIIEHIEC@<CGHHHHEHIDHIHHCGHHHHHIHIIHHEHHIFHHHHHHEHDHGIIIIIIHHIIIHHHIIIIIHIGIFIHHHHHFEHHIHIGHIIIIIIIHDGIIIIHGIHHIIIHHGIIIIHHIGHIDHEGIIIHIHIIIIIIIIIIIHIHHHHHHHIHIHHIIIGIIIHIIIIIHIIIHIHHIIIHGGH?IIHEECHHIHGHIIHDDIHIIIHIIIIIIIIHGIHHCIHGGIIIHHHDHHHHIHIIIIIIHIIIIIIHHHEIHHIIIEIIHHIIGHIIHHHIIGCDDDB
@HISEQ:969:HM2KJBCX2:2:1101:8342:98655 2:N:0:ACTATGCA
TACGCCCATCAGCCCAACTATCCCTATTAATCATTACGGCGGTCCTAGAAACCAACAAAATAGAACCGCACGTCCTATTCTATTATTCCATGCTGTAATATTCGAGCAAAGGCCTGCTTTGAACACTCTAATTTTTTCAAAGTAAAAGTCCTGGTCCCCAACACACCCAGTGAAGGGCATGCGGTTCTCCAGAAGAAAAGGCCCGGCCGGACAAGTGCACGCGGTGAGGCGGACCTGCCAGCCAGGCCAAAGGTTCAACTACGAGCTTTTTAACTGCAACAACTTTAATATACGCTATTGGAGCTGGAATTACCGCGGCTGCTGGCACCAGACTTGCCCTCCAA
+
DDDDDIHIIIHIIIIIIIIIIIIIIIIIIIIIIIIIIIHIHIIIHIIHHIIIIIIIIIGIIIHHHIIHIHHIIIIHEHHIIHIIIIIIIIHCHHHIIIIIHIIIIIIIIIIIIIHIIIIIIIIHIIHIHIHIIIIIIIIIIIHHHIHIIIIIHHHIIIIIIIHHHIIIIIIIHIIIIIIIIIIIIIIIIIIIIIIIIIIIIIIIIHIIIIIIIIIIIIIIIIIIIIIIIIIIIIIIIIIIIHGIIIIIIIIIIIIIIIIIIIIIIIIIIIIIIIIIIIIIIIIIIIIIIIIIIIIIIIIIIIIIIIIIIIIIIIIIIIIIIIIIIIIIIIIIIIIIIIIDDDDD
@HISEQ:969:HM2KJBCX2:2:1101:18144:99667 2:N:0:ACTATGCA
TACGCCCATCAGCCCACTATCCCTATTAATCATTACGTCAATCCTAGAAACCAACAAAATAGGATCGAACGTCCTATTTCATTATTCCATGCTAATGTATTCAAGCGTTAGCCTGCTTTAAACACTCTAATTTTTTCAAAGTAACAGTCCTGTTTCCCTGCAACACCAAATTAATGACATTACAGTTCTTCAGAAAGGAGGAATCAGCGAAGCCAGTGCATACCAGTGGCACGACCAACCTGCTGACCCCGAAATTCAACTACGAGCTTTTTAACTGCAACAACTTTAATATACGCTATTGGAGCTGGAATTACCGCGGCTGCTGGCACCAGACTT
+
DDDDDIIIIIIIIIIIIIIIIIHIHIIIHIIIIIIIHFHIIIFIIIGHEGHIIHHIHIEHIHHHHIIIIHHHIIIIIIIIIIIGIHIHIIIIIIIIIIIIIIIIIIIIIIIIIIIIIIIIIIIIIIIIIIHIIIIIIIIIIIIIIHIHIIIIIIIIIIIHIIIHIIIIHIIHIIIIIIIIIIIIIIIIIIIIIIIIIIIIIIIHIIIIIIIIIIIIIIIIIIIIIIIIIIIIIIHIHIIIIIIIIIIIIIIIIIIIIIIIIIIIIIIIHIIIIHIIIIIIIIHHIIIIIIIIIIIIIIHHIIIIIIIIIIIIIIIIIIIIIIIIIIIIIIIDDDDD
@HISEQ:969:HM2KJBCX2:2:1101:6139:99771 2:N:0:ACTATGCA
TACGCCCATCAGCCCAACTATCCCTATTAATCATTACGTCAATCCTAGAAACCAACAAAATAGGATCAAACGTCCTATTTCATTATTCCATGCTAATGTATTCAAGCGTTAGCCTGCTTTAAACACTCTAATTTTTTCAAAGTAACAGTCCTGTTTCCCTGCAACACCAAATTAATGACATTACAGTTCTTCAAGAAGGAGGAACCAGTAAAGCCAGTACATACCAGAGGCACGACCAACTTACTAATCCCGAAATTCAACTACGAGCTTTTTAAATGCAACAACTTTAATATACGCTATTGGAGCTGGAATTACCGCGGCTGCTGGCACCAGACTTGCCCTCCAA
+
DDDDCIIIIIIIHHHIIHIIIIIIIIIIIIIIIIIIFIHHHIIHIIIIGIIIIHHHFHCHIIIIHIIGHIGIIIHHHIHIIHIIIIIHFHIIHIIIIIHHIIIIIIIIIIIIIIIIIIIIIHIIIIIIIIIIIIHHHHIIIIIIIIHHIIIIIIIIIHHGIIIIHIIHIHHHHIIIIIIIIHIIHHIHIIIIIIIHIIIIIIHIIIIIIIIIIIIIIIIHIHIIIHIIIIIIIIHIIIHHIHHHGHHHIIIIHHIIIIHHHHHIIHGIIIIIIHIIHIIIIHEHIIIIIIHHHGIHIHIHIIIHHIIIIIIIIIIIIIIHIIIIGIIIIIIIIIIIIIIIIDDDDD
@HISEQ:969:HM2KJBCX2:2:1101:18653:100063 2:N:0:ACTATGCA
TACGCCCATCAGCCCAACTATCCCTATTAATCATTACGTCGATCCTAGAAACCAACAAAATAGGTTCGATCGTCCTATTTCGTTATTCCATGCTAATGTATTCAAGCGCGAGCCTGCTTTAAGCACTCTAATTTTTTCAAAGTAACAGTCCTGTTTCCCCGCAACAACAAATTAATGCCATCACGGTTCTACAAGAGGGAGGGACCAGTGAGGCCAGTGCATACCAGTGGCACGACCAACCTACTGGCCCCGAAATTCAACTACGAGCTTTTTAACTGCAACAACTTTAATATACGCTATTGGAGCTGGAATTACCGCGGCTGCTGGCACCAGACTTGCCCTCCAA
+
DDDBDIIIIIIIIIIHHIIIIIIIIIIIIGIIIIIIIIHIIIIIIIIGIIIIIIIIHIIFHIGHIHIHHIIIIIIIIIIIHHIIIHIIIIGIHIHIIIIIIHHHIIIIIIIIIIIHIIIIIIIIIIIIIIIIIIIIIIIIIIIIIIHIHIIIIIIIIIIIIIIIIIIIIIIIIIIIIIIHIIIIIIIIIIIIIIIIIIIIIIIIIIIIIIIIIIIIIIHIIIIIIIIIIIIIIIIIIIIIIIIHIIIIIIIIIIIIIIIIIIIIIIIIIIIIIIIIIIIIIIIIIIHIIIIIHHIIIIIIIIIIIIIIIIIIIIIIIIIIIIIIIIIIIIIIIIIIIIIIIDDDDD
@HISEQ:969:HM2KJBCX2:2:1101:2538:100250 2:N:0:ACTATGCA
TACGCCCATCAGCCCAACTATCCCTATTAATCATTACGTTGTACCTAGAAACCAACAAAATAGGTTCGAACGTCCTATTTCATTATTCCATGCTAATGTATTCAAGCGTTTGCCTGCTTTAAACACTCTAATTTTTTCAAAGTAACAGTCCTGACTCCCCACAACACCAAATTAATGACATCATGGTTCATCAGAAGGGAGAAATCAACGACGCCAGTGCGTACCGAAGGCACGACCGACGTATTGATCCCGAAATTCAACTACGAGCTTTTTAACTGCAACAACTTTAATATACGCTATTGGAGCTGGAATTACCGCGGCTGCTGGCACCAGACTTGCCCTCCAA
+
DDDADHIHIIHIIIIIIIIIIIIIHHIIIIIHHIIHIHIIHHIHHIIHIIIIHHHIEHIHIIHIIIHIHHIIIGHHIIHIHIHIHHIIIIIIGHHIIHIIIIIIIIIIIHHHIIIIIHIIIHHHHIIHIFHHEIIHHEHHIHHHHIHHHIIHIHHIIHHIIIIHGHHIIIIIFIIIIHHHIIHIHFHIIIIIHIIIIIHIIIIIIIIIIHIIIIIIIIHIIIIIIIIIIIHHIIIIIIIIHGHHDIIIHHIIIIIIIIIIIIIIIIHIIIIIIIIIIIIHIHIIIIIIIIIIIIIHIHFDCIIIIIIIIIIHIIHIIIIIIIIIIIGIIIIIIHIIIIIIICDDDD
@HISEQ:969:HM2KJBCX2:2:1101:13297:101191 2:N:0:ACTATGCA
TACGCCCATCAGCCCAACTATCCCTATTAATCATTACGTCAATCCTAGAAACCAACAAAATAGGATCAAACGTCCTATTTCATTATTCCATGCTAATGTATTCAAGCGTTAGCCTGCTTTAAACACTCTAATTTTTTCAAAGTAACAGTCCTGTTTCCCTGCAACACCAAATTAATGACATTACAGTTCTTCAAGAAGGAGGAACCAGTAAAGCCAGTACATACCAGAGGCACGACCAACTTACTAATCCCGAAATTCAACTACGAGCTTTTTAACTGCAACAACTTTAATATACGCTATTGGAGCTGGAATTACCGCGGCTGCTGGCACCAGACTTGCCCTCCAA
+
DDDCCIIIIHIHHHIHHHIIIIIIIIIIIHIIIIIHHHGGIIIFHIHIHIGIHGIIIIIIHGGHHIIIIIIGIIIIGIIIIIIIIIIIIIIGEHHIIIHHHHIIHHHIIIIIIIIIIIIIIIIIIIIIIIIIIIIIHIIIIIHIIIIHIIIIIHHHIIHIIIIHHHHIIIIHHIIIIIIHHIIIIIHIHHIIIIIIIIIIIIIIIIHHHIIIIIIIHIIIIIIIIIIIIIIIIIIIHIIIIIHHHIHHIIIIIIIIIHIIIIIIIIIIIIIIIIIIIIIIIIIIIIIIIIIIIIIIIHIHHIIIIIIIIIIIIIIIIIIIIIIIIIIIIIIIIIIIIIIIIDDDDD
@HISEQ:969:HM2KJBCX2:2:1102:17818:2380 2:N:0:ACTATGCA
TACGCCCATCAGCCCAACTATCCCTATTAATCATTACGGTGGTCCTAGAAACCAACAAAATAGAACCAACGTCCTATTCTATTATTCCATGCTAATCTATTCAAGCAAAAGCCCGCTTTAAACACTCTAATTTTTTCAAGGTAATGGTCCTGGTTCCCCGACACACCCATTAAAGGACATACCGGCTCACCAGAAGGATAGACCCGACAGCAGAACAGTACTCGCCAGAGACGGACCGTCCGGTCAGGCCTAAAATTCAACTACGAGCTTTTTAACTGCAACAACTTTAATATACGCTATTGGAGCTGGAATTACCGCGGCTGCTGGCACCAGACTTGCCCTCCAA
+
DDDDDIIIIIIIIIIIIIIIIHIIIIIIIIIIIIIIIIIIIIIIIIIIIIIIIIIIIIIIIIHIIIIIIHIIIIIIIIIIIIIFIIIIIIIIIHIIIIIIHIHIIIIIGIIHIIIIHIIIIIHIIIIIIIIIIIIIIIIIIIIIIIIIIIIIIIIIIIIIIIIIIIIIIIHIHIIHIIHIIIHHIIIIIIIIIIIIIIIIIIIIIIIIIIIIIIIIIIIHHHIIIIIIIIIIIIIIIIIIIIIIHIIIIIIIIIIIIIIIIIHIIIIIIIIIIIIIIIIIIIIIIIIIIIIIIHIIIHHFDIIIIIIIIIIIIIIIIIIIIIIIIIIIIIIIIIIIIIIIIDDDDD
@HISEQ:969:HM2KJBCX2:2:1101:11707:100930 2:N:0:ACTATGCA
TACGCCCATCAGCCCAACTATCCCTATTAATCATTACGTCGATCCTAGAAACCAACAAAATAGAATCAAACGTCCTATTTCATTATTCCATGCTAATGTATTCAAGCGCGAGCTTGCTTTAAACACTCTAATTTTTTCAAAGTAACAGTCCTGATTTCCCGCGACACCAAATTAATGACATCGTGGTTCGTCAGAAGGGAGAAACCAATAATGCTAGTACGTACAAAGTACGACCGACATATTAGTCCCGAAATTCAACTACGAGCTTTTTAACTGCAACAACTTTAATATACGCTATTGGAGCTGGAATTACCGCGGCTGCTGGCACCAGACTTGCCCTCCAA
+
DDDDCIIIIIIHIIIIIIIIIIIIIIIIIIIIHIIIIIIIIHIIIIIIHIIIGHIIIIIIIIIIIIGHIIIIHIIIIIIIGIIIHIIIIIIHIIIIIIHIIIIIIIIIHFHHIIIIIIIIIIIIIIIHIIIIIIIHHIIIIIIIIIIIIHIIIIIIIIIIIIIIIIIIHIHHHHIIIIIIIIIGIIIIHIIIIIIIIIIIIIIIHIIIIIIIHIIIIIIIIIIIIIIIIIIIIIIIIIIIIIHIHIIIIIIIIIIIIIIIIIIIIIIIIIIIIIIIIIIIIIIHHIHIIIIHIIIIIIIIIIIIIIIIIIIIIIIIIIIIIIIIIIIIIIIIIIIIIIIDDDDD
@HISEQ:969:HM2KJBCX2:2:1102:15524:2504 2:N:0:ACTATGCA
TACGCCCATCAGCCCAACTATCCCTATTAATCATTACGGTGATCCTAGAAACCAACAAAATAGAACCATGCCGTCCTATTTTATTATTCCATGCTAATCTATTCAAGCACAAGCCTGCTTTAAGCACTCTAATTTTTTCAAGGTAATAGCTCTGCTTCCCCAACGCACTAACTTAATAGCATGCTGGTTATTCAGAAGGTAGGAATTCATCAGGCCAGTGCGGACAGTGAAGCCCGACCAACCGACAAACTCCGAAATTCAACTACGAGCTTTTTAACTGCAACAACTTTAATATACGCTATTGGAGCTGGAATTACCGCGGCTGCTGGCACCAAACTTGCCCTCCAA
+
DDDDDIIIIIIIIIIIIIIIIIIIIIIIIIIIIIIIIIHIIIIIIIIIHIIIIIIIIIGHHIIIIIIIIHIIIIIIIIIIIIIIIIIIIIIIIGIIIIIIIIHHIIIIIIIIHIIIIIIIIIIIIIIIIIIIIIIIIIIIIIIIIIIIIIIIIIIHIIIIIIIIIIIIIHHIIHIIIIIIIIIFIIIIIHHHGIIIIIIIIIIIIIHHIIIHIIIIIIIIIIIIIIIIIIIIIHIIIIIIIIIIIIHIIIIIIIIIIIIIIIIIHIIIIIIIIIIIIIIIIIIHIHIIGIIIIIIHIIIIIIIIIIIIIIIIIIIIIIIIIIIIIIIIIIIIHD1HIIIIIIIDDDDD
@HISEQ:969:HM2KJBCX2:2:1102:19743:2673 2:N:0:ACTATGCA
TACGCCCATCAGCCCAACTATCCCTATTAATCATTACGTCGATCCTAGAAACCAACAAAATAGAATCAAACGTCCTATTTCATTATTCCATGCTAATGTATTCAAGCGTACGCCTGCTTTAAACACTCTAATTTTTTCAAAGTAACAGTCCTGATTCCCCACGACACCAAATTAATGACATCGCGGTTCTTCAGAAGGTAGGAACCAATAATGCCAGTACGTACCGAAGCACGACCAACAATTTGATCCCGAAATTCAACTACGAGCTTTTTAACTGCAACAACTTTAATATACGCTATTGGAGCTGGAATTACCGCGGCTGCTGGCACCAGACTTGCCCTCCAA
+
DDDDDIIIIIIIHIIIIIIIIIIIIIIIIIIIIIHIIIIIHIIIIEHHIIIIIIIIIIHHIIIIIIIIIIIIIHIIIIIIIIIIIIIIIIIIIIIIIIIIIIHIIIIIIIIIIIHIIIIIIIIIIIIIIHIIIIIIIIIIIIIIIIIIIHIIIIIIIIIIIIIIIIIIIIIIHIIIIIIIIIIIIIIIIIIIIIIIIIIIHIIIIIIIIIIIIIIIIIIIIIIIIIIIIIIIIIIIIIIIIHHFIIIIIIIIIIIIIIIIIHIIHIIIIIIIIIIIIIIIIIIIIIIIIIIIIIIIIIIIIIIIIIIIIIIIIIIIIIIIIIIIIIIIIIIIIIIIIIIIDDDDD
@HISEQ:969:HM2KJBCX2:2:1102:14294:3248 2:N:0:ACTATGCA
TACGCCCATCAGCCCAACTATCCCTATTAATCATTACGTCAATCCTAGAAACCAACAAAATAGGATCGAACGTCCTATTTCATTATTCCATGCTAATGTATTCAAGCGTTAGCCTGCTTTAAACACTCTAATTTTTTCAAAGTAACGGTCCTGTTTCCCTGCAACACCAAATTAATGACATTACAGTTCTTCAGAAAGGAGGAATCAGCGAAGCCAGTGCATACCAGTGGCACGACCAACCTGCTGACCCCGAAATTCAACTACGAGCTTTTTAACTGCAACAACTTTAATATACGCTATTGGAGCTGGAATTACCGCGGCTGCTGGCACCAGACTTGCCCTCCAA
+
BDDADEHIEHICHIHIGDHIIIHEEHHHHHIHHIIII?DGHEHIFHH@HHHIIIHCEHHHHHHEEEHHIGEH@CGHIHHF?EHHF@HGHHH@FHCHIIIIIIHIHHHHHIHHHIHHIIIIHGHIHGIIHHGGHHHHIHHIIIHEHHIHHHHHHIHIIIIIHIIIHIHHIHHHIIIIIIIHHHIIIIIIHIIIIIIIIIIHHHIIIIIIIIIIIIIIIHIIIIIIIIIIHIIIIHIHHHIIIIHHCIIHIIIIIIIIIIIIIIIIIIIIIIIIIIHIIIIIIIIIIIIIIIIHHIHIIIIIHIIIGIIIIIIIIIIIIIIIHIHHIIIIIIIHIIIIIIIIIDDDDD
@HISEQ:969:HM2KJBCX2:2:1102:1495:2972 2:N:0:ACTATGCA
TACGCCCATCAGCCCAACTATCCCTATTAATCATTACGGTGATCCTAGAAACCAACAAAATAGAACCATGCCGTCCTATTCTATTATTCCATGCTAATGTATTCGAGCAAAAATGCCTGCTTTAAACACTCTAATTTTTTCAAGGTAAAGGTCCTGGATCCGCAAGACACCCAATAAAGGACATCAAGTTTCTCCAGAAGGTGAGAAATCAACAGTAACAGTTCATACCCCTTAAGGCATGACCATCACGTCAATCCCGAAATTCAACTACGAGCTTTTTAACTGCAACAACTTTAATATACGCTATTGGAGCTGGAATTACCGCGGCTGCTGGCACCAGACTTGCCCTCCAA
+
DDDBDIIIIIHHHIIIIIIIIIIIIIIIHHIIIIIIHHCHIIIIHIIIIIIIIIIIHFHHIIFHIIIIIGHHCEHIIIIHHHHIIIHGIHIIIHIHECFGGH@HHGHDHIIIGHHHIIIIIIGIIIIHHIIHHHIIIIIIIHIIHHFIIHIHIIIIHIHIIHHFIIIHHHIIGIHHHIIIIIIIIHIGIIHIIIIIIIHHIIHIIIIIIIIIIIIIHGIIIGIIIIHIHIFIIIIIIIIIIHIIIIIHIHGGIIIIIIIIIIIIIIIIIIIIIIIIIIIIIIIIIIIIIIIIIIIIIIIIIIIIIIIIIIIIIIIIIIIIIIIIIIIIIIIIIIIIIIIIIIIIIIIIDDDDD
@HISEQ:969:HM2KJBCX2:2:1102:2772:2864 2:N:0:ACTATGCA
TACGCCCATCAGCCCAACTATCCCTATTAATCATTACGTCGATCCTAGAAACCAACAAAATAGAATCAAACGTCCTATTTCGTTATTCCATGCTAATGTATTCAAGCGTGAGCCTGCTTTAAACACTCTAATTTTTTCAAAGTAACAGTCCTGATTCCCCATGACACCAAATTAATGACATCATGGTTCGTCAGAAGGTAGGAATCAATAATACCAGTACGTACAATAGCACGACCAATAAATTAATCCCGAAATTCAACTACGAGCTTTTTAACTGCAACAACTTTAATATACGCTATTGGAGCTGGAATTACCGCGGCTGCTGGCACCAGACTTGCCCTCCAA
+
DDDDDIIIIHHHHIIIIHHHIIIIIIIIIIIIIIIIIIHGHIHIHIIIIIIHHHIIIIHIIHHIHIHIIIHIIHIHHHIHGIIIIIFGHIGEEHHIIIIIIIIHHIIIIIIIIIIIIHIIIIIIIIIIIIHHIIIIHIHIIIHHIIIIHHGIIIHIIIHIIIIIIIHIIHHHIIIIIIIIIHHHHHHHIIIIIIIIIIIHIHIIHGIIIIIHHIIIIHIIIIIIIIIIIII=IIIIIIIIIIIHHIHIIIIIIHHIIIIIIHIIIIIHIIIIIIIIIIIIIIHHIHHHIIIIIIIIIIIIIIIIIIIHIIIIIIIIIIIIHHIIIIIIIIIHIIIIIIIIDDDDD
@HISEQ:969:HM2KJBCX2:2:1102:11679:4478 2:N:0:ACTATGCA
TACGCCCATCAGCCCAACTATCCCTATTAATCATTACGTCGATCCTAGAAACCAACAAAATAGAATCAAACGTCCTATTTCATTATTCCATGCTAATGTATTCAAGCGTGAGCCTGCTTTAAACACTCTAATTTTTTCAAAGTAACAGTCCTGATTCCCCACAACACCAAATAAATGACATCATGGTTCGTCAGAAGGGAGAAACCAACAATGCCAGTACGTACCTAGGCACGACCGACATGATGGTCCCGAAATTCAACTACGAGCTTTTTAACTGCAGCAACTTTAATATACGCTATTGGAGCTGGAATTACCGCGGCTGCTGGCACCAGACTTGCCCTCCAA
+
<B@0DD<C<GGF?G@FFHCE1<FHHH?GEH@GFH@HIH1</CG?EE@CGCHEHFHHEEHFIHHCH?FHEGG=<F@H?CG?HH?H@G?GE@HIHCHHHIHHEFEGHHEHFHHDE?ECHHFHGHHFGHHCHFHIG?EIIIIIIHIHIIIHHEHECHEGHHEFHHHHIHHHHCGEIIIHHIIIIHHHIIHEHHG@IIIIHEIHIIIIIHIIHFHEHGHIHIIIHHHHIHHHHHIIHHDIHHFHIHHGHIH<DIIIHHHIIIHIIIHIHIHHIIIIIHIIHHHIHHHHHHEHHIGIHIGIHIIIHHGHHHIIHHHGIHIHHIIHIIHIIHHEIIIHHHHIIIIIDDDDD
@HISEQ:969:HM2KJBCX2:2:1102:11541:4829 2:N:0:ACTATGCA
TACGCCCATCAGCCCAACTATCCCTATTAATCATTACGGTGGTCCTAGACCAACAAAATAGAACCAACGTCCTATTCTATTATTCCATGCTAATCTATTCAAGCAAAAGCCCGCTTTAAACACTCTAATTTTTTCAAGGTAATGGTCCTGGTTCCCCGACACACCCAATAAAGGGCATACCGGCTCACCAGAAGGATAGACCCGACAGCAGAACAGTACTCGCCAGAGACGGACCGTCCGGTCAGGCCTAAAATTCAACTACGAGCTTTTTAACTGCAACAACTTTAATAAACGCTATTGGAGCTGGAATTACCGCGGCTGCTGGCACCAGACTTGCCCTCCAA
+
DDDDDIIIIIIIIIIIIIIIIIIIIIIIIIIIIIIIIIIIIIIIIIIIIIIIIIIIGIIIIIIIIIIIIHIIIGHIIIIIIIIIIIIIIIIIHHIHIHIIIIHFHIIIHHIIIIIIIHHHIIHHIIIIIIIIIIIIIIIHIIIIIIIIIIHIHIHIIIHIIIHGHGIIIIHIIHIIIIIHIIIHIHHIIIIIIIIIIIIIIIIIIIIIIIIIIIIIIIIIIIIGIIIIIIIIIIIIIIIIIHHIIIIHIHIHIIIIIIIIIIIIIIIIIIIIIIIIIIIIIIIIIHIIIIIIIIHIIHIIIIIIIIIIIIIIIIIIIIIIIIIIIHIHIIIIIIIIIIIDDDDD
@HISEQ:969:HM2KJBCX2:2:1102:9076:5030 2:N:0:ACTATGCA
TACGCCCATCAGCCCAACTATCCCTATTAATCATTACGGTGATCCTAGAAACCAACAAAATAGAACCATGCCGTCCTATTCTATTATTCCATGCTAATGTATTCGAGCAAAAATGCCTGCTTTAAACACTCTAATTTTTTCAAGGTAAAGGTCCTGGATCCGCAAGACACCCAATTAAGGACATCAAGTTTCTCCAGAAGGTGAGAAATCAACAGTAACAGTTCATACCCCTTAAGGCACGACCATTACGTCAATCCCGAAATTCAACTACGAGCTTTTTAACTGCAACAACTTTAATATACGCTATTGGAGCTGGAATTACCGCGGCTGCTGGCACCAGACTTGCCCTCCAA
+
DDDCDIIIIIIIHHIIIIIIIHIIIIIIIIIIIIIIIIIIGHIHHIIIIIIIHHIIIIIHIIHIIIIIHGHHIIIIHHIIIHGHIIIIIIIHIIIIGIIIIIIHIIIIIIIIIIIIHIIIIIIIHIIIHIIIIHIIIIIIGIIIIIIIIIIIIHHHIIHIIHHIIIIIIHIHIIIIIIIIIIIIIIIIIIIIHIIIIIIIIIIIIIIIIIIIIIIIIHIIIIIIIIIIIIIIIIIIIIIIIIIIIIIIIIIHIIIIIIIIIIIIIIIIIIIIIIIIIIIIIIIIIIIIIIIIIIIIIIIHGIIIIIIIIIIIIIIIIIIIIIIIIIIIIIIIIIIIIIIIIIIIIIIIDDDDD
@HISEQ:969:HM2KJBCX2:2:1102:5253:5283 2:N:0:ACTATGCA
TACGCCCATCAGCCCAACTATCCCTATTAATCATTACGGTGATCCTAGAAACCAACAAAATAGAACCATGCCGTCCTATTCTATTATTCCATGCTAATGTATTCGAGCAAAATGCCTGCTTTAAACACTCTAATTTTTTCAAGGTAAAGGTCCTGGTTCCACATGACACCCAATTAAGGACATCATGCTTCTCCAGAAGGTGAGAAATCAACTGCGACAGTTCATACCCCTTAAGGCACGACCATCACGTCAATCCCGAAATTCAACTACGAGCTTTTTAACTGCAACAACTTTAATATACGCTATTGGAGCTGGAATTACCGCGGCTGCTGGCACCAGACTTGCCCTCCAA
+
DDDDDIHHIIHGIHIGIIIIIIGHHHHIIEHIIIHIIIIIIIHIIHIHIIIGIHHIIIEHHIHEHHHIIFHHHIDHEHIIIIIIIHIIHIHHHHIGEHHHIHHHIIIHHIHIIHIIHIGHGGFHIIHIIHHHHIIIIHDHHIIIIIHHHHHHFIGGHHIGIHHHFE@HHIIHHIHHFEIHIIHHHIIIIHHEHIIIIIIHIIIIIIIIHHHIIIIIIHHIHHIIHHIIIIIIHIIIIIIIIIIIHIHIIIHIIIIIIHIIIIIIIIHIHIIIIIHIIIIHIIIIIHHIIIIIIIIIIIIHIIIIHGIIIIIGIIIIIIIIIHIIIIIIIIIIIIIIIIIIIIIIIIIDDDDD
@HISEQ:969:HM2KJBCX2:2:1102:20238:6355 2:N:0:ACTATGCA
TACGCCCATCAGCCCAACTATCCCTATTAATCATTACGTCGATCCTAGAAACCAACAAAATAGGGTCAAACGTCCTATTTCATTATTCCATGCTAATGTATTCAAGCGTGTGCCTGCTTTAAACACTCTAATTTTTTCAAAGTAACGGTCCTGATTCCCCATGACACCAAATTAATGACATCACAGTTCGTCAGAAGGTAGAAATCAATAATACCAGTGCATACCAGAGGCACGACCAATATATTGATCCCGAAATTCAACTACGAGCTTTTTAACTGCAACAACTTTAATATACGCTATTGGAGCTGGAATTACCGCGGCTGCTGGCACCAGACTTGCCCTCCAA
+
DDDDDIIIIIIIIIIIIHIIIIIIIIIIIIIIIIIIIHIIIIIIIIIIIIIIIIIICGHHHIHIHHGHIIIIHIIIIIIIIIIIIIIIIIIHIIIIIIIIIIHHIIHHIIIIIIIIIIIIIIIIIIIIIIHIIIIHIIIIIIIIIIIIIIIIIIIIIIIIIIIIIIIIIIIIIIIIIIIIIIIIIIIIIIIIIIIIIIIIIIIIIIIIIIIIIIIIIIIIIIIIIIIIIIIIIIIIIIIIIIIHFIIIIIIIIIIIIIIIIIHIIHIIIIIIIIIIIIIIIIIIIIIIIIIIIIIIHHGDFIIIIIIIIIIIIIIIIIIIIIIIIIIIIIIIIIIIIIIIIDDDDD
@HISEQ:969:HM2KJBCX2:2:1102:7971:6275 2:N:0:ACTATGCA
TACGCCCATCAGCCCAACTATCCCTATTAATCATTACGGTGATCCTAGAAACCAACAAAATAGAATCATGCCGTCCTATTTTATTATTCCATGCTAATGTATTCAAGCAAAATGCCTGCTTTAAACACTCTAATTTTTTCAAAGTAAAGGTCCTGGTTCCCCGCGACACCCAATTAAGGGCATCGTGGTTCTCCAGAAGGTGAGAAATTGACTACACCAGTTCATACCCCTTAAGGCACGACCGATGTGTCAATCCCGAAATTCAACTACGAGCTTTTTAACTGCAACAACTTTAATATACGCTATTGGAGCTGGAATTACCGCGGCTGCTGGCACCAGACTTGCCCTCCAA
+
DDDDDIIIIIIIIIIIIIIIIIIIIIIIIIIIIIIIIIIIIIIIIIIIGIIIIIGIIIIIIIIIIIIIIIIIHHHHIIIIIHHIIIIIIIIHIIHIHIIIIFIIIIIIIIIIIIIIIIIIIIIIIIIIIIIIIIIIIIIIIIIIIGIIIIIIIIIHIIHIIIIIIIIIHIIIIIIIIIIIIIIIIIIIIIIIIIIIIIIIIIIIIIIIIIIIIIIIIIIIIIIIIIIIIIIIIIIIIIIIIIIIIIIIIIHIIIIIIIIIIIIIIIIIIIIIIIIIIIIIIIIIIIIIIIIIHIIIIIIIIIIIIIIIIIIIIIIIIIIIIIIIIIIIIIIIIIIIIIIIIIIIIIIDDDDD
@HISEQ:969:HM2KJBCX2:2:1102:3772:7483 2:N:0:ACTATGCA
TACGCCCATCAGCCCAACTATCCCTATTAATCATTACGGCGGTCCTAGAAACCAACAAAATAGAACCGCACGTCCTATTCTATTATTCCATGCTGTAATATTCGAGCAAAGGCCTGCTTTGAACACTCTAATTTTTTCAAAGTAAAAGTCCTGGTCCCCAACACACCCAGTGAATGGCATGCGGTTCTCCAGAAGAAAAGGCCCGGCCGGACAAGTGCACGCGGTGAGGCGGACCTGCCAGCCAGGCCAAAGGTTCAACTACGAGCTTTTTAACTGCAACAACTTTAATATACGCTATTGGAGCTGGAATTACCGCGGCTGCTGGCACCAGACTTGCCCTCCAA
+
DDDDDIIIIIIIIIIIIIIIHIIIIIIIIIIIIIHIIIIIHHIIIIIHIIIIIIIIHHHIIIHIIIIHHIHHHHHIH?FHHIHHIHIHIIIIIIIIIIIHGIHIIHIIIIIIIHIIIHIIHIIIIIIIIIIIIIIIIIIIIIHHIIIIIIIIIIGIIIHIIHEHGIIIIIIIIIIIIIHIIIIIIHIIIIIIIIIHHIIIIIIIIIIIIIIIIIIIGIIIIIIIIIIIIIIIIIIIIIIIIIHIIIIIIIIIIIIIIIIIIIIHIIIIIIIIIIIIIIIIIIIIIIIIIIIIIIIIIIHIIIIIIIIIIIIIIIIIIIIIIIIIIIIIIIIHIIIIIIIDDDDD
@HISEQ:969:HM2KJBCX2:2:1102:15867:7341 2:N:0:ACTATGCA
TACGCCCATCAGCCCAACTATCCCTATTAATCATTACGGTGATCCTAGAAACCAACAAAATAGAACCATGCCGTCCTATTCTATTATTCCATGCTAATGTATTCGAGCAAAAATGCCTGCTTTAAACACTCTAATTTTTTCAAGGTAAAGGTCCTGGATCCGCAAGACACCCAATAAAGGACATCAAGTTTCTCCAGAAGGTGAGAAATCAACAGTAACAGTTCATACCCCTTAAGGCATGACCGTCACGTCAATCCCGAAATTCAACTACGAGCTTTTTAACTGCAACAACTTTAATATACGCTATTGGAGCTGGAATTACCGCGGCTGCTGGCACCAGACTTGCCCTCCAA
+
DDDBDCCH@FGDHHIIHIHHEHHIHHHIIIIHIHHHGH=D1DHIHHFGHEHHHIHIHHHHGFCHHHH?HHHIDHGIHE@FGCGHIHHFHIIEHHHHHIC<FGEHHIHHHIHHH@CHIIIHEGHFHHGHFIHIIIHFHIIHIIIIIIIIHHHDHIIIIHHIIHIHHHIIIHIIIHHIHIIIIHIIIIIIIHFIIHGIIIIIIIIIIHEIHIIIIIIIIHGIIHCIIIHIIIIIIIIIIIIHHHHIIIIIIIHGIHHIIHEHHIHIHIIHIHIIHIIIIHIIHHIIIIIIIIIIHHHIIIIIIIIIIIIIIIIHIIIIIIIIIIIIIIIIIIIIIIIIIIIIIIIIIIIIDDDDB
@HISEQ:969:HM2KJBCX2:2:1102:16818:7210 2:N:0:ACTATGCA
TACGCCCATCAGCCCAACTATCCCTATTAATCATTACGGTGATCCTAGAAACCAACAAAATAGAACCATGCCGTCCTATTTTATTATTCCATGCTAATGTATTCAGGCACTAGCCTGCTTTGAGCACTCTAATTTTTTCAAGGTAATAGTCCTGCTTCCCCAACGCACCAAGTGAATGGCATGCTGGTTATTCAGAAGGTAAGAACCCACCACGCCAGTACGGACAGTGAAGCCCGACCGACGGACAGATTCCGAAATTCAACTACGAGCTTTTTAACTGCAACAACTTTAATATACGCTATTGGAGCTGGAATTACCGCGGCTGCTGGCACCAGACTTGCCCTCCAA
+
DDDDDIIIIIHHIIIIIIIIHIIIIIIIIIIIHFHHIIHHIIIIIIHHHIIIIHIIIIIIIIHIIIHIHIGEHHHIIIHCGHHHIGGHHIIIIIIIIIIIIIIIHIHIIIIIHIIIIIIIIIIHIHIIIIHHIHIIIIIHHIIIIIIIIHHIIIIIHHHGHIIIIIIIHHHGIIIHIIIIHIHGIIIHIIIIIIHIIIIIIIIIIIIHIIIIIIIIIIIIIIIIIIIIIIIIIHIIIIIIIHIIIHHIIIIIIIIIIIIIIIIIIIIIIIIIIIHHHIHIIIIHIHIIIHHIIHIHIIIIIIIIIIIIIIIIIIIIIIIIIIIIIIIIIIIIIIIIIIIIIIIDDDDD
@HISEQ:969:HM2KJBCX2:2:1102:18948:8044 2:N:0:ACTATGCA
TACGCCCATCAGCCCAACTATCCCTATTAATCATTACAACGGTCCTAGAAAACAACAAATAGAACCATTGTCCTATTCCATTATTCCATGCTAATGTATCCAAGCGATTGCCTGCTTTGAACACTCTAATTTTTTCACAGTAAAAGTCCTGGTTCCCCGCCACGGCCGGTTAAGGCCATGACGCTTCGCCAGAAGGTAGGACCCGACCACAGACAGTACTCACCCGAAGGGCGGACCGTCCAGCCAGGCCTGAAATTCAACTACGAGCTTTTTAACTGCAACAACTTTAATATACGCTATTGGAGCTGGAATTACCGCGGCTGCTGGCACCAGACTTGCCCTCCAA
+
DDD0D<<<1CH1<10<<0CGEE11<@GHG?HH?1FHHHHE/C0<<F1EC1C111<<C1<<FCEHE@CF1CH<F@<@1@@1<@DH11CF1CGC?@@?HFHEHDH8HG@FHD@D@@B<FFFEGHHHHHHH0CDFGG?FCGFHEEGGBACHEIH8H?<HFHHH2?DCDDCBFCEHGFEHAHHHHHDEC?HEGAECIHFGHGHDHE<HHHCHEHCF<HHHHE?@C<DC<EIGIIIHIHFHDHCIHHD1<HG?CEHHHIHFEHHHHCHHHG?GC@CIIIIHHHHIHEFG<?HHHHHHEHEFIHHCHHEHFFHHGEIHIIGHHDIHHHE?CEG?HEHGEIHC?HHGD@B<<0
@HISEQ:969:HM2KJBCX2:2:1102:15369:7186 2:N:0:ACTATGCA
TACGCCCATCAGCCCAACTATCCCTATTAATCATTACGTCAATCCTAGAAACCAACAAAATAGGATCAACGTCCTATTTCATTATTCCATGCTAATGTATTCAAGCGCGAGCCTGCTTTAAACACTCTAATTTTTTCAAAGTAACAGTCCTGATTCCCCACCACACCAAATTAATGACATGATGGTTCGTCAGAAGGTAGAAATCAGTAACACCAGTACGTACCGAAGGCACGACCAGCGTACTAATCCCGAAATTCAACTACGAGCTTTTTAACTGCAACAACTTTAATATACGCTATTGGAGCTGGAATTACCGCGGCTGCTGGCACCAGACTTGCCCTCCAA
+
DDDDAIIHIIIHHIGHIHIEHIIIIIIIIIIIIIIHIIIIIHIHFHHHIIIIIIIIHHIIIIGHIIIIIHHEFHHIHHIIGIIIIIEHHIIHIHIIEGIHEIIIIIIIIIIIIIIIIHHFIHHHIIIIHIIIIIHIIIHIIIIIHIIIGIHHIHHIIIHHIIIIHIIHHIIIIIIIIIIIIIIIIIHIIHIIIIIHIHIIIIIIIIHHHHIIIIIIIIIIIIH=IIIIIIIIIIHIIIIIIIIHIIIIIIHIIIHIIIIIHHIIIIIIIIIIIIIIIIIIIHHHIIIIIIIIIIIIIIIHFIIIIIIIIIIIIIIIIIIIIIIIIIIIIIIIIIIIIIIIDDDDA
@HISEQ:969:HM2KJBCX2:2:1102:17949:8056 2:N:0:ACTATGCA
TACGCCCATCAGCCCAACTATCCCTATTAATCATTACGGTGATCCTAGAAACCAACGAAATAGAATCAGTCCGTCCTATTTCATTATTCCATGCTAATGTATTCAGACGATAGTCTGCTTTAAACACTCTAATTTTTTCAAAGTAACAGTCCTGATTTCCCATCACACCAAATAAATGGCATGAAAGTTCCTCAGAAGGTAGAGATCCATCTCACCAGTACAGACAATTAAGCCTGACCAATGGGTAGACCCCGAAGTTCAACTACGAGCTTTTTAACTGCAACAACTTTAATATACGCTATTGGAGCTGGAATTACCGCGGCTGCTGGCACCAGACTTGCCCTCCAA
+
DDDDDIIIIIIHIIIIIIIIIIIIIIIIIIIIIIIIIHIIIIIIIIIIHHIIHHIIIIIIIIGIIIIIIIIHIIIIIIIIIIIIIIIIIIIIIIIIIIIIIIIHIHIIIIIIIIIIIIIIIIIIHIIIIIIIIIIIIIIIHIIHIIIIIIIIIIIIIIIIIIIIIIIIIIIIIIIIIIIIIIIIIIIIIIIIIIIIIIIIIIIIIIIIIIIIIIIIIIIIIIIIIIIIIIIIIIIIIIIIIIIIHHEIIIIIHIIIIIIIIIIIIIIIIIIIIIIIIIIIIIIIIIIIIIIIIIIIIIIIIIIIIIIIIIIIIIIIIIIIIIIIIIIIIIIIIIIIIIIIIIIDDDDD
@HISEQ:969:HM2KJBCX2:2:1102:19336:8295 2:N:0:ACTATGCA
TACGCCCATCAGCCCAACTATCCCTATTAATCATTACAACAGTCCTAGAAACCAACAAATAGAACCATTGTCCTATTCCATTATTCCATGCTAATGTATTCAAGCGTATGCCTGCTTTGAACACTCTAATTTTTTCACAGTAAAAGTCCTGGTTCCCCGTCACGACCCGTAAAGGCCATGCCGCTTCGCCAGAAGGTAAAGCCCGACCACAGACAGTGCTCACCCAGAAGGCGGACCGTCCAGCCAGGCCTGAAGTTCAACTACGAGCTTTTTAACTGCAACAACTTTAATATACGCTATTGGAGCTGGAATTACCGCGGCTGCTGGCACCAGACTTGCCCTCCA
+
DDDDDIIIIIIIIIIIIIIIIIIIIIIIIIIIIIIIIIIIIIIIIIIIIIIIIIIIIIIIIHHIIIIIIIIIIIIIIGHIIIIIHIHHIIIIIIIIIIIIHHHHIIIIHHIIIIIIIIIIHFHHIIIIHHHIIIIIIIIIIIIIIIIIHIHIIIIIIIIIIIIIIGIIIHHHHHIIIGIIIIIIIIIIIIIIIIIIHIIIIIIIIIIIIIIIIIIIIIIIIIIIIIIIIIIHIHIIIIIIIIIHIIIIIIIIIIIIIIIHIIIIIIIIIIIIIIIIIIIIIIHHHIIIIIIIHEIIIIIIIIIIIIIIHIIIIIIIIIIIIIIIIIIIIIIIIIIIIIIIDDDDD
@HISEQ:969:HM2KJBCX2:2:1102:14766:8828 2:N:0:ACTATGCA
TACGCCCATCAGCCCAACTATCCCTATTAATTATTACTCATTTCCCCAAAAACCAACAAAAATCGAGATACGAGTCCTAAATTATTACTCCATGCTAATGTATTCATAACTTTCAGCCTGCTTTAAACACTCTAATTTTTTCAAAGTAAAGGTCCTGGATTGCGAACCCAACCCAGTAAAGGGCAGGAACGTTCTCCAGGAAGATGGTAAGCGCGCATCGGCACTCACACACGATACCGTGGCGGGCCAAGCGCACTATACCAGAAATCCAACTACGAGCTTTTTAACTGCAACAACTTTAATATACGCTATTGGAGCTGGAATTACCGCGGCTGCTGGCACCAGACTTGCCCTCCAA
+
0<<0@//<1<11<DC@FGHIIIE1<11<C@H1<111D1D1DC?GH?C1<DE<0<<F<1<1<1<10D1DEHH?GHCG?F1<111<G1D1111<<<11<<11<<<CCGIIHHHC@EGC1EFC@?B<B@<G@E1FHF51EEHF?FHHE1@ACGGE@BHHG0EDH<FCEHE?CB.E?HEECHGB,B=HHHEGHIIHFIIHFEFIGHHCHF?HBHDD>?HIHEBHEHGEGEF@EFGHIHEHCCHCC-IGGHHIIHIHHHGHHIIHH?HHIHHFCHFHHHHIHEHHIHHG?FIHIIH@HEFGC<11EHEEEC/HF1HIIIIHGIIHHGHHEE<?HIHHHHHIHHIHHEHCHGG?G=DGC<?@<D
@HISEQ:969:HM2KJBCX2:2:1102:19720:8586 2:N:0:ACTATGCA
TACGCCCATCAGCCCAACTATCCCTATTAATCATTACGTGGTCCTAAAACCAACAAAATAGAACACCGTCCTATTTTATTATTCCATGCTAATGTATTCAAGCAAAAATGCCCGCTTTAAACACTCTAATTTTTTCAAAGTAAAGGTCCTAGTTCATTGAAACACCCAATTAAGAAGCATCCCAATTCACCAGAAGGTAAGAAATTGGCTACACACCGATTCATGCCCCTAAAAGCACGACCAATATATCCCAATCCCGAAATTCAACTACGAGCTTTTTAACCGCAACAACACTAATATACGCTATCGGAGCTGGAATTACCGCGGCTGCTAATACCAGACTTGCCCTCCAA
+
DDDD@HDHIIH?HHEECCHHII?CFHGHGHHHEHHHHE@HHHHHHFHGGHG@GE@H?GE?1CFGH@GDHEHHIIIGIGIIHHHCC1C@CHHFGHHHIHIIHCEEHHHHHGIHHHIHHIEHGCHHFHFEGHHCGGHEHHHHHHGEEHHIIIHGHHHHHIGIIHGFHHIHIHHEHEHFHFGFH@CDCHEHHHEHGEGC@FHGHGH@CG<GHGIHHHFIHHHHHIIHHDEHHHH7HC0HEE/GIHFFECHECH?DGC<<DFFEHHHGHEIHHCHHEHIHHCEECEHHIHEGHCDC<HHEFHHHIHEHHEHHFFC?EHHIHHHHIIIHHFGHFCIIHFHFHGGHIIIIHDHHDD@@B
@HISEQ:969:HM2KJBCX2:2:1102:5378:9198 2:N:0:ACTATGCA
TACGCCCATCAGCCCAACTATCCCTATTAATCATTACGGTGATCCTAGAAACCAACAAAATAGAACCATGCCGTCCTATTCTATTATTCCATGCTAATGTATTCGAGCAAAAATGCCTGCTTTAAACACTCTAATTTTTTCAAGGTAAAGGTCCTGGATCCGCAAGACACCCAATTAAGGACATCAAGTTTCTTCAGAAGGTGAGAAATCAACAGCGACAGTTCATACCCCTTAAGGCATGACCATCACGTCAATCCCGAAATTCAACTACGAGCTTTTTAACTGCAACAACTTTAATATACGCTATTGGAGCTGGAATTACCGCGGCTGCTGGCACCAGACTTGCCCTCCAA
+
DDDDDIIIIIIIIIIIIIIIIIIIIIIIHIIIIIIIIIIIIIIIIIIIHIIIIIIIIIIIIIIIHIIIIIIIIIIIIIIIIIIIIIIIIIIIHIIIIIHIICGHIIIIIIIIIIIIIIIIIIIHIIIIIIIIIIIIIIIIIHIIIIIIIIHHIIIIIIHIIIIIIIIIIIHIIIIIIIIIIIIIIIIIIIHIHIIIIIIIIIIIIIIIIIIIIIIIIIIIIIIIHIIIIIIIIIIIIIIIIIIIIIIIIIIIIIIIIIIIIIIIIIIIIHIIIIIIHIIIIIIIIIIIIIIIIIIIIIIIIIIIIIIIIIIIIIIIIIIIIIIIIIIIIIIIIIIIIIIIIIIIIIIIDDDDD
@HISEQ:969:HM2KJBCX2:2:1102:13343:7405 2:N:0:ACTATGCA
TACGCCCATCAGCCCAACTATCCCTATTAATCATTACGGTGGTCCTAGAAACCAACAAAATAGAACCACAACGTCCTATTCTATTATTCCATGCTAATCTATTCAAGCAATAGCCCGCTTTAAACACTCTAATTTTTTCAAGGTAATGGTCCTGGCTCCCCAACACACCCAATAAAGGACATACTGGTTCACCAGAAGGAAGACCCGACAACAAGACAGTACTCGCCAAAGACGGACCGCCTGGCCAGGTCTAAAATTCAACTACGAGCTTTTTAACTGCAACAACTTTAATATACGCTATTGGAGCTGGAATTACCGCGGCTGCTGGCACCAGACTTGCCCTCC
+
DDDDCIIIIIIIIIIIIIIIIHHIIHIIIHIIIIIIIIHHHIIIIIIIIIIIIIIIHHEHIIHIHIIIIIHIIHCHIIHHHHHIHEHHE1F@GHHIIHICGGFHIHHIIIHHGIIHIIIIHIHIIIIHHHIHHHHHHIIIIIHIHIHIHIHHIHIIHHIIIIHGIHHHIGIHHIIHHIIIIIIIIHHHIIIIHIIIIIHHGHHHDHIIHHFHEIIHIIIIIIIHIHIIIIHHHIHHIHIIIHGFIIHGIFFIIIIIIIIIHHHHHHHFIHEIHHHFHHIHIHIHHIIIGIIHHHHIIHHIHHHIIIIIIHIHIIIIGIIHGGIIIIIHIIHIIIIIIIIIDDDDD
@HISEQ:969:HM2KJBCX2:2:1102:10570:9384 2:N:0:ACTATGCA
TACGCCCATCAGCCCCAACTATCCCTATTAATCATTACGTCAATCCTAGAAACCAACAAAATAGAATCAAACGTCCTATTTCATTATTCCATGCTAATGTATTCAAGCGTAAGCCTGCTTTAAACACTCTAATTTTTTCAAAGTAACAGTCCTGATTCCCCACGACACCAAATTAATGACATCGCGGTTCTTCAGAAGGTAGGAACCAATAATGCCAGTGCGTACCGAAGCACGACCAACAATTTGATCCCGAAATTCAACTACGAGCTTTTTAACTGCAACAACTTTAATATACGCTATTGGAGCTGGAATTACCGCGGCTGCTGGCACCAGACTTGCCCTCCAA
+
DDDDDIIIIIIIGHIIIIIIIIIIIIIIIIIIIIIIIIIIIIIIIIIIIHIIIIIIHIIHHIIHIIIIIIIIIIIIIIIIIIIIIIIIIGIIIIIIIIIIIIHHIIIGIHIIIIIIIIIIIIIIHIIIIIIHIIIIIHIIIIIHIIIIIIIIIIIIIIIHHHIIIIIIIIHIHIIIIIIIIIIIIIIIIIIHIIIIIIIIIIIIIIIIIIIIIIIIIIIIIIIIIIIIHIIIIIIHIIIIIIIIHIIIIIIIIIIIIIIIIHIIIIHIIIIIIIHIIIIIIIIIIIIIIIIIIHIIIIIIIIIIIIIIIIIIIIIIIIIIIIIIIIIIIIIHIIIIIIIIIDDDDD
@HISEQ:969:HM2KJBCX2:2:1102:21236:9213 2:N:0:ACTATGCA
TACGCCCATCAGCCCAACTATCCCTATTAATCATTACGTCAATCCTAGAAACCAACAAAATAGGATCGAACGTCCTATTTCATTATTCCATGCTAATGTATTCAAGCGTTAGCCTGCTTTAAACACTCTAATTTTTTCAAAGTAATAGTCCTGTTTCCCTGCAACACCAAATTAATGACATTACAGTTCTTCAAGAAGGAGGAATCAGTAAAGCCAGTACATACCATAGGCACGACCAACCTACTGACCCCGAAATTCAACTACGAGCTTTTTAACTGCAACAACTTTAATATACGCTATTGGAGCTGGAATTACCGCGGCTGCTGGCACCAGACTTGCCCTCCAA
+
DDDDDIIIGIIIGFHHHHCH?@GGIHEHFHEHHHGIHI@?GGHHHGIHHHIIHHIGIHIHHIHEHFHHHIGC<CC=GCHH1FHCHCFHEHE@@1DGCHCHEFCGHEHHIHHHHIHEHHHHHIIIHIHGHHIIHIIHHHIIIIHIHHFHIIIHHHG@IHHIIIHHIHIHIIIIIHHHIHIIIIIIIIIIIIIIIIIIIH;HIIHIIIIIIHHHIIIIIIIIIIIIIIIIIIIHIIIIHHHGIHGHDIHIIHIIIHIIIIIIIIIIIIIIIIIIIGHIIIIIIIIIIHIHIIIIIIIIIIHHHIIHIIIIIIIIHIIIIIIIIIIIIIIIIIIHHGIIIIIIIDDDDD
@HISEQ:969:HM2KJBCX2:2:1102:17357:10001 2:N:0:ACTATGCA
TACGCCCATCAGCCCAACTATCCCTATTAATCATTACATCGATCCTAGAAACCAACAAAATAGAATCGGATGTCCTATTTCATTATTCCATGCTAATGTATTCAAGCGTGAGCCTGCTTTAAACACTCTAATTTTTTCAAGGTAACAGTCCTAATTCCCCGTGACACCAAATTAATGGCATTACGGTTCTTTAGAAGGTGAGAAATCAATAATATCAGTACATACCAACGGCATGACCGAAACATTGATCCCGAAATTCAACTACGAGCTTTTTAACTGCAACAACTTTAATATACGCTATTGGAGCTGGAATTACCGCGGCTGCTGGCACCAGACTTGCCCTCCAA
+
DDDAAIIGGIFHHEHHIIHIGIIIIIIIIIIHIIIHIHGIIHHHHHIHFHHIIIHHGEHHCHHCHHH<EE@<<FFFHE@GH@GHICHIHHH?GHHIGIHHIHHHHHFGGHI=FHHFHIIFHHGFIIIHHGHHHFGEHHEGIIIIIIIIIFHIHIIHHIHCHHEIIHIIIIIFHIIIIIIGIIIIIHHIIIHHHHHHHHEIIIHIHIIIHIHIIIHII=IHHGEHFHFIIHHIH==IGIIIIIHGDDEDGIIHIIIHG@GIIIHIHIIIIIIHIHHHIIIIHHIIIIIIIIIIIIIIIHIIHGHH?IIIIIIIIIIIIIIIHHIIHIIIGIIIIHHIHIIIIHDDBDD
@HISEQ:969:HM2KJBCX2:2:1102:7507:10547 2:N:0:ACTATGCA
TACGCCCATCAGCCCAACTATCCCTATTAATCATTACGTCAATCCTAGAAACCAACAAAATAGGATCGAACGTCCTATTTCATTATTCCATGCTAATGTATTCAAGCGTTAGCCTGCTTTAAACACTCTAATTTTTTCAAAGTAACAGTCCTGTTTCCCTGCAACACCAAATTAATGACATTACAGTTCTTCAAGAAGGAGGAATCAGTAAAGCCAGTACATACCATAGGCACGACCAACCTACTGACCCCGAAATTCAACTACGAGCTTTTTAACTGCAACAACTTTAATATACGCTATTGGAGCTGGAATTACCGCGGCTGCTGGCACCAGACTTGCCCTCCAA
+
DDDDDIIIIIIIIIIIIIIIIIIIIIIIIIIIIIIIIIIIIIIIIIHIHHIIIIIIIIIGHHHHFIIIIIIIIIIIIIIIIIIIIHIIIIIHIIIIHIIIHHIIIIIIIIIIIIIIIIIIIIIIIIIIIIIIIIIIIIIIIIIIIIIIIIIIIIIIIIIIHIIIIHIIIIIIIIIIIIIIIIIIIIIIIIIIIIIIIIIIIIIIIIIIIIHIIIIIIIIIIIIIIIIIIIIIIIIIIIIIIIHHHIIIIIHIIIIIIIIIIIIIIIIIIIIIIIIIHIIIIIIIIIIIIIIIIIIIIIIIIIIIIIIIIIIIIIIIIIIIIIIIIIIIIIIIIIIIIIIIIDDDDD
@HISEQ:969:HM2KJBCX2:2:1102:9233:10771 2:N:0:ACTATGCA
TACGCCCATCAGCCCAACTATCCCTATTAATCATTACGTCGATCCTAGAAACCAACAAAATAGAATCAAACGTCCTATTTCGTTATTCCATGCTAATGTATTCAAGCGTGAGCCTGCTTTAAACACTCTAATTTTTTCAAAGTAACAGTCCTGATTCCCCATGACACCAAATTAATGACATCATGGTTCGTCAGAAGGTAGGAATCAATAATACCAGTACGTACAATAGCACGACCAATAAATTGATCCCGAAATTCAACTACGAGCTTTTTAACTGCAACAACTTTAATATACGCTATTGGAGCTGGAATTACCGCGGCTGCTGGCACCAGACTTGCCCTCCAA
+
DDDDDIIIIIIIIIIIIIIIIIIIIIIIIIIIIIIIIIIIIIIIIIIIIIIIIIIIIHIIIIGHHIIIIIIIHIIIIIIIHIIIIIIIIIIIIIIIIIIIIIIIIIIHIIIIIIIIIIIIIIIIIIIIIIIIIIHIIHIHIIIHIIIIIIIIIHHIIIIHIIIIIIIIIIIIIIIIIIIHIIIIIIIIIIHIIIIIIIIHIIIHIIIIIIIIIIHIIIIIIIIIIIIIIIIIHHIIIIIHIHIHIIIIHIIIIHIIIIIIIIIIIIIIIIIIIIIIIIIIIIIHHGHHIIIIIIIIHIIIIIIIIIIIIIIIIIIIIIIIIIIIIIIIIIIIIIIIIIIIDDDDD
@HISEQ:969:HM2KJBCX2:2:1102:16088:10840 2:N:0:ACTATGCA
TACGCCCATCAGCCCAACTATCCCTATTAATCATTACGTCGATCCTAGAAACCAACAAAATAGAATCAAACGTCCTATTTCATTATTCCATGCTAATGTATTCAAGCGTGCGCCTGCTTTAAACACTCTAATTTTTTCAAAGTAACAGTCCTGATTCCCCACGACACCAAATTAATGACATCGCGATTCTTCAGAAGGTAGGAACCAATAATGCCAGTGCGTACCGAGGCACGACCGACAATCTGATCCCGAAATTCAACTACGAGCTTTTTAACTGCAACAACTTTAATATACGCTATTGGAGCTGGAATTACCGCGGCTGCTGGCACCAGACTTGCCCTCCAA
+
BB0<D//<FH1F?HEEHIEE1CFHHHHHHGEGHIHEHHHHD?EGGHCGEFHC1<FCHHH?FGEHIGEHHC<CHHHHGHH1FHGHGHCFC@@<@F1EHHEH@EEFFEHHHCDHIHCHHHIIG@HHHHGHHHGFGCHGHHGIHEHHHHAACHHHIHGIHGIHEHB@HHHHIHG?HHHFF@HHHHHGEHCCHHHIIGIHHFBH@GIIHIHGIIIHIGGHIGHIIHHCIHH@HHHIIHHEHHIHHEB/CHBDDG?E@G@HECHGHHHHG@EEFGHFIIHIIIHIHHHF@FHIHIIIIHHIIIHHHHFHHFHEGHIIIIHHDIGIHIIIHHIIHHIHEHHGCHECBDBDA
@HISEQ:969:HM2KJBCX2:2:1102:10050:10824 2:N:0:ACTATGCA
TACGCCCATCAGCCCAACTATCCCTATTAATCATTACGTCAATCCTAGAAACCAACAAAATAGGATCAAACGTCCTATTTCATTATTCCATGCTAATGTATTCAAGCGTTAGCCTGCTTTAAACACTCTAATTTTTTCAAAGTAACAGTCCTGTTTCCCTGCAACACCAAATTAATGGCATTACAGTTCTTCAGAAAGGAGGAACCAGCAAAGCCAGTGCATACCAGTGGCACGACCAACCTGCTGATCCCGAAATTCAACTACGAGCTTTTTAACTGCAACAACTTTAATATACGCTATTGGAGCTGGAATTACCGCGGCTGCTGGCACCAGACTTGCCCTCCAA
+
DDDCAHHHIGGHHIHHIIIIIIIIIIIIIIIIIIIIIIIIIIIGHHHIIIIIHIHH?F@GHIEFHHHIHHHHHIDHHIIIIIIHIIIHHHIIIIIHHHHHIIIIIHHIIHIIHEHHHHIIIIHIHIIIIIHGHIIIHIIIIIHHIHHIHGIIIHIIIIIIIIHIHIIIHIHHIIIIIIIHHIIIIIIHIIIIIIIIIIIIHIHHGGHIIIHIIHIIIIIIIIHHHIIIIIIIHIIIIHIHIIIHGIIHHIHIIHIIIIIIIIIIIIIIIIHIIIHIIIIIIIIIIIIHIIIIIIIIIIIIIIIIIIIIIIIIIIIIIIIIIIIIIIIIIIIIIIIIIIIIHDDDDD
@HISEQ:969:HM2KJBCX2:2:1102:14790:9966 2:N:0:ACTATGCA
TACGCCCATCAGCCCAACTATCCCTATTAATCATTACGTCGATCCTAGAAACCAACAAAATAGAATCAAACGTCCTATTTCGTTATTCCATGCTAATGTATTCAAGCGTGAGCCTGCTTTAAACACTCTAATTTTTTCAAAGTAACAGTCCTGATTCCCCATGACACCAAATTAATGACATCATGGTTCGTCAGAAGGTAGGAATCAATAATACCAGTACGTACAATAGCACGACCAATAAATTGATCCCGAAATTCAACTACGAGCTTTTTAACTGCAACAACTTTAATATACGCTATTGGAGCTGGAATTACCGCGGCTGCTGGCACCAGACTTGCCCTCCAA
+
DDDDDIIIIIIIIHIIIIIIIIIIIIIIIIIIIIIIIIIIIIIIIIIIIHIIIIIIIIIIIIIIIIIIIIIHHIGHIIHIIIIIIIIHIIIIIIIHHIIIIIIIIHIHIIIIIIIIHIIIHHIHHIIIIIHIIIIIIIIIIIIIIIIIIIIIIIIIIIIIIIIIIIIIIIHHHIIIIIIIIIIIIIIIHIHIIIIIIIHIIHIIIIIIIIIIIIIIIIIIIIIIIIIIIIIIIIIIIIIIIIIHIIHIIIIIIIIIIHIIIIIIIIIIIIIIIIIIIIIIIIIIIIIIIIIIIIIIIIIIIIIIIIIIIIIIIIIIIIIIIIIIIIIIIIIIIIIIIIIIDDDDD
@HISEQ:969:HM2KJBCX2:2:1102:14126:11743 2:N:0:ACTATGCA
TACGCCCATCAGCCCAACTATCCCTATTAATCATTACATCGGTCCGTAAACCATCAAAATAGAACCAATGTCCTATTTCATTATCCCATGCTAATGTATTCAAGGCAAAAACGCCTGCTTTGAACACTCTATTTTTCTCAAAGTAAACTATCGGAATCCCATGAGCACTTAGTGAAAAGTACCAAAACATGTTCCTCCGAAGTACATGGCCAACATTCTCGCATGCGCATGACCGTGAGGCCACGGACGCTCGAATATCAACCAAGACTCAGACTACGAGCTTTTTAACTGCAACAACTTTAATATACGCTATTGGAGCTGGAATTACCGCGGCTGCTGGCACCAGACTTGCCCTCCAA
+
D@DDBHIIIHHHEHHIIHHIIEHHFHHHHIIEHIHDDFEG=EEHDHCHEEHHHICGFHHHHIGHIHI?FHEGHCFCGEHHFHIFGCHIEHFHIIHGEHGHI<GC@FHIHIHIHHHHHEF@HHF?HHIHHGGEC@FC@GHIHFF?CHHIIIACH?CHH@HHIFGGGHFEHGFHHEHHFHHGHFGHHEIHH?EHGHFHEIHHEHEHHHHHGHIIHHHD/HIHIHIHHHHEIHGCFHHGGHHHDHHDHGDHE<FC1<CC?DHHFHHEF11HFH@FDHGEEHEIEGIIIHHHIIIHEIHHCHEEFD1F@IHIIIIIHHEHEHF?HH?HEGHDHDHHHHHGD1HHHGHHD1CEEGEIHHB?BD0
@HISEQ:969:HM2KJBCX2:2:1102:2956:12227 2:N:0:ACTATGCA
TACGCCCATCAGCCCAACTATCCCTATTAATCATTACGTCAATCCTAGAAACCAACAAAATAGGATCAACGTCCTATTTCATTATTCCATGCTAATGTATTCAAGCGCGAGCCTGCTTTAAACACTCTAATTTTTTCAAAGTAACAGTCCTGATTCCCCACCACACCAAATTAATGACATGATGGTTCGTCAGAAGGTAGAAATCAGTAACACCAGTACGTACCGAAGGCACGACCAGCGTACTAATCCCGAAATTCAACTACGAGCTTCTTAACTGCAACAACTTTAATATACGCTATTGGAGCTGGAATTACCGCGGCTGCTGGCACCAGACTTGCCCTCCAA
+
DDDDDIIIIIIIIIIIIIIIIIIIIIIIIIIIIIIIIIIIIIIHIIIIIIIIHIIIFHHIHIHGGHHIIFHHHIIIIIIHHHIHIHIGHHIHFHIIIHIHHGHIIIIHIIIIIIIIIIIIIIIIIIIIHIIIIIIIIIIIIIIIIIIHIIIIIIIIIIHHHIIIIIIHIIIIIIIIIIIIIIIIIIIIIIIIIIIIIIIIIIIIIIIIIIIIIIIIIIIIIIIIIIIIIIIIIIIIIIIIIIHHIIIIIIIIIIIIIIIIIHIIIIIHF1IIIIIIIIIIIIHIIIIIIIIIIIIIIIIIIIIIIIIIIIIIIIIIIIIIIIIIIIIIIIIIIIIIIIIIDDDDD
@HISEQ:969:HM2KJBCX2:2:1102:19568:11518 2:N:0:ACTATGCA
TACGCCCATCAGCCCAACTATCCCTATTAATCATTACGTCAATCCTAGAAACCAACAAAATAGGATCAAACGTCCTATTTCATTATTCCATGCTAATGTATTCAAGCGTTAGCCTGCTTTAAACACTCTAATTTTTTCAAAGTAACAGTCCTGTTTCCCTGCAACACCAAATTAATGACATTACAGTTCTTCAAGAAGGAGGAACCAGTAAAGCCAGTACATACCAGAGGCACGACCAACTTACTAATCCCGAAATTCAACTACGAGCTTTTTAACTGCAACAACTTTAATATACGCTATTGGAGCTGGAATTACCGCGGCTGCTGGCACCAGACTTGCCCTCCAA
+
DADDDIIIIIIHCHIIIIIIIIIIIIIIIIIIIIIIIIIIIIIHHHIIGIIIHFHIIIIIIHHIGIIIIIFHHHHHIIIIIIIIIIIHHIIIHHIIIIIIIHIHIIIIHIIHHIHIHIIIIIIIIIIIIIIIIIHIHIIIIIIIIIIIIIIIHHHIIIIIHIIIIHEHIIIIIIIHIIIIIIIIIIHIHHIIIIIHIIIHHHIIIHIHIIHIGIIIIIIIIIIIHGIIIIIIIIIIIIIIIIIHHIHHIIIIIIIIIIIIIHHHIIIIIIIIIIHIIHIIIIIIHHIIIIIIIIIIIHHGFIIIIIIIIIIIIIIIIIIIIIIIIIIIIIIIHIIIIIIIIDDDDD
@HISEQ:969:HM2KJBCX2:2:1102:18812:11985 2:N:0:ACTATGCA
TACGCCCATCAGCCCAACTATCCCTATTAATCATTACGGTGATCCTAGAAACCAACGAAATAGAATCAGTCCGTCCTATTTCATTATTCCATGCTAATGTATTCAGACGATAGTCTGCTTTAAACACTCTAATTTTTTCAAAGTAACAGTCCTGATTTCCCATTACACCAAATAAATGGCATGAAAGTTCCTCAGAAGGTAGAGATCCATCTCACCAGTGCAGACAATTAAGCCTGACCAATGGGTAGACCCCGAGGTTCAACTACGAGCTTTTTAACTGCAACAACTTTAATATACGCTATTGGAGCTGGAATTACCGCGGCTGCTGGCACCAGACTTGCCCTCCAA
+
DDDDDIIIIIIIIIIIIIIIIIIIIIIIIIIIIIIIIIIIIIIIIIIIIIIIHIIIIIIIIIHIIIIIIIIIIHIIIIIIIHIIIIIIIHIIIIIIIIIIIIIHIIIIIIIHIHIIIIIIIHIHHHIIHIIIIIIIIIIIIIIIIIIIIIIIIIIIIIIHIIIIIIIHHIIIIIIIIIIIIIIIIIIIIIIIIIIIIHIIIIIIIIIIIIIIIIIIIIIIIIIIIIIIIIIIIIIIIIIIIIIIHGHIIIIIIIIIIIIIIIIIIIIIIIIIIIIIIIIIIIIIIIIIHHIIIIIIIIIIIIIIIIIIIIIIIIIIIIIIIIIIIIIIIIIIIIIIIIIIIIIDDDDD
@HISEQ:969:HM2KJBCX2:2:1102:19299:11470 2:N:0:ACTATGCA
TACGCCCATCAGCCCAACTATCCCTATTAATCATTACTTCGGTCCTAGAAACCAACAAAATAGAACCAAAGTCCTATTCTATTATTCCATGCTAATGTATTCAAGCGTGAGCCTGCTTTAAACACTCTAATTTTTTCAAAGTAAAAGTCCTGGATCCCCAGCGCACTCAATTAAGAGCACACTGGTTCCCCAGAAGGAAAGATCCGACCAGAGCAGTGCTTACCTTGCGGCAAGACCACCCAGCCAGATCCAAAATTCAACTACGAGCTTTTTAACTGCAACAACTTTAATATACGCTATTGGAGCTGGAATTACCGCGGCTGCTGGCACCAGACTTGCCCTCCAA
+
D@DDBIIIIIIIHIIHIIHIIHIIIIIIIIIGIIHHIIIIIIIIHIIGHIIIIIHHIICCHHHCHHHEHFHHFHHHHHIIIHHIHHIIIIHEHHHHIIHIIIIIIIHHHIHIIIIGIIIHHHGHIIIHIIIIIIIIIHIIIIIIIIIIIIHIGIIIIIIIIIIIIIIIIIIIIIIIIIIIHIIIHHHIHIHIIIIIIIIIIIIIIIIIIIIIIIIIIIIHIIIIIIIIIIIIIHIIIIIHHFHHHIIIIGIIIIIIIIIIIIHIIIIIIIIIIIIIIIIIIIIHIIHIIIIIIHIIIIIIIIHIIIIIIIIIIIIIIIIIIIIIIIIIIIIIIIIIIIIIIDDDDD
@HISEQ:969:HM2KJBCX2:2:1102:20600:12576 2:N:0:ACTATGCA
TACGCCCATCAGCCCCAACTATCCCTATTAATCATTACGGTGATCCTAGAAACCAACGAAATAGAATCAGTCCGTCCTATTTCATTATTCCATGCTAATGTATTCAGACGATAGTCTGCTTTAAACACTCTAATTTTTTCAAAGTAACAGTCCTGATTTCCCATCACACCAAATAAATGGCATGAAAGTTCCTCAGAAGGTAGAGATCCATCTCACCAGTGCAGACAATTAAGCCTGACCAATGGGTAGACCCCGAGGTTCAACTACGAGCTTTTTAACTGCAACAACTTTAATATACGCTATTGGAGCTGGAATTACCGCGGCTGCTGGCACCAGACTTGCCCTCCAA
+
D?DDDIIIIIIHIIIIIIIIIIIIIIIIIIIIIHIIIIIIIIIHIIIIIIIIIIIIIFGHHIIIIIIIIHIIIIIIIIHIIIIIIHIIIIIIIIHIGHIHIIHIIIHIIIHHHIIIIIIIIIHHHHIIIIIIHHHIHIIIHIHHIIIIHHHHIIHHIIIHHHIIIIIIIIIIIHIIIHHIIIIIIIIIIIIIGIIIIIIIIIHIIIIIIIHIHIIIIIIIIIII<IIIIIIIIIIIIIIIIIIIIHGDIIIHIIIIIIIIIIIIIIIIIIIHIIIIIIIIIIIIIIIHIHHIIIIIIIIIIIIIIIIIIIIIIIIIIIIIIIIIIIIIIIIIIIIIIIIIIIIIDDDDD
@HISEQ:969:HM2KJBCX2:2:1102:15183:11921 2:N:0:ACTATGCA
TACGCCCATCAGCCCAACTATCCCTATTAATCATTACATCGATCCTAGAAACCAACAAAATAGAATCGGATGTCCTATTTCATTATTCCATGCTAATGTATTCAAGCGTGAGCCTGCTTTAAACACTCTAATTTTTTCAAGGTAACAGTCCTAATTCCCCGTGACACCAAATTAATGGCATTACGGTTCTTTAGAAGGTGAGAAATCAATAATATCAGTACATACCAACGGCATGACCAATACATTGATCCCGAAATTCGACTACGAGCTTTTTAACTGCAACAACTTTAATATACGCTATTGGAGCTGGAATTACCGCGGCTGCTGGCACCAGACTTGCCCTCCAA
+
DDDDDHHIIIIHIIHIHEHIIIIIIHIIIIIGHHHIIIHIGHHIIHIHIIIIHIIIHHHIIIFHIIHIHHIIIIHIIIIH?GHHIIHIIEHHHHIIIIIIIIIIIIHHIIIHHIIHIIIIIIIIIHHIIHHIIIIIHIIHHIIIHHIIIIIIIIIIIIIIIIIIIIIIIIIIIIIIIIIIIIIIIIIIIIIIIIIIIIIIIIIIIIIIIIIIIIIIIIIIIIIIIIIIHIIIIIIIIIIIIIIIHHIIIIIIHIIIIIIIIIIIIIIIIHIIIIIIIGIIIIIIIIIIIIIIIIIIIIIIIIIIIIIIIIIIIIIIIHIIIIIIIIIIIIIIIIIIIIIIIIDDDDD
@HISEQ:969:HM2KJBCX2:2:1102:20600:13641 2:N:0:ACTATGCA
TACGCCCATCAGCCCAACTATCCCTATTAATCATTACGTCAATCCTAGAAACCAACAAAATAGGATCGAACGTCCTATTTCATTATTCCATGCTAATGTATTCAAGCGTTAGCCTGCTTTAAACACTCTAATTTTTTCAAAGTAACAGTCCTGTTTCCCTGCAACACCAAATTAATGGCATTACAGTTCTTCAGAAAGGAGGAATCAGCGAAGCCAGTTCATACCAGTGGCACGACCAACCTGCTGACCCCGAAATTCAACTACGAGCTTTTTAACTGCAACAACTTTAATATACGCTATTGGAGCTGGAATTACCGCGGCTGCTGGCACCAGACTTGCCCTCCAA
+
DDB?DH?EHHHII?ECFHHEHHHGHHIIGHHHHIICHEFHIIIIHHGC<FEHHHEEHCHHEHHIHHHECFHC<@@EHIHEF?DHEEHHEH?G?GFHHHEGHGHGDCEEHHHEHDCEHHHEHGGHHGIIHHHCFFGHI1CFHEGHFHHH<@HHHIHEHIGIGHIGIHGIIHHHIIHIIHHHHHHCFHHIFIHHHHIHIHHHHCIIIHIIHHHHG<C<CCFCHHHFGHHHHF?A@EHHFFH.GEHGDHHDD/GCCCC1?HEHHHEEIHEHHHHEEECHHIIIHEHHCHHHHHGGGGCHF1CEHHCHF@EHEEHHIHIIIIIHHIHHHHIHGEHFHGD1EEHHH@CDD@
@HISEQ:969:HM2KJBCX2:2:1102:3775:14374 2:N:0:ACTATGCA
TACGCCCATCAGCCCAACTATCCCTATTAATCATTACGGTGATCCTAGAAACCAACGAAATAGAATCAGTCCGTCCTATTTCATTATTCCATGCTAATGTATTCAGACGTTAGCCTGCTTTAAACACTCTAATTTTTTCAAAGTAACAGTCCTGATTTCCAATCACACCAAATTAATGACATGAAAGTTCCTCAGAAGGTAGAGATTTATCTCACCAGTACAGACAATTAAGCCTGACCAATGGGTAAACCCCGAAGTTCAACTACGAGCTTTTTAACTGCAACAACTTTAATATATGCTATTGGAGCTGGAATTACCGCGGCTGCTGGCACCAGACTTGCCCTCCAA
+
DDDDDIIHIIHHHIIIHIIIIIIIIIIIIIHHIIIHHIIIHGHHHIIIIHIIIHIIHIIHHHHHIIIIIIIIGHIGIIIIIHHIIIIIHIIIIIIHHHIIIHHHHHHIIHIIIIIIIIIIIIIIHHIIGIIIIIIIIIIIHHHHGHHIIIIHIIIIIIIHHHIIHIIIIIIHIIHIIIIIIIIIIIIIIIIIIIIIIIIIHIHIIIIHIIHIIIHFIIIHHIIIHIIIIIIIIIIIHGIIIIIIIHEIIIIIIIIIIIHHHIIIIIIGIIHGIIIIHIGIIIIIIIIIHIIGIIHHEIIIIIIIIIIIIIIIIIIIIIIIIIIIIIIIIIIIIIHIIIIHGIHDDDDD
@HISEQ:969:HM2KJBCX2:2:1102:8268:16391 2:N:0:ACTATGCA
TACGCCCATCAGCCCAACTATCCCTATTAATCATTACGTCAATCCTAGAAACCAACAAAATAGGATCAAACGTCCTATTTCATTATTCCATGCTAATGTATTCAAGCGTTAGCTTGCTTTAAACACTCTAATTTTTTCAAAGTAACAGTCCTGTTTCCCTGCAACACCAAATTAATGGCATTACAGTTCTTCAGAAAGGAGGAACCAGCGAGACCAGTACGTACCAAAGGCACGACCAACCTGCTGATCCCGAAATTCAACTACGAGCTTTTTAACTGCAACAACTTTAATATACGCTATTGGAGCTGGAATTACCGCGGCTGCTGGCACCAGACTTGCCCTCCAA
+
DDDB@DDCEHHHIIHHHIHIFHFHIIIIIIIIHEHIIIIIHHHIHHICGFFHIIIICHIHHIIGHECHHIIIIHIHIIIHIHIIIIIICHCGHIICHHHHHEHIIIHGGGCHHIFHIIHHHFHIHIHHHICHHHIHHHHGHGEFHHHGHHHHIHHHIIIHHHHHHHIHHHGHGIIIHHHHHHIHIHGFHFHE?IHHIHIHIHHGIIIIHCHHHHFHEIHHHFHHIHEHIHHECGHHHG@HG?IHHIIHHCEIHHIHGHHHHDIHHHHHHGIIH@FFCEHHHHHFF@HHFEGHGDCHECEEHEFHECEGHIHHHHGHHHIIHGCFHHIIIIIHCEE?IGIIIDDDB@
@HISEQ:969:HM2KJBCX2:2:1102:3364:16960 2:N:0:ACTATGCA
TACGCCCATCAGCCCAACTATCCCTATTAATCATTACGTCGATCCTAGAAACCAACAAAATAGAATCAAACGTCCTATTTCGTTATTCCATGCTAATGTATTCAAGCGTGAGCCTGCTTTAAACACTCTAATTTTTTCAAAGTAACAGTCCTGATTCCCCATGACACCAAATTAATGACATCATGGTTCGTCAGAAGGTAGGAATCAATAATACCAGTTCGTACAATAGCACGACCAATAAATTGATCCCGAAATTCAACTACGAGCTTTTTAACTGCAACAACTTTAATATACGCTATTGGAGCTGGAATTACCGCGGCTGCTGGCACCAGACTTGCCCTCCAA
+
DDDCDIIIIIIIIHIIIIIIIIIIIIIIIHIIIIIIIIHIIIIIIIIIIIIIIIIIIIHIHIIIIIHIHIFHIIIIIIIIIIIIHIIHIIIIHIHIHIIIIHIIIIIIIIIIIIIIIIIIIIIIIIIHIIIIIIIIIIIIIIIIIIIIIIIIIIIIIIIIIIIIIIIIIIIIIIIIIIIIIIIIIIIIIIIIIIIIIIIIIIIIIIIIIIIIIIIIIIIIIIIIIHIIIIIIIIIIIIIIIIIHIIGIIIIHIIIIIIIIIIIIIIIIIIIIIIIIIIIIIIIIIHIIIIIIIIIIIIIIIIIIIIIIIIIIIIIIIIIIIIIIIIIIIIIIIIIIIIIIDDDDD
@HISEQ:969:HM2KJBCX2:2:1102:8079:16862 2:N:0:ACTATGCA
TACGCCCATCAGCCCAACTATCCCTATTAATCATTACGTCGATCCTAGAAACCAACAAAATAGGTTCGATCGTCCTATTTCGTTATTCCATGCTAATGTATTCAAGCGCGAGCCTGCTTTAAGCACTCTAATTTTTTCAAAGTAACAGTCCTGTTTCCCCGCAACAACAAATTAATGCCATCACGGTTCTACAAGAAGGAGGGACCAGTGAGGCCAGTGCATACCAGTGGCACGACCAACCTACTGGCCCCGAAATTCAACTACGAGCTTTTTAACTGCAACAACTTTAATATACGCTATTGGAGCTGGAATTACCGCGGCTGCTGGCACCAGACTTGCCCTCCAA
+
DDDDDIIIIIIIHIIIIIIIIIIHIIIIIIIIIHHIIHIIIIIIIIFIEFHHIFEHEHIIIIHIIIIIGIIDHHIIGIIIIHIIHIIIIIIIIHIHHIIHHIHHHHIIIHHIHHHIIIIIIIIIHIHHHIHHHHIIIIIIIHIIIHIIIIIIIIIIHIIIIIIIIIIHHIIHIIIIHHIHHIIIIHIIIIIIIIHHHEIIHHGHHIIIII<IHHHHIIHIIIIIHIIHF4IHIHIIHHHHGHGHHHHDGIIHGIIIHEIHIIIHHEIHIHHHIHHIIHCIIIIIHEIIIHIHIIIHIIHIIIHFIIIHIIIHIIIIIHIIIHGHIHHHIIIIHHHHIIIIIDDDDD
@HISEQ:969:HM2KJBCX2:2:1102:5342:17369 2:N:0:ACTATGCA
TACGCCCATCAGCCCAACTATCCCTATTAATCATTACGTCAATCCTAGAAACCAACAAAATAGGATCGAACGTCCTATTTCATTATTCCATGCTAATGTATTCAAGCGTTAGCCTGCTTTAAACACTCTAATTTTTTCAAAGTAACAGTCCTGTTTCCCTGCAACACCAAATTAATGACATTACAGTTCTTCAAGAAGGAGGAATCAGTAAAGCCAGTACACACCATTGGCACGACCAACCTACTGACCACGAAATTCAACTACGAGCTTTTTAACTGCAACAACTTTAATATACGCTATTGGAGCTGGAATTACCGCGGCTGCTGGCACCAGACTTGCCCTCCAA
+
DDDDDIIIIIIIIIIIIIIIIIIIIIIIIIIIIIIIIIIIHIIIIIIHIIIIIIIIGHIIIIHHIIIIIHIIIIHIIIIIIHHIIIIIIIIIHIIIIIIIIIIIIIIIIIIIIIIIIIIIIIIIIIIIIHIIIIIIIIIIIIIIIIIIIIIIIIIIIIIIIIIIIIIIIIIIIIHIIIIIIIIIIIIIHIIIIIIIIIIIIIIIIIIIIIIIIIIIIIIIIIIIIIII<IIIIIHIIIIIIIIHHIIIIIIIIIIIIIIIIIIIIIIIIIIIIIIIIIIIIIIIIIIIIIIIIIIIIIIIIIIIIIIIIIIIIIIIIIIIIIIIIIIIIIIIIIIIIIIIIDDDDD
@HISEQ:969:HM2KJBCX2:2:1102:9500:17386 2:N:0:ACTATGCA
TACGCCCATCAGCCCAACTATCCCTATTAATCATTACGTCGATCCTAGAAACCAACAAAATAGAATCAAACGTCCTATTTCATTATTCCATGCTAATGTATTCAAGCGTAAGCCTGCTTTAAACACTCTAATTTTTTCAAAGTAACAGTCCTGATTCCCCACGACACCAAATTAATGACATCGCGGTTCTTCAGAAGGTAGGAACCAATAATGCCAGTGCGTACCGAAGCACGACCAACAATTTGATCCCGAAATTCAACTACGAGCTTTTTAACTGCAACAACTTTAATATACGCTATTGGAGCTGGAATTACCGCGGCTGCTGGCACCAGACTTGCCCTCCAA
+
DDDDDIHIIHHIIIIHIIIIIIIIIIIHIIIIIIHHHHHIIIHIIHIGIFIIIIHIIIIHHHHIIHIIEH?HHCEHHIIIIHIIIIIGHIHHIHIHIIIIHGDHIIIIIIHIHIIIIHIIGHIHHIHIIIIIIHHHHIIIIIIIIIIIIIGIIIIIIIIIIIIIIIIHIHIIIIIHIIHIIIIIIIIIHIIHIIIIIIIIIIIIHHHGIGIIIGIGIIIIIIHIHIIIIIIIIIHIIIIIHIIHIIIIIIHEGHHIHHIIIHIIHIHHIIIIIIIIIIIIIIHIIIIIIIIIIIIIIIIIIIIIIIIIIIIIIIIIIIIIIIIIIIIIIIIIIIIIIHIIDDDDA
@HISEQ:969:HM2KJBCX2:2:1102:6710:17370 2:N:0:ACTATGCA
TACGCCCATCAGCCCAACTATCCCTATTAATCATTACGGTGATCCTAGAAACCAACAAAATAGAACCAATCCGTCCTATTTCATTATTCTATGCTAATGTATTCAGACTATAGCCTGCTTTAAACACTCTAATTTTTTCAAAGTAACAGTCCTGATTTCCCAACACACCAAATTAATGACATGAAGGTTCTTCAGAAGGTAGAAATTCGCCACTACTGTACGGACCGTAAAGCCCGACCATAGGACAAATTTCGAATTTCAACTACGAGCTTTTTAACTGCAACAACTTTAATATACGCTATTGGAGCTGGAATTACCGCGGCTGCTGGCACCAGACTTGCCCTCCA
+
0D000</C<CCFCGHHHHEEH?FHHGEEHHHCHE?1DHGHEEECF1CG1CFHECHEHEGF1G1<DHHH?CGG=@F/E11D@1D@FGHHI1<DGFHFECEEC@<GHGF6<HFHECGC8<G<<FAG<FHEHHEECCG?C<8F@EHHHHG@CD;<@CFFGHEHFHHHIGIHDDGC/CHC<IHIHIIIHH:CECFHCH#G@DEEHHHHII:DECHIHFDGIIHG6CEDCHHC:CCE<DGFG<CC<1D<:/CCDCGC@CFCC<C1EEECDG1FIEEHG@@CC@<HHFF<ECHCIIHF1ECGIHHCGHIHFC?@EFEFF?CC<HDHIIHG1?FCCCC?EIHFCEH=CED<@@B
@HISEQ:969:HM2KJBCX2:2:1102:20894:18185 2:N:0:ACTATGCA
TACGCCCATCAGCCCAACTATCCCTATTAATCATTACATCGATCCTAGAAACCAACAAAATAGAATCGGATGTCCTATTTCATTATTCCATGCTAATGTATTCAAGCGTGAGCCTGCTTTAAACACTCTAATTTTTTCAAGGTAACAGTCCTAATTCCCCGTGACACCAAATTAATGGCATTACGGTTCTTTAGAAGGTGAGAAATCAATAATATCAGTACATACCAACGGCATGACCGAAACATTGATCCCGAAATTCAACTACGAGCTTTTTAACTGCAACAACTTTAATATACGCTATTGGAGCTGGAATTACCGCGGCTGCTGGCACCAGACTTGCCCTCCAA
+
BDDDDIGHEFHHGC=FHHHIHHHHGDFGCHHDFHHHEFHFEHHHHHEGHCH@F?GCEHIHHIHIEDCCD<CEF?EHIGHHFHHEHHE@<DHEF?FHHHHCFCCHHIIIEHF=GHHIHEHIHHIHHHHHGHGCEADG<GHGHHIHHHFHHHECFHHH@FEHIGHGIIGEHIHIIHHHHEFEGHIIIHHEFCHFIHIIHHCIFHHHHH;IIIIIHHI;HFGIHHIHHIII<I=IHHGHHIIHFCHHF<HHHIIIHGEHH?HEIHFF=IIIIIIIIHIHIIIHHFHHHIGIHHHHH@D?HEGHEDGIHHEIIIIHIIIIIIIIIIHHHHIGH@IHGIHIIIIIIIDCDDD
@HISEQ:969:HM2KJBCX2:2:1102:9383:18778 2:N:0:ACTATGCA
TACGCCCATCAGCCCAACTATCCCTATTAATCATTACGTCAATCCTAGAAACCAACAAAATAGGATCAAACGTCCTATTTCATTATTCCATGCTAATGTATTCAAGCGTTAGCCTGCTTTAAACACTCTAATTTTTTCAAAGTAACAGTCCTGTTTCCCTGCAACACCAAATTAATGACATTACAGTTCTTCAAGAAGGAGGAACCAGTAAAGCCAGTACATACCAGAGGCACGACCAACTTACTAATCCCGAAATTCAACTACGAGCTTTTTAACTGCAACAACTTTAATATACGCTATTGGAGCTGGAATTACCGCGGCTGCTGGCACCAGACTTGCCCTCCAA
+
DDDDDIIIIHIIIIIIIIIIIIIIIIIIIIIIIIIIIIIIIIIHIIIIHIIIIIIIIIIHIHHHHHIIIIIHHIIHIIIIIIIIIIIIHIIHHIHIIIIIIIIIIIIIIIIIIIIIIIIIIIIIIIIIIIHIIIIHIIIIIIIIIIIIIIIIIIIIIIHIIIIIIIHIIIIIIIIIIIIIIIIIIIIIIIIIIIIIIIIIIIIIIHIIIIIIIIIIIIIIIIIIIHIIIIIIIIIIIIIIHIIIIIIHIIIIIIIIIIIIIIHIIIIIIIIIIIIIIIIIIIIIIIIIIIIIIIIIIIIHHIIIIIIIIIIIIIIIIIIIIIIIIIIIIIIIIIIIIIIIIDDDDD
@HISEQ:969:HM2KJBCX2:2:1102:6495:19155 2:N:0:ACTATGCA
TACGCCCATCAGCCCAACTATCCCTATTAATCATTACGGTGATCCTAGAAACCAACGAAATAGAATCAGTCCGTCCTATTTCATTATTCCATGCTAATGTATTCAGACGATAGTCTGCTTTAAACACTCTAATTTTTTCAAAGTAACAGTCCTGATTTCCCATCACACCAAATAAATGGCATGAAAGTTCCTCAGAAGGTAGAGATCCATCTCACCGGTGCAGACAATTAAGCCTGACCAATGGGTAGACCCCGAGGTTCAACTACGAGCTTTTTAACTGCAACAACTTTAATATACGCTATTGGAGCTGGAATTACCGCGGCTGCTGGCACCAGACTTGCCCTCCAA
+
DDDDDIIIIIIIIIIIIIIIIIHIIIIIIIIIIHIHIHHIIHIIIIIIHHHHIIIIHHIIIIHHHHIIIIIIIHHHIIIIIIIIIIIIIIIIIIIHIIIHIIIIIHIIIIIIIHIIIIIIIIHIHHIFIIIIIIIHIIIIIIIIIIIHIIIIIHIIIHIIHHIIIHIIHIIIIIHIHIIIIIIIIIIIIIIIIIIIIHIIIIIIIIHIIHIIIIIIIIIIIIIIIIIIHIIIIIIIIIIIIIIHIHIIIIIIIIIIHIIIHIIIIIHIIIIIIIIIIIIIIIIIIIIIIIIIIIIIIIIIIIIIIIIIIIIIIIIIIIIIIIIIIIIIIIIIIIIIIIIIIGIDDDDD
@HISEQ:969:HM2KJBCX2:2:1102:14523:18990 2:N:0:ACTATGCA
TACGCCCATCAGCCCAACTATCCCTATTAATCATTACGGTGATCCTAGAAACCAACAAAATAGAACCATGCCGTCCTATTCTATTATTCCATGCTAATGTATTCGAGCAAAATGCCTGCTTTAAACACTCTAATTTTTTCAAGGTAAAGGTCCTGGTTCCACATGACACCCAATTAAGGACATCATGCTTCTCCAGAAGGTGAGAAATCAACTGCGACAGTTCATACCCCTTAAGGCACGACCATCACGTCAATCCCGAAATTCAACTACGAGCTTTTTAACTGCAACAACTTTAATATACGCTATTGGAGCTGGAATTACCGCGGCTGCTGGCACCAGACTTGCCCTCCAA
+
DDBDCIIIEHHHIIIIIIIIIIIIIHIIIIHIHFHHIIIIHIIIHHHHIIIIIICHIEEFHHGHIIHHIGEHHEDHIHHHIHIHIIIEHIII?HHHEHEHHHHIHHHIIIHFIGHIHHIHHFHHHGHHHHIIIIHHIIHIHIIHIIIIIIIIIHHHHHIHIIHHHC=GGIIHHHIIIGIIIHHIHHIIHHIHIIIIIIIIIIIHIIIHIIIIHHCIIIIHHCIIIIIIIIIIIIIIIIHIIHHIIHHIIIHIIIGHIHHFIIIIHHGIIIIIIIIIHGHEDHIIIIIIHFIHHHHHHEIIIIIIIIIIIIHGIIIIIIIIIIIIHHHFIHIIIIHIIIIHHIIIIIHBDDCD
@HISEQ:969:HM2KJBCX2:2:1102:1726:19423 2:N:0:ACTATGCA
TACGCCCATCAGCCCAACTATCCCTATTAATCATTACGGTGATCCTAGAAACCAACAAAATAGAATCAAACGTCCTATTTCATTATTCCATGCTAATGTATTCAAGCGTAAGCCTGCTTTAAACACTCTAATTTTTTCAAAGTAACAGTCCTGATTCCCCACGACACCAAATTAATGACATCGCGGTTCTTCAGAAGGTAGGAACCGATAATGCCAGTGCGTACCGAAGCACGACCAACAATTCGATCCCGAAATTCAACTACGAGCTTTTTAACTGCAACAACTTTAATATACGCTATTGGAGCTGGAATTACCGCGGCTGCTGGCACCAGACTTGCCCTCCAA
+
DDDDDIIIIIIIHIIIIIIIIIIIIIIIIIIIIIIIIIHIIIIIIIIIGIIIIIIIIIIIIIIIIIIIIIIIHIIIIIIIIIIIHIIIIIIIGIHIIIIIIIIIIIHIIIIIIIIIIIIIIIIIIHIHIIIIIIIIIIIIIIIIIIIIIIIIIIIHIIIIIIIIIIIIIIIHIIIIHHIIIIIIIIIIIIIIIIIIIIIIHIIIIIIIIIIIIIIIIIIIIIIIIIIHIIIIIIIIHIIIIHGEIIIIIIIIIIIIIIIIIIIIIIIIIIIIIHIIIIIIIIIIIIIIIIIIIIIIIIIIHIIIIIIIIIIIIIIIIIIIIIIIIIIIIIIIIIIIIIIIDDDDD
@HISEQ:969:HM2KJBCX2:2:1102:5086:19129 2:N:0:ACTATGCA
TACGCCCATCAGCCCAACTATCCCTATTAATCATTACGTCGATCCTAGAAACCAACAAAATAGAATCAAACGTCCTATTTCATTATTCCATGCTAATGTATTCAAGCGTGCGCCTGCTTTAAACACTCTAATTTTTTCAAAGTAACAGTCCTGATTCCCCACGACACCAAATTAATGACATCGCGGTTCTTCAGAAGGTAGGAACCAATAATGCCAGTGCGTACCGAGGCACGACCGACAATCTGATCCCGAAATTCAACTACGAGCTTTTTAACTGCAACAACTTTAATATACGCTATTGGAGCTGGAATTACCGCGGCTGCTGGCACCAGACTTGCCCTCCAA
+
@BDD@H/<1FHEHHC1CHHHIH1<@@E@HEH@@EFHIIFH<?GHHH@E?FHE@FHHCHHIFEFHE1CD@EC01100D1D1FHHHHHFHFH@1@FEIIHHEGHGHHGHHD<HHHFHFCGHED1@FHFIHHFDHEEHHECIHFGIHIHGHCHGHIIHFH@HHHHHHGGHHHGADHHGHIHIHHHHIEIHFIHGGCH@HIHHIHIIHFHFHFGCBHEIIIIHEECECHHHGCIIIHCIHHG>@F@EFHDHD<H@G?HIHIHIIIIIHCIIHH?CEFHH@GIHHEG<1C?EHHHHGEIIHHEEGIIIIIHGCFIHDHGHIHIFIHE@HHHFHHGHF1IHHCDHE@<0<@
@HISEQ:969:HM2KJBCX2:2:1102:2079:18749 2:N:0:ACTATGCA
TACGCCCATCAGCCCAACTATCCCTATTAATCATTACGTCGATCCTAGAAACCAACAAAATAGAATCAAACGTCCTATTTCGTTATTCCATGCTAATGTATTCAAGCGTGAGCCTGCTTTAAACACTCTAATTTTTTCAAAGTAACAGTCCTGATTCCCCATGACACCAAATTAATGACATCATGGTTCGTCAGAAGGTAGGAATCAATAATACCAGTACGTACAATAGCACGACCAATAAATTGATCCCGAAATTCAACTACGAGCTTTTTAACTGCAACAACTTTAATATACGCTATTGGAGCTGGAATTACCGCGGCTGCTGGCACCAGACTTGCCCTCCAA
+
DADDDICHHIIIGIIIIIHIGHHHEHIIIHIHIIIIIIHHHIIFHHHFHHGHHIEHC@@CGHFCHIIIIIIIIIHHIIIIIIHHHHEHIFH@EECHFGCH@<GHHHHEHHHC?HHIHHHIHIIHHIHIHIIIHHIHIIIHIFHHIGHGFCEHH@HHIIHFGHCEFHIGHHHHHGFH@DFHFHCHGHHHH0HCG@GHGHHHHEHHHHHGFE@FHCFHC<<CEHHG@@<<=GFGHG>HHHIFIHIIIHHECDCHF1HH?G@HEE=EHFCFIIIHHHF?HIHHEHHIHHHEHH=HHF1CHHGHEHCHHFEHEHIIIHHHEFCCC1?EHHGG@EGCHIIHHHGIADBAD
@HISEQ:969:HM2KJBCX2:2:1102:17084:18734 2:N:0:ACTATGCA
TACGCCCATCAGCCCAACTATCCCTATTAATCATTACGTCAATCCTAGAAACCAACAAAATAGGATCAAACGTCCTATTTCATTATTCCATGCTAATGTATTCAAGCGTTAGCCTGCTTTAAACACTCTAATTTTTTCAAAGTAACAGTCCTGTTTCCCTGCAACACCAAATTAATGACATTACAGTTCTTCAAGAAGGAGGAACCAGTAAAGCCAGTGCATACCAGAGGCACGACCAACCTACTAATCCCGAAATTCAACTACGAGCTTTTTAACTGCAACAACTTTAATATACGCTATTGGAGCTGGAATTACCGCGGCTGCTGGCACCAGACTTGCCCTCCAA
+
DDDDDIIIIIIIIIIIIIIIIIIIIIIIIIIIIIIIIIHIIIIIIIGHEHIIIIIIHHHEHHGEHIIIHHIHHIHHIIIIIIIIIHIIIIHIHFHIIIHIHEGIIIHIIIIIIIIHIHIIIIIIIIIIIIIIIIIIIIIIIIIIIIIIIIIIIIIIIIIIIIIIIIIIIIHFHHIIIIIIIIIIIIIIHIIIIIIIIIIIHHIHIIIIIIHIIIIIIIIIIIIIIIIHIIIIIIIIHHHIIHHHFIHHIIIIIIIIIIIIIIIIIIHHIIIIIIIIIIIIIIIIIIIIIIIIIIIIIIIIIIIIIIIIIIIIIIIIIIIIIIIIIIIIIIIIIIIIIIIIIDDDDD
@HISEQ:969:HM2KJBCX2:2:1102:14474:19043 2:N:0:ACTATGCA
TACGCCCATCAGCCCAACTATCCCTATTAATCATTACGTTGATCCTAGAAACCAACAAAATAGAATCGAACGTCCTATTTCATTATTCCATGCTAATGTATTCAAGCGCGTGCCTGCTTTAAACACTCTAATTTTTTCAAAGTAACAGTCCTGACTCCCCACAACATCAAATTAATGACATCATGATTCATCAGAAGGGAGAAATCAATGACATTAGTACGTACCGAAGGCACGACCGACGTATTGATCCCGAAATTCAACTACGAGCTTTTTAACTGCAACAACTTTAATATACGCTATTGGAGCTGGAATTACCGCGGCTGCTGGCACCAGACTTGCCCTCCAA
+
DDDADIIIIIIHIIIIIIIIIIGIIHHGIHHIGIIIIIIIIIIIIIIHIIIIIIIIHIIHIIIHIIIIIIHIIIIIIIIIIIIIIIIIIIHGIGIIIHHHEDHHIGIIIIIIIIIIHIIIHIIIIHIIIIIIIIIHIIIIIIIIIIHIHIHHIIIIIIHIIIIIIIEGIIIIIIHIIIIIIIIIIIIIIIIIIIIIIIIIIIIIIIIIIIIIIIIIIIIIIIIIIIIIIIIIIIIIIIIIIIIIHIIIIIIIIIIIIIIIIIIIGIIHIIIIIIIIIIIIIIIIIIIIHIHHIIIIIIIIIIIIIIIIIIIIIIIIIIIIIIIIIIIIIIIIIHIIIIIIIDDDDD
@HISEQ:969:HM2KJBCX2:2:1102:7671:20095 2:N:0:ACTATGCA
TACGCCCATCAGCCCAACTATCCCTATTAATCATTACGGTGGTCCTAGAAACCAACAAAATAGAACCACAACGTCCTATTCTATTATTCCATGCTAATCTATTCAAGCAAATGCCTGCTTTAAACACTCTAATTTTTTCAAGGTAATGGTCCTGGCTCCCCGGCACACCCAATAAAGGACATACTGGTTCACCAGAAGGTGGACCCGACACAGGACAGTACTCGCCAAAGACGGACCGCCCGGCCAGGCCTAAAATTCAACTACGAGCTTTTTAACTGCAACAACTTTAATATACGCTATTGGAGCTGGAATTACCGCGGCTGCTGGCACCAGACTTGCCTCCAA
+
DDDDDIIIIIHIIIIIIIIIIIIIIIIIIIIHEIHIIHIHHIIHIIHIIIIIIGHIIIIHHHGHIIIIIHIIIIEHHIHHIIIIIHIIIIIHIIHHIIIIGHHHHIIIIIIIIIHIIIIHIIIIIHIGHIHHIIIIIIIIIIIIIIIIHHHIIIHIIIIIIIHHIHIIIIIIHHHIHHIIHHIIIHIHIHIIHIIHIIIIHIIIHIIIIIIHIIHIIIIIIIIIIIIIIIIIIIHIIIIHIIIHIIIIIIIIIIIIIHIHHHEHIIIIIIIIIIIIIIGIIIIIIIIIIIIIIHIIHGHCFIIIIIIIIIIIIHIIIIIIIIIIIIIIIIIIIIIIIIIIDDDDD
@HISEQ:969:HM2KJBCX2:2:1102:19998:21041 2:N:0:ACTATGCA
TACGCCCATCAGCCCAACTATCCCTATTAATCATTACGGTGATCCTAGAAACCAACAAAATAGAACCATGCGTCCTATTTCATTATTCCATGCTAATGTATTCAGGCAATAGCCTGCTTTAAGCACTCTAATTTTTTCAAGGTAACAGTCCTGCTTCCCCAACGCACCAAATTAATGGCATGCTAGTTATTCAGAAGGTAGGAATCCATCACGCCAGTACAGACCCAAAAGCCCGACCAACGGATAAATCCCGAAATTCAACTACGAGCTTTTTAACTGCAACTACTTTAATATACGCTATTGGAGCTGGAATTACCGCGGCTGCTGGCACCAGACTTGCCCTCCAA
+
DBD0@EHGEEHHIHGIIIIIHHIIIHHIIHHIIGFHHHIHIECEHIIGIIIIFHIHCHFHIIIHHIIIHEHIHIIGHEH<GHHHHHHHHFH@EHIGHIIHGHHHHHHIHHIHHHGIIIIHGHHHFIIIHIIIIIIHHHIIIIHHGHHFHHHEHHHIIHIIIHHHHHIIIHIHHGHGHHHHGC?/HEHHHIIIIHEHGIIIHHIIIIHIHHHH6EIHIHIIIIIIIHIIHHHIIHHIIIIIHHIIHGIIIIIIIIIIHHHIIIIIIIIIIIIIIIIIIHIIIHIIIIIIIIGIIIIIIIHHIIIIIIIIIHIIIIIIIIIIIIIIIIIIIIIIIIIIHIIIIIDDDCD
@HISEQ:969:HM2KJBCX2:2:1102:8758:21260 2:N:0:ACTATGCA
TACGCCCATCAGCCCAACTATCCCTATTAATCATTACGTCAATCCTAGAAACCAACAAAATAGGATCAAACGTCCTATTTCATTATTCCATGCTAATGTATTCAAGCGTTAGCCTGCTTTAAACACTCTAATTTTTTCAAAGTAACAGTCCTGTTTCCCCGCAACACCAACTTAATGGCATTACGGTTCTACAAGAAGGAGGAATCAGCAAAGCCAGTGCATACCAGTGGCACGACCAACTTGCTGACCCCGAAATTCAACTACGAGCTTTTTAACTGCAACAACTTTAATATACGCTATTGGAGCTGGAATTACCGCGGCTGCTGGCACCAGACTTGCCCTCCAA
+
DADDDHHHIHGIHHIIIIIGIIIIIIIIIIIIIIIHIHIIIHIHHIIIIHIIIHIIIIIHIIIIGIIIIIIIIIHIIIIIIIIIGHIGHHHIIIIHHHIIIIHHIIIIIIIIHIIIIIIIIIIIIIIIIIHIIIIIIIIIIIIIIIIHIHIIIIIIIIIIIIIIIIIIIHIIIHIIIIIIIIIIHIIIHIHGHIIIIIIIIIIIIIIIIHIIIIIIIIIIIIIIIIIIIIIIIIIIIIIIIHHGCIIHIIIIIIIIIIIIIIIIIIIIIIIIIHHIIIIIIIHHIIIHIIIIIHIIIHIHHIIIIIIIIIIIIIIIHIIIIIHIIIIIIIIIIIIIIIIIIDDDDD
@HISEQ:969:HM2KJBCX2:2:1102:12548:21977 2:N:0:ACTATGCA
TACGCCCATCAGCCCAACTATCCCTATTAATCATTACGGTGATCCTAGAAACCAACAAAATAGAACCAATCCGTCCTATTTCATTATTCCATGCTAATGTATTCAGACTATAGCCTGCTTTAAACACTCTAATTTTTTCAAAGTAACAGTCCTGATTTCCCAACACACCAAATTAATGACATGAAGGTTCTTCAGAAGGTAGAAATTCGACACTACTGTACGGACCGTAAAGCCCGACCATAGGACAAATTTCGAATTTCAACTACGAGCTTTTTAACTGCAACAACTTTAATATACGCTATTGGAGCTGGAATTACCGCGGCTGCTGGCACCAGACTTGCCCTCCAA
+
0D<<@?CHHHHIFFGCGHHI@GEHHHGHCHIIHEEH@CCFE<@C1F11<<C1<D@GCE@1FH@GHGCHHE<<<11<D1FCCCH1CHHHGHIIIIIIECFIHFF?EEFIIHHHHA<GHHHHHCEEHIHHHHHIHIHHHHIGEGHGHHFGHG1EGGHHIFFHGEHHIIIH<DHHHGHF<FIHHI@HHHHEFFCEFHHIHCEHHHEHHGHG@FHHHHIHGEGGCDDHIHEIHHHHC/HGDC1HCHF?IFHFF@D<<1FHFF@FGHHEE0EEIHHECHEHHEEFGHHFHF<HGHHHHHCCDHHFHHHEHH@CHEF@C?HHC<HIHHFFE1EH@CCE<1<<EIHGE=D<@AD@
@HISEQ:969:HM2KJBCX2:2:1102:9882:22097 2:N:0:ACTATGCA
TACGCCCATCAGCCCAACTATCCCTATTAATCATTACGTCGATCCTAGAAACCAACAAAATAGAATCAAACGTCCTATTTCGTTATTCCATGCTAATGTATTCAAGCGTGAGCCTGCTTTAAACACTCTAATTTTTTCAAAGTAACAGTCCTGATTCCCCATGACACCAAATTAATGACATCATGGTTCGTCAGAAGGTAGGAATCAATAATACCAGTACGTACAATAGCACGACCAATAAATTGATCCCGAAATTCAACTACGAGCTTTTTAACTGCAACAACTTTAATATACGCTATTGGAGCTGGAATTACCGCGGCTGCTGGCACCAGACTTGCCCTCCAA
+
DDDDDHIIIIIHIIIIIIIIIIHIIIIIIIIIIIIIICHIIIIGHIHIIIIIIIIIIHIIIIHHIHIIIIIIHHIIIIIIIIIIIIIIIIIIIIIHIHIIIIHIIFHIIIIIIIIHIIHHIIIIIIIIIIIIIIIIIIIIIIIIIIIIIIIIIIHIIIIIIIIIIIIIIIIIIIIIIIIIIIHIIIIIHIHIIIIIIIHIIIIIIIIIIIHHHIIIIHHIIIIIIIIHIIIIHIIIIIIIHIIIGIHCIIIIIIIIIIIIIIIIHIIIIIIIIIIIIIIIIIIIIIIIIIIIIIIIIIIIIIIIIIIIIIIIIIIIIIIIIIIIIIIIIIIIIIIIIIIIDDDDD
@HISEQ:969:HM2KJBCX2:2:1102:6305:21690 2:N:0:ACTATGCA
TACGCCCATCAGCCCAACTATCCCTATTAATCATTACGGTGATCCTAGAAACCAACAAAATAGAACCATGCCGTCCTATTCTATTATTCCATGCTAATGTATTCGAGCAAAAATGCCTGCTTTAAACACTCTAATTTTTTCAAGGTAAAGGTCCTGGATCCGCAAGACACCCAATTAAGGACATCAAGTTTCTCCAGAAGGTGAGAAATCAACAGCGACAGTTCATACCCCTTAAGGCATGACCATCACGTCAATCCCGAAATTCAACTACGAGCTTTTTAACTGCAACAACTTTAATATACGCTATTGGAGCTGGAATTACCGCGGCTGCTGGCACCAGACTTGCCCTCCAA
+
DABBDIIIIGEHHHHIIIHIHHHHFEHIIIIGHIIIHHGHEHIIIHIIIIIIEFHHIIIIII@GHIIHIIHHCC<FHECEGHHGHHIIIGHEEEHHIGHEHEGHFEHIIHHHIIHGEGHHIIIHIHIIHEHHIIIIHCGCG?HGHHIHE?EHGHHHDEGHIFHIH?GHEEHHHIIFCHHEDFEE@<FFFCEHEHGHFEHCHDIHHEEHF<EFHHECC@HHHHHHHHEHIHFEHFHGAFAC<<CHIIHHG>1@HECE<HEHGHEHFEE@=HEHGC0@HHHFHIFFEEHHEHHC<@CHHH@CD<<1@EGFCD1D1HIHEF<HF/DCCHHHIHHHHHHHIHGCC?EHFHG<000D@
@HISEQ:969:HM2KJBCX2:2:1102:11386:23036 2:N:0:ACTATGCA
TACGCCCATCAGCCCAACTATCCCTATTAATCATTACGGTGATCCTAGAAACCAACAAAATAGAATCATGCCGTCCTATTTTATTATTCCATGCTAATGTATTCAAGCAAAATGCCTGCTTTAAACACTCTAATTTTTTCTAAGTAAAGGTCCTGGTTCCCCGTGACACCCAATTAAGGGCATCGCGGTTCTCCAGAAGGTGAGAAATTGACTACACCAGTTCATACCCCTTAAGGCACGACCGATGTGTCAATCCCGAAATTCAACTACGAGCTTTTTAACTGCAACAACTTTAATATACGCTATTGGAGCTGGAATTACCGCGGCTGCTGGCACCAGACTTGCCCTC
+
DBDADIIGIIIIIIIHIIHHIHIIIIIIIIIIIIIIIIHI?GFGEHEHHIGHHGHHHHICHHHIIGHIIIGIIEHHIFHIIIIIIIIHEHIIIHIIIFHIHIIIIHHGHIIIIIIHHHHIIIIHHHIIIIIIHIIIHHHHIIIIIIFHIIIIIIHIIIHIIHIIIIIIHHHHHIIIGIIIIIIIIEIIIIHHHEIIIIIIIIIIIIIIIIIIIIIIIIIIIIIIIIIIIIIIIIIIIIIIIIHIHIHHIIIIIIIHHIHHIIHHIIIIIIIIIIIIIIIIIIHH?IHIHHIIIIIHIHHEIIIIIIIIIHIIGIHHIIIIIIIIIIHIIIIIIIIHGIIIIIIIDDDDD
@HISEQ:969:HM2KJBCX2:2:1102:16654:21843 2:N:0:ACTATGCA
TACGCCCATCAGCCCAACTATCCCTATTAATCATTACATCGATCCTAGAAACCAACAAAATAGAATCTGATGTCCTATTTCATTATTCCATGCTAATGTATTCAAGCGTAAGCTTGCTTTAAACACTCTAATTTTTTCAAGGTAACAGTCCTAATTCCCCATAACATCAAATAAATGACATTATGGTTCTTTAGAAGGTGAGAACCAATAAAACCAGTACATACCAAGGCATGACCGATTCCTTGATCCCGAAATTCAACTACGAGCTTTTTAACTGCAACAACTTTAATATACGCTATTGGAGCTGGAATTACCGCGGCTGCTGGCACCAGACTTGCCCTCCAA
+
DDD@DIIIIIIIIIIIHIIIIIIIIIIIIIHIIIIIIIIIIIIIIIIIHHHIIIIIIHIIIIIGIIIIIIIIIIHIIIIIGIIIIIIIHHIIIIIIIIIIIIIIIHIIIIIHIIIIIIIIIIIIIIIIIIHIIIIIIIIIIHIIIIIIIIHIIIIIIIIIIIIIIIIHIIIIIIIIIIIIIIIIIIIIHHIIIIIIIIIIIIIIIHIIIIIIIIIIIIIIIIIIIIIIIIIIIIIIIIIIIHHHIIIIIIIIIIIIIIIIIIIIIIIIIIIIIHIIIIIIIIIIIIIIIIIIHIIIIIIIIIIIIIIIIIIIIIIIIIIIIIIIIIIIIIIIHIIIIIIIDDDDD
@HISEQ:969:HM2KJBCX2:2:1102:4256:24157 2:N:0:ACTATGCA
TACGCCCATCAGCCCAACTATCCCTATTAATCATTACGGTGATCCTAGAAACCAACAAAATAGAATCATGCCGTCCTATTTTATTATTCCATGCTAATGTATTCAAGCAAAATGCCTGCTTTAAACACTCTAATTTTTTCAAAGTAAAGGTCCTGGTTCCCCGCGACACCCAATTAAGGGCATCGCGGTTCTCCAGAAGGTGAGAAATTGACTACACCAGTTCATACCCCTTAAGGCACGACCGATGTGTCAATCCCGAAATTCAACTACGAGCTTTTTAACTGCAACAACTTTAATATACGCTATTGGAGCTGGAATTACCGCGGCTGCTGGCACCAGACTTG
+
DDDDDIIIIIIIIIIGIIIGIIIIIHIIIIIIIIIIIHIIGIIIIIIIIIIIHIIIIIIIIIHHFEHHIHIIIIIIHHHGHGHHIIIIIGHHIIIHIHHHHGHGHHIIIIIIIHIIIHIIIIIGHHIHIIIIIIIIIIIIHIIIIIIIIHHHFIIIHHIHIIIIIIIIIIIIHIIGIIIIIIIIIIIIIIIIIIIIIIIIIIIIIIIIIIIIIIIIIIIIII<IIIIIIIIIIIIHIIIIIIHHIIIIIIIIIIIIHIIIIIIIIIIIIIIIIIIIIIIIIIHIIIIIIHIIIIIIIIIIIIIIIIIIIIIIIIIIIIIIIIGIIIIIIIIIIIIIIIIDDDDD
@HISEQ:969:HM2KJBCX2:2:1102:19563:23561 2:N:0:ACTATGCA
TACGCCCATCAGCCCAACTATCCCTATTAATCATTACATCGATCCTAGAAACCAACAAAATAGAATTGGATGTCCTATTTTATTATTCTATGCTAATGTATTCAAGCGTGAGCCTGCTTTAAACACTCTAATTTTTACAAAGTAACAGTCCTAATTCCCCGTGACACCAAATTAATGGCATTACGGTTCTTTAAAAGATGAGAAATTAATAATATCAGTACATACCAACGGCATGACCAAAACATTGATTTCGAAATTCAACTACGAGCTTTTTAACTGCAACAACTTTAATATACGCTATTGGAGCTAGAATTACTGTGGCTGCTAGCACCAGACTTGCCCTCCAA
+
DB@ADIIIIHHHHHHEHIIIIIHIIIIIIIIIIIIHHHHCHHHHHIIHEH?FHHIIIIGIIIGHHHHHIIHFHHEHHGHHHEHHHHHIIIFEHHIHHGHIIGIIIGGHIGHHIIIIHHHIIIIIIIIHGHHHIIIIIIIIIHHIIIIIHIIHHHIGHDHIIIHIIIIIIIHGEIHIIHIHHHIHHIIIIIIIIHHIIIHHHHHIHHIIIIIIIIHIHHHIIHIIIIIIIIHIIIIIIIIIIIIIHHHHHHIHHIIIIIIIIIIIHIIIIIIHFIIIIIIIIIIIIHIIIIIIIIIIIIHIIIIIIIIIIIIIIIIIIIIIIIIIIIIHIIIIIIIIIIIIIIDDDDD
@HISEQ:969:HM2KJBCX2:2:1102:8493:23044 2:N:0:ACTATGCA
TACGCCCATCAGCCCAACTATCCCTATTAATCATTACGGTGATTCAGAAACCAACAAAACAGGACCACCGTCCTATTTTATTATTCCATGCTAATGTATTCAGACGTAAGCCTGCTTTGAACACTCTAATTTTTTCAAGGTAAAGGTCCTGGTTTCCCACCACGCTAAATTAATAACATGATGGTTCCCCAGAAGGTAGAAATTCCACACGCCAGTACAGACTATTGCCCGACCAACGGTAGAACCCCGAAATTCAACTACGAGCTTTTTAACTGCAACAACTTTAATATACGCTATTGGAGCTGGAATTACCGCGGCTGCTGGCACCAGACTTGCCCTCCAA
+
DDDDDIIIIIIIGIIIIHIIIIIIIIIIIIIIIIIHHIIHIIIIIIIIIIIECHIIIIHIIIHIIIIIIHHHIHIIHIHIIIIIIEHHHIGIIIIIIIIHIIIIIIIIIHIHIIIIIIIIHIHHHHIIGIIIIIGHIIIGHHHIIIHHHHIHHHIIHIHGHIIIIIIHHHHIIHHIIIIHHIIIIIIIIIIIIIIIIIIHGIIIIIHHGIIGIIHIIIIIIIIIIIIIIIIIIIIIIIIHHGIIIIHIIIIIIIIIIIIIIIIIIIIIIIIIIIIHHHIIIIIIIIIIIIIIIIIIIIIIIIIIIIIIIIIIIIIIIIIIIIIIIIIIIIIIIIIIIHDADDD
@HISEQ:969:HM2KJBCX2:2:1102:10539:24848 2:N:0:ACTATGCA
TACGCCCATCAGCCCAACTATCCCTATTAATCATTACGGTGATCCTAGAAACCAACGAAATAGAATCAGTCCGTCCTATTTCATTATTCCATGCTAATGTATTCAGACGATAGTCTGCTTTAAACACTCTAATTTTTTCAAAGTAACAGTCCTGATTTCCCATCACACCAAATAAATGGCATGAAAGTTCCTCAGAAGGTAGAGATCCATCTCACCAGTGCAGACAATTAAGCCTGACCAATGGGTAGACCCCGAAGTTCAACTACGAGCTTTTTAACTGCAACAACTTTAATATACGCTATTGGAGCTGGAATTACCGCGGCTGCTGGCACCAGACTTGCCCTCCAA
+
DDDDDIIIIIIIIIIIIIIIIIIIIIIIIIIIIIIIIIGIHIIIIIIHIIIIIIIIIHHIHHHHIIIIIIIIHIIIHHIIIIIIIIIIIIIHIIIIIIIIIGHIIIIIIIIIIIIIIIIIIIHIIIIIIIIIIIIIIIIIIIIIIIIIIIIIIIIIIIIIHIIIIIIIIIIIIIIIIIIHEIIIIIIIIIIIIIIIIIIIIIIIIIIIIIIIIIIIIIIIIIIIIIIIIIIIIIIIIIIIIIIIIHFIIIIIIIIIIIIIIIIIIIIIIIIIIIIIIIIIIIIIIIIIIIIIIIIIIIIIIIIIIIIIIIIIIIIIIIIIIIIIIIIIIIIIIIIIIIIIIIIDDDDD
@HISEQ:969:HM2KJBCX2:2:1102:8275:25624 2:N:0:ACTATGCA
TACGCCCATCAGCCCAACTACCCCTATTAATCATTACGTCGATCCTATAAACCAACAAAATAGCATCAAACGTCCTATCGCCTTATTCCATCCTAATGTATTCAAGCGTGAGCCTGCTTTAAACACTCTAATTTTTTCAACGTAACAGTCCTCATTCCCCATGACACCAAATTAATGACATCATGGTTCGTCAGAAGGTAGGAATCAATAATACCAGTACGTACAATAGCACGACCAATAAATTGATCCCGAAATTCAACTACGAGCTTTTTAACTGCAACAACTTTAATATACGCTATTGGAGCTGGAATTACCGCGGCTGCTGGCACCAGACTTGCCCTCCAA
+
00<<0//0<D111<0<CGIF1D111<11<<<1<<<<<1<<//<10CH11<D111<<C<<G1<D111<<1110<10<1<1000<<1<<G@111<1D1DCFFFEEHGEF<<8<DH@@HGEB2<EEHHHEFB1G?HF86/F&A$5HEB<F/G?F3$HECGHHGDH7HHHHHHGD<>G@?HHF@CE@DD<HIHEC<CAHEEDCHH@HFIIIHHCHEFHIHHFGIHHHHHEHHHFHHF<EEEEHHEC1<CHHCH@FHHGF@FHHEEIHEHHIHCEHHFCEHHHEHEHGCHFFF<1GDHDHEHEIIHHHHHHEHHEHCHHHDH?HCHHFHF?EIHHEHHG1GHED1@B@@D
@HISEQ:969:HM2KJBCX2:2:1102:8132:26086 2:N:0:ACTATGCA
TACGCCCATCAGCCCAACTATCCCTATTAATCATTACGGTGGTCCTAGACCAACAAAATAGAACCACAACGTCCTATTCTATTATTCCATGCTAATCTATTCAAGCAATAGCCCGCTTTAAACACTCTAATTTTTTCAAGGTAATGGTCCTGGCTCCCCAACACACCCAATTAAGGACATACTGGTTCACCAGAAGGAAGACCCGACAACAGGACAGTACTCGCCAAAGACGGACCGCCCGGCCAAGTCTAAAATTCAACTACGAGCTTTTTAACTGCAACAACTTTAATATACGCTATTGGAGCTGGAATTACCGCGGCTGCTGGCACCAGACTTGCCCTCCAA
+
DDDDDIIIIIIIIIIIIIIIIIIIIIIIIIIIIIIIIIIIIIIHIIIHHIIIGIIIIIHHHIIIIHIIIIIIIIIIIIHIIIIGIIIIIIIIIIIHIIIIIHHHIIIIIIIIIIIIHIIIHIIIIIIIIIIIIIIIIIIIIIIIIIIHIIIIIHHIIIIIIIHHIIIIIHGGIHIHIIIIIIIIIIIIIIIIIIIIIIIIIIIIIIIIIIIIIIIIIIIHHIIIIIIIIHIIIIIIIIIIIIIIIIIIIIIIHIIIIIIIIIIIIIIIIIIIIIIIIIIIIIIIIHIIIIIIIIIIIIHIIIIIIIIIIIIIIIIIIIIIIIIIIIIIIIIIIIIIIIIIDDDDD
@HISEQ:969:HM2KJBCX2:2:1102:21207:26079 2:N:0:ACTATGCA
TACGCCCATCAGCCCAACTATCCCTATTAATCATTACGGTGATCCTAGAAACCAACAAAATAGAACCATGCCGTCCTATTCTATTATTCCATGCTAATGTATTCGAGCAAAAATGCCTGCTTTAAACACTCTAATTTTTTCAAGGTAAAGGTCCTGGATCCGCAAGACACCCAATTAAGGACATCAAGTTTCTCCAGAAGGTGAGAAATCAACAGCGACAGTTCATACCCCTTAAGGCACGACCATCACGTCAATCCCGAAATTCAACTACGAGCTTTTTAACTGCAACAACTTTAATATACGCTATTGGAGCTGGAATTACCGCGGCTGCTGGCACCAGACTTGCCCTCCAA
+
DAB@DGGIEHHHCEEHHGEH?HHHEHCFFHEHGG?GHHH@EHHGGHFHEHHHGHHIIHHGHI?GHHEFF@@@CG/?CC11<C@1@F<G?1D1<1DDG1C1C11FEHEEGHHHIEHFEFGFCHEDGHGHIHHEHHHIIHGHEGHHGDFHHHIIIHHHDE<CIIHHIDHHHIHEHIEHHHGHHIIGHDHIIH:;IIIIIIIHIIIIIHIHIHHIHGGIHEHEIFIHHGHIIIIIIIIIIHHIFIIIGIFEHHHFIIIHHIIHHHIIIIHHHCIHHIIIIIIIIIIIIIIIHHHIIIIIHHHHHIIIHHIIIIIIIIHIIIIGIHIIIIIIIHIIIIIIIIIIIIIIHGIIDDDDD
@HISEQ:969:HM2KJBCX2:2:1102:3406:26153 2:N:0:ACTATGCA
TACGCCCATCAGCCCAACTATCCCTATTAATCATTACGGTGATCCTAGAAACCAACAAAATAGAACCATGCCGTCCTATTTTATTATTCCATGCTAATGTATTCAGGCACTAGCCTGCTTTGAGCACTCTAATTTTTTCAAGGTAATAGTCCTGCTTCCCCAACGCACCAAGTGAATGGCATGCTGGTTATTCAGAAGGTAAGAACCCACCACACCAGTACGGACAGTGAAGCCCGACCGATGGACAGATTCCGAAATTCAACTACGAGCTTTTTAACTGCAACAACTTTAATATACGCTATTGGAGCTGGAATTACCGCGGCTGCTGGCACCAGACTTGCCCTCCAA
+
DDDDCGIIIIHHHHIHHGHHIIHHIIIHHHIEHHHFHFHGHEHIIHHI?HHIIIHIIIH?HHHICEFCHHIHH0CE=HIH?FF1DGFEG@CGGHIIIIIIHHEHIIIIHIIIIIHIHGF1HHHIHIHFHIHHHGHIIIIEHHHHIIHHIHHIIIIIHEFGGGGDEIIHIHGHHIHHFHIHGHEHEHEHGFEGHHFIHIHHFHIHIIHHFHHGHDGI<ECHIIIIIIIIHFIIIHIIHFIIIIHHHFCIIIIIIIIIHHIHHHHEEHFIHIIIIIIIIIIIIIHIHIIIHHIHEGIIIIIIIIHHHHFIIIIIIIIIIIIIHIIGIHIIIIIIIHGCHHIHHIIDDDCD
@HISEQ:969:HM2KJBCX2:2:1102:15275:26676 2:N:0:ACTATGCA
TACGCCCATCAGCCCAACTATCCCTATTAATCATTACGTCGATCCTAGAAACCAACAAAATAGAATCAAACGTCCTATTTCGTTATTCCATGCTAATGTATTCAAGCGTGAGCCTGCTTTAAACACTCTAATTTTTTCAAAGTAACAGTCCTGATTCCCCATGACACCAAATTAATGACATCATGGTTCGTCAGAAGGTAGGAATCAATAATACCAGTACGTACAATAGCACGACCAATAAATTGATCCCGAAATTCAACTACGAGCTTTTTAACTGCAACAACTTTAATATACGCTATTGGAGCTGGAATTACCGCGGCTGCTGGCACCAGACTTGCCCTCCAA
+
DDDDDIIIIIIIHIIIIIIIIHIIIIIIIIIIIIIIIIIIHIHHIIHHIIHEHHIHIIIIIIIIIHIIIIIIHGGHIHHIIGIIIFHHFFHIGHIIIIIIHIIIIHIEIIIIHIIIHIIIIIIIIIIIHIHIIIIIIIHIIIHIIIIIIIIIIHHIIIIIIIIIIIIIIIIHIIIIIIIIIIIIIIIIIIIIIIIIIIIIHIIIIIIIIIIIIIIIIIIIIIIIIIIIIIIIIIIIIIIIIIHHIIIIHIIIIIIIIIIHIIIIIIIIIIIIIIIIIIIIIIIIIIIIIIIIIIIIIIIIIIIIIIIIIIIIIIIIIIIIIIIIIIIIIIIIIIIIIIIIDDDDD
@HISEQ:969:HM2KJBCX2:2:1102:5861:25730 2:N:0:ACTATGCA
TACGCCCATCAGCCCAACTATCCCTATTAATCATTACGGTGATCCTAGAAACCAACAAAATAGAACCATGCCGTCCTATTCTATTATTCCATGCTAATGTATTCGAGCAAAAATGCCTGCTTTAAACACTCTAATTTTTTCAAGGTAAAGGTCCTGGATCCGCAAGACACCCAATAAAGGACATCAAGTTTCTCCAGAAGGTGAGAAATCAACAGTAACAGTTCATACCCCTTAAGGCATGACCATCACGTCAATCCCGAAATTCAACTACGAGCTTTTTAACTGCAACAACTTTAATATACGCTATTGGAGCTGGAATTACCGCGGCTGCTGGCACCAGACTTGCCCTCCAA
+
DDDDDGIIIHIIHIIIIIIIIIIIIIIIIHIIIHIIIIIIIIHIIIIIIIIIIIIIFHHIIIIIIIIIIIIIIIIIIIIIIIIIIHIIIIIHHIIFIIIIIHHHIIHIIIHHIHIIIIIIHHIHIIIIIIIIIHHHHIHHHIIHHIIHHHIIIIHHHHHIIIIIIIHHHIIIGIIIHIIIIHIIIIIIGIHHHIIIGIIIIGIIIIIIGIIIHIIIHEHHHIIIIIIIIIIIIIGIHIIIHHIIHGHHHEF<GHGIIIIIIHHHHHHHHFIIHHIIIIIIHHIIIIIIHHFHIHIIIIHIHIIIHIHHIIIHIIIIIIIIIIIIIIIIIIIGIIIIIIIIIIIIIIIIDDDDD
@HISEQ:969:HM2KJBCX2:2:1102:9073:26662 2:N:0:ACTATGCA
TACGCCCATCAGCCCAACTATCCCTATTAATCATTACGGTGATCCTAGAAACCAACAAAATAGAACCATGCCGTCCTATTCTATTATTCCATGCTAATGTATTCGAGCAAAATGCCTGCTTTAAACACTCTAATTTTTTCAAGGTAAAGGTCCTGGTTCCACATGACACCCAATTAAGGACATCATGCTTCTCCAGAAGGTGAGAAATCAACTGCGACAGTTCATACCCCTTAAGGCACGACCATCACGTCAATCCCGAAATTCAACTACGAGCTTTTTAACTGCAACAACTTTAATATACGCTATTGGAGCTGGAATTACCGCGGCTGCTGGCACCAGACTTGCCCTCCAA
+
D0@0<E<EGCE11<C?GC@F@H1FHFHE<<DCEG@HFHECGEHEEHHEHFHE@GHDHH1<DEH1FHHCF<11?@/<<C@CCHHGEHHEC1F?C11DG?C<<<1D@GHCCGHGFHCHCFCGHA@BB1F1GB<DHEHH?C<1@F?@HFCHEEGCF1EEDGFCB<1<HCHGFHFHHEH?G6FHGCH@HHHHDF@/@C5<EHCHHIGIHHCG@<0</@EGCC;DGG3FGGE@GC?IIHEGGIHCFGHF<0CE1@GHF<DE?HIHIIFGHHEC<GD11@EHEHFCIHEGHHHFHHHHIHG@H@EEHHIIHIHIIHCCHFHHIIDE?CDCGHHHHEIIHIHIIHG<EEIIHHIDDAD@
@HISEQ:969:HM2KJBCX2:2:1102:5497:27985 2:N:0:ACTATGCA
TACGCCCATCAGCCCAACTATCCCTATTAATCATTACGTCGATCCTAGAAACCAACAAAATAGAATCAAACGTCCTATTTCATTATTCCATGCTAATGTATTCAAGCGTGAGCCTGCTTTAAACACTCTAATTTTTTCAAAGTAACAGTCCTGATTCCCCACAACACCAAATAAATGACATCATGATTCGTCAGAAGGGAGAAACCAACAATGCCAGTACGTACCTAGGCACGACCGACATGACGGTCCCGAAATTCAACTACGAGCTTTTTAACTGCAGCAACTTTAATATACGCTATTGGAGCTGGAATTACCGCGGCTGCTGGCACCAGACTTGCCCTCCAA
+
DDDDDIIIIIIIIIIIIIIIIIIHIIIIIIIIIIIIIIIHIDIIIIGIIIHIIIIFHIIIIHIGIIIIIIIIHIIIIIHHIIHIGHHHIIIIIIHIIIIIIHHHIIIIIIIIIIIIIIIIGIIHGIIIIIIIIIIHHIIIIIIIIIIIIIIIHHHHIHHIIIICHHIIHFIIHGHHIIIIIIHIIIIIIIIIIIIIIIIHIIIGIIIIIHIHIIHIIIIHIIHIIGIHIIIIIIIIIIIIIIIHIIIIIIIGIIIIIIIIIHIIIIIIIIIIIIIIIIIIIIIIIIIIIIIIIIIIIIIHIIIIIIIIIIIIIHIIIIIIIIIIIIIIIIIIHIHIIIIIDDDDD
@HISEQ:969:HM2KJBCX2:2:1102:15893:27989 2:N:0:ACTATGCA
TACGCCCATCAGCCCAACTATCCCTATTAATCATTAAATCGATCCTAGAAACCAACAAAATAGAATCGGATGTCCTATTTCATTATTCCATTCTAATGTATTCAAACGTGAGCCTGCTTTAAACACTCTCATTTTTTCACGGTAACAGTCCTAATTCCCCGTGACACCAAATTAATGCCATTACGGTTCTTTAGAAGGTGAGAAATCAATAATATCAGTACATACCAACGGCATGACCGAAACATTGATCCCGAAATTCAACTACGAGCTTTTTAACTGCAACAACTTTAATATACGCTATTGGAGCTGGAATTACCGCGGCTGCTGGCACCAGACTTGCCCTCCAA
+
D?0DD/<<<C1<FF=E?<@1@G1<<1<1<<D1@11<11<<0<1FEE1<1<1FH110<1<1<1C111<1@00C<C@<EG?@1C<G111D1G11<111<?H@<<D6<%10<0ECFFA1ADG9G66@HHG@8$<18<@B<GB$A?CFDGEC<1HHA1E<D0H3CC<1HHEEHHC@HFHF5#<D@C?</<<??HIHHHFE>?HF<<0CF@CCHF1ACHF?IHGD<<<01E<<<1EHDCB</0>@F<1D1<1DIHHF1CF@CFEHHCD<@F<1<<<<<11<<<1@1D1<<1<1FEIIHHG<FCCCD<<<@GD11GG<</HC</<C@@HE1@EHEG?@HF<1E10/0C@D<<0
@HISEQ:969:HM2KJBCX2:2:1102:19416:27943 2:N:0:ACTATGCA
TACGCCCATCAGCCCAACTATCCCTATTAATCATTACGTCGATCCTAGAAACCAACAAAATAGGTTCGATCGTCCTATTTCGTTATTCCATGCTAATGTATTCAAGCGCGAGCCTGCTTTAAGCACTCTAATTTTTTCAAAGTAACAGTCCTGTTTCCCCGCAACAACAAATTAATGCCATCACGGTTCTACAAGAAGGAGGGACCAGTGAGGCCAGTGCATACCAGTGGCACGACCAACCTACTGGCCCCGAAATTCAACTACGAGCTTTTTAACTGCAACAACTTTAATATACGCTATTGGAGCTGGAATTACCGCGGCTGCTGGCACCAGACTTGCCCTCCAA
+
DDDDCIIIIIIIIHIIGIIIIIHIIIIHIGIHIIIGIII?CHHHIH1CHHFHIIIIIGIHIICHHHCDHGHIIGFHIEIHFHIIIIIIHGHHIIIHIIIHHHHHHIIIHIIIIIIIIIIIIIIHIIIIIIIIIIIIIIHHHHHIIHIHIHHIIIIIIIIIHIIIIIIIHHFHHIIIIIHHIHHIIIIIHIIIIIIIIIIHIIIIIHIIIIII<HHIIIIIIIIIIIIIIHIGIIIIIIIIIIIHGIIIIIIHIIIIIIIHIIHIIIIIIIIIIIIIIIIIIHIIHIIIIIIIGIIIIIIIIIIIIIIIIIIIIIIIIIIIIIIIIIIIIIIIIIIIIIIIIDDDDD
@HISEQ:969:HM2KJBCX2:2:1102:10448:28838 2:N:0:ACTATGCA
TACGCCCATCAGCCCAACTATCCCTATTAATCATTACGTCAATCCTAGAAACCAACAAAATAGAATCAAACGTCCTATTTCATTATTCCATGCTAATGTATTCAAGCGTAAGCCTGCTTTAAACACTCTAATTTTTTCAAAGTAACAGTCCTGATTTCCCACGACACCAAATTAATCACATCGCGGTTCTTCAGAAGGTAGGAACCAATAATACCAGTTCGTACCGAGGCACGACCGACAATTTGATCCCGAAATTCAACTACGAGCTTTTTAACTGCAACAACTTTAATATACGCTATTGGAGCTGGAATTACCGCGGCTGCTGGCACCAGACTTGCCCTCCAA
+
0<<D0/<<1<1<D1<C<<F1DG@CF<GGE<G<<1<<FCCHH0<G1D11<C@HI1<CG?GCCGH1FCGEF1G@CEHEHCEHE@<FC1CHHIIIE?CEHH<CCDG@F@@6DHH=GB@G<FCCHC7BC?FD@<8<B<1HG8<8<FHBFGEFG<AD<FG@GHFHHE@BHCEEH@HHHFHE#D<:/H:F?FCF?C</C/CEHG@D<GHIHCEGC0<7CA@0<FCCG@G@C<@<0HHHHHE0HCH@HCC<ECC<E<<<11F11@DC@IIIHHH@EGED1<CCGC1@GFD<<<1C?HIIHHHGE@IHHGHGFC1GHFCCHHE</?HHEHCGCC@CGHEFCHEGCDGF0@@<0
@HISEQ:969:HM2KJBCX2:2:1102:13935:29205 2:N:0:ACTATGCA
TACGCCCATCAGCCCAACTATCCCTATTAATCATTACGTCAATCCTAGAAACCAACAAAATAGGATCGAACGTCCTATTTCATTATTCCATGCTAATGTATTCAAGCGTTAGCCTGCTTTAAACACTCTAATTTTTTCAAAGTAACAGTCCTGTTTCCCTGCAACACCAAATTAATGACATTACAGTTCTTCAAGAAGGAGGAATCAGTAAAGCCAGTACATACCATAGGCACGACCAACCTACTGACCCCGAAATTCAACTACGAGCTTTTTAACTGCAACAACTTTAATATACGCTATTGGAGCTGGAATTACCGCGGCTGCTGGCACCAGACTTGCCCTCCAA
+
DDB@@CHIIIIHGHCHHIHH1<C@GHGEHHIFEFHIEE1FHDH?GHIHHHHHGCFHHFHHHH?FGHHHII@CFGFHIGHHHE?HEHF??HHIIHHHHE@CHCEEHHHIHGHHGHHHAHHHIHIGEIIIHHHGCCHDHGHH?EHHIHHHHHCIHGDFED1GIIHFGEEHEEFHHHFHIHIIHH@ECHHHH@EGCF<:EEFHHDFEIHIHHFHHFGHIIIHGEGIHCEIHD$EE?IIHCHGHGFHIIHDE<ACHHCEHGHHGDHIHIHGDEH?HHEHHFHGIHCGCEEEEFFEEIHCIHC1HGEIHHEHFHGEIHHHHC?HGIIIHHGIIIIHIHCGHIGCHIDDDDA
@HISEQ:969:HM2KJBCX2:2:1102:5046:29262 2:N:0:ACTATGCA
TACGCCCATCAGCCCAACTATCCCTATTAATCATTACGGTGATCCTAGAAACCAACGAAATAGAATCAGTCCGTCCTATTTCATTATTCCATGCTAATGTATTCAGACGATAGTCTGCTTTAAACACTCTAATTTTTTCAAAGTAACAGTCCTGATTTCCCATCACACCAAATAAATGGCATGAAAGTTCCTCAGAAGGTAGAGATCCATCTCACCAGTGCAGACAATTAAGCCTGACCAATGGGTAGACCCCGAGGTTCAACTACGAGCTTTTTAACTGCAACAACTTTAATATACGCTATTGGAGCTGGAATTACCGCGGCTGCTGGCACCAGACTTGCCCTCCAA
+
DDD@BIGIHHIIHIHHHIIIIHHHHIIHHIIIIIIGIHEFHIGGHIIIIIIIIIIIIIEEEHGFHIIIIEEHIHHIHIIIIIIHIIIIIEEEHIIIIIIHIIHIHIIIIIIIGHIIHIHHIIIHIIIIIIIHHHHHIIIIHIIIIHGIIHIIHIHHHCFHHHEIHHHHHIIHIIHHIHHHHIHHIIIIIFGIHIIIIIIIIIIIGHHIIIIHIIIII=IIIGIIIIIIIIIHIIIIIIIIIIHHHF<IHHDIIIIIIIIHIHGIIIIIIIIIIIIIHIHIIIIHIHHFHHIIIIIIIIHIIIIIIIIIIIIHIIIIIIIIIIIIIHIHIIIIIIHHIHIIIIIDACDA
@HISEQ:969:HM2KJBCX2:2:1102:18877:30378 2:N:0:ACTATGCA
TACGCCCATCAGCCCAACTATCCCTATTAATCATTACGGTGATCCTAGAAACCAACAAAATAGAACCATGCCGTCCTATTCTATTATTCCATGCTAATGTATTCGAGCAAAAATGCCTGCTTTAAACACTCTAATTTTTTCAAGGTAAAGGTCCTGGATCCGCAAGACACCCAATAAAGGACATCAAGTTTCTCCAGAAGGTGAGAAATCAACAGTAACAGTTCATACCCCTTAAGGCATGACCATCACGTCAATCCCGAAATTCAACTACGAGCTTTTTAACTGCAACAACTTTAATATACGCTATTGGAGCTGGAATTACCGCGGCTGCTGGCACCAGACTTGCCCTCCAA
+
DDDDDHIIIIIIIIIIIIIIIIIIIIHIIIIIIIIIIIIIIIIHIIIIIIIIIIIIIIIIIIHIIIIIIGIIIHHIHEHIIIHIIIIIHIIIIIIIIIHHIGHHHIIGHIIIIIIIIHIHIHIIIIIIIIIIIIIIIIIIIIIIIIIIIIIHIIIIHHHIHIIHIIIIIHGIIIIIIIIIIIHIIIIHIIIIIIIIIIIIIIIIIIIIHIIIIIIIIIIIIIIIIIIIIIIIIIIIIIIIIIIIIIIHIIHDHIHIIIIIIIIIIIIIIHIIIIIIIIIIIIIIIHHIIIIIHIHIIIIHGIHIIIIIIIIIIIIIIIIIIHIIIIIIIIIIIIIIIIIIHIIIHIIIDDDDD
@HISEQ:969:HM2KJBCX2:2:1102:19051:30368 2:N:0:ACTATGCA
TACGCCCATCAGCCCAACTATCCCTATTAATCATTACGGTGATCCTAGAAACCAACAAAATAGAATCATGCCGTCCTATTTCATTATTCCATGCTAATCTATTCAAGCATAAAGCCTGCTTTAAACACTCTAATTTTTTCAAAGTAACAGTCCTAGCTTCCTATTACACCTAATGAAAGGCATAATAGTTCACTAGAAGGTGGAGATTGACAACTACCAGTACATGTCCGAAAACACGACCGATATGCCAATCCCGAAATTCAACTACGAGCTTTTTAACTGCAACAACTTTAATATACGCTATTGGAGCTGGAATTACCGCGGCTGCTGGCACCAGACTTGCCCTCCAA
+
DDDDDIIIIIHHIIHIIIIIIIHIIIIIIIIEHIHIIIIIIHHIIIIHIIIIIIEHHHIHHIIHIIIIIIIIIHIIIIIIIIIIIIIIHIIIIIGIIHHIHEGHHHHHIIHHHIHIIGHGGHHHHIIIIHIIGHHIHIHIHHIIIIIIIHGIIIIIIIIHHGHHIIIHIGHIHHHIIHIIHIHHCHHGHIIIHHHFHHHHEHGHHHFIIIIIIIHHIHHHIHIIIHHHIHHHHHIIIHHCIIHFG@IHGIIIIGHHHIHIIIIIGIIHHIIIHIIIIHHIIHGIIHIIIHIHIIHIIIIIIHIHIIIIHIIIIIIHIIIIIIIIIIIIIIIIIIHHFCIIGHGIHDCDBA
@HISEQ:969:HM2KJBCX2:2:1102:16421:30449 2:N:0:ACTATGCA
TACGCCCATCAGCCCAACTATCCCTATTAATCATTACGTCAATCCTAGAAACCAACAAAATAGAATCAAACGTCCTATTTCATTATTCCATGCTAATGTATTCAAGCGTGCGCCTGCTTTAAACACTCTAATTTTTTCAAAGTAACAGTCCTGATTCCCCACGACACCAAATTAATGACATCGCGGTTCTTCAAAAGGTAGGAACCAATAATGCCAGTGCGTACCGAAGCACGACCGACAATTTGATCCCGAAATTCAACTACGAGCTTTTTAACTGCAACAACTTTAATATACGCTATTGGAGCTGGAATTACCGCGGCTGCTGGCACCAGACTTGCCCTCCAA
+
DDDCDIIIIGHIHIIIIHIIIIHIHHIIIIIHHIHHGHIHIIHFHHHIIIIHHIIIIIGIHIIIIIIIIIHII?EGHIIIHHHIHIIG@HHHCHIIHIIIIHIIIIIIIIHHHHHIIIIIIHIIIIHIIIIIIIIIIIIIHHIIIHIIIIIIIIHHIHHIIIHIIIIIIIIHIIIIIIIIHIIHHHIIIIIIIIIIIIHHHHIIIHIHIIIIIIIIIIIIIIIIIIIIIIIIIIIHIIIIHIIIHIIIIIIIIHHHHHIIIIIIIIIIIGIIIIIIIIIIIIIIIGIIIIIIIIIIHIHHIIIIIIHHIIIIIIIHIIIIIIIIIIIIIIIIIIIIIIIIDDDDD
@HISEQ:969:HM2KJBCX2:2:1102:4601:32954 2:N:0:ACTATGCA
TACGCCCATCAGCCCAACTATCCCTATTAATCATTACGTGGTCCTAAAACCAACAAAATAGAACCATCGTCCTATTTTATTATTCCATGCTAATGTATTCAAGCAAAAATGCCCGCTTTAAACACTATATTTTTTTCAAAGTAAAAGTCCTAGTTCATTGAAACACCCAAGAGCATCCCAATTCACCAGAAGGTAAGAAATTGGCTACACACCGATTCATGCCCCTAAAGGCATGACCGATATATCCCAATCCCGAAATTCAACTACGAGCTTTTTAACCGCAACAACACTAATATACGCTATTGGAGCTGGAATTACCGCGGCTGTTAATACCAGACTTGCCCTCCAA
+
DDDCDIIIIIIIIIIIIIIIIIIIIIIIIIIIIIIIIIIIIIHIIIIIIIIIHIIHEHIIFIIIIHIIIIIHIIIHIIHHIIIIIIIIIIIIIIHIIIIIHHIIIIIIIIIIIIIIIIIIIIIIIIIIIIIIHIIIIIIIIIIIIIIIIHIIIIIIIIIIIIIIIIHIIIIIIIHIIIIIIIIIIIIIIIIIIIIIIIIIHIIIIIIHHIIIIIIIIIIIIHIIIIIIIIIIIIIIIIIIIIIIHIHDIHHIIIIIIIIIIIIIIIIIIIIIIIIIIIIIIIIIIIIIIIIIIIIIIIIIIIIIIIIIIIIIIIIIIIIIIIIIIIIIIIIIIIIIIIIIIIIIDDDDD
@HISEQ:969:HM2KJBCX2:2:1102:1953:32760 2:N:0:ACTATGCA
TACGCCCATCAGCCCAACTATCCCTATTAATCATTACGTCGATCCTAGAAACCAACAAAATAGAATCAAACGTCCTATTTCATTATTCCATGCTAATGTATTCAAGCGCGAGCTTGCTTTAAACACTCTAATTTTTTCAAAGTAACAGTCCTGATTTCCCATGACACCAAATTAATGACATCGTGGTTCGTCAGAAGGGAGAAACCAATAATGCTAGTACGTACAAAGTACGACCGACATATTAGTCCCGAAATTCAACTACGAGCTTTTTAACTGCAACAACTTTAATATACGCTATTGGAGCTGGAATTACCGCGGCTGCTGGCACCAGACTTGCCCTCCAA
+
DDDDDIHIIIIIIIIIIIIIIIIIIIIIIHIIIIIIIIIIIIIIIIIHIIIIIIIIIIIIIIHIIIIIIIIIIHHIIIIIIIIIIIIIIIIIIIIIIIIIIHIIIHIIIIIIIIIIIIIIHIIIIIIIIIIIIHIIIIIIIIIIIHIIIIIIIIIIIIIIHIHIIIIIIIHIIIIIIIIIIIIIIIIIIIIIIIIIIIIIIIIHIIIIIIIIIIIIIIIIIIIIIIIIIIIIIIIIIIIIIIHIIIIIHIIIIIIIIIIIIIIIIIIHIIIIIIIIIIIIIIIIIIIIIIIIIIIIIIIIIIIIIIIIIIIIIIIIIIIIIIIIIIIIIIIIIIIIIIIDDDDD
@HISEQ:969:HM2KJBCX2:2:1102:8342:33796 2:N:0:ACTATGCA
TACGCCCATCAGCCAACTATCCCTATTAATCATTACAACGGTCCTAGAAACCAACAAATAGAACCATTGTCCTATTCCATTATTCCATGCTAATGTATCCAAGCGATTGCCTGCTTTGAACACTCTAATTTTTTCACAGTAAAAGTCCTGGTTCCCGGCCACGGCCGGTTAAGGCCATGACGCTTCGCCAGAAGGTAGGACCCGACCACAGACAGTACTCACCCGAAGGGCGGACCGTCCAGCCAGGCCTGAAATTCAACTACGAGCTTTTTAACTGCAACAACTTTAATATACGCTATTGGAGCTGGAATTACCGCGGCTGCTGGCACCAGACTTGCCCTCCAA
+
DDDD@H?HHEHHEHHIHHHIHIEHHIIHHIHHHIIHIIIIIIIIIFHEGHHHIGHIIIHIFHHIIIIIIIHEHIIHCFHIGHIIIGHHHHFGGHIHIHHIHIHHHIIIIIIIIIIGIEHGHHHIFHIHIIHHIIIIHHHHIIIIHHIIIHGFHHHGIHIHHIIHHIIIIIIHIIIIIIHHIHIIIHIHHHIIIHHHHIIIIIIIHHHHHHHHIHIIIHHIHHIIIIHHIIIIIHHHH@HIIIIHIIIHIHCIIIIIIIIIIIHIIIIIIIIIIIIIIIIIHHHIIIIIHIHEHIIIIHIIIIHHIIIHIIIIIIIIIIIIIIIIIIIIHIIIIIIIIIIIDDDDD
@HISEQ:969:HM2KJBCX2:2:1102:11035:32661 2:N:0:ACTATGCA
TACGCCCATCAGCCCAACTATCCCTATTAATCATTACATCGATCCTAGAAACCAACAAAATAGAATCGGATGTCCTATTTCATTATTCCATGCTAATGTATTCAAGCGTAAGCCTGCTTTAAACACTCTAATTTTTTCAAAGTAACAGTCCTGATTCCCCACGACACCAAATTAATGACATCGCGGTTCTTCAGAAGGTAGGAACCGATAATGCCAGTGCGTACCGAGGCACGACCAACAATTCGATCCCGAAATTCAACTACGAGCTTTTTAACTGCAACAACTTTAATATACGCTATTGGAGCTGGAATTACCGCGGCTGCTGGCACCAGACTTGCCCTCCAA
+
DD@@DHCGE@C@HHEHGEC1<CEFHIIEH?GE1GFH11DD<FHHEHHHHHEH?FFEHIH?<F@HCFHI=CHH1FEHEHHF@CHEGHEE@HEE@CHIIIIIHHEFE=HGEHGIIIHEIGIIIIHIIGIHHFIIHIIIHHIIIIIIIIIIIIIIHHHHHIHHEGIHFIIIIHIHIIIIHHHIHIIHIIIHHIHIIHIIHIIIIII2IIIIHHHIIIIIIIIIIIIIIIIIIIIIIIIGIIIIIHEDIHHHIIIIIIIHEIIIIIIIIHIIIIIIIHIIHIIHHIHIIIIHIIIIIIIIIIIIIIIHHIIIIIIIIIIIIIIIIIIIIIIIIIIHHHFIIIIIDDDDD
@HISEQ:969:HM2KJBCX2:2:1102:18567:33828 2:N:0:ACTATGCA
TACGCCCATCAGCCCAACTATCCCTATTAATCATTACGGTGATCCTAGAAACCAACAAAATAGAACCATGCCGTCCTATTCTATTATTCCATGCTAATGTATTCGAGCAAAAATGCCTGCTTTAAACACTCTAATTTTTTCAAGGTAAAGGTCCTGGATCCGCAAGACACCCAATAAAGGACATCAAGTTTCTCCAGAAGGTGAGAAATCAACTGCAACAGTTCATACCCCTTAAGGCATGACCATCACGTCAATCCCGAAATTCAACTACGAGCTTTTTAACTGCAACAACTTTAATATACGCTATTGGAGCTGGAATTACCGCGGCTGCTGGCACCAGACTTGCCCTCCAA
+
DDDDDIIIIIIGIIIIIIIIIIIIIIIIIIIIIIIIIIIII?FGHIHIHIIIIIIIIIIIIIHIIIIIICGHDHIIIHIIHIHHGHIHHIIIIIIIHIIHHHHIIIIHIIHIIIIIHIIIIIIIIIIIIIHHIIIIIIIIHHIIHIIIIIIIIIIHIIHIIIIIIIIIIIGHIIIIIIIIIHHIIIIIIHHHHHHIIIIIIIIIIIIIIIIIIHIIIIIIIIIIIIIIIIIIIIIHIIIIGIIIIHIIIIHHIIIIIIIIIIIIIIIIIIIIHIIIIIHIIIIIIIIIIIIIIIIIIIIHGIIIIIIIIIIIIIIIIIIIIIIIIIIIIIIIIIIIIIIIIIIIIHIIDDDDD
@HISEQ:969:HM2KJBCX2:2:1102:11179:33540 2:N:0:ACTATGCA
TACGCCCATCAGGCCCAACTATCCCTATTAATCATTACGTCAATCCTAGAAACCAACAAAATAGGATCGAACGTCCTATTTCATTATTCCATGCTAATGTATTCAAGCGTTAGCCTGCTTTAAACACTCTAATTTTTTCAAAGTAACAGTCCTGTTTCCCTGCAACACCAAATTAATGACATTACAGTTCTTCAGAAAGGAGGAATCAGCGAAGCCAGTACATACCAGTGGCACGACCAACCTGCTGACCCCGAAATTCAACTACGAGCTTTTTAACTGCAACAACTTTAATATACGCTATTGGAGCTGGAATTACCGCGGCTGCTGGCACCAGACTTGCCCTCCAA
+
DDDDDIIHIIIIGIHIIIIIIIIIIIIIIIIIIIIIIIEHHHIIIIIHIHHHIIIIIIHHIIIHHHIIHIHIHHHIIIIIIIIIHIIIIIHEEHHHHHIIIIIIIIHIIIIIIIIIIIHIIIIIIIIIIIIIIIIIHHHHIHIIIIIIIIIIIIIIIIIIIIIIIIHIIIIHHHHIIIIIIIIIIIIIIIIIIIIIIIIIIIIIIIIIIIIIIIIIIIIIIIIIIIIIIIIIIIIIIHIIIIIIHHIIIIIIIIIIIIIIIIIIIIIIIIIIIIIIIIIIIIIIIIIIIIIIIIIIIIIIIIIIIIIIIIIIIIIIIIIIIIIIIIIIIIIIIIIIIIIIIIDDDDD
@HISEQ:969:HM2KJBCX2:2:1102:15383:34551 2:N:0:ACTATGCA
TACGCCCATCAGCCCAACTATCCCTATTAATCATTACGTCAATCCTAGAAACCAACAAAATAGGATCAAACGTCCTATTTCATTATTCCATGCTAATGTATTCAAGCGTTAGCCTGCTTTAAACACTCTAATTTTTTCGAAGTAACAGTCCTGTTTCCCTGCAACACCAAATTAATGACATTACAGTTCTTCAAGAAGGAGGAACCAGTAAAGCCAGTACATACCAGAGGCACGACCAACCTACTAATCCCGAAATTCAACTACGAGCTTTTTAACTGCAACAACTTTAATATACGCTATTGGAGCTGGAATTACCGCGGCTGCTGGCACCAGACTTGCCCTCCAA
+
DADDDICHHIIGHIIIIIIIIIIIHFCGFHIIIHIIIIIGIIHHHIIIGIHHIIIIHIIGIIHEEHIIHEHHEEHHIHIIIHIIIIIIIHIHIHIIIHHIIHHHHEHIHIIIHHHHHHIIIIHIIIIIHIHIHHGIIGIHHIHHIIHIIIIIIIHHHIIIHIIIIIHIGHHGIHIHFIHHIIIIIIIIIHIHIIIIIIIIIHHIIIHIIIHHHHIIIIIIIIIIIIIIHHIIIIHHHHGIHHHGGIGHIIIIIIIIIIIIHIHIHHIIIIIIIIHHIHHHIIIIHGHHIIHGIIIIHGIHHIIHIIHIIIIIIHHIIIIIIIIIHIIIIIIIIHIIIIIHIDCDDD
@HISEQ:969:HM2KJBCX2:2:1102:8425:34755 2:N:0:ACTATGCA
TACGCCCATCAGCCCAACTATCCCTATTAATCATTACGTCGATCCTAGAAACCAACAAAATAGGGTCAAACGTCCTATTTCATTATTCCATGCTAATGTATTCAAGCGTGTGCCTGCTTTAAACACTCTAATTTTTTCAAAGTAACAGTCCTGATTCCCCATGACACCAAATTAATGACATCACAGTTCGTCAGAAGGTAGAAATCAATGATACCAGTTCATACCAGAGGCACGACCAATATATTGATCCCGAAATTCAACTACGAGCTTTTTAACTGCAACAACTTTAATATACGCTATTGGAGCTGGAATTACCGCGGCTGCTGGCACCAGACTTGCCCTCCAA
+
DDDDDIIIIIIIIIIIIIHIHIHHIIIIIIIHIIHIIIIIIIIIIIHIIIIIIIIIIIIHHHHHIIIIIIIIFCHHIHIHIIIIGIIIHIIIEHHIIIIIIIIIIIIIIHIIIIIIIIIIIHHIIIIHHIIIIIHHIIIIIHHIIIHHHIIHIIIIIIIIIIIIIIIIIIIHIIIIIIIIIIIIIIIHIIHIIIIHIIIIIIIIIIIIIIIIIIIIIIIIIIIIHIIHHIIIIIHIIIIIIIIHIIIIIIIIIIIIIIHIIIIIIIIIIIIIIIIIIIIIIIIIIHIIIIIIIIIIIIIIIIIIIIIIHIIIIIIIIIIIIIIIIIIIIIIIIIIIIIIIIDDDDD
@HISEQ:969:HM2KJBCX2:2:1102:5545:34186 2:N:0:ACTATGCA
TACGCCCATCAGCCCAACTATCCCTATTAATCATTACGGTGATCCTAGAAACCAACAAAATAGAACCATGCCGTCCTATTCTATTATTCCATGCTAATGTATTCGAGCAAAAATGCCTGCTTTAAACACTCTAATTTTTTCAAGGTAAAGGTCCTGGATCCGCAAGACACCCAATTAAGGACATCAAGTTTCTCCAGAAGGTGAGAAATCAACAGCGACAGTTCATACCCCTTAAGGCATGACCATCACGTCAATCCCGAAATTCAACTACGAGCTTTTTAACTGCAACAACTTTAATATACGCTATTGGAGCTGGAATTACCGCGGCTGCTGGCACCAGACTTGCCCTCCAA
+
DDDBDIIIIIIIIIIIFHIIIIIIIIIIIIIIIIIIIIHGHHIHIIIIIGIHIIIIIIIEHFIEHHGHIIIIHHIIIIIIIIIIIHGHHHIIIHIIIIIFIGHIHIIIIHIIIIIIIIHHHIHIIIIIIIIIIIIHHHHHIHHEGHIHHHHIIIHIIIIIIIIIIIIIIIHIIHHFIIIIIIIIIIIIHHHIHIIIIIIIIIIIIIHHHIIIIIIIIIIIIIIIIIHIIIIIIIIIIIIIIIIIIIIHIHHHIIIIIIIIIIIIIIIIIHIIIIIIIHIIIIIIIIIIIIIIIIIIIIIIIIIIIIIIIIIIIIIIIIIIIIIIIIIIIIIIIIIIIIIIIIIIIIIIDDDDD
@HISEQ:969:HM2KJBCX2:2:1102:2153:35585 2:N:0:ACTATGCA
TACGCCCATCAGCCCAACTATCCCTATTAATCATTACGTCAATCCTAGAAACCAACAAAATAGGATCAAACGTCCTATTTCATTATTCCATGCTAATGTATTCAAGCGTTAGCCTGCTTTAAACACTCTAATTTTTTCAAAGTAACAGTCCTGTTTCCCTGCAACACCAAATTAATGACATTACAGTTCTTCAAGAAGGAGGAACCAGTAAAGCCAGTACATACCAGAGGCACGACCAACTTACTAATCCCGAAATTCAACTACGAGCTTTTTAACTGCAACAACTTTAATATACGCTATTGGAGCTGGAATTACCGCGGCTGCTGGTACCAGACTTGCCCTCCAA
+
DDDDDIIIIIIIIIIIIIIIIIIIIIIIIIIIGIIIIIIIIIIIIIIIIIIIIIIIIIHIHHHIHIIIIIIIIHHIIIIIIIIIIIIHFHIIHIHHIHIIHHHIIIIIIIIHIIIIIIIIIIIIIIIIHIIIIIIIIIIIIIIIIIIIIIHIIIIIIIIIIIIIIIIIIIHHHIHIIIIIIIIIIIIIIIIIIIIIIIIIIHHHIHIIIIIIIIIIIIIIIIIIIIIIIIIIIIIIIIIIIIIHHIHHIIIIIIIIHIIIIIIIIIIIIIIIIIIIIIIIIIIIIIIIIIIIIIIIIIIHHIIIIIIIIIIIIIIIIIIIIIIIIIIIIIIIIIIIIIIIIDDDDD
@HISEQ:969:HM2KJBCX2:2:1102:14371:34955 2:N:0:ACTATGCA
TACGCCCATCAGCCCAACTATCCCTATTAATCATTACATCGATCCTAGAAACCAACAAAATAGAATCGGATGTCCTATTTCATTATTCCATGCTAATGTATTCAAGCGTGAGCCTGCTTTAAACACTCTAATTTTTTCAAGGTAACAGTCCTAATTCCCCGTGACACCAAATTAATGGCATTACGGTTCTTTAGAAGGTGAGAAATCAATAATATCAGTACATACCAACGGCATGACCGAAACATTGATCCCGAAATTCAACTACGAGCTTTTTAACTGCAACAACTTTAATATACGCTATTGGAGCTGGAATTACCGCGGCTGCTGGCACCAGACTTGCCCTCCAA
+
DDDDDIIIIIIIIIIIIIIIIIIIIIIIIIIIIIIIIIIIIIIIIIIIIIIIIIIIIIIHIIIIIGIHIIHIIIHIIIIIIGHHHIIHIIIIIIHIIIIIIIIIHHIHIIIIIIIIHIIIIIIIIIIIIIIIIIIIIIIIIIIIIIIIIIIIIIIIIIIIIHIIHIIIIIIIIIIIIIIIHIIHIIIIIIIIIIIIIIIIIHIIIIIIIIIIIIIIIIIIIIIIIIIIIIIIIIIIIIIIIIIHHHIIIIIIIIIIIIIIIIIIIIIIIIIIIIIIIIIIIIIIIIIIIIIHIIIIIIIIHHIIIIIIIIIIIIIIIIIIIIIIIIIIIIIIIIIIIIIIIIDDDDD
@HISEQ:969:HM2KJBCX2:2:1102:20135:35851 2:N:0:ACTATGCA
TACGCCCATCAGCCCAACTATCCCTATTAATCATTACGTCGATCCTAGAAACCAACAAAATAGAATCAAACGTCCTATTTCATTATTCCATGCTAATGTATTCAAGCGTTAGCCTGCTTTAAACACTCTAATTTTTTCAAAGTAACAGTCCTGTTTCCCTGCAACACCAAATTAATGACATTACAGTTCTTCAGAAAGGAGGAATCAGCGAAGCCAGTGCATACCAGTGGCACGACCAACCTGCTGACCCCGAAATTCAACTACGAGCTTTTTAACTGCAACAACTTTAATATACGCTATTGGAGCTGGAATTACCGCGGCTGCTGGCACCAGACTTGCCCTCCAA
+
BDD?DDHIIIIIGEHHHHIIHHGHHHEHHHIHEHHIHEHHDHHFHHIIIEHHHHIIIIHIHFHCHHFHIIIIIHHIIIHIIIIIIIIIIGIHHEHHHHHFEHHFHHEIIGHIHFFEHIHIIHHHHHIHHHHIIIIIIHHHIHIIIIIIIIIHIIIHHHHHGIIHHHHHHIHHHHIIIIHHHHIIIHIIHHHH:IIIIIHHFIIHHIIIIIIHIHIIIIHHIHIGHIIIHHDIIIIIIIIIIIIHFHIHIIFIHIIIHIHGFIIIIIIIIIHHHHHIIIIIIIIIIIIIIHHHIIIIIIIIHIIIIIIIIIIIIIIIIIIIIHIIIIIIIIIIIIHIIIIIICDBDB
@HISEQ:969:HM2KJBCX2:2:1102:5756:36116 2:N:0:ACTATGCA
TACGCCCATCAGCCCAACTATCCCTATTAATCATTACGGTGATCCTAGAAACCAACAAAATAGAACCATGCCGTCCTATTCTATTATTCCATGCTAATGTATTCGAGCAAAATGCCTGCTTTAAACACTCTAATTTTTTCAAGGTAAAGGTCCTGGTTCCACATGACACCCAATTAAGGACATCATGCTTCTCCAGAAGGTGAGAAATCAACTGCGACAGTTCATACCCCTTAAGGCACGACCATCACGTCAATCCCGAAATTCAACTACGAGCTTTTTAACTGCAACAACTTTAATATACGCTATTGGAGCTGGAATTACCGCGGCTGCTGGCACCAGACTTGCCCTCCAA
+
@DBD@<E0?1<<F1<<CCC1<G1G?1<C@<GHC@GHH@<<@1<DH<1111<<F1<C@1GE@<F@FH?@@C?@/D//<C<CGH1<D?@@C11<D11<<F?<<1D1GHHIHGHHEHGF1EGFHHHB681<G@@D?DF?<1HIFHHFB<IIEG?HHHH?HEH;FGC@D<IIHHGHGD*@GGECEIIHHF<HF<GHH:CCFH@IHIGIIHCHIHHHHIHIHHGCHHIIIHDGGIIHHFHHHECFGHHHEHGHHHDHDHHHHG@FIIHHGHEIHEIHHHHIIIIIHIIIHHGIIIHHGIHHIHFHHHHHHIIIIHIHHIHIHHHHIHIHHHHIHIHHIHIIHHIHHHHHHHGDD@DD
@HISEQ:969:HM2KJBCX2:2:1102:18892:35339 2:N:0:ACTATGCA
TACGCCCATCAGCCCAACTATCCCTATTAATCATTACGGTGATCCTAGAAACCAACAAAATAGAACCATGCCGTCCTATTCTATTATTCCATGCTAATGTATTCGAGCAAAAATGCCTGCTTTAAACACTCTAATTTTTTCAAGGTAAAGGTCCTGGATCCGCAAGACACCCAATAAAGGACATCAAGTTTCTCCAGAAGGTGAGAAATCAACAGTAACAGTTCATACCCCTTAAGGCATGACCATCACGTCAATCCCGAAATTCAACTACGAGCTTTTTAACTGCAACAACTTTAATATACGCTATTGGAGCTGGAATTACCGCGGCTGCTGGCACCAGACTTGCC
+
DDDDDIIIIIIIIIIIIIIIIIIIIIIIIIIHIIIHIIIIIIIHIIIIIIIIIIHIIIIIIIHIIIIIIHIIIIIIIIIIIIIIIIIIIHIHHHIIHIIIIHHHFHHIIIIIIIIIIIIIHIIIIIIIIIIIIIIIIIIIIIIHIIIIHHHIIIIIIIIIIIHHIIIIIIIIIIIIIIIIIIIHIHIIIIIIIIIIIIIIIIIIIIIIIHHIIIHIIIIIIIIIIIHIIIIIIIIIIIIIIIIIHHIIIIIIIIIIIIIIIIIIIIIIIHIIIIIIIHIIIIIIIIIIIIIIIIIIIIIIHIIIIIIIIIIIIIIIIIIIIIIIIIIIIIIIIIIIIIIIIIDDDDD
@HISEQ:969:HM2KJBCX2:2:1102:9412:37493 2:N:0:ACTATGCA
TACGCCCATCAGGCCCAACTATCCCTATTAATCATTACGTCGATCCTAGAAACCAACAAAATAGAATCAAACGTCCTATTTCATTATTCCATGCTAATGTATTCAAGCGTAAGCCTGCTTTAAACACTCTAATTTTTTCAAAGTAACAGTCCTGATTCCCCACGACACCAAATTAATGACATCGCGGTTCTTCAGAAGGTAGGAACCAATAATGCCAGTGCGTACCGAAGCACGACCAACAATTTGATCCCGAAATTCAACTACGAGCTTTTTAACTGCAACAACTTTAATATACGCTATTGGAGCTGGAATTACCGCGGCTGCTGGCACCAGACTTGCCCTCCAA
+
<<D<0<EE?1<1FG0D0D0<1@1D@FHHF11<<<<G@H@HCC/<GHH<<CCF@1F10<<@1<<1D<DC11<FCG?<@GH1D@FHE1C11<D?1<FHGHEHGDFE@GFCHHG?C@CEEE@EEC?6IIHCHIHHHHF?FCE@EHHIGHEEG@GHHEHGCHIGHGGGGHHHHEHECGHHHIHGDHEDFEGF/IIHG;HCEIHIIHHEG@@GHFIHEGIIIHHDAHIFHCEEIGFCHCEC@HHG:1?G<HDE<IHGC@E<EIHHHDEHHHHECFEHEFDFC1HFCFHC1D<1?FHH@GDFHHEEHHG@CHHHHHHHDIIIGIIIIIHCHHCHHHHCFFIHEHHHH@BD@@
@HISEQ:969:HM2KJBCX2:2:1102:1423:37385 2:N:0:ACTATGCA
TACGCCCATCAGCCCAACTATCCCTATTAATCATTACGTCAATCCTAGAAACCAACAAAATAGGATCAAACGTCCTATTTCATTATTCCATGCTAATGTATTCAAGCGTTAGCCTGCTTTAAACACTCTAATTTTTTCAAAGTAACAGTCCTGTTTCCCTGCAACACCAAACTAATGACATTACAGTTCTTCAAGAAGGAGGAACCAGTAAAGCCAGTACATACCAGAGGCACGACCAACCTACTAATCCCGAAATTCAACTACGAGCTTTTTAACTGCAACAACTTTAATATACGCTATTGGAGCTGGAATTACCGCGGCTGCTGGCACCAGACTTGCCCTCCAA
+
DDDADIIIHIIHIIIIIIIIIIIIIIHIIIIIIFIHIIGHIIIIIIIIGHIIIIIIICEHHIIIIIIIIIHECHHIIIIHIHIIHHIIGIHHIIHIIIIHHHHHHIHIHHIIIIIHIIHIHHGHIIHIHIIIHHIHHHIIHIIIIIGIIIIIIIIIIIIIIIIIIIIHIIIIIIIIIHIIIIIIIIIIIIIIIIIHIIIIIHIIIIIIIIIIGHIIIIIIIIIIIIIIIIIIIIIIIIIIIHHHFIIIIIIIIIIIIIIIIHCIIIIIIIIIIIIIIIIIIIIIIIIHIIIIIEIIIIIIIIIIIIIIIIIIIIIIIIIIIIIIIIIIIIIIIIIIIIIIIDDDDD
@HISEQ:969:HM2KJBCX2:2:1102:18538:37403 2:N:0:ACTATGCA
TACGCCCATCAGCCCAACTATCCCTATTAATCATTACATCGATCCTAGAAACCAACAAAATAGAATCGGATGTCCTATTTCATTATTCCATGCTAATGTATTCAAGCGTGAGCCTGCTTTAAACACTCTAATTTTTTCAAGGTAACAGTCCTAATTCCCCGTGACACCAAATTAATGGCATTACGGTTCTTTAGAAGGTGAGAAATCAATAATATCAGTACATACCAACGGCATGACCGAAACATTGATCCCGAAATTCAACTACGAGCTTTTTAACTGCAACAACTTTAATATACGCTATTGGAGCTGGAATTACCGCGGCTGCTGGCACCAGACTTGCCCTCCAA
+
DDD@ADCEHHHGHIIGHHHHHHGHEEHIHHHHIIIIHHIIIHHHHFHE@GHIHIII1<FCHHHFHEGHHIHIEHHHH@GHHHEHFEE<GHHIGIIIIGHHEHHEHIIHHHHGIGHHHHCHHHHIIHGIHFFIHHHIHHGGGIIIIIIIFGIHIIHIHHHDEHIIIIHEHIIIHIIIHEHHHIIIIHHFHHECIIIIIIIIIIIIIIIHHIIHHIIHIHIIIIIHIHHIIIIIHIIIIIIIIIIHHDGHHD<EGIIHEHEIIIHIIHGIIHIIIHHHIIIIIIIHGFCHIHIGIIHHFHHHEIIIIHHEHGIIIGIIIIHIHHGIIIHHHIHHHHHHHFIIIIDDDDD
@HISEQ:969:HM2KJBCX2:2:1102:3750:38013 2:N:0:ACTATGCA
TACGCCCATCAGCCCAACTATCCCTATTAATCATTACGTCGATCCTAGAAACCAACAAAATAGGTTCGATCGTCCTATTTCGTTATTCCATGCTAATGTATTCAAGCGCGAGCCTGCTTTAAGCACTCTAATTTTTTCAAAGTAACAGTCCTGTTTCCCCGCAACAACAAATTAATGCCATCACGGTTCTACAAGAGGGAGGGACCAGTGAGGCCAGTGCATACCAGTGGCACGACCAACCTACTGGCCCCGAAATTCAACTACGAGCTTTTTAACTGCAACAACTTTAATATACGCTATTGGAGCTGGAATTACCGCGGCTGCTGGCACCAGACTTGCCCTCCAA
+
DDDDDIGHIIIHIIIGHIIIIIIIIHIHIIIIIIIIIHHFHIIIIHIGEHHHIIIIEHEHIIIIHIIIHIIIHIGIGFFHHHIIIHIIIIIGI?H?FHIIHHGHIIHIHHHHHHHHIIIIIHHHIHHIIIHHGHFGHHHGHIHHIHHIIIHIIIHIIIIHHDHHHIIIIIIHIIIIIHHHHIHIIIIHHIHEHHIIIIIIIIHHCCHEHIIHHHIHIHHCFHHIIIIIIIHIIIIIHIIGGIIIHIHIHHHHIIIIIIIIIIIIIHIIHIHIHIHIHIIHIIIIIIHIIIIHGIIGIIIIHIIIIIIIIIIIIHHCIIIGIIHIIIIIIIIGHHHIIIIIIDDDDD
@HISEQ:969:HM2KJBCX2:2:1102:16826:37544 2:N:0:ACTATGCA
TACGCCCATCAGCCCAACTATCCCTATTAATCATTACGTCAACCCTAGAAACCAACAAAATAGGATCAAACGTCCTATTTCATTATTCCATGCTAATGTATTCAAGCGTTAGCCTGCTTTAAACACTCTAATTTTTTCAAAGTAACAGTCCTGTTTCCCTGCAACACCAAATTAATGACATTACAGTTCTTCAAGAAGGAGGAACCAGTAAAGCCAGTACATACCAGAGGCACGACCAACCTACTAATCCCGAAATTCAACTACGAGCTTTTTAACTGCAACAACTTTAATATACGCTATTGGAGCTGGAATTACCGCGGCTGCTGGCACCAGACTTGCCCTCCAA
+
DDDDDIIIIIIIFHIHIIIIIIIIHHIHHIIIIIIIIIHHDHIIGHHIHHIIHHIHIEHCHHGHIFHHIIHIFGHHIIHHIIHHHEEHHHGHGGHHIIHIHHHHIHIIIIIHHIHIIIIIIHIHIIIIIHIIIIHIIHIIIIIHHHHIGIIIIIHIIIIIIIHIIIIHHFIHIIIIIIIHHIIIIIIIIIIIHIGIIIIIHHHFIIIIIIIIIIIIIIIIIIIIHHGIIIIIIIIIHHGHHHHH@HEAGGHHHFHIIIHEIHEIHGGIIIIIHIHIIIIIIIIIIIIIIIGIIHIIIIIHIIIIIIIIIIIIIIIIGIIIIIIIIIIIIIIIIIIIIIIHIDD@B@
@HISEQ:969:HM2KJBCX2:2:1102:3142:37539 2:N:0:ACTATGCA
TACGCCCATCAGCCCAACTATCCCTATTAATCATTACGTCGATCCTAGAAACCAACAAAATAAGATCAAACGTCCTATTTCATTATTCCATGCTAATGTATTCAAGCGTGTGCCTGCTTTAAACACTCTAATTTTTTCAAAGTAACAGTCCTGATTCCCCATAACACCAAATTAATGACATCATAGTTCGTCAGAAGGGAGAAATCAATAATACCAGTACATACCGAAGTACGACCGATATATTGATCCCGAAATTCAACTACGAGCTTTTTAACTGCAACAACTTTAATATACGCTATTGGAGCTGGAATTACCGCGGCTGCTGGCACCAGACTTGCCCTCCAA
+
DDDDDIIIIIIIIIIIHIIIIIIIIIIIIIIIIIIIIIIIIIIIIIIIIIIIIIIIIIIIIIIIHIIIIIIIIIIIIIIIIIIIIIIHHIIIIIIIIIIIIIIIIIIIIIHHGIIIIIHIIIIIIHIIIIIIIIIIIIIIIIIIIIIIIIIIIIIIIIIIIIIIIIIIIIIIIIIIIIIIIIIIIIIIIIHIIIIIIIIIIIIIIIIIIIIIIIIIIIIIIIIIIIIIIIIIIIIIIIIIIIHHIIIIIIIIIIIIIIIIIIIIIIIIIIIIIIIIIIIIIIIIIIHIIIIIIIIIIIIIIIIIIIIIIIIIIIIIIIIIIIIIIIIIIIIIIIIIIIIIDDDDD
@HISEQ:969:HM2KJBCX2:2:1102:13304:37529 2:N:0:ACTATGCA
TACGCCCATCAGCCCAACTATCCCTATTAATCATTACGTCGATCCTAGAAACCAACAAAATAGAATCAAACGTCCTATTTCATTATTCCATGCTAATGTATTCAAGCGTAAGCCTGCTTTAAACACTCTAATTTTTTCAAAGTAACAGTCCTGATTCCCCACGACACCAAATTAATGACATCGCGGTTCTTCAGAAGGTAGGAACCGATAATGCCAGTGCGTACCGAAGCACGACCAACAATTCGATCCCGAAATTCAACTACGAGCTTTTTAACTGCAACAACTTTAATATACGCTATTGGAGCTGGAATTACCGCGGCTGCTGGCACCAGACTTGCCCTCCAA
+
DDDDDIHIIHIIIIIIIIIIIIIIIIIIIIIIIIIIIIIIIIIHIIIIHIIIIIIIIIIIIIHGIIIHIGHHHHHIIIIIIIIIIIIIIIIIIIIIIIIHIIHIIIIIIIIIIIIIHIIIHIIIIIIHIHIIIIIIIIIIIIIIHIIIIIIIIIIIIIIIIIIIIIIIIIIIIIIIIIIIHIIIIHIIIIIIIIIIHIIHIIIIIIIIIIIIHIIIIIIIIIIIIIIIIIIIIIIIIIIIIHHDIIIIIIIIIIIIIIIIIIIIIIIIIIIIIIIIIIIIIIIIIIIIIIIIIIIIIIIIIIIIIIIIIIIIIIIIIIIIIIIIIIIIIIIIIIIIIIIIDDDDD
@HISEQ:969:HM2KJBCX2:2:1102:13657:38496 2:N:0:ACTATGCA
TACGCCCATCAGCCCAACTATCCCTATTAATCATTACGGTGATCCTAGAAACCAACGAAATAGAATCAGTCCGTCCTATTTCATTATTCCATGCTAATGTATTCAGACGATAGTCTGCTTTAAACACTCTAATTTTTTCAAAGTAACAGTCCTGATTTCCCATCACACCAAATAAATGGCATGAAAGTTCCTCAGAAGGTAGAGATCCATCTCACCAGTACAGACAATTAAGCCTGACCAATGGGTAGACCCCGAAGTTCAACTACGAGCTTTTTAACTGCAACAACTTTAATATACGCTATTGGAGCTGGAATTACCGCGGCTGCTGGCACCAGACTTGCCCTCCAA
+
DADDBIIIIIIIGIIIIIIIIIIIIIIIIIIIIIIIIHIIIIIHIIIIHIIIHIHIHIIIIIIGIHIIHIIIGIHHHIIIIHIIIIIIHEFHIHHIIIIIIIHIIHHHIIIIIIIIIIIIIIIIIIIIIIIHIIIIIIIIHHIIIIIIIIIIIIIIIIIIIIIHHEIIHIIIIIIIIIIIIIIIIIIIIIHIIIIHIIIIIIIIIIIIIIIIIIIIIIIIIIIIIIIIIIIIIIIIIIIIIIIIHHEIIIIIIIIIIIIIIIIIIIIIIIIIIIIIIIIIIIIIIIIIHIIIIIIIIIIIIIIIIIIIIIIIIIIIIIIIIIIIIIIIIIIIIIIIIIIIIIIDDDDD
@HISEQ:969:HM2KJBCX2:2:1102:20829:38629 2:N:0:ACTATGCA
TACGCCCATCAGCCCAACTATCCCTATTAATCATTACGTTGATCCTAGAAACCAACAAAATAGAATCGAACGTCCTATTTCATTATTCCATGCTAATGTATTCAAGCGCCTGCCTACTTTAAACACTCTAATTTTTTCAAAGTAACAGTCCTGACTCCCCACAACATCAAATTAATGACATCATGATTCATCAGAAGGGAGAAATCAATGACATTAGTACGTACCGAAGGCACGACCGACGTATTGATCCCGAAATTCAACTACGAGCTTTTTAACTGCAACAACTTTAATATACGCTATTGGAGCTGGAATTACCGCGGCTGCTGGCACCAGACTTGCCCTCCAA
+
0DD@@EC@CGCEFFHGH=HHII@EHC1C@CG?FF@1DGFEC1CD<GH11FHHHHH=EH1CCGHEH1DCGCC/1<<0FG11<1<D<11<<E@1<<CFH111<11<1<<0/-<<1<1/<FH@D?HHEEDHEAB<F<<<EAGFFHCFDECG7AB<F9F<HCG*DHCCGC:DHHE0HF?/<D<?D/FGFHHC?CHHHEHFEIHHHHHEHCIIFD<<.=HDC0D0C10@GH@F1><-FHHCDHHG<ED<<:-HCDC<HFCFHC<E<0<CGFHIIHHHEF@EHHHCG<111CFD11GCEIHIIHHIFHFGC?IIIHC1CF//IIHFHHHIHGG@CD<D1<G1HEC@HDBDB<
@HISEQ:969:HM2KJBCX2:2:1102:4665:39419 2:N:0:ACTATGCA
TACGCCCATCAGCCCAACTATCCCTATTAATCATTACGTCAATCCTAGAAACCAACAAAATAGGTTTGAACGTCCTATTTCATTATTCCATGCTAATGTATTCAAGCGTTAGCCTGCTTTAAACACTCTAATTTTTTCAAAGTAACAGTCCTGTTTCCCTGCAACACCAAATTAATGGCATTACAGTTCTTCAGAAAGGAGGAATCAGCGAAACCAGTTCATACCAGTGGCACGACCAACCTGCTGACCCCGAAATTCAACTACGAGCTTTTTAACTGCAACAACTTTAATATACGCTATTGGAGCTGGAATTACCGCGGCTGCTGGCACCAGACTTGCCCTCCAA
+
DDDDDIIIIHHHIIIIIIHIIIIIIHIIHIIIIIIIIIIHIHIIIIIIIIIHIGHIIIIIIIIHIIHHIIIIIHIIIIIIIIIIIIIHHIHIIHIIHHIIIIIIIIIIHHHHIIIIIIIIIIGHIIIHIIIIIIIIIIIIHIIIIIIIIIIIIIIIHHHIIIIIGIHIIHIHIIIIIIIIIIIIIIIIIIIIIIIIIIIIIIIIIIIIIIIIHIIIIIIIIIIIIIIIIIHIIIIIIIIIIIIHFIIIIIIIIIIIIIIIIIIIHIIIIIIIIIIIIIIIIIIIIIIIIIIIIIIIIIIIIIIIIIIIIIIIIIIIIIIIIIIIIIIIIIIIIHIHIIIIIDDDDD
@HISEQ:969:HM2KJBCX2:2:1102:21184:39012 2:N:0:ACTATGCA
TACGCCCATCAGCCCAACTATCCCTATTAATCATTACGGTGGTCCTAGAAACCAACAAAATAGAACCACAACGTCCTATTCTATTATTCCATGCAAATCTATTCAAGCAATAGCCCGCTTTAAACACTCTAATTTTTTCAAGGTAATGGTCCTGGCTCCCCAACACACCCAATTAAGGACATGCTGGTTCACCAGAAGGAAGACCCGACAACAAGACAGTACTCGCCAAAGACGGACCGCCCGGCCAGGCCTAAAATTCAACTACGAGCTTTTTAACTGCAACAACTTTAATATACGCTATTGGAGCTGGAATTACCGCGGCTGCTGGCACCAGACTTGCCCTCCAA
+
BBDAB<?EFHIHHIIHCHHHEHCCHG?FHGCFGGFFHHGHHHE?EHECGHEHHEHDHEHHGHFHGHCEFHHF<<<0CE1<1FG@HH1<D@?D<11<D@F@DGECHHGFGH@=?@C@EEH@@<<D?:ECCGHHIHHFGA<FGFHHHEGCHGHEEHHHDHH@ADEDEGGI;IHHHIHHH?HHFHGHHEHFHAGH6:FCGIHFFE@IIHGDDHHGHE:CHHIIHHDIHIIIHHHFHHGHIIHGIHHHH@GIIFFHF1?GIHHHHIHECHGHHIHIIHHGHIHHHH@ECHGHEFEGCHGHGHGDHHIIHHHHIIHIIHIIIIIIIHHHHHIIIIIIHHGHIHIHIIDDDDD
@HISEQ:969:HM2KJBCX2:2:1102:20270:41303 2:N:0:ACTATGCA
TACGCCCATCAGCCCAACTATCCCTATTAATCATTACGGTGATCCTAGAAACCAACGAAATAGAATCAGTCCGTCCTATTTCATTATTCCATGCTAATGTATTCAGACGTTAGCCTGCTTTAAACACTCTAATTTTTTCAAAGTAACAGTCCTGATTTCCCATCACACCAAATAAATGGCATGAAAGTTCCTCAGAAGGTAGAGATTTATCTCACCAGTACAGACAATTAAGCCTGACCAATGGGTAAACCCCGAAGTTCAACTACGAGCTTTTTAACTGCAACAACTTTAATATACGCTATTGGAGCTGGAATTACCGCGGCTGCTGGCACCAGACTTGCCCTCCAA
+
DDDDDHIIIIIHHHHHHIIIIIIHIIHIIIHIIHFFHICHEEHIHHH@GHHHIIIIICHHIIH?GEHHHIIIIHHHIHIGHHIIIEHFHHEHHHH@FHHHIHHHIGHHHFIIHHHIIIIEHEHHIHHHHHHHGHFHHHHHIHIIHIIIIHHIIHHHEGHH@HHIHHFHGH0IIHHIIHHHHHEEHHFFHHIIIIHIIIIIIIIIIHHIHIHIHIIIIIIIIIIIIHIIII=IIIHI3IIIHI=H:<8HHHHHIIIIIHHHIIIIIIIIIIIIHIIIIIHIHFIIIHHHGEIHIIHIIIIIHHHHIGIIHIHHHFIIIIIHHHHIIIIIIHGHEFHHHHIIHIHDCDDD
@HISEQ:969:HM2KJBCX2:2:1102:9601:42236 2:N:0:ACTATGCA
TACGCCCATCAGCCCAACTATCCCTATTAATCATTACGGTGATCCTAGAAACCAACAAAATAGAACCATGCCGTCCTATTCTATTATTCCATGCTAATGTATTCGACCAAAAATGCCTGCTTTAAACACTCTAATTTTTTCAAGGTAAAGGTCCTGGATCCGCAAGACACCCAATAAAGGACATCAAGTTTCTCCAGAAGGTGAGAAATCAACAGTAACAGTTCATACCCCTTAAGGCATGACCATCACGTCAATCCCGAAATTCAACTACGAGCTTTTTAACTGCAACAACTTTAATATACGCTATTGGAGCTGGAATTACCGCGGCTGCTGGCACCAGACTTGCCCTCCAA
+
BDD0@EHCHHIHGHEEHHGHCFHHHHHHIIIEHHIHIH0F11FGHHIEHHHG?GHIH1GHEH1<DHCC1<D1/0//<CH11<1<C1<11<<D1FCHEFG11<1111./<FHGGF<EA?HEHGB1D@<18CEHGA>CCFH.@<AHG<C@B6AEHG61?0EC:1D<..:D<DGD<D.<<CF::FEED//C</EHHFFFFD<CG0CHCD0F0?HD<1D:<111<HFG@A:CFFF@F1GCC>:A:<@1?>AAHB<<<C</HCG?CC1<11EC</CHCC@<EHHGHHHHEHEHCHF@EF1FD<0@DED11@IH?EHCHG@HCFG<E<C//HGEHE1HGD1<HEH@<<D1HC=H?DBD<
@HISEQ:969:HM2KJBCX2:2:1102:7464:42391 2:N:0:ACTATGCA
TACGCCCATCAGCCCAACTATCCCTATTAATCATTACGGTGATCCTAGAAACCAACGAAATAGAATCAGTCCGTCCTATTTCATTATTCCATGCTAATGTATTCAGACGTTAGCCTGCTTTAAACACTCTAATTTTTTCAAAGTAACAGTCCTGATTTCCCATCACACCAAATAAATGGCATGAAAGTTCCTCAGAAGGTAGAGATTCATCTCACCAGTGCAGACAATTAAGCCTGACCAATGGGTAAACCCCGAAGTTCAACTACGAGCTTTTTAACTGCAACAACTTTAATATACGCTATTGGAGCTGGAATTACCGCGGCTGCTGGCACCAGACTTGCCCTCCAA
+
DDDADIIIIIGIHIIIIIIIIIIIIIIIIIHHIIIIIIHIIGIHIIIGIIIIIIIIHIIGIIHHIHHIIIHHHGHIIIIGHIIIIIIIHIIIHIIIIIIIIHIIIIIIHHIIHHIIIIIHIIHHHHIIIIIIIIIHIIIHHHIIIIIIIIIHIIIIIIIIIIHHIIIIIIIIIIHIIIIIIIIIHIIIIIGHIIIIIIIIIIIIIIIIGIIIIIIIIIIIIHIIIIIIIIIIHIIIIIIIIHHEIHDIIIIIIIIIHIIIIIIIIIIIIIIIIIIIIIIIIIIIHIIIIIIIIHIIIIIIIIIIIIIIIIIIIIIIIIIIIIIIIIIIIIIIIIIIIIIIIIIDDDDD
@HISEQ:969:HM2KJBCX2:2:1102:18774:42184 2:N:0:ACTATGCA
TACGCCCATCAGCCCAACTATCCCTATTAATCATTACATCGATCCTAGAAACCAACAAAATAGAATCGGATGTCCTATTTCATTATTCCATGCTAATGTATTCAAGCGTGAGCCTGCTTTAAACACTCTAATTTTTTCAAGGTAACAGTCCTAATTCCCCGTGACACCAAATTAATGGCATTACGGTTCTTTAGAAGGTGAGAAATCAATAATATCAGTACATACCAACGGCATGACCGAAACATTGATCCCGAAATTCAACTACGAGCTTTTTAACTGCAACAACTTTAATATACGCTATTGGAGCTGGAATTACCGCGGCTGCTGGCACCAGACTTGCCCTCCAA
+
DDDDDDHIIGIIIIIIGIIIIIIIHIIIIIIHIIIIIIIIHIIHIHIIIIHIGHIIHIIIIIIIIIIIIIIIIIGIIHIIIIIIIIIHE@GHHHIIHIIIIHIIIHHHHIIIIIIIIIIIIIIIIHIHHIIGIIIIHGHIIIIIIIIIHIIIIIIIIGHHIIIIGIIHHIIIIIIIIIHIIIIHIIIIGIHIIIIIIIIIIIIIIIIIIIIIIIIIIIIIIIIIIIIII=IIIIIIIGIIIIIHGHIIIIIIIIIIIIIIIIIIIIIIIIGIIIIIIIIIIIIIIIIIIIIIIIIIIIIIIHIIIIIIIIIIIIIIIIIIIIIIIIIIIIIIIIIHIIIIIIDDDDD
@HISEQ:969:HM2KJBCX2:2:1102:2251:43591 2:N:0:ACTATGCA
TACGCCCATCAGCCCAACTATCCCTATTAATCATTACGTCGATCCTAGAAACCAACAAAATAGAATCAAACGTCCTATTTCATTATTCCATGCTAATGTATTCAAGCGTACGCCTGCTTTAAACACTCTAATTTTTTCAAAGTAACAGTCCTGATTCCCCACGACACCAAATTAATGACATCGCGGTTCTTCAGAAGGTAGGAACCAATAATGCCAGTACGTACCGAAGCACGACCAACAATTCGATCCCGAAATTCAACTACGAGCTTTTTAACTGCAACAACTTTAATATACGCTATTGGAGCTGGAATTACCGCGGCTGCTGGCACCAGACTTGCCCTCCAA
+
DDD@BHIIIIIIIHIHIIIIIHHIIIIIIIIIIIIIGHIIIIIIIIIIIIIIIGIIEHCHHHHHIIIHE1CGHIIHCHGHIIHHHHHEHIEHHIHHIIEHEHGHFHHHHHHHHHHHIIHHIHHHHIIHIIIIHHHHHHIHHHIGHHIIIHHFHHHIHHHIIHCIIIIIIIHIIIIIIHIHIIIIIHIIHIHIIIIHIIIIIIIIHHIIIHGHIHIIIIIIIIIIIIIIIHIIIIIIIIIIIHHDIIHHIIIIIIHHGGIIIIIIIIIHHIIIIIIIIIIIIIHIHIIIIIIHIIIHIIIIIIIIIHIIIIHHIIIIIIIIIIIIIIHHIIIIIIIIHCIHDDDCD
@HISEQ:969:HM2KJBCX2:2:1102:7748:43685 2:N:0:ACTATGCA
TACGCCCATCAGCCCAACTATCCCTATTAATCATTACGTCGATCCTAGAAACCAACAAAATAGGTTCGATCGTCCTATTTCGTTATTCCATGCTAATGTATTCAAGCGCGAGCCTGCTTTAAGCACTCTAATTTTTTCAAAGTAACAGTCCTGTTTCCCCGCAACAACAAATTAATGCCATCACGGTTCTACAAGAGGGAGGGACCAGTGAGGCCAGTGCATACCAGTGGCACGACCGACCTACTGGCCCCGAAATTCAACTACGAGCTTTTTAACTGCAACAACTTTAATATACGCTATTGGAGCTGGAATTACCGCGGCTGCTGGCACCAGACTTGCCCTCCAA
+
<D<00/<<<DF11DGH@GEE1<<C<F<E@CGEEEHHHIEGDCEGHHECGFHF@FHHHCHGHFECD?HHHI1FF100DGGEE1C?GH?GGGG?HHCDHIHH@EGHHIIIIGHHHFHHHHBFHFCFEHE@IIIIIHHIHHEHHHGHGHHCIHHHGGF@CIHGHHHIIIHHEHFFHIHGIIHIHHIIHHHBE@ECCH7CEHCEHEGHEHHHHHHHEH:IIIIIHEHIHIHF9EHHHHIGHFIHHGHF@HH<GHHHHHHHIEGHHIHEG@HHHIHEGEEEHEEEHEHCHHCIHHHEGCHHGHIGHHHFIHGIHHIHDHHIHIIIGIHHEHHEEIIIIHEHIIIIID@B@<
@HISEQ:969:HM2KJBCX2:2:1102:19905:43879 2:N:0:ACTATGCA
TACGCCCATCAGCCCAACTATCCCTATTAATCATTACGGTGATTCAGAAACCAACAAAACAGGACCACCGTCCTATTTTATTATTCCATGCTAATGTATTCAGACGTAAGCCTGCTTTGAACACTCTAATTTTTTCAAGGTAAAGGTCCTGGTTTCCCACCACGCTAAATTAATAACATGATGGTTCCCCAGAAGGTAGAAATTCCACACGCCAGTACAGACAATTGCCCGACCAACGGTAGAACCCCGAAATTCAACTACGAGCTTTTTAACTGCAACAACTTTAATATACGCTATTGGAGCTGGAATTACCGCGGCTGCTGGCACCAGACTTGCCCTCCAA
+
DDDDDIGIHHHIHHEHIIIHIHIIIIIIIIIIIIIIIIIHIIIIIIIGIIIHHIHIIIIIIIHHIIHIHIIGIIHIIIIIHIIIIIIFHIIIIIIIIIIIIHHIIIIHIIIHHIIIIIIIHGHHIIIIIIIIIIIIIIHIIIIIIHIIIIHHHHHIIIIIIIIHIIIIIHHIIIIIIIIIIIIIHHHHIIIIIIIIIIIIIIIIIIIIIIIIIIIIIIIIIIIIIIIHIIIIIIIIIIIHHGIIIIHIIIIIIIIIIIIIIIIIIIIIIHIHIIIIIIIHIIIIIIIIIHHIIIIIIIIIIIIIIIIIIIIIIIIIIIIIIIIIIIIIIIIIIIIIIIDDDDD
@HISEQ:969:HM2KJBCX2:2:1102:13162:44182 2:N:0:ACTATGCA
TACGCCCATCAGCCCAACTATCCCTATTAATCATTACGTCAATCCTAGAAACCAACAAAATAGGATCAAACGTCCTATTTCATTATTCCATGCTAATGTATTCAAGCGTTAGCCTGCTTTAAACACTCTAATTTTTTCAAAGTAACAGTCCTGTTTCCCTGCAACACCAAATTAATGACATTACAGTTCTTCAAGAAGGAGGAACCAGTAAAGCCAGTACATACCAGAGGCACGACCAACTTACTAATCCCGAAATTCAACTACGAGCTTTTTAACTGCAACAACTTTAATATACGCTATTGGAGCTGGAATTACCGCGGCTGCTGGCACCAGACTTGCCCTCCAA
+
@@@0DEHHE<GH1<DC10DHG11CC<F@FHE11DHHCHI@@<<1C1FCHHC@C<CE1DCG<@1DC@GHH11<D1<E?F1F1<<F<1FC?<<FEGH1DCFFC<DG6<=HGGHDCIHGHHF1HGDDGEH@GFHIIIFE;EEF<1F9<1DCC@CD<<FH?EC?C?HHHHHGIIHFFGHF<<FHGHGEEFFGHGCCHFF0GHEC<@F<?@<CHGIHGGCF?HHHHHEHEHHECEHHC?ECFEHF@CHDGFC/?DHIFIHIHFCGCEHC1H?EEGC<1<<@HCHHFHGCCFFCFC@CG<CIHC@HDCCHHFHHCCEGIIHHHCEEFFEHCC@@CEFD1CGEE=HHH@DD@D
@HISEQ:969:HM2KJBCX2:2:1102:9554:44848 2:N:0:ACTATGCA
TACGCCCATCAGCCCAACTATCCCTATTAATCATTACGGTGATTCAGAAACCAACAAAACAGGACCACCGTCCTATTTTATTATTCCATGCTAATGTATTCAGACGTAAGCCTGCTTTGAACACTCTAATTTTTTCAAGGTAAAGGTCCTGGTTTCCCACCACGCTAAATTAATAACATGATGGTTCCCCAGAAGGTAGGAATTCTACACGCTAGTACAGACTGGTTAGCCCGACCAACGGTAGAACCCCGAAATTCAACTACGAGCTTTTTAACTGCAACAACTTTAATATACGCTATTGGAGCTGGAATTACCGCGGCTGCTGGCACCAGACTTGCCCTCCAA
+
DDDDCIIIIIIIHIIIIIIIIIIIIIIIIHIIIHIIIIIIIIIIIIIIHHIIIIIIIIIIIGFGHHIIHHHIIIIIIHHIIHHIIIIIIHIIIIIIHHIHHFHIIIIIIIHIIHIIIIIHHHHHIIIIIIIIIIIHIIIIIIHHIIIIHHHIIIIIIIIIIIIHHIIIHIIIHIIIIHIIHIGHIHHIGHIIIIIIIHIIIIIIIIIIIIIIIIIIIIIICIIIIIIHHGHHIIIGIIIIIHHDHHIHHIIIIIIIHGHEHHIIIIIIIIIIIHIIHCIIHIIIHHHHIHHGHIHHHHEGIIIHIHHIGIIIIIIIIIIIIIIIIIIHIIHHGFIIIIIIDBDDD
@HISEQ:969:HM2KJBCX2:2:1102:13631:43697 2:N:0:ACTATGCA
TACGCCCATCAGCCCAACTATCTCTATTAATCATTTCTCATTTCCCTAAAAACCAACAAAATTCAAAAGCCTAGTTCTATTTTATTTTTCCAGGCTAATGTATTCATAACTTTCAACTTGCTTTAAACACTCTAATTTTTTCAAAGTAAAGTCCCTGGATTGCGAACCCAACCCAGTAAAGGGCAGGAACGTTCTCCAGGAAGATGGTAAGCGCGCATCGGCACTCACACACGATACCGTGGCGGGCCGAGCGCACTATACCAGAAATCCAACTACGAGCTTTTTAACTGCAACAACTTCAATATACGCTATTGGAGCTGGAATTACCGCGGCTGCTGGCACCAGACTTGCCCTCCAA
+
D0000C<<1C11<<01<0D1CC111<1111<11111<111111CF1<1<DH1<01<011<1<<11<11<1<111<11<<11111<11<<1111111<111<1<D11<F1<<11<</1/D11BG??@61D@15@B<1DFGCHIIIH05F<A8%%11<1A)%E??.ABCH0<77CFGB?.A7.E@FEB,?D.?G,E.HHB@=GCAACD/C/C-/:<==GHDGD?C>D<C@FEHEHGD</?=HHDDE@0/:.DC/1?HF@@GCC1CG@<<1<HFE@=E<1F@C?ECF1CHHHHF1CD1HD1<1CF@<<D/@F1CC<1@F????HEF?CC?HDHG11D1F@@HD1EHEFC1?G=CE<D@0DD
@HISEQ:969:HM2KJBCX2:2:1102:11004:45265 2:N:0:ACTATGCA
TACGCCCATCAGCCCAACTATCCCTATTAATCATTACGTCGATCCTAGAAACCAACAAAATAGAATCAAACGTCCTATTTCATTATTCCATGCTAATGTATTCAAGCGTAAGCCTGCTTTAAACACTCTAATTTTTTCAAAGTAACAGTCCTGATTCCCCACGACACCAAATTAATGACATCGCGGTTCTTCAGAAGGTAGGAACCGATAATGCCAGTGCGTACCGAAGCACGACCAACAATTCGATCCCGAAATTCAACTACGAGCTTTTTAACTGCAACAACTTTAATATACGCTATTGGAGCTGGAATTACCGCGGCTGCTGGCACCAGACTTGCCCT
+
DDDDDIIIIIIIIIIIIIIIIIIIIIIIIIIIIIIIIIIIHHIIIIIIIIIIIIIIIIIHIIHHHHIIIIIIIIIIIHIIGIHHIIIIFHIIGHIHIIIIIHIIIIHHIIIIIIIIHIIIHHGHHIIIIIIIHIIIHIIIIIIIIIIIIIIIIIIHIEIIIIIIIIIIIIIIIIIIIIIIHIIIIIIIIIHIIIIIIIIIIIIIIIIIIIIIIIIIIIIIIIIII<IIIIIIIIIHIIHHIIIIIIHIIIHIIIIIIIIHIHIIIIIIIIIIIIIIHIIIIIIIIIIIIIIIIIIIIIIIIIIIIIIIIIIIIIIIIIIIIIIIIIIIIIIIIIIIDDDDD
@HISEQ:969:HM2KJBCX2:2:1102:13981:44890 2:N:0:ACTATGCA
TACGCCCATCAGCCCAACTATCCCTATTAATCATTACGTCAATCCTAGAAACCAACAAAATAGGATCAAACGTCCTATTTCATTATTCCATGCTAATGTATTCAAGCGTTAGCCTGCTTTAAACACTCTAATTTTTTCAAAGTAACAGTCCTGTTTCCCTGCAACACCAAATTAATGACATTACAGTTCTTCAAGAAGGAGGAACCAGTAAAGCCAGTACATACCAGAGGCACGACCAACCTACTAATCCCGAAATTCAACTACGAGCTTTTTAACTGCAACAACTTTAATATACGCTATTGGAGCTGGAATTACCGCGGCTGCTGGCACCAGACTTGCCCTCCAA
+
DDDDDIIIIIIIIIIIIIIIGIIIIIIIIIIIIIIHIIIIIIIIHGHIHHIIIIIIGIEHIIEHHHIHHHIIHHIIIIIIIIIIIIIHIIIGHHHIIIIIIIIIIIIIIIIIIIIIIIIIIIIIIIIIIHHIIIIIHIHHIIHIIIIIIIIIIIIIIIIIIIIIIIIIIIIIIIIIIIIIIIIIIIIIIIIIIIIIIIIIIIIIIIIIIIIIIIIIIIIIIIIIIIIHIIIIIIIIIIHIIIHIFIIIIIIIIIIIIIIHIIHIIIIIIIIIIIIIIIIIIIIIIIIIIIIIIIIIIIIIIIIIIIIIIIIIIIIIIIIIIIIIIIIIIIIIIIIIIIIIIDDDDD
@HISEQ:969:HM2KJBCX2:2:1102:17961:45612 2:N:0:ACTATGCA
TACGCCCATCAGCCCAACTATCCCTATTAATCATTACGTCGATCCTAGAAACCAACAAAATAGGTTCGATCGTCCTATTTCGTTATTCCATGCTAATGTATTCAAGCGCGAGCCTGCTTTAAGCACTCTAATTTTTTCAAAGTAACAGTCCTGTTTCCCCGCAACAACAAATTAATGCCATCACGGTTCTACAAGAAGGAGGGACCAGTGAGGCCAGTGCATACCAGTGGCACGACCAACCTACTGGCCCCGAAATTCAACTACGAGCTTTTTATCTGCAACAACTTTAATATACGCTATTGGAGCTGGAATTACCGCGGCTGCTGGCACCAGACTTGCCCTCCAA
+
DDDDCIIIIIIIIIIIIHIIIIIIIIIIIIIIIIIGIIIIHIIGHIHHHHIIHIHIGHFEHCFEFHC?HHIHIHIHIHHIHIIHIEHIGHGIHIIIIIIIIIIIIIIIIIIHHIIIIHIIIIIIIIIIIIGIIIIIIGEIHIIIIIIIHIIIHEIHIIIIHIHIIEIHHIIHHIHHHHHIIIIIIIIIIIIIIIIIIIIIHHIIIHIIIIIIIHHHIIIIIIIIIIIIIIIIIIIIIIIIIIHHHIIIHHHIHIIIIIIHHIIIIIIIIIIHIHHIIIIIIIIIIIIIIIIIIIIIIIIIIIIIIIIIIIIIIIIIIIIIIIIIIIIIIIIIIIIIIIIIIDDDDD
@HISEQ:969:HM2KJBCX2:2:1102:18059:45337 2:N:0:ACTATGCA
TACGCCCATCAGCCCAACTATCCCTATTAATCATTACGTTGTACCTAGAAACCAACAAAATAGGTTCGAACGTCCTATTTCATTATTCCATGCTAATGTATTCAAGCGTTTGCCTGCTTTAAACACTCTAATTTTTTCAAAGTAACAGTCCTGACTCCCCACGACACCAAATTAATGACATCATGGTTCATCAGAAGGGAGAAATCAACGACGCCAGTGCGTACCGAAGGCACGACCGACGTATTGATCCCGAAATTCAACTACGAGCTTTTTAACTGCAACAACTTTAATATACGCTATTGGAGCTGGAATTACCGCGGCTGCTGGCACCAGACTTGCCCTCCAA
+
DADDDIIIIIIHGIIIIIIHIIIIIHIIHIIIIIIIIIIIIIIHIIIIHHHIIIIIEHIIIHHHHIIIIIIIIIHIIIIIIIIIIIIIIIIIGIIIIHHIIIIIIIIIIHIIIIIIIIIIIIIIIIIIIIIHIIHHIIIIIIIIHHHIHHHHHHHIIIIIIHIIIIIHIIHHHIHIIIIIHIIIIIIIIIIIIIIIIIHIIIIIIIIIIIIIIIIIIIIIIIIIIIHIHHIIIIIIIIIIHHHHHIIIIIHHHIIIIIIIIIIIIHIIIIIIIIIIHIGIIIIIIIHHIIIIIIIIIIIIIIIIIIIIIIIHHIIIIIIIIIIIIIIIIIIHEHIIIIIIHDDDDD
@HISEQ:969:HM2KJBCX2:2:1102:12705:45931 2:N:0:ACTATGCA
TACGCCCATCAGCCCAACTATCCCTATTAATCATTACGTCAATCCTAGAAACCAACAAAATAGGATCAAACGTCCTATTTCATTATTCCATGCTAATGTATTCAAGCGTTAGCCTGCTTTAAACACTCTAATTTTTTCAAAGTAACAGTCCTGTTTCCCTGCAACACCAAATTAATGACATTACAGTTCTTCAAGAAGGAGGAACCAGTAAAGCCAGTGCATACCAGAGGCACGACCAACCTACTAATCCCGAAATTCAACTACGAGCTTTTTAACTGCAACAACTTTAATATACGCTATTGGAGCTGGAATTACCGCGGCTGCTGGCACCAGACTTGCCCTCCAA
+
BADADHCEHHHHCHHIEFHIIHHIHIIIIIHHHIIIIGHHFHICHHIHHHFHHIHIIHICHEGHFEHIFH?GG@EHEFIIGHHIIIIIIIHIGHHEGHIIHHGHIHHHFHHEHHIGHDCHHHHHHHHIHEHIHIIIHHHIHHIHHHHGHIHHHHHHHHIHHHHHHGEHHDCDDHHHIHHHIHHHFCCGCHDHHIHIHIHGEFHHHGHEIIIIIIIIHIIIHIIHIHFFH:IHH@HHG<CGHEHEFHEG@HHFFHHHEIIHH@CC?HHCHEGEC?GHCE@EHHGCGEEHEIIHHHHH?EHHIIIIGIIH@FFHDHIIHDGIHGIHHHFEEFHHHFHIHIHGF@?@D@
@HISEQ:969:HM2KJBCX2:2:1102:11779:46426 2:N:0:ACTATGCA
TACGCCCATCAGCCCAACTATCCCTATTAATCATTACGTCAATCCTAGAAACCAACAAAATAGGATCGAACGTCCTATTTCATTATTCCATGCTAATGTATTCAAGCGTTAGCCTGCTTTAAACACTCTAATTTTTTCAAAGTAACAGTCCTGTTTCCCTGCAACACCAAATTAATGACATTACAGTTCTTCAAGAAGGAGGAATCAGTAAAGCCAGTACACACCATTGGCACGACCAACCTACTGACCCCAAAATTCAACTACGAGCTTTTTAACTGCAACAACTTTAATATACGCTATTGGAGCTGGAATTACCGCGGCTGCTGGCACCAGACTTGCCCTCCAA
+
D@DDDH?HHHIGHHHHIHHIHHEHHHHHGHHFGHCHIH?EHIIGEHGHHFHIIIIIHHIIHIEEH?EHHHIHEHHIIHEHFHHGHCGH?HEEFEEHHIHHHHFHHHHEIHIHGHHIIIGHHHHHGGHGHGHDHHFFEHCHIIHGHFFHHCIIHIHHDGHHIIIHIIIIIIHHIHIIHGFCHHIIIIIIIHHHFHHGIHIIH:IIHIHIIIIIIGHIIHIHIIHGIIGIIIIHHIHIHHFIHHGGGHDEEIIHHHFHHIIHHHDGIHHIHIIIIIHIIIIHHHEIHIIHIIIIIIIIHIHIHIIIIIIIIHHIIIIIHHIIIIIIIHIHIIIIHHCHIHIHHD@B@@
@HISEQ:969:HM2KJBCX2:2:1102:4822:45490 2:N:0:ACTATGCA
TACGCCCATCAGCCCAACTATCCCTATTAATCATTACGGTGGTCCTAGACCAACAAAATAGAACCAACGTCCTATTTCATTATTCCATGCTAATGTATTCAAGCGTTAGCCTGCTTTAAACACTCTAATTTTTTCAAAGTAACAGTCCTGTTTCCCTGCAACACCAAATTAATGACATTACAGTTCTTCAAGAAGAAGGAATCAGTAAAGCCAGTACATACCATTGGCACGACCAACCTACTGACCCCGAAATTCAACTACGAGCTTTTTAACTGCAACAACTTTAATATACGCTATTGGAGCTGGAATTACCGCGGCTGCTGGCACCAGACTTGCCCTCCAA
+
DDDDDIIIIIIIIIIIIIIIIIIIIIIIIIIIIIIIIIIIIIIIIIIIIIIIIIHIFIIHHIIIIIIIHHIIIIHIIGIIIHIIHIIIIHIIIIHHIIIIIIIIIHGIIIIIIIIIIIIIIIIIIIHIIHIIIIHIIIHHIIIIIIIIIIIIIIHIIIHHIIIIHIIIIIIIIIIIIIIIIIIIHIIHIIIIIIIIIIHIHIIIIIIIIIIIIIIIIIIIIIIIIIIIIIHHIHFHIHFCCFGIHIIGIIIIIIIIIIIIIHIHIIIIIIIIIIIIIIIIIIIIIIIIIIIIIIIIHIIIIIIIHIIIIIIHIIIIIIIIIGIIIIIIIIIIIIIIIIDDDDD
@HISEQ:969:HM2KJBCX2:2:1102:13771:46952 2:N:0:ACTATGCA
TACGCCCATCAGCCCAACTATCCCTATTAATCATTACGTCAATCCTAGAAACCAACAAAATAGGATCGAACGTCCTATTTCATTATTCCATGCTAATGTATTCAAGCGTTAGCCTGCTTTAAACACTCTAATTTTTTCAAAGTAACAGTCCTGATTCCCCACCACACCAAATTAATGACATGATGGTTCGTCAGAAGGTAGAAATCAGTAACACCAGTACGTACCGAAGGCACGACCAGCGTACTAATCCCGAAATTCAACTACGAGCTTTTTAACTGCAACAACTTTAATATACGCTATTGGAGCTGGAATTACCGCGGCTGCTGGCACCAGACTTGCCCTCCAA
+
DDDDDIIIIIIIIIIIIIIIIIIIIIIIIIIIIIIIIIIIIIIIIIIIHIIIIIIIIIIIIIHHIIIIIHIIIIIIHIIIIHIIIHIHGIIIHIIIHIIIIIHHHGIIIIIIIIIIIIIIIIHIIIIIIIGIIIIIHIHHHIIIIIIIIIIIHIIIIIIIHIHIIIIHIIHIHIIIIIIIHIIIIIIHIIIHIIIIIIIIIIIIHIIIIIIIIHIIIIIIIIIIIIIIIIIIIIIIIIIIIHHIHIIIIIIIIIIIIIHGGHHIHIIIIIIIIIIIIIIIIIIIIIIIIIIIHIIIIHIHIIIIIIIIIIIIIIIIIIIIIIIIIIIIIIIIIIIIIIIIIDDDDD
@HISEQ:969:HM2KJBCX2:2:1102:14100:46797 2:N:0:ACTATGCA
TACGCCCATCAGCCCAACTATCCCTATTAATCATTACGTCAATCCTAGAAACCAACAAAATAGGATCGAACGTCCTATTTCATTATTCCATGCTAATGTATTCAAGCGTTAGCCTGCTTTAAACACTCTAATTTTTTCAAAGTAACAGTCCTGTTTCCCTGCAACACCAAATTAATGACATTACAGTTCTTCAGAAAGGAGGAATCAGCGAAGCCAGTGCATACCAGTGGCACGACCAACCTGCTGACCCCGAAATTCAACTACGAGCTTTTTAACTGCAACAACTTTAATATACGCTATTGGAGCTGGAATTACCGCGGCTGCTGGCACCAGACTTGCCCTCCAA
+
DDDDAHHIIHHIHIIIIIIIIIIIIIIIIIIIIIIGHGHGGIIHHIIHHIHIGHHIFHIIGHHHIHHEE?GCFH=HHHIIIIHHHHHCHGICHHIGHIIIHHGEFHHHHHHHEHHHFHHHGFHIIIIIIIIIIIHHHIIGHHHIIHFHFHHHHHHHIIHIIIIHIIHHIFIIIIIIHHHIIIIIIHHGIIIHHHHHGIIIIHHHCIHIIIHHHEIIIIIHIIIHIIIIIIHII=IIIIIIIHIHFIIHIHIIIIIIIIIIIIIIHHIIHIIIHHHIIIIIIIIIHIIIIIIIIIIIIIIIIIIIIIIIIIIIIIIIIIIIIIIIIIIIIIHHIHHIHIIIIDCDDD
@HISEQ:969:HM2KJBCX2:2:1102:4683:47059 2:N:0:ACTATGCA
TACGCCCATCAGCCCAACTATCCCTATTAATCATTACGGTGATCCTAGAAACCAACAAAATAGAATCATGCCGTCCTATTTTATTATTCCATGCTAATGTATTCAAGCAAAATGCCTGCTTTAAACACTCTAATTTTTTCAAAGTAAAGGTCCTGGTTCCCCGCGACACCCAATTAAGGGCATCGCGGTTCTCCAGAAGGTGAGAAATTGACTACACCAGTTCATGCCCCTTAAGGCACGACCGATGTGTCAATCCCGAAATTCAACTACGAGCTTTTTAACTGCAACAACTTTAATATACGCTATTGGAGCTGGAATTACCGCGGCTGCTGGCACCAGACTTGCCCTCCAA
+
<@@0D</DH1<<1<EG1EH@<C1<FH@HI@1<DHI@C10<<1111DHD1<<<<CGEGHIII1<<CG1<<D11C<//<G11DC11DG1111<F111DH<C1D1HHFHCHHDHHHDHFF?EIHHIHHECHH?EIHHHGGHCIIII99IIHHGG=IHEF=HIHHCFHHHHHEHIIHHHIIIHIIIIIHHHHGGIHHIIIIIHFFGIHIIIIHIIIIIHHIIHGIIGIIGIIHIHIIGGIIGHEEIHHHHFHHHGIIIHHHHIHIHGIIIIIIIHIHIIHHHHHHGIIIIIHIIIHHHHIIIHHIIIIIIIIIIIIIIHHIIIIHHHHIIIIIIIIIIHHHIIIIIIIIHHDDDDD
@HISEQ:969:HM2KJBCX2:2:1102:13712:48211 2:N:0:ACTATGCA
TACGCCCATCAGCCCAACTATCCCTATTAATCATTACGGTGATCCTAGAAACCAACAAAATAGAACCATGCCGTCCTATTCTATTATTCCATGCTAATGTATTCGAGCAAAAATGCCTGCTTTAAACACTCTAATTTTTTCAAGGTAAAGGTCCTGGATCCGCAAGACACCCAATAAAGGACATCAAGTTTCTCCAGAAGGTGAGAAATCAACAGTAACAGTTCATACCCCTTAAGGCATGACCATCACGTCAATCCCGAAATTCAACTACGAGCTTTTTAACTGCAACAACTTTAATATACGCTATTGGAGCTGGAATTACCGCGGCTGCTGGCACCAGACTTGCCCTCCAA
+
DDDDDIIIHIIHHIIGGHIIIIIIIHIIIHHHIIHIIHIIHHHHHIIHIIIIIIIIFFHHHIHHHHHHIIHIIIIIIIGHHHIHIIIIIIIIIIIIHHHHICEHHIIHIHHIIIHIHIIIHGIIHIIIIIIIIHIIIIIHHIHIHHIIHHIIIIIHHHHHIFIIIIHHIIHHGHHHIHIIIIIIIIIIIIHIHIIIIIIIIIIGIIIIIHIIIIIIIHIHIIGIIIIIIIGIIIHIIIIIHHIIIIIIIHGFIIHHDHIIIIIIIIIIIIIIIIIIIIIIIHIIIIIIIIIHIIIIIIIHHIIIIIIIIIIIIIIIIIIIIIIIIIHIIIIIIIIIIIIIIIIIIIIIDCDDD
@HISEQ:969:HM2KJBCX2:2:1102:7865:47607 2:N:0:ACTATGCA
TACGCCCATCAGCCCAACTATCCCTATTAATCATTACAACGGTCCTAGAAACCAACAAATAGAACCATTGTCCTATTCCATTATTCCATGCTAATGTATCCAAGCGATTGCCTGCTTTGAACACTCTAATTTTTTCACAGTAAAAGTCCTGGTTCCCCGCCACGGCCGGTTAAGGCCATGACGCTTCGCCAGAAGGTAGGACCCGACCACAGACAGTACTCACCCGAAGGGCGGACCGTCCAGCCAGGCCTGAAATTCAACTACGAGCTTTTTAACTGCAACAACTTTAATATACGCTATTGGAGCTGGAATTACCGCGGCTGCTGGCACCAGACTTGCCCTCCAA
+
DDDDDIIIIIIIIHIIIIIIIIIIIIIIIIIIIHHIIIIIIIIIIIIIHIIIIIIIIIIIIHICHHIIIIIIIIIIIIIIIIIIHHHHIIIIIIIHIIIIIEHHIIIIIHIIIIIIIIIIHHHHIIHHEHIIIIIIHHIIIIIIIIIIIIIIIIIIHHHEHDIIIIIIIIIIIIIHIHIIIIIIIIIIIIIIHHIIIIIHIIIIIIIIIIIIHIIIIIIHIIIIIHHHIIIIIIIIIIIIIIIHGIIIHHIIIIIIIIIIIIIIIIIHIIIIIIIIIIIIIIHHIIIIIGIHIHIHFIHIIIIGIIIIIIIIIIIIIIIIIIIIIIIIIIIIIIIIIIIIIDDDDD
@HISEQ:969:HM2KJBCX2:2:1102:16672:48694 2:N:0:ACTATGCA
TACGCCCATCAGCCCAACTATCCCTATTAATCATTACGGTGGTCCTAGAAACCAACAAAATAGAACCACAACGTCCTATTCTATTATTCCATGCTAATCTATTCAAGCAAATGCCTGCTTTAAACACTCTAATTTTTTCAAGGTAATGGTCCTGGCTCCCCGGCACACCCAATAAAGGACATACTGGTTCACCAGAAGGTGGACCCGACACAGGACAGTACTCGCCAAAGACGGACCGCCCGGCCAGGCCTAAAATTCAACTACGAGCTTTTTAACTGCAACAACTTTAATATACGCTATTGGAGCTGGAATTACCGCGGCTGCTGGCACCAGACTTGCCCTCCAA
+
DADADIIIIHIIIHIIIIIIIIIIIIIIIIIIIIIIIIIHIHHIIHIIIHIIGIHIHEHHHIHIIIHIIIIIDHHGHIHHIIICG@HHHHIFHHHHHHIHIIIIIHHHIHHHIIIHHIHHHIIFFIHIHHHHIIIHIIIIHIIIHEIIIHHIIIIHHIIIIIIIIIHIIHIIHIIIIIIIIHFIIIIIHIIIIIIHIIIIIIHIHIIIHIIII<HHHIHIIHIIHIIIIHFIIHHIHIIIIIIIIIIIIIIIIIHIIIIIHFHIHHIIIIIIIIHIIIIIIIIIIIIHIIIIIIIIHHHGGIIIIIIIIIIIIIIIIIIIIIIIIIIIIIIIIHIIIIIIIDDBDD
@HISEQ:969:HM2KJBCX2:2:1102:12715:48795 2:N:0:ACTATGCA
TACGCCCATCAGCCCAACTATCCCTATTAATCATTACGGTGGTCCTAGAAACCAACAAAATAGAACCACAACGTCCTATTCTATTATTCCATGCTAATCTATTCAAGCAAATGCCTGCTTTAAACACTCTAATTTTTTCAAGGTAATGGTCCTGGCTCCCCGGCACACCCAATAAAGGACATACTGGTTCACCAGAAGGTGGACCCGACACAGGACAGTACTCGCCAAAGACGGACCGCCCGGCCAGGCCTAAAATTCAACTACGAGCTTTTTAACTGCAACAACTTTAATATACGCTATTGGAGCTGGAATTACCGCGGCTGCTGGCACCAACTTGCCCTCCAA
+
DDDDDIIIIIIIIIIIIIIIIIIIIIII@GIIIIIIIIIIIIIIIIIIIIIIIIIIHHIIIIHIIIIHIIIIIIIIIIIIIIIIIIIIIHIIIIIIIIIIIIIIIIIIIIIIIIIIIIHIHIIIIIIIIIIIIIIIIIIIIIIIIIIIIHIIIIHIIIIIIIIIIIIIIIIIIIIIIHIIIIIIIIIIIIIIIIIIIIIIIIIIIIIIIIIIIIHIIIIIIIIIIIIIIIIIIIIIIIIHF4IIIIIIIIIIIIIHHIIIIIHIIIIIIIIIIIIIIIIIIIIIIIIIIIIIIIIIIHGFFIIIIIIIIIIIIIIIIIIIIIIIIIIIIIIIIIIIIIIIDDDDD
@HISEQ:969:HM2KJBCX2:2:1102:8455:48731 2:N:0:ACTATGCA
TACGCCCATCAGCCCAACTATCCCTATTAATCATTACGTCAATCCTAGAAACCAACAAAATAGGATCGAACGTCCTATTTCATTATTCCATGCTAATGTATTCAAGCGTTAGCCTGCTTTAAACACTCTAATTTTTTCAAAGTAACAGTCCTGTTTCCCTGCAACACCAAATTAATGACATTACAGTTCTTCAGAAAGGAGGAATCAGCGAAGCCAGTGCATACCAGTGGCACGACCAACCTGCTGACCCCGAAATTCAACTACGAGCTTTTTAACTGCAACAACTTTAATATACGCTATTGGAGCTGGAATTACCGCGGCTGCTGGCACCAGACTTGCCCTCCAA
+
DDDADHIIIIIHHIGHHHIFHHIHIIIIHGHHHIIHIHHHHHIHHIHGFHHHFHHIIIHHIHIGHHIEHFH<F?EHIHHHGHHHHHGCFHHEHFHHIIIHHHIHHHIHIIHGIIIIHIIHIIEHIHHHHIIIIHIIHHIIHHHHHHIIHHHIHIHHHGIIHIIHHHIIIIIIHIIIHHIIIHIIIHIIGIIIIIIIIIHIIIIIIIIIIIIIHIIIIIIGIIIIIIIIIHIIIIIIIIIIIHHHEHHIIHIIIIIIIIIIIIIIIIIIIIIIIIIIIHIGHHIHIIIHIHIIIIIIIIHHHIIIIIIIIIIIIIIIIIIIIIIIIIIIIIIIIIIIIIIIIDDDDD
@HISEQ:969:HM2KJBCX2:2:1102:4084:49607 2:N:0:ACTATGCA
TACGCCCATCAGCCCAACTATCCCTATTAATCATTACGTCAATCCTAGAAACCAACAAAATAGGATCAACGTCCTATTTCATTATTCCATGCTAATGTATTCAAGCGCGAGCCTGCTTTAAACACTCTAATTTTTTCAAAGTAACAGTCCTGATTCCCCGCCACACCAAATGAATGACATGATGGTTCGTCAGAAGGTAGGAACCAGTAACACCAGTACGTACCTAAGGCACGACCAACGTACTGATCCCGAAATTCAACTACGAGCTTTTTAACTGCAACAACTTTAATATACGCTATTGGAGCTGGAATTACCGCGGCTGCTGGCACCAGACTTGCCCTCCAA
+
DDDDDIIIIIIIIIIHIIIIIIIIIIIIIIIIIIIIIIIIIIIHIIIIIIIIIIIIIHIIIIHHHIHIIIIHIIIIIIIIIIIIIIIIIIIHGHIIIIIIIHHIIIHHIIHIIIIIIIHHHIIIIHHIIIIIIIIIGIIIHHHIIIIIIIHGIIIIIIIIIIIIIIIIIIIIIIIIIIIIIIIIIIIIIIIIIIIIIIIIIIIIIIIIIIIIIIIIIIIIIIIIIIIIIIIIIHIIIIIIIIHFIIIIIIIIIIIIIIIIIIIIIIIIIIIIIIIIIIIIIIHIIIIIIIIIIIIIIIIIIIIIIIIIIIIIIIIIIIIIIIIIIIIIIIIIIIIIIIIIDDDDD
@HISEQ:969:HM2KJBCX2:2:1102:18493:49874 2:N:0:ACTATGCA
TACGCCCATCAGCCCAACTATCCCTATTAATCATTACGTCAATCCTAGAAACCAACAAAATAGGATCGAACGTCCTATTTCATTATTCCATGCTAATGTATTCAAGCGTTAGCTTGCTTTAAACACTCTAATTTTTTCAAAGTAACAGTCCAAATTCCCCGCAACACCAAATTAATGGCATTACGGATCATCAGGAAGGAGGAATCAGTGAGACCAGTACATACCAGAGGCATGACCAATCTACTAACCCCGAAATTCAACTACGAGCTTTTTAACTGCAACAACTTTAATATACGCTATTGGAGCTGGAATTACCGCGGCTGCTGGCACCAGACTTGCCCTCCAA
+
DDDCCIIIIIIIIIIIIIIIIIIIIIIIIIIIIIIIIIIIIIIIIIIHHIIIIIHIIIIIIHIIIIIIHIIIIHHIIIIIIIIIIIIIIIIIIHIIIIIIIIHHIIIIIIIIIIIGIIIIIIIHIIIIIIHIIIIIIIHHIIIIIIIIIHHIIIIIIIIIIIIHIIHIIIIIIIIIIHIIIIIIIIIIIIIIIIIIIIIIIIIIIIIIIIIIIIIIIIIIIIIIIIIHIIIIIIIIHIIIIIIHFIIIIIIIIIIIIIIIIIIIIIIIIIIIIIHIIIIIIIIIIIHIIIIIIIIIIIIIIIIIIIIIIIIIIIIIIIIIIIIIIIIIIIIIIHIIIIIIIDDDDD
@HISEQ:969:HM2KJBCX2:2:1102:2580:49578 2:N:0:ACTATGCA
TACGCCCATCAGCCCAACTATCCCTATTAATCATTACATCGATCCTAGAAACCAACAAAATAGAATCGGATGTCCTATTTCATTATTCCATGCTAATGTATTCAAGCGTGAGCCTGCTTTAAACACTCTAATTTTTTCAAGGTAACAGTCCTAATTCCCCGTGACACCAAATTAATGGCATTACGGTTCTTTAGAAGGTGAGAAATCAATAATATCAGTACATACCAACGGCATGACCGAAACATTGATCCCGAAATTCAACTACGAGCTTTTTAACTGCAACAACTTTAATATACGCTATTGGAGCTGGAATTACCGCGGCTGCTGGCACCAGACTTGCCCTCCAA
+
DDDDDIIIIIIIIIIIIIIIIIIIIIIIIIIIIIIIIIIIIIIIIIIIHIIIIIIIIIIHIIIIIIIIIHIIIIIIIIIIIIIIIIIIEHIIIIIIIIIIIIIIIIIIIIIIIIIIIIIIIHIIIIIIIIIIIIIIIIIIIIIIIIIIIIIIIIIIIIIIIIIIIIIIIIIIIIIIIIIIIIIIIIIIIIIIIIIIIIIIIIIIIIIIIIIIIIIIIIIIIIIIIIIIIIIIIIIIIIIIIIIIHGIIIIIIIIIIIIIIIIIIIIIHIIIIIIIIIIIIIIIIIIIIIIIIIIIIIIIIIIIIIIIIIIIIIIIIIIIIIIIIIIIIIIIIIIIIIIIIIIDDDDD
@HISEQ:969:HM2KJBCX2:2:1102:16917:49950 2:N:0:ACTATGCA
TACGCCCATCAGCCCAACTATCCCTATTAATCATTACGGTGATCCTAGAAACCAACAAAATAGAACCATGCCGTCCTATTCTATTATTCCATGCTAATGTATTCGAGCAAAATGCCTGCTTTAAACACTCTAATTTTTTCAAGGTAAAGGTCCTGGTTCCACATGACACCCAATTAAGGACATCATGCTTCTCCAGAAGGTGAGAAATCAACTGAGACAGTTCATACCCCTTAAGGCACGACCATCACGTCAATCCCGAAATTCAACTACGAGCTTTTTAACTGCAACAACTTTAATATACGCTATTGGAGCTGGAATTACCGCGGCTGCTGGCACCAGACTTGCCCTCCAA
+
DDDDDIIIIIIIIGHIIIIIIIIIIIIIIIIIIIIIIIHIIIIIIIIIIIIIIIIIHIIHIIHHGIIIIIIIHHIIIIIIIIIIIIHIIIIIIIIIIIIHHGHHIHIIIIFHIIIIIIIIIIIHIIIIIIIIIHHHIHIIIIIIIIIIHHHHHHIIIIIIIIIIIIIIIIIIIIIIIIIIIIIIIIIIIIIIIIIIIIIIIIIIIIIIIIIIIIIIIIIIIIIIIIIIIIIIIIHIIIIIHIIIIIIIIHGIIIIIIIIIIIIIIHIIHIIIIIIIIIIIIIIIIIIIIHIIIHIIIIIHIIHIIIIIIIIIIIIIIIIIIIIIIIIIIIIIIIIIIIIIIIIIIIIDDDDD
@HISEQ:969:HM2KJBCX2:2:1102:18621:50361 2:N:0:ACTATGCA
TACGCCCATCAGCCCAACTATCCCTATTAATCATTACGTCAATCCTAGAAACCAACAAAATAGGATCAACGTCCTATTTCATTATTCCATGCTAATGTATTCAAGCGCGAGCCTGCTTTAAACACTCTAATTTTTTCAAAGTAACAGTCCTGATTCCCCACCACACCAAATTAATGACATGATGGTTCGTCAGAAGGTAGAAATCAGTAACACCAGTACGTACCGAAGGCACGACCAGCGTACTAATCCCGAAATTCAACTACGAGCTTTTTAACTGCAACAACTTTAATATACGCTATTGGAGCTGGAATTACCGCGGCTGCTGGCACCAGACTTGCCCTCCAA
+
DDDCDIIIIIIIIHIIIIIIIIIIIIIIIIIIIIIIIIIIIIIIIIIIIIIIIIIIIIIHIIIIIIIHIIIHIIIIIIIIIIIIIIIIIIIHIIIIIIHIIHHIIIIIIIIIIIIIIIIIHIHIIIIIIIIIIIIIIIIIIIIIIIIIIIIIIIIIIIIIIIIIIIIIIIIIIIIIIIIIIIIIIIIIIIIIIIIIIIIIIIIIIIIIIIIIIIIIIIIIIIIIIIIIIIIIIIIIIIIIIIIHIIIIIIIIIIIIIIIIIIIIIIIIIIIIIIIIIIIIIIHHIIIIIIIIIIIIIIIHIIIIIIIIIIIIIIIIIIIIIIIIIIIIIIIIIIIIIIIIDDDDD
@HISEQ:969:HM2KJBCX2:2:1102:13659:50926 2:N:0:ACTATGCA
TACGCCCATCAGCCCAACTATCCCTTTAATCATTACGTCAATCCTAGAAACCAACAAAATAGGATCAAACGTCCTATTTCATTATTCCATGCTAATGTATTCAAGCGTTAGCCTGCTTTAAACACTCTAATTTTTTCAAAGTAACAGTCCTGTTTCCCTGCAACACCAAATTAATGACATTACAGTTCTTCAAGAAGGAGGAACCAGTAAAACCAGTACATACCAGAGGCACGACCAACTTACTAATCCCGAAATTCAACTACGAGCTTTTTAACTGCAACAACTTTAATATACGCTATTGGAGCTGGAATTACCGCGGCTGCTGGCACCAGACTTGCCCTCCAA
+
DDBDDIIIHHCHEHHIHIIIIHHHHHIIIIHIIHHIIIIIIIEHIIHIIIHIIHHIHGIHHHGEFHIIIGHIGIIEGHIHHHHHIHIGHIIIIIIIIHIIIHIIIIIIIIIIIIIIIIIIIHHIIHIIIHIIIHHHIIHIHGHIHIIIIIIIIIIHIIHIHIIIIIIIHIHIIIIIIIIHIIIIIIIHIIIIIIIIIIIIHHHIIIIIIIIIIIIIIIIIIIIIIIIIIIHIIIIIIIIHHHHHIIHGIHIIIIHHIIIHIHIHIIIIIIIIIIIIIIIIIIIIIIIIIIIIIIIIIIIIIIIIIIIIIIIIIIIIIIIIIIIIIIIIIIIIIIHIIIIIDDDDD
@HISEQ:969:HM2KJBCX2:2:1102:2629:51353 2:N:0:ACTATGCA
TACGCCCATCAGCCCCAACTATCCCTATTAATCATTACGGTGATCCTAGAAACCAACGAAATAGAATCAGTCCGTCCTATTTCATTATTCCATGCTAATGTATTCAGACGTTAGCCTGCTTTAAACACTCTAATTTTTTCAAAGTAACAGTCCTGATTTCCCATCACACCAAATAAATGGCATGAAAGTTCCTCAGAAGGTAGAGATTCATCTCACCAGTGCAGACAATTAAGCCTGACCAATGGGTAAACCCCGAAGTTCAACTACGAGCTTTTTAACTGCAACAACTTTAATATACGCTATTGGAGCTGGAATTACCGCGGCTGCTGGCACCAGACTTGCCCTCCAA
+
DDDDDIIIIIIIIIIIIIIIIIIIIIIIIIIIIIIHIIIIIIIIIIIIIGIIIIIIIIIIIIIHIFHIIIIIHIHIIIIIIIIIIIIIIIIGHIIIIIIIIGHIIIIIIIIIIIIIIIIHIIHIIIIIIIIIIIHIIIIIIIIIIIIIIIIIIIIIIHIIIIIIIIIIIIIIIIIIGIIHIIIIIIIIIIIIIIIIHIIIIIIIIIIIIIIIIIIIIIIIIIIIIIIIIIIIIIIIIIIIIIIII;HDIIIIIIIIIIIIIIIIIIIIIIIIIIIIIIIIIIIIIIIIIIIIIIIIIIIIIIIIIIIIIIIIIIIIIIIIIIIIIIIIIIIIIIIIIIIIIIIIDDDDD
@HISEQ:969:HM2KJBCX2:2:1102:20443:51086 2:N:0:ACTATGCA
TACGCCCATCAGCCCAACTATCCCTATTAATCATTACGTCGATCCTAGAAACCAACAAAATAGAATCAAACGTCCTATTTCATTATTCCATGCTAATGTATTCAAGCGTAAGCCTGCTTTAAACACTCTAATTTTTTCAAAGTAACAGTCCTGATTCCCCACGACACCAAATTAATGACATCGCGGTTCTTCAGAAGGTAGGAACCGATAATGCCAGTGCGTACCGAGGCACGACCAACAATTCGATCCCGAAATTCAACTACGAGCTTTTTAACTGCAACAACTTTAATATACGCTATTGGAGCTGGAATTACCGCGGCTGCTGGCACCAGACTTGCCCTCCAA
+
DDDCCIIHIIIIIIIIIIIIIIIIIIIIIIIIIIGIIIIIIHIIIIIIIIIIIHIIIIIIIIIIIIHEHIIHHIIIHHIIIIIIIIIHHIEHHHHHHIIIIIHHIIHIHHIIHIHGHIIIHHHIIHIHHHIIIIIIIIIIIIIIIIIIHIIIHHHIIIIIIIIIIIIIIIHIIIHIHIIIIIIIIIIIIIIIIIIIIIIIIIIIIGIIIIIHIIIIIIIIIIIIIIIIIII=IIIIIIHIIHGDIHIIIIIIIIIIIIIIIIIIIIIIIIIIIIIIIIIIIIIIIIIIIIIIIIIIIIIIIIIIIIIIIIIIIIIIIIIIIIIIIIIIIIIIIIIIIIIIDDDDD
@HISEQ:969:HM2KJBCX2:2:1102:16175:51693 2:N:0:ACTATGCA
TACGCCCATCAGCCCAACTATCCCTATTAATCATTACGTCGATCCTAGAAACCAACAAAATAAGATCAAACGTCCTATTTCATTATTCCATGCTAATGTATTCAAGCGTGTGCCTGCTTTAAACACTCTAATTTTTTCAAAGTAACAGTCCTGATTCCCCATAACACCAAATTAATGACATCATAGTTCGTCAGAAGGGAGAAATCAATAATACCAGTACATACCGAAGTACGACCGATATATTGATCCCGAAATTCAACTACGAGCTTTTTAACTGCAACAACTTTAATATACGCTATTGGAGCTGGAATTACCGCGGCTGCTGGCACCAGACTTGCCCTCCAA
+
DDDDCHIHIIIIHIIIGHIIIIIIHHIIIIHHIIIIIIIIIIIIIIHHGHIIIIIIIIIHIIIHHHIHFHIIGHHIHIIIIIIIIIIIIIIHIIIIIIIIIIIIIIHIIIHHIIIIIIIIIIIIIIIIIIIIIHHHEIIHHIIIIIIIIHIIIIIHIHHIIHHHHHIIHIHHHHHHHIHIIIIIIHIHIIIIIIIHIIIIIIIIHHHHIIIIIIIIIIIHIIIIIIIIIIIHIIIGIIIIIIIIHHHIIIHIIHEIIIIIIIIIIIIIIIIIIIIIIIIIIIIIHHHHIIIIIIIIIIHIIIIIIIIIIIIIIIHIIIIIIIIIHIIIIIIIIHIIIIIIDDDDD
@HISEQ:969:HM2KJBCX2:2:1102:16694:52281 2:N:0:ACTATGCA
TACGCCCATCAGCCCAACTATCCCTATTAATCATTACGGTGATCCTAGAAACCAACAAAATAGAACCATGCCGTCCTATTCTATTATTCCATGCTAATGTATTCGAGCAAAAATGCCTGCTTTAAACACTCTAATTTTTTCAAGGTAAAGGTCCTGGATCCGCAAGACACCCAATAAAGGACATCAAGTTTCTCCAGAAGGTGAGAAATCAACAGTAACAGTTCATACCCCTTAAGGCATGACCATCACGTCAATCCCGAAATTCAACTACGAGCTTTTTAACTGCAACAACTTTAATATACGCTATTGGAGCTGGAATTACCGCGGCTGCTGGCACCAGACTTGCCCTCCAA
+
@DBBDHIIIIHIIHHHEHHHFEEHHIIIIICGHEEHIIIIIHIHHIHHHHHHHHIIIIIHHIHGGH@CHHHHDC<E=HEG?FH<GHCHC@GFCHHHCHH1DG?HHIHHHHHHHHHCHHHGAHCHHHIIHEHHHHHFHHHEHHHIIIHHIIIIIIHHHHEHIHHIIHHGHHHIIIHEHGIHGCHGFIIIIIIHIGCHHCHHHIGIIIHHIIHHHHHHHDG?IHHHHHDHFHIHIIHGIHHHGEHEHFHHHIHHIIHIIIHIGHIHHGHIGIIIHIIIIIIHIHHIIHFHHIHHGGEIHIHHHIIIIHIIIIHHHHIIHIIIIIIHIIIHIHIIIIIIIIHHHHIIIHIHDADDD
@HISEQ:969:HM2KJBCX2:2:1102:7400:53024 2:N:0:ACTATGCA
TACGCCCATCAGCCCAACTATCCCTATTAATCATTACATCGATCCTAGAAACCAACAAAATAGAATCAAACGTCCTATTTCATTATTCCATGCTAATGTATTCAAGCGTGCGCCTGCTTTAAACACTCTAATTTTTTCAAAGTAACAGTCCTGATTCCCCACGACACCAAATTAATGACATCGCGGTTCTTCAGAAGGTAGGAACCAATAATGCCAGTACGTACCGAAGCACGACCAACAATTCGATCCCGAAATTCAACTACGAGCTTTTTAACTGCAACAACTTTAATATACGCTATTGGAGCTGGAATTACCGCGGCTGCTGCCACCAGACTTGCCCTCCAA
+
CDDDDIIIIIHEHIIHIIIIIIIIIHHHHHIIIIHIIHHIHIIIHHHCHHHIIIEHEHIIIIIHIIIIIEEEEHEHHEHHHGHHGHIIIIIIIIIIIIIIIIIIHHHHHEIHEIHFHHHHH1FF@GEGHIFHHHHIIIIGIIIIIHHIHIIHIIHHIHHHHIIIIHHHHHHHHGHGHCFHGIHHEEHIHGIHEIIHIHHGFHHGFEIIHHHIIHIHHHHHEIHHHIHIFHEHIHIIIIIHHHHEHIHHHCEFIHEHIHHHCHIIHHHEHEFFHEHGIIHIHHFHHFIHHGIHIIIIIHCHHF@HEH@IHHFHIHHHHHEIHIIIHIGHIHHGHHHHFHEHDAADD
@HISEQ:969:HM2KJBCX2:2:1102:11786:53881 2:N:0:ACTATGCA
TACGCCCATCAGCCCAACTATCCCTATAATCATTACGTTGATCCTAGAAACCAACAAAATAGAATCGAACGTCCTATTTCATTATTCCATGCTAATGTATTCAAGCGCGTGCCTGCTTTAAACACTCTAATTTTTTCAAAGTAACAGTCCTGACTCCCCACAACATCAAATTAATGACATCATGATTCATCAGAAGGGAGAAATCAATGACATTAGTACGTACCGAAGGCACGACCGACGTATTGATCCCGAAATTCAACTACGAGCTTTTTAACTGCAACAACTTTAATATACGCTATTGGAGCTGGAATTACCGCGGCTGCTGGCACCAGACTTGCCCTCCAA
+
DDCDDIIIIIIHGHIIIHHIHIIIIIIIIIIHIIIIIEHIIGHIIIIIGIIIIIIIIIIGHGHIIIHHIIHHIGHHIHIIIIIIHIIIGHHHHGIIIHHIHHIIIIIIIIIIIIIIIIIHHHIIIIIIIIIIIIIHHIHHIHHHIIIIGIIIHIIIIIIIIIIHIHIIIIIIIIIIIIIIIIIIIIIIIIHIIIIIIIIIIIIIIHIIIIIIIIIIIIIIIIIIHIIIGIHIIIIIIIIIIHGGIGIIIIIIIIIIIHIIIHIIIIHIIIIHIIIIIIIIIIIIHIIHHIIIIIIIIHIIIIIIHIIIIIIIIIIIIIIIIIIIIIIIIIIIHIIIIIIIDDDDD
@HISEQ:969:HM2KJBCX2:2:1102:19899:53832 2:N:0:ACTATGCA
TACGCCCATCAGCCCAACTATCCCTATTAATCATTACATCGATCCTAGAAACCAACAAAATAGAATCGGATGTCCTATTTCATTATTCCATGCTAATGTATTCAAGCGTGAGCCTGCTTTAAACACTCTAATTTTTTCAAGGTAACAGTCCTAATTCCCCGTGACACCAAATTAATGGCATTACGGTTCTTTAGAAGGTGAGAAATCAATAATATCAGTACATACCAACGGCATGACCGAAACATTGATCCCGAAATTCAACTACGAGCTTTTTAACTGCAACAACTTTAATATACGCTATTGGAGCTGGAATTACCGCGGCTGCTGGCACCAGACTTGCCCTCCAA
+
DADDCIIIIIIII?EHIHHIIIIIIIIIIIIIIIIEHIIIIIIIIIIHHHIEHIHHIEHHHGIGIIFHHIIHHHIIEEGHHIIIIIHGGHHHCHFHHHHIIIIIIHIEFGHHIIIIIIIIIIEHIIHIIGHHHIHIIIIIIIIHHIIIHHHHHIHHHHDHHHFIHIIIHIIHIIIHHFIIIIIIIHHHHHHIIIIIIIIHIHHIIHIIHGIIHIHIIIIIIIIIHIII<IIIIIIIIIIIIIIIHHGIIHHGIIIIIIIIIIIIIHIIIIIIIIIIIIHIGIIIIIIIIIIIIIIHIIIIIIHIIIIIIHIIHIIIIHIIIIIIIIIIIIIIHIIIIIIIHHDCDDD
@HISEQ:969:HM2KJBCX2:2:1102:13567:57545 2:N:0:ACTATGCA
TACGCCCATCAGCCCCAACTATCCCTATTAATCATTACGTCAATCCTAGAAACCAACAAAATAGGATCAACGTCCTATTTCATTATTCCATGCTAATGTATTCAAGCGCGAGCCTGCTTTAAACACTCTAATTTTTTCAAAGTAACAGTCCTGATTCCCCGCCACACCAAATGAATGACATGATGGTTCGTCAGAAGGTAGGAACCAGTAACACCAGTACGTACCTAAGGCACGACCAACGTACTGATCCCGAAATTCAACTACGAGCTTTTTAACTGCAACAACTTTAATATACGCTATTGGAGCTGGAATTACCGCGGCTGCTGGCACCAGACTTGCCCTCCAA
+
DDDDCIIIIIIIHHIIIIIIIIHHHIGGHIIGHHIIIIIIIIHIHIHHIIHIIIIEHGHHHIHIIHHIHHGHIHIHIIGIIGIIIIHFHIIHIIICGGHIHEHHIHIHIHIHHHHIIIEHHIHIHHHHHIIIHHFHHIHHHHIIIEHHHIIGHHFHIIIIHIIHIHIIHHIIIIIIIIIIGHHFHGIIHHEIGHIHHIHHIHIIIIIHIIHIIIIIIIIIHHIIHIIIIIIIIIHCIIIIIIIHGIIIIIHIIIIIIIIIIIIIIIIIHGIIIHHHIIIIIHIHIIIIIIIIIIIIIIIHIIIIIIIHIIIIIIIIIIIGIIIIIIIIIIIIIIIIIIIIIDDDDD
@HISEQ:969:HM2KJBCX2:2:1102:3850:58003 2:N:0:ACTATGCA
TACGCCCATCAGCCCAACTATCCCTATTAATCATTACGTCAATCCTAGAAACCAACAAAATAGGATCGAACGTCCTATTTCATTATTCCATGCTAATGTATTCAAGCGTTAGCCTGCTTTAAACACTCTAATTTTTTCAAAGTAACAGTCCTGTTTCCCTGCAACACCAAATTAATGACATTACAGTTCTTCAGAAAGGAGGAATCAGCGAAGCCAGTGCATACCAGTGGCACGACCAACCTGCTGACCCCGAAATTCAACTACGAGCTTTTTAACTGCAACAACTTTAATATACGCTATTGGAGCTGGAATTACCGCGGCTGCTGGCACCAGACTTGCCCTCCAA
+
DDDDDIIIIHIIFHIHIIIIIIIIIIIIIIIIIIIIIIIIGHIIIIIHIIIIIIIIHHHIIIHIIHHIIHH<HHIIIIHHIIIIIHGGHHIIIIIIIHHIIHHIHIIIHHIIIIIIIIIIIIIIIIIIHIIIIIIIIIHIIIIIIIIIHIIIIIHHHIIIIGIIIHIIIIIIIIIIIIIHIIIIIIIIIIIIIIIIIIIIIIIIIIIIIIIIIIIIIIIIIIIHIIIIIIIIIIIIIIIIIIIHFIIIIIIIIIIIIHIIIIIIIIIIIIIIHIIIIIIIIIIIIIIIIIIIIIIIIIIIIIIIIIIIIIIIIIIHIIIIIIIIIIIIIIIIIIIIIIIIIDDDDD
@HISEQ:969:HM2KJBCX2:2:1102:18120:58393 2:N:0:ACTATGCA
TACGCCCATCAGCCCAACTATCCCTATTAATCATTACGTCGATCCTAGAAACCAACAAAATAGAATCAAACGTCCTATTTCATTATTCCATGCTAATGTATTCAAGCGCGAGCTTGCTTTAAACACTCTAATTTTTTCAAAGTAACAGTCCTGATTTCCCATGACACCAAATTAATGACATCGTGGTTCGTCAGAAGGGAGAAACCAATAATGCTAGTACGTACAAAGTACGACCGACATATTAGTCCCGAAATTCAACTACGAGCTTTTTAACTGCAACAACTTTAATATACGCTATTGGAGCTGGAATTACCGCGGCTGCTGGCACCAGACTTGCCCTC
+
DCDDDIIIHIIIIIIHHIIIIIIIIIIIIIIIIIIIIIIIIIIIIIIIIHIIIIHIEHIHHHIIIIIIIHIIHHHIIIIIIGHHIHIGIIIIIIIIIIIIIIIIIIIIIIIIIHIIHIIIIIIIIIIIIIIHHIHHIIIIIIIIIIIIIIIIHIIIIIIIIIHIIIHHIIIIIIIIIIIIIIIIIIIHIHIIIIIIIIIIIIIIIHIIIIIHIIIIIIIIIIIIIIIIIIIIIIIIIHIHIIHIIHIIIIIHIIIIIIIIIIIIIIIIIIIHIIIIIIIIIIIIIIIIIIIIIIIIIIIIIHIIIIIIIIIIIIIIIIIIIIIIIIIIIIIIIIIIADDDD
@HISEQ:969:HM2KJBCX2:2:1102:2917:58549 2:N:0:ACTATGCA
TACGCCCATCAGCCCAACTATCCCTATTAATCATTACGGCGACTCTAGAAACCAACAAAATAGAACCGCACGTCCTATTTTATTATTCCATGCTAATGTATTCGGGCATAGGCCTGCTTTGAACACTCTAATTTTCTCAAGGTAAAAGTCCTGGTTCCCCGACGCACACCAATAAAGGGCACGCCGGCTCACCAAGAGGTAAGGCCCAGTCAAGCAGTACACACCGTTAGGCGGACCACTCGACCAGGTCTGAAGTTCAACTACGAGCTTTTTAACTGCAACAACTTTAATATACGCTATTGGAGCTGGAATTACCGCGGCTGCTGGCACCAGACTTGCCCTCCAA
+
DDD?DIIIIHIIIIIIIHIIIGIIIIIIIIIIIIIHHIIIIIIIIIHIIIIHHIIIHIIIHIIIIIIHIIHHFHHIIIIIIHIIIIHHHCEFHHIIHIIIHCHIHIIIIIIHHHHIIIHIIIIIIIGIIIIHIHHIIIIIIIHIIIIIIIIIFHHHHHIIHIIIIIGHHIIIIGIIIIIIIIIHIIIHIIIIIHIIIHIIIIIIIIIIIIIIIIIIIIIIIIIIIIIIIIIHIIIIIIIIIHHIHIIIIIIIIIIIIIIIIIIIIHIIIIIIIIIIIIIIIIIIIIIIIIGIIHIHIIIIIIIIIIIIIIIIIIIIIIIIIIIIIIIIIIIIIIHIIIIIIDDDDD
@HISEQ:969:HM2KJBCX2:2:1102:15992:60234 2:N:0:ACTATGCA
TACGCCCATCAGCCCAACTATCCCTATTAATCATTACGGTGGTCCTAGAAACCAACAAAATAGAACCACAACGTCCTATTCTATTATTCCATGCTAATCTATTCAAGCAATAGCCCGCTTTAAACACTCTAATTTTTTCAAGGTAATGGTCCTGGCTCCCCAACACACCCAATTAAGGACATGCTGGTTCACCAGAAGGAAGACCCGACAACAAGACAGTACTCGCCAAAGACGGACCGCCCGGCCAGGCCTAAAATTCAACTACGAGCTTTTTAACTGCAACAACTTTAATATACGCTATTGGAGCTGGAATTACCGCGGCTGCTGGCACCAGACTTGCCCTCCAA
+
DDDDDIIIIIIIIIIIIIIIIHIIIIIIIIIIIIIIIIIIIIIIIIIIIIIIIIIIIIIIIIHHHHIIIIHIIEHHIIIIIIIIIIIIIIHIGHHIIHIHIHHHIIIIIIIIIIIIIIIIIIGHIIHHHIHIIIHHIIIIIIIIIIIIIIIIIIHIIIIIIIIIHIIIIIIIHFIHIIIIIIIIIIIIIIIIIIIIIIIIIIIIIIIIIIIIIIGIIIIHIIIIIIIIHHIIIIIIIIIIIIIIIHIIGIIIIIIIIIIIIIIHIIIHIIGIIIIIIIIIIIIIIIIHIIIIIIIIIIGIIIIIIIIIIIIIIIIIIIIIIIHIIIIIIIIIIIHIIIIIIIDDDDD
@HISEQ:969:HM2KJBCX2:2:1102:5617:59909 2:N:0:ACTATGCA
TACGCCCATCAGCCCAACTATCCCTATTAATCATTACATCGATCCTAGAAACCAACAAAATAGAATCGGATGTCCTATTTCATTATTCCATGCTAATGTATTCAAGCGTGAGCCTGCTTTAAACACTCTAATTTTTTCAAGGTAACAGTCCTAATTCCCCGTGACACCAAATTAATGGCATTACGGTTCTTTAGAAGGTGAGAAATCAATAATATCAGTACATACCAACGGCATGACCGAAACATTGATCCCGAAATTCAACTACGAGCTTTTTAACTGCAACAACTTTAATATACGCTATTGGAGCTGGAATTACCGCGGCTGCTGGCACCAGACTTGCCCTCCAA
+
DA@DACHHIEHIHHHEC@FHEH?GFEHFIIH?GEHHEGH1D<F@EHEHHHH1<G@01<GHEEEH1GHHHIIIHIIHC@1D11DG<GH<EH??1CGHEHHEH@?IHFC0><9=G?FHEA8<ECEIIHF1DGGHHAHGEHEHHCHGHF?HHGE?<FFHGHE@HFED7FHHH@GG?HGFHHEHHIHHCG?HEHEEIIHEHHFEHCE?FECDHHHIIHIHFHHDAGBIHHG@DGCC:HHGCE?FCHHHH<CC/DHGCFHEF<1@HHDHHGEGCEEIIHD<CIHIIHHIIHGIIHIHHHC<CHHHHGHEHHHCHFHIHCC?<HHHHEHCHFIHHGHHCC@IHIIHHE@ADD<
@HISEQ:969:HM2KJBCX2:2:1102:15060:61590 2:N:0:ACTATGCA
TACGCCCATCAGCCCAACTATCCCTATTAATCATTACGTCGATCCTAGAAACCAACAAAATAGAATCAAACGTCCTATTTCGTTATTCCATGCTAATGTATTCAAGCGTGAGCCTGCTTTAAACACTCTAATTTTTTCAAAGTAACAGTCCTGATTCCCCATGACACCAAATTAATGACATCATGGTTCGTCAGAAGGTAGGAATCAATAATACCAGTACGTACAATAGCACGACCAATAAATTGATCCCGAAATTCAACTACGAGCTTTTTAACTGCAACAACTTTAATATACGCTATTGGAGCTGGAATTACCGCGGCTGCTGGCACCAGACTTGCC
+
DDDDCIIIIIIIIIHIIIIIIIHHIHIIIIHIIIIIIIIIIIIIIIIIGIIIIIIIIIIHIIHIIIIIIIIIIHHIIIIIGHIIIIIIIIIHIIIIIIIIIHIIIIIIIIIIIHIIIIIIIIHIIIIIIIIIIIIIIIIGHIIIIIIIIIIIIIIIIIIIIIIIHIIIIIHHIIIHIIIIIIIIIIIIHIIIIIIIIIIIIIIIIIIIIIIIIIIIIIIHIIIIIIIIIIIIIIIHHFIIIIIIIIHIIIIIIIIIIIIIIIIIIIIIIIIIIIIIIIIIIIHIIIIIIIIIIIIIIIIIIIIIIIIHIIIIIIIIIIIIIIIIIIIIIIIIIIDDDDD
@HISEQ:969:HM2KJBCX2:2:1102:16391:61391 2:N:0:ACTATGCA
TACGCCCATCAGCCCAACTATCCCTATTAATCATTACGTCAATCCTAGAAACCAACAAAATAGGATCAAACGTCCTATTTCATTATTCCATGCTAATGTATTCAAGCGTTAGCCTGCTTTAAACACTCTAATTTTTTCAAAGTAACAGTCCTGTTTCCCTGCAACACCAAATTAATGACATTACAGTTCTTCAAGAAGGAGGAACCAGTAAAGCCAGTACATACCAGAGGCACGACCAACTTACTAATCCCGAAATTCAACTACGAGCTTTTTAACTGCAACAACTTTAATATACGCTATTGGAGCTGGAATTACCGCGGCTGCTGGCACCAGACTTGCCCTCCAA
+
DDDDDIHHHEHHHHIHIIGHHHHHFGHH@DHCGHIHCHHGHHH1DFGHCHEHHHIHIIIIFEHG1GHHC?GCH?EEFHHID@GHHII<1DGHHHGHIIIHGHIIHHIIIIHIIHHIIIIIIIIIHHIHHIHHHHHHIHIIHIIIIHHHHHHHEHIIHHHGIIIIIHGIIIHFHHHIHIHHGHIIIIIIIIHIIIIIHHHHHHIIHHHHIIIHHHHHFHIIIHIIIIIHHIHIIIII>IIIHHIHIHHHIIIIIIIHHHIIIIIHIIHIIIIIIIIIIIIIIIIIHHHHIIIIIIIIIHIIHIHIIIHGFIHIIIIIIIIHIIHIIIIIIIIIIIIIIIIIIDDDDD
@HISEQ:969:HM2KJBCX2:2:1102:5838:60899 2:N:0:ACTATGCA
TACGCCCATCAGCCCAACTATCCCTATTAATCATTACGTCGATCCTAGAAACCAACAAAATAGAATCAAACGTCCTATTTCATTATTCCATGCTAATGTATTCAAGCGTAAGCCTGCTTTAAACACTCTAATTTTTTCAAAGTAACAGTCCTGATTCCCCACGACACCAAATTAATGACATCGCGGTTCTTCAGAAGGTAGGAACCAATAATGCCAGTGCGTACCGAAGCACGACCAACAATTTGATCCCGAAATTCAACTACGAGCTTTTTAACTGCAACAACTTTAATATACGCTATTGGAGCTGGAATTACCGCGGCTGCTGGCACCAGACTTGCCCTCCAA
+
DDDDDIIHHIIIIIIIHHIIIIIIIIIIIIIIIIIIIIIIIIIIIIIIIIIIIIHIIIIIIIHIIIIIIIIIHIIIIIIIIIIIIIIHIIIIIHIIIIIIIIIIIIHIIIIIGIIIIIIIHHIIIIIIIIIIIIIIIIIIHIIIIIIIIIIIIHIIIHIIIIIIIIIIIIIIIIIIIIIIIIIIIIIIIHIIIIIIIIIIIIIIIIIHIHIHIIHIIIIIIIIIIIIIIIIIIIIIIIIIIIIHIIIIIIIIIIHIIIIIIIIIIIIIIIIIIHIIIIIIIIIIIIIIIHIIIIIIIIIIIIIIIIIIIIIIIIIIIIIIIIIIIIIIIIIIIIIIIIIIDDDDD
@HISEQ:969:HM2KJBCX2:2:1102:3050:61934 2:N:0:ACTATGCA
TACGCCCATCAGCCCAACTATCCCTATTAATCATTACTGTGGTCCTAGAAACCAACAAAATAGGATCAAACGTCCTATTTCATTATTAAATGCTAATGTATTAAAGCGGTAGCCTGCTTTAAACACTCTAATTTTTTCAAAGTAACAGTCCTGTTTCCCTGCAACACCAAATTAATGACATTACAATTCTTCAAGAAGGAGGAACCAGTAAAGCCAGTACATACCAGAGGCACGACCAACCTACTAATCCCGAAATTCAACTACGAGCTTTTTAACTGCAACAACTTTAATATACGCTATTGGAGCTGGAATTACCGCGGCTGCTGGCACCAGACTTGCCCTCCAA
+
0DB<<<CHH@1<1DE1<0F@CGH1<D11DHCHHII?11<<C1<1<1<<<<<GHEC<EH?C1CC<D11<<<D0D<CDEFHIH1111111111<<1<10F@@GE%HHHEA#A?DGGEEHH8HEF6HHGHFECBFHHGHHEHHHCH1HHFHGHGCHF11DEH?C?HEHHEGGHIEFHFGIIHG?HHHHG@EGCG@CCIIHHHHEHGCGHHHFFHFGHGDIHHEHHHIIIIHHHIIHIIHE?GIHCCGDF/?IHHIHHEGEHIIIIHHG<FIIHEIHHHCHEH@GCHHFHD1D1FCIHDCC1HCHHHEIIHEHHHG<HCIIIHEHIIHIHGIHHHHHFHHIIHIIDDD@D
@HISEQ:969:HM2KJBCX2:2:1102:14801:61905 2:N:0:ACTATGCA
TACGCCCATCAGCCCAACTATCCCTATTAATCATTACATCGATCCTAGAAACCAACAAAATAGAATCGGATGTCCTATTTCATTATTCCATGCTAATGTATTCAAGCGTGAGCCTGCTTTAAACACTCTAATTTTTTCAAGGTAACAGTCCTAATTCCCCGTGACACCAAATTAATGGCATTACGGTTCTTTAGAAGGTGAGAAATCAATAATATCAGTACATACCAACGACATGACCGAAACATTGATCCCGAAATTCAACTACGAGCTTTTTAACTGCAACAACTTTAATATACGCTATTAGAGCTGGAATTACCGCGGCTGCTGGCACCAGACTTGCCCTCCAA
+
DDD@?EHHHIIGHIIHIIIFGHGEEFGEHIIIIHHIIIHHHEEEHHHIIIIC1GHGHFFHIHEHHI?CCHHIGEHGHHHHGEHHIEH1CCFCHC@H1<FFC1?GGCHHC0C01<<CGFHHHIGEC1GEHE1DEHHIIIIC1C<CGHHHHEHEHIIHEHHECHHIIHE<EGC0FD@FEHHHIHG?@G</CGGHGFHHF?HEHHHGDG<GD5HHFGCGHHHEGD1GCD0<1</110<0-0<D<11D1<:<</?@CFC1HGD1<1<<0<D<0<CFHHGEIIIGC@F@<1<1<1<FC0<<11F@<<1C@?D1111FC/</C/CGD11?1F1EEGHE@1C<<1</<1<00D0
@HISEQ:969:HM2KJBCX2:2:1102:11134:62769 2:N:0:ACTATGCA
TACGCCCATCAGCCCAACTATCCCATTAATCATTACGTCAATCCTAGAAACCAACAAAATAGGATCAACGTCCTATTTCATTATTCCATGCTAATGTATTCAAGCGCGAGCCTGCTTTAAACACTCTAATTTTTTCAAAGTAACAGTCCTGATTCCCCACCACACCAAATTAATGACATGATGGTTCGTCAGAAGGTAGAAATCAGTAACACCAGTACGTACCGAAGGCACGACCAGCGTACTAATCCCGAAATTCAACTACGAGCTTTTTAACTGCAACAACTTTAATATACGCTATTGGAGCTGGAATTACCGCGGCTGCTGGCACCAGACTTGCCCTCCAA
+
DDDDDHIIIIIIHIIIHIIHIIIIIGHIIIIIIIIIIIHIIIHHHHIIIIIIIIIHIIIIIG@GHHGHFIHIHHGIIIHIHHHIHHEHIIHIHFHHHIHIIHHHHHIHHHHIIIIIIHHHHFHIIIIIIHHIHGHHHHHIIIHHIIIHGIHHHHHIGGHIIHHHFHIIIIIIHIIIIIIIIIIIHHIIIHIIIIIIIIIIHIIIIIIIIIIIIIIIIIIIIIIIIIHHHIIIIIIIIHIHIHHIIIHIIIIIIIIIIHIIIIIHIIIGIIIHGIIIIIIHHHIIIIIIHIHHIIIIIIHIIIIIIIIIIIIIIIIIIIIIIIIIIIIIIIIIIIIIGIIADADB
@HISEQ:969:HM2KJBCX2:2:1102:10291:63566 2:N:0:ACTATGCA
TACGCCCATCAGCCCAACTATCCCTATTAATCATTACGGTGATCCTAGAAACCAACAAAATAGAATCATGCCGTCCTATTTTATTATTCCATGCTAATGTATTCAAGCAAAATGCCTGCTTTAAACACTCTAATTTTTTCAAAGTAAAGGTCCTGGTTCCCCGCGACACCCAATTAAGGGCATCGCGGTTCTCCAGAAGGTGAGAAATTGACTACACCAGTTCATACCCCTTAAGGCACGACCGATGTGTCAATCCCGAAATTCAACTACGAGCTTTTTAACTGCAACAACTTTAATATACGCTATTGGAGCTGGAATTACCGCGGCTGCTGGCACCAGACTTGCCCTCCAA
+
DDDDDIIIIIIIIIIIIIIIIIIIIHIIHHIHHHIIIIGIGHHHHIIIIIIIIIIIIEHIIIIHIHHIIIIHHIIIIIIGHIIIIIIIEHHHIIHIGGEEHHHGHIGHHHIIIIIIHIIIIIHHGHIHHHHHHIHHIHIIHHHIIHIIHIIIIIIHIIIIIHIIIIHHFHHIIIIIIIIIHIIIIIIIIIIIIIHIIIIIIIHIIIIIIIIIHHIHIIIIIIIGIHIIIIIIIIIIIIIIIIIIIIIHIIHIIIIIIIHHIIIHIIIIIIIIIIIIIGIIIIIIIIIHHHIIIIIIIIIHIIIIIIIIIIIHIIIIIHIIIIIIIIIIIIIIIIIIIIIIIIHHIIIDDDDD
@HISEQ:969:HM2KJBCX2:2:1102:19956:63502 2:N:0:ACTATGCA
TACGCCCATCAGCCCAACTATCCCTATTAATCATTACGTCGATCCTAGAAACCAACAAAATAGGTTCGATCGTCCTATTTCGTTATTCCATGCTAATGTATTCAAGCGCGAGCCTGCTTTAAGCACTCTAATTTTTTCAAAGTAACAGTCCTGTTTCCCCGCAACAACAAATTAATGCCATCACGGTTCTACAAGAAGGAGGGACCAGTGAGGCCAGTGCATACCAGTGGCACGACCAACCTACTGGCCCCGAAATTCAACTACGAGCTTTTTAACTGCAACAACTTTAATATACGCTATTGGAGCTGGAATTACCGCGGCTGCTGGCACCAGACTTGCCCTCCAA
+
DDDDCIIHIHHHIHIIIHIIIIIIIIHIIIIIIIIIIIIIIIIIIHIHIIIIIIIIIIIIIHIIIIIIIIIIHIIIIHIIIIIIIIIHIIIHIIIIHIIIIIIIIHIIIIIIHIIHHIIIIIHIIIIIIIIIIIHIHIIHHHIIIHHIIHIIHIHHIIHIIIGIIIIIIIHIIHIIIIHIIIIIHHHIIIIHHIIIIIIIIIHIIIIIIIIIIIIIIIIIIIIIIIIIIIIIIIIIIIHIIHHGHIIIIIIIIIIIIIIIIIIIIIIIIIIIIIIIIIIIIIIHHIIIIIIIIIIIIIIIIIIIIIIIIIIIIIIIIIIIIIIIIIIIIIIIIIIIIIIIIDDDDD
@HISEQ:969:HM2KJBCX2:2:1102:18850:63968 2:N:0:ACTATGCA
TACGCCCATCAGCCCAACTATCCCTATTAATCATTACGTCAATCCTAGAAACCAACAAAATAGGATCGAACGTCCTATTTCATTATTCCATGCTAATGTATTCAAGCGTTAGCCTGCTTTAAACACTCTAATTTTTTCAAAGTAACAGTCCTGTTTCCCTGCAACACCAAATTAATGGCATTACAGTTCTTCAGAAAGGAGGAATCAGCGAAGCCAGTTCATACCAGTGGCACGACCAACCTGCTGACCCCGAAATTCAACTACGAGCTTTTTAACTGCAACAACTTTAATATACGCTATTGGAGCTGGAATTACCGCGGCTGCTGGCACCAGACTTGCCCTCCAA
+
DDDD?HIHIHIIGHGHIHIIIHIIIGIIGHHHIIIHIIIIIIH@@GHHHHIHIIGIIGIIHHHIHH1GEHHII?GG?HHHHHHGHHH?<FHHIIHCCHHHFHHHGHHHHHHFHIIHIHHIIIHHHIIIIHHFHHHIIHEIIHHEHHIHFHHIIHHHIIIIIIIHHHHIIIIHHIHGGIIIIIIIIHIHHIIIIHHGIIIIIIIIHIIIIIIIIIIIIHIIIIIIIIHIIIIIIIIIGHIIIIIHFIIIIIIIIIIIIIIHHHIIIIIIIIIIIIIIIIIIIIIIIIHHIIIIIIIHIIIIHGIIIIIIIIIIIIIIIIIHIIIIIIHIIIIIIHIIHIIIIDDDDD
@HISEQ:969:HM2KJBCX2:2:1102:7052:64444 2:N:0:ACTATGCA
TACGCCCATCAGCCCAACTATCCCTATTAATCATTACGTCAATCCTAGAAACCAACAAAATAGGATCAACGTCCTATTTCATTATTCCATGCTAATGTATTCAAGCGCGAGCCTGCTTTAAACACTCTAATTTTTTCAAAGTAACAGTCCTGATTCCCCGCCACACCAAATTAATGACATGATGGTTCGTCAGAAGGTAGGAATCAGTAACACCAGTACGTACCGAAGGCACGACCAACGTACTAATCCCGAAATTCAACTACGAGCTTTTTAACTGCAACAACTTTAATATACGCTATTGGAGCTGGAATTACCGCGGCTGCTGGCACCAGACTTGCCCTCCAA
+
<<DB@CHI@<CCGG@<DC1CG1FECG@GG?1<<D1<<1<<<<1D1C@1CEHE<D@C@HFHFEI11<11<D0<CEC1@C1C1<DCH1<<<11DG?1F/<D1<<D11<:ECF/</D/111<<<<<CC1<FH>EHB1<E<<CGCFB<FHH<GEG11E$DH?DCHCC8CHGEFGFGC<<G?HH<@HHCDHHHHEEHD7HCHD0<0<<<FCFHGHHHGEC@EFHGGHH@F@1E6CCIIHCHDGE<F<@FGC7DFE<1<1CH@HGD0<HC@HE<@C<<<<CHCF<<F1G<D11F<<00</<<<<<<<<<<F<<CCF<<<?CC<<<<<E<C1HGC<<<CGIHEG?D<D<<<<
@HISEQ:969:HM2KJBCX2:2:1102:16037:63730 2:N:0:ACTATGCA
TACGCCCATCAGCCCAACTATCCCTATTAATCATTACATCGATCCTAGAAACCAACAAAATAGAATCGGATGTCCTATTTCATTATTCCATGCTAATGTATTCAAGCGTGAGCCTGCTTTAAACACTCTAATTTTTTCAAGGTAAAAGTCCTAATTCCCCGTGACACCAAATTAATGGCATTACGGTTCTTTAGAAGGTGAGAAATCAATAATATCAGTACATACCAACGGCATGACCGAAACATTGATCCCGAAATTCAACTACGAGCTTTTTAACTGCAACAACTTTAATATACGCTATTGGAGCTGGAATTACCGCGGCTGCTGGCACCAGACTTGCCCTCCAA
+
DDDDDHIIIIIIIIIIIIIIIIIIIHIIIIIIIIIIIIIGIIIIIIIIHHIIIIIIGHIHIHHHIIGIIIIIIIIIHIIIIIIIIIIHIIIIGIIIIIIIIHHIIIHIIIIIIIIIIIIHIGIIIIIIIIHHIIIHIIIHIIIIIIIIIIIGIIHIIIHHHHHIIIIIIIIHIIHIIHIHIIIIHIHHFIIIIIIIIIHIIIIIIHIIIHIIIIIIIIHIIHHIIIIIIIGIIIIIIIIIIIIIHHIIIIIIGIIIIIIIIIIIIIIIIIIIIIIIIIIIIIIIIIIIIIIIIHIIIIIIIIIIIIIIIIIIIIIHIIIIIIHHIIIIIIIIIIIIIIIIIIDDDDD
@HISEQ:969:HM2KJBCX2:2:1102:4643:64244 2:N:0:ACTATGCA
TACGCCCATCAGCCCAACTATCCCTATTAATCATTACAACAGTCCTAGAAACCAACAAATAGAACCATTGTCCTATTCCATTATTCCATGCTAATGTATTCAAGCGTATGCCTGCTTTGAACACTCTAATTTTTTCACAGTAAAAGTCCTGGTTCCCCGTCACGACCCGTAAAGGCCATGCCGCTTCGCCAGAAGGTAAAGCCCGACCACAGACAGTGCTCACCCAGAAGGCGGACCGTCCAGCCAGGCCTGAAGTTCAACTACGAGCTTTTTAACTGCAACAACTTTAATATACGCTATTGGAGCTGGAATTACCGCGGCTGCTGGCACCAGACTTGCCCTCCAA
+
DDDDDIIIIIIIIIIIIIIIIIIIIIHIIIIIHIIIIIIIIIIIIIIIHIIIGIGIIIIHIIHIIIIIIFHIEHHHI?GHIHHHHIGEHEHIHHHIIIIHIHIIHIIHIHHHIIIHHHHIIIIIIIIIIIIIIIIHHIIIIIHIIIHIIIIIHHIIIHHIIHIHHIIIHHIGIIIIIIIIIIHIIIIIIIIIIIIIHHHHHIIIIIIIIIHHHHHIIIIIIIIIIIIIIIIIIIIIIIHIIIIHHIIIGGIIIIGIIIIIIIIIIHGHIIIIIIIIIGIHHHHEIIIIIIIIHHIIIIIIIIIIIIIIIIIIIIIIIIIIIIIIIIIIHIIIIIIIHIIIIDDCDD
@HISEQ:969:HM2KJBCX2:2:1102:2451:64905 2:N:0:ACTATGCA
TACGCCCATCAGCCCAACTATCCCTATTAATCATTACGGTGGTCCTAGAAACCAACAAAATAGAACCATGCCGTCCTATTTTATTATTCCATGCTAATGTATTCAAGCTAATGCCTGCTTTAAACACTCTAATTTTTTCAAAGTAACAGTCCTAACTCCCCATAACACCAAATTAATGACATCATGGTTCGTCAGAAGGGAGAAATCAATGATACCAGTACGTACCAGAGGCACGACCGATATATTGATCCCGAAATTCAACTACGAGCTTTTTAACTGCAACAACTTTAATATACGCTATTGGAGCTGGAATTACCGCGGCTGCTGGCACCAGACTTGCCCTCCAA
+
DDDDDIIIIIIIIIIIIIIIIIIIIIIIIIIHHIIHIIHIIIIHIIIIIIEHIIIHHIIIIIGHHIIIIIIGIGIIHHIIIIIIIIIIIIIIIHGIGIIIIIIIIIIIIIIIHIIIHEIIIIIIIIIHHIIHIIIIIHHIHIIIIIIIIHIIHIIIHIIIIIIIHIHHIIIIIIIIIIIIIIIHIIIIIIIIIIIIIIIIIIIIIIIIIIIIIIIIIIIIIIIIIIIIIIIIIIIIIIIIIIIIHGIIIIIIHIIIIIIIIIIIIIIIIIIIIIIIIIIIIIIIIIIIIIIIIIIIIIIIIIIIIIIIIIIIIIIIIIIIIIIIIIIIIIIIIIIIIIIIIIDDDDD
@HISEQ:969:HM2KJBCX2:2:1102:12596:64531 2:N:0:ACTATGCA
TACGCCCATCAGCCCAACTATCCCTATTAATCATTACGTCAATCCTAGAAACCAACAAAATAGGATCAAACGTCCTATTTCGTTATTCCATGCTAATGTATTCAAGCGTGAGCCTGCTTTAAACACTCTAATTTTTTCAAAGTAACAGTCCTGATTCCCCATGACACCAAATTAATGACATCATGGTTCGTCAGAAGGTAGGAATCAATAATACCAGTACGTACAATAGCACGACCAATAAATTGATCCCGAAATTCAACTACGAGCTTTTTAACTGCAACAACTTTAATATACGCTATTGGAGCTGGAATTACCGCGGCTGCTGGCACCAGACTTGCCCTCCAA
+
DDDDDIHIIIIIIIIIIIIIIHIIHGIIIIIIIIIIIGIIHIIIHIIIIIIIIHIIIIIIIIHIIHEHHHHHHIIIIIHIGIIIIHIIIIIIIIIIIIIIIIIIIIIHIHIIIIIHIHIIIHIHHGIHHIIIIIIIHFHIIHHHIIIIIIIIHIIIIIIIIIGIIIIIIIIIHHIIIHHIHIIHIHIIIIIIIIIIIIIIIIIIIIIIIHIIHIIIIIIIIIIIHIIIIIIIIIHIIHIIIIIHIIIIGIIIHHIIIIIIIIIHIIIHIIIIIIIIIIIIIIIIIIIIIIIIIIIHGIIIIIIIIIIIIIIIIIIIIIIIIIIIHIIIIIIIIIIIIIIIDDDDD
@HISEQ:969:HM2KJBCX2:2:1102:17853:65005 2:N:0:ACTATGCA
TACGCCCATCAGCCCAACTATCCCTATTAATCATTACGTCGATCCTAGAAACCAACAAAATAGAATCAAACGTCCTATTTCGTTATTCCATGCTAATGTATTCAAGCGTGAGCCTGCTTTAAACACTCTAATTTTTTCAAAGTAACAGTCCTGATTCCCCATGACACCAAATTAATGACATCATGGTTCGTCAGAAGGTAGGAATCAATAATACCAGTACGTACAATAGCACGACCAATAAATTGATCCCGAAATTCAACTACGAGCTTTTTAACTGCAACAACTTTAATATACGCTATTGGAGCTGGAATTACCGCGGCTGCTGGCACCAGACTTGCCCTCCAA
+
DDDDDHIIIIIIIHIHGHHHIIIIIIIIIIIIIIIIIIIIIHIIIIIIHIIIHIIIIIIIIHIIIIIIHHHIIGIIIIIIIIIIIIGIIIIIHIIIIIIIIIHIIIIIIIIIIIIIIIIIIIHIHHHIIIHIIIIIIIIIHIIIIIIIIIIIIHIIIGHIHIGIIIIIIIHGHIIIHIHIIIIIIIIIIHHIHIIIIIIIIIIHHHIIHIIIIIIIIIIIHIIIIIIIIIIIIHHIIIIIIHHFIIIIIIIIIIIIIIIIIIIIIIIIIIIIIIIIIIIIIIIIIIIIHIIIHIIIIIIIIIIIIIIIIIIIIIIIIIIIIIIIIIIIIIIIIIIIIIIIDDDDD
@HISEQ:969:HM2KJBCX2:2:1102:20033:65485 2:N:0:ACTATGCA
TACGCCCATCAGCCCAACTATCCCTATTAATCATTACATCGATCCTAGAAACCAACAAAATAGAATGCGATGTCCTATTTCATTATTCCATGCTAATGTATTCAAGCGTGAGCCTGCTTTAAACACTCTAATTTTTTCAAGGTAACAGTCCTAATTCCCTATAACATCAAATAAATGACATTATAGTTCTTTAGAAGGTGAGAACCAATAAAATCAGTACATACCAAGGCATGACCAACTAATTGATCCCGAAGTTCAACTACGAGCTTTTTAACTGCAACAACTTTAATATACGCTATTGGAGCTGGAATTACCGCGGCTGCTGGCACCAGACTTGCCCTCCAA
+
DDDDDIIIIIIIIIIIIIIIIIIIIIIIIIIIIIIIIIIIIIIIIIIIGIIIIIIIHIHIIIIIIIIHIIIIHIIIIIIIHIIIIIIIHIHIHIIIIIIHIHHIIIIIIIIIIIIIIIIIIIHIIGIHHHIIIIIIIIIIIIIIIIIIIHIIIIIHIIIHIIIIIIGIIHIIIIIHIIIIIHIIIIIIIIIIIIIII;IIIIIIIHIIIIIIIIIIIIIIIIIIIIIIIIIIIIIIIIIIIIHGGIIIIIIIIIIIIIIIIIIIIIIIIIIIIHIIIIIIIIIIIIIIIIIIIIIIIIIIIIIIIIIIIIIIIIIIIIIIIIIIIIIIIIIIIIIIIIIIDDDDD
@HISEQ:969:HM2KJBCX2:2:1102:8918:66905 2:N:0:ACTATGCA
TACGCCCATCAGCCCAACTATCCCTATTAATCATTACGTCGATTTCCGAAAACCAACAAAATAGAAACGACGTCCTATTCCATTATTCCATGCACGAATATCCAAGCGTGTAAAGCCTGCTTTGAGCACTCTAATTTTTTCAAAGTAAACCTGGCGGCGCCCCAGGACACTCGGTTAAGAGCACCCTGACGCCTCCGCCACACCATTCACGGGCGAATGGGACAGTCGCGCCAAACAGCGGACCGTCCCCTACCCGCCGAGATCCAACTACGAGCTTTTTAACCGCAACAACTTTAATATACGCTATTGGAGCTGGAATTACCGCGGCTGCTGGCACCAGACTTGCCCTCCAA
+
DCB@DIHHIHHHHHHFHIIHIIHHHHIIIIHGHHIIIIGHDCGHIFEHIH?DHEHHHHHHEFHHHIIGECHHDHHIHHHIEEHHH?HG?GEHIFHHIHCHHGHHGEEHHIHHHIHFGHHHEBDGHHHGCHHHIHIIIIGHHIHIHEHEHHHHIHHHHHHIIHGIIHHGGHEHHEHEHFHHHEGHIIIIIIHIIHIHGHFIHHIHHIHGEIIIGHIIIIIIHHGHIIIIIIIGIIHIHHIIIIIIHGIIIIHHEHIHHEIHIHIIIIIIIHIIIIIIIIHHGHIIIIIIHIHHIIHIIIHEHIIIIIHGIIIIIIIIIIIIIIIIHIIIHHIIIIIHIIIIIIIIIIHIDDDDD
@HISEQ:969:HM2KJBCX2:2:1102:4137:66668 2:N:0:ACTATGCA
TACGCCCATCAGCCCAACTATCCCTATTAATCATTACGTCGATCCTAGAAACCAACAAAATAGAATCAAACGTCCTATTTCATTATTCCATGCTAATGTATTCAAGCGTACGCCTGCTTTAAACACTCTAATTTTTTCAAAGTAACAGTCCTGATTCCCCACGACACCAAATTAATGACATCGCGGTTCTTCAGAAGGTAGGAACCAATAATGCCAGTACGTACCGAAGCACGACCAACAATTCGATCCCGAAATTCAACTACGAGCTTTTTAACTGCAACAACTTTAATATACGCTATTGGAGCTGGAATTACCGCGGCTGCTGGCACCAGACTTGCCCTCCAA
+
DDDDDIIHIIIIIIIIIHIIIIIIIIIIIIIIIIIIIIIIIIIIIIIIIIIIHIGIIIIIIIIIHIIIHHHIIIIIIIIHIHIIIIIHIIIIIIIIIIIIIGIIIIIHIIIIIIIIIIIIHIIIIIIIIIIIIIIIIHIHIIIIIIIIIIIIIIIIIIIIIIIIIIIIIIIIIIIIHHHIIHIIIIIIIIHIIIIIIIIIIIIIIHIIIIIIIIIIIIIIIIIIIIIIHIIIIIIIIIIIIIHGIIIIIIIIIIGIIIIIIIIIIIIIIIIIIIIIIIIIIIIIIIIIIIIIHIIIIIIIIIIIIIIIIIIIIIIIIIIIIIIIIIIIIIIIIHIIIIIIDDDDD
@HISEQ:969:HM2KJBCX2:2:1102:10328:67386 2:N:0:ACTATGCA
TACGCCCATCAGCCCAACTATCCCTATTAATCATTACATCGATCCTAGAAACCAACAAAATAGAATCTGATGTCCTATTTCATTATTCCATGCTAATGTATTCAAGCGTAAGCTTGCTTTAAACACTCTAATTTTTTCAAGGTAACAGTCCTAATTCCCCATAACATCAAATAAATGACATTATGGTTCTTTAGAAGGTGAGAACCAATAAAACCAGTACATACCAAGGCATGACCGATTCCTTGATCCCGAAATTCAACTACGAGCTTTTTAACTGCAACAACTTTAATATACGCTATTGGAGCTGGAATTACCGCGGCTGCTGGCACCAGACTTGCCCTCCAA
+
DDDDDIIIIIIIIIIIIIIIIIIIIIIIIIIIIIIIIIIIDHIIGIHHHHIIGHHIHFHHIIIIIHHEHGHHHHIIIIIIIIHHIIIIIIIIIIIIIHIIIHHIIIIIIIIIIIIIHIIIIIIIIIIIIIIHHIIHIIIIIIIIIIIIIIIIHIIHIIIIIIIIIHFIIIIIIIIIIHHIIHIIIHIIHIIIIIIIIIHHIIIIIHIIIIIIIIIIIIIIIIIIIIIIIIIIHG0IHIIIIHHHIIHIIIIIIIIIIIIIIIIIIIIIIIIIIHIIIIIIIIIIIIIIIIHIIIIIIIIIIIIIIIIIIIIIIIIIIIIIIIIIIIIIIHIIIIIIHIIIDDDDD
@HISEQ:969:HM2KJBCX2:2:1102:5610:67673 2:N:0:ACTATGCA
TACGCCCATCAGCCCAACTATCCCTATTAATCATTACGTCGATCCTAGAAACCAACAAAATAGAATCAAACGTCCTATTTCATTATTCCATGCTAATGTATTCAAGCGTGAGCCTGCTTTAAACACTCTAATTTTTTCAAAGTAACAGTCCTGATTCCTCACAACACCAAATAAATGACATCATGGTTCGTCAGAAGGGAGAAACCGACGATGCCAGTACGTACCGAGGCACGACCAACATGATGGTCCCGAAATTCAACTACGAGCTTTTTAACTGCAGCAACTTTAATATACGCTATTGGAGCTGGAATTACCGCGGCTGCTGGCACCAGACTTGCCCTCCAA
+
DDDDDIHIIIIIHIIIIIIIIIIIIIIIIIIHIIIIIIIIIIIIIIIIHIIIIIIIHHIHHIIHIIIIIHIIIIIIIIIIHIIIIIIIIIIIIIIIIGHIIHIIIIIIIIIIIHIIIIIIIIIIIIIIIIIIIIIIHIIIIIIIIHIIHIIIHHIIIHHHIIIIIIIHIIHHIIIIIIHHIIIIIIIIIIIIIIIIIIIIGIIIIIIIIIIIIIIIIHIIIIIIIIIIIIIIIIIIIIIIIIHGIIIIIIIIIIIIIIHHHHIIIGIIIIIIIIIIIIIIIIIIHIHIIIIIIIIIIIIIIIIIIIIIIIIIIIIIIIIIIIIIIIIIIIIIIIIIIIIIDDDDD
@HISEQ:969:HM2KJBCX2:2:1102:17119:67304 2:N:0:ACTATGCA
TACGCCCATCAGCCCAACTATCCCTATTAATCATTACGGTGATCCTAGAAACCAACGAAATAGAATCAGTCCGTCCTATTTCATTATTCCATGCTAATGTATTCAGACGTTAGCCTGCTTTAAACACTCTAATTTTTTCAAAGTAACAGTCCTGATTTCCCATCACACCAAATAAATGGCATGAAAGTTCCTCAGAAGGTAGAGATTCATCTCACCAGTACAGACAATTAAGCCTGACCAATGGGTAAACCCCGAAGTTCAACTACGAGCTTTTTAACTGCAACAACTTTAATATACGCTATTGGAGCTGGAATTACCGCGGCTGCTGGCACCAGACTTGCCCTCCAA
+
CDDDDIIIIIIIIIIIIHIIIIIIIIIIIIIIIIHIIIIIIIIIIIIIIIIIHIIIIIIIIIIIIIIIHIIHIHHHIIIHIIIHIIIIIIIIHGIHIIIIHIIIIIIIIHIIIIIIIIHHIIIIIIIIIIIIHIIIIHIIIIIIIIIIIIIIIIIIIIIIIIIIIIIIIIIIIFHHHHHHIIIIIIIIIIHIHIIGHIIIIIIIIIIIIIIIIIIIIIIIIGIHIIIIIIIIIIIIIIIHGIIHIGHIIIIIIIIIIIIHIIIIIIIIIIIIIIIIIIIGIIIIIIIIIIIIIIIIIIIIIIIIIIIIIIIIIIIIIIIIIIIIIIIIIIIIIIIIIIIIIIHDDDDD
@HISEQ:969:HM2KJBCX2:2:1102:19328:69919 2:N:0:ACTATGCA
TACGCCCATCAGCCCAACTATCCCTATTAATCATTACGTCAATCCTAGAAACCAACAAAATAGGATCAAACGTCCTATTTCATTATTCCATGCTAATGTATTCAAGCGTTAGCCTGCTTTAAACACTCTAATTTTTTCAAAGTAACAGTCCTGTTTCCCTGCAACACCAAATTAATGACATTACAGTTCTTCAAGAAGGAGGAACCAGTAAAGCCAGTACATACCAGAGGCACGACCAACTTACTAATCCCGAAATTCAACTACGAGCTTTTTAACTGCAACAACTTTAATATACGCTATTGGAGCTGGAATTACCGCGGCTGCTGGCACCAGACTTGCCCTCCAA
+
DDDDDIIIIIIIIIIIIIIIIIIIIIIIIIIIIIIIIIIIIIIIIIIIIIIIIIIIIIIIIIHIHIIIIIIHHHIIIIIIIIIIIIIIIIIIHIIHHHIIIIIIIIIIIIIIIIIIIIIIIIIHIHHHIIIIIIIIIIIIIIIIIIIIIIIIIIIHIIIIIIIIIIIIIHIIIIIIIIIIIHIIIIIIIIIIIIIHIIIIIHIIIIIIIIIIIIIIIIIIIIIIIIIIIIIIIIIIIIIIIIHIHIIIIIIIIIIIIIIIIIIIIIIIIIIIIIHIIIIIIIIIIIIIIIIIIIIIIIIIIIIIIIIIIIIIIIHIIIIIIIIIIIIIIIIIIIIIIIIIIDDDDD
@HISEQ:969:HM2KJBCX2:2:1102:13228:70134 2:N:0:ACTATGCA
TACGCCCATCAGCCCAACTATCCCTATTAATCATTACGGTGATTCAGAAACCAACAAAACAGGACCACCGTCCTATTTTATTATTCCATGCTAATGTATTCAGACGTAAGCCTGCTTTGAACACTCTAATTTTTTCAAGGTAAAGGTCCTGGTTTCCCACCACGCTAAATTAATAACATGATGGTTCCCCAGAAGGTAGAAATTCCACACGCCAGTACAGACAATTGCCCGACCAACGGTAGAACCCCGAAATTCAACTACGAGCTTTTTAACTGCAACAACTTTAATATACGCTATTGGAGCTGGAATTACCGCGGCTGCTGGCACCAGACTTGCCCTCCAA
+
DDDADIIIIIIIIIIIIIIIIIIIIIIIIIIIIIIIIIIIIIIIIIIGIIIIIIIIIHIHIIGIIIHIGIIIIIIIIIIIIIIIIHHGIIHIIIIIIIIHIIIHIIIIGIIIIIIIIIIHHIIIIIHIIIIIIIIIIIIIIIIIIIIIIIIIIIIHHHHIIIIIIIIIIIHIIIIIIIIIIIIIIIIIIIHIIIIIHIIIIIIHIIHIIIIIIIIIIIIIIIIIIIIIIIIIIIIIHHHHHDIIIIIIIIIIHIIIIHIIIIIIIIIIHIHFIIIIIIIIIIIIIIIIIIIIIIIIIIIIIIIIIIIIIIIIIIIIHIIIIIIIIIIIIIIIIIIIIIDDDDD
@HISEQ:969:HM2KJBCX2:2:1102:6247:70298 2:N:0:ACTATGCA
TACGCCCATCAGCCCAACTATCCCTATTAATCATTACATCGATCCTAGAAACCAACAAAATAGAATCGGATGTCCTATTTCATTATTCCATGCTAATGTATTCAAGCGTGAGCCTGCTTTAAACACTCTAATTTTTTCAAGGTAACAGTCCTAATTCCCCGTGACACCAAATTAATGGCATTACGGTTCTTTAGAAGGTGAGAAATCAATAATATCAGTACATACCAACGGCATGACCGAAACATTGATTCCGAAATTCAACTACGAGCTTTTTAACTGCAACAACTTTAATATACGCTATTGGAGCTGGAATTACCGCGGCTGCTGGCACCAGACTTGCCCTCCAA
+
CDDDDIIIIIHIHIIIIIIIIIIIIIIIIIIIIIIHIHIIIIIHHIIHHHHIIIIIIGIGIIIIIIIIFHHHIIIIIIIIIIIIIIIHIIIHGHIHIIHHFIHIIHHHIHIIHHIHIIIIIIIIIIIHIHIIIIHIIHIIGIIIIIIIIHIIIIHIHIHIIIIIHHIIIIIIHIIIIIIIIIHHIIIHHIHIIIHIIIIHIHIIIIIIIIIGIHIIIIIIIIIIIHIIIIHFHIGIIIIIIHHIHHIIIIIIIIHIIHHGIIIHIIHIIIIIHG?CIIIIHHHIIIIIIIHIIIIIIIIIIIIIIIIIIIHIIIIGIIIIIIIIIIIIIIIIHHHFIIIGIIDCDDD
@HISEQ:969:HM2KJBCX2:2:1102:2974:70495 2:N:0:ACTATGCA
TACGCCCATCAGCCCAACTATCCCTATTAATCATTACGGTGATCCTAGAAACCAACAAAATAGAATCATGCCGTCCTATTTTATTATTCCATGCTAATGTATTCAAGCAAAATGCCTGCTTTAAACACTCTAATTTTTTCAAAGTAAAGGTCCTGGTTCCCCGCGACACCCAATTAAGGGCATTGCGGTTCTCCAGAAGGTGAGAAATTGACTACACCAGTTCATACCCCTTAAGGCACGACCGATGTGTCAATCCCGAAATTCAACTACGAGCTTTTTAACTGCAACAACTTTAATATACGCTATTGGAGCTGGAATTACCGCGGCTGCTGGCACCAGACTTGCCCTCCAA
+
@DDDAIIHHIIIIHHHGHIHIHIGIIIIIIIHIHIIIIIHHIIIHIGHIHIIIIIIGIHEHHGHHIIIIHIHIIIIHHHGHIIIIIHIIEEHHIIHHHHHIEHHHIHIHIIIHHHIIHFHHHIG@HFHIHGHHIIIIIHHIIHHHHHHHGHIIIIHHHIHFHFHHEHEHIIHGHHHHHHHIIIIIHHIHIHIEIIHHIIIIIIIHFIHIIHHHIIIHIIHHHIIHGIIIIHHHHHHHDIH=IIHIIIHHIHHDHIHHHIIIIIHIHHHIHIHHHIIIIHIHHIIHHIHHCHHHIIIIIIHHHHIIHIHIIIHIIIIIHHHDDHHIIIIIIHHIHGIIHHFHHIIIHF<AADB
@HISEQ:969:HM2KJBCX2:2:1102:16296:70513 2:N:0:ACTATGCA
TACGCCCATCAGCCCAACTATCCCTATTAATCATTACGGTGATCCTAGAAACCAACGAAATAGAATCAGTCCGTCCTATTTCATTATTCCATGCTAATGTATTCAGACGATAGTCTGCTTTAAACACTCTAATTTTTTCAAAGTAACAGTCCTGATTTCCCATCACACCAAATAAATGGCATGAAAGTTCCTCAGAAGGTAGAGATCCATCTCACCAGTGCAGACAATTAAGCCTGACCAATGGGTAGACCCCGAAGTTCAACTACGAGCTTTTTAACTGCAACAACTTTAATATACGCTATTGGAGCTGGAATTACCGCGGCTGCTGGCACCAGACTTGCCCTCCAA
+
DBDDDIIIIHIIIIIHHIHHIIIIHIIIHIIIIIIIIIHIIHHGHHIIIIIIHGHHHIIIIIIIIIIHIIHFIIIIHIIIGHIIIIIIHIIIIHHIIIIIIGHHIIIIIIIIIIIIIIIIIIIIEEHHIIIHIIIIIIHHIIHIIIHIHIIIIIIIIIIIIHIIIIIIHIIIIIIIIIIIIIIIIHHIHGHHIIIIIIIIIIIIIIIIIIIGIIIIIIIHIIIIIIIIIIIIIIIIIIIIHIHHGD@IHHIIIIIIIIIIIIIIIIIIIIIHIIIIIHHIIIIIIIHHGHIIIIIIIGIIIIIIIIIIIHIIIIHIIIIIIIIIIIIIIIIIIIIIHIIIIIIDDDDD
@HISEQ:969:HM2KJBCX2:2:1102:9694:70751 2:N:0:ACTATGCA
TACGCCCATCAGCCCAACTATCCCTATTAATCATTACGGTGATCCTAGAAACCAACAAAATAGAATCGGATGTCCTATTTCATTATTCCATGCTAATGTATTCAAGCGTGAGCCTGCTTTAAACACTCTAATTTTTTCAAGGTAACAGTCCTAATTCCCCGTGACACCAAATTAATGGCATTACGGTTCTTTAGAAGGTGAGAAATCAATAATATCAGTACATACCAACGGCATGACCGAAACATTGATCCCGAAATTCAACTACGAGCTTTTTAACTGCAACAACTTTAATATACGCTATTGGAGCTGGAATTACCGCGGCTGCTGGCACCAGACTTGCCCTCCAA
+
DDDDCIIIIIIIIIIIIIIIIIIIIIIIIIGHIIIHIHIHIIIHIIHGIIIIIIIIIIIIIIFHEHIHIIHHIIIIHHHHIHHIIHIHIIIEHHIHHIIHHHHHHHIHIIIIIHHHHIHIIIIIIIIIIIIIIIGHIIIIIIIIIIIIHHIIIIHIIIGIIIIIIHFIIIIHIIIIHHHIIIIIHIIHIIHIIIIIIIIIIIIIIHHIHIIIIHHHIIIIIHHIIHIIIIIIIHIIGIIIHIIHGHIIHHHGHIIIIHHIIIIIIIIIGIIIIIHHIIIHIIIIIIIHHIIIGIIIIHHHHHIIIIIIIIIIIIIIGIIIIIIIIIIIIIIIIIIIIIIIIIDDDDD
@HISEQ:969:HM2KJBCX2:2:1102:8341:71186 2:N:0:ACTATGCA
TACGCCCATCAGCCCAACTATCCCTATTAATCATTACGTCAATCCTAGAAACCAACAAAATAGGATCGAACGTCCTATTTCATTATTCCATGCTAATGTATTCAAGCGTTAGCTTGCTTTAAACACTCTAATTTTTTCAAAGTAACAGTCCAAATTCCCCGCAACACCAAATTAATGGCATTACGGCTCATCAGGAAGGAGGAATCAGTGAGACCAGTGCATACCGATGGCATGACCAATCTACTAACCCCGAAATTCAACTACGAGCTTTTTAACTGCAACAACTTTAATATACGCTATTGGAGCTGGAATTACCGCGGCTGCTGGCACCAGACTTGCCCTCCAA
+
DDDDDIIIIIIHIGIIIIIIIIIIIIIIIHHHGIIIIHIIIIIIIIIIGIIIIIIIIIIIIIIIIIIIIGIIHIHIIIIIIHIHIIIIHHHHIIGHHIHIHIHIIIIIIIIIIIHIIHIIHHHIIIIIIIHIIIIHHHIGHHIIIIIIIHHHHIIIIHIIIIIHHIIIIIIIIIIIIIIHIIIIIIIIIIIIIIIIIIIHIIIIIIIIIIHIIIIIIIIIIIIIHIIIIHIIIIIIIIIIIIIIHIHHIHIIIIIIIIIIIIHHIIIIIIIIHIIIIIIIIIIIIHHIIIIIGIGIIIIIIIIIIIIIIIIIIIHIIIIIIIIIIIIIIIIIIHIIIIIIIDDDDD
@HISEQ:969:HM2KJBCX2:2:1102:5511:72193 2:N:0:ACTATGCA
TACGCCCATCAGCCCAACTATCCCTATTAATCATTACGTCAATCCTAGAAACCAACAAAATAGGTTTGAACGTCCTATTTCATTATTCCATGCTAATGTATTCAAGCAAATGCCTGCTTTAAACACTCTAATTTTTTCAAAGTAACAGTCCTGTTTCCCTGCAACACCAAATTAATGACATTACAGTTCTACAGAAAGGAGGAATCAGCGAGACCAGTTCATACCAGTGGCACGACCAGCCTGCTGACCCCGAAATTCAACTACGAGCTTTTTAACTGCAACAACTTTAATATACGCTATTGGAGCTGGAATTACCGCGGCTGCTGGCACCAGACTTGCCCTCCAA
+
DDDDDIIIIIIIIIIIIIIIHHIIIIIIIIIHHIIIIIHIIIIHIIIIIIIIIIIIIIIIIIIHIIIIHIHIIIIIIIIIGIHHGIIHIIIGHHHIIHHHIHHIIIIIIIIIIIIIIIHIIIIIIIIIIIIIIIHIHIIIIIIIIIHIHIIIIIIIIIHIIIIIIIGIIIHIGIIHIIIIIHIIIIIIIIIIIIIIIIIIIIIIHII0IIIIIIHIIIIIIIIIIIIIIIIIIIIIIIHIIIHGFIIIIIIIIIIIIIIIIIIIIIIIIIIHIIIIIIIIIIIIIIIIIIIIIIIIIIIIIIIIIIIIIIIIIIIIIIIIIIIIIIIHIIIIIIIIIIIIIDCDDD
@HISEQ:969:HM2KJBCX2:2:1102:19203:71895 2:N:0:ACTATGCA
TACGCCCATCAGCCCAACTATCCCTATTAATCATTACTTCAGTCCTAGAAACCAACAAAATAGAACTAAAGTCCTATTCCATTATTCCATGCTAATATATTCAAGCAAACATGCCTGCTTTAAACACTCTAATTTTTTCAAAGTAAAAGTCTTGGATCCCTAGCGCACTCAATTAAGAGCACACTAGTTCCCCAAAAGGAAAAGCCCAAAGTTGCAGTACAAACCTTTCGGTTGACGGCAACTATAAGCCCAAAATTCAACTACGAGCTTTTTAACTGCAACAACTTTAATATACGCTATTGGAGCTGGAATTACCGCGGCTGCTGGCACCAGACTTGCCCTCCAA
+
DDDDDIIIIIIIIIIHHHIIIIIIGHIIIIIIHIIIIHHHHHIHIHIIIIHIHIIIIHIGHHFGHHHHIFHHHIGIIGHIIIGIIIIEEHHHHHIIHIIIIIHHGHIIGIGHIHIHIIHIIIIIHHHHIIIIIIIIHHHHHIIHHIHHHGCHHHHEHIHEHIHIHGIHGHHHIGHGDGHIIIIHHIHIHHIIEHHIIIIHIIIIHIIIIIIIHHHIHIIIIIIIIIIIII=IIIIIIIIIIHHHHIIIIHIIIIIIIIIHIIIIIIIIIIIIIIIIHIIHIIIIIIIIIIIIIIIIIIIIIIIIIIIIIIIIIIIIIIIIIIHIHIIIIIIIIHIIIIIIIDDDDD
@HISEQ:969:HM2KJBCX2:2:1102:19404:71640 2:N:0:ACTATGCA
TACGCCCATCAGCCCAACTATCCCTATTAATCATTACGTCGATCCTAGAAACCAACAAAATAGAATCAAACGTCCTATTTCATTATTCCATGCTAATGTATTCAAGCGTAAGCCTGCTTTAAACACTCTAATTTTTTCAAAGTAACAGTCCTGATTCCCCACGACACCAAATTAATGACATCGCGGTTCTTCAGAAGGTAGGAACCGATAATGCCAGTGCGTACCGAGGCACGACCAACAATTCGATCCCGAAATTCAACTACGAGCTTTTTAACTGCAACAACTTTAATATACGCTATTGGAGCTGGAATTACCGCGGCTGCTGGCACCAGACTTGCCCTCCAA
+
DDDDDIIIHHIIHIIIIIIIIIIIIIIIIIIIIIIIIIIIIIIIHHIIIIIIIIHIIIIGIIIHIIIIIIIIIGHIIIIIIIIIIIIIIIIIIIIIIIIIHIIIIIIIIIIIIIIIIIIIHIIIIIIIIHIIIIHIIIIIIIIIIIIIIIIIIIIIIIIIIIIIIIIIIIIIIHIIIHHDIIIIIIIHIIIIIHIIIIIIIIIIIIIIIIIIIIIIIIIIIIIIIIIIII=IIIIIIIIIHHEGIIIIHIIIIIIIIIIIIIIIIIIIIIIIIIIIIIIIIIIIIIIIIIIIIIIIIIIIIIIIIIIIIIIIIIIIIIIIIIIIIIIIIIIIHIIIIIIIDDDDD
@HISEQ:969:HM2KJBCX2:2:1102:4085:72535 2:N:0:ACTATGCA
TACGCCCATCAGCCCAACTATCCCTATTAATCATTACGGTGATCCTAGAAACCAACGAAATAGAATCAGTCCGTCCTATTTCATTATTCCATGCTAATGTATTCAGACGATAGTCTGCTTTAAACACTCTAATTTTTTCAAAGTAACAGTCCTGATTTCCCATCACACCAAATAAATGGCATGAAAGTTCCTCAGAAGGTAGAGATCCATCTCACCGGTGCAGACAATTAAGCCTGACCAATGGGTAGACCCCGAGGTTCAACTACGAGCTTTTTAACTGCAACAACTTTAATATACGCTATTGGAGCTGGAATTACCGCGGCTGCTGGCACCAGACTTGCCCTCCAA
+
DDDADGIHICHI?CGCHHHHHEGHHHHIIIIGHIIHEHHHHHHEHHFFEEHIIHIIEGG0F1<FHHCH?FHEE<@EG@GFEFGHHHHIIHHFHF?GHHHHECEGHEHIGIIIIEGDH1ADFHGGEHHBHIIFCEHHIIIGHIHGHHGGHFFHHGHEHHG?EHFFGHFHHHEHGEIIHEFGHHFFHHHIIGHHHHE@FHIHHHHHE?H@CCFHHHIHIIIIIIIHIGHIGHHEEIHCHC?HIHFC<BHHHGIIIHGIHIHCECHHHEHIIIHEEGHEGGCC@GGFGGCGHHHGEHEHHFIHHIHHGC@CHIHIHHHHCH?DIHFIHHHEEIHH@FHFGCHHIHHD?BB@
@HISEQ:969:HM2KJBCX2:2:1102:13795:72347 2:N:0:ACTATGCA
TACGCCCATCAGCCCAACTATCCCTATTAATCATTACGTCGATCCTAGAAACCAACAAAATAGAATCAAACGTCCTATTTCATTATTCCATGCTAATGTATTCAAGCGTGCGCCTGCTTTAAACACTCTAATTTTTTCAAAGTAACAGTCCTGATTCCCCACGACACCAAATTAATGACATCGCGGTTCTTCAGAAGGTAGGAACCAATAATGCCAGTACGTACCGAAGCACGACCAACAATTCGATCCCGAAATTCAACTACGAGCTTTTTAACTGCAACAACTTTAATATACGCTATTGGAGCTGGAATTACCGCGGCTGCTGGCACCAGACTTGCCCTCCAA
+
DDADAIIFHHIFFHHHIIHCHHIIIHIIGIIIIHHIIHHHHHHHIIEHEEFGHIIHIIIGHHIIEHIIIGCHHIGIIIHIIHIHGIIIFHHH?G1IIHHIICHHIIIIHIIHIHIIIIIHGHHFHHIHHHHHIHIIIHHHEIIHIHHIGGHIIIIIIIIHEHHHHHIHIGIHEIHHEHDHHIIIHIIHIHHIIIIIIIIIHIHGIHIHHHIGIIHHIIIHHHIHIHHII?IHIIHHHIHIHHEEIIIIHHGIHIHGIIIIIIIIIIIIHIIIHHHHGHIIIIIIIHHIHGIIIIIHHHDFIIIIIIIIIIIIIIIIIIIIIIIHIIIIHIIIIIIIIIIIDDDDD
@HISEQ:969:HM2KJBCX2:2:1102:12933:72549 2:N:0:ACTATGCA
TACGCCCATCAGCCCAACTATCCCTATTAATCATTACGTGGTCCTAAAACCAACAAAATAGAACCATTGTCCTATTTTATTATTCCATGCTAATGTATTCAAGCAAAAATGCCCGCTTTAAACTCTAATTTTTTCAAAGTAAAGGTCCTGATTCATCGAAACACCCAAGAGCATCCCGACTCACCAGAAGGTGAGAAATTGGCTACACACCAGTTCATGCCCCTTAAGGCACGACCGATGCATCAATTCCGAAATTCAACTACGAGCTTTTTAACCGCAGCAACTTTAATATACGCTATTGGAGCTGGAATTACCGCAATGGCTGCTAACACCAGACTTGCCCTCCAA
+
DDDDDIIIIIIIIIIIIIIIIIIIIIIIIIIIIIIIIIIIIIIIIIIIIIIIIIIIIIIIIGHIIIIIIIIHIIIIIIIIIIIIIHIIGIIIIIIIIIHHIIIIIIIIIIIIIIIIIIIIHIHIIIIIIIIIIIHIIIIIIIIIIIIHIIIIIHIIIIIIHIIIIHIIHHHIHIHIIIIIHIIIIIIIIIIIIIIIIIIIIHIIIIIIIHIIIIIIIIIIIIHHHIIIIIIIIIIIIIIIIIIIIIIIIHIIIIIIIIIIIIIIIIIIIIIIIIIIIIIIIIIIIIIIIIIIIIIIIIIIIIIIIIIIIIIIIIIIIIIIIIIIIIIIIIHIIIIIIIIIIIIDDDDD
@HISEQ:969:HM2KJBCX2:2:1102:8049:73110 2:N:0:ACTATGCA
TACGCCCATCAGCCCAACTATCCCTATTAATCATTACGTCAATCCTAGAAACCAACAAAATAGGATCAAACGTCCTATTTCATTATTCCATGCTAATGTATTCAAGCGTTAGCCTGCTTTAAACACTCTAATTTTTTCAAAGTAACAGTCCTGTTTCCCTGCAACACCAAATTAATGACATTACAGTTCTTCAAGAAGGAGGAACCAGTAAAGCCAGTACATACCAGAGGCACGACCAACTTACTAATCCCGAAATTCAACTACGAGCTTTTTAACTGCAACAACTTTAATATACGCTATTGGAGCTGGAATTACCGCGGCTGCTGGCACCAGACTTGCCCTCCAA
+
DDDDDIIIIIIIIIIIHHIIIIIIIIIIIIIIIIIIIIIIIIIIIIHIIIIIIIIIIGHHIIHIIIIIIIHIHIIIIIIIIIIIIIIIIIIIFIIIIIIIIIIHIIGHIIHHIIIIIIIIIIIIIIIIIIIIIIIIIIIIHIIIIIIIIIIIIIIIIIIIIIIIIIHIIIIIIIIIIIIIIIIIIHIIHIIIIIIIIIIIIIIIIIIIIIIIIIIIIIIIIIIIIIIIIIIIIIIIIIIIIIIIIIIIHIIIIIIIIIIIIIHIIIIIIIIIIIIIIIIIIIIIGIIIIIIIIIIIIIIHHIIIIIIIIIIIIIIIIIIIIIIIIIIIIIIIIIIIIIIIIDDDDD
@HISEQ:969:HM2KJBCX2:2:1102:2446:72662 2:N:0:ACTATGCA
TACGCCCATCAGCCCAACTATCCCTATTAATCATTACATCGATCCTAGAAACCAACAAAATAGAATCTGATGTCCTATTTCATTATTCCATGCTAATGTATTCAAGCGTAAGCTTGCTTTAAACACTCTAATTTTTTCAAGGTAACAGTCCTAATTCCCCATAACATCAAATAAATGACATTATGGTTCTTTAGAAGGTGAGAACCAATAAAACCAGTACATACCAAGGCATGACCGATTCCTTGATCCCGAAATTCAACTACGAGCTTTTTAACTGCAACAACTTTAATATACGCTATTGGAGCTGGAATTACCGCGGCTGCTGGCACCAGACTTGCCCTCCAA
+
DDDDDIIIIIIIIIIIIIIIIIIIIIIIIIIIIIIIIIIIIIIIIIHIEHHIIIIIGIIIIIHGIIHIIGIIIIIIIIIIIIIIHIIGIIIIIIIIIIIIIIHHIIHHHHIIIIIHIIIIIHIIIIIIIIIIIIIIIIIIIIIIIIIIIIIIHHIIIIIIIIIIIIIIIIIIIIIIIIIIIHIIIIIHIIIIIIIIIIIIIIIIHIIIIIIIIIIIIIIIIIIIIIIIIIIIIIIIIIIIIIHF<HIIIIIIIIIIIIIIIIIIIIIIIIIHIIIIIIIIIIIIIIIIIIIIIIIIIIIIIIIIIIIIIIIIIIIIIIIIIIIIIIIIIIIIIIIIIIIIDDDDD
@HISEQ:969:HM2KJBCX2:2:1102:10693:73643 2:N:0:ACTATGCA
TACGCCCATCAGCCCAACTATCCCTATTAATCATTACGGTGGTCCTAGAAACCAACAAAATAGAACCACAACGTCCTATTCTATTATTCCATGCTAATCTATTCAAGCAAATGCCTGCTTTAAACACTCTAATTTTTTCAAGGTAATGGTCCTGGCTCCCCGGCACACCCAATAAAGGACATACTGGTTCACCAGAAGGTGGACCCGACACAGGACAGTACTCGCCAAAGACGGACCGCCCGGCCAGGCCTAAAATTCAACTACGAGCTTTTTAACTGCAACAACTTTAATATACGCTATTGGAGCTGGAATTACCGCGGCTGCTGGCACCAGACTTGCCCTCCAA
+
DDDDDIIIIHIIIIIIIIIIIIIIIIIIIIIIIHIIIIIIIIIIIIIIIIIIIIIIIIIIIIIIIIIIIIIHGHHIIIIIIIIHHHHHIIIIHHIHIIIHIHHIIIIIIHIIIIHIIIIIIIIIHIIHIIIIIIIIIIIHIHIIIIIHIHIIIIHIIIIIIIIIIIIIIIIIIIIIIIIIIIIIIIIIIIIIIHIIIIHIIIIIIHIIIIIIIIIIIIIIIHIIIIIIIIHIIIHIIIIIIIIIHIIIIHIHIIIIIIIIIIIIIIIIIIIIIIIIIIIIIIIIIIIIIIIIIIIIIHHGFIIIIIIIIIIIIIIIIIIIIIIIIIIIIIIIIIIIIIIIIDDDDD
@HISEQ:969:HM2KJBCX2:2:1102:1592:74396 2:N:0:ACTATGCA
TACGCCCATCAGCCCAACTATCCCTATTAATCATTACGTCGATCCTAGAAACCAACAAAATAGAATCAAACGTCCTATTTCGTTATTCCATGCTAATGTATTCAAGCGTGAGCCTGCTTTAAACTCTCTAATTTTTTCAAAGTAACAGTCCTGATTCCCCATGACACCAAATTAATGACATCATGGTTCGTCAGAAGGTAGGAATCAATAATACCAGTACGTACAATAGCACGACCAATAAATTGATCCCGAAATTCAACTACGAGCTTTTTAACTGCAACAACTTTAATATACGCTATTGGAGCTGGAATTACCGCGGCTGCTGGCACCAGACTTGCCCTCCAA
+
DDDDDIIIIIIIIIIIIIIIIIIIIIHIIIIIHIIIIHIIIHIIIIHHHIIIIHHHICHIIIIHIIIIEHHHHHIHHHHIIIIIIIIIFHFHIIIIIIIIIIIIHIHIIIHIHIIIIIIHHHIIEHHIHHIIIHHHHHHIIIIIIIIIIIIIHIHHIIHIIIIIIIHIIIHIHHIIIIIIHIIHHHHIIIHIIIHIIIIIIHIIHIIHGIIIIGIIIIIIIIIIIIIIIIIIHHIIIIIIIIHFIIIHGIIIIIIIIIIIHHIIIIIIIIIIIIIIIIIIIIHIIHIIIIIHIIIIIIIIIIIIIIIIIIIIIIIIIIIIIIIIIIHHIIHIIIIIIIIIDDBDD
@HISEQ:969:HM2KJBCX2:2:1102:9836:73468 2:N:0:ACTATGCA
TACGCCCATCAGCCCAACTATCCCTATTAATCATTACGGTGGTCCTAGAAACCAACAAAATAGAATCATCCGTCCTATTTTATTATTCCATGCTAATGTATTCAAGCAAAATGCCTGCTTTAAACACTCTAATTTTTTCAAAGTAAAGGTCCTGGTTCCCCGCGGCACCCAATTAAGGACATCGCGGTTCTCCAGAAGGTGAGAAATTGACTACACCAGTTCATACCCCTTAAGGCACGACCGATGTGTCAATCCCGAAATTCAACTACGAGCTTTTTAACTGCAACAACTTTAATATACGCTATTGGAGCTGGAATTACCGCGGCTGCTGGCACCAGACTTGCCCTCCAA
+
DDDDDIIIIIIIIIIIIIIIIIIIIIIIIIIIIIIIIIIIIIIIIIIIIIIIIIIIIIIIIIIIHIIIIIIIIIIIIIIIIIIIIIIIIIIHIIIIIIIIIIIIIHIIIIIIIIIIIIIIIIIIIIIIIIIIIIIIIHIIIIIIIIIIIIIIIIHIHIIIIIIIIIIIIIIIIIIIIIIIIIIIIIIIIIIIIIIIIIIIIIIIIIIIIIIIIIIIIIIIIIIIIHIIIIIIIIIIHIIIIIIIIIIIIIIIIIIIIIIIIIIIIIIIIIIIIIIIIIIIIIIIIHIIHIIIIIIIIIIIIIIIIIIIIIIIIIIIIIIIHIIIIIIIIIIIIIIIHIIIIIIIIIDDDDD
@HISEQ:969:HM2KJBCX2:2:1102:18799:75145 2:N:0:ACTATGCA
TACGCCCATCAGTCCCAACTATCCCTATTAATCATTACGGTGATCCTAGAAACCAACAAAATAGAACCATGCCGTCCTATTCTATTATTCCATGCTAATGTATTCGAGCAAAAATGCCTGCTTTAAACACTCTAATTTTTTCAAGGTAAAGGTCCTGGATCCGCAAGACACCCAATTAAGGACATCAAGTTTCTCCAGAAGGTGAGAAATCAACAGCGACAGTTCATACCCCTTAAGGCATGACCATCACGTCAATCCCGAAATTCAACTACGAGCTTTTTAACTGCAACAACTTTAATATACGCTATTGGAGCTGGAATTACCGCGGCTGCTGGCACCAGACTTGCCCTCCAA
+
D@DDDIHIIIHIIIIHIIIHIIIIIIIIIHIHHIIIIIHHHEHHIIIIIIIHIIIIIIHHHFHCGIIIHHIIIIHHHIGIIIIIIIIIIIGEHIIFHHIHIDFHIIIHIIHIIHIIHHIIIHIIIIIHHEIIIIIIIIIHIHHIIIIIHHHIHIHHHIHHIGIHHHHIFHIIIIIGIIHIIIGHHGHHIIHHIIIIIIIHHIIIIIIHIHHII<IIGIIIIIHGIHFHGHHGGCHIIHHHHIIIGIIIIIIHHIIIIIIIIIHHHEIIHHHIIHIIHIIHIIHHHIIHIIHIIIIIIIIHHHIIIIHIIIIIIIIIIIIIIIIIIIIIIHIHIIIHHHHHIIHHHIIIIDDDCD
@HISEQ:969:HM2KJBCX2:2:1102:16091:76022 2:N:0:ACTATGCA
TACGCCCATCAGCCCAACTATCCCTATTAATCATTACGTCGATCCTAGAAACCAACAAAATAGAATCAAACGTCCTATTTCATTATTCCATGCTAATGTATTCAAGCGTGAGCCTGCTTTAAACACTCTAATTTTTTCAAAGTAACAGTCCTGATTTCCCACAACACCAAATAAATGACATCATGGTTCGTCAGAAGGGAGAAACCAACAATACCAGTACGTACCGAGGCACGACCGACATGATGGTCTCGAAATTCAACTACGAGCTTTTTAACTGCAGCAACTTTAATATACGCTATTGGAGCTGGAATTACCGCGGCTGCTGGCACCAGACTTGCCCTCCAA
+
DDDDDGHHHEHHHIIGHIIIIIIIIIHIHGHIHIIIIIIHIIIHHIIIIIIIIIIIHIIFHIHHIIIGHHHHIIIHHHIIGHHIHIIGHEHHIHHHHHIIIIGIIIHHHIIIIIIIIIGHHHIIHIIIIIIIIIGIHHIIIHHIIIIIIIIIIIHIIIIIIHIIHHHIIIIHIIIIIIHIIIIIIIIIHGHHIIIIIIIIIIIIIIIIIIIIIIIIIIIIIIIIIIIIIIIIIIIIIIIIIHHFIIIIIIIIIIIIIIHIIIIIIIIIIIIIIIIIIIIIIIIIIHHIIIIHIIIIIIIIIIIIIIIIIIIIIIIIIIIIIHIIIIIIIIHHHIIIIIIIDDDDD
@HISEQ:969:HM2KJBCX2:2:1102:15675:74876 2:N:0:ACTATGCA
TACGCCCATCAGCCCAACTATCCCTATTAATCATTACGTCAACCCTAGAAACCAACAAAATAGGATCAAACGTCCTATTTTATTATTCCATGCTAATGTATTCAAGCGTTAGCCTGCTTTAAACACTCTAATTTTTTCAAAGTAACAGTCCTGTTTCCCCGCAACACCAAACTAATGGCATCACGGTTCTTCAAGAAGGAGGAATCAGCGAGGCCAGTGCATACCATTGGCACGACCAACCTGCTGACCCCGAAATTCAACTACGAGCTTTTTAACTGCAACAACTTTAATATACGCTATTGGAGCTGGAATTACCGCGGCTGCTGGCACCAGACTTGCCCTCCAA
+
DBD@@HIEHIHHHHEEHHHIIIIIIIIIIGIIHHHEHHHIIIHGEEHEEHIFHFEHEHE1DEG@1CGHHHHGGCEEFHHHHIIE1FFH?H@HGHCE@EHE@DGHHHHGIIHGHHHHHGHHHECGHHEHHIHEHEH?EH@?HHHHHHGHFHHHFEDHHIHHHFHIIHHGEFDHHHIHIIIHHEEHHIIIHHIHHHGIIIIHHIIIHHIHIIII>HGIIIFHEEHGIIHHH8I3DEIIHHHII?HHF=HDDDHHIIIIGIHHHFHHHHGIIIHHHIHHFIIIIIHHG?GHGEHHHIIIHIHHDFHEHFHEIHGCIHIIIIIIIIHIIHHHIIIHFFHFHEGIIDDDDD
@HISEQ:969:HM2KJBCX2:2:1102:10514:76145 2:N:0:ACTATGCA
TACGCCCATCAGCCCAACTATCCCTATTAATCATTACGTCGATCCTAAAAACCAACAAAATAGAATCAAACGTCCTATTTCATTATTCCATGCTAATGTATTCAAGCGCGAGCCTGCTTTAAACACACTAATTTTTTCAAAGTAACAGTCCTGATTTCCCGCGACATCAAATTAATGACATCGTGGTTCGTCAGAAGGTAGGAATCAATTTGACCAGTACGTACCGAGGCACGACCGATCAACTGATCCCGAAATTCAACTACGAGCTTTTTAACTGCAACAACTTTAATATACGCTATTGGAGCTGGAATTACCGCGGCTGCTGGCACCAGACTTGCCCTCCAA
+
DDDDDIIIIIIIIIIIIIIIIIIIIIIIIIIIIIIIIIIIIIIIIIIIIIIIIIIIIHIIIIIIIIHIIHIIIIHIIIIIIIIIIIIIIIHIIIIIIIIIIHIIIIIIIIIIIIIIIIIIIIHIIIIIIIIIIIIIIIIIIIIIIIIIIIIIIIIIIIIIIIIIIIIIIIIIIIIIIHIIIIIIIIIIIIIIIIIIIIIIIIIIIIIIIIIIHIHIIIIIIIIIIIIIIIIIIIIIIIIIIIHHIIIIIIIIIIIIHHIIIIIIIIIIIIIIIIIIIIIIIIIIIIIIIIIIIIIIIIIIIIIIIIIIIIIIIIIIIIIIIIIIIIIIIIIIIIIIIIIIDDDDD
@HISEQ:969:HM2KJBCX2:2:1102:7337:76407 2:N:0:ACTATGCA
TACGCCCATCAGCCCAACTATCCCTATTAATCATTACGGTGGTCCTAGAAACCAACAAAATAGAACCATGCCGTCCTATTTTATTATTCCATGCTAATGTATTCAAGCAAAAATGCCTGCTTTAAACACTCTAATTTTTTCAAAGTAAAGGTCCTGGTTCCCCGCGGCATCCAATTAAGGACATCGCGGTTCTCCAGAAGGTGAGAAATTGACTGCACCAGTTCATACCCCGTGAGGCACGACCGATGCGCCAATCCCGAAATTCAACTACGAGCTTTTTAACTGCAACAACTTTAATATACGCTATTGGAGCTGGAATTACCGCGGCTGCTGGCACCAGACTTGCCCTCCAA
+
DDDDCIIIIIIHIIIIIIIIIIIIIIIIIIIIIIIIIHEHIIIIIIIHIEHIIHIIIIIIIIIGIIIIIIHHIIIHIIIIIIIIIIIIIIIIIIIIIIIIHFHIIIIIIIIIIIIIIIIIIIHIIIHHHHIIIIIHHIIIIHIHHIIIIIIIIHIIIIIIIHIIIIIIHIIIIIIIIIIHHIIIIIIIHHIIIIIIIHIIHIIIIIIIIIIIIIIIHIIIIIIIIIIIIIIIIIIIIIIIIIIIIIIIIIHGIIHIIIIIIIIIIIIIHHIIIIIIIIIIIIIIIIIIIIHIIIIIIIIIIIIIIIIIIIIIIIIIIIIIIIIIIIIIIIIIIIIIIIIIIIIIIIIIDDDDD
@HISEQ:969:HM2KJBCX2:2:1102:16297:76965 2:N:0:ACTATGCA
TACGCCCATCAGCCCAACTATCCCTATTAATCATTACGTCGATCCTAGAAACCAACAAAATAGAATCAAACGTCCTATTTCATTATTCCATGCTAATGTATTCAAGCGTTAGCCTGCTTTAAACACTCTAATTTTTTCAAAGTAACAGTCCTGTTTCCCTGCAACACCAAATTAATGACATTACAGTTCTTCAAGAAGGAGGAACCAGTAAAGCCAGTACATACCAGAGGCACGACCAACTTACTAATCCCGAAATTCAACTACGAGCTTTTTAACTGCAACAACTTTAATATACGCTATTGGAGCTGGAATTACCGCGGCTGCTGGCACCAGACTTGCCCTCCAA
+
DDDD@EIIIHHCEHHHIIHHHHHIIIHIHIIIIHIHEHIIIDHGEHGHHIIIHCEGFHIIIH1GHHHIHIHIIIEHHIIGIIIHHIIGHHHIHHIIIIIIIHIHHHGCHEGEHHHHGGHIIIHIHHHHHHDHHHHHHHHFGCHIIHHHHIHGFHHHIHGGHIIIHGFHIHHGHIIHEIIHHIIHHFHHEHHHIIIIIHGGGE;HHHIIHHHHGIHIIIHIHHHHHHIHHGHHHHIHHIHHHGHHHIHGHHDD@HHEIHIIHEHHIHIIGIIHEIHIIIIIIIIIIHHHIHIIHHIGHGG?IHHFEIIIIHHHHIHIHIIHGHHHHCHHHIHG1HHEHEIHFDADBD
@HISEQ:969:HM2KJBCX2:2:1102:20815:76519 2:N:0:ACTATGCA
TACGCCCATCAGCCCAACTATCCCTATTAATCATTACGTCAATCCTAGAAACCAACAAAATAGGATCAACGTCCTATTTCATTATTCCATGCTAATGTATTCAAGCGCGAGCCTGCTTTAAACACTCTAATTTTTTCAAAGTAACAGTCCTGATTCCCCGCCACACCAAATTAATGACATGATGGTTCGTCAGAAGGTAGGAACCAGTAACACCAGTACGTACCTAAGGCACGACCAACGTACTGATCCCGAAATTCAACTACGAGCTTTTTAACTGCAACAACTTTAATATACGCTATTGGAGCTGGAATTACCGCGGCTGCTGGCACCAGACTTGCCCTCCAA
+
DDAADIGHEHHHHGHIIIHIHCFHIHIIIHICGHHHIHHFHHHIIHFEHIIDHHIIIIHIHIGHHHHHHEGCFEHIIHHIHHHIHGH?HHGIIHGIHCGGHCFHH?EHHIIHIGHEHIIIHIIIIIIIIEHHHHFHHGHHHHHHHIGHHHFHIHIIHHHHIEEHIHGIIIHIHIIIIIHIHIIIHHIHIIHGHGGIIHIIHHIIHHHIIHHHIIIIIHIHEHHIIIIIIIIIHHGIIIHIIHHHIIIHHHGHHEGHIHIHHHHG@HHGHHHHHHIHIIGIIHHEEEHHF@EDHHIIHHHGIHCGIIIIIIHIIHGIIIIIIIIIIIIIIIIIIIIIHIIIDDDDB
@HISEQ:969:HM2KJBCX2:2:1102:4969:77040 2:N:0:ACTATGCA
TACGCCCATCAGCCCAACTATCCCTATTAATCATTACGTCGATCCTAGAAACCAACAAAATAGAATCAAACGTCCTATTTCGTTATTCCATGCTAATGTATTCAAGCGTGAGCCTGCTTTAAACACTCTAATTTTTTCAAAGTAACAGTCCTGATTCCCCATGACACCAAATTAATGACATCATGGTTCGTCAGAAGGTAGGAATCAATAATACCAGTACGTACAATAGCACGACCAATAAATTAATCCCGAAATTCAACTACGAGCTTTTTAACTGCAACAACTTTAATATACGCTATTGGAGCTGGAATTACCGCGGCTGCTGGCACCAGACTTGCCCTCCAA
+
DDDDDIIIIIIIIHIIIIIIIIIIIIHIHIIIHIIHIIIIIIHHHIHHGIHIIIIIHIHIIIHIIIIIIIIIIHIIIIIIIGIIIIIHFHIIIIIIIIIIIGIIIIIIIIIIIIIIIIHIIIIHIIIGIIIIIHIIHIHHIHHHIIIIIIIIIIIIHIGIIHIIIIIIIIIIIIIIIIIIIIHIHIIIIIIIIIIIHHIIIHIIHIIIIHHIIIIIIIHHIIIIIHIIIIIIIIIIIIIIIIIIIIIIIIIIIIIHHEIIIIIIIIIIIIIIIIIIIIIIIIHIIIIIIIIIIIIIIIIIIIIIIIIIIIIIIIIIIIIIIIIIIIGIIIIIIIHIIIIIDDDDD
@HISEQ:969:HM2KJBCX2:2:1102:17041:77128 2:N:0:ACTATGCA
TACGCCCATCAGCCCAACTATCCCTATTAATCATTACGTCGATCCTAGAAACCAACAAAATAGAATCAAACGTCCTATTTCATTATTCCATGCTAATGTATTCAAGCGTAAGCCTGCTTTAAACACTCTAATTTTTTCAAAGTAACAGTCCTGATTCCCCACGACACCAAATTAATGACATCGCGGTTCTTCAGAAGGTAGGAACCAATAATGCCAGTGCGTACCGAAGCACGACCAACAATTTGATCCCGAAATTCAACTACGAGCTTTTTAACTGCAACAACTTTAATATACGCTATTGGAGCTGGAATTACCGCGGCTGCTGGCACCAGACTTGCCCTCAA
+
DCDDDIIHIIIIIIIHIIHIHIIIIIIIIIIIIIIIHIHIGIIIIIIIHIIIIIIIIIIIIIIHHHIHIHIGHHHIHHHHHHHIIIIIGIHHHCHHIIIIIIIIIIIIIIIIIIIIIIIIHIHHIIIIIIIIIIIIIIHHIIIIIIIIIIIIIIIHIIIIIIIIIIIIIIIIIIIIIHIHIIIIIIIIIIIIIHHIIIIIIIIIIIIIHHHIIIIIIIIIIIIIIIIHIIIIIIIIIIIIIIHIHHIIIGIIIIIIIIIIHHIIHIIIIIIIIIIIIIIIIIHIIIIIIIIIHIIIIIIIIIIIIIIIIIIIIIIIIIIIIIIIIIIIIIIIIIIIIIHDDDDD
@HISEQ:969:HM2KJBCX2:2:1102:3985:77733 2:N:0:ACTATGCA
TACGCCCATCAGCCCAACTATCCCTATTAATCATTACGTCGATCCTAGAAACCAACAAAATAAGATCAAACGTCCTATTTCATTATTCCATGCTAATGTATCCAAGCGCGAGCCTGCTTTAAACACTCTAATTTTTTCAAAGTAACAGTCCTGATTCCCCGCCACACCAAATAAATGGCATAACGGTTCTTCAGAAGGGAGGAATCAGTGACACCAGTGCATACCAAAGGCACGACCAGCGTACTGATCCCGAAATTCAACTACGAGCTTTTTAACTGCAACAACTTTAATATACGCTATTGGAGCTGGAATTACCGCGGCTGCTGGCACCAGACTTGCCCTCCAA
+
DDDBDIIIIIIIIIIIGIIIIIIIIHIIIIIIIIIIIIIIIHIIHHIIIIIIIIIIIIIIIIHIIIIIIIIIIGIIIIIIIIIIHIIIIIIIIIIIHIIIIIIIIIIIIIIIIIIHGIIIIIIIIIIHIIIIIIIIIIIIIIIIIIIIIIIIHIIIIIIIIIIIIIIIIIIIIHIIIIIIIIIIIIIIIIIHIIIIIIIIIIIIIIIIIIIIIIIIIIIIIIIIIIIIIIIIIIIIIIIIIIIHHIIIIIIIIIIIIIIIIIIIIIIIIIIIIIIIIIIIIIIIIIIIIIIIIIIIIIIIIIIIIIIIIIIIIIIIIIIIIIIIIIIIIIIIIIIIIIIIIDDDDD
@HISEQ:969:HM2KJBCX2:2:1102:7270:77108 2:N:0:ACTATGCA
TACGCCCATCAGCCCAACTATCCCTATTAATCATTACGTCGATCCTAGAAACCAACAAAATAGAATCAAACGTCCTATTTCATTATTCCATGCTAATGTATTCAAGCGCGAGCTTGCTTTAAACACTCTAATTTTTTCAAAGTAACAGTCCTGATTTCCCGCGACACCAAATTAATGACATCGTGGTTCGTCAGAAGGGAGAAACCAATAATGCTAGTACGTACAAAGTACGACCGACATATTAGTCCCGAAATTCAACTACGAGCTTTTTAACTGCAACAACTTTAATATACGCTATTGGAGCTGGAATTACCGCGGCTGCTGGCACCAGACTTGCCCTCCAA
+
DDDDDIIIIIIIIIIIIIIIIIIIIIIIIIIIIIIIIIIIIIIIIIIGIIIIIIIIIIIIIIIIIIIIHIIHIHHIIIIIIGIIIIIIIIIIIIIIIIIIIIIIIHIIIIIIIHIIIIIIIIIIIIHIIIIIIIIIIIIIIIIIIIIIIIIIIIHHIIIIIHIIHIHIIIIIIIIIIIIIIIIIIIIIIIHIIIIIIIIIIIIIHIIIIIIIIIIIIIIIIIIIIIIIIIIIIIIIIIIHHIHIIIIIIIIIIIIIIIIIIIIIIIIIIIIIIIIIIIIIIHIHHHIIIIIIIIIIIIIIIIIIIIIIIIHIIIIIIIIIIIIIIIIIIIIIIIIIIIIDDDDD
@HISEQ:969:HM2KJBCX2:2:1102:3251:77558 2:N:0:ACTATGCA
TACGCCCATCAGCCCAACTATCCCTATTAATCATTACGGTGATCCTAGAAACCAACAAAATAGGATCAACGTCCTATTTCATTATTCCATGCTAATGTATTCAAGCGCGAGCCTGCTTTAAACACTCTAATTTTTTCAAAGTAACAGTCCTGATTCCCCGCCACACCAAATTAATGACATGATGGTTCGTCAGAAGGTAGGAACCAGTAACACCAGTACGTACCTAAGGCACGACCAACGTACTGATCCCGAAATTCAACTACGAGCTTTTTAACTGCAACAACTTTAATATACGCTATTGGAGCTGGAATTACCGCGGCTGCTGGCACCAGACTTGCCCTCCAA
+
DDCDDICHIHHIIIIIIIIIIIHIIIIIIFHHHIIIHGHHHHHEHHHIIIHHIIIIGHEHIIIIIHIIIHGHHHIHIIGHGHHIHGHFHIFHHGIGHHHHHFHHGIIIHHIHEHFHIHCHIIIIHFIHHGHHHEFCACGEGGHGHHEGHHFHFHEIIIHGHIIIHHIHIIHIIHHIIIIIIGHHIHIHIHIIIIIIHHHIHIIIIIIIIII<IIIIIIIIIIIHGIHIIIIHHIIIIIIHIIHFIIHIHHIIIIIGIIIHHEHHHEGIIIHHIIIIIIIHHHHIHGGIIIHIHIHIIIIIIHHIIIIIIIHHIIIIIHIIIIIIIIIIIIIIIIIIIIIIDDDDD
@HISEQ:969:HM2KJBCX2:2:1102:13842:77548 2:N:0:ACTATGCA
TACGCCCATCAGCCCAACTATCCCTATTAATCATTACGGTGGTCCTAGAAACCAACAAAATAGAACCACAACGTCCTATTCTATTATTCCATACTAATCTATTCAAGCAATAGCCCGCTTTAAACACTCTAATTTTTTCAAGGTAATAGTTCTGGCTCCCCAAAACACCCAATAAAGAGCATACTGGTTCACCAGAAGGAAGACCCGACAGCAGACAGTACTCGCCAAAGACGGACCGCCCGGCCAGGCCTAAAATTCAACTATGAGCTTTTTAACTGCAACAACTTTAATATACGCTATTGGAGCTAGAATTACCGCGGCTGCTGGCACCAGACTTGCCCTCCAA
+
DDCDDIIIIIIIIIIIIHHHIIIIIIIIEEHHHHFHHI=HHGIIIIIIHIHIIIIIIEHCGHHFEGGHHIGIHHHIIHHHHIHIGHHHHFHHIIIIHIIIIIIIIIIHHHIIIIHHIIIIIHHHHIHHHIHHIIIIIIIIIIIIIIIIIIIHHIIHHIHHIIIGHHHIIIIIHHIIHIHIIHIIIIIIIIIIIIIIIIIIHIIIIIHIIIIIIIIIIIIIIIIIIIIIIIIIIIIIIGIIIIIIHIIIIIIIIIIIIIIHIIIHIIGIIIGIIIIHIIIIIIIIIIHIIIIIIIIHIIIIIIIIIIIIIIIIIIIIHHIIIIIIIIIIIIIHIIIIIIHIIDDDDD
@HISEQ:969:HM2KJBCX2:2:1102:2084:77855 2:N:0:ACTATGCA
TACGCCCATCAGCCCAACTATCCCTATTAATCATTACGGTGATCCTAGAAACCAACAAAATAGAACCATGCCGTCCTATTCTATTATTCCATGCTAATGTATTCGAGCAAAAATGCCTGCTTTAAACACTCTAATTTTTTCAAGGTAAAGGTCCTGGATCCGCAAGACACCCAATAAAGGACATCAAGTTTCTCCAGAAGGTGAGAAATCAACAGTAACAGTTCATACCCCTTAAGGCATGACCGTCACGTCAATCCCGAAATTCAACTACGAGCTTTTTAACTGCAACAACTTTAATATACGCTATTGGAGCTGGAATTACCGCGGCTGCTGGCACCAGACTTGCCCTCCAA
+
DCDDCIIIIIIHIIHIIIIIIIIIIIIIIIIIIHIIIHIHHIHIIIIHIHIIIIIIIGIIIIIHHIHIICGHHEHIIIIEEHHIIGIIHHIGEHHHHHEHIHEEHIIHIIHIIIHGHIIGIIHIHHGHHHHHHHHIIIIHIIIHHIHHGHHIHCHEFEHIIHIIIIHIHIHHIHIHIII-HGIIHIHHHHEIIIIIHIIGIIHHHHIHIHHDEIIIIHIIIIIIIIHIHFGIIIHIIIII<HIIIHIIIHHFIIIIIIIIIIIIIGIIIHIIIIIIIIIIHEHIIIIHEIIIIIIIIIIHFIIIIIIIIIIIHHIIIIIIIIHHIIHIIIIIIIIIIIGIIIIIIIIIDDDDD
@HISEQ:969:HM2KJBCX2:2:1102:12221:77495 2:N:0:ACTATGCA
TACGCCCATCAGCCCAACTATCCCTATTAATCATTACGTCAATCCTAGAAACCAACAAAATAGGTTTGAACGTCCTATTTCATTATTCCATGCTAATGTATTCAAGCGTTAGCCTGCTTTAAACACTCTAATTTTTTCAAAGTAACAGTCCTGTTTCCCTGCAACACCAAATTAATGGCATTACAGTTCTTCAGAAAGGAGGAATCAGCGAAACCAGTTCATACCAGTGGCACGACCAACCTGCTGACCCCGAAATTCAACTACGAGCTTTTTAACTGCAACAACTTTAATATACGCTATTGGAGCTGGAATTACCGCGGCTGCTGGCACCAGACTTGCCCTCCAA
+
DDDDDIIIIHIIIIIIIIIIIIIIIIIIIHIIIIIHIIIIIIIIGIIIIIIIIIIIIIIIIIIIIHIIHHIIIIIIIHIIIIIIIIIHHIIIIIIIIIIIIIIHHIIIIIIIIIIIIIIIIIHIIIIIIIIIIIIIIIIIIIIIIIIIIIIIIIIIIIIIIIIIIIIIIIIIIIIIIIIIIIIIIIIIIIIIIIIIIIIIIIIIIIIIIIIIHIIIHIIIIIIIIIIIIIIIIIIIIIIIIIIHFIIIIIIIIIIIIIIIIIIIIIIIIIIIIIIIIIIIIIIIIIIIIIIIIIIIIIIIIIIIIIIIIIIIIIIIIIIIIIIIIIIIIIIIIIIIIIIIIDDDDD
@HISEQ:969:HM2KJBCX2:2:1102:7159:78820 2:N:0:ACTATGCA
TACGCCCATCAGCCCAACTATCCCTATTAATCATTACGTCAATCCTAGAAACCAACAAAATAGGATCAACGTCCTATTTCATTATTCCATGCTAATGTATTCAAGCGCGAGCCTGCTTTAAACACTCTAATTTTTTCAAAGTAACAGTCCTGATTTCCCACCACACCAAATGAATGACATGATGGTTCGTCAGAAGGTAGGAATCAGTAACACCAGTACGTACCGAAGGCACGACCAGCGTACTAATCCCGAAATTCAACTACGAGCTTTTTAACTGCAACAACTTTAATATACGCTATTGGAGCTGGAATTACCGCGGCTGCTGGCACCAGACTTGCCCTCCAA
+
DDDDDIIIIIIIIIIIIIIIIIIIIIIIIIIIIIIIIIIIIIIIIIIIIIIIIHIIIIHIIIHHHIIIIIIIIIIIIHIIHIIIIIIIIIIHHIIIIIIIIIIIIIIIIIIIIIIIIIIIIIIIIIIIIIIIIIIIIIIHIIIIIIIIIIIIIIIIIIIIIIIIIHIIIIIIIIIIIIIIIIIIIIIIIIIIIIIIIIIIIIIIIIIIIIIIIIIIIIIIIIIIIHIIIIIIIIIIIIIIIIIHIIIIIIIIIIHIIIHIIHIIIIIIIIIIIIIIIIIIIIIIIIIIIIIIIIIIIIIIIIIIIIIIIIIIIIIIIIIIIIIIIIIIIIIIIIIIIIIIDDDDD
@HISEQ:969:HM2KJBCX2:2:1102:21047:79608 2:N:0:ACTATGCA
TACGCCCATCAGCCCAACTATCCCTATTAATCATTACGTCGATCCTAGAAACCAACAAAATAGAATCAAACGTCCTATTTCGTTATTCCATGCTAATGTATTCAAGCGTGAGCCTGCTTTAAACACTCTAATTTTTTCAAAGTAACAGTCCTGATTCCCCAAGACACCAAATTAATGACATCATGGTTCGTCAGAAGGTAGGAATCAATAATACCAGTACGTACAATAGCACGACCAATAAATTGATCCCGAAATTCAACTACGAGCTTTTTAACTACAACAACTTTAATATACGCTATTGGAGCTGGAATTACCGCGGCTGCTGGCACCAGACTTGCCCTCCAA
+
DDCDDIHHHHHFGHHHIIHIHHIIHHHHHHEHIIHHGHFHHIIIIIHFHHIIHIIIHIIIIIHIIHIIGHIIGHCHHHHHFIEHHHHIEHCHH?FHGHFHGGEGHIHIHGHHHHHHHHGEFHHHHHCHIIIHHHEHHHHIIHGHHHHHGGHHHHEFHEEHHHHIIIHGHHIIIIIIHHGEHGHIIIHGEIIIIIIIIIIIIIHII<IHCFDCDI=IHHHIHIIIHHIII=IIHHEHHHHGEHHHIIIGIGIHHEIHHIIIHHHHDIIHIIIIHHIHHIHHHEHIHIHIHGEIIGIIHEIIIIIIIIIIIIIIIHIIIIIHHIIIIIIHFIGHFIIIIIHIDDDDD
@HISEQ:969:HM2KJBCX2:2:1102:12262:80021 2:N:0:ACTATGCA
TACGCCCATCAGCCCAACTATCCCTATTAATCATTACGTCGATCCTAGAAACCAACAAAATAGAATCAAACGTCCTATTTCATTATTCCATGCTAATGTATTCAAGCGTAAGCCTGCTTTAAACACTCTAATTTTTTCAAAGTAACAGTCCTGATTCCCCACGACACCAAATTAATGACATCGCGGTTCTTCAGAAGGTAGGAACCGATAATGCCAGTGCGTACCGAAGCACGACCAACAATTCGATCCCGAAATTCAACTACGAGCTTTTTAACTGCAACAACTTTAATATACGCTATTGGAGCTGGAATTACCGCGGCTGCTGGCACCAGACTTGCCCTCCAA
+
DDDDDIIIIIIIIIIIIIIIIIIIIIIIIIHIIIIIIIHIIIIIIIIIIIIIIIIIIIIEHIIHIIIIIIIIHIHIIIIIIIIIIIIIHIHHGHIHIIIIIHIIIHIIIIIIIIIIIIHIIIIIIIIIIIIIIIIHIIIIIIIIIIIIIIIIIIIIIHIIIIIHIIIIIIIIIIIIIIIIIIIIIIIHIIIIIIIIIIIIIIIIIIIIIIIIIIHIIIIIHIIIIIIIIIIIIIIHIIIIIHHEIIHIIIIIIIIHIIIIIIIIIIIIIIIIIHIIIIIIIHIIIIIIIIIIHIIIIIIIIIIIIIIIIIIIIIIIIIIIIIIIIIIIIIIIIIIIIIIIDDDDD
@HISEQ:969:HM2KJBCX2:2:1102:12955:81767 2:N:0:ACTATGCA
TACGCCCATCAGCCCAACTACCCTATTAATCATTACGTCGATCCTAGAAACCAACAAAATAGAATCAAACGTCCTATTTCATTATTCCATGCTAATGTATTCAAGCGTAAGCCTGCTTTAAACACTCTAATTTTTTCAAAGTAACAGTCCTGATTCCCCACGACACCAAATTAATGACATCGCGGTTCTTCAGAAGGTAGGAACCGATAATGCCAGTGCGTACCGAGGCACGACCAACAATTCGATCCCGAAATTCAACTACGAGCTTTTTAACTGCAACAACTTTAATATACGCTATTGGAGCTGGAATTACCGCGGCTGCTGGCACCAGACTTGCCCTCCAA
+
DDDDDIIIIIIIIIIIIIIIIIIIIIIIIIIIIIHFHIIIIIIIIIIIIIIGIIIIIIIIIIIIIIIIIIHIHIIIIIIIIIIIIHIHHIHHIIIIIHIHIIHIIIIIIIIIIIIIIIIIIIHIIIIIIIIIIIIIIIIIHHHIIIIIIIIIIHIIIIIIIIIIIIIIIIIIIIIIIIIIIHIIIIIIIIIIIIIIIIIIIIIIIIIHIIIIIIIIIIIHIIIIIIIIIIIIIIIIIIIHHGHIIIIIIIIIIIIIIIIIIIIIIIIIIIIIIIIIIIIHIIIIIIIIIIIHIIIIIIIIIIIIIIIIIIIIIIIIIIIIIIIIIIIIIIIIIIIIIIIDDDDD
@HISEQ:969:HM2KJBCX2:2:1102:16400:81602 2:N:0:ACTATGCA
TACGCCCATCAGCCCAACTATCCCTATTAATCATTACGGTGATCCTAGAAACCAACAAAATAGAATCAAACGTCCTATTTCGTTATTCCATGCTAATGTATTCAAGCGTGAGCCTGCTTTAAACACTCTAATTTTTTCAAAGTAACAGTCCTGATTCCCCATGACACCAAATTAATGACATCATGGTTCGTCTGAAGGTAGGAATCAATAATACCAGTACGTACAATAGCACGACCAATAAATTGATCCCGAAATTCAACTACGAGCTTTTTAACTGCAACAACTTTAATATACGCTATTGGAGCTGGAATTACCGCGGCTGCTGGCACCAGACTTGCCCTCCAA
+
DDDCDIIIH<FHGGHHHHGGHEGHGHIIHGHFHHIIHHIIIHIDFHIIHIIIHIIIGHEHG@HFHHHHHFHGIDEGHHIIHHIHHIIHGHHIHHEHIIIHIHHHIIIIHIIHHHHHHIIIHHHHHHHHIIIHIIIIIIIIIHIIIHHIIIHIHIHIIHIIIIHIHIHIIIIIIIIHIIIIIIIIIIIIHIIIIHIHHHHHHHIIHHIIIIIIIIIIIIIIIIIIIIIIGIIIHIIIIIIIIIHHHHIIIIHIIIIIIIIIIIIIIIIIHIIIIHIIIIIIIIIHGFHIIIIIIIIIIIIIIHIIIIIHIIIIIIIIIIIIIIIIIIIIIIIIIIIIIIIIDDDDD
@HISEQ:969:HM2KJBCX2:2:1102:18168:82674 2:N:0:ACTATGCA
TACGCCCATCAGCCCAACTATCCCTATTAATCATTACGTCAATCCTAGAAACCAACAAAATAGGATCGAACGTCCTATTTCATTATTCCATGCTAATGTATTCAAGCGTTAGCCTGCTTTAAACACTCTAATTTTTTCAAAGTAACAGTCCTGTTTCCCTGCAACACCAAATTAATGGCATTACAGTTCTTCAGAAAGGAGGAATCAGCGAAGCCAGTGCATACCAGTGGCACGACCAACCTGCTGACCCCGAAATTCAACTACGAGCTTTTTAACTGCAACAACTTTAATATACGCTATTGGAGCTGGAATTACCGCGGCTGCTGGCACCAGACTTGCCCTCCAA
+
DDDDDIIIIIIHIIIIIIIHIIIIIIIIIIIIIIIIIIIIHIIHIIIIIIIIIIIIIG@HHIGH?GHHEEHIHIHHIIHHHEHIIIIIIIHHHIHHIIIIIHHHHEHIIHIIIIIHGIIIHHHIHHIIIHHHIIIIIIIHIIIIIIIIIIIIIHIIGHHHHIIHHIIIIIIIIIHHIIHHEHIIHHGIIIHHIIIHIIIIIIIIIIIIIIHIIHHH9IIHHHHIIH<IIIIIIHIIIIIIIHHHFIIIGIIIIIIIIIIHIHIIIHHIIIHHGIIIIIHEIIHHIIIIIIIIGIIIIIIIIIIIIHHIIHIIIIIHIHIIIIIIIIIIIIHHHIIHIHIIIDCDDD
@HISEQ:969:HM2KJBCX2:2:1102:18145:82877 2:N:0:ACTATGCA
TACGCCCATCAGCCCAACTATCCCTATTAATCATTACAACAGTCCTAGAAACCAACAAATAGAACCATTGTCCTATTCCATTATTCCATGCTAATGTATTCAAGCGTATGCCTGCTTTGAACACTCTAATTTTTTCACAGTAAAAGTCCTGGTTCCCCGTCACGACCCGTAAAGGCCTTGCCGCTTCGCCAGAAGGTAAAGCCCGACCACAGACAGTGCTCACCCAGAAGGCGGACCGTCCAGCCAGGCCTGAAGTTCAACTACGAGCTTTTTAACTGCAACAACTTTAATATACGCTATTGGAGCTGGAATTACCGCGGCTGCTGGCACCAGACTTGCCCTCCAA
+
DDDCDIIIIIIIIHIHEHIIIIIIIIIIGIIIIIIIIIHIIIIIIIIHHHIIHIIIIIIIIHIGIIIHHEHIHHHHHIIGIHHHHIIIHIIIIHIEIIIIIHHIIHHIIIIIIIIIIIIIHIIIIIIIHIIHIIIHGIHIIIIIIIIIIHIIIIIIIGHIIHHHIIIIIIHH:IIIHHIIIIIIIIIIIIIIIIIIIHIIHIIHIIIIIIIIIIIIIIIIIIIIIIIIIIIIIIHIHIIIIIIIHIIIIHIIIIIIIIIIIIIIIIIIIIIIIIIIIIIIIIHHHIHIIIIIIHIIIIIIIIIIHIIIIIIIIIIIIIIIIIIIIIIIIIIIIIIIIIIIHADDDD
@HISEQ:969:HM2KJBCX2:2:1102:19302:83525 2:N:0:ACTATGCA
TACGCCCATCAGCCCACTATCCCTATTAATCATTACGTCGATCCTAGAAACCAACAAAATAGAATCAAACGTCCTATTTCGTTATTCCATGCTAATGTATTCAAGCGTGAGCCTGCTTTAAACACTCTAATTTTTTCAAAGTAACAGTCCTGATTCCCCATGACACCAAATTAATGACATCATGGTTCGTCAGAAGGTAGGAATCAATAATACCAGTACGTACAATAGCACGACCAATAAATTGATCCCGAAATTCAACTACGAGCTTTTTAACTGCAACAACTTTAATATACGCTATTGGAGCTGGAATTACCGCGGCTGCTGGCACCAGACTTGCCCTCCAA
+
DDDDDIGIIIIIIIIIIIIIIIIIHIIIIIIIIIIIIIIIIIIIIIIIIIIIIIIIIIIIIHIIIIIIIHIIIIHHHHIIIIIIIHHIIIHHIHIIHIIIIHHIIHIHHIHIIIIIIIIIIIIIIIIIIIHHIIIIIIIIIIIIIIIIIIIHIHHIHIIIIIIIIHIIIHCHHIIIIIIIIHIIIIIIIIIIIIIIIIIHIIIHHHIIIIIIHIIIIIIIIIIIIIIIIIIIIIIIIIIIHHHIIIIIIIIIIIIIIIIIIIIIIIIIIIIIIIIIIIIIIIIHIIIIIIIIIIIIIIIIIIIIIIIHIIIIIIIIIIIIIIIIIIIIIIIIIIIIIIIDDDDD
@HISEQ:969:HM2KJBCX2:2:1102:7439:84084 2:N:0:ACTATGCA
TACGCCCATCAGCCCAACTATCCCTATTAATCATTACGTCGATCCTAGAAACCAACAAAATAGGTTCAAACGTCCTATTTCATTATTCCATGCTAATGTATTCAAGCGTGTGCCTGCTTTAAACACTCTAATTTTTTCAAAGTAACGGTCCTGATTCCCCATGACACCAAATTAATGACATCACAGTTCGTCAGAAGGTAGAAATCAATAATACCAGTGCATACCAGAGGCACGACCAATATATTGATCCCGAAATTCAACTACGAGCTTTTTAACTGCAACAACTTTAATATACGCTATTGGAGCTGGAATTACCGCGGCTGCTGGCACCAGACTTGCCCTCCAA
+
B@B0<EHEHI@1<D01CG@11<CC1<1<FC?HCH@C1<FCHHEEHIH1?<F@11<G1<C@CG1111<<1D<0<<CHH1DFHHIIH?11<<<1<1<1FFHHEIHHHIHHG?HHHHGCIGA@GF8G@HHHIIHHGEIII:EFIHHEIHHGEHHHEIHHCEHCED0HGF0@EF@HFHHEHCGC<EHEHIHHFHGEHEEHEHHHIIIHIFIIIHHIIGHIFDD1HFGHEGEHH@CFDEGHDIHGCHCF<A</<C@CHIH@EHHGIIHEEGC@HHHHHHFCEHF?1?IHHGGFHHIHIIHFHGHDFGC@EFFHGHHG<DHHHDCHGHCHHHHEIHHIHHEFHG<FID@@D@
@HISEQ:969:HM2KJBCX2:2:1102:20911:82995 2:N:0:ACTATGCA
TACGCCCATCAGCCCAACTATCCCTATTAATCATTACGGTGATCCTAGAAACCAACGAAATAGAATCAGTCCGTCCTATTTCATTATTCCATGCTAATGTATTCAGACGATAGTCTGCTTTAAACACTCTAATTTTTTCAAAGTAACAGTCCTGATTTCCCATCACACCAAATAAATGGCATGAAAGTTCCTCAGAAGGTAGAGATCCATCTCACCGGTGCAGACAATTAAGCCTGACCAATGGGTAGACCCCGAGGTTCAACTACGAGCTTTTTAACTGCAACAACTTTAATATACGCTATTGGAGCTGGAATTACCGCGGCTGCTGGCACCAGACTTGCCCTCCAA
+
BDDDDIHIHHIGIIIHHIIIIIIIIHHIIIIIIHIHHIHFHIIHIIIIIIIIIIIIGHIIIIHHIIIIIHIEHHCDHHHIHIIIIIIIIIHFHEHHIHHIIHIIIHIHIIIIIIHIIHHHHIIHHHIIIHIGHHIFHIIHHIIIIIIHHHHHIHFIIIIHHHIIIIHIIIIIIHHHIIHHGHIIIHIIIIIIIIIHHIIIIHHGFIIHIIIIIIHHIIHHHIHHIIIIIIIIIIIIHIIIIIIIHEDHHCIIIIHIIIIIIIIIIIHHIIIIIHIIIIIIIIIIIIIIIIIIIIIIIIIIIIIIIHHIIIIIIIIIIIIIIIIIIHIHHHIIIHHGIIIIIIIDDDDD
@HISEQ:969:HM2KJBCX2:2:1102:13398:84078 2:N:0:ACTATGCA
TACGCCCATCAGCCCAACTATCCCTATTAATCATTACGGTGATCCTAGAAACCAACGAAATAGAATCAGTCCGTCCTATTTCATTATTCCATGCTAATGTATTCAGACGATAGTCTGCTTTAAACACTCTAATTTTTTCAAAGTAACAGTCCTGATTTCCCATCACACCAAATAAATGGCATGAAAGTTCCTCAGAAGGTAGAGATCCATCTCACCAGTGCAGACAATTAAGCCTGACCAATGGGTAGACCCCGAAGTTCAACTACGAGCTTTTTAACTGCAACAACTTTAATATACGCTATTGGAGCTGGAATTACCGCGGCTGCTGGCACCAGACTTGCCCTCCAA
+
DBD@<CCEHGEHEIHHHIIHHHCHGHHHHHHCHHHHH@EHEEEHGGHHIECHHIH0CCHHCCGHHEHHFG<1<FCEGHH?CGHHHFHC1<<F?FF1<CGHG?FIGIHHHHGFHHIHH@@HEEHAGGFECHEHCFCGHD@EGIIIIHGACFC1C@?CCGHHHGGHHHHGCHGHEG@EFCEGGGHIHHHF@H8IHHHEHHHDHHHHHFHHEDHGHHIIHHGGIIIIHHGHIHH<HEEHHIIHHHHHHFDGIIDIHHHEEIHEHGGCHFIIIIHEGHEGF1IIHHHEHFEEGCHHHEHGDHFHHEHHIIIHIHIIHIHHGIGIHIHIHHHIHGGHHHEDEHIHGIIDD@B@
@HISEQ:969:HM2KJBCX2:2:1102:3817:85404 2:N:0:ACTATGCA
TACGCCCATCAGGCCCAACTATCCCTATTAATCATTACGGTGATCCTAGAAACCAACGAAATAGAACCAAGCCGTCCTATTTCATTATTCCATGCTAATATATTCAGACGTTAGCCCGCTTTAAACACTCTAATTTTTTCAAAGTAATAGTCCTGATTTCCAATCACACCAAATAAATGGCATGAAAGTTCCTCAGAAGGTAGAGATTTATCTCACCAGTACAGACAATTAAGCCTGACCAATGGGTAAACCCCGAAGTTCAACTACGAGCTTTTTAACTGCAACAACTTTAATATACGCTATTGGAGCTGGAATTACCGCGGCTGCTGGCACCAGACTTGCCCTCCAA
+
DCDDDIIIIIIIIHIIIGIIIIIIIIIIIIIIIIIIIIIIIIIIIHIIIHIIIIIHHIHIGIIHIIIIGIEHIHIIIIIIIIIHIIGIIIHIIIIIIIIIIHIIIIIIIIIIIHII$FHIIIIIIHIIIGIIIIIIIIIIIIIIIIIIIHIIIHGIIIIIHIIIIIIIHIIIIIIIIHIIIHIIIIIIIIIIIIIIIIIIHIIIIIIIIIIIIIIIIIIIIIIIIIIIIIIIIIIIIIIIIIIIIIIHIIIIIIIIIIIIIIIIIIIIIIIIIIIIIHIIIIIIIIIIIIIIIIIIIIIIIIIIIIIIIIIIIIIIIIIIIIIIIHIIIIIIIIIIIIIIIIIIDDDDD
@HISEQ:969:HM2KJBCX2:2:1102:19343:85434 2:N:0:ACTATGCA
TACGCCCATCAGCCCAACTATCCCTATTAATCATTACGGTGATCCTAGAAACCAACAAAATAGAACCATGCCGTCCTATTCTATTATTCCATGCTAATGTATTCGAGCAAAAATGCCTGCTTTAAACACTCTAATTTTTTCAAGGTAAAGGTCCTGGATCCGCAAGACACCCAATAAAGGACATCAAGTTTCTCCAGAAGGTGAGAAATCAACTGCAACAGTTCATACCCCTTAAGGCATGACCATCACGTCAATCCCGAAATTCAACTACGAGCTTTTTAACTGCAACAACTTTAATATACGCTATTGGAGCTGGAATTACCGCGGCTGCTGGCACCAGACTTGCCCTCCAA
+
DDDDDIIIIIIIIHIHIIIIIIIHFHIIIIIHIIHIIIIHHHIHHIIIIIIIHHGHIHHHHIIIIIIIIIGIIIIHHIIIIIHIIIIIIGHIIGIIIIIIGDGIHIIHIIIHHIIHIIHIIIIIIIIHHHHHIIHIIIIIHIIIIIIHIHIIHIHHHHHIHIIIHHHIIIIIIIIIIIIHIIIIIIIIIIHIIIIIIHIIIIIIIIIIIIIIIHIIIIIIIIHIIIIIHIIHIIIHHHIIIIIIIIIIIIHGIIIHIIHIIIIIIIIHIIIIHIIIIIIIIIIIIIIIIIHIIIIIIIIIIIIIIIIIIIIIIIIIIIIIIIIIIIIIIIIIIIIIIIIIIIIIIIIIDDDDD
@HISEQ:969:HM2KJBCX2:2:1102:15467:84295 2:N:0:ACTATGCA
TACGCCCATCAGCCCAACTATCCCTATTAATCATTACGGTGGTCCTAGAAACCAACAAAATAGAACCATGCCGTCCTATTTTATTATTCCATGCTAATGTATTCAAGCAAAAATGCCTGCTTTAAACACTCTAATTTTTTCAAAGTAAAGGTCCTGGTTCCCCGCGGCATCCAATTAAGGACATCGCGGTTCTCCAGAAGGTGAGAAATTGACTGCACCAGTTCATACCCCGTGAGGCACGACCGATGCGCCAATCCCGAAATTCAACTACGAGCTTTTTAACTGCAACAACTTTAATATACGCTATTGGAGCTGGAATTACCGCGGCTGCTGGCACCAGACTTGCCCTCCAA
+
DDDDDIIHIIIHIIIIIIIIIIIIIIIIIIIIIIIIIIIIIIIIIIIIIIIIIIIIIHIIIIIIIIIHIEGHHHIHIIIHIIIIIIIIIIIIIIIIIIIIIHHIIIFGIIIHIIIHHIIIIIIIIIIIIIIIIIIIIHHIIHIIIHIIHIHEHHHHGHIIIHIIGHHIIIIIIIIIIIGEHIIIIIHHHIIIIIIHHHGHCHHHGIHHHHGCHHIHHIIIHHIIIIHHGHIHECH@EHHHGGCHHIHHHIH@HCCCDHHHHHCIHG@EE?HHFHHFGHIHHIIIHHHFCC<CFHFHHHE=GIIIHHEEHHHIHHHHHIHIIIHIIGIHHFHIIGIIHHGHHHIHHDHFDBDDB
@HISEQ:969:HM2KJBCX2:2:1102:10348:85730 2:N:0:ACTATGCA
TACGCCCATCAGCCCAACTATCCCTATTAATCATTACATCGATCCTAGAAACCAACAAAATAGAATCTGATGTCCTATTTCATTATTCCATGCTAATGTATTCAAGCGTAAGCTTGCTTTAAACACTCTAATTTTTTCAAGGTAACAGTCCTAATTCCCCATAACATCAAATAAATGACATTATGGTTCTTTAGAAGGTGAGAACCAATAAAACCAGTACATACCAAGGCATGACCGATTCCTTGATCCCGAAATTCAACTACGAGCTTTTTAACTGCAACAACTTTAATATACGCTATTGGAGCTGGAATTACCGCGGCTGCTGGCACCAGACTTGCCCTCCAA
+
ADDDDIIIIHHIIIIIIIIIIIHIHIIIIIIIIHHHIFIIHIIIIIHHHIIIIIHHICGHHIHIIIIIIGHHEHHHGIHHIIHIIHIIHIHICHHIIIIIIIIIIIGIIHHHFGHIIIIIIHHIIIIIIIIHHIIHHIIIIIIIIIIIIIIIIIIIIIGIIIIIIIIIHICHIIHHIIIIIIIIHIIIIIGIIHFHIIIIIIIIIIIIIIIIIIIIIIIIIIIIIIHHHIIIIIIIIIIIIHIHIIHIIIIHIIIIIIIHHHIIIIIHIIIIIHIIGIIIIIIIIIIIIIIIHIIIIIIIIIIIIIIHIIIIIIIIIIIIIIIIIIIIIIIIIIIIHIIIDDDDD
@HISEQ:969:HM2KJBCX2:2:1102:13005:86739 2:N:0:ACTATGCA
TACGCCCATCAGCCCAACATCCCTATTAATCATTACATCGATCCTAGAAACCAACAAAATAGAATCGGATGTCCTATTTCATTATTCCATGCTAATGTATTCAAGCGTGAGCCTGCTTTAAACACTCTAATTTTTTCAAGGTAACAGTCCTAATTCCCCGTGACACCAAATTAATGGCATTACGGTTCTTTAGAAGGTGAGAAATCAATAATATCAGTACATACCAACGGCATGACCGAAACATTGATCCCGAAATTCAACTACGAGCTTTTTAACTGCAACAACTTTAATATACGCTATTGGAGCTGGAATTACCGCGGCTGCTGGCACCAGACTTGCCCTCCAA
+
DDCDADHHHEHEHHIHHHIIIGIIGFHHIIEEHHIIHHHHHIFHIHHGEGHHHHHHGHIIHIHIIIIFHIH@HHHHHIIGHHIHIIIHIIGIHEHCEHHHIHHHGHIIIFHHHHICHEFHIIIIHHGHIHHIHGGCIIHGABHHGHFHHHHHHFIHHHHHIHHFIIHHHHHIHHHHHEHHIHHEHHEEHFHECIIIIHHIIIHFIIHHIIIGHEGHEEHHEIIHGIIHEIHHGIHIH9HHHGD8FHDHHGHHIHHHGHGHHFIHIHHGIIHHHHFHHFFFGEGGEF@HHHGIHHHFGIIHHHIIGIIHIIIIIIHHGHIIHHEHHHE@HHHEIIIIHEIHHDD@DD
@HISEQ:969:HM2KJBCX2:2:1102:12114:86159 2:N:0:ACTATGCA
TACGCCCATCAGCCCAACTATCCCTATTAATCATTACAACAGTCCTAGAAACCAACAAATAGAACCATTGTCCTATTCCATTATTCCATGCTAATGTATTCAAGCGTATGCCTGCTTTGAACACTCTAATTTTTTCGCAGTAAAAGTCCTGGTTCCCCGTCACGACCCGTAAAGGCCATGCCGCTTCGCCAGAAGGTAAAGCCCGACCACAGACAGTGCTCACCCAGAAGGCGGACCGTCCAGCCAGGCCTGAAGTTCAACTACGAGCTTTTTAACTGCAACAACTTTAATATACGCTATTGGAGCTGGAATTACCGCGGCTGCTGGCACCAGACTTGCCCTCCAA
+
DDD0@?/CGDHHEHIII=1FHCGHEHCHEHFGFGHCFHGFHIH@HHHGHHHCHHIHCGHCGCFEHHHH?CFHHH@EH1<CHCHHH?CCC?<FG<G<HHIHHEGE?IHHHHHECHHHHHHEIGIHHHGFCD@HHHIE/AACEFEIIHIHHFGEIHIHHGHGDHIHIIIHHHIIIHHHHHHIIIIHHHHHIHHHHHHIIIHIIHHHHHHIIGIIIIHIHHFGIIIIHIIIIIIHFIIIHHFHHEEHFIIIIIIIIIIIIIIIIIIHIIIIIIIIIIIIIIIIIIIIIIIIIIIIIIIIIIIIIIIIIIIIIIIIIIIIIIIIIIIIIIIIIIIIIIIIIIIIHDDDDD
@HISEQ:969:HM2KJBCX2:2:1102:2935:87506 2:N:0:ACTATGCA
TACGCCCATCAGCCCAACTATCCCTATTAATCATTACGTCGATCCTAGAAACCAACAAAATAGAATCAAACGTCCTATTTCGTTATTCCATGCTAATGTATTCAAGCGTGAGCCTGCTTTAAACACTCTAATTTTTTCAAAGTAACAGTCCTGATTCCCCATGACACCAAATTAATGACATCATGGTTCGTCAGAAGGTAGGAATCAATAATACCAGTACGTACAATAGCACGACCAATAAATTGATCCCGAAATTCAACTACGAGCTTTTTAACTGCAACAACTTTAATATACGCTATTGGAGCTGGAATTACCGCGGCTGCTGGCACCAGACTTGCCCTCCAA
+
DDDBDIIIIHIIGHIIIIIIIIIIIHIIIIIHIIIIIIIIICHHIIIIIIIIIIIIIIIFHCHCHHHIGIIHHHHIIIIIIIIIIIIHIGHGHIHIHIIIIHIIIIIIIIIGHIIHHIIHHIIIIIIHHIIIIHIIIGIIIIHIIIIIIIIIIHIHIHIIIIIIHIHIHHIIIIIIIIIIIHGIIIIIIIIIIIIIIIIIIIIIIIIIIHIIHIIIIIIIIIHIIHIIIIIIIIIHIIIIIHHGIIIIIIIIIIIIIHIIIIIIIIIIIIIIIIIIIIIIIIHIIIIIIIHIIIIIIIIIIIIIHIIIIIIIIIIIIIIHHIIIIIIIIIIIIIIIIIIIDDDDD
@HISEQ:969:HM2KJBCX2:2:1102:19479:87634 2:N:0:ACTATGCA
TACGCCCATCAGCCCAACTATCCCTATTAATCATTACGTCGATCCTAGAAACCAACAAAATAGAATCAAACGTCCTATTTCATTATTCCATGCTAATGTATTCAAGCGTAAGCCTGCTTTAAACACTCTAATTTTTTCAAAGTAACAGTCCTGATTCCCCACGACACCAAATTAATGACATCGCGGTTCTTCAGAAGGTAGGAACCGATAATGCCAGTGCGTACCGAGGCACGACCAACAATTCGATCCCGAAATTCAACTACGAGCTTTTTAACTGCAACAACTTTAATATACGCTATTGGAGCTGGAATTACCGCGGCTGCTGGCACCAGACTTGCCCTCCAA
+
DDDDDIIIIIIIIHIIIIIIIHIIIIIIIIIIIIIIIIIIIIHFHIIIGIIIIIIIIIIIIIIIIIIHIIHHHIIIGHIIGIIIIIIIIIIIIIIIIIIIIHHIIHIIIIIIIIIIIIIIIIIIIHIIIIIIIIIIIIIIIIIIIIIIIIIIIIIIIIIIHHIIIIIIHIIIIIIIIIIIIIIIIIIHIIIIIIIIIIIIIIIIIHIIIIIIIIIIIIIIHHIIIIHIIIIIIIIIIIIIIHGDIIIIIIIIIIIIIIIHIHIIIIIIIIIIHIIIIIIIIIIIIIIIIIIIIIIIIIIIIIIHIIIIIIIIIIIIIIIIIIIIIIIIIIIIIIIIIIIIDDDDD
@HISEQ:969:HM2KJBCX2:2:1102:1577:87934 2:N:0:ACTATGCA
TACGCCCATCAGCCCAACTATCCCTATTAATCATTACGTCAATCCTAGAAACCAACAAAATAGGATCGAACGTCCTATTTCATTATTCCATGCTAATGTATTCAAGCGTTAGCCTGCTTTAAACACTCTAATTTTTTCAAAGTAACAGTCCTGTTTCCCTGCAACACCAAATTAATGACATTACAGTTCTTCAGAAAGGAGGAATCAGCGAAGCCAGTACATACCAGTGGCACGACCAACCTGCTGACCCCGAAATTCAACTACGAGCTTTTTAACTGCAACAACTTTAATATACGCTATTGGAGCTGGAATTACCGCGGCTGCTGGCACCAGACTTGCCCTCCAA
+
DDDDDIIIIIIIIIIHIIIIIIIIIIIIIIHIIIIIIHHIIIIIIIIIIIHIIIIIIIIIIIIIIIIIIHIHHIIIIIIIIIIIIIIHHHHIIIHIIGHIIHIIIIIIIIIIIIIIIIIIIIIIIIIIIIHIIIIHHGHIIIGIIIIIIIIIIIIIIIIIIIIIIIIIIIIIIIIIIIIHIIIIIIIIIIHIIIIIIIIIIIIIIIIIIIIIIIIIIIIIIIIIIIIIIIIIIIIIIIIIIIIHDIIIIIIIIIIIIIIIIIIIIIIIIIIIHIHIIIIIIIIIIIIIIIIIIIIIIIIIIIIIIIIIIIIIIIIGIIIIIIIIIIIIIIIIIHIIIIIIIDDDDD
@HISEQ:969:HM2KJBCX2:2:1102:17477:88070 2:N:0:ACTATGCA
TACGCCCATCAGCCCAACTATCCCTATTAATCATTACATCGATCCTAGAAACCAACAAAATAGAATCGGATGTCCTATTTCATTATTCCATGCTAATGTATTCAAGCGTGAGCCTGCTTTAAACACTCTAATTTTTTCAAGGTAACAGTCCTAATTCCCCGTGACACCAAATTAATGGCATTACGGTTCTTTAGAAGGTGAGAAATCAATAATATCAGTACATACCAACGGCATGACCGAAACATTGATCCCGAAATTCAACTACGAGCTTTTTAACTGCAACAACTTTAATATACGCTATTGGAGCTGGAATTACCGCGGCTGCTGGCACCAGACTTGCCCTCCAA
+
DDDBDIIIIIIIIIIIIIIIIIIIIIIIIIIIIIIIIIIIHIIIIIHIIHIIHIIIHIIIIIIIIIIIIIIIIIIIIIHHHHHHHHIHHHHIIIHIIGHHIIIIIIHHHHHHIIIIIIHIIHHHFHIIIIHHIIIIIIHGIHIIIIIIHIIHHGHIHIIHIIIIHIIIIIIIIIIIIIIIIIIHHIIIIIIIIIIIIIIIIIIIIIIIIIIIIHHIIIIIIIIIIIIIHHIHHIIIHIIIIIIIIIIIIIIIIIIIIIIIIIHIIIIIIIIIIIIHIIIIIIIIIHHIHIIIIIIIIIIHHHIIIIHHIIIIIIIIIIIIIHIIHHIIHIIIIIHIIIIIIIDDDDD
@HISEQ:969:HM2KJBCX2:2:1102:11472:87265 2:N:0:ACTATGCA
TACGCCCATCAGCCCAACTATCCCTATTAATCATTACGTCGATCCTAGAAACCAACAAAATAGAATCAAACGTCCTATTTCGTTATTCCATGCTAATGTATTCAAGCGTGAGCCTGCTTTAAACACTCTAATTTTTTCAAAGTAACAGTCCTGATTCCCCATGACACCAAATTAATGACATCATGGTTCGTCAGAAGGTAGGAATCAATAATACCAGTACGTACAATAGCACGACCAATAAATTGATCCCGAAATTCAACTACGAGCTTTTTAACTGCAACAACTTTAATATACGCTATTGGAGCTGGAATTACCGCGGCTGCTGGCACCAGACTTGCCCTCCAA
+
B@D<BEHIGCH@HCC<C01<DFHH?GCGHFH?HEHFF1<1CHEHGGEFHHH?GHEHFHH1<<GFC?C<DCHECG00FH11<FGF@CC@HH1CCCFDFF@<FF@DHGHEHF<=FGHHF@HHEHFEHHHHGFHHIGFIGHEHFEFG<GGCGH1G?CFCHGHHGDIIHHHEHHIHHD/HECEEFHDGE?DHE:?HECIIHHEEHHDHFGHFC1CD@IHH=GDE@HHC1@HGC0HIIG<D?HD1<<CGFF?CC1<<1@HEEEGE</G?HIIHHEEHHG?HHHFHHGIHHEGGGF@HHHGC@@HGEHHEHCGGCHG?ECH??HEGEIHHIIHGF?FEHHHEEC@<BD0@D
@HISEQ:969:HM2KJBCX2:2:1102:15896:88272 2:N:0:ACTATGCA
TACGCCCATCAGCCCAACTATCCCTATTAATCATTACGTCGATCCTAGAAACCAACAAAATAGAATCAAACGTCCTATTTCATTATTCCATGCTAATGTATTCAAGCGTAAGCCTGCTTTAAACACTCTAATTTTTTCAAAGTAACAGTCCTGATTCCCCACGACACCAAATTAATGACATCGCGGTTCTTCAGAAGGTAGGAACCAATAATGCCAGTGCGTACCGAAGCACGACCAACAATTTGATCCCGAAATTCAACTACGAGCTTTTTAACTGCAACAACTTTAATATACGCTATTGGAGCTGGAATTACCGCGGCTGCTGGCACCAGACTTGCCCTCCAA
+
DDDDDIIIIIIIIIIIIIIIIIIIIIHIIIIIIHIIHHIIIIIIIIIIIIIIIIIIIIIIIIIIIIIIIIIIIIIIIIIIIIIIGHIHHIIIIHIIIIIIIIIIIIHIIIIIHIIIIIHHIHIHIIIIIIIIIIIIIIIIIHHIIIIIIIIIIIIIIIIIIIIHHIIIIIIIIIIIIIIIIIIHHHIIHIIIIIIIIIIIIIIIIIIIIIIIIGIIIIIIIIIIIIIIIIIIIIIIIIIIIIIHIIIIIIIIIIIIIIIIHIIIIIIIIIIIIHIIIIIIIIIHIIIIIIIIIIIIIIIIIIIIIIIIIIIIIHIIIIIIIIIIIIIIHIIIIIIIIIIIDDDDD
@HISEQ:969:HM2KJBCX2:2:1102:12531:88725 2:N:0:ACTATGCA
TACGCCCATCAGCCCAACTATCCCTATTAATCATTACGGTGATCCTAGAAACCAACAAAATAGAATCATGCCGTCCTATTTTATTATTCCATGCTAATGTATTCAAGCAAAATGCCTGCTTTAAACACTCTAATTTTTTCAAAGTAAAGGTCCTGGTTCCCCGCGTCACCCAATTAAGGACAGCGCGGTTCTCCAGAAGGTGAGAAATTGACTACACCAGTTCATACCCCTTAGGGCACGACCGATGTGTCAATCCCGAAATTCAACTACGAGCTTTTTAACTGCAACAACTTTAATATACGCTATTGGAGCTGGAATTACCGCGGCTGCTGGCACCAGACTTGCCCTCCAA
+
DDDCDIIIIIIIIIIIIIIIIIIIIIIIIIIIIIIIIIIIIIIIIIIIIIIIIIIIHIHIIIIIIIIIIHHHIHHHIIIIIIIIIIIIHHIIIIIIIIIIIIIHIIIIIIIIIIIIIIIIIIIIHHIIIIIIIIIIIIIIEEIIIIIIIIIIIIIIIIIIIIIIIIIIIIIIIIIIIIIIIIIIIIIIIIIIHIIIIIIIIIIIIIIIIIIIIIIHIIIIIIIIIIIIIIIIIIIIIIIIIIIIIIIIIIHIIIIIIIIIIIIIIIIIIIIIIIIIIIIIIIIIIIIIIIIIIIIIIHIHIIIIIIIIIIIIIIIIIIIIIIIIIIIIIIIIIIIIIIIIIIIIIIIDDDDD
@HISEQ:969:HM2KJBCX2:2:1102:19228:89432 2:N:0:ACTATGCA
TACGCCCATCAGCCAACTATCCCTATTAATCATTACGTCGATCCTAGAAACCAACAAAATAGAATCAAACGTCCTATTTCATTATTCCATGCTAATGTATTCAAGCGTACGCCTGCTTTAAACACTCTAATTTTTTCAAAGTAACAGTCCTGATTCCCCACGACACCAAATTAATGACATCGCGGTTCTTCAGAAGGTAGGAACCAATAATGCCAGTACGTACCGAAGCACGACCAACAATTCGATCCCGAAATTCAACTACGAGCTTTTTAACTGCAACAACTTTAATATACGCTATTGGAGCTGGAATTACCGCGGCTGCTGGCACCAGACTTGCCCTCCAA
+
DDDBDIIIIIIIIIIIIIIIIIIIHIHIIIIIIIIIIHIIIIIIIIIIIIIIIIIIIIIIIIFIIHIIEHHGHIIIIIIIIIIIIIIIIIIIIIIIIIIHHHGHHHIIIICHIIHIIHHHIHIIIIIIIHIIIIIIIHIHHEHHHHIIIIHHHIIIHIIIIHIIIIIIHHIIIIHHEHIIIGHIIIIHIHIIIIIIIHII;HFIIIIIIIH<IHIHIIIIIIII<IIIIIIIIIIIIGIIIHHIIGIIHIIIIIIHHIIGIIHIIIIHGIIIHIIIIIIIIIIIHHIIIGIIIIHHIHIIIIIIIHIIIIHIIIIIIIIHIIIIHIIIIIIIIIIIHIIDDDDD
@HISEQ:969:HM2KJBCX2:2:1102:8649:90325 2:N:0:ACTATGCA
TACGCCCATCAGCCCAACTATCCCTATTAATCATTACGTCGATCCTAGAAACCAACAAAATAGAATCAAACGTCCTATTTCATTATTCCATGCTAATGTATTCAAGCGTACGCCTGCTTTAAACACTCTAATTTTTTCAAAGTAACAGTCCTGATTCCCCACGACACCAAATTAATGACATCGCGGTTCTTCAGAAGGTAGGAACCAATAATGCCAGTACGTACCGAAGCACGACCAACAATTCGATCCCGAAATTCAACTACGAGCTTTTTAACTGCAACAACTTTAATATACGCTATTGGAGCTGGAATTACCGCGGCTGCTGGCACCAGACTTGC
+
DBDDAHHHIHIIIICHHIIIIIHHIIIIIIIIFGHIIIGIIIIIGHHIIIIIIHIIIIFIIIIIIIIHGEIIEHHIIIIHIIIIIHIGIHHHIIHFHHHHHHHHIHHHGHHHDHIGIIHIIIHHHHIIHHCHHHGHIIIHIIIIIHIIIIHHHHHHHHIIIIIIIHHHHIIIHIIIHGIHHIIIIHIIIIIIIIHIIIIIIHHHIIIHHGIIIIIIIIIIIHIHIIIIIIIIIIIIHIHIIHGIIIIIIIIIIIIHHGIIIHIIIHIHIIIHHHIIIIIIIIHHGHHIIGIHIIIHHIIIIIIIIIIIIIIIIIIIIIIIIIIIIHHIHIIIIDDDDD
@HISEQ:969:HM2KJBCX2:2:1102:18936:91065 2:N:0:ACTATGCA
TACGCCCATCAGCCCAACTATCCCTATTAATCATTACGTCGATCCTAGAAACCAACAAAATAGAATCAAACGTCCTATTTCATTATTCCATGCTAATGTATTCAAGCGCGAGCTTGCTTTAAACACTCTAATTTTTTCAAAGTAACAGTCCTGATTTCCCGCGACACCAAATTAATGACATCGTGGTTCGTCAGAAGGGAGAAACCAATAATGCTAGTACGTACAAAGTACGACCGACATATTAGTCCCGAAATTCAACTACGAGCTTTTTAACTGCAACAACTTTAATATACGCTATTGGAGCTGGAATTACCGCGGCTGCTGGCACCAGACTTGCCCTCCAA
+
DDDDDIIIIIIIIIHIIIIIIIIIIIIIIIIIIIIIIIIIIIIIIIIIIIIIIIIIIHHHIIHIHIIIIGIIIIIIIIIIIIIHIIIGIIIIIIIIIIIIIHHHIHIIIIIHHGIIIHHIHHIHIIIIHIIIIHIIIIGIHHIIIIIIIIIIIIHHIIIIIHIIHIIIIIIHIIIIIIIIIIIIIIIIIIIIIIIIIIIIIIIIIIIIIIIIIIIIIIIIHHHIIIIIIIIIIHIIIIIHHHHIIIIIIIIIIIIIIIIIIIIIIIIIIIIIIIIIIIIIIIIHHHIIIIIIIIIIIIIIIIIIIIIIIIIIIIIIIIIIHIIIIIIIIIIIIIIIIIIDDDDD
@HISEQ:969:HM2KJBCX2:2:1102:5722:92673 2:N:0:ACTATGCA
TACGCCCATCAGCCCAACTATCCCTATTAATCATTACGTCAATCCTAGAAACCAACAAAATAGGATCAAACGTCCTATTTCATTATTCCATGCTAATGTATTCAAGCGTTAGCCTGCTTTAAACACTCTAATTTTTTCAAAGTAACAGTCCTGTTTCCCTGCAACACCAAATTAATGACATTACAGTTCTTCAAGAAGGAGGAACCAGTAAAGCCAGTGCATACCAGAGGCACGACCAACCTACTAATTCCGAAATTCAACTACGAGCTTTTTAACTGCAACAACTTTAATATACGCTATTGGAGCTGGAATTACCGCGGCTGCTGGCACCAGACTTGCCCTCCAA
+
DAA?DDHHH@E?@1EH?CE?GHE1@CG1@EC<C11DC@F?CGCEHECFFEHGHHHHIH1@@1GHCE?EHHHCG1CCC@11DCC1DCGHHHIH11<CHEHH@EHIIIHGHIHCHHHFHH@EGHHAFHHHHEEEIHIHHIHHIHHHHGHHHFIHEHFIIHIHFIIIIHIIHIHFGIGIHHGIHHIIIIHHEHHEEIIHHHHHFEHGI:HEGIHI;EHEEG7IIHHHHGFFHHHHCEEHHH>HFGFDGHEEEHGEIIIIHIHHHIIHG@IHG@HIHGIHGIHHHHHIHHFECIIIHHCHHHFHHHIIIHHEIHGHIIHHHHIIHIIHHIIIIGHHGCHHHHHFIDDDDD
@HISEQ:969:HM2KJBCX2:2:1102:6832:92742 2:N:0:ACTATGCA
TACGCCCATCAGCCCAACTATCCCTATTAATCATTACGTCGATCCTAGAAACCAACAAAATAGAATCAAACGTCCTATTTCGTTATTCCATGCTAATGTATTCAAGCGTGAGCCTGCTTTAAACACTCTAATTTTTTCAAAGTAACAGTCCTGATTCCCCATGACACCAAATTAATGACATCATGGTTCGTCAGAAGGTAGGAATCAATAATACCAGTACGTACAATAGCACGACCAATAAATTGATCCCGAAATTCAACTACGAGCTTTTTAACTGCAACAACTTTAATATACGCTATTGGAGCTGGAATTACCGCGGCTGCTGGCACCAGACTTGCCCTC
+
DDD@DIIHIIIIIIIIIGIHHIIIIIIIIGIHIIIIIIIIIIHHIHIHIIHHIIIIIIIIEHGGHHIEHHIIEHHFHIEHIIIHIGGCHIHICHIHIIIIHFHIIIIHIIHHHHHHHIIIIHHIIIIIIIIIIHIIIIHIIIIIIIIIHHIIIIIIGCHFHIGHIHEIHIHIIIIIHHHIFHIHHIIIIHGIHGIIHIIIHHHHEHEHGCCGHHHIGEGEEIIFHHHHHIHHIHHHHHFHEHGIHHHHGIIIHIIHHHIHHHIHIIIHHHHIHEIIIIIIHCCIHGHGF?DHHIHIIHIHHHIHHIIIIIHHHHIHHIIIIIIIHGIHIHHE@IHHH?ADBB
@HISEQ:969:HM2KJBCX2:2:1102:21292:93341 2:N:0:ACTATGCA
TACGCCCATCAGCCCAACTATCCCTATTAATCATTACGGTGATCCTAGAAACCAACAAAATAGAACCATGCCGTCCTATTCTATTATTCCATGCTAATGTATTCGAGCAAAAATGCCTGCTTTAAACACTCTAATTTTTTCAAGGTAAAGGTCCTGGATCCGCAAGACACCCAATTAAGGACATCAAGTTTCTCCAGAAGGTGAGAAATCAACAACAACAGTTCATACCCCGTAAGGCACGACCATCACGTCAATCCCGAAATTCAACTACGAGCTTTTTAACTGCAACAACTTTAATATACGCTATTGGAGCTGGAATTACCGCGGCTGCTGGCACCAGACTTGCCCTCCA
+
DDB@DHGHFHHGHEHHHCEG<<CG?CDFFH?CG?FDC?0CEEE?F?GHEHH?DGHHHHHHFH1CFGHGG1C@C<</0F1<1FE??GHC1<C1<11DG1<<<<<C1DFCCHGII@>@HEGHE@<<DF8;HBF8DGHHHHEHBFFEHGDEC@HGHIHGHDHIHHGBC?FHHEEHHHEH?FIHHEEHHFCE:FEC:H?HGFCIIIIIIHFFH;EFHHGCHHF?HFHHFGCIIHEFFIHHEC<DEGFHEHE<EHFHHDHHCHE@DCHIHHHHGCHC@GIIIHHFFHHEGIHHHECIHHGG@EED<IHHHGHHHHHIHIIHHHHHHIIIIIIHIIIIIIIHIHHGCHIHHIHDDDDB
@HISEQ:969:HM2KJBCX2:2:1102:4982:93573 2:N:0:ACTATGCA
TACGCCCATCAGCCCAACTATCCCTATTAATCATTACATCGATCCTAGAAACCAACAAAATAGAATCTGATGTCCTATTTCATTATTCCATGCTAATGTATTCAAGCGTAAGCTTGCTTTAAACACTCTAATTTTTTCAAGGTAACAGTCCTAATTCCCCATAACATCAAATAAATGACATTATGGTTCTTTAGAAGGTGAGAACCAATAAAACCAGTACATACCAAGGCATGACCGATTCCTTGATCCCGAAATTCAACTACGAGCTTTTTAACTGCAACAACTTTAATATACGCTATTGGAGCTGGAATTACCGCGGCTGCTGGCACCAGACTTGCCCTCCAA
+
DDDADIIIIIHHIIIIIIIIIIIIIIIIIGIFIIIIIHIIIHHHHIIIHIIIIIIIIIIIIIIHIIIIIIHHIEHIIIIIIHHIIIIIEEHHFHHHIGIHHHIIIIIIIIIIIIIIHIIIHIHIIIHIIIIIIIIIIIIIIIIIIIIIHIIIIIHIHIHIIIIIIIHIIIIIIIIHIIIIHIIIIIIIIIIIIIIIIIIIIIIHIIIIIIIIIIIIIIIIIHIIIIIIIIIIIIIIIIIIIIHHHIIIIIIIIIIHIIIIIIIIIIIIIIIIIIIIIIIIIIIIIGIIIIIIIIIIIIIIIIIIIIIIIIIIIIIIIIIIIIIIIIIIIIIIIIIIIIIIDDDDD
@HISEQ:969:HM2KJBCX2:2:1102:3982:93970 2:N:0:ACTATGCA
TACGCCCATCAGCCCAACTATCCCTATTAATCATTACGGTGATCCTAGAAACCAACAAAATAGAATCATGCCGTCCTATTTTATTATTCCATGCTAATGTATTCAAGCAAAATGCCTGCTTTAAACACTCTAATTTTTTCAAAGTAAAGGTCCTGGTTCCCCGCGACACCCAATTAAGGGCATCGTGGTTCTCCAGAAGGTGAGAAATTGACTACACCAGTTCATACCCCTTAAGGCACGACCGATGTGTCAATCCCGAAATTCAACTACGAGCTTTTTAACTGCAACAACTTTAATATACGCTATTGGAGCTGGAATTACCGCGGCTGCTGGCACCAGACTTGCCCTCCAA
+
DCDDDIIIIIIIIIIIIIIIIIIIIIIIIIIIIIIIIIIIIIIIIIIIHIIIIIIIIIIIIIIIIIIIIHIHIHIIIIIIIIIIIIIIHIIIIHIIIIGIIHIIIIHIIIIIIIIIIIIIIIIIIIIHHIIIIIIIIIIIIIIIIIIIIHIIIIIHHHIIIIIIIIIIIHIIIIIIIIIIIIIIIIIIIHIIIIIIIIIIIIIIIIIIIIIIIIIIIIIIIIIIHHIIIIIIIIIIIIIIIIIIIIIIIIHIIIIIIIIIIIIIIIIIIIIIIIIIIIIIIIIIIIIIIIIIIIIIIIIIIIIIIIIIIIIIIIIIIIIIIIIIIIIIIIIIIIIIIIIIIIIIIIIDDDDD
@HISEQ:969:HM2KJBCX2:2:1102:11143:93293 2:N:0:ACTATGCA
TACGCCCATCAGCCCAACTATCCCTATTAATCATTACGTCAATCCTAGAAACCAACAAAATAGGATCGAACGTCCTATTTCATTATTCCATGCTAATGTATTCAAGCGTTAGCCTGCTTTAAACACTCTAATTTTTTCAAAGTAACAGTCCTGTTTCCCTGCAACACCAAATTAATGGCATTACAGTTCTTCAGAAAGGAGGAATCAGCGAAGCCAGTGCATACCAGTGGCACGACCAACCTGCTGACCCCGAAATTCAACTACGAGCTTTTTAACTGCAACAACTTTAATATACGCTATTGGAGCTGGAATTACCGCGGCTGCTGGCACCAGACTTGCCCTCCAA
+
DDDDDHIIIIIIIIIIIIIIIIIIIIIIIIIHIIIIHIIIIIIEHIIIIIIIIIIIIGGCHIHHHIIHIIIIIIIIHIHIIIIIIIIIIIIHIIIIIIIIIHIIIIIIIIIIIIIIIIHIIHIIIIIIIHGIIIIIIIIIIIIIIIIIIIIIIIIIIIIHIIIIIIIHGHHHHIIIIIIHIIIIIIHIIIHIIIIIIIIIIIIIIIIIHIIIIHIIIIIIIIIIIIIIIIIIIHIIIIHIIHHHFIIIIIIIIIIIIIIIIIIIIIIIIIIIIIIIIIIIIIIIHIIIIHIIIIIIIIIIIIIIIIIHIIIIIIIIIIIIIIIIIIIIIIIIIIIIIIIIIDDDDD
@HISEQ:969:HM2KJBCX2:2:1102:18081:93955 2:N:0:ACTATGCA
TACGCCCATCAGCCCAACTATCCCTATTAATCATTACGGTGATCCTAGAAACCAACAAAATAGAACCATGCCGTCCTATTCTATTATTCCATGCTAATGTATTCGAGCAAAAATGCCTGCTTTAAACACTCTAATTTTTTCAAGGTAAAGGTCCTGGATCCGCAAGACACCCAATTAAGGACATCAAGTTTCTCCAGAAGGTGAGAAATCAACAGCGACAGTTCATACCCCTTAAGGCACGACCATCACGTCAATCCCGAAATTCAACTACGAGCTTTTTAACTGCAACAACTTTAATATACGCTATTGGAGCTGGAATTACCGCGGCTGCTGGCACCAGACTTGCCCTCCAA
+
DDDDDIIIIIIIIIIIIIIIIIIIIIIIIHIIIIIIIIIIIIIHIIIIGIIHHIIIIIIIIIHHIIIIIIIIHHHIIIHHIIIIIIIIIHIIIHIIEHIHIHHIIIIHIIIIIIIIIIIIIIIHHIHHHIIIIHIIIIIIIIIHIIIIIIIIIIHHHIIIIHHIHIIIIIIIIIIIIIIIIIIIIIIHIHHHHIIIIIIIIHIIIIIIIIIIIIIIIIIIIIIIIIIHIIIIIIIIIIIHIIIGIIIIIIHHHHIIIIIIIIIIGIIIIIIIHIIIIIIIIIIIIIIIIIIIHIIIIIIIIIIIIIIIIIIIIIIIIIIIIIIIIIIIIIIIIIIIIIIIIIIIIIIIDDDDD
@HISEQ:969:HM2KJBCX2:2:1102:13904:93785 2:N:0:ACTATGCA
TACGCCCATCAGCCCAACTATCCCTATTAATCATTACATCGATCCTAGAAACCAACAAAATAGAATCGGATGTCCTATTTCATTATTCCATGCTAATGTATTCAAGCGTGAGCCTGCTTTAAACACTCTAATTTTTTCAAGGTAACAGTCCTAATTCCCCGTGACACCAAATTAATGGCATTACGGTTCTTTAGAAGGTGAGAAATCAATAATATCAGTACATACCAACGGCATGACCGAAACATTGATCCCGAAATTCAACTACGAGCTTTTTAACTGCAACAACTTTAATATACGCTATTGGAGCTGGAATTACCGCGGCTGCTGGCACCAGACTTGCCCTCCAA
+
DDDDDIIIIIIIIIHIIIIIIIIIIIIIIIIIIIIIIIIIIIIIHIIHIIIIIIIIIIIHIIIGIIHIIEHIIIIIIHIIIIIIIIIGIHIIIIIHIIIIIIIIIIIIIIIIIIIIIHIIIIIIIIIIIIIIIIIIIIIIIIIIIIIIIIIIIIIIIIIIIIIIIIIIIIIIIIIIIIIIIIIIIIIIIIIIIIIIIIIIIIIIIIIIIIIIIIIIIIIIIIIIIIIIIIIIIIIIIIIIIIIIHIIIIIIIIIIIIIIIIIIIIIIIHIIIIIIIIIIIIIIIIHIIIIIIIIIIIIIHHHIIIIIIIIIIIIIIIIIIIIIIIIIIIIIIIIIIIIIIIIDDDDD
@HISEQ:969:HM2KJBCX2:2:1102:6002:94442 2:N:0:ACTATGCA
TACGCCCATCAGCCCAACTATCCCTATTAATCATTACGTCAATCCTAGAAACCAACAAAATAGGATCAAACGTCCTATTTCATTATTCCATGCTAATGTATTCAAGCGTTAGCCTGCTTTAAACACTCTAATTTTTTCAAAGTAACAGTCCTGTTTCCCTGCAACACCAAATTAATGACATTACAGTTCTTCAAGAAGGAGGAACCAGTAAAGCCAGTGCATACCAGAGGCACGACCAACCTACTAATCCCGAAATTCAACTACGAGCTTTTTAACTGCAACAACTTTAATATACGCTATTGGAGCTGGAATTACCGCGGCTGCTGGCACCAGACTTGCCCTCCAA
+
DCDDCIIIIIIIHHIIIIIIIIIIIIIIIHIIIIIIIIIIHIIHIIHIHIIIIIIIHIHCHIIGEHIHIIIIIIIIIIIIIIIIIHIFHIIHIIHIIIIIIHIIIIHIIIIHIIIHIIIIIIIIIIIIIIIIIIIIIIIIIIIIIIIHIIIIIIIHHIHIIIHIIIIIHIIHIIIIIIIIIIIIIIIIIIIIIIIIIIIIIIHHIIIIIIIIIIIIIIIIIIIIIIIIIIIIIIIIIIIIIHHHFGIIIIIIIIIIIIIIIIIIIIIIIIHIHIIIIIIIIIIIIIHIIIIIHIIIIIIIIIIIIIIIIIIIIIIIIIIIIIIIIIIIIIIIIIIIIIIIIDDDDD
@HISEQ:969:HM2KJBCX2:2:1102:6928:94472 2:N:0:ACTATGCA
TACGCCCATCAGCCCAACTATCCCTATTAATCATTACGTCAATCCTAGAAACCAACAAAATAGGATCGAACGTCCTATTTCATTATTCCATGCTAATGTATTCAAGCGTTAGCCTGCTTTAAACACTCTAATTTTTTCAAAGTAACAGTCCTGTTTCCCTGCAACACCAAATTAATGACATTACAGTTCTTCAAGAAGGAGGAATCAGTAAAGCCAGTACACACCATTGGCACGACCAACCTACTGACCCCGAAATTCAACTACGAGCTTTTTAACTGCAACAACTTTAATATACGCTATTGGAGCTGGAATTACCGCGGCTGCTGGCACCAGACTTGCCC
+
DADDDIGHIIIIIIIIIIIIIIIIIIIIIIIIIIIIIIIIIIIIIIIIIIIIIIHIIHGIIIIIIIIIIIIIEHHIHIIIGHHIIIIIIIHIIIIIIHIIIIIIIIIIIIHIIIIIIHIIIHIIIIIIHIHIIHIIIIIIIIIIIIIIIIIIIIIIIHIHHIIIIIIIHHHIIIIIIIIIHIIIIIIIIIIHIIIIIIIIIIIIIIIIIIIIIIIIHHHIIIII=IIIIIIIIIIIIIHHIIIIIIIIIIIIIIIIIIIIIIIIIIIIIIIIIIIIIIIIIIIIIIHIIIIIIIIIIIIIIIIIIIIIIIIIIIIIIIIIIIIIIIIIIIIIIIIIDDDDD
@HISEQ:969:HM2KJBCX2:2:1102:1514:95032 2:N:0:ACTATGCA
TACGCCCATCAGCCCAACTATCCCTATTAATCATTACGGTGATCCTAGAAACCAACAAAATAGAATCATGCCGTCCTATTTTATTATTCCATGCTAATGTATTCAAGCAAAATGCCTGCTTTAAACACTCTAATTTTTTCAAAGTAAAGGTCCTGGTTCCCCGCGACACCCAATTAAGGGCATCGCGGTTCTCCAGAAGGTGAGAAATTGACTACACCAGTTCATACCCCTTAAGGCACGACCGATGTGTCAATCCCGAAATTCAACTACGAGCTTTTTAACTGCAACAACTTTAATATACGCTATTGGAGCTGGAATTACCGCGGCTGCTGGCACCAGACTTGCCCTCCAA
+
DDDBDIIIIIHHIIIIIIIIIIIIIIIIIIIIIIIIHEHHHIIIIIIIIGHHIIGIIIIIIIIIIIIIIIIIHHIIIGIHHIIIIIIIIGHHEHIIIIHHHEIIIHIIIIIIIIIHIIIIIIHHIIIIIIIIHIIIIIIIIIHIIIHIIHIIIHIHHHIIHIIIIIHHGIIIIIIHIIIHIHIIIIIIIIIIIIIIHIIIIIIIIHIIIIIIIIIIIIIIIIIIHIIIIHIIIIIIIIIIIIGIIIIIIHHIIIIIHIIIIIIGIIIIIIHIIIIIIIIIIIIIHIIIIHIIIIIIIIIHIIHIIIIIIIIIIIIIIIIIIIIIIIIIIIIIIIIIIIIIIIIIIIIDDDDD
@HISEQ:969:HM2KJBCX2:2:1102:15956:95637 2:N:0:ACTATGCA
TACGCCCATCAGCCCAACTATCCCTATTAATCATTACGGTGATCCTAGAAACCAACGAAATAGAATCAGTCCGTCCTATTTCATTATTCCATGCTAATGTATTCAGACGATAGTCTGCTTTAAACACTCTAATTTTTTCAAAGTAACAGTCCTGATTTCCCATCACACCAAATAAATGGCATGAAAGTTCCTCAGAAGGTAGAGATCCATCTCACCAGTGCAGACAATTAAGCCTGACCAATGGGTAGACCCCGAAGTTCAACTACGAGCTTTTTAACTGCAACAACTTTAATATACGCTATTGGAGCTGGAATTACCGCGGCTGCTGGCACCAGACTTGCCCTCCAA
+
DDDDDIIIIHIHIIIIIIIIIIIIIIIIIIIIIIIIIIIIHIIIIIIHIIIIIIFHHGIIHFEHGIIIIIHIGHIIHIIHIIIHIIIIIHIIHCHHHHIIIGIIIIIIHIIIIIIGIIIIIIIIIIIHHHHIIIIHIIHHHIIIIIHIIIIHIIIIIIIIIIIIIHHIIIHIGIIIIIIIIIIHIIIIIHIIIIHIIIIIIIIIIIIIIIHIIIIIHIIIIHIIIIIIIIIIIIIIIIIIIIIIHGDIIIIIHGHIIIIIIIIIIIHIIIIIIIIIIHIIIIIIIIIIIIIIIIIIIIIIIIIIIIIIIIIIIIIIHIIIIIIIIHIIHIIIIIIIIIIIIIIDDDDD
@HISEQ:969:HM2KJBCX2:2:1102:12464:96049 2:N:0:ACTATGCA
TACGCCCATCAGCCCAACTATCCCTATTAATCATTACGTCAATCCTAGAAACCAACAAAATAGGATCGAACGTCCTATTTCATTATTCCATGCTAATGTATTCAAGCGTTAGCCTGCTTTAAACACTCTAATTTTTTCAAAGTAACAGTCCTGTTTCCCTGCAACACCAAATTAATGACATTACAGTTCTTCAGAAAGGAGGAATCAGCGAAGCCAGTGCATACCAGTGGCACGACCAACCTGCTGACCCCGAAATTCAACTACGAGCTTTTTAACTGCAACAACTTTAATATACGCTATTGGAGCTGGAATTACCGCGGCTGCTGGCACCAGACTTGCCCTCCAA
+
DDDADIIIIIIIIIIIIIIIHIIIIIIIIIIHIIIIIIIIIIIIIIIIGIIIIIIIIIIIIIIHHIHIIIIGHHIIIIIIIIIIIIIIIIIIIIGIIIIIHIIIIIIIHHIIHHIIIIIIIIHHIIIIHIIIIHIIIHHIHIIIHIIIIIIIIIIIIIIIIIIIIIIIIIIIIIIIIIIHIIIIIIIIIIIIIIIIIIIIIIIIIIIIIIIIHIIIIIIIIIIHIHIHIIIIHIIIIHIIIGIHHIIIIIHIIIIIIIIIIIIIIIIIIIIIIIIIIIIIIHIIIIIIHIHIIIHIIIIIIIIIIIHIIIIIIIIIIHIIIHHIIIIIIIIIIIIIIIIIIDDDDD
@HISEQ:969:HM2KJBCX2:2:1102:18894:96267 2:N:0:ACTATGCA
TACGCCCATCAGCCCAACTATCCCTATTAATCATTACGGTGATCCTAGAAACCAACGAAATAGAACCAATCCGTCCTATTTCATTATTCCATGCTAATGTATTCAGACGTTAGCCTGCTTTAAACACTCTAATTTTTTCAAAGTAACAGTCCTGATTTCCTATCACACCAACTAAATGGCATGAAAGTTCCTCAGAAGGTAGAGATTTATCTCACCAGTACAGACAATTAAGCCTGACCAATGGGTAAACCCCGAAGTTCAACTACGAGCTTTTTAACTGCAACAACTTTAATATACGCTATTGGAGCTGGAATTACCGCGGCTGCTGGCACCAGACTTGCCCTCCAA
+
DDDCAIIIHHICGHDFEHIIIGHHEHHIIGHHHGHHHGHIHHIHGHIHIIIHHIIIIEDHIHGHEFHHHIGHDHEDECFHH@CGHFHIIGCHH1FHIIIHHDHGGHHEHEHHHEHHHGHHHGH?FBGEHIHHIIHIFHHGF?HHIHFHHGCHHEEHIGDFIIHDHGF@G@CHHHEIIIHEFHHIIHIHHHHHHIHIIGDDHIIHHH@IHFC:EHEHFHFHHFCGGFGFCHF<@CB1CIHGC<6F1GEHH@<HHIHIIHFEHC@@DDFHGCHHGEEHHGC<@?HHF<<<@?HHEHEHFCCFHEIIIIIHHHHHHEHIGHIHHHHHHHGHIHHHGFCCHHHDDEF@BAAD
@HISEQ:969:HM2KJBCX2:2:1102:10591:96216 2:N:0:ACTATGCA
TACGCCCATCAGCCCAACTATCCCTATTAATCATTACGTCGATCCTAGAAACCAACAAAATAGAATCAAACGTCCTATTTCATTATTCCATGCTAATGTATTCAAGCGCGAGCTTGCTTTAAACACTCTAATTTTTTCAAAGTAACAGTCCTGATTTCCCATGACACCAAATTAATGACATCGTGGTTCGTCAGAAGGGAGAAACCAATAATGCTAGTACGTACAAAGTACGACCGACATATTAGTCCCGAAATTCAACTACGAGCTTTTTAACTGCAACAACTTTAATATACGCTATTGGAGCTGGAATTACCGCGGCTGCTGGCACCAGACTTGCCCTCCAA
+
DDDDDIHHHIGIIIIIIIIIIIIIIIIIIIIIHIIIIGHIIIHIIIIIIHIIIIHHIIIIIIIIHIIGHHFHFHCEHIIIIEHHHIEHHGIEECHFHHHHHCEHHFEDFHHHHHHGHIIHHIHHFHHFIHHIIIIIEIHHHHIHHHGEHIIHIIIIIIHHEHHIIIIIHGGHFHHHIHHFHIIHHHHEHHHHHHHEFFCHHHEIGHHHIIIIIIIIIHHHHGHHEGIHEIIIIHEHIHG:HHGIHDIIIHHHEIIIIIIIIIIIIIIIIIIIIIHIIIIIIIIIIIIIIIIIIIIIIIIIIIIHIIIIIIIIIIIIIIIIIIIIIIIIIIIIIIIIIIIDDDDD
@HISEQ:969:HM2KJBCX2:2:1102:10413:97706 2:N:0:ACTATGCA
TACGCCCATCAGCCCAACTATCCCTATTAATCATTACGGTGATCCTAGAAACCAACGAAATAGAATCAGTCCGTCCTATTTCATTATTCCATGCTAATGTATTCAGACGATAGTCTGCTTTAAACACTCTAATTTTTTCAAAGTAACAGTCCTGATTTCCCATCACACCAAATAAATGGCATGAAAGTTCCTCAGAAGGTAGAGATCCATCTCACCAGTGCAGACAATTAAGCCTGACCAATGGGTAGACCCCGAAGTTCAACTACGAGCTTTTTAACTGCAACAACTTTAATATACGCTATTGGAGCTGGAATTACCGCGGCTGCTGGCACCAGACTTGCCCTCCAA
+
DADCDIIIIIIIIIIIIIIIIIIIIIIIIIIIEHIIIIEHIHHIIIFHHHIHIHEHHHHEHHHHIIIIHIIGFHHIIIIIIHIIIIIHFHHIIGIIIIIIIHHIIGIHIIIIHHIIIHHHIIIHIIHIIIIIIIIIHIIIHHIIIHIIIIHHHHIIHIIGHHEHIIIIHIIIHIHIIIIIIIIIIIHIIHHHIIIIIIIIIIIIIHIIIIIIIIIIIIIIIIIIIIIHEHIHIHIIHHIIIIHHHHEIHHHGIIIIHHHIHIIHIIIIHHIIIIIIIIIHIIIIIIIHIIIIHIHIIIHIIIIIIIIIIHIIIIIIIIIHIIIIIIIIHGIIIIIIIIIIHIIDDDDD
@HISEQ:969:HM2KJBCX2:2:1102:14920:98269 2:N:0:ACTATGCA
TACGCCCATCAGCCCAACTATCCCTATTAATCATTACGGCGGTCCTAGAAACCAACAAAATAGAACCGCACGTCCTATTCTATTATTCCATGCTGTAATATTCGAGCAAAGGCCTGCTTTGAACACTCTAATTTTTTCAAAGTAAAAGTCCTGGTCCCCAACACACCCAGTGAAGGGCATGCGGTTCTCCAGAAGAAAAGGCCCGGCCGGACAAGTGCACGCGGTGAGGCGGACCTGCCAGCCAGGCCAAAGGTTCAACTACGAGCTTTTTAACTGCAACAACTTTAATATACGCTATTGGAGCTGGAATTACCGCGGCTGCTGGCACCAGACTTGCCCTCCAA
+
DADDDIIIIGHIIIIIHHEHHIIHIIIIIEHEHHHIIGHIIIIHIHIIIHHHHHIGHIEHHHEHHIFDHDHHHGHIIHIHHHIIIIHHHHHIIGIIHIIHEIIIIIIHIIIHIIHIIIEHHHFHIHHIHHHHIIHGIIIEHIIHHHIIIIHIHIIIIIHHHHHEHHHHHIIIHIIIGIIIIIHHHHIHFIIIIIIIIIIHIDIIHGIIHHIIIIIIIIHIIIIIIIIIIIIIIIIIIIIIIHHIHEEHHIIHIGIIIIIIIIIIIHFIIIIIIIIIIHHGIIIIIIIIIHCHGIIIIIIIIIIIIIIIIHHIIIIIIIIIHHIIHEIIIHIIIIIIIIIDDDCD
@HISEQ:969:HM2KJBCX2:2:1102:10519:97911 2:N:0:ACTATGCA
TACGCCCATCAGCCCAACTATCCCTATTAATCATTACGTCGATCCTAGAAACCAACAAAATAGAATCAAACGTCCTATTTCGTTATTCCATGCTAATGTATTCAAGCGTGAGCCTGCTTTAAACACTCTAATTTTTTCAAAGTAACAGTCCTGATTCCCCATGACACCAAATTAATGACATCATGGTTCGTCAGAAGGTAGGAATCAATAATACCAGTACGTACAATAGCACGACCAATAAATTAATCCCGAAATTCAACTACGAGCTTTTTAACTGCAACAACTTTAATATACGCTATTGGAGCTGGAATTACCGCGGCTGCTGGCACCAGACTTGCCCTCCAA
+
DDDDCIIHHIHIIHIHIGHHIIFHHIIIHFIICGHH<@FHDDHHHIIHHHFHIHEHHEHHHIGHHGIIIIIIHIIIIIIHHHHHGHHFFCHHIIIHHIIIHHHHHHHHHHIIIHHHHHIIIHHHHIHIIHHEHHHHFIIIIIIIIHIHHFFCCHIHHHHHHGIIIHFIHIIGHIIHHIIIHIIHDIIHIHHIIIIIIIIIIIIIGIHHHIGHHHIIIHHIIHIIIHIIIIIIIIGIIIIIIIIIHHDIIIIIIIIHHHIIIIIIIIIIIIIIIIIIHIHIIIIHIHIIIIIIHIHIIIIHIIIIIIIIIIHGIIIIIIIIIIIIIIIIIIIIIIIIIIIIDCDDD
@HISEQ:969:HM2KJBCX2:2:1102:1405:98783 2:N:0:ACTATGCA
TACGCCCATCAGCCCAACTATCCCTATTAATCATTACGTTGATCCTAGAAACCAACAAAATAGAATCGAACGTCCTATTTCATTATTCCATGCTAATGTATTCAAGCGCGTGCCTGCTTTAAACACTCTAATTTTTTCAAAGTAACAGTCCTGATTCCCCGCCACACCAAATGAATGACATGATGGTTCGTCAGAAGGTAGGAACCAGTAACACCAGTACGTACCTAAGGCATGACCAACGTACTGATCCCGAAATTCAACTACGAGCTTTTTAACTGCAACAACTTTAATATACGCTATTGGAGCTGGAATTACCGCGGCTGCTGGCACCAGACTTGCCCTCCAA
+
DDDBDIHIHIIHIIIHGHIIIIIIHIIIIIIIIIIHIHGHIIIIIIGFHHIIIIIIHHIFHHHIHHIHHHIIHIIIIIHIIIIIIIHIIIIIIIIIIHIIIIIHHGHIIIIHIIIIHIIIIGIIIIHHIIIIIIIIIIHIHHIIIIIIIIHHIHIFHHHIIHIHIHIIIIIIIFHHHIIIIIHIGHHIHIHIIIIIIIIIHIIIHIIHHIIIIIIHHIIIIHIIIHIIIIHHHHHHIIIHIIIHHIIIHIIIIIIIIIIIIIIIIIIIIIIIIIIIIIIIIIIIIHIIIIIIIIIIIHHHHIIIHIIIIIIIIIHIIIIIIIIIIIIIIIHIIIIIIIIIIDDDDD
@HISEQ:969:HM2KJBCX2:2:1102:2977:99219 2:N:0:ACTATGCA
TACGCCCATCAGCCCAACTATCCCTATTAATCATTACGTCAATCCTAGAAACCAACAAAATAGGATCAACGTCCTATTTCATTATTCCATGCTAATGTATTCAAGCGCGAGCCTGCTTTAAACACTCTAATTTTTTCAAAGTAACAGTCCTGATTCCCCGCCACACCAAATTAATGACATGATGGTTCGTCAGAAGGTAGGAATCAGTAACACCAGTACGTACCGAAGGCACGACCAACGTACTAATCCCGAAATTCAACTACGAGCTTTTTAACTGCAACAACTTTAATATACGCTATTGGAGCTGGAATTACCGCGGCCGCGGCACCAGACTTGCCCTCCAA
+
BDBDDHIIHIHII@EHF=GHHHIIIIHH?HHEHHHHIHHEHCHHHIIHCCGHHI1G@GHHHIGC?FGHHHHHFHHGIHHHHHHIHIIIFFGECHHIHG@FHHGHHHEDEHHHHHHHHHHEHHHIIIIHIHIIIIIHIHHHHHHIHHHIIIGGHHHIHIHHHIHIHHHIHIIIIHIIIHHHHHIIIHGHGHIIIHHHIIIIHIIIIIIIIHHHIIIIIHHGIIIHIHHGHHIIIIIHIIIIHHHHHIIHIHHIIIIIHHHHCCHIHHIIHIIIIIIIIIIIHHHHIIIIIIIHHIIIIIHHHIGHHIIHHIHIIHHDHHIHDIIIIHIIHHHFG@HHHEH@ADCD
@HISEQ:969:HM2KJBCX2:2:1102:14311:98970 2:N:0:ACTATGCA
TACGCCCATCAGCCCAACTATCCCTATTAATCATTACGGTGATCCTAGAAACCAACGAAATAGAATCAGTCCGTCCTATTTCATTATTCCATGCTAATGTATTCAGACGATAGTCTGCTTTAAACACTCTAATTTTTTCAAAGTAACAGTCCTGATTTCCCATCACACCAAATAAATGGCATGAAAGTTCCTCAGAAGGTAGAGATCCATCTCACCAGTGCAGACAATTAAGCCTGACCAATGGGTAGACCCCGAGGTTCAACTACGAGCTTTTTAACTGCAACAACTTTAATATACGCTATTGGAGCTGGAATTACCGCGGCTGCTGGCACCAGACTTGCCCTCCAA
+
DDDDDIIIIIIIIIIIIIIIIIIIIIIIIIIGIIIIIIIIIIIIHIHHHIIIIIIIIIIIIIIFIIIIIIIIHIIHIIIIIIIIIHIIIIIHIIIIIIIIIHIGIIIIHIIIIIIIIIIIIIIIHIIIIIIIIIIIIIIIHIIIIIIIIIIIIIIIIIIHIIHIIHIIIIIIIIIIIIIIIIIIIIIIIHIHIIIIIIIIIIIIIIIIIIIIIIIIIIIIIIIIIIIIIIIIIIIIII=IIIIIIHFIIHIIIIIIIIIIIIIIIIIIIIIIIIIIIIHIIIIIIIIIIIIIIIIIIIIIIIIIIIIIIIIIIIIIIIIIIIIIIIIIIIIIIIIIIIIIIIIDDDDD
@HISEQ:969:HM2KJBCX2:2:1102:8251:99648 2:N:0:ACTATGCA
TACGCCCATCAGCCCAACTATCCCTATTAATCATTACGTCGATCCTAGAAACCAACAAAATAGAATCAAACGTCCTATTTCATTATTCCATGCTAATGTATTCAAGCGTAAGCCTGCTTTAAACACTCTAATTTTTTCAAAGTAACAGTCCTGATTCCCCACGACACCAAATTAATGACATCGCGGTTCTTCAGAAGGTAGGAACCGATAATGCCAATGCGTACCGAAGCACGACCAACAATTCGATCCCGAAATTCAACTACGAGCTTTTTAACTGCAACAACTTTAATATACGCTATTGGAGCTGGAATTACCGCGGCTGCTGGCACCAGACTTGCCCTCCAA
+
DDDDBDHIIHIIHIIIIHIIIIIIIIIIIIIIIIIIIIIIHIIIIHHHHHIIIIIIIIIIIIHIIHHCHHIIDGHHHHHHHIHIHHHECHHIHIIIIIIHHGIIIIHHIIIIIHHHIIHIHIIIHIIIIIIIIIIIIIIIIIIIIIIIIIIIIIIHIGHIIIIIIIIIHIIHIIIIIIIIIIIGIIIHHHHIIIIIIIIIIIIIIHIIIHIIIIIIIGIIIIIHHIIIII=HIIIHIIIIIHHEIIHIIIHIIHIHIIIIHHIIIIIIIIIHIIIIIIIIIIHHHHHIIIIIIHIIHIIIIIIIIIIIIIIIIIIIIIIIIIIIIIIIIIIIIIIIIIIIDDDDD
@HISEQ:969:HM2KJBCX2:2:1102:1273:99267 2:N:0:ACTATGCA
TACGCCCATCAGCCCAACTATCCCTATTAATCATTACGTCGATCCTAGAAACCAACAAAATAGAATCAAACGTCCTATTTCGTTATTCCATGCTAATGTATTCAAGCGTGAGCCTGCTTTAAACACTCTAATTTTTTCAAAGTAACAGTCCTGATTCCCCATGACACCAAATTAATGACATCATGGTTCTCCAGAAGGTGAGAAATTGACTGCACCAGTTCATACCCCGTGAGGCACGACCGATGCGCCAATCCCGAAATTCAACTACGAGCTTTTTAACTGCAACAACTTTAATATACGCTATTGGAGCTGGAATTACCGCGGCTGCTGGCACCAGACTTGCCCTCCAA
+
DDDDDIIIIIIIIIIIIIIIHIIIIIIIIIIIIIIIIIIIIIIIIIIIIHIIIIIIEHIHHIIIHIIHIIGHHIHIIIHIIIIIIHHHHFFHEHIHIIIHHFHHIIHIIIIIIIIIIIIIIIIIIIIIIIIIIIIIIIIHEHGIIIHIIIIIIIIIIIIIIIIIIIHIIIHHHIIIIIHIIIHIIIIIIIIIIIIIIIIIIIIIIIIIIIIIHHIIHIIIIIIHHIIIIIIIIIIHIIIIIIIIIIIHGIIIIIHIIIIIIIIIIIIIIIIIIIIIIIHIIIIIIIIIIIIIIIIIIIIIIIIIIIIIIIIIIIIIIIHIIIIIIIIIIIIIIIIIIIIIIIIIIDDDDD
@HISEQ:969:HM2KJBCX2:2:1102:10559:100591 2:N:0:ACTATGCA
TACGCCCATCAGCCCAACTATCCCTATTAATCATTACATCGATCCTAGAAACCAACAAAATAGAATTGGATGTCCTATTTTATTATTCTATGCTAATGTATTCAAGCGTGAGCCTGCTTTAAACACTCTAATTTTTACAAAGTAACAGTCCTAATTCCCCGTGACACCAAATTAATGGCATTACGGTTCTTTAAAAGATGAGAAATTAATAATATCAGTACATACCAACGGCATGACCAAAACATTGATTTCGAAATTCAACTACGAGCTTTTTAACTGCAACAACTTTAATATACGCTATTGGAGCTAGAATTACTGTGGCTGCTAGCACCAGACTTGCCCTCCAA
+
DDDDDIHIIHIIIIIIIHIIIIIIIGIIIIIIIIIIIIIIIHIHIIIIIIIIIIIIIEHFHHHHIHHHIHHHHHHIIIGIHIIIIIIIIIIIIIIGHIIIIHIHIIHHHHIGHHIIIIIIIHHHIIHIIIIIGHIIIIIHGIHIIIIIGIIIIIHHIIIHIHHIIIIHHIIHIIIIIHIIIGIIHIIHIIIIIIIIIIIIHIIIIIIIIHIIIIHIIIIIIIIIIIIHIIIIIIIIIHIIIIIIIHIIHIIIIIIIHIIIIIIHIIIIHIIIIIIIIIIIIIIIIIIIIIIIIHIIIIIIIHIIIIIIIIIIIIIIIIIIIIIIIIIIIIIIIIIIIIIIIIDDDDD
@HISEQ:969:HM2KJBCX2:2:1102:13290:100990 2:N:0:ACTATGCA
TACGCCCATCAGCCCAACTATCCCTATTAATCATTACGTCGATCCTAGAAACCAACAAAATAGGGTCAAACGTCCTATTTCATTATTCCATGCTAATGTATTCAAGCGTGTGCCTGCTTTAAACACTCTAATTTTTTCAAAGTAACGGTCCTGATTCCCCATGACACCAAATTAATGACATCACAGTTCGTCAGAAGGTAGAAATCAATAATACCAGTGCATACCGGAGGCACGACCAATATATTGATCCCGAAATTCAACTACGAGCTTTTTAACTGCAACAACTTTAATATACGCTATTGGAGCTGGAATTACCGCGGCTGCTGGCACCAGACTTGCCCTCCAA
+
D@B0@CCHEHEHI@EHHHHHHIIIHIIIIEHHHHIHHIIIGIIHHGHHHHHHHHHHIHHHHCGFHHIIFHHCHIIHHHIIIIHHHGH1FHFCHHEHGHHHHFHIHHIFH<EHHIIGHEHGFHHIIIHHHHFCGHIIIG?<GHIHB?HGHHGGEHHHHHH@@EHHHHHHHCFHEHHFEIIIHEHF<CDCHHHHH:HHHEHEGHHHHIIIIIIHHCCIIIHGIHHCHHEHEIIIHHGHEIHFGGHHGHIHHHF@GFC1GHHHHHCC1C1GFCGFEHFHHHHHIIIIIHIHHHHIHGHHHHHFGHCHCHEHHHHHHDHIHHCIHEIHHGHGHIIIHHHEHHIIIDDDDA
@HISEQ:969:HM2KJBCX2:2:1102:6971:101119 2:N:0:ACTATGCA
TACGCCCATCAGCCCAACTATCCCTATTAATCATTACGTCGATCCTAGAAACCAACAAAATAGAATCAAACGTCCTATTTCATTATTCCATGCTAATGTATTCAAGCGTGCGCCTGCTTTAAACACTCTAATTTTTTCAAAGTAACAGTCCTGATTTCCCACGACACCAAATTAATGACATCGCGGTTCTTCAGAAGGTAGGAACCAATAATACCAGTTCGTACCGAGGCACGACCGACAATTTGATCCCGAAATTCAACTACGAGCTTTTTAACTGCAACAACTTTAATATACGCTATTGGAGCTGGAATTACCGCGGCTGCTGGCACCAGACTTGCCTCAA
+
DDDDDIHIIFHIIIHIIHIIIIIIIIIIIHIIIIIIIIIIIIIIIIIHIIIIIIIIIHHIIIIIIIIIIIIIIIIIIIIIIIIIIIIIIHIIHIIIIIIIIFHHIIIIIHIIHIIIHIIIHHIIIIHHHIHHHIHIHIIIHIIIIIII?HIHIIIIIIHFIIIIIIIIIIIIHIIIIIIIHIIIHGIIIIIIIIIIIIIIIHIHHHIIIIIHIIIIIIIIIIIIIIIIIIIIIIGIIIIIIHIIIIIIIIIIIIIIIIIHIIIIIIIIIIIIIIIIIIHHIIIHHIIIIIIIIIIIHIIIIIIIIIIHIIIIIIIGIIIIIIIIIIIIIHHIIIIIIIDDDDD
@HISEQ:969:HM2KJBCX2:2:1103:9806:3854 2:N:0:ACTATGCA
TACGCCCATCAGCCCAACTATCCCTATTAATCATTACGTCAATCCTAGAAACCAACAAAATAGGATCGAACGTCCTATTTCATTATTCCATGCTAATGTATTCAAGCGTTAGCCTGCTTTAAACACTCTAATTTTTTCAAAGTAACAGTCCTGTTTCCCTGCAACACCAAATTAATGGCATTACAGTTCTTCAGAAAGGAGGAATCAGCGAAGCCAGTGCATACCAGTGGCACGACCAACCTGCTGACCCCGAAATTCAACTACGAGCTTTTTAACTGCAACAACTTTAATATACGCTATTGGAGCTGGAATTACCGCGGCTGCTGGCACCAGACTTGCCCTCCAA
+
DDDABHHIIIIHIIIIIIHIHIIIHIIIHIGEHGGHIHHIHIIIIIIIIIHIIHIGEH?GHIF@HHHHHHHIIIGHHFFHFEHGHHHHHGHHHHHHEFHHHEHHIH?HHHHHHHHHIGHHIIHHHIHHHHGHFHHHDHHFHIIIIHIHHHIIHHIHIIIHIIHIIHIIIHGIIIIHGIIIHIIHHHHHHHIHHHIIIIHIIIIIHIHHIIIIIHGIIIIIIHEIIIIIIIIIIIHIIIIIIHHHGIHHHEHIIIHIIIIIIGIIIHHIGIIIIIIIIIIIIIIHHIIIIIIHIHDIIIIIIIIIIHIHIIIIIIHDIHIIIHIIIIIHGGHIIIIIIIHIIADADD
@HISEQ:969:HM2KJBCX2:2:1103:20168:2544 2:N:0:ACTATGCA
TACGCCCATCAGCCCAACTATCCCTATTAATCATTACGGTGATCCTAGAAACCAACGAAATAGAATCAGTCCGTCCTATTTCATTATTCCATGCTAATGTATTCAGACGATAGCCTGCTTTAAACACTCTAATTTTTTCAAAGTAACAGTCCTGATTTCCCATCACACCAAATAAATGGCATGAAAGTTCCTCAGAAGGTAGAGATTCATCTCACCAGTACAGACAATTAAGCCTGACCAATGGGTAAACCCCGAAGTTCAACTACGAGCTTTTTAACTGCAACAACTTTAATATACGCTATTGGAGCTGGAATTACCGCGGCTGCTGGCACCAGACTTGCCCTCCAA
+
DDDADIIIIIIIIIIIIIIIIHHIIIIIIIIHIIIIIIHIIIIIIIIIIIIIIIIIIIIIIIIIIIIIIIHIIIHIIIIIIIIIIIIIIHIIIIIIIIHIIHHIIIIIICHIIIIIIIIIIIIIIIHIHIIIIHIIIIIIIIIHIIIIIIIIHIIIIIHIIIIIIIIIIIIIIIIIIIIHIIIIIHIIIIIHIIIIIIIIIIIIIIIIIIIIIIIIIIIIIIIIIIHHIIIIIIIIIIIIIIIHHHEIIIIIIIIIIIHIIIIIIIIIIIIIIIIIIIIIIIIIIIIIIIIIIIIIIIIIIIIIIIIIIIIIIIIIIIIIIIIIIIIIIIIIIIIIIIIIIIIDDDDD
@HISEQ:969:HM2KJBCX2:2:1103:1568:3620 2:N:0:ACTATGCA
TACGCCCATCAGCCCAACTATCCCTATTAATCATTACGGTGATCCTAGAAACCAACAAAATAGAACCATGCCGTCCTATTTTATTATTCCATGCTAATCTATTCAAGCACAAGCCTGCTTTAAGCACTCTAATTTTTTCAAGGTAATAGCTCTGCTTCCCCAACGCACTAACTTAATAGCATGCTGGTTATTCAGAAGGTAGGAATTCATCAGGCCAGTGCGGACAGTGAAGCCCGACCAACCGACAAACTCCGAAATTCAACTACGAGCTTTTTAACTGCAACAACTTTAATATACGCTATTGGAGCTGGAATTACCGCGGCTGCTGGCACCAGACTTGCCCTCCAA
+
DDDDDIIIIIIIIIIIIIIIIIIIIIIIIHIIIHIHIIEHHIIIIIIIIIIIIIHIIIIIIIIIIIIIIIIIIIIHIIIIIIIHII1GHIIIIIIIIIHIIIHIIIIHIIIIHIIIIIIIIIHIHHHIIIIIIIIIIIIIIIIIIHIIIIIIIIIIIIIIIHHIIIIIIIHHHHIIIIIIHIIIIIIIIHHHHIIIIIIIIIIIIIIIIIIHIIIIIIIIIIIIIIIIIIIIIHHHIHIIIIIIHHHHHIIHHIIIIIIIIHHHEIIIIIIIIIIIIIIIIIIIIIIIIIIIIIIIIIIIIIIIIIIIIIIIIIIIIIIIIIIIIIIIIIIIIIIIIIIIIIIDDDDD
@HISEQ:969:HM2KJBCX2:2:1103:16430:3471 2:N:0:ACTATGCA
TACGCCCATCAGCCCAACTATCCCTATTAATCATTACGGTGGTCCTAGAAACCAACAAAATAGAATCATCCGTCCTATTTTATTATTCCATGCTAATGTATTCAAGCAAAATGCCTGCTTTAAACACTCTAATTTTTTCAAAGTAAAGGTCCTGGTTCCCCGCGGCACCCAATTAAGGACATCGCGGTTCTCCAGAAGGTGAGAAATTGACTACACCAGTTCATACCCCTTAAGGCACGACCGATGTGTCAATCCCGAAATTCAACTACGAGCTTTTTAACTGCAACAACTTTAATATACGCTATTGGAGCTGGAATTACCGCGGCTGCTGGCACCAGACTTGCCCTCCAA
+
AA@@?/EGE11<1101<CCCH1<1<@@GED@DCGHE1CHG<0CG1CC1<GE11DHC@H?HG?H@1DCGFG@EEC/ECHFH?FCE@GH11<<C1CCHHFECHHHGFEHHHIHHFGDFHH@@CHHFGCF1CGG@HGHHFH6GHH@?FBCEHHGEGCEHCFDF5?1GEGB?/HFDEHGC/GH:HHHH:ECE?GHEHIIHHCEGFHGHIHHCHHCHHCEHHGGHGFHEHF1EF@HHHHFECHEEGHCGEHHHFHHEHHCC1IHHIHIIIHEIHHHHFHEHFIHHFHHHFHHEG@CGCHHHHDHDHH@HHGCHHIIHHCECEGHHHHHEHG@EF<C?EHEHHFHHHHDDDED@@DD
@HISEQ:969:HM2KJBCX2:2:1103:2653:4570 2:N:0:ACTATGCA
TACGCCCATCAGCCCAACTATCCCTATTAATCATTACGTCAATCCTAGAAACCAACAAAATAGGATCGAACGTCCTATTTCATTATTCCATGCTAATGTATTCAAGCGTTAGCCTGCTTTAAACACTCTAATTTTTTCAAAGTAACAGTCCTGTTTCCCTGCAACACCAAATTAATGGCATTACAGTTCTTCAGAAAGGAGGAATCAGCGAAGCCAGTGCATACCAGTGGCACGACCAACCTGCTGACCCCGAAATTCAACTACGAGCTTTTTAACTGCAACAACTTTAATATACGCTATTGGAGCTGGAATTACCGCGGCTGCTGGCACCAGACTTGCCCTCCAA
+
DDDDDIHHHHIIIIIIIIIIIIIIIIIIIIIIIIIIIIIIIIIHIIIIIIIIIIIIHIIGIHIIHIIIIIIIIIIIIIIIIIIIIIIIIIIGIHIIIIIIIHIIIIIIIIIIIIIIIIIIHHIIIIIIIHIIHIHIIIIHHIIHIHIIIIIIHIIIIIIIIIIHIIIIIIIHIIIIIIIIIIIIIIIIIIIHIIIGIIIIIIIIHIIIIIIIIIIIIIIIIIIIIGIIIIIIIIIIIIIIIIIHGHHHIIIHIIIIIIIIIIIIIIIIIIIIIIIIIIIIIIIIIIIIIIIIIIIIIIIIIGIIHIIIIIIHIIIIIIIIIIIIIIIIIHIHIIIIIIIIIDDDDD
@HISEQ:969:HM2KJBCX2:2:1103:18668:4909 2:N:0:ACTATGCA
TACGCCCATCAGCCCAACTATCCCTATTAATCATTACCTCAATGCTCTACAAAACCAACAAAATAGAACCGAGGTCCTATTCTATTATTCCATGCAACATTATTCAGGCGTAAGGCCTGCTTTAAGCACTCTAATTTTCTCAAAGTAAACGCATCAGCCACCGAAAACACCCAATAAAGGGCATCAACGGCCAACTGATTGATTAGGACCGGACATGTAGTAACAGCAATCAAGCGTACCACATGCCAGTACCCGAGATCCAACTACGAGCTTTTTAACTGCAACAACTTTAATATACGCTATTGGAGCTGGAATTACCGCGGCTGCTGGCACCAGACTTGCCCTCCAA
+
@DDBBC?G@EF@H1D1D011<D11<G1<1<<FHHHH1<D111<11<11<11<GH10D10<FH1<C11DF1C/</<1<DH1<<D111D<<1<1<<<G<<<HGFHHHF51?C@HHG<GIHIHGFHIIH8EFIHA1B1HF<GHFHGHHIIIIH6IIHHG/GIIHHHGHIIIIIIHHH7EHHEIHHGGHEGHHFHIIHIHGHFHHHHHIIGIIHHIIHEEHGHEHIIIHIIIHHHIIIIHIIIFGIIIFFHDFHHHHGIHHIHIIGIIIHIH?IIIIHHCHHHIIIIIIHIHCCEHHHHEHIGGIIHHEIHCHCHIIIHHIGHDIIEHHIGIIIIIIIHHHHEIFGIHBCADD
@HISEQ:969:HM2KJBCX2:2:1103:8606:4964 2:N:0:ACTATGCA
TACGCCCATCAGCCCCAACTATCCCTATTAATCATTACGTCAATCCTAGAAACCAACAAAATAGGATCAAACGTCCTATTTCATTATTCCATGCTAATGTATTCAAGCGTTAGCCTGCTTTAAACACTCTAATTTTTTCAAAGTAACAGTCCTGTTTCCCTGCAACACCAAATTAATGACATTACAGTTCTTCAAGAAGGAGGAACCAGTAAAGCCAGTACATACCAGAGGCACGACCAACTTACTAATCCCGAAATTCAACTACGAGCTTTTTAACTGCAACAACTTTAATATACGCTATTGGAGCTGGAATTACCGCGGCTGCTGGCACCAGACTTGCCCTCCAA
+
DDDDDIGIIIIIIIIIIIIIIIIIIIIIIIIIIIIIIIIIIIIIIIIIIIIIIIIIIIIIHIIIIIIIIHIHIIHFIIHIIIIIIIIIIIIIIHHHIIIIIIIIIIIIIIIIIIIIIIIIIIIIIIIIIIIIHIIIIIIIIIIHIIIIIIIIIIIIIIIIIIIIIIIIIIIIIHIHIIIIIIIIIIIIIIIIIIIIIIIIHHIIHIIIIIIIIIIIIIIIIIIIIIIIIIIIIHH6IIIIIIIIHHIIHIIIIIIHHIIIIIIIIIIIIIIIIIIIIIIIIIIIIIIIIIIIIIIIIIHIHIIIIIIIIIIIIIIIIIIIIIIIIIIIIIIIIIIIIIIIIIDDDDD
@HISEQ:969:HM2KJBCX2:2:1103:2261:4323 2:N:0:ACTATGCA
TACGCCCATCAGCCCCAACTATCCCTATTAATCATTACGTCAATCCTAGAAACCAACAAAATAGGATCGAACGTCCTATTTCATTATTCCATGCTAATGTATTCAAGCGTTAGCCTGCTTTAAACACTCTAATTTTTTCAAAGTAACAGTCCTGTTTCCCTGCAACACCAAATTAATGACATTACAGTTCTTCAGAAAGGAGGAATCAGCGAAGCCAGTGCATACCAGTGGCACGACCAACCTGCTGACCCCGAAATTCAACTACGAGCTTTTTAACTGCAACAACTTTAATATACGCTATTGGAGCTGGAATTACCGCGGTTGCTGGCACCAGACTTGCCCTCCAA
+
DDDDDIIIIIIIIIIIIIIIIIIIIIIIIIIIIIIIIIIIIIIIIIIIIIHIIHIIIIIFHIIIIIHIIIIIIIHIIIIIIHIIIIIIIIIIIIIIIIIIIHHIIIIIIHIIIIIIIIIIIIIIIHHIIIIIHIIHHIIIHIIIIIIIHHIHHIHIIIIIIIIIIIIIIIIIIIIIIIIHIIIIIIIIHHIIIHHHIIHIIIIIIIIIIIIIIIIIIIIIIIIIIIIIIIIIIIIIIIIIIIIIHHIIIIIIIIIIIIIIIIIIIIIIIIIIIIIHIIIIHIIIIIIIIIIIIIIIIIIIIIIIIIIIIIIIIIIIIIIIIIHIIIIIIIIIIIIIIIIIIIDDDDD
@HISEQ:969:HM2KJBCX2:2:1103:7612:5249 2:N:0:ACTATGCA
TACGCCCATCAGCCCCAACTATCCCTATTAATCATTACATCGATCCTAGAAACCAACAAAATAGAATCGGATGTCCTATTTCATTATTCCATGCTAATGTATTCAAGCGTGAGCCTTCTTTAAACACTCTAATTTTTTCAAGGTAACAGTCCTAATTCCCCGTGACACCAAATTAATGGCATTACGGTTCTTTAGAAGGTGAGAAATCAATAATATCAGTACATACCAACGGCATGACCGAAACATTGATCCCGAAATTCAACTACGAGCTTTTTAACTGCAACAACTTTAATATACGCTATTGGAGCTGGAATTACCGCGGCTGCTGGCACCAGACTTGCCCTCCAA
+
DDDDDIIIIIIIIIIIIIIIIIIIIIIHIIHIHIIIIIIHIIIIIIIIIIIIIIIIIIIIIHHIHHIIHIHIIIIIIIIIIIEHIIIIIHII@HIIHHHHIHHIIIIIIIHIIHIIHIIIHIIHIIIIIIIIIHIIHFHIHIHHIIIIIIIIIIIIIIHIIIIIIIIHIIIIHIIHIIHHIIIIHIIHHHIIHIIHIIIIIIIIIIIIIHIIIIIIIIIIIIIIIIIIIIIIIIIIIIIIIIIIIHHIIIIGIIIIIIIIIIIIHIIIIHIIIHIHIIIIIIIIIIIIIIIIIIIHIIIIIIIIIIIIIIIIIIIIIIIIIIIIIIIIIIIHIIIIIIIIIIIDDDDD
@HISEQ:969:HM2KJBCX2:2:1103:16915:5302 2:N:0:ACTATGCA
TACGCCCATCAGCCCAACTATCCCTATTAATCATTACGTCAATCCTAGAAACCAACAAAATAGGATCAAACGTCCTATTTCATTATTCCATGCTAATGTATTCAAGCGTTAGCCTGCTTTAAACACTCTAATTTTTTCAAAGTAACAGTCCTGTTTCCCTGCAACACCAAATTAATGACATTACAGTTCTTCAAGAAGGAGGAACCAGTAAAGCCAGTACATACCAGAGGCACGACCAACTTACTAATCCCGAAATTCAACTACGAGCTTTTTAACTGCAACAACTTTAATATACGCTATTGGAGCTGGAATTACCGCGGCTGCTGGCACCAGACTTGCCCTCCAA
+
DDD@@HGHIHHIIHHHGHC@@F?F@H@HEHI1CG?HHCC@=@FHE?EHH?1FDEHH11<CEC?1<<FHEHHHCGHHG@<@CHHHI@HI?@GHCEGHEFHHECGHHFHIFAEH?HBDCC1<FFGEGEHHGHEHGC<CEGGHIIEGEHEHEFHHFEGHIHHHHIEHD<@EEHC?CHEG<<<@GGGFEHEFFFGHHHGCHD@CFEHIIHHIGHIIGIHIIHG@C<BF@@HF1<5CHD<@<F<EIHGC?D<<DDGHGCD1D<1<<0C0FCHC@GD1@C<EHEE@CCGC<1CC<1FC<C?GFCFCGFG@H@CHH@HHHE<?DGIHEF1<<FG?HIGD<<11<DIHD00@D0
@HISEQ:969:HM2KJBCX2:2:1103:6278:5507 2:N:0:ACTATGCA
TACGCCCATCAGCCCAACTATCCCTATTAATCATTACGTCAATCCTAGAAACCAACAAAATAGGATCAAACGTCCTATTTCATTATTCCATGCTAATGTATTCAAGCGTTAGCCTGCTTTAAACACTCTAATTTTTTCAAAGTAACAGTCCTGTTTCCCTGCAACACCAAATTAATGACATTACAGTTCTTCAAGAAGGAGGAACCAGTAAAGCCAGTGCATACCAGAGGCACGACCAACCTACTAATCCCGAAATTCAACTACGAGCTTTTTAACTGCAACAACTTTAATATACGCTATTGGAGCTGGAATTACCGCGGCTGCTGGCACCAGACTTGCCCTCCAA
+
DDDDDIHIHIIHIIIIIIIHIIIIIIIIIIIIIIIIIHHIIIIIIIIIIIIIIIIIIEHHIIIIIHIIIHIGGHHHEHIIIHHIIHIIHIIHHIIIIIIIIIIHIHHIHIIIIIIHHIIIHIEHHIHHHEHIIHHHHHIIHHIIIIIIIIIIIIIIIIIHIIIIHIIHIIHIIIIIIIGIIIIIIIHHGIIHIHIIIIIIIHIHHIIIIIIHIIIIIIIIIIIIHIIIIHIIIIIIIHHIHHHFHIHHIHHIIIIHHIIIHHDIIIIIIIIIIIIIIIHIIIIHIIHIIIIIIIIIIHIIIIIIIIIIIIIIIIIIHIIIIIIIIIIIIHIIIIIHIIIIIDDDDD
@HISEQ:969:HM2KJBCX2:2:1103:13482:6740 2:N:0:ACTATGCA
TACGCCCATCAGCCCAACTATCCCTATTAATCATTACGTCAATCCTAGAAACCAACAAAATAGGATCGAACGTCCTATTTCATTATTCCATGCTAATGTATTCAAGCGTTAGCCTGCTTTAAACACTCTAATTTTTTCAAAGTAACAGTCCTGTTTCCCTGCAACACCAAATTAATGACATTACAGTTCTTCAAGAAGGAGGAATCAGTAAAGCCAGTACATACCATAGGCACGACCAACCTACTGACCCCGAAATTCAACTACGAGCTTTTTAACTGCAACAACTTTAATATACGCTATTGGAGCTGGAATTACCGCGGCTGCTGGCACCAGACTTGCCCTCCAA
+
DDDDDIIIIIIIIIIIIIIIIIIIIIIIIIIIIIIIIGIIIIIIIIIIIIIHIIIIIIIIHHEHHHHHHIIIIIIIIIIHIIIIIIIIIIIHGHHIIHIIIHIHIHIIIIIIIIIIIIIIIIIIIIIHIIIIHHIIIIIIIIIIIIHIIIIIIIIIIIIIIIIIIIIHIIHHIIIIHIIIIIIIIHIIIIIIHIIIIIIIIIIHIIIHIIIIIGIIIIIIIIIIIIIIIIIIHIIIIIHIIHHHHIIIGIIIIHIIHIIIIIIIIIIIIIIIIIHIIIIIIIIIIHHIHIIIIIIIIIHHHIIIIIIIIIIIIIIIIIIIIIIIIIIIIIIIIIIIIIIIIDDDDD
@HISEQ:969:HM2KJBCX2:2:1103:8339:6917 2:N:0:ACTATGCA
TACGCCCATCAGCCCAACTATCCCTATTAATCATTACGTCAATCCTAGAAACCAACAAAATAGGATCAACGTCCTATTTCATTATTCCATGCTAATGTATTCAAGCGCGAGCCTGCTTTAAACACTCTAATTTTTTCAAAGTAACAGTCCTGATTCCCCACCACACCAAATTAATGACATGATGGTTCGTCAGAAGGTAGGAATCAGTAACACCAGTACGTACCGAAGGCACGTCCAACGCACTAATCCCGAAATTCAACTACGAGCTTTTTAACTGCAACAACTTTAATATACGCTATTGGAGCTGGAATTACCGCGGCTGCTGGCACCAGACTTGCCCTCCAA
+
BDDDDIIIIIIIIIIIHHIIIIIIIIIIIIGIIIIIIIIIIIIHIIIIHIIIIIIIIIHIIIIIIHIIIIHEHHHIIIHIHHIIIHIIIIHIIIIIIIIIIIIIIHIIIHIGIIIIIIIIIIIIIIIIIHHIIIIIHHIIIIIIIIHHHIIIIIHHIIIHIIIHHHGIGIHHIHIHHIHIIIIHHHHHHIIIIIIIIIIIIIIIIIIIIHIIIIIIIIIIIIIIIIIIIHIHIIIIIIIHEHHHHHHHHHIHIIIHIIIHHHIIIIIIIIIIIHIHIIIIHHGHIIIIIIIIIIIIIIIHHIIIIIIIIIIIIIIIIIIIHIIIIHIIIIHHHIIIIIHIDDDDD
@HISEQ:969:HM2KJBCX2:2:1103:18203:7134 2:N:0:ACTATGCA
TACGCCCATCAGCCCAACTATCCCTATTAATCATTACGTCAATCCTAGAAACCAACAAAATAGGATCAAACGTCCTATTTCATTATTCCATGCTAATGTATTCAAGCGTTAGCCTGCTTTAAACACTCTAATTTTTTCAAAGTAACAGTCCTGTTTCCCTGCAACACCAAATTAATGACATTACAGTTCTTCAAGAAGGAGGAACCAGTAAAGCCAGTACATACCAGAGGCACGACCAACTTACTAATCCCGAAATTCAACTACGAGCTTTTTAACTGCAACAACTTTAATATACGCTATTGGAGCTGGAATTACCGCGGCTGCTGGCACCAGACTTGCCCTCCAA
+
DCDCDIGHIIIIIIIHIGHIIIIIIIIIHIHIIHIIIEHIIIIIIIIEHGHGHEHHIHIHIIHHEEHIIIGHHHHIHHHGHIIGHHHIHIIHHHHIIHHHIHIIIIHIIIIIIHHIIIIIIIIHHIIIIIIIHHIHHIIHIIIIHHHHHHHHIHGHHHHIHHHIHHIIIHHHIHIHIIHIIIIIIHIIIIIIIHIIIIIHIIIIHHIIIIGIIIIIHIIIIHIIIIIIIIHIIIIIHIIIIIIHGIIIIIIHIIIIIIHHIIIIIIHIIIIHHIHHIIIIIIIIIIIHIHHIIHIIHHHGHIIIIHIIIIIIIIIIIIHHIIIIIIIIIIIIHIIHIIIIIDDDDD
@HISEQ:969:HM2KJBCX2:2:1103:3575:7017 2:N:0:ACTATGCA
TACGCCCATCAGCCCAACTATCCCTATTAATCATTACGTCAATCCTAGAAACCAACAAAATAGGATCGAACGTCCTATTTCATTATTCCATGCTAATGTATTCAAGCGTTAGCTTGCTTTAAACACTCTAATTTTTTCAAAGTAACAGTCCAAATTCCCCAAAACACCAAATTAATGGCATTAAGGTTCATCAGGAAGGAGGAATCAGTGAGACCAGTACATACCAGAGGCATGACCAACCTACTAACCCCGAAATTCAACTACGAGCTTTTTAACTGCAACAACTTTAATATACGCTATTGGAGCTGGAATTACCGCGGCTGCTGGCACCAGACTTGCCCTCCAA
+
DDDDDIIIIIIHIIIIIIIIIIIIIIIIIIIIIIIHIIIIIIIIIIIIIIIIIIIIG?GHHIHHGHIIHIIIIHIIIIIIHGIIHHIIHHHIGIIIIHHIIHIHIIIIIIIIIIIIIIIIIIIIHIIIIIHHIHHIHIIIIIIIIIGHIIIIIIIHIIIIIIIIIHGIHIIIIIIHIIGIIIIIIHHIIIIIIIIIIIGIIIIIIIIIIIIIIIIIIIIIIIIIIIIIHHIIIHIIIIIIIIIHHIHIIIIIIIIIIIIIIIHHIIIIGIIIIIHIIIIIIIIIIIHHIIIIIIIHIIIIIIIIIIIIIIIIIIIIIIIIIIIIIIIIIIIIIIIIIIIIIDDDDD
@HISEQ:969:HM2KJBCX2:2:1103:16762:7720 2:N:0:ACTATGCA
TACGCCCATCAGCCCAACTATCCCTATTAATCATTACGGTGATCCTAGAAACCAACGAAATAGAATCAAGCCGTCCTATTTCATTATTCCATGCTAATGTATTCAGACGTTAGCCTGCTTTAAACACTCTAATTTTTTCAAAGTAACAGTCCTGATTTCCAATCACACCAAATTAATGACATGAAAGTTCCTCAGAAGGTAGAGATTTATCTCACCAGTACAGACAATTAAGCCTGACCAATGGGTAAACCCCGAAGTTCAACTACGAGCTTTTTAACTGCAACAACTTTAATATACGCTATTGGAGCTGGAATTACCGCGGCTGCTGGCACCAGACTTGCCCTCCAA
+
@DDDDIIIIIIHHHIFHHIIIIIHHHIHGIIHHGHEHHHIIIIIIIIH?CGHIIIIIGGHEHIIFEHHHEHIHHIIHHII1CHHIIIEHIIIHGIC?HHHHFIIIIIIIIIHHHIIIIIHHHHIIIIIIHIIIHHIIIHIHIIIIIIIIHHIIIGHHHHIHIIIIIIHIHEIHEHHHHHIIIIHIHHIIHHIIHIIHIIHIIIIIIIIIIHIIIIIIIIHHIIIIIIIIIIIIIIIHIIIIHIIHGCDIHIIHIHIIIIIIIIHIIIIIIHIIIIIHIHHIHIHIIHEIIIIHIIIGIIHIIIIIIIIGIIIIIIIIIIIIIIIIIIIIIIIHHIHIIIIIIIDCDCD
@HISEQ:969:HM2KJBCX2:2:1103:16248:8058 2:N:0:ACTATGCA
TACGCCCATCAGCCCAACTATCCCTATTAATCATTACGGTGATCCTAGAAACCAACAAAATAGAATCATGCCGTCCTATTTTATTATTCCATGCTAATGTATTCAAGCAAAATGCCTGCTTTAAACACTCTAATTTTTTCAAAGTAAAGGTCCTGGTTCCCCGCGACACCCAATTAAGGGCATCGTGGTTCTCCAGAAGGTGAGAAATTGACTACACCAGTTCATACCCCTTAAGGCACGACCGATGTGTCAATCCCGAAATTCAACTACGAGCTTTTTAACTGCAACAACTTTAATATACGCTATTGGAGCTGGAATTACCGCGGCTGCTGGCACCAGACTTGCCCTCCAA
+
00<<DHDEEH1FH1E@GC1CH<@<C@1CHH?GHCGF110CGHIC1D1D?F1<<11D11<FEHHEC@H1<?11<</<DF1CGHE1DD11<11<D1CHE@CCD1G@CHHGE@HF@>@EDG<@CGGCDEEHG@HHHHGE1HEH@HGIHHIHDHHIHCHHB<CHCIHHHHEEFCFGHIIIIHHGHIDIHDCHIHIHHHIHHHHIHHIIIIIIIHHG@HIHHHHHHIIIIHI<HAGHIHIIHHHHHHGCGIGIIIHIHDHHHGHHGCEIIIHIIHHHIIHGE?EIHHEHIIHIIHHHFFIHIIIIIIHIIHHHIIIIHHHIHHHIHIIIIIIIIIIIIIIIIIIIIIIGIIHDDABB
@HISEQ:969:HM2KJBCX2:2:1103:16200:8105 2:N:0:ACTATGCA
TACGCCCATCAGCCCAACTATCCCTATTAATCATTACATCGATCCTAGAAACCAACAAAATAGAATCTGATGTCCTATTTCATTATTCCATGCTAATGTATTCAAGCGTAAGCTTGCTTTAAACACTCTAATTTTTTCAAGGTAACAGTCCTAATTCCCCATAACATCAAATAAATGACATTATGGTTCTTTAGAAGGTGAGAACCAATAAAACCAGTACATACCAAGGCATGACCGATTCCTTGATCCCGAAATTCAACTACGAGCTTTTTAACTGCAACAACTTTAATATACGCTATTGGAGCTGGAATTACCGCGGCTGCTGGCACCAGACTTGCCCTCCAA
+
BDDCDIIIIHIIIIGIIIIIIHIIIIIIIIHIIIIHIHHHIHIHIIIIGHIHIIIIIIHHIIIIIIIIIIIIIIGIIIIIIIIIIIIGHHIIIIHIIIIIIIIIIIIIIIIIIIIIIIIIIIHIIIIIHIHIIIIIIIIIIIIIIIIIIIIIIIHIIIGIIHIIIIIIIIIIIIIIIIIIHIIIIIIIIIIIIIIIIIHHIIIIIIIIIIIIIIIIIIIIIIIIIIIIIIIIIIIIIIIIIIHHIHHHIIIIIIHHIIIIIHHIIIIIIIIIIIIIIIIIIIIHIIIIIHIIIIIIIIIIIIIIIIIIIIIIIIIIIIIIIIIIIIHIIIIIIHIIIIIIDDDDD
@HISEQ:969:HM2KJBCX2:2:1103:8694:8412 2:N:0:ACTATGCA
TACGCCCATCAGCCCAACTATCCCTATTAATCATTACGTCAATCCTAGAAACCAACAAAATAGGATCGAACGTCCTATTTCATTATTCCATGCTAATGTATTCAAGCGTTAGCCTGCTTTAAACACTCTAATTTTTTCAAAGTAACAGTCCTGTTTCCCTGCAACACCAAATTAATGACATTACAGTTCTTCAGAAAGGAGGAATCAGCGAAGCCAGTGCATACCAGTGGCACGACCAACCTGCTGACCCCGAAATTCAACTACGAGCTTTTTAACTGCAACAACTTTAATATACGCTATTGGAGCTGGAATTACCGCGGCTGCTGGCACCAGACTTGCCCTCCAA
+
DDDDDIHIIIIIHHHHIIIIIIIIHIIIIIIIIIIIIHIIIIHHHIEHHHIIHIIIHIHIHGFHIIIIIIHHIIIIHIIIIIIIIIIHEFHEHHIIIIIIIIIIIIIIIIIIGHHHHHIIIIIIIIIIIIHIIIHHIIIIIIIIIIIIIIIIIIHIIIIIIIIIIIIHIHHIHIIIIHHIIIIIIIIIGHFIIIIHIIIIHIIHHIIIIIIIIIIIIIIIIIIIIIIIIIIIIIIIIIHHIHHHGIIIIIIIIIIIIIIIHIIIGIIIIIIHIIIIIIIIIIGIHIIIIIIIIIIIIIIHIIIIIIIIIIIIIIIIIIIIIIIIHIIIIIIIIIIGIIIIIDDDDD
@HISEQ:969:HM2KJBCX2:2:1103:2316:9749 2:N:0:ACTATGCA
TACGCCCATCAGTCCCAACTATCCCTATTAATCATTACGTCAATCCTAGAAACCAACAAAATAGGATCGAACGTCCTATTTCATTATTCCATGCTAATGTATTCAAGCGTTAGCCTGCTTTAAACACTCTAATTTTTTCAAAGTAACAGTCCTGTTTCCCTGCAACACCAAATTAATGACATTACAGTTCTTCAAGAAGGAGGAATCAGTAAAGCCAGTACATACCATAGGCACGACCAACCTACTGACCCCGAAATTCAACTACGAGCTTTTTAACTGCAACAACTTTAATATACGCTATTGGAGCTGGAATTACCGCGGCTGCTGGCACCAGACTTGCCCTCCAA
+
DDDDDIIIIIIIIIIIIIIIIIIIIIIIIIIIIIIIIIIIIIIIIIIIIIIIIIIIIIIIIIHIIIIGIIIIHIGIIIIIIHIIIHIIGIHIIHIIIIIIIIHIIIIIIIIIIHIIHIIIIIIIIIIIHIIIIIIIIIIIIIIIIIIIIIIIIIIIIIIHIIHIIIIIIHHIIIIIIIIIHIHIIIIIIIIIIIIIIIIIIHIIIIIIIIIIIIIIIIIIIIIIIIGIIIIIIIIIIIIIIIIIHHIIIIIIIIIIIIIIHIIIIIIIIIIIIIIIIIIIIIIIIIIIIIIIIIIIIIIIIIIIIIIIIIIIIIIIIIIIIIIIIIIGIIIIIIIIIIIIIIDDDDD
@HISEQ:969:HM2KJBCX2:2:1103:1771:9401 2:N:0:ACTATGCA
TACGCCCATCAGCCCAACTATCCCTATTAATCATTACGGTGGTCCTAGAAACCAACAAAATAGAACCATGCCGTCCTATTTTATTATTCCATGCTAATGTATTCAAGCAAAAATGCCTGCTTTAAACACTCTAATTTTTTCAAAGTAAAGGTCCTGGTTCCCCGCGGCATCCAATTAAGGACATCGCGGTTCTCCAGAAGGTGAGAAATTGACTGCACCAGTTCATACCCCGTGAGGCACGACCGATGCGCCAATCCCGAAATTCAACTACGAGCTTTTTAACTGCAACAACTTTAATATACGCTATTGGAGCTGGAATTACCGCGGCTGCTGGCACCAGACTTGCCCTCCAA
+
DDDDDIIIIIIIIIIIFIIIIIHIIIIIIIIIIIIIIHIIHHHGIHEHHIIIHIIIHCHHIHHIIIIIIIIGHEDDHIHHIIIIIHIIIG?HCHHHIIIIHHIIIIIIIIHIHIIIIIIIIIIIIIIIIIIIIHHHIHIGHHIEIHIIIIIHIIIIIHHIHIIIIIIIIIIIIIIIIIIIIIIIIIIIIIIIIIIIIIHIIIIIIIIIIIIIIIIHIGIIHIIIIIHIIIIIIIIIIIIIIIIIIIIHIIIIIIIIIIIIHIIIIIIHIIIIIIIIIIIIHIIIIIIIGIIIIIIIIIIIHIIIIIIIIIGIIGIIIIIIIIIIIIIIIIIIIIIIIIIIIIIIHIIIDDDDD
@HISEQ:969:HM2KJBCX2:2:1103:5507:9020 2:N:0:ACTATGCA
TACGCCCATCAGCCCAACTATCCCTATTAATCATTACGTCAATCCTAGAAACCAACAAAATAGGATCAACGTCCTATTTCATTATTCCATGCTAATGTATTCAAGCGCGAGCCTGCTTTAAACACTCTAATTTTTTCAAAGTAACAGTCCTGATTCCCCACCACACCAAATTAATGACATGATGGTTCGTCAGAAGGTAGGAATCAGTAACACCAGTACGTACCGAAGGCACGACCAACGTACTAATCCCGAAATTCAACTACGAGCTTTTTAACTGCAACAACTTTAATATACGCTATTGGAGCTGGAATTACCGCGGCTGCTGGCACCAGACTTGCCCTCCAA
+
DDDBDIIIIIIIIIIIIIIIIIIIIIIIIIIIIIIIIHHHIIIIIIIIIIIIIIIIIGHIIIHIIHHIIIIHHIIIIIIIIIIIIHIIIIIIIIIIIIIIHIHIIIIIIIIGHHIIIIIIHIIIIIIIIIIIIIIIIIIIIIIIIIIIIIIIIIIIIIHHIIIIIIHIIIIIIIIIHIIHIIIIIIIIIIIIIIIIIIIIIIIIIIIIIIIIIIIIIIIIIIIIIIHIIIIIIIIIIIIIIIIIIIIIHIIIIIIIIIIIIIIIIIIIIIIIIIIIIIIIIIIIIHIIIIIIIIIIIIIIIIIIIIIIIIIIIIIIIIIIIIIIIIIIIIIIIIIIIIIIDDDDD
@HISEQ:969:HM2KJBCX2:2:1103:3897:9727 2:N:0:ACTATGCA
TACGCCCATCAGCCCCAACTATCCCTATTAATCATTACATCGGTCCGTAAACCAACAAAATAGAACCAATGTCCTATTCCATTATCCCATGCTAATGTATTCAAGGCATAAAACGCCTGCTTTGAACACTCTATTTTTCTCAAAGTAAACTATCGGAATCCCACCAGCACTTAATTAAAAGCACCAAATGTTCCTCCGAAGTACATGGCCAGCATAATATCCCATGCACGTAACCAAAAAATGGCCACGGACGCTCAACACCAACCAAGACTCAGACTACGAGCTTTTTAACTGCAACAACTTTAATATACGCTATTGGAGCTGGAATTACCGCGGCTGCTGGCACCAGACTTGCCCTCCAA
+
DDDDCIIIIIIIIIIIIIIIHIIIIIIIIIIIIIIIHFIIIIIIIIHHIIIIIIIIIIIIIIIIIIIIEHHIIIIIIIHHIIIIGIIIHIHHIIIIHIHIHDFHEHFIIHHIIIIIIIHHIIIIIIHIIHIIIHHHGHIIIIIIIIIIIIIIIIIIHHHIHIIIIIIHIIIIIIIHIIIIIIIIIIHIHHFHIGHGIIIIIIIIIIIIIHIIIIIIIHHGGGIHIIHIIIIIIHIIIHIIIIIIIIIIIIIIIIIIIIIIHIIHIIIIIHHHIIIIIIIIIIIIIIIIIIIIIIIIIIIIIHIIIIIIIIIIIIIIIIIIIIIIIIIIIIIIIIIIIIIIIIIIIIIIIIIIIIIIIDCDDC
@HISEQ:969:HM2KJBCX2:2:1103:10266:9820 2:N:0:ACTATGCA
TACGCCCATCAGCCCAACTATCCCTATTAATCATTACGTCGATCCTAGAAACCAACAAAATAGAATCAAACGTCCTATTTCATTATTCCATGCTAATGTATTCAAGCGTGCGCCTGCTTTAAACACTCTAATTTTTTCAAAGTAACAGTCCTGATTCCCCACGACACCAAATTAATGACATCGCGGTTCTTCAGAAGGTAGGAACCAATAATGCCAGTGCATACCGAAGCACGACCGACAATCTGATCCCGAAATTCAACTACGAGCTTTTTAACTGCAACAACTTTAATATACGCTATTGGAGCTGGAATTACCGCGGCTGCTGGCACCAGACTTGCCCTCCAA
+
DDDDDIIIIHIGHIIIIHHIIIIIIIIIIIIHIIIHHHIIIIIIHHIIIIHHHHHIIIGHIFHHIIFFHHIIHEEEHHIIIHIHIGIIIIIHEHHIIIIIIIIIHIIIIIIIIIIIIIIHHIIHIIIIIIIIIIHIIIIIIIIIHHIIHIIIIIIIIIIIIHIIIIIHHHIIIIIIIIIIIIIIIIIGIIIIIIIIIIIIIIIIIIIIHIIIIIIIIIIIIIIIIIIHIIIIIIIIIIIIIIHFIIHIHIIIIIIIIIIIIIIIIIIIIIIIIIIIIIIIIIIIIIIIHIIIIIIIIIIIIIIIIIIIIIIIIIIIIIIIIIIIIIIIIIIIIIIIIIIIDDDDD
@HISEQ:969:HM2KJBCX2:2:1103:8220:9976 2:N:0:ACTATGCA
TACGCCCATCAGCCCAACTATCCCTATTAATCATTACGTCGATCCTAGAAACCAACAAAATAGAATCAAACGTCCTATTTCATTATTCCATGCTAATGTATTCAAGCGCGAGCCTGCTTTAAACACTCTAATTTTTTCAAAGTAACAGTCCAAATTCCCCGCAACACCAAATTAATGGCATTACGGCTCATCAGGAAGGAGGAATCAGTGAGACCAGTACATACCAGAGGCATGACCAACCTACTAACCCCGAAATTCAACTACGAGCTTTTTAACTGCAACAACTTTAATATACGCTATTGGAGCTGGAATTACCGCGGCTGCTGGCACCAGACTTGCCCTCCAA
+
DDDDDIIIIIIFHIIIIHHCHHIIIIIIIHIIIIIHCHIIIIHHHHGIIHHIFHIIIIHHIEHGIIHIIIIHHIHIIHHIIIIIIHIHHHHIIHIIIIIIIFIHIIIIIGHHIIIHHIIIHHHHIHIIIIIIHIIHIIIIIIHIIGHIEIIIHHHIIIIIIHIIHHIIIIIIIIIIIIIIIIIHGIIIIIIIIIIIIIHIIIIIHIIIIIIIHIIIIIIIHIIIIHIIIIIIIIIIHHHIHHHGGHHIIIIIIIIIIIHIIIHIIIIIIIIIIIHIIIIIIIIIIIIIIIIIIIIIIIIIIIIIIIIIIIIIIIIIIIIIIIIIIIIIIIIIIIIIIIIIIDDDD@
@HISEQ:969:HM2KJBCX2:2:1103:10605:10551 2:N:0:ACTATGCA
TACGCCCATCAGCCCAACTATCCCTATTAATCATTACATCGATCCTAGAAACCAACAAAATAGAATCGGATGTCCTATTTCATTATTCCATGCTAATGTATTCAAGCGTGAGCCTGCTTTAAACACTCTAATTTTTTCAAGGTAACAGTCCTAATTCCCCGTGACACCAAATTAATGGCATTACGGTTCTTTAGAAGGTGAGAAATCAATAATATCAGTACATACCAACGGCATGACCGAAACATTGATCCCGAAATTCAACTACGAGCTTTTTAACTGCAACAACTTTAATATACGCTATTGGAGCTGGAATTACCGCGGCTGCTGGCACCAGACTTGCCCTCCAA
+
DDDDDIIHIIIHHHHIHIIIIIIIIIHIIHHHIIIHIIIIIIIGIIIIHHIIHHFHHHHIIIHHIIIHI=EHHHHGHIFIHHHIIIHHGHIGHHIIIHHIIHFIIHIIHHIHEIIIIIIIIGHHHIIIIIHHIIIIIIIHHIIIHIHIHIIIIIIHHIHHHGIIHIHIIHHHIIHHIIIIIIIIIIIHIIIIIIIIIIIIIIIIIIIIIIIHIIIHIIIIIIIHIIIIIIIIIIIIIIIIIIIHHHIHGIHIIIIIIIIIIIIIIIIIIIIIIHHGIIIIIIIIIIIIIIIIIIIIIIIIHHIIIIIIIIIIIIIIIIIIIIIHIIIIIIIIIIIIIIIIIIDDDDD
@HISEQ:969:HM2KJBCX2:2:1103:1275:10660 2:N:0:ACTATGCA
TACGCCCATCAGCCCAACTATCCCTATTAATCATTACGTCGATCCTAGAAACCAACAAAATAGAATCAAACGTCCTATTTCATTATTCCATGCTAATGTATTCAAGCGTGCGCCTGCTTTAAACACTCTAATTTTTTCAAAGTAACAGTCCTGATTCCCCACGACACCAAATTAATGACATCGCGATTCTTCAGAAGGTAGGAACCAATAATGCCAGTGCGTACCGAGGCACGACCGACAATCTGATCCCGAAATTCAACTACGAGCTTTTTAACTGCAACAACTTTAATATACGCTATTGGAGCTGGAATTACCGCGGCTGCTGGCACCAGACTTGCCCTCCAA
+
D@DBDHDDEHHHIIHEFHEHHIHIHGIIFHIIGHIGHEFG<?HHHHH<GFFHCE@G?G?@GEEE@1FHHIIII?GHHHHHHIIEGH1FHHEE?G1@HHHHIHHEHHHEHHD<CHHGHHHHIF<HEGHH@C@?GEIIFHF6@IHECIHHHHGHFG<C@CDF<CDDHHHIHCHIC@H@HHEEDHEFHGCHIHGC?HC7HHHEHFEGHHHG?IHIHHGHDCCHHIHIHHGHHHHHGC:HEHIIHHECIHHE/EC<?HEHHGCCHCHHGHHFECGD1CIIIIIIHHGHEEHHIHEEE<HG?GHFHEHEGIIIIIHDHIIIIHGIHIG?HHHHGFFG<?IHEHHF@<ADD
@HISEQ:969:HM2KJBCX2:2:1103:20168:10377 2:N:0:ACTATGCA
TACGCCCATCAGCCCAACTATCCCTATTAATCATTACGGTGATCCTAGAAACCAACAAAATAGAACCATGCCGTCCTATTCTATTATTCCATGCTAATGTATTCGAGTAAAAATGCCTGCTTTAAACACTCTAATTTTTTCAAGGTAAAGGTCCTGGATCCGCAAGACACCCAATAAAGGACATCAAGTTTCTCCAGAAGGTGAGAAATCAACAGTAACAGTTCATACCCCTTAAGGCATGACCATCACGTCAATCCCGAAATTCAACTACGAGCTTTTTAACTGCAACAACTTTAATATACGCTATTGAAGCTGGAATTACCGCGGCTGCTGGCACCAGACTTGCCCTCCAA
+
DDDDDIHIIIIIIIIIIIIIIIHIIIIIIHIIIIIIIIIIIIIIIIIIIIIIIIIHIIIIIIHIIIIHIFHIHHIIIIIIIIIIIHIIHHHIGGIIIIHFHGHFHHIIIIIIIIIHIIIIIIIIIIIIIIIHIHIIIIHHIHIIIIIIIIIHIIIHIIHIHGIIIHIIIHIIIIIIIIIIIIIIIHHIIHGIIIIIIIIIIIIIIIIIHIIIIIIIIIIHHIIIIIHIIHIIIIIIIIIIIIIIIIIHIIHFIIHIIIIIIIIIIIIIIIIIIIIIIIIIIIIIIIIIIIIIIIIIIIIIHIIIIIIHG1IIIIIIIIIIIIIIIIIIIIIIIIIIIIIIIIIIIIIIDDDDD
@HISEQ:969:HM2KJBCX2:2:1103:18025:10839 2:N:0:ACTATGCA
[truncated: 29,552,899 more chars]
