# Supplementary material for: Response of arbuscular mycorrhizal fungal community in soil and roots to grazing differs in a wetland on the Qinghai-Tibet plateau
Source: PeerJ. 2020 Jun 19;8:e9375. doi: 10.7717/peerj.9375 (PMC7307571; doi:10.7717/peerj.9375)
Supplement: Supplemental Information 19 [file peerj-08-9375-s019.zip › Soil grazing 11-15/34.fastq]

@HISEQ:969:HM2KJBCX2:2:1101:18079:2226 2:N:0:ACTATGCA
AAGATCGTACTGCCCAACTATCCCTATTAATCATTACGTCGATCCTAGAAACCAACAAAATAGGGTCAAACGTCCTATTTCATTATTCCATGCTAATGTATTCAAGCGTGTGCCTGCTTTAAACACTCTAATTTTTTCAAAGTAACAGTCCTGATTCCCCATGACACCAAATTAATGACATCACAGTTCGTCAGAAGGTAGAAATCAATAATACCAGTGCATACCGGAGGCACGACCAATATATTGATCCCGAAATTCAACTACGAGCTTTTTAACTGCAACAACTTTAATATACGCTATTGGAGCTGGAATTACCGCGGCTGCTGGCACCAGACTTGCCCT
+
BDDDDIIIIHIIIIIIFIIIHIIIGHHHIIIIIIIHHIIHIHIGEGHHEHHCHHHHHIIII?GHIHHIIGHIIIHHIGHHHHHHHIIHHCHHIIHHIHIIIHHHIHHHHHFIIHIIHIIIHIIIIIHHHHGHHHHHIHHIHHIIIIHHIIHIHHHGHHHHGHHHIIIHHCHCHHHDFHEIIIIIIIHHHHHIIHIHEHHHIIIHIHIHHHHHIIHIIHHIIHIIHHHIIHIIIHHHCGHHFHII<IIHIIIIHHHHEHHHHEIHHIIIIIHIHIHIIGIIIHHHHHHHHHHIIIIHIHHFHIIIIIIIIIHIIIIIIIIIIIIIIIHIIIIIIIIIIDDCDD
@HISEQ:969:HM2KJBCX2:2:1101:18342:2630 2:N:0:ACTATGCA
AAGATCGTACTGCCCAACTATCCCTATTAATCATTACATCGATCCTAGAAACCAACAAAATAGAATCGGATGTCCTATTTCATTATTCCATGCTAATGTATTCAAGCGTGAGCCTGCTTTAAACACTCTAATTTTTTCAAGGTAACAGTCCTAATTCCCCGTGACACCAAATTAATGGCATTACGGTTCTTTAGAAGGTGAGAAATCAATAATATCAGTACATACCAACGGCATGACCGAAACATTGATCCCGAAATTCAACTACGAGCTTTTTAACTGCAACAACTTTAATATACGCTATTGGAGCTGGAATTACCGCGGCTGCTGGCACCAGACTTGCCCTCCAA
+
DDDDDHIIIIHGHGIIIIIHHHHHHHIIIIIHIIIIIIIHGHHHIIIIIIIIIIHHIIIGGHHGIIIIGEHHIIGHIIGFHIIIHIGHECHEEHIIGHHIIHIIIHHHHIHHIIIIHHIIIIIIIIIIIIIIIIIHIIIIIIIIHHHIIIIIIIIIIIIIIIIIHIIIIIIIIIIIIHHIIIIIIIIIIIIIIIIIIIIIIIIIIHIIIIIGIIGIIIIIIIIIIIIIIIIIIIIIIHIIIIIIFGIIIIIIIIIIIIIIIIIIIIIIIIIIIIIIIIIIIIIIIIIIIIIIIIIIIIIIIIIIIIIIIIIIIIIIIIIIIIIIIIIIIIIIIIIIIIIIIIDDDDD
@HISEQ:969:HM2KJBCX2:2:1101:3965:3722 2:N:0:ACTATGCA
AAGATCGTACTGCCCAACTATCCTATTAATCATTACGTCGATCCTAGAAACCAACAAAATAGAATCAAACGTCCTATTTCATTATTCCATGCTAATGTATTCAAGCGTAAGCCTGCTTTAAACACTCTAATTTTTTCAAAGTAACAGTCCTGATTCCCCACGACACCAAATTAATGACATCGCGGTTCTTCAGAAGGTAGGAACCGATAATGCCAGTGCGTACCGAAGCACGACCAACAATTCGATCCCGAAATTCAACTACGAGCTTTTTAACTGCAACAACTTTAATATACGCTATTGGAGCTGGAATTACCGCGGCTGCTGGCACCAGACTTGCCCTCCAA
+
DDDDDIIIIIIIIHIIIIIIIIIIIIIIIIIIIIIIIIIIHIIIIIIIIIIIIHIIIIIIIIIIIIIIIIIIIGIHIIIIIIIIIIIIIIIIHIHIIIIIIHIIIIIIIIIIIIIIIIIHIIIIIIIIIIIIIHIHIIIIIIIIIIIIIIIIIIIIIHIIIIIIIIIIGIIIIIIIIIIIIIIIIIIIIIIIIIIIIIIIIIIIIIIIIIIIIIIIIIIIIIIIIIIIIIIIIIIIIIIIIHHIIIIIIIIIIIIIIIIIHIIIIIIIIIIIIIIIIIIIIIIIIIIIIIIIIIIIIIIIIIIIIIIIIIIIIIIIIIIIIIIIIIIIIIIIIIIIIIIDDDDD
@HISEQ:969:HM2KJBCX2:2:1101:6222:3251 2:N:0:ACTATGCA
AAGATCGTACTGCCCAACTATCCCTATTAATCATTACGGTGATCCTAGAAACCAACAAAATAGAACCATGCCGTCCTATTTCATTATTCCATGCTAATATATTCAGGCGATAGCCTGCTTTAAGCACTCTAATTTTTTCAAGGTAACAGTCCTGCTTCCCCGGCGCACCAAATTAATGGCATGCTGGTTATTCAGAAGGTAGGAATCCATCACGCCAGTACAGACCCAAAAGCCCGACCGACGGATGAACCCCGAAATTCAACTACGAGCTTTTTAACTGCAACAACTTTAATATACGCCATTGGAGCTGGAATTACCGCGGCTGCTGGCACCAGACTTGCCCTCCAA
+
DDDDDIIIIIIIIIIIIIIIIIIIIIIIIIIIIIIIIIIIIIIGHIIIIIIIIIHIGHIHHHHHHIIHIIIGIIIIIHIIIHIIIIIIIIHIIHIIIIIHIIIIIIIHHHIIHIIIIHHIIIIIIIIIIIIIHIIIIIIIIHHHIIIIIIIIIIHIIIIIIIIIIHHIIIIIIIIIHHIIIIIHIIIIIIIHIIIIHIIIIIIIIIIIIIIIIIIIIIIIIIIIIIIIIIIIIIIIIIIIIIIIIHGIIIIHIIIIIIIIIIIIIIIIIIIIIIIIIIIIIIIHIIIIIIIIIIIIIIGIIIIIIIIIIIIIIIIHIIIIIIIIIIIIIIIHIIIHIIIIIIIDDDDD
@HISEQ:969:HM2KJBCX2:2:1101:12633:3988 2:N:0:ACTATGCA
AAGATCGTACTGCCCAACTATCCCTATTAATCATTACGGTGATCCTAGAAACCAACGAAATAGAACCAATCCGTCCTATTTCATTATTCCATGCTAATGTATTCAGACGTTAGCCTGCTTTAAACACTCTAATTTTTTCAAAGTAACAGTCCTGATTTCCTATCACACCAACTAAATGGCATGAAAGTTCCTCAGAAGGTAGAGATTTATCTCACCAGTACAGACAATTAAGCCTGACCAATGGGTAAACCCCGAAGTTCAACTACGAGCTTTTTAACTGCAACAACTTTAATATACGCTATTGGAGCTGGAATTACCGCGGCTGCTGGCACCAGACTTGCCCTCCAA
+
DDDDDIIIIIIIIIIIIIIIIIIIIIIIIIIIIIIIIIIIIIIHIIIIIIIIIIIIIIIIIIHIIIIIIIIIIHHHIIIIHIIIIIIIIIIIHHIIIIHIIIIIHHIIIIIIIHIIIIHIIIIIIIIIIIHIIIIIIIIHIIIIIIIIIHIHHHIIIIHIIIHIIIIGIIIIIIIIHIIIIIIIIIIIIIIIIIIIIIIIIIIIIIIIIIIHIIIIIIIIIIIIIIIIIIIIIIIIIIIIIIIIHHHIIIIIGIIIIIIGIIIIIIIIIIIIIIIIIIIIIIIIIIIIIIIIIIIIIIIIIIIIIIIIIIIIIIIIIIIIIIIIIIIIIIIIIIIIIIIIIIIDDDDD
@HISEQ:969:HM2KJBCX2:2:1101:3976:4165 2:N:0:ACTATGCA
AAGATCGTACTGCCCAACTATCCCTATTAATCATTACGTCAATCCTAGAAACCAACAAAATAGGATCGAACGTCCTATTTCATTATTCCATGCTAATGTATTCAAGCGTTAGCCTGCTTTAAACACTCTAATTTTTTCAAAGTAACAGTCCTGTTTCCCTGCAACACCAAATTAATGACATTACAGTTCTTCAAGAAGGAGGAATCAGTAAAGCCAGTACATACCATTGGCACGACCAACCTACTGACCCCGAAATTCAACTACGAGCTTTTTAACTGCAACAACTTTAATATACGCTATTGGAGCTGGAATTACCGCGGCTGCTGGCACCAGACTTGCCCTCCAA
+
@D<0BECH?GH111DGHHHHHCFC@FHHHHEF?GH@EHCC=01D@FHEHHE@FG?D?F1CCG@GGFH00F1/<<D<1<CE11<FCC<<1<<1<1<CIIHGHI7HHCIIHHGHEEG@FHIIHHFFB1HHHE@HHHHEEHHHIIIIHHEHFHIIIHHHGHGFIIIHEHEEHHHIHHHIHHHHIHHHHHIIGIHIIIIIIIHGCIHIIIIHIIIIIGIIGIIHIIIIIIIHFIHHIIHIHHCHEIHHGGIHDIIIHIIGHIIIIIIIHIHGIGHIIHHHHIIHHGFEHIIIIIIIHEHHHIIIIIIIIIIIHIIIIIGIIIIIIIIHIIIIIIIFEHIIHHDIH@@ABB
@HISEQ:969:HM2KJBCX2:2:1101:20657:4161 2:N:0:ACTATGCA
AAGATCGTACTGCCCAACTTCCCTATTAATCATTACGTCAATCCTAGAAACCAACAAAATAGGATCAAACGTCCTATTTCATTATTCCATGCTAATGTATTCAAGCGTTAGCCTGCTTTAAACACTCTAATTTTTTCAAAGTAACAGTCCTGTTTCCCTGCAACACCAAATTAATGACATTACAGTTCTTCAAGAAGGAGGAACCAGTAAAGCCAGTACATACCAGAGGCACGACCAACTTACTAATCCCGAAATTCAACTACGAGCTTTTTAACTGCAACAACTTTAATATACGCTATTGGAGCTGGAATTACCGCGGCTGCTGGCACCAGACTTGCCCTCCAA
+
DDDDDIHIIHHHIIIGIIIHIIIIHIIIIHHHHIIHIEHHIIHHHIGICHH?EHHIIIIIHCGHHHHIGI=<EEHIIHIHIIGIIGCHEGHGICCCFHHHIIGHH@GHIIHGIHHHHHHIIGCHHGGHHHIIIFHEHIHGIIIHHHHGIIHHHDCHEHFHHHHGHGHGHHEHHHHHHHHEGHIGIHGHHHGIIIIIIIHIIHHIHIIIIGIHIHIIHIIGHHIIIIII<III=IIIIIIHFIHHGIHIGHIIGIIIIHIIIHHIIIIIIIIIIHIIIIGIIIIIIIIIIIIIIIIIIIIIIIHIIIIHHIIIIIIIIIIIIIIIIIIIIIIIIIIIIIIIDDCDD
@HISEQ:969:HM2KJBCX2:2:1101:4009:5134 2:N:0:ACTATGCA
AAGATCGTACTGCCCAACTATCCCTATTAATCATTACGGTGATCCTAGAAACCAACAAAATAGAATCATGCCGTCCTATTTTATTATTCCATGCTAATGTATTCAAGCAAAAATGCCTGCTTTAAACACTCTAATTTTTTCAAAGTAAAGGTCCTGGTTCCTCGTGGCACCCAATAAAGGACATCACGGTTCTCCAGAAGGTGAGAAATTCACTACACCGGTTCATACCCCTTAAGGCACGACCGATGTGCAAATCCCGAAATTCAACTACGAGCTTTTTAACTGCAACAACTTTAATATACGCTATTGGAGCTGGAATTACCGCGGCTGCTGGCACCAGACTTGCCCTCCAA
+
DDDDDIIIIIIGIIIIIIIIIIIIIIIIIIIHIIIIIHGIGGIHIIIIIGIHHIIIIIIHIGHHIIIIHHIIIIHIIHIIIIIIIIIHHIIHEHHHHHHIIHHIIIHHIIIIHHHHIIIIIIIHIIHIIIIIIIIIHHIIHHIIIHHGIIIIIIIHIHIIIHHIHHIIIHHIIIIIHIIIHIIIFHIIIHIIIIIIIIIIIIIIIIIHIIIIIIIHHHIIIIIIIIIIIIHIHIIIIIIIIIIIIIIIIIHFIIIIIIIIIIIIIIIIHIIIIIIIIIIIIIIIIIIIIIIIIIIIIHIHHIIIIIIIIIIIIIIIIIIIIIIIIIIIIIIIIIIIIIIIIIIIIIIIDDDDD
@HISEQ:969:HM2KJBCX2:2:1101:10156:6814 2:N:0:ACTATGCA
AAGATCGTACTGCCCAACTATCCCTATTAATCATTACGGTGATCCTAGAAACCAACAAAATAGAACCATGCCGTCCTATTCTATTATTCCATGCTAATGTATTCGAGCAAAAATGCCTGCTTTAAACACTCTAATTTTTTCAAGGTAAAGGTCCTGGATCCGCAAGACACCCAATAAAGGACATCCAAGTTTCTCCAGAAGGTGAGAAATCAACTGTAACAGTTCATACCCCTTAAGGCATGACCATCACGTCAATCCCGAAATTCAACTACGAGCTTTTTAACTGCAACAACTTTAATATACGCTATTGGAGCTGGAATTACCGCGGCTGCTGGCACCAGACTTGCCCTCCAA
+
DCDCDIIIIIIIIIIIIIIIIIHIIIIIIIIIIIIIIIGIIIIHIIIIIIIIHIIIIIHIIIHIII?GHHHICEDDHIHIIIIIIIIIIIIHHIIIGEHHIHHIHIHHIHIIIHHHIIIIHIHHHIHIIHIIHHIIIIHIHIIHHHHIIIIIIIHIIIIIIFIIIIHHIHIIIIIIIHHIIHHHHIHHIIIHIHIIIHIIIHIHIIIHIIIHIIIIIHHEIHHIIHHHHIIIIIIIIIIIIIIHIIIIIGHHCIIIIIIHIIHIIIHHIHIIIHIIIIIIIIHIIIIIIIHIIIHHHIIIHGIIIIIIIIIIIIIIIIIIIIIIIIIIIIIIIIIIIIIIIIHHIIIIIDDDDD
@HISEQ:969:HM2KJBCX2:2:1101:3016:6533 2:N:0:ACTATGCA
AAGATCGTACTGCCCAACTATCCCTATTAATCATTACGGTGATCCTAGAAACCAACGAAATAGAATCAGTCCGTCCTATTTCATTATTCCATGCTAATGTATTCAGACGTTAGCCTGCTTTAAACACTCTAATTTTTTCAAAGTAACAGTCCTGATTTCCAATCACACCAAATTAATGACATGAAAGTTCCTCAGAAGGTAGAGATTTATCTCACCAGTACAGACAATTAAGCCTGACCAATGGGTAAACCCCGAAGTTCAACTACGAGCTTTTTAACTGCAACAACTTTAATATACGCTATTGGAGCTGGAATTACCGCGGCTGCTGGCACCAGACTTGCCCTCCAA
+
DDDDDIIIIIIIIIIIIIIHIIIIIIIIIIIIGHIIIIIIIIIIIIHIIIIIIIIIIHIIHIIIIIIIIIIGHHHHHIHIHIHIIIIIIIIIIIIIIIIIIHIIIIIIIHHHHFHIIIIIIIIIIIIGIHIIIIHIIIGIHIIIIIHIIIGHIIIHIIIHHHHHH0IIIIIIIIIIIIIIIHHIIIIIIIIIIIIIIIIIIIIIIIIIHIIIIIIIIIIIIIIIIIIHIIIIHIIIIIIIIIIHHHGHIHHIIIIIIIIIIIIIIIIIIIIIIIIIIIIIIIIIIIIHHHIIIIIIIIIIIIIIIIIIIIIIIIIIGIIIIIIIIIIIIIIIIIIIIIIIGIIDDDDD
@HISEQ:969:HM2KJBCX2:2:1101:6462:7804 2:N:0:ACTATGCA
AAGATCGTACTGCCCAACTATCCCTATTAATCATTACGTCGATCCTAGAAACCAACAAAATAGAATCAAACGTCCTATTTCGTTATTCCATGCTAATGTATTCAAGCGTGAGCCTGCTTTAAACACTCTAATTTTTTCAAAGTAACAGTCCTGATTCCCCATGACACCAAATTAATGACATCATGGTTCGTCAGAAGGTAGGAATCAATAATACCAGTTCGTACAATAGCACGACCAATAAATTGATCCCGAAATTCAACTACGAGCTTTTTAACTGCAACAACTTTAATATACGCTATTGGAGCTGGAATTACCGCGGCTGCTGGCACCAGACTTGCCCTCCGA
+
DDDDDIIIIIIIIIIIHIIIIIIIIIIIIIIIIIIIIIIIIIIIIIIIIIIIIIIIIIIIIIHIIHIIIIGHIIIIIHIIIIIIIIIIIIIHHIIIIIIIIHHIIHHHIIHIIHIIIHEHIIIIIIIIIIIIIIIIHIHHHIIIIIIIIIHIIIIHIHIIIIIHIIIIIIIIIIIIIHHHIIIIIIIIIIIIIIIIIIIIIIIIIIIIIIIIIIIIHHEIIIIIHIIIIHIHIIIIIIHIIIHHHIIIIIIIIIIIIIIIIIIIHIIIIIIIIIIIIIIIIIIIIHHHIIIIIIIIIIIIIIIIIIIIIIIIIIIIIIIIIIIIIIIIIIIIIIIIIIIIDDDDD
@HISEQ:969:HM2KJBCX2:2:1101:7582:7701 2:N:0:ACTATGCA
AAGATCGTACTGCCCAACTATCCCTATTAATCATTACGTCAATCCTAGAAACCAACAAAATAGAATCAAACGTCCTATTTCGTTATTCCATGCTAATGTATTCAAGCGTGAGCCTGCTTTAAACACTCTAATTTTTTCAAAGTAACAGTCCTGATTCCCCATGACACCAAATTAATGACATCATGGTTCGTCAGAAGGTAGGAATCAATAATACCAGTACGTACAATAGCACGACCAATAAATTGATCCCGAAATTCAACTACGAGCTTTTTAACTGCAACAACTTTAATATACGCTATTGGAGCTGGAATTACCGCGGCTGCTGGCACCAGACTTGCCCTCCAA
+
DDDDDIIIIIIIIIHIIIIIIIIIIIIIIIIIIIIIIIIIIIIIIIIIHIIIHICHHIHHIIIHFHIIHIHHEHIIIIIIHGHIIIIEHIFHIIIIIIIIIIIIIIIIIIIIIHIIIIIIIIIIIHIIIIIIIIIIIIIHIIIIIIIIIIIIIIIIIHIIIIIIIIIIIIIHIIIIIIIIIIIIIIIIIIIIIIIIIIIIIIIIIIIIIIIIIIIIIIIIIIIIIIHIIHHIIIHIIIIIIIIIIHIIIIIIIIIIIIIIIIHIIIIIIIIIIIIIIIIIHIGIIIIIHIIIHIIIHIIIIIIIIIIIIIIIIIHIIIIIIIIIIIIIGIIIIIIIIIIIDDDDD
@HISEQ:969:HM2KJBCX2:2:1101:12454:7513 2:N:0:ACTATGCA
AAGATCGTACTGCCCAACTATCCCTATTAATCATTACGGTGATCCTAGAAACCAACAAAATAGAACCATGCCGTCCTATTCTATTATTCCATGCTAATGTATTCGAGCAAAATGCCTGCTTTAAAAACTCTAATTTTTTCAAGGTAAAGGTCCTGGTTCCACATGACACCCAATTAAGGACATCATGCTTCTCCAGAAGGTGAGAAATCAACTGCGACAGTTCATACCCCTTAAGGCACGACCATCACGTCAATCCCGAAATTCAACTACGAGCTTTTTAACTGCAACAACTTTAATATACGCTATTGGAGCTGGAATTACCGCGGCTGCTGGCACCAGACTTGCCCTCCAA
+
DDDDDIIIIIIIIIIIIIIIHIIIIIIIIIIIIIIIIIIIIHIIIIIIIIIIIIIIIHI1DHHEHIIHIIHIHIHIIIIIIIIIIIIIIHGI1DHHIGHHHHIHIIIIIIIIIHIIIIIIIIIIIIIIIIIIIIIIIIIIIIIHIIIIIIIIIIIIIHHIHIGHIHIIHIIIIIIIIIIIIIIIIIIIHIIIIIIIIIIIIIIIIIIIIIIIIIIIIIIIIIIHIIIIIIIIIIIIIIIIIIIIIIIIIIIIIIIIIIIIIIIIIIHIIIIIIIIIIIIIIIIIIIIIIIIIIIIIIIIIIIIIIIIIIIIIIIIIIIIIIIIIIIIIIIIIIIIIIIIIIIIIIIIDDDDD
@HISEQ:969:HM2KJBCX2:2:1101:15104:7741 2:N:0:ACTATGCA
AAGATCGTACTGCTCAACTATCCCTATTAATCATTACGTCGATCCTAGAAACCAACAAAATAGGTTCGATCGTCCTATTTCGTTATTCCATGCTAATGTATTCAAGCGCGAGCCTGCTTTAAGCACTCTAATTTTTTCAAAGTAACAGTCCTGTTTCCCCGCAACAACAAATTAATGCCATCACGGTTCTACAAGAAGGAGGGACCAGTGAGGCCAGTGCATACCAGTGGCACGACCAACCTACTGGCCCCGAAATTCAACTACGAGCTTTTTAACTGCAACAACTTTAATATACGCTATTGGAGCTGGAATTACCGCGGCTGCTGGCACCAGACTTGCCCTCCAA
+
DDDDDIGHHHHIGHHHIIIIIIIIIIIIIIIIIIIIIIIHHHIIIIIIIIIIGEHIIIHIIIIIIIIIIIHHIIGIHIIIIIIIIIHHIIIIIIIIIIIIIHIIIIIIIIIIHIIIIIIHHIIIIIIIIIIHIIIIIHIIIIIIIIHIHIIIIHIIIIIIIIIIIIIIIIIHIIHIHHIIIIIIIIIIIIIIIIIIIIIIIIIHIIIIIIIIIIIIIGIIIIIHHGIHIIIIIIIIIIIIIIIHIIIIHIIIIIIIHHIHGIHIIHIIIIIIIIHIIIIIIIIHIIIIIIIIIIIIIIIIIIIIIIIIIIIIIIIIIIIIIIIIIIIIIIIIIIIHHIIIIDDDDD
@HISEQ:969:HM2KJBCX2:2:1101:3204:8784 2:N:0:ACTATGCA
AAGATCGTACTGCCCAACTATCCCTATTAATCATTACGGTGATCCTAGAAACCAACAAAATAGAACCATGCGTCCTATTACATTATTCCATGCTAATGTATTCAGGCAATAGCCTGCTTTAAGCACTCTAATTTTTTCAAGGTAACAGTCCTGCTTCCCCAACGCACCAAATTAATGACATGCTGGTTATTCAGAAGGTAGGAATCAATCACGCCAGTACAGACCCAAAAGCCCGACCAACGGATAAACCCCGAAATTCAACTACGAGCTTTTTAACTGCAACAACTTTAATATACGCTATTGGAGCTGGAATTACCGCGGCTGCTGGCACCAGACTTGCCCTCCAA
+
D@BDDIEEFHII?GHEHHHDH?CHEHHHGGHHHIHICHGIH?G?CCGECGEHFCHHHHIHHEHHGHH?GCHHHHHCHHIEH@@1<GHHC1F1CEEFHHHHHHHHGHHIIHHHFHHGIHIIIIIHIIIHHHCHIIIIIIHIIIIHIIIIIIHHGHHIIIHDEGHEHIIIHHHHIGIIIIIIIIIIIIIIIIIIIIIIIIIIIIIIIIIIIIIIIIIIHHIIIIIIIIIIII=IIHGIIIIIHHIIHHIIIIIIIIIIIIIIIIIIIIIHIIIIIIIIIIIIIIIIIIIIIIIHIHIIIIHIIIIIIIIIIIIIIIIIIIIIIIIIIIIIIIIIIIIIIIIIIIDDCDD
@HISEQ:969:HM2KJBCX2:2:1101:4139:9888 2:N:0:ACTATGCA
AAGATCGTACTGCCCAACTATCCCTATTAATCATTACGGTGGTCCTAGAAACCAACAAAATAGAACCACAACGTCCTATTCTATTATTCCATGCTAATCTATTCAAGCAATAGCCCGCTTTAAACACTCTAATTTTTTCAAGGTAATGGTCCTGGCTCCCCAACACACCCAATTAAGGACATACTGGTTCACCAGAAGGAAGACCCGACAACAGGACAGTACTCGCCAAAGACGGACCGCCCGGCCAAGTCTAAAATTCAACTACGAGCTTTTTAACTGCAACAACTTTAATATACGCTATTGGAGCTGGAATTACCGCGGCTGCTGGCACCAGACTTGCCCTCCAA
+
DDBDDIIIIIIHIIIHIIIIIIHIIIIIIIIIIIIIIIHIHIHIIIHIHHIIIIIIIHHIIIFHIHIIHHGDHHICH?GHHIIIIIIIGHIGHFHIHIHHIHHIIIIIHIHIIHHIIIHIIHIHHIIHGHIIIIIIHIHIIIIIHIGIIHIHHIIEHFHCIIIIIHIIIIIIHHII9IIIIIIIIIIIIIHHIIIHIIIIHIIIIIIIIIIII<IIIIIIIIIIIIIHIIHIIIIIIHIIIIIIIIIIIIIHIIIIIIIIIIIIIIIIIHHIIIIIIIIIIIIIIIIHIHIIIIIIIIIIIIIIIIIIIIIIIIIIIIIIIIIIIIIIIIIIIIIIIIIIHIDDDDC
@HISEQ:969:HM2KJBCX2:2:1101:5745:10184 2:N:0:ACTATGCA
AAGATCGTACTGCCCAACTATCCCTATTAATCATTACTCTGGTCCTAGAAACCAACAAAATAGAACCAAAGTCCTATTCTATTATTCCATGCTAATGTATTCAAGCGTAAGCCTGCCTTAAACACTCTAATTTTTTCAAAGTAAAGGTTCTGGTTCCCCAAAGCACTCAGTGAAGAGGACCTTGGATCCCCAGAAGGTAGGAGCCTACAATGCCAGTACCGTCATTAGACGGACCAACTTGCAGACTCCGAAATTCAACTACGAGCTTTTTAACTGCAACAACTTTAATATACGCTACTGGAGCTGGAATTACCGCGGCTGCTGGCACCAGACTTGCCCTCCAA
+
DDDDDIIIIIHIHIIIIIIFHHIIIIIIIIHIHIIHIIIIHHIIIHIIIIIIHIIIGIIIIGFEHIIIIHHHIHIHHHIIIIIIIEHIIIIIIHIIHIIIHHHHHIHIHIIIIIIIIIIHIHIIIHIIIIIHHHHIIIHIIIIIIIHIHIIHHHHIHHIIIIIIIIIGIIIIIIIIIIIIHIHHIIIIIHIIIIIIIIIIIIHIIIIIIHIIGIIIIIIIIIIIIIIIIIIIIIHIIIIHIHHIIIIIIIIIHIIIIIHHHIHIIIHGIIIIIIIIIIIIIIIIHHIIIIIIIIIIIIIIIIHIIIIIIIIIIIIIIIIIIIIIIIIIIIIIIIIIIIIDDDDD
@HISEQ:969:HM2KJBCX2:2:1101:18179:11123 2:N:0:ACTATGCA
AAGATCGTACTGCCCAACTATCCCTATTAATCATTACGGTGATCCTAGAAACCAACGAAATAGAATCAGTCCGTCCTATTTCATTATTCCATGCTAATGTATTCAGACGATAGTCTGCTTTAAACACTCTAATTTTTTCAAAGTAACAGTCCTGATTTCCCATCACACCAAATAAATGGCATGAAAGTTCCTCAGAAGGTAGAGATCCATCTCACCAGTGCAGACAATTAAGCCTGACCAATGGGTAGACCCCGAGGTTCAACTACGAGCTTTTTAACTGCAACAACTTTAATATACGCTATTGGAGCTGGAATTACCGCGGCTGCTGGCACCAGACTTGCCCTCCAA
+
DDDDDIIIIIIIIIIIIIIIIIIIIIIIIIIHIIIIIIIIIHIIIIIIIIIIIIIIIIIIIHIHIHIIIIIIIIIIIIIIIIIIIIIIIIIIHIIIIHIIHHHIHIIIIIIIIIIIIIIIIIIIIIIIIIIIIIIHIIIIIIIIIIIIIIIIIIIHIHHIIIIIIIIIIIIIHIIIIIIIIIIIIIIIIHHIIIIIIIIIIIIIIIIIIIIIIIIIIIIIIIIIIIIIIIIIIIIIIIIIIIIIIHFIIIIIIIIIIIIIIIIIIIIIIIIIIIIIIIIIIIIIIIIIIIIIIIIIIIIIIIIIIIIIIIIIIIIIIIIIIIIIIIIIIIIIIIIIIIIIIIIDDDDD
@HISEQ:969:HM2KJBCX2:2:1101:6609:10542 2:N:0:ACTATGCA
AAGATCGTACTGCCCAACTACCCTATTAATCATTACGGTGATCCTAGAAACCAACAAAATAGAACCATGCCGTCCTATTCTATTATTCCATGCTAATGTATTCGAGCAAAAATGCCTGCTTTAAACACTCTAATTTTTTCAAGGTAAAGGTCCTGGATCCGCAAGACACCCAATAAAGGACATCAAGTTTCTCCAGAAGGTGAGAAATCAACAGTAACAGTTCATACCCCTTAAGGCATGACCATCACGTCAATCCCGAAATTCAACTACGAGCTTTTTAACTGCAACAACTTTAATATACGCTATTGGAGCTGGAATTACCGCGGCTGCTGGCACCAGACTTGCCCTCCAA
+
DDADBIIIIIIHIIIIGIIIIIIIIIIIIIIIIIIIIIIIIIIIIIIHIIIIHIIIHIIIIIHIHIHHHCEHHIGHIIIEGHIIIIIHHIIIIHHHIIIIIHHIIHIIIIHIIHIGIIIIIIIHIIHHIHHHGHIIIIIIIIHHIIHIIHHIHHIHHHHHHHIIIIHIFGIIIIIIGIIHHIIHIIIIHHHIIIIHHIIIIIIIIIIIIHHIIIIHHIIIIIIIIIIIIIIIIHIIIIIIIIIIIIHIIHGEHIIIHIIIIHIHIIIIIIIIIIIIIIIIHIIIIIIIIIIIHIIIIIIIIIIIHIIIIIIIIIIIIIIIIIIIIIIIIIIIIIIIIIIIIIIIIIIDDDDD
@HISEQ:969:HM2KJBCX2:2:1101:9929:11750 2:N:0:ACTATGCA
AAGATCGTACTGCCCAACTATCCCTATTAATCATTACTTCAGTCCTAGAAACCAACAAAATAGAACCGAAGTCCTATCTTATTATTCCATGCTAATGTATTCATAGCAGATGCCTGCTTTAAACACTCTAATTTTTTCAAAGTAAATGATGCAGAATTCCGTGCGTTAGCACAGAGCTCTACAAAGATGGAAGACCAGCACCGGTACTCATACCTTTTGGGCATGGATCGGGCCAATCATTCCAGAAATCCAACTACGAGCTTTTTAACTGCAGCAACTTTAATATACGCTATTGGAGCTGGAATTACCGCGGCTGCTGGCACCAGACTTGCCCTCCAA
+
DDDDDIIIIIGHHIIIIIHIHHIIIIIIIHIIIHIGIIIIIIHIHHHIIIIIIIIIIIHIIIEHIGIHIIIHHHIIIIHHHIIIHHGHHIIHIIIIIIIIIIIIIIIHHIIIHIIIIIIIIIIHIIHIHIIIIIIIIIIIIIIIIIHIIIHGHIIIIIIIIIIIIIIIIIIIIIIIIIIIIIIIIIIIIIIIIIIIIIIIIIIIIIIIIIIIIIIIIIII<IIIIIIIIIIIIIIIIHHIIIIIIIIIIIIIIIIIIIIIIIIIIIIIIIIIIIIIIIIIIIIIIIIIIIIIIIIIIIIIIIIIIIIIIIIIIIIIIIIIIIIIIIIIIIIIIIDDDDD
@HISEQ:969:HM2KJBCX2:2:1101:7737:12092 2:N:0:ACTATGCA
AAGATCGTACTGCCCAACTATCCCTATTAATCATTACGGTGATCCTAGAAACCAACAAAATAGAACCATGCCGTCCTATTTTATTATTCCATGCTAATGTATTCAGGCACTAGCCTGCTTTGAGCACTCTAATTTTTTCAAGGTAATAGTCCTGCTTCCCCAACGCACCAAATGAATGGCATGCTGGTTATTCAGAAGGTAAGAACCCATCACGCCAGTACGGACAGTGAAGCCCGACCAACGAACAGATTCCGAAATTCAACTACGAGCTTTTTAACTGCAACAACTTTAATATACGCTATTGGAGCTGGAATTACCGCGGCTGCTGGCACCAGACTTGCCCTCCAA
+
00@@BHHHHFCFEH1@GEH@<GH@GHHEH?GCHIEHHI0<CCC?FHHII@E1D1CEHHFCFCFHHEHHIHHHII<EHIH@H1FHHEEHHHIHHHICHHCGHHHFHIFHHHHFHHHIHHHIHEIIIHIIHIIIIHIIHIIHHHIIIIHHGIHIIIIHIIIHEGIHHIIHIHIHIHHGHHHIIGIIHHFCCHHIIIIIIIHHHHIIIIIHFHHIIIIIIIIIIIIIIIIIHIIIIIIIHHEHFGIIHGHIHHCIIIIHF@HHHHGCIIHHHIHCC<DC1HHHHGHHG<?HHHHHCDHEIIIIEIHIHHIHGEGHIHDIIIHCIHHGHHIIHIIIHEFGCEHIHHIDD@@<
@HISEQ:969:HM2KJBCX2:2:1101:7420:13175 2:N:0:ACTATGCA
AAGATCGTACTGCCCAACTATCCCTATTAATAATTACGGTGTTCCTAGAAACCAACAAAATAGAACCATGACGTCCTATTCTATTATTCCATGCTAATATATTCGAGCAAAATGCCTGCTTTAAACACTCTAATTTTTTCAAGGTAAAGGTCCTGATTCCACATGACACCCAATTAAGGACATCATGCTTCTCCAGAAGGTGAGAAATCAACTGCGACAGTTCATACCCCTTAAGGCACGACCATCACGTCAATCCCGAAATTCAACTACGAGCTTTTTAACTGCAACAACTTTAATATACGCTATTGGAGCTGGAATTACCGCGGCTGCTGGCACCAGACTTGCCCTCCAA
+
<000<11<<<D<1<<<<@1<C1C111DH1111<111<101<00<CFE1CF@<11<GH1<CEH11<1F1C11<0<<DC<D1<F1111DCHIHCC1DH111111<D1C10H8GFH1DFF1GAAE7?F2<AGDHGEF3FBDFEI8FA@EEGA1DHG@<$<F0HFHFC?HG<H.EHHHEC?CCHGIHIHFAAHHHHHHHFIGHECGIHHHEHF?HE?IHCHHE?GC@HG<HEG:EHHHE>=HEC<1DHEGEFCFGHC/C?EGGECIIIHHHG?HHHEEFCEEHFHECIIHGGFFEECIHHFE@HCCEIHHHHIIIIIHGFHHDECC<?CEH@ECFGCFDEHDCCEHEHHHE@D@@@
@HISEQ:969:HM2KJBCX2:2:1101:8148:13230 2:N:0:ACTATGCA
AAGATCGTACTGCCCAACTATCCCTATTAATCATTACGGTGATCCTAGAAACCAACAAAATAGAACCATGCCGTCCTATTTTATTATTCCATGCTAATCTATTCAAGCACTAGCTTGCTTTAAGCACTCTAATTTTTTCAAGGTAATAGCTCTGCTTCCCCAACGCACCAAATTAATGGCATGAAGGTTATTCAGAAGGTAAGAATCCATCAAATCAGTACGAACAGTGAAGCCCGACCGATAGACAGATTCCGAAATTCAACTACGAGCTTTTTAACTGCAACAACTTTAATATACGCTATTGGAGCTGGAATTACCGCGGCTGCTGGCACCAGACTTGCCCTCCAA
+
DDDDDIIIIIIIIIIIIIIIIIIIIIIIIIIIIIIIIIIIIIIIIIIIIIIIIIIIIIIIIIIIIIIIIIIIIIIIIIIIIIIIIHIGGIIIIGIIIIIIIIIIIIIIIIIIIIIIIIIIIIIHIIIIIIIIIIIIIIIIIIIIIIIIIIIIIIIIIIIIIIIHIIIIIIIIIIIIHIIIIIIIHGIHHHIIIIIIIIIIIIIIIIIIIIIIIIIIIIIIIIIIIIIIIIIIIIIIIIIIIIIIIHDHIIIIIIIIIIIIIIIIIIIIIIIIIIIIIIIIIIIIIIIIIIIIIIHIIIIIIIIIIIIIIIIIIIIIIIIIIIIIIIIIIIIIIIIIIIIIIIIDDDDD
@HISEQ:969:HM2KJBCX2:2:1101:15312:13142 2:N:0:ACTATGCA
AAGATCGTACTGCCCAACTATCCCTATTAATCATTACGTCGATCCTAAAAACCAACAAAATAGGGTCAAACGTCCTATTTCATTATTCCATGCTAATGTATTCAAGCGTGTGCCTGCTTTAAACACTCTAATTTTTTCAAAGTAACAGTCCTGATTCCCCATGACACCAAATTAATGACATCACAGTTCGTCAGAAGGTAGAAATCAATAATACCAGTGCATACCGGAGGCACGACCAATATATTGATCCCGAAATTCAACTACGAGCTTTTTAACTGCAACAACTTTAATATACGCTATTGGAGCTGGAATTACCGCGGCTGCTGGCACCAGACTTGCCCTCCAA
+
DDDDDIIIIIIIIIHHIIIIIIIHIIHIIIIIIIIIIIIHHIIIIIIIIIIIHIIIIIFDHHHHHIIIHHHIHHHIIIIIIIIIIIIIHIHHHHIIIIIIIHIIIHIGIIIIIIIIIIIIIIIIIHIIIIIIIIIIIIIIIIIIIIIIHIIIIIIIIHHHHIIIIIIIIIIIIIHIIIIIHIIIIIIHIHHIIHIIIHIHIIIIIIIIIIIIIIIIIIIIIIIIIIIIIIIIIIIHHHIIIIIIIIIIIIIIIIIIIIIIIIIIIIIHIIIIIIIIIIIIIIIIIIIIIIIIIIIIIIIHHIIIIIIIIIIIIIIIIIIIIIIIIIIIIIIIIIIIIIIIIDDDDD
@HISEQ:969:HM2KJBCX2:2:1101:6686:13299 2:N:0:ACTATGCA
AAGATCGTACTGCCCAACTATCCCTATTAATCATTACGTCAATCCTAGAAACCAACAAAATAGGATCAAACGTCCTATTTCATTATTCCATGCTAATGTATTCAAGCGTTAGCCTGCTTTAAACACTCTAATTTTTTCAAAGTAACAGTCCTGTTTCCCTGCAACACCAAATTAATGACATTACAGTTCTTCAAGAAGGAGGAACCAGTAAAGCCAGTACATACCAGAGGCACGACCAACCTACTAATCCCGAAATTCAACTACGAGCTTTTTAACTGCAACAACTTTAATATACGCTATTGGAGCTGGAATTACCGCGGCTGCTGGCACCAGACTTGCCCTCCAA
+
DDCDDIEHIIECHIIIIIIIIGIIIIIIIIIIIIHIIIIIIIIIHIIIIIIIIIIIIIIHIIEGHGHIIIHIIIIIIIHHIIIIIIIIHHHIIIIIIIIIIIIHIIIGIHIHIIIGHHHIHIHHIIIIIIIIIHHHEIHGIHHHIHIIHIHIIIIHHIIIIHIIIIIIIIIHIIIHHIIIHIIIIIIHIIIHIIIIIIIIIIIIIIIIHHIIIIIIIIIIIIIHIIIIIIIIIIII>IHIIIIHHIIHHHIIIIIIIIIIIIIIIIIIHIIIIIIIIIIIIIIIIIIIIIIIIIIIIIIIIIIIIIIIIIIIIIIIIIIIIIIIIIIIIIIIIIIIIIIIHDDDDD
@HISEQ:969:HM2KJBCX2:2:1101:16566:13271 2:N:0:ACTATGCA
AAGATCGTACTGCCCAACTATCCCTATTAATCATTACGGTGATCCTAGAAACCAACAAAATAGAACCATGCCGTCCTATTCTATTATTCCATGCTAATGTATTCGAGCAAAAATGCCTGCTTTAAACACTCTAATTTTTTCGGGATCAGTACGTTGGTCGTGCCTTAGGTACGTACTGGTGTTACTGGTTCCTACCTTCTTACGAACCATCATGTCATTAATTTGGTGTGGCGGGGAATCAGTACTGTTACTTTGAAAAAATTAGAGTGTTTAAAGCAGGCTCGCGCTTGAATACATTAGCATGGAATAATGAAATAGGTCGTTGATCCTATTTTGTTGGTTACTAGGATTGACGTAATGATTAATAGGGATAGTTGGGCATCGTATCAAC
+
DDDCDIHHIHHIHIIFHGIIIIIIIIIIIGHFHGIIHIIIIIIGHHGHEHIIGIIIHGFIG<<FGHHHHHIHCE/EHIHIGHIIIIHIHHHIEEHE?GHHH<1DCGHHHHIFHIGIIIIIIIIIIIIICHCDGEHI<<CHE?EF<BGHGHAFHCGEFH>EC.:<GHFH-DHEHGEHFFGE-<EA<-//<DD/C<F7EFF?,CDHGEACHH,6..6.6FHEHECD/</<.<<.0001?C<1<</HEHG1<<1@C1CCGEECC<1<1<1CD1<1C<1D1<<//E/<<<1C<11<1<11FC1D<1111<1D111<11<10/<1<111111<1CF<1<<011C<1<11<<111C<1D111D1D1<@@G1@@@<<11<01C<<01<1<D<@@DDD<
@HISEQ:969:HM2KJBCX2:2:1101:13729:13579 2:N:0:ACTATGCA
AAGATCGTACTGCCCAACTATCCCTATTAATCATTACGGTGATTTAGAAACCAACAAAACAGGACCACCGTCCTATTTTATTATTCCATGTTAATGTATTCAAACGTAAGCCTGCTTTGAACACTCTAATTTTTTCAAGGTAAAGGTCCTGGTTTCCCACTACGCTAAATTAATAACATGATGGTTCCCCAGAAGGTAGAAATTCCACACGCCAGTACAGACAATTGCCCGACCAGCGGTAGAACCCCGAAATTCAACTACGAGCTTTTTAACTGCAACAACTTTAATATACGCTATTGGAGCTGGAATTACCACGGCTGCTGGCACCAGACTTGCCCTCCAA
+
DBDDDHIIIIIIIHIIIIHIIHHIIIHIHIHIIIIIIII@HFHHHIGIIIHFEHFHIIHHIC?HHHHIDHHHIIIIIIIGIIIHGHIIIIHEHIIHFIHIIHFHIIIHHGHIIHHHHHHHHIHIIEEHHIIIIHIIHIHGIIIIIIHHIIHHFFFHIIIIIIIIIIHIIHIIIIIIHIIIIIIIHIHHIIIIHHHIHIHIIIHHIIIHEIIHH@IHIIIIIIIIIIIIIIIHIIIIIIHIHGIIHGIIIIIIIIIIIIHIIIIIIIIIIIIIIIIIIIIIIIIIIIIIIHGIIIIIIIIIIIIIIIIIIIHIHIIIIIIIIIIHIIIHIIIIIIIIIIDDBDC
@HISEQ:969:HM2KJBCX2:2:1101:20117:13769 2:N:0:ACTATGCA
AAGATCGTACTGCCCAACTATCCCTATTAATCATTACGGTGGTCCTAGAAACCAACAAAATAGAACCACAACGTCCTATTCTATTATTCCATGCTAATCTATTCAAGCAATAGCCCGCTTTAAACACTCTAATTTTTTCAAGGTAATGGTCCTGGCTCCCCAACACACCCAATTAAGGACATACTGGTTCACCAGAAGGAAGACCCGACAACAGGACAGTACTCGCCAAAGACGGACCGCCCGGCCAAGTCTAAAATTCAACTACGAGCTTTTTAACTGCAACAACTTTAATATACGCTATTGGAGCTGGAATTACCGCGGCTGCTGGCACCAGACTTGCCCTCCAA
+
DDDADH@HHIH?HHIHHHHHFHHHHG1GHIGHEHIIIH=ECC<C@FHHHFHHIHHIHHHH@C1DGHI11<F0/CCHHHE1DC@C1<1GHEHEHFHH<EHGFE@FHF??GEEHFHH1CG?HFGFHHGH8?EG@<FH@F@GHFEFHIIGIIIIHG@DHEHCGIIHIHCHGIIIHEHHGEAIIIHIIHHFHEIIIHIHHHCCEHEECHHEIIIHIIHFIFIEEIHHH?HHIIFFGFAHIIGGHIHD1D>GIIGIHIIIHFCIIIIIIIHHHIHGIGHIIHEGCEHIIIIIHIIIIIHIIIIHHIHHHIHEGIHIIHHIHHIHIIIIIIHHF?IIIIIIIIIIIIIDDDAD
@HISEQ:969:HM2KJBCX2:2:1101:16178:14203 2:N:0:ACTATGCA
AAGATCGTACTGCCCAACTATCCCTATTAATCATTACGGTGATCCTAGAAACCAACAAAATAGAACCATGCCGTCCTATTCTATTATTCCATGCTAATGTATTCGAGCAAGATGCCTGCTTTAAACACTCTAATTTTTTCAAGGTAAAGGTCCTGGTTCCACATGACACCCAATTAAGGACATCATGCTTCTCCAGAAGGTGAGAAATCAACTGCGACAGTTCATACCCCTTAAGGCACGACCATCACGTCAATCCCGAAATTCAACTACGAGCTTTTTAACTGCAACAACTTTAATATACGCTATTGGAGCTGGAATTACCGCGGCTGCTGGCACCAGACTTGCCCTCCAA
+
DDDDCHHIIIHIIHHHHIIIIGIIIHHHHHHHFI?FHIIHEHHIGHHHHIIIIIHGHHIIIHHFIEHHHIGIHIIIIIIIGHIHHHHHIHFI?1C@CFGCGFHHHIHHGIIIIHHGHHEEHHFHHHIIIHIIIHHIHIEHFHGEGHHHIIIIIIHIIHHIIIHHIHIIIIHHHHFIIIHIHIIIIIIIIHIHIIIIIIIIIIIIIIHIIIHIHIIIIIIIIHHHIHIIIIHHIIIIIIIGIIIHGIIIIHHIHHIGHIIIIEIIIIHHEHIIIIIIIIIIIIIIIIIIIIIIIIIIHIHHIIIIIIIIIIIIIIIIIIHIIHHHIIIIIIIIHIIIIIHIIIIIIIIDDCDD
@HISEQ:969:HM2KJBCX2:2:1101:16416:14558 2:N:0:ACTATGCA
AAGATCGTACTGCCCAACTATCCCTATTAATCATTACGGTGATCCTAGAAACCAACAAAATAGAACCATGCCGTCCTATTCTATTATTCCATGCTAATGTATTCGAGCAAAAATGCCTGCTTTAAACACTCTAATTTTTTCAAGGTAAAGGTCCTGGATCCGCAAGACACCCAATAAAGGACATCAAGTTTCTCCAGAAGGTGAGAAATCAACTGCAACAGTTCATACCCCTTAAGGCATGACCATCACGTCAATCCCGAAATTCAACTACGAGCTTTTTAACTGCAACAACTTTAATATACGCTATTGGAGCTGGAATTACCGCGGCTGCTGGCACCAGACTTGCCCTCCAA
+
DCDCDGHIHFHIHHHHEHDFHDFFGHHHEHHHEHHHCGDHHHHEGGCHHEHHHFEHIIH@GGHHHEHGHI@1CGCEEGHICHEGHFHI1<DGHHHGHGFHF<DGEHGHHHHIIHHIHHGCIIHHIIIHHFIIIHIIHHIIIHGHHHIIIIIHIIIIIHHHGIHIIIIHIIIIIIIIIIHHIHIIIIIIHIHIIHIHHHHIIIHIIIIIIIIIHHHIIIIIIIHIHIIHGIHHHHIHIIIIIIIIIIIHHHHHIIIIIIHIIIIHIIHHIHIIIIIIIIIIIIIIIIIIIIIIIIIIIIIIIIIIIIIIIIIIIIIIIIIIIIIIIIIIIIIIIIIIIIIIIIIIIIIIDDDDA
@HISEQ:969:HM2KJBCX2:2:1101:2681:14835 2:N:0:ACTATGCA
AAGATCGTACTGCCCAACTATCCCTATTAATCATTACGGTGATCCTAGAAACCAACGAAATAGAACCAAGCCGTCCTATTTCATTATTCCATGCTAATATATTCAGACGTTAGCCTGCTTTAAACACTCTAATTTTTTCAAAGTAATAGTCCTGATTTCCAATCACACCAAATAAATGGCATGAAAGTTCCTCAGAAGGTAGAGATTTATCTCACCAGTACAGACAATTAAGCCTGACCAATGGGTAAACCCCGAAGTTCAACTACGAGCTTTTTAACTGCAACAACTTTAATATACGCTATTGGAGCTGGAATTACCGCGGCTGCTGGCACCAGACTTGCCCTCCAA
+
DDDDDIIIIIIIIHIIHIIHIGIIIIIIIIIIHIIIIIIIIIIIIIIGHIIHCHIIIIHIIIIGIHIHHIIIHIIIHIIIIIIIIIIII?GHHHIHIIIIIHHIIIIIHHIIIEIHIHHIHHIIHIIHIIIHIIIIIIIIIIHHIIIIIIIIIIIHIIHHHIHIIIIIIIIIHIIIHIIIIIIIIIIIIIIIIIIIIIIIIIIIIIIIIIIIIIIIIIIIIIIIIIIIIIIIIIIIIIIIIII<HHEIIIIIIIIIIIIIIIIIIIIIIIIIIIIIIIIIIIIIIIIIHIIIIIIIIIIIIIIIIIIIIIIIIIIIIIIIIIIIIIIIIIIIIIIIIIIIIIIDDDDD
@HISEQ:969:HM2KJBCX2:2:1101:17715:14610 2:N:0:ACTATGCA
AAGATCGTACTGCCCAACTATCCCTATTAATCATTACGGTGGTCCTAGAAACCAACAAAATAGAACCACAACGTCCTATTCTATTATTCCATGCTAATCTATTCAAGCAATAGCCCGCTTTAAACACTCTAATTTTTTCAAGGTAATGGTCCTGGCTCCCCAACACACCCAACAAAGGACATGCTGGTTCACCAGAAGGAAGACCCGACAGCAGACAGTACTCGCCAAAGACGGACCGCCCGGCCAGGCTAAAATTCAACTACGAGCTTTTTAACTGCAACAACTTTAATATACGCTATTGGAGCTGGAATTACCGCGGCTGCTGGCACCAGACTTGCCCTCCAA
+
BDDDDGHIIIIHHIIHIIIGHHIIHHIHIIHIIIIHHIIIIIIIIIIIEHHIIIIIHHHHHHHIHHHIIGHHIE?EHIIDFHHIIIIEHIGIHHHIIHIIIIIHGHHIIHIHGIIIIIIHHIHIIIIIIHIGIIIIHGGIIIIIIIIIHIIHHHHHGIGIIIIIIIIGIHIIIIIHIIIIHIIIIIIIHHHHIIIIIIIHIHIIIIIIIIIIIIIIIIIIHIIIGIIIIIIIIIIHIIIHIIHHIIIIIIIIIHIIIIIIIIIIIIIHIIIIIHIIIIIIIIIIIIIIIIHHEHIIIIIIIIIIIIIIIIIIIIIIIIIIIIIIIIHIIIIIIIIIIIIIDCDDD
@HISEQ:969:HM2KJBCX2:2:1101:13435:15355 2:N:0:ACTATGCA
AAGATCGTACTGCCCAACTATCCCTATTAATCATTACGGTGGTCCTAGACCAACAAAATAGAACCAACGTCCTATTTTATTATTCCATGCTAATGTATTCAAGCAAAATGCTTGCTTTAAACACTCTAATTTTTTCAAAGTAAAGGTCCTGGTTCCCCGCGGCACCCAATTAAGGACATCGCGGTTCTCCAGAAGGTGAGAAATTGACTACACCAGTTCATACCCCTTAAGGCACGACCGATGTGTCAATCCCGAAATTCAACTACGAGCTTTTTAACTGCAACAACTTTAATATACGCTATTGGAGCTGGAATTACCGCGGCTGCTGGCACCAGACTTGCCCTCCAA
+
DDDDDIHIIIIIIHHIIIIIHIIHIIIIHIIIIIIIIHHIIIIIHHHHIIIIGIGIHEGHIEHIIGIIIIEHIEHIIIIHHHIEHHHIHIIIIIIIEHIHHFGHIIIIIIIIIHHHIIHIIIIIIIIIIIIHIIIIIIIIIIIHHIIIIIIIIIIIIIHHIIHHHIIIIIIIIIIIIHIIIIIIHHIIHIIIIIIIIIIIIIIIIIIIIIHIIIIIIIIIIIIIIIIIIIIIIIIIIIIIIIIIIHHIHIIIIIIIIIIIIIIIIIIIIIIIIIIIIIIIIIIIIIIIIIIIIIIIIIIIHHIIIIIIIIIIIIIIIIIIIIIIIIIIIIIIIIIIIIIIIIIDDDDD
@HISEQ:969:HM2KJBCX2:2:1101:4294:14954 2:N:0:ACTATGCA
AAGATCGTACTGCCCAACTATCCCTATTAATCATTACGGTGATCCTAGAAACCAACAAAATAGAACCATGCCGTCCTATTCTATTATTCCATGCTAATGTATTCGAGCAAAAATGCCTGCTTTAAACACTCTAATTTTTTCAAGGTAAAGGTCCTGGATCCGCAAGACACCCAATTAAGGACATCAAGTTTCTCCAGAAGGTGAGAAATCAACAGCGACAGTTCATACCCCTTAAGGCATGACCATCACGTCAATCCCGAAATTCAACTACGAGCTTTTTAACTGCAACAACTTTAATATACGCTATTGGAGCTGGAATTACCGCGGCTGCTGGCACCAGACTTGCCCTCCAA
+
ADDDDEHHHIIFHIIIIIIIIHHHHHHIIHHIIHIIIIHIIGIGHIGIIGHIIHIIIIIIIIEHHHGEHHIIIIHIIFHIIIIIIIIHIIIIEHHEHEEHHHHHHIIIHIIIHIIIHHH?HIHHFGHHIIIIIIIIHHHHIIIHEHHIIHHGHIHHHHHHIEHHHEFGHGHIIGIHIEHEHHHHGHHIIFGGIGHIIGIIIIIIHIHHIIIIIIIIIIHHIHIHHIIIIGIIIIHIIIIIIIIIIIIHIIHHIIIIGIHIHHIHHIIIIHIIIIIIIIIIIIHIIIIIIIIIIIIIIIGIIGIIIIIIIIIIIIIIIIIIIIIIIIHIIHIIIIIIIIIIIIIIIIIGDDDDD
@HISEQ:969:HM2KJBCX2:2:1101:19900:14478 2:N:0:ACTATGCA
AAGATCGTACTGCCCAACTATCCCTATTAATCATTACGGTGATCCTAGAAACCAACAAAATAGAACCATGCCGTCCTATTCTATTATTCCATGCTAATGTATTCGAGCAAAATGCCTGCTTTAAACACTCTAATTTTTTCAAGGTAAAGGTCCTGGTTCCACATGACACCCAATTAAGGACATCATGCTTCTCCAGAAGGTGAGAAATCAACTGCGACAGTTCATACCCCTTAAGGCACGACCATCACGTCAATCCCGAAATTCAACTACGAGCTTTTTAACTGCAACAACTTTAATATACGCTATTGGAGCTGGAATTACCGCGGCTGCTGGCACCAGACTTGCCCTCCAA
+
DDDDDIIIIIIIIIIIIIIIIIIIIIIIIIIIIIIIIIHIIIIHHHIIIIIIIIIIIIIIIIIIIIIIHIIIIIIIIIIIIIIIIIIIHHIHEHIIIIIHIFHCIIIIIIIIIIIIIIIIIIIIIIIHHHIIIHIIIIIIIIIIIHIIIIIIIIIIHHIIIIIHIIIIIIHIIIHIIIIIIHIIIIIIIIIIIIIIIIIIIHIIIIIHIIIIIIIIIIIIIHIHHIIIIIIIIIIIIIIIIIIHIIIIIIHIHHHIIIIIIIIIIIIIHIIIHIIIIIIHHIIIIIIIIIIIIHIIIIHIIIIIIIIIIIIIIIIIIIIIIIIIIIIIIIIIIIIIIIIIIIIIIIIDDDDD
@HISEQ:969:HM2KJBCX2:2:1101:17171:16097 2:N:0:ACTATGCA
AAGATCGTACTGCCCAACTATCCCTATTAATCATTACGGTGGTCCTAGACCAACAAAATAGAACCAACGTCCTATTCTATTATTCCATGCTAATCTATTCAAGCAAAAGCCCGCTTTAAACACTCTAATTTTTTCAAGGTAATGGTCCTGGTTCCCCGACACACCCAATAAAGGGCATACCGGCTCACCAGAAGGATAGACCCGACAGCAGAACAGTACTCGCCAGAGACGGACCGTCCGGTCAGGCCTAAAATTCAACTACGAGCTTTTTAACTGCAACAACTTTAATATACGCTATTGGAGCTGGAATTACCGCGGCTGCTGGCACCAGACTTGCCCTCCAA
+
DDCDDIHIIIIIIGHIIIIIIGIIIIIIIIIIHIIIIIIIIHIIIHHIIIIIIIHIIIIIHIIIIGHHIIHHHIIIIIIHIIIIIIHIIIIIIIHHIIIIIHIIHHHIIIIIIHIIIIIIHHIHHFGIIIIIIIIIHIIIIIIIIIIIIIIIHIIIIHIIIIIIGIIIIIIIIIIIIIIIIIIIHHHHIIIIIIIIIIIIIIIIIIIIIIIIIIIIIIIIIIIIIIIIIIIIIIIIIIIIIIIIIIIIIIIIIIIIIIIIIIIIIIIIIIIIIIIIIIIIIIIIIIIIIIIIIIIHHHHIIIIIIIIIIIIIIIIIIIIIIIIIIIIIIIIIIIIIIIIDDDDD
@HISEQ:969:HM2KJBCX2:2:1101:16029:17240 2:N:0:ACTATGCA
AAGATCGTACTGCCCAACTATCCCTATTAATCATTACGTCGATCCTAGAAACCAACAAAATAGAATCAAACGTCCTATTTCATTATTCCATGCTAATGTATTCAAGCGCGAGCTTGCTTTAAACACTCTAATTTTTTCAAAGTAACAGTCCTGATTTCCCATGACACCAAATTAATGACATCGTGGTTCGTCAGAAGGGAGAAACCAATAATGCTAGTACGTACAAAGTACGACCGACATATTAGTCCCGAAATTCAACTACGAGCTTTTTAACTGCAACAACTTTAATATACGCTATTGGAGCTGGAATTACCGCGGCTGCTGGCACCAGACTTGCCCTCCAA
+
DDADDIIIIIIIFHHFHIGIIIIIIIIIIIHIIIIIIIHHIIHIIIIIIIIIIIIIIHIGHHIHIIIIIIIIIIIIIIIIIIIIFIIIIIIIIIIIHIIHIHHIIIIIIIIIIHIIIIIIIIIIHIHHHHHHIIHHIHIIIIIIIIIIIIIIIIIIIIIIIHIIIIIIHIHIIIHIIIIIIIIIHHIIIIIIIIIIIHIIHIIIIIIIIIIIIIIIIIIIIHIIIIIIIIIIIIIIIHGIHIIHIIIIIIIIIIIIIIIIIHIIHIIIIIIIIIHIIIIHIIHHGFIIIIIIIIIHIIIIIIIIIIIIIIIIIIIIIIIIIIIIIIIIIIIIIIIIIIIDDDDD
@HISEQ:969:HM2KJBCX2:2:1101:17682:17526 2:N:0:ACTATGCA
AAGATCGTACTGCCCAACTATCCCTATTAATCATTACGTCAATCCTAGAAACCAACAAAATAGGATCGAACGTCCTATTTCATTATTCCATGCTAATGTATTCAAGCGTTAGCTTGCTTTAAACACTCTAATTTTTTCAAAGTAACAGTCCAGATTCCTCGCAACACCAAATTAATGGCATTACGGCTCATCAGGAAGGAGGAATCAGTGAGACCAGTACATACCAGTGGCATGACCAACCTACTGACCCCGAAATTCAACTACGAGCTTTTTAACTGCAACAACTTTAATATACGCTATTGGAGCTGGAATTACCGCGGCTGCTGGCACCAGACTTGCCCTCCAA
+
DDDDDIIIIIIIIIIIIIIIIIIIIIIIIIIIIIIIIHIIIIHIIHHHIIIIFHIIIIIIIIIIHIIIIIIHIIIIIIIIIIIIHHIIHIHFHHHIIIHIIIHHIHIIIIIGHIIHHHIIIIIIIIIIIIIIIIIIIIIIIIIIIIIIIHIIIIIHIIIIIIIIIIHIIIIIIIIIIIIIIIIIHIIIIHIIIIIIIIIIIIIIIIHIIIIIIHIIIIIIIIIHIIIIIIIIIIIIIIIIIHHHHIIIIIIIIIIIIIIIIIIIIIIIIIIIIIHIIIIIIIIIIIIIIIIIIIIIIIIIIIIIIIIIIIIIIIIIIIIIIIIIIIIIIIIIIIIIIIIIIDDDDD
@HISEQ:969:HM2KJBCX2:2:1101:3157:18163 2:N:0:ACTATGCA
AAGATCGTACTGCCCAACTATCCCTATTAATCATTACTCATTTCCCCAAAAACCAACAAAATTCGAGATACGAGTCCTAAATTATTATTCCATGCTAATGTATTCATAACTTTCAGCCTGCTTTAAACACTCTAATTTTTTCAAAGTAAAGGTCCTGGATTGCGAACCCAACCCAGTAAAGGGCAGGAACGTTCTCCAGGAAGATGGTAAGCGCGCATCGGCACTCACACACGATACCGTGGCGGGCCAAGCGCACTATACCAGAAATCCAACTACGAGCTTTTTAACTGCAACAACTTTAATATACGCTATTGGAGCTGGAATTACCGCGGCTGCTGGCACCAGACTTGCCCTCCAA
+
DCDDDIHIIIIIGHIIIIIHIHGIIIHIIIHIIIIIIIHIHHIHHHHIIIIIIHIIIIIGHHHIIIIIIIIF?HHHHHHIHIGIHHEHIHHHHHGHIIIIIFHIIHIIHHGIHHHIIHHHHIHIHHHHHHHHIIIIHIIIIHHIIIHEIIIHHHIIIGHHHIHHGIIIIHIIIEHHHHGIIIHHGHHIIIIGHIHIIIIIIIIIIIHIHHIIIIIIHDIIIIIIIIIIIIIIHIIIIIIIIIIHHIHIIIIIHIIIHHIIIGIIIHHHIIIIIIIIIIIIGIIIIIIIIIIIHIHHIIGFHIIIIIIIIIIIIIIIIIIIIIIIIIIHIIIIIIIIIIIIIIIIIIIHIIIIHDDCDD
@HISEQ:969:HM2KJBCX2:2:1101:14507:18677 2:N:0:ACTATGCA
AAGATCGTACTGCCCAACTATCCCTATTAATCATTACGTCAATCCTAGAAACCAACAAAATAGGATCGAACGTCCTATTTCATTATTCCATGCTAATGTATTCAAGCGTTAGCCTGCTTTAAACACTCTAATTTTTTCAAAGTAACAGTCCTGTTTCCCTGCAACACCAAATTAATGGCATTACAGTTCTTCAGAAAGGAGGAATCAGCGAAGCCAGTGCATACCAGTGGCACGACCAACCTGCTGACCCCGAAATTCAACTACGAGCTTTTTAACTGCAACAACTTTAATATACGCTATTGGAGCTGGAATTACCGCGGCTGCTGGCACCAGACTTGCCCTCCAA
+
DDDDDIIIIIIIIHIIIIIIIIIIIIIIIIIIIIIIIIIIIIIIIIIHIIIIIIIIIGIIIIHHHIIIIIIIHIIIIIIIIIIIIIIIIIHIHIIIIIIIIHIIIIIIIIIIIIIIIIIIIIIIIIIIHIIIIIIIIIIIIIIIIIHIIIIIIIIIIIIIIIIIIIIIIIIIIIIIIIIIIIIIIIIIIIIIIIIIIIIIIIIIIIIIIIIIIIIIIIIIIIIIIIIIIIIIIIIIIIHIIIIHGIIIIIIIIIIIIIIIIIIIIIIIIIIIIIHIIIIIIIIIIIIIIIIIIIIIIIIIIIIIIIIIIIIIIIIIIIIIIIIIIIIIIIIIIIIIIIIIIDDDDD
@HISEQ:969:HM2KJBCX2:2:1101:11564:18283 2:N:0:ACTATGCA
AAGATCGTACTGCCCAACTATCCCTATTAATCATTACGGTGGCTCTAGAAACCAACAAAATAGAACCGCCGTCCTATTCTATTATTCCATGCTAATGTATTCGAGCATAGGCCTGCTTTGAACACTCTAATTTTTTCAAAGTAAAAGTCCTGGATCCCCCGCACACCCAGTGAAGGGCATGGGATTCGCCAGAAGGAAGGACCCGGCCGGATCAGTACACGCGGTTAGGCGGACCGACCAGCCAGGCCCAAGGTTCAACTACGAGCTTTTTAACTGCAACAACTTTAATATACGCTATTGGAGCTGGAATTACCGCGGCTGCTGGCACCAGACTTGCCTCCAA
+
?DD@DFIIHIIHHIIHGIIHHGHIH?EHHHGEHIIIIID@HGGIGGIGHHIIIHHHIHIIIHHIHFHCEHHHDHHHE1@FHIIIEHICHHCHEGHIHGECIIIIIHHHIIIGHHIHHHIHHHHHHEGIHHHGHIIIIIIIIIHIIHHHIHHFHHHCE<DEEGEHCHHHHIHHIHIIIIIIIIIHHEDHEIIIIIIIHHIIIEHHIIHHEIIIIIHHIIIIHIHIIIIIIIGIIHIIIHHHHHHIIIHHHHHIIIHHHIGIIIIIIIIIIIIHHGEHIIIHHGHHEIIHIIGHIIIHIHHIHIIIHIIIIHHIIIIIIIIIIIIIIIIIIIIHIIIIIIDDDDD
@HISEQ:969:HM2KJBCX2:2:1101:7936:18977 2:N:0:ACTATGCA
AAGATCGTACTGCCCAACTATCCCTATTAATCATTACGGTGGTCCTAGAAACCAACAAAATAGAACCATGCCGTCCTATTTTATTATTCCATGCTAATGTATTCAAGCAAAAATGCCTGCTTTAAACACTCTAATTTTTTCAAAGTAAAGGTCCTGGTTCCCCGCGGCATCCAATTAAGGACATCGCGGTTCTCCAGAAGGTGAGAAATTGACTGCACCAGTTCATACCCCGTGAGGCACGACCGATGCGCCAATCCCGAAATTCAACTACGAGCTTTTTAACTGCAACAACTTTAATATACGCTATTGGAGCTGGAATTACCGCGGCTGCTGGCACCAGACTTGCCCTCCAA
+
DDDDDIIIIIIIIIHIIIHIIHIIIIIIIIIIIIIIIIHIIIIIIIIIIIIIHIIIIGHHIIHIIIIIIIFHIGHHHHIHHIIIIIIHIGHIIFHIIIIGHGHHIIIIIIIGIIIGIIIIIIHHHHHIHHIIIIHIIIIIIIHEIIIIIHIIIIHHIFFHIIIIIIIIIIHIIIIIIIIIHIIGIIIIIIIIIIIIIIIIIIIIIIIIIIIIIIGIIIIIIIIIIIHIIIIIIIIIIIIIIHIIIIIIIIHFIIHIIIIIIIIIIIIIHHIIIIIIIIIIIIIIIIIIIIIIIIIIIHIIIIIIIIIIIIIIIIIIIIIIIIIIIIIIIIIIIIIIIIIIIIIIIIIIDCDDD
@HISEQ:969:HM2KJBCX2:2:1101:15504:19401 2:N:0:ACTATGCA
AAGATCGTACTGCCCAACTATCCCTATTAATCATTACGGTGATCCTAGAAACCAACAAAATAGAATCATGCCGTCCTATTTTATTATTCCATGCTAATGTATTCAAGCAAAATGCCTGCTTTAAACACTCTAATTTTTTCAAAGTAAAGGTCCTGGTTCCCCGCGACACCCAATTAAGGGCATCGTGGTTCTCCAGAAGGTGAGAAATTGACTACACCAGTTCATACCCCTTAAGGCACGACCGATGTGTCAATCCCGAAATTCAACTACGAGCTTTTTAACTGCAACAACTTTAATATACGCTATTGGAGCTGGAATTACCGCGGCTGCTGGCACCAGACTTGCCCTCCAA
+
@@@@@HEECFCFCCHCHIIEHIIHH@EHEHHHHEH?G@HHHHEHHHHCHFCG@HHE@GHEHHEC@EGEC1<<C0CEHHE@HIIHIGHIGH?CEHHCDF1GFDHHHHHEH?GHHHHHIGIHFGFHHGFIHHHEHCCHIHHGEHCIHGGHHHHIHFGIHH0?DHGHHCACHIII:IHFFHHHIIIHIHHHIHIIIIIIIHHEFIII<I:III;FHFHEIHHGIHHHHHIIHIHGIIHIHHEEECGGIIIIIHGHIIHDIHHFIEHHHH?HIHIIHHF?HIIGHIHHIHGHHHIHIIIIHG@HGIIIHIIIHIGHEFHHIHHHIIIIIIHIHIIIIHGIIIHHGHHIIIHB@DDB
@HISEQ:969:HM2KJBCX2:2:1101:6374:19585 2:N:0:ACTATGCA
AAGATCGTACTGCCCAACTATCCCTATTAATCATTACGTCGATCCTAGAAACCAACAAAATAGAATCAAACGTCCTATTTCATTATTCCATGCTAATGTATTCAAGCGTGAGCCTGCTTTAAACACTCTAATTTTTTCAAAGTAACAGTCCTGATTCCCCACAACACCAAATAAATGACATCATGGTTCGTCAGAAGGGAGAAACCAACAATACCAGTACGTACCGAGGCACGACCGACATGATGGTCCCGAAATTCAACTACGAGCTTTTTAACTGCAGCAACTTTAATATACGCTATTGGAGCTGGAATTACCGCGGCTGCTGGCACCAGACTTGCCCTCCAA
+
D@DADHHIIHH@GHFHG@HFHFH@FHEHHHIGHHHIIIIIGHH1CEEHEHHF?FHE1FHCFH1DH?FH?@C=HCEHCH1FHH?EFGGCCE@<F<DHEGHHF@DGHHHEGHHHHHHEFBHHHHHHHHFIIHHHHHHEGHFHEHHFEF<DGFIIHGG9DFHEHHHFGHIIHHHIIIIIHHGIHHEFHGHGCIHHHHIIHE;IHIIIHFHG=EEEFFCGIIIIHGIIHIHHIIHIIHGIIIHHFHGCIHIHHGIIHHHIIIIIHHIIIGIIIHEHEGHHIIHIIHIIHHFIHIIHHHIIGIHFIIIIIIIIIIIIIIIIIIIIHIIIIIIIIIHHHHEHIIHHDDDD@
@HISEQ:969:HM2KJBCX2:2:1101:9318:19799 2:N:0:ACTATGCA
AAGATCGTACTGCCCAACTATCCCTATTAATCATTACGGTGGTCCTAGACCAACAAAATAGAACCAACGTCCTATTCTATTATTCCATGCTAATCTATTCAAGCAAAAGCCCGCTTTAAACACTCTAATTTTTTCAAGGTAATGGTCCTGGTTCCCCGACACACCCAATAAAGGGCATACCGGCTCACCAGAAGGATAGACCCGACAGCAGAACAGTACTCGCCAGAGACGGACCGTCCGGTCAGGCCTAAAATTCAACTACGAGCTTTTTAACTGCAACAACTTTAATATACGCTATTGGAGCTGGAATTACCGCGGCTGCTGGCACCAGACTTGCCCTCCAA
+
DDDDDIIIHIIIHHHIHHIFHHIIIIIIIEHIIHHHGHHIIHHEHHHIIIEGHHIHICHIIIIIIIIIHGHGHHHIIHHHIHIEHHIIIGIIHIHHHHHGHHHIIIIIIIIIIIHHIIIIIHIHIG@FHIIIHHIIHHIHIIIIIIIIIHHIIIIHHEHHCIIIIIIHIIIIHHHHHHHHHGHIIHHIEIIIHIIIIHIIHIHGIIIIHEHIIIIHIHIHHGIIIIIHHHHHEIIIIIIHIIHHIIHEHIIIIHGIIIIIIIHIHIHIIIIIIIIHIIIIIIGIIIIIIIHHIIIHHHHIIIIIIIIIIIIIIIIIIIIIIIIIIIIIIIIHIIIIIIIDDDDD
@HISEQ:969:HM2KJBCX2:2:1101:5910:20501 2:N:0:ACTATGCA
AAGATCGTACTGCCCAACTATCCCTATTAATCATTACGGTGGTCCTAGAAACCAACAAAATAGAACCACAACGTCCTATTCTATTATTCCATGCTAATCTATTCAAGCAAATGCCTGCTTTAAACACTCTAATTTTTTCAAGGTAATGGTCCTGGCTCCCCGGCACACCCAATAAAGGACATACTGGTTCACCAGAAGGTGGACCCGACACAGGACAGTACTCGCCAAAGACGGACCGCCCGGCCAGGCCTAAAATTCAACTACGAGCTTTTTAACTGCAACAACTTTAATATACGCTATTGGAGCTGGAATTACCGCGGCTGCTGGCACCAGACTTGCCCTCCAA
+
DDDDDIIIIIHIIIIIIIIIIIIIIIIIIIIIHHIIIIHIIIIIHIIIIHHIIIIIIIIHIIIFHIIIIGHIIIIIIGIIIIIHIIIIHGHHICHIIIIIIIIHHIIIHIHIIGIIIIIHGHFHIIIIHIIIIIIIIIIIIIIIIIIIIIIHHIHHFIIIIIIIIIIIIIIIIIIIIIIIIIIIIIHIIIIIIIIIIIIIIIIIIHGIIIIIIIIIIIIIIIIIIIIIIIHIIIIIIIIIIIIIHIIIIIIIIIIIIIIIIIIIIIIIIIIIIIIIIIIIIIIIIIIIIIIHIHIIIHFDFIIIIIIIIIIIIIIIIIIIIIIIIIIIIIIIIIIIIIIIIDDDDD
@HISEQ:969:HM2KJBCX2:2:1101:14967:20743 2:N:0:ACTATGCA
AAGATCGTACTGCCCAACTATCCCTATAATCATTACGTCAATCCTAGAAACCAACAAAATAGGATCGAACGTCCTATTTCATTATTCCATGCTAATGTATTCAAGCGTTAGCCTGCTTTAAACACTCTAATTTTTTCAAAGTAACAGTCCTGTTTCCCTGCAACACCAAATTAATGGCATTACAGTTCTTCAGAAAGGAGGAATCAGCTAAGCCAGTGCATACCAGTGGCACGACCAACCTGCTGACCCCGAAATTCAACTACGAGCTTTTTAACTGCAACAACTTTAATATACGCTATTGGAGCTGGAATTACCGCGGCTGCTGGCACCAGACTTGCCCTCCAA
+
DDDDDIHIIIIGHHIIIIIIIIIIIIIIIIIIIIIIIHIIIIIIIIHIIIIHIIIIIHHHIIHHFHIGIIICHHEHIHIFHHHIHIIIIIIHHIHIIHIIIIIIIIIIIIIIHIIIIIIHHIIIIIIIIIIIIIIHIHIIIIIIIIIIIIIIIIIHIHIIIIIIIIIIIIHIIIIIIIIIIIIIIIIIHIIIIIIIIIIIIIIHIIIIIIIIIIIIIIIIIIIIIIIIIIIIIIIIIHIIIIHHIIIIIIIIIIIIIIIIIIIIIIIIIIIIIIIIIIIIIIIIIIIIIIIIIIIIIIIIIIIIIIIIIIIIIIIIIIIIIIIIIIIIIIIHHIIIIIIIDDDDD
@HISEQ:969:HM2KJBCX2:2:1101:18571:20526 2:N:0:ACTATGCA
AAGATCGTACTGACCCAACTATCCCTATTAATCATTACGGTGATCCTAGAAACCAACAAAATAGAACCATGCCGTCCTATTCTATTATTCCATGCTAATGTATTCGAGCAAAAATGCCTGCTTTAAACACTCTAATTTTTTCAAGGTAAAGGTCCTGGATCCGCAAGACACCCAATAAAGGACATCAAGTTTCTCCAGAAGGTGAGAAATCAACAGTAACAGTTCATACCCCTTAAGGCATGACCATCACGTCAATCCCGAAATTCAACTACGAGCTTTTTAACTGCAACAACTTTAATATACGCTATTGGAGCTGGAATTACCGCGGCTGCTGGCACCAGACTTGCCCTCCAA
+
DDDCDIIIIIIIHHHHHIIIIIIIIIIIIIIIIIIIIIIGIHIIIIHIHIIIIHIIIIIIIIIIIGIIHHGHHIHHGIHIIHIIIIIIIEHIIHGIHIHIIGHIHHHIHIIHHHIIIIIHIIIHIIIIIIHIIIIHHHHIHIIIIIIIIIIIHIHGIIIIIHIIIIIIIIHGIIIIIIIIIIIIIIHIIIIIIHIIIIIIIIGIIIIIIIIIIIIIHIIIIIHIIIHIIIIIIIIIIIHIIIIIIIIIIIHEDIIIIIIIIIIIIIIIIHIIIIIIIIIIIIIIIIIIIIIIIIIIIIIIIIIIIIIIIIIIIIIIIIIIIIIIIIIIIIIIIIIIIIIIIIIIIIIIIDDDDD
@HISEQ:969:HM2KJBCX2:2:1101:13422:20976 2:N:0:ACTATGCA
AAGATCGTACTGCCCAACTATCCCTATTAATCATTACGGTGATCCTAGAAACCAACGAAATAGAATCAGTCCGTCCTATTTCATTATTCCATGCTAATGTATTCAGACGTTAGCCTGCTTTAAACACTCTAATTTTTTCAAAGTAACAGTCCTGATTTCCCATCACACCAAATAAATGGCATGAAAGTTCCTCAGAAGGTAGAGATTCATCTCACCAGTACAGACAATTAAGCCTGACCAATGAGTAAACCCCGAAGTTCAACTACGAGCTTTTTAACTGCAACAACTTTAATATACGCTATTGGAGCTGGAATTACCGCGGCTGCTGGCACCAGACTTGCCCTCCAA
+
D<<0D1<1D1<1<1<@C0<DGH1DE<D<<1<D<@11<<@H@CFH1D1111<111<0C@<CC@HF1<FF?G?DHHC<@CHHH<1@H<G@EC<F@G@?1<:FC<FH5FEHHHIH18CGE@GHEG1D;*HGFCCCGH;EHH1<GHE<D9D'.DCD<<1F1CHEGGCHHE<D0DF/GD/?IHHHIHCECFG/<0D0@D0<D<<@FF0@A@EE<1FE@C<1<11<CA@<C1<11GD1<1/D<<1:11/<1<://</<<1<11F<1<<@CC0C@CE<C1<1C<1FGHIHF<<G@EFHHG@C<C@<<11@CCC@<CEF<C@HDHFDCHEHHHF<C11DF1EHCD<@G<HED@<0@
@HISEQ:969:HM2KJBCX2:2:1101:4481:21371 2:N:0:ACTATGCA
AAGATCGTACTGCCCAACTATCCCTATTAATCATTACGTCAACCCTAGAAACCAACAAAATAGGATCAAACGTCCTATTTTATTATTCCATGCTAATGTATTCAAGCGTTAGCCTGCTTTAAACACTCTAATTTTTTCAAAGTAACAGTCCTGTTTCCCCGCAACACCAAATTAATGGCATCACGGTTCTTCAAGAAGGAGGAATCAGCGAGGCCAGTGCATACCATTGGCACGACCAACCTGCTGACCCCGAAATTCAACTACGAGCTTTTTAACTGCAACAACTTTAATATACGCTATTGGAGCTGGAATTACCGCGGCTGCTGGCACCAGACTTGCCCTCCAA
+
DDDDCHHIIIIIIIIIIIIIIIIIIIIIIIIIIIIIIIIGIGIIIIIIIIIHIIIIIIIIHIIIIIIIIIIIIIIIHIIIIIIIIIIHIIIIIHIHIIIIIIIIIIIIIIIIIIIIIIIIIIHIIIIIIIIIIIIHHIIHHIIIIIIIIIHIIIIIIIHIIIIIIIIIIIIIIIIIIIIIIIIIIIIIIIIIIIIIIIIIIIIIIIIIIIIIIIIIIIIIIIIIIIIIIIIIIIIIIIIIIIIHHIHIIIIIIIIIIIIIIIIIIIIIIIIIIIIIIIIIIIIIIIIIIIIIIIIIIIIIIIIIIIIIIIIIIIIIIIIIIIIIIIIIIIIIIIIIIIIIIDDDDD
@HISEQ:969:HM2KJBCX2:2:1101:17194:21334 2:N:0:ACTATGCA
AAGATCGTACTGCCCAACTATCCCTATTAATCATTACGTCAATCCTAGAAACCAACAAAATAGGATCAACGTCCTATTTCATTATTCCATGCTACTGTATTCAAGCGCGAGCCTGCTTTAAACACTCTAATTTTTTCAAAGTAACAGTCCTGATTCCCCGCCACACCAAATTAATGACATGATGGTTCGTCAGAAGGTAGGAACCAGTAACACCAGTACGTACCTAAGGCACGACCAACGTACTGATCCCGAAATTCAACTACGAGCTTTTTAACTGCAACAACTTTAATATACGCTATTGGAGCTGGAATTACCGCGGCTGCTGGCACCAGACTTGCCCTCCAA
+
DDDDBGHGHHHHEEEG@@HHC@GHHHH1G@GHHFHEHE@CHHIIHIIHIIIHHIGHIIIG?CC1<DGGHH@<<0@G@GF@<G?GHHHHCC1F?G1HHFHHEFIIGIIHHF=EIIIIIIIHHHIIIIIHHGIHHIHDIIHHIHHHHHHHIHHHIHDIHIIIIHHEHGIIIIHIHGIIIIIIIIIIIIIIIIIIIHHIIIIIIIIIIIIIIIIIIIII=IIIIIIIIIIIIIIIIIIIIIIIIIHHIIIIIIIIIIIIIIIIIHHIIIIIIIIHIIIIIIIIIIIIIIIIIIIIHIIIIIIIIIIIIIIIIIIIIIIIIIIIIIIIIIIIIIIIIIIIIIIIDDDDD
@HISEQ:969:HM2KJBCX2:2:1101:10043:21946 2:N:0:ACTATGCA
AAGATCGTACTGCCCAACTATCCCTATTAATCATTACGTCGATCCTAGAAACCAACAAAATAGAATCGAACGTCCTATTTCATTATTCCATGCTAATGTATTCAAGCGTTAGCTTGCTTTAAACACTCTAATTTTTTCAAAGTAACAGTCCAAATTCCCCGCAACACCAAATTAATGGCATTACGGCTCATCAGGAAGGAGGAATCAGTGAGACCAGTACATACCAGAGGCATGACCAACCTACTAACCCCGAAATTCAACTACGAGCTTTTTAACTGCAACAACTTTAATATACGCTATTGGAGCTGGAATTACCGCGGCTGCTGGCACCAGACTTGCCCTCCAA
+
DDDCDIIIIIIIIHIIIIIIGGIIIHIIIIIIIIIIIIIIIIIIIIIIIIIIHIIIHIIIIIFHIIIIHIGDHHHIIIIIHIHIIIIHIIHHEHIIIIIIIIHIIIHIIIIIIIIIIIIIIIIIIHIIIIIIHIIIIIIIIIIIIIIIHHIIIIIIIIIIIIIIHHIIIIIHIIIIIIIIIGIIIIHHIIHIIIIIIIIIHIIIIIIIIIIIIIIIIIIIIIIIIIIIIIIIIIIIIIIIIIHHFIHIIIIIIIIIIIIIIHFIIIIIIIIIIIIIIIIIIIIIIIIIIIIIIIIIIIIIIIIIIIIIIIIIIIIIIIIIIIIIIIIIIIIIIIIIIIIIIDDDDD
@HISEQ:969:HM2KJBCX2:2:1101:7811:22365 2:N:0:ACTATGCA
AAGATCGTACTGCCCAACTATCCCTATTAATCATTACGGTGGTCCTAGACCAACAAAATAGAACCAACGTCCTATTTTATTATTCCATGCTAATCTATTCAAGCAAAAGCCCGCTTTAAACACTCTAATTTTTTCAAGGTAATGGTCCTGGTTCCCACGGCACACGCGATAAAAGAACGTGCCGGTTCACCAGAAGGTAAGACCCGACACAGAACAGTACTCGCCAAAGACGGACCGCCCGGCCAGGCCTAAAATTCAACTACGAGCTTTTTAACTGCAACAACTTTAATATACGCTATTGGAGCTGGAATTACCGCGGCTGCTGGCACCAGACTTGCCCTCCAA
+
DDDDAIIIIIIIHIHIHGIIHIIIIIIIIIIIIHIIIIIIHIIIIIIIHIIIIIIIIIIHGFHIIHIIIIHHIIIIIIHHHHIFHCGHHIIIIIIIIIIIIIIIHIHIHCFGIHEHHHIIIIHIHIHIIIHHIHHHHIIIHHIIIIIIIIIIHHIIIIIIIIIIIIIIIIIIHIIIIIIIIIIIHIIIIIIIIIIIIIIIHHIIIIIIIIIIIIIIIIIIIIIIIIIIIHIIIIIIIIIIIIIIIIIIHGIIIIIIIIIIIHIIIIIIIIIIIIIIIIIIIHIIIHIIIIHIIIHHGHHFIHIIIIIIIIIIIIIIIIIIIIIIIIIIIIIIIIIIIIIIDDDDD
@HISEQ:969:HM2KJBCX2:2:1101:13515:21606 2:N:0:ACTATGCA
AAGATCGTACTGCCCAACTATCCCTATTAATCATTACGGTGATCCTAGAAACCAACGAAATAGAATCAGTCCGTCCTATTTCATTATTCCATGCTAATGTATTCAGACGTTAGCCTGCTTTAAACACTCTAATTTTTTCAAAGTAACAGTCCTGATTTCCAATCACACCAAATTAATGACATGAAAGTTCCTCAGAAGGTAGAGATTTATCTCACCAGTACAGACAATTAAGCCTGACCAATGGGTAAACCCCGAAGTTCAACTACGAGCTTTTTAACTGCAACAACTTTAATATACGCTATTGGAGCTGGAATTACCGCGGCTGCTGGCACCAGACTTGCCCTCCAA
+
DDDDCIGIIIIGHHIIHIIIIIIIIIIIIIIIEHIGIHHIIIIHIIIIIIHIHHHIIIGHIIIIIIIIIIIHHIIIIIHHIIHHIIIIIICHHIHHHCHHHFIHHHHIIIIIHIIHHIIIIIIHHIIIIIHIHHHHHIHHHHIIIIIHIIGHIIIIHIHIIIIIIIIIIIIIHHIIIIIIIIIIIIGIIGIIIIIIIIIIIIIIHIIIHIIHIIIIIIIII;IIHHIIIIIIIIIIIIIIIIIHFFDHHIIIIIIIIIIIIIIIIIIIIIIIIIIIIIIIIIIIIIIHIIIIIIHIIIIIIIIIHIIIIIIIIIIIIIIIIIIIIIIIIIHIIHIIIIIIIIIDDDDD
@HISEQ:969:HM2KJBCX2:2:1101:19889:22756 2:N:0:ACTATGCA
AAGATCGTACTGCCCAACTATCCCTATTAATCATTACGGTGATCCTAGAAACCAACAAAATAGAACCATGCCGTCCTATTCTATTATTCCATGCTAATGTATTCGAGCAAAAATGCCTGCTTTAAACACTCTAATTTTTTCAAGGTAAAGGTCCTGGATCCGCAAGACACCCAATAAAGGACATCAAGTTTCTCCAGAAGGTGAGAAATCAACAGTAACAGTTCATACCCCTTAAGGCATGACCATCACGTCAATCCCGAAATTCAACTACGAGCTTTTTAACTGCAACAACTTTAATATACGCTATTGGAGCTGGAATTACCGCGGCTGCTGGCACCAGACTTGCCCTCCAA
+
@DDDBHFHH?H1D1<1DCG<G1<DGHHHGGIIGIHEC@HGCHEHHIIIFCECHHHH1G@GHGHH?C1<D1<@/<<FHGHHHIIHHIIHHEEEECHIG?EHEHCG?C10IHIHHIIHHEHGHHHHHHHFHHGHIHHIHGHHGHHHEIHHHHHHIHIIHIHIIIGIHHDHIIGIHHHIIIHHHIIHEHGIHGGHEIIIIIIIIIHHFHHGD<HHIHHH@H?HHFHIIHEFIIIIHGHIGHHHHIIIHHHEHHG<EHDIHIIHHHHIIIHIHHIIIHIIHIIIIIIIIIIIIIIHHEHHIIIIIIIHIIIIIIIIIGIIIIIHIIHIIIIIIIIIIIIIIIHIIHIIIHIIDDDDD
@HISEQ:969:HM2KJBCX2:2:1101:18430:24606 2:N:0:ACTATGCA
AAGATCGTACTGCCCCAACTATCCCTATTAATCATTACGTCGATCCTAGAAACCAACAAAATAGAATCAAACGTCCTATTTCGTTATTCCATGCTAATGTATTCAAGCGTGAGCCTGCTTTAAACACTCTAATTTTTTCAAAGTAACAGTCCTGATTCCCCATGACACCAAATTAATGACATCATGGTTCGTCAGAAGGTAGGAATCAATAATACCAGTACGTACAATAGCACGGCCAATAAATTAATCCCGAAATTCAACTACGAGCTTTTTAACTGCAACAACTTTAATATACGCTATTGGAGCTGGAATTACCGCGGCTGCTGGCACCAGACTTGCCCTCCAA
+
DDCDDIGIIIIIIHIIIIIIIIIIIIIGHHGHCHHIHHIIIIIIIIHHHIIIIHHIIHIIIIIIHEHIIIGIDHIHHHIIIHIIIIIIIHIIHIIIHIIIIHHHGIIIIIIIIHHIIIIHIHHIIIHHIIIIIIIIIHIHIIIHIIIIHIIIIIIIHHEIIIIIIIIHGIIHHHIIIHIIIIHIIIIIIIHIIIIIIIIIII<IIHEIIIIIIII<IIIIIIIIHGI<IIIIIIII=IIIIIIIHIIIIIIIIIHIIIIIIIHHIIIIIIIIIIIIIIIIIIIIIIIIIIIIIIIIIIIIIIIIIIIIIIIIIIIIIIIIIIIIIIIIIIIIIIIIIIIIIDDDDD
@HISEQ:969:HM2KJBCX2:2:1101:11065:25460 2:N:0:ACTATGCA
AAGATCGTACTGCCCAACTATCCCTATTAATCATTACGGTGGTCCTTGAACCAACAAAATAGAACCACGACGTCCTATTCTATTATTCCATGCTAATCTATTCAAGCAAAAGCCTGCTTTAAACACTCTAATTTTTTCAAGGTAATGGTCCTGGCTCCCCGGCACGCCCAATTAAGAACATACCGATTCACCAGAAAGATAGACCCGACGACAGAACAGTACTCGCCAGAGACGGACCATCCGGCCAGGCCTAAAATTCAACTACGAGCTTTTTAACTGCAACAACTTTAATATACGCTATTGGAGCTGGAATTACCGCGGCTGCTGGCACCAGACTTGCCCTCCAA
+
DADD@FHHHIIIHIIIIIIIIC@@FEGEHIIIIIIII@@FHHI1CGHIIFEH?HIECEHHHEEHHECHE/FDHDH=FHE1DHHICH?GHHIGEEEE1GHHHEHHHIIIIHIHIIIIHHHHHIIHFHFHIHHHHIHEGFECFHGHHHHHHIIIHFIHIIIIIGIIIIIIIIIHHHIIIIHEHIGHIHHIHGIIIIIGIIIIHIIHHHHEEIHEIIIIHIHEIHIIIIIIGIHHHHIIIIIIIIHHEEIGHHEIHHFIEIHIIIHIHHGGIIIIIIIIHIIIIIIIIIIIIIIIIIIHHFHHHHIIIIIIHHIIIIIIIIIIIIHHIIIIIIIIIIIIIIHIIIDDDDD
@HISEQ:969:HM2KJBCX2:2:1101:9922:24572 2:N:0:ACTATGCA
AAGATCGTACTGCCCAACTTCCCTATTAATCATTACGTCGATCCTAGAAACCAACAAAATAGAATCAAACGTCCTATTTCATTATTCCATGCTAATGTATTCAAGCATGCGCCTGCTTTAAACACTCTAATTTTTTCAAAGTAACAGTCCTGATTCCCCACGACACCAAATTAATGACATCGCGGTTCTTCAGAAGGTAGGAACCAATAATGCCAGTGCGTACCGAGGCACGACCGACAATCTGATCCCGAAATTCAACTACGAGCTTTTTAACTGCAACAACTTTAATATACGCTATTGGAGCTGGAATTACCGCGGCTGCTGGCACCAGACTTGCCCTCCAA
+
DDDD@CFHFHHIIIIHIII@G@CCGHIIIIIHIHHHCHEHHCHIIIIIIIEGEHIG<FHHHHII?HH?HHHGFEGGGHHHIIEEFHHHIECE<GF@@<G@H@DCCF&<<CCHG=EF6?HHHG@F8CCFHHFBF@CC1HG6EHGHHICHFEG@HG@DF0EHHHIHHHHF@HHEHHH:FDC<IHHCCD?HEHFFIHH@EHFF<D<FGHGHI?F@08AAHCCG@EG<HHE@<</0<-<<<>/FG<<C/C<DG@@@EIHIIIHHIHIHEDHHHHIHFHHEGHEG@D<CIHIHG=HIHC<D1FC@EHCDF?HECEDCC</EFEHHHIHHG?G<?HIHCGHHHIIDD<<0
@HISEQ:969:HM2KJBCX2:2:1101:5785:26043 2:N:0:ACTATGCA
AAGATCGTACTGCCCAACTATCCCTATTAATCATTACGGTGATCCTAGAAACCAACAAAATAGAACCATGCCGTCCTATTTTATTATTCCATGCTAATCTATTCAAGCACTAGCTTGCTTTAAGCACTCTAATTTTTTCAAGGTAATAGCTCTGCTTCCCCAACGCACCAAATTAATGGTATGAAGGTTATTCAGAAGGTAAGAATCCATCAAATCAGTACGAACAGTGAAGCCCGACCGATAGACAGATTCCGAAATTCAACTACGAGCTTTTTAACTGCAACAACTTTAATATACGCTATTGGAGCTGGAATTACCGCGGCTGCTGGCACCAGACTTGCCCTCCAA
+
DDDDDIIIIIIIIIIIIIIIIIIIIIIIIIIIIIIIIIIIIHIIIHIIIIIIIIIIIIIIIIGHHIIIIIHEHHHIHHHHIIIHIIIIHEHIIIIIIIIIIHHHHIHIHHIIIIIHIIIIIHHHGHHIIIIIHHIIIIHIIIIHIIIIHIHIIIIIIIIIIIIHIIIIIIIIHIIIHHIHIIIIIIIIIIIIIIIIIHIIIIIIIIIHIIIIHIIIIIIIIIIIIIIIIIIIH<IIHHIIIIIIHHHIIHIIIIIIIIIIIIIIIIIIIIGIIIIIIIIIIIIIHIIIIIIIIIIIIIIIIIIIIIIIIIIGIIIIIGIIIIIIIIIIIIIIIIIIIIIIIIIDDDDD
@HISEQ:969:HM2KJBCX2:2:1101:16049:26414 2:N:0:ACTATGCA
AAGATCGTACTGCCCAACTATCCCTATTAATCATTACGTCAATCCTAGAAACCAACAAAATAGGATCGAACGTCCTATTTCATTATTCCATGCTAATGTATTCAAGCGTTAGCCTGCTTTAAACACTCTAATTTTTTCAAAGTAACAGTCCTGTTTCCCTGCAACACCAAATTAATGACATTACAGTTCTTCAGAAAGGAGGAATCAGCGAAGCCAGTGCATACCAGTGGCACGACCAACCTGCTGACCCCGAAATTCAACTACGAGCTTTTTAACTGCAACAACTTTAATATACGCTATTGGAGCTGGAATTACCGCGGCTGCTGGCACCAGACTTGCCCTCCAA
+
DDDDCIIIIHIGHCFFHHIIIIIE@EGHF?FHHIIIHHIHHHHIFHIICFGFEGHHIIHFHIGECFHH0FGHHHIIIIIIIHEHHHHEHHHEEH1FHHIIIHHIHHHIEIIIIIIHHHGHGI6FAIIIIGIHGFHEHIHHBHIIIIIHCIHHHHHGIIHIHIIIHIHIIHIIIIHGHGHHHIIIIHIIIIIIIIIIIIIIIIIHGIIIIIIHFHIIGIIIIIHGHIIHGIIIIHIIHHGHGIHHHIHIHHHFIIIGHIIIIIIHIIGIIIIIIHGIIIIIIIIIIHHHIIHHGIIHHEIHHIIIIIIHIIIIGHIHHIIIIIIIIIIIIIHIHHHFIIIIIDDDDB
@HISEQ:969:HM2KJBCX2:2:1101:12600:26644 2:N:0:ACTATGCA
AAGATCGTACTGCCCAACTATCCCTATTAATCATTACGTCGATCCTAGAAACCAACAAAATAGAATCAAACGTCCTATTTCATTATTCCATGCTAATGTATTCAAGCGTGCGCCTGCTTTAAACACTCTAATTTTTTCAAAGTAACAGTCCTGATTCCCCACGACACCAAATTAATGACATCGCGGTTCTTCAGAAGGTAGGAACCAATAATGCCAGTGCGTACCGAGGCACGACCGACAATCTGATCCCGAAATTCAACTACGAGCTTTTTAACTGCAACAACTTTAATATACGCTATTGGAGCTGGAATTACCGCGGCTGCTGGCACCAGACTTGCCCTCCAA
+
DAA?DECHHFGHH1DCH011<<FGH?GHEGEHHIIIG1GC//EG=G@CFCHF1?1CEHE?HCH11111<F1C1<=CCGE@11FC1F@111DHH?DHHHHEHEHDC9IIHHHHHHHFHF@FC@CHGIHF?GHEEFGHHHFHHHHEHHE@IHIHGIHGHHGIHHHHGCG@@@IFHHHHHHHHGHDF?H?IHEHHHHIHHEGHGC@HGFCFFDHEHHFDHFGHHHH>HIGIHEHIHHIHFEHEC1DCHDDGIIHHDF?GIHHEEIHIHIIIHEHEHCFH?HHIIIIHHGFEHEIIIHEHFHIHHHHIIIHIIHHCHDDCCHIIHHIIIIIHIHHGIIEIIIHG@DDDD
@HISEQ:969:HM2KJBCX2:2:1101:18124:26448 2:N:0:ACTATGCA
AAGATCGTACTGCCCAACTATCCCTATTAATCATTACGGTGGTCCTAGACCAACAAAATAGAACCAACGTCCTATTCTATTATTCCATGCTAATCTATTCAAGCAAAAGCCCGCTTTAAACACTCTAATTTTTTCAAGGTAATGGTCCTGGTTCCCCGACACACCCAATAAAGGGCATACCGGCTCACCAGAAGGATAGACCCGACAGCAGAACAGTACTCGCCAGAGACGGACCGTCCGGTCAGGCCTAAAATTCAACTACGAGCTTTTTAACTGCAACAACTTTAATATACGCTATTGGAGCTGGAATTACCGCGGCTGCTGGCACCAGACTTGCCCTCCAA
+
DDDDDIGHIIIIIIIIIIIIIIIIIIIIIIIIIIIIIHIIIIIIIHIIIIIIIIIIIIIIIIIIIIGIHHHCHHIIGHHIIHIIIIGHHEHIIHHHHIIIIHHHHHIIIHHIHIIIIIIHHHHIIIHEIIIIIIIIIIIIIIIIIIIIIIIHIIIIIIIHHIIIIIIHIIIHIIIIIIIIIIIIIHIIIIIIIIIIHIIIIIIIIHIIIIIIIIIIIHIIIIIHIIIIIIIHEIIIIIIIIIIIIIIIIIIIIIIIIIIIIIIIIIIIIIIIIIIIIIIIIIIIIIIIIIIIIIIHHGHIIIIIIIIIIIIIIIIIIIIIIIIIIIIIIIIIHIIIIIIDDDDD
@HISEQ:969:HM2KJBCX2:2:1101:7582:26589 2:N:0:ACTATGCA
AAGATCGTACTGCCCAACTATCCCTATTAATCATTACTTCAGTCCTAGAAACCAACAAAATAGAACCAAAGTCCTATTCCATTATTCCATGCTAATATATTCAAGCAAACATGCCTGCTTTAAACACTCTAATTTTTTCAAAGTAAAAGTCTTGGATCCCTAGCGCACTCAATTAAGAGCACACTAGTTCCCCAAAAGGAAAAGCCCAAAGTTGCAGTACAAACCTTACGGTTGACGGCAACTATAAGCCCAAAATTCAACTACGAGCTTTTTAACTGCAACAACTTTAATATACGCTATTGGAGCTGGAATTACCGCGGCTGCTGGCACCAGACTTGCCCTCCAA
+
DDDDDIIIIIIIIHIIIIIIIIIIIGIIIIHIIHIIIIIHIIHIIIHHHIIIFGHIIHIHIIHHGHIIHI?<FHEHHFCEHHIIIHIFHHIIIHIHIIIIIIHIHIIIIIIHHFHIIHIHHHHHGIHGIHIIIHHIHHHIHIIIIHHIIIHG<?IHIHHHIHIIIHFHHHGIIIIHHIGIIIIHIIHIIIIGIHEIIIIIHIIIIIIIIIIIHIIIIIIHIHHIIIIIIIIIIIIIIIIHHHHGFHHGHCIHIIIIIIIIIHHIIIIIIIIIIIIHIIIIIIHIHEHIIIIHIIIIIHHHGIIHIIIIIIIIIIIIIIIHIIIIIIIIIIIIIIIIIHIIIDDDDD
@HISEQ:969:HM2KJBCX2:2:1101:7364:27127 2:N:0:ACTATGCA
AAGATCGTACTGCCCAACTATCCCTATAATCATTACGGTGATCCTAGAAACCAACAAAATAGAACCATGCCGTCCTATTCTATTATTCCATGCTAATGTATTCGAGCAAAAATGCCTGCTTTAAACACTCTAATTTTTTCAAGGTAAAGGTCCTGGATCCGCAAGACACCCAAATAAAGGACATCAAGTTTCTCCAGAAGGTGAGAAATCAACAGTAACAGTTCATACCCCTTAAGGCATGACCATCACGTCAATCCCGAAATTCAACTACGAGCTTTTTAACTGCAACAACTTTAATATACGCTATTGGAGCTGGAATTACCGCGGCTGCTGGCACCAGACTTGCCCTCCAA
+
DDDDDIIIIIIIIHIHFHIIHIIIIIIIIIHIIIIIHEHEHIIIIHHHIGIIIIIIFHIH@FHIIHFIHIHIIIIHHHHGHIIIHHHIGIIIGHHGHGHHI<CHIHHIIHGIIHHHIHHGGHHHIIIIIIIHGEHHHIIHHFHHIHHHHHIIHHIIHIHIHEIIIHIHHIHHHEHHHIIIIIIIIIIIHHHIIIIIIHGIIIIIIIIIHIIHHIIIIIIIIHIIIIIIIIHIIIIIHIIIIIIIIIFHIHFHIHIIIIIIIIHIIIIHIIIIHIIIIIIIIIHIIIIIIIHIIIIIIIIHHIIIIIIIIIIIIIIIIIIIIIIIIIIHIIIIIIHIIIIIIIIHHIIIDDDDD
@HISEQ:969:HM2KJBCX2:2:1101:16105:26923 2:N:0:ACTATGCA
AAGATCGTACTGCCCAACTATCCCTATTAATCATTACGGTGGTCCTAGAAACCAACAAAATAGAACCACAACGTCCTATTCTATTATTCCATGCTAATCTATTCAAGCAATAGCCCGCTTTAAACACTCTAATTTTTTCAAGGTAATGGTCCTGGCTCCCCAACACACCCAATTAAGGACATACTGGTTCACCAGAAGGAAGACCCGACAACAGGACAGTACTCGCCAAAGACGGACCGCCCGGCCAAGTCTAAAATTCAACTACGAGCTTTTTAACTGCAACAACTTTAATATACGCTATTGGAGCTGGAATTACCGCGGCTGCTGGCACCAGACTTGCCCTCCAA
+
D@DDBHIHHII@GHHH@GHIII<CCEF@<@HCCCHEH@GC@ECH@H1C@ECH?C@E@CDFFII@C1CEHEEHH<<CGCFHHHHHIEHH?<1<DFHH@HIIH?HHGHHHHFGHC@GECFHHEHHCHHHFB@CGHH1GHIHCCBFGIEGHEHHEFEE?<HHHHEHE7EAEFHHAD@GHEHHFEHHHIIEIIHGFIHHH=IHE=?GIHIIIHIIHFCFIHG@GEAEIIIIIIHHFHCCEIHHCFHCEEEIIIHFIHHHG<CIHHEECEEIHE@HH@FFHHEFHHHHHGDEHFEEGHHGHHECEIHEIHHH@GGHHCDH?D?HGHHHGFHIIHGHHHGHHHHHHGG@@D@@
@HISEQ:969:HM2KJBCX2:2:1101:17281:27536 2:N:0:ACTATGCA
AAGATCGTACTGCCCAACTATCCCTATTAATCATTACGTCAATCCTAGAAACCAACAAAATAGGATCAAACGTCCTATTTCATTATTCCATGCTAATGTATTCAAGCGTTAGCCTGCTTTAAACACTCTAATTTTTTCAAAGTAACAGTCCTGTTTCCCTGCAACACCAAATTAATGACATTACAGTTCTTCAGAAAGGAGGAACCAGCGAGACCAGTACGAACCAAAGGCACGACCAACCTGCTGATCCCGAAATTCAACTACGAGCTTTTTAACTGCAACAACTTTAATATACGCTATTGGAGCTGGAATTACCGCGGCTGCTGGCACCAGACTTGCCCTCCAA
+
AADDAHHIIIIIIIIIIIIIHIIIIIIIIIGHHIIIIIIIIIIIIIIIIIIIIIIHIIIIIIIHIHIIIIEHFGHHHHHHGIIIEHHGHHHIIIIEIIIIIIIIIIIIIIIIIIIIIIIHIIHHHIIHIIIIIIIIIIIHHIIIIIHIIHIIIIIIIIHIIIIIIIIIIIIHHIIIIIIIIIIIIIIIIIIIIIIIIIIHIIIHIIIIIIIIIIIIIIIIIIIIIIIIIIIIHIII>IIIIHIIHIIIIIIIIIIIIIIIIIIIIIIIIIIIIIIIIIIIIIIIIHIIIIIIIIIIIIIIIIIIIIIIIIIIIIIIIIIIIIIIIIIIIIIIIIIIIIIIIDDDDD
@HISEQ:969:HM2KJBCX2:2:1101:1682:25283 2:N:0:ACTATGCA
AAGATCGTACTGCCCCAACTATCCCTATTAATCATTACGTTGATCCTAGAAACCAACAAAATAGAATCGAACGTCCTATTTCATTATTCCATGCTAATGTATTCAAGCGCGTGCCTGCTTTAAACACTCTAATTTTTTCAAAGTAACAGTCCTGACTCCCCACAACATCAAATTAATGACATCATGATTCATCAGAAGGGAGAAATCAATGACATTAGTACGTACCGAAGGCACGACCGACGTATTGATCCCGAAATTCAACTACGAGCTTTTTAACTGCAACAACTTTAATATACGCTATTGGAGCTGGAATTACCGCGGCTGCTGGCACCAGACTTGCCCTCCAA
+
DDBDDIIIIIIIHIIIIIIIIIICHGGIIIHEHIIIIIIIIIHGHGHICHIHIIIIIHICHHFFHIIIIIIHIIIIIIIIIHHIIIIIIHHCHHI1FGHHHDHIIHIHHGHHIIIIIIHIIIIIIIIIHIIIHIIGHGIIHHHHIIIHHIIHIIHHHIIIIIIHIIIFIIHHHHIIIHIIIIIIIHIHIIIHIIIIIIIIIIIIHGIIIIIIIIHHHIIIHHIIIHIIIIIIIIIIIIIIIIHHHEIHHIIIIIIIIIIIIIIIIIIIIIIIIIIIIIIIIIIIHIIIIIIIIHHIIIIIIIIIIIIIIIIIIIIIIIIIIIIIIIIIIIIIIHIIIIIIIIDDDDD
@HISEQ:969:HM2KJBCX2:2:1101:17357:27994 2:N:0:ACTATGCA
AAGATCGTACTGCCCAACTATCCCTATTAATCATTACGTCAATCCTAGAAACCAACAAAATAGGATCAAACGTCCTATTTCATTATTCCATGCTAATGTATTCAAGCGCTAGCCTGCTTTAAACACTCTAATTTTTTCAAAGTAACAGTCCTGTTTCCCTGCAACACCAAATTAATGACATTACAGTTCTTCAAGAAGGAGGAACCAGTAAAGCCAGTACATACCAGAGGCACGACCAACCTACTAATCCCGAAATTCAACTACGAGCTTTTTAACTGCAACAACTTTAATATACGCTATTGGAGCTGGAATTACCGCGGCTGCTGGCACCAGACTTGCCCTCCAA
+
DDDCDIIIIIIIIIIIIIHHHHIIIIIIIHHIIIGIIIHIIIIHIIIIIIHHIIIIHIIIIIHEHIIIGIIHFHHHIHIGHIIIIIIIEHEHHHIHIIHIIHIIIIHH#FFIIHHIHIHHHHIIIIIIIHIIIHIIIIIIIHIIIIIIIHIHIIIIIIHIIIIHIIIIIIIIIIIIHHIIIIIIIIIIIIIIHIIHIIIHIIIHHIIIGIIHIIIHIIHIHIIIIHIHIHHIIII>HHHGHHCGD?GDHIIIIIIIIHHHHIHHIHHHIIIIIIHIIIIIIHHIIHIIHIIHHHGIIIIGIIIIIIIIIIIIIIIIIIIIIIIIIIIIIIIIIIIIIIIIIDDDDD
@HISEQ:969:HM2KJBCX2:2:1101:10586:28171 2:N:0:ACTATGCA
AAGATCGTACTGCCCAACTATCCCTATTAATCATTACGTCGATCCTAAAAACCAACAAAATAGGGTCAAACGTCCTATTTCATTATTCCATGCTAATGTATTCAAGCGTGTGCCTGCTTTAAACACTCTAATTTTTTCAAAGTAACAGTCCTGATTCCCCATGACACCAAATTAATGACATCACAGTTCGTCAGAAGGTAGAAATCAATAATACCAGTGCATACCGGAGGCACGACCAATATATTGATCCCGAAATTCAACTACGAGCTTTTTAACTGCAACAACTTTAATATACGCTATTGGAGCTGGAATTACCGCGGCTGCTGGCACCAGACTTGCCCTCCAA
+
DDDDDIIIIIIIIIIIIIIIIIIIIIIIIIIIIIIIIIIIIIIHIIIIIIIIIIIIIIIIIIIHCGHIGIIIIIIIIIHIIGIIHIIIHIIIIIIHIIIIIIHHIIIIIIIHIHIIIIIIIIIIHIIIIIHIIIIIIHHHIIIIIHIIHHIIIIIIIHHIHIIIIIIIHIIHIIIIIIIIIIIIIIIIIIIIIIIIIIIIIIIIHIIIIIIIIIIIIHIIIIIIIIIIIIIIIIIIIIIIIIIIHIIIIIIIIIIIIIIIIIIIIIIIIIIIIIHIIIIIIIIIIIIIIIIIIIIIIIIHHIIIIIIIIIIIIIIIIIIIIIIIIIIIIIIIIIIIIIIIIDDDDD
@HISEQ:969:HM2KJBCX2:2:1101:8179:28416 2:N:0:ACTATGCA
AAGATCGTACTGCCCAACTATCCCTATTAATCATTACGGTGATCCTAGAAACCAACGAAATAGAACCAATCCGTCCTATTTCATTATTCCATGCTAATGTATTCAGACGTTAGCCTGCTTTAAACACTCTAATTTTTTCAAAGTAACAGTCCTGATTTCCTATCACACCAACTAAATGGCATGAAAGTTCCTCAGAAGGTAGAGATTTATCTCACCAGTACAGACAATTAAGCCTGACCAATGGGTAAACCCCGAAGTTCAACTACGAGCTTTTTAACTGCAACAACTTTAATATACGCTATTGGAGCTGGAATTACCGCGGCTGCTGGCACCAGACTTGCCCTCCAA
+
DAD@DIGIHGIG1<1C@EGH@@EEHHHI1FGCH@EFFH=@GGH111<C1DCC1DEHFHFCG<1CFFGHHE@@EH?/0<CHE1FG1D@CEEH11<DGHHIHHIH?HHFHEIHHDGIIGHEHIHIIIIGIIHEGHIIAAEADBGHHHIHHEIHGH8IHHFIIHIIIIHEEHHHHEHHHFIIIIIIHHHHHIIIIIIIHH:IIHHHHIHIIIIIIIIIIIIIIIIHIIGIIIIIIIIHIGIHIHEEDHEDHHHIIIIIIIHIGIIHHIIHHHHIIIIIIIHIIIIHHIIIH@HIIIIIIIHHGIIIIIIHIIHFHIHDIIIIIIIHIGHIIIIIIIIHIIIIIIIHADDDD
@HISEQ:969:HM2KJBCX2:2:1101:5354:27028 2:N:0:ACTATGCA
AAGATCGTACTGCCCAACTATCCCTATTAATCATTACTTCAGTTCTAGAAACCAACAAAATAGAACCGAAGTCCTAAATTATTATTCCATGCTAATGTATTCAAGGCATAAGCCTGCTTTAAACACTCTAATTTTTTCAAAGTAATAGAGCTAGATCGCGACGACAGCCCAGTAAAGGGTGCCGCCGTTTTCTAGCAGGATGGTAGACGCGCGCCGGCACTCACACTCGTAACCGAGGCGGGCCAGGTGCGTCAAACCAGAAATCCAACTACGAGCTTTTTAACTGCAGCAACTTTAATATACGCTATTGGAGCTGGAATTACCGCGGCTGCTGGCACCAGACTTGCCCTCCAA
+
DBDAAHIHHIHIGHIIHIIEFHGIHIIIFHIIHHIFGE?FFHCEGHFHHHIIF?HHEHGIH??FEHIHDHHEHHIHFEHHCEEFCHEF?CCCEECCDCCCE<GEFGHHHHHHIHHHHHHHHHGHHIIHHGHHIHIHHEHFIIHGHGHHHIIIHHDIIIIIHHEHFGIIIHIIIHF?IHHHHGHIIHIIIHIIIIIII;IHII1EHHHIIIHIIHHEGIIHEIIIIIIIIIIIIIIIIIIIIIIIII*#IGIIIIHHIIIHHHHHIIHHHGIIIIIIHIIIIIHIIIIIIIIIIIIIIIIIIIIIIHFHGIIHIIGIIIIGIIHHIIIIIIIIIIIIIHIIHHIIIIIIIDDDDD
@HISEQ:969:HM2KJBCX2:2:1101:5072:29446 2:N:0:ACTATGCA
AAGATCGTACTGCCCAACTATCCCTATTAATCATTACGGTGATCCTAGAAACCAACGAAATAGAATCAGCCCGTCCTAGTTCATTATTCCATGGTAATGTATTCAGACGTTAGCCTGCTTTAAACACTCTAATTTTTTCAAAGTAACAGTCCTGATTTCCCATCACACCAAATAAATGGCATGAAAGTTCCTCAGAAGGTAGAGATTCATCTCACCAGTGCAGACAATTAAGCCTGACCAATGGGTAAACCCCGAAGTTCAACTACGAGCTTTTTAACTGCAACAACTTTAATATACGCTATTGGAGCTGGAATTACCGCGGCTGCTGGCACCAGACTTGCCCTCCAA
+
0<<D0<DG1D111D1@1D111<111111<1<<@1<1DH@111<<1D1111<111<EC10<1<<FE<<FE110CC0/0<1<D1111<<11111<1<<1<HIIHGC@1&IIIIHH6IHF6HFCHHFHIHHHHHHI8HHGH8HIIIIHI8IIIIIIIHHEHHG8EHDFHIIHII:IIIIIIGIHIHIHHHGIHHHHIIHHHIIIIHIFIIHIFCHGIIIIIHFHHIHDHGGIHGIIIIGHIIIIIIHIHEIIIHGIIHGIIGIIIIIIIIIIIIIIIIIIIIHEFHIIIHIIIHIIIIIIIIIIIIIIIIIIIHIIIIHIIIGIHIHHHIIHHHGHIIIIIIHDIIDCDDD
@HISEQ:969:HM2KJBCX2:2:1101:9001:30123 2:N:0:ACTATGCA
AAGATCGTACTGCCCAACTATCCCTATTAATCATTACGGTGATCCTAGAAACCAACGAAATAGAATCAGTCCGTCCTATTTCATTATTCCATGCTAATGTATTCAGACGATAGTCTGCTTTAAACACTCTAATTTTTTCAAAGTAACAGTCCTGATTTCCCATCACACCAAATAAATGGCATGAAAGTTCCTCAGAAGGTAGAGATCCATCCTACCAGTGCAGACAATTAAGCCTGACCAATGGGTAGACCCCGAAGTTCAACTACGAGCTTTTTAACTGCAACAACTTTAATATACGCTATTGGAGCTGGAATTACCGCGGCTGCTGGCACCAGACTTGCCCTCCAA
+
BBDDDHIIIEHHHIHHHHHGFFHHFHHHIGHGHICFGHHH?HHFE<@GHC<@@11DHCCEGEH1FE?F1CHG@@FHHCCE11<@GGH?CGFGFF1<G?FGHHHHHHHHHHGIHGIIIIIIHHIHHHIHIIIIHHGHHEEHFIIHHHEGHHHHHGHGHFIIHGHII9IIHHFHIIIIIIIIIIIIHIIGIFIGIIIIIIIIHIIIIIIIGIHGIIIIIIIIIIIIGIIIHHIIIIFIIGHIHIIFHDDHIIIIIIIIIHIIIIIIIIIIIIIIIIIIIIIIIIIIIIIIIIIIIIIIIIIIIIIIIHIIIIIIIIIIIIIHIIIIIIIIIIIIHIIIIIIIIIHDDDDD
@HISEQ:969:HM2KJBCX2:2:1101:7633:31728 2:N:0:ACTATGCA
AAGATCGTACTGCCCAACTATCCCTATAATCATTACGTCAATCCTAGAAACCAACAAAATAGGATCGAACGTCCTATTTCATTATTCCATGCTAATGTATTCAAGCGTTAGCTTGCTTTAAACACTCTAATTTTTTCAAAGTAACAGTCCAAATTCCCCGCAACACCAAATTAATGGCATTACGGATCATCAGGAAGGAGGAATCAGTGAGACCAGTACATACCAGAGGCATGACCAATCTACTAACCCCGAAATTCAACTACGAGCTTTTTAACTGCAACAACTTTAATATACGCTATTGGAGCTGGAATTACCGCGGCTGCTGGCACCAGACTTGCCCTCCAA
+
D@@0<11D11DH1FHIE0<FHCC<1<<<CHCCGHEHCH@@@GH@1<C@CHC1DG@GEHFHH?11<<00<</<F0C1<F?<1DG@CFE1<111CGHIGIIHF@HG>@HFEFGHHG@@GHIB1GB<EFCH@FFHBHHHEHC6@B1HHHHHG7<FHE@DE7C@FE<EFGD<@EHCHHH?DC?IHHDH@C0HHFF<FC0IHIHHHHHHFACH@HGCAHHIHHHHGECCFE?<EECFFFHHEGH=HDB?HA-?/@GC<1IHFHD@E<HF@FHEHHHHFFHEHFHHHHHECCEIIIHGHF1CHIIIHEHGCEHFHHEHDIIIIHHIHHFHHFCCF?HHCGHD@DHF@BD@D
@HISEQ:969:HM2KJBCX2:2:1101:18805:31189 2:N:0:ACTATGCA
AAGATCGTACTGCCCAACTATCCCTATTAATCATTACGGTGATCCTAGAAACCAACAAAATAGAACCATGCCGTCCTATTTTATTATTCCATGCTAATCTATTCAAGCACAAGCCTGCTTTAAGCACTCTAATTTTTTCAAGGTAATAGCTCTGCTTCCCCAACGCACTAACTTAATAGCATGCTGGTTGTTCAGAAGGTAGGAATTCATCAGGCCAGTGCGGACAGTGAAGCCCGACCAACCGACAAACTCCGAAATTCAACTACGAGCTTTTTAACTGCAACAACTTTAATATACGCTATTGGAGCTGGAATTACCGCGGCTGCTGGCACCAGACTTGCCC
+
CDDDDIIHIIIIIIIIIIIIIIIIIIIIIFHIIIIHIIGHIIIIIHIIGIHHIGIIHIHIIIIIIIIIIHHIIIIIIIIIIHHEGHHGHCHHEIIHIHHHHGFHHIHIIIFHHIHIIIIIHIIIIIIIIIHIIIIIHHHHHIIIIIHIIIIIIIIIHIIIIIIIIIIHHHHIIIIIIIIIIIIIHIHHHIIIIIIIIIIIIHHIIIIIIHIIIIIIIIIIIIIIIIII<IIIIIIIIIHHHGIIIIIGIIHIIHIHIHIIIHIHHIIIIIIIIIIIIIIIIIIIIIIIIIIIIIIHHIIHIIIIIIIIIIHIIHIIIIIIIIIIIIIIIIIIIIIIIIDDDDD
@HISEQ:969:HM2KJBCX2:2:1101:13520:31952 2:N:0:ACTATGCA
AAGATCGTACTGCCCAACTATCCCTATTAATCATTACGGTGATCCTAGAAACCAACGAAATAGAATCAGTCCGTCCTATTTCATTATTCCATGCTAATGTATTCAGACGATAGTCTGCTTTAAACACTCTAATTTTTTCAAAGTAACAGTCCTGATTTCCCATCACACCAAATAAATGGCATGAAAGTTCCTCAGAAGGTAGAGATCCATCTCACCAGTACAGACAATTAAGCCTGACCAATGGGTAGACCCCGAGGTTCAACTACGAGCTTTTTAACTGCAACAACTTTAATATACGCTATTGGAGCTGGAATTACCGCGGCTGCTGGCACCAGACTTGCCCTCCAA
+
DDDDDIIIIIIHHIIIIHIGIHIIIIIIIIIIHIIGIIHIGGHIIIIIIIIIIIHIIIIHIGIIHIHHIIIIIIIIIFHIHHHIIIIIIGHIIIHCHFHHHHIIHIHIHIIHIIIIIIIIIHHHIIIIIIIIIIIIIHIIHHIHIIIIIHIIIIIHIIIIIHHIIIIIIIIIHIIIIIIIIIIIIIIHHHGIIIIIIIIIIIIIIHIIIIIIIIIIIIIIIIIIIIHHHIIGIIIIIIIIIHIIHHFIIIIIIIIIIHHIIIGIIIIIIIIIHHIIIHFHIIIIIIIHHIIIIIIIIIIIIIIIIIIIIHIIIIIIIIIIIIIIIIIIIIIIIIIIIIIIIIIDDDDD
@HISEQ:969:HM2KJBCX2:2:1101:17733:32342 2:N:0:ACTATGCA
AAGATCGTACTGCCCAACTATCCCTATTAATCATTACGGTGGTCCTAGAAACCAACAAAATAGAACCACAACGTCCTATTCTATTATTCCATGCTAATCTATTCAAGCAATAGCCCGCTTTAAACACTCTAATTTTTTCAAGGTAATGGTCCTGGCTCCCCAACACACCCAATAAAGGACATGCTGGCTCACCAGAAGGAAGACCCGACAGCAGACAGTACTCGCCAAAGACGGACCGCCCGGCCAGGCCTAAAATTCAACTACGAGCTTTTTAACTGCAACAACTTTAATATACGCTATTGGAGCTGGAATTACCGCGGCTGCTGGCACCAGACTTGCCCTCCAA
+
@@DDDIIIIIIIIIIIIIIIIIIIHIIIIIHIIHIIIIIIIIHIIIIIIHHIIHHIHIIIIHHHEHIIHCGHHEEHHHIIIIIIHHHHHIIHCHHHIIHHHHFGHIHHIIHIHHEHDIHHIHGHIIHIIIHIIIHHFFIHIHHIIIIHHHGHFDHHIHCEIGIHHHHCGHIHHCGGIIIHIIIIIIHIHHHEHHIIIIIIIHIIHIIIIHIHIHIIIIHHIIHIIHIIGIIIIIHIIHIHHHEDHIHG?GIIIIIHHIIHHEDIHHIIIIHHHHHIIIIIIIHHHIHIHGIIHHIIIHHGIIIIIIIIIIIIIIHIIIIIIHIIIIIIIIIIHHIIIIIIIDDDDD
@HISEQ:969:HM2KJBCX2:2:1101:13197:32396 2:N:0:ACTATGCA
AAGATCGTACTGCCCAACTATCCCTATTAATCATTACGTCGATCCTAGAAACCAACAAAATAGAATCAAACGTCCTATTTCGTTATTCCATGCTAATGTATTCAAGCGTGAGCCTGCTTTAAACACTCTAATTTTTTCAAAGTAACAGTCCTGATTCCCCATGACACCAAATTAATGACATCATGGTTCGTCAGAAGGTAGGAATCAATAATACCAGTACGTACAATAGCACGACCAATAAATTGATCCCGAAATTCAACTACGAGCTTTTTAACTGCAACAACTTTAATATACGCTATTGGAGCTGGAATTACCGCGGCTGCTGGCACCAGACTTGCCCTCCAA
+
DDDCDIHIIIIIIIHIIHIHEHCFHEHIIHIHIIIIIGIIHDHGGHEHIIIHIHHHIHCHHHHIIIIIHEHHGGDHIIIHIIHIHHHHFHHHGHHIIIIIIIIHHIIIIIIIIHIHIHHEHHHHHIIIIHIIHHCHHHFIIHHIIIHIHGIHIHIHHHHHHHHIHF?GIHHHHIIIIIIIIIIHCHIIHGGGIIIIIIHHIHIHIHIIIIIIIIIIIIIHIHIIIIIIIIIIHIIIIIHIIHHGEHHIIIIIIIIIIIIIHIHHIIIIIIIIIIIIIIHIIIIIIHHIIIIHIIIIIHHHHIIIIIIHIHIIIIIIIIIIHIIIIIIIIIIIIIIIIIIIDDDDD
@HISEQ:969:HM2KJBCX2:2:1101:13620:32800 2:N:0:ACTATGCA
AAGATCGTACTGCCCAACTATCCCTATTAATCATTACGTCAATCCTAGAAACCAACAAAATAGGACGTTCGATCCTATTTCATTATTCCATGCTAATGTATTCAAGCGTTAGCCTGCTTTAAACACTCTAATTTTTTCAAAGTAACAGTCCTGTTTCCCTGCAACACCAAATTAATGGCATTACAGTTCTTCAGAAAGGAGGAATCAGCGAAGCCAGTGCATACCAGTGGCACGACCAACCTGCTGACCCCGAAATTCAACTACGAGCTTTTTAACTGCAACAACTTTAATATACGCTATTGGAGCTGGAATTACCGCGGCTGCTGGCACCAGACTTGCCCTCCAA
+
DDDDDIIIIIIIIIIIIIIIIIIIIIIIIIIIIIIIIHHHIIIHIIIHIIIIFHIIIIIHHIIIGIIIHHGIIHIIIIIIHIIIHHIGHIIIEHIIIIIIIIIIIIIIIIIIIIIIIIIIIIIIIIIIIIIIIIIIIIIIIIIIIIIIIIIIIIIIIIIIIIIIIIIIIIHIHIIIIIIIIIIIIIIIIIIIIIIIIIIIIIIIIIIIIIIIIIIIIIIIIIIIIIIIIIIIIIIIIIIIIIIHHIIIIIIIIIIIIIIIIIIIIIIIIIIIIIIIIIIIIIIIIIIIIIIIIIIIIIIIIIIIIIIIIIIIIIIIIIIIIIIIIIIIIIIIIIIIIIIIIDDDDD
@HISEQ:969:HM2KJBCX2:2:1101:3055:32431 2:N:0:ACTATGCA
AAGATCGTACTGCCCAACTATCCCTATTAATCATTACGGTGATCCTAGAAACCAACAAAATAGAATCATGCCGTCCTATTTTATTATTCCATGCTAATGTATTCAAGCAAAATGCCTGCTTTAAACACTCTAATTTTTTCAAAGTAAAGGTCCTGGTTCCCCGCGACACCCAATTAAGGGCATCGCGGTTCTCCAGAAGGTGAGAAATTGACTACACCAGTTCATACCCCTTAAGGCACGACCGATGTGTCAATCCCGAAATTCAACTACGAGCTTTTTAACTGCAACAACTTTAATATACGCTATTGGAGCTGGAATTACCGCGGCTGCTGGCACCAGACTTGCCCTCCAA
+
DDDDDIIIIIIIIIIIIIIIIIIIIIHIIHHIIIIIIIIIIIIHHIIIHIIIIIIGHIHIIIHIIHIIHHHHIHHHIHIIHIIIIIIIIHHIIFHIIIHHHCIIHIHHHIIIHIIIIIHIIIIIHIHIIIIIIIIHHHHIIIIHIIIHHIIIIHIHEHIIIHIIIIIIIIIIIIIIIIIIIIIIIIIIGIIIIIIIIIIIIIIIIIIIIIIIIIIIIIIIIIIIHIIIIIIHIIIIIIIIIIIIIIIIIHHIIIIIIIIIIIIIIIIHIIIIIIIIIIIIIIIIIIIIIHIHIHIIIIIHIIIIIIIIIIIIIIIIIIIIIIIIIIIIIIIIIIIIIIIIIIIIIIIDDDDD
@HISEQ:969:HM2KJBCX2:2:1101:10966:32735 2:N:0:ACTATGCA
AAGATCGTACTGCCCAACTATCCCTATTAATCATTACGGTGGTCCTAGACCAACAAAATAGAACCAACGTCCTATTCTATTATTCCATGCTAATCTATTCAAGCAAAAGCCCGCTTTAAACACTCTAATTTTTTCAAGGTAATGGTCCTGGTTCCCCGACACACCCAATAAAGGGCATACCGGCTCACCAGAAGGATAGACCCGACAGCAGAACAGTACTCGCCAGAGACGGACCGTCCGGTCAGGCCTAAAATTCAACTACGAGCTTTTTAACTGCAACAACTTTAATATACGCTATTGGAGCTGGAATTACCGCGGCTGCTGGCACCAGACTTGCCCTCCAA
+
DCDDDIIIIIIFIIIGHIIIIHCEHIIIIGHIGHIIIIHHIICCHHIIHHIIIIIIGGFHHHHHIHIIHHGHHIIIIHHIH@GHCHEHHHHHIIIIIIIIIGFIHHHHHIHIIHH@HHIIHIHHHHHIIHHHHEHFHIIIIHHGFIIIIHHH@HHIHHIIIIHIIIIHIIHIHEHIIIIHIIIIHHGHHIIHHHHHIIHGHHHHHHHHHIHIIIHGIIIIIIIIIIIIII=IIIIIHIIIIHHHHHHIIIIIHHGIIIIIIHIIHIIIIIIIIIIIIIIIHHHHHHIIIIIHHIIHIHIIIIIIIHHIHIIIIIIIIIIIIIIIIIIHFHIIIIIIIIIDDDDD
@HISEQ:969:HM2KJBCX2:2:1101:17598:33639 2:N:0:ACTATGCA
AAGATCGTACTGCCCAACTATCCCTATTAATCATTACGGTGATCCTAGAAACCAACAAAATAGAACCATGCCGTCCTATTCTATTATTCCATGCTAATGTATTCGAGCAAAAATGCCTGCTTTAAACACTCTAATTTTTTCAAGGTAAAGGTCCTGGATCCGCAAGACACCCAATAAAGGACATCAAGTTTCTCCAGAAGGTGAGAAATCAACAGTAACAGTTCATACCCCTTAAGGCATGACCGTCACGTCAATCCCGAAATTCAACTACGAGCTTTTTAACTGCAACAACTTTAATATACGCTATTGGAGCTGGAATTACCGCGGCTGCTGGCACCAGACTTGCCCTCCAA
+
DDDDDIIIIIIIIIIHIIIIIIIIIIGIIIIIIIIIIIIIHFIIIIIIIIHIIIIIHIIIIIHHIIIGIIHIIIIIIIIIGFHGHIIIIIHIIIGHIIIHHHHIIIIIIIIIHIIHIHIIIIIIIIIIIIIIIGHEHHIIIIIIIIIIIIIIIHIIIHIIIIIIIIHHIIIIIIIIIIIIIIIIIIIIIIIIIIIIIIIIIIIIIIIIIIIIIIIIIHIIIIIIIIIIIIIIIIHIIIIIIIIIIIGIIIHFIIHIIIIIIIIIIIIHIHIIIIIIIIIIIIIIIIIIIIIIIIIIIIHIIIIIIIIIIIIIIIIIIIIIIIIIIIIIIIIIIIIIIIIIIIIIIIIIDCDDD
@HISEQ:969:HM2KJBCX2:2:1101:12911:33909 2:N:0:ACTATGCA
AAGATCGTACTGCCCAACTATCCCTATTAATCATTACGGTGATCCTAGAAACCAACGAAATAGAATCAGTCCGTCCTATTTCATTATTCCATGCTAATGTATTCAGACGATAGTCTGCTTTAAACACTCTAATTTTTTCAAAGTAACAGTCCTGATTTCCCATCACACCAAATAAATGGCATGAAAGTTCCTCAGAAGGTAGAGATCCATCTCACCAGTGCAGACAATTAAGCCTGACCAATGGGTAGACCCCGAGGTTCAACTACGAGCTTTTTAACTGCAACAACTTTAATATACGCTATTGGAGCTGGAATTACCGCGGCTGCTGGCACCAGACTTGCCCTCCAA
+
BD@DDHHI@EEHIHIIIIIIHHFHHHIIHHIIIIIIII0DGEHIIIHIIIIIIIIIIIIIIIIHCFHICHHCHGHDGCGHH1<DFCGHIE1<11<C1@?EHFHHGHHE@CHIHFHFCAFHIHIHCGHHFHHHIIIIIHHFHHFCHHACGHHHHHIHIIIIHIHHH9HEHFIIHHIG<?HG@HIHHEHEHHHDEIIIHEHHCHHE:HGHG@GEHHCIHIHIHHHHEHHHHIIIIHIIIIHIIIHHFHFIHHIIIHHCHIIIIIIIIIIIIIIIIIIIIIIIIIIIIIIIIIIIIIIIIIIIIIIIIIIIIIIIIIIIIIIIIIIIIIIIIIIIIIIIIIIIIIIDDDDD
@HISEQ:969:HM2KJBCX2:2:1101:3611:34508 2:N:0:ACTATGCA
AAGATCGTACTGCCCAACTATCCCTATTAATCATTACGTCAATCCTAGAAACCAACAAAATAGGATCAAACGTCCTATTTCATTATTCCATGCTAATGTATTCAAGCGTTAGCCTGCTTTAAACACTCTAATTTTTTCAAAGTAACAGTCCTGTTTCCCTGCAACACCAAATTAATGACATTACAGTTCTTCAGAAAGGAGGAATCAGCGAGACCAGTACGTACCAATGGCACGACCAACCTGCTGACCCCGAAATTCAACTACGAGCTTTTTAACTGCAACAACTTTAATATACGCTATTGGAGCTGGAATTACCGCGGCTGCTGGCACCAGACTTGCCCTCCAA
+
DBDD@HIIIICHIHE@HH?HEHHIICEHIHHHHIIIFHHFHHIEHEHHGIIFGHHEHHIIIIE1FEHIIHGEE1EGHHHEGEGHEHHHEHII1CGHIIIIIIIIIGIIIHHEHHEGIIIIIIGHHIIIIIHIHHIGHHHHHIIIHIIIIHIIHHHHHIIHHHIIHHIIIIIIIIIGHIIIHIHHGIHHIIIIIIGIIIIIIIIIIIIIIIIHIIIIIIIIIIIIIGIII4IIIIIIIII<IIIHFHDHIIIIIIIIIIIIIIIIIHIIIIIIIIIIIIGGIIIHIIIIIIHIIIIHGIIHHIIIIIIIIIIIIIHIIIIIIIHIIIIIIIIIIIIIIIIIIDDDDD
@HISEQ:969:HM2KJBCX2:2:1101:11877:33498 2:N:0:ACTATGCA
AAGATCGTACTGCCCAACTATCCCTATTAATCATTACTTCGGTCCTAGAAACCAACAAAATAGAACCAAAGTCCTATTCTATTATTCCATGCTAATGTATTCAAGCGTGAGCCTGCTTTAAACACTCTAATTTTTTCAAAGTAAAAGTCCTGGATCCCCAGCGCACTCAGTTAAGAGCACACTGGCTCCCCAGAAGGAAAGATCCGACCAGAGCAGTGCTTACCTTTCAGCAAGACCACCCAGCCAGATCCAAAATTCAACTACGAGCTTTTTAACTGCAACAACTTTAATATACGCTATTGGAGCTGGAATTACCGCGGCTGCTGGCACCAGACTTGCCCTCCAA
+
DDBDDIIIIIIIIIIIIIIIIIIIIIIIIIIIGIIIIIIIIIIIIIIIIIIIIIIIIGCHHIHIIIIIIGHIIIHIIIIIIIIIIIIIIIIIIIIIIIIIIIIIIIIIIIHIHIIHFHHHIIIIIIIIIIIIIIHIIIIIIIIIIIIHIIIIIIIIIIIIIIIIIIIIIIIIIIIIIIIIIIIIIGIIIIIIIIIIIHIIIIHIIIIIIIIIIIHIIIIHIIIIIIIIIIIIIIIIIIIIIIHHFIIIIHIIIIIIIIHHHHHIIIIIIIIIIIIIIIIIIHIIIIHHIIIHIIIIIIIIIIIIIIIIIIIIIIIIIIIIIIIIIIIIIIIIIIIIIIIIIDDDDD
@HISEQ:969:HM2KJBCX2:2:1101:15754:34690 2:N:0:ACTATGCA
AAGATCGTACTGCCCAACTATCCCTATTAATCATTACATCGATCCTAGAAACCAACAAAATAGAATCGGATGTCCTATTTCATTATTCCATGCTAATGTATTCAAGCGTGAGCCTGCTTTAAACACTCTAATTTTTTCAAGGTAACAGTCCTAATTCCCCGTGACACCAAATTAATGGCATTACGGTTCTTTAGAAGGTGAGAAATCAATAATATCAGTACATACCAACGGCATGACCGATACATTGATCCCGAAATTCAACTACGAGCTTTTTAACTGCAACAACTTTAATATACGCTATTGGAGCTGGAATTACCGCGGCTGCTGGCACCAGACTTGCCCTCCAA
+
DDCDDHIIHHIHIIIIIIHHIICCHHIIIHIIHIIIIIIIIHHHFEHHIIFIIIIIIHIIIHFEHHHII@HDDHHHIIIHHHHIHHIIIGIIIIIGHIIHHHIHIHIHIHHIIIIIIHIIIHHFFHHHIIIIHHHHHHIIHHFHIHIHHIHHHIIHHHDIIHIIIIIIIIIIIIHHH?HIIIIGIHHHGGHIHHHHIHIIIIIIIIIIIIIIHHHIIHIIIIHHHFIIIIIIIIIIHIIIIHHHHEGHHIIHEGIIIIIIIIIIEIIHGIHIIHIIIIIHHIIHHIIIIIHIIIIIIIIIHIIHIIIIIHHIHIIIHHHHIIIIHHHIHIIIIIIIHHHHIHDBBDB
@HISEQ:969:HM2KJBCX2:2:1101:5521:34979 2:N:0:ACTATGCA
AAGATCGTACTGCCCAACTATCCCTATTAATCATTACGTCAATCCTAGAAACCAACAAAATAGGATCAAACGTCCTATTTCATTATTCCATGCTAATGTATTCAAGCGTTAGCCTGCTTTAAACACTCTAATTTTTTCAAAGTAACAGTCCTGTTTCCCTGCAACACCAAATTAATGACATTACAGTTCTTCAAGAAGGAGGAACCAGTAAAGCCAGTACATACCAGAGGCACGACCAACCTACTAATCCCGAAATTCAACTACGAGCTTTTTAACTGCAACAACTTTAATATACGCTATTGGAGCTGGAATTACCGCGGCTGCTGGCACCAGACTTGCCCTCCAA
+
DDDDDIIIIIIIIIIIIHIIIIIIIIIIIIIIIIIIIIIIHGHHHHIIIIHIIIIIIGIIIIIHIIIIIHHHGHIHIIHIIIIHEHIHGHHHIGHHIIIIIIIIIIIHHIHIIIIIHIIIIHIHHHIHIIIIIHIIHIIFGIHIHIHIHHIIIIIIIHHHEIIIHHHIIHIIIIIHIIIHIIIIIIIIIIIIIIIIIIIIIHIIIIIIIIIIIIIIIIIHIIIIII=IIIIIIIIIIIIIHHHHGIHIHIIIIHIHIHIIIHHIIIHIIIIIIIIIIIHIIHIHIIIIIIIIIIIIGIHIHIIIIIIIIIIIIIIIIIIIIIIIIIIIIIIHIIIIIIIIIDDDDD
@HISEQ:969:HM2KJBCX2:2:1101:10220:34984 2:N:0:ACTATGCA
AAGATCGTACTGCCCAACTATCCCTATTAATCATTACGGTGATTCAGAAACCAACAAAACAGGACCACCGTCCTATTTTATTATTCCATGCTAATGTATTCAGACGTAAGCCTGCTTTGAACACTCTAATTTTTTCAAGGTAAAGGTCCTGGTTTCCCACCACGCTAAATTAATAACATGATGGTTCCCCAGAAGGTAGAAATTCCACACGCCAGTACAGACAATTGCCCGACCAACGGTAGAACCCCGAAATTCAACTACGAGCTTTTTAACTGCAACAACTTTAATATACGCTATTGGAGCTGGAATTACCGCGGCTGCTGGCACCAGACTTGCCCTCCAA
+
DDDDDIIIIIIIIIIIIIIIIIIIIIIIIIIIIIIIIIIIIIIIIIIIIIIIIIIIIIIIIIHHIIIIIIHIIIHHHHIIIIIIIHHIIIIIIIIIIHHGHHHHIIIIIIIIIIIIIIIIIIIIHGIIEIIIIIIIIIIIIIIIIIIIIIIIIIIIIIIIIIIIIIIIIIIIIIIIIIIIIIIIIIHIFIIIIIIHHIIIIIIIIIIHHIIIIIIIIIIIIIIIIIIIIIIIIIIIIIIHGDIIIHIIIIIIIIIIIIIIIIIIIIIIIIIIIIIIIIIIIIIIIIIIIIIIIIIIIIIIIIIIIIIIIIIIIIIIIIIIIIIIIIIIIIIIIIIIIIDDDDD
@HISEQ:969:HM2KJBCX2:2:1101:8331:34600 2:N:0:ACTATGCA
AAGATCGTACTGCCCAACTATCCCTATTAATCATTACGGTGGTCCTAGACCAACAAAATAGAACCAACGTCCTATTCTATTATTCCATGCTAATCTATTCAAGCAAAAGCCCGCTTTAAACACTCTAATTTTTTCAAGGTAATGGTCCTGGTTCCCCGGCACACCCAGTTAAGGACATACCGGCTCACCAGAAGGATAGACCCGACAACAGACAGTACTCGCCAGAGACGGACCGCCCGGTCAGGCCTAAAATTCAACTACGAGCTTTTTAACTGCAACAACTTTAATATACGCTATTGGAGCTGGAATTACCGCGGCTGCTGGCACCAGACTTGCCCTCCAA
+
ADDDBHIHHIIHIICGHHIIIIIGGIEHHHHHEHHHHHHCC@EH?FHHHICGHHFHHHFHEHECECHHDGHHHII@CCEHIFGHHCHH?GH1DHHGEHCGHHHEHFGHHHGHGIDHCHGGEEIHHHHFDCB@@EHIIHHFC@G@AC@EGHCH1DCHIIHHHHHHGIHHGFG@B/G@HHIIHIHHHEFFF:GHFHHHGBEHHHHHHHHIIHHD@HHHECHHEIHGHHFCHDHHHDDC/HHHIHHG@C1HIHIHHEIHHE</HG@HIHIEHEHG@FIIIIHHGC1CHHEG=DHDHIHHFCIIHHEIIIHHEHIIHIHHFHHGIIIHIIIIHGGHHHHCHHD@D@@
@HISEQ:969:HM2KJBCX2:2:1101:10840:33908 2:N:0:ACTATGCA
AAGATCGTACTGCCCAACTATCCCTATTAATCATTACGGTGATCCTAGAAACCAACAAAATAGAACCATGCCGTCCTATTCTATTATTCCATGCTAATGTATTCGAGCAAAAATGCCTGCTTTAAACACTCTAATTTTTTCAAGGTAAAGGTCCTGGATCCGCAAGACACCCAATAAAGGACATCAAGTTTCTCCAGAAGGTGAGAAATCAACAGTAACAGTTCATACCCCTTAAGGCATGACCGTCACGTCAATCCCGAAATTCAACTACGAGCTTTTTAACTGCAACAACTTTAATATACGCTATTGGAGCTGGAATTACCGCGGCTGCTGGCACCAGACTTGCCCTCCAA
+
DDDDDIIIIIIIIIIIHIIGIHIIHIIIIIIHIHHHIIDHIIIIIIIIIIIIIHIIIHIGHIHHIIIIIHIIIIDHHHHIIIEHIHHIHHIHIIIGHHHEEGFEHHFHHHIIIIIHIIHGIHIHGHHIIIIHHEHIHIIHIHHEEGIIIIIIIIIIHHGHHHIIGIIIIHGGIHHHGHIHHHGIIIIHGIHHGIHHIIIIIHHIHIIIHIIIIIIHHGIIIIII;HIHIIHIIIIIIIIIIHIIIIIIHHFDIHCHGIIIIIHHIIIHGEGHIIIIIIIIIIIIIIIIHHHHHEIIIIIIHIIIIIIIIIIIIIIIIIIIIIIIIIHIIIIIIGIIIIIIIIIIIIHICDDDD
@HISEQ:969:HM2KJBCX2:2:1101:2706:35050 2:N:0:ACTATGCA
AAGATCGTACTGCCCAACTATCCCTATTAATCATTACGTCAATCCTAGAAACCAACAAAATAGGATCGAACGTCCTATTTCATTATTCCATGCTAATGTATTCAAGCGTTAGCCTGCTTTAAACACTCTAATTTTTTCAAAGTAACAGTCCTGTTTCCCTGCAACACCAAATTAATGACATTACAGTTCTTCAGAAAGGAGGAATCAGCGAAACCAGTACATACCAGTGGCACGACCAACCTGCTGACCCCGAAATTCAACTACGAGCTTTTTAACTGCAACAACTTTAATATACGCTATTGGAGCTGGAATTACCGCGGCTGCTGACACCAGACTTGCCCTCCAA
+
DDDDDIIIIIIHIIIIIIIIIIHIIIIIIIIIIIIIIIIGIIIIIIIIGIIIIHHIGIIHHHHHHIIHHHHHIHIIIIIHHIIIHIHHEHHGHIEHHHHIIIHIIIIIIIIIIIIHIIIIIIHIIIIHIIIIIIIHHHHHIIIIIHIIIIHIIIIHIIIIIIIIIIIIIIHHHIHHIIIIIIIIIIHHHIIIIIIIIIIIIIIIIIIIGIIIHIIIIIIIHIIIIIIIIIIIIIIIIIIIIIIHGIIIIIIIIIIIIIIIIIIIIIIIHIIIHIHIIIIIIIIIIIIIIIIIIIIIIIIIIIIIIIIIIIIIIIIIIIIIIIIIIIIIIIIIIIIIIIIIIDDDDD
@HISEQ:969:HM2KJBCX2:2:1101:6130:35751 2:N:0:ACTATGCA
AAGATCGTACTGCCCAACTATCCCTATTAATCATTACGTCAATCCTAGAAACCAACAAAATAGGATCAAACGTCCTATTTCATTATTCCATGCTAATGTATTCAAGCGTTAGCCTGCTTTAAACACTCTAATTTTTTCAAAGTAACAGTCCTGTTTCCCTGCAACACCAAATTAATGACATTACAGTTCTTCAGAAAGGAGGAATCAGCGAGACCAGTACGTACCAATGGCACGACCAACCTGCTGACCCCGAAATTCAACTACGAGCTTTTTAACTGCAACAACTTTAATATACGCTATTGGAGCTGGAATTACCGCGGCTGCTGGCACCAGACTTGCCCTCCAA
+
@BBADHIIIHHIIIIIIIIIHGIIIHIHHHIHIIIHIIHIIIHHIIGIIIIIIIIIIIHHIIIHGEHHIIHGFE=HHIGHHIIIFHIIGHIIGIIIHHHHHGHIIIIGHIIIHIHHHGHIIIFHIIIHHIHIIIHIIIIHIIIIIIIIIIHHHHIIIHIFHHIIIIIIIIIIIIIIIIIIHIIIIIIHIIIIIIIIGIIIIIHHIIHHHIHIIIIIIIHIIIIIIIIHIHIIIIIIIIIIHHHHHIHIIIIHIIHIHIIIIHIIIIIHHIIHHHHHHIIHIIHCHGIIIHHHHIIIHGIIHHGIGIIIIIIIIIIIIIIIIIIIIIIIIIHIIIIIIIIIHDDDDD
@HISEQ:969:HM2KJBCX2:2:1101:3066:36285 2:N:0:ACTATGCA
AAGATCGTACTGCCCAACTATCCCTATTAATCATTACGTCAATCCTAGAAACCAACAAAATAGGATCAAACGTCCTATTTCATTATTCCATGCTAATGTATTCAAGCGTTAGCCTGCTTTAAACACTCTAATTTTTTCAAAGTAACAGTCCTGTTTCCCTGCAACACCAAATTAATGACATTACAGTTCTTCAAGAAGGAGGAACCAGTAAAGCCAGTACATACCAGAGGCACGACCAACCTACTAATCCCGAAATTCAACTACGAGCTTTTTAACTGCAACAACTTTAATATACGCTATTGGAGCTGGAATTACCGCGGCTGCTGGCACCAGACTTGCCCTCCAA
+
DDDDDIIIIIIIIIIIIIIIIIIIIIIIIIIIIIIIIIIIIIIIIIIIIIIIIIIIIHIIIIIHIIIIIIIIIIIIIIIIIHIIIIIIIIIIIHIIIHIIIIHIIIIIIIIIIIIIIIIIIHHIIIIIIIIIIIIIIIIIIIIIIIIIIHIIIIHHIHHIIIIIIIIIIIHIIIIIIIIIIIIIIIIIIIHIIIIIIIIHHIIIIIIIIIIIIIIIIIIIIIIIIIIIIIIIIIIIIIIIIIHIHIHHIIIIIIIIHIIHHIHIIIIIIIIIIIIIIIIIIIIIIIIIIIIIIIIIIIIIIIIIIIIIIIIIIIIIIIIIIHIIIIIIIIIIIIIIIIIIIDDDDD
@HISEQ:969:HM2KJBCX2:2:1101:15044:36156 2:N:0:ACTATGCA
AAGATCGTACTGCCCAACTATCCCTATTAATCATTACGGTGATCCTAGAAACCAACAAAATAGAACCATGCCGTCCTATTCTATTATTCCATGCTAATGTATTCGAGCAAAAATGCCTGCTTTAAACACTCTAATTTTTTCAAGGTAAAGGTCCTGGATCCGCAAGACACCCAATTAAGGACATCAAGTTTCTCCAGAAGGTGAGAAATCAACAGCGACAGTTCATACCCCTTAAGGCATGACCATCACGTCAATCCCGAAATTCAACTACGAGCTTTTTAACTGCAACAACTTTAATATACGCTATTGGAGCTGGAATTACAGCGGCTGCTGGCACCAGACTTGCCCTCC
+
@D@@D@GHHIIEHCHHEGHGHIEHGEGHHIIHCHCFHHCG1<<CFFGCEGHII?@GH@G@CGHHECCGH1CG/DCEEGH1F<CHGFH1F1<FHFFHEHE11<<CGHIIHFEHFCF@<F1FCFCH1DEHH@@CF@GFHIGI1111<DEC@G<EHCE1CGEH?C?<?.D@HG@E<FE@F/?HFCGFEHHHGHHGCGD0EG<C/EC<1C@F@IGE@D11B<1F<111CC<C@@HCCGIHGC<C@CHGC1<1D1F1<//E/ECFDC<HEHGEEHD1IIHEHE@@HHHCC<1CCCDD<1<1<1HE<FC1FGFC<1<1FIIIHG1HHHDHCC<1EHHGHHFD@@H@FEHEH<@?D<<
@HISEQ:969:HM2KJBCX2:2:1101:9727:37466 2:N:0:ACTATGCA
AAGATCGTACTGCCCAACTATCCCTATTATCATTACATCGATCCTAGAAACCAACAAAATAGAATCGGATGTCCTATTTCATTATTCCATGCTAATGTATTCAAGCGTGAGCCTGCTTTAAACACTCTAATTTTTTCAAGGTAACAGTCCTAATTCCCCGTGACACCAAATTAATGGCATTACGGTTCTTTAGAAGGTGAGAAATCAATAATATCAGTACATACCAACGGCATGACCGAAACATTGATCCCGAAATTCAACTACGAGCTTTTTAACTGCAACAACTTTAATATACGCTATTGGAGCTGGAATTACCGCGGCTGCTGGCACCAGACTTGCCCTCCAA
+
DDDDDIHIIIIIIIIIIIIIIIIIIIIGHIIHHIIIIIIIIIHHIIIIHIIIIIIIIIIIGEHIIIHIHIIIIIIIIIIIIIIIIIIIIIHHIHIHIIIIIIIIHIHIIIIIIIIIIIIIIIIIIIIIIIIIIIIIIIIIIIIIIIIIIIIIIIIIIIIIIIIIIIHIIIIIIIIIIIIIIIIIIIIIIIIIIIIIII;IIIIIIIIIIIIHIIIIIIIIIIIIIIIIIIIIIIIIIIIIIIIIHIIIIIIIIIIIIIIIIIIIIIIIIIIIIIIIIIIIIIIIIIIIIIIIIIIIIIIIIIIIIIIIIIIIIIIIIIIIIIIIIIIIIIIIIIIIIIIIIDDDDD
@HISEQ:969:HM2KJBCX2:2:1101:17256:37600 2:N:0:ACTATGCA
AAGATCGTACTGCCCAACTATCCCTATTAATCATTACGGTGGTCCTAGAAACCAACAAAATAGAACCACAACGTCCTATTCTATTATTCCATGCTAATCTATTCAAGCAATAGCCCGCTTTAAACACTCTAATTTTTTCAAGGTAATGGTCCTGGCTCCCCAACACACCCAATAAAGGACATGCTGGCTCACCAGAAGGAAGACCCGACAGCAGACAGTACTCGCCAAAGACGGACCGCCCGGCCAGGCCTAAAATTCAACTACGAGCTTTTTAACTGCAACAACTTTAATATACGCTATTGGAGCTGGAATTACCGCGGCTGCTGGCACCAGACTTGCCCTCCAA
+
DDDDBHIHIIIHHIHHEEFHIIIHHFHIHIIIIHIIEHIIHIIHHIIIIG@FHHIHIIIEGH<?GHHHHEE0CC@C@<<DFGHHHHHII?CHHECFEGIIIHHFIIHIGIIIHIIHEHIHIIIEEEHIH?HGHHEHE@FCIIIHHIHIIIIIHHHHHHEHIIHHDHGIHIIIIIHIIIIIIIHGHGHEHFHGHHIHIIIIIHFIHHIIIIIIIIIGII=HIIIHIIIIHHFHHI>>IIIIIHIHHIIIIIIIIIIIIHHIHHHIIIIHIIIIIHHHIIHHHIIIIIIHHGIIIHHIIIIGIIIIIIIIIIIIIIIIIIIIHIHIIIIIIIIIIHGHIIGIIDDDDA
@HISEQ:969:HM2KJBCX2:2:1101:7016:37743 2:N:0:ACTATGCA
AAGATCGTACTGCCCAACTATCCCTATTAATCATTACGTCAATCCTAGAAACCAACAAAATAGGATCAACGTCCTATTTCATTATTCCATGCTAATGTATTCAAGCGCGAGCCTGCTTTAAACACTCTAATTTTTTCAAAGTAACAGTCCTGATTCCCCGCCACACCAAATGAATGACATGATGGTTCGTCAGAAGGTAGGAACCAGTAACACCAGTACGTACCTAAGGCACGACCAACGTACTGATCCCGAAATTCAACTACGAGCTTTTTAACTGCAACAACTTTAATATACGCTATTGGAGCTGGAATTACCGCGGCTGCTGGCACCAGACTTGCCCTCCAA
+
B@B@DHIIIIIHH@GHHGHHIII@GHIIIHIEFC@FHIHHIFEHHHFHICHH@?GHHHEGGHIGHHIHEHIHG0DC<FHEEHIH@CCEHIGEHHF@FGHGHFHF15<CHC?CHHHEDHCHIII?@GHEGCFEGHHHGIHHHEFGHE@GH1?HFHCFDG@DE=GHICCDG<HHGHF.<DDFHIHHCGFGHHHGHIIIIIHHHHFHCDAHHGC1@HEHCFHHHIIHIIIHHGH7FC@IHCCGCD4DFEC@FC<?CC@G<<<EGCHCHF0CEHHHGCEC1?HHHIIHIH@HHEEIIHFEHHHHEEHCHHEGCECCHCHDCEEIIIIHEHIIHIIIHHHHHHEGDBBDB
@HISEQ:969:HM2KJBCX2:2:1101:15290:38090 2:N:0:ACTATGCA
AAGATCGTACTGCCCAACTATCCCTATTAATCATTACGTCGATCCTAGAAACCAACAAAATAGAATCAAACGTCCTATTTCGTTATTCCATGCTAATGTATTCAAGCGTGAGCCTGCTTTAAACACTCTAATTTTTTCAAAGTAACAGTCCTGATTCCCCATGACACCAAATTAATGACATCATGGTTCGTCAGAAGGTAGGAATCAATAATACCAGTACGTAAAATAGCACGACCAATAAATTGATCCCGAAATTCAACTACGAGCTTTTTAACTGCAACAACTTTAATATACGCTATTGGAGCTGGAATTACCGCGGCTGCTGGCACCAGACTTGCCCTCCAA
+
DDDDDIIIIIIIIEHIIIIHIIIIIIHIIHIIIEHHIIIIHHIIIIHIIIIIIHHIIIGHHHHGIIHIIIFHHCHHIIIIEEHIHHIIIIIIIIIIHIIIIIHIIHHIIIIHHIHIHIIIIIIIIIHIIIIIHHHHHIIGIHHIIIIIHIIHHIHIIIIIHIIIHIHIIIHHHIII:HHIIIIIIIIHHIIHIIIIHIIIIIIIIIIIIIIIIIIIIIIIIIIIIIIIIIIIIIIIIIIIIIHFHHIIIIIIIIHHIIIIIIIHIIIIIIIHIIIIIIIIHGIIHHHHIIIIIIIIIIHIIIIIIIIIIIIIIIIIIIHIIIIIIIIIIIIIIIIIIIIIDDDDD
@HISEQ:969:HM2KJBCX2:2:1101:18580:38196 2:N:0:ACTATGCA
AAGATCGTACTGCCCAACTATCCCTATTAATCATTACGGTGGTCCTAGAAACCAACAAAATAGAACCACAACGTCCTATTCTATTATTCCATGCTAATCTATTCAAGCAATAGCCCGCTTTAAACACTCTAATTTTTTCAAGGTAATGGTCCTGGCTCCCCAACACACCCAACAAAGGACATGCTGGTTCACCAGAAGGAAGACCCGACAGCAGACAGTACTCGCCAAAGACGGACCGCCCGGCCAGGCCTAAAATTCAACTACGAGCTTTTTAACTGCAACAACTTTAATATACGCTATTGGAGCTGGAATTACCGCGGCTGCTGGCACCAGACTTGCCCTCCAA
+
DDDDDIIIIIIIIIIIIIIIIIIIIIIIIIIIIIIIIHIIIIIIIIIIIIIIIIIIIIHIIHHIIIIIIIIIIIIIIIIIIIIIIIIIIHIIIGHIIIIIIIHHIIIIIIIIIIHIIIHIIIHHIIIIIIIIIIIHIIIIHIIIIHIIIIGIHIIIIIIIIIIIIIIIIIIIIIIIIIIIIIIIIIHIIIIIIIIIIIIIIIIIIIIIIIIIIIIIIIIIIIIIIIIIIIIIIIIIIIIIIIIIHIIIIIIIIIIIIIIIIIIIIIIIIIIIIIIIIIIIIIIIHIIIIIIIIIIIIIHHHIIIIIIIIIIIIIIIIIIIIIIIIIIIIIIIIIIIIIIIIDDDDD
@HISEQ:969:HM2KJBCX2:2:1101:12558:38370 2:N:0:ACTATGCA
AAGATCGTACTGCCCCAACTATCCCTATTAATCATTACGGTGGTCCTAGAAACCAACAAAATAGAACCACAACGTCCTATTCTATTATTCCATGCTAATCTATTCAAGCAATAGCCCGCTTTAAACACTCTAATTTTTTCAAGGTAATGGTCCTGGCTCCCCAACACACCCAATTAAGGACATGCTGATTCACCAGAAGGAAGACCCGACAACAAGACAGTACTCGCCAAAGACGGACCGCCCGGCCAGGCCTAAAATTCAACTACGAGCTTTTTAACTGCAACAACTTTAATATACGCTATTGGAGCTGGAATTACCGCGGCTGCTGGCACCAGACTTGCCCTCCAA
+
DDDDDIIIIIIIIIIIIIIIIIIIIIIIIIIIIIIIIIIIIIIIIIIHIGHIIHIIIIHGIIGHIIIIIIHIIIHGGIGHIIIIGIIIIIIIHHHIHHHIHGIHIIHGIIHHIIIIHHIHIIIIIIIIIIIIFIIIIIIIIIIIIIIIIHIIHIIIIIIIIIIIIIIHIIIIHHHHIIIIIIIIIIIIIIIIGIIIIGIIIIII<IIIIIIIIIIIIIII<IIIIIIIIIIIHIIIIIIIHIIIIHHIIIIIIIIIIIIIIIIIIIIIIIIIIIIIIIIIIIIIIHHIIIIIIHIHIIIIIHHIIIIIIIIIIIIIIIIIIIIIIIIIIIIIIIIIIIIIIIIDDDDD
@HISEQ:969:HM2KJBCX2:2:1101:5940:38916 2:N:0:ACTATGCA
AAGATCGTACTGCCCAACTATCCCTATTAATCATTACGTCGATCCTAGAAACCAACAAAATAGAATCAAACGTCCTATTTCGTTATTCCATGCTAATGTATTCAAGCGTGAGCCTGCTTTAAACACTCTAATTTTTTCAAAGTAACAGTCCTGATTCCCCAAGACACCAAATTAATGACATCATGGTTCGTCAGAAGGTAGGAATCAATAATACCAGTACGTACAATAGCACGACCAATAAATTGATCCCGAAATTCAACTACGAGCTTTTTAACTGCAACAACTTTAATATACGCTATTGGAGCTGGAATTACCGCGGCTGCTGGCACCAGACTTGCCCTCCAA
+
DCDCDIIIIHHIIIHIIIIHIIIIIIIIIIHIIIIIIIIHIIIIIHIIIIIHIIIIIIIIIIIIIIIIIIIIIIIIIIHIIIIIIIIIHIIIGEHIIIHIIIIIIIIIIIIIIHIIIHIIIIIIHIIIIIIIIGIIIHIIHIIIIIIIIHIIIIIIIIIIIHIIHIHIIIIIIIIIIIIIIIIIIHIIIIIIIIIIIIIIIIIIIIIIIIIIIIIIIIIII=IIIIGIIIIIIIIIIIIIIIIHIIIIIIIIIIIIIIIIIIIIIIIIIIIIIIIIIIIIIIIHIHIIIIIIIIIIIIIIIIIIIIIIIIIIIIIIIIIIIIIIIIIIIIIIIIIIIIIIDDDDD
@HISEQ:969:HM2KJBCX2:2:1101:6256:39034 2:N:0:ACTATGCA
AAGATCGTACTGCCCAACTATCCCTATTAATCATTACGGTGGTCCTAGAAACCAACAAAATAGAACCACAACGTCCTATTCTATTATTCCATGCTAATCTATTCAAGCAATAGCCCGCTTTAAACACTCTAATTTTTTCAAGGTAATGGTCCTGGCTCCCCAACACACCCAATTAAGGACATACTGGTTCACCAGAAGGAAGACCCGACAACAGGACAGTACTCGCCAAAGACGGACCGCCCGGCCAAGTCTAAAATTCAACTACGAGCTTTTTAACTGCAACAACTTTAATATACGCTATTGGAGCTGGAATTACCGCGGCTGCTGGCACCAGACTTGCCCTCCAA
+
DD@BDIIIIIIIIIHHIIIIIIGIIIIIIEHIHIIIIIHIIIIIIIIIHHIIIHIIIEHHHIIIIIIIIHIIGHIIIIHHHIIIIGHHCHHIH?HIHIHHIFGFHIIHHHIIHIHHIHHIIHIIIHHGIHIIIIHHIIIIIIHFHHHIIHIIIIHHIIIIIIHHHHGIIIHI@HIHIIHHIIIHIIHFIIIIIIHIIHHHHHHHIIIIIIHHHHEIIIIIHIIIIHHEIIFFIIIIIIIHIHEGH@IIIHIIIHHEIIIIHHCDIIIIIIIIHIIHIIGIIIIIIIIIHHIIIHIIIIIIIIIIIIIHIIHIIIIIIIIIIIHIHIIIIIIIIIIIIIIIIIDDDDD
@HISEQ:969:HM2KJBCX2:2:1101:2073:38936 2:N:0:ACTATGCA
AAGATCGTACTGCCCAACTATCCCTATTAATCATTACGGTGATCCTAGAAACCAACGAAATAGAATCAGTCCGTCCTATTTCATTATTCCATGCTAATGTATTCAAGCGTGAGCCTGCTTTAAACACTCTAATTTTTTCAAGGTAACAGTCCTAATTCCCCGTGACACCAAATTAATGGCATTACGGTTCTTTAGAAGGTGAGAAATCAATAATATCAGTACATACCAACGGCATGACCGAAACATTGATCCCGAAATTCAACTACGAGCTTTTTAACTGCAACAACTTTAATATACGCTATTGGAGCTGGAATTACCGCGGCTGCTGGCACCAGACTTGCCCTCCAA
+
DCDDDIHIHHHIGHHHHHIHIIIIIEHGGIIHCHEHEEHIHIIHEHHIIIGEHEHI@GHIHIFEHFHHEHHCHHCEHIIEHHHGH@HHE1FGG?GG@CHGGIIIIIIHHHHHGHEHAFHHGHGHIIIIIIHEIHIHIHHIHIIHIIIIHHGHIIHHHGIIGIIIIIIGHIHGHIIIIHGHHIIIIIIIIIIIIIIIII;IIIHIHIIHIIIIIII<IIIIIIIIIHHIIIGGIIIGIIIIIIIIHIHGHIIDHIIHIFIIIIIIIIIIIIIIIIIIIIIIIIIIIIIIIIIIIIHHIHHIIIHIIIIIIIIIIIIIIHIIIIIIIIIIIIIIIIIIIIIIIGIDDDDD
@HISEQ:969:HM2KJBCX2:2:1101:7624:39034 2:N:0:ACTATGCA
AAGATCGTACTGCCCAACTATCTCTATTAATCATTACGTCGATCCTAGAAACCAACAAAATAGAATCAAACGTCCTATTTCATTATTCCAGCTCCAATAGCGTATATTAAAGTTGTTGCAGTTAAAAAGCTCGTAGTTGAACTTTGGGTTTGGCCGATCTGTCCTCCTAATCGAGCGCACGGATTCGGTTGAGCCTTTCCTTCTGGGGAATCCTATGCCCTTCACTGGGTGTACGGGGGAACCAGGACTTTTACCTTGAAAAAATTAGAGTGTTCAAAGCAGGCCTTTGCTCGAATACATTAGCATGGAATAATAGAATAGGACATCGGTTCTATTTTGTTGGTTTCTAGGACCGCTGTAATGATTAATAGGGATAGTTGGGTTAGCCCATAGT
+
DBDDDIIIIIIIIIIIIIIHIIIIIIIIIIIIIIIIIIIIIIIGIIIIIIIIIIFGHIIIIIIHHHIHHHIHIIIHHIIIIIIIIIIHHIIIIIEHHIIHGCCHHHIIIIIIHHHIIIIIIIIIIIIIIFHHHHIIHIHHIFHIIIIIHIIHIHIIIIIIIIHHHHHIIHHIIHDEHIHHIIIHGHIIHIIHGIIIIHIIIIIIHIIIIHHHIIIIIIIIIIIIIIHHIIIIIHIIIIIIIIIIIIIIIIIIIIIHIHIIIIIIIIIIIIIIIIIIIIIIIIIIIIIIIIIIIIIIIIIIIIIIIIIIIIIIIIIIIIIIIIIIIIIIIIHHIHIIIIIIIIIIIIIIIIIIIIIIIIIIIIIIIIIIIIIIIIIIIIIIIIIIIIIIIDDDDD
@HISEQ:969:HM2KJBCX2:2:1101:1783:40059 2:N:0:ACTATGCA
AAGATCGTACTGCCCAACTATCCCTATTAATCATTACGGTGATCCTAGAAACCAACAAAATAGAACCATGCCGTCCTATTCTATTATTCCATGCTAATGTATTCGAGCAAAAATGCCTGCTTTAAACACTCTAATTTTTTCAAGGTAAAGGTCCTGGATCCGCAAGACACCCAATTAAGGACATCAAGTTTCTCCAGAAGGTGAGAAATCAACAGCGACAGTTCATACCCCTTAAGGCATGACCATCACGTCAATCCCGAAATTCAACTACGAGCTTTTTAACTGCAACAACTTTAATATACGCTATTGGAGCTGGAATTACCGCGGCTGCTGGCACCAGACTTGCCCTCCAA
+
DDDDDIIIIIIHHHHIIIIIIIIIIHIIIIIIIIIIIIIIHIHCGHIIIIIIHIIHHHIIIIFHIIIIHHIGHHHIIHHIHIIIIIIIIHCHHIIIIGGHIHEHIIIIIHIHHHHHHHHHIIHHHHIIIHIIHHHHHHHHIHEHHIHIIHHHHGHHEHHIIIIIIHHHHHHIIIHHHIIHIIIIIIIIIHHHHHIIIIIIIIHIIIIIHIIIIIIIIIIIIIIIIIHIIIIIIIIIIIIIIIIIIIGHHHGFIIIIIIIIIIIIIIIHIHHIIIIIIIIIIHHIIIIIIIIIIIIIIIIHHHHHIIIIIIIIIIIIIHHIIIIIIIIIIIIIIIIIIIIIIIIIHIIIDDDDD
@HISEQ:969:HM2KJBCX2:2:1101:13984:40180 2:N:0:ACTATGCA
AAGATCGTACTGCCCAACTATCCCTATTAATCATTACGGTGATCCTAGAAACCAACAAAATAGAACCATCCCGTCCTATTCTATTATTCCATGCTAATGTATTCGAGCAAAATGCCTGCTTTAAACACTCTAATTTTTTCAAGGTAAAGGTCCTGGTTCCACATGACACCCAATTAAGGACATCATGCTTCTCCAGAAGGTGAGAAATCAACTGACAGTTCATACCCCTTAAGGCACGACCATCACGTCAATCCCGAAATTCAACTACGAGCTTTTTAACTGCAACAACTTTAATATACGCTATTGGAGCTGGAATTACCGCGGCTGCTGGCACCAGACTTGCCCTCCAA
+
<DD0DEHIFIE<FHIGFHHFHH1D1<<1DF<C@E1<G1<D1CGHHIE1<@CHH1C=<C<F<F<GH1<G11<D01<CGE1@@HEGH11<<11DGHI<1C<1HF@DFD<$EFHHGCFHGFHF1FGF6EEHHEHHI?C8<8CFC@EHBHHCECCEHFE<GG@DHHCHFEEHFEHHFHIHEHHHGHEFH@ECHEHCDEEHHHF@EGGG@HDEHGCC<CHFFCHGFF@CHEHFEHEF1E=CHHGECHFC1ED1EIHE??G<F1HEGC<<C0HDHCG@CHHFHGC@C<?ECEHCC<C<H@F@CECDC<C?IHHFH@CIH@HECEC?HHIHCD<1EHGE@HHCFC@HEEHHH?@@D@
@HISEQ:969:HM2KJBCX2:2:1101:16775:39682 2:N:0:ACTATGCA
AAGATCGTACTGCCCAACTATCCCTATTAATCATTACGGTGGTCCTAGACCAACAAAATAGAACCAACGTCCTATTCTATTATTCCATGCTAATCTATTCAAGCAAAAGCCCGCTTTAAACACTCTAATTTTTTCAAGGTAATGGTCCTGGTTCCCCGACACACCCAATAAAGGGCATACCGGCTCACCAGAAGGATAGACCCGACAACAGAACAGTACTCGCCAGAGACGGACCGTCCGGTCAGGCCTAAAATTCAACTACGAGCTTTTTAACTGCAACAACTTTAATATACGCTATTGGAGCTGGAATTACCGCGGCTGCTGGCACCAGACTTGCCCTCCAA
+
DDDD@HHHHIIIIIGGIIIIHIIIIIHHIIIIIEHHIGDC@@EHHFHHIIIHHHIIIFHIEHIEHIHIHHHHHIIEHHHIIHEHHHE?CFGHIGIHHHHHIHHFHHIIFGHIHGHIIHHHGFHIIIIHHFIIIHHIIIIIHHHGIIIIIHH9HIIIIHHIIIIIIIIIIIHIIHIIIIIGIHIHIIIIIHIIIIHIIIHHGIIIIIIGIIIIIGIIIIIIIIIIIIIIIIHHHIIHGIIIIIHIIHHHIHIIIIIIIIIIHIIIIIIIIIIIIIIIIIIIIIIIIIIIIIIHIIIIIIHIIGIIIIIIIIIIIIIIIIIIIIIIIIIIIIIIIIIIIHIDDDDD
@HISEQ:969:HM2KJBCX2:2:1101:9395:40062 2:N:0:ACTATGCA
AAGATCGTACTGCCCAACTATCCCTATTAATCATTACGGTGGTCCTAGAAACCAACAAAATAGAACCACAACGTCCTATTCTATTATTCCATGCTAATCTATTCAAGCAATAGCCCGCTTTAAACACTCTAATTTTTTCAAGGTAATGGTCCTGGCTCCCCAACACACCCAATAAAGGACATACTGGTTCACCAGAAGGAAGACCCGACAGCAGACAGTACTCGCCAAAGACGGACCGCCCGGCCAGGCCTAAAATTCAACTACGAGCTTTTTAACTGCAACAACTTTAATATACGCTATTGGAGCTGGAATTACCGCGGCTGCTGGCACCAGACTTGCCCTCCAA
+
DDDDDIIIIIIIIIIIIIIIIIIIIIIIIIIIIIIIIHHIIIIIIIIIIIIIIIHIIIIIIIHHIIGIGIIIHIIFHIIHIIGIIIIIHIIIIIIIIIIIIHHIIHIIIIHHHIIIIHHHHHHHIIIIIIIHHHIIHIIIIIHIIIIHHIIIHIHHFIIIIIIIIHHHIIIIIIIIHIIIIIIIIIIIIIHHIIIIIIIIIIIIIIIIIIIIIIIIIIIIIIIIIIIIIIIIIIIIIIIIIIIIHIIIHGIIIIIHHIIIIIIIIIIIIIIIIIIIIIIIIHIIIIIIIIIIIIIIIIHHHIIIIIIIIIIIIIIIIIIIIIIIIIIIIIIIIIIIIIIIIDDDDD
@HISEQ:969:HM2KJBCX2:2:1101:7519:39431 2:N:0:ACTATGCA
AAGATCGTACTGCCCAACTATCCCTATTAATCATGACTTCAGTCCACAAACACCAACAAAAAGAGGACCGGAGCCCACTATTATTATTCCATGCTAATGTATTCATAGCAAACACTGCCTGCTTTAAACACTCTAATTTTTTCAAAGTAAAAGATCTAGACTAACACTGCACCCATCCAATGAAGGAGAGAGCAGTGAGCTAGAAGGATGGCCTGGCCAAGCCGGCACTCACACACGAATCCGCATGCGGGCCTGCTGCACCACACCAGAAATCCAACTACGAGCTTTTTAACTGCAGCAACTTTAATATACGCTATTGGAGCTGGAATTACCGCGGCTGCTGGCACCAGACTTGCCCTCCAA
+
DDDBDIIIIIIHIIIHIIIHCHHIIIHIIIHHFHHIIIIIIIIIGIIIIIFHHHIHIIIIIIIIIIHIIICCHHFHIIIGIHHHIIIIIEHHIHEHIIEHIHHHIIIIHHHHHIIIIHHIGHIGHHHIIHIIIIIHIIHHEHIIIIIHHIIIIIIIIIIIIIIIHHIHHHHIIIHEHGHCIIHHIIIIIIIGIIIIIIIIIHIIIIIIIIIIIIIIHHHIIIIIIIIIIIIIIIIIIIIHIIIIIHIIIIIIIIIIIIIHHDIHHIIIIIIIIIIIHIIHIIIIIIIIIIIIIIIIIIIIIIIIIIIIIIIIIIIIIIIIIIIIIIIIIIIIIIIIIIIIIIIIIIIIIIIIIIIIIIDDDDD
@HISEQ:969:HM2KJBCX2:2:1101:19510:40854 2:N:0:ACTATGCA
AAGATCGTACTGCCCAACTATCCCTATTAATCATTACGGTGGTCCTAGAAACCAACAAAATAGAACCACAACGTCCTATTCTATTATTCCATGCTAATCTATTCAAGCAATAGCCCGCTTTAAACACTCTAATTTTTTCAAGGTAATGGTCCTGGCTCCCCAACACACCCAATAAAGGACATGCTGGCTCACCAGAAGGAAGACCCGACAGCAGACAGTACTCGCCAAAGACGGACCGCCCGGCCAGGCCTAAAATTCAACTACGAGCTTTTTAACTGCAACAACTTTAATATACGCTATTGGAGCTGGAATTACCGCGGCTGCTGGCACCAGACTTGCCCTCCAA
+
DDDDDIHIIIIIIIIIIIIIIIIHIIIIIII1FHIIIIHIEHHEEHIIIHIHHEHHIIHIEHHHHIIIEHIHHGHGHHHHIHGHIIIHHIHHGIIIIIHHIHHHIIIIIHIIIHHIHHHHIHIHIIEHIIHIIIIHIIFIHIIHHIHIIIIIIIHHHIIIIIIIIIHIIIIIIIIIIIIIIIIIIIIIIIIHIIHHIIIGIHIIIIIIHIGIIIIHIIIIII==IIIIIIIIIIIIIIIIIIIHEIIIIIIIIIIIIIIIIIHIIIIIIIIIIIIIIIIIIIIIIIIIIIIIIIIIIIIIHIIIIIIIIIIIIIIIIIIHIIIIIIIIIIIIIIIIIIIIIDDDDD
@HISEQ:969:HM2KJBCX2:2:1101:5405:41741 2:N:0:ACTATTCA
AAGATCGTACTGCCCAACTATCCCTATTAATCATTACATCGATCCTAGAAACCAACAAAATAGAATCGGATGTCCTATTTCATTATTCCATGCTAATGTATTCAAGCGTAAGCTTGCTTTAAACACTCTAATTTTTTCAAGGTAACAGTCCTAATTCCCCATAACATCAAATAAATGACATTATGGTTCTTTAGAAGGTGAGAACCAATAAAACCAGTACATACCGAGGCATGACCGATTCCTTGATCCCGAAATTCAACTACGAGCTTTTTAACTGCAACAACTTTAATATACGCTATTGGAGCTGGAATTACCGCGGCTGCTGGCACCAGACTTGCCCTCCAA
+
DCDDDIIIIIIIIIIIIIIIIHIIIIIIIIIIIIIGIIIIIIIIIIIIIIIIIIGIIIGIIIHIIIGIIFIIIHHIIHHIIIIIIHIIIIHGIIHIIIIIIIHIIIHHHIHHIHIIHIHIIIIIIIIIIIIIIIIIIIHIIIIIIIHIIIIIIIIIHIIIIIIIHHIIIIIIIIIIIIIIIIIIIIHIIIIIIIIIIIHIIIIIHIIIIIIIIIIIIIIIIIIIIIIIIIIIIIIIIIIIIIHHHIIIIIIIIIIIIIIIHFIIHHIIIIIIIIIIHIIIIIIIIIIIIIIIIIIIIIIIIIIIIIIIIIIIIIIIIIIIIIIHIIIIIIIIIIIIIIIIDDDDD
@HISEQ:969:HM2KJBCX2:2:1101:3182:42167 2:N:0:ACTATGCA
AAGATCGTACTGCCCAACTATCCCTATTAATCATTACGTCGATCCTAGAAACCAACAAAATAGGAGCGCCGTCCTATTCTATTATTCCATGCTAATGTATTCGAGCAAAGGCCTGCTTTGAACACTCTAATTTTTTCAAAGTAAAAGTCCTGCTTCCCGAACACACCCAGTGAAGGGCATGCCGTTCCGCAGAAGGAAAGGCCCGGCCGAACCAGTGCACGCGGTGAGGCGGACCGGTCAGCCAGGCCCAAGGTTCAACTACGAGCTTTTTAACTGCAACAACTTTAATATACGCTATTGGAGCTGGAATTACCGCGGCTGCTGGCACCAGACTTGCCCTCCAA
+
DDDDDIIIIHIIIIIIIIIHIIIIIFHIHIIHIIIIIIIIIIIIIHIIHHIIHHHIIIIIIHGHEHIIIHHHIHIIIIIIIHIIIIFEHHIIIHIIIHHHHHHHHIIIHHIIIIHIIIIIIIIIHIIIHHHIHIIIIIIHIIIHHIIHIHHIHIIIIIHIHIIIIIGHHIIIHIIIIIHGIHIIHIGIIHIIIIIIIIIIIIIIIIIIIIIIIIIHHIII=IIIIIIIIIIIIHIIIIIIIIIIIIIIHIIIIIIIIIIIIIIIIIIIIIIIIIIIIIIIIIIIIIHIIIIIIIIIIHHIIIIIIIIIIIIIIIIIIIIIIIIIIHIIIIIIIIIIIIIDDDDD
@HISEQ:969:HM2KJBCX2:2:1101:8902:42523 2:N:0:ACTATGCA
AAGATCGTACTGCCCAACTATCCCTATTAATCATTACGTCAATCCTAGAAACCAACAAAATAGGATCAACGTCCTATTTCATTATTCCATGCTAATGTATTCAAGCGCGAGCCTGCTTTAAACACTCTAATTTTTTCAAAGTAACAGTCCTGATTCCCCACCACACCAAATTAATGACATGATGGTTCGTCAGAAGGTAGAAATCAGTAACACCAGTACGTACCGAAGGCACGACCAGCGTACTAATCCCGAAATTCAACTACGAGCTTTTTAACTGCAACAACTTTAATATACGCTATTGGAGCTGGAATTACCGCGGCTGCTGGCACCAGACTTGCCCTCCAA
+
DDCDDIIIIIIIIGIHHHHIIIIHIIIHIHHIHIIHIIGHIHHHEFHIIHIIGIIIIIHIHGHHIHHHHCHHIIHIIIIIIIGIIHI@FHHHHHIIIIIIIIIIIHGIIIIIIIIIIIIIIHIIIIIIIHIHIIIIIIIIHHIHIIIHIIHIHHHIIIIHIIHIIIIIIIHIIIIIIIIIIIIIIIIIIIIIIIIIIHIIIIIIIIIIIIIIIIIIIIIIIIIIIII=IIIIIIIIIHIHHHHHHIHIIIIIIIIIIIIIIIIIIIIIIIIIIHIIIIIIIIIIIIIIIIIIIIIIIIIIIIIIIIIIIIIIIIIIIIIIIIIIIIIIIIIIIIIIIIIIDDDDD
@HISEQ:969:HM2KJBCX2:2:1101:8856:43000 2:N:0:ACTATGCA
AAGATCGTACTGCCCAACTATCCCTATTAATCATTACGGTGGTCCTAGAAACCAACAAAATAGAACCACAACGTCCTATTCTATTATTCCATGCTAATCTATTCAAGCAATAGCCCGCTTTAAACACTCTAATTTTTTCAAGGTAATGGTCCTGGCTCCCCAACACACCCAATTAAGGACATACTGGTTCACCAGAAGGAAGACCCGACAACAGGACAGTACTCGCCAAAGACGGACCGCCCGGCCAAGTCTAAAATTCAACTACGAGCTTTTTAACTGCAACAACTTTAATATACGCTATTGGAGCTGGAATTACCGCGGCTGCTGGCACCAGACTTGCCCTCCAA
+
DDDDDIIIIIIIIIIIIIIIIIIIIIIIIIIIIIIIIIHHIGHIIIIIIIIIIIIIIIIHIHIIHIHHGHGHHHHIIIIIHIIIIIIIIIIIHIIIIIIIIHHHHIIIIIIIIIHHHIHHIIIIIIHHIIIIIGIIIHIIIIIIIIIIIIIHIHIHIIIIIIIHIHHIIIIIHHIIIIIHIIIIIIIIIIIIIIIIIIIIIIHHIIIIIIIIIHHIIIIIIIIIIIIIIIIIIIIIIIIIIIIIHHIIIIIHIIIIIHIIIIIIIIIIIIIIIIIIIIIIIIIIIHIHIIIIIIIIIIIIHIIIIIIIIIIIIIIIIIIIIIIIIIIIIIIIIIIIIIIIIIDDDDD
@HISEQ:969:HM2KJBCX2:2:1101:1293:43486 2:N:0:ACTCTGCA
AAGATCGTACTGCCCAACTATCCCTATTAATCATTACGGTGGTCCTAGACCAACAAAATAGAACCAACGTCCTATTCTATTATTCCATGCTAATCTATTCAAGCAAAAGCCCGCTTTAAACACTCTAATTTTTTCAAGGTAATGGTCCTGGTTCCCCGGCACACCCAGTTAAGGACATACCGGCTCACCAGAAGGATAGACCCGACAACAGACAGTACTCGCCAGAGACGGACCGCCCGGTCAGGCCTAAAATTCAACTACGAGCTTTTTAACTGCAACAACTTTAATATACGCTATTGGAGCTGGAATTACCGCGGCTGCTGGCACCAGACTTGCCCTCCAA
+
DDDDDIIIHIIHHIIIIIIIIIIIIIIIHHHHIGGIHEGHHGHHIHFEHIIHIIIHHEHHDFHIHHHFHHFHHIHHHEHFHHFHHIF@HHHGHHHFIIIIHG@?HIIIHIIIGHGHHHHHFHHHHIHHHHHHHHIHIIIIIHHIIIHHIIIHGIIHHIIIIIIHHHIIIHHHIIIIHHEHEIHIIIHIHIIIIIHGEHEEHIHHIIHGHE;HHHIIHDGIHIHIGIIIIIIIIIHIIIIIGHIHGGIIIIIIIIIIIIIHIHHHIIIIIIIIIIIHHHHHHIIIIIIGGIHIIIIHHHIIIIIHIIIIIIIIIIIIIIIIIIIIIIIIIIIIHIIIIIDDCDD
@HISEQ:969:HM2KJBCX2:2:1101:3494:43692 2:N:0:ACTATGCA
AAGATCGTACTGCCCAACTATCCCTATTAATCATTACGTCGATCCTAGAAACCAACAAAATAGAATCAAACGTCCTATTTCGTTATTTCATGCTAATGTATTCAAGCGTGAGCCTGCTTTAAACACTCTAATTTTTTCAAAGTAACAGTCCTGATTCCCCATGACACCAAATTAATGACATCATGGTTCGTCAGAAGGTAGGAATCAATAATACCAGTACGTACAATAGCACGACCAATAAATTGATCCCGAAATTCAACTACGAGCTTTTTAACTGCAACAACTTTAATATACGCTATTGGAGCTGGAATTACCGCGGCTGCTGGCACCAGACTTGCCCTCCAA
+
DBDDDHHIIFHHHHHIHFHIIHHIHHHHHHF@GHIIEHIGHGHHHHHHHHHI1DGHHIGGHH<@HHGIEH?EGEEH?<CGH?CHIIC11<FH@@CD@E@HF51E@81G@6G@??CEHGAEFHGEC?B1EHHHH?EFH?FGGHGEB:<<FIHHHFHIGCC@GD1HEHHEHEFGEFHHHIIIIFHEHCHHHHHHHHHIHFHIHGHHGFHIHIIIHHIIHFHHEIIIHHEIIFIGFHIGIIIHHC1HIIHIIEIIIIHHEIIIHIIIHHIHHIIIIIIIIIIIHIIIHHEIIIIIIIIHIIIHIIIIIHIHGIIIIIIIIIIIIIHIIIIIHIHIIIIIHHEC?BDDD
@HISEQ:969:HM2KJBCX2:2:1101:12360:44198 2:N:0:ACTATGCA
AAGATCGTACTGCCCAACTATCCCTATTAATCATTACGTCGATCCTAGAAACCAACAAAATAGAATCAAACGTCCTATTTCATTATTCCATGCTAATGTATTCAAGCGCGAGCTTGCTTTAAACACTCTAATTTTTTCAAAGTAACAGTCCTGATTTCCCATGACACCAAATTAATGACATCGTGGTTCGTCAGAAGGGAGAAACCAATAATGCTAGTACGTACAAAGTACGACCGACATATTAGTCCCGAAATTCGACTACGAGCTTTTTAACTGCAACAACTTTAATATACGCTATTGGAGCTGGAATTACCGCGGCTGCTGGCACCAGACTTGCCCTCCAA
+
DDDDDIIIIIIIIHIIIIIIIIIIIGIHHHHHIIIIIIIIIIIIIIIIIIIIIIIIIIHEHHHIIIIIIIHIHHHIIHHHHHHIHIIIGHHIHIIIHIIIIHIIIIIIIIIIIIIIIIIIIIIIIHHHIIIHIIIIIHIIIIIIIIIIIIIIIIIIIIIHHIIIIIHIIIIIIIIIIIIIIIIIIIIIIIIIIIIIIIIIIIIIHIIIIIIIIIIIIIIIIIIIIIIIIIIIIIIIIIIHHIHIGIIIIIIIIIIIIIIIIIIIIIIIIIIIIIIIIIIIIHIHGIIIIIIIIIIIIIIIIIIIIIIIIIIIIIIIIIIIIIIIIHIIIIIIIIIIIIIDDDDD
@HISEQ:969:HM2KJBCX2:2:1101:11229:44705 2:N:0:ACTATGCA
AAGATCGTACTGCCCCAACTATCCCTATTAATCATTACGTCAATCCTAGAAACCAACAAAATAGGATCAACGTCCTATTTCATTATTCCATGCTAATGTATTCAAGCGCGAGCCTGCTTTAAACACTCTAATTTTTTCAAAGTAACAGTCCTGATTCCCCACCACACCAAATTAATGACATGATAGTTCGTCAGAAGGTAGGAATCAGTAACACCAGTACGTACCGAAGGCACGACCAGCGTACTAATCCCGAAATTCAACTACGAGCTTTTTAACTGCAACAACTTTAATATACGCTATTGGAGCTGGAATTACCGCGGCTGCTGGCACCAGACTTGCCCTCCAA
+
ADDDDIIIIIIIIIIHGIIIIHIIIIIIIIIHIIIHHEIIIIGEHIIIIIIIHIIIIIHIIIIHHIHIHIEDHHIHEHIHGGHHIIHEHIIIHHEFIIHIIIIIIIIIHHHHIIIIHHIHHIIIIIHIIHHHIHIHIIIHIIHIIHGIIHHHIHIIIIIIHHHEHHIHHIIHIIIIIIHIIIHIHIIIIIIIHIIIIIIIIIHHHIIIGGIIIIIHIIIIIIIIIIIIIIIIIIIIIIIIIIIIIIIIHIIIIIIIHIIIIIIIHIGIIIHIIIIIIIIIIIIIIIIIIIHIIHIIIIIIIIIIIIIIIIIIIIIIIIIIIIIIIIIIIIIIIIIIIIIIIDDDDD
@HISEQ:969:HM2KJBCX2:2:1101:17441:44739 2:N:0:ACTATGCA
AAGATCGTACTGCCCAACTATCCCTATTAATCATTACGGTGGTCCTAGACCAACAAAATAGAACCAACGTCCTATTCTATTATTCCATGCTAATCTATTCAAGCAAATGCCTGCTTTAAACACTCTAATTTTTTCAAGGTAATGGTCCTGGCTCCCCGGTACACTCAATAAAGAACATGCCGGTTCACCAGAAGGTAAGACCCGACACAGAACAGTACTCGCCAAAGACGGACCGCCCGGCCAGGCCTAAAATTCAACTACGAGCTTTTTAACTGCAACAACTTTAATATACGCTATTGGAGCTGGAATTACCGCGGCTGCTGGCACCAGACTTGCCCTCCAA
+
DADDDIIIHIIIIEFHHHGIIHEHHIEHHHIFEHHHGEEGHFHIIHHECHCHIIEHGHHGHHFHCH1<EGHHCEHHHHGEHHHHHIHF<CCFCHHIGHHHIEHHEIHIDEIHHHGHGFGGGCEIIHIHIIHIHHHGHHFHHFHHHEHHFHGGHFCIIIHHHIIIHHIIIGIGIIIIHFHHHIIIIII;GIIGIIIIHIIIIIIIIIIIIIHIHIHIHHH=HFIIIIIIIIIHIIIIIHIHHGEIGHGHGIHHIIIIIIIIIIIIIIHIHIIHIGIIIHIIIHHIIIIIIIIHHHD<<DIIIIHHIIIIIIIIIIIIIIIIIGIIIIHIIIIIIIIHFIDB@@B
@HISEQ:969:HM2KJBCX2:2:1101:19706:44775 2:N:0:ACTATGCA
AAGATCGTACTGCCCAACTATCCCTATTAATCATTACGGTGATCCTAGAAACCAACGAAATAGAATCAGTCCGTCCTATTTCATTATTCCATGCTAATGTATTCAGACGTTAGCCTGCTTTAAACACTCTAATTTTTTCAAAGTAACAGTCCTGATTTCCAATCACACCAAATTAATGACATGAAAGTTCCTCAGAAGGTAGAGATTTATCTCACCAGTACAGACAATTAAGCCTGACCAATGGGTAAACCCCGAAGTTCAACTACGAGCTTTTTAACTGCAACAACTTTAATATACGCTATTGGAGCTGGAATTACCGCGGCTGCTGGCACCAGACTTGCCCTCCAA
+
DDDDDIIIIIIHIIIIIIIIIIIIIHIIIHIIIIIIIIIIIIIIIIHHIIIIIIIHIIGIIIIHHIIIIIIIIIIIIIIHIHHFHIIIIHIIIIIHHHIHHIIIHIIIIIIIIIHIHIFHHHHIIIIIIIIIIIIIIIIIIIIIIIIIIIIHIIHIIIIIIIIIIIIIHIHHIIIIIIIIIIIIIIIIIIIIIIIIIIIIIIIIIHIIIIIIIIIIIIIIIIIIIIIHHIIIIIIIII=IIIIIHHDIIGIIIIIIIIHIIIIIIIIIIIIIIIIIIIIIIIIIIIIHHIIIIIIIIIIIHIIIIIIIIIIIIIIIIIIIIIIIIIIIIIIIIIIIIIIIIIIDDDDD
@HISEQ:969:HM2KJBCX2:2:1101:5255:44815 2:N:0:ACTATGCA
AAGATCGTACTGCCCAACTATCCCTATTAATCATTACGTCAATCCTAGAAACCAACAAAATAGGTTTGAACGTCCTATTTCATTATTCCATGCTAATGTATTCAAGCGTTAGCCTGCTTTAAACACTCTAATTTTTTCAAAGTAACAGTCCTGTTTCCCTGCAACACCAAATTAATGGCATTACAGTTCTTCAGAAAGGAGGAATCAGCGAAACCAGTTCATACCAGTGGCACGACCAACCTGCTGACCCCGAAATTCAACTACGAGCTTTTTAACTGCAACAACTTTAATATACGCTATTGGAGCTGGAATTACCGCGGCTGCTGGCACCAGACTTGCCCTCCAA
+
DDDDBIIIIIIIIIIIIIIIIHHHHIIIIIIIIIIIIHIIIIIIIIIIIIIIIIIIIIIGIHHIHHGHIHHIFHIIIIIIIIIIIHIEHIIIGIHHIHIIIIIIIIIIIIIIIIIIIHHIIHIIIIIIIIIIIIIIIIIHHIIIIIIIIHIIHIIIIIIIIIIIIIIIIIIIIIIIIIIIIIIIIIIIIIIIIIIIIIIIIIIIIIIIIIIIHIIIHHIIIIIIIIIIIIIIIIIIIIIIIIIHHIIIIIIIIHIIIIIIIIIIIIIIIIIIIIIIIIIIIIIIIIIIIIIIIIIIIIIIIIIIIIIIIIIIIIIIIIIIIIIIIIIIIIIIIIIIIIIIIDDDDD
@HISEQ:969:HM2KJBCX2:2:1101:8389:46079 2:N:0:ACTATGCA
AAGATCGTACTGCCCAACTATCCCTATTAATCATTACGTCGATCCTAGAAACCAACAAAATAGAATCAAACGTCCTATTTCATTATTCCATGCTAATGTATTCAAGCGTAAGCCTGCTTTAAACACTCTAATTTTTTCAAAGTAACAGTCCTGATTCCCCACGACACCAAATTAATGACATCGCGGTTCTTCAGAAGGTAGGAACCAATAATGCCAGTGCGTACCGAAGCACGACCAACAATTTGATCCCGAAATTCAACTACGAGCTTTTTAACTGCAACAACTTTAATATACGCTATTGGAGCTGGAATTACCGCGGCTGCTGGCACCAGACTTGCCCTCCAA
+
DDBDDHIIIIHIIIHIGIII@HHHIHHIIIIIHIIEHEGHHHIIIIIIIHIHIHIIIIGHHHHIEHHIEHHG1FHHIIIIIHGHHIIIHFEHHIIIIIIHHHHHIGHHHHHHHIHHIHIHFHIIIIIHHHHHHHHIHIHHIHIHHIIGEHHHIIIIHHHHIIIGHHIHHHHHGIIHIHIIIIIIIIIHHFGHIIIIIIIIIHHHEGHHHHHGHEEGIIHIIIHHFIIIIIHIHHHIIIIHIIHGIIIIIHHEHIHGIIHIIIIIIIIHIIIIIIHIHIIIHHHGHFHIHHIIIIHIHIIIIIGIIIIIIIIGIIIHIIIGIIHEIHIIIIIIIIIIIIIIDBADD
@HISEQ:969:HM2KJBCX2:2:1101:6359:45780 2:N:0:ACTATGCA
AAGATCGTACTGCCCAACTATCCCTATTAATCATTACGGTGATCCTAGAAACCAACAAAATAGAACCATGCCGTCCTATTTTATTATTCCATGCTAATCTATTCAAGCACTAGCTTGCTTTAAGCACTCTAATTTTTTCAAGGTAATAGCTCTGCTTCCCCAACGCACCAAATTAATGGCATGAAGGTTATTCAGAAGGTAAGAATCCATCAAATCAGTACGAACAGTGAAGCCGACCGATAGACAGATTCCGAAATTCAACTACGAGCTTTTTAACTGCAACAACTTTAATATACGCTATTGGAGCTGGAATTACCGCGGCTGCTGGCACCAGACTTGCCCTCCAA
+
DDCDDIIIIIIHIIIIIIIIIIIIIIIIIIIIIIIIIIIIIIIIIIIIIIIIIIIIIIIIIIHIHIIIIHIGHHHIIIIIIIIIIIIIHIIIHIIIIIIIIHIIIHHIIIIIIIIIIIIIIIIIIIIIIIIIIIIIIIIIIIIIIIIIIIIIIIIIIIIHIIIIIIIIIIIIIIIHIHIIIIIIIHIHIHIIIIIIIIIIIIIIIIIIIIIIIIIIIIIIIIIIIIIIIIIIIIIIIIIIIIIIHGIIIIIIIIIIIIIIIIIIIIIHIIIIIIIIIIIIIIIIIIIIIIIHIIIIIIIIIIIIIIIIIIIIIIIIIIIIIIIIIIIIIIIIIIIIIIIIIIDDDDD
@HISEQ:969:HM2KJBCX2:2:1101:6614:46258 2:N:0:ACTATGCA
AAGATCGTACTGCCCAACTATCCCTATTAATCATTACGGCGACTCTAGAAACCAACAAAATAGAACCGCACGTCCTATTTTATTATGCCATGCTAATGTATTCGGGCATAGGCCTGCTTTGAACACTCTAATTTTCTCAAGGTAAACGTCCTGGTTCCCCAACACACCCAGTAAAGGGCATACTGGCTCACCAAGAAAGAGAACACGCCCAGACAGTACACACCGTGAGGCGGACCGCCCAGCCACATTCGAAGTTCAACTACGAGCTTTTTAACTGCAACAACTTTAATATACGCTATTGGAGCTGGAATTACCGCGGCTGCTGGCACCAGACTTGCCCTCCAA
+
D00<<DGCHII1F11<<<FHII1C<1D<C@H1<F@CC@@HHC//<G@<1F@HH@1C1<1<CHIC1FGCEGI/1<CEF1<D1<<D<CHHHICCG11FFH@HGHEFHEHCHHB1GE@1FDG@CH@FHHIHHHGEG<@BDGHIHF1GCFHHEC@:<CG9FCG@HAEDECHHCIHIHGFEHAF.EGGGE<HE@C?HHFHFHFHHIHEHDIIGHCCHCHHG@HHHG@EHGG=D:CCC?HIIHEE1GECDCGEIHE@EH?GED1HC=IHC@EIIHCHHHHGEHH@GF<<D1EG<GHEEHCIHIHHEGCC<1HFHCC1DHEC<<<HHCHIHG<C<IHGCCHCE=CCHD?@AB
@HISEQ:969:HM2KJBCX2:2:1101:8566:47475 2:N:0:ACTATGCA
AAGATCGTACTGCCCAACTATCCCTATTAATCATTACGTCAATCCTAGAAACCAACAAGATAGGATCGAATAGCCTATTTCATTATTCCATGCTAATGTATTCAAGCGTTAGCCTGCTTTAAACACTCTAATTTTTTCAAAGTAACAGTCCTGTTTCCCTGCAACACCAAATTAATGACATTACAGTTCTTCAGAAAGGAGGAATCAGCGAAGCCAGTGCGTACCAGTGGCACGACCAACCTACTGACCCCGAAATTCAACTACGAGCTTTTTAACTGCAACAACTTTAATATACGCTATTGGAGCTGGAATTACCGCGGCTGCTGGCACCAGACTT
+
<<B@<<@H1D1111<CC<C<1111<@E1G1<11<1DF1<1<<1D1<1<F?GFHE1<1<1<<F111<1001111<<1<DGE11<F?F<5/HHI89H8@?IGB1FHE,HG@7@>?@A@GFHHHIHHFEHIH@1<<EEACHHHHGD?GHHHHHF8GCHEHH9EGGEIFH67?@ECCH:HGHGCF@IHHCF<AHHHHGGHDHIHG=EHHHHCGHIHGAGIHFIIHFIHGIIIHHHHHFEEFIIHFGIIGGIGHFEHFCGHCIHHHHHHHEHHHFFHHHHHEEHCG?HHHHHHHHGHHHDGHEFCIIHHGEHGHHGEFIIHDHEEHIIIHG?CIIIH@D<<<
@HISEQ:969:HM2KJBCX2:2:1101:7248:47981 2:N:0:ACTATGCA
AAGATCGTACTGCCCCAACTATCCCTATTAATCATTACGTCAATCCTAGAAACCAACAAAATAGGATCGAACGTCCTATTTCATTATTCCATGCTAATGTATTCAAGCGTTAGCCTGCTTTAAACACTCTAATTTTTTCAAAGTAACAGTCCTGTTTCCCTGCAACACCAAATTAATGACATTACAGTTCTTCAGAAAGGAGGAATCAGCGAAGCCAGTACATACCAGTGGCACGACCAACCTGCTGACCCCGAAATTCAACTACGAGCTTTTTAACTGCAACAACTTTAATATACGCTATTGGAGCTGGAATTACCGCGGCTGCTGGCACCAGACTTGCCCTCCAA
+
DDCDDIIIIIIIIIIIIHIIIIIIIIIIIIIIIHIIIIIIIIIIIIIIIIIIIHIIIHIHIIHHIIIIIICHHHIIIIIIIIIIIIIIIIIIIGHFHIIIIIIIIIHIHIIIIGHIHIIHIIIIIIIIIIIIIIIIIIHIHIIIIIIIIIIIIIIHIHHGIIIIIIIIIIIHHIIIIIIIIHIIIIIIIIIIIIIIIIIIIIIIIIIIIIIIIIIIIIIIIIHHHHIIIIIIIIIIIIHIIIIIHHIIHHIIIHIIIIIIIIIIIIIIIIIIIIIHIIIIIIIIIIHIIIIIIIIIIIIIIIIIIIIIIIIIIIIIIIIIIIIIIIIIIIIIIIIIIIIIIIDCDDD
@HISEQ:969:HM2KJBCX2:2:1101:11523:47770 2:N:0:ACTATGCA
AAGATCGTACTGCCCAACTATCCCTATTAATCATTATCTCGATCCCTGAAACCAATAAAATAAAATCGTGATCCTATTCCATTATTCCATGCTGTAATATTCAAGCAAATACGCCTGCTTTGAACACTCTAATTTTCTCACAGTAAAAGTCTCGAAACCATTCATACACTCAATAAAGAGCACATAAAGTTTTCGAAATAAAAAGAAATGTCCATTTCAGTACATACCTTTCGGCAGACCAATAATAGCATTTCAAAATCCAACTACGAGCTTTTTAACTGCAACAACTTTAATATACGCTATTGGAGCTGGAATTACCGCGGCTGCTGGCACCAGACTTGCCCTCCAA
+
DDDDDIIIGFHHIIHIIIIIIIIHIIGHIIHIIHIIGIIIIIIIIIHHIIIIHHIHIIIIIIIIIIIGHIIHHIIIIIHHHIIHIIIIIIHHIIHHIIIIHHHHEFHHIIIIIIHIIIIIHFHHIIHHIIIHHFHHIHHHIHHDHHIHFHGHHGIHEHGFGGHHHIIHHHIIIIIHHGHHCHFIHHFH/HHDFG?IIHHIIIIHHIHHHF<FDGHHGIIIIIIIHIIIIIIIGGIIGGGIIIHHHFG:FIIIIHIHHGIIIIIIIHIIIIIIIIIIIIIIIIIIIIHHIIIIIIIIIIIIIHIIIIIIIIIIIIIIIIIIIIIIIIIIIIIIIIIIHIIIIIIIDDBDD
@HISEQ:969:HM2KJBCX2:2:1101:17351:48434 2:N:0:ACTATGCA
AAGATCGTACTGCCCAACTATCCCTATTAATCATTACGGTGGTCCTTGAACCAACAAAATAGAACCACAACGTCCTATTCTATTATTCCATGCTAATCTATTCAAGCAAAAGCCTGCTTTAAACACTCTAATTTTTTCAAGGTAATGGTCCTGGCTCCCCGATACGCCCAATTAAGAACATACCGATTCACCAGAAAGATAGACCCGACGACAGAACAGTACTCGCCAGAGACGGACCGTCCGGCCAGGCCTAAAATTCAACTACGAGCTTTTTAACTGCAACAACTTTAATATACGCTATTGGAGCTGGAATTACCGCGGCTGCTGGCACCAGACTTGCCCTCCAA
+
CDCDCIIIIIIIIIIIGIIIIIIIHIIHHGIIIEHII?GGHHIEHHIHIIIIHHIHIHFHFHGHGI1GHIIG<DGEHFHHHHIHIHHHGIGHHHEH1HIHHGIHIHIHHHHIHFIIHIIHHGIIIIHIIIIIIHGEHHHIIIIIHHIIHHHHHFHIHIIIIGIIHFGHIIIIIIHIHH@IIHHIIIIIIIIIIIIIIIIHIIHHIHIHIHIIIIIIHIIIIIIIIIIIIIIIIIIIIIHGIIGIIHIIGIHIIIHIIIHIIIHHIIHIIIIIIHIIIIIIIIIIIIIIIIIIIIHIHIHGHGIIIIIIIIIIIIIIIIIIIIIIIIIIIIIIIIIIHIIIIIDDDDD
@HISEQ:969:HM2KJBCX2:2:1101:17976:48442 2:N:0:ACTATGCA
AAGATCGTACTGCCCAACTATCCCTATTAATCATTACGGTGATCCTAGAAACCAACAAAATAGAACCATGCCGTCCTATTCTATTATTCCATGCTAATGTATTCGAGCAAAATGCCTGCTTTAAACACTCTAATTTTTTCAAGGTAAAGGTCCTGGTTCCACATGACACCCAATTAAGGACATCATGCTTCTCCAGAAGGTGAGAAATCAACTGCGACAGTTCATACCCCTTAAGGCACGACCATCACGTCAATCCCGAAATTCAACTACGAGCTTTTTAACTGCAACAACTTTAATATACGCTATTAGAGCTGGAATTACCGCAGCTGCTGGCACCAGACTTGCCCTCCAA
+
BDBADIIIII?FHHIIIGIIHHHIIIIIHIHIIIIIIHHIEHHHIIIIIHIHIIIIIIIHIIGHIIEHIFEEHHDHHGIHFIIIHGHIEHHEHHFHIHEHH<DFIIIHIHIHIGEGGFIHHIHHHHHGIIHHHGIHHDHGHHHHHCHIHIIIIHHHGEEHHHHHHHGHHH@IHIIIIIHHHIIIHIHEHHHHEHFHHG?IIIHHIIHIIHIIHIIHHHIIHHIIIIIIGIIIIIIIIIHEIIHIIFGHIHHIHHHIIIIIIHIIIHHIHIHIGIIIIIHGIFIIHHIIIIIIIIIIHIIHIHIIIIIIIIIIIIIIIIIIIIIIIIIIIIIHIHIIIIIIHHHHHIHDDDCD
@HISEQ:969:HM2KJBCX2:2:1101:7660:47361 2:N:0:ACTATGCA
AAGATCGTACTGCCCAACTATCCCTATTAATCATTACGGTGATCCTAGAAACCAACGAAATAGAATCAGTCCGTCCTATTTCATTATTCCATGCTAATGTATTCAGACGATAGTCTGCTTTAAACACTCTAATTTTTTCAAAGTAACAGTCCTGATTTCCCATCACACCAAATAAATGGCATGAAAGTTCCTCAGAAGGTAGAGATCCATCTCACCAGTGCAGACAATTAAGCCTGACCAATGGGTAGACCCCGAAGTTCAACTACGAGCTTTTTAACTGCAACAACTTTAATATACGCTATTGGAGCTGGAATTACCGCGGCTGCTGGCACCAGACTTGCCCTCCAA
+
DDDDDIHIIHIIIIIIIIIIIIIIIIIIIIIIIIIIIIIIIIIHIIIIIIIIIIIIIIIIIGHIIHHIIIIIIIIGIIIIIIIIIIIIIHIIIHIIIIIIIHHHHIIIIIIIIIIHIIIHHIIIIIIIIIIIIIIIIIIIHHHIIIIIIIIIIIIIHHHHGEHIHIIIIIIIIIIIIIIIIIIIIIIIIHIIIIIIIIIIIIIIIIIIIIIIIIIIIIIIIIIIIIIIIIIIIIIIIIIIIIIIIHGIIIIIIIIIIIIIIIIIIIIIIIIIIIIIIIIIIIIIIIIIIIIIIIIIIIIIIIIIIIIIIIIIIIIIIIIIIIIIIIIIIIIIIIIIIIIIIIIDDDDD
@HISEQ:969:HM2KJBCX2:2:1101:10665:48531 2:N:0:ACTATGCA
AAGATCGTACTGCCCAACTATCCCTATTAATCATTACGGTGATCCTAGAAACCAACAAAATAGAACCATGCCGTCCTATTCTATTATTCCATGCTAATGTATTCGAGCAAAATGCCTGCTTTAAACACTCTAATTTTTTCAAGGTAAAGGTCCTGGTTCCACATGACACCCAATTAAGGACATCATGCTTCTCCAGAAGGTGAGAAATCAACTGCGACAGTTCATACCCCTTAAGGCACGACCATCACGTCAATCCCGAAATTCAACTACGAGCTTTTTAACTGCAACAACTTTAATATACGCTATTGGAGCTGGAATTACCGCGGCTGCTGGCACCAGACTTGCCCTCCAA
+
ADBDDIEHIIIGIHIHHIIHIHEHHHHHIHIIHIHHEHIIIGIHHHGHIIIIGIIHFHIIIGEEE@GEHHIHH0</DEFHHHHHEHEEHICFHEHIECGEG<DHHHIHIHIHIIFIHEHIHHHFHHHHHIHGEHIIHGIHIIHHIIIIIIHHHHHHHHHIHHHHIIHEIHEEHHIIIIIIIIIHIIHIHHIIIIIIIIIIIHHGIHHIHHHHIIIIIIIIIHHHIIIIIHIIIIIIIII<IHIIIIIIIHGIIIIIIIIHIIIIIHHHFIIIIIHIIIIIIIIIIIIIIIIIIIIIIIIHIIHIIIIIIIIHIIIIIHIIIHIHIIIIIIIIIIIIIIIIIIIIIIHDDDDD
@HISEQ:969:HM2KJBCX2:2:1101:12375:48484 2:N:0:ACTATGCA
AAGATCGTACTGCCCAACTATCCCTATTAATCATTACGGTGATTCAGAAACCAACAAAACAGGACCACCGTCCTATTCTATTATTCCATGCTAATGTATTCAGACGTAAGCCTGCTTTGAACACTCTAATTTTTTCAAGGTAAAGGTCCTGGTTTCCCACCACGCTAAATTAATAACATGATAGTTCCCCAGAAGGTAGAAATTCTACACACCAGTACAGACTTGTTAGCCCGACCAACGGTAGAATCCCGAAATTCAACTACGAGCTTTTTAACTGCAACAACTTTAATATACGCTATTGGAGCTGGAATTACCGCGGCTGCTGGCACCAGACTTGCCCTCCAA
+
DDDDDIGIHIHHIIIIIIIIIIIIHIIIIHIHIIIIIIFIIIHGHIIIIHIIIHIIHGGHIHHHHIHGDHHIIIGHIIHIIIIHICEHIHHHCHFGGGEHHHGHHHHIIHEGIIHIHIIHHFFHHHGHHHIIIHHIIIIIIHGIIIIIIHHFHIIHHIIIHHIHIIIIIIIIIIIHIIIIHIIGIIIIHIIIIHIIIIIIIIIIIIIIIIIIIHIGIIIIIIIIIIIIIIHIIIIHHHIIIHGDIHIIHIIIIIIHIIIIGIIIIIIIIHEIIIIIHIIIIIHHIIIHIIHHEHIIIIHIIIGIIIIIIIIIIIIIIIIIIIIIIIIIIIHHGHIIIIIIDDDDD
@HISEQ:969:HM2KJBCX2:2:1101:19990:49181 2:N:0:ACTATGCA
AAGATCGTACTGCCCAACTATCCCTATTAATCATTACGGTGATCCTAGAAACCAACAAAATAGAACCATGCCGTCCTATTCTATTATTCCATGCTAATGTATTCGAGCAAAAATGCCTGCTTTAAACACTCTAATTTTTTCAAGGTAAAGGTCCTGGATCCGCAAGACACCCAATTAAGGACATCAAGTTTCTCCAGAAGGTGAGAAATCAACAGCGACAGTTCATACCCCTTAAGGCATGACCATCACGTCAATCCCGAAATTCAACTACGAGCTTTTTAACTGCAACAACTTTAATATACGCTATTGGAGCTGGAATTACCGCGGCTGCTGGCACCAGACTTGCCCTCCAA
+
DDDDDHHIIIIIGHIIIIIHIDHFHIHHIIIHICHCFHIIIHIIIIHIIIIIHFHGHHHHHIEHIIIIIIHHDGH?HHHFHIIIHHIICHHEECHHGHFFEGFEGHIIIIHHIIHHHHHHHHGHHHHHHHHHIHIIHIHHIIIIHHHHHHEIHGIIIHDIHHFIIHHHHHIHHHIHIIHIHHG1IGIHHEHIHI1HHHIIIIIIHIGHHIIIIHEEIIGHIIIGGIIHGIIHIIIIGIIHHIIIIIIIIIHGHIIGIIIIIIIIIIIIHHHIIGIIIIIIIIIIIIIHHIIIIIHIIIIIIIIIIIIIIIIIHIHIIIIIIIIIIIIIIHIIIIIIIIIHIIIIIIIIDDDDD
@HISEQ:969:HM2KJBCX2:2:1101:20852:49531 2:N:0:ACTATGCA
AAGATCGTACTGACCCAACTATCCCTATTAATCATTACGTCGATCCTAGAAACCAACAAAATAGAATCAAACGTCCTATTTCATTATTCCATGCTAATGTATTCAAGCTCGAGCTTGCTTTAAACACTCTAATTTTTTCAAAGTAACAGTCCTGATTTCCCGCGACACCAAATTAATGACATCGTGGTTCGTCAGAAGGGAGAAACCAATAATGCTAGTACGTACAAAGTACGACCGACATATTAGTCCCGAAATTCAACTACGAGCTTTTTAACTGCAACAACTTTAATATACGCTATTGGAGCTGGAATTACCGCGGCTGCTGGGACCAGACTTGCCCTCCAA
+
DDCDCGIIIF?HGIHHHIIIIIIIIIIIIIIEHIIGHIIHIHIGHHGFHIFHHEGHHCGE@?GEHIIIHHHHHFHEHHIHEEGHHHIEHFGHI?1FIIHHIHHHIHHHHIHHHIIIHHHGIHHIIIHFIIHHIHHHGHIHIIIIIIHHHIIIIIIHIFHIHHHIIIIHEHIIHGIHIIIIIHHIIIHIIIIHGIIIIIHIIIIHHEFHHGIIIIHIIHIIGHIIIIIIIIIIIIIIIIFHFHHHIIIGIIIIIIIIIIIHHIIIIIIIIIIIIIIIIIIIIIIIHIIIIIIHIIIGIIIIIIIIIIIIHIIIIIIIIIIIIIIIIIIIIIIIIIIIIIIICCDDD
@HISEQ:969:HM2KJBCX2:2:1101:14137:49973 2:N:0:ACTATGCA
AAGATCGTACTGCCCAACTATCCCTATTAATCATTACGTGGTCCTAAAACCAACAAAATAGAACACCGTCCTATTTTATTATTCCATGCTAATGTATTCAAGCAAAAATGCCCGCTTTAAACACTCTAATTTTTTCAAAGTAAAGGTCCTAGTTCATTGAAACACCCAATAAAGAAGCATCCCAATTCACCAGAAGGTAAGAAATTGGCTACACACCGATTCATGCCCCTAAAAGCACGACCAATATATCCCAATCCCGAAATTCAACTACGAGCTTTTTAACCGCAACAACTTTAATATACGCTATTGGAGCTGGAATTACCGCGGCTGCTGGCACCAGACTTGCCCTCCAA
+
DDDDDIIIIIIIHIIIIIGIIIIIIIIHIIHHIIIIIIIFHIIIHIIIIIHIIHIIIIIIIHIIIIGHHHIHIIIIIIHHIIIIIHHHHHIIHHHHHHHIIHHIIIIIIHHHHHHIIIIIIIIIIIIIIIIIIHHIIIIIIIIIIIIIIIIIIIIIHHIHIIIIIHIIIIHIIIHIIIHIIIHHHHIIIIIIIIIIIIIIIIIIHHIIIIIIIHHIIIIIIIIIIIIIIIIIIIIIIIIIIIIIIIIIIHGDIIIIIIIIIIIIIIIIIIIIIIIIIIIIIIIIIIIIIIIIHIIIIIIIIIIIIIIIIIIIIIIIIIIIIIIIIIIIIIIIIIIIIIIIIIIIIIIIDDDDD
@HISEQ:969:HM2KJBCX2:2:1101:5937:50538 2:N:0:ACTATGCA
AAGATCGTACTGACCCAACTATCCCTATTAATCATTACGTCGATCCTAGAAACCAACAAAATAGAATCAAACGTCCTATTTCATTATTCCATGCTAATGTATTCAAGCGTAAGCCTGCTTTAAACACTCTAATTTTTTCAAAGTAACAGTCCTGATTCCCCACGACACCAAATTAATGACATCGCGGTTCTTCAGAAGGTAGGAACCGATAATGCCAGTGCGTACCGAAGCACGACCAACAATTCGATCCCGAAATTCAACTACGAGCTTTTTAACTGCAACAACTTTAATATACGCTATTGGAGCTGGAATTACCGCGGCTGCTGGCGCCAGACTTGCCCTCCAA
+
DDDDDIHFHIIIHHHIHHHHHIEHIIIHHHIHIGCH@GHHEHHEHHHCFEHEHCCGE?CC<GHH?E@GHEHECDHFHHFGHHIIII1DGH<F<FEHEFFHIFHHIIIHHIHHHEHFECCG1DEHHGHG@CEHHF7BECG1<GHHHHCFHH?HHIH?9HHHHHEHDHHHFHHHIHCGHGHGC?EECHH@HGCGHIIIHHHGHGC0@CHEHDGHEEFHFF8CD<4HHC1HCGD<<IHEIHHHE<<6@E?DIHD1EEHHEHGIHHEHCGCEFC?GEHEIHCFEEEHHECCHEIH@=GIIIIHHHG1HHHEE@EHGHHHHHHGIIHHHHIHIIIIIIHHHGFIIIDDDD@
@HISEQ:969:HM2KJBCX2:2:1101:13406:50076 2:N:0:ACTATGCA
AAGATCGTACTGCCCAACTATCCCTATTAATCATTACGGTGATCCTAGAAACCAACAAAATAGAACCATGCCGTCCTATTCTATTATTCCATGCTAATGTATTCGAGCAAAAATGCCTGCTTTAAACACTCTAATTTTTTCAAGGTAAAGGTCCTGGATCCGCAAGACACCCAATAAAGGACATCAAGTTTCTCCAGAAGGTGAGAAATCAACTGCAACAGTTCATACCCCTTAAGGCATGACCATCACGTCAATCCCGAAATTCAACTACGAGCTTTTTAACTGCAACAACTTTAATATACGCTATTGGAGCTGGAATTACCGCGGCTGCTGGCACCAGACTTGCCCTCCAA
+
DDDDDIIIIIIIIIHHIIIIIIIIIIIIIIIIIIIIIIIIIIIIIIIIIIIIIIIIIIIIIIIHHIHIIIIIIIGIIIIHIIIHIHIIIIIGHHHIIGHHFCGGHIIIIIIIIIIIIIHIIHIHIIIIHIIIIIIIIIIGIHIIIIIIIIIIIIIHHIHIIIHIIIIIIIIIIIHIIIIIIIIIIIIIHHHIHIIIIIIIIIIIIIIIHIIIIHIIIIIIIHHIHIIIIIHHHIIIIIIIIIIIIIIIIHHGIIHIIIHIIIHIIIIIIIIIIIIIIIIIIIIIIIIIIIIHHHHIIIIIIIIIIIIIIIIIIIIIIIIIIIIIIIIIIIIIIIIIIIIIIIIIIIIIDDDDD
@HISEQ:969:HM2KJBCX2:2:1101:10046:50992 2:N:0:ACTATGCA
AAGATCGTACTGCCCAACTATCCCTATTAATCATTACGGTGATCCTAGAAACCAACGAAATAGAATCAGTCCGTCCTATTTCATTATTCCATGCTAATGTATTCAGACGATAGTCTGCTTTAAACACTCTAATTTTTTCAAAGTAACAGTCCTGATTTCCAACCACACCAAATAAATGGCATGAAAGTTCCTCAGAAGGTAGAGATCCATCTCACCAGTACAGACAATTAAGCCTGACCAATGGGTAGACCCCGAAGTTCAACTACGAGCTTTTTAACTGCAACAACTTTAATATACGCTATTGGAGCTGGAATTACCGCGGCTGCTGGCACCAGCTTGCCCTCCAA
+
BD@D@GHCG@DGHHIHHIIIIIIIIIIIIIHIIIIIIICGHHIHIHHHIIIIIIIICHHIIHHHHHIHECEECGH/GFHCCGHFHCC11<<CC<CCEIIIIIIHIHHIIHIIIHEHHIHHHHHGHGHIIHIIHHHIHHHIIIIIHHIIHHIIHIHGGCHEFHGHIIHHIIIIIIIIHIHIIHHGFEIIHHCIIIIIIIIIIHHHIHIHHIHIIIIIIIIIHFHIIIIHHIIHGHHHHHCHEIHFHHHGIIIHHIIIHIHEIIGIHHHEHGIIIHCIHEC@GIHGIIIHHEHIIHHEIHHHHHHHEGGHHIHIHIGHHCCDHFCEEHEHCGCHEHIIHIIIIIDDDDD
@HISEQ:969:HM2KJBCX2:2:1101:13803:50884 2:N:0:ACTATGCA
AAGATCGTACTGCCCAACTATCCCTATTAATCATTACGTCGATCCTAGAAACCAACAAAATAGGTTCGATCGTCCTATTTCGTTATTCCATGCTAATGTATTCAAGCGCGAGCCTGCTTTAAGCACTCTAATTTTTTCAAAGTAACAGTCCTGTTTCCCCGCAACAACAAATTAATGCCATCACGGTTCTACAAGAAGGAGGGACCAGTGAGGCCAGTGCATACCAGTGGCACGACCAACCTACTGGCCCCGAAATTCAACTACGAGCTTTTTAACTGCAACAACTTTAATATACGCTATTGGAGCTGGAATTACCGCGGCTGCTGGCACCAGACTTGCCCTCCAA
+
@D@BDEEHH?EHHIIHIIIIIIIGIIIIHIIIIIIHGHHIHIIIIIHHIIIIIIIIGIIHIHHIHIGGH?HHFHIIIHHIIGIIIIIGGIIIIIIIIIIIHDEHHHIHGIIHHHHIIGGHIIHHIIIIIIHHIIIHIIIHHHHHIIHHHHIIIHHIHHHIGHIIHHGCIHHHHIIIIHHIIIIIIIGIGIIHHGFIIIIIIHEHFIIIIHGHEHEHHHEIIIIIIHIIIIIIIIIIIIHIIH=HHIHIIIHGHIIIIIIIIHCHHIIIIIIIIIIGIHIHIHIIIIGIIIHIIIIIIIIIHIIIIIIIIIIIIIIIHIIIIIIIIIIHGIIIIIIIIIIIIDDDDD
@HISEQ:969:HM2KJBCX2:2:1101:20216:50933 2:N:0:ACTATGCA
AAGATCGTACTGCCCAACTATCCCTATTAATCATTACGGTGGTCCTAGAAACCAACAAAATAGAACCACAACGTCCTATTCTATTATTCCATGCTAATCTATTCAAGCAATAGCCCGCTTTAAACACTCTAATTTTTTCAAGGTAATGGTCCTGGCTCCCCAACACACCCAATAAAGGACATGCTGGCTCACCAGAAGGAAGACCCGACAGCAGACAGTACTCGCCAAAGACGGACCGCCCGGCCAGGCCTAAAATTCAACTACGAGCTTTTTAACTGCAACAACTTTAATATACGCTATTGGAGCTGGAATTACCGCGGCTGCTGGCACCAGACTTGCCCTC
+
ADDDDIHIHIIIIIIHIIIIIIIHHIHIIIEHFHIHIHIHIGHHIHHHIIIIHHHHHIHHHFGHIIIHHIEECECHHHEE?GGGGCEHIIFFHGHHHIEHHHHHIIIHIIIIHHHHIHHEHHHHHIIIIIHGIHIIIIHHEIIIIHHHHIIIHEHHGEGGHHHIIIIIHHIIIIHHIIHHIIIHIHIIIGIIHHIIHIIIHHFHHIIIIIIII<<IIIIIIII=IIIIHIIIIIIIIHHHHGIHIIGHIHIIIHIIIIIIIHHIIIIIIIIIIHHIIIIIHIHHIIIHIIIIIIIIIHHHHIIIIIIIIIIIIIIIIIIIIIIIIIIIIIIIIIIIIIDDDDD
@HISEQ:969:HM2KJBCX2:2:1101:2782:51624 2:N:0:ACTATGCA
AAGATCGTACTGCCCAACTATCCCTATTAATCATTACGGTGATCCTAGAAACCAACGAAATAGAATCAGTCCGTCCTATTTCATTATTCCATGCTAATGTATTCAGACGATAGTCTGCTTTAAACACTCTAATTTTTTCAAAGTAACAGTCCTGATTTCCAACCACACCAAATAAATGGCATGAAAGTTCCTCAGAAGGTAGAGATCCATCTCACCAGTGCAGACAATTAAGCCTGACCAATGGGTAGACCCCGAAGTTCAACTACGAGCTTTTTAACTGCAACAACTTTAATATACGCTATTGGAGCTGGAATTACCGCGGCTGCTGGCACCAGACTTGCCCTCCAA
+
DDDDDIIIIHIHIHHIIIIHH?HIIIIIIIIHIIHHEHIIIGH1FHHIEEHCHIIIIIIGIIIIGHCHIIF?EHIHIIIHIIIIGHHHHIIHHEHEHIHIIIIIHHIIHIIIHHHIIIIIIIHHHHIIIIIIIIIIHHIIIIIHIIHIIIIIIIIIHHHIHIIIIIIIHHHHHHIIIIIIIIIIIIIIIIIGIIIIIIIIIGIIIIIIIIHHIIIIIIHIIIIIIIIIIIIIIIIIIIIIIIIHFHDIIIIIIIIIIIIGIIIIIIIIIIIIIIIIIIIHIIIIIIIIIIIIIIIIIIIIIIIIIIIIIIIIIIIIIIIIIIIIIIIIIIIIIIIIIIIIHIHDDDDD
@HISEQ:969:HM2KJBCX2:2:1101:10051:51868 2:N:0:ACTATGCA
AAGATCGTACTGCCCAACTATCCCTATTAATCATTACGGTGATCCTAGAAACCAACAAAATAGAACCATGCCGTCCTATTCTATTATTACATGCTAATGTATTCGAGCAAAAATGCCTGCTTTAAACACTCTAATTTTTTCAAGGTAAAGGTCCTGGATCCGCAAGACACCCAATAAAGGACATCAAGTTTCTCCAGAAGGTGAGAAATCAACAGTAACAGTTCATACCCCTTAAGGCATGACCGTCACGTCAATCCCGAAATTCAACTACGAGCTTTTTAACTGCAACAACTTTAATATACGCTATTGGAGCTGGAATTACCGCGGCTGCTGGCACCAGACTTGCCCTCCAA
+
DDDDDIIIIIIIIIIIIIIIIIIIIIIIIIIIIIIHHHHIIIIIIIIIIIIIIIIIHIIIIIGIIIIIIHIGIIIIIHIHIHIIIIIIHHIIHIIIIIIHHGHHHHHIIIIIIIIHIIHIIIIHIIIIIIIIIIIIEHIIIIIIIIIIIIIIHIIIIHHIIIIIIIIHHHIIIIHIIIIIIHIIIIIIIHHIIIIIIHIIIHIIIIIIIIIIIIIIIIIIIIIIIIIIIIIIIII<IIIIIIIIIIIIIIHGIIIIIIIIIIIIIIIIIIIIIIIIIIIIIIIIIIIIIIIIIIIIIIIIHIIIIIIIIIIIIIIIIIIIIIIIIIIIIIIIIIIIIIIIIIIIIIIIDDDDD
@HISEQ:969:HM2KJBCX2:2:1101:2480:52038 2:N:0:ACTATGCA
AAGATCGTACTGCCCAACTATCCCTATTAATCATTACGGTGGTCCTAGACCAACAAAATAGAACCAACGTCCTATTCTATTATTCCATGCTAATCTATTCAAGCAAAAGCCCGCTTTAAACACTCTAATTTTTTCAAGGTAATGGTCCTGGTTCCCCGACACACCCAATAAAGGGCATACCGGCTCACCAGAAGGATAGACCCGACAACAGACAGTACTCGCCAGAGACGGACCGCCCGGTCAGGCCTAAAATTCAACTACGAGCTTTTTAACTGCAACAACTTTAATATACGCTATTGGAGCTGGAATTACCGCGGCTGCTGGCACCAGACTTGCCCTCCAA
+
DDDDDIIIIIIIIHIIIIIIIIIIIIIIIIIIIIIIIHIIHHIIHIIHIIIHIIIHHIIIIIIIIIIIIHHHIIHHHHIIIIIIIIIIIIIIIIIIHIHIIHHIIIIIIIIIIIIHIIHIIIIIGIHIIIIIIIIIIIIIIIIIIIIIIHHHHIIIIIIIIIIIIIIIIHIIIHIIIIIIIIIIIIHIIIIIIIIIHIIIIIIIIIHIIIIIIIIIIIHIIIIIIIIIIIIIIIIIIIIIIHIIIIHIIIIIIIIIIIIIIIIIIIIIIIIIIIIIIIIIIIIIIIIIIIGIHIHGDFHIIIIIIIIIIIIIIIIIIIIGIIIIIIIIIIIIIIIIIIDDDDD
@HISEQ:969:HM2KJBCX2:2:1101:12147:52059 2:N:0:ACTATGCA
AAGATCGTACTGCCCAACTATCCCTATTAATCATTACGGTGATCCTAGAAACCAACAAAATAGAACCATGCCGTCCTATTCTATTATTCCATGCTAATGTATTCGAGCAAAATGCCTGCTTTAAACACTCTAATTTTTTCAAGGTAAAGGTCCTGGTTCCACATGACACCCAATTAAGGACATCATGCTTCTCCAGAAGGTGAGAAATCAACTGCGACAGTTCATACCCCTTAAGGCACGACCATCACGTCAATCCCGAAATTCAACTACGAGCTTTTTAACTGCAACAACTTTAATATACGCTATTGGAGCTGGAATTACCGCGGCTGCTGGCACCAGACTTGCCCTCCAA
+
DDBDDIIIIIIIIIIIIIIIIHHIHIIIIIGHIIIIIIIIIIIHIIHIIIIIIHIIIIIHHIHHIIIIIIIIIIIHHIIIIGHHIGHHHIIIIIIIIIGIIGHIHIIHIIIIIIIIIIIIIIHIIHHHHIIIHIIHHIIIIIIIIIIIIIIIIIIIHIIIIIIHIIHIHIIIIIIIIIIIIIIIIIIIIIIIIIIIIIIIIIIIIIIIIIIIIIIIIIIIIIIIIIIIIIIIIIIIIIIIIIIIIIHIIIHIIIIIIIIIIIIIIIIIHHIIIIIIIIIIIIIIIIIIIIIIIIIIIIHHIIIIIIIIIIIIIIIIIIIIIIIIIIIIIIIIIIIIIIIIIIIIIIIDDDDD
@HISEQ:969:HM2KJBCX2:2:1101:11660:53181 2:N:0:ACTATGCA
AAGATCGTACTGCCCAACTATCCCTATTAATCATTACGTCGATCCTAGAAACCAACAAAATAGAATCAAACGTCCTATTTCATTATTCCATGCTAATGTATTCAAGCGCGAGCTTGCTTTAAACACTCTAATTTTTTCAAAGTAACAGTCCTGATTTCCCGCGACACCAAATTAATGACATCGTGGTTCGTCAGAAGGGAGAAACCAATAATGCTAGTACGTACAAAGTACGACCGACATATTAGTCCCGAAATTCAACTACGAGCTTTTTAACTGCAACAACTTTAATATACGCTATTGGAGCTGGAATTACCGCGGCTGCTGGCACCAGACTTGCCCTCCAA
+
DDAADHIIIIIIIIIIIIIIIIIIIHIIIIIIHIIIIHHIHIIIIIIIIIIIGIIIIGIIIIIIGHIIIIIIHIIIIIIIIHIHFIIHIIIFHIIIIIHIIHIIIIIIIIIIIHIIHHIIIHHHHIIIIIIIIHIIHHIIIHIIIHIGIHIIIIIIHHDHIHIIHIIIIIIHHHIIIIHIHIIIIIIIIIIIHHIIIIIIIIIIIIHIIIIIHGIIGIIIHHHIIIIIIIIIIIIIIIIHHHHIIIIGIIIIIIIIIIIIIIIIIIIIIHIIIIIIHIIIIIIIHIIIIIIIIIHIIIIIIIIIIIIIIIIIIIIIIIIIIIIIIIIIHIIIIHIIIIIDDDDD
@HISEQ:969:HM2KJBCX2:2:1101:13312:53420 2:N:0:ACTATGCA
AAGATCGTACTGCCCCAACTATCCCTATTAATCATTACGTCAATCCTAGAAACCAACAAAATAGGATCGAACGTCCTATTTCATTATTCCATGCTAATGTATTCAAGCGTTAGCTTGCTTTAAACACTCTAATTTTTTCAAAGTAACAGTCCAAATTCCCCGCAACACCAAATTAATGGCATTACGGATCATCAGGAAGGAGGAATCAGTGAGACCAGTACATACCAGAGGCATGACCAACCTACTAACCCCGAAATTCAACTACGAGCTTTTTAACTGCAACAACTTTAATATACGCTATTGGAGCTGGAATTACCGCGGCTGCTGGCACCAGACTTGCCCTCCAA
+
BBDDDEHHCHE11F?H=<<GEE1<EHHHII11<@FHE?EGECEHEHE?GGE@1<FE=1D1111<1F11<0<<CC?0CGGHII?HHHCHHEE11@<<CHEHHHEIIHCHIIIIHHFHEIIIHFHFEGHFGFHEGHGGHHGIHHFAIIHHG9H6FGA<CHHE?HHGIIHHCIHHFCIHHHAFHEHIHHHHC:?HHHHEIHGFHHIGGHHEHIIHFHGHEFDHHHGHEIHHIHHFIIIHHIHIHHC<<1HFBIIHHHGHEHHHHHCFEIHHIIIIIHHCIIIIIIIHHIHHGHIIHFHIIHEIIIIHHHGEHEIHHDIIHDIIIIIHIIHHIIGIIIHIHIIIHHB@@DB
@HISEQ:969:HM2KJBCX2:2:1101:14576:53275 2:N:0:ACTATGCA
AAGATCGTACTGCCCAACTATCCCTATTAATCATTACGTCAATCCTAGAAACCAACAAAATAGGATCAAACGTCCTATTTCATTATTCCATGCTAATGTATTCAAGCGCGAGCCTGCTTTAAACACTCTAATTTTTTCAAAGTAACAGTCCTGATTCCCCGCCACACCAAATGAATGACATGATGGTTCGTCAGAAGGTAGGAACCAGTAACACCAGTACGTACCTAAGGCACGACCAACGTACTGATCCCGAAATTCAACTACGAGCTTTTTAACTGCAACAACTTTAATATACGCTATTGGAGCTGGAATTACCGCGGCTGCTGGCACCAGACTTGCCCTCCAA
+
DDDDDIHIIIIIIIIIIIIIIIIIIIIIIIIHIIIIIIIIIIIIIIIIIIIIIIIIIIIIIIIIIIIIIIIIHIHIIIIHIIIHIIHGHHEGHHIIIHIIHHHIIFHHIIIHHIIHHIIIHIIHIHHHHIIIIIIHIIIIHIIHIIIHHIIIIHIHIHHIIIIIIIIIIIIHIIIHIIIIIIIHIIIIIIIIIIIIIIIIIIIHIIIIIIIIIIIIIIIIIIIIIIIIIIIIHIIIIIIIIIIHGIIIIIGIIIIIIIIIIIIIHIHIIIIIIIIIIIIIIIIIIIIIIIIIIIIIIIIIIIIIIIIIIIIIIIIIIIIIIIHIIIIIIIIIIIIIIIIIIDDDDD
@HISEQ:969:HM2KJBCX2:2:1101:15371:53599 2:N:0:ACTATGCA
AAGATCGTACTGCCCAACTATCCCTATTAATCATTACGTCAATCCTAGAAACCAACAAAATAGGATCAAACGTCCTATTTCATTATTCCATGCTAATGTATTCAAGCGTTAGCCTGCTTTAAACACTCTAATTTTTTCAAAGTAACAGTCCTGTTTCCCTGCAACACCAAATTAATGACATTACAGTTCTTCAAGAAGGAGGAACCAGTAAAGCCAGTACATACCAGAGGCACGACCAACCTACTAATCCCGAAATTCAACTACGAGCTTTTTAACTGCAACAACTTTAATATACGCTATTGGAGCTGGAATTACCGCGGCTGCTGGCACCAGACTTGCCCTCCAA
+
DDDDDIIIIIIIIIIIIIIIIIIIIIIIIIIIIIIIIIIIIIIIHHIIIIIIIIIIHIIIIIIIIIHIIIIHIIIIIIIIIIHIIIIIHHHGHIIIIIIIIHIIIIIIIIIIIIIGHHIIIIIIIIIIHGIIIIIIIIIIIIHIIHIIIIHIIIIIIIIIIIIIIHIIIIIHIIIIIIIIIIIIIIIIIIIHIIIIIIIIHIIHHHHIIIIIIIIIIIIIIIIIIIIIIIIIIIIIIHHIIIIIGIHFIIHIIIIIIIIIIIHIIIIIIIIIIIHIIIIIIIIIIIIIIIIIIIIIIIIIIIIIIIIIIIIIIIIIIIIIIIIIIIIIIIIIIIIIIIIIIDDDDD
@HISEQ:969:HM2KJBCX2:2:1101:20135:54113 2:N:0:ACTATGCA
AAGATCGTACTGCCCAACTATCCCTATTAATCATTACGTCGATCCTAGAAACCAACAAAATAGAATCAAACGTCCTATTTCGTTATTCCATGCTAATGTATTCAAGCGTGAGCCTGCTTTAAACACTCTAATTTTTTCAAAGTAACAGTCCTGATTCCCCAAGACACCAAATTAATGACATCATGGTTCGTCAGAAGGTAGGAATCAATAATACCAGTACGTACAATAGCACGACCAATAAATTGATCCCGAAATTCAACTACGAGCTTTTTAACTGCAACAACTTTAATATACGCTATTGGAGCTGGAATTACCGCGGCTGCTGGCACCAGACTTGCCCTCCAA
+
DADDDIIGHHIHHEHHHHIIIIG@HHGHE@H@HHHHHI1G<CCHHHEHHIHIIGIGHEHHHHHCHG1DDGECCC@EHIIII?@C1FHHIIE@GEECHEHIIGIIHGHHHIHHGFHHHGH@EHFHFGHGGCEHEEEHHIHIHFGHGHHHHHIHEHIHHGHDECECIIIIIIHHHHHIIIIHHHFIIHHFHHHGIIIHGHCIHHEIHEHHHHEFHEIIHHIIIIIIIIIH;<DHHHIHIHFHHHEEEHCC/F1IIHGCIHHHHHHEIIIIIHGIIHFHHF<HHEHHECIHHHEEIIIIIHH@EHFHHIHIHHGHHHDHHEHIHHIIIHFGHHHEIIIHEE@H@ADDB
@HISEQ:969:HM2KJBCX2:2:1101:20803:54717 2:N:0:ACTATGCA
AAGATCGTACTGCCCAACTATCCCTATTAATCATTACGGTGGTCCTAAAACCAACAAAATAGAACCAACGTCCTATTCTATTATTCCATGCTAATCTATTCAAGCAAATGCCCGCTTTAAACACTCTAATTTTTTCAAGGTAATGGTCCTGGTTCCCCGACACACCCAATAAAGGGCATCCCGGCTCACCAGAAGGATAGACCCGACGACAGAACAGTACTCGCCAAAGACGGACCATCCGGCCAGGCCTAAAATTCAACTACGAGCTCTTTAACTGCAACAACTTTAATATACGCTATTGGAGCTGGAATTACCGCGGCTGCTGGCACCAGACTTGCCCTCCAA
+
DCDDAIIIIIIIIGHIIIIIHIIIIIIIIIIHHHHIIHHHHHHIIIIHIIIIIIIIEHHIIHHHIIEIHIIHIIIHIHIIHHIIGIHEGHIIIHHIIIHEIHHHFHHIHHHHHHHGHHIHHIHCEHIHHIHHIHHHHHHIHCAEHHHHIHGCEDFGIHHHHHIIIIIIHHDCHHIHHHHIIIHHIIIIIIIIIIIIIIHHHIIIIHIIIHH>IIIIIIIIHIIII=IIIIIIIIIIHHIIIGIHIIIIHIIIIIIIIIIIIIIIIHGD1IHIIIIIIIIIIIIIIIIIIIIIIIIHHDDFIIIIIIIIIIIIIIIIIIIIIIIIIIIIIIIIIIIIIIIIDDDDD
@HISEQ:969:HM2KJBCX2:2:1101:11731:54985 2:N:0:ACTATGCA
AAGATCGTACTGCCCAACTATCCCTATTAATCATTACGGTGATCCTAGAAACCAACAAAATAGAATCATGCCGTCCTATTTTATTATTCCATGCTAATGTATTCAAGCAAAATGCCTGCTTTAAACACTCTAATTTTTTCAAAGTAAAGGTCCTGGTTCCCCGTGACACCCAATTAAGGGCATCGCGGTTCTCCAGAAGGTGAGAAATTGACTACACCAGTTCATACCCCTTAAGGCACGACCGATGTGTCAATCCCGAAATTCAACTACGAGCTTTTTAACTGCAACAACTTTAATATACGCTATTGGAGCTGGAATTACCGCGGCTGCTGGCACCAGACTTGCCCTCCAA
+
DCDDDIHIIIIIIHIHIIIIIIIIIIIIIIIIIIIIIIIIIIIIIIIIIIIHIIIIIIIIIIIIIIIIIHIHIHIIHIIIIIIIIIIIIIIHIHIIIIHIIHIIIIHIIIIIIIIIIGIIIIIHIHHHHIIIIIIIHIIIIIIHIHIIIIIIIIIIIIIIIIIIIIHIIIIIIIIIIIIIIIIIIIIIIIHIIIIIIIIIIIIIIIIIIIIIIIIIIIIIIIIIIIIIIIIIIIIIIIIIIIIIIIIIIHHIIIIIIIIIIIIIIIIIIIIIIIIIIIIIIIIIIIIIIIIIIIIIIIIIIIIIIIIIIIIIIIIIIIIIIIIIIIIIIIIIIIIIIIIIIIIHIIIDDDDD
@HISEQ:969:HM2KJBCX2:2:1101:13086:55405 2:N:0:ACTATGCA
AAGATCGTACTGCCCAACTATCCCTATTAATCATTACGTCGATCCTAGAAACCAACAAAATAGAATCAAACGTCCTATTTCATTATTCCATGCTAATGTATTCAAGCGTAAGCCTGCTTTAAACACTCTAATTTTTTCAAAGTAACAGTCCTGATTCCCCACGACACCAAATTAATGACATCGCGGTTCTTCAGAAGGTAGGAACCGATAATGCCAGTGCGTACCGAAGCACGACCAACAATTCGATCCCGAAATTCAACTACGAGCTTTTTAACTGCAACAACTTTAATATACGCTATTGGAGCTGGAATTACCGCGGCTGCTGGCACCAGACTTGCCCTCCAA
+
DDDDDIIIIHHIIHIHIIIIIIIIIIIIIIIHHIIIIIIHIHIHIIIHHIHGHIIIHIIIIIIIIHFHHHHHIIGIIIIIHHIIIIIIHHCHHIIIIIIIIIIIHIHIIIIIIIIHIIIIIIIHIIIHHIIIIIIIIIIIIIIIIIIIIIIIIHHHHHIHIIIIIIHIIIIHIIIHIIIIHIIIHIIIIIIIIIIIIIIHIIHIIIIIIIHIIIIIIIIIHIIIIIIIIIIIIIIIIIIIIHHGIIHIIHIIIIIIIIIHIIIIIIIIIIIIIIIIIIIIIIIIIIIIIIIIIIIIIIIIIIIIIIIIIIIIIIIIIIIIIIIIIIIIHIIIIIIIIIIIDDDDD
@HISEQ:969:HM2KJBCX2:2:1101:17203:55294 2:N:0:ACTATGCA
AAGATCGTACTGCCCAACTATCCCTATTAATCATTACGGTGATCCTAGAAACCAACGAAATAGAATCAGTCCGTCCTATTTCATTATTCCATGCTAATGTATTCAGACGATAGTCTGCTTTAAACACTCTAATTTTTTCAAAGTAACAGTCCTGATTTCCAACCACACCAAATAAATGGCATGAAAGTTCCTCAGAAGGTAGAGATCCATCTCACCAGTGCAGACAATTAAGCCTGACCAATGGGTAGACCCCGAAGTTCAACTACGAGCTTTTTAACTGCAACAACTTTAATATACGCTATTGGAGCTGGAATTACCGCGGCTGCTGGCACCAGACTTGCCCTCCAA
+
@@DA?FHHIIICCHHHH@HHIHGIEHHHHIHEHHHHGHE@E?CHHGCHIIIIH?EHIGFC?CFGHEHF?<D@GC1?GHEHHHFEH11C1<<1CF?H1DFGE<HHAEIHHCHIIHIEGHEAHCFFHHFFCFCHFHHHHHEHHIHEHIHHG1IHGHEHHGHIHFGCCECEEHHG?HGHFHDFHHHHEEHHHCGGHHCC0HHEF0CCH@GHHCG?HFG?IHEHHHHHH?HHGHHGEFGF<<11A=HHGGCEC<HDIIHFCC1D<C?FHDGHCG@FHHHHHE@GEHIIHHH@?HHHHHEIHHH@<1FHHH?C@<F1F?DHIHGIHHEHHGEHIHHHHCHFD<?CHGC?DDD0
@HISEQ:969:HM2KJBCX2:2:1101:4537:55612 2:N:0:ACTATGCA
AAGATCGTACTGCCCAACTATCCCTATTAATCATTACGTTGATCCTAGAAACCAACAAAATAGAATCGAACGTCCTATTTCATTATTCCATGCTAATGTATTCAAGCGCGTGCCTGCTTTAAACACTCTAATTTTTTCAAAGTAACAGTCCTGACTCCCCACAACATCAAATTAATGACATCATGATTCATCAGAAGGGAGAAATCAATGACATTAGTACGTACCGAAGGCACGACCGACGTATTGATCCCGAAATTCAACTACGAGCTTTTTAACTGCAACAACTTTAATATACGCTATTGGAGCTGGAATTACCGCGGCTGCTGGCACCAGACTTGCCCTCCAA
+
DDCDDIIIIIIIIIIIIIIIIIIIIIIIIIIIIIIIIIIIGHIIHIIHIIIIIHIIIIIIIIHHIIIIHHIHHHIIIHIIHIIIIIIHHIIGIIHIIIIIIIHIIHHGIIIIIIIHHHHIIIIIIHIHHIIIIIIIIIIIIIHHIIIIIIHHIIIIIIIIIIIIIIGIIIIHIIIIIIIIIIIHIIIIIIIIIIIIIIIIIIIIIIIIIIIIIIIIIIIIIIIIIIIIIIIIIIIIIIIIIIIHGIIIIIIIIIIIIIIIIIIIIIIIIIIIIIIIIIIIIIIIIIIIIIIIIIIIIIIIIIIIIIIIIIIIIIIIIIIIIIIIIIIIIIIIIIIIIIIIIDDDDD
@HISEQ:969:HM2KJBCX2:2:1101:11201:55692 2:N:0:ACTATGCA
AAGATCGTACTGCCCAACTATCCCTATTAATCATTACGTCAATCCTAGAAACCAACAAAATAGGTTTGAACGTCCTATTTCATTATTCCATGCTAATGTATTCAAGCGTTAGCCTGCTTTAAACACTCTAATTTTTTCAAAGTAACAGTCCTGTTTCCCTGCAACACCAAATTAATGGCATTACAGTTCTTCAGAAAGGAGGAATCAGCGAAACCAGTTCATACCAGTGGCACGACCAACCTGCTGACCCCGAAATTCAACTACGAGCTTTTTAACTGCAACAACTTTAATATACGCTATTGGAGCTGGAATTACCGCGGCTGCTGGCACCAGACTTGCCCTCCAA
+
DDDDDIIIIIIIIIIIIIIGHIHIIIIIIGIIIIIIIIHHIIIIIIIIIIIIIIIIHIIGHIHIIIIHHHHHHIFHHIHIIIIIIIIHGIIIGIIFIIIIIIIIHEHHIIIHIIIIIIHHHHIHIFIIIHHIIIIIIHIIIIHIIHHHIIIIIHHEIGHIIIIIIIIIIIIHIIIIIIIIIIIIIIIIIIHIHIIIIIIIH;IIIIHIIIIIIIIIIHIIIIIIIIIIIIIIIIIIIIIIIIIHHIIIIIIIIIIIIIIIIIIIIIIIIIIIIIIIIIHIIIIIIIIIIHHHIIIIIIIIIHIIIIIHIIIIIIIIIIIIIIIIIIIIIIIIIIIIIIIIIDDDDD
@HISEQ:969:HM2KJBCX2:2:1101:12031:55552 2:N:0:ACTATGCA
AAGATCGTACTGCCCAACTATCCCTATTAATCATTACGGTGATCCTAGAAACCAACAAAATAGAACCATGCCGTCCTATTCTATTATTCCATGCTAATGTATTCGAGCAAAAATGCCTGCTTTAAACACTCTAATTTTTTCAAGGTAAAGGTCCTGGATCCGCAAGACACCCAATTAAGGACATCAAGTTTCTCCAGAAGGTGAGAAATCAACAGCGACAGTTCATACCCCTTAAGGCATGACCATCACGTCAATCCCGAAATTCAACTACGAGCTTTTTAACTGCAACAACTTTAATATACGCTATTGGAGCTGGAATTACCGCGGCTGCTGGCACCAGACTTGCCCTCCAA
+
DDDBDIIIHHHHIIIIIIIIIIIIIIIIIIFHIIIIGIHIIGIIIIHIIIIIIIIIIIIIIFGHIIHIIHHIHEHIHHCHHIIIHIIIHHIGFGHIIIIIHHHIHHDIIIHHIIHGIIHIIIIHHHIIIHIIIIIIIIIIIIIIIIIIIIIIIIHHIHHGIIIIIIIIHHHIGIIIIIIIIIIIIHIHIHIIIIIHIIIIIIIHIIIHIIIIIIIIIHIHHIIIIIIIIIIIIIIIIIIIIIIIIIIIIHHGIIIIIIIIIIIIIIIIIHIIIIIIIIIIIIIIIIIIIIIIIIIIIIIIIIIIIIIIIIIIIIIIIIIIIIIIIIIIIIIIIIIIIIIIIIIIIIIIDDDDD
@HISEQ:969:HM2KJBCX2:2:1101:21249:55590 2:N:0:ACTATGCA
AAGATCGTACTGCCCAACTATCCCTATTAATCATTACGGTGATCCTAGAAACCAACAAAATAGAACCATGCCGTCCTATTCTATTATTCCATGCTAATGTATTCGAGCAAAATGCCTGCTTTAAACACTCTAATTTTTTCAAGGTAAAGGTCCTGGTTCCACATGACACCCAATTAAGGACATCATGCTTCTCCAGAAGGTGAGAAATCAACTGCGACAGTTCATACCCCTTAAGGCACGACCATCACGTCAATCCCGAAATTCAACTACGAGCTTTTTAACTGCAACAACTTTAATATACGCTATTGGAGCTGGAATTACCGCGGCTGCTGGCACCAGACTTGCCCTCCAA
+
BD@D@FHFHHEFC??@FCHH?@HEEHFHIHE1D11CEEECGG1<<1DECGHCDFHCH?CEFHFHGEGC@CF<<0//0C<C1<F1DE@G?1<<<1<<DC?<C1HHFHH@CCECEDCEFHHEADCHGBCHHFEHH?HEHHGHHGHGB<D@E??HHE@C?CIIIHECHEHHHGIHHEEHHHHF:EHHEFEHEEHHIGIHGCGHIIIIGHHIIHEIIIHHHG?HHGFFGHIIIIIIHGIHHDHFHIIHFHEIHHFIGHHHIHHHHHHGHCIHHHGCGIIHIIHHHIIIHHFE@CIHHEIIIHHHIIHHHIIIIHIIIIIIIIIIIIIIIIIIHIIIIGHIIGIHIIIIIIIDBD@B
@HISEQ:969:HM2KJBCX2:2:1101:20006:55726 2:N:0:ACTATGCA
AAGATCGTACTGCCCAACTATCCCTATTAATCATTACGTGGTCCTAAAACCAACAAAATAGAACACCGTCCTATTTTATTATTCCATGCTAATGTATTCAAGCAAAAATGCCCGCTTTAAACACTCTAATTTTTTCAAAGTAAAGGTCCTAGTTCATTGAAACACCCAATTAAGAAGCATCCCAATTCACCAGAAGGTAAGAAATTGGCTACACACCGATTCATACCCCTTAAGGCACGACCATCACGTCAATCCCGAAATTCAACTACGAGCTTTTTAACTGCAACAACTTTAATATACGCTATTGGAGCTGGAATTACCGCGGCTGCTGGCACCAGACTTGCCCTCCAA
+
DDDDDFHHHIIIHFHIIIIIIIHEGHCCHHHGHIGHHIIFC<DFHCEHECHFEEEGCDGHFHGIEH0<<E<EHHGFHIIEHGCCGEHEHEHHHIHICH?G?D@FGHEHHHCHHHHFDAHHHGCHIHHHHHHEGH<<HHHHIIIHGHHHFHHH?HIHHEFHEIHGGEHGGDDE9?HHHIHGHHFGFHECHIHHFEHEHHEHHHHGCHF0EHHEGGHHHCIH;EGFGDEIIHFHFECC<CGEIIHG<HHFF<HE/HHG@FFCC?@HHHEIHFIIHEFHGEGCCHCIIHHHEHF1HIIIHEEIGGEIIIHIIIHHHFHHC/C//?IIHHHEGHHHHHIIIHGHHIIIHGD@ADA
@HISEQ:969:HM2KJBCX2:2:1101:16362:55318 2:N:0:ACTATGCA
AAGATCGTACTGCCCAACTATCCCTATTAATCATTACGTTGATCCTAGAAACCAACAAAATAGAATCAAACGTCCTATTTCATTATTCCATGCTAATGTATTCAAGCGTGAGCCTGCTTTAAACACTCTAATTTTTTCAAAGTAACAGTCCTGATTCCCCACAACACCAAATAAATGACATCATGGTTCGTCAGAAGGGAGAAACCAACAATACCAGTACGTACCGAGGCACGACCGACATGATGGTCCCGAAATTCAACTACGAGCTTTTTAACTGCAGCAACTTTAATATACGCTATTGGAGCTGGAATTACCGCGGCTGCTGGCACCAGACTTGCCCTCCAA
+
DDDDDHHIIHIIIIIIIIIHIIIIIIIIGGHIIIIHIHIIIHIHHHIIIHIIIIIIGHIIHHHHHIIIIIIIIIGIIIIIIIHIHIIF?GHIIIIIIIHIHGHIIHIIIIIIIIIIHHHIIHHIIIHIHHGHIIHIGHIIIHHIIHIIIIIIIIIIIIIHIIIIIHHIHHHHIHGHHIHHIIIIIIIHHHHHHGHGHIDHGIIIHHIIIIHHIIIIIIIIIIIIIIHHGIIIHIHIIIIIHHGDIIHIIHHIHHGGIIIHHIHHIHIIIHHIIIIIIIIIIIIHHHHIIHIIIIHIHHEGHFIIIIHHIHHIIHHHHIIIIIIIIIIIIIHIIIIIHIIIDDDDD
@HISEQ:969:HM2KJBCX2:2:1101:12332:56690 2:N:0:ACTATGCA
AAGATCGTACTGCCCAACTATTCCCTATTAATCATTACATCGATCCTAGAAACCAACAAAATAGAATCGGATGTCCTATTTCATTATTCCATGCTAATGTATTCAAGCGTGAGCCTGCTTTAAACACTCTAATTTTTTCAAGGTAACAGTCCTAATTCCCCGTGACACCAAATTAATGGCATTACGGTTCTTTAGAAGGTGAGAAATCAATAATATCAGTACATACCAACGGCATGACCGAAACATTGATCCCGAAATTCAACTACGAGCTTTTTAACTGCAGCAACTTTAATATACGCTATTGGAGCTGGAATTACCGCGGCTGCTGGCACCAGACTTGCCCTCCAA
+
DDDDDIIIIHIHHIIIIIIIIIIIIIIIIIIHIIIIIIIIICHHIIIIIIIIHHIIHIIIHIIEHIHIHHHIGHFIHIIGHHIHGHIFFEHICEHHIFIIIIIHHIIIIIIIIIHIIIIHHHHIIIIIHIIIIIIIHIIIIIIIIIIIIIIIIIIIIIDGIIIIIIHIHIIIIIIIIIIIIIIIIIIIIIIIIIIIIIIIIIIIIIIIIIIIIIIIIIIIIIIIIIIIIIIIIIIIIIIIIIIIIHHGIGIIIIIIIIIIIIIIIIIIIIIIIIIIIIIIIIIIIIIIIIIIIIIIIIIIIIIIIIIIIIIIIIIIIIIIIIIIIIIIIIIIIIIIIIIIIIIDDDDD
@HISEQ:969:HM2KJBCX2:2:1101:20040:57090 2:N:0:ACTATGCA
AAGATCGTACTGCCCAACTATCCCTATTAATCATTACGGTGATCCTAGAAACCAACGAAATAGAATCAGTCCGTCCTATTTCATTATTCCATGCTAATGTATTCAGACGATAGTCTGCTTTAAACACTCTAATTTTTTCAAAGTAACAGTCCTGATTTCCAACCACACCAAATAAATGGCATGAAAGTTCCTCAGAAGGTAGAGATCCATCTCACCAGTGCAGACAATTAAGCCTGACCAATGGGTAGACCCCGAAGTTCAACTACGAGCTTTTTAACTGCAACAACTTTAATATACGCTATTGGAGCTGGAATTACCGCGGCTGCTGGCACCAGACTTGCCCTCCAA
+
@DBDA<GHHHIIGH@@HHIIIHHGHHGHIHIHIHHIHI=HCHFHFHHIIFFGH?GHIG@=DCF?EHFGEFHH=GHGCH?FFD@FG@D?C<FCHECE<FFDFGH?FHHHHHHHHHG@?HHHHGHEHGEHCEEHHIIIHIIIHHHBHHGIHIIHGFHGHHHDHGHFHHHEHIIII;HHIHIIIIIIIHHHIHGIGIIIHHFHHIIGIIIIIIHIIGIIHIHIHHEIIHHH@HIIIGIGIGIIIHIHEGDGIFIIHHIIIIIHHIIHHIIIHIIIGIIIIIIIIIIIIHEGGHIIIIHIIIIIIIIIIHHIHHHIHHIIIIIIIIHIIHIIIIIGIIIIHHHIIIIDCDCD
@HISEQ:969:HM2KJBCX2:2:1101:21027:57619 2:N:0:ACTATGCA
AAGATCGTACTGCCCAACTATCCCTATTAATCATTACGGTGGTCCTAGACCAACAAAATAGAACCAACGTCCTATTCTATTATTCCATGCTAATCTATTCAAGCAAAAGCCCGCTTTAAACACTCTAATTTTTTCAAGGTAATGGTCCTGGTTCCCCGACACACCCAATAAAGGGCATACCGGCTCACCAGAAGGATAGACCCGACAACAGACAGTACTCGCCAGAGACGGACCGCCCGGTCAGGTCTAAAATTCAACTACGAGCTTTTTAACTGCAACAACTTTAATATACGCTATTGGAGCTGGAATTACCGCGGCTGCTGGCACCAGACTTGCCCTCCAA
+
DD@D@@FHHIHHIHIIHIHHHHIHFHEHIGHEH<CCHD0D@CDCEHGCEEHHIHIIGHHIIIGIF@FEH1CGH?GDGHHIHIEHHIE1CC1@C@@<7?GDCDFFHCHF@HCDEG@DCFHHIHH1EHHGHHHIGHHHGHHFGG11H@EFEH?DAIHDE.?HHE8GIIGAC@ECIIIIHDDIHFIIH@:FHHIHIIGHHEE@GHIGIHHHGHHGGHIGIIEIIIFHHHGIIHFIGIIGIIIIFFGIFFGIIIIIIIIIIIIHHHCEHIIIIIIIIIIHIIHHIIHHHIIHFIIIIHHFFFIIIHIIIIIIIIIIIHIHIIIIIIIIIIIIHIHIHIIIIIDDDDD
@HISEQ:969:HM2KJBCX2:2:1101:3635:57886 2:N:0:ACTATGCA
AAGATCGTACTGCCCAACTATCCCTATTAATCATTACGGTGATCCTAGAAACCAACGAAATAGAATCAGTCCGTCCTATTTCATTATTCCATGCTAATGTATTCAAGCGTTAGCCTGCTTTAAACACTCTAATTTTTTCAAAGTAACAGTCCTGATTCCCCATGACACCAAATTAATGACATCATAGTTCGTCAGAAGGTAGAAATCAATAATACCAGTGCATACCGGAGGCACGACCAATATATTGATCCCGAAATTCAACTACGAGCTTTTTAACTGCAACAACTTTAATATACGCTATTGGAGCTGGAATTACCGCGGCTGCTGGCACCAGACTTGCCCTCCAA
+
DDDCDIHHIIHIIIIIIIIIIIHIIIIIIIIIGIIIIIIIIIHIGIHIHHIIFHIIIGHIIIHIIIIIFHFHHIGHHIIHIHHHIGHGCEHIIFHHIHHHHHHHHIIIFGHHHIIGHIIFHHHIHIHGHEHFIHIIHHGII<IHHIIIIHHFHHICCHEHHHEFHIIGGHIIIHHHHEHIIFHHIIIHG@?HHHHHHHFHHHHHHIHHHHHGGHCFH1FFH@HHH;FCEECH@HEGIHEF1DAFACCGIHIIFIHHGIIIHHFFHGHD0CHHHHEEFFF@C@EHEF@CIHHC0ECECHFFCC?CHECFD@@?HDHDDHHEIGHHHGEFGFHHFHEHGGIHFHDDBDD
@HISEQ:969:HM2KJBCX2:2:1101:2618:56418 2:N:0:ACTATGCA
AAGATCGTACTGCCCAACTATCCCTATTAATCATTACGTCAATCCTAGAAACCAACAAAATAGGATCAACGTCCTATCTCATTATTCCATGCTAATGTATTCAAGCGCGAGCCTGCTTTAAACACTCTAATTTTTTCAAAGTAATAGTCCTGATTCCCCGCCACACCAAATTAATGACATGATGGTTCGTCAGAAGGTAGGAATCAGTAACACCAGTACGTACCGAAGGCACGACCAACGTACTAATCCCGAAATTCAACTACGAGCTTTTTAACTGCAACAACTTTAATATACGCTATTGGAGCTGGAATTACCGCGGCTGCTGGCACCAGACTTGCCCTCCAA
+
DDDCDIIIIHIGHIIIIHIHHIIIIIHIIHIEHIIHIIIIIIIGGHHHHIIHIIIIIIIIIIIHIIIIHHIHHHIHIHHHIHHIHHHHHHIGHIIGIIHIIFIHHHHHHHIIIIIIIIIHIIIHIHIIIIIHHHHIHIIIIHHHHIHHIIIHHIHIIIIGHIIIIIIIIIIIIIIHIIIIIIIIIIIIIIIIIIIIIIIIIIIIIIIIIIIIHIIIIIIIIIIIIIIIIIIIIIIIIIIIIIIHHIIIIIIIIIIHIIHHIIIHIIIIIIIIIHIIIIIIIIIIIHIIIIIIHIGIIIHHIIIIIIIIIIIIIIIIIIIIIIIIIIIIIIIIIIIIIIIIDDDDD
@HISEQ:969:HM2KJBCX2:2:1101:10930:57751 2:N:0:ACTATGCA
AAGATCGTACTGCCCAACTATCCCTATTAATCATTACGTCAATCCTAGAAACCAACAAAATAGGATCGAACGTCCTATTTCATTATTCCATGCTAATGTATTCAAGCGTTAGCCTGCTTTAAACACTCTAATTTTTTCAAAGTAACAGTCCTGTTTCCCTGCAACACCAAATTAATGACATTACAGTTCTTCAAGAAGGAGGAATCAGTAAAGCCAGTACACACCATTGGCACGACCAACCTACTGACCCCGAAATTCAACTACGAGCTTTTTAACTGCAACAACTTTAATATACGCTATTGGAGCTGGAATTACCGCGGCTGCTGGCACCAGACTTGCCCTCCAA
+
DDDADIIIIIIIIIIIIIIIIIIIIIIIIIIIIIIIGIIIIDHHIIIHHHIIHHHIHIIIHHGIHIIIIIIIHHIIHIIIIHIHIIIHIIIIEHHIIIIIIIIIIIIHIHIHIHIIHIIHHIHHHIIIHIIIIIIIIIIIIIIIIIIIIIIIIIIIIGIIIIIIIIIIIIHHHIIIIIIIIIIHIIIHIIIIIIIHIIIHHIIIIIIIIIIIIIIIIIIIIIIIIIIIIIIIIIIIIIIIIIHHHIIIIIIIIIIIIIIIIIIIIIIIIIIIIIIIIIIIIIIIIIIHIIIIIIIIHIIHHIIIIIIIIIIIIIIIIIIIIIIIIIIIIIIIHIHHIIIIIDCDDD
@HISEQ:969:HM2KJBCX2:2:1101:16809:57022 2:N:0:ACTATGCA
AAGATCGTACTGCCCAACTATCCCTATTAATCATTACGGTGATCCTAGAAACCAACGAAATAGAATCAGTCCGTCCTATTTCATTATTCCATGCTAATGTATTCAGACGATAGTCTGCTTTAAACACTCTAATTTTTTCAAAGTAACAGTTCTGATTTCCAATCACACCAAATAAATGGCATGAAAGTTCCTCAGAAGGTAGAGATCCATCTCACCAGTACAGACAATTAAGCCTGACCAATGGGTAGACCCCGAAGTTCAACTACGAGCTTTTTAACTGCAACAACTTTAATATACGCTATTGGAGCTGGAATTACCGCGGCTGCTGGCACCAGACTTGCCCTCCAA
+
DDDDDIIIIIIIIIIIIIIIIIIIIIIIIIEHIIIHIIIIIHIHIIIIIIIIIIIIIIIHIIHGHHIIIIIIIHHIIFHIIIIIIIHHIIIHHIIIIIIIIIIIIIHIIIIIIHIIIIIIIIIIIIIIIIIIIIIIIIIHIHIIIIIIIHIIIIHIIIIIIIIIIIIIIIIIIIHIIIIIIIIIIIIHIIIIIIIIIIIIIIIIIIIIIIIIIIIIIIIIIIIHIIIIIIIIIIIIIIIIIIIIIHFIIIIIIIIIIIIIIIIIIIIIIIIIIIIIIIIIIIIIIIIIIIIIIIIIIIIIHIIIIIIIIIIHIIIIIIIIIIIIIIIIIIIIIIIIIIIIIIIDDDDD
@HISEQ:969:HM2KJBCX2:2:1101:16962:57032 2:N:0:ACTATGCA
AAGATCGTACTGCCCAACTATCCCTATTAATCATTACATCGATCCTAGAAACCAACAAAATAGAATCGGATGTCCTATTTCATTATTCCATGCTAATGTATTCAAGCGTGAGCCTGCTTTAAACACTCTAATTTTTTCAAGGTAACAGTCCTAATTCCCCGTGACACCGAATTAATGGCATTACGGTTCTTTAGAAGGTGAGAAATCAATAATATCAGTACATACCAACGGCATGACCGAAACATTGATCCCGAAATTCAACTACGAGCTTTTTAACTGCAACAACTTTAATATACGCTATTGGAGCTGGAATTACCGCGGCTGCTGGCACCAGACTTGCCCTCCAA
+
DDDDDIIIIIIIIIIHIIIIHIIIIIIIIIIIIIIIIIIIIIHIIIIIIIIIHIIIIIIIIIIIHIIFHIIIHHIHIIHIHHIIHIHHIIIIHIIHGIHIIHHIHIIIIIIHIIIIIIIIIHIIIIIIIIIIIIIIIIHIIIHIHIIIIIIIIIIIIIIIIIIIHHIIIIIIIIIIIIIIIIIIIIIIIIIIIHIIIIIIIIIIIIIIIIIIIIIIHIIIIIIIIIIIIIIIIIIIIHIIIIIHHFIIIIIIIIIIIIIIIIIIIIIIIIIIIIIHIIIIIIIIIIIIIIIIIHHIIIIIHHIIIIIIIIIIIHIIIIIIIIIIIIIIIIIIIIIIIIIIIIDDDDD
@HISEQ:969:HM2KJBCX2:2:1101:1347:58454 2:N:0:ACTATGCA
AAGATCGTACTGCCCAACTATCCCTATTAATCATTACGGTGGTCCTAGAAACCAACAAAATAGAACCACAACGTCCTATTCTATTATTCCATGATAATCTATTCAAGCAATAGCCAGCTTTAAACACTCTAATTTTTTCAAGGTAATGGTCCTGGCTCCCCAACACACCCAATAAAGGACATACTGGTTCACCAGAAGGAAGACCCGACAGCAGACAGTACTCGCCAAAGACGGACCGCCCGGCCAGGCCTAAAATTCAACTACGAGCTTTTTAACTGCAACAACTTTAATATACGCTATTGGAGCTGGAATTACCGCGGCTGCTGGCACCAGACTTGCCCTCCAA
+
<<0D<1<DFGHHGCGEG0DHGHHH1111<<1D<1<1110<10<1<1<<DFGGHH10<F<1<C1<11<DC<FCHH1<0D1<11<GC1111<DG?11<HEF1<@@<EH9HFFG<<DC&HCEGFCHIHHD?EF@GHE8BEGCHFAA<IIGHHEG@EEEEB?CCEFHGCHHHHHIHHIIIHGIHFGHCHEGHFHHGCEFHGHHG@?0IIFHHIHHHHDHFFACC-HFHHIHHIHIFABEC?FHC/CCE:HF=HCHHIIIHHIIIHGF<D1GIHGIHHFHEIIIIIHHCGC1HIHHH@HDGEHIHHIIHFCHGEECIIIHHHEEGEHHGHHHHHHCHGCHHIHDCID@DDD
@HISEQ:969:HM2KJBCX2:2:1101:15477:58747 2:N:0:ACTATGCA
AAGATCGTACTGCCCAACTATCCCTATTAATCATTACGGTGATCCTAGAAACCAACAAAATAGAACCAATCCGTCCTATTTCATTATTCCATGCTAATGTATTCAGACTTAAGCCTGCTTTAAACACTCTAATTTTTTCAAAGTAACAGTCCTGATTTCCCAACACACCAAATTAATAACATGAAGGTTCTTCAGAAGGTAGAAATTCGCCACTACTGTACGGACCGTAAAGCCCGACCATAGGACAAATTTCGAATTTCAACTACGAGCTTTTTAACTGCAACAACTTTAATATACGCTATTGGAGCTGGAATTACCGCGGCTGCTGGCACCAGACTTGCCCTCCAA
+
DDDDDIIIIIIIIIIIHIHIIIIIIIIIIIIIIIIIIIGIIIIEHHIIIHIHIIIHGHIHIIIIIIIHHIIGHHIIIIHIIHEHHIIIIGHIIIIIIHIIIHHHHHIIIIIIIGIHHGIIIHHIIHIIIIIIIIHIIHIHHHIIIIIIIHIHIIIGIHHIHHHEGHHEIIIHHHHIIIIHHIIIIIIIHIHEIIIIHGIHHHIIIIIIIIIIHIIIIIIIIIIIIGIIIHIIIIGIIIIIII<IIIIIIIIHHHIIHIHIIIIIIIIIIIIIIIIIIIGIIIIHIIIIHIIIIIIIIIIIIIIIIIIIIIIIIIIIIIHIIIIIIIIIIIIIIIIIHIIHIIIDDDDD
@HISEQ:969:HM2KJBCX2:2:1101:13137:58613 2:N:0:ACTATGCA
AAGATCGTACTGCCCAACTATCCCTATTAATCATTACGGCGACTCTAGAAACCAACAAAATAGAACCGCACGTCCTATTTTATTATTCCATGCTAATGTATTCGGGCATAGGCCTGCTTTGAACACTCTAATTTTCTCAAGGTAAAAGTCCTGGTTCCCCGATGCACGCCAATAAAGGGCACACCGGCTCACCAAGAGGTAAGACCCAGCCAGACAGTACATGCCGTTAAGCAGACCGCCCAGCCAGATCTGAAGTTCAACTACGAGCTTTTTAACTGCAACAACTTTAATATACGCTATTGGAGCTGGAATTACCGCGGCTGCTGGCACCAGACTTGCC
+
BDDADHHIHHIHGHIIIHHIIIGIIIIHIHHEHIIIIIIIIIIICHCHHFHDEHIIIGIGHIIIIHHHDH?CCDHHHHHIHHHIIIIEHHIIIIHHIIIIIIHIHGHHIHIIHIIIHIHIIIIIIIIIIIIIIHHIHHHIIIIIIIIIIIIIIIIIHH1IHIIIIIHIIIIIIIIIIHHIIIHIIIIHIHIHIIIIIIIIIIHEGIIIIIIIIIIIIIIIIIIIIIIIIIIIIIIII=HIIIIIIIIIIIIIIIIIIIIIIIIIIIIIIIIIIIIIIIIIIIIIIIIIIIIIHGHIIIIIIIIIIIIHIIIIIIIIIIIIIIIIIIIHIIIIIHIDDDDD
@HISEQ:969:HM2KJBCX2:2:1101:17410:58160 2:N:0:ACTATGCA
AAGATCGTACTGCCCAACTATCCCTATTAATCATTACGGTGGTCCTAGAAACCAACAAAATAGAACCACAACGTCCTATTCTATTATTCCATGCTAATCTATTCAAGCAATAGCCCGCTTTAAACACTCTAATTTTTTCAAGGTAATGGTCCTGGCTCCCCAACACACCCAATTAAGGACATACTGGTTCACCAGAAGGAAGACCCGACAACAGGACAGTACTCGCCAAAGACGGACCGCCCGGCCAAGTCTAAAATTCAACTACGAGCTTTTTAACTGCAACAACTTTAATATACGCTATTGGAGCTGGAATTACCGCGGCTGCTGGCACCAGACTTGCCCTCCAA
+
DDDDDIIIIIIHIIIIIIIIIIHIGIIIHIIIIIIIIIHGHIIIIIIIIIIIHHIIIGIHIIHHHHIHIGHHHHIHHGHHHIHHIIGHHHIIIIHHHHIIHHHIHHIIIIHIIHHHHIIGHHIIGIHIGHIHIIIIHHIIIIIIIHIHIHGIIHIHHII:HIIHHIIIIIHFIHIIIIIHIIHIHHIIIHIHIIIIIIIIIHIIIIIIIIIIIIIIIIIIIIIIIIHIIIIHIIIIHIIGIIIGGHIIIIHIIIIIHIIIIIIHIIIIIIIIIIIIIIIIIIIIIIIIIIIIIIIIIIIIIHIIIIIIIIIIIIIIIIIIIIIIIIIIIIIIIIIIIIIIIIDDDDD
@HISEQ:969:HM2KJBCX2:2:1101:14362:58853 2:N:0:ACTATGCA
AAGATCGTACTGCCCAACTATCCCTATTAATCATTACGTCGATCCTAGAAACCAACAAAATAGAATCAAACGTCCTATTTCGTTATTCCATGCTAATGTATTCAAGCGTGAGCCTGCTTTAAACACTCTAATTTTTTCAAAGTAACAGTCCTGATTCCCCATGACACCAAATTAATGACATCATGGTTCGTCAGAAGGTAGGAATCAATAATACCAGTACGTACAATAGCACGACCAATAAATTGATCCCGAAATTCAACTACGAGCTTTTTAACTGCAACAACTTTAATATACGCTATTGGAGCTGGAATTACCGCGGCTGCTGGCACCAGACTTGCCCTCC
+
DDDADIIHIHIHIIHIHHHIIIGIHIHIIIIIIGIIIFHIHCCHHHIHIIIHICHHIHHHIHHHIHEHEHIFEHIIHIIIIH@HHIIIIIIFGHHIG@HHHIHHIIHHHHH=CHEHFHHHHGHHHIIIHGGHHGHHHIHHHIHFHHH1?EGGHHHHIHGHHHIIIIIHIHHGGHHHHFEIIHHIGGHHIIIHIIIIIHHHHIIHHIHHIHHHIIIIIIIIIIIIHIIIIIHHIIHIIHGHHHIIIIIHIHHHHGCIIIIIHHHEFGHHHHIHIIHHHHIIIIIIHHIHIIIIHIIHIIIIIIIIIIIIIIHIHIIIIIIIIIIIIIIIIIIIIHIIIIDDDDD
@HISEQ:969:HM2KJBCX2:2:1101:17022:58915 2:N:0:ACTATGCA
AAGATCGTACTGCCCAACTATCCCTATTAATCATTACGGTGATTCAGAAACCAACAAAACAGGACCACCGTCCTATTCTATTATTCCATGCTAATGTATTCAGACGTAAGCCTGCTTTGAACACTCTAATTTTTTCAAGGTAAAGGTCCTGGTTTCCCACCACGCTAAATTAATAACATGATAGTTCCCCAGAAGGTAGAAATTCTACACACCAGTACAGACTTGTTAGCCCGACCAACGGTAGAATCCCGAAATTCAACTACGAGCTTTTTAACTGCAACAACTTTAAAATACGCTATTGGAGCTGGAATTACCGCGGCTGCTGGCACCAGACTTGCCCTCCAA
+
DDDDDIIIIIIIIIIIIIIIIIIIIIIIIIIIIIIIIHIIIIIIIHHHIIIIIIIIGIIIIIFHHIIIICHHIIHHIHIIHIIIIIIIIHHIIIIIIIHHIHIHIHIIIIHIIIIIIIIHIIGIIIIIIHIIIIIEHHIIIIIIIIIIHIIIIHIIIIIHHHHIIIIIIIIIIIIIIIIIIIIIIIIIIIHIIHIHIHHIHHIIHHIIIIIIIHIIIIIIIIIIIIIIIIIIIIIIIHIIIHG<IIIIIIIIIIIIIIIIIIIIIIIIIIIIIIIIIIIIIIIIIIIIIIIIIIIIIIIIIIIIIIIIIIIIIIIIIIIIIIIIIIIIIIIIIIIIIIIIDDDDD
@HISEQ:969:HM2KJBCX2:2:1101:1901:59771 2:N:0:ACTATGCA
AAGATCGTACTGCCCAACTATCCCTATTAATCATTACGGTGATCCTAGAAACCAACGAAATAGAATCAAGCCGTCCTATTTCATTATTCCATGCTAATGTATTCAGACGTTAGCCTGCTTTAAACACTCTAATTTTTTCAAAGTAACAGTCCTGATTTCCAATCACACCAAATTAATGACATGAAAGTTCCTCAGAAGGTAGAGATTTATCTCACCAGTACAGACAATTAAGCCTGACCAATGGGTAAACCCCGAAGTTCAACTACGAGCTTTTTAACTGCAACAACTTTAATATACGCTATTGGAGCTGGAATTACCGCGGCTGCTGGCACCAGACTTGCCCTCCAA
+
@DD@DF1<<<111D<CC0C@CHIECCHHII?GCHHE110<EH11<CC<<1<GEF?0<EHEFC?G1<DHC11D<<C<CCF11D@G1<1<F<F@C1<CGCHEHHGCEFAEECFC>DCIHFGHHAACG1HEHHHG<CHGHHEBEHHG@<FEEHECDFFFHIIHGFHHHIHGEHGGHHHIECDGHHCHFCHIGGHHGIHHHGGFGHEHHGIIHHIHCHIHIIHHHCFGEHIHEHHFEFHCCHIHHFHH(HFHHIH=HHHIIHIHIHHGH=HEF@FGHHGHH?IHIHHFHHHGHHIIIIIIIHFHGEHHIHIIIIHHF1HIGGHDIIHGEIIHFHHFHHIHIHHHGIIDADBA
@HISEQ:969:HM2KJBCX2:2:1101:10764:59792 2:N:0:ACTATGCA
AAGATCGTACTGCCCAACTATCCCTATTAATCATTACGGTGATCCTAGAAACCAACGAAATAGAATCAGTCCGTCCTATTTCATTATTCCATGCTAATGTATTCAGACGATAGTCTGCTTTAAACACTCTAATTTTTTCAAAGTAACAGTCCTGATTTCCCATCACACCAAATAAATGGCATGAAAGTTCCTCAGAAGGTAGAGATCCATCTCACCAGTGCAGACAATTAAGCCTGACCAATGGGTAGACCCCGAGGTTCAACTACGAGCTTTTTAACTGCAACAACTTTAATATACGCTATTGGAGCTGGAATTACCGCGGCTGCTGGCACCAGACTTGCCCTCCAA
+
DDADBGIIFHEHHIFHEHIHIHECFHHHIHHHIEHHIIF<@GHHHFHHHHHHGHIIHIICH?HHIEHEHGFHFHICGHEHEEC?GEGHIEHIIH?GEHEHHGHIIHIHIIIIIHHHGHCHHI@CIIIIHIIIIFHHHHHIIIHIHHHHHHIIIIIHHHHIGIHHIHHIHIIIIIHIHHHHHIHHHIIIHEEIHHGFHHGEHIIHIHHHEHIIIIIIIIIIHHHHIIIIHIHIHIIIIIIIIIIHHHDIIHCIHFHHGIIHIIIHIIIIIIHIIIIHHHIIIIIHIHHHHHIIIIIIIIHGIIIIIIIIIIIIIIHIIIIIIIHIHIIHIIIIIIHIIHIIIIIDCDDD
@HISEQ:969:HM2KJBCX2:2:1101:10123:59258 2:N:0:ACTATGCA
AAGATCGTACTGCCCAACTATCCCTATTAATCATTACGGTGATTCAGAAACCAACAAAACAGGACCACCGTCCTATTTTATTATTCCATGCTAATGTATTCAGACATAAGCCTGCTTTGAACACTCTAATTTTTTCAAGGTAAAGGTCCTGGTTTCCTACCACGCTAAATTAATAACATGATAGTTCCCCAGAAGGTAGAAATTCTACACGCCAGTACAGACAATAGCCCGACCAACGATAGAACCCCGAAATTCAACTACGAGCTTTTTAACTGCAACAACTTTAATATACGCTATTGGAGCTGGAATTACCGCGGCTGCTGGCACCAGACTTGCCCTCCAA
+
DDDDDIIIIIIIIIIIIIIIIIHIIHIIIIIHIIIIHIIIHIHIIIIIIIIIHGIIHIHHIIHIIIEHGIGHHIIIIHIIIIIIIIGHIHHIHIHHHIHIIIIIIIIIHHHIIIIIIIIIIIIIIHIIIIHIEHIIIHHHHIHIIHGHIHHHIHIIIHIIIIIIIIIIIHIHHGIHHIIHHHIHFHIHHIIIIIIIHIIIIIIHIIIIIIIHHIIIIIIIIIHIIIIIIIIIIIIIIIIIHIIIHIIIHHGIIIIIIIIIIIIIIIIIIIIIIIIIIIHIIIHIIIIHIHIIIIHIIIIIHIIIIIIHIIIIIIIIIIIIIIIIIIIIIIIIIIIIIIDDDDD
@HISEQ:969:HM2KJBCX2:2:1101:16893:59998 2:N:0:ACTATGCA
AAGATCGTACTGCCCAACTATCCCTATTAATCATTACGGTGATCCTAGAAACCAACAAAATAGAACCATGCCGTCCTATTCTATTATTCCATGCTAATGTATTCGAGCAAAATGCCTGCTTTAAACACTCTAATTTTTTCAAGGTAAAGGTCCTGGTTCCACATGACACCCAATTAAGGACATCATGCTTCTCCAGAAGGTGAGAAATCAACTGCGACAGTTCATACCCCTTAAGGCACGACCATCACGTCAATCCCGAAATTCAACTACGAGCTTTTTAACTGCAACAACTTTAATATACGCTATTGGAGCTGGAATTACCGCGGCTGCTGGCACCAGACTTGCCCTCCAA
+
DBBDDEE1DFHHIHHIHHHIHH@GEHGFH?EEHE1FHH=1<EHCFH?1CEHHFFCHFCCFHH@CGHH@G?@GHCCH=HH1<11<GH1<CG1<F@FHFH1<DFHHIHHFEHGGFIIIIIIIHHCB@AHHIHHHEDEFAHHHHEIIIHH9HIIIIFIHHEIIIIHIGCGGHGIIIHHHHIIIHIHHGIIGIIHHHHHHFHIIHIIIHCEHHIHIIIIHHEHIIIHHHIHIIGIHHIHFEHGHIIIIFHHIIGGHHHHHEIGIIIIIHHIIIIHEIIHHHHHHGIIIHGIIIIHHIIIIIIIHIIIIIIIHIIHIIIIGIIIIIIIIIIIIIIIIIHEIHHIIHIHIIIIDAB@D
@HISEQ:969:HM2KJBCX2:2:1101:6242:60741 2:N:0:ACTATGCA
AAGATCGTACTGCCCAACTATCCCTATTAATCATTACGTCAATCCTAGAAACCAACAAAATAGGATCGAACGTCCTATTTCATTATTCCATGCTAATGTATTCAAGCGTTAGCCTGCTTTAAACACTCTAATTTTTTCAAAGTAACAGTCCTGTTTCCCTGCAACACCAAATTAATGACATTACAGTTCTTCAGAAAGGAGGAATCAGCGAAGCCAGTGCATACCAGTGGCACGACCAACCTGCTGACCCCGAAATTCAACTACGAGCTTTTTAACTGCAACAACTTTAATATACGCTATTGGAGCTGGAATTACCGCGGCTGCTGGCACCAGACTTGCCCTCCAA
+
DDDDDIIIIIIIIIIIIIIIHIHHHIIIIIIIIIIIIIIIHIIHHIIIIIIHEHHIHHHIIIIIHIIIHIIHHHHIHIIIHIIIHHIGIIIIIIHIIIHIIIIIIIIIIIIIHIIIIIHHIHHHHIHIIIIHIIIIIIIHIIIIIIIIIIIIIIHIIHIIIIIIIIIIIHIHHIIIIIIIIIIIIIIIIIHIHIIIIIIIIIIIHIIIIIIHIIIIIIIIIIIIIIIIIIIIIIIIIIIIIIIHGIIIIIIIIIIIIIIIIIIIIIIIIIIIIIHIIIIIIIIIIHIIIIIIIIIIIIIIIIIIIIHIIIIIIIIIIIIIIIIIIIIIIIIIIHIIIIIIIDDDDD
@HISEQ:969:HM2KJBCX2:2:1101:16288:60537 2:N:0:ACTATGCA
AAGATCGTACTGCCCAACTATCCCTATTAATCATTACGTCGATCCTAGAAACCAACAAAATAGAATCAAACGTCCTATTTCGTTATTCCATGCTAATGTATTCAAGCGTGAGCCTGCTTTAAACACTCTAATTTTTTCAAAGTAACAGTCCTGATTCCCCATGACACCAAATTAATGACATCATGGTTCGTCAGAAGGTAGGAATCAATAATACCAGTACGTACAATAGCACGACCAATAAATTGATCCCGAAATTCAACTACGAGCTTTTTAACTGCAACAACTTTAATATACGCTATTGGAGCTGGAATTACCGCGGCTGCTGGCACCAGACTTGCCCTCCAA
+
DCADCEHF@EHHF11DGG11<@GCFFHGFHC1<FH?<<<1CH<<D<CGHEF11FHEHHIGECFHFHHIHE?GH1<E1FHE1<GCDGHHFHH1GHGEH?HEHH1G@CADEGEE?@HGFH?GHCFHHHIIIHGDEHHH<HHCFAGHGHHEGEEG:FH?<CGHHHFHCHHEHHEHIHHGIHG./IHF?CGG#<<HHCEHHEHHGGHG?GHHHHHFIGFHFEIHHHIIIHHHE=IFIIGHHFHHHFCECC<HCC?HGEGHHGIH=HHFIIHHHCHIIHHIIHHHFFGGGFHHHIIHH?HHCHHEIHHHHGEGHIIHHHDDDHEIHHHHD1GIHHF1EIHHHE=D@ABDD
@HISEQ:969:HM2KJBCX2:2:1101:12997:60556 2:N:0:ACTATGCA
AAGATCGTACTGCCCAACTATCCCTATTAATCATTACGGTGATCCTAGAAACCAACAAAATAGAACCATGCCGTCCTATTTTATTATTCCATGCTAATCTATTCAAGCACAAGCCTGCTTTAAGCACTCTAATTTTTTCAAGGTAATAGCTCTGCTTCCCCAACGCACTAACTTAATAGCATGATGGTTATTCAGAAGGTAGGAATTCATCAGGCCAGTACGGACAGTGAAGCCCGACCAACCGACAAACTCCGAAATTCAACTACGAGCTTTTTAACTGCAACAACTTTAATATACGCTATTGGAGCTGGAATTACCGCGGCTGCTGGCACCAGACTTGCCCTCCAA
+
<DD0D1CFFHHH?EEHFHHHIHCEHGIGFHHHHHICGHDGHFHEEHG?EEEGE11<<1DFGHIFHIFH?E<<CH?HIHHCHHFCH?FHCHEHEFHGF@HGHFGHGHHHHHGHCEHEHGCIIIIIIIIIHIIICAFIIHGHHEEHIHGIHIHIGHHHIIHHEFHIIIIHHFCHGEHHHHGIHIHIIIIIHIII;HHIIIIIHIIHHHHHHHHGIHIHGHHIHHHIIIIIHIIIIIIIIIIIIHIHHHGIHHHIHHIHHGHHHEIIIHHIIIIHHHFHIIIIIIIIIIHIEIIIIIIIIIIHIIIIIIHIIIHIIIIIIIIHIIIIIIIIIIIIIIHIIIIIIIHDDDD@
@HISEQ:969:HM2KJBCX2:2:1101:1253:60978 2:N:0:ACTATGCA
AAGATCGTACTGCCCAACTATCCCTATTAATCATTACATCGATCCTAGAAACCAACAAAATAGAATCGGATGTCCTATTTCATTATTCCATGCTAATGTATTCAAGCGTAAGCCTGCTTTAAACACTCTAATTTTTTCAAGGTAACAGTCCTAATTCCCCGTGACACCAAATTAATGGCATTACGGTTCTTTAGAAGGTGAGAAATCAATAATATCAGTACATACCAACGGCATGACCGAAACATTGATCCCGAAATTCAACTACGAGCTTTTTAACTGCAACAACTTTAATATACGCTATTGGAGCTGGAATTACCGCGGCTGCTGGCACCAGACTTGCCCTCCAA
+
0<0<0DCDGHF<G1<DGEHGII?@<F1<CHIH@F1C1C<G@1<FGHI?GHHH1C?DEFHIHHHH?1CGC00<<<1<1C1GH@GHGEGHEEHECDHEHECHHHHHFHGHGIIIGIIIIHGADCCHHHCFHFCDEHHEHGHHIHHHHIGECEHIHHHCHEIIIIHHGIIIH9HFHIIHHIHGIIHHIHHEHHIIHHHHGHIIHHGIHIIHHHHIIHIIHIHIH?HDEHHHHH>GEHGIIIIIHIHEBDE<HHIIHHIHEEHIHIIHHEHIHEHEHHIHIIGIHIHIIIIHFGIIIIHHHIHHHIIIIIFIIIHIIIIIIHIIIIHGIIIIGIIIIIIIIIIIIIDDDCD
@HISEQ:969:HM2KJBCX2:2:1101:21192:61630 2:N:0:ACTATGCA
AAGATCGTACTGCCCAACTATACCTATTAATCATTACGTTGATCCTAGAAACCAACAAAAAAGAATCGAACGTCCTATTTAATTATTCCATGCTAATGTATTCAAGCGCGTGCCTGCTTTAAAAACTCTAATTTTTTCAAAGTAACAGTCCTGACTCCCCACAACATCAAATTAATGACATCATGATTCATCAGAAGGGAGAAATCAATGACATTAGTACGTACCGAAGGCACGACCGACGTATTGATCCCGAAATTCAACTACGAGCTTTTTAACTGCAACAACTTTAATATACGCTATTGGAGCTGGAATTACCGCGGCTGCTGGCACCAGACTTGCCCTCCAA
+
BAA@D?FGGE1CCCHHHEGHH1<D?C@EE@11<1<<<E11<D111<DE@EEE1FH0<@CG1<EEE1<@CC1<<10011111<1<@@?C1<1111<<<ACG?<1<FFH=@?F/<8@DCB@68DC%/B11<CHGHH?HBB<DEEB<<1D19FB;0BEGHE04CD<#/C5DDE@@<FFF</:/GC@?E?GH>/EG/GDGD/HHFCCCF<00DFHHG@CHHIIGCCEH?FD1IHHHIHHIIHFFFAC<<GHE:-1@C<CC@?E@HGCHE<@HIHHHG1F?IIHIHCF@HHHGEIGHHEIHIGIHHIIHHFFHEHHECHDIHIHHFHCF?HIHEFHIHCGIIHDHHDACBD
@HISEQ:969:HM2KJBCX2:2:1101:1662:62082 2:N:0:ACTATGCA
AAGATCGTACTGCCCAACTATCCCTATTAATCATTACCTCGACTCCGAAAGCCAACGAAATAGAACCGAGGTCCTATTCCATTATTCCATGCACTAATGTTCAGGCTGTAGCGCCTGCTTTGAGCACTCCAATTTTTTCAAAGTAAACGTGCTGGCCACTCAAGGCACTCGATTAAGAGAACCAAGAACAAACCAACAAAATCGTCCGGGCGAACATTAAACACCACAGGGTGCAACATTCACCCGAAACCGAGATCCAACTACGAGCTTTTTAACCACAACAACTTTAATATACGCTATTGGAGCTGGAATTACCGCGGCTGCTGGCACCAGACTTGCCCTCCAA
+
DDDDDIIIIHIIGIIHIIIIIIGIIIIIIIGIIHIIIHHIHIIIHIHIICHIIHIIIGFIIIIGIIIIGHHIHIHHHHHHHIHIHHGHGHIFHIGF@IIHHHFHHIIIIIHFHHIIIIHHIIIHIHHIIIHGHHIIIIIHHIIIIIIIIIIHIHIIIIIIIHHIIIHEHIIIIIIHIHIIIHIIIIIIHHGIIIIHIIIIIIIIIGIIIIHIIIHIIIHHHHIIIIIIIIIIIIIIIIIIHHHH;IIIIIIIIIIIIHIIIIIIIHIIIIIIIIIIIIHHIIIHIIIIIIIHIHIIIIIIIIIIIIIIIIIIIIIIIIIIIIIIIIIIIIIIIIIIIIIIIDDDDD
@HISEQ:969:HM2KJBCX2:2:1101:3088:62796 2:N:0:ACTATGCA
AAGATCGTACTGCCCAACTACCCTATTAATCATTACGTCAATCCTAGAAACCAACAAAATAGGATCAACGTCCTATTTCATTATTCCATGCTAATGTATTCAAGCGCGAGCCTGCTTTAAACACTCTAATTTTTTCAAAGTAACAGTCCTGATTCCCCGCCACACCAAATTAATGACATGATGGTTCGTCAGAAGGTAGGAATCAGTAACACCAGTACGTACCGAAGGCACGACCAACGTACTAATCCCGAAATTCAACTACGAGCTTTTTAACTGCAACAACTTTAATATACGCTATTGGAGCTGGAATTACCGCGGCTGCTGGCACCAGACTTGCCCTCCAA
+
DDDDCIIIIIIIIIIIIIIIIHIIIIIIHIIIIIIIIIIIIIIIIIIGIIIHIIIIHIIHIHFGHHHHIIIIIIGIIIHIIHHHHHIIIHIIIIIHHIHHHIGHHIHIIIIIHHHIIIIHHHHFHIIIHIIIIHIIIIIIIIHIHIHIHHIHHHHIIIGIIIIIIIHHHHIIIIIIIIIIIIIIIHIIHIIIIIIIIIIHIIIIIIIIIIIIIIIHIIHIIHIIIIIIIIIIIIIIIIIIIIIIIIIIIIIIIHHIIHIHHIIIHIIIIIIIIIIIIIIIIIHHHIIIHIIIIIIIIIIIIIIIIIIIIIIIIIIIIIIIIIIIIIIIIIIIIIIIIIIDDDDD
@HISEQ:969:HM2KJBCX2:2:1101:7177:63348 2:N:0:ACTATGCA
AAGATCGTACTGCCCAACTATCCCTATAATCATTACGGTGGTCCTAGACCAACAAAATAGAACCAACGTCCTATTCTATTATTCCATGCTAATCTATTCAAGCAAAAGCCCGCTTTAAACACTCTAATTTTTTCAAGGTAATGGTCCTGGTTCCCCGACACACCCAATAAAGGGCATACCGGCTCACCAGAAGGATAGACCCGACAACAGACAGTACTCGCCAGAGACGGACCGCCCGGTCAGGTCTAAAATTCAACTACGAGCTTTTTAACTGCAACAACTTTAATATACGCTATTGGAGCTGGAATTACCGCGGCTGCTGGCACCAGACTTGCCCTCCAA
+
DDDDDGHIGIIIIIIIHHIIIIIHIHIIIIIIIIIIIHIIGIIGHIGIIIHHIIIIIIHHGIIIIIIHHHHHIIHIGIIIIIIIIIIIIHIIIIIHIHIHIIHIIIIHIIIIHHHHIIIHIIIHIIGIIHIIIIIIIIIIIHHIIIIIGHHGIIIGIIHIHIHIHIIIIIHHHIIIIIIIIIIIFIIIIIIIHIIHIIIIIIIIIHHHHHHIIIGIIHIIIIIIIIIIIIHIIIHIIHIIIIIIHIIIHIIHHIIIIIIHHHHHIIIIHIIIIIIIIIIHIIIIIIIIIHIIIHIIHIIIIIIIIIIIIIIIIIIIIIIIIIIIIIIIIIIIIIIIIDDDDD
@HISEQ:969:HM2KJBCX2:2:1101:4642:62531 2:N:0:ACTATGCA
AAGATCGTACTGCCCAACTATCCCTATTAATCATTACGGTGATCCTGGAAACCAACAAAATAGAACCATGCCGTCCTATTCTATTATTCCATGCTAATGTATTCGAGCAAAAATGCCTGCTTTAAACACTCTAATTTTTTCAAGGTAAAGGTCCTGGATCCGCAAGACACCCAATTAAGGACATCAAGTTTCTCCAGAAGGTGAGAAATCAACAGCGACAGTTCATACCCCTTAAGGCATGACCATCACGTCAATCCCGAAATTCAACTACGAGCTTTTTAACTGCAACAACTTTAATATACGCTATTGGAGCTGGAATTACCGCGGCTGCTGGCACCAGACTTGCCCTCCAA
+
DDDDDIIIIIIIIIIIIIIIIIIIIIIIIIIIIHIIIGIIIIIIIHIIIIIIIIIIHIIIIIIIIIHIIIGIHHIGIIHIIIIIIGIIIIIIIIIGHIIIIEFHHIHIHHIIIIIIIIIIIHHIIIIIIIIIIIIHHIIHIIIIIIIIIHIHIIIHIIHHIIHIIIIIIIIHIIIIIIIIIIIIIIIIIIIIIIIIIIIIIIHHIIIIIIIIIIIIIIIIIIIIIIIIIIIIIIIIIIIIIIIIIIIIIIIHIIIIIIIIIIIIIIIIIIIIIIIIIIIIIIIIIIIIIIIIIIIIIIIIIIIIIIIIIIIIIIIIIIIIIIIIIIIIIIIIIIIIIIIIIIIIIIIIDDDDD
@HISEQ:969:HM2KJBCX2:2:1101:14199:63286 2:N:0:ACTATGCA
AAGATCGTACTGCCCCAACTATCCCTATTAATCATTACGGTGGTCCTAGACCAACAAAATAGAACCAACGTCCTATTCTATTATTCCATGCTAATCTATTCAAGCAAAAGCCCGCTTTAAACACTCTAATTTTTTCAAGGTAATGGTCCTGGTTCCCCGACACACCCAATAAAGGGCATACCGGCTCACCAGAAGGATAGACCCGACAACAGACAGTACTCGCTAGAGACGGACCGCCCGGTCAGGCCTAAAATTCAACTACGAGCTTTTTAACTGCAACAACTTTAATATACGCTATTGGAGCTGGAATTACCGCGGCTGCTGGCACCAGACTTGCCCTCCAA
+
BDD?@FHHHIIHE@HGGHIIEHHHHIIH@G1GGHIFHECHFEEGFHHHHCH?CGHFH?@GHHECHEC@@<<DEHHFHEHIIG@FHIIIECF1DHHHHGEHF@HHHIHHHHGHHHEGHHFHHF?IHHHEHHHGGHHIHI8IHHHHEHFIIIHHIHDDGIIIHHHIIHEEIIIIIIIHIHIHHIIIHHIIIHIIHFHHGIHHIIIHIHIIIHHHEHCHCIHCIHIIIIIIIIHFGIIIGIIIIHIIFHCHIHEHIIHCIHHHDHHCHHHIIIIIIIIHIIHHHGGHHIHHH@E0IHGG@GDHHHIHHHHIIIIHIIIIIIIIIHIHIIHIIIHEIIIIIHHDDDDD
@HISEQ:969:HM2KJBCX2:2:1101:17154:63390 2:N:0:ACTATGCA
AAGATCGTACTGCCCAACTATCCCTATTAATCATTACGGTGGTCCTAGAAACCAACAAAATAGAACCACAACGTCCTATTCTATTATTCCATGCTAATCTATTCAAGCAATAGCCCGCTTTAAACACTCTAATTTTTTCAAGGTAATGGTCCTGGCTCCCCAACACACCCAACAAAGGACATGCTGATTCACCAGAAGGAAGACCCGACAGCAGACAGTACTCGCCAAAGACGGACCGCCCGGCCAGGCCTAAAATTCAACTACGAGCTTTTTAACTGCAACAACTTTAATATACGCTATTGGAGCTGGAATTACCGCGGCTGCTGGCACCAGACTTGCCCTCCAA
+
DDDCDIIIIIIIIIIIIIIIIIIIIIIIIIIIIIIIIHIIHIIIIIIIIIIIIIIIIIIIIIFHIIIIIIIIGHIIIIIIIIHHIIIIIHIIIIIIIIIIIHHIIIIIIIIIIIIIHIHIIIIIIIIIIIIIIIIIIIIIIIIIIIIIIIIIIIIIIIIIIIIIIIIIIIIIIIIHIIIIIIIIIIIIIIIIIIIIIIIIIHHIIIIIIIIIIIIIIIIIIIIIIIIIIIIIIIIIIIIIIIIIIIIIIIIIIIIIIIIIIIIIIIIIIIIIIIIIIIIIIIIIIIIIIIIIIIIIIIIIIIIIIIIIIIIIIIIIIIIIIIIIIIIIIIIIIIIIIIIIIDDDDD
@HISEQ:969:HM2KJBCX2:2:1101:3520:64940 2:N:0:ACTATGCA
AAGATCGTACTGCCCAACTATCCCTATTAATCATTACGGCGGTCCTGGAAACCAACAAAATAGAACCGCACGTCCTATTCTATTATTCCATGCTAACGTATTCGAGCAAATGCCTGCTTTGAACACTCTAATTTTTTCAAAGTAAAAGTCCTGGTCCCCAACACGCCCAGTGAAGGGCATGCGGTTCTCCAGAAGAAAAGGCCCGGCCGGACAAGTGCACGCGGTGAGGCGGACCTGCCAGCCAGGCCAAAGGTTCAACTACGAGCTTTTTAACTGCAACAACTTTAATATACGCTATTGGAGCTGGAATTACCGCGGCTGCTGGCACCAGACTTGCCCTCCAA
+
D@DDDCF@GHHHHH@C<<DGHHCEHGGGCEH11CG@F1<C/ECCDHG111<DCGFC1DGG1C<1C1DHHHII1<<0DC@?FCHC11<FCCHHEFH@5<18<DHGFGCHEHHFH?GGHHEGG@<EH8FCC18DFHHFD6EB<<CBC0<HEEG7<F=CHG?<GEHHEFF<FCF?HE@EHHGHHEFDC>C/C/ADEEC?GEHHC?/IHEDEHIHHHCIIHDECDHHCECAFCHHCGDDGC=D<1G?G=HC11FC1G@EHG<@EF0F1@CCCFC<<<CCECCEHHCD11?FIHE<D/F<<<1E@GGD11HG?HIHDHD?DIHFGC<1EHFHGIHHCC1@CHG@@B<@<
@HISEQ:969:HM2KJBCX2:2:1101:10066:65470 2:N:0:ACTATGCA
AAGATCGTACTGCCCAACTATCCCTATTAATCATTACGGTGATCCTAGAAACCAACAAAATAGAACCATGCCGTCCTATTCTATTATTCCATGCTAATGTATTCGAGCAAAAATGCCTGCTTTAAACACTCTAATTTTTTTCAAGGTAAAGGTCCTGGATCCGCAAGACACCCAATAAAGGACATCAAGTTTCTCCAGAAGGTGAGAAATCAACAGTAACAGTTCATGCCCCTTAAGGCATGACCATCACGTCAATCCCGAAATTCAACTACGAGCTTTTTAACTGCAACAACTTTAATATACGCTATTGGAGCTGGAATTACCGCGGCTGCTGGCACCAGACTTGCCCTCCAA
+
DDDDDIIIGHIIIIIIIIIIIIIIIIIIIHIIIIIHHIIIIIIIIIHIIIIIIIIIIHGIHIFHHHIIIIIHDHHDHIIHIIIIIIIIIIHHHHIIIIIHHEHIHHHIIIHHIIIHIHHIIIIIIIIIIIIIIIIIIHIIIIIIIIIIIIIIIIIHHIIIIIIIIIIIIIHHIIHGIIIIIIIIIIIIIIHHIIIIIIIIIIIIIIIIIIIIIIIIIIIIIIIIIIIIIIIIIIIIIIIIIIIIIIIIIIIHDIIHIIIIIIIIIIIIIIIIIIIIIIIHIIIIIIIIIIIIIIIIIIIIIHIIIIIIIIIIIIIHIIIIIIIIIIIIIIIIIIIIIIIIIIIHIIIIIDDDDD
@HISEQ:969:HM2KJBCX2:2:1101:10619:65371 2:N:0:ACTATGCA
AAGATCGTACTGCCCAACTATCCCTATTAATCATTACGTCAATCCTAGAAACCAACAAAATAGGATCAAACGTCCTATTTCATTATTCCATGCTAATGTATTCAAGCGTTAGCCTGCTTTAAACACTCTAATTTTTTCAAAGTAACAGTCCTGTTTCCCTGCAACACCAAATTAATGACATTACAGTTCTTCAAGAAGGAGGAACCAGTAAAGCCAGTACATACCAGAGGCACGACCAACTTACTAATCCCGAAATTCAACTACGAGCTTTTTAACTGCAACAACTTTAATATACGCTATTGGAGCTGGAATTACCGCGGCTGCTGGCACCAGACTTGCCCTCCAA
+
DDCBDIIIIIIIIIIIHIHIIIIIIIIIIGIIIIHHIHIHHFHHHHIHFHHHHHHIIIIGHHIHIIGHHHICHEEHHHHHGHIIIHHHIIII?DHHIIIIIIIIIIIIIIIHHIHHHHIHIIHIHIIHHIIIIIHIHEGIIIIIFIHHHHHIIIHIGIIIIHHHGIIIHGHEHHHHIIIIIHIIIIIIHIHHHHHIIHHEHIHIHHIIIIIIIIIIIIIIIIIIIIIIII=HGIIIIIIIIIHHHIIIIHIGIIHIIIIIHIIIIIIIIIIIIIIIIIIIIHIIIIIIIIIIIIIIIIIIHIIIIIIIIIIIIIIIIIIIIIIIIIIIIIIIIIIIIIIIIDDDDD
@HISEQ:969:HM2KJBCX2:2:1101:13715:65390 2:N:0:ACCATGCA
AAGATCGTACTGCCCAACTATCCCTATTAATCATTACGTCGATCCTAGAAACCAACAAAATAGAATCAAACGTCCTATTTCATTATTCCATGCTAATGTATTCAAGCGCGAGCTTGCTTTAAACACTCTAATTTTTTCAAAGTAACAGTCCTGATTCCCCATGACACCAAATTAATGACATCGTGGTTCGTCAGAAGGGAGAAACCAATAATGCTAGTACGTACAAAGTACGACCGACATATTAGTCCCGAAATTCAACTACGAGCTTTTTAACTGCAACAACTTTAATATACGCTATTGGAGCTGGAATTACCGCGGCTGCTGGCACCAGACTTGCCCTCCAA
+
DDBADIIIIIIIHIGHGIHHHHGHIIIIIFCHIHIIHHIEHIIIIIIIIIIIHHIHII1FHHFHHHIHIIEHICHIGHEGHHHIHIHHHGCHHHIIIIIIIIIIIIIIGHIIIHIIIHHGFHHHHIIHHHIHHHHHIIHIHHIIIIHIHHIIHIHHIHIIIIIIHHHIHIIIIIIIIIIIIHHHIIHIHIIIIIHIHHGIIIHHGIIIIIHHIIHHIIIHGIIHIIIIIIIIIIIIIIIIIHGIHIIIIIIIIIIIIIIHHIIHGHIIIIIIIIIIIIIHIIIIIIHHIIIIIIIIIIHIIIIIIIIHIIIIIIIIIIIIIIIHIIIIIIIHIIIHIIICDDDD
@HISEQ:969:HM2KJBCX2:2:1101:9272:65080 2:N:0:ACTATGCA
AAGATCGTACTGCCCAACTATCCCTATTAATCATTACGGTGGTCCTAGACCAACAAAATAGAACCAACGTCCTATTTTATTATTCCATGCTAATCTATTCAAGCAAAAGCCCGCTTTAAACACTCTAATTTTTTCAAGGTAATGGTCCTGGTTCCCACGGCACACGCGATAAAAGAACGTGCCGGTTCACCAGAAGGAAGACCCGACAGCAGACAGTACTCGCCAAAGACGGACCGCCCGGCCAGGCCTAAAATTCAACTACGAGCTTTTTAACTGCAACAACTCTAATATACGCTATTGGAGCTGGAATTACCGCGGCTGCTGGCACCAGACTTGCCCTCCAA
+
DDDDDIIIIIIHIHHHHHIIIIIIIIHIIHIIIHIIIIIIIIIIIIHHIIEHIIIHHIHH@HIHHIHIIHHHIHIHHIHIIIIHHHIIIGIHHIHIIIHFHH@CHIIIHHHHEIHHHIIIIHHGIIIGGIHHIIIIHIIHIIHHHHHIHHIIHHHHHIIECHHIIHIBGHIGIIIIIIIIHHHHIIIHIHIHIIIHHIIIIIIIIIIIIIIIIIIIIIHHIGIIIIIIIIHHIIIIIIIIIHHIHHHHHIIIIIIHIIIIHGIIIIIIIHGIIIIHIIIIIIHHCIIIIIGIIIIHHHHIIIIIIIIIIIIIHGIIIIIIIIIIIIIIIIIIIIIIIIIDDDDD
@HISEQ:969:HM2KJBCX2:2:1101:5118:65388 2:N:0:ACTATGCA
AAGATCGTACTGCCCAACTATCCCTATTAATCATTACGGTGGTCCTAGACCAACAAAATAGAACCAACGTCCTATTCTATTATTCCATGCTAATCTATTCAAGCAAAAGCCCGCTTTAAACACTCTAATTTTTTCAAGGTAATGGTCCTGGTTCCCCGGCACACCCAGTTAAGGACATACCGGCTCACCAGAAGGATAGACCCGACAACAGACAGTACTCGCCAGAGACGGACCGCCCGGTCAGGCCTAAAATTCAACTACGAGCTTTTTAACTGCAACAACTTTAATATACGCTATTGGAGCTGGAATTACCGCGGCTGCTGGCACCAGACTTGCCCTCCAA
+
DDDDDIIIIIIIIIIIIIIIIIIIIIIIIIIIIIIIIIIIIIIIIIICHIIIIIIHHIIHHHHHIIIIGHIHIIIHIIIIIIHIIHIIHIIIIIIIIIIIIIIIIIHIIHIIIIIIIIIHIIIIIIIIIIIHIIIIIIIIHEGHIIIIIHIIGIIIIIIIIHIHIIIIIIHIIHIIIIIIIIIIIIIIIIIIIIIIIIIHIIIIIHIIIIIIHIIIIIIIIIIIIIIIII?IIIIIIIIIIHIIIIHIIIIIIIIIIIHHIIIIIIIIIIIIIIIIIIIIIIIIIIIIIIIIIHHFDFIIIIIIIIIIIIIIIIIIIIIIIIIIIIIIIIIIIIIIIIDDDDD
@HISEQ:969:HM2KJBCX2:2:1101:2531:66430 2:N:0:ACTATGCA
AAGATCGTACTGCCCAACTATCCCTATTAATCATTACGGTGATCCTAGAAACCAACGAAATAGAACCAATCCGTCCTATTTCATTATTCCATGCTAATGTATTCAGACGTTAGCCTGCTTTAAACACTCTAATTTTTTCAAAGTAACAGTCCTGATTTCCTATCACACCAACTAAATGGCATGAAAGTTCCTCAGAAGGTAGAGATTTATCTCACCAGTACAGACAATTAAGCCTGACCAATGGGTAAACCCCGAAGTTCAACTACGAGCTTTTTAACTGCAACAACTTTAATATACGCTATTGGAGCTGGAATTACCGCGGCTGCTGGCACCAGACTTGC
+
DDDDDHHIIIIHHIIIIIIIIIIIIIIIIIIIIIIIIIIIIIIIIHIIIIIIIIIIIIIIIIIIIIIIIIIIIHHHHIIHIIGIIIIIIIHIHIIIIIHIIHIIIIIIIIHIIIIIIIIIIIIIIIIHIIIIIIIIIIIIIIHIIIIIIIHIIIIIIIIIIIIIIIIHIIIIIIIIIIIIIIIIIIIIIIIIIIIIIIIIIIIIIIIIIIIIIIIIIIIIIIIIIIIIIIIII<IIIIHGIIIIIIIIIIIIIIIIIIIIIIIIIIIIIIIIIIIIIIIIIIIIIIIHIIIIIIIIIIIIIIIIIIIIIIIIIIIIIIIIIIIIIIIIIIIIIIIIDDDDD
@HISEQ:969:HM2KJBCX2:2:1101:17462:66997 2:N:0:ACTATGCA
AAGATCGTACTGCCCAACTATCCCTATTAATCATTACATCGATCCTAGAAACCAACAAAATAGAATCGGATGTCCTATTTCATTATTCCATGCTAATGTATTCAAGCGTGAGCCTGCTTTAAACACTCTAATTTTTTCAAGGTAACAGTCCTAATTCCCCGTGACACCAAATTAATGGCATTACGGTTCTTTAGAAGGTGAGAAATCAATAATATCAGTACATACCAACGGCATGACCGAAACATTGATCCCGAAATTCAACTACGAGCTTTTTAACTGCAACAACTTTAATATACGCTATTGGAGCTGGAATTACCGCGGCTGCTGGCACCAGACTTGCCCTCCAA
+
DDDDCIGIHHIGIIIIIIIIIIIIIIIIIIIHIIIIIIIIIIIGIGHHHHIIHIGGHIIIIHIGHHIHHGHHIHHIIIIIIIIIIIIHHHHHIIIFHIIIIHIIIIIIHIIHIIIGIIIHIHIIIIHHHHHHIIHIHHIIIHIIHHHIIIIIHHHHHHHEIHFH?GIHHIIHHIIIIIIIIIIIIIIIIIIIIIIIIIIIIIIIIHIIIIIIIIIIHHGIHHHIHGIIIIIIIIIIIIHIIGGHHFIHIIIHHIIHHIIIHIIIIIIIIHIIIIIHIIIHIIGIIHEIIIIIIIIIIIIHIIIIIIIHIHIIIIIIIIIIIIIIIIIIIIHIIIIIIIGIIIDDDDD
@HISEQ:969:HM2KJBCX2:2:1101:1448:66418 2:N:0:ACTATGCA
AAGATCGTACTGCCCAACTATCCCTATTAATCATTACGGTGGTCCTTGAACCAACAAAATAGAACCACAACGTCCTATTCTATTATTCCATGCTAATCTATTCAAGCAAAAGCCTGCTTTAAACACTCTAATTTTTTCAAGGTAATGGTCCTGGCTCCCCGGCACGCCTAATTAAGAACATACCGATTCACCAGAAAGATAGACCCGACGACAGAACCGTACCCGCCAGAGACGGACCGTCCGGCCAGGCCTAAAATTCAACTACGAGCTTTTTAACTGCAACAACTTTAATATACGCTATTGGAGCTGGAATTACCGCGGCTGCTGGCACCAGACTTGCCCTCCAA
+
D@0<DHHC<C@<11<D@=HEHGFGG<@GHCHG@G??H10<@@EHGEC?11<1<F0<F@@<C<@GEHCGHI=?<10<F<<F1CCH?C<F@<F1?CEF<1<<C11DG11<C1F11<1<<E@HHCHIIHIHHEHCBC1HHGB<FG@BF8HHHHCHHC8DDGHHHHHE.8<C#A<<HDGA<C:/<GHH/HD;@8DHHHEEHCGHHHHE</D=00HHGCHG<.<<</-?E?E@FEG@HC<</<FH?CHD1AF1D1G@CCC1EHH@@<</E?EHEC@D11<11HHG@DD1HFIH@E?HCEGF@CD<<<FF1@EF@HC1G<CECH?EHHEHEHCCFFG@EIHIHIHC=G0D0D0
@HISEQ:969:HM2KJBCX2:2:1101:6200:66525 2:N:0:ACTATGCA
AAGATCGTACTGCCCAACTATCCCTATTAATCATTACGGTGATCCTAGAAACCAACAAAATAGAACCATACGTCCTATTTCATTATTCCATGCTAATGTATTCAGGCAATAGCCTGCTTTAAGCACTCTAATTTTTTCAAGGTAACAGTCCTGCTTCCCCAACGCACCAAATTAATGACATGCTGGTTATTCAGAAGGTAGGAATCCATCACGCCAGTACAGACCCAAAAGCCCGACCAACGGATAAACCCCGAAATTCAACTACGAGCTTTTTAACTGCAACAACTTTAATATACGCTATTGGAGCTGGAATTACCGCGGCTGCTGGCACCAGACTTGCCCTCCAA
+
DDDDDIIIIGIHIIIIHIIGIECHHIHIFHICHIHIGIHIEEHHIIHGHIIHIIIGHHIGIHF?FHHGCHFCEFEECEHFGHIIEHHHEHHIIIIGEHHHFIIHIIIIIIIIIIIIIHIIHGIHIHIHIIIIIIIIIIIIIIHIIIIHHIIIIIHHIIHIIHIHHIHIIIIIIIIIIIIIIIIIIIIIHIIIIIIIHHGHIIIIHIIHHIHIIIIIIIII<IHIIIIIIHIIIIIHIIIIIIHIHGIIIIIIIIIIIIIIIIIIIIIIIIIIIIIIIIIIIIIIIIIIIIIIIIIIIIIIIIIIIIIIIIIIIIIIIIIIIIIIIIIIIIIIIIIIIIIIIIDDDDD
@HISEQ:969:HM2KJBCX2:2:1101:12013:67730 2:N:0:ACTATGCA
AAGATCGTACTGCCCAACTATCCCTATTAATCATTACGTCAATCCTAGAAACCAACAAAATAGGATCGAACGTCCTATTTCATTATTCCATGCTAATGTATTCAAGCGTTAGCCTGCTTTAAACACTCTAATTTTTTCAAAGTAACAGTCCTGTTTCCCTGCAACACCAAATTAATGACATTACAGTTCTTCAGAAAGGAGGAATCAGCGAAGCCAGTACATACCAGTGGCACGACCAACCTGCTGACCCCGAAATTCAACTACGAGCTTTTTAACTGCAACAACTTTAATATACGCTATTGGAGCTGGAATTACCGCGGCTGCTGGCACCAGACTTGCCCTCCAA
+
DDDDDIIIIIIIIIIIIIIIHIIIIIIIIHIIIIIIIIIIIIIHIIIIIIIIIIIIIIIIHHHHHHIHFHHIIGIIIIIHIIIIIIIIIIIIIIIIIIIIIIHIIIIIIIIHHIHHIHIHIIIIIIIIHGIHIIGIIIIHIIHIIIIIIIIIIIIIIIIIIIIIIIIHIIIIIIIIIIIHIIIIIIIIIIIIIHIIIIIIIIIIIIIIIIIIIIIIIHHHIIIIIIIIIIIIIIIIIIIIIIIHGIIIIIIIIIIIIIIIIIIIIIIIIIIIHHFIIIIIIIIIIIIIIIIIIIIIIIIIIIIIIIIIIIIIIIIIIIIIIIIIIIIIIIIIIHIIIIIIIDDDDD
@HISEQ:969:HM2KJBCX2:2:1101:17382:68566 2:N:0:ACTATGCA
AAGATCGTACTGCCCAACTATCCCTATTAATCATTACGTCAATCCTAGAAACCAACAAAATAGGATCGAACGTCCTATTTCATTATTCCATGCTAATGTATTCAAGCGTTAGCCTGCTTTAAACACTCTAATTTTTTCAAAGTAACAGTCCTGTTTCCCTGCAACACCAAATTAATGGCATTACAGTTCTTCAGAAAGGAGGAATCAGCGAAGCCAGTGCATACCAGTGGCACGACCAACCTGCTGACCCCGAAATTCAACTACGAGCTTTTTAACTGCAACAACTTTAATATACGCTATTGGAGCTGGAATTACCGCGGCTGCTGGCACCAGACTTGCCCTCCAA
+
DDDDDIIIIIIIIIIIIIIHIIIIIHIIIIIIIIIHGHHIIIGIIIIIIIHHHIIIIIIIIHHIIIIIIHIHIIIIIIIGIIHGIIIGGIIHHIIGIIIIIIIHIHIIIIIIIIIIIIIHHIIHHHIIIIIIIIIIIIIIIIIIIIIIIGIIIIIIIIIIIIIIIIIIIIIGIIIIIIIIIIIIIIIIGIHIIIIIIIIIIIIHIIIIIIIHIHIIIIIIIIIIIIIIIIIIIIIIIIHIIIIHGIIIIIIIIIIIIIIIIIIIIIIIIIIIIIHIIIIIIIIHIIIIIIIIIIIIIIIIIIIIIIIIIIIIIIIIIIIIIIIIIIIIIIIIIIIIIIIIIDDDDD
@HISEQ:969:HM2KJBCX2:2:1101:13597:68517 2:N:0:ACTATGCA
AAGATCGTACTGCCCAACTATCCCTATTAATCATTACTCATTTCCCCAAAAACCAACAAAATTCGAGATACGAGTCCTAAATTATTATTCCATGCTAATGTATTCATAACTTTCAGCCTGCTTTAAACACTCTAATTTTTTCAAAGTAAAGGTCCTGGATTGCGAACCCAACCCAGTAAAGGGCAGGAACGTTCTCCAGGAAGATGGTAAGCGCGCATCGGCACTCACACACGATACCGTGGCGGGCCAAGCGCACTATACCAGAAATCCAACTACGAGCTTTTTAACTGCAACAACTTTAATATACGCTATTGGAGCTGGAATTACCGCGGCTGCTGGCACCAGACTTGCCCTCCAA
+
DDDBDIHIHIIHGEGHIIIIIIIIHIIIIHIFHHGHHEHFH1CCGEHIIIIHIHHGHHHEHIHHI1GCHHIEHHHICGHHEHHIIIIIIIEHIIEEGEHH?DGHFHIIIIHHIHHHI@FFIIHIIHIIIHHIIHHHIIIIIIIHHGEHHFHIIHHIIHHIHIHHIIIIIIIHIIHHHIIIHIHIGIIIIHGIIGIHIIIIIIIIIIIHIHIIIIIIIIHIIHHGIHIIIIHIHHHIHIIIIIIIIIIHIHHHHHIIHHIIIIIIIHHIIIIIIIIIIIIIIIIIHIHHHIIIIIIHHGHIIIIIIIIIIIIIIIIIIIIIIIIIHIIIIIIIIIIHIIIIIIIIIIIIIIIIIDDDDD
@HISEQ:969:HM2KJBCX2:2:1101:6251:69450 2:N:0:ACTATGCA
AAGATCGTACTGCCCAACTATCCCTATTAATCATTACGGTGATCCTAGAAACCAACAAAATAGAACCATGCCGTCCTATTCTATTATTCCATGCTAATGTATTCGAGCAAAAATGCCTGCTTTAAACACTCTAATTTTTTCAAGGTAAAGGTCCTGGATCCGCAAGACACCCAATTAAGGACATCAAGTTTCTCCAGAAGGTGAGAAATCAACAGCGACAGTTCATACCCCTTAAGGCATGACCATCACGTCAATCCCGAAATTCAACTACGAGCTTTTTAACTGCAACAACTTTAATATACGCTATTGGAGCTGGAATTACCGCGGCTGCTGGCACCAGACTTGCCCTCCAA
+
AADDDHIIHHIIHIIIIIIIIIIIIHIIIHIIIIHHIIIIHIIIIHIHIIIIGIIIIIGIHIGHHIIIIIIHHHIIIGIIIIIIIIIIEHIIGHHIGHHHIHHIIIIIHHGIIIEHIGGGHEHHHHHIHHIIHHHHIIHHHIIIIIIIHIIHHGHHHIHIHHIGIHHEHHIIIIHHIIIIHIIIIIHIFHHIHIIIHGHHHIHHIIIIIIIHHHIIIHHHIIIIIIIIIIIIIIIIIIIIHGHIIIIHIGIHIIIIIHIIIIIIIIIIIIIHHIIIIIIIIHIIIIIIIIIIIIIIIIIHEIIIIIIIIIIIIIIIIIHIIIIIIIIIIIIIIIIIIIIIIIIIIIIIDDDDD
@HISEQ:969:HM2KJBCX2:2:1101:7081:69252 2:N:0:ACTATGCA
AAGATCGTACTGCCCAACTATCCCTATTAATCATTACATCGATCCTAGAAACCAACAAAATAGAATCGGATGTCCTATTTCATTATTCCATGCTAATGTATTCAAGCGTGAGCCTGCTTTAAACACTCTAATTTTTTCAAGGTAACAGTCCTAATTCCCCGTGACACCAAATTAATGGCATTACGGTTCTTTAGAAGGTGAGAAATCAATAATATCAGTACATACCAACGGCATGACCGAAACATTGATCCCGAAATTCAACTACGAGCTTTTTAACTGCAACAACTTTAATATACGCTATTGGAGCTGGAATTACCGCGGCTGCTGGCACCAGACTTGCCCTC
+
DDDDDIIHHHHIIIIGIIHHIIIHIIIIIHIIIIHIIIIIHIFHHIIIIIIHIIIIHHHEEHHEHEEHIIIIHHIHHHIHHIHHHIFCEHHGGIIIIHIIHCFHHEHIHIIIIIIIIIHIIHIHIIIIIIIIIIHHIIIHIHIIIIIHHHIHIHHHIIHIIIIIIIHCIIIIHIIIIIIIIIIIIIIIGIIIIIIIIGIIIIIII;IIIIIIIIIIIIIIIIIIIIIIIIIIIIIIIIIIIHGIHIIIIIIGIIIIIIIIIIIIIIIIIHIIIIIIIIIIIIIIIIIIIIHHIIHIIIIIIIIHIIIIIIIIIIIIIIIIIIIIIIIHIIIIIIIIIIIDDDDD
@HISEQ:969:HM2KJBCX2:2:1101:10519:69289 2:N:0:ACTATGCA
AAGATCGTACTGCCCAACTATCCCTATTAATCATTACATCAATCCTAGAAACCAACAAAATAGGATCAACGTCTTATTTCATTATTCCATGCTAATGTATTCAAGCGCGAGCCTGCTTTAAACACTCTAATTTTTTCAAAGTAACAGTCCTGATTCCCCACCACACCAAATTAATGACATGATGGTTCGTCAGAAGGTAGGAATCAGTAACACCAGTACGTACCGAAGGCACGACCAGCGTACTAATCCCGAAATTCAACTACGAGCTTTTTAACTGCAACAACTTTAATATACGCTATTGGAGCTGGAATTATCGCGGCTGCTGGCACCAGACTTGCCCTCCAA
+
DDDDDIIIIIIIIIIIIHIIIHHIIIIIHIIIIIIIIIHHIIIHIIGIGHIIIIIIIIIIIIIGHHHIIIHHIIIIIIIHHIIIIHIFCHIGIHHIIIIIHGIIHHHIIIIIIIIIIIIIGIIIIIIIIIIIIIIIIIIIIIIIIIIIIIIIIIHIIHHHIIIIIIIIHHIIHHIIHHIHIIGIIIIIIIIIIIIIIIIIIIIIIIIIIIIIIIIIIIIIHIIIIIIIIIIIIIIIIIIIIIHHIIIIGIIIIIIHGIHHIHIIIIGIIIIIIIIIIIIIIIIIIIIIIIIIHIIHIIIIIIIHIIIIIIIIIIIIIIIIIIIIIIIIIIIIIIIIIIIIDDDDD
@HISEQ:969:HM2KJBCX2:2:1101:2150:68951 2:N:0:ACTATGCA
AAGATCGTACTGCCCAACTATCCCTATTAATCATTACGGTGGTCCTAGAAACCAACAAAATAGAACCACAACGTCCTATTCTATTATTCCATGCTAATCTATTCAAGCAATAGCCCGCTTTAAACACTCTAATTTTTTCAAGGTAATGGTCCTGGCTCCCCAACACACCCAACAAAGGACATGCTGGTTCACCAGAAGGAAGACCCGACAGCAGACAGTACTCGCCAAAGACGGACCGCCCGGCCAGGCCTAAAATTCAACTACGAGCTTTTTAACT
+
DDDDDIHIIIIIIIIIIIIIIIIIIIIIIIIIIIIIIIIIIIIIIIIIHIIIIIIIIIIIIIIIIIIIIIIIIHIIIIIIIIIIHIIIIIIIIIIIIIIIIHIIIIIIIIIIIIIIIIIIIIIHIIIIIIIIIIIIIIIIIIIIIIIIIIIIIIIIIIIIIHIIIHHIIIIIIIIHIIIIIIIIIIIIIIIIIIIIIIIIIIIIIIIIIIIIIIIIIIIIIIIIIIIIIIIIIIIIIIIIIIIIIIIIIIIIIIIIIIIIIIIIIIIIIIIIDDDDD
@HISEQ:969:HM2KJBCX2:2:1101:19638:70232 2:N:0:ACTATGCA
AAGATCGTACTGCCCAACTATCCCTATTAATCATTACGGTGGTCCTAGACCAACAAAATAGAACCAACGTCCTATTCTATTATTCCATGCTAATCTATTCAAGCAAAAGCCCGCTTTAAACACTCTAATTTTTTCAAGGTAATGGTCCTGGTTCCCCGACACACCCAATTAAGGACATACCGGCTCACCAGAAGGATAGACCCGACAACAGGACAGTACTCGCCAGAGACGGACCGCCCGGTCAAGCCTAAAATTCAACTACGAGCTTTTTAACTGCAACAACTTTAATATACGCTATTGGAGCTGGAATTACCGCGGCTGCTGGCACCAGACTTGCCCTCCAA
+
DDDDDIIIIIIIIIIIIIIIIIIIIIIIIIIIIIIIIIIIIIIHEHFHIIEHIIIIIIIIGIIIIIIIIIIHIIIIIIIIIIIIHIHIIIIIIIIIIIIIIHHIIIIIIHIIIIHHIIHIIIIHIIIHIIIIIIIIIHIHIIIIHIHHHHGGHIHIIIIIIIIIIIIHHHHHIIIIIIIIIIIIIHHHIIIIHIHHIIIIIIIIIIIIIIHIHIHIIIIIHIIIIIIHHIIIIIIIIIIIIIHI<HIIHIIIIIIIIIIIHIIIHIIIIIIIIIIIIIIIIIIIHIIIIIIIIHIHHFFIIIIIIIIIIIIIIIIIIIIIIIIIIIIIIIIIIIIIIIIDCDDD
@HISEQ:969:HM2KJBCX2:2:1101:20224:70879 2:N:0:ACTATGCA
AAGATCGTACTGCCCAACTATCCCTATTAATCATTACGGTGGTCCTAGAAACCAACAAAATAGAACCATCACGTCCTATTTTATTATTCCATGCTAATGTATTCAAGCAAAAATGCCAGCTTTAAACACTCTAATTTTTTCAAAGTAAAGGTCCTGGTTCCCCGCGGCATCCAATTAAGGACATCGAGGTTCTCCAGAAGGTGAGAAATTGACTGCATCAGTTCATTCCCCGTGAGGCACGACCGATGCGCCAATCCCGAAATTCAACTACGAGCTTTTTAACTGCAACAACTTTAATATACGCTATTGGAGCTGGAATTACCGCGGCTGCTGGCACCAGACTTGCCCTCCAA
+
<00<01<FEHC1<D1<CC<1<E1DG1@1D1C11DG1D1CH1EH??1@D@GH<<1DHE?CCC<CDH111<111<<<<0111<F@1CC111111<1DECE11<11D11D/<111<<1B1/</111<<CE@1D<1AA@H11<./1BCHF<HHCGEIHHG<<C1D?<<?<.<.C@/@#<C//FGB/?C/C#::::EF//HDFHC/8BIHFB@<?D<E@EC<.<00.000<-</E1IHGF:0.-HB0;<<.<AD:1<<//?/1C<<11D1CC@DC0F<D0F@?DC<<11FCHD1F<<1D<1@D000/@F?ECFEHDGDCHF1HCCC//?CHHEGC1CEEIIHF@D<<<C=HE<<@?@D
@HISEQ:969:HM2KJBCX2:2:1101:9928:71052 2:N:0:ACTATGCA
AAGATCGTACTGCCCAACTATCCCTATTAATCATTACATCGATCCTAGAAACCAACAAAATAGAATCGGATGTCCTATTTCATTATTCCATGCTAATGTATTCAAGCGTGAGCCTGCTTTAAACACTCTAATTTTTTCAAGGTAACAGTCCTAATTCCCCGTGACACCAAATTAATGGCATTACGGTTCTTTAGAAGGTGAGAAATCAATAATATCAGTACATACCAACGGCATGACCAATACATTGATCCCGAAATTCAACTACGAGCTTTTTAACTGCAACAACTTTAATATACGCTATTGGAGCTGGAATTACCGCGGCTGCTGGCACCAGACTTGCCCAA
+
DD?BDIIIIIIIIIIHIIIIIIIIIIIIIIIIIHIHHIHIDHGHIHIIIIIIIIIIIIIHHIGHIGIIEHHDHHHHHHEHHHIIIHIHIIHHHHHIIIIHIIIIIIIIIIIIIIIIIHGHHHIIIIIIIIHIHHIIHIIIIIIIIIIHIIIIIIIIIIIIIIIIIIIIIIIHHHIIIIIIIIIIIIIIIIIIIIIIIIIIHIIIIIIIIIIHIIIIIIIIIIIIIIII<IIIIIIIIIIIIHFIIIIIIIIIIIIIIIIIIIIIIIGIIIIIIIIHIIIHHHIIIIIIIIIIIIIIIHIIHHIIIIIIIIIIIIIIIIIIIIIIIIIIIIIIIIIIIIIDDDDD
@HISEQ:969:HM2KJBCX2:2:1101:11206:71109 2:N:0:ACTATGCA
AAGATCGTACTGCCCAACTATCCCTATTAATCATTACGGTGATCCTAGAAACCAACAAAATAGAACCATGCCGTCCTATTCTATTATTCCATGCTAATGTATTCGAGCAAAAATGCCTGCTTTAAACACTCTAATTTTTTCAAGGTAAAGGTCCTGGATCCGCAAGACACCCAATTAAGGACATCAATTTTCTCCAGAAGGTGAGAAATCAACAGCGACAGTTCATACCCCTTAAGGCACGACCATCACGTCAATCCCGAAATTCAACTACGAGCTTTTTAACTGCAACAACTTTAATATACGCTATTGGAGCTGGAATTACCGCGGCTGCTGGCACCAGACTTGCCCTCCAA
+
DDDDDIIIIIIHIIIIIIIIIIIIIIIIIIIIIHIIIIIIIIIGIGHIIHIIHHFHIGFHHHHHIIIIIIHIIHIHIIIIGIHIHIIIEEHIIIIGHFHHHHHIGIFIIIIHHIIIHHIHHEHHHHIIIIGIHHHIIHIHIIIIHHIIIIIIIIIIIIHIIIIIIIIIIIIIIIIHIIHIIIIHIHIIIIGHIHIIIIIIIIIIIIIIIIIIIIHIIIIIIIIIIIIIIIIIIIIIIIIIIIIIIIIIIIHHIHHHGIIIIIIIIIIIHIIIIIHIIIIIIIIIHIIIIIIIIHIIIIIIIIIIHIIIIIIIIIIIIIIIIIIIIIIIIIIIIIIIIIIIIIIIIHIIDDDDD
@HISEQ:969:HM2KJBCX2:2:1101:20380:70806 2:N:0:ACTATGCA
AAGATCGTACTGCTCAACTATCCCTATTAATCATTACGGTGATCCTAGAAACCAACAAAATAGAACCATGCGTCCTATTTCATTATTCCATGCTAATGTATTCAGGCAATAGCCTGCTTTAAGCACTCTAATTTTTTCAAGGTAACAGTCCTGCTTCCCCAACGCACCAAATTAATGGCATGCTGGTTATTCAGAAGGTAGGAATCCATCACGCCAGTACAGACCCAAAAGCCCGACCAACGGATAAATCCCGAAATTCAACTACGAGCTTTTTAACTGCAACAACTTTAATATACGCTATTGGAGCTGGAATTACCGCGGCTGCTGGCACCAGACTTGCCCTCCAAA
+
DDDDDIIIIIIHIIIHIIIIIIIIIHIIIIIIIIIIIIIIIGHIIIIHIIIIIIIIIIIHHIHHIIHHHFHHIHDHIGIIIIHIIIIIIIHIIIIHHEHIHEIIHHIIHIIHHHHEHHHHIHIHHHHIIIIHIIHIIHHHHIHIIIIIIIIIIHHIIIHIHHHIIIIIIIIIIIIIHIHHHIIIIIHHHIIIIIIIIIHHHFFIIIIIIIIIIIIIHHHHHHHIIIIIIIIIIIH=IGIIHHHIHHGIHIHIIIIIHIIIIIHHIIHIIIIIIIIIIGHIIIIIIIIIIIIIIIHIHHIIIIIIIIIHIIIIIIIIIIIIIIIIGIIIIIIIIIIIIIIIIIIDDDDD
@HISEQ:969:HM2KJBCX2:2:1101:2997:71798 2:N:0:ACTATGCA
AAGATCGTACTGCCCAACTATCCCTATTAATCATTACGTCGATCCTAGAAACCAACAAAATAGGTTCGATCGTCCTATTTCGTTATTCCATGCTAATGTATTCAAGCGCGAGCCTGCTTTAAGCACTCTAATTTTTTCAAAGTAACAGTCCTGTTTCCCCGCAACAACAAATTAATGCCATCACGGTTCTACAAGAGGGAGGGACCAGTGAGGCCAGTGCATACCAGTGGCACGACCAACCTACTGGCCCCGAAATTCAACTACGAGCTTTTTAACTGCAACAACTTTAATATACGCTATTGGAGCTGGAATTACCGCGGCTGCTGGCACCAGACTTGCCCTCCAA
+
D@D@DIHHHIIHIIIIHEFHHIIIHI?HEH1GHCHEHHHHDHIHHEEH@CHEFEECGHEHGHIHHIIIHEHHCGHEEHIIGHHHIHHCE1DEHICHHIHIHHHIIHHHDHHHHHFIIIHIHHGHGEHHGHFIHHFC?HEEHHHFHIIIHHHGHHHIIIHIIHIIIHHGHIIIHIHIIHHFIHEHIIHIIIIIIHHHIIIIIHHCHEFIIIIIIIIIIIIFIIIIIIIIHIIIIIIIIIIIIIIHEIIIHIHHIIIIIIIIIIIIIIIIIIIIIIHIIIIHIHGIIHHHIIIIIIIHHIIIIIIIIHHIIIIIIIGIIIIIHIIIHIHHIIIHHHIHIFIIIBBBBB
@HISEQ:969:HM2KJBCX2:2:1101:20598:72910 2:N:0:ACTATGCA
AAGATCGTACTGCCCAACTATCCCTATTAATCATTACGGTGGTCCTAGAAACCAACAAAATAGAATCATCCGTCCTATTTTATTATTCCATGCTAATGTATTCAAGCAAAATGCCTGCTTTAAACACTCTAATTTTTTCAAAGTAAAGGTCCTGGTTCCCCGCGGCACCCAATTAAGGACATCGCGGTTCTCCAGAAGGTGAGAAATTGACTACACCAGTTCATACCCCTTAAGGCACGACCGATGTGTCAATCCCGAAATTCAACTACGAGCTTTTTAACTGCAACAACTTTAATATACGCTATTGGAGCTGGAATTACCGCGGCTGCTGGCACCAGACTTGCCCTCCAA
+
DDDDDIIIIIIIIIIIHIIIIIHIIIHIIIHIIIHIIIIIIIIIIIIIIIIIIHIIIIIGIGHIIIIGHHGHHHHIIIIIHHIIIIIIIIHHHHIIIIHIIGHHGHHHIIIIHIHHIIIHHIIIIIIIIIIGHHIIHIIIHIIIHHFHHHIIIHIIIIHHHIIHIIIIIIIIIIIIIIIIIIIIIIHIIIIIIIIIIIIIIIIIIIIHIIIIIHIIIIIIIIIIHIIIIII4HIHIIIIIIIIIIIIIIHIIIIIIIIIIIIIIIIIIHIIIIIIIIIIIIIIIIIIIHIIHHHIIIIIIIIIIIIIIIIIIIIIIIIIIIIIIIIIIIIIIIIIIIIIIIIIIIIDDDDD
@HISEQ:969:HM2KJBCX2:2:1101:1686:73236 2:N:0:ACTATGCA
AAGATCGTACTGCCCAACTATCCCTATTAATCATTACGTCGATCCTAGAAACCAACAAAATAGGGTCAAACGTCCTATTTCATTATTCCATGCTAATGTATTCAAGCGTGTGCCTGCTTTAAACACTCTAATTTTTTCAAAGTAACAGTCCTGATTCCCCATGACACCAAATTAATGACATCATAGTTCGTCAGAAGGTAGAAATCAATAATACCAGTGCATACCGGAGGCACGACCAATATATTGATTCCGAAATTCAACTACGAGCTTTTTAACTGCAACAACTTTAATATACGCTATTGGAGCTGGAATTACCGCGGCTGCTGGCACCAGACTTGTCCTCCAA
+
DDD@DEHFHHIHCHEEH@EHHIHIIIIIIHIIHIHICGHHHIHIHHHEHIHE?FHIIIIHGHHE@C@GHICEG?0CHHIHHGIIIIHHHHEGH@HHHHIIGIIHIHHHIEHE?FGC@GFHHEHIHEHEHHHHICHHCHIIGGIIIHHIGIIIIIHHDHHIHCHHHHHHHHFHIIHHGFEHHHHHIHHGCCFEHHHHIHHHHHHHHHIIIHHHIIIGHHHIIHIHHHHIHGIIIHHHHG@GEHEGFGEHHIHFFHHIIIIHHHIIIIHHHHCHH@EHEHHHFHHHHFIHIIIIHEIHIHIIIIIIHIIHHIIHDHHHHGHHHHIIIIIHIHIHHHIIHH=IIDDDCD
@HISEQ:969:HM2KJBCX2:2:1101:6970:71678 2:N:0:ACTATGCA
AAGATCGTACTGCCCAACTATCCCTATTAATCATTACGTCAATCCTAGAAACCAACAAAATAGGATCAAACGTCCTATTTCATTATTCCATGCTAATGTATTCAAGCGTTAGCCTGCTTTAAACACTCTAATTTTTTCAAAGTAACAGTCCTGTTTCCCTGCAACACCAAATTAATGACATTACAGTTCTTCAGAAAGGAGGAATCAGCGAAGCCAGTACATACCAAAGGCACGACCAACCTGCTAACCCCGAAATTCAACTACGAGCTTTTTAACTGCAACAACTTTAATATACGCTATTGGAGCTGGAATTACCGCGGCTGCTGGCACCAGACTTGCCCTCCAA
+
CDDDDIIIIIIIIIIIIIIIIIIIIIIIIIIIIIIIIIIIIIIHHIIIIIIIIIIIIIIIIIHIHIIIIIIIIIIIIIIIIIIIIIIIIIIIIIIIIHIIIIIIIIIIIIIIHIIIIIIIIIIIIIIIHIIIIHHIIIIIIIIIIIIIIIIIIIIIIIIIIIIIIIHIIHHIIIIIIIGIIIIIIIIIIIIHIIIIIIIIIIIIIIIIIIIIIIIIIIIIIIIIIHIIIIIIIIIIIIIIIIIHGIIHIIHIIIIIIIIIIIIIIIIIIIIIIIIIIIIIIIIGIIIIIIIIIIIIIIIIIIIIIIIIIIIIIIIIIIIIIIIIIIIIIIIGIIIIIIIIIDDDDD
@HISEQ:969:HM2KJBCX2:2:1101:7049:71697 2:N:0:ACTATGCA
AAGATCGTACTGCCCCAACTATCCCTATTAATCATTACCTCAAGCTCCGAAAACCAACAAAATAGAACCGAGGTCCTATTCCATTATTCCATGCAACACTATTCAGGCGACAAGCCTGCTTTGAGCACTCTAATTTTTTCAAAGTAAATGTGCCGTGCTGGTGCAGCGTTCACTTAAGAGCACTGCAACAGTCGCCGGCAAGCAGAGCTGAGCCTCACCGTCACCGCGTAAGCGATCGACAGCGAGCTCAAGCCCCAGATCCAACTACGAGCTTTTTAACTGCAGCAACTTTAATATACGCTATTGGAGCTGGAATTACCGCGGCTGCTGGCACCAGACTTGCCCTCCAA
+
DDCDDIHIIIIGIIHGIIIIIGIIIIIEHCHHIIIIFHHHHIHHGHFEHIIIIIHIIIIGIHHHHEHIHIHHDHIIIIIGHHHIHHHIIIHHIHHHIIHGIHIIIGIIIIIIIIHIIIIIIIIHIIIIIIIIIIIIIIHIIIIIIIIIIIIIIIIIIIIIIIIIIIIIIIIIIIIIHHGIIIIIIIIIIIHIHHHIIHIIIHIIIIIIIIIIIIIIIIIIIIIIIIIIIHIIIIIIIIHIIIIIIIIIHIIHIIIIIIIIIIIIIIHIIIIIIIIIIIIIIIIIIIIIIIIIIIIHIHIIIIIHHIIIIIIIIIIIIIIIIIIIIIIIIIIIIIIIIIIIIIIIIDDDDD
@HISEQ:969:HM2KJBCX2:2:1101:9456:73516 2:N:0:ACTATGAA
AAGATCGTACTGACCCAACTATCCCTATTAATCATTACGGTGATCCTAGAAACCAACAAAATAGAATCATGCCGTCCTATTTTATTATTCCATGCTAATGTATTCAAGCAAAATGCCTGCTTTAAACACTCTAATTTTTTCAAAGTAAAGGTCCTGGTTCCCCGTGACACCCAATTAAGGGCATCGCGGTTCTCCAGAAGGTGAGAAATTGACTACACCAGTTCATACCCCTTAAGGCACGACCGATGTGTCAATCCCGAAATTCAACTACGAGCTTTTTAACTGCAACAACTTTAATATACGCTATTGGAGCTGGAATTACCGCGGCTGCTGGCACCAGACTTGCCCTCCAA
+
DDDDCHIIIIIIGIIIIIIIHIIIIIIHIIIIIIIIIIIIIIIIIIIHIIIIIIIIIIHIIIIIIIIIIIIIFIEHHIHIIIIHIIHIIHEHIGGHIIIIIDGHIIIIHIIIIIHHHIHIIIIIIIIIIIHHGIIIIIIIIHHFIIIHIIHIIIIIIIHHHHHIIHIIIIIIIIIIIHIHIIIHIIIIIIIIIIHIIIIIIHIIIIIHIIIIIIIHIIIIIIIIIHIIIIIIIIIIIIIIIIIIIIIIIIHHIIIHIIIIIIIIIIIIIIIIIIIIIIIIIIIIHIIIIIIIIIIIIIIIIIIIIIIHIIIGIIIIIIIIIIIIIIIIIHIIIIIIIIIIIHIIIIIIDDDDD
@HISEQ:969:HM2KJBCX2:2:1101:15086:73651 2:N:0:ACTATGCA
AAGATCGTACTGCCCAACTATCCCTATTAATCATTACGTCGATCCTAGAAACCAACAAAATAGAATCAAACGTCCTATTTCATTATTCCATGCTAATGTATTCAAGCGTAAGCCTGCTTTAAACACTCTAATTTTTTCAAAGTAACAGTCCTGATTCCCCACGACACCAAATTAATGACATCGCGGTTCTTCAGAAGGTAGGAACCAATAATGCCAGTGCGTACCGAAGCACGACCAACAATTTGATCCCGAAATTCAACTACGAGCTTTTTAACTGCAACAACTTTAATATACGCTATTGGAGCTGGAATTACCGCGGCTGCTGGCACCAGACTTGCCCTCCAA
+
DDDDDIIIIIIIIIIIIIIIIIIIIIIIIIIIIIIIIIIIHIIIIIIIFHIIHIIIIIIIIIHHIIHIHIIHIIIIIIIIIIIIIIIIHIIIIIIIIIIIIIIIIIHIIIIIIIIIIIIIIIHIIIIIIHIIIIIIIIIIIIIIIIIIIIIIIIIIIIIIHHIHIIIHIIHHHIIIIHHHIIIIIIIIIIIIIIIIIIIIIIIIIIIIIIIIIIIIIIIIIIIIIIIIIIIIIII>IIIIIIIHIIIIIIIIIIIHIIIIIIIIIIIIIIIIIIIIIIIIIIIIIIIIIIIIIIIIIIIIIIIIIIIIIIIIIIIIIIIIIIIIIIIIIIIIIIIIIIIIDDDDD
@HISEQ:969:HM2KJBCX2:2:1101:7087:74692 2:N:0:ACTATGCA
AAGATCGTACTGCCCAACTATCCCTATTAATCATTACGGTGGTCCTAGAAACCAACAAAATAGAACTACAACGTCCTATTCTATTATTCCATGCTAATCTATTCAAGCAATAGCCCGCTTTAAACACTCTAATTTTTTCAAGGTAATGGTCCTGGCTCCCCAACACACCCAATAAAGGGCATACTGGTTCACCAGAAGGAAGACCCGACAGCAGACAGTACTCGCCAAAGACGGACCGCCCGGCCAGGCCTAAAATTCAACTACGAGCTTTTTAACTGCAACAACTTTAATATACGCTATTGGAGCTGGAATTACCGCGGCTGCTGGCACCAGACTTGCCCTCCAA
+
DDDBDIHIIIIIIIIIIIIIIIIIIIIIIIHHIIIIIIHHHIHGIHIIIIIIIIIIIIIIIIGIIIIIIIIIIIIIIIII1FGHIHIIHHIEHGHIIHIIHHIIIIIIIIIIIIIIHIHIIHHHHHIIIIIIIIIIIIIHIIIHIHIIHIIIHIIIIIHIIIIIHHHIIIIHEIIIIIIIIHHHHIIIIIIIIIIIIIIIIIIIIIIIIIIIHIIIIIIIHIIIIIIIIIIIIIIIIIIIIIIIIIIIIIIIIIIIIIIIIIIIIIIIIIIIIIIIIIIIIIIIIHIIIIIIHHHIIHIHIIIIIIIIIIIIIIIIIIIIIIIIIIIIIIIIIIIIIIIIIDDDDD
@HISEQ:969:HM2KJBCX2:2:1101:8493:73963 2:N:0:ACTATGCA
AAGATCGTACTGCCCAACTATCCCTATTAATCATTACGGTGGTCCTAGACCAACAAAATAGAACCAACGTCCTATTTTATTATTCCATGCTAATCTATTCAAGCAAAAGTCCGCTTTAAACACTCTAATTTTTTCAAGGTAATGGTTCTGGTTCCCCGACACACCCAATAAAGGACATATCGGCTCACCAGAAGGATAGACCCGACAACAGGACAGTACTCGCCAGAGACGGACCGCCCGGTCAGGCCTAAAATTCAACTACGAGCTTTTTAACTGCAACAACTTTAATATACGCTATTGGAGCTGGAATTACCGCGGCTGCTGGCACCAGACTTGCCCTCCAA
+
DDDDDIIIIIIIHIIIIIIIIIIIIIIIIEHIIIIIIIHHIIIFHHIIIIHHEHIIIIIIIHFHIGHIHCHHIIIIIHIIIHIHHHHHEHHIIHIIIIIIIIHHIHHIHIIHIHIIIIHHGHIHIIIHIIIIIHIIIIIIIHIIHHIIIIEHHIIIIIIHIHHIIIIIIIIIIIIIIIIHIIIGIIIIIIIHIIIIIIIIIIIIIIIIIIIIIIIIIIIIIIIIIIIIIIIHEIHIIIIIIIHIIIHHIIIIIIIIIIIIIIIIIIIIIIIIIIIIIIIIIIIIHIIIIIIIIIIIHHHIIIIIIIIIIIIIIIIIIIIIIIIIIIIIIIIIIIIIIIIDDDDD
@HISEQ:969:HM2KJBCX2:2:1101:7537:74876 2:N:0:ACTATGCA
AAGATCGTACTGCCCAACTATCCCTATTAATCATTACGTCGATCCTAGAAACCAACAAAATAGAATCAAACGTCCTATTTCATTATTCCATGCTAATGTATTCAAGCGCGAGCCTGCTTTAAACACTCTAATTTTTTCAAAGTAACAGTCCTGATTTCCCACGACACCAAATTAATGACATCGTGGTTCGTCAGAAGGTAGGAATCAATTTGACCAGTACGTACCGAGGCACGACCGATCAACTGATCCCGAAATTCAACTACGAGCTTTTTAACTGCAACAACTTTAATATACGCTATTGGAGCTGGAATTACCGCGGCTGCTGGCACCAGACTTGCCCTCCAA
+
DDDDDIIIIIIIGHHIIIIIIIIIIIIIIIIIIIIIIIIIIIIIIIIIIIIIIIIIIIIHIIIHIIIIIIIIHIIHHIIIIIIIHHIEHIIIIIIII?HIIHHHIIIIIIHIIIIIIIIIHHIIIIIIIIHIIIIIIIIIIIIIIIIIIIIIIIIIIIIIIIIIIIIIIIIIIIIIIIIIIIIIIIIIIIIIIIIIIIIIIIIIIIIIIIIIHIIIIIIIIIIIIIIIIIIIIIIIIIIIIIHHIIIIIIIIIIIIIIIIIIIIIIIIIIIIIIIIIIIIIIIIIHIIIIIIIIIIIIIIIIIIIIIIIIIIIIIIIIIIIIIIIIIIIIIIIIIIIIIIDDDDD
@HISEQ:969:HM2KJBCX2:2:1101:18852:75070 2:N:0:ACTATGCA
AAGATCGTACTGCCCAACTATCCCTATTAATCATTACGTCGATCCTAGAAACCAACAAAATAGAATCAAACGTCCTATTTCATTATTCCATGCTAATGTATTCAAGCGCGAGCTTGCTTTAAACACTCTAATTTTTTCAAAGTAACAGTCCTGATTTCCCGCGACACCAAATTAATGACATCGTGGTTCGTCAGAAGGGAGAAACCAATAATGCTAGTACGTACAAAGTACGACCGACATATTAGTCCCGAAATTCAACTACGAGCTTTTTAACTGCAACAACTTTAATATACGCTATTGGAGCTGGAATTACCGCGGCTGCTGGCACCAGACTTGCCCTCCAA
+
ADDDDIIIIIIIIGIIIIIIIIIIIIIIIIIHIIIEHIIHIIIIIHIIIIIIIIIIHHHIHIIIIIIIHIHIIGHEHHIHHHHIHIIIHIIIIIIIIIIIHHIIIHIHIIIHIIIIIIIIIIIIHIIIIIIIIIIHIIIIIIIIIIIHIIIIIIHHIHIIIIIIIIIIHIIHGIIIIIIIIIIIIIIIHHHHIIIIIIIIIIIIIIIIIIIIIIIIIHIIIHHGIIIIIIIIIIHIIIIIHHHHIIIIIIHIIIIIIIIHIIIIIIIIIIIIIIIIIIIHIHIIIIIIIIIIIIIIIIIIIIIIIIIIIIIIIIIIIIIIIIIIIIIIIIIIIIIIIIIDDDDD
@HISEQ:969:HM2KJBCX2:2:1101:9427:74588 2:N:0:ACTATGCA
AAGATCGTACTGCCCAACTATCCCTATTAATCATTACGTCAATCCTAGAAACCAACAAAATAGGATCAAACGTCCTATTTCATTATTCCATGCTAATGTATTCAAGCGTTAGCCTGCTTTAAACACTCTAATTTTTTCAAAGTAACAGTCCTGTTTCCCTGCAACACCAAGTAAATGACATCACAGTTCTTCAAGAAGGAGGAATCAGTGAGGCCAGTGCATACCAATGGCACGACCAACCTACTGACCCCGAAATTCAACTACGAGCTTTTTAACTGCAACAACTTTAATATACGCTATTGGAGCTGGAATTACCGCGGCTGCTGGCACCAGACTTGCCCTCCAA
+
DDB@BHIIIIIIHIIIIIIIIIHHHIIIHGHHHHIIIHHHHHIHHIGHHHIHHIIHHHIIHHFGHIIHECFHIIHHHHHIIHHHIIHHCGHHHIHGIIHHHHIIIIIHIIIIGIIIIIIIHIIHIHHEHHIHHFHHHIIIIHIIIHHHIIIHIHIIIIHIIHHIIHGIIIIIIIIIIHIIIIIIIIIIIIIIIIIIHIIIIIIIGIIIIIGIIIIIIIIFIHIHGF5IIIHIIHEDIHHIIHHHGFIIIIIIHIIIIIIIIIIIIIIIHIIIIIIIIIIIIHHHHHGHIIIIHGIIIIIIIIIIIIIIIIIIIIIHHIIIGIIIGIIIIIIIIHIIIIIGIDDDBA
@HISEQ:969:HM2KJBCX2:2:1101:6772:75484 2:N:0:ACTATGCA
AAGATCGTACTGCCCAACTATCCCTATTAATCATTACTTCGGTCCTAGAAACCAACAAAATAGAACCAAAGTCCTATTCTATTATTCCATGCTAATGTATTCAAGCGTGAGCCTGCTTTAAACACTCTAATTTTTTCAAAGTAAAAGTCCTGGATCCCCAGCGCACTCAGTTAAGAGCACACTGGCTCCCCAGAAGGAAAGATCCGACCAGAGCAGTGCTTACCTTTCAGCAAGACCACCCAGCCAGATCCAAAATTCAACTACGAGCTTTTTAACTGCAACAACTTTAATATACGCTATTGGAGCTGGAATTACCGCGGCTGCTGGCACCAGACTTGCCCTCCAA
+
DDDDDIIIIIIIIIIIIIIGIIIIIIIIIIIIIHIIHIIIIHIHHIIHHHIIIIIIHIIIIHHHIIGHHEHHHHHIHIIHGHIFIGIGHIHIIIHIHHHIHHHIIIIIIIIIIIIIHFHIIIHIIIIIIIHHHHIIIIIIHIIIIIHIIHIIHHHIHIIIIIHIIHIIIHIHIIIHIIIIIHHGIHHHHIIIIIIHIIIIIIIIIIIHIIIHIIIIIIIIHHIIIIHIGIIIIIIIIIIIHIIGHIIIIIIIHIIIIIHIIHIIIIIIIIIIIIIIIIIIIIIIIIIIIIIHIIIIIIIIIIIIIIIIIIIIIIIIHIIIIIHIIIIIIIIIIIIIIIHIIDDDDB
@HISEQ:969:HM2KJBCX2:2:1101:4213:75269 2:N:0:ACTATGCA
AAGATCGTACTGCCCAACTATCCCTATTAATCATTACGTCGATCCTAGAAACCAACAAAATAGAATCAAACGTCCTATTTCATTATTCCATGCTAATGTATTCAAGCGTAAGCCTGCTTTAAACACTCTAATTTTTTCAAAGTAACAGTCCTGATTCCCCACGACACCAAATTAATGACATCGCGGTTCTTCAGAAGGTAGGAACCAATAATGCCAGTGCGTACCGAAGCACGACCAACAATTTGATCCCGAAATTCAACTACGAGCTTTTTAACTGCAACAACTTTAATATACGCTATTGGAGCTGGAATTACCGCGGCTGCTGGCACCAGACTTGCCCTCCAA
+
DDDDDIIIIIIIIIIIIIIIIIIIIIIIIIIIIIIIIIIIGIIIIIGIIHIIIIIIHIIHIIHHHIIIIGIHHIIIIIIIIEHHIIIEHIIIIIIIIIIIIIHIIIHHIIHHIIIIIIIIHIIIIIIHHHIIIHHIIHHIIIIIHHIIIIIIIHIHIIIIIIIIIIIIIHHIIIIIIIIIIIIIIIIIIHIIIIIIIIIIIIIIIIIIIIHIIIIIIIIIIIIIIIIIIIIIIIIIIIIIIIIHIIIIIIIIIIIIIIIIIIIIIIIIIIIIIHIIIIIIIIIIIIIIIIIIIIIIIIIIIIIIIIIIIIIIIIIIIIIIIIIIIIIIIIIIIIIIIHIIDDDDD
@HISEQ:969:HM2KJBCX2:2:1101:2614:76056 2:N:0:ACTATGCA
AAGATCGTACTGCCCAACTATCCCTATTAATCATTACATCGATCCTAGAAACCAACAAAATAGAATCGGATGTCCTATTTCATTATTCCATGCTAATGTATTCAAGCGTGAGCCTGCTTTAAACACTCTAATTTTTTCAAGGTAACAGTCCTAATTCCCCGTGACACCAAATTAATGGCATTACGGTTCTTTAGAAGGTGAGAAATCAATAATATCAGTACATACCAACGGCATGACCGAAACATTGATCCCGAAATTCAACTACGAGCTTTTTAACTGCAACAACTTTAATATACGCTATTGGAGCTGGAATTACCGCGGCTGCTGGCACCAGACTTGCCCTCCAA
+
DDDDDIIIIIIIHIIHIHIIIHIIIIIHHHIIIIIIIIIIIIIIIGIIIIIIHIIIIIIIIHHEHIIIGIIIHHIHHIIFHHIHIHIHFHHIEGHHIIHIIHHHIHFIIHIGGHHHGHIIIHHIIIHHHIIHHHHHHIIIHIIIHIIIHHGIIIIIIHGIIIIIIIIIIIIHIIIIIIIIIIIIHHIGIHIIIIIIIIIIIIIIIIIIIHIIIHGIIHIIIHIIIIIHHIIIIIIIII=IIIIIHHIIIIHGD1IIIIIIIIIIIIIIIIIIIIIIIIIIIIIIIIIIIIIIHIIIIIIIIIIIIIIIIIIIIIIIIIIIIIIIIIIIIIIIIIIIIIIIIIDDDDD
@HISEQ:969:HM2KJBCX2:2:1101:3392:76018 2:N:0:ACTATGCA
AAGATCGTACTGCCCAACTATCCCTATTAATCATTACGGTGATCCTAGAAACCAACAAAATAGAACCATGCCGTCCTATTTTATTATTCCATGCTAATCTATTCAAGCACAAGCCTGCTTTAAGCACTCTAATTTTTTCAAGGTAATAGCTCTGCTTCCCCAACGCACTAACTTAATAGCATGCTGGTTGTTCAGAAGGTAGGAATTCAGCAGGCCAGTGCGGACAGTGAAGCCCGACCAACCGACAAACTCCGAAATTCAACTACGAGCTTTTTAACTGCAACAACTTTAATATACGCTATTGGAGCTGGAATTACCGCGGCTGCTGGCACCAGACTTGCCCTCCAA
+
@0<D<C<<D1<<FHIIIIIIIIIIIIIIHIIIIIHIIIICEH@1FHHIIIIIHIGHHHIIIIIIIIIG11D</<C/<<DHCECH@<F1D11<<11<D1?IHHEF@@IIIIIEFHIIIIIIIIHEEGHHHIIHIHIIGHGIEEIIIIEHGCHFHHCFGHIIIEGHCHHI<0D@GG8F<<HCG<FHHIIIHD#?G?EHFEGCFHGH06CGE#G@HEEIIIH?G%FGFC@GEC/IHHCIIIHEDIHH9FDGCCFIHEIIHIIIIIIHIIIIIIIIIIIIIIIIIIIIIHIIIIIIIIIHIIIIIIIIIIIIIIIIIIIIIIIIIHCIIIIIIIIIIIIIIIIIIIIDDDDD
@HISEQ:969:HM2KJBCX2:2:1101:5396:76408 2:N:0:ACTATGCA
AAGATCGTACTGCCCAACTATCCCTATTAATCATTACGTCGATCCTAGAAACCAACAAAATAGAATCAAACGTCCTATTTCGTTATTCCATGCTAATGTATTCAAGCGTGAGCCTGCTTTAAACACTCTAATTTTTTCAAAGTAACAGTCCTGATTCCCCATGACACCAAATTAATGACATCATGGTTCGTCAGAAGGTAGGAATCAATAATACCAGTACGTACAATAGCGCGACCAATAAATTAATCCCGAAATTCAACTACGAGCTTTTTAACTGCAACAACTTTAATATACGCTATTGGAGCTGGAATTACCGCGGCTGCTGGCACCAGACTTGCCCTCCAA
+
DDDDDIHIFIHIIHHIIIIHIIIIIIIIIHIIHIIIIHHHHIIIIHIIHHHHHIIIIIIIIHEEHIGHIHHHHHIIIIIIIIIIIIHGIIIHIIIIIIHHEHHHHIIGHIIIIEIHIIHIIIGIIIIHIIIIIHHHHIIIIIIIIIIHIIIIIIIIHIHIIIIIHHHIIHHGHIIGIIHIHIIIIIIIGIHHIIIIHHIIIHIHHHIIIIIIHIIIIIIIIIIIHIIIIIIIIHIHIIIIIIIIIHHHIIIIIIHHIHGIIIIIIIIIIIIIIIHIIIIIIHIIIHIIIIIHHIIIHHIIIHIIIIIHIIIIIIIIIIIIIIIIIIIIIIIIIHIIIHIIDDDDD
@HISEQ:969:HM2KJBCX2:2:1101:10130:76838 2:N:0:ACTATGCA
AAGATCGTACTGCCCAACTATCCCTATTAATCATTACGGTGATCCTAGAAACCAACGAAATAGAATCAGTCCGTCCTATTTCATTATTCCATGCTAATGTATTCAGACGATAGTCTGCTTTAAACACTCTAATTTTTTCAAAGTAACAGTCCTGATTTCCCATCACACCAAATAAATGGCATGAAAGTTCCTCAGAAGGTAGAGATCCATCCTACCAGTGCAGACAATTAAGCCTGACCAATGGGTAGACCCCGAAGTTCAACTACGAGCTTTTTAACTGCAACAACTTTAATATACGCTATTGGAGCTGGAATTACCGCGGCTGCTGGCACCAGACTTGCCCTCCAA
+
DCDDDHCHHIIHGIGHHHHHHIHIIIHIIFEFHHHIHH=HHIIEHFHIIGECDHHIGCEHHIHIHHGHHEHE=GH/CF?FHHHIEHEHHED?1CGHIIIIHFHHEHFI?HHHFFHFHFHHHHIGGHHHHHFGFHGEHHHFHIHIIHEEIHIHIIHIGH@DHEHHHHDCHHFCHHHG<GHDDGCGGGEHGFHHIIIHICHHHHFH?CCHGFECHHHHHGDGHGFHHHGHHHHHEHHGEC@9FHEFCFEHCDCEHECEEHHEEE?HDG@FFCFIIHCFCHEHHHHEGD1HFEFHHEHECGHGIIHHG?IIIIIHIHIIIHGIIHHIGHHHFHEHHHHCIHHGHFED@ADD
@HISEQ:969:HM2KJBCX2:2:1101:7977:77125 2:N:0:ACTATGCA
AAGATCGTACTGCCCAACTATCCCTATTAATCATTACGTCAATCCTAGAAACCAACAAAATAGGATCGTCGTCCTATTTCATTATTCCATGCTAATGTATTCAAGCGTTAGCCTGCTTTAAACACTCTAATTTTTTCAAAGTAACAGTCCTGTTTCCCCGCAACACCAACTTAATGGCATTACGGTTCTACAAGAAGGAGGAATCAGCAAAGCCAGTGCATACCAGTGGCACGACCAACTTGCTGACCCCGAAATTCAACTACGAGCTTTTTAACTGCAACAACTTTAATATACGCTATTGGAGCTGGAATTACCGCGGCTGCTGGCACCAGACTTGCCCTCCAA
+
B@B@DEEGHHHIEHIH@HIHHCD@CHEHHHEHHIIEGHIGHHHHHCCHHHHHIIEHIIIEEFHGEHHHFH/<<GCHCGHEHHFHHH<CHHH?HHHHGHHFDHEGHHIIIHHEHHHIIHHHIIIHFHHEGFHECHHHIGEHIIIII@G?HHHHHFHHEHHEHEIFIHHEGGEIHHHIIHEGEIHHHGH?EE:HIIIIIIHIIHIGHI<HII;IIIIIIHHHHCH=IHHIIIIIHHEIHII=GHHFHCDDHIIHHGIIIIHHHHHFHIHFHHHEHHEHHHHHHHIHHIIHIHHIIIIIIIIIIIHIHHIHHHIHIIIHHGGEHIHEIHHHIIHIIIHHHDIIDDDBD
@HISEQ:969:HM2KJBCX2:2:1101:11180:78164 2:N:0:ACTATGCA
AAGATCGTACTGCCCAACTATCCCTATTAATCATTACGGTGGTCCTAGACCAACAAAATAGAACCAACGTCCTATTCTATTATTCCATGCTAATCTATTCAAGCAAAAGCCCGCTTTAAACACTCTAATTTTTTCAAGGTAATGGTCCTGGTTCCCCGGCACACCCAGTTAAGGACATACCGGCTCACCAGAAGGATAGACCCGACAACAGACAGTACTCGCCAGAGACGGACCGCCCGGTCAGGCCTAAAATTCAACTACGAGCTTTTTAACTGCAACAACTTTAATATACGCTATTGGAGCTGGAATTACCGCGGCTGCTGGCACCAGACTTGCCCTCCAA
+
DDDDDHIIHIIIIIIIIIIIIIIIIIIIIIIIIIIIIIIIIIIIIIIIIIIIIIHIIIIIIIIIIIIIIIIHHHHHHIIIIIHIIIIIHHHHHIIIIHIIIIHHIIIIIIIHIIIIIIIHIGHIIIIIHIIIIIIIIIIIIHHGIIIIHIIIIIHIIIIIIIHIIIIIIIIIIIIIIIIIIIIIHHHHIIIIIIIIIIIIIIIIIIIIIIIIIIIIIIIIIIIIIIIIIIIIIIIIIIIIIIIIIHIIIIIIIIIIIIIIIIIIIIIIIIIIIIIIIIIIIIIIIIIIIIIIIIHHFFIIIIIIIIIIIIIIIIIIIIIIIIIIIIIIIIIIIIIIIIDDDDD
@HISEQ:969:HM2KJBCX2:2:1101:3580:77125 2:N:0:ACTATGCA
AAGATCGTACTGCCCAACTATCCCTATTAATCATTACGTCAATCCTAGAAACCAACAAAATAGGATCAAACGTCCTATTTCATTATTCCATGCTAATGTATTCAAGCGTTAGCCTGCTTTAAACACTCTAATTTTTTCAAAGTAACAGTCCTGTTTCCCTGCAACACCAAATTAATGACATTACAGTTCTTCAAGAAGGAGGAACCAGTAAAGCCAGTACATACCAGAGGCACGACCAACTTACTAATCCCGAAATTCAACTACGAGCTTTTTAACTGCAACAACTTTAATATACGCTATTGGAGCTGGAATTACCGCGGCTGCTGGCACCAGACTTGCCCTCCAA
+
ADDADIIIIIIIIIIIIIIIIIIIIIHIIIIHIIHHIIFHH=HECHHHIHFHHHHFHHIIHDCFGEHF@FFEFHHCEHFCGHHHFHHHGGF?@GHHIHIIIHIHHHIHHHGHHHHHHHHIIHHHHIHHHHHCGIHHIIHHIHHHIHIHGHHHHHHHIIIIIHIIIHHHHFHGIIHIIHIIIIIIIIIIIHIIIIIIIIHIIHIHIIIIIHIIH<IIIIIIIHIIIIIHGG=IIHHIHIHIIIIHHIIIIIIIHGIIIGIIIIIHIIIIIIIIIIHIIIIIIIIHIIHHHIIIHHDHIHIHHIIIIIIIIIIIIIIIIIIIIIIIIIIIIIIIIHIIIIIIIDDCDD
@HISEQ:969:HM2KJBCX2:2:1101:14036:78211 2:N:0:ACTATGCA
AAGATCGTACTGCCCAACTATCCCTATTAATCATTACGGTGATCCTAGAAACCAACGAAATAGAATCAGTCCGTCCTATTTCATTATTCCATGCTAATGTATTCAGACGATAGTCTGCTTTAAACACTCTAATTTTTTCAAAGTAACAGTCCTGATTTCCCATCACACCAAATAAATGGCATGAAAGTTCCTCAGAAGGTAGAGATCCATCTCACCGGTGCAGACAATTAAGCCTGACCAATGGGTAGACCCCGAGGTTCAACTACGAGCTTTTTAACTGCAACAACTTTAATATACGCTATTGGAGCTGGAATTACCGCGGCTGCTGGCACCAGACTTGCCCTCCAA
+
DDDDDIIIIIIIIIIIIHIIIIIIIIIGHIGHIIIIIIIIIIIIIIIIIIIHIIIIHIIIIEHHIIIIIIIHIHHHIIIIIIIIIIIIHHIIGIIGIIHHIIIIIIIIIIIIIIIIIIIIIIIIIIIIHHIIIIIIIHIIIIIIIHIIIIIIIIIIIIIIHHHIIHIIIIIIIIIIHIIIIIIIIIIIHIIIIIIIIIIIIIIIIHIIIIIIIIIIIIIIIIIIIIIIIIIIIIIIIIIIIIIIHGFIIIIIIIIIIIIIIIIIIIIIIIIIIIIIIIIIIIIIIIIIIIIIIIIIIIIIIIIIIIIIIIIIIIIIIIIIIIIIIIIIIIIIIIIIIIIIIIIDDDDD
@HISEQ:969:HM2KJBCX2:2:1101:15613:78137 2:N:0:ACTATGCA
AAGATCGTACTGCCCAACTATCCCTATTAATCATTACGGTGATCCTAGAAACCAACAAAATAGAACCATGCCGTCCTATTTTATTATTCCATGCTAATCTATTCAAGCACTAGCCTGCTTTAAGCACTCTAATTTTTTCAAGGTAATAGCTCTGCTTCCCCGGCGCACCAACTGAATGGCATACCGGTTATTCAGAAGGTAGGAACCCATCACCCCAGTACGGACCGTAAAGCCCGACCGACGGACAGACCCCGAAATTCAACTACGAGCTTTTTAACTGCAACAACTTTAATATACGCTATTGGAGCTGGAATTACCGCGGCTGCTGGCACCAGACTTGCCCTCCAA
+
DADD0D?C1F1@FCCHEHIHIIFHHHHHHICCGH@CFGEFC@C@<CG@HEGHCEHHIFFHHIE?CGHIHC11CCCDCH?EHHIHEEH1<11<11<DCGFCFGH@FFGIIIIHGHIIHGGHHHHHHHEEIIHHHIHIIHFHHHHHEGHHIHIFHHHHHHGHIIIIHHIGGHHDI;IIH;IIIIIIGHIGIIIIIIIIHI<IIGIIHHHIIHCCHHHIIGIIIIIIIHIIHHHGIIIGHCIHGIHIHEDGHHIHFHHGC1IHHHHHIIIHIHEIHHHHGHHIIIHGIIIIIIIIHHHHHIHIIIIIIHHHHIIIIIIIIIIIIIIIIIIHHEHFHHHHIIIHIIIDBDCD
@HISEQ:969:HM2KJBCX2:2:1101:5166:78695 2:N:0:ACTATGCA
AAGATCGTACTGCCCAACTATCCCTATTAATCATTACGGTGGTCCTAGACCAACAAAATAGAACCAACGTCCTATTCTATTATTCCATGCTAATCTATTCAAGCAAAAGCCCGCTTTAAACACTCTAATTTTTTCAAGGTAATGGTCCTGGTTCCCCGACACACCCAATAAAGGGCATACCGGCTCACCAGAAGGATAGACCCGACAACAGAACAATACTCGCCAGAGACGGACCGTCCGGTCAGGCCTAAAATTCAACTACGAGCTTTTTAACTGCAACAACTTTAATATACGCTATTGGAGCTGGAATTACCGCGGCTGCTGGCACCAGACTTGCCCTCCAA
+
DDDDDIGIIHIHIIIIIIIIIIIIIIIIIIIIHIIIIIIIIGHHHIIIIIIIIIIIIHHIHHIIIIIIIIIIIIIIGIIIIIIII?GHIHIHIIIHIIIIIHIIIIIHHHHHIIHIIIIIIIIIIIIIIIIIIHIIIIIIIIIIIIIIIIHHIIIIIIIIIIIIIIIIHHIIIIIIIIHIIIIIIIIIIIIIIIIIIIIIIIIIIIIIIIIIIIIIIHF/IIIIIIIIIIIIIIIIIIIIIIHIIIIHIIIIIIIIIIIIIIIIIIIIIIIIIIIIIIIIIIIIHIIIIIIIIIIHHFFIIIIIIIIIIIIIIIIIIIIIIIIIIIIIIIIIIIIIIIIDDDDD
@HISEQ:969:HM2KJBCX2:2:1101:18325:78455 2:N:0:ACTATGCA
AAGATCGTACTGCCCAACTATCCCTATTAATCATTACGGCTCTCCTAGAAACCAACAAAATAGGAGCGCCGTCCTATTCCATTATTCCATGCTAATGTATTCGAGCAAAGGCCTGCTTTGAACACTCTAATTTTTTCAAAGTAAAAGTCCTGCTTCCCAGAACACGCCCAACGAAGGGCATGCCGTTCCGCAGAAGGAAAGGCCCGGCGCTACCAGTGCACGCGGTGAGGCGGACCGGCCCGCCAGGCCCAAGGTTCAACTACGAGCTTTTTAACTGCAACAACTTTAATATACGCTATTGGAGCTGGAATTACCGCGGCTGCTGGCACCAGACTTGCCCTCCAA
+
DDDDDIIIIIIIHIIIIIIIIIIIIIIIHIHIIIIIIIIIIIHIIIIIIIHGHHIIIIHHHHHIIIIIIGIHIIHHHIIIIIIIIIIIIIIGIIFIIIIIIHHHHIIIIIIIHIIIIIIIIIIIIIIIIIHHHHHIIIIIIIIIIIIIIIIIIIIIIIIIGIIIGHIIHIIHIIIIIIHIIIIIIIIHIIIIIIIIIIIIIGIIHIIIIIIIIIIIIHIIIIIIIIIIIIIIIIIIIIIIIIIHIIIHHIHIIIIIIIIIIHHIIIIIIIIIIIIIIIIIIIIIIIIIIIIHIIIIIIIIIIIIIIIIIIIIIIIIIIIIIIIIIIIIIIIIIIIIIIIIDDDDD
@HISEQ:969:HM2KJBCX2:2:1101:8901:79096 2:N:0:ACTATGCA
AAGATCGTACTGCCCAACTATCCCTATTAATCATTACGGTGATCCTAGAAACCAACAAAATAGAACCATGCCGTCCTATTCTATTATTCCATGCTAATGTATTCGAGCAAAAATGCCTGCTTTAAACACTCTAATTTTTTCAAGGTAAAGGTCCTGGATCCGCAAGACACCCAATAAAGGACATCAAGTTTCTCCAGAAGGTGAGAAATCAACAGTAACAGTTCATACCCCTTAAGGCATGACCATCACGTCAATCCCGAAATTCAACTACGAGCTTTTTAACTGCAACAACTTTAATATACGCTATTGGAGCTGGAATTACCGCGGCTGCTGGCACCAGACTTGCCCT
+
DDCDDIIIHHIHGHHHIIIHIHHIIIIGIHIIIGIIIIIIIIIHHHHHHIIIIIIHHIHIIIIIIIIIIIIIHHHHGGGGEHHIHHHHHIHHHIIHIIIIIIIIIIIIIIIIIIIHIIIIIHIIIIHHFIIIIHHGEFIIIIIIIIIIIIIIIHIHHIIIIIHIHIIHHHIIIHIIHIIIIIIIIIIIIHIIIIIIIIIIHIGIIIIIIIIIIHGIHHFFHHIIIIHIIIIIIIIIIIIIGGIIIIDIIIIHIIIIIIHHIIHIIHHIIHIHIIIIIIIIIIIIIIIIIIIIIIIIIIIHEIIIIIIHIIIIHIIIIIIIIIIIIIIIIIIIIIIIIIIIIIIIDDDDD
@HISEQ:969:HM2KJBCX2:2:1101:18648:79180 2:N:0:ACTATGCA
AAGATCGTACTGCCCAACTATCCCTATTAATCATTACGTCGATCCTAGAAACCAACAAAATAGAATCAAACGTCCTATTTCGTTATTCCATGCTAATGTATTCAAGCGTGAGCCTGCTTTAAACACTCTAATTTTTTCAAAGTAACAGTCCTGATTCCCCATGACACCAAATTAATGACATCATGGTTCGTCAGAAGGTAGGAATCAATAATACCAGTACGTACAATAGCACGACCAATAAATTGATCCCGAAATTCAACTACGAGCTTTTTAACTGCAACAACTTTAATATACGCTATTGGAGCTGGAATTACCGCGGCTGCTGGCACCAGACTTGCCCTCCAA
+
DDDDDIHIIGIIIHHGGHIIIIHHIIIIIIIIIIIIIFHHIHGIFHFIHIIIHIIIIIGHICHHIIIIIIIHIGIIEHIGIFHIHIIFEHFEHIHIIHHHHHHHHHHFEHHHIIIHHHHFHHGEHIIHIIIIIHIHHIIIHIHGIIIIIIIIHHHHHEHEHHHHHHIIHIHHHIIIHIIIIHHIHIIIIIIIIIIIGIIIIHHHGHIIIHHHIIIHFHHIHHIIIIIIIIIIHHIIHIIIIIHHIHHIIIHIIIIIIIIIIIIIHIIIIIIIIIIIIIHIIIHIHGHIIIIIIIIIGIIIIIIIIIHGCHHHIIIIIIIIIIIIIIIIIIIIIIIIIIIHBDDDD
@HISEQ:969:HM2KJBCX2:2:1101:7909:80720 2:N:0:ACTATGCA
AAGATCGTACTGCCCAACTATCCCTATTAATCATTACGTCAATCCTAGAAACCAACAAAATAGGATCAACGTCCTATTTCATTATTCCATGCTAATGTATTCAAGCGCGAGCCTGCTTTAAACACTCTAATTTTTTCAAAGTAACAGTCCTGATTCCCCGCCACACCAAATGAATGACATGATGGTTCGTCAGAAGGTAGAAACCAGTAACACCAGTACGTACCTAAGGCACGACCAACGTACTGATCCCGAAATTCAACTACGAGCTTTTTAACTGCAACAACTTTAATATACGCTATTGGAGCTGGAATTACCGCGGCTGCTGGCACCAGACTTGCCCTCCAA
+
DDD@DIIIIIIHIIHHHHGHHE@C@GEHHIGIFEHIIIHEHIICHGHC1GHHHHHH@CF?GIIGECHHHCGEHIHHIHHIEHH1GEE<1DG1F@@GEIIHEFHHHFHHHHHEHHE@@EFFEHHFIHFHHHDCGHHHHGHHHEGHHEIHIGIIHG:HGIHG<IHHHFHHIIIIIIHGDEHHIIIIIIHIIIIIIII<IHIIHFIHIIIHIHEHIIIIIHHIIIIHHIHFHHHHHEHIIIHHIHGDIHGHGIHHIIIIIIIIIIIIHHGIIIIHHHHHHHHHIIIHIIIIIIIHGHHHEIIHHIIIIIIIIIHIIHIHDIIIIIHHIIIIIIHIHHIIIIIIDDBDA
@HISEQ:969:HM2KJBCX2:2:1101:7000:80651 2:N:0:ACTATGCA
AAGATCGTACTGCCCAACTATCCCTATTAATCATTACGGTGGTCCTAGAAACCAACAAAATAGAACCACAACGTCCTATTCTATTATTCCATGCTAATCTATTCAAGCAATAGCCCGCTTTAAACACTCTAATTTTTTCAAGGTAATGGTCCTGGCTCCCCAACACACCCAATTAAGGACATGCTGATTCACCAGAAGGAAGACCCGACAACAAGACAGTACTCGCCAAAGACGGACCGCCCGGCCAGGCCTAAAATTCAACTACGAGCTTTTTAACTGCAACAACTTTAATATACGCTATTGGAGCTGGAATTACCGCGGCTGCTGGCACCAGACTTGCCCTCCAA
+
DDBBDHFIHIHFEHIHIIHHIIHHHHHHHIIIIIIIIGHGHFHEHCHHHIHGEHHIHEHIHHHECGHIIIGIDEHIIIIIHIIHIHHIHG?CEF<GHIHHHG@HIHIIIIIHHDEHEIHIHEH@FCHHHHHGIIHHHHIIFIIIIIIHGHHIHHHHEHIIIIIHHGHHHHIIHHIIIIIIIIIIIIIIIHIIIHIHIIIIHIIHIHIIIIIIIHIIIHIIIIGIGIIIIIIIIGIFIHIIIIGIHGGHEFHIIIIIIIIIIIIIIIHIIIIIHIHHIIIIIIIIIIIIIIIIHIHHIIIHHHIIIIIIIIIIIIIIIIIIIIIIIIIIHIIIIIIIIIIIIIDDDDA
@HISEQ:969:HM2KJBCX2:2:1101:19792:80774 2:N:0:ACTATGCA
AAGATCGTACTGCCCAACTATCCCTATTAATCATTACATCGATCCTAGAAACCAACAAAATAGAATCGGATGTCCTATTTCATTATTCCATGCTAATGTATTCAAGCGTGAGCCTGCTTTAAACACTCTAATTTTTTCAAGGTAACAGTCCTAATTCCCCGTAACACCAAATTAATGGCATTACGGTTCTTTAGAAGGTGAGAAATCAATGATAACAGTGCATACCAACGGCATGACCGAAATATTGATCCCGAAATTCAACTACGAGCTTTTTAACTGCAACAACTTTAATATACGCTATTGGAGCTGGAATTACCGCGGCTGCTGGCACCAGACTTGCCCTCCAA
+
DDDDDIIIIIIIIIIIIIIIIIIIIIIIIIIIIIIIIIIIIIGHIIIHIIIIIIIIIIIIIIHIIIIIHHHIIIHIIIIIIGIIIIIHIIIIIIIHHHIIIIIIIHHIIIIHIIIIIIIIHHHIIIIIIIIIIIIIIIIIIIIIIIIHIIIIIIIIIIIIIIIIIIIIIIIIIIIIIIIIIIIIIIIIIIIIIIIIHIIIIIIIIIIIIIIIIIIIIIIIIIIIIIIIIIIIIIIIIIIIIIIHHGIIIIIIIIIIIIIIIIIIIIIIIIIIIIIIIIIIIIIIIIIIIIIIIIHIIIIIIIIIIIIIIIIIIIIIIIIIIIIIIIIIIIIIIIIIIIIIIIDDDDD
@HISEQ:969:HM2KJBCX2:2:1101:17268:79984 2:N:0:ACTATGCA
AAGATCGTACTGCCCAACTATCCCTATTAATCATTACATCGATCCTAGAAACCAACAAAATAGAATCGGATGTCCTATTTCATTATTCCATGCTAATGTATTCAAGCGTGAGCCTGCTTTAAACACTCTAATTTTTTCAAGGTAACAGTCCTAATTCCCCGTGACACCAAATTAATGGCATTACGGTTCTTTAGAAGGTGAGAAATCAATAATATCAGTACATACCAACGGCATGACCGAAACATTGATCCCGAAATTCAACTACGAGCTTTTTAACTGCAACAACTTTAATATACGCTATTGGAGCTGGAATTACCGCGGCTGCTGGCACCAGACTTGCCCTCCAA
+
DDDDDIHIIIIIIIIIIIIIIIIIIIIIIIIIIIIIIIIIIIIIIIIIIIIIIIIIIIIHIIIIIIIHIIIIIIIIIIIIIIIIIIIHIIIIHIIHHIIIIHHHIIHIIIIIIIHIIIIIIIIIIIIIIIIIIIIIHIIIIIIIIIIIIIIIIIHIIIIIIIIIIIIIIIIIIIIIIIIIIIIIIIIHIIIIIIIIIIIIIIIIIIIIIIIIIIIIIIIIIIIIHIIIIIIIIIIIIIIIIIIIIHIIIIIIIIIIIIIIIIIIIIIIIIIIIIIIHIIIIIIIIIIIIIIIIIIIHIIIIIIIIIIIIIIIIIIIIIIIIIIIIIIIIIIIIIIIIIIIIIDDDDD
@HISEQ:969:HM2KJBCX2:2:1101:9660:80930 2:N:0:ACTATGCA
AAGATCGTACTGCCCAACTATCCCTATTAATCATTACGGTGATCCTAGAAACCAACGAAATAGAATCAGTCCGTCCTATTTCATTATTCCATGCTAATGTATTCAGACGATAGTCTGCTTTAAACACTCTAATTTTTTCAAAGTAACAGTCCTGATTTCCAACCACACCAAATAAATGGCATGAAAGTTCCTCAGAAGGTAGAGATCCATCTCACCAGTGCAGACAATTAAGCCTGACCAATGGGTAGACCCCGAAGTTCAACTACGAGCTTTTTAACTGCAACAACTTTAATATACGCTATTGGAGCTGGAATTACCGCGGCTGCTGGCACCAGACTTGCCCTC
+
D@DDDIIIIIIIHHHHGHHIIIIIEEHGEHHHHCCHHIIEHCHHHIIGEHHIFI?CGHIIIHGCH@GCFHHIHEGHIIEEEEHHIGHIHI?FHFHIIHIIHHHHIHHIIIHIIHHCFEHHFHHHIHHHHIHIIIIHHHHHHIHHGIHIHFEEHHEG@HHCHEHGHGHHECGHIFHHFHFFHIHIGIHEIIIIHHGHH@IHIIHIIIHIHHHDFIIIIHHEGHEHIHHIIHHGHHIGHIHHCHHHHHHHHHIHFIIHIHHH?HEHHCG?IIHHIHHHCIIIHHIIHIIIIHHHGHHEIHHHHHIHEEGHHHIHHHDHCHHHHGIHIHIHHF@CHEGCHHEG@@B@@
@HISEQ:969:HM2KJBCX2:2:1101:13010:81060 2:N:0:ACTATGCA
AAGATCGTACTGCCCAACTATCCCTATTAATCATTACGGTGATCCTAGAAACCAACAAAATAGAACCATGCCGTCCTATTCTATTATTCCATGCTAATGTATTCGAGCAAAAATGCCTGCTTTAAACACTCTAATTTTTTCAAGGTAAAGGTCCTGGATCCGCAAGACACCCAATTAAGGACATCAAGTTTCTCCAGAAGGTGAGAAATCAACAGCGACAGTTCATACCCCTTAAGGCATGACCATCACGTCAATCCCGAATTTCAACTACGAGCTTTTTAACTGCAACAACTTTAATATACGCTATTGGAGCTGGAATTACCGCGGCTGCTGGCACCAGACTTGCCCTCCAA
+
DDCDDIIIIIIIIIIHIHIIIIIIIIIIHIHIIGHHHIIIIIIHIIIIHIIIIIHIIIIIIIIIIIIIIGHIIIHHIIEHIIIIIIIIIGHIEEHIIIIHECFHHHEIIIIIIIIIIHHHIIIIIIHIIIHIIIIIIHHIIIHHIIIIIHHIIIIIIIHIIIIIIIIIIHIIIIIHIHIHIIIIIIIIIIIIIHIIIIIIIIIIIIIIIIIIIIIIIIIIIIIIIIIIIIIIIIIIIIIIIIIIIIIIIIIHIIIIIIIIH@IIIIIIIHIIIHIIIIIIIIIIIIIIIIIIIIIIIIIIIIGIIIIIIIIIIIIIIIIIIIIHIIIIIIIIIIIIIIIIIIIIIIIIDDDDD
@HISEQ:969:HM2KJBCX2:2:1101:12816:81282 2:N:0:ACTATGCA
AAGATCGTACTGCCCAACTATCCCTATTAATCATTACGGTGATCCTAGAAACCAACAAAATAGAATCAAACGTCCTATTTCGTTATTCCATGCTAATGTATTCAAGCGTGAGCCTGCTTTAAACACTCTAATTTTTTCAAAGTAACAGTCCTGATTCCCCAAGACACCAAATTAATGACATCATGGTTCGTCAGAAGGTAGGAATCAATAATACCAGTACGTACAATAGCACGACCAATAAATTGATCCCGAAATTCAACTACGAGCTTTTTAACTGCAACAACTTTAATATACGCTATTGGAGCTGGAATTACCGCGGCTGCTGGCACCAGACTTGCCCTCCAA
+
DDDDDIIIIIIIIIIIIIIIIHIIIIIHIHIIIIIHFIIIIIHIHHHIIHIHIHIIIIHIIIHIIHIIIHHHHIGFHHHIIHIIHIIHHHHIHHIIIIIIHIIIIIIIIIHHHHIIGHIIHIIHIIIIIIIIIIHHIIIIIIIIIIIIHHIIIIIHHIIIIIIIIIHHIIHHHIIHIIIHIIIIIIIIIIIIIIIIIIHIIIIIIIIIIIIIIIIIIIIHIIIIIIIIIIIIIIIIIIIIIIIIIIIIIIIIIIIIIIIIIIIIIIIIIIHIIIIIHIIIIIIIIIIIIIIIIIIIIIIIIIIIIIIIIIIIIIIIIIIIIIIIIIIIIIIIIIIIIIIIDDDDD
@HISEQ:969:HM2KJBCX2:2:1101:20476:81289 2:N:0:ACTATGCA
AAGATCGTACTGCCCAACTATCCCTATTAATCATTACGTCGATCCTAGAAACCAACAAAATAGGGTCAAACGTCCTATTTCATTATTCCATGCTAATCTATTCAAGCAATAGCCCGCTTTAAACACTCTAATTTTTTCAATGTTTTGGTCATGCCGTTGGTATGTACTGATATTATTAATTTCTCATCTTTTAAAGAACCGTAACGCCATTAATTTGGTGTCACGGGGAATTAGGACTGTTACTTTGTAAAAATTAGAGTGTTTAAAGCAGGCTCACGCTTGAATACATTAGCATAGAATAATAAAATAGGACATCTAATTCTATTTTGTTGGTTTCTAGGATCGATGTAATGATTAATAGGGATAGTTGGGGAACTGTA
+
DDDDCIIHIHEFHIGIHIIIIHG?GHHIIHH@GHFHHHH@HIIIGIHIIHHFGHHHHIIIF@D1FHHIIIEEHEGEHHHHHHHHCG@F@GHEHFHIHGGHC<<CC@GHIGH@1<1EC<EH<<1@G1@1<CHHHFHEHFHEHCIHFGH.CGDHDDHCEHHDHHHEHG@HGHIIHHIHIHFIIHIHIHH?GIIIIHHIIIIIHIIHHECIHIIHHHHHIGHGIIIFFD1HIIIHGGGIHIFIIHGIHHFHIIIIIHIHIHHHIIIIIIIHIIIIIIHHHIHIIIIIHHIIHHHHHIIIIIIIIIIIIIIIIIHIIIIIIIIIIIIIIIIIIIIGIIIIIIHHIIIHIIIIIIIIIIIIIIIHIHIIIIIIIIIIHIIDDDDD
@HISEQ:969:HM2KJBCX2:2:1101:21095:82050 2:N:0:ACTATGCA
AAGATCGTACTGCCCAACTACCCTATTAATCATTACGTCGATCCTAGAAACCAACAAAATAGAATCAAACGTCCTATTTCGTTATTCCATGCTAATGTATTCAAGCGTGAGCCTGCTTTAAACACTCTAATTTTTTCAAAGTAACAGTCCTGATTCCCCAAGACACCAAATTAATGACATCATGGTTCGTCAGAAGGTAGAAATCAATAATACCAGTACGTACAATAGCACGACCAATAAATTGATCCCGAAATTCAACTACGAGCTTTTTAACTGCAACAACTTTAATATACGCTATTGGAGCTGGAATTACCGCGGCTGCTGGCACCAGACTTGCCCTCCAA
+
B@D@@CH<FHHECEC?101DFGE?FHECH@C@D1DEH<FDD11<1F1<<<1F@ECH@1CHHGHH1DG?E1<<100<11<FHFCH@<1<@11C1CG@@FC@@@@EEHHE=@G6EG@H@GDBFFFGHHHCEFFECFFA9@FCF<DBHHBFCHFEE?CHHEEHFCHHGG@GCCHHHFCFGD<HHCCDHI:HGIHIIIIIIIIIHEHHEEHHE?EHGIHHHHIFFGD1GHGHHCHC?IHHFAHGIEDGHEGFHHC@CFEFGEHHHHHEHHHIHCCGDHIHGCHGC<HHHGHCGEHGHEHFEIGIIHHHIIIHHHGIIGHHHHEHHIIIHHCIHHIHIIIIIIIBB@D<
@HISEQ:969:HM2KJBCX2:2:1101:3764:82418 2:N:0:ACTATGCA
AAGATCGTACTGCCCAACTATCCCTATTAATCATTACGGTGGTCCTAAAACCAACAAAATAGAACCAACGTCCTATTCTATTATTCCATGCTAATCTATTCAAGCAAATGCCCGCTTTAAACACTCTAATTTTTTCAAGGTAATGGTCCTGGTTCCCCGACACACCCAATAAAGGGCATCCCGGCTCACCAGAAGGATAGACCCGACGACAGAACAGTACTCGCCAAAGACGGACCATCCGGCCAGGCCTAAAATTCAACTACGAGCTTTTTAACTGCAACAACTTTAATATACGCTATTGGAGCTGGAATTACCGCGGCTGCTGGCACCAGACTTGCCC
+
DDDDDIIIIIIHIIIIIIIIIIIIIIIIIIIIIIIIIIIIIHHIHIHIIIIIIIIIHHIIIHIIII1GHIEHHIIIIGHIIIIIHHIFHIIIIIIIIIIIIIIIIHIIIIIIIIIGIIIIGIIIIIIIIIIIIIIIGIIIIIIIIIHIIIIIIHHHIIIHIIIIIIIIIHIIIIIIHHFIIIIIIIIIIHIIIIIHIIIIIIIIIIIIHIIIIIIIIIIIIIIIIIIIHHIIIIIIHHHIIIIHHIIIIIIIIHIIIHIIIHIIIIIIIIIIIIIIIIIIIIIIIIIIIIIIIIIIHHGGIIHIIIIIIIIIIIIIIIIIIIIIIIIIIIIIIIIDDDDD
@HISEQ:969:HM2KJBCX2:2:1101:7825:82538 2:N:0:ACTATGCA
AAGATCGTACTGCCCAACTATCCCTATTAATCATTACGTCGATCCTAGAAACCAACAAAATAGAATCAAACGTCCTATTTCATTATTCCATGCTAATGTATTCAAGCGTACGCCTGCTTTAAACACTCTAATTTTTTCAAAGTAACAGTCCTGATTCCCCACGACACCAAATTAATGACATCGCGGTTCTTCAGAAGGTAGGAACCAATAATGCCAGTACGTACCGAAGCACGACCAACAATTCGATCCCGAAATTCAACTACGAGCTTTTTAACTGCAACAACTTTAATATACGCTATTGGAGCTGGAATTACCGCGGCTGCTGGCACCAGACTTGCCCTCCAA
+
CADDDIIHIIIGHHIFHH1CFHHHHHIEHHHEHHHE@<DGHDHHHEHEHHIHIHI0GHHHIHFHHCGHHI@GHHHIGCHC@EHHHIHEHHEEEF@HIIIHIIIIHHHHIIIHEIHHFEHHIHFGHHHEHHEHFGFIIHIIHGHHIHIIHIHHIHHHHHHHFHHIHHIIIIHHHIIHHFHHHGIIHIIHIHIIIHIIIIHGHCEEHCIIHHAIGHGIIIIHHEIHIHHHIIHHFEHFHHGEEHCDGHGHIIHHIHIIIIHIHHHIIHIIIIIIIIIHHHEIIIHHCCGIIHHHHIIIIHIHGEIIIHHHHIHDIIIIIHIIIIIIIIIHHIIHHCHHIIIIDABDA
@HISEQ:969:HM2KJBCX2:2:1101:4896:83248 2:N:0:ACTATGCA
AAGATCGTACTGCCCAACTATCCCTATTAATCATTACGGTGATCCTAGAAACCAACAAAATAGAACCATGCCGTCCTATTCTATTATTCCATGCTAATGTATTCGAGCAAAAATGCCTGCTTTAAACACTCTAATTTTTTCAAGGTAAAGGTCCTGGATCCGCAAGACACCCAATAAAGGACATCAAGTTTCTCCAGAAGGTGAGAAATCAACAGTAACAGTTCATACCCCTTAAGGCATGACCATCACGTCAATCCCGAAATTCAACTACGAGCTTTTTAACTGCAACAACTTTAATATACGCTATTGGAGCTGGAATTACCGCGGCTGCTGGCACCAGACTTGCCCTCCAA
+
DBDDBIIIIIHIIGHHIIIIIHCEHIHHIIGIEFG?DHHHIHI?HIHGIIIIIEHHHHEHECCG?CEEE1@?C@CC=@EHHGHHEGHHGHIGHG@EH??CC<<IIIIIIIIHIIIIIIGIIIIHIIHHIHIIIHIIIIIIIIIIIIHIIIIIHIIIIIIHIHIIIIIIIIIIIIIIIIIIIIIIIIIIIIIIIIIIIIIIIIIIIIIIIIIIIIIIIHII<IIIIIIIIIIIIIIIIIIIIIIIIIIIIIHGIIIIIIIIIIIIIIIIIIIIIIIIIIIIIIIIIIIIIIIIIIIIIIIIIIIIIIIIIIIIIIIIIIIIIIIIIIIIIIIIIIIIIIIIIIIIIIIIDDDDD
@HISEQ:969:HM2KJBCX2:2:1101:5319:83178 2:N:0:ACTATGCA
AAGATCGTACTGCCCAACTATCCCTATTAATCATTACGTCGATCCTAGAAACCAACAAAATAGAATCAAACGTCCTATTTCATTATTCCATGCTAATGTATTCAAGCGTACGCCTGCTTTAAACACTCTAATTTTTTCAAAGTAACAGTCCTGATTCCCCACGACACCAAATTAATGACATCGCGGTTCTTCAGAAGGTAGGAACCAATAATGCCAGTACGTACCGAAGCACGACCAACAATTCGATCCCGAAATTCAACTACGAGCTTTTTAACTGCAACAACTTTAATATACGCTATTGGAGCTGGAATTACCGCGGCTGCTGGCACCAGACTTGCCCTCCAA
+
DDDDDIIIIIIIIIIIIIIIIIIIIGIIIIIIIIIIIIIIIIIIIIIIIIIGIIIIHIIIIIHIIIIIIIHIIHHIIIIIIIIIIIHHIIIHIIIIIIIIIIIIIIIIIIIIHIIIIHIIHIIIIIIGHIHIIHIHHIIIIIIIIIIIIIIIIIHIIIIIIIIIIIIGIIIIIIIIHHHIIIIIIIIIIIIHIIIIIIIIIIIIIHIIIIIIIHIIIIIIIIIIIIIIIIIIIIIIIIIIIIHHIGIIIIIIIIIIIIIIIIIIIIIIIIIIIIIIIIIIIIIIIIIIIIIIIIIIIIIIIIIIIIIIIIIIIIIIIIIIIIIIIIIIIIIIIIIIIIIIDDDDD
@HISEQ:969:HM2KJBCX2:2:1101:17485:83995 2:N:0:ACTATGCA
AAGATCGTACTGCCCAACTATCCCTATTAATCATTACGTCAATCCTAGAAACCAACAAAATAGGATCGAACGTCCTATTTCATTATTCCATGCTAATGTATTCAAGCGTTAGCTTGCTTTAAACACTCTAATTTTTTCAAAGTAACAGTCCAAATTCCCCGCAACACCAAATTAATGGCATTACGGATCATCAGGAAGGAGGAATCAGTAAGACCAGTACATACCAGAGGCATGACCAATCTACTAACCCCGAAATTCAACTACGAGCTTTTTAACTGCAACAACTTTAATATACGCTATTGGAGCTGGAATTACCGCGGCTGCTGGCACCAGACTTGCCCTCCAA
+
DDDDDIIHIIIHIIIIIIIIIIIIIIIHIHIIIIIIIIIIHIIIIIIHHHHHHIIIHHHIIIEHHIIIHHHHHIHIIIIIIIIIIHIIGIIIGHIHIIIIIIIIIHIHIIIIIIIIGHIIHGHHHIHIHIHHIIHHHIIIIIIIIIIHHHIIIHHHIIIIIHIIIIHIIIIIIIHHIIIHHIIIIIIIIIIIIIIIIIIIIHIIIIIIIIIIIIIIIIIIIIIIIIIHIIIIIIIIIIIIIIIHHIIIIIIIIIIIIIIIIIHHIIIIIIIIIIIIIIIIIIIIIHGIIIIIHIIIIIIIIIIIIIIIIIIIGIIIGIIIIIIIIIIIIIIIIIIIIIIIIDDDDD
@HISEQ:969:HM2KJBCX2:2:1101:8268:83936 2:N:0:ACTATGCA
AAGATCGTACTGCCCAACTATCCCTATTAATCATTACGGTGGTCCTAGACCAACAAAATAGAACCAACGTCCTATTCTATTATTCCATGCTAATCTATTCAAGCAAAAGCCCGCTTTAAACACTCTAATTTTTTCAAGGTAATGGTCCTGGTTCCCCGACACACCCAATTAAGGACATACCGGCTCACCAGAAGGATAGACCCGACAACAGGACAGTACTCGCCAGAGACGGACCGCCCGGTCAAGCCTAAAATTCAACTACGAGCTTTTTAACTGCAACAACTTTAATATACGCTATTGGAGCTGGAATTACCGCGGCTGCTGGCACCAGACTTGCCCTCCAA
+
DDDDDIIIIIIIIHIIIIIIIIIIIIIIIIIIIIIIIIIIIIIIIIIIIIIIIIIIIIIIHHHIIIIIIIIIIIIIIHIIIIHHHHIHIIIIIIIIIHIIHIIHIIIIIIIIHHIHIIIIIIHHIIIHIIIIIHIIIIIIIIHIIIIHIIHIIIIIIIIIIIIIIIIIIIIHIHIIIIIIIIIIIIIIIIIIIIIIIIIIIIIIIIIIIIIIIIIIIIIHIIIIIIIIIIIIIIIIIIIIIIIIIIGIIIIIIIHIHIIIIIIIIIIIIIIIIIIIIIIIIIIIIIIIIIIIIIIHHFFIIIIIIIIIIIIIIIIIIIIIIIIIIIIIIIIIIIIIIIIDDDDD
@HISEQ:969:HM2KJBCX2:2:1101:16794:84331 2:N:0:ACTATGCA
AAGATCGTACTGCCCAACTATCCCTATTAATCATTACGTTGTACCTAGAAACCAACAAAATAGGTTCGAACGTCCTATTTCATTATTCCATGCTAATGTATTCAAGCGTTTGCCTGCTTTAAACACTCTAATTTTTTCAAAGTAACAGTCCTGACTCCCCACAACACCAAATTAATGACATCATGGTTCATCAGAAGGGAGAAATCAACGACGCCAGTGCGTACCGAAGGCACGACCGACGTATTGATCCCGAAATTCAACTACGAGCTTTTTAACTGCAACAACTTTAATATACGCTATTGGAGCTGGAATTACCGCGGCTGCTGGCACCAGACTTGCCCTCCAA
+
DDDDDIIHHHIIIIIGIIIIHIIIIIIIIIFIIIIIIIIIIHICHEHHIIIIIIIIIIIHIIHIIHHHIIIIHHHIIIHIIIIIHFHIHHIHHHHHHIHHHHEIIIIHHIIHHIIIIHHHHHGHIIIIHIIIHIIHIIHIIHIIHHHHHHHIIIIIIIIIIHHIIHHHIIIIHIIIIIIIIIIIIIIIIIIIIIIHIIIIHIIIIIIHIHEIIIIIIIIIIIIIIIIIIIIIIIHHDIIIIGIHDHHHGIIIIIIIIIGIIIIIIHHIIIIIIHGIIIIIIIIIIIIIIHIIIIIIIIIHHIIIIIIIIIIIIIHIIIIIIIIIIIIIIIIIIIIIIIIIIDDDDD
@HISEQ:969:HM2KJBCX2:2:1101:7571:84955 2:N:0:ACTATGCA
AAGATCGTACTGCCCAACTATCCCTATTAATCATTACGTCGATCCTAGAAACCAACAAAATAGAATCAAACGTCCTATTTCATTATTCCATGCTAATGTATTCAAGCGTAAGCCTGCTTTAAACACTCTAATTTTTTCAAAGTAACAGTCCTGATTCCCCACGACACCAAATTAATGACATCGCGGTTCTTCAGAAGGTAGGAACCGATAATGCCAGTGCGTACCGAAGCACGACCAACAATTCGATCCCGAAATTCAACTACGAGCTTTTTAACTGCAACAACTTTAATATACGCTATTGGAGCTGGAATTACCGCGGCTGCTGGCACCAGACTTGCCCTCCAA
+
DDDDDIIIIIIIIIIIIIIIIIIIIIIIIIIIIIIIIIIIIIIIIHIIIIIIIIIIGIIIIIHIIIIIGIHIIIIIIIIIIIIIIIIHIIIHHHIIIIIIHHHHHIIIHIIIHHIIIIIIIIHHHIIIHIIIIIIIIIIIIIIHIIIIIIIIIIIIIIIIIIIIIIIIIIHIIIIIIIIIIIIIIIIIIIIIIIIIIIIIIIIIIIIIIIIIIIIIIIIIIIIIIIIHIIIIIIIIIIIIIIHHIIIIIIIIIIIIIIIIIHIIIIIIIIIIIIIIIIIIIIIIIIIIIIHCIIIIIIIIIIIIIIIIIIIIIIIIIIIIIIIIIIIIIIIIIIIIIIIIDDDDD
@HISEQ:969:HM2KJBCX2:2:1101:3246:85062 2:N:0:ACTATGCA
AAGATCGTACTGCCCAACTATCCCTATTAATCATTACTTCAGTCCGCAAACACCAACAAACTAGAACCAAAGTCCTAACTTATTATTCCATGCTAATGTATTCATAGCCGCAAACGCCTGCTTTAAACACTCTAATTTTTTCAAAGTAAACGATCTAGTCGATCCCGCTGCGCTCAATCAAGAGTGAGCGGGGTCGGCCTAGAAGGATGGCTGCAGCAGTATGGCACTCACACACATCACTGTGGCGGGCCACACTGCACCCAACCAGAAATCCAACTACGAGCTTTTTAACTGCAGCAACTTTAATATACGCTATTGGAGCTGGAATTACCGCGGCTGCTGGCACCAGACTTGCCCTCCAA
+
DDDDDIHIIIIIIIIGIIIIIIIIIIIIIIIIIIIIIIIIIIIIIIIIIIIIIIIIIICHHHHIIIIIIIGHHIIHIIIIIIIIIIIIIIIHI?1FHHIHHCHHIIEHHEHHIIIIIIHIIHHIIIIIIIIIIGHIIIHIIIIIHIIHHHIIHFIIIHHHHHHHIIIIIIHHHHIIHHHIIIIHIIHIIIIIIIIIIIIIIIIIIIIIHIHIHIIIIIIIIIIIIIIIIIIIIIIIIIIIHIIIIIIIIIIIIIIIIIIIHIIHHIIIIIIIIIIIIHIIIIIIIIIIIIIIIIIIIIIIIIIIIIIIIHIIIIIIIIIIIIIIIIIIIIIIIIIIIIIIIIIIIIIIIIIIIIIIIDDDDD
@HISEQ:969:HM2KJBCX2:2:1101:16507:85291 2:N:0:ACTATGCA
AAGATCGTACTGCCCAACTATCCCTATTAATCATTACGTCAATCCTAGAAACCAACAAAATAGGATCAACGTCCTATTTCATTATTCCATGCTAATGTATTCAAGCGCGAGCCTGCTTTAAACACTCTAATTTTTTCAAAGTAACAGTCCTGATTCCCCACCACACCAAATTAATGACATGATGGTTCGTCAGAAGGTAGGAATCAGTAACACCAGTACGTACCGAAGGCACGACCAGCGTACTAATCCCGAAATTCAACTACGAGCTTTTTAACTGCAACAACTTTAATATACGCTATTGGAGCTGGAATTACCGCGGCTGCTGGCACCAGACTTGCCCTCCAA
+
DDDDDGIIIIIIIIIHIIIIIIIIHHIIIIIHIIIIIIIGHHHEHIIIIIIHIIIIIIIGHHGEHIIIIEHIIIIEHHHHHHIHHHGGHIHHHIHHHHIIIIIHHHHIIHIHIIIIIIIIHHHIIIHIIIIIHHHHIIHIIIIIIIIIIIHIIIIIIIIIIIIHIIGIIIIIIIHIIIIIIIIIIIIIIIIIIIIIIIIIIIIHIIIIIIIHIIIIIIIIIIIIIIIIIIIIIHHIIIHHIHFHHIIHHIIIIIIIIIIIIHIIIIIIHIIIIIIIIIIIIIIIIIIHIIHIHIIHIIIIIIIIIIIIIIIIIIIIIIIIIIIIIIIIIIIIIIIIIIIIDDDDD
@HISEQ:969:HM2KJBCX2:2:1101:21293:85697 2:N:0:ACTATGCA
AAGATCGTACTGCCCAACTATCCCTATTAATCATTACGTCAATCCTAGAAACCAACAAAATAGGTTTGAACGTCCTATTTCATTATTCCATGCTAATGTATTCAAGCGTTAGCCTGCTTTAAACACTCTAATTTTTTCAAAGTAACAGTCCTGTTTCCCTGCAACACCAAATTAATGGCATTACAGTTCTTCAGAAAGGAGGAATCAGCGAAACCAGTTCATACCAGTGGCACGACCAACCTGCTGACCCCGAAATTCAACTACGAGCTTTTTAACTGCAACAACTTTAATATACGCTATTGGAGCTGGAATTACCGCGGCTGCTGGCACCAGACTTGCCCTCCNA
+
BB@D@CFCFHHHEEHHHC@G?CHHEGEHHIHHHEHHCE@@GHCCHCFFHHIIHHIGHIGH?GE?<@F@CECC<1C=FC1C@CHEHH?GCG1DF1CFCCDGC<CHHCGHEEEEGH@CGGABGHHGIFCHGHHEHHEHGGHIHHBHEEGHEEFFFHFHIIIHHHHHHGHFHHHHHHGHHHHCHGGGF?HIIHIH@HCFHHEFHGIHIIIIIHHEHFHGDFIHHFHIIHIIHHHCHGDIIIHIGIHHDHDHHAIHEHFIHIIIIHHHG@IHIIHHFEFIIIIIHHHHIIIHHFIIIIIIIIIIIIIIIIIIIIHIHIIIIIIHHIIIIIIHGIHEHGIIIIIHHD<<#B
@HISEQ:969:HM2KJBCX2:2:1101:19224:86116 2:N:0:ACTATGCA
AAGATCGTACTGCCCAACTATCCCTATTAATCATTACGGCGGTCCTAGAAACCAACAAAATAGAACCACACGTCCTATTCTATTATTCCATGCTAATGTATTCGAGCATAGGCCTGCTTTGAACACTCTAATTTTTTCAAAGTAAAAGTCCTGGTTCCCCGACACACCCAGTGAAGGGCATGCGGCTCCCCAGAAGGAAAGGCCCGGCCGGACCAGTGCACGCGGTGAGGCGGACCGGCCAGCCAGGCCCAAGGTTCAACTACGAGCTTTTTAACTGCAACAACTTTAATATACGCTATTGGAGCTGGAATTACCGCGGCTGCTGGCACCAGACTTGCCCTCCAA
+
ADDCDIHIIIIIIIIHIGHHIIIIIIIGIIIGIIHGHHHHGDHIIHGHIIIIIHIIIFHIHHHIHHHHHHIHHHHHGGHHIIHGHIIIIICHH?GHHIIHFCHEHIIIHIIHHIHHHHHIHHHIHIIIHHHIHIIIIIIHIIIIIIIHIIIIHIDHHHEIGHIIIIIIHIHHIIHHIIHFIIHIIGGIIGIIIIIIHGIHHIIIIIIIIIHIIIIIIIIIIIIIIIIIIIIIIIIIIIIHIHHHI=IGHHIIIGIIIIIIIIIIIIIIIIIIIIIIIIIIIHIIIIIIIIIHHIIIIIIIIIIIIIIIIIIIIIIHIIIIIIIIIIIIIIIIIIIHHE0IDDDDD
@HISEQ:969:HM2KJBCX2:2:1101:3000:87314 2:N:0:ACTATGCA
AAGATCGTACTGCCCAACTATCCCTATTAATCATTACGGTGATCCTAGAAACCAACAAAATAGAACCATGCCGTCCTATTCTATTATTCCATGCTAATGTATTCGAGCAAAAATGCCTGCTTTAAACACTCTAATTTTTTCAAGGTAAAGGTCCTGGATCCGCAAGACACCCAATTAAGGACATCAAGTTTCTCCAGAAGGTGAGAAATCAACAGCGACAGTTCATACCCCTTAAGGCATGACCATCACGTCAATCCCGAAATTCAACTACGAGCTTTTTAACTGCAACAACTTTAATATACGCTATTGGAGCTGGAATTACCGCGGCTGCTGGCACCAGACTTGCCCTCCAA
+
DDDDAIIIIIIIIIIIIIIIIIIIIIIIIIIIIIIIIIIIIIIIIIIIIGGHIIIIIIIIHIHHIIIHIHIGDGHDHIHHIGIIIIIIGHIIIHIIIIIHIGHHHIIHIHIIHIIIIIIIIIIHIHIHIIHHIIIIIIIIIHIIIIIIIIHHIHHIIIIIIIIIIIIIIIIIIIIIHIIIIIIIIIIIHHGIIIIIIIIIIIIIIIIIIIIIIIIIIIIIIIIIIIIIIIIIIIIIIIIIIIIIIIIIIIHHIIIIIIIIIIIIIIIIHHIIIIIIIIIIIIIIIIIIIIIIIIIIIIIIHIIIIIIIIIIIIIIIIIIIIIIIIIIIIIIIIIIIIIIIIIIIIIIIDDDDD
@HISEQ:969:HM2KJBCX2:2:1101:7012:87307 2:N:0:ACTATGCA
AAGATCGTACTGCCCAACTATCCCCTATTAATCATTACTTCGGTCCTAGAAACCAACAAAATAGAACCAAAGTCCTATTCTATTATTCCATGCTAATGTATTCAAGCGTGAGCCTGCTTTAAACACTCTAATTTTTTCAAAGTAAAAGTCCTGGATCCCCAGCGCACTCAGTTAAGAGCACACTGGCTCCCCAGAAGGAAAGATCCGACCAGAGCAGTGCTTACCTTTCAGCAAGACCACCCAGCCAGATCCAAAATTCAACTACGAGCTTTTTAACTGCAACAACTTTAATATACGCTATTGGAGCTGGAATTACCGCGGCTGCTGGCACCAGACTTGCCCTCCAA
+
DDDDDIIIIIIIIIIIIIIIIIIIIIIIIIIIHIIIIIIIIIIIIIIIGHHIIIIFHHHHIIHHIHIIIIIIHIIGHIIIIIIIIIIHHHIGHIIIIIIIIIIIIIIIIIIIIIIIIIIIIIHIIIIGHIHHHHIIIIIIIIHIIIIIIIIIIIIIIIIIIIHIIIIIIIIIIIIIIIIIIIIIIHIIIHIHIIIIIIIIIIIHIIIIIIIIIIIIIIIIIIIIIIIIIIGIIIIIIIIIIIIIHGIIHIIIIIIIIIHIIIIIIIIIHIIIIIIIIIIIIIIHHIIIIIIIIIIIIIIIIIIIIIIIIIIIIIIIIIIIIIIIIIIIIIIIIIIIIIIIIIDDDDD
@HISEQ:969:HM2KJBCX2:2:1101:8556:88025 2:N:0:ACTATGCA
AAGATCGTACTGCCCAACATCCTTATTAATCATTACGGTGATCCTAGAAACCAACAAAATAGAACCATGCCGTCCTATTCTATTATTCCATGCTAATGTATTCAAGCAAAATGCCTGCTTTAAACACTCTAATTTTTTCAAAGTAAAGGTCCTGGTTCCCCGTGACACCCAATTAAGGGCATCGCGGTTCTCCAGAAGGTGAGAAATTGACTACACCAGTTCATACCCCTTAAGGCACGACCGATGTGTCAATCCCGAAATTCAACTACGAGCTTTTTAACTGCAACAACTTTAATATACGCTATTGGAGCTGGAATTACCGCGGCTGCTGGCACCAGACTTGCCCTCCAA
+
DDDDDIIIIIIIIIIIIIIIIIIIIIIIIIIIIIIIIIIIIIIIIIIIGIIHIIIIIIIIIIGIIIIIIHIIIIIHIIIIIIIIIIIIIIIIIIIIIIIIHIIIIIIIIIIIIIIIIIIIIIIHIIIIIIIIIIIIIIIIIIIIIIIIIIIIIIIIIIIIIIIIIIIIIIHIIIIIIIIIIIIIIIIIIIIIIIIIIIIIIIIIIIIIIIIIIIIIIIIIIIIIIIIIIIIIIIIIIIIIIIIIIIIIHHIIIIHIIIIIIIIIIIIIIIIIIIIIIIIIIIIIIIIIIIIIIIIIIIIIIIIIIIIIIIIIIIIIIIIIIIIIIIIIIIIIIIIIIIIIIIIIIIDDDDD
@HISEQ:969:HM2KJBCX2:2:1101:10141:86590 2:N:0:ACTATGCA
AAGATCGTACTGCCCAACTATCCCTATTAATCATTACGGTGGTCCTAGAAACCAACAAAATAGAACCACAACGTCCTATTCTATTATTCCATGCTAATCTATTCAAGCAATAGCCCGCTTTAAACACTCTAATTTTTTCAAGGTAATGGTCCTGGCTCCCCAACACACCCAATTAAGGACATGCTGGTTCACCAGAAGGAAGACCCGACAACAAGACAGTACTCGCCAAAGACGGACCGCCCGGCCAGGCCTAAAATTCAACTACGAGCTTTTTAACTGCAACAACTTTAATATACGCTATTGGAGCTGGAATTACCGCGGCTGCTGGCACCAGACTTGCCCTCCAA
+
DDDD@GHIIEHEHHHHHHIHHIIIIGIIIIIIIHIIIHHGHHHIIIIIIGIIIIIIIIIIIIHHHEDHICHHCCH@EHHIHHHIIIHIHFHHEHHEHIIIHEGHHIIHHHFIIHHHDHIIHIHIHHIIHHHIIHHHIDEHGIIIIHHHHHHHHHIHHIIIHHIIIIIIIIIHHIIIIIHHHIIHHHIGIHIIIIHIHIIIIIIHIIIIHIIIIHGIHHEHHIIIIHIIHHGCIIII=IHHDHIIHHIIIIIIIIIIIIIHIHHEHHGHIIIIIIIIHIIIIIIIIHFIIHFIHHHHIIIHHHIIHHIIIIIIHIIIIIIIIHIIIIIIIIIIIIHIHIIIIHDDCDD
@HISEQ:969:HM2KJBCX2:2:1101:7192:89094 2:N:0:ACTATGCA
AAGATCGTACTGCCCAACTATCCCTATTAATCATTACGTCGATCCTAGAAACCAACAAAATAGAATCAAACGTCCTATTTCGTTATTCCATGCTAATGTATTCAAGCGTGAGCCTGCTTTAAACACTCTAATTTTTTCAAAGTAACAGTCCTGATTCCCCATGACACCAAATTAATGACATCATGGTTCGTCAGAAGGTAGGAATCAATAATACCAGTACGTACAATAGCACGACCAATAAATTGATCCCGAAATTCAACTACGAGCTTTTTAACTGCAACAACTTTAATATACGCTATTGGAGCTGGAATTACCGCGGCTGCTGGCACCAGACTTGCCC
+
DDDDDIIIIHIIIIIIIIHIHIIIIIIIIIIHIIIIIIIIHIIGHHHIIIIIHIIIFHIIIHHIGHGHGIIIHIIIIIIIGIIIGIHEHIIIIIIIIIIIIIIIIIIHHIHIIHHIIHHIIIIIIIIIIIIHIIIIIIIIIIIIIIIIIIIIIIIIIIIIIHIIIIHIIIIHIIIHIIIIIIIIIIIIIIIIIIIIIIIIIIIIIIIIIIIIHIIIIIIIIIIIIIIIIIIIIIIIIIHIIIIIIIIIIIIIIIIIIIIIIIIIIIIIIIIIIIIIIIIIIIHIIHGHIHIIIIIIIIIIIIIIIIIIIIIIIIIIIIIIIIIIIIIIHIIIIIIDDDDD
@HISEQ:969:HM2KJBCX2:2:1101:6619:88535 2:N:0:ACTATGCA
AAGATCGTACTGCCCAACTATCCCTATTAATCATTACGGTGATCCTAGAAACCAACGAAATAGAACCAATCCGTCCTATTTCATTATTCCATGCTAATGTATTCAGACGTTAGCCTGCTTTAAACACTCTAATTTTTTCAAAGTAACAGTCCTGATTTCCTATCACACCAACTAAATGGCATGAAAGTTCCTCAGAAGGTAGAGATTTATCTCACCAGTACAGACAATTAAGCCTGACCAATGGGTAAACCCCGAAGTTCAACTACGAGCTTTTTAACTGCAACAACTTTAATATACGCTATTGGAGCTGGAATTACCGCGGCTGCTGGCACCAGACTTGCCCTCCAA
+
DDDDDIIIIIIIIIIIIIIIIIIIIIIIIIIIIIIIIIGIIIIIIIIIHIIHIIIIIIHHIHFEHIHHIIIIHHHIIIIHHIIIIGIIIIIIIIIIIIIHHHHIHIIIIIIIIIIIHIIIIIIIIIIIIIIIIIHIIIIIHIHIIIIIIIIIIIIIIIIHIIIIIIIIIIIIIIIIIIIIIIIIIIIIIIIIIHIIIIIIIIIIIIIIIIIIIIIIIIIIHIIIIIIIIIIIIIIIIIIIIIIIIHEIIIIIIIIIIIIIIIIIIIIIIIIIIIIIIIIIIIIIIIIIIIIIIIIIIIIIIIIIIIIIIIIIIIIIIIIIIIIIHIIIIIIIIIIIIIIIIIIDDDDD
@HISEQ:969:HM2KJBCX2:2:1101:4379:88890 2:N:0:ACTATGCA
AAGATCGTACTGCCCAACTATCCCTATTAATCATTACGTTGATCCTAGAAACCAACAAAATAGAATCGAACGTCCTATTTCATTATTCCATGCTAATGTATTCAAGCGCGTGCCTGCTTTAAACACTCTAATTTTTTCAAAGTAACAGTCCTGACTCCCCACAACATCAAATTAATGACATCATGATTCATCAGAAGGGAGAAATCAATGACATTAGTACGTACCGAAGGCACGACCGACGTATTGATCCCGAAATTCAACTACGAGCTTTTTAACTGCAACAACTTTAATATACGCTATTGGAGCTGGAATTACCGCGGCTGCTGGCACCAGACTTGCCCTCCAA
+
DDDADIIIIHIIHG<CFHGEHFFHHHHHE@H@HHC@HEHHDEHEE@FHHCHH?@DCEHIHIGCCHG1GHH<CGHH=CCHH@HHFCHHE1CD11C@HHEHHHIHIHGHDEEFHEGHEE@@HIIIHHIFHHHHHIHFHDHHHHIIHEHECCFHEHGHHEGEHGCHHIIHHFIIHIIIHIIIIIGHEGIIIIIGIIIIIHH:IIIIIIHHIIII<IHHHIIIH<IIIIIIIIHGGIIIHHGHIHHHHCHHIHHEGHHIIIIHHHHHIHIIIIIIIIIIIIIIIIHHHHIIIIHHHDIIIIHF@HIHIHIIIIIIIIIHIIGIHHGIIIIIIIIIIIIHHIIIIIDCDCD
@HISEQ:969:HM2KJBCX2:2:1101:18255:89273 2:N:0:ACTATGCA
AAGATCGTACTGCCCAACTATCCCTATTAATCATTACGGTGGTCCTTGAACCAACAAAATAGAACCACAACGTCCTATTCTATTATTCCATGCTAATCTATTCAAGCAAAAGCCTGCTTTAAACACTCTAATTTTTTCAAGGTAATGGTCCTGGCTCCCCGGCACACGCAATTAAGCACATACCAATTCACCAGAAAGATAGACCCAACGACAGAACAGTACTCGCCAGAGACGGACCGTCCGGCCAGGCCTAAAATTCAACTACGAGCTTTTTAACTGCAACAACTTTAATATACGCTATTGGAGCTGGAATTACCGCGGCTGCTGGCACCAGACTTGCCCTCCAA
+
CDDDDIHIIIIIIIIIIIIIIIIIIIIIIIHIIIIIIIIIIHHIIGIIIIIIIHIHIIIHHHHIIIIIIIIIIEHIIIIIHIIGHIIHIIIIIIIIIHIIIHIIIIIIIIHIIIIIIIIIIIIIIIIIIIIIIIIHIIHIHHHIIIIHIIIIHHIIGIIIIHIIIIIIIIIIHIIIIIHIIIIIIHHIIIHIIHIIIIIIIIIHHIIHIIIIIIIIIIIIIIIIIIIIIIIIIIIIIIIIIIIIIHIIIHIIIIIIIHIIIIIHIIIIIIIHIIHIIHIIIIIIIHIHIIIIIIIIIIIIIHIIIIIIIIIIIIIIIIIIGIIIIIIIIIIIIIIIIIIIIIDDDDD
@HISEQ:969:HM2KJBCX2:2:1101:15508:89875 2:N:0:ACTATGCA
AAGATCGTACTGCCCCAACTATCCCTATTAATCATTACGGTGGTCCTAGAAACCAACAAAATAGAACCACAACGTCCTATTCTATTATTCCATGCTAATCTATTCAAGCAATAGCCCGCTTTAAACACTCTAATTTTTTCAAGGTAATGGTCCTGGCTCCCCAACACACCCAATAAAGGACATGCTGGCTCACCAGAAGGAAGACCCGACAGCAGACAGTACTCGCCAAAGACGGACCGCCCGGCCAGGCCTAAAATTCAACTACGAGCTTTTTAACTGCAACAACTTTAATATACGCTATTGGAGCTGGAATTACCGCGGCTGCTGGCACCAGACTTGCCCTCCAA
+
BDDDCIIIHIIIHHIHIIIIIIIHIIIIIIIIIIHHHIFHIIIIIIIGEHIHHIIHHIIHIIIIGEHIHHHHFHHHHHHEGFHIIIIHIIHHIEHHHIHIIHHIHHHHIHIIIIHHDHHHHHIIIHIIIHIIIHIHHIIIIIIIIIIHGHHIIIHIIIIIHIIIIIIIIIIIIIHFIIIIIIIIIIIIHIHIIIIIIIIIIIIHDGIHHIIIIIHIHIHIIIG=IIIII=IIIIIIIIIIIIIIHGIIIIHIIIIIIIIIIIIIIIIIIIIIIIIIIIIIIIIIIIIIIIIIIIHIIIIIHGIIIIIIIIIIIIIIIHIIIIIIIIIIIIIIIIIIIIIIIIDDDDD
@HISEQ:969:HM2KJBCX2:2:1101:12819:90134 2:N:0:ACTATGCA
AAGATCGTACTGCCCAACTATCCCTATTAATCATTACATCGATCCTAGAAACCAACAAAATAGAATCGGATGTCCTATTTCATTATTCCATGCTAATGTATTCAAGCGTGAGCCTGCTTTAAACACTCTAATTTTTTCAAGGTAACAGTCCTAATTCCCCGTGACACCAAATTAATGGCATTACGGTTCTTTAGAAGGTGAGAAATCAATAATATCAGTACATACCAACGGCATGACCGAAACATTGATCCCGAAATTCAACTACGAGCTTTTTAACTGCAACAACTTTAATATACGCTATTGGAGCTGGAATTACCGCGGCTGCTGGCACCAGACTTGCCCTCCA
+
DDBCDIIIIIIIIIIIIIIIIIIIIIIIIIIIGIIIIIIIIIIIIIIIIIIIIIIIGIIHIIIGIIIIIIIIIIIIIIIIIIIIIIIHIIIIIIIIIIIIIIIIIHIIIIIIIIHIIIIIIIHIIIIIIIIIHIIIIIIIIIIIIIIIIIIIIIIIIIIIIIIIIIIIIIIIIIIIIIIIIIIIIIIIIIIIIIIIIIIIIIIIIIIIIIIIIIIIIIIIIIIIIIIIIIII?IIIIIIIIIIIHIIIIIIIIIIIIIIIIIIIIIIIIIIIIIIIIIIIIIIIIIIIIIIIIIIIIIHIHHIIIIIIIIIIIIIIIIIIIIIIIIIIIIIIIIIIIIIIIDDDDD
@HISEQ:969:HM2KJBCX2:2:1101:7035:90492 2:N:0:ACTATGCA
AAGATCGTACTGCCCAACTATCCCTATTAATCATTACGGTGGTCCTAGAAACCAACAAAATAGAACCACAACGTCCTATTCTATTATTCCATGCTAATCTATTCAAGCAATAGCCCGCTTTAAACACTCTAATTTTTTCAAGGTAATGGTCCTGGCTCCCCAACACACCCAATTAAGGACATACTGGTTCACCAGAAGGAAGACCCGATAACAGGACAGTACTCGCCAAAGACGGACCGCCCGGCCAAGTCTAAAATTCAACTACGAGCTTTTTAACTGCAACAACTTTAATATACGCTATTGGAGCTGGAATTACCGCGGCTGCTGGCACCAGACTTGCCCTCCAA
+
DDDDDGEHFHHHIGHHHIIGIIGIIHHIIIIIIIHIIHIIIIGCHHHIHHIHIIIIIGIIIIHHIIIHGIEHHDHHHIHHIIIHHIHIII?EE?GHHHHHHHHHFHHHHIHIIHIIGIHHHHIIHGIHIIIHIIIIIHIHHHIIIIHHHIHHIIIHIHIHHIIHIIIIIIIIHEIHIHIIIIIIIIIIIHIIIIIIIIIIIIIIIIIIIIIIIIIIIIIIIIIIIIIIIIIIIIIIIIIIIIIIIHIIIGIIIIIIIIIIIIIIIIIIIIIIIIIIIIIIIIIIIIIIIIIIIIIIIIIHHHIIIIIIIIIIIIIIIIIIIIIIIIIIIIIIIIIIIIIIIIDDDDD
@HISEQ:969:HM2KJBCX2:2:1101:2870:90549 2:N:0:ACTAAGCA
AAGATCGTACTGCCCAACTATCCCTATTAATCATTACGGTGATCCTAGAAACCAACAAAATAGAACCATGCCGTCCTATTCTATTATTCCATGCTAATGTATTCGAGCAAAAATGCCTGCTTTAAACACTCTAATTTTTTCAAGGTAAAGGTCCTGGATCCGCAAGACACCCAATAAAGGACATCAAGTTTCTCCAGAAGGTGAGAAATCAACAGTAACAGTTCATACCCCTTAAGGCATGACCATCACGTCAATCCCGAAATTCAACTACGAGCTTTTTAACTGCAACAACTTTAATATACGCTATTGGAGCTGGAATTACCGCGGCTGCTGGCACCAGACTTGCCCTCCAA
+
BDDADIIIIIIGHIHIIIIIIIIHIIIHHIIIIIIGIIIIIIHHIIIIIIIIIIIIIHHHIIHHHHHIIIIHIEHHHIIIIIIIGIIIIIGIIIIIIIIIHFHHIIIIIIHIIIIIIIIIIIHIHIIIIIIIIIIIIHIIHIHIIIHIIIIIIIIIHHIIIIIIIIIIIIIIIIHIIIIIIIIIIHIIIIHIIIIIIIIIIIIIIIIIIIIIIIIIIIIIIIIIIIHIIIIIIIIIIIIIIIIIIIIIIIHFIHHIIIIIIIIIIIIIIIIIIIIIIIIIIIIIIIIIIIIIIIIIIIIIIIIIIIIIIIIIIIIIIIIIIIIIIIIIIIIIIIIIIIIIIIIIIIIIDDDDD
@HISEQ:969:HM2KJBCX2:2:1101:14272:90400 2:N:0:ACTATGCA
AAGATCGTACTGCCCAACTATCCCTATTAATCATTACGGTGGTCCTAGAAACCAACAAAATAGAACCATGCCGTCCTATTTTATTATTCCATGCTAATGTATTCAAGCAAAAATGCCTGCTTTAAACACTCTAATTTTTTCAAAGTAAAGGTCCTGGTTCCCCGCGGCATCCAATTAAGGACATCGCGGTTCTCCAGAAGGTGAGAAATTGACTGCACCAGTTCATACCCCGTGAGGCACGACCGATGCGCCAATCCCGAAATTCAACTACGAGCTTTTTAACTGCAACAACTTTAATATACGCTATTGGAGCTGGAATTACCGCGGCTGCTGGCACCAGACTTGCCCTCCAA
+
DDDDDIIIIIIIIIIIIIIIIIIIIIIIIIIIHIIIIIIIIIIIIIIHIIIIIIIIIIHIIIIIIIIIHIGHIFIIHIIIIIIIIIIGHIIIIIIIIIHIHFHIIIIIIIIHIIIIIIIIIIIIIIIIIIIIIIIIIIIIIHIHIIIIIIIGIIIHHHHIIIIIIIIIIIIIIIIIIIIIIIIIIIIIIIIIIIIIIIIIIIIIIIHIIIIIIIIIIIIIIIIIIIIIIHIIIIIIIIIIIIIIIIIIIIHGIIIIHIIHIIIIIIIIIHIIIIIIIIIIIIIIIIHIHIIIIIIIIIIIHIIIIIIIIIIIIIIIIIIIIIIIIIIIIIIIIIIIIIIIIIIIIIIIDDDDD
@HISEQ:969:HM2KJBCX2:2:1101:12466:91306 2:N:0:ACTATGCA
AAGATCGTACTGCCCAACTATCCCTATTAATCATTACGTCAATCCTAGAAACCAACAAAATAGGGTCAAACGTCCTATTTCATTATTCCATGCTAATGTATTCAAGCGTGTGCCTGCTTTAAACACTCTAATTTTTTCAAAGTAACAGTCCTGATTCCCCATGACACCAAATTAATGACATCACAGTTCGTCAGAAGGTAGAAATCAATAATACCAGTTCATACCAGAGGCACGACCAATATATTGATCCCGAAATTCAACTACGAGCTTTTTAACTGCAACAACTTTAATATACGCTATTGGAGCTGGAATTACCGCGGCTGCTGGCACCAGACTTGCCCTCCAA
+
DDDCDHIIIIIIIIIIIIIIIIIIIIIIIIIIIIIIIIIIIIIIIIIIIIIIIIIIIIIIIHHIGHHIIIIIIIIHIIIGHIIIIIIIIIIIIIHIIIIIIHHHIIIIIIIIIIHIIIIIIIIHIIIIIIIIIIIIIHIIIIIIIIIIIIIIIIIIHIIIIIIIIIIHIIIIIIIIHHIIIIIIIIHHHIIIIIIIIIIIIIIIIIIIIIIIIIIHIIHIIIIIIIIIIIIIIIIIIIIIIIIIIIIIIIIIIIIIIIIIIIIIIIIIIIIIIIIIIIIIIIIIIIIIIIIIHIIIIIHHGIIIIIIIIIIIIIIIIIIIIIHIIIIIIIIIIIIIIGIIIDDDDD
@HISEQ:969:HM2KJBCX2:2:1101:5735:91635 2:N:0:ACTATGCA
AAGATCGTACTGCCCAACTATCCCTATTAATCATTACGGTGATTCAGAAACCAACAAAACAGGACCACCGTCCTATTTTATTATTCCATGCTAATGTATTCAGACGTAAGCCTGCTTTGAACACTCTAATTTTTTCAAGGTAAAGGTCCTGGTTTCCCACCACGCTAAATTAATAACATGATGGTTCCCCAGAAGGTAGAAATTCCACACGCCAGTACAGACAATTGCCCGACCAACGGTAGAACCCCGAAATTCAACTACGAGCTTTTTAACTGCAACAACTTTAATATACGCTATTGGAGCTGGAATTACCGCGGCTGCTGGCACCAGACTTGCCCTCCAA
+
ADDBDIIIIIHIIHHIHIIIIIIIIIIIIIIIIIIIIIIIIHIIHIIIIIIIIHIIIIHIIIHIIHIIIIIIIIIIIHIIFIHIIIIIIIHIIIIHIIIHHDEHHHIIIIIIIIIIIIIIHEHIIIIIIIGIIIIIIIIIIIIIIIIIIHIIIIIIHIIIIIIHIIIIIHHIHIIIIIIIIIIIIHHHIIIIIIIIIIIIIHHHIIHHHIIIIIIIIIIIHIIIIIIIIIIIIIIIIIHHHFIHIIIIIIIIIHIHHIIHIIIIIIIIIIIIIIIIHIIIIIIIIIIIHHIIIIIIIIIIIIIIIIIIIIIIHIIIIIIIIIIIIIIIIIIIIIIIIIDDDDD
@HISEQ:969:HM2KJBCX2:2:1101:4947:91504 2:N:0:ACTATGCA
AAGATCGTACTGCCCAACTATCCCTATTAATCATTACGGTGATCCTAGAAACCAACAAAATAGAACCATGCCGTCCTATTCTATTATTCCATGCTAATGTATTCGAGCAAAATGCCTGCTTTAAACACTCTAATTTTTTCAAGGTAAAGGTCCTGGTTCCACATGACACCCAATTAAGGACATCATGCTTCTCCAGAAGGTGAGAAATCAACTGCGACAGTTCATACCCCTTAAGGCACGACCATCACGTCAATCCCGAAATTCAACTACGAGCTTTTTAACTGCAACAACTTTAATATACGCTATTGGAGCCGGAATTACCGCGGCTGCTGGCACCAGACTTGCCCTCCAA
+
DDDDDIIIIIIIIIIIIIIIIIHIIIIIIIIIIIIIIIIIIHIIIIIHHFHIHIIIIIIIIHHHIIGIIIGFDHIGIIIIIIIIIIIIIHIIIIIIHIIHIFIHIIIIIIIIIIIIIIIIIIIIIIIIIHIIIIIIHHIHIIIIIIHIIIIIIHHIHHIIIIHHIHIIHIIIIIHIIIHIIIIIIIIIIHIIIIIIIIIIIIIIIIIIIIIIIIIIIIIIIIIIIIIIIIIIIIIIIIIIIIIIIIIIIIHIIIIIIIIIIIIIIIIIIIIIIIIIIIIIIIIIIIIIIIIIIIIIIIIIIIIIIIIIIIIIIIIIIIIIIIIIIIIIIIIIIIIIIIIIIIIIIIIDDDDD
@HISEQ:969:HM2KJBCX2:2:1101:3865:91900 2:N:0:ACTATGCA
AAGATCGTACTGCCCAACTATCCCTATTAATCATTACGTCAATCCTAGAAACCAACAAAATAGGATCAAACGTCCTATTTCATTATTCCATGCTAATGTATTCAAGCGTTAGCCTGCTTTAAACACTCTAATTTTTTCAAAGTAACAGTCCTGTTTCCCTGCAACACCAAATTAATGACATTACAGTTCTTCAAGAAGGAGGAACCAGTAAAGCCAGTACATACCAGAGGCACGACCAACTTACTAATCCCGAAATTCAACTACGAGCTTTTTAACTGCAACAACTTTAATATACGCTATTGGAGCTGGAATTACCGCGGCTGCTGGCACCAGACTTGCCCTCCAA
+
DDDDDIGIIIIIIIIHIIIIIIIIIIIIIIIIIIIIIIIHIHIHIIIIIIIIIIIIHIHGHEHHEHHHIIFHHGHIIIIIIHIIIIIHIIIIHIIIHIHIIIIIIIIHIIIIHIHIHIIIIIIIIIIHIIIIIIHIIIIIHIHIIHHIHHIIIIIIHIIHIIIIIIIIIIIIIIHIIIIIIIIIIIIIIIIIIIIIIIIIIIIIIHIIIIIIIIIIIIIIIIIIIIIIIIIIIIIIIIIIIIIIIIIIIIIIIIIIIIIIIHEIIIIIIIIIIIIIIIIIIIIIIIIIIIIIIIIIIIIHHIIIIIIIIIIIIIIIIIIIIIIIIIIIIIIIIIIIIIIIIDDDDD
@HISEQ:969:HM2KJBCX2:2:1101:2249:91998 2:N:0:ACTATGCA
AAGATCGTACTGCCCAACTATCCCTATTAATCATTACGTCAATCCTAGAAACCAACAAAATAGGATCGAACGTCCTATTTCATTATTCCATGCTAATGTATTCAAGCGTTAGCCTGCTTTAAACACTCTAATTTTTTCAAAGTAAAAGTCCTGGTTCCCCGACACGGCCAGTGAAGGCCATGCGGCTCCCCAGAAGGAAAGGCCCGGCCGGACCAGTGCACGCGGTGAGGCGGACCGGCCAGCCAGGCCCAAGGTTCAACTACGAGCTTTTTAACTGCAACAACTTTAATATACGCTATTGGAGCTGGAATTACCGCGGCTGCTGGCACCAGACTTGCCCTCCAA
+
DDDDCIHIIIIIIIIIIIIIIIIIIIIIIIIIIIIIIIIIIIIIIIIIIIIIIIIIIIIIIIHIIIIIIIIIIIIHHHIIIGIIIIHHHIIIGHHGIHIIHIIIIIHIIHIIIIIIIIIIIIIIIIIIIIIIHHHHHHIIIIHIIHIGIIGIIIIIIIIIIHIIIIIIIIIIIHIIIIIIIIIIIIIIIIIHIIIIIIHIIIIIIIIIIIIIIIIIIHIIIIII>IIIIIIIIIIIIIIIIIIHIIIIIIIIIIIIIIIIIIIIIIIIIIIIIIIIIIIIIIIIIIIIIIIIIIIIIIIIIIIIIIIIIIIIIIIIIIIIIIIIIIIIIIIIIIIIIIIIDDDDD
@HISEQ:969:HM2KJBCX2:2:1101:19196:91629 2:N:0:ACTATGCA
AAGATCGTACTGCCCAACTATCCCTATTAATCATTACGGTGATTCAGAAACCAACAAAACAGGTTCACCGTCCTATTTTATTATTCCATGCTAATGTATTCAGACATAAGCCTGCTTTGAACACTCTAATTTTTTCAAGGTAAAGGTCCTGGTTTCCTACCACGCTAAATTAATAACATGATAGTTCCCCAGAAGGTAGAAATTCTACACGCCAGTACAGACAATAGCCCGACTAACGATAGAACCCCGAAATTCAACTACGAGCTTTTTAACTGCAACAACTTTAATATACACTATTAGAGCTGGAATTACCGCGGCTGCCGGCACCAGACTTGCCCTCCAA
+
DCDDDHIIIIIIIHHIIHIIIIIIIIGIGHIIHIIIIIIIGHIIIIIIIIIIIIIIIIIIIIGHHFHIIIHIIIIIIHIIIIIIIIIIIHIFHHIHHHIIICGHHIIIIIIIIGIIIIIIIIIIHIIHGIIIHIGIIIIIGIIIIIIIIIIIIIHIIIIIIIIHIIIIIIIIIIIIIIIIIIIIIIIIIIIIIII;IIIIIIIIIIIIIIIIIIIIIIII<IIIIIIIII=IIIIII=I<HHIIIIIIIIIIIIIIIIIIIIIIIIIIIIIIIIIIIIIIIIIIIIIIIIIIIIIIIIIIIIIIIIIIIIIIIIIIIIIIIIIIIIIIIIIIIIIIIIDDDDD
@HISEQ:969:HM2KJBCX2:2:1101:6613:92301 2:N:0:ACTATGCA
AAGATCGTACTGCCCAACTATCCCTATTAATCATTACGTCGATCCTAGAAACCAACAAAATAGAATCAAACGTCCTATTTCATTATTCCATGCTAATGTATTCAAGCGTGAGCCTGCTTTAAATACTCTAATTTTTTCAAAGTAACAGTCCTGATTCCCCACAACACCAAATAAATGACATCATGGTTCGTCAGAAGGGAGAAACCAACAATACCAGTACGTACCGAGGCACGACCGACATGATGGTCCCGAAATTCAACTACGAGCTTTTTAACTGCAGCAACTTTAATATACGCTATTGGAGCTGGAATTACCGCGGCTGCTGGCACCAGACTTGCCCTCCAA
+
DDDDDIHIIHHIIIIIIIHIIIIIIIIIIGHIIIIIIHIIIIIHIIIIIIIIHHIIIIIIIIHIIIIIHIIHFHIHIIHHHIIIIIHIEHHIIGHIIIIIIIIIHIHIIIIHHHHIHIIIIIIIIHIIHIIIIIIIHGHIIIIIIIIIIIHHIIIHIIIHIIHGHHHHIIIIIIIIIHHIIIIIIIIIIIIIIIIIIIIIHIIIIIIIIIIIIIIIIIIIIIIIIIIHIIIIIIIIIIIIIIHGIIIIIIIIIIIIIIIIIIIIIIIIIIIIIHIIIIIIIIIIIHIIIIIIIIIIIIIIIIIIIIIIIIIIIIIIIIIIIIIIIIIIIIIIIIIIIIIIDDDDD
@HISEQ:969:HM2KJBCX2:2:1101:7996:92435 2:N:0:ACTATGCA
AAGATCGTACTGCCCAACTATCCCTATTAATCATTACTCATTTCCCCAAAAACCAACAAAATTCGAGATACGAGTCCTAAATTATTATTCCATGCTAATGTATTCATAACTTTCAGCCTGCTTTAAACACTCTAATTTTTTCAAAGTAAAGGTCCTGGATTGCGAACCCAACCCAGTAAAGGGCAGGAACGTTCTCCAGGAAGATGGTAAGCGCGCATCGGCACTCACACACGATACCGTGGCGGGCCAAGCGCACTATACCAGAAATCCAACTACGAGCTTTTTAACTGCAACAACTTTAATATACGCTATTGGAGCTGGAATTACCGCGGCTGCTGGCACCAGACTTGCCCTCCAA
+
DDDDDIIIIIIIIIIIHIIIHIIIIIIIIIIIHIIIIIHIIIIIIIIIIIIIIIIIIIICHIGHIHIHIIHIIIHEHIIGHHHEHIIIIIGIHIIIIIIIHDGDEHIIHHHIHIIIIIIIIHHIHGIHHHIIHHHIIHIIIIIIIHIIIIIHHHHIHIIIIIIIHHHHHHIIIIIIIHHIHIIIIIIIHIHHIIHIHIHHFHIHHHHIHIGIIIIIGIIIIIIHHIHHHIIIIIIIIIIIIHHGIIIIIIIIIIHHHIIIIIIIIIHIIHIIIIIHHIIIIIIHHIIIIIIIIIIHGIIIIIHIIIIHGIIIIIIIIIIIHIIIIIIHHIIHHHIHIIIIIIIIIHIIIIIIIDDDDD
@HISEQ:969:HM2KJBCX2:2:1101:4456:92920 2:N:0:ACTATGCA
AAGATCGTACTGCCCAACTATCCCTATTAATCATTACGTCGATCCTAGAAACCAACAAAATAGAATCAAACGTCCTATTTCGTTATTCCATGCTAATGTATTCAAGCGTGAGCCTGCTTTAAACACTCTAATTTTTTCAAAGTAACAGTCCTGATTCCCCATGACACCAAATTAATGACATCATGGTTCGTCAGAAGGTAGGAATCAATAATACCAGTACGTACAATAGCACGACCAATAAATTGATCCCGAAATTCAACTACGAGCTTTTTAACTGCAACAACTTTAATATACGCTATTGGAGCTGGAATTACCGCGGCTGCTGGCACCAGACTTGCCCTCCAA
+
DDDDDIIIIIIIIIIIHIHIIIIIIIIIIHIIHIIIIIIHIIIIHIHIIIIIHHIIIIIIIIHIIIIIIIIHFHHIIGHIIIIIGIIIIIIIIIIIIIIIIHHIIIIHIIIIIIIIIIIIIIIIIIIIIIIIIHIIIIIIIIIHIIIIIIIIIIIIIIIIIIIIIIIIIIIIIIIIIIIIIIIIIIIIIIGIIIIIIIIIIIIIIHIIIIIIHIIIIIIHIIIIIIIIIIIIIIIIIIIIIIHG<IIIIIIIIIIIIIIIIIIIHIIIIIIIIIIIIIIIIIIIIIIIIIIIIIIIIIIIIIIIIIIIIIIIIIIIIIIIIIIIIIIIIIIIIIIIIIIIDDDDD
@HISEQ:969:HM2KJBCX2:2:1101:5183:92688 2:N:0:ACTATGCA
AAGATCGTACTGCCCAACTATCCCTATTAATCATTACGGTGATCCTAGAAACCAACAAAATAGAACCATGCCGTCCTATTCTATTATTCCATGCTAATGTATTCGAGCAAAAATGCCTGCTTTAAACACTCTAATTTTTTCAAGGTAAAGGTCCTGGATCCGCAAGACACCCAATTAAGGACATCAAGTTTCTCCAGAAGGTGAGAAATCAACAGCGACAGTTCATACCCCTTAAGGCATGACCATCACGTCAATCCCGAAATTCAACTACGAGCTTTTTAACTGCAACAACTTTAATATACGCTATTGGAGCTGGAATTACCGCGGCTGCTGGCACCAGACTTGCCCTCCAA
+
CCDADICGCG?1DCECHHHGIE@<@CHHHHCHHHIHGHGIHHCFG1CEEHHHEEEHGHIHHI1GH@@GHC?<EEHDHEH?GFHHIEHHF1FECCHEGE1<FEGIIHGHHHHHHHIIFHHIHIEHHIHH6<1DCHIFHHEEHHECHFHGEGCDFFGHEHHHEH@HIHIEIIHGIHFEHGCCIHHEH/GEEGHHHGHEHHIHEHEHEEEHFC?IHHEHFCHIIHHHGEHDHHGFHHHHIFHHECIIHFHHEEHFHECC?GCHGF<<GF<@E<E<C@ECIGHHHHHGHIIHHHHHEGHGF1=HECEIIHEHEFHHEGFHHGC/EECGDEHG@@HHHFHHG@CEIHHH@E@E@AADD
@HISEQ:969:HM2KJBCX2:2:1101:13051:92467 2:N:0:ACTATGCA
AAGATCGTACTGCCCCAACTATCCCTATTAATCATTACGGTGATCCTAGAAACCAACAAAATAGAACCATGCCGTCCTATTCTATTATTCCATGCTAATGTATTCGAGCAAAAATGCCTGCTTTAAACACTCTAATTTTTTCAAGGTAAAGGTCCTGGATCCGCAAGACACCCAATTAAGGACATCAAGTTTCTCCAGAAGGTGAGAAATCAACAGCAACAGTTCATACCCCTTAAGGCACGACCATTACGTCAATCCCGAAATTCAACTACGAGCTTTTTAACTGCAACAACTTTAATATACGCTATTGGAGCTGGAATTACCGCGGCTGCTGGCACCAGACTTGCCCTCCAA
+
DDDDDIIIIIIIIIIIIIIIHIIIIIIIIIIIIIIIIIIIIIIHIIIIHIHIIIIIIIIIIIIIIIIIIIIGHIIIIIIHIIIIIIIIIIGHHICHIHHIIDGHGEHIIIIIIIIIIIIIIIIIIIIGHCIIIHIIIIIIHIIIIIIIIIIIIIIIIIHHIHIHIIIIHHIIIIIIIIIIIHHHIHIIIIIHIHIIIIIIIIIIIIIIHHIHIHIHIIIIGIIIIIIII=IIIIIIIIIIIIIIIIIIIHIHHHHHGIHHIIIIIIIIIHIIIIIIIIIIIIIIIHIHIIIIIIIIIIIIIHIIIIIIIIIIIIIHHIIIIIIIIIIIIIIIIIIIIIIIIIIIIIIIIDDDDD
@HISEQ:969:HM2KJBCX2:2:1101:10411:93353 2:N:0:ACTATGCA
AAGATCGTACTGCCCAACTATCCCTATTAATCATTACGGTGATTCAGAAACCAACAAAACAGGACCACCGTCCTATTTTATTATTCCATGCTAATGTATTCAGACGTAAGCCTGCTTTGAACACTCTAATTTTTTCAAGGTAAAGGTCCTGGTTTCCCACCACGCTAAATTAATAACATGATGGTTCCCCAGAAGGTAGAAATTCCACACGCCAGTACAGACTATTGCCCGACCAACGGTAGAACCCCGAAATTCAACTACGAGCTTTTTAACTGCAACAACTTTAATATACGCTATTGGAGCTGGAATTACCGCGGCTGCTGGCACCAGACTTGCCCTCCAA
+
DDDDDIHIIIIIIIHIIIIIIIIIIIIIIIIIIGHIIIIIIIIHHHHIIHIIHHIIIIIIIHIIIIIIGHDHIIIIHIIIIIIIIIIIIIIIGHIHIIHIIHHHIHIIIIIIIIIIIIIIHIIIIHIIIIIIIIIIIIIIIIHIIIIIIIIIIIIIIIIIIIIIIIIIIIIIIIIIIIIIHIIIIIIHIIIIIIIIIIIIIIIIIIIIHIIIIIIIIIIIIIIIIIIIIIIIIIIIIIHHHDIIIIIIIIIIIIIIIIIIIIIIIIIIIIIHIIIIIIIIIIIIIIIIIIHIIIIIIIIIIIIIIIIIIIHIIIIIIIIIIIIIIIIIIIIIIIIIIIDDDDD
@HISEQ:969:HM2KJBCX2:2:1101:12310:93477 2:N:0:ACTATGCA
AAGATCGTACTGCCCAACTATCCCTATTAATCATTACGGTGGTCCTAGACCAACAAAATAGAACCAACGTCCTATTCTATTATTCCATGCTAATCTATTCAAGCAAAAGCCCGCTTTAAACACTCTAATTTTTTCAAGGTAATGGTCCTGGTTCCCCGGCACACCCAGTTAAGGACATACCGGCTCACCAGAAGGATAGACCCGACAACAGACAGTACTCGCCAGAGACGGACCGCCCGGTCAGGCCTAAAATTCAACTACGAGCTTTTTAACTGCAACAACTTTAATATACGCTATTGGAGCTGGAATTACCGCGGCTGCTGGCACCAGACTTGCCCTCCAA
+
DDDDDIIIIIIIIIIIIIIIIIIIIHHIIIIIIIIIIIIIICHHIHIIIIHIIIIHHIHIHIIIIICGHHHIIGIIHIIIIIIIHHHEHHIIGIIHIIIHHIIIHIIIIIIHIIIIIHHHHGHHIIIIIIIIHIIIGIIIIHIIIIIIIHHFHIHIIIIIHIIIHIIIIIHIIIHIIIIIIIHGIIIIIIIIIIIIIIIIIIHIIIIHHHIHHGIIIIIIIIIIIIIIIIIIIIII>IIIIHIIIIIIIIIIIIIIIHGIIIIIIIIIIIHIIIIIIIHIIIIIIIIIIIIIIIHHHGIIIIIIIIIIIIIIIIIIIIIIIIIIIIIIIIIIGIIIIIDDDDD
@HISEQ:969:HM2KJBCX2:2:1101:8224:94086 2:N:0:ACTATGCA
AAGATCGTACTGCCCAACTATCCCTATTAATCATTACGTCGATCCTAGAAACCAACAAAATAGAATCAAACGTCCTATTTCATTATTCCATGCTAATGTATTCAAGCGTGAGCCTGCTTTAAACACTCTAATTTTTTCAAAGTAACAGTCCTGATTCCCCAAGACACCAAATTAATGACATAATGGTTCGTCAGAAGGAAGAAACCAATAAATTAGTACGTACCAAAGCACGACCAACATATTGATCCCGAAATTCAACTACGAGCTTTTTAACTGCAACAACTTTAATATACGCTATTGGAGCTGGAATTACCGCGGCTGCTGGCACCAGACTTGCCCTCCAA
+
DDDDDIIIIIIIIIIIGIIIIIIIIIIIIIHIIIIIIIIIIIIIIIIIIIIIHIIHIIIIIIHHIIIHHIIHHIHIIIIIIIIHIIIIHIIHIIIIIIHIIHIIIIIIIIIIHIIIIIIHIIIIHIIIIIIIIIIHIIIIIIIIIIIIIIIIIIIHIIIIIIIIIIIIIIIHIIIIIIIIIIIIIIIIIIHIIIIIIIIIIIIIIIIIIIIIIIIIIIIIIIIIIHIIIIIIIIIIIIIIIIHIIIIIIIIIIIIIIIIIIIIIHIIIIIIIIIIIIIIIIIIIIIIIIIIIIIIIIIIIIIIIIIIIIIIIIIIIIIIIHIIIIIIIIIIIIIIIIIIDDDDD
@HISEQ:969:HM2KJBCX2:2:1101:8412:95763 2:N:0:ACTATGCA
AAGATCGTACTGCCCAACTATCCCTATTAATCATTACGTCGATCCTAGAAACCAACAAAATAGAATCAAACGTCCTATTTCATTATTCCATGCTAATGTATTCAAGCGCGAGCCTGCTTTAAACACTCTAATTTTTTCAAAGTAACAGTCCTGATTCCCCACGACACCAAATTAATGACATCGTGGGTAGGAATCAATTTGACCAGTACGTACCGAGGCACGACCGACCAACAGATCCCGAAATTCAACTACGAGCTTTTTAACTGCAACAACTTTAATATACGCTATTGGAGCTGGAATTACCGCGGCTGCTGGCACCAGACTTGCCCTCCAA
+
DDDDDIIIIHHIIGHIIIIIIIIIIIIIIIIIIIIIIIIIHIIGHIIIIIIIIIIIIIHIIIIIGIHIIHCGGFHHIHHHGIIIIIIIIIHIIIIIIIIIIHHIIIIIIIIHIIIIIIIIIIHIIIIIIIIHIIIIIIIIIIIIIIIHHIIIHGHHIIIIHIIIIIIIIGIIIIIIIIIIIIIIIIIIIIIIIHIIIIIHHFHIIIIIIIIIIIIIIIIIIIIIIIIIIIIHIIIHIHIIIIIHHIIHHGIIIIIIIIIIIIIIIIIIIIIIIIIIIIIIIIIIIHIIIIIIIIIHHIHIIIIIIIIIIIIIIIIIIIIIIIIIIIIIIDDDDD
@HISEQ:969:HM2KJBCX2:2:1101:18437:94585 2:N:0:ACTATGCA
AAGATCGTACTGCCCAACTATCCCTATTAATCATTACGTCAATCCTAGAAACCAACAAAATAGGATCAACGTCCTATTTCATTATTCCATGCTAATGTATTCAAGCGCGAGCCTGCTTTAAACACTCTAATTTTTTCAAAGTAACAGTCCTGATTCCCCGCCACACCAAATGAATGACATGATGGTTCGTCAGAAGGTAGAAACCAGTAACACCAGTACGTACCTAAGGCACGACCAACGTACTGATCCCGAAATTCAACTACGAGCTTTTTAACTGCAACAACTTTAATATACGCTATTGGAGCTGGAATTACCGCGGCTGCTGGCACCAGACTTGCCCTCCAA
+
@@D0<C<<F<CEHHIGHHIIIIIHIIIIIIIIGIIIH?GHEHHIHIIGEHHHHIIIIHIHHHH?ECGEEFC11DC1FGHHFCG11D<F?<1<F?GH@C@6DC@<5<755F<@<D?FGF<HFHF66<1CEFHHGHIHIHGFECGH(<8<EG<5EEFIHEGC#@CHHHEIHHG?GF@D@?IHFCHDHHCFHHG@EHGF<FHIIHIHGHGIIIHIFGIIIHH?IIIHCHGIIIHHIIGIIIHHFH?HHIIIIIIIIIIIIIIIIIIIIIIIIIIIIIIIIHIIIIIIIHHHIHIIIIIIIIIIIIIIIHHIIIIIIIIIIIIIIIIIIIIIHIIIIIIIIIIIDDDDD
@HISEQ:969:HM2KJBCX2:2:1101:4256:96051 2:N:0:ACTATGCA
AAGATCGTACTGCCCAACTATCCCTATTAATCATTACGGTGATCCTAGAAACCAACAAAATAGAACCATGCCGTCCTATTTTATTATTCCATGCTAATCTATTCAAGCACAAGCCTGCTTTAAGCACTCTAATTTTTTCAAGGTAATAGCTCTGCTTCCCCAACGCACTAACTTAATAGCATGCTGGTTATTCAGAAGGTAGGAATTCATCAGGCCAGTGCGGACAGTGAAGCCCGACCAACCGACAAACTCCGAAATTCAACTACGAGCTTTTTAACTGCAACAACTTTAATATACGCTATTGGAGCTGGAATTACCGCGGCTGCTGGCACCAGACTTGCCCTCCAA
+
0D@0DCHHHI?1DHCC@EFECGE1<<11<1<D<GHCH10<11FECHE<1<G1<1DC1<C@<FDFC1<<C1D@?ECE=1<D@<1FH?<<F?F1C1C@1DEEIHEHHC?HGHBGIHGFFHC@HFHFCE8IHHEIHHFDDEHHFG?EIHIIHHIHIHIHEIHHHGCHE?CHGHIIIIHGHIHHHHFCFCHHGHFIIIHHHHHHIIIIIIIIIIIHFHIIIGHHEGHIIGGHEHGHDGIFHACIHDGHGCFGEAHHHHIIIIIIHHIIHIHEIHIIIHHIIHFIIIHHHHHFHIIHHHIHHIHHIIIIIIIIIIIIIHIHHHGIIIHIIIIIIIIIIHFHHHGGHGHDDDD0
@HISEQ:969:HM2KJBCX2:2:1101:2766:95802 2:N:0:ACTATGCA
AAGATCGTACTGCCCAACTATCCCTATTAATCATTACGGTGATCCTAGAAACCAACGAAATAGAATCAGTCCGTCCTATTTCATTATTCCATGCTAATGTATTCAGACGTTAGCCTGCTTTAAACACTCTAATTTTTTCAAAGTAACAGTCCTGATTTCCCATCACACCAAATAAATGGCATGAAAGTTCCTCAGAAGGTAGAGATTCATCTCACCAGTACAGACAATTAAGCCTGACCAATGGGTAAACCCCGAAGTTCAACTACGAGCTTTTTAACTGCAACAACTTTAATATACGCTATTGGAGCTGGAATTACCGCGGCTGCTGGCACCAGACTTGCCCTCCAA
+
DDCDDIIIIIIIIIIHIIIIIIIIIIIIIIIIIIIIIIIHIHIFHIIIHIIIHHIIIIIIIIHHHIIIIIIHIEHGHIIIIIIIIIIIIGIIHHIHHCIHIHHHIHIIIIIHIIIIIIIIIIIHIIIIIIIIIIIIHIIIIHIHIIIIIIIIHIIIIIIIIHHIIIIIIIIIIIIIIIHIIHIIIIIIIIIIIIIIIIIIIIIIIIIIIIIIIIIIIIIIIIIIIIIIIIIIIIIIIIIIIIIIHHGIIIIIIIIIIIIIIIIIIIIIIIIIIIIIIIIIIHIIIIIHHIIIIIIIIIIIIIIIIIIIIIIIIIIIIIIIIIIIIIIIIIIIIIIIIIIIIIIDDDDD
@HISEQ:969:HM2KJBCX2:2:1101:14601:95354 2:N:0:ACTATGCA
AAGATCGTACTGCCCAACTATCCCTATTAATCATTACGGTGATCCTAGAAACCAACAAAATAGAACCATGCCGTCCTATTCTATTATTCCATGCTAATGTATTCGAGCAAAAATGCCTGCTTTAAACACTCTAATTTTTTCAAGGTAAAGGTCCTGGATCCGCAAGACACCCAATAAAGGACATCAAGTTTCTCCAGAAGGTGAGAAATCAACTGCAACAGTTCATACCCCTTAAGGCATGACCATCACGTCAATCCCGAAATTCAACTACGAGCTTTTTAACTGCAACAACTTTAATATACGCTATTGGAGCTGGAATTACCGCGGCTGCTGGCACCAGACTTGCCCTCCAA
+
CDDDDIIIHIIIIIIIIIIIIIIIIIIIIIIIIIIIIIGHIIIIIIIIIIIIIIIIIIIIIIGHHIHIGIIIIIHIIIIIIIIIIIIIHIHIIIIHIGGHIGHGIIHIIIIIIIIIIIIIIHIIHHHHIHIHIIIIIIHIHIIIIIIIHIIIHIIIIIIHIHIIIIIIIIIIIHIIIIIIIIIIIIIIGHIHIIIIIIHIIIHIIIIIIIIIIIIIIIIIIHHIIIIIHIIIHIIIIIIIIIHIIIIIIIHFIIIIIIIIIIHIIIIIIIIIIIIIIIIIIIIIIIIIIIIIIIIIIIIIHIIIIIIIIIIIIIIIIIIIIIIIIIIIIIIIIIIIIIIIIIIIIIIIDDDDD
@HISEQ:969:HM2KJBCX2:2:1101:18636:96385 2:N:0:ACTATGCA
AAGATCGTACTGCCCAACTATCCCTATTAATCATTACGGTGGTCCTAGAAACCAACAAAATAGAACCATGCCGTCCTATTTTATTATTCCATGCTAATGTATTCAAGCAAAAATGCCTGCTTTAAACACTCTAATTTTTTCAAAGTAAAGGTCCTGGTTCCCCGCGGCATCCAATTAAGGACATCGCGGTTCTCCAGAAGGTGAGAAATTGACTGCACCAGTTCATACCCCGTGAGGCACGACCGATGCGCCAATCCCGAAATTCAACTACGAGCTTTTTAACTGCAACAACTTTAATATACGCTATTGGAGCTGGAATTACCGCGGCTGCTGGCACCAGACTTGCCCTCCAA
+
DDDDDIIIIHIIGIIIIIIIIIIIIIIIIIGIIIIIIIIIIIIHIIIIIIIIIHIIIIIIIIHHHIIIIIGHHEEHIIIIHIIGIIIHIIHHIGHHIEHHIFHIIIIIIIIIIIIIHHIIIIIIIHHIIIIIIIHIIIIIIHHIIIIIHIIIIIIIIIIIIIIIIIIIIIIIIIIIIIIIIIIIIIIIIIIIIHIIIIIIIIIIIIIIGIIIIIIIIIIIIIIIIIIIIIIIIIIIIIIIIIIIIIIIIIIIIIIIIIIIIHIIIIIIIIIIIIIIIIIIIIIIIIIIIIIIIIIIIIIIHIIIIIIIIIIIIIIIIIIIIIIIIIIIIIIIIIIIIIIIIIIIIIIIDDDDD
@HISEQ:969:HM2KJBCX2:2:1101:17321:96907 2:N:0:ACTATGCA
AAGATCGTACTGCCCAACTATCCCTATTAATCATTACGGTGGTCCTAGAAACCAACAAAATAGAACCATGCCGTCCTATTTTATTATTCCATGCTAATGTATTCAAGCAAAAATGCCTGCTTTAAACACTCTAATTTTTTCAAAGTAAAGGTCCTGGTTCCCCGCGGCATCCAATTAAGGACATCGCGGTTCTCCAGAAGGTGAGAAATTGACTGCACCAGTTCATACCCCGTGAGGCACGACCGATGCGCCAATCCCGAAATTCAACTACGAGCTTTTTAACTGCAACAACTTTAATATACGCTATTGGAGCTGGAATTACCGCGGCTGCTGGCACCAGACTTGCCCTCCAA
+
DDDDDIIIHIIIIIIIIIIIIIIIIIIIHIIIIIIIIIIIIIIIIIIIIIIIIIIIIIIIIIGIIIIIIHIGHHHHIIHHIIIGIIIIHIIIIHIEHFFHHHHIIIIIIIIIIIIIIIIIIIIIIIIIIIHIIIIIHIIIIIIHIIIIHIIIIIIHIHIIIIIIIIIIIIIIIIIIIIIIIIIHIIIIIIIIIIIIIIIIIIIIIIIIIIIIIIIIIIIIIIIIIIIIIIIIIIIIIIIIIIIIIIIIIIIHIIIIIIIIIIIIIIIIHHIIIIIIIIIIIIIIIIIIIIIIIIIIIIIIHIIIIIIIIIIIIIIIIIIIIIIIIIIIIIIIIIIIIIIIIIIIIIIIDDDDD
@HISEQ:969:HM2KJBCX2:2:1101:20903:97282 2:N:0:ACTATGCA
AAGATCGTACTGCCCAACTATCCCTATTAATCATTACGGTGGTCCTAGACCAACAAAATAGAACCAACGTCCTATTCTATTATTCCATGCTAATCTATTCAAGCAAAAGCCCGCTTTAAACACTCTAATTTTTTCAAGGTAATGGTCCTGGTTCCCCGACACACCCAATAAAGGGCATACCGGCTCACCAGAAGGATAGACCCGACAACAGACAGTACTCGCCAGAGACGGACCGCCCGGTCAGGTCTAAAATTCAACTACGAGCTTTTTAACTGCAACAACTTTAATATACGCTATTGGAGCTGGAATTACCGCGGCTGCTGGCACCAGACTTGCCCTCCAA
+
@ADBDEHHHFEHHIIHIHIIEHHIIIIIIIIFH?HHHHI<@E@FCGHGHE1FHHHIFHHHFHFCHHIII1CE=FHHCGIIFIEH@HEECEDFCCG?FHEFH:DFHIIIEHFEHEHDHIIHEHIHEHH<HH@GHHHEEHHED@FECEG<FEEG?HH<HCE@?EH0FHE:/HGCHHEFD/GHECHHF@EF)@?HEF/CHHGIIII;FGCF@C9GHGHE?IIHH.EC<1HG?HIHHHCEC>HHGCHGCCEFHHHCHHECGE@CE1<<DHHEEHFHHEHHCDCC@IHEFHHHCEHHHFHFHGFHFHIHHHHHGIIHHIIHGFHEEGHHGCF<@D1?EHHHIH@@@?D
@HISEQ:969:HM2KJBCX2:2:1101:7576:97738 2:N:0:ACTATGCA
AAGATCGTACTGCCCAACTATCCCTATTAATCATTACCTCAATGCTCTACAAAACCAACAAAATAGAACCGAGGTCCTATTCTATTATTCCATGCAACATTATTCAGGCGTAAGGCCTGCTTTAAGCACTCTAATTTTCTCAAAGTAAACGTGTCGGCTACTGAAAACACCCAATAAAGGACATCAACAGCCAACCGACGAATTAGGACCAGACACGTAGTAACAGCAATCAAGCGTACCACGTGCTAGTACCCGAGATCCAACTACGAGCTTTTTAACTGCAACAACTTTAATATACGCTATTGGAGCTGGAATTACCGCGGCTGCTGGCACCAGACTTGCCCTCCAA
+
DDDDDIIIIIIIGIIIIIIIHGIHIIIIIIIIIIIIHIHIIIIIHIIIIIIIIHIIIIIIIIIIIIIIIIDHHHHHIIIGIIIIIIIIIHIIIHIIHGIIIIIHIIIHGIHIIIIHIIIIIIIIHGIIIIIIIIIIIIIIIIIHIIIIIIHIIIHIIIIIIIIIIIIIIIIIIIIIIIIIIIIIIIIIIIIIIIIIIIIIIIIIIIIIIIIIIIHIIIII=IIIIIIIIIIII<IIIIIIIIIIIIHFIIIIIIIIIIIIIIIIIIIIIIIIIIIIIIIIIIIIIIIIIIIIIIIIHIIIIIIIIIIIIIIIIIIIIIIIIIIIIIIIIIIIIIIIIIIIIIIIDDDDD
@HISEQ:969:HM2KJBCX2:2:1101:17573:97596 2:N:0:ACTATGCA
AAGATCGTACTGCCCAACTATCCCTATTAATCATTACGTCGATCCTAGAAACCAACAAAATAGAATCAAACGTCCTATTTCGTTATTCCATGCTAATGTATTCAAGCGTGAGCCTGCTTTAAACACTCTAATTTTTTCAAAGTAACAGTCCTGATTCCCCATGACACCAAATTAATGACATCATGGTTCGTCAGAAGGTAGGAATCAATAATACCAGTTCGTACAATAGCACGACCAATAAATTGATCCCGAAATTCAACTACGAGCTTTTTAACTGCAACAACTTTAATATACGCTATTGGAGCTGGAATTACCGCGGCTGCTGGCACCAGACTTGCCCTCCAA
+
D?DDCIHIIGIHHHHIIHHHHHHHHIIIHIIIIIGHHEHIIHCGHIIGFHIHIIHIHIIEHHHIGHHIEGHIHIIIEHGHHHHGHHFE?@GEEEHGGFHHIEIIIHHHHHIHHHIGHHIHHIIHEIGIHHHHHIHHDHHHEHHHHIIIHIHIIHIHHE@IIHEHIHHHIHIIHIHHIHIIIHIHIIIIIIHIIIHHHEGHHHIIHIIIIIIHHIIIHHIIIIHCHIIIIIHHHHHHIIHHFIHGHHCHHGIIHHHEIHIIHIHHIHFIHIHHHHHFGHEIIIHIGIIIIIIIIGIIIIIIIIHIIIHHHHHHIIHHIHIIIIHIHIIIIIIHHIIIIIIHADDDB
@HISEQ:969:HM2KJBCX2:2:1101:6680:98175 2:N:0:ACTATGCA
AAGATCGTACTGCCCAATATCCCTATTAATCATTACGGTGGTCCTTGAACCAACAAAATAGAACCACGACGTCCTATTCTATTATTCCATGCTAATCTATTCAAGCAAAAGCCTGCTTTAAACACTCTAATTTTTTCAAGGTAATGGTCCTGGCTCCCCGGCACGCCCAATTAAGAACATACCGATTCACCAGAAAGATAGACCCGACGACAGAACAGTACTCGCCAGAGACGGACCGTCCGGCCAGGCCTAAAATTCAACTACGAGCTTTTTAACTGCAACAACTTTAATATACGCTATTGGAGCTGGAATTACCGCGGCTGCTGGCACCAGACTTGCCCTCCAA
+
@D0DDEHHHHIEHHH?C<GHEHEEHHE111<1GH1C1<<<0C1DFH1C1CDFCE@C1CE@1F?DEHI0/<F/<CECC1C?F?@1<1<E1<1<<C1<<DFFHGHH?@?HGH<EG6EEHHHHHHF<GHECG8<HHHEHHHEHHG?F<1HHHG7A81<HH?EGHE7EAFGEGHEFEF?HGC@EBEHCCHHF8HG@@?HIHGHHCHHFE0<0FGCGF<D<0?HEC/F>CC?FHEFCBEECHE<IIHGHGIGHF?HIHHH@FIIHHGHHIIHHFEHHIIIIIHIGIIIIHHHHIHHHHIIIIHD1GFEIIIIHIIIIIIIIIIIIIIIIIIIIIIIIIIIIIIGIIDDDDD
@HISEQ:969:HM2KJBCX2:2:1101:19290:97574 2:N:0:ACTATGCA
AAGATCGTACTGCCCAACTATCCCTATTAATCATTACGTCAATCCTAGAAACCAACAAAATAGGATCAAACGTCCTATTTCATTATTCCATGCTAATGTATTCAAGCGTTAGCCTGCTTTAAACACTCTAATTTTTTCAAAGTAACAGTCCTGTTTCCCTGCAACACCAAATTAATGACATTACAGTTCTTCAAGAAGGAGGAACCAGTAAAGCCAGTACATACCAGAGGCACGACCAACCTACTAATCCCGAAATTCAACTACGAGCTTTTTAACTGCAACAACTTTAATATACGCTATTGGAGCTGGAATTACCGCGGCTGCTGGCACCAGACTTGCCCTCCAA
+
DDDDDIIIIIIIIGIIIIIIIIIIIIIIIIIIIIIIIIIIIIIHEHIIIIIIIIIIIIIIIIEHHIIIIHIIIIIIIIHIIIIIIIIHIIIIHIIIIIIIIHHIIIIIFHIIHIIHHIIIIIIIIIIIIIIIIIIHHIIIIIIIIIIIIIIIIHIIIIIIIIIIIIIIIIHIIIIIIIIIIIIIIIIIIIIIIIIIIIIIIIIIHHIIIIIIIIIIIIIIIIIIIIIIIIIIIIIIIIIIIIIHHIIIIIHIHIIIIIIIIIHIIIIIIIIIIIHIIIIIIIIIIIIIIIIIIIIIIIIIIIIIIIIIIIIIIIIIIIIIIIIIIIIIIIIIIIIIIIIIIDDDDD
@HISEQ:969:HM2KJBCX2:2:1101:14771:97149 2:N:0:ACTATGCA
AAGATCGTACTGCCCAACTATCCCTATTAATCATTACGGTGGTCCTAGAAACCAACAAAATAGAATCATCCGTCCTATTTTATTATTCCATGCTAATGTATTCAAGCAAAATGCCTGCTTTAAACACTCTAATTTTTTCAAAGTAAAGGTCCTGGTTCCCCGCGGCACCCAATTAAGGACATCGCGGTTCTCCAGAAGGTGAGAAATTGACTACACCAGTTCAACCCCTTAAGGCACGACCGATGTGTCAATCCCGAAATTCAACTACGAGCTTTTTAACTGCAACAACTTTAATATACGCTATTGGAGCTGGAATTACCGCGGCTGCTGGCACCAGACTTGCCCTCCA
+
CDDDDIIIIIIIIIIIIIIIIIIIIIHIIIIIIIIIIIFIIIIGIHHIIIIIHHHIGIIIIIIIIIIIIHCHHIIHHIIHIIIIIIHHHHHHIIIIIIHHIGIIHIHHIIHHHHIHHIIIHHIHFHIIHHHHHIIIHHIHIIIIIIIIIHIIIIIHIIIHIIIIIHIHGGIIIIIIHIIIHIIIIIIIIHIIIIIIIIHHIIIIIIIIIIHHIIIIIIIIHIII<IIIIIIIIIIIIIIHIIIIIIIIIIIIIIIIIIIHIIIIHHIIIIIIIIIIIIIIIIIIIIHIIIIIIIIIIHIIIIIIIHIHIIIIHIIIIIIIIIIIIIIIIIIIIIIIIIIIIIIIDDDDD
@HISEQ:969:HM2KJBCX2:2:1101:19708:96085 2:N:0:ACTATGCA
AAGATCGTACTGCCCAACTATCCCTATTAATCATTACGGTGATCCTAGAAACCAACAAAATAGAACCATGCCGTCCTATTCTATTATTCCATGCTAATGTATTCGAGCAAAAATGCCTGCTTTAAACACTCTAATTTTTTCAAGGTAAAGGTCCTGGATCCGCAAGACACCCAATAAAGGACATCAAGTTTCTCCAGAAGGTGAGAAATCAACAGTAACAGTTCATACCCCTTAAGGCATGACCGTCACGTCAATCCCGAAATTCAACTACGAGCTTTTTAACTGCAACAACTTTAATATACGCTATTGGAGCTGGAATTACCGCGGCTGCTGGCACCAGACTTGCCCTCCAA
+
DDDDDIIIIIIIIHIIGHHHIIIIHHIIIIIIHIHIIIIIGIIIIIIIHIIIIIIIIIHHIIGHHIHGIHII<GHCHIHEHIHIHIHHHGHIIGHHHIIIIDCEHIIHHHHIIIIIHIIIIIIHHIHHIHIIHHIIIIIIIIIIIIIIIIIIIIIHIIHIIIHIIHIIIIGG<IIIHIIIIIIIIHIIIHGHHGIIIIIIIIIIIHIIGHHIIIIIIIIIIIHHIIIIIHIIIIIIHIIIIHIIIIHHHIHGIIHIIIIIIIIIIIIIHHIIIIIIIIIIIIIIIIIIIIIIIIIIIIIHIIIIIIIIIIIIHIIIIIIIIIIIIIIIIIIIIIIIIIIIIIIIIIIIDDDDD
@HISEQ:969:HM2KJBCX2:2:1101:17238:97980 2:N:0:ACTATGCA
AAGATCGTACTGCCCAACTATCCCTATTAATCATTACGTCGATCCTAGAAACCAACAAAATAGAATCAAACGTCCTATTTCGTTATTCCATGCTAATGTATTCAAGCGTGAGCCTGCTTTAAACACTCTAATTTTTTCAAAGTAACAGTCCTGATTCCCCATGACACCAAATTAATGACATCATGGTTCGTCAGAAGGTAGGAATCAATAATACCAGTACGTACAATAGCACGACCAATAAATTGATCCCGAAATTCAACTACGAGCTTTTTAACTGCAACAACTTTAATATACGCTATTGGAGCTGGAATTACCGCGGCTGCTGGCACCAGACTTGCCCTCCA
+
DDDDDIIHIIIIIE@CCEHEHIHIHHEHHHIEFHHEHCFH<EHIIIHGHHGHHHCGCHHFCHICE@GHCHIHCCCGHF1GEFHIGGHIIIIFHIIIIHEHFHG=IHIIIHIHG?EIIHGEGHHEGHHHHHHHHCHHHIIIIHHHIHIHFIHHHHCHHIIIIHHHGIHIIHHFHIIHIIHHEIHHHHGIIIHEIIIIFGDGHIIHHIIIHEHIIIIHHHIIHHIIIIHIIIIIIIIIIIIHHHEIHHHIIIIIIHIIIIIHHEEHIIIIIIIHFIIIIIIHIIIIHHHIIIIIHIHH@IHIIIIIIIIHIIIHIIIHHIIIIHIHIIHIHCIIHGHIIIHA@@DB
@HISEQ:969:HM2KJBCX2:2:1101:13755:99051 2:N:0:ACTATGCA
AAGATCGTACTGCCCAACTATCCCTATTAATCATTACGTCAATCCTAGAAACCAACAAAATAGGATCAAACGTCCTATTTCATTATTCCATGCTAATGTATTCAAGCGTTAGCCTGCTTTAAACACTCTAATTTTTTCAAAGTAACAGTCCTGTTTCCCTGCAACACCAAATTAATGACATTACAGTTCTTCAAGAAGGAGGAACCAGTAAAGCCAGTACATACCAGAGGCACGACCAACCTACTAATCCCGAAATTCAACTACGAGCTTTTTAACTGCAACAACTTTAATATACGCTATTGGAGCTGGAATTACCGCGGCTGCTGGCACCAGACTTGCCCTCCAA
+
DDDDDGHHIHHHIGIIIFEHIHIIIIIIIIHHIHIHIIIEHIIHIHHHIHIEHHIIHIHGHHHHHHIIIHHHHHIGHIHIIIIHIHHH@HHHEHHHIHHHIIIHIIHHHHHHGIIIHHHIIIHIIIIHHIIIIIIIIHIIHIIIHHHIIIIIIIIIHIHIIIIIHIIHIIIHHHIIIIIIIIIHIIIHIIIIHIIIIIHIIHIIIHIIIIHIIHIHHIIIIIIHHHHGIGIIIII>IIHHIHGDEEE<IIIIIGIIHHHGHHHIHHHIIIIIIIHIIIIIIIIIHIIHIIHHEIIIIHIIIIIIIIHIIIIHIIIIIIIIIIIIIIIIIIIIIIIIIIIIIDDDDD
@HISEQ:969:HM2KJBCX2:2:1101:5107:97842 2:N:0:ACTATGCA
AAGATCGTACTGCCCAACTATCCCTATTAATCATTACATCGATCCTAGAAACCAACAAAATAGAATCTGATGTCCTATTTCATTATTCCATGCTAATGTATTCAAGCGTAAGCTTGCTTTAAACACTCTAATTTTTTCAAGGTAACAGTCCTAATTCCCCATAACATCAAATAAATGACATTATGGTTCTTTAGAAGGTGAGAACCAATAAAACCAGTACATACCAAGGCATGACCGATTCCTTGATCCCGAAATTCAACTACGAGCTTTTTAACTGCAACAACTTTAATATACGCTATTGGAGCTGGAATTACCGCGGCTGCTGGCACCAGACTTGCCCTCCAA
+
DDDDDHFHHHIIIHIIHIIIIIHIHIHIIIIIIIIIIIH?HIIHIIIIIIIIIIIIIIIHIIGHHHHIIHHHHHIIIIIIHIIIHIIHHIHFIIIIIIIIIHHGHIIHIIIIIIIIIIIIIIGIIIHHHIIIIIIIIIIIIIIIHIIIIIIIHHHGIIHHIIIHIIIIHIIIIHFIIIIIIIIIIIIIHIIIIIIIIIHIIIIIIIIIIIIIHIIIIIIIIIIIIIIIIIIIIIIIIIIIIHGHIIIIIIIIIIIIIIIIIIIIIGIIIIIIIIIIIIIIIIIIIIIIIIIIIIIIIIIIIIIIIIIIIIIIIHIIIIIIIIIIIIIIIIIIIIIIHIIIDDDDD
@HISEQ:969:HM2KJBCX2:2:1101:4202:99852 2:N:0:ACTATGCA
AAGATCGTACTGCCCAACTATCCCTATTAATCATTACGTCAATCCTAGAAACCAACAAAATAGAATCAAACGTCCTATTTTATTATTCCATGCTAACGTATTCAAGCAAAAATGCCCGCTTTAAACACTCTAATTTTTTCAAAGTAAAAGTCCTAGTTCATTGAAACACCCGAGAGCATCCCAATTCACCAGAAGGTGAGAATTGGCCACACACTGATTCATGCCCCTAAAGGCACAACCGATATATCCCAATCCCGAAATTCAACTATGAGCTTTTTAACCGCAACAACACTAATATACGCTATTGGAGCTGGAATTACCGCGGCTGCTGGCACCAGACTTGCCCTCCAA
+
DABBAIIIIEHIF?HHHHH@@GHEGHHHIHIEFHIH?EHICHCGGGHIIIHHF@EH1DCHHIHIHIIHHHHEHHFGHIECH?FCFHHHIIIFCHHHG@CGHHIHFHHGGHHHHFEIDHHHHIHHHIHG?IIHHGHIIIIIIIIIHIHEHHFIIIIIIIIIIIIHHHCEIHIHHHHIIIIIIIIIHGEHCHHIHGIHIIIHHHHHHIIIHIIIIIIHHIHHHDIIIHHIHIH;GIH;EHHHHIIIHIIFEFIHE<DHIIIIIHHHIGHHIIIIIIIHHIIIIIIHHIHHEEGFEIIGIHHIHHIIIIIIIIIIHIIIIIIHIIIIIIIIIIIHIIIIIIIIIIIIGIBADDD
@HISEQ:969:HM2KJBCX2:2:1101:18017:99246 2:N:0:ACTATGCA
AAGATCGTACTGCCCAACTATCCCTATTAATCATTACGGTGATCCTAGAAACCAACGAAATAGAATCAGTCCGTCCTATTTCATTATTCCATGCTAATGTATTCAGACGATAGTCTGCTTTAAACACTCTAATTTTTTCAAAGTAACAGTCCTGATTTCCCATCACACCAAATAAATGGCATGAAAGTTCCTCAGAAGGTAGAGATCCATCTCACCAGTACAGACAATTAAGCCTGACCAATGGGTAGACCCCGAGGTTCAACTACGAGCTTTTTAACTGCAACAACTTTAATATACGCTATTGGAGCTGGAATTACCGCGGCTGCTGGCACCAGACTTGCCCTCCAA
+
B@@?DHHHHGE?HHHIIHIHEHI1GCGHFHFHHIHHHEEFHIGE@GH@GEHIHHIIEHDEEIHHHH?CCG?C@GHDGCHHHIIHH?1<1<DG1?GEC@GCG?HEFFGHFHFIHHIIIHFHFGCHGGHHHFHGDHHC@CHGAGGFG@IHIIIIHEHHHHHFCEHIIGH8GIHEEHHHIIHEGIHHIHIHHGCG@HFIIHIHHHEIHHIHHHH?IIHCHGEHHIIIGIIIIIIIIIIIIIIHIHIHG?D@IHHHEHHEIHHIIIHIHHHIHHIGIHCHHHIIIHHIHHIHHHIHHIIIIIIIIIHEIIIIHFIIHHIIIIIIIIHHIIIIGIIIIIHIIIIIIIIDD@@@
@HISEQ:969:HM2KJBCX2:2:1101:18125:100101 2:N:0:ACTATGCA
AAGATCGTACTGCCCAACTATCCCTATTAATCATTACGTCGATCCTAGAAACCAACAAAATAGAATCAAACGTCCTATTTCATTATTCCATGCTAATGTATTCAAGCGTGCGCCTGCTTTAAACACTCTAATTTTTTCAAAGTAACAGTCCTGATTCCCCACGACACCAAATTAATGACATCGTAGTTCTTCAGAAGGTAGGAACCAATAATGCCAGTGTGTACCGAAGCACGACCGACAATTTGATCCCGAAATTCAACTACGAGCTTTTTAACTGCAACAACTTTAATATACGCTATTGGAGCTGGAATTACCGCGGCTGCTGGCACCAGACTTGCCCTCCAA
+
DDDCDIGIHHHHIIIHHIIIIIIIIIIIIIHHIIHHHHIFIIIEHHHIGHIIIHIIIEHHHIHFEHFEHEHHHIHIHIHIIIIIHIIIIIIIFHIHHHEHH<FHIIIHIHIIIIIHIIIIIHHIHHIHHIIIIHIIIHHHIHHHHFIIHHHHIIHIIIIIIHIIHIIIIHIGIIIIIIIIIIIHHIIIIIIIIIIIHIIIIIHHHIIIIHIIIIIIIIIHIIIIIIIIIIIHIIIIIIIIIIHFIIHHIHIHGIHHIHHIIHIHHIHIIIIIIHHIIIIIIIIHIIIIHHIIIHIHHIHHIIIHIIIIIIIIIIIIIIIHIIIIIIIIIIIIIIIIIIHIDDDDB
@HISEQ:969:HM2KJBCX2:2:1101:18885:100836 2:N:0:ACTATGCA
AAGATCGTACTGCCCAACTATCCCTATTAATCATTACGGCGCTCCTATTCCATTATTCCATGCTAATGTATTCGAGCAAAGGCCTGCTTTGAACACTCTAATTTTTTCAAAGTAAAAGTCCTGCTTCCCGAAACACGCCCAGTGAAGGGCATGCCGTTCCGCAGAAGGAAAGGCCCGGCCGAACCAGTGCACGCGGTGAGGCGGACCGGTCAGCCAGGCCCAAGGTTCAACTACGAGCTTTTTAACTGCAACAACTTTAATATACGCTATTGGAGCTGGAATTACCGCGGCTGCTGGCACCAGACTTGCCCTCCAA
+
DDDADIHIIHIIGHEHHIIIIIIIIIHIIHHGHIIEHHIHIIHHIIIIIIIIIIIIHIIEHHIIGIIIIHIIEHHHIIIIHHHIIIIIHIHIIIIHHIHIIHHIIIHHIEHIHEHHHHIHIIIIIIIHHHICHHGHHEHHHIHIIIHHHIIIIHIIIIIIHHIHHHHEIHFHHHGHHHDDHHFHEHEFHHCHHHHIIIIIHHEC<CIHGFGHHHEHEIIIIIHGHHFIHGEHHHHHH1;HHHHGFHIHHHGHGEIHHG<1@EE<E@CHHHEHHFHHHIIHIIHHHH?DHHIIIIIHHHHEHHIIIIIHCHED@AD@
@HISEQ:969:HM2KJBCX2:2:1102:15444:2271 2:N:0:ACTATGCA
AAGATCGTACTGCCCAACTATCCCTATTAATCATTACGTCGATCCTAGAAACCAACAAAATAGAATCAAACGTCCTATTTCATTATTCCATGCTAATGTATTCAAGCGCGAGCCTGCTTTAAACACTCTAATTTTTTCAAAGTAACAGTCCTGATTTCCCACGACACCAAATTAATGACATCGTGGTTCGTCAGAAGGTAGGAATCAATTTGACCAGTACGTACCGAGGCACGACCGATCAACTGATCCCGAAATTCAACTACGAGCTTTTTAACTGCAACAACTTTAATATACGCTATTGGAGCTGGAATTACCGCGGCTGCTGGCACCAGACTTGCCCTCCAA
+
DDDDDIIIIIIIGIIIIIIIIIIIIIIIIIIIIIIIIIIIIIIIIIIIGIIIIIIIIIEHHIGHIIIGIIFHHGIIIIIIIIIIIIIHHIIHGIGIIIIIIHHIIIIHIIHIIIIHHHIIIIIIIIIIIIIIIIIIIGIHIIIIIIIIIIIIIIIIIIIIIIIIIIIIIIHHIIIIIIHIHIIIIIIIIIIIIIIIIIIIIHIHIIIIIIIIIIIIIIIIIIIIIIIIIIIIIIIIIIIIIIHIIIIIIIIIIIIIIIIIIIIIIIIIIIIIIIIIIIIIIIIIIHIIIIIIIIIIIIIIIIIIIIIIIIIIIIIIIIIIIIIIIIIIIIIIIIIIIIIIDDDDD
@HISEQ:969:HM2KJBCX2:2:1101:12222:101203 2:N:0:ACTATGCA
AAGATCGTACTGCCCAACTATCCCTATTAATCATTACGGTGATCCTAGAAACCAACGAAATAGAATCAGTCCGTCCTATTTCATTATTCCATGCTAATGTATTCAGACGATAGTCTGCTTTAAACACTCTAATTTTTTCAAAGTAACAGTCCTGATTTCCTATCACACCAAATAAATGGCATGAAAGTTCCTCAGAAGGTAGAGATCCATCTCACCAGTGCAGACAATTAAGCCTGACCAATGGGTAGACCCTGAAGTTCAACTACGAGCTTTTTAACTGCAACAACTTTAATATACGCTATTGGAGCTGGAATTACCGCGGCTGCTGGCACCAGACTTGCCCTCCAA
+
DDDDDHIIIIIIIIIIIIIIIIIIIIIIIHHIIIIGHHHHHIIHIGHIIIIIH?GHHIGEHIIIIHHHHHIIIIHHHIIIHIIIIIGIGHHIFEH@GHHHHGIIHHIHHIIIIIHIIHIIIIIHHIIIHIIHHIHHGHHHHIIIIIIIHIHHHIIIIIFHHHIHIHHHIIIIIIIHHHHHIIHIIIIHIIHIHIIIIIIIIIIIII;HIIIIIIIIIIIIIIHIIHHIIIIIHIIIIHIIIIIHHGHIIHIIGIIIHIIHHIIIIIIIIIIIIIIIIIIIIHIIIIIIHHIIIIGIIIIHIIIIIIIIIIIIIIIIIIIIIIIIIIIIIIIIIIIIIIIIIIIDDDDD
@HISEQ:969:HM2KJBCX2:2:1102:6384:3020 2:N:0:ACTATGCA
AAGATCGTACTGCCCAACTATCCCTATTAATCATTACGGTGATCCTAGAAACCAACAAAATAGAACCATGCCGTCCTATTCTATTATTCCATGCTAATGTATTCGAGCAAAATGCCTGCTTTAAACACTCTAATTTTTTCAAGGTAAAGGTCCTGGTTCCACATGACACCCAATTAAGGACATCATGCTTCTCCAGAAGGTGAGAAATCAACTGCGACAGTTCATACCCCTTAAGGCACGACCATCACGTCAATCCCGAAATTCAACTACGAGCTTTTTAACTGCAACAACTTTAATATACGCTATTGGAGCTGGAATTACCGCGGCTGCTGGCACCAGACTTGCCCTCCAA
+
DDDDDIIIHHIHIIIIIIHIIIHIIIIIIIIIIIIIIIHHIIIIIGHIIHIIIIIIIIGHHIHIHIIHIIIGIHIGHIHHHIHIIEHHIEHII?HEHHCHHHIHHHHIIIIGIHHFHHHHIHHHHHIIIIIIEHGHHHDHIIIHHHIHHHGHIIHFHHIIIIIHIIHIIIIIIHEHHIHIIHIHHIIHHHHGHHIHHIIIIHHGIHIHHGIIIIIIIGIIHHHHIIIIHGIIIIIIIHH<IIIIHHIHIHEIIIIIIIIIIIIIIIIIIHIIIIIIIIIIIIIGIIIIIIIIHIIIIIIIHIIIIHIIIIIIIIIIHIIIIIIIIIIIIIIIIIIIIIIIIIIIIIIACCDD
@HISEQ:969:HM2KJBCX2:2:1102:10986:3408 2:N:0:ACTATGCA
AAGATCGTACTGCCCAACTACCCCTATTAATCATTACGGTGATCCTAGAAACCAACGAAATAGAATCAGTCCGTCCTATTTCATTATTCCATGCTAATGTATTCAGACGTTAGCCTGCTTTAAACACTCTAATTTTTTCAAAGTAACAGTCCTGATTTCCAATCACACCAAATTAATGACATGAAAGTTCCTCAGAAGGTAGAGATTTATCTCACCAGTACAGACAATTAAGCCTGACCAATGGGTAAACCCCGAAGTTCAACTACGAGCTTTTTAACTGCAACAACTTTAATATACGCTATTGGAGCTGGAATTACCGCGGCTGCTGGCACCAGACTTGCCCTCCAA
+
DDDDDGIIIIHIIIIIIIIICHIIIIIIIIIIGHIIIIHIIHHIIHIIIIIIGHIIIGHIGHHHEHHIIIIIHIIIGHIIHHIIIIIIIHIIIHIIGHGIIIHIIIHIIHHIIIHIGIIHIHFIHHHIIIIGIIIIHHHIIHIIIIIHHIIIIIIIHIIIHHHIIHHIIIIIIIIIHHIIIIIIIIIHFCIHHIIGIIHIHIIIIIIIIIHIIIIIIIIIIIIIIIIIIIIIIHIIIIIIIIIIHHGIIIDIIIIIIIIIIIIIIIIIHHIHIIIIIIIHIIIIIIIHIHIIIIIIIIHIIIIIIIIIIIIIIIIIIIIIIIIHIIHIIHIIIIIIIIIIIIIDDDDD
@HISEQ:969:HM2KJBCX2:2:1102:10785:2983 2:N:0:ACTATGCA
AAGATCGTACTGCCCAACTATCCCTATTAATCATTACGTCAATCCTAGAAACCAACAAAATAGGATCAAACGTCCTATTTCATTATTCCATGCTAATGTATTCAAGCGTTAGCCTGCTTTAAACACTCTAATTTTTTCAAAGTAACAGTCCTGTTTCCCTGCAACACCAAATTAATGACATTACAGTTCTTCAAGAAGGAGGAACCAGTAAAGCCAGTACATACCAGAGGCACGACCAACTTACTAATCCCGAAATTCAACTACGAGCTTTTTAACTGCAACAACTTTAATATACGCTATTGGAGCTGGAATTACCGCGGCTGCTGGCACCAGACTTGCCCTCCAA
+
DDDDDIIIIHIIHIIIIIIGIHIIIIIIIIIHIIIHIHIHIFHEHFHIIIIHHHHIHIIIIHIIIIHHHIIIH@GHEHGHHIIIHIIGHHIIHHHIIIIIHHHIHIIIHIIIIHIIHHHIIIIIIIIIIIIIIIIIHIHGIIIIIIIIHIIIIIIHHHGHIHIIIIIIIIIHHIIIIIIIIIIIIIIIHHHIIIIIHHHIHHIIIIHHIIIIIIIIIIIIIIIHIIIIIIIIIHHIIIIIIIIHIHHEHFIIIHIIIIIIIHHIIIIIIIIHGHIIIIIIIIIIHIIIIIIIIIIIIIIIIIIIIIIIIIIIIIIIIIIIIIIIIIIIIIIIIIIIIIIIIDDDDD
@HISEQ:969:HM2KJBCX2:2:1102:4242:4713 2:N:0:ACTATGCA
AAGATCGTACTGCCCAACTATCCCTATTAATCATTACATCGATCCTAGAAACCAACAAAATAGAATCGGATGTCCTATTTCATTATTCCATGCTAATGTATTCAAGCGTGAGCCTGCTTTAAACACTCTAATTTTTTCAAGGTAACAGTCCTAATTCCCCGTGACACCAAATTAATGGCATTACGGTTCTTTAGAAGGTGAGAAATCAATAATATCAGTACATACCAACGGCATGACCGAAACATTGATCCCGAAATTCAACTACGAGCTTTTTAACTGCAACAACTTTAATATACGCTATTGGAGCTGGAATTACCGCGGCTGCTGGCACCAGACTTGCCCTCCAA
+
DDDDDIIIIIIIIIIIIIIIIIIIIIIIIIIIIIIIIIIIIIIIIIIIIIIIIIIIIIIIIHGIHIIHGHGHIIIIIEHIIIHIIIIIGIIHHHIIHHIHIGIHHIGIIHHIIIIIIHIIIIIIIIIHHIHIIIIIHIIIIIIIIIIIIIIIIIIIIIIHIIIIIIIIIIIIHHIIIIIIIIIIIIIIIIIIIIIIIIIIIIIIIIIIIIIIIIIIIIIIIIIIIIIIIIIIIIIIIHIIIIIIHIIIIIIIIIIIIIIIIIIIIIIIIIIIIIIIIIIIIIIIIIIIIIIIIIIIIIIIIIIIIIIIIIIIIIIIIIIIHIIIIIIIIIIIIIIIIIIIIIDDDDD
@HISEQ:969:HM2KJBCX2:2:1102:17227:3092 2:N:0:ACTATGCA
AAGATCGTACTGCCCAACTATCCCTATTAATCATTACATCGATCCTAGAAACCAACAAAATAGAATCAAACGTCCTATTTCATTATTCCATGCTAATGTATTCAAGCGCGAGCTTGCTTTAAACACTCTAATTTTTTCAAAGTAACAGTCCTGATTTCCCGCGACACCAAATTAATGACATCGTGGTTCGTCAGAAGGGAGAAACCAATAATGCTAGTACGTACAAAGTACGACCGACATATTAGTCCCGAAATTCAACTACGAGCTTTTTAACTGCAACAACTTTAATATACGCTATTGGAGCTGGAATTACCGCGGCTGCTGGCACCAGACTTGCCCTCCAA
+
DDAABIGIGEHHIIFIIIIIIIIIIIIIIIHIHIIIIIHIHIIHIEHHIIIIHIIHHIIIIIIIHHEEHHH=FHHH1@GE@GHHHCE1<GG?G1CHFGHIIHHHHHEHEEHHHHIHFCFCGHIHGHECFHEHHEECHHHHFDECHHHGGHAHHEHH?C?<B<?DC?:CGH@IHCEHECCGHEEGH?.IHHIIHGH0EECF<6BCHEHGHDF<D8HGHHHCE9GGGE1@GC/GCHG1HF<<FHHIGHHHG@IHEHGCHCEHEHIHIIHHEHG@CHHEHCHHFIHIHHHGC@HHCHHHCHHHEHHFG1CEHEIIHDHHECFCHHHEIHIHFCFFIHHEFC<<D@D<
@HISEQ:969:HM2KJBCX2:2:1102:20321:4210 2:N:0:ACTATGCA
AAGATCGTACTGCCCAACTATCCCTATTAATCATTACGGTGATTCAGAAACCAACAAAACAGGACCACCGTCCTATTCTATTATTCCATGCTAATGTATTCAGACGTAAGCCTGCTTTGAACACTCTAATTTTTTCAAGGTAAAGGTCCTGGTTTCCCACCACGCTAAATTAATAACATGATGGTTCTCCAGAAGGTAGGAATTCTACACGCTAGTACAGACTGGGTAGCCCGACCAACGGTAAAACCCCGAAATTCAACTACGAGCTTTTTAACTGCAACAACTTTAATATACGCTATTGGAGCTGGAATTACCGCGGCTGCTGGCACCAGACTTGCCCTCCAA
+
D@D?BHHHHEHEH@HHIHFIIIIIHIIHGIIEHI?GHHDGEHGHIIIIIIIICHII@GEIEGEHHIEHC?C<CEH1FHHHEFHHICGFFFGHHIHGFHHCHHFIIIHHHEHHHFHHIHHHHHHHHHHHHHIHGHHFFC@IIHFIHIHIHHGCCGGHHIHIIIHHCEHHH5FDIIHIIIHHEHGFFHHIHGIIIIHHGHIHIIHIIHIH;<HEGIHEHEHGHHH<H8HGIIIIIIIIGIIIFHGAHHHIHFGIIIHHHHHHHIIIHIIIIIIIHHHIHGIIIHHIIIHIGIHHHIIIIIIIIIIIIHHHIIIIIIIIIIIIIIIIIIHIIHIIIIIIIIIIDDDDD
@HISEQ:969:HM2KJBCX2:2:1102:3325:4727 2:N:0:ACTATGCA
AAGATCGTACTGCCAACTATCCCTATTAATCATTACGGTGATCCTAGAAACCAACGAAATAGAATCAGTCCGTCCTATTTCATTATTCCATGCTAATGTATTCAGACGATAGTCTGCTTTAAACACTCTAATTTTTTCAAAGTAACAGTCCTGATTTCCAACCACACCAAATAAATGGCATGAAAGTTCCTCAGAAGGTAGAGATCCATCTCACCAGTGCAGACAATTAAGCCTGACCAATGGGTAGACCCCGAAGTTCAACTACGAGCTTTTTAACTGCAACAACTTTAATATACGCTATTGGAGCTGGAATTACCGCGGCTGCTGGCACCAGACTTGCCCTCCAA
+
CDDDDIIIIIIIIIIIIIIIIIIIIIIIIIIIIIIIIIIIHIHHEIIIIIIIIIHHIIIIIHFGIIIIIIIHIIIIIIIIHIIIIIIHHEHIIIIIIHIIHHHIIIIIIHIIIIIIIIIIIIIHHHIIIIIIIHIIGIIIHIIIIIIIIIIIIIIIHIIIIIIIIHIIIIIIIIIIIIIIIIIIIIIIIIIIIIIIIIIIIIIIIIIIIIIIIIIIIIIIIIIIIIIIIIIIIIIIIIIIHIHHGDIIIIIIHIIIIIIIIIIIIGIIIIIGIIHIIIIIIIIIIIIHHIIIIIIIIIIIIIIIIIIIIIIIIIIIIIIIIIIIIIIIIIIIIIIIIIIIIIDDDDD
@HISEQ:969:HM2KJBCX2:2:1102:9222:4541 2:N:0:ACTATGCA
AAGATCGTACTGCCCAACTATCCCTATTAATCATTACGTCAATCCTAGAAACCAACAAAATAGGATCGAACGTCCTATTTCATTATTCCATGCTAATGTATTCAAGCGTTAGCCTGCTTTAAACACTCTAATTTTTTCAAAGTAACAGTCCTGTTTCCCTGCAACACCAAATTAATGGCATTACAGTTCTTCAGAAAGGAGGAATCAGCGAAGCCAGTGCATACCAGTGGCACGACCAACCTGCTGACCCCGAAATTCAACTACGAGCTTTTTAACTGCAACAACTTTAATATACGCTATTGGAGCTGGAATTACCGCGGCTGCTGGCACCAGACTTGCCCTCCAA
+
DDDDDIIIIIIIIIHIIIIIIIIIIIIIIIIIIIIIIIIIIIIIIIIIIIIIHIIIIIIIIIHIHIIIGHHIIIIIIIIIIIIIIIIHIIHHGHHGIIIIIIIIIIIHHHIIHIIIIIIIIIIIIIHHHIIHIIIIIIIIIIIIIIIIIIIIIIIIIIHIIIIIIIIIIIIIIIIIIIIIIIIIIIIIIIIIIIIIIIIIIIIIIIIIIIIIIIIIIIIIIIIIIIIIIIIIIIIIIIIIIIIIIIIIIIIIIIIIIIIIIIIIIIIIIIIIIIIIIIIIIIIIIIIIIIIIIIIIIIIIIIIIIIIIIIIIIIIIIIIIIIIIIIIIIIIIIIIIIIIIIDDDDD
@HISEQ:969:HM2KJBCX2:2:1102:9745:4610 2:N:0:ACTATGCA
AAGATCGTACTGCCCAACTATCCCTATTAATCATTACGGTGATCCTAGAAACCAACAAAATAGAACCATGCCGTCCTATTCTATTATTCCATGCTAATGTATTCGAGCAAAAATGCCTGCTTTAAACACTCTAATTTTTTCAAGGTAAAGGTCCTGGATCCGCAAGACACCCAATTAAGGACATCAAGTTTCTCCAGAAGGTGAGAAATCAACAGCGACAGTTCATACCCCTTAAGGCATGACCATCACGTCAATCCCGAAATTCAACTACGAGCTTTTTAACTGCAACAACTTTAATATACGCTATTGGAGCTGGAATTACCGCGGCTGCTGGCACCAGACTTGCCCTCCAA
+
ADDABHIIIIIIICEHHIIIIIGHIIHHIEHHIIIIIIIIIIIIIIIIIIIIIGIHHIIIIIGHIIIHHFHHHHGIIIHHGHFIIHHHHHIHHHIIHIIHIHEHIIEHHHFHHEF?EHGIIIHIIIIIIIIIHIHIIIHHIIIIIHIIIIIIIHHIIHHHIHIIIIHIGFHIIIHIIIIIHIHEHIIIIIIHGIIIIHHGHIIIFHIHHIHIIIIIIIIIIHHHHHHIIIIIIIIHHGHHEIHIHIHHIIIHFHHIIIIIIIIIIHHEGCIIHHIIIHIHIIIIIIIIIIIIIIIIIIHIIIIIIIIIIIIIIIIIIIIIIIIIIIIIIIIIIIIIIIIIIIIIIIIIDCDDD
@HISEQ:969:HM2KJBCX2:2:1102:3167:5214 2:N:0:ACTATGCA
AAGATCGTACTGCCCAACTATCCCTATTAATCATTACGTCAATCCTAGAAACCAACAAAATAGGATCAACGTCCTATTTCATTATTCCATGCTAATGTATTCAAGCTCGAGCCTGCTTTAAACACTCTAATTTTTTCAAAGTAACAGTCCTGATTCCCCGCCACACCAAATGAATGACATGATGGTTCGTCAGAAGGTAGGAACCAGTAACACCAGTACGTACCTAAGGCACGACCAACGTACTGATACCGAAATTCAACTACGAGCTTTTTAACTGCAACAACTTTAATATACGCTATTGGAGCTGGAATTACCGCGGCTGCTGGCACCAGACTTGCCC
+
BD@DDIIIIHHHEHFHEHHHHIIIIIIIGIIIIIIFIECEHIIIIGIHIGHHIIIIIIIIH@CGHHIIIIIEHHHHIIIIIHHHIII11CCHHIIIFHHIHIIIGHHGIHEHIHGHIIHHHIFHIIIHHHIIIHHHIHHHIHGAFHHGHHHIHIIIFIHIHGEHHHHHHHIIIIIIIIIIHIHGHHIIIIHIIIIIIIIIIIHIIIIIIIIIIIIIIIIIIIIIIIIIIIIIIIIIIHGIIIIIIIIHIIIHHIIIIHHIHEHIIIIIIIIIIIIIIIIIIIIIHHHHFIIIIIHIHIHIIIIIIIIIIIIIIIIIIIIIIIIIIIIIIIIIIIIDDDDD
@HISEQ:969:HM2KJBCX2:2:1102:12179:4925 2:N:0:ACTATGCA
AAGATCGTACTGCCCAACTATCCCTATTAATCATTACGGTGATCCTAGAAACCAACGAAATAGAATCAGTCCGTCCTATTTCATTATTCCATGCTAATGTATTCAGACGATAGTCTGCTTTAAACACTCTAATTTTTTCAAAGTAACAGTCCTGATTTCCCATCACACCAAATAAATGGCATGAAAGTTCCTCAGAAGGTAGAGATCCATCTCACCAGTGCAGACAATTAAGCCTGACCAATGGGTAGACCCCGAAGTTCAACTACGAGCTTTTTAACTGCAACAACTTTAATATACGCTATTGGAGCTGGAATTACCGCGGCTGCTGGCACCAGACTTGCCCTCC
+
DCAADIIIIIIIGIIIIIIIIIIIIIIIIIIIHIIIIIIIIIIIIIIIIIIIIIIIIHIIIIIHHIIHIIHIGHIIIIIIIHHHIIIIIIIGHIIIIIIIIIIIIIIIIIIIIIIIIHIIIIIHIIIIIIIHIIHHHIIIIIIIIIIIIIIIIIIIIIIIHIIIIHIIIIIIIIHIIIIIIIIIIIIIHHHIIIIIIIIIIIIIIIIIIIHIIIIIIIIIIIIIIIIHIIIIIIIIIIIIIIIHGHHIIIIIIIIIIIIIIIIIIIIIIIIIIIIIIIIIIIIIIIIIHIIIIIIIIIIIIIIIIIIIIIIIIIIIIIIIIIIIIIIIIIIIIIIIIIIIIDDDDD
@HISEQ:969:HM2KJBCX2:2:1102:21021:5601 2:N:0:ACTATGCA
AAGATCGTACTGCCCAACTATCCCTATTAATCATTACGTCAATCCTAGAAACCAACAAAATAGGATCAAACGTCCTATTTCATTATTCCATGCTAATGTATTCAAGCGTTAGCCTGCTTTAAACACTCTAATTTTTTCAAAGTAACAGTCCTGTTTCCCTGCAACACCAAATTAATGACATTACAGTTCTTCAAGAAGGAGGAACCAGTAAAGCCAGTACATACCAGAGGCACGACCAACCTACTAATCCCGAAATTCAACTACGAGCTTTTTAACTGCAACAACTTTAATATACGCTATTGGAGCTGGAATTACCGCGGCTGCTGGCACCAGACTTGCCCTCCAA
+
DDDCDIIHIIHIGHIIIIHIHIIIEHHHHIHIHHHHHHHHHHHFGEHHIIIGIIIIIIHIHHCEEGHHHIIH<D=EG<D@HGFFHFHGHHCEC@DHEGHHFFFHHHIIHGHE?GHIHHHHHHHHIIHGHHFHHHHHIHHIIHHIHIIHIIIIHIIIIIIIIIIIIIIHIHHIIIIIIIIHIIIIIHIIIIIEGHHDIIIIIIIIIHIIIIHHGHFIIGHIIIIHIHGIIIIGGHHIHHEHIIHHDIHFIIIHHIHIIIIIIHHIHIIIIIIIIIHIIIIIIIIHIIIIIHIIIIIIIIIIIIIIIIIIIIIIIIIIIIIIIIIIIIIIIIIIIIIIIIIIIDDDDD
@HISEQ:969:HM2KJBCX2:2:1102:15544:4958 2:N:0:ACTATGCA
AAGATCGTACTGCCCAACTATCCCTATTAATCATTACGTCAATCCTAGAAACCAACAAAATAGGATCGAACGTCCTATTTCATTATTCCATGCTAATGTATTCAAGCGTTAGCCTGCTTTAAACACTCTAATTTTTTCAAAGTAACGGTCCTGTTTCCCTGCAACACCAAATTAATGACATTACAGTTCTTCAGAAAGGAGGAATCAGCGAAGCCAGTGCATACCAGTGGCACGACCAACCTGCTGACCCCGAAATTCAACTACGAGCTTTTTAACTGCAACAACTTTAATATACGCTATTGGAGCTGGAATTACCGCGGCTGCTGGCACCAGACTTGCCCTCCA
+
DDDDDIIIIIIIIIIIIIIIIIIIIIIIIIIIIIIIIIIIIIIIIIIHIIIHIIIIIIIIIIIGIIIIIIIIIIIIIIIIIIIHIIIIIIIGGIIIIIIIIIIIIIIIIIIHIIIIIHIIIIHHIIIHIIIIIIIIIIIIIIIIIIIIIIIIIIIIIHIIIIIIIIIIIIIIIIIIIIIIIIIIIIIIIIHIIIIIIIIIIIIIIIIIIIIIIIIIIIIIIIIIIIIIIIIIIIIIIIIIIIHGIIIIIIIIIIHIIIIIIIIIIIIIIIIIIIIIIIIIIIIIIIIIIIIIIIIIIIIHHIIIIIIIIIIIIIIIIIIIIIIIHIIIIIIIIIIIIIIIDDDDD
@HISEQ:969:HM2KJBCX2:2:1102:1336:6285 2:N:0:ACTATGCA
AAGATCGTACTGCCCCCAACTATCCCTATTAATCATTACGTCAATCCTAGAAACCAACAAAATAGGATCAAACGTCCTATTTCATTATTCCATGCTAATGTATTCAAGCGTTAGCCTGCTTTAAACACTCTAATTTTTTCAAAGTAACAGTCCTGTTTCCCTGCAACACCAAATTAATGACATTACAGTTCTTCAGAAAGGAGGAATCAGCGAAGCCAGTACATACCAAAGGCACGACCAACCTGCTAACCCCGAAATTCAACTACGAGCTTTTTAACTGCAACAACTTTAATATACGCTATTGGAGCTGGAATTACCGCGGCTGCTGGCACCAGACTTGCCCTCCAA
+
DDDDAIIIIIIIIIIIIIGIIIIIIGIIIIIIIHIIIIIIIIIIIIHIIIIHIIHIIIIHIIIIIIIIIHHHHIIHHIIIIIIIIIHGHIHIIIIIIIIIIIHIIIIIIIIIIIIIIHHIIIHHHHIIIIIIIIIIIIIIIHHIIIIIIIIIIIIIIIIHIIIIIIIIIIIIHGIIIIIIIIIIIIIIIIIIIIIIIIIIIIIIIIIIIIIIIIIIIIIHIIHIIIIIIIIIIIIIIIIIHIIHIHHIIIIIIIIIIIIIIIIIIIIIIIIIIIIIIIIIIIIIIIIIIIIIIIIIIIIIIIIIIIIIIIIIIIIIIIIIIIIIIIIIIIIIIIIIIIIIIIIDDDDD
@HISEQ:969:HM2KJBCX2:2:1102:3166:6489 2:N:0:ACTATGCA
AAGATCGTACTGCCCAACTATCCCTATTAATCATTACGTCGATCCTAGAAACCAACAAAATAGAATCAAACGTCCTATTTCATTATTCCATGCTAATGTATTCAAGCGTAAGCCTGCTTTAAACACTCTAATTTTTTCAAAGTAACAGTCCTGATTCCCCACGACACCAAATTAATGACATCGCGGTTCTTCAGAAGGTAGGAACCAATAATGCCAGTGCGTACCGAAGCACGACCAACAATTTGATCCCGAAATTCAACTACGAGCTTTTTAACTGCAACAACTTTAATATACGCTATTGGAGCTGGAATTACCGCGGCTGCTGGCACCAGACTTGCCCTCCAA
+
DBDA@HIIIIIIIIIIIIIIIGHHHFIHHIIGIHIHCHIIHIIIGHIHHHEIIHHIHGEHHHHHHIIHHGHHHFHHIIHIIIHIFHHHEHHEFHIIIHHHIGGHIHEHHFHHEHGHHHHHHHIHIIIHHEFGHIHHHGHHIGHHHHHADGIHHGHHHDGHFHHDCEIHIICHHIIHGDG<EIHIHHHHEHIHIHIIIIHHIHHHEGCHGG?HHEIIIHDDHFHIHGH?IHHF?HFCHIHIHGCCGIHE<HHEHCHEHFHHIHH@1EHHGEFCFIIHHHHFGEEHEGHEHHEDIHHIIHHHIIIHGIHHIHHHHCHHHGEHHGIIHHHHIGHEEGEEEC<FAABD?
@HISEQ:969:HM2KJBCX2:2:1102:6458:6570 2:N:0:ACTATGCA
AAGATCGTACTGCCCAACTATCCCTATTAATCATTACGTCAATCCTAGAAACCAACAAAATAGGATCAAACGTCCTATTTCATTATTCCATGCTAATGTATTCAAGCGTTAGCCTGCTTTAAACACTCCAATTTTTTCAAAGTAACAGTCCTGTTTCCCTGCAACACCAAATTAATGACATTACAGTTCTTCAAGAAGGAGGAACCAGTAAAGCCAGTACATACCAGAGGCACGACCAACCTACTAATCCCGAAATTCAACTACGAGCTTTTTAACTGCAACAACTTTAATATACGCTATTGGAGCTGGAATTACCGCGGCTGCTGGCACCAGACTTGCCCTCCAA
+
DDDDDIHIIIIIIHIIIIIIIIIIIIIIIIIIHIIIIIIIIIIHGIIIIIIIIIIIGHHIIIGHIIIIIHHIIHHIHIIIIIIIIIIIIIIIIHHIIIIIIIIIIHIIIIIIHIIHIHIIIIIIIIIIIIIIIIIIHIIIIIIIIIIIIIIIIIIIIIIIIIIIIIIIIIIIIIHIIIIIIIIIIIHIHIIIIIIIIIIIIIIIIIIIIIIIIIIIIIIIIIIIIIIIIIIIIIIIIIIIIIHHHIIIIIIIIIIIIIIIIIIIIIIIIIIIIIIIIIIIIIIIIIIIIIIIIIIIIIIIIIIIIIIIIIIIIIIIIIIIIIIIIIIIIIIIIIIIIIIIIDDDDD
@HISEQ:969:HM2KJBCX2:2:1102:1430:7075 2:N:0:ACTATGCA
AAGATCGTACTGCCCAACTATCCCTATTAATCATTACGTCGATCCTAAAAACCAACAAAATAGGGTCAAACGTCCTATTTCATTATTCCATGCTAATGTATTCAAGCGTGTGCCTGCTTTAAACACTCTAATTTTTTCAAAGTAACAGTCCTGATTCCCCATGACACCAAATTAATGACATCACAGTTCGTCAGAAGGTAGAAATCAATAATACCAGTGCATACCGGAGGCACGACCAATATATTGATCCCGAAATTCAACTACGAGCTTTTTAACTGCAACAACTTTAATATACGCTATTGGAGCTGGAATTACCGCGGCTGCTGGCACCAGACTTGCCCTCCAA
+
DDDADEHHHHFHIIFHIIIHIIIGIIHIIIIIGIIIHIIHHCHHIIHHIIIHIGIIIIIIIGHGHHIHHI?EHIIGEEHHHHIIIIIHIHHHGHIGIHHHGIIIIIIIIIIIIHIIHIIIIIHHHHEHIIHIIIHIDHHHHIIIIHHHGHIHIIHIIHIHHIIIIIHIIHIHIIIIIHHCHHIIIIHIIHHIIIIHHIIIHIHHHIIIHIIIIIIHHIIHGIIIIIIIIIIIIIIIHHGHGIIHGIIHHIIIHHGHHIIIIIHIIIIIHIIIHGCGIIHIIIIHIIIIIIIIIIIIIIIHHIIIIIIIIIIHIIIHIIIIIIIIIIIIIIIIIIIIIHCHHD@@D@
@HISEQ:969:HM2KJBCX2:2:1102:3550:7043 2:N:0:ACTATGCA
AAGATCGTACTGCCCAACTATCCCTATTAATCATTACGTCAATCCTAGAAACCAACAAAATAGGATCAAACGTCCTATTTCATTATTCCATGCTAATGTATTCAAGCGTTAGCCTGCTTTAAACACTCTAATTTTTTCAAAGTAACAGTCCTGTTTCCCTGCAACACCAAATTAATGACATTACAGTTCTTCAAGAAGGAGGAACCAGTAAAGCCAGTACATACCGGAGGCACGACCAACTTACTGATCCCGAAATTCAACTACGAGCTTTTTAACTGCAACAACTTTAATATACGCTATTGGAGCTGGAATTACCGCGGCTGCTGGCACCAGACTTGCCCTCCAA
+
DDDDDIIIIIIIIIIIIIIIIIIIIIIIIIIIIIIIHIIIIIIIIIIIIIIIHIIIGIIIIIHIIIIHIIHIIHIIIIIIIIIIIIIFGHGGHHIHHHIIIIIIIIIIIIIHHIIIIIIIIIIIIIIIIIIHIIIIIIIIIIIIIIIIIIIIIIHHIIIIIIIIIIIIIIIIIIIIIIIIIIIIGIIIIIIIIIIIIIIIIIIIIHIIIIIIIIIIIIIIIIIIIIIIIIIIIIIIIIIIIIIIHIIIIIIIIIIIIIIIIIIIIHIIIHEIIIIIIIIIIIIIIIIIIIIIIIIIIIIIIIIIIIIIIIIIIIIIIIIIIIIIIIIIIIIIIIIIIIIIIDDDDD
@HISEQ:969:HM2KJBCX2:2:1102:18598:6905 2:N:0:ACTATGCA
AAGATCGTACTGCCCAACTATCCCTATTAATCATTACTTCAGTACGCAAAACCAACAAAATAGAACCGAAGTCCTAAATTATTATTCCATGCTAATGTATTCATAGCAAAAGCCTGCTTTAAACACTCTAATTTTTTCAAAGTAAACGATCTAGACCTAGTCCGCCGCTCAATGAAGAGAGCGAACTCTATCTAGAAGGATGGCATGCGCACGGCGGCACTCACACACGTAACCGTGGCGGGCCGCATACACAGCGCCAGAAATCCAACTACGAGCTTTTAACTGCAGCAACTTTAATATACGCTATTGGAGCTGGAATTACCGCGGCTGCTGGCACCAGACTTGCCCTCCAA
+
DDCDDIIIIIIHHIIIIIIIIIIIIIIIIIIIIIIIIIIIIIIHGHGIIIIEHIHIGIIIIIHHHIHHIHDHHGIIIIIIIHIIHHHIHIIHHHIIHHHI@DFHIIIIIIIIIIIIIIIIIIIHIIHIHIIIIIIIIIIIIIIIIIIIIIHHIIIIIIIIIIIHHIIIIGIHIHIIIHIIIIHHHHIIIIIIHIHIIIIIIIIIHHHIHIIIIIIIIHIIHIIIIIIIIIIIIIIIIIIIIIIIIIIIIIHEIIIIIHIIIIIIIIIIHIIIIIIIIIIIIIIIIIIIIIIIIIIIIIIIIIIIIIIIIIIIIIIIIIIIIIIIIIIIIIIIIIIIIIIIIIIIIIIIDDDDD
@HISEQ:969:HM2KJBCX2:2:1102:9024:7419 2:N:0:ACTATGCA
AAGATCGTACTGCCCAACTATCCCTATTAATCATTACGTCAATCCTAGAAACCAACAAAATAGGATCGAACGTCCTATTTCATTATTCCATGCTAATGTATTCAAGCGTTAGCCTGCTTTAAACACTCTAATTTTTTCAAAGTAACGGTCCTGTTTCCCTGCAACACCAAATTAATGACATTACAGTTCTTCAGAAAGGAGGAATCAGCGAAGCCAGTGCATACCAGTGGCACGACCAACCTGCTGACCCCGAAATTCAACTACGAGCTTTTTAACTGCAACAACTTTAATATACGCTATTGGAGCTGGAATTACCGCGGCTGCTGGCACCAGACTTGCCCTCCAA
+
DDBDDIIIIIIIIIIIIIIHIHHHIIIIIHIIIIIIIIIIIIIHIIGIIIHHHHHIIHIIHHHIHHIEEHHIHHIIIIHHGHIIEHIGCHEH?GFHIIIIGIHHIIIHIIIIHHIIIIIIIIIIIIHIHHHHHIIIIIIHGIIIIIIIIIIHIIIIIIIIIIIIIIIHIIHIIIIIIIHIIHIIHHGIIIIIIIIIIIIIIHIIHIIIIIIIIIIIIGIHIIIIIIIHHIIIIIIHIIHIIIIHFIIIIIIIIIIIIIIHIIIIIIHIIHGIIIHIIIIIIIIIIIIIIIIIIIIIIHIIIIIIIIIIIIIIIIIHIIIIHIIIIIIIIIIIIIIIIIIIIDDDDD
@HISEQ:969:HM2KJBCX2:2:1102:1825:7723 2:N:0:ACTATGCA
AAGATCGTACTGCCCAACTATCCCTATTAATCATTACGTCGATCCTAAAAACCAACAAAATAGGGTCAAACGTCCTATTTCATTATTCCATGCTAATGTATTCAAGCGTGTGCCTGCTTTAAACACTCTAATTTTTTCAAAGTAACAGTCCTGATTCCCCATGACACCAAATTAATGACATCACAGTTCGTCAGAAGGTAGAAATCAATAATACCAGTGCATACCGGAGGCACGACCAATATATTGATCCCGAAATTCAACTACGAGCTTTTTAACTGCAACAACTTTAATATACGCTATTGGAGCTGGAATTACCGCGGCTGCTGGCACCAGACTTGCCCTCCAA
+
DDDDDIHIIIIIHIIIHIIGIIIIIIIIIIIIIIIIHIIIIGIIIIIIIGIIIIIIIIIHIHIHHHHIIIIIFHIIGIHIIHHIHIIIHIHHIHIIHIHHHIIIIIIIIIIIHIIGIHHHIIIIIIHIIIIIIIHIHIIIIIHHIIIHHHHHHHHHIHIEHHIIIIHIIIHIIHIIHIIHHIIIIIIIHHHHIIIHHIHHIIIHEIIIIIIHIHHHHHGIIIIIIIIIIIIIIIIIIIIHHHHDDIIHIIIIIIIIIIIIIHHIIIIIIIIIIIIIIIIIIIIIIHIIIIIIIIIIHHHGGHIIIIIHIIIIIHIIIIIIIIIIIIIIIIIIIIIIIIIIIDDDDD
@HISEQ:969:HM2KJBCX2:2:1102:2870:8023 2:N:0:ACTATGCA
AAGATCGTACTGCCCAACTATCCCTATTAATCATTACGGTGATCCTAGAAACCAACAAAATAGAACCATGCCGTCCTATTCTATTATTCCATGCTAATGTATTCGAGCAAAAATGCCTGCTTTAAACACTCTAATTTTTTCAAGGTAAAGGTCCTGGATCCGCAAGACACCCAATTAAGGACATCAAGTTTCTCCAGAAGGTGAGAAATCAACAGCAACAGTTCATACCCCTTAAGGCACGACCATTACGTCAATCCCGAAATTCAACTACGAGCTTTTTAACTGCAACAACTTTAATATACGCTATTGGAGCTGGAATTACCGCGGCTGCTGGCACCAGACTTGCCCTCCAA
+
BDDDDIIIIIIIHHHHHIIHHHHIIIIIIIHIIIIIIGHCGHIIEHHGHEHHHIIIIFGFHGHCHHEHIIGIHIIIIHHIIIIIHGIIIIGHHEHIIHHHHEHHIIHHIIHHIHHHHIIIIHIIHIHIHIIHHHEHIGIHFHIIIIIIIIIGIIHGIHHIHIIIIIGIIIIHHHHIIHIIIIIIIIIIIHHGHHIIHIHIIIIIIIHIHHIIIIIHGHHHIIHHEIIIIIIIIIHIIIIIIIIIIIIIIIHGIGIHIIIIIIIIIHIIIIIIIIIIIIIIIIIIIIIIIIHIIIIIIIIIIIHIIIIIIIIIIIIIIIIIIIIIIIIIIIIIIIIIIIIIIIIIIIIIDDDDD
@HISEQ:969:HM2KJBCX2:2:1102:21294:8077 2:N:0:ACTATGCA
AAGATCGTACTGCCCAACTATCCCTATTAATCATTACGGTGGTCCTAGAAACCAACAAAATAGAACTACAACGTCCTATTCTATTATTCCATGCTAATCTATTCAAGCAATAGCCCGCTTTAAACACTCTAATTTTTTCAAGGTAATGGTCCTGGCTCCCCAACACACCCAATAAAGGGCATACTGGTTCACCAGAAGGAAGACCCGACAGCAGACAGTACTCGCCAAAGACGGACCGCCCGGCCAGGCCTAAAATTCAACTACGAGCTTTTTAACTGCAACAACTTTAATATACGCTATTGGAGCTGGAATTACCGCGGCTGCTGGCACCAGACTTGCCCTCCNA
+
D@DD?EHEGHHHHEEHHHEH?HHECHCHGH?@E111@EG1CECEC1EHFGHE1DH0CGEH?EEHHC1CEHHE<<1DCCC1<@G1@@111<D1<11<DEHGCHHIHHIHHHCHGHHD?HHEFB6GEHEHHFCGHFHHHHHFHIHHHGGHIIIIHHED6IIHHGEHCGEIIHHHHEFHIIHHFHEHIIHHGIHIIHIHHHHHHHEIIIGIIIIIGIHIIIGIIGIIIGIIHHHIIHIIIIGIIIFIHIIIIHIHHGHIIIHIIHHHHFIHIIIIHHGIHHIIIHHHIIIHHHHHHHHHHHGHHIIHIIIIHHIIHIIIIIIIIIIIIIIIIIIIIIIIIIHIHD<<#D
@HISEQ:969:HM2KJBCX2:2:1102:16716:7952 2:N:0:ACTATGCA
AAGATCGTACTGCCCAACTATCCCTATTAATCATTACGTCGATCCTAGAAACCAACAAAATAGAATCAAACGTCCTATTTCATTATTCGATGCTAATGTATTCAAGCGCGAGCCTGCTTTAAACACTCTAATTTTTTCAAAGTAACAGTCCTGATTTCCCACGACACCAAATTAATGACATCGTGGTTCGTCAGAAGGTAGGAATCAATTTGACCAGTACGTACCGAGGCACGACCGATCAACTGATCCCGAAATTCAACTACGAGCTTTTTAACTGCAACAACTTTAATATACGCTATTGGAGCTGGAATTACCGCGGCTGCTGGCACCAGACTTGCCCTCCAA
+
DDDDDIIIIHHIIIIIIIFHHHIIIHIIIIIIIIIIIIIHIIHHIIH@HHIIHIIIIIIHIIEEHHHIHIIHHHIIIIIIIIIIHHIG1GEHHHIIIIIIIIIIIIIIIIIIIIIHIIHIIIIHHIIIIIIIIIHHHIEEHIIIHIIIIIIIIIIIIHGIGIIIIIIIIHHHHIIIHIIIIIIIIIIIIIIIIIIGIIIIIHGIHIIIIIIHHHIIIIIIIHIIHIIIHIIIIHIHIIIIIHHHIIIIHIIIIIIIIIIIIIIIIIHIHIIIIIIIIIIIIIHHIIIIIHIIHIHHIIIHIIIIIIIIIIIIIIIIIIIIIIIIIIIHIIIIIIIIIHIIDDDDD
@HISEQ:969:HM2KJBCX2:2:1102:19329:6734 2:N:0:ACTATGCA
AAGATCGTACTGCCCAACTATCCCTATTAATCATTACGGTGATCCTAGAAACCAACAAAATAGAACCATGCCGTCCTATTCTATTATTCCATGCTAATGTATTCGAGCAAAAATGCCTGCTTTAAACACTCTAATTTTTTCAAGGTAAAGGTCCTGGATCCGCAAGACACCCAATAAAGGACATCAAGTTTCTCCAGAAGGTGAGAAATCAACAGTGACAGTTCATACCCCTTAAGGCATGACCATCACGTCAATCCCGAAATTCAACTACGAGCTTTTTAACTGCAACAACTTTAATATACGCTATTGGAGCTGGAATTACCGCGGCTGCTGGCACCAGACTTGCCCTCCAA
+
DDDDCIIIIIIIGIIHIIIIIIIIHIIIIHIIIIIIIIIIIIIIHIIIIIIIHHHIIIIIIIHIHHIIHHHHGEIHGIIIIIIIIHIIIHHIHHIIHIIHFCGHFHFIHIIIIIIIIIIIIIIHIHHFHGIIIIIIIHHIIIIIIIIGHHEHIIHHIHIIIIIIIIIIIHHHIIIIHIIHHIIIIIIIIHIHIIIIIIIHIIIIIIIIHIII<IIIIHIIIIIIIIIIIIIIIIIIIIIGGIIIIIIIIIHDIIHIHIIIIIIIIIIIHHHIHIIIIIIIIHIIIIIIIHHIIHHHIIIIHIIIIIIIIIIIIIIIIIIIIIIIIIIIIIIIIHIIIIIIIIIIIIIIDCDDD
@HISEQ:969:HM2KJBCX2:2:1102:3927:8493 2:N:0:ACTATGCA
AAGATCGTACTGCCCAACTATCCCTATTAATCATTACGTCAATCCTAGAAACCAACAAAATAGGATCAAACGTCCTATTTCATTATTCCATGCTAATGTATTCAAGCGTTAGCCTGCTTTAAACACTCTAATTTTTTCAAAGTAACAGTCCTGTTCCCCTGCAACACCAAATTAATGACATTACAGTTCTTCAAGAAGGAGGAATCAGTAAAGCCAGTACATACCATAGGCACGACCAACCTACTGACCCCGAAATTCAACTACGAGCTTTTTAACTGCAACAACTTTAATATACGCTATTGGAGCTGGAATTACCGCGGCTGCTGGCACCAGACTTGCCCTCCAA
+
DDDDDIIIIIIIIIIIIIIIIIIIIIIIIIIIIIIIIIIIHIIIIIIIGIIIIIIIIIIIHHHHIIIIIIIIIHIIIIHHIHIIIIIIIHHGEHEHIIIHIIIIIIIIIIIIIIIIIIIIIIHIIIIIIIIIIIIIHIIIIIIIIIIIIIIIIIIIIIIIHIIIIIIIIIIHHIIIIIIIIIIIIIIIIIIIIIIIIIIIIIIIHIIIHIIIIIIIIIIIIIIIIIIIIIIIIIIIIIIIIIHHGHIIIIIIIIIIIHIIIIIIIIIIIIIIIIIIIIIIIIIIIHHIIIIIIIIIIIIIIIIIIIIIIIIIIIIIIIIIIIIIIIIIIIIIIIIIIIIIIDDDDD
@HISEQ:969:HM2KJBCX2:2:1102:7287:8817 2:N:0:ACTATGCA
AAGATCGTACTGCCCAACTATCCCTATTAATCATTACGGTGATCCTAGAAACCAACTAAATAGAACCATGCCGTCCTATTCTATTATTCCATGCTAAAGTATTCGAGCAAAAATGCCTGCTTTAAACACTCTAATTTTTTCAAGGTAAAGGTCCTGGATCCGCAAGACACCCAATAAAGGACATCAAGTTTCTCCAGAAGGTGAGAAATCAACTGCAACAGTTCATACCCCTTAAGGCATGACCATCACGTCAATCCCGAAATTCAACTACGAGCTTTTTAACTGCAACAACTTTAATATACGCTATTGGAGCTGGAATTACCGCGGCTGCTGGCACCAGACTTGCCCTCCAA
+
<D<<0CECF1DCHH?F10FFH1CCFEEHHGCHFFEGCHHE<1<<<<FHCGH?1D101<DGFHHHI?C?<1<D<0/<DDCHE<1<<CFCFCF@C1@@111<C<<CHGCHHHIHHHHCFHHGHEHGEHHH8HAFFFDCIHHFGE?E@GA?E/GAA?@EC?DHDGCH?HDCGG?GHHHF?HFEIGGFHHHHGEHHHEGIHEIIGIIIHIHHCHHHGHHHGHIGGIHIIIHIHFDHIGIGFIIHIGGIIIIIFHHGHIIIHEHIIIHHHIIHECEEIFIIIIHIHIIIHIHHIIHHHHHIHHCIHHGHIIIIHHIIIIIIHHHIIIIIIIIIIIIGIIIHIIHHHHHHIHHHDCDDB
@HISEQ:969:HM2KJBCX2:2:1102:1734:9740 2:N:0:ACTATGCA
AAGATCGTACTGCCCAACTATCCCTATTAATCATTACTCATTTCCCCAAAAACCAACAAAATTCGAGATACGAGTCCTAAATTATTATTCCATGCTAATGTATTCATAACTTTCAGCCTGCTTTAAACACTCTAATTTTTTCAAAGTAAAGGTCCTGGATTGCGAACCCAACCCAGTAAAGGGCAGGAACGTTCTCCAGGAAGATGGTAAGCGCGCATCGGCACTCACACACGATACCGTGGCGGGCCAAGCGCACTATACCAGAAATCCAACTACGAGCTTTTTAACTGCAACAACTTTAATATACGCTATTGGAGCTGGAATTACCGCGGCTGCTGGCACCAGACTTGCCCTCCAA
+
DDDCDIIIIHHHHIIIGIIIIIGIIIIIIFHIIIIHIIIIIIIIIHHIIHIIIHIIIIHIHEHHEHHCEGHEE=GEEFEHIFHIHHHHICCHEGEHIE1FCDDECFEHGHIECHIHHHIGHFHHGHHHHIIHHHHHHHIIIIIIHHGIHIIIIHIHFIFIIHHHHGHHIIHIIIIIIIIHII;IIIIIIHI:IIHEIIGIIHGGIIIIIIIIHGIIHHGGIIIIGIIIIIHHGIIIIIIGGIIIIHHHIIIIHIIHHIIIHIIIIIIIIIIIIIIIIIIIIIIIIIIIIIIIIIIIHIIIIIIIIIIIIIIIIIIIIIIIIIIIIIIIIIIIHIIIIIIIIIIIIIIIIHIIIDDDDD
@HISEQ:969:HM2KJBCX2:2:1102:18781:10896 2:N:0:ACTATGCA
AAGATCGTACTGCCCAACTATCCCTATTAATCATTACGGTGATTCAGAAACCAACAAAACAGGACCACCGTCCTATTTTATTATTCCATGCTAATGTATTCAGACATAAGCCTGCTTTGAACACTCTAATTTTTTCAAGGTAAAGGTCCTGGTTTCCTACCACGCTAAATTAATAACATGATAGTTCCCCAGAAGGTAGAAATTCTACACGCCAGTACAGACAATAGCCCGACCAACGATAGAACCCCGAAATTCAACTACGAGCTTTTTAACTGCAACAACTTTAATATACGCTATTGGAGCTGGAATTACCGCGGCTGCTGGCACCAGACTTGCCCTCCAA
+
DDCDDIGIIIIIIIIHIIIIIIIIIIIHIGIIIIIIIIIHIIIIIIIIHIIGHHIIEG<FHHCHIIGIIIIHHIIIIGIIIIIIHHHHIHHEHHIIHHIGHHIHHEHIIIIIIIIIIIHHIHHHIIIIHIIIIIIGIIIHHIIHIGIIHIHIIIIIHIIIHHHIIIIIIIHIIIIIHHHHHHHHHGFHIIHHHHHHHIHIHIHIIIIIIIIHIIIIIIIIIIIHIIIIGHHIIIIIIIIHHGHIIHIIIIIIHEHIIHHEHIIIIIIIHIIIIIIIIIIIIIIHEIIHHEDIGIHIIIHHHIIIIIIIIIIIIIIIIIIIIHIIIIIIIIIIIIIHHHDDDDD
@HISEQ:969:HM2KJBCX2:2:1102:10173:11427 2:N:0:ACTATGCA
AAGATCGTACTGCCCAACTATCCCTATTAATCATTACGTCAATCCTAGAAACCAACAAAATAGGATCGAACGTCCTATTTCATTATTCCATGCTAATGTATTCAAGCGTTAGCTTGCTTTAAACACTCTAATTTTTTCAAAGTAACAGTCCAAATTCCCCAAAACACCAAATTAATGGCATTAAGATTCATCAGGAAGGAGGAATCAGTGAGACCAGTACATACCAGAGGCATGACCAACCTACTAACCCCGAAATTCAACTACGAGCTTTTTAACTGCAACAACTTTAATATACGCTATTGGAGCTGGAATTACCGCGGCTGCTGGCACCAGACTTGCCCTCCAA
+
DDDDDHIIIIIIIIHIIIIIIHIIIIIIIIIIIIIIIIIIIIIHHIIIIIIIIIIIHHIIIIHIHIIIIIIIIIHIIIIIIIIIIIIIGIIIIIHIIIIIIHIIIHIIIIIIIIIIIIHIIIIIIIIGIIHIIIIIIIIIIIIIIIIIHHIHHHHIIIIIIIIIIIIHIIIHHIIIIIIIIIIIIIIIIIIIIIIIIIIIIIIIIIIIIIIIHIIIIIIIIIIIIIIIIIIIIIIHIIIIIIIHIIHIIIIIIIIHIIIHIIHIIIIIIIHIIIIIIIIIIIIIIIIIIIIIIIIIIIIIIIIIIIIIIIIIIIHIIIIIIIHIIIIIIIIIIIIIIIHIIDDDDD
@HISEQ:969:HM2KJBCX2:2:1102:12025:10632 2:N:0:ACTATGCA
AAGATCGTACTGCCCAACTATCCCTATTAATCATTACGGTGGTCCTAGACCAACAAAATAGAACCAACGTCCTATTTTATTATTCCATGCTAATCTATTCAAGCAAAAGCTCGCTTTAAACACTCTAATTTTTTCAAGGTAATGGTTCTGGTTCCCCGACACACCCAATAAAGGACATATCGGCTCACCAGAAGGATAGACCCGACAACAGGACAGTACTCGCCAGAGACGGACCGCCCGGTCAGGCCTAAAATTCAACTACGAGCTTTTTAACTGCAACAACTTTAATATACGCTATTGGAGCTGGAATTACCGCGGCTGCTGGCACCAGACTTGCCCTCCAA
+
DDDDDIIIIIIIIIIIIIIIIIIHIIIIIIHIIIIIIIIIIIIHGIIIIIHHHIIGHIIIHHHHIIIIGIIHIIIHIIHHHHIHIGIIIIIIHHIIIHHIIIIHIIIIIIHHIIHHIIIIIIIIGIIIIIIIIIIIIIHIIHHIIIIIIIHIHGIIIIIIIIIIIIIIIIHIIIIIIIIIIIIIIIIIIIIIIIIIIIIIIIIIIIIIIIIIIIIIIIIIH<IIIIIIIIIIIIII>IIIIIIIIIIIIIIIIIIIIIIIIIIIIIIIIIIIIIIIIIHIHHIIIIIIIIHHIIIHHGGIIIIIIIIIIIIIIIIHIIIIIIIIIIIHIIIIIIIIIIIDDDDD
@HISEQ:969:HM2KJBCX2:2:1102:14229:11999 2:N:0:ACTATGCA
AAGATCGTACTGCCCAACTATCCCTATTAATCATTACGGTGATCCTAGAAACCAACAAAATAGAACCATGCCGTCCTATTCTATTATTCCATGCTAATGTATTCGAGCAAAATGCCTGCTTTAAACACTCTAATTTTTTCAAGGTAAAGGTCCTGGTTCCACATGACACCCAATTAAGGACATCATGCTTCTCCAGAAGGTGAGAAATCAACTGCGACAGTTCATACCCCTTAAGGCACGACCATCACGTCAATCCCGAAATTCAACTACGAGCTTTTTAACTGCAACAACTTTAATATACGCTATTGGAGCTGGAATTACCGCGGCTGCTGGCACCAGACTTGCCCTCCAA
+
BDDCDHHHIIGFEHHHIHHHIIHHIIGHHIHHIFGHHHHHIHGHHIHHEHIGEEHH?HHIIICHHHHIHHCECCFHIH1GGHGIH?EGGHFFGHHCHCFEGFHHHEHFHHGHIHIHHHEHGHGHEGFACGHHHHEGFHHHEFHHHHHIHEIIHHHHHHIIHIHIHHIIIHIHHFHGEHHIHHFIIIHHEEHIHHHIEHHEHEIIGHIIIIHHEHEHHHFHHHHHEC?BHHEEIIHH;HIIIHIHI;GHHHDHDDHDHHGCFEHIHIIGHDFIIHEIHHHEGHIIIIIHGCCHHEECF=IIHIGIHIIIHIIIIHIHHGHIHDGHHIHGHEHIIHFIIIIIIIIIHHIDDB@@
@HISEQ:969:HM2KJBCX2:2:1102:16035:11291 2:N:0:ACTATGCA
AAGATCGTACTGCCCAACTATCCCTATTAATCATTACATCGATCCTAGAAACCAACAAAATAGAATCGGATGTCCTATTTCATTATTCCATGCTAATGTATTCAAGCGTGAGCCTGCTTTAAACACTCTAATTTTTTCAAGGTAACAGTCCTAATTCCCCGTAACACCAAATTAATGGCATTACGGTTCTTTAGAAGGTGAGAAATCAATAATATCAGTACATACCAACGGCATGACCGAAACATTGATCCCGAAATTCAACTACGAGCTTTTTAACTGCAACAACTTTAATATACGCTATTGGAGCTGGAATTACCGCGGCTGCTGGCACCAGACTTGCCCTCCAA
+
DDDCDIIIIIIIIIIIIIIIIIIIIIIIIIIIIIIIIIIIIIIIIIIIIIIIIIIIIIHHIIIIIIIIIGIIIFHIIIIIHIIIIIIHHIIIIIIHIIIHHHFIIIIIIIIIIIIIIIIIIIIIIIIIIIIIIIIIIIIIIHIHIIIIIIIIIIIIIIIIIIIIIIIHIIIHIIIIIHIIIIIIIHIIHHIIIIIIIIIIIIIIIHIIIIIIIIIIIIIIIIIIIIIIIIHIIIIIIHIIIIIIHDIIHHIIIIIHIIIIIIIIIIIIIIIIIIIIIIIIIIIIIIIIIIIIIIIIIIHHHHIIIIIIIIIIIIIIIIIIIIIIIIIIIIIIIIIIIIIIIIDDDDD
@HISEQ:969:HM2KJBCX2:2:1102:20372:11737 2:N:0:ACTATGCA
AAGATCGTACTGCCCAACTATCCCTATTAATCATTACGGTGATCCTAGAAACCAACGAAATAGAATCAGTCCGTCCTATTTCATTATTCCATGCTAATGTATTCAGACGATAGTCTGCTTTAAACACTCTAATTTTTTCAAAGTAACAGTTCTGATTTCCAATCACACCAAATAAATGGCATGAAAGTTCCTCAGAAGGTAGAGATCCATCTCACCAGTACAGACAATTAAGCCTGACCAATGGGTAGACCCCGAAGTTCAACTACGAGCTTTTTAACTGCAACAACTTTAATATACGCTATTGGAGCTGGAATTACCGCGGCTGTTGGCACCAGACTTGCCCTCCAA
+
DDDDDIIIIIIIIIIIIIIIIIIIIIIIIIIIIIIIIIIIIIIIIIIIIIHIIIIIIGIIIIHIIGIIIIIIIIIIIIGIIIIHGHHIIEHIIGHIIIIIIHIHHHHIIHHIIHHIIIIIIIHHHHIIHHIIIIIIIHHGHIHIIHHHIHHHIIHIIHHHIIIIIIIGHGGIIIHGHGIHIIIIIIIIIIHIIIIHHH9IIIIIIIIIIIIIIIIIIIIIIIIIIIHIIIIIIIIIIIIIIIIIIHFIIIIIIIIIHIIIIIIIIIIIIIIIHIIIIIIIIIIIIIIIIIIIIIIIIIIIIIIIIIIIIIIIIIIIIIIIIHIIIIIIIGIIIIIIIIIIIIIDDDDD
@HISEQ:969:HM2KJBCX2:2:1102:7952:11665 2:N:0:ACTATGCA
AAGATCGTACTGCCCAACTATCCCTATTAATCATTACGGTGATTTAGAAACCAACAAAACAGGACCACCGTCCTATTTTATTATTCCATGTTAATGTATTCAAACGTAAGCCTGCTTTGAACACTCTAATTTTTTCAAGGTAAAGGTCCTGGTTTCCCACTACGCTAAATTAATAACATGATGGTTCCCCAGAAGGTAGAAATTCCACACGCCAGTACAGACAATTGCCCGACCAGCGGTAGAACCCCGAAATTCAACTACGAGCTTTTTAACTGCAACAACTTTAATATACGCTATTGGAGCTGGAATTACCACGGCTGCTGGCACCAGACTTGCCCTCCAA
+
@DDDDIIHHIIEIHIIIIHHHEHIIHHIIIIHCHCCHHHH?HHIIHFHHIHHHIHIIGGHHIIIHIIIHHHHCHHIHHHIHIIHIHCCGEHCFFHHIHHCG<CFHIHHI?FHHEHEHFHE@EHHIGHFHHHFFHIBGAFHHHIHFHHHGHHFHHHHIFHGHDGGCHHCHEHFHHIIHEEG@HEHFFHHIHIHHGC?GG#HDFEIHGHIIHIIIIHDBBCCEGHEHECC9CH>3CIHHHECG<HDHDEE?HIHHEEHEIHEG@HEHEFHHCEHGHF?HHHHHE?HHHEHHHHHH@IIIHHHHHGCHEFD?@HC?H?FIHHHEHCF1HEGHIIHG<@DGD00<0<
@HISEQ:969:HM2KJBCX2:2:1102:19092:12626 2:N:0:ACTATGCA
AAGATCGTACTGCCCAACTATCCCTATTAATCATTACGTCAATCCTAGAAACCAACAAAATAGGATCAAACGTCCTATTTCATTATTCCATGCTAATGTATTCAAGCGTTAGCCTGCTTTAAACACTCTAATTTTTTCAAAGTAACAGTCCTGTTTCCCTGCAACACCAAATTAATGACATTACAGTTCTTCAAGAAGGAGGAACCAGTAAAGCCAGTGCATACCAGAGGCACGACCAACCTACTAATCCCGAAATTCAACTACGAGCTTTTTAACTGCAACAACTTTAATATACGCTATTGGAGCTGGAATTACCGCGGCTGCTGGCACCAGACTTGCCCTCCAA
+
DDCDDIIIIIIIIIIHIHIIIHIIIIIGIHIIIIIIHIHHIIIHIIIIHHIIEEHFHCHHGHIIIIIIGHIIIIHIIHHEH?HHIHIIEHIGHIHIIIIGHIIHHHIHHHIIIIIGHIHHHHHHHIHIIIHHHHEHHHGHIIIHHHIIIIHHHHDHIIHHCHIIHHFIHHIIIHHIIHIIIHIIHIHGHIIHIIIIIHHHIGIHHIHIHIIII<IGIIIHHHHHHIIIHHIIIIFIHHCHFHGD1G?:HHIIIHHEHHGIIHIIIIIHGIHIIHHHHHIIIIHHIHGFHGIHGGDHHHHHIIIIIIIIIHIIIIIIIIIIIIIIIIIIIIIIHHIIIIIIIDDDDD
@HISEQ:969:HM2KJBCX2:2:1102:1370:13330 2:N:0:ACTATGCA
AAGATCGTACTGCCCAACTATCCCTATTAATCATTACGGTGATCCTAGAAACCAACGAAATAGAATCAGTCCGTCCTATTTCATTATTCCATGCTAATGTATTCAGACGTTAGCCTGCTTTAAACACTCTAATTTTTTCAAAGTAACAGTCCTGATTTCCAATCACACCAAATTAATGACATGAAAGTTCCTCAGAAGGTAGAGATTTATCTCACCAGTACAGACAATTAAGCCTGACCAATGGGTAAACCCCGAAGTTCAACTACGAGCTTTTTAACTGCAACAACTTTAATATACGCTATTGGAGCTGGAATTACCGCGGCTGCTGGCACCAGACTTGCCCTCCAA
+
DDDDDIIIIIHHIIIIIIIIIIIIIIIIIIIIGIIIIIGHIHIIIHGHIIIIIIIIIIIHIIHIHHIHHHHIHHIIIIIHIIIIIIIIIHIIHHHIIIIIHIHHIHHHIHIGIIHIIIHHIHHHIIIIIIIIIIIIIIIHHIIIIIIIIIIIIIIIIIIIHIIIIIIIIIIIIIIIIIIIIIIGIIIIHIIHIIIHIIIIIIIIIIIIIIIIIIIIIIIIIIIIHHIIIIIIIIIIIIIIIIIIIHDIIIIIIIIIIIIIIIIIIIIIIIIIIIIIIIIIIIIIIIIIIIIIIIIIIIIIIIIIIIIIIIIIIIIIHIIIIIIIIIIIIIIIIIIIIIIIIIIDDDDD
@HISEQ:969:HM2KJBCX2:2:1102:8789:14348 2:N:0:ACTATGCA
AAGATCGTACTGCCCAACTATCCCTATTAATCATTACGGTGGTCCTAGAAACCAACAAAATAGAACCATGCCGTCCTATTTTATTATTCCATGCTAATGTATTCAAGCAAAAATGCCTGCTTTAAACACTCTAATTTTTTCAAAGTAAAGGTCCTGGTTCCCCGCGGCATCCAATTAAGGACATCGCGGTTCTCCAGAAGGTGAGAAATTGACTGCACCAGTTCATACCCCCGTGAGGCACGACCGATGCGCCAATCCCGAAATTCAACTACGAGCTTTTTAACTGCAACAACTTTAATATACGCTATTGGAGCTGGAATTACCGCGGCTGCTGGCACCAGACTTGCCCTCCAA
+
DDDDDIIIIIIIIIIIHIIIIIIIIIIIIIIIHIIIIIHIIIIIIIIIIIIIHIHIIIIIIIIIIHHIHHGHIHHHHIHHIIHHH@FHHHECHIIFHIIFHDHFHIHHHHIIIIIIIIIIHHIIIIHIIIIIIIIIIHGIHIIIIHIIIIIIHIHHHIIIIHIIIIIIIIIIIIIIIIIIHIIIIIIIIIIIIIIIIIIIIHIIIHIIIIIIIIIIIIIIIIIHIHEIIIIIIIIIIHIIIHHIIIIIIIHFGHIIIIHIIIIIIIIIIIHIIHIIIIIIIIIIIIIIIIIIIIIIIIIIHHIIIIIIIIIIIIIIIIIIIIIIHIIIIIIIIIIIIIIIIIIIIIHIHDDDDD
@HISEQ:969:HM2KJBCX2:2:1102:10171:13609 2:N:0:ACTATGCA
AAGATCGTACTGCCCAACTATTCCTATTAATCATTACGTCGATCCTAGAAACCAACAAAATAGAATCAAACGTCCTATTTCGTTATTCCATGCTAATGTATTCAAGCGTGAGCCTGCTTTAAACACTCTAATTTTTTCAAAGTAACAGTCCTGTTTCCCTGCAACACCAAATTAATGACATTACAGTTCTTCAGAAAGGAGGAATCAGCGAAGCCAGTGCATACCAGTGGCACGACCAACCTGCTGACCCCGAAATTCAACTACGAGCTTTTTAACTGCAACAACTTTAATATACGCTATTGGAGCTGGAATTACCGCGGCTGCTGGCACCAGACTTGCCCTCCAA
+
DCDDDIIIIIIIFHEEHHIIIIIIIIIIIGIIIIIIIIIIHIIIIIHHIIIIIIIIHHIIIIIIIHIIIEHIIHIIIGIHIFHIIIHHHHIGIIIHIIHIIIIIIIIIIIIHIIIIHHIIHHHHIIIIIIIIIIIHHIIIIIIIIIIIIHIIIIIIIIIIIIIIIIIIIIIIIIIHIIIIIIIHIIIIHIHIIIIHIIIIIIIIIIIIIIIIIIIIIIIIIIIHIIIIIIIIIIIIIIIIIIIIHIIIIIIIIIIIIIGIIIIIIIIIIIIIHHGIIIIIIIIHIIIHIIIIIIIIIIIIIIIIIIIIIIIIIIIIIIIIIIIIIIIIIIIIIHIIIIIIIDDDDD
@HISEQ:969:HM2KJBCX2:2:1102:6123:14454 2:N:0:ACTATGCA
AAGATCGTACTGCCCAACTATCCCTATTAATCATTACGGTGATCCTAGAAACCAACAAAATAGAACCATGCCGTCCTATTCTATTATTCCATGCTAATGTATTCGAGCAAAAATGCCTGCTTTAAACACTCTAATTTTTTCAAGGTAAAGGTCCTGGATCCGCAAGACACCCAATTAAGGACATCAAGTTTCTCCAGAAGGTGAGAAATCAACAGCGACAGTTCATACCCCTTAAGGCATGACCATCACGTCAATCCCGAAATTCAACTACGAGCTTTTTAACTGCAACAACTTTAATATACGCTATTGGAGCTGGAATTACCGCGGCTGCTGGCACCAGACATGCCCTCCAA
+
DDDDDIIIIIIIIIIHHHIIHIIGGHHIIIHEHHIIIIGHIIGHIIHIHIHHHFIIGHHIIIIHIHHIIIGIGHDHHHEHHFIGHIIGFHIHIHHHCEHHIHHIHIHDHHHHHHIIHHHIIHHHIIHIIIIIIIIIIIIIIIIIIIIIIIIIIIIIFIHIIIIHIIIHHIHIIIIHHIIIIIIIHHHHHHHHHHIIIIIIIIIIIIIIIIIIIGIIIIIIIHIIHGIIIIIHFIIIIIIIIIIIIHIIIHHHIIIIIIIIIIIIIIIHHHIIIIIIIIIIIIIIIIIIIIIIIIIIIIIHHIIIIIIIIIIIIIHHIIIIIIIIHIIIHIIIIIIIIIIIIIIIIIIIDDDDD
@HISEQ:969:HM2KJBCX2:2:1102:6456:14403 2:N:0:ACTATGCA
AAGATCGTACTGCCCAACTATCCCTATTAATCATTACGGTGATCCTAGAAACCAACAAAATAGAACCATGCCGTCCTATTCTATTATTCCATGCTAATGTATTCGAGCAAAAATGCCTGCTTTAAACACTCTAATTTTTTCAAGGTAAAGGTCCTGGATCCGCAAGACACCCAATAAAGGACATCAAGTTTCTCCAGAAGGTGAGAAATCAACTGCAACAGTTCATACCCCTTAAGGCATGACCATCACGTCAATCCCGAAATTCAACTACGAGCTTTTTAACTGCAACAACTTTAATATACGCTATTGGAGCTGGAATTACCGCGGCTGCTGGCACCAGACTTGCCCTCCAA
+
DDDDCIIIIIIIHIIIIHIIIIIIIIIIIHHIIIIIIFHIIIIIHIIIIHIHIIIIIIIIHHHHHIGIIEHHIIHIFEHHHIIIIIIHIIIHHIIIIIIIHHHIIIIIIIIIIIHHHHIGHHIIHIIIIIIIIIHHHIIIIIIIIIIHIIIHIIHHIIHIIIGIIHIGHHGIIIIIIIIIIIIIHIIIIIIIIIIIIIIHIIIIIIIIIIIIIIIIIIIIIIIIIIIIIIIIIIIIIIIIIIIIIIIIIIHHIIIIHIIIIIIIIIIIIIIIIIIIIIIIIIIIIIIIIIIIIIIIIIIIHIIGIIIIIIIIIIIIIHIIIIIIIIIIIIIIIIIIIIIIIIIIIHIIDDDDD
@HISEQ:969:HM2KJBCX2:2:1102:19502:14566 2:N:0:ACTATGCA
AAGATCGTACTGCCCAACTATCCCTATTAATCATTACGGTGATCCTAGAAACCAACAAAATAGAACCATGCCGTCCTATTCTATTATTCCATGCTAATGTATTCGAGCAAAAATGCCTGCTTTAAACACTCTAATTTTTTCAAGGTAAAGGTCCTGGTTCCGCAAGACACCCAATAAAGGACATCAAGTTTCTCCAGAAGGTGAGAAATCAACAGTAACAGTTCATACCCCTTAAGGCATGACCATCACGTCAATCCCGAAATTCAACTACGAGCTTTTTAACTGCAACAACTTTAATATACGCTATTGGAGCTGGAATTACCGCGGCTGCTGGCACCAGACTTGCCCTCCAA
+
BDA0<<FE@FF<CFHH@EG?GHHHHHFHHGIHHIIIIIGFEEGEHIHHFGHI1FHIHEEHGHFFHHI1F@FE<</CH1<CFEEH1G1<GHI1<1FHHFHHHF?HHHEHEHHIGHHIHHCGHHIIIIIIIIIIIHIHHHHHHEHHGIHHHEHHIHHHE?<FGHHHFIIHEHHHHIHHHHHIHHHHIHHIHHHHHFHHIIHHHIIHFIHIHIIIIIIHHG=GIIIHIIHIIIHFEHHHEIHIHIIHHIIHHHGCIHHHHHHIIIIIIIIIIIIHHHFGIGIIIIHIGHIIIIIIIHEHHFHEGIIIIIIIHIIIIIHIIIHHIIIIIIIIIHIIHIIIIIIIHIHIIIIIDDDDD
@HISEQ:969:HM2KJBCX2:2:1102:9531:14920 2:N:0:ACTATGCA
AAGATCGTACTGCCCAACTATCCCTATTAATCATTACGGTGATCCTAGAAACCAACAAAATAGAACCATGCCGTCCTATTCTATTATTCCATGCTAATGTATTCGAGCAAAAATGCCTGCTTTAAACACTCTAATTTTTTCAAGGTAAAGGTCCTGGATCCGCAAGACACCCAATAAAGGACATCAAGTTTCTCCAGAAGGTGAGAAATCAACTGCAACAGTTCATACCCCTTAAGGCATGACCATCACGTCAATCCCGAAATTCAACTACGAGCTTTTTAACTGCAACAACTTTAATATACGCTATTGGAGCTGGAATTACCGCGGCTGCTGGCACCAGACTTGCCCTCCAA
+
DABBA1FHHHI?HHIIIGHHII@<C@GGCGH?C?1DGD=FCGFHIIII?HEEHF<GG1CHHIHHE@GHIEFHHHCH=DFFEHHHI?G1FG@CH?FEHH@<G<DCHHFGHH@HHH?CCGHHF@GF@H8@CCHEHFEEHIG@BG61DCGFG@HB;FDG<0?CHFHHHF7CDFGHEHHHHHCEECHHHGHEHGHIHEIHHHEGHEFHEG#GHEHHIHIIHHGHFBHGHHHCHHEHIIIHIIIHGCEFGCEGEF<1@CDF<CHGFF1HCEE@EC0<1@C?IHHHECHHHH?FC1FFEHHHF?CHGE@HIHIGIIIHHGD<1?HC?<HIHGECIHFHGHE@EIHIHIHHEHE@DDAD@
@HISEQ:969:HM2KJBCX2:2:1102:7147:14784 2:N:0:ACTATGCA
AAGATCGTACTGCCCAACTATCCCTATTAATCATTACGTCAATCCTAGAAACCAACAAAATAGGATCAACGTCCTATTTCATTATTCCATGCTAATGTATTCAAGCGCGAGCCTGCTTTAAACACTCTAATTTTTTCAAAGTAACAGTCCTGATTCCCCACCACACCAAATTAATGACATGATGGTTCGTCAGAAGGTAGAAATCAGTAACACCAGTACGTACCGAAGGCACGACCAGCGTACTAATCCCGAAATTCAACTACGAGCTTTTTAACTGCAACAACTTTAATATACGCTATTGGAGCTGGAATTACCGCGGCTGCTGGCACCAGACTTGCCCTCCAA
+
DDDA@HHIIIIHEHHHHIHHHEEHHIHIEHHEHHHHIHEGHHGDEHEHICH<<CFHGFHCHFHHFHEHIIHHEHIIIGGHIIHHFHI@GHEGHHIHICHHEIHHHHHIHHHHIIIIHHHIHHIHIIHHIIIIHHIHHIHIHHHIHIHHIHIHHHHGIIHEIHGIHIIIHEHHHHHHEFIIIIIIIIGHHHEEEEHFIIIIHIIIIIIIIIHHIGIIHIIHHHHFIHIHHHHIIIIIIHIHHHIHHHHIIIIIIIIIIHIIHHHIIIIIIIIIHIIIIIIIIIIIIIIIIIIHGIIIIIIIIIIIIIIIIIHIIIIIIIIIIIIIIIIIIIIIIIIIIIIIDCDDD
@HISEQ:969:HM2KJBCX2:2:1102:4838:14810 2:N:0:ACTATGCA
AAGATCGTACTGCCCAACTATCCCTATTAATCATTACGGTGGTCCTAGACCAACAAAATAGAACCAACGTCCTATTTCGTTATTCCATGCTAATGTATTCAAGCGTGAGCCTGCTTTAAACACTCTAATTTTTTCAAAGTAACAGTCCTGATTCCCCAAGACACCAGATTAATGACATCATGGTTCGTCAGAAGGTAGGAATCAATAATACCAGTACGTACAATAGCACGACCAATAAATTGATCCCGAAATTCAACTACGAGCTTTTTAACTGCAACAACTTTAATATACGCTATTGGAGCTGGAATTACCGCGGCTGCTGGCACCAGACTTGCCCTCCAA
+
<000DC<<CGHH1D@CEGHIHE11D@1<11D@FHI11<<F1<DG@CGHHHCGH01DC1DFHEE1<<CHC1CHHE<GH1<FC1CGE<<1DG1<FE1EGHHHEEE@B?G?=@FCFEFHHHGF@<1GFCC@EF<AFEHIHH3HEHHGIHHIHHHHGECFHHHHHIHHCHHHGIHHHHE:IGHH@CHIHDHHHHHEH:IIIHHGGCHHHEHHHHI+HHHHIIIHIHFIHHHD;GHC@CIIIIHHDG:HFDEHHIIHHEEHHIIIHGHIIHFIIHHHIIIIHFHGEGHIHHHCHEIIHEEFEIIHEIHHHHHHIIIHHGHHGIIHIIHHHHHHGCG@HGCHEADDD?
@HISEQ:969:HM2KJBCX2:2:1102:11506:14993 2:N:0:ACTATGCA
AAGATCGTACTGCCCAACTATCCCTATTAATCATTACGGTGATCCTAGAAACCAACAAAATAGAACCATGCCGTCCTATTCTATTATTCCATGCTAATGTATTCGAGCAAAATGCCTGCTTTAAACACTCTAATTTTTTCAAGGTAAAGGTCCTGGTTCCACATGACACCCAATTAAGGACATCATGCTTCTCCAGAAGGTGAGAAATCAACTGCGACAGTTCATACCCCTTAAGGCACGACCATCACGTCAATCCCGAAATTCAACTACGAGCTTTTTAACTGCAACAACTTTAATATACGCTATTGGAGCTGGAATTACCGCGGCTGCTGGCACCAGACTTGCCCTCCAA
+
DADDBHHHHIIIIIGIIIIIIIIIIIIIIHHIIIIIIIHHIIIIHIIIIIIIHIHIIIIGHIHHHIIII1GH<DCCHIHFDHEHHHIIIIIGHHHHHEGFGEHIIIIHHIHGHGHHHHHIHHHIHIHIHHHHFHHHIIHHHHIHHIIGHIIHIIHHIIHEHIHHIIIIIIHIIIIIIIIIHEIIIIIIIIIIIIIGIIIIIIIIIIIIIIHIIGIIIIIIIHFHIHIIIIIIIIIIIIIIIIIIIIFIGHHIIIIIIHHIIIIIIIIHIIIHHIIIIIIIIIIIIIIIIHIIIIIIIIIHIIIIIIHIIIIIIIIIIIIIIIIIIIIIIIIIIIIIIIIIIIIIIIIDDDDD
@HISEQ:969:HM2KJBCX2:2:1102:16638:14991 2:N:0:ACTATGCA
AAGATCGTACTGCCCAACTATCCCTATTAATCATTACGGTGATCCTAGAAACCAACGAAATAGAATCAGTCCGTCCTATTTCATTATTCCATGCTAATGTATTCAGACGATAGTCTGCTTTAAACACTCTAATTTTTTCAAAGTAACAGTCCTGATTTCCAACCACACCAAATAAATGGCATGAAAGTTCCTCAGAAGGTAGAGATCCATCTCACCAGTGCAGACAATTAAGCCTGACCAATGGGTAGACCCCGAAGTTCAACTACGAGCTTTTTAACTGCAACAACTTTAATATACGCTATTGGAGCTGGAATTACCGCGGCTGCTGGCACCAGACTTGCC
+
DDDDDIIIIIIFHIIIIIIIIIGIIIIIIIIHIIIIIIIIIHHIGIIIGIIIIIGIIHIIIIIGHIIIIIGIGHHHIIIIIIIIIIIHIEHHHHIIIIIIIIIIIHHHHIIIIHIIIGHIIIIIIHIIIIIIIIIIIIHIIIIIIIIIIHHIIIIIIIIIHHHFHHHIIIIIHHHIIIIIIIIIIIIHIIIIIIIIIIIIIIIIIIGIIHHHHHGIIIIIHIIIIIIIHIIHHIIIIIIHHGIIIIIIIIIIIIIIIIIIIIIIIIIIIIIIIIIIIIIIIIIIIIIIIIIIIIIIIIIIIIIIIHIIIIIIIIIIIIIIIIIIIIIIIIIIIIIIIDDDDD
@HISEQ:969:HM2KJBCX2:2:1102:3680:15398 2:N:0:ACTATGCA
AAGATCGTACTGCCCAACTATCCCTATTAATCATTACTTGGTTTCCAAAAACCAACAAAACAGAACCCAAGTCCTGTTTCATTATTCCATGCTAACATATTCCAGCACAAGCTTGCTTGGAGCACTCTAATTTTTTCAAGGTAATTTGTGTTTTTCACTTGTCCGAAAAGTGTTTTACGTTTTCCGGTCAGGATGAAAAAGTCATTTTCTTGCGAAAACGACAAATATAAAAAGGCGACACCGACCAGCACTCGTCTTGCGACGGGCCAAAAATCGACATCCACCCAAATTCCAACTACGAACTTTTTAACTGCAACAACTTTAATATACGCTATTGGAGCTGGAATTACCGCGGCTGCTGGCACCAGACTTGCCCTCCAA
+
DDDDDIIIIIIHHHHGHHIIIIIIHIIIHIIIHHIIIIGIIHIIGIIHIIIIHHIIIIIHHIIIIIIIHHHHHFIIIIIIIIIHIIIHHIHFHHI@HEHHHFCCGHHEHHEHHIIIH@HDHHHHIIHHFEHHHIHHHHIIIIIIHEGEIHIIIHHIHIHHIHCHHHHEHHFIIIIIIHHIIIIIIIHIIIIIIIIIHGIHIIIFHHIIIIIHHHIIHHIIIIIIHIIIGIIHIIHIIIIIIIIIIGIIIIIIIIIIIIIIIHIIIIIIIIIGIIIIIIIIIHIIIIIIIIHIIIIIIIHHFHIHIHIIIIHIIIIIIIIIIHIHHIHIHIIIIIHIIIIIIIIIIIIIIIIIIIIIIIIIIIIIIHIIIIIIIIIIDDDDD
@HISEQ:969:HM2KJBCX2:2:1102:11120:15910 2:N:0:ACTATGCA
AAGATCGTACTGCCCAACTATCCCTATTAATCATTACGTCAATCCTAGAAACCAACAAAATAGGATCGAACGTCCTATTTCATTATTCCATGCTAATGTATTCAAGCGTTAGCCTGCTTTAAACACTCTAATTTTTTCAAAGTAACAGTCCTGTTTCCCTGCAACACCAAATTAATGGCATTACAGTTCTTCAGAAAGGAGGAATCAGCGAAGCCAGTGCATACCAGTGGCACGACCAACCTGCTGACCCCGAAATTCAACTACGAGCTTTTTAACTGCAACAACTTTAATATACGCTATTGGAGCTGGAATTACCGCGGCTGCTGGCACCAGACTTGCCCTCCAA
+
DCDDDIIIIIGIIIIHIIIIIIIIIHIIIHIIIIIIIIIIIIIIGIHHGHIIIIIIHHHIGHHHGHIHIIGIIIIIIIIIIIIIIIIHIIIIHIIIIHHHIIIIHIIIIIIHIIIGIIIIIIIIIIIHIIHIIIIIIIIIIIHIIIHIIIIIIIHIIIIIIIIIHHIHHIIIIIHHIIIIIIIIIIIIIIIIIIIIIIIIIIIIHIIHHIIIIIIIIIHG?IIIIIIIHIIIIIIIIIIIIHIHFIIIIIIIIIIIIIIIIIIIIIIIIIIIIIHIIIIIIIIIIHIIIIIIIIIIIIIIIIIIIIIIIIIIIIIIIIIIIIIIIIIIIIIIIIIIIIIIIDDDDD
@HISEQ:969:HM2KJBCX2:2:1102:7561:15905 2:N:0:ACTATGCA
AAGATCGTACTGCCCAACTATCCCTATTAATCATTACGGTGGTCCTAGACCAACAAAATAGAACCAACGTCCTATTCTATTATTCCATGCTAATCTATTCAAGCAAAAGCCCGCTTTAAACACTCTAATTTTTTCAAGGTAATGGTCCTGGTTCCCCGACACACCCAATAAAGGGCATACCGGCTCACCAGAAGGATAGACCCGACAGCAGAACAGTACTCGCCAGAGACGGACCGTCCGGTCAGGCCTAAAATTCAACTACGAGCTTTTTAACTGCAACAACTTTAATATACGCTATTGGAGCTGGAATTACCGCGGCTGCTGGCACCAGACTTGCCCTCCAA
+
BDDDDHIIIIIIIIIGIIIIIIIIIIIIIIIIIIIIIIHIHHIIIIIIIIHIHHIIEHHHIIIIIIIIHIEHHEGHHHIIHGHHHIEHHIIIIHHHHIIIIHIIIIIIIIIHIEHHIIIHGHHHIIIIIIIIIIIIIHIIIIIIIIIHIHIHIIIIIIIIIHHHIIIIIIIIIIHHIIIIIIIIIIHIIIIIIIHHIIIIIIIIIIIIIIIIIIIIIIIIIIIIIIIIIIIIIIIIIIIIIIHIIIHIIIIIIIIIIIIIIIIIIIIIIIIIIIIIIIIIIIIIIIIIIIIIIIIIIIHIIIIIIIIIIIIIIIIIIIIIIIIIIIIIIIIIIIIIIIIDDDDD
@HISEQ:969:HM2KJBCX2:2:1102:4622:16284 2:N:0:ACTATGCA
AAGATCGTACTGCCCAACTATCCCTATTAATCATTACTTCAGCTCTAGAAACCAACAAAATAGAACCGAAGTCCTAAATTATTATTCCATGCTAATGTATTCATAGCAAAAAGCCTGCTTGAAACACTCTAATTTTTTCAAAGTAAAAGATCCAATACCGTGTCGCCCTTCAATGAAGAAGAGCAGCACAGCCATTGGAAGGATGGCTAGAGCGTCGCGGCACTAACACACGAAACCGTGGCCGGCCAGACGCTGCTGAGCCAGAAATCCAACTACGAGCTTTTTAACTGCAGCAACTTTAATATACGCTATTGGAGCTGGAATTACCGCGGCTGCTGGCACCAGACTTGCCCTCCAA
+
DDDDDIIIIIIIIIIIIIIIIIIIIIIIIIIIIIIIIIIIIIIIIIIIIIIIIIIIHIHIIIGHIIIHIHHHHHIIIIIIIHIIIIIIIIIGIIIIIIIGIFHHIFHIHIIIIIGIIIIHIIIIHIIIHIHGIIIIIIGIIIHHGHIIHIHIGHIIIIHHIIIIHHIIIGIHHHHHHHFHHHIHHGHHIIHHHHHHGHHGHIIHIHIFIIIIHIHIIHHIIHIIHIIHHFIHHEHHHECDIGH<CHHEFIIHGIHEFEHHHEGDHHFIHHIHHHHHFGIIIHGEGIIIIIHGHGIHHEFHEFCGCIIIHHEHIIIIHEIIIHHHHHGHHCHGIIIIIHIIIHIHHHEIHGC<<<<<D<
@HISEQ:969:HM2KJBCX2:2:1102:19758:16615 2:N:0:ACTATGCA
AAGATCGTACTGCCCAACTATCCCTATTAATCATTACGGTGATCCTAGAAACCAACGAAATAGAATCAGTCCGTCCTATTTCATTATTCCATGCTAATGTATTCAGACGTTAGCCTGCTTTAAACACTCTAATTTTTTCAAAGTAACAGTCCTGATTTCCCATCACACCAAATGAATGGCATGAAAGTTCCTCAGAAGGTAGAGATTCATCTCACCAGTGCAGACAATTAAGCCTGACCAATGGGTAAACCCCGAAGTTCAACTACGAGCTTTTTAACTGCAACAACTTTAATATACGCTATTGGAGCTGGAATTACCGCGGCTGCTGGCACCAGACTTGCCCTCCAA
+
DDDDDIIIIIIIIIIIIIIIIIIIIIIIIIIIIIIIIIHGHHIIIHIIIIIIGHHHIHHHHHIIIIIHHEFHIIGGHIIHIIIIIIIHFHIIHGHGIIIIIIIIHHIHIIIIIIIIIIIIIHIHHHIIIIIIIIIIIIIIIIIIIIHGHIHIHHFHIIIIIIIIIIIIHHIIIIGIIII;IIIIHIIIIIIIIIIIIIIIIIIIIIIIIIIIIIIIIIIIIIIIIIIIIIIIIIIIIIIIII=IHHDIIIIIIIIIIIHIIIIIIIIIIIIIIIIIIIIIIIIIIIIIIIIIIIIIIIIIIIIIIIIIIIIIIIIIIIIIIIIIIIIIIIIIIIIIIIIIIIIDDDDD
@HISEQ:969:HM2KJBCX2:2:1102:11450:16505 2:N:0:ACTATGCA
AAGATCGTACTGCCCAACTATCCCTATTAATCATTACGGTGGTCCTGAAACCAACAAAATAGAACCACAACGTCCTATTCTATTATTCCATGCTAATCTATTCAAGCAATAGCCCGCTTTAAACACTCTAATTTTTTCAAGGTAATGGTCCTGGCTCCCCAACACACCCAACAAAGGACATGCTGATTCACCAGAAGGAAGACCCGACAGCAGACAGTACTCGCCAAAGACGGACCGCCCGGCCAGGCCTAAAATTCAACTACGAGCTTTTTAACTGCAACAACTTTAATATACGCTATTGGAGCTGGAATTACCGCGGCTGCTGGCACCAGACTTGCCCTCCAA
+
@D@DAEHHHHIHIHHHIHIHHHHIHHIIIHHIIHHHHHHGECGEGHHH1CFHIHIIIGIIHHIIIIIIGH=EHIHIHH1FHHI1F@1DEHEEHHIIIHHHHHFGCHGHIIHFCGIIHHIHHCHHIIIIHHFIGIHIIHIIHIIHIHFH8GIHCHHHHHIIHHHHIIECHFEDGHHIHHIHHHHHIIIHIIIHFHGHHEHHHHHGHIIIIIIIIIGIIIH1HHIGIHHGHGHGGIIIIIIIIHEDGFD@HIIIHHIIIHIIGCIIHHHHIIIHGC@IIIHHFCFHIIIHHHIIHHHHIHIHIIHHEIIIIIHHIIIHHIIIIIHIIIIIIIIIHIIIHDIIDBBDB
@HISEQ:969:HM2KJBCX2:2:1102:14190:17346 2:N:0:ACTATGCA
AAGATCGTACTGCCCAACTATCCCTATTAATCATTACGTCGATCCTAGAAACCAACAAAATAGAATCAAACGTCCTATTTCATTATTCCATGCTAATGTATTCAAGCGTGCGCCTGCTTTAAACACTCTAATTTTTTCAAAGTAACAGTCCTGATTCCCCACGACACCAAATTAATGACATCGCGGTTCTTCAGAAGGTAGGAACCAATAATGCCAGAGCGTACCGAGGCACGACCGACAATCTGATCCCGAAATTCAACTACGAGCTTTTTAACTGCAACAACTTTAATATACGCTATTGGAGCTGGAATTACCGCGGCTGCTGGCACCAGACTTGCCCTCCAA
+
DDDDDIIIIIIIIIIIIIIIIIIIIIIIIIIIIIIIIIIIIIIIIIIIIIIIIIIIIIIIIIIIIIIIGIIGHHHIGHHIIIIIIIHGHIIIIIIIIIIIIIIIIIIIIIHIIIIIIIIIIIIIIIIIIIHIIHIIIIIIIIIIIIIIIIIIIIIIIIIIIIIIIIIIIIIIIIIIIIIIIIIIIIIIIIIIIIIIIIIIIIIIIIIIIIIIIIIIIIIIIIIIIIIIIIIIIHIIIIIIIIIGIIIIHIIIIIIIIIIIIIIIIIIIIIIIIIIIIIIIIIHIIIIIIIIIIIIIIIIIIIIIIIIIIIIIIIIIIIIIIIIIIIIIIIIIIIIIIIIIDDDDD
@HISEQ:969:HM2KJBCX2:2:1102:12804:17644 2:N:0:ACTATGCA
AAGATCGTACTGCCCAACTATCCCTATTAATCATTACGTCAATCCTAGAAACCAACAAAATAGGATCAAACGTCCTATTTCATTATTCCATGCTAATGTATTCAAGCGTTAGCCTGCTTTAAACACTCTAATTTTTTCAAAGTAACAGTCCTGTTTCCCTGCAACACCAAATTAATGACATTACAGTTCTTCAGAAAGGAGGAATCAGCGAAGCCAGTACATACCAAAGGCACGACCAACCTGCTAACCCCGAAATTCAACTACGAGCTTTTTAACTGCAACAACTTTAATATACGCTATTGGAGCTGGAATTACCGCGGCTGCTGGCACCAGACTTGCCCTCCAA
+
DDBDDIIIHHHHHIIIIIHIIHEHIHFIHHIHEHIIIIHHIHHGHHIIHGIGEEHIFEFCHHEHHCHHHHIHHHHHIII1FHHHIHH@HEHIHHHIIIIIIHIHIIIIGIHHFCIHIIHIHIHHIHIIHIIHECDHHHHHIHHHIHIIIIHHIIIIIEGHHHHHHHHHIHHEHIIIIIIIIIIIIIIIIHHIIIIIIIIIIIIIIIGIIIIHIIHIIIIHIIIIIIHHHHHEIIHHIIIIIIIIHIIHHHIIIIIHIIIIIIIIIIIIIIIIIIIGIHIIIIIIIIIIIIIIIIIHIIIIIIIIIIIIIIIIIIIIIIIIIIIIIIIIIIIIIIIIIIIIIDDDDD
@HISEQ:969:HM2KJBCX2:2:1102:2319:18218 2:N:0:ACTATGCA
AAGATCGTACTGCCCAACTATCCCTATTAATCATTACGGTGATTCAGAAACCAACAAAACAGGACCACTGTCCTATTTTATTATTCCATGCTAATGTATTCAGACGTAAACCTGCTTTGAACACTCTAATTTTTTCAAGGTAAAGGTCCTGGTTTCCCACCATGCTAAATTAATAACATGATGGTTCCCCAGAAGGTAGAAATTCCACACGCCAGTACAGACTATTGCCCGACCAACGGTAGAACCCCGAAATTCAACTACGAGCTTTTTAACTGCAACAACTTTAATATACGCTATTGGAGCTGGAATTACCGCGGCTGCTGGCACCAGACTTGCCCTCCAA
+
@DDD<FHHHEHH1<CFHEHEC1@HCG@11DG<FH1D1DGGHGCEHIIF?CHIHEHCC?11F<F@E?EC@E11<@FGEHEHCHF1E1DCG1GG1HEGGIHHIHFHHHHIHHFHHHHF@HH9HHFCHGBAAEEEG@EG1CFB1A?FBFB1HHHHGHHHEAHGHHHHIHHHHHIGHGHHCHIHFCHHHEHEIIHGCIHHHIIH?CHIHGCCDCCHHHHHIIHAHHHEGHCIHDEFHDIHDHFHEBHDHAGHHEEEHGFCEEHCHHC?HHEEIIHFHGEGEGIIHHF1G?C@EE@DHHHEIIIIIHHIIHIHHHECHDHHHGIHEHHGHHHHEGCHHEHHGFAAD@@
@HISEQ:969:HM2KJBCX2:2:1102:12707:17869 2:N:0:ACTATGCA
AAGATCGTACTGCCCAACTATCCCTATTAATCATTACGTCAATCCTAGAAACCAACAAAATAGAACCGATGTCCTATTCTATTATTCCATGCTAATGTATTCGAGCAAAGGCCTGCTTTGAACACTCTAATTTTTTCAAGGTAAAAGTCCTGGTTCCCCACCACACCCAGTGAAGGGCATGGGGTTCTCCAGGAGGAAAGGCCCGACCGAACCCGTGCGCTCGATTAGGAGGACAGGTCAGCCCGGCCCAAGGTTCAACTACGAGCTTTTTAACGGCAACAACTTTAATATACGCTATTGGAGCTGGAATTACCGCGGCTGCTGGCACCAGACTTGCCCTCCAA
+
DDDDBIHIIIHHIHIIIIIIHHHIIIIIIHHHHHHIHHIHHIIGHIFIIHHIIIIHHIIEHIHHIIIHHIIHIGHHFHHIIIIEHIIIHIGCHHIIIIHIIIHIIIHIGHHIIIIIHIIIIIIIIIIIIIIIIHHIIIIIIIIHHHHIIHIIHIHHIHGIIIIIIIIGIIIHGIIIIIIIIIIIIIIHH?HGHIIHHFHIIHIHIIIIIIHHGIIIIIIIHIHIIHIIIIIHIIIIIHIIIHH>IIIIHIIIIIIIIIIIIIIIIIIIIIIIIIIIIHHHIHIIIIIIIIIIIIIIIIIIIIIIIIIIIIIIIIIIIIIIIIIIIIIIIIIIIIIIIIIDDDDD
@HISEQ:969:HM2KJBCX2:2:1102:12646:17895 2:N:0:ACTATGCA
AAGATCGTACTGCCCAACTATCCCTATTAATCATTACGTTGATCCTAGAAACCAACAAAATAGAATCGAACGTCCTATTTCATTATTCCATGCTAATGTATTCAAGCGCGTGCCTGCTTTAAACACTCTAATTTTTTCAAAGTAACAGTCCTGACTCCCCACAACATCAAATTAATGACATCATGATTCATCAGAAGGGAGAAATCAATGACATTAGTACGTACCGAAGGCACGACCGACGTATTGATCCCGAAATTCAACTACGAGCTTTTTAACTGCAACAACTTTAATATACGCTATTGGAGCTGGAATTACCGCGGCTGCTGGCACCAGACTTGCCCTCCAA
+
DDDCDIIIIIIIHIIIIIIIIIIIIIIIIIIIIIIIIIIIIIIIIIIIIIHIIIIIHHHHIIIIIIIHIIHHIIGIIHIIIHIIIIHHIEHFHIIIHIIIHHIHIHHHHIIIIIGHHIIIIIHHIIIHIHIIIIIIIIIIIIIIIHIIIIIIIIIIIIIIHEHHIIIIIIIIIIIIIIHGIIIIIIHIIHIIIIIIIIIIIIIIIHHIIIIIIHHHIHIIIIIIIIHIIIIHIIIIIIIIIIHHHIIHHHIH?IIIIIIIIIIIIIIIIIIIIIIHIIIIIIIIIIIIIIIIIIIIIIIIIIIIIIIIIIIIIIIIIIIIIIIIIIIIIIIIIIIIIIIIIDDDDD
@HISEQ:969:HM2KJBCX2:2:1102:16574:18473 2:N:0:ACTATGCA
AAGATCGTACTGCCCAACTATCCCTATTAATCATTACGGTGATCCTAGAAACCAACGAAATAGAATCAGTCCGTCCTATTTCATTATTCCATGCTAATGTATTCAGACGATAGTCTGCTTTAAACACTCTAATTTTTTCAAAGTAACAGTCCTGATTTCCCATCACACCAAATAAATGGCATGAAAGTTCCTCAGAAGGTAGAGATCCATCTCACCAGTGCAGACAATTAAGCCTGACCAATGGGTAGACCCCGAAGTTCAACTACGAGCTTTTTAACTGCAACAACTTTAATATACGCTATTGGAGCTGGAATTACCGCGGCTGCTGGCACCAGACTTGCCCTCCAA
+
DDDDDIIIIIIIHHIIIIIIIIHIHIIIIHIIIIIIIGIIIIIFIIIIIIIIIIIIIIIGHIIIIIIGEHIHDIIIIIIIIHHHIIIIFHIIHHIIIHIIIIHIIIIIIIIIIIIIHIIIIIHIIHIIIIIIHIIIIIIIHIIIIIIHIIIIIIIIIIIIIIIIIHHIIIIIIHIIIIIIIIIIIIIIIIIIIIIIIIIIIIIIIHIIIIIIIIIIIIIIIIIIIIIIIHHIIIIIIHIIIIIHHHHIIIIIIIIIIIIHIIIHIIIIIIIIIIIIIIIIIIIIIIIIHIIIIIIIIIIIIIIIIIIIIIIIIIIIIIIIIIIIIIIIIIIIIIIIIIIIIIIDDDDD
@HISEQ:969:HM2KJBCX2:2:1102:15490:18315 2:N:0:ACTATGCA
AAGATCGTACTGCCCAACTATCCCTATTAATCATTACGGTGGTCCTAGAAACCAACAAAATAGAACCACAACGTCCTATTCTATTATTCCATGCTAATCTATTCAAGCAATAGCCCGCTTTAAACACTCTAATTTTTTCAAGGTAATGGTCCTGGCTCCCCAACACACCCAATTAAGGACATACTGGTTCACCAGAAGGAAGACCCGACAACAGGACAGTACTCGCCAAAGACGGACCGGCCGGCCAAGTCTAAAATTCAACTACGAGCTTTTTAACTGCAACAACTTTAATATACGCTATTGGAGCTGGAATTACCGCGGCTGCTGGCACCAGACTTGCCCTCCAA
+
DDDDDIIIIIIIHIIIIIIIIIIIIIIIIIIIIIIIIIIIHIIHHIIIIIIIIIIIIIIIIIIIIIIIIIIFHHHIIIIHHHGEHHIIIHIIIIIHHIHIIGHIIIIIIIIIHIIIIIIIIIIIIIIIIIIIIIIIIIIIIIIIIIIIHHIIIHIIHHIIIIIIHIIIIIIIHIIIIIIIIIIIIIIIIIIIIIIIIIIIIIIIIIIIIIIIIIIIIIIIIIIIIIIIIIIHIIIIIIIIIIIIIIIIIFHHIIIIIIIIIIIHIIIHHIIIIIIIIIIIIIIIIIIIIIIIIHGIIIIIIIIIIIIIIIIIIIIIIIIIIIIIIIIIIIIIIIIIIIIIIIDDDDD
@HISEQ:969:HM2KJBCX2:2:1102:3803:18949 2:N:0:ACTATGCA
AAGATCGTACTGCCCAACTATCCCTATTAATCATTACGGTGGTCCTAGAAACCAACAAAATAGAACCACAACGTCCTATTCTATTATTCCATGCTAATCTATTCAAGCAATAGCCCGCTTTAAACACTCTAATTTTTTCAAGGTAATGGTCCTGGCTCCCCAACACACCCAATAAAGGACATGCTGGCTCACCAGAAGGAAGACCCGACAGCAGACAGTACTCGCCAAAGACGGACCGCCCGGCCAGGCCTAAAATTCAACTACGAGCTTTTTAACTGCAACAACTTTAATATACGCTATTGGAGCTGGAATTACCGCGGCTGCTGGCACCAGACTTGCCCTCCAA
+
DDDDCIIIHIHCHHIIHIHEHHHGHIFHHHIGIHIIII@EEHIIIIIIGHHHGHIIIHIIIHDGGHIIGHE@HEEEEFH?GHFHHIGHHHHGHGHGHIHHHFHIHHIIIIIIIGIIHHGIHGGHHHHIIIIHHHEIIHIHIHGIHHFHHIIIIHHHGHCHHHFIEHIIHIIIHHGIIGHHIHFGIIIIIHFIHIIIIIHIIHIIIIIIIHIIIIIIHIIIIHIIIIHHIFFHIFHHHIIHGIHIFIIHHHHHIIHHGIIHIHIIIIIIHHHEIIIIIIIIHIHHIHGIHIIIIIIIIHIIIIIIIIIIIIIHIIIIIIIIIIIHIIIIIIIIIIIIIIIIIDDBDB
@HISEQ:969:HM2KJBCX2:2:1102:7520:19227 2:N:0:ACTATGCA
AAGATCGTACTGCCCAACTATCCCTATTAATCATTACGGTGATCCTAGAAACCAACGAAATAGAATCAGTCCGTCCTATTTCATTATTCCATGCTAATGTATTCAGACGATAGTCTGCTTTAAACACTCTAATTTTTTCAAAGTAACAGTCCTGATTTCCCATCACACCAAATAAATGGCATGAAAGTTCCTCAGAAGGTAGAGATCCATCTCACCAGTACAGACAATTAAGCCTGACCAATGGGTAGACCCCGAAGTTCAACTACGAGCTTTTTAACTGCAACAACTTTAATATACGCTATTGGAGCTGGAATTACCGCGGCTGCTGGCACCAGACTTGCCCTCCAA
+
DDDDDIIIIIIIIIIIIIHIIIIIIIIIIIIIIIIIIIIIIIIIIIIIIGHIICHIIGHIIIHIIIIIIIEHIHHHIIIIHIIIIIIIIIHIGIHHHHIIFGHIIIIIIIIIIHIIGIIIIIIIHHIIIIHIIIIIIIIIHIIIIIIIIIIHHHGIIIIIHIIHIIHGIIIIIIIIIIHHIHIIIIIIIIIIIIIIIIIIIIHIIHHIIHIHIHIIIIIIIHIIIHHIIIIIIIIIIIIIIIIHHEGIIIIIIIIIIIIIIIIIIIIIIIIIIIIIIIIIIHHIIIGHIIIIIIIIIIIIIIIIIIIIHIIHIIIIIIIIHIIIIIIIIIIIIIIIIIHIIIIDDDDD
@HISEQ:969:HM2KJBCX2:2:1102:6434:18980 2:N:0:ACTATGCA
AAGATCGTACTGCCCAACTATCCCTATTAATCATTACGTCAATCCTAGAAACCAACAAAATAGGATCGAACGTCCTATTTCATTATTCCATGCTAATGTATTCAAGCGTTAGCTTGCTTTAAACACTCTAATTTTTTCAAAGTAACAGTCCAAATTCCCCAAAACACCAAATTAATGGCATTAAGGTTCATCGGGAAGGAGGAATCAGTGAGACCAGTACATACCAGAGGCATGACCAACCTACTAACCCCGAAGTTCAACTACGAGCTTTTTAACTGCAACAACTTTAATATACGCTATTGGAGCTGGAATTACCGCGGCTGCTGGCACCAGACTTGCCCTCCAA
+
DDDDDGIIIIIIIIIIIIIIIIIIIIIIIIIIIIIIIEHIIIIIIIIIIGHIIIIIIIIIIIIGIIHIIGIIIIIIIGIIIGIIII?CFHEGHFHIIIIIIIIIIHGIIIIIIIIIIHIIIIHIIHHIIIIIIHGIIIIIIHIIIIIIIIIIIIIHIIIHIIIHIIIIIHIIIIIIIIGIIHIIIIIIIIIIIIIIIIIIIIIIIIIIHIIIIIIIIIIIIIIIIIIIIIIIIIIIIIIIIIHGHIIIIIIIIIIIIIIIIIIIIIIIIIIIIIIIIIIIIHGHIHGIIIIIIIIIIIIIIIIIIIIIIIIIHIIIIIIIIIIIIIIIIIIIIIIIIIIIIDDDDD
@HISEQ:969:HM2KJBCX2:2:1102:6893:19433 2:N:0:ACTATGCA
AAGATCGTACTGCCCAACTATCCCTATTAATCATTACGGTGATCCTAGAAACCAACAAAATAGAACCATGCCGTCCTATTCTATTATTCCATGCTAATGTATTCGAGCAAAAATGCCTGCTTTAAACACTCTAATTTTTTCAAGGTAAAGGTCCTGGATCCGCAAGACACCCAATTAAGGACATCGAGTTTCTCCAGAAGGTGAGAAATCAACAGCAACAGTTCATACCCCTTAAGGCACGACCATTACGTCAATCCCGAAATTCAACTACGAGCTTTTTAACTGCAACAACTTTAATATACGCTATTGGAGCTGGAATTACCGCGGCTGCTGGCACCAGACTTGCCT
+
DDDDDIIIIIIIGHHEHFH?HHIIHHHIHFHIIIGEHHDHHFHIHCHHIGIIIIHHH?HHIHIGGHHIIIIIII?EHIHIIIGIIEHHIIEGEEHHIGHIHHHIIHHIIIIHHIIHIIIIIHHHGGHHEHHHIHHIIHHEHIIHHIIIHHGHHIIIHHEHIHHIIIIHHIIIIIIIIIHGIIHHIIHEHHHGIIIIHIHIIHIIIIIIIHIHHIHHHIIHHIHIHIIHIHHHGIHI<IHIIIGHHHEIIIIIIIIIIIIIIIHIHIHECEHIIIIIIIIHHHHHHIIIIIHIHIGIIIIHGHIGIIIIIIIIIIIIIIIIIIIIIIIHHIIIIIIIIIIIIIIDDCDD
@HISEQ:969:HM2KJBCX2:2:1102:20909:19433 2:N:0:ACTATGCA
AAGATCGTACTGCCCAACTATCCCTATTAATCATTACGTCGATCCTAGAAACCAACAAAATAGAATCAAACGTCCTATTTCATTATTCCATGCTAATGTATTCAAGCGTAAGCCTGCTTTAAACACTCTAATTTTTTCAAAGTAACAGTCCTGATTCCCCACGACACCAAATTAATGACATCGCGGTTCTTCAGAAGGTAGGAACCGATAATGCCAGTGCGTACCGAGGCACGACCAACAATTCGATCCCGAAATTCAACTACGAGCTTTTTAACTGCAACAACTTTAATATACGCTATTGGAGCTGGAATTACCGCGGCTGCTGGCACCAGACTTGCCCTCCAA
+
D@?B0FEHIIIEE1CEEHC1<GHC1C1CGEEHC@H@HIGFHC@1EE1C1<DGD1FHHHH1D@GHH1<1DHDC<100<1D<DGHEEEEHEFFHICH?F<<HG@FHHEEBHGECHIHHFBBCFHHE?CBFCCG?8<16BF@CHG<GFFA@GAEC<C@@-E@CBE28E<@0HHGGHHHB.D.?HDHE/FFACFCHHFEHHDHHD?GEC@HFGF0>@CD/HEC<0CEEGHFFEHHIIHHHEC:1CCB<FC=GEIHHIIHHHHHECHCFD@GHHIHEHCHEHD1IIIHF1EH@HIEHHHIHHCIIHIIIHHIHHHFHHHHIIIIIIIHEIIHIIHEC<HCG@C@CD??DD
@HISEQ:969:HM2KJBCX2:2:1102:14810:19082 2:N:0:ACTATGCA
AAGATCGTACTGCCCAACTATCCCTATTAATCATTACGGTGATCCTAGAAACCAACAAAATAGAACCATGCCGTCCTATTCTATTATTCCATGCTAATGAATTCGAGCAAAAATGCCTGCTTTAAACACTCTAATTTTTTCAAGGTAAAGGTCCTGGATCCGCAAGACACCCAATAAAGGACATCAAGTTTCTCCAGAAGGTGAGAAATCAACTGCAACAGTTCATACCCCTTAAGGCATGACCATCACGTCAATCCCGAAATTCAACTACGAGCTTTTTAACTGCAACAACTTTAATATACGCTATTGGAGCTGGAATTACCGCGGCTGCTGGCACCAGACTTGCCCTCCAA
+
@@BDDHHHEHHEFEECHFIHIIHHHGHHIEHIHIIHIHIIIIG1FEHHIIII@EHHGCHIIIIHHCHII?HIIHCHE?EFHIFHEHHIHHHHCFHC<FD@HHHHIIHIIHHGHHHHHGHFHHHHHHHIIHHDFHHHFHGIIIHIIHHGHHFEHIIHIIIIHHHHHEHHIHHFGHIHHIHGIHHHHHHHCCHHHHIIIIHIIIHIIIIIIIIIH<IHIIIIHIIIHIIIGIHHHGHH?EHCIIIIIIFCHGCGHHIHHHGIIIIIIIIIHHIHGIHEHHIIIHIIIIIIIHIHFIHIHHCEEHHHHHIIIIIGHHIHEHFIIIIIIIIIIIGIIIIHHIIIIIIIIIHIDDDAB
@HISEQ:969:HM2KJBCX2:2:1102:5274:19290 2:N:0:ACTATGCA
AAGATCGTACTGCCCAACTATCCCTATTAATCATTACGGCGGTCCTAGAAACCAACAAAATAGAACCGCACGTCCTATTCTATTATTCCATGCTAATGTATCCGAGCAAAGGCCTGCTTTGAACACTCTAATTTTTTCAAAGTAAAAGTCCTGGTTCCCCGACACACCCAGTAAAGGGCATGCGAATCCCCAAGAGGAAAGATCCGGCCGGACCAGTGCACGCGGTGAGGCGGACCGGCCAGCCAGACCCAAGGTTCAACTACGAGCTTTTTAACTGCAACAACTTTAATATACGCTATTGGAGCTGGAATTACCGCGGCTGCTGGCACCAGACTTGCCCTCCAA
+
DDDDDIIIIIIIIIIIIIIIIIIIIIIIIIIIIIIIIIIIIIIIIIIIIIIIIIIIIIHIIIHIIIIIGGHIHHHIIIIIIIIIIIIGIIIGGHFIIIIIIIIIIIIIIIIIIIIIIIIIIIIIIIIIIIHIIHIIIIIIIIIIIIIIIIIIIHIHIIIIIIIIHIIIIIIIIIIIIIIIIIIIIIIIIIIIIIIIIHIIIIIIIIIIIIIIIIIIIIIIIIIIIIIIIIIIIIIIIIIIIIHGIIIIIIIIIIIIIIIIIIIIIIIIIIIIIIIIIIIIIIIIIIIIIIIIIIIIIIIIIIIIIIIIIIIIIIIIIIIIIIIIIIIIIIIIIIIIIIIIDDDDD
@HISEQ:969:HM2KJBCX2:2:1102:7006:20946 2:N:0:ACTATGCA
AAGATCGTACTGCCCAACTATCCCTATTAATCATTACGTCGATCCTAGAAACCAACAAAATAGAACCATGCCGTCCTATTTTATTATTCCATGCTATGTATTCAAGCAAAAATGCCTGCTTTAAACACTCTAATTTTTTCAAAGTAAAGGTCCTGGTTCCCCGCGGCATCCAATTAAGGACATCGCGGTTCTCCAGAAGGTGAGAAATTGACTGCACCAGTTCATACCCCGTGAGGCACGACCGATGCGCCAATCCCGAAATTCAACTACGAGCTTTTTAACTGCAACAACTTTAATATACGCTATTGGAGCTGGAATTACCGCGGCTGCTGGCACCAGACTTGCCCTCCAA
+
DDDDDIIIIIIFHGHHHIIIIIIIIIIIIIIIIIIFIHIICCHGIHICFFHIIIIIIIIHIFHHIIIIIIIHIHDEEHHEHHHHIIHHIHHHIHIHHHHHHEHHIIHIIHIIHHHIIIIIHHGHHIIIIIIIIIIIIIHIIHHHEHHHIIIIIHIIIIHIHIIIIHGIIHIHHIIIIIIIIIIIIIHIHIIIIIIIIIIIIIIIIIIIIIIIIIHIIII<IIGHHHIIGIIIIIIIIIIIIGGIIIIIIIHIIGIIIHIHIIIIIIIIHHIHIIIIIIIIIIIIIIIIIIIGIIIIIIIHIIIIIHHIIIHHIIIIIIIIIIIIIIIIIIIIIIIIIIIIHHHIIIIDDDDD
@HISEQ:969:HM2KJBCX2:2:1102:10357:21122 2:N:0:ACTATGCA
AAGATCGTACTGCCCAACTATCCCTATTAATCATTACGTCGATCCTAGAAACCAACAAAATAGGGTCAAACGTCCTATTTCATTATTCCATGCTAATGTATTCAAGCGTGTGCCTGCTTTAAACACTCTAATTTTTTCAAAGTAACAGTCCTGATTCCCCATGACACCAAATTAATGACATCACAGTTCGTCAGAAGGTAGAAATCAATAATACCAGTTCATACCGGAGGCACGACCAATATATTGATCCCGAAATTCAACTACGAGCTTTTTAACTGCAACAACTTTAATATACGCTATTGGAGCTGGAATTACCGCGGCTGCTGGCACCAGACTTGCCCTCCAA
+
DB00DGFHFGI?<EHHIHICHFHFHHHHIGHHHHHHHGHFCHHEHHHE1<FHHHHIHGH?E@FECFHEFEGEGGHCFC@GGHHHEHFH?F?GFHHHGIIIHHHHHHHGIHG?EHHHHIIIIIHHBGIHIHCHEH@GCHCG?GHCEEHCHF7CGHCGGCHHDHIIHHHFC<C@@HGEGCEEHHHEGHCCCEDIIHEFEIIHEHEHEEHHIHFHFHIIIHH7C:EAFHHHC0>9CC@HHHHGCC@DDCC<C/HGFCCIHIHHEEEGGEG=IHIHHIHHEHHHHHFHGEHHHGGCCHE@EHHFDHIIIIHHHHH@FC/CHHHF@HEGCHEIHHHHIIEECCHHFD@DD0
@HISEQ:969:HM2KJBCX2:2:1102:15324:20805 2:N:0:ACTATGCA
AAGATCGTACTGCCCAACTATCCCTATTAATCATTACGTCAATCCTAGAAACCAACAAAATAGGATCAAACGTCCTATTTCATTATTCCATGCTAATGTATTCAAGCGTTAGCCTGCTTTAAACACTCTAATTTTTTCAAAGTAACAGTCCTGTTTCCCTGCAACACCAAATTAATGACATTACAGTTCTTCAAGAAGGAGGAACCAGTAAAGCCAGTACATACCAGAGGCACGACCAACTTACTAATCCCGAAATTCAACTACGAGCTTTTTAACTGCAACAACTTTAATATACGCTATTGGAGCTGGAATTACCGCGGCTGCTGGCACCAGACTTGCCCTCCAA
+
DDDDDIIIIIIIIIIIIIIIIIIIIIIIIIIIIIIIIIIIIIIHIIIIIIIIHHIIIIIHIIIIIIIIIIIGHIIHIIIIIIHIIIIHHIHIIHIIIIIIIIIIIIIGIHHHHIIHIIIIHHGHHGIHHIIHHIIIHIIIIIIIIHIIIIHIIIHIIIHHHIIIIIIHHIHHHIIIIIIIIIIIIIIIIHIIIIIIIIIIIIHHIIIHIIIIIIIIIIIIIIIIIIIHIIIII=IIIIIIIIIHIIIHIIIIIIIIIIIIIIIIIIIIIIIIHIIIIIIIIIIIIIIIIIIIIIIIIIIIHIIIIIIIIIIIIIIIIIIIIIIIIIIIIIIIIIIIIIIIIDDDDD
@HISEQ:969:HM2KJBCX2:2:1102:16445:21330 2:N:0:ACTATGCA
AAGATCGTACTGCCCAACTATCCCTATTAATCATTACGGTGATCCTAGAAACCAACAAAATAGAACCATGCCGTCCTATTCTATTATTCCATGCTAATGTATTCGAGCAAAAATGCCTGCTTTAAACACTCTAATTTTTTCAAGGTAAAGGTCCTGGATCCGCAAGACACCCAATAAAGGACATCAAGTTTCTCCAGAAGGTGAGAAATCAACAGTAACAGTTCATACCCCTTAAGGCATGACCATCACGTCAATCCCGAAATTCAACTACGAGCTTTTTAACTGCAACAACTTTAATATACGCTATTGGAGCTGGAATTACCGCGGCTGCTGGCACCAGACTTGCCCTCCAA
+
DDADDIIIIIIIIHHHIIIIIIIIGHHIIIIIHIIHHHHIHHIHHIHEHHIIHHHHHIIIIIIFHIHHHGEHDHIIHGHIIHHIIIIIIHIIGIIIGIHIIFHHFHHIIHIIHIIIIIHHFHIEFHHIIHHHHHIHIHIHIIIIIIIIIIHIHHIIHHHHHHIIIIHHGHHIIIIIIHHHIHHIGIHIHIHIIIIHIIIIIIHHGIIIHIIIIIHIIIIIIHHIIIIIIIIIIIIIHIIIIIIGIHIIIIHGHDHIHIHIIIIIIIIIIIIIIHIIIHEEIIIIIIIIIIIIHHHIHIIHIIIIHIIIIIIIIHGEIHIHIIIIIIIIIIIIIHIIIIIIIIIIHIIIDDDDD
@HISEQ:969:HM2KJBCX2:2:1102:14629:21785 2:N:0:ACTATGCA
AAGATCGTACTGCCCAACTATCCCTATTAATCATTACGGTGATCCTAGAAACCAACAAAATAGAATCATGCCGTCCTATTTTATTATTCCATGCTAATGTATTCAAGCAAAATGCCTGCTTTAAACACTCTAATTTTTTCAAAGTAAAGGTCCTGGTTCCCCGCGACACCCAATTAAGGGCATCGCGGTTCTCCAGAAGGTGAGAAATTGACTACACCAGTTCATACCCCTTAAGGCACGACCGATGTGTCAATCCCGAAATTCAACTACGAGCTTTTTAACTGCAACAACTTTAATATACGCTATTGGAGCTGGAATTACCGCGGCTGCTGGCACCAGACTTGCCCTCCAA
+
DDDDBHHIIHHHIIIIIIIHHHFIIIIIIIIIIHIHIHIIHGHH@HFHHHIIHHIIIIHFHIIICHHHH?HHHEHCHHIEHHHIICGHIIEEHCHEHHHIIDIHIIHFHHIHHHHHHIIIIIIH?HFHHHGH?HHIHHIIHGHHHIHIIEEEHHHHHGHGHHHIHHIIHIIIIIIHHHGHG/FHHHH<HDHHIIIIHEGCIHH@CFIHHEHIHIHFAFHHEEGHHC<HEHHIIHHHHHDIIIHHHCHHGCDFHHHHHEIIHHFHIHIIHIHIGIHIIIIIHIHHHHCHHHIIIHHHHHGDIIHHEHHHHCHHEHIIIHHIIHIHHEIIHHHHEGHEIHHIIIIHHIIBDDAD
@HISEQ:969:HM2KJBCX2:2:1102:18540:21697 2:N:0:ACTATGCA
AAGATCGTACTGCCCAACTATCCCTATTAATCATTACGTCGATCCTAGAAACCAACAAAATAGGGTCAAACGTCCTATTTCATTATTCCATGCTAATGTATTCAAGCGTGTGCCTGCTTTAAACACTCTAATTTTTTCAAAGTAACGGTCCTGATTCCCCATGACACCAAATTAATGACATCACAGTTCGTCAGAAGGTAGAAATCAATAATACCAGTGCATACCAGAGGCACGACCAATATATTGATCCCGAAATTCAACTACGAGCTTTTTAACTGCAACAACTTTAATATACGCTATTGGAGCTGGAATTACCGCGGCTGCTGGCACCAGACTTGCCCTCCAA
+
DDDDDIIIIIIIIIIIHHIIIIIIIIIIIIIIIIIIIIIIIIIGHIIIIIIIIIIIGCHHHIIHIHIHIIIIIFHIIIHIIIIIIIHGHIIIGIIHHIHHHGHIIIIIIIHIIIHIIIIIIHGHIIIHIIIIIIIIIIIIIIIIIIIIIIIIIHHIIIIIIHIHHHIIIIIHHHIIHIIIHHIHIIIIIIHII;IIIIIIIIIIHHIIIIIIIIIHIIIHIIIGIIIIIIIIIIIIHIIIIIIIHGIIIIIIIIIIIIIIIIHIIIIIIIIIIIIIIIIIIIIIIIIIIIIIIIIIIIIIHIIIIIIIIIIIIIIIIIIIIIIIIIIIIIIIIIIIIIIIIDDDDD
@HISEQ:969:HM2KJBCX2:2:1102:18825:21548 2:N:0:ACTATGCA
AAGATCGTACTGCCCAACTATCCCTATTAATCATTACGGTGGTCCTAGAAACCAACAAAATAGAACCACAACGTCCTATTCTATTATTCCATGCTAATCTATTCAAGCAATAGCCCGCTTTAAACACTCTAATTTTTTCAAGGTAATGGTTCTGGCTCCCCAACACACCCAATAAAGGGCATACTGGTTCACCAGAAGGAAGACCCGACAGCAGACAGTACTCGCCAAAGACGGACCGCCCGGCCAGGCCTAAAATTCAACTACGAGCTTTTTAACTGCAACAACTTTAATATACGCTATTGGAGCTGGAATTACCGCGGCTGCTGGCACCAGACTTGCCCTCCAA
+
DDDDDHIIIIIIIHHIGDHCHHIIIIIHHHHFIIIIIHHHIHIHHHHIHH?FHIIIIIIEHIFFIIIHHIGHGHHHD?EHHHIIIIIIIHIHHHIIIIHIIFHIIHGIIHHHIHHHHHHHIIIIIIIIIIIHIIIHIHIHIGHHHHHHHHHHHHIIIHHHIIIHHHHIIIIIIIIIIIHIHIGIIIIIHIIIIIHIIIHHIIIIIIIIIIIIIII<IIHIIIIIIIIIIIHIIIIIIIGIHIIIHIIIIIIIIIIIIIIIIIIIIIIIIIIIIIIIHGIIIHIIIIIIIIIIIHIIIIHHHIIIIIGIIIIHIIIIIIIIIIIIHIIIIIIIIIIHHIIIIDDDDD
@HISEQ:969:HM2KJBCX2:2:1102:20438:22116 2:N:0:ACTATGCA
AAGATCGTACTGCCCAACTATCCCTATTAATCATTACGGTGGTCCTAGACCAACAAAATAGAACCAACGTCCTATTCTATTATTCCATGCTAATCTATTCAAGCAAAAGCCCGCTTTAAACACTCTAATTTTTTCAAGGTAATGGTCCTGGTTCCCCGACACACCCAATTAAGGACATACCGGCTCACCAGAAGGATAGACCCGACAACAGGACAGTACTCGCCAGAGACGGACCGCCCGGTCAAGCCTAAAATTCAACTACGAGCTTTTTAACTGCAACAACTTTAATATACGCTATTGGAGCTGGAATTACCGCGGCTGCTGGCACCAGACTTGCCCTCCAA
+
DDDCCHIIIII?GHHEHEGHIHHHHGHIIHIHHIHIIHHHHEHIIIHEHIF?GHGEHHHI@CHHFHCGHIIDGCEH1FCHIEH?@FHHEECCHIIG@FHFFG@GIIHHEHHIFHCHGHFHCCEHFGHHDHHHHHFHHIIHHHGHFHEHHHGCGHCIHHHHE@GFGHHGH/HHHIIHHCIHHIHHE@CFHFGHHHH;IHHHHFEHIIIHHHGCGHIHG?HHIGIHHHFGIHIHDIGIHCDFG=HIHFHHIIIIHHFEIIIIHDHEIIHFHIIGIHHIGIIIIHEHG@HIIIIHIIHHHGHIIIIHIIIIIIIIIIIIIIHHIIIIIIIIIHHIIIIIIIIDDDDD
@HISEQ:969:HM2KJBCX2:2:1102:9570:22353 2:N:0:ACTATGCA
AAGATCGTACTGCCCCCAACTATCCCTATTAATCATTACGTTGATCCTAGAAACCAACAAAATAGAATCGAACGTCCTATTTCATTATTCCATGCTAATGTATTCAAGCGCGTGCCTGCTTTAAACACTCTAATTTTTTCAAAGTAACAGTCCTGACTCCCCACAACATCAAATTAATGACATCATGATTCATCAGAAGGGAGAAATCAATGACATTAGTACGTACCGAAGGCACGACCGACGTATTGATCCCGAAATTCAACTACGAGCTTTTTAACTGCAACAACTTTAATATACGCTATTGGAGCTGGAATTACCGCGGCTGCTGGCACCAGACTTGCCCT
+
DDBBDIIIIIIIIIIIHIIIIIIIIIIIIIHIIIIIIIIIIIIIIIIIIIIIIIIIIIIIIIIIIIIIIHIIHIHEHHHIIIHHIIIIIIFHIIHIIIIHHIIIIIIHIIIIIIIIIIIIIIIIIIIIIHHIIIIIIIIIIIIIIIIIHIIIIIIIIHIHIIIIIIIIIIIIIIIIIHIIIIHIIIIIIIHGIIIIIIIIIIIIIIIIIIIIIIIIIIIIIIIIIIIIIIIIIHIIIIIIIIIIIIIIIIIIIIIIIIIIIIIIHIIIIIIIIIIIIIIIIIIIIIIIIIIIIIIHIIIIIIIIIIIIIIIIIIIIIIIIIIIIIIIIIIIIIIIIIIIDDDDD
@HISEQ:969:HM2KJBCX2:2:1102:16601:22119 2:N:0:ACTATGCA
AAGATCGTACTGCCCAACTATCCCTATTAATCATTACGGTGATCCTAGAAACCAACAAAATAGAACCATGCCGTCCTATTCTATTATTCCATGCTAATGTATTCGAGCAAAAATGCCTGCTTTAAACACTCTAATTTTTTCAAGGTAAAGGTCCTGGATCCGCAAGACACCCAATAAAGGACATCAAGTTTCTCCAGAAGGTGAGAAATCAACAGTAACAGTTCATACCCCTTAAGGCATGACCATCACGTCAATCCCGAAATTCAACTACGAGCTTTTTAACTGCAACAACTTTAATATACGCTATTGGAGCTGGAATTACCGCGGCTGCTGGCACCAGACTTGCCCTCCAA
+
DDDDCIIIIHIIIIIIIIIIHIIIIIIIIIIIIIIIHIIIIIGIIHIIIGHHIIIIGIIHHIHIIIHFIIIIIHHIIHIIIIIIIIHIIIIIIIIHGHHHIGHHIIHIIIIIIIIIIIIIIIIIHIHIHIIIIIIIIIHIIIIIIIIIIHIIIIIIIIIIIIIIIIIHIIIIIIIIIIIIIIIIIIHIIIIIIIIIIIIIIHIIIIIIIIIIIIIIIIIIIIIIIIIIIIIIIIIIIIIIIIIIIIIHIIHDIIIHIIIIIIIIIIIIIIIIHIIIIIIIIHIIIIIIIIIIIIIIIIIIHIIIIIIIIIIIIIIIIIIIIIIIIIIIIIIIIIIIIIIIIIIIIIIIDDDDD
@HISEQ:969:HM2KJBCX2:2:1102:20716:21964 2:N:0:ACTATGCA
AAGATCGTACTGCCCAACTATCCCTATTAATCATTACGGTGATCCTAGAAACCAACAAAATAGAACCATGCCGTCCTATTCTATTATTCCATGCTAATGTATTCGAGCAAAGGCCTGCTTTGAACACTCTAATTTTTTCAAGGTAAAAGTCCTGGTTCCCCACGACGCCCAATAAAGAACATCGGGTTCCCCAGAAGGAAAGACCCGACCGAATCCGTACGCTCGATTAGGAGGACAGATCAGCCCGGTCCAAGGTTCAACTACGAGCTTTTTAACGGCAACAACTTTAATATACGCTATTGGAGCTGGAATTACCGCGGCTGCTGGCACCAGACTTGCCCTCCAA
+
DDCADIEHHIIEH@HEEHEHHHHIIIIIIHIHIIIIHIIIIECGHEHIEGHHHIEHIIGGHEFH@FHHHCE1<GHHIHHFHH?HEHIEHIEFCCGHHIHHHFCHG?G=CEFGHEIIIIIGHIHHHHHIIIHHHIIHIHHEIIHEF1DHGCIIIHHHHHHHG<GHIIHHHHHIHHFHGHIIHIIIHFHHGHHEIHEIHIHF;HCIHIIHIIHEECHFHHEHHHIHIIIHII=HIIIIIHIIIIFHCIIHFHHIIIHEGIIIHIIIIHIIIIIHIIIIIIIIIIIIIHHGIIHIIHIIIIIIIIIIIIIIIIIIIIIIIIIHHIIIIIIIIIIIIIIHHHC0HDDDDD
@HISEQ:969:HM2KJBCX2:2:1102:4269:21196 2:N:0:ACTATGCA
AAGATCGTACTGCCCAACTATCCCTATTAATCATTACGGTGATCCTAGAAACCAACAAAATAGAACCATGCCGTCCTATTCTATTATTCCATGCTAATGTATTCGAGCAAAAATGCCTGCTTTAAACACTCTAATTTTTTCAAGGTAAAGGTCCTGGATCCGCAAGACACCCAATAAAGGACATCAAGTTTCTCCAGAAGGTGAGAAATCAACAGTAACAGTTCATACCCCTTAAGGCATGACCATCACGTCAATCCCGAAATTCAACTACGAGCTTTTTAACTGCAACAACTTTAATATACGCTATTGGAGCTGGAATTACCGCGGCTGCTGGCACCAGACTTGCCCT
+
DDDDDIIIIIIIIIIIIIIIIIIIIIIIIIIIIIIIIIIIIHIIIIIIIIIIIIIIIIIIHIHIIIIII@HIIIIHIIIIIIIHHIIHIIIHHHIIIIGHIHHIIIIIIIIIIIIIIIHIIIHIHIIIIIIIIIIIIHIHIIIIHIIIIHHIIIIIIHHIIHIIIIIIIIIIIIIIIIIIIIIIIIIIHHHIIIIIIIIIIIIIIIIIIIIIIIIIIIIIIIIIIIIIIIIIIIIIHIIIIIIIIIIIIIIIIIHIIIIIIIIIIIIIIIIIIIIIIIIIIIIIIIIIIIIIIIIIIIIIHIIIIIIIIIIIIIIIIIIIIIIIIIIIIIIIIIIIIIIIIIIIDDDDD
@HISEQ:969:HM2KJBCX2:2:1102:19012:23518 2:N:0:ACTATGCA
AAGATCGTACTGCCCAACTATCCCTATTAATCATTACGGTGATCCTAGAAACCAACAAAATAGAACCATGCCGTCCTATTCTATTATTCCATGCTAATGTATTCGAGCAAAATGCCTGCTTTAAACACTCTAATTTTTTCAAGGTAAAGGTCCTGGTTCCACATGACACCCAATTAAGGACATCATGCTTCTCCAGAAGGTGAGAAATCAACTGCGACAGTTCATACCCCTTAAGGCACGACCATCACGTCAATCCCGAAATTCAACTACGAGCTTTTTAACTGCAACAACTTTAATATACGCTATTGGAGCTGGAATTACCGCGGCTGCTGGCACCAGACTTGCCCTCCAA
+
DCDDDIIIIIIIIIIIIIIIIIIIIIIIIIIIIIIIIIIIIIIIIIIIIIIIIIIIIIIHHHHIIIIHIIIIIIIIIIIGIIIIIIIIIIIIIIIIHIIHIHIIIIIIIIIIIIIIIIIIHIIIIIIIHIIIIHIIHIIIIIIIIIIIIIIIIIIIHHIIHIIHIIIIIIIIIIIIIIIIIIIIIIIIIHIIIIIIIIIIIIIIIIHIIIIIIIIIIIIIIHHIIIIIIIIIIIIIIIIIIIIIIIIIIHHIIIIIIIIIGIIIIIIIHIIIIIIIIIIIIIIIIIIIIIIIIIIIIIIHIIIIIIIIIIIIIIIIIIHIIIIIIIIIIIIIIIIIIIIIIIIIIIIDDDDD
@HISEQ:969:HM2KJBCX2:2:1102:2300:24255 2:N:0:ACTATGCA
AAGATCGTACTGCCCCAACTATCCCTATTAATCATTACGGCGATTCTAGAAACCAACAAAATAGAACCGCACGTCCTATTTTATTATTCCATGCTAATGTATTCGAGCATAAGCCTGCTTTGAACACTCTAATTTTCTCAAGGTAAAAGTCCTGGTTCCCCGACGCACACCAATAAAGGGCACGCCGGCTCACCAAGAGGTAAGGCCCAGTCAGACAGTACTCGCCGTTAAGCGGACCGCCCGACCAGGTCTGAAGTTCAACTACGAGCTTTTTAACTGCAACAACTTTAATATACGCTATTGGAGCTGGAATTACCGCGGCTGCTGGCACCAGACTTGCCCTCCAA
+
DDDDDIIIIHIIIHHIIIIIIIIIIIIIIIHIIIIIIIIIIIIIIIHIIIIIIIIHIHHI1FEHIIIHHCHHHHHHHIIHIIIIIIHIIIIIIGI?HIHIIIHIIIIIIIIIIIHIHHIIIIHIIIIHHHHIIHHHHHHHHIIIIIIIIIIIIIHHFIIIIHIIIIIIIIIHHHHHIIIIIHIHIIIIIIIIHIIIIIIIIIIIIIIIIIIIIIIIIIIIIIIIIIHIIIIIIIIIIIIIIIIIHGHIIIIIIHIIIIIIIIIIIIIIIIIIIIIIIIIIIIIIIIIIIIIIIIHIIIIIIIIIIIIIIIIIIIIIIIIIHIIIIIIIIIIIIIIIIIIIIIDDDDD
@HISEQ:969:HM2KJBCX2:2:1102:4621:24681 2:N:0:ACTATGCA
AAGATCGTACTGCCCAACTATCCCTATTAATCATTACATCGATCCTAGAAACCAACAAAATAGAATCGGATGTCCTATTTCATTATTCCATGCTAATGTATTCAAGCGTGAGCCTGCTTTAAACACTCTAATTTTTTCAAGGTAACAGTCCTAATTCCCCGTGACACCAAATTAATGGCATTACGGTTCTTTAGAAGGTGAGAAATCAATAATATCAGTACATACCAACGGCATGACCGAAACATTGATCCCGAAATTCAACTACGAGCTTTTTAACTGCAACAACTTTAATATACGCTATTGGAGCTGGAATTACCGCGGCTGCTGGCACCAGACTTGCCCTCCAA
+
B@D?BHHHHHIHIEGHHEFHIHIHIGHIHHHHIHHHIIHHDHHIHEFHHHHH@H1CCHHHHHIIEEHHIEHHHF<F<C@GHFHIIHIHEHECGH?1<HGHHEHFHIIHFIHCFHGHHIIHEBCGECGHGC<CHHHIHHHIHEHEHHHGHHHHG@FEGIIHHH@FGHHHHHHCIHHHHEGGHCIHHHHHF@EFHIIIFHGEHEIHF<FF@EF@EHEIHGHFHHGIHGEHHHFEEEIHHIIHGCEGCCGA</<EHIHIHFIIHH@EIHHHHGEIHHHHIIIIIIIHHEG1HHGGHGGHHHHGCFHEGEHHGHHHHHHHECCCCEFIHIHIIHHHHHHIIHHHGHDBDD@
@HISEQ:969:HM2KJBCX2:2:1102:17045:24980 2:N:0:ACTATGCA
AAGATCGTACTGCCCAACTATCCCTATTAATCATTACGGTGATCCTAGAAACCAACAAAATAGAACCATGCGTCCTATTTCATTATTCCATGCTAATGTATTCAGGCAATAGCCTGCTTTAAGCACTCTAATTTTTTCAAGGTAACAGTCCTGCTTCCCCAACGCACCAAATTAATGGCATGCTAGTTATTCAGAAGGTAGGAATCCATCACGCCAGTACAGACCCAAAAGCCCGACCAACGGATAAATCCCGAAATTCAACTACGAGCTTTTTAACTGCAACAACTTTAATATACGCTATTGGAGCTGGAATTACCGCGGCTGCTGGCACCAGACTTGCCCTCCAA
+
DCDDDIHHHIECHGIHHHHICHHIHIEHHEHGIHIIIGHHEH@CCFHHHIHHHCGHEEEEHIG1DFCCCEHCGHHHICDCH<DGEC?HG?<1@HEHIIIIIIIIIHHHIHHGHIIHIIIIHGIIIHIHGIHIIIIIIHHHIIHIIIHIIGIHHDHHGHHHCIIHIIIIIIIIIIIHHIIIIHIGIIIIIHIIGIHGIIIIIIIIIGIIIIIIIIIIIIIHIHHIIIIIHIIIIIIIIIIIIIIIIHIIIIIIIIIIIIIHIIIHIIHIIIIIIIIIIIIIIIIIIIIIIIIIIIIIIIIIIIIIIHIIIIIIIIIIIIIIIIIIIIIGIIIIIIIIIIIIIIDDDDD
@HISEQ:969:HM2KJBCX2:2:1102:14568:24621 2:N:0:ACTATGCA
AAGATCGTACTGCCCAACTATCCCTATTAATCATTACATCGATCCTAGAAACCAACAAAATAGAATCGGATGTCCTATTTCATTATTCCATGCTAATGTATTCAAGCGTGAGCCTGCTTTAAACACTCTAATTTTTTCAAGGTAACAGTCCTAATTCCCCGTGACACCAAATTAATGGCATTACGGTTCTTTAGAAGGTGAGAAATCAATAATATCAGTACATACCAACGGCATGACCGAAACATTGATCCCGAAATTCAACTACGAGCTTTTTAACTGCAACAACTTTAATATACGCTATTGGAGCTGGAATTACCGCGGCTGCTGGCACCAGACTTGCCCTCCAA
+
DDDCDIIIHIIIIHIHIIIIIIIIGIIIIHHEHEHIIIHIIIIHIHIIGHIIFIIHIIIHIIHIHHIHHHHIEHHHG?EGHHIHIGIIHHHHFEHHHIIIIIHIIIIIIHHHIIIHHIIIIIIIIIHIIIHHIIIHIIHHIIIHIIIIIGIIIIIHIIHIIIIIIIIGIIIIIIIIIIIIIIIIIIHIIIIIIIIIIIHIIIIIIIIIIHIIIIIIIIIIIIIIIIIIIGIIIIIIHHIIIIIIHHIIIIHIIIIIIHIIIIIIIIIIIIIIIIHHIIIIIIIIIIHHIIIIIIIIIIIIIIIIIIIIIIIIIIIIIIIIHIIIIIIHIIIIIIHIIIIIIIDDDDD
@HISEQ:969:HM2KJBCX2:2:1102:13529:24984 2:N:0:ACTATGCA
AAGATCGTACTGCCCAACTATCCCTATTAATCATTACGTCGATCCTAGAAACCAACAAAATAGAATCAAACGTCCTATTTCATTATTCCATGCTAATGTATTCGAGCAAAAATGCCTGCTTTAAACACTCTAATTTTTTCAAGGTAAAGGTCCTGGATCCGCAAGACACCCAATAAAGGACATCAAGTTTCTCCAGAAGGTGAGAAATCAACTGCAACAGTTCATACCCCTTAAGGCATGACCATCACGTCAATCCCGAAATTCAACTACGAGCTTTTTAACTGCAACAACTTTAATATACGCTATTGGAGCTGGAATTACCGCGGCTGCTGGCACCAGACTTGCCCTCCAA
+
DDDDDIIIIIIIIIIIIIIIIIIIIIIIIIIIIIIIHFIIIGHHIIIIIIIIIIIIHIIIIGGIIIIIHFIHHGIHFHIHHGHHHIIHHEHIHIHHHHIIIHGIHHHHIIHHIIGHHHIHIIIIIIIIHHHHHHIIIHIIHGHHHIIIIIIIIHHIIHIIIHIIHIIIIIIIIIIIIIIIHIHIIIIHIIIIIIIIIIIIIIIIIIIIIHIIIIIIIIIIIIIIIIIIHIIIIIIIIIIIIIIIIIIIIHHIIIIIIIIIIIIIIIHHHIIIIHHIIIIIIIIIIIIIIIHIHIIIIIIIIIIIIIIIIIIIIIIIIIIIIIIIIIIIIIIIIIIIIIIIIIIIIIIDDDDD
@HISEQ:969:HM2KJBCX2:2:1102:16124:25831 2:N:0:ACTATGCA
AAGATCGTACTGCCCAACTATCCCTATTAATCATTACGGTGGTCCTAGAAACCAACAAAATAGAACCACAACGTCCTATTCTATTATTCCATGCTAATCTATTCAAGCAATAGCCCGCTTTAAACACTCTAATTTTTTCAAGGTAATGGTCCTGGCTCCCCAACACACCCAATAAAGGACATGCTGGCTCACCAGAAGGAAGACCCGACAGCAGACAGTACTCGCCAAAGACGGACCGCCCGGCCAGGCCTAAAGTTCAACTACGAGCTTTTTAACTGCAACAACTTTAATATACGCTATTGGAGCTGGAATTACCGCGGCTGCTGGCACCAGACTTGCCCTCCAA
+
DDCCDIHIHIIIIHHHHIIIIIIIIIIIIFHHIIHHIIIIIIIIGHIIIIIHIIIIIIGHHHHIIIIIIIIIIHEHHFHIGHHIIHIHIIHIIHIIIIIIIHIIIIHIIIIIDHIHIIIIHIIIIIIIIIIIIIHHHIIIIIIIIIIIIIHIIIHHIIIIIIIIIIIIIIHIIIIIIIIIIIIIIIIIIIIIIIIIIIIIIIIIIIIIIIIIIIIIIIIIIHIIIIIIIIIIIIIHIIIIIIIIH>IIIIIIIIIIIIIIIIIIIIIIIIIIIIIIIIIIIIIIIIIIIIIIIHIHIIIIIIIIHIIIIIIHIIIIIIIHIIIIIIIIIIIIIIIHIHIIIDDDDD
@HISEQ:969:HM2KJBCX2:2:1102:8158:26281 2:N:0:ACTATGCA
AAGATCGTACTGCCCAACTATCCCTATTAATCATTACGTCAATCCTAGAAACCAACAAAATAGGATCAAACGTCCTATTTCATTATTCCATGCTAATGTATTCAAGCGTTAGCCTGCTTTAAACACTCTAATTTTTTCAAAGTAACAGTCCTGTTTCCCTGCAACACCAAATTAATGACATTACAGTTCTTCAAGAAGGAGGAACCAGTAAAGCCAGTACATACCAGAGGCACGACCAACCTACTAATCCCGAAATTCAACTACGAGCTTTTTAACTGCAACAACTTTAATATACGCTATTGGAGCTGGAATTACCGCGGCTGCTGGCACCAGACTTGCCCTCCAA
+
DDDDDIIIIIIIIIIIIIIIIIIIIIIIIIIIIIIIIIIIIIIIIIIHIIIIIIIIIIIIIHHHIHIIGIIIIIHIIIIIIIIIIIIGHIIIHIIIIIHIHIIIIIHIIIIGIIIIIIIIIIIIIIIHIHHHHIGIIIIIIHIIIIIIHHHIIIIIIIIHIIIIIIIIIIIIIIHIIIIHHIIIIIIIIHHGHIHIIHIHHIIHIHIIIIIIIHIIIIIIIIIIIIIIIIIIIIIIIIIIIHHHGIIHIIIIIIIIIIIIIIHIIIIIIIIIIIIIIIIIIIIIIIIIIIIIIIIIIIIIIIIIIIIIIIIIIIIIIIIIIIIIIIIIIIIIIIIIIIIIIDDDDD
@HISEQ:969:HM2KJBCX2:2:1102:3983:26708 2:N:0:ACTATGCA
AAGATCGTACTGCCCAACTATCCCTATTAATCATTACGTCAATCCTAGAAACCAACAAAATAGGATCGAACGTCCTATTTCATTATTCCATGCTAATGTATTCAAGCGTTAGCTTGCTTTAAACACTCTAATTTTTTCAAAGTAACAGTCCAAATTCCCCAAAACACCAAATTAATGGCATTAAGGTTCATCAGGAAGGAGGAATCAGTGAGACCAGTACATACCAGAGGCATGACCAACCTACTAACCCCGAAATTCAACTACGAGCTTTTTAACTGCAACAACTTTAATATACGCTATTGGAGCTGGAATTACCGCGGCTGCTGGCACCAGACTTGCCCTCCAA
+
DDDCDIIIIIIIIIHHIIIIIIIIIIIIIIIIIIIIGHIIIIIHIIIIIIIIIIIIIIIHIIIHIHHIIIIHIIIIIIIIGIHHHIHIFHHHIGHHIIIIHHHHHHGIIIIIHIIHIIIHIIIHIIIIIIIIIIIIIIIIHIIIIIIIIHIIIHFEIIHHIIIIHIIIIIIIHIHIIGIHIGIIIIIIIHIIIHIHIIIIIIIIIIIIGIIIIGIIIIIIGIIIIIIIIIIIIIIIIIIIIIIHHIIIIIIGIIIIIIIIIIIIIIIIIIIIIIIIIIIIIIIIIIIIIIHIIIIIIIIIIIIIIIIIIIIIIIIIIIIIIIIIIIIIIIIIIIIIIIIIIDDCDD
@HISEQ:969:HM2KJBCX2:2:1102:14736:25807 2:N:0:ACTATGCA
AAGATCGTACTGCCCAACTATCCCTATTAATCATTACATCGATCCTAGAAACCAACAAAATAGAATGCGATGTCCTATTTCATTATTCCATGCTAATGTATTCAAGCGTGAGCCTGCTTTAAACACTCTAATTTTTTCAAGGTAACAGTCCTAATTCCCTATAACATCAAATAAATGACATTATAGTTCTTTAGAAGGTGAGAACCAATAAAATCAGTACATACCAAGGCATGACCAACTAATTGATCCCGAAGTTCAACTACGAGCTTTTTAACTGCAACAACTTTAATATACGCTATTGGAGCTGGAATTACCGCGGCTGCTGGCACCAGACTTGCCCTCCAA
+
DDDDDIIIIIIIIIIIIIIIIIIIIIIIHIHIIIIIIIIHIIIIIIIIIIIIIIIIIIIHIIIIIIIIIHIHHIHHHHHIIIIIHGIHHIIHHIIIIIIIHIIIIIIIIIIIHIIIHHHIHIHHIGIIHIIIIHHIHIHHHHIIIIIIHIIIIIHIIIIIIIIIIIHIIIIIIIIHIIIIIIIIIHIIIIIIIIIIIIIIIIIIIIHHIIHIIIIIIIIIIIIIIIIIIIIIIIIIIIIIIIHHIIIIHIIIIIIHIIIIIIIIIIIIIIIIIIIIIIIIIIIIIIIIIIIIIIIIIIIIIIIIIIIIIIIIIIIIIIIIIIIIIIIIIIIIIIIIIIIIDDDDD
@HISEQ:969:HM2KJBCX2:2:1102:8497:26826 2:N:0:ACTATGCA
AAGATCGTACTGCCCAACTATCCCTATTAATCATTACGTCGATCCTAGAAACCAACAAAATAGAATCAAACGTCCTATTTCGTTATTCCATGCTAATGTATTCAAGCGTGAGCCTGCTTTAAACACTCTAATTTTTTCAAAGTAACAGTCCTGATTCCCCATGACACCAAATTAATGACATCATGGTTCGTCAGAAGGTAGGAATCAATAATACCAGTACGTACAATAGCACGACCAATAAATTGATCCCGAAATTCAACTACGAGCTTTTTAACTGCAACAACTTTAATATACGCTATTGGAGCTGGAATTACCGCGGCTGCTGGCACCAGACTTGCCCTCCAA
+
@D?DBH?F@G@1<FHI?HHCCHI@ECHHIIHIFIIE<<<GHHH10D<D<CCHE1GHIII?1C1<D<CCGCCG@FGH1FHEHEE?HHHEHH<D11DGGHGHEHHIIHIHHCIHHG@HHGIHGHHGFEHHCGCHHHHG?AAFAHGHCG?HHHHFHHHGEEH@CEEGHEHHHHFGCHEIFGCEHHHGIHECCECGEHIHHHHG?HHIH@HHHHHHFGHHFFCGH@HEEHHEIHIGFIHEC=HGHECFIIICIFHIHHIHIIIIHHHF@GCCEHG@CGCHCIIHGCFHEHHHGIHEHHG?H@HEEIHHEHEHHHIGHDHHHHEE@HHHGD1FEHIIIHEIIHHED@D00
@HISEQ:969:HM2KJBCX2:2:1102:10692:27304 2:N:0:ACTATGCA
AAGATCGTACTGCCCAACTATCCCTATTAATCATTACGTCGATCCTAGAAACCAACAAAATAGAATCAAACGTCCTATTTCGTTATTCCATGCTAATGTATTCAAGCGTGAGCCTGCTTTAAACACTCTAATTTTTTCAAAGTAACAGTCCTGATTCCCCATGACACCAAATTAATGACATCATGGTTCGTCAGAAGGTAGGAATCAATAATACCAGTACGTACAATAGCACGACCAATAAATTGATCCCGAAATTCAACTACGAGCTTTTTAACTGCAACAACTTTAATATACGCTATTGGAGCTGGAATTACCGCGGCTGCTGGCACCAGACTTGCCCTCCAA
+
DDDDDIHIIIHHIIIIIIHIIIIIIIIIIIIIIIIIIIIIIIIIIIIIIIIIIIIIIHHIIIIIFHIHHHHHHHDHGIIIHIIIEHHHHGIIGHHIIIIIIIIIIHHIIHIIIIIIIIIIIIIIIIIIIIIIIIIIIIIIIHHIIIIIIIIIIIIIIIIIIIIIIIIIIIIHIIIIIIIIIIHIIHHIIIIIIIIIIIIIIIIIIIIIIIIIIIIIIIIIIIIIIIIIIIIIIIIIIIIIIIIHIIGIIIIIIIIIIIIIIIIIIIIIIIIIIIIIIIIIIIIIIHIIIIIIIIIIIIIIIIIIIIIIIIIIIIIIIIIIIIIIIIIIIIIIIIIIIIIIDDDDD
@HISEQ:969:HM2KJBCX2:2:1102:16847:27785 2:N:0:ACTATGCA
AAGATCGTACTGCCCAACTATCCCTATTAATCATTACGTCGATCCTAGAAACCAACAAAATAGAATCAAACGTCCTATTTCATTATTCCATGCTAATGTATTCAAGCGTACGCCTGCTTTAAACACTCTAATTTTTTCAAAGTAACAGTCCTGATTCCCCACGACACCAAATTAATGACATCGCGGTTCTTCAGAAGGTAGGAACCAATAATGCCAGTACGTACCGAAGCACGACCAACAATTCGATCCCGAAATTCAACTACGAGCTTTTTAACTGCAACAACTTTAATATACGCTATTGGAGCTGGAATTACCGCGGCTGCTGGCACCAGACTTGCCCTCCAA
+
DDDDDIHIHGHHIGIIGHHHHIHHIIHIGIIIIHHIHIHHHIIHHHHIGHIIGIHIGIHHH?GEHHCHHHHHHIGHIHGHIIIIHGHHHH?FCGHIIHHIHIHHIHHGEGHHIGIIIIIIHHIIIIIIIIIIHIIIIGIIHIIHHFFHHIIIHIHHIIIIIIIHIIIHGIIIIHIIIIIIHIIIIIIIHHIIIIIIIIIIIIIIGIIIIIHIIIIIIIIIIIIIIIIIIIIIIIIIIIIIIHGEHHHIIIIIIIIIIIIIIIIIIIIIIHIIHIIIIIIIIIIIIIIIHIIIHIIIIIIIIIIIIIIIIIIIIIIHIIIIIIIIIIIIIIIIIIIIIIIIDDBDD
@HISEQ:969:HM2KJBCX2:2:1102:16450:28030 2:N:0:ACTATGCA
AAGATCGTACTGCCCAACTATCCCTATTAATCATTACGTCAACCCTAGAAACCAACAAAATAGGATCAAACGTCCTATTTTATTATTCCATGCTAATGTATTCAAGCGTTAGCCTGCTTTAAACACTCTAATTTTTTCAAAGTAACAGTCCTGTTTCCCCGCAACACCAAATTAATGGCATCACGGTTCTTCAAGAAGGAGGAATCAGCAAGGCCAGTTCATACCAGTGGCACGACCAACCTGCTGACCCCGAAATTCAACTACGAGCTTTTTAACTGCAACAACTTTAATATACGCTATTGGAGCTGGAATTACCGCGGCTGCTGGCACCAGACTTGCCCTCCAA
+
DDDDDIHIHCHHHHIHIIIIIIEHGHIHHFH1FHIHIHIEHHI1CGHIIIIEFHHGCHHIHHE?HHFHE1<EH?@D@GHIIIHHDEHE@EHH1GHIHIIIGG1DHGHIIHHHHEHHHHHIIHIHHIIHIHIHIIHHHIIHEHGHHGGIHIHIHIIHIGHHEIIHHIFHHHFHIIHHHGIIHIIHHIIIIHIHIIIIHHHHGHHIIIIIIIIIIIHHHIIIIHHGIIIIIIII=IIIIIIIHGFDAIIGHCHGIIHEHHIIHIHHHHEIIIIIIIIHIIIIIIIHGHGHIGIIIIHIIHIIIHDIHHEGFIHHIIIIIHFHHHIHIHHIIIIIIHIIIIIIIDDDDB
@HISEQ:969:HM2KJBCX2:2:1102:3577:28776 2:N:0:ACTATGCA
AAGATCGTACTGCCCAACTATCCCTATTAATCATTACGTCGATCCTAGAAACCAACAAAATAGAATCGAACGTCCTATTTCATTATTCCATGCTAATGTATTCAAGCGTTAGCTTGCTTTAAACACTCTAATTTTTTCAAAGTAACAGTCCAAATTCCCCGCAACACCAAATTAATGGCATTACGGCTCATCAGGAAGGAGGAATCAGTGAGACCAGTACATACCAGAGGCATGACCAACCTACTAACCCCGAAATTCAACTACGAGCTTTTTAACTGCAACAACTTTAATATACGCTATTGGAGCTGGAATTACCGCGGCTGCTGGCACCAGACTTGCCCTCCAA
+
DCDDDIGIIIIIIIIIIIIGIIIHHIIIIIIIIIIIIIIIICHCHIGHHHHEHIIIIHIGIIIIIIIIIIIGIFHIFIIHIIHIIIHCEHHHHHIIIIIIIIIIHHHIIIIIIHIIIIHHHHHHHIHIIIIIHHIHIIIIIIIHIIIHHHIHIIGHIIHIIIIIIHIHIIIIIIIIIHIIIIIIIIIIIIIIIIIIIIIIIIIIIIIIIIHIIIIIIIII<III;2IIII?IIHII<IHIIHFGCIHIIIHIIIIIIIIIIHFHIIIIIIIHIIHIIIIIIIIHIIIIIIIIIIIIIIIIHIIIIIIIIIIIIIIIIIIIIIIIIIIIIIIIIIIIIIIIIDDDDD
@HISEQ:969:HM2KJBCX2:2:1102:13012:28185 2:N:0:ACTATGCA
AAGATCGTACTGCCCAACTATCCCTATTAATCATTACGGTGATCCTAGAAACCAACAAAATAGAACCATGCCGTCCTATTCTATTATTCCATGCTAATGTATTCAAGCAAAAATGCCTGCTTTAAACACTCTAATTTTTTCAAGGTAAAGGTCCTGGATCCGCAAGACACCCAATAAAGGACATCAAGTTTCTCCAGAAGGTGAGAAATCAACTGCAACAGTTCATACCCCTTAAGGCATGACCATCACGTCAATCCCGAAATTCAACTACGAGCTTTTTAACTGCAACAACTTTAATATACGCTATTGGAGCTGGAATTACCGCGGCTGCTGGCACCAGACTTGCCCTCCAA
+
DDDDDGIIIIIIHEHHIIIIHIHHIIIIIHIIHIHIIIIIFHHGIHHIHIGIIIIIIHIEHIHHIIIIIG??CHIIIHIIIIHIH@GHCFHHHIIIIIIIIHGHIIIHIHIIIIIIIIIIIIIIIHIIGIIIHIIIIIIIHHIGIIIIIIIIHIIIIIIIIIHIIIIIIIIIIIIIIIIIIIIIIIHIIIIIHIIIIIIHIIIIIIIIIIIIIIIIIIIIHHHIIIIIIIIIIIIIIIIIHHHIIIIIIIHGIIIIIIIIIIIIIIIIHHIIIHIHIIHIHHHIIIIIIIHIIIIIIIIIIIIIIIIIIIIHHIIIIIIIIIIIIIIIIIIIIIIIIIIHIIIIIIIIDDDDD
@HISEQ:969:HM2KJBCX2:2:1102:16043:28929 2:N:0:ACTATGCA
AAGATCGTACTGCCCAACTATCCCTATTAATCATTACGGTGATCCTAGAAACCAACAAAATAGAACCATGCCGTCCTATTTTATTATTCCATGCTAATCTATTCAAGCACAAGCCTGCTTTAAGCACTCTAATTTTTTCAAGGTAATAGCTCTGCTTCCCCAACGCACTAACTTAATAGCATGCTGGTTATTCAGAAGGTAGGAATTCATCAGGCCAGTGCGGACAGTGAAGCCCGACCAACCGACAAACTCCGAAATTCAACTACGAGCTTTTTAACTGCAACAACTTTAATATACGCTATTGGAGCTGGAATTACCGCGGCTGCTGGCACCAGACTTGCCC
+
DDDCDIIIIIIIIIIIIIIIIIIIIIIIIIIHIIIHIIIIIIIIIIIGIHIHHIHIIIIHHIIHHIIIIIHHHIGHIGIIIIIIIIIIIIIIIIIIHIHIIGHIIIIIIIIIIIIIIIHHHIIIIIIIIIIHIIIIIIIIHIIIIIHIIIIIIIGHIIIHIIIIIIIIIHHIIIIIIIIIIIIIIIIIHHIIIIIIIIHHIIIIIIIIIIIIIIIIIIIIIIIIIIIIIHIIIIIIIIIIIIIIIIIIIHHIIIIIIIHIIHHHHIIIIIIIIIIIIIHIIIIIIIIIIIIIIHHGIIIIIIIIIIIIIIHIIHIIIIHHIIIIIIIIIIIIIIIIIIDDDDD
@HISEQ:969:HM2KJBCX2:2:1102:17276:27950 2:N:0:ACTATGCA
AAGATCGTACTGCCCAACTATCCCTATTAATCATTACGGTGGTCCTAGACCAACAAAATAGAACCAACGTCCTATTCTATTATTCCATGCTAATCTATTCAAGCAAAAGCCCGCTTTAAACACTCTAATTTTTTCAAGGTAATGGTCCTGGTTCCCCGACACACCCAATAAAGGGCATACCGGCTCACCAGAAGGATAGACCCGACAACAGACAGTACTCGCCAGAGACGGACCGCCCGGTCAGGCCTAAAATTCAACTACGAGCTTTTTAACTGCAACAACTTTAATATACGCTATTGGAGCTGGAATTACCGCGGCTGCTGGCACCAGACTTGCCCTCCAA
+
@DDDDHEHHHHHGEHIIIGIH?CGHIIIIEHHHIIHHHGH@HC<GHIIIIGHHHHIHIHIHHIHHH?=EEC@C?F@1GEGEGEH@FCC@CFCFIIHHCHHHIHEEHHHEHEHGIHGHHHHHGHIIIHIHIIHIIIHHIIIIIHHIHCHHHG8EHHGIIIIIIHHHIHGHHGHIHHHHHHIIIIHIHIII<IHIIIHHIIIIIIIIIIIIIIIIHIIIIIIIIIHIGIIIIIIIGIIGIIIHHIIHHFGIIIIIIIIIIIIIIIIIIIIIIIIIIIIIIIHIIIHIIIIIIIIHHHFFDIIIIHIIIIIIIIIIIIIIIIIIIIIIIIIIIIIIIIIIIDDCDD
@HISEQ:969:HM2KJBCX2:2:1102:8704:29417 2:N:0:ACTATGCA
AAGATCGTACTGCCCAACTATCCCTATTAATCATTACATCGATCCTAGAAACCAACAAAATAGAATCTGATGTCCTATTTCATTATTCCATGCTAATGTATTCAAGCGTAAGCTTGCTTTAAACACTCTAATTTTTTCAAGGTAACAGTCCTAATTCCCCATAACATCAAATAAATGACATTATGGTTCTTTAGAAGGTGAGAACCAATAAAACCAGTACATACCAAGGCATGACCGATTCCTTGATCCCGAAATTCAACTACGAGCTTTTTAACTGCAACAACTTTAATATACGCTATTGGAGCTAGAATTACCGCGGCTGCTGGCACCAGACTTGCCCTCCAA
+
@@DABGIICHGFHHIHIGHIHHIIEHIGHGIII?CHHHHHEEHIIIIIHIHHICHDH?CGHHHFIHHHHEFGHHIIIHHHIIHHIHEFHHHIHHHIIIIIGFHIHHIIIIHHGHIHHGHIIIFIIHHHIHIHCHFIHIIIIIIIIIIIHIIIIHHHIIIHHGIIHHHIIIHIHIHHIIIIHIHHHIIIHHIIIIIIIHGHIHHIIIIIIIIIIIIIHIIIIIIIIIIHHIHIHIHEIIIIIHG4IIIIIIIIIIHHIIIIIIIIIIIIIHIHHHIIIIIIIIIIIIIIIIIIIIIIIIIIIIIIHF1IIIIIIIIIIIIIIIIHIIIIIIIIIIIIIIIIDDDDD
@HISEQ:969:HM2KJBCX2:2:1102:12082:29736 2:N:0:ACTATGCA
AAGATCGTACTGCCCAACTATCCCTATTAATCATTACGGTGATCCTAGAAACCAACGAAATAGAACCAAGCCGTCCTATTTCATTATTCCATGCTAATATATTCAGACGTTAGCCTGCTTTAAACACTCTAATTTTTTCAAAGTAATAGTCCTGATTTCCAATCACACCAAATAAATGGCATGAAAGTTCCTCAGAAGGTAGAGATTTATCTCACCAGTACAGACAATTAAGCCTGACCAATGGGTAAACCCCGAAGTTCAACTACGAGCTTTTTAACTGCAACAACTTTAATATACGCTATTGGAGCTGGAATTACCGCGGCTGCTGGCACCAGACTTGCCCTCCAA
+
ADADDIIIIIIHHIIIIIIIHIIHIHHGIHHIIIIIIIGHHIICHHHHIHHHIIIIIIIIIHEHIIIHGEEHHEHIHHIGGHHHHHIHHHIIIFHIHIIIIIIIIIIIIIIIHHGHHIIHIIHHHIIIIHIIIIHIIIIIHIIHIIIIIIIHIIIIIIFHHIIIIIIIIHHIIIIHHIIHIIIIGHIIIIIIHHIHHIIHIIIIIIIIIIIIIIHIIIIIIIIIIIIIIIIIIIIIIIIIIIIHIHGIIIIIIIIIIIIIIIIIIIIIIIIIIIIIIIIIIIIIIIIIIIIIIIIIIIIIIIIIIIIIIIIIIIIIIIIIIIIIIIIIIIIIIIIIIIIIIIIDDDDD
@HISEQ:969:HM2KJBCX2:2:1102:14078:30065 2:N:0:ACTATGCA
AAGATCGTACTGCCCAACTATCCCTATTAATCATTACGTCGATCCTAGAAACCAACAAAATAGGATCAAACGTCCTATTTCATTATTCCATGCTAATGTATTCAAGCGTTAGCCTGCTTTAAACACTCTAATTTTTTCAAAGTAACAGTCCTGTTTCCCTGCAACACCAAATTAATGACATTACAGTTCTTCAAGAAGAAGGAACCAGTAAAGCCAGTGCATACCAGAGGCACGACCAACCTACTAATCCCGAAATTCAACTACGAGCTTTTTAACTGCAACAACTTTAATATACGCTATTGGAGCTGGAATTACCGCGGCTGCTGGCACCAGACTTGCCCTCCAA
+
CDDDDIGIIHIIGIIIIHHGIIHIIIIIIIIIIIIHHHIIIIIIIHIIIIHHEHIIHHIIHHHIIIIIIIIGHIHIIIIIIHIIIIIICHHCGGHIIIIIIIIIIIIIIIHHHHHIIIHIIHHIIIHIHIIHIIIIHIIIIIHIIHIIIIIIHHIIIIIIIIIIHIIIIIIIIIIIIIIIIIIIIIIIIIHHIIHIIIHHIIIIIHIHIIIIIIIIIIIHIIIIIHIIGIIIIIIIIIIIIIIHHIIHIHIIIHIIIIIIIHHIIHIIIIIIIIIIIHIIIIIIIIIIIIHIIIIIIIIIIIIIIIIIIIIIHIIIIGHIIIIIIIIIIIIIIIIIIIIIIDDDDD
@HISEQ:969:HM2KJBCX2:2:1102:7323:31282 2:N:0:ACTATGCA
AAGATCGTACTGCCCAACTATCCCTATTAATCATTACGTCAATCCTAGAAACCAACAAAATAGGATCGAACGTCCTATTTCATTATTCCATGCTAATGTATTCAAGCGTTAGCCTGCTTTAAACACTCTAATTTTTTCAAAGTAACAGTCCTGTTTCCCTGCAACACCAAATTAATGACATTACAGTTCTTCAAGAAGGAGGAATCAGTAAAGGCAGTACACACCATTGGCACGACCAACCTACTGACCCCGAAATTCAACTACGAGCTTTTTAACTGCAACAACTTTAATATACGCTATTGGAGCTGGAATTACCGCGGCTGCTGGCACCAGACTTGCCCTCCAA
+
D@<D@CEHE@GE11<1<E1CF?CCEHHFHGH11<1DC1F@GEHEF?E1D@CHE1FEC1CCEH1<?EHH0C<<<D00CC?C1<CEG?GC<FC@EC@C<HF<1EDGHCE@EFGHIHFBFFHCEGBFCDIHGB1C@@CCFFF@HFHHFFCIHF@CBGHFIHEF1EHHED@C0FD</GDFEHGD/DCEG?6<FECCECHH9HCFF:D.<H@GCDGC</EIIGHEF/11HF<1@;HED<<<CC<CGCGDDEFC??D?FD1?HG@CC=EGG1@HGEHGCHG<@GHHHIHCC<<1EEHD@HHECCC<FCG?H@EIIHHH?FCC</IGCF1F@<@EIHHGC<@E@IHGC0A@@@
@HISEQ:969:HM2KJBCX2:2:1102:7294:31304 2:N:0:ACTATGCA
AAGATCGTACTGCCCAACTATCCCTATTAATCATTACGGTGATCCTAGAAACCAACAAAATAGAACCACAACGTCCTATTCTATTATTCCATGCTAATCTATTCAAGCAATAGCCCGCTTTAAACACTCTAATTTTTTCAAGGTAATGGTCCTGGCTCCCCAACACACCCAATAAAGGACATGCTGGCTCACCAGAAGGAAGACCCGACAGCAGACAGTACTCGCCAAAGACGGACCGCCCGGCCAGGCCTAAAATTCAACTACGAGCTTTTTAACTGCAACAACTTTAATATACGCTATTGGAGCTGGAATTACCGCGGCTGCTGGCACCAGACTTGCCC
+
DDDDDIHIIHIIHHIIGIIIIIIIIIIIIIIIIIIIIHHHIIGFHHIHIHIHIIHIIGCEHHFFGHHIIIIGHHEHHIIHHHHIIIIHIIHIIIHHIHHIIIIIIIHIIIHIGIIHHHEHIHHHIIIHHIIHIIHIIHIIIHHIIIHIHIIIIHHIIIIIIIIIIIIIIHIHIIHIIIIIIIIIIIIIIIIIIIIIIIIIIIIIIIIIIIIIIIIIIIIIIIIIHIIIIIHI=IIIIIIIIIIIIIIIHIIIIIIIIIIIIIHHIIIIIIIIIIIIIIIIIIIHIIIHIIIIIIIIIIIHHIIIIIIIIIIIIIIIIIIIIIIIIIIIIIIIIIIIDDDDD
@HISEQ:969:HM2KJBCX2:2:1102:11665:31381 2:N:0:ACTATGCA
AAGATCGTACTGCCCAACTATCCCTATTAATCATTACGGTGATCCTAGAAACCAACAAAATAGAACCATGCCGTCCTATTCTATTATTCCATGCTAATGTATTCGAGCAAAATGCCTGCTTTAAACACTCTAATTTTTTCAAGGTAAAGGTCCTGGTTCCACATGACACCCAATTAAGGACATCATGCTTCTCCAGAAGGTGAGAAATCAACTGCGACAGTTCATACCCCTTAAGGCACGACCATCACGTCAATCCCGAAATTCAACTACGAGCTTTTTAACTGCAACAACTTTAATATACGCTATTGGAGCTGGAATTACCGCGGCTGCTGGCACCAGACTTGCCCTCCAA
+
@DDBDEHIHIECHIHHGIIHICEEHHHHEHFCHHHHHIIHE?GH?HHEHHIGGHIIIGHIEHGHHHHHHHIII=C<EHHCGEHEHHIECEHHHGFHHIEFFHEHHHIIGIIIIHGHHIHIHHFHHIGHIHHHFHHHIHHIHIHIHHIHHFHIHHHHHIHIIHIHHEHHHIGIIIHHIIIIHHF@EIIHIHIIHHIIHIIIIIIIIHGIHIIIIHGHHHHIIHH:=HIHHHHIHHHGHHHGEGIIIHCIHHGHF?DIHIGIIHIIHHHIHHHGH=EIIIIHGHIIIIIHHHHEGFIHIHEDHIHIIIIIIIIIHIIHIIIIIIIIIIIIHHHIIIIIIIIHIHHIHIIDCCDD
@HISEQ:969:HM2KJBCX2:2:1102:7533:31587 2:N:0:ACTATGCA
AAGATCGTACTGCCCCAACTATCCCTATTAATCATTACGTCAATCCTAGAAACCAACAAAATAGGATCAAACGTCCTATTTCATTATTCCATGCTAATGTATTCAAGCGTTAGCCTGCTTTAAACACTCTAATTTTTTCAAAGTAACAGTCCTGTTTCCCTGCAACACCAAATTAATGACATTACAGTTCTTCAAGAAGGAGGAACCAGTAAAGCCAGTACATACCAGAGGCACGACCAACCTACTAATCCCGAAATTCAACTACGAGCTTTTTAACTGCAACAACTTTAATATACGCTATTGGAGCTGGAATTACCGCGGCTGCTGGCACCAGACTTGCCCTCCAA
+
DDDADIIIHIH1@@1DHHEHHHIIIIHGIIFC?GHHHIIIHCGHHIGIHIIHEHHHIECHHHIH?@FHHHH?GHHCHHIIHF1<FFHHC1GHHHHH@HHHIHHIHIIHHHIIHFHIHHHHHHHHHIIIHHHHIIIFHHEIIIIHIIGIHIIIHEHHIIIIIIIIIIIHIIIHHIIHIHIIIIIIIHIIIIIIHIIIIIIIIIIIHGHIIIHIIIHGIIHIIIIIIIIII=IIIIIIIHHHHFHGHFHGHHGIIIIIHIIIIIIIHIIIIIIIGIIHIIIHHIIIIHHHIIIIIIIIIIIIIIIIIIIIIIIIIIIIHIIIIIIIIIIIIIIIIIIIHIIIIIDCDDA
@HISEQ:969:HM2KJBCX2:2:1102:1470:32040 2:N:0:ACTATGCA
AAGATCGTACTGCCCAACTATCCCTATTAATCATTACGGTGATCCTAGAAACCAACAAAATAGAACCATGCCGTCCTATTCTATTATTCCATGCTAATGTATTCGAGCAAAATGCCTGCTTTAAACACTCTAATTTTTTCAAGGTAAAGGTCCTGGTTCCACATGACACCCAATTAAGGACATCATGCTTCTCCAGAAGGTGAGAAATCAACTGCGACAGTTCATACCCCTTAAGGCACGACCATCACGTCAATCCCGAAATTCAACTACGAGCTTTTTAACTGCAACAACTTTAATATACGCTATTGGAGCTGGAATTACCGCGGCTGCTGGCACCAGACTTGCCCTCCAA
+
DDDDDIIIIIHIIIIIIIIIHIHHIIIIIGHHIHIGIHHIIIIIIIIIIIIIHIIIIIIHHICHHHHIIHIGIIIGIHHHHHHIIIHIIIIIGIIIIHIIIHIIIIIIEHHHHHIIHIIHIIIHHIIIHHHHHHGHIIIIIHHHHHHHIIIIIHHGIIIIIIHHHDIIIIIIIHHHIHIIIIIIIHIHIIIIIIHIIHHIIIHIIIIIIIIIIIIIIIIIIIIIIIIIIIIIIIIGIIIIIIIIHHIIIHFIIIIIHIIIIIIIIIHHCIIIIIIIIIIIHIIIHFIHIIIIIIIIIIGHIIIIIIIIIIIIIHIIIIIIIIIIIIIIIIIIIIIIIIIIIIIIIIIDDDDD
@HISEQ:969:HM2KJBCX2:2:1102:1744:32147 2:N:0:ACTATGCA
AAGATCGTACTGCCCAACTATCCCTATTAATCATTACGGTGATCCTAGAAACCAACAAAATAGAACCATGCCGTCCTATTCTATTATTCCATGCTAATGTATTCGAGCAAAAATGCCTGCTTTAAACACTCTAATTTTTTCAAGGTAAAGGTCCTGGATCCGCAAGACACCCAATTAAGGACATCAAGTTTCTCCAGAAGGTGAGAAATCAACAGCGACAGTTCATACCCCTTAAGGCACGACCATCACGTCAATCCCGAAATTCAACTACGAGCTTTTTAACTGCAACAACTTTAATATACGCTATTGGAGCTGGAATTACCGCGGCTGCTGGCACCAGACTTGCCCTCCAA
+
DDDDDIIIIIIIIIHIIIHIIIIIIIIIIIIIIIIHHIIIHIIIIFHIIIIIIIIIIGIIIIIIIIIHIGHIHGHIHIHHHIIIIIIIIIIHEHIIIEEHHEHHHGHIIIIIIIIHIIIGIIIIHIIIHIIIIIHGGGIIIIHHIIIIHIIIIIIIIIIIHIIIIIIIIIIIIIIIIIIIIIIIIHIIHEEIIIIIIGHII<HGIIIIHIIIIIIIHIIIIIIIIIIIIIIIHIIIIIIIIIIIIIIIIIHGIIIIIHIIIIIIIIIIHHIIIIIIIIIIIIIIIIIIIIIIIIIIIIIIIIIIIIIIIIIIIIIIIIIIIIIIIIIIIIIIIIIIIIIIIIIIIIIIDDDDD
@HISEQ:969:HM2KJBCX2:2:1102:19008:32048 2:N:0:ACTATGCA
AAGATCGTACTGCCCAACTATCCCTATTAATCATTACGTCAATCCTAGAAACCAACAAAATAGGATCGAACGTCCTATTTCATTATTCCATGCTAATGTATTCAAGCGTTAGCCTGCTTTAAACACTCTAATTTTTTCAAAGTAACAGTCCTGTTTCCCTGCAACACCAAATTAATGACATTACAGTTCTTCAAGAAGGAGGAATCAGTAAAGCCAGTACACACCATTGGCACGACCAACCTACTGACCCCGAAATTCAACTACGAGCTTTTTAACTGCAACAACTTTAATATACGCTATTGGAGCTGGAATTACCGCGGCTGCTGGCACCAGACTTGCCCTCCAA
+
DDDDDIIIIIIIIIIIIIIHIIIIIIIIHIIIIIIIIIIIIIIHGHIIHIIIIIGICHHIIIIIIIIIIHGIIHGIIIIHIIIIIIIHHIIHFHHIIIIHHIIIIIIIIIIIIHHIHHHHHHIIIIHIHIIIIIHIIIHHIHHHIHHIIIIHHIIHEIHHIHIHHIIIIIIHIIIIIIIIHHIIIHHIIIIIIIIIIIIIIIIIIIIIIIIIIIIIIIIIIIIH;IIIIIIIIHII>IIIIIIHHIIIIHIIIIIIIIIIIIIIIIIIIIIIIIIIIIIIIIIIIIIGIIIIIIHIIIIIIIIIIIIIIIIIIIIIIIIIIIIIIIIIIIIIIIIIIIIIIDDDDD
@HISEQ:969:HM2KJBCX2:2:1102:5397:32629 2:N:0:ACTATGCA
AAGATCGTACTGCCCAACTATCCCTATTAATCATTACATCGATCCTAGAAACCAACAAAATAGAATCGGATGTCCTATTTCATTATTCCATGCTAATGTATTCAAGCGTGAGCCTGCTTTAAACACTCTAATTTTTTCAAGGTAACAGTCCTAATTCCCCGTGACACCAAATTAATGGCATTACGGTTCTTTAGAAGGTGAGAAATCAATAATATCAGTACATACCAACGGCATGACCGAAACATTGATCCCGAAATTCAACTACGAGCTTTTTAACTGCAACAACTTTAATATACGCTATTGGAGCTGGAATTACCGCGGCTGCTGGCACCAGACTTGCCCTCCAA
+
DDCDDIIIIIIIIIIIIHIIIIIIIHIIHIIIIIIIIIIIIHHHIHIIIHIIIIIIGIIIIHIHHHIHHHHHHCHIHHIHIGHHFHIIIIIIGHHIHIIIIHIIIIIIHHIHIIIIIIIIHIHHHHIIIIHIHIIIIIHIIIIIIHIIIHIIIIIIIHIIIIIIIIIIIIIIIIIIIIIIIIIIIIIIIIIIIIIIIIHIIIIIIIIIIIIHIIIIIIIIIIIIIIIIIIIIIIIIIIIIIIIIHFIIIIIIIIIIIIIIIIIIIIIIIIIIIIIIIIIIIIIIIIIIIIIIIIIIIIHHHGIIIIIIIIIIIIIIIIIIIIIIIIIIIIIIIIIIIIIIIIDDDDD
@HISEQ:969:HM2KJBCX2:2:1102:11383:32821 2:N:0:ACTATGCA
AAGATCGTACTGCCCAACTATCCCTATTAATCATTACGGTGATCCTAGAAACCAACGAAATAGAATCAGTCCGTCCTATTTCATTATTCCATGCTAATGTATTCAGACGATAGTCTGCTTTAAACACTCTAATTTTTTCAAAGTAACAGTCCTGATTTCCCATCACACCAAATAAATGGCATGAAAGTTCCTCAGAAGGTAGAGATCCATCTCACCGGTGCAGACAATTAAGCCTGACCAATGGGTAGACCCCGAGGTTCAACTACGAGCTTTTTAACTGCAACAACTTTAATATACGCTATTGGAGCTGGAATTACCGCGGCTGCTGGCACCAGACTTGCCCTCCAA
+
DDDDDIIIIIIIIIIIIIIIIIIIIIIIIIIIIIIIIIHIIIIIIIIIIIIIHIIIIIIGIIHIIIIIHIHIGHGIIIIIGIIIIIIIIIIIIIIIIIIIIIHIIIHIIIIIIIHIIIHHIIHIIIIIIIIIIIIIIIIIIHIHIIIIIIIIIIIIIHIIIIIIIIIIIIIIIIHIIIIIIIIIIIIIIIIHIIIIIIIIIIIIIIIIIIIIIIIIIIIIIIIIIIIIIIIIHIIIIIIIIIIHIHDIIIIIIIIIIIIIIIIIIIIIIIIIIIIIIIIIIIIIIIIIHIHIIIIIIIIIIIIIIIIIIIIIIIIIIIIIIIIIIIIIIIIHIIIIIIIIIIIDDDDD
@HISEQ:969:HM2KJBCX2:2:1102:19079:31803 2:N:0:ACTATGCA
AAGATCGTACTGCCCAACTATCCCTATTAATCATTACGTCAATCCTAGAAACCAACAAAATAGGGTCAAACGTCCTATTTCATTATTCCATGCTAATGTATTCAAGCTAATGCCTGCTTTAAACACTCTAATTTTTTCAAAGTAACAGTCCTAACTCCCCATGACACCAAATAAATGAAATCATGGTTCGTCAGAAGGGAGAAATCAATGATACCAGTACGTACCAGAGGCACGACCGATATATTGATCCCGAAATTCAACTACGAGCTTTTTAACTGCAACAACTTTAATATACGCTATTGGAGCTGGAATTACCGCGGCTGCTGGCACCAGACTTGCCCTCCAA
+
DDDDDIIIIHIHHIIIIIIIIHIIIIIIIIIIHIIIIIIIIIIIIIIIHIIIEHHIIIIHIHIHIHIIGIHIIIHHIHIIIIIIHIHEHIHHHHIHIIHIIIIHHHIEHHHHIIHIHIIIHHIIIIIIIIIHIIIIHIHHIIIHIIIIHIIIIHIIHIIIIIIIIIIIIHIIIIIIIIHIHIIIIIIIIIGIIIIIIIIIHIIIIHIIIIIIIIIIIIIIIIIIIII<IIIIIIIIIIIIIHHHHIHIIIIIIIIIIIIIIIIIIHIIIHIIIIIIIIIIIIIIIHHHIIIIHIIIIIIIIIIIIIIIIIIHIIIIIIIIIIIIIIIIIIIIIIIIIIIIIDDDDD
@HISEQ:969:HM2KJBCX2:2:1102:13248:33249 2:N:0:ACTATGCA
AAGATCGTACTGCCCAACTATCCCTATTAATCATTACGGTGGTCCTAGAAACCAACAAAATAGAACCACAACGTCCTATTCTATTATTCCATGCTAATCTATTCAAGCAATAGCCCGCTTTAAACACTCTAATTTTTTCAAGGTAATGGTCCTGGCTCCCCAACACACCCAATTAAGGACATACTGGTTCACCAGAAGGAAGACCCGACAACAGGACAGTACTCGCCAAAGACGGACCGCCCGGCCAAGTCTAAAATTCAACTACGAGCTTTTTAACTGCAACAACTTTAATATACGCTATTGGAGCTGGAATTACCGCGGCTGCTGGCACCAGACTTGCCCTCCAA
+
B?@DDIIIHIIIIIIIHIIIGHIIIHHIECHCHHHHIICHEHHEE1GE1@GE1<FCEHHHH@FHHEHEHIGID@?G@GHFGHFHI?GFEHHH@HFGHHHHCFGHHI@EGHHICGGH?HHHHHHHHHIIIIHEHHHHHHGCHIIIIHFHEEHFD<=CDGHEHGIIHEHHIFFHGEHGFGIGIHIHHHGEHCDEGHGHGHHHHDCIHHHIGIHFHGGIIIIIIHHIGIIHHIHIHIFDGHHIIIFHCHHIHHHHHHIIIIIHHEEEHIHEIIIIHHHGHHIIIIIHHIIHCIIIIHIIHHEIHGIHIIHHHHIIIHHDHHIIHIHIIHEHIIIHIIIIHIIHHHBBBD@
@HISEQ:969:HM2KJBCX2:2:1102:19065:33427 2:N:0:ACTATGCA
AAGATCGTACTGCCCAACTATCCCTATTAATCATTACGGTGATCCTAGAAACCAACAAAATAGAACCATGCCGTCCTATTCTATTATTCCATGCTAATGTATTCGAGCAAAAATGCCTGCTTTAAACACTCTAATTTTTTCAAGGTAAAGGTCCTGGATCCGCAAGACACCCAATAAAGGACATCAAGTTTCTCCAGAAGGTGAGAAATCAACAGTAACAGTTCATACCCCTTAAGGCATGACCGTCACGTCAATCCCGAAATTCAACTACGAGCTTTTTAACTGCAACAACTTTAATATACGCTATTGGAGCTGGAATTACCGCGGCTGCTGGCACCAGACTTGCCCTCCAA
+
DDDDDIIIIIIIHIIIIIIIIHHHHIIIHIIIIIIIIIIHIIHCDHHGHH@GGHIHIHHHHHEHIIIIIEHH<GHIHIIIHHHIIIIIIHHHHH@HFHHHHGGEGHGGIHHIHHIGGHHHHHIHHFCFHHHHHHHHIHCEHHHEFHGHHHHIIHHHGIIIHHGIHHHHEHEIIIHG@GHEGIIIIHIHHEGHH9HGECHHIGHGIIIIHIIIFGHIIIIGIHHGHDGIIIIIHIIHHIIIIHIIIIIHHIHGIHHHH?HGHIIIIIIIIHIIIIIIIIIIIIIIIIIIIIIIIIIIIIIHGIIGIIIIIIIIIHHIIIIIHIIIIGIIIIIHIIIIIIIIIIIIIIIIDDDDD
@HISEQ:969:HM2KJBCX2:2:1102:13558:33635 2:N:0:ACTATGCA
AAGATCGTACTGCCCAACTATCCCTATTAATCATTACGGTGATCCTAGAAACCAACAAAATAGAATCATGCCGTCCTATTTTATTATTCCATGCTAATGTATTCAAGCAAAATGCCTGCTTTAAACACTCTAATTTTTTCAAAGTAAAGGTCCTGGTTCCCCGCGACACCCAATTAAGGGCATCGCGGTTCTCCAGAAGGTGAGAAATTGACTACACCAGTTCATACCCCTTAAGGCACGACCGATGTGTCAATCCCGAAATTCAACTACGAGCTTTTTAACTGCAACAACTTTAATATACGCTATTGGAGCTGGAATTACCGCGGCTGCTGGCACCAGACTTGCCCTCCAA
+
A?DBAEEHIHHIIHGIIIIHIHHIIHIIIIII?HHHIIIIFEHHHEHGHHHHICHIFIIGHCHHIHHHI1F1/CC<HHIIIIHGIEHHGHHHHGHEHHCHHEHIHHHFHIIHEHIIH?FFHEHGIGEEEFIHHHIIIIIIHHIHIHHHHHHHHGHHHIHGHIGDIIHHFGIIHIHEHHHDGHGIHDHHHHGHIHHHGGGHHHHHIHHHIIIHFHHHI;IHGHE<EGGHHHHFII<HHCHEHHHHDHHHFG@FHEHHFIIIIHHIIHEEHIIHHGCHHIFFHHGHHEHHFHCFHFHHEHHHHHHIHEIHIHHHHHHIIIIIIIIIHEHIHHHHIIIIIHHHFHHIIIHDD@B@
@HISEQ:969:HM2KJBCX2:2:1102:13728:34277 2:N:0:ACTATGCA
AAGATCGTACTGCCCAACTATCCCTATTAATCATTACGTCAATCCTAGAAACCAACAAAATAGGATCGAACGTCCTATTTCATTATTCCATGCTAATGTATTCAAGCGTTAGCCTGCTTTAAACACTCTAATTTTTTCAAAGTAACAGTCCTGTTTCCCTGCAACACCAAATTAATGACATTACAGTTCTTCAAGAAGGAGGAATCAGTAAAGCCAGTACATACCATTGGCACGACCAACCTACTGACCCCGAAATTCAACTACGAGCTTTTTAACTGCAACAACTTTAATATACGCTATTGGAGCTGGAATTACCGCGGCTGCTGGCACCAGACTTGCCCTCC
+
DDDDDIIIIIIIHIIIIIIIIIIIIIIIIIIIIIIIIHIIIIIIIHIIIIIIIIIIGIIIIIIGHHIIIHHIIIIIHIIIIIIHIIHHIIIIHIIIIIIIIIIIIIIIIIIIIIIIIIHIIIIIIIIIIIIIIIIIIIIIIIIIIIIIIIIIIIIIIIIIIIIIIIIIIHHHHHIIIIIIIIIIIIIHIIIIIIIIIIIIIIIIIIIIIIIIIIIIIIIIIIIHHIIIIIIIIIIIIIIIIIIIIIIIHIIIIIIIIIIIIIIIIIIIIIIIIIIIIIIIIIIIIIIIIIIIIIIIIIIIIIIIIIIIIIIIIIIIIIIIIIIIIIIIIIIIIIIIIIIDDDDD
@HISEQ:969:HM2KJBCX2:2:1102:16227:34576 2:N:0:ACTATGCA
AAGATCGTACTGCCCAACTATCCCTATTAATCATTACGGTGATCCTAGAAACCAACAAAATAGAACCATGCCGTCCTATTTTATTATTCCATGCTAATCTATTCAAGCACAAGCCTGCTTTAAGCACTCTAATTTTTTCAAGGTAATAGCTCTGCTTCCCCAACGCACTAACTTAATAGCATGCTGGTTATTCAGAAGGTAGGAATTCATCAGGCCAGTGCGGACAGTGAAGCCCGACCAACCGACAAACTCCGAAATTCAACTACGAGCTTTTTAACTGCAACAACTTTAATATACGCTATTGGAGCTGGAATTACCGCGGCTGCTGGCACCAGACTTGCCCTCCAA
+
DDDDDIIIIIIIIIIIIIIHHIIIIIIIIIIIIIIIIIIIIIIIGIIHIIIIIIGIIIIIIIIIIIIHIIFHIIIIHIIIIIIIIHIIIGHIIIIIIIIHHHGIIIIIIIIIHIIHIIHHHHIHHIIIIIIGIIHHHHIHHGIIIIIIIIIHHIHHHIIIIIIIIIIIIIHHIIIIFIHIIIIIIIIIHIIIIIIIIIIHHHHIHIHIIIIHHIIIIIIIIIIIIIIIIIIIIIIIIIIIHHHGHHHIIHHIIIIIIHIIIIIIIIIIIIHIIIIIIIIIIIIHIHIIIIIIIIHHIHIIIIIIIIIIIIIIIIHIIIIIIIIHHIIIIIIIIIIIIIIIIIIDDDDD
@HISEQ:969:HM2KJBCX2:2:1102:5461:34198 2:N:0:ACTATGCA
AAGATCGTACTGCCCAACTATCCCTATTAATCATTACGTCAATCCTAGAAACCAACAAAATAGGATCAAACGTCCTATTTCATTATTCCATGCTAATGTATTCAAGCGTTAGCCTGCTTTAAACACTCTAATTTTTTCAAAGTAACAGTCCTGTTTCCCTGCAACACCAAATTAATGACATTACAATTCTTCAAGAAGGAGGAACCAGTAAAGCCAGTACATACCAGAGGCACGACCAACCTACTAATCCCGAAATTCAACTACGAGCTTTTTAACTGCAACAACTTTAATATACGCTATTGGAGCTGGAATTACCGCGGCTGCTGGCACCAGACTTGCCCTCCAA
+
DDDDDIIIIIHHHIIFHIHHHIHIIIHIIHHGIGIGIIIHGHICCGHIIIIHHGIIHIGGIGGHEHIIIIIGIGIIIIIHGHHII?CGHIHHFHHHHHHHIHIHGIIIIIIIIIIIIIIIIIIIHIIIIIIIHHIHHIIIIIIIIIIHHHHHIHEHHHHHIIIIIIHIIHIHHHHIIIIIHIIIIIIIIIHIIIIIIIIIIHIIIIIIIHIIIIIIIIIIIIIIIIIIIIIIHIIIIIIIIIHHHHHIIIIIIIIIIIIIHHHHIIIIIIIIIIIIIIIIIIIIIHFFIIIIIIIIIIIIIIIIIIIIIIIIIIIIIIIIIIIIIIIIIIIIIIIIIIIIIDDDDD
@HISEQ:969:HM2KJBCX2:2:1102:14270:34634 2:N:0:ACTATGCA
AAGATCGTACTGCCCAACTATCCCTATTAATCATTACGGTGATTCAGAAACCAACAAAACAGGACCACCGTCCTATTTTATTATTCCATGCTAATGTATTCAGACGTAAGCCTGCTTTGAACACTCTAATTTTTTCAAGGTAAAGGTCCTGGTTTCCCACCACGCTAAATTAATAACATGATGGTTCCCCAGAAGGTAGAAATTCCACACGCCAGTACAGACAATTGCCCGACCAACGGTAGAACCCCGAAATTCAACTACGAGCTTTTTAACTGCAACAACTTTAATATACGCTATTGGAGCTGGAATTACCGCGGCTGCTGGCACCAGACTTGCCCTCCAA
+
@@0<0CHFFHH1DCFHH0GHHI?1<?CCE@H@C1CGH1<<<<C@F@H11<<FEFHHE<1F11<DG<<GE/1<C@1DG?1C11<FHHF1<1C1<CHIHIG@C1@BHHHHE:HCHEGEEGEGBEGEHIH?HCIIHH?EHGHHIHHGIIIHIHIHIHHIHHHDHDHHHHHEHHIIHHHHHHHFIHHHHGIIHIGHHHGIIHHHIHHHEHGGDHHHIHIIHHHECFHIHHHGIHIIGGIIHG<CF<EHBIHIHIIHCHHEHGCCHHHEIHF?HEHEHIIIHIIHHHHEIGIIIHIIHIHHIIIIIIIIHIIGHHHHDIIIIIIIIIIIIIGIIIHIIIHIIIADBDD
@HISEQ:969:HM2KJBCX2:2:1102:6878:34823 2:N:0:ACTATGCA
AAGATCGTACTGCCCAACTATCCCTATTAATCATTACATCGATCCTAGAAACCAACAAAATAGAATCGGATGTCCTATTTCATTATTCCATGCTAATGTATTCAAGCGTGAGCCTGCTTTAAACACTCTAATTTTTTCAAGGTAACAGTCCTAATTCCCCGTGACACCAAATTAATGGCATTACGGTTCTTTAGAAGGTGAGAAATCAATAATATCAGTACATACCAACGGCATGACCGAAACATTGATCCCGAAATTCAACTACGAGCTTTTTAACTGCAACAACTTTAATATACGCTATTGGAGCTGGAATTACCGCGGCTGCTGGCACCAGACTTGCCCTCCAA
+
DDDDDIIIIIHHFFHHIIHIIIHGIIIIIIIGIIIIIIIIHIIIIGHHHHIEHIHFGHHCHIHIIIHHHIGCH?@HHHHIGHIIGHHH?FH?HHIIIHIIIGIIHHHHIIIIIIIIHIHHIIIIIHEIIHIHIHHFIHHIHIHIIIIIIIIIIIHHEIHGHIIIHIIHIIIIHIIIHHHHIIIHIIIIIIIIIHIIGIIHIIIIIIIIIIIIIHHIIIHIIIIIIIIIIHGIIHFIIIIIIIIHHHIIIHIHIIIIHHEIHHHIIIIHIIIIIIIIIIIIIIIIIIHIIIIIIIIIIIHHGGIIIIIIIIIIIIIIIIIIIIIIGIIHIIIIIIHIIIIIIIDCDDD
@HISEQ:969:HM2KJBCX2:2:1102:10618:34101 2:N:0:ACTATGCA
AAGATCGTACTGCCCAACTATCCCTATTAATCATTACGGCGGTCCTAGAAACGAACAAAATAGAACCGCACGTCCTATTCTATTATTCCATGCTAATGTATCCGAGCAAAGGCCTGCTTTGAACACTCTAATTTTTTCAAAGTAAAAGTCCTGGTTCCCCGACACGGCCAGTGAAGGCCATGCGGCTCCCCAGAAGGAAAGGCCCGGCCGGACCAGTGCACGCGGTGAGGCGGACCGGCCAGCCAGGCCCAAGGTTCAACTACGAGCTTTTTAACTGCAACAACTTTAATATACGCTATTGGAGCTGGAATTACCGCGGCTGCTGGCACCAGACTTGCCCTCCAA
+
DDDBDHIIIGHIIHEHIIHIHHHHIIGIHIIHIHIHIIHDHD?<CHHHHHHHH0EHHEHHHHECHH?/C?/CHHHHIEHIIIIIHHIFHHD?GHIGCHIIIIHIIIGIIIIHHHGHHHHHHIHIIHHHHHHHIHHIIHIIIHHGIIIIHIHIHHCIIIIIIHHIIIIHIIIIHGIIIHIIHGHHIHIIHHHHIIIIIIIHIIIIIIIHIIIHIIIHIIIGIIIIIIIGIIIIIIIHIIIIIHHHIIIHIIIIHHHHIIIIHIIIIIIHIIIIIIIHIIIIIIIIIIIIIIIIHIIIIIHHIIIIIIIIIIIIIIIIIIIIIIIIIGHHIIIIIIIIIIIIDDDDD
@HISEQ:969:HM2KJBCX2:2:1102:20293:34386 2:N:0:ACTATGCA
AAGATCGTACTGCCCAACTATCCCTATTAATCATTACGTCGATCCTAGAAACCAACAAAATAGAATCAAACGTCCTATTTCGTTATTCCATGCTAATGTATTCAAGCGTGAGCCTGCTTTAAACACTCTAATTTTTTCAAAGTAACAGTCCTGATTCCCCATGACACCAAATTAATGACATCATGGTTCGTCAGAAGGTAGGAATCAATAATACCAGTTCGTACAATAGCACGACCAATAAATTGATCCCGAAATTCAACTACGAGCTTTTTAACTGCAACAACTTTAATATACGCTATTGGAGCTGGAATTACCGCGGCTGCTGGCACCAGACTTGCCCTCCAA
+
DDDDDHIIIIIIIIIIIIIIIIIIIIIIIIIIIIIIIIIIIIIIGIIHHIIIIIIIIIIIIIHIIIIIIIIIHHIIIIHIIIIIIIIIIIGHHIIIIIIIIIHHIIHHHIIIIIIIIIHHHHHHIIIIIIIIIIIHIIIHIIIIIIIIHIIIIIIIIIIIIIIIIIIIIIIHIIIIIIIIIIHIIIIHIIIIIIIIIIIIIIIIIIIIIIIIIIIIIIIIIIIIIIIIIIIIIIIIIIIIIIIHIIIIIIIIIIIIIIIIIIIIIIIIIIIIIIIIIIIIIIIIIHGHIIIIIIIIIIIIIIIIIIIIIIIIIIIIIIIIIIIIIIIIIIIIIIIIIIIIDDDDD
@HISEQ:969:HM2KJBCX2:2:1102:3612:36249 2:N:0:ACTATGCA
AAGATCGTACTGCCCAACTATCCCTATTAATCATTACGGTGGTCCTAGACCAACAAAATAGAACCAACGTCCTATTCTATTATTCCATGCTAATCTATTCAAGCAAAAGCCCGCTTTAAACACTCTAATTTTTTCAAGGTAATGGTCCTGGTTCCCCGACACACCCAATAAAGGGCATACCGGCTCACCAGAAGGATAGACCCGACAGCAGAACAGTACTCGCCAGAGACGGACCGTCCGGTCAGGCCTAAAATTCAACTACGAGCTTTTTAACTGCAACAACTTTAATATACGCTATTGGAGCTGGAATTACCGCGGCTGCTGGCACCAGACTTGCCCTCCAA
+
DDDDDHIIIIIHIHIGIIIHHHGHIIIIIHHIIIIIIIIIIHIIGHHIIGHHHIIIIIIIHIHHHIG=0EC=GFHHHIHHHI@HHFIIHHHIIIIIIHHHHFFHHIHIH?FHHCHHIIIIIIIIHHHHIIIIIIHFIIIIIIHHIIIHIHEEGEFIIIIIIIIIHHIGIIHHIIIIIIIIIHHIHEHHIHIIIIIIIHIHHIIIIIIIIIIIIIIIIIIIIIIIIIIIIIIIIIIIGIGIIIIIIIHIIIIIIHIIIIIIHIHIIHIIIIIIIIIIIIIIHHIIIIIIIIIHIIIHGGGIIIIIIIIIIIIIIIIIIIIIIIIIIIIIIIIIIIIIIIIDDDDD
@HISEQ:969:HM2KJBCX2:2:1102:1437:37649 2:N:0:ACTATGCA
AAGATCGTACTGCCCAACTATCCCTATTAATCATTACATCGATCCTAGAAACCAACAAAATAGAATCTGATGTCCTATTTCATTATTCCATGCTAATGTATTCAAGCGTAAGCTTGCTTTAAACACTCTAATTTTTTCAAGGTAACAGTCCTAATTCCCCATAACATCAAATAAATGACATTATGGTTCTTTAGAAGGTGAGAACCAATAAAACCAGTACATACCAAGGCATGACCGATTCCTTGATCCCGAAATTCAACTACGAGCTTTTTAACTGCAACAACTTTAATATACGCTATTGGAGCTGGAATTACCGCGGCTGCTGGCACCAGACTTGCCCTCCAA
+
DDDDDIIIHIHHIIIHIHHIHIIIIHIIIIIIIIGIIIIIIIIIIIHIIIIIIIIIIIIIIIHIHHHHHIIIHHEHHHIHIIHIIIIIFHIGEHIIIIIIIHIIIIHHIIIIIIIIIIIIIIIIIIHIIIIIIIIIIIIIHHHIIIIIIHIIIIIIIIIIIIIIIIIIIIIIIIIIIIIIIIIIIIIIIIIIIIHIIIIIIIIIIIIIIIIIIIIIIIIIIIIIHHIIIIIIIIIHIIIIIHGHIIIIGIIIIIIIIIIIIIIIHIIIIIIIIIIIIHHIIIIIIIIIIIGIHIIHIIIIIIIIIIIIIIIIIIIIIIIIIIIIIIIIIIIIIIIIIIIIDDDDD
@HISEQ:969:HM2KJBCX2:2:1102:7866:38117 2:N:0:ACTATGCA
AAGATCGTACTGCCCAACTATCCCTATTAATCATTACGGTGATTCAGAAACCAACAAAACAGGACCACCGTCCTATTTTATTATTCCATGCTAATGTATTCAGACATAAGCCTGCTTTGAACACTCTAATTTTTTCAAGGTAAAGGTCCTGGTTTCCTACCACGCTAAATTAATAACATGATAGTTCCCCAGAAGGTAGAAATTCTACACGCCAGTACAGACAATAGCCTGACCAACGGTAGAACCCCGAAATTCAACTACGAGCTTTTTAACTGCAACAACTTTAATATACGCTATTGGAGCTGGAATTACCGCGGCTGCTGGCACCAGACTTGCCCTCCAA
+
DDDDDIIIIIIIIIHIHIIIIIIIIIIIIIIIIIIIIIIHHIIIHIIIIHIHIIIIIIIIIIHEHHIIIIIIIIIIIIHIIIIIIIGIIIIIHIIIHHIIIHHIIIHIIIIIIIIIIIIIIIIIIHGHIIIIIIIIIIIIIIIIIGIIIIIHIIIIIIIIIIIHIIIIIIIIIIIIIIIIIHHIHHHIIIIIIIIIIIIIIIIIIIIIIIIIIHIIIIIIIIIIIIIIIIIIIIIIIIIIHFIIIIIIGHIIIIIIIIIIIIIIIIIIIIIIIIIIIIIIIIIIIIIIHHDIIIIIIIIIIIHIIIIIIIIIIIIIIIIIIIIIHIIIIIIIIIIIIIDDDDD
@HISEQ:969:HM2KJBCX2:2:1102:5198:38681 2:N:0:ACTATGCA
AAGATCGTACTGCCCAACTATCCCTATTAATCATTACGGTGATCCTAGAAACCAACAAAATAGAACCATGCCGTCCTATTTTATTATTCCATGCTAATCTATTCAAGCACAAGCCTGCTTTAAGCACTCTAATTTTTTCAAGGTAATAGCTCTGCTTCCCCAACGCACTAACTTAATAGCATGCTGGTTATTCAGAAGGTAGGAATTCATCAAGTCAGTGCGGACAGTGAAGCCCGACCAACCGACAAACTCCGAAATTCAACTACGAGCTTTTTAACTGCAACAACTTTAATATACGCTATTGGAGCTGGAATTACCGCGGCTGCTGGCACCAGACTTGCCCTCCAA
+
ADDCBHIIIIIIIHIIIIIIIIIIIGIIIIIIIIIIIIIIHIIIIIIIFHIIIIIIIIHIIIIIIGIHIHGHHHHIIHIIEHHHHIIIIIHICHIIIIIIIIHHIIIHHIIIIGIIHIIIHIIIIIIIIIIHIIIHHIIIIIIIIIHIIIHIIIIIHIGIIHGIIHEHGIHIIIIHIIHIHIIIIIIIIIIIIHIIIIHIIIIHIIIIIIHIIIIIIIIIIIIIIIIIIIIHIIIIIIIIIIIHHHHIHIIIIIIIIIIIHIHHHIIIIIIIIIIIIIIIIIIHHHIIIIIIIIIIIIIIIHIIIIIIIIIIIIIIIIIIIIIIIIIIIIIIIIIIIIIIIIIDDDDD
@HISEQ:969:HM2KJBCX2:2:1102:10456:39750 2:N:0:ACTATGCA
AAGATCGTACTGCCCAACTATCCCTATTAATCATTACGGTGGTCCTAGACCAACAAAATAGAACCAACGTCCTATTCTATTATTCCATGCTAATCTATTCAAGCAAAAGCCCGCTTTAAACACTCTAATTTTTTCAAGGTAATGGTCCTGGTTCCCCGACACACCCAATAAAGGGCATACCGGCTCACCAGAAGGATAGACCCGACAACAGACAGTACTCGCCAGAGACGGACCGCCCGGTCAGGTCTAAAATTCAACTACGAGCTTTTTAACTGCAACAACTTTAATATACGCTATTGGAGCTGGAATTACCGCGGCTGCTGGCACCAGACTTGCCCTCCAA
+
BD<0<CGHGHIHHHHE1CHEFHFHHH@F?CG<FGCHH1CCE=GHHGHEHHIGHHHHHIEE?1CEHEHHH<GHHC@EHEHFHHIHIFE?CCEHHHHHGEHHHDEEIHEEHGE1FEH?DHHFHHGHHIIHGFFFHDHHHIIHGEH?GGDHEBA<C?DFECHHIGHIE@FCHHEFDGCHHGGIIIHEHCHHIIIII?HHH@HIHHHIIHIIHHGHIHHHHHDHHIHHHHD8HIIIHHEE<EHCCEIIIIHHHIIIIIIHHHHHE@C?HIHHEGIIHIHIIIIHIIHHEG?IIIHHIIHHGFHEIHHEHHIIHHHE//IIHHHEHHHHIIHHGHGGCIIIIHD@@<D
@HISEQ:969:HM2KJBCX2:2:1102:11736:39590 2:N:0:ACTATGCA
AAGATCGTACTGCCCAACTATCCCTATTAATCATTACGGTGATCCTAGAAACCAACGAAATAGAATCAGTCCGTCCTATTTCATTATTCCATGCTAATGTATTCAGACGATAGTCTGCTTTAAACACTCTAATTTTTTCAAAGTAACAGTCCTGATTTCCCATCACACCAAATAAATGGCATGAAAGTTCCTCAGAAGGTAGAGATCCATCTCACCAGTGCAGACAATTAAGCCTGACCAATGGGTAGACCCCGAAGTTCAACTACGAGCTTTTTAACTGCAACAACTTTAATATACGCTATTGGAGCTGGAATTACCGCGGCTGCTGGCACCAGACTTGCCCTCCAA
+
DDDDDIIIIIIIIIIIIIIIHIIIIIIIIIIIHIHIIIIHFHIIHIIIGHIIIHIIFHHDHIIHIIIHHHIIHHHIIIIIIFHHIIIIIIIHHHIIHHIIIIHHHHIGHHIIIHIIIHHHHFHGHIIIIIIHHIIHIIIIIIIHHHHHHIIIIIHIHHHIHHHIIIIHHIIHIIHHGIIIIIHIIIIIIIIIHIIIIGIIIIIIIII;IIGIIIHIIIIIIIIIHHIIIHIIIIIHIHHG;IIIHGDIIHDIIIHIIHHGHIFIIIIHIGIIIIIIIIIIIIIIIIIIIIIIIIIIIIIIIIIIIIIIIIIIIIIIHHIIIIIIIIIIIIIIIIIIIIIIGIIDADDD
@HISEQ:969:HM2KJBCX2:2:1102:4823:40832 2:N:0:ACTATGCA
AAGATCGTACTGCCCAACTATCCCTATTAATCATTACGGTGATCCTAGAAACCAACAAAATAGAACCATGCCGTCCTATTCTATTATTCCATGCTAATGTATTCGAGCAAAAATGCCTGCTTTAAACACTCTAATTTTTTCAAGGTAAAGGTCCTGGATCCGCAAGACACCCAATAAAGGACATCAAGTTTCTCCAGAAGGTGAGAAATCAACAGTAACAGTTCATACCCCTTAAGGCATGACCATCACGTCAATCCCGAAATTCAACTACGAGCTTTTTAACTGCAACAACTTTAATATACGCTATTGGAGCTGGAATTACCGCGGCTGCTGGCACCAGACTTGCCCTCCAA
+
DDDDDIHIIIIIIIIIIIIIIIGIIIIIIIIIIHIIIHIIIHIHIHIIIIIGHIIIIICHIIHGHIIIIHHHHEDHHHCGHHIIIIIIIIIIHHIIHHIIHIHHEHHIIIIHHIGIIHHHGHHIHIHHHHIIIHHHHFHIIHIHHHHHIIIIIIIHHHCHCGHHHHHHHEHIIIIIIIIIHFIIHIIHHHHHHHHIHIIIIIIIIIIIIIIIIIIIIHIIIIIIIIIIIIIIIIIIIIIIIHIIIIIHIIHGHIHIIIIIIIIIIIIIIIIHIIIIIIIIIIIIIIIIIIIIIIIIIIIIIIIIIIIIIIIIIIHIIIIIIIIIIIIIIIIIIIIIIIIIIIIIIIIIDDDDD
@HISEQ:969:HM2KJBCX2:2:1102:18070:40713 2:N:0:ACTATGCA
AAGATCGTACTGCCCAACTATCCCTATTAATCATTACGTCGATCCTAGAAACCAACAAAATAGGTTCGATCGTCCTATTTCGTTATTCCATGCTAATGTATTCAAGCGCGAGCCTGCTTTAGGCACTCTAATTTTTTCAAAGTAACAGTCCTGTTTCCCCGCAACAACAAATTAATGCCATCACGGTTCTGCAAGAGGGAGGGACCAGTGAGGCCAGTGCATACCAGTGGCACGACCAACCTACTGGCCCCGAAATTCAACTACGAGCTTTTTAACTGCAACAACTTTAATATACGCTATTGGAGCTGGAATTACCGCGGCTGCTGGCACCAGACTTGCCCTCCAA
+
DDCDDIFIHHHGCHHIIIIIHHGHHHHHEGEHHGHHHIIHHHH1GHEHHIHHGEHICEH@HF@GDDHIFHEHIFHGCGHHHHEHEHHGHF1FHH?CGEEHEGHIIIIIIIIIIHIGIGEHHHHHIHHHHHIHGGCGHHIIIHHIIIIIIIGHHHHHHIIIIFIIHHIHHIIGFGGHIIIIIIIHHIHCGFGGIIIIIIIIIHFHIIIHIHIIHIHIIIIHHIIHHIHHIIII=IIIIHI=IHHDGHHHHCHGIIIIHHHHGHIIIIIIHIIHIIHIIHHIHIIIHEIIHIIHIHIHH?HIIIIIIIHIIHHHHIHHIIIIHHGHHIGIIIIIIHHHIIIIIDDDDD
@HISEQ:969:HM2KJBCX2:2:1102:21179:41227 2:N:0:ACTATGCA
AAGATCGTACTGCCCAACTATCCCTATTAATCATTACTGCGGTCTCGGAAACCAACAAAATAAGACCAAAGTCCTATTCCATTATTCCATGCTAATCTATTCAGGCGTGCGCCTGCTTTGAACACTCTAATTTTTTCAAGGTAAACGTCCCGCGGCTCCCCGCCGCGCCCAGTTAAGGACACGCCGGTTCGCGCGGGAGGGTGAAGGGGCAACGAGGGCGGTGCAACCGAAACGGCTGACCACCCCGCCACCCCCGAAATTCGACTACGAGCTTTTTAACTGCAACAACTTTAATATACGCTATTGGAGCTGGAATTACCGCGGCTGCTGGCACCAGACTTGCCCTCCAA
+
D@DDAGHFHIHHGIGHCDHIHIEHHHEHFH@GHE?EGDGHID=EHH@HC@E@GHHHEFHGFHH?G1FC?HH@CFCH1<1<F1@D1D@EE?GH?CGCEH?G@@<DFED<CHHDGEEE<HCGHFH1EG@GHCEHFH?FGHEHHEAB8E@@IIIIHG?D<IIHHHHHHIIHHHFHHHCHFGEIHHHGHIHFDIIHHHIIHHHIHFHHGIIHIIHHHG<IIIIIIFIIIHIGIIIHIIIIFHEGIIIIIIHHFIHIIHIIIHHGHIIIIIIIHHIHIIIHHGDIIIIIIIIIIIIIIIIHIHIIIIHIIIIIIIIIIIIIIIIIIIIIIIIIIIIIIIIIIHIIIIIIIDDDBD
@HISEQ:969:HM2KJBCX2:2:1102:2451:41505 2:N:0:ACTATGCA
AAGATCGTACTGCCCAACTATCCCTATTAATCATTACGTCAATCCTAGAAACCAACAAAATAGGATCAAACGTCCTATTTCATTATTCCATGCTAATGTATTCAAGCGTTAGCCTGCTTTAAACACTCTAATTTTTTCAAAGTAACAGTCCTGTTTCCCTGCAACACCAAATTAATGACATTACAGTTCTTCAAGAAGGAGGAACCAGTAAAGCCAGTGCATACCAGAGGCACGACCAACCTACTAATCCCGAAATTCAACTACGAGCTTTTTAACTGCAACAACTTTAATATACGCTATTGGAGCTGGAATTACCGCGGCTGCTGGCACCAGACTTGCCCTC
+
DCDDDHIIIIIIIIHHIIIIIIGHIHHHIHIHIIIIIIHIIGHIIIIIIIIIIIIFHHHIHII?EHFHHIIIHHIHHIFHIHHIIGHIIIIHIIIIIIHIIHHIIHHHHIHHHHHHIIIHFHHIIIIIIIGIIIIIIIIHHGHIIIHHIIIIIIIIHFIHHHHHHHHIHIG@EIHIHIIIIHIHHIIIIHIIHIIIIIHIIIIIHHHFIIHIHHGHHIIIIIIIIIHHI=IIIIIIIIHHGFCIHHHDIHHHIHHFHHIIHGIIIHIIIIIIIIIGHIIIIIIHIIIGIIIIIIIIIIIHIIIIIIIIHIIIIIIIIIHIIIIHIIIIIIIIIIIIIIDDDDD
@HISEQ:969:HM2KJBCX2:2:1102:15262:41881 2:N:0:ACTATGCA
AAGATCGTACTGCCCAACTATCCCTATTAATCATTACGGCTCTCCTAGAAACCAACAAAATAGGAGCGCCGTCCTATTCCATTATTCCATGCTAATGTATTCGAGCAAAGGCCTGCTTTGAACACTCTAATTTTTTCAAAGTAAAAGTCCTGCTTCCCAGAACACGCCCAACGAAGGGCATGCCGTTCCGCAGAAGGAAAGGCCCGGCGCTACCAGTGCACGCGGTGAGGCGGACCGGCCCGCCAGGCCCAAGGTTCAACTACGAGCTTTTTAACTGCAACAACTTTAATATACGCTATTGGAGCTGGAATTACCGCGGCTGCTGGCACCAGACTTGCCCTCCAA
+
CDDDDIIIIIIIIIIIIIIIIIIIIIIIIIIIIIIIIIHIIIIIIIIIIIIIHIIIIIIIIICEHIIHIIDHIIIIIIIIIIIIIIIHIIIIIIIIHIIIIGIIIIHHHIIIIIIIIIIIIIIIIIIIIIIIIIIIIIIIIIIIIIHIIIIIIIHIIIIIIHHIIIIIIHIIIHIIIIIIIIIIIIIHIIHIIIIIIIIIIIIIIIIIIIIIIIIIIIIIIIIIIIIIIIIIIIIIIIIIIIIHIIIIHHIIIIIIIIHIIIIIIIIIIIIIIIIIIIIIIIIIIIIIIIIIIIIIIIIIIIIIIIIIIIIIIIIIIIIIIIIIIIIIIIIIIIIIIIIIDDDDD
@HISEQ:969:HM2KJBCX2:2:1102:8364:41881 2:N:0:ACTATGCA
AAGATCGTACTGCCCAACTATCCCTATTAATCAGTACGTCGATCCTAGAAACCAACAAAATAGAATCAAACGTCCTATTTCATTATTCCATGCTAATGTATTCAAGCGTACGCCTGCTTTAAACACTCTAATTTTTTCAAAGTAACAGTCCTGATTCCCCACGACACCAAATTAATGACATCGCGGTTCTTCAGAAGGTAGGAACCAATAATGCCAGTACGTACCGAAGCACGACCAACAATTCGATCCCGAAATTCAACTACGAGCTTTTTAACTGCAACAACTTTAATATACGCTATTGGAGCTGGAATTACCGCGGCTGCTGGCACCAGACTTGCCCTCCAA
+
<DB0011111DG1FHC<C1DHG1DH1CH1<<<D1<CC<<<//<1<FFF11<G1D1@G<1DCCEEEFH1C<<01<<<<D<11<<<DH11D<1D11<DH@CGFD@FGFGCDGC<<CF1CGHHCH1FB8<11D@HGCGI<CGC1<61FGE1<;7<DF?<<01)<G+:0<7<00@HF8@;.8:8-</<FFEHC/EHEFDD<G<EECGF@HHGC@F<1:1F1AFC:/GHED<1.0CH>G@EHHEEC1<</<CGHHC<GEHGHEGEC<<1<1=HCCD1@CC@EFFCF<<GCHHD<<<0CCIH@IHE?IHG?HHIHE@IHCCHF<HEG<HFHHGCGD<11E@C=DEHDD<00
@HISEQ:969:HM2KJBCX2:2:1102:14647:41614 2:N:0:ACTATGCA
AAGATCGTACTGCCCAACTATCCCTATTAATCATTACGGTGATCCTAGAAACCAACAAAATAGAACCATGCCGTCCTATTCTATTATTCCATGCTAATGTATTCGAGCAAAAATGCCTGCTTTAAACACTCTAATTTTTTCAAGGTAAAGGTCCTGGATCCGCAAGACACCCAATTAAGGACATCAAGTTTCTCCAGAAGGTGAGAAATCAACAGCGACAGTTCATACCCCTTAAGGCACGACCATCACGTCAATCCCGAAATTCAACTACGAGCTTTTTAACTGCAACAACTTTAATATACGCTATTGGAGCTGGAATTACCGCGGCTGCTGGCACCAGACTTGCCCTCCAA
+
DDADDIIHFGHHE<FGHHHGHHHIIIIHIIHHHHIIIHIIIHHFHIHHIIHHHIHGEHHEH@GCHHIEEHCHHHI<GHHHHHHHEHHIIIIIHHIIIIHHCDHGHIHIIHHIIHHIHHHIIHHHIIHIIIIIIHHHIIIIIIIIIIIIIIIHHIHGIIIIIHIIIIIIIIHHIIIIIIIGIIIIHIIIIHHHFGIIIIIIIHIIIIIHHIIIIIIHIIIIIIHIIIIIIIIIIIII<II<IIIIIIIHIIHGIIIIIIIIIIIIIIIIIIIIIIIGIIIIIHIIIIIIIIIHIIIIIIIIHIIIIIIIIIIIIIIIIIIIIIIIIIIIIIIIIIIIIIIIIIIIIIIIDDDDD
@HISEQ:969:HM2KJBCX2:2:1102:13643:42722 2:N:0:ACTATGCA
AAGATCGTACTGCCCAACTATCCCTATTAATCATTACGGTGATCCTAGAAACCAACGAAATAGAATCAGTCCGTCCTATTTCATTATTCCATGCTAATGTATTCAGACGTTAGCCTGCTTTAAACACTCTAATTTTTTCAAAGTAACAGTCCTGATTTCCCAACACACCAAATAAATGGCATAAAAGTTCCTCAGAAGGTAGAGATTTATCTCACCAGTGCAGACAATTAAGCCTGACCAATGGGTAAACCCCGAAGTTCAACTACGAGCTTTTTAACTGCAACAACTTTAATATACGCTATTGGAGCTGGAATTACCGCGGCTGCTGGCACCAGACTTGCCCTCCAA
+
DCDDDIIIIIIIHIGIIIIIIGHIIIIHIHHIIIIIIIGHIIIHIIIIIIIHIHIIIGCHHIHCEHIIEHIIFIIIIIIIIIGIIIHHIIIHHHIEIHIIHFHHIGIIIIIIFIIHIIHHIIHHIIII<<IIIIIIHIII<GHHHEGEHHEHEHFGFHHI7GEHHCHIHIIIIGGEEEHC@FHHHI@DGH?FC<DCGFHHHFEED@FEHIGHHGH@HEGHHEGHHHHGIIHHGD11EG@EHII<@?DGE?<C@GC?CC<?HHHECCC11EEFCF1F@F1EHHC<<CF@<1HHFE=CD?D1EHEEHHHIHFDIHIIHGHCDFECEHFCC?@C1HEHHHE<@C<<B<<D<
@HISEQ:969:HM2KJBCX2:2:1102:20662:42738 2:N:0:ACTATGCA
AAGATCGTACTGCCCAACTATCCCTATTAATCATTACGGTGATCCTAGAAACCAACAAAATAGAAACATGCCCTCCTATTTTATTATTCCATGCTAATGTATTCGAGCAAAAATGCCTGCTTTAAACACTCTAATTTTTTCAAGGTAAAGGTCCTGGATCCGCAAGACACCCAATTAAGGACATCAAGTTTCTCCAGAAGGTGAGAAATCAACAGCGACAGTTCATACCCCTTAAGGCATGACCATCACGTCAATCCCGAAATTCAACTACGAGCTTTTTAACTGCAACAACTTTAATATACGCTATTGGAGCTGGAATTACCGCGGCTGCTGGCACCAGACTTGCCCTCCAA
+
D?00DGHGH1GHH1<1<<F<1<DC11DGHI11<D<G110<1<@<1DFC<<<<<11<D1G1DG@@@1<1<1DG11<DHFC111<D<FHI<G@<F1<1<<DFFC<1DH10/<G1GHC@C8FIGHG??IHGHGHHHHHEHGFEEEHHFEHHFH8HHEE8D61EC@0F.H98D@?HGGHEIHGEH@GEHEHFHG/GCGD-/CHEHIGIHEIHEHHHEEEHEF>HHHHHHCFHG>CCHGHFHHHHIIGGHIIIIFC<1ECC/EHHGEECIIHEHFIIHHHHIIHEHFEIHGHHHFIIHHHHCHCE0HHEHIIHHHHFHHHIHCIHCDCHIHHHIHIIGIHHIIHHFGIHEDGIDDDDB
@HISEQ:969:HM2KJBCX2:2:1102:4201:42505 2:N:0:ACTATGCA
AAGATCGTACTGCCCCAACTATCCCTATTAATCATTACGGTGATCCTAGAAACCAACAAAATAGAATCATGCCGTCCTATTTTATTATGCCATGCTAATGTATTCAAGCAAAATGCCTGCTTTAAACACTCTAATTTTTTCAAAGTAAAGGTCCTGGTTCCTCGCGGCACCCAATTAAGGACATCGCGGTTCTCCAGAAGGTGAGAAATTGACTACACCAGTTCATACCCCTTAAGGCACGACCGATGTGTCAATCCCGAAATTCAACTACGAGCTTTTTAACTGCAACAACTTTAATATACGCTATTGGAGCTGGAATTACCGCGGCTGCTGGCACCAGACTTGCCCTCCA
+
@D@?DEHIEHE1<C<C@@E?1111<GF1<FH@<1F?F1EHFE?H1111<CHI?CFE<<1GEHH1DC1F?GHF1/<//0111<DC@@E<111<<CCCHCC11<?HIHHGFEFGB?3<G0GG/021@<@@HHGF@@<EB<HHH(11AFIIHHHGHHHEEA8E1CIHIHGGHH@CG,CFHIHHHEEH?H?HHFEF@EHFC@HHG??GHECHFIHC0=FHDGG@EIIHEIHDFHHECHHFDHHHEECCAFGC1D<CGCCCIH@IIIIIHGEEEDFIIIHHFHEHGFHFEEGHG@CC@CHIHEHECIHHHHECHHGCHIIHHFCEF<IHIIGIIHHIIIIIIIHHGECH@HED?@D<
@HISEQ:969:HM2KJBCX2:2:1102:9326:42983 2:N:0:ACTATGCA
AAGATCGTACTGCCCAACTATCCCTATTAATCATTACGTCAATCCTAGAAACCAACAAAATAGGATCAAACGTCCTATTTCATTATTCCATGCTAATGTATTCAAGCGTTAGCCTGCTTTAAACACTCTAATTTTTTCAAAGTAACAGTCCTATTTCCCTGCAACACCAAATTAATGACATTACAGTTCTTCAGAAAGGAGGAATCAGCGAAGCCAGTACATACCAAAGGCACGACCAACCTGCTAACCCCGAAATTCAACTACGAGCTTTTTAACTGCAACAACTTTAATATACGCTATTGGAGCTGGAATTACCGCGGCTGCTGGCACCAGACTTGCCCTCCAA
+
DDDDDIIIHIIIIIIHIIIIHIIIIIIIIIIIIIIIIIIIIIIIIIIIIIIIIIIIIIIIIIHHIIHIIIIHHIHIIHIIIHIIIIIGHIIIIIIIIHIIIIIIIIIIIIIIIIIIIIIIIIIIIIIIIIHHIIIIIIIIIIIIIIIIIIIIHIIIIIIIIIIIIIIIIIIIIIIHIIIIIIIIIIIIIIIIIIIIIIIIIIIIHIIIIIIIIIIIIIIIIIIIIIIIIIIIIIIIIIIIIHIIIIIIIIIIIIIIIIIIIIIIIIIIIIIIIIIIIIIIIIIIIIIIIIIIIIIIIIIIIIIIIIIIIIIIIIIIIIIIIIIIIIIIIIIIIIIIIIIIIDDDDD
@HISEQ:969:HM2KJBCX2:2:1102:8447:43146 2:N:0:ACTATGCA
AAGATCGTACTGACCCAACTATCCCTATTAATCATTACGGTGGTCCTAGAAACCAACAAAATAGAACCACAACGTCCTATTCTATTATTCCATGCTAATCTATTCAAGCAAATGCCTGCTTTAAACACTCTAATTTTTTCAAGGTAATGGTCCTGGCTCCCCGGCACACCCAATAAAGGACATACTGGTTCACCAGAAGGTGGACCCGACACAGGACAGTACTCGCCAAAGACGGACCGCCCGGTCAGGCCTAAAATTCAACTACGAGCTTTTTAACTGCAACAACTTTAATATACGCTATTGGAGCTGGAATTACCGCGGCTGCTGGCACCAGACTTGCCCTCCAA
+
DDDCDIIIIIIIIHHIIIIGHIHIIIIHHIIIIIIIIIIIHIHHIIIIIIIIHIIGIIIIEHIEHIIIIIIHIIHHIIGEHHIFHIHHIIIIIIIIIIIIIIHIIIIHIIIIIIIIIHIIHHIIIIIIIIIIIIIIIIIHIHIIHIIIIHHIIIIIIIIIIIIIIIIIIHIHIIIIIIIIIIIIIIIIIHIHHIIIIIIIIIIHHIIIIIIIIIIIIIIIIHHIIIIIIHIHIIIIIIHIIIIIIHIIIIIIIIIIHIIIIHIIIIHIIIIIIIIIIIIIIIIIIIIIIHFIIIIHIIIIHHIIIIIIIIHIIIIIIIIIIIIIIIIIHIIIIIIIIIIIIIDDDDD
@HISEQ:969:HM2KJBCX2:2:1102:1311:44618 2:N:0:ACTATGCA
AAGATCGTACTGCCCAACTATCCCTATTAATCATTACGGTGATCCTAGAAACCAACAAAATAGAATCATGCCGTCCTATTTTATTATTCCATGCTAATGTATTCAAGCAAAAATGCCTGCTTTAAACACTCTAATTTTTTCAAAGTAAAGGTCCTGGTTCCTCGTGGCACCCAATTAAGGACATCACGGTTCTCCAGAAGGTGAGAAATTCACTACACCAGTTCATACCCCTTAAGGCACGACCGATGTGCAAATCCCGAAATTCAACTACAAGCTTTTTAACTGCAACAACTTTAATATACGCTATTGGAGCTGGAATTACCGCGGCTGCTGGCACCAGACTTGCCCTCCAA
+
ADDDDIHHHIIIIIIIHHIIGHHIIIIIIFGHIHHIIIHIIII@HHHHHIHHHIIIIIIIIIHIHHIIHGHIIGIGIIIIHHIIIIIIEHHHCHIIIIHHGHGIIGIIIIIIHHIGIHIIHHIHIIIIIIIIHHHHHIHIHHHIIIIIIIIIHIHHHHEIHGIIIHIIIIGIIIIIIIIIHHIIHHIIIIHHIIIIIIIIIIIIIIIIIIIIIIIHHHIIIHIIIIIIIIIIIIIIIIHIIHIIIIIIIIHHIIIIIIIIIIIIIIIIIIH@IIIIIIIIIIIIIIIIIIIIIIIIIIIIIIIIIIIIIIIIIIIIIIIIIIHIIIIIIIIIIIIIIIIIIIIIIIIIDDDDD
@HISEQ:969:HM2KJBCX2:2:1102:17790:45410 2:N:0:ACTATGCA
AAGATCGTACTGCCCAACTATCCCTATTAATCATTACGTCAATCCTAGAAACCAACAAAATAGGATCAAACGTCCTATTTCATTATTCCATGCTAATGTATTCAAGCGTTAGCCTGCTTTAAACACTCTAATTTTTTCAAAGTAACAGTCCTGTTTCCCTGCAACACCAAACTAATGACATTACAGTTCTTCAAGAAGGAGGAACCAGTAAAGCCAGTACATACCAGAGGCACGACCAACCTACTAATCCCGAAATTCAACTACGAGCTTTTTAACTGCAACAACTTTAATATACGCTATTGGAGCTGGAATTACCGCGGCTGCTGGCACCAGACTTGCCCTCCAA
+
DDDDDIIIIIIHIIIIIIIIIIIIIIIIIIIIIIIIIIIIIIIHIIIIIIIIIIIIIHHIIIFHHIIIIIGIIIIIIIIIIIIIIIIIGIIIFHHIIHHIHFHIIIIIIIIIIHIIIIIIIIIIIIIHHIIIHIHHIHIIIIIIIIIIIIHHIIIIIIIIHIIIIIIIIIIIIIHHHIIIHIIIHIIHHIHIIIIIIIIHIIIIIHHIIIIIIIIIIIIIIIIIIIIIIIIIIIIIIIIIIIHHIIIHIIIIIIIIIIIHIIIIIIIIIIIIIIIIIIIIIIIIHHGHIIIIIIIIIIIIIIIIIIIIHIIIIIIIIIIIIIIIIIIIIIIIIIIIIIIIIDDDDD
@HISEQ:969:HM2KJBCX2:2:1102:6834:45630 2:N:0:ACTATGCA
AAGATCGTACTGCCCAACTATCCCTATTAATCATTACGTCAATCCTAGAAACCAACAAAATAGGATCGTCGTCCTATTTCATTATTCCATGCTAATGTATTCAAGCGTTAGCCTGCTTTAAACACTCTAATTTTTTCAAAGTAACAGTCCTGTTTCCCCGCAACACCAACTTAATGGCATTACGGTTCTACAAGAAGGAGGAATCAGCAAAGCCAGTGCATACCAGTGGCACGACCAACTTGCTGACCCCGAAATTCAACTACGAGCTTTTTAACTGCAACAACTTTAATATACGCTATTGGAGCTGGAATTACCGCGGCTGCTGGCACCAGACTTGCCCTCCAA
+
DDDDDIIIIIIIIIIIIIIIIIIIIIIIIIIIIIIIIHIIIIIHIIIIIIIIIHIIIIIIIIHHHIH@HHHIHHIIIIIIIIIIIIIIFIIIHIIIIIIIHHIIHIIIIIIIIIIHIIIIIIIIIIIIIIHIIIIIIIHIIIIIIIIIIIIIIIIIIHHIIHIIIIIHIIIIIIIIIIIIIIIIIIIHIIIIIIIIIIIHIIIIIIIIIIIIIIIIIIIIIIIIHIIIIIIIIIIIIIHIHHGHHIIIIIIIIIIIIHHHIIIIIIIIIIIIIIIIIIIIIIIIIIIIIIIIHIIIIIIIIIIIIIIIIIIIIIIIIIIIIIIIIIIIIIIIIIIIIIIIDDDDD
@HISEQ:969:HM2KJBCX2:2:1102:9592:45143 2:N:0:ACTATGCA
AAGATCGTACTGCCCAACTATCCCTATTAATCATTACGTCGATCCTAGAAACCAACAAAATAGGGTCAAACGTCCTATTTCATTATTCCATGCTAATGTATTCAAGCGTGTGCCTGCTTTAAACACTCTAATTTTTTCAAAGTAACAGTCCTGATTCCCCATGACACCAAATTAATGACATCATAGTTCGTCAGAAGGTAGAAATCAATAATACCAGTGCATACCGGAGGCACGACCAATATATTGATCCCGAAATTCAACTACGAGCTTTTTAACTGCAACAACTTTAATATACGCTATTGGAGCTGGAATTACCGCGGCTGCTGGCACCAGACTTGCCCTCCAA
+
CDDDDHIIHIIHIHEHIGHHIHIIIIIIGHIGHIHIHHIIIIIIIIHIIIHIIIHIIIIIIIIGIIIIIIIHIIIIIIFHHIIIIIIFIIIHGHHGHIHHIHHHIHHHHHHHIIIHHIIHIHIIIGIHHIHHHIHHIHGHHHHIIIIIIIIHIIIIIIIGIHIIIIHIIIHIIIIIIIHHHHIHHHIIIIIIIIIIIIIHIIHIIIIIGIHIHHIIIIIIIHIIIIIIIIIIIHHIHHIIIHIHGIIIIHHIIIIIIIIIIIIIIHIIIIIHHHFIIIIIIIIIIIIIIIIGIIIIIIIIIIIIHHIIIIIHIIIIIIIIIIIIIIIIIIIIIIIIIHHIGDACDD
@HISEQ:969:HM2KJBCX2:2:1102:5575:45450 2:N:0:ACTATGCA
AAGATCGTACTGCCCAACTATCCCTATTAATCATTACGTCGATCCTAGAAACCAACAAAATAAGATCAAACGTCCTATTTCATTATTCCATGCTAATGTATTCAAGCGTGTGCCTGCTTTAAACACTCTAATTTTTTCAAAGTAACAGTCCTGATTCCCCATAACACCAAATTAATGACATCATAGTTCGTCAGAAGGGAGAAATCAATAATACCAGTACATACCGAAGCACGACCGATATATTGATCCCGAAATTCAACTACGAGCTTTTTAACTGCAACAACTTTAATATACGCTATTGGAGCTGGAATTACCGCGGCTGCTGGCACCAGACTTGCCCTCCAA
+
DDADDIIIIIHIHCGHHIEHHHHICEHHHIIHHHIIIIIIIIHHHHIHHIIHIHHIEHHCHIIGGHIHGHGIHIHIIIGIIIIGHIEHEHIIHIIIIIIHHHHHHHGGHHHIGHIIHHHIHIHIIHHIIIIIIIHIHIHHIIIIIIIHIIIHHHHIIIHIIIIHHHIIIIHHHHHHIIIIIIIHHIHHHHHHIIIIHHIIHIIIIIHHIIIIIIIIIIIHIIIIIIIIIHHIHGIIIIIIIIHFIIIIIHGIIHHIIIIIIIHIIIHIIIIIIIIIIIHIHEFGHGIIHHIIIIIIIIIIIIIIIIIIIIIIIIIIIIIIIIIIIIIHIIIIIIIIIIIIDDDDD
@HISEQ:969:HM2KJBCX2:2:1102:7063:46450 2:N:0:ACTATGCA
AAGATCGTACTGCCCAACTATCCCTATTAATCATTACTTCAGTCCTAGAAACCAACAAAATAGAACCAAAGTCCTATTCCATTATTCCATGCTAATATATTCAAGCAAACATGCCTGCTTTAAACACTCTAATTTTTTCAAAGTAAAAGTCTTGGATCCCTAGCGCACTCAATTAAGAGCACACTAGTTCCCCAAAAGGAAAAGCCCAAAGTTGCAGTACAAACCTTTCGGTTGACGGCAACTATAAGCCCAAAATTCAACTACGAGCTTTTTAACTGCAACAACTTTAATATACGCTATTGGAGCTGGAATTACCGCGGCTGCTGGCACCAGACTTGCCCTCCAA
+
CDDDDIIIIIIIIIIIIIIIIIHIIIIIIIIIGIIIIIIIIIIIIIIHIIIHIIIIIGIIIIHHIIIIIIHGHHIIIIHIHGIIIGIIIIIHFHHIIIGHIHIHHHIIIIIIIHIHIIHIIHHHIIIIIIIIIHHHIIHIIIIHIIIIIHIHIIIIHHIIIIIHIHIIIIIIIIIIIIIIIIIIIIIHIIIIIIIIIIIIIIIIIIIIIIIIIIIIIIIIIIIIIIIIIIIIIIIIIIIIIHGHHIIIIIIIIIIIIIHIIIIIIIIIIIIIIIIIIIIIIIIIIIIIIIIIIIIIIIIIHIIIIIIIIIIIIIIIIIIIIIIIIIIIIIIIIIIIIIIIIDDDDD
@HISEQ:969:HM2KJBCX2:2:1102:16513:46554 2:N:0:ACTATGCA
AAGATCGTACTGCCCAACTATCCCTATTAATCATTACGTCGATCCTAGAAACCAACAAAATAGGGTCAAACGTCCTATTTCATTATTCCATGCTAATGTATTCAAGCTAATGCCTGCTTTAAACACTCTAATTTTTTCAAAGTAACAGTCCTAACTCCCCATGACACCAAATAAATGAAATCATGGTTCGTCAGAAGGGAGAAATCAATGATACCAGTACGTACCAGAGGCACGACCGATATATTGATCCCGAAATTCAACTACGAGCTTTTTAACTGCAACAACTTTAATATACGCTATTGGAGCTGGAATTACCGCGGCTGCTGGCACCAGACTTGCCCTCCAA
+
DDDDDIIIIIIIIIIIIIIIIIIIIGIIIIIIIIIIIIIHIIHIIHIIIIIIIIIIIHHCHHGEEHGHIIIHHHIIIIIIIIIHIIIIIIHIH?CHIIIIHHGIIIHFHIIIHHHIHIIIIIIIIIIIHIIIIIIIIHIHIIGHIIIIIIIHHIHIIIIIIIIIIIIIIIIIIIIIIIIIHIIIIIIIIIIIIIIIIIIIIIIIIIIIIIIIIIIIIIIIIIIIIIIIIIIIIIIIIIIIIIIHFIIIHIIIIIIIIIIIIIIIIIIIIIIIIIIIIIIIIIIIIIIIIIIIIIIIIIIHHIIIIIIIIIIIIIIIIIIIIIIIIIIIIIIIIIIIIIIIIDDDDD
@HISEQ:969:HM2KJBCX2:2:1102:18903:46683 2:N:0:ACTATGCA
AAGATCGTACTGCCCAACTATCCCTATTAATCATTACGTCGATCCTAGAAACCAACAAAATAGGGTCAAACGTCCTATTTCATTATTCCATGCTAATGTATTCAAGCGTGTGCCTGCTTTAAACACTCTAATTTTTTCAAAGTAACGGTCCTGATTCCCCATGACACCAAATTAATGACATCACAGTTCGTCAGAAGGTAGAAATCAATAATACCAGTGCATACCGGAGGCACGACCAATATATTGATCCCGAAATTCAACTACGAGCTTTTTAACTGCAACAACTTTAATATACGCTATTGGAGCTGGAATTACCGCGGCTGCTGGCACCAGACTTGCCCTCCAA
+
DDAADGHIHHIII?@HHHHIIIIHHIIIIHHHHIHGHIHHHDHHHIIIIIIHFHHHH?H@HHHHIIIIIFHHHGDHFCHHEHHHEFHHEHIIGIIIIIHHHHIIHHHHIIIIGHIIHGIIIHHHHIHIHIIIHHHHHHHIGIIHIIIIIHHHHHHHIIHGIIIIHIHHHG9HHIIIGIHIHHIIIIIHFGHIHIIII;IIIIHIIIIIHIIIIIIIII=IIIIIIIHHHHIIIIIIHIIIIIHFBHHFHIHHHIIHHIIIIIIHIHHIIIIHHHGIIIIIIIGHIIIIIIIIIIHIHHHGHIIHGIIIIIIIIIIIIIHIIHEHHHIIIIIIIIIHIIIHHDD@DA
@HISEQ:969:HM2KJBCX2:2:1102:11615:46676 2:N:0:ACTATGCA
AAGATCGTACTGCCCAACTATCCCTATTAATCATTACGGTGGTCCTAGAAACCAACAAAATAGAACCATGCCGTCCTATTTTATTATTCCATGCTAATGTATTCAAGCAAAAATGCCTGCTTTAAACACTCTAATTTTTTCAAAGTAAAGGTCCTGGTTCCCCGCGGCATCCAATTAAGGACATCGCGGTTCTCCAGAAGGTGAGAAATTGACTGCACCAGTTCATACCCCGTGAGGCACGACCGATGCGCCAATCCCGAAATTCAACTACGAGCTTTTTAACTGCAACAACTTTAATATACGCTATTGGAGCTGGAATTACCGCGGCTGCTGGCACCAGACTTGCCCTCCAA
+
DD?D@CDCHHEHHFHGHIFIGHHHIIHHHHCHHIIHIG=@EHEHGHHIIIIHIHIHIIIHEHHHHHEHEFCFHEHCHHGDGEHIIIHH@GHHCCHGHFEHCC<IIHHFHHHIHEHEHHFIHHHHGHGIHIIHHHHIHHHHHHHIIHIIIIHHHHHGFDEGGHGIIIIHHEFHIIHIIIGIIHHHDHIHIIIIIIHHHHHHIHIIHHIIIIHHHI=HIGIIIIIIIIIIIIIIIIIIIIIIIIIIIIIIIGIHHIIHIHIIIIIIIIIIHIIIIIIIIIIIIIIIGIIIIIIIIIIIIIIIIIIIHIIIIIIIIIIIIIIIIIIIIIIIIIIIIIIIIIIIIIIIIIIHCDDDD
@HISEQ:969:HM2KJBCX2:2:1102:20629:45915 2:N:0:ACTATGCA
AAGATCGTACTGCCCAACTATCCCTATTAATCATTACGGTGGTCCTAGAAACCAACAAAATAGAACCATGCCGTCCTATTTTATTATTCCATGCTAATGTATTCAAGCAAAAATGCCTGCTTTAAACACTCTAATTTTTTCAAAGTAAAGGTCCTGGTTCCCCGCGGCATCCAATTAAGGACATCGCGGTTCTCCAGAAGGTGAGAAATTGACTGCACCAGTTCATACCCCGTGAGGCACGACCGATGCGCCAATCCCGAAATTCAACTACGAGCTTTTTAACTGCAACAACTTTAATATACGCTATTGGAGCTGGAATTACCGCGGCTGCTGGCACCAGACTTGCCCTCCAA
+
DDDDDIIIIIIIIIIIIIIIIIIIIIIIIIIIIIIIIIEEHHIHHHIIIIIIIIIIIIIGIIHIIIIHIIH?HHHHHHIIIIIIIIIIHEHHHIIIHHHCGFGHHHHIIIIIIIIIHIHFEIIIHHIIGIHIIIHHIHIIIIHIIIIIIIIIIHEHEHHIIIIHIIHIIHIIIIIIIIIIIIHHIIIIIIHIHIIIIIIIIIIIIIIIIIIIIHIIIIIIIIIIIIIIIIIIIIIIIIIIIIIIIIIIIIHGIHIIIIIIIIIIIIIIIIIIIIIIIIIIIIIIIIHIIIIIIIIIIIIIHIIIIIIIIIIIIIIIIIIIIIIIIIIIIIIIIIIIIIIIIIIIIIIIDDDDD
@HISEQ:969:HM2KJBCX2:2:1102:17629:47174 2:N:0:ACTATGCA
AAGATCGTACTGCCCAACTATCCCTATTAATCATTACGGTGATCCTAGAAACCAACAAAATAGAACCATGCCGTCCTATTCTATTATTCCATGCTAATGTATTCGAGCAAAAATGCCTGCTTTAAACACTCTAATTTTTTCAAGGTAAAGGTCCTGGATCCGCAAGACACCCAATTAAGGACATCAAGTTTCTCCAGAAGGTGAGAAATCAACAGCGACAGTTCATACCCCTTAAGGCATGACCATCACGTCAATCCCGAAATTCAACTACGAGCTTTTTAACTGCAACAACTTTAATATACGCTATTGGAGCTGGAATTACCGCGGCTGCTGGCACCAGACTTGCCCTCCAA
+
D@@DDHIHIHHHEHIIHGHHHIIHHHIIGH@GHIICC?0FEH@FHHHH?CHIIHEHHI1GEIDEHHEHIC@F<0CCEGHIIIIGIHGHEHHEFEHECCC<C<CHIHIIIHFEGFGHIHHFGHHIIHIHIIIIHHECFHEHEEGHHIIHHHIHIHHHHHIIIIIHHFIHHEEIIHIIIIIIIIHGHFIHHHCG?HHIIIIIIIHHFHHIH<IIIIHHFHHIIIHIIIHIIIIHIIIHIIIGIIIIGGIIIIHHHDIIIIIIHIHIIIIIHHDIHIIIIIIHGHIIIIHIIHHIIHCHHHGIIHHIIIIIIIHIIIIIHIHCIIHHIIIIIIIIIIIIIIIIHIHHHIGIDDDD@
@HISEQ:969:HM2KJBCX2:2:1102:16266:47477 2:N:0:ACTATGCA
AAGATCGTACTGCCCAACTACCCCTATTAATCATTACGGTGATCCTAGAAACCAACGAAATAGAATCAGTCCGTCCTATTTCATTATTCCATGCTAATGTATTCAGACGTTAGCCTGCTTTAAACACTCTAATTTTTTCAAAGTAACAGTCCTGATTTCCCATCACACCAAATAAATGGCATGAAAGTTCCTCAGAAGGTAGAGATTCATCTCACCAGTGCAGACAATTAAGCCTGACCAATGGGTAAACCCCGAAGTTCAACTACGAGCTTTTTAACTGCAACAACTTTAATATACGCTATTGGAGCTGGAATTACCGCGGCTGCTGGCACCAGACTTGCCCTCCAA
+
DDCDDIIIIIIIHGIHIIIIIHIHHIIIIIIIIIIIIIHIIHIIIIIIIIHIIIIIIIIGHIIHIIIIIIHIIIIIIHIIIHHHIIIIIHIIIIIIHIIHIHHIIIIIHIIIIIIIIIIIIIIIIIIIIIIIIIHHIIHIHIIIIIIIIIIIIHIIIIIIIIIIIIIIIIIIIIIHHHIIHIIIIIIIHIIIIIIIIIHHIIIIIIIIIIIIIIIIIIIIIIIIIIHIIIIIHIIIIIIIIIIIHHHIIIIIIIIIIIHIIIIIIIIIIIIIIIIIIIHIIIIIIIIHHHIHIIIIIIIIIIIIIIIIIIIIIIIIIIIIIIIHHIIIIIIIIIIIIIIIIIIDDDDD
@HISEQ:969:HM2KJBCX2:2:1102:11099:48580 2:N:0:ACTATGCA
AAGATCGTACTGCCCAACTATCCCTATTAATCATTACGTCAATCCTAGAAACCAACAAAATAGGATCAAACGTCCTATTTCATTATTCCATGCTAATGTATTCAAGCGTTAGCCTGCTTTAAACACTCTAATTTTTTCAAAGTAACAGTCCTGTTTCCCTGCAACACCAAATTAATGACATTACAGTTCTTCAAGAAGGAGGAACCAGTAAAGCCAGTACATACCAGAGGCACGACCAACCTACTAATCCCGAAATTCAACTACGAGCTTTTTAACTGCAACAACTTTAATATACGCTATTGGAGCTGGAATTACCGCGGCTGCTGGCACCAGACTTGCCCTCCAA
+
DDDCDIGIHIIIIIIIIIIIIIIIIIIIIIIIIIIIIIHIIIIIIIIIIIIIIIIIIIII?GHHIIIIIIIIHIIIIIIIHGIIIIIHIIIHHIIFHHHIIIIIIIIIIIIIIIIIIIHIHIIIIIIIIIIIIIIIIIIIIIIIIIIIIIIIIIIIHIIIIIIIIIIIIIIIIHIIIHHIIIIIIIIIIIIIIIIIIIIIIIIIIIIIIIIIIIIIIIIIIIIIIIIIIHIIIIIIIHHIIIIHHIIHIIIIIIIIIIIIIIHIIIIIIIIIIIIIIIIIIIIIIIIIIIIIIIIIIIIIIIIIIIIIIIIIIIIIIIIIIIIIIIIIIIIIIIIIIIIIIDDDDD
@HISEQ:969:HM2KJBCX2:2:1102:16939:48819 2:N:0:ACTATGCA
AAGATCGTACTGCCCAACTATCCCTATTAATCATTACGTCGATCCTAGAAACCAACAAAATAGAACCATGCCGTCCTATTTTATTATTCCATGCTAATGTATTCAAGCAAAAATGCCTGCTTTAAACACTCTAATTTTTTCAAAGTAAAGGTCCTGGTTCCCCGCGGCATCCAATTAAGGACATCGCGGTTCTCCAGAAGGTGAGAAATTGACTGCACCAGTTCATACCCCGTGAGGCACGACCGATGCGCCAATCCCGAAATTCAACTACGAGCTTTTTAACTGCAACAACTTTAATATACGCTATTGGAGCTGGAATTACCGCGGCTGCTGGCACCAGACTTGCCCTCCAA
+
DDDDDIIIIIHHHHHIIHII?FHHHGIIHIIIIHHIIIIIIIIIIIIHHIIIIIHIHHHIIGHIIIIIIHIFHEHIHCHHIIHHHGGHHIIIIGIHI1<<FCHHIIIHIHHHIIIIIIIIIHGEHHHHIIIHIIIIGIIIIHHGIIHFHHHIIIIFGGHIIIIIIIIIIIIIIIIHHIIHHIIGIIIIIIIIIIIIIIHIIIIIIIIIIIIIIIIIIIIIIIIIIHHHHIIIIIIIIIIIIHIIIIIIHHHGIIIIIIIIIIIIIHIIIHIIIIIIIIIIIIIIIIIIIHHIIIIIIHGIHIIIIIIIIIIIIIIIIIIIIIIIIIIIIIIIIIIIIIIIIIHIIIIIDDDDD
@HISEQ:969:HM2KJBCX2:2:1102:8713:49036 2:N:0:ACTATGCA
AAGATCGTACTGCCCAACTATCCCTATTAATCATTACGGTGGTCCTAGAAACCAACAAAATAGAATCATCCGTCCTATTTTATTATTCCATGCTAATGTATTCAAGCAAAATGCCTGCTTTAAACACTCTAATTTTTTCAAAGTAAAGGTCCTGGTTCCCCGTGACACCCAATTAAGGGCATCGCGGTTCTCCAGAAGGTGAGAAATTGACTACACCAGTTCATACCCCTTAAGGCACGACCGATGTGTCAATCCCGAAATTCAACTACGAGCTTTTTAACTGCAACAACTTTAATATACGCTATTGGAGCTGGAATTACCGCGGCTGCTGGCACCAGACTTGCCCTCCAA
+
DDDDDIIIIHIHHIIIHIHIIIHIGHIIIIIFIIIIIIHHHIIGHHHEHHHIFHHHEHIIIGEEEHIIIFHH1CEHHIHHHCGHCHH1<1<@1DFHE?GEHCHEHGHFHIIHHHHIHFFCGIIHHHHHIHHHHHFHHIHEHIHIIHGIIIGIIIHGHCHEGF#H(IIIIIIHHIIIHH(IHHI;IHIIHIIIIIIIIIIIIIIIIIIIGIIIIIIIHEIIFHIHGGIIGIIIIGIIHIIIIIIIIIIIHGIIIIHIIHIIIIIIIIIIIIIIIIIIIIIIIIIIIHGHHIIIIIIIIIHIIIHIIIIIIIIIIIIIIIIIIIIIIIIIIIIIIIIIIIIIIIIIHIADDDD
@HISEQ:969:HM2KJBCX2:2:1102:12505:48847 2:N:0:ACTATGCA
AAGATCGTACTGCCCAACTATCCCTATTAATCATTACGGTGGTCCTAGAAACCAACAAAATAGAACCATGCCGTCCTATTTTATTATTCCATGCTAATGTATTCAAGCAAAAAAGCCTGCTTTAAACACTCTAATTTTTTCAAAGTAAAGGTCCTGGTTCCCCGCGGCATCCAATTAAGGACATCGCGGTTCTCCAGAAGGTGAGAAATTGACTGCACCAGTTCATACCCCGTGAGGCACGACCGATGCGCCAATCCCGAAATTCAACTACGAGCTTTTTAACTGCAACAACTTTAATATACGCTATTGGAGCTGGAATTACCGCGGCTGCTGGCACCAGACTTGCCCTCCAA
+
0@00<<DGH@E<11<DHEH?F1C<<GEEEEECGFGHEHDG1C<DF<C1FHG<C<GHE?C11<C@1<D?<1DHC0C<D?FHHH1<<D<D1CFG@GHIHIG1D<<HHCFGGGEH1CDGIIGHHHFHHHFGCCHG?C?1EHHCGB@ADFFFH@AHEHI@GAF??E?HCB7<HGADCHFHE@HFIHIIHDE@HFCHFHC?HHIFHEIEHCGCF0CEHIHHF?HIIIIHHHHHE=1DGIIHEE<CGCFHDFHFDHEFD/CHH@HFHEIHHGEEGCEIHHG@HCHIIHHIHH@HHIH@CCGCD1DHHHEHGEHHHHEHE@@HHH@DDDHHHHIIIIIHH@HHHHHHG@IIIIHID@D@@
@HISEQ:969:HM2KJBCX2:2:1102:12658:48293 2:N:0:ACTATGCA
AAGATCGTACTGCCCAACTATCCCTATTAATCATTACGGTGATCCTAGAAACCAACAAAATAGAATCATGCCGTCCTATTTTATTATTCCATGCTAATGTATTCAAGCAAAATGCCTGCTTTAAACACTCTAATTTTTTCAAAGTAAAGGTCCTGGTTCCCCGCGACACCCAATTAAGGGCATCGCGGTTCTCCAGAAGGTGAGAAATTGACTACACCAGTTCATACCCCTTAAGGCACGACCGATGTGTCAATCCCGAAATTCAACTACGAGCTTTTTAACTGCAACAACTTTAATATACGCTATTGGAGCTGGAATTACCGCGGCTGCTGGCACCAGACTTGCCCTCCAA
+
DDDDDIIIIIIIIIIIIIIHIIIHIIIIIIIIIIIIIIIIIIIIIHIIIGIIHIIIIIIIIIIIIIIIIHEHHHIIIFHIIIIIIIIIIIIIIIIIIIIIIDHIIIIIIIIIIHHHIIIIIIIIIIHIIIIIIIIIIIIIIHIIIIIIIIIIIHIHHHIIIIIIIIIIIIIIIIIIIIIIHHGIIIIIIIIIIIIIIIIIIIIIIIIIIIIIIIIIIIIIIIIIIIIIIIIIIIIIIIIIIIIIIIIIIHHHHIIIIIIIIIIIIIIHIIIIIIHIIIIIIIIIIIIIIIIIIIIIIIHGIIIIIIIIIIIIIIIIIIIIIIIIIIIIIIIIIIIIIIIIIIIIIIIDDDDD
@HISEQ:969:HM2KJBCX2:2:1102:8354:48687 2:N:0:ACTATGCA
AAGATCGTACTGCCCAACTATCCCTATTAATCATTACGGTGGTCCTAGAAACCAACAAAATAGAATCATCCGTCCTATTTTATTATTCCATGCTAATGTATTCAAGCAAAATGCCTGCTTTAAACACTCTAATTTTTTCAAAGTAAAGGTCCTGGTTCCCCGCGGCACCCAATTAAGGACATCGCGGTTCTCCAGAAGGTGAGAAATTGACTACACCAGTTCATACCCCTTAAGGCACGACCGATGTGTCAATCCCGAAATTCAACTACGAGCTTTTTAACTGCAACAACTTTAATATACGCTATTGGAGCTGGAATTACCGCGGCTGCTGGCACCAGACTTGCCCTCCAA
+
CDDDCIIIIIICHHIIICHIIIHIIIIHIIIIHHHIIIHHGIIIIIHIHHIIHIIHIHIIIIICHIIIIHHGEHHIIIIIHIIIIECHIIHIIIIIIIHEHHIIIIIIIIHIIIIIIIIIIIHIIIIIHHHIIIHIHHIIIIHHGHIHIIIIIIIHIIIIIIHIIIHIHIIIIGIIIIIIIIIIIIIHIIIIIIIIIIIIIIIIHIIIIIIIIIIIIIIIIIIIIIIIIIIIIIIIIIIIIIIIIIIIIIIIIIIIIIIIIIIIIIIIIIIIIIIIIIIIIGIIIIHIIIIIIIIIIIIIIIIIIIIIIIIIHIIIIIIIIIIIIIIIIIIIIIIIIIIIIIIIIIDDDDD
@HISEQ:969:HM2KJBCX2:2:1102:11344:48391 2:N:0:ACTATGCA
AAGATCGTACTGCCCAACTATCCCTATTAATCATTACTTTATCCTTAGAAACCAACAAAATAAGAACAAAGTCCTAAATTATTATTCCATGCTAATATATTCAAAGCAATTGCTTGCCTTAAACACTCTAATTTTTTCAAAGTAAAAGATCTAGATTGCGGCCCCACCCAGTTAAGAGCAGAGTCGTTCTCTAGAAGGATGATGGACGCACGTCAGCACTCGCCAGTCTTTGGGACTAGTGGGCCAAGCGCATCACATCAGAAATTCAACTACGAGCTTTTTAACCGCAACAACTTTAATATACGCTATTGGAGCTGGAATTACCGCGGCTGCTGGCACCAGACTTGCCCTCCAA
+
BD@DDIEGH@H@1DGG@CGHHHGHECHIIHEE@CGHHC<DHHFEGHFHCHHHIFEGHIIIIIGHIHIIIHGCC1CHHIH?FHEHFHFIE1FH<FHHCE@@CDFG@HEIHHHGFIHH@HGHHHHHHHIIIHHHHHIHHIIIHHGHGIIIHHHFEHHGIHIHIHHIFHIHIIHIIHHHGIHIIID:IIIIG:GHIHHIIIHIIHHHCHIIH=IIHIIIIHIIIIIIIIIIIHHIIHIIIIIIIIIIIIIIIFGIHHHIIIIIIIIIIIIIIIIIIIIIIIIIIIIIIIIIIIIIHHIIIIIIIIIIIHHHGFIIIHIIIIIIIIIIIIIIIIIIIIIIIIIIIIIIIIIIIIDDBDD
@HISEQ:969:HM2KJBCX2:2:1102:12892:49480 2:N:0:ACTATGCA
AAGATCGTACTGCCCAACTATCCCTATTAATCATTACGTCAATCATAGAAACCAACAAAATAGGATCAAACGTCCTATTTCATTATTCCATGCTAATGTATTCAAGCGTTAGCCTGCTTTAAACACTCTAATTTTTTCAAAGTAACAGTCCTGTTTCCCTGCAACACCAAATTAATGGCATTACAGTTCTTCAGAAAGGAGGAACCAGCAAAGCCAGTGCATACCAGTGGCACGACCAACCTGCTGATCCCGAAATTCAACTACGAGCTTTTTAACTGCAACAACTTTAATATACGCTATTGGAGCTGGAATTACCGCGGCTGCTGGCACCAGACTTGCCCTCCAA
+
DDDDDIIIIIIIIIIIIIIIIIIIIIIIIIIIIIIIIIIIIIIHHIIIIHHIHIIIIIIGHH@CHHIIIIIIHHHIIIIIIIIHIIIGCHHIIIIIIIIIIIIHHIHHHIIIIHIIIIHHIHHIIIIIIIIHHIIIIIIHIHHIIIHHHIIIIIIIIIIIIIIIIIIIIIIHIIHIIIIIIIIIIIIIIIIIIIIIIIIIIIIIIIIIIIIIIIIIIIIIIIIIIIIIIIIIIIIIIIIIIIIHGIIIIIIIIIIIIIIIIIIHIIHIIIIIIIIIIIIIIIIIIIIIIIIIIIIIIIIIIIIIIIIIIIIIIIIIIIIIIIIIIIIIIIIIIIIIIIIIIDDDDD
@HISEQ:969:HM2KJBCX2:2:1102:4597:49765 2:N:0:ACTATGCA
AAGATCGTACTGCCCCAACTATCCCTATTAATCATTACCTCGACTCCGAAAGCCAACGAAATAGAATCGAGATCCTATTCCATTATTCCATGCACTAATGTTCAGGCTGTAGCGCCTGCTTTGAGCACTCCAATTTTTTCAAAGTAAACGTGCTGGCCACCCGTGGCACTCGGTTAAGAGAACCACGAACGAACCAACAAAATCGTCCGGGCAGACAGTAAACGCCGCAAGGCGCACCGCCCACCCGAAACCGAGATCCAACTACGAGCTTTTTAACCGCAACAACTTTAATATACGCTATTGGAGCTGGAATTACCGCGGCTGCTGGCACCAGACTTGCCCTCCAA
+
DDDDDHIIIIIIGIIIIHIHGIIIIIIIIIIIGIIIIIIIIGHHHHIIHIIIGIIHIHH@EHHEHEHHIHHIHIIGHIEHHIGIHIIIIIHEHIIFHHIIIHIIIIIIIIIIIIIIIIIIIIGIHIIIIHIIIIIIIIHIIIHIIIHIIIIIIIHHIIIIIIIIIIIIHIGIIIIIIIHIIIGIIIHIIIIHHIIIIHHHEFHIIIIIIIIHIIIHIIIIHIIIIIIIIIIIIIIHIIIHIIIIHHIIIIIIIIIIIIIIIIIIIIIIIIIIIIIHIIIIIIIIHIIIIIIIIIIIIIIIIIIIIIIIIIIIIIIIIIIIIIIIIIIIIIIIIIIIIIIIIIDDDDD
@HISEQ:969:HM2KJBCX2:2:1102:17347:49781 2:N:0:ACTATGCA
AAGATCGTACTGCCCAACTATCCCTATTAATCATTACGTCAATCCTAGAAACCAACAAAATAGGTTTGAACGTCCTATTTCATTATTCCATGCTAATGTATTCAAGCGTTAGCCTGCTTTAAACACTCTAATTTTTTCAAAGTAACAGTCCTGTTTCCCTGCAACACCAAATTAATGACATTACAGTTCTTCAGAAAGGAGGAATCAGCGAAGCCAGTGCATACCAGTGGCACGACCAACCTGCTGACCCCGAAATTCAACTACGAGCTTTTTAACTGCAACAACTTTAATATACGCTATTGGAGCTGGAATTACCGCGGCTGCTGGCACCAGACTTGCCCTCCAA
+
DDDDDIIIHIGHIHIIIIIIHIIIIIIIHIIIIIIIIHIIIIIIIIIIIIIIIIIIFHIHIIIIIIIHIIIIIIHHIIIIIIIHHHIGHIGCEHIIIHIHIHHHIIGHIIIIIIIIIIIIIHHHIIIIIIHIIIIHHIHHIIIIIIIHIII1IIIIIIIIIIIIIIIIIIIIIIIIIIHIIIIIIIIHIIIIIIIIIIIIIIIIIIIIIIIIIIIIIIIIIIIIIIIIIIIIIIIIIIHIIIIHGHIIIIIIIIIIIIIIIIIIIIIIIIIIIIHIIIIIIIIIIIIIIIIIIIIIIIIIIIIIIIIIIIIIIIIIIIIIIIIIIIIIIIIIIHIIIIIIIDDDDD
@HISEQ:969:HM2KJBCX2:2:1102:6424:50578 2:N:0:ACTATGCA
AAGATCGTACTGCCCAACTATCCCTATTAATCATTACGTCAATCCTAGAAACCAACAAAATAGGATCGAACGTCCTATTTCATTATTCCATGCTAATGTATTCAAGCGTTAGCCTGCTTTAAACACTCTAATTTTTTCAAAGTAACAGTCCTGTTTCCCTGCAACACCAAATTAATGACATTACAGTTCTTCAGAAAGGAGGAATCAGCGAAGCCAGTGCATACCAGTGGCACGACCAACCTGCTGACCCCGAAATTCAACTACGAGCTTTTTAACTGCAACAACTTTAATATACGCTATTGGAGCTGGAATTACCGCGGCTGCTGGCACCAGACTTGCCCTCCAA
+
DB0<BGHHIIIHHIFHI0@FF<1<CGHHIIIHHHHHHHGHHEF1GFCHHF?@1CFCHIEHCG?FGHC0DE@DGHHEHHGFH@HHIIHH?FFF1<FCHFFHCCGGE1D@<GCHFHHCFHII@HCF@B<HE@EFBGHHHEHGHGCIHEHEEHHHHHHH?BDG??HHGGFHIIIHIHGHEDC@HHGEHEHEHGGIIHEHH@HG:GHH=HIIHH?EHHFEGGEEEHIHIHGHG@5EHEHCFIHIHCHC<CCHHCHHHIHH@CHGGEIIHEFFIIIHFFC?GGHHHCHCHG<1E@FHHHDG?IHCHHIIHHIHHIHHIHHHIHIHCCCHHEHHHIIIIHHHHIGIID?DDD
@HISEQ:969:HM2KJBCX2:2:1102:11909:51172 2:N:0:ACTATGCA
AAGATCGTACTGCCCAACTATCCCTATTAATCATTACGGTGATCCTAGAAACCAACGAAATAGAACCAATCCGTCCTATTTCATTATTCCATGCTAATGTATTCAGACGTTAGCCTGCTTTAAACACTCTAATTTTTTCAAAGTAACAGTCCTGATTTCCTATCACACCAACTAAATGGCATGAAAGTTCCTCAGAAGGTAGAGATTTATCTCACCAGTACAGACAATTAAGCCTGACCAATGGGTAAACCCCGAAGTTCAACTACGAGCTTTTTAACTGCAACAACTTTAATATACGCTATTGGAGCTGGAATTACCGCGGCTGCTGGCACCAGACTTGCCCTCCAA
+
DDDCDIIIIIIIGIIIIIIIIIIIIIIHIIIIIIIIIIIIIIIFHHHIIIIIIHIIIIHIIIIIIIIIIIIGHGHIHIIIHIIIIIIIIIIIIHIIIIIIHIHHIHIIIIIIHHHIIIIIIIIIIIIHIIIHIIIIIIHHHHIHIIIIIIIIIIIIIIIIIIIIIIIIIIIIIIIIIIIIIIIIIIIIIIIIIIIIHIIIIIIIIIIIIIIIIIIIIIIIIIIIIIIIIIIIIIIIIIIIIIIIIHEIIIIGIIIIIIIIIIIIIIIIIIIIIIIIIIIIIIIIIIIIIIIIIIIIIIIIIIIIIIIIIIIIIIIIIIIIIIIIIIIIIIIIIIIIIIIIIIIDDDDD
@HISEQ:969:HM2KJBCX2:2:1102:20665:51197 2:N:0:ACTATGCA
AAGATCGTACTGCCCAACTATCCCTATTAATCATTACGTCAATCCTAGAAACCAACAAAATAGGATCAAACGTCCTATTTCATTATTCCATGCTAATGTATTCAAGCGTTAGCCTGCTTTAAACACTCTAATTTTTTCAAAGTAACAGTCCTGTTTCCCTGCAACACCAAATTAATGGCATTACAGTTCTTCAGAAAGGAGGAATCAGCGAAGCCAGTGCATACCAGTGGCACGACCAACCTGCTGACCCCGAAATTCAACTACGAGCTTTTTAACTGCAACAACTTTAATATACGCTATTGGAGCTGGAATTACCGCGGCTGCTGGCACCAGACTTGCCCTCCAA
+
BDAADIIIGH@ECGHHEH?@EEHHEHH1FEHHHIIHHHHIHHHHFHHCHHH@@FHDHEHHGEF@EGHHCEFECEHH?EHHHIIIHH@<@CHGHGHCHHFHEDFHHEHHHDE@?HFCHHGHGEHHHHHGIIHHH6FFHHHFHHHHHHEFHCHHGHHHGHGHHCHHEG@HHFEGHIHIHGHHFIH75HD<C<CD@DF@HHHHHHIFCF@E<CEFHIFIIIIHHCFCEHGCE@IEIHHHHHEGCGC<1HHCIIIIIIHHHC@HHEHEHFG@EIIHHHHEHFCHIHHHG@FCGHHEEC?HHHEEFEIHIHCIIHIHHHDCCHIIIIIHEHHHIIHHHCHEFIIHIBDDD@
@HISEQ:969:HM2KJBCX2:2:1102:4441:51237 2:N:0:ACTATGCA
AAGATCGTACTGCCCAACTATCCCTATTAATCATTACGGTGATCCTAGAAACCAACAAAATAGAATCATGCCGTCCTATTTTATTATTCCATGCTAATGTATTCAAGCAAAATGCCTGCTTTAAACACTCTAATTTTTTCAAAGTAAAGGTCCTGGTTCCCCGCGACACCCAATTAAGGGCATCGCGGTTCTCCAGAAGGTGAGAAATTGACTACACCAGTTCATGCCCCTTAAGGCACGACCGATGTGTCAATCCCGAAATTCAACTACGAGCTTTTTAACTGCAACAACTTTAATATACGCTATTGGAGCTGGAATTACCGCGGCTGCTGGCACCAGACTTGCCCTCCAA
+
DDDDDIIIIIIIIIIIIIIIIIIIIIIIIIIHIIIIIIIIIGIHHHIIIIIIIIIIIFHHIHGGIIIIIHIIDHHIHIIIIIIIIIIIEHIIFIIHIIIIIHHIIHIIIIIIHHHHIIIIIIIFIHFHIIHHIHIHHHHHHHIIHIIHHIHIHHIHHIIHHIIIIIIIIIIIHIIHIIIIGIIHGHIIIIHIIIIIIIIIGIIIIIIIIIIIIIIIIIHIIIIIIIIHIHIIIIIIHIIIHIIIIIIIIHHIHHHIHIIIIIGIIIIIIIIIIIIIIIIIIIIIIIHHIHIIIHIIIHIHIIIIHIHIIIIIIIHIIIIIIIIIIIIIIGIIIIHIIIIIIIIIIIHDDDDD
@HISEQ:969:HM2KJBCX2:2:1102:18955:52633 2:N:0:ACTATGCA
AAGATCGTACTGCCCAACTATCCCTATTAATCATTACGTCAATCCTAGAAACCAACAAAATAGGATCGAACGTCCTATTTCATTATTCCATGCTAATGTATTCAAGCGTTAGCCTGCTTTAAACACTCTAATTTTTTCAAAGTAACAGTCCTGTTTCCCTGCAACACCAAATTAATGACATTACAGTTCTTCAAGAAGGAGGAATCAGTAAAGCCAGTACATACCATAGGCACGACCAACCTACTGACCCCGAAATTCAACTACGAGCTTTTTAACTGCAACAACTTTAATATACGCTATTGGAGCTGGAATTACCGCGGCTGCTGGCACCAGACTTGCCCTCCAA
+
DDBDDIIIIHEHI?FCFHIGHICHHECEHI@FH@HHCHHGGHH1C?GEHHHCGHHHGFHCGHEGHIECHHFHD1<GGHHICGHIIIEHG?HCHCEHHHHGHFFEG?HHIIHIIHEGHHFIHHHGIHHHHHGEHHGGCCHIIHEHIEFHHHHHIIGECHIFIIIHEHED<GCFGHHHHFIIHHIHIIIHIHFDHFFHIIHHIIIIHIIIHEEHEHHIIHHHFIHGHGEFCBIIIIIIHGGHE@CGDHC<FHIHHHHF@HIHHHHIIHFIIHG?HHFIIFHIHIHHIHIIIIIIHHHHIHHIHFHIIHCGHIHHIIHHDDHEHEEIHIIIIHHIIIIIIIHGHDDDDD
@HISEQ:969:HM2KJBCX2:2:1102:15544:53221 2:N:0:ACTATGCA
AAGATCGTACTGCCCAACTATCCCTATTAATCATTACGGTGGTCCTAGACCAACAAAATAGAACCAACGTCCTATTCTATTATTCCATGCTAATCTATTCAAGCAAATGCCTGCTTTAAACACTCTAATTTTTTCAAGGTAATGGTCCTGGCTCCCCGGTACACTCAATAAAGAACATGCCGGTTCACCAGAAGGTAAGACCCGACACAGAACAGTACTCGCCAAAGACGGACCGCCCGGCCAGGCCTAAAATTCAACTACGAGCTTTTTAACTGCAACAACTTTAATATACGCTATTGGAGCTGGAATTACCGCGGCTGCTGGCACCAGACTTGCCCTCCAA
+
AADDDIIIIIIFH1CE?GGHIHG1F@FCG?CCH1<<F?0110D@<GHHIIC@1<E?FHEEEHEHHIIII<<CDCF?D?CGEHHHIHC@?11<<FHEHFHHHFHFIHHGDHEHEHHEEFFHIHGHHHECH@DHHIHHEHHDGHHI7ADH@<E?<HHHGHHGFGHHHIHEHHIHHEIHHDIIHH@HCEFHFHH@HIHHFGCHHHHHGHEGHHHHHIIIHHIHHHGCGFC<IHHCCHIIHHIHGDCG@C@HFHE@ECEHH?HEHIHFHFHHHHHFIHGHHHEHCIGHIIIHEHEHIHEHHHHHCIHHEHHEEDE?<<<D?FIHIIHHCIIHEGGHHHHHIHACDB@
@HISEQ:969:HM2KJBCX2:2:1102:18934:53855 2:N:0:ACTATGCA
AAGATCGTACTGCCCAACTATCCCTATTAATCATTACGTCGATCCTAGAAACCAACAAAATAGAATCAAACGTCCTATTTCATTATTCCATGCTAATGTATTCAAGCGTACGCCTGCTTTAAACACTCTAATTTTTTCAAAGTAACAGTCCTGATTCCCCACGACACCAAATTAATGACATCGCGGTTCTTCAGAAGGTAGGAACCAATAATGCCAGTACGTACCGAAGCACGACCAACAATTCGATCCCGAAATTCAACTACGAGCTTTTTAACTGCAACAACTTTAATATACGCTATTGGAGCTGGAATTACCGCGGCTGCTGGCACCAGACTTGCCCTCCAA
+
DDDBDHHFHIHHHIIHIIIIIHHIIIIIHIIIIIIIGGHEHHG?GHHHHCHGGHHIIIICHE?HHC@FEHI=<<0DFFHHHIICHIHIFHCFEFEIIIIHIIHIHIHHHGGIIIHHGHHGHGHHHHHHHGIIIHHIHHHHIHHIIIIHHIHIIHHHHGIIHIIIIIIIIIIHIIGIII;IHIIIIIIIHIIIIIIIIIIIIIIIIIIHIIII<III<IIIIIIIIIIIIIIIIGIIIIIIHHGDIHIIIIIIIIIIIIIIIIIIIIIIIIIIIIIIIIIIIIIIIIIIIIIIIIIIIIIIIIIIIIIIIIIIIIIIIIIIIIIIIIIIIIIIIIIIIIIIDDDDD
@HISEQ:969:HM2KJBCX2:2:1102:14457:53773 2:N:0:ACTATGCA
AAGATCGTACTGCCCAACTATCCCTATTAATCATTACATCGATCCTAGAAACCAACAAAATAGAATCGGATGTCCTATTTCATTATTCCATGCTAATGTATTCAAGCGTGAGCCTGCTTTAAACACTCTAATTTTTTCAAGGTAACAGTCCTAATTCCCCGTGACACCAAATTAATGGCATTACGGTTCTTTAGAAGGTGAGAAATCAATAATATCAGTACATACCAACGGCATGACCGATACATTGATCCCGAAATTCAACTACGAGCTTTTTAACTGCAACAACTTTAATATACGCTATTGGAGCTGGAATTACCGCGGCTGCTGGCACCAGACTTGCCCTCCAA
+
DDADDIEHIIIIIEHHFEEHIIGHIHIIIIIIIIHIHIIIEHIGIHIGIHHIEHIIFHHHIIEHIII@HHIHHFHIIGHHGHIIIIHEHGEEE@GHEHHIIIIIIHGHHEHHGHHEHHHGIHHIIGIHHHHHHIIHIHHHHHIIIIIIHIIIIIHHIIIHHHHHHIHIIHIIHHHHIHIIIIIHHIIIIIHIIIIHIIIIIHIIHHEIIIIHIHHIIIIIHIHIIHIHHHHHIIIIIIIIIIIHDBIIIIIIIIIIIIHIIHHHHIIHHIHIIIHIHHHGIHIIIHIIHIIIIIIIIHHIHHIIIIIIIIIIIHHGIIHHIIIIIHIHIHIIIIHHHIIIIIDDDDB
@HISEQ:969:HM2KJBCX2:2:1102:18270:54065 2:N:0:ACTATGCA
AAGATCGTACTGCCCAACTATCCCTATTAATCATTACGTCAATCCTAGAAACCAACAAAACAGAACCAAAGTCCTATTTTATTATTCCATGCTAACATATTCAAGCACAGGCCTGCTTTGAGCACTCTAATTTTTTCAAGGTAATCATCCCAAATCCAATTCTTTTTCAAGAAATTGTCCTCGGGAAGGAAAGACATGTTCAATCAGCACTCACCTCTCGGTGGGCCAATCAACCATGCCCGAAATCCAACTACGAGCTTTTTAACTGCAACAACTTTAATATACGCTATTGGAGCTGGAATTACCGCGGCTGCTGGCACCAGACTTGCCCTCCAA
+
DDDDDIIIIIIIIIIHIIIIIIIIIIIIIIIIHIIIIIIIIIIIIIIIIIIIHIIIIIIIIIIIIIIIGIIHHIIEHIIIIIIIIIHHIIIGHIIIIIIIIHHHHHIIIIHIIIIIIIIIIIIIIIIIIIIIIIIIIIIIIIIIIIIIIIIIIIIIIIIIIIIIIIIIIIIIIIIIIIIIIIIIIIIIIIIIIIIIIIIIIIIIIHIIIIIIIIIIIIIIIIIIIIIIIIIIIHGIIIIIIIIIIIIIGIIIIIIIIIIIIIHHHIIIIIIIIIIIIIIIIIIIIIIIIIIIIIIIIIIIIIIIIIIIIIIIIIIIIIIIIIIIIIIIIIIDDDDD
@HISEQ:969:HM2KJBCX2:2:1102:16794:53142 2:N:0:ACTATGCA
AAGATCGTACTGCCCAACTATCCCTATTAATCATTACGTCGATCCTAGAAACCAACAAAATAGGAGCGCCGTCCTATTCTATTATTCCATGCTAATGTATTCGAGCAAAGGCCTGCTTTGAACACTCTAATTTTTTCAAAGTAAAAGTCCTGCTTCCCGAACACACCCAGTGAAGGGCATGCCGTTCCGCAGAAGGAAAGGCCCGGCCGAACCAGTGCACGCGGTGAGGCGGACCGGTCAGCCAGGCCCAAGGTTCAACTACGAGCTTTTTAACTGCAACAACTTTAATATACGCTATTGGAGCTGGAATTACCGCGGCTGCTGGCACCAGACTTGCCC
+
DDDCDIHHIEHEHIHIHIHIHIIIIIIIIIIIIIIIIIIIIHHIIIHHIIIEHIIIIGHHIIHHHIIHIICCHD=EHEEHHG@GGHEHIIIIHHHHIHFIIHHHIIIIIIIIIIIIIIHHHHHIIIIIIIHIIHIIHHGHIHHHHHIHHHIIIIHHGHHHHHIIIIHHHIHHCIIIIHIIIIIIIIIIIIIIIIIHIIHIIIHHIIHHHHCHIIIIIIIIIIIIIIIHIIIIHHHHGDIIHIIIIIIIIHIIIIIIIHIIIIIIIIIIIHHHGIIIIIIHHHIIIIIIIIHGGIIIIIIIIIIIIIIHIIIIIIIIIHIIIIIIIIIIIHIIIIDDDDD
@HISEQ:969:HM2KJBCX2:2:1102:10386:54634 2:N:0:ACTATGCA
AAGATCGTACTGCCCAACTATCCCTATTAATCATTACGGTGGTCCTAGACCAACAAAATAGAACCAACGTCCTATTCTATTATTCCATGCTAATCTATTCAAGCAAAAGCCCGCTTTAAACACTCTAATTTTTTCAAGGTAATGGTCCTGGTTCCCCGACACACCCAATAAAGGGCATACCGGCTCACCAGAAGGATAGACCCGACAGCAGAACAGTACTCGCCAGAGACGGACCGTCCGGTCAGGCCTAAAATTCAACTACGAGCTTTTTAACTGCAACAACTTTAATATACGCTATTGGAGCTGGAATTACCGCGGCTGCTGGCACCAGACTTGCCCTCCAA
+
DDCCDIIIIIIIIIIHHIIIIIIIIGIIIIIIIIIIIIIIIHIHIIHIIIIIIIIGHIHHIHIIIIIIIIIGIIIIIIIHIHIIGHIIGIGHIIIIIIIIIIIIIIIIIIIHIIIHHIIHIHHIIHIIIIIIHHIIIIIIIIIIIIIIIHHHIIIIIIIIIIIHIHIIIIIIIIIIHIIIIIHIIIIIIIIIIIIIIIIHIIIIIIIIGIIIIIIIIIIIIIIIIIIIIIIIIIIIIIIIIIIIIIHHIIIIIIIIIIIIIIIIIIIIIIIIIIIIIIIIIIIIIIIIIIIHIIIHGFDIIIIIIIIIIIIIIIIIIIIIIIIIIIIIIIIIIIIIIIIDDDDD
@HISEQ:969:HM2KJBCX2:2:1102:8832:54462 2:N:0:ACTATGCA
AAGATCGTACTGCCCAACTATCCCTATTAATCATTACGGTGGTCCTAGACCAACAAAATAGAACCAACGTCCTATTCTATTATTCCATGCTAATCTATTCAAGCAAAAGCCCGCTTTAAACACTCTAATTTTTTCAAGGTAATGGTCCTGGTTCCCCGACACACCCAATAAAGGGCATACCGGCTCACCAGAAGGATAGACCCGACAGCAGAACAGTACTCGCCAGAGACGGACCGTCCGGTCAGGCCTAAAATTCAACTACGAGCTTTTTAACTGCAACAACTTTAATATACGCTATTGGAGCTGGAATTACCGCGGCTGCTGGCACCAGACTTGCCCTCCAA
+
DDDCDIIIIIIIIIIIIHIIIIIIIIIIIIIIIIIIIIIIIIIHIIHIIIIIIIIIIGIIHHHIHHHIIHIIIIHIIIIIIIIIIIIIIIIIIIIIIIIIIHIIIIHIHIIIIIHHIIIIIIIIIIIHHIHIIIGIIIIIIIIIIIIIHHHHHHIIHIHHIIHHIIIIHIIIIIIIHIHIIIIIIIIIHHIIIIIIIIIHIIIIIIIHIIIIIIIIIIIHIIIIIIIIIIIIIIIIIIIIIIHIIIIHIHIIIIIIIIIIIIIIIIIIIIHIIIIIIHIIIIIIIIIIIIIIIIIIHHHIIIIIIIIIIIIIIIIIIIIIIIIIIIIIIIIIIIIIIIICDDDD
@HISEQ:969:HM2KJBCX2:2:1102:7490:54453 2:N:0:ACTATGCA
AAGATCGTACTGCCCAACTATCCCTATTAATCATTACGGTGATCCTAGAAACCAACAAAATAGAACCATGCCGTCCTATTCTATTATTCCATGCTAATGTATTCGAGCAAAAATGCCTGCTTTAAACACTCTAATTTTTTCAAGGTAAAGGTCCTGGATCCGCAAGACACCCAATTAAGGACATCAAGTTTCTCCAGAAGGTGAGAAATCAACAGCGACAGTTCATACCCCTTAAGGCATGACCATCACGTCAATCCCGAAATTCAACTACGAGCTTTTTAACTGCAACAACTTTAATATACGCTATTGGAGCTGGAATTACCGCGGCTGCTGGCACCAGACTTGCCCTCCAA
+
DDDCDIHIHIIHIIIIIIIIIIIIIIIIIHHIHIIIIIIIIIIIIIIIIIIIIIIIIIFHIICGHHIHI@HC?GHHIHCGHIHIIIIIIIIC<GGHHHIEHHEIIIIHHIIHHHHHHIIIIIIIHHIHHIHIHHHIIIHIIIIIHIIIIIIIIIIHIIHIHIHIIGIIIIIIIIHIIIIIIIIIIIIIIIIIIIHHIIIIIHIIIIIHIIIIIIIIIIIIIIIIIIIIIIIIIIIIIIIIIHIIIIIIHHHGIHIIIIIIIIIIIIIIIIIIIIIIIIIIIIIIIIIIIIIIIIIIIIIIHIIIIIIIIIIIIIIIIIIIIIIIIIIIIIIIIIIIGIIIIIIIIIIIDDDDD
@HISEQ:969:HM2KJBCX2:2:1102:17233:54307 2:N:0:ACTATGCA
AAGATCGTACTGCCCAACTATCCCTATTAATCATTACGTCAATCCTAGAAACCAACAAAATAGGATCAAACGTCCTATTTCATTATTCCATGCTAATGTATTCAAGCGTTAGCCTGCTTTAAACACTCTAATTTTTTCAAAGTAACAGTCCTGTTTCCCTGCAACACCAAATTAATGGCATTACAGTTCTTCAGAAAGGAGGAATCAGCGAAGCCAGTGCATACCAGTGGCACGACCAACCTGCTGACCCCGAAATTCAACTACGAGCTTTTTAACTGCAACAACTTTAATATACGCTATTGGAGCTGGAATTACCGCGGCTGCTGGCACCAGACTTGCCCTCCAA
+
DDDDDIGIIIHHHIIIHIIIIIIIIHIFHHHHIIGIIGIIIIIHHHHHIHIIIIIHIHIHHHCHEDGHGIHCEGGHHIHHHHHIIGIGHIGIIIIIIIIHIIIIIHHEIHHHCEIIHIIHHHIIIIIIHIIIIIHHIIHHHIIHIHIEIHHHIIIIHIIIHHHIIIIIIHIIIIIIIIHIHIIIIIIIIHIHIIIIIIHIHIIIIHIIIIIIIIIIIIIIIIIIIH<GIHIIIIIIIIHIIIIHGIIIHIIHIIIIIIIIIIIIIIHGIIIHEIIHIIIIIIIIIIIHHIHIIIIIIIIIIIIIIIIIIIIIIIIIHIIIIIIIIIIIIIIIIIIIIIIGIDDDDD
@HISEQ:969:HM2KJBCX2:2:1102:5820:54668 2:N:0:ACTATGCA
AAGATCGTACTGCCCAACTATCCCTATTAATCATTACGTCGATCCTAGAAACCAACAAAATAGAATCAAACGTCCTATTTCGTTATTCCATGCTAATGTATTCAAGCGTGAGCCTGCTTTAAACACTCTAATTTTTTCAAAGTAACAGTCCTGATTCCCCATGACACCAAATTAATGACATCATGGTTCGTCAGAAGGTAGGAATCAATAATACCAGTACGTACAATAGCACGACCAATAAATTGATCCCGAAATTCAACTACGAGCTTTTTAACTGCAACAACTTTAATATACGCTATTGGAGCTGGAATTACCGCGGCTGCTGGCACCAGACTTGCCCTCCAA
+
BADDDIIIIIIIIGIGIIIIIIGHIIIIIIIIIIIIIIIIIIIIIIIIIIIIHHIHIIHIIIIIIIIIGIHHFHIHGHHIIIHIIIIHIIEHHEHHIIIIIIIHHHHIHHIHIIIIIIHIIIIGIIIIIIIIIIIIHIIIHIIIIIIIHIIIIIHIIIIIIIIIIIIIIIIIIIIIIIIIIIIIIIIIIIHIIIIIIIIIIIIIIIIIHGIHHIIIIIHIIIIIIIIIIIIIIIIIIIIIIIIHIIIIIIIIIIIIIIIIIIIIIIIIIIIIIIIIIIIIIIHIHHHIIIIIIIIIIIIIIIIIIIIIIIIIIIIIIIIIIIIIIIIIIIIIIIIIIIIIDDDDD
@HISEQ:969:HM2KJBCX2:2:1102:12215:54812 2:N:0:ACTATGCA
AAGATCGTACTGCCCAACTATCCCTATTAATCATTACGGTGGTCCTAGAAACCAACAAAATAGAACCACAACGTCCTATTCTATTATTCCATGCTAATCTATTCAAGCAATAGCCCGCTTTAAACACTCTAATTTTTTCAAGGTAATGGTCCTGGCTCCCCAACACACCCAATTAAGGACATACTGGTTCACCAGAAGGAAGACCCGACAACAGGACAGTACTCGCCAAAGACGGACCGCCCGGCCAAGTCTAAAATTCAACTACGAGCTTTTTAACTGCAACAACTTTAATATACGCTATTGGAGCTGGAATTACCGCGGCTGCTGGCACCAGACTTGCCCTCC
+
DADDDIHIIIIIIIHIIGIIIHFHIIIHIIIIIIIIIHHHIGIHIICHIHIIHHIIHIIHIHEEHHHHHHIGHHHDHHHGHHIIIIGHIHIIGIIIIIHIIIIIIIIIIHIIHIHHIHGHIIIHIIIIIIHGHHIHHIIIIIIIIIIIHHIIIHGIIGIIIHIHIIIIIIIHHIIIHIIIIIIIIIIIHHHHHIIIIIIIIIIIIGIIIIIIIIIIIIIIIIIIIHIIIIIHIHIIHIIIIIHFIGIIGGIIIIIIIIIIIIIHIIIIIIIIIIIIIIIIIHIIHIIIIIIIIIIIIIIIHHIIIIIIIIIIIIIHIIIIIIIIIIIIIIIIIIIIIIIIDCDDD
@HISEQ:969:HM2KJBCX2:2:1102:3610:55317 2:N:0:ACTATGCA
AAGATCGTACTGCCCAACTATCCCTATTAATCATTACGGTGATCCTAGAAACCAACAAAATAGAATCATGCCGTCCTATTTTATTATTCCATGCTAATGTATTCAAGCAAAATGCCTGCTTTAAACACTCTAATTTTTTCAAAGTAAAGGTCCTGGTTCCCCGCGACACCCAATTAAGGGCATTGCGGTTCTCCAGAAGGTGAGAAATTGACTACACCAGTTCATACCCCTTAAGGCACGACCGATGTGTCAATCCCGAAATTCAACTACGAGCTTTTTAACTGCAACAACTTTAATATACGCTATTGGAGCTGGAATTACCGCGGCTGCTGGCACCAGACTTGCCCTCCAA
+
DDDDAFHHHHIHHE?DEHIEHGHEHIIIHIIHHHHHHHII?HHHHHHHHHHHCHIDHIHHHIIEFCCHHGE?CG?<EHHHEHIIIHHG1@H@GHHIHIHHC<FHIIIHHIHIICHGCEGGGHF@F@<HFEFHGHIHIIIIHHHHIHHHHIIHFHHEFHHIIIHHEEHIHIHIIIIHHHHFIHHDIHHHHHIIIIHHEHHHIIIIIIHHHHHHHIHGIIIHHG;CHHIIIIIIIHHIHHIIIIIIIIHIHHGIIDIHHCIIIHIIIIIHHIIIIIHHIHIIIIIIIIIIHIIHHHIHHGIIHGIIIIIIIIHIHIHHIHIIIIIIHIIIIIIIIIIIIHIIIIIIIHHDDDDD
@HISEQ:969:HM2KJBCX2:2:1102:17579:54733 2:N:0:ACTATGCA
AAGATCGTACTGCCCAACTATCCCTATTAATCATTACGGTGGTCCTAGACCAACAAAATAGAACCAACGTCCTATTCTATTATTCCATGCTAATCTATTCAAGCAAAAGCCCGCTTTAAACACTCTAATTTTTTCAAGGTAATGGTCCTGGTTCCCCGACACACCCAATAAAGGGCATACCGGCTCACCAGAAGGATAGACCCGACAACAGACAGTACTCGCCAGAGACGGACCGCCCGGTCAGGTCTAAAATTCAACTACGAGCTTTTTAACTGCAACAACTTTAATATACGCTATTGGAGCTGGAATTACCGCGGCTGCTGGCACCAGACTTGCCCTCCAA
+
DCDDDIIIIIIIIIIHIIIIIIIIIIIIIIIIHIHIIIGHHIIIIIIIIIHHIHIIIGIICHIIIHIIIIIGIHIGIIIIIIIIGIIIIIIIIHHIHIIIIHHHIHIIHIIHGHHHIIIIIIHEIIIIIIIIHIIIHIIIHIIIIHIIIIHGHHIIIIHIIHHIIHIIHHIIIIIIIGHIHIIIIIHIIIIIIIIIIHHHIIIIIIIHIIIHIIIIIHHIIIIIIHIIIIIIIIIIIIII>IIIIIIIIIIIIIIIIIIIIIIIIIIIIIIIIIIIIIIIHIIIIIIIHGIIIIHHHHGIIHIIIIIIIIIIGIIIIIIIIIIHHIIIIIHIIIIIIIDDDDD
@HISEQ:969:HM2KJBCX2:2:1102:16483:55845 2:N:0:ACTATGCA
AAGATCGTACTGCCCAACTATCCCTATTAATCATTACGGTGATCCTAGAAACCAACGAAATAGAATCAGTCCGTCCTATTTCATTATTCCATGCTAATGTATTCAGACGATAGTCTGCTTTAAACACTCTAATTTTTTCAAAGTAACAGTCCTGATTTCCCATCACACCAAATAAATGGCATGAAAGTTCCTCAGAAGGTAGAGATCCATCTCACCAGTACAGACAATTAAGCCTGACCAATGGGTAGACCCCGAAGTTCAACTACGAGCTTTTTAACTGCAACAACTTTAATATACGCTATTGGAGCTGGAATTACCGCGGCTGCTGGCACCAGACTTGCCCTCCAA
+
DDDDDIIIIHHHHHHEHGHIIHHIHIIIIHIGHIIIIHGHGHIHIHIIIIIHIIIIIIIHIIIHIIHIGIFHFHIIHHIIIGHIIIIID<DGF@GHEHIIIIIHIHHIHIHHIIIHIIHHHIHFHHHFHIHGHIHIIHIHHEIGIHHHIIIHIIHHIIIIIHEIIIIIIIIIIHHIIIGIIIIIIIIIIIIIIIIHIHIIIIIIIIIIIIIIIIIIIIIIIIIHIIIIIIIIIIIIIIIIIFG?GFFIIIIIIIIIIIIIIIIIIIIIIIIIHIIIIIIIIIIIIIIIIIIIIIIIIIIIIIIIIIIIIIIIIIIIIIIIIIIIIIIIIIIIIIIIIIIIIIIDDDDD
@HISEQ:969:HM2KJBCX2:2:1102:8328:56227 2:N:0:ACTATGCA
AAGATCGTACTGCCCAACTATCCCTATTAATCATTACGGTGGTCCTAGACCAACAAAATAGAACCAACGTCCTATTTTATTATTCCATGCTAATCTATTCAAGCAAAAGCTCGCTTTAAACACTCTAATTTTTTCAAGGTAATGGTTCTGGTTCCCCGACACACCCAATAAAGGACATATCGGCTCACCAGAAGGATAGACCCGACAACAGGACAGTACTCGCCAGAGACGGACCGCCCGGTCAGGCCTAAAATTCAACTACGAGCTTTTTAACTGCAACAACTTTAATATACGCTATTGGAGCTGGAATTACCGCGGCTGCTGGCACCAGACTTGCCCTCCAA
+
DDDDDIIIIIIIIIIIIIIIIIIIIIIIIIIIIIIIIIIIIIIIIIIIIIIIIIIIIHIIGEHIFHGIIIHIIIIIHIIIIIIIIIHHIIIHFHIIHHHIIIIIIIHIIIIHHIIIIHHIIHHIIIIGIIIIIHHIIIHHIIIIIIIIIHHHHIIIHHIIIIIIIIIHIIIIIIIGIIIIIIIIHIHHIIIIIIIIGIIIIIIIIHHHHIIIIIIIIIIIIIIIIIIIHIIIIIIIIIIIIIIIIIHIIIIIIIIIIIIIIIIIIIIIIIIIIIIIIIIIIIIIIIIIIIHHIIIHHGFIIIIIIIIIIIIIIIIIIIIIIIIIIIIIIIIIIIIIIIIDDDDD
@HISEQ:969:HM2KJBCX2:2:1102:9042:56082 2:N:0:ACTATGCA
AAGATCGTACTGCCCAACTATCCCTATTAATCATTACGGTGATCCTAGAAACCAACAAAATAGAACCATGCCGTCCTATTTTATTATTCCATGCTAATCTATTCAAGCACAAGCCTGCTTTAAGCACTCTAATTTTTTCAAGGTAATAGCTCTGCTTCCCCAACGCACTAACTTAATAGCATGCTGGTTGTTCAGAAGGTAGGAATTCATCAGGCCAGTGCGGACAGTGAAGCCCGACCAACCGACAAACTCCGAAATTCAACTACGAGCTTTTTAACTGCAACAACTTTAATATACGCTATTGGAGCTGGAATTACCGCGGCTGCTGGCACCAGACTTGCCCTCCAA
+
DDDDDIIIIIIIIIIIIIIIIHIIIIIIIHIIIIIIIIIIIIIIIIHIIIHHHIIIGHIIIIIGHIHIIHIEDIIIIIIIIIIIIIIIHGHIIGIIIIIIHHGIIIIIIIIIIIIHIHIIIHIHIIIHIIIIIHHIIIIHIIIIIIHIIIIIIIHHIIIIIIHHIIIIIIIIIIIIIIIIIIIIIIIIIIIIIIIIIIHHHIHIIIHIIHIIIIIIIIHIIIIIIIIIIIIIIIIIIIIIIIIIIHFIIIIIIIIIIIIIIIIIIIIIIIIIIIIIIIIIIIIIIIIIIIIIIIIIIIIIIIIIIIIIIIIIIIIIIHIIIIIIIIIIIIIIIIIIIIIIIIIDDDDD
@HISEQ:969:HM2KJBCX2:2:1102:13182:56278 2:N:0:ACTATGCA
AAGATCGTACTGCCCAACTATCCCTATTAATCATTACGGTGATCCTAGAAACCAACAAAATAGAACCATGCCGTCCTATTCTATTATTCCATGCTAATGTATTCGAGCAAAAATGCCTGCTTTAAACACTCTAATTTTTTCAAGGTAAAGGTCCTGGATCCGCAAGACACCCAATAAAGGACATCAAGTTTCTCCAGAAGGTGAGAAATCAACAGTAACAGTTCATACCCCTTAAGGCATGACCATCACGTCAATCCCGAAATTCAACTACGAGCTTTTTAACTGCAACAACTTTAATATACGCTATTGGAGCTGGAATTACCGCGGCTGCTGGCACCAGACTTGCCCTCCAA
+
DDDDCFHIIIIIIIIIIIIIIIIIIIIIIIIHIIIIIHIIHIIHIIIIIIIHHHHIIIHIIIIIIIHHIIIIIIIIHHHIFHHIIIIIIHIHEHHIGHHHHHGHCFHIHHHHIHHHHHGHHHHIHHHIIIIIHHHIHIIIHIIIIHIIIIIIIIHIIIIIGHHHIIIIIIIIIIIIIIIIIIIHGIIHHHIIHHHIIHHIIHIHIIIIIIIIHHIIIIIIIHHIIIIHHHCIHIGII=HIIIIIIIIHIIHFIIHIIIIIIIIIIIIIIIIHIIIIIIHIIIIIIIIIIIIIIHIIIIIHHIIIIIIHIIIIIIIIIIIIIHIIIIIIHIIIIIIIIIIIHHIIIIIHCCDDD
@HISEQ:969:HM2KJBCX2:2:1102:10472:56783 2:N:0:ACTATGCA
AAGATCGTACTGCCCAACTATCCCTATTAATCATTACGGTGGTCCTAGAAACCAACAAAATAGAACCATGCCGTCCTATTTTATTATTCCATGCTAATGTATTCAAGCAAAAATGCCTGCTTTAAACACTCTAATTTTTTCAAGGTAAAGGTCCTGGATCCGCAAGACACCCAATAAAGGACATCAAGTTTCTCCAGAAGGTGAGAAATCAACAGTAACAGTTCATACCCCTTAAGGCATGACCATCACGTCAATCCCGAAATTCAACTACGAGCTTTTTAACTGCAACAACTTTAATATACGCTATTGGAGCTGGAATTACCGCGGCTGCTGGCACCAGACTTGCCCTCCAA
+
DDDDDIIIIIIIIIIIIIIIIHHIIIIIIIIIIIIIIIIIIIIIIIIIIIIIIIIIIIIIIIGIIGIFIIIIIIIIIIIHHIIIIIIHHHHHHHHIHIIHIHHHIIIHIIIIIIIIIHHGHIHHIIIIIIIIIIIIIIIGIIIIIIIIIHIHIIIIHHHHIIIIIIIIIIIHIIIIHIIIIIIIIHIHIIIIIIIIIIIIIIIIIIIIIIIIIHIIIIIIIIIIIIIIIIIIIIIIIIGIIIIIIIIIIIHGIIHIIIIIIIIIIIIIIIIIHIIIIIIIIIIIIIIIIIIIIIIIIIIIIIIIIIIIIIIIIIIIIIIIIIIIIIIIIGIIIIIIIIIIIIIIIIIIDDDDD
@HISEQ:969:HM2KJBCX2:2:1102:9550:56721 2:N:0:ACTATGCA
AAGATCGTACTGCCCAACTATCCCTATTAATCATTACATCGATCCTAGAAACCAACAAAATAGAATGCGATGTCCTATTTCATTATTCCATGCTAATGTATTCAAGCGTGAGCCTGCTTTAAACACTCTAATTTTTTCAAGGTAACAGTCCTAATTCCCTATAACATCAAATAAATGACATTATAGTTCTTTAGAAGGTGAGAACCAATAAAATCAGTACATACCAAGGCATGACCAACTAATTGATCCCGAAGTTCAACTACGAGCTTTTTAACTGCAACAACTTTAATATACGCTATTGGAGCTGGAATTACCGCGGCTGCTGGCACCAGACTTGCCCTCCAA
+
DDDDDIIIIIIIIIIIIGIIIIIIIIIIIHIIIIIIIIIIIIIIIIIIIIIIIIIIIIHIIHHIIHHIIIIIIIHIIIIIIIIIIHIIIIHIGIIIIIIIIIIIIHIHIHIHIIIIIIIIIIIHIIIHIIIIIIIIIIIHHHIIIIIIIIIIIHIIIIIHHIGHIGHIIIIIIIIIIIIIIIIIIIIIIIIIIIIIIIIIIGIIHIIIIIIHIIIIIIIIIIIIIIIIIIIIIIIIIIIIIIIHIIIIGIIIIIIIIIIIIIIIIHIIIIIIIIHIIIHIIIHHIIIIIIIIIIHIHIIIIIIIIIIIIIIIIIIIIIIIIIIIIIIIIIIIIIIIIIIIDDDDD
@HISEQ:969:HM2KJBCX2:2:1102:9989:56682 2:N:0:ACTATGCA
AAGATCGTACTGCCCAACTATCCCTATTAATCATTACGTTGTACCTAGAAACCAACAAAATAGGTTCGAACGTCCTATTTCATTATTCCATGCTAATGTATTCAAGCGTTTGCCTGCTTTAAACACTCTAATTTTTTCAAAGTAACAGTCCTGACTCCCCACAACACCAAATTAATGACATCATGGTTCATCAGAAGGGAGAAATCAACGACGCCAGTGCGTACCGAAGGCACGACCGACGTATTGATCCCGAAATTCAACTACGAGCTTTTTAACTGCAACAACTTTAATATACGCTATTGGAGCTGGAATTACCGCGGCTGCTGGCACCAGACTTGCCCTCCAA
+
DDDDDIHIIIIIIIIIIIIIIIIIIIIIIIIIGIIIIIIIIIHHIHIIIIIIIIIICHHIIIGIIIHCCHIHIIIIHIHIIGIIIIIII?HHGIIIIIIIIIIIIIIIIHHIIIIIIIIIHIHIHIIIIIGHIHHHHIHHHHHIIIIIIIHIHHIHIIIIIIIIHIHIIIIIIIIIIIIIHIIIIIIIIHIIIIIIIIIIIIIIIIIHHIIIIIIGIIIIIIIIIIIIIIIIIIIIIIIIIIIHHIIIIHIHIIIIIIIIIHIIIIIIIIIIIIIIIIIIIIGIIIIIIHIIIIIIIIIHHIIIIIIIIIIIIIIIIIIIHIIIIIIIIIIIIIIIIIIIIDDDDD
@HISEQ:969:HM2KJBCX2:2:1102:11466:57223 2:N:0:ACTATGCA
AAGATCGTACTGCCCAACTATCCCTATTAATCATTACGGTGATTCAGAAACCAACAAAAAAGGACCACCGTCCTATTCAATTATTCCATGCTAATGTATTCAGACGTAAGCCTGCTTTGAACACTCTAATTTTTTCAAGGTAAAGGTCCTGGTTTCCCACCACGCTAAATTAATAACATGATAGTTCCCCAGAAGGTAGAAATTCTACACACCAGTACAGACTTGTTAGCCCGACCAACGGTAGAATCCCGAAATTCAACTACGAGCTTTTTAACTGCAACAACTTTAATATACGCTATTGGAGCTGGAATTACCGCGGCTGCTGGCACCAGACTTGCCC
+
B@@0DD1<<1<DCG?@10<D@ECFEECGECEE@G?D<C0111DG@F@<FG1CGEE<DGH1<00<<CH1<CGCCG<CGG11<11<11<11<HHCHCHHHHCEH8HHHHEHGHEEEG8HHFII855@HHIHGHIIIHEEHEIIHIHHEGHHIGI9IIHFHHDHGCH59GHHHHHIIHGCHIFHFF?HGHHFIHFHFBGGGCIIIIHHIHDIFFHHHCGHHHEG@FHGHCHFH?/EE@<GE?EIGHGHCDFHDHGGCDCCCHEGHIHHIHIIFGIIIHEHG?HIHGCGFD<<@E<<DHIHHHHHHHHHHIIHIIHHGIGIHHEHGHHEFEHGE@HHCEB@@@@
@HISEQ:969:HM2KJBCX2:2:1102:10353:57144 2:N:0:ACTATGCA
AAGATCGTACTGCCCAACTATCCCTATTAATCATTACGTCAATCCTAGAAACCAACAAAATAGGATCAACGTCCTATTTCATTATTCCATGCTAATGTATTCAAGCGCGAGCCTGCTTTAAACACTCTAATTTTTTCAAAGTAACAGTCCTGATTCCCCACCACACCAAATTAATGACATGATGGTTCGTCAGAAGGTAGGAATCAGTAACACCAGTACGTACCGAAGGCACGACCAGCGTACTAATCCCGAAATTCAACTACGAGCTTTTTAACTGCAACAACTTTAATATACGCTATTGGAGCTGGAATTACCGCGGCTGCTGGCACCAGACTTGCCC
+
DDDDDIIHIIIIHHHIIIIIIIIIIIIIHHIEFHHIIHHIIHIIIHHIEHHHHIIIIII?GFHHEHHHHHFE?GHEHIIIIIIIHHHIIIIIIHIHHIHHIFHHHGHIHHHHHIIHIIIIHHIIIIIHIEHIIIHHIIIIHIIIIHIHHHHHHHHHHHHHHHIIIHHIHHHHHEHHHIHIIIIIIIIIHHEHIIIIIIIIIIIIIIIIIIIHEGIIIIIIIIIIIIIIIIIIIIIIHHDHIIIHIHIIIIIIGIHGIIIIHEIIIGHHEGIIIHIIIIIIHGHIIHIIIIIHHIIIHIIIIIIIIIHHIIIIIIIIIIIIIIIIIIIHIIIIIIIACDDD
@HISEQ:969:HM2KJBCX2:2:1102:9931:57764 2:N:0:ACTATGCA
AAGATCGTACTGCCCAACTATCCCTATTAATCATTACGGCGGTCCTAGAAACCAACAAAATAGGACCGCACGTCCTATTCTATTATTCCATGCTAACGTATTCGAGCAAAGGCCTGCTTTGAACACTCTAATTTTTTCAAAGTAAAAGTCCTGGTCCCCAACACACCCAGTGAAGGGCATGCGGTTCTCCAGAAGAGAAGGCCCGGCCGGACAAGTGCACGCGGTGAGGCGGACCTGCCAGCCAGGCCAAAGGTTCAACTACGAGCTTTTTAACTGCAACAACTTTAATATACGCTATTGGAGCTGGAATTACCGCGGCTGCTGGCACCAGACTTGCCCTCCAA
+
DCDCDIIHIIIIIIHIIIIIIIIIIIIIIIIIIIIHII=DHHHHIIIIHIGHIIIIHHIIIIHIIHIHHHGDDHHIGIIII?GHHHHIIIIHFHIIIIIHHIIIIHHIHIHHIIIIIIIIHHHIIIIIIIIIIIIIIHHIIHIIIIFHHHIIIIIIHIIHEG@E@IIHGIIIIIIIIIIIIIIIIIIHFIIIHIIIIHIIHGIIIHIGIIIIIIIHIIIIIIIIIIIIIIIIIIIIHHHIIHHIIIHHIIIIIIIIIIIIIIIIIIIIIIHHHIIIIIIIIHHIIIIHIIHGIIHIIIIIIIIIIIIIIIHIIIIHIIIIIIIIIIIIIHIIIIIIIIIDDDDD
@HISEQ:969:HM2KJBCX2:2:1102:9842:57907 2:N:0:ACTATGCA
AAGATCGTACTGCCCAACTATCCTTATTAATCATTACGGTGGTCCTAGACCAACAAAATAGAACCAACGTCCTATTCTATTATTCCATGCTAATCTATTCAAGCAAAAGCCCGCTTTAAACACTCTAATTTTTTCAAGGTAATGGTCCTGGTTCCCCGACACACCCAATAAAGGGCATACCGGCTCACCAGAAGGATAGACCCGACAGCAGAACAGTACTCGCCAGAGACGGACCGTCCGGTCAGGCCTAAAATTCAACTACGAGCTTTTTAACTGCAACAACTTTAATATACGCTATTGGAGCTGGAATTACCGCGGCTGCTGGCACCAGACTTGCCCTCCAA
+
DDDDDIIIIIIIIIIIIIIIIIIIIIIIIIIIIIIIIIIIIIIIIIIIIIIIIIIIIHIIHIIIIIIIIIIIIIIIIIIIIIIIIIIIHIIHIIIIHIIIIHIHIIIIIIIIIHIIIIIIIHIIIIIIIIIIIIIIIIIIIIIIIIIIIHIHHIIIIIHIIHIIHIIHIHIHIIHIIIHIHIIIIIIIIIIIIIIIHIHHIHIIIIHIIIIIIIIIIIIIIHIIIIIIIIIHIIIIIIIIIIIIIHIIIIIIIIIIIIIIHIIHIIIIIIIIIIIIIIIIIIIIIIIIIIIHIIHHFFFIIIIIIIIIIIIIIIIIIIIIIIIIIIIIIIIHIIIIIIIDDDDD
@HISEQ:969:HM2KJBCX2:2:1102:16470:58105 2:N:0:ACTATGCA
AAGATCGTACTGCCCAACTATCCCTATTAATCATTACGGTGATCCTAGAAACCAACGAAATAGAATCAGTCCGTCCTATTTCATTATTCCATGCTAATGTATTCAGACGTTAGCCTGCTTTAAACACTCTAATTTTTTCAAAGTAACAGTCCTGATTTCCAATCACACCAAATTAATGACATGAAAGTTCCTCAGAAGGTAGAGATTTATCTCACCAGTACAGACAATTAAGCCTGACCAATGGGTAAACCCCGAAGTTCAACTACGAGCTTTTTAACTGCAACAACTTTAATATACGCTATTGGAGCTGGAATTACCGCGGCTGCTGGCACCAGACTTGCCCTCCAA
+
DADDDIIIIIIIHIHIIIIIIHIIIIIIIIHIFIIIIHIIIIIHIHIIHIIIIHIIIHIIIIIHIIIIGIIIIIIHHIIIIHHHIIIIHFGH?HHIIGIIIHIIIHIIIIIHIIIHIHIIIIHHHIHIIIIIIIIIIHHHIIIIIIIIIIIIIIHIIIIHIHEHIIHHHIIIIIIIIIIIIIIIIIIIIIIIIIIIIHIIIIIIIIHIHIIIIIIIGIIIIIII<IIIIIIIIIIFHIIIHHHHHHFIIGIHHIIIIIGIIIIIIIIIIIIIIIIIIIIIIIIIIIIHHHIIIIIIIIIIIIIIIIIIIIIIIIIIIIIIIHIIIIIIIIIIIIIIIIIIIIIDDDDD
@HISEQ:969:HM2KJBCX2:2:1102:4851:58287 2:N:0:ACTATGCA
AAGATCGTACTGCCCAACTATCCCTATTAATCATTACGTCGATCCTAGAAACCAACAAAATAAGATCAAACGTCCTATTTCATTATTCCATGCTAATGTATCCAAGCGCGAGCCTGCTTTAAACACTCTAATTTTTTCAAAGTAACAGTCCTGATTCCCCGCCACACCAAATAAATGGCATAACGGTTCTTCAGAAGGGAGGAATCAGTGACACCAGTGCATACCAAAGGCACGACCAGCGTACTGATCCCGAAATTCAACTACGAGCTTTTTAACTGCAACAACTTTAATATACGCTATTGGAGCTGGAATTACCGCGGCTGCTGGCACCAGACTTGCCCTCCAA
+
DADDDIHIIIIIIIIHIIHIIIHHIHHIIIIIEHHHHHIHHDHHHHHHIIHHIIHHHIIIHIHIIHIHHIHHCEHHHH@HHHIIIIIF1DHHFHHEEFGHHEHHH<CGGDHIHIIHIIIIIIHIIIIHIIIIHHGHIIGIHHIIIEHHFHHHGHHIGHIHHEIHHHFIIIIIIHIHHIIHHIIIIIIHGHHHIIIIIIIIIHHHFIIIIIIIIIIIIIIHIIIHHIIHHGIIIIIIHIIIIIIHIIIIIIIIIIIHIIIIHIIIIIHIIIIIIIIHIIIHHIHHIHIIIGIGIHIIHIIIHIIIIHIIIIIIIIHGIIIHHHIIIIIIHIIIHFIIIIHIIDDDDD
@HISEQ:969:HM2KJBCX2:2:1102:5069:58705 2:N:0:ACTATGCA
AAGATCGTACTGCCCAACTATCCCTATTAATCATTACGTCAATCCTAGAAACCAACAAAATAGGTTTGAACGTCCTATTTCATTATTCCATGCTAATGTATTCAAGCGTTAGCCTGCTTTAAACACTCTAATTTTTTCAAAGTAACAGTCCTGTTTCCCTGCAACACCAAATTAATGGCATTACAGTTCTTCAGAAAGGAGGAATCAGCGAAACCAGTTCATACCAGTGGCACGACCAACCTGCTGACCCCGAAATTCAACTACGAGCTTTTTAACTGCAACAACTTTAATATACGCTATTGGAGCTGGAATTACCGCGGCTGCTGGCACCAGACTTGCCCTCCAA
+
BDBBBHHIGHHI1CEEGHE1C1DFCFCFFHCCHHIHH@FC0<GHCHHIHHH@FEHIGIIHIHC11FF@FHEHHHFHHHIIIGHEHIGECCFCEEHHHHHIHGHFHHGEEEHH@HFFHCEHHHIGHHFHHIHHHECGHHGGIHIHHHGHHHHFHHHHIHGHHEHHHHHHHHEHEHHIHE@HIIHHHCCCEFGHHHHIIHH@IHGCFHIIEIHHHIHHGCHHGGFIHHHIGHHIIIHHFHEIHHE@DIHIHHCHHHHHHEHHHHHEG?HGFIIIGHHHFGIIHIIHEHCFIHHFIIIHHIIIHHH@IHHIIHIHDH<CDHIIIIHEEHHCCHGC<<C@GHIHG@?@D<
@HISEQ:969:HM2KJBCX2:2:1102:6156:58626 2:N:0:ACTATGCA
AAGATCGTACTGCCCAACTATCCCTATTAATCATTACGGTGATTCAGAAACCAACAAAACAGGACCACCGTCCTATTCTATTATTCCATGCTAATGTATTCAGACGTAAGCCTGCTTTGAACACTCTAATTTTTTCAAGGTAAAGGTCCTGGTTTCCCACCACGCTAAATTAATAACATGATAGTTCCCCAGAAGGTAGAAATTCTACACACCAGTACAGACTTGTTAGCCCGACCAACGGTAGAATCCCGAAATTCAACTACGAGCTTTTTAACTGCAACAACTTTAATATACGCTATTGGAGCTGGAATTACCGCGGCTGCTGGCACCAGACTTGCCCTCCAA
+
DDDDDIIIIIHIIGIHHHHIIIIIHIIIIIIHHIIHIHIHIIGHIEHIIHHHGEHIGHHIGHHEEHIIHIIIHIIIIIIIIIHHHHHHGHHHHHIHIIIIHHHHIIIGIIIIIHIIIIIGIHHHIIIIEHHIIIIIHIIIIIHHIIIHHHEHIHHHIHHHHHEHIIIIIIIIIIIIIIHIIHIIIIGHIHIIIIIIIIIIIIGIIIIIIIIGIIIIIIIIIIHIIIIIIHIIIIIIIIIHHHGHIHIIIIIIIIIIIIIIIIIIIIIIIIHIIIIIIIIIIIIIIIIIIIIIHIIIIIIIIIIIIIIIIIHIIIIIIIIIIIIIIIIIIIIIIIIIIIIIDDDDD
@HISEQ:969:HM2KJBCX2:2:1102:11038:58378 2:N:0:ACTATGCA
AAGATCGTACTGCCCAACTATCCCTATTAATCATTACGTCAATCCTAGAAACCAACAAAATAGGATCGTCGTCCTATTTCATTATTCCATGCTAATGTATTCAAGCGTTAGCCTGCTTTAAACACTCTAATTTTTTCAAAGTAACAGTCCTGATTCCCCAAGACACAAAATTAATGACATCATAGTTCGTCAGAAGGAAGAAACCAATAAATTAGTACGTACCAAGGCACGACCAATATATTGATCCCGAAATTCAACTACGAGCTTTTTAACTGCAACAACTTTAATATACGCTATTGGAGCTGGAATTACCGCGGCTGCTGGCACCAGACTTGCCCTCC
+
DDDDCHIIIIIIIGHIIIHIIIIHIIIIIIIIIIIHIEHIIIIEHIIIIIIIIIIIIIIIIIFHIIIIIIIIIIIIIHIHIIIIIIICHIIHIHIHHIIIHHIHHIIIHIIIIIIIHIIIIIIIIHGIIHIIIIIIIIIIIIIIIIIIIIIIHIIIHIGIIIIIIIIIIIHIHHHIIHIHIIIIIHHIHHGIIIHHIIIIHIIIIHIHIIIIHIHHIIIIIIIIIIIIIIIIIIIIIHHFIIIIIGIIIIIIIHIIIIIIIIIIIIIIIIIIIIIIIHHIIIHIIIIIIIHIIIHIIIIIIIIIHIIIHIIIIIIIHIIIIIIIIIIIIIIGIIIIDDDDD
@HISEQ:969:HM2KJBCX2:2:1102:8184:58940 2:N:0:ACTATGCA
AAGATCGTACTGCCCAACTATCCCTATTAATCATTACATCGATCCTAGAAACCAACAAAATAGAATCGGATGTCCTATTTCATTATTCCATGCTAATGTATTCAAGCGTGAGCCTGCTTTAAACACTCTAATTTTTTCAAGGTAACAGTCCTAATTCCCCGTGACACCAAATTAATGGCATTACGGTTCTTTAGAAGGTGAGAAATCAATAATATCAGTACATACCAACGGCATGACCGAAACATTGATCCCGAAATTCAACTACGAGCTTTTTAACTGCAACAACTTTAATATACGCTATTGGAGCTGGAATTACCGCGGCTGCTGGCACCAGACTTGCCCTCCAA
+
DDD?AFHIIIIIIIIIIIIGIIGIIIIIIIHCGHIIHIIHHH1<<GGHHEHIHHHIIHIIIIIIIHIIIIIGHIIIHIIIIIIIIHHHHHCHHIIIIIIIHFHHIIIHIIIHIHHHGEHGHHHIIHIIHHFHHIIIIIIIIIIIHIIIIIIIIHIIIHHHIHIIIIIIIIHHIIIHIIIHGHHIIIIIIIHIIIIIIIIIIIIIIIIIIIIIIIHIIIIIIIIIIIIIIIGIIIIHIHIIIHHHFDIIGIIIIHIIIIFIIIIIIIIIHIIIIIIIIIIIIIIIIIIIIIHIIIIIIIIIIIIIIIIIIIGIIIIIIIIIIIIIIIIIIIIIHIIIIIIIIIDDDDD
@HISEQ:969:HM2KJBCX2:2:1102:2959:59726 2:N:0:ACTATGCA
AAGATCGTACTGCCCAACTATCCCTATTAATCATTACGGTGATCCTAGAAACCAACGAAATAGAATCAGTCCGTCCTATTTCATTATTCCATGCTAATGTATTCAGACGTTAGCCTGCTTTAAACACTCTAATTTCTTCAAAGTAACAGTCCTGATTTCCAATCACACCAAATTAATGACATGAAAGTTCCTCAGAAGGTAGAGATTTATCTCACCAGTACAGACAATTAAGCCTGACCAATGGGTAAACCCCGAAGTTCAACTACGAGCTTTTTAACTGCAACAACTTTAATATACGCTATTGGAGCTGGAATTACCGCGGCTGCTGGCACCAGACTTGCCCTCCAA
+
DDDDDIIIIIIIHIIIIIIIHHGIIIIIIIIIIIIHIHIIIHIHHIIGIIIIHHIHIIIIIIIHIIIIIIIHIIIIGIHIIHHIIIEHIIIICGHIIIGHHCHHIIHIIIHIIIHIIIIIIIHHIIIIIIIIIIIHHHHHIIIIIIIIIIIIHHIHHHIIIHIIIIIIIIIIIIIIIIIIIIHFHIIIIGHIIIIHIIIIIIIIIIIIHIIIIIHIIHHIIH;IHIIIIIIIIIIIIIIIIIIIIHGIIIIIIIIIHIIIIIIIIIIHIIIIIIIIIIIIIIIIIHIIIHIIIIIIIIIIIIIIIIIIIIIIIIIIIIIIIIIIIIIIIIIIIIIIIIIIIIIDDDDD
@HISEQ:969:HM2KJBCX2:2:1102:18409:59783 2:N:0:ACTATGCA
AAGATCGTACTGCCCAACTATCCCTATTAATCATTACGGTGATCCTAGAAACCAACGAAATAGAATCAGTCCGTCCTATTTCATTATTCCGTGCTAATGTATTCAGACGATAGTCTGCTTTAAACACTCTAATTTTTTCAAAGTAACAGTCCTGATTTCCAACCACACCAAATAAATGGCATGAAAGTTCCTCAGAAGGTAGAGATCCATCTCACCAGTGCAGACAATTAAGCCTGACCAATGGGTAGACCCCGAAGTTCAACTACGAGCTTTTTAACTGCAACAACTTTAATATACGCTATTGGAGCTGGAATTACCGCGGCTGCTGGCACCAGACTTGCC
+
DDDDDIIIIIIIIIIIIIIIIIIIIIIIIIIIIIIIIIIHHHIHIIIIIIIIIIIIIIIIIHHHIIIIIIGIIHIIIIIIIIHIIIIHIIIIIIIIIIIIIIHIIIIIIIIIIIIIIIIIIHIHIIIIHIIHIIIHIIIIIIIIHIIIIIIIIIIIHIIIIIIIIIIIIIIIIIIIHIIIIIIIIIHIIIIIIIIIIIIHIIIIIIIIIHIIIIHIIIIIIIIIIIIIIIIII4IIIIIHGIIIIIHIIIIIIIIIIIIIIIIIIIIIIIIIIIIIIIIIIIIIIIIIHHIIIIIIIIIIIIIIIIIIIIHIIIIIIIIIIIIIIIIIHHFDFIIIIDDDDD
@HISEQ:969:HM2KJBCX2:2:1102:4484:60168 2:N:0:ACTATGCA
AAGATCGTACTGCCCAACTATCCCTATTAATCATTACGGCGGTCCTAGAAACCAACAAAATAGAACCGCACGTCCTATTCTATTATTCCATGCTAATGTATCCGAGCACAGGCCTGCTTTGAACACTCTAATTTTTTCACAGTAAACGTCCTGGTGCCCCGCCACGGCCAGCGAAGGCCATGGGGTTTCCCAGAAGGAAAGGCCCAGCCGGACCAGTACTCGCGGTGAGGCGGACCGGCCAGCCAGACCCAAGGTTCAACTACGAGCTTTTTAACTGCAACAACTTTAATATACGCTATTGGAGCTGGAATTACCGCGGCTGCTGGCACCAGACTTGCCCTCCAA
+
DA@BDIIIIIIEECGGHGHFIIHIHHIHHIIFHIIIHH=HII?FHIIEHHFHEFHIHIIGHC@GGHH/<CE/DGHF@F?<GHHHIFHHHHHF?HHHHHHECDGHFHHHHFHHHGHGHIIHHGFHHHHIIHHHHHHIIHGDFHHFIFHHHIIIHGHGHGHHIIDHGIIIHIHIHHDIHIHHI<HFIHHGBIIIIHIIIHFGIIHHHIIGHIHHIIIHHIHHHHEIIIIIIIIIHHHGIIHIIIHGGHHHHHIIHHHFHIHIIIIIHHHHIIIIHFIIHIIIIHHIIIIIIIIIHIIIHIIIIIIIGIIIIHHHHCHGGIHFIIIIHIIHHIIIIEIIHHIHDDDD@
@HISEQ:969:HM2KJBCX2:2:1102:15761:59926 2:N:0:ACTATGCA
AAGATCGTACTGCCCAACTATCCCTATTAATCATTACGGTGATCCTAGAAACCAACAAAATAGAATCATGCCGTCCTATTTTATTATTCCATGCTAATGTATTCAAGCAAAATGCCTGCTTTAAACACTCTAATTTTTTCAAAGTAAAGGTCCTGGTTCCCCGTGACACCCAATTAAGGGCATCGCGGTTCTCCAGAAGGTGAGAAATTGACTACACCAGTTCATACCCCTTAAGGCACGACCGATGTGTCAATCCCGAAATTCAACTACGAGCTTTTTAACTGCAACAACTTTAATATACGCTATTGGAGCTGGAATTACCGCGGCTGCTGGCACCAGACTTGCCCTCCAA
+
DDDCAHHIIIIGHIIIIHIHIIFIIIIIIIIIGIIIIIIIIIIIIIIIIIIHHIGHHIHIIIIIIIIIECCFHHDEHIFEFHHIFHHIIHHHHHII?HHHHDHHEHHEHHCGIIIHIIIIHHHHIEHHHHHIIIIHIHIGEHHIIIHHIIHEIIIIIHIIHIIIIIIIIHHHIIIIIHIIIIIHHHCHIIHIHIIIIIIIIIIHIIIIIIIIHIHIIIIIIHIIIHGIIHIIIIIIHHIIIIIIIHIIIHGHIIIIIHHIIIIIIIIIIIIIIIIIIIIIIIIIIHGFHIIIGGIIIIIIIIIHIIIIIIIIIIIIIIIIIIIIIIIIIIIIIIIIIIIIIIIIIIIDDDDD
@HISEQ:969:HM2KJBCX2:2:1102:2313:59944 2:N:0:ACTATGCA
AAGATCGTACTGCCCAACTATCCCTATAATCATTACGGTGATCCTAGAAACCAACAAAATAGAACCATGCCGTCCTATTTTATTATTCCATGCTAATCTATTCAAGCACAAGCCTGCTTTAAGCACTCTAATTTTTTCAAGGTAATAGCTCTGCTTCCCCAACGCACTAACTTAATAGCATGATGGTTATTCAGAAGGTAGGAATTCATCAGGCCAGTACGGACAGTGAAGCCCGACCAACCGACAAACTCCGAAATTCAACTACGAGCTTTTTAACTGCAACAACTTTAATATACGCTATTGGAGCTGGAATTACCGCGGCTGCTGGCACCAGACTTGCCCTCCAA
+
DCDDDIIIIIIIIIIIIIIIIIIIIIIIIIHIIHHGHFHIIIIICHIGIIIHHIDHIIIIIIIIIIIIEFHGHHIIIIIGHIHHIHIEHCFGHHHIIIGHHHIHHHIIIIIGIIIIHIIIHFEIIFHIIIIIIIIIIIIHHHHHIIIIIIIIHHEHIHIIIIIIHIHIHGHIIIIIIIIIIIIHIIIIHIIIIIIIIIHHIIIIIIIIIIIIIHIIIIIIIIIIHIIIII=GIIIIGIIIIIIIHFIHIIIIIIIIIIIIIIIIIIHIHIIIIIIIIIIIIIIIHIIIIIIIIIHIIIIIIIIIIIIIIIIIIIIIIIIIIIIIIIIIIIIIIIIIIIIIIIDDDDD
@HISEQ:969:HM2KJBCX2:2:1102:16590:60943 2:N:0:ACTATGCA
AAGATCGTACTGCCCAACTATCCCTATTAATCATTACGTCAATCCTAGAAACCAACAAAATAGGATCAACGTCCTATTTCATTATTCCATGCTAATGTATTCAAGCGCGAGCCTGCTTTAAACACTCTAATTTTTTCAAAGTAACAGTCCTGATTCCCCACCACACCAAATAAATGACATGATGGTTCGTCAGAAGGTAGAAATCAGTAACACCAGTACGTACCGAAGGCACGACCAGCGTACTAATCCCGAAATTCAACTACGAGCTTTTTAACTGCAACAACTTTAATATACGCTATTGGAGCTGGAATTACCGCGGCTGCTGGCACCAGACTTGCCCTCCAA
+
DDADDHIIIHHHHIIIIIIHIGHHHHIIIIEHIIIIIIIHHGHHH?HHIIIHIHIIHHEHH@FHCHIIIFDHHH@GHIIIHHIIIIFEEHH?EFGIIHIHHIIIIHHIIIHIIHHHIHHHHIFHEHHIIIIHHFHHHHIHIIIHIIIHIGHIHHHIIHHHHHIHHHGGIIIHIIFGIIIHIIHIIIHIIIIIIIIIIHIIIHIHIHHEHEIIIIIIIIIIIIIHIHIIIIIIIHHHIIIHIHHHIIIIIHIIIIIIHHHIIHIIIIIIIIIIHGIIIIHIIIIIIIIIIIIIHIIIHIIIIIIIHIIIIIIIIIIIIIIIIIIIIIHHHIIIHIIIIHIIBDDD@
@HISEQ:969:HM2KJBCX2:2:1102:13005:60880 2:N:0:ACTATGCA
AAGATCGTACTGCCCAACTATCCCTATTAATCATTACGGTGATCCTAGAAACCAACAAAATATAACCATGCCGTCCTATTCTATTATTCCATGCTAATGTATTCGAGCAAAAATGCCTGCTTTAAACACTCTAATTTTTTCAAGGTAAAGGTCCTGGATCCGCAAGACACCCAATTAAGGACATCAAGTTTCTCCAGAAGGTGAGAAATCAACAGCGACAGTTCATACCCCTTAAGGCATGACCATCACGTCAATCCCGAAATTCAACTACGAGCTTTTTAACTGCAACAACTTTAATATACGCTATTGGAGCTGGAATTACCGCGGCTGCTGGCACCAGACTTGCCCTCC
+
0@?D?HHHHIIHHI1GHC@CCEHH<GH1FHH1<1<1D10C@1<D1CFCFH1<F@@01<11111<<F1<111</<<<<<<<F@1DD1F<F1<FEE?11<1<1@D=GG0<@EFHHHCFHGHHHHEIII8FEHHHDAC?HFB.B1H@C8IIIHGCHHHHCHHH8FIII9DHGGCCH8C0CG<HHGIHIIHG?IHG<FHGCCHHGFCG0HIHGHIIHHHHFCHHFGGIHHHHHGHHEHHHHIHHFF?HFCIHGCHGIIHCCHHHHHHHEHIIIHGE@IHHHHIIIHHGCEIHIIIIH@EIGIHHGHHHHHGIIIGHCHF?IHHHHIHHC1GHHIIIIHHGHIIIIIIHDDD<0DD
@HISEQ:969:HM2KJBCX2:2:1102:6982:60944 2:N:0:ACTATGCA
AAGATCGTACTGCCCAACTATCCCTATTAATCATTACGTCGACCCTAGAAACCAACAAAATAGGTTCGATCGTCCTATTTCGTTATTCCATGCTAATGTATTCAAGCGCGAGCCTGCTTTAAGCACTCTAATTTTTTCAAAGTAACAGTCCTGTTTCCCCGCAACAACAAATTAATGCCATCACGGTTCTACAAGAAGGAGGGACCAGTGAGGCCAGTGCATACCAGTGGCACGACCAACCTACTGGCCCCGAAATTCAACTACGAGCTTTTTAACTGCAACAACTTTAATATACGCTATTGGAGCTGGAATTACCGCGGCTGCTGGCACCAGACTTGCCC
+
D@DBDHICHHIHIHHHHHIEIHIGHEGHEGHGHIIIIIHIGF/EHHHHHCHHIHHHHHHHHIIHHHHDFHIIIHHIIGHIH1FGGEHI@CHHHIHHHHHHGGHHHHHHIHHGHHHHHHHIGEIHHHHIIIIIHHIHHCHHIIIIHIIIIIHCEIHHIHIIIIHHIIIIIIIIIIIIIIHEHIHGEIIIIIIIIHHGHIIIIHIIIHHIIIIIIIHIHIIIIIIIIIIIIIIIIIIHIIHGI=HHCIIIIIIIIIIIIIIIHFIHIIIIIIIIHGIIIIIIIIIIIIIIIIHGHGIIIIIIIIIIIIIIIIIGIIIIIHIIIIGHIIIIHFIIIIIIDDDDD
@HISEQ:969:HM2KJBCX2:2:1102:16338:61356 2:N:0:ACTATGCA
AAGATCGTACTGCCCAACTATCCCTATTCATCATTACGGCTCTCCTAGAAACCAACAAAATAGGAGCGCCGTCCTATTCTATTATTCCATGCTAATGTATTCGAGCAAAGGCCTGCTTTGAACACTCTAATTTTTTCAAAGTAAAAGTCCTGCTTCCCGAACACACCCAGTGAAGGGCATGCCGTTCCGCAGAAGGAAAGGCCCGGCCGAACCAGTGCACGCGGTGAGGCGGACCGGTCAGCCAGGCCCAAGGTTCAACTACGAGCTTTTTAACTGCAACAACTTTAATATACGCTATTGGAGCTGGAATTACCGCGGCTGCTGGCACCAGACTTGCCCTCCAA
+
DDDDDHIIIIIIIHHIIIIHIHIIIIIIIIIIHHIHIIIIIHIIIIIIIIHIHIIIIIGHHHHHFHIIIIIIIIIIIIHIHIIIIHIIHIIIIIHIIIIHIHIIIIIIIIIIIHIIIIIIIIIIIIIIHIIIIIIIIIIHHFHHIHIIIIIIHIIIIIIIHIIIIIHIIHIIIIIIIIIIHIIIHIIIIIIIIIIIIIHHIIHIIIHHHHIIIHIIHIIIIIIIIIIIIIIHIHIIIIIIIIHIIIIHIIHIIHHHIIIIIIIIIIIIIIIIIIHHIIIIIIIIIHIIIIIIIIIHIIIIHIHIIHIIIIIIIIIIIIIIIIIIIHIIIHIIIIIIIIIDDDDD
@HISEQ:969:HM2KJBCX2:2:1102:14160:62204 2:N:0:ACTATGCA
AAGATCGTACTGCCCAACTATCCCTATTAATCATTACGTCGATCCTAGAAACCAACAAAATAGAACCATGCCGTCCTATTCTATTATTCCATGCTAATGTATTCGAGCAAAAATGCCTGCTTTAAACACTCTAATTTTTTCAAGGTAAAGGTCCTGGATCCGCAAGACACCCAATTAAGGACATCAAGTTTCTCCAGAAGGTGAGAAATCAACAGCGACAGTTCATACCCCTTAAGGCATGACCATCACGTCAATCCCGAAATTCAACTACGAGCTTTTTAACTGCAACAACTTTAATATACGCTATTGGAGCTGGAATTACCGCGGCTGCTGGCACCAGACTTGCCCTCCAA
+
DDD@BEGCCCHEHIHHHDHHHHHHIHEHHIICHHHEFEGHIIIIE1FEHEGGEEGEGEEHGI@HHIIIIEHEHHHHEHIHEDFHEHEFHHEH@GC1<CCHHDGHHHIHIHHHHHHIIHHEHIHHHIHHIFHHHHIGHHGHHHHHHHHGHEFHIIIIIHHIIIIIHHIIIIIHHHHEIIIHHHHIIHIIIHHGIIIHIIIIIHIIIIHIHHHIIGIIIIIIHHHHHHHGHGIIIIIIIIIGHHHFIIHGIHHGHHIGIHIHEIIIHIIIHHIHHIHIIIIIHHIIIIHHHIIIHEHHHHHIHIHIHIIIIIHIIIIIIIIIIIIIIHIIIIIIIIIIIIIIIIIIIIIIBDDDB
@HISEQ:969:HM2KJBCX2:2:1102:3150:61945 2:N:0:ACTATGCA
AAGATCGTACTGCCCAACTATCCCTATTAATCATTACGTCAATCCTAGAAACCAACAAAATAGGATCAAACGTCCTATTTCATTATTCCATGCTAATGTATTCAAGCGTTAGCCTGCTTTAAACACTCTAATTTTTTCAAAGTAACAGTCCTGTTTCCCTGCAACACCAAATTAATGACATTACAGTTCTTCAAGAAGGAGGAACCAGTAAAGCCAGTGCATACCAGAGGCACGACCAACCTACTAATCCCGAAATTCAACTACGAGCTTTTTAACTGCAACAACTTTAATATACGCTATTGGAGCTGGAATTACCGCGGCTGCTGGCACCAGACTTGCCCTCCAA
+
DDDDDIIIIHIIIIIIIIIIIHIIHIIIIIHIHHIIHIIIHIIHGIIIIIIHIIIIIIIGHFHHIIIIHIIIIIIIEHIHHGIIIHH<DHIIHHIIIIIIIHHIIIIIHHHIGIIIIIIIIHHIHIIGIIIIIIIHIIIHHIIHIIIIIIIIIIHHIHIIIHIIIIIIIIIIIIIIIIIIHIIIIIIHIIIIIIIIIIIIIIIIIHIIIIIIIIIIIIIIIIIIIIIIIIIIIIIIHIHIIHHGGFHHIIIIIHIIIHHIIIHIIIIIIIIIHIIIIIIIIIIIIIIIIIIIIIIIIIIIIIIIGIIIIIIIIIIHIIIIIIIIIIIIIIIIIIIIIIIIIDDDDD
@HISEQ:969:HM2KJBCX2:2:1102:11777:62281 2:N:0:ACTATGCA
AAGATCGTACTGCCCAACTATCCCTATTAATCATTACGGTGATCCTAGAAACCAACAAAATAGAATCATGCCGTCCTATTTTATTATTCCATGCTAATGTATTCAAGCAAAATGCCTGCTTTAAACACTCTAATTTTTTCAAAGTAAAGGTCCTGGTTCCCCGCGACACCCAATTAAGGGCATCGCGGTTCTCCAGAAGGTGAGAAATTGACTACACCAGTTCATACCCCTTAAGGCACGACCGATGTGTCAATCCCGAAATTCAACTACGAGCTTTTTAACTGCAACAACTTTAATATACGCTATTGGAGCTGGAATTACCGCGGCTGCTGGCACCAGACTTGCCCTCCAA
+
ADD?DHGIHIIHHHIIHHHIIIFHHIHHIHIHHEEHHGHEHHIEFHHHIHIIIIEHHHIGHFF?HHHIIHIIIHHIIIHIGECHHIGCCHHHHE@GHH@FCCHHHIHHHIHHGHIHIHHIHIHHBGFFHHHGEHHHHIHHHEHHEHFIHGHGHHEHGEHHIIIIHHHIHIIIIH8HIIIIIIHIIIIIIHIHGHIHEIIIIIIIHIIIIHGGIHHHGC#IIIIIIIIHIGIIIHIIIII<HHHIIIGIHHHHDIHHIIIIIIIHIIHDIIIIHHIIIIIHHHGHHHHHHCHCIHIHHEHHHIIIHHIIHIIIIIIIIEHIHIIIIIGIIIIIIIIIIHHHHCHIGIIDABB@
@HISEQ:969:HM2KJBCX2:2:1102:17909:62491 2:N:0:ACTATGCA
AAGATCGTACTGCCCAACTATCCCTATTAATCATTACGGTGGTCCTAGACCAACAAAATAGAACCAACGTCCTATTTTATTATTCCATGCTAATCTATTCAAGCAAAAGCTCGCTTTAAACACTCTAATTTTTTCAAGGTAATGGTTCTGGTTCCCCGACACACCCAATAAAGGACATATCGGCTCACCAGAAGGATAGACCCGACAACAGGACAGTACTCGCCAGAGACGGACCGCCCGGTCAGGCCTAAAATTCAACTACGAGCTTTTTAACTGCAACAACTTTAATATACGCTTTTGGAGCTGGAATTACCGCGGCTGCTGGCACCAGACTTGCCCTCCAA
+
DD?DDC?FGFGHIGHGHIIHHIHIIIIIIII?@HE1FCEEHH@FHGHHHIHHHHIIHHHH@GCGHH?GH<GHHHGHHIHIGFGHHH<GH@ECHIIHIHIIEDHEEHGH>@HHHHIHHEHHGHIIIIIIIIHIIIIHGIIIIIIIIHHGIIIHHIHHIIIHIIIIIIIIIIFHIIHHIIIIIIIIIGII-IIIIIIIIHHHIIIHIIHG;FIIGIIIHHGII;FIIIHHIIHIIIIIIIIIIIIIIIIIIIIIIIIIIIIIIIIIHHIIIIIIIIIIIHHIHIIIIHIIIIIHIHHHCIIIHIIIIIIIIIIIIIIIIIIIIIIIIIIIIIIIGIIIIIICDDDD
@HISEQ:969:HM2KJBCX2:2:1102:8639:62506 2:N:0:ACTATGCA
AAGATCGTACTGCCCAACTATCCCTATTAATCATTACGTCAATCCTAGAAACCAACAAAATAGGATCAACGTCCTATTTCATTATTCCATGCTAATGTATTCAAGCGCGAGCCTGCTTTAAACACTCTAATTTTTTCAAAGTAACAGTCCTGATTCCCCGCCACACCAAATTAATGACATGATGGTTCGTCAGAAGGTAGGAATCAGTAACACCAGTACGTACCGAAGGCACGACCAACGTACTAATCCCGAAATTCAACTACGAGCTTTTTAACTGCAACAACTTTAATATACGCTATTGGAGCTGGAATTACCGCGGCTGCGGCACCAGACTTGCCCTCCAA
+
DDDDDIIIIIIIIHIHHIIIIIIIHIIIIIIIIIIIIIIIIIIHHHHIIIIIIHHHIHIIIIGHHHIIIIIDEHHHHHHIIIIIIIIIIIHIIIIIHIIIIHHHHIIDHGHHIIIIIIIHIIIIIHIHIIIIIHIHHHHHHHHHHHHHHHIHFFGDGHHHIHHIHIIHHIHIIIHIHIIHHHHHHHHIIIIIHHHGHGGHHIHHHHIIIIIHIHIIIHGIHHHIIIHHIIHHIIIIHIHIIHFGHHHHDGHHIIGIHHIH@EHIHIIHIIHGFHHHEIIHIHHGCFCIIIIIIHHIHIHIHIIHIIIHIIHIIHIIIIIIIIIIIIIIIIIIIIIIIIICDDDD
@HISEQ:969:HM2KJBCX2:2:1102:18215:62695 2:N:0:ACTATGCA
AAGATCGTACTGCCCAACTATCCCTATTAATCATTACGTCAATCCTAGAAACCAACAAAATAGGATCAAACGTCCTATTTCATTATTCCATGCTAATGTTTCAAGCGTTAGCCTGCTTTAAACACTCTAATTTTTTCAAAGTAACAGTCCTGTTTCCCTGCAACACCAAATTAATGACATTACAGTTCTTCAAGAAGGAGGAACCAGTAAAGCCAGTACATACCAGAGGCACGACCAACCTACTAATCCCGAAATTCAACTACGAGCTTTTTAACTGCAACAACTTTAATATACGCTATTGGAGCTGGAATTACCGCGGCTGCTGGCACCAGACTTGCCCTCCAA
+
@@@@<CHCFH1FHEHEHEH@C<CCFHHHHHH@G@HFHECEHHHEE@1C1<DFCGHFC1CHH@1GCFHE@CF@GHHFH?1CC@H?FCCGGC@C@GFH1C1HIIIHHECHGHEIIIHHHIHIHHHIHIIIHCHF@EGEIIIHIHHHHIIHIHHHEIIHHIHHHHIIHFIHHGFHIHIHII;HIIIIHHHGFIIIIIHHFIIHIIHEHGHIIIIIII=IIIIIHIGH4HIIIIIHEC2EHHHHHFHGHD?HIIIIHEHHHIIIHDHIIHIHIIIIIHHGIIIIIIIHHHIIIIIIHIHFHIIIIHIIIHHHIHIIIIIIIIHIHIIIIHIIHIIIIHIHIGGHD@DDD
@HISEQ:969:HM2KJBCX2:2:1102:3595:63007 2:N:0:ACTATGCA
AAGATCGTACTGCCCAACTATCCCTATTAATCATTACGGTGATCCTAGAAACCAACGAAATAGAATCAGTCCGTCCTATTTCATTATTCCATGCTAATGTATTCAGACGATAGTCTGCTTTAAACACTCTAATTTTTTCAAAGTAACAGTCCTGATTTCCCATCACACCAAATAAATGGCATGAAAGTTCCTCAGAAGGTAGAGATCCATCTCACCAGTACAGACAATTAAGCCTGACCAATGGGTAGACCCCGAAGTTCAACTACGAGCTTTTTAACTGCAACAACTTTAATATACGCTATTGGAGCTGGAATTACCGCGGCTGCTGGCACCAGACTTGCCCTCCAA
+
DCCDAHHIIIIIIIIIIIIIIGHHHIIIIIIIHIIHIIIIIII@GHIIIIIIEHIIIIIIIIIIHHIIGHHCEHIIGHIIIIIFIIIGHEHIFHIIIIIIHIHIHHHIIHIHIIIIIIIIHIIIHHHIIIIIHIIIHHIHIHIIIIIGIIIIIHIIIIIIIIIIIIIIIIHIIIIIIIIIIIIIIIIIIHIIIIIIIIIIIIIIHIIHIIIIIIIIIIIIIIIIIIIIIIIIIIIIIIIIIIIIIHFIIIHIIIIIIIIIIIIIIIIIIIIIIIIIIIIIIIIIIIIIIIIIIIIIIIIIIIIIIIIIIIIIIIIIIIIIIIIIIIIIIIIIIIIIIIIIIIIDDDDD
@HISEQ:969:HM2KJBCX2:2:1102:20600:63315 2:N:0:ACTATGCA
AAGATCGTACTGCCCAACTATCCCTATTAATCATTACTTCAGCTCTAGAAACCAACAAAATAGAACCAAAGTCCTAAATTATTATTCCATGCTAATGTATTCATAGCAAAAAGCCTGCTTTAAACACTCTAATTTTTTCAAAGTAAATGATCTGGATCGCGTGTCCGGCCCAGTGAAGGGTAGACACGTTTTCCAGAAGGATGGCAGACACGCACCGGCACTCACACACGTAACCGTGGCGGGCCAGGCATATCAAACCAGAAATCCAACTACGAGCTTTTTAACTGCAACAACTTTAATATACGCTACTGGAGCTGGAATTACCGCGGCTGCTAGCACCAGACTTGCCCTCCAA
+
DDDDDIIIIIIIIIIIIIIIIIIIIIIIIIIIIIIIIIIIGIIIIIIIIIIIIIIIHIHIIIIIIIIIIIHHIIIIIIIIIIIIIIIIIIGHIIIIFHFHHFHIIHIIIIIIHIIIIIIIIIIFIIIIIIIIIIIIIIIIIHIIIIIIIIIIIIIIIIHHHIHIIIIIIHHIIHIGIIIIHIIIIIIIIIIIIIIIIIIIIIIIIIIIIIIHHHIIIIIIIIIIIIIIIIIIIIIIIIIIIIIIIIIIIIIHHHIIIIIIIIIIIIIIIIIIIIIIIIIIIIIIIIIIIIIIIIIIIIIIIIIIIIIIIIIIIIIIIIIIIIIIIIIIIIIIIIIIIIIIIIIIIIIIIIDDDDD
@HISEQ:969:HM2KJBCX2:2:1102:19487:63760 2:N:0:ACTATGCA
AAGATCGTACTGCCCAACTATCCCTATTAATCATTACGGTGGTCCTAGAAACCAACAAAATAGAACCACAACGTCCTATTCTATTATTCCATGCTAATCTATTCAAGCAATAGCCCGCTTTAAACACTCTAATTTTTTCAAGGTAATGGTCCTGGCTCCCCAACACACCCAATTAAGGACATACTGGTTCACCAGAAGGAAGACCCGACAACAGGACAGTACTCGCCAAAGACGGACCGCCCGGCCAAGTCTAAAATTCAACTACGAGCTTTTTAACTGCAACAACTTTAATATACGCTATTGGAGCTGGAATTACCGCGGCTGCTGGCACCAGACTTGCCCTCCAA
+
DDCDDIIIIIIIIHIIIIIIIIIIIIIIIIIIIHIIIHIIHIIHIIIIIIIIIIIIIIIIIIIHIIIIIIIIIHIIIIHIIIIIIIIIIIIIIGIIIHIHIHIIIIIIIIIIIIIIIIHIHIIHIIIIIIIIIIIHIIIIIIIIIIIIIIIIIIIIIIIIIIIIIIIIIIIIIIIHIIIIIIIIIIIIIIHHIIIIIIIIHHIIIIIIIIIIIIHIIIIIIIIIIIIIIIIHIIIIIIIIIIIIIHIIIIIIIIIIIIIIIIIIIIIIIIIIIIIHIIIIIIIIIIIIIIIIIIIIIIIIHHIIIIIIIIIIIIIIIIIIIIIIIIIIIIIIIIIIIIIIIIDDDDD
@HISEQ:969:HM2KJBCX2:2:1102:4632:64207 2:N:0:ACTATGCA
AAGATCGTACTGCCCAACTATCCCTATTAATCATTACATCGATCCTAGAAACCAACAAAATAGAATCACACGTCCTATTTCATTATTCCATGCTAATGTATTCAAGCGTAAGCCTGCTTTAAACACTCTAATTTTTTCAAAGTAACAGTCCTGATTCCCCATCACACCCAATTAATGACATCATGGTTCGTCAGAAGGTAGGAATCAATAATACCAGTACGTACAATAGCACGACCAATAAATTGAGCCCGAAATTCAACTACGAGCTTTTTAACTGCAACAACTTTAATATACGCTATTGGAGCTGGAATTACCGCGGCTGCTGGCACCAGACTTGCCCTCCAA
+
D0D<0<1DHCH1DHIIIIIIIIIIIIIIIIIIIIIII1DHI1DHIIIIIIIIHIIIIIHIIIHII1D111DEHIIIGIH111<FHIIIIIIIGIIIHHHHH4GCHHH00$0IIIIIIIII?IIHHIIIIIIIEIHIHIIIIIHIH3IIIIHIH?IIHIIH1$1HF<CF#D0D#HF0F0IHH/</C.HAE..<0CD0G0EHHD:<1<1<</1//<1<<</11/:11<1HD<CDIIHD<1/:<11/<<-IHD1F<<IIIIIIIIIIIIIIIIIIIIIIIIIIIIIIIIHIIIIIIIIIIIIIIIIIIIIIIIIIIIIIIIIIIIIIIIIIIIIIIIIIIIIIDDDDD
@HISEQ:969:HM2KJBCX2:2:1102:8533:64562 2:N:0:ACTATGCA
AAGATCGTACTGCCCAACTATCCCTATTAATCATTACTTGCGTTCACCAAAACCAACAAAATAGAACACAAGTCCTATTCTATTATTCCATGCTAATAAATTCAAGCAAAATCGCCTGCTTTGAGCACTCTTATTTTTTCAAAGTAACAGTCCTGGATTCCCGCAGCACTCAATTAAGGGCACTACGGTTCGCCAGAAGAAAGGATGCAGAAAAAGCAGTTCAATCCGTGAGGAAAGACCACTCCTCCACATCCAAAATTCAACTACGAGCTTTTTAACTGCAACAACTTTAATATACGCTATTGGAGCTGGAATTACCGCGGCTGCTGGCACCAGACTTGCCCTCCAA
+
DCDDDIGIIIIIIHIIIIIIIIIIIHIIHIIIIIIIIIIHHIGIIIHIIIIHHHIIIIIHIIIHIHHHIIIIIHIIIIHHHHIIIHIGIIIHHIIIIIHIIIIIIHHIIIIIIIIIIIIIIIIHIIIIIHHHHIIIHIHIGHIIHHIHIHIIIIIIIIIIIIIIIIIIHIIIIIIIIIIIIIHIIHIIHIIIIIIIIIIIIIIIIIIIIIIIIIIIIIIIIIIIIIIIIIIIIIIIIHIHHIGIIHHHIIIIIIIIIIHHHIHIIIIIIIIIIIHHIIIIIIIIHIHIHHHHIIIIIIIIIIIIIIIIIIIIIIIIIIIIIIIIIIIIIIIIIIIIIIIIIIHIDDDDD
@HISEQ:969:HM2KJBCX2:2:1102:11976:64786 2:N:0:ACTATGCA
AAGATCGTACTGCCCAACTATCCCTATTAATCATTACGGTGGTCCTAGAAACCAACAAAATAGAACCACAACGTCCTATTCTATTATTCCATGCTAATCTATTCAAGCAATAGCCCGCTTTAAACACTCTAATTTTTTCAAGGTAATGGTCCTGGCTCCCCAACACACCCAATAAAGGACATACTGGTTCACCAGAAGGAAGACCCGACAGCAGACAGTACTCGCCAAAGACGGACCGCCCGGCCAGGCCTAAAATTCAACTACGAGCTTTTTAACTGCAACAACTTTAATATACGCTATTGGAGCTGGAATTACCGCGGCTGCTGGCACCAGACTTGCCCTCCAA
+
DDDDDHIIIIIIIIIIIIIIIIIIIIIIIIIIIIIIIIIIIIIIIIIIIIIIIIIHIIIE@GHIHIIIIIIIHEHCHHHHHIIIIIHIIIHHIIIIIIIIIHHIIIIIIIIIIIIIIIIIIIIIHIIHIHIIHIIIHHIIIIIIIIIIHHHHIHIIHHHHIHHIHGCHHIIIIHIIIIIIIIIIIIIIHIIHIIIIIIIIIIHIIIIIIIIIIIIIHIIIIIIHHIIIIIHIIIIIIHIIIIIIHIIIIHIIIIIIIIIIIIIIIIIHIIIIIIIIIIIHIIIIIIIIIIIIIIIIIIHIIIIIIIIIIIIIIIIIIGIIIIIIIIIIIHIIIIHIIIIIIDDDDD
@HISEQ:969:HM2KJBCX2:2:1102:16522:65090 2:N:0:ACTATGCA
AAGATCGTACTGCCCAACTATCCCTATTAATCATTACGTCGATCCTAGAAACCAACAAAATAGAATCAAACGTCCTATTTCGTTATTCCATGCTAATGTATTCAAGCGTGAGCCTGCTTTAAACACTCTAATTTTTTCAAAGTAACAGTCCTGATTCCCCATGACACCAAATTAATGACATCATGGTTCGTCAGAAGGTAGGAATCAATAATACCAGTACGTACAATAGCACGACCAATAAATTGATCCCGAAATTCAACTACGAGCTTTTTAACTGCAACAACTTTAATATACGCTATTGGAGCTGGAATTACCGCGGCTGCTGGCACCAGACTTGCCCTCCAA
+
BDCDDIIIIHIIIIIIIIIIHIIIIIIIHHIIIIIIIIIGHHHHIHHHHHHIIHIIIIIHIIGHIHHHIIFHEFFEHHHHHHIIIGHHGHHFCGHGIIIIHIIIIIHHHHIHHIIIHHIIIIHHIIIIIIIIIIIHEHIIHIHIIGIIIIIIIIIIIHHIIIIIIIIIIHGIIIIIIIIIIIIIIIIIIIHIIIIIIIIIIIIIHHIIIIIIIIIIIIIIIIIIIIIIIIIIIIIIIIIIIIHGIIIIIHIIIIHHIIIIIIIIIIIIIIIIIIIIIIIIIIIIHHIIIIIIIIIIIIIIIIIIIIIIIIIIIIIIIIIIIIIIIIIIIIIIIIIIIIIIDDDDD
@HISEQ:969:HM2KJBCX2:2:1102:17117:65119 2:N:0:ACTATGCA
AAGATCGTACTGCCCAACTATCCCTATTAATCATTACGGTGGTCCTTGAACCAACAAAATAGAACCACAACGTCCTATTCTATTATTCCATGCTAATCTATTCAAGCAAAAGCCTGCTTTAAACACTCTAATTTTTTCAAGGTAATGGTCCTGGCTCCCCGGCACGCCCAATTAAGAACATACCGATTCACCAGAAAGATAGACCCGACGACAGAACAGTACTCGCCAGAGACGGACCGTCCGGCCAGGCCTAAAATTCAACTACGAGCTTTTTAACTGCAACAACTTTAATATACGCTATTGGAGCTGGAATTACCGCGGCTGCTGGCACAGACTTGCCCTCCAA
+
DDCDDIIIIIIIIIIHIIIIIHIIIIIIHIIIIIIIIIIIIIIIIIHIIIIIIIIIGIIIIGIIIIHIIIIHHIIIHIIHIIIHHFHIIIIIIIIIIIIIIHHIIIIIIIIIIIIIIIIIIIIIIIIIIIIIIIIIHIIHIIIIIIIIIIIIIIIIIIIIIIIIHIIIIIIIIIIIIIIIIHIIIIIIIHHHIIIHIIIIIIIIIIIHIIIIIIIIIIIIIIIIIIIIIIIIIIIIIIIIIIIHHIIIIIIIIIIIIIIIIIIHIIHIIIIIIIIIIIIIIIIIIIIIIIIIIIIIIIHGGGIIIIIIIIIIIIIIIIIIIIIIIIIIIIIIIIIIIIIIIDDDDD
@HISEQ:969:HM2KJBCX2:2:1102:16602:64793 2:N:0:ACTATGCA
AAGATCGTACTGCCCAACTATCCCTATTAATCATTACGGTGGTCCTAGAAACCAACAAAATAGAACCACAACGTCCTATTCTATTATTCCATGCTAATCTATTCAAGCAATAGCCCGCTTTAAACACTCTAATTTTTTCAAGGTAATGGTCCTGGCTCCCCAACACACCCAACAAAGGACATGCTGGTTCACCAGAAGGAAGACCCGACGACAAGACAGTACTCGCCAAAGACGGACCGCCCGGCCAGGCCTAAAATTCAACTACGAGCTTTTTAACTGCAACAACTTTAATATACGCTATTGGAGCTGGAATTACCGCGGCTGCTGGCACCAGACTTGCCCTCCAA
+
DDCDDIHIIIIHIIIIHIIIIIIIIIIIIIIIIIIIIIIIIIIGIIIIIIIIHIIIHFHHIIIGIIFHIIHIHHCGHIHHGIIHHIHHHEHHHHHIIIHHHHHHHHIHHIIIHIHGHGHHHGHIHHHHIIIIHHIIHHHHHHIIIHHHHHIIHIIHHIIIIIIIIIEGHHEGGHHHHHHHHEGHIHIIIHIIIIIIHHGIHHEIHHHIIIIIHIIIIHIHHIIHIIIIIGIHIIIIIIHGIIIHHEIHHCIIHGIIIIIIIIIIHGHIIIIIIIHHIIIIIIHHFIIIIIIIFIIIIIHHHHIIIIIIIIIIIIIIIIIIIIIIIIIIHIIIIIIIIIIIGIDDDDD
@HISEQ:969:HM2KJBCX2:2:1102:5096:65341 2:N:0:ACTATGCA
AAGATCGTACTGCCCAACTATCCCTATTAATCATTACGGTGATCCTAGAAACCAACAAAATAGAACCATGCCGTCCTATTCTATTATTCCATGCTAATGTATTCGAGCAAAAATGCCTGCTTTAAACACTCTAATTTTTTCAAGGTAAAGGTCCTGGATCCGCAAGACACCCAATTAAGGACATCAAGTTTCTCCAGAAGGTGAGAAATCAACAGCGACAGTTCATACCCCTTAAGGCATGACCATCACGTCAATCCCGAAATTCAACTACGAGCTTTTTAACTGCAACAACTTTAATATACGCTATTGGAGCTGGAATTACCGCGGCTGCTGGCACCAGACTTGCCCTCCAA
+
DDCDDIHIIIHIIIIIIIIIHHIIIHIIIIIIIIHIIIGIIIHIIGIGIIIIIIIIIIIIIIHGIIIHIIIIIIIHIGHIHHIHIIIHIIHIIHIIIIFGHHIHHIIIIIHHIIIIIIIIHHHHHIIIIIIIIIHHIIIIIIIIIHIIHIIIIHIIIIIIIIIIHIIIHHIIIIIHHIHIIIIIIIIHIHEIIIIIIIIIIIIIHIIIHIIIIIIIIIIIIIIHIIIIIIIIIIIHHIIIIIIIIIHIIIHEIIIHIHEHIIIIIHHIHCHIIIIIIIIIHIHIHHHIIIIIIIIIIIHHDHIIIIIIHIHIIIIIIIIIIIIIIIIGIIIIIIIIIIIIIIIIIHIIDDDDD
@HISEQ:969:HM2KJBCX2:2:1102:11286:65433 2:N:0:ACTATGCA
AAGATCGTACTGCCCAACTATCCCTATTAATCATTACGTCAATCCTAGAAACCAACAAAATAGAATCAAACGTCCTATTTCATTATTCCATGCTAATGTATTCAAGCGTGAGCCTGCTTTAAACACTCTAATTTTTTCAAAGTAACAGTCCTGATTCCCCACAACACCAAATAAATGACATCATGGTTCGTCAGAAGGGAGAAACCAACAATGCCAGTACGTACCGAGGCACGACCGACATGATGGTCCCGAAATTCAACTACGAGCTTTTTAACTGCAGCAACTTTAATATACGCTATTGGAGCTGGAATTACCGCGGCTGCTGGCACCAGACTTGCCCTCCAA
+
DDCDDIIIIIIIHIHHCHHIIIIIIIIIIIIIIIIIIHHIIHIHIIIFGFHIIIIIIIIIIIHCHHIIFHIGHCHHHIGIIHIIIIGIIIIIIIIIIIIIIIIIIIHIIIIIIIHIIIIIIIHIIIIIIIIIIIGIHIIIIIIIIIIIIIIIIIIIIHHHIHIHHHHIIHIIIIIIIIIHIIIIIIIIIIIHIIHIIIIIIIIIIIIIIIIIIIIIIIIIIIIIIIIIIIIIIIIIIIIIIIHGIIIIIIIIIIIIIIIIIHHF1IIIIIIIIIIIIIIIIIIIIIIIIIIIIIIIIIIIIIIIIIIIIIIIIIIIIIIIIIIIIIIIIIIIIIIIIIIIDDDDD
@HISEQ:969:HM2KJBCX2:2:1102:11086:65547 2:N:0:ACTATGCA
AAGATCGTACTGCCCAACTATCCCTATTAATCATTACGGTGATCCTAGAAACCAACAAAATAGAACCATGCCGTCCTATTCTATTATTCCATGCTAATGTATTCGAGCAAAAATGCCTGCTTTAAACACTCTAATTTTTTCAAGGTAAAGGTCCTGGATCCGCAAGACACCCAATAAAGGACATCAAGTTTCTCCAGAAGGTGAAAAATCAACAGTAACAGTTCATACCCCTTAAGGCATGACCATCACGTCAATCCCGAAATTCAACTACGAGCTTTTTAACTGCAACAACTTTAATATACGCTATTGGAGCTGGAATTACCGCGGCTGCTGGCACCAGACTTGCCCTCCAA
+
DDCDDHHIEHII@EHEHHIIGIGIEHIIIEHHHIIGHHDHHIIHHIIIIIIEEHHIFHHHIGHHHIIGHI?GHHHGEHHEEHEHIHI?FFCGHHHIIHIHIIEIHHGDHIIIIHIEGIIHHHHHIIIHHGHGHGHIIIIHIGIIHEHHIIIHIHHIIHHGHGIIIHIIIIIIIIIIHIIIIIIHIIIIIGHIHHIIIIIIIHIIIIIIIIIIIIIIIIIIIIIIHHHHIIIHIIIIHIIIIIIIIIIIIHHFIIIIIGIHIHIIIHHIIIIIIIIIIIIIIHIIIIIIIIIIIIIIIIIHHIIIIIHIIIIIIIIIIIIIIHHIIIIIIIIIIIIIIIIIIIIIIIIIDDDDD
@HISEQ:969:HM2KJBCX2:2:1102:8800:65537 2:N:0:ACTATGCA
AAGATCGTACTGCCCAACTATCCCTATTAATCATTACGGTGATCCTAGAAACCAACAAAATAGAACCATGCCGTCCTATTCTATTATTCCATGCTAATGTATTCGAGCAAAAATGCCTGCTTTAAACACTCTATTTTTTCAAGGTAAAGGTCCTGGATCCGCAAGACACCCAATAAAGGACATCAAGTTTCTCCAGAAGGTGAGAAATCAACTGCAACAGTTCATACCCCTTAAGGCATGACCATCACGTCAATCCCGAAATTCAACTACGAGCTTTTTAACTGCAACAACTTTAATATACGCTATTGGAGCTGGAATTACCGCGGCTGCTGGCACCAGACTTGCCCTCCA
+
DDDDDIIIIIIIIIIIIIIIIIIIIIIIIIIIIIIIIHIHIIIIIIHIIIIIHIIHIHGHIIIIIIIIIIGFIIIIIIIIIHIHIIIIIIIIIIIIIIHIIHHIIGIIIIIIIIIGIIIIHIIIIIIIIIIIIHIIIIIIIIHIIIIIHIIIHHIIIIIIIGIHIIIIIIIIIIIIIIHIIIIIIIIIIHHHHIIIIIIIIIIIHIHIIIIIIIIIIIHIIHIHIHIIIIIIIIIIIIIGIIIIIIHIIIIGIIIIIIIIIHHHHGIIIIIHIIIIIIIIHIIIIIIIIHHIIIIIIIHHIIIIIIIIIIIIIIIIIIIIIIIIIIIIIIIIIIIIIIIIIIIIIIDDDDD
@HISEQ:969:HM2KJBCX2:2:1102:20343:65284 2:N:0:ACTATGCA
[truncated: 34,457,646 more chars]
