# Supplementary material for: Response of arbuscular mycorrhizal fungal community in soil and roots to grazing differs in a wetland on the Qinghai-Tibet plateau
Source: PeerJ. 2020 Jun 19;8:e9375. doi: 10.7717/peerj.9375 (PMC7307571; doi:10.7717/peerj.9375)
Supplement: Supplemental Information 19 [file peerj-08-9375-s019.zip › Soil grazing 11-15/35.fastq]

@HISEQ:969:HM2KJBCX2:2:1101:20772:2294 2:N:0:ACTATGCA
ACTCATCTTCCACCCAACTATCCCTATTAATCATTACATCGATCCTAGAAACCAACAAAATAGAATCGGATGTCCTATTTCATTATTCCATGCTAATGTATTCAAGCGTGAGCCTGCTTTAAACACTCTAATTTTTTCAAGGTAACAGTCCTAATTCCCCGTGACACCAAATTAATGGCATTACGGTTCTTTAGAAGGTGAGAAATCAATAATATCAGTACATACCAACGGCATGACCGATACATTGATCCCGAAATTCAACTACGAGCTTTTTAACTGCAACAACTTTAATATACGCTATTGGAGCTGGAATTACCGCGGCTGCTGGCACCAGACTTGCCCTCCAA
+
BDD0@EEHIIIHHIIIIIIGIIEHIIIIIICHIIIIIGHIDHHIHHC1FHIIFHIIEEHHIHEHIGGFHH0CF1CCGHIII?GHCGH<<GGHEHIIHIHHIDHFCGFH@<CEHIEHHHHHHHHIHHHHDCHFHDIHCGIHEHFGCFHHHHCFHEHHHHGHHHHFEIHHHEHEGHGHIHCHHIHHGHGIHIHHHHHHIIHHHIIHHHIHHG@FHHIIEHHHEIHFHHIEHGIIIIIIHHECII<GGDGADAHHEIIIHIIIIIIIIHEHHHIIHHHHIIIIIIIHHFIHHHGIIIIIIIIIHHIIIIIIIIIHHHIIIIIIIIHHIIIIIIIIIHIIIIIIHG@BB@D
@HISEQ:969:HM2KJBCX2:2:1101:10563:2810 2:N:0:ACTATGCA
ACTCATCTTCCACCCAACTATCCCTATTAATCATGACTTCAGTCCACAAACACCAACAAAAAGAGGACCGGAGCCCACTATTATTATTCCATGCTAATGTATTCATAGCAAACACTGCCTGCTTTAAACACTCTAATTTTTTCAAAGTAAAAGATCTAGACTAACACTGCACCCGTCCAATGAAGGAGAGAGCAGTGAGCTAGAAGGATGGCCTGGCCAAGCCGGCACTCACACACGAATCCGCATGCGGGCCTGCTGCACCACACCAGAAATCCAACTACGAGCTTTTTAACTGCAGCAACTTTAATATACGCTATTGGAGCTGGAATTACCGCGGCTGATGGCACCAGACTTGCCCTCCAA
+
DDDDDIIIIIIIIIIIIIIIIHIIIIIIIIIIIIIIIIIIIIIIIIIIHIIIIIHHIIIGIHIIIIHIGIHDHIGIIIIIIHIIIIIIHIHIHEHIIIHHHFHHIIIHHIEHHIIHHHIHHIIIIGIIIIIIIIHHHIHIIGIIIHGIIIIIIHHHHIIIHHIIHHHHHIIIIIIHIHIIIHIIIIIIHIIIIIIIIHIHHIIIIIIHIHGIIGHHHGIIIHIIIIIIIIIIIIIIIHHIIIIIIHIIIIIIIIIIIIIHGDHHHIHIGIIHHHHHEHIIIIIIIIIIIHIIIIIIIIIIIIIIIIIIIHHIIIHIIIIIIIIIIIIIIIIIIIIIIIIIIIIIIIIIIIIIHIIIIIDDDDD
@HISEQ:969:HM2KJBCX2:2:1101:16512:2659 2:N:0:ACTATGCA
ACTCATCTTCCACCCAACTATCCCTATTAATCATTACGGTGGTCCTAGAAACCAACAAAATAGAACCACAACGTCCTATTCTATTATTCCATGCTAATCTATTCAAGCAATAGCCCGCTTTAAACACTCTAATTTTTTCAAGGTAATGGTCCTGGCTCCCCAACACACCCAATAAAGGACATGCTGGCTCACCAGAAGGAAGACCCGACAGCAGACAGTACTCGCCAAAGACGGACCGCCCGGCCAGGCCTAAAGTTCAACTACGAGCTTTTTAACTGCAACAACTTTAATATACGCTATTGGAGCTGGAATTACCGCGGCTGCTGGCACCAGACTTGCCCTCCAA
+
DDDDDIIIIIIIIIIIIIIHIHIIIIIIIIIIIIIIIIIIIIIIIIIIIIIHIIIIIIIIIHHIIIIIIIIGIIIHIIIIIIIIIIIIIIIIIIIIIIIIIHHIIIIIIIIIIIIIIIIIIIIHHHIIIIIIIIIHHHIIHIIIIIIIIIHIIHHDIIIHIIIIIIIIIIIIIIIIIIIIIIIIIIIIIIIIIIIIIIIIIIIIIIIIIIIIIIIIIIIIIIIIIIIIIIHIIIIIIIIIIIIIHIIIIIIIIIIIIIIIIIIIIIIIIIIIIIIIIIIIIIIIIIIIIIIIIIIIIIIIIIIIIIIIIIIIIIIIIIIIIIIIIIIIIIIIIIIIIIIIIDDDDD
@HISEQ:969:HM2KJBCX2:2:1101:15271:2876 2:N:0:ACTATGCA
ACTCATCTTCCACCCAACTATCCCTATTAATCATTACGGTGATCCTAGAAACCAACAAAATAGAATCATGCCGTCCTATTTTATTATTCCATGCTAATGTATTCAAGCAAAATGCCTGCTTTAAACACTCTAATTTTTTCAAAGTAAAGGTCCTGGTTCCCCGTGACACCCAATTAAGGGCATCGCGGTTCTCCAGAAGGTGAGAAATTGACTACACCAGTTCATGCCCCTTAAGGCACGACCGATGTGTCAATCCCGAAATTCAACTACGAGCTTTTTAACTGCAACAACTTTAATATACGCTATTGGAGCTGGAATTACCGCGGCTGCTGGCACCAGACTTGCCCTCCAA
+
DDDDDIIIIHIIIHIIHGHIIIIIIIIIIIIIIIIIIIIIIIIHHIEHIHHEHIHIIIIIIIIHGIIHIEEHHHHIIGHIIIIIIIIIGIIIHIIIHHGHIFGGHHHHIIIIIHIIEIIHHHHHHHIIHHHHHHHIHIIIIIIIIHHHIHIIHHGEBGHHIIIIHHIIIIIHIIIHIIHIIHIIIIHHIIIHEHFHHHHIIIIIIIIIIIIHHHGCHIHHHHIIIHGIIIIIIHHHHIIIIIIIIIIHHFDHHCIIHIIIIIIIIIIIIIIIIIHHIIIIIIHIIIIHIHHGGIHIIIIIIIIIIIIIIIIIIIIIIIIIIIIIIGIHHIIIIIIIIIIIIIIIIIIDDDDD
@HISEQ:969:HM2KJBCX2:2:1101:8472:3015 2:N:0:ACTATGCA
ACTCATCTTCCACCCAACTATCCCTATTAATCATTACGGTGATCCTAGAAACCAACGAAATAGAATCAGTCCGTCCTATTTCATTATTCCATGCTAATGTATTCAGACGATAGTCTGCTTTAAACACTCTAATTTTTTCAAAGTAACAGTCCTGATTTCCCATCACACCAAATAAATGGCATGAAAGTTCCTCAGAAGGTAGAGATCCATCTCACCAGTACAGACAATTAAGCCTGACCAATGGGTAGACCCCGAAGTTCAACTACGAGCTTTTTAACTGCAACAACTTTAATATACGCTATTGGAGCTGGAATTACCGCGGCTGCTGGCACCAGACTTGCCCTCCAA
+
DDDD@GHHHHHHIGHHHIIIIHHHIIIIIIIIIGGIIIHIIIIIHIIIHHHHF?EHHHEHHIIHIIIHIIFCEGHCHHIIIHHHIII?C1<C<FHHHHIIICEHEHHHIIIIIHIIIIHHIHHHIHHHFHHIHHHIIHGIIHHIIIIIHHGIFGIIIHIHGCFGEHHCIIIHHIIIIHHGHHHIIHHHIIHHIIHIIHHIIIIIHHHHHIHIHIHIIHHIIIIIIHIIIIHHHHIHHHHIIIIIHGCIHHIIIIIIIHHCHIIGHHHHHIIIHIHHHHIIGIIIIHIHHIIIIIIIIIIIIIIIIIIIIIIIIIIIIIHIIIIIIHIIIIIIIIIHIIIIIHIDDDDD
@HISEQ:969:HM2KJBCX2:2:1101:8363:3749 2:N:0:ACTATGCA
ACTCATCTTCCACCCCAACTATCCCTATTAATCATTACGGTGATCCTAGAAACCAACGAAATAGAATCAGTCCGTCCTATTTCATTATTCCATGCTAATGTATTCAGACGATAGTCTGCTTTAAACACTCTAATTTTTTCAAAGTAACAGTCCTGATTTCCCATCACACCAAATAAATGGCATGAAAGTTCCTCAGAAGGTAGAGATCCATCTCACCAGTGCAGACAATTAAGCCTGACCAATGGGTAGACCCCGAAGTTCAACTACGAGCTTTTTAACTGCAACAACTTTAATATACGCTATTGGAGCTGGAATTACCGCGGCTGCTGGCACCAGACTTGCCCTCCAA
+
B@BDDHHIIIIIHIHIHIHHHFHHHHHHIIHIIIIIIIIIIHHEEHIIEHFHHIEHIIFHHCGF@C@HHGHHIHHHIIGHIEHIHIHFGGHHHIIHEEEIHHIIIIHHIIIIGIIIIIIHHIHHHHHIIHHHHHIHIIIIIEIIIHHIIIIIIIIIIGHHHIIHGIIIIHIIHIIIGIIIIIIIIIIIIIIIIHIIIIIIHIIHIIHIIIHIIIIIIIIIHIIIIIIIIIIIIIIIHHIIIIIIIHHGIIIHIIIIHIHIIIIIIIIIIIIIIIHIIIIHIIIIIIIIIIIIIIIIIIIHIIIIIIHIIIIIIIIIIIIIIIIIIIIIIIIIIIIIHHIIIIIIDDDDD
@HISEQ:969:HM2KJBCX2:2:1101:18375:2757 2:N:0:ACTATGCA
ACTCATCTTCCACCCAACTATCCCTATTAATCATTACGTCAATCCTAGAAACCAACAAAATAGGATCGAACGTCCTATTTCATTATTCCATGCTAATGTATTCAAGCGTTAGCCTGCTTTAAACACTCTAATTTTTTCAAAGTAACAGTCCTGTTTCCCTGCAACACCAAATTAATGACATTACAGTTCTTCAGAAAGGAGGAATCAGCGAAGCCAGTACATACCAGTGGCACGACCAACCTGCTGACCCCGAAATTCAACTACGAGCTTTTTAACTGCAACAACTTTAATATACGCTATTGGAGCTGGAATTACCGCGGCTGCTGGCACCAGACTTGCCCTCCAA
+
DDDDDIIIIIIIIIIIIIIIIIIIIIIIIIIIIIIIIIIIIIIHHHIIHHIIIIHIIHHIIIEHEHIH=EEHIIIIIIIIIGIIIIIHIIIIHIIHIIIIIIIHIHIIIIIIIIIIIIIIIIIIIIIIIIIIIIIIIHGIIIIIIIIIIIIIIIIHIHIIIIIIIIIIIIIIIIIHIIIIIIIIIIIIIIIIIIIIIIIIIIIIIIIIIIIIIIIIIIIIIIIIIIIIIIIIIIIIIIIIIIHHHIIIIIIIIIIIIIIIIIIIIIIIIIIIIIIIIIIIIIIIIIIIIIIIIIIIIIIIIIIIIIIIIIIIIIIIIIIIIIIIIIIIIIIIIIIIIIIIIDDDDD
@HISEQ:969:HM2KJBCX2:2:1101:10137:4784 2:N:0:ACTATGCA
ACTCATCTTCCACCCAACTATCCCTATTAATCATTACGTCGATCCTAGAAACCAACAAAATAGAATCGAACGTCCTATTTCATTATTCCATGCTAATGTATTCAAGCGCGTGCCTGCTTTAAACACTCTAATTTTTTCAAAGTAACAGTCCTGACTCCCCACAACATCAAATTAATGACATCATGATTCATCAGAAGGGAGAAATCAATGACATTAGTACGTACCGAAGGCACGACCGACGTATTGATCCCGAAATTCAACTACGAGCTTTTTAACTGCAACAACTTTAATATACGCTATTGGAGCTGGAATTACCGCGGCTGCTGGCACCAGACTTGCCCTCCAA
+
DDDDDIIIIIIIIIIHIIIIIIIIIIIIIIIIIIIIIIIIIIIIIIIIIIIIHIIIIIIIIIIIIIIIIEHIIIGIIIIIIHIIIIIHHIIIIIHHIIIIIIHIIIIIIHHHIIIIIIIIIIIIIIIHIIIIIIIIIIIIIIIIIIIGIIIHIIIIIIHHHIIIIIIHIIIIIIIIIHIIHIIIIIIIIIHIIIIIIIIIIIIIIIIIIIIIIIIIIIIIIIIIIIIIIIIIIIIIIIIIIIIIIIIIIIIIIIIIIIIIIIIIIIIIIIIIIIIIIIIIIIIHIIIIIIIIIHIIIIIIIIIIIIIIIIIIIIIIIIIIIIIIIIIIIIIIIIIIIIIIIDDDDD
@HISEQ:969:HM2KJBCX2:2:1101:8291:4955 2:N:0:ACTATGCA
ACTCATCTTCCACCCAACTATCCCTATTAATCATTACGTCGATCCTAGAAACCAACAAAATAGAATCAAACGTCCTATTTCATTATTCCATGCTAATGTATTCAAGCGTAAGCCTGCTTTAAACACTCTAATTTTTTCAAAGTAACAGTCCTGATTCCCCACGACACCAAATTAATGACATCGCGGTTCTTCAGAAGGTAGGAACCAATAATGCCAGTGCGTACCGAAGCACGACCAACAATTTGATCCCGAAATTCAACTACGAGCTTTTTAACTGCAACAACTTTAATATACGCTATTGGAGCTGGAATTACCGCGGCTGCTGGCACCAGACTTGCCCTCCAA
+
DDDDDIIIIIIIIIIIIIIIIIHIIIIIIIIIIIIIIIIIIHIIIIIIIIIIIHIIHIIIIIIIIIIIIIIIIHHIIIHIIIIIIIIIIIIIIIIIIIIIIIHHIIIIIIIIIIIIIHHIIIIIIIIIHHIIIIIIIIIHIHIIIIIIIIIIIIIIIIIIIIIIIIIIIIIIIIIIHHHIIIHIIIIIIIHIIIIIIIIIIIIIIIIIIIIHIIIIIIIIIIIIIIIIIIIIIIHIIIIIIIHGIIIIIIIIIIIIIIIIHHIIIIIIIIIIIHIIIIIIIIIIIIIIIIIIIIIIIIIHIIIIIIIIIIIIIHIIHIIIIIIIIIIIIIIIIIIIIIIIDDDDD
@HISEQ:969:HM2KJBCX2:2:1101:19034:5630 2:N:0:ACTATGCA
ACTCATCTTCCACCCAACTATCCCTATTAATCATTACGGTGATCCTAGAAACCAACGAAATAGAATCAGTCCGTCCTATTTCATTATTCCATGCTAATGTATTCAGACGATAGTCTGCTTTAAACACTCTAATTTTTTCAAAGTAACAGTCCTGATTTCCCATCACACCAAATAAATGGCATGAAAGTTCCTCAGAAGGTAGAGATCCATCTCACCAGTGCAGACAATTAAGCCTGACCAATGGGTAGACCCCGAAGTTCAACTACGAGCTTTTTAACTGCAACAACTTTAATATACGCTATTGGAGCTGGAATTACCGCGGCTGCTGGCACCAGACTTGCCCTCCAA
+
DDDDDIIIIIIIIIIIIIIHIIIIIIIIIHIIIHIIIIIIIIIIIIIIIIIIIGIIIIIIIIIIHIIIIIIIIHIIIIIIIIIIIIIIIIIIIHIIIIIIHHIIIIIIIIIIIIIIIIIIIIIIIIIIIIIIIHIIIIIIIIIIIIIIIIIIIIIIIIIIIIIIIIIIHIIIIIIIIIIIIIIIIIIIHIIIIIIIIIIHIIIIIIIIIIIIIIIIIIIIIIIIIIIIIIIIIIIIIIIIIIIIHHIIIIIIIIIIIIIIIIIIIIIIIIIIIIIIIIIIIIIIIIIIIHIIIIIIIIIIIIIIIIIIIIIIIIIIIIIIIIIIIIIIIIIIIIIIIIIIIIIDDDDD
@HISEQ:969:HM2KJBCX2:2:1101:18445:5342 2:N:0:ACTATGCA
ACTCATCTTCCACCCAACTATCCCTATTAATCATTACGGTGGTCCTAGAAACCAACAAAATAGAACCATGCCGTCCTATTTTATTATTCCATGCTAATGTATTCAAGCAAAAATGCCTGCTTTAAACACTCTAATTTTTTCAAAGTAAAGGTCCTGGTTCCCCGCGGCATCCAATTAAGGACATCGCGGTTCTCCAGAAGGTGAGAAATTGACTGCACCAGTTCATACCCCGTGAGGCACGACCGATGCGCCAATCCCGAAATTCAACTACGAGCTTTTTAACTGCAACAACTTTAATATACGCTATTGGAGCTGGAATTACCGCGGCTGCTGGCACCAGACTTGCCCTCCAA
+
DDDDDHIIIIHIGGFHIIIIIIIHHHIIHHIGHHFHHIIIEHHIIIIIFHHIHFCHHHHHHIIFEHHHIGHIHHIIIHHHIHGIIIICHIFHIHIGEHHHHCGHHHEHHIHIIIG?GHHIIIHIIHIIIIIEGCHHHHHHHI@HHHIHH@HHIIHHHGFHIHEEHHEFHI@DHCHIHHH?GHEHIGGGDDHHIHHHIFFHGHHHHHHCGEHHHH@GHEIIIIIHHHCGIHHFHC5EEGEHEGIHIHIIHEEFH?CDHHCEG@HHHHIHGCHHFEIHG1HEF<<@IH@HGFDHCEHCHFCCHDIHHHHEIHGHHIHIHHHHHDCDHFEH?IIIHFEHIHEHHH@HHDHG<<@D<
@HISEQ:969:HM2KJBCX2:2:1101:1787:5734 2:N:0:ACTATGCA
ACTCATCTTCCACCCAACTATCCCTATTAAGCATTACGGTGAGCCTAGAAACCAACAAAATAGAATCGTACCGTACTATTTTATGATTCCATGCTAGTGTCTTCAAGGAAAAATGCCTGATTTAAACACTCTAATTTTGTCAAAGTAAAGGTCCTGGTTCCTCGTGGCACCCAATTAAGGACATCACGGTTCTCCAGAAGGTGAGAAATTCACTACACCAGTTCATACCCCTTAAGGCACGACCGATGTGCAAATCCCGAAATTCAACTACGAGCTTTTTAACTGCAACAACTTTAATATACGCTATTGGAGCTGGAATTACCGCGGCTGCTGGCACCAGACTTGCC
+
0B0<<FFC1<1<<E@@GCHEE1<<<G11<<11<1<1D1<<<11<<F11<<11<1<<111DG1<1<G1111<1D<10<CG@11<111D<HH?HF1111<DF/1<C1@D/<<1<1<<FH<1/1<<11/<1<FEE1C<11</D<GHHCH11:B1HE<FCAFH@HE<0<D0EEDEC0CCD0<GE/D//DCGCD<CIHFHCGC<0:HGHD<GC.:?FCEEHHGEIHD111GC?1DG@1?F?CCCC0<0=GGFGCEFGCC/HDEH@FF<1HFHCDCDHHFD111DH?F<D<<1<11C?G<1<IHGE<<@<<1?HHG?FC<CGG1D/FCCHHH?@@HEHHHFD<1ECCEDDDD@
@HISEQ:969:HM2KJBCX2:2:1101:20202:5651 2:N:0:ACTATGCA
ACTCATCTTCCACCCAACTATCCCTATTAATCATTACATCGATCCTAGAAACCAACAAAATAGAATCTGATGTCCTATTTCATTATTCCATGCTAATGTATTCAAGCGTAAGCTTGCTTTAAACACTCTAATTTTTTCAAGGTAACAGTCCTAATTCCCCATAACATCAAATAAATGACATTATGGTTCTTTAGAAGGTGAGAACCAATAAAACCAGTACATACCAAGGCATGACCGATTCCTTGATCCCGAAATTCAACTACGAGCTTTTAACTGCAACAACTTTAATATACGCTATTGGAGCTGGAATTACCGCGGCTGCTGGCACCAGACTTGCCCTCCAA
+
DDDDDIIIIIIIIIIIIIIIIIIIIIIIIIIIIIIIIIIIIIIIIIHIIIIIIHIIIIIIIIIIIIIIIGIIHIIIIIIIHIIIIIIIIGHHIIIIIIIIIHHIIIIIIIIIIIIIIIIIIIIIIIIIIIHIIIIIIIIIHHIIIHIIIIIGIHHHIIIHIIIIHHHIIIIHIIIIGIIIIIIIIIIIIIIIIIIIIIIIIIIIHIIIIIIIIIIIIIIIIIIIIIIIIIIIIIIIIIIIIHGIIIIIIIIIIIIHIHIIIIIHHIIIIIIIIIIIIIIIIIIIIIIIIIIIIIIIIIIIIIIIIIIIIIIIIIIIIIIIIIIIIIIIIIIIIIIIIIIDDDDD
@HISEQ:969:HM2KJBCX2:2:1101:10187:5793 2:N:0:ACTATGCA
ACTCATCTTCCACCCAACTATCCCTATTAATCATTACGTCAATCCTAGAAACCAACAAAATAGGTTTGAACGTCCTATTTCATTATTCCATGCTAATGTATTCAAGCGTTAGCCTGCTTTAAACACTCTAATTTTTTCAAAGTAACAGTCCTGTTTCCCTGCAACACCAAATTAATGACATTACAGTTCTTCAGAAAGGAGGAATCAGCGAAACCAGTTCATACCAGTGGCACGACCAACCTGCTGACCCCGAAATTCAACTACGAGCTTTTTAACTGCAACAACTTTAATATACGCTATTGGAGCTGGAATTACCGCGGCTGCTGGCACCAGACTTGCCC
+
DDDDDIIIHIIIIIHIIIEHHHHHHIIIIIIIHIIIIIIIIIIIHIIIIIHHCHIHHHGHIIIHIIHHIIHIIHIIIIIHHHHHIIIEFHIIHIHEIIHIIIIIHIIIIIIIIIHHIIIIHGIHHIIIIIHHHHIIHIIIIIIIIIIIHFIGIIIIIIIIIIIIHHIIIIIIIIIIIIIHIIIIIIIIIIIHIIIGIGIIIIIIIIIIIHHHHIIHGIIIIIIIIIIIIIIIIIIIHIHHIIIIIIHIIIIIIHIIIIIIIIIHIIIIIIIIIIHIIIIIIIHHIIIIIIIIIIIIIIIIIIIIIIIIIIIIIIIIIIIIIIIIHIIIIIIIIHIIDDDBD
@HISEQ:969:HM2KJBCX2:2:1101:5989:7810 2:N:0:ACTATGCA
ACTCATCTTCCACCCAACTATCCCTATTAATCATTACGTCAATCCTAGAAACCAACAAAATAGGATCAAACGTCCTATTTCATTATTCCATGCTAATGTATTCAAGCGTTAGCCTGCTTTAAACACTCTAATTTTTTCAAAGTAACAGTCCTGTTTCCCTGCAACACCAAATTAATGACATTACAGTTCTTCAAGAAGGAGGAACCAGTAAAGCCAGTACATACCAGAGGCACGACCAACCTACTAATCCCGAAATTCAACTACGAGCTTTTTAACTGCAACAACTTTAATATACGCTATTGGAGCTGGAATTACCGCGGCTGCTGGCACCAGACTTGCCCTCC
+
B<DD?F?CCH<GHHCE@0FEHIE?CFCGHGF@FCGHHEGHDEHHHIEGFH@HFCHHEE1CHHI1<<FHCHI@DCECCH?G@F@FFF<G@GHHE@GGHEFDH<?HFHHCHHE@HHHHGHHEHC@FBE?IHHCHFHHHIHIIEHHIIIIHHHGHGGCEIIIHEHGFHHIGIHEEDEHIHHHHHIFI;:@GHGHIIIIIIHHEHHIIHHHIHIHHEIIIIIIHIGIIHHGIIFIHIIIIIHHIHHHHHECEIIHIIIHHEHIIHHCHIIHIGIIIHHHIHHIIIIIHGCEGIIGIHHIHIHHFGIHHIIIIIHIHIIIIIIIIIIIIIIIIIIIIIIIIIIIDDDDD
@HISEQ:969:HM2KJBCX2:2:1101:12605:7839 2:N:0:ACTATGCA
ACTCATCTTCCACCCAACTATCCCTATTAATCATTACGGTGATCCTAGAAACCAACGAAATAGAATCAGTCCGTCCTATTTCATTATTCCATGCTAATGTATTCAGACGTTAGCCTGCTTTAAACACTCTAATTTTTTCAAAGTAACAGTCCTGATTTCCCATCACACCAAATGAATGGCATGAAAGTTCCTCAGAAGGTAGAGATTCATCTCACCAGTGCAGACAATTAAGCCTGACCAATGGGTAAACCCCGAAGTTCAACTACGAGCTTTTTAACTGCAACAACTTTAATATACGCTATTGGAGCAGGAATTACCGCGGCTGCTGGCACCAGACTTGCCCTCCAA
+
DBDDDCHHHIIGHHEHIIHHHHHHHFHIIIHIEHEEHI=HHHGHGHGH?FCF1@GHEHEHHIHHHGIIFHHE=CHGHIHHHHEH@EHH@FEHE?HHHHIHHGHHFHFEDHHHIIHHHIIIIHGGHHHIIIHHFEHIHIFHCIHHCFIHIIIHIIIHHGIIIIIHHHI9IHIIIIIHHIIIIIIIHHHIHHEHHIHIIHHGIIII;IIHGGHGHHEIHIIIII=IIIIIIIIIIIIHHIGIIHHHHGEIIHIIIIIIHCG?IIHHIIIHIIHHHHIIHIHHIIIIIIIHHHHIIIHHIIIIIIIIIIIIIIIIIHIIIIIIIIIIIIIIIIHIIHHGHEHIIIIDDDDD
@HISEQ:969:HM2KJBCX2:2:1101:7820:7994 2:N:0:ACTATGCA
ACTCATCTTCCACCCAACTATCCCTATTAATCATTACGTCGATCCTAGAAACCAACAAAATAGGTTCGATCGTCCTATTTCGTTATTCCATGCTAATGTATTCAAGCGCGAGCCTGCTTTAAGCACTCTAATTTTTTCAAAGTAACAGTCCTGTTTCCCCGCAACAACAAATTAATGCCATCACGGTTCTACAAGAAGGAGGGACCAGTGAGGCCAGTGCATACCAGTGGCACGACCAACCTACTGGCCCCGAAATTCAACTACGAGCTTTTTAACTGCAACAACTTTAATATACGCTATTGGAGCTGGAATTACCGCGGCTGCTGGCACCAGACTTGCCCTCCAA
+
CDDDCHIIIIIIHIIHIIIIIIIIIIIIIIIIIIIIIIIIIIIHIIIIIIHHHIIIIIIHIHIIIIG<EHHDFEHIIIIHIIIIIIIIIGHHIIIIIIIIIHHIIIIIIIIIIIIIIIHIHHIIHIIIIIIIIIHIIIIIHIIIHHHIIHIIIHIIIHHHEHGIIIIIIIIHIIIHIIIIIHIIIIHIIIIHHIIHIIIHIIIIIIIIIIIHIIIIIIIIHIIIIHIIIIGIIIIIIIIIHIIHHIHHGIIIIIGIIHHHIIIIIIIIIIIIIIIIIIIIIIIIIIGIIIIIHIIIIIIIIIIIIIIIIIIIIIIIIIIIHIIIIIIIIIIIIIIIIIIIIDDDDD
@HISEQ:969:HM2KJBCX2:2:1101:13144:7025 2:N:0:ACTATGCA
ACTCATCTTCCACCCAACTATCCCTATTAATCATTACGTCAATCCTAGAAACCAACAAAATAGGATCGAACGTCCTATTTCATTATTCCATGCTAATGTATTCAAGCGTTAGCCTGCTTTAAACACTCTAATTTTTTCAAAGTAACAGTCCTGTTTCCCTGCAACACCAAATTAATGACATTACAGTTCTTCAAGAAGGAGGAACCAGTAAAGCCAGTACATACCAGAGGCACGACCAACCTACTAATCCCGAAATTCAACTACGAGCTTTTTAACTGCAACAACTTTAATATACGCTATTGGAGCTGGAATTACCGCGGCTGCTGGCACCAGACTTGCCCTCCAA
+
DDDDDIHIIIIIIIIIIIIIIIIIIGIIIIIIIIIIIIHHIIIHHHHHIIIHHHHIIIIIIIIIIIIIHGHIHHHHEHIHIIIIIIHCFFHIHIGHIIIIIIIIIIIIIIIIHHIIIIIIHHHIIIIIIIIIIIIIIHIIIIIIIHHIIIIIHHIIIIIIIIIIIHHIIIHIIIIIIIIIIHIIIIIIIIIIIIIIIHIHHIIIIHIIIIIIIIIIIIIIIIIIIIIIHHIIIIIIIIIIIIIHIIIHIIHIIIIHHIIHIIIIIIIIIIIIIIHIIIIIIIIIIIIIIIIIIIIIIIIIIIIIIIIHHIHHIIIIIIIIIIIIIIIIIIIIIIIIIIIIIDDDDD
@HISEQ:969:HM2KJBCX2:2:1101:11397:8383 2:N:0:ACTATGCA
ACTCATCTTCCATCCCAACTATCCCTATTAATCATTACGTCAATCCTAGAAACCAACAAAATAGGATCGAACGTCCTATTTCATTATTCCATGCTAATGTATTCAAGCGTTAGCCTGCTTTAAACACTCTAATTTTTTCAAAGTAACAGTCCTGTTTCCCTGCAACACCAAATTAATGACATTACAGTTCTTCAAGAAGGAGGAATCAGTAAAGCCAGTACATACCATAGGCACGACCAACCTACTGACCCCGAAATTCAACTACGAGCTTTTTAACTGCAACAACTTTAATATACGCTATTGGAGCTGGAATTACCGCGGCTGCTGGCACCAGACTTGCCCTCCAA
+
D@@DDHHHHIIIFIEEFFHE@1<<C@1<CG<1DCGCHFCHHCH<C@C<CGH?CEHIEH1GHC1DDHFH@0<1/<<<0<GHIEC@11<<11FHIG111@1FIHEGECC@FAEFHIEHIFA@HGC<G@B1<DB<DHB<<<F@DEFEFHFCHEAA9<DDGF0H@HFCF<<1<<FECEFG@CFDG<CDHHHFDFHHFEE?HIHEGEHEGC:GGCFEHCIIIIHHHIHIIHCHFHHHEEC@DFF<?HHCD<CIDIHCIIIIHEIIIIIIIIIIIIIIIIIIIIIIIHIIIIIIIIIIIIIIIIIIIIIIIIIIIIIIIIIIIIIIIIIIIIIIIIIIIIIIIIIIIIDDDDD
@HISEQ:969:HM2KJBCX2:2:1101:13250:8600 2:N:0:ACTATGCA
ACTCATCTTCCACCCAACTATCCCTATTAATCATTACATCGATCCTAGAAACTAACAAAATAGAATCGGTTGTCCTATTTCATTATTCCATGCTAATGTATTCAAGCGTGAGCCTGCTTTAAACACTCTAATTTTTTCAAGGTAACAGTCCTAATTCCCCGTGACACCAAATTAATGGCATTACGGTTCTTTAGAAGGTGAGAAATCAATAATATCAGTACATACCAACGGCATGACCGAAACATTGATCCCGAAATTCGACTACGAGCTTTTTAACTGCAACAACTTTAATATACGCTATTGGAGCTGGAATTACCGCGGCTGCTGGCACCAGACTTGCCCTCCAA
+
?BB@?1FH1111<10<101<DHHH@@F1E1CE1FC?1<FH0<1<<F?1DGHC1<DEHI11<<1<1<F?00<<D@@1<11<1<GEG111<<<1<<<1111@E@<G@GGFE8<0HEHDDCEAB6<<FAGHGFGHIHHHGFG?H+EHHF@B1@E@@E@GIDH8HFHGH96GHIHGHC?C<GHHEC<HE?HIHGF+@CEHHHF<C:HHGEIIHHHF@HHHFGECD11HGE=FHGCFF0CEHCHCAFC1GEHDE<HC?FHF<1C?HG@DHG<<HF@@EC1GFC1GE@FFFC<11C<1<0<C@EHGF@CGF@D11EHGC/HDCDHF<1CE1?HHHCEGC1D@EEHHHED@00@
@HISEQ:969:HM2KJBCX2:2:1101:17259:9205 2:N:0:ACTATGCA
ACTCATCTTCCACCCAACTATCCCTATTAATCATTACGGTGATCCTAGAAACCAACAAAATAGAACCATGCCGTCCTATTCTATTATTCCATGCTAATGTATTCGAGCAAAATGCCTGCTTTAAACACTCTAATTTTTTCAAGGTAAAGGTCCTGGTTCCACATGACACCCAATTAAGGACATCATGCTTCTCCAGAAGGTGAGAAATCAACTGCGACAGTTCATACCCCTTAAGGCACGACCATCACGTCAATCCCGAAATTCAACTACGAGCTTTTTAACTGCAACAACTTTAATATACGCTATTGGAGCTGGAATTACCGCGGCTGCTGGCACCAGACTTGCCCTCCAA
+
DDDDDIHIIHIIIIIIIIIIIIIIIIIIIIIIIIIHIGIIIHIIIIIIIIIIIHIIHFHGHHCEHIIIIHHEHEHIIIIHIIEHIIIIHHIIHHIGFHGHHFGCIHGHHIHHHHHHHHHHHHHHFEHFHHIHCHHHIIIHHGHHIIHIIHHHHHHHHHIIIHIIHIHIHHFHHHCHIHGHIIHHEIIHHHHHHHIHHHHGHIHGGHIIIHIGIIHIHHHHFEHHHIIIIIIHHHE=HDIHHIIIIHHIHFFHHEHH?IHHHHGHIHIHEEEFEGIHHIHFGEEIHHHHHHHHEHHGFCGCHHHIHIIIIIIHHHFGIIIHHHDGIHIHHHHIHHGHHIGIIHIIIHH@DADD
@HISEQ:969:HM2KJBCX2:2:1101:1470:9941 2:N:0:ACTATGCA
ACTCATCTTCCACCCAACTATCCCTATTAATCATTACATCGATCCTAGAAACCAACAAAATAGAATCGGATGTCCTATTTCATTATTCCATGCTAATGTATTCAAGCGTGAGCCTGCTTTAAACACTCTAATTTTTTCAAGGTAACAGTCCTAATTCCCCGTAACACCAAATTAATGGCATTACGGTTCTTTAGAAGGTGAGAAATCAATGATAACAGTGCATACCAACGGCATGACCGAAATATTGATCCCGAAATTCAACTACGAGCTTTTTAACTGCAACAACTTTAATATACGCTATTGGAGCTGGAATTACCGCGGCTGCTGGCACCAGACTTGCCCTCCAA
+
D@@DBIHHIEFHHIIIIIIIGHIIIIIIGIIIIHHHIFHIEFHHIIHH?EHIIIIIHGIHIGD<GHHCHE0CCGHHIIIIIGIFHIIIIII@EHCHHGHHHFHIIHGIHFGHEHIIIHIHIIIIIIHIIHIHHIIIGIIICHHHIHGFHIIIIIIIHGHHHFEECEIIIIHCHEHIHIIHHHHCEHCGIGGHHHHHHIIIIIIIHFIIHIIHEHCHIIIIIIIIIIIIIIIIIIIHGHCHHEIHCGIIHIIIIIIIIIIIIIIIIIIIIIIIIIIHIIIIIIIIHIIIIIIIIIIIIIIIIIIIIIIIIIIIIIIIIIIIIIIIIIIIIIIIIIIIIIIIIIDDDDD
@HISEQ:969:HM2KJBCX2:2:1101:7265:11242 2:N:0:ACTATGCA
ACTCATCTTCCACCCAACTATCCCTATTAATCATTACGTCGATCCTAGAAACCAACAAAATAGAATCAAACGTCCTATTTCGTTATTCCATGCTAATGTATTCAAGCGTGAGCCTGCTTTAAACACTCTAATTTTTTCAAAGTAACAGTCCTGATTCCCCAAGACACCAAATTTATGGCATTACGGCTCATCAGGAAGGAGGAATCAGTGAGACCAGTACATACCAGAGGCATGACCAACCTACTAACCCCGAAATTCAACTACGAGCTTTTTAACTGCAACAACTTTAATATACGCTATTGGAGCTGGAATTACCGCGGCTGCTGGCACCAGACTTGCCCTCCAA
+
ABDDDIIIIIIIIIDEHHFHGIIIHHHIIIIHHHHHHFEHGCHECGHEHGHHIEHHEEHIEHGHIHHI?EHEHEHDHEEHEHGHFHECEH@GHHHF?HHEGGIHIHFIHHIHFHIGGGEHHHBGAHCGHHHIHFGHIHHHHHHHHHIIIGIIHGHHIHHHHIIIIHIIIHFHDFHEHIHHHIIHHIHIHIHIHHIIIIHIIIIHGIIHHHIHHIHIIIHGIIHIHGIHHIIIIIIDIIIIGHIHHHE?HIIIIIIHIHHHIHIIIIIIHIIIHHHIIHHHHHIHHHIHIIIIIIHIIIIIIIIIIIIIIIIHHIIHIIIIIIIIIIIHIIHHHIIHHGIIIBDDDD
@HISEQ:969:HM2KJBCX2:2:1101:20127:11062 2:N:0:ACTATGCA
ACTCATCTTCCACACGTGGCCCAACTATCCCTATTAATCATTACATCGATCCTAGAAACCAACAAAATAGAATCGGATGTCCTATTTCATTATTCCATGCTAATGTATTCAAGCGTGAGCCTGCTTTAAACACTCTAATTTTTTCAAGGTAACAGTCCTAATTCCCCGTGACACCAAATTAATGGCATTACGGTTCTTTAGAAGGTGAGAAATCAATAATATCAGTACATACCAACGGCATGACCGAAACATTGATCCCGAAATTCAACTACGAGCTTTTTAACTGCAACAACTTTAATATACGCTATTGGAGCTGGAATTACCGCGGCTGCTGGCACCAGACTTGCCCTCCAA
+
DDDDDIHIIIIIIHIIIIIIIIIIIIHIHIIIIIIGIIGHHIIHIIIHIIIIHHIIIIIIIIIIHIIHHI?HHIIIIGHIIIIIIIIIIHIHIIIHGIIHIFGHHIIIIIHIGHHIIIGIIIIIIIIIHH?HHHHIHIIIIIGIIHGIIIIIIIIIIIHIIHHIIIIIHHIIIHGIIIIIIIIHIIIIIIHIIIIIHIIIIIIIHHHHIIIIHHIIIIIHIIIIIIIIIIIIIIIHIIGIIGIIIIIIIIIHHIHHIIIIIIIHHHIIIIIIIIIIIIIIIIIIIIIIIIIIIIIIIIHIHHIIIIIIIIIIIIIHIIIIHIIIIIIIIGIIIIIIIIIIIIIIIIIIIDDDDD
@HISEQ:969:HM2KJBCX2:2:1101:5627:11518 2:N:0:ACTATGCA
ACTCATCTTCCACCCAACTATCCCTATTAATCATTACATCGATCCTAGAAACCAACAAAATAGAATTGGATGTCCTATTTTATTATTCTATGCTAATGTATTCAAGCGTGAGCCTGCTTTAAACACTCTAATTTTTACAAAGTAACAGTCCTAATTCCCTGTGACACCAAATTAATGGCATTACGGTTCTTTAAAAGATGAGAAATCAATAATATCAGTACATACCAACGGTATGACCAAAACATTGATTCCGAAATTTAACTACGAGCTTTTTAACTGCAACAACTTTAATATACGCTATTGGAGCTAGAATTACTGTGGCTGCTAGCACCAGACTTGCCCTCCAA
+
DB@DDHEFH?HHH<<DHHE@H<@EFCHGHHHHHIIGCCHGHHIIIIGIIIIGHHICGHHHIHHHHHCEHI1C<CEHHHIHEHIIIIGFFEE??HHF@HHHHFGGHHGIHEIIHHIFHHIIIIHHHFHEGHHIEHGIIHHHHIIIHHHHHHIHHHHIHHHHHIHHHHIFIHIIHIIIIIHIIHIHHGHHHGHIIHHIHIHIHHIIHHIHHIIIIHHIIIHIIIHII:HCIIHIIIIHHHHHIHIHHCHHHIHIHIIIIIIHHHIIIGHHIIIIIIIHIHHIIIIIHIIHHIHIIIIIIIIIIIIIIIIIIIIIIIIIIIIIIIIIIIIIIIIIIIIHIIIHIHDDDBD
@HISEQ:969:HM2KJBCX2:2:1101:17432:11642 2:N:0:ACTATGCA
ACTCATCTTCCACCCAACTATCCCTATTAATCATTACGTCAATCCTAGAAACCAACAAAATAGGATCGAACGTCCTATTTCATTATTCCATGCTAATGTATTCAAGCGTTAGCTTGCTTTAAACACTCTAATTTTTTCAAAGTAACAGTCCAAATTCCCCAAAACACCAAATTAATGGCATTAAGATTCATCAGGAAGGAGGAATCAGTGAGACCAGTACATACCAGAGGCATGACCAACCTACTAACCCCGAAATTCAACTACGAGCTTTTTAACTGCAACAACTTTAATATACGCTATTGGAGCTGGAATTACCGCGGCTGCTGGCACCAGACTTGCCCTCCAA
+
DDCCAIHIIIIIHIIIGIHHIIHIIIIIGIHGIIIHHHIIIIIIIIHIEHGHHIHIIIGEHCGEHHHHHHHIIEHIIHHHIIIIIIIHIIHEHHIHIIHIHHIHEHIIHIHEHIIHHGIIHHHHHIIHIHIHIHHGHIIIIHIIIIIIIIIIHGHIIIHEIIIIIIHIIHIHIIIIIIIHIIIIHHIIIIIIIHIIIIIIIIIIIHIIIIIIIHIIIIIHIIIIIIIIIIIIIIIIIIIIIIIIHIIIIIIIIIIIIIIIIIIIIIIIIIIIIIIIIIIIIIIIIIIIIIIIIIIIIIIIIIIIIIIIIIIIIIIIIIIIIIIIIIIIIIIIIIIIIIIIICDDDD
@HISEQ:969:HM2KJBCX2:2:1101:12396:12091 2:N:0:ACTATGCA
ACTCATCTTCCACCCAACTATCCCTATTAATCATTACGGTGATTCAGAAACCAACAAAACAGGACCACCGTCCTATTTTATTATTCCATGCTAATGTATTCAGACGTAAGCCTGCTTTGAACACTCTAATTTTTTCAAGGTAAAGGTCCTGGTTTCCCACCACGCTAAATTAATAACATGATGGTTCCCCAGAAGGTAGAAATTCCACACGCCAGTACAGACTATTGCCCGACCAACGGTAGAACCCCGAAATTCAACTACGAGCTTTTTAACTGCAACAACTTTAATATACGCTATTGGAGCTGGAATTACCGCGGCTGCTGGCACCAGACTTGCCCTCCAA
+
ADDCDIIIIHIIIIIIIIIIIIIIIIIIIIIIGIIIEEHIHHIIIFHEHHHHHHHHIHIFH@GHIIIHHHHHHHIHIHHGHEHHHHHEHEHH@HFCGEHHHHFHHHIIIIIIHHHHHHGFGIIIIIIIIIIIIHHIIHIHCHGHIIHIHHIIHHHIHIIIIIHIIIHHHHFHHIFHHHIHIIHIHHIGIIIIIHIIHIIIHHIIIIIIIIIIIIHIIIIIIHIIIIHIHIIHIIHHIHHHHHIHHIHIHIIIIHIIIG=HIHIIIIIIIIIHIIHIIIIIIIIIIIHIIHHIIIIIHIIIIIIIHIIIIIIIIIHIIIHHIIHHF1IIIHDHHIIIHIDDDDD
@HISEQ:969:HM2KJBCX2:2:1101:7179:13051 2:N:0:ACTATGCA
ACTCATCTTCCACCAACTATCCCTATTAATCATTACGTGATCCTAGAAACCAACAAAACGGAACCACTGTCCTATTTCATTATTCCATGCTAATGTATTCAAGCAAATCAATGCCTGCTTTAAACACTCTAATTTTTTCAAAGTAAAAAATTCTAGTTCATTGAGACACCCATTAAGAACATCACAATTCACCAGAAGGTGAGAAATTGGCTACACCAGTTCATGCCCCTTAAGGCACGACCGATGCATCAATTCCGAAATTCAACTACGAGCTTTTTAACCGCAGCAACTTTAATATACGCTATTGGAGCTGGAATTACCGCAATGGCTGCTAACACCAGACTTGCCCTCCAA
+
DDDDDIIIIIIIIIIIIIIIIIIIIIIIIIIIIIIIIIIIIIIIIIIIIIIIIIIHIIIIHHHIIIIIHIGIHIIIIIIIIIIIIGIHIIHIIIHIIIGHIHIIIIIIIIIIIIIIIIIIIIIIIIIIIIIIIIIHHIIIIIIIIIIIIIIIIIIIIIIIIIIIIIIIIIIIIIIIIIIIIIIIIIIIIIIIIIIIIIIIIIIIIIIIIIIIIIIIIIIIIIIIIHIIIIIIIIIIIIIIIIIIIIIIIIIHGIIIIIIHIIIIIIIIIIIIIIIIIIIIIIIIIIIIIIIIIIIIIIHIIIHIIIIIIIIIIIIIIIIIIIIIIIIIIIIIIIIIIIIIIIIIIIIIIDDDDD
@HISEQ:969:HM2KJBCX2:2:1101:17612:12674 2:N:0:ACTATGCA
ACTCATCTTCCACCCAACTATCCCTATTAATCATTACGTCGATCCTAGAAACCAACAAAATAGAATCAAACGTCCTATTTCATTATTCCATGCTAATGTATTCAAGCGTACGCCTGCTTTAAACACTCTAATTTTTTCAAAGTAACAGTCCTGATTCCCCACGACACCAAATTAATGACATCGCGGTTCTTCAGAAGGTAGGAACCAATAATGCCAGTACGTACCGAAGCACGACCAACAATTCGATCCCGAAATTCAACTACGAGCTTTTTAACTGCAACAACTTTAATATACGCTATTGGAGCTGGAATTACCGCGGCTGCTGGCACCAGACTTGCCCTCCAA
+
DDDDDHIIIIIIIIHIIIHIIIIIIIIGHIHIIIIIIIIIIIIIIIHIIIIIIHIIIIGIIIHIHIIIIIIGHHIIIIHIIIIHIIIIIIIIGIHIIHIIHIHHHHIIHHIIHIHIIIHIHIIIIIIIIIIIHIIIIIIIIIIIIIIIIIIIIIIIHIIIIIIIIIIIIIIIIIIIIHHGIIIIIIIIIIIIIIIIIIIIIIIIIIIHIIHHIIIIIIIIIIIIIIIIIIIIIIIIIIIIIHGFIIIIIIIIIIIIIIIIHIIIIIIIIIIIIIIIIIIIIIIIIIIIIIIIHIIIIIIIIIIIIIIIIIIIIIIIIIIIIIIIIIIIIIIIIIIIIIIIDDDDD
@HISEQ:969:HM2KJBCX2:2:1101:14897:13445 2:N:0:ACTATGCA
ACTCATCTTCCACCCAACTATCCCTATTAATCATTACGTCAATCCTAGAAACCAACAAAATAGGATCAAACGTCCTATTTCATTATTCCATGCTAATGTATTCAAGCGTTAGCCTGCTTTAAACACTCTAATTTTTTCAAAGTAACAGTCCTGTTTCCCTGCAACACCAAATTAATGACATTACAGTTCTTCAAGAAGGAGGAACCAGTAAAGCCAGTACATACCAGAGGCACGACCAACCTACTAATCCCGAAATTCAACTACGAGCTTTTTAACTGCAACAACTTTAATATACGCTATTGGAGCTGGAATTACCGCGGCTGCTGGCACCAGACTTGCCCTCCA
+
DDDDAIIIIHIIIIIIIIIIIIIGIIIIIGIIIIIIIIHIIHIIIIIIHIIHIHIIIHIHHIHHIHIIIHHIHIIIIIIIIHIIIIHHEHIHIIIIIHHIHIIHIIGHHHIEHIHIIIHIIIIIIIIIIHIIIIHIIIIIIIIIIIIIIIIHIHHEHHHIIIIIIIIIIIIIIIHIIIIIIIIIIIHIIIIIIIIHIIIIIHHHHGHIHIIIIIIIIIIIIIIHHIIIIGIIIIHDHHHIIIHDGIIIIIIIIIIIIIIIHGHIIIIIIGIIIIHIIIIIIIIHIIIIIGIIIIIIIIIIIIIIIIIIIIIIHIIIIIIIIIIIIIIIIIIIIIIIIIIIDDDDD
@HISEQ:969:HM2KJBCX2:2:1101:8333:13526 2:N:0:ACTATGCA
ACTCATCTTCCACCCAACTATCCCTATTAACCATTACGTCAATCCTAGAAACCAACAAAATAGGATCGAACGTCCTATTTCATTATTCCATGCTAATGTATTCAAGCGTTAGCCTGCTTTAAACACTCTAATTTTTTCAAAGTAACAGTCCTGTTTCCCTGCAACACCAAATTAATGACATTACAGTTCTTCAGAAAGGAGGAATCAGCGAAGCCAGTTCATACCAGTGGCACGACCAACCTGCTGACCCCGAAATTCAACTACGAGCTTTTTAACTGCAACAACTTTAATATACGCTATTGGAGCTGGAATTACCGCGGCTGCTGGCACCAGACTTGCCCTCCAA
+
DBDDDIIIIIIIIEHHIGHFHIIIIHIIIHHHIHIIHIIIIIHIIIHIIHHHHH?GHHHIIHGCEHHH@F@EHHHIHIIIIH?@CGCGHEHHHHIHHHHHHFHHHHGHHIIIIHHHHHIIHHIGIIIIHHFDGHHHFFGHHGGHHHEIHHHHICEHHH?GHHIHCGHEFHHFHGHCGHIIIHHEFGHIHEEEHG@HEIIHHIIHHHHIIIIIHHGHHFHIIIIIIIHHHHIHIHGC?GHGHGEEHHIIIIIIIHIHHC?HHIIHEG?IIIHIIHHHIHGHCHCHHIFEHCHHEHIIIHHGGHCIHHGIIIIIIIIIIIIIHEGIIIIFIIIHHFHEIIHEEDBDDD
@HISEQ:969:HM2KJBCX2:2:1101:17250:14351 2:N:0:ACTATGCA
ACTCATCTTCCACCCAACTATCCCTATTAATCATTACGGTGATCCTAGAAACCAACAAAATAGAACCATGCCGTCCTATTCTATTATTCCATGCTAATGTATTCGAGCAAAAATGCCTGCTTTAAACACTCTAATTTTTTCAAGGTAAAGGTCCTGGATCCGCAAGACACCCAATTAAGGACATCAAGTTTCTCCAGAAGGTGAGAAATCAACAGCGACAGTTCATACCCCTTAAGGCATGACCATCACGTCAATCCCGAAATTCAACTACGAGCTTTTTAACTGCAACAACTTTAATATACGCTATTGGAGCTGGAATTACCGCGGCTGCTGGCACCAGACTTGCCCTCCAA
+
DDDDDIIIIIIIIIIIIIIIIIIIIIIIIIIIIIIIIIIIIIIIIIIIGIIIIIIIIIIIIEHHIIGIIIIIHHIIIIIIIIIIIIIIIIIIIGIIIIIIIGHHHHIIIIIIIIIIIIIHIIIIIIIIIIIIIIIIIIIIIIIIIIIIIIIIHIIIIIIIIIIIIIIIIIIIIIIHIIIIIIIIIIIIIIHIIHIIIIIIIIIIIIIIIIIIIIIIIIIIIIIIIIIIIIIIIIIIIIIIIIIIIIIIIIIHIIIIIIIIIIIIIIIIIHIIIIIIIIIIIIIIIIIIIIIIIIIIIIIIHIIIIIIIIIIIIIIIIIIIIIIIIIIIIIIIIIIIIIIIIIIIIIIIDDDDD
@HISEQ:969:HM2KJBCX2:2:1101:6294:14499 2:N:0:ACTATGCA
ACTCATCTTCCACCCAACTATCCCTATTAATCATTACGTCGATCCTAGAAACCAACAAAATAGAATCAAACGTCCTATTTCGTTATTCCATGCTAATGTATTCAAGCGTGAGCCTGCTTTAAACACTCTAATTTTTTCAAAGTAACAGTCCTGATTCCCCATGACACCAAATTAATGACATCATGGTTCGTCAGAAGGTAGGAATCAATAATACCAGTTCGTACAATAGCACGACCAATAAATTGATCCCGAAATTCAACTACGAGCTTTTTAACTGCAACAACTTTAATATACGCTATTGGAGCTGGAATTACCGCGGCTGCTGGCACCAGACTTGCCCTCCAA
+
DDDDDIIIIIIIIIIIIIIIIIIIIIIIIIIIIIIHIIIIIIIIIIIIHIIIIIHIHHHIIIHIIIIIIGIIIIIIIIGIIIIIIIIIHIIHIIIIIIIIIIHIHIIIIIHHIIIIIIIIIHIIIIIIIIIIIIIIIIIIHIIIIIIIHIIIIIIIIIIIIIIIIIIGIIIHIIIIIIIIIIIIIIIIIIIIIIIIIIIIIIIIIIIHIIIIHIIIIIIIIIIIIIIIIIIIIIIIIIIIIIIHIIIHHGIIIIIIIIIIIIIIIIHIIIIIHIIIIIIIIIIIIHIIIIIIIIIIIIIIIIIIIIIIIIIIIIIIIIIIIIIIIIIIIIIIIIHIIIIIDDDDD
@HISEQ:969:HM2KJBCX2:2:1101:14323:14917 2:N:0:ACTATGCA
ACTCATCTTCCACCCAACTATCCCTATTAATCATTACGGCGGTCCTAGAAACCAACAAAATAGGACCGCACGTCCTATTCTATTATTCCATGCTAACGTATTCGAGCAAAGGCCTGCTTTGAACACTCTAATTTTTTCAAAGTAAAAGTCCTGGTCCCCAACACACCCAGTGAAGGGCATGCGGTTCTCCAGAAGAGAAGGCCCGGCCGGACAAGTGCACGCGGTGAGGCGGACCTGCCAGCCAGGCCAAAGGTTCAACTACGAGCTTTTTAACTGCAACAACTTTAATATACGCTATTGGAGCTGGAATTACCGCGGCTGCTGGCACCAGACTTGCCCTCCAA
+
DA@BB1FH@HEHE10C@EGGFF1D11<C@<F1G1F1D<CCC/E<<<C<FF1C@1<CG1<11D@C@11</<</<1DCH111<G@GCCGE1DF1E?DG@8<G@<DDE@0FD1FCE111FFDG1HGDH6<D1CF.81@IIIIGHFHHIHHHEEEHIHHHHGF<GEEHHHHEFIIHHHHH?CHHH?CEAHHHHCHFHIIIHGFHH?FGIHHEDC<CIHHGFIIIIHCHF@IIIHHGCHE@CHIIIHHHHEGEIIHEIIGIHIHFIHHC@IIIIHGIHHCHHFCHFFIIIIHHHE@IHIHHCIHHIHFHHCGEHHGHDDHHHHHGHIIIIHHHIHIHHHHHCIIDDDD0
@HISEQ:969:HM2KJBCX2:2:1101:11972:14831 2:N:0:ACTATGCA
ACTCATCTTCCACCCAACTATCCCTATTAATCATTACGGTGATCCTAGAAACCAACGAAATAGAATCAGTCCGTCCTATTTCATTATTCCATGCTAATGTATTCAGACGTTAGCCTGCTTTAAACACTCTAATTTTTTCAAAGTAACAGTCCTGATTTCCAATCACACCAAATTAATGACATGAAAGTTCCTCAGAAGGTAGAGATTTATCTCACCAGTACAGACAATTAAGCCTGACCAATGGGTAAACCCCGAAGTTCAACTACGAGCTTTTTAACTGCAACAACTTTAATATACGCTATTGGAGCTGGAATTACCGCGGCTGCTGGCACCAGACTTGCCCTCCAA
+
DDDDDIIIIIIIIHIIIIIIIIIIIIIIIIIIIIIIIIIIIIIIHIIIFHIIIIIIIIIIIIHHHIIHHHIHIIIIIIIIIIIIIIIIIIIIIIIIIIIIIIIIIHHIIIIIHIIIIIHHIIIIIIIIIIIHIIIHIIIIHIHHIIIIIIIIIHHIIIIIIIIIIIIHIIIIIIIIIIIIIIIIIIIIIIIIII;IIIIIIIIIIIIIIIIIIIIIIIIIIIIIIIIIIIIIIIIIIIIIIIIIIHEIIIIIIIIIIIIIIIIIIIIIIIIIIIIIIIIIIIIIIIIIIIIIIIIIIIIIIIIIIIIIIIIIIIIIIIIIIIIIIIIIIIIIIIIIIIIIIIIDDDDD
@HISEQ:969:HM2KJBCX2:2:1101:5649:15242 2:N:0:ACTATGCA
ACTCATCTTCCACCCAACTATCCCTATTAATCATTACGTCGATCCTAGAAACCAACAAAATAGAATCAAACGTCCTATTTCATTATTCCATGCTAATGTATTCAAGCGTGCGCCTGCTTTAAACACTCTAATTTTTTCAAAGTAACAGTCCTGATTCCCCACGACACCAAATTAATGACATCGCGGTTCTTCAGAAGGTAGGAACCAATAATGCCAGTGCGTACCGAGGCACGACCGACAATCTGATCCCGAAATTCAACTACGAGCTTTTTAACTGCAACAACTTTAATATACGCTATTGGAGCTGGAATTACCGCGGCTGCTGGCACCAGACTTGCCCCCAA
+
DDDDDIIIIIIIIIIIIIIIIHIIIIIIIIIIIIIIIIIIIIIIIIIIIIIHHIIIIHIHIIIIIIIIIIIIIGIIIGIIIIIIIIIIIIIHHEIHIIIIHGIIIHIIIIIIHIIIIIIIIIIIIIIIIIIIIIIIIHIIHIIIIHHHIIIIIIIIHIIIIIIIIIIIIIIIIIIIIIHIIHIIIIHHIIIHIIIIIHHIIHHIGIIIHHIHIIIIIIIHIIIIIHIIIIIIIIIIIIIGIIHIIIIHIIIIIIIIIIIIIHIIIIIIIIIIIIIHIIIIIIHHHIIHHHHHIIIIIIIIIIIIIIIHIIIIIIIIIIIIIIIIIIIIIIIIIIIIIIIDDDDD
@HISEQ:969:HM2KJBCX2:2:1101:8528:16381 2:N:0:ACTATGCA
ACTCATCTTCCACCCAACTATCCCTATTAATCATTACAGTGATCCTAGAAACCAACAAAATAGAACCATGCCGTCCTATTCTATTATTCCATGCTAATGTATTCGAGCAAAAATGCCTGCTTTAAACACTCTAATTTTTTCAAGGTAAAGGTCCTGGATCCGCAAGACACCCAATTAAGGACATCAAGTTTCTCCAGAAGGTGAGAAATCAACAGCGACAGTTCATACCCCTTAAGGCACGACCATCACGTCAATCCCGAAATTCAACTACGAGCTTTTTAACTGCAACAACTTTAATATACGCTATTGGAGCTGGAATTACCGCGGCTGCTGGCACCAGACTTGCCCTCCAA
+
<<<D@FHH@1<1CC@EH=GHH@?@GH?1C@DHH1FCGG@HIGC1?CDHHHI1D1FGHCH1DGHEC<1D1<11<<<C@@HFHHGHGH1?DGHH1<F@1<1<GEFEFEHDH@HHCDFFGCC@8<DFHHGHFFEFF7HHH@ACF?HIHG1FFCHCHHCF??@HHHIH;GDE<<0HG?GDFCC5GHHHIHIHEFHH@CHFCCIIH@IHHF?HEHHHE0HGGHIHE?IHCHEIFHHHIHHCHHDHHGFHHIIIIHHHIHHCCFEEHHHGEGCEHCGHIHHIHIIHHHHHIFHHIHEFHHCHIHGHIIHGGHHIH@EHHGIHHHGHHHHHIHHF@EIIHHFHHEEHHHHIIHEGD@DDD
@HISEQ:969:HM2KJBCX2:2:1101:3552:16367 2:N:0:ACTATGCA
ACTCATCTTCCACCCAACTATCCCTATTAATCATTACGTCGATCCTAGAAACCAACAAAATAGGATTAACGTCCTATTTCATTATTCCATGCTAATGTATTCAAGCGTTAGCCTGCTTTAAACACTCTAATTTTTTCAAAGTAACAGTCCTGATTTCCCGCAACACCAAATTAATGACATCACGGTTCGTCAAGAAGGAGGAATCAGTAAAGCCAGTGCATACCAATGGCATGACCGACTTACTAACCCCGAAATTCAACTACGAGCTTTTTAACTGCAACAACTTTAATATACGCTATTGGAGCTGGAATTACCGCGGCTGCTGGCACCAGACTTGCCCTCCAA
+
DDDDDIIIIIHIIIIIIIIIIIIIIIIIIIIIIIIIIIIIIIIIIIIIGIIIIIHIHIIHIHHHEHHGHIIIIIIIIIIIIIIIIIIGHIIHIIIIIIIIIGHIHIIIIIIIIIIIIIIIIHIIIIIIHIIIIIIIIIIIIIIIIIIIIIIHIIIIIIIIIIIIIIIIIIIIIIIIIIIIIIIHIIIIIHHIIIIIIIIIIIIIIIIIIIIIIIIIIIIIIIIIIIIIIIIIIIIIIIIIIIIIIIIIIIIIIIIIIIIIIIIIIIIIIIIIIIIIIIIIIIIIIIIIIIIIIIIIIIHHIIIIIIIIIIIIIIIIIIIIIIIIIIIIIIIIIIIIIIIIDDDDD
@HISEQ:969:HM2KJBCX2:2:1101:7217:16317 2:N:0:ACTATGCA
ACTCATCTTCCACCCAACTATCCCTATTAATCATTACGTCGATCCTAGAAACCAACAAAATAGAATCAAACGTCCTATTTCATTATTCCATGCTAATGTATTCAAGCGTAAGCCTGCTTTAAACACTCTAATTTTTTCAAAGTAACAGTCCTGATTCCCCACGACACCAAATTAATGACATCGCGGTTCTTCAGAAGGTAGGAACCAATAATGCCAGTGCGTACCGAAGCACGACCAACAATTTGATCCCGAAATTCAACTACGAGCTTTTTAACTGCAACAACTTTAATATACGCTATTGGAGCTGGAATTACCGCGGCTGCTGGCACCAGACTTGCCCTCCAA
+
DCDDDIIHIIIIIHHHHIFCHEHHFIIIIHHIIHIIIHIIHIIIIIIGHIIIHFHIGHFHHIEHHHEGHH@DGHIII@FHIIIIGEGHH@CEEHIHFHIHHHHHHHG@HFHCGFHGGHHGHHHFHHEHHHEIGIHHFHHGIHIIIIHHHIIHGHHHHGHGEBCEECHEIIGIHHHHGHEDIIIIHHEGHHHIGHHHHHC7HH@GIHHHEGCGIIHIHHHHHHHHIIGIHHHC@HEECHHHEHHHIIHIHHHHHIIIHHIHHHHHEFGEHIGIIHEHGHGHEHGHCIHHEHHCIHHHHHHE@IHHIIIHIHHHHCHHDHHHIIHHFCIIIIIHFHCEIGIID@D@@
@HISEQ:969:HM2KJBCX2:2:1101:1569:16325 2:N:0:ACTATGCA
ACTCATCTTCCACCCAACTATCCCTATTAATCATTACGTCAATCCTAGAAACCAACAAAATAGGATCAAACGTCCTATTTCATTATTCCATGCTAATGTATTCAAGCGTTAGCCTGCTTTAAACACTCTAATTTTTTCAAAGTAACAGTCCCGTTTCCCTGCAACACCAAATTAATGACATTACAGTTCTTCAAGAAGGAGGAACCAGTAAAGCCAGTACATACCAGAGGCACGACCAACTTACTAATCCCGAAATTCAACTACGAGCTTTTTAACTGCAACAACTTTAATATACGCTATTGGAGCTGGAATTACCGCGGCTGCTGGCACCAGACTTGCCCTCCAA
+
DDADDIIHHIIIIIIIIIIIIIIIIIIHIIIIIIIIIIIIIIIIIII@HHIIHIIIIIIHIIIIGIIHIIIIHIIIIIIIIIIHIHIIHIHHHIIHIIIIIHHHHHHIHIIIIIHHIHHHHHIIIIIGIIIIHIGIIHIIHIIIIIIIIIIIIHIIIIIIIHIIIIIIHIIIIIIIIIIHIIIIIIIIIIIIHIIIIIIIIIIIIIIIIIIIIIIIIIIIIIIHII=IIIIHIIIIIIHIIIHHHIHHHIIHIIHIHIIIIHHIIIIIIIIGIHHIIIIIIIIIIIIIIHEHIIIIIIHHHIIIIIIIIIIIIIIIIIIIIIIIIIIIIIIIIIIIIIIIIDDCDD
@HISEQ:969:HM2KJBCX2:2:1101:6468:15181 2:N:0:ACTATGCA
ACTCATCTTCCACCCAACTATCCCTATTAATCATTACATCGATCCTAGAAACCAACAAAATAGAATCGGATGTCCTATTTCATTATTCCATGCTAATGTATTCAAGCGTGAGCCTGCTTTAAACACTCTAATTTTTTCAAGGTAACAGTCCTAATTCCCCGTGACACCAAATTAATGGCATTACGGTTCTTTAGAAGGTGAGAAATCAATAATATCAGTACATACCAACGGCATGACCGAAACATTGATCCCGAAATTCAACTACGAGCTTTTTAACTGCAACAACTTTAATATACGCTATTGGAGCTGGAATTACCGCGGCTGCTGGCACCAGACTTGCCCTCCAA
+
DDDDDIIIIIIIIIIIIIIIIIIIIIIIIIIIIIIIIIIIIIIIIIIIHIIIIIIIIIIHHIHIIIIIIGIIIIIIIIIIIHIIIIIIIIIIHIIIIIIIIHIIIHIIIIIIIIIIIIIIIIIIIIIIIIIIIIIIIIIIIIIHIIIIIIIIIIIIIIIIIIIIIIIIIIIIIHIIIIIIIIIIIIIHIIIIIIIIIIIIIIIIIIIIIIIIIIIIIIIIIIIIIIIIIIIIIIIIIIIIIIIIIIIIIIIIIIIIIIIIIIIIIIIIIIIIIIIIIIIIIIIIIIIIIIIIIIIIIIIIIIIIIIIIIIIIIIIIIIIIIIIIIIIIIIIIIIIIIIIIIIDDDDD
@HISEQ:969:HM2KJBCX2:2:1101:10375:18872 2:N:0:ACTATGCA
ACTCATCTTCCACCCAACTATCCCTATTAATCATTACGGTGATCCTAGAAACCAACAAAATAGAACCATGCCGTCCTATTCTATTATTCCATGCTAATGTATTCGAGCAAAAATGCCTGCTTTAAACACTCTAATTTTTTCAAGGTAAAGGTCCTGGATCCGCAAGACACCCAATTAAGGACATCAAGTTTCTCCAGAAGGTGAGAAATCAACAGCGACAGTTCATACCCCTTAAGGCATGACCATCACGTCAATCCCGAAATTCAACTACGAGCTTTTTAACTGCAACAACTTTAATATACGCTATTGGAGCTGGAATTACCGCGGCTGCTGGCACCAGACTTGCCCTCCAA
+
ADDCDIIIIIIIIHIIIIIIIIIIIHIIHIHIHHHHIIHHFIHHEHHIIGHIIIGIIGHHHIIGHGHHHIIIIHDHHFHHHIIIIGHHHCEGHHIIIIIIH@GHHHHIIIIHHIHIHHHHHHHHHHIIIIIIIGHEHHHHIIIIHGFHIIHIIHIIIGIHIIHIIIIHIIHIGHGIIFIHHHHIIIHIIIIIIIIIIIIIIIIHIII<GIHIIHIIIHIIIHHIHIIIEIIIIIIIIIIIIIIIIIIIIIHHHHHDDFIIIHIIIIIHEHIIHIIIIIIHIHIIIIIIIIIIIIIIIIIHIIIIIHHIIIIIIIIIIIGHIIHIHIIIIIIIIHIHIIHIHHGHHHFHDADDD
@HISEQ:969:HM2KJBCX2:2:1101:16530:18991 2:N:0:ACTATGCA
ACTCATCTTCCACCCAACTATCCCTATTAATCATTACGTCGATCCTAGAAACCAACAAAATAGGGTCAAACGTCCTATTTCATTATTCCATGCTAATGTATTCAAGCGTGTGCCTGCTTTAAACACTCTAATTTTTTCAAAGTAACGGTCCTGATTCCCCATGACACCAAATTAATGACATCACAGTTCGTCAGAAGGTAGAAATCAATAATACCAGTGCATACCAGAGGCACGACCAATATATTGATCCCGAAATTCAACTACGAGCTTTTTAACTGCAACAACTTTAATATACGCTATTGGAGCTGGAATTACCGCGGCTGCTGGCACCAGACTTGCCCTCCAA
+
DDDDDIIIIIIHIIIGIIIIIIIIIIIIIIIIIIIHHGHHIHIIIIIIIIIIIIHIIIIHIHHHHHHHIIIIEHHIIHIGHHIHIHIIHIHGHEIHIHIIHFHHIHIIIHIIIIIIIHIIIIIIIIIHIIIIIIIGHIIIIIIIIIIIIHIIIIIIIIIIIIIIIIHIIIIIIIIIIHIIIIHIIIIHIHIIIIIIIIIIIIIIIIIIIIIIIIIIIIIIIIIIHIIIIIIIIIIIIIIIIIIIGIIIIIIIHIIIIIIIIIHIIIIIIIIIIIIIIIIIIIIIIIIIIIIIIIIIIIIIHIIIIIIIIIIIIIIIIIIIIIIIIIIIIIIIIIIIIIIIIDDDDD
@HISEQ:969:HM2KJBCX2:2:1101:17645:19070 2:N:0:ACTATGCA
ACTCATCTTCCACCCAACTATCCCTATTAATCATTACGTCAATCCTAGAAACCAACAAAATAGGATCGAACGTCCTATTTCATTATTCCATGCTAATGTATTCAAGCGTTAGCCTGCTTTAAACACTCTAATTTTTTCAAAGTAACGGTCCTGTTTCCCTGCAACACCAAATTAATGACATTACAGTTCTTCAGAAAGGAGGAATCAGCGAAGCCAGTGCATACCAGTGGCACGACCAACCTGCTGACCCCGAAATTCAACTACGAGCTTTTTAACTGCAACAACTTTAATATACGCTATTGGAGCTGGAATTACCGCGGCTGCTGGCACCAGACTTGCCCTCCAA
+
D0<@01<<C<@FGC<1C0G@111<<<<<CC1<FGHHI1<<CH@@1<1<<C1FH@1DGEE1DEH1FE?0011<1<<D1C@G111C11<<@1<1<11<HGHHHHHCHHHFHHH4@<F@DEHGG?FEHHGHFF5>GDGIHEB@@CHCI8GHEEFHDFEH3HHIHIIII9CHHCEIHFHHH@FCFGEHFGIHHGHGA>C?HFIGHGECHHHEDCG?HCHEFG?@GIIHHHFHE0<:?CEEHHHEHHDHDCCC/BHHHHHFIHHECECIHIFIIIIHH?FIIIIIHIHCIHIHHGEHEHHIHHEHHHGIIIIIIIIHHIGDDCIIIIIIHHGGHFHH@?HHHHC=H@?DAD
@HISEQ:969:HM2KJBCX2:2:1101:13531:19075 2:N:0:ACTATGCA
ACTCATCTTCCACCCAACTATCCCTATTAATCATTACATCGATCCTAGAAACCAACAAAATAGAATCTGATGTCCTATTTCATTATTCCATGCTAATGTATTCAAGCGTAAGCTTGCTTTAAACACTCTAATTTTTTCAAGGTAACAGTCCTAATTCCCCATAACATCAAATAAATGACATTATGGTTCTTTAGAAGGTGAGAACCAATAAAACCAGTACATACCAAGGCATGACCGATTCCTTGATCCCGAAATTCAACTACGAGCTTTTTAACTGCAACAACTTTAATATACGCTATTGGAGCTGGAATTACCGCGGCTGCTGGCACCAGACTTGCCCTCCAA
+
DDDDDIIIIIIIIIIIIIIIIIIIIIIIIIIIIIIIIIIIIIIIIIIIIIIHIIIIIIIIIIHIIIIIIHHIIGIIIIIIGIHIIIIIIIIIIIIIIIIIIHIIIIIIIIIIIIIIIIIIIIIIHIIHHIIIIIIIIIIIHHIIIIHIHIIIIIIIFHHHIHIIIIIIIIIIIIIIIIIIIIIHHIIIIIIIIIIIIIIIIIIIIIIIIIIIIIIIIIIIIIIIIIIIIIIIIIIIIIIIHHHGHIIIIIIIIIHIIIIIHIHIIHIIIIIIIIIIIIIIIIIIIIIIIIIIIIIIIIIIIIIIIIIIIIIIIIIIIIIIIIIIIIIIIIIIIIIIIIIIDDDDD
@HISEQ:969:HM2KJBCX2:2:1101:3989:19745 2:N:0:ACTATGCA
ACTCATCTTCCACCCAACTATCCCTATTAATCATTACGGTGATCCTAGAAACCAACAAAATAGAACCATACCGTCCTATTCTATTATCCCATGCTAATGTATTCGAGCAAAAATGCCTGCTTTAAACAAACACTCTAATTTTTTCAAGGTAAAGGTCCTGGATCCGCAAGACACCCAATAAAGGACATCAAGTTTCTCCAGAAGGTGAGAAATCAACAGTAACAGTTCATACCCCTTAAGGCATACCATCACGTCAATCCCGAAATTCAACTACGAGCTTTTTAACTGCAACAACTTTAATATACGCTATTGGAGCTGGAATTACCGCGGCTGCTGGCACCAGACTTGCCCTCCAA
+
DDDDDIIIHIIIIIIIIIIIIIIIIHHIIIIIIIIIIIIIHIIHIIHHHHIIIIIGIIIIIHGEHHIIIIIIIHIIIHIIIIIIIIIHIIIHHIIIIIIIIEHIHIHIIIIIIIIIIIIIHIIIIIIIIIHIIIIIIIIHHHIIIIIIIIIIIIIHIIIIIIHHIHIIIIIIIHIIIIIIIIIIIIIIGIIIIIHHIIIIIIIIIIIHIIIIIIIIIIHIHHIIIIIIIIIIIIIIIIIIIIIIIIIIIIIIIIHIIIIIIIIIIIIIIIIIIIIIIIIIIIIIIIIIIIIIIIIIIIIIIIIHIIHIIIIIIIIIIIIIIIIIIIIIIIIIIIIIIIIIIIIIIIIIIIIDDDDD
@HISEQ:969:HM2KJBCX2:2:1101:14895:19542 2:N:0:ACTATGCA
ACTCATCTTCCACCCAACTATCCCTATTAATCATTACGTCAATCCTAGAAACCAACAAAATAGAATCAAACGTCCTATTTCATTATTCCATGCTAATGTATTCAAGCGCGAGCCTGCTTTAAACACTCTAATTTTTTCAAAGTAACAGTCCTGATTCCCCATGACATCAAATTAATGACATCATGATTCATCAGAAGGGAGAAATCAATAATACTAGTACGTACCAATGGCACGACCAGCATATTAATCCCGAAATTCAACTACGAGCTTTTTAACTGCAACAACTTTAATATACGCTATTGGAGCTGGAATTACCGCGGCTGCTGGCACCAGACTTGCCCTCCAA
+
DDDDDIIIIIIIIIIIIIIIIIIIIIIIIGIIIIIIIHIIIIIIIIIIIHIIIIIIIIIIIIGHIIIIHIIIHHGHHIIIIIIIIIIIIIIIHIIIIIIIIIIIIIIIIIIIIHIIIIIIIIIIIIIIIIIIHII1GIIIHIIIIIIIIIIIIIIIIIIIIHIIIIIIIIIIIIIIIIIIIIIIIGIIIIIIIIIIIIIIIIIIIIIIIIIIIIIIIIIIIIIIIIIIIIIIIIIIIIIIIIIIIIIIIIIIHIIIIIIIIHHIIIIIIIIIIIIIIIIIIIIIIIIIIIIIIIIIIIIIIIIIIIIIIIIIIIIIIIIIIIIIIIIIIIIIIIIIIIIIIDDDDD
@HISEQ:969:HM2KJBCX2:2:1101:15010:20228 2:N:0:ACTATGCA
ACTCATCTTCCACCCAACTATCCCTATTAATCATTACATCGATCCTAGAAACCAACAAAATAGAATCGGATGTCCTATTTCATTATTCCATGCTAATGTATTCAAGCGTGAGCCTGCTTTAAACACTCTAATTTTTTCAAGGTAACAGTCCTAATTCCCCGTGACACCAAATTAATGGCATTACGGTTCTTTAGAAGGTGAGAAATCAATAATATCAGTACATACCAACGGCATGACCGAAACATTGATCCCGAAATTCAACTACGAGCTTTTTAACTGCAACAACTTTAATATACGCTTTTGGAGCTGGAATTACCGCGGCTGCTGGCACCAGACTTGCCCTCCAA
+
D@00D1CGFHHHCE0CFHHHH?F@C1EHIIH@@GHFIH@@GEFHHIHEEHECHHHDH1F@<G?DG1FHCGHDHG@GEG1<DGHH1DC@C@<EEHEH?@@HE@IIHGIHHEIIH5AHGIHGHHHH9@HGIIHHHHEHHHHHHE?HHHHIIGIIIHGHHFIHEHIIHIGIIIIIH:HCG@EHECIHGHHHIHHIIGIIIIHIIIIIH<IIHHHEGHHHH<=HHGD0HHHHGIFFIFHHECFCHCGED:HIHC<HHHHHHHHHHECHEIIHHHHG@HHHFHGHGHHHHGEGIIIHDHHHHCD1IIIIHHHGHIHIHHCIHIIHGCIHHHF?IHIHHHHCEIIIIHD@BD@
@HISEQ:969:HM2KJBCX2:2:1101:13134:21000 2:N:0:ACTATGCA
ACTCATCTTCCACCCAACTATCCCTATTAATCATTACGTCGATCCTAGAAACCAACAAAATAGAATCAAACGTCCTATTTCGTTATTCCATGCTAATGTATTCAAGCGTGAGCCTGCTTTAAACACTCTAATTTTTTCAAAGTAACAGTCCTGATTCCCCACGACACCAAATTAATGACATCGCGGTTCTTCAGAAGGTAGGAACCGATAATGCCAGTGCGTACCGAGGCACGACCAACAATTCGATCCCGAAATTCAACTACGAGCTTTTTAACTGCAACAACTTTAATATACGCTATTGGAGCTGGAATTACCGCGGCTGCTGGCACCAGACTTGCCCTCCAA
+
DCDDDIIIIHIIIIIIIIIIIHIIIIIIIHIIIIIIHHIFHHIIIIIIIIGHHHIIHHIHHHHHIIIHIIIIIIIIIIIIIIIGHHHEHIIIGHHIIIIHIHIIIIGIIIIIIIIIIHIIIHHIHIHHIIHHGIIHIIIHIIIHIHIIIIIIIIIIIHHHIIIIIIIIIIHHIIIIIIIIIIIIIIIIIIHIIIIIIIIIIIIIIIIIIIIIIIIIIIIIIIIHHIHHIGIIIIHHHIIIHHHIIIIHIIGIIIIIIIIIIIIIIIIHIIIIIIIIIIIIIHHIHIIIIIHHHIIIHIIIIIIIIIIIIIIIIIHIIIIIIIIIIIIIIIIIHHEHGIIIDDDDD
@HISEQ:969:HM2KJBCX2:2:1101:6180:21242 2:N:0:ACTATGCA
ACTCATCTTCCACCCAACTATCCCTATTAATCATTACGTCGATCCTAGAAACCAACAAAATAGAATCAAACGTCCTATTTCATTATTCCATGCTAATGTATTCAAGCGTGCGCCTGCTTTAAACACTCTAATTTTTTCAAAGTAACAGTCCTGATTCCCCACGACACCAAATTAATGACATCGCGGTTCTTCAGAAGGTAGGAACCAATAATGCCAGTGCGTACCGAGGCACGACCGACAATCTGATCCCGAAATTCAACTACGAGCTTTTTAACTGCAACAACTTTAATATACGCTATTGGAGCTGGAATTACCGCGGCTGCTGGCACAAGACTTGCCCTCCAA
+
DDDDC?EEHHHIIIIH?EHIIIHHIGHHIHHFIGHEHIIHIDHIHHIIIIIHIHEHEH?DGHIHIICEHGEHHHHHIGIFIIIGHGHHH@1D11<HGHHHHHHIHHHIIIIIHHHEEEG@GHIHHHIHHHIIIHF8EHHFIIIIIHHHCIIHGHGDHIHHHHHHHHIIIHHHHIHIHHIHHHIIIHEIHEEIIIIII3III0IIIIIFIIHIIIIIIIIIHIIIIIIHHIHIGIIFIIIHDCGEIIHIIHIIIIIHIHHHHIIIIIIIIIIIIHIIIIIIIIIIIIIIIIHIIIIIIIIIIIIHIIIIIIIIIIIIIIIIIIHIIIIIIIIIHHHIIIIIDDCDD
@HISEQ:969:HM2KJBCX2:2:1101:15256:20907 2:N:0:ACTATGCA
ACTCATCTTCCACCCAACTATCCCTATTAATCATTACGTCGATCCTAGAAACCAACAAAATAGGGTCAAACGTCCTATTTCATTATTCCATGCTAATGTATTCAAGCGTGTGCCTGCTTTAAACACTCTAATTTTTTCAAAGTAACGGTCCTGATTCCCCATGACACCAAATTAATGACATCACAGTTCGTCAGAAGGTAGAAATCAATAATACCAGTGCATACCAGAGGCACGACCAATATATTGATCCCGAAATTCAACTACGAGCTTTTTAACTGCAACAACTTTAATATACGCTATTGGAGCTGGAATTACCGCGGCTGCTGGCACCAGACTTGCCCTCCAA
+
DDDCCIIIIIIIIIIIIIIIIIIIIIIIIIIIIIIIHIIIIIIIIIIHIIIIHIIIIHHIIIIEHHIIIIIIIIIIIIIIIIIIHIIIHIIIGIHGHIIIHIIIIIIIIIIIIIIIIIHIIHIIHIIIIIIIIIIHIIIIIIIIIIIIIIIIIIIIIIHIIIIIIIIIIIIIIIIIIIIIGIIIIIIIIIIIIIIIIIIIIIIIIIIIIIIIIIIIIHIIIIIIIIIIIIIIIIIIIIIIIIIHIIIIIIIIIIIIIIIIIIIIIIIIIIIIIIHIIIIHIIIIIIIIIIIIIIIIIIIHHIIIIIIIIIIIIIIIIIIIIIIIIIIIIIIIIIIIIIIIIDDDDC
@HISEQ:969:HM2KJBCX2:2:1101:2963:21979 2:N:0:ACTATGCA
ACTCATCTTCCACCCAACTATCCCTATTAATCATTACGTCGATCCTAGAAACCAACAAAATAGAATCAAACGTCCTATTTCATTATTCCATGCTAATGTATTCAAGCGTGCGCCTGCTTTAAGCACTCTAATTTTTTCAAAGTAACAGTCCTGTTTCCCCGCAACAACAAATTAATGCCATCACGGTTCTACAAGAAGGAGGGACCAGTGAGGCCAGTGCATACCAGTGGCACGACCAACCTACTGGCCCCGAAATTCAACTACGAGCTTTTTAACTGCAACAACTTTAATATACGCTATTGGAGCTGGAATTACCGCGGCTGCTGGCACCAGACTTGCCCTCCAA
+
DDDDDIIIIIIIIIIIIIIIIIHIIIIIIIIIIIIIIIIIIGIIIIIIGIIIIIIIEHHHIIHHIIIIIIGIHIHIHIHIIIIIIIIHGIIIGIIIIIIIIIIIIIIIIIHHIIIIIIIIIIHIIIIIIIHIIIIIIIIIHIIIIIIIIIHHIIIIIIIIIIIIIIIIIIIHHIIIIIIIIIIIIIIIIIIIIIIGIIIIIIIIIIIIGIIIIIHIIHHIIIIIIIIIIIIIIIIIHIHIHHHHGIIIIIIIIIIIIIIIIIIIIIIIIIIIIIIIIIIIIIIIIIIIIIIIIIIIIIIIIIIIIIIIIIIIIIIIIIIIIIIIIIIIIIIIIIIIIIIIIDDDDD
@HISEQ:969:HM2KJBCX2:2:1101:17955:21379 2:N:0:ACTATGCA
ACTCATCTTCCACCCAACTATCCCTATTAATCATTACGTCGATCCTAGAAACCAACAAAATAGGATTAACGTCCTATTTCATTATTCCATGCTAATGTATTCAAGCGTTAGCCTGCTTTAAACACTCTAATTTTTTCAAAGTAACAGTCCTGATTTCCCGCAACACCAAATTAATGACATCACGGTTCGTCAAGAAGGAGGAATCAGTAAAGCCAACAGTACATACCGAAGGCATGACCAACTTACTAACCCCGAAATTCAACTACGAGCTTTTTAACTGCAACAACTTTAATATACGCTATTGGAGCTGGAATTACCGCGGCTGCTGGCACCAGACTTGCCCTCCAA
+
DDDDDIIIIIIIIIIIIIIIIIIIIIIIIIIIIIIIIIIHIIIIIIIIIIIIIIIIIIHHIIIHIIIIHIIIHIIIIHIIIIIIIIIIII@HIIIIIIIIIGIIIIIIIIHHIIIIIHIIIIIIIIIIIIIIIIIIIIIHHIIIIIIHIIIIIIIIIIIHIIIIIIIIIIIIIIIIIIIIIIIIIIIIIHIIIIIIIIIIIIIIIIIIIIIIIHIIIIIIIIIIIIIIIIIIIIIIIIIIIIIIIHHIIIIIIIIIIIIIIIIIHIIIIIIIIIIIIIIIIIIIIIIIIIIIIIIIIIIIIHHIIIIIIIIIIIIIIIIIIIIIIIIIIIIIIIIIHIIIIIIDDDDD
@HISEQ:969:HM2KJBCX2:2:1101:16459:22212 2:N:0:ACTATGCA
ACTCATCTTCCACCCAACATCCCTATTAATCATTACGTCGATCCTAGAAACCAACAAAATAGAATCAAACGTCCTATTTCATTATTCCATGCTAATGTATTCAAGCGCGAGCTTGCTTTAAACACTCTAATTTTTTCAAAGTAACAGTCCTGATTTCTCGCGACACCAAATTAATGACATCGTGGTTTGTCAGAAGGGAGAAACCAATAATGCTAGTACGTACAAAGTACGACTGACATATTAGTCCCGAAATTCAACTACGAGCTTTTTAACTGCAACAACTTTAATATACGCTATTGGAGCTGGAATTACCGCGGCTGCTGGCACCAGACTTGCCCTCCAA
+
DDDDDIIIIEHIIGIIIIIIHIIIIIHHHIIIIIIIIIIIIIIIHIIIIIIHIIIHIHIIIIIIHIIHIIHIIHIHHIIEHIIIIIHHIIIEHIIIIIIIIIIIIHIHHHIIIIIIIIIIIIHHHHIIIIIIIIIIIIIIIIIIIIIIIIIHIIIIHHHGIIIIIIIIIIHIIIIIIIIIIIIIIIIIIIIIHIHIHIIIIIIIIIIIIIIIIIIIIIIIIIIIIHIIIIIIIIIIIIIIIHHIIHIGIIIIIHIIIIIIHIIIIIIIIIIIIIIIIIIIIHHFHIIIIIIIIIIIIIIIIIIIHHIIIIIIIIIIIIIIIIIIIIIIIIIIIIIIIIDDDDD
@HISEQ:969:HM2KJBCX2:2:1101:8731:21943 2:N:0:ACTATGCA
ACTCATCTTCCACCCAACTATCCCTATTAATCATTACGTCGATCCTAGAAACCAACAAAATAGAATCAAACGTCCTATTTCATTATTCCATGCTAATGTATTCAAGCGTGCGCCTGCTTTAAACACTCTAATTTTTTCAAAGTAACAGTCCTGATTCCCCACGACACCAAATTAATGACATCGCGGTTCTTCAGAAGGTAGGAACCAATAATGCCAGTGCGTACCGAGGCACGACCGACAATCTGATCCCGAAATTCAACTACGAGCTTTTTAACTGCAACAACTTTAATATACGCTATTGGAGCTGGAATTACCGCGGCTGCTGGCACCAGACTTGCCCTCCAA
+
DDDDDIIIIIIIIIIIIIIIIIHIIIIIIIIIIIIIIIIIIIIIIIHIIIIHHIIIIIIIIHHHHIHIIIHIGIHIHHIIIIHIIIIIIIIIIIIIIIIHHIIHHIIHIIIIIIIHIIIIIIIIIHIHIIHIIIIIIIIIIIIIIHHIIIIIIHHIIIIIGIIIIIIIHIIIIIIIIHIHIIIIIIIIIIIIIIIIIIIIIIIIIIIIIIIHIHIIIIIIIIIIII?HIIIIIIIIIIIIHHHFGIHIIIIIIHIIIGIIIHHIHIIIIIIIIHIIIIIIHIHIIIIIIIIIIIIIIIIIIIIIIIIIIIIIIIIIIIIIIIIIIIIIIIIIIIIIIIIIDDDDD
@HISEQ:969:HM2KJBCX2:2:1101:8297:22117 2:N:0:ACTATGCA
ACTCATCTTCCACCCAACTATCCCTATTAATCATTACGGCGGTCCTAGAAACCAACAAAATAGAACCGCACGTCCTATTCTATTATTCCATGCTGTAATATTCGAGCAAAGGCCTGCTTTGAACACTCTAATTTTTTCAAAGTAAAAGTCCTGGTCCCCAACACACCCAGTGAAGGGCATGCGGTTCTCCAGAAGAAAAGGCCCGGCCGGACAAGTGCACGCGGTGAGGCGGACCTGCCAGCCAGGCCAAAGGTTCAACTACGAGCTTTTTAACTGCAACAACTTTAATATACGCTATTGGAGCTGGAATTACCGCGGCTGCTGGCACCAGACTTGCCCTCCAA
+
DCDDDIIIIIIIIIIIHIIIIIIIHIIHIIIIIIIHIIHIIIIIIIIIIIIIIIIFHHIIIIHHIIIHIIIIIIIIIHIIIGIIIIIHIGHIIIIIIIHHHHGIIIIIIIIIIIIIHIHHHHHHHIHIIIHHIIIIIIIIIIIIIIIHIIIIHHIIIIIIHIHIHIIIHIIIIIIHIIIIIIHIHHHEHIHHHHIIIIGIIHIIHIIIIHIIIIHHHHHHGHIGIIIIIIHIIIIIIIIIHHGIIIHHIIHIHGHHEHHHIIIIIIHIIIIIIIIIIIIIHIHHHIIIHIHIIHHHHHIIHIIIIIHIIIHIIHHIIIIIIIIIIIIIIIIIIIIIHIHDDDDD
@HISEQ:969:HM2KJBCX2:2:1101:12467:22076 2:N:0:ACTATGCA
ACTCATCTTCCACCCAACTATCCCTATTAATCATTACATCGATCCTAGAAACCAACAAAATAGAATCGGATGTCCTATTTCATTATTCCATGCTAATGTATTCAAGCGTGAGCCTGCTTTAAACACTCTAATTTTTTCAAGGTAACAGTCCTAATTCCCCGTGACACCAAATTAATGGCATTACGGTTCTTTAGAAGGTGAGAAATCAATAATATCAGTACATACCAACGGCATGACCGAAACATTGATCCCGAAATTCAACTACGAGCTTTTTAACTGCAACAACTTTAATATACGCTATTGGAGCTGGAATTACCGCGGCTGCTGGCACCAGACTTGCCCTCCAA
+
DDDDDIIIIIIIIIIIIIIIIIIIIIIIIIIIIIIIIIIIIIHIIIIGIIIIIIIIIIIIIIIIIIHIHCHIIIIIIIIHIGIIIIIHHIIIIHIIIIIIIGIIIIIIIIIIIIIIIIIIIIIIIIIIIIIIIIIIIIIIIIIIIIIIIIIIIIIIIIIIIIIIIIIIIIIIIIIIIIIIIIIIIIIIIHIIIIIIIIIIIIIIIIIIIIIIIIIIIIIIIIIIIIIIIIIIIIIIIIIIIIIIIIIIHIIIIIIIIIIIIIIIIIIIIIIIIIIIIIIIIIIIIHIIIIIIIIIIIIIIIIIIIIIIIIIIIIIIIIIIIIIIIIIIIIIIIIIIIIIIIIDDDDD
@HISEQ:969:HM2KJBCX2:2:1101:12127:22294 2:N:0:ACTATGCA
ACTCATCTTCCACCCAACTATCCCTATTAATCATTACGTCGATCCTAGAAACCAACAAAATAGAATCAAACGTCCTATTTCGTTATTCCATGCTAATGTATTCAAGCGTGAGCCTGCTTTAAACACTCTAATTTTTTCAAAGTAACAGTCCTGATTCCCCATGACACCAAATTAATGACATCATGGTTCGTCAGAAGGTAGGAATCAATAATACCAGTACGTACAATAGCACGACCAATAAATTGATCCCGAAATTCAACTACGAGCTTTTTAACTGCAACAACTTTAATATACGCTATTGGAGCTGGAATTACCGCGGCTGCTGGCACCAGACTTGCCCTCCAA
+
DDD@DIIIIIGFHHHIHIIEIIHIIIIHHHIIHIIHIHHIIIHGHIHHHHHHHHIIFH?FHIHICCHHEHHHHHGHHHEGFHHIGIEHE?C<@CEHHHGHHFHHHHHEIIICHFHIHIHHHHGHHHHHHIGGHIHGEIIHIHHHHHHIIGIIHHHGHIHHHIHHHIIIIIHIHIHFIHHHFFHHFEEGGIHHIIIII:FHIHHIIIHHIHGE<?IIIHHEIHIIHHHIFIIIHHHEHHHIHFHHEGIHDHHG@C1IIIIIIIIIIIIHIHGIIIIIIHHHIIHIIHHIIIHIIIHHIIIIHIIIIIIIIIIIHHIIIIIIIIIIHIIHIIIHCHIIIIIIDDDDD
@HISEQ:969:HM2KJBCX2:2:1101:20022:22131 2:N:0:ACTATGCA
ACTCATCTTCCACCCAACTATCCCTATTAATCATTACATCGATCCTAGAAACCAACAAAATAGAATCGGATGTCCTATTTCATTATTCCATGCTAATGTATTCAAGCGTGAGCCTGCTTTAAACACTCTAATTTTTTCAAGGTAACAGTCCTAATTCCCCGTGACACCAAATTAATGGCATTACGGTTCTTTAGAAGGTGAGAAATCAATAATATCAGTACATACCAACGGCATGACCGAAACATTGATCCCGAAATTCAACTACGAGCTTTTTAACTGCAACAACTTTAATATACGCTATTGGAGCTGGAATTACCGCGGCTGCTGGCACCAGACTTGCCCTCCAA
+
DDDDDIIIIIIIIIIIHIIIIIIHIIIHIIIHIIIIIIIIIIIIIIHIIGHIIIHIIIIIIIIGHHIIIIIIHHIIIIIIHIIIGIHHHIIIIIIIIIIIIIHHIIHIIIIIHIIHIEHHIHHIIIIIIIHHHIIIIIIIIIIIIIHIHIIIIIIIIIIIIIHIIIIGIIHHHIIIIIHIHIIIIIIIIIIIIIIIIIIIIIIIIHIIIIIIIIIIIIIIIIIIIIIIIIHIIIIIIIIIIIIIHFIIHIIIIIIIIIIIIIIIIIIIIIIIIIIIIIIIIIIIIIIIIIIIIIIIIIHIIIIIIIIIIIIIIIIIIIIIIIIIIIIIIIIIIIIIIIIIIIDDDDD
@HISEQ:969:HM2KJBCX2:2:1101:16201:22502 2:N:0:ACTATGCA
ACTCATCTTCCACCCAACTATCCCTATTAATCATTACGTCAATCCTAGAAACCAACAAAATAGGATCGAACGTCCTATTTCATTATTCCATGCTAATGTATTCAAGCGTTAGCTTGCTTTAAACACTCTAATTTTTTCAAAGTAACAGTCCAAATTCCCCGCAACACCAAATTAATGGCATTACGGATCATCAGGAAGGAGGAATCAGTGAGACCAGTACATACCAGAGGCATGACCAATCTACTAACCCCGAAATTCAACTACGAGCTTTTTAACTGCAACAACTTTAATATACGCTATTGGAGCTGGAATTACCGCGGCTGCTGGCACCAGACTTGCCCTCCAA
+
DCDADIIHIIHIIIIIIIIIIIIIIIHIIIIIIIIHIIGHHHHIIIHICHIIIIIIHIIIIIHIFHIIHIIHIIHIIIHHFHEH?GEHHHHFE?GHHIIIIHIIIHFHIIHHIIIHHFHIHHHIFGFHHHIHIIIHIHIHIIIHIIHHFHHIIHGEIHHHHIHIGIIIHIHFHHIIHIHHHHIIIIIHHHEGHHIHHHIIHIIIHIIIHHHHHIIIHIIIIIIIIGIIIIIIIHIHIHHFIIIIIHHHIIHIIHHE@IHHCHHHHHHIHIHIHHHIHIIIIIIHHIHIHGD0IIHHIIIIIIIIIIIIIIIIIIIHCIIIIIIIIHIIIIIHHHHHHHIIIDDDDD
@HISEQ:969:HM2KJBCX2:2:1101:2472:23241 2:N:0:ACTATGCA
ACTCATCTTCCACCCAACTATCCCTATTAATCATTACGTCAATCCTAGAAACCAACAAAATAGGATCGAACGTCCTATTTCATTATTCCATGCTAATGTATTCAAGCGTTAGCCTGCTTTAAACACTCTAATTTTTTCAAAGTAACAGTCCTGTTTCCCTGCAACACCAAATTAATGACATTACAGTTCTTCAGAAAGGAGGAATCAGCGAAGCCAGTGCATACCAGTGGCACGACCAACCTGCTGACCCCGAAATTCAACTACGAGCTTTTTAACTGCAACAACTTTAATATACGCTATTGGAGCTGGAATTACCGCGGCTGCTGGCACCAGACTTGCCCTCCAA
+
DDDDDIIIIIIIIIIGIHIIIIIIIIIIIIIIIIIIIIIIIIIIIIHIIIIIIHIHHIIIIIHHIIIHGIIIHHHIIIIIIIIHIIIHHIIHGIIHIIIHIGIIHIHIIHHIIIHHIIIIIIIIIIIIIIHHIHIIGIIIIIIIIIIIIIIIIIIIIIIIIIIIHHHIIIIIHIIIIIIIIIIIIIIIIIIIIIIIIIIIIIIHHIIIIIIIIIIIIIIIIIIHIIIIIIIIIIIIIIFIIHGHHIIIIIIIIIIIIIIIIIIIIIIIIIIIIIIIIIIIIIIIIIIIIHIIIIIIIIIIIIIIIIIIIIIIIIIIIIIIIIIIIHIIIIIIIIIIIIIIIDDDDD
@HISEQ:969:HM2KJBCX2:2:1101:15162:23339 2:N:0:ACTATGCA
ACTCATCTTCCACCCAACTATCCCTATTAATCATTACGGTGATCCTAGAAACCAACAAAATAGAACCATGCCGTCCTATTTTATTATTCCATGCTAATGTATTCAGGCATAGGCCTGCTTTGAGCACTCTAATTTTTTCAAGGTAATGGTTCTGCTTCCCCGGCACATCAAATTAATGGCATACCGGTTATTCAGAAGGTAGGAATCCATCACACCAGTGCGGACCGTGAGGCCCGACCGACGGATAGATCCCGAAATTCAACTACGAGCTTTTTAACTGCAACAACTTTAATATACGCTATTGGAGCTGGAATTACCGCGGCTGCTGGCACCAGACTTGCCCTCCAA
+
DDDDDIIIIIIIIIIIIIIHIIIIIIIIIIIIIIIIIIFHIIIIIIIIEHHIHIIIIGIHIHHFHIIIIIHIGHHIIIIIIIIIIIHIIFFHHIIIIIIIIIIIIIIHHIIIIIHIIIIIIIIIIHIIHIIIIIIIIIIIIIIIIIIIIHHIIIIHHHHIIIIIIIIIIIHIIIIIHIIIHIGIIIIIIHIIIIIIIHIIIIIIIIIIIIIIIIIIIIIIIIIIIIIIIIIIIIIIIIIIIIIIHEDIIIIGIIIIIIIIIIIIHIIIIIIIIIIIHIIIIIIIIIIHIIIIIIIIIHIIIIIIIIIIIIIIIIIIIIIIIIIIIIIIIIIIIIIIIIIIIIIDDDDD
@HISEQ:969:HM2KJBCX2:2:1101:18266:24016 2:N:0:ACTATGCA
ACTCATCTTCCACCCAACTATCCCTATTAATCATTACGTCAACCCTAGAAACCAACAAAATAGGATCAAACGTCCTATTTTATTATTCCATGCTAATGTATTCAAGCGTTAGCCTGCTTTAAACACTCTAATTTTTTCAAAGTAACAGTCCTGTTTCCCCGCAACACCAAATTAATGGCATCACGGTTCTTCAAGAAGGAGGAATCAGCAAGGCCAGTTCATACCAGTGGCACGACCAACCTGCTGACCCCGAAATTCAACTACGAGCTTTTTAACTGCAACAACTTTAATATACGCTATTGGAGCTGGAATTACCGCGGCTGCTGGCACCAGACTTGCCCTCCAA
+
DDDDDIIIIIIIIIIIIIIIIIIIIIIIIIIIIIIIIIIIGIIHIIIIIIIIIIGIIFHIIIIIHIIIIIIIIIIIIIIIIIIIIIIIHIIIIIHHIIIIIIIIIIIIIIIIIIIHIIHIHHIIIIIIIIIHHHIIIIIIIIIIIIIIIIHIIIIIIIIIIHIIIIIIIIIHIHIIIIIIIIIIIIIHIIIIIIIIIIIIIIIIIIIIIIIIIIIIIIIIIIIHIIIIIIIIIIIIIIIIIHHHIIIIIIHHIIIIIIIIIIIIIIIIIIIIIIIIIIIIIIIIIIIIIIIIIIIIIIIIIIIIIIIIIIIIIIIIIIIIIIIIIIIIIIIIIIIIIIIIIDDDDD
@HISEQ:969:HM2KJBCX2:2:1101:8510:23580 2:N:0:ACTATGCA
ACTCATCTTCCACCCAACTATCCCTATTAATCATTACATCGATCCTAGAAACCAACAAAATAGAATCGGATGTCCTATTTCATTATTCCATGCTGATGTATTCAAGCGTTAGCCTGCTTTAAACACTCTAATTTTTTCAAAGTAACAGTCCTGTTTCCCTGCAACACCAAATTAATGACATTACAGTTCTTCAAGAAGGAGGAACCAGTAAAGCCAAGTACATACCAGAGGCACGACCAACTTACTAATCCCGAAATTCAACTACGAGCTTTTTAACTGCAACAACTTTAATATACGCTATTGGAGCTGGAATTACCGCGGCTGCTGGCACCAGACTTGCCCTCCAA
+
DDDDDIIIIIIIIIIIIIIIIIIIIHIIIIIIIIIIIIIIIIIIIIIIHIIIIIIIIIIIIIIIIIIIIIIIIIIIIIIIIIIIIIIGIIHIHHHIIIIIIIIIIIIIIIIIIIIIIIIIIIIIIIIIIIHIIIIIIIIIIIIIIIIIIIIIIIIIIHIIIIIIIIIIIIIIIIIIIIIIIIIIIIIIIIIIIIIIIIIIIIIHIIIIIIIIIIIIIIIIIIIIIIIIIIIIIIIIIIIIIIIIHHIIHIIIIIIIIIIIIIIIIIIIIIIIIIIIIIIIIIIIIIIIIIIIIIIIIIHHGGIIIIIIIIIIIIIIIIIIIIIIIIIIIIIIIIIIIIIIIIDDDDD
@HISEQ:969:HM2KJBCX2:2:1101:15268:24245 2:N:0:ACTATGCA
ACTCATCTTCCAGACAACCCAACTATCCCTATTAATCATTACGTCGATCCTAGAAACCAACAAAATAGAATCAAACGTCCTATTTCGTTATTCCATGCTAATGTATTCAAGCGTGAGCCTGCTTTAAACACTCTAATTTTTTCAAAGTAACAGTCCTGATTCCCCATGACACCAAATTAATGACATCATGGTTCGTCAGAAGGTAGGAATCAATAATACCAGTACGTACAATAGCACGACCAATAAATTAATCCCGAAATTCAACTACGAGCTTTTTAACTGCAACAACTTTAATATACGCTATTGGAGCTGGAATTACCGCGGCTGCTGGCACCAGACTTGCCCTCCAA
+
DDDDDIIIIIIIIIIIIIIIIIIIIIIIIIIIIIIIIIIIIIIIIIIIIIIIICHIIIIIHIIIIIIIHIIIIIIIIHEEHHIHHIIIIIIIIIIIIIIIIIHIIIIIIIIIIIIIIIIIIIIIIIIIIIIIIIIIIIIIIIIIIIIIIIIIIIIIIIIIIIIIIIIIIIIIIIIIIIIIIIIIIIIIIIIIIIIIIIIIIIIIIIIIIIIIIIIIIIIIIIIIIIIIIIHIIIIIIIIIIIIIHIIIIIIIIIIIIIIHIIIIIIIIIIIIIIIIIIIIIIIIIIIIIIIIIIIIIIIIIIIIIIIIIIIIIIIIIIIIIIIIIIIIIIIIIIIIIIIIIIIIIDDDDD
@HISEQ:969:HM2KJBCX2:2:1101:1384:24251 2:N:0:ACTATGCA
ACTCATCTTCCACCCAACTATCCCTATTAATCATTACGTCGATCCTAGAAACCAACAAAATAGGGTCAAACGTCCTATTTCATTATTCCATGCTAATGTATTCAAGCGTGTGCCTGCTTTAAACACTCTAATTTTTTCAAAGTAACAGTCCTGATTCCCCATGACACCAAATTAATGACATCACAGTTCGTCAGAAGGTAGAAATCAATGATACCAGTTCATACCAGAGGCACGACCAATATATTGATCCCGAAATTCAACTACGAGCTTTTTAACTGCAACAACTTTAATATACGCTATTGGAGCTGGAATTACCGCGGCTGCTGGCACCAGACTTGCCCTCCAA
+
DDDDDIIIIIIIIIIIIIHIIIIIIIIIIIIIIIIIIEHIIIIIIIIHEHHIIIHIEHHHHIH1DEGHIIIIIIHIIHIIIIIIIIIIIIIHIHIIIIIIIHIHIIIIHIIIHIIIIHHIIHIIIIIIIIHHHHHIHIHHIIIIIIIHIIIIIIIIIIIIIIIIIIIIIIIIIIIIIIIIHIIIIIIIIIIIIIIIIIIIHHHFIIIIIIIIIIIIIIIHIIIIIIIHIIIIIIIIIIIIIIHHHIIIIIIIIHHIIIIIIHIIIIIIIHHIHEHIIIIIIIIHIIIIIIIIIIIIIIHHHIIIIIIIIIIHIIIIIIIIIIIIIIIIIIIIIIIIIIIIIDDDDD
@HISEQ:969:HM2KJBCX2:2:1101:15187:24801 2:N:0:ACTATGCA
ACTCATCTTCCACCCAACTATCCCTATTAATCATTACAGTGATCCTAGAAACCAACAAAATAGAATCATCCGTCCTATTTTATTATTCCATGCTAATGTATTCAAGCAAATAATGCCTGCTTTAAACACTCTAATTTTTTCAAAGTAAAAGTCCTAGTTCATTGAAACACCCAGTTAAAGAGGCATCACAATTCACCAGAAGGTGAGGAATTGGCTACGCCAGTTCATACCCCTTAAGGCACGACCGATGTGTCAATCCCGAAATTCAACTACGAGCTTTTTAACTGCAACAACTTTAATATACGCTATTGGAGCTGGAATTACCGCGGCTGCTGGCACCAGACTTGCCCTCCAA
+
DDDDDIIIIIIIIIIIHGIIIIIIIIIIIIIIIIIIIIIIIIIIIIIHEHHIIIHIIIIIIIIGIIIIIIIIHIDHHHIIIIIGCHHHHHIIIHHIIHHEHFHHHHIIIIIIIIIIIIIHIIIIIIIIIIIIIGIIIIIIIIIHHHIIIIIIIHIIIIIIIIIIIIIIIIIIIIIHIIIIIIIIIHIIIIIIGIIIIIIIIIIIIIIIIIIIIIIIIIIIIIIIIHIIIIIIIIIIIIIIIIIIIIIIIIIIIHIIIIIIIIIIIIIIIIIIIIIIHIIIIIIIIIIIIIIIIIIIIIIIIIIIIIIIIIIIIIIIIIIIIIIIIIIIIIIIIIIIIIIIIIIIIIIIIIDDDDD
@HISEQ:969:HM2KJBCX2:2:1101:5455:24270 2:N:0:ACTATGCA
ACTCATCTTCCACCCAACTATCCCTATTAATCATTACGGTGATCCTAGAAACCAACAAAATAGAACCATGCCGTCCTATTCTATTATTCCATGCTAATGTATTCGAGCAAAATGCCTGCTTTAAACACTCTAATTTTTTCAAGGTAAAGGTCCTGGTTCCACATGACACCCAATTAAGGACATCATGCTTCTCCAGAAGGTGAGAAATCAACTGCGACAGTTCATACCCCTTAAGGCACGACCATCACGTCAATCCCGAAATTCAACTACGAGCTTTTTAACTGCAACAACTTTAATATACGCTATTGGAGCTGGAATTACCGCGGCTGCTGGCACCAGACTTGCCCTCCAA
+
DDDCDHHIIIIIIIIIIIIIIIIIIHIIIGHEHIIIIIHHIIIHIIIHIFHIIHHIIIIIHIHIHHHHIEHIHHIHIIIEGIIHHEHHII1GHCHHIIIGIGHHIIHHIIIIIHHHIIIIGHIIIHHIIIIEGHIHIIHIIGIHHFH?HHHIHIIIIHIIIHIHFHIIIIIHIHFHFEHIHIIIIHHIIIIIHIHIIIIHGIIIIIHHHHHHHIIIIIIIIHIIIIHIIIIIGIGIHDHGIHIHHHFIHHHHIIIIHIHHIIIIIHHIIIIHIIEIIIHIIIHGHFHHIIHHIIIIIIHHIIIHIIIHIIIIIIHIIIIIHIIIIIIIHGHIIIIHHEIHIIIGIIIDBBDD
@HISEQ:969:HM2KJBCX2:2:1101:16674:24950 2:N:0:ACTATGCA
ACTCATCTTCCACCCAACTATCCCTATTAATCATTACGTCGATCCTAGAAACCAACAAAATAGAATCAAACGTCCTATTTCGTTATTCCATGCTAATGTATTCAAGCGTGAGCCTGCTTTAAACACTCTAATTTTTTCAAAGTAACAGTCCTGATTCCCCAAGACACCAAATTAATGACATCATGGTTCGTCAGAAGGTAGGAATCAATAATACCAGTACGTACAATAGCACGACCAATAAATTGATCCCGAAATTCAACTACGAGCTTTTTAACTGCAACAACTTTAATATACGCTATTGGAGCTGGAATTACCGCGGCTGCTGGCACCAGACTTGCCCTCCAA
+
DA?@D1<CG@F<E<EGHIIHHIIHEHHHHCE<F@FF<<CFC?<<C@HHHHEHIHGECE1CGF?@EFHICHI@<1<@EE<<C@CCE<11<F<FC1FGCC<HHIIHHGHHF?HC<C61F8A<HFHGD@ACGHHE@IHHF?GH@HHHHGEFHEHHIIHHHGCGFE1@CDFHHHGD@F?6EGCHIHFEIHDHEHCHH2FCG@?H:HHFC1EHCHHGCGIIIIHH<IIHEH9CHGHC<GF9GIIHIHFFGC:<FGIIGIHHGIIIIHIHFHGIIHHHHFIIIHIIIIHIIHHIIIHGDHGDEIIIGIIGIIIHIIIIIIIIIIIIIIHIIIIIIIHIIIIIIIIIDDDDD
@HISEQ:969:HM2KJBCX2:2:1101:17505:24703 2:N:0:ACTATGCA
ACTCATCTTCCACCCAACTATCCCTATTAATCATTACGTCGATCCTAGAAACCAACAAAATAGAATCAAACGTCCTATTTCATTATTCCATGCTAATGTATTCAAGCGTAAGCCTGCTTTAAACACTCTAATTTTTTCAAAGTAACAGTCCTGATTCCCCACGACACCAAATTAATGACATCGCGGTTCTTCAGAAGGTAGGAACCAATAATGCCAGTGCGTACCGAAGCACGACCAACAATTTGATCCCGAAATTCAACTACGAGCTTTTTAACTGCAACAACTTTAATATACGCTATTGGAGCTGGAATTACCGCGGCTGCTGGCACCAGACTTGCCCTCCAA
+
DDDCDIIIIIIIIIHIIIIIIIIIIIIIIIIIIIIIIIIIIIIIIIIIEHHIIIIIGICHIIHHIIIHIIIGHHIIIIIIIIIIIIIIIIIIIIIIIIIIIIIIIHIIHIHIIIIIHGIHHIIIHIIIIIHIIIIIIIHIHIIIIIIIIIIIIIIHIHHIIIIIIIIIIIIIIIIIIIIIIIIIIIIIIIIIIIIIIIIIIIIIIIIIIIIIIIIIIIIIIIIIIIIIIIIIIIIIIIIIIIIIIIIIIIIIIIIIIIIIGHIHIIIIIIIIHIIIIIIIIIIIIIIIIIIHIIIIIIIIIIIIIIIIIIIIIIIIIIIIIIIIIIIIIIIIIIIIIIIIDDDDD
@HISEQ:969:HM2KJBCX2:2:1101:4133:24769 2:N:0:ACTATGCA
ACTCATCTTCCACCCAACTATCCCTATTAATCATTACGTCGATCCTAGAAACCAACAAAATAGAATCAAACGTCCTATTTCATTATTCCATGCTAATGTATTCAAGCGCGAGCCTGCTTTAAACACTCTAATTTTTTCAAAGTAACGGTCCTGATTCCCCATGACACCAAATTAATGACATCATGGTTCTTCAGAAGGGAGAAATCAAAATTGCCAGTACGTACCGAGGCACGACCAACAAATTGATCTCGAAATTCAACTACGAGCTTTTTAACTGCAACAACTTTAATATACGCTATTGGAGCTGGAATTACCGCGGCTGCTGGCACCAGACTTGCCCTCCAA
+
DDDDDHIIIIIIIIIHIIIIIIIIIIIIIIIIIIIIIIIIIIIIHHIIGHIIIIIIGIIIIIIIIIIIHIFED@GHIGIHEHIIGIGIIIIIIHIGIIIIIIHIIIIIIIIIIHHIHHHIIHIIIIIIIIIIIIIIIIIIIIIIIIIIIIIIIIIIIHHIIIIIIIIIIHHGIIIIIIIIIIIIIIGIHHIHIIIIHIIIIIIIIIIIIIIIIIIIIIIIIIIIIIIIIIIIIIIIIIIIIIIIIIIIIIIIIIIIIIIIIIIIIIIIIIIIIIIIIIIIIIIIIIIIIIIIHIIIIIIIIIIIIIIIIHIIIIIIIIIIIIIIIIIIIIIIIIIIIIIIDDDDD
@HISEQ:969:HM2KJBCX2:2:1101:7678:24925 2:N:0:ACTATGCA
ACTCATCTTCCACCCAACTATCCCTATTAATCATTACGTTGATCCTAGAAACCAACAAAATAGGTTCGAACGTCCTATTTCATTATTCCATGCTAATGTATTCAAGCTAAAGCCTGCTTTAAACACTCTAATTTTTTCAAAGTAACAGTCCTAACTCCCCATAACACCAAATTAATGACATCATGGTTCGTCAGAAAGGAGAGACCAATGATACCAGTACGTACCGAAGGCACGACCGACATATTGATCCCGAAATTCAACTACGAGCTTTTTAACTGCAACAACTTTAATATACGCTATTGGAGCTGGAATTACCGCGGCTGCTGGCACCAGACTTGCCCTCCAA
+
DDDDDIIIIIIIIIIIIIIIIIIIIIIIIIIIIIIIIIIIIIIIIIHIHIIIIIIIIIIIIIGHHHIIIIIIIIIIIIHHIIIIIIIIHIIHGIIGIIIHHIIIIIIIIHIIHHIHIIHIIHIIIIIIIIIIIIIIIIIIHIIIIIHIHIIIHHGHHIIIHIIIIHHIIIIHIIHHHGIIIIIIIIIIIIIIIIIIIIIIIIIIIIIIIIIIIFIIIIIHIIIHIIIIIIIIIIIIIIIHIIIHGIIHIHHIHIIIIIIIIIIIIIIIIIIHIIIIIIIIIIIIIIHIIIIHHHIIIIIIIIIIIIIIIIIIIIIIIIIIIIIIIIIIIIIIIIIIIIIIIDDDDD
@HISEQ:969:HM2KJBCX2:2:1101:9369:25217 2:N:0:ACTATGCA
ACTCATCTTCCACCCAACTATCCCTATTAATCATTACGTCAATCCTAGAAACCAACAAAATAGGATCGAACGTCCTATTTCATTATTCCATGCTAATGTATTCAAGCGTTAGCCTGCTTTAAACACTCTAATTTTTTCAAAGTAACAGTCCTGTTTCCCTGCAACACCAAATTAATGACATTACAGTTCTTCAAGAAGGAGGAATCAGTAAAGCCAGTACATACCATTGGCACGACCAACCTACTGACCCCGAAATTCAACTACGAGCTTTTTAACTGCAACAACTTTAATATACGCTATTGGAGCTGGAATTACCGCGGCTGCTGGCACCAGACTTGCCCTCCAA
+
DDBDDGFHHEEGHIIIIGIIIIIIIIIIIIIIIIIIIIIIEHIIIIICEHHIIIIIIGIIHHHHGHI@GHIIIGHIIIIIIIIIIIIIIIIHEHHIIIIHIIHIIIIIHCCIHIIHIIIIIHHGHIIIHGIIIIIIIIIIIIIHIIIHHIHIICHIIHHH@?CHHIIIIHHHHIIIIIIHH?IIIIIIIHIHH<@FCG#IIHIIIHH@HIHG@IIIIIHIIIIIHFCCIIIIIIIIHHGEHIHEGIHAIIIIIHIIIIIIIIIIIHIIIIIIIIHIIIGIIIIIIIIIIIIIIIIIIIIIIIIHIIIIIIIIIIIIIIIIIIIIIIGIIIIIIIIHIIIIIDDDDD
@HISEQ:969:HM2KJBCX2:2:1101:9863:24623 2:N:0:ACTATGCA
ACTCATCTTCCACCCAACTATCCCTATTAATCATTACGTCAATCCTAGAAACCAACAAAATAGGATCGAACGTCCTATTTCATTATTCCATGCTAATGTATTCAAGCGTTAGCCTGCTTTAAACACTCTAATTTTTTCAAAGTAACAGTCCTGTTTCCCTGCAACACCAAATTAATGACATTACAGTTCTTCAGAAAGGAGGAATCAGCGAAGCCAGTGCATACCAGTGGCACGACCAACCTGCTGACCCCGAAATTCAACTACGAGCTTTTTAACTGCAACAACTTTAATATACGCTATTGGAGCTGGAATTACCGCGGCTGCTGGCACCAGACTTGCCCTCCAA
+
DDDDDIIIIIHHIIIIIIIIIIIIIIIIIIIIIIHIIHIIIIIIIIGHIIHIIIGIGIIIIGE@HHHHHHHHHIIIHIHHHIIIGIIIGHHHECHHIIGIIIIIIIIIHIIIIIHHHHIIIIIHIIHHIIGHHIHIIIIHHIIIIIHIIIIIGIIIIIHHIIIIIIHIIIIIIIIIIIIIIIIIIIIIIIIIIIIIIIIIIIHIIIIIIIHIHIIIIII=IIIIIIIHIIIHIIIIIIHHIIIHFHIIIIIIIIIIIIIIIIIIIIIIIIIIIIHIIIIIIIIIIIIIIIIIIIIIHIIIHIIIIIIIIIIIIIIIIIIIIIIIIIIIIIIIIIIIIIIIIDDDDD
@HISEQ:969:HM2KJBCX2:2:1101:12012:25885 2:N:0:ACTATGCA
ACTCATCTTCCACCCAACTATCCCTATTAATCATTACGTCGATCCTAGAAACCAACAAAATAGAATCAAACGTCCTATTTCGTTATTCCATGCTAATGTATTCAAGCGTGAGCCTGCTTTAAACACTCTAATTTTTTCAAAGTAACAGTCCTGATTCCCCATGACACCAAATTAATGACATCATGGTTCGTCAGAAGGTAGGAATCAATAATACCAGTACGTACAATAGCACGACCAATAAATTGATCCCGAAATTCAACTACGAGCTTTTTAACTGCAACAACTTTAATATACGCTATTGGAGCTGGAATTACCGCGGCTGCTGGCACCAGACTTGCCCTCCAA
+
DDDDDIIIIIIIIIIIIIIIIIIIIIIIIIIIIIIIIIIIIIIIIIIIIIIIIIIIHIIIIIIIIIIIIGIIHIHIIIHHIIIIGIIIIIIGGIGIIIIIIIIIIIIIIIIIIIIIIIIIIIIIIIIIIIIIIIIIIIIIIIIIIIIIIIIIIIIIIIIIIIIHIIHIIIIIIIIIIHIIHIIIIIIIIIHIIIIIIIIIIIIIIIIIIIIIIIIIIIIIIIIIIIIIIIIIIIIIIIIIIIIIIIIIIIIIIIIIIIIIIIHIIIIIIIIIIIIIIIIIIIIIIIIIIIIIIIIIIIIIIIIIIIIIIIIIIIIIIIIIIIIIIIIIIIIIIIIIIIIIDDDDD
@HISEQ:969:HM2KJBCX2:2:1101:19235:27723 2:N:0:ACTATGCA
ACTCATCTTCCACCCAACTATCCCTATTAATCATTACGTCAATCCTAGAAACCAACAAAATAGGTTCGAACGTCCTATTTCATTATTCCATGCTAATGTATTCAGGCGCTAGCCTGCTTTAAACACTCTAATTTTTTCAAAGTAACAGTCCTGTTTCCCCGCAACACCAAATTAATGGCATTACGGTTCTACAAGAAGGAGGAGTCAGCGAGCCAGTGCATACCATTGGCACGACCGACCTGCTAACCCCGAAATTCAACTACGAGCTTTTTAACTGCAACAACTTTAATATACGCTATTGGAGCTGGAATTACCGCGGCTGCTGGCACCAGACTTGCCCTCCAA
+
ADBDDHHIIIIIIIGF@HGHHEEEHHICGHIHFHIHHIHFEHIHIIIIHHHHHHHIHHHHHFCGGHHIIIIICGHGHHHIIFHI?HFEHEHCHHHIIIHIIHHHHHIIHIHHIHHHIIIIIIGHFIHCHGHHHHFHIIIIIHIIIIIIHIIHHHHIIHEIHHHHHHIHHIHHHIIIIIIIIIIIHIHGIHHHIIIHHIIGIIHHGHHHHIIIHII<IIIIIIIIHHGIIIIIHIGIIIIIIIIIIFCCIHIIIHHIHHIHHHHHIGIIIHHHIIIIHIIIIIIIIIIIIIIIHIIIIIIIIIIIIIIIIIIIIHHIIIIIIIIIIHIIIIHIGHIGIIIHDDDDD
@HISEQ:969:HM2KJBCX2:2:1101:10402:28071 2:N:0:ACTATGCA
ACTCATCTTCCACCCAACTATCCCTATTAATCATTACGTCGATCCTAGAAACCAACAAAATAGAATCAAACGTCCTATTTCATTATTCCATGCTAATGTATTCAAGCGTAAGCCTGCTTTAAACACTCTAATTTTTTCAAAGTAACAGTCCTGATTCCCCACGACACCAAATTAATGACATCGCGGTTCTTCAGAAGGTAGGAACCGATAATGCCAGTGCGTACCGAGGCACGACCAACAATTCGATCCCGAAATTCAACTACGAGCTTTTTAACTGCAACAACTTTAATATACGCTATTGGAGCTGGAATTACCGCGGCTGCTGGCACCAGACTTGCCCTCCAA
+
DDDDDHIIIHHIIIIIIIIIIIIIIIIIIIIIIIIIIHIIHIIIIIIIIIIIIIHIIIIIIIHEHIIIIHIIIIIIHIIIIIIIIHIEHHIIHIIIIIIIIIIIHIHIHIIIIIIIIIIIIIIIIIIIIIIIIIIIHIHIHIIIIIIIIIIIIIIIIIHIIIIIIIIIIIIIIIIIIIIIIIIIIIIIIIIIIIIIIIIIIIIIIIIIIIIIIIIIIIIIIHHIIIIHIIIIIIIIIIIIIHIGIIIIIIIIIIIIIIIIIIIIIIIIIIIIIHIIIIIIIIIIIIIHIIGIIIIIIIIIIIIIIIIIIIIIIIIIIIIIIIIIIIIIIIHIIIIIIIIIDDDDD
@HISEQ:969:HM2KJBCX2:2:1101:15988:29356 2:N:0:ACTATGCA
ACTCATCTTCCACCCCAACTATCCCTATTAATCATTACGTCAATCCTAGAAACCAACAAAATAGGATCGAACGTCCTATTTCATTATTCCATGCTAATGTATTCAAGCGTTAGCTTGCTTTAAACACTCTAATTTTTTCAAAGTAACAGTCCAAATTCCCCGCAACACCAAATTAATGGCATTACGGATCATCAGGAAGGAGGAATCAGTGAGACCAGTACATACCAGAGGCATGACCAACCTACTAACCCCGAAATTCAACTACGAGCTTTTTAACTGCAACAACTTTAATATACGCTATTGGAGCTGGAATTACCGCGGCTGCTGGCACCAGACTTGCCCTCCAA
+
DDDDDIIIIIIIIIIIIIIIIHIIIIIIIIHHIIIIHIIIIIIIIHIIHIIIIGIIIFHHIIIHIGHIIIHIIIIIIIIIIIIIHHIHIFGHIHIIIIIIIHHIHIIIIIIIIIIIIIIIIIIHHHHHIIIIIIIIHIHHIIIIIIIIIHIIHIIIIIIIHIIIIIIIIIIIIIIHHIIIHHHIHIHIIIIIIIIIIIIIIHIIIIIIIIIIIIIIIIIIIIIIIHIIIIHIIIIIIIGHIIIIHIIHIIIIIIIIIHIIIIIIIIIIIIIIIIIIIHIIIIIIIIIIIIIIIIIIIIIIIIIIIIIIIIIIIIIIIIIIIIIHIIIIIIIIIIIHIIIIHIDDDDD
@HISEQ:969:HM2KJBCX2:2:1101:8537:29637 2:N:0:ACTATGCA
ACTCATCTTCCACCCAACTATCCCTATTAATCATTACGTCGATCCTAGAAACCAACAAAATAGAATCAAACGTCCTATTTCGTTATTCCATGCTAATGTATTCAAGCGTGAGCCTGCTTTAAACACTCTAATTTTTTCAAAGTAACAGTCCTGATTCCCCATGACACCAAATTAATGACATCATGGTTCGTCAGAAGGTAGGAATCAATAATACCAGTACGTACAATAGCACGACCAATAAATTGATCCCGAAATTCAACTACGAGCTTTTTAACTGCAACAACTTTAATATACGCTATTGGAGCTGGAATTACCGCGGCTGCTGGCACCAGACTTGCCCTCCAA
+
B@0@DFE11<1<F1C?@@@CF1DEFHHHEF?CGH1@C1DEHIEHHHEHFFEH@G<<CGHIICC@11<1?1F01<0C111<FEGCD1<DH?1CHE?FHGHHEG@=HHHGHGIHHHIHFGHHFHHHGGEFHHHDHFCGCHHFHIHHGBHGEHFHIHCHIIIHHDFEIIGIHIH7HDCGD2GC?HHHHDHHHEHHIIHHCHHEH9?F?HEHEHFDFH@HDHGGFIIIHHHEHCHEGFEEHGFFCC@DHECDDHHHGF1GHIIHECHHGIIIHHGHIHEIHHFIHHHIHGHHHHHHIIHFFCHFHHHHIHHHIHGHHHCCHEFEGIHHIHHEECHGHHHEEHEED@DAD
@HISEQ:969:HM2KJBCX2:2:1101:4104:30377 2:N:0:ACTATGCA
ACTCATCTTCCACCCAACTATCCCTATTAATCATTACGTCAATCCTAGAAACCAACAAAATAGGATCAAACGTCCTATTTCATTATTCCATGCTAATGTATTCAAGCGTTAGCCTGCTTTAAACACTCTAATTTTTTCAAAGTAACAGTCCTGTTTCCCTGCAACACCAAATTAATGACATTACAGTTCTTCAAGAAGGAGGAACCAGTAAAGCCAGTACATACCAGAGGCACGACCAACCTACTAATCCCGAAATTCAACTACGAGCTTTTTAACTGCAACAACTTTAATATACGCTATTGGAGCTGGAATTACCGCGGCTGCTGGCACCAGACTTGCCCTCCAA
+
DDDDDIGIIIIIIIIIIIIIIIIIIIIIIIIIIIIIIHIIIIIIIIIIIIIHIGIIIHHIIIHHHIIIIIIIIHIIIIIIHIIIIIIHIIIIIIHHIIIIIIIIIHIIHIIHIIIIIIIIIIIIIIIIIIIIIIIIIIIIIIIIHIIIHIIIIHIIIIIIIIIIIIIIIIIIIIIIIIIIIIIIIHHIIIIIIIIIIIIIIIIHIIIIIIIIIIIIIIIIIIIIIIIIIHIIIIIIIIIIIIIHHIIIIIIIHIIIHIIIIIIIIIIIIIIIIIHIIIIIIIIIIIIIIIIIIIIIIIIIHIIIIIIIHIIIIIIIIIIIIIIIIIIIIIIIIIIIIIIIIDDDDD
@HISEQ:969:HM2KJBCX2:2:1101:12817:30341 2:N:0:ACTATGCA
ACTCATCTTCCACCCAACTATCCCTATTAATCATTACGTCGATCCTAGAAACCAACAAAATAGAATCAAACGTCCTATTTCATTATTCCATGCTAATGTATTCAAGCGCGAGCTTGCTTTAAACACTCTAATTTTTTCAAAGTAACAGTCCTGATTTCCCGCGACACCAAATTAATGACATCGTGGTTCGTCAGAAGGGAGAAACCAATAATGCTAGTACGTACAAAGTACGACCGACATATTAGTCCCGAAATTCAACTACGAGCTTTTTAACTGCAACAACTTTAATATACGCTATTGGAGCTGGAATTACCGCGGCTGCTGGCACCAGACTTGCCCTCCAA
+
DDDDDIIIIIIIIIIIIIIIIIIIIIIIIIIIIIIIIIIIIIIIIIIGHIIIIIIIIIIIIHEIIHIIIIIIHIGHIIIIIIIIIIIIIIIIGIIIIIIIIGIIIHHHIIIIIIIIIIIIIIIIIHIIIIIIIIIIHIIIIIIIIIIIIIIIIIIIIIHIIIIIIIIIIIHHIIIIIIIIIIIIIIIIIIIIIIIIIIIIIIIIIIIIIIIIIHIIIIIIIIIIIIIIIIIIIIIIIIIIIIHIIIIIIIIIIIIIIIIIIIIIIIIIIIIIIIIIIIIIIIIIIIIIIIIIIIIIIIIIIIIIIIIIIIIIIIIIIIIIIIIIIIIIIIIIIHIIIIIDDDDD
@HISEQ:969:HM2KJBCX2:2:1101:5253:30605 2:N:0:ACTATGCA
ACTCATCTTCCACCCAACTATCCCTATTAATCATTACTTCAGTCCTAGAAACCAACAAAATAGAATCATGCCGTCCTATTTTATTATTCCATGCTAATGTATTCAAGCAAAATGCCTGCTTTAAACACTCTAATTTTTTCAAAGTAGAGGTCCTGGTTCCCCGCGTCACCCAATTAAGGACAGCGCGGTTCTCCAGAAGGTAGGAATTCTACACGCTAGTACAGACTGGTTAGCCCGACCAACGGTAGAACCCCGAAATTCAACTACGAGCTTTTTAACTGCAACAACTTTAATATACGCTATTGGAGCTGGAATTACCGCGGCTGCTGGCACCAGACTTGCCCTCCAA
+
DDDDDIIIIIIIIIIIIIIIIIIIIIIIIIIIIIIIIIIIIIIIIIHIIIIIHHIIHHIHHHHEHHIIIIIIHHIIHIIIIIIIIIIIIIIIIIIIIIIIIIHIIIIIIIIIIIIIIIIIIIIIIIIIIIIIIIIIIIIHHHHIIIIIIIIIIIIIIIIIIIIIIIIIIIIIIIHIIIIIIIIIIIIIIIHIIIIIIIIIIIIIIIIIIIIIIIIIIIIIIIIIIIIIIIIIIIIIIIIIIIIIIHIIIIIHIIIIIIIIIIIIIIIIIIIIIIIIHGIIHIIIIIIIIIIIIIIHHIIIIIIIIIIIIIHIIIIIIIIIIIIIIIIIIIHIIIIIIIIIIHIIDDDDD
@HISEQ:969:HM2KJBCX2:2:1101:3116:30760 2:N:0:ACTATGCA
ACTCATCTTCCACCCAACTATCCCTATTAATCATTACGTCGATCCTAGAAACCAACAAAATAGAATCAAACGTCCTATTTCGTTATTCCATGCTAATGTATTCAAGCGTGAGCCTGCTTTAAACACTCTAATTTTTTCAAAGTAACAGTCCTGATTCCCCATGACACCAAATTAATGACATCATGGTTCGTCAGAAGGTAGGAATCAATAATACCAGTACGTACAATAGCACGACCAATAAATTGATCCCGAAATTCAACTACGAGCTTTTTAACTGCAACAACTTTAATATACGCTATTGGAGCTGGAATTACCGCGGCTGCTGGCACCAGACTTGCCCTCCAA
+
CDDDDGIIIIIIIIIIIIIIIIFHHIIIIHIHIIIHIHIIHHIIIIIIHHHIHIFHHHIIHIHIIIIIIHHIHIIHFHHIHIIIIIIHHHIIIIIIIIIIIIHIIHIIHIIIHIIIIIIIIHHIIIIIIIGHIIIGHIIHIIIIIIHHHIIIIIIIHIIIGIIIIIIIIHIHHIIIIIIIIIIIIIHIIIIIHIIIIIIIIIIIHHIHHHIIIIIIIIHIIIIIIIIIIIIIIIIIIIIIHHHHIIIIIIIIHIGIIIIIGIIIHHIIIIIIIIIIIIIIIIHIHHEHIIIIIIIIIIIIIIIIIIIIHIIIIIIIIIIIIIIIIIIIIIIIIIIIIIIIDDDDD
@HISEQ:969:HM2KJBCX2:2:1101:12570:32277 2:N:0:ACTATGCA
ACTCATCTTCCACCCAACTATCCCTATTAATCATTACGGTGATCCTAGAAACCAACGAAATAGAATCAGTCCGTCCTATTTCATTATTCCATGCTAATGTATTCAGACGATAGTCTGCTTTAAACACTCTAATTTTTTCAAAGTAACAGTCCTGATTTCCCATCACACCAAATAAATGGCATGAAAGTTCCTCAGAAGGTAGAGATCCATCTCACCAGTACAGACAATTAAGCCTGACCAATGGGTAGACCCCGAAGTTCAACTACGAGCTTTTTAACTGCAACAACTTTAATATACGCTATTGGAGCTGGAATTACCGCGGCTGCTGGCACCAGACTTGCCCTCCAA
+
DDDCDIIIIHIIIIIIIIIIIIIIIGIIIIIIIIIIIIGIIIIHIIIGHIIIIIGIIIIFHIHFIIIIIIIGIHIHIIIIIIIIIIIIIIIIIIIIIIIIIIIIIIIIIIIIIIIIIIHFHIIIIIIIIIIIHIIIHIIHIHIIIIIIIIIIIIIIIIIIIGIIIIIIIIIIIIHIIIIIIIIIIHIIIIIHIIIIIIIIIIIHIIIIIIIIIIIIIIIIIIIIIIIIIIIIIIIIIIIIIIIHHHHIIIIIIIIIIIIIIIIIIIIIIIIIIIIIIIIIIIIIIIIIIIIIIIIIIIIIIIIIIIIIIIIIIHIIIIIIIIIIIIIIIIIIIIIIIIIIIIIDDDDD
@HISEQ:969:HM2KJBCX2:2:1101:12327:33059 2:N:0:ACTATGCA
ACTCATCTTCCACCCAACTATCCCTATTAATCATTACGTCAATCCTAGAAACCAACAAAATAGGATCGAACGTCCTATTTCATTATTCCATGCTAATGTATTCAAGCGTTAGCTTGCTTTAAACACTCTAATTTTTTCAAAGTAACAGTCCAAATTCCCCGCAACACCAAATTAATGGCATTACGGATCATCAGGAAGGAGGAATCAGTGAGACCAGTACATACCAGAGGCATGACCAATCTACTAACCCCGAAATTCAACTACGAGCTTTTTAACTGCAACAACTTTAATATACGCTATTGGAGCTGGAATTACCGCGGCTGCTGGCACCAGACTTGCCCTCCAA
+
DBDBDIIIIHIIIIIIIIGHHIHIHIHIIIIIHIHHGHEHIHIHIIHHIHIIIIHIIIEFHIH?GHICEHIIIIGHIIHIHHHIIIIIGIHHGIIGIIHHI@FHHEIHIHIHHIIIHHHIHHHHHIIHIIIIHHIIHIHHFIIHHIIIIIHIHIIHIIHHIIIHIHIIIIIIIIIIIIIIIIIIIIIIIHIIIIIHIIIIIIIIIIIIIIIIIHIIIIIIIIIIIIIIIIIIIIIIIIIIIIHHHIGIIIIIIIIIIIIIHHHHIIIIHIIIIIIIIIIIIIIIIHIIIIIIIHIIIIIIIIIIIIIIIIIIIIIIIIIIIIIIIIIIIIIIIHIHIIIIIDDBDB
@HISEQ:969:HM2KJBCX2:2:1101:13086:33830 2:N:0:ACTATGCA
ACTCATCTTCCACCCAACTATCCCTATTAATCATTACGTCAATCCTAGAAACCAACAAAATAGGATCAACGTCCTATTTCATTATTCCATGCTAATGTATTCAAGCGCGAGCCTGCTTTAAACACTCTAATTTTTTCAAAGTAACAGTCCTGATTCCCCGCCACACCAAATTAATGACATGATGGTTCGTCAGAAGGTAGGAACCAGTAACACCAGTACGTACCTAAGGCACGACCAACGTACTGATCCCGAAATTCAACTACGAGCTTTTTAACTGCAACAACTTTAATATACGCTATTGGAGCTGGAATTACCGCGGCTGCTGGCACCAGACTTGCCCTCCAA
+
DDDDDIIIIHHIIIIIIIIIHIIIIHIIIIIIIIIIIHIIIIIIIIIHHIIIIIIIIHGHIIIIHIIIHIHHIIIIIHIHHGHHIIHHHIIHIIIHHIHHIHIHIHIIIIIIIIIHHIIIIHIHIIHIHIIIIIIIIIIHIIIIIIIHHIIIIIIIIIHIIIIIIIIIHHHIIIIIIIIIIIIIHIIIHIIIIIIIHHHHIIIIIIIIIIIIIIIIIIIIIIIIIIIIIIIIIIIIIIIIIIIHIIIIIIIIIIIIIHIIIHIIIIGIIIIIIIIIIIIIIIIIIIIIIIIIIIIIIIIIIHHIHIIIIIIIIIIIIIIIIIIIIIIIIIIIIIIIIIIIDDDDD
@HISEQ:969:HM2KJBCX2:2:1101:19383:33811 2:N:0:ACTATGCA
ACTCATCTTCCACCCAACTATCCCTATTAATCATTACGTCAATCCTAGAAACCAACAAAATAGGATCAAACGTCCTATTTCATTATTCCATGCTAATGTATTCAAGCGTTAGCCTGCTTTAAACACTCTAATTTTTTCAAAGTAACAGTCCTGTTTCCCTGCAACACCAAATTAATGGCATTACAGTTCTTCAGAAAGGAGGAATCAGCGAAGCCAGTGCATACCAGTGGCACGACCAACCTGCTGACCCCGAAATTCAACTACGAGCTTTTTAACTGCAACAACTTTAATATACGCTATTGGAGCTGGAATTACCGCGGCTGCTGGCACCAGACTTGCCCTCCAA
+
DDDDDIIIIIHIHIHHHIIHIIIIIIIIIIIIIIIIIHIIIIIIHIIIIHEHHIHIIHIHHHEHHIIIHIIIIIIIFHHIHEHHHHH@HHIGHHIIHHHIHHHHIIHHIIIIIHIIHIIIIIHHHIIIIIIIIHIIIIIIIIIIIHIIIIHIIIIIIHHHIIIIIHHIIIHHIIIIIHIIIIIIIIIHIIIIIIIIIIIIIIIIHIIIIIGIIIIIIIHIIIIIIHIIHIIIIHIIIIIIIHHEEIIHGIHHIIIIIIIHHIIIIIIIIIIIIIIIIIIIIIIIIIIIIIHIIIIIIIIIIIIIIIIIIIIIIIIIIIIIIIIIIIIIIIIIIIIIIIIIIDDDCD
@HISEQ:969:HM2KJBCX2:2:1101:3177:34998 2:N:0:ACTATGCA
ACTCATCTTCCACCCAACTATCCCTATTAATCATTACGGTGATCCTAGAAACCAACGAAATAGAATCAGTCCGTCCTATTTCATTATTCCATGCTAATGTATTCAAGCGTAAGCCTGCTTTAAACACTCTAATTTTTTCAAAGTAACAGTCCTGATTCCCCACGACACCAAATTAATGACATCGCGGTTCTTCAGAAGGTAGGAACCAATAATGCCAGTGCGTACCGAAGCACGACCAACAATTTGATCCCGAAATTCAACTACGAGCTTTTTAACTGCAACAACTTTAATATACGCTATTGGAGCTGGAATTACCGCGGCTGCTGGCACCAGACTTGCCCTCCAA
+
DDDDDIIIIIIIIIIIIIIIIIIIIIIIIIIIIIIIIIIHIIIIIIIIIIIIGHHIIIIIIIIIIIIIIIHGHHHIIIIHIIIIIHIIIHIIIIIIIIIIIIHIIIIIIIIIIIIIIIIIIIHHIIIIIIIIIIIIIIIHIIIIIIIIIHIHIIIIIIIIIIIIIIIIIIIHHIIIIIIIHIIIIIIIHIIIIIIIIIIIHIIIIIIIIIIIIIIIIIIIIIHIIIIIIIIIIHEIIIIIIIHIHIIIIIIIIIIIIIIIIIIIIIIIIIIIIIHIIIIIIIIIIIIIIIIIIIIIIIIIIIIIIIIIIIIIIIIIIIIIIIIIIIIIIIIIIIIIIIIIIDDDDD
@HISEQ:969:HM2KJBCX2:2:1101:15901:34792 2:N:0:ACTATGCA
ACTCATCTTCCACCCAACTATCCCTATTAATCATTACGTCAATCCTAGAAACCAACAAAATAGGATCAAACGTCCTATTTCATTATTCCATGCTAATGTATTCAAGCGTTAGCCTGCTTTAAACACTCTAATTTTTTCAAAGTAACAGTCCTGTTTCCCTGCAACACCAAATTAATGACATTACAGTTCTTCAAGAAGGAGGAACCAGTAAAGCCAGTACATACCAGAGGCACGACCAACCTACTAATCCCGAAATTCAACTACGAGCTTTTTAACTGCTACAACTTTAATATACGCTATTGGAGCTGGAATTACCGCGGCTGCTGGCACCAGACTTGCCCTCCAA
+
DDDDCIIIIIHIIIIIIIIIIIIIIIIIIIIIIIIIIIIIIIIHHIIIIIIIIIIIIIIIIHHHIIIIIIIIIIIIIIIIIIIIIIIIIIHIFIIIIIIIIFIIIIIIIIIHIIIIIHIIIHIHIIIIHIIIIIIIIIIIIIIIIIIIIIIIIIIIIIIIIIIIIIIIIIIHIIIIIIIIIIIIIIIHHIGIHIIIIIIIIIIIIIIIIIIIIIIIIIIIIIIIIIIIIIIIIIIIIIIIIIHHGIHHIIIIIIIIIIIIIIIIIIIIIIIIIIIIHIH?IIIIIIIIIIIIIIIIIIIIHIIIIIIIIIIIIIIIIIIIIIHIIIIIIIIIIIIIIIIIIDDDDD
@HISEQ:969:HM2KJBCX2:2:1101:7342:35545 2:N:0:ACTATGCA
ACTCATCTTCCACCCAACTATCCCTATTAATCATTGCTCACAAATCCAAAAACCAACAAAATACGATAAACGAGCCCTAACTTATTATTCCATGCTAATGTATTCATAACTAACCGCCTGCTTTAAACACTCTAATTTTTTCAAAGTAAAGGTCCTGGATTGCGAACCCAACCCAGCAAAGGGCAGGAACGTTCTCCAGGAAGATGGTAAGCGCGCATCGGCACTCACACACGAAACCGTGGCGGGCCAAGCGCACTATACCAGAAATCCAACTACGAGCTTTTTAACTGCAACAACTTTAATATACGCTATTGGAGCTGGAATTACCGCGGCTGCTGGCACCAGACTTGCCCTCCAA
+
DDDDDIIHIIIIIIIIIIIHIIHIIIIIIIIIIIIIIIIIIIIIIHHIHIIIIHIIIIIGHIIHIHIIIIIIIIIIIIIGIIIIIHIIIIIIIIIHIIIIIGHIHIIIIIIIIIIHIIIIHIHHIIIHHIIIIIIIIIIHHHHIIHHHIIIHFHIIIIHHIIIIIIIHHIIIIIIIIHGHHEHGIIHIIIHHHGIIIIHIIIIHHIIIIIIIIIIIIIIIIIIIIIIIIIIIIIIIIIIIIIIIIIIIIIIIIIIHHIIIHIIIIGIIIIIIIHEEIIIIIIIIIIIIIIIIIIIIHIIIIIIIIIIIIIIIIIIIIIIIIIIIIIIIGIIIIIIIIIIIIIIIIIIIIIIIIDDDDD
@HISEQ:969:HM2KJBCX2:2:1101:19934:35087 2:N:0:ACTATGCA
ACTCATCTTCCACCCAACTATCCCTATTAATCATTACGTCAATCCTAGAAACCAACAAAATAGGATCGAACGTCCTATTTCATTATTCCATGCTAATGTATTCAAGCGTTAGCCTGCTTTAAACACTCTAATTTTTTCAAAGTAACAGTCCTGTTTCCCTGCAACACCAAATTAATGACATTACAGTTCTTCAAGAAGGAGGAATCAGTAAAGCCAGTACATACCATAGGCACGACCAACCTACTGACCCCGAAATTCAACTACGAGCTTTTTAACTGCAACAACTTTAATATACGCTATTGGAGCTGGAATTACCGCGGCTGCTGGCACCAGACTTGCCCTCCAA
+
DDDDDIIIIIIIHHEHHIIIIIIIIIIIIIIIHIIIIIIIIIIIIIIIIGHHIIIIGIIIIIHIHHIIGIIIHHIIHHHIIIIIIHIHIIIIEHIIIIHIHIIIIIIIIIIIIIIIIIIIIEHHHIHHIIIIIIIIHIHHIIHIIIIIIIHIIIHEHGIHIIIIIIIIIIHHIIIIIIIIIIIIIIIIIHHIIIIIIIIIIIIIIIIIIIIIIIIIHIIIIIIIHHIIIIIIIIIIIIHIIHHGF<HIIIIIIIIIIIIIIGIIIIIIIIIIHHHIIIIIIIIIIIIIIIIIIIHIIIIIIIIIIIIIIIIIIIIIIIIIIIIIIIIIIIIIIIIIIIIIIDDDDD
@HISEQ:969:HM2KJBCX2:2:1101:5126:35716 2:N:0:ACTATGCA
ACTCATCTTCCACCCAACTATCCCTATTAATCATTACATCGATCCTAGAAACCAACAAAATAGAATCGGATGTCCTATTTCATTATTCCATGCTAATGTATTCAAGCGTGAGCCTGCTTTAAACACTCTAATTTTTTCAAGGTAACAGTCCTAATTCCCCGTGACACCAAATTAATGGCATTACGGTTCTTTAGAAGGTGAGAAATCAATAATATCAGTACATACCAACGGCATGACCGAAACATTGATCCCGAAATTCAACTACGAGCTTTTTAACTGCAACAACTTTAATATACGCTATTGGAGCTGGAATTACCGCGGCTGCTGGCACCAGACTTGCCCTCCAA
+
DDDABHHEFEHEHCHGHIIIHFECEHIIIIIIIIIHHEHHDHIHHEHIIIIIE@HHEHHHHGGCCGH@@=GDHECHHIIIIGHHHHIEHIHHGIIHIHIHHIHHIHIHHHIIIIIIIIIIIGHHHIIIHIHHIIIIIIIIIIIIHIIIIIIIIIIIIIIGIIIHIHIIIIIIIIIIHIHGCIHIIIHIIIIIIIHHHIIIIIIIIIHIIIIGHIFHHHIHHHHHGHEIIIIIIIIHGIIIIIHHIIIHEHGIIIIHIHHHIIIIIIIIIIIIHIIHIIIIIIIIIIIIIIIIHIIIIIIIHIIIIIIIIIIIIHIIIIIIHFHHIHIIIIIIIIIIIIIIHIDDDDD
@HISEQ:969:HM2KJBCX2:2:1101:2010:36024 2:N:0:ACTATGCA
ACTCATCTTCCACCCAACTATCCCTATTAATCATTACGGCTCCCCTAGAAACCAACAAAATAGGAAAGCCGTCCTATTCTATTATTCCATGCTAATGTATTCGAGCAAAGGCCTGCTTTGAACACTCTAATTTTTTCAAAGTAAAAGTCCTGGTTCCCCGACACACCCAGTAAAGGGCATGCGAATCCCCAAGAGGAAAGATCCGGCCGGACCAGTGCACGCGGTGAGGCGGACCGGCCAGCCAGACCCAAGGTTCAACTACGAGCTTTTTAACTGCAACAACTTTAATATACGCTATTGGAGCTGGAATTACCGCGGCTGCTGGCACCAGACTTGCCCTCCAA
+
DDDDDIHIIIIIIIIIIIIIIIIIIIIIIIIIIIIIIHHHIIHIIIIHIIIHIFIIIGHEHHHIIFHGHIIIIIIIIIIIIIIIIIIIHIHHIIIIHIIIHIHIIIIIIIIIIIIIIIIHIIIIIIIIIIIIIIIIIIIIIIIIIIIIIIIHIIIIIIIIIIIIIIIIIIIIHIIIIIIIIIIIHIIIIIIIIIIIIIIIIIIIIIIIIIIIIIIIIIIIIIIIIIIIIIIIIIIIIIIIIIHIIIIIIIIIIIIIIIIIIIIIIIIIIIIIIIIIIIIIIHIIIIIIIIIHIIIIIIIIIIIIIIIIIIIIIIIIIIIIIIIIIIIIIIIIIIIIIIIDDDDD
@HISEQ:969:HM2KJBCX2:2:1101:9555:36173 2:N:0:ACTATGCA
ACTCATCTTCCACCCAACTATCCCTATTAATCATTACGTCAATCCTAGAAACCAACAAAATAGGATCAAACGTCCTATTTCATTATTCCATGCTAATGTATTCAAGCGTTAGCCTGCTTTAAACACTCTAATTTTTTCAAAGTAACAGTCCTGTTTCCCTGCAACACCAAATTAATGACATTACAGTTCTTCAAGAAGGAGGAACCAGTAAAGCCAGTACATACCAGAGGCACGACCAACTTACTAATCCCGAAATTCAACTACGAGCTTTTTAACTGCAACAACTTTAATATACGCTATTGGAGCTGGAATTACCGCGGCTGCTGGCACCAGACTTGCCCTCCAA
+
DD0D@HCHHIHIGI@CCGEHE1<CEH?FHHHEHHIIIICHHHHH1DC<DGH@EHIHIFFEGFFCGHHHHEHIE<@GHH??C1CCFH@@1GEECHH@FGHH@CFEE<HHHHHGCEG@CGGHHHEHGHHHHHHHIIFGDHIIHHHHHHIIHHHH??@IIIHFIIIHGHHHHHFHHHHIIHHGFHHHHGCFGHHHIIIIGIHIHHHGIHIIIHIIIIHIHIHGHHIIHHIHGEH?HHGCGHHEFIIHGHF<HHHHHHHCHIHIIIIHIIHE@HHHEEHHHFECFIIHHHFEGHHHHHC?CCHIHIIHIIIIHHIHHHDHDDIIHIEFIIIIIHHCEF<CHHH=IDD@D@
@HISEQ:969:HM2KJBCX2:2:1101:10196:36038 2:N:0:ACTATGCA
ACTCATCTTCCACCCAACTATCCCTATTAATCATTACGTCAATCCTAGAAACCAACAAAATAGGATCAAACGTCCTATTTCATTATTCCATGCTAATGTATTCAAGCGTTAGCCTGCTTTAAACACTCTAATTTTTTCAAAGTAACAGTCCTGTTTCCCTGCAACACCAAATTAATGGCATTACAGTTCTTCAGAAAGGAGGAATCAGCGAGACCAGTACGTACCAATGGCACGACCAACCTGCTGACCCCGAAATTCAACTACGAGCTTTTTAACTGCAACAACTTTAATATACGCTATTGGAGCTGGAATTACCGCGGCTGCTGGCACCAGACTTGCCCTCCAA
+
DDDDDIIIHIIIIIIIIIIIIHGIIHIIIIHIHIIHIIIIGHIIHHHEHIIIIHIIHHHIIIHHHHHHHGIHHIIIIIIHHGHIIIIHHIIIGIIGIHIHIIIIIIIEFIIGHIIHIIIIIIIIIIHIIIHIIIIIHIHIHIIIIHHIIIIIHHIIIIIIHIIIIHHIIIIIIIHIIIIHGH#IIIIIIIIIIIIIIIHIIIIIIIIIIIIIIIIIIIIIIIIIIIIIIIIIIIIIIIIIIHIHHIIIIIIIIIIIIIIIHDIIIIIIIIIHHIIIIIIIIIIIIIIHIIIIIIIIIIIHIIIIIIIIIHIIIIIIIIIIIIIIIIHIIIIIIIHIIIIIIDDDDD
@HISEQ:969:HM2KJBCX2:2:1101:15142:36446 2:N:0:ACTATGCA
ACTCATCTTCCACCCAACTATCCCTATTAATCATTACGTCGATCCTAGAAACCAACAAAATAGAATCAAACGTCCTATTTCATTATTCCATGCTAATGTATTCAAGCGTAAGCCTGCTTTAAACACTCTAATTTTTTCAAAGTAACAGTCCTGATTCCCCACGACACCAAATTAATGACATCGCGGTTCTTCAGAAGGTAGGAACCAATAATGCCAGTGCGTACCGAAGCATGACCGACAATTTGATCCCGAAATTCAACTACGAACTTTTTAACTGCAACAACTTTAATATACGCTATTAGAGCTGGAATTACCGCAGCTGCTGGCACCAGACTTGCCCTCCAA
+
DDDDDIIIIIIIIIIIIIIIIIIIIIIIIIIIIIIIIIIIIIIIIIIIIIIIIIHIIIIIIIHHIIIIIHEHHHHIIIIIIHIHIIIIIIIIIIIIIIHIIIIIIIIIIIIIIIIIIIIIIIIIIIIIIIIIIIIIIIIIHIIIIIHIIIIIIIIIIIIIIIIIIIIIIIIIIIIIIIIIIIIIIIIIIIIIIIIIIIIIIIIIIIIIIIIIIIIIIIIIHIIIIIIIIIIIIHIIIIIIIIHHIIIIIIIIIIIIIHIIIIIIIIIIIIIIIIIIIIIIIIHIIIIIIIIIIIIIIIIIIIIIIIIIIIIIIIIIIIIIIIIIIIIIIIIIIIIIIIIIDDDDD
@HISEQ:969:HM2KJBCX2:2:1101:15829:36566 2:N:0:ACTATGCA
ACTCATCTTCCACCCAACTATCCCTATTAATCATTACGTCGATCCTAGAAACCAACAAAATAGAATCAAACGTCCTATTTCATTATTCCATGCTAATGTATTCAAGCGCGAGCTTGCTTTAAACACTCTAATTTTTTCAAAGTAACAGTCCTGATTTCCCGCGACACCAAATTAATGACATCGTGGTTCGTCAGAAGGGAGAAACCAATAATGCTAGTACGTACAAAGTACGACCGACATATTAGTCCCGAAATTCAACTACGAGCTTTTTAACTGCAACAACTTTAATATACGCTATTGGAGCTGGAATTACCGCGGCTGCTGGCACCAGACTTGCCCTCCAA
+
DDDDDIIIIIIIIIIIIIIIHIHIHHIIIIIIIIIIIIIIIIIHIIIIIIIIIIIIIIIHIIHIHIIIIIIIIGHIIIIIIIIIHIIHIHIIIIIIIIIIIIHIIIIHHIIHIIIIHIIHIIIIIIIIIIIIIIIIIIIIIIHIIIIIIIIIIIIIIIIIIIIIIIIHIIIIIIIIIIIIIIHIIIIIHIIIIIIIIIIIIHIIGHIIIIIIIIIIIIIIIIIIIIIIIIIIIIIIIIIIIHHIIIIIIIIIIIIIIIIIIIIIIIIIIIIIIIIIIIIIIIIIIIIIIIIIIIIIIIIIIIIIIIIIIIIIIIIIIIIIIIIIIIIIIIIIIIIIIIIDDDDD
@HISEQ:969:HM2KJBCX2:2:1101:20882:37490 2:N:0:ACTATGCA
ACTCATCTTCCACCCAACTATCCCTATTAATCATTACGGTGATCCTAGAAACCAACGAAATAGAATCAAGCCGTCCTATTTCATTATTCCATGCTAATGTATTCAGACGTTAGCCTGCTTTAAACACTCTAATTTTTTCAAAGTAACAGTCCTGATTTCCAATCACACCAAATTAATGACATGAAAGTTCCTCAGAAGGTAGAGATTTATCTCACCAGTACAGACAATTAAGCCTGACCAATGGGTAAACCCCGAAGTTCAACTACGAGCTTTTTAACTGCAACAACTTTAATATACGCTATTGGAGCTGGAATTACCGCGGCTGCTGGCACCAGACTTGCCCTCCAA
+
DDDDDIHIIIIHHHIIIIIIIIIIHIIIIIIIIIIIIIHIIIIIIIIIIIIIHIIIIIIIIIIIHIIIICHHDHIIHIIIGIIIIIIGHCGHHHHHHHHHHHHHHIHHHHHHHEHHIIHHHHHHHFHHIHHHHHIIIIHHIHFHHHGHHHHHHGGEHHGHIFGIHGHGHHIIHHHIH;HHIHHHGHIIIIIIIIIHIIIHIIIIIIIIIIIIIIIIIIHIIIIHIIIIIIIIIGIIIIIIIIIHHGFHIIIIIIIIHIIHIIIIIIHHIIHIIIIIIIIIIIIIIHIIIIIIIIIIIIIIHIIIIIIIIIIIIIIIIIIIIIIIIIIIIIIIIIIHIIIIIIIDDDDD
@HISEQ:969:HM2KJBCX2:2:1101:2677:37675 2:N:0:ACTATGCA
ACTCATCTTCCACCCAACTATCCCTATTAATCATTACGGTGATCCTAGAAACCAACAAAATAGAACCATGCCGTCCTATTCTATTATTCCATGCTAATGTATTCGAGCAAAAATGCCTGCTTTAAACACTCTAATTTTTTCAAGGTAAAGGTCCTGGATCCGCAAGACACCCAATTAAGGACATCAAGTTTCTCCAGAAGGTGAGAAATCAACAGCGACAGTTCATACCCCTTAAGGCATGACCATCACGTCAATCCCGAAATTCAACTACGAGCTTTTTAACTGCAACAACTTTAATATACGCTATTGGAGCTGGAATTACCGCGGCTGCTGGCACCAGACTTGCCCTCCAA
+
@BDB@@HHICHHHIIGHHHHI?CEG1FHHHHEHHHIEHHIHHIIIHHCHE1@GE@H?C1@FHGEHECEGFHEHHIHHCHIIIGGHHEHIGHHHHE?HFH@F<1FH@HDDHHGCFGHHIECCFHF1CGHIEHHHHGCGFCEFIHFB@FGDGHCGG@1FEHHCHHIIHECH0CGFGFFC<:GHGHIIHHFHG@GFEGIIHFH@E@HHIIHHHEHEEHHC<CHFBHEEHHCEEHHHHIH)EI4IIHGHEFHE<<<1C<<?C1IHG@HIHEHGCEEEIHEIIIIIIIIHEHIHEHHD11FC@HEIHEIIIHHHCD1CF<@IHHDEHDIHCHGFEEEHEHHEHEHIHHE=GIIDDDDD
@HISEQ:969:HM2KJBCX2:2:1101:6578:37980 2:N:0:ACTATGCA
ACTCATCTTCCACCCAACTATCCCTATTAATCATTACTTCAATTCTAGAAACCAACAAAATAGAACCGAAGTCCTAAATTATTATTCCATGCTAATGTATTCAAGGCATAAGCCTGCTTTAAACACTCTAATTTTTTCAAAGTAATAGAGCTAGATGGCGACGACAAGCCCAGTAAAGGGTTGTCGCCGTTCTCAAGCAAGATGGTAGACGCGCGCCAGCACACACACTCGTAACCGAGGCGGGCCAGGTGCGTCAAACCAGAAATCCAACTACGAGCTTTTTAACTGCAGCAACTTTAATATACGCTATTGGAGCTGGAATTACCGCGGCTGCTGGCACCAGACTTGCCCTCCAA
+
DDDDDIIIIHIIIIIIIIIIIHIIIGIIIIIIIIIIHHIHIIIIIIIIHIHIIIIIIIIGHIIHIHHIHHHIIHIIHGIIHIIIIIIEHIHHIEHHIHIIHEHIIIHIHIIHIHIIIIHIHHIIIHIIHIIHHHIIHIIIIIIHIIIIIIHHIIIIIIIIIIIIIIIIIIIIIIIIIIIIIIHIIIIIIIIIIIIIIIIIIIIIIIIIIIIIIIIIHIIIIIIIIIIIIIIIIIIIIIIIIIIIIIIIIGIIIIHIIIIIIIIIIIIIIHHHHIIIIIIIIIIIIIIIIIIIIIIIIIIIIIIIIIIIIIIIIIIIIIIIIIIIIIIIIIIIIIIIIIIIIIIIIIIIIIIDDDDD
@HISEQ:969:HM2KJBCX2:2:1101:5754:38572 2:N:0:ACTATGCA
ACTCATCTTCCACCCAACTATCCCTATTAATCATTACGTCGATCCTAGAAACCAACAAAATAGAATCAAACGTCCTATTTCGTTATTCCATGCTAATGTATTCAAGCGTGAGCCTGCTTTAAACACTCTAATTTTTTCAAAGTAACAGTCCTGATTCCCCATGACACCAAATTAATGACATCATGGTTCGTCAGAAGGTAGGAATCAATAATACCAGTACGTACAATAGCACGACCAATAAATTGATCCCGAAATTCAACTACGAGCTTTTTAACTGCAACAACTTTAATATACGCTATTGGAGCTGGAATTACCGCGGCTGCTGGCACCAGACTTGCCCTCCAA
+
DDCDDIIIIIIIIIIIIIIIIIIIIIIIIIIIIIIIIIIIIIIIIIIIIIIIIIIIEHHIIIHIIIIIGHIIIIIIIIIIIHHIIIIHIIIIIIIIIIHIIHHIIIIIIIIIIIIIIIIIIIIIIIIIIIIIIIHIIIIIIIIIIIIIIIIIIHHIIIIIIIIIIIIIIIIIIIIIIIGHIIIIIIIIIIIIIIIIIIIIIIIIHHIIIIIIIIIIIIIIIIIIIIIIIIIIIIIIIIIIIIIHIIIIIIIIIIIIIIIIIIIIIIIIIIIIIIIIIIIIIIHIIIIIIIIIIIIIIIIIIIIIIIIIIIIIIIIIIIIIIIIIIIIIIIIIIIIIIIIIDDDDD
@HISEQ:969:HM2KJBCX2:2:1101:7522:38716 2:N:0:ACTATGCA
ACTCATCTTCCACCCAACTATCCCTATTAATCATTACGGTGATCCTAGAAACCAACAAAATAGAACCATGCCGTCCTATTCTATTATTCCATGCTAATGAATTCGAGCAAAAATGCCTGCTTTAAACACTCTAATTTTTTCAAGGTAAAGGTCCTGGTTCCACATGACACCCAATTAAGGACATCATGCTTCTCCAGAAGGTGAGAAATCAACTGCGACAGCTCATACCCCTTAAGGCACGACCATCACGTCAATCCCGAAATTCAACTACGAGCTTTTTAACTGCAACAACTTTAATATACGCTATTGGAGCTGGAATTACCGCGGCTGCTGGCACCAGACTTGCCCTCCAA
+
D@@DD@1F@F@GHIIHGIIGIIIIIHIIGIIIIIHIIIH1<EHHGIHIIIHIHIIIIIIGIIEEHHEC@<DC?0CC01<DF1<FCCG1F11<111<1C11<<1@@@FCHHHIHHHIIHIIIIHHG?GIIHIHHFHHH@IGHHHHFIHHEEEIHIHHEGEHHHIHFHDHGF@IHIHHIHH9IIHEIFGHC@DHHIIIIIIIHIHIIHH?EIHHHIIHHHHHG/IIIHIHHIHHIIIIGIIIIIIIIHIHHIHIIHHIHHHIIIIIIIHIIIIIIIIHIGIIHIIIIIIIIIHHHEIIHHHIIIIIHIIIIIIIIIIIIIIIIIIIIIIIIIIIIIIIIIIHHHIIGIIIDCDDD
@HISEQ:969:HM2KJBCX2:2:1101:13057:39399 2:N:0:ACTATGCA
ACTCATCTTCCACCCAACTATCCCTATTAATCATTACGGTGATCCTAGAAACCAACGAAATAGAATCAGTCCGTCCTATTTCATTATTCCATGCTAATGTATTCAGACGATAGTCTGCTTTAAACACTCTAATTTTTTCAAAGTAACAGTCCTGATTTCCCATCACACCAAATAAATGGCATGAAAGTTCCTCAGAAGGTAGAGATCCATCTCACCAGTGCAGACAATTAAGCCTGACCAATGGGTAGACCCCGAGGTTCAACTACGAGCTTTTTAACTGCAACAACTTTAATATACGCTATTGGAGCTGGAATTACCGCGGCTGCTGGCACCAGACTTGCCCTCCAA
+
CDDDDIIIIIIIIIIIIIHHIHEHIIIIIHIIIIIIIIIIIIIIIHIHIIIIIIIHIGIIIIIIHIIIIHIHIIHHHIIIIIIGHHIHHHIIIIIIHHIHIIHIIIIIIIIIIIIIHHIIIHIIHHHIHIIIHHIIIIIIIIIIIIIIIIIIIIIIIIIIIHHIIIHHGHIIIIIIHIGIIIIIIIIIIIIIIIIIIIIIIIIIIIIIIIIIIIIIIIIIIIIIIIIIIIIHIIIIIIIIIHHGHGGIIIIIIIIIIIIIIIIIIIIIIIIIIIIIIIIIIIIIIIIHEIIIIIIIHIIIIIHIIIHIIIIIIIIIIIIIIIIIIIIIIIIIIIIIIIIIIIIDDDDD
@HISEQ:969:HM2KJBCX2:2:1101:11525:39871 2:N:0:ACTATGCA
ACTCATCTTCCACCCAACTATCCCTATTAATCATTACGTCAATCCTAGAAACCAACAAAATAGGATCAAACGTCCTATTTCATTATTCCATGCTAATGTATTCAAGCGTTAGCCTGCTTTAAACACTCTAATTTTTTCAAAGTAACAGTCCTGTTTCCCTGCAACACCAAATTAATGACATTACAGTTCTTCAAGAAGGAGGAACCAGTAAAGCCAGTACATACCAGAGGCACGACCAACCTACTAATCCCGAAATTCAACTACGAGCTTTTTAACTGCAACAACTTTAATATACGCTATTGGAGCTGGAATTACCGCGGCTGCTGGCACCAGACTTGCCCTCCA
+
@DB@@DCHHHIIIIIHIIIIHIHICFHEHI?HHHFHEHIHIIHIIEHEHHHIHHIIIIIIIIHHIIGHIIHHCHHEH?<CHHIHIGHHII1DHHHIIIIHIHIIIHHHHHHIHIIIHHHIHHIHIIIIIIHIHHIHHIIHIIHHIHIIHFHIIIGHHEIIIIIIHHIIHIIIIIHHCCHHIIIIIIHCIHHGGHEGIIIIIIIHHIIIIHHHIHEIIHHHIIIIIIIHIHHIIIIIIHHHHAFHHIGIIIIIHHHIHIIIIIHHEEIIIIIIIIIHHIIIIHHHIIIIIIIIIIIIIIHEHIHGEIIIHHIIGIIIIGIIIIIIIIIIIIIIIIIIIHIHBDDDD
@HISEQ:969:HM2KJBCX2:2:1101:14582:39826 2:N:0:ACTATGCA
ACTCATCTTCCACCCAACTATCCCTATTAATCATTACGTCGATCCTAGAAACCAACAAAATAGAATCAAACGTCCTATTTCATTATTCCATGCTAATGTATTCAAGCGTGAGCCTGCTTTAAACACTCTAATTTTTTCAAAGTAACAGTCCTGATTCCTCACAACACCAAATAAATGACATCATGGTTCGTCAGAAGGGAGAAACCGACGATGCCAGTACGTACCGAGGCACGACCAACATGATGGTCCCGAAATTCAACTACGAGCTTTTTAACTGCAGCAACTTTAATATACGCTATTGGAGCTGGAATTACCGCGGCTGCTGGCACCAGACTTGCCCTCCAA
+
DDDDDHIIIIIIIIIIIIHIIIIIIIIIIIIHIIIIIIHIHIIIIIIIIIIIIIIIHIGIIIHIIIIIIHIEHHIIHIHHHIIHIIIIIHGHHIHHIIIIHHHHIIIIHIIIIIIIIIIHIHHIIIIIIIIIHIIHHIIIIIIIIIHIIIIIIIIHHIIIIIIIHIIIIIIIIIIIIIIIIIIIIIIHIIIIIIIIIIIIIIIIIIIIIIIIIHIIIIIIIIIIIIIIIIIIIIIIIHIIIIHGIIIIIIIIIIIHIIHIIHIIIIIIIIIIIIIIIIIIIIIIIIIIIIIIIIIIIIIIIIIIIIIIIIIIIIIIIIIIIIIIIIIIIIIIIIIIIIIIDDDDD
@HISEQ:969:HM2KJBCX2:2:1101:16185:40385 2:N:0:ACTATGCA
ACTCATCTTCCACCCAACTATCCCTATTAATCATTACGTCAATCCTAGAAACCAACAAAATAGGATCAAACGTCCTATTTCATTATTCCATGCTAATGTATTCAAGCGTTAGCCTGCTTTAAACACTCTAATTTTTTCAAAGTAACAGTCCTGTTTCCCTGCAACACCAAATTAATGACATTACAGTTCTTCAAGAAGGAGGAACCAGTAAAGCCAGTGCATACCAGAGGCACGACCAACCTACTAATCCCGAAATTCAACTACGAGCTTTTTAACTGCAACAACTTTAATATACGCTATTGGAGCTGGAATTACCGCGGCTGCTGGCACCAGACTTGCCCTCCAA
+
CDDDDIIIIIHIIIIIIIIIIIIHIIIIIIIIIIIIIIIIIIIIIIIIIIIIIIIIIIIIIIIIIIHHGIIIIIIIIIIIIHIHIIIHHIIHEHHIIEHIIHIIIIIIHHIIHIIIIIIIHIIIIIIHHIIIIIIIIIIIFHEHIIIIHHIIIIIIIIIHIHHIIIIIHIHHIIHIIIIIIIIIIIIIHIIIIIHIIIIHGIIIIIHIIIIIIIGHHIIHIIHHHIIHHIIIIIIIHIHIIHGDHHFGHIHHIIHGGHIIHHHIIIIIIIIIIIHIHGIIIIIIIIIIIIHIIIIIIIIIIIIIIIHIIIIIIIIIHIIIHHHD1IIIIIIIIIIIIIIIIDDDDD
@HISEQ:969:HM2KJBCX2:2:1101:6533:40630 2:N:0:ACTATGCA
ACTCATCTTCCACCCAACTATCCCTATTAATCATTACGTCAATCCTAGAAACCAACAAAATAGGATCGAACGTCCTATTTCATTATTCCATGCTAATGTATTCAAGCGTTAGCCTGCTTTAAACACTCTAATTTTTTCAAAGTAACAGTCCTGTTTCCCTGCAACACCAAATTAATGGCATTACAGTTCTTCAGAAAGGAGGAATCAGCGAAGCCAGTGCATACCAGTGGCACGACCAACCTGCTGACCCCGAAATTCAACTACGAGCTTTTTAACTGCAACAACTTTAATATACGCTATTGGAGCTGGAATTACCGCGGCTGCTGGCACAGACTTGCCCTCCAA
+
DD?DDEHFHHHHIHIHHIHHHIHHIIGHIIIIHHGHHHHIFEHIIIHHIHIIFHII?GHHIIGEHIIHCHEH@GE@EHHEHIIEH@FDEEHHIIHIHIIHHHEGHIHHIGHHHHGGHFHEHFHHHHHIIHHHHIHHHHHIIHHHHHIHDHHCHI?GIIIIIIIHEHHHEHGEHHGEHIHIIHHHHEHGHHGHFHHIIIHHIHHHHHHHHHGEIIHHHIHFHCIHHHH9IIIHIIIIIIHHHHGCHECAHHEFHHIIHCHG@HHEHIIIHIHGEHHIHHIHHHIHHEHHHHHIIIIHHGHIHIIIIIIIIIHHHHHIIIIIIHCHHHFIIIIHHIIHIIHIB@@AD
@HISEQ:969:HM2KJBCX2:2:1101:17235:40560 2:N:0:ACTATGCA
ACTCATCTTCCACCCAACTATCCCTATTAATCATTACATCGATCCTAGAAACCAACAAAATAGAATCGGATGTCCTATTTCATTATTCCATGCTAATGTATTCAAGCGTGAGCCTGCTTTAAACACTCTAATTTTTTCAAGGTAACAGTCCTAATTCCCCGTGACACCAAATTAATGGCATTACGGTTCTTTAGAAGGTGAGAAATCAATAATATCAGTACATACCAACGGCATGACCGAAACATTGATCCCGAAATTCAACTACGAGCTTTTTAACTGCAACAACTTTAATATACGCTATTGGAGCTGGAATTACCGCGGCTGCTGGCACCAGACTTGCCCTCCAA
+
BDDDDIIIIIIIIIIIIIIIIIIIIIIIIIIIHIIIIIIIIIIIHIIIIHHIHIIIIIIGHIHHIIIHHFIIHGHIIGHHFIIHIHIIEHIGGHIHHIIHHIIIHEIIIIIHIHHHIIIIIHIIIHIIHIIHHIIHIIIIIIIIIHHHGHGIIIIIHIIHHIIIIIIIIIHIIIHIIIHIIIIIHHHHIHIIIIIIIIIIIIIIIIIIIIIIIIIHIIIIIIIIIIHIHHIHHHHHHIIIIIIHHGIIIIIIIIIIIIIHDIIIIIHGHIIIIIIHIIIIIIIIHHHHHHHIGIIIIIIIHIIIIIIIIIIIIIIIIIIIIIIIIIIGIIIIIIIIHIIIIHDBDAD
@HISEQ:969:HM2KJBCX2:2:1101:10341:40282 2:N:0:ACTATGCA
ACTCATCTTCCACCCAACTATCCCTATTAATCATTACGTCGATCCTAGAAACCAACAAAATAGAATCAAACGTCCTATTTCATTATTCCATGCTAATGTATTCAAGCGTAAGCCTGCTTTAAACACTCTAATTTTTTCAAAGTAACAGTCCTGATTCCCCACGACACCAAATTAATGACATCGCGGTTCTTCAGAAGGTAGGAACCAATAATGCCAGTGCGTACCGAAGCACGACCAACAATTTGATCCCGAAATTCAACTACGAGCTTTTTAACTGCAACAACTTTAATATACGCTATTGGAGCTGGAATTACCGCGGCTGCTGGCACCAGACTTGCCCTCCAA
+
DADBDEHHIHHHIIIIIIHHEHHHIHIIIIIIIIHIIHHIHIIGHI<FHHHHHIIIIIHFHIHEHHHEHIHEGH@GHHEHHHIIIFHHIHFGHHHIIIFFEHHHHEECGH?CHGFHHFHIIHHHHGHGHHIIHHHGHHIIIIHHIIIIHIHIIIIB@HIHHHDFHHHHHHIIIHHEHEGHHHH#HHHGHFFHHCGHIIIIHHHHHHHIIHHEHIHDDIIHHEHHHHHHIHHHIIIHIIIIIHHFEIIHHHHCC@G?HGHCFIHHFEHIGIIFIIHHHEHHHHHGIIHHHEHHHHEHIIIHHHHGEFFCHHIHIGHECCGIIIHHFGCHHIIIIHHIIHIIDDAD@
@HISEQ:969:HM2KJBCX2:2:1101:10067:41126 2:N:0:ACTATGCA
ACTCATCTTCCACCCAACTATCCCTATTAATCATTACGGTGATCCTAGAAACCAACAAAATAGAATCATGCCGTCCTATTTTATTATTCCATGCTAATGTATTCAAGCAAAATGCCTGCTTTAAACACTCTAATTTTTTCAAAGTAAAGGTCCTGGTTCCTCGCGGCACCCAATTAAGGACATCGCGGTTCTCCAGAAGGTGAGAAATTGACTACACCAGTTCATACCCCTTAAGGCACGACCGATGTGTCAATCCCGAAATTCAACTACGAGCTTTTTAACTGCAACAACTTTAATATACGCTATTGGAGCTGGAATTACCGCGGCTGCTGGCACCAGACTTGCCCTCCAA
+
DCDDDIIIIIIIIIIFHIIIIIIHIIIIHIIIHHIIIIIIHIIHIIHHIIIIIIIIIIIGIHHIHHEHIHI?CGDDHIIHIIIIIIIGHCGGHHHHIHHGHCIIIIIIIIIIIHIIHIIIIHIIIIHIHIIHIIIHIIHHHIIIIIIIIIIIIIIHHHGIHHGHIIHHIIIIHIFIIIIIIIIHIHHIIHIGIIIIIIIIIIIIIIIIIIIIIIHHIIIIIHIIIIIIIIIIIIIIIIIIIIIIIIIII1GIHIIIIIIIIIHHIIIIIIIIHIIIIIIIHIHIIIIIIIIHHIIIIIIIIIIIIIIIIIIIIIHHIIHIIIIIIIIIIIIIIIIIIIIIIIIIIIIDCDDD
@HISEQ:969:HM2KJBCX2:2:1101:18328:41978 2:N:0:ACTATGCA
ACTCATCTTCCACCCAACTATCCCTATTAATCATTACGTCGATCCTAGAAACCAACAAAATAGAATCAAACGTCCTATTTCATTATTCCATGCTAATGTATTCAAGCGTAAGCCTGCTTTAAACACTCTAATTTTTTCAAAGTAACAGTCCTGATTCCCCACGACACCAAATTAATGACATCGCGGTTCTTCAGAAGGTAGGAACCGATAATGCCAGTGCGTACCGAGGCACGACCAACAATTCGATCCCGAAATTCAACTACGAGCTTTTTAACTGCAACAACTTTAATATACGCTATTGGAGCTGGAATTACCGCGGCTGCTGGCACCAGACTTGCCCTCCAA
+
D<<00<<D1D1FH1<<CCGHII1<CC@<<CF11<C<GC<GDCEH@HE<<<DHIEECC1<C@G11111<1110<10<FHCG<<<F1<<FCHH?1<1HGHCFH@EHDB@GDGB1?HEEBDH@G?@F8EHIHH8E<<8<C?FEIIH@EHHH?EIHFBCFDHHCGEGB@EIHIHEGAGF@<FHCCE?HGE@@EHGHHHHEEHHCC?EEHH@HGG/HHG@CFEHECEHHHEIGFHFEEFF@FFGC<<<0CDGH<HEHHHGHHHCC@HE@@GGCGGIFGFHHGHEHHHIHFEHHIHIHIIIIHIHHFEHFHHEHHHGHDHHHIHEHIHHEIIHGEHEHHEEEHGIIDDDDD
@HISEQ:969:HM2KJBCX2:2:1101:9345:42308 2:N:0:ACTATGCA
ACTCATCTTCCACCCAACTATCCCTATTATCATTACGTCAATCCTAGAAACCAACAAAATAGGATCAACGTCCTATTTCATTATTCCATGCTAATGTATTCAAGCGCGAGCCTGCTTTAAACACTCTAATTTTTTCAAAGTAACAGTCCTGATTCCCCGCCACACCAAATTAATGACATGATGGTTCGTCAGAAGGTAGGAACCAGTAACACCAGTACGTACCTAAGGCACGACCAACGTACTGATCCCGAAATTCAACTACGAGCTTTTTAACTGCAACAACTTTAATATACGCTATTGGAGCTGGAATTACCGCGGCTGCTGGCACCAGACTTGCCCTCCAA
+
DDDDDHIIIIHIIIIGCHHIIIHIICHHHIHGHHEEHGHHIIIIHEH?GHHHIIIIIIFGCCFHIIFHIIGIIHIIHHIHHF?HIICHIIHHFHIHHIEHHHCDHCCHHDDDHHIFFGHIIIIHHHHEHHHHCCDHHE@GHIIHHEEGHHHHIGIIIHGHHHCHEGHHGIIIHEHIIIIHHIIIIIIIIIHGEHHHEIIHIIIIIGIIIHIIIIIIIIIIIIIIIIIIIIIIIIIIIIIHIIIIIHHIHEIIHEIIIIHIHIHIIIHIIIHIIIIIIIIIIHHIIIIIIIIIIIIIIHHHGIIHIIIIIIIIIIIIIIIIIIIIIIIIIIHFGIHHIIIDDDDD
@HISEQ:969:HM2KJBCX2:2:1101:9952:42755 2:N:0:ACTATGCA
ACTCATCTTCCACCCAACTATCCCTATTAATCATTACGTCGATCCTAGAAACCAACAAAATAGAATCAAACGTCCTATTTCGTTATTCCATGCTAATGTATTCAAGCGTGAGCCTGCTTTAAACACTCTAATTTTTTCAAAGTAACAGTCCTGATTCCCCAAGACACCAAATTAATGACATCATGGTTCGTCAGAAGGTAGGAATCAATAATACCAGTACGTACAATAGCACGACCAATAAATAGATCCCGAAATTCAACTACGAGCTTTTTAACTGCAACAACTTTAATATACGCTATTGGAGCTGGAATTACCGCGGCTGCTGGCACCAGACTTGCCCTCCAA
+
DD@0BHHH?G?C11CCEEHE@G11<1DCHIIHIIEHHHHIDDEHHHHECF<GEC?@HEHH?GCHHHHIHGIDGH0CGD1@FDFGHHHHGHHFHFEIIIIHIGHFHEHFEEHCACHCAC@CG6DFEHHIHGHHHEFCHH?FEHHHFGIH?HHCHGDGHHEGHHGFDCHCHGHEIHIHEHFGHGHHHCC0<?H@IGIHEGEG@HHHHEIHHFHHGIHHHHCCHEIHFHFFIFHHIIFIHHEHHHFGIIIIHHGEHEEEHHHIGHHEHHGHHIHHHHEIHHHIHHHIHGIHG@HHHDIHHIHHGCHEEF<HGHEHHC/GIHIHCIHGHHHHHHHCHEIIHF0?DDDD<
@HISEQ:969:HM2KJBCX2:2:1101:13190:43134 2:N:0:ACTATGCA
ACTCATCTTCCACCCAACTATCCCTATTAATCATTACGTCAATCCTAGAAACCAACAAAATAGGATCAAACGTCCTATTTCATTATTCCATGCTAATGTATTCAAGCGTTAGCCTGCTTTAAACACTCTAATTTTTTCAAAGTAACAGTCCTGTTTCCCTGCAACACCAAGTAAATGGCATCACAGTTCTTCAAGAAGGAGGAATCAGTAAGGCCAGTACATACCAGTGGCACGACCAACCTACTGACCCCGAAATTCAACTACGAGCTTTTTAACTGCAACAACTTTAATATACGCTATTGGAGCTGGAATTACCGCGGCTGCTGGCACCAGACTTGCCCTCCAA
+
B?<@D11<1D1FH?<11<CHIIEEHHHFEEH1<<C1FHHI0E<GCF@FGHHHH?<C11<CCHHE<GHHDEH0F1E0FFGHE1FHCEEHI1D<1CCDGHEHHHHIHDGHEHHCHHHHEGIGHGHEHHHHHHHIIHHEIHHHHEHEHHHHIIHHHHFEIEHIIHHIIIHHFHCDIIHFCHHHHIHECHFHHHIHIHHHFGHHEHIIHHHIHHHIHCHHHHHIIIIIHEHHEIHHGHIHHGCHHGHD<HCDHBHHIHIHHIHGHHHHEHHIIHGHEHEHHHHHIIHHG@FEHHEIIIIIIHIHHEHHGHHGGHFIHIHHHIHHHIIHHHIIHHHHIHHHIIIIHDDDDD
@HISEQ:969:HM2KJBCX2:2:1101:13022:42670 2:N:0:ACTATGCA
ACTCATCTTCCACCCAACTATCCCTATTAATCATTACATCGATCCTAGAAACCAACAAAATAGAATCGGATGTCCTATTTCATTATTCCATGCTAATGTATTCAAGCGTGAGCCTGCTTTAAACACTCTAATTTTTTCAAGGTAACAGTCCTAATTCCCCGTGACACCAAATTAATGGCATTACGGTTCTTTAGAAGGTGAGAAATCAATAATATCAGTACATACCAACGGCATGACCGAAACATTGATCCCGAAATTCAACTACGAGCTTTTTAACTGCAACAACTTTAATATACGCTATTGGAGCTGGAATTACCGCGGCTGCTGGCACCAGACTTGCCCTCCAA
+
DDDDDIIIIHIIIIIIIIIIIIIIIIIIIIIIIIIIIIIIIIIIIIIIIIIIIIHIIHIIIIIHIIIIIHIIIIIIIIIIIIIIIIIIIIIIIIIIIIIIIIIIIIIIIIIIIIIIIIIIIIIIHIIIIIIIIIIIIIIIIIIIIIIIIIIIIIIIIIIIIIIIIIHIIIIIIIIIIIIIIHIIIIIIIIIIIIIIIIIIIHIIIIIIHIIIIIHIIIIIIIIIIIIIIIIIIIIIIHIIIIIIHHIIIIIIIIIIIIIIIIIIIIIIIIIIIIIIIIIIIIIIIIIIIIIIIIIIIIIIIHIIIIIIIIIIIIIIIIIIIIIIIIIIIIIIIIIIIIIIIIDDDDD
@HISEQ:969:HM2KJBCX2:2:1101:2533:44613 2:N:0:ACTATGCA
ACTCATCTTCCACCCAACTATCCCTATTAATCATTACGTCAATCCTAGAAACCAACAAAATAGGATCGAACGTCCTATTTCATTATTCCATGCTAATGTATTCAAGCGTTAGCTTGCTTTAAACACTCTAATTTTTTCAAAGTAACAGTCCAGATTCCTCGCAACACCAAATTAATGGCATTACGGCTCATCAGGAAGGAGGAATCAGTGAGACCAGTTCATACCAGTGGCATGACCAACCTACTAACCCCGAAATTCAACTACGAGCTTTTTAACTGCAACAACTTTAATATACGCTATTGGAGCTGGAATTACCGCGGCTGCTGGCACCAGACTTGCCCTCCAA
+
DDDDDIIHHIIIGIIIIIIHIIIIIHIIHIIIIIIIGHHHIIIIIIHIHIHEHGIIIIIIIIHHIIIIHIICHHIIGHIIIIHHIIIHIIHIIIIHIHHIHHHHHHGHIIIIIIHHIIIIHHHHHIIHIIIIIHHHIFGHHIHIIIIIHFIIIIIHIHHHHIIIIIHGIHHGIIIIIIIIIIIIIIIIIHHIIIIIIIIIIIIIIIIIIIIIIIII=IIHIIIIIIIIHIIIIIIIIIIIIIHHGEHHIIIIIIIIIIIHIHHIIIIIIIIIIIIIIIIIIIIIIIIIIIIIIIIIIIIIIIIIIIIIIIIIIIIIIIIIIIIIIIIIIIIIIIIIIIIIIDDDDD
@HISEQ:969:HM2KJBCX2:2:1101:2615:44634 2:N:0:ACTATGCA
ACTCATCTTCCACCCAACTATCCCTATTAATCATTACTTTGGTCCTCAAACCAACAAAATAAAACCAAAGTCCTATTCTATTATTCCATGCTAATGTATCCAAGCAAACGCCTGCTTTGAACACTCTAATTTATTCAAAGTAAACCCTTGGAGTCCTGCTGTTGCAGGCCCCCAAGTATAGGGAAACCCCGAAAAGTACTTGCAACGCAAGACCAGTCGGACAATCCCGAAGTTCGACTACGAGCTTTTTAACTGCAACAACTTTAATATACGCTATTGGAGCTGGAATTGCCGCGGCTGCTGGCACCAGACTTGCCCTCCAA
+
DDDDDIIIIIIIIIIIIIIIIIIGIIIII<FHHIIIIIIIIIIIIIIIIIIIIGIIIIIIIIIIIIIIGIIFHHGIIHGHIIIIIIIIHGIGIIIIGIGIIII8IIIIIIIIIIIIII9II9999IIIIIIIIII9IIHI9IIIIIIIIHIIIII9I::IIIIIIII9IIIIHIIIIIIIII'IIIIII>.IIIIIGIIIIIIIGIIIIIGGIGIIIIIHHFIIIIIIIIIIIIIGIGGIIIIIIIIIIGIIIIIIIIIIIIIIIIIIIIIIIIIIIIIIIIIIIIIIIIIIIIIIIIIIIIIIIIIIIIIIIIIIIIDDDDD
@HISEQ:969:HM2KJBCX2:2:1101:16906:44764 2:N:0:ACTATGCA
ACTCATCTTCCACCCAACTATCCCTATTAATCATTACATCGATCCTAGAAACCAACAAAATAGAATTGGATGTCCTATTTTATTATTCTATGCTAATGTATTCAGGCGTGAGCCTGCTTTAAACACTCTAATTTTTACAAAGTAACAGTCCTAATTCCCCGTGACACCAAATTAATGGCATTACGGTTCTTTAAAAGATGAGAAATTAATAATATCAGTACATACCAACGGCATGACCAAAACATTGATTTCGAAATTCAACTACGAGCTTTTTAACTGCAACAACTTTAATATACGCTATTGGAGCTAGAATTACTGTGGCTGCTAGCACCAGACTTGCCCTCCAA
+
DDDDDIIIIIIIIIIIIIHIIIIIIIIIIIIIIIIIIIIIIIIIIIIIIIHIIIIIIIHIHHGHHHIHHHIIIIIIIHIHIIIHHIHIIIIIIIHIIIIIIIHHIIIIIIIIIIIIIIIIIIIIIIIIIIIIIIIIIIIIIIIIHIIIIIGIIIIHIIIIIIIIIIIIIIIIIIIIIIHIIIIIIIIIIHHHIIIIIIIIIIIIIIIIIIIIIIIIIIIIIIIIIIIHIIIIIIIII=IIIIIIIIIIIIIIIIIIIIIIIIIHIIIHIIIIIIIIIIIIIIIIIIIIIIIIIIIIIIIIIIIIIIIIIIIIIIIIIIIIIIIIIIIIIIIIIIIIIIIIIIDDDDD
@HISEQ:969:HM2KJBCX2:2:1101:6026:45291 2:N:0:ACTATGCA
ACTCATCTTCCACCCAACTATCCCTATTAATCATTACGGTGATTCAGAAACCAACAAAACAGGACCACCGTCCTATTCTATTATTCCATGCTAATGTATTCAGACGTAAGCCTGCTTTGAACACTCTAATTTTTTCAAGGTAAAGGTCCTGGTTTCCCACCACGCTAAATTAATAACATGATAGTTCCCCAGAAGGTAGAAATTCTACACACCAGTACAGACTTGTTAGCCCGACCAACGGTAGAATCCCGAAATTCAACTACGAGCTTTTTAACTGCAACAACTTTAATATACGCTATTGGAGCTGGAATTACCGCGGCTGCTGGCACCAGACTTGCCCTCCAA
+
DDDDDIIIIIIIIIIGHIIIIIIIIHIIIIIIIIIHHIIHHHHIIHIIIIIIIIIIIIIIIIGHHIIIIIIIIIIIIIIHIIIHIIIHIIIIIIIIIIIIIIIHIIIIIIIIIHIIIIIIIIIIIIIIIIIIHIHIIIIHIIIIIIHIIIIIIIIIIIIIIIIIIIIIIIIIIIIIIHIIIIIIIIIIIIIIIIIIHIIIIIIIIIIIIIIIIIIIIIIIIIIIIIIIIIIIIIIIIIIIIIHFIIIIIIIIIIIIIIIIIIIIIIIIIIIIIIIIIIIIHIIIIIIIIHHHHHIIIIIGIIIIIIIIIIIHIIIIIIHIIIIIIIIIIIIIHIIIIIIICDDDD
@HISEQ:969:HM2KJBCX2:2:1101:20651:46234 2:N:0:ACTATGCA
ACTCATCTTCCACCCAACTATCCCTATTAATCATTACGGTGATCCTAGAAACCAACGAAATAGAATCAGTCCGTCCTATTTCATTATTCCATGCTAATGTATTCAGACGTTAGCCTGCTTTAAACACTCTAATTTTTTCAAAGTAACAGTCCTGATTTCCAATCACACCAAATTAATGACATGAAAGTTCCTCAGAAGGTAGAGATTTATCTCACCAGTACAGACAATTAAGCCTGACCAATGGGTAAACCCCGAAGTTCAACTACGAGCTTTTTAACTGCAACAACTTTAATATACGCTATTGGAGCTGGAATTACCGCGGCTGCTGGCACCAGACTTGCCCTCCAA
+
DDDDDIIIIIIIIIIIIIIIIIIIEHIIHHIIIHIIIIHIIHIIIIGGHIIIHHHHHEGHHHHHHIIIHHHEHFHIIIHIIIHIHHHHHHIIHIIIEHHIIIIIIIIIHHHHHIHHIGIIIIFHCHHHHHGHIIHHGGIHGHHFHHHHHGIIIIIIIIIIIHHIIIIHHIIHHHEGGIIIIIIIIHIHIIIHIIIIIHHIIIIIIHIHHIHIIIIIIIIIIIIIIIIIIIHIIIIIIIHIIIHFGHEIIIIIIIIIIHGIIIIIIIIIIIIIIIIIIIIIHIIIIHHHIIIIIIHIIIIIHIIIIIIIIIIIIIIIIIIIIIIIIIIIIIIIIIIIIIIIIIIDDDDD
@HISEQ:969:HM2KJBCX2:2:1101:6836:46421 2:N:0:ACTATGCA
ACTCATCTTCCACCCAACTATCCCTATTAATCATTACGTCAATCCTAGAAACCAACAAAATAGGATCAAACGTCCTATTTCATTATTCCATGCTAATGTATTCAAGCGTTAACCTGCTTTAAACACTCTAATTTTTTCATAGTAACAGTCCTGTTTCCCTGCAAAACCAAATTAATGACATTACAGTTCTTCAAGAAGGAGGAACCAGTAACGCCAGTACATACCAGAGGCACGACCAACCCACTAATCCCGAAATTCAACTACGAGCTTTTTAACTGCAACAACTTTAATATACGCTATTGGAGCTGGAATTACCGCGGCTGCTGGCACCAGACTTGCCCTCCAA
+
<<<0011<<<<<FHIIIIIIIIIIIIIIIIIIIII1GC<<<D@11<<1FHI1F@HE1DHIC111<1<DGHIH1<DCCG1<G<G1CF1<<<<1111111<1C111<110<0</1<@FI1D111<1<11DF11<D/1<C1F/<11DG1C11<<1/<<B10CF11<</<GHHHH@:CHE0<CGC?@EHC/-//:/CDG/D/F<F/00<<@D8<C#FC1<F@GDC1DFDEFEHFB:-B<C/D<D1/IHB</-HC1IIIHD1IIIIIIIIIIIIIIIIIIIIIIIIIIIIIIIIIIIIIIIIIIIIIIIIIIIIIIIIIIIIIIIIIIIIIIIIIIIIIIIIIIIIDDDDD
@HISEQ:969:HM2KJBCX2:2:1101:8288:46076 2:N:0:ACTATGCA
ACTCATCTTCCACCCAACTATCCCTATTAATCATTACGGTGGTCCTAGAAACCAACAAAATAGAATCATCCGTCCTATTTTATTATTCCATGCTAATGTATTCAAGCAAAATGCCTGCTTTAAACACTCTAATTTTTTCAAAGTAAAGGTCCTGGTTCCCCGCGGCACCCAATTAAGGACATCGCGGTTCTCCAGAAGGTGAGAAATTGACTACACCAGTTCATACCCCTTAAGGCACGACCGATGTGTCAATCCCGAAATTCAACTACGAGCTTTTTAACTGCAACAACTTTAATATACGCTATTGGAGCTGGAATTACCGCAGCTGCTGGCACCAGACTTGCCCTCCAA
+
DDDDDIIIIHIIIIIIIIIIIIIIIIIIIIIIIIIIIIIIIIIIIIIIGEHHIIIIIHIIIIHIIIIIIIHIGHHHIIIIIIIIIIIIIGIIIIIIIIIIIHIIIIIIIHIIIIIIIIIIIIIIIIIIIIIIIIIIIIIHIIIIIIIIIIIIIIIIIIGIIIHIIIIHEIHIIIIIIIIIIIIIIIIIIIIIIIIIIIIIIIIIIIIIIIIIIIIIIIIIIIIIIIIIIIIIIIIIIIIIIIIIIIIIIHHHIIIIIIIIIIIIIIIIIIIIIIIIIIIIIIIIIIIIHHIHIIIIIIIIIIIIIIIIIIIIIIIIIIIIIIIIIIIIIIIIIIIIIIIIIIIIIIDDDDD
@HISEQ:969:HM2KJBCX2:2:1101:15240:46080 2:N:0:ACTATGCA
ACTCATCTTCCACCCAACTATCCCTATTAATCATTACGTCAATCCTAGAAACCAACAAAATAGGATCAAACGTCCTATTTCATTATTCCATGCTAATGTATTCAAGCGTTAGCCTGCTTTAAACACTCTAATTTTTTCAAAGTAACAGTCCTGTTTCCCTGCAACACCAAATTAATGACATTACAGTTCTTCAAGAAGGAGGAACCAGTAAAGCCAGTACATACCAGAGGCACGACCAACCTACTAATCCCGAAATTCAACTACGAGCTTTTTAACTGCAACAACTTTAATATACGCTATTGGAGCTGGAATTACCGCGGCTGCTGGCACCAGACTTGCCCTCCAA
+
DDDCDIIIIIIIIIIIIIIIIIIIIIIIIIIIIIIIIIIIIHIIIIIIIIIIIIIIGIGHHIHGHIIIIIIIHHIIIIIIIHHIIIIIIIIHHIIIIIIIIIIIIIIIIIIHHIIIIIHIIIIIIIIIIIIIHIIIHIIIIIIIIIIIIIIIIHIIIIIIIIHHIHIIIHHHHHIIIIIIIIIIIIIIIIIIIIIIIIIIIIIIIIIIIIIIIIIIIIIIIIIIIIIIIIIIIIIIIIHIIHHHHIIHIIIIIIIIIIIIIIIIIIIIIIIIHIIIIIIIHIIIIIHIIIIIIIIIIIIIIIIIIIIIIIIIIIIIGIIIIIIIIIIIIIIIGIIIIIIGIDDDDD
@HISEQ:969:HM2KJBCX2:2:1101:20934:46774 2:N:0:ACTATGCA
ACTCATCTTCCACCCAACTATCCCTATTAATCATTACGTCGATCCTAGAAACCAACAAAATAGGTTCGATCGTCCTATTTCGTTATTCCATGCTAATGTATTCAAGCGCGAGCCTGCTTTAAGCACTCTAATTTTTTCAAAGTAACAGTCCTGTTTCCCCGCAACAACAAATTAATGCCATCACGGTTCTACAAGAGGGAGGGACCAGTGAGGCCAGTGCATACCAGTGGCACGACCGACCTACTGGCCCCGAAATTCAACTACGAGCTTTTTAACTGCAACAACTTTAATATACGCTATTGGAGCTGGAATTACCGCGGCTGCTGGCACCAGACTTGCCCTCCAA
+
DDDDDHHGHIIIIIIIIIIIHIHIIIIIIIIIIIIIIIGIIIEHIIIIIIIIIIIIIIHIIIHHHHIIIIIIHIIIIHFHHIIIIIIIIIIIGIIIIIHHIIHHHHHHHIHIHIIIHHHHHIIIIIIIIGIIIIHIIHIHHHIIIIHHHHHIIIIIIIIHHIIGIIIIIIIHHHIIIIIHIIIIIIIIIIIIIHIGIIIIIIIIHIIIIIGIIIIIIIIIIIIIIIIIIHIIIHIIHIIIIIIHGIIIIHIIIIHIIIIIIIHHIHIIIIIIHHFIIIIHIHHHIIIIIIIHIIIIIIIIIIIIIIIIIIIIIIIIIIIIIIIIIIIIIIIIIIIIIIIIIDDDDD
@HISEQ:969:HM2KJBCX2:2:1101:13275:47440 2:N:0:ACTATGCA
ACTCATCTTCCACCCAACTATCCCTATTAATCATTACGTCAATCCTAGAAACCAACAAAATAGGATCAAACGTCCTATTTCATTATTCCATGCTAATGTATTCAAGCGTTAGCCTGCTTTAAACACTCTAATTTTTTCAAAGTAACAGTCCTGTTTCCCTGCAACACCAAATTAATGACATTACAGTTCTTCAAGAAGGAGGAACCAGTAAAGCCAGTACATACCAGAGGCACGACCAACCTACTAATCCCGAAATTCAACTACGAGCTTTTTAACTGCAACAACTTTAATATACGCTATTGGAGCTGGAATTACCGCGGCTGCTGGCACCAGACTTGCCCTCCAA
+
DDDDDIIII@HHHHIIHIIHIGHHIIIIIIIIIHIIHIIIIHHFHHIIHIHIHIHHFHGHHIFHHHHIHHHHHHIGIGIIGHIIIIIIGHHIIIGHIHIIIHHHHHHHIIIHHHHHGIHIIIHIIHHIIHIIIIHHIIIHHHHHIIIIHHHHIHHIHEGHHGIHHGFDHCGGFHHHGHHDGGHHIHEIIIIIIIIIIHHHHFHGIHIIHIIHHIIIHIIIIHIHIIHHHIHDIIHIHHHHGHHFCHGHIHHIHEFCHHEHHEIIIIIIGIIHIIIIHGECIIIHHHHDHHHGIIHEFHIIIIIHIIIHIHIHIIIIHIIIHGIIIHHIIIIIIHHEIHIIIDB@@@
@HISEQ:969:HM2KJBCX2:2:1101:4746:47229 2:N:0:ACTATGCA
ACTCATCTTCCACCCAACTATCCCTATTAATCATTACATCGATCCTAGAAACCAACAAAATAGAATCTGATGTCCTATTTCATTATTCCATGCTAATGTATTCAAGCGTAAGCTTGCTTTAAACACTCTAATTTTTTCAAGGTAACAGTCCTAATTCCCCATAACATCAAATAAATGACATTATGGTTCTTTAGAAGGTGAGAACCAATAAAACCAGTACATACCAAGGCATGACCGATTCCTTGATCCCGAAATTCAACTACGAGCTTTTTAACTGCAACAACTTTAATATACGCTATTGGAGCTGGAATTACCGCGGCTGCTGGCACCAGACTTGCCCTCCAA
+
DDDDDIIIIHHGHHGIHHIIIIIIIHHIIHIIIIHIIIIIIIIGIIEHFEHFHFEEIIGHIIHHFHIIIIGHFEHIGIHGIHIIIHHGCHHHHHHFIIIIHFIIIIHIHHHIIIIHIIHIIIGHHHIHHHIHHHIIGGIIHHHIIIIIHIGIIIIIIHHIIIIIIHGIHIIHIIIHIIHEHHHGHIIIHIIIIIIIHIIII:IIIIIIIIHIIIIIIIIIIIHHIIGIIIIIIIIIIIIHIHGDHIIHIIIIIIIIIIIIIIIIIIIIIIIHIIIIIIIIHIIHIIIIIIIIIIIIIIIIIIIIIIIIIIIIIIIIHIIIIIIIIIIIIIIIIIIIIIHIDDDDD
@HISEQ:969:HM2KJBCX2:2:1101:19322:47565 2:N:0:ACTATGCA
ACTCATCTTCCACCCAACTATCCCTATTAATCATTACATCGATCCTAGAAACCAACAAAATAGAATCTGATGTCCTATTTCATTATTCCATGCTAATGTATTCAAGCGTAAGCTTGCTTTAAACACTCTAATTTTTTCAAGGTAACAGTCCTAATTCCCCATAACATCAAATAAATGACATTATGGTTCTTTAGAAGGTGAGAACCAATAAAACCAGTACATACCAAGGCATGACCGATTCCTTGATCCCGAAATTCAACTACGAGCTTTTTAACTGCAACAACTTTAATATACGCTATTGGAGCTGGAATTACCGCGGCTGCTGGCACCAGACTTGCCC
+
CDDDDIIIIIIIIIIIIIIIIIIIIIIIIIIIIIIIIIIIGIIIIIIIIIIGHIIIIIIIIIGIIIIIIHIIIIIIHIIIIIIIIIGHHHHIIIHIIIIIIIHIIHHIIHIIHHIIHIIIIIIHIIIIIIIIIIIIIIIIIHIIIIIIIIIIIIIIIIHIIIIIHIIIIIIIIIIIIIIIIIIIIIIIIHIIIIIIIIIIIIIIHIIIIIIIIIIIIIIIIIIIIIIIIIIIIIIIIHGIIIIIIIIIIIIIIIIIIIIIIHIIIIIIIIIIIIIIIIIIIIIIIIIIIIIIHIIIIIIIIIIIIIIIIIIIIIIIIIIIIIIIIIIIIIIIIIIDDDDD
@HISEQ:969:HM2KJBCX2:2:1101:20221:47517 2:N:0:ACTATGCA
ACTCATCTTCCACCCAACTATCCCTATTAATCATTACGTCAATCCTAGAAACCAACAAAATAGGATCAAACGTCCTATTTCATTATTCCATGCTAATGTATTCAAGCGTTAGCCTGCTTTAAACACTCTAATTTTTTCAAAGTAACAGTCCTGTTTCCCTGCAACACCAAATTAATGACATTACAGTTCTTCAGAAAGGAGGAATCAGCGAGACCAGTACGTACCAATGGCACGACCAACCTGCTGACCCCGAAATTCAACTACGAGCTTTTTAACTGCAACAACTTTAATATACGCTATTGGAGCTGGAATTACCGCGGCTGCTGGCACCAGACTTGCCCTCCAA
+
@D@DDIIHIHHHHHHHIIIIHGHHF@HCHIEHIGIHIHHHHIHHIIIHGFCHFH?CGHIGICF?HEHIHIHIIC0GHHIGIFIIIIIIIHECHFHIEHHHEGHHHHEIIIIIHHF@HHHHGEHHIIHIHIEHEHFHHHIEHHEHHHIIIHIHIGHHHHHHHIIIIHHHHE@EHHIHHGIHHGFIIIIHGIHIIGFHHHHFIIHHIHHHHG@HHIHIIIIIIHHIHHHIIIHHIHEIHHIIHCHFGHHIIIHIHFHHGEIIIIHEEEHIHFHIHFHHIIIIIGHIHGIIHGIIIIIHEIIHIIHGIIIHIHHEIIIIIGIIHIHHIIIIIIIIIHHIIIIIIDDDDD
@HISEQ:969:HM2KJBCX2:2:1101:9296:48212 2:N:0:ACTATGCC
ACTCATCTTCCACCCAACTATCCCTATTAATCATTACGTCAATCCTAGAAACCAACAAAATAGGATCGAACGTCCTATTTCATTATTCCATGCTAATGTATTCAAGCGTTAGCCTGCTTTAAACACTCTAATTTTTTCAAAGTAACAGTCCTGTTTCCCTGCAACACCAAATTAATGACATTACAGTTCTTCAAGAAGGAGGAATCAGTAAAGCCAGTACACACCATTGGCACGACCAACCTACTGACCCCGAAATTCAACTACGAGCTTTTTAACTGCAACAACTTTAATATACGCTATTGGAGCTGGAATTACCGCGGCTGCTGGCACCAGACTTGCCCTCCAA
+
BBDDDHHHIIIIIIIIIIIIIIIIHGIHIGHIIIIIIIIIFIIIHIIHIIIIIIIIIIGHHIHHIIIHIEEDHGIIIHCHIIIIIIIGHIHIGIHIIIIIHIHIIIHIIIHGHHIIIHGHHIBEHHIGIIHHHHHHIIIIIIIHHIIGIHIIIIIIGHIIIHHHGFHHHHHHIIHH?FHGIIIIIIIIHHHEIIIIHIHIIGIHFIIIIIIIIHHIIHHHIHHEFIIHII=HHIIIHHHHGHHHHHHDIIHHHIIHHIIIHHHIIIIGHIIHIHHHECHIIIIHIIIIIIHHIIHIIIIHIIIHIGIIIHIIHIIIHIIIIIIIIIIIIIIGIIHHIIIIIDDDDD
@HISEQ:969:HM2KJBCX2:2:1101:6237:47842 2:N:0:ACTATGCA
ACTCATCTTCCACCCAACTATCCCTATTAATCATTACGTCAATCCTAGAAACCAACAAAATAGGATCGAACGTCCTATTTCATTATTCCATGCTAATGTATTCAAGCGTTAGCCTGCTTTAAACACTCTAATTTTTTCAAAGTAACAGTCCTGTTTCCCTGCAACACCAAATTAATGACATTACAGTTCTTCAAGAAGGAGGAATCAGTAAAGCCAGTACATACCATTGGCACGACCAACCTACTGACCCCGAAATTCAACTACGAGCTTTTTAACTGCAACAACTTTAATATACGCTATTGGAGCTGGAATTACCGCGGCTGCTGGCACCGGACTTGCCCTCCAA
+
DDCCDIIIIIIIIIIIIIIIIIIIIIIIIIGIIIIIIIIIIIHHIIIIIHHIIIGIHHIGHHHIHHIIHIIIIIIIHIHHHIHHIIIHIIHHEHIHIIIIHIIIHIIIIIIIIIIIIIGHIHHHIIIIIIIIIIHHIIIIIIIIIIIIIIIIIIHIIIIIIHIIIHIIHIHHHIIIGHIIIIIHIIIIIHHHIIIIHIHIIIIIIIIIIIIIIIIIIIIIHIIIIIIIIIIIIIIIHHFHIHHHHIIIIIIIIIIIHIIIIIIIIIIIIIIIIIIHHIIIIIIIHIIHIIIIIIIIIHIHIIIIIIIIIIIIIIIIIIHIIIGIIIIHIIIIIIIIIIIIIDDDDD
@HISEQ:969:HM2KJBCX2:2:1101:19580:48286 2:N:0:ACTATGCA
ACTCATCTTCCACCCAACTATCCCTATTAATCATTACGGTGATTCAGAAACCAACAAAACAGGACCACCGTCCTATTCTATTATTCCATGCTAATGTATTCAGACGTAAGCCTGCTTTGAACACTCTAATTTTTTCAAGATAAAGGTCCTGGTTTCCCACCACGCTAAATTAATAACATGACGGTTCTCCAGAAGGTAGGAATTCTACACGCTAGTACAGACTGGGTAGCCCGACCAACGGTAGAACCCCGAAATTCAACTACGAGCTTTTTAACTGCAACAACTTTAATATACGCTATTGGAGCTGGAATTACCGCGGCTGCTGGCACCAGACTTGCCC
+
DDDDDIIIIIIIIIIIIIIIIIIIIIIIIIIIIIIIIIHIIIIGHIHIHIIGHHIIIIGIIHEFHIIHIGHHHHHIIHIIHIIIIIGIIIIIIIIHIIIIIHGFHIIIIIIIIHIIIIIIIHIIIIIIHIIIIIIIIIIHIHHHHFHHHIIIIHHHIIIHIIIHHIIIIIIIIHIIIIIIHHIIIIIIIIHIIIHIIHIHIHHHGIIIIHHIII=IIIIIIIHIIHIIIIIIIIHIIHCIIIIIIIIIIIIIIIHIIIIHHHHIIHIIHIIIIIIIIIIIIIHHIIIIIIIIHIIIIIIIIIIHIIHHIHIIIIIIIIIIIIIIIIIIIIIHIIIDDDDD
@HISEQ:969:HM2KJBCX2:2:1101:3754:48829 2:N:0:ACTATGCA
ACTCATCTTCCACCCAACTATCCCTATTAATCATTACGTCAATCCTAGAAACCAACAAAATAGGATCGAACGTCCTATTTCATTATTCCATGCTAATGTATTCAAGCGTTAGCCTGCTTTAAACACTCTAATTTTTTCAAAGTAACAGTCCTGTTTCCCTGCAACACCAAATTAATGACATTACAGTTCTTCAGAAAGGAGGAATCAGCGAAGCCAGTACATACCAGTGGCACGACCAACCTGCTGACCCCGAAATTCAACTACGAGCTTTTTAACTGCAACAACTTTAATATACGCTATTGGAGCTGGAATTACCGCGGCTGCTGGCACCAGACTTGCCCTCCAA
+
CDDDDGIIHIIIIIIIHIIIIIIIIIIIIIHIIIIIIHHIHIIIIIIEHIIIIIHIHHHIIIIFIIIIIIHHHIHHIIIIHIIIIIIIIGHIIIIIHIIIIIHIIIIIIIIHHHHHHHHIHHGIIIIIIIIIIHIIIIIHIF1IIIIIHIHIIIIHHIIIIIIIIIIIIHIHIIIIIIIIIIIIIIIIIIIIIIIIIIIHIIHII:IIIIIIIIIIHIIHHIIIII=I<IIIIIHGIIIII=>FDHIIIIIIIIIIIIIIIIIIIIIIIIIIIIIIIIIHIIIIIIIIIIIIIIIIIIIIIIIIIIIIIIIHIIIIIIIIIIIIIIIIIIIIIIIIIIIIIDDDDD
@HISEQ:969:HM2KJBCX2:2:1101:4940:49116 2:N:0:ACTATGCA
ACTCATCTTCCACCCAACTATCCCTATTAATCATTACGGTGATCCTAGAAACCAACGAAATAGAATCAGTCCGTCCTATTTCATTATTCCATGCTAATGTATTCAGACGATAGTCTGCTTTAAACACTCTAATTTTTTCAAAGTAACAGTCCTGATTTCCCATCACACCAAATAAATGGCATGAAAGTTCCTCAGAAGGTAGAGATCCATCTCACCGGTGCAGACAATTAAGACTGACAAATGGGTAGACCCCGAAGTTCAACTACGAGCTTTTTAACTGCAACAACTTTAATATACGCTATTGGAGCTGGAATTACCGCGGCTGCTGGCACCAGACTTGCCCTCCAA
+
DDDDDIIIIIIIIHIIIIHIIIIIIIIIIIIHIIIIIIIIIGIIIIHIIIIIIIIIIIIHIHHHHIIIIIIFHIIHIIIIIIIIIIIIIIIIIHIHHHHIIHIIIIIIIIIIIIIIHIIIIIIIIIIIIIIIIIIHIIIIIIIIIIIIHGIIIHIHIIIIIIIIIIIIHIIIIIIIIIIIIIIIIIIIIIIIIIIIIIIIIIIIIIIIIIIIIIIIHIIIIIIIIIIIIIIIIIIIIIIIIIIIHHDIIIIIIIIIIIIIIIIIIIIIIIIIIIIIIIIIIIIIIIIIIIIIIIIIIIIIIIIIIIIIIIIIIIIIIIIIIIIIIIIIIIIIIIIIIIIIIIIDDDDD
@HISEQ:969:HM2KJBCX2:2:1101:7746:49232 2:N:0:ACTATGCA
ACTCATCTTCCACCCAACTATCCCTATTAATCATTACGGTGATCCTAGAAACCAACAAAATAGAATCATGCCGTCCTATTTTATTATTCCATGCTAATGTATTCAAGCAAAATGCCTGCTTTAAACACTCTAATTTTTTCAAAGTAAAGGTCCTGGTTCCCCGCGACACCCAATTAAGGGCATCGTGGTTCTCCAGAAGGTGAGAAATTGACTACACCAGTTCATACCCCTTAAGGCACGACCGATGTGTCAATCCCGAAATTCAACTACGAGCTTTTTAACTGCAACAACTTTAATATACGCTATTGGAGCTGGAATTACCGCGGCTGCTGGCACCAGACTTGCCCTCCAA
+
D@DDDHHIIIHIIIIIHIIIIIIIIHHIHHIEHHIF?H0FHEHHHHIGICHHIHHIIE?GHIFHHHIHI1F?HHHDHIIIIIIHIHIGF@CGHHHHIIIHHFHGFHHHHHHCHCEGEHHHHHFHHFH@GHHHEGHEECEHHIIHHHHHHHHHHE@CFHIHHCF=AECCHECEFCFHGGHHHHIHHH@HHGFFHHGHIIHIGCCHHHHFHC@HGHHHI@EHCG?GHCGHHHEIH;<HHHECE@<@FEEHE@GGC/<?C1HEFFCIHIHHHHHHHHHHHFIIHG@HD<DGGFEHGHCHHHGIHGHHCCDIHG?IIHHFFC/FCC?CEEEGHIHH?@FHHHEHHEECEEED0@@D
@HISEQ:969:HM2KJBCX2:2:1101:1903:49590 2:N:0:ACTATGCA
ACTCATCTTCCACCCAACTATCCCTATTAATCATTACGTCAATCCTAGAAACCAACAAAATAGGATCGAACGTCCTATTTCATTATTCCATGCTAATGTATTCAAGCGTTAGCCTGCTTTAAACACTCTAATTTTTTCAAAGTAACAGTCCTGTTTCCCTGCAACACCAAATTAATGACATTACAGTTCTTCAAGAAGGAGGAATCAGTAAAGCCAGTACATACCATTGGCACGACCAACCTACTGACCCCGAAATTCAACTACGAGCTTTTTAACTGCAACAACTTTAATATACGCTATTGGAGCTGGAATTACCGCGGCTGCTGGCACCAGACTTGCCCTCCAA
+
DDDCDIIIIIIIGIIHIIIIHIIIIIIIIIIIIIIIIIIIGIIIIIIIHIIIIIIIEHFHIIIIIIIIGHGHFHHIGHIIIIIIIIIHIIIIIIIIIIIIIHGIHIIIIHHHHIIIIIHIIIIIIIIIIIHIIIIIIIIIIIIIIIIIIIIIIIIIIIIHGIIIIIHIIIIHHIIIIGIIIIIIIIIIIIIIIIIIIIIIIIIIIIIIIIIIIHIIIIHIIIIIIIIIIIIIIIIIIIHIGIHHHIHIIIIIIIIIHIIIIIIIIIIIIIIIHD<IIIIIIIIIIIIIIIIIIIIHIIHHHIIIIIIIIIIIIIIIIIIIIIIIIIIIIIIIIIIIIIHIIDDDDD
@HISEQ:969:HM2KJBCX2:2:1101:14816:49979 2:N:0:ACTATGCA
ACTCATCTTCCACCCAACTATCCCTATTAATCATTACGGTGGTCCTAGAAACCAACAAAATAGAACCATGCCGTCCTATTTTATTATTCCATGCTAATGTATTCAAGCAAAAATGCCTGCTTTAAACACTCTAATTTTTTCAAAGTAAAGGTCCTGGTTCCCCGCGGCATCCAATTAAGGACATCGCGGTTCTCCAGAAGGTGAGAAATTGACTGCACCAGTTCATACCCCGTGAGGCACGACCGATGCGCCAATCCCGAAATTCAACTACGAGCTTTTTAACTGCAACAACTTTAATATACGCTATTGGAGCTGGAATTACCGCGACTGCTGGCACCAGACTTGCCCTCCAA
+
DDDDDIIIIIIIIIIIIIIIIIIIIIIIIIIIIIIIIIIIIIIHIIIIIIIIIHIIIHIGIIGHIIIIIEHIIIIIIIIIIIHIIGIIHIIIIIIIGIIIIGHIIIIHIHIIIIIIIIIIIIIIIIIIIHIIIIIIIIIIIIIIIIIIIIIIIIIIIIHIIIIIIIIIIIIIIIIIIIIIIIIIIIIIIIIIIIIIIIIIIIIIIIIIIIIIIIIIIIIIIIIIIIHIIIIIIIIIIIIIIIIIIIIIIIHHIIIIIIIIIIIIIIIIIIIIIIIIIIIIIIIIIIIIIIHHG?IIIIIIHIIIIIIIIIIIIIIIIIIIIIIIIIIIIIIIIIIIIIIIIIIIIIIIDDDDD
@HISEQ:969:HM2KJBCX2:2:1101:14283:50587 2:N:0:ACTATGCA
ACTCATCTTCCACCCAACTATCCCTATTAATCATTACGGCGGTCCTAGAAACCAACAAAATAGAACCGCACGTCCTATTCTATTATTCCATGCTGTAATATTCGAGCAAAGGCCTGCTTTGAACACTCTAATTTTTTCAAAGTAAAAGTCCTGGTCCCCAACACACCCAGTGAAGGGCATGCGGTTCTCCAGAAGAAAAGGCCCGGCCGGACAAGTGCACGCGGTGAGGCGGACCTGCCAGCCAGGCCAAAGGTTCAACTACGAGCTTTTTAACTGCAACAACTTTAATATACGCTATTGGAGCTGGAATTACCGCGGCTGCTGGCACCAGACTTGCCCTCCAA
+
DADDDCHI?HHHICHHIIFHGHC@HI?CEHHIIIHHEHIICCEEDGHHHHIIEEH=CGHHH@CDGHH<CHHE<<CEHEHHHHHEGE@HHIHCE<@IHGHHIIIIIHHHIIIHIHIHEHHHHIHHIHHHGIHHIHHHIHIIHEIIIHHIIHIIIHGHIIIIIIIIHIIIIIIIIIIHIIIIGIHIIIIIHGIIIHIIIIIIIIIHIHGIIIIIIIIIIIIIIIIIIIIIHIIIIHIIIIIIHGCIIHHHIIIIIIIIIIHIIIIIIIIIIIIIIIIIIIIIIIIIHIIIHIIIIIIIIHIIIIIIIIIIIIIIIIIIIIIIIIIIIHIIIIIIIIIIIIIDCDDD
@HISEQ:969:HM2KJBCX2:2:1101:6850:50668 2:N:0:ACTATGCA
ACTCATCTTCCACCCAACTATCCCTATTAATCATTACGGTGATCCTAGAAACCAACAAAATAGAACCATGCCGTCCTATTTTATTATTCCATGCTAATGTATTCAGGCACTAGCCTGCTTTGAGCACTCTAATTTTTTCAAGGTAATAGTCCTGCTTCCCCAACGCACCAAATGAATGGCATGCTGGTTATTCAGAAGGTAAGAACCCACCACACCAGTACGGACAGTGAAGCCCGACCGATGGACAGATTCCGAAATTCAACTACGAGCTTTTTAACTGCAACAACTTTAATATACGCTATTGGAGCTGGAATTACCGCGGCTGCTGGCACCAGACTTGCCCTCCAA
+
<<D<0DECHHHGHH@E1DHHHH?GEFHHHIHIH@FG1D01DGCHHI?1CFEHH@C@H?G??G11D1GH?1FHGD/<DDCHH11DGGG?DC@FG?C@FCHHHGDHHFGHGGGC8HG?F@F@GG@CGEECCIHEDG1G@HCHHHHHHIHHHGIHHHHGGDFHHGBHHHFHIHEHFHFIHI;FIIIHE2HHIHFFEHG<F@IHHHGCF<GHFHHGGHIIHEEIHEHIIIIIHHIHDFHHHIHHHEHIFGDIGGIHIHIIIHGIHHIIIIIHHIIH?HGHHHHCIIHHHIHGFHHHIHHIHHHIIHEIIIIHIIHEIHIHCGIIIHHIHCHHIHHIIHIHGHIIIHED@D@<
@HISEQ:969:HM2KJBCX2:2:1101:5979:50687 2:N:0:ACTATGCA
ACTCATCTTCCACCCAACTATCCCTATTAATCATTACGGTGATCCTAGAAACCAACGAAATAGAACCAATCCGTCCTATTTCATTATTCCATGCTAATGTATTCAGACGTTAGCCTGCTTTAAACACTCTAATTTTTTCAAAGTAACAGTCCTGATTTCCTATCACACCAACTAAATGGCATGAAAGTTCCTCAGAAGGTAGAGATTTATCTCACCAGTACAGACAATTAAGCCTGACCAATGGGTAAACCCCGAAGTTCAACTACGAGCTTTTTAACTGCAACAACTTTAATATACGCTATTGGAGCTGGAATTACCGCGGCTGCTGGCACCAGACTTGCCCTCCAA
+
ABDDBIHIIIIEDHHIIIHIIIIHIIHIGIGHHIEH@HHHHHE1GGHIIHHHHHFHIIIGHCHHIHEHEHHEH@CECHFHIGHHHFHHHCEHFCHEHEIHHFIIHHIIIHIIIHHHIHHHHFIHHIIIHHHHIHIIIHGEGHIIIIHIHIIIIIIIHIIIIHHGHIIIHIHHIHGIIIIIHIIIIIIIIHHIGHIGIIIIIIIIIIIHIHGIIII<IIIIIGIIIIIIGIHIIIIIIIIIIIHGFF<HHIIIIIIIIIIIIIIIIIIIGIIIIIIIIIHIIIIIIIHHHIIIHHIIIIIIIIIHIIIIIIIIIIIIIIIIIIIIIIIIIIIIIIIIIIIIIIIDDDDD
@HISEQ:969:HM2KJBCX2:2:1101:10565:50280 2:N:0:ACTATGCA
ACTCATCTTCCACCCAACTATCCCTATTAATCATTACGTCGATCCTAGAAACCAACAAAATAGAATCAAACGTCCTATTTCATTATTCCATGCTAATGTATTCAAGCGCGAGCCTGCTTTAAACACTCTAATTTTTTCAAAGTAACAGTCCTGATTTCCCGCGACACCAAGTTAATGACATCGTGGTTCGTCAGAAGGTAGGAATCAATTTGACCAGTACGTACCGAGGCACGACCGATCAACTGATCCCGAAATTCAACTACGAGCTTTTTAACTGCAACAACTTTAATATACGCTATTGGAGCTGGAATTACCGCGGCTGCTGGCACCAGACTTGCCCTCCAA
+
DADDDIIII?GHIIIIIIEHIHHHIIEHHIIIIIIHHCCF<?HHGIIIIFHI?EH01C11<G?<<<DG@GHHCHCHHCCEFHHHECH1D@CCHIHEIHGHHEHHHHHIHHHIIGHHIFCHFFCGGEEHEHHHHHGGDHFIIIIHHFHHHHIHGIHHIHHIIHIHEHIHIHIGCHHEHIIIIHIHHHDGHH@IIIIIHEEHHEIIGHIIIIHHGIIIHHIGIIIIIIIIIFHHHEHGHIH?HHFFGHHHBHHGCIHIHIIIIIIIIIHIIIHHIHHEHIIIIHHHFGGHHGFHEGIHGHHEIIIIIIIIHIHHIIGIIIHHHEIHIHIHIIIHHHHHEHHEDD?D@
@HISEQ:969:HM2KJBCX2:2:1101:20285:50762 2:N:0:ACTATGCA
ACTCATCTTCCACCCAACTATCCCTATTAATCATTACGTCAATCCTAGAAACCAAAAAAATAGGGTCAAACGTCCTATTAAATTATTCCATGCTAATGTATTCAAGCTAATGCCTGCTTTAAACACTGTAATTTTTTCAAAGTAACAGTCCTAACTCCCCATGACACCAAATAAATTAAATCATGGTTCGTTAGAATGTATAAATCAATGATACCAGTACGTACCATAGGCACGACCGATATATTGATCCCTAAATTCAACTTCGAGCTTTTTAACTGCAACAACTTTAATATACGCTATTGGAGCTGGAATTACCGCGGCTGCTGGCACCAGACTTGCCCTCCAA
+
<0@00<CCH?1GFHHIICH@F11DGHHHGH11<D@11EG1<0D<CHH1<<CG1<<1<D/C11D<C1<<<CGH<D001<111<<<D1<D1<1D111FCFHHG@DFHH1@F1@@6<<11@8&<<CEHC?$8<1<ACGIIHHCGA<F)1<<FA<FCF78$D7+1<1.?DHHHHHCE@D<-<//<//>HDE<<<0.<<00.D.F.<<0C@<1D<1DFCC<1HG<1GF<<1/FCE</C0EC1CG<1<CD<:<C?D11D<1GD<1<<1/CEC<@HHD<F@HEHHFHHEEHG<111@HHD<<<<11EHHHHHEC<<1IHIIHHCHF?HCHGD1F1CHHFHHHHGGHIGDDDD@
@HISEQ:969:HM2KJBCX2:2:1101:15409:51706 2:N:0:ACTATGCA
ACTCATCTTCCACCCAACTATCCCTATTAATCATTACGTCGATCCTAGAAACCAACAAAATAGAATCAAACGTCCTATTCCGTTATTCCATGCTAATGTATTCAAGCGTGAGCCTGCTTTAAACACTCTAATTTTTTCAAAGTAACAGTCCTGATTCCCTAAAACACCAAATTAATGGCATTATAGTTCGTCAGAAAGGAGAAACCGATTATACCAGTACGTACAATAGCACGACCAGTAAGCCGATCTCGAAATTCAACTACGAGCTTTTTAACTGCAACAACTTTAATATACGCTATTGGAGCTGGAATTACCGCGGCTGCTGGCACCAGACTTGCCCTCCAA
+
DDDDDIIIIIIIIIIIIIIIIIIIIIIIIIIHIIIIIIIIIIIIIIIIIIIHIIIIIIIIIIIHIIHIIIIGIHIHIIIIIIIIHIIIIIIIIIIIIIIIIHIIIIIIIIIIIIIIIIHIIIIIIIIIIIIIIIIIIHIIIIIIIIIIIIIIIIIIIIIIIIIIHIIIIIIIIIIIIIIIIIIIIHIIIIIIIIIIIIIIIIIIIIIIIIIIIIIIIIIIIIIIIIIIIIIIIIIIIIIIIIIHIIIIIIIIIIIIIIIIIIIIIIIIIIIIIIIIIIIIIIIIIIIIIIIIIIIIIIIIIIIIIIIIIIIIIIIIIIIIIIIIIIIIIIIIIIIIIIIIDDDDD
@HISEQ:969:HM2KJBCX2:2:1101:14587:51671 2:N:0:ACTATGCA
ACTCATCTTCCACCCAACTATCCCTATTAATCATTACGTCAATCCTAGAAACCAACAAAATAGGATCAAACGTCCTATTTCATTATTCCATGCTAATGTATTCAAGCGTTAGCCTGCTTTAAACACTCTAATTTTTTCAAAGTAACAGTCCTGTTTCCCTGCAACACCAAATTAATGACATTACAGTTCTTCAAGAAGGAGGAACCAGTAAAGCCAGTACATACCAGAGGCACGACCAACTTACTAATCCCGAAATTCAACTACGAGCTTTTTAACTGCAACAACTTTAATATACGCTATTGGAGCTGGAATTACCGCGGCTGCTGGCACCAGACTTGCCC
+
DDDDDIIIIIIIIIIIGHIIIIIIIIIIIIIIIIIIIIIIIIIIIIIIIIIIIIIIIHIIIIHHIIIHIIIIHIIIIIIIGIHHHIHIIIIIIIIIIIHHHFIIHIIHHHHIHHIHIIIIIIIIIIIHIIIIIIIIIIIIIIIIIIIHIIIIIIIHIHHIIIIIIIIIIIIHIIIHIIIIIIIIIIIIIIIIHIIIIIIIIIIIGIIIIIIIIIIIIIIHIIIIIIIIIIIIIIIIIHHHIIIIIIIHIIIIIIIIIIIIIIHIIIIIIIIIIIIIIHIIIIIIIIIIIIIIIHIIIIIIHIIIIIIIIIIIIIIIIIIIIIIIIIIIIIIIIHIIDDDDD
@HISEQ:969:HM2KJBCX2:2:1101:2041:51840 2:N:0:ACTATGCA
ACTCATCTTCCACCCAACTATCCCTATTAATCATTACGTCGATCCTAAAAACCAACAAAATAGGGTCAAACGTCCTATTTCATTATTCCATGCTAATGTATTCAAGCGTGTGCCTGCTTTAAACACTCTAATTTTTTCAAAGTAACAGTCCTGATTCCCCATGACACCAAATTAATGACATCACAGTTCGTCAGAAGGTAGAAATCAATAATACCAGTGCATACCGGAGGCACGACCAATATATTGATCCCGAAATTCAACTACGAGCTTTTTAACTGCAACAACTTTAATATACGCTATTGGAGCTGGAATTACCGCGGCTGCTGGCACCAGACTTGCCCTCCAA
+
@?D?BHEFH1D@@FHHEHHH?1<CGHIGIIICEEHHHIE1CHCFHCHCEHHH=GHHHHHHHHIIHIIHIH@EHHEHHHECHEHIHHHCHHHFEHHIHHGH@CE;F@@CEHIIHHHCG@@HH?FFE7:CHEHHGEC@FCGCHHHGEHHIEGGHII9C:GIIHF8GCHEHIHGHCHG@C<CEHHIHEHE?DGHHIIIHHHFHHHHCCHHHHGDHIIHHIIHG@/C=HHHHEEEEA<CEGGGD1DC@<CC/HHEHHGC@HHEHGFHEHEEFIHG?HHC@CHHEHHG@EECHHGIIHEDFHG<DGHHCH@HHF1HEHHCHHDIHHECFEIHHIHHHEGHCHDHCE?@ADD
@HISEQ:969:HM2KJBCX2:2:1101:3644:52566 2:N:0:ACTATGCA
ACTCATCTTCCACCCAACTATCCCTATTAATCATTACGTCAATCCTAGAAACCAACAAAATAGGATCAACGTCCTATTTCATTATTCCATGCTAATGTATTCAAGCGCGAGCCTGCTTTAAACACTCTAATTTTTTCAAAGTAACAGTCCTGATTCCCCACCACACCAAATTAATGACATGATGGTTCGTCAGAAGGTAGAAATCAGTAACACCAGTACGTACCGAAGGCACGACCAGCGTACTAATCCCGAAATTCAACTACGAGCTTTTTAACTGCAACAACTTTAATATACGCTATTGGAGCTGGAATTACCGCGGCTGCTGGCACCAGACTTGCCCTCCAA
+
DDDDDIIIIIIIHIIIIIIIHIIIIIGIIIIIIIIHIIIIGIIGIIIIHIHHHEHIIIIIIIGHIIIIGHIHHCHHHHIIIHIIHIHGHIIEHIIIIIHHIHIIHIHIIIHIIIIIHIHIHHIIIHIIIIIIIIIIIIIIIIIIIIIHHHHIHIHIIIHIIIIIIIIIIIIIIIIIHIHIIIIIIIIIIIIIIIIIIIIIIIIIIIIIIIIIIIIIIIIIIIIIIIIIIIIIIIIIIIIIIIIHIIIIIIIIIIIIIIIIIIIIIIIIIIIIIIIIIIIIIIIIIIIIIIIIHIIIIIIIIIIIIIIIIIIIIIIIIIIIIIIIIIIIIIIIIIIIIIIIDDDDD
@HISEQ:969:HM2KJBCX2:2:1101:13156:52458 2:N:0:ACTATGCA
ACTCATCTTCCACCCAACTATCCCTATTAATCATTACGTCGATCCTAGAAACCAACAAAATAGAATCAAACGTCCTATTTCGTTATTCCATGCTAATGTATTCAAGCGTGAGCCTGCTTTAAACACTCTAATTTTTTCAAAGTAACAGTCCTGATTCCCCATGACACCAAATTAATGACATCATGGTTCGTCAGAAGGTAGGAATCAATAATACCAGTACGTACAATAGCACGACCAATAAATTGATCCCGAAATTCAACTACGAGCTTTTTAACTGCAACAACTTTAATATACGCTATTGGAGCTGGAATTACCGCGGCTGCTGGCACCAGACTTGCCCTCCAA
+
DDDDDIIIIIHIIIIIIIIHIIIIIIHIIIIIIIIIIIIIIIIIIIIIGIIIIHGIIIHHIIHHIFHIIIIIIHIHIIIIHIHIIIIIHIIIIIIIIIIIIHHHIIIIIIHHIIIIIIIIIIIIIIIIIHIHIIIIIIIHIIIIIIIIHHIIIIIIIIIIIIIIIIIIIIIIHIIIIIIIHIIIHIIIIHHHIIIIIIIIIHIIIIIIIIIIHIIIIIIIIIIIIIIIIIIIIIIIIIIIHIHHIIIIIGIIIIIIIIIIIIIIIIIIIIIIIIIIIIIIIIIHHGHIIIIIIIIIHIIIIIIIIIIIIIIIIIIIIIIIIIIIIIIIIIIIIHIIIIIIDDDDD
@HISEQ:969:HM2KJBCX2:2:1101:9446:52885 2:N:0:ACTATGCA
ACTCATCTTCCACCCCAACTATCCCTATTAATCATTACGGTGGTCCTAAAACCAACAAAATAGAACCAACGTCCTATTCTATTATTCCATGCTAATCTATTCAAGCAAATGCCCGCTTTAAACACTCTAATTTTTTCAAGGTAATGGTCCTGGTTCCCCGACACACCCAATAAAGGGCATCCCGGCTCACCAGAAGGATAGACCCGACGACAGAACAGTACTCGCCAAAGACGGACCATCCGGCCAGGCCTAAAATTCAACTACGAGCTTTTTAACTGCAACAACTTTAATATACGCTATTGGAGCTGGAATTACCGCGGCTGCTGGCACCAGACTTGCCCTCCAA
+
DDDDDIIHIIHIIIIHIIIIIIIIIIIIIIIIIIIIHIIIIIHIIIIIIIIIIIII?GHEHHHHIIHIIIIIHIIIIHIIIIIIIIIHIIHIIIIGIIIIIIHIIIIIHIHHHIHHHIHIIIIIIHHIIIIIIIIIIIIIIIIIIIIHHIIIHHHIIIIIIIIHHIIIIIIIHIIIIIIHIIIHIIIIIIIIIIIIIIHIHHIIIIIIIIIIIIIIIIIIIIIIIIIIIIHHIIIIIIIIIIIIHHIIHIIIIIIIIIIIIIIIIIIIIIIIIIIIIIIIIIIIIIIIIIIIGHIIIHHHFIIIIIIIIIIIIIIIIIIIIIIIIIIIIIIIIIIIIIIIIDDDDD
@HISEQ:969:HM2KJBCX2:2:1101:3095:52657 2:N:0:ACTATGCA
ACTCATCTTCCACCCAACTATCCCTATTAATCATTACGTCGATCCTAGAAACCAACAAAATAGGGTCAAACGTCCTATTTCATTATTCCATGCTAATGTATTCAAGCGTGTGCCTGCTTTAAACACTCTAATTTTTTCAAAGTAACAGTCCTGATTCCCTATGACACCAAATTAATGACATCACAGTTCGTCAGAAGGTAGAAATCAATGATACCAGTTCATACCGGAGGCACGACCAATATATTGATCCCGAAATTCAACTACGAGCTTTTTAACTGCAACAACTTTAATATACGCTATTGGAGCTGGAATTACCGCGGCTGCTGGCACCAGACTTGCCCTCCAA
+
DDDDDIIIIIHIIIIIIIGIEHHIIIIIIHIIIIIIIIIIIIIIIIIHIGHHHIHIIIIIIHGHIIIIIHIGIIIIIGIIGHIIIIIHEHIIIIIIIIIIIIIHIIIIIIIIIIIIIIHHIIIIIIIIIIHHHIHHIIIIIHIICIIIIIIIIIIIIIHIIIIIIIIIIIIIIIIIIIIIIIIIIIHHIIIIIIIIHIHHHIIIIIIIIIIIIIIIIIIIHIIIIIIIIIIIIIIIIIIIIIIIHIIIIIIHIIIHIIHIIIIIIIIHGIIIIIHIHIIHIIIIIIIIIIIIIIIIIIHHHIIIIIIIIIIIIIIIIIIIIIHIIIIIIIIIIIIIIIIIIDDDDD
@HISEQ:969:HM2KJBCX2:2:1101:15439:53953 2:N:0:ACTATGCA
ACTCATCTTCCACCCAACTATCCCTATTAATCATTACGGTGGTCCTAGAAACCAACAAAATAGAACCATGCCGTCCTATTTTATTATTCCATGCTAATGTATTCAAGCAAAAATGCCTGCTTTAAACACTCTAATTTTTTCAAAGTAAAGGTCCTGGTTCCCCGCGGCATACAATTAAGGACATCGCGGTTCTCCAGAAGGTGAGAAATTGACTGCACCAGTTCATACCCCGTGAGGCACGACCGATGCGCCAATCCCGAAATTCAACTACGAGCTTTTTAACTGCAACAACTTTAATATACGCTATTGGAGCTGGAATTACCGCGGCTGCTGGCACCAGACTTGCCCTCCAA
+
DDADDIIIIIIIIIIIIIIIIHIIIIIIIIIIIIIIIHIIIIIIIIIIIIIIHIIIIGHIIHHIIIIIHHHHHHIIHHIIIIIIIIIIIIGHHHHEHHIIIHHIIIHIIIIIHIHIIEIIIIIIIIIIIIIIHIIIIIIIIIIIIIIIIIIIIIIHIIIIIIIIIHIIIIIIIIHHIHIIIIIIHHIIIIIIIIIIIIIIIIIIIIIIGIIIIIHIIHIIIIIIIIIIHIIIIIIIHIIIIIIIIIIIIIHGIIIIIIIIIIIIIIIIIIIIIIIIIIIIIIIIIIIIIIIIIHIIIIIIIIIIIIIIIIIHIIIIIIIIIIIIIIIIIIIIIIIIIIIIIIIIIIIIDDDDD
@HISEQ:969:HM2KJBCX2:2:1101:2084:54312 2:N:0:ACTATGCA
ACTCATCTTCCACCCAACTATCCCTATTAATCATTACATCGATCCTAGAAACCAACAAAATAGAATCAAACGTCCTATTTCATTATTCCATGCTAATGTATTCAAGCGTGCGCCTGCTTTAAACACTCTAATTTTTTCAAAGTAACAGTCCTGTTTCCCTGCAACACCAAATTAATGACATTACAGTTCTTCAGAAAGGAGGAATCAGCGAAGCCAGTGCATACCAGTGGCACGACCAACCTGCTGACCCCGAAATTCAACTACGAGCTTTTTAACTGCAACAACTTTAATATACGCTATTGGAGCTGGAATTACCGCGGCTGCTGGCACCAGACTTGCCCTCCAA
+
DDDDDIIIIIIIIIIIIIIIIIIIIIIGIIIIIIHHIIIIIIIIIIIEHIIIGIIIIIIIIIIIIIIIHIIHIGHHIHIIIIIIIIIIHIIIIIIHIIHIIHHIIIIIIIHIIIIIIHHIIIIIIIIIHIIHHHHHIIIIIIIIIIIIIIIIIIIIIIHHIIIIHIIIIIHHHIIIIIIIIIIIIIIIIIIIIIIIIIIIIIIIIIIIIIIIIIIIIIIIIIIIIIIIIIIIIIIIIIIIIIIHGIIIIIIIIIIIIIIIIIIIIIIIIIHIIIHIIIIIIIIIIIIIIIIIIIIIIIIIIIIIIIIIIIIIIIIIIIIIIIIIIIIIIIIIIIIIIIIIIDDDDD
@HISEQ:969:HM2KJBCX2:2:1101:17327:53303 2:N:0:ACTATGCA
ACTCATCTTCCACCCAACTATCCCTATTAATCATTACATCGATCCTAGAAACCAACAAAATAGAATCGGATGTCCTATTTCATTATTCCATGCTAATGTATTCAAGCGTGAGCCTGCTTTAAACACTCTAATTTTTTCAAGGTAACAGTCCTAATTCCCCGTGACACCAAATTAATGGCATTACGGTTCTTTAGAAGGTGAGAAATCAATAATATCAGTACATACCAACGGCATGACCGAAACATTGATCCCGAAATTCAACTACGAGCTTTTTAACTGCAACAACTTTAATATACGCTATTGGAGCTGGAATTACCGCGGCTGCTGGCACCAGACTTGCCCTCCAA
+
DDDDDIIIIIIHIIIGIIIIIIHIIIIIIIHHIIIHIIIIIIIIIIIHHGIIIIIIIIHIIIHCGHHHEHHHHHIHI?HHEHIHIIIHIIEHCCGHEIIIIIHHIHIIIHHIIIIIIIIIHHIHIIIIIIIIIIIHHIIIIIIIIIIHIHHIIIIIIIIIIIIIIIIIIIIIIIIIIIIIIIIIIIIIHIIIIIIIIIIIIIIIIIIIIIIIIIIIIIIIIIIIIIIIIIIIIIIIIIIIIIIIHGIIIIHIIIIIIIIIIIIIIIIIIIIIIIIIIIIIIIIIIIIIIIIIIIIIIIIIIIIIIIIIIIIIIGIIIIIIIIIIHIIIIIIIIIIIIIIIIIDDDDD
@HISEQ:969:HM2KJBCX2:2:1101:15087:54293 2:N:0:ACTATGCA
ACTCATCTTCCACCCAACTATCCCTATTAATCATTACGTCGATCCTAGAAACCAACAAAATAGAATCAAACGTCCTATTTCGTTATTCCATGCTAATGTATTCAAGCGTGAGCCTGCTTTAAACACTCTAATTTTTTCAAAGTAACAGTCCTGATTCCCCATGACACCAAATTAATGACATCATGGTTCGTCAGAAGGTAGGAATCAATAATACCAGTACGTACAATAGCACGACCAATAAATTGATCCCGAAATTCAACTACGAGCTTTTTAACTGCAACAACTTTAATATACGCTATTGGAGCTGGAATTACCGCGGCTGCTGGCACCAGACTTGCCCTCCAA
+
DDDADEHIHHIHHHHIHHHEHEHHIIIIIHIIIIIIIHHIIIIIIIIIIIIHHHIGIIGHHIEHHIGHHIGIC?EEHIHIGHHIGGFHHIIHIHFHHIHIGIIIIIIIHHHHCHHEIHIIIIHHIIIIIHHIHIFHCHHHHIIIIIHHHIIHIIHGEHIIHIHIIHEIIIIHIIIHIIIIIIIIIIIIIIIIIIIIIIIIIIHIIIIHGIIHHIIIIHHIIHIIIIIIIIIIIIIIIIIIIIIHIIIIIIIIIIIIIIIIIIIIIIHIIIIIIIIIIIIIIIIIHCIIIIIIIDIIIIIIIIIIIIIIIIIIIIIIIIIIIIIIIIIIIIIIIIHIIIIIDDDDD
@HISEQ:969:HM2KJBCX2:2:1101:17920:54684 2:N:0:ACTATGCA
ACTCATCTTCCACCCAACTATCCCTATTAATCATTACGCCAATCCTAGAAACCAACAAAATAGGATCAACGTCCTATTTCATTATTCCATTCTAATGTATTCAAGCGCGAGCCTGCTTTAAACACTCTAATTTTTTCAAAGTAACAGTCCTGATCCCCCACCACACCAAATTAATGACATGATGGTTCGTCAGAAGGTAGAAATCAGTAACACCAGTACGTACCGAAGGCACGACCAGCGTACTAATCCCGAAATTCAACTACGAGCTTTTTAACTGCAACAACTTTAATATACGCTATTGGAGCTGGAATTACCGCGGCTGCTGGCACCAGACTTGCCCTCCAA
+
00<<0FG?GHEH@E0C1<FC1D@1<11<1<GH@HF1DH0<G<<<<11<11<1D<1D1D@C<1C1<1<11<0DF00CG1<11<1<1DEGH?1C<GHCIHHFFFG>71DCG@/HEGH?H6CF@FG@HHCEEF5BCFGEF1HHHHBD1ABB1A/211$43H6F<<7?C6@DGHH?H@7:HECGGHFFIHEGIFHFC/CAFFGF?HHFG?0HHIHG?G@EDC>DFHHFG<@CFBGHHHE0GCD<>FEFCC/CHH@HF@1F@@CE<<0HHHHHG<1@EGE<@@EHCEFIIHCGHHG<0DHHHHGC@<CEHHFHHIIDIIHDH?HHHHIIHHEHGH@HCH@HGC01<00D<
@HISEQ:969:HM2KJBCX2:2:1101:20198:54482 2:N:0:ACTATGCA
ACTCATCTTCCACCCAACTATCCCTATTAATCATTACGTCAATCCTAGAAACCAACAAAATAGGATCAACGTCCTATTTCATTATTCCATGCTAATGTATTCAAGCGCGAGCCTGCTTTAAACACTCTAATTTTTTCAAAGTAACAGTCCTGATTCCCCACCACACCAAATTAATGACATGATGGTTCGTCAGAAGGTAGAAATCAGTAACACCAGTACGTACCGAAGGCACGACCAGCGTACTAATCCCGAAATTCAACTACGAGCTTTTTAACTGCAACAACTTTAATATACGCTATTGGAGCTGGAATTACCGCGGCTGCTGGCACCAGACTTGCCCTCCAA
+
B0@BDF1FHHGH@F0D1<GEHHE?FCFGH?EHIGIHGHE@0EHDFHCEHFHH@@GGHII?GEHDCECGH1CE100<1@HCECHHIG?FFE?11DEIIHGF?DG@F?>CC<D?FEGEHE@FIHFHIHECGHHIIHICEG6BB<ECH=BG7HEEEGE?C0HB<6FF@#0DFHICF<<HHECDHHI:DECG?G?D<CDC#HCEFGC?DHD8@GHH?$<CGHEHEDE::<HEG0DHD</<H<HD1HH@EHEC/<1<1FCIHEDCG<ECHHDHGIHCGCG?HFHG@GD1GC?IHEEC</1HHHHC<HHIHEIHHHHIIIHDIHHHHHHGE?EHHEFHG@GGHHHF0B@D@
@HISEQ:969:HM2KJBCX2:2:1101:18647:54819 2:N:0:ACTATGCA
ACTCATCTTCCACCCAACTATCCCTATTAATCATTACGTCAATCCTAGAAACCAACAAAATAGGATCAAACGTCCTATTTCATTATTCCATGCTAATGTATTCAAGCGTTAGCCTGCTTTAAACACTCTAATTTTTTCAAAGTAACAGTCCTGTTTCCCTGCAACACCAAATTAATGACATTACAGTTCTTCAAGAAGGAGGAACCAGTAAAGCCAGTACATACCAGAGGCACGACCAACTTACTAATCCCGAAATTCAACTACGAGCTTTTTAACTGCAACAACTTTAATATACGCTATTGGAGCTGGAATTACCGCGGCTGCTGGCACCAGACTTGCCCTCCAA
+
CDDDDIIIIIIIIIIIIIIIIIIIIIIIIIIIIIIIIIIHIGIIIIIIIIIIIIIIGHHIIIHIHEHIIIIIIIIIIHHIIIIIIIHHHHHIIIIIIIIHIHIIIIIIIHHHIIIHHHHIHHHIIIIIIIIIIHIIIIHHHHHIIIIIIIIIIHHIIIIIIIIIIIIIIIHIHIIIIIIIIIIIIIIIGIHIIIIIIIIIIIIIHHIIIIIIIIHIIIIIIIIIIIIIIIIIIIIIIIIIIIIHHIIHIIIIIIIIIIIIIIIIIIIIIIIIHHHIIIIIIIIIIIIIIIIIIIIIIHIIIIIIIIIIIIIIIIIIIIIIIIIIIIIIIIIIIIIIIIIIIDDDDD
@HISEQ:969:HM2KJBCX2:2:1101:19671:55081 2:N:0:ACTATGCA
ACTCATCTTCCACCCAACTATCCCTATTAATCATTACGTCAATCCTAGAAACCAACAAAATAGGATCAAACGTCCTATTTCATTATTCCATGCTAATGTATTCAAGCGTTAGCCTGCTTTAAACACTCTAATTTTTTCAAAGTAACAGTCCTGTTTCCCTGCAACACCAAATTAATGACATTACAGTTCTTCAAGAAGGAGGAACCAGTAAAGCCAGTACATACCAGAGGCACGACCAACCTACTAATCCCGAAATTCAACTACGAGCTTTTTAACTGCAACAACTTTAATATACGCTATTGGAGCTGGAATTACCGCGGCTGCTGGCACCAGACTTGCCCTCCAA
+
DDDDDIIIIIIIIIIIIIIIHIGIHFHHHIIIIIIIIIIHIIIHIIIIIGHIIIIIFHIIHHHHHHIIEHHGFFHHIIIIHHHIHIIG?HHI?FHHIIIIIHIIIIHIIHHIIHHIHIIIIHHFHIIIIIIHHIIIIIIIIIGIIHIIIGIIHIHHIGGIHIIIIIHIIIHHIIIIIIHHEIIIIIIHHIHIIIHIIIIHHIIIIHHIHIIIIIIIIIIIIIIIIIIIIIIIIIIIIIIIIIHHHIIHHHIIIIIIIIIIHIHHIHIIIIIIIIIIIIIIIIIIIIIIIIIIIIIIIHIIHIIIIIIHIIIIIIIIIIIIIIIIIIIIIIIIIIIHIIIIIDDDDD
@HISEQ:969:HM2KJBCX2:2:1101:1393:55455 2:N:0:ACTATGCA
ACTCATCTTCCACCCAACTATCCCTATTAATCATTACGGTGATCCTAGAAACCAACAAAATAGAACCATGCCGTCCTATTCTATTATTCCATGCTAATGTATTCGAGCAAAAATGCCTGCTTTAAACACTCTAATTTTTTCAAGGTAAAGGTCCTGGATCCGCAAGACACCCAATAAAGGACATCAAGTTTCTCCAGAAGGTGAGAAATCAACAGTAACAGTTCATGCCCCTTAAGGCATGACCATCACGTCAATCCCGAAATTCAACTACGAGCTTTTTAACTGCAACAACTTTGATATACGCTATTGGAGCTGGAATTACCGCGGCTGCTGGCACCAGACTTGCCCTCCAA
+
ADD@DHIIHHIIIHIIIIIIIIIIIIIIIIIIIIIIIIHHIIIIIIHIIIIIIIIIIFIIIIHIIHHHHEHGEGHHHCHCHHHIHGIIIEHHHFHHHCGIFEHHIIHDIHIIIIIIIIIHHIIHIIIIEIIHHHHHHIIIHIHIHIHHHIIIIIIHFEIHIIIIIHHIHHHHIHGIIIIIIIIIIHIIIIIIIIIIIIHIIIIIIIIIIIIIIIIHIHHHHFIIIIHHIIIIIIIIIIIIIHIIIIHIHIHHIIIIIIIIIIIIHIIIIHIIIIIIIIIIIIIIIIIIIIIIIHG1IIIIIIIIIIIIIIIIIIIIIIIIIIIIIIIIIIIIIIIIIIIIIIIIIIIIDDDDD
@HISEQ:969:HM2KJBCX2:2:1101:13307:56276 2:N:0:ACTATGCA
ACTCATCTTCCACCCAACTATCCCTATTAATCATTACGGTGATCCTAGAAACCAACAAAATAGAACCATGCCGTCCTATTCTATTATTCCATGCTAATGTATTCGAGCAAAAATGCCTGCTTTAAACACTCTAATTTTTTCAAGGTAAAGGTCCTGGATCCGCAAGACACCCAATTAAGGACATCAAGTTTCTCCAGAAGGTGAGAAATCAACAGCGACAGTTCATACCCCTTAAGGAACGACCATCACGTCAATCCCGAAATTCAACTACGAGCTTTTTAACTGCAACAACTTTAATATACGCTATTGGAGCTGGAATTACCGCGGCTGCTGGCACCAGACTTGCCCTCCAA
+
DDDDDIIIIHHIIIIIIIIIIIIIIIIIIIIIIIIIIIIIIIIIIIIIIIIGIIIIHHIHHIEHIIIIIIHIIIIGIIIIIIIIIIIIIIIGHHIIIIIHHGHIIIIIIIIIIIIIIIIIIIIIIIIIIIIIIIHHIIIIIIIIIIHIIIIIIIIIIIIIIIIIIIIIIIIIIIIIIIIIIIIIIIIIHHHIIIIIIIIIIIIIIIIIIIIIIIIIIIIIIIIIIIIIIIIIIIIIIIIIIII?IIIIIIIHIHIIIIIIIIIIIIIHIIIIIIIIIIIIIIIIIIIIIIIIIIIIIIIIIIIIIIIIIIIIIIIIIIIIIIIIIIIIIIIIIIIIIIIIIIIIIIIIDDDDD
@HISEQ:969:HM2KJBCX2:2:1101:7896:56551 2:N:0:ACTATGCA
ACTCATCTTCCACCCAACTATCCCTATTAATCATTACGGTGGTCCTAGAAACCAACAAAATAGAACCACAACGTCCTATTCTATTATTCCATGCTAATCTATTCAAGCAAATGCCTGCTTTAAACACTCTAATTTTTTCAAGGTAATGGTCCTGGCTCCCCGGCACACCCAATAAAGGACATACTGGTTCACCAGAAGGTGGACCCGACACAGGACAGTACTCGCCAAAGACGGACCGCCCGGCCAGGCCTAAAATTCAACTACGAGCTTTTTAACTGCAACAACTTTAATATACACTATTGGAGCTGGAATTACCGCGGCTGCTGGCACCAGACTTGCCCTCCAA
+
DDDDDIIIIHHHIIIHIIIIIIIIIIHIIIIIIIIIIIIIIIIIIIIIIIIIIIIIIIIIIIGHHIIIIGIHHEHHIIIIHIIIHIHIIIIGHGHIIIIIIIHHIIHHHIIHIIIIIIIIHIIIIIIIHIIIIIIIIHIHIHHIIIIIIIIIIIIIHHHIIIHIIIIIIIIIIIIIIIIIIIIIIIHIIIIIIIIIIIIIHHFIIIIIIIIIIIIIIIIIIIIIIIIHIHIIIIIIIIHIIIIIHIIIIHIIIIIIIIIIIHHIIIIIIIIIIIIIIIIIIIIIIIIIIIIIIHHHIIIIHHIIIIIIIIIIIIIIIIIIIIIIIIIIIIIIIIIIIIIIIDDDDD
@HISEQ:969:HM2KJBCX2:2:1101:13149:56614 2:N:0:ACTATGCA
ACTCATCTTCCACCCAACTATCCCTATTAATCATTACGTCAATCCTAGAAACCAACAAAATAGGATCGAACGTCCTATTTCATTATTCCATGCTAATGTATTCAAGCGTTAGCCTGCTTTAAACACTCTAATTTTTTCAAAGTAACAGTCCTGTTTCCCTGCAACACCAAATTAATGACATTACAGTTCTTCAGAAAGGAGGAATCAGCGAAGCCAGTACATACCAGTGGCACGACCAACCTGCTGACCCCGAAATTCAACTACGAGCTTTTTAACTGCAACAACTTTAATATACGCTATTGGAGCTGGAATTACCGCGGCTGCTGGCACCAGACTTGCCCTCCAA
+
BDDDDIHIIIHIHIHGHHCHIIEFHHIIHHHEHIIHIHIEHHHHEHCCDHIECGHIHGHCH@HHCHIGFEHHHIIGHIEHH@FHIIH1DFHIHIIIIIIIHFHHHCHFGGHHFEHGHHHHHHHHEGIHHHHGHFIHIGHHIIIIHHHEHHIHEHHHHCIIIIHHHHIIIIIHHIHIGHHHIHIHHHHHIIIHFHHEHHHHHHHHHIIHIHIIIIIHHIIIIHIIHIHHHHIHIHIIHIH<HHGHCIIIGGIIIHE@HIIIIIIHIHHIHIIIHHHHEIIHIHHHHFCEHF@GHHDHHGHHHHHCHGIHIHGIIIHC<GIHFFGIIIHIIIIIIIIIIIIIIDDBDB
@HISEQ:969:HM2KJBCX2:2:1101:14955:56917 2:N:0:ACTATGCA
ACTCATCTTCCACCCAACTATCCCTATTAATCATTACTTCAGTTCTAGAAACCAACAAAATAGAACCATGCCGTCCTATTCTATTATTCCATGCTAATGTATTCGAGCAAAATGCCTGCTTTAAACACTCTAATTTTTTCAAGGTAAAGGTCCTGGTTCCACATGACACCCAATTAAGGACATCATGCTTCTCCAGAAGGTGAGAAATCAACTGCGACAGTTCATACCCCTTAAGGCACGACCATCACGTCAATCCCGAAATTCAACTACGAGCTTTTTAACTGCAACAACTTTAATATACGCTATTGGAGCTGGAATTACCGCGGCTGCTGGCACCAGACTTGCCCTCCAA
+
AAD@@E@EH1F11<D?FHC<<1<C@HF?F?GHGH1CHHHHE?C@E1C11DG11DCCHEHHH<<D?11DGGCF/C<?DGGHIHEC11<CGHHI@<GEHHEC@FHEHHH@<DGE@CGEHFDHAHEGFHFIHHHHECGA@8<<1?HCEIIIIHIHIHIHHEFCHAFEIIIIHHGEHHEEGHHHEGGHHHHEFIHHEIHG@FHHHIHG<EEHEEHIIIHHGCCHHFIHEGHGCF1CCEE@GCDHCFFFGFHHFC<HIIGHHIHFCCEEHCE=HHHF@GFHHEHG@IIHIHFHFCGCHEHFF@@G<E@FHEGHIHHIIHEHHGCHCHCCHHHCEHCHH@IHCFGFEEHHHCED@@DB
@HISEQ:969:HM2KJBCX2:2:1101:18187:56679 2:N:0:ACTATGCA
ACTCATCTTCCACCCAACTATCCCTATTAATCATTACATCGATCCTAGAAACCAACAAAATAGAATCGGATGTCCTATTTCATTATTCCATGCTAATGTATTCAAGCGTGAGCCTGCTTTAAACACTCTAATTTTTTCAAGGTAACAGTCCTAATTCCCCGTGACACCAAATTAATGGCATTACGGTTCTTTAGAAGGTGAGAAATCAATAATATCAGTACATACCAACGGCATGACCGAAACATTGATCCCGAAATTCAACTACGAGCTTTTTAACTGCAACAACTTTAATATACGCTATTGGAGCTGGAATTACCGCGGCTGCTGGCACCAGACTTGCCCTCCAA
+
DDDDDIIIIIIIIIIIIIIIIIIIIHIIIIIIIIIIIIIIIIIIIIIIIIIIIIIIIIIHIHHECGIGHIIGIIIIIIIIHIIIIIIHHIIHIIIHIIIIIIHHIIIIIIIHHIIIIIIIIIHIIIIHIIIIIIIIIIIIIIIIIHIIIIIIIIIIHIIIIIIIIIHIIIIHHIIIIIHIIIIIIHIIHIIIIIIIIIIIIIIIII;IIIIIIIIIIIIIIIIIIIIIIIIIIIIIIIIIIIIIHFGHIIIIIIIIIIIIIIIIIIIIIIIIIIIIIIIIIIIIIIIIIIIIIIIIIIIIIIIIIIIIIIIIIIIIIIIIIIIIIIIIIIIIIIIIIIIIIIDDDDD
@HISEQ:969:HM2KJBCX2:2:1101:5863:57377 2:N:0:ACTATGCA
ACTCATCTTCCACCCAACTATCCCTATTAATCATTACGTCAATCCTAGAAACCAACAAAATAGGATCAAACGTCCTATTTCATTATTCCATGCTAATGTATTCAAGCGTTAGCCTGCTTTAAACACTCTAATTTTTTCAAAGTAACAGTCCTGTTTCCCTGCAACACCAAATTAATGACATTACAGTTCTTCAAGAAGGAGGAACCAGTAAAGCCAGTACATACCAGAGGCACGACCAACTTACTAATCCCGAAATTCAACTACGAGCTTTTTAACTGCAACAACTTTAATATACGCTATTGGAGCTGGAATTACCGCGGCTGCTGGCACCAGACTTGCCCTCCAA
+
DDDADIIIIIHIIIEHEH1<FFHHHHIHHIEHEHHIHE1<EEGH@FCFHIIIHHHIHIIIIHHGE<FF?E<CCGH=1DH@FHICGHIIGF@E1<DHFEHHH@<GFGHHIGFCHHHCHIIHIIIHFCHCHHHFHHIIGCHIHHHIHGGBCGHGHHIEIHFEHIIHIHIHHHEHHI@DHHHGHEIHHHHHHIIHIHFHHHEIHHHGIIHHEHHEIH?HIGHHHHHFFCHEHHGIH;DCECGHHHGCHHGHIIHHCGFGIHGCGEEEE?HIIIIIHHEIIIIIHHGCHHIHHFEDHEIIHHHHHIGIIIHGGIIIIIGGIIIIHIIHIIIIIHHCHHEHIIIIHDDDDD
@HISEQ:969:HM2KJBCX2:2:1101:9368:57908 2:N:0:ACTATGCA
ACTCATCTTCCACCCAACTATCCCTATTAATCATTACGTCGATCCTAGAAACCAACAAAATAGGGTCAAACGTCCTATTTCATTATTCCATGCTAATGTATTCAAGCGTGTGCCTGCTTTAAACACTCTAATTTTTTCAAAGTAACAGTCCTGATTCCCCACCACACCAAATGAATGACATGATGGTTCGTCAGAAGGTAGAAATCAGTAACACCAGTACGTACCGAAGGCACGACCAGCGTACTAATCCCGAAATTCAACTACGAGCTTTTTAACTGCAACAACTTTAATATACGCTATTGGAGCTGGAATTACCGCGGCTGCTGGCACCAGACTTGCCCTCCAA
+
DBDDAE1G@HHIIGHIIGIIIIHHIHIIIHGIHIIIHIIHHHHHIIIIHEGHHHHHIHIHHGG?GFHCFHHHHIIGHHIIIHIIHHHHHIGHGHIIIHHHIIHHIIIIIIIIHHHHIIIIHHHHHHIIHIIHHHIIIHFHIIIIIIIIIIIHHHHHIIIHHGHIIIIIIIIIIIIIIIIIIIIII.IGFIIIIIIIIIIIIIIIIIIIIIHIIIIIIIHHIIIHIIIIIIIIIIHHIIIIIIIHGIIHIIHIHIHIIIIIHIIIIIGIIIIIIIIIIHIIIIIIIIHHIIIIIIIIIHHGFIIIIIIIIIIIIIIIIIIIIIIIIIHIIIIIIIIHIIIIIDDDDD
@HISEQ:969:HM2KJBCX2:2:1101:3265:58911 2:N:0:ACTATGCA
ACTCATCTTCCACCCAACTATCCCTATTAATCATTACGTCAATCCTAGAAACCAACAAAATAGGATCGAACGTCCTATTTCATTATTCCATGCTAATGTATTCAAGCGTTAGCTTGCTTTAAACACTCTAATTTTTTCAAAGTAACAGTCCAAATTCCCCAAAACACCAAATTAATGGCATTAAGGTTCATCAGGAAGGAGGAATCAGTGAGACCAGTACATACCAGAGGCATGACCAACCTACTAACCCCGAAATTCAACTACGAGCTTTTTAACTGCAACAACTTTAATATACGCTATTGGAGCTGGAATTACCGCGGCTGCTGGCACCAGACTTGCCCTCCAA
+
DDDDDIIIIIIIIIHIIIIIIIIIIIIIIIHIIHIHIIIIIIIIIIIHIIIIHGHIFHHHHIGGHHGHDHHIIIIIIIIIIIIIIIIGIFHIGHHIIIIIIIIIIIIIIIIIGIIIIIHIIIIIIIIIIIIIIIIIIIIIIIIIIIIIHGHHHHHCHIIIIIIIIIHIIIGIIIIIIIGIHIIIIIIIIIIIIIIIIIIHIIIIIIIIIIIIIIIIIIIIIIIIIIIIIIIIIIIIIIIIIIIHHIIIIIIIIIIIIIIIIIIIIIIIIIIIIIIIIIIIIIIIIIIIIIIIIIIIIIIIIIIIHIIIIHIIIIIIIIIIIIIIIIIIIIIIIIIIIIIIIDDDDD
@HISEQ:969:HM2KJBCX2:2:1101:20587:59135 2:N:0:ACTATGCA
ACTCATCTTCCACCAACTATCCCTATTAATCATTACGTCAATCCTAGAAACCAACAAAATAGGATCGAACGTCCTATTTCATTATTCCATGCTAATGTATTCAAGCGTTAGCCTGCTTTAAACACTCTAATTTTTTCAAAGTAACAGTCCTGTTTCCCTGCAACACCAAATTAATGACATTACAGTTCTTCAAGAAGGAGGAATCAGTAAAGCCAGTACATACCATAGGCACGACCAACCTACTGACCCCGAAATTCAACTACGAGCTTTTTAACTGCAACAACTTTAATATACGCTATTGGAGCTGGAATTACCGCGGCTGCTGGCACCAGACTTGCCCTCCAA
+
DDDDCIIIIHIIIIIIIIIIIIIIFIIIIIIIIIIIIIIIIIIIIIIIIIIHIIIHHIIHIHHIIIHHHCHIHIIIIIIIIIIIIIIIIIHHIHIIIHIHHHHIHHIIIIHHHIHIIIHIIIIIIIIGIIHHIIIIIIIIHHIIIIIIIIIIIIIIIHHHEHHIIHIIIIIIIIIIIIHIIHIIHIIIIIHFIIGIIIIIHIIIIIIIIIIIIIIIIIIIIIIIIIIIIIIIIIIIIIIIIHHH<IIIHIIIIIIIIIIIIIIIIIIIIIIIIIIIIIIIIIIIIHIIIIIIIIIIIIIIIIIIIIIIIIIIIIIIIIIIIIIIIIIIIIIIIIIIIIIIDDDDD
@HISEQ:969:HM2KJBCX2:2:1101:16190:58987 2:N:0:ACTATGCA
ACTCATCTTCCACCCAACTATCCCTATTAATCATTACGTCGATCCTAGAAACCAACAAAATAGAATCAAACGTCCTATTTCGTTATTCCATGCTAATGTATTCAAGCGTGAGCCTGCTTTAAACACTCTAATTTTTTCAAAGTAACAGTCCTGATTCCCCAAGACACCAAATTAATGACATCATGGTTCGTCAGAAGGTAGGAATCAATAATACCAGTACGTACAATAGCACGACCAATAAATTGATCCCGAAATTCAACTACGAGCTTTTTAACTGCAACAACTTTAATATACGCTATTGGAGCTGGAATTACCGCGGCTGCTGGCACCAGACTTGCCCTCCAA
+
BDDDDIEHIIHIEHHGHIHIIHIHHHHIIIIFHIIIIIIIIIIIIIIIIHIIFEHIIIIIIHHIHIIIIHHH<DHDHIIIIIIIHIIHCEHHHIHGHIHIIHIHHHGHIIHHIHHHHIHHHFHIHIIIIGHHHHHHIIIIHIIIIGHHHHHHHGFHHFHFHIHHHHIIHHH@FIHEFEGHFHHIEIIIGIIIIIIIHIHHHHIHGHGEHIIHHHIIIIHHHHHIHHHHHI=IHHHEHHHIHHHHHHHHIHFIHHHIIIHEHIIIIIIIIIGHIIFHIHEIIHGFCCHIIIIIIHHHHHGHIIIIHGIIHHIHIHHIHIIHIHHIHIIIIIIHIHHIHIIHDDDDD
@HISEQ:969:HM2KJBCX2:2:1101:14845:59146 2:N:0:ACTATGCA
ACTCATCTTCCACCCAACTATCCCTATTAATCATTACGTCAACCCTAGAAACCAACAAAATAGGATCAAACGTCCTATTTTATTATTCCATGCTAATGTATTCAAGCGTTAGCCTGCTTTAAACACTCTAATTTTTTCAAAGTAACAGTCCTGTTTCCCCGCAACACCAAATTAATGGCATCACGGTTCTTCAAGAAGGAGGAATCAGCGAGGCCAGTGCATACCATTGGCACGACCAACCTGCTGACCCCGAAATTCAACTACGAGCTTTTTAACTGCAACAACTTTAATATACGCTATTGGAGCTGGAATTACCGCGGCTGCTGGCACCAGACTTGCACTCCAA
+
BDDCAIIICHEHIEHCHG@GHIGHGIHHIIIHHHHECHEGHIIHIEHIIHEHHIGCH@@GHECEC1GHIIGH1C@GHHIED1C@HHII?CHHFEHEHIHHHEEGHEEEHHF<FHFHHHHFHIC?@GHHHEHHFFCCHEEHHEHHFHFGIIHG?GGHHFFGHHFHHHHGDGHHHHHIHIHIHHHHHFHHIHGIIIHG<HHH@CHHFHI;HIIIIGIIIIHHIHHHHIIIIIIIIGHDHHEHIIHHHHIIHFG<IHHHHIHG?GIHIHEHGHEHIHGHEHIIIHHHEHEHFEHFHHIHCGHHIIIIIIHHFIHHHIIHIIIHEIHIIIIIIHHFCCIHIIIIHBD?DD
@HISEQ:969:HM2KJBCX2:2:1101:11210:59970 2:N:0:ACTATGCA
ACTCATCTTCCACCCAACTATCCCTATTAATCATTACGGCGGTCCTAGAAACCAACAAAATAGAACCGCACGTCCTATTCTATTATTCCATGCTGTAATATTCGAGCAAAGGCCTGCTTTGAACACTCTAATTTTTTCAAAGTAAAAGTCCTGGTCCCCAACACACCCAGTGAAGGGCATGCGGTTCTCCAGAAGAAAAGGCCCGGCCGGACAAGTGCACGCGGTGAGGCGGACCTGCCAGCCAGGCCAAAGGTTCAACTACGAGCTTTTTAACTGCAACAACTTTAATATACGCTATTGGAGCTGGAATTACCGCGGCTGCTGGCACCAGACTTGCCCTCCAA
+
DDDDDIGIIHHIIGIIIIIIIHIIIIIIIIIIIIIIIIIIIIIIIIIHHHHIIHIIIIIIIIHIIIIEHHHEHHHHIIIIIIIIHHIEHHHHIHIIIHIIHDIIIHIIIHIHHIIIIIIIIIIIIIHHHIIIIIIIIIIIIIIIIIIIIIIHIHHIIIIIIIIIIIIIHIGIIIIIIIIHGIIIIHHHGIIIIIIIIIHIIIIIIIIIIIIIIIIIHIIIIIHIIIIIIIIIIIIIIIIIIIHIIIHGHGIIIIIIIIIIIIIIIIIIIIIIIIIIIIIIIIIIIIIIIIIIIIIIIIIIIIIIIIIIIIIIIIIIIIIIIIIIIIIIIIIIIIIIIIIDDDDD
@HISEQ:969:HM2KJBCX2:2:1101:6596:60734 2:N:0:ACTATGCA
ACTCATCTTCCACCCAACTATCCCTATTATTCATTACGTCGATCCTAGAAACCAACAAAATAGAATCAAACGTCCTATTTCGTTATTCCATGCTAATGTATTCAAGCGTGAGCCTGCTTTAAACACTCTAATTTTTTCAAAGTAACAGTCCTGATTCCCCATGACACCAAATTAATGACATCATGGTTCGTCAGAAGGTAGGAATCAATAATACCAGTACGTACAATAGCACGACCAATAAATTGATCCCGAAATTCAACTACGAGCTTTTTAACTGCAACAACTTTAATATACGCTATTGGAGCTGGAATTACCGCGGCTGCTGGCACCAGACTTGCCCTCCAA
+
DDDDDIIIIIIIIIIIGIIIIIIIIIIIIIIIIIIIHEHIIIIIIIIIFIGIIIHIIIGHHHGHIIIIIIIIIIIIIHIIIHIIIIIIHIHIGHFHIIIIHGIIIHHIIIIIIIIHIIHIIIIIIIIIIIHHIIIIIIIIIIIIIIIIIIIIHIIIIIIIIIIIIHIHIIHIIIIIIIIIIIIIIIIHIHHIIIIIIIIIHIIIIIIIIIIIIIIIIIIIIIIIIIIIIIIIIIIIIIIIIIIHIIIHIIIIIIHHIIIIIIIIIIIIIIIIIIIGIIIIIIIIIHHIIIIIIIIIIIIIIIIIIIIIIIIIIIIIIIIIIIIIIIIIIIIIIIIIIIIIDDDDD
@HISEQ:969:HM2KJBCX2:2:1101:14404:60933 2:N:0:ACTATGCA
ACTCATCTTCCACCCAACTATCCCTATTAATCATTACGTCAATCCTAGAAACCAACAAAATAGGATCAACGTCCTATTTCATTATTCCATGCTAATGTATTCAAGCGCGAGCCTGCTTTAAACACTCTAATTTTTTCAAAGTAACAGTCCTGATTCCCCACCACACCAAATTAATGACATGATGGTTCGTCAGAAGGTAGGAATCAGTAACACCAGTACGTACCGAAGGCACGACCAGCGTACTAATCCCGAAATTCAACTACGAGCTTTTTAACTGCAACAACTTTAATATACGCTATTGGAGCTGGAATTACCGCGGCTGCTGGCACCAGACTTGCCCTCCAA
+
DDDDDHHIIIIGIIIIIIIIHIIIIIIIIIIIIIIHIEHIIIIIIIIIIIIIIIIIIIGIIIH@GEGEFH=HHHHEHHIIHHIIHHIII@C?GHHHHIIIIIIHIIIIHICHIIIIIIIHIEHGIIHIIIIHHIHHHIIIIIIIIHHHIIIHHHHIIHGHHHHIIIIIIIHGIIHIIIIIIIIIIIHIIIHGHIIIIHHIHHIGIIIIIIIIHIIIIHIHIIHHGIHI>IIIIIIIIIHH>IIHIIIHGIIIIIIIIIIIIHIIIIIIIIIIIHIIIIIIIIIIIIGIIIIIIIIIIIIIIIIIIIIIIIIIIIIIIIIIIIIIIIIIIIIIIIIIIIIIDDDDD
@HISEQ:969:HM2KJBCX2:2:1101:3528:61094 2:N:0:ACTATGCA
ACTCATCTTCCACCCAACTATCCCTATTAATCATTACATCGATCCTAGAAACCAACAAAATAGAATCGGATGTCCTATTTCATTATTCCATGCTAATGTATTCAAGCGTGAGCCTGCTTTAAACACTCTAATTTTTTCAAGGTAACAGTCCTAATTCCCCGTGACACCAAATTAATGGCATTACGGTTCTTTAGAAGGTGAGAAATCAATAATATCAGTACATACCAACGGCATGACCGAAACATTGATCCCGAAATTCAACTACGAGCTTTTTAACTGCAACAACTTTAATATACGCTATTGGAGCTGGAATTACCGCGGCTGCTGGCACCAGACTTGCCCTCCAA
+
@@D@DHEE?FHIIIGH@GHIECCFHHHHIIIHIIHIHIHHE1CG@GH?CHCHH?FGHHH@FHE?FEEHHHHIHHHF1CGHGEH?DHE1CFHFCHHFEHHIHIHIHHGEHHHFCHHHHIIHHHHHHHGCHHEHHHHEHIIFHHHHIIIHIIHGEHIHHHHHHHIIIHHHIHGDGHHIIHEHIHHEC@DDGGDIIGHHHEEHH@HIHHIIHIIHEIHIIHHEHHGIHHHEHHHHHEH@IHHHHHHHGEHHEDHIHHHEH?IIIGIIIIIIIIIIIIHGIIIIIIIIIHHHIIHHHHDIIIHIIHHGIIHIHGIIIIIIHHHIIIHIHHIHIIIIIIIIIIIIIHBDDDD
@HISEQ:969:HM2KJBCX2:2:1101:11132:60320 2:N:0:ACTATGCA
ACTCATCTTCCACCCAACTATCCCTATTAATCATTACGTCGATCCTAGAAACCAACAAAATAGAATCAAACGTCCTATTTCATTATTCCATGCTAATGTATTCAAGCGTGAGCCTGCTTTAAACACTCTAATTTTTTCAAAGTAACAGTCCTGATTCCCCACAACACCAAATAAATGACATCATGGTTCGTCAGAAGGGAGAAACCAACAATGCCAGTACGTACCTAGGCACGACCGACATGATGGTCCCGAAATTCAACTACGAGCTTTTTAACTGCAGCAACTTTAATATACGCTATTGGAGCTGGAATTACCGCGGCTGCTGGCACCAGACTTGCCCTCCAA
+
DDDDDIIIIIIIIIIIIIIIIIIIIIIIIIIIIIIHIIIIGIIIIIIIIIIIHIIIHIIIHIHGHGHIHIIIIIIIHIHIIIIIIIIHIIIIIIIIIIIIIIIIIIIIIIIHIIIIIHIIIIIIIIIIIIHIIIIIIIIIHIHIIIIIHIHIIHIIIHIIIIIHHIIIIIIIIHIIIIIIIIIIIIIIIIIIIIIIIIIIIIIIIIIIIIIIIIIIIIIIIIIIIIIIIIIIIIIIIIIIIIHHIIIIIIIIIIIHIIIIIHIIIIIIIIIIIHIIIIIIIIIIIIIIIIIIIIIIIIIIIIIIIIIIIIIIIIIIIIIIIIIIIIIIIIIIIIIIIIIIDDDDD
@HISEQ:969:HM2KJBCX2:2:1101:6497:62924 2:N:0:ACTATGCA
ACTCATCTTCCACCCAACTATCCCTATTAATCATTACGTCAATCCTAGAAACCAACAAAATAGGATCAACGTCCTATTTCATTATTCCATGCTAATGTATTCAAGCGCGAGCCTGCTTTAAACACTCTAATTTTTTCAAAGTAACAGTCCTGATTCCCCACCACACCAAATTAATGACATGATGGTTCGTCAGAAGGTAGAAACCAGTAACGCCAGTACGTACCTAAGGCACGACCAACGAACTGATCCCGAAATTCAACTACGAGCTTTTTAACTGCAACAACTTTAATATACGCTATTGGAGCTGGAATTACCGCGGCTGCTGGCACCAGACTTGCCCTCCAA
+
DADDDIIIIIIIIHIIGHIIIIIIIIIEHIIIIIIIIHIIIIIIIIHHHCHIIIIIIE@FHHFGHHHHIIIHIIIIHFHIIIIIHIHIIIHEEHHIIIIIHGHIIIIIIIHHIIIIIIIHEHIIIIIIIIIIHIIIIIIIIIIIIIHHIIIIIIIIIIHHIIHIIIIIIIIIIIIIIIIIIGIIIIIIIIIIIIIIIIIIIIIIIIIIIHHIIIIIIIIIIIIIIIIIIIIIIIIIHIIIIIIHIHIIIIIIIIIIIIIIIIIIIIIIIIIIIIIIIIIIIIIIIIIIIIIIHIIIIIIIIHIIIIIIIIIIIIIIHIIIIIIIIIIIIIIIIIIIIIIIDCDDD
@HISEQ:969:HM2KJBCX2:2:1101:4421:63646 2:N:0:ACTATGCA
ACTCATCTTCCACCCAACTATCCCTATTAATCATTACGTCAATCCTAGAAACCAACAAAATAGGATCGAACGTCCTATTTCATTATTCCATGCTAATGTATTCAAGCGTTAGCCTGCTTTAAACACTCTAATTTTTTCAAAGTAACGGTCCTGTTTCCCTGCAACACCAAATTAATGACATTACAGTTCTTCAGAAAGGAGGAATCAGCGAAGCCAGTGCATACCAGTGGCACGACCAACCTGCTGACCCCGAAATTCAACTACGAGCTTTTTAACTGCAACAACTTTAATATACGCTATTGGAGCTGGAATTACCGCGGCTGCTGGCACCAGACTTGCCCTCCAA
+
DDDCDIIIIIIIIIIIIIIIIIIIIIIIIIIIIIIIIIIIIIIIIIIHIIIIHIIIHIIIIIIIHHIIIIHHIIHIGHIIIIIIIIIIIGIIIIFHIIIIHHIIIHHIIIIIHIHIIIIIIHIIIIIIIIIIIIIIIGIIIIHIIIHHIIIIIHIHIHHHIIIIIIIIIIIIIIIIIIIIIIIIIIIIHIHIIIIIIIIIIIIIIIIIIIIIIIIIIIIIIIIIIIIIIIIIIIIIIIIIIIIHHIIIIIIIIIIIIIIIIIIIIIIIIIIIIIIIIIIIIIIIIIIIIIIIIIIIIIIIIIIIIIIIIIIIIIIIIIIIIIIIIIIIIIIIIIIIIIIIIDDDDD
@HISEQ:969:HM2KJBCX2:2:1101:5320:63966 2:N:0:ACTATGCA
ACTCATCTTCCACCCAACTATCCCTATTAATCATTACGGTGATCCTAGAAACCAACAAAATAGAACCATGCCGTCCTATTCTATTATTCCATGCTAATGTATTCGAGCAAAATGCCTGCTTTAAACACTCTAATTTTTTCAAGGTAAAGGTCCTGGTTCCACATGACACCCAATTAAGGACATCATGCTTCTCCAGAAGGTGAGAAATCAACTGCGACAGTTCATACCCCTTAAGGCACGACCATCACGTCAATCCCGAAATTCAACTACGAGCTTTTTAACTGCAACAACTTTAATATACGCTATTGGAGCTGGAATTACCGCGGCTGCTGGCACCAGACTTGCCCTCCAA
+
DDDDDIIIIIIIIIIIIIIIIIIIIIIIIIIIIIIIIIIIIGIIIIEHHHFIGIIIHIIIIGHEEHHHIHIHHHIHIIIIIIIIIIIIIIIIIIIIIHIHHFHHIIIIIHIIIHGIHHIIIIIIHIIIIIIIIIIIHIHIHIIHHHIIIIIIHIIIIIHIIIIIHIIIIIIIIIIIHIHIIIIIIHIIIIIIIIIIIIIIIIIIIIIIIIIIIIIIIIIIHIIIIHIIHIIIIIIIIIIIIIIIHHIIIIHIIIIIIIIIIIIIIIIIIIIIIIIIIIIIIIIIIIHIIIIIIIIIIIIIIIIIIIIIIIIIIIIIIIIIIIIIIIIIIIIIIIIIIIIIIIIIIIIDDDDD
@HISEQ:969:HM2KJBCX2:2:1101:19279:63728 2:N:0:ACTATGCA
ACTCATCTTCCACCCAACTATCCCTATTAATCATTACGTCGATCCTAGAAACCAACAAAATAGAATCAAACGTCCTATTTCATTATTCCATGCTAATGTATTCAAGCGTAAGCCTGCTTTAAACACTCTAATTTTTTCAAAGTAACAGTCCTGATTCCCCACGACACCAAATTAATGACATCGCGGTTCTTCAGAAGGTAGGAACCGATAATGCCAGTGCGTACCGAAGCACGACCAACAATTCGATCCCGAAATTCAACTACGAGCTTTTTAACTGCAACAACTTTAATATACGCTATTGGAGCTGGAATTACCGCGGCTGCTGGCACCAGACTTGCCCTCCAA
+
DDDDCIIIIIIIHIIIIIIIIHIIIIIIIIIIIIIHIIIIIIIIIIIIIGIIIHHHIIIHHIHCHIIIIIIIIIIIHIIIIIIIIIIIIFHFIIIIIHIIIGIIIHHHIIIIIIIHHHHIIHIIIEIIHIIIIIIHHIIIIIHIIIIHHFIIIHHHIIHIHIHHHHHIIIIIHIHIIIIIIIIIIIIIIIIIIIIIIHIIIHIIIIIIIIIIIIIIIIIIIHIIIIIIIIIIIIIIHIIIHHGD=IHIHHHIIIIIIHIIIIIIIIIIIIIIIIIIIIIIIIIHHHIIIIIIIIIIIIIIIIIIIIIIIIIIHH<IIIIIIIIIIIIIIIIIIIIIIIIIDDDDD
@HISEQ:969:HM2KJBCX2:2:1101:2201:63865 2:N:0:ACTATGCA
ACTCATCTTCCACCCAACTATCCCTATTAATCATTACGTCGATCCTAGAAACCAACAAAATAGAATCAAACGTCCTATTCCGTTATTCCATGCTAATGTATTCAAGCGTGAGCCTGCTTTAAACACTCTAATTTTTTCAAAGTAACAGTCCTGATTCCCTAAAACACCAAATTAATGGCATTATAGTTCGTCAGAAAGGAGAAACCGATTATACCAGTACGTACAATAGCACGACCAGTAAGCCGGTCTCGAAATTCAACTACGAGCTTTTTAACTGCAACAACTTTAATATACGCTATTGGAGCTGGAATTACCGCGGCTGCTGGCACCAGACTTGCCCTCCAA
+
BDBDBHGHIIHIIHIHIIIIIIIIIIIIIHGEHHHIIIFHHHIHIIEGECHGFEHIICH?GHEEHHHHHIIFGHHHHIGHH?HHHCGGHHIHICGIIHHIHGHHHHHEIIIHHHIHIHIHHHHHHFIHHGHHHHIIIEFGIHHDIIIIHHIIHFGFCHHHIHGFFGIHIIIHHHIIHHFHHHHHIIHHEEH#EHGGIHHIIIIIHHIIHGIIHFIHHIHIIIHIIIHHIIIHHHGIIIIHHFHCHIHIHHIIIHGHHFIIIHCHHIIGHIIHHHHHGHHHIIIFHHIHIIHIIIIIHEIIHIIIIIIIIIHIIIIHIIIIIIIIIIHHIIIHGFIHIIIH?BACD
@HISEQ:969:HM2KJBCX2:2:1101:19427:64223 2:N:0:ACTATGCA
ACTCATCTTCCACCCAACTATCCCTATTAATCATTACGTCGATCCTAGAAACCAACAAAATAGAATCAAACGTCCTATTTCGTTATTCCATGCTAATGTATTCAAGCGTGAGCCTGCTTTAAACACTCTAATTTTTTCAAAGTAACAGTCCTGATTCCCCAAGACACCAAATTAATGACATCATGGTTCGTCAGAAGGTAGGAATCAATAATACCAGTACGTACAATAGCACGACCAATAAATTGATCCCGAAATTCAACTACGAGCTTTTTAACTGCAACAACTTTAATATACGCTATTGGAGCTGGAATTACCGCGGCTGCTGGCACCAGACTTGCCCTCCAA
+
DDDDDIIIIIIIHIIIIIIIIIHIIIIIIIIIIIIIIIIIIIIIIIIGIIIIIIIIIIIIIHHHIIIIIIIIIHIIHIIHHIIHHIIHHIIHHIHIIIIIIIHIIIIIIIIIIIIIIIIIIIIIIIIIIIIIIIIIIIIIIIIIIIIIHIIIIIHHIIIHIIIIIIIIIIIHGIIIIIIIIIIIIIIHCIIIIIIIIIIIIIIIIIIHIIIHIHIIIIIIIIIIIIIIIIIIIIIIIIIIIIHHIHHIIIIIIIIIIIIIIIIIIHIIIIIIIIIIIIIIIIIIIHHIIIIIIIIIIIIIIIIIIIIIHIIIIIIIIIIIIIIIIIIIIIIIIIIIIIIIDDDDD
@HISEQ:969:HM2KJBCX2:2:1101:9344:63774 2:N:0:ACTATGCA
ACTCATCTTCCACCCAACTATCCCTATTAATCATTACGGTAATCCTAGAAACCAACGAAATAGAATCAGTCCGTCTTTTTTAATTATTCCTTGTTAATGTATTCAGAGGATAGTCTGCTTTAAACACTTTAATTTTTTCAAAGTAACATTCCTGATTTCCAATCACACCAAATAAATGGCATGAAAGTTCCTCAGAAGGTAGAGATCCATCACACCAGTGCAGACACCTAAGCCTGACCAACGAGCAAACCCCGAAGTTCAACTACGAGCTTTTTAACTGCAACAACTTTAATATACGCTATTGGAGCTGGAATTACCGCGGCTGCTGGCACCAGACTTGCCCTCCAA
+
D00<<<D<<111<GHIIIIIIIIIIIIIIIIIIIIIII011<FHHHIHIIIIIIGH@GHHHHH<GHII?<G10<D1<1<G/11<11<<F111111<1<<<1@G@AG8%1AB6<<F@11@GGFHB86(1$1<2/IHIIE1<HG(1GC(1%1<+71?IHHE491<E;00<H@F5CHHD0.F<.<<<D/8HHCGD/<DDCDCC#:EHF0HF<0A:FF<D<1</11/B<1F:1D1HD11IIIFE<.1</.HFFCIIIIIGCIIIIIIIIIIIIIIIIIIIIIIIIIIIIIIIIIIIIIIIIIIHIIIIIIIIIIIIIIIIIIIIIIIIIIIIIIIIIIIIIIIIIIIDDDDD
@HISEQ:969:HM2KJBCX2:2:1101:17821:64854 2:N:0:ACTATGCA
ACTCATCTTCCACCCAACTATCCCTATTAATCATTACGTCAATCCTAGAAACCAACAAAATAGGACGTTCGATCCTATTTCATTATTCCATGCTAATGTATTCAAGCGTTAGCCTGCTTTAAACACTCTAATTTTTTCAAAGTAACAGTCCTGTTCCCCTGCAACACCAAATTAATGACATTACAGTTCTTCAGAAAGGAGGAATCAGCGAAGCCAGTGCATACCAGTGGCACGACCAACCTGCTGACCCCGAAATTCAACTACGAGCTTTTTAACTGCAACAACTTTAATATACGCTATTGGAGCTGGAATTACCGCGGCTGCTGGCACCAGACTTGCCCTCCAA
+
DDDDDIIIIIIIIIIIIIIIIIIIIIIIIIHIIIIIIIIIIIIIIIIIIIIIIIIIEHIIIHHIIHIIIIIIIIHHHIHIIGIIIIIHHHHHIIIIIIIIIDHIIIIIIIIIIIIIIIHIHHIIIIIIIIIHIIIIIIIIIIHIIIIIIIIHIIIIIIHHCIHIIIIIIIIIIIHIIIIIIIIIIIIIIIIIIIIHIIIIIIIHHIIIIIIIIIIIIIIIIIIIIIIIIIIIIIIIIIIIIHIHHHIIIIIIIIIIIIIIIIIIIIIIIIIIIIIIIIIIIIIIIIIIIIIIIIIIIIIIIIIIIIIIIIIIIIIIIIIIIIIIIIIIIIIIIIIIIIIIIDDDDD
@HISEQ:969:HM2KJBCX2:2:1101:12289:65522 2:N:0:ACTATGCA
ACTCATCTTCCACCCAACTATCCCTATTAATCATTACGGTGATCCTAGAAACCAACGAAATAGAATCAGTCCGTCCTATTTCATTATTCCATGCTAATGTATTCAGACGATAGTCTGCTTTAAACACTCTAATTTTTTCAAAGTAACAGTCCTGATTTCCCATCACACCAAATAAATGGCATGAAAGTTCCTCAGAAGGTAGAGATCCATCTCACCAGTGCAGACAATTAAGCCTGACCAATGGGTAGACCCCAAAGTTCAACTACGAGCTTTTTAACTGCAACAACTTTAATATACGCTATTGGAGCTGGAATTACCGCGGCTGCTGGCACCAGACTTGCCCTCCAA
+
DBDBDIGIIIIIIIIIHIIIHHHHIHIHIIIIIIIIIIIIIIHIHHHGIIIGHIIIHHIHHIEHEHFIIIIIHHHIIIHIIHIIIIHHIFHIHGIIEHHIIHIHIIIIIIIIIIIIIIHIIIIIIHHHHIIIIIIIIIIIHHIIIIIIIHIHHGIHIIIIIIIIIIIGHHIIHIIIHHIIHIIIIHIIHHIIIIIIIIIIIIIIIII;IIHHHHIIIIIIIIIIIIIIIIIIIIIIIIIIIIIHHHFIIHHGD1IIIIIIIIIIIIIIIHIIIIIIIGIIIIIIIIHHIHIIIIIIIIIIHIIIIIIIIIIIIHIIHIIIIIIIHIIIIIHIIHIHHHHIHIIDDDDD
@HISEQ:969:HM2KJBCX2:2:1101:11071:66106 2:N:0:ACTATGCA
ACTCATCTTCCACCCAACTATCCCTATTAATCATTACGTCGATCCTAGAAACCAACAAAATAGAATCAAACGTCCTATTTCGTTATTCCATGCTAATGTATTCAAGCGTGAGCCTGCTTTAAACACTCTAATTTTTTCAAAGTAACAGTCCTGATTCCCCAAGACACCAAATTAATGACATCATGGTTCGTCAGAAGGTAGGAATCAATAATACCAGTACGTACAATAGCACGACCAATAAATTGATCCCGAAATTCAACTACGAGCTTTTTAACTGCAACAACTTTAATATACGCTATTGGAGCTGGAATTACCGCGGCTGCTGGCACCAGACTTGCCCTC
+
DDDDDIIIIIIIHIIIIIIIIIIIIIIIIIIIIIIIIIIIIIHIIIIIIIIIFHII@H?HIIIIIIIIIIHIIHIIIIIHIHIIIIIEGHIIIHHIIIIIIGHIIIIIIIIIIIIIIIIIIIIIIIIIIIIIIIIIIIIIIIIIIIIIIIIIIIIIIIIIIIIIIIIIIIIIHIIIIIHHHIIIIIIIIHIIIIIIIIIHHIHHIIIIIIIIIIIIIHHIHIIIIIIIIIIIIIIIIIIHHIHHIIHIIIIIIIIIIIIIIIIIIIIIIIIIIIIIIIIIIIIIIIIIIIIIIIIIHIIIIIIIIIIIIIIIIIIIIIIIIIIIIIIIIIIIIIIIIDDDDD
@HISEQ:969:HM2KJBCX2:2:1101:10422:66374 2:N:0:ACTATGCA
ACTCATCTTCCACCCAACTATCCCTATTAATCATTACGTCGATCCTAGAAACCAACAAAATAGAATCAAACGTCCTATTTCATTATTCCATGCTAATGTATTCAAGCGCGAGCCTGCTTTAAACACTCTAATTTTTTCAAAGTAACAGTCCTGATTTCCCACGACACCAAATTAATGACATCGTGGTTCGTCAGAAGGTAGGAATCAATTTGACCAGTACGTACCGAGGCACGACCGATCAACTGATCCCGAAATTCAACTACGAGCTTTTTAACTGCAACAACTTTAATATACGCTATTGGAGCTGGAATTACCGCGGCTGCTGGCACCAGACTTGCCCTCCAA
+
DDDDDIHIIIIIIIIIIIIIIIIIIIIIIIIIIIIIIIIIIIIIIIIIIIIIIIIIFIGIIIIIIHIIHIIIIIIIII@FHIIIIIIHIIIHIHIIIIIIIIIIIIIIIIIIIHIIIIIIIHIIIIHIIIIHHIIIIIIIIIIIIHIIHIIIIIIIIIHIIIIIIIIIIIIIIIIIIHIIIIIIIIIIIIIIIIIIIIIIIIIIIIIIIIIIIIIIIIIIIIIIIIIIIIIIIIIIIIIIIIIIIHIIIIIIIIIIIIIIIIIIIIIIIIIIIIIIIIIIIIIIIIIIIIIIIIIIIIIIIIIIIIIIIIIIIIIIIIIIIIIIIIIIIIIIIIIIIIIIDDDDD
@HISEQ:969:HM2KJBCX2:2:1101:19506:66361 2:N:0:ACTATGCA
ACTCATCTTCCACCCAACTATCCCTATTAATCATTACGGTGGTCCTTGAACCAACAAAATAGAACCACAACGTCCTATTCTATTATTCCATGCTAATCTATTCAAGCAAAAGCCTGCTTTAAACACTCTAATTTTTTCAAGGTAATGGTCCTGGCTCCCCGGCACGCGCAATTAAGCACATACCGATTCACCAGAAAGATAGACCCGACGACAGAACAGTACTCGCCAGAGACGGACCGTCCGGCCAGGCCTAAAATTCAACTACGAGCTTTTTAACTGCAACAACTTTAATATACGCTATTGGAGCTGGAATTACCGCGGCTGCTGGCACCAGACTTGCCCTCCAA
+
DBDDAIGHEEFGHHFHHHHHIE@CDFHIE1C1CGHHIEEHHI=CFHGFHEH1<<ECF@CFHHEGHEEHG10<1F00<1C1<<C@CGH11<DHH1@C<FCFHFEG@CHFGCEHHIHGEFCFFBDHEFGHHHHHHG?F.GHEHAEIHHHGCHHCE1HCHHGHGAH?IIIHHHHEFCHIHFGGHHIIGHHGHHIIHHHEHEHHCC/GHGHIHHHFHEGIHFHHHHDFIHHHGHGHGHHHHHHCHHEEHFIIHEHIHEHHHIIIIIIIHHDGIIIHHIHHIHHFCHIHHIHIHIIHIGIIIHHHHH@HHIIIHHFIIIIIIHDIIIHHHIIIHHHIHIHHEHEHHHDDDDD
@HISEQ:969:HM2KJBCX2:2:1101:18579:66865 2:N:0:ACTATGCA
ACTCATCTTCCACCCAACTATCCCTATTAATCATTACGTCGATCCTAGAAACCAACAAAATAGAATCAAACGTCCTATTTCATTATTCCATGCTAATGTATTCAAGCGTAAGCCTGCTTTAAACACTCTAATTTTTTCAAAGTAACAGTCCTGATTCCCCACGACACCAAATTAATGACATCGCGGTTCTTCAGAAGGTAGGAACCGATAATGCCAGTGCGTACCGAGGCACGACCAACAATTCGATCCCGAAATTCAACTACGAGCTTTTTAACTGCAACAACTTTAATATACGCTATTGGAGCTGGAATTACCGCGGCTGCTGGCACCAGACTTGCCCTCCAA
+
DDDDDIIIIIIIIIIIIIIIIIIIIIIIIIIIIIIIIHIIIHIIIIIIHIIIIIIIIHIIIHGHHHIIIIGHHIIIIHIIIIIIIIHHIHIIIIIIIIHHIIHIIHIIIHIIIIIIIIIIIIHIIIIIIIIIIIIIHIIIIIIIIHHIIIIIIIIIIGIIIIIIIIIIIIIHIIIIIIIIIIIIIIIIIIIIIIIIIIIIIIIIIIIIIIIIIIIIIIIIIIIIIIIIIIIIIIIHHIIIIHEEIIIIIIIIIIIIIIIIIIIIIIIIIIIIIIIIIIIIIIIIIIIIIIIIIIIIIIIIIIIIIIIIIIIIIIIIIIIIIIIIIIIIIIIIIIIIIIIIDDDDD
@HISEQ:969:HM2KJBCX2:2:1101:19708:67642 2:N:0:ACTATGCA
ACTCATCTTCCACCCAACTATCCCTATTAATCATTACGTCGATCCTAGAAACCAACAAAATAGAATCAAACGTCCTATTTCATTATTCCATGCTAATGTATTCAAGCGTAAGCCTGCTTTAAACACTCTAATTTTTTCAAAGTAACAGTCCTGATTCCCCACGACACCAAATTAATGACATCGCGGTTCTTCAGAAGGTAGGAACCGATAATGCCAGTGCGTACCGAAGCACGACCAACAATTCGATCCCGAAATTCAACTACGAGCTTTTTAACTGCAACAACTTTAATATACGCTATTGGAGCTGGAATTACCGCGGCTGCTGGCACCAGACTTGCCCTCCAA
+
ADDCAHHGHDFGHECGHIIIIGHHHHIIIHIIIIIIIIH1CHHIIIHHCHHH1FFHCHHHHHHHIFHHCFGGH?GH@@GHHHIHHHI@E?FGE@HHIIHHEIIIGGHEIHIIGHCC@G@FHCGEEGHGFCGHHGEHCEHHHIHIHHHCHEGDHIHHHHCHHHEGHHHHHHHGHIIHHHHHIIIHEHGGEHHHHEIIIHGIHCHHHIHIHHIGIHIHIHDDHHHIHHHEHIGIHHIHIIIHHHHDHHBGHIIHHIIIHIIHIHIIIHIIIIIIHHHEHHIHGFIHFHIHHHIHHHIIIIIHIIIHGGCEIIFHIHIHIIIHHHHFIHIIHHIIIIIIIIIICDDDD
@HISEQ:969:HM2KJBCX2:2:1101:12123:67435 2:N:0:ACTATGCA
ACTCATCTTCCACCCAACTATCCCTATTAATCATTACATCGATCCTAGAAACCAACAAAATAGAATCGGATGTCCTATTTCATTATTCCATGCTAATGTATTCAAGCGTGAGCCTGCTTTAAACACTCTAATTTTTTCAAGGTAACAGTCCTAATTCCCCGTGACACCAAATTAATGGCATTACGGTTCTTTAGAAGGTGAGAAATCAATAATATCAGTACATACCAACGGCATGACCGAAACATTGATTCCGAAATTCAACTACGAGCTTTTTAACTGCAACAACTTTAATATACGCTATTGGAGCTGGAATTACCGCGGCTGCTGGCACCAGACTTGCCCTCCA
+
DDCDDIIIIIIIIIIIIIIIIIIIIIIIIIIIIIIIIIIIHHIIIIIIIIIHGIIIIIIIHIIIIIIHIHIHIHIIIIIIGEGEHHIHHIHHGHHHHIIIHFHHIIIHHHHIHIIIIHHHIIIHHIIIIIIIIIIIHHIIHHIIIHIIHIIIIIIIHIIIIHIIIIIIHIIIIIIIHIHIHIIIIHHIHHHIIIIIIIIIHHIIHGFIHIIIIIIIIHIIIIIHIIIIIIIIII=IIIIIIHHIHIIIHIIIIHIIIIIIIHIIIIIIIIIIIIIHIIIIIIIIIIIIIIIIIIIIIIIIIIIIIIIIIIIIIIIIIIIIIIIIIIIIIIIIIIIIIIIIIDDDDD
@HISEQ:969:HM2KJBCX2:2:1101:9604:68703 2:N:0:ACTATGCA
ACTCATCTTCCACCCAACTATCCCTATTAATCATTACGTCGATCCTAGAAACCAACAAAATAGGATTAACGTCCTATTTCATTATTCCATGCTAATGTATTCAAGCGTTAGCCTGCTTTAAACACTCTAATTTTTTCAAAGTAACAGTCCTGATTTCCCGCAACACCAAATTAATGACATCACGGTTCGTCAAGAAGGAGGAATCAGTAAAGCCAGTGCATACCAATGGCATGACCAACTTACTAACCCCGAAATTCAACTACGAGCTTTTTAACTGCAACAACTTTAATATACGCTATTGGAGCTGGAATTACCGCGGCTGCTGGCACCAGACTTGCCCTCCAA
+
DDDCDIIIIIIHIIIIIIIIIIGIIIIIIIIIIIIIIIIIIIIHIIIIIIIIIIIIIIIIIIHIEHIIIIIIIIIIIIIIIIIIIIIHIIIHIIIIIIIIIIIIIIIIIIHIIIIIIIIIIIIIIIIIIIHIHHIIIIIIIIIIIIIIIIIIHIIIIIIIIIIIIHIIIIIIIIIHIIIIIIIIIIIIIIIIIIIIIIIIIIIIIIIIIIIIIIIIIIIIIIIIIIIIIIIIIIIIIIIIIIHHIIIIIIIIIIIIIIIIIIIIIIIIIIIIIHIIIIIIIIIIIIIIIIIIIIIIIIHIIIIIIIIIIIIIIIIIIIIIIIIIIIIIIIIIIIIIIIIIDDDDD
@HISEQ:969:HM2KJBCX2:2:1101:2501:69115 2:N:0:ACTATGCA
ACTCATCTTCCACCCAACTATCCCTATTAATCATTACGGTGGTCCTAGACCAACAAAATAGAACCAACGTCCTATTCTATTATTCCATGCTAATCTATTCAAGCAAAAGCCCGCTTTAAACACTCTAATTTTTTCAAGGTAATGGTCCTGGTTCCCCGACACACCCAATAAAGGGCATACCGGCTCACCAGAAGGATAGACCCGACAACAGAACAATACTCGCCAGAGACGGACCGTCCGGTCAGGCCTAAAATTCAACTACGAGCTTTTTAACTGCAACAACTTTAATATACGCTATTGGAGCTGGAATTACCGCGGCTGCTGGCACCAGACTTGCCCTCCAA
+
DDDDDIIIIIIIIHIIIIIIIIIIIIIIIIIIIIIIIIGIIIIIIIIIIIIHIIIIHHIIIIIIHHHIIIIIHIIIIIIIIIIIIIIIGIIIGHIIIIIIIIIIIIIIHIHHIHHIIIHIIIIIIIIIIHIIIHIIIIIIIIIIIIIIIIIHHIIIIIIHIIIIHHIIHIIIIHIIIIIIIHIIIIHIHIIIIHIIHIHHIIIIIIIIIIIIHIIIIHIIIIIIIIHIIIIIIIIIIIIIIIHIIIIIIIIIIIIIIIIIHIIIIIIIIIIIIIIIIIIIIIIIHIIIIIIIIIIHFDFIIIIIIIIIIIIIIIIIIIIIIIIIIIIIIIIIIIIIIIIDDDDD
@HISEQ:969:HM2KJBCX2:2:1101:13333:68805 2:N:0:ACTATGCA
ACTCATCTTCCACCCAACTATCCCTATTAATCATTACGGTGATCCTAGAAACCAACAAAATAGAATCATGCCGTCCTATTTTATTATTCCATGCTAATGTATTCAAGCAAAATGCCTGCTTTAAATACTCTAATTTTTTCAAAGTAAAGGTCCTGGTTCCCCGCTACACCCAATTAAGGGCATCGTGGTTCTCCAGAAGGTGAGAAATTGACTACACCAGTTCATACCCCTTAAGGCACGACCGATGTGTCAATCCCGAAATTCAACTACGAGCTTTTTAACTGCAACAACTTTAATATACGCTATTGGAGCTGGAATTACCGCGGCTGCTGGCACCAGACTTGCCCTCCAA
+
<<D@0DH<F1D1<D0<<<FG@GH1EFFGHIHIGHIHE<EFHHGH?EHH111DG@10DGHFHGE@EHHHH11</<<?EHIHHGHIE?HE?GHE?1FHHIIHHHECEHC1<FG?G111C@E?1CG?1/<<1D<CDFD11<CHG@11CG1BCCG?CH1@DHDC<<'0/D7DG10DE?HFFED</<DG#<@?<D@H/HGDC</CG?FEFGC<07EFE@FC?7717F7FED/1<1FCGC:<.<<0G=GDG<<<F11D<///1@F1C<1HHD1D<01F10CCFCEHHHHFG<C@FEHHH@GGFHHHEC@D11HHHIHHGEIHEHIHIIHHHEHCGCHGC?FEEGEHGE@H<E@D0D@D
@HISEQ:969:HM2KJBCX2:2:1101:9064:68381 2:N:0:ACTATGCA
ACTCATCTTCCACCCAACTATCCCTATTAATCATTACATCGATCCTAGAAACCAACAAAATAGAATCGGATGTCCTATTTCATTATTCCATGCTAATGTATTCAAGCGTGAGCCTGCTTTAAACACTCTAATTTTTTCAAGGTAACAGTCCTAATTCCCCGTGACACCAAATTAATGGCATTACGGTTCTTTAGAAGGTGAGAAATCAATAATATCAGTACATACCAACGGCATGACCGAAACATTGATCCCGAAATTCAACTACGAGCTTTTTAACTGCAACAACTTTAATATACGCTATTGGAGCTGGAATTACCGCGGCTGCTGGCACCAGATTGCCCTCCAA
+
DDDDDIIIIIIIIIIIIIIIIIIIIIIIIIIIIIIIIIIIIIIIIIIIIIHIIIIIIIIIIIIIIIIIIGIHIIIHHIIIIHIIIIIHHIIIIHIIIIIIIIIIIIIIIIIIIIIIIIIIIIIIIIIIIIIIIIIIIIIIIIIIIIIIIIIIIIIIIIIIIIIIIIIIIIIIIIIIIIIIIIIIIIIIIIIIIIIIIIIIIIIIIHIIIIIIIIIIIIIIIIIIIIIIIIIIIIIIIIIIIIIIIIIIIIIIIIIIIIIIIIIIIIIIIIIIIIIIIIIIIIIIIIIIIIIIIIIIIIIIHHIIIIIIIIIIIIIIIIIIIIIIHIIIIIIIIIIIIIIIIDDDDD
@HISEQ:969:HM2KJBCX2:2:1101:14755:69225 2:N:0:ACTATGCA
ACTCATCTTCCACCCAACTATCCCTATTAATCATTACGGCGGTCCTAGAAACCAACAAAATAGGACCGCACGTCCTATTCTATTATTCCATGCTAACGTATTCGAGCAAAGGCCTGCTTTGAACACTCTAATTTTTTCAAAGTAAAAGTCCTGGTCCCCAACACACCCAGTGAAGGGCATGCGGTTCTCCAGAAGAGAAGGCCCGGCCGGACAAGTGCACGCGGTGAGGCGGACCTGCCAGCCAGGCCAAAGGTTCAACTACGAGCTTTTTAACTGCAACAACTTTAATATACGCTATTGGAGCTGGAATTACCGCGGCTGCTGGCACCAGACTTGC
+
DDDDDIIIIIIIIIIIIIIIIIIIIIIIIIIIIIIIIIIIIIIIIIIIIIIIIIIIHIIIHIGHIIHHIIIHIIIIIHIIIIIIIIIHIHHIIIIIIIIIHHHHHIIHIIIIIIIIHIHHHHIIIIHIIIHHIHIIIIIIIIIIIIIIIIIHIIIIIIIIIIHHHIIIIIIIIHIIIHIIIIIIHHIIHIIIIIIIIIIIIIIIIIIIIIII>IIIIIIIIIIIIIIIIIIIIIIHIIIIIIIIIIIIIIIIIIIIIIIIIIIIIIIIIIIIIIIIIIIIIHIIIIIIIIIHIIIIIIIIIIIIIIIIIIIIIIIIIIIIIIIIIIIIIIIIDDDDD
@HISEQ:969:HM2KJBCX2:2:1101:11871:69407 2:N:0:ACTATGCA
ACTCATCTTCCACCCAACTATCCCTATTAATCATTACGTCGATCCTAGAAACCAACAAAATAGAATCAAACGTCCTATTTCATTATTCCATGCTAATGTATTCAAGCGTAAGCCTGCTTTAAACACTCTAATTTTTTCAAAGTAACAGTCCTGATTCCCCACGACACCAAATTAATGACATCGCGGTTCTTCAGAAGGTAGGAACCGATAATGCCAGTGCGTACCGAAGCACGACCAACAATTCGATCCCGAAATTCAACTACGAGCTTTTTAACTGCAACAACTTTAATATACGCTATTGGAGCTGGAATTACCGCGGCTGCTGGCACCAGACTTGCCCTC
+
DDDDDIGHHIHIIHGHIIIIIIIIIGIIFHIHIHIHIIIIHIHIIIIIHIIIIHEHHIIHIHHHIHHIIIHHCGDHHIIIIIIIHHHIIIIIIIHIIIIHHHHHIHHHHHGHHIIGIHIIHHHIIIIIIIHIHIHHEHFGHIIIIIIIIIIIGIIGIIIIIIHIIIIIIIHIHHIHHHHEIIIIIHHFHGIIIIIHIIHIHHIHIIIIIIHIIHHIIIHIIIIII<IIIHIIIHHHI=FHCHHIIIHIIHIHHHIIIIIHIHIIIIIIIIIHHFHIIIIIIIIIIIIHHHIHEIIIIIHIIIIGIIIIIIIIIHHGIHIIIIIIIHIIIIIIHIIHIDDDDD
@HISEQ:969:HM2KJBCX2:2:1101:6216:70177 2:N:0:ACTATGCA
ACTCATCTTCCACCCAACTATCCCTATTAATCATTACGGTGATCCTAGAAACCAACAAAATAGAACCATGCCGTCCTATTCTATTATTCCATGCTAATGTATTCGAGCAAAATGCCTGCTTTAAACACTCTAATTTTTTCAAGGTAAAGGTCCTGGTTCCACATGACACCCAATTAAGGACATCATGCTTCTCCAGAAGGTGAGAAATCAACTGCGACAGTTCATACCCCTCAAGGCACGACCATCACGTCAATCCCGAAATTCAACTACGAGCTTTTTAACTGCAACAACTTTAATATACGCTATTGGAGCTGGAATTACCGCGGCTGCTGGCACCAGACTTGCCCTCCAA
+
DDDDDIIIIIIIIIIIIIIIIIIIIIIIIIIIIIIIIIIIIIIIIIIIHGGIIIIIIIHIIIIGGIIHIIHGIIIIIIIIIIIIIIIIHIIIIGHIHHIHIFGHHGIIIIIIIIIIIIIIIIIIHIIIIIIIIIIIIIIIIIIIIIIIIIIIIIIIHHIIIIIHIIIIIIIIIIIIIIIIIIIIIIIHIIIIIIIIIIIIIIIIIIIIIIIIIIIIHIIIIIIIIIIIIHHEIIIIIIIIIIIIHIIIIIHIIIIIIIIIIIIIIIIIIIIIIIIIIIIIIIIIIIIIIIIIIIIIIIIHIIIIIIIIIIIIIIIIIIIIIIIIIIIIIIIIIIIIIIIIIIIIIIIDDDDD
@HISEQ:969:HM2KJBCX2:2:1101:9927:69817 2:N:0:ACTATGCA
ACTCATCTTCCACCCAACTATCCCTATTAATCATTACGGTGATCCTAGAAACCAACAAAATAGAATCATGCCGTCCTATTTTATTATTCCATGCTAATGTATTCAAGCAAAATGCCTGCTTTAAACACTCTAATTTTTTCAAAGTAAAGGTCCTGGTTCCCCGTGACACCCAATTAAGGGCATCGCGGTTCTCCAGAAGGTGAGAAATTGACTACACCAGTTCATACCCCTTAAGGCACGACCGATGTGTCAATCCCGAAATTCAACTACGAGCCTTTTAACTGCAACAACTTTAATATACGCTATTGGAGCTGGAATTACCGCGGCTGCTGGCACCAGACTTGCCCTCCAA
+
DDDDDIIIIGHIIIIIIIIIIIHIIIIIIIIIIIIHIIHIIIIIIIIGIHIIHIIIIGHIIIHGIIIIIHIIHHHHHIHHHHHHIIIIIHHIHHHHHE1<DCHIIIIIHIIHIIIIIIHHHGHIHIIIGHIIIIHCHIHHHIIIIHHIIIIIIIIHHHIHIIIHIIIIHIIIIIIIIIIIHIIIIIIIIIIIIIIIIIIIGIIIIIIIIIIIIIIHIIIIIIIIIIIIIIIIIIIIIIIIIIIIIIIIIHGIHHIIIIIIIIIIIIIIIIIIHD1IIIIIIIIIIIIIIIIIIIIIIIIIIIIIIIIIIIIIIIIIIIIIIIIIIIIIIIIIIIIIIIIIIIIIIIIDDDDD
@HISEQ:969:HM2KJBCX2:2:1101:13634:70753 2:N:0:ACTATGCA
ACTCATCTTCCACCCAACTATCCCTATTAATCATTACGTCAATCCTAGAAACCAACAAAATAGGATCAAACGTCCTATTTCATTATTCCATGCTAATGTATTCAAGCGTTAGCCTGCTTTAAACACTCTAATTTTTTCAAAGTAACAGTCCTGTTTCCCTGCAACACCAAATTAATGACATTACAGTTCTTCAAGAAGGAGGAACCAGTAAAGCCAGTGCATACCAGAGGCACGACCAACCTACTAATCCCGAAATTCAACTACGAGCTTTTTAACTGCAACAACTTTAATATACGCTATTGGAGCTGGAATTACCGCGGCTGCTGGCACCAGACTTGCCCTCCAA
+
DDDCDIIIIIIIIIIIIIIIIIIIIIIIIIIIIIIIIIIIIIIIIIIHIIHIIIIIIGHIHIHHHIIHIIIIIIIHIIIIIIIIIIIHHIIIIIIIIIIGHIIIIIHIIGIHHIHIIHIIIIIIIIIIIIIIIIIIIIIIIIIIIIIIIIIIIIIIIIIIIIIIIIIIIIIIIIIIIIIHIIIIIIIIHIIIIIIIIIIIIIHHIIIIIIIIIIIIIIIIIIIIIIIIIIIIIIIIIIIIIIIIHIHHIIIIIIIHHIIIIIHIIIIIIIIIIIIIIIIIIIIIIIIIIIIIIIIIIIIIIIIIIIIIIIIIIIIIIIIIIIIIIIIIIIIIIIIIIIIIIDDDDD
@HISEQ:969:HM2KJBCX2:2:1101:14064:70830 2:N:0:ACTATGCA
ACTCATCTTCCACCCAACTATCCCTATTAATCATTACGTCAATCCTAGAAACCAACAAAATAGGATCAACGTCCTATTTCATTATTCCATGCTAATGTATTCAAGCGCGAGCCTGCTTTAAACACTCTAATTTTTTCAAAGTAACAGTCCTGATTCCCCGCCACACCAAATGAATGACATGATGGTTCGTCAGAAGGTAGGAACCAGTAACACCAGTACGTACCTAAGGCACGACCAACGTACTGATCCCGAAATTCAACTACGAGCTTTTTAACTGCAACAACTTTAATATACGCTATTGGAGCTGGAATTACCGCGGCTGCTGGCACCAGACTTGCCCTCCAA
+
DDDDDIIIIIIIIIIIIIHIIIIIIIIIIIIIIIIIIIIIIIIIIIIIIIIIHIIIGEHHHIFHEEHIIIIIIIIIIIIIIIIIIGIGIIIGIIEIIHIIHHHHHHHHIHHHHIIIIHIIIGHHIIHIIIIIIIIIIHIIIIIIHIIIIIIHHIIIIIIIIIIIIIHIHHIIIIIIIHIIIIIIIIIIIIIIIIIIIIIIHIIIIIIIIIIIIIIIIIIIIIIIIIIIIIIIIIIIIIIIIIHHIIIIIIIIIIIIIIIIIHIIIIIIIIIHIHIIIIIIIIIHIIIIIIIIHIIIHIIIIIIIIIIIIIIIIIIIIIIIIIIIIIIIIIIIIIIIIIIIDDDDD
@HISEQ:969:HM2KJBCX2:2:1101:5840:70509 2:N:0:ACTATGCA
ACTCATCTTCCACCCAACTATCCCTATTAATCATTACGTCAATCCTAGAAACCAACAAAATAGGATCGAACGTCCTATTTCATTATTCCATGCTAATGTATTCAAGCGTTAGCTTGCTTTAAACACTCTAATTTTTTCAAAGTAACAGTCCAAATTCCCCGCAACACCAAATTAATGGCATTACGGCTCATCAGGAAGGAGGAATCAGTGAGACCAGTGCATACCGATGGCATGACCAATCTACTAACCCCGAAATTCAACTACGAGCTTTTTAACTGCAACAACTTTAATATACGCTATTGGAGCTGGAATTACCGCGGCTGCTGGCACCAGACTTGCCCTCCAA
+
DDDDDIIIIIIIIIIIIIHIHIIIIIIIIIIIIIIIIIIIIIIIIIIIIIHIIHEHIIHIIIHIHIIIHHHHEHIIIIIHIIIIIIIEIIIIHIIIIIIIIIIIIIIIIIIIIIIIIIIIIIIIIIIIIIIIIIIIIIIIIIIIIIIHIIIIIIIHIIIIIIIIIIIIIIIHIIIIHIIIIIIIIIIIIIIIIIIIIIIIIIIIHIIIIIIIIIIIIIIIIIIIIIIIIIIIIIIIIIIIIIHHHHHIIIIIIIIHIIIIIIIIIIIIIIIIIIIIIIIIIIIIIIIIIIIIIIIIIIIIIIIIIIIIIIIIIIIIIIIIIIIIIIIIIIIIIIIIIIIIIDDDDD
@HISEQ:969:HM2KJBCX2:2:1101:6139:70815 2:N:0:ACTATGCA
ACTCATCTTCCACCCAACTATCCCTATTAATCATTACGTCGATCCTAGAAACCAACAAAATAGAATCAAACGTCCTATTTCATTATTCCATGCTAATGTATTCAAGCGTGCGCCTGCTTTAAACACTCTAATTTTTTCAAAGTAACAGTCCTGATTCCCCACGACACCAAATTAATGACATCGTAGTTCTTCAGAAGGTAGGAACCAATAATGCCAGTGTGTACCGAAGCACGACCGACAATTTGATCCCGAAATTCAACTACGAGCTTTTTAACTGCAACAACTTTAATATACGCTATTGGAGCTGGAATTACCGCGGCTGCTGGCACCAGACTTGCCCTCCAA
+
DBAADHGHIGHHIIFHHHGHIGEHHGIIGIFHHHIGHGIHIHIIIGIIGIIIHIIIIIHIIIHHIIIIIIIIIIIIIIIIIIIIIIFIHHIGEHIHIIHHIIIIIIIHIIIIIIIIIIHIIHIIIIIIHIIIIIHIIIHHHIIHIIIIIIIIIIIIIHIIIHIIIIIHHHIIIIIIIIIIIIIHIIIIIIIIIIIIIIIIIIIIIIIICHIIIIIIIIIIIIIIIIIIIIIHIHIIIIIIHHHHIIIIHIIIHIIIIHIIIHHHHHIIIIIHHHIHIIIIHHHIHIIHHIIIIIIIIIIIIIIIIIIIIIHIIIIIIIIIIIIGIIIIIIIIIIIIIIIIDDDDD
@HISEQ:969:HM2KJBCX2:2:1101:8963:71906 2:N:0:ACTATGCA
ACTCATCTTCCACCCAACTATCCCTATTAATCATTACGTCGATCCTAGAAACCAACAAAATAGGTTCGATCGTCCTATTTCGTTATTCCATGCTAATGTATTCAAGCGCGAGCCTGCTTTAAGCACTCTAATTTTTTCAAAGTAACAGTCCTGTTTCCCCGCAACAACAAATTAATGCCATCACGGTTCTACAAGAAGGAGGGACCAGTGAGGCCAGTGCATACCAGTGGCACGACCAACCTACTGGCCCCGAAATTCAACTACGAGCTTTTTAACTGCAACAACTTTAATATACGCTATTGGAGCTGGAATTACCGCGGCTGCTGGCACCAGACTTGCCCTCCAA
+
DBDDDIIIIIGIHHHIGHHHEHGHEHHIIIIIGIHHHIIIIIHHHHEGHHIEHHHHHH?HGHEEGGHC1FHHHIIIIIEHHH1DGCGHIIHHHIIIIHFIHHHHIIHIHEEHGHHGHIHIIIIIIHHIHHIHIHEHHHHIIIHHIHHHFIIIIHHHIIHIIHIIHIIIIIHHHHHHIIHHHEHIHIIIHIIIIHHHIIHIH:HHIIIIIIIIIHIIIIIHHHEHIIIHHIIIHHIIIIIIHFG@EHGHGIIHHHIHIIHHIIHIIHIIIIIIIIHIIHG1HHHCFHGCEHG=G0HHHHIIIIIIIIHHHIHIHIHHDHIIHIGGIIHFHIIHG@HEGIIIHDDDD@
@HISEQ:969:HM2KJBCX2:2:1101:20809:71539 2:N:0:ACTATGCA
ACTCATCTTCCACCCAACTATCCCTATTAATCATTACGGCGACTCTAGAAACCAACAAAATAGAACTGCACGTCCTATTTTATTATGCCATGCTAATGTATTTGGGCATAGGCCTGCTTTGAACACTCTAATTTTCTCAAGGTAAACGTCCTGGTTCCCCAACACACCCAGTAAAGGGCATACTGGCTCACCAAGAAAGAGAACACGCCCAGACAGTACACACTGTGAGGTGGACTGCCCAGCCACATTCGAAGTTCAACTACGAGCTTTTTAACTGCAACAACTTTAATATACGCTATTGGAGCTGGAATTACCGCGGCTGCTGGCACCAGACTTGCCCTCCAA
+
CDDDDIHHIIIIIIIIIIHIHIIIIIGIIIIHIHHIIHHIIHHCHIIHEGHIHIEHIIIGHHEHHIHFHHHEDHHIIHIIIHIIIHHHIIIIIHIIHICHG?HGE@GHHIHEHIEGGIIEHCHHHHGGHHIIHHFHGHIHIIHHHIHEGHIIHICFHIIIIHIIEHIIHHHHFHFHGFHIHHHIIIIIIIIIHIIHIGIIHHIIHII>IIHIIIG<II=IIH6GIIIIIIIIHIIIIHIIIIHFIIIIIIIIHIIHIIIIIIIHIGIIIHIIGHIIIIIIIIIIIIIIIIIIIIIIIIIIIIIIHIIIIIIIIIIIIIIIIIIIIIIIIIIIIIIIIIIIDDDDD
@HISEQ:969:HM2KJBCX2:2:1101:17047:71492 2:N:0:ACTATGCA
ACTCATCTTCCACCCAACTATCCCTATTAATCATTACGTCAATCCTAGAAACCAACAAAATAGGCCGTTCGATCCTATTTCATTCTTCCAAGCTAATGTATTCCAGCGTTAGCCTGCTTTAAACACTCTAATTTTTTCAAAGTAACAGTCCTGTTTCCCTGCAACACCAAATTAATGACATTACAGTTCTTCAGAAAGGAGGAATCAGCGAAGCCAGTACATACCAGTGGCACGACCAACCTGCTGACCCCGAAATTCAACTACGAGCTTTTTAACTGCAACAACTTTAATATACGCTATTGGAGCTGGAATTACCGCGGCTGCTGGCACCAGACTTGCCCTCCAA
+
DD@0D1<D1F1D@FECGEGC<E111<G111D1C1<FE1<1<C1F?11111D<FGHGC1@CG11D1<//<101<101<<111<111<@<D<11<DCHHFHGF1@%@HHHHGH><FGA1HHG@BGCFHG1BDCG@GF&1B1<:281<1FCHGHHHHB8<FHGEEH@EH8CDHHFHDE6EHCGEG@CDCHHE5<D/8:DHHH@GHHFHHCGHGCH?E<HCCFHCDAFHIHHCFHHHEC?CC<GHEFCCD<<HAF<1F<1EIIHCHHHHEC=IHHEHC1F@D<1HHFGIHHHHEHHGCH?EHGHHGHCDD@?HHHHFC/?HHHHHECCC<1FC1<HC<EEE@?@FD0<D0
@HISEQ:969:HM2KJBCX2:2:1101:1266:73225 2:N:0:ACTATGCA
ACTCATCTTCCACCCAACTATCCCTATTAATCATTACGGTGATCCTAGAAACCAACAAAATAGAACCATGCCGTCCTATTCTATTATTCCATGCTAATGTATTCGAGCAAAAATGCCTGCTTTAAACACTCTAATTTTTTCAAGGTAAAGGTCCTGGATCCGCAAGACACCCAATTAAGGACATCAAGTTTCTCCAGAAGGTGAGAAATCAACAGCGACAGTTCATACCCCTTAAGGCACGACCATCACGTCAATCCCGAAATTCAACTACGAGCTTTTTAACTGCAACAACTTTAATATACGCTATTGGAGCTGGAATTACCGCGGCTGCTGGCACCAGACTTGCCCTCCAA
+
DDDDDHIIHIIIHGHH1CF1<F@CE@@CHH?GHE?DF?<<<EHHHHECEHHECFHHHHHCHHHHHEHHH1DDCH/CH1<?FEF@@<<1DC11C<<GE@@1<<<HHFGC?HHHIIHFGIIHHFHHHHHGHIHGFGFH?IHGGCHIIG?IIIHHHHIIHHHDHHIIHHHEHGHIHIIHHHIIIIIIHIIIHGCIHCIIHEIII;IIHHHIHHEIIHHGIIIIIIIHIIIHIIGIIIIGIIHIHIIIIIIHHIIHIHIIIIIIIIHEHGIIIIIIIIIIIIIIHHHHIIIIIIIIIIIHIIHHGGIIIIIIIIHIIIIIIIIIIIIIHIIIIIIIIIIIIIIIHIIIIIIIDB@D@
@HISEQ:969:HM2KJBCX2:2:1101:8201:73737 2:N:0:ACTATGCA
ACTCATCTTCCACCCAACTATCCCTATTAATCATTACATCGATCCTAGAAACCAACAAAATAGAATCGGATGTCCTATTTCATTATTCCATGCTAATGTATTCAAGCGTGAGCCTGCTTTAAACACTCTAATTTTTTCAAGGTAACAGTCCTAATTCCCCGTGACACCAAATTAATGGCATTACGGTTCTTTAGAAGGTGAGAAATCAATAATATCAGTACATACCAACGGCATGACCGAAACATTGATCCCGAAATTCAACTACGAGCTTTTTAACTGCAACAACTTTAATATACGCTATTGGAGCTGGAATTACCGCGGCTGCTGGCACCAGACTTGCCCTCCAA
+
DDDDDIIIIIIIIIIIIIIIIIIIIIIIIIIIIIIIIIIIIIIHIIHIIIIIIHIIIIIIIIIIIIIIIHIIIIIIIIIIIGIIIHIHHIIIIIIIIIIIIIIIIIIIIIIIIIIIIIIIIIIIIIIIIIIIIIIIIIIHIIIIIIIIIIIIIIIIIIIIIIIIIIIIIIIIIIIIHIIIIIIIIIIIIIIIIIIIIIIIIIIIIIIIIIIIIIIIIIIIIIIIIIIIIIIIIIIIIIIIIIIIIHIIIIIIIIIIIIIIIIIIIIIIIIIIIIIIIIIIIIIIIIIIIIIIIIIIIIIIHHIIIIIIIIIIIIIIIIIIIIIIIIIIIIIIIIIIIIIIIIDDDDD
@HISEQ:969:HM2KJBCX2:2:1101:16691:72406 2:N:0:ACTATGCA
ACTCATCTTCCACCCAACTATCCCTATTAATCATTACGGTGATCCTAGAAACCAACAAAATAGAACCATGCCGTCCTATTCTATTATTCCATGCTAATGTATTCGAGCAAAAATGCCTGCTTTAAACACTCTAATTTTTTCAAGGTAAAGGTCCTGGATCCGCAAGACACCCAATTAAGGACATCAAGTTTCTCCAGAAGGTGAGAAATCAACAGCGACAGTTCATACCCCTTAAGGCATGACCATCACGTCAATCCCGAAATTCAACTACGAGCTTTTTAACTGCAACAACTTTAATATACGCTATTGGAGCTGGAATTACCGCGGCTGCTGGCACCAGACTTGCCCTCCAA
+
DDDDDIIIIIIIIIIIIIIHIIIIIIIIIIIIIIIIIIIIIIIIIIIIHIHIIHIIHIHIIIHHIIGIIIHIHIIIGFHIIIIIIHIHIIIIIHIIIIIHHHHHHIHHHIIIIHIIIIIIIIHHIGHIIIIHIHIIHIIIIIHIIIIIIIIIIHIIIIGIIHIIHIIIIIIIIIIIIIIIIIIIIIIIIIHIIIIIIIIIIIIIIIIIIIIIIHIIIIIIIIIIIIIIIIIIIIIIIIIIIIIGIIIIIIHGIIIIHIIIIIIIIIIIIIIIIIIIIIIIIIIIIIIIIIIIIIIIIIIIIIIIIIIIIIIIIIIIIIIIIHIIIIIIIIIIIIIIIIIIIIIIIIIIDDDDD
@HISEQ:969:HM2KJBCX2:2:1101:3930:73615 2:N:0:ACTATGCA
ACTCATCTTCCACCCAACTATCCCTATTAATCATTACCTCGACTCCGAAAGCCAACGAAATAGAACCGAGGTCCTATTCCATTATTCCATGCACTAATGTTCAGGCTGTAGCGCCTGCTTTGAGCACTCCAATTTTTTCAAAGTAAACGTGCTGGCCACTCAAGGCACTCGATTAAGAGAACCAAGAACAAACCAACAAAATCGTCCGGGCGAACATTAAACACCACAGGGTGCAACATTCACCCGAAACCGAGATCCAACTACGAGCTTTTTAACCACAACAACTTTAATATACGCTATTGGAGCTGGAATTACCGCGGCTGCTGGCACCAGACTTGCCCTC
+
DADDDIIIIIIIIIIIIIIGIIIIIIIIIIIIIIIIIFHIGHIIIIIIHIIIHIIIHIIHHEEEHHHFHHHHIIIIIIHHHIIIIIIIHHHHHIIIHIHHIIIIIGIIIIIIIIIIIGIIIHIIIIIIIIIIIIIIIIIIHIIIIIIIIIGIIIIIIIIIIIHIIIIIIHIIIIIIIIHIIIHIIIIIIIIIIIIIIFIHHHHIHGIIIIIIIIIIIIIIIIIIIHIIIIHIIIIIIIIHHH=HHHIIIIIIIIIIIIIIHIIIIIIIIIIIIIIIIIIIIIIIIIIIIIIIIHIIIIIIIIIIIIIIIIIIIIIIIIIIIIIIIIIIIIIIIIIIHIDDDDD
@HISEQ:969:HM2KJBCX2:2:1101:20799:74058 2:N:0:ACTATGCA
ACTCATCTTCCACCCAACTATCCCTATTAATCATTACTTCAGTCCTAGAAACCAACAAAATAGAACTAAAGTCCTATTCCATTATTCCATGCTAATATATTCAAGCAAACATGCCTGCTTTAAACACTCTAATTTTTTCAAAGTAAAAGTCTTGGATCCCTAGCGCACTCAATTAAGAGCACACTAGTTCCCCAAAAGGAAAAGCCCAAAGTTGCAGTACAAACCTTTCGGTTGACGGCAACTATAAGCCCAAAATTCAACTACGAGCTTTTTAACTGCAACAACTTTAATATACGCTATTGGAGCTGGAATTACCGCGGCTGCTGGCACCAGACTTGCCCTCCAA
+
DDDDDIIIIIIHHIIIIIHHHHIIIIHIIHIIIHIIIIHIIIIIIIHHIIHHHHHIIIIIIIGIIIIIIIIIIHHIIIIHIIIIIIIHHHEHIHIEHHHH@DFHFHHIHI=HHHHIGIEHHHHHFHIIIIHHHHEEHHGIIIIHGHHHGIIHFHGFHHCGHHCDHHHIHIHGHFHHHHIIIIIIIHHHHEHHHGGGIHGCCIIHHI;GIIIIHHIIIIIIHHHHIIIIIIIIIIHIIIIIHHHHGHGIIHIHHHIIHF@HIIHHHGIHHIIIIIHCIIIIIIIIIHEHHIIHHHHHHHFHFIIIIIIIIIIIHIIHHIIIIIIIIIIIIIIIHGIIIIIIIDDDAD
@HISEQ:969:HM2KJBCX2:2:1101:17488:74841 2:N:0:ACTATGCA
ACTCATCTTCCACACGTGGCCCAACTATCCCTATTAATCATTACATCGATCCTAGAAACCAACAAAATAGAATCGGATGTCCTATTTCATTATTCCATGCTAATGTATTCAAGCGTAAGCTTGCTTTAAACACTCTAATTTTTTCAAGGTAACAGTCCTAATTCCCCATAACATCAAATAAATGACATTATGGTTCTTTAGAAGGTGAGAACCAATAAAACCAGTACATACCAAGGCATGACCGATTCCTTGATCCCGAAATTCAACTACGAGCTTTTTAACTGCAACAACTTTAATATACGCTATTGGAGCTGGAATTACCGCGGCTGCTGGCACCAGACTTGCCCTCCAA
+
DDDDDIIIIHIIIIIIIIIIIIHEHHHHIIIIIIIIIIIIIIIIIIIIIIIIHIIIIII?GHIHIIIHIIHHHEHIHIGIIGHHIIIIHHIHHHEHEHHHHDIIIIIIIIIIIHIIIIIHHIHHIIIHHHIIIIIIIIIIIIIIIHIIIIIIHIIIIIIIIHIIIIIHFIIIGIIHIIIIIIIIIIIIHHIIIIHHHIIIIIIIIHHIHHHHHIHHH@HHHIIIIIIIHIIIIIIIIHIIIIIIIHHHHHCIIGIIHIIIIIIIIIIIIIIIIIIIIIIIIIIIIIIIIIIIIIIIIIIIIIIIIIIIIIIIIIIIIIIIIIIIIIIIIIIIIIIIIIIIIIIIIIIDDDDD
@HISEQ:969:HM2KJBCX2:2:1101:1362:75089 2:N:0:ACTATGCA
ACTCATCTTCCACCCAACTATCCCTATTAATCATTACGTCAATCCTAGAAACCAGCAAAATAGGATCAAACGTCCTATTTCATTATTCCATGCTAATGTATTCAAGCGTTAGCCTGCTTTAAACACTCTAATTTTTTCAAAGTAACAGTCCTGTTTCCCTGCAACACCAAATTAATGACATTACAGTTCTTCAAGAAGGAGGAACCAGTAAAGCCAGTACATACCAGAGGCACGACCAACCTACTAATCCCGAAATTCAACTACGAGCTTTTTAACTGCAACAACTTTAATATACGCTATTGGAGCTGGAATTACCGCGGCTGCTGGCACCAGACTTGCCCTCCAA
+
DDDDDIIIIIIIIIIIIIIIIIIIIIIIIIIIIHIIIIIIIIIIIIIIHIIIII1<GHHHHIHHHIIGIIIIHCHHIIIIIIIIIIIIIIIIIIIIIIIIIIIIIIHIIIIIIHIIIHIIIHIIIIIIIIIIIIIIIIIIIIIIIIIIIIIIIIIIIIIHIIIIIIIIIIHHIIIIIIIIIIIIIIIIIIHIIIIIIIIIIIIIIIIIIIIIIIIIIIIIIIIIIIIIIIIIIIIIIIIIIIIHGIHIHIIIIIIIIIIIIIIIIIIIIIIIIIIIIIIHIIIIIIIIIIIIIHIIIIIHHIIIIIIIIIIIIIIIIIIIIIIIIIIIIIIIIIIIIIIIIDDDDD
@HISEQ:969:HM2KJBCX2:2:1101:18691:73593 2:N:0:ACTATGCA
ACTCATCTTCCACCCAACTATCCCTATTAATCATTACGGTGATCCTAGAAACCAACGAAATAGAATCAAGCCGTCCTATTTCATTATTCCATGCTAATGTATTCAGACGTTAGCCTGCTTTAAACACTCTAATTTTTTCAAAGTAACAGTCCTTATTTCCAATCACACCAAATTAATGACATGAAAGTTCCTCAGAAGGTAGAGATTTATCTCACCAGTACAGACAATTAAGCCTGACCAATGGGTAAACCCCGAAGTTCAACTACGAGCTTTTTAACTGCAACAACTTTAATATACGCTATTGGAGCTGGAATTACCGCGGCTGCTGGCACCAGACTTGCCCTCCAA
+
D@@@DHIFC@EC?GHGHHH?GG?HCCFGFECHIIEHFG0FCHHHCHEHEFEGCGH=C?0E@@<?C1DF1<@E/0</<<<F1C@EHE@GH1FH?<DECHEFHF?HHHI?CE@F=F/1/DG?CH?F111D1<<CG?DE?HFHHHGEGG?FEE/CD$GCGF<FHG?DHD<<0EDD<<DF0/FCD<CH?B:///?EHDHHGA0E@EHAIHG?GF11/F11HFCHDC<<11CC@<HD@?EHE=EHG/F@C<<<C:/0?H@C1CC1<GHHF=CG?FIHIHIHHC1CHIIHEHEIIIIHHIIHHEEIIIIHCHHFD1EIHCHE<<HCHGIIHHGGHFIHGHHGCHGGDE@D@@@@
@HISEQ:969:HM2KJBCX2:2:1101:8789:75798 2:N:0:ACTATGCA
ACTCATCTTCCACCCAACTATCCCTATTAATCATTACGGTGATCCTAGAAACCAACAAAATAGAATCATGCCGTCCTATTTTATTATTCCATGCTAATGTATTCAAGCAAAATGCCTGCTTTAAACACTCTAATTTTTTCAAAGTAAAGGTCCTGGTTCCCCGTGACACCCAATTAAGGGCATCGCGGTTCTCCAGAAGGTGAGAAATTGACTACACCAGTTCATACCCCTTAAGGCACGACCGATGTGTCAATCCCGAAATTCAACTACGAGCTTTTTAACTGCAACAACTTTAATATACGCTATTGGAGCTGGAATTACCGCGGCTGCTGGCACCAGACTTGCCCTCCAA
+
DDCDDIIIIHIIHIIIIHIHIHIIIIIIHIHIHIIIIIIIHHIIIIIIHHIHIIHIIIIIIFGHIIIIIIGIIIIIHHIHIGHIIIIIIIFIIIIIIIHII@IIIIIIIIIIIIIIIIIIIIIIIHIIIIIIIIHIHIIIIHIIIIIHIIIIIIIHIIHIIIHIIIIIIIIIIIIIIIIHIIIIIIHIIIIIIIIIIIIIIIIIIIIIIIIIIIIIIIIIIIIIIIIIIIIIIIIIIIIIIIIIIIIIIIHIIIIIIIIIIIIIIIIIIIIIIIIIIIIIIIIIIIIIIHIIIIIIIIIHIIIIIIIIIIIIIIIIIIIIIIIIIIIIIIIIIIIIIIIIIIIIIIIDDDDD
@HISEQ:969:HM2KJBCX2:2:1101:9954:76192 2:N:0:ACTATGCA
ACTCATCTTCCACCCAACTATCCCTATTAATCATTACGGTGATCCTAGAAACCAACGAAATAGAATCAGTCCGTCCTATTTCATTATTCCATGCTAATGTATTCAGACGATAGTCTGCTTTAAACACTCTAATTTTTTCAAAGTAACAGTCCTGATTTCCCATCACACCAAATAAATGGCATGAAAGTTCCTCAGAAGGTAGAGATCCATCCTACCAGTGCAGACAATTAAGCCTGACCAATGGGTAGACCCCGAAGTTCAACTACGAGCTTTTTAACTGCAACAACTTTAATATACGCTATTGGAGCTGGAATTACCGCGGCTGCTGGCACCAGACTTGCCCTCCAA
+
D<B@@1<FFHCHHCEEEGHIII@C1<DCCDHFH?GHIICG1C<C@HFFFCFHHFEEH?@ECGHEF<FCHHII01<<@F1D@E1FH?ECF?CHHEH@CGEIHHHHFA?GDHDGHHHHEAGAFHGHHEHFGFGHCFGHHHHHGHHHHEF1DDGEHHECFHHHIIIIHDDGHHHEIIIHH;HEHIHHGIII;IHHHHGCIIHIIIIHFFIHHHGHGHIEHGHHIHIIHEIIHHGHCHGEFECHFGHIGFDFHCIIHHHGHGHHGEEGHDHEHIHHHIIIIHHCHCEHIIIIHHIIIHHIHIIHHHIHFIGHFIIEIHGIIIIIIHHIIIIHIIHIHIIIIHHGGIHB@D@B
@HISEQ:969:HM2KJBCX2:2:1101:6620:75831 2:N:0:ACTATGCA
ACTCATCTTCCACCCAACTATCCCTATTAATCATTACGGTGATCCTAGAAACCAACAAAATAGAACCATGCCGTCCTATTCTATTATTCCATGCTAATGTATTCGAGCAAAATGCCTGCTTTAAACACTCTAATTTTTTCAAGGTAAAGGTCCTGGTTCCACATGACACCCAATTAAGGACATCATGCTTCTCCAGAAGGTGAGAAATCAACTGCGACAGTTCATACCCCTTAAGGCACGACCATCACGTCAATCCCGAAATTCAACTACGAGCTTTTTAACTGCAACAACTTTAATATACGCTATTGGAGCTGGAATTACCGCGGCTGCTGGCACCAGACTTGCCCTCCAA
+
@@D@0<1<1DCEG?=1CGHIIIHH1D@C<CHHCH?C11<<CEHH?H11C<GHI1CCG1D1<GH1<11<<<EHI0?/<<<F?1CFH@F?<1<@<F1C1DCFE1DEFE18<D<FHHGGHFHEFGHHABDHFHGHHHECHHHIHHG2<6HG?EHHHHEFEGHHE@@HGCHHHCGEGCIHHDF<@HE?IHGGCE@GHFHD??FFHG?IHHGEH@HHCCEHCHHG<<6@EHIHFHGHEEEFGCC1FHEG=EIH@G@E?E/<1EHHCF?HHED<CECDCHEGCC1@@?EHIHHGFDC<@H@EG=CIIIIHCHCHECGCIIIIHEHE?<IHHHGEIIHFFCFGCGEHHHIIHG@<@@BD
@HISEQ:969:HM2KJBCX2:2:1101:15716:76660 2:N:0:ACTATGCA
ACTCATCTTCCACCCAACTATCCCTATTAATCATTACGTCGATCCTAGAAACCAACAAAATAGAATCAAACGTCCTATTTCATTATTCCATGCTAATGTATTCAAGCGTGAGCCTGCTTTAAACACTCTAATTTTTTCAAAGTAACAGTCCTGATTTCCCACAACACCAAATAAATGACATCATGGTTCGTCAGAAGGGAGAAACCAACAATACCAGTACGTACCGAGGCACGACCGACATGATGGTCTCGAAATTCAACTACGAGCTTTTTAACTGCAGCAACTTTAATATACGCTATTGGAGCTGGAATTACCGCGGCTGCTGGCACCAGACTTGCCCTCCAA
+
DDCDDIIIIIIIIIIIIIIIIIIIIIIIIIIIIIIIIIIIIIIIIIIIIIIIIIHIHHHEIIFHHIIIIIHIHIIIHIIIIGHHIIHEHHHIGIHIIIHIHHIIIIIIIIIIHHIIIIHIIIIIIIIHIHIIIIIIIIIHIIIIIIIIHIIIHHIHHIIHHHIIIGHIGIIIIIIIHHIHGIIHIIIIIIHIIIIIIIIIHHIIIIIIIIIHHIIIHIIIIIIHIIIII?IIIIIIIIIIIIHFHIIHIIIIIIIIIIIIIIIIIIIIIIIGIIIIIIIIIIIIIIIIIHIIIIIIIIIIIIIIIIIIIIIIIIIIIIIIIIIIIIIIIIIIIIHIIIIIDDDDD
@HISEQ:969:HM2KJBCX2:2:1101:5160:75826 2:N:0:ACTATGCA
ACTCATCTTCCACCCAACTATCCCTATTAATCATTACGGTGATCCTAGAAACCAACAAAATAGAACCATGCCGTCCTATTCTATTATTCCATGCTAATGTATTCGAGCATAGGCCTGCTTTGAACACTCTAATTTTTTCAAAGTAAAAGTCCTGGTTCCCCGACACGGCCAGTGAAGGCCATGCGGCTCCCCAGAAGGAAAGGCCCGGCCGGACCAGTGCACGCGGTGAGGCGGACCGGCCAGCCAGGCCCAAGGTTCAACTACGAGCTTTTTAACTGCAACAACTTTAATATACGCTATTGGAGCTGGAATTACCGCGGCTGCTGGCACCAGACTTGCCCTCCAA
+
DDDDDIIIIIHIIIIIIIIIIIIIIIIIIHHHIIIIIIIIIIIIGIHIIHHIIIGIIGIHHIH?GHHIIHIGHHIIICFHIGIIIIIIIFFHFHIHIIHHIIHHIIIHHHIHHHIIIIIIIHIFHHHIHIHIIIIGHHIH?HHHHHGIIIIIIIIHIHIIIIIHIHIHHHGIHHIHIIIIHGIIIHIIHIHHIIIIIIIIIIHIHIIIHIIIIIIIIIIIIIIIIIIIIIIIIIIIIHIIIIIIHIIIIHIIIIIIIIIIIIIIIIIIIIIIIIIIIIIIIIIIIIIIIIIIIIIIIHIIIIIIIIIIIIIHIIIIIHIHHIIIIIIIIIIIIIIIIIIIHBDDBD
@HISEQ:969:HM2KJBCX2:2:1101:7577:76879 2:N:0:ACTATGCA
ACTCATCTTCCACCCAACTATCCCTATTAATCATTACGGTGATCCTAGAAACCAACAAAATAGAACCATGCCGTCCTATTCTATTATTCCATGCTAATGTATTCGAGCAAAAAATGCCTGCTTTAAACACTCTAATTTTTTCAAGGTAAAGGTCCTGGATCCGCAAGACACCCAATAAAGGACATCAAGTTTCTCCAGAAGGTGAGAAATCAACTGTAACAGTTCATACCCCTTAAGGCATGACCATCACGTCAATCCCGAAATTCAACTACGAGCTTTTTAACTGCAACAACTTTAATATACGCTATTGGAGCTGGAATTACCGCGGCTGCTGGCACCAGACTTGCCCTCCAA
+
DDDDDIIIIIIIIIIIIIIIIIIIIIIIIIHIIIIIIIIIIIIIIHIIGIIIIIIIIIIIIIHIIIIIIHGHHHIHIIIIIIIIIIIIIHIIIIIIIIIIIGHIIIIHIIIIIIIIIIIIIIIIHIIIIIIHIIGIIIIIIIIIIIHHIIIIIHIHIIIIIIIIIIIIIIIIIIIIIIIIIIIIIIIIIIIIIIIIIIHIIIGIIIIIIIIIIIIIIIIIIIIIIIIIIIIIIIIIIIIIIIIIIIIIHIIHHIIIIIIIIIIIIIIIIIHIIHIIIIIIIIIIIIIIIIIIIIIIIIIIIHIIIIIIIIIIIIIIIIIIIIIIIIIIIIIIIIIIIIIIIIIIIIIIIDDDDD
@HISEQ:969:HM2KJBCX2:2:1101:21180:77713 2:N:0:ACTATGCA
ACTCATCTTCCACCCAACTATCCCTATTAATCATTACGTCGATCCTAGAAACCAACAAAATAGAATCAAACGTCCGATTTCATTATTCCATGCTAATGTATTCAAGCGCGAGCTTGCTTTAAAGACTCTAATTTTTTCAAAATAACAGTCCTGATTTCCCGCGACACCAAATTAATGACATCGTGGTTCGTCAGAAGGGAGAAACCAATAATGCTAGTACGTACAAAGTACGACCGACATATTAGTCCCGAAATTCAACTACGAGCTTTTTAACTGCAACAACTTTAATATACGCTATTGGAGCTGGAATTACCGCGGCTGCTGGCACCAGACTTGCCCTCCA
+
D@<<@C<<<FCF110<10<FEHE1CCDHHHIHFHHIFI<<?CEHEHHH?FFCE1FGH?CCDCFHH11@FGG=1<0/<<<EHHH<DC1<<<111<C@1EFHECCGC?10C</<C@@@@@CCGH;&0@1<@FHF<@<?HF<D$$AB1GCG=1B90/@0?FHDHE?EHGHFD/GCDEHE<@FG+@EECCF<A/<E@HEHF0HF0D0GEG@<<1CDEFEHCB1G?HIHHGIHFCCECCA1<:@EFCCHBFEIFFG@HHHGHHHEDG?FHHF@EECC<EC@CCHGF<HF1EGFHHHEDGHEDCGHFFHHCGCGC1EC?F/F?HHIHIHIHHCGC<<1GHEDHCBD0@B
@HISEQ:969:HM2KJBCX2:2:1101:2103:77852 2:N:0:ACTATGCA
ACTCATCTTCCACCCAACTATCCCTATTAATCATTACGGTGATTCAGAAACCAACAAAACAGGACCACCGTCCTATTTTATTATTCTATGCTAATGTATTCAGACGTAAGCCTGCTTTGAACACTCTAATTTTTTCAAGGTAAAGGTCCTGGTTTCCCACCACGCTAAATAAATAACATGATGGTTCCCCAGAAGGTAGAAATTCCACGCGCCAGTACAGACTATTGCCTGACCAACGGTAGAACCCCGAAATTCAACTACGAGCTTTTTAACTGCAACAACTTTAATATACGCTATTGGAGCTGGAATTACCGCGGCTGCTGGCACCAGACTTGCCCTCCAA
+
DDDDCIIIIGHIHIIIIIIIIIIIIIIIIIIIIIIIIIIIIIIIIIIIIHIIIIIIGIHIHHEEHIHHIIIHGHIHHIIIIIIIIHHIIIIIHIIIIIIIIHHHIIIIIHIIIIIIHIIIHIIIIIIIHIIIIIIIIIIIHIIIIIIIHIIIHIHIIIIIIIIHIIIIIIIIIIIIIIIIIIIIIIIHIIIIIIIIIIIIIIIIIHHIIIIIIIIIIIIIIIHIIIIIIIIIIIIIIIIHHHIIIHIIIIIIIIIIIIIHIIIIIIIIIIIIIIIIIIIIHIIIIIIIIIHIIIIIIIIIIIIIIIIIIIIIIIIIIIIIIIIIIIIIIIIIIIIIIIDDDDD
@HISEQ:969:HM2KJBCX2:2:1101:6379:77656 2:N:0:ACTATGCA
ACTCATCTTCCACCCAACTATCCCTATTAATCATTACATCGATCCTAGAAACCAACAAAATAGAATCGGATGTCCTATTTCATTATTCCATGCTAATGTATTCAAGCGTGAGCCTGCTTTAAACACTCTAATTTTTTCAAGGTAACAGTCCTAATTCCCCGTGACACCAAATTAATGGCATTACGGTTCTTTAGAAGGTGAGAAATCAATAATATCAGTACATACCAACGGCATGACCGAAACATTGATTCCGAAATTCAACTACGAGCTTTTTAACTGCAACAACTTTAATATACGCTATTGGAGCTGGAATTACCGCGGCTGCTGGCACCAGACTTGCCCTCCAA
+
CDDDDIIIIHGIIIIIIIIIIHIIIIIIIHIIHIIIIIIIGHHIIIGIHIIIIIHIIIIIIEHHIIFHHIIHHIHIHIIIHIIIHHHHGHHIIIGHIGIIHIIIIHHGHGIIHHIEHIIIIHIIHHHIHIHHHIHHHHIIHEIIIHIIIIHIIIIIIIIIIIHIIIGIIIIHIIIHHEIHHHIIIIIHIIIIIIIIIIHIIIIHHIIIIIHHHHHHIHIIIIIIIIHIHHIIIIIIIIIIIIIHHEIIIHHGIIIIIGIHHIHIHHIIIIIHIIIHIIIIIIIIIIHHIIIIGIIIIIIIIIIIIIIIIIIIHIIIIIIIIIIIIIIIIHIIIIIIIIIIIHDDDDD
@HISEQ:969:HM2KJBCX2:2:1101:14852:78230 2:N:0:ACTATGCA
ACTCATCTTCCACCCAACTATCCCTATTAATCATTACGTCGATCCTAGAAACCAACAAAATAGGGTCAAACGTCCTATTTCATTATTCCATGCTAATGTATTCAATCGTGTGCCTGCTTTAAACACTCTAATTTTTTCAAAGTAACGGTCCTGATTCCCCATGACACCAAATTAATGACATCACAGTTCGTCAGAAGGTAGAAATCAATAATACCAGTGCATACCAGAGGCACGACCAATATATTGATCCCGAAATTCAACTACGAGCTTTTTAACTGCAACAACTTTAATATACGCTATTGGAGCTGGAATTACCGCGGCTGCTGGCACCAGACTTGCCCTCCAA
+
BABBDIHIIHHHHHIFHIIGHIHIIHHHHHHHIHHHHIHIHIIIIIIIIIIGIIIIEH?EHIHEHHHIIHGHHICGHHHIGHIIIIIIIGIHHHGGIIHHHGEHGGHIIGIIHIIIIHHHFHGFHIHIIIIIIIHHIIHHHFHIIIIIGIHIHIHEIHIIHHHIHHHHHHHHHHHEHIIHHIIIHIHGIHGGIIIGIIIIIIIIIIHIHHHHHHHEIHHIHHIIIIHIHIIIIIHEHIHIHIHHHIIHHIHHHEHHIIIIHHHHHEHHIIHHHCCIHGIIIIIIHEEHHHHHEHIIIIIIIIIHIHHHHIHIIIIIIIIIIIIIIIIHIIIIIIIIIIHHHDDBDD
@HISEQ:969:HM2KJBCX2:2:1101:5658:78350 2:N:0:ACTATGCA
ACTCATCTTCCACCCAACTATCCCTATTAATCATTACATCGATCCTAGAAACCAACAAAATAGAATCGGATGTCCTATTTCATTATTCCATGCTAATGTATTCAAGCGTGAGCCTGCTTTAAACACTCTAATTTTTTCAAGGTAACAGTCCTAATTCCCCGTGACACCAAATTAATGGCATTACGGTTCTTTAGAAGGTGAGAAATCAATAATATCAGTACATACCAACGGCATGACCGAAACATTGATCCCGAAATTCAACTACGAGCTTTTTAACTGCAACAACTTTAATATACGCTATTGGAGCTGGAATTACCGCGGCTGCTGGCACCAGACTTGCCCTCCAA
+
DDDDDIIIIHIIIIIIIIIIIIIIIIIIIIIIIIIIIIIIIHIIIIIIIIIIIIIIIIIHIGIEHIIIIIIIIIIIIIIIIIIIIIIIGIIIGIHIIIIIIIIIIIIIIIIIGIIIIIIIIIIIIIIIIIIIIIHIIIIIIIIIIIIIIIIIIIIIIIIHIIIIIIIHIIIIIIIIIIIIIIIIIIIIIIIIIIIIIIIIIIIIIIIIIIIIIIIIIIIIIIIIIIIIIIIIIIIIIIIIIIIIHGIIIIIIIIIIIIIIIIIIIIIIIIIIIIIIIIIIIIIIIIIIIIIIIIIIIIIIHGIIIIIHEIIIIIIIIIIIIIIIIIIIIIIIIIIIIIIIIIDDDDD
@HISEQ:969:HM2KJBCX2:2:1101:17304:78959 2:N:0:ACTATGCA
ACTCATCTTCCACCCAACTATCCCTATTAATCATTACGGTGATCCTAGAAACCAACAAAATAGAACCATGCCGTCCTATTCTATTATTCCATGCTAATGTATTCGAGCAAAATGCCTGCTTTAAACACTCTAATTTTTTCAAGGTAAAGGTCCTGGTTCCACATGACACCCAATTAAGGACATCATGCTTCTCCAGAAGGTGAGAAATCAACTGCGACAGTTCATACCCCTTAAGGCACGACCATCACGTCAATCCCGAAATTCAACTACGAGCTTTTTAACTGCAACAACTTTAATATACGCTATTGGAGCTGGAATTACCGCGGCTGCTGGCACCAGACTTGCCCTCCAA
+
BD@@BHHEEGHFH@GHHGHHHCEECHHHIGE@DHCGG?CFEHGHCGHEEHHIEFGGHEFEHH11CHF1F11@CD/CGC@1D<F@EGHHECGHHCG<D1<CFDGIIIIHHIHGFHHHHHIEHHFFIHHIHHHHHIIIHIHGIHFHIIIIHHIHHHHHGBB<HFHHFHHHIIIHGHIGIH7HHHHIIHHHFHHHFIHH9HFHEIIIHHDCGIIHIHHEHHGF8IIIHCIIGC5IIHHIHHHGHHF@GHGEEHGIHDHDHGFHHFFHGIIHIIIHIHFHHCGHHGIHIHIIIIIHEHG?HG@<<CEHHHHHGIHEHEGEIIHDHIHCHHHHHFIIIHCGHHHHIHHCHHIDD@AB
@HISEQ:969:HM2KJBCX2:2:1101:7657:78266 2:N:0:ACTATGCA
ACTCATCTTCCACCCAACTATCCCTATTAATCATTACTTCAGTCCTAGAAACCAACAAAATAGAACCAAAGTCCTATTCCATTATTCCATGCTAATATATTCAAGCAAACATGCCTGCTTTAAACACTCTAATTTTTTCAAAGTAAAAGTCTTGGATCCCTAGCGCACTCAATTAAGAGCACACTAGTTCCCCAAAAGGAAAAGCCCAAAGTTGCAGTACAAACCTTACGGTTGACGGCAACTATAAGCCCAAAATTCAACTACGAGCTTTTTAACTGCAACAACTTTAATATACGCTATTGGAGCTGGAATTACCGCGGCTGCTGGCACCAGACTTGCCCTCCAA
+
DDDDDHIHHHEHIIIIGIIIIHIHFHHHIIIHIIIHIHIIIIIIHIIIHIIIIIIIGCH1FHCGEHHIIIIHIIIIIIIIIIIHIHHIIIIHIIIHIIHHGIIHIIIIIIHIIIIIIIHGIHHIIIIHIHIIIIHGHHIGGIIIIIIIIIIIIIHIHHIGIIIIHIHIHIIHHHHIIIIIIIIIIIHGHHGIIIIIIIHIIHIIIHIHHGIIHIIHIIIHIIIIIIIIIIIIIIHHHHEHHHHHGHH<GHIIIIHHHIHIHIHHIHIIIIIIIIIIIIHHIIHIIIHIHHHEGIIIIHIIIIIIIIIIIHIHHIIHIIIIIIIIIHIIIIIIIIIHIIIIHDDDDD
@HISEQ:969:HM2KJBCX2:2:1101:7993:80185 2:N:0:ACTATGCA
ACTCATCTTCCACCCAACTATCCCTATTAATCATTACGGTGATCCTAGAAACCAACGAAATAGAATCAGTCCGTCCTATTTCATTATTCCATGCTAATGTATTCAGACGATAGTCTGCTTTAAACACTCTAATTTTTTCAAAGTAACAGTCCTGATTTCCCATCACACCAAATAAATGGCATGAAAGTTCCTCAGAAGGTAGAGATCCATCTCACCAGTACAGACAATTAAGCCTGACCAATGGGTAGACCCCGAAGTTCAACTACGAGCTTTTTAACTGCAACAACTTTAATATACGCTATTGGAGCTGGAATTACCGCGGCTGCTGGCACCAGACTTGCCCTCCAA
+
DDDBAHIIIHIIIIIGHHIIIGIIIIIIIHHHIHHIGHHHIIIIHIIIGHEHIHFHIHHHIIIGHGHHHH@CEHIIHIIFHGHHII?GHIIGIHHHIIHHHHHIIIHIIIIHGHIIIIIIIIIHIIIIHHIEHHHIIDHHCHHHIIHHIHHIIIHIIIIHHIHIIIHGHIIIIIIIHIHIIIIIHFIIHIIIIIHEIIIIIIIHEIIIIHIIIIHIIHHHHIIIIGIIIIGIIIIIII=IIIIHHHGHHHDCIIIIIIHIIIIHHIIHIIHIIHIIIIIIHEIIIHIHEIIIIIIIIIIIIIIIIIIIIIIHIIIIHHHIIIIIIHIIIIIIIIHFIIIIHIIDDDDD
@HISEQ:969:HM2KJBCX2:2:1101:17344:79292 2:N:0:ACTATGCA
ACTCATCTTCCACCCAACTATCCCTATTAATCATTACGTCAATCCTAGAAACCAACAAAATAGGATCAAACGTCCTATTTCATTATTCCATGCTAATGTATTCAAGCGTTAGCCTGCTTTAAACACTCTAATTTTTTCAAAGTAACAGTCCTGTTTCCCTGCAACACCAAATTAATGACATTACAGTTCTTCAAGAAGGAGGAACCAGTAAAGCCAGTACATACCAGAGGCACGACCAACCTACTAATCCCGACATTCACCGACGAGCTTTTGAACTGCAATCACGTTACGATTCCCTGTTGGCGCGGGAATTACCGCGGCTGCTGGCACCTGACTTGCCCTCCAA
+
DDDDDHIIIIIIIIIGIIIIIIIIIIIIIIHHIIHHIIHHIHIIIIIIGIIIIIIGHICHHICFHHIIIIIGHHHIHHIIFHHHHIHIIIHHIGIHFFIFHDGEHIGIHHIIIIHDHGFHFHHHIIGGIGIGFHIGGIHIIHIHGIGHHFCHHGFHGIEHHHGIGIGHHE?GHFIIHFIFEHGHH/DFHICCHE@ECH/EFHHIEHH?CFH?<DCHG#FHHGHIDGH?A6<GF<EHDCGHHHHGHHH@GH<<1<111<<//0/0<1<111<11<1<1111111100<11111<101111<//</?<<111<<</<///CC1D1<1@<11<<1<<1<<0/0<<00<<
@HISEQ:969:HM2KJBCX2:2:1101:18342:80540 2:N:0:ACTATGCA
ACTCATCTTCCACCCAACTATCCCTATTAATCATTACGTCAATCCTAGAAACCAACAAAATAGGATCAAACGTCCTATTTCATTATTCCATGCTAATGTATTCAAGCGTTAGCCTGCTTTAAACACTCTAATTTTTTCAAAGTAACAGTCCTGTTTCCCTGCAACACCAAATTAATGACATTACAGTTCTTCAAGAAGGAGGAACCAGTAAAGCCAGTACATACCAGAGGCACGACCAACCTACTAATCCCGAAATTCAACTACGAGCTTTTTAACTGCAACAACTTTAATATACGCTATTGGAGCTGGAATTACCGCGGCTGCTGGCACCAGACTTGCCCTCCAA
+
DDDDDIIIIIIIIIIIIIIIIIIIIIIIIIIIIIIIIIIIIIIHIIIIHIIIIIGIHHIHHHHIHIIIHIIHIIHHHIIIIGHHHIIIGIIIIIIIIIIIIIIIIHIIIIIIIIIIIIIIIIIIIIIIIIGIIIIHIHHIIIIIIIIIIIHIIIIIIIIIIIHIIIIHIIIIIIIIIIHHHIIIIIIIIIIIIIIIIIIIIIIIHIIIIIIIIIIIIIIIIIIIIIIIIIIIIIIIIIIIIHHGHIIHIIIIIIIIIIIIIHHIIIIIIIIIIIIIIIIIIIIIIIIIIIIIHIIIIIIIIIIIIIIIIIIIIIIIIIIIIIIIIIIIIIIIIIIIIIIIIDDDDD
@HISEQ:969:HM2KJBCX2:2:1101:16551:80703 2:N:0:ACTATGCA
ACTCATCTTCCACCCAACTATCCCTATTAATCATTACGTCGATCCTAGAAACCAACAAAATAGAATCAAACGTCCTATTTCATTATTCCATGCTAATGTATTCAAGCGTGCGCCTGCTTTAAACACTCTAATTTTTTCAAAGTAACAGTCCTGATTCCCCACGACACCAAATTAATGACATCGCGGTTCTTCAGAAGGTAGGAACCAATAATGCCAGAGCGTACCGAGGCACGACCGACAATCTGATCCCGAAATTCAACTACGAGCTTTTTAACTGCAACAACTTTAATATACGCTATTGGAGCTGGAATTACCGCGGCTGCTGGCACCAGACTTGCCCTCCAA
+
DDDDDIIIIGIIIHIIIHIIIIIIIIIIIIIIIIIIIIIIIIIHHIIHGIIIHIHIIIIIIIHEHHHHHIIHHGHIFHHIIIIIIHHCGHHIGHHIIIIIIIIIHHHHHGHHIIIIIIIIIIIGIGIIIIIIIIIIIIIIIIIIIHHIHIIIIIIIIIHIIIIIIIIIIIIIIIIIIIIIIIIIIIIIIIIIIIIIIIIIIIIIIIIIIIIIIIHIII=IIIIIIIIIIIIIIIIIIIIIIIHHIIIIIIHIIIIIIIIIIHIIIIIIIIIIIIGIIIIIIIIIIIIIIIIIIIIIIIIIIIIIIIIIIIIIIIIIIIIIIIIIIIIIIIIIIIIIIIIIDDDDD
@HISEQ:969:HM2KJBCX2:2:1101:18993:81402 2:N:0:ACTATGCA
ACTCATCTTCCACCCAACTATCCCTATTAATCATTACGGTGGTCCTTGAACCAACAAAATAGAACCACGACGTCCTATTCTATTATTCCATGCTAATCTATTCAAGCAAAAGCCTGCTTTAAACACTCTAATTTTTTCAAGGTAATGGTCCTGGCTCCCCGGCACGCCCAATTAAGAACATACCGATTCACCAGAAAGATAGACCCGACGACAGAACAGTACTCGCCAGAGACGGACCGTCCGGCCAGGCCTAAAATTCAACTACGAGCTTTTTAACTGCAACAACTTTAATATACGCTATTGGAGCTGGAATTACCGCGGCTGCTGGCACCAGACTTGCCCTCCAA
+
DDD<DHHHIIIIHHI?CHHEE@<DFG<CCCEGG1DGHIICCCEFFFC11@11@@@EF?HH?FCH?<D@GDH<FH=EH1DFE1<C1C1CF@1CCE@?GFG@HEF?DCHHHGF?F@81<G6FH8F<1HBFB?DFHBFHHHHH@FCHHHHCHF;1BCC@EEEHHHHECEHIIHHFGHHHHHC?HHHGGHIH;HCGBHHG@GG/CFDH@DGGHHIHF@@D?@HFDDCGHEHCGIHHHHIHIIHHHHHHIHIGHEIIIIIHHIHFIHHHHHD?HIIIHHIHIIIIIIHHHHHEHHIHFHHHHHGHHIIIIIIIIIIIIIIIIIIIIIIHIIIIIIIIHHHIHEEIIHACDDB
@HISEQ:969:HM2KJBCX2:2:1101:12307:81348 2:N:0:ACTATGCA
ACTCATCTTCCACCCAACTATCCCTATTAATCATTACGTCGATCCTAGAAACCAACAAAATAGAATCAAACGTCCTATTTCGTTATTCCATGCTAATGTATTCAAGCGTGAGCCTGCTTTAAACACTCTAATTTTTTCAAAGTAACAGTCCTGATTCCCCATGACACCAAATTAATGACATCATGGTTCGTCAGAAGGTAGGAATCAATAATACCAGTACGTACAATAGCACGACCAATAAATTGATCCCGAAATTCAACTACGAGCTTTTTAACTGCAACAACTTTAATATACGCTATTGGAGCTGGAATTACCGCGGCTGCTGGCACCAGACTTGCCCTCCAA
+
DDDDDHGHHHHHIHIIIDHIEHEHIIIIIIIIIIIIIIIIIII@EHIHHHHHIHHIIIGIIHHGIFHIIIHHHIDHHHGFHHIHHIIIG@@HHHIIIIHIIFHHHHHHIHIHIIIIIHHIIIIIIEHHHHHIIHIIIHEHIHHIHHIIHHHGIHHHIIHIHHHIFIIHHHGHEGHIIHHEHFIIHHIHHHHHIIIHIIIHIIHHHIIIHIHIIHHEEHGEHIIIHEHIDHHHIIHHEHHHEIHGHEA?DIIIIIIIIIIIIHHHHIHHHHIHHFHIHHHHHHGIHGHHIHIHHHIIHHIIIHFHIIIHFFEHHIHHHHHIHGIIHIHIHIIHHHHHHDGIDCDDD
@HISEQ:969:HM2KJBCX2:2:1101:10524:81589 2:N:0:ACTATGCA
ACTCATCTTCCACCCAACTATCCCTATTAATCATTACGTCAATCCTAGAAACCAACAAAATAGGATCAAACGTCCTATTTCATTATTCCATGCTAATGTATTCAAGCGTTAGCCTGCTTTAAACACTCTAATTTTTTCAAAGTAACAGTCCTGTTTCCCTGCAACACCAAATTAATGGCATTACAGTTCTTCAGAAAGGAGGAATCAGCGAAGCCAGTGCATACCAGTGGCACGACCAACCTGCTGACCCCGAAATTCAACTACGAGCTTTTTAACTGCAACAACTTTAATATACGCTATTGGAGCTGGAATTACCGCGGCTGCTGGCACCAGACTTGCCCTCCAA
+
DDDDDIIIIHIIIHIIIIIIHIIGHIIIIHIIIIIIIIIIIIIIIIIHHIFHFIHIIIHIHIHCHHHIIIIIHCHHIIIICHIIIIHIHIIIIIIGIIIIIIIIHIIIHIIIHIIIIIHHIIIIHIIIIHIIIIIIIIHIHIHHIIHIHHIIIIIIIIIIIIIIIIIIIHIIHIIIIIIHIIIIIIIIIIHIIIIIIIIIIHIIGIIIIIIIIIIIIIIIIIIIIIIIIIIIIIIIIIIIIIIHHIIIIIIIIIIIIHHHIIIIIIIIIIIIIIIIIIIIIIHIIIHIIIIIIIIIIIIIIIIIIIIIIIIIIIIIIIIIIIIIIIIIIIIIIHIIIHIIIDDDDD
@HISEQ:969:HM2KJBCX2:2:1101:8194:81905 2:N:0:ACTATGCA
ACTCATCTTCCACCCAACTATCCCTATTAATCATTACGGTGATCCTAGAAACCAACGAAATAGAATCAGTCCGTCCTATTTCATTATTCCATGCTAATGTATTCAGACGTTAGCCTGCTTTAAACACTCTAATTTTTTCAAAGTAACAGTCCTGATTTCCAATCACACCAAATTAATGACATGAAAGTTCCTCAGAAGGTAGAGATTTATCTCACCAGTACAGACAATTAAGCCTGACCAATGGGTAAACCCCGAAGTTCAACTACGAGCTTTTTAACTGCAACAACTTTAATATACGCTATTGGAGCTGGAATTACCGCGGCTGCTGGCACCAGACTTGCCCTCCAA
+
ADDDDIIIIIIHIIIIIIIIIIIIIIIIHHIIHIIIIIIIIIIFHIIIGHIIIIHIHE@EHIIHIHIIIIHIIIHIIIIIIIGFHFHIHHIHEHIIIIIHIGHIIHIIIIIHEHHHHHHHIIHIHHIHIIHIHHHGHIIHIIIIIIIHHHIIIHHHIHIIIHHIHIIIIHHHHHGHIIIHIIIIIIIIHIIIIIIIIHHEHIIHIIIIIIIHIIIHIIHIHIIIIHIIIIIIIIIHIHIIIIIIHHEIHIHHIIIIIIIHIIIIIIIIIIHIIIIIIIIIHHIIIIHHEHIIIIHIIIIIIHIIHIIIIIIHIIHIIIIIIIIIIHIIIIHIHIHGIHIHIIIDDDDD
@HISEQ:969:HM2KJBCX2:2:1101:14566:81248 2:N:0:ACTATGCA
ACTCATCTTCCACCCAACTATCCCTATTAATCATTACGGTGATCCTAGAAACCAACAAAATAGAACCATGCCGTCCTATTCTATTATTCCATGCTAATGTATTCGAGCAAAAATGCCTGCTTTAAACACTCTAATTTTTTCAAGGTAAAGGTCCTGGATCCGCAAGACACCCAATAAAGGACATCAAGTTTCTCCAGAAGGTGAGAAATCAACAGTAACAGTTCATACCCCTTAAGGCATGACCGTCACGTCAATCCCGAAATTCAACTACGAGCTTTTTAACTGCAACAACTTTAATATACGCTATTGGAGCTGGAATTACCGCGGCTGCTGGCACCAGACTTGCCCTCCAA
+
DDDDDIIIIIIIIIIIIIIIIIIIIIIIIIIIIIIIIIIIIIIIIIIHHIHHHIIIIIHIIIHIHIIIIIIIIHIIIIIIIIGIIIIGHHIIHHIIIIIIIHHIHHIIIIIIIIIIIIIIIIIHIIIIIIIIIIIIIIIIIIIIIIIIIIIIIIIIIIIIIIIIIIIIIHIIIIIIIIIIIIIIIIHIIIIIIIIIIIIIIIIHIIIIIIIIIIIHIIIIIIIIIIIIIIIIIIIIIIIIIIIIIIIIIIHGIIHIIIIIIIIIIIIIIIIIHIIIIIIIIIIIIIIIIIIIIIIIIIIIIIIIIIIIIIIIIIIIIIIIIIIIIIIIIIIIIIIIIIIIIIIIIIIIDDDDD
@HISEQ:969:HM2KJBCX2:2:1101:15656:82453 2:N:0:ACTATGCA
ACTCATCTTCCACCCAACTATCCCTATTAATCATTACATCGATCCTAGAAACCAACAAAATAGAATCGGATGTCCTATTTCATTATTCCATGCTAATGTATTCAAGCGTGAGCCTGCTTTAAACACTCTAATTTTTTCAAGGTAACAGTCCTAATTCCCCGTGACACCAAATTAATGGCATTACGGTTCTTTAGAAGGTGAGAAATCAATAATATCAGTACATACCAACGGCATGACCGAAACATTGATCCCGAAATTCAACTACGAGCTTTTTAACTGCAACAACTTTAATATACGCTATTGGAGCTGGAATTACCGCGGCTGCTGGCACCAGACTTGCCCTCCAA
+
DDDDBIIIIHIIIIIIIIIIIIIIIIIIHHHIIIIIIIHIIIIIIIIIIIIIIIHIHIIIIEGHIIIGEHFHHIHHHIIEEHHHHHHEHIGHHHIIIIIIIHFHIHIIIIIIIIIIIIIHIHIIIIIIIIHHIHIHIIIIIIIIIIHIIIHIHHIIIIIIIIHIIIIIIGIIIIIIIHHHIIIIIIIIIIHIIIHHIIIIIIIHIIIIIIIIIHIIIIIIIIIIIIIIIIIIIIIIIIIIIIIIHFIHIIGIIIIIIIIIIIIIIIIIIIIIIIIIIIIIIIIIIIIIIIIIIHIIIIIIIHIIIIIIIIIHIIIIIIIIIIIIIIIIIIIIIIIIIIIIIIDDDDD
@HISEQ:969:HM2KJBCX2:2:1101:12598:82004 2:N:0:ACTATGCA
ACTCATCTTCCACCCAACTATCCCTATTAATCATTACGTCAATCCTAGAAACCAACAAAATAGGATCAAACGTCCTATTTCATTATTCCATGCTAATGTATTCAAGCGTTAGCCTGCTTTAAACACTCTAATTTTTTCAAAGTAACAGTCCTGTTTCCCTGCAACACCAAATTAATGACATTACAGTTCTTCAAGAAGGAGGAACCAGTAAAGCCAGTACATACCAGAGGCACGACCAACTTACTAATCCCGAAATTCAACTACGAGCTTTTTAACTGCAACAACTTTAATATACGCTATTGGAGCTGGAATTACCGCGGCTGCTGGCACCAGACTTGCCCTCCAA
+
DDDDCIGHIIIIHIIIIIIIIIIIIGIIIIIIIIIIHIIIIIIIIIIIHIIIEHIIEHIHHHHHHIIHHIIHHHHHHHHEHIIIIIGHGIII?CHIHIIIIIIIHHHIIIHHHEIIIIIIIIIIIIIIIIIIIIIHIIIIIIIIIIIIIIIIIHIIIIIHIGIIIIIIIIIHIIIHHIIIIIIIIIIHGIIHHIIIIIIIIIIIIIIIIIIIIIIIIIIIIIII<IIIHIIIIIIIIIIIIIHHHIHIIIIIIIIIIIIIIIIIIIIIIIIIIIIIIIIIIIIIIIIIIIIIIIIIIIIIHIIIIIIIIIIIIIHHIIIIIIIIIIIIIIIIHIIIIIIIIDDDDD
@HISEQ:969:HM2KJBCX2:2:1101:17057:82741 2:N:0:ACTATGCA
ACTCATCTTCCACCCAACTATCCCTATTAATCATTACGTCAATCCTAGAAACCAACAAAATAGGATCAACGTCCTATTTCATTATTCCATGCTAATGTATTCAAGCGCGAGCCTGCTTTAAACACTCTAATTTTTTCAAAGTAACAGTCCTGATTCCCCACCACACCAAATTAATGACATGATGGTTCGTCAGAAGGTAGGAATCAGTAACACCAGTACGTACCGAAGGCACGACCAGCGTACTAATCCCGAAATTCAACTACGAGCTTTTTAACTGCAACAACTTTAATATACGCTATTGGAGCTGGAATTACCGCGGCTGCTGGCACCAGACTTGCCCTCCAA
+
AADDDHIIHIHIIIIHIHIHHEHHHIIIHIEHIIIIIIGHHIIHIIHHIHHIIIIIHHHHHHHHIIIIIIFGHHHHICHIIIIIFHHIIIIGHHIIIIIHIHHIIIIIIHHHIIIIIHIIHHIIIIHIIIIIIIIIIIHIHIIIIIHHHIIIHIIIIIIIIIIIIIIIIIIIIIIIIIIIIHIIIIIIIIIIIIIIIIIIIIIIIIIIIIIIIIIIIIIIIIIIIIIIIIIIIIIIIIIIIIIHIIIIIIIIIIIIIIIIIIIIIIIIIIIIIIIIIIIIIHIIIIIIIIIIIIIIIIIHIIIIIIIIIIIIIIIIIIIIIIIIIIIIIIIIIIIIIIIIDDDDD
@HISEQ:969:HM2KJBCX2:2:1101:8238:83548 2:N:0:ACTATGCA
ACTCATCTTCCACCCAACTATCCCTATTAATCATTACGGTGATCCTAGAAACCAACAAAATAGAACCATGCCGTCCTATTTTATTATTCCATGCTAATCTATTCAAGCACTAGCTTGCTTTAAGCACTCTAATTTTTTCAAGGTAATAGCTCTGCTTCCCCAACGCACCAAATTAATGGCATGAAGGTTATTCAGAAGGTAAGAATCCATCAAATCAGTACGAACAGTGAAGCCCGACCGATAGACAGATTCCGAAATTCAACTACGAGCTTTTTAACTGCAACAACTTTAATATACGCTATTGGAGCTGGAATTACCGCGGCTGCTGGCACCAGACTTGCCCTCCAA
+
DDDDDIIIIIIIIIIIIIIIIHIIIIIIIIIIIIIIIIIIIIIHIIIIIIIHIIIIIHHIIIHHIHIIHHIIHHGHIIHEHIIIIIIHHIIIGHIIIGHIIHHIIIIIIIIIHIIIIIHHHIIIIIHIIIIHIIIIIIIIHIHIIIIIIIIIIIIIIIIHIIIIIHIIIIIIHHIHIHIIIIIIIIIIIIIIIIIIIIIIIIIIIIIIIIIIIIIIIIHIIIIIIIIIIIIIIIIIIIIIIIIIIIHIIIIIIIIIIIIIIIIIIIIIIIIIIIIIIIIIIIIIIIIIIIIIIIIIIIIIIIIIIIIIIIIIIIIIIIIIIIIIIHIIIIIIIIIIIIIIIIIDDDDD
@HISEQ:969:HM2KJBCX2:2:1101:18652:83558 2:N:0:ACTATGCA
ACTCATCTTCCACCCAACTATCCCTATTAATCATTACATCGATCCTAGAAACCAACAAAATAGAATCGGATGTCCTATTTCATTATTCCATGCTAATGTATTCAAGCGTGAGCCTGCTTTAAACACTCTAATTTTTTCAAGGTAACAGTCCTAATTCCCCGTGACACCAAATTAATGGCATTACGGTTCTTTAGAAGGTGAGAAATCAATAATATCAGTACATACCAACGGCATGACCGAAACATTGATCCCGAAATTCAACTACGAGCTTTTTAACTGCAACAACTTTAATATACGCTATTGGAGCTGGAATTACCGCGGCTGCTGGCACCAGACTTGCCCTCCAA
+
DDDDAIIIFHIIIIIIIIIIIIIGIIHHIIHEHHHIIIIIIIIIIIIGIIIIHHHIHHIHIFGHHHH?HHHIHHFEHHIHIIIIIFIIIIIIGIIIFIHIIHGEHHFCHEHEHIIIHHHCIHIHHHIIHIIHHIHHHIIIIIIIIHHEHHHIIHHFHIIHHG?HHHFHIIHHHIIIHIHIHIIIHGHHFCHHHIIIHIHHHHHHHHHHIIIHHHCHHHHIIIGIIIIHIHIIII=IHHHHHHGHF<HCHHHGHIHHIIHIIIIIIHIIIIIIIGHGEHFIHHHFHHFHIIIHHFIIIHGHHIIIIIIIIHEFHHHH?IIHHIHEE@IIIIIIIIIIIIIIIHDDDDC
@HISEQ:969:HM2KJBCX2:2:1101:6911:83579 2:N:0:ACTATGCA
ACTCATCTTCCACCCAACTATCCCTATTAATCATTACCCCAGTCCTAGAAACCAACAAAATAAGACTGAAGTCTTATGTCATTATTCCATGCTAACATATTCAAACAATCGTTTGCTTTGAACACTCTAATTTTTTCAAAGTAAAATTCCTACAGTCAGAAAACACCAATAAAGGCACCTCCCACATGTAGAATAATTGGCTTAAAAAATGTAATCAACAATGTTGAAACAAGTTTTACACCAAAAGGTTCAACTACGAGCTTTTTAACTGCAACAACTTTAATATACGCTATTGGAGCTGGAATTACCGCGGCTGCTGGCACCAGACTTGCCCTCCAA
+
DDA@D@GHHIIIHIHIIHHHHEHHFHHGIHFHIIIHIFFHHIIIIIIHHHHHCHIHHHHIIG?FHCFHIIFHIIIIHIHHIHHHFIEHHHH?GHHHHIHE<<FGHHHIIEHHEHHEFFHHHHIHHHHHHHHEHC@HHCEHHIIHHFH@CIHFCCCH@GCHHIHHGCGHEGEDE<0@EHEGEFGCHIGHEGHHF@HG?G?CCCEIIHHIIFHGIHHHEFHEIIHIIEHIHHIHHHHFC<EGCEIHHHFECHHHIIHHEIHHHHIIIIIHHEHHIHIHGCFEHHFHHHGDHEHGFHHIHHGHIIHHHHHHDHDIHHIHGEHHHHIHDCCEEEEHHC?@D@D
@HISEQ:969:HM2KJBCX2:2:1101:14694:83847 2:N:0:ACTATGCA
ACTCATCTTCCACCCAACTATCCCTATTAATCATTACGTCAATCCTAGAAACCAACAAAATAGGATCAAACGTCCTATTTCATTATTCCATGCTAATGTATTCAAGCGTTAGCCTGCTTTAAACACTCTAATTTTTTCAAAGTAACAGTCCTGTTTCCCTGCAACACCAAATTAATGACATTACAGTTCTTCAAGAAGGAGGAACCAGTGAAGCCAGTACATACCAGAGGCACGACCAACCTACTAATCCCGAAATTCAACTACGAGCTTTTTAACTGCAACAACTTTAATATACGCTATTGGAGCTGGAATTACCGCGGCTGCTGGCACCAGACTTGCCCTCCAA
+
?@@DDHI@HIHI11CE@@HE1GCCEHGHHCH?CH?1<<1<<GGHEHH?GIFFH@GEHE1<D11<11D1DC<01<D0C@<<1CF<FC@GHI111DGHIHGIHGIHEDHIIIIIGHHHIHG?HDBHEIHIGFHHHIHIHCHHIIIHHHFIHIIIIIIHGIIIIHHHEEIHIHFHIIIIIIIIIHIIIIIIHHHGHHIIIIIIIIHHHGIHHEHHHG<IIIIIIIIIFHHHGIGIIIIIHGEIIIIHHHIHHIHGGIHEHHEHIIHDHHHHHIIHIHIIHIHFIHHHIIIIHHIIHHHIIIIIIIIIIHIHGIIIIIIIIIIIIIIIIHIIIIIHIIIHIIIHHDDDDD
@HISEQ:969:HM2KJBCX2:2:1101:7173:85048 2:N:0:ACTATGCA
ACTCATCTTCCACCCAACTATCCCTATTATCATTACGTCGATCCTAGAAACCAACAAAATAGAATCAAACGTCCTATTTCATTATTCCATGCTAATGTATTCAAGCGTGCGCCTGCTTTAAACACTCTAATTTTTTCAAAGTAACAGTCCTGATTCCCCACGACACCAAATTAATGACATCGCGGTTCTTCAGAAGGTAGGAACCAATAATGCCAGTGCGTACCGAGGCACGACCGACAATCTGATCCCGAAATTCAACTACGAGCTTTTTAACTGCAACAACTTTAATATACGCTATTGGAGCTGGAATTACCGCGGCTGCTGGCACCAGACTTGCCCTCCAA
+
DDDDDIIIIIIHIIIIHIIIEHIIIIIIIIIIIIIIIHIHHHIIIIIGIIIGIIGHIHIIIIIIHHHIHHHHFGHIIIIIIIIIIIIIIHHEHDHIIIIIHGHHHIIIIHHHIIIIHHIIHHHIIIIIIHHHIIIIIIIIHHIIIIHHIHIHHIIIIIIHIHIHHHIIIIHEIIIHIIHIIGHHIIHIIIIIIIIIIIIIIIHIIIHHHHHHIIIIIIIIIIIIIIIIIIIIHIIIIIIIHHHHH<IIHIIIIHIIIIIIIIIIIIIIIHIIIIIIIIIIIHHIIIHGIIIIIIIIIIIIIIIIIIIIIIIIIIIIIIIIIIIIIIIIIIIIIIIIIIIDDDDD
@HISEQ:969:HM2KJBCX2:2:1101:12587:85051 2:N:0:ACTATGCA
ACTCATCTTCCACCCAACTATCCCTATTAATCATTACGTCAATCCTAGAAACCAACAAAATAGGATCGAACGTCCTATTTCATTATTCCATGCTAATGTATTCAAGCGTTAGCCTGCTTTAAACACTCTAATTTTTTCAAAGTAACAGTCCTGTTTCCCTGCAACACCAAATTAATGACATTACAGTTCTTCAGAAAGGAGGAATCAGCGAAGCCAGTACATACCAGTGGCACGACCAACCTGCTGACCCCGAAATTCAACTACGAGCTTTTTAACTGCAACAACTTTAATATACGCTATTGGAGCTGGAATTACCGCGGCTGCTGGCACCAGACTTGCCC
+
DCDDCIIIIIIIIIIIIIIIIIIIIIGIIIIIIIIIIIHIHIIIIIIHGEHIIIIIIHIFHIIF@GHGHHHHCHIIIHHFHIIIIIIHIIHIIIIIIHHHHEEHGHHIIIIIIIHIIIIIIIIIIHFIHIIIIIIIHIIIIIIIIIIIIIIIIIHHHIIIIIIIHIIIHIIIIIIIIIIIIIIIIIIIIIIIIIIIIIIIIIIIIIIIIIIIIIIIIIIIIIIIIIIIHIIIIIIIIIIHHIIIIIIIIIIHIHIIIIIIIIIIIIIIIIIIIIHIIIIIIIIIIIIIIIIIIIIIIHIIIIIIIIIIIIIIIIIIIIIIIIIIIIIIIIIIIIIIDDDDD
@HISEQ:969:HM2KJBCX2:2:1101:12823:84973 2:N:0:ACTATGCA
ACTCATCTTCCACCCAACTATCCCTATTAATCATTACGTCAATCCTAGAAACCAACAAAATAGGATCAACGTCCTATTTCATTATTCCATGCTAATGTATTCAAGCGCGAGCCTGCTTTAAACACTCTAATTTTTTCAAAGTAACAGTCCTGATTCCCCGCCACACCAAATGAATGACATGATGGTTCGTCAGAAGGTAGAAACCAGTAACACCAGTACGTACCTAAGGCACGACCAACGTACTGATCCCGAAATTCAACTACGAGCTTTTTAACTGCAACAACTTTAATATACGCTATTGGAGCTGGAATTACCGCGGCTGCTGGCACCAGACTTGCCCTCCAA
+
DDDDDIIIIIIIIIIIIIIIIIIIIIIIIIIIIIIIIIHIIIIIIIIIHHHHHHIIIIIIIIGHHIIIIIHIIIIIIIIIIIIIIIIIHIIIIHIIIIIIIIIIIIIIIIIHIIIIIIIIIIIIIIIIIIIIIIIIIIHIIHIIIIHHIIIIIIIIIIIIIIIIIIIIIIIIIIIIIIIIIIIIIIIIIIIIIIIIIIIIIIIIIIIIIIIIIIIIIIIIIIIIIIIIIIIIIIIIIIIIIIHHIIIIIIIIIIIIIIIIIIIIIIIIIIIIIIIIIIIIIIIIIIIIIIIIIIIIIIIIIIIIIIIIIIIIIIIIIIIIIIIIIIIIIIIIIIIIIIIIDDDDD
@HISEQ:969:HM2KJBCX2:2:1101:4907:85598 2:N:0:ACTATGCA
ACTCATCTTCCACCCAACTATCCCTATTAATCATTACGTCGATCCTAGAAACCAACAAAATAGAATCAAACGTCCTATTTCATTATTCCATGCTAATGTATTCAAGCGCGAGCCTGCTTTAAACACTCTAATTTTTTCAAAGTAACAGTCCTGATTTCCCACGACACCAAATTAATGACATCGTGGTTCGTCAGAAGGTAGGAATCAATTTGACCAGTACGTACCGAGGCACGACCGATCAACTGATCCCGAAATTCAACTACGAGCTTTTTAACTGCAACAACTTTAATATACGCTATTGGAGCTGGAATTACCGCGGCTGCTGGCACCAGACTTGCCCTCCAA
+
DDDDDIHHIHHIHIIIIIIIIIIHIIIIIIIIHHHIIIIIIHIFHIIGIIIFIIIIIIHGHEEFEGGFGHEHHHHIIIIHIIIIEHIGHIHI?HEIHIIIIIIIIHHHIIHHHHIIIIHIIIHHHHHIIIIIIIIIIIHIIIIIIIIIIIIIIIIIHGHIIIIIHIIHIIIIHIIIIIIIIIIIIHIHHIIIIIIIIIIIIIIIIHIIIIIIIIIIIIIIIIIGIIIIIIIIIIIIIIIIIHGDIIIIHIIIIIIIIIIIIIIIIIIIIHIIIIIIIIIIIIIHIIIIIIIIIIIIIIIIIIIIIIIIIIIIIIIIIIIIIIIIIIIIIIIIIIIIIIIIDDDDD
@HISEQ:969:HM2KJBCX2:2:1101:6731:86021 2:N:0:ACTATGCA
ACTCATCTTCCACCCAACTATCCCTATTAATCATTACGTCGATCCTAGAAACCAACAAAATAGAATCAAACGTCCTATTTCATTATTCCATGCTAATGTATTCAAGCGTGCGCCTGCTTTAAACACTCTAATTTTTTCAAAGTAACAGTCCTGATTCCCCACGACACCAAATTAATGACATCGCGGTTCTTCAGAAGGTAGGAACCAATAATGCCAGTGCGTACCGAGGCACGACCGACAGTCTGATCCCGAAATTCAACTACGAGCTTTTTAACTGCAACAACTTTAATATACGCTATTGGAGCTGGAATTACCGCGGCTGCTGGCACCAGACATGCCCTCCAA
+
DDDDDIIIHGHHHIIIIHHIIIIIIIIIIGIIIIIHIHGHHIIIHHIIIIIIEHIHHIHIIIIHIHIIIIGHHIIIIHHHIHHIIIIHHHEHHIIIIIIIIHIHIIIDHHHIIHIIIIIIHHHHIIIIIIIIIIIIIHIIIIHIIHHHIHHHIIIIIHIIIIHHHHIHHHHHIIIHGHHHHHIIIHIGIHIIHHHIIIHHIIHIIEHGHIHGHHGDIIIHHHIHFIIIHHHIHHHEHIHHHFEDHIHIIHIHIIIIHEHECEIIIIIIIIHIIHIIIIHHHHIHHIIIIHIIIIIIHH?HIIIIIIHIIIIIIIIIIIIIIIIHIHIIHHHHIIHIIIIIDDDDD
@HISEQ:969:HM2KJBCX2:2:1101:1923:86565 2:N:0:ACTATGCA
ACTCATCTTCCACCCAACTATCCCTATTAATCATTACGGTGATCCTAGAAACCAACAAAATAGAACCATGCCGTCCTATTCTATTATTCCATGCTAATGTATTCGAGCAAAAATGCCTGCTTTAAACACTCTAATTTTTTCAAGGTAAAGGTCCTGGATCCGCAAGACACCCAATAAAGGACATCAAGTTTCTCCAGAAGGTGAGAAATCAACAGTAACAGTTCATACCCCTTAAGGCATGACCGTCACGTCAATCCCGAAATTCAACTACGAGCTTTTTAACTGCAACAACTTTAATATACGCTATTGGAGCTGGAATTACCGCGGCTGCTGGCACCAGACTTGCCCTCCAA
+
DDDDCIIIIIIIIGIIIIIHIIHIIIIIIIIIHGHIIIIIIIIHIIIGHIIIIIIII?HHHGHHHIIIHGHIGIIHIIFHIIIIHIIIIIIIGEHHHICGHFHHHIIIIIIIIHIHIIIIHIHIIHIIHHHHIIIIFHIGIIHIIHIHHHHHHIGHHHEHHHHIIIIIHEHIIIIIHIHIIHIIIIHIHHHIIIIIIHIIIHIIIIIHHIIIHIIIHHIIHIIIIIHIIHIIIIIIIIIIIHHIIIIIIHGDHHCIGHHGHIIIIIIHGHIIGIIIIIIIIHHHIIIIIIIHIHEIIIIHHIIIIIIIIIIIIIIIHHIIIHIHIIIIIIIIHIIIIIIIHIHHIIIHDDDDD
@HISEQ:969:HM2KJBCX2:2:1101:9317:86614 2:N:0:ACTATGCA
ACTCATCTTCCACCCAACTATCCCTATTAATCATTACGGTGATCCTAGAAACCAACAAAATAGAACCATGCCGTCCTATTCTATTATTCCATGCTAATGTATTCGAGCAAAAATGCCTGCTTTAAACACTCTAATTTTTTCAAGGTAAAGGTCCTGGATCCGCAAGACACCCAATAAAGGACATCAAGTTTCTCCAGAAGGTGAGAAATCAACAGTAACAGTTCATACCCCTTAAGGCATGACCGTCACGTCAATCCCGAAATTCAACTACGAGCTTTTTAACTGCAACAACTTTAATATACGCTATTGGAGCTGGAATTACCGCGGCTGCTGGCACCAGACTTGCCCTCCAA
+
DDDDDIGIIIIIIIIIIIIIIIIIIIIIIIIIIIIIIIIIIIIIIIIIIIIIIIHIIIIIIIIHIIIIIHIIIHHIIHIIIIIHHIIIIIHIIIHIIIIIIHIIIIIIIIIIIIIHIIIIIHIIIIIIIIIIGIHIIIIIIIIIIIIIIIIIIIIIIIIIIIHIIIIIIHIIIIIIIIIIIIIIIIIIIHIIHIIIIIIIIIIIIIIIIIIIIIIIIIIIIIIIIIIIIIIIIIIIIIIIIIIIIIIIIIHGIIHIIIIIIIIIIIIIIIIIIIIIIIIIIHIIIIIIIIIIIIIIHIIIHIIIIIIIIIIIIIIIIIIIIIIIIIIIIIIIIIIIIIIIIIIIIIIIDDDDD
@HISEQ:969:HM2KJBCX2:2:1101:12656:86255 2:N:0:ACTATGCA
ACTCATCTTCCACCCAACTATCCCTATTAATCATTACATCGATCCTAGAAACCAACAAAATAGAATCGGATGTCCTATTTCATTATTCCATGCTAATGTATTCAAGCGTGAGCCTGCTTTAAACACTCTAATTTTTTCAAGGTAACAGTCCTAATTCCCCGTGACACCAAATTAATGGCATTACGGTTCTTTAGAAGGTGAGAAATCAATAATATCAGTACATACCAACGGCATGACCGAAACATTGATCCCGAAATTCAACTACGAGCTTTTTAACTGCAACAACTTTAATATACGCTATTGGAGCTGGAATTACCGCGGCTGCTGGCACCAGACTTGCCCTCCAA
+
B@DD@HHHHC@EE1@@@0CCGHCGEEG1G?GCHHIE??C?C1?FEHC@E@EHIEFH?CF?FG?1<CG@HHICH1FFFHCH1FGHEGHGECHHE@EEHGHIIDFHEFHI@C=EEHEHCCEE?HIHHHE?GHIIII@EHFEHCHGHGH68<CGGCHHCHHHDE@0<EHHHHGCHGHEECEGGE?CCGHEHFEHEGCFHF<00EFCHDDHDDCHHF@CDA@FHEE?ECHHHFCGC1C0C<G1?HGC<1<</<<HEEEFC1FD<D<0<<11@@@HCGHIIHHGHHIIIHHHEHCHHG=IIHGIIIHHHHHIIIIIIIIIIHGIIIIGIIIIIIIIIIHEHIIIIIIDDDDD
@HISEQ:969:HM2KJBCX2:2:1101:13861:87101 2:N:0:ACTATGCA
ACTCATCTTCCACCCAACTATCCCTATTAATCATTACGTCGATCCTAGAAACCAACAAAATAGAATCAAACGTCCTATTTCATTATTCCATGCTAATGTATTCAAGCGTGAGCCTGCTTTAAACACTCTAATTTTTTCAAAGTAACAGTCCTGATTCCCCACAACATCAAATAAATGACATCATGGTTCGTCAGAAGGGAGAAACCAACAATGCCAGTACGTACCGAGGCACGACCGACATGATGGTCCCGAAATTCAACTACGAGCTTTTTAACTGCAGCAACTTTAATATACGCTATTGGAGCTGGAATTACCGCGGCTGCTGGCACCAGACTTGCCCTCCAA
+
DDDDDIIIIIIIIHIIIIIIIIIIIIIIIIIIHIIIIIIIIIIIIIIIHGHIIIHIIIHIIIHHIIIIIHFIHFHIIGHIIIIIIIHHIHIG@GHHHIHIHIIIIHIIIHIIHIIIIIIIHHHIIIIIIIIIIIIIIIIHIIIIIIIIIIIIIIIIIIHIIIHHIIIIIIIIIIIHIHHIIIIIIIIIIIHHIIIHIIHIIIIIIIIIIIIIIIIIIIIIIHIIIIIIIIIIIIIIIIIIIHHEIIIIIIIIIIHIIIIIIHIIIIIIIIIIHIIIIIIIIIIIIIIIIIIHIIIIIIIHIIIIIIIIIIIIIIIIIIIIIIIIIIIIIIIIIIIIIIIIDDDDD
@HISEQ:969:HM2KJBCX2:2:1101:14257:88172 2:N:0:ACTATGCA
ACTCATCTTCCACCCAACTATCCCTATTAATCATTACGTCAATCCTAGAAACCAACAAAATAGGATCAAACGTCCTATTTCATTATTCCATGCTAATGTATTCAAGCGTTAGCCTGCTTTAAACACTCTAATTTTTTCAAAGTAACAGTCCTGTTTCCCTGCAACACCAAATTAATGACATTACAGTTCTTCAAGAAGGAGGAACCAGTAAAGCCAGTACATACCAGAGGCACGACCAACTTACTAATCCCGAAATTCAACTACGAGCTTTTTAACTGCAACAACTTTAATATACGCTATTGGAGCTGGAATTACCGCGGCTGCTGGCACCAGACTTGCCCTCCAA
+
DDDCDIIIIIIIIHIHGHHHHIIIIIIIIGGHIHIIIFHIIIIHIHHHIHIIIIIIIHIIIHHIEHHIHIIIIIIIIHIHIIIIHHIHIIIIIFHIIIHHHHHHHIIIIIIIIIIIIHIIHHIIIIIHIIIIHIIIIIHIIIIIIIIIIIIIIIIIIIIIIIIHEHHHHHGEHIIIHHIIIIIIIIIIHGIIIIIHHHIIIIIHIIHIIIHIIIIIIIIIIIIIHIIIIHHIIIIIIIIIIIHHGHHHGIIIHHIHIIIIHIHIIHHIIHIIIIIIIIIIIHIIIIIIIIIIIHIIIIIIIIIIIIIIIIIIIIIIIIIIIIIIGIIIIIIIIIIHIIIIIDCDDD
@HISEQ:969:HM2KJBCX2:2:1101:13111:88622 2:N:0:ACTATGCA
ACTCATCTTCCACCCAACTATCCCTTTAATCATTACGGTGATCCTAGAAACCAACAAAATAGAACCATGCCGTCCTATTCTATCATTCCATGCTAATGTATTCGAGCAAAATGCCTGCTTTAAACACTCTAATTTTTTCAAGGTAAAGGTCCTGGTTCCACATGACACCCAATTAAGGACATCATGCTTCTCCAGAAGGTGAGAAATCAACTGCGACAGTTCATACCCCTTAAGGCACGACCATCACGTCAATCCCGAAATTCAACTACGAGCTTTTTAACTGCAACAACTTTAATATACGCTATTGGAGCTGGAATTACCGCGGCTGCTGGCACCAGACTTGCCCTCCAA
+
@DDDDHHHHIIIHHHHIHIHEE@<FHH@CGECHHIFHIFH@HHCGH1D<DGEFGHHEHHECHHE?EEGHFCDHDHHHIIIHHH1CFC1D?C@EHHFHI1FCDGHHHEHHEIGHHHHHEHHHHHHHGHHGHIGCHEHHHHEHEHHIHIHHHIIIIHHHEHHGGHGCHHCIIHHIIHHH<IHHHHHIIHHIIIGIIIHHHIIGIHHFCHHFHIIIHHHHHHHHHHHEHCIHHIHIHCEFIFFHIIHEHGEGIHEEHHHIHIIHIIHHHHIIIHIIIHHHHIIIHGIIIHHFEHIIIHHECEHHIIIIIIHHEHIHHFHGIIHIIIIIHHIHHEHHEIHGCCCC1HIIHD@D@@
@HISEQ:969:HM2KJBCX2:2:1101:20614:88738 2:N:0:ACTATGCA
ACTCATCTTCCACCCAACTATCCCTATTAATCATTACGTCAATCCTAGAAACCAACAAAATAGGATCAAACGTCCTATTTCATTATTCCATGCTAATGTATTCAAGCGTTAGCCTGCTTTAAACACTCTAATTTTTTCAAAGTAACAGTCCTATTTCCCTGCAACACCAAATTAATGACATTACAGTTCTTCAGAAAGGAGGAATCAGCGAAGCCAGTACATACCAAAGGCACGACCAACCTGCTAACCCCGAAATTCAACTACGAGCTTTTTAACTGCAACAACTTTAATATACGCTATTGGAGCTGGAATTACAGCGGCTGCTGGCACCAGACTTGCCCTCCAA
+
DDDDDIIIIIIIIIIIIIIIIIIIIIIIIIIIIIIIIIIIIIIIIIIIIHIIIIIHHHHHIIIHIIIHHIIHHIHHIIIIIIIIIIIIHIIIGIIHIIIHHIIIIIIIIIHIHIIIIIIIHHHHIGIIHHHHIIIHIIIHHIIIIIIIIIIIIIIIIIIIIIHIHIIHIIIIIIIIIIIIHIIIIIIHCHIIIIIIIIIIIIIIIIIIIIIIIIIIIIIIIIIIIIHIIIIIIIIIIIIIIIIIHHIHIIIIIIIIIIGIIIHIIIIIIIIIIIIIIIIIIIIIIHIIIHIIIIIIIIIIIIIIIIIIIIIIIIIIIIIIIIIIIIIIIIIIIIIIIIIIIDDDDD
@HISEQ:969:HM2KJBCX2:2:1101:20172:89687 2:N:0:ACTATGCA
ACTCATCTTCCACCCAACTATCCCTATTAATCATTACGGTGGTCCTAGACCAACAAAATAGAACCAACGTCCTATTCTATTATTCCATGCTAATCTATTCAAGCAAAAGCCCGCTTTAAACACTCTAATTTTTTCAAGGTAATGGTCCTGGTTCCCCGACACACCCAATAAAGGGCATACCGGCTCACCAGAAGGATAGACCCGACAACAGACAGTACTCGCCAGAGACGGACCGCCCGGTCAGGTCTAAAATTCAACTACGAGCTTTTTAACTGCAACAACTTTAATATACGCTATTGGAGCTGGAATTACCGCGGCTGCTGGCACCAGACTTGC
+
DDDDDIIIIIIIHIGIIIIIIIIIIIIIIIIIIIIIIIIIIIIIIIIGIIGIHIIGHHHI?GEHIIGIIIIIIFHIIHHHIGIIIHGIIIIHHIHIIEHIHGFFHHIIHIHHHHGIIHFEEHHHGHIEHIHHHIHHHIHHIHHEHHHIIIGHHIHIHHGDHIIIIIHHHGHIHIHHIIIHHIHIIIIIIIIIIIHIIHHHIIIIIIHGHIIHIIHGIIIIIIHIHHHHGIGIGHFGIIIIFHIIIIIIIIIIIIIIHIIIIIHHIIIIIIIIIIIIIHIIHIHIIIIIIIHIIIHHGGIIIIIIIIIIIIIIIIIIIIIHIIIIHIHIIIIDDDDD
@HISEQ:969:HM2KJBCX2:2:1101:3190:90471 2:N:0:ACTATGCA
ACTCATCTTCCACCCAACTATCCCTATTAATCATTACATCGATCCTAGAAACCAACAAAATAGAATCGGATGTCCTATTTCATTATTCCATGCTAATGTATTCAAGCGTGAGCCTGCTTTAAACACTCTAATTTTTTCAAGGTAACAGTCCTAATTCCCCGTGACACCAAATTAATGGCATTACGGTTCTTTAGAAGGTGAGAAATCAATAATATCAGTACATACCAACGGCATGACCGAAACATTGATCCCGAAATTCAACTACGAGCTTTTTAACTGCAACAACTTTAATATACGCTATTGGAGCTGGAATTACCGCGGCTGCTGGCACCAGACTTGCCCTCCAA
+
A@BDDIIHEEHIIIHHFCGHEHIIHHHIGHHIIHIHHHHHIEHH@GGHEHGHHIIHCCFHHH@H?CHHHIIIHHEHEHEHIHIFHHHGCG@HHIIIIIIIIIIHIIIHIHHHGIFEIIIIHHHIIHIIHHHEHHIGIIHFHHIHHIHIIIIHEIIIIIIIIIIIGIIIIIIIIHHHHG?HHGIIIIIIIIHHIIIIHIIIHHIIIHHHHGIIGIIIIIHI<GIIHFHHIIIIIHIIHIHGIIIHHGIIHIGIIIIIHIHIIIIHHIGIIIIIIIIIHIIIIHIIIIIIIIIIIHHHIHHHHHIIHIIIIHIIHHIIIIHIIHIIIIIIIIIIIIIIIIIHEIDBDBD
@HISEQ:969:HM2KJBCX2:2:1101:14022:90698 2:N:0:ACTATGCA
ACTCATCTTCCACCCAACTATCCCTATTAATCATTACGGTGGTCCTAGAAACCAACAAAATAGAACACAACGTCCTATTCTATTATTCCATGCTAATCTATTCAAGCAATAGCCCGCTTTAAACACTCTAATTTTTTCAAGGTAATGGTCCTGGCTCCACAACACACCCAATAAAGAGTATACTGGTTCACCAGAAGGAAGACCCGACAGCAGACAGTACTCGCCAAAGACGGACCGCCCGGCCAGGCCTAAAATTCAACTACGAGCTTTTTAACTGCAACAACTTTAATATACGCTATTGGAGCTGGAATTACCGCGGCTGCTGGCACCAGACTTGCCCTCCAA
+
DDDDDIIIIIIIIIIIHIIIHIIIIIIIIIIIIIIIIIHIIHIIIIIHIIIIHGIIIHHIGIHIIIIIIHIIHIIIIIHHHIIIIIIIHIGEEIIIIIIIIGHIIIIIIIIIHIIIHIIFIHHIIIIIIIIIIIIHIIIIIIHIIIIIIIHIIHIHIIIIIIIIIIIIIIIIIIIIIHHIIHIIIIIIIIGHIIIIIIIIIIHIIIIIIIIIIIIIIIIIIHIIIIIIIHIIIIIIIIIIIIHGIIIHHIIIIIIIIIIHIHIIHIIIIIIIIHIIIIIIIIIIIIIIIIIHIIIIIIIIIIIIIIIIIIIHECIIIIGIIIIIIIIIIIIIIIIIIIIIDDDDD
@HISEQ:969:HM2KJBCX2:2:1101:15611:90469 2:N:0:ACTATGCA
ACTCATCTTCCACCCAACTATCCCTATTAATCATTACGTCGATCCTAGAAACCAACAAAATAGAATCAAACGTCCTATTTCATTATTCCATGCTAATGTATTCAAGCGTGAGCCTGCTTTAAACACTCTAATTTTTTCAAAGTAACAGTCCTGATTCCCCACAACACCAAATAAATGACATCATGGTTCGTCAGAAGGGAGAAACCAACAATACCAGTACGTACCGAGGCACGACCGACATGATGGTCCCGAAATTCAACTACGAGCTTTTTAACTGCAGCAACTTTAATATACGCTATTGGAGCTGGAATTACCGCGGCTGCTGGCACCAGACTTGCCCTCCAA
+
DCDDDIIIHHIIIGIIIIHIHIIFHHIIIIIIGHIIIGIIHIIIIIIIHIHIIIIIIIHIIIHHCHHIHIIHHHIIIIIIIIIIHIIHIIIIHFHIIHHIIIIIIIIIIHIIIHIIIIHHHHIHIIIIIIIIIHHHHHIIIIIHIIIIIIIHIIIHFHIIIHIHIIIIIIIIIIIHIIIHHIIIHHHGIIIHIIIIIIIIIIIIIIIIIIIIIIIIIIIIGIIIIIIIIIIIIIIIIIIIIIIHIIIIIIIIIIIHIIIIIIIIIIIIIIIIIIIIIIIIIIIIIIIIHIIIIIIIIIIHIIIIIIHEHIIIIIIIIIIIIIIIIIIIIIIIIIIIIIIICDDDD
@HISEQ:969:HM2KJBCX2:2:1101:16467:91676 2:N:0:ACTATGCA
ACTCATCTTCCACCCAACTATCCCTATTAATCATTACGTCAATCCTAGAAACCAACAAAATAGGATCGAACGTCCTATTTCATTATTCCATGCTAATGTATTCAAGCGTTAGCCTGCTTTAAACACTCTAATTTTTTCAAAGTAACAGTCCTGTTTCCCTGCAACACCAAATTAATGACATTACAGTTCTTCAGAAAGGAGGAATCAGCGAAGCCAGTGCATACCAGTGGCACGACCAACCTGCTGACCCCGAAATTCAACTACGAGCTTTTTAACTGCAACAACTTTAATATACGCTATTGGAGCTGGAATTACCGCGGCTGCTGGCACCAGACTTGCCCTCCAA
+
DDDDDIIIIHIIIIIHIIIIIIIIIIIIIIIIIIIIIIIIIIIIHHIIIHHHHIIIIIIIHHHIHIIIIIHDHHIIIIIIIIIHHHIFHHIIHIIIIIIIIHIIIHIIIIHGHHHHIIIIIIIIIGIHHIIHHIIIIHIHIIHIIIIIIHIIIIIIIGHIHIHIIIIIIIIHIIIIIIIIIIIIIIIIIIIIIIIIIIIIIIIIHIIIIIIIIIIIIHIIIIIIIIIIIIIIIIIIIIIIIIIHHIIIHIHIIIIIIIIIIIIIIIIIIIIIIIIIIIIIIIIIIIIIIIIIIIIIIIIIIIIIIIIHHHHIIIIIIIIIIIIIIIIIIIIIIIIIIIIIIDDDDD
@HISEQ:969:HM2KJBCX2:2:1101:19835:91658 2:N:0:ACTATGCA
ACTCATCTTCCACCCAACTATCCCTATTAATCATTACGTCGATCCTAGAAACCAACAAAATAGAATCAAACGTCCTATTTCATTATTCCATGCTAATGTATTCAAGCGCGAGCTTGCTTTAAACACTCTAATTTTTTCAAAGTAACAGTCCTGATTTCCCATGACACCAAATTAATGACATCGTGGTTCGTCAGAAGGGAGAAACCAATAATGCTAGTACGTACAAAGTACGACCGACATATTAGTCCCGAAATTCAACTACGAGCTTTTTAACTGCAACAACTTTAATATACGCTATTGGAGCTGGAATTACCGCGGCTGCTGGCACCAGACTTGCCCTCCAA
+
DDDDDIGIIIIIIIIIHHIIIIIIIHIIIIIIIIIIIIIIIIIIIIIIIIIIIIIIIHIIIIIEHHIIGIIGHIGHIIHIIIIIIIIFHHHIIIIHIHIIIGHIIHIHHHIIIIIIIHHHIIHHIIIIIIIIIIIIIIIIIIIIHIIIIIIIIIHHGHIIIHIIIIHHIIIHIIIIHHIIIIIIIIIIHIIIIIIIIIIIHIIIIIIIIIIIIIIIIIHGIHIIIIIIIIIIIIIIIIIHIIIIIHIIIHIIHIIIIIIIIIIIIIIIIIIIIIIIIIIIIIIIHIIIIIIIIIIIIIIIIIIIIIIIIIIIIIIIIIIIIIIIIIIIIIIIIIIIIIIDDDDD
@HISEQ:969:HM2KJBCX2:2:1101:18032:92186 2:N:0:ACTATGCA
ACTCATCTTCCACCCAACTATCCCTATTAATCATTACGGTGATCCTAGAAACCAACAAAATAGAACCATGCCGTCCTATTTTATTATTCCATGCTAATCTATTCAAGCACAAGCCTGCTTTAAGCACTCTAATTTTTTCAAGGTAATAGCTCTGCTTCCCCAACGCACTAACTTAATAGCATGCTGGTTATTCAGAAGGTAGGAATTCATCAGGCCAGTGCGGACAGTGAAGCCCGACCAACCGACAAACTCCGAAATTCAACTACGAGCTTTTTAACTGCAACAACTTTAATATACGCTATTGGAGCTGGAATTACCGCGGCTGCTGGCACCAGACTTGCCCTCCAA
+
DDDBCIIIIIIIIIGIIIIIIIIIIIIIIIIIIIIGIIIIHIIIIIIIIHHIIIIIIIIHHHGHIGIIIEHHHIHGHHHIIIIIIHIIIIIIIGCEHIHHIEGIIHIIIIIIHIIIIIHIIHHHHIIGIIIIHIIIIHIIIIIIIHIIHHIIHIIHHIIIIIIIIIIIIHHIIIIIHIGIIIHFGIIIIHEHIIIHIIIIIIIIIIIIIIIIIIIIIIIIIIIIIIIIIIIIIHIIIIIIIIIIIHHIHIIIIIIIIHHIIIIHHIIIIIHIIIIIIIIIIIIIIIIIHIIIIIIIIIIIIIIIIIIIIIIIIIIIIIIIIIIIIIIIIIIIIIIIIIIIIIIDDDDD
@HISEQ:969:HM2KJBCX2:2:1101:6821:92544 2:N:0:ACTATGCA
ACTCATCTTCCACCCAACTATCCCTATTAATCATTACTTCGGTCCTAGAAACCAACAAAATAGAACCAAAAGTCCTATTCTATTATTCCATGCTAATGTATTCAAGCGAGAAGCCTGCTTTAAACACTCTAATTTTTTCAAAGTAAAAGTCCTGGTTCCCTGCCGCGCCGAATAAACGACACGACAGTTTACCAGAAGGTAAGACCCAGCCAGGACAGTACAAACCCTAAGGCAGACCGTCCAACCAAGCCTAAAATTCAACTACGAGCTTTTTAACTGCAACAACTTTAATATACGCTATTGGAGCTGGAATTACCGCGGCTGCTGGCACCAGACTTGCCCTCCAA
+
DDDDDIHIIIIIIIIIIIIIIIHIIIIIIIHIIIIIIIIIIIIIIIHHHIIIIIIIIIIIIIHIIIIIIIIIIGHIIIIIIIIIIIIIIIIIIIIIIIIIIFHHIIIIIIIIHIIIIIIHIIIIIIIIIIIIHIIIHIHHHHIIHIIGHIIIIIIIHIIIIIIIIIHGHIHI/HIIIHHIIIIIIIIHIIIIIIIIIIIIIHHIHIIIIHHIHIIIIIIIIIHHIIIIHIHIIIIIIIIIIIIIHEIHIHHIIIIIIIIIIIIIIIHIIIIIIIHIIHIIHIIHHHIIHIIIIHGIIIIIIIIIIIIIHIIIIIIIIIIIIIIIIIIIIIIIIIIIIIIIIIDDDDD
@HISEQ:969:HM2KJBCX2:2:1101:18702:92626 2:N:0:ACTATGCA
ACTCATCTTCCACCCAACTATCCCTATTAATCATTACATCGATCCTAAAAACCAACAAAATAGAATCGGATGTCCTATTTCATTATTCCATGCTAATGTATTCAAGCGTGAGCCTGCTTTAAACACTCTAATTTTTTCAAGGTAACAGTCCTAATTCCCCGTGACACCAAATTAATGGCATTACGGTTCTTTAGAAGGTGAGAAATCAATAATATCAGTACATACCAACGGCATGACCGAAACATTGATCCCGAAATTCAACTACGAGCTTTTTAACTGCAACAACTTTAATATACGCTATTGGAGCTGGAATTACCGCGGCTGCTGGCACCAGACTTGC
+
ADBDDHIIIGHIFHIIHHIIIIIIIIIIIIIIHIIIIHEHIIGIEHHHHIIIIIIIEHGHHH@HHEEFHFHCGHHIIIIIIIIIHIHCHHIHIIIHIIIIHECHHHHHIIIIGHIFHHIIIHHIHHHHIIHHHIIIIIHIHHGIIIIIHIIIIHIIIIIIIIIHEHEGIIHHIIIIIIIIIIIIHIIIIIIIIIIIHIIIIIIHHHHIIIIIHIHIIIHIIIIIIIIIIIIIIIIIIHGIHIIIIIIIIIIIIIIIIIIIIIIIIIIIIIIIIIHHIIIIIIIIIIIIIIIIIIHIIIIIHIIIIIIIIIIIIIIIIHIIIIIIIIIIIIIIIIIDBDDD
@HISEQ:969:HM2KJBCX2:2:1101:16246:93500 2:N:0:ACTATGCA
ACTCATCTTCCACCCAACTATCCCTATTAATCATTACATCGATCCTAGAAACCAACAAAATAGAATCGGATGTCCTATTTCATTATTCCATGCTAATGTATTCAAGCGTAAGCTTGCTTTAAACACTCTAATTTTTTCAAGGTAACAGTCCTAATTCCCCATAACATCAAATAAATGACATTATGGTTCTTTAGAAGGTGAGAACCAATAAAACCAGTACATACCAAGGCATGACCGATTCCTTGATCCCGAAATTCAACTACGAGCTTTTTAACTGCAACAACTTTAATATACGCTATTGGAGCTGGAATTACCGCGGCTGCTGGCACCAGACTTGCCCTCCAA
+
D<D0DEFE@11D<1D110<G1FEC@<C@FHI11<1<<FC1<<@FH11<1<<F?G1CGHHEG11<1<<<0<</<<1<1<1<1<1CHC<1<<D?GH1HCGHGHC@FGHE0DEHHF@FAB8<@GHHCGEG@<HG?8CD1EIHH@DEIIHGGGHIHHGHHECCHF<D<D<<IIIH@HHIHIHIIHFHCCEEFFIIIHGIIIIHHHHHHHEIIHHHFHIHHHIHHHGHF?GEECEGIIIIHEF1HECCFFE</CEGFGEHHHEEEHCGGIIHHEHCHHIEIHGEIIHFD<CCCHEHCEDEFEHHEEEHFFCEHIHEHHHHDHEFHFEFD<CHHIIHHFC@CHCEF@ABDD
@HISEQ:969:HM2KJBCX2:2:1101:16330:93405 2:N:0:ACTATGCA
ACTCATCTTCCACCCAACTATCCCTATTAATCATTACGTCAATCCTAGAAACCAACAAAATAGGATCGAACGTCCTATTTCATTATTCCATGCTAATGTATTCAAGCGTTAGCCTGCTTTAAACACTCTAATTTTTTCAAAGTAACAGTCCTGTTTCCCTGCAACACCAAATTAATGACATTACAGTTCTTCAGAAAGGAGGAATCAGCGAAGCCAGTGCATACCAGTGGCACGACCAACCTGCTGACCCCGAAATTCAACTACGAGCTTTTTAACTGCAACAACTTTAATATACGCTATTGGAGCTGGAATTACCGCGGCTGCTGGCACCAGACTTGCCCTCC
+
DDDDDIIIIHGHIIIHIGIIIIIIIIIIIIIIIHIHHHIIIIIHIHHIHIIIIIIIHHIHIIHHHHII=HHHIIHIEHFHIIHHHIIGCHHIHIHIHHIIIEHHHIIIIIIIGIHHGHIHIIIIHIIHIHIHHHHHIIHIIIIIHHHIHH0IHIHIIIIIIIIIIIIIIHFGHIIIIIIIIIIIIIIIIIIIIIIIIIIIHHIIHIIIIIIIHGIIIIHIIIIIIIIIIIIIIIIIIIIIHHHIIIIIIIIHIHHIIIIIIIIIIIIHHHHHGHGHHHIIIIIIIIIHIHFIIIHHHEHHHHHIIIIIHIIIIIIIIIIIIGIIIHIIIHHHDIHHIIIDDDDD
@HISEQ:969:HM2KJBCX2:2:1101:3757:94739 2:N:0:ACTATGCA
ACTCATCTTCCACCCAACTATCCCTATTAATCATTACGTCAATCCTAGAAACCAACAAAATAGGATCGAACGTCCTATTTCATTATTCCATGCTAATGTATTCAAGCGTTAGCCTGCTTTAAACACTCTAATTTTTTCAAAGTAACAGTCCTGTTTCCCTGCAACACCAAATTAATGACATTACAGTTCTTCAGAAAGGAGGAATCAGCGAAGCCAGTACATACCAGTGGCACGACCAACCTGCTGACCCCGAAATTCAACTACGAGCTTTTTAACTGCAACAACTTTAATATACGCTATTGGAGCTGGAATTACCGCGGCTGCTGGCACCAGACTTGCCCTCCAA
+
@D@@DH@1<FHI1F011<11<<C?1<<1C1C1<<D11C11<<D1<DEF11<CFCH@11<<DD?111CE@<1/<1C0@G<1<GH1CHC11DH11D1CGH6F1CE@CHIIGGB<@<CC<HHEBCCCGHEEDHHCGBG1CF@GHFHHEH@CG<1@EA<HEC?DHF@HHGIHFFHHHHEE7<EGH/CIHHHFIGIHHHEIIHEIH;IHHHHCHHHGF?IIHHIHEEI<H9HHIHHFHHHHDHHGGHHDDHGIHIHF@CEIHFHHGDEGEEHIHHIHHHDG?HHHGCEHHCGHIHGHHHDHGC<FHIIHG?FIIHFHHE/E</1?FHHHFC<<<FF1@CDD<</0GD<@@<
@HISEQ:969:HM2KJBCX2:2:1101:16297:94525 2:N:0:ACTATGCA
ACTCATCTTCCACCCAACTATCCCTATTAATCATTACGGTGATCCTAGAAACCAACAAAATAGAACCATGCCGTCCTATTCTATTATTCCATGCTAATGTATTCGAGCAAAAATGCCTGCTTTAAACACTCTAATTTTTTCAAGGTAAAGGTCCTGGATCCGCAAGACACCCAATTAAGGACATCAAGTTTCTCCAGAAGGTGAGAAATCAACAGCGACAGTTCATACCCCTTAAGGCATGACCATCACGTCAATCCCGAAATTCAACTACGAGCTTTTTAACTGCAACAACTTTAATATACGCTATTGGAGCTGGAATTACCGCGGCTGCTGGCACCAGACTTGCCCTCCAA
+
DDDDDIIIIIIIIIIIIGHIIHIIHIIIIIIHIIIIIIIIIHIIIHHIIHIIIIIIFHHIHHHHHIHHHHHIIIIIIHHHIIHIIIIIHIIIIFHIIIIIIGHHHIIIIIIIHIIIIIHIIIIIIIIIIIIIIIIIIIIIIIIHHIIIIIIIIHHIHHHIHIHIIIIIIIIIIIHIIIHIIIIHIHHHHHIIHIIIIIIIIIIIHIIIHIIIIIHIIIIIIIIIIIIIIIIIHIIIIIIIIIIIIIIIIHHGIIIIIIHIIIIIIIIIIIIIIIIIIIIIIIIHHIIIIIIHIHIIIIIIIIIIIIIIIIIIIIIIIIIIIIIIIIIIIIIIIIIIIIIIIIIIIIIIDDDDD
@HISEQ:969:HM2KJBCX2:2:1101:12839:95468 2:N:0:ACTATGCA
ACTCATCTTCCACCCAACTATCCCTATTAATCATTACGTCAATCCTAGAAACCAACAAAATAGGATCGAACGTCCTATTTCATTATTCCATGCTAATGTATTCAAGCGTTAGCCTGCTTTAAACACTCTAATTTTTTCAAAGTAACAGTCCTGTTTCCCTGCAACACCAAATTAATGACATTACAGTTCTTCAGAAAGGAGGAATCAGCGAAGCCAGTGCATACCAGTGGCACGACCAACCTGCTGACCCCGAAATTCAACTACGAGCTTTTTAACTGCAACAACTTTAATATACGCTATTGGAGCTGGAATTACCGCGGCTGCTGGCACCAGACTTGCCCTCCAA
+
DDDDDIIIIIIIIIIIIIIIIIIIIIIIIIIIIIIIIIIIIIIIIIIIIIIIIIIIGIIIIHHHIIGHIHHIIGIIIIIIIIIIIIIHIGIIIIIIIIIIIIHIIIIIIIIIIIIIIIIIIIIIIIIIIIHHIIIIIIIIIIIIIIIIIIIIIIIIIIIIIIIIIHIIIIHIHHHIIIIIIIGIIIIIIIIIIIIIIIIIIIIHIIIIIIIIIIIIIIIIIIIIIIIIIIIIIIIIIIHHIIHGHIIIIIIIIIIIIIIIIIIIIIIIIIIIIIHIIIIIIIIIIIIHIIIIIIIIIIIIHIIIIIIIIIIIIIIIIGIIIIHIIIIIIIIIIIIIIIIIIDDDDD
@HISEQ:969:HM2KJBCX2:2:1101:16317:95931 2:N:0:ACTATGCA
ACTCATCTTCCACCCAACTATCCCTATTAATCATTACATCGATCCTAGAAACCAACAAAATAGAATCGGATGTCCTATTTCATTATTCCATGCTAATGTATTCAAGCGTGAGCCTGCTTTAAACACTCTAATTTTTTCAAGGTAACAGTCCTAATTCCCCGTGACACCAAATTAATGGCATTACGGTTCTTTAGAAGGTGAGAAATCAATAATATCAGTACATACCAACGGCATGACCGAAACATTGATTCCGAAATTCAACTACGAGCTTTTTAACTGCAACAACTTTAATATACGCTATTGGAGCTGGAATTACCGCGGCTGCTGGCACCAGACTTGCCCTCCAA
+
DAB@BFCFHHEHIEGEF<FEH@<GHHHHHEHHIIHIHHHHEGHIHHHFHHEHEGGGGHHIIFHGHHHH=EEEHC@CGHII1DEHHHIHEHHEHHIFH@HFHDEHIFFCEF@EHHHHC<FHHIIHGEFFHGBDHIHHIFHBCC6HGCGHFEH<CB<FEE@E@CIHCFCGFHGFHHHHHFFGHHHEDIHGHF<FFHHHGGFHGDHEGHHHFGHIIFCHGCHHIIIIHEHFFE@HHHHHHCIHFHGC<AHFHGDF<FHFF?EHHHGED<<?E@FEIH@HFDCHCHHGD<<<CFEGHCGC<<<F1D@CC<<<<CFGCCHECCC@FHIHGCEHHGHHHHFC<<<C0E@DDD<
@HISEQ:969:HM2KJBCX2:2:1101:3647:95856 2:N:0:ACTATGCA
ACTCATCTTCCACCCAACTATCCCTATTAATCATTACGGTGATCCTAGAAACCAACGAAATAGAACCAAGCCGTCCTATTTCATTATTCCATGCTAATATATTCAGACGTTAGCCTGCTTTAAACACTCTAATTTTTTCAAAGTAATAGTCCTGATTTCCAATCACACCAAATAAATGGCATGAAAGTTCCTCAGAAGGTAGAGATTTATCTCACCAGTACAGACAATTAAGCCTGACCAATGGGTAAACCCCGAAGTTCAACTACGAGCTTTTTAACTGCAACAACTTTAATATACGCTATTGGAGCTGGAATTACCGCGGCTGCTGGCACCAGACTTGCCCTCC
+
DDDDDIHIIIIIIIIIIIIIIIIIIIIIIIIIIIIIIIIIIIIHIIHIIIIIHIIIIIIIIIHHHIIIIGHICHHIIIIIIIIIIIHIIIIHIIHHHIIIIIHIIHIHIHIIIIIHHHIHIIIIIHIHIIIHIIIIIIIIIIIIIIIIHIIIGIIIHIIIIGHIIIIIIIIIIIIIIIIIIIIIIIIIIIIIIIIIIIIIIIIIIIHIIIIIIIIIIIIIIIIIIIIIIIIIIIIIIIIIIIIIIIIIIIIIIIIIIIIIIIIIIIIIIIIIIIIIIIIIIIIIIIIIHIIIIIIIIIIIIIIIIIHIIIIIIIIIIIIIIIIIIIIIIIIIIHGFGIIIIDDDDD
@HISEQ:969:HM2KJBCX2:2:1101:21061:96388 2:N:0:ACTATGCA
ACTCATCTTCCACCCAACTATCCCTATTAATCATTACGTCAATCCTAGAAACCAACAAAATAGGATCAAACGTCCTATTTCATTATTCCATGCTAATGTATTCAAGCGTTAGCCTGCTTTAAACACTCTAATTTTTTCAAAGTAACAGTCCTGTTTCCCTGCAACACCAAATTAATGACATTACAGTTCTTCAAGAAGGAGGAATCAGTAAAGCCAGTACATACCATTGGCACGACCAACCTACTGACCCCGAAATTCAACTACGAGCTTTTTAACTGCAACAACTTTAATATACGCTATTGGAGCTGGAATTACCGCGGCTGCTGGCACCAGACTTGC
+
DBDADEHIGHIHCGHIID@HCHHIIIIIHIHHHIIIHICFHHEHHIHIIIIIIIIIIIIIIIGHIHHHIHHHGCCCHH1CHGFHIHEH?FGH@GHHGHEHHEHHIGGIGHIIHEHGHHFCGHHHHIIIHIIIIIIIGIHHIIIIGGHIHGIHHIIIIIHIIIIIIHIIIIIHIHIHIHIHIHHHHEHHHIIHHIIIIHGIIIIIIIIIHIIHHHIIIIIIHHIIHHHIIIIIGIHHGHCIIHHIIHHIIIHHGIIIIIIIIIHIIHGIIIIIHHFIIIIIIHIHIIIIIHIHIHIIIIIHHIIIIIIIHIIIIIIIIIIIIIIIHIIHIIIIIHDDDDD
@HISEQ:969:HM2KJBCX2:2:1101:18400:96479 2:N:0:ACTATGCA
ACTCATCTTCCACCCAACTATCCCTATTAATCATTACGTCGATCCTAGAAACCAACAAAATAAGATCAAACGTCCTATTTCATTATTCCATGCTAATGTATTCAAGCGTGTGCCTGCTTTAAACACTCTAATTTTTTCAAAGTAACAGTCCTGATTCCCCATAACACCAAATTAATGACATCATAGTTCGTCAGAAGGGAGAAATCAATAATACCAGTACATACCGAAGTACGACCGATATATTGATCCCGAAATTCAACTACGAGCTTTTTAACTGCAACAACTTTAATATACGCTATTGGAGCTGGAATTACCGCGGCTGCTGGCACCAGACTTGCCCTCCAA
+
DDBDAHIEH<F@FHFHGHIGCHIFHHHIIIHIGIICE1CHHHC@EGEE?GCHHHE0DGH?E1<@@EHHCHHIIE=E<GH<GEHHIIIICC@FEHHHEEEHC?EIIGHG8<E?1DFAHIE@GHCGFF6<<DCG@IHGHHHHCD@GFC<<1CFFHHHFEHEHCC@E?GH=G0GE@EGFCCCCGG?8H.D//HDGHEEFH50EEC0FHCC<EHFF<@FFHHHGHCD?E6CC<?CH@HE:1G/C<GF@B</?:1<HE@EG@HGD0IHHHF<CHG?H@F<1D11HHGD<1CGHE@GGEDHG1F<C@@CCCHD1CCDCC/<DF1HCGC?@CF1FEHFCCE@@C?CC<@DAD
@HISEQ:969:HM2KJBCX2:2:1101:7109:96725 2:N:0:ACTATGCA
ACTCATCTTCCACCCAACTATCCCTATTAATCATTACGTCGATCCTAGAAACCAACAAAATAGGATCAAACGTCCTATTTTATTATTCCATGCTAATGTATTCAAGCGTGAGCCTGCTTTAAGCACTCTAATTTTTTCAAAGTAACAGTCCTGTTTCCCCGCAACAACAAATTAATGCCATCACGGTTCTACAAGAAGGAGGGACCAGTGAGGCCAGTGCATACCAGTGGCACGACCAACCTACTGGCCCCGAAATTCAACTACGAGCTTTTTAACTGCAACAACTTTAATATACGCTATTGGAGCTGGAATTACCGCGGCTGCTGGCACCAGACTTGCCCTCCAA
+
DCDDDIHHHHHIIHIIIIIIIIIIIHIIHIIHFHHIIHHIIHIIHIIIIIGIIHIIIHIHHHHE@EHHIHHGHHHHIIHHHHGGFHIIHIIHHHIIIIIIHFIHIIIIIHHGHIIIIIIIIIIIIIIIIIIIHIIHIIIHIHHIIHIHIIIIIHIIIHIIIIIIIIIIIHIIIIIHIIIIIIIIIIIIHIIIHIIIIIHHIIIIIIIIIIIIIIIIIIIIIIIIIIIIIIIIII?IGIHIIIHIIIIIIIIIIIIHEIIHIHHHIIIIIIIIIIIIHIIIIIIIIIIIIIIIIHIIIIIIIIIIIIIIIHIIIIIIIIIIIIIIIIHIIIIIIIIIIIIIIDDDDD
@HISEQ:969:HM2KJBCX2:2:1101:14115:96970 2:N:0:ACTATGCA
ACTCATCTTCCACCCAACTATCCCTATTAATCATTACGTCAATCCTAGAAACCAACAAAATAGGATCGAACGTCCTATTTCATTATTCCATGCTAATGTATTCAAGCGTTAGCCTGCTTTAAACACTCTAATTTTTTCAAAGTAACAGTCCTGTTTCCCTGCAACACCAAATTAATGACATTACAGTTCTTCAGAAAGGAGGAATCAGCGAAGCCAGTTCATACCAGTGGCACGACCAACCTGCTGACCCCGAAATTCAACTACGAGCTTTTTAACTGCAACAACTTTAATATACGCTATTGGAGCTGGAATTACCGCGGCTGCTGGCACCAGACTTGCCCTCCAA
+
DDDDDHHIIIIIIIIIIIIIIIIIIIIIIIHIIIIIIIIIIIIIIIIHHIIIIIIIIHHHIIHHGEHHHHEHHHHIIIIIIIIIIIIIIHHIHIIHIIIIHHHHHIIIHHIIIIIIIIIIIIIIIIIIIIIIIIIIHIIIIIIIIIIIIIIIIHHIHIIIIIIIIIIIIIIIHIIIHIIHIIIIIIIIIIIIIIIIIIIIIIIIIIIIIIIIIIIIIIIIIIIIIIIIIIIIIIIIHIIIIIIHGIHIGIIIIHIIIIIIIIIIIHIIIIIIIIIIIIIIIIIIIIIIIIIIIIIIIIIIIIIIIIIIIIIIIIIIIIIIIIIIIIIIIIIIIIIIIIIIIDDDDD
@HISEQ:969:HM2KJBCX2:2:1101:7864:97467 2:N:0:ACTATGCA
ACTCATCTTCCACCCAACTATCCCTATTAATCATTACGGTGGTCCTAGAAACCAACAAAATAGAACCATGCCGTCCTATTTTATTATTCCATGCTAATGTATTCAAGCAAAAATGCCTGCTTTAAACACTCTAATTTTTTCAAAGTAAAGGTCCTGGTTCCCCGCGGCATCCAATTAAGGACATCGCGGTTCTCCAGAAGGTGAGAAATTGACTGCACCAGTTCATACCCCGTGAGGCACGACCGATGCGCCAATCCCGAAATTCAACTACGAGCTTTTTAACTGCAACAACTTTAATATACGCTATTGGAGCTGGAATTACCGCGGCTGCTGGCACCAGACTTGCCCTCCAA
+
A@DDBHIIGIIHHIIHHHIICHHHIIHIHIIHIEHIIFGHHEHIHHHIIIIHHHHIIHHIHGHIIIHEEHHIHGHHHHHGGHHGHHHIIHHHEHHCEHHFEDGHGIIIIHIHIHFHHHHIIIEGHHHHHHHHFHHHHIHHIHHCGIIIIHHDEDGHHGECHEHHHIIHIHFHHIIIHHHHFIIGGIHIIHIHIIIHIIIIIHIHHHFIIIIIIIIIHIIHCHEIHHCIIIHHIHHEHHIHHGFIIHHIIHHEIHGHDHHFFIHIIIHHHEGGHIHHIIHIIHHIIIHIIIEIIHHF?HHHEIIIIIIHHIIIIHHEEIHCHHHHIHIIIIIIIHHHIIIIIIIIHCHHDCDDD
@HISEQ:969:HM2KJBCX2:2:1101:19503:98136 2:N:0:ACTATGCA
ACTCATCTTCCACCCAACTATCCCTATTAATCATTACATCGATCCTAGAAACCAACAAAATAGAATCGGATGTCCTATTTCATTATTCCATGCTAATGTATTCAAGCGTGAGCCTGCTTTAAACACTCTAATTTTTTCAAGGTAACAGTCCTAATTCCCCGTGATACCAAATTAATGGCATTACGGTTCTTTAGAAGGTGAGAAATCAATAATATCAGTACATACCAACGGCATGACCGAAACATTGATCCCGAAATTCAACTACGAGCTTTTTAACTGCAACAACTTTAATATACGCTATTGGAGCTGGAATTACCGCGGCTGCTGGCACCAGACTTGCCCTCCAA
+
DCCDCIIIIIHIIIIIIIIIIIGIIIIIIIIIIIIHIIIIHIIIIIIIIIIIIIIIIHIIIIIIIIIIGIIIIIIIIIIIIIIGIIHHGHIIGIIIIIIIIEGHIIIIIIIIIIIIIIIIIIIIIIIIIIIIIIIIIIIIIIIIIIIIIIIIIIIHGIIIIIHIIIIHIHIIHIIIIIIIIIIIIHIIIIIIIIIIIIIIIIIIIHIIIIIIHIIIIIIIIIIIIIIHIIIIIIIIIIIIIIIIIHIIIIIIIIIIIIIIIIIIIIIIIIIIIIIIIIIIHIIIIHIGIGIIIIIIIIIIIHIIIIIIIIHIIIIIIIIIIIIIIIIIIIIIIIIIIIIIIIDDDDD
@HISEQ:969:HM2KJBCX2:2:1101:17986:98060 2:N:0:ACTATGCA
ACTCATCTTCCACCCAACTATCCCTATTAATCATTACGTTGATCCTAGAAACCAACAAAATAGAATCGAACGTCCTATTTCATTATTCCATGCTAATGTATTCAAGCGCGTGCCTGCTTTAAACACTCTAATTTTTTCAAAGTAACAGTCCTGACTCCCCACAACATCAAATTAATGACATCATGATTCATCAGAAGGGAGAAATCAATGACATTAGTACGTACCGAAGGCACGACCGACGTATTGATCCCGAAATTCAACTACGAGCTTTTTAACTGCAACAACTTTAATATACGCTATTGGAGCTGGAATTACCGCGGCTGCTGGCACCAGACTTGCCCTCCAA
+
DDDDDIIIIIIIIIIIIIIIIIIIIIHIIIIIIIIIIIIIIIIIIIIIIIIIIIIIIIIIIIIHHIIIIIIIIIIIIIIIIIHIIIIIIIIHIIIIIIIIIIIIIHIIIIIHHIIIIIIIIIIIIIIIIIIIIIIIIIIIIIIIIIIIHIIIIIIIIIIIIIIIIIIIIIIIIIIIIIIIIIIIIIIHIIIIIIIIIIIIIIIIIIIIIIIIIIIIIIIIIIIIIIIIIIIIIIIIIIIIIIIIHIHIIIIIIIIIIIIIIIIIIIIIIIIIIIHIIIIIIIIIIIIIIIIIIIIIIIIIIIIIIIIIIIIIIIIIIIIIIIIIIIIIIIIIIIIIIIIIIDDDDD
@HISEQ:969:HM2KJBCX2:2:1101:20567:98088 2:N:0:ACTATGCA
ACTCATCTTCCACCCAACTATCCCTATTAATCATTACGTCGATCCTAGAAACCAACAAAATAGAATCAAACGTCCTATTTCGTTATTCCATGCTAATGTATTCAAGCGTGAGCCTGCTTTAAACACTCTAATTTTTTCAAAGTAACAGTCCTGATTCCCCATGACACCAAATTAATGACATCATGGTTCGTCAGAAGGTAGGAATCAATAATACCAGTACGTACAATAGCACGACCAATAAATTGATCCCGAAATTCAACTACGAGCTTTTTAACTGCAACAACTTTAATATACGCTATTGGAGCTGGAATTACCGCGGCTGCTGGCACCAGACTTGCCCTCCAA
+
DDDDDIIIIIIIIIIIIIIIIIIIIIIIIIIIIIHIIHHIIIIIIIIIGIIIIIIIIIIGHHHIIIIIHHHIHIIIHHGHIIIIIIIHIIIIIIIIIHIIIGIHIIHHIIIHIIIHIIIIIIIIIIIIIIHIHIIIHIIIIIIIIIIIIIIIIIHGHHHIIIFIHIIHIIIHHHIIHHHHIIIIIIIHIIHIIIIIIIHIIIIIIIIIIIIHIIIIIIIII=IHIIIIIIIIIIIIHIIIIIIHIIIIIIIIIIIIIIIIIIIIIIIIIIIIIIIIIIIIHIIIIHIIIIIIIIIIIIIIIIIIIIIIIIIIIIIIIIIIIIIIIIIIIIIIIIHIIIIIDDDDD
@HISEQ:969:HM2KJBCX2:2:1101:2728:98651 2:N:0:ACTATGCA
ACTCATCTTCCACCAACTATCCCTATTAATCATTACATCGATCCTAGAAACCAACAAAATAGAATCTGATGTCCTATTTCATTATTCCATGCTAATGTATTCAAGCGTAAGCTTGCTTTAAACACTCTAATTTTTTCAAGGTAACAGTCCTAATTCCCCATAACATCAAATAAATGACATTATGGTTCTTTAGAAGGTGAGAACCAATAAAACCAGTACATACCAAGGCATGACCGATCCCTTGATCCCGAAATTCAACTACGAGCTTTTTAACTGCAACAACTTTAATATACGCTATTGGAGCTGGAATTACCGCGGCTGCTGGCACCAGACTTGCCCTCCAA
+
B@DDBIIHI<G1DGHHCHH@@HHIICCGHHCEFFECGHC0<CGCDD1F1<<<C<ECEGHEHD?G1@EH1FEG?ECG1FFHCCF1CFCGC@@FC?HEE?F?1IIIIHFCEHHGF?8FF<A<<CFEHAIHF<HAHIHHHE@@A@F?HHHHIHHHE@@GFCFHIHHHGDEHHD?HGEH?HIHHFCGHIHG1HEHHHGGH9E:H@?HGIIHHE@EHHEFHHHE@FHHFGEGFHG=HHGIIHHEHFC/FE<DDHIIIFIHIIHG=HECG@HIHGIIHH@EIHFHHHIHFIIIIHFIHIIHIFHEHIIIHIIHHHHHHHIIGHHHHHIIIHEIIIHHHHEGIHEID@DD@
@HISEQ:969:HM2KJBCX2:2:1101:5648:99186 2:N:0:ACTATGCA
ACTCATCTTCCACCCAACTATCCCTATAAATCATTACGGTGATCCTAGAAACCAACAAAATAGAATCATGCCGTCCTATTTTATTATTCCATGCTAATGTATTCAAGCAAAATGCCTGCTTTAAACACTCTAATTTTTTCAAAGTAAAGGTCCTGGTTCCCCGTGACACCCAATTAAGGGCATCGCGGTTCTCCAGAAGGTGAGAAATTGACTACACCAGTTCATACCCCTTAAGGCACGACCGATGTGTCAATCCCGAAATTCAACTACGAGCTTTTTAACTGCAACAACTTTAATATACGCTATTGGAGCTGGAATTACCGCGGCTGCTGGCACCAGACTTGCCCTCCAA
+
@@DBDIEGHIGHIFHH?EHHIIHIIIIIIHIHHCHHIIHGHCCHHHHIIIHIIHEHHHIEGHICEHIIIIIIGGCDH@EGECFHIEHCHHCGHCHFHIFHHCGHHHIHHIHIIIIIIIHHHIIIHGHIIIHIHHHHIIIIHIGIHFHFB@FHIHHIHHIIHIIHHIIHIIIIHIIGIHIIIHHIHIIIIGIIHIIIIIIIIIIIHGHGHIHIIHHHHIIIIIIIIIIIIIIIHH@EHDHHGIIIIIHIHHHHHHHIHIIIIIIIIIIIHIIIIIIIIIHHHIIIIHGHHGIIIIHIIIIIIIIIIIIIIIIIIIIIIHIIHIIIIIIIIIIIHHHIIIIIIHIIIIHDDDDD
@HISEQ:969:HM2KJBCX2:2:1101:19080:99820 2:N:0:ACTATGCA
ACTCATCTTCCACCCAACTATCCCTATTAATCATTACGTCGATCCTAGAAACCAACAAAATAGGGTCAAACGTCCTATTTCATTATTCCATGCTAATGTATTCAAGCGTGTGCCTGCTTTAAACACTCTAATTTTTTCAAAGTAACAGTCCTGATTCCCCATGACACCAAATTAATGACATCACAGTTCGTCAGAAGGTAGAAATCAATAATACCAGTGCATACCGGAGGCACGACCAATATATTGATCCCGAAATTCAACTACGAGCTTTTTAACTGCAACAACTTTAATATACGCTATTGGAGCTGGAATTACCGCGGCTGCTGGCACCAGACTTGCCCTCCAA
+
DA0@DCHHIGHIH1EHHIIGIIIHHHHFIIFGHIIH@GHHCHICHFHHHHIIHIIDHHIGHEHIIIIGIHGHFHHHEHIH@CHHIGHHHHHIIIIIIHIIHIGIIIIIIIHIHHHIIIIIIIHIIIHHIHIIIIIIHIIHIIIIIIIIIIIIHHHHHIIIIIIIIIIIHIIHIIIIIIIIIIIIIIIIIHHHIIHHHIIIIIIIIIIIGIIIIIIIIIIIIHIHIII>IIIIIIIIIIIIIIIHGIIIIHHHIHHIHIIIHIIIIIIIIIIIIHGIIIIIIIIIIIIIIIIIIIIIIHHFHIIIIIIIIIIIHIIIIIIIIIIIIIIIIIIIIIIIIIIIIDDDDD
@HISEQ:969:HM2KJBCX2:2:1101:7365:100303 2:N:0:ACTATGCA
ACTCATCTTCCACCCAACTATCCCTATTAATCATTACGTTGATCCTAGAAACCAACAAAATAGAATCGAACGTCCTATTTCATTATTCCATGCTAATGTATTCAAGCGCGTGCCTGCTTTAAACACTCTAATTTTTTCAAAGTAACAGTCCTGACTCCCCACAACATCAAATTAATGACATCATGATTCATCAGAAGGGAGAAATCAATGACATTAGTACGTACCGAAGGCACGACCGACGTATTGATCCCGAAATTCAACTACGAGCTTTTTAACTGCAACAACTTTAATATACGCTATTGGAGCTGGAATTACCGCGGCTGCTGGCACCAGACTTGCCCTCCAA
+
DDDDDIIIIIIIIIIIIIIIIIIIIIIIIIIGIIIIIGIIIIIIIIIIIIIIIIIIHIIIIIHIIIIIIIIIHEHIIIIHHEHHIIIHHHIGGHIIIIIIIIHIIIIGIIIIIIIIIIIIIIIIIIIIIIIIIIIIHIIIIIIIIIIIHIIGEIHIIIHIIIIIIIIIIIIIIIIIIHIIIIIIIIIIIIIIIIIIIIIIIIIIIIIIIIIIIIHIIIIIIIIIIIIIIIIIIIIIIIIIIIIIHIIIIIIIIIIIIIIIIIIIIIIIIIIIIIIIIIIIIHIIIIIIIIIIIHIIIIIIIIIIIIIIIIIIIIIIIIIIIIIIIIIIIIIIIIIIIIIIIDDDDD
@HISEQ:969:HM2KJBCX2:2:1101:10764:100346 2:N:0:ACTATGCA
ACTCATCTTCCACCCAACTATCCCTATTAATCATTACGTCGATCCTAGAAACCAACAAAATAGAATCAAACGTCCTATTTCGTTATTCCATGCTAATGTATTCAAGCGTGAGCCTGCTTTAAACACTCTAATTTTTTCAAAGTAACAGTCCTGATTCCCCATGACACCAAATTAATGACATCATGGTTCGTCAGAAGGTAGGAATCAATAATACCAGTACGTACAATAGCACGACCAATAAATTGATCCCGAAATTCAACTACGAGCTTTTTAACTGCAACAACTTTAATATACGCTATTGGAGCTGGAATTACCGCGGCTGCTGGCACCAGACTTGCCCTCCAA
+
DDDDDHIIIIIIIIHIIIIIIIIIIIIIIHIIIIIIIIIIIIIIIIIIIIIIIHIHIHHGIIIGHIIIIIIIIIGHHIIIHIHIGHIIEHHHHHHIHHIIIIIIIEHHIIIIIIHHIIIIIIIIIIIIIIGIIIHIIIIIIIIIIIIIIIIHGIIIHGHHIIHIIHHIIIIHIIIIIHHIIIHIIIIIIHHIIIIIIHHHHIIHHHIIIIHIIHIIIIHIIIIIIIIIIIIIIIIIIIIHIIHHIIIIIIHIIIIIIIIIIHGHHIIIIHHIIIIIIIHIIIIIHHIIHIIGIIIIIIIIIIIIIIIIIIIHIIIIIIIIHIIIIIIIIIIIIIIIIIIIDDDDD
@HISEQ:969:HM2KJBCX2:2:1101:11752:100916 2:N:0:ACTATGCA
ACTCATCTTCCACCCAACTATCCCTATTAATCATTACGGTGATTCAGAAACCAACAAAACAGGTTCACCGTCCTATTTTATTATTCCATGCTAATGTATTCAGACATAAGCCTGCTTTGAACACTCTAATTTTTTCAAGGTAAAGGTCCTGGTTTCCTACCACGCTAAATTAATAACATGATAGTTCCCCAGAAGGTAGAAATTCTACACGCCAGTACAGACAATAGCCCGACTAACGATAGAACCCCGAAATTCAACTACGAGCTTTTTAACTGCAACAACTTTAATATACACTATTAGAGCTGGAATTACCGCGGCTGCCGGCACCAGACTTGCCCTCCAA
+
DDDDDHIIHIIIIIIIIIIIIIIIIIIIIIIIIIIHIIIIIIIIIIIIHIHIHEHIIHIIIHHFHHFHHIGHIIIIIIIIIIIIIIIIIIHHHHIIIIHHIHHGIIIIIIGIIIIIIIIIIHIIIIIIIIIIIIIIIIIIIIIIIHIIIIIIIIIIIIIIIIIIHIIIIIIIIIIIIIIHIIIIHGIIGIIIIIIIIIIIIIIIIIIIIIIIIIIIIIIIIIIIIIIIIIIIIIIIIIIHHDIIIIIIIIIIIIIIIIIIIIIIIIIIIHIHIIIIIIIIHIIIIIIIHHHHHIIIIIIIIIIIIIIIIIIIIIIIIIIIIIIIIIIIIIIIIIIIIIDDDDD
@HISEQ:969:HM2KJBCX2:2:1101:14298:100741 2:N:0:ACTATGCA
ACTCATCTTCCACCCAACTATCCCTATTAATCATTACGTCAATCCTAGAAACCAACAAAATAGGATCAACGTCCTATTTCATTATTCCATGCTAATGTATTCAAGCGCGAGCCTGCTTTAAACACTCTAATTTTTTCAAAGTAACAGTCCTGATTCCCCACCACACCAAATTAATGACATGATGGTTCGTCAGAAGGTAGGAATCAGTAACACCAGTACGTACCGAAGGCACGACCAGCGTACTAATCCCGAAATTCAACTACGAGCTTTTAAACTGCAACAACTTTAATATACGCTATTGGAGCTGGAATTACCGCGGCTGCTGGCACCAGACTTGCCCTCCAA
+
DCDDDIIIIIHIIIIIHIIIIIIIIIIIIIIIHIIIIIIIIIIIIIHIIIIIIIIIIIHIIIHIIIIIIIIIIHHIIIIIIIIHHIGIIIHGHGIIIIIIIIIIIIIIIIIIIIIIHIHIIIIIHIIIIIIIIHHHIIIIIIIIIIIIIHIIHIIIIIIIIIIIIIIIIIIHIIIHIHHIIIIIIHHIIIHIIIIIIIHHIIIIIIIIIIIIIIIIIIIIIIIIIIIIIIIIIIIIIIIIIIHHIIIIIIIIIIIIIIIIIIIIIIIIIIIIIHIIIIIIIIIIIIIIIIIIIIIIIHGGIIIIIIIIIIIIIIIIIIIIIIIIIIIIIIIIIIIIIIIIDDDDD
@HISEQ:969:HM2KJBCX2:2:1101:8956:100843 2:N:0:ACTATGCA
ACTCATCTTCCACCCAACTATCCCTATTAATCATTACGTCGATCCTAGAAACCAACAAAATAGAATCAAACGTCCTATTTCGTTATTCCATGCTAATGTATTCAAGCGTGAGCCTGCTTTAAACACTCTAATTTTTTCAAAGTAACAGTCCTGATTCCCCATGACACCAAATTAATGACATCATGGTTCGTCAGAAGGTAGGAATCAATAATACCAGTACGTACAATAGCACGACCAATAAATTGATCCCGAAATTCAACTACGAGCTTTTTAACTGCAACAACTTTAATATACGCTATTGGAGCTGGAATTACCGCGGCTGCTGGCACCAGACTTGCCCCAA
+
DDADDHHHIHIIIIHIIHIIIIHIHIIIHIGIIIHEGHHIIIIGIIIIGIIIHGHHIHHHHHHIIIIIHHICC@EECEHE1DHHHHHHIIHGCEEEEECHCF@EHFE=<CG<CHHIIIHIHGFHGIIHHCHHIIIIHEHHHFHHHHEGHIEHHIHHIIHH<D<C@CEHHHDDDCFE<<<<C/<CCEGHHHEH0ECH?EFCCGHC@GC@CED1FHE@1:AA@CA5@HCD8<<#8DAF8<6BGAAGC</<HGCEHD1C<1E<0<<1<10?IIIIIIIIIIIIIIIIHHHIIIIIIIIIIIIIIIIIIIIIIIIIIIIIIGIIIIIIIIIIIIIIIIIIIIDDDDD
@HISEQ:969:HM2KJBCX2:2:1101:7677:101200 2:N:0:ACTATGCA
ACTCATCTTCCACCCAACTATCCCTATTAATCATTACGTCAATCCTAGAAACCAACAAAATAGGTTCGAACGTCCTATTTCATTATTCCATGCTAATGTATTCAGGCGCTAGCCTGCTTTAAACACTCTAATTTTTTCAAAGTAACAGTCCTGTTTCCCCGCAACACCAAATTAATGGCATTACGGTTCTACAAGAAGGAGGAGTCAGCGAGCCAGTGCATACCATTGGCACGACCGACCTGCTAACCCCGAAATTCAACTACGAGCTTTTTAACTGCAACAACTTTAATATACGCTATTGGAGCTGGAATTACCGCGGCTGCTGGCACCAGACTTGCCCTCCAA
+
DDDDDIIIIIIIIIIIHHIIIIIIHIIHIIIHHIHIIIIIIIIIIIIHGEHIIHIHHIIHIHIIHEHHHHIHHEHHIIIIIHHHHHHFIHIGIIIIIIIIIHIIIIHHHHHHHIIHIIIHIIIIIIIIHIHGHIHHIHIIIIIIIIIIIIIIHHIIIIHIIHIIIHIIIHHGHIIIIHIIIIIIIIIIIIIIIIIIIIIIIIHHGHHIIIHIIIIIIIIIIIIIIIIIIIIIIIIIIIIIHHHFHGIIIIIIIIIIIIIHIIIIIIIIIIIIIIIIIIIIIIIIIIIIIHIIIIIIIHHHIIIIIIIIIIIIIIIIIIIIIIIIIIIIIIIIIIIIIIIIDDDCD
@HISEQ:969:HM2KJBCX2:2:1101:6825:100263 2:N:0:ACTATGCA
ACTCATCTTCCACCCAACTATCCCTATTAATCATTACGGTGATCCTAGAAACCAACAAAATAGAACCATGCCGTCCTATTCTATTATTCCATGCTAATGTATTCGAGCAAAAATGCCTGCTTTAAACACTCTAATTTTTTCAAGGTAAAGGTCCTGGATCCGCAAGACACCCAATTAAGGACATCAAGTTTCTCCAGAAGGTGAGAAATCAACAGCGACAGTTCATACCCCTTAAGGCATGACCATCACGTCAATCCCGAAATTCAACTACGAGCTTTTTAACTGCAACAACTTTAATATACGCTATTGGAGCTGGAATTACCGCGGCTGCTGGCACCAGACTTGCCCTCCAA
+
DDDDDIIIHHIIIIIIIHIIIHHIHIIIIHHHIIIHHIHHIHHEHHIIIIIFHFGHEHIGIIFHHIHIHFHHHHHIHFHIGHIIIIIIIIHHHHHHEHIGFEEHHIHIIIHHIIHHIHHHIIIHHHIIIIHIHHHHIIIHIIIIHIIIHHIIIIIIIIGHHGIIHIIIIHIIIIIIIIIGIIHIIIIIIIHIGIIIIIIIIIIHIIIIHIIIIIIIIIIIIIIIIIIIIIIIIIIIIIIIIIIIIIIIIIIHIIIHIIIIIIIIIHHIIIIIHIIIIIIIIIIIIIIIIHIIIIIIIIIIIIIIIIIIIIIIHIIIIIIIIIIHIIIIIIIIIIIIIIHIIIIIIIIIDDDDD
@HISEQ:969:HM2KJBCX2:2:1102:5414:2553 2:N:0:ACTATGCA
ACTCATCTTCCACCCAACTATCCCTATTAATCATTACGTCGATCCTAGAAACCAACAAAATAGAACCATGCCGTCCTATTCTATTATTCCATGCTAATGTATTCGAGCAAAAATGCCTGCTTTAAACACTCTAATTTTTTCAAGGTAAAGGTCCTGGATCCGCAAGACACCCAATAAAGGACATCAAGTTTCTCCAGAAGGTGAGAAATCAACTGCAACAGTTCATACCCCTTAAGGCATGACCATCACGTCAATCCCGAAATTCAACTACGAGCTTTTTAACTGCAACAACTTTAATATACGCTATTGGAGCTGGAATTACCGCGGCTGCTGGCACCAGACTTGCCCTCCAA
+
DDDDDIIIIIGHIIIHIIIIIIIIIIIIIHIHHHHIIIIIIIIIIIIIIIIIIHIIIIIIIIIHIIHHIIIHGHIIIIIIIIIIIIHHIIGHIIHHIIFHHEHIIIIIIIIIIIIIIIIIIIHIIIIIIIIIIHHHIHIIHIIIIIIIIIIHIIIIHHIIIIHIIHHHIHIIIIIIIIIIIHHIIIIHIIHIIIIIIIIIIIIIIIIIIIIIIIIIIIIIIIIIIIHIIIIIIIIIIIIIIIIIIIIIIIHGIIIIIIIIIIIIIIIIIIIIIIIIIIIIIIIIIIIIIIIIIIIIIIIHIIIIIIIIIIIIIIIIIIIIIIIIIIIIIIIIIIIIIIIIIIIIIIIIDDDDD
@HISEQ:969:HM2KJBCX2:2:1102:11877:2784 2:N:0:ACTATGCA
ACTCATCTTCCACCCAACTATCCCTATTAATCATTACGTCAATCCTAGAAACCAACAAAATAGGATCGAACGTCCTATTTCATTATTCCATGCTAATGTATTCAAGCGTTAGCCTGCTTTAAACACTCTAATTTTTTCAAAGTAACAGTCCTGTTTCCCTGCAACACCAAATTAATGACATTACAGTTCTTCAAGAAGGAGGAATCAGTAAAGCCAGTACATACCATAGGCACGACCAACCTACTGACCCCGAAATTCAACTACGAGCTTTTTAACTGCAACAACTTTAATATACGCTATTGGAGCTGGAATTACCGCGGCTGCTGGCACCAGACTTGCCCTCCAA
+
DDDDDIIIIIIIIIIIIIGIIIIIIIIIIIIIIIIIIIIIIIIIIIIIIIIIIIIIIIIIIIHHIHHGHHHEHIIIIIIIHIIIIIIGHIIIIIIIIIIIIIIIIIIIHIIHIIIIIHIIIIIIIIIIIIIIIIIIIIHIIIHIIIIIIHIIIIIIIIIIIIIIIIIIIIIHIIIIIIIIIIIIIIIIHIIIIIIIIIIIIIIIIIIIIIIIIIIIIIIIIIIIIIIIIIIIIIIIIIIIIHHHG<IIIIIHIIIIIIIIIIIIIIIIIIIIIIIIIIIIIIIIIIIIIIIIIIHIIIHHHIIIIIIIIIIIIIIIIIIIIIIIIIIIIIIIIIIIIIIIIDDDDD
@HISEQ:969:HM2KJBCX2:2:1102:11710:2590 2:N:0:ACTATGCA
ACTCATCTTCCACCCAACTATCCCTATTAATCATTACGGTCGTCCTAGAAACCAACAAAATAAAACAACTTCGTCCTCTTCTATTATTGCATGCTAATGTATTCCGGCATAAGCCTGCTTTAAACACTCTAATCTTTTCAAGGTAAAGGTCCTGACTACCCGCAACATCCAATAAAGGACATTACGTATCACCAGGCGGATAGATCCCACACAACCAGTACTCATCTAAAAGATGGACCGATTGGCAGAATCCAAAATTCAACTACGAGCTTTTTAACTGCAACAACTTTAATATACGCTATTGGAGCTGGAATTACCGCGGCTGCTGGCACCAGACTTGCCCTCCAA
+
00D<0D<D1DHI<GH?1D<111<1<<111<111111<E010<F<<D1<<1D11<D=1<<1111<D@1D1D1<GH0001<1<C1F<1111<1<F1<<1<@EHCHHGHIGHFF?<0GGHH7AIHHBF81DEHFF.$HIHGB<HEHFIIH7A69@FHEIIHCIHIHEHFHEEHECHHG?HFFEHIHHEG@HF<HC?EC0HHG@EEHH@HDCHEGHGCIHEECGEF@CA@@FHIHEEHDHEEEHHHHC@FDHGCCCHFHEHEHGEG@HHHHCG=FHGFD<<EHHIHFEHCE@GEGCFC<<CHFG@EHIIHHHHHG?HEDH?CCDHG<F@@@HFCCHF<C<CCEHHHC@@B@@
@HISEQ:969:HM2KJBCX2:2:1102:6613:2802 2:N:0:ACTATGCA
ACTCATCTTCCACCCAACTATCCCTATTAATCATTACGTCGATCCTAGAAACCAACAAAATAGAATCAAACGTCCTATTTCGTTATTCCATGCTAATGTATTCAAGCGTGAGCCTGCTTTAAACACTCTAATTTTTTCAAAGTAACAGTCCTGATTCCCCATGACACCAAATTAATGACATCATGGTTCGTCAGAAGGTAGGAATCAATAATACCAGTACGTACAATAGCACGACCAATAAATTGATCCCGAAATTCAACTACGAGCTTTTTAACTGCAACAACTTTAATATACGCTATTGGAGCTGGAATTACCGCGGCTGCTGGCACCAGACTTGCCCTCCAA
+
DDDDDIIIIIIIIIIIIIIIIIIIIIIIIIIIIIIIIIIIIIIIIIIHFHIIHIIHIIEHIIHHHHHIIHIHHIIIIIIIIIIIIIIIGIIIGHHIIIIIIIIIIIIIHIIIIIIIIIHIIIIIIIIIIIIIIIIIIIHIIIIIIIIIIIIIIIIIIIIIIIIIIIIIIIIHIIIIIIIIIIHIIIIIIIIIIIIIIIIIIIIIIIIIIIIIHIIIIIIIIIIIIHIIIIIIIIIIIIIIIIIIIIIIIIIIIIIIIIIIIIIIIIIIIIIIIIIIIIIIIIIIIIIIIIIIIIIIIIIIIIIIHIIIIIIIIIIIIIIIIIIIIIIIIIIIIIIIIIIIDDDDD
@HISEQ:969:HM2KJBCX2:2:1102:19310:3255 2:N:0:ACTATGCA
ACTCATCTTCCACCCAACTATCCCTATTAATCATTACGGTGATCCTAGAAACCAACAAAATAGAACCATGCCGTCCTATTCTATTATTCCATGCTAATGTATTCGAGCAAAAATGCCTGCTTTAAACACTCTAATTTTTTCAAGGTAAAGGTCCTGGATCCGCAAGACACCCAATTAAGGACATCAAGTTTCTCCAGAAGGTGAGAAATCAACAGCGACAGTTCATACCCCTTAAGGCATGACCATCACGTCAATCCCGAAATTCAACTACGAGCTTTTTAACTGCAACAACTTTAATATACGCTATTGGAGCTGGAATTACCGCGGCTGCTGGCACCAGACTTGCCCTCCAA
+
DDDDDIHIIIIIIIHIIGIIIIIIIIIIHIIIIIIIIIIIIIIIIIIIIHIIHIIIIIIGIIHHIIIIIHIIIIIIIIHIHIIIIIIIIIIIIIIIIHIIIGHIHIIIIIIHIIIIIIIIIIIHHIHIIIIIIIIIIIIIIIIIIIIHHGHGHHIHIHFIIIIIIIIIIIIIIHIIIIIIIIIIIIIIIIIIIIIHIIIIIIIIIIIIHIIIIIIIIIIIIIIIIIIIIIIHIIIIIIIIIIIHIIIIIIHGIHIIIIIIIIIIIIIIIHIIIIIHIIIIIIIIIIIIIIIIIIIIIIIHIIIIIIIIIIIIIIIIIIIIIIIIIIIIIIIIIIIIIIIIIIIIIIIIDDDDD
@HISEQ:969:HM2KJBCX2:2:1102:20105:3357 2:N:0:ACTATGCA
ACTCATCTTCCACCCAACTATCCCTATTAATCATTACGTCGATCCTAGAAACCAACAAAATAGAATCAAACGTCCTATTTCGTTATTCCATGCTAATGTATTCAAGCGTGAGCCTGCTTTAAACACTCTAATTTTTTCAAAGTAACAGTCCTGATTCCCCATGACACCAAATTAATGACATCATGGTTCGTCAGAAGGTAGGAATCAATAATACCAGTACGTACAATAGCACGACCAATAAATTGATCCCGAAATTCAACTACGAGCTTTTTAACTGCAACAACTTTAATATACGCTATTGGAGCTGGAATTACCGCGGCTGCTGGCACCAGACTTGCCCTCCAA
+
DDDDDIIIIIIIIIIIIIIIIIIIIIIIIIIHIIIIIIIIIIIIIIIIIIIIHIIIIIIIIIIHIIIIHHIIIIIIIIIIIIIIHIGHHHIIIIHIIIIHIDHIIIIIIIHHHIIIIIHIIIHIIHIHIIIIIIIIIIIIIIIIIIHIIIHIHIIIHHHIHIIIIIIIIIIIIIIIIIHIHIIIHIIIIHHIIHIIIIHIIIIHHIIIIIIHIIIIIIIIIIIIIIIIIIIIIIIIIIIIHIIHIIIIIIIIIIIIIIIIIIIIIIIIIIIHIIIIIIIIIIIIIHIIIIIIIIIIIIIIIIIIIIIIIIIIIIIIIIIIIIIIIIIIIIIIIIIIIIIIDDDDD
@HISEQ:969:HM2KJBCX2:2:1102:3530:4817 2:N:0:ACTATGCA
ACTCATCTTCCACCCAACTATCCCTATTAATCATTACGTCGATCCTAGAAACCAACAAAATAGAATCAAACGTCCTATTTCATTATTCCATGCTAATGTATTCAAGCGTGCGCCTGCTTTAAACACTCTAATTTTTTCAAAGTAACAGTCCTGATTCCCCACGACACCAAATTAATGACATCGCGGTTCTTCAGAAGGTAGGAACCAATAATGCCAGAGCGTACCGAGGCACGACCGACAATCTGATCCCGAAATTCAACTACGAGCTTTTTAACTGCAACAACTTTAATATACGCTATTGGAGCTGGAATTACCGCGGCTGCTGGCACCAGACTTGCCCTCCAA
+
DDDDDIIHIIIIIIIIIIIIIIIIIIIIHIIIIIIGIHIIIIIIIIIIIFHHIHIHH?GHHHGFHHIHHIGHEHHIGIIHIHIHIIIHHIIIFHGIIIIIIIIIIHHHHHIIIIIIIIIIIIIIIIIIHHIIHIHHIIIIIIIIIIIIIIIIIIHHIIIIHHIIIIIIIIIHIIIIIIIIIIIIIIIIIIIIIIIIIIIIIIIIIIIHIIIIIIGIIIIIIIIIIIIIIIIIIIIIIIIIIIHHIIIIHIIIIIIIIIIIIIIIIIIIIIIIIHIIIIIIIIIIIIIIIIIIIIIIIIIIIIIIIIIIIIIIIIIIIIIIIIIIIIIIIIIIIIIIIIIIDDDDD
@HISEQ:969:HM2KJBCX2:2:1102:2562:5456 2:N:0:ACTATGCA
ACTCATCTTCCACCCAACTATCCCTATTAATCATTACGGTGATCCTAGAAACCAACGAAATAGAATCAGTCCGTCCTATTTCATTATTCCATGCTAATGTATTCAGACGATAGTCTGCTTTAAACACTCTAATTTTTTTCAAAGTAACAGTCCTGATTTCCCATCACACCAAATAAATGGCATGAAAGTTCCTCAGAAGGTAGAGATCCATCTCACCGGTGCAGACAATTAAGCCTGACCAATGGGTAGACCCCGAGGTTCAACTACGAGCTTTTTAACTGCAACAACTTTAATATACGCTATTGGAGCTGGAATTACCGCGGCTGCTGGCACCAGACTTGCCCTCCAA
+
DDDDDIIIIIIIIIIIIIIIIIIIIIIIIIIIIIHIIIIIIIIIIIIIIIIIIIIIIIIIHEHIIIIIIIIIIIHIIIIIIIIIIIIIEHIIIGIIIIIIIFIHIIHIIIIIHIIIIHIIIIIIIHIIIIIHHIIIIIHIIIIIIIIIHIIIIIIIHHHIIIIHIIIIHIIIIIIIIIIIIIIIIIIIIIIIIIIIIIIHHIIIIIHIIHHIIIIIIIIIIIIIIIIIIIIIIIIIHIIIIIIIIHFDHIIIIIIIIIIIIIIIIIIIIIIIIIIIIIIHIIIIHIHIHHGIIHIIIIIIIIIIIIIIIIIIIIIIIIIIIIIIIIIIIIIIIIIIIIIIIIIIDDDDD
@HISEQ:969:HM2KJBCX2:2:1102:9401:5210 2:N:0:ACTATGCA
ACTCATCTTCCACCCAACTATCCCTATTAATCATTACGTCGATCCTAGAAACCAACAAAATAGAATCAAACGTCCTATTTCATTATTCCATGCTAATGTATTCAAGCGCGAGCTTGCTTTAAACACTCTAATTTTTTCAAAGTAACAGTCCTGATTTCCCGCGACACCAAATTAATGACATCGTGGTTCGTCAGAAGGGAGAAACCAATAATGCTAGTACGTACAAAGTACGACCGACATATTAGTCCCGAAATTCAACTACGAGCTTTTTAACTGCAACAACTTTAATATACGCTATTGGAGCTGGAATTACCGCGGCTGCTGGCACCAGACTTGCCCTCCAA
+
DDDDDIIIIIIIIIIIIIIIIIIIIIIIIIHIIIIIIIIIIIIIIIIIHIIIHIIIIGGIHIHIIIIIGGHGHHIIHIIIIIIIIIIGHIIIIHIIIIIIIIIIIHHIIIIIIHHIIIHIIIIIIIIIIIHIIHIHIIIHIIHIIIIIIIIIIIIIIIIIIIIIIIHIIIHIHIIIIIIIIIIIIIIIIHIIIIIIIIHIIIIIIIIIIIIIIIIIIIIIIIIIHIIIIIIIIIIIIIIIIIHIIIIIHIIIIIIIIIIIIIIIIIIIIIIIIIIIIIIIIIHIHIIIIIIIIIIIIIIIIIIIIIIIIIIIIIIIIIIIIIIIIIIIIIIIIIIIIIIDDDDD
@HISEQ:969:HM2KJBCX2:2:1102:1436:5877 2:N:0:ACTATGCA
ACTCATCTTCCACCCAACTATCCCTATTAATCATTACGTCAATCCTAGAAACCAACAAAATAGGATCAAACGTCCTATTTCATTATTCCATGCTAATGTATTCAAGCGTTAGCCTGCTTTAAACACTCTAATTTTTTCAAAGTAACAGTCCTGTTTCCCTGCAACACCAAATTAATGACATTACAGTTCTTCAAGAAGGAGGAACCAGTAAAGCCAGTGCATACCAGAGGCACGACCAACCTACTAATCCCGAAATTCAACTACGAGCTTTTTAACTGCAACAACTTTAATATACGCTATTGGAGCTGGAATTACCGCGGCTGCTGGCACCAGACTTGCCCTCCAA
+
DDDDDGIIIIIIHIIIIIIIIIIIIIIIIIIIIIIIIHHIHIHIIIIIGHIIIIIIIIIHIIHHFFIHIIIFHGHHIIGIIIHHGGIIIIHHHHHHIIIIHHIIIIIIIIIIHIIIHHIHHHHIIIIIIIIIIIIIIIHIHIIIIIIIIIIIHIIIIHHIIIIIIIIIIIHHHIIIIIIIIIHIIIIIIIHIIIIIIIIIIIIHIIIIIIIIIIIIIIIIIIIIIIIIIIIIIIIIIIIIIIHGDIIIIIIHIIIIIIIIIIIIIIIIIIIIIIIIIIHIIHIIIIIIIIIIIIIIIIIIIIIIIIIIIIIIIIIIIIIIIIIIIIIIIIIIIIIIIIIIIDDDDD
@HISEQ:969:HM2KJBCX2:2:1102:17493:5406 2:N:0:ACTATGCA
ACTCATCTTCCACCCAACTATCCCTATTAATCATTACGGTGATCCTAGAAACCAACAAAATAGAACCATGCCGTCCTATTCTATTATTCCATGCTAATGTATTCGAGCAAAAATGCCTGCTTTAAACACTCTAATTTTTTCAAGGTAAAGGTCCTGGATCCGCAAGACACCCAATTAAGGACATCAAGTTTCTCCAGAAGGTGAGAAATCAACAGCAACAGTTCATACCCCTTAAGGCACGACCATTACGTCAATCCCGAAATTCAACTACGAGCTTTTTAACTGCAACAACTTTAATATACGCTATTGGAGCTGGAATTACCGCGGCTGCTGGCACCAGACTTGCCCTCCAA
+
DDDDDHIIIIIIIIHIIIIIIHHIIIIIIIIHIIIHHGHIIIIHHIEHEEEHHHIHIHEEHHHEHIIIIGCHHHHIIGIIHHHIHHHIG@HHHIIIIIIHEDFFHIIHIIIIIIIIIIHIHIIIIHHIIIHHIIHIIIHFFHHHHIIIHHIIIIHHHEHHIIIIIIIIIGHGIHHHIHHGIIHIIHHFHHHHHIIIIIIIIHHHHIIIHHHIHIIIIIIIHIIIIHIIIIHHHIIHIIIIIIGIIIIIIIIHIIHHIIIIIIIIIIIIHHIIIIIIIIIIIIIIIIIIIIIIIIIIIHIIHIIIIIIIIIIIIIIIIIHIIIIIIIIIIIIIIIIIIHHEIIIIIIIIDDDDD
@HISEQ:969:HM2KJBCX2:2:1102:17638:5507 2:N:0:ACTATGCA
ACTCATCTTCCACCCAACTATCCCTATTAATCATTACATCGATCCTAGAAACCAACAAAATAGAATCTGATGTCCTATTTCATTATTCCATGCTAATGTATTCAAGCGTAAGCTTGCTTTAAACACTCTAATTTTTTCAAGGTAACAGTCCTAATTCCCCATAACATCAAATAAATGACATTATGGTTCTTTAGAAGGTGAGAACCAATAAAACCAGTACATACCAAGGCATGACCGATTCCTTGATCCCGAAATTCAACTACGAGCTTTTTAACTGCAACAACTTTAATATACGCTATTGGAGCTGGAATTACCGCGGCTGCTGGCACCAGACTTGCCCTCCAA
+
DDDDDHIIIIIIIIIIIIIIIIIIIIIIGIIIIIIIIIIIIIIIIIIIIIIIIIIIIIIIIIIIIIIIHIIIIIIIIIIIIIIIIIIIIIIHIIIIIIIIIIIIIIIIIIIIIIIIIIIIIIHIIHIIIIIIIIIIIIIIIIIIIIIIIIIIIIIIIHHIIIIIIIIIIIIIIIIIIIHIIHIIIIIIIIIIIIHIIIIIIIIIIIIIIIIIIIIIIIIIIIIHIIIIIIIIIIIIIIIIIIIHIIIIIIIIIIIIIIIIHHIIIIIIIIIIIIIIIIIIIIIIIIIIIIIIHIIIIIIIIIIIIIIIIIIIIIIIIIIIIIIIIIIIIIIIIIIIIIIIDDDDD
@HISEQ:969:HM2KJBCX2:2:1102:16822:6589 2:N:0:ACTATGCA
ACTCATCTTCCACCCAACTATCCCTATTAATCATTACGTCAATCCTAGAAACCAACAAAATAGGATCAACGTCCTATTTCATTATTCCATGCTAATGTATTCAAGCGCGAGCCTGCTTTAAACACTCTAATTTTTTCAAAGTAACAGTCCTGATTCCCCACCACACCAAACTAATGACATGATGGTTCGTCAGAAGGTAGGAATCAGTAACACCAGTACGTACCGAAGGCACGACCAGCGTACTAATCCCGAAATTCAACTACGAGCTTTTTAACTGCAACAACTTTAATATACGCTATTGGAGCTGGAATTACCGCGGCTGCTGGCACCAGACTTGCCCTCCAA
+
DDDDDHIIIIIIIIIIIHHIHHIIIIIIIIHIIIIIIIIHIIIIIIHHIIIIIIIIIIIIIIHHHEHHIIIHFHIHIIIIIIIIGHIIIHIHIIIIIHHHIIIIIIIHIIIIIIIIIIIHHIHIIIHIIIIIIIIIIIIIIHHIHIIIIIIIIIIIIIIHIIIIIIHHIIIIIIIIIIIIIIIIIIIIIIIIIIIIIIIIIIIIIIIIIIIIIIIIIHIIIIIIIHIIIIIIIIIIIIIIIIHHIIIHIIIIIIIIIHHIIHIIIIIIIIIIIHIIIIIIIIIIIIIIIIHHGIIIIIIIIIIIIIIIIIIIIIIIIIIIIIIIIIIIIIIIIIIIIIIIDDDDD
@HISEQ:969:HM2KJBCX2:2:1102:13513:6331 2:N:0:ACTATGCA
ACTCATCTTCCACCCAACTATCCCTATTAATCATTACGTCAATCCTAGAAACCAACAAAATAGGATCGTCGTCCTATTTCATTATTCCATGCTAATGTATTCAAGCGTTAGCCTGCTTTAAACACTCTAATTTTTTCAAAGTAACAGTCCTGTTTCCCCGCAACACCAACTTAATGGCATTACGGTTCTACAAGAAGGAGGAATCAGCAAAGCCAGTGCATACCAGTGGCACGACCAACTTGCTGACCCCGAAATTCAACTACGAGCTTTTTAACTGCAACAACTTTAATATACGCTATTGGAGCTGGAATTACCGCGGCTGCTGGCACCAGACTTGCCCTCCAA
+
DDDDDIIIGIIIIIIIIIIHIIIIIIIIIIIIHIIIIIIIGHIIIIIIHHHIIIIIIHIHHHHCHHIIIIIDHHIHHHIIHIIEHIIEHHHFHIIIHHIIIIHIIIIIIIIIIIIIHIIIIHIIIIIIHIIHIIIIIIHHIIIIIIIIIIIIIIIIHIIIIIIIIIIIHIIIIIIIIIIIIIIIIIIIIIIIIIIIIIIIIIIIIIIIIIIIIIIIIIIIIIIIIIIIIIIIHIIIIIIIIIIHIIIIIIIIHIIIIIIIIIIIIIIIIIIIIIIIIIIIIIIIIGIIIIIIHIHIHIHIIIIIIIIIIIIIIIIIIIIIIIIIIIIIIIIIHIIIIIIIDDDDD
@HISEQ:969:HM2KJBCX2:2:1102:7974:5786 2:N:0:ACTATGCA
ACTCATCTTCCACCCAACTATCCCTATTAATCATTACGTCAATCCTGGAAACCAACAAAATAGGATCGAACGTCCTATTTCATTATTCCATGCTAATGTATTCAAGCGTTAGCCTGCTTTAAACACTCTAATTTTTTCAAAGTAACAGTCGTGTTTCCCTGCAACACCAAATTAATGACATTACAGTTCTTCAGAAAGGAGGAATCAGCGAAGCCAGTGCATACCAGTGGCACGACCAACCTGCTGACCCCGAAATTCAACTACGAGCTTTTTAACTGCAACAACTTTAATATACGCTATTGGAGCTGGAATTACCGCGGCTGCTGGCACCAGACTTGCCCTCCAA
+
DDDDDIIIIIIIIIIIIIIIIIIIIIIIIIIIIIIIHIIIIIIHIIIIHIIIIIIIIIIGHIIIHHIHGIIIIIIIHIHIIGIHIIIIIIHIHIIGIIIIIIIIIIIIIIIIIIIIIIIIIIIIIIHIIIIIHIIIIIIIIIHIIIIIHIEIIIIIIIIIIIIIIIIIIIIHIIIIIIIIIIIIIIIIIIIIIIIIIIIIIIIIHIIIIIIIIIIIIIIIIIIIIIIIIIIIIIIIIIIIIIIHGIIIIIIIIIIIIIIIIIIIIIIIIIIIIIIIIIIIIIIIIIIIIIIIIIIIIIHIIIIIIIIIIIIIIIIIIIIIIIIIIIIIIIIIIIIIIIIIIDDDDD
@HISEQ:969:HM2KJBCX2:2:1102:6066:7997 2:N:0:ACTATGCA
ACTCATCTTCCACCCCAACTATCCCTATTAATCATTACGGTGATCCTAGAAACCAACAAAATAGAACCATGCCGTCCTATTCTATTATTCCATGCTAATGTATTCGAGCAAAAATGCCTGCTTTAAACACTCTAATTTTTTCAAGGTAAAGGTCCTGGATCCGCAAGACACCCAATAAAGGACATCAAGTTTCTCCAGAAGGTGAGAAATCAACAGTAACAGTTCATACCCCTTAAGGCATGACCATCACGTCAATCCCGAAATTCAACTACGAGCTTTTTAACTGCAACAACTTTAATATACGCTATTGGAGCTGGAATTACCGCGGCTGCTGGCACCAGACTTGCCCTCCAA
+
DBDDDHIIHIIIHIIIIIIIIIHIIIHHCHHHIHIIIIIIHIIEHHHIIIIIIIIIIIHHIIHHFEHIIIIIHIGHHHH?CGHCHIHHIHGH?GHHIIIII1CGHHHHHHIIHHHEHHHIHHHHHIIHIIIIIHIIGHEHHHHHHGHH@GHHHEIIIHIHHHIIHIHEHEHHIIHIHHHIHHHIIIIIIHHDHIHIFIIIIIIIGIHHHHHIIHHGHHHEGEHHIIHEIHHHHIIIHHIIIGHIHIGIIIIHGHHHIIIIIIIIHIFHHEHHFIIIIIGIIHEIGIIIIIHHHHIHGCGHHEIIIIIHIHIIIIIIIIIIIIIIIIIIIIIIHIIIIIIIIHIIHEIHHDADD?
@HISEQ:969:HM2KJBCX2:2:1102:7107:8545 2:N:0:ACTATGCA
ACTCATCTTCCACCCAACTATCCCTATTAATCATTACGGTGATCCTAGAAACCAACAAAATAGAATCATGCCGTCCTATTTTATTATTCCATGCTAATGTATTCAAGCAAAATGCCTGCTTTAAACACTCTAATTTTTTCAAAGTAAAGGTCCTGGTTCCCCGCGACACCCAATTAAGGGCATCGTGGTTCTCCAGAAGGTGAGAAATTGACTACACCAGTTCATACCCCTTAAGGCACGACCGATGTGTCAATCCCGAAATTCAACTACGAGCTTTTTAACTGCAACAACTTTAATATACGCTATTGGAGCTGGAATTACCGCGGCTGCTGGCACCAGACTTGCCCTCCAA
+
DDDDDIIIIIIIIIIIIIIIIIIIIIIIIIIIIIIIIIHIIHIIIIIIGIHIIIIIIIIIIIIGHIIIIHGIIIIIIIIIIIIIIHIIHIIIIHIIIIIFHHIIIIIHIIIIIIIIIIIIIIIIIHHIIIIIIIIIIIIIIHIIIIIIIIIHIHHIIIIIIIIIIHIIIIIIIIIIIIIIIIIIIIHIIIIIIIIIIIIIIIIIIIIIIIIIHIIIIIIIIIIIIIIIIIIIIIIIIIIIIIIIIIIIIIIIIIIIHIIIIIIIIIIIIIIIIIIIIIIIIIIIIIIIIIIIHIIIIIIIIIIIIIIIIIIIIIIIIIIIIIIIIIIIIIIIIIIIIIIIIIIIIIIDDDDD
@HISEQ:969:HM2KJBCX2:2:1102:7296:9239 2:N:0:ACTATGCA
ACTCATCTTCCACCCAACTATCCCTATTAATCATTACGTTGTACCTAGAAACCAACAAAATAGGTTCGAACGTCCTATTTCATTATTCCATGCTAATGTATTCAAGCGTTTGCCTGCTTTAAACACTCTAATTTTTTCAAAGTAACAGTCCTGACTCCCCACAACACCAAATTAATGACATCATGGTTCATCAGAAGGGAGAAATCAACGACGCCAGTGCGTACCGAAGGCACGACCGACGTATTGATCCCGAAATTCAACTACGAGCTTTTTAACTGCAACAACTTTAATATACGCTATTGGAGCTGGAATTACCGCGGCTGCTGGCACCAGACTTGCCCTCCAA
+
DBDDAHHHIIIIHHIIIIIIHHFEGHFHIIIIIIIIIIIIGHIIIIII?CHHHHIIIIIEHHI1DFHHHGIDHIHIIIIIIIIIIGHEHIHEHHIGIHHFHHHHIIHHHIHHHIIIHEHHIIHHIHIHHHIFIHHHIIIIHHHIHHHGHIHHHGIIHHHHHGHIHHHIIIIHIIIIIIIIIIHFHIIIIIHIIIIIIGHIHHGHHHHFIIIIIIIIHIIIIIIIIIIIIIHIIIIHIIIHGGHH<IHHIIIHIIIIIHIHHHHHIIHIIIIHIIIIIIIIIHIIHHFIIIHIIHIIIIIIHIIIIIIIHHIIIIHIIIIIIHIIIIIGIIIIIHIIIIIIIDDDDC
@HISEQ:969:HM2KJBCX2:2:1102:19340:8741 2:N:0:ACTATGCA
ACTCATCTTCCACCCAACTATCCCTATTAATCATTACGTCAATCCTAGAAACCAACAAAATAGGATCAACGTCCTATTTCATTATTCCATGCTAATGTATTCAAGCGCGAGCCTGCTTTAAACACTCTAATTTTTTCAAAGTAACAGTCCTGATTCCCCGCCACACCAAATTAATGACATGATGGTTCGTCAGAAGGTAGGAATCAGTAACACCAGTACGTACCGAAAGCACGACCAACGTACTAATCCCGAAATTCAACTACGAGCTTTTTAACTGCAACAACTTTAATATACGCTATTGGAGCTGGAATTACCGCGGCTGCTGGCACCAGACTTGCCCTCCAA
+
DDDDDIIIIIIIIHIIIIIIHIHHIIIHIIIIHCHHIHIHIIIIIIIGHIIIHHIIHHHIIIIIIIIIHIHHIGIIIGIIHIHHIHIIIIIIFIIIIIHHHCDIGHHIIHHIIIIIIHHIIIIIIIHIIHIIIIIIIIIHHGIIHHHGIIHGHHIIIIHGHIIIIIIIIIIHIIHIIIIIIHIHIHHIIHIIIHHFIHIIHIIIIHIHIIIIIIIIIIIGIIHIIIIIIIIIIIIIIIHHHIIHHIIIIIIIIIIIIHIHHHIIIIIIIIIIIIIIIIIIIIIHHHHIIIIIIIIIHHGHIIIIIIIHIIIIIIIIHIIIIIIIIIIIIIHGHIIIIIIIDDDDD
@HISEQ:969:HM2KJBCX2:2:1102:8007:9168 2:N:0:ACTATGCA
ACTCATCTTCCACCCAACTATCCCTATTAATCATTACGTCAATCCTAGAAACCAACAAAATAGGATCAAACGTCCTATTTCATTATTCCATGCTAATGTATTCAAGCGTTAGCCTGCTTTAAACACTCTAATTTTTTCAAAGTAACAGTCCTGTTTCCCTGCAACACCAAATTAATGACATTACAGTTCTTCAAGAAGGAGGAACCAGTAAAGCCAGTACATACCAGAGGCACGACCAACCTACTAATCCCGAAATTCAACTACGAGCTTTTTAACTGCAACAACTTTAATATACGCTATTGGAGCTGGAATTACCGCGGCTGCTGGCACCAGACTTGCCCTCCAA
+
DDDDDIIIIIIIIIIIIIIIIIIIIGIIIIIIIIIIIIIIIIIIIIGIIIIIIIIIIHIIHHHIHHIIIIIIHHHIIIIIIIIIIIIIIGIHHIIIIIIIIHHHIIIIIIIIIIIIIIIIIIIIIIIIIIIIIIIIIIIHIIIIIIIIHIIIIHIIIIIIIIIIIIIIIIIHHIIIIIIIIIIIIIIIIIIIIIIIIIIIIIIIIIIIIIIIIIIIIIIIIIIIIIIIIIIIIIIIIIHIIIHHHIIIIIIIIIIIIIIIIIHIIIIIIIIIIIHIIIIIIIIIIIIIIIIIIIIIIIIIHIIIIIIIIIIIIIIIIIIIIIIIIIIHIIIIIIIIIIIIIDDDDD
@HISEQ:969:HM2KJBCX2:2:1102:15128:10109 2:N:0:ACTATGCA
ACTCATCTTCCACCCAACTATCCCTATTAATCATTACATCGATCCTAGAAACCAACAAAATAGAATCGGATGTCCTATTTCATTATTCCATGCTAATGTATTCAAGCGTGAGCCTGCTTTAAACACTCTAATTTTTTCAAGGTAACAGTCCTAATTCCCCGTGACACCAAATTAATGGCATTACGGTTCTTTAGAAGGTGAGAAATCAATAATATCAGTACATACCAACGGCATGACCGAAACATTGATCCCGAAATTCAACTACGAGCTTTTTAACTGCAACAACTTTAATATACGCTATTGGAGCTGGAATTACCGCGGCTGCTGGCACCAGACTTGCCCTCCAA
+
DDDDDIIIIIIIIIIIIIHHHIIIIIIIIHIIIIIIIIIIHIIIGIGHIIIIIIHIIIIGHFGHIIIIIIIIHHHIHHIIIHIIGHIIIIIIIIIIIHHHHFHHHHHHIIIIGGHIIHIIIIHIIIIIIHHIIIIIIHHHIIIHEHHHFHHIIIIIIIIIIIIIIHIHIHHGHIIHHHIIIIIHIIHHEHIIIIIIIIIHHHHIIIIHIGIIIHHHIIIIIIIIIIIIIIHIIHIIIHIIIHHHHGIHHIIIIIIHIIIIIIHIIIIHEEHIIHHDHIIHIIIIHHGIIIIHGIIIHEHHGGIIIIIHIIIIHIIIIHGIIIIHHHIIIIIIGIHHIIIIHF@@BDB
@HISEQ:969:HM2KJBCX2:2:1102:13441:10950 2:N:0:ACTATGCA
ACTCATCTTCCACCCAACTATCCCTATTAATCATTACGTCAATCCTAGAAACCAACAAAATAGGATCAACGTCCTATTTCATTATTCCATGCTAATGTATTCAAGCGCGAGCCTGCTTTAAACACTCTAATTTTTTCAAAGTAACAGTCCTGATTCCCCACCACACCAAATTAATGACATGATGGTTCGTCAGAAGGTAGAAATCAGTAACACCAGTACGTACCGAAGGCACGACCAGCGTACTAATCCCGAAATTCAACTACGAGCTTTTTAACTGCAACAACTTTAATATACGCTATTGGAGCTGGAATTACCGCGGCTGCTGGCACCAGACTTGCCCTCCAA
+
DDDDCIIIIIIIIIIIIIIIIIIIIIIIIIIIIIIIIIIIHIIIIIHHEHGIIHHIFH@HHCFFIIIIGHHHIIHIIHIIIIIIIIIIEHHIIIGIHHIIIIIIHIHIIIIIIIIIIIIIHIIIIIIIIIIIIIIIIIHIHIHIIIIIIIIIIIIIIIIIIIIIIIIIIIIIHIIHIIIIIIIIHIIIIIHIIIIIIIIIIIIIIIIIIIIIIIIIIIIIIIIIIIIIIIIIIIIIIIIIIHIIIIIIIIIIIIIGIIIIIIIHIIIIIIIIIIIHIIIIIIIIIIIIIIIIIIIIIIIIIIIIIIIIIIIIIIIIIIIIIIIIIIIIIIIIIIIIIIIIDDDDD
@HISEQ:969:HM2KJBCX2:2:1102:20903:10415 2:N:0:ACTATGCA
ACTCATCTTCCACCCAACTATCCCTATTAATCATTACGTCGATCCTAGAAACCAACAAAATAGGGTCAAACGTCTTATTTCATTATTCCATACTAATGTATTCAAGCTAATGCCTGCTTTAAACACTCTAATTTTTTCAAAGTAACAGTCCTAACTCCCCATAATACCAAATTAATGACATCATGGTTCGTCAGAAGGGAGAAATCAATGATACCAGTACGTACCAGAGACACGACCGATATATTGATCCCAAAATTCAACTACGAGCTTTTTAACTGCAACAACTTTAATATACGCTATTGGAGCTGGAATTACCACGGCTGCTGGCACCAGACTTGCCCTCCAA
+
DDDBDIIIIIIIIIIHIIHIIIIIIHIIIIIIIIIIIIHHIIIIIIIIIIIIIIIIIHIIIIIHGHIHIIIGHIHEHHHICHHHHIHIIIHIIHIIIHIIGHFHHHIIHHIHHHHIIIIIIIIIIIIIIHHIIIIIIIHIIHHIIIIHIIIIIIHHIIIHIIIIIIIFHIIIIIIHIHIIIIIIIHHIHGIIIIHHIIIIIHIHHEGIHFGIIIIHIIIIIIIIIIIIIIGIIIIIIIIIIHIHFIIIIIIHIIIIIGIIIHHIHHIHHIIIIIIIIIIIIIIHIHHIHHIIIHIIHHGIIIHIIIIIIIIIIIIIIIIIIIIIIIIIIIIIIIIIIIIIIDDDDD
@HISEQ:969:HM2KJBCX2:2:1102:11460:13250 2:N:0:ACTATGCA
ACTCATCTTCCACCCAACTATCCCTATTAATCATTACGTCAATCCTAGAAACCAACAAAATAGGATCGAACGTCCTATTTCATTATTCCATGCTAATGTATTCAAGCGTTAGCTTGCTTTAAACACTCTAATTTTTTCAAAGTAACAGTCCAAATTCCCCGCAACACCAAATTAATGGCATTACGGCTCATCAGGAAGGAGGAATCAGTGAGACCAGTACATACCAGAGGCATGACCAACCTACTAACCCCGAAATTCAACTACGAGCTTTTTAACTGCAACAACTTTAATATACGCTATTGGAGCTGGAATTACCGCGGCTGCTGGCACCAGACTTGCCCTCCAA
+
DDDDDIIIIIIIIIHIIIIIIIIGIIIIIIIIIIIIIIIIIIIIIIIIIIIIIIIHGHHIIIIHIHIIIHHIHHHIHIHIIIIIIIIHIIIHHHIIIIIIIHIIIHIIIIIIIHHHHIIHHGHHHEHIIIHIIHHHIIIHIIHIIHIHIIHHHIHIIIIIIIIHHIIIIIHIIIHGHIIIIIIIIIIIIIIIIIIIIIIIIIIIIIIIIIIIIIIIIIIIIIIIIIIIIIIIHIHHIIIHHIHHHIHIIIIIHIIIIIIIIHHIIIIIIIIIIIHHIIIIIIIIHHIIIIIIIIHIHIIHIIIIIIIIIHIIIIIIIIIIIIIIIIIIIIIIIHIIIIIIIDDDDD
@HISEQ:969:HM2KJBCX2:2:1102:14855:13708 2:N:0:ACTATGCA
ACTCATCTTCCACCCAACTATCCCTATTAATCATTACGTCAATCCTAGAAACCAACAAAATAGGATCGAACGTCCTATTTCATTATTCCATGCTAATGTATTCAAGCGTTAGCCTGCTTTAAACACTCTAATTTTTTCAAAGTAACAGTCCTGTTTCCCTGCAACACCAAATTAATGACATTACAGTTCTTCAAGAAGGAGGAATCAGTAAAGCCAGTACACACCATTGGCACGACCAACCTACTGACCCCGAAATTCAACTACGAGCTTTTTAACTGCAACAACTTTAATATACGCTATTGGAGCTGGAATTACCGCGGCTGCTGGCACCAGACTTGCCCTCCAA
+
BDD?AIGIIIIIEHHHIHHIIGFHHHHEHHFFHIIHIIH?CHHHHHEEHEHF?FGFHIGHHE@CFGHHIGEHHH0CGHHHCHHHHHIGFIHHCHEHIIHHIEFIHHIHIHIIIGIHGIHHIHHFIIHHGH@DDHIHIHIHHHGHHHHCGIHHHHIIIIHGIHHHHHHIHIHHHHHHHIIIHIIIIIIHEHIIIGIIIIHHHFIIHIHIHGHFHE?HHEHIHHHGIHEHEGIIIIIIIIIIIHGFCHIHIIIHIIIHHHIIIIIHIIHIHIIIIIHIIIIIIIIHIHEHIIIIHIHIIIHHGIIIIIIIIIIIIIIIIIIIIIIIIIIIIIIIIHIIIHHIHBADDD
@HISEQ:969:HM2KJBCX2:2:1102:4787:13759 2:N:0:ACTATGCA
ACTCATCTTCCACCCAACTATCCCTATTAATCATTACGTCAATCCTAGAAACCAACAAAATAGAATCAAACGTCCTATTTCATTATTCCATGCTAATGTATTAAAGCGTAAGCCTGCTTTAAACACTCTAATTTTTTCAAAGTAACAGTCCTGATTCCCCACGACACCAAATTAATGACATCGCGGTTCTTCAGAAGGTAGGAACCAATAATACCAGTGCGTACCGAGGCACGACCGACAATTTGATCCCGAAATTCAACTACGAGCTTTTTAACTGCAACAACTTTAATATACGCTATTGGAGCTGGAATTACCGCGGCTGCTGGCACCAGACTTGCCCTCCAA
+
ADDDDIIIIIIIHHIHIIIIHIIIIIIIIHIIIIIIIIIIIIIIHHIIIIIHIIGHHHHHIIHEHHHHHIIIHHGHIIIIIIIIHHIGIHHHIIGIIIIIIIHHIIHHIIIIIIHHIIIIIIIIIIIIIIIIIIIIIIIIIIIIIIHIIIIIIIIHIIIIIIIHIIIIIIIHIIIIIIIIIIIIIIIIIIIIIIIIIIIIIIIIIIIIIIIIIIIIIIGIIIIIIIIIIIIIIIIIIIIIIIIHIIIIIIIIIIHIIIIIIHIIIIIIIIIIIIIIIIIIIIIIIIIIIIIIIIIHHGFFIIIIIIIIIIIIIIIIIIIIIIIIIIIIIIIIIIIIIIIIDDDDD
@HISEQ:969:HM2KJBCX2:2:1102:11551:15352 2:N:0:ACTATGCA
ACTCATCTTCCACCCAACTATCCCTATTAATCATTACGGTGATCCTAGAAACCAACAAAATAGAACCATACCGTCCTATTCTATTATCCCATGCTAATGTATTCGAGCAAAAATGCCTGCTTTAAACAAACACTCTAATTTTTTCAAGGTAAAGGTCCTGGATCCGCAAGACACCCAATAAAGGACATCAAGTTTCTCCAGAAGGTGAGAAATCAACAGTAACAGTTCATACCCCTTAAGGCATACCATCACGTCAATCCCGAAATTCAACTACGAGCTTTTTAACTGCAACAACTTTAATATACGCTATTGGAGCTGGAATTACCGCGGCTGCTGGCACCAGACTTGCCCTCCAA
+
CDCDDHIIIIIIIIIIIIIIIIIIIIIIIIIIIIIIIIIIIIIIIIIIIIIIIIHIIHIIIHHIHHHIIIIIHGHDHIIIIIIFHHHIIIHHGCCHIHIIHFHHHI?HHIHHIIIIIHHIHHHIIIIIHIIIIIHIHIIIIHHIIIIIIIIIIIIIIIIHIIHIIHHIIIHHIIHHIIHHIIIIIIIIIIIIIHIIIIIIIIIIIHIIIIIIIIIIIHIIIIIIIIIIIIHIIIIIIIIIIIIIIIIIHIIIIHGHHIHIIIIIIIIIIIHIIIIIIIIIIIIIIIIIIIIIIIIIIIIIIHIIIIIIIIIIIIIIIIIIIIIIIIIIIIIIIIIIIIIIIIIHIIIIIIIDDDDD
@HISEQ:969:HM2KJBCX2:2:1102:8079:15725 2:N:0:ACTATGCA
ACTCATCTTCCACCCAACTATCCCTATTAATCATTACGGTGGTCCTAGAAACCAACAAAATAGAACCATGCCGTCCTATTTTATTATTCCATGCTAATGTATTCAAGCAAAAATGCCTGCTTTAAACACTCTAATTTTTTCAAAGTAAAGGTCCTGGTTCCCCGCGGCATCCAATTAAGGACATCGCGGTTCTCCAGAAGGTGAGAAATTGACTGCACCAGTTCATACCCCGTGAGGCACGACCGATGCGCCAATCCCGAAATTCAACTACGAGCTTTTTAACTGCAACAACTTTAATATACGCTATTGGAGCTGGAATTACCGCGGCTGCTGGCACCAGACTTGCCCTCCAA
+
D?DBDHHFHHEH11EEHHH@C1D1G@HHIEC?GHHGHEHFHHEHHGHGHH?@C1GEHEH?DF@11DGHH1GEHCCHEHGCEHIIICHC111<DCEHHHHC@F<EIHCDIHEHHHHGIHHGHIHEHHF1IIIIIHIHGIIIHHGFIIHIHHHHHIHEHDHHHHHGIIHIHCHIHIHHHHHHGIIHHGHIIHHIHGIIIIIIIIIHHHIIHHIIIGIIIIIIIIIIIIHHIHHHHHHHHHIIIIHHIIIIGHHGHHDCIHIHHHGIIIGIHIIIHIIHIIIHGIIIIIIIIHHIHIHHIIIHHIIIIHIIIIHIIIIIHHHIIIIIIIIIHGIIHIIIIIHGIIIIIHHHADB@B
@HISEQ:969:HM2KJBCX2:2:1102:2473:16343 2:N:0:ACTATGCA
ACTCATCTTCCACCCAACTATCCCTATTAATCATTACGGTGGTCCTAAAACCAACAAAATAGAACCAACGTCCTATTCTATTATTCCATGCTAATCTATTCAAGCAAATGCCCGCTTTAAACACTCTAATTTTTTCAAGGTAATGGTCCTGGTTCCCCGACACACCCAATAAAGGGCATCCCGGCTCACCAGAAGGATAGACCCGACGACAGAACAGTACTCGCCAAAGACGGACCATCCGGCCAGGCCTAAAATTCAACTACGAGCTTTTTAACTGCAACAACTTTAATATACGCTATTGGAGCTGGAATTACCGCGGCTGCTGGCACCAGACTTGCCCTCCAA
+
DD@@@HHIIIGHIHHHGHHHHHIIIIHIIGHIIIIHIFEHHIHEFHIIHEH@HIHE1DHEFHHIIIIIIIHEEHIGHEHHHIIHG@CGHHFFHIIIHIHHHFFGHHHHGHHHHIHFGHHHHHIIIHHHEHHHHEHHFEHHHIHFHEGHFHHGECGEHGHHIIIHHGHHCHFEGAA@E@GFHICHHIHHFGHHHIHEEHIHG@HH@EEEHHCCEHHHHFEFHIHGG?HHD<@@EG?HIIHHEHHHFEH?FHHIIHGD1FEE@HEG<C=EHHGGCCECIHEGEFEEFCEEHHHCEH@C<C1CHHEIHIIIHHHDHDHHIIIHHEEHGEEHIIHHEEECHIHCDDDBD
@HISEQ:969:HM2KJBCX2:2:1102:10250:16953 2:N:0:ACTATGCA
ACTCATCTTCCACCCAACTATCCCTATTAATCATTACGGTGATCCTAGAAACCAACAAAATAGAATCATGCCGTCCTATTTCGTTATTCCATGCTAATCTATTCAAGCATAAAGCCTGCTTTAAACACTCTAATTTTTTCAAAGTAACAGTCCTAGCTCCCTATTACACCTAGTGAAAGGCATAATAGTTCACTAGAAGGTGGAGATTGACATTACCAGTACATGTCCGAAAACACGACCGGTACGCTAATCCCGAAATTCAACTACGAGCTTTTTAACTGCAACAACTTTAATATACGCTATTGGAGCTGGAATTACCGCGGCTGCTGGCACCAGACTTGCCCTCCAA
+
DDDDDHIIIIHHGHHIIIIIHFIEGHIIHIIHIIIIIHDHIIIIIIIIIGHHIIHIIIIHHIIIIIIII@@GCDHHIIIIHHGHHEHHEFHIHGGHHIGIHGHHHIIHHHIHIIHIIHIHIIIIHHHIIIHHIIIIHIIIGFHHIHIIIIIIIIIFHIHGIHHIHIIIIIIHIIHIIIIIIIHHIFIIIIIIHIIIIIIIIIIIIIIIHIIIIHHGIIIIIIFHIIHIIHIIHGIIIHHIIIIIIIHHIIIIGIIIIIIIHIIHHHIIHIIIIIIIHIIIHIIIIIIIIIIIIIIIHIIIIIIIIIIIIIIIIIIIIHIIIIIIIIIIIIIIIIIIIIIIIIIIDDDDD
@HISEQ:969:HM2KJBCX2:2:1102:1998:17398 2:N:0:ACTATGCA
ACTCATCTTCCACCCAACTATCCCTATTAATCATTACGTCGATCCTAGAAACCAACAAAATAGAATCAAACGTCCTATTTCATTATTCCATGCTAATGTATTCAAGCGTGAGCCTGCTTTAAACACTCTAATTTTTTCAAAGTAACAGTCCTGATTCCCCACAACACCAAATAAATGACATCATGGTTCGTCAGAAGGGAGAAACCAACAATGCCAGTACGTACCTAGGCACGACCGACATGATGGTCCCGAAATTCAACTACGAGCTTTTTAACTGCAGCAACTTTAATATACGCTATTGGAGCTGGAATTACCGCGGCTGCTGGCACCAGACTTGCCCTCCAA
+
CDDDDIIIIIIIIIIIIIIIIIIIIIIIIIIIIIIIIIIIIIIHIIIIIIIIGHIIHHHIIIIIHIIIIIIIIGHHIIIIIIIIHIIGHIIIHIIIIIIIIIIIIIIIIIHIIIIIIIIIIHHHIIIIIIIIIIIIIIIIIIIIIIIIIIIIIIIHIIHIIIIGIIIHIIIIIIIIIIIIIIIIIIIIIIIIIIIIIIIIIIIIIIIIIIIIIIIIIIIIIIIIIIIIIIIIIIIIIIIIIIHGHIIIIIIIIIIIIIIIIHIIIIIIIIIIIIIIIIIIIIIIIIIIIIIIIIIIIIIIIIIIIIIIIIIIIIIIIIIIIIIIIIIIIIIIIIIIIIIIDDDDD
@HISEQ:969:HM2KJBCX2:2:1102:16647:17101 2:N:0:ACTATGCA
ACTCATCTTCCACCCAACTATCCCTATTAATCATTACGTCAATCCTAGAAACCAACAAAATAGGATCGAACGTCCTATTTCATTATTCCATGCTAATGTATTCAAGCGTTAGCCTGCTTTAAACACTCTAATTTTTTCAAAGTAACAGTCCTGTTTCCCTGCAACACCAAATTAATGGCATTACAGTTCTTCAGAAAGGAGGAATCAGCGAAGCCAGTGCATACCAGTGGCACGACCAACCTGCTGACCCCGAAATTCAACTACGAGCTTTTTAACTGCAACAACTTTAATATACGCTATTGGAGCTGGAATTACCGCGGCTGCTGGCACCAGACTTGCCCTCCAA
+
DDDDDIHIIIIIIH=HIHIIIIIIHIFHFHIIIIHIIIIIIHIEHIIHHHHEH?FHHIIEHHEHIGFHHHEHHIIIIGHEHIIIEHHGHIHEE@HHIHGHHIHHIFHIHHHIGIHHHHIHHHIIIIIHGCHHIIHHHIHHIHHIIHHIIHIHHHHIHIHHHHIHHIIIIHHGHIIIHHHHHHFIHIIHHHHHIHHIIIHHHIIIIIHIIIIIIIIIIIIHIHIHIIIIHIIIIHIIIHDEHHHHFIIIHIHIIIIIHIIIHFIGIIIIHIIIHHGHIIIIIIIIIHHIIIIIIIHGHHHHHIIHHIFIIIIIIIIIIIIIHIIIGIIIIIIIIHIHIIIIHD@DDD
@HISEQ:969:HM2KJBCX2:2:1102:9489:17292 2:N:0:ACTATGCA
ACTCATCTTCCACCCAACTATCCCTATTAATCATGACTTCAGTCCACAAACACCAACAAAAAGAGGACCGGAGCCCACTATTATTATTCCATGCTAATGTATTCATAGCAAACACTGCCTGCTTTAAACACTCTAATTTTTTCAAAGTAAAAGATCTAGACTAACACTGCACCCATCCAATGAAGGAGAGAGCAGTGAGCTAGAAGGATGGCCTGGCCAAGCCGGCACTCACACACGAATCCGCATGCGGGCCTGCTGCACCACACCAGAAATCCAACTACGAGCTTTTTAACTGCAGCAACTTTAATATACGCTATTGGAGCTGGAATTACCGCGGCTGCTGGCACCAGACTTGCCCTCCAA
+
DDDDDIIIIIIIHIIHIIIIIIIHIIIIIIIIIIIIIIIIIIIIIIIIIIIIIIHIIIIHHHGHGHIIIGHDHHIHIHIIIIIIIIIIIIIIIIIIIIHHHGHHHIIHHHEHEHHIIIIIIIHIHHHHHHIIIIIIIIIIHHIIIIIIIIHIIIIIIIIIIIIHHHIIIIIIIIHHIIIHGIIIIIIIIIHIHIIIIIHHIIIHHHIIIIIIIIIHHIIIIIIIIIIIIIIIIIIIIIIHIIIIIIIIIIIIIIIHIIIIHGIIHIIIIIIIIIIIIIIIIIIIIIIIIIIIIIIIIIIIIIIIIIIIIIIIIIIIIIIIIIIIIIIIIIIIIIIIIIIIIIIIIIIIIIIIIIIIIIDDDDD
@HISEQ:969:HM2KJBCX2:2:1102:17462:17110 2:N:0:ACTATGCA
ACTCATCTTCCACCCAACTATCCCTATTAATCATTACGGTGATCCTAGAAACCAACAAAATAGAACCATACCGTCCTATTCTATTATCCCATGCTAATGTATTCGAGCAAAAATGCCTGCTTTAAACAAACACTCTAATTTTTTCAAGGTAAAGGTCCTGGATCCGCAAGACACCCAATAAAGGACATCAAGTTTCTCCAGAAGGTGAGAAATCAACAGTAACAGTTCATACCCCTTAAGGCATACCATCACGTCAATCCCGAAATTCAACTACGAGCTTTTTAACTGCAACAACTTTAATATACGCTATTGGAGCTGGAATTACCGCGGCTGCTGGCACCAGACTTGCCCTCCAA
+
CDDDDIIIIIIIIGIIIIIIIIIIIIIIIIIIIIIIIIIIIIIIIIIIIHIIIIIIHGIHHIEHHIIIIIHFHHHIIIIIIIIIIIIIIIIIIIIIIIHHIEGHGHIIIIIIGIIGHIIIIIIIIIIIIIIIIIIIIIIIIIIIIHIIIIIHIIIHHIIHIIHHIGIIIIIIIIIIIIIIIIIIIIIIIGIIIIIIIIIIIIIIHHHIIIHIIIIIIIIIIIIIIIHIIIIIIIIIIIIHGIIIIIIIIIIIIHHHIHIIHIIIIIIIIIIIIIIIIIHIIIIIIIIIIIIIIIIIIIIIIIIHIIIHIIIIIIIIIIIIIIIIIIIIIIIIIIIIIIIIIIIIIIIIIIIDDDDD
@HISEQ:969:HM2KJBCX2:2:1102:19744:17413 2:N:0:ACTATGCA
ACTCATCTTCCACCCAACTATCCCTATTAATCATTACGTCAATCCTAGAAACCAACAAAATAGGATCAAACGTCCTATTTCATTATTCCATGCTAATGTATTCAAGCGTTAGCCTGCTTTAAACACTCTAATTTTTTCAAAGTAACAGTCCTGTTTCCCTGCAACACCAAATTAATGACATTACAGTTCTTCAAGAAGGAGGAACCAGTGAAGCCAGTACATACCAGAGGCACGACCAACCTACTAATCCCGAAATTCAACTACGAGCTTTTTAACTGCAACAACTTTAATATACGCTATTGGAGCTGGAATTACCGCGGCTGCTGGCACCAGACTTGCCCTCCAA
+
DDDADHIHIIIIIIHHIIIIIIIIIIHIIIIIIIIIIIIHHIIIHIIHIIIIIIIIIHHHHHHHIIIIIIIIHHHHIIHIGHHHHHIHIIIIEHIEHHIIIHHHHHIHHHIHIIIIIIIIIFHIIIIIHHHIIIIIIIHHIHHHIIIIHHHIIIIHIFIIIIIIIIIIIIIHGIIIIIIIIIIIIIIIIHIIIIIIIIIHHIIIHHIIIIIIIIIIIIIIHHIIIIIIIHIIIIIIIHIIIHHHEIIHGIIIIIIHGIIIHHIIIHHIIIIIIIHHHIIIIIIIIIIIIIIIHIIIIIIHIIIIIIIIIIIIIIIIIIIIIIIIIIIIIIIIIIIIIIIIIDDDDD
@HISEQ:969:HM2KJBCX2:2:1102:3917:18053 2:N:0:ACTATGCA
ACTCATCTTCCACCCAACTATCCCTATTAATCATTACGTCAATCCTAGAAACCAACAAAATAGGATCGAACGTCCTATTTCATTATTCCATGCTAATGTATTCAAGCGTTAGCCTGCTTTAAACACTCTAATTTTTTCAAAGTAACAGTCCTGTTTCCCTGCAACACCAAATTAATGGCATTACAGTTCTTCAGAAAGGAGGAATCAGCGAAGCCAGTGCATACCAGTGGCACGACCAACCTGCTGACCCCGAAATTCAACTACGAGCTTTTTAACTGCAACAACTTTAATATACGCTATTGGAGCTGGAATTACCGCGGCTGCTGGCACCAGACTTGCCCTCCAA
+
DDDDDIIIIIIIIIIIIIIIIIIIIIIIIIIIIIIIIIIIIIIIIIIIGHIIIIIIIHHIHHHHIIIIHIIGHHHIIIIIIIIIIIIEHHIIIIIGIIIIIIHIIHHIIIIIIIIIIIIIIHHIIIIIIHIIIIIIIHHIIIIIIIIIIIIIIIIIIIHIIIIIIIIIIIIIIIIIIIIIIIIIIIIIIIIIIIIIIIIIIIIIIIIIIIIIIIIIIIIIIIIIIIIIIIIIIIIIIIIIIIIHHIIIIIIIIIIIIIIIIIIIIIIIIIIIIIIIIIIIIIIIIIIIIIIIIIIIIIIIIIIIIIIIIIIIIIIIIIIIIIIIIIIIIIIIIIIIIIIIIDDDDD
@HISEQ:969:HM2KJBCX2:2:1102:13321:17846 2:N:0:ACTATGCA
ACTCATCTTCCACCCAACTATCCCTATTAATCATTACGTCAATCCTAGAAACCAACAAAATAGGATCAACGTCCTATTTCATTATTCCATGCTAATGTATTCAAGCGCGAGCCTGCTTTAAACACTCTAATTTTTTCAAAGTAACAGTCCTGATTCCCCGCCACACCAAATTAATGACATGATGGTTCGTCAGAAGGTAGGAACCAGTAACACCAGTACGTACCTAAGGCACGACCAACGTACTGATCCCGAAATTCAACTACGAGCTTTTTAACTGCAACAACTTTAATATACGCTATTGGAGCTGGAATTGCCGCGGCTGCTGGCACCAGACTTGCCCTCCAA
+
@@DDDGIIHHHHGHIIHHHIIHHIIGHIHIHEHIHEHCCHHHHCHGHHHHHE<CEHIIGHHH1GEHHI??@EHEEHHFHHHHIIIEHHHHE?GGEHHEHHHFHGIHHHHHHGHGEHGGEHHEEHCFHHF@DHFCHHHFHHIHHHHHHHHIH?HEH?G?<HHIIIHHHHHHGHHHEFHHIIIHHHC?IHHEHHIIIIIHHGEHHIIIHHHHGIIHHHHEHHHIHCHHGGGIIIGIIIIIIIIHFGHIHIHEGIHHIIHIHG=HIIIIIIGIIHIIIIHIIIIHFIHHGIIIIIHGIIIIIIIHIHHHHIIIIHCGIIIIIHIIIHIGIIIIIIIIHHIIEEDDDBD
@HISEQ:969:HM2KJBCX2:2:1102:10337:17963 2:N:0:ACTATGCA
ACTCATCTTCCACCCAACTATCCCTATTAATCATTACATCGATCCTAGAAACCAACAAAATAGAATCTGATGTCCTATTTCATTATTCCATGCTAATGTATTCAAGCGTAAGCTTGCTTTAAACACTCTAATTTTTTCAAGGTAACAGTCCTAATTCCCCATAACATCAAATAAATGACATTATGGTTCTTTAGAAGGTGAGAACCAATAAAACCAGTACATACCAAGGCATGACCGATTCCTTGATCCCGAAATTCAACTACGAGCTTTTTAACTGCAACAACTTTAATATACGCTATTGGAGCTGGAATTACCGCGGCTGCTGGCACCAGACTTGCCCTCCAA
+
DDDDDIIIIIIIIIIIIIIIIIIIIIIIHIIIHIIIIIIIIIIIIIIIHIIHIIHIIHIIIIIIGGHIIHIHIIHIIIIIHIIHIIIIHHHIGHIGHHHIIIIIIHHFHHIIHHHIIIIIIIIIIIIIHIHIIIIHIIIIIIIIIIIHHIIIIIIIIFGIIIIIIIIIIIIIIIIIIIIIIIIIIIIIIIIIIIHHIIHHIIIHHIIIIIIIIIIIIIIIIIIIIIIIIIIIIIIIIIIIIHHDIIIIIIIIIIIIIIIHGIIIIHIIIIIIIIIIIIIIIIIIHGIIIIIIIIIIIIIIIIIIIIIHIIHIIIIIIIIIIIIIIIIIIIIIIIIIIIIIDDDDD
@HISEQ:969:HM2KJBCX2:2:1102:14192:18228 2:N:0:ACTATGCA
ACTCATCTTCCACCCAACTATCCCTATTAATCATTACGTCAATCCTAGAAACCAACAAAATAGGATCAAACGTCCTATTTCATTATTCCATGCTAATGTATTCAAGCGTTAGCCTGCTTTAAACACTCTAATTTTTTCAAAGTAACAGTCCTGTTTCCCTGCAACACCAAATTAATGACATTACAGTTCTTCAAGAAGGAGGAACCAGTAAAGCCAGTACATACCAGAGGCACGACCAACTTACTAATCCCGAAATTCAACTACGAGCTTTTTAACTGCAACAACTTTAATATACGCTATTGGAGCTGGAATTACCGCGGCTGCTGGCACCAGACTTGCCCTCCAA
+
ADDDDHIHHHFHIIIIHIHIIIIIIIIIHIIGGIIIIIHHIHIHIIIHHIIIGIIHHHIIIIHIIIIIIHHEEHFHIIIGIHIHHHHIGIE1C@GHIIIIIIHHIIIIIHIIIIIIIHHHIGIIIIHHIIIIIIHHHIIIIIIIIHCHIIIHHHIIIIHIHIIHIIIIIIIIIIIIHIHGHIIIIIIIIIIIIIHIIIIIIIIGIIIIIIIIIIIIIIIIIIIIIIHIIIIIIIIIIIIIIIHHIIIGIIIIIIIIIIIIIIIIIHIIIIIHIIIIIIIIIIIIIIIIIIIIIIIIIIHIHIIIIIIIIIIIIIIIHIIIIIIIIIIIIIIIIHIIIIIIIDDDDD
@HISEQ:969:HM2KJBCX2:2:1102:15652:18437 2:N:0:ACTATGCA
ACTCATCTTCCACCCAACTATCCCTATTAATCATTACGTCAATCCTAGAAACCAACAAAATAGGATCGAACGTCCTATTTCATTATTCCATGCTAATGTATTCAAGCGTTAGCTTGCTTTAAACACTCTAATTTTTTCAAAGTAACAGTCCAAATTCCCCAAAACACCAAATTAATGGCATTAAGGTTCATCAGGAAGGAGGAATCAGTGAGACCAGTACATACCAGAGGCATGACCAACCTACTAACCCCGAAATTCAACTACGAGCTTTTTAACTGCAACAACTTTAATATACGCTATTGGAGCTGGAATTACCGCGGCTGCTGGCACCAGACTTGCCCTCCAA
+
DDDDDIIIIIIIIIIIIIIIIIIIIIIIIIIIHHIIIIIIIIIIIIIHHHIIIIIIHGHIIIHIIIICCGHHHHHIGIIIIIIIIIIIHIHHIIIGIIIIIIIIIHIIIIIIIIIHHIIHHHIIIIIIIIIIIIHHHIHHIIIHIIIHHIHIIIIIIIIIIIHIIIGHIIIIIHIIIIIIIIHIIIIIIIIIIIIIIIIIIIIIHIIIIIHIIIIIIIIHIIIIIIIHIIIIIIIIIIIIIHHFIHHIIIIIIIIIIIIIHHHIIIGIIIIIIHHHIIIIIIIIIIIIIIIIIIIIIIIIIIIIIIIIIIIIIIIIIIIIIHIIIIIIIIIIIHIIIIIIIDDDDD
@HISEQ:969:HM2KJBCX2:2:1102:17552:19588 2:N:0:ACTATGCA
ACTCATCTTCCACCCAACTATCCCTATTAATCATTACGTCAATCCTAGAAACCAACAAAATAGGATCAACGTCCTATTTCATTATTCCATGCTAATGTATTCAAGCGCGAGCCTGCTTTAAACACTCTAATTTTTTCAAAGTAACAGTCCTGATTCCCCACCACACCAAATTAATGACATGATAGTTCGTCAGAAGGTAGGAATCAGTAACACCAGTACGTACCGAAGGCACGACCAGCGTACTAATCCCGAAATTCAACTACGAGCTTTTTAACTGCAACAACTTTAATATACGCTATTGGAGCTGGAATTACCGCGGCTGCTGGCACCAGACTTGCCCTCCAA
+
ADDDDIIIIIIIIGHHHHHHIIHHIIIIIIIIIIIICHIIIHIIIIIHHIIIIIIGH1CFHHH@HHIIGHDHHHHIIHIIHIIIIHCEHHIIIHHIHHEHHFHHHIGIIHIHIHGHHFHHHHHHIHIIIHHHHHIHIHHIIHIHHIEEEHHHIHHIIIIIHHHFFHHHHHIIHHEGFCHCHFIHEDGHIHGIIHHEIHHHHGIHIIIIHGEHIHIIHHHGIHHHIIHHFHEHHFH9HHHHHHHFHDDHHHEEFHCH@HEIHIIIHHHHHGIHGHHEHHHHIHIIHCFCGIIIHHHHCHIIHIIIFIIIGHHDHDHDDIIIIIIIIIGIIIIHEIIIGIIHAABAA
@HISEQ:969:HM2KJBCX2:2:1102:6908:20216 2:N:0:ACTATGCA
ACTCATCTTCCACCCAACTATCCCTATTAATCATTACGTCAATCCTAGAAACCAACAAAATAAGATCGAACGTCCTATTTCATTATTCCATGCTAATGTATTCAAGCGTGAGCCTGCTTTAAACACTCTAATTTTTTCAAAGTAACAGTCCTGATTCCCCATGACACCAAATTAATGACATCATGGTTCGTCAGAAGGTAGGAATCAATAATACCAGTACGTACAATAGCACGACCAATAAATTGATCCCGAAATTCAACTACGAGCTTTTTAACTGCAACAACTTTAATATACGCTATTGGAGCTGGAATTACCGCGGCTGCTGGCACCAGACTTGC
+
DDDDDHFHIIIIIIIIIIIIIIIIIIIIIIIIIIIIIIIIIIIIIIIIIHIIHHIIGIHGIHIIHIHIGHHIIIIIIIHIIHIIIGIHIIIIIIIIIIIHHHIHIIIIIIIIIIIIIHIIIIIIIIIIIIIIIIIIIIIIIIIHHIIIGIIIIIIIIIHIIHHIIIIIIIIHIIIIIIIIIIIIHIIIIIIIIIIIIIHIIIIIIIIIIIIIIIIHIIHIIIIIIIIIIIIIIIIIHIIIIIIIIIIIIIIIIIIIIIIIIIIIIIIIIHIIIIIIIIIIIIHIIIIIIIIIIIIIIIIIIIIIIIIIIIIIIIIIIIIIIIIIIIIIGIIIIDDDDD
@HISEQ:969:HM2KJBCX2:2:1102:10210:20419 2:N:0:ACTATGCA
ACTCATCTTCCACCCAACTATCCCTATTAATCATTACGGTGGTCCTAGACCAACAAAATAGAACCAACGTCCTATTCTATTATTCCATGCTAATCTATTCAAGCAAATGCCTGCTTTAAACACTCTAATTTTTTCAAGGTAATGGTCCTGGCTCCCCGGTACACTCAATAAAGAACATGCCGGTTCACCAGAAGGTAAGACCCGACACAGAACAGTACTCGCCAAAGACGGACCGCCCGGCCAGGCCTAAAATTCAACTACGAGCTTTTTAACTGCAACAACTTTAATATACGCTATTGGAGCTGGAATTACCGCGGCTGCTGGCACCAGACTTGCCCTCCAA
+
DDDDDHHIIIIIIIIIIIIHHHIIIIIIIIIIHIIIIIIIIIIHHIIIIIHIIIIIEHHHGHHHHIIIIHIIIGHIIIHIIIIFIIGIIIIHHIIHIIIHIIIIIIIIIIIIIIHIIIIIIIIIHIIHHIHHHIHIIIHIIIIIIIHIHIHIHIIIIIIIIIIIIIIIIHIIIIIIIIIIIIIIIIIIIIIIIIIIIIIIIIIIIIIIIIIIIIIIIIIIIIIIIIIHIIIHIIIIIIIIHHIIIHIIIIIIIIIIIIIHIIIIIIIIIIIIIIIIIIIIIIIIIIIIIHHIIIHHFGIIIIIIIIIIIHIHCIIIIIIIIIIIIIIIIIIIIIIIIIDDDDD
@HISEQ:969:HM2KJBCX2:2:1102:12238:20207 2:N:0:ACTATGCA
ACTCATCTTCCACCCAACTATCCCTATTAATCATTACGGTGATCCTAGAAACCAACGAAATAGAATCAGTCCGTCCTATTTCATTATTCCATGCTAATGTATTCAGACGATAGTCTGCTTTAAACACTCTAATTTTTTCAAAGTAACAGTCCTGATTTCCAATCACACCAAATAAATGGCATGAAAGTTCCTCAGAAGGTAGAGATCCATCTCACCAGTGCAGACAATTAAGCCTGACCAATGGGTAGACCCCGAAGTTCAACTACGAGCTTTTTAACTGCAACAACTTTAATATACGCTATTGGAGCTGGAATTACCGCGGCTGCTGGCACCAGACTTGCCCTCCAA
+
DDDDDIIIIIIIIIIIIIIHIIIIIIIIIIIIIIIGIIIIIIIIIIIGIHIIIIIIIIIIIIHHIIIHIIIGIHHIIIIIIIHIIHIIIIIIIIIIIIIIHHHIIIIIIIIIHHIIIHIIIIIHHHIIIIIIIIHIHIIIIIIIIIIIIIIIIIIIIHIIHIIIIIIIIIIIIIIIIIIHIIIIIIIIIIIIIIIIIIHIIIIIIIIIIHHGHIIIHIIIIIIIIIIIIIIIIIHIIIIIHIIIIHFGHHIIIIIIIIIIIIIIIIIIIIIIIIIIIIIIIIIIIIIIIIIIIIIIIIIIIIIIIIIHIIIIIIIIIIIIIIIIIIIIIIIIIIIIIIIIIIIDDDDD
@HISEQ:969:HM2KJBCX2:2:1102:8568:21090 2:N:0:ACTATGCA
ACTCATCTTCCACCCAACTATCCCTATTAATCATTACGTCAATCCTAGAAACCAACAAAATAGGATCGAACGTCCTATTTCATTATTCCATGCTAATGTATTCAAGCGTTAGCTTGCTTTAAACACTCTAATTTTTTCAAAGTAACAGTCCAAATTCCCCGCAACACCAAATTAATGGCATTACGGCTCATCAGGAAGGAGGAATCAGTGAGACCAGTACATACCAGAGGCATGACCAACCTACTAACCCCGAAATTCAACTACGAGCTTTTTAACTGCAACAACTTTAATATACGCTATTGGAGCTGGAATTACCGCGGCTGCTGGCACCAGACTTGCCCTCCAA
+
AADDDHF?@?HHGIIIIIIIHIIHIIIIIIIIIIGHIIIIIGIIIIHIIIHHFHHIIGIIIIFHHIIIGHIIIGHIIIIIIIIIIIHEHHIGIIHHIIIIHIHHHHIIIIHIHEIHIIIHIIIIHIIIIIIIIHIIIIHIIIIIIIHIIIIHIHHIIIIGHGIIHIIHIIIIIIIIH?IIGIIHEIIIHHFHHHHHIGIHIIIIIIIIIFH8CIIIIIIIIIIHIHIIIIIIHIIIIIIIIIIHHHHIIIIIIIIIHIIIIHHIIIIIHIIIIIIIIIIIIIIIHIIIIIIIHIIIIHIIIIIIIIIIIIIIIIIIIIIIIIIIIIIIIIIIIIIIIIIIIDDDDD
@HISEQ:969:HM2KJBCX2:2:1102:10615:21398 2:N:0:ACTATGCA
ACTCATCTTCCACCCAACTATCCCTATTAATCATTACGTCAATCCTAGAAACCAACAAAATAGGATCAAACGTCCTATTTCATTATTCCATGCTAATGTATTCAAGCGTTAGCCTGCTTTAAACACTCTAATTTTTTCAAAGTAACAGTCCTGTTTCCCTGCAACACCAAATTAATGACATTACAGTTCTTCAAGAAGGAGGAACCAGTAAAGCCAGTACATACCAGAGGCACGACCAACTTACTAATCCCGAAATTCAACTACGAGCTTTTTAACTGCAACAACTTTAATATACGCTATTGGAGCTGGAATTACCGCGGCTGCTGGCACCAGACTTGCCCT
+
DDDDDIIIIIIHIIIHHHIIIIIIIIHIIIIIIIIIIIIHIIIIIIHHIHHIIIIIIIIFHHGHHHHHHHIHIGIIIIIIIIIIIIHHHIIIIIIIIIHIIIIHIIIIIIIIIIIIIIIIIIIHIIIHIIIIIIIIIIIIIIIIIIIIIIIIIIIIIIIIIIIIIIIIIIIHIIIIIIIIIIIIIIIIIIIIIIIIIIIIIIIIIIIIIIIIIIHIIIIIIIIIIIIIIIIIIIIIIIH;HIIIIIIHIIHIIIIIIIIIIIIIIIIIIIIIIIIIIIIIIIIIIIIIIIIIIIIIIIIIHIHIIIIIIIIIIIIIIIIIIIIIIIIIIIIIIIIIIDDDDD
@HISEQ:969:HM2KJBCX2:2:1102:10995:21788 2:N:0:ACTATGCA
ACTCATCTTCCACCCAACTATCCCTATTAATCATTACGTCAATCCTAGAAACCAACAAAATAGGATCGAACGTCCTATTTCATTATTCCATGCTAATGTATTCAAGCGTTAGCCTGCTTTAAACACTCTAATTTTTTAAAAGTAACAGTCCTGTTTCCCTGCAACACCAAATTAATGACATTACAGTTCTTCAAGAAGGAGGAATCAGTAAAGCCAGTACATACCATTGGCACGACCAACCTACTGACCCCGAAATTCAACTACGAGCTTTTTAACTGCAACAACTTTAATATACGCTATTGGAGCTGGAATTACCGCGGCTGCTGGCACCAGACTTGCCCTCCAA
+
@@@B@G@@GE1FHCEGE=EHEC1DHGHIEEHC1<D111<GHEH@1FCHHEGHHEFHC<C@H1<1<@<G<DGHHH0CGHHHIH<GFFF1<<1<1C@CFH@EH1EHG@=HGCH?C@C1@HECFE@GH@EFDHHEHE9DE$<FFHGCGB<1B7<CF;<<DD1C1@HGCC<<DGGCFHF@@HHEF<C<C<D/<@CHGDCFFAC<0:HCHCD0CIIHG@<C/HHHHHF><<1</.GF<1CC@D<?GF<FD>CCDCC1HHG@HCCEECHD1EFHCCHC1EHGCEIHEHHHD<1F<<HH@GDCHHE@@CHHC@HEHEEHDHHDHFD<<@G<1G@HEFFGHEHGC0C0D0<0<<
@HISEQ:969:HM2KJBCX2:2:1102:6697:21034 2:N:0:ACTATGCA
ACTCATCTTCCACCCAACTATCCCTATTAATCATTACGTCAATCCTAGAAACCAACAAAATAGGATCGAACGTCCTATTTCATTATTCCATGCTAATGTATTCAAGCGTTAGCCTGCTTTAAACACTCTAATTTTTTCAAAGTAACAGTCCTGTTTCCCTGCAACACCAAATTAATGACATTACAGTTCTTCAGAAAGGAGGAATCAGCGAAGCCAGTACATACCAGTGGCACGACCAACCTGCTGACCCCGAAATTCAACTACGAGCTTTTTAACTGCAACAACTTTAATATACGCTATTGGAGCTGGAATTACCGCGGCTGCTGGCACCAGACTTGCCCTCCAA
+
DDDDDIIGIIIIHIIIIIIIIIIIIIIIIIIIIIIIIGIIIIIIIIHHIIIIIIHIIGIHIIIIIIIIHIIIIIGIIIIIIIIIIIIIIIIIIIIIIIIIIIIIIIIIIIIIIIIIIIIIIHIIIIIIIIIIIHIIIIIIIIIIIIIIIIIIIIIIIIIIIHIIIIIIHHHIIIIIIHIIIIIIIIIIIIIIIIIIIIIIIIIIIIIIIIIIIIIIIIIIIIIIIIIIIIIIIIIIIIIIIIIHHIIHIIIIIIIIIIIIIIIIIIIIIIIIIIIIIIIIIIIIIIIIIIIIIIIIIIIIIIIIIIIIIIIIIIIIIIIIIIIIIIIIIIIIIIIIIIIIIDDDDD
@HISEQ:969:HM2KJBCX2:2:1102:14590:22379 2:N:0:ACTATGCA
ACTCATCTTCCACCCAACTATCCCTATTAATCATTACGGTGATCCTAGAAACCAACAAAATAGAACCATGCCGTCCTATTCTATTATTCCATGCTAATGTATTCGAGCAAAAATGCCTGCTTTAAACACTCTAATTTTTTCAAGGTAAAGGTCCTGGATCCGCAAGACACCCAATTAAGGACATCAAGTTTCTCCAGAAGGTGAGAAATCAACAGCGACAGTTCATACCCCTTAAGGCACGACCATCACGTCAATCCCGAAATTCAACTACGAGCTTTTTAACTGCAACAACTTTAATATACGCTATTGGAGCTGGAATTACCGCGGCTGCTGGCACCAGACTTGCCCTCCAA
+
D@D@@1<CH1CC@GGHH01F1D1DHHIII@HHHHFGH?0<<EEH1D@?C@FH1F@DEC?GHE1DGHFH111</0</01<DEC@H?1111<G@<1<CG?1<F1@=@@1IHIIIHFCIHGE67HGCGFHHHHEHHII?<FEHIHHHH8C?HEDEGFIHHDHDHHHHHEGIIIHHGIIHHHHGHIIIIHGHHH5E:H5HHFHHHHCH<HHEHEGDGHHHHFHHHEGHIIHHHHGEHHF<DIHDEHCC@CIHC@C<C<//<D1EIIHHC?C<0CHHG@G1F<<C1@EHHIHGD<1C<HGHHHHCIHHHIIIHHEIIHHHEFGGDCHHE<CHEG@D@G?EHFHHEHIIHHD@G@@<<0
@HISEQ:969:HM2KJBCX2:2:1102:13627:23173 2:N:0:ACTATGCA
ACTCATCTTCCACCCAACTATCCCTATTAATCATTACATCGATCCTAGAAACCAACAAAATAGAATCTGATGTCCTATTTCATTATTCCATGCTAATGTATTCAAGCGTAAGCTTGCTTTAAACACTCTAATTTTTTCAAGGTAACAGTCCTAATTCCCCATAACATCAAATAAATGACATTATGGTTCTTTAGAAGGTGAGAACCAATAAAACCAGTACATACCAAGGCATGACCGATTCCTTGATCCCGAAATTCAACTACGAGCTTTTTAACTGCAACAACTTTAATATACGCTATTGGAGCTGGAATTACCGCGGCTGCTGGCACCAGACTTGCCCTCCAA
+
DDDDDIIIIIIIIIIIIIIIIIIIIIIIIIIIIIIIIIIIIIIIIIIIHHIIIIHIIIIIIIIGIIIIIHIIIIIIIIIIIHIIIIIHIIIIIIIIIIIIIIIIIHIIIIHIIIIIIIIIIHIIIIIIIIIIIIIIIIIIIIIIIHIIIIIIIIIIIIIIIIIIIIFIIIIIIIIIIIIIIIIIIIIIIIIIIIIIIIIIIIIIHIIIIIIIIIIIIIIIIIIIIIIIIIIIIIIIIIIIHHHHIIIIIIIIIIIIIIIIIHIIIIIIIIIIIHIIIIIIIIIIIIIIIIIIHIHIIIIIIIIIIIIIIIIIIIIIIIIIIIIIIIIIIIIIIIIIIIIIDDDDD
@HISEQ:969:HM2KJBCX2:2:1102:15271:22746 2:N:0:ACTATGCA
ACTCATCTTCCACCCAACTATCCCTATTAATCATTACGGTGATCCTAGAAACCAACGAAATAGAATCAGTCCGTCCTATTTCATTATTCCATGCTAATGTATTCAGACGTTAGCCTGCTTTAAACACTCTAATTTTTTCAAAGTAACAGTCCTGATTTCCCATCACACCAAATAAATGGCATGAAAGTTCCTCAGAAGGTAGAGATTCATCTCACCAGTGCAGACAATTAAGCCTGACCAATGGGTAAACCCCGAAGTTCAACTACGAGCTTTTTAACTGCAACAACTTTAATATACGCTATTGGAGCTGGAATTACCGCGGCTGCTGGCACCAGACTTGCCCTCCAA
+
DDDDDIIIIIIIIIIIIIIIIIIIIIIIHIIHIIIIIIIIIIIIIIIIIIHHHIIIIHHHIIHIIIIIIIIFHIHHIIIIIIIIHIIIIIIIIHIIIHIIIIIIIIIIIIIIIIIIIIIIIIIIIIIIIIIIHIIIIIIIIIIIIIHIIHIIIIIIIHHIIIHIIIIHIIIIIIIIIIHIIHIIIIIIIIIIIIIIIIIIIIIIIIIIIIIIIIIIIIIIIIIIIIIIIIIIIIIIIIIIIHIIIHEIIHIIHIIIIIIIIIIIIIIIIIIIIIIIIIIIIHHIIIIIIIIIIIIIIIIIIIIIIIIIIIIIIIIIIIIIIIIIIIIIIIIIIIHIIIIIIIIDDDDD
@HISEQ:969:HM2KJBCX2:2:1102:17240:24053 2:N:0:ACTATGCA
ACTCATCTTCCACCCAACTATCCCTATTAATCATTACGTCAATCCTAGAAACCAACAAAATAGGATCAACGTCTTATTTCATTATTCCATGCTAATGTATTCAAGCGCGAGCCTGCTTTAAACACTCTAATTTTTTCAAAGTAACAGTCCTGATTCCCCACCACACCAAATTAATGACATGATGGTTCGTCAGAAGGTAGGAATCAGTAACACCAGTACGTACCGAAGGCACGACCAGCGTACTAATCCCGAAATTCAACTACGAGCTTTTTAACTGCAACAACTTTAATATACGCTATTGGAGCTGGAATTATCGCGGCTGCTGGCACCAGACTTGCCCTCCAA
+
DDDDDIIIIIIIIIIIIIIIIIIIIIIGHIIIIIIHIIIIIHIIIIIIIIHIIIIIIIIIIIIIGHHHIIIIHIIHIIFHIHHIIHHHHHHIHIIIIHIIIIHHHIIHIEHIIIIIHIIHHHIIIIIHIIHIIIHIIIIIIIIIIIIHIIIHFHEIHHHIHHIIIIHIIIIHIIIIIIIIIHIIIIIIIIIIIIIIIGIIIHIHIIIIIIIIIIIIIIIIIIIIII?IIIIIIIIIIIIIIIIHHIIIIHHIIIIIIIIIIIIIIIIIIIIIIIIIIIIIHGHIHIHIIIIIIIIIHIHIIIIIIIIIIIIIIIIIIIIIIIIIIIIIIIIIIIIIIIIIDDDDD
@HISEQ:969:HM2KJBCX2:2:1102:18811:23776 2:N:0:ACTATGCA
ACTCATCTTCCACCCAACTATCCCTATTAATCATTACGTCAATCCTAGAAACCAACAAAATAGGATCGAACGTCCTATTTCATTATTCCATGCTAATGTATTCAGGCGTTAGCCTGCTTTAAACACTCTAATTTTTTCAAAGTAACAGTCCAGATTCCCTGCAACACCAAATTAATGGCATTACAGCTCATCAGGAAGGAGGAATCAGTGAGACCAGTACATACCAGTGGCATGACCAACCTACTGACCCCGAAATTCAACTACGAGCTTTTTAACTGCAACAACTTTAATATACGCTATTGGAGCTGGAATTACCGCGGCTGCTGGCACCAGACTTGCCCTCC
+
DDDDDHIIIIIIIIIIIIIIIIIIIIIIIIIIIIIIIIIIHIIIIIIIIIIIIIIIIGHIHHIHIIIGHIIGHIHHIIIIIIIIIIIIIIIIIIIIIIIIIHHHIHIIIIIIHHIIIIIIIHIIIIIIIIIIIHIIIHIIIIIIIIIIIIIIIIHIIHHIIHIIIIIIIIIIIIIIIIIIIIIIIIIIIIIIIIIIIIIIIHIIIIIIIIIIIHIIIIIIIIIIIIIIIIIIIIIIIIIIIIIHHIIIIIIIIIIIIIIIIIHIIIIIIIIIIIIIIIIIIIIIIHHHIIHIIIIIIIIIIIIIIIIIIIIIIIIIIIIIIIIIIIIIIIIIIIIIIIIDDDDD
@HISEQ:969:HM2KJBCX2:2:1102:14206:23813 2:N:0:ACTATGCA
ACTCATCTTCCACCCAACTATCCCTATTAATCATTACGTCGATCCTAGAAACCAACAAAATAGGTTCGATCGTCCTATTTCGTTATTCCATGCTAATGTATTCAAGCGCGAGCCTGCTTTAAGCACTCTAATTTTTTCAAAGTAACAGTCCTGTTTCCCCGCAACAACAAATTAATGCCATCACGGTTCTACAAGAAGGAGGGACCAGTGAGGCCAGTGCATACCAGTGGCACGACCAACCTACTGGCCCCGAAATTCAACTACGAGCTTTTTAACTGCAACAACTTTAATATACGCTATTGGAGCTGGAATTACCGCGGCTGCTGGCACCAGACTTGCCCTCCAA
+
DDDDDIFIHHII@GHH?HHH@CC@C@FHHHHHEHHIIHDC?DHHCHEC1DGIIHHDHHHH@@C@CGECG?GC<DGHEEGHECCGCHHHHE1<1GH?HHHH@<HG<HHHHIDHHIHHHEHHHHHHIHFHIHHHHHIHHHGAEIHHFHECHEHHHHEEEHEGH@FHEIHHHHH@EHHHF?EHEECIIHIGIHHEGIHEIIIIIHHHEHHHIIIIIIIIIIIHHHF@CHHEIHIIHFHHHGHEFHEHCHFHHIIHHHFIHH@GGHHCHGIHHIHHEG@CHIIHHEHGECHFHHHHIHHHHHHIIIIHIHIIHEIIHHHHEDIHHIIHIIIIHIIHHGHCIIIIIABAD@
@HISEQ:969:HM2KJBCX2:2:1102:3189:24522 2:N:0:ACTATGCA
ACTCATCTTCCACCCAACTATCCCTATTAATCATTACGTCGATCCTAGAAACCAACAAAATAGAATCAAACGTCCTATTTCGTTATTCCATGCTAATGTATTCAAGCGTGAGCCTGCTTTAAACACTCTAATTTTTTCAAAGTAACAGTCCTGATTCCCCATGACACCAAATTAATGACATCATGGTTCGTCAGAAGGTAGGAATCAATAATACCAGTACGTACAATAGCACGACCAATAAATTGATCCCGAAATTCAACTACGAGCTTTTTAACTGCAACAACTTTAATATACGCTATTGGAGCTGGAATTACCGCGGCTGCTGGCACCAGACTTGCCCTCCAA
+
CDDDDIIIIIIIIIIIIIIIIIIIIIIIIIIIIIIIIIIIIIIIIIHIIHGIIIIIHIIIIIIGHIIIHIIIHIHIIIIIIIIIIIIHHIIIIIIIIIIIIIIHIIIIIIIIIIHHIIIIIIHIGIIIIIIIIIIIIIIIIIIIIIIIIIIHIIIIIIIIIIHIIIIIIIIIIIIHIIIIIIIIIIIIIIIIIIIIIIIIIIHIIHIHIIIHEIIIIIIIIIIIIIIIIIIIIIIIIIIIIIHHIIIIIIIIIIIIHIIIIIIIIIIIIIIIIIIIIHIIIIIIHHIIIIIIIIIIIIIIIIIIIIIIIIIIIIIIIIIIIIIIIIIIIIIIIIIIIIIIDDDDD
@HISEQ:969:HM2KJBCX2:2:1102:8794:24375 2:N:0:ACTATGCA
ACTCATCTTCCACCCAACTATCCCTATTAATCATTACATCGATCCTAGAAACCAACAAAATAGAATCGGATGTCCTATTTCATTATTCCATGCTAATGTATTCAAGCGTGAGCCTGCTTTAAACACTCTAATTTTTTCAAGGTAACAGTCCTAATTCCCCGTGACACCAAATTAATGGCATTACGGTTCTTTAGAAGGTGAGAAATCAATAATATCAGTACATACCAACGGCATGACCGAAACATTGATCCCGAAATTCAACTTCGAGCTTTTTAACTGCAACAACTTTAATATACGCTATTGGAGCTGGAATTACCGCGGCTGCTGGCACCAGACTTGCCCTCCAA
+
DDDDDIIIIIIIIIIIIIIIIIIIIIIIHIIIIIIIIIIHIIHIIIIIIHGHIIIIIIIIIIHHHIGIICHIIHHIHHIHEHHIIIIHHHIIFIIIIIIIIIGIIIIIIIIIIIIFIGHIIIHIHIIHHEHI<IIHIHIIIIIIIGIHIHIHHIIIGHIGHHDHIIIIIIHIIIIHF0FHFHIIEHEEGHHHGFHIIIEGH:ICGGHGHFHH1<D@C7DEH5HHHHHF/51>DHCGH?DHDH:F@H/86A<1C1CG11H@CC</CFFF<11@FCF1HED<<1<1@D<1@C<<000?@CC11F@1F1C<<<FD@HDC??<1<@1C<11<11?D@<<1?C</0<<<<D<
@HISEQ:969:HM2KJBCX2:2:1102:17352:24784 2:N:0:ACTATGCA
ACTCATCTTCCACCCAACTATCCCTATTAATCATTACATCGATCCTAGAAACCAACAAAATAGAATCGGATGTCCTATTTCATTATTCCATGCTAATGTATTCAAGCGTGAGCCTGCTTTAAACACTCTAATTTTTTCAAGGTAACAGTCCTAATTCCCCGTGACACCAAATTAATGGCATTACGGTTCTTTAGAAGGTGAGAAATCAATAATATCAGTACATACCAACGGCATGACCGAAACATTGATCCCGAAATTCAACTACGAGCTTTTTAACTGCAACAACTTTAATATACGCTATTGGAGCTGGAATTACCGCGGCTGCTGGCACCAGACTTGCCCTCCAA
+
DDDDCIIEHHIIIIIIIIIHIGGHIIIIIIIIIEHHIICHHICHIHHIIHIGHHHEHIIEHIHIIFHHIIHHHIHIII1GHIEHIHHEHIIIHHGHGHIIIIIIIIHIHIHIHHHHHHHHIHHHHIIIHHIIHIIIIIIIIIIIIIIIHHIIIIIIIIIIIIIIIIIIIIIHIIIIIIIIIIHIIIIIIIIIIIIHHIIIIIIIIIHIHHIIIIIIHIHIIIIHIIIIIIIIIIIIIIIIIIIIHFIIIIIIIIIIIIIHIIIIIIIIIIIIIIHEHIIIIIIIIIIIIIIIIIHIIIIIIIIIIIIIIIIIIIIIIIIIIIIIIIIIIIIIIIIIIIIIIIDDDDD
@HISEQ:969:HM2KJBCX2:2:1102:16502:24479 2:N:0:ACTATGCA
ACTCATCTTCCACCCAACTATCCCTATTAATCATTACGTTGTACCTAGAAACCAACAAAATAGGTTCGAACGTCCTATTTCATTATTCCATGCTAATGTATTCAAGCGTTTGCCTGCTTTAAACACTCTAATTTTTTCAAAGTAACAGTCCTGACTCCCCACGACACCAAATTAATGACATCATGGTTCATCAGAAGGGAGGAATCAACGACCCCAGTGCGTACCGAAGGCACGACCGACGTATTGATCCCGAAATTCAACTACGAGCTTTTTAACTGCAACAACTTTAATATACGCTATTGGAGCTGGAATTACCGCGGCTGCTGGCACCAGACTTGCCCTCCAA
+
DCDDDIIHIIIIIHHIIIIIIIIIIIIIIIIHIHHIIIIIIHHGHIIIHHHIIIIIIIHHHIHHHHIIIHHCHIIHIIIIHIIIIIIIHIIHHIIIIIIIIIIIIIIIIIIIIIIIIIIIIHIIHIIIIIIIIIIIHIHHHIIIIIIIIIIIIIIHHIIIIHIIIIIIIIIIIIHIIIIIIIIIIIIIIIIIIIIIIIIIIIIIIIIIIHHIIHIIIIIIIIIGIIIIIIIIIIIIIIIIIIIHEIIIIIIIIIGIIIIIIIIIIIIIIIIIIIHIIIIIIIIIIIIIIIIIIHHIIHHGGIIIIIIIIIIIIIIIHIIIIIIIIIIIIIIIIIIIIIIIIDDDDD
@HISEQ:969:HM2KJBCX2:2:1102:2203:24411 2:N:0:ACTATGCA
ACTCATCTTCCACACGTGGCCCAACTATCCCTATTAATCATTACATCGATCCTAGAAACCAACAAAATAGAATCGGATGTCCTATTTCATTATTCCATGCTAATGTATTCAAGCGTGAGCCTGCTTTAAACACTCTAATTTTTTCAAGGTAACAGTCCTAATTCCCCGTGACACCAAATTAATGGCATTACGGTTCTTTAGAAGGTGAGAAATCAATAATATCAGTACATACCAACGGCATGACCGAAACATTGATCCCGAAATTCAACTACGAGCTTTTTAACTGCAACAACTTTAATATACGCTATTGGAGCTGGAATTACCGCGGCTGCTGGCACCAGACTTGCCCTCCAA
+
DDDDDHIIHIIIIIIIIIIIIIIIHIIIIIIIIIIIIIIIIIIIIIIIHFHIIIHIIIIHHIIHIIIIIIIIIIIHHIIIIIIHIIIIIIIIIIIHIHHIHGHIHIIIIIIIIIHIHHIIIIIIIIIIHHGIIIIIIIIIIHIHIIIIIHHHIIIHGIIIIIIHIHIIIHIGIIIIIIIIIIIIIIIHIIIIIIIHIIIIIIIIIIIIIIIIIIIIIIHIIIIIIIIIIHIIIIIIIIIIIIIIGIIIIIHFFIIIIIIIIIHIIIIIIIIIIIIIIIIIIIIIIIIIIIIIIIHIIIIIIIIIIHIIIIIIIIIIIIIIIIIIIIIIIIIIIIIIIIIIIIIIIIIIIDDDDD
@HISEQ:969:HM2KJBCX2:2:1102:5364:25941 2:N:0:ACTATGCA
ACTCATCTTCCACCCAACTATCCCTATTAATCATTACGGTGATCCTAGAAACCAACGAAATAGAATCAGTCCGTCCTATTTCATTATTCCATGCTAATGTATTCAGACGATAGTCTGCTTTAAACACTCTAATTTTTTCAAAGTAACAGTCCTGATTTCCCATCACACCAAATAAATGGCATGAAAGTTCCTCAGAAGGTAGAGATCCATCTCACCAGTGCAGACAATTAAGCCTGACCAATGGGTAGACCCCGAAGTTCAACTACGAGCTTTTTAACTGCAACAACTTTAATATACGCTATTGGAGCTGGAATTACCGCGGCTGCTGGCACCAGACTTGCCCTCCAA
+
DDDDDIIIHIIIIIIIIIIIIIIIIIIIIIIIIIIHIIIIIIIIIIIIHIHIIIIIIHGHIIIIIIHGHHHEEHHHIIHHIHIIIIIIGHHHIHIFHIIHIHHHHIIIIIIIIIIIIIIIIIHIHHHIIIHHHIIHIIIIIIIHHIIIIHIIIIIIIIIIIGHIIIIIIIIIIIIIIIIIIIIIIIIIIIIIIIIIIIIIIIIIIIIIIIIIIIIIIIIIIIIIIIIIIIIHIIIIIIIIIIHHHGHHIIIIIIIIIIIIIIIIIIIIIIIIIIIIHIIIIIIIIIIIHIIIIIIIIIIIIIIIIIIIIIIIIIHIIIIIIIIIIIIIIIIIIIIIIIIIIIIDDDDD
@HISEQ:969:HM2KJBCX2:2:1102:5543:26493 2:N:0:ACTATGCA
ACTCATCTTCCACCCAACTATCCCTATTAATCATTACGGTGATCCTAGAAACCAACGAAATAGAATCAGTCCGTCCTATTTCATTATTCCATGCTAATGTATTCAGACGTTAGCCTGCTTTAAACACTCTAATTTTTTCAAAGTAACAGTCCTGATTTCCAATCACACCAAATTAATGACATGAAAGTTCCTCAGAAGGTAGAGATTTATCTCACCAGTACAGACAATTAAGCCTGACCAATGGGTAAACCCCGAAGTTCAACTACGAGCTTTTTAACTGCAACAACTTTAATATACGCTATTGGAGCTGGAATTACCGCGGCTGCTGGCACCAGACTTGCCCTCCAA
+
DDDDDIIIIIIIIIIIIIIIIIIHIIIIIIIIIIIIIIIIIIIHIIIIIIIIIIIIIIIIIIIIIIIIHHIIHIIHHHHIIIIIIIIIIIIIIIICCHIIIIIIHIIIIIIIIIIIHHIIIIIIHIHHHHHIIIIFHHIIIIIIIIHHIHIIIIIIIIIIIIHIIIIIIIIIIIIIIIIIIIIIIIIIIIIIIIIHIIHGIIIIIIIIIIIIIIIHIIIIIIIIIIIHIIIIIIIIIIIIIIIHIHEIIIIIIIIIIIIIIIIIIIIIIIIIIIIIIIIIIIIIIIIIIIIIIIIIIIIIIIIIIIIIIIIIIIIIIIIIIIIIIIIIIIIIIIIHIIIIIIIDDDDD
@HISEQ:969:HM2KJBCX2:2:1102:15050:26644 2:N:0:ACTATGCA
ACTCATCTTCCACCCAACTATCCCTATTAATCATTACTTCAGCTCTAGAAACCAACAAAATAGAACCGAAGTCCTAAATTATTATTCCATGCTAATGTATTCATAGCAAAAAGCCTGCTTGAAACACTCTAATTTTTTCAAAGTAAAAGGTCCAATACCGTGTCGCCCTTCAATGAAGAAGAGCAGCACAGCCATTGGAAGGATGGCTAGAGCGTCGCGGCACTAACACACGAAACCGTGGCCGGCCAGACGCTGCTGAGCCAGAAATCCAACTACGAGCTTTTTAACTGCAGCAACTTTAATATACGCTATTGGAGCTGGAATTACCGCGGCTGCTGGCACCAGACTTGCCCTCCAA
+
D@@@<FGEHH@G1<0<F<GEHCC<CHHIIIF@GFFHECG?HE11<1<CH@EHEHG=H@CF<C<C@<@CCHHHC@CF1EHHHHCFHHEF1D11<FHI?GH1<1<C@<1<GHCG0CHH@G?HHGFC<FC1HHEHHHHHEDCHIIHEIHHFB0H?FHCHEE@D?EHCHIHIHEIIIHHHIHHHIHHHHFHIHH@EEGHEFHGH?IIIHFIFIHIFGHDHHFCE?GHGGCEGH@HEHDEDCEDHIIHHHCHC=IHHHIHEFIHHCIIHHIIHHHIHHDIIIIHGIIHHIIIHIIIIIIHGHIHIIIHHEDHHHIIHEGC@E?HHHHIIHIIIHHHHEIHHEFEEEIIHHIHHIHGHIDADD@
@HISEQ:969:HM2KJBCX2:2:1102:20833:25837 2:N:0:ACTATGCA
ACTCATCTTCCACCCAACTATCCCTATTAATCATTACGTCAATCCTAGAAACCAACAAAATAGGATCGAACGTCCTATTTCATTATTCCATGCTAATGTATTCAAGCGTTAGCCTGCTTTAAACACTCTAATTTTTTCAAAGTAACAGTCCTGTTTCCCTGCAACACCAAATTAATGACATTACAGTTCTTCAGAAAGGAGGAATCAGCGAAGCCAGTACATACCAGTGGCACGACCAACCTGCTGACCCCGAAATTCAACTACGAGCTTTTTAACTGCAACAACTTTAATATACGCTATTGGAGCTGGAATTACCGCGGCTGCTGGCACCAGACTTGCCCTCCAA
+
D@DDDIIHHHHHG@CEHG1C<CG?CFHIIIGHF1GH1EG1GHHFHHE@HHI@@HCEHF@<D@<F?GHHHHEE<1D=@EE?GCG?ECHH1@FE?1<DHIEIHIIHHCHFGEGHIHGADBGHHHHFEHIHHGHHHHFHIIGHFIHHHHCGHIGHIHGHGIIGHHHHHIHGEDGHHHHFIIIIHHG-?HHHHHHHGHIHHIHIIHIIIHHHEGIIIHHFHEGIIIIIIHHIIIHHHIIIIIHIIHHCFHIIHIIIHHIIIIIIIGHIIIIIHHHIGIHIHHIIHIIIIHHHHHIIIIIIIIIIIIIIIHIHIIHHIIIIIIIIIIIIIHIIIIIGIIIIIIIIIDBD?B
@HISEQ:969:HM2KJBCX2:2:1102:17216:26757 2:N:0:ACTATGCA
ACTCATCTTCCACCCAACTATCCCTATTAATCATTACGTCGATCCTAGAAACCAACAAAATAGAATCAAACGTCCTATTTCATTATTCCATGCTAATGTATTCAAGCGCGAGCTTGCTTTAAACACTCTAATTTTTTCAAAGTAACAGTCCTGATTTCCCATGACACCAAATTAATGACATCGTGGTTCGTCAGAAGGGAGAAACCAATAATGCTAGTACGTACAAAGTACGACCGACATATTAGTCCCGAAATTCAACTACGAGCTTTTTAACTGCAACAACTTTAATATACGCTATTGGAGCTGGAATTACCGCGGCTGCTGGCACCAGACTTGCCCTCCAA
+
DDDDDIIHIHGH?GHHEHHIGHHHIHIIHIHIIIIHIIIIIIIHHIIIIGHHHIIIIIHHIIIHHHHIGIIHHCCHIHEHIHHHIEEHIIIGHIIIHHHHIHHHIHIIHHIHHHGHHHHHHHIHHIHIIEHIIEHHHGIHIGHHHIIHGHGHHHHHIIFHHIIIHGHHHHHHFHHHHGHIIIIHHIIHEDHIHIHHEGHIHIIIHIHHHHIIHIHHHIIHIIIIHIHIHHIIHHHGHHHIHHCGIGH<HHIIHIHHIIIIHHIIIIIHHIIIIIIHIIHIIHGECIHHHH@HIIIIIHIIIIIIIHHHIIIIIHGIIIIIIIIHHIHIIIHIGHHHIIGDDBDD
@HISEQ:969:HM2KJBCX2:2:1102:20244:27019 2:N:0:ACTATGCA
ACTCATCTTCCACCCAACTATCCCTATTAATCATTACGTCAATCCTAGAAACCAACAAAATAGGATCGAACGTCCTATTTCATTATTCCATGCTAATGTATTCAAGCGTTAGCCTGCTTTAAACACTCTAATTTTTTCAAAGTAACAGTCCTGTTTCCCTGCAACACCAAATTAATGACATTACAGTTCTTCAAGAAGGAGGAATCAGTAAAGCCAGTACATACCATTGGCACGACCAACCTACTGACCCCGAAATTCAACTACGAGCTTTTTAACTGCAACAACTTTAATATACGCTATTGGAGCTGGAATTACCGCGGCTGCTGGCACCAGACTTGCCCTCCAA
+
DDDDDIIIIIIIIIIIIIIIIIIIIIHIHHIIIIIIIIIIIIIIHIIIIHIIIIIIIHHIIIHFIHIHGHIGFFHIIIIIHHIIIEHHHHHFHHGHIIIHIIIIIGIIIIIIHIIHIIIHIHHIIIIIHIIIIIHIHHHHHIIIIIIHHIIIIHHHIIIIIIIIIIIIIIHHHHGHIIHHEFIIIIIIIIHIIIIHIIIIHIIIIIIIHIIHIIIIIIIIIIIIIHHIIIHIIIIIIHHIHHCHCIIIIHIIIIIIHIIIIIIIIIIIIIIIIIHIIIIIIIHIIIIIIIHIIIIIIIIIHIIIIIIIIIIIIIIIIIIIIIIIIIIIHIIIIIIIIIIIIDDDDD
@HISEQ:969:HM2KJBCX2:2:1102:20759:27819 2:N:0:ACTATGCA
ACTCATCTTCCACCCAACTATCCCTATTAATCATTACGTCGATCCTAGAAACCAACAAAATAGGTTCGATCGTCCTATTTCGTTATTCCATGCTAATGTATTCAAGCGCGAGCCTGCTTTAAGCACTCTAATTTTTTCAAAGTAACAGTCCTGTTTCCCCGCAACAACAAATTAATGCCATCACGGTTCTGCAAGAGGGAGGGACCAGTGAGGCCAGTGCATACCAGTGGCACGACCAACCTACTGGCCCCGAAATTCAACTACGAGCTTTTTAACTGCGACAACTTTAATATACGCTATTGGAGCTGGAATTACCGCGGCTGCTGGCACCAGACTTGCCCTCCAA
+
DDDDCIHIIIIIIIIIIIIIIIIHIIIIIIIIIIIIIIHIII1FHIIIIIIIIIHIHHIIIIIIIIIIIIIIIIIIIIHIIIIIIHIHGIIHHIIHIFIHHIHIIIIHIHIIIIIIIIIIIHHIIIIIIIIIIIHHHHHIIIIHGIHIIIIIIHHIIIIHIIIIIIIIIIIIIIIIIIIIIHHIIIIHGIIIIIHIIIIIIIIIIIIIIII<IIIIIIHIIIIIIIIIIIIIIIIIIIIIIIIIIIIIIIHIHGIIHIIIIIIIIIIIIIIIIIIIIIIIIHIHIIIIIIIIHGIIIIIIIIIIIIIIIIIIIIIIIIIIIIIIIIIIIIIIIIIIIIIIIDDDDD
@HISEQ:969:HM2KJBCX2:2:1102:12314:27950 2:N:0:ACTATGCA
ACTCATCTTCCACCCAACTATCCCTATTAATCATTACGTCAATCCTAGAAACCAACAAAATAGAATCTGATGTCCTATTTCATTATTCCATGCTAATGTATTCAAGCGTAAGCTTGCTTTAAACACTCTAATTTTTTCAAGGTAACAGTCCTAATTCCCCATAACATCAAATAAATGACATTATGGTTCTTTAGAAGGTGAGAACCAATAAAACCAGTACATACCAAGGCATGACCGATTCCTTGATCCCGAAATTCAACTACGAGCTTTTTAACTGCAACAACTTTAATATACGCTATTGGAGCTGGAATTACCGCGGCTGCTGGCACCAGACTTGCCCTCCAA
+
DDDDDIIIIIIIIIIIIIHIIIIIIIIIIIIIIIIIIIIIIIIIIIHIEHHHIIIIIHIHIIIHIIIIIIIIIIIIIIIIIIIIIIIEHHIIGHIIIIIIIIHIIIIIIIIIIIIIIHIIIHIHHIIHIIIIIIIIIIIIIIIIIIIIIIHIIIHIIHHIIIHHHIHIIIIIIIIIIIIIIIIIIIIIIIIIIIIIIIIIIIIIIIHIIIIIIIIIIIIIIIIIIIIIIIIIIIIIIIIIIIIHIIIIIIIIIIIIIIIIIIIIIIIIIIIIIIIIIIIIIIIIIIIIIIIIHIIIIIIIIIIIIIIIIIIIIIIIIIIIIIIIIIIIIIIIIIIIIIIIDDDDD
@HISEQ:969:HM2KJBCX2:2:1102:15770:27258 2:N:0:ACTATGCA
ACTCATCTTCCACCCAACTATCCCTATTAATCATTACGGTGGTCCTAAAACCAACAAAATAGAACCAACGTCCTATTCTATTATTCCATGCTAATCTATTCAAGCAAATGCCCGCTTTAAACACTCTAATTTTTTCAAGGTAATGGTCCTGGTTCCCCGACACACCCAATAAAGGGCATCCCGGCTCACCAGAAGGATAGACCCGACGACAGAACAGTACTCGCCAAAGACGGACCATCCGGCCAGGCCTAAAATTCAACTACGAGCTTTTTAACTGCAACAACTTTAATATACGCTATTGGAGCTGGAATTACCGCGGCTGCTGGCACCAGACTTGCCCTCCAA
+
DDDDDIIIIIIIIIIIIIIIIIIIIIIIIIIIIIIIIIIIIIIIIIIGIIIIIIIIHIIIIHIIIIIIHHIIIIIIIIIIIHIHIIIHIGGHIHHIIIIIIGIIIIIIIIIIIIIIIIIIIIIIIIIIIIIIIIIIIHIIIIIIIIIIIIIIHHIIIIIIIIIIGIIIIIIIIIIIIIIIIIIIIIIIIIIIIIIIIIIIIIIIIIIIIIIIIIIHIIHIIIIIIIHIIHIIIIIIIHIIIIIHIIIIHIIIIIIIIIIIIIIIIIIIIIIIIIIIIIIIIIIIIIIIIIIIHHIIHHGGIIIIIIIIIIIIIIIIIIIIIIIIIIIIIIIIIIIIIIIIDDDDD
@HISEQ:969:HM2KJBCX2:2:1102:8579:28260 2:N:0:ACTATGCA
ACTCATCTTCCACCCAACTATCCCTATTAATCATTACGTCAACCCTAGAAACCAACAAAATAGGATCAAACGTCCTATTTTATTATTCCATGCTAATGTATTCAAGCGTTAGCCTGCTTTAAACACTCTAATTTTTTCAAAGTAACAGTCCTGTTTCCCCGCAACACCAAATTAATGGCATCACGGTTCTTCAAGAAGGAGGAATCAGCAAGGCCAGTTCATACCGGTGGCACGACCAACCTGCTGACCCCGAAATTCAACTACGAGCTTTTTAACTGCAACAACTTTAATATACGCTATTGGAGCTGGAATTACCGCGGCTGCTGGCACCAGACTTGCCCTCCAA
+
DDDDDIIIIHIIGIIIIIIIIIIIIIIIGIIIIIIIIIIIIHIIIIIIGIGIHHIIGIGHHHGHCHHHFHIIIIIIIIIIHIIIIIGGHHIIIHIIIHIIIIIIIIIIIHHHIIIIIIIIIIIIIIIIIIIIIIIIHIIHHIIIIHHHHIIIIIIIIIIHIIIIIIIIIIIIIIIIIIIIIIIIIIIHIIIIII;IIIIIIIIIIIIIIIIIIIIIIIIIIIIIIIIIIIIIIIIIIIIIIIIIIIIIIIIIIIIIIIIIIIIIIIIIIIIIIIHIIIIIIIIIIIIIIIIIIHIIIIIIIIIIIIIIIIIIIIIIHIIIIIIIIIIIIIIIIIIIIIIIIDDDDD
@HISEQ:969:HM2KJBCX2:2:1102:13117:28242 2:N:0:ACTATGCA
ACTCATCTTCCACCCAACTATCCCTATTAATCATTACGTCGATCCTAGAAACCAACAAAATAGAATCAAACGTCCTATTTCATTATTCCACGCTAATGTATTCAAGTGTGCGCCTACTTTAAACACTCTAATTTTTTCAAAGTAACAGTCCTGATTCCCCACGACACCAAATTAATGACATCGTGGTTCTTCAGAAGGTAGGAACCAATAATGCCAGTGCGTACCGAAGCATGACCGACAATTTGATCCCGAAATTCAACTACGAACTTTTTAACTGCAACAACTTTAATATACGCTATTGGAGCTGGAATTACCGCGGCTGCTGGCACCAGACTTGCC
+
DDDDDIIIIIIHEHIIIIIIIIGIIIIIHIIIIIIIIIIIIIIHIIIIHIIIIIFHIIIHHHHFHIIIIIIIIIIIIIIIIIIIIIIHHIIHFIIIIIIIIIIIIIIHHIHIHIIHHHIIHIHIIIIIIIIIIIIIIIIIIHHIIIIIIIIIIIHIIIIIIIIHIHIHCIIIIIIIIHIIIIIIHH0IIIIIIIIIIIIHIIIIIIIIIIIIIIIIIIIHIIIIIIIIIIIIIIIIHHIIIIIHIIEIIIIIIIHHIIIIIIIIIIIIIIIIIIIGHIIIHIHHIIIIHIIIHIIIIIIIIIIIIIHHIIIIIIIIIIIIIIIIIHIIIIIIIIDDDDD
@HISEQ:969:HM2KJBCX2:2:1102:16969:28077 2:N:0:ACTATGCA
ACTCATCTTCCACCCAACTATCCCTATTAATCATTACATCGATCCTAGAAACCAACAAAATAGAATCTGATGTCCTATTTCATTATTCCATGCTAATGTATTCAAGCGTAAGCTTGCTTTAAACACTCTAATTTTTTCAAGGTAACAGTCCTAATTCCCCATAACATCAAATAAATGACATTATGGTTCTTTAGAAGGTGAGAACCAATAAAACCAGTACATACCAAGGCATGACCGATTCCTTGATCCCGAAATTCAACTACGAGCTTTTTAACTGCAACAACTTTAATATACGCTATTGGAGCTGGAATTACCGCGGCTGCTGGCACCAGACTTGCCCTCCAA
+
DDDDDIIIIIIIIIIIIIIIHIIIIIIIIIIIIIIIIIIIIIIIIIIIIIIIIIIIHGIIIHIIIHIIIIIIHHIIIHHIIIHHHIIIIIIIIIIHIIIIIIIIIIIHIHIIIIIIIHHHHHHIIIIIHIIIIIHIIIIIIIIIIIIIIIIIIIIIIHIIIIIIIIIIIIIIIHHHIHIIIIIIIIIIIIIIIIIIIIIIIIIIHIIIIIIIIIIIIIIIIIIIHIIIIIIIIIIIIHHIIIIHIIIIIIIHHHHIIIIIIHIHHIIIIIIIIHIIIIIIIIIIIIIIIIIIHIIIIIIIIIIIIIIIIIIIIIIIIIIIIIIIIIIIIIIIIIIIIIIIDDDDD
@HISEQ:969:HM2KJBCX2:2:1102:11459:29473 2:N:0:ACTTTGCA
ACTCATCTTCCAGACAACCCAACTATCCCTATTAATCATTACGTCGATCCTAGAAACCAACAAAATAGAATCAAACGTCCTATTTCGTTATTCCATGCTAATGTATTCAAGCGTGAGCCTGCTTTAAACACTCTAATTTTTTCAAAGTAACAGTCCTGATTCCCCATGACACCAAATTAATGACATCATGGTTCGTCAGAAGGTAGGAATCAATAATACCAGTACGTACAATAGCACGACCAATAAATTAATCCCGAAATTCAACTACGAGCTTTTTAACTGCAACAACTTTAATATACGCTATTGGAGCTGGAATTACCGCGGCTGCTGGCACCAGACTTGCCCTCCAA
+
DDDDDIIIIIIIIIIIIIIIIIIIIHIIIIIIIIIIIIIIIIIIIIIIIHIIHIIIIIIIIIIIIIIHHIIIIIIIHGHHIIHHIIIIIIIHHIIIIGIIIHIHIIIHIIIIIIIIIIIIIIIIIIHIIIIIHHHHIIIHIIIIIIIIIIIIHIIIIIIIIIIIIIIIIIHIIIIIIIIIIIIIIIIIIIIIIIHIIIIIIIIIIIIHIIIHIIIHIHIIIIIIIIIIIIIIIHIIIIIIIIIIIIIIHIIIIIIIIIIIIIIIIIIIIIIIIIIIIIIIIIIIIIIIIIIIIIIIIIIIIIIIIIIIIIIIIIIIIIIIIIIIIIIIIIIIIIIIIIIIIIIIIDDDDD
@HISEQ:969:HM2KJBCX2:2:1102:7415:29405 2:N:0:ACTATGCA
ACTCATCTTCCACCCAACTATCCCTATTAATCATTACATCGATCCTAGAAACCAACAAAATAGAATCGGATGTCCTATTTCATTATTCCATGCTAATGTATTCAAGCGTGAGCCTGCTTTAAACACTCTAATTTTTTCAAGGTAACAGTCCTAATTCCCCGTGACACCAAATTAATGGCATTACGGTTCTTTAGAAGGTGAGAAATCAATAATATCAGTACATACCAACGGCATGACCGAAACATTGATCCCGAAATTCAACTACGAGCTTTTTAACTGCAACAACTTTAATATACGCTATTGGAGCTGGAATTACCGCGGCTGCTGGCACCAGACTTGCCCTCCAA
+
DDDDDIIIIIIIIIIIIIIIIIIIIIIIIIIIIIIIHIIHIIIIGIIIIIIIIIIIIEHHIIHGHIHHIIIIIIIIIIIHIIIIGIIIIIIIIIIIGIIIIHIHHIIIIIIIIIIIIIIIIIIIIIIIIIIIIIIIHIIIIIIIIIIIIIIIIIIIIIIIIIIIIIIIIIIIIIIIIIIIIIIIIIIIIIIIIIIIIIIIIIIIIIIIIIIIIIIIIIIIIIIIIIIIIIIIIIIIIIIIIIIIHDIIIIIIIIIIIIIIIIIIIIIIIIIIIIIIIIIIIIIIIIIIIIIIIIIIIIIIIHIIIIIIIIIIIIIIIIIIIIIIIIIIIIIIIIIIIIIIIIDDDDD
@HISEQ:969:HM2KJBCX2:2:1102:11552:29620 2:N:0:ACTATGCA
ACTCATCTTCCACCCAACTATCCCTATTAATCATTACGGTGATCCTAGAAACCAACAAAATAGAACCATGCCGTCCTATTCTATTATTCCATGCTAATGTATTCGAGCAAAAATGCCTGCTTTAAACACTCTAATTTTTTCAAGGTAAAGGTCCTGGATCCGCAAGACACCCAATTAAGGACATCAAGTTTCTCCAGAAGGTGAGAAATCAACAGCGACAGTTCATACCCCTTAAGGCACGACCATCACGTCAATCCCGAAATTCAACTACGAGCTTTTTAACTGCAACAACTTTAATATACGCTATTGGAGCTGGAATTACCGCGGCTGCTGGCACCAGACTTGCCCTCCAA
+
DDDDDIIIIIIIIIIIIIIIIIIIIIIIIIIIIIIIIIIIIIIIIIIHHIIIIIIIIIHHIIGHIIIIHHHHHHIIIIIHHHIIIFHIIIIIIIIIIIHHHHIIIIHHIIHIIIIIIHIIIIIIIHIIIIIIIIIIHIIIIIIIIIIIIHIIIIIIIIIIIIIIIIIIIIIIIHHHIIIIIIIIIIHIIIIHIIIIIIIIIIIIIIIIHIIIIIIIIIIIIIIIIIIIIIIHHHIIIIIIIIIIIIIIIIHHIHIIIIIIIIIIGIIIIIIIIIIIIIIIHIIIIIIIIIIIIIIIIIIIIIIIIIIIIIIIIIIIIIIIIIIIIIIIIIIIIIIIIIIIIIIIIIIIDDDDD
@HISEQ:969:HM2KJBCX2:2:1102:2886:30035 2:N:0:ACTATGCA
ACTCATCTTCCACCCAACTATCCCTATTAATCATTACGTCAATCCTAGAAACCAACAAAATAGGATCGAACGTCCTATTTCATTATTCCATGCTAATGTATTCAAGCGTTAGCCTGCTTTAAACACTCTAATTTTTTCAAAGTAACAGTCCTGTTTCCCTGCAACACCAAATTAATGACATTACAGTTCTTCAAGAAGGAGGAATCAGTAAAGCCAGTACATACCATAGGCACGACCAACCTACTGACCCCGAAATTCAACTACGAGCTTTTTAACTGCAACAACTTTAATATACGCTATTGGAGCTGGAATTACCGCGGCTGCTGGCACCAGACTTGCCCTCCAA
+
DDDDDIIIIIIIIIIIGHIIIIIIIIIIIIIIIIIIIIIIIIIIIIGIIIIIIIIHIII?HFHIIIIIIIGHHHHHGIIFHHIIIHIIIIIIGIIIIHIIIEHHHIHIIIIIIGIIIIHHIIIIHIIHHIIIIHIHIIIIIIIHHHIHGIHHEHIIIIIIIIIIIIIIIIGHEHIIIIIHHIIIIIIIHHHIHIIIIIIIIIIIHIIIIIIIIIIIIIIIIIIIIIHIIIIIIIIIIIHIIIIHGIIIIHIIIIIIIIIIIIIIIIIIIIHIIIIIIIIIIIIIHHIIIIIIIIIIIIIIIIIIIIIIIIIIIIIIHIIIIIIIIIIIIIIIIHIIIIIIIDDDDD
@HISEQ:969:HM2KJBCX2:2:1102:11829:30419 2:N:0:ACTATGCA
ACTCATCTTCCACCCAACTATCCCTATTAATCATTACGTCAATCCTAGAAACCAACAAAATAGGATCAAACGTCCTATTTCATTATTCCATGCTAATGTATTCAAGCGTTAGCCTGCTTTAAACACTCTAATTTTTTCAAAGTAACAGTCCTGTTTCCCTGCAACACCAAATTAATGACATTACAGTTCTTCAAGAAGGAGGAACCAGTAAAGCCAGTGCATACCAGAGGCACGACCAACCTACTAATCCCGAAATTCAACTACGAGCTTTTTAACTGCAACAACTTTAATATACGCTATTGGAGCTGGAATTACCGCGGCTGCTGGCACCAGACTTGCCCTCCAA
+
DDDDDIIIIIIIIIIIIIIIHIIIIIIIGIIIIIIIIIIIIIIIIIIIIIIIIIIIIIIHIIFHIIIIIIIHHHIIIIIIIIIIIIIIHIIIIIIIHHIIHIIIIIIIIIIIIIIIIIIIIHIIIIIIIIIIIIIIIIIIIIIIIIIIIIIHIIIIIIIIIIIIIIHIIIIHIIIIIIIIIIIIIIIHIIIIIIIIIIIIIIIIHIIIIIIIIIHIIIIIIIIIIIIIIIIIIIIIIIIIIIIHHIIIIIIIIIIIIIIIIIIIIIIIIIIIIIIIIIIIIIIIIIIIIIIIIIIIHIIIIIIIIIIIIIIIIIIIIIIIIIIIIIIIIIIIIIIIIIIIIDDDDD
@HISEQ:969:HM2KJBCX2:2:1102:19424:30785 2:N:0:ACTATGCA
ACTCATCTTCCACCCAACTATCCCTATTAATCATTACGGTGATCCTAGAAACCAACGAAATAGAATCAGTCCGTCCTATTTTATTATTCCATGCTAATGTATTCAGACGATAGTCTGCTTTAAACACTCTAATTTTTTCAAAGTAACAGTCCTGATTTCCCATCACACCAAATAAATGGCATGAAAGTTCCTCAGAAGGTAGAGATCCATCCCACCAGTACAGACAATTAAGCCTGACCAATGGGTAGACCCCGAAGTTCAACTACGAGCTTTTTAACTGCAACAACTTTAATATACGCTATTGGAGCTGGAATTACCGCGGCTGCTGGCACCAGACTTGCCCTCCAA
+
DD0<<C1CEC@@110<D@C1<1<1<CCGEC<CE?GHIEEHH1EH1<D11<D11<C001<GH11GH1<D1CGG0FC/D1FC@1<<FEC1<111<1<<<1HHG<<1@A<<CEHHGAC8DGBGD@EBEGF1CFHEIIHEGGCB6EE@FBBC1IHHIIHHHF@?GD<5D<<1EHED<FFHGHFFHHEHGCD/FEEECG@@CHHHHHIIHCEHF1<0EFIGIHIHEF1CHIHFC1<<1GEIGGFFIHHGB:<B//C0CCHIIHHCHHHHEC<1EIHFEHFCC<1HHIIHIIHFCCGD<0D0DHHEF@GIHHHGC@EGHHHHD?ECEHEC<CFHIHFC<1?HC@@@C@C@@??D
@HISEQ:969:HM2KJBCX2:2:1102:19123:31209 2:N:0:ACTATGCA
ACTCATCTTCCACCCAACTATCCCTATTAATCATTACAACGGTCCTAGAAACCAACAAATAGAACCATTGTCCTATTCCATTATTCCATGCTAATGTATCCAAGCGATTGCCTGCTTTGAACACTCTAATTTTTTCACAGTAAAAGTCCTGGTTCCCCGCCACGGCCGGTTAAGGCCATGACGCTTCGCCAGAAGGTAGGACCCGACCACAGACAGTACTCACCCGAAGGGCGGACCGTCCAGCCAGGCCTGAAATTCAACTACGAGCTTTTTAACTGCAACAACTTTAATATACGCTATTGGAGCTGGAATTACCGCGGCTGCTGGCACCAGACTTGCCCTCCAA
+
DDDDDIIIIIIIIIIIIIIIIIIIIHIIIIIIIIIHHIIHIIIIIIHHHIIHIIIIIHIHHHIIIHIIIHHIHHIIIHIIHIHHIIIIIIIIIHIIIIIIIHEHIIIIIIIIIHIIIIIIIIIIIIIIIIIIIIIIIIIIHHHIIIIIIHEHHHIIIIIIIIIIIIIIIIIHIIIIIIIIIIIIIIIIHIIIIHIIIIHIIIHIIIIIIIHIIHIHGIHHIIIIIIIIIHHHIIHIIIHIIIIIHIIIIIIIIIIIIIIIIHIIIIIIIIIIIIIIIIIIHIIHIIIIIIIIIIIIIIIIIIIIIIIIIIIIIIIIIIIIIIIIIIIIIIIIIIIIIIIIIDDDDD
@HISEQ:969:HM2KJBCX2:2:1102:17424:31929 2:N:0:ACTATGCA
ACTCATCTTCCACCCAACTATCCCTATTAATCATTACGGTGGTCCTAGAAACCAACAAAATAGAACCACAACGTCCTATTCTATTATTCCATGCTAATCTATTCAAGCAATAGCCCGCTTTAAACACTCTAATTTTTTCAAGGTAATGGTCCTGGCTCCCCAACACACCCAATAAAGGACATGCTGGCTCACCAGAAGGAAGACCCGACAGCAGACAGTACTCGCCAAAGACGGACCGCCCGGCCAGGCCTAAAGTTCAACTACGAGCTTTTTAACTGCAACAACTTTAATATACGCTATTGGAGCTGGAATTACCGCGGCTGCTGGCACCAGACTTGCCCTCCAA
+
DDDDDIIIIIIIIIIIIIIIIIIIIIGIIIIIIIIIIIIIIIIIIIIIHIIIIIIIIGHGHIIGEHHIHHIIIHHHGHIGIIHHIIIHHEHIGIIIHHIIIHHIHIIIIIHIIIIIHGIHHIHIIIIIIIHHIHHHIIIIHIIIIIIIIIIIIIIHIIIIIIHIIIHIHIIIIHHIIIIIIIIIIIIIIIIIIIIHIIIIIIIIIIIIIIIIIIIIIIIIIIIIHIIIIIIIIIIIIHIIIIIHEIIIIHIIIIIIIIIIIIIIIIIIIIIIIIIIIIIIIIIIIIIIIIIIIIIIIIIIIIIIIIIIIIIIIIIIIIIIIIIIIIIIIIIIIIIIIIIIIDDDDD
@HISEQ:969:HM2KJBCX2:2:1102:1499:32236 2:N:0:ACTATGCA
ACTCATCTTCCACCCAACTATCCCTATTAATCATTACGTCAATCCTAGAAACCAACAAAATAGGATCGAACGTCCTATTTCATTATTCCATGCTAATGTATTCAAGCGTTAGCCTGCTTTAAACACTCTAATTTTTTCAAAGTAACAGTCCTGTTTCCCTGCAACACCAAATTAATGGCATTACAGTTCTTCAGAAAGGAGGAATCAGCGAAGCCAGTGCATACCAGTGGCACGACCAACCTGCTGACCCCGAAATTCAACTACGAGCTTTTTAACTGCAACAACTTTAATATACGCTATTGGAGCTGGAATTACCGCGGCTGCTGGCACCAGACTTGCCCTCCAA
+
B0<BD?CHHCH?GCGEEHHIEHHHHHIGHI?FCHIHIHHIDGC1<FHIIFIH11DHHEHHGIHGEHH=EF@EGEGG?HHCHFHHG?FG1D11FHHIIHCHHHEHIGHHHIHIIIHFFGFHGIHHIHHIHHCGHHE@HHHIHIIHIHHIIIHHHHHIHIHIIHHGG@EGHGH?HEIHHHHHCHHHHHHHEIHIHHHHHHHHHHHHFIIIIHHIHEHIIIGIIIIIGIIIIHHHHGHI>IHIHHHGFHIHFH?GIIIIHHHHFHHIIIIHGIIIHHGHEHIIHHIIIIIIIHHHHEHCHIIIIHHIIIHHFHIIIIGIIIHIGIIIIIIHIIIIIIHHHHHECBDADD
@HISEQ:969:HM2KJBCX2:2:1102:15124:32320 2:N:0:ACTATGCA
ACTCATCTTCCACCCAAATATCACTATTAATCATTACGTCGATCCTAGAAACCAACAAAATAGGTTCGATCGACCTATTTCGTTATTCCATGCTAATGTATTCAAGCGCGAGCCTGCTTTAAGCACTCTAATTTTTTCAAAGTAAAAGTCCTGCTTCCCGAAAACACCCAGTGAAGGGCATGCCGTTCCGCAGAAGGAAAGGCCCGGCCGAACCAGTGCACGCGGTGAGGCGGACCGGTCAGCCAGGCCCAAGGTTCAACTACGAGCTTTTTAACTGCAACAACTTTAATATACGCTATTGGAGCTGGAATTACCGCGGCTGCTGGCACCAGACTTGCCCTCCAA
+
DD0<0<C1DH1D11<<<1<11D1<<1<D11<1<F111<<1//<D=H11<<<1@DFH1<1<C@1<GEH<@11<0</<<FH?H1<1<<<<FH1C111G@EG@D4@@CCGD=2IIHF<6<8CHHFEHFHH@1F?GG8EHCCCF@G<DF1CG@BFHEAE7DDDEB.@HGB?HGFF?HAGHF.IHCGIGDBHIHEGIIGIIHHIIHFHCHHGHHGC<H@HHHFFHHHCGIHFFCCHIHHCFHFCHFHHFIIHFHFHHFIIGHIHGGEECIHHHHIIIHEIHGHIHIHHIHHIIIIIIIIIIIIIIHIIIIGHIIIIIIHF/?IIIHFHEHFGHEGHHGGC1CC@@@DAD@
@HISEQ:969:HM2KJBCX2:2:1102:11501:33728 2:N:0:ACTATGCA
ACTCATCTTCCACCCAACTATCCCTATTAATCATTACGTCGATCCTAGAAACCAACAAAATAGAATCACACGTCCTATTTCATTATTCCATGCTAATGTATTCAAGCGTAAGCCTGCTTTAAACACTCTAATTTTTTCAAAGTAACAGTCCTGATTCCCCACGACACCAAACTAATGACATCGCGGTTCTTCAGAAGGTAGGAACCAATAATGCCAGTGCGTACCGAAGCACGACCAACAATTTGATCCCGAAATTCAACTACGAGCTTTTTAACTGCAACAACTTTAATATACGCTATTGGAGCTGGAATTACCGCGGCTGCTGGCACCAGACTTGCCCTC
+
BAB@@1DC?CG?F?HGHE1<D1<1FGH1<1<D1DCE1@1<CH?@@@CEECECCGHGDG?@1F1<C1D?11CC110<1<D<FE?1DHECF1<D@FFCF11FF1<HHHFIHIHD@HHHFHHHFFGEHIHFFFB?<DHHGHEEH8HFFE@GFIIHHGHHIHIIHCGCCHCHHHC#FGEHCHEC<<ECCFC0CF7CHIHFIIIHIIGIIIH&HE0H;EHIHHA0IHHG/CCIHHAFHEHGIIHGCIHECEC<HHHFCDFCGHIHGCHHH@EEIIHHGFGHHHHF@C<EGIEGFHGC<DHEEHIHHHHIIIHHHEHDCCHH?HHCHGFHHHHHIHEHIHHIH@B@D@
@HISEQ:969:HM2KJBCX2:2:1102:8983:33510 2:N:0:ACTATGCA
ACTCATCTTCCACCCAACTATCCCTATTAATCATTACGTCGATCCTAGAAACCAACGAAATAGGATCAAACGTCCTATTTCATTATACCATGCTAATGTATTCAAGCTAATGCTTGCTTTAAACACTCTAATTTTTTCAAAGTAACAGTCCTGATTCCCCACGACACCAAATTAATGACATCATGCTTCGTCAGAAGGGAGAAACCAATTGTACCAGTTCATACCGTAGGCACGACCGATAAATTGATCCCGAAATTCAACTACGAGCTTTTTAACTGCAACAACTTTAATATACGCTATTGGAGCTGGAATTACCGCGGCTGCTGGCACCAGACTTGCCCTCCAA
+
DDDDDIIIIIIIIIIIIIIIHIIIIIIIIIIIIIIIHIIIIIIIIIHHIHIIIIIIIHHIHIHIHIIIIIIIIIIIIIIIIIIIIIIHIHIIIIIIIIIIHHHIIHIIIIIIIIIIIIIIIIIIIIIIIIHHIIHIIIIIHIIIIIIIHIHIIIIIIHIIIIIIIIIIIIIIIIIIIIIIIIIIIHHIIIIIIIIIIIIIHIIIHIIIIIIIIIIIIIIIIIIIIIIII=IIIIIIIIIIIIIHHIIIIIIIIIIIIIIIIIIIIIIIIIIIIIIIIIIIIIIIIIHIIIIIIIIIIIIIIIIIIIIIIIIIIIIIIIIIIIIIIIIIIIIIIIIIIIIIIDDDDD
@HISEQ:969:HM2KJBCX2:2:1102:6064:35169 2:N:0:ACTATGCA
ACTCATCTTCCACCCAACTATCCCTATTAATCATTACGTCGATCCTAGAAACCAACAAAATAGAATCAAACGTCCTATTTCATTATTCCATGCTAATGTATTCAAGCGCGAGCTTGCTTTAAACACTCTAATTTTTTCAAAGTAACAGTCCTGATTTCCCACGACACCAAATTAATGACATCGTGGTTCGTCAGAAGGGAGAAACCAATAATACTAGTACGTACAAAGTACGACCGACATATTAGTCCCGAAATTCAACTACGAGCTTTTTAACTGCAACAACTTTAATATACGCTATTGGAGCTGGAATTACCGCGGCTGCTGGCACCAGACTTGCCCTCCAA
+
CDDADIIIGHHIIHHIIHHHHIEHHHIHIICHIIIIHIHIGHHFHHIIIIHHFHEHHH?ECEFEHIIHIIIHHHIIEHCGHIFHHIIIGHEHCHHHIHHIIHFHHIHHIIIHHHIIIIIIHHIHHIIIHIIIIIHIIIIIIIIIIIIIIIIIIIIIIIHHHIIIIIIIIHIIIIIIIIIIIIIIIIHIIIIIIIIIIIIIHIIIIIIIIIIIIIIIIIIIIIIIIIIIIIIIIIIIIHGHIIIIIIIIIIIIIHGIIIIIIIIIIIIIIIHIIIIIIIIIIIIIHIIIIIHHIIIIIIIIIIIIIIIIIIIIIIIIIIIIIIIIIIIIIIIIIIIIHEGACDDD
@HISEQ:969:HM2KJBCX2:2:1102:13914:35101 2:N:0:ACTATGCA
ACTCATCTTCCACCCAACTATCCCTATTAATCATTACGGTGATCCTAGAAACCAACAAAATAGAACCATGCCGTCCTATTCTATTATTCCATGCTAATGTATTCGAGCAAAAATGCCTGCTTTAAACACTCTAATTTTTTCAAGGTAAAGGTCCTGGATCCGCAAGACACCCAATTAAGGACATCAAGTTTCTCCAGAAGGTGAGAAATCAACAGCGACAGTTCATACCCCTTAAGGCATGACCATCACGTCAATCCCGAAATTCAACTACGAGCTTTTTAACTGCAACAACTTTAATATACGCTATTGGAGCTGGAATTACCGCGGCTGCTGGCACCAGACTTGCCCTCCAA
+
DDDBDGHIIHIIIHIIIHHHHIIIIIHIIFHHHHHGHHHIHIEHHHEHHHIIIIHHIGIGHGIFFHHCHHII<GHDHECFH?CHIIIEHEHHHIIGHIIHEFHIIIIHIIIIGIIIIIHIHEHEEIIHIIHHHFGHHIHHIIIIHIIIIIHIIIGIIIIIIIIIIHHIIIIIIHIHHHIIIIIIIIIIIIIHHIIIIIIIIHIIHIIIHIIIIIIIIIIIIIIHIIIIIIIIIIIIGIIIIIIIHHIIIIHFHHIIIIIIIIIIIIIIHHHHHGIIIIIIIHIIIIIIIIIHIHIIIIIIIIIIIIHIIIIIIIIIIIHIIIIIIIIIIIIIIIIIIIIIIIIIIIIIDDDDD
@HISEQ:969:HM2KJBCX2:2:1102:4270:35449 2:N:0:ACTATGCA
ACTCATCTTCCACCCAACTATCCCTATTAATCATTACGGTGATCCTAGAAACCAACAAAATAGAACCATGCCGTCCTATTCTATTATTCCATGCTAATGTATTCGAGCAAAAATGCCTGCTTTAAACACTCTAATTTTTTCAAGGTAAAGGTCCTGGATCCGCAAGACACCCAATTAAGGACATCAAGTTTCTCCAGAAGGTGAGAAATCAACAGCGACAGTTCATACCCCTTAAGGCACGACCATCACGTCAATCCCGAAATTCAACTACGAGCTTTTTAACTGCAACAACTTTAATATACGCTATTGGAGCTGGAATTACCGCGGCTGCTGGCACCAGACTTGCCCTCCAA
+
DDDDDIIIIIIIIIIIIIIIIIIIIIIIIIIIIIIIIIIIIIIIHIIIIIIIIIIIGIEHIIIIIIHHIHIGIHHIIIIIIIFHIIIIHHIIHIIIIHIIIFEHHHIIIIIIIIIIIIIHIIIIIIIIIIIIIIIIIHIIHIIIIIIIIIIIIIIIIIIIIIIIIIIIIHIIHHHGIIIIIIHIIIIIIIHIIIIIIIIIIIIIIIIIIIIIIIIIIIIIIIIIIIIIIIIIIIIIIIIIIIIIIIIIIIHGIHHIIIIIIIIIIIIIIHIIIIIIIIIIIIIIIIIIIIIIIIIIIIIIIIIIIIIIIIIIIIIIIIIIIIIIIIIIIIIIIIIIIIIIIIIIIIIIDDDDD
@HISEQ:969:HM2KJBCX2:2:1102:19261:36657 2:N:0:ACTATGCA
ACTCATCTTCCACCCAACTATCCCTATTAATCATTACGGTGATCCTAGAAACCAACAAAATAGAACCATGCCGTCCTATTCTATTATTCCATGCTAATGTATTCGAGCAAAAATGCCTGCTTTAAACACTCTAATTTTTTCAAGGTAAAGGTCCTGGATCCGCAAGACACCCAATTAAGGACATCAAGTTTCTCCAGAAGGTGAGAAATCAACAGCGACAGTTCATACCCCTTAAGGCATGACCATCACGTCAATCCCGAAATTCAACTACGAGCTTTTTAACTGCAACAACTTTAATATACGCTATTGGAGCTGGAATTACCGCGGCTGCGGGCACCAGACTTGCCCTCCAA
+
DDCDDIIIIIIIIIIIIIIIIIIIIIIIIIIIHIIIIIIIIIIIIIIHIIIIIIIIHIIIIIEHIIIIIHHHHHIIIIHHIIIIIIIIIIIIIIIIIGIHIHHHHIIIIIIIIIIIIIIIIIIIIIIIIIIIIIIIIIIIIIIIIIIIIIIIIIIIIIIIIHIIIIIIIIHIIIIIIIIIIIIIIIIIIIIIHIIIIIIIIIIIIIIIIIIIIIIIIIIIIIIIIIIIIHIIIIIIIIIIIIIIIIIIIIIIIIIIIIIIIIIIIIIIHHIIIIIIIIIIIIIIIIIIIIIIIIIIIIIIIIIIIIIIIIIIIIIIIIIIIIIIIIIIIIIIIIIIIIIIIIIIIIIIDDDDD
@HISEQ:969:HM2KJBCX2:2:1102:16460:36583 2:N:0:ACTATGCA
ACTCATCTTCCACCCAACTATCCCTATTAATCATTACGTCGATCCTAGAAACCAACAAAATAGAATCAAACGTCCTATTTCGTTATTCCATGCTAATGTATTCAAGCGTGAGCCTGCTTTAAACACTCTAATTTTTTCAAAGTAACAGTCCTGATTCCCCATGACACCAAATTAATGACATCATGGTTCGTCAGAAGGTAGGAATCAATAATACCAGTTCGTACAATAGCACGACCAATAAATTGATCCCGAAATTCAACTACGAGCTTTTTAACTGCAACAACTTTAATATACGCTATTGGAGCTGGAATTACCGCGGCTGCTGGCACCAGACTTGCCCTCCAA
+
DDDDDIIIGEHHIEHHHHIIIIIHIIIIIIIHHIIIIIIIIHHFHHIIIIIIGHIII?HHHIHGIIGIIHFHIHHIHHIIGIHIIIIEHHIHHHIIGIHHIHHIIIIHIIIHHEHHIIIIIIIIIHIIHIIIIIIIIIIIIIIIHIIIHHIIIIIHIIIIIIIIIIIIIIIHIIIHIIIIIIIIHIHHEIIIIIIIIIIIHHIIIIIIIIIIIIIIIIIHIIIIIIIIIIIHHHIIIHIHHIIHHHHHIIIIIIIIIIIIIIIIIIIIIIIIIIIIIIIIIIIIHHHIIIIIIIIIHIHIIIIIIIIIIIIIIIIIIIIIIIIIIIIIIIIIIIIIIIIIDDDDD
@HISEQ:969:HM2KJBCX2:2:1102:19740:37806 2:N:0:ACTATGCA
ACTCATCTTCCACCCAACTATCCCTATTAATCATTACGGTGGTCCTAGAAACCAACAAAATAGAACCACAACGTCCTATTCTATTATTCCATGCTAATCTATTCAAGCAATAGCCCGCTTTAAACACTCTAATTTTTTCAAGGTAATGGTCCTGGCTCCCCAACACACCCAATAAAGGACATGCTGGCTCACCAGAAGGAAGACCCGACAGCAGACAGTACTCGCCAAAGACGGACCGCCCGGCCAGGCCTAAAATTCAACTACGAGCTTTTTAACTGCAACAACTTTAATATACGCTATTGGAGCTGGAATTACCGCGGCTGCTGGCACCAGACTTGCCCTCCAA
+
DDDDDIIIIIHIIIIIHIIIIIIIIIIIIIIIIIIIIIIIIIIIIIIIHIHIIIIIIHHIIHHIIIIIIIGIIHGIIHIIIIIGIIIIIIIIIIIIIIIIIGHIIIIIIIIIIIIIIIHIIHIIIIIIIIIIIIIIIHHIHIIIIHIIHHHIIHIGIIIIIIIIIIIIIIIIIIIIIIIIIIIIIIHHEIIIIIIIIIIIHIHIIIIIIIIIIIIIIIIIIIIIIIIIIIIIIIIIIIIIIIIIHIIIIIIIIIIIIIIIIHIIIIIIIIIIIIIIIIIIIIIIIIIIIIIIIIIIIIIIIIIIIIIIIIIIIIIIIIIIIIIIIIIIIIIIIIIIIIIIICDDDD
@HISEQ:969:HM2KJBCX2:2:1102:12516:38969 2:N:0:ACTATGCA
ACTCATCTTCCACCCAACTATCCCTATTAATCATTACGTCAATCCTAGAAACCAACAAAATAGGATCAACGTCCTATTTCATTATTCCATGCTAATGTATTCAAGCGCGAGCCTGCTTTAAACACTCTAATTTTTTCAAAGTAACAGTCCTGATTCCCCGCCACACCAAATGAATGACATGATGGTTCGTCAGAAGGTAGGAACCAGTAACACCAGTACGTACCTAAGGCACGACCAACGTACTGATCCCGAAATTCAACTACGTGCTTTTTAACTGCAACAACTTTAATATACGCTATTGGAGCTGGAATTACCGCGGCTGCTGGCACCAGACTTGCCCTCCAA
+
DDDDDIIHIIGIIIIIIIIIHIIIIIIIIIIIIIHIIIHIIIIIIIEHGIIGHIIIGIIIIICGHHIIIIGEHHHIIIIIIIIIIIGHHIIHIIIIIIIFHCHHHHIIIHIHHHGIIHHHHHHIIIIIIHIIIIIIIIEGHHHHHIIIIIHIIIIIIIIIHHHIHHHIIIHHIIHIIIIIIIIIIIIIHHIIIHIIIIIHHIIIIIIIIIIIIIIIIIIIIIIIIIIIIIIIIIIIIIIIIIHFIIIIIIIIIIIIHIIIGIIH@HIIIIIIIIIIIIIIIIIIIIIIIHIIHIIIIIIIIIIIIIIIIIIIIIIIIIIIIIIIIIIIIIIIIIIIIIIIDDDDD
@HISEQ:969:HM2KJBCX2:2:1102:12346:40003 2:N:0:ACTATGCA
ACTCATCTTCCACCCAACTATCCCTATTAATCATTACGGTGATCCTAGAAACCAACGAAATAGAACCAATCCGTCCTATTTCATTATTCCATGCTAATGTATTCAGACGTTAGCCTGCTTTAAACACTCTAATTTTTTCAAAGTAACAGTCCTGATTTCCTATCACACCAACTAAATGGCATGAAAGTTCCTCAGAAGGTAGAGATTTATCTCACCAGTACAGACAATTAAGCCTGACCAATGGGTAAACCCCGAAGTTCAACTACGAGCTTTTTAACTGCAACAACTTTAATATACGCTATTGGAGCTGGAATTACCGCGGCTGCTGGCACCAGACTTGCCCTCCAA
+
DDDDDIIIIIIHHHIHIIIIIGIIIIIIIIHIIIIIIHIIIIIIIIHIIIHIIIFHIIIIIIHHIIIIHIIIIIHIIIIIIIIIIIIIIIHIHHIIIIIIIHIHIHHIIIIHIIGIIIIIIIIIIIIIIIIIIIIIIIIIIIIIIIIIIIIIIIIIIIIIIIIIIIIIIIIIIHIIIIIIIIIIIIIIIIIIIIIIHIIIIIIHIIIIHIIIIIGIIIIIIIIIIIIIIIIIIHIIIIIIIIIHHHEHIIIIIIIIIIHIIIIIIIIIIIIIIIIIIIIHIIIIIIIHIIIIIIIIIIIIIIIIIIIIIIIIIIIIIIIIIIIIIIIIIIIIIIIHIIIIIIIDDDDD
@HISEQ:969:HM2KJBCX2:2:1102:18320:39776 2:N:0:ACTATGCA
ACTCATCTTCCACCCAACTATCCCTATTAATCATTACGTCAATCCTAGAAACCAACAAAATAGAATCAAACGTCCTATTTCATTATTCCATGCTAATGTATTCAAGCGTAAGCCTGCTTTAAACACTCTAATTTTTTCAAAGTAACAGTCCTGATTCCCCACGACACCAAATTAATGACATCGCGGTTCTTCAGAAGGTAGGAACCAATAATACCAGTGCGTACCGAGGCACGACCGACAATTTGATCCCGAAATTCAACTACGAGCTTTTTAACTGCAACAACTTTAATATGCGCTATTGGAGCTGGAATTACCGCGGCTGCTGGCACCAGACTTGCCCTCCAA
+
DDDDDIIIIIHIIHIHIIIIIIIIIIHIHIIIIIIIIIIIHIIIIIIIIIIHHIIIHEHIIIHGHHHEHIIIIIIIIIIIIIIHIIIHFHIIHIIIHHHHIIGIIIIIIIIIIIHHIHHHIIIIIIIHIIIIIHIIIIIFIIIIIIIHHIIIIIIHIIIIIIIIIIIIIIIIIIIIIIIHHIIIIIIHIIHIIIIIIIIIIIIIHIIIIIIIIIIIIIIIIIIIIIIIIIIIIIIIIIIIIIHHIIIIIIIIIIIIIIIIIIIIIIIIIIIIIIIIIIIIIIIIIIIIIIHF/IIIIIIIIIIIIIIIIIIIIIIIIIIIHIIIIIIIIIIIIIIIIIIIDDDDD
@HISEQ:969:HM2KJBCX2:2:1102:1809:39801 2:N:0:ACTATGCA
ACTCATCTTCCACCCAACTATCCCTATTAATCATTACATCGATCCTAGAAACCAACAAAATAGAATCGGATGTCCTATTTCATTATTCCATGCTAATGTATTCAAGCGTGAGCCTGCTTTAAACACTCTAATTTTTTCAAGGTAACAGTCCTAATTCCCCGTGACACCAAATTAATGGCATTACGGTTCTTTAGAAGGTGAGAAATCAATAATATCAGTACATACCAACGGCATGACCGAAACATTGATCCCGAAATTCAACTACGAGCTTTTTAACTGCAACAACTTTAATATACGCTATTGGAGCTGGAATTACCGCGGCTGCTGGCACCAGACTTGCCCTCCAA
+
DDDDDIIIIIIIIIIGIIIIIIIIIIIIIHIIIIIIIIIIIIIHIIIIIIIIHIIIGIIIIIIHIIHIIHIIIIIIIIIIGIIIIIIHIIIIHIIIIIIIIIHIIIHHIIIIHIIIIIIIIIHIIIIIIIIIIIIIIIIIIIIIIIIIIIIIIHHIIIIHIIIIIIIIIIIIIIIIIHIIIIIIIIIIIIIIIIIIIIIIIIIIIIIIIIIIIIIIIIIIIIIIIIIIIIIIIIIIIIIIIIIIHGIIHIIIIIIIIIIIIIIIIIIIIIIIIIIIIIIIIIIIIIIIIIIIIIIIIIIIIIIIIIIIIIIIIIIIIIIIIIIIIIIIIIIIIIIIIIIIIIDDDDD
@HISEQ:969:HM2KJBCX2:2:1102:2800:41218 2:N:0:ACTATGCA
ACTCATCTTCCACCCAACTATCCCTATTAATCATTACGGTGGTCCTAGAAACCAACAAAATAGAACCATGCCGTCCTATTTTATTATTCCATGCTAATGTATTCAAGCAAAAATGCCTGCTTTAAACACTCTAATTTTTTCAAAGTAAAGGTCCTGGTTCCCCGCGGCATCCAATTAAGGACATCGCGGTTCTCCAGAAGGTGAGAAATTGACTGCACCAGTTCATACCCCGTGAGGCACGACCGATGCGCCAATCCCGAAATTCAACTACGAGCTTTTTAACTGCAACAACTTTAATATACGCTATTGGAGCTGGAATTACCGCGGCTGCTGGCACCAGACTTGCCCTCCAA
+
DDADDIIIIHIIIIIIIIIIIIIIIIIIIIIIIIIIIIIIIIIIIIIGIIIIHIHIHIIHIGHIGIIIIIGGIHGHIIIIIHHIIIIIIIGGIGIHGHHIIHHHIIIIIIIIIIIGIIIIIIIIHIHHIIIIIIIHIIIIIIIIIIIIHIIHIIIIIIIIIIIIIIIIIIIIIIIIIIIIIIIIIIIIIIIIIIIIIIIIIIIIIIIIIIIIIIIIIIIIIIIIIIIIIIIIIIIIIIIIIIIIIIIIIIIHIIIIIIHIIIIIIIIIIHIIIIIIIIIIIIIIIIIIIIHIIIIIIIIIIIIIIIIIIIIIIIIIIIIIIIIIIIIIIIIIIIIIIIIIIIIIIIIIDDDDD
@HISEQ:969:HM2KJBCX2:2:1102:3704:40795 2:N:0:ACTATGCA
ACTCATCTTCCACCCAACTATCCTATTAATCATTACGTCAATCCTAGAAACCAACAAAATAGGATCGAACGTCCTATTTCATTATTCCATGCTAATGTATTCAAGCGTTAGCCTGCTTTAAACACTCTAATTTTTTCAAAGTAACAGTCCTGTTTCCCTGCAACACCAAATTAATGGCATTACAGTTCTTCAGAAAGGAGGAATCAGCGAAGCCAGTGCATACCAGTGGCACGACCAACCTGCTGACCCCGAAATTCAACTACGAGCTTTTTAACTGCAACAACTTTAATATACGCTATTGGAGCTGGAATTACCGCGGCTGCTGGCACCAGACTTGCCCTCCAA
+
DDDDDGHHIIIIIIIIIIIIIIIIIIIIIIIIHIIIIFHHIIFHIIHIIIIIIIIIIIIIGEGFHHHHIGDHHHIIIIIIIIIIIGIGIHHHHHHIIIHHIHHIHHGIHIHIIIHIIHIIGIIIHIHIIIIIHHIIIHHHIIIIIIIIIIIHIIIIIIHIIIIIIIIIIIIHHIIIIIIIIIIIIIIIIIIIIHIIIIIIHIIIIIIIIIHIIIIIIIIIIIIIIIIIIIIIIIIGIIIIIIHGIHHGIIIIIIIIIIIIIIIIIHHIIIIIIIIIHIIIIIHIIIIIIIIIIIIIIIIIIIIIIIIIIIIIIIIIIIIIIIIIIIIIIIIIIIIIIIIIDDCDD
@HISEQ:969:HM2KJBCX2:2:1102:12270:40941 2:N:0:ACTATGCA
ACTCATCTTCCACCCAACTATCCCTATTAATCATTACGTCAATCCTAGAAACCAACAAAATAGGATCGAACGTCCTATTTCATTATTCCATGCTAATGTATTCAAGCGTTAGCCTGCTTTAAACACTCTAATTTTTTCAAAGTAACAGTCCTGTTTCCCTGCAACACCAAATTAATGACATTACAGTTCTTCAAGAAGGAGGAATCAGTAAAGCCAGTACATACCAGAGGCACGACCAACCTACTGACCCCGAAATTCAACTACGAGCTTTTTAACTGCAACAACTTTAATATACGCTATTGGAGCTGGAATTACCGCGGCTGCTGGCACCAGACTTGCCCTCCAA
+
DDADDIIHHIIIHIIIIHIIHHHHIIIHHIIHIIIIIIIHIHHHIIIIHIIHGGHIGHCGEHHIIHHE<1EHIIIFCH?111<<1<<D11<11111E@HGF@1@@HFGCHFHIIIHGDGHHF6817B16<EDGHGHHIHHEHFHG8EHHF<1CHH*HHGCH7HHH9?HHEIHHGD<<CHHHHHHEHHFHIHEHEIHIIHIHHIHHFHHHGFHCFFIGGIIIIIHGIHGHGGGGGHGFFCIIGHEFHFHCHHIIHHHIHIIHIIHHHIIIHHECHFIHEIIIIHIIHIIIIIIIHHIHHIIIIIHIHIIIHIIIIIIIIIIIIHFD1HEIIIIHHHIHIIIIDADDB
@HISEQ:969:HM2KJBCX2:2:1102:5107:41229 2:N:0:ACTATGCA
ACTCATCTTCCACCCAACTATCCCTATTAATCATTACGTCAATCCTAGAAACCAACAAAATAGGATCAAACGTCCTATTTCATTATTCCATGCTAATGTATTCAAGCGTTAGCCTGCTTTAAACACTCTAATTTTTTCAAAGTAACAGTCCTGTTTCCCTGCAACACCAAATTAATGGCATTACAGTTCTTCAGAAAGGAGGAACCAGCAAAGCCAGTGCATACCAGTGGCACGACCAACCTGCTGATCCCGAAATTCAACTACGAGCTTTTTAACTGCAACAACTTTAATATACGCTATTGGAGCTGGAATTACCGCGGCTGCTGGCACCAGACTTGCCCTCCAA
+
DDDDDIIIIIIIIIIIIIIIIIIIIIIIIIIIIIIIIIIIIIIIIIIIGIIIIIIIIHHHIIHIIIIIIIIHIIIIHIIIIIIIIIIIIIIIIIIIHIIIIIIIIIHIIHIIIIIIIIIIIHIIHIIIIIIIIIIIIIIIIIIIIIIIIIIIIIIIIIIIIIIIIIIHIIIHIIIIIIIIIIIIIIIIIIIIIIIIIIIIIIIHIIIIIIIIIIIIIIIIIIIIIIIIIIIIIIIIIIIIIIIIHIIIIIIIIIIIIIIIIIIIIIIIIIIIIIIIIIIIIIIIIIIIIIIIIIIIIIIIIIIIIIIIIIIIIIIIIIIIIIIIIIIIIIIIIIIIIIIIHDDDDD
@HISEQ:969:HM2KJBCX2:2:1102:7956:41930 2:N:0:ACTATGCA
ACTCATCTTCCACCCAACTATCCCTATTAATCATTACGGTGATCCTAGAAACCAACGAAATAGAATCAGTCCGTCCTATTTCATTATTCCATGCTAATGTATTCAGACGTTAGCCTGCTTTAAACACTCTAATTTTTTCAAAGTAACAGTCCTGATTTCCAATCACACCAAATTAATGACATGAAAGTTCCTCAGAAGGTAGAGATTTATCTCACCAGTACAGACAATTAAGCCTGACCAATGGGTAAACCCCGAAGTTCAACTACGAGCTTTTTAACTGCAACAACTTTAATATACGCTATTGGAGCTGGAATTACCGCGGCTGCTGGCACCAGACTTGCCCTCCAA
+
BDDDDIIIIIIIIIIIHIIHIIIIIIIIIIIIIIIIIIIIIIIIIIIIIHIIIIIIIIHIIHHIIIIIHIIHIIIIIFHIIIIIIHIIIIIIHHIIHIIIHHIIIIIIIHIHIIIIIIIIIIIIIIIIIIIIIIIIIIHHIIIIIIIIIIIIIIIIIIIIIIIIIIIIIIIIIIIIIIIIIIIIIIIIIIIIIIIHIIIIIIIIIIIIIIIIIIIIIIHIIIIIIIIIIIIIIIIIIIIIIHIIIHEIIIIIIIIIIIIIIIIIIIIIIIIIIIIIIIIIIIIIIIIHHIIIIIIIIIIIIIIIIIIIIIIIIIIIIIIIIIIIIIIIIIIIIIIHIIIIIIIDDDDD
@HISEQ:969:HM2KJBCX2:2:1102:4634:41974 2:N:0:ACTATGCA
ACTCATCTTCCACCCAACTATCCCTATTAATCATTACGGTGGTCCTAGAAACCAACAAAATAGAACCATGCCGTCCTATTTTATTATTCCATGCTAATGTATTCAAGCAAAAATGCCTGCTTTAAACACTCTAATTTTTTCAAAGTAAAGGTCCTGGTTCCCCGCGGCATCCAATTAAGGACATCGCGGTTCTCCAGAAGGTGAGAAATTGACTGCACCAGTTCATACCCCGTGAGGCACGACCGATGCGCCAATCCCGAAATTCAACTACGAGCTTTTTAACTGCAACAACTTTAATATACGCTATTGGAGCTGGAATTACCGCGGCTGCTGGCACCAGACTTGCCCTCCAA
+
DDDDDIIIIIIIIIIIIIIIIIIIIIIIIIIIIIIIIIIIHHIIIIIIGIIIIIIIIHIEHHHHIIIIIHIIHHIGHIIHHHIIIIIIIIIIIIIIIIIIIHHIIIFIIIIIHIHIIIHIIIHIHIIIIIIHHIIIIIIHIIHIIIIIIHIIIIIHIHIHIIIIHHIIIIIIIIIIIIIIIIIIIIIIIIIIIHIIIIIIIIIIIIIIIIIIIIIIIIIIIIIIIIIIIIIIIIIIIIIIIIIIIIIIIIIHIIIIIIIIIIIIIIIIIIIIIIIIIIIIIIIIIIIIIIIIIIIIIIIIIIIIIIIIIIIIIIIIIIIIIIIIIIIIIIIIIIIIIIIIIIIIIIIIDDDDD
@HISEQ:969:HM2KJBCX2:2:1102:19900:42131 2:N:0:ACTATGCA
ACTCATCTTCCACCCAACTATCCCTATTAATCATTACGTCAATCCTAGAAACCAACAAAATAGGATCGAACGTCCTATTTCATTATTCCATGCTAATGTATTCAAGCGTTAGCTTGCTTTAAACACTCTAATTTTTTCAAAGTAACAGTCCAAATTCCCCGCAACACCAAATTAATGGCATTACGGATCATCAGGAAGGAGGAATCAGTGAGACCAGTACATACCAGAGGCATGACCAACCTACTAACCCCGAAATTCAACTACGAGCTTTTTAACTGCAACAACTTTAATATACGCTATTGGAGCTGGAATTACCGCGGCTGCTGGCACCAGACTTGCCCTCCAA
+
DDDDDIIIIIIIIIIIIIIIIIIIIIIIIIIIIIIIIIIIIIIIIIIGIIIIHIIIIIIIIIIIIIIIIIIHHHHIIIIIIIIIIIIHFHHHGIIIIIIIIIIIIIIIIIIIIIIIIIIIIIIIIIGIIIIIIIIIIIHGIIIIIIHHHHIIIIIIIIIIIIHIHIHIIIIIIIIIIIIIIIIIIIIIIHIIIIIIIIIIIIIIIIIIIIIIIIIIIIIIIIIIIHIIIIIIIIIIIIIIIHHHHIHIIIIIIIIIIIIIIIIIIIIIIIIIIIIIIIIIIIIIHIIIIIIIIIIIIIIIIIIIIIIIIIIIIIIIIIIIIIIIIIIIIIIIIIIIIIIIIDDDDD
@HISEQ:969:HM2KJBCX2:2:1102:4270:42827 2:N:0:ACTATGCA
ACTCATCTTCCACCCAACTATCCCTATTAATCATTACGGTGATTCAGAAACCAACAAAACAGGACCACCGTCCTATTCTATTATTCCATGCTAATGTATTCAGACGTAAGCCTGCTTTGAACACTCTAATTTTTTCAAGGTAAAGGTCCTGGTTTCCCACCACGCTAAATTAATAACATGATAGTTCCCCAGAAGGTAGAAATTCTACACACCAGTACAGACTTGTTAGCCCGAGCAACGGTAGAATCCCGAAATTCAACTACGAGCTTTTTAACTGCAACAACTTTAATATACGCTATTGGAGCTGGAATTACCGCGGCTGCTGGCACCAGACTTGCCCTCCAA
+
DDDADIIIIIIIIIHHHGHFHGHIHHEHHIIHIIIIIIIHIHHHHIHIIIIIIIIIGHHIIHGGIFHIIIHHIGFHIIHEHIHIIGHE1CCGGHHIHHHIHHHHHIIHIHHFGEHHFHHHHGHHIHIIIHIIGHIHFHHIIIIHHHHHIHIIHGHHGHGHDHHHIHGHHHHIIIIHIIIHHHHIHHHGIIIIIHH0GIIIHHHHIHIIIIHHHHEIIIIIHIIHHHHIIIIHGD&IIHHIHHGDIHHHHEHHIHEIHHHHGIHHHEHIIIIHIIHHHIHHIIIIIIHHHHEHIIIIIIIIHHIIIIIIIHHHHIIIHIIIIIIIHGIIIIIHHIHIIIIIDBDDD
@HISEQ:969:HM2KJBCX2:2:1102:1622:42388 2:N:0:ACTATGCA
ACTCATCTTCCACCCAACTATCCCTATTAATCATTACGGTGATCCTAGAAACCAACAAAATAGAACCATGCCGTCCTATTCTATTATTCCATGCTAATGTATTCGAGCAAAAATGCCTGCTTTAAACACTCTAATTTTTTCAAGGTAAAGGTCCTGGATCCGCAAGACACCCAATTAAGGACATCAAGTTTCTCCAGAAGGTGAGAAATCAACAGCAACAGTTCATACCCCTTAAGGCACGACCATTACGTCAATCCCGAAATTCAACTACGAGCTTTTTAACTGCAACAACTTTAATATACGCTATTGGAGCTGGAATTACCGCGGCTGCTGGCACCAGACTTGCCCTCCAA
+
DBADDGIIHIHIIHHHHIIIIIHHIIIHHHHHIFHHIHECGHIIGHHHFHIIIIIII1CGHIIFHHIIHHHGDG/CHIGHHIIIIHFHH?GHHEHHIIIHIFFIHG@HGHHHIIIGHHHIH6CGHHHHIHHGIIIG@FHCHHHHEFFHHHGEIIIHHHHIHHHHIIIIIIIIIII/DHHHIIIIGEEF@FFHHGIHHIIIHHIHHHHHGIHHHCHHIIIIHHHGHIIIII4IHHEHIIIIHHIIHGIIIHHHHHIIIHHIIIHIHIHHHCEIIIIIIIHIIIHEIIIIIHIIIHIIIGIHIIIHHFIIIIIIIIHEHIIIIIHHHIIIIIIIIIIIIIIIIIIHHDGIDDDAD
@HISEQ:969:HM2KJBCX2:2:1102:1264:43520 2:N:0:ACTATGCA
ACTCATCTTCCACCCAACTATCCCTATTAATCATTACGTCGATCCTAGAAACCAACAAAATAGAATCAAACGTCCTATTTCGTTATTCCATGCTAATGTATTCAAGCGTGAGCCTGCTTTAAACACTCTAATTTTTTCAAAGTAACAGTCCTGATTCCTCATGACACCAAATTAATGACATCATGGTTCGTCAGAAGGTAGGAATCAATAATACCAGTACGTACAATAGCACGACCAATAAATTGATCCCGAAATTCAACTACGAGCTTTTTAACTGCAACAACTTTAATATACGCTATTGGAGCTGGAATTACCGCGGCTGCTGGCACCAGACTTGCCCTCCAA
+
DDDDDHIIIIIIIIIIIIIIHIIHHIIIIIIIIHIHIIIIIIGIIIIGHIIIIIIIIHHHIHHIIHIIIIIIHIIIIHHIIHIHHIIIIIIHIIHIIIHHIIFHIIIHHHIIHIIIIIHHHHIIIIIIIIIIIIHIIIIIIIIIHIIIHHHIIIIIIIIIIIIIHIIIIIHHIIIIIIIIIIIIIIHIIIIHIIIIIIIHIIIIIIIIIIIHGHHIIIIGIIIIIIIIIIIIIIIIIIIIIHHHIIIIIIIIIIIIIIIIIIIIHIIIIIIIIIIIIIIIIIIIIIIIIIIIIIIIIIIIIIIIIIIIIIIIIIIIIIIIIIIIIIIIIIIIIIIIIIIIDDDDD
@HISEQ:969:HM2KJBCX2:2:1102:11179:43417 2:N:0:ACTATGCA
ACTCATCTTCCACCCAACTATCCCTATTAATCATTACGGTGATCCTAGAAACCAACGAAATAGAATCAGTCCGTCCTATTTCATTATTCCATGCTAATGTATTCAGACGATAGTCTGCTTTAAACACTCTAATTTTTTCAAAGTAACAGTCCTGATTTCCCATCACACCAAATAAATGGCATGAAAGTTCCTCAGAAGGTAGAGATCCATCTCACCAGTGCAGACAATTAAGCCTGACCAATGGGTAGACCCCGAAGTTCAACTACGAGCTTTTTAACTGCAACAACTTTAATATACGCTATTGGAGCTGGAATTACCGCGGCTGCTGGCACCAGACTTGCCCTCCAA
+
D@D@DHGIIIHIIHHHIIIIHIIEIIIHGCHIIIHFHHHHHFIIHIIHHHHHFEHGIEHHFHHF@HEHFHHEHHI/<CCGHHFHHGE?GEHHIHGEHGHHG@HHHFHHIIIIHHGFHHHFGCGHIIIHHHHHHIHIHHGHHHHIIIIIIIHHIHIHIIHEHFFHIIHIHHHIHGGIIIHIHHHHHIIHHGIIIHHCHHIHHHHHIHHIHHHHHH=IHDEHHHHIHHIIIIHIIIHGIHHIHHIIHDGHDHGIHEIHHHEHIIIIIIIIHFHIHIIIHHHHHHHHHIHHHIIIIIIIHHEGIIIIHIIIIHHHHHHIIHGIIIIIIIIIIIHHHGIHFIIIIIIBAD@B
@HISEQ:969:HM2KJBCX2:2:1102:11314:43303 2:N:0:ACTATGCA
ACTCATCTTCCACCCAACTATCCCTATTAATCATTACATCGATCCTAGAAACCAACAAAATAGAATCGGATGTCCTATTTCATTATTCCATGCTAATGTATTCAAGCGTGAGCCTGCTTTAAACACTCTAATTTTTTCAAGGTAACAGTCCTAATTCCCCGTAACACCAAATTAATGGCATTACGGTTCTTTAGAAGGTGAGAAATCAATAATATCAGTACATACCAACGGCATGACCGAAACATTGATCCCGAAATTCAACTACGAGCTTTTTAACTGCAACAACTTTAATATACGCTATTGGAGCTGGAATTACCGCGGCTGCTGGCACCAGACTTGCCCTCCAA
+
DDDDDIIIIIIIIIIIIIIEHIIHIHHIGHIIIIIIIIIHHGIIIIHIHIIIIIGIIIIGIIHHHIIGHIFHHIIIIIHIIIIIIIHHIIIGEHHGHHIIIIIIIIIIIIHGHHIIIIIIIIIHIIIIIHIIIIIIIIIIHGIIIIIIIIIIIIIIIIIIIIIIIIIIIIIIIIIIIIIIIIIHIIIIIIIIIIIIIIIHIIIIHGHIIIIIIIIIIIIIIIIIIIIIIIIIIIIIIIIIIIIIIIHIHIIIIIIIIIIIIIIIIIIIIIIIIIIIIIIIIIIIIIIIIIIIIIIIIIIIIIIIIIIIIIIIIIIIIIIIIIIIIIIIIIIIIIIIIIIIIIDDDDD
@HISEQ:969:HM2KJBCX2:2:1102:6870:43475 2:N:0:ACTATGCA
ACTCATCTTCCACCCAACTATCCCTATTAATCATTACGGTGATCCTAGAAACCAACGAAATAGAATCAATCCGTCCTATTTCATTATTCCATGCTAATGTATTCAGACGTTAGCCTGCTTTAAACACTCTAATTTTTTCAAAGTAACAGTCCTGATTTCCCATCACACCAAATAAATGGCATGAAAGTTCCTCAGAAGGTAGAGATTCATCTCACCAGTACAGACAATTAAGCCTGACCAATGGGTAAACCCCGAAGTTCAACTACGAGCTTTTTAACTGCAACAACTTTAATATACGCTATTGGAGCTGGAATTACCGCGGCTGCTGGCACCAGACTTGCCCTCCAA
+
DDDDBIIIIHIHIIIIIIIIIIIIIIIIIIIIHHGHIGHHIIIGIIIIHIIIIHIIFHDHIIIIIIIIIHIIIIICGHHGHIIHIIIIIIIIIGICHIIHHHHHHHIHIHIHHHIGHEH?HIHHIHIIIIHHIIIIHIIIIHIHIIIHHHIIHIIHHIGIHIHHIIHHHHIIIIIIIHHIIIIIIIIIIIIIIIIIIHIIIIIIIIHIIHHHIIIIIIIIIIGIIIIIIIIIIIIIIIIIIIIHHHHHDIHIGHIIIIIIIIIHIIIIIIIIIIIIIIIIIIIIIIIHHIIIIIIIHIIIIIHIIIIIIIIIIIIIIIIIIIIIIIIIIIIIIIIIIIIIIIIDDDDD
@HISEQ:969:HM2KJBCX2:2:1102:9618:43825 2:N:0:ACTATGCA
ACTCATCTTCCACCCAACTATCCCTATTAATCATTACGTCGATCCTAGAAACCAACAAAATAGAATCAAACGTCCTATTTCATTATTCCATGCTAATGTATTCAAGCGTAAGCCTGCTTTAAACACTCTAATTTTTTCAAAGTAACAGTCCTGATTCCCCACGACACCAAATTAATGACATCGCGGTTCTTCAGAAGGTAGGAACCAATAATGCCAGTGCGTACCGAAGCACGACCAACAATTTGATCCCGAAATTCAACTACGAGCTTTTTAACTGCAACAACTTTAATATACGCTATTGGAGCTGGAATTACCGCGGCTGCTGGCACCAGACTTGCCCTCCAA
+
DDDDDIIIIIIIIIIIIIIGIIIIIIIIIIIIIIIIIHIIHHIIIIIIHGIHIIIIHIIHIIHIIIIIIIIIIGHIIGIIIIIIHIIHIIHGIIIIIIIIIHHIIIIIIIIHHIIIIIHIHIHIHIIIIIIHIIIIIIIHIIIIIIIIIIIIIIHIIIIIIIHIIIIIIHIIIIIIIHHIIIIIIIIHHIIHIIIHIIIIIIIIIIIHHHHIIIIIIIIIIIIHIIIIIIIIIIIIIIIIIIHGIHIIIIIIIHIIIIIIHHIHHIIIIIIIIHIIIIIIIIHIIIIIHIIIIIIIIIIIIIIIIIIIIIGIIIIIIIIIIIIIIIIIIIIIIIIIIIIIDDDDD
@HISEQ:969:HM2KJBCX2:2:1102:20743:44664 2:N:0:ACTATGCA
ACTCATCTTCCACCAACTATCCCTATTAATCATTACGTCGATCCTAGAAACCAACAAAATAGGGTCAAACGTCCTATTTCATTATTCCATGCTAATGTATTCAAGCGTGTGCCTGCTTTAAACACTCTAATTTTTTCAAAGTAACGGTCCTGATTCCCCATGACACCAAATTAATGACATCACAGTTCGTCAGAAGGTAGAAATCAATAATACCAGTGCATACCGGAGGCACGACCAATATATTGATCCCGAAATTCAACTACGAGCTTTTTAACTGCAACAACTTTAATATACGCTATTGGAGCTGGAATTACCGCGGCTGCTGGCACCAGACTTGCCCTCCAA
+
DDDDDIIIIIIIIIIIIIIIIIIIIIIIIIIIIIGHIIIIIIHIIIIIHIHIIIHIIIIIIHGIIHHIIIIHHIHIGHHHIIIIIHHEHFHIIHIIIIHHHDHHHIIIHIIIIFHIIIIIHHIHHIIIHHHIIIIHIIIIIIIIIHIIIIIHHIHHIIIIIIIIIGIIGIHHIIHIIIIHIIIHIHHHIHIIIIIIIIIIIIII;HIIIIHIHIIIIIIHCIHHIIIIIIHIIHHHIIIIIHGFIIHHIIIIHIGIIHHHHIIIHIIIIIHIHCIIIIGIIHHHHIIIHIIIIIIHIHHHIIIIIIIIIIIIHIIIHIIIIIIIIIIIIIIHHIIIIIIIDDDCD
@HISEQ:969:HM2KJBCX2:2:1102:8386:44796 2:N:0:ACTATGCA
ACTCATCTTCCACCCAACTATCCCTATTAATCATTACATCGATCCTAGAAACCAACAAAATAGAATCGGATGTCCTATTTCATTATTCCATGCTAATGTATTCAAGCGTGAGCCTGCTTTAAACACTCTAATTTTTTCAAGGTAACAGTCCTAATTCCCCGTGACACCAAATTAATGGCATTACGGTTCTTTAGAAGGTGAGAAATCAATAATATCAGTACATACCAACGGCATGACCGAAACATTGATCCCGAAATTCAACTACGAGCTTTTTAACTGCAACAACTTTAATATACGCTATTGGAGCTGGAATTACCGCGGCTGCTGGCACCAGACTTGCCCTCCAA
+
DDDDDIIIIIIIIIIIIIIIIIIIIIIIIIIIIIIIIIIIIIIIIIIIIIIIIIIIHIIHIIGHHIIHIIIIIIHIIIIIGGIHIIIIIIIIHIIHHIIIHIIIIIIIIIIIIIIIIIIIIIIIIIIIIIIIHIIIHIIIIHHIIIIIIIIIIIIIIIHIHIIIIIIHIIIIHIIIIGIIIHHHIHIIIIIIIIIIIIIIIIIIIIIIIIHIIIIIIIIIIIIIIIIIIIIIIIIIIIIIIIIHGEIIIIIIIIIIIIIIIIIIIIIIIIIIIIIHIIIIIIIIIIIIIIIIIIIIIIIIHHIIIIIIIIIIIIIIIIIIIIIIIIIIIIIIIIIIIIIIIIDDDDD
@HISEQ:969:HM2KJBCX2:2:1102:7752:44710 2:N:0:ACTATGCA
ACTCATCTTCCACCCAACTATCCCTATTAATCATTACGGTGGTCCTAGAAACCAACAAAATAGAATCATCCGTCCTATTTTATTATTCCATGCTAATGTATTCAAGCAAAATGCCTGCTTTAAACACTCTAATTTTTTCAAAGTAAAGGTCCTGGTTCCTCGCGGCACCCAATTAAGGACATCGCGGTTCTCCAGAAGGTGAGAAATTGGCTACACCAGTTCATACCCCTTAAGGCACGACCGATGTGCCAATCCCGAAATTCAACTACGAGCTTTTTAACTGCAACAACTTTAATATACGCTATTGGAGCTGGAATTACCGCGGCTGCTGGCACCAGACTTGCCCTCCAA
+
@@@B@HIEEHFICGHHIHHHHHHIFHCEHHHHGCEHHH0<<CHIIIHICFHHHHH0E?CG1FCEE<11<DG<<CFEHE@GGCHE1@FGHFD1@1FHC?G?HHHHIIHHHFHHHEHHGHFBGG1HHIHHHHHHHGGHHHGEHIIIHHEIHEEHHEHGDDIIHIH;IIIIIIHIIGHGIIIIHDGIIHFHEHHIHIHHEGGIHHHIGIIIIIIIIHH;EIHIIIIIIIIHIIIHHIIHHIIIHIIHIHHHHCIHHHDIIIIIIIHHIIHEHHEIIIIHIIIIIIIIHHHIIIIHIGIIIIIHIHHEIIIIIIIGIHIIIIIIIIIIIIIIIIIIIIIIIIHIIIHIHH@DABD
@HISEQ:969:HM2KJBCX2:2:1102:2575:45123 2:N:0:ACTATGCA
ACTCATCTTCCACCCAACTATCCCTATTAATCATTACGTCGATCCTAGAAACCAACAAAATAGAATCAAACGTCCTATTTCATTATTCCATGCTAATGTATTCAAGCGTGAGCCTGCTTTAAACACTCTAATTTTTTCAAAGTAACAGTCCTGATTTCCCACAACACCAAATAAATGACATCATGGTTCGTCAGAAGGGAGAAACCAACAATGCCAGTACGTACCGAGGCACGACCGACATGATGGTCCCGAAATTCAACTACGAGCTTTTTAACTGCAGCAACTTTAATATACGCTATTGGAGCTGGAATTACCGCGGCTGCTGGCACCAGACTTGCCCTCCAA
+
DDCDDHHHHH1CFHIHHGHHHHHGHHIIIIIEHIIH@GHEHIHFHHIIHHCEHHFHCHHHHH??@H?EHHH=C1EEHHGGHFIH@GHE@HGHEHHHIIIHHIHIIIHHHIIIGGGEHHFHIIHIIHIIHIIHHEHHHGHIIIIIHHIHHHHHHIIIHHICGGHHIHHHIIHHGIIIHHHHHIIIIIIIHIGHIHIHIHHHIIHHHHIIIHIHHHGIIIHIIHIIIIHIIIIIIIIIIIIIHHGCHIIIGIIIHHHIIIIIIIIIIIIIIIIIHHIIHIIIIIIIHIIIIIIIIIIIIIIIIIIIIIIIIIIIIIIIIIIIIIIIIIHHIIIIIIIIHGIIDDDDD
@HISEQ:969:HM2KJBCX2:2:1102:12120:45110 2:N:0:ACTATGCA
ACTCATCTTCCACCCAACTATCCCTATTAATCATTACATCGATCCTAGAAACCAACAAAATAGAATCGGATGTCCTATGTCATTATTCCATGCTAATGTATTCAAGCGTAAGCCTGCTTTAAACACTCTAATTTTTTCAAGGTAACAGTCCTAATTCCCCGTGACACCAAATTAATGGCATTACGGTTCTTTAGAAGGTGAGAAATCAATAATATCAGTACATACCAACGGCATGACCGAAACATTGATCCCGAAATTCAACTACGAGCTTTTTAACTGCAACAACTTTAATATACGCTATTGGAGCTGGAATTACCGCGGCTGCTGGCACCAGACTTGCCCTCCAA
+
<0B0<G1GCGHIFH0D1D<11<<<1111<<<FH?1<FH1<01<1<D11<<F11<D01<<<1<DEG1<FH00/<<1D111<<1<1111<1111<<<1CH1D11<C@G@@HHGD1HF1F(<DA<1FBH5HCEGCCFA@EAB11F<FH6<AB@91AFB:?HHIHFFGEF</EHG?CGD/CEHDG@GECEGH?EEGCCCCHA0=FHHIHAHCFCG@D1<CCHE@CHA<:<0<C:/<1@B</EGEHGHG<<=E-??D<1GG1GC@EECIHHCHCDHHEGC<@CEHEHGCD1C<<@EGC<<DGHF@GHGHEEIHIHEG@HEDHECIHHGCECCC<FHF<<<EGEEHE1@@@D0
@HISEQ:969:HM2KJBCX2:2:1102:13717:44644 2:N:0:ACTATGCA
ACTCATCTTCCACCCAACTATCCCTATTAATCATTACGTCAATCCTAGAAACCAACAAAATAGGATCGAACGTCCTATTTCATTATTCCATGCTAATGTATTCAAGCGTTAGCCTGCTTTAAACACTCTAATTTTTTCAAAGTAACAGTCCTGTTTCCCTGCAACACCAAATTAATGACATTACAGTTCTTCAGAAAGGAGGAATCAGCGAAGCCAGTGCATACCAGTGGCACGACCAACCTGCTGACCCCGAAATTCAACTACGAGCTTTTTAACTGCAACAACTTTAATATACGCTATTGGAGCTGGAATTACCGCGGCTGCTGGCACCAGACTTGCCCTCCAA
+
DDDCDIIIIIIIIHIIIIIIIIIIIIIIIIIIIIIIIIHIIIIIIIIIGHGHIIIIIIIIIIHH?GHHIIICHHIIIIHIIIIIIIIHIIHHIIHIIIIIIHIHHIIIIIIHHGHGIIIIIIIIIIIIIIIIIIIIIIHIHIIIIIHHHIIIIIIIIIIIHIIIIIIIIHHIIIIIIIIIIIIIIIIIIIIIIIIIIIIIIIIIIIIIIIIIIIIIIIHIIIIIIIIIIIHIIIIHIIIIIHHHFIIHIHIIIHHIIIIHIIIIHIIIIHIIIIIIIIIIIIIIIIIIIIIIIIIIIIIHHIIIIIIIIIIIIIIIIIIIIIIIIHIIIIIIIIIIIIIIIDDDDD
@HISEQ:969:HM2KJBCX2:2:1102:19746:45143 2:N:0:ACTATGCA
ACTCATCTTCCACCCAACTATCCCTATTAATCATTACGTCGATCCTAGAAACCAACAAAATAGAATCAAACGTCCTATTTCATTATTCCATGCTAATGTATTCAAGCGCGAGCCTGCTTTAAACACTCTAATTTTTTCAAAGTAACGGTCCTGATTCCCCATGACACCAAATTAATGACATCATGGTTCTTCAGAAGGGAGAAATCAAAATTGCCAGTACGTACCGAGGCACGACCAACAAATTGATCTCGAAATTCAACTACGAGCTTTTTAACTGCAACAACTTTAATATACGCTATTGGAGCTGGAATTACCGCGGCTGCTGGCACCAGACTTGCCCTCCAA
+
DDDDDIIIIIIIIIIIIIIIIIHIIIIIHIIIIIIIIIIIDIIIIIIIIIIEHIIIIIIHIIHIIIIIIIHHH?EHHIIIIIIIIIIIIHIIIEHHIIIIIHGHIIIIIIIHIIIIIIHIIHIIHIIIIIIIIIIIHIHIIIIIIIIIIIIIIIIIIIIIIIHIIIIIIIIHIIGIIIIHIIIIIIIIIIIIIIIHIIHIIIIIIIIIIIIIIIIIIIIIIIIIIIIIHIIIIIIIIIIIIIHHIIIIIIIIIIIIIIIIIIIIIIIIIIIIHHIIIIIIIIFIIIIIIIIHEIIIIIIIIIIIHIIIIIIIIIIIIIIIIIIIIIIIIIIIIIIIIIIIDDDDD
@HISEQ:969:HM2KJBCX2:2:1102:17204:45728 2:N:0:ACTATGCA
ACTCATCTTCCACCCAACTATCCCTATTAATCATTACGGTGATCCTAGAAACCAACGAAATAGAATCAGTCCGTCCTATTTCATTATTCCATGCTAATGTATTCAGACGTTAGCCTGCTTTAAACACTCTAATTTTTTCAAAGTAACAGTCCTGATTTCCAATCACACCAAATTAATGACATGAAAGTTCCTCAGAAGGTAGAGATTTATCTCACCAGTACAGACAATTAAGCCTGACCAATGGGTAAACCCCGAAGTTCAACTACGAGCTTTTTAACTGCAACAACTTTAATATACGCTATTGGAGCTGGAATTACCGCGGCTGCTGGCACCAGACTTGCCCTCCAA
+
DDDDDIIIIIIIIIIIIIIIIGIIIIIIIIIIIIIIIIIIIIHIIIIFIHIIIIIIIHHDHIHHHHIIHIIIHHHIIIIIIIIIIHEHIIIIIIHIHHHHHIHIIIHIIIIIHIIIHIHIHIHHHIIIIIIIIIIIIIIIIIIIIIIIIIIIIIIIIIIIIIHIIIHHHIIIIIIIIIIIIIIHIIIIIIIIIIIIIIIIIIIIIIIIIIIIIIHIIIIIIIIIIIIIHIIIIIIIIIIIIIIIIHFIIIIIIIIIIIIIIIIIIIIIIIIIIIIIIGIIIIIIIIIIHIIIIIIIIIIIIIIIIIIIIIIIIIIIIIIIIIIIIIIIIIIIIIIIIIIIIIIDDDDD
@HISEQ:969:HM2KJBCX2:2:1102:20096:45820 2:N:0:ACTATGCA
ACTCATCTTCCACCCAACTATCCCTATTAATCATTACGTCAATCCTAGAAACCAACAAAATAGGATCGAACGTCCTATTTCATTATTCCATGCTAATGTATTCAAGCGTTAGCCTGCTTTAAACACTCTAATTTTTTCAAAGTAACAGTCCTGTTTCCCTGCAACACCAAATTAATGACATTACAGTTCTTCAAGAAGGAGGAATCAGTAAAGCCAGTACACACCATTGGCACGACCAACCTACTGACCCCGAAATTCAACTACGAGCTTTTTAACTGCAACAACTTTAATATACGCTATTGGAGCTGGAATTACCGCGGCTGCTGGCACCAGACTTGCCCTCCAA
+
DCDDDIIIIIIIIIIIIIIIIIIIIIIIIIIIIIIIIIIIIIIIIIIIIIIIIIIIHIIIIEHIHIIIGIIIIIIIIIIIIIIHHHFHIIIIIIIGHIIHIIHIIHIIIIIIIIIIIGIHIGIIIIIIIIIIIIIIIIIIIIIIIIIFHHHIHHHIIIHIIIIIIIIIIIHHIIIIIIHIIIIIIIIHIIHIHIIIIIIIIHIIIIIIIIIIIIIIIIIIIIIIIHIIIIIIIIIIIIIIIIHHHIIIIIIIIIIIIIIIIIIIHIIIIIIIIIHIIIIIIIIIIIIIIIIIIIIIIIIHIIIIIIIIIIIIIIIIIIIIIIIIIIIIIHIIIIIIIIIIIDDDDD
@HISEQ:969:HM2KJBCX2:2:1102:7370:46496 2:N:0:ACTATGCA
ACTCATCTTCCACCCAACTATCCCTATTAATCATTACGGTGATCCTAGAAACCAACAAAATAGAACCATGCCGTCCTATTCTATTATTCCATGCTAATGTATTCGAGCAAAATGCCTGCTTTAAACACTCTAATTTTTTCAAGGTAAAGGTCCTGGTTCCACATGACACCCAATTAAGGACATCATGCTTCTCCAGAAGGTGAGAAATCAACTGCGACAGTTCATACCCCTTAAGGCACGACCATCACGTCAATCCCGAAATTCAACTACGAGCTTTTTAACTGCAACAACTTTAATATACGCTATTGGAGCTGGAATTACCGCGGCTGCTGGCACCAGACTTGCCCTCCAA
+
DCDDDIIHIIIIIHIIIIIIIIIIIIIIHIIIIIHHIIIHIIIIIIIIIIIIIGIHIIIIIIHHIHHIIGIIIIIDHHIIIIIIIIIIIIIIIIIIIHIIIGIIIIIHIIIHIIIHHIIHHIIIIIIIIIIIIIIIIIIIHGIHIIIIIIIIIIIIIIIIHIHIIIHIIIIIIIIHHIIIIIIIIIIIIIIIIIGIIHIIIIHIIIIIIIIIIIIIIIIIIIIHIHIIIIHHIIHIIIIIIIIIIIIIIIHHHIIIGIIIIIIIIIIIIIIIIHIIIIIIIIIIIHIIIIIIIIIIIIIIIIIIIIIIIHHIIIIIIIIIIHIIIIIIIIHIIIIIIIIIIIIIIIIDDDDD
@HISEQ:969:HM2KJBCX2:2:1102:20117:45364 2:N:0:ACTATGCA
ACTCATCTTCCACCCAACTATCCCTATTAATCATTACGTCAATCCTAGAAACCAACAAAATAGGATCAAACGTCCTATTTCATTATTCCATGCTAATGTATTCAAGCGTTAGCCTGCTTTAAACACTCTAATTTTTTCAAAGTAACAGTCCTGTTTCCCTGCAACACCAAATTAATGACATTACAGTTCTTCAAGAAGGAGGAACCAGTAAAGCCAGTACATACCAGAGGCACGACCAACTTACTAATCCCGAAATTCAACTACGAGCTTTTTAACTGCAACAACTTTAATATACGCTATTGGAGCTGGAATTACCGCGGCTGCTGGCACCAGACTTGCCCTCCAA
+
DDDDDIIIIIIIIIIIIIIIIIIIIIIIHIIIIIHIIIIIIIIHIIIIIIIHIIIIIIIHIIHIIIIIIIHIIIIHIIIIHIHIIIIIIIIIIIIIIIIIIHIIIIIIIIIIHIIIIIIIIHIIIIIIIIIIIIIIIHHIIIIIIIHIIIIIIIIIHHEIIIIIIIFIIHHIHIHIIIIIHIIIIHIIIIIIIIHIIHIIHHIIIIIHIIIIIIIIIIIIIHIIIIIIHIIIIIIHIIIHHIIIHHIHIIIIIIIHIIIIHIIIIIIIIIIIIIIIIIIIIIIIIIIIIHIIIIIIIIIHHIIIIIIIIIIIIIIIIIIIIIIIIIIIIIIIIIIIIIIIIDDDDD
@HISEQ:969:HM2KJBCX2:2:1102:16784:46882 2:N:0:ACTATGCA
ACTCATCTTCCACCCAACTATCCCTATTAATCATTACGTCAATCCTAGAAACCAACAAAATAGGATCGAACGTCCTATTTCATTATTCCATGCTAATGTATTCAAGCGTTAGCCTGCTTTAAACACTCTAATTTTTTCAAAGTAACAGTCCTGTTTCCCTGCAACACCAAATTAATGACATTACAGTTCTTCAGAAAGGAGGAATCAGCGAAGCCAGTTCATACCAGTGGCACGACCAACCTGCTGACCCCGAAATTCAACTACGAGCTTTTTAACTGCAACAACTTTAATATACGCTATTGGAGCTGGAATTACCGCGGCTGCTGGCACCAGACTTGCCCTCCAA
+
DDDDDIIIIIIIIIIIIIIIIIIIIIIIHIIIIIIIIGHIIIIIIIIIIIIIIIIIIIIIIEHHIIIEHHIHHIHIIIHIIIIIIIHHIIIIIEHIIIIIHIIIIHIIIHIIIHIIIIIIHIIIIIIHIIIIIIHIIIIIIIIIIHIIIIIIIIIIIIIIIIIIIIIIIIIIIIIIIIIIIIIIHIIIIIIIIIIIIIIIIIIIIIIIIIHIIIIIIIIIIIIIIIIIIIIIIIIIIIIIIIIHHIIIIIIIIIIIIIIIIIIIIHIIIIIIIIHIIIGIIIIIIIIIIIIIIIIIIIIIIIIHIIIIIIIIIIIIIIIIIIIIIIIIIIIHHHIIIIIIIDDDDD
@HISEQ:969:HM2KJBCX2:2:1102:5837:46251 2:N:0:ACTATGCA
ACTCATCTTCCACCCAACTATCCCTATTAATCATTACGGCGGTCCTAGAAACCAACAAAATAGAACCGCACGTCCTATTCTATTATTCCATGCTGTAATATTCGAGCAAAGGCCTGCTTTGAACACTCTAATTTTTTCAAAGTAAAAGTCCTGGTCCCCAACACACCCAGTGAAGGGCATGCGGTTCTCCAGAAGAAAAGGCCCGGCCGGACAAGTGCACGCGGTGAGGCGGACCTGCCAGCCAGGCCAAAGGTTCAACTACGAGCTTTTTAACTGCAACAACTTTAATATACGCTATTGGAGCTGGAATTACCGCGGCTGCTGGCACCAGACTTGCCCTCCAA
+
DBDDDHFHHIHHIIIHIIIIHIIIIIIHIHIIIHHHIHHIHHIIGIHIHEHHIHIIIIIFEIHIEIIIIIIHHIHHIHIHIIIIHIIIIIIIGHIHGHIHHGHHIIIIHIIGIIIIIIIHHIHHIIIIIIIIHHHHIIHIIHHHIIIIHIIHHHHEIIIIHHHIIIIIIIIHHIIIIIIIIIIIHHEHHGGIIIHHIEHIIIIIIIIHHHHHHIHGHHHIIHHIIHIHIIIHHIHIIIIHGHEIHHHHHGHHIIIIIIHIIHIIHIIIIHIIHIIIIIHIIIIHFHHEHHHIHIIIIHHIIHHIIHIHHEIIIHIIIIIIIIIHIIIIIHHGIIIIIIIDDDDA
@HISEQ:969:HM2KJBCX2:2:1102:11791:46771 2:N:0:ACTATGCA
ACTCATCTTCCACCCAACTATCCCTATTAATCATTACGTCAATCCTAGAAACCAACAAAATAGGATCGAACGTCCTATTTCATTATTCCATGCTAATGTATTCAAGCGTTAGCTTGCTTTAAACACTCTAATTTTTTCAAAGTAACAGTCCAAATTCCCCGCAACACCAAATTAATGGCATTACGGCTCATCAGGAAGGAGGAATCAGTGAGACCAGTACATACCAGAGGCATGACCAACCTACTAACCCCGAAAATCCACTACGAGCTTTTTAACTGCAACAACTTTAATATACGCTATTGGAGCTGGAATTACCGCGGCTGCTGGCACAGACTTGCCCTCCAA
+
DDDDDHIIIIIIIIIIIIIIHIIIIIIIIIIIIIIIHIHIIIHIIIIIIIIIIIHIHIHIIIGFHHIHHHIHHIHIIIHHIIIIIIIIIIIIIIIHIFHHICGFH:GEHIIGIFIGGIHIGGHIFFEHACGHEFCHEFFCGFGGHHHHFGCHHIHCFEHIFIIIGIIIIIEFEHIHCFGHFIIIH/CDEHHHIHHHHIGHE-CGGHGGC8.88.DHAGHGH21<DF116<@GHAHH16FGE@A1<BGHHH<11D11<D1<10<EF<D01EHF1F<?@EG@EF1H?F<<1FHHEEC?HG?EHHE?GCHHH@HE?CCHC?H?IHHEFHF1<G1HDHG1</01<<<D<
@HISEQ:969:HM2KJBCX2:2:1102:20996:47384 2:N:0:ACTATGCA
ACTCATCTTCCACCCAACTATCCCTATTAATCATTACGTCGATCCTAGAAACCAACAAAATAGAATCAAACGTCCTATTTCATTATTCCATGCTAATGTATTCAAGCGCGAGCCTGCTTTAAACACTCTAATTTTTTCAAAGTAACGGTCCTGATTCCCCATGACACCAAATTAATGACATCATGGTTCTTCAGAAGGGAGAAATCAAAATTGCCAGTACGTACCGAGGCACGACCAACAAATTGATCTCGAAATTCAACTACGAGCTTTTTAACTGCAACAACTTTAATATACGCTATTGGAGCTGGAATTACCGCGGCTGCTGGCACCAGACTTGCCCTCCAA
+
DCDADHGFGHHHEHGHHIHHEHHGHIIHIIHIIHHHIIGEHIIIHIIHHIIGHIIIGIIIIIGHHHEHHHHH1DE@FD<EHFGHHGCGHHG@E?CFHEDHEDCGIIIIIHHDHHIIIIIHHHIHIIIIGHGHEFGIHHFHHHIIHIHFHHHHGHHHIIIIIHHHHGIIIHIIIIIGIHIIIIIHGHIIIIHIIIIHIIIHIIIIIIIHIIIIIIIIIIIIIHIHI<HIHIIIII>IIIHHHHGCGIIIGIIIHIIIIIIIIHIIHIIIIIIIHHIIIIIIHHHIIIIHHIHIIIIIIIIHIIIIIIIIIIIIIIIIIIIIIIIIIIIIIIIIHIIIIIIIDDDDD
@HISEQ:969:HM2KJBCX2:2:1102:19965:46773 2:N:0:ACTATGCA
ACTCATCTTCCACCCAACTATCCCTATTAATCATTACGTCGATCCTAGAAACCAACAAAATAGGGTCAAACGTCCTATTTCATTATTCCATGCTAATGTATTCAAGCGTGTGCCTGCTTTAAACACTCTAATTTTTTCAAAGTAACAGTCCTGATTCCCCATGACACCAAATTAATGACATCATAGTTCGTCAGAAGGTAGAAATCAATAATACCAGTGCATACCGGAGGCACGACCAATATATTGATCCCGAAATTCAACTACGAGCTTTTTAACTGCAACAACTTTAATATACGCTATTGGAGCTGGAATTACCGCGGCTGCTGGCACCAGACTTGCCCTCCAA
+
ABDABH?FCHHG?CCECGHHH<<1DGEHHEHFEH1@FEGHHHIIHHIEHHHH1CHHCGH1CC?GHHHHGEHHF@G=GHHHHIHHHHE1F@FCHHHHHIHIHFHHHHHIIHGHHHHIBCFHHHCHHHHGFIHHHHHGEHHEHHHEE@FHIHHHHHIHHHGHHHHFFI8HCGHHGHFHFHHFHIIHHHHCEHEHCEHGHIIIIHHHHIIIIIIIIIIIIIIHHCHHH;IHHDHHIIFHHHFEHHGGDGHHHCHHIIHHIIIHHHIIIIIHHEHHGC1HIHHHHGGCHECEHFIHIHIIIHHGGIIHIIIIHHIHHDHIHIIIHHHEHHHCHIHHHHIHIHIIIDABB@
@HISEQ:969:HM2KJBCX2:2:1102:16036:47844 2:N:0:ACTATGCA
ACTCATCTTCCACCCAACTATCCCTATTAATCATTACGTCAATCCTAGAAACCAACAAAATAGGATCGAACGTCCTATTTCATTATTCCATGCTAATGTATTCAAGCGTTAGCCTGCTTTAAACACTCTAATTTTTTCAAAGTAACAGTCCTGTTTCCCTGCAACACCAAATTAATGACATTACAGTTCTTCAGAAAGGAGGAATCAGCGAAGCCAGTACATACCAGTGGCACGACCAACCTGCTGACCCCGAAATTCAACTACGAGCTTTTTAACTGCAACAACTTTAATATACGCTATTGGAGCTGGAATTACCGCGGCTGCTGGCACCAGACTTGCCCTCCAA
+
ABDDDIIIIIIHIFHHIIHIIIIIIIIIIIIIIIIIIIIIIIIIIIIIIIIIIIGIIIIHHHHICHIHIIIIIGIIIIIIIIIIIIIEHIIIHIIIIIHIIGIIIIIHIIIGIIIHIIIIIIIHIIIIIIIIHIIIIIIGIIIIIIIIIIHIIIIIIIIHHIHIHIIIIHHHIIIIIIHHHIIIIIIIIIIIIIIIIIIIHIIHIIIIIIIIHGIIIHIIIHIIIIIIHIIIHIIHHIHGIHHHEIIIIIIIIIIIIIIIIIIIIIHIIIIHIIHIIHIIIIIIIIHIIIHIIIIIIIHEHHHIIIIHHIIIIIIIHHIIIIIIIIIIIIIIIIIIIIIIIDDDDD
@HISEQ:969:HM2KJBCX2:2:1102:1773:48700 2:N:0:ACTATGCA
ACTCATCTTCCACCCAACTATCCCTATTAATCATTACGTCGATCCTAAAAACCAACAAAATAGGGTCAAACGTCCTATTTCATTATTCCATGCTAATGTATTCAAGCGTGTGCCTGCTTTAAACACTCTAATTTTTTCAAAGTAACAGTCCTGATTCCCCATGACACCAAATTAATGACATCACAGTTCGTCAGAAGGTAGAAATCAATAATACCAGTGCATACCGGAGGCACGACCAATATATTGATCCCGAAATTCAACTACGAGCTTTTTAACTGCAACAACTTTAATATACGCTATTGGAGCTGGAATTACCGCGGCTGCTGGCACCAGACTTGCCCTCCAA
+
@DD?DHHHHIGHIIIIIIIIHHIIIHCHIIIII?FHHIIIIHCCGHIIIIIGFHHGHIHIIIEHHHIIFHFEGCCHHGHH?GHGHHHI?HHFE@EHIIIIHHEHIIIHFIHFIHHHHHHHCGBHFHHFHEHIIHHFHHHHHHHHHFHHHHIHHCFHIHIF?HIIIHHHHHHHHIHIIIIIIHHHHIHIIIIIIIHIIIIIHHHIHFIIIIIIIIII<=IHIIIIIHGIIIIIIIHHFIIIHHEG<HHIIIIIIIHIIHIIIIIIIIIIIIHIIIIIIHIIIIHIIIHIIIHIIIIIHHHGHIIIIIIIIIIIIIIIHHHGIIIIIIIIIIIIIIIIIIIIIDDDDD
@HISEQ:969:HM2KJBCX2:2:1102:19496:48368 2:N:0:ACTATGCA
ACTCATCTTCCACCCAACTATCCCTATTAATCATTACGTCAATCCTAGAAACCAACAAAATAGGATCAACGTCCTATTTCATTATTCCATGCTAATGTATTCAAGCGCGAGCCTGCTTTAAACACTCTAATTTTTTCAAAGTAACAGTCCTGATTCCCCGCCACACCAAATGAATGACATGATGGTTCGTCAGAAGGTAGAAACCAGTAACACCAGTACGTACCTAAGGCACGACCAACGTACTGATCCCGAAATTCAACTACGAGCTTTTTAACTGCAACAACTTTAATATACGCTATTGGAGCTGGAATTACCGCGGCTGCTGGCACCAGACTTGCCCTCCAA
+
DDDCDIIIIIIIIIIIIIIIIIIIIIIIIIIIIIIIIIIIIIIIIIIIIIIIIIIIIIIIIIHIIIIIIIIIIIIIIIIIIIIIIIIIHIIIIIIHHIIIIIIIIHIIIIIHIIHIIIIIIIIIIIIIIIIIIIIIIIIIHHIIIIIGIHIHHIIIIIIIIIIIIIIIIIIIIIIIIIIIIHIIIIIIIHIIIIIHIIIIIIIIIIIIIIIIHIIIIIIIIIIIIIIIIIIIIIIIIIIIIIIIIIIIIIIIIIIIIIIIIIIIIIIIIIIIIIIIIIIIIIHHIIIIIHIIHIIIIIIIIIIIIIIIIIIIIIIIIIHIIIIIIIIIIIIIHIIIIIIIDDDDD
@HISEQ:969:HM2KJBCX2:2:1102:11528:48522 2:N:0:ACTATGCA
ACTCATCTTCCACCCAACTATCCCTATTAATCATTACGGTGATCCTAGAAACCAACAAAATAGAACCATGCCGTCCTATTTTATTATTCCATGCTAATCTATTCAAGCACAAGCCTGCTTTAAGCACTCTAATTTTTTCAAGGTAATAGCTCTGCTTCCCAACGCACTAACTTAATAGCATGATGGTTATTCAGAAGGTAGGAATTCATCAGGCCAGTACGGACAGTGAAGCCCGACCAACCGACAAACTCCGAAATTCAACTACGAGCTTTTTAACTGCAACAACTTTAATATACGCTATTGGAGCTGGAATTACCGCGGCTGCTGGCACCAGACTTGCCCTCCAA
+
DDADDHHHHHHIIHHIIIIIIIIIIIIIIIIIIIIIIIIIIHHIIIIIIIIIIIHIGIIIIIHIHIIHIEHIHEHHIHHIIIII?HDGHHEH@GGHHIIHIHHHIIIIIIIIIHIIIIHIIHIIHIIIIIIHIIIIIHIIIIIIIIIIIIIIIIIIIHIIIIIIIIIIIIIIIIIIIIIIIIIIIIIIIIIIIIIIIIIIIIIIIIIIIIIIIHIIIIIIIIHEIIIIIIIIIIIIIIIIIIIIIIHHIIHIIIIHIIIIIIIIIIIIIIIIIIIIIIIIIIHIHIIIIIIIIIHIIIIIIIIIIIIIIIIIIIIIIIIIIIIIIIIIIIIIIIIIIIIIIIDDDDD
@HISEQ:969:HM2KJBCX2:2:1102:17945:48786 2:N:0:ACTATGCA
ACTCATCTTCCACCCAACTATCCCTATTAATCATTACGTCAATCCTAGAAACCAACAAAATAGGATCAAACGTCCTATTTCATTATTCCATGCTAATGTATTCAAGCGTTAGCCTGCTTTAAACACTCTAATTTTTTCAAAGTAACAGTCCTGTTTCCCTGCAACACCAAATTAATGACATTACAGTTCTTCAAGAAGGAGGAACCAGTAAAGCCAGTACATACCAGAGGCACGACCAACCTACTAATCCCGAAATTCAACTACGAGCTTTTTAACTGCAACAACTTTAATATACGCTATTGGAGCTGGAATTACCGCGGCTGCTGGCACCAGACTTGCCCTCCAA
+
DDDDDIIIIIIIIIIIIIIIIIIIIIIIIHIIIIIIIIIIIIIIIIHIHHEHIIIIIHHCHHHHEHHGHHIGDCGHGHHHHIIGIHHFEHHHHIHGIIIHHHHHHIIIIHHHIIIHFHHHIIHIHIIIIHIIIIIIIIHIHIIIIIIIHHIIIIHHIIIIIIIIIIIIIIHHHIIIIIIIHHHIIIIIIHIIIIIHIIIIHHIHIHIIIIIIIGIIIIIIHHIIII=IHIIIIIIIHIIIIIIHFIHHIIIHHIIIIIIIIGHIIHIIIIIIHIHIIIIIIHIIIIIIIIIHIIIIIIIIHIIIIIIIIIIIIIIIGIIIIIIIIIIIIIIIIHIIIIIIIDDDDD
@HISEQ:969:HM2KJBCX2:2:1102:11345:49246 2:N:0:ACTATGCA
ACTCATCTTCCACCCAACTATCCCTATTAATCATTACATCGATCCTAGAAACCAACAAAATAGAATCGGATGTCCTATTTCATTATTCCATGCTAATGTATTCAAGCGTGAGCCTGCTTTAAACACTCTAATTTTTTCAAGGTAACAGTCCTAATTCCCCGTGACACCAAATTAATGGCATTACGGTTCTTTAGAAGGTGAGAAATCAATAATATCAGTACATACCAACGGCATGACCGAAACATTGATCCCGAAATTCAACTACGAGCTTTTTAACTGCAACAACTTTAATATACGCTATTGGAGCTGGAATTACCGCGGCTGCTGGCACCAGACTTGCCCTCCAA
+
DDDD@HIGHIIIIHIIIIIIIIIIHIIIIHIIIIIIIIGIIIIIIIIIIHIHIIHHHHHEHHHFHHHHIHIHIIIIIIIIIHIIIHIIIIIIFIIIIIIHHHHHIGHHIHGGHHHHIIIIIIIHHIIIHIHIHIIHIIIIIIIIIIIIHHIHHIIHIIHIHHHHEHHHIGH?IIIIHIIIIIIIIHEIHHHIIIGIIIIIHFIIHEHIHIIIHHHHHHHIHIIIHHIHIIIHHIHHHHIHIHHHH<GIIIIIIIIIIIIIIIIHIIIIIIIIIIHIHIIHIHIHGCIIIIHFGIHHEIHIHHIIIIHIHIIIIIIIIIHIIIHFIIIIIHEFGIHGIIHCHGCDDDD
@HISEQ:969:HM2KJBCX2:2:1102:14654:49145 2:N:0:ACTATGCA
ACTCATCTTCCACCCAACTATCCCTATTAATCATTACGTCGATCCTAGAAACCAACAAAATAGAATCAAACGTCCTATTTCATTATTCCATGCTAATGTATTCAAGCGCGAGCCTGCTTTAAACACTCTAATTTTTTCAAAGTAACAGTCCTGATTTCCCGCGACACCAAATTAATGACATCGTGGTTCGTCAGAAGGTAGGAATCAATTTGACCAGTACGTACCGAGGCACGACCGATCAACTGATCCCGAAATTCAACTACGAGCTTTTTAACTGCAACAACTTTAATATACGCTATTGGAGCTGGAATTACCGCGGCTGCTGGCACCAGACTTGCCCTCCAA
+
DDDDDIIIIIIHIIIIIIIIIIIIIIIIIIIIIIIIIIIIIHIIIIIIIIIIIIIIIIIHIHHHHHIIIIIIIIIIIIIIIIIIIHIIIIIIIIIIIIIIIHIIIHHHIIIIHIIIIIIIIIHIIIIIIIIIIIIIIIIIIIIIIIIIIIIIIIIHHIIIIIHIIIIIIIIIIIIIIIIIIIIIIIIIIIIIIIIIIIIIIIIIIIIIIHHHHIIIIIIIIIIIIIIIIIIIIIIIIIIIIHGFIHHIIIIIIIIIIIIIIIIIIIIIIIIIIIIIIIIIIIIIIIIIIIIIIIIIIIIIIIIIIIIIIIIIIIIIIIIIIIIIIIIIIIIIIIIIIIIIDDDDD
@HISEQ:969:HM2KJBCX2:2:1102:9342:49079 2:N:0:ACTCTGCA
ACTCATCTTCCACCCAACTATCCCTATTAATCATTACGTCAATCCTAGAAACCAACAAAATAGGATCAAACGTCCTATTTCATTATTCCATGCTAATGTATTCAAGCGTTAGCCTGCTTTAAACACTCTAATTTTTTCAAAGTAACAGTCCTGTTTCCCTGCAACACCAAATTAATGACATTACAGTTCTTCAAGAAGGAGGAACCAGTAAAGCCAGTACATACCAGAGGCACGACCAACTTACTAATCCCGAAATTCAACTACGAGCTTTTTAACTGCAACAACTTTAATATACGCTATTGGAGCTGGAATTACCGCGGCTGCTGGCACCAGACTTGCCCTCCAA
+
DDDDDIIIIIIIIIIIIIIIIIIIIIIIIIIGIIHHIIIIIIIIIIIIIIHIIIIIHIIIFHGHHIIIIIIIIIIIHIIIIIIIIIIHHIIIIIIHIIIIIIHHIIIIIHIIIIIIIIIIIIHIIIIHHIIIIIIIIIIIIIIIIIIIIIIIIIIIIIIHIIIIIIIIIIIIIIIIIIIIIIIIIIIIIIIIIHIIHIIIIIIHIHIHIIIIIIIIIIIIIIIIIHIIIIIIIIHIIIIIIIIHHIIHHHIIHIIIIIIIIIIIIIIIIIIIIIIIIIIIIIIIIIIIIIIIIIIIIIIIHIIIIIIIIIIIIIIIIIIIIIIIIIIIIIIIIIIIIIIIHDDDDD
@HISEQ:969:HM2KJBCX2:2:1102:13962:50905 2:N:0:ACTATGCA
ACTCATCTTCCACCCAACTATCCCTATTAATCATTACGTCAATCATAGAAACCAACAAAATAGGATCGAACGTCCTGTTTCATTATTCCATGCTAATGTATTCAAGCGTTAGCCTGCTTTAAACACTCTAATTTTTTCACAGTAACAGTCCTGTTTCCCTGCAACACCAAATTAATGGCATTACAGTTCTTCAGAAAGGAGGAATCAGCGAAGCCAGTGCATACCAGTGGCACGACCAACCTGCTGACCCCGAAATTCAACTACGAGCTTTTTAACTGCAACAACTTTAATATACGCTATTGGAGCTGGAATTACCGCGGCTGCTGGCACCAGACTTGCCCTCCAA
+
@0DD0D@HHHEH@HHHFHH?@GE11D1@CH@11F<1FEH@G@E@1<1<FCGE1FFHCC1@<<<1C@CGD11/DC0<1<1<C11CGE1<11<<11<DGH8HHDE=CHBE@BD11GG?GEF<9G81<F11HGFHIHFC@@C$DE@CGG?EHIHHHHHFIHEEC<DEEDGCDFCCIHEHC@GHHHHCHHC/-<HH?FHHGHHHFCGC0HCHHAIIFHHEIHHHFHF1CHHHGGFHHHE<@<FECCFC:@CHDEIIIHHFCFCGEIHHHIHEHCC<<1CC1EIHHHCGCEIGIHEHEEHHEEHEH?HHHEIHHHEHHHC<DHIIHG@EHIIIHGGHEHHHIIHIID?DD0
@HISEQ:969:HM2KJBCX2:2:1102:15629:51314 2:N:0:ACTATGCA
ACTCATCTTCCACCCAACTATCCCTATTAATCATTACGGTGATCCTAGAAACCAACAAAATAGAACCATGCCGTCCTATTCTATTATTCCATGCTAATGTATTCGAGCAAAAATGCCTGCTTTAAACACTCTAATTTTTTCAAGGTAAAGGTCCTGGATCCGCAAGACACCCAATAAAGGACATCAAGTTTCTCCAGAAGGTGAGAAATCAACAGTAACAGTTCATACCCCTTAAGGCATGACCGTCACGTCAATCCCGAAATTCAACTACGAGCTTTTTAACTGCAACAACTTTAATATACGCTATTGGAGCTGGAATTACCGCGGCTGCTGGCACCAGACTTGCCCTCCAA
+
@BABDIGIEHHIHHIICCGHHGHIIIIIIGEHGHHHHHHIIIHHHIIIEHHCHEEEHFFHHHCGH?HEHGEHC@ECHEHFEEHHIIIIIHII?GEHFE@GF@FGIHIIIIIIIIIIIHIHIIIGHIIIIHIHHHIIIIIIIIHIHIIIIIIHGIIIIIIIIHIIIIIIIIIIHIHIHIIIIIHGIIIIIIIIIIIIIHIIIIIIIIIIIIIIIIIHHFHGIIIIIIHI<IIIIIIIIIIIHHIIIIIHIHGDIIIIIIIIIIIIIIIIIIIIHIFIIIIIIIIIIIIIIIIIIIIIIHHIHIIIIIIIIIIIIIIIIIIIIIIIIHIIIIIIIIIIIIIHIIIIIIIIDDDDB
@HISEQ:969:HM2KJBCX2:2:1102:1377:52149 2:N:0:ACTATGCA
ACTCATCTTCCACCCAACTATCCCTATTAATCATTACGTCGATCCTAGAAACCAACAAAATAGAATCAAACGTCCTATTTCATTATTCCATGCTAATGTATTCAAGCGTAAGCCTGCTTTAAACACTCTAATTTTTTCAAAGTAACAGTCCTGATTCCCCACGACACCAAATTAATGACATCGCGGTTCTTCAGAAGGTAGGAACCGATAATGCCAGTGCGTACCGAAGCACGACCAACAATTCGATCCCGAAATTCAACTACGAGCTTTTTAACTGCAACAACTTTAATATACGCTATTGGAGCTGGAATTACCGCGGCTGCTGGCACCAGACTTGCCCTCCAA
+
DDDDDHIIIIIIIIIHHIHHGHEHHHIHIIIIIIIGIIHHHHIIIIIHIHHHHHHHHFIHHHHIGCHHHIICGGHHIHHHHHIDHIHIHHIIIIIIHHHHHIIHIIHHIIIHIHEHIHGIGHIHHHFGHIGHIHHHHHHHHHHEHIIHHIIIIIGIIHHIHIIHHIIIIIHGHIIHHFHFFHHHIHGCHIIIHIIIHGIHHCHIHHIIHCHEHEIHHHHIIHIIIIIIIIIIIIHFHIIHED<<CDDHDHEIFIIIIHHIHIHGHHHHIHIIIHHIIIHHHIIHIHIHHGHEG?HHIIIHIIIIHHIIHIIIHHHDIIIIIIH@GFHHHG@HG@HIIHHHDDBD@
@HISEQ:969:HM2KJBCX2:2:1102:14759:52379 2:N:0:ACTATGCA
ACTCATCTTCCACCCAACTATCCCTATTAATCATTACGTCGATCCTAGAAACCAACAAAATAGAATCAAACGTCCTATTTCATTATTCCATGCTAATGTATTCAAGCGTACGCCTGCTTTAAACACTCTAATTTTTTCAAAGTAACAGTCCTGATTCCCCACGACACCAAATTAATGACATCGCGGTTCTTCAGAAGGTAGGAACCAATAATGCCAGTACGTACCGAAGCACGACCAACAATTCGATCCCGAAATTCAACTACGAGCTTTTTAACTGCAACAACTTTAATATACGCTATTGGAGCTGGAATTACCGCGGCTGCTGGCACCAGACTTGCCCTCCAA
+
DDDDDIIIIIIIIIIIIIIIIIIIIIIIIIIIIIIIIIIIIIIIIIIIHIIIIIIIIGIIIIHHIIIIIIIIHIIIIIIIIIIIIIIIHHHIIIIIIIIIIIIIIIIIIIIHHIIIIIIIIIIIIIIIIIIIIIIIIHIIIIHIHIIIIIIIIIIIIIIIIIIIIIIIHHIIIIIIIHIIIIIIIIIIIIIIIIIIIIIIIIIIIIIHIIIIIIIIIIIIIIIIIIIIIIIIIIIIIIIIIHGFIIIIIIHIIIIIIIIIIIIIIIIIIIIIIIIIIIIIIIIIIIIIIIIIIIIIIIIIIIIIIIIIIIIIIIIIIIIIIIIIIIIIIIIIIIIIIIIIDDDDD
@HISEQ:969:HM2KJBCX2:2:1102:6177:52740 2:N:0:ACTATGCA
ACTCATCTTCCACCCAACTATCCCTATTAATCATTACGTCAATCCTAGAAACCAACAAAATAGGATCGAACGTCCTATTTCATTATTCCATGCTAATGTATTCAAGCGTTAGCCTGCTTTAAACACTCTAATTTTTTCAAAGTAACAGTCCTGTTTCCCTGCAACACCAAATTAATGACATTACAGTTCTTCAGAAAGGAGGAATCAGCGAAGCCAGTGCATACCAGTGGCACGACCAACCTGCTGACCCCGAAATTCAACTACGAGCTTTTTAACTGCAACAACTTTAATATACGCTATTGGAGCTGGAATTACCGCGGCTGCTGGCACCAGACTTGCCCTCCAA
+
DDDDDHFHIIIIIIIIIIIHHHIIIGIIGIHHHHHEHIHIIIIIIIHIIIIIGHGIEHGGHGHH?HEHIIIHIIIIIIIIIIIIEHHEH?FHHIHGIHHHIGIIIIIIHIIHIIIIIHHHIGIIIIHIIIIIHHHHHIIHIIIIIIIIIIIIIIIIIIIIIIIIIIIIIIHHIIIIIIIIIIIIIIIIIIGIIIIII;IIIIIIIIIIIIIHIIIIIIIIIIIIIIIIIIIIIIII>IIIIIHHGIIIIIIIIIIIIIIIIIIIIIIIIIIIIIHIIIIIIIIIIIIIIIIIIIIIIIIIHIIIIIIIIIIIIIIIIIIIIIIIIIIIIIIIIIIIIIIIIDDDDD
@HISEQ:969:HM2KJBCX2:2:1102:18393:52669 2:N:0:ACTATGCA
ACTCATCTTCCACCCAACTATCCCTATTAATCATTACGTCAATCCTAGAAACCAACAAAATAGGATCAACGTCCTATTTCATTATTCCATGCTAATGTATTCAAGCGCGAGCCTGCTTTAAACACTCTAATTTTTTCAAAGTAACAGTCCTGATTCCCCACCACACCAAATTAATGACATGATGGTTCGTCAGAAGGTAGAAATCAGTAACACCAGTACGTACCGAAGGCACGACCAGCGTACTAATCCCGAAATTCAACTACGAGCTTTTTAACTGCAACAACTTTAATATACGCTATTGGAGCTGGAATTACCGCGGCTGCTGGCACCAGACTTGCCCTCCAA
+
BBB?BHIHIHEHIGEE?EHIHEHEHCGHHHHFHEDHHCHCEGE<CGHIIHF@FHHHEHHGHIHHH11DGCCHFCG1DGHHEHHHHHHHHG1<D1FFGHH?HGFCFCEHHHHHHIHIHDGHHHGH@EFHHCHHHEFHHHHHHHIHHFHHGHGHHECHDGCEHGFC0CHGHCDGFCHHHGHEHHHCHHIIIIHIIIHHIIIHHIIHGIHHHEEGHIIHHHIHGIHGHHHHEC<HGCDEEHIIIHHHCHCGIIIHEHGDFH@EECIIIHIHECHGEDH?EIHHEEHGCEIIIHIIHIHIHIHHIHHIIIHHIIIIHECDIIIHIIIIIIIIIHEHHIIIIHHID@BDD
@HISEQ:969:HM2KJBCX2:2:1102:9390:52861 2:N:0:ACTATGCA
ACTCATCTTCCACCCAACTATCCCTATTAATCATTACGTCGATCCTAGAAACCAACAAAATAGAATCAAACGTCCTATTTCGTTATTCCATGCTAATGTATTCAAGCGTGAGCCTGCTTTAAACACTCTAATTTTTTCAAAGTAACAGTCCTGATTCCCCATGACACCAAATTAATGACATCATGGTTCGTCAGAAGGTAGGAATCAATAATACCAGTACGTACAATAGCACGACCAATAAATTAATCCCGAAATTCAACTACGAGCTTTTTAACTGCAACAACTTTAATATACGCTATTGGAGCTGGAATTACCGCGGCTGCTGGCACCAGACTTGCCCTCCAA
+
DDDDDIIIIIIIIIIIIIIIIIIIIIIIIIIIIIIEHIIIIIIIIIIIIIIIHHHIHHHIIIIIIIIIIHIIIIIIIIIIIIIIIIIIIIIIIIII@GIIIIIIIIIIIHIHHIIIIIIIIIHIIIIIHHIIIHIIHHIIIIIIIIIIIIIIIIIIIIIIIHHHHHGIIIIIIIIIIIIIIIIIHIHHHIHIIIIIHIIIHIIIIHIHIHHHIIIIIIIIIIIIIGIIIIHIIIIIIIIIIIIHIIIIIIIIIIIIIIIHHEIIIGIHIIIIIIIIHHIIIIIIIHIIIIIIIIIIIIIIIIIIIIIIIIIIIIIIIIIIIIIIIIIIIIIIIIIIIIIIDDDDD
@HISEQ:969:HM2KJBCX2:2:1102:3557:53029 2:N:0:ACTATGCA
ACTCATCTTCCACCCAACTATCCCTATTAATCATTACGGTGATCCTAGAAACCAACAAAATAGAACCATGCCGTCCTATTCTATTATTCCATGCTAATGTATTCGAGCAAAAATGCCTGCTTTAAACACTCTAATTTTTTCAAGGTAAAGGTCCTGGATCCGCAAGACACCCAATTAAGGACATCAAGTTTCTCCAGAAGGTGAGAAATCAACAGCGACAGTTCATACCCCTTAAGGCATGACCATCACGTCAATCCCGAAATTCAACTACGAGCTTTTTAACTGCAACAACTTTAATATACGCTATTGGAGCTGGAATTACCGCGGCTGCTGGCACCAGACTTGCCCTCCAA
+
DDDDDIIIIIIIIIIIIIIIIIIIIIIIIIIIIIIIIIIIIIIIIIIHGHGIIIGHIIIIIIHIIIIIIEIIIIIIIFHHHIIIIIIIIIGIFEHIIIHIHHHHHIEHIIHHIIGIGIIIIIIIIIHHHHHIIIHIIHIIIHIIIHIIHIIIIIIIIHHHIIHGIIHHGGCIIIGIIIHIIHHFHHCIIIHHFIIIIIIII;IIIIIIHIIIHGIIIIIIIIIIIIIIIIIHIIHIIHHHIHIIIIIIIIIIIIIIIIHIIIIIIIIIIIIIHIIIIIIIIIIIIIIIIIIIIIIHIIIHIIIIIIIIIIIIIIIIIIHIIIIIIIIIIIIIIIIIIIIIIIIHIIIIDDDDD
@HISEQ:969:HM2KJBCX2:2:1102:12969:53359 2:N:0:ACTATGCA
ACTCATCTTCCACCCAACTATCCCTATTAATCATTACGTCGATCCTAGAAACCAACAAAATAGAATCAAACGTCCTATTTCATTATTCCATGCTAATGTATTCAAGCGCGAGCCTGCTTTAAACACTCTAATTTTTTCAAAGTAACAGTCCTGATTTCCCACGACACCAAATTAATGACATCGTGGTTCGTCAGAAGGTAGGAATCAATTTGACCAGTACGTACCGAGGCACGACCGATCAACTGATCCCGAAATTCAACTACGAGCTTTTTAACTGCAACAACTTTAATATACGCTATTGGAGCTGGAATTACCGCGGCTGCTGGCACCAGACTTGCCCTCCAA
+
DDDDDIHHHIIIIIIIIIIIGIIIHHIIIIIIIIIGIIIIIIIIIIIIIIHIIIIIIHIIHHHHHIIIIHHIIIHIIIIIIIIIIIIHHHIIIIIIIIHIIGIHIIIIIIHIIIIIIHIIIIIIIIIIIIIIIIHIIIIIIIIIIIIIHHIIIHIIIIIIIIIIIIHIIIIIIIHIIIIIIIHHIHIIIHHIIIIIIIHHIIIIIIIIIIIIHIIIIIIIIIHIIHHHIIIIIIIIIIIIIIHIIIHIGIHIIIIIIIIHIIIIIIIIIIIIIHIIIIIIIHGIIIIIIIIIIIIIIIIIIIIIIIIIIIIIIHIIIIIIIIIHIIIIIIIIIGIIIIIIDDDDD
@HISEQ:969:HM2KJBCX2:2:1102:17259:53529 2:N:0:ACTATGCA
ACTCATCTTCCACCCAACTATCCCTATTAATCATTACGTCAATCCTAGAAACCAACAAAATAGGATCGTCGTCCTATTTCATTATTCCATGCTAATGTATTCAAGCGTTAGCCTGCTTTAAACACTCTAATTTTTTCAAAGTAACAGTCCTGTTTCCCCGCAACACCAACTTAATGGCATTACGGTTCTACAAGAAGGAGGAATCAGCAAAGCCAGTGCATACCAGTGGCACGACCAACTTGCTGACCCCGAAATTCAACTACGAGCTTTTTAACTGCAACAACTTTAATATACGCTATTGGAGCTGGAATTACCGCGGCTGCTGGCACCAGACTTGCCCTCCAA
+
@DDDDIIIIIIIIHIIIIIHIIIIIIIIHIIIIIIIIIIIIIIIIIIIIIIIIIIIHHIHIIIIIHIIIIIHHIIIIIIIIIIIIHIIIIFIIIIIIIIIIHIIHIIIIIIHHIIIIIIIIHHEIIIIIHHIIIIIIHHIIIIIIIIIIIIHIIIIIIIIIIIIIIIIHIIIIIIIIIIIIIIIIIIHIIIIGIHIIIIHIIIHIIIIIIIIIIIIIIIIIIIIIIIIIIIIIIIIIHIIIHHIIIIIIIIIIIIIIIIIIIIIIIIIIIIIIHIIIIIIIIHHHIIIIIGIHIIIIIIIIIIIIIIIIIIIIIIIIIIIIIIIIIIIIIIIIIIIIIIIDDDDD
@HISEQ:969:HM2KJBCX2:2:1102:5103:53447 2:N:0:ACTATGCA
ACTCATCTTCCACCCAACTATCCCTATTAATCATTACGTCGATCCTAGAAACCAACAAAATAGAATCAAACGTCCTATTTCATTATTCCATGCTAATGTATTCAAGCGTGAGCCTGCTTTAAACACTCTAATTTTTTCAAAGTAACAGTCCTGATTTCCCACAACACCAAATAAATGACATCATGGTTCGTCAGAAGGGAGAAACCAACAATACCAGTACGTACCGAGGCACGACCGACATGATAGTCCCGAAATTCAACTACGAGCTTTTTAACTGCAGCAACTTTAATATACGCTATTGGAGCTGGAATTACCGCGGCTGCTGGCACCAGACTTGCCCTCCAA
+
CDCDDHGHIFFHHIIIIHIIIIIIIIIIIIIIIIIIIIIHIHIIIIIIGHIIIIIIIIIIIIHHHGHHEHIGHEHHGFHIIIIIHIHHHI@EHGIIIIIIHIHIHIHHHEHH@FHHHIGIIHGFHIIHHIHHHHIIIIIIIIGHHIHIIIIHHHIIIIHIIIIIIIGIIHEIIIIIIHHHHHHIHIIHHHGHHGIIIIHHHFHIIHHIHHHHCIIIIIIIIHHIIIIIIIIIIIIIIIHHII<HIIIIIIIIIIIIIIIIIIIIIIIIIIIIIIIIIIIIIIIIIIIIIIIIIIIIIIIIIIIIIIIIIIIIIIIIIIIIIIIIIIIIIIIIIIIIIIIIDDDDD
@HISEQ:969:HM2KJBCX2:2:1102:18477:54379 2:N:0:ACTATGCA
ACTCATCTTCCACCCAACTATCCCTATTAATCATTACGGTGATCCTAGAAACCAACAAAATAGAACCATGCCGTCCTATTCTATTATTCCATGCTAATGTATTCGAGCAAAATGCCTGCTTTAAACACTCTAATTTTTTCAAGGTAAAGGTCCTGGTTCACCAGAAGGAAGACCCGACAGCAGACAGTACTCGCCAAAGACGGACCGCCCGGCCAGGCCTAAAATTCAACTACGAGCTTTTTAACTGCAACAACTTTAATATACGCTATTGGAGCTGGAATTACCGCGGCTGCTGGCACCAGACTTGCCCTCCAA
+
DDDDDIIIIIIIIIIIIIIIIIIIIIIIIIIIIIIIIIIIIIIIIIIIIIIIIIIIIHIIIIIHIIIIIIIIIIIIIIIIIIIIIIIHIIIIIIIIIIIIIIIIIIIIIIIIIIIIIIIIIIIIIIIIIIIIIIIIIIIIIIIIIIIIIIIIIIIIIIIIIIIIIIIIIIIIIIIIIIIIIIIIIIIIIIIIIIIIIIIIIIIIIIIIIIIHIHIIIIHIIIIIIIIIIHFEIIIIIIIIIIIIIIIIIIIIIIIIIIIIIIIIIIIIIIIIIIIIIIIIIIIIIIIIIIIIIIIIIIIIIIIIIIIIIIDDDDD
@HISEQ:969:HM2KJBCX2:2:1102:5930:54605 2:N:0:ACTATGCA
ACTCATCTTCCACCCAACTATCCCTATTAATCATTACGTCAATCCTAGAAACCAACAAATTAGGATCAACGTCCTATTTCATTATTCCATGCTAATGTATTCAAGCGCGAGCCTGCTTTAAACACTCTAATTTTTTCAAAGTAACAGACCTGATTCCCCACCACACCAAACTAATGACATGATGGTTCGTCAGAAGGTAGAAATCAGTAACACCAGTACGTACCGAAGGCACGACCAGCGTACTAATCCCGAAATTCAACTACGAGCTTTTTAACTGCAACAACTTTAATATACGCTATTGGAGCTGGAATTACCGCGGCTGCTGGCACCAGACTTGCCCTCCAA
+
@DDABIIIIHIIIEEHHHHGEHHIHHIIHIHHHHHEHHIIIHIIEHHHIHFH?HHIIE<1DGEEH1CGHIC<CHHHH@G1FHHIIHH?GGFHIHHHIIIHIEGGEC=HHHG?HHFHHGHHHIIIHIHGEFHGGCHHHGHHEHHIIHG7HHHHHHHGIIIHHHIHIHIIHHHHIIIHHHHHHHIICFCHHIHIIIHIIHIHHHHHHHHHIHIIIIII;HHIHIHHHGIHHEEHHFGIIIFHHGCFHHDIHCHIHC@EHHHHHCGIHEHHHHIHGCHHFFHIHHHGGIIHHIHHHHIHIIIIIIIHHHIIHGIIIIIHHHHHEIHIIIHHHHEGHHHHIHGIDDDDD
@HISEQ:969:HM2KJBCX2:2:1102:20969:55446 2:N:0:ACTATGCA
ACTCATCTTCCACCCAACTATCCCTATTAATCATTACGGTGATCCTAGAAACCAACAAAATAGAACCATGCCGACCTATTGTATTATACCATGCTAATGTATTCAGGCATAGGCCTGCTTTGAGCACTCTAATTTTTTCAAGGTAATGGTTCTGCTTCCCCGGCACATCAAATTAATGGCATACCGGTTATTCAGAAGGTAGGAATCCATCACACCAGTGCGGACCGTGAGGCCCGACCGACGGATAGATCCCGAAATTCAACTACGAGCTTTTTAACTGCAACAACTTTAATATACGCTATTGGAGCTGGAATTACCGCGGCTGCTGGCACCAGACTTGCCCTCCAA
+
ABDBDHEEFHCHCEEE@GHEE1<CGF@GHG1<D11<CEG<GEFCHH11<<FHF1CEH@G@1DFHH@@1<@HH?/</0<1<1D<1<D1111<11<1<G1@@<<<DEE1@B@DE<CF@1HG0B<CFIHHHECGHHHHGCA6<CHHF812<FA2<7<1G<5H3CGHIHEFB@GHH8GCEGFAF8/8C?/C=FCHHEECECIHHHHFHIIIIIHHFFHIHIHFFHH=IIHHHGIGIHDHG?HFHHGEHHD<FHHCDHHHCHHHHCIHEDHG?IIIHIHHDDEFEIHHHEHHG@F<@GFHHIIHHGHIHHEHGIIIIIIIIIHHIIIIHHEHHHHDHG@GCHEIIIHH@AB@D
@HISEQ:969:HM2KJBCX2:2:1102:3185:55933 2:N:0:ACTATGCA
ACTCATCTTCCACCCAACTATCCCTATTAATCATTACGTCGATCCTAGAAACCAACAAAATAGAATCAAACGTCCTATTTCATTATTCCATGCTAATGTATTCAAGCGTAAGCCTGCTTTAAACACTCTAATTTTTTCAAAGTAACAGTCCTGATTCCCCACGACACCAAATTAATGACATCGCGGTTCTTCAGAAGGTAGGAACCGATAATGCCAGTGCGTACCGAGGCACGACCAACAATTCGATCCCGAAATTCAACTACGAGCTTTTTAACTGCAACAACTTTAATATACGCTATTGGAGCTGGAATTACCGCGGCTGCTGGCACCAGACTTGCCCTCCAA
+
DDDDDIIIIIIIIIIIIIIIIIIIIIIIIIIIIIIIIIIIIIIIHIHIEHHIHIIIGHIEHIIEHIIHIIGGHIIIIIIIIIIIHHIHHIIIIIIIIIIIHIHIIHIHIIIIIHHHIIIIIIIIIIIIIIIIIIHHIHIIIIIIIIIIIIIIIIIIIHIIIHIIIIHIIIIHIIIIIIIIIIHIIIIIIIIIIIIIIIIIIIIIIIIIIIIHIIIIIIIIIIIIIIIIIIIIIIIIIIIIIHEDGIIIIIIIIIIIIIIIIHIIIIIIIIIIIIIIIIIIIIIIIIIIIIIIIIIIIIIIIIIIIIIIIIIIIIIIIIIIHIIIIIIIIIIIHIIIIIIIDDDDD
@HISEQ:969:HM2KJBCX2:2:1102:17694:55674 2:N:0:ACTATGCA
ACTCATCTTCCACCCAACTATCCCTATTAATCATTACGTCAATCCTAGAAACCAACAAAATAGGATCAAACGTCCTATTTCATTATTCCATGCTAATGTATTCAAGCGTTAGCCTGCTTTAAACACTCTAATTTTTTCAAAGTAACAGTCCTGTTTCCCTGCAACACCAAATTAATGACATTACAGTTCTTCAAGAAGGAGGAACCAGTAAAGCCAGTGCATACCAGAGGCACGACCAACCTACTAATCCCGAAATTCAACTACGAGCTTTTTAACTGCAACAACTTTAATATACGCTATTGGAGCTGGAATTACCGCGGCTGCTGGCACCAGACTTGCCCTCCAA
+
DDDDDIIIIIIIIIIIIIIIIIIIIIIIIIIIIIIIIIIIIIIIIIIIIIIHIIIIIIGGIHGHHHIIGIHIIHHIIHIIIIIIIHIHIIHEHHIIIIIIIHIIIIIIIIIIIIHIIHHIIIIIIIIHIIIIIIIIHIIIIIIIIIIIIIIIIIIIHIIIIIIIIIIIIIIIIIIIIIIIIIIIIIIIIIIIIIIIIIIIIIIIIIIIIIIIIIIIIIIIIIIIIIIIIIIIIIIIIIIIIIHHEHIHIIIIIIIIIIIIIIIIIIIIIIIIIIIIIIIIIIIIIHIIIIIIIIIIIIIIIIIIIIIIIIIIIIIIIIIIIIIIIIIIIIIIIIIIIIIIIDDDDD
@HISEQ:969:HM2KJBCX2:2:1102:13570:55795 2:N:0:ACTATGCA
ACTCATCTTCCACCCAACTATCCCTATTAATCATTACATCGATCCTAGAAACCAACAAAATAGAATCGGATGTCCTATTTCATTATTCCATGCTAATGTATTCAAGCGTGAGCCTGCTTTAAACACTCTAATTTTTTCAAGGTAACAGTCCTAATTCCCCGTGACACCAAATTAATGGCATTACGGTTCTTTAGAAGGTGAGAAATCAATAATATCAGTACATACCAACGGCATGACCGATACATTGATCCCGAAATTCAACTACGAGCTTTTTAACTGCAACAACTTTAATATACGCTATTGGAGCTGGAATTACCGCGGCTGCTGGCACCAGACTTGC
+
DDCCDIIIIIIIIIIIIIHHHHHHIHIHIIIIIIIIHIIIH?HHIIIGHIHIIIIIHIGIIHIHIIHIIHHIIHIHHHIIHHIIIIIIHIIIHIIH@GHHIIIHEHHIIIIGIIHHHHIIIIIIHIHHHHEHHHHHIIIIIHHHHHHIIHHIHHIIIHIIIIIHHIHIIIHIHIIIIIIIIIIIIIIIIIIHIIIIIIIIIIIIIHCIIIIIIIIIIIIIIHIIIIIIHIHIIIHIHHHIIIHHGHIIHIIIIIIIHHIIIIIIIIIIIHHEIIIHIIIHHIIIIHGIIIIIHIHIIHGIHHIIIIIIIHIIIIIIIIIIIIIIIIIIIIIHIIIDDDDD
@HISEQ:969:HM2KJBCX2:2:1102:12059:56889 2:N:0:ACTATGCA
ACTCATCTTCCACCCAACTATCCTATTAATCATTACATCGATCCTAGAAACCAACAAAATAGAATCGGATGTCCTATTTCATTATTCCATGCTAATGTATTCAAGCGTGAGCCTGCTTTAAACACTCTAATTTTTTCAAGGTAACAGTCCTAATTCCCCGTGACACCAAATTAATGGCATTACGGTTCTTTAGAAGGTGAGAAATCAATAATATCAGTACATACCAACGGCATGACCGAAACATTGATCCCGAAATTCAACTACGAGCTTTTTAACTGCAACAACTTTAATATACGCTATTGGAGCTGGAATTACCGCGGCTGCTGGCACCAGACTTGCCCTCCAA
+
<<0<<F1<GE@1<DEGC=GH11FHI1CFC1<FHHEGCE10D11GH1<<<DD1<<GHF1FC11<DHH1<0<<1<1<FHIIEHHH?H?1<<FHI1DDGHHHHHHGF@FIGIFHCHG?EEHFHHHEGEHEIHHHHHHIHHIIHIHEIHGBCE8FHHIHEHHHIHHHHHEFEFGHHHEFHFEEHHHI?IHCCIIIHHEII;HHH9HEEFEIIIHHFGFGEFHHEEIHEIHHHE'IIIHGCDHGIIHHADHHDHDFGHHIIHHGIIIHIIHFEIIIHIIIIIIHIHHEGIHIIHIHHHCIHFHHFHHHIIHIIIIHFGIHGIIIIIHIHHIIIIHIHHHHHIIIHH@BDB@
@HISEQ:969:HM2KJBCX2:2:1102:19902:57426 2:N:0:ACTATGCA
ACTCATCTTCCACACGTGGCCCAACTATCCCTATTAATCATTACATCGATCCTAGAAACCAACAAAATAGGTTTGAACGTCCTATTTCATTATTCCATGCCAATGTATTCAAGCGTTAGCCTGCTTTAAACACTCTAATTTTTTCAAAGTAACAGTCCTGTTTCCCTGCAACACCAAATTAATGGCATTACAGTTCTTCAGAAAGGAGGAATCAGCGAAACCAGTTCATACCAGTGGCACGACCAACCTGCTGACCCCGAAATTCAACTACGAGCTTTTTAACTGCAACAACTTTAATATACGCTATTGGAGCTGGAATTACCGCGGCTGCTGGCACCAGACTTGCCCTCAA
+
DCDDDIIIIIHIIIIIIIIIIIIIIIIIIIIIHIIHIIIIIIHIHIIIIHIIIIIIHHIIIIGHHIGHGHHEHIIGIIIIEHIEHIHIIIIIHIHHEHHCH<HHIIIIIIIIIIHHHHGIHIIIIHIIFHI@HHHHIIIIIGGHHIHIIIIHHHHHHHFCGHH?HHFHGIIIHHIIIHHHIIHIIIHIIIIGIIIIHHIHHIIIHIIIHHHHIIIIIIIHIIIIIIIIIIIHHGIHIIHHIIHIIIIHHHFHHIHIIIIIIIHIIIIIIIIIIIIIIIHIIIIIHIIIIIHIIIHIIIIIIIIIIIIIIIIIIHIIIIIIIIIIIIIIIIIHIIIIIIIIHIIIIIIDDDDD
@HISEQ:969:HM2KJBCX2:2:1102:13937:59009 2:N:0:ACTATGCA
ACTCATCTTCCACCCAACTATCCCTATTAATCATTACGGCGGTCCTAGAAACCAACAAAATAGGACCGCACGTCCTATTCTATTATTCCATGCTAACGTATTCGAGCAAAGGCCTGCTTTGAACACTCTAATTTTTTCAAAGTAAAAGTCCTGGTCCCCAACACACCCAGTGAAGGGCATGCGGTTCTCCAGAAGAGAAGGCCCGGCCGGACAAGTGCACGCGGTGAGGCGGACCTGCCAGCCAGGCCAAAGGTTCAACTACGAGCTTTTTAACTGCAACAACTTTAATATACGCTATTGGGGCTGGAATTACCGCGGCTGCTGGCACCAGACTTGCCC
+
@D@B@@@GHIIICD=@FHGEHH@HEC1DHHH@GGCFGC=EEHIHHHCCCFHHHCGHH??CEHHHHEHHD//<<D0DCEEGEFHD1DEECGFDC@<D@CCE<1HHF?D??IHEE1B1BGHGEIHFEFEHGHE?HHHHIHEHAHGGHEHAGHHGHEDHCC8/GG<EH/?<EFA;CHHIHHEHHHIHEHE:/FCECFFHH<GDFEGECHHGF<>DDHHGH@HDGHDG8=ECCDHHHDCF@@HHFFGD1?HGFHFGCC1?CGE@CHCDCIIIHC@DCCFCF<1<<<IHHHGCD0<<CF<<@CHCD1F11@?HHEE<?CC/@HHHEG<@GC<1<<CEIHDDDD@
@HISEQ:969:HM2KJBCX2:2:1102:8855:58153 2:N:0:ACTATGCA
ACTCATCTTCCACCCAACTATCCCTATTAATCATTACGTCGATCCTAGAAACCAACAAAATAGAATCAAACGTCCTATTTCATTATTCCATGCTAATGTATTCAAGCGTGAGCCTGCTTTAAACACTCTAATTTTTTCAAAGTAACAGTCCTGATTCCCCACAACACCAAATAAATGACATCATGGTTCGTCAGAAGGGAGAAACCAACAATACCAGTACGTACCGAGGCACGACCGACATGATGGTCCCGAAATTCAACTACGAGCTTTTTAACTGCAGCAACTTTAATATACGCTATTGGAGCTGGAATTACCGCGGCTGCTGGCACCAGACTTGCCCTCCAA
+
BBDDBF1DEHEHHFEEHIC@GH@@ECCCGEHFHHHHH@CGC/DFEHE111DG1CFHHHIHFHHEH?HC?GFCHE@EEHHH?CHHG<F1GHIE11GEHHDHGHHE@HIHHHHI?HHFGHH?HFEHIGIHHIIHHEAHHHGEGCCHHHGIIHEHHHEFIHHHHHG@GDIHIHIIFHHF?CHHHHHGHDE?IIIIHIHHHEHHHHIHIII=IIHEGHHIIHHHGAD@HHGI:HHDHGIHHII>HFGGHIHD<HEEFHHEHFECHEC@CIIHHIIHHFHGHIHHEIIGIHHHGIHIIIIIHHHEIIIFIGIIIIIIIHDHIIHEIHHIHIIIIIHIIHIIIIHH@DDBD
@HISEQ:969:HM2KJBCX2:2:1102:18640:58900 2:N:0:ACTATGCA
ACTCATCTTCCACCCAACTATCCCTATTAATCATTACGGTGGTCCTAGAAACCAACAAAATAGAACCACAACGTCCTATTCTATTATTCCATGCTAATCTATTCAAGCAATAGCCCGCTTTAAACACTCTAATTTTTTCAAGGTAATGGTCCTGGCTCCCCAACACACCCAATTAAGGACATACTGGTTCACCAGAAGGAAGACCCGACAACAGGACAGTACTCGCCAAAGACGGACCGCCCGGCCAAGTCTAAAATTCAACTACGAGCTTTTTAACTGCAACAACTTTAATATACGCTATTGGAGCTGGAATTACCGCGGCTGCTGGCACCAGACTTGCCCTCCAA
+
@@DDD?HHI@C@HIIIHHEF@EC@EGHEHIIFEHFHHIIII0DHHHIGHHGHHIEH?1C@GHEEFEHHHE1C?CGGHHIIIIIIHCGE<CHHHCHEHCHIHEG@HG<EFHHICECCHHIHGHHHHHGHEHF?CAGIHGHEGCHHGEGHHIHHGBHEEGHEGGB0CEF0HIHHGHIICFCHHGHHGIIHHIHHHIHHG@FCECGHGIHHCEHEHHFFCHGIIHDHGHHGHGHHIHHIIIIHIHFHHHIHHHFHIHEHEIHIHHHCHHHHHGIIHIHEHHIIHGHCEHHCIIIIHHHIIHHHEHIIIHIIIIIIIIIHIHIIIIIHEIIIIIIHHHHIIIIIHIDDBAD
@HISEQ:969:HM2KJBCX2:2:1102:5699:59270 2:N:0:ACTATGCA
ACTCATCTTCCAGACAACCCAACTATCCCTATTAATCATTACGGTGATCCTAGAAACCAACAAAATAGAACCATGCCGTCCTATTCTATTATTCCATGCTAATGTATTCGAGCAAAAATGCCTGCTTTAAACACTCTAATTTTTTCAAGGTAAAGGTCCTGGATCCGCAAGACACCCAATTAAGGACATCAAGTTTCTCCAGAAGGTGAGAAATCAACAGCGACAGTTCATACCCCTTAAGGCATGACCATCACGTCAATCCCGAAATTCAACTACGAGCTTTTTAACTGCAACAACTTTAATATACGCTATTGGAGCTGGAATTACCGCGGCTGCTGGCACCAGACTTGCCCTCCAA
+
DDDDDIIIIIIIIIIIIHIIIIIIIIIIIIIIIIIIIIIIIIIIIIIIIIIIIIIIIHIIIIIIHHIHHIIIIIHHIIIIIIIIIIIIIIIIIHHHHIIIIDGGHHHHIHIIHHIIIIIIIHIIIIIIIIIIIIIIIHGGHHIIIIIHIIIIIIIIIIIHIIIIIIIIIIIIIIGIIHIIIIIIIIIIIIIIIIHIIIIIIIIIIIIIIHIIIIIIIIHIIIIIIIIIIIIIIIIHIIIIIIIIIIIIIIIIIIIHGIIIIIIIIIIIIIIIIIHIIIIIIIIIIIHIIIIIIIIIIIIIIIIHHHIIIIIIIIIIIIIIIIIIIIIIIIIIIIIIIIIIIIIIIIIIIIIIIDDDDD
@HISEQ:969:HM2KJBCX2:2:1102:5845:59265 2:N:0:ACTATGCA
ACTCATCTTCCACCCAACTATCCCTATTAATCATTACATCGATCCTAGAAACCAACAAAATAGAATCGGATGTCCTATTTCATTATTCCATGCTAATGTATTCAAGCGTGAGCCTGCTTTAAACACTCTAATTTTTTCAAGGTAACAGTCCTAATTCCCCGTGACACCAAATTAATGGCATTACGGTTCTTTAGAAGGTGAGAAATCAATAATATCAGTACATACCAACGGCATGACCGAAACATTGATCCCGAAATTCAACTACGAGCTTTTTAACTGCAACAACTTTAATATACGCTATTGGAGCTGGAATTACCGCGGCTGCTGGCACCAGACTTGCCCTCCAA
+
DDDDDIHIIIIIIIIIIIIIIIIIIIIIIIIIIIIIIIIHIIGIIIIIGHHIIIIIIIIHHHHHIIIIHIIIIGHIIIIIIIIHHHIHIIIIIIIIIHIIIHIIIIIHHIIHIIIIIIIIIIIIIIIIIIIIIIIIHHIIIIIIIIIIIIIIIIIIIIIIHIIIIIIHIIIIIIIIIIIIIIIIIIIIIGIIIIIIIIIIIIIIIIIIIIIIIHIIIIIIIIIHIIIIIIIIIIIIIIIIIIIHGFIIIIIIIIIIIIIIIIIIIIIIIIIIIIIIIIIIIIIIIIIIIIIIIIIIIIIIHHIIIIIIIIIIIIIIIIIIIIIIIIIIIIIIIIIIIIIIIIDDDDD
@HISEQ:969:HM2KJBCX2:2:1102:12165:58617 2:N:0:ACTATGCA
ACTCATCTTCCACCCAACTATCCCTATTAATCATTACGTCGATCCTAGAAACCAACAAAATAGAATCAAACGTCCTATTTCGTTATTCCATGCTAATGTATTCAAGCGTGAGCCTGCTTTAAACACTCTAATTTTTTCAAAGTAACAGTCCTGATTCCCCAAGACACCAAATTAATGACATCATGGTTCGTCAGAAGGTAGGAATCAATAATACCAGTACGTACAATAGCACGACCAATAAATTGATCCCGAAATTCAACTACGAGCTTTTTAACTGCAACAACTTTAATATACGCTATTGGAGCTGGAATTACCGCGGCTGCTGGCACCAGACTTGCCCTCCAA
+
BD@DDHH@?CDCHHHHECHEIIIIGHIHIIIHFHFHHIHGDDGHHHIHIIGHHCHIIHIIIIHHIIIIHIIG1CEHHHHIIHIIGECHFHH?@GFIIHGIHEGEEIIIIHHDIIIIIHHHIHHHHHEFACHHIHGHHIHHHHIIIHHHHFHHFIIIGIIHIIIIHGEIHIIIIIHHHHHHIHFIIIIIIIIIIIIHHIIIHHHHEHHIHGHIIIII<II<IIIIIIIHGIIIIIIIIIIIIIHHIIIIGIHHHIIIHHHEHIIIIHHHIIIIIIIIIIHIIIIIIHIIIIIIIGIHIIIHIIIIHIIHIIHHIIIGHIIIIIIIIHIIIIIIIIIIIIIIDADD?
@HISEQ:969:HM2KJBCX2:2:1102:12649:59518 2:N:0:ACTATGCA
ACTCATCTTCCACCCAACTATCCCTATTAATCATTACGTCGATCCTAGAAACCAACAAAATAGAATCAAACGTCCTATTTCATTATTCCATGCTAATGTATTCAAGCGCGAGCTTGCTTTAAACACTCTAATTTTTTCAAAGTAACAGTCCTGATTTCCCGCGACACCAAATTAATGACATCGTGGTTCGTCAGAAGGGAGAAACCAATAATGCTAGTACGTACAAAGTACGACCGACATATTAGTCCCGAAATTCAACTACGAGCTTTTTAACTGCAACAACTTTAATATACGCTATTGGAGCTGGAATTACCGCGGCTGCTGGCACCAGACTTGCCCTCCAA
+
D?BBBHHIHHHHHHHHIG@GHIFIIEHIIHHHHIIIICDE<CEEHHHHIEHHIIHD<CCHHHH@E?@@?GHHIE@EHEECHEHIIIIHCFHHEFIIIIIHHIHHGHIHHGHGIIIIIIGIHHHHHIIHIHHDHGHHHHIHHIIHIIGIHIIHHHHHIIHHFCHHIHIGHIIGHIIIIHHHIIHGIHHHHHEIIIHHHHHIIIIHIHHIIIIIIIIIHHHEGEHHIHHIIIIIHHHIIIIHHIHHIIHIHHHIIIIIIIIIIIHIIIHIIIIGIIIGIIIIIIHHGHIIIIHIIIIIIGIIIIHIIIHHHEHHIIIIIIIIIIHIIIIIIIIIIIIHIIIDDDDD
@HISEQ:969:HM2KJBCX2:2:1102:2826:60434 2:N:0:ACTATGCA
ACTCATCTTCCACCCAACTATCCCTATTAATCATTACGGTGGTCCTAGAAACCAACAAAATAGAACCACAACGTCCTATTCTATTATTCCATGCTAATCTATTCAAGCAATAGCCCGCTTTAAACACTCTAATTTTTTCAAGGTAATGGTCCTGGCTCCCCAACACACCCAATAAAGGACATGCTGGCTCACCAGAAGGAAGACCCGACAGCAGACAGTACTCGCCAAAGACGGACCGCCCGGCCAGGCCTAAAATTCAACTACGAGCTTTTTAACTGCAACAACTTTAATATACGCTATTGGAGCTGGAATTACCGCGGCTGCTGGCACCAGACTTGCCCTCCAA
+
BDDDDGIIIIIIIHIIHIIIIIIIIHIIIIIIIIIIIIIIIIIIIIHHEEHGHIIIHHHHICGHHIIHIIIIHHIIIIIIIIIIIIIIIIIIIIIIIHIIHIGIIIHIIIHIIHHIIIIIIIIHIIIIIIIIIIIIIHIIHIIIIIIIIIIIIIIIIIHIIIIHIIIIIIIIIIIIIIIIIIIIIHHHHHIIIIIIIIIIIIIIIIIIIIIIIIIIIIIIIIIIIHIIIIIIIIIIIIIIIIIIHIIIIIIIIIIIHIHIIIHIIIIIIIIIIIIIIIIIIIIIIIIIIIIIIIIIIIHHHIIIIIIIIIIIIIIIIIIIIIIIIIIIIIIIIIIIIIIIIDDDDD
@HISEQ:969:HM2KJBCX2:2:1102:13560:60780 2:N:0:ACTATGCA
ACTCATCTTCCACCCAACTATCCCTATTAATCATTACATCGATCCTAGAAACCAACAAAATAGAATTGGATGTCCTATTTTATTATTCTATGCTAATGTATTCAAGCGTGAGCCTGCTTTAAACACTCTAATTTTTACAAAGTAACAGTCCTAATTCCCTGTGACACCAAATTAATGGCATTACGGTTCTTTAGAAGATGAGAAATCAATAATATCAGTACATACCAACGGCATGACCGAAACATTGATTCCGAAATTCAACTATGAGCTTTTTAACTGCAACAACTTTAATATACGCTATTGGAGCTAGAATTACTGTGGCTGCTAGCACCAGACTTGCCCTCCAA
+
DDDDDIIIIIIIIIIIIIIHIIIIIIIIIIIIIIIIIIIIIIIIIIIIHHIIIIIIIHIIIIHIIIHIIIIIIHIHIIIIIIIHHIIIIIIIGIHIIHIIIHIIIIIIIIIIIIIIIIIHIIIHIHHIIIHHIIIIIIIHIIHIIIIIIIIIIHIHIHIIIIHIIIIIIIIIIIIIIIIIIIIIHIIIHHHGIIIIIIIIIIIIIHIIIHIIIIIIIIIIIIIIIIIIIIIIIIIIIIIIIIIIIHIIIIIIIIIIIIIIIIIIIIIIIIIIIIHHIIIIIIIIIIIIIIIIIIIIIIIIIIIIIIIHIIIIIIIIIIIIIIIIIIIIIIIIIIIIIIIIIIDDDDD
@HISEQ:969:HM2KJBCX2:2:1102:10398:60717 2:N:0:ACTATGCA
ACTCATCTTCCACCCAACTATCCCTATTAATCATTACGTCAATCCTAGAAACCAACAAAATAGGATCAAACGTCCTATTTCATTATTCCATGCTAATGTATTCAAGCGTTAGCCTGCTTTAAACACTCTAATTTTTTCAAAGTAACAGTCCTGTTTCCCTGCAACACCAAATTAATGACATTACAGTTCTTCAGAAAGGAGGAATCAGCGAAGCCAGTACATACCAAAGGCACGACCAACCTGCTAACCCCGAAATTCAACTACGAGCTTTTTAACTGCAACAACTTTAATATACGCTATTGGAGCTGGAATTACCGCGGCTGCTGGCACCAGACTTGCCCTCCAA
+
DDCDDIIIIIIIIIIIIIIIIIIIIIIIIIIIIIIIIIIIIIIIIIIIIIIIIIIIIIIIIHGHHIIIIHIIIIIIHIIIIGIIIIIIHIIIIIGIIIIIIIIIIIIIIIIIIIIIIIIIIHHHHIIIIIIIIIIIIIIIIIIIIIIIIIIIIIIIIIHIIIIIIIIHIIIIIIIIIIIHIIIIIIHIIIIIIIIIIIIIIIIIIIIIIIIIIIIIIIIIIIIIIIIIIIIIIIIIIIHIIIIIHIIIIIHIIIIIIIIIIIIIIIIIIIIIIIIIIIIIIIIIIIIIIIIIIIIIIIIIIIIIIIIIIIIIIIIIIIIIIIIIIIIIIIIIIIIIIIIIIDDDDD
@HISEQ:969:HM2KJBCX2:2:1102:9677:61115 2:N:0:ACTATGCA
ACTCATCTTCCACCCAACTATCCCTATTAATCATTACGTCAATCCTAGAAACCAACAAAATAGGATCGAACGTCCTATTTCATTATTCCATGCTAATGTATTCAAGCGTTAGCCTGCTTTAAACACTCTAATTTTTTCAAAGTAACAGTCCTGTTTCCCTGCAACACCAAATTAATGGCATTACAGTTCTTCAGAAAGGAGGAATCAGCGAAGCCAGTGCATACCAGTGGCACGACCAACCTGCTGACCCCGAAATTCAACTACGAGCTTTTTAACTGCAACAACTTTAATATACGCTATTGGAGCTGGAATTACCGCGGCTGCTGGCACCAGACTTGCCCTCCAA
+
DDDDDGIIIHIIHIIGHIIIHHIIIIIIGIIIHIIHIIIIHIIIIIIIIIIIIIIIIHIIIIHIGIIIGIIIHGHIIIIHCHHIGIIIIIHIHHIIIIIHIIHHHIIIIIIIIIIIIIIIIIIHHGHIHHHHHHIHHIIIIIIIHHIIHIIHHIIIIIIIIIIIIIIIIIIIIIIIIIIIIIIIIIIIIIHEIHIIHIIIHIHIIIHIIIIIIIHIIIIIIHIIIIIIGIIIIIIIHIIIIIHHHIIGIIIIIIIIIIIHIIIIIIIIIIIIIIHIIIIIIIIIHIIIIIIIIIIIIIIIIIIIIIIIIIIIIIHIIIIIIIIIIIIIIIIIIIIIIIHIHADDDD
@HISEQ:969:HM2KJBCX2:2:1102:17427:60291 2:N:0:ACTATGCA
ACTCATCTTCCACCCAACTATCCCTATTAATCATTACATCGATCCTAGAAACCAACAAAATAGAATCGGATGTCCTATTTCATTATTCCATGCTAATGTATTCAAGCGTGAGCCTGCTTTAAACACTCTAATTTTTTCAAGGTAACAGTCCTAATTCCCCGTGACACCAAATTAATGGCATTACGGTTCTTTAGAAGGTGAGAAATCAATAATATCAGTACATACCAACGGCATGACCGATACATTAATCCCGAAATTCAACTACGAGCTTTTTAACTGCAACAACTTTAATATACGCTATTGGAGCTGGAATTACCGCGGCTGCTGGCACCAGACTTGCCCTCCAA
+
DDDDDIIIIIIIHIIIIIIIIIIIIIHIIIEHIIIIIIIHFHHIIIIIIIIHHIIIEHIHHHHHFHIIHIIIIHHIHIHIIIIIIIIHIIHCHHIIIIIIIIIIIIIIIIIIIIHHIIIIIIHIIHIIIIIIIIIIIIIIGIHIIIIIHIIIIIIIIIIIIIIHHIHHIIIIIIIIIIGIHIIIIIIIIIIIIIIIHIIIIIIIIIIIIIIIIIIIIIIIIIIIIIIIIIIIIIIIIIIIIHIIHHIHIHHHHIIIIIIIIIIIIIIIIIIIIGIIIIIIIIIIIIIIIIIIIIIIIIIIIIIIIIIIIIIIIIIIIIIIIIIIIIIIIIIIIIIIIIIIIIDDDDD
@HISEQ:969:HM2KJBCX2:2:1102:6856:61611 2:N:0:ACTATGCA
ACTCATCTTCCACCCAACTATCCCTATTAATCATTACGGTGATCCTAGAAACCAACAAAATAGAACCATGCGTCCTATTTCATTATTCCATGCTAATGTATTCAGGCAATAGCCTGCTTTAAGCACTCTAATTTTTTCAAGGTAACAGTCCTGCTTCCCCAACGCACCAAATTAATGGCATGCTGGTTATTCAGAAGGTAGGAATCCATCACGCCAGTACAGACCCAAAAGCCCGACCAACGGATAAATCCCGAAATTCAACTACGAGCTTTTTAACTGCAACAACTTTAATATACGCTATTGGAGCTGGAATTACCGCGGCTGCTGGCACCAGACTTGCC
+
DDDDDIIIIIIIHHIHHIIIIIIIIIIIIIIIIIIIIIIIIIIIIIIIIIIIIIHIHIIIIICFGHIIIHHIIIHIIIIHIIIIIIIHIIIIHIIIIIHIIHIIIIIIIIIIIIIIIIIIIIIIIIIIIIIIIIIIIIIIIIIIIIIIIIIIIIHIIIHHHGHIIIIIIIIIIIIIIIIIIIIIIIIIIIIIIIIIIIIIIIIIIIIIIIIIIIIIIIIIIIIIIIIIIIIIHIIIIIIIIIIIIIIIHIHIIIIIIIIIIIIIIIHIIIIIIIIIIIIIIIIIIIIIIIHIIIHIIIIIIIIIIIIIIIIIIIIIIIIIIIIIIIIIIIIIIIIIDDDDD
@HISEQ:969:HM2KJBCX2:2:1102:2637:61787 2:N:0:ACTATGCA
ACTCATCTTCCACCCAACTATCCCTATTAATCATTACATCGATCCTAGAAACCAACAAAATAGAATCGGATGTCCTATTTCATTATTCCATGCTAATGTATTCAAGCGTGAGCCTGCTTTAAACACTCTAATTTTTTCAAGGTAACAGTCCTAATTCCCCGTGACACCAAATTAATGGCATTACGGTTCTTTAGAAGGTGAGAAATCAATAATATCAGTACATACCAACGGCATGACCGAAACATTGATCCCGAAATTCAACTACGAGCTTTTTAACTGCAACAACTTTAATATACGCTATTGGAGCTGGAATTACCGCGGCTGCTGGCACCAGACTTGCCCTCCAA
+
DDDDDHIIIIIIIIIIIIHHIGHIIIII1DGEHHFEHIIHHHIIIIGHGHH@?GHIGHI@HGEHIIIIIIIIIGHHHIIIHFHIGIHFE?HEIHHIIIIIFDGHHIHIIHGIFHIIIHIIIIHHHHHIHHHIIIHIHEFHIHHHHHIHHHGIHHIEHIIHHHHHHHCFIIIHHIFEHGGHHHHHIHHHHHFHHHIIIHEFIHHIIHIIIIIIIHEIIIIHIIHHIHIIHIIIIIIHIIIIHHIHHFIHIIGIIHIIIIHIIIHIIIIIIIIIIIIHIIHHIIIIIIIIIIIIIIIIIIHHGGIIHIIIIIIIIIIIHIIIIIIHHIIIHHIIIIIIHIIIIIDDDDD
@HISEQ:969:HM2KJBCX2:2:1102:3290:62170 2:N:0:ACTATGCA
ACTCATCTTCCACCCAACTATCCCTATTAATCATTACGTCGATCCTAGAAACCAACAAAATAGAATCAAACGTCCTATTTCATTATTCCATGCTAATGTATTCAAGCGTAAGCCTGCTTTAAACACTCTAATTTTTTCAAAGTAACAGTCCTGATTCCCCACGACACCAAATTAATGACATCGCGGTTCTTCAGAAGGTAGGAACCAATAATGCCAGTGCGTACCGAAGCACGACCAACAATTTGATCCCGAAATTCAACTACGAGCTTTTTAACTGCAACAACTTTAATATACGCTATTGGAGCTGGAATTACCGCGGCTGCTGGCACCAGACTTGCCCTCCAA
+
DDDDDIIIIIIIIIIIIIIIIIIIIIIIIIIIIIIHIIIIIIIIIIIIIIHIHIIIHIGIIIHIIIHIIIIIEHHIIIHHHIIIIIHHIIIIIHIGIIIIIIIHIIIIIIIHHIIIIIHIIGHIIIIHIIIIIIHHIIIIIIIIIIIHIHIIIIIIIIIIIIIIIIIIIIIIHIIIHIIIIIHHHIIIIIIIIIIIIIIIIIIIIIIHIIIIIIIIIIIIIIIIIIIIIIIIIIIIIIIIHIIHIIIIIIIIIIHIIIIIIIIIIHIIIIIIIIIIIIIIIIIIIIHIIIIIIIIIIIIIIIIIIIIHIIIIIIIIIIIIIIIHIIIIIIIIIIIIIIIIDDDDD
@HISEQ:969:HM2KJBCX2:2:1102:7336:61575 2:N:0:ACTATGCA
ACTCATCTTCCACCCAACTATCCCTATTAATCATTACGTCGATCCTAGAAACCAACAAAATAGAATCAAACGTCCTATTTCGTTATTCCATGCTAATGTATTCAAGCGTGAGCCTGCTTTAAACACTCTAATTTTTTCAAAGTAACAGTCCTGATTCCCCATGACACCAAATTAATGACATCATGGTTCGTCAGAAGGTAGGAATCAATAATACCAGTACGTACAATAGCACGACCAATAAATTGATCCCGAAATTCAACTACGAGCTTTTTAACTGCAACAACTTTAATATACGCTATTGGAGCTGGAATTACCGCGGCTGCTGGCACCAGACTTGCCCTCC
+
BDDDDIIIIGIIIHIIIIIIIIIIIIIIIIIHIIIIIIIIIDIIIIIIGIIIHHIIHIIHIHHIIIHHIHEHHIIIHIIHHHHHHHHEFHHIGIIIIIIIIHHHIHIIIIIHIIIIIHIIIIIIIIHIIIIIIIIIIIIIIIIHIIIIIIIIIHHHIHIIIIIHIIHIIIHHIIIIIHIIIIIIIHHIIIIIIIIIIIIIIHIIHIIHIIIIIIIIIIIIIIIIIIGIIIIIIHHIIIIIHGIIIHHIIIIIIIIIIIIIIIIIHIIIIIIIIIIIHIIIIIIIIIIIIIIIIIIIIIIIIIIIIIIIIIIIIIIIIIIIIIIIIIIIIIIIIIIIIIDDDDD
@HISEQ:969:HM2KJBCX2:2:1102:10385:62233 2:N:0:ACTATGCA
ACTCATCTTCCACCCAACTATCCCTATTAATCATTACGTCAATCCTAGAAACCAACAAAATAGGATCAAACGTCCTATTTCATTATTCCATGCTAATGTATTCAAGCGTTAGCCTGCTTTAAACACTCTAATTTTTTCAAAGTAACAGTCCTGTTTCCCTGCAACACCAAATTAATGACATTACAGTTCTTCAAGAAGGAGGAACCAGTAAAGCCAGTACATACCAGAGGCACGACCAACCTACTAATCCCGAAATTCAACTACGAGCTTTTTAACTGCAACAACTTTAATATACGCTATTGGAGCTGGAATTACCGCGGCTGCTGGCACCAGACTTGCCCTCCAA
+
D@B@0<1DGHIII@HE?GH@GEGHGCHGHHI1DGHI1EGFH=<F1F@C11DE1<CG11<<EHIIEEH111C@@<EH1<CGF1<CCCD1D1FGCCHEIIHIHEIIIIHFHEGHIIIHGBE0EHEIIIIIHHHHGG6<GEHCHIIIHHCHHHIHF7IHIHIIHI8IIIHGHHIHHHHHHHHIHHIHHIHI;HIIHIIIGHGHIII;IIHIHIIIHEHIIIHHHEHIIIHGIIIIHEEIHHHIIHHFDFHIIIHIHFHIIHGIHHEHHGIIIHHIIIIIIIIHIHIIHGFIIHIIIHIIIIIIIIIIHIIIIIIIIIIIHIIIIIHIIIIIIIIIIIIIIHIIIDDDDB
@HISEQ:969:HM2KJBCX2:2:1102:10097:62553 2:N:0:ACTATGCA
ACTCATCTTCCACCCAACTATCCCTATTAATCATTACATCGATCCTAGAAACCAACAAAATAGAATCGGATGTCCTATTTCATTATTCCATGCTAATGTATTCAAGCGTGAGCCTGCTTTAAACACTCTAATTTTTTCAAGGTAACAGTCCTAATTCCCCGTGACACCAAATTAATGGCATTACGGTTCTTTAGAAGGTGAGAAATCAATAATATCAGTACATACCAACGGCATGACCAATACATTGATCCCGAAATTCAACTACGAGCTTTTTAACTGCAACAACTTTAATATACGCTATTGGAGCTGGAATTACCGCGGCTGCTGGCACCAGACTTGCCCTCCAA
+
DDDCDIIIIIIIIIIIIIIIIIIIIGIIIIIIIIIIIIIIIHHIIIIIIIIIIIIIIIIHIIIIIIHHHHIIIIIIHIIIIGHIHIIGIHIIGIIIIIIIIIIIIIIIIHIIIIIIIIIIIIIIIIIHIIHHIIIIIIIIIIIIIIIIIIIIIIIIIIIIIIIIHIIIIIIIIIIIIIIGIIIHIIIIIIIHIIIIIIIIIIIIIIIIIIIIIIIIIIIIIIIIIIIIIIIIIIIIIIIIIIHIHHIIIIHIIIIHIIIIIIIIIIIIIIIIIIIIIIIIIIIIIIIIIIIIIIIIIIIIIHIIHIIIIIIIIIIIIIIIIIIIIIIIIIIIIIIIIIIIIIDDDDD
@HISEQ:969:HM2KJBCX2:2:1102:10675:62675 2:N:0:ACTATGCA
ACTCATCTTCCACCCAACTATCCCTATTAATCATTACGTCAATCCTAGAAACCAACAAAATAGGATCAAACGTCCTATTTCATTATTCCATGCTAATGTATTCAAGCGTTAGCCTGCTTTAAACACTCTAATTTTTTCAAAGTAACAGTCCTGTTTCCCTGCAACACCAAATTAATGACATTACAGTTCTTCAGAAAGGAGGAATCAGCGAGACCAGTACGTACCAATGGCACGACCAACCTGCTGACCCCGAAATTCAACTACGAGCTTTTTAACTGCAACAACTTTAATATACGCTATTGGAGCTGGAATTACCGCGGCTGCTGGCACCAGACTTGCCCTCCAA
+
A@DABHGIHHIIFHIIFHCCGHHHIIIHHIIIHIIIHIEEEHHHGIIHHIIIIIIIIHIGHIFHHCHHIHHFEHHIIIEHHIHIIIHHEEHHHHHIIHEG?GFHHGCCGCHHHGHHHIHHHHHHHCHHHIHHHIIHGHHHHHFIIHHHGHGIIIHHCIIIGIIIIIIIHIHHHIIIHIIIIIHHHGCIHGHIHHGHIHGGHHHHEIIIHHHHIIHIIHFEEEHHHFHHHFHHHHEHFIIIIIHHDHHC/DHHFCHIIHHHIIIHH?HFIIIIIHHHHHHIHEHHHGHHHEIIIHHFFFHEHHIIIGIIIIIIIHDDCDIIHHE?HHHHIIHHHIIHHIIHCDDDDB
@HISEQ:969:HM2KJBCX2:2:1102:17209:62507 2:N:0:ACTATGCA
ACTCATCTTCCACCCAACTATCCCTATTAATCATTACGTCGATCCTAGAAACCAACAAAATAGAATCAAACGTCCTATTTCATTATTCCATGCTAATGTATTCAAGCGTGCGCCTGCTTTAAACACTCTAATTTTTTCAAAGTAACAGTCCTGATTCCCCACGACACCAAATTAATGACATCGCGGTTCTTCAGAAGGTAGGAACCAATAATGCCAGTACGTACCGAAGCACGACCAACAATTCGATCCCGAAATTCAACTACGAGCTTTTTAACTGCAACAACTTTAATATACGCTATTGGAGCTGGAATTACCGCGGCTGCTGGCACCAGACTTGCCCTCCAA
+
DDDDDIIIIIIIIIIIIIIIIIIIIIIIHIIIIIIIIIIIIIIIIIIHHIHIHIIIIIIIIIHIIIIIHIIIIHIIHIIIIIIHIIIIGHIIGHIIIIHHHIIIIIIIIIIIIIIIIHIIIIIIIIIIIIIIIIIIIIIIIIIIIIIHIIIIIIIIIHIHHHIIIIIIIIIHIIIIIIIIIIIIHIIIIIIIIIIIIIIIIHIIIIIIIIIIIIIIIIIHIIIIIIIIIIIIIIIIIIIIIIHHIIIIIIIIIIIIIIIHDIIIIIIIIIIIIIIIIIIIIIIIIIIIIIIIIIIIIIIIIIIIIIIIIIIIIIIIIIIIIIIIIIIIIIIIIIIIIIIIDDDDD
@HISEQ:969:HM2KJBCX2:2:1102:16196:63359 2:N:0:ACTATGCA
ACTCATCTTCCACCCAACTATCCCTATTAATCATTACATCGATCCTAGAAACCAACAAAATAGAATCGGATGTCCTATTTCATTATTCCATGCTAATGTATTCAAGCGTGAGCCTGCTTTAAACACTCTAATTTTTTCAAGGTAACAGTCCTAATTCCCCGTGACACCAAATTAATGGCATTACGGTTCTTTAGAAGGTGAGAAATCAATAATATCAGTACATACCAACGGCATGACCGATACATTGATCCCGAAATTCAACTACGAGCTTTTTAACTGCAACAACTTTAATATACGCTATTGGAGCTGGAATTACCGCGGCTGCTGGCACCAGACTTGCCCTCCAA
+
DDDDDIFIIIIIIIIIIIIIIIIIIIIIIIIIIIIIIIIIIIIIIIIHIIIIIIHIIIIHHIIGHHIIIIIIIIIIIIIIIIIIIIIIHIIIIIIIIIIIIHIIIHIIIIIIIIIHIIIIIIIIIIIIIIIIIIIHHIIIIIIIIIIIIIIIIIIIIIIIHIIIIHHIIIHIHHHIIIIIIIIIIIIIIIIIIIIIIIIIHIIIIHIIIIIIHIHIIIIIIIHIIIIIIIIIIIIIIIIIIIIHHGIHHIIIHIIIIIIIIIIIIIIIIIIIIIIIIIIIIIIIIHHIIIHHIIIIIIIIHHIHIIIIIIIIIIIIIIIIIIIIIIIIIIIIIIIHIIIIIIDDDDD
@HISEQ:969:HM2KJBCX2:2:1102:15791:63792 2:N:0:ACTATGCA
ACTCATCTTCCAGACAACCCAACTATCCCTATTAATCATTACGTCGATCCTAGAAACCAACAAAATAGAATCAAACGTCCTATTTCGTTATTCCATGCTAATGTATTCAAGCGTGAGCCTGCTTTAAACACTCTAATTTTTTCAAAGTAACAGTCCTGATTCCCCAAGACACCAAATTAATGACATCATGGTTCGTCAGAAGGTAGGAATCAATAATACCAGTACGTACAATAGCACGACCAATAAATTGATCCCGAAATTCAACTACGAGCTTTTTAACTGCAACAACTTTAATATACGCTATTGGAGCTGGAATTACCGCGGCTGCTGGCACCAGACTTGCCCTCCAA
+
DDDDDIIIIIIIIIIIIIIIIIGIIIIIIIIIIIIIIIIIIIIIIIHHIIIIFHGHIIHIIIIIIIHHHEHCHHHHHIIIIIIIIIIIIIHIHGIIIIIIIIIHIHIIIIIIIIIIIGIIIIHIIIIIHIIIIIIIIIIIIIIIIIIIIIIIIHIIIIIHHIHIIIIIIIIIIIIIIIIIIIHIIIIIIIIIIHIIIIIIIIIIIIIIIIGIIIIIIHHIIIIHHIIIIIIIIIIIIIIIIIIIIIIIHIIIIIIIIIIIIIIIIIIIIIIIIIIIIIIIIIIIIIIIIIIIIIIIIIIIIIIIIIIIIIIIIIIIIIIIIIIIIIIIIIIIIIIIIIIIIIIIIDDDDD
@HISEQ:969:HM2KJBCX2:2:1102:6785:64444 2:N:0:ACTATGCA
ACTCATCTTCCACCCAACTATCCCTATTAATCATTACATCGATCCTAGAAACCAACAAAATAGAATCGGATGTCCTATTTCATTATTCCATGCTAATGTATTCAAGCGTGAGCCTGCTTTAAACACTCTAATTTTTTCAAGGTAACAGTCCTAATTCCCCGTGACACCAAATTAATGGCATTACGGTTCTTTAGAAGGTGAGAAATCAATAATATCAGTACATACCAACGGCATGACCGAAACATTGATCCCGAAATTCAACTACGAGCTTTTTAACTGCAACAACTTTAATATACGCTATTGGAGCTGGAATTACCGCGGCTGCTGGCACCAGACTTGCCCT
+
BADDDIGHHHHHIHHIGIIIIIIGIIIIIIIHIIIIHGF?GFHHHHHIIHHFCHHIIII?HCGHHIHHHE=HHEHIGHIIHHHHIIHHHHGHEIHIHIIIHIIIIIHIIIIIIHIIHIHHHHHIHIHIHHHIHIHHGIIIIIHFFIHIIHHIIIIIIHHHIIIIIIIHIIIHIIIIIHGIIIIHIHHHHHHIIIIIIIIIIHIIIIIIIIIHIIIIIGHIIIIIHIIIIIIIIIIIIIHIHDIIIIIIIGIIHIHIIIHIIIIIIIIIHIIIIIHGGHHGHIGIIIIIIIHIIIIIHIIIHHIIIIIIIIIIIGHIIIIIIHHEEIHIIIIIIIHHIIDDDDD
@HISEQ:969:HM2KJBCX2:2:1102:10788:64425 2:N:0:ACTATGCA
ACTCATCTTCCACCCAACTATCCCTATTAATCATTACGTCAATCCTAGAAACCAACAAAATAGGATCGAACGTCCTATTTCATTATTCCATGCTAATGTATTCAAGCGTTAGCCTGCTTTAAACACTCTAATTTTTTCAAAGTAACAGTCCTGTTTCCCTGCAACACCAAATTAATGACATTACAGTTCTTCAAGAAGGAGGAATCAGTAAAGCCAGTACATACCATAGGCACGACCAACCTACTGACCCCGAAATTCAACTACGAGCTTTTTAACTGCAACAACTTTAATATACGCTATTGGAGCTGGAATTACCGCGGCTGCTGGCACCAGACTTGCCCTCCAA
+
DDDDDIIIIIIIIIIIIIIIIIIIIIIIIIIHIIIHIIIIIIIHIIIIIIHIIIIIIIHIIIIIIIIIGIIGIGHIIIIIIIIIHIIHHIIIIIHIIIIIIIIIIIIIIIIIIHHIIIIIIIIIIIIHIIIHHHIIIIIIIIIIIIIIIIIHIIIIIIIIIIIIIIIIIIIIIIIIIIIIIIIIIIIIIIIIIIIIIIIIIIIIIIIIIIIIIIIIIIIIIIIIIIIIIIIIIIIIIIIIIIIHIIIIIIIIIIIIIIIIIIIIIIIIIIIIIIIIIIIIIIIIIIIIIIIIIIIIIIIIIIIIIIIIIIIIIIIIIIIIIIIIIIIHGIIIIIIIIIIIIDDDDD
@HISEQ:969:HM2KJBCX2:2:1102:7659:64328 2:N:0:ACTATGCA
ACTCATCTTCCACCCAACTATCCCTATTAATCATTACGGTGGTCCTAGACCAACAAAATAGAACCAACGTCCTATTCTATTATTCCATGCTAATCTATTCAAGCAAAAACCCGCTTTAAACACTCTAATTTTTTCAAGGTAATGGTCCTGGTTCCCCGACACACCCAATTAAGGACATACCAGCTCACCAGAAGGATAGACCCGACAACAGGACAGTACTCGCCAGAGACGGACCGCCCGGTCAAGCCTAAAATTCAACTACGAGCTTTTTAACTGCAACAACTTTAATATACGCTATTGGAGCTGGAATTACCGCGGCTGCTGGCACCAGACTTGCCCTCCAA
+
DDDDDIHIIIHIIIIIIIIIIIIIIIIHHIHIIIIIIHIIHHIIIIIIHEHHIHEHEEHIHIIIIHGIIIIIIIII@HHHIEHIHIIIIFHHHIIIIIIHHHHIHIIIGIIIIHGHHEHHHHHHIHHIIHIIHIIIHIHIIIIIIHIHIIHHFHHIHHHHIIHGHHIIIHHIIIIIIIHIH7CHHHHHHHIIIIIIHFHHGIHGIIHEIHHFHGIIIIIIIIIIIIIIIHIIIIGIIIIIIHEHIIHIIHIIIHHIIIIIIIIIIIIIIIIIIIIIIIIHGHIIIIIIIHHEIIIHFIHIIHIIIIIIIIIIHIIIIIIIIIHGIIHGIIIIIIIIIIIDDDDD
@HISEQ:969:HM2KJBCX2:2:1102:18231:64683 2:N:0:ACTATGCA
ACTCATCTTCCACCCAACTATCCCTATTAATCATTACGGTGGTCCTAGAAACCAACAAAATAGAACTACAACGTCCTATTCTATTATTCCATGCTAATCTATTCAAGCAATAGCCCGCTTTAAACACTCTAATTTTTTCAAGATAATGGTCCTGGCTCCCCAACACACCCAATAAAGGGCATACTGGTTCACCAGAAGGAAGACCCGACAGCAGACAGTACTCGCCAAAGACGGACCGCCCGGCCAGGCCTAAAATTCAACTACGAGCTTTTTAACTGCAACAACTTTAATATACGCTATTGGAGCTGGAATTACCGCGGCTGCTGGCACCAGACTTGCCCTCCAA
+
DDDDCIIIIIIIIIIIGIIIIIIIIIIIIIIHIIIHIIIIIIHIIIIIHIIIIIIIIHHHIIHHHHHIIIEHCEHIIIHIIIIIIIIIIIHIHIIIIIIIIHHIIIIIHHIIHIHIIIIIIIIIIIIIIIIIIIIIIIIIIIIHIIIIIIIIIHHHHIIIIIGIIIIIIIIIHHIGIHIIIIIIIHIIHHIIIIIIIIIIIHHIIIIIIIIIIIIIIIIIIIIIIIIIIIIIIIIIIIIHIIIIHIIIIGHIIIIHIIHIIIIIIIIIIIIIIIHIHIIIIIIIIIIIIIIIIIIIIIIIIIIIIIIIIIIIIIIIIIIIIIIIIIIIIIIIIIIIIIIIIDDDDD
@HISEQ:969:HM2KJBCX2:2:1102:17645:65795 2:N:0:ACTATGCA
ACTCATCTTCCACCCAACTATCCCTATTAATCATTACATCGATCCTAGAAACCAACAAAATAGAATCGGATGTCCTATTTCATTATTCCATGCTAATGTATTCAAGCGTGAGCCTGCTTTAAACACTCTAATTTTTTCAAGGTAACAGTCCTAATTCCCCGTGACACCAAATTAATGGCATTACGGTTCTTTAGAAGGTGAGAAATCAATAATATCAGTACATACCAACGGCATGACCGATACATTGATCCCGAAATTCAACTACGAGCTTTTTAACTGCAACAACTTTAATATACGCTATTGGAGCTGGAATTACCGCGGCTGCTGGCACCAGACTTGCCCTCCAA
+
DDDDDIIIIIIIIIIIIIIIIIIIIIIIIIIIHIIIIIIIIIIIIIIIIIIIIIIIIIIIIIHIIIIIHIIDHGIIIIHIIIIHIIIIIIGHEHHIIIIIIHIIIIIIHIIIIIIIHIIIIIIIHIIIIIIIIIIIIIIIIHIIIIIIIIIIIIIIIIIIIIIIIIIHIIIIIIIIIIIIIIIIIIIIIIIIIIIIIIIIIIIIIIIIIIIIIIHIIIIIIIIIIIIIIIIIIIIIIIIIIIIHIHIIIIIIIIIIIIIIIIIIIIIIIIIIIIIIIIIIIIIIIIIIIIIIIIHIIIIIIHIIIIIIIIIIIIIIIIIIIIIIIIIIIIIIIIIIIIIIIIDDDDD
@HISEQ:969:HM2KJBCX2:2:1102:4461:67037 2:N:0:ACTATGCA
ACTCATCTTCCACCCAACTATCCCTATTAATCATTACGGCGGTCCTAGAAACCAACAAAATAGAACCGCACGTCCTATTCTATTATTCCATGCTAATGTATCCGAGCAAAGGCCTGCTTTGAACACTCTAATTTTCTCAAAGTAAAAGTCCTGGTTCCCCGACACGGCCAGTGAAGGCCATGCGGCTCCCCAGAAGGAAAGGCCCGGCCGGACCAGTGCACGCGGTGAGGCGGACCGGCCAGCCAGGCCCAAGGTTCAACTACGAGCTTTTTAACTGCAACAACTTTAATATACGCTATTGGAGCTGGAATTACCGCGGCTGCTGGCACCAGACTTGCCCTCCAA
+
DDBDDEHIIIHIIIIIHIIIIIHIHHHHHFHEGHIHIEEHHHIIHIEGHHHHGCHEH1DEEHIGIIG<DHHG@CCH?HECH1DHHHIHHIGGHHHIHIIIHIHF?HHHIHHIIIIIHFIIHGIHHHIHIIIIIICHHEHHFIIHHH:HHGIIHHIHHHHEHHHIIIIIHHHFHIIIIIIHIIIIIIIHIIHIIIIIIIHGIIIII=HIGIIIHIHIIGIIHDHIIIIG=HIIIIHIIIGIIHIHIHIHHHIIIIIIIGIIIIIIIIHHHIIIHHHHHIIIIHHFHHGIGIHHHIIIIHIIIIIIIIIIIIIHHIIIIIIIIIIIIIIIIIIIIIIIIHIIDDDDD
@HISEQ:969:HM2KJBCX2:2:1102:8931:67628 2:N:0:ACTATGCA
ACTCATCTTCCACCCAACTATCCCTATTAATCATTACGGTGATCCTAGAAACCAACAAAATAGAACCATGCCGTCCTATTTTATTATTCCATGCTAATGTATTCAGGCACTGGCCTGCTTTGAGCACTCTAATTTTTTCAAGGTAATAGTCCTGCTTCCCCAGCGCACCAAGTAAATGGCATGCTGGTTATTCAGAAGGTAAGAACCCACCACGCCAGTACGGACAATGAAGCCCGACCAACGGACAGATTCCGAAATTCAACTACGAGCTTTTTAACTGCAACAACTTTAATATACGCTATTGGAGCTGGAATTACCGCGGCTGCTGGCACCAGACTTGCCCTCCAA
+
DDDDDIIIIIHIIIIIIIIIIIHIIIIIIHIIIIIIIIGHHIHIHIIHIIHHIHIIIIIIIIIGHIIIIHIIIHGDHIIIIIHHIGIIIGIHHFHIIIHHIHGIIHIHIIIIIIIIHIIIIIIIHHHIIIIIIIIIIIIIIIIIIIIIHHIIIIHHHIIHHGIIIIIIIIIIIIIIIIIIIIIIIHGIIIIIIIIIIIIIIIIIIIIIIIIIIIIIIIIIIIIIIIIIIIIIIHIIIIIIHIIGIIHIIIIIIIIIIIIIIIIIIIIIIIIIIIIIIIIIIIIIIIIIIIIIIIIHIIIIIIIIIIIIIIIIIIIIIIIIIIIIIIIIIIIIIIIIIIIIIIIDDDDD
@HISEQ:969:HM2KJBCX2:2:1102:14949:68956 2:N:0:ACTATGCA
ACTCATCTTCCACCCAACTATCCCTATTAATCATTACTTCAGTCCTAGAAACCAACAAAATAGAACTAAAGTCCTATTCCATTATTCCATGCTAATATATTCAAGCAAACATGCCTGCTTTAAACACTCTAATTTTTTCAAAGTAAAAGTCTTGGATCCCTAGCGCACTCAATTAAGAGCACACTAGTTCCCCAAAAGGAAAAGCCCAAAGTTGCAGTACAAACCTTTCGGTTGACGGCAACTATAAGCCCAAAATTCAACTACGAGCTTTTTAACTGCAACAACTTTAATATACGCTATTGGAGCTGGAATTACCGCGGCTGCTGGCACCAGACTTGCCCTCCAA
+
@D@DACHCHEHHHECHHHIIIGHHEHHIHIHGHI@CH@<FEEFHFHHIIGHIIIIIGEHHIHHGIIIIFCEHIGCCGHFFHHIGHHH?GH?FGGHEHGHGHHIHHHHHIHEHH?IHHHFIHHIHIIHEHHHHHHEACIHHIIHGHGHHEHHHIHHHHHGHHIHEEHHHEGHIHHHHHGFHHHFHIIHGCHHGIIIIIHHHEIHIIHEHHEFHIIHHHHHHEGHHHHIHDHIIIIHHHHCGFHGFFIHIHHEEHHHHHHHGG<<HEFHHEIHIHFCHHEIIIIIIFHHHHHGEHHHGIIIHHHGHEIHHHHHFDIIIIIIHHHHEHIIIHHIIIHIIIHHIHBDB?D
@HISEQ:969:HM2KJBCX2:2:1102:7703:69941 2:N:0:ACTATGCA
ACTCATCTTCCACCCAACTATCCCTATTAATCATTACGTCGATCCTAGAAACCAACAAAATAGAATCAAACGTCCTATTTCGTTATTCCATGCTAATGTATTCAAGCGTGAGCCTGCTTTAAACACTCTAATTTTTTCAAAGTAACAGTCCTGATTCCCCAAGACACCAAATTAATGACATCATGGTTCGTCAGAAGGTAGGAATCAATAATACCAGTACGTACAATAGCACGACCAATAAATTGATCCCGAAATTCAACTACGAGCTTTTTAACTGCAACAACTTTAATATACGCTATTGGAGCTGGAATTACCGCGGCTGCTGGCACCAGACTTGCCCTCCAA
+
DDDDDIIIHGHIIIIIIIIIIIIIIIHIIIIIIIIIIIIIIIHIIIIHIHIIIIIIIHIIIIIHIIIGIIIGHIIIIIIIIHIIHIIHIIIIGIIIIIIIIHIHHHHIIHIIIIIIIIIIIIIIIIIIIIIIHGHIIIIIHHIIIIIIIGIIIIIIHHHGHHHIHHHIHIIIIIHHIIIIIIIIIIIIHHHIIIIHHIIIIIHHGIIIIHHIIIIIHIHHIIIIIIIHIGIIIIIIIIIIIIHIHIHIIIIIIIIIIIIIIIIIIIIIIIIIIIIIIIIIHFIIIIIIIIIHHIHIIIHIIIIIIIIIIIIHIIIIIIIIIIIIIIIIIIIIIIIIHIIIDDDDD
@HISEQ:969:HM2KJBCX2:2:1102:9447:70207 2:N:0:ACTATGCA
ACTCATCTTCCACCCAACTATCCCTATTAATCATTACGTCAATCCTAGAAACCAACAAAATAGGATCAAACGTCCTATTTCATTATTCCATGCTAATGTATTCAAGCGTTAGCCTGCTTTAAACACTCTAATTTTTTCAAAGTAACAGTCCTGTTTCCCTGCAACACCAAATTAATGACATTACAGTTCTTCAAGAAGGAGGAACCAGTAAAGCCAGTACATACCAGAGGCACGACCAACCTACTAATCCCGAAATTCAACTACGAGCTTTTTAACTGCAACAACTTTAATATACGCTATTGGAGCTGGAATTACCGCGGCTGCTGGCACCAGACTTGCCCTCCAA
+
DDDDDIIIIIIIIHIIIIIIIIII1FHIIIIIIIIIIIIIIIIIIIIGHEHHHHIIIIIHIIHIEHIIIIIIIIIIIHIIIIIIIIIIIHIGHIIIIIIIIIIIIIIHIIIIIIIHIIIIIHIIIIIIIIIIIIIIIIIIIIIIIIIIIIHIIHIIIIHIIIIIIIIIIIIIIIIIIIIIIIIIIIIIIIIIIIIIIIIIHIIIIIIIIIIIIIIIIIIIIIIIIIIIIIIIIIIIIIIIIIHHDIIIIIIIIIIIIIIIIHFIIIIIIIIIIIIIIIIIIIIIIIIIIIIIIIIIIIIIIIIIIIIIIIIIIIIIIIIIIIIIIIIIIIIIIIIIIIIIIDDDDD
@HISEQ:969:HM2KJBCX2:2:1102:18748:71589 2:N:0:ACTATGCA
ACTCATCTTCCACCCAACTATCCCTATTAATCATTACGTCAATCCTAGAAACCAACAAAATAGGATCAACGTCCTATTTCATTATTCCATGCTAATGTATTCAAGCGCGAGCCTGCTTTAAACACTCTAATTTTTTCAAAGTAACAGTCCTGATTCCCCACCACACCAAATTAATGACATGATGGTTCGTCAGAAGGTAGGAATCAGTAACACCAGTACGTACCGAAGGCACGACCAGCGTACTAATCCCGAAATTCAACTACGAGCTTTTTAACTGCAACAACTTTAATATACGCTATTGGAGCTGGAATTACCGCGGCTGCTGGCACCAGACTTGCCCTCCAA
+
CDDDDFIIIHIIIHIIIIIIIIIIIIIIIIIIGIIIIIIHIIIIIIIIGIIIIGIIEHHHIIHHCHHHCHFGHIIIIHIIIIIIIIIEHHIHHHIHIHIIIIHHIIIHIIHIIIIHIIHHIHHHHIIIIIIIIIIIIIHIIIIIIIHIIIHHHHIIIIIIHIHHHIIIIIIIIIHIIIIIIIIIIIIIIIIIIIIIIIIIIIIIIIIIIIHIIIIIIIHIIIIIIHHIIIIIIIIIIIIIIIIHIIIIIIIIIIIIIIIIIHIIIIIIIIIIHHIIIIIIIHIHIIIIIIIHEIIIIIIIIIIIIIIIIIIIIIIIIIIIIIIIIIIIIIIIIIIIIIIIDDDDD
@HISEQ:969:HM2KJBCX2:2:1102:3365:70930 2:N:0:ACTATGCA
ACTCATCTTCCACCCAACTATCCCTATTAATCATTACATCGATCCTAGAAACCAACAAAATAGAATCGGATGTCCTATTTCATTATTCCATGCTAATGTATTCAAGCGTGAGCCTGCTTTAAACACTCTAATTTTTTCAAGGTAACAGTCCTAATTCCCCGTGACACCAAATTAATGGCATTACGGTTCTTTAGAAGGTGAGAAATCAATAATATCAGTACATACCAACGGCATGACCGAAACATTGATCCCGAAATTCAACTACGAGCTTTTTAACTGCAACAACTTTAATATACGCTATTGGAGCTGGAATTACCGCGGCTGCTGGCACCAGACTTGCCCTCCAA
+
DDDDDIIIIIIIIIIIIIIIIIIIIIIIIIIIIIIIIIIIIIIIIIIIIIIIIIIIHHIHIIIHIIIIHIIIIHIIIIIIIIIIIIIIIIIIIIIIIIIIIIHIIIIIIIIIIIIIIIIIIIIIIIIIIIIIIIIIIIIIIIIIIIIIIIIIIIIIHIIIIIIIIIIIIIIIIIIIIIIIIIIIIIIIGIIIIIIIIIIIIIIIIIIIIIIIIIIIIIIIIIIIIIIIIIIIIIIIIIIIIIIIIHIIIIIIIIIIIIIIIIIIIIIIIIIIIIIIIIIIIIIIIIIIIIIIIIIIIIIIIIIIIIIIIIIIIIIIIIIIIIIIIIIIIIIIIIIIIIIIIIDDDDD
@HISEQ:969:HM2KJBCX2:2:1102:3170:72064 2:N:0:ACTATGCA
ACTCATCTTCCACCCAACTATCCCTATTAATCATTACGTCGATCCTAGAAACCAACAAAATAGAATCAAACGTCCTATTTCATTATTCCATGCTAATGTATTCAAGCGTAAGCCTGCTTTAAACACTCTAATTTTTTCAAAGTAACAGTCCTGATTCCCCACGACACCAAATTAATGACATCGCGGTTCTTCAGAAGGTAGGAACCGATAATGCCAGTGCGTACCGAGGCACGACCAACAATTCGATCCCGAAATTCAACTACGAGCTTTTTAACTGCAACAACTTTAATATACGCTATTGGAGCTGGAATTACCGCGGCTGCTGGCACCAGACTTGCCCTCCAA
+
DD@<01<<D<<1F<<<<DH<1<<FGGHII@H?1DHEHEHID/D<DF1C@<<1111<111<<<<1<1<CE110D1C@<FEHCDCHHEH1111<1<<HHHGHIHHGHGDHHHH9IGEEIHHEHIIIHGHHHFIHHEGCFIHHHHFIIHHHGIHHHHCCCHIIII9HII8HGIHG?IIIIIIIIIIIIIIHIHHFIHIIIIHHIHIIIIIIIIIIIIIIIIGIIIIIIIIGIFIGIIIIHIIIHG@EIIHIIIHHIHIIIIIIIIIIIIIHIIIIIIIIIIIIIIIIIIIIIIIIIIIIHHHIIIIIIIIIIIIIIIIIIIIIIIIIIIIIIIIIIIIIIIIIDDDDD
@HISEQ:969:HM2KJBCX2:2:1102:18313:71766 2:N:0:ACTATGCA
ACTCATCTTCCACCCAACTATCCCTATTAATCATTACGGCGACTCTAGAAACCAACAAAATAGAACTGCACGTCCTATTTTATTATGCCATGCTAATGTATTTGGGCATAGGCCTGCTTTGAACACTCTAATTTTCTCAAGGTAAACGTCCTGGTTCCCCAACACACCCAGTAAAGGGCATACTGGCTCACCAAGAAAGAGAACACGCCCAGACAGTACACACTGTGAGGTGGACTGCCCAGCCACATTCGAAGTTCAACTACGAGCTTTTTAACTGCAACAACTTTAATATACGCTATTGGAGCTGGGATTACCGCGGCTGCTGGCACCAGACATGCCCTCCAA
+
BDBDDIIIIHIIIIIIHIIIIIHIIIHIIIIIIIHIIHIIIHIIGIIHIHIIIHIIIIIHHHIEHHIIIHIIIIIHIHHIIIIIIIIIIIIIIIIIIIIIHEHHIHHIIIHIIIHHIIIIIIHIIIIIHHHIHHIIIHIIIIIIIIIIIIIHHHHHHHIIIIHIIIIHIIIIHGIIHFHIIIIIIIHIIIIHHIHIHIIIIHIIIIIIIIIIIIIHIIIIIIIIIIIIIIIIIIIIIIIIHIHHIIIIIIIIHIIIIIIIIIIHIIIIIIIIIIIIIIIIIIIIIIIIHIIIHIIIIIIIIIIIIIIIIIIIIIIIIIIIIIIHIIIIIIIIHIIIIIIIDDDDD
@HISEQ:969:HM2KJBCX2:2:1102:18072:72220 2:N:0:ACTATGCA
ACTCATCTTCCACCCAACTATCCCTATTAATCATTACGTCAATCCTAGAAACCAACAAAATAGGATCGAACGTCCTATTTCATTATTCCATGCTAATGTATTCAAGCGTTAGCCTGCTTTAAACACTCTAATTTTTTCAAAGTAACAGTCCTGTTTCCCTGCAACATCAAATTAATGACATTACAGTTCTTCAGAAAGGAGGAATCAGCGAAGCCAGTGCATACCAGTGGCACGACCAACCTGCTGACCCCGAAATTCAACTACGAGCTTTTTAACTGCAACAACTTTAATATACGCTATTGGAGCTGGAATTACCGCGGCTGCTGGCACCAGACTTGCCCTCCAA
+
DDDDDIIIIHHHIIIIIIIIIIIIIIIIIIIIIIIIIIIIIIIIIIIIIIIIIGIIIIGHIHIIEHHGHHFHIIIIIIIIIIIIHIIIEHIIGHIFIIIIIIIIIIIHIIHIIIIHHIIIHIHIIIIIIIHHIIIIIIIIIIIIIIHIIIIIIIIIIIIIIIIIHIIIIIHHIIIIIIIIIIIIIIIIHIIIIIIIIIIIIIIIHIIIIIIIIHIIIIIIIIIIIIIIIIIIIIIIIIIIIIIHHIIIIIIIIIIIIIIIIIIIIIIIIIIIIIIIIIIIIIIIIIIIIIHIIIIIIIIIIIIIIIIIIIIIIIIIIIIIIIIIIIIIIIIIIIIIIIIIIDDDDD
@HISEQ:969:HM2KJBCX2:2:1102:16956:72666 2:N:0:ACTATGCA
ACTCATCTTCCACCCAACTATCCCTATTAATCATTACGTCGATCCTAGAAACCAACAAAATAGAATCAAACGTCCTATTTCGTTATTCCATGCTAATGTATTCAAGCGTGAGCCTGCTTTAAACACTCTAATTTTTTCAAAGTAACAGTCCTGATTCCCCATGACACCAAATTAATGACATCATGGTTCGTCAGAAGGTAGGAATCAATAATACCAGTACGTACAATAGCACGACCAATAAATTGATCCCGAAATTCAACTACGAGCTTTTTAACTGCAACAACTTTAATATACGCTATTGGAGCTGGAATTACCGCGGCTGCTGGCACCAGACTTGCCCTCCAA
+
DDDDDHIIIIIHIIIIIIIIIIIIIIIIIIIIIIIIIIIIIIIIIIIIIIIIIIIIIIIIIIHHHHIIIIIIHHIIHIIIIIIIIIIIIIIIIIIIIIIIIGHIIIIIIIHHIHIIIIIIIIHIIIIIIIIIIIIIHHHIIIIIIIIIIIIIIHIIIIHIIIIIIIIIHIIIIIIIIHIIIIIIIIIIIIIIIIIIIIIIIIIIIIIIIIIIIIIIIIIIIIIIIIIIIIIIIIIIIIIIIIIHIIIIIHIIIIIIIIIIIIIIHIHIIIIIIIIIIIIIIIIIIHIIIIIIIIIIIIIIIIIIIIIIIIIIIIIIIIIIIIIIIIIIIIIIIIIIIIIIDDDDD
@HISEQ:969:HM2KJBCX2:2:1102:13348:72534 2:N:0:ACTATGCA
ACTCATCTTCCACCCAACTATCCCTATTAATCATTACGTCAATCCTAGAAACCAACAAAATAGGATCGAACGTCCTATTTCATTATTCCATGCTAATGTATTCAAGCGTTAGCCTGCTTTAAACACTCTAATTTTTTCAAAGTAACAGTCCTGTTTCCCTGCAACACCAAATTAATGGCATTACAGTTCTTCAGAAAGGAGGAATCAGCGAAGCCAGTACATACCAGTGGCACGACCAACCTGCTGACCCCGAAATTCAACTACGAGCTTTTTAACTGCAACAACTTTAATATACGCTATTGGAGCTGGAATTACCGCGGCTGCTGGCACCAGACTTGCCCTCCAA
+
DDDDDIIIIIIIIIIHIIIIIIIIIIIIIIHIIIIIIHIIIHHIIIIIFHHIIHIIGHIHIHGHHIIDDHEHHIIIIIIIHHIIIIIEHGIIIFHHIHHIIHIIIIIIIIIIIIHHIIGHIIIHIIIIIHIHIIIIIIIIHHHIIHHIIIIIIIIIIIIIIIIIIIIIIIGHHIIIIIIIIIIIIGIGIIIIIIIIIIIIIIIIHIIIIIIIIHIIIIIIIHIIIIIIIIIIIIIIIIIIIIIIHIIIIIIIIIIIIIIIHIIIIIIIIIIIIIIIIGIIIIIIHIIIIIHIGIIIIIIIIIIIIIIIIIIIIIIIIIIIIIIIIIIIIIIIIIIIIIIIIDDDDD
@HISEQ:969:HM2KJBCX2:2:1102:13665:73145 2:N:0:ACTATGCA
ACTCATCTTCCACCCAACTATCCCTATTAATCATTACATCGATCCTAGAAACCAACAAAATAGAATCGGATGTCCTATTTCATTATTCCATGCTAATGTATTCAAGCGTGAGCCTGCTTTAAACACTCTAATTTTTTCAAGGTAACAGTCCTAATTCCCCGTGACACCAAATTAATGGCATTACGGTTCTTTAGAAGGTGAGAAATCAATAATATCAGTACATACCAACGGCATGACCGAAACATTGATCCCGAAATTCAACTACGAGCTTTTTAACTGCAACAACTTTAATATACGCTATTGGAGCTGGAATTACCGCGGCTGCTGGCACCAGACTTGCCC
+
DDDDDIIIIIIIIIIIIIIIIIIIIIIIHIIIIIIIIIIIIIIIHIIIIIIIIIIIIIIHIHIIHIIIIIIIIIIIHIIIIGIIIIIHIIIIIIIIIIIIIIIIIIIIIIIIIIIIIIIIIIIIHIIIIIIIIIIHIIIIIIIIHHIIIIIIIIIIIHIIIIIIIIHIIIIIIIIIIIIIIIIIIHIIIIIIIIIIIIIIIIIIIIIIIIIIIIIIIIIIIIIIIIIIIIIIIIIIIIIHHIIIIIIIIIIIIIIIIIIIIIIIIIIIIIIIIIIIIIIIIIIIIIIIIIIIIIIIHIIIHHIIIIIIIIIIIIIIIIIIIIIIIIIIIIIIIIIIIDDDDD
@HISEQ:969:HM2KJBCX2:2:1102:17939:72588 2:N:0:ACTATGCA
ACTCATCTTCCACCCAACTATCCCTATTAATCATTACGTCAATCCTAGAAACCAACAAAATAGGATCAACGTCCTATTTCATTATTCCATGCTAATGTATTCAAGCGCGAGCCTGCTTTAAACACTCTAATTTTTTCAAAGTAACAGTCCTGATTCCCCACCACACCAAATTAATGACATGATGGTTCGTCAGAAGGTAGAAACCAGTAACGCCAGTACGTACCTAAGGCACGACCAACGAACTGATCCCGAAATTCAACTACGAGCTTTTTAACTGCAACAACTTTAATATACGCTATTGGAGCTGGAATTACCGCGGCTGCTGGCACCAGACTTGCCCTCCAA
+
BDDDDIHIIIIIIIHIIIIIIIIIIHIIIIIIIIIHIIIIIIIIIIIIEHHIIHHIIIHIHH?GHFHIFHHEHIIIIIIIIIIHIHIIIIIEHIIIIIIHIFHIIIIIIIIIIIIIIIIIHIIIIGIIIIIIIIGHHIHIIIHHIIIHGIIIIIHIIIIIHIIIIIIIIIIIIIIIIIIIIIIHIIIHIIIIIIIIIIIIIHHIIIIIIIIIIIIIIIIIIIIIIIIIIIIIIIIIIIIIIIHHIIIIIIIIIIIIIIIIIIIIIIIIIIIIIIIIIIIIIIIIIHIIIIIIIIIIHIIIIIIIIIIIIIIIIIIIIIIIIIIIIIIIIIIIIIIIIIIIDDDDD
@HISEQ:969:HM2KJBCX2:2:1102:2779:73479 2:N:0:ACTATGCA
ACTCATCTTCCACCCAACTATCCCTATTAATCATTACATCGATCCTAGAAACCAACAAAATAGAATCGGATGTCCTATTTCATTATTCCATGCTAATGTATTCAAGCGTGAGCCTGCTTTAAACACTCTAATTTTTTCAAGGTAACAGTCCTAATTCCCCGTGACACCAAATTAATGGCATTACGGTTCTTTAGAAGGTGAGAAATCAATAATATCAGTACATACCAACGGCATGACCGAAACATTGATCCCGAAATTCAACTACGAGCTTTTTAACTGCAACAACTTTAATATACGCTATTGGAGCTGGAATTACCGCGGCTGCTGGCACCAGACTTGCCCTCCAA
+
DDDDDIIIIIIIIHIHIIIIIIIIIIIIIIIHIIIIIIIIHGIIIIIIIIIIIGGIHEHIIIIGHIGHHIIIIHIIIIIIIIIIIIIIIIIIIIIIIIIHIHHHIIIIIIIIIIIIIIIIIHHHHIHIIIIHHIIIIIIIIIHHHIIIIIIIIHIIIIIIIHHIIIIIIIIHHIIIIIIIIIIIHIIHIIIIIIIIIIIIIIIIIHIIIIIIIIIIIIIIIIIIIIIIIIIIIIIIIIIIIIIIIH<IIIIIIIIIIIIIIIIIIIIIIIIIIIIIIIIIIIIIIIIIIIIIIIIIIIIIIIIIIIIIIIIIIIIIIIIIIIIIIIIIIIIIIIIIIIIIIIDDDDD
@HISEQ:969:HM2KJBCX2:2:1102:11924:73511 2:N:0:ACTATGCA
ACTCATCTTCCACCCAACTATCCCTATTAATCATTACGGCGGTTCTAGAAACCAACAAAATAGCACCACGCGTCCTATTTCATTATTCCATGCTAATGTATCCGAGCATACGCCTGCTTTGAACACTCTAATTTTTTCAAGGTAATGGTCCTGGTTCCCCGACACACCCAACAAAGGACATGCCGACTCACCAGAAGGATAGGCCCGGCGTCGGAACAGTGCTCACCCGGAGGGCGGACCGCCCGGCCAGACCCAAAATTCAACTACGAGCTTTTTAACTGCAACAACTTTAATATACGCTATTGGAGCTGGAATTACCGCGGCTGCTGGCACCAGACTTGCCCTCCAA
+
CDDDDIIIIIIHGIIGIIHIHIHHIIHIIIIIHHIIIIIIIIHIHGHIIIIEHHIGIFEHH@?G@GHHHIII?CECHGFIIIIIHIIEHIHCHEGHHHHHDFGHHIIIGIIIHIIHHFFHHHHIIHIIIIIIHEHHIIIFIIIIIHHIIIIIIIHHHHHIIIIIIIHIIIIIIIGIIIIIIHHCHIIHHHEIHHHIIIIIHIIIIIIIHIIHIIIHIIIIIHIIIIIIIIIIIIII>HIIHIHHIIIIIIHIIIIIIIIIIIIHHHIIIIIIIIIIHGIIIIHHHHGHGGGIIIIIHIIIIIIIIIHIIIIIHHGHHHGHIIIIIIIIHIIIIIIHHIHHHIIHADDDD
@HISEQ:969:HM2KJBCX2:2:1102:2671:74083 2:N:0:ACTATGCA
ACTCATCTTCCACCCAACTATCCCTATTAATCATTACGTCAATCCTAGAAACCAACAAAATAGGATCGAACGTCCTATTTCATTATTCCATGCTAATGTATTCAAGCGTTAGCCTGCTTTAAACACTCTAATTTTTTCAAAGTAACAGTCCTGTTTCCCTGCAACACCAAATTAATGACATTACAGTTCTTCAGAAAGGAGGAATCAGCGAAGCCAGTACATACCAGTGGCACGACCAACCTGCTGACCCCGAAATTCAACTACGAGCTTTTTAACTGCAACAACTTTAATATACGCTATTGGAGCTGGAATTACCGCGGCTGCTGGCACCAGACATGCCCTCCAA
+
DDDA@HEHIIIIIIII?EHIIHHHHHHHIEHHEEEHIIIIHEHHHHEHHHIIIGHHIFCHHEHEHHIHHIIH1FECGHHEHGFIEHEHHHHC@HF1FH@GHHHHFEEFHCG<FFHIIIIGH?AEGFHHCHGHHGHFCHHHFHHFEHII@G7FFHECH?HGHH9<GHHCCECDEGCF7D@C/FHCFG@<D/<<DFGEHHFDHHC8CHCEDCC1FEFG<C<6HGHE1A6B1AE?EC@HED<D<11ABECA/CH?ECF<1CFHHGC=D11C1CCD11DHGCF?FCD<<C<1EH?HHHHHF?HHD11<1D1FHED</C/<//F1C?HEHHHFCEFGGIGIHE/EC<0D@D
@HISEQ:969:HM2KJBCX2:2:1102:16641:74692 2:N:0:ACTATGCA
ACTCATCTTCCACCCAACTATCCCTATTAATCATTACGTCGATCCTAGAAACCAACAAAATAGAATCAAACGTCCTATTTCATTATTCCATGCTAATGTATTCAAGCGTAAGCCTGCTTTAAACACTCTAATTTTTTCAAAGTAACAGTCCTGATTCCCCACGACACCAAATTAATGACATCGCGGTTCTTCAGAAGGTAGGAACCAATAATGCCAGTGCGTACCGAAGCACGACAAACAATTTGATCCCGAAATTCAACTACGAGCTTTTTAACTGCAACAACTTTAATATACGCTATTGGAGCTGGAATTACCGCGGCTGCTGGCACCAGACTTGCCCTCCA
+
DDDDDIIIIIIIIHIIIIIIHIIIIHIIIHHIIIIIIIIIIIIIIIIGHIHIGIIIIHHIIIIIIHIIIIIHHHHIIIIIGIIIIIIIIIIHIHHIIIIIIIIIIIIIIIIIIIIIIIIIIHIIIIIHIHIIIIIIIIIIIIIIIIHIIIIIIIIIIIIIIIIIIHHIIIIIIIIIIHIIIIIIIIIIIIHIIIHIIIIIIIHHEIIIIIIIIIIII=IIH>IIIIIIIIIIIIIIIIIIIHGI=IIIIIIIIIIIIIIIIIIHGIIIIIIIIHIIIIIIIIHHIIIIIIIIHIIIIIIIIIIIIIIIIIIIIIIIIIIIIIIIIIIIIIIIIIIIIIIDDDDD
@HISEQ:969:HM2KJBCX2:2:1102:8007:74564 2:N:0:ACTATGCA
ACTCATCTTCCACCCAACTATCCCTATTAATCATTACGTCAATCCTAGAAACCAACAAAATAGGATCAAACGTCCTATTTCATTATTCCATGCTAATGTATTCAAGCGTTAGCCTGCTTTAAACACTCTAATTTTTTCAAAGTAACAGTCCTGTTTCCCTGCAACACCAAATTAATGACATTACAGTTCTTCAAGAAGGAGGAACCAGTAAAGCCAGTACATACCAGAGGCACGACCAACTTACTAATCCCGAAATTCAACTACGAGCTTTTTAACTGCAACAACTTTAATATACGCTATTGGAGCTGGAATTACCGCGGCTGCTGGCACCAGACTTGCCCTC
+
DDDDDIIIIIIIIIIIHIIIIIIIIIIIIIIIIIIHIIIIIIHIIIIIIGIIIHIIHIIIIIII?GHIHGIIIIIIGHIIGEHHIIIIHGIIIIIIHHHIIIIHIHIIIHHIIIHHHIIIIIHIIIIIIIIIIIIIIIIIIIIIIIIIIHIIIHIIIIIIIIIIIIIIHHHIIIIIIIIIIIIIIIIIIIIIGIIIIIIIIIIIIIIIIIIIIIIIIIIIIIIHIIIIIIIHIIIIIIIHGFIIIIHHIIIIIIIIIHIIHHHIIIIIIIIIIHHIIIIIIIIIIIIIIIIIIIIIIIHHHIIIIIIIIIIIIIIIIIIIIIIIIIIIIIIIIIIIIIDDDDD
@HISEQ:969:HM2KJBCX2:2:1102:20996:73629 2:N:0:ACTATGCA
ACTCATCTTCCACCCAACTATCCCTATTAATCATTACATCGATCCTAGAAACCAACAAAATAGAATTGGATGTCCTATTTTATTATTCTATGCTAATGTATTCAAGCGTGAGCCTGCTTTAAACACTCTAATTTTTACAAAGTAACAGTCCTAATTCCCCGTGACACCAAATTAATGGCATTACGGTTCTTTAAAAGATGAGAAATTAATAATATCAGTACATACCAACGGCATGACCAAAACATTGATTTCGAAATTCAACTACGAGCTTTTTAACTGCAACAACTTTAATATACGCTATTGGAGCTAGAATTACTGTGGCTGCTAGCACCAGACTTGCCCTCCAA
+
DBDADGHIIIHIHHIHIIIIIHIIGIGIHIEHHFHHIHHIII?HHHIIIIIIIHIIIIIIGHHIIIHHHIIHHIHIHGHHCHHHHCHIFHGHHEHHGHHHEIHHHEHIHHHHHHHHIGHHHIIHGIFIHHGFHHHHIHIIIIIHIHHHHHIHHHHHIHIIIHIHIIIIHIIIIIIIIIIIIIIIHIIIIIIIIIIIIIIIIIIIIIIIIIIHHHHIHIIIIIIIIHHGIIIIHIIIIIIIHFHHHGIHIIIIIIIIIIIIIHHEIHGIIIIIIIHHIIIIIIIIIIIIIIIIHIIIIIIIIIIIIHIIIIIIIIIIIIIIIHIIIIIIIIIIIIIIIIIIIIDDDDD
@HISEQ:969:HM2KJBCX2:2:1102:17260:75263 2:N:0:ACTATGCA
ACTCATCTTCCACCCAACTATCCCTATTAATCATTACGTCAATCCTAGAAACCAACAAAATAGGATCGAACGTCCTATTTCATTATTCCATGCTAATGTATTCAAGGCGTTAGCCTGCTTTAAACACTCTAATTTTTTCAAAGTAACAGTCCTGTTTCCCTGCAACACCAAATTAATGACATTACAGTTCTTCAGAAAGGAGGAATCAGCGAAGCCAGTGCATACCAGTGGCACGACCAACCTGCTGACCCCGAAATTCAACTACGAGCTTTTTAACTGCAACAACTTTAATATACGCTATTGGAGCTGGAATTACCGCGGCTGCTGGCACCAGACTTGCCCTCCAA
+
BDDADIIIIIIIIIIIIIIIIIIIIIIIIIIIIIIIIIIIIIIIIIIHIHIGIIIIIIIIIIIIFHHHHIIHHEHIGHHHGHIIHIIHIIIIIHIIIIHIIIIIHIIHIFHHHHIIIIIIHIIHIIIIHIHIHIIIIIIIIIIIIIIIIIIIIIIIIIIIHIIIIIIIHHHHHHIIIIIIHIIIIIIIIIIIIIIIIIIIIIIIIIIIIIIIIIIIIIIIIIIIIIIIIIIIIIIIIIIIIIIIHHIIGIIIIIIIIIIIIIIIIIIIIIIIIIIIIIIIIIIIIIIIIIIIIIIIIIIIHHIIIIIIIIIIIIIIIIIIIIIIIIIIIIIIIIIIIIIIIIDDDDD
@HISEQ:969:HM2KJBCX2:2:1102:8360:75639 2:N:0:ACTATGCA
ACTCATCTTCCACCCAACTATCCCTATTAATCATTACGTCAATCCTAGAAACCAACAAAATAGGATCAAACGTCCTATTTCATTATTCCATGCTAATGTATTCAAGCGTTAGCCTGCTTTAAACACTCTAATTTTTTCAAAGTAACAGTCCTGTTTCCCTGCAACACCAAATTAATGACATTACAGTTCTTCAAGAAGGAGGAACCAGTAAAGCCAGTACATACCAGAGGCACGACCAACTTACTAATCCCGAAATTCAACTACGAGCTTTTTAACTGCAACAACTTTAATATACGCTATTGGAGCTGGAATTACCGCGGCTGCTGGCACCAGACTTGCCCTCCAA
+
ADDCDIIIIIIIIGIIIIGIIHIIIIIIIIIIIIIIHGIIIHIIIIIHHHHIIIIIIHHFHHHIIHIIIGHIEHFIIHHHHIIIIIFHFIHHHIIIIIHHIHHIIIHHIIIIIIIIIIGIHHHHIIIIHIHHIIFHHHHHEHGIIIGIHIIIIHHHHGIIIIIHIHIHIIIIIHGHIHHIHIIIIHHHIIIIIIIIIIIHHIIHHIIIIIHHIHGHHHHHIIIIIIHGIIIHIIIIHHIHHHHHFHHHIIGIIIIIIIIIHHHHIHIHIIIIIIIIIIIIIIHHGHEIIIIHIIIIIIIIIIHHIIIIIIIIIIIIIIIIIIIIIIIHIIIGIIIIIIHIIDDDDD
@HISEQ:969:HM2KJBCX2:2:1102:20274:76127 2:N:0:ACTATGCA
ACTCATCTTCCACCAACTATCCCTATTAATCATTACGTCGATCCTAGAAACCAACAAAATAGAATCAAACGTCCTATTTCATTATTCCATGCTAATGTATTCAAGCGTAAGCCTGCTTTAAACACTCTAATTTTTTCAAAGTAACAGTCCTGATTCCCCACGACACCAAATTAATGACATCGCGGTTCTTCAGAAGGTAGAAACCGATAATGCCAGTACGTACCGAAGCACGACCAACAATTCGATCCCGAAATTCAACTACGAGCTTTTTAACTGCAACAACTTTAATATACGCTATTGGAGCTGGAATTACCGCGGCTGCTGGCACCAGACTTGCCCTCCAA
+
BDDDDIIIIIIIIIIIIHIIIIIIIIIIIIIIIIIIIIIIIIIIIIIHIIHIIIIIHIIIIGGIHHHHIHIEHIIIIHIIIHIIIHHIHHIHIHIIIIIHHFGHHHHIIIIHIHHHIHHHEHIIIIGIIIIIIIIIIIHIIIIIIIIIHIIIIIIIIIIIIIIIIIIIIIIIIIIIIIIIIIHIIIIIIIIIIIIIIIIIIHIIIIIIHIIIHIIIIIIIIIIIIIIIIIIIHHHHIIIIIHGIIIIIIIHIIIIIIIIIIIIIIIIIIIIIIIIIIIIIIIIHIIHIIIIIIIIIIIIIIIIIIIIIIIIIIIIIIIIIIIIIIIIIIIIIIIIIIIIDDDDD
@HISEQ:969:HM2KJBCX2:2:1102:19588:77138 2:N:0:ACTATGCA
ACTCATCTTCCACCCAACTATCCCTATTAATCATTACGGTGATCCTAGAAACCAACAAAATAGAATCATGCCGTCCTATTTTATTATTCCATGCTAATGTATTCAAGCAAAATGCCTGCTTTAAACACTCTAATTTTTTCAAAGTAAAGGTCCTGGTTCCCCGCGACACCCAATTAAGGGCATCGTGGTTCTCCAGAAGGTGAGAAATTGACTACACCAGTTCATACCCCTTAAGGCACGACCGATGTGTCAATCCCGAAATTCAACTACGAGCTTTTTAACTGCAACAACTTTAATATACGCTATTGGAGCTGGAATTACCGCGGCTGCTGGCACCAGACTTGCCCTCCAA
+
<DBBD?HHHHHIIHHEHHHIHHHIFGHHEEE@EHHFHEHHGIIIHGIHIHIH1DEHHIHHIIF@HHIHHH??EHGHGEEHIHIHHIIG1<GCCC@?HCGGH<IIHIIHIIHIIHHIGIHHIHIIIIIHEHGHHHIIHHHHHIIIHIHHEIIIIIIHHHIHGIHHIIIHHIHIIIIIIIGIIIIIIIIIIIIIIIIIIIIIHHIIIIIIIIIIIIIIIIIIIIIIIIIIIIHHIHIIIIIIIIIHHIIIIHHHFDIIIIIIHHHIIIIHIIIHIIIIIHIIIIIIIIIIIIHHEHHIIIIIIIIIIIIIIIIIGIHIIIIIIIIIIIIIIIIIIIIIIIIIIIIIIIIDDDDD
@HISEQ:969:HM2KJBCX2:2:1102:20006:77101 2:N:0:ACTATGCA
ACTCATCTTCCACCCAACTATCCCTATTAATCATTACGTCAATCCTAGAAACCAACAAAATAGGATCGTCGTCCTATTTCATTATTCCATGCTAATGTATTCAAGCGTTAGCCTGCTTTAAACACTCTAATTTTTTCAAAGTAACAGTCCTGTTTCCCTGCAACACCAAATTAATGACATTACAGTTCTTCAGAAAGGAGGAATCAGCGAAGCCAGTGCATACCAGTGGCACGACCAACCTGCTGACCCCGAAATTCAACTACGAGCTTTTTAACTGCAACAACTTTAATATACGCTATTGGAGCTGGAATTACCGCGGCTGCTGGCACCAGACTTGCCCTCCAA
+
ADDADIIIIIIIIIIIIIHIIIIIIIIIIIIIIIIIIIIIIIIIIIIIIHIIHIHIIIIIIHHHGIIIIIHHGFHIIIIIIIIIIGHCHIFGHIIIHHHHHHIIHGIIIIHGHIIHIIHHEHHIIIIIIIIIIIIIIHIGIIIIHHIHIIIIIIIIGIHHIHHIIIHIIHHIIIIIIIIIHIIHCIHHG@IHEIIIIIIIHIIIIIIHFIIIGIHIHIIHIIIIIIIIIIIIIIIIIHI=IIHGIHI<IIIIIIIIIIHGHIIIIIIIIIIIIHIIIIIIIIIHHHIIIHIIIIIIIIIIIIIIIHHHIIIIIIIIIIIIIHIIIIIIIIIIIIIIIIIIDDCDD
@HISEQ:969:HM2KJBCX2:2:1102:8209:78123 2:N:0:ACTATGCA
ACTCATCTTCCACCCAACTATCCCTATTAATCATTACGGTGGTCCTAGAAACCAACAAAATAGAATCATCCGTCCTATTTCATTATTCCATGCTAATGTATTCAAGCGTTAGCCTGCTTTAAACACTCTAATTTTTTCAAAGTAACAGTCCTGTTTCCCTGCAACACCAAATTAATGACATTACAGTTCTTCAGAAAGGAGGAATCAGCGAAGCCAGTGCATACCAGTGGCACGACCAACCTGCTGACCCCGAAATTCAACTACGAGCTTTTTAACTGCAACAACTTTAATATACGCTATTGGAGCTGGAATTACCGCGGCTGCTGGCACCAGACTTGCCCTCCAA
+
DDDDDIIIGHIIIHIIIIIIIHIIIIHIIIHIIIIIIIGIIIIIIIIIIIIIIIIIIHIIIIHGHHHIIIFHHGHHIIIIIHIIIIIIHGIIHIIEIHHHIIIIIIIIHIIIHHIIIIIIIIIIIIIIIIHHIIIIIIIIIIIIIIIIIIIIIIIIIIIIIHIIHHIHIHIIIHHIIIIIIIIIIIIIIIIIIHIIIIIIHIIIIIIIIIIIHHIIIIIIIIIIIIIIIIIIIIIIIIIIHHHGFIIIIIIIIIIHIIIHHHHHHIIIIIIIIIIIIHHIHHGIIHIIIIIIIIIIIIHHHHIIIIIIIIIIIIIIHIIIIIIIIIIIIIIIIIIIIIIIIDDDDD
@HISEQ:969:HM2KJBCX2:2:1102:4528:78140 2:N:0:ACTATGCA
ACTCATCTTCCACCCAACTATCCCTATTAATCATTACGTCAATCTTAGAAACCAACAAAATAGGATCAAACGTCCTATTTCATTATTCCATGCTAATGTATTCAAGCGTTAGCCTGCTTTACACACTCTAATTTTTTCAAAGTAACAGTCCTGTTTCCCTGCAACACCAAATTAATGACATTACAGTTCTTCAAGAAGGAGGAACCAGTAAAGCCAGTACATACCAGAGGCACGACCAACCTACTAATCCCGAAATTCAACTACGAGCTTTTTAACTGCAACAACTTTAATATACGCTATTGGAGCTGGAATTACCGCGGCTGCTGGCACCAGACTTGCCCTCCAA
+
D@D?B@HEHE1CGHECE=HEIIEGE<FHEHHFFHHHH?DGEHIC1<CGFHEFH1<<1<FEHF@11CHHC1@0<1EEE?1<1CEEGEG@HCEEHHEHHIHEIIIHHECEEHC=FHHHHEAFHHHHHCGFH@1HIHHHHHHIHHHHHHIIIIIIIHIHIGHHHIIHIHHHIIHGGHHHHEHGFHHHHHEHHHHIIGHIIHHHHHGGIIIGHHIIIIHHIIIIIHHGIIIIIGIIIGIIIHGHHGF@<FHHIHHEHIHIHHHHG@CIHHHIHIIHGIIIHIIHIHHIIIHHGIIHIIIIIHHIIIHHEHGIIIIIIIIHIIIIIIIIHGIIIIIIHGHEHIHHH@DDBB
@HISEQ:969:HM2KJBCX2:2:1102:10152:78771 2:N:0:ACTATGCA
ACTCATCTTCCACCCAACTATCCCTATTAATCATTACATCGATCCTAGAAACCAACAAAATAGAATCTGATGTCCTATTTCATTATTCCATGCTAATGTATTCAAGCGTAAGCTTGCTTTAAACACTCTAATTTTTTCAAGGTAACAGTCCTAATTCCCCATAACATCAAATAAATGACATTATGGTTCTTTAGAAGGTGAGAACCAATAAAACCAGTACATACCAAGGCATGACCGATTCCTTGATCCCGAAATTCAACTACGAGCTTTTTAACTGCAACAACTTTAATATACGCTATTGGAGCTGGAATTACCGCGGCTGCTGGCACCAGACTTGCCCTCCAA
+
DDDDDIIIIHIIIHIIHIIIIIIIIIIIIHIIIIIIIIIIIIIIIIIIHIIIIIIIIHGHHIGIIHIIIIIIHGIIIIIHHIIIIIHIHHHIHFHIIIIIHIIHHHHHIHIHIIIHHGHHIIIIIIIIIIIIIIIIHIIHHHHIIIIIIGIIIIIHIIHIIIIIIIIHIIIIIIIIIIHIIIIIIIIIIIIIIIIIIIIIIIIIIHIIIIIHHIIIIIIIHIIIIIIIIIIIIIIGIIIIIHHG<IIIIIHIIIIIIIIIHHHIIIIIIIIIIHIHIIIIIIIIIIIIIIIIIIIIIIIIIIIIIIIIIIIIIIIIIIIIIIIIIIIIIIIIIIIIIIIIDDDDD
@HISEQ:969:HM2KJBCX2:2:1102:13978:78946 2:N:0:ACTATGCA
ACTCATCTTCCACCCAACTATCCCTATTAATCATTACGTCGATCCTAGAAACCAACAAAATAGAATCAAACGTCCTATTTCATTATTCCATGCTAATGTATTCAAGCGTGAGCCTGCTTTAAACACTCTAATTTTTTCAAAGTAACAGTCCTGATTCCCCACAACACCAAATAAATGACATCATGGTTCGTCAGAAGGGAGAAACCAACAATGCCAGTACGTACCGAGGCACGACCGACATGATGGTCCCGAAATTCAACTACGAGCTTTTTAACTGCAGCAACTTTAATATACGCTATTGGAGCTGGAATTACCGCGGCTGCTGGCACCAGACTTGCCCTCCAA
+
DDDDDIIIIHIIIIIIIIIIIIIIIIIIIIIIIIIIIIIIIIIIIIIHIIIIIIHIHIHIIIHIGHIIIIIIHHIHHIIIIIIIIIIIIIIHHIIIIIIIIIIHIIHIIIIIIIIIIHGHIIIIIIIIIIGIIHIIIIIIIIIIIIIIIIIIIIIIIIIIIIIIIIIIIIIIIIIIIHIIIIIIIIIIIIIIIIIIIIIIIIIIHIIIIIIIIIIIIIIIIIHIIIIIIIIIIIIIIIIIIIHEIIIIIIIIIIIIIIIIIIIIIIIIIIIIIIIIIIIIIIIIIIIIIIIIIIIIIIIIIIIIIIIIIIIIIIIIIIIIIIIIIIIIIIIIIIIIIIIIDDDDD
@HISEQ:969:HM2KJBCX2:2:1102:13315:79487 2:N:0:ACTATGCA
ACTCATCTTCCACCCAACTATCCCTATTAATCATTACATCGATCCTAGAAACCAACAAAATAGAATCTGATGTCCTATTTCATTATTCCATGCTAATGTATTCAAGCGTAAGCTTGCTTTAAACACTCTAATTTTTTCAAGGTAACAGTCCTAATTCCCCATAACATCAAATAAATGACATTATGGTTCTTTAGAAGGTGAGAACCAATAAAACCAGTACATACCAAGGCATGACCGATTCCTTGATCCCGAAATTCAACTACGAGCTTTTTAACTGCAACAACTTTAATATACGCTATTGGAGCTGGAATTACCGCGGCTGCTGGCACCAGACTTGCCCTCCAA
+
DDDCDIIIIIIIIIIIIIIIIHIIIIIIIIIIIIIIIIHHHIHHIIIIIHIIIIIIIIIGIHIHIIIIIIIIHIIIIHHHIIHHHIIIFIHIHIHIIIHIIIIIHHHGIIIIIIIIIIIIHIIIIHHHIIIHIIIIIIIIHIIIIIIGIIIIIIIHIHHIIIHHHIIIIIIIIIIHIIIIIIIIIIIIIIIIIIIIIIIIIIIIIIIIIIIIIIIIIIIIIIIIIIHIIIIIIIIIIIIIIHHHIIIIIIHIIIIIIIIIIHIIIIIIIIIIIIIIIIIIIIIHIHIIHHHIIIIIIIIHIIIIIIIIIIIIIIIIIIIIIIIIIIIIIGIIIIIIIIIIDCDDD
@HISEQ:969:HM2KJBCX2:2:1102:6484:79277 2:N:0:ACTATGCA
ACTCATCTTCCACCCAACTATCCCTATTAATCATTACGTCGATCCTAGAAACCAACAAAATAGAATCAAACGTCCTATTTCATTATTCCATGCTAATGTATTCAAGCGCGAGCTTGCTTTAAACACTCTAATTTTTTCAAAGTAACAGTCCTGATTTCCCGCGACACCAAATTAATGACATCGTGGTTCGTCAGAAGGGAGAAACCAATAATGCTAGTACGTACAAAGTACGACCGACATATTAGTCCCGAAATTCAACTACGAGCTTTTTAACTGCAACAACTTTAATATACGCTATTGGAGCTGGAATTACCGCGGCTGCTGGCACCAGACTTGCCCTCCAA
+
DDCDBIIIIIIIIIIIIHIIIIHIIIIIIIIHHIIIIIIIIIIIIIIIIHIIIIIIIHIIIIHHIIIIIHHGCEHHIIIIGIIHIHIIIHHIIIIIIIHIIIHIHHHGIHHIHHIIIIIHIHHIIIIIIIIIHHIIHHHHIIHIIIIIIIIIIIIIIIHIHIIIHIIIIIIIHIIIHIIIIIIIIIIIIIIHIIIIIIIIIIIIIIIIIIIIIIIIIIIIIIIIIIIIIIIIIIIIIIIIIIHIIIIIIHIIIIIIIIIIIIIIGIIIIIIIIIIIIIIIIHIIIIIIIIIIIIIIIIIIIIIIIIIIIIHIIIIIIIIIIIIIIIIIIIIIIIIIIIIDCDDC
@HISEQ:969:HM2KJBCX2:2:1102:12549:79593 2:N:0:ACTATGCA
ACTCATCTTCCACCCAACTATCCCTATTAATCATTACATCGATCCTAGAAACCAACAAAATAGAATCGGATGTCCTATTTCATTATTCCATGCTAATGTATTCAAGCGTGAGCCTGCTTTAAACACTCTAATTTTTTCAAGGTAACAGTCCTAATTCCCCGTGACACCAAATTAATGGCATTACGGTTCTTTAGAAGGTGAGAAATCAATAATATCAGTACATACCAACGGCATGACCGAAACATTGATCCCGAAATTCAACTACGAGCTTTTTAACTGCAACAACTTTAATATACGCTATTGGAGCTGGAATTACCGCGGCTGCTGGCACCAGACTTGCCCTCCAA
+
DDDDDIIIIIIIIIIIIIIIIIIIIIIIIHIIIIIIIIHIIIIIIIIHGIIIIIIIHIIIIIIHIIIIHIIIIIIIIIIIIIIIHIIHIIIIGIIIHHIIIIIIIIIIIIIIIIIIHHHHIIGHIIIIIHHIIIIIIIIIIIIIIIIIIIIIIHIIHHIIIIIIIIIIIIIIIIIIIIIIIIHIIIIIIIIIIIIIIIIIIIIIIIIIHHIIIIIIIIIIIIIIIIIIIIIIIIIIIIIIIIIHHIIIIIIIIIIIIIIIIIIIIIIIIIIIIIIHIIIIIIIIIIIIIHIHHIIIIIIIIIIIIIIIIIIH@IIIHIIIIIIIIIIIIIIIIIHIIIIIIIDDDDD
@HISEQ:969:HM2KJBCX2:2:1102:5975:80001 2:N:0:ACTATGCA
ACTCATCTTCCACGTCCCAACTATCCCTATTAATCATTACGTCGATCCTAGAAACCAACAAAATAGAATCAAACGTCCTATTTCATTATTCCATGCTAATGTATTCAAGCGTAAGCCTGCTTTAAACACTCTAATTTTTTCAAAGTAACAGTCCTGATTCCCCACGACACCAAATTAATGACATCGCGGTTCTTCAGAAGGTAGGAACCGATAATGCCAGTGCGTACCGAGGCACGACCAACAATTCGATCCCGAAATTCAACTACGAGCTTTTTAACTGCAACAACTTTAATATACGCTATTGGAGCTGGAATTACCGCGGCTGCTGGCACCAGACTTGCCCTCCAA
+
DDBDDIIIIIIHHIEHIHIIIIIIIIIIIIIIIIIIIIIIIIIIIIIIIIIIIIIIIIIIIIIIIIIIHIIIIIIHIHIHIIIIHFIIIIIIIIHIHIIIIHIIIIIIIIHIIIIHIIHIIIIIIIIIIIIIIIIIIHIIHHIIIIIIIIIIIIIHIIIIIIIIIIHHIIIIIHIIIHIHIIIIIIIIHHGIIIIIIIIIIIIIIIIIIIIIIIIIIIIIIIIIIIIIIIIIIIIIIIHIIIIHHEGIHIIIIIIIIIIIIIIHIIIIIIIIIIIIIIIIIIIIIHHIIIIIIIIIIIIIIIIIIIIIIIIIIIIIIIIIIIIIIIIIIIIIIIIIIIIIIIIDDDDD
@HISEQ:969:HM2KJBCX2:2:1102:10134:80105 2:N:0:ACTATGCA
ACTCATCTTCCACCCAACTATCCCTATTAATCATTACGGTGATCCTAGAAACCAACAAAATAGAACCATGCCGTCCTATTCTATTATTCCATGCTAATGTATTCGAGCAAAATGCCTGCTTTAAACACTCTAATTTTTTCAAGGTAAAGGTCCTGGTTCCACATGACACCCAATTAAGGACATCATGCTTCTCCAGAAGGTGAGAAATCAACTGCGACAGTTCATACCCCTTAAGGCACGACCATCACGTCAATCCCGAAATTCAACTACGAGCTTTTTAACTGCAACAACTTTAATATACGCTATTGGAGCTGGAATTACCGCGGCTGCTGGCACCAGACTTGCCCTCCAA
+
DDDDDIIIIIIIIIIIIIIIIHIIIIIIIIIIIIIIIIIHIIIIIIIIIIIIIIHIIHIHIIHGHIHIIIIIIIIGHIIIHIIIIIIIGIIIHHIIFGIHIHHIIIIIIIIIIIHIIIIIHIIIIIIIIIIIIIIIIIIIIIIIIIIIIIIIIIIIIIIIIIIIIIIIIIIIIIIIIIIIIIIIIIIIIHIIIIIIIIIIIIIIIIIIIIIIIIIIIIIIIIIHIIIIIIIIIIIIIIIIIIIIIIIIHGFIIIIIIIIIIIIIIIIIIIIIIIIIIIIIIIIIIIIIIIIIIIIIIIIIIIIIIIIIIIIIIIIIIIIIIIIIIIIIIIIIIIIIIIIIIIIIIIIDDDDD
@HISEQ:969:HM2KJBCX2:2:1102:2363:80851 2:N:0:ACTATGCA
ACTCATCTTCCACCCAACTATCCCTATTAATCATTACGTCGATCCTAGAAACCAACAAAATAGAATCAAACGTCCTATTTCATTATTCCATGCTAATGTATTCAAGCGCGAGCTTGCTTTAAACACTCTAATTTTTTCAAAGTAACAGTCCTGATTTCTCGCGACACCAAATTAATGACATCGTGGTTTGTCAGAAGGGAGAAACCAATAATGCTAGTACGTACAAAGTACGACTGACATATTAGTCCCGAAATTCAACTACGAGCTTTTTAACTGCAACAACTTTAATATACGCTATTGGAGCTGGAATTACCGCGGCTGCTGGCACCAGACTTGCCCTCCAA
+
DDDDDIIIIHIHIIIIIIIIIIIIIIIIIHHIIIIIIIIIIIHHIIIIGIIIIIIIHIIHIIHHIIIIIIIIIHIIIIIIIIIIGIIIIIHIHIIIIIIIIIIIIIHHHHHIIIIIIIIIIIIIIIIHIIIIIIHIIIIIIIIIIIIIIIIIIIIHIIIIIHIIHIIIIIHIIIIIIIIIIIIIIIIIIIIIIIIIIIIIIIIIIIIIIIIIIIIIIIIIIHHIIIIIIIIIIIIIIIIIIIHIIIIIIIIIIIIIIIIIIHIIIIIIIIIIIIIIIIIHIHIHEIIIIIIIIIIIIIIIIIIIIIIIIIIIIIIIIIIIIIIIIIIIIIIIIIIIIIIDDDDD
@HISEQ:969:HM2KJBCX2:2:1102:7680:80911 2:N:0:ACTATGCA
ACTCATCTTCCACCCAACTATCCCTATTAATCATTACGGTGATCCTAGAAACCAACGAAATAGAATCAGTCCGTCCTATTTCATTATTCCATGCTAATGTATTCAGACGATAGTCTGCTTTAAACACTCTAATTTTTTCAAAGTAACAGTCCTGATTTCCAACCACACCAAATAAATGGCATGAAAGTTCCTCAGAAGGTAGAGATCCATCTCACCAGTGCAGACAATTAAGCCTGACCAATGGGTAGACCCCGAAGTTCAACTACGAGCTTTTTAACTGCAACAACTTTAATATACGCTATTGGAGCTGGAATTACCGCGGCTGCTGGCACCAGACTTGCCCTCCAA
+
DDADDIHIHIIIIIHIIIHIIIIIGIIIHIHIIHIIHEHHIIIIIIH?HHIIGIGIHIEHHIHHIHIHIIFEHHIHHIIHIIHFFIIIIIHIHIIIIIIIIIHIIIIIIIIHIHIIIHGIIIHHHHHHIIHIIHIIHCHIIIIHHHIIIIIIIHIHHH?HHIIIIIIIIIIIIIIIHIIHIIIIIIIIIIIIIIIIIHHEIIIIIHHHHIIIIIIIIIIIIIIIIIIIIIIIIIIIHIIIHIIHHFAIIIIIHIIIIHIIIIIIIIIIIHGIHIIIHIIIIIIGIIIIHIIIIIIIIIIIIHHHIIIIIIIIIIHIIIIIIIIIIHIIIIIIHIIIIIIIIIIDDDDD
@HISEQ:969:HM2KJBCX2:2:1102:12637:80824 2:N:0:ACTATGCA
ACTCATCTTCCACCCAACTATCCCTATTAATCATTACTTCAGTACGCAAAACCAACAAAATAGAACCGAAGTCCTAAATTATTATTCCATGCTAATGAATTCATAGCAAAAGCCTGCTTTAAACACTCTAATTTTTTCAAAGTAAACGATCTAGACCTAGTACTCCGCTCAATGAAGAGAGTGCACTCTATCTAGAAGGATGGCATGTGCACGGCGGCACTCACACACGTAACCGTGGCGGGCCGCATACACAGCGCCAGAAATCCAACTACGAGCTTTTTAACTGCAGCAACTTTAATATACGCTATTGGAGCTGGAATTACCGCGGCTGCTGGCACCAGACTTGCCCTCCAA
+
@@DDAHIIII@E@DD@GH1<<C@FEHHFE1DFH?@GC@EF@E1<<GHIIIH@E<GHHIIECF@CHEHC<</1<C@HHEEECC@GF1@1<@11<FFGC1D@FC<GHHFFHH@<EHHHG@FHHGHGCC8<DGH?C;FFHHHHH?GHHHB<C1FADF@GDHHFHHE?DHEHHHHHHFHGAB8GG<CHHGIHGHEGHIHHHHGEHFHHFFEG?EHC</C?HGHFAGCHHHFHHHFIHH@GDC?CCHC@?GIHF@CFCGE<1<<1@?ECCHFCE@DEHHEGC1HHGD1D<?G@<1@D<1HHHF@C<<<1G1D<@@HHHFHF?EG?DCFC<DECG@@EGCHFCF1C<<<11ECE<?D?D?
@HISEQ:969:HM2KJBCX2:2:1102:10289:80849 2:N:0:ACTATGCA
ACTCATCTTCCACCCAACTATCCCTATTAATCATTACGTCAATCCTAGAAACCAACAAAATAGGATCGTCGTCCTATTTCATTATTCCATGCTAATGTATTCAAGCGTTAGCCTGCTTTAAACACTCTAATTTTTTCAAAGTAACAGTCCTGTTTCCCTGCAACACCAAGTAAATGACATCACAGTTCTTCAAGAAGGAGGAATCAGTAAGGCCAGTACACACCAATGGCACGACCAACCTACTGACCCCGAAATTCAACTACGAGCTTTTTAACTGCAACAACTTTAATATACGCTATTGGAGCTGGAATTACCGCGGCTGCTGGCACCAGACTTGCCCTCCAA
+
DDDDDHHIIIIIIHIIIIIIIIIIHIIIIIIIGIIIIIIIGIIIHHHHHIIHGIIIIGHIIIGHH1DGHEHDHIDHIIHIIIII@EEGHCF?HH1HHHIIIIHHHIHIIIIIHIIIIIIHIIHHIIIIIIIHHIIIHHIHIIIIIIIIHIIHHHIIIIIIIHIIIHIIIIIIIIIIHIIIIIIIIIIHIIHIIHIIIIIIIIIIIIHIIIIIIIHCIIIIIIIIIIIIIIIIIIIIIIIIIIIH<HIIIIIIIIIIIIIIIIIIIIHHIHIIIIIIIIIIIIIIIIIIIIHIHIHIIIIIIIIIIIIIIIIIIIIIHIHIIIIHIIIHIIIIIIIIIIHIDDDDD
@HISEQ:969:HM2KJBCX2:2:1102:5688:81853 2:N:0:ACTATGCA
ACTCATCTTCCACCCAACTATCCCTATTAATCATTACTGTGGTCTTAGAAACCAACAAAATAAGACCATAGTCCTATTTCATTATTCCATGCTAATATATACAAGCGTAAGCCTGCTTTGAACACTCTAATTTTTTCAAGGTAAAAGTTCTGGCTCCCTAGTACGCCACACAGTGAAGCGGGCACGCTAGTTCATCCAGAAAGTATAGAACCAACTAAAGCAGTACGCACCGTTAAGTGGACCACTTAGCCAGCTCTGAAGTTCAACTACGAGCTTTTTAACTGCAACAACTTTAATATACGCTATTGGAGCTGGAATTACCGCGGCTGCTGGCACCAGACTTGCCCTCCAA
+
DDDDDIIIIIIIIIIIIIIIIIIIHHIIIIGHIIIIIIIIIIIIIIIIIIIIIIIIHIGIIIIIIIHHIIIHIHHHIIHIIIIIIIIHIIIHIHHHIIIIIFIIHIIIIIIIIIIIIIIIIIIIIIIIIIIIIIIIIIIIIIIIHIIIHIIIIIIIIIIIIIIIIIIIIIIIIIIIIIIIIIIIIIIIIIIIIIIIIIIIIIIIIHIIIIIIIIIIIIIIIIIIIIIIIIIIIIIIIIIIIIIIIIHHIHHIGIIIIIIIIIIIIIIIIIIIIIIIIIIIIIIIIIIIIIIIIIIIIIIIIIIIIHIIIIIIIIIIIIIIIIIIIIIIIIIIIIIIIIIIIIIIIIIDDDDD
@HISEQ:969:HM2KJBCX2:2:1102:17644:81597 2:N:0:ACTATGCA
ACTCATCTTCCACCCAACTATCCCTATTAATCATTACGTCAATCCTAGAAACCAACAAAATAGGATCGAACGTCCTATTTCATTATTCCATGCTAATGTATTCAAGCGTTAGCCTGCTTTAAACACTCTAATTTTTTCAAAGTAACAGTCCTGTTTCCCTGCAACACCAAATTAATGGCATTACAGTTCTTCAGAAAGGAGGAATCAGCGAAGCCAGTGCATACCAGTGGCACGACCAACCTGCTGACCCCGAAATTCAACTACGAGCTTTTTAACTGCAACAACTTTAATATACGCTATTGGAGCTGGAATTACCGCGGCTGCTGGCACCAGACTTGCCCTCCAA
+
DDDDDIIIIIIIIIIIIIIIIIIIIIIIIIIIIIIIIIIIIIIIIIIIHIIIIIIIIHIHIHHIGIIHIHHIIIIIIIIIIIIIIIIEHIIIIIIIIIIIIHIIIIIIHHHIIIIIIIIIIIIIIIHIHIIIIIIIIIIIGIIIIIIIIIIIIIIIIIIIHHHHIIIIIIHHIIIIIIIIIIIIIIIIIIIIIIIIIIIIHIIIIIIIIIIIIIIIIHIIIHIIIIIIIIIIIIIIIIIIIIIHHIIIIIIIIIIIIIIHIIIIIIIIIIIIIIIIIIIIIIIIIIIIIIIIIIIHIIIIIIIIIIIIIIIIIIIIIIIIIIIIIIIIIIIIIIIIIIIIIDDDDD
@HISEQ:969:HM2KJBCX2:2:1102:6822:81807 2:N:0:ACTATGCA
ACTCATCTTCCACCCAACTATCCCTATTAATCATTACGGTGATCCTAGAAACCAACGAAATAGAATCAGTCCGTCCTATTTCATTATTCCATGCTAATGTATTCAGACGATAGTCTGCTTTAAACACTCTAATTTTTTCAAAGTAACAGTCCTGATTTCCAACCACACCAAATAAATGGCATGAAAGTTCCTCAGAAGGTAGAGATCCATCTCACCAGTGCAGACAATTAAGCCTGACCAATGGGTAGACCCCGAAGTTCAACTACGAGCTTTTTAACTGCAACAACTTTAATATACGCTATTGGAGCTGGAATTACCGCGGCTGCTGGCACCAGACTTGCCCTCCAA
+
DDDDDIIIIIIIIIIIIIIIIIIIIIIIIIIIIIIIIIIIIIIIIIIIIIIIIIIIIHHIIIHIIIIHIIIHIIIIIIIIIIIIIIIIIGIIHGIHHIIIHIIIIIIIIHIIIIIIIIIIIIIHHHIIIIIHHIIIIIIIIIIIIIIIIHHIHIIIIIIIIIIIIIIIIIIIIIIIIIIIIIIIIIIIIIIIHIIIIIIIIIIIIIIIIIIIIIIIIIIIIIIIIIIIIIIIIIIIIIIIIIIIIHHIIIIIIIIIIIIIIIIIIIIIIIIIIIIIIIIIIIIIIIIIIIIIIIIIIIIIIIIIIIIIIIIIIIIIIIIIIIIIIIIIIIIIIIIIIIIIIIIDDDDD
@HISEQ:969:HM2KJBCX2:2:1102:7085:82050 2:N:0:ACTATGCA
ACTCATCTTCCACCCAACTATCCCTATTAATCATTACATCGATCCTAGAAACCAACAAAATAGAATCGGATGTCCTATTTCATTATTCCATGCTAATGTATTCAAGCGTGAGCCTGCTTTAAACACTCTAATTTTTTCAAGGTAACAGTCCTAATTCCCCGTGACACCAAATTAATGGCATTACGGTTCTTTAGAAGGTGAGAAATCAATAATATCAGTACATACCAACGGCATGACCGAAACATTGATCCCGAAATTCAACTACGAGCTTTTTAACTGCAACAACTTTAATATACGCTATTGGAGCTGGAATTACCGCGGCTGCTGGCACCAGACTTGCCCTCCAA
+
DDDDDIHIHHIHIHHHIHIIIIIIIIIIIIIIIIIIHIIIIIIIIIIIGIGHFHHIIIIIIIIIHIIIIHIIIGHIIIIGIHIIHIIHIIIGEHIIGIIIIGIIIGIHHIGIIIIIIIHHHIIIIIIIIIHIIHIIIIIIHIIIIIIIIHIIIIIIIIIIIHIIIHHIIIHIIHHIHGIIIIHIIIHIHIIIIIIIIHIIIIIIHIIIHIIIIIIIIIIIIIIIIIIIIIIIIIIIIHIIIIIHHFIIIIIIIIIIIIIIIIIIIIIIIIIIIIIIIIIIIIIIIIIIIIIIIIHIIIHHFGIIIIIIIIIIIIIIIIIIIIIIIIIIIIIIIIIIIIIIIGDDDDD
@HISEQ:969:HM2KJBCX2:2:1102:20284:82432 2:N:0:ACTATGCA
ACTCATCTTCCACCCAACTATCCCTATTAATCATTACATCGATCCTAGAAACCAACAAAATAGAATTGGATGTCCTATTTTATTATTCTATGCTAATGTATTCAAGCGTGAGCCTGCTTTAAACACTCTAATTTTTACAAAGTAACAGTCCTAATTCCCCGTGACACCAAATTAATGGCATTACGGTTCTTTAAAAGATGAGAAATTAATAATATCAGTACATACCAACGGCATGACCAAAACATTGATTTCGAAATTCAACTACGAGCTTTTTAACTGCAACAACTTTAATATACGCTATTGGAGCTAGAATTACTGTGGCTGCTAGCACCAGACTTGCCCTCCAA
+
DDDDDHHHIIIIIIIGHIIIHIIIIHGHHIIIHIIIIIHIIIIIIIIFHIIIIIIIIIIIIHHHIHIEHIIIIIIIIIIIHHHIIHHIGHHHIHIIIIHHHHHHIHGIHIIIHIIHHHIIIHHHIIIIIIIIIIIIIIHIHIHHHIIIIHIHIIIGIIIIIIHIIIIIIIIIHHIGHIIIHIIHHHHHIIHIGIIIIIIHIIIIIIIIIIIIIIIHHIIIIIIIIIIIIIIIIHHHIHGIIHHHHGIIIHIGIIIIIIIHHIHIIIIIIIIIIIHHIHIIHHFIGC@GHHGIIHIIIIIIIIIIHHIIHIIIIIIIIIIIIIIIIIHGIIIIIIIIIIIIIIDDCDD
@HISEQ:969:HM2KJBCX2:2:1102:5184:81986 2:N:0:ACTATGCA
ACTCATCTTCCACCCCAACTATCCCTATTAATCATTACGTCGATCCTAGAAACCAACAAAATAGAATCAAACGTCCTATTTCATTATTCCATGCTAATGTATTCAAGCGTGCGCCTGCTTTAAACACTCTAATTTTTTCAAAGTAACAGTCCTGATTCCCCACGACACCAAATTAATGACATCGCGGTTCTTCAGAAGGTAGGAACCAATAATGCCAGTACGTACCGAAGCACGACCAACAATTCGATCCCGAAATTCAACTACGAGCTTTTTAACTGCAACAACTTTAATATACGCTATTGGAGCTGGAATTACCGCGGCTGCTGGCACCAGACTTGCCCTCCAA
+
AA?DDEHIIIHIIHIHIIIIIIHIIIIIIHIIIIIIIIIIIIIIIGIIIIIHIHHGHIHGHHHHIIIHGIIIHHIIIHGHIIHIIIGIHFIIIHHIIHIHIFHHHHIIHIIHHIIIIIIHIHIFHHHIIIIIHGHHHHIHHIIIIIIIGHIIIIHHIIHHHIIIIIHHHHIIHHIHIIIIIIIIIHHHHIHIIIIIIHGIIIIIIHGIHIIIHIGHIIIIIIIIHIIIIIIIIIIIIIIHHIHEDIHHIIIHIIIIIIIIIHEGEHIIIIIIIIHHIIIHHIIHIIIIIIIIIIHIIIIIIIIIIIIIIIIIIIIIIIIIIIIIIIIIIIIIIIIIHIIHIDDDDD
@HISEQ:969:HM2KJBCX2:2:1102:7843:83552 2:N:0:ACTATGCA
ACTCATCTTCCAGACAACCCAACTATCCCTATTAATCATTACGGTGATCCTAGAAACCAACAAAATAGAACCATGCCGTCCTATTCTATTATTCCATGCTAATGTATTCGAGCAAAAATGCCTGCTTTAAACACTCTAATTTTTTCAAGGTAAAGGTCCTGGATCCGCAAGACACCCAATTAAGGACATCAAGTTTCTCCAGAAGGTGAGAAATCAACAGCGACAGTTCATACCCCTTAAGGCATGACCATCACGTCAATCCCGAAATTCAACTACGAGCTTTTTAACTGCAACAACTTTAATATACGCTATTGGAGCTGGAATTACCGCGGCTGCTGGCACCAGACTTGCCCTCCAA
+
AA@DAIHIFHIHIIIIIFIIHIFHICHHIIIHHIICEHIHIIIHIIHHEGHE<FHIHHIGI?@@GGHGHIIIIH1FCEHHDHCG1CGIIHHHFHHEHHC@GCHHEHI@EGEFFGIIIIIHIIIHHIIBHHIIIHHIIHHHEHHFCEHIHEHGHHEHIHHHIHHHCHHCIIII:H@CIIIHIHHFGHHIIIIIIIHHHFFIIGIHHIHHHHHIIHHIIHIIIIIIIIIIIIIIIIHFIIIIIIIIIIIIIIIIIIHIHIHHIHHFIIIIHIIIHCIHHFHIIIIIIIIIIIIIIIIIIHCEIIGIHHIIIIIIIIHHIIIIIIHHIHHGIIIIIIIIIIIIIIIIIHIHIHE=IDDDDD
@HISEQ:969:HM2KJBCX2:2:1102:1871:83457 2:N:0:ACTATGCA
ACTCATCTTCCACCCAACTATCCCTATTAATCATTACGTCAATCCTAGAAACCAACAAAATAGGATCGAACGTCCTATTTCATTATTCCATGCTAATGTATTCAAGCGTTAGCTTGCTTTAAACACTCTAATTTTTTCAAAGTAACAGTCCAAATTCCCCGCAACACCAAATTAATGGCATTACGGCTCATCAGGAAGGAGGAATCAGTGAGACCAGTACATACCAGAGGCATGACCAACCTACTAACCCCGAAATTCAACTACGAGCTTTTTAACTGCAACAACTTTAATATACGCTATTGGAGCTGGAATTACCGCGGCTGCTGGCACCAGACTTGCCCTCCAA
+
DDDDDIIIIIIIIIIIIIIIIIIIIIIIIIIIIIIIIIIIIIIIIIHIIIIIIIHHHIGHHHGFGHIIHIHHIGHIHIIIIGHIIII?HHIIGIIIIIIIHHIIIIIIIIIIIIIIIIIIIIHHIIHIIIIIIIIIIIIIIIIIIIIIHHIIIIIIIIIIIIIIIIIIIIIIIIIIIIIIIIIIIIIIIIIIIIIIIIIIIIIIIIIIIIIIIIIIIIIIIIIIIIIIIIIIIIIIIIIIIIIHGHHIIIIIIIIIIIIIIIIIIIIIIIIIIIIIIIIIIIIIIIIIIIIIIIIIIIIIIIIIIIIIIIIIIIIIIIIIIIIIIIIIIIIIIIIIIIIIIDDDDD
@HISEQ:969:HM2KJBCX2:2:1102:3067:85679 2:N:0:ACTATGCA
ACTCATCTTCCACCCAACTATCCCTATTAATCATTACATCGATCCTAGAAACCAACAAAATAGAATCGGATGTCCTATTTCATTATTCCATGCTAATGTATTCAAGCGTGAGCCTGCTTTAAACACTCTAATTTTTTCAAGGTAACAGTCCTAATTCCCCGTGACACCAAATAAATGGCATTACGGTTCTTTAGAAGGTGAGAAATCAATAATATCAGTACATACCAACGGCATGACCGAAACATTGATCCCGAAATTCAACTACGAGCTTTTTAACTGCAACAACTTTAATATACGCTATTGGAGCTGGAATTACCGCGGCTGCTGGCACCAGACTTGCCCTCCAA
+
DDDDDIIIIIIIIIIIIIIIIIIIIIHIHIIIIIIIIIIIIIIIHIIIHIIIIIIIHIIIIIIIHIIIIFHIHIIIIIIIHHHIIIIFEHIIIIIIIHIIIIHIIIIIIIIIIIIHIIIIIIIIIIHIIIIIIIIIIIIIIHHHIIIIIIIIIIIHIIIIIIIIIIIIIIIIHIIIIIIIIIIIIIIIIIIIIIIIIIIIIIIIIIIIIIIIIIIIIIIIIIIIIIIIIIIIIIIIIIIIIIIIIHIIIIIIIIIIIIIIIIIIIIIIIIIIIIIIIIIIIIIIIIIIIIIIIIIIIIIIIIIIIIIIIIIIIIIIIIIIIIIIIIIIIIIIIIIIIIIIIIDDDDD
@HISEQ:969:HM2KJBCX2:2:1102:12470:85282 2:N:0:ACTATGCA
ACTCATCTTCCACCCAACTATCCCTATTAATCATTACGTCAATCCTAGAAACCAACAAAATAGGATCGAACGTCCTATTTCATTATTCCATGCTAATGTATTCAAGCGTTAGCTTGCTTTAAACACTCTAATTTTTTCAAAGTAACAGTCCAAATTCCCCGCAACACCAAATTAATGGCATTACGGCTCATCAGGAAGGAGGAATCAGTGAGACCAGTACATACCAGAGGCATGACCAACCTACTAACCCCGAAATTCAACTACGAGCTTTTTAACTGCAACAACTTTAATATACGCTATTGGAGCTGGAATTACCGCGGCTGCTGGCACCAGACTTGCCCTCCAA
+
DD@BDIHIHGIIIGIIHIIIIIHIIIIIIHHIGIIIIIIHIICHHHIIGIIIGIIIIIGCCFHHHIIIIHIIEE=GHHHGIIIIIIIGHHEIIIIIHHIHIIIHIFHIIIIHIHHCHIIIHFHIHIHHIIIHIHIIIIHEHIIIHFEIIIHIHHEHHGHHDHHIHHHFEIHIIIIIHIIIIIHHGIHIIIIIIIIIIIIIHIIIHIIIIIHGFHFIHHIIIIIHHIIHHHHFIIHHIIHH:IHGCCAHGHHHHIIHEHHEHHCHGHHIIHHIIHIIIIIHHHIIIHGIIIIIIHHIIIIIIIIIIIIIHHIIIIIIIIIIIIHIHIIHIIIIIHIIIIHIIDCDDC
@HISEQ:969:HM2KJBCX2:2:1102:4443:86054 2:N:0:ACTATGCA
ACTCATCTTCCACCCAACTATCCCTATTAATCATTACGGTGATCCTAGAAACCAACAAAATAGAACCATGCCGTCCTATTCTATTATTCCATGCTAATGTATTCGAGCAAAAATGCCTGCTTTAAACACTCTAATTTTTTCAAGGTAAAGGTCCTGGATCCGCAAGACACCCAATTAAGGACATCAAGTTTCTCCAGAAGGTGAGAAATCAACAGCGACAGTTCATACCCCTTAAGGCATGACCATCACGTCAATCCCGAAATTCAACTACGAGCTTTTTAACTGCAACAACTTTAATATACGCTATTGGAGCTGGAATTACCGCGGCTGCTGGCACCAGACTTGCCCTCCAA
+
DDDDDIIIIIIIIIIIIIIIIIIIIIIIIHIIIIIHIIIIIIIIIIGHHIHIIIIIIIIFGCD@HHHEHEHIIICHHGGIIIIIHIIIIHIIHHHIHHCHHHHHIIIHIIIIIHHHHIHHIHIHIHFHIIIIIIIHIHIIIIHHHHGIIIIIGIHGIIIIIIIIIIIIIIIIIIIHIIIIIIIIIIIIIIHHIGHIIIIIIIIIIIIIIIIIIIIIIIIIIIIIIIIII=IIIIIIIIIIIIIIIIIIIIIHIIIIIIIIIIIIHIIIIIIIIIIIIIIIIIIIIIIIIIIIIIIIIIIIIIIIIIIIIIIIIIIIIIIIIHHIIIIIIIIIIIIIIIIIIIIIIIIIDDDDD
@HISEQ:969:HM2KJBCX2:2:1102:20422:86147 2:N:0:ACTATGCA
ACTCATCTTCCACCCAACTATCCCTATTAATCATTACGTCAATCCTAGAAACCAACAAAATAGGATCAACGTCCTATTTCATTATTCCATGCTAATGTATTCAAGCGCGAGCCTGCTTTAAACACTCTAATTTTTTCAAAGTAACAGTCCTGATTCCCCACCACACCAAATTAATGACATGATGGTTCGTCAGAAGGTAGGAATCAGTAACACCAGTACGTACCGAAGGCACGACCAGCGTACTAATCCCGAAATTCAACTACGAGCTTTTTAACTGCAACAACTTTAATATACGCTATTGGAGCTGGAATTATCGCGGCTGCTGGCACCAGACTTGCCCTCCAA
+
DDDDDIIIIIIIIIIIIIIIIIIIIIIIIIIIIIIIIIHIIIIIIIIIIIIIIIIIIHHHHIIHHIIHIIIHIIIIIIIGIHIIIIIHIIHHIIIIIIIIIIHIHIHIIIIIIIIIIIIIIHIIIIIIHHIIIIIIIIIIIIIIIIIHIHHHHIIIHIIHIIIFHHIIIIIIIIIHHIHHIIIIIIIIHIHIIIIIIIIIIIIIIIIIIIIIIIIIIIIIIIIIIIHIIIIIIIIIIIIIIHIHIIIIIIIIIIIIIIIIIIIIIIIIIIIIIIIIIIIIIIIIIIIIHIHIIIIIIIIIIIIIIIIIIIIIIIIHIIIIIIIIIIIIIIIIIIIIIIIIDDDDD
@HISEQ:969:HM2KJBCX2:2:1102:16621:86950 2:N:0:ACTATGCA
ACTCATCTTCCACCCAACTATCCCTATTAATCATTACGTCAATCCTAGAAACCAACAAAATAGGATCAAACGTCCTATTTCATTATTCCATGCTAATGTATTCAAGCGTTAGCCTGCTTTAAACACTCTAATTTTTTCAAAGTAACAGTCCTGTTTCCCTGCAACACCAAATTAATGACATTACAGTTCTTCAAGAAGGAGGAACCAGTAAAGCCAGTACATACCAGAGGCACGACCAACTTACTAATCCCGAAATTCAACTACGAGCTTTTTAACTGCAACAACTTTAATATACGCTATTGGAGCTGGAATTACCGCGGCTGCTGGCACCAGACTTGCCCTCCAA
+
DDDDCIIIIIIIIIIIIIIIIIIIIIIIIIHIIIIIIIIIIIIIIIIIIIIIIIIIIGFHHIHIIHHHIHIIGCHHGHIIIIIIIIIIIIIEHHIGIHIIIIHIIIIIIIIIHIIIIIIIIIHHHHIHHHIIIIIIIIHIIIIHIHIIIHIIIIIIIIIIIIIIIIHIIHHIIIHIIIIIHIIIIIIIIIIIIIIIIIIIIIIIIIHIIIIIIHIIIIIIHIIHHHIIIIIIIIIIIIIIIIHHHHICIHIIIIIIIIIIIIHIIIIIIIIIIIIIIIIIIIHIIIIIIIIIIIIIIIIHHIIIIIIIIIIIIIIIIIIIIHIIIIIIIIIIIIIIIIIIIDDDDD
@HISEQ:969:HM2KJBCX2:2:1102:17331:87044 2:N:0:ACTATGCA
ACTCATCTTCCACCCAACTATCCCTATTAATCATTACGTCAATCCTAGAAACCAACAAAATAGGTTTGAACGTCCTATTTCATTATTCCATGCTAATGTATTCAAGCGTTAGCCTGCTTTAAACACTCTAATTTTTTCAAAGTAACAGTCCTGTTTCCCTGCAACACCAAATTAATGGCATTACAGTTCTTCAGAAAGGAGGAATCAGCGAAACCAGTTCATACCAGTGGCACGACCAACCTGCTGACCCCGAAATTCAACTACGAGCTTTTTAACTGCAACAACTTTAATATACGCTATTAGAGCTGGAATTACCGCGGCTGCTGGCACCAGACTTGCCCTCCAA
+
DDB@DHHHIHHGIHIIIIIIHIFHHHIIHHFFHIIIGIHIGHHEFHC1CGED@CHHIGEEHGHHEEGC@EF@HHIGHFHIHEHIIHIHHIFHIIHEHHIHHHEHIIIIHHIHHGHHCHFFHCFFHHHGIIIIIIIIIHFGHHHHIHIIIIHHHHHHDHFHHEEHHIHHE<CGFEHHHIIHHHIHHHHHIHHHHHHEIHECHHEH@IGIIHHHCHDCCCD6?HIGHHH;HHIHHGEGHEGHIHED<GCDHFC?C@HIIHGHCGDHC1HCHHHEHC@IIHHGIHHIHHIIIIIIFIIIHCIIIIHEIIHIIIIHCDGHDHHIIHHHIHHHHHEHFHHHEG<HHDADDD
@HISEQ:969:HM2KJBCX2:2:1102:15585:87667 2:N:0:ACTATGCA
ACTCATCTTCCACCCAACTATCCCTATTAATCATTACGTCGATCCTAGAAACCAACAAAATAGAATCAAACGTCCTATTTCGTTATTCCATGCTAATGTATTCAAGCGTGAGCCTGCTTTAAACACTCTAATTTTTTCAAAGTAACAGTCCTGATTCCCCATGACACCAAATTAATGACATCATGGTTCGTCAGAAGGTAGGAATCAATAATACCAGTACGTACAATAGCACGACCAATAAATTGATCCCGAAATTCAACTACGAGCTTTTTAACTGCAACAACTTTAATATACGCTATTGGAGCTGGAATTACCGCGGCTGCTGGCACCAGACTTGCCCTCCAA
+
DDDDDIIIIIIIIIIHIIHIHHIIHIIIGIIIIIIIIIIIIIIIIIIIHIIHFIIIHIIIIHGHIIIIIHIDGHHHIHHHIHHIIIIIIIIIIIHIIIIIHIIHHIIIIHIHIIIIIHHIIIHHIIIIIIIIIIIIIIIHHIHIIIIIIIHIIIIIIIIIIIIIIIIIIHIIIIIIIIIGHIIIIIIIIIIIIIIIIIIIIIIIIHIIIIIHHIIIIIIIIIIIIIIIIIIIIIIIIIHIIIIIIIIIIIIIIHIIIIIIIIIIHIIIIIIIIIIHIIIIIIHIIIIIIIIIHIIIIIIIIIIIHIIIIIIIIIIIIIIIIIIIIIIIIIIIIIIIIIIIDDDDD
@HISEQ:969:HM2KJBCX2:2:1102:5476:87281 2:N:0:ACTATGCA
ACTCATCTTCCACCCAACTATCCCTATTAATCATTACGTCGATCCTAGAAACCAACAAAATAGAACCATGCCGTCCTATTCTATTATTCCATGCTAATGTATTCGAGCAAAAATGCCTGCTTTAAACACTCTAATTTTTTCAAGGTAAAGGTCCTGGATCCGCAAGACACCCAATTAAGGACATCAAGTTTCTCCAGAAGGTGAGAAATCAACAGCGACAGTTCATACCCCTTAAGGCATGACCATCACGTCAATCCCGAAATTCAACTACGAGCTTTTTAACTGCAACAACTTTAATATACGCTATTGGAGCTGGAATTACCGCGGCTGCTGGCACCAGACTTGCCCTCCAA
+
0B@D@G1C@HEHHF0<CGHHIIFG@1<CDEEF@CHH<@FH</CGEHFEHEEHEG?CHFHHFHH1<1DGHH@G<CC?CCCGGG1DGGHEHHEEHCHHFIECCDGIIHGHGGCGEHF?FGEH@C@HF8B8GB1CF<7CGHEAACCG@FDHHC1AHEEFHCHEEFH?ECEHHHCHF@HHHHHEHEFEHIHF@CFIIHEHHCHHFHGE8IHHHH;HHGEIHGHHHIIHHFGHHHHHHH<HEHIHFEHEGC@GEHFDFHHDDFHHHIHEHHGEECHIIGIHHIIHEGIIHIHHFGHD1EHHHGCIHCHHEGCEHIHFHGHHHEEHHIHHIIHHHHGFHIHGHHGIHHEIIIIHDD?AA
@HISEQ:969:HM2KJBCX2:2:1102:6216:87493 2:N:0:ACTATGCA
ACTCATCTTCCACCCAACTATCCCTATTAATCATTACGTCGATCCTAGAAACCAACAAAATAGAATCAAACGTCCTATTTCATTATTCCATGCTAATGTATTCAAGCGCGAGCCTGCTTTAAACACTCTAATTTTTTCAAAGTAACAGTCCTGATTCCCCACGACACCAAATTAATGACATCGTGGGTAGGAATCAATTTGACCAGTACGTACCGAGGCACGACCGACCAACAGATCCCGAAATTCAACTACGAGCTTTTTAACTGCAACAACTTTAATATACGCTATTGGAGCTGGAATTACCGCGGCTGCTGGCACCAGACTTGCCCTCCAA
+
DDDABEHFHIII?E@HGHHHI?G<FEHIEEHCGHHHHHIEHIHH=C@H1FHIGGHIEH?@FHH?GFEHEE?C<<DGCEGHHIHEH@HHH?IIIHHHIGHHHEGIIHGEHHHDHHHCGDHGHHIIHHGHGHHEHHHIHIIGIHHHHHHHEHHHFHCHGH@HIHIIGIIHHHHIIIIHHHIIHHFGIHIHHIIHIIIIIGIHHDH@IIIIIIHHIHHHEHDIHHHIHHHHHHFHHIHHHHIIHHHHFHIHHHIHIHIHEFHEHHIHFECIIIIHIHHIIIHHIIHGHHEHHHHIIIHHHHIIIIHIHHHHHIIIIIIIHHHHHG?CIIHIIDBDDB
@HISEQ:969:HM2KJBCX2:2:1102:7755:88750 2:N:0:ACTATGCA
ACTCATCTTCCACCCCAACTATCCCTATTAATCATTACGGTGATCCTAGAAACCAACAAAATAGAACCATGCCGTCCTATTCTATTATTCCATGCTAATGTATTCGAGCAAAAATGCCTGCTTTAAACACTCTAATTTTTTCAAGGTAAAGGTCCTGGATCCGCAAGACACCCAATAAAGGACATCAAGTTTCTCCAGAAGGTGAGAAATCAACAGTAACAGTTCATACCCCTTAAGGCATGACCATCACGTCAATCCCGAAATTCAACTACGAGCTTTTTAACTGCAACAACTTTAATATACGCTATTGGAGCTGGAATTACCGCGGCTGCTGGCACCAGACTTGCCCTCCAA
+
DDDDDIIIIIIIIIIIIIIIIIIIIIIIIIHHIHEHHHIIGGHIIHHHHIIIHIIIIFEHHHIHIIIIIHCHHHG?HHIHHGIIHIEEHHIIGIIIHIHHHDFHHHIGIIHHHHIIIHIIIHIIIHIHHIIHIIIIIIIIIIHIIIIHHHIIIIIIIIIFIIIIIIIHIIIIIIHHHEHHHHGHHIIIIHH@IHGIIIHIIIIIIIIIIHIIIIIIIIIHGHHHIIIIIGIIIIIIIIIIHHIIGIIIIIIHHIIIIIIIIIIIIIIIIIIIIIIIIIIIIIHIIIIIIIIIIIIIIIIIIIIIIIIIIIIIIIIIIIIIIIIIIIIIIIIIIIIIIIIIIIIIIIIIIDDDDD
@HISEQ:969:HM2KJBCX2:2:1102:4916:89056 2:N:0:ACTATGCA
ACTCATCTTCCACCCCAACTATCCCTATTAATCATTACGTCAATCCTAGAAACCAACAAAATAGGATCAACGTCCTATTTCATTATTCCATGCTAATGTATTCAAGCGCGAGCCTGCTTTAAACACTCTAATTTTTTCAAAGTAACAGTCCTGATTCCCCACCACACCAAATTAATGACATGATGGTTCGTCAGAAGGTAGGAATCAGTAACACCAGTACGTACCGAAGGCACGACCAGCGTACTAATCCCGAAATTCAACTACGAGCTTTTTAACTGCAACAACTTTAATATACGCTATTGGAGCTGGAATTACCGCGGCTGCTGGCACCAGACTTGC
+
DDDDDIIIIIIIIIIIHIIIIIIIIIIIIIIIIHIIIIIHIIIIIHIIIHHIIIIIIIIIHHHHHFHIIHHIHHHHIIHIIIIHHIIIIIIIIIIIIIIIHIIHIIIIIIIIIIIIHHHIIIIIIIIIHIIIIHHHHIHIIIIIIIIIHHIHIIHIIIIIIIIIHIIHHHIIHIIIHHIIIIIIIIIIIIHHHHIIIIIIIIIIHIIIIIIIIIHIIIIIIIIIIIIIIIIIIIIHCEIIHIIIHIIIIIIIIIIIHIIIIIHHIHIIIIIIIIIIIIIIIIIIHIIIIIIIHHIIIHIHIIIIIIIIIIIIIIIIIHIIIIIHGIIIIIIIIIDDDDD
@HISEQ:969:HM2KJBCX2:2:1102:12063:89669 2:N:0:ACTATGCA
ACTCATCTTCCACCCAACTATCCCTATTAATCATTACATCGATCCTAGAAACCAACAAAATAGAATCTGATGTCCTATTTCATTATTCCATGCTAATGTATTCAAGCGTAAGCTTGCTTTAAACACTCTAATTTTTTCAAGGTAACAGTCCTAATTCCCCATAACATCAAATAAATGACATTATGGTTCTTTAGAAGGTGAGAACCAATAAAACCAGTACATACCAAGGCATGACCGATTCCTTGATCCCGAAATTCAACTACGAGCTTTTTAACTGCAACAACTTTAATATACGCTATTGGAGCTGGAATTACCGCGGCTGCTGGCACCAGACTTGCCCTCCAA
+
CDCDDIIIIGIHIIIIIIIIHIIIIIIIIIHHHIIIIIIIIHHHHHHHFHHIIIHIIIIHIIHHIHIIIHIIEHIIIIIIIIIIIHHGGHHH?CGIIIIIIIIIIIIHIIIIHIIIIIGIHIHHIIHIHHHHHHIIIIIHHIHGIIIIIHHHHHHHHEGHIIHGHHHHHIIHEHHIIHIIIFHIIIIHHIIIIHIIIIHIIHIHHHIIIIIHIIIIIIIIIIHHIIIHIIIIIIIIIIIIIGIHIIIIHHIIHEIIHHHHIHIIHIIIIIIIHHHIIIIIIHHIIIIIIIIIIHHIIIIIIHHIHIIIHHIIIIIIGIHHHIHIHIIIIIIHHIIIIIIIDDDDD
@HISEQ:969:HM2KJBCX2:2:1102:5189:89649 2:N:0:ACTATGCA
ACTCATCTTCCACCCAACTATCCCTATTAATCATTACATCGATCCTAGAAACCAACAAAATAGAATCGGATGTCCTATTTCATTATTCCATGCTAATGTATTCAAGCGTGAGCCTGCTTTAAACACTCTAATTTTTTCAAGGTAACAGTCCTAATTCCCCGTGACACCAAATTAATGGCATTACGGTTCTTTAGAAGGTGAGAAATCAATAATATCAGTACATACCAACGGCATGACCGAAACATTGATCCCGAAATTCAACTACGAGCTTTTTAACTGCAACAACTTTAATATACGCTATTGGAGCTGGAATTACCGCGGCTGCTGGCACCAGACTTGCCCTCCAA
+
DDDDDIIIIIIIIIIIIGIIIIIIIIIIIIIIIIIHIIIIIGIIIIIIIIHHHIGIIIIIIIIIIIIIIIIIIGHIHIIHGIIIIIHHHIIIHIIIIIIIIHIHGIIIIGIIIIIIIIIHHGIHHIIGIHHIIIIEHHIIHGHIHIHIIIIIIIIGHHHHEHHHHIGEHHIHIIHIEHHHHIIIHGHHHHIIHHHGHHHDHHHIGIIIHGHHIFHHIHGIHHHHHIIHHHHHGHEHCFGIIHHIGFCHHHDHHHFEHHEFHEDIIHIHHEHHHGIHHHHHIHCFHHCFCGGF=GIIIIHIEHHIIHIHHHHHG<HHDHCIIIIIHEGHH@EFEHEHGIIHGHD@BDD
@HISEQ:969:HM2KJBCX2:2:1102:15779:89278 2:N:0:ACTATGCA
ACTCATCTTCCACCCAACTATCCCTATTAATCATTACGGTGATCCTAGAAACCAACAAAATAGAATCATGCCGTCCTATTTTATTATTCCATGCTAATGTATTCAAGCAAAATGCCTGCTTTAAACACTCTAATTTTTTCAAAGTAAAGGTCCTGGTTCCCCGCGACACCCAATTAAGGGCATCGCGGTTCTCCAGAAGGTGAGAAATTGACTACACCAGTTCATACCCCTTAAGGCACGACCAATGTGTCAATCCCGAAATTCAACTACGAGCTTTTTAACTGCAACAACTTTAATATACGCTATTGGAGCTGGAATTACCGCGGCTGCTGGCACCAGACTTGCCCTCCAA
+
DDDDDIIIIIIIIIIIIIIIIHHIIIIIIIIIIIIIIIGIIIIIIIIIIHIIHIIIHIHIIIHGHHHHHHIIIIGHIIIIIHIIIIIIIIIHHIIIGHIHFFIHIIHIIIIIIIIIIIIHIIIIIIIIIIIIHIIIIIHHIIIIIIIIHIIIIIHHHIIIIIIIIHHIIIHIIIIIIHIIIIIHIIIHIIIIIIIIIIIHIIHIIIIIIIHIIIIIIIIIIIIIIIIIIIIHHIIIIIIIIIIIIIIIIHIIIIIHIIIIIIIIIIIIIIIIIIIIIIIIIIIIIIIIHHIIIIIIIIIHIIIIIIIIIIIIIIIIIIIIIIIHIIIIIIIIGIIIHGIIIIIIIIHDDDDD
@HISEQ:969:HM2KJBCX2:2:1102:16298:89537 2:N:0:ACTATGCA
ACTCATCTTCCACCCAACTATCCCTATTAATCATTACGTCAATCCTAGAAACCAACAAAATAGGATCGAACGTCCTATTTCATTATTCCATGCTAATGTATTCAAGCGTTAGCCTGCTTTAAACACTCTAATTTTTTCAAAGTAACAGTCCTGTTTCCCTGCAACACCAAATTAATGACATTACAGTTCTTCAGAAAGGAGGAATCAGCGAAGCCAGTTCATACCAGTGGCACGACCAACCTGCTGACCCCGAAATTCAACTACGAGCTTTTTAACTGCAACAACTTTAATATACGCTATTGGAGCTGGAATTACCGCGGCTGCTGGCACCAGACTTGCCCTCCAA
+
00<<DH<FG@11<1<D@CG@1F@GCFGIHFFHIEHIIIH@GEH1<D@1F@FH1DE=?GHC@EFE@FH00<</D1<<CG@E<GGF1CG11DF@?DHDHHEHH@EGF=GCHHEDDHC@F<HCDIIHGGHEEGIIHH@DG@HHGHIHHHFA?HHHFHIIHHHHCHHIHHEHHHHGHHGF@GCEHHHH:GEHIIIHHEHH?HEHFGIHHIHEHHIIIHHHCCEIHEHFIHGHFHFIHIHIIIIHHHHFGHHHIGIHHIIHHHHHHHIIIHFEHHEHIIHHIHIIIIIIIHHFIIHHHHHHHHHIIHIIIIHHFIHEIIIIHIIIHHIIIIIIIIIHHHHIIIIHG@DDDD
@HISEQ:969:HM2KJBCX2:2:1102:16852:89748 2:N:0:ACTTTGCA
ACTCATCTTCCACCCAACTATCCCTATTAATCATTACGTCAATCCTAGAAACCAACAAAATAGGATCGTCGTCCTATTTCATTATTCCATGCTAATGTATTCAAGCGTTAGCCTGCTTTAAACACTCTAATTTTTTCAAAGTAACAGTCCTGTTTCCCCGCAACACCAACTTAATGGCATTACGGTTCTACAAGAAGGAGGAATCAGCAAAGCCAGTGCATACCAGTGGCACGACCAACTTGCTGACCCCGAAATTCAACTACGAGCTTTTTAACTGCAACAACTTTAATATACGCTATTGGAGCTGGAATTACCGCGGCTGCTGGCACCAGACTTGCCCTCCAA
+
DDDDDHHIIIIIIIIIIIHHGIIIIIIIIIHIIIHHIIFHIIIIIIHHGHIIIIIIIHIIIIHHHFHHFHGHHIIHHHIIIIIIHHIIIIIIIIIIIHHIHHHIHIIIIIIIIIIIIIIHHHIIIIIIIIIIIIIIIIIIIIIIIIIHHIIIIIIHIIIIIIIIIIIIHIIIIIIIIIIIIIIIIIIIIHIIIIIIIIIIIIIIIIIIHHIIIIIIIIHIIIIIIIIIIHIIIHIIIIIIIIHHIIHIIIIIIIIIIIIIIIIIIIIIIIIIIIIIIIIIIIIIIIIIIIIIHIIIIIIIIIIIIIIIIIIIIIIIIIIIIIIIIIIIIIIIIIIIIIIIDDDDD
@HISEQ:969:HM2KJBCX2:2:1102:4954:89779 2:N:0:ACTATGCA
ACTCATCTTCCACCCAACTATCCCTATTAATCATTACGGTGATCCTAGAAACCAACAAAATAGAATCATGCCGTCCTATTTCGTTATTCCATGCTAATCTATTCAAGCATAAAGCCTGCTTTAAACACTCTAATTTTTTCAAAGTAACAGTCCTAGCTCCCTATTACACCTAGTGAAAGGCATAGTAGTTCACTAGAAGGTGGAGATTGACATTACCAGTACATATCCGAAGACACGACCGGTACGCCAATCCCGAAATTCAACTACGAGCTTTTTAACTGCAACAACTTTAATATACGCTATTGGAGCTGGAATTACCGCGGCTGCTGGCACCAGACTTGCCCTCCAA
+
BADDDIHHIIIIIIIIIIIIHIIGIIIIIIIHEHIIHIHIIIIIHIIIIHHHFHHIIIIGHHGHEHIHHHCHIIHIIIIIIIIHIHIIHIGIIIHHHH1HHFHHHIHIIHHIIHIIIIIIIIIIIIHIIIIIIIIIIIHHIIHIHHIIIIIIIIHIHIGIIIIIIIIIIIIIIIIIHIIIIIIIIIIIIIIIIIIIIIIIIIIIHIIIIIIIIIIIIIIIIIIIIHIIIIIIIIHIIHI>IIIIIHEFIIIIGIIIIIIIIIIIIIIIIIIIIIIIIIIIIIIIIIIIHHIIIIIIIIIIIIIIHIIIIIIIIIIIIIIHIIIIIIIIIIIIIIIIIIIIIIIIDDDDD
@HISEQ:969:HM2KJBCX2:2:1102:7277:91111 2:N:0:ACTATGCA
ACTCATCTTCCACCCAACTATCCCTATTAATCATTACGTCAATCCTAGAAACCAACAAAATAGGATCAACGTCCTATTTCATTATTCCATGCTAATGTATTCAAGCGCGAGCCTGCTTTAAACACTCTAATTTTTTCAAAGTAACAGTCCTGATTCCCCACCACACCAAATTAATGACATGATGGTTCGTCAGAAGGTAGAAATCAGTAACACCAGTACGTACCGAAGGCACGACCAGCGTACTAATCCCGAAATTCAACTACGAGCTTTTTAACTGCAACAACTTTAATATACGCTATTGGAGCTGGAATTACCGCGGCTGCTGGCACCAGACTTGCCCTCCAA
+
DDDDDIIIIIIIIIIIIIIIIIIIIIIIIIIIIIIIIIIIIIIIIIIIIHIIIIIIHHHHIIIIIIIIIIHHIIIIIIIIIIIIIIIIIIIIIIHIIIIIIIIIIIIIIIIIIIIIIIHIIIIIIIIIIIIIIIIIIIIIIIIIIIIHIIIIHHIIIIIIIIIIIIIIIIIIIIIIIIIIIIIIIIIIIIIIIIIHIIIIIIIIIIIIIIIIIIIIIIIIIIIIIIIIIIIIIIIIIIIIIIIHIIIHIIIIIIIIIIIIIIIIIIIIIIIIIIIIIIIIIIIIIIIIIIIIIIIIIIIIIIIIIIIIIIIIIIIIIIIIIIIIIIIIIIIIIIIIIIIIDDDDD
@HISEQ:969:HM2KJBCX2:2:1102:18007:91573 2:N:0:ACTATGCA
ACTCATCTTCCACCCAACTATCCCTATTAATCATTACGTCGATCCTAGAAACCAACAAAATAGAATCAAACGTCCTATTTCATTATTCCATGCTAATGTATTCAAGCGTGAGCCTGCTTTAAACACTCTAATTTTTTCAAAGTAACAGTCCTGATTCCCCACAACACCAAATAAATGACATCATGGTTCGTCAGAAGGGAGAAACCGACGATGCCAGTACGTACCGAGGCACGACCAACATGATGGTCCCGAAATTCAACTACGAGCTTTTTAACTGCAGCAACTTTAATATACGCTATTGGAGCTGGAATTACCGCGGCTGCTGGCACCAGACTTGCCCTCCAA
+
DCB?@E?GGHHIIHHIIIHIHGEHIIHHHHHIHIIIIIIHHIIIHIIHHGHEHIGIEHHIIH@GHHHIIIIHHHIIHHHGCHIIIIIIHHGH?FHIIHIIIIIIIIIIICHHHHHIGIHIHHHHHHHIHIIHHHIIDIIIIHHHIIIHHFHIHHEHIFHHHIHHHHGIIIHHHIHHGIIIIIIHHEDIIHHIIIIIIIIIIIIIIIHHIIHHGHIIIIIHIIIHIIIIIIIIIIIGIIIIHHHGIHIIIIIIIHIHIHEHIIIIIIIIIIIIIIIIIIIIIIIIIIIIIIIGIIHHHIIHIIIIIIIIIIIIIIIIIIIIIIIIIIIIIIIIIHIIIIIIDDDDD
@HISEQ:969:HM2KJBCX2:2:1102:4539:91729 2:N:0:ACTATGCA
ACTCATCTTCCACCCAACTATCCCTATTAATCATTACATCGATCCTAGAAACCAACAAAATAGAATCGGATGTCCTATTTCATTATTCCATGCTAATGTATTCAAGCGTGAGCCTGCTTTAAACACTCTAATTTTTTCAAGGTAACAGTCCTAATTCCCCGTGACACCAAATTAATGGCATTACGGTTCTTTAGAAGGTGAGAAATCAATAATATCAGTACATACCAACGGCATGACCGAAACATTGATCCCGAAATTCAACTACGAGCTTTTTAACTGCAACAACTTTAATATACGCTATTGGAGCTGGAATTACCGCGGCTGCTGGCACCAGACTTGCCCTCCAA
+
BDDDDIIIIIIIIIIIHGIIHIIIIIIIIIHIIHIHHEHHHGIHIHIHIHEFHHGFHIIIIIHHHHHHIIGIIGGHIIIIIFHGHHFHH?1DHHHHHIIIIIHIIIIIIIIIHIIIIIIIIIHIIIIIIIIIIIHIIIIIIIIIIHIIIGIIIIIIIIIIIIIIIIHIIIIIIIIIIIIIIIIIIHIIIIIIIIIIIIIIIIIIIIIIIHIIIIIIIIIIIIIIIIHIII<IIIIIIIGIIIIIIHGIIIIIIIIIIIIIIIIIIIIIIIIIIIIHIIIIIIIIIIIIIIIIIIIIIIIIIIIIIIIIIIIIIIIIIIIIIIIIIIIIIIIIIIIIIIIIIIDDDDD
@HISEQ:969:HM2KJBCX2:2:1102:13440:91406 2:N:0:ACTATGCA
ACTCATCTTCCACCCAACTATCCCTATTAATCATTACGTCAATCCTAGAAACCAACAAAATAGGATCAACGTCCTATTTCATTATTCCATGCTAATGTATTCAAGCGCGAGCCTGCTTTAAACACTCTAATTTTTTCAAAGTAACAGTCCTGATTTCCCACCACACCAAATGAATGACATGATGGTTCGTCAGAAGGTAGGAATCAGTAACACCAGTACGTACCGAAGGCACGACCAGCGTACTAATCCCGAAATTCAACTACGAGCTTTTTAACTGCAACAACTTTAATATACGCTATTGGAGCTGGAATTACCGCGGCTGCTGGCACCAGACTTGCCCTCCAA
+
DDDDDIIIIIIIIIIIIIIIIIIIIIIIIHIIIIIIIIIIIIIIIIIIHIIIIIIIIIHHIHHIIIHGHIGHIIIIIIIIIIIIIHIHHIHIIIHIIIIIIIIIIIIIIIHIIIIIHIIIHIIIIIIIIIIIIHIIIHIIIIIIIIIIIIIHIIIIIIHGHHIIHIGIIIIIIIIIIIIIIIIIIIIIIIIIIIIIIIIIIIIIIIIIIIIIIIHIIIIIIIGIIIIIIIIIIIIIIIIIIIIHIIIIIIIIIIIIIIIIIHIIIIIIIIIIIHHIIIIIIIIIIIIIIIIIIIIIIIIIIIIIIIIIIIIIIIIIIIIIIIIIIIIIIIIIIIIIIIIIDDDDD
@HISEQ:969:HM2KJBCX2:2:1102:15227:92147 2:N:0:ACTATGCA
ACTCATCTTCCACCCAACTATCCCTATTAATCATTACGTCAATCCTAGAAACCAACAAAATAGGATCGAACGTCCTATTTCATTATTCCATGCTAATGTATTCAAGCGTTAGCTTGCTTTAAACACTCTAATTTTTTCAAAGTAACAGTCCAAATTCCCCGCAAACCAAATTAATGGCATTACGGATCATCAGGAAGGAGGAATCAGTGAGACCAGTACATACCAGAGGCATGACCAATCTACTAACCCCGAAATTCAACTACGAGCTTTTTAACTGCAACAACTTTAATATACGCTATTGGAGCTGGAATTACCGCGGCTGCTGGCACCAGACTTGCCCTCCAA
+
DDDDCHIHHHEHCH=GGHHIE?FHHIIHIIIIICHEHHHHHIIIICHIHIIHHIIIHHIIIHHGEHICEH@HGEHI?ECFFFEEIHHGFHGHHHEHIIFGIE<CEFIIIIHEFHF?H@GHHHIEECEEHI:HIIGHHHGEHIEH<H9HCD;HHHHIH7<DC6DCIGFGGGHGIHIIHHHEIFGHIFHIHGGIIIIIIIIHIGIIIGIHIHHGHIIIIIIIIIIIIGIGIIIGIIIIIIIGGHHHIIGIIIHHIIIIIIIIIIIIIIIIIIIIIIIIIIIIIIHHIIIIIHEHHIIIIIIIIIIIIIIIIIIHHIIHIIIIIIIIIIHHHIIIIIIIIIIIDDDDC
@HISEQ:969:HM2KJBCX2:2:1102:18089:94197 2:N:0:ACTATGCA
ACTCATCTTCCACCCAACTATCCCTATTAATCATTACGTCAATCCTAGAAACCAACAAAATAGGATCGAACGTCCTATTTCATTATTCCATGCTAATGTATTCAAGCGCTAGCTTGCTTTAAACACTCTAATTTTTTCAAAGTAACAGTCCAAATTCCCCGCAACACCAAATTAATGGCATTACGGATCATCAGGAAGGAGGAATCAGTGAGACCAGTACATACCAGAGGCATGACCAACCTACTAACCCCGAAATTCAACTACGAGCTTTTTAACTGCAACAACTTTAATATACGCTATTGGAGCTGGAATTACCGCGGCTGCTGGCACCAGACTTGCCCTCCAA
+
DDDDDIIIIGHIIIIIIIIIIIIHIIIIIIIIHIIIIIIIIIIHIIIIIHHIIIIIIHHIIHHIIIIIIIIHIIIIIIHIIIIIIIICEHIHHHIIIIIIIIIIIIHI#IHIIIIIIIIIIHHIIIIIIIIIIIIIHIIIHIIIIIIIIIIIIHHHIHIIIIIIIIIIIIIIHIIIIIIIHIIIIIIIIIIHIIIIIIIIIIIIIIIIIIIIIIIIIIIIIIIIIIIIIIIIIIIIIIIIIIIHHIIIIIIIIIIIIIIIIIHIIIIIIIIIIIIIIIIIIIIIIIGIIIIIIIIIIIIIIIIIIIIIIIIIIIIIIIIIIIIIIIIIIIIIIIIIIIIIIDDDDD
@HISEQ:969:HM2KJBCX2:2:1102:14425:94628 2:N:0:ACTATGCA
[truncated: 30,450,361 more chars]
