# Supplementary material for: Response of arbuscular mycorrhizal fungal community in soil and roots to grazing differs in a wetland on the Qinghai-Tibet plateau
Source: PeerJ. 2020 Jun 19;8:e9375. doi: 10.7717/peerj.9375 (PMC7307571; doi:10.7717/peerj.9375)
Supplement: Supplemental Information 20 [file peerj-08-9375-s020.zip]

Archive with 6 entries (5 files):
- Soil grazing 16-20/36.fastq
- Soil grazing 16-20/37.fastq
- Soil grazing 16-20/38.fastq
- Soil grazing 16-20/39.fastq
- Soil grazing 16-20/40.fastq
- Soil grazing 16-20/
