# Supplementary material for: Response of arbuscular mycorrhizal fungal community in soil and roots to grazing differs in a wetland on the Qinghai-Tibet plateau
Source: PeerJ. 2020 Jun 19;8:e9375. doi: 10.7717/peerj.9375 (PMC7307571; doi:10.7717/peerj.9375)
Supplement: Supplemental Information 20 [file peerj-08-9375-s020.zip › Soil grazing 16-20/36.fastq]

@HISEQ:969:HM2KJBCX2:2:1101:5033:2514 2:N:0:ACTATGCA
GAGATACAGTTCCCCAACTATCCCTATTAATCATTACGGTGATCCTAGAAACCAACAAAATAGAACCATGCCGTCCTATTTTATTATTCCATGCTAATCTATTCAAGCACAAGCCTGCTTTAAGCACTCTAATTTTTTCAAGGTAATAGCTCTGCTTCCCCAACGCACTAACTTAATAGCATGCTGGTTATTCAGAAGGTAGGAATTCATCAAGCCAGTGCGGACAGTGAAGCCCGACCAACCGACAAACTCCGAAATTCAACTACGAGCTTTTTAACTGCAACAACTTTAATATACGCTATTGGAGCTGGAATTACCGCGGCTGCTGGCACCAGACTTGCCCTCCAA
+
@BDDDIIIHEHHIHIHGHHGHEEHHHHHHHIEEGEHIIDCEECGHHHGHHIIIFFHEHIGHHICGHHHIHIIDCCHGH@GHHEHHICEHHCEHHIGHHHHEFHGGHIHIEHIIHHHGHHHHGHIHGHHIHGHHHHIHHHFHIIIIHIIIIIIHHIH@DHHHGEIIIIIHHIIIIIHIIIIIHIIGIIIHIIIIHIIIIIIIIHIIIIIIIHIIIIIHHHIHGIIIIIIIHIIHIHHHIIII<HHHGHIHHHGIIIIIHHHIHHHDIIIIIIIHIIIIIIIIIHIHIIIIHHHIHHHIIIHIIIIIIHEIIIIIIIIIIIIIIIIIIIIIIIIIIIIIIIIIIIDCDDC
@HISEQ:969:HM2KJBCX2:2:1101:17863:3103 2:N:0:ACTATGCA
GAGATACAGTTCCCCACTATCCCTATTAATCATTACGTCGATCCTAGAAACCAACAAAATAGAATCAAACGTCCTATTTCATTATTCCATGCTAATGTATTCAAGCGCGAGCTTGCTTTAAACACTCTAATTTTTTCAAAGTAACAGTCCTGATTTCCCGCGACACCAAATTAATGACATCGTGGTTCGTCAGAAGGGAGAAACCAATAATGCTAGTACGTACAAAGTACGACCGACATATTAGTCCCGAAATTCAACTACGAGCTTTTTAACTGCAACAACTTTAATATACGCTATTGGAGCTGGAATTACCGCGGCTGCTGGCACCAGACTTGCCCTCCAA
+
0DD@@HH1CHFGFHHEHIC@1CHHEFHEFH1<CG@CHG1<<1F=F<FE@GCF1DE1FHEHC@@C111C@FE11D0<DHHHIGGI11D11<<CCHGCCGEHH@EDHHIHHFG@8HHHHEB1FC@6G@HFGGHE@GFC@EGIHHHHGEHIIIHHHEEGE?DDEDHIHHHHCGCHIHIHHHHHECHCHHC=HHHEIHEIHHHEHHIIHIIIIHHIIIIIIIIGHIIIIIHHIHHHDHIIIIIIIHHIIHHIHHFIIIIHHIIIHIIIHIFHHHF1HHHHHGF@F<?HFHHIHEHIGIIHHEIHGIIIIIHG?HIIIHIIIHGIIIIIIIIHHF@HHHHDHH@DD@D
@HISEQ:969:HM2KJBCX2:2:1101:2443:4158 2:N:0:ACTATGCA
GAGATACAGTTCCCCAACTATCCCTATTAATCATTACGTCAATCCTAGAAACCAACAAAATAGGATCGAACGTCCTATTTCATTATTCCATGCTAATGTATTCAAGCGTTAGCTTGCTTTAAACACTCTAATTTTTTCAAAGTAACAGTCCAAATTCCCCGCAACACCAAATTAATGGCATTACGGATCATCAGGAAGGAGGAATCAGTGAGACCAGTACATACCAGAGGCATGACCAATCTACTAACCCCGAAATTCAACTACGAGCTTTTTAACTGCAACAACTTTAATATACGCTATTGGAGCTGGAATTACCGCGGCTGCTGGCACCAGACTTGCCCTCCAA
+
DDDCDIIIIIIGHHHGIIIIIIGHIIIIIIIIIIIIIIIIIIIHIIIIIIIHHIIIIHIHHEFIHIIIHHHIIGIIIIIIIHHIHIIHFHHHIHIGIIIHFHIIIIHHHIICIIIIIIHIHHHHIIIIIIIIHIIHH?IHIIIIIIIIHIIIGHHHIIIIIIIIIIIIIIIIIIIII;IIIIIIIIIIIIIIIIIIIIIIIIIIIIIIIIIIIIIIIIIIIIIIHIIIIIIIIIIIIIIIIIIHHIHIIIIIIIIIIIIIIIHIIIIIIIIIIIIIIIIIIIIIIIIIIIIIIHIIIIIIIIIIIIIIIIIIIIIIIIIIIIIIIIIIIIIIIIIIIIIIIDDDDD
@HISEQ:969:HM2KJBCX2:2:1101:9167:4037 2:N:0:ACTATGCA
GAGATACAGTTCCCCAACTATCCCTATTAATCATTACGTCAATCCTAGAAACCAACAAAATAGGATCAACGTCCTATCTCATTATTCCATGCTAATGTATTCAAGCGCGAGCCTGCTTTAAACACTCTAATTTTTTCAAAGTAACAGTCCTGATTCCCCGCCACACCAAATTAATGACATGATGGTTCGTCAGAAGGTAGGAATCAGTAACACCAGTACGTACCGAAGGCACGACCAGCGTACTAATCCCGAAATTCAACTACGAGCTTTTTAACTGCAACAACTTTAATATACGCTATTGGAGCTGGAATTACCGCGGCTGCTGGCACCAGACTTGCCCTCCAA
+
DDABDCCH@FHII<<C=EEEHH?@FE@F<<D11<<1<1<CGE<DEHGHEEHIIH10<CGHEHF?1<CEGG0<10CEC11DCC<CG1<<G@11<<<FGGFFFE=HE50/#EC/CCH1CFCFE1GCCEF?G@GH@@F?GB<AHEG8HCB?HFE@FA<CHHCB.GF8<IHHIFHHHEEHHG@C?EFH:HHHHIHFHHIHEF8HIHIHH@C@@FHFHGCAEIGHHHG@EFEHHHFCHHIHHHHGGHG<DHFHHF@FD1C@GCEEC<EHHCIHHHHCCGHHGIFHEDHFF?HEIHEHIDHIHIHHHFF<<<CG@EFHDHDHIIGIIHFFIHHEHHGC1HHHHHHC@@@BB
@HISEQ:969:HM2KJBCX2:2:1101:1324:4809 2:N:0:ACTATGCA
GAGATACAGTTCCCCAACTATCCCTATTAATCATTACGTCAATCCTAGAAACCAACAAAATAGGATCGAACGTCCTATTTCATTATTCCATGCTAATGTATTCAAGCGTTAGCTTGCTTTAAACACTCTAATTTTTTCAAAGTAACAGTCCAAATTCCCCGCAACACCAAATTAATGGCATTACGGCTCATCAGGAAGGAGGAATCAGTGACACCAGTGCATACCAAAGGCACGACCAGCGTACTGATCCCGAAATTCAACTACGAGCTTTTTAACTGCAACAACTTTAATATACGCTATTGGAGCTGGAATTACCGCGGCTGCTGGCACCAGACTTGCCCTCCAA
+
DDDDDIIHIIIIIIIIIIHHHIHIIIIIIIIIIIHIIIHIIIIIIIIIIIIIIIIIGHHGIIEEHIHEHHIHHIHGIIIGHGHIIIIHIIIIGGHHIIIIIIIIIIIIHHIHIIIIIIIIIIIHIIIIIIIIIIIIIIIIIIHIIIIIHHIHHIIIIIIHIIIIIIIHIIIHIIIIIIIIIIIIIIIIIIIIIIIIIIIIIIIIIIIIIIIIIIIIIHIIIIHH<IIHIIIIIIIIHIIIIIIHGIIIIIIIIIIIIHHIIIIIIHIIIIIIIIIIHIIIIIIIIIIIIIIHIIIIIIIIIIIIIIIIIIIIIIIIIIIIIIIIIIIIIIIIIIIIIIIIIDDDDD
@HISEQ:969:HM2KJBCX2:2:1101:20005:5425 2:N:0:ACTATGCA
GAGATACAGTTCCCCAACTATCCCTATTAATCATTACGTCAATCCTAGAAACCAACAAAATAGGATCAACGTCCTATTTCATTATTCCATGCTAATGTATTCAAGCGCGAGCCTGCTTTAAACACTCTAATTTTTTCAAAGTAACAGTCCTGATTCCCCACCACACCAAATTAATGACATGATGGTTCGTCAGAAGGTAGAAATCAGTAACACCAGTACGTACCGAAGGCACGACCAGCGTACTAATCCCGAAATTCAACTACGAGCTTTTTAACTGCAACAACTTTAATATACGCTATTGGAGCTGGAATTACCGCGGCTGCTGGCACCAGACTTG
+
ADDDDIIIIHIIIIIIIIIIIIIIIIIIIIIIHHHIIIIIHIGHHHGIIIIIIIIIIIIIIIGHHHIIHIHEHIIHIIIHGIEHIHHHIIHHIIHIIIIIIHGIHHHHIIIIHIHHIIIIIIHIIIIIIIIIIIIIIIIIIHHIIIIIIIIHHHEIIIIHIIIIIIIIIIIIIIHIIIIIIIIIHIIIIIIIIIIIIIIIIIIIIIIIIIIIIIHIIHIIIIIIIIIIIIIIIIIIIIIIIIIIIIIIIIIIIHIHIIIHHHIIIIIIIIIIIHIIIIIHIIHHIHIIIIIHGIIIIIIIIIIIIIIIIIIIIIIIIIIIIIIIIIIIIIIIDDDDD
@HISEQ:969:HM2KJBCX2:2:1101:10501:5632 2:N:0:ACTATGCA
GAGATACAGTTCCCCAACTATCCCTATTAATCATTACGTCAATCCTAGAAACCAACAAAATAGGATCGAACGTCCTATTTCATTATTCCATGCTAATGTATTCAAGCGTTAGCCTGCTTTAAACACTCTAATTTTTTCAAAGTAACAGTCCTGTTTCCCTGCAACACCAAATTAATGACATTACAGTTCTTCAGAAAGGAGGAATCAGCGAAGCCAGTGCATACCAGTGGCACGACCAACCTGCTGACCCCGAAATTCAACTACGAGCTTTTTAACTGCAACAACTTTAATATACGCTATTGGAGCTGGAATTACCGCGGCTGCTGGCACCAGACTTGCCCTCCAA
+
DDBDDIIIIHIHIIIIIIIIIIIIIIIIHIIIIIIHIIIIIIIIIIHIGEFHIHIIIIIIHEHIHHIHIIIIHGHHIGIIIIIHHIIIHIIIHHHIIIHIIIIIIIHHHGIIFHIIIIIIHHHIIIIIIIIIIIIIIIIIHIIHIIIIIIIIIHHIHIIHIHHIHIHIIIHHHIHHHFIIIHIIHHIHHIIIIIIIIIIIIIIIIIIIIIIHFHIIIHIIIIIIIIIIIHIIIIIIIIIIIIIHE;IIIIIIIIIGHIIIIIIIHIIIIIHIIIIIIIIIIIIIIIIIIHHIIIIIIIIIIIIIIIIIIIIIIIIIIIIIIIIIIIIIIIIIIIIIIIIIIDDDDD
@HISEQ:969:HM2KJBCX2:2:1101:11094:5877 2:N:0:ACTATGCA
GAGATACAGTTCCCAACTATCCCTATTAATCATTACGTCAATCCTAGAAACCAACAAAATAGAATCAAACGTCCTATTTCATTATTCCATGCTAATGTATTCAAGCGTAAGCCTGCTTTAAACACTCTAATTTTTTCAAAGTAACAGTCCTGATTCCCCACGACACCAAATTAATGACATCGCGGTTCTTCAGAAGGTAGGAACCAATAATACCAGTGCGTACCGAGGCACGACCGACACTCTGATCCCGAAATTCAACTACGAGCTTTTTAACTGCAACAACTTTAATATACGCTATTGGAGCTGGAATTACCGCGGCTGCTGGCACCAGACTTGCCCTCCAA
+
DDCDDIIIHIHCFGGEHHIIIIIIHHIIIIHIIIIIIHHIIIHIIIIIIIIHIHIHIGIIIIIIIHHIIHHIIHHHIIIGHHHHHHH?GCEHHIIIHHIIIHIIHGFHHIHIHIIIIHHFHFHHHEHHIHIIIIHHHHHHHHIIHHHFGHHHHHHHIHHHIIIIIIIHIIHHIHHIHIHIIIGIIIIIHHIIIIHIIIIIIIIIHIIIIHIIHIH;GIHHIIHHIHHHHHHIHGHIIHHIHHGIHIIIIIIIHHIIIHHHEGIIIIIIIIIIHIIIIIIIIIIHIIHIHHHGHFIHIHHIIIIHIIHHIHIIIIIIIIIIIIIIIHIIIIIIGIHIIIIDDDDD
@HISEQ:969:HM2KJBCX2:2:1101:11659:6166 2:N:0:ACTATGCA
GAGATACAGTTCCCCAACTATCCCTATTAATCATTACTCCAGTTGCTAAAAAACCAACAAAATAGAACCGAAGTCCTACGGTGTTATCCCATGCTAATAGTATTCACGGCGTAAGCCTGCTTTGAACACTCTAATTTTTTCAAAGTAAAGGTGATCAAGAGTCGGATGATCTCCAACCAACCCAGAGTAAACCAGGTGAGCTGAAGGTCCGCAAATGACCACAGAAGCTGACACGCTCTTCAACACTATCATCCCAGAAGAGACGTAGGCCAGAGAGCGTAATGTCAGGAAATCCAACTACGAGCTTTTTAACTGCAACAACTTTAATATACGCTACTGGAGCTGGAATTACCGCGGCTGCTGGCACCAGACTTGCCCTCCAA
+
DDDCDIIIIHIIIIIIIIHIIIIIIIIIIIIIIIIIIIIIIIIIIHHIHIIIIIIIIIIEHIIIIIIIIIIIIHHIHIIHIGHHHHIIIIIIIIIIIIHIIFHHIIIIHIIIIIHFHIHIIIGHIHHHHHHHEHIIIHIHIIIIHHIHIFIHIHHIIIIHHHHFHIIIHHHIIIIIIIIIIIHHHFIHHHHIIHIGHIIIIIIIIIIHIIIIHHHGHHGIIHIIGIIIIIIIIIIIHHFHIIIGHGFHHIIHIIIIIIIIIIIIIIIIIIIIIIIIIIIHG<IIIIIIIIIIIIIIIHHIIIIIIIIIIIIIIGHIIIIIIHIIIIIIIIHIIIIIIIIHIIIIIIIIIIIIIIIIIIIIIIIIIIIIIIIIIIIIIIDDDDD
@HISEQ:969:HM2KJBCX2:2:1101:2341:6243 2:N:0:ACTATGCA
GAGATACAGTTCCCCAACTATCCCTATTAATCATTACGGTGATCCTAGAAACCAACGAAATAGAATCAAGCCGTCCTATTTCATTATTCCATGCTAATGTATTCAGACGTTAGCCTGCTTTAAACACTCTAATTTTTTCAAAGTAACAGTCCTGATTTCCAATCACACCAAATTAATGACATGAAAGTTCCTCAGAAGGTAGAGATTTATCTCACCAGTACAGACAATTAAGCCTGACCAATGGGTAAACCCCGAAGTTCAACTACGAGCTTTTTAACTGCAACAACTTTAATATACGCTATTGGAGCTGGAATTACCGCGGCTGCTGGCACCAGACTTGCCCTCCAA
+
D@DDDHHH?<CH?GHIHHIHHCCHHGFHIIHGGHGFHIGECGHHHHCEEEG1<<DHH?E=HE?GHIHHECHHHHGHGHHCGEGHHGHEC1FHG@HHIHHHIHHIIIIHIHEHHHGIIHHHHHCHCEEEGIHIIIIIHGIIIHHHIIHIIIIIHIIIIHIIHIHIIIIIIIIIIIHHHGHIIIIHHIIIIIIGHIIIIIIIIIIIIHHCIIIHGIHHGHIIIIIII<IIIIIIIIIII<IIIIHHHGDFEHHIHIIIIHHIIIIIIIIIIIIIIIIIIIIIIIIIIIIHGHIIIIIIIIIIIIIIIIIIIIIIIIIIIIIIIIIIIIIIIIIIIIIIIIIHHGIDDDDD
@HISEQ:969:HM2KJBCX2:2:1101:8242:6191 2:N:0:ACTATGCA
GAGATACAGTTCCCCAACTATCCCTATTAATCATTACTCCAGTTGCTAAAAACCAACAAAATAGAACCGAAGTCCTACGGTGTTATCCCATGCTAATAGTATTCACGGCGTAAGCCTGCTCTGAACACTCTAATTTTTTCAAAGTAAAGGTGATCAAGAGTCGGATGATCTCCAACCAACCCAGAGTAAACCAGGTGAGCTGAAGGTCCACAAATGACCACAGAAGCTGACACGCTTTCAAACACTATCATCCCAGAAGAGACGTAGGCCAGAGAGCGTAATGTCAGGAAATCCAACTACGAGCTTTTTAACTGCAACAACTTTAATATACGCTACTGGAGCTGGAATTACCGCGGCTGCTGGCACCAGACTTGCCCTCCAA
+
DDCDDHHIFFHHFFHIIGEEHHHIIHIIHIHIIIHIIHHHHHGGHGIHIIIIHHEHDHIFHHGEHHHIIIIC<@HCH@GEEF0C1CG1DE?F?1CHHIHII<FGGHEHDC<CGFHIHH@EHIEHHHIGEHGEHHHGGHHHGHHIIIIIIIHHIHIIIIIIIIIIIHIHEHGIHHIIIIIHIIIHHHHIIIIIIIHIIIIHIIIIIIHHIIIIIHIIIIIIIIIIIIIIIIHIIIIIIIIIIIIIGIHHHHHIIIIIIIIIIIIIIIIIHIIIIIIIIIHGDIIHHIIHIIIHIIHIIIIIIIIIIIIIIIIIIIIIIIIIIIIIIIIIIIIIIHIIIIIIIIHIIIIIIIIIIIIIIIIIIIIIIIIIIIIIIIIIIDDDDD
@HISEQ:969:HM2KJBCX2:2:1101:10311:5829 2:N:0:ACTATGCA
GAGATACAGTTCCCCAACTATCCCTATTAATCATTACGTCGATCCTAGAAACCAACAAAATAGAATCAAACGTCCTATTTCGTTATTCCATGCTAATGTATTCAAGCGTGAGCCTGCTTTAAACACTCTAATTTTTTCAAAGTAACAGTCCTGATTCCCCAAGACACCAAATTAATGACATCATGGTTCGTCAGAAGGTAGGAATCAATAATACCAGTACGTACAATAGCACGACCAATAAATTGATCCCGAAATTCAACTACGAGCTTTTTAACTGCAACAACTTTAATATACGCTATTGGAGCTGGAATTACCGCGGCTGCTGGCACCAGACTTGCCCTCCAA
+
DDDDDIIIIGHIIIIIIIIIHIIIIIIIIIIIIIIIIIIIIIIIHIIIIIIIIIHIIIIIIIHIIIIIIIIIHIIIIHHIIIIIIIIIIIIIHIIIIIIIIIIIIIIHHIIIIIIIIIIIIIIIIIIHIIHIIIIIIIHIIIIIIIIIIIIIIIIIIIHIIIHIIIIIIIIHIIIIIIIIIIIIIIIIIHIIIIIIIIHIIIIIIIIIIIIIHIIIIIIIIIIIIIIIIIIIIIIIIIIIIIGGIIIIIIIIIIIIIIIIIIIIIIIIIIIIIIIIIIIIIIIIIIIIIIIIIIIIIIIIIIIIIIIIIIIIIIIIIIIIIIIIIIIIIIIIIIIIIIIIDDDDD
@HISEQ:969:HM2KJBCX2:2:1101:10271:6708 2:N:0:ACTATGCA
GAGATACAGTTCCCCAACTATCCCTATTAATCATTACGTCGATCCTAGAAACCAACAAAATAAGATCAAACGTCCTATTTCATTATTCCATGCTAATGTATTCAAGCGTGTGCCTGCTTTAAACACTCTAATTTTTTCAAAGTAACAGTCCTGATTCCCCATAACACCAAATTAATGACATCATAGTTCGTCAGAAGGGAGAAATCAATAATACCAGTACATACCGAAGTACGACCGATATATTGATCCCGAAATTCAACTACGAGCTTTTTAACTGCAACAACTTTAATATACGCTATTGGAGCTGGAATTACCGCGGCTGCTGGCACCAGACTTGCCCTCCAA
+
DDDCDIIIHFHHHIIGIIHIIIIHHHIIIIIIIIIIIIIIIIIIIIIIIIIIIIIIIIIGIIIIHIIIIIIIIIHIIIHHHIIIIGHGHHIIIIIIIIIIIIHIIIIIIIIIIIIIIHIIIHHHHIIIIIIHIHIHHHHFHIIHIIIIIIHIIIIIIIHIIHEHIIHHIIHHIIIIIIIIIIIIIIIIIIIIIHIIIIIIIIIIIIIIIIIIIIIIIIIIIIIHIIIIIIIIIIIIIIGIIIHGIHIIIHHIIHHIIIIIIIIIIIIIIIIIIIIIIIIIIHHHIIIIIIIIIIIIIIIIIIIIIIIIIIIIIIIIIIIIIIIIIIIIIIIIIIIIIIIIDDDDD
@HISEQ:969:HM2KJBCX2:2:1101:13299:6995 2:N:0:ACTATGCA
GAGATACAGTTCCCCAACTATCCCTATTAATCATTACGTCAATCCTAGAAACCAACAAAATAGGATCAAACGTCCTATTTCATTATTCCATGCTAATGTATTCAAGCGTTAGCCTGCTTTAAACACTCTAATTTTTTCAAAGTAACAGTCCTGTTTCCCTGCAACACCAAATTAATGACATTACAGTTCTTCAAGAAGGAGGAACCAGTAAAGCCAGTACATACCAGAGGCACGACCAACTCTCTAATCCCGAAATTCAACTACGAGCTTTTTAACTGCAACAACTTTAATATACGCTATTGGAGCTGGAATTACCGCGGCTGCTGGCACCAGACTTGCCCTCCAA
+
DCDDDIHIHGHHIHGIIICHHHIIIEHIIIIHIIIHIIHHHHHHHHIHHGGFFCHHI?CHFHHIIIIEHHHEEEHHHHCHHHIIIGGHHHI?FEEHIIIHEDHIIHHHHHIHHHIIIHEHIIIIHHHHIHIIHIHIIIHHHHHIIIHHHHIIIIIHHHHHHIHHIIIIHEHHIHIICHFCCGHIHHICHHHHHEHEIIIHHFFIIIHHHHHHHHHHIIIHHHHIII=IH@DB38EHEIHE<GD<1D/AIHC1HHHGCEHEGD/HEHIHHCHHEEDHHEHEHIHIH@G@FC@HHHHC@FHEHEEIHHHGHHGCDIHHGIHHHEHHHHHIIIHHIHHHHHDHHDCDDD
@HISEQ:969:HM2KJBCX2:2:1101:19177:7575 2:N:0:ACTATGCA
GAGATACAGTTCCCCAACTATCCCTATTAATCATTACATCGATCCTAGAAACCAACAAAATAGAATCGGATGTCCTATTTCATTATTCCATGCTAATGTATTCAAGCGTGAGCCTGCTTTAAACACTCTAATTTTTTCAAGGTAACAGTCCTAATTCCCCGTGACACCAAATTAATGGCATTACGGTTCTTTAGAAGGTGAGAAATCAATAATATCAGTACATACCAACGGCATGACCGAAACATTGATCCCGAAATTCAACTACGAGCTTTTTAACTGCAACAACTTTAATATACGCTATTGGAGCTGGAATTACCGCGGCTGCTGGCACCAGACTTGCCCTCCAA
+
DDDDDIHIIIIIIIIIHHHIHIIIGIIHIIIIHIIIIIIIIIIHIHHIIIIIIIIIIIIIIHIIIHIHIIIHIIIIIIIIIIIGIIIIIIIIIIIIIFFIHFHIIHIGIHHIIIIIIIIIIHIIIIIIIIIIIIIIIIIHHHIGFHIIIHHHHIIHHIIIIIIIIIIIIIIIIIIIIIIIIIIIIIIIIIIIIIIIIIIIIIIIIIII;;IIIIIIIIIIIIIIIIIIIGIGGHIIIIIIIGGIHGIIIIIIIIIIIIIIIIIIIIIIIIIIIIIIIIIIIIIIIIIIIIIIIIIIIIIIIIIIIIIIIIIIHIIIIIIIIIIIIIIIIIIIIIIIIIIIIIDDDDD
@HISEQ:969:HM2KJBCX2:2:1101:3679:8148 2:N:0:ACTATGCA
GAGATACAGTTCCCCAACTATCCCTATTAATCATTACGGTGATCCTAGAAACCAACAAAATAGAACCATGTCGTCCTATTCTATTATTCCATGCTAATGTATTCGAGCAAAAATGCCTGCTTTAAACACTCTAATTTTTTCAAGGTAAAGGTCCTGGATCCGCAAGACACCCAATAAAGGACATCAAGTTTCTCCAGAAGGTGAGAAATCAACAGTAACAGTTCATACCCCTTAAGGCATGACCGTCACGTCAATCCCGAAATTCAACTACGAGCTTTTTAACTGCAACAACTTTAATATACGCTATTGGAGCTGGAATTACCGCGGCTGCTGGCACCAGACTTGCCCTCCAA
+
DDDDDIIIIIIIIIIIIIIIIIIIHIIIHIIGIIIIIIIIIIIHEHIIIIIIIIIIIIHIIIIIIGIIHIIIIIHHIIIIIIHIIIIIIIIIHIHIIHGHIHIIHIIIIIIIIIIIIIIHIIIIIIHHHIIIIIIIIIIIIHIIGIIIIHHIHIIIIIIIIIIIIIIIIIHHIIIIIIIIIIIIIIIIIIIIIIIIIIIIIHIIHIIIIIIIIIIIIIIIIIIIIIHIIIIIIIIIIIIIIIIIIIIIIIHGIHEIIIIIIIIIIIIIIHIIIIIIIIIIHHIIIIIIIIIIIIIIIIIIHIIIIIIIIIIIIIIIIIIIIIIIIIIIIIIIIIIIIIIIIIIIIIIIDDDDD
@HISEQ:969:HM2KJBCX2:2:1101:3580:8723 2:N:0:ACTATGCA
GAGATACAGTTCCCCAACTATCCCTATTAATCATTACGGTGGTCCTAGAAACCAACAAAATAGAACCATGCCGTCCTATTTTATTATTCCATGCTAATGTATTCAAGCAAAAATGCCTGCTTTAAACACTCTAATTTTTTCAAAGTAAAGGTCCTGGTTCCCCGCGGCATCCAATTAAGGACATCGCGGTTCTCCAGAAGGTGAGAAATTGACTGCACCAGTTCATACCCCGTGAGGCACGACCGATGCGCCAATCCCGAAATTCAACTACGAGCTTTTTAACTGCAACAACTTTAATATACGCTATTGGAGCTGGAATTACCGCGGCTGCTGGCACCAGACTTGCCCTCCAA
+
ADBDDIIIIIIIIIIIIIIIIIIIIHIIIIIHIIHHHIGHIIIIHHIIIIGGIIIIHII?GHGHHIIGH?EHIEHIHHIEHIEHHIIIHIIIIIHIIHGHICGGHIIHIIIIHHFHEGGHHIHHIHHHIIHHHHIIIHIHHHGHGHHHIIHHHHHIHHIIIHHIIHHIIIHIIIHHHIIIHIHIIIIIIIIIIIIIIIIIIIIIIIIIIIIIIIIIIIIIGIIIIIIIIIIIIIIIIIIIIIIIIIIIIIHGIIIIIIIIIHIIIIIIIHHIIIHIIIIIIIIIIIIIIIHIIIIIIIIIHIIIIIIIIIIIIIIIIIIIIIIIIIIIIIIIIIIIIIIIIHIIIIIIDDDDD
@HISEQ:969:HM2KJBCX2:2:1101:18249:8037 2:N:0:ACTATGCA
GAGATACAGTTCCCCCAACTATCCCTATTAATCATTACGTCAATCCTAGAAACCAACAAAATAGGATCAAACGTCCTATTTCATTATTCCATGCTAATGTATTCAAGCGTTAGCCTGCTTTAAACACTCTAATTTTTTCAAAGTAACAGTCCTGTTTCCCTGCAACACCAAATTAATGACATTACAGTTCTTCAAGAAGGAGGAACCAGTAAAGCCAGTACATACCAGAGGCACGACCAACCTACTAATCCCGAAATTCAACTACGAGCTTTTTAACTGCAACAACTTTAATATACGCTATTGGAGCTGGAATTACCGCGGCTGCTGGCACCAGACTTGCCCTCCAA
+
CDDDDIIIIHIHEHHIHIIGFGHIIIIIIIIIIIIIIIIIIIIIIHIIHIIIIIIIIHIFGIHEECHHIIGIGHHFHIHHIIIIHIIHICHHHHHHIHHIHIHIIIIIIIIIIHIHIIIIIIHHHHHIIHIHIIHHIHIIHHIIIIIIIIIIIIIIIIIIIIGIIIIIIIIHIHHIIIIIIHHIIIGIIIIIIIIIIIIIIIIIHHHHIIIIIIIIIIIIIIHIIIIIIIIIIIIIIIIHIHIHHDIHHIIIIIIIIHIIIHHHIIIIIIIIIIIIIGIIIIIIIIIHHIIIIIIIIIIIIIIIIIIIIIIIIIIIIIIIIIIIIIIIIIIIIIIIIIIIIIDDDDD
@HISEQ:969:HM2KJBCX2:2:1101:3598:9707 2:N:0:ACTATGCA
GAGATACAGTTCCCCAACTATCCCTATTAATCATTACGTCGATCCTAGAAACCAACAAAATAGAATCAAACGTCCTATTTCGTTATTCCATGCTAATGTATTCAAGCGTGAGCCTGCTTTAAACACTCTAATTTTTTCAAAGTAACAGTCCTGATTCCCCATGACACCAAATTAATGACATCATGGTTCGTCAGAAGGTAGGAATCAATAATACCAGTACGTACAATAGCACGACCAATAAATTAATCCCGAAATTCAACTACGAGCTTTTTAACTGCAACAACTTTAATATACGCTATTGGAGCTGGAATTACCGCGGCTGCTGGCACCAGACTTGCCCTCCAA
+
DDDDDIIIHIIIIIIIIIIIIIIIIIIIIIIIIIIIIIIIIHIIIIIIIIIIGIIIIIIIIIIIIIHIIIHIIGIIIIIIIIIIIIIHIIIHEHIIIIIIIIIIIHHIIIIIIIGIHHIIIIIIIIIHHHHIIHIIHIIIIIIIIHHIHHHHIIHIIIHIIIIIIIHIIIHIIIIIIIIIIIIIIIIIIIIIIIIIIIIIIIIIIIIIIIIHGIIIIIIIIIIIIIIIIIIIIIIIIIIIIIIHIIIIIIIIIIIIIIIIIIIIIIIIIIIIIIIIIIIIHIIIIIIIIIIIHIIIIIIIIIIIIIIIIIIIIIIIIIIIIIIIIIIIIIIIIIIIIIIIDDDDD
@HISEQ:969:HM2KJBCX2:2:1101:8818:10802 2:N:0:ACTATGCA
GAGATACAGTTCCCCAACTATCCCTATTAATCATTACGTCGATCCTAGAAACCAACAAAATAGAATCAAACGTCCTATTTCATTATTCCATGCTAATGTATTCAAGCGTGCGCCTGCTTTAAACACTCTAATTTTTTCAAAGTAACAGTCCTGATTCCCCACGACACCAAATTAATGACATCGCGGTTCTTCAGAAGGTAGGAGCCAATAATGCCAGTGCGTACCGAAGCACGACCAACAATTTGATCCCGAAATTCAACTACGAGCTTTTTAACTGCAACAACTTTAATATACGCTATTGGAGCTGGAATTACCGCGGCTGCTGGCACCAGACTTGCCCTCCAA
+
ADDDDIIIIHHHIIHHIIIIHIIIIIIIIIIIIIIHIIIIIIIIIIGHHIIIIIIIGG?HHIIFEHIIHIIHHCCHHHHHHIIIIIIHIIIIGIHIGHIHIHHHIIHHHHIDGIHIHHEFHEGHHHHIIIIIIIGGHIIGHFHIIIIIIIIHIHHFIIIIHIHHHHHIHHIIIIIHHHHHHH?HHIIIIFGIIIIIIIIHHHG?IHIIIIIHFIIIIIIIHIIIIIIIIHH;1HI;IIIIIHHGIIIIIHFIIHGCHIIIIHGIIIIIIIIIIIIIIIIIHHIIIIIIIIIIIHHHHIHHHHIHHIHIIIIIIHIIIIIIHIIIIIIIIIHIIIHIIIIHDCDDD
@HISEQ:969:HM2KJBCX2:2:1101:20296:11475 2:N:0:ACTATGCA
GAGATACAGTTCCCCAACTATCCCTATTAATCATTACGGTGGTCCTAGAAACCAACAAAATAGAACCATGCCGTCCTATTTTATTATTCCATGCTAATGTATTCAAGCAAAAATGCCTGCTTTAAACACTCTAATTTTTTCAAAGTAAAGGTCCTGGTTCCCCGCGGCATCCAATTAAGGACATCGCGGTTCTCCAGAAGGTGAGAAATTGACTGCACCAGTTCATACCCCGTGAGGCACGACCGATGCGCCAATCCCGAAATTCAACTTCGAGCTTTTTAACTGCAACAACTTTAATATACGCTATTGGAGCTGGAATTACCGCGGCTGCTGGCACCAGACTTGCCCTCCAA
+
DDDDDIIIIIIIIIIIIHIIIIIHEHHIIIHIIIHIIIHHHIIIGIIIHHIIGIIIIIIIIIHHHHIHIHIHHIIIIIGIIIIHIIIIIIIIIIIIIIIGHFHHIIIIIIIIHEEHIIHHIIHGHIHHHHHHHIIIIIHIIIHIHIIHHHHIHIHIIHHIIHHHIIIIIIHIIIIIIIIIIIIIIIIIIIIIGIHIIIHIIIIIIIIIIIIHIIIIIIIIIIIIIIIIIIIIIIGIIIIIIIIIIIIGIHGDIIIIIIIIIIIIIIIIIIIIIIIIIIIIIIIIIIIIIIIIIIIIIIIIIIIIIIIIIIIIIIIIIIIIIIIIIIIIIIIIIIIIIIIIIIIIIIIIDDDDD
@HISEQ:969:HM2KJBCX2:2:1101:9984:11939 2:N:0:ACTATGCA
GAGATACAGTTCCCCAACTATCCCTATTAATCATTACGGTGGTCCTAGAAACCAACAAAATAGAACCATGCCGTCCTATTTTATTATTCCATGCTAATGTATTCAAGCAAAATGCCTGCTTTAAACACTCTAATTTTTTCAAAGTAAAGGTCCTGGTTCCCCGCGACACCCAATTAAGGGCATCGCGGTTCTCCAGAAGGTGAGAAATTGACTACACCAGTTCATACCCCTTAAGGCACGACCGATGTGTCAATCCCGAAATTCAACTACGAGCTTTTTAACTGCAACAACTTTAATATACGCTATTGGAGCTGGAATTACCGCGGCTGCTGGCACCAGACTTGCCCTCCAA
+
DDDDDIIIIIIIIIIIIIIIIIIIIGIIIIIIIIIIIHIIIIIIIHHIIIIIIIIIIIIIIIHGHIHIIIGFHHHIIIIHHHIIIIIIIIHGHHIIIHIHIGIIIIHIIIIHHHHHIIGIIIIIIIIIHHHIIIIIIIIIIIHHHIIIIIHIHHHIHIIIIIIIIHGIIIHIIIIIIIIIIIIHIHHHHIIIIIIIIIIIIIIIIIIIIIIIIIIIIIIIIIIIIIIIIIIIIIIIIIIIIIIIIIIHIHHHHIIIIIIIIIIIIIIIIIIIIIIIIIIIIIIIIIIIIHIIIIIIIIHHIIIIIIIIIIIIIIIIIIIIIIIIIIIIIIIIIIIIIIIIIIIIIIIDDDDD
@HISEQ:969:HM2KJBCX2:2:1101:16550:11857 2:N:0:ACTATGCA
GAGATACAGTTCCCCAACTATCCCTATTAATCATTACGGTAATCATAGAAACCAACAAAATAGAACCATTCCCTCCTATTCTATTATTCCATACTAATGTATTCAAGCGTGCGCCTGCTTTAAACACTCTAATTTTTTCAAAGTAACAGTCCTGATTCCCCACGACACCAAATTAATGACATCGCGATTCTTCAGAAGGTAGGAACCAATAATGCCAGTGCGTACCGAGGCACGACCGACAATCTGATCCCGAAATTCAACTACGAGCTTTTTAACTGCAACAACTTTAATATACGCTATTGGAGCTGGAATTACCGCGGCTGCTGGCACCAGACTTGCCCTCCAA
+
00<0<D1<CD1D11<1<CCCHE1FC1DGC<11D11<11<<1<1111111<<1<<101<1D@EEHH?1F?11<1110111<<CG11<D1<<<C1<1<<C1F?F<?@<CE><0<D@@<16B<GBDFB<@CHB0@5C@@HHE@6AB1FBBGGHFAGH@EE0DG1<G11GG/HHCG<?HHE&C>=C?/AECEEDEA>EC?F:/?E@D0<<<@D<<1CEFFCC</;DGE<=FF?EECCCC:HHIDGHHGC@DCAE?CG?C1ECHG<0HC@@E@GIHHHCHGC<1EHHIIHHHHHD1ECC<CFIIIHFEG?@CGCHIIHHHDHH@HHHHHCFH@F1C@<1FIHHCHED@@@B
@HISEQ:969:HM2KJBCX2:2:1101:7233:12348 2:N:0:ACTATGCA
GAGATACAGTTCCCCAACTATCCCTATTAATCATTACGTCAATCCTAGAAACCAACAAAATAGGATCGAACGTCCTATTTCATTATTCCATGCTAATGTATTCAAGCGTTAGCTTGCTTTAAACACTCTAATTTTTTCAAAGTAACAGTCCAAATTCCCCGCAACACCAAATTAATGGCATTACGGATCATCAGGAAGGAGGAATCAGTGAGACCAGTACATACCAGAGGCATGACCAACCTACTAACCCCGAAATTCAACTACGAGCTTTTTAACTGCAACAACTTTAATATACGCTATTGGAGCTGGAATTACCGCGGCTGCTGGCACCAGACTTGCCCTCCAA
+
DCCDCIHHHHIHIHIGHIIIIIHIIIIIHIIIIGHIIIHIHECHHIIHHEHIIIIIGIIIHIHHFIHGHHHIGHHHIHIHHIIIHHIHIIHIIIIHIIGIHGHHIHHEHIIHHHCFHIHHHFHIIHHHHIIHIHHHHHF@GGHHHIIIHIHHHIHEH<HGIHHFIHHHEHIIHIIIIIIIIIHHHIIIHHEHIHIIIIHIIIIIIIIIIIHHGHIIIHHIIIIHIIIHHEIHIHHIHIHHHHHHGHCHHGIIIIIIHHHIHHCHHF@IIIHIIIIIIIIHHIHHHEFIHHHHHIGIIIIIGIIIIHIIIHHHIIIIHIIGIIIIIIHIIHIIHHIIHGHIIDABDB
@HISEQ:969:HM2KJBCX2:2:1101:4725:12324 2:N:0:ACTATGCA
GAGATACAGTTCCCCAACTATCCCTATTAATCATTACGGCTCTCCTAGAAACCAACAAAATAGGAGCGCCGTCCTATTCTATTATTCCATGCTAATGTATTCGAGCAAAGGCCTGCTTTGAACACTCTAATTTTTTCAAAGTAAAAGTCCTGCTTCCCGAACACACCCAGTGAAGGGCATGCCGTTCCGCAGAAGGAAAGGCCCGGCCGAACCAGTGCACGCGGTGAGGCGGACCGGTCAGCCAGGCCCAAGGTTCAACTACGAGCTTTTTAACTGCAACAACTTTAATATACGCTATTGGAGCTGGAATTACCGCGGCTGCTGGCACCAGACTTGCCCTCCAA
+
<<DBDHHIHHHHIGHHHIIFHIIFEHIHHHHHFHIIH@GHHHCHIHHHHHIIGHCHH@HHFHHHHIHHIIHCHC<GECHHHHHHIEHHICCFHHIIHHIIIGHFHEHHFEEFHHEHHIIHIHIIIIHGHHHHHHHHHHAIIIHHGHEHIIIEHEHDHHIHHDHIHIIIHIIFHHHHIIIHEHHIIIHHHIIIHHIIHHFHHIHIHFCHHECHHEIHIIH<IHHHHIHHGHHHHECHGHEHFHHIIHHCHIIHHEHEHHEGIHIIIHFIHHFHHHIIIHIHEHF1HIHFHHHHCFIIIHIIIIHHIIIIIGIIIHHHHHHIHIIIHHIIIIIIIHIHHEHBBDD@
@HISEQ:969:HM2KJBCX2:2:1101:16522:12670 2:N:0:ACTATGCA
GAGATACAGTTCCCCAACTATCCCTATTAATCATTGCTCACAAATCCAAAAACCAACAAAATACGATAAACGAGCCCTAACTTATTATTCCATGCTAATGTATTCATAACTAACCGCCTGCTTTAAACACTCTAATTTTTTCAAAGTAACAGTCCTGTTTCCCTGCAACACCAAATTAATGGCATTACAGTTCTTCAGAAAGGAGGAATCAGCGAAGCCAGTGCATACCAGTGGCACGACCAACCTGCTGACCCCGAAATTCAACTACGAGCTTTTTAACTGCAACAACTTTAATATACGCTATTGGAGCTGGAATTACCGCGGCTGCTGGCACCAGACTTGCCCTCCAA
+
DDDDDIIIHHHHIGIHIIIIIHIIIIIIIIHIIIIIIIIIGIIIIIIIIIGHIIHHIIIHHHIIIGHIIIIIHCHIHHIHFIIIIIIIICGHHHIIIHHFIIIIIIIIIIHHHIIIIIIIIHIIIIIIIIIIIIIIIIHIIIIIIIHHIIIIHIIIIIIIHIIIIIIIHIIIIIIHHIIIIIIIIIIIIIIIIIIIIIIIIIIIIIIIIIIIIIIIIIIIIIIIIII<IIIIIII<IIIIIIIIIIIHGIIIIIIIIIIIIIIIIIIIHIHIIIIIIIIIIIIIIIIIIIIHIIIIIIIIIIIIIIIIIIIIIIIIIIIIIIIHIIIIIIIIIIIIIIIIIIIIIDDDDD
@HISEQ:969:HM2KJBCX2:2:1101:8437:12927 2:N:0:ACTATGCA
GAGATACAGTTCCCCAACTATCCCTATTAATCATTACGTCAATCCTAGAAACCAACAAAATAGGATCAAACGTCCTATTTCATTATTCCATGCTAATGTATTCAAGCGTTAGCCTGCTTTAAACACTCTAATTTTTTCAAAGTAACAGTCCTGTTTCCCTGCAACACCAAATTAATGACATTACAGTTCTTCAAGAAGGAGGAACCAGTAAAGCCAGTACATACCAGAGGCACGACCAACCTACTAATCCCGAAATTCAACTACGAGCTTTTTAACTGCAACAACTTTAATATACGCTATTGGAGCTGGAATTACCGCGGCTGCTGGCACCAGACTTGCCCTCCAA
+
DDDDDIIIHIIIIIIIIIIIIIIIIIIIIIIIIIIIIIHIIIIIIGIIIIIIIIIIIIIGHIECFHIIIIIIHIIIIIHIIIIIIIIIII1GHIIIIIHGIIIIHIIIIIIIIIIIIIHIIIHHHIIIIIIHIIIHHHIIHIIIIIIIHIIIIIIHGIIIIIIIIIIIIIIIIIIIIIIHIIIIIIIIIIIIIIIIIIIIHIIIHIIIIIIIIIIIIIIIIIIIIIIIIIIIIIIIIIHIIIHHGIIHIIIIIIHIGIIIIIHIIIIIIIIIIIIIIIIHIIIIIIGIIIIGIIIIIGIIIIIIIIIIIIIIIIIIIIIIIIIIIIIIIIIIIIIIIIIIIDDDDD
@HISEQ:969:HM2KJBCX2:2:1101:14681:13446 2:N:0:ACTATGCA
GAGATACAGTTCCCCAACTATCCCTATTAATCATTACGTCGATCCTAGAAACCAACAAAATAGGGTCAAACGTCCTATTTCATTATTCCATGCTAATGTATTCAAGCGTGTGCCTGCTTTAAACACTCTAATTTTTTCAAAGTAACAGTCCTGATTCCCTATGACACCAAATTAATGACATCACAGTTCGTCAGAAGGTAGAAATCAATGATACCAGTTCATACCAGAGGCACGACCAATATATTGATCCCGAAATTCAACTACGAGCTTTTTAACTGCAACAACTTTAATATACGCTATTGGAGCTGGAATTACCGCGGCTGCTGGCACCAGACTTGCCCTCCAA
+
DDDDDIIIIHIIIIIIIIIIIHIIIIIIIIIIIIIIIIIIIIIHIHIGHHIIIIIIIIIIIIIIIIIIIIHHEHIIIIHHEHIIHIIIIHIIIFIIIIIIIIIIIIIIIIIIIIIIIIIIIIIIIIIIIIIIIIHHHIIIIIIIIIIIIIIHHFIIIIIIIIIIIIIIIIIIHIHIHIIHHIIIIIIIIIIIHIIIIIIIIIIIIIIIIIIIIIIIIIIIIIIIIIIIIIIIIIIIIIIIIHHFFIIIIIIIIIIIIIIIIIIIHIIIIIIIIIIIIIIHIIIIIIIIIIIIHIIHIHEGGHIIIIIIIIIIIIIIIIIIIIIIIIIIIIIIIIIIIIIIIDDDDD
@HISEQ:969:HM2KJBCX2:2:1101:6438:13164 2:N:0:ACTATGCA
GAGATACAGTTCCCAACTATCCCTATTAATCATTACGTCAATCCTAGAAACCAACAAAATAGGATCGAACGTCCTATTTCATTATTCCATGCTAATGTATTCAAGCGTTAGCTTGCTTTAAACACTCTAATTTTTTCAAAGTAACAGTCCAAATTCCCCGCAACACCAAATTAATGGCATTACGGCTCATCAGGAAGGAGGAATCAGTGAGACCAGTGCATACCGATGGCATGACCAATCTACTAACCCCGAAATTCAACTACGAGCTTTTTAACTGCAACAACTTTAATATACGCTATTGGAGCTGGAATTACCGCGGCTGCTGGCACCAGACTTGCCCTCCAA
+
DDCDDIIIIIIIIIIIIIIIIIIIIIIIIIIIIIIIIIIIHIIIIIIIIIIIIIIIIIIIIIFHIIFHHHGHHIIIIIIIIIIGIHIIIIIEHHGIIIIIIIIHHIIIIIHIIIIIIIIIIIIIIIIIIHIIHHHHIIIIIIIIIIIIIIIHHHHHIIIIIIIIIIIIIIIIHIIIIIIIIIIIIIIIIIIIIIIIIHIIIIIIIIIIIIHHIIIIHIIIIIIIIIIIIIIIIIIIIIIIIIHHIIIIIIIIIIIIIIIIIIIIIIIIIIIIIIIIIIIIIIIIIHIIIIIIIIIIIIIIIIIIIIIIIIIIIIIIIIIIIIIIIIIIHIIIIIIIIIIIDDDDD
@HISEQ:969:HM2KJBCX2:2:1101:7201:13567 2:N:0:ACTATGCA
GAGATACAGTTCCCCAACTATCCCTATTAATCATTACGTCGATCCTAGAAACCAACAAAATAGAATCAAACGTCCTATTTCATTATTCCATGCTAATGTATTCAAGCGTGAGCCTGCTTTAAACACTCTAATTTTTTCAAAGTAACAGTCCTGATTCCCCACAACACCAAATAAATGACATCATGGTTCGTCAGAAGGGAGAAACCAACAATACCAGTACGTACCGAGGCACGACCGACATGATGGTCCCGAAATTCAACTACGAGCTTTTTAACTGCAGCAACTTTAATATACGCTATTGGAGCTGGAATTACCGCGGCTGCTGGCACCAGACTTGCCCTCCAA
+
DDDDDIIIIHIIIIIIIIIIIIIIIIIIIIIIHHIIIIHIIIIIIHIIIIIHHIIIIIIIIIHIIIIHIIIIIGIIIIIIIIIIIIIIHIIIIIIHHHHHHIHIIHIIIIIIIIIIIHHIIIIIIIIIIIHIIIIIGHIIIIHIIIHHIIIHIHIGIGHIIIIIIHIHIIIIIIIIIIIHIIIIIIIIIIHIIIIIIIIIIIIIIIIIIIIIIIIIIIIIIIIIIIIIIIIIIIIIIIIIIIHEIIIIIIIIIIIIIIIIIIIIHIIIIIIIIIIIIIIIIIIIIIIIIIIIIIIIIIIIIIIIIIIIIIIIIIIIIIIIIIIIIIIIIIIIIIIIIIIIDDDDD
@HISEQ:969:HM2KJBCX2:2:1101:11972:13587 2:N:0:ACTATGCA
GAGATACAGTTCCCCAACTATCCCTATTAATCATTACGGTGATCCTAGAAACCAACAAAATAGAACCATGCCGTCCTATTTTATTATTCCATGCTAACCTATTCAAGCACAAGCCTGCTTTAAGCACTCTAATTTTTTCAAGGTAATAGCTCTGCTTCCCCAACGCACTAACTTAATAGCATGCTGGTTATTCAGAAGGTAGGAATTCATCAGGCCAGTGCGGACAGTGAAGCCCGACCAACCGACAAACTCCGAAATTCAACTACGAGCTTTTTAACTGCAACAACTTTAATATACGCTATTGGAGCTGGAATTACCGCGGCTGCTGGCACCAGACTTGCCCTCCAA
+
DD0BDF<@GH1D1DHEH@1CF1GHE?1G@G1<F<GFGEG1<DGCG<1<1<G1D@G@<FHH@@1CEGH11<CGC0C/CGGHH1<FEHH1D1<1C11<<1G@@EE9HIHGIIIHIIIIIIIHHHHEHHHHGIIIIIIHHDFIHIIIHHHHHIHIIHEGCIHEHEHH?IHG?EFHIHHHFHCHFHHEHIIHIH9HHIHFHGHHHHFIHE:IIHIHEEIHIDHIHEHIHGEHIIIIGIIIIIIHIIIHGGAHGHHIHGIIIIIGHIIIHIIIIIIIIIIIIIIIIIIIIHIIIIIIIHIIIIIIIIIIIIIIIIIIIIIIIIIIIIIIIIIIIIIIIIIIIIIIIIIDDDDD
@HISEQ:969:HM2KJBCX2:2:1101:18441:13688 2:N:0:ACTATGAA
GAGATACAGTTCCCCAACTATCCCTATTAATCATTACGTCAATCCTAGAAACCAACAAAATAGGATCGAACGTCCTATTTCATTATTCCATGCTAATGTATTCAAGCGTTAGCCTGCTTTAAACACTCTAATTTTTTCAAAGTAACAGTCCTGTTTCCCTGCAACACCAAATTAATGACATTACAGTTCTTCAAGAAGGAGGAATCAGTAAAGCCAGTACATACCATAGGCACGACCAACCTACTGACCCCGAAATTCAACTACGAGCTTTTTAACTGCAACAACTTTAATATACGCTATTGGAGCTGGAATTACCGCGGCTGCTGGCACCAGACTTGCCCTCCAA
+
ADADBICEHIIHH1<CHHEFHHIIIIIIFHC1CEHEH?H1C<F1DCGHHHHHCEHHHHIIHEC@CC?EGH?EHH<DHHCG?HH1GHHFECHCH@1CFHHFHCCGH?@HCGIIHEHHGEEIHGHFBFEBCGGH@HGGCGEHCEFIHFCHECHHGCHC?FFHHIHHEH?FDGDFGHD<HIIIHHHIIHHH:CHIIHHIIIHIIIIHHHHIHIIIIIGIHFIHIIIIHEDHHEHIGIHIFIIHFEEGGIHHIIIIHIHIGHHHEHHIIHIIIHFHIHHHIHCIIGIHHCCHIHIHIHHHCFIHIIIIHEEIIIHHHIIGHHGIIIHHIIIHIGIGIIGIIHHHHB@DDD
@HISEQ:969:HM2KJBCX2:2:1101:8012:14626 2:N:0:ACTATGCA
GAGATACAGTTCCCCAACTATCCCTATTAATCATTACCTCGACTCCGAAAGCCAACGAAATAGAACCGAGATCCTATTCCATTATTCCATGCACTAATGTTCAGGCTGTAGCGCCTGCTTTGAGCACTCCAATTTTTTCAAAGTAAACGTGCTGGCCACATATAGCACTCGGTTAAGAGAACTATACACGAACCAACAAAATCGTCCGGTCAGACAGTAAACACCGCAAGGTGCACCGCCCGACTGAAACCGAGATCCAACTACGAGCTTTTTAACCGCAACAACTTTAATATACGCTATTGGAGCTGGAATTACCGCGGCTGCTGGCACCAGACTTGCCCTCCAA
+
DDCCDIHHIHEFFEHEHIIFHIIIIIIIGIIIIIIIIHIHIHHIIIGHECCEDHHIIIHHH@E<GHHHIIIIIIIHHIIHHHIIIIHIHHHCFHHHIIHIHHGHFFGIHIIIIHHIIIIIIHHHHHFFHIIIIIHIHHIGEGEHHIHIHIIIGGIIHHIIHHIHIHHIHHHIHHIHIIIIHHIIHHHHIHHEHHHHHHHF0BHHHGIHIIHHIIIIHGIIIHHIGIIIIIIIIHHIIIIGIIIIHIIIIIIIIIIIIIIIIIIIIHIIIIHHEIIHIIIHCHEGIHIIHHGIIHHIIIIIIIIIIIHIIHHGIIIIIIIIIIIIIIIIIIIIHHGIIIIIHDDDDD
@HISEQ:969:HM2KJBCX2:2:1101:18579:14160 2:N:0:ACTATGCA
GAGATACAGTTCCCCAACTATCCCTATTAATCATTACGTCGATCCTAGAAACCAACAAAATAGAATCAAACGTCCTATTTCGTTATTCCATGCTAATGTATTCAAGCGTGAGCCTGCTTTAAACACTCTAATTTTTTCAAAGTAACAGTCCTGATTCCCCATGACACCAAATTAATGACATCATGGTTCGTCAGAAGGTAGGAATCAATAATACCAGTACGTACAATAGCACGACCAATAAATTAATCCCGAAATTCAACTACGAGCTTTTTAACTGCAACAACTTTAATATACGCTATTGGAGCTGGAATTACCGCGGCTGCTGGCACCAGACTTGCCCTCCAA
+
DDDDDIIIIGHIHIIIIIIIIIIIIIIIIIIIIIIIIIIIIIIGIIIIIIIIHIIIEHIIIIFHHHIIIIIEGHGIIIIIHIIIIIIIGHHHHHIIHIHIIIIIIIIIIIIIIIIHIHIIHIHIIIIIIIIIIIIIIIHIIHIIIIIIIIIIIIIHIIIIIHHIIIIIIIIIHIIIIIIIIIIIIIIIIIIIIIIIIIIIIIIIHHIIIIIIIIIIIIIIIIIIIIIIIIIIIIIIIIHIIIIIIIIIIIIIIIIIIIIIIIIIIIIIIIIIIIIIIIIIIIHIIHIIIIIIIIIIIIIIIIIIIIIIIIIIIIIIIIIIIIIIIIIIIIIIIIIIIIIIDDDDD
@HISEQ:969:HM2KJBCX2:2:1101:14456:15376 2:N:0:ACTATGCA
GAGATACAGTTCCCCAACTATCCCTATTAATCATTACGTTGTACCTAGAAACCAACAAAATAGGTTCGAACGTCCTATTTCATTATTCCATGCTAATGTATTCAAGCGTTTGCCTGCTTTAAACACTCTAATTTTTTCAAAGTAACAGTCCTGACTCCCCACGACACCAAATTAATGACATCATGGTTCATCAGAAGGGAGGAATCAACGACCCCAGTGCGTACCGAAGGCACGACCGACGTATTGATCCCGAAATTCAACTACGAGCTTTTTAACTGCAACAACTTTAATATACGCTATTGGAGCTGGAATTACCGCGGCTGCTGGCACCAGACTTGCCCTCCAA
+
CDDDDIIIHHIIIIIIIIIIIIIIIIIIIIIIIIIIIIIIIIIIIIIFIIIHIIIIHIHIIIHIIIHHHIHHHHIIHIIIIIIIHIIHHIIGFHIIHHIHHGHHIIIIIIIIIIIIIHIIIGIIIIIIIIIIIIIHIHHIIIIIIHIIHIIIIHIIIIIIIIIIIIIIIIIIIIIIIIIIIIIIIIIIIIIIIIIIIIIIIIIIIIIIIIIIIIIIIIIIIIIIIIIIIIIIIIIIIIIIIIIHGIIIHIIIIIIIIIIIIIIIIIIIIIIIIIHIIIIIIIIIIIIIIIIIIIIIIIIIIIIIIIIIIIIIIIIIIIIIIIIIIIIIIIIIIIIIIIIIIDDDDD
@HISEQ:969:HM2KJBCX2:2:1101:17020:15180 2:N:0:ACTATGCA
GAGATACAGTTCCCCAACTATCCCTATTAATCATTACGGTGGTCCTAGAAACCAACAAAATAGAACACAACGTCCTATTCTATTATTCCATGCTAATCTATTCAAGCAATAGCCCGCTTTAAACACTCTAATTTTTTCAAAGTAATGGTCCTGGCTCCCCAACACACCATACTGGTTCACCAGAAGGAAGACCCGACAGCAGACAGTACTCGCCAAAGACGGACCGCCCGGCCAGGCCTAAAATTCAACTACAAGCTTTTTAACTGCAACAACTTTAATATACGCTATTTGAGCTGGAATTACCGCGGCTGCTGGCACCAGACTTGCCCTCCAA
+
DDDDAGHHHFHHIHHIIIHHHIIIHHCEGEHHHFGHHHHH?CHHIIIEHIIIFHIHIGIIHIEHHIHHHIHI<FHIHGEHHIHHHHHHHHHGHHHIIIHHGGHIHHIIIIIIIIHIIFEGHH@HHHCHHCGHHHHFHHHHHFEIHHIHHGIHHHF?EHEHHHHFHHHIIHIIIIIHGFHIIHHIHIIIHDGIIIIIIHHHHIHHHGGHHHIIHIIH;G@IIIIIIHGIIIIIIIIHGGIIGIHHHIIIHGFHFIIIIHHHFHFIIIIHIIHGHHHIIHHGHHHIIIHIHIIHIIIIIIIIIIIIIIIIIIIIIIIIHIHFHHIIIIIIICDDDD
@HISEQ:969:HM2KJBCX2:2:1101:17577:15237 2:N:0:ACTATGCA
GAGATACAGTTCCCCAACTATCCCTATTAATCATTACGTCAATCCTAGAAACCAACAAAATAGGATCAACGTCCTATTTCATTATTCCATGCTAATGTATTCAAGCGCGAGCCTGCTTTAAACACTCTAATTTTTTCAAAGTAACAGTCCTGATTCCCCACCACACCAAATTAATGACATGATGGTTCGTCAGAAGGTAGGAATCAGTAACACCAGTACGTACCGAAGGCACGACCAGCGTACTAATCCCGAAATTCAACTACGAGCTTTTTAACTGCAACAACTTTAATATACGCTATTGGAGCTGGAATTACCGCGGCTGCTGGCACCAGACTTGCCCTCCAA
+
DCDDDIHIIHIIIIIIIIIIIIIIIIIIIIIIIIIIIIIIIIIIIIIIIIIHIIIIIIIIIIIIIIIIIIHHHHIIIIIIIIIIIIIFHHIIIIIIIIIIIIIHHIIIIIIIIIIIIIIIHIIIIIIIIIIIIIIIIIIIIIIIIIIIIIIIIIIIIIIIIIIIHIIIIIIIHIIIHIIIIIIIIIIIIIIIIIIIIIIIIIIIIIIIIIIIIIIIIIIIIIIIIIIIIIIIIIIIIIIIIIIHIIIIIIIIIIIIIIHIIIIIIIIIIIIIIIIIIIIIIIIIIIIIIIIIIIIIIIIIIIIIIIIIIIIIIIIIIIIIIIIIIIIIIIIIIIIIIIIIDDDDD
@HISEQ:969:HM2KJBCX2:2:1101:5391:16056 2:N:0:ACTATGCA
GAGATACAGTTCCCCAACTATCCCTATTAATCATTACGTCAATCCTAGAAACCAACAAAATAGGATCGAACGTCCTATTTCATTATTCCATGCTAATGTATTCAAGCGTTAGCCTGCTTTAAACACTCTAATTTTTTCAAAGTAACAGTCCTGTTTCCCTGCAACACCAAATTAATGACATTACAGTTCTTCAAGAAGGAGGAATCAGTAAAGCCAGTACATACCATAGGCACGACCAACCTACTGACCCCGAAATTCAACTACGAGCTTTTTAACTGCAACAACTTTAATATACGCTATTGGAGCTGGAATTACCGCGGCTGCTGGCACCAGACTTGCCCTCCAA
+
<D@D@H<GEH@CG?@CGEHFHH1D@FEH@@HIHIE11<<<0CH1D1<CGEFG1CGHIE@GHHFGHGC0D<</11<DCGEGEEHH1DFG11<CH?EHHHFCGGE@HHHHHHHDIIIIHHHHEHEFHIIGHGHDCIIIIGHFGHGHHHCIHHIHHHHHDHHGIIHIHGEGFHHEFHHHGHIIHIIIIHHFFHEHEHHGHHIIIIHHHHIIHHEEH8IHHFHHEHHIHIHHHIEECHHIHHDE<HFHG;CHHHHHHGHHEHIHIIIHHFIHHHHIIIHIIHIIIHHHHC1IHIIHHHHHHHHHGHHHIHHIIHHHHDIIIIIIHHIHHHEIIIIIHHHIIHHEHD@DDD
@HISEQ:969:HM2KJBCX2:2:1101:15284:15767 2:N:0:ACTATGCA
GAGATACAGTTCCCCAACTATCCCTATTAATCATTACGTCAATCCTAGAAACCAACAAAATAGGATCGAACGTCCTATTTCATTATTCCATGCTAATGTATTCAAGCGTTAGCCTGCTTTAAACACTCTAATTTTTTCAAAGTAACAGTCCTGTTTCCCTGCAACACCAAATTAATGGCATTACAGTTCTTCAGAAAGGAGGAATCAGCGAAGCCAGTACATACCAGTGGCACGACCAACCTGCTGACCCCGAAATTCAACTACGAGCTTTTTAACTGCAACAACTTTAATATACGCTATTGGAGCTGGAATTACCGCGGCTGCTGGCACCAGACTTGCCCTCCAA
+
DDDDDIIIIIIIIIIIIIIIIIIIIIIIIIIHIIIHIIIIIIIIIIIIIIIIIIIIGIIIIIIIIIIIIIGIHIIIIIIIIIIIIHIIHIIIHIIIIIIIIIIIIIIIIIIIIIIIIIIIIHIIIIIIIGIIIIHIIHIHHIIIIHIIIIHIIIIIIIIIIIIIIIIIIIIHIIIIIHIIIIIIIIIIIIIIIIIIIIIIIIIIHIIIIIIIIIIIIIIIIIIIIIIIIIIIIIIIIIHIIIIHIIIIIIIIIIIIIIIIIIIIIIIIIIIIIIIIIIIIIIIIIIHHIIIIIIIIIIIIIIIIIIIIIIIIIIIIIIIIIIIIIIIIIIIIIIIIIIIIIDDDDD
@HISEQ:969:HM2KJBCX2:2:1101:19342:16162 2:N:0:ACTATGCA
GAGATACAGTTCCCCAACTATCCCTATTAATCATTACGTGGTCCTAAAACCAACAAAATAGAACCATCGTCCTATTTTATTATTCCATGCTAATGTATTCAAGCAAAAATGCCCGCTTTAAACACTATATTTTTTTCAAAGTAACAGTCCTGTTTCCCTGCAACACCAAATTAATGACATTACAGTTCTTCAAGAAGGAGGAATCAGTAAAGCCAGTACGTACCTAAGGCACGACCAACGTACTGATCCCGAAATTCAACTACGAGCTTTTTAACTGCAACAACTTTAATATACGCTATTGGAGCTGGAATTACCGCGGCTGCTGGCACCAGACTTGCCCTCCAA
+
DDDDDIIIIIIIIIIIHIIIIHIGIIIIHIIIIIIIIIIIIIIIIIIHIICHIHEHIHIIIIIIIIIHICHHIHHHHHHIIIIIIIIHIGIIHIHIIHIGHHGIIIHIIHHHIHIHHHIIIIIIIIHIIIIIIIIHIIIIIIIIIHIIIIIIHGHHGIIHIHIIIHIIHIHIIIHIIIIIIIHIIIIIIIHIIIIIIIIIIIIHIIIIIIIIIIIIIIIIIIIIIIIIIIIIIIIIIIIIIHHGHIIIIIIIIIIIIIHIIIIIIIIIIIIIIIIIIIIIIIIIIIIIIHIIIIIIIIIIGIIIIIIIIIIIIIIIIIIIIIIIIIIIIIIIIIIIIIIIDDDDD
@HISEQ:969:HM2KJBCX2:2:1101:17079:16002 2:N:0:ACTATGCA
GAGATACAGTTCCCCAACTATCCCTATTAATCATTACGTCAATCCTAGAAACCAACAAAATAGGATCAAACGTCCTATTTCATTATTCCATGCTAATGTATTCAAGCGTTAGCCTGCTTTAAACACTCTAATTTTTTCAAAGTAACAGTCCTGTTTCCCTGCAACACCAAATTAATGACATTACAGTTCTTCAAGAAGGAGGAACCAGTAAAGCCAGTGCATACCAGAGGCACGACCAACCTACTAATCCCGAAATTCAACTACGAGCTTTTTAACTGCAACAACTTTAATATACGCTATTGGAGCTGGAATTACCGCGGCTGCTGGCACCAGACTTGCCCTCCAA
+
A@@@@@GHEHCC1E<DH=1<1DFFHGGHHH1DH<FHH1<1CEH?G@FGEHHCFEHHHIIIGI11DGHHCFGH<CECE?GG1CG1<<<@EEHE?1GHFHHGHHHEG<HHIHG<HIIIHHHHHGHIIIIHHEIIHHGIIIHHIHGG@EIIIHIIHEFHHHIHIIHHHHG?HIHHGHHHGEGHIIIGIHIIIIHIIHG@IIIIIHHHIHHEIIIHIGIIHHFHIGIHHG@EHHGIIHHDFHHIHFHHFHDHIHIGGIIIHFEHGHCHIIHCIIIIGHHHHHHHHHIIIIIIIHHIHGDIGIHIHEFHHGIIIIIIIIHHHHEIHGHHHHHEHGIHHHIIIIHDHDCDDA
@HISEQ:969:HM2KJBCX2:2:1101:5743:18166 2:N:0:ACTATGCA
GAGATACAGTTCCCCAACTATCCCTATTAATCATTACGTCGATCCTAGAAACCAACAAAATAGAATCGGATGTCCTATTTCATTATTCCATGCTAATGTATTCAAGCGTGAGCCTGCTTTAAACACTCTAATTTTTTCAAGGTAACAGTCCTAATTCCCCGTGACACCAAATTAATGGCATTACGGTTCTTTAGAAGGTGAGAAATCAATAATATCAGTACATACCAACGGCATGACCGAAACATTGATCCCGAAATTCAACTACGAGCTTTTTAACTGCAACAACTTTAATATACGCTATTGGAGCTGGAATTACCGCGGCTGCTGGCACCAGACTTGCCCTCCAA
+
DDDDDIIIIHIIIHIHHIIIHIIGIIIIIIIIIIIIIIIIIIHIIIIIIIHIIIIIIIIIIHIHGHIIIIHIHHHIIIHHIHIIHIIGEHHIIIIIIIIIIIIIIIIIIHIHIHIIIIIIIIHHIIIIIIIIIIIIIHIIIIIIIIIIIIIHIIIHIHHIIIIIIIIIIIIHHIIIIIIIIIIIIIIIIIIIIIIIIIIIIIIIIIIIIIIIIIIIIIIIIIIIIIIHHIIIIIIIIIIIIIIIHGIIIIIIIIIIIIIIIIIIIIIIIIIIIIIIIIIIIIIIIIIIIIIIIIIIIIHHFGIIIIHIIIIIIIIIIIIIIIIIIIIIIIHIIIIIIIIIIIDDDDD
@HISEQ:969:HM2KJBCX2:2:1101:10346:18485 2:N:0:ACTATGCA
GAGATACAGTTCCCAACTATCCCTATTAATCATTACATCGATCCTAGAAACCAACAAAATAGAATCGGATGTCCTATTTCATTATTCCATGCTAATGTATTCAAGCGTAAGCTTGCTTTAAACACTCTAATTTTTTCAAGGTAACAGTCCTAATTCCCCATAACATCAAATAAATGACATTATGGTTCTTTAGAAGGTGAGAACCAATAAAACCAGTACATACCAAGGCATGACCGATTCCTTGATCCCGAAATTCAACTACGAGCTTTTTAACTGCAACAACTTTAATATACGCTATTGGAGCTGGAATTACCGCGGCTGCTGGCACCAGACTTGCCCTCCAA
+
DDDDDIIIIIIIIIIIIIIIIIIIIIIIIIIIIIIIIIIIIIIIIGIIIIHHHIIIIIHIIIIIIIHIHIIIIIIIIIIGIIHIIIF?GHIIIIIIIIIIIIIIIIIIIIIIIIIIIIIIHHIIIIIIIIIIIIIIIIIHIIIIIIIIIIIIHHIIIHIIIIHIHHIIIIIIIIIIIIIIIIIIIIIIIHIIIIIIIGIIIIIIIIIIIIIIIIIIIIIIIIIIIIIIIIIHIIIIIIIIIIHIIIIIHIIIIIIIIIIIIIIIIIIIIIIIHIIIIIIIIIIIIIIIIIIHIIHHIIIIIIIIIIIIIIIIIIIIIIIIIIIIIIIIIIIHIHIIIIIDDDDD
@HISEQ:969:HM2KJBCX2:2:1101:11866:18654 2:N:0:ACTATGCA
GAGATACAGTTCCCCAACTATCCCTATTAATCATTACGTCGATCCTAGAAACCAACAAAATAGGTTCGATCGTCCTATTTCATTATTCCATGCTAATGTATTCAAGCGTTAGCCTGCTTTAAACACTCTAATTTTTTCAAAGTAACAGTCCTGTTTCCCTGCAACACCAAATTAATGACATTACAGTTCTTCAAGAAGGAGGAATCAGTAAAGCCAGTACATACCAGAGGCACGACCAACTTACTAATCCCGAAATTCAACTACGAGCTTTTTAACTGCAACAACTTTAATATACGCTATTGGAGCTGGAATTACCGCGGCTGCTGGCACCAGACTTGCCCTCCAA
+
DCDDDIIIIIHEHHIIIIIIHIHIIIIIIIIIHIIIIGHIHIIIIIIIIIIGHHIIIHHIIIHHHHIIGIHHIGGHIIIIIIIIIIIHGHIH?GHFIIIIIGHEHHHIIIIHIIIIIIHIIHHIGIIHHHIHHHIIIHIIIIIIIIGIIIIHIIIIHGIIHHHIIIGIIIIIIIIIIIIIHHIIIHHIHHHIIIIIIIIIIIIHHHHIHIHIIHEIIIIIIIHFIIIIIIIIIIIIIIIHIIIHIIIIIHIIIHIIIIIIIIIIIIGIIIIIIIHIIIIIIIIHGIIIIHIIIIIIIIIIIIIIIIIIIIIIIIIIIIIIHGIIIIIIIIIIIHGIIIHIIDDDDD
@HISEQ:969:HM2KJBCX2:2:1101:7751:18655 2:N:0:ACTATGCA
GAGATACAGTTCCCCAACTATCCCTATTAATCATTACGTCAATCCTAGAAACCAACAAAATAGGATCAAACGTCCTATTTCATTATTCCATGCTAATGTATTCAAGCGTTAGCCTGCTTTAAACACTCTAATTTTTTCAAAGTAACAGTCCTGTTTCCCTGCAACACCAAATTAATGACATTACAGTTCTTCAAGAAGGAGGAACCAGTAAAGCCAGTGCATACCAGAGGCACGACCAACCTACTAATCCCGAAATTCAACTACGAGCTTTTTAACTGCAACAACTTTAATATACGCTATTGGAGCTGGAATTACCGCGGCTGCTGGCACCAGACTTGCCCTCCAA
+
@D@DDIIIGCGHEHHIIIIIIEHFHHGHHHHHHFHHHGE10EGHFHHIHHHEHEHFHIIEEFH1CGHCEEEHIFCHFCEEEHHHIGHHHHF1GCEGHIHHIIHGHIIIIIHHHHEHGIIIIHHHHHHEHHHHIHIHHCEHHHHHHHHHHGGHHHHEHHEHH?HIHEHIHFIHHHGHHEHHIHHEEHIHFHIIIIIIGHHHHHHHHIIHHHIIIIHIHIHEFGHHHIHIIIHHHFIHHGFFIHHHCH?FHHEHHIHHFIHHGECIIIIIIHCCCCFEHHHHIIIHEHIIIIIHHIIIIHIIHIHIIIIIIHGIIIIHHGIIIIIIIIHHFHGIIIIIHIIIIBBB@?
@HISEQ:969:HM2KJBCX2:2:1101:15805:18644 2:N:0:ACTATGCA
GAGATACAGTTCCCCAACTATCCCTATTAATCATTACATCGATCCTAGAAACCAACAAAATAGAATCTGATGTCCTATTTCATTATTCCATGCTAATGTATTCAAGCGTAAGCTTGCTTTAAACACTCTAATTTTTTCAAGGTAACAGTCCTAATTCCCCATAACATCAAATAAATGACATTATGGTTCTTTAGAAGGTGAGAACCAATAAAACCAGTACATACCAAGGCATGACCGATTCCTTGATCCCGAAATTCAACTACGAGCTTTTTAACTGCAACAACTTTAATATACGCTATTGGAGCTGGAATTACCGCGGCTGCTGGCACCAGACTTGCCCTCCAA
+
@D?@@GHGIFHHHHHH@HIIIIGCGHIIIGHIIIIIIIHIHHIICHHCHEHHHIIIH?GHHHHGIFHIIEHHIIIIIEECHHIIHII?HHFHEHIIIIEHFIIIIIIIIIHHHHHHEHIHHIIHHIHIHHHIIHHHHIIIIIIHIIHHHHHHHHHHGEHHIHIHFHEHIHHIHHHIIHIHIIIIIGIHHHFHFIIHIIIIIIHEIHIIHEHHFIHIIHIIHGIFHIIIIHIHIIIIIFHHFHEEGHIIIIIHGHCIHIIIHHHIIIHIIHHIHCIIIIIIIIIGHHH?HIHHHIIIIIIIIIGHIIIIIIIIIHIHIIHHIIIIIHIIIIHHGIHIIIIHADDDD
@HISEQ:969:HM2KJBCX2:2:1101:5365:19984 2:N:0:ACTATGCA
GAGATACAGTTCCCCAACTATCCCTATTAATCATTACGTCAATCCTAGAAACCAACAAAATAGGATCGAACGTCCTATTTCATTATTCCATGCTAATGTATTCAAGCGTTAGCTTGCTTTAAACACTCTAATTTTTTCAAAGTAACAGTCCAAATTCCCCGCAACACCAAATTAATGGCATTACGGATCATCAGGAAGGAGGAATCAGTGAGACCAGTACATACCAGAGGCATGACCAATCTACTAACCCCGAAATTCAACTACGAGCTTTTTAACTGCAACAACTTTAATATACGCTATTGGAGCTGGAATTACCGCGGCTGCTGGCACCAGACTTGCCCTCCAA
+
@@@DAHHEGHI@HGHFEHGHHHHEEHIHG@HHECHEH1<GHHHIHHFEHEHIHC?E1C@@GHIHCEHIHGFH1DEEGCEECGCH?D?GHEFHEHI?HGHIHHHE@HFHHHHHEHHHEHHHHFHBFCFFH@FHFFHHHHGHHHGIIHHHHF@EIHGEHIHHHEHHHFD0FDG@GEHIIGIIGIIIFIIIIHHEIIHHHHHHEIIGIIIGIGIFG?EIHIHHIFHEHHIIFIIIIIHGIHCHIIIHHHHHEIHIHHGIIIHIIIIHHEIIHIIIIHIIHGIIHHIHIIIIHHIHHHHIIIIHIIIIIIIIIIHIIIHIIIIIIIHEIIIHHIIIIHIIIIIIIDAADD
@HISEQ:969:HM2KJBCX2:2:1101:20264:20131 2:N:0:ACTATGCA
GAGATACAGTTCCCCAACTATCCCTATTAATCATTACGTCGATCCTAGAAACCAACAAAATAGGGTCAAACGTCCTATTTCATTATTCCATGCTAATGTATTCAAGCGTGTGCCTGCTTTAAACACTCTAATTTTTTCAAAGTAACAGTCCTGATTCCCCATGACACCAAATTAATGACATCACAGTTCGTCAGAAGGTAGAAATCAATAATACCAGTGCATACCAGAGGCACGACCAATATATTGATCCCGAAATTCAACTACGAGCTTTTTAACTGCAACAACTTTAATATACGCTATTGGAGCTGGAATTACCGCGGCTGCTGGCACCAGACTTGCCCTCCAA
+
@@@BDFHHHHGHH?1<CHHGHHIIIIHIGH1DH1CFFGGHDC<GHHHCHIHFGHH=GHGHHHIHE1DGHHCHHH0<FGHHEECGH@HIHGCDG1FGE1DCFFEFGGHHCBDCFGH@FHHH@GGFCIHECGGIIIIGIHHHHHHHHGHEGIIIHFGHHIIIIHHHHHGHHCCHIIII9HIGHHH:HHIGIIIIHHGFCIHHHHEGEHIIIIIHIHEHEGIIIIHHFCHHHHHHDFGHIHIIIHHFAHHFFHIHHHHHGIIIIHIHHHIIIHHHHHFIIHHEHHHHGHEIHIHIIIIHHGHGFHFFHFHGHHIIIIIIGIHIHHIEHIIHHHIHGEIHHIHHGABD@@
@HISEQ:969:HM2KJBCX2:2:1101:12938:19816 2:N:0:ACTATGCA
GAGATACAGTTCCCCAACTATCCCTATTAATCATTACGGTGATCCTAGAAACCAACAAAATAGAACCATGCCGTCCTATTCTATTATTCCATGCTAATGTATTCGAGCAAAATGCCTGCTTTAAACACTCTAATTTTTTCGAGGTAAAGGTCCTGGTTCCACATGACACCCAATTAAGGACATCATGCTTCTCCAGAAGGTGAGAAATCAACTGCGACAGTTCATACCCCTTAAGGCACGACCATCACGTCAATCCCGAAATTCAACTACGAGCTTTTTAACTGCAACAACTTTAATATACGCTATTGGAGCTGGAATTACCGCGGCTGCTGGCACCAGACTTGCCCTCCAA
+
D@DBDHC?@HIHIHIFHHHIIGEHHIIEHCHHEEHHHGGHEHHHHHHHFHCGCFGHGECEHIGHHHHCHHI?CECHEHHEHEGHHHHHGHHGIII?GHHHH1HEGIIHIIIIHIIIHHIIHHHHHHHIHHFHHCHGHHIHHHHIIIIIIIIIIIHHHHH@IHIIHHHHHIIIHHHI:HHIIIIIIIHIHIHHCIIHGIHIIIIIIIHHHHIIIIIHIHHHIHIIIHIIHHHHHEIIIIIIHEIHHHFIGIHIIIIIIHIIIIHIIHHIHHIIIIIIIIIHIIIIIIIIIIIIIIIIIHIIIIIIIIIIIIIHIIHHIIIIIHIIIIIGIIIIIIIIIIIIIGIIIIIDDDDD
@HISEQ:969:HM2KJBCX2:2:1101:3830:20415 2:N:0:ACTATGCA
GAGATACAGTTCCCCAACTATCCCTATTAATCATTACGTCGATCCTAGAAACCAACAAAATAGAATCAAACGTCCTATTTCATTATTCCATGCTAATGTATTCAAGCGCGAGCTTGCTTTAAACACTCTAATTTTTTCAAAGTAACAGTCCTGATTTCCCGCGACACCAAATTAATGACATCGTGGTTCGTCAGAAGGGAGAAACCAATAATGCTAGTACGTACAAAGTACGACCGACATATTAGTCCCGAAATTCAACTACGAGCTTTTTAACTGCAACAACTTTAATATACGCTATTGGAGCTGGAATTACCGCGGCTGCTGGCACCAGACTTGCCCTCCAA
+
DDDDDIIIIIHIIIIIIIHIIIIIIIIIIIIIIIIIIIIIGHIIGHIIIHIHIIIIIIIGIIGIIIIIIIICHHHIIIIIIIIHHHIIHIIIFIIIIIGIIIIIIHIIHHHIIIIIHIIIIHHHIHIIHHIIIIIIHIIIIIIIIIIIIHIIHIIIIIIIIIIIIIGIIIIIIIIIIIIHIGIIIIIIIIIIIIIIIIIIIIIIIIIIIIHIIIIIIIIIIIIIIIIIIIIIIIHIIIIIIIHIIIIIIIIIIIIIIIIIIIIIIIIIIIIIHIIIIIIIIIIIHIIIIIIIIIIIIIIIIIIIIIIIIIIIIIIIIIIIIIIIIIIIIIIIIIIIIIIDDDDD
@HISEQ:969:HM2KJBCX2:2:1101:13827:20864 2:N:0:ACTATGCA
GAGATACAGTTCCCCAACTATCCCTATTAATCATTACGGTGATCCTAGAAACCAACAAAATAGGATCAAACGTCCTATTTCATTATTCCATGCTAATGTATTCAAGCGTTAGCCTGCTTTAAACACTCTAATTTTTTCAAAGTAACAGTCCTGTTTCCCTGCAACACCAAATTAATGACATTACAGTTCTTCAGAAAGGAGGAATCAGCGAAGCCAGTACATACCAAAGGCACGACCAACCTGCTAACCCCGAAATTCAACTACGAGCTTTTTAACTGCAACAACTTTAATATACGCTATTGGAGCTGGAATTACCGCGGCTGCTGGCACCAGACTTGCCCTCCAA
+
D<DDAHHIIHHHHEHHHHHHHHEHIGHGHHIHIEHHIFIFHHHIIIIIIIHFHIIEHGEHHHH?GHCCEHHIEF=GIHFHHHIIIHHI1G?CCGHHGHHHIIHHGHEIIIHHIIHIHIIHF?HHGIIIHHIIHHHHHHF?HIIHHHHHGHH?EHHHGHIIIHIIIHHHHHHHIHGIIIIIHHHHGIIHHIIIIHIIIIIHIHIIIIIIIHIIIIIIHHGIHHHCIHEEIHHHHHDIHHHIIIIHHIIHH<GIIIIIIIHHHIIHHHHHCIIIIHHIIHIIIHIHIIIHIIHIIIHIHHGIIIIIIIIHHIIIIIIIIIIIIHIIIIIIIIHIHHIIIIHIIDCDDD
@HISEQ:969:HM2KJBCX2:2:1101:6885:19134 2:N:0:ACTATGCA
GAGATACAGTTCCCCAACTATCCCTATTAATCATTACGTCGATCCTAGAAACCAACAAAATAGAATCAAACGTCCTATTTCGTTATTCCATGCTAATGTATTCAAGCGTGAGCCTGCTTTAAACACTCTAATTTTTTCAAAGTAACAGTCCTGATTCCCCATGACACCAAATTAATGACATCATGGTTCGTCAGAAGGTAGGAATCAATAATACCAGTACGTACAATAGCACGACCAATAAATTGATCCCGAAATTCAACTACGAGCTTTTTAACTGCAACAACTTTAATATACGCTATTGGAGCTGGAATTACCGCGGCTGCTGGCACCAGACTTGCCCTCCA
+
D@D0DHHIICF?HHIIHHFH?FHHIIIIIIIIIIIIIIIGHHHIHHHIIIIIIIIIFHHHIHHEHIIHHHHHHEHIHIHFHEFHHHIIHHHCCEHHIIIIIEHHIHHIHHHHCHHHIIIIHHHHHHIIHIIIIIHIHIIIIIHHGGHHHHIIIEIHGHIHHGHFHF0HHHHCHHIIIHHHHHHHEEGHHIHHHHHIIHHIHHIHHHIHCHH@GEGIHHIHHEHHHHGIHHIIIHEIHGCGHHIIIHEHE@?IHGHGHHHIIHHHHGHEIHHIIIHIHIIIIIIHHGHIIIIIIIIIHIHHHIIIIHHIIHGCF<IIHIGIIIIHIHIIHHHGGHHIHHH@ABDA
@HISEQ:969:HM2KJBCX2:2:1101:13480:21400 2:N:0:ACTATGCA
GAGATACAGTTCCCCAACTATCCCTATTAATCATTACGTCAATCCTAGAAACCAACAAAATAGGATCGAACGTCCTATTTCATTATTCCATGCTAATGTATTCAAGCGTTAGCCTGCTTTAAACACTCTAATTTTTTCAAAGTAACAGTCCTGTTTCCCTGCAACACCAAATTAATGACATTACAGTTCTTCAGAAAGGAGGAATCAGCGAAGCCAGTGCATACCAGTGGCACGACCAACCTGCTGACCCCGAAATTCAACTACGAGCTTTTTAACTGCAACAACTTTAATATACGCTATTGGAGCTGGAATTACCGCGGCTGCTGGCACCAGACTTGCCCTCCAA
+
DDDDDIIIIIIIIIIIIIIIIGIHIGIIIGHIIIIIIIIIIIIGIHHHIHIHHHIIIIGIIHIIIIIHIIIGIGIIIIIIGIIIIIHHHHHIGIIFIIHIHGHIIIIIIIIIIIHIIIIIIHIIIIIIIIIIHIIIIIIIIIHIIIIIIIIIIIIIIIHIIIIIIHEIIIIIIIIHIIIHHHIIIIIIIIIIIIIIIIIIIHIIIIIIIIIIIIIIIIIIIIIIIIIIIIIIIIIHHIHIIIIIHIIIHIIIIHIIIIIIIIIIIIIIIIIIIIHIGIIIIHIIIIIHIIIIHIIIIHIIIIIIIIIIIIIIIIIIIIIIHIIIIIIIIIIIIIIIIIIIIDDDDD
@HISEQ:969:HM2KJBCX2:2:1101:10208:21986 2:N:0:ACTATGCA
GAGATACAGTTCCCCAACTATCCCTATTAATCATTACATCGATCCTGGAAACCAACAAAATAGGATCGTCGTCCTATTCCATTATTCCATGCTAATGTATTCAAGCGTTAGCCTGCTTTAAACACTCTAATTTTTTCAAAGTAACAGTCCTGTTTCCCCGCAACACCAACTTAATGGCATTACGGTTCTTCAAGAAGGAGGAATCAGCAAAGCCAGTGCATACCAGTGGCACGACCAACTTGCTGACCCCGAAATTCAACTACGAGCTTTTTAACTGCAACAACTTTAATATACGCTATTGGAGCTGGAATTACCGCGGCTGCTGGCACCAGACTTGCCCTCCAA
+
DDDDDIIIIIIIIIIIIIIIHIGIIIHIIIHIHIIIIIIHHIIIIIIHIIHIIIIIIIIIIIF?GHIHHIIIIHIIIIIIIIIHIIHFHHHGIIIIIIIHGIIIGHIHIIIIIIIIIIHIHIIIIIIIIHHIIIIIIIHIIIIHHIIIIIIIIIIIIIIIIIIIHHHIIIIIIIIIIIIIIIIIIGIHIIIIIIIIIIIIIIIIIIIIIIIIIIHIHIIIIIIIIIIIIIIIIIIIIIIIIHGDIIIIIIIIIIIIIIIIIIIIHIIIIIIIIIIIIIIIIIIIIIIIIIIIIIIIIIIIIIIIIIIIIIIIIIIIIIIIIIIIIIIIIIIIIIIIIIIIDDDDD
@HISEQ:969:HM2KJBCX2:2:1101:11588:21866 2:N:0:ACTATGCA
GAGATACAGTTCCCCAACTATCCCTATTAATCATTACGGTGATCCTAGAAACCAACGAAATAGAATCAGTCCGTCCTATTTCATTATTCCATGCTAATGTATTCAGACGATAGTCTGCTTTAAACACTCTAATTTTTTCAAAGTAACAGTCCTGATTTCCCATCACACCAAATAAATGGCATGAAAGTTCCTCAGAAGGTAGAGATCCATCTCACCAGTGCAGACAATTAAGCCTGACCAATGGGTAGACCCCGAAGTTCAACTACGAGCTTTTTAACTGCAACAACTTTAATATACGCTATTGGAGCTGGAATTACCGCGGCTGCTGGCACCAGACTTGCCCTCCAA
+
DDCDDIIIIIIIIIIIIIIIIIHHIIIIIIIHIHHHHHIIGIHEHHIIIIHHHFHIHIHH1DFHHIHHIIIEEHIIHIHGHIIHHHIHHHIIGIGCGCIHHGIIIIIIIIIIIIIIIIHHIHHIIHIIHHHIIIHHIHIHHHIHHIHHHHHIIHIHIIIHIIIIHIIHGIIIIIIIIIIIIIIIGIIIIIIIHHHIIIIHIIHIIHIGIHIIIIIIIIIIIIIIIIIIIIIIIIIIIIIIIIIIHHFIIIIHIIIIIIIIIIIIIIIIIIIIIIIIIIIHIIIIIIGIIIIIIIIIIIIHIIIIIIIIIIIIIIIIIIIIIIIIIIIIIIIIIIIIIIIIIIIDDDDA
@HISEQ:969:HM2KJBCX2:2:1101:9054:21286 2:N:0:ACTATGCA
GAGATACAGTTCCCCAACTATCCCTATTAATCATTACGTCGATCCTAGAAACCAACAAAATAGAATCAAACGTCCTATTTCATTATTCCATGCTAATGTATTCAAGCGTAAGCCTGCTTTAAACACTCTAATTTTTTCAAAGTAACAGTCCTGATTCCCCACGACACCAAATTAATGACATCGCGGTTCTTCAGAAGGTAGGAACCAATAATGCCAGTACGTACCGAGGCACGACCGACAGTCTGATCCCGAAATTCAACTACGAGCTTTTTAACTGCAACAACTTTAATATACGCTATTGGAGCTGGAATTACCGCGGCTGCTGGCACCAGACTTGCCCTCCAA
+
DDDDDIIIIIFHHIIIHIIIHIIIIIIIIIIIIIIIIIIIIIIIHIIIIIIIHIHIIIIIIIIIIHIIIIIIIHIIIIIIIIIIHIIIIIIIIIIIIIHHIHHHIIIIIIIGIIIIIIIIIHIIIIIIIIFHIIHIIHIIIIIIIIIIHIIHHHGHIIIIIIIIIIIIIIIHIIIIIIIIHIIIIIIIIIIIIIIIIIIHIIIIIIIIIIIIIIIIIIIHIIIIIIIIIIIIIIIGIIIIIIHGIIIIIIIIIIHIIHIIIIIIIIIIIIIIIIIIIIIIIIIIIIIIIIIIIIIIIIHIIIIIIIIIIIIIIIIIIIIIIIIIIIIIIIIIHIIIIIIICDDDD
@HISEQ:969:HM2KJBCX2:2:1101:20758:21496 2:N:0:ACTATGCA
GAGATACAGTTCCCCAACTATCCCTATTAATCATTACATCGATCCTAGAAACCAACAAAATAGAATCGGATGTCCTATTTCATTATTCCATGCTAATGTATTCAAGCGTGAGCCTGCTTTAAACACTCTAATTTTTTCAAGGTAACAGTCCTAATTCCCCGTGACACCAAATTAATGGCATTACGGTTCTTTAGAAGGTGAGAAATCAATAATATCAGTACATACCAACGGCATGACCGAAACATTGATCCCGAAATTCAACTACGAGCTTTTTAACTGCAACAACTTTAATATACGCTATTGGAGCTGGAATTACCGCGGCTGCTGGCACCAGACTTGCCCTCCAA
+
DDDD@EEHHHHHHHHHHHHH?GHIIIIHIIIHEHII<FHHHIHHGHHHIFH1CFHCHHIGIGHIIHIGDHHH@FHHIIIG@GHHHEEH1FHI?HEHHIIHHIGIIIIHEHHIHIIFHCHHHHIHFIIHGIHEHHHIHIIIIHIHHHIHHHHIHHHHDGIIIIIIIHEIIIIHIIIIIHFHIIIHIIIIIIIHIIIIIIIHIIIIIIIIIIIIIHIIIIHIIIIIIIIIIGGIHIIIIIGIIIGIHDIIIIGIIIIIIIIIIIHHIIIIIIIIIIIIIIIIIIIIIIIIIIIIIIIIIIIIIIIIIIIIIIIIIIIIIIIIIIIIIIIIIIIIIIIIIIIHIHDDDDD
@HISEQ:969:HM2KJBCX2:2:1101:14440:22516 2:N:0:ACTATGCA
GAGATACAGTTCCCAACTATCCCTATTAATCATTCCATCAATCCTAGAAACCAACAAAATAGAATGCGATGTCCTATTTCATTATTCCTTGCTAATGTATTCAAGCGTGAGCCTGCTTTAAACACTCTAATTTTTTCAAGGTAACAGTCCTAATTCCCTATAACATCAAATAAATGACATTATAGTTCTTTAGAAGGTGAGAACCAATAAAATCAGTACATACCAAGGCATGACCAACTAATTGATCCCGAAGTTCAACTACGAGCTTTTTAACTGCAACAACTTTAATATACGCTATTGGAGCTGGAATTACCGCGGCTGCTGGCACCAGACTTGCCCTCCAA
+
DDDDDIIIHIIIIII10111<G1<1D1D1<11<11<1<<111<111<DCEH1D1<DHH?1<1<1<1DC0101<111<F11<D<1D1CG11111<II99IHEHIIIIIIIIHHIHGIIIIHHHI9II9HG9HHHIHF9IIIIIG9IHHII7IIHHG?III9IIHHI9:IIH8IIIIGIIIIHIHHGIIGIIGIGIIIGHGIIIIIIIIIIIIIGIIGGIHIIFIFIIIGGGHGIIIIIGGIIHFGIIIIGGIIIIHIIIIIIIIIIIIIIIIIIIIIIHIIIIIIIIIIIIIIIIIIIIIIIIIIIIGIIIIIIIIIIIIIIIIIIIIIIIIIIIIIIIIDDDDD
@HISEQ:969:HM2KJBCX2:2:1101:4699:23315 2:N:0:ACTATGCA
GAGATACAGTTCCCCAACTATCCCTATTAATCATTACGGTGGTCCTAGACCAACAAAATAGAACCAACGTCCTATTCTATTATTCCATGCTAATCTATTCAAGCAAAAGCCCGCTTTAAACACTCTAATTTTTTCAAGGTAATGGTCCTGGTTCCCCGGCACACCCAGTTAAGGACATACCGGCTCACCAGAAGGATAGACCCGACAACAGACAGTACTCGCCAGAGACGGACCGCCCGGTCAGGCCTAAAATTCAACTACGAGCTTTTTAACTGCAACAACTTTAATATACGCTATTGGAGCTGGAATTACCGCGGCTGCTGGCACCAGACTTGCCCTCCAA
+
DDDDDIIIIIIIIIIIIIHIIIIIIIIIIIIIIIIIIIIIIIIIIIIHIHHHHIIIIGHHGHIIIGIIIIIIIIHHHIIIIIHHIHIIHHIIIIIIIIHIIIHHIHIIHIIIIIIIHIIIIIIIIHIIIIIIIIIIIIIIIIIIIIHIIHHHHIIIIIIIIIIIIHIIIIIIIIIIIIIIIIIIIIIIIIIIIIIIIIIIIIIHIIIIIIIIIIIIIIIIIIIIIIIIIIIIIIIIIHHIHIIIIIIIIIIIIHIIIIIIIIHIIIIIIIIIIIIIIIIIIIIHIIIIIIHIIIIIHIIIIIIIIIIIIIIIIIIIIIIHIIIHIIIHIIIIIIIIIIDDDDD
@HISEQ:969:HM2KJBCX2:2:1101:3732:23597 2:N:0:ACTATGCA
GAGATACAGTTCCCCAACTATCCCTATTAATCATTACGTCAATCCTAGAAACCAACAAAATAGAATCAAACGTCCTATTTCATTATTCCATGCTAATGTATTCAAGCGTAAGCCTGCTTTAAACACTCTAATTTTTTCAAAGTAACAGTCCTGATTCCCCACGACACCAAATTAATGACATCGTGGTTCTTCAGAAGGTAGGAACCAATAATGCCAGTGCGTACCGAGGCACGACCGACAATCTGATCCCGAAATTCAACTACGAGCTTTTTAACTGCAACAACTTTAATATACGCTATTGGAGCTGGAATTACCGCGGCTGCTGGCACCAGACTTGCCCTCCAA
+
DDDDDIIIHHIIIIIIIIEEHHIGHIIIGIIIIIIIIIIIIIIIGIIHIIIHFHHIIIIHIIIIIHHIIIIIHIIIIHGIIIIIIIGIIHHIIIHIIIIIIIIIIHIIIIIIIIIHIGHIHIIIIIHIHHHHHIIIIIIIIHHHIIIIIIHIIIIHIHHIIIHIIIHGIIIIIIHHHHIIHHIIIIIIIIIIIHIIIHIIHIIIIIIIIIIIHIIIIIIIHHIHIIIHIIIIIIIIIHIIHGHHIIIIIIIIHIIIIIHIIIIFIIGIIIIIIHIIIIIIIIHIHFIIIIIIIIIIIIIIIIIIIIIIIIIIIHIHIIIIIIIIHIIIIIIIIIIIIIHIDDDDD
@HISEQ:969:HM2KJBCX2:2:1101:21245:23550 2:N:0:ACTATGCA
GAGATACAGTTCCCAACTATCCCTATTAATCATTACATCGATCCTAGAAACCAACAAAATAGAATCGGATGTCCTATTTCATTATTCCATGCTAATGTATTCAAGCGTGAGCCTGCTTTAAACACTCTAATTTTTTCAAGGTAACAGTCCTAATTCCCCGTGACACCAAATTAATGGCATTACGGTTCTTTAGAAGGTGAGAAATCAATAATATCAGTACATACCAACGGCATGACCGAAACATTGATCCCGAAATTCAACTACGAGCTTTTTAACTGCAACAACTTTAATATACGCTATTGGAGCTGGAATTACCGCGGCTGCTGGCACCAGACTTGCCCTCCAA
+
AADDAHEHHDFHGHFHHHHH?GHFHGHGHE@HCGHHHE?EF1DC1D@FFE@?CHDHHFC@GEHHECEHFDC@1C@111FEHHHHHECEH?E?FFH?HGHGIIIHEHHFHHEGIHH?HHHHGHBFHFHIH?HHIHHHBDGHHHHHHFHFHIHIHGIGIIIIIIIHHGIHHHHHGHHIIIHIHHIIHHCIIIIIHIIIHHIIHHIIIIIIIIIIII<IIIHHHIHIIIIIHIHHIIIGIIIIHIHHDHHIIIIIIIIIIIIIIIIHIHIIIIIHEHDIIIIIIHHIIIHHHHHHHEIIHHEIIIIHIHIIHHHGIHHHIHIHHHIIIIIIHIHGHDIIIHIIIDDDDD
@HISEQ:969:HM2KJBCX2:2:1101:16446:23778 2:N:0:ACTATGCA
GAGATACAGTTCCCCAACTATCCCTATTAATCATTACGTCGATCCTAGAAACCAACAAAATAGAATCAAACGTCCTATTTCATTATTCCATGCTAATGTATTCAAGCGTGAGCCTGCTTTAAACACTCTAATTTTTTCAAAGTAACAGTCCTGATTCCCCACAACACCAAATAAATGACATCATGGTTCGTCAGAAGGGAGAAACCAACAATGCCAGTACGTACCTAGGCACGACCGACATGATGGTCCCGAAATTCAACTACGAGCTTTTTAACTGCAGCAACTTTAATATACGCTATTGGAGCTGGAATTACCGCGGCTGCTGGCACCAGACTTGCCCTCCAA
+
DDDDDIIIIIIIIHIIIHHIIIHIGHHHHCHHIIIHFHIGHII@HHIIIIIIIIIIIIGIHHIHIIFHIHIFICHHHHIIHIIIEHHCCGHIIIIIHHIIIHIIIIIIHIIIIFHIIIIIIIHIIIIIIIIHIIIIIIIIIIIIIHIIHIIIIIHHIIIIIIIIIIIIIHIIIIIIIIIIIIIIIIIIIIIIIIIHIIIIIIIIIIIIIIIIIIIIIIIIIIIIIIIIIIIIIIIIIIIIIHGEIIIIIIIIIIIIIIIHIIHHIIIIIIIIIIIIIIIIIIIIIIIIIIIIIIIHGHIHIHIIIIHHIIIIIIIIIIIIIIIIIIIIIIIIIIIIIIIIDDDDD
@HISEQ:969:HM2KJBCX2:2:1101:11032:23800 2:N:0:ACTATGCA
GAGATACAGTTCCCCAACTATCCCTATTAATCATTACGTTGATCCTAGAAACCAACAAAATAGAATCGAACGTCCTATTTCATTATTCCATGCTAATGTATTCAAGCGCGTGCCTGCTTTAAACACTCTAATTTTTTCAAAGTAACAGTCCTGACTCCCCACAACATCAAATTAATGACATCATGATTCATCAGAAGGGAGAAATCAATGACATTAGTACGTACCGAAGGCACGACCGACGTATTGATCCCGAAATTCAACTACGAGCTTTTTAACTGCAACAACTTTAATATACGCTATTGGAGCTGGAATTACCGCGGCTGCTGGCACCAGACTTGCCCTCCAA
+
@@DDDIIIGFHHFIIIIIIIIHIIIIGHIIIIIIIIIHHIGIIIIIIIIIIIIIHIHIIIIHCHHHIIHHHDHIIIIIIHIIIIIIHGHIHHIIIGHIIHIHHIHIICDHHIIGEHIHHHIHHIIHIIIIIIIIIIHHIIIIIIIIHHHIIHIGHIIHIIIIIIIHEHHIIIHIIHIHHHFIHGIIHHGIIIIIIIIHIIIIIIIIIIIIIIHIIIIIIIIHIHIIIII=IIIHHHHIIIHFHHFIIHHCIIIIIHIIIIIIHIIIIIIIIIIIHIHIHIIIHGIIIHIIIIHHIIIIIIIIIIIIIIHIIIIIIIIIIIIIIIIIIIIIIGHIIIIIIIIDDDDD
@HISEQ:969:HM2KJBCX2:2:1101:2751:24658 2:N:0:ACTATGCA
GAGATACAGTTCCCCAACTATCCCTATTAATCATTACGTCAATCCTAGAAACCAACAAAATAGGATCAACGTCCTATTTCATTATTCCATGCTAATGTATTCAAGCGCGAGCCTGCTTTAAACACTCTAATTTTTTCAAAGTAACAGTCCTGATTCCCCACCACACCAAATTAATGACATGATGGTTCGTCAGAAGGTAGAAATCAGTAACACCAGTACGTACCGAAGGCACGACCAGCGTACTAATCCCGAAATTCAACTACGAGCTTTTTAACTGCAACAACTTTAATATACGCTATTGGAGCTGGAATTACCGCGGCTGCTGGCACCAGACTTGCCCTCCAA
+
DDDADHHGIHIGGHHHHIIIGIIIIIGIEHHE@HIIHIICHGE@CCCHIHHEECFHEHHHHHHIIIIGH@GHI=GEHEFHIHIHIHIFHIHHCGCHGIHIIIIIHIIIIIIHGIHHFHIHHHHHIGHHCHHIHHHIIHCFHHHHHIHHIIIIHEHIIIIIIIHHEHIIIIHIIIIIIIIIIIIIIHHIIIIIIHHIIIHHIIIIIIIIHIIIIIIIIIIIIIIIIIIIIIIIIIHIIIIIIHHCHHHIIHIIIIHIIHHIHIIIIHIIIIIIIIHIIIIIIIIIIIIIIIIIIIIIIIIHIIIIIIIIIIIIIIIIIIIIIIIIIIIIIIIIIIIHIIIIDCCDD
@HISEQ:969:HM2KJBCX2:2:1101:19405:23168 2:N:0:ACTATGCA
GAGATACAGTTCCCCAACTATCCCTATTAATCATTACGGTGATCCTAGAAACCAACAAAATAGAATCATGCCGTCCTATTTTATTATTCCATGCTAATGTATTCAAGCAAAATGCCTGCTTTAAACACTCTAATTTTTTCAAAGTAAAGGTCCTGGTTCCTCGCGGCACCCAATTAAGGACATCGCGGTTCTCCAGAAGGTGAGAAATTGACTACACCAGTTCATACCCCTTAAGGCACGACCGATGTGTCAATCCCGAAATTCAACTACGAGCTTTTTAACTGCAACAACTTTAATATACGCTATTGGAGCTGGAATTACCGCGGCTGCTGGCACCAGACTTGCCCTCCAA
+
DD@@BCEHHCGHHIEHHIIIIIIIIIHGHIIHEHHIIH@DEEHICHHHHCGHHH@HHHHECE@F1<<CC<C1/<FHGIHECGCHHIFEHE@<FHHIIIEHG<GIIIHHIIHHHIHEHIIHHHIIIHIIHGHHHC@CHHIHEH@IIHGHIFHIHIIHHHIHHDHHIIIHFHIHHHHIIHIIIIHIIIII>GHHIIIIIIIIIIIHHIIIHIIIIIIIHIII<IHHHEGIIIIII<I2IHIIHIHIIIIIIIHIIIIIIIIHHGGIIIIIIHHHHIIIIIIIHIIIIIIIIIHHIIIIIIIIIIIIGHIIHIIIIIHHIIIIIIIIIIIIIIIIIIIIIIIIIIIIIIIDDDDD
@HISEQ:969:HM2KJBCX2:2:1101:11702:24063 2:N:0:ACTATGCA
GAGATACAGTTCCCCAACTATCCCTATTAATCATTACGTCGATCCTAGAAACCAACAAAATAGAATCAAACGTCCTATTTCATTATTCCATGCTAATGTATTCAAGCGTGCGCCTGCTTTAAACACTCTAATTTTTTCAAAGTAACAGTCCTGATTCCCCACGACACCAAATTAATGACATCGCGGTTCTTCAGAAGGTAGGAACCAATAATGCCAGTGCGTACCGAAGCACGACCAACAATTTGATCCCGAAATTCAACTACGAGCTTTTTAACTGCAACAACTTTAATATACGCTATTGGAGCTGGAATTACCGCGGCTGCTGGCACCAGACTTGCCCTCCAA
+
DDDA@@GH@C1C@C@@GH1C@1D1D<<<<DCCFHE@F11<C/11<<GCGHC1<1<<CCGE11DGFHHHHH10<<<C1<C1DCDH1<D?CC1<1<<HFEHIIHHHHHGHDIIGHHH?EHHHHFCIIHHGFF1DIGGHIIIIIIIIHHEGH8HAG@GHC?E@HIIIHGEHHIIHIIHIIIIHHIIGIIIHHIIIIIHFIIIIH;<IIHIIIIHHG0HIIIIHFIHGIIIGIHHIHIIHIIHCFHHFGIIGGGIIIIIIIIIIIIIIIIIIIIIIIHIIIIIIIHIIIIIHIIHIIHHGHHIHIIIIIIIIIIIIIIIIHIIIIIIIIIHIIIIIIIIHIHIHBCDDD
@HISEQ:969:HM2KJBCX2:2:1101:8990:25156 2:N:0:ACTATGCA
GAGATACAGTTCCCCAACTATCCCTATTAATCATTACGGTGATCCTAGAAACCAACAAAATAGAATCATGCCGTCCTATTTTATTATTCCATGCTAATGTATTCAAGCAAAATGCCTGCTTTAAACACTCTAATTTTTTCAAAGTAAAGGTCCTGGTTCCCCGTGACACCCAATTAAGGGCATCGCGGTTCTCCAGAAGGTGAGAAATTGACTACACCAGTTCATACCCCTTAAGGCACGACCGATGTGTCAATCCCGAAATTCAACTACGAGCTTTTTAACTGCAACAACTTTAATATACGCTATTGGAGCTGGAATTACCGCGGCTGCTGGCACCAGACTTGCCCTCCAA
+
@?DDDIIIIIIHIHIEHHIIIIFHHIIIIIIGHIHIIIIIHEHEHIIIHEHIHHIIIIHGHHFIIIIIIIFHIHHGHIIHIIIIIIIF<DGHEFHHIIGIIGHHHIIIIIIIIHHIIHGIIIHHHHHIIHHHHHHHHHHHHHEIHHHHIHIHIIIHHHEHHIIIHIIIIHIIIGIIIIIIIIIIGIIIIIIIIIIIIIIIIIIIIIIHIIIIIIIIIIIIIIIIIIIIII=IIIIIIIIIHIIHIIIIIHHIIIIIIIIIIIIIIIIIIIIIIIIIIIIIIIIIIIIIIIIIIIIIIIIHIIIIIIIIIIIIIIIIIIHIIIIIIIIIIIIIIIIIIIIIIIIHIIIDDDDD
@HISEQ:969:HM2KJBCX2:2:1101:19937:25117 2:N:0:ACTATGCA
GAGATACAGTTCCCCAACTATCCCTATTAATCATTACGTCGATCCTAGAAACCAACAAAATAGAATCAAACGTCCTATTTCATTATTCCATGCTAATGTATTCAAGCGCGAGCCTGCTTTAAACACTCTAATTTTTTCAAAGTAACAGTCCTGATTTCCCACGACACCAAATTAATGACATCGTGGTTCGTCAGAAGGTAGGAATCAATTTGACCAGTACGTACCGAGGCACGACCGATCAACTGATCCCGAAATTCAACTACGAGCTTTTTAACTGCAACAACTTTAATATACGCTATTGGAGCTGGAATTACCGCGGCTGCTGGCACCAGACTTGCCCTCCAA
+
DBDDDIIIFHHIIIIIIIGIIIIIIIIIIIIIIHIIIFHIIIIHHHHIIIIIIHHIIIIIHIIIIIIIIIHIHHIIIIIHHGIIIIIIHHIIHIIIIIIIIGIIIHDGHIIIIIIIIIHIIIIIIIIIIIHIHIIIIIHHHHIIIIIIIIIIIIIIIIHIIIIIIIIHIIHIIIHHHHHIIIIHHHHIIIIIIIIIIIIIHHIIIIIIIIHIIIIIIIIIIIIIIIIIIIIIIIIIIIIIIIHHIHHHIHHIIIIIIIIIIIIHIIIIIIIIIIIIIIIIIIIIIIIIIIIIIIIIIIIIIIIIIIIIIIIIIIIIIIIIIIIIIIIIIIIIIIIIIIIIDDDDD
@HISEQ:969:HM2KJBCX2:2:1101:17451:25655 2:N:0:ACTATGCA
GAGATACAGTTCCCCAACTATCCCTATTAATCATTACGTTGATCCTAGAAACCAACAAAATAGAATCGAACGTCCTATTTCATTATTCCATGCTAATGTATTCAAGCGCGTGCCTGCTTTAAACACTCTAATTTTTTCAAAGTAACAGTCCTGACTCCCCACAACATCAAATTAATGACATCATGATTCATCAGAAGGGAGAAATCAATGACATTAGTACGTACCGAAGGCACGACCGACGTATTGATCCCGAAATTCAACTACGAGCTTTTTAACTGCAGCAACTTTAATATACGCTATTGGAGCTGGAATTACCGCGGCTGCTGGCACCAGACTTGCCCTCCAA
+
DDDDDIIIIIIIIIIIIIIIIIIIIHIIHIIIIIIIIIIIIIIIIIIIIIIIIIIIIHIIIIIHIIIIIIIIIIIIIIIIIIIIHFHEHIIIIIIIIIIIIHIIIIIIIIHHIIIIIIHHHHHIIIIIIIIIIIIIIIIIIIIIIIIIHHIIIIIIIIIIIIIIHIHIIIIHIIIIIIIHIIIIIIIIIIIIIIIIIIIIIIIIIIIIIIIIIHHIIIIIIIIIIIIIIIIIIIIIIIIIIIIHGIIIIIIIIIIIIIIIIIIIIIIIIIIIIIIIIIIIIIIIIIIIIIIIIIIIIIIIIIIIIIIIIIIIIIIIIIIIIIIIIIIIIIIIIIIIIIIIIDDDDD
@HISEQ:969:HM2KJBCX2:2:1101:16874:26124 2:N:0:ACTATGCA
GAGATACAGTTCCCCAACTATCCCTATTAATCATTACGTCGATCCTAGAAACCAACAAAATAGAATCAAACGTCCTATTTCATTATTCCATGCTAATGTATTCAAGCGTACGCCTGCTTTAAACACTCTAATTTTTTCAAAGTAACAGTCCTGATTCCCCACGACACCAAATTAATGACATCGCGGTTCTTCAGAAGGTAGGAACCAATAATGCCAGTACGTACCGAAGCACGACCAACAATTCGATCCCGAAATTCAACTACGAGCTTTTTAACTGCAACAACTTTAATATACGCTATTGGAGCTGGAATTACCGCGGCTGCTGGCACCAGACTTGCCCTC
+
DDDDDIIIIFGHHIIIIIHIHIIIIIIIIIIIIIIIIIIIIIIIIHHIIIIIIIIIIIIIIIIIIIIIIIIIHHIHIIHGHHIIIHIIIIIIIIIIIIHHIIIIIIIIIIHHIHHIHIIHIIIHIIIIIIIIIIIIIIIIIIIHHHHHHIIIIIIIHIIIIIIIIIIIIIHIIIIIIIIIIIIIIIIIIIIIIIIIIIIIIIIIIIIIIIIIIIIIIIIIIIIIIIIIIIIIIIIIIIHIIIIIIIIIIIIIIIIIIIIIIIIIIIIIIIIHIHIIIIIIIIIIIIIIIIIHHIIIIIIIIIIIIIIIIIIIIIIIIIIIIIIIIIIIIIIIIIIIIDDDDD
@HISEQ:969:HM2KJBCX2:2:1101:17185:25957 2:N:0:ACTATGCA
GAGATACAGTTCCCCAACTATCCCTATTAATCATTACTTCAGTCCTAGAAACCAACAAAATAGAACTAAAGTCCTATTCCATTATTCCATGCTAATATATTCAAGCAAACATGCCTGCTTTAAACACTCTAATTTTTTCAAAGTAAAAGTCTTGGATCCCTAGCGCACTCAATTAAGAGCACACTAGTTCCCCAAAAGGAAAAGCCCAAAGTTGCAGTACAAACCTTTCGGTTGACGGCAACTATAAGCCCAAAATTCAACTACGAGCTTTTTAACTGCAACAACTTTAATATACGCTATTGGAGCTGGAATTACCGCGGCTGCTGGCACCAGACTTGCCCTCCAA
+
DDDDDIIIIIIIIHHIIIIHHIIIIIIIIHEGGHHIIIIIIIIHIHHIIIIHIIIIIICHIHHIIIIIIICGHHIIIIIHIHIIIIHIHHEEHIIIIIIIIIHHHIIIIIIIIIIIIIHHHHIIIIIIIIIIIHIIIHIIIIIIIIIIIGIIIIIIIIHIIIIHIHHIIHIIIIIIIHIIIIIIIIIIIIIIIIIIIIIIIIIIIIHIIIIIIIIIIIIIIIIIIHCIIIIIIIIIIIIIIHIHHIIIHIIIIIIIIIIHIIHIIIIIIIIIIIIIIHG<IIIIIIIIIIIIIIIIIIIIIIIIIIIIIIIIIIIIIIIIIIIIIIIIIIIIIIIIIIIIIDDDDD
@HISEQ:969:HM2KJBCX2:2:1101:14750:27027 2:N:0:ACTATGCA
GAGATACAGTTCCCCAACTATCCCTATTAATCATTACGGTGATCCTAGAAACCAACAAAATAGAACCATGCCGTCCTATTCTATTATTCCATGCTAATGTATTCGAGCAAAAATGCCTGCTTTAAACACTCTAATTTTTTCAAGGTAAAGGTCCTGGATCCGCAAGACACCCAATAAAGGACATCAAGTTTCTCCAGAAGGTGAGAAATCAACAGTAACAGTTCATACCCCTTAAGGCATGACCATCACGTCAATCCCGAAATTCAACTACGAGCTTTTTAACTGCAACAACTTTAATATACGCTATTGGAGCTGGAATTACCGCGGCTGCTGGCACCAGACTTGCCCTCCAA
+
DDDDDIIIIHIIIIIIIIIIHIIIIIIIIIIIIIIIIIGIIHHIIIIIIIIIIHIIIIIGIIIHHIIIIIIIIHIIIHIHIIIIIIIIIECHHIIIIEHHIHIIHIIFHIIIIIIIIIHHHHIIIIIIIIHIIHIIIIIHIIIIIIIIIIIHIIIIIIIIIIIIIIHIIIIIIIIIIHIIIIIIIIIIIIHIIIIIIIIIIIIIIIIIHIIIIIIIIHIIIIIIHIHIIIIIIIIIHIIIIIIIIIHHIHGGIIIIIIIIIIIIIIIIIIIIIIIIIIIIIIIIIIIIIIIHIIIIIIIIHIIIIIIIIIIIIIIIIIIIIIIIIIIIIIIIIIIIIIIIIIIIIIIIDDDDC
@HISEQ:969:HM2KJBCX2:2:1101:9831:27338 2:N:0:ACTATGCA
GAGATACAGTTCCCCAACTATCCCTATTAATCATTACGGTAATCCTAGAAACCAACGAAATAGAATCAGTCCGTCCTATTTCATTATTCCATGCTAATGTATTCAGACGATAGTCTGCTTTAAACACTCTAATTTTTTCAAAGTAACAGTCCTGATTTCCAATCACACCAAATAAATGGCATGAAAGTTCCTCAGAAGGTAGAGATCCATCTCACCAGTGCAGACAATTAAGCCTGACCAATGGGTAGACCCCGAAGTTCAACTACGAGCTTTTTAACTGCAACAACTTTAATATACGCTATTGGAGCTGGAATTACCGCGGCTGCTGGCACCAGACTTGCCCTCCAA
+
DDDDDIHIIHIIIHIIGHIIIHIHIIIIGIIIIIIIIIGIIIHIIIHIIIIIEHHIIIIIHI@1FHHIIIIIHHIDHHHHHIIIIHHIIIIFHHIIIHIHIHHIHGIIIIIIIIIHHIIIIIIHHIHIHHHEHCHHHHHIHIIIIIIIIIGIIIIIIHIHHIIIIIHGIIIIGIIIIIHIHIIHHIIHIIIIIIIIIIIHIHIIIIIIIIIIIHHIIIIIIIIIIIIIIIIIHIIHHGIIIIIHHHDIHIIIIHIIIHIIHIIIIIIIHHIIIIHIIIIIHIIIGIIHIIIIIIIIIIIIIIIIIIIIIIIIIIIIIIIIHIIIIIGIIIIIHEHHIIHIIIIDDDDD
@HISEQ:969:HM2KJBCX2:2:1101:4514:27590 2:N:0:ACTATGCA
GAGATACAGTTCCCCAACTATCCCTATTAATCATTACGTCGATCCTAGAAACCAACAAAATAGGTTCGATCGTCCTATTTCGTTATTCCATGCTAATGTATTCAAGCGCGAGCCTGCTTTAAGCACTCTAATTTTTTCAAAGTAACAGTCCTGTTTCCCCGCAACAACAAATTAATGCCATCACGGTTCTACAAGAGGGAGGGACCAGTGAGGCCAGTGCATACCAGTGGCACGACCGACCTACTGGCCCCGAAATTCAACTACGAGCTTTTTAACTGCAACAACTTTAATATACGCTATTGGAGCTGGAATTACCGCGGCTGCTGGCACCAGACTTGCCCTCCAA
+
DDDDDIIIIIIIIIIIIIIIIIIIIIIIIIIIIIIIIIIIIIIIIHIIIIIIIIIIIIIIIIIIIIIIIIIIHIIIIIIIIIIIIIIGHIIIIIIHIIIIIIIIIIIIIIIIIIIIIIIIIIIIIIIIIHIIIIIIHIIIIIIIIIIIIIIIIIIIIIIIIIIIIIIIIIIIIIIIIIIIIIIIIIIIIIIIIIIIIIIIIIIIIIIIIIIIIIIIIIIIIIIIIIIIIIIIIIIIIIIIIIIHGIIIIIIIIIIIIIIIIIIIIIIIIIIIIIIIIIIIIIIIIIIIIIIIIIIIIIIIIIIIIIIIIIIIIIIIIIIIIIIIIIIIIIIIIIIIIIIIIDDDDD
@HISEQ:969:HM2KJBCX2:2:1101:9798:28547 2:N:0:ACTATGCA
GAGATACAGTTCCCCAACTATCCCTATTAATCATTACGTCAATCCTAGAAACCAACAAAATAGGATCAAACGTCCTATTTCATTATTCCATGCTAATGTATTCAAGCGTTAGCCTGCTTTAAACACTCTAATTTTTTCAAAGTAACAGTCCTGTTTCCCTGCAACACCAAATTAATGACATTACAGTTCTTCAAGAAGGAGGAACCAGTAAAGCCAGTGCATACCAGAGGCACGACCAACCTACTAATCCCGAAATTCAACTACGAGCTTTTTAACTGCAACAACTTTAATATACGCTATTGGAGCTGGAATTACCGCGGCTGCTGGCACCAGACTTGCCCTCCAA
+
DDADDGEH1<FHHHCEHI?H@<@GHHFHHIHHI?GHH?<FHI1DHHIFHHHICGHH?EEFHF111<DGHEH0<FHHHE1CCFFHH@1CFHIHHC1DHHHIHHG@FHHE@EHDIIHCHEHGIIIIIIIIIIIIIGIHHIGHHIIHIHCFHHHHHIIHIIIIIIHHHHGIHHHHHIIIIHIHIIIIIHIIIIIIHIIHIIII;I;IIHIIIIHGFIIIHI:HHIIHIIIIHFIIIIIHIHGHIIIHGHHHHIGIIIIIIHHIIIIHHIHIIHHHF@GGIIIIIHHEIIHIHEGIIHIGIIIIIIIIHHIIIHIIIIGHHHIIIIIIIHHHHIIIIIIHHHDHCDA@DB
@HISEQ:969:HM2KJBCX2:2:1101:11078:28947 2:N:0:ACTATGCA
GAGATACAGTTCCCCAACTATCCCTATTAATCATTACGGTGATCCTAGAAACCAACAAAATAGAACCATGCCGTCCTATTCTATTATTCCATGCTAATGTATTCGAGCAAAAATGCCTGCTTTAAACACTCTAATTTTTTCAAGGTAAAGGTCCTGGATCCGCAAGACACCCAATAAAGGACATCAAGTTTCTCCAGAAGGTGAGAAATCAACAGTAACAGTTCATACCCCTTAAGGCATGACCATCACGTCAATCCCGAAATTCAACTACGAGCTTTTTAACTGCAACAACTTTAATATACGCTATTGGAGCTGGAATTACCGCGGCTGCTGGCACCAGACTTGCCCTCCAA
+
ADDDDIIIIIIIIHHIHIHIIFHIIHHHIHIIIHIIHIGIIIIHIHHIIGGHHHEHIIIIHHCHHIEHHEHIHIIIHIIIGIEHHIIHHHHIIIHEHHIIGHFHFGHCIHHIHIHHIIIIIIHHHIHHIIIIIFFHFHHIIGECIIIHHIIIIHHIHIHIIIIIIHHHIIIHIHIHIHIIIIIIGIIHGHHIIIIIIHIHIIIIHIIIIIIIIHIHIHIIHHHIHFIIIIHHHIIIIIIIIIIIIHDGHHHDHHFHIIIIIIIIIIIIIIIIIIIIIIIIIHGIIIIIIIIIIIIIIIIIHIIIIIIIIIIIIIIIIIIIIIHIIIIIIIHIIHHIIIIIIIIIIIIIDDDDD
@HISEQ:969:HM2KJBCX2:2:1101:8250:29222 2:N:0:ACTATGCA
GAGATACAGTTCCCCAACTATCCCTATTAATCATTACGTCAATCCTAGAAACCAACAAAATAGGATCGAACGTCCTATTTCATTATTCCATGCTAATGTATTCAAGCGTTAGCCTGCTTTAAACACTCTAATTTTTTCAAAGTAACAGTCCTGTTTCCCTGCAACACCAAATTAATGACATTACAGTTCTTCAGAAAGGAGGAATCAGCGAAGCCAGTACATACCAGTGGCACGACCAACCTGCTGACCCCGAAATTCAACTACGAGCTTTTTAACTGCAACAACTTTAATATACGCTATTGGAGCTGGAATTACCGCGGCTGCTGGCACCAGACTTGCCCTCCAA
+
DDDDDIIIIIIIIIIIIIIIIIIIIIIIIIHIIHHHIEGHHIHHIIIIHIIIIIIIHHIIIHHHHHHEHHHDFHGHIIHIHIHHIIIIHHHIHHHHIIIIIIIIIIIIIHHHIIIIIIIIIIIHIIIIIIIIIIIIIIIHIIIIIIIIIIIIIIIHIHIIIIIIIIIIIIHIHIIIIIIIIIIIIIIIIIIIIIIIHIIIIIIIHIIIIIIIGIIIIIIIIIIIIIIIIIIIIIIIIIIIIIIHHIIIIIIIIIIIIIIIIIIIIIIIIIIIIIIIIIIIIIIIIIIIIIHIHIIIIIIIIIIIIIIIIIIIIIIIIIIIIIIIIIIIIIIIIIIIIIIIIDDDDD
@HISEQ:969:HM2KJBCX2:2:1101:12754:29465 2:N:0:ACTATGCA
GAGATACAGTTCCCCAACTATCCCTATTAATCATTACATCGATCCTAGAAACCAACAAAATAGAATCGGATGTCCTATTTCATTATTCCATGCTAATGTATTCAAGCGTAAGCCTGCTTTAAACACTCTAATTTTTTCAAGGTAACAGTCCTAATTCCCCGTGACACCAAATTAATGGCATTACGGTTCTTTAGAAGGTGAGAAATCAATAATATCAGTACATACCAACGGCATGACCGAAACATTGATCCCGAAATTCAACTACGAGCTTTTTAACTGCAACAACTTTAATATACGCTATTGGAGCTGGAATTACCGCGGCTGCTGGCACCAGACTTGCCCTCCAA
+
DCDDDIIHHHHHIGIHIIHIHIIIIIIIIIIGIIIIIIHIIIIIHIIIIIIGIIIIIHHIIIHIIHIIFCHHHHIIIHHIHIHIIIHH?HHEHHIIIHHHFIGHIIHHHIIGIHGHIIIIIHGEIHHIIHHIIHIHHHHHHIIHHHIHHIIIIIIIEHHIIHHIIHHHIIIHIIIIIIIIHIIHIIIIIIIIIIIIIHIIHIIHHDIIIIIIIIIIIIIIIIIIHIIIIIIIIIIIIHIIIIHIIHIIHGHHHIIHHIIIIIIIIIIIIHIIIIIIHIIIIIIIIIHIIIIIIIIIIIIIIIIIIIIIIIIIIIIIIIIIIIIIIIIIIIIIIIIIHIIIIIDDDDD
@HISEQ:969:HM2KJBCX2:2:1101:14986:29795 2:N:0:ACTATGCA
GAGATACAGTTCCCCAACTATCCCTATTAATCATTACAACGGTCCTAGAAACCAACAAAATAGAATCATTGTCCTATTCTATTATTCCATGCTAATGTATTCCGGCATATGCCTGCTTTAAACACTCTAATTTTTTCAAGGTAAAGGTCTTGGATATTCGCAACATCCAATAAAGGACATTACGCTTCCCCAAGCGGTGAGGCCCAACCGACCAGTACTCGTTACAAGAACGGACCAATCGGCCAAACCCAAAATTCAACTACGAGCTTTTTAACTGCAACAACTTTAATATACGCTATTGGAGCTGGAATTACCGCGGCTGCTGGCACCAGACTTGCCCTCC
+
DDDDDIIIIIIIHHHHIIGHHIIIIIHIIIHIIIIIIIIIIIIIHIIGHIIGCHHIIIIHHIIIIIIIIIGFEHHHIGIHHIIIHHIHHIIIHIHHIHGIIIHHHIIIIIIIIIIIIHIHIIIIHHHIIIIIIIIIHIIHIIIIIIIIIIIHIIIIHIHHIIIIIIIIIIIIIIIIIGIIIIIIIIIIIIIIIIIIIIIIIHIIHHIIIIIIIIIIIIIIIIIIIIIIIHIIIIIIIIIIIHIIIIIIIIIIIIIIIIIIHHIIIIIIIIIIIHIIIIIIIIIIIIIIIIIIHIIIIIIIIIIIIIIIIIIIIIIIIIIIIIIIIIIIIIIIIIIIIIDDDDD
@HISEQ:969:HM2KJBCX2:2:1101:11393:30919 2:N:0:ACTATGCA
GAGATACAGTTCCCCAACTATCCCTATTAATCATTACGGTGATCCTAGAAACCAACAAAATAGAATCATGCCGTCCTATTTTATTATTCCATGCTAATGTATTCAAGCAAAATGCCTGCTTTAAACACTCTAATTTTTTCAAAGTAAAGGTCCTGGTTCCCCGTGACACCCAATTAAGGGCATCGCGGTTCTCCAGAAGGTGAGAAATTGACTACACCAGTTCATACCCCTTAAGGCACGACCGATGTGTCAATCCCGAAATTCAACTACGAGCTTTTTAACTGCAACAACTTTAATATACGCTATTGGAGCTGGAATTACCGCGGCTGCTGGCACCAGACTTGCCCTCCAA
+
@AADDIIHHIIIHIGIGHHHHIHIIHHIIIHIHIIGHHEHHIIGIIIGHIIIIIHIIIIGHHCHHHIIIGEHCHHHHHIHIHHIHHHHIIIIFHEHFH@C1<HHIIGIHIIIHFCIIIHHIHHIHIHIHHIIIIHIIIIHIHIIIHIIIIIIIIIIIIHIIIIIIIIHHHIIIIIIHIIIIIIIIIIIIIIIIIIIIHIIIIIIIIIIIIHHIIIIIIHIIIIIIHIIHIIIIIHIIIHHHIHIIIIIIHHIIIIIIIIIIIIIIIIIIIIIIIIIIIIIIIIIIIIHHHIIIIIIIIIHIIIIIIIIIIIIIIIIIIIIIHIIIIIIIHIIIIHIIIIIIIHIIIICDDDA
@HISEQ:969:HM2KJBCX2:2:1101:17422:31467 2:N:0:ACTATGCA
GAGATACAGTTCCCCAACTATCCCTATTAATCATTACGTCAATCCTAGAAACCAACAAAATAGGATCAAACGTCCTATTTCATTATTCCATGCTAATGTATTCAAGCGTTAGCCTGCTTTAAACACTCTAATTTTTTCAAAGTAACAGTCCTGTTTCCCTGCAACACCAAGTAAATGACATCACAGTTCTTCAAGAAGGAGGAATCAGTGAGGCCAGTGCATACCAGTGGCACGACCAACCTACTGACCCCGAAATTCAACTACGAGCTTTTTAACTGCAACAACTTTAATATACGCTATTGGAGCTGGAATTACCGCGGCTGCTGGCACCAGACTTGCCCTCCAA
+
DDDDDIIIIHIIIIIIIIIIIIHIIIIIIIIIIIIIIIIIIIIIIIIIIIIIHHIIHIIGIIHHIIIGIHHHHIIIIIIIIIIIIII?HHIHIIIIIIIIIHIIIIIIHIIIIIIIIIIIIIIIIIIIIIIIIIIIIIIIIIIIIIIIIIIIIIIIIIIIIIIIIIHIIIIIIIIIIIIIIIIIIIIIHIIIIIIIIHIIIIIIIIIIIIIIIIIIIIIIIIIIIIIIIIIIIIIIIIIIIIIHHIIIIIIIIIIIIIIIIIIIIIIIIIIIIIIIIIIIIIIIIIIIIIIIIIIIIIIHIIIIIIIIIIIIIIIIIIIIIIIIIIIIIIIIIIIIIIIIIDDDDD
@HISEQ:969:HM2KJBCX2:2:1101:5202:33232 2:N:0:ACTATGCA
GAGATACAGTTCCCCAACTATCCCTATTAATCATTACGGTGATCCTAGAAACCAACGAAATAGAATCAGTCCGTCCTATTTCATTATTCCATGCTAATCTATTCAAGCAATAGCCCGCTTTAAACACTCTAATTTTTTCAAGGTAATGGTCCTGGCTCCCCAACACACCCAATAAAGGACATGCTGGCTCACCAGAAGGAAGACCCGACAGCAGACAGTACTCGCCAAAGACGGACCGCCCGGCCAGGCCTAAAATTCAACTACGAGCTTTTTAACTGCAACAACTTTAATATACGCTATTGGAGCTGGAATTACCGCGGCTGCTGGCACCAGACTTGCCCT
+
DDDDDIIIIIIHIEHHIHIIIIHIIIIIIIIIIGIIIIIIIHIHHIIHIIIIIIIIIIIIIIIIIIIIHIGHIIIHIIIIIIIIIIIGHIIIHIIIIIIIIHIIIIIIIHHHIIIIIIHIHIHIHHIHHGIHIIIIIIIIIIIIIIIIIIIIIIIIIIIIIIIIIIIIIIHIIIIIIHIIIHIIIIIIIIIHIIIIIIIIIIHIIIIIIIHIIHIIIIHIIHIIIIIIIIIIIIIIIIIIHIIIIIIIIHIIIIIIIIIIIHFIIIIIIIIIIIIIIIIIIIIIIIIIIIIIIHIIIHIIIIIIIIIIIIIIIIIIIIIIIIIIIIIIIIIIIIIIIDDDDD
@HISEQ:969:HM2KJBCX2:2:1101:15145:32553 2:N:0:ACTATGCA
GAGATACAGTTCCCCAACTATCCCTATTAATCATTACGCCAATCCTAGAAACCAACAAAATAGGATCGAACGTCCTATTTCATTATTCCATGCTAATGTATTCAAGCGTTAGCCTGCTTTAAACACTCTAATTTTTTCAAAGTAACAGTCCTGTTTCCCTGCAACACCAAATTAATGGCATTACAGTTCTTCAGAAAGGAGGAATCAGCGAAGCCAGTGCATACCAGTGGCACGACCAACCTGCTGACCCCGAAATTCAACTACGAGCTTTTTAACTGCAACAACTTTAATATACGCTATTGGAGCTGGAATTACCGCGGCTGCTGGCACCAGACTTGCCCTCCAA
+
B@0D<CCGH1DC1D1<EEHH@FC1DC<CEH?111<DHG0<EC1GEECHHHHICGH0C11CFH11C1C0<11/1<<EF<CDFC@E1FHE?1<11<C1@D@C?HHHGHEC60G6FC@HHCB<1FGHHE6F<CADEFAFCAC@E6<GHFFC1GGAE9FEHF?HHHFHGC0<GD?EGF@0F9IIHGCEFHD<CGDGHC/>EC</HCHCEHGHEHF?D@F?1@GEHCIIHG@D1G0HHEEEA<<1@DD<<<C?C?D1FC<1?@CH?EHHHGCE@@HHG@<HFCHEFCEHHFIIHHHHGHHIH@1HHHHHHC1?HIIHDIHHHHFEEHHHHIHHGHF<D<D1G=HHIADADD
@HISEQ:969:HM2KJBCX2:2:1101:4025:34519 2:N:0:ACTATGCA
GAGATACAGTTCCCCAACTATCCCTATTAATCATTACGTCAATCCTAGAAACCAACAAAATAGGATCGAACGTCCTATTTCATTATTCCATGCTAATGTATTCAAGCGTTAGCCTGCTTTAAACACTCTAATTTTTTCAAAGTAACAGTCCTGTTTCCCTGCAACACCAAATTAATGGCATTACAGTTCTTCAGAAAGGAGGAATCAGCGAAGCCAGTGCATACCAGTGGCACGACCAACCTGCTGACCCCGAAATTCAACTACGAGCTTTTTAACTGCAACAACTTTAATATACGCTATTGGAGCTGGAATTACCGCGGCTGCTGGCACCAGACTTGCCCTCCAA
+
DDDDDIIIIIIIIIIIIIIIIIIIIIIIIIIIIIIIIIIIIIIIGIIIIIIIHIIIIHHIIIIGIIIIIIIHIIIIIIIIIIIHIIHIGIIIIIIIIIIIHIHHIIIIIIIIHIIGIIIIIHHIIIIIIIIIIIIIIIHHIIIIIHHIIIIIIIIIIIIIHIIIIIIIIIHIIIIIIIIIIIIIIIIIIIIIIIHIIIIIIIIIIIIIIIIIIIIIIIIIIIIIIIIIIIIIIIIIIIIIIIIHFIIHIIIIIIIIIIIIIIIIIIIIIIIIIIIIIIIIIIIIHIIIIIIIIIIIIIIIIIIIIIIIIIIIIIIIIIIIIIIIIIIIIIIIIIHIIIIIIDDDDD
@HISEQ:969:HM2KJBCX2:2:1101:19358:34779 2:N:0:ACTATGCA
GAGATACAGTTCCCAACTATCCCTATTAATCATTACGTCGATCCTAGAAACCAACAAAATAGGGTCAAACGTCCTATTTCATTATTCCATGCTAATGTATTCAAGCGTGTGCCTGCTTTAAACACTCTAATTTTTTCAAAGTAACAGTCCTGATTCCCTATGACACCAAATTAATGACATCACAGTTCGTCAGAAGGTAGAAATCAATGATACCAGTTCATACCAGAGGCACGACCAATATATTGATCCCGAAATTCAACTACGAGCTTTTTAACTGCAACAACTTTAATATACGCTATTGGAGCTGGAATTACCGCGGCTGCTGGCACCAGACTTGCCCTCCAA
+
DDDDDIIIIHIIIIHHIIIIIIIIIIIIIIIIIIIIGIIIIIIIIIIIIIIIIIIIIIIIIIHIIIIIIIIIHIIIIIIIIIIIIIIHIHIIIIIIIIIIIIIIIIIIIIIIIIIIIIIIIHIHIIIIIIIIIIIIHIIIIIIIIIIIIIIIIIIIHIIIIHIIIIIIIIIIIIIIIHHIIIIIIIHIIIIIIIIIIIHIIIIIIIIIIIIIIIIIIIIIIIIIIIIIIIIIIIIIIIIIIIIHIIIIIIIIIIIIIIIIIIIIIIIIIIIIIIIIIIIIIIIIIIIIIIIIIIIIIIHHIIIIIIIIIIIIIIIIIIIIIIIIIIIIIIIIIIIIIIIIDDDDD
@HISEQ:969:HM2KJBCX2:2:1101:1813:34412 2:N:0:ACTATCCA
GAGATACAGTTCCCCAACTATCCCTATTAATCATTACGGTGATCCTAGAAACCAACGAAATAGAATCAGTCCGTCCTATTTCATTATTCCATGCTAATGTATTCAGACGATAGTCTGCTTTAAACACTCTAATTTTTTCAAAGTAACAGTCCTGATTTCCCATCACACCAAATAAATGGCATGAAAGTTCCTCAGAAGGTAGAGATCCATCTCACCAGTGCAGACAATTAAGCCTGACCAATGGGTAGACCCCGAAGTTCAACTACGAGCTTTTTAACTGCAACAACTTTAATATACGCTATTGGAGCTGGAATTACCGCGGCTGCTGGCACCAGACTTGCCCTCCAA
+
DDDDDIIIIIIIIIHIIIIIIIIIIIIIIIIIIIIIIIIIIIIIGIHIIIIIIIIIIIIHIIIHIIIIIIIIIHIIIIIIIIIIIIIIIIIIHIIIHHHIIIIIIIIHIIIIIIIIIIHIIIIIHHIIIIIIIIIHHIIIIIIHIIIIIIIIIIHIIIIHIIIIIIIIIGIIIIGHIIIIIIIIIIIIIIIIIIIIIIIIIIIIIIIIIIIIIIIIIIIIIIIIIIIIIIIIIIIIIIIIIIIIIHGIIIIIIIIIIIIIIIIIIIIIIIIIIIIIIIIIIIIIIIIIIIIIIIIIIIIIIIIIIIIIIIIIIIIIIIIIIIIIIIIIIIIIIIIIIIIIIIIDDDDD
@HISEQ:969:HM2KJBCX2:2:1101:13558:34850 2:N:0:ACTATGCA
GAGATACAGTTCCCCAACTATCCCTATTAATCATTACGTCAATCCTAGAAACCAACAAAATAGGATCAACGTCCTATTTCATTATTCCATGCTAATGTATTCAAGCGCGAGCCTGCTTTAAACACTCTAATTTTTTCAAAGTAACAGTCCTGATTCCCCACCACACCAAATTAATGACATGATGGTTCGTCAGAAGGTAGGAATCAGTAACACCAGTACGTACCGAAGGCACGACCAGCGTACTAATCCCGAAATTCAACTACGAGCTTTTTAACTGCAACAACTTTAATATACGCTATTGGAGCTGGAATTACCGCGGCTGCTGGCACCAGACTTGCCCTCCAA
+
DCBDDHCHIHEHGEGEG@EEFCHHIIII@FHEHIIE?GHEHHFCEHIIIHIICE?EHHHHHHH?GHE1C@HH?0CFG?1CGHGHIG?CG1C<<FHIHIHGIHHHDH@EFHDCIHHIIHHHHEIHHIFHHEDGHHHIFCEHHHIIHGFGIIHIHHH9HCEFHCCCGHHHIHHHFHH:HHGI;IIIIIIHHEHHGIIIIIII<IHHIIIIHHHHHIIIHHIIIIIIIIIIGIIHIIIHIIIIIIHGIHHHFEHHHIIHFHHIHHIIHHIIHIHIIIHIIIIIIIHIHHGIIIIIIIHHDIHHHHIIIHHIIHIIIDIHIIIIIIIGIHHHEIHIIHIIIIIIDDDCD
@HISEQ:969:HM2KJBCX2:2:1101:5255:36231 2:N:0:ACTATGCA
GAGATACAGTTCCCCAACTATCCCTATTAATCATTACGGTGATCCTAGAAACCAACGAAATAGAATCAGTCCGTCCTATTTCATTATTCCATGCTAATGTATTCAGACGATAGTCTGCTTTAAACACTCTAATTTTTTCAAAGTAACAGTCCTGATTTCCCATCACACCAAATAAATGGCATGAAAGTTCCTCAGAAGGTAGAGATCCATCCTACCAGTGCAGACAATTAAGCCTGACCAATGGGTAGACCCCGAAGTTCAACTACGAGCTTTTTAACTGCAACAACTTTAATATACGCTATTGGAGCTGGAATTACCGCGGCTGCTGGCACCAGACTTGCCCTCCAA
+
DDCDDIIICFHHHHHHHHIIIGIHHIIIICHFHHHHHHHI?GHHHEHHHHIHHEFHDHHHHHEHHIHIIIIIIHHHHIIGIIIIGGHHHHHI?HEHHHHHHHHIIHHHGIHBECEHHFHHIGIIHIIIHIGHGIIGHFHHGHHFHHHHIHFIIIIHHEHHIIIHHEHHHIIIIIHHEHIIIIHHIIHHGIIIIIIHIHIHIIIIGIHHHFGIIHIIIIIIHIHIIIIIIIIIIIIIIIIIGIHHGFDIIIIIHIIGIIIIHHHCIGIIHHHHHHIIIIIIHIIIIIGIIIIIIIIIIIIHHIIIIIIIIIIIIIIIHIIIIIIIIHIIHEIIIIIIIHIIIHHDABDD
@HISEQ:969:HM2KJBCX2:2:1101:15674:36469 2:N:0:ACTATGCA
GAGATACAGTTCCCCAACTATCCCTATTAATCATTACGGTGATCCTAGAAACCAACAAAATAGAATCATGCCGTCCTATTTTATTATTCCATGCTAATGTATTCAAGCAAAATGCCTGCTTTAAACACTCTAATTTTTTCAAAGTAAAGGTCCTGGTTCCCCGCGACACCCAATTAAGGGCATCGCGGTTCTCCAGAAGGTGAGAAATTGACTACACCAGTTCATACCCCTTAAGGCACGACCGATGTGTCAATCCCGAAATTCAACTACGAGCTTTTTAACTGCAACAACTTTAATATACGCTATTGGAGCTGGAATTACCGCGGCTGCTGGCACCAGACTTGCCCTCCAA
+
DDDDDIIIHIIHIIIIIIIIIIIIIHHHIIHIIIIIIGIIIHGIIIIIIIIIIIIIIIIIIIHIIFHIIH?@CHHIIIIGHHIIHHHHIHIIIGHIIHHHHFIIIIIHHH@IIIHIGHHIHGHIHIHHHHHIIIIIHGHHHHIIIHIIIIIHHGIHHHEHIIIIIIHIIIIIIIIIIIHHHHHIIIIIHHIIIIIIIIIIIIHIIIIIIIIIIIIIIIIIIHIIHHIIIHIIIIIIIIIIIIIIIIHIIIHIHHHHHIIIIIIIIIIIIIIIIIIIIIIIIIIHECIIIIIIIIIIIHIHIIIIIIIIIIIIIIHHHIIIIIIIIIIIIIIIIIIHIIIIIIIIIIIDDDDD
@HISEQ:969:HM2KJBCX2:2:1101:14592:36328 2:N:0:ACTATGCA
GAGATACAGTTCCCCAACTATCCCTATTAATCATTACGGTGATCCTAGAAACCAACGAAATAGAATCAGTCCGTCCTATTTCATTATTCCATGCTAATGTATTCAGACGTTAGCCTGCTTTAAACACTCTAATTTTTTCAAAGTAACAGTCCTGATTTCCAATCACACCAAATTAATGACATGAAAGTTCCTCAGAAGGTAGAGATTTATCTCACCAGTACAGACAATTAAGCCTGACCAATGGGTAAACCCCGAAGTTCAACTACGAGCTTTTTAACTGCAACAACTTTAATATACGCTATTGGAGCTGGAATTACCGCGGCTGCTGGCACCAGACTTGCCCTCCAA
+
DDDDDIIIIIIHIIIIIIIIIIIIIHIIIIIIIIIIIIHIIIIIIIHHHIIIIIHIIIIIIIHHIIIIIIIIIHHHIHIIIIIIIHIIIIIIFHHIGHIHHHHIIIIIIIIIHHIIIHIHHHIIIIIIIIIIIIIIHHIIHIIHIIIIIIHIIIIIHHIIHHHIIIIIIIIHIHIHIIIHIIIIIIIIIIIIIIGIIHIIIIIIIIIIHHIIIIIIIIIIIIIIIIIIIIIGIHIIIIIIIIIHHGDIIIIIHIIIIIIIIIIIIIIHIIIIIIIIIIIIIIIIIIIHIIIIIIIIIIIIIIIIIIIIIIIIIIIIIIIIIIIIIIIIIIIIIIIIIIIIIIIDDDDD
@HISEQ:969:HM2KJBCX2:2:1101:12155:36484 2:N:0:ACTATGCA
GAGATACAGTTCCCCAACTATCCCTATTAATCATTACGTCAATCCTAGAAACCAACAAAATAGGATCGAACGTCCTATTTCATTATTCCATGCTAATGTATTCAAGCGTTAGCTTGCTTTAAACACTCTAATTTTTTCAAAGTAACAGTCCAAATTCCCCAAAACACCAAATTAATGGCATTAAGATTCATCAGGAAGGAGGAATCAGTGAGACCAGTACATACCAGAGGCATGACCAACCTACTAACCCCGAAATTCAACTACGAGCTTTTTAACTGCAACAACTTTAATATACGCTATTGGAGCTGGAATTACCGCGGCTGCTGGCACCAGACTTGCCCTCCAA
+
DDDDDIIIIHIIIIIIIIIIIIHHIHIIIHIHHIIIIGGHHIIIIHHHHIIIGHIIIHIHHHHHEHHHHHIHFHHIIIIH?EHHIIHFHHIIGHHGHHIIIIIIIIIIIIIIHIIIIIIIIIHHHHHHIIIIIIIIHIIIIIIIIIIIIIHHIHHIIIIIIIIIIHIHIIIIIIIIIIHIIIIIIIIIIHIIIIIIIIIIIIIIIIIIIIIIIIIIIIIIIIIIIIIIIIIIIIIIIIIIIIIHHIIIIIHIIIIHHIIHHIIIIIIIIIIIIIHIIIIIIIIIIIIIIIIIIIIIIIIIIIIIIIIIIIIIIIIIIIIIIIIIIIIIIIIIIIIIIIIIIDDDDD
@HISEQ:969:HM2KJBCX2:2:1101:4193:37006 2:N:0:ACTATGCA
GAGATACAGTTCCCCAACTATCCCTATTAATCATTACGTCAATCCTAGAAACCAACAAAATAGGATCAACGTCCTATTTCATTATTCCATGCTAATGTATTCAAGCGCGAGCCTGCTTTAAACACTCTAATTTTTTCAAAGTAACAGTCCTGATTCCCCGCCACACCAAATGAATGACATGATGGTTCGTCAGAAGGTAGGAACCAGTAACACCAGTACGTACCTAAGGCACGACCAACGTACTGATCCCGAAATTCAACTACGAGCTTTTTAACTGCAACAACTTTAATATACGCTATTGGAGCTGGAATTACCGCGGCTGCTGGCACCAGACTTGCCCTCCAA
+
ADDDDIIIIIIIHHIIIIIIIIIIIIIIIIIIIIIIIIIIIIIIIIHIIIIIIIIIIIIIIIHEHIIIIIIIIIIGIIIIIIIIIIIGHHIIIIHHHHHHIHHHHHIIIIIIIIIIIIIIHHHEHIIIHIIIIHIIHHGIIIHIIIIHIIIIHFHIIIIIIIIIHIIHIIHIIHIIIIIIIIHIIIIIIIIIIIIIIIIIIIIIIIIIIIIIIHIIIIIIIIIIIIIIIIIIIIIIIIIIIIIHIIIIIIIIIIIIIIIIIHIIIIIIIIIIIIIIIIIIIIIIIIIIIIIHIIIIIIHIIIIIIIIIIIIIIIIIIIIIIIIIIIIIIIIIIIIIIIIIDDDDD
@HISEQ:969:HM2KJBCX2:2:1101:20469:37254 2:N:0:ACTATGCA
GAGATACAGTTCCCCAACTATCCCTATTAATCATTACTTCAGTCCTAGAAACCAACAAAATAGGATCGAACGTCCTATTTCATTATTCCATGCTAATGTATTCAAGCGTTAGCCTGCTTTAAACACTCTAATTTTTTCAAAGTAACAGTCCTGTTTCCCTGCAACACCAAATTAATGACATTACAGTTCTTCAAGAAGGAGGAATCAGTAAAGCCAGTACATACCATAGGCACGACCAACCTACTGACCCCGAAATTCAACTACGAGCTTTTTAACTGCAACAACTTTAATATACGCTATTGGAGCTGGAATTACCGCGGCTGCTGGCACCAGACTTGCCCTCAA
+
DCDADHHIIIIIIIIIGIIIIIIIGIIIIIIIGHIIIIIIIIIIIIGIIIIIHHIIIIHIIIHEIHIHC@EHHIIIIGHHHEHFHIIGEHIIHHIIHHIHIHHHGEHHHHIIIHIHIHIHHIHHHIIIIIIHHHIIIIHHIIHHHHIIHHIHHHHIIHIGHHHIHIHIIIIHHIIGIIIIIHIIIIHHGIHIIIIIIIIIIIIIIIIIIIIII;IIIIIIIIIIIIII<IIIIIIIIIHIHIHHHIIGIIIIIHIIIIIIIIIIIIIIIIIIIIIIIIIIIIIHHIIIIIIIIIIIIIIIIIIIIIIIIIIIIIIIIIIIIIIIIIIIIIIIIIIIIIIIDDDDD
@HISEQ:969:HM2KJBCX2:2:1101:15043:37691 2:N:0:ACTATGCA
GAGATACAGTTCCCCAACTATCCCTATTAATCATTACGTCAATCCTAGAAACCAACAAAATAGGTTCGAACGTCCTATTTCATTATTCCATGCTAATGTATTCAGGCGCTGGCCTGCTTTAAACACTCTAATTTTTTCAAAGTAACAGTCCTGTTTCCCCGCAACACCAAATTAATGGCATTACGGTTCTACAAGAAGGAGGAATCAGCAAGCTAGTACATACCAGTGGCAAGACCAACCTGCTGATCCCGAAATTCAACTACGAGCTTTTTAACTGCAACAACTTTAATATACGCTATTGGAGCTGGAATTACCGCGGCTGCTGGCACCAGACTTGCCCTCCAA
+
CDDDDIIIIIIIIHIIIHIIIIIIIIIIIIIIIIIIIIIIIIIIIIIIIIIHHIIIIIIIIIIIHIIIIHIHHIHIIIGHHIIIIIIIGHIIIIIIIIIIHHIIIIIIIIIIHIIIIIIIHIIIHIIIIIIIIIIIIIIIIIIHIIIHIHIIIHIIIHHIIIIIIIIIIIIHHIHIIIIIIIIIIIIIIIIIIIIIIIIIIIIIIIIIIIIIIIIIIIIIIIIIIIIIIIIIIIIIIIIIIIIHIIIIIIIIIIIIIIHIIIIIIIIIIIIIIIIIIIIIIIIIIIIIIIIIIIIIIIIIIIIIIIIIIIIIIIIIIIIIIIIIIIIIIIIIIIIIIIIIDDDDD
@HISEQ:969:HM2KJBCX2:2:1101:18370:37308 2:N:0:ACTATGCA
GAGATACAGTTCCCCAACTATCCCTATTAATCATTACGTCGATCCTAGAAACCAACAAAATAGAATCAAACGTCCTATTTCGTTATTCCATGCTAATGTATTCAAGCGTGAGCCTGCTTTAAACACTCTAATTTTTTCAAAGTAACAGTCCTGATTCCCCATGACACCAAATTAATGACATCATGGTTCGTCAGAAGGTAGGAATCAATAATACCAGTACGTACAATAGCACGACCAATAAATTGATCCCGAAATTCAACTACGAGCTTTTTAACTGCAACAACTTTAATATACGCTATTGGAGCTGGAATTACCGCGGCTGCTGGCACCAGACTTGCCCTCCAA
+
<@@0DHFHHHI?@1D1@<GE?1F1DHHHEECG@GFHC@11<CH<GCCG?F?1C@GEHHE@F@GHHE?1DE1DG1DG1CFC@CFEHHICHCH1@EHHDEHH@FFCE@E8GHH>?AC@GEEH1CA@6DHAFHHGBGFGBEEB6EFEEEEAFHEHHFG@7<CEF?HEII9F@0FGHHHEHCGD@HHCHHEDEGHGE@HFIHHHC1GFCDFDHCGIIGHIHC?HH?HCFEHHCEE<<<1CGCEEFCCCC/F/<EHG1HFHEFGHHEEF<HHIHIHEHFGCHHGF?FDC<DHFGGCCCF<1CIIHEGFC<1GG@F@CHCC<DF?C@@G@HH@CHEHHIIHHDCGG@DD0<
@HISEQ:969:HM2KJBCX2:2:1101:8431:38017 2:N:0:ACTATGCA
GAGATACAGTTCCCCAACTATCCCTATAATCATTACCTCGACTCCGAAAGCCAACGAAATAGAACCGAGGTCCTATTCCATTATTCCATGCACTAATGTTCAGGCTGTAGCGCCTGCTTTGAGCACTCCAATTTTTTCAAAGTAAACGTGCTGGCCACTCATGGCACTCGGTTAAGAGAACCATAAACGAACCAGCAAGATCGTCCGGGCAAACAGTAAACGCCGCAAGGCGCACCGCTCGCCCGAAACCGAGATCCAACTACGAGCTTTTTAACCGCAACAACATTAATATACGCTATTGGAGCTGGAATTACCGCGGCTGCTGGCACCAGACTTGCCCTCCAA
+
AADDDIIIIIHIIIHIIIIIIIIHIIGHHIIIGHHIIIIIGIIEHHHEHHHHIIHIGIIHIHIIIIHIIHIIHHHIFHEHHHIIIIHIIHIHHHHIIFGHI<<HEHFHIIIHEIHGHIIHHHHGCCEIIIIHDCGEEHHFHGCHGIHIHHIIHHHHIHHHIHHFHHIIHGIICHHHHHHHHHHEHCEHEHHHIIIHIHEHHFHHHH?CEEIHHHHHHHEHIHDHE@HHHIHHDDIIIIHIHHDHHDFIHHCC?IIHHIIHHHHHIIIIIIIIIIIHIIHIHHHHEDHHHHHIIIIIIIHGHEIHIIIIIIIIIIIGIIIHIHGIIHIHIIIIHIIIIIIIDDDBB
@HISEQ:969:HM2KJBCX2:2:1101:6331:39196 2:N:0:ACTATGCA
GAGATACAGTTCCCCAACTATCCCTATTAATCATTACGTCGATCCTAGAAACCAACAAAATAGAATCAAACGTCCTATTTCATTATTCCATGCTAATGTATTCAAGCGTAAGCCTGCTTTAAACACTCTAATTTTTTCAAAGTAACAGTCCTGATTCCCCACGACACCAAATTAATGACATCGCGGTTCTTCAGAAGGTAGGAACCAATAATGCCAGTGCGTACCGAAGCACGACCAACAATTTGATCCCGAAATTCAACTACGAGCTTTTTAACTGCAACAACTTTAATATACGCTATTGGAGCTGGAATTACCGCGGCTGCTGGCACCAGACTTGCCCTCCAA
+
CDDDDIIIIIIIIIIIIIIICHIIIIIIHIIIIIIIIIHIHIIHIIIIIIIIIIIIIIIIIIIGIGIIIIIHIIIIIIIHIIIIIIIIIIIHGIIIIIIIIIIIIIIIIIIIGIIIIIIIIIIIIIIHIHIIIIIIHIIIIIIIIHIIIIIIIIIHIIIHIIIIIIIIIIHIIIIIIIIIIIIGIIIIIIIIIIIIIIIIIIIIHHIIIIIIIIIIIIIHIHIIIIIIIIIIIHIIHIIIIIIHIIIIIIIIHIIIIIIIIIIIIIHIIIIIIIIIIIIIIIIIIHIHIIIIIIIIIIIIIIIIIHIIIIIIIIIIIIIIIIIIIIIIIIIIIIIIIIIIDDDDD
@HISEQ:969:HM2KJBCX2:2:1101:1632:39003 2:N:0:ACTATGCA
GAGATACAGTTCCCCAACTATCCCTATTAATCATTACGTCGATCCTAGAAACCAACAAAATAGGTTCGATCGTCCTATTTCGTTATTCCATGCTAATGTATTCAAGCGCGAGCCTGCTTTAAGCACTCTAATTTTTTCAAAGTAACAGTCCTGTTTCCCCGCAACAACAAATTAATGCCATCACGGTTCTACAAGAAGGAGGGACCAGTGAGGCCAGTGCATACCAGTGGCACGACCAACCTACTGGCCCCGAAATTCAACTACGAGCTTTTTAACTGCAACAACTTTAATATACGCTATTGGAGCTGGAATTACCGCGGCTGCTGGCACCAGACTTGCCCTCCAA
+
DDDDCHIIHFHIIIIIIIIIIIIIIIIIIIIIIIIIIHIIIHIIIIIIIIIIIIIIGIIHIHGHFHHHHHHHHIHIIIIHHIIIHHHIHIIHCHHFHIHHHHCHIHHHIIGHIIIIHGHHHIIIIHIIIHGHHHIHHIHHHHIIGHEHEHHHHHGHIHIHHIIHIIIIHHHGHHHFIHHHIGIIIIIIIHIIHIIHIIHIIIHHIHHHGHHIIIIIIHIIIIIHIIIIIHIIIHHHHHHIHHHHGHIIIIIIIIGIHHGIIGIIIHGHIIIIHIHIIHHIIIIIIIIHHCHCHHIGIIGIIIIHHFIIHIIIIIIIIHIIIIIIIIIIIIIIIIHIHIIIIDDDDC
@HISEQ:969:HM2KJBCX2:2:1101:13329:39486 2:N:0:ACTATGCA
GAGATACAGTTCCCAACTATCCCTATTAATCATTACGTCGATCCTAGAAACCAACAAAATAGGTTCGATCGTCCTATTTCGTTATTCCATGCTAATGTATTCAAGCGCGAGCCTGCTTTAAGCACTCTAATTTTTTCAAAGTAACAGTCCTGTTTCCCCGCAACAACAAATTAATGCCATCACGGTTCTGCAAGAGGGAGGGACCAGTGAGGCCAGTGCATACCAGTGGCACGACCAACCTACTGGCCCCGAAATTCAACTACGAGCTTTTTAACTGCAACAACTTTAATATACGCTATTGGAGCTGGAATTACCGCGGCTGCTGGCACCAGACTTGCCCTCCAA
+
DDDDDHIIIIIIIIIIIIIIIIIIHIHHIIIIIIIIIIIIHHIIIIIIIIIHIIIHHIIIIHIIIIIIIIHIIHIIIIIHIIIIIIIIIIGIGHHIIIIHIIHHHIIIIIIIIIIIIIIIIIIIIIIIIIIIIHIIIIIIIIIIIIIIIIIIIIIIIIIIIIIIIIIIIIHIIIIIIIIIIIIIIIIIIIIIIIIIIIIIIIIIIIIIIIIIIIIIIIIIIIIIIIIIIIIIIIIIIIIIIIHHIIHIIHIIIIIIIIIIHIIHIIIIIIIIIHIIIIIIIIIIIIIIIIIIIIIIIIIIIIIIIIIIIIIIIIIIIIIIIIIIIIIIIIIIIIIIIIIIDDDDD
@HISEQ:969:HM2KJBCX2:2:1101:19170:39429 2:N:0:ACTATGCA
GAGATACAGTTCCCCAACTATCCCTATTTATCATTACGTCAATCCTAGAAACCAACAAAATAGGATCAAACGTCCTATTTCATTATTCCATGCTAATGTATTCAAGCGTTAGCCTGCTTTAAACACTCTAATTTTTTCAAAGTAACAGTCCTGTTTCCCTGCAACACCAAATTAATGACATTACAGTTCTTCAAGAAGGAGGAACCAGTAAAGCCAGTACATACCAGAGGCACGACCAACTCTCTAATCCCGAAATTCAACTACGAGCTTTTTAACTGCAACAACTTTAATATACGCTATTGGAGCTGGAATTACCGCGGCTGCTGGCACCAGACTTGCCCTCCAA
+
DD@DDHHHHGHEGHIGGHIIHEDEHHHIHHGCF@FHHHEHIHEHHHIHH@HHIIIHEHHIIE@?<FHHGIHCFHIFHHIIIIIHEHHHGFEGFGHFHHHIHHGHIHHHIIIIIIHHIHHIHHHHHHHHHGHEHHIHHHIGHIIIIHIIIIIIIHHHIHHHGIIIHHIIIHIHIIIIIIIIII;HHHIHHHIIIIIHIIIHHIIIIIIIIIIIIIIIHIIIIIIHHIIIHHHIIIIHFHIIHIHHFHHCHHIIHFIHIHIIIHIIHIIIIIIIIIIIIIIIIIIIIIIHIIIHCEIIIIIIIIIIIHIIIIIIHHIHIIIIHHHIIIIIIIIIIIIIIIIIIDDDDD
@HISEQ:969:HM2KJBCX2:2:1101:12082:40180 2:N:0:ACTATGCA
GAGATACAGTTCCCAACTATCCCTATTAATCATTACGGTGGTCCTAGAAACCAACAAAATAGAACCACAACGTCCTATTCTATTATTCCATGCTAATCTATTCAAGCAATAGCCCGCTTTAAACACTCTAATTTTTTCAAGGTAATGGTCCTGGCTCCCCAACACACCCAATAAAGGACATGCTGGCTCACCAGAAGGAAGACCCGACAGCAGACAGTACTCGCCAAAGACGGACCGCCCGGCCAGGCCTAAAATTCAACTACGAGCTTTTTAACTGCAACAACTTTAATATACGCTATTGGAGCTGGAATTACCGCGGCTGCTGGCACCAGACTTGCCCTCCAA
+
BB?B@C11<GH1CCCCCF?F1DFHCEHHH?EEH1FEH=@ECH?EDE?HCGHII?CHHIGHEC@GE@CH?@CDCCGHEHEC1C@GC1<<FHC11D<GH@HHIEFHGHFFGIHHDHG?H/FFFGGHHHFHHCH<<8HF?CHFHHCGHIHEGBFHGIIHHHHEGHHHECHEGHHH@AF<GBEEHHHGG?HHIHFHHHEIHHGIIIHHHG<@HCHHHF0FHHHHCHIC@@@<C<HDHIHHECHHEHGHFHFHHHHHEIIIHHG@CCED<C=HHH@GHHFIHIHHCCDD<<CG?HHCIHIIIHEHFF?HCEHHHG@HHC<IIHIHIHGHIIHHEHHGHGCIGHGCBD@D@
@HISEQ:969:HM2KJBCX2:2:1101:2565:40226 2:N:0:ACTATGCA
GAGATACAGTTCCCCAACTATCCCTATTAATCATTACATCGATCCTAGAAACCAACAAAATAGAATCGGATGTCCTATTTCATTATTCCATGCTAATGTATTCAAGCGTGAGCCTGCTTTAAACACTCTAATTTTTTCAAGGTAACAGTCCTAATTCCCCGTGACACCAAATTAATGGCATTACGGTTCTTTAGAAGGTGAGAAATCAATAATATCAGTACATACCAACGGCATGACCGAAACATTGATCCCGAAATTCAACTACGAGCTTTTTAACTGCAACAACTTTAATATACGCTATTGGAGCTGGAATTACCGCGGCTGCTGGCACCAGACTTGCCCTCCAA
+
DDDBDIHIIHIIIIIIIIIIHIHIIIIIIIIEHIIIIIIHHIIIIIIHICHHEHHIIGHIHIIIIIIIHFCFHF1FHHHIIHIHIIH?HHFHHIIGIIHFEBGEFHGHHHFH1CHHGFEEHCEHGHGGGHIHHEGGHIHEEHFHHEHIIFEHFGEHIGHHEHIF9D0FHEHHHIHIHFHHCIIHHHHHE@HHIGHHEHEIIHEHHHHIHIIHHHFHFHCG@D1G?HGCC1HF10IHDHC@EFFD1@EHECHG<F1CC@?CEHEIHHCHEEGD1H@DCC11HIGIIHHHGD1GCHEHFCCFFE@CEEHHIHHGCGIHC?DHIIHHHHHIIIIIIIHIIHFHFHDDDDD
@HISEQ:969:HM2KJBCX2:2:1101:8050:40829 2:N:0:ACTATGCA
GAGATACAGTTCCCCAACTATCCCTATTAATCATTACATCGATCCTAGAAACCAACAAAATAGAATCAAAACGTCCTATTTCATTATTCCATGCTAATGTATTCAAGCGTAAGCCTGCTTTAAACACTCTAATTTTTTCAAAGTAACAGTCCTGATTCCCCATGACACCAAATTAATGACATCATGGTTCGTCAGAAGGGAGAAATCAATAAGCTAGTACGTACCAAAGGCACGACCAACATATTGATCCCGAAATTCAACTACGAGCTTTTTAACTGCAACAACTTTAATATACGCTATTGGAGCTGGAATTACCGCGGCTGCTGGCACCAGACTTGCCCTCCAA
+
DDDDDIIIIIGGHIIIGIIIIIIIHIIIIIIIIIIIIIIIIGIHIIIIIIIIIIHIHIHIIIHHIIHIHEHIIIIIIIIII?GHIIIIIIIIGHHIIHIIIIHIIIHHIIIHIIHHIIIIIIIIHIIIIIIHHIHHHIHIIIIIIIIIIIHIIIHIHIHHIIIIIHHHHIHHGIIHIHIIIIIIHIIIIHHHIIIIIIHIIIIHHHHIIHHIIIIIIIII<IIHEHHHI<IIIIIGIIIIIIHGCIIHHIHHHIIHIIIIIIIIIIHEIIGHHIIIIIIIIIHIIHGIIIIIIIIIIIIIIIIIIIIIIIIIIIGIIIIIIIIIIIHIIIIHIIIIIIIIHBD@BD
@HISEQ:969:HM2KJBCX2:2:1101:15292:41348 2:N:0:ACTATGCA
GAGATACAGTTCCCCAACTATCCCTATTAATCATTACGTCGATCTTAGAAACCAACAAAATAAGATCAAACGTCTTATTTCATTATTCCATGCTAATGTATTCAAGCGAATGCCTGCTTTAAACACTCTAATTTTTTCAAAGTAACAGTCCTGATTTCCCACGACACCAAATTAATGACATCGTGGTTCGTCAGAAGGGAGAAACCGACAGGGCCAGTACACACCAGAGGCGCGACCGACCCGTCGATCCCGAAATTCAACTACGAGCTTTTTAACTGCAACAACGTTAATATACGCTATTGGAGCTGGAATTACCGCGGCTGCTGGCACCAGACTTGCCCTCCAA
+
0D?0<<111<<FE?CCD<C1F?@CFHHIEC@EH@HF@ED</<<<C?FF1FEHECCE1<1CEG?HHH??@G@GEF1<CCEFF@FH1<<G1@G?1CGHH@&<CHHEH0@<FHFHGE@?FF<FHFB@@HFHGCDG@F@CHCHHHEHHGFCEC1<BC@HBCEGCBHF@@HGHF0FBCFFHB/HGHE;:CHEEHG@FGCFCGCGCEFHECHCFGHHAHFHIIHHGFCC@>EECECECBA<FDC<FDHHHDIIHDHHHIHHHHGEHE=IIHGC0?HGC?DCHEEHEEGHF<1@HHHHED<E@@<GEIHHGG@?HHHG@DIHIGHHHGH@<1HHIIIIIHHHHECHEFD0000
@HISEQ:969:HM2KJBCX2:2:1101:16200:41288 2:N:0:ACTATGCA
GAGATACAGTTCCCCAACTATCCCTATTAATCATTACGTCAATCCTAGAAACCAACAAAATAGGATCGAACGTCCTATTTCATTATTCCATGCTAATGTATTCAAGCGTTAGCCTGCTTTAAACACTCTAATTTTTTCAAAGTAACAGTCCTGTTTCCCTGCAACACCAAATTAATGACATTACAGTTCTTCAAGAAGGAGGAATCAGTAAAGCCAGTACATACCATAGGCACGACCAACCTACTGACCCCGAAATTCAACTACGAGCTTTTTAACTGCAACAACTTTAATATACGCTATTGGAGCTGGAATTACCGCGGCTGCTGGCACCAGACTTGCCCTCCAA
+
DDDDDIIIIGHHIIIHHHIIIIHIIIIIIIIIIIIIIIIIIIIIIIIIIIIHHIIIEHIIIIHIHIIIIHHIIHIIIIIHIIHHHIH?HGHIIIIIIHGHIIHHIIIIIIIHHIIIIIHIIHHIIIIIIIHIIIIHHIIIHIIIIIIIIIHHIHFHHIHIIIIIIIIIIHIHGHHHHIIIIIIIIHIIIIIIIIIIIIIHHIIHHIHIIIIIIIIIIIIIIIIIHIHHIIIIIIIIIIHIHHHHCIIIIIIIIIIIIIIIIHIIIIHIIIIHIIHIIIIIIIIIIIIIIIHIIIIIIHIHIIIIIIIIIIIIIIIIIIIIIIIIIIIIIIIIIIIIGIIIIDDDDD
@HISEQ:969:HM2KJBCX2:2:1101:19974:42951 2:N:0:ACTATGCA
GAGATACAGTTCCCCAACTATCCCTATTAATCATTACGTCGATCCTAGAAACCAACAAAATAGAATCAAACGTCCTATTTCATTATTCCATGCTAATGTATTCAAGCGTGCGCCTGCTTTAAACACTCTAATTTTTTCAAAGTAACAGTCCTGATTCCCCACGACACCAAATTAATGACATCGCGGTTCTTCAGAAGGTAGGAACCAATAATGCCAGTGCGTACCGAAGCACGACCAACAATTTGATCCCGAAATTCAACTACGAGCTTTTTAACTGCAACAACTTTAATATACGCTATTGGAGCTGGAATTACCGCGGCTGCTGGCACCAGACTTGCCCTCCAA
+
DDDDDIIIIHIIIIIIIIIIIIIIIIIIIIIIIHIIIIIIIIIIIGHIHIIIIIIIIIHIIIHCHIIIIIIIIIIIIIIIIIHIHIIHIHIGIIIIIIIIIIIIIIHDIHIIIIIHIIIIIHIIIIIIIIIIIIIIIIIIIIHIIIIIIIIIIIIIIIIIIIIIIIIIIIIIIIIIIIIIIIIIIIIIIIIIIIIIIIGIIIHIIIIHIIIIIIIIIHIIIIIIIIIIIIIIIIIHIIIIIIIHIIIIIIIIIIHIIIIIIIIIIIIIIIIIIIIIIIIIIIIIIIIIIIIIIIIIIIHIIIIIIIIIIIIIIIIIIIIIIIIIIIIIIIIIIIIIIIIIDDDDD
@HISEQ:969:HM2KJBCX2:2:1101:6185:43006 2:N:0:ACTATGCA
GAGATACAGTTCCCAACTATCCCTATTAATCATTACTTCAGTCCTAGAAACCAACAAAATAGAACCAAAGTCCTATTCCATTATTCCATGCTAATATATTCAAGCAAACATGCCTGCTTTAAACACTCTAATTTTTTCAAAGTAAAAGTCTTGGATCCCTAGCGCACTCAATTAAGAGCACACTAGTTCCCCAAAAGGAAAAGCCCAAAGTTGCAGTACAAACCTTACGGTTGACGGCAACTATAAGCCCAAAATTCAACTACGAGCTTTTTAACTGCAACAACTTTAATATACGCTATTGGAGCTGGAATTACCGCGGCTGCTGGCACCAGACTTGCCCTCCAA
+
DDDDDGFHIFFHCFHHHHHIEHHHEEHGHH?EHHFICE@GHHHHHGHIHHHHIHHHHCCFHIEGHEHCHHF?HHHIIFIHFHCC1F@@FFCHCHGHHEHIIIIIHGIIIIHIIIHIHHHHIIIIIIIIHIIIHIHHHIIIIIIIIIIIIIIIHGIIIIIIGIIIIIIIHIIHIIIIIHIIIIIIIIIHHHIIIIIIIIIIIIIIIIIIIIII;IIIIIIIIIIIIIIIIIIIIIIIIIIIIHGFIIIIIIIIIIHHIIIIHIIIIIIHIIIIIIIIIIIIIIIIHHIIIIIIIIIIIIHHIIIIIIIIIIIIIIIIIIIIIIIIIIIIIIIIIIIIIIIIDDDDB
@HISEQ:969:HM2KJBCX2:2:1101:1487:43005 2:N:0:ACTATGCA
GAGATACAGTTCCCCAACTATCCCTATTAATCATTACGGTGATCCTAGAAACCAACGAAATAGAATCAGTCCGTCCTATTTCATTATTCCATGCTAATGTATTCAGACGATAGTCTGCTTTAAACACTCTAATTTTTTCAAAGTAACAGTCCTGATTTCCCATCACACCAAATAAATGGCATGAAAGTTCCTCAGAAGGTAGAGATCCATCTCACCAGTACAGACAATTAAGCCTGACCAATGGGTAGACCCCGAAGTTCAACTACGAGCTTTTTAACTGCAACAACTTTAATATACGCTATTGGAGCTGGAATTACCGCGGCTGCTGGCACCAGACTTGCCCTCCAA
+
DDDDDIIHIIIIIGIIIIIIHIIIIIIIIIHIIIIIIIIIIIIHHIIIIHIIHIIIIIIGIIIIIIIIGHIICHHIIIIHIHIIIIIIHEHHHHIHIHHHIHIHIIIIIHIIIIIHIIIGIIIHIIIIIIIHIHIIIIIIIIIIIIHHIIIIIIIHIIIIIHIHIIIIIIIIHIIIIIIIIIIIIIIIIIIIHIIIII:IIIHIHIIIIIIIIIIIIIIIIIIIIIIIIIIIIIIIIIIIIIII<HDIIIIIIIIIIIHIIIIIIIIIIIIIIIHIIIIIIIIIIIIIIIIIIIIIIIIIIIIIIIIIIIIIIIIIIIIIIIIIIIIIIIIIIIIIIIIIIIIDDDDD
@HISEQ:969:HM2KJBCX2:2:1101:14736:42756 2:N:0:ACTATGCA
GAGATACAGTTCCCCAACTATCCCTATTAATCATTACGTCGATCCTAGAAACCAACAAAATAGAATCAAACGTCCTATTTCATTATTCCATGCTAATGTATTCAAGCGTGCGCCTGCTTTAAACACTCTAATTTTTTCAAAGTAACAGTCCTGATTCCCCACGACACCAAATTAATGACATCGCGGTTCTTCAGAAGGTAGGAACCAATAATGCCAGTGCGTACCGAAGCACGACCAACAATTTGATCCCGAAATTCAACTACGAGCTTTTTAACTGCAACAACTTTAATATACGCTATTGGAGCTGGAATTACCGCGGCTGCTGGCACCAGACTTGCCCTCCAA
+
DDDDDIIIIDGHIIIIIIHIHIIIIIIIIIIIIIIIIIIIIIIIIIIIIIHHHHIIHIIHIIHIIIIIIIGHIIIIIIIIIIIIIIIIIIIIIIIIIIIIIIIIIIIIIIIIIIIIIIIIIIIIIIIIIIIIIIHHHIIIIIIIIIIIIIIIIIIIIIIIIIIIIIHIIIIIIIIIIIIHIIIIIIIIIIIIIIIIIIIIIIIIIHIHIIIIIHIIIHIIIIIIIIIIIIIIIIIHHIIIIIIIIIIIIIIIIIIIIIIIIIIIIIIIIIIIIHIIIIIIIIIIIIIIIIIIIIIIIIHHIIIIIIIIIIIIIIIIIIIIIIIIIIIIIIIIIIIIIIIIDDDDD
@HISEQ:969:HM2KJBCX2:2:1101:18590:42945 2:N:0:ACTATGCA
GAGATACAGTTCCCCAACTATCCCTATTAATCATTACGTCAATCCTAGAAACCAACAAAATAGGATCAAACGTCCTATTTCATTATTCCATGCTAATGTATTCAAGCGTTAGCCTGCTTTAAACACTCTAATTTTTTCAAAGTAACAGTCCTGATTCCCCGCCACACCAAATGAATGACATGATGGTTCGTCAGAAGGTAGGAACCAGTAACACCAGTACGTACCTAAGGCACGACCAACGTACTGATCCCGAAATTCAACTACGAGCTTTTTAACTGCAACAACTTTAATATACGCTATTGGAGCTGGAATTACCGCGGCTGCTGGCACCAGACTTGCCCTCCAA
+
ADDDDIIIIHHHHIHIIIIIIIIIIIIIIHIIIIIIIHHIIHIGIIIIIIIIHHHIIIIIIIHIHHHIHIIIHIIIIIHIIIIIIIIIHIIHGHHIIIHHIIHIIHHHIIIIIIIIIIIIIIIIIIIIIHHIIIIHIIIIIIIHIIIIIIIIIIIIIIIGIIFIIIIIIIIIIIIIIIIIIIIIIIIIIIIIIIIIIIIIIIIIIIIIIIIIIIIIIIIIIIIIIIIIIIIIIIIIIIIIIIHHIIIIIIIIIIHIIIIIIIIIIIIIIIIIIIIIIIIIIIIIIIIIIIIIIIIIIIIIIIIIIIIIIIIIIIIIIIIIIIIIIIIIIIIIIIIIIIIIIDDDDD
@HISEQ:969:HM2KJBCX2:2:1101:4308:43605 2:N:0:ACTATGCA
GAGATACAGTTCCCCAACTATCCCTATTAATCATTACGTCGATCCTAGAAACCAACAAAATAGAATCAAACGTCCTATTTCGTTATTCCATGCTAATGTATTCAAGCGTGAGCCTGCTTTAAACACTCTAATTTTTTCAAAGTAACAGTCCTGATTCCCCATGACACCAAATTAATGACATCATGGTTCGTCAGAAGGTAGGAATCAATAATACCAGTACGTACAATAGCACGACCAATAAATTGATCCCGAAATTCAACTACGAACTTTTTAACTGCAACAACTTTAATATACGCTATTGGAGCTGGAATTACCGCGGCTGCTGGCACCAGACTTGCCCTCCAA
+
DDDDDIIIIHIIIIIIIGIIIIIIIIIIIIIIIIIIGIIIIIIIIIIIIIIIIIIIIIIHHHFGHIHIIHIHIHIIIIIIIIIIHIIHIIIIGIHIIIIIIIHIIIIIIIEIHGHIHIIIIIIIIIHEIHIIIIIIIIIIIHIIIIIIIIIIIIIIIIIIIIIIIIIIIIIIIIIIIHIIIIIIIIIIIIHIIIIIHIIIHIIIIIIIIIIIIHIIIIIIIIIIIIIIIIIIIIIIIIIIIIHHIIIIIIIIIIIIIHIIIIIHF<IIIIIIIIIIIIIIIIIIIIIIIIIIIIIIIIIIIIIIIIIIIIIIIIIIIIIIIIIIIIIIIIIIIIIIIIIIDDDDD
@HISEQ:969:HM2KJBCX2:2:1101:2198:43130 2:N:0:ACTATGCA
GAGATACAGTTCCCCAACTATCCCTATTAATCATTACGTCAATCCTAGAAACCAACAAAATAGGATCAAACGTCCTATTTCATTATTCCATGCTAATGTATTCAAGCGTTAGCCTGCTTTAAACACTCTAATTTTTTCAAAGTAACAGTCCTGTTTCCCTGCAACACCAAATTAATGACATTACAGTTCTTCAGAAAGGAGGAATCAGCGAAGCCAGTACATACCAAAGGCACGACCAACCTGCTAACCCCGAAATTCAACTACGAGCTTTTTAACTGCAACAACTTTAATATACGCTATTGGAGCTGGAATTACCGCGGCTGCTGGCACCAGACTTGCCCTCCAA
+
DDCBDIIIHIHHFIIGIIIIIHGHIIIIIHHHHHIIIHIIHIIEHIIIIIHE1GHIGHIIIIFHHIH?GHIIHHHIHIHG?CGHHIIHEFHIGH?EIIHIIIHHGCHIDHIIIIIHIHHHHHIGFHHHIIIIIHHHIIHIFHHIHGIIHIIHIHHHHEIIIIIIIIHHHGHGHIIIIIIIIIIIIIIIHHHIIIIIIIIIIII;IIIIGIIIIGIIIIIIIIIIIHIIIIIII<IIIIHIIIHHGIIIIIIIIIIIIIIIIHIIIIIIIIIIIIIIIIIIIIIIIIHIIIIIIIIIIIIIHIIIIIIIIIIIIIIIIIIIIIIIIIIIIIIIIHHIIIIIIDDDDD
@HISEQ:969:HM2KJBCX2:2:1101:7329:43712 2:N:0:ACTATGCA
GAGATACAGTTCCCCAACTATCCCTATTAATCATTACGTCAACCCTAGAAACCAACAAAATAGGATCAAACGTCCTATTTTATTATTCCATGCTAATGTATTCAAGCGTTAGCCTGCTTTAAACACTCTAATTTTTTCAAAGTAACAGTCCTGTTTCCCCGCAACACCAAATTAATGGCATCACGGTTCTTCAAGAAGGAGGAATCAGCAAGGCCAGTTCATACCGGTGGCACGACCAACCTGCTGACCCCGAAATTCAACTACGAGCTTTTTAACTGCAACAACTTTAATATACGCTATTGGAGCTGGAATTACCGCGGCTGCTGGCACCAGACTTGCCCTCCAA
+
ADDDDIIIIHIIIIIGIIIIIIIIIIIIIIIIHIIIIIHIIIIIIIIIIIIIIIIIIIIIIIIIIHHHHIIIIFHIIIIIIIIIIIIHIIIIIHIIIIIIIIIIIIIIIHIHIIIIIIIIHIIIIIIIIIIHHEHHHIIIIIIIIIIHHIIIHIHIIIIIIIIIIIIIIIHHIIHIIIIIIIHIIIIIIIIIIIIIIIIIIIIIIIIIIIIIIIIIIIIIIIIIIIIIIHIIIIIIIIHIIIHHHHIIIIIIIIIIIIHIIHFHIHIIIIIIIIIIIIIIIIIIIIIIIIIIIIIHIHIIIHIIIIIIIIIIIIIIIIIIIIIIIIIIIIIIIHIIIIIIIDDDDD
@HISEQ:969:HM2KJBCX2:2:1101:5437:44733 2:N:0:ACTATGCA
GAGATACAGTTCCCCAACTATCCCTATTAATCATTACGGTGATCCTAGAAACCAACAAAATAGAACCATGCCGTCCTATTTTATTATTCCATGCTAATCTATTCAAGCACAAGCCTGCTTTAAGCACTCTAATTTTTTCAAGGTAATAGCTCTGCTTCCCCAACGCACTAACTTAATAGCATGCTGGTTATTCAGAAGGTAGGAATTCATCAGGCCAGTGCGGACAGTGAAGCCCGACCAACCGACAAACTCCGAAATTCAACTACGAGCTTTTTAACTGCAACAACTTTAATATACGCTATTGGAGCTGGAATTACCGCGGCTGCTGGCACCAGACTTGCCCTCCAA
+
DDDDDIIIIIIIIIIGIIIIIIIIIIIHIIHIIHIIIIIIIIIIIIIIIIIIIIIIIHCHIIIHIIHIIFHFHHIIIIIHIIIIIIIIHIIIIHICC?IIIIIIIIIIIIIIIIIIIIIIIIHIHHIIIIIIIIIIIHHHIIIIIIIIIIIHHHIHHIIIIIIIIHIIIHHHIIHIHIIIIIIHIIIIHHIIIIIIIIIHIIIIIIIIIIIIIIIIIIIIIIIIIIIGIIIIHIIIIHIIIIHIIHHHEIIIGIIIIIIIIIIIHIIIIIIIIIIIIIIIIIIIIIIIIGIIIIHGHIIIIIIIIIIIIIIIIIIIIIIIIIIIIIIIIIIIIIIIIIIIIIIDDDDC
@HISEQ:969:HM2KJBCX2:2:1101:9977:45319 2:N:0:ACTATGCA
GAGATACAGTTCCCCAACTATCCCTATTAATCATTACGGTGATCCTAGAAACCAACAAAATAGAACCATGCCGTCCTATTCTATTATTCCATGCTAATGTATTCGAGCAAAAATGCCTGCTTTAAACACTCTAATTTTTTCAAGGTAAAGGTCCTGGATCCGCAAGACACCCAATAAAGGACATCAAGTTTCTCCAGAAGGTGAGAAATCAACTGCAACAGTTCATACCCCTTAAGGCATGACCATCACGTCAATCCCGAAATTCAACTACGAGCTTTTTAACTGCAACAACTTTAATATACGCTATTGGAGCTGGAATTACCGCGGCTGCTGGCACCAGACTTGCCCTCCAA
+
CDDDDIIIIIIHFIIHFHII@GHIIIIIHHIHIIGIIHEHEEIIIIHEFHHHIIIIIHFHFH1DGHHEHEHHDCDHHHHHI@GGHHHII@EHGECGHCGGHGHIHEHIIHIIHHHHHIHEHHHHHHHGIIIIIIIIIIIHIIHIIIIIIHIHHFHEHHHHFHFIHFHGIHHIIHHCFEIHHHHFFHHHIIHHFGIIHEHIIHIIHIIHIIIIIIIIIIIIIIIIHIIIIIIIIHGIIII<HEIIIHHEIHHCIIIIIIIIIIIIGIIIHEHIHHFIIIIIIIHIIIIIIIIIIIIIIIIHEIIIHIIIIIHIIIIIIIIGIIIIIIIIIIIIIIIIIIIIIIIIIIHIDDDDD
@HISEQ:969:HM2KJBCX2:2:1101:8145:44988 2:N:0:ACTATGCA
GAGATACAGTTCCCCAACTATCCCTATTAATCATTACGTCAATCCTAGAAACCAACAAAATAAGATCGAACGTCCTATTTCATTATTCCATGCTAATGTATTCAAGCGTTAGCTTGCTTTAAACACTCTAATTTTTTCAAAGTAACAGTCCAAATTCCCCGCAACACCAAATTAATGGCATTACGGTTCATAAGGAAGGAGGAATCAGTGAGACCAGTACATACCAGAGGCATGACCAACCTACTAACCCTGAAATTCAACTACGAGCTTTTTAACTGCAACAACTTTAATATACGCTATTGGAGCTGGAATTACCGCGGCTGCTGGCACCAGACTTGCCCTCCAA
+
DDDDDIIIIIHHIGFIIIIIIIIIIIHIIIIHHHIIIIIIIIIGIGGHIIIHGHIIIIGIIIGGHHIGIIHHEGHIIHIIIHIHHHHCGHIIIIEHIIHIFHHHIHHIIIIIIIIIIFIIHIIIIIIIHHHIIHIIHIIIIIIIHIHIIIIHIIHHIIIIIIHIIHIIHHIIIIIHIIIIIHIIIIIIIIIIIIIIIIIHIIIIIIIHGIIIIIIIIIIIIIII<IIHHIIIIIIHIHIIIHHGHIHIHGIIIIIIIIIIIHHHGIIIIIIIIIIIHIIIIIIIIIIIIIIIHEIIIIIIIIIIIIIIIIIHHIIIIIIIIIIIIIIIIIIIIHIIIIIIIDDDDD
@HISEQ:969:HM2KJBCX2:2:1101:16956:45383 2:N:0:ACTATGCA
GAGATACAGTTCCCCAACTATCCCTATTAATCATTACGGCGGTCCTAGAAACCAACAAAATAGAACCGCACGTCCTATTCTATTATTCCATGCTAATGTATCCGAGCAAAGGCCTGCTTTGAACACTCTAATTTTTTCAAAGTAAAAGTCCTGGTTCCCCGACACGGCCAGTGAAGGCCATGCGGCTCCCCAGAAGGAAAGGCCCGGCCGGACCAGTGCACGCGGTGAGGCGGACCGGCCAGCCAGGCCCAAGGTTCAACTACGAGCTTTTTAACTGCAACAACTTTAATATACGCTATTGGAGCTGGAATTACCGCGGCTGCTGGCACCAGACTTGCCCTCCAA
+
BDDCDIIIIIIIIIIIIIIIIIIIIIIIIIIIIIIIIGHIIIHIIIHIIIIIIIIIIIIIHHCHHHI?EHCHFGHHHHEHHHIHGIGHHIHGHCHEIHHHIIIIIIHHHHIIIIIHIIHIHHEIIIIIHHIIIHGHHGHHHIIHFHHGGHHIHHHHHHHIHHEDHHIHIII<HEIIIIIIIIIHHIIGIHIHHHHIIIHDIIIIIIIIIIIIIIIIIIHHIIIIIIIGIIIIIIIGIIIIIHIHIIHIIIIIIHIIIIIIIIIIIIIIIIIIIIIIIIIIIIIIIIIIIIIIHIIIIIIIIIIIIIIIIIIIIIIIIIIIIIIIIIIIIIIIIIIIIIIIDDDDD
@HISEQ:969:HM2KJBCX2:2:1101:7328:45970 2:N:0:ACTATGCA
GAGATACAGTTCCCCAACTATCCCTATTAATCATTACGTCGATCCTAGAAACCAACAAAATAGAATCAAACGTCCTATTTCATTATTCCATGCTAATGTATTCAAGCGTGCGCCTGCTTTAAACACTCTAATTTTTTCAAAGTAACAGTCCTGATTCCCCACGACACCAAATTAATGACATCGCGGTTCTTCAGAAGGTAGGAACCAATAATGCCAGTGCGTACCGAGGCACGACCGACAATCTGATCCCGAAATTCAACTACGAGCTTTTTAACTGCAACAACTTTAATATACGCTATTGGAGCTGGAATTACCGCGGCTGCTGGCACCAGACTTGCCCTCCAA
+
DDCDDIIGIHIIIIIIIIIIIIIIIIIIIIIIIIIIIHHHIIIHIIIIIIIHIHIIIHIIIIIIIIIIIIIIIIIIIIIIIIIIIIIIIIIIHIIIIIIIIIIIIIIIIIIIHIIHHHIIIIIIIIIIIIIIIIHIHHHHIIIIIIIIIHIIIIIIHIIIHHIIIIIIIIIIHIIHHIIIIHIIHHHEIIIIIIIIHHHIHIIIIHHHIHIIIIIIIHIIIIIHIIIIHIIHIIIIIIIIIHIHIIIIIIIIGIIIIIIIIIIIIIIIIIIIIHIIIIIIFHIIIGIIIIIIIIIIIIHIIIIIIIIIIIIIIIIIIIIIIIIIIIIIIIIIIIIIIIIIDDDDD
@HISEQ:969:HM2KJBCX2:2:1101:9545:46542 2:N:0:ACTATGCA
GAGATACAGTTCCCCAACTATCCCTATTAATCATTACGTTGATCCTAGAAACCAACAAAATAGAATCGAACGTCCTATTTCATTATTCCATGCTAATGTATTCAAGCGCGTGCCTGCTTTAAACACTCTAATTTTTTCAAAGTAACAGTCCTGACTCCCCACAACATCAAATTAATGACATCATGATTCATCAGAAGGGAGAAATCAATGACATTAGTACGTACCGAAGGCACGACCGACGTATTGATCCCGAAATTCAACTACGAGCTTTTTAACTGCAACAACTTTAATATACGCTATTGGAGCTGGAATTACCGCGGCTGCTGGCACCAGACTTGCCCTCCAA
+
BDD@DHIIIHHIIIIIIHIIEHIHIHHHIHHIGHHHIIHEHHIIIIIHHIHHFHHHEHIHIICHIIIHIG?CEHEDHHIEHHHEHH1D1DGCHHIHIIIHHHE@HHDCHIHHIHIHIIHHIHF?HIIHHHHHGGHIHIHHIIIHIIHIIIHHICCHHI?HHIIIHGGIIIIHFHEGIHGIHIIHHEHEHIIIIIIIIIIIHHFHIHHFHIIIHIHEIIIHIHHHGHFIIHHHIIHIIIIHHGFHCHHHHHEHHFIHEHIHHIIHIHIIIIIIIHHHIIIHHHIHGIIHIIIIHHIIHHIIIHHIIHIHIIIHHIIIIIIIHIIHIIHHEIIIIHHIIIHDIDADCD
@HISEQ:969:HM2KJBCX2:2:1101:16684:46055 2:N:0:ACTATGCA
GAGATACAGTTCCCCAACTATCCCTATTAATCATTACGTCAATCCTAGAAACCAACAAAATAGGATCAAACGTCCTATTTCATTATTCCATGCTAATGTATTCAAGCGTTAGCCTGCTTTAAACACTCTAATTTTTTCAAAGTAACAGTCCTGTTTCCCTGCAACACCAAATTAATGACATTACAGTTCTTCAAGAAGGAGGAACCAGTAAAGCCAGTACATACCAGAGGCACGACCAACCTACTAATCCCGAAATTCAACTACGAGCTTTTTAACTGCAACAACTTTAATATACGCTATTGGAGCTGGAATTACCGCGGCTACTGGCACCAGACTTGCCCTCCAA
+
BD@?DGHHICD1@DFHHIEEHIIIHHHIFCGHGHIHIGIHD=HHIGIHHEHH?CHHHG?FEFF@EHHHEHHH1<@EHIHHHIHHHIGH@EHFHEHEIHHIHHHE@IHHIGHHHHHEHHBEHHFHHHFGHIHHH@HGHHHEHIIIHHIIIIIHHGCHHIIGHGHEHFFHHHIIHIIIHHHHIIIHHEEHEIIHHIIIIIHIIIIHIHIHHGGHHHHIIII<HEGGIHIHEC<<<GGHGHGHHGF<@IHIGDIHHHDEIHHHHHHHHGIIHIIIIIHIIIIHH@H?HEHIIIHHHIHIIIHHHIIIIHHIIIIHIHDCIIIIIIHIIIIIIIIHIHIHIIIHHDD@BD
@HISEQ:969:HM2KJBCX2:2:1101:16616:49469 2:N:0:ACTATGCA
GAGATACAGTTCCCCAACTATCCCTATTAATCATTACGGTGATCCTAGAAACCAACGAAATAGAATCAGTCCGTCCTATTTCATTATTCCATGCTAATGTATTCAGACGTTAGCCTGCTTTAAACACTCTAATTTTTTCAAAGTAACAGTCCTGATTTCCAATCACACCAAATTAATGACATGAAAGTTCCTCAGAAGGTAGAGATTTATCTCACCAGTACAGACAATTAAGCCTGACCAATGGGTAAACCCCGAAGTTCAACTACGAGCTTTTTAACTGCAACAACTTTAATATACGCTATTGGAGCTGGAATTACCGCGGCTGCTGGCACCAGACTTGCCCTCCAA
+
DDDDDIIIIIIIIIIIIIIIIIHIHIIIIHIIIHIHIIGIIHHHIIIHIIGHIIHIIIGIIIHIIIIII1FCGHHIIIIHHIIIIIIIHIHIFHIHGIIIIIIIIIIIIIIIHIIIHIHHIIIIHIIIIIIIIIIHIIFHGIIHIIHIIIIIIIIIIIIIIIHIIIIIIIIIIIIHHIIIIIIIIIIIIGIIIIIIIHIIIIIIIIIHIIIIIIIIIIIIIIIIIIIIIIII=IIIIIIIIIIHHHGIIIGIIIIIIIIIIIIIIIIIIIIIIIIIIIIIIIIIHHD1IHIIIIIIIIIIHIIIIIIIIIIIIIIIIIIIIIIIIIIIIIIIIIIIIIIHIIIDDDDD
@HISEQ:969:HM2KJBCX2:2:1101:18467:48992 2:N:0:ACTATGCA
GAGATACAGTTCCCCAACTATCCCTATTAATCATTGCTCACAAATCCAAAAACCAACAAAATACGATAAACGAGCCCTAACTTATTATTCCATGCTAATGTATTCATAACTAACCGCCTGCTTTAAACACTCTAATTTTTTCAAAGTAAAGGTCCTGGATTGCGAACCCAACCCAGCAAAGGGCAGGAACGTTCTCCAGGAAGATGGTAAGCGCGCATCGGCACTCACACACGAAACCGTGGCGGGCCAAGCGCACTATACCAGAAATCCAACTACGAGCTTTTTAACTGCAACAACTTTAATATACGCTATTGGAGCTGGAATTACCGCGGCTGCTGGCACCAGACTTGCCCTCCAA
+
DDDDDIIGIIIIIHIGHHHIIIIIIIHIIIIIIIGHIIIIIIIIIIIIIIIIIHIHHIIHIHHIICHHIIIIIIGIIHHIIIIEHHIIHIHHHHGHIEEHIHHHIHHHIIHIIIIHHHIIIHHHHIHHHIIIIIIHHIHHHHIIIIIHHFIIHIIHHEIHHHHHGIHHHHIHIIIHHIIHHHIIIIIIIIHHHIHFIIIIIIIIIIIIIHIIIHHIIIIIIIIHIIIIIIHHHIIHIIIIIIIIIIIIIHIIIHHIIIIIIIIIIIIIIIIIIIIIIIIIIIHIIIIIIIIIIHIIIIIHIIIIIIIIIIIIIIIIIIIIIIIIIIIIIIIIIIIIIIIIIIIIIIIIIIIIIDDDDD
@HISEQ:969:HM2KJBCX2:2:1101:2974:49573 2:N:0:ACTATGCA
GAGATACAGTTCCCCAACTATCCCTATTAATCATTACGGTGATCCTAGAAACCAACAAAATAGAACCATGCCGTCCTATTCTATTATTCCATGCTAATGTATTCGAGCAAAAATGCCTGCTTTAAACACTCTAATTTTTTCAAGGTAAAGGTCCTGGATCCGCAAGACACCCAATAAAGGACATCAAGTTTCTCCAGAAGGTGAGAAATCAACTGCAACAGTTCATACCCCTTAAGGCATGACCATCACGTCAATCCCGAAATTCAACTACGAGCTTTTTAACTGCAACAACTTTAATATACGCTATTGGAGCTGGAATTACCGCGGCTGCTGGCACCAGACTTGCCCTCCAA
+
B@DDDFHIII@1DHHHFEGHHFHECFHHHHE?GHIIIHGHIHHH1<C@HEHFHFEG@H@CGECFF@FHHCGHCEHHHH<<CEHIIFHIGHICFHFEE1ECG<@HHGHHIIHIHHIIHHGFHIHFHHHHHHEHHEHGHIIIHHHHIIHHIIIIHHEHHIHIHHHGHFHHHIIIIHIHGIHIHHIIHHIHEIIIIIHHIIIIIIIIIIIIIIIHHHE?IHIIIIIHHHGIHIIIIIIIIIIIIHHHIIIHHHIHIIHIGIHIIIIIHHHHHDHHHIIHIIIIIIIIHIIIHHHIIHHHIIHIHIHIHHIIGIIHIIIIIIIIIHGIIIIIIIIHHIIIIIHIIIIIIIIHDDDDD
@HISEQ:969:HM2KJBCX2:2:1101:20413:50505 2:N:0:ACTATGCA
GAGATACAGTTCCCCAACTATCCCTATTAATCATTACGTCAATCCTAGAAACCAACAAAATAGGATCGAACGTCCTATTTCATTATTCCATGCTAATGTATTCGAGCGTTAGCCTGCTTTAAACACTCTAATTTTTTCAAAGTAACAGTCCTGTTTCCCTGCAACACCAAATTAATGACATTACAGTTCTTCAAGAAGGAGGAATCAGTAAAGCCAGTACATACCATAGGCACGACCAACCTACTGACCCCGAAATTCAACTACGAGCTTTTTAACTGCAACAACTTTAATATACGCTATTGGAGCTGGAATTACCGCGGCTGCTGGCACCAGACTTGCCCTCCAA
+
@DD@DH1C1<1<1CGCEGHH11<GHCHIHH1DCGHIHIC@CDEHCGHHIIHHEHHIGH@GE11<1<DE@1DD<1<CG?CHGE1D?@<1<11DEF1<FEE@<<DGHIHE@EHCFHIHHHIIHHHIHGHHIHHHBGCFHHIIHHGIIHEIIGIHF@FHIHGHGHHHIHEHHDFCHHHHHHHEGIHGHH;IIHIIIIHII;HIIIEHIIHHFF1I;EHHHIIIHHHHG@CHIIIHHHGIIIIIIIHFHGIHHIIHIIHHFEHIIHIIGIIIHEEHHIIHHHIHHIIIIIIIHH@IIIIHIHIHEIHHHFHIIIHHCIIIIIIIIIIHIHHIIIIHHIIIIIIIIDDDDD
@HISEQ:969:HM2KJBCX2:2:1101:2915:51047 2:N:0:ACTATGCA
GAGATACAGTTCCCCAACTATCCCTATTAATCATTACGTCGATCCTAGAAACCAACAAAATAGAATCAAACGTCCTATTTCATTATTCCATGCTAATGTATTCAAGCGTGAGCCTGCTTTAAACACTCTAATTTTTTCAAAGTAACAGTCCTGATTCCCCAAGACACCAAATTAATGACATAATGGTTCGTCAGAAGGAAGAAACCAATAAATTAGTACGTACCAAAGCACGACCAACATATTGATCCCGAAATTCAACTACGAGCTTTTTAACTGCAACAACTTTAATATACGCTATTGGAGCTGGAATTACCGCGGCTGCTGGCACCAGACTTGCCCTCCAA
+
DDDDDIIIIHIIIIHIIIIIIIIIIIIIIIIIIIIHIIIIIIIIIIIIIIIIHHHIIHIIIIHIIIIIIHHHIIIIHIIIIIIIIIIIFGHIHIIIHIIIIHHIIIIHIIIIIIHHHHIIIHIIIIIIIIHHIHHHIIHIGIHIIIIIHIIIIIIIIIIIIIIIIIIHIIIHIIIIIIIIIIIIIIIIIIIIIIIIIIIIIIIIHIIIIIIIIHHIIIIIHIIIHHIIIIIIIIIIIIIIIHHIIIIIIIIIIIIIIIIIIIIIIIIIIIIIIIIIIIIIIIIIIIHIIIIIIIIIIIIIHIIIIIIIIIIIIIIIIIIIIIIIIIIIIIIIIIHIIIIDDDDD
@HISEQ:969:HM2KJBCX2:2:1101:17730:50599 2:N:0:ACTATGCA
GAGATACAGTTCCCCAACTATCCCTATTAATCATTACGTCAATCCTAGAAACCAACAAAATAGGATCAACGTCCTATTTCATTATTCCATGCTAATGTATTCAAGCGCGAGCCTGCTTTAAACACTCTAATTTTTTCAAAGTAACAGTCCTGATTCCCCACCACACCAAATTAATGACATGATGGTTCGTCAGAAGGTAGAAATCAGTAACACCAGTACGTACCGAAGGCACGACCAGCGTACTAATCCCGAAATTCAACTACGAGCTTTTTAACTGCAACAACTTTAATATACGCTATTGGAGCTGGAATTACCGCGGCTGCTGGCACCAGACTTGCCCTCCAA
+
DDDADIIIIHHHHHFHHHIIECGHIIGHIIIIIIIHIHHIIIHHHIIFCHIHIIIHIHE1@DG@EEHHIII1FHHHIIIII?GEHFEEHGEHHEEHHHHHC<CHDHEHEEDCEHFHEGFHHIE@EFCGHFHIHBFHHG@@FDHHHHHIGEHFHIIGHHGHEE@E<0EECGHFDIIHIGHHHFFGHHEGHHHIIIHHIHF@CFGHHGIHDH6HIIIHHIHHCGHHEHEHFHHCHHHCE<HHEHHGHHHCEEGCEHG@HGCHECHHFHHIHIIHCFIHIHHHHHCEHFIEGIHHEIHIIIIHHHHHHIHEHHHGIHHCDE?HHIHHHHHHEHHHHH?HFHHHBD@DD
@HISEQ:969:HM2KJBCX2:2:1101:5506:51525 2:N:0:ACTATGCA
GAGATACAGTTCCCCAACTATCCCTATTAATCATTACGGTGATCCTAGAAACCAACAAAATAGAACCATGCCGTCCTATTCTATTATTCCATGCTAATGTATTCGAGCAAAAATGCCTGCTTTAAACACTCTAATTTTTTCAAGGTAAAGGTCCTGGATCCGCAAGACACCCAATAAAGGACATCAAGTTTCTCCAGAAGGTGAGAAATCAACAGTAACAGTTCATACCCCTTAAGGCATGACCATCACGTCAATCCCGAAATTCAACTACGAGCTTTTTAACTGCAACAACTTTAATATACGCTATTGGAGCTGGAATTACCGCGGCTGCTGGCACCAGACTTGCCCTCCAA
+
DDCDDIIIIHHHHHIHIIIIIIIIIIIIIIIIHGHHIGIIGIIIIIIIHIIIHIIIIIIIIIGIIIIIIHIIIHHHHIIHHHIIIIIIGIIIIGHGIHHEHHHHGHIIHHIIIIGIIHHIHIIIIIIHIIIIIIIIHHIIHIHHHHIIIHIHIIIIIHHHHFFIIHHIHHIIIIIHHIIHHHHIIIIIIIHIIIIIIIIIIIIIIIIIIIIIIIIIHHIIIIIIIIIIIIIIGIGIIGIIIIIIIIHFIHHFIIIIIIIIIIIIIIIIIIIIIIIIIIIIIIIIIIIIIIIIIHGIIIIIHIIIIIIHIIIIIIIIIIIIIIIIIIIIIIIIIIIIIIIIIIIIIIIIDDDDD
@HISEQ:969:HM2KJBCX2:2:1101:1784:52171 2:N:0:ACTATGCA
GAGATACAGTTCCCAACTATCCCTATTAATCATTACGTCAATCCTAGAAACCAACAAAATAGGATCAACGTCCTATTTCATTATTCCATGCTAATGTATTCAAGCGCGAGCCTGCTTTAAACACTCTAATTTTTTCAAAGTAACAGTCCTGATTCCCCGCCACACCAAATTAATGACATGATGGTTCGTCAGAAGGTAGGAACCAGTAACACCAGTACGTACCTAAGGCACGACCAACGTACTGATCCCGAAATTCAACTACGAGCTTTTTAACTGCAACAACTTTAATATACGCTATTGGAGCTGGAATTACCGCGGCTGCTGGCACCAGACTTGCCCTCCAA
+
DDDDDIIIIIIIIIHHIIIHIIIIIIIIIIIIIIIIIIIIIIIIIIHIIIIIIIIIIIIIHFEHHHEHHIIIIIIIIIIIIIIIIIIIIIHIIII@HIIIHEHHGHHHIGHHHIIHHIIIIIIIIIIHIIIIIHIIIIIIIIHHHHIIIIIIIGIIIIIHHHFHIIIIIIIIIIIIIIIIIIIIIIIIIHIIIIIIIIIIIIHIIIIIHIHIIIIIIIIIIIIIIIIIIIIIIIIIIIIIIIHIIIIIHIIIIIIIIIIIHIIIIIIIIIIIIIIIIIIIIIIIIIIIIIIIIIIIIHIIIIIIIIIIIIIIIIIIIIIIIIIIIIIIIIIIIIIIIIIDDDDD
@HISEQ:969:HM2KJBCX2:2:1101:1377:52400 2:N:0:ACTATGCA
GAGATACAGTTCCCCAACTATCCCTATTAATCATTACGGTGATCCTAGAAACCAACAAAATAGAACCATGCCGTCCTATTCTATTATTCCATGCTAATGTATTCGAGCAAAAATGCCTGCTTTAAACACTCTAATTTTTTCAAGGTAAAGGTCCTGGATCCGCAAGACACCCAATTAAGGACATCAAGTTTCTCCAGAAGGTGAGAAATCAACAGCGACAGTTCATACCCCTTAAGGCATGACCATCACGTCAATCCCGAAATTCAACTACGAGCTTTTTAACTGCAACAACTTTAATATACGCTATTGGAGCTGGAATTACCGCGGCTGCTGGCACCAGACTTGCCCTCCAA
+
DDDADIIIIHHIHGEHIIHIIIIIHHIIIIIIIIEHIFIHEHHHIGHHIIIIIIIIIIHGIIHHHIIIHIIHIHIHIHE@GEHHHIGHEHIHHHGIIGIHHHFHHIHHIIIIIHGIIIIIHIHIIIIIIHHIIHHHHIIIIHIIIIIIIIIIIIIIHIHHIIIIIHHHIGIIIGIIIIIIIIIIIIHIHHHHIIIIIIIIIIIIIIIHIIIIII<IIIIIIIIIIIIIIIIIIIIIIIIIIIIIIIIIIIHGIIIIIIIIIIIIIIIIIHIIIIIIIIIIIIIIIIGIIIIIIIIIIIIHIIIIIIIIIIIIIIIIIIIIIHIIIIIIIIIIIIIIIIIIIIIIIIIIDDDDD
@HISEQ:969:HM2KJBCX2:2:1101:19339:52906 2:N:0:ACTATGCA
GAGATACAGTTCCCCAACTATCCCTATTAATCATTACGTCGATCCTAGAAACCAACAAAATAGAATCAAACGTCCTATTTCATTATTCCATGCTAATGTATTCAAGCGTGCGCCTGCTTTAAACACTCTAATTTTTTCAAAGTAACAGTCCTGATTCCCCACGACACCAAATTAATGACATCGCGATTCTTCAGAAGGTAGGAACCAATAATGCCAGTGCGTACCGAGGCACGACCGACAATCTGATCCCGAAATTCAACTACGAGCTTTTTAACTGCAACAACTTTAATATACGCTATTGGAGCTGGAATTACCGCGGCTGCTGGCACCAGACTTGCCCT
+
DBBBDIIFHG@DC@<<GHEHEHHHHIIIIIIIIG?GHHGCDHFIIHHIHIIIGHII1<FEHI@GH@GHHHEH<FG=FHHHHHEHEFEHHHHHHFHHHHGHIFHGHHDHIIHIGHHIIHFFH@HHIIIIIHIIHHGGDCHIHFCHFEFGHHHH'EHGCEHEGHHHEHHIIIIHHGHHCEECIIHCH?EGHHGHHIIIIHHHIIIHFFFGEGCHEG@IHFHFHHHHHEHGHHIHHGHHHHDHC@H@IHHIHIIHHHFEHHEC@C@HF@C@F<HIIIIHHHIHHHFCFHFHGCDHDIHHHHCIHHCHHHHFHHEDHHHGHHFIIIIHEHHHHHHHGHHHAB@DD
@HISEQ:969:HM2KJBCX2:2:1101:13792:52136 2:N:0:ACTATGCA
GAGATACAGTTCCCAACTATCCCTATTAATCATTACGGTGATCCTAGAAACCAACAAAATAGAACCATGCCGTCCTATTCTATTATTCCATGCTAATGTATTCGAGCAAAATGCCTGCTTTAAACACTCTAATTTTTTCAAGGTAAAGGTCCTGGTTCCACATGACACCCAATTAAGGACATCATGCTTCTCCAGAAGGTGAGAAATCAACTGCGACAGTTCATACCCCTTAAGGCACGACCATCACGTCAATCCCGAAATTCAACTACGAGCTTTTTAACTGCAACAACTTTAATATACGCTATTGGAGCTGGAATTACCGCGGCTGCTGGCACCAGACTTGCCCTCCAA
+
DBD?DHIIHHHIHIIGEHHIHIIIIIIHHIFIIIGHIIIIIICHHHHHIIGEHIGIIIIHIIHIIGIIHHHHEHHIHHHIIIIIIIIHHIIHIIHIHIIGCIIIIIIIIHIIHIIIIIIIIIIHIHHIIIIIIIIHHHIHIIIIIGIIIIIIHIIIIIHHIIHHFGHHIIIIIIHHIHGIHIIIIIIIHHHHHHIHIIIIIIIIIIHHIIIIHHHIHHIHHIIIHIIIIHIIIII<IIIIIIIIHHIIIHIHHHHIIIIIIIIIIIIHHHGIIIIIIIIHIIIIIIIIIIIIIIIIIHHIIGIIIIIIIIIIIIHHIIIIIIIIIIIIIIIIIIIIIIIIIIIIIIDDDDD
@HISEQ:969:HM2KJBCX2:2:1101:17513:51564 2:N:0:ACTATGCA
GAGATACAGTTCCCAACTATCCCTATTAATCATTACGGTGATCCTAGAAACCAACGAAATAGAATCAGTCCGTCCTATTTCATTATTCCATGCTAATGTATTCAGACGTTAGCCTGCTTTAAACACTCTAATTTTTTCAAAGTAACAGTCCTGATTTCCCATCACACCAAATAAATGACATGAAAGTTCCTCAGAAGGTAGAGATTTATCTCACCAGTGCAGACAATTAAGCCTGACCAATGGGTAAATCCCGAAGTTCAACTACGAGCTTTTTAACTGCAACAACTTTAATATACGCTATTGGAGCTGGAATTACCGCGGCTGCTGGCACCAGACTTGCCCTCCAA
+
DDDDDIIIIGHFHIIIHHIIIIIIIIIHIIIGIIIIHIIIGIHHIIIIHHIIHIIIGIIGIHHIIIIIIIHIIHIGGHIHHHIHIHI@HHIIIHIGHIIHHIHHIIIIHIHHHGIIGHHIIGIIFHHIHIIIIIIIIIHHHHIHHHHHHGIIIIHIIHHIIHIIIIHHGCFHHHEHHHHGHHHGHGEEEEFGIHHGCHGIIIIIIIIHHHGHHHFIIIHHGGGHHHIIII<IIHHHIHIIIIIIHHIIHHIIIIIIHEHHHCIHIHHHHHHIIIHIIHGIIIIIIIHHIIIIIIHHIIIIIIHIIIIIIIIIIIIIIIIHGIIIIIIIIIHHHIIIIIIIIIDDDDD
@HISEQ:969:HM2KJBCX2:2:1101:7624:52806 2:N:0:ACTATGCA
GAGATACAGTTCCCCAACTATCCCTATTAATCATTACGTCGATCCTAGAAACCAACAAAATAGGGTCAAACGTCCTATTTCATTATTCCATGCTAATGTATTCAAGCGTGTGCCTGCTTTAAACACTCTAATTTTTTCAAAGTAACAGTCCTGATTCCCCATGACACCAAATTAATGACATCACAGTTCGTCAGAAGGTAGAAATCAATAATACCAGTTCATACCAGAGGCACGACCAATATATTGATCCCGAAATTCAACTACGAGCTTTTTAACTGCAACAACTTTAATATACGCTATTGGAGCTGGAATTACCGCGGCTGCTGGCACCAGACTTGCCCTCCAA
+
DDDDDIIIIIIIIIIIIIIIIIIIIIIIIIIIIIIIIHIIHIIIIIIIIIIIHIIIIIHIIHFHIIHIGHGHHGHIIIIIIIIIIIIHHHIIIHIIIIIIIIHHIIIIIIIIIIIIIIIIIIIIIIIIIIHIIIIIHHIHIIIHIIIIHIIIIIIIIIIIIIIIIIIHIIHIIIIIIIIIHIIIIIIHIIIIIIIHIIIIHIIIHIIIIIIHIIIIIIIIHIIHIIIIIIIIIIIIIIIIIIIIHIIIIGIIIIIIIIIIIIIIIIIIHIIIIIIIIIIIIIIIIIIIIIIIIIIHIIIHHIIIIIIIIIIIIIIIIIIIIIIIIIIIIIIIIIIIIIIIIDDDDD
@HISEQ:969:HM2KJBCX2:2:1101:13576:53362 2:N:0:ACTATGCA
GAGATACAGTTCCCCAACTATCCCTATTAATCATTACGTCAATCCTAGAAACCAACAAAATAGGATCAAACGTCCTATTTCATTATTCCATGCTAATGTATTCAAGCGTTAGCCTGCTTTAAACACTCTAATTTTTTCAAAGTAACAGTCCTGTTTCCCTGCAACACCAAATTAATGACATTACAGTTCTTCAAGAAGGAGGAACCAGTAAAGCCAGTACATACCAGAGGCACGACCAACCTACTAATCCCGAAATTCAACTACGAGCTTTTTAACTGCAACAACTTTAATATACGCTATTGGAGCTGGAATTACCGCGGCTGCTGGCACCAGACTTGCCCTCCAA
+
D?D@B@C<CGE?111FH=GEFEEHHIHHICHEHGII?EHEHHH1DEHHCHHHFHIIIHHIGH@@HF<G@@F<D1<DCEEHHIIIIIHFE1FFCGHHHHHHGCHIIIHHHHHGHFIHHGIGGIHGIHIIIFIHIIHHEIIIHIIIIIHFHEHIIIHHC:IHHFIHGIHHHHHIHIHEEEEHFHIIIHHEIHGIIIHIHHHHGFHGEHH;HHIIIIIHHHHHHHIIHHHIIIIIHHHGIIIH<HGDFHF?GIIIIIIHHIIIHIHFIIHIIIIIIHGIIIIIIIHHH@FEIIIIHHGIIIIIIIIIIHHHHIIIIIIIGIIIHIIIIHHHIHGIHIHHIIIIID@AD@
@HISEQ:969:HM2KJBCX2:2:1101:12953:52887 2:N:0:ACTATGCA
GAGATACAGTTCCCCAACTATCCCTATTAATCATTACGTCAATCCTAGAAACCAACAAAATAGGATCGAACGTCCTATTTCATTATTCCATGCTAATGTATTCAAGCGTTAGCCTGCTTTAAACACTCTAATTTTTTCAAAGTAACAGTCCTGTTTCCCTGCAACACCAAATTAATGACATTACAGTTCTTCAAGAAGGAGGAATCAGTAAAGCCAGTACACACCATTGGCACGACCAACCTACTGACCCCGAAATTCAACTACGAGCTTTTTAACTGCAACAACTTTAATATACGCTATTGGAGCTGGAATTACCGCGGCTGCTGGCACCAGACTTGCCCTCCAA
+
CDDDDIIIIIIIIIIIIIIIIIIIIIIIIIIIIIIIIIIIIIIGIHIIIIIIIIIIIIGIIIHIIHHIIIIIHIHHIIIIIIIIIIIIHIIIIIIGEFHIIFFFIHIIIIIGIIIHIIIIIIHHIIHHHIIIIIIIIGHHHHHHI9IIIIIIIIIIGIIIIIIIIIIIIIIHII;IIIIIIIIIIIIIIIIIIIIIIIIHHIIIIIIGIIIIGIGIIIIIIIHIIIIIIGIIIGIIIIHIIIIHHIIIIIIIIIIIIIIIIIIIIIIIIIIIIIIIIIIIIIIIIIIIIIIIIIIIIIIIHIIIIIIIIIIIIIIIIIIIIIIIIIIIIIIIIIIIIIIIIDDDDD
@HISEQ:969:HM2KJBCX2:2:1101:16867:53451 2:N:0:ACTATGCA
GAGATACAGTTCACCAACTATCCATACTAAACATTACATCCATCCCACAAACCAACAAAATAGAAACGGACGTCCTAACTCCTTATTCCATACCACTGTATTCAAGCGTGACCCTGCTTTAAACACTCTAATTTTTACAAGGTAACAGTCCTACATCCCCGTAACACCAAATTAATGGCATTACGGTTCTTTAGAAGGTGAGAAATCAATGATAACAGTGCATACCAACGGCATGACCGAAATATTGATCCCGAAATTCAACTACGAGCTTTTTAACTGCAACAACTTTAATATACGCTATTGGAGCTGGAATTACCGCGGCTGCTGGCACCAGACTTGCCCTCCAA
+
DDD0D1D<<FEH1<<DG0<11111111<<F1DH11<11<111111111<<<GCG1D<111<D11111100//<D0EG11<F1D<<1FG1F1111<11@@<D@<<1@5<D50&<1CEHFCGHHB?AGG1BD1DFF<6$<<GAGHGBB?E5?HHC$$EDH87CC=HGF@FDFFG?/FEFFACCF<?@DA</FED.><HEFHEG@AC<?C<AHF1CF<FED>CA1GDGACEDE>=HC>G/C1C@CHFD<HH?HCFHHC<FF<1GHEHCHFH@HHGFEHCCCFC<<1@HIGFIHCHHD<C<1<@IEGFEFCHHH@IIIHCDGIIHEHGGGC@EEHE?EHIIHIHEED@BBD
@HISEQ:969:HM2KJBCX2:2:1101:20403:54237 2:N:0:ACTATGCA
GAGATACAGTTCCCCAACTATCCCTATTAATCATTGCTCACAAATCCAAAAACCAACAAAATACGATAAACGAGCCCTAACTTATTATTCCATGCTAATGTATTCATAACTAACCGCCTGCTTTAAACACTCTAATTTTTTCAAAGTAAAGGTCCTGGATTGCGAACCCAACCCAGCAAAGGGCAGGAACGTTCTCCAGGAAGATGGTAAGCGCGCATCGGCACTCACACACGAAACCGTGGCGGGCCAAGCGCACTATACCAGAAATCCAACTACGAGCTTTTTAACTGCAACAACTTTAATATACGCTATTGGAGCTGGAATTACCGCGGCTGCTGGCACCAGACTTGCCCTCCAA
+
DD0@BHHHECHHH@?<CGHCEHEEHE1FHHIECHF<<<<<11@EH?GGHICEEGCGHHHH11D1D1<@GHG@ECCCGHHHIIEC@E?1<C@HEG1FGH11<<<C?1FH?<DHGI??//<111FDF<C<EH1D@1FH?%BC.180EHHHHEEGE@?CH8B<GEDE<AHC?DGFGDGCG2D..CG..EHHGEHG@ECG=/EIHHF?HFHEHE?C@CA<C/DHD0@HHCFH>C@HHGHAHDGC/A??FF0@EEHHCCGC@G1HC1H?HGD11@CEIHHDGEFHFEHHCEGHHEHCHFIHHGCECEHHIHDIIHF<1<?GFF@HG@IHHEHCGHHHHFHEHHFHIIHHDCIHHH<G1<0@B@
@HISEQ:969:HM2KJBCX2:2:1101:16358:54424 2:N:0:ACTATGCA
GAGATACAGTTCCCCAACTATCCCTATTAATCATTACGTCAATCCTAGAAACCAACAAAATAGGATCGAACGTCCTATTTCATTATTCCATGCTAATGTATTCAAGCGTTAGCCTGCTTTAAACACTCTAATTTTTTCAAAGTAACAGTCCTGTTTCCCTGCAACACCAAATTAATGACATTACAGTTCTTCAAGAAGGAGGAATCAGTAAAGCCAGTACACACCATTGGCACGACCAACCTACTGACCCCGAAATTCAACTACGAGCTTTTTAACTGCAACAACTTTAATATACGCTATTGGAGCTGGAATTACCGCGGCTGCTGGCACCAGACTTGCC
+
DBD@DHHHIHIHHEHHHHHHIIEHHIHIHIIFFHIIIIIHFIIHGHFHHII1CCHHIHIIGHHHGHGHGIHGHEHDHHEHFHHHIHEE1DEHHHHFHHIGHHEHHHEHIIIHIHHGHBGHIIIIHFFEFHIHIIIIIIHIHHHIIIIGHCHHHCGEFFGHEHIHIIIHHHHGHHGHHHHFCHIHHHGHFCFIIHFHFGEH?DHDFGDEHIHIIHHHHHIIIIIIHGFGHEHH<HHCIHHGHGHEHGIIHHGCIIHHHIHHEGIIIIHHHHHHHHHHGCIIIIIIHHHFIHFHHHFFGDGHHHHIHGFDFHGHHIIFHHIIIIIHHHHIHGEHIIIDDDDD
@HISEQ:969:HM2KJBCX2:2:1101:6919:54770 2:N:0:ACTATGCA
GAGATACAGTTCCCCAACTATCCCTATTAATCATTACATCGATCCTAGAAACCAACAAAATAGAATCTGATGTCCTATTTCATTATTCCATGCTAATGTATTCAAGCGTAAGCTTGCTTTAAACACTCTAATTTTTTCAAGGTAACAGTCCTAATTCCCCATAACATCAAATAAATGACATTATGGTTCTTTAGAAGGTGAGAACCAATAAAACCAGTACATACCAAGGCATGACCGATTCCTTGATCCCGAAATTCAACTACGAGCTTTTTAACTGCAACAACTTTAATATACGCTATTGGAGCTGGAATTACCGCGGCTGCTGGCACCAGACTTGCCCTCCAA
+
DADDDIIIIIHIIIIIIHIIIIIIIIIHIIIIIIIIHIIIIIIIIIIIIIHIIHHIIHIIIIIGIIIIIIIGHHIIIIHHIIIIIIIHHHHIGIHIHIHHHIIIIIHIIIIIIIIIIIIIIIIIIIIIHHIIGIHIHIHHHHHIGHEHHHHHHHHHHHIIIIIHHHHIHIHHHIIIIIIIIIIIIIIIHIIIIIIIIIIIIHGHIHIIIIIIIIIIIIIIIIIIIIHIIIIIIIIIIIIIIHHDIHIHGIIIIIIIIIIIIIIIIGIIIIHIIIHGIIHIIIHHHIIHIIIIIIIIHHHIHHHIIIIIIIIIIIIIHHIIHHIHIIIIIIIIHIHIIIIIDDDDD
@HISEQ:969:HM2KJBCX2:2:1101:3814:55327 2:N:0:ACTATGCA
GAGATACAGTTCCCCAACTATCCCTATTAATCATTACATCGATCCTAGAAACCAACAAAATAGAATCGGATGTCCTATTTCATTATTCCATGCTAATGTATTCAAGCGTGAGCCTGCTTTAAACACTCTAATTTTTTCAAGGTAACAGTCCTAATTCCCCGTGACACCAAATTAATGGCATTACGGTTCTTTAGAAGGTGAGAAATCAATGATAACAGTGCATACCAACGGCATGACCGTAATATTGATCCCGAAATTCAACTACGAGCTTTTTAACTGCAACAACTTTAATATACGCTATTGGAGCTGGAATTACCGCGGCTGCTGGCACCAGACTTGCCCTCCAA
+
DCDDDIIIIIIIHIIIIIIIIIIIIIIIIIIIIIIIIIIIIIIIFHIIIIIIHHHIIIIIIIIIIIIIIGHHHHHIIIIHI1GHHIIHIIIIIIHIGIIIIIGIIHIHHIIIHIIIIIIIIHIIIIIIIIHHHIIIIIIIIIIIIIIHIIIIIHIFIIIHIIIIIIIIIIIIIIIIIIIIIIIIIIIIIIIIIIIIIIIIIIIIIIIIIIIIIIIIIIIIIIIIIIIIIIIIIIIIHEF6IIIIHHIIIIIHIIIIIIIIIIHIIIIIIIIIIIIHIIIIIIIIIIIIIIIIIIHIIIIIIIIIIIIIIIIIIIIIIIIIIIIIIIIIIIIIIIIIIIIIIIDDDDD
@HISEQ:969:HM2KJBCX2:2:1101:14300:55568 2:N:0:ACTATGCA
GAGATACAGTTCCCCAACTATCCCTATTAATCATTACATCGATCCTAGAAACCAACAAAATAGAATCGGATGTCCTATTTCATTATTCCATGCTAATGTATTCAAGCGTAAGCCTGCTTTAAACACTCTAATTTTTTCAAGGTAACAGTCCTAATTCCCCGTGACACCAAATTAATGGCATTACGGTTCTTTAGAAGGTGAGAAATCAATAATATCAGTACATACCAACGGCATGACCGAAACATTGATCCCGAAATTCAACTACGAGCTTTTTAACTGCAACAACTTTAATATACGCTATTGGAGCTGGAATTACCGCGGCTGCTGGCACCAGACTTGCCCT
+
DDDDDIIII@HIIIIHIIIIIHIIHIHIIIIIIIIIIIFHIIIICHHHFIIHHIIIIIIIIHHIIIIIIIIHHHHIHHIIIHHFEHIHIHIEGIIIHIIIHHHHIIIHHIGHIHHHIIIIIIFHIIIIIIIIIIIIIIIIHHIIIIIIIIIIIIIIIHIIGIIIGIIIIIIHIIIIHIIIIIIIIIIIIIIIIIIIIIIIIIIIIIIIIIIIIII<IIIIIIIIIIHIIIIIIIIIIIIIIHIIIIIGIIIIIIIIIIIIIIIIIIIIIIIIIIIIIIIIIIIIIIIIIIIIHIIIIIIIIIIIIIIIIIIIIIIIIIIIIIIIIIIIIIIIIIIIIIDDDDD
@HISEQ:969:HM2KJBCX2:2:1101:7221:56376 2:N:0:ACTATGCA
GAGATACAGTTCCCCAACTATCCCTATTAATCATTACGTCGATCCTAGAAACCAACAAAATAGGTTCGATCGTCCTATTTCGTTATTCCATGCTAATGTATTCAAGCGCGAGCCTGCTTTAAGCACTCTAATTTTTTCAAAGTAACAGTCCTGTTTCCCCGCAACAACAAATTAATGCCATCACGGTTCTACAAGAAGGAGGGACCAGTGAGGCCAGTGCATACCAGTGGCACGACCAACCTACTGGCCCCGAAATTCAACTACGAGCTTTTTAACTGCAACAACTTTAATATACGCTATTGGAGCTGGAATTACCGCGGCTGCTGGCACCAGACTTGCCCTCCAA
+
DDDDDIIIIHIIIIIIIIIIHIIIIIIIIIIIIIIIIIIHIIIIIIEEHIIIIIIIIIIHIHFHHIIIIHIIHHIIIIIHIIIIIIIIGIIHIIIIIIIIHHHHIIIIIIIIIIIIIIIIIIIIIIIIIIHIIIIIIIIIIIIIIIHIHIIIIIIIHHIIIHIIIHIIIHHIHHIHIIHIIIIIIIIIHIIIIIIIIIIIIIIIIIIIIIIIIIHHIIIHHIIIIIIIIIIIIIIIHIIIIIIIHIIIIIIHIIIIGHHHIIIIIIIIIIIIIIIIIIIHIIIIIIIIIIIIIHIIIIIIIIIIIIIIIIIIIIIIIIIIIIIIIIIIIIIIIIIIIIIIIDDDDD
@HISEQ:969:HM2KJBCX2:2:1101:1837:56639 2:N:0:ACTATGCA
GAGATACAGTTCCCCAACTATCCCTATTAATCATTACGTCGATCCTAGAAACCAACAAAATAGAATCAAACGTCCTATTTCGTTATTCCATGCTAATGTATTCAAGCGTGAGCCTGCTTTAAACACTCTAATTTTTTCAAAGTAACAGTCCTGATTCCCCAAGACACCAAATTAATGACATCATGGTTCGTCAGAAGGTAGGAATCAATAATACCAGTACGTACAATAGCACGACCAATAAATTGATCCCGAAATTCAACTACGAGCTTTTTAACTGCAACAACTTTAATATACGCTATTGGAGCTGGAATTACCGCGGCTGCTGGCACCAGACTTGCCCTCCAA
+
DDDDDIIIIHIIIIIIIIIIIHIIIIIIIIIIIIIHIIIIIIIIIHHIIIIIIIIIIIIIIIGIIIIGI?HHHIIIIHIIIIIIIIIHHIIIIIIIIIIIIIIIIHHHHIIIIIIHIHIIIIIIIIIIIIIIIIIIIIIIIIIIIIIIIIIIIIIIIIIHIIIIIIIIIIIIIIIIIIIIIIIIIIIIIIIIIIIIIIIIIIIIIHIIIIIIIIIIIIIIIIIIIIIIIIIIIIIIIIIIIIIH<IIIIIIIIIIIIIIIIIIIIIIIIIIIIIIIIIIIIIIIIIIIIIIIIIIIIIIIIIIIIIIIIIIIIIIIIIIIIIIIIIIIIIIIIIIIIIIIDDDDD
@HISEQ:969:HM2KJBCX2:2:1101:14866:57427 2:N:0:ACTATGCA
GAGATACAGTTCCCCAACTATCCCTATTAATCATTACGGTGATCCTAGAAACCAACGAAATAGAATCAGTCCGTCCTATTTCATTATTCCATGCTAATGTATTCAGACGATAGTCTGCTTTAAACACTCTAATTTTTTCAAAGTAACAGTCCTGATTTCCCATCACACCAAATAAATGGCATGAAAGTTCCTCAGAAGGTAGAGATCCATCTCACCAGTGCAGACAATTAAGCCTGACCAATGGGTAGACCCCGAAGTTCAACTACGAGCTTTTTAACTGCAACAACTTTAATATACGCTATTGGAGCTGGAATTACCGCGGCTGCTGGCACCAGACTTGCCCTCCAA
+
DDDDDIHIIIIIIIIIIIIIIIIIIIIIIIIIHIIIIIIIIHIIIIIIIIIHHHIIIIIIIIIIHIIIIIGFHHHHIIIIIHHIIGIIHHIIIIIIIIIIIIIIIIIIIIIIIIIIIIIIIIIIIIIIIIIIIIIIHIIIHIIIIIIIIHHIIIIIIIIIIIIIIIIIIIIIIIIIIIIIIIIIIIIIIIIIIIIIIIIIIIIIIIIIIIIIIIIIIIIIIIIIIIIIIIIIIIIIIIIIIIIIIHFIIIIIIIIIIIIIIIIIIIIIIIIIIIIIIIIIIIIIIIIIIIIIIIIIIIIIIIIIIIIIIIIIIIIIIIIIIIIIIIIIIIIIIIIIIIIIIIIDDDDD
@HISEQ:969:HM2KJBCX2:2:1101:15683:56927 2:N:0:ACTATGCA
GAGATACAGTTCCCCAACTATCCCTATTAATCATTACATCGATCCTAGAAACCAACAAAATAGAATCTGATGTCCTATTTCATTATTCCATGCTAATGTATTCAAGCGTAAGCTTGCTTTAAACACTCTAATTTTTTCAAGGTAACAGTCCTAATTCCCCATAACATCAAATAAATGACATTATGGTTCTTTAGAAGGTGAGAACCAATAAAACCAGTACATACCAAGGCATGACCGATTCCTTGATCCCGAAATTCAACTACGAGCTTTTTAACTGCAACAACTTTAATATACGCTATTGGAGCTGGAATTACCGCGGCTGCTGGCACCAGACTTGCCCTCCAA
+
CDDDDIGHHHIIIIIIIIIIIIIIIIIIIIIIIIIIIIIGHIIIIIIIIHIIIIIIIIIIIIIGIIHIHICGHIIIIIHIIHIIIIHIIIIGFIIIHIIIIIHIIIIHIIIIIIIIIHHIIIIIGHHIIIIIIIIIHHIIIIIIIIIIIIIIIIIIIIIIIIIIIIHIIIIIIIIIIIIIIIIIIIIIIIIIIIIIIIIIIIIIIHIIIIIIIIIIIIIIIIIIIIIIIIIIIIIIIIIIIIHHIIIIIIIIIIIIIIIIIIIIIIIIIIIIIIIIIIIIIIIIIIIIIIIIHIIIIIIIIIIIIIIIIIIIIIIIIIIIIIIIIIIIIIIIIIIIIIIIDDDDD
@HISEQ:969:HM2KJBCX2:2:1101:16974:56211 2:N:0:ACTATGCA
GAGATACAGTTCCCCAACTATCCCTATTAATCATTACGTCGATCCTAGAAACCAACAAAATAGAATCAAACGTCCTATTTCATTATTCCATGCTAATGTATTCAAGCGTAAGCCTGCTTTAAACACTCTAATTTTTTCAAAGTAACAGTCCTGATTCCCCACGACACCAAATTAATGACATCGCGGTTCTTCAGAAGGTAGGAACCAATAATGCCAGTGCGTACCGAAGCACGACCAACAATTTGATCCCGAAATTCAACTACGAGCTTTTTAACTGCAACAACTTTAATATACGCTATTGGAGCTGGAATTACCGCGGCTGCTGGCACCAGACTTGCCCTCCAA
+
BDBDDIIII<<FHHIIIIIIHEHHIHIHIGHIIIIIIIIIHIEHIHHEEHHIHIFIGIIIHHEHHIIIIIIGHHHHHCGHHEEHIIICCEEHCGHIIIIIIHHHHIIHHHIIHIIIIHHHHGHGHIIIIIIHGIIIIHIHHHIHHHHHHIIIHIIHIIIIIIIIHHIHHHHHHIHIIHIHIIIIIIIIIIIIIHHHIIIIIIIIIIIIHIHIIIIIIIIIIIIIIHIHIIIIGHHIIIGIHIIHIIIIIIIIIIIIIIIIIHIHHIIIIIIIHGIIIIIIIIIIIIIIIIIIHIIHIIIIIIIIIIIIIIIIIIIIIIIIIIIIIIIIIIIIIIIIIHIIDDDDD
@HISEQ:969:HM2KJBCX2:2:1101:8859:57622 2:N:0:ACTATGCA
GAGATACAGTTCCCCACCTATCCCTATTAATCATTACGGTGGTCCTAGAAACCAACAAAATAGAACCACAACGTCCTATTCTATTATTCCATGCTAATCTATTCAAGCAATAGCCCGCTTTAAACACTCTAATTTTTTCAAGGTAATGGTCCTGGCTCCCCAACACACCCAACAAAGGACATGCTGATTCACCAGAAGGAAGACCCGACAGCAGACAGTACTCGCCAAAGACGGACCGCCCGGCCAGGCCTAAAATTCAACTACGAGCTTTTTAACTGCAACAACTTTAATATACGCTATTGGAGCTGGAATTACCGCGGCTGCTGGCACCAGACTTGCCCTCCAA
+
DDDDCIIIIIHFHIIIIIIIIIGIIIIIIIIIIIIIIIIIIHIFCHHIIIIIIHIIIGIHIGHGHIIHIIIIHIHHEHHIHIHHHEHHI1EEHFHIIIHIHHIGHHIHIIHHHIFHIIHIIIIHIIIIIIIIIIIIHHHHHIIIGHIHHIIIGHHIIGIIIIIIIIHIIIIIIIIIIIIIIIIIIIHHHIIIIIIIIIIIIIIIIIIIIIIIIIIIII=IIIGIIIIIHI=IIIIIIIIIIIIIHIIIIHIIIIIIIIIIIIIIIIIIIIIIIIIIIIIIIIIIIIIIIIIIIIIIIIIIIIIIIIIIIIIIIIIIIIIIIIIIHIIIIIIIIIIIIIIIIDDDDD
@HISEQ:969:HM2KJBCX2:2:1101:13401:57570 2:N:0:ACTATGCA
GAGATACAGTTCCCCAACTATCCCTATTAATCATTACGGTGATCCTAGAAACCAACAAAATAGAACCATGCCGTCCTATTCTATTATTCCATGCTAATGTATTCGAGCAAAAAATGCCTGCTTTAAACACTCTAATTTTTTCAAGGTAAAGGTCCTGGATCCGCAAGACACCCAATAAAGGACATCAAGTTTCTCCAGAAGGTGAGAAATCAACAGTAACAGTTCATACCCCTTAAGGCATGACCATCACGTCAATCCCGAAATTCAACTACGAGCTTTTTAACTGCAACAACTTTAATATACGCTATTGGAGCTGGAATTACCGCGGCTGCTGGCACCAGACTTGCCCTCCAA
+
DDDDDIIIIIIIIIIIIIIIIIIIIIIIIIIIIIIIIIIIIIIIIIIIIIIHIIIIIIHIIIHIHIIIIIEHIIIIHHIIIIIIIIIIHHIHGIIHHHIHIGHIHHHIIIIIHHIIIIIHIIHIIIIHIIIHIIIIIIIIIIIIHHHHIIIIHIIIIHHFIIIIIIIIIIIHIIIIIIIIIIIIIIIIIIHGIIIIIIIIIIIIIIIIIHHIIIIIIIIIIIIIIIIIIIIIIIIII=IIIIIIIHIIIIIHFIHHIIIIIIIIIIIIIIIIIIIIIIIIIIIIIIIIIIIIIIIIIIIIIHIIIIIIIIIIIIIIIIIIIIIIIIIIIIIIIIIIIIIIIIIIIIIIIDDDDD
@HISEQ:969:HM2KJBCX2:2:1101:5956:58391 2:N:0:ACTATGCA
GAGATACAGTTCCCCAACTATCCCTATTAATCATTACGTCGATCCTAGAAACCAACAAAATAGAATCAAACGTCCTATTTCGTTATTCCATGCTAATGTATTCAAGCGTGAGCCTGCTTTAAACACTCTAATTTTTTCAAAGTAACAGTCCTGATTCCCCATGACACCAAATTAATGACATCATGGTTCGTCGGAAGGTAGGAATCAATAATACCAGTACGTACAATAGCACGACCAATAAATTGATCCCGAAATTCAACTACGAGCTTTTTAACTGCAACAACTTTAATATACGCTATTGGAGCTGGAATTACCGCGGCTGCTGGCACCAGACTTGCCCTCCAA
+
DDDDDIIIIEHIIIIIIIIIIIIIIIIIIIIIIIIIIHIHIIIIHIIIIIIHIIIIIIIGHHHHIIIIIIIIHGHIIIIIIIHEIIIIIIIIIIIHIIIIIIIIIIIIIIIIIHIIIIIIIIIIIIIIIIIIIIHIIIIIIIIIIIIIIIIIIIIIIIIIIIIIIIIIIIIIIIIIIIIIIIIIIIIIIIHIIIIIIIIIIHIIIIIIIHIIHIIIIIIIHIIIIIIHIIIIIIIIIIIIIIIHIIIIIIIIIIIIIIIIIIIIIIIIIIIIIIIIIIIIIIIIIIIIIIIHIIIIIIIIIIIIIIIIIIIIIIIIIIIIIIIIIIIIIIIIIIIIIIIIDDDDD
@HISEQ:969:HM2KJBCX2:2:1101:4638:58353 2:N:0:ACTATGCA
GAGATACAGTTCCCCAACTATCTCTATTAATCATTACATCCATCCTAGACACCAACAAAATAGAACCATGCCGTCCTATTTTATTATTCCATGCTAATGTATTCAAGCACAAATGCCTGCTCTAAACACTCTAATTTTTTCAAAGTAAAGTTCCTGGTTCCCCGCGGCATCCAATTAAGGACATCGCGGTTCTCCAGAAGGTGAGAAATTGACTGCACCAGTTCATCCCCCGTGAGGCACGACCGATGCGCCAATCCCGAAATTCAACTACGTGCTTTTTAACTGCAACAACTTTAATATACGCTATTGGAGCTGGAATTACCGCGGCTGCTGGCACCAGACTTGCCCTCCAA
+
0000<D1111D1C?1@0@FFCC1111<<1<DH@FG11@FF111<1<1<C1<DE11<11<11<11<1<1<1<</<</<<11<111<1<<111<F1FH1<<F1<<1<D@A1/1<DGH/1<1D1/<1111111DFFD><FCE<1/11111<1</1<1111<<1<1D..C,CC##B.@G:88.AFH?:-=8,,8./=...B:-@/C@B@EFHCC=00HHGFC1C0D<00/-/<0DD<A1/0E?C.HGD<0HEC11C<</</111<HG1HCEHCF<111C?HC<HHGGEFD11C<FFGFEC1D<CECHHHEF?HEC??IHHGE??<///CECFEEHFD1<CHF<ECHHE<<0HD<<00
@HISEQ:969:HM2KJBCX2:2:1101:10912:58246 2:N:0:ACTATGCA
GAGATACAGTTCCCCAACTATCCCTATTAATCATTACCCCAGTCTTAGACACCAACAAAATAAGACTGAAGTCTTCTGTCATTATTCCATGCTAACATATTCAAACAATCGTTTGCTTTGAACACTCTAATTTTTTCAAAGTAAAATTCCTACAGTCAGAAAACACCAATAAAGGCACCTCCCACATGTAGAATAATTGGCTTAAAAAATGTAATCAACAATGTTGAAACAAGTTTTACACCAAAAGGTTCAACTACGAGCTTTTTAACTGCAACAACTTTAATATACGCTATTGGAGCTGGAATTACCGCGGCTGCTGGCACCAGACTTGCCCTCCAA
+
<0<001<CC1<1<1<FH01FHH1<<1<C@1F<<C111DFHE@CG1<1<<11<111<1<1<CGCE1<<CC1DFFC?1<<<D1CCCGHFFCE1<FC<<EHFHEF?868AACG21?HHAD@HHEGFB<E7AA<C1HC?HG7@HG<HCC8<<<@HHHH8GD?ECHGGHHIHEFFFF0?9GDCECC<DGHGFGEHHHHEHD1HH>ECCCB<1@F<CEGGFB<GGD1D1C<<E<FC>@DC<?<<1CC/GHCHHEHEG?IIHF@HHEIIIIHFC<HIHGCHHECC1HHHGF<EGIHFC11CHEHCHEF<<FCIHD<CHHIHIFHEHHHG@GHGGEHECFD1<0<?B
@HISEQ:969:HM2KJBCX2:2:1101:18462:58260 2:N:0:ACTATGCA
GAGATACAGTTCCCCAACTATCCCTATTAATCATTACGTCAATCCTAGAAACCAACAAAATAGGATCGAACGTCCTATTTCATTATTCCATGCTAATGTATTCAAGCGTTAGCTTGCTTTAAACACTCTAATTTTTTCAAAGTAACAGTCCAAATTCCCCGCAACACCAAATTAATGGCATTACGGATCATCAGGAAGGAGGAATCAGTAAGACCAGTACATACCAGAGGCATGACCAATCTACTAACCCCGAAATTCAACTACGAGCTTTTTAACTGCAACAACTTTAATATACGCTATTGGAGCTGGAATTACCGCGGCTGCTGGCACCAGACTTGCCCTCCAA
+
DDDDDIIIIIIIIIIIIIIIIIIIIIIIIIIIIIIGIIIIIIIHIIIIHIIIIIIIIIIIIIGHIIIIIIHHIIIIIIIIIIIIIIIIHHHHIIIEIHHIHHIIIHIIIIIIIIIIIHIIIIHIIIIIIIIIHHHIEIIIIIIIIIIIGIIIHHIIIHIIIIIIIIIIHIIIIIIIIIIIIIIIIIIIIIIIIIIIIIIIIIIIIIIIIIIIIIIIIIIIIIIHIIIIIIIIIIIIIIIHIIHHHIHIIIIIIIIIIIIHIIIIIIIIIIIIIIIIIIIIIIIIIIIIIIIIIIIIIIIIIIIIIIIIIFIIIIIIIIIIIIIIIIIHIIIIIIIIIIIIIDDDDD
@HISEQ:969:HM2KJBCX2:2:1101:20634:58888 2:N:0:ACTATGCA
GAGATACAGTTCCCCAACTATCCCTATTAATCATTACGTCAATCCTAGAAACCAACAAAATAGGATCAAACGTCCTATTTCATTATTCCATGCTAATGTATTCAAGCGTTAGCCTGCTTTAAACACTCTAATTTTTTCAAAGTAACAGTCCTGTTTCCCTGCAACACCAAATTAATGGCATTACAGTTCTTCAGAAAGGAGGAACCAGCAAAGCCAGTGCATACCAGTGGCACGACCAACCTGCTGATCCCGAAATTCAACTACGAGCTTTTTAACTGCAACAACTTTAATATACGCTATTGGAGCTGGAATTACCGCGGCTGCTGGCACCAGACTTGCCCTCCAA
+
DBDDDIIHIHGHIHHCHIIHIIHEHHIHIIIHHH@GHIICHEHHGHIIHIGEHGIII?HEHHEECHGEHFFDHHC@HHHIHHHHHHICHIH?1G<HIHIIHHHHIDH@HIHHHIHHIGIHHHEGCIIIHHHIHHGHACFEIIIIIIIHHFHIHHHHIHHHHH?HHFIIHEHHIIHHEEHHHHHHIIIIIIIHHHHIHIIIHGEHIIIIHIIHIHHHIIHIHIIIIIIIIIHHHGIIIIIIFHGG<CHHE/EHHEHIHHEHHHDFHIGHIIIIHIHIIIIIIIIIIIIHEIIIIHHIIIIIIIIIIIIIIIHIIIIIIIIIIIIIIIIIIIIIIIIIIIIIIDDDCD
@HISEQ:969:HM2KJBCX2:2:1101:3706:59478 2:N:0:ACTATGCA
GAGATACAGTTCCCCAACTATCCCTATTAATCATTACGGTGATCCTAGAAACCAACGAAATAGAATCAGTCCGTCCTATTTCATTATTCCATGCTAATGTATTCAGACGATAGTCTGCTTTAAACACTCTAATTTTTTCAAAGTAACAGTCCTGATTTCCAACCACACCAAATAAATGGCATGAAAGTTCCTCAGAAGGTAGAGATCCATCTCACCAGTACAGACAATTAAGCCTGACCAATGGGTAGACCCCGAAGTTCAACTACGAGCTTTTTAACTGCAACAACTTTAACATATGCTATTGGAGCTGGAATTACCGCGGCTGCTGGCACCAGACTTGCCCTCCAA
+
DDDDCIHIIHIIHIIIIIIIGIFHIIIIIIIHHHIIIICHHECFC1FEHHHHCGHIIGIIIIHIIIIIGHCFHHIHHHHIIIIGHEGHHFHCFHHEHIHHIIIHHHIIIIIIIIIIIIIHHIIIIHHIHIIIIIHIHIIIHIIIIIIIIIIIIIIIHHIHIIIIIHIIIIIIHIIIIIIIHIIIIIIIHIIIIIGIIIIIIIIIIIIIIIIIIIIIIIIIIIHIIIIHIIIIIIIGIHIIIIIHHGDIIIIIIIIIIIHIIIIIIIIHHIIHIIIIIIIIIIIIIIIHHHIHFIIIIIIIIIIIIIIIGIIIIIIIIIIIIIIIIIIIIIIIIIIIIIIIIIIDDDDD
@HISEQ:969:HM2KJBCX2:2:1101:5056:59327 2:N:0:ACTATGCA
GAGATACAGTTCCCCCAACTATCCCTATTAATCATTACGTCAATCCTAGAAACCAACAAAATAGGATCAAACGTCCTATTTCATTATTCCATGCTAATGTATTCAAGCGTTAGCCTGCTTTAAACACTCTAATTTTTTCAAAGTAACAGTCCTGTTTCCCTGCAACACCAAATTAATGACATTACAGTTCTTCAAGAAGGAGGAACCAGTAAAGCCAGTACATACCAGAGGCACGACCAACCTACTAATCCCGAAATTCAACTACGAGCTTTTTAACTGCAACAACTTTAATATACGCTATTGGAGCTGGAATTACCGCGGCTGCTGGCACCAGACTTGCCCTCCAA
+
DB@D@EHHHHHHIIGIIIIIIIHIIHIIIIHEHIHIHIHHII=HIHHHHHHHHEHHE<GHHIHHH?EE@FHIIHIIHIHHIHHHHHICGHHHHEGHIHHHHFHGHHHHICHHHHHGHHIHHIIIIHHGHIIIIIHHCHFHHIHHHHGHHHHHGEGEGIIHHHGHHIGIIGHGHHHHIHIIIIHHIIHIIIIIHIHHFIIIIHHHEGHHHHHHHHIHIIIIIHIHHHHIHEHHHHGCHEGFEHIHHHHIHHHEFHHH?HHHHHIHEHFHHFHHHEFHHHIIHHHHGGCCFGFHG=C/<C@HFHHIGIGIIIHHEEHCCHHIIHHHIHHIHIIIIHEIHGGIHG@@@D@
@HISEQ:969:HM2KJBCX2:2:1101:9533:60199 2:N:0:ACTATGCA
GAGATACAGTTCCCCAACTATCCCTATTAATCATTACGGTGATCCTAGAAACCAACAAAATAGAACCATGCCGTCCTATTCTATTATTCCATGCTAATGTATTCGAGCAAAAATGCCTGCTTTAAACACTCTAATTTTTTCAAGGTAAAGGTCCTGGATCCGCAAGACACCCAATTAAGGACATCAAGTTTCTCCAGAAGGTGAGAAATCAACAGCGACAGTTCATACCCCTTAAGGCATGACCATCACGTCAATCCCGAAATTCAACTACGAGCTTTTTAACTGCAACAACTTTAATATACGCTATTGGAGCTGGAATTACCGCGGCTGCTGGCACCAGACTTGCCCTCCAA
+
DDDDDIIIIIIIIIIIIIIIIIIIIIIIIIIIIHIIIIIIIIHIIIIHIIHIIIIIIIIIIIHIIIIIIIIGIIIIIIIIIIIIIGIHIIIIIIIIIIIIIHHIHIIIHIIIIHIIIHIIHIIIIIHIIIIHHIIIIIIIIHIIIIIIIIIIIIIHIIIIHIIIIIIIIIIIIIHIIIIIIIHHHIIIIIIIIIIIHIIHIIIIIIIIH<IIIIIIIIIIIIIIIIIIIIIIIIIIIIIIIIIIIIIIIIIHIIIIIIIIIIIIIIIIIIIIIIIIIIIIIIIIIIIIIIIIIIIIIIIIIIIIIIIIIIIIIIIIIIIIIIIIIIIIIIIIIIIIIIIIIIIIIIIIDDDDD
@HISEQ:969:HM2KJBCX2:2:1101:8907:60681 2:N:0:ACTATGCA
GAGATACAGTTCCCCAACTATCCCTATTAATCATTACGGTGATCCTAGAAACCAACGAAATAGAATCAAGCCGTCCTATTTCATTATTCCATGCTAATGTATTCAGACGTTAGCCTGCTTTAAACACTCTAATTTTTTCAAAGTAACAGTCCTGATTTCCAATCACACCAAATTAATGACATGAAAGTTCCTCAGAAGGTAGAGATTTATCTCACCAGTACAGACAATTAAGCCTGACCAATGGGTAAACCCCGAAGTTCAACTACGAGCTCTTTAACTGCAACAACTTTAATATACGCTATTGGAGCTGGAATTACCGCGGCTGCTGGCACCAGACTTGCCCTCCAA
+
DDDDBIHIIHHHIIHIHHHIIIGIIHIHIIIIHHHHHIIHIIIGGFHHHHHEHHHHHHFIHIHHHIIIIIHIHHIIIIEFGHGIGIIHHIHIIIIIIHHIHHHIHIIIIHGIIIHHIIEHHHHHIIIHIHHHHIHHIHIIHHIHIIHHEHCGHHHHHEEHHGHIIIHHIIIIIEHEEHHHHGHHHHGHHHIHIIIHHIIIIHHEHHGHHHHHIHIIHIHHIHHHHHIHHHHIIIHIIIHIHHHFEEGIIIIIIHFHGHGHIIIIHHFIIIHHHHFHHHHHIHIIIHHEHHHHGGIHHIHHIIIHHIHG@HEHHEHIIHGHGIIHHH?GHHEHHGCFE1C0IHG@DD0<
@HISEQ:969:HM2KJBCX2:2:1101:19024:60938 2:N:0:ACTATGCA
GAGATACAGTTCCCCAACTATCCCTATTAATCATTACGGTGATCCTAGAAACCAACGAAATAGAACCAATCCGTCCTATTTCATTATTCCATGCTAATGTATTCAGACGTTAGCCTGCTTTAAACACTCTAATTTTTTCAAAGTAACAGTCCTGATTTCCAACCACACCAAATAAATGGCATGAAAGTTCCTCAGAAGGTAGAGATCCATCTCACCAGTACAGACAATTAAGCCTGACCAATGGGTAGACCCCGAAGTTCAACTACGAGCTTTTTAACTGCAACAACTTTAATATACGCTATTGGAGCTGGAATTACCGCGGCTGCTGGCACCAGACTTGCCCTCCAA
+
DDDDDIIIIIIHHIIIIIIIHIIIIGHIIIIIIIIIIIIIIHHIIIIIIIIHGHIIIHHHHHHHHHHHHHIHHIIGIHHIHHHIIIIIIIIIHCHIHHIIIFHIIHIHHIIIHIIIIIIIIIIIIHHHHFHHIHHIIIIHIIHIIIIIIIHHFFHEHHIIHGHEGHIIIIHIIIIHHHIGIHIIIIIIHIGIIIIIIIIHIIIIIII:G@EHIHIIIIHIIIIIIIIHHIIIIIIIIIIIIIIHHGDIHFIIIIIIIIIIIIHHIIIIIIIIIHIIIHIIIIIIIHHGFHIIHIIIIIIIIIIIIIIIIIIIIIIIIIIIIIIIIIIIIIIIIIIIIIIIIIIDDDDD
@HISEQ:969:HM2KJBCX2:2:1101:14756:61552 2:N:0:ACTATGCA
GAGATACAGTTCCCCAACTATCCCTATTAATCATTACGTCAATCCTAGAAACCAACAAAATAGGATCGAACGTCCTATTTCATTATTCCATGCTAATGTATTCAAGCGTTAGCCTGCTTTAAACACTCTAATTTTTTCAAAGTAACAGTCCTGTTTCCCTGCAACACCAAATTAATGACATTACAGTTCTTCAGAAAGGAGGAATCAGCGAAGCCAGTGCATACCAGTGGCACGACCAACCTGCTGACCCCGAAATTCAACTACGAGCTTTTTAACTGCAACAACTTTAATATACGCTATTGGAGCTGGAATTACCGCGGCTGCTGGCACCAGACTTGCCCTCCAA
+
DDDDDIIIIIIHIIIIIIIIIIIIIIIIIIHEFHIIIHHIIIIHIIIIIIIIIIIIIIIIIIIIIIIHIIIIHEHIIIHFHIIIIIIIIIIHIHHIIIIIIIIIIHHIIIIIHIIIIIIIHIIIHIIIIIIIIIIIIIIIIIIIIIIHHIIIIHGIHIIHIIIIIIIIIHIIIIIIIIIIIHIIIIIIIIIIIIIIIIIIIIIIHIIGIIIIIHIIIIIIIIIIIIIIIIIIIIIIIIIIIIIHHIIIIIIIIIIIIIIIIIIIIIIIIIIIIIIIIIIIIIIIIIIIIIIIIIIIIIIIIIIIIIIIIIIIIIIIIIIIIIIIIIIIIIIIIHIIIIIIGDCDDD
@HISEQ:969:HM2KJBCX2:2:1101:7922:62065 2:N:0:ACTATGCA
GAGATACAGTTCCCCAACTATCCCTATTAATCATTACGGTGATCCTAGAAACCAACAAAATAGAACCATGCCGTCCTATTCTATTATTCCATGCTAATGTATTCGAGCAAAAATGCCTGCTTTAAACACTCTAATTTTTTCAAGGTAAAGGTCCTGGATCCGCAAGACACCCAATTAAGGACATCAAGTTTCTCCAGAAGGTGAGAAATCAACAGCGACAGTTCATACCCCTTAAGGCATGACCATCACGTCAATCCCGAAATTCAACTACGAGCTTTTTAACTGCAACAACTTTAATATACGCTATTGGAGCTGGAATTACCGCGGCTGCTGGCACCAGACTTGCCCTCCAA
+
DDDDDIIIHIIIIIHIIIHCFGGEHIIIIIIIIIIIIGHHIGIIHHIIIIIHIIIIIIIHII@FHHHIIIE??EDHIIIHIEEEEHHHGFH1<FHHHHEECDFHHHGHHHIIIIIIIHGIIHHHHHHIIIHIIIIIHIHHHIIIHHCIIIIIHHHHGIIHFHFHHHEHHHIIIIIIGHHHIIIIIHGIIHEIHGIIIIHIIIIIIIIIHIHIIHIHHEIIIHIHIIIIIIIIIIIIIIIHIGIIHIIHHIHHIIIHHIIIHIIIIHIIHHHIIIIIIIIIIIIIIIIIIIIIIIHIIIIIIIIIIIIIIIIIIIIIIIHIIIIIIIIIIIIIIIHIIIIIIIIIIIGIDDDDD
@HISEQ:969:HM2KJBCX2:2:1101:19097:61773 2:N:0:ACTATGCA
GAGATACAGTTCCCCAACTATCCCTATTAATCATTACGGTGGTCCTAGAAACCAACAAAATAGAACCACAACGTCCTATTCTATTATTCCATGCTAATCTATTCAAGCAATAGCCCGCTTTAAACACTCTAATTTTTTCAAGGTAATGGTCCTGGCTCCCCAACACACCCAATAAAGGACATGCTGGCTCACCAGAAGGAAGACCCGACAGCAGACAGTACTCGCCAAAGACGGACCGCCCGGCCAGGCCTAAAATTCAACTACGAGCTTTTTAACTGCAACAACTTTAATATACGCTATTGGAGCTGGAATTACCGCGGCTGCTGGCACCAGACTTGCCCTCCAA
+
ADDDDHGFHIIIIIIIIIIIIIIIIIIIIHIGIHIIHIIIIHIHGHIIIIIHHIIIIEHIIIIIIIIIIIIHIIIIIHIIGIHIIHIIIGHHIIFGHHHIHHIHHIIIIHHIHIHHHHHHHIHIIIIIHIHIIIIIIIIIIIIIIIIHIIIHGIIHIIIIIHIHHIIIIIIIIIIIIIIIIIIIIHIIHHHHIHIIGIIIIHHIIIIIIHIIIIIIHIIIIHIIIIIIIIIIIIIIIIIHIIIIHIIIIIIIIIHIIIIIIIIIIIIIIIIIIIIIIIIIIIIIIIIIIIIIIHIIIIIIIIIIIIIIIIIIIIIIHIIIIIIIIIIIIIIIIIIIIIIIIDDDDD
@HISEQ:969:HM2KJBCX2:2:1101:3073:62058 2:N:0:ACTATGCA
GAGATACAGTTCCCCAACTATCCCTATTAATCATTACATCGATCCTAGAAACCAACAAAATAGAATCGGATGTCCTATTTCATTATTCCATGCTAATGTATTCAAGCGTGAGCCTGCTTTAAACACTCTAATTTTTTCAAGGTAACAGTCCTAATTCCCCGTGACACCAAATTAATGGCATTACGGTTCTTTAGAAGGTGAGAAATCAATAATATCAGTACATACCAACGGCATGACCGAAACATTGATCCCGAAATTCAACTACGAGCTTTTTAACTGCAACAACTTTAATATACGCTATTGGAGCTGGAATTACCGCGGCTGCTGGCACCAGACTTGCCCTCCAA
+
DDDDDIIIIIIIIIIIIIIIIIIIIIIIIIFIIIIIIIIIIIIIIIIIIIIIIIIIIIIIIIIIIIIIIFIIIIIIIIIIIIHIHIIIIEHHIIIIIIIIIIIIIIIIIIIIHIIIGIIIIIIIIIIHHIGHHIIIIIIIIIIIIIIIHIIIIIHIIIHHIIIIIIGIIIHHIIIIIIIIIIIIIIIIIIIHIIIIIIIHIIIIIIIIIIIIIIIIIIIIIIIIIIIIHHHIIII<<IIIIIHIIHIIIIIIIIIIIHIIIIIIIIIIIIIIIIIHIIIIIIIIIIIIHIIIIIIIIIIIHIIIIIIIIIIIIIIIIIIIIIIIIIIIIIIIIIIIIIIIIIDDDDD
@HISEQ:969:HM2KJBCX2:2:1101:2255:61798 2:N:0:ACTATGCA
GAGATACAGTTCCCCAACTATCCCTATTAATCATTACGTTGTACCTAGAAACCAACAAAATAGGTTCGAACGTCCTATTTCATTATTCCATGCTAATGTATTCAAGCGTTTGCCTGCTTTAAACACTCTAATTTTTTCAAAGTAACAGTCCTGACTCCCCACAACACCAAATTAATGACATCATGGTTCATCAGAAGGGAGAAATCAACGACGCCAGTGCGTACCGAAGGCACGACCGACGTATTGATCCCGAAATTCAACTACGAGCTTTTTAACTGCAACAACTTTAATATACGCTATTGGAGCTGGAATTACCGCGGCTGCTGGCACCAGACTTGCCCTCCAA
+
DDDDDHIIIIIIIIIIIIIIIIIIIIIIIIIIIIIIIIIIIIIIIIIIIIIIEHHIGIIHIIIIIIIGIHIIIIIIIIIIIIHHIIHIIIIIIIIIIIIIIHHIIHGIIIIHIHIIIGIIFHHGIIIIHIHIIHIIIIIHIHHHHIIIIIIIHIHHIIIIIHHIIHIGIHHHHIHHIIIIHHGIIIIIIIIIIIIIIIGIIIIIIIHII;IIIIIIIIIIHHHHIIIIIIIHDIIHHHIIIIHHFHIHIIIIIIIIIIIIIIIIIIIIGIIIIIIIGIIIIIIIIIIIIIIIIIIIIIIIIIIIIIIIIIIIIIIIIIIIIIIIIIIIIIIIIIHIIIIIIDDDDD
@HISEQ:969:HM2KJBCX2:2:1101:16695:62796 2:N:0:ACTATGCA
GAGATACAGTTCCCCAACTATCCCTATTAATCATTACGTCAATCCTAGAAACCAACAAAATAGGTTTGAACGTCCTATTTCATTATTCCATGCTAATGTATTCAAGCAAATTGCCTGCTTTAAACACTCTAATTTTTTCAAAGTAACAGTCCTGTTTCCCTGCAACACCAAATTAATGACATTACAGTTCTTCAGAAAGGAGGAATCAGCGAGACCAGTTCATACCAGTGGCACGACCAGCCTGCTGACCCCGAAATTCAACTACGAGCTTTTTAACTGCAACAACTTTAATATACGCTATTGGAGCTGGAATTACCGCGGCTGCTGGCACCAGACTTGCCCTCC
+
DCDDDIIIIIIHIIIIIIGHHIIIIIIIIIIIIIIIIHHIIIIIIHIIIIIIIIIIIIIIIHHIHIHHHIIIECHIIIIHIIIIIIHFHII?HHHHHHHIIIIIIIHIIHGHIIIIIIIIIHHIIIIIIIHIIIIIIGIIHIIIIIHHIIIIIIIIIIIIIIIIIIIIHHIHHIIIIIIIIHIIIIIIIHIGIIIIIIIIIIIHIIIIIIIIIIIIIIII<IIHIHIIIIIIIIIIIIIIIIHGHHHIIIIIIIHEIIIIIIHEIIIIHIIIIHIIIIIIIIIIIIIIIIIIIIIIIIIHHIIIIIIIIIIIHIIIIIIIIIIIIIIIIIIIIHFIIIIIDDDDD
@HISEQ:969:HM2KJBCX2:2:1101:11851:63295 2:N:0:ACTATGCA
GAGATACAGTTCCCAACTATCCCTATTAATCATTACTCATTTCCCCAAAAACCAACAAAATTCGAGATACGAGTCCTAAATTATTATTCCATGCTAATGTATTCATAACTTTCAGCCTGCTTTAAACACTCTAATTTTTTCAAAGTAAAGGTCCTGGATTGCGAACCCAACCCAGTAAAGGGCAGGAACGTTCTCCAGGAAGATGGTAAGCGCGCATCGGCACTCACACACGATACCGTGGCGGGCCAAGCGCACTATACCAGAAATCCAACTACGAGCTTTTTAACTGCAACAACTTTAATATACGCTATTGGAGCTGGAATTACCGCGGCTGCTGGCACCAGACTTGCCCTCCAA
+
DDDDDIIIIIIIIIHHHIIIIIHHIHIIHIIIIIIIIIHIHIGIIEHHIIIIIIIIGIGHIHIIHIIIIIEHHHHIIIIIIIEHHEHC@HEEHEFFE@@FHHFFHIGIIHHHIIHHIHHHHHIIIIIIHIIIIIIHIGHHHIIIHIIIHHHHHHIIIHHHHIIIHIIIGHHDIIIGIIIIHIIIIIIIIIIIHIIIIIIHIIIIIIIIIIIHIIIIHHHIIIIIIIIIIIIHHHIHIIHIIIIIIIIIIIIIIIHHIIIIIIIIIIIIIIIIIIIIIIIIIIIIIIIIIIIIIIIHIIIIIIIIIIIIIIIIIIIIHIIIIIIIIIIIIIIIIIIIIIIIIIIIIIIIIIIIDDDDD
@HISEQ:969:HM2KJBCX2:2:1101:20406:64216 2:N:0:ACTATGCA
GAGATACAGTTCCCCAACTATCCCTATTAATCATTACGTCGATCCTAGAAACCAACAAAATAGAATCAAACGTCCTATTTCGTTATTCCATGCTAATGTATTCAAGCGTGAGCCTGCTTTAAACACTCTAATTTTTTCAAAGTAACAGTCCTGATTCCCCATGACACCAAATTAATGACATCATGGTTCGTCAGAAGGTAGGAATCAATAATACCAGTACGTACAATAGCACGACCAATAAATTGATCCCGAAATTCAACTACGAGCTTTTTAACTGCAACAACTTTAATATACGCTATTGGAGCTGGAATTACCG
+
DDDADIIIIHIIIIIIEHIIHIIIIIGHIIHEHIIIIIIHIHHHIGHHHFHEHIIHHEHEHHIIIHHIIIIHEHHHIIFIHHHHHIIIIIGIIGFHHECHHHEHHHIHIHIIEIIIIHHIIGHIIIIIHIIIIIIHIHIIHIIHIIIIHHIIHHIIIIIIIIIIHHGHGHHHHIIIHIIIIIIIHIHIIIIHHIIIIIHHIIIHHIIIIIIHHHGIIIIIIIIIIFFHIIIIIIIIIIGIHIHI2IIIIIIIIIHIIIIIIIIIIIIIIIIIIIGIIIIIHIHIIHHIHIIIIIIIIIIIIIIIIIIIHIIDDCDD
@HISEQ:969:HM2KJBCX2:2:1101:19438:63137 2:N:0:ACTATGCA
GAGATACAGTTCCCCAACTATCCCTATTAATCATTACGTCAATCCTAGAAACCAACAAAATAGGATCGAACGTCCTATTTCATTATTCCATGCTAATGTATTCAAGCGTTAGCCTGCTTTAAACACTCTAATTTTTTCAAAGTAACAGTCCTGTTTCCCTGCAACACCAAATTAATGGCATTACAGTTCTTCAGAAAGGAGGAATCAGCGAAGCCAGTGCATACCAGTGGCACGACCAACCTGCTGACCCCGAAATTCAACTACGAGCTTTTTAACTGCAACAACTTTAATATACGCTATTGGAGCTGGAATTACCGCGGCTGCTGGCACCAGACTTGCCCTCCAA
+
DBB@DIIIHHIIIIIIIHHHHHHIIIIIHIIIIIIIICGFHIIEFHHIIIIEHHHIIIIIIECHEHHIIHIGHCHIHHHEEHIIIIIHGHCHHEHIHIIIIHIIIGIIHIIHIHHHIIHHGHIIIIIHIIIHIIHIIIGHHHHIIIIIHHIIIIIIIGIIIHIIIIIIIIIHIIGGHHIIIIHGHIIIIHIIIIIIIIIIIIIIIIIIIIHIIGIIIIIHIIHHFIHIIIIIIIIIIIIIGHHFCHHEHHIIIIIIIHIIIIIIHIIIIIIIIIIIIIIIIIIHHHHHIIIIIIHIIIIIIIIIIIIIHIIIIIHIIIIIHIGIHIIIIIIIHIIIIIIIIDDDDD
@HISEQ:969:HM2KJBCX2:2:1101:10807:65315 2:N:0:ACTATGCA
GAGATACAGTTCCCCAACTATCCCTATTAATCATTACGTCGATCATAGAAACCAACAAAATAGGGTCAAACGTCCTATTTCATTATTACATGCTAATGTATTCAAGCGTGTGCCTGCTTTAAACACTCTAATTTTTTCAAAGTAACAGTCCTGATTCCCCATGACACAAAATTAATGACATCACATTTCGTCAGAAGGTAGAAATCAATAATACCAGTGCATACCGGAGGCACGACCAATATATTGATCCCGAAATTCAACTACGAGCTTTTTAACTGCAACAACTTTAATATACGCTATTGGAGCTGGAATTACCGCGGCTGCTGGCACCAGACTTGCCCTCCAA
+
000D<@11<111<D11<G?CD1111<<1<1<1<<D<G@F<C<@10<F<1DH1<1<E?FEEH1111C11D11<<10<<<1<1<<C1D?<1<F@11<<C<<11<D1<1<C<EFHHF18181<GFE5B1@<?EG><18661<6GAFB@F<A<1A?DHC@@4EC<0$CHGC#<8C<<C//@<B//B</<-C-;D//C=FGFFGCHFGD.GC0HHEHF>1FHHFCECCC<<G:10CCFGFEFD<<:1EB1=C/AC<<HF<1D?F<C@HGD1C<1ED11?FC<@?HHG?HE?F@HHCCHHCE@EG@11F@HH?HHHFC/HC/F<IIGIHECG<1FHHGC<E<?CHHF@@00D
@HISEQ:969:HM2KJBCX2:2:1101:13802:65466 2:N:0:ACTATGCA
GAGATACAGTTCCCCAACTATCCCTATTAATCATTACGTCGATCCTAGAAACCAACAAAATAGAATCAAACGTCCTATTTCGTTATTCCATGCTAATGTATTCAAGCGTGAGCCTGCTTTAAACACTCTAATTTTTTCAAAGTAACAGTCCTGATTCCCCATGACACCAAATTAATGACATCATGGTTCGTCAGAAGGTAGGAATCAATAATACCAGTACGTACAATAGCACGACCAATAAATTGATCCCGAAATTCAACTACGAGCTTTTTAACTGCAACAACTTTAATATACGCTATTGGAGCTGGAATTACCGCGGCTGCTGGCACCAGACTTGCCCTCCAA
+
DDDDDIIIIGHHIGIIIIIIHIIIIIIIIIIIIIIIIIIIIIIIIIIIIIIHHHIHGHIIIIIIIIIIIIIIHIIIIIIIIIIIHIIIHIIGHIIHHIIIGFHHIIHIIHHHIIIIIIIIIGHIIHIIIIIIIIIIIIHIIIIIIHIIIIIIHHIIIHIIIIIIIIIIIIIIIIIIIHHHGIIIIHHHIHIHHFHGIIIIIIIIIIIIIIIIHIIIIIIHIIIIIIIIHIIIHIIIIIIIHHHGIIIIGIIIIIHHIIHGIIHHIIIIIIIIIIIIIIIHHIIIIHHIIIIIIIIIIIHHIIIIIIIIIIIIIIIIIIIIIIIIIIIIIIIIIIIIIIIIDDDDD
@HISEQ:969:HM2KJBCX2:2:1101:7838:65711 2:N:0:ACTATGCA
GAGATACAGTTCCCCAACTATCCCTATTAATCATTACGTCAATCCTAGAAACCAACAAAATAGGATCAACGTCCTATTTCATTATTCCATGCTAATGTATTCAAGCGCGAGCCTGCTTTAAACACTCTAATTTTTTCAAAGTAACAGTCCTGATTCCCCGCCACACCAAATTAATGACATGATGGTTCGTCAGAAGGTAGGAATCAGTAACACCAGTACGTACCGAAGGCACGACCAACGTACTAATCCCGAAATTCAACTACGAGCTTTTTAACTGCAACAACTTTAATATACGCTATTGGAGCTGGAATTACCGCGGCTGCTGGCACCAGACTTGCCCTCCAA
+
DDDDDIIIIHIIIIIIIIIIIIIIIIIIIIHIIIIIIIIIIIIHIIIIIIIIIHIIIIIIIIHHIIIIIIGIIGHIIHIIIIIIIIGHFHIHIIHHIIHHIIIIIHIIIIDIIIHIHIHHHHIIIIIIIIIIIIIIHIIIIIIIIIIHIIIIIIIIIIIHIIIIHIIIIIIIIIIIIIIIIIIIIIIIIIIIIIIIIIIHIIIIIIIIIIIIIIIIIIIIIIIIIIIIIIIIIIIIIIIIIIIHIIIIIIIIIIIIIIIIIIIIIIIIIIIIIIIIIIIIIIIIIIIIIIIIIIIIIIIIIIIIIIIIIIIIIIIIIIIIIIIIIIIIIIIIIIIIIIIIDDDDD
@HISEQ:969:HM2KJBCX2:2:1101:9003:65870 2:N:0:ACTATGCA
GAGATACAGTTCCCCAACTATCCCTATTAATCATTACGGTGATCCTAGAAACCAACGAAATAGAATCAGTCCGTCCTATTTCATTATTCCATGCTAATGTATTCAGACGATAGTCTGCTTTAAACACTCTAATTTTTTCAAAGTAACAGTCCTGATTTCCAACCACACCAAATAAATGGCATGAAAGTTCCTCAGAAGGTAGAGATCCATCTCACCAGTACAGACAATTAAGCCTGACCAATGGGTAGACCCCGAAGTTCAACTACGAGCTTTTTAACTGCAACAACTTTAATATACGCTATTGGAGCTGGAATTACCGCGGCTGCTGGCACCAGACTTGCCCTCCAA
+
DDDDDIIIIHIIIIGIIIIHIHIIIIIIHIIIIIIIIIIIIHIHGIIIIIIHHIIIIIIIIHEHIIIIIIIIIIIIIIIIIIIIIEHHIIHIGIIIHIIIHHHIIIIIIIIIHHIIIIHHIIIIIHHHGHIIIHIIIIIIIIIIIIIIIHIIIIIHIHHIIIIIIIIIIIIIHIIIIIIIIIIIIIIHHHHIIIIIIIIHIIIIIIIIIHIIIIIIIIIIIIII<IIIIIIIIIIIIIIIIIIHHGDIIHIIIIIIIIIIIIIIIIIIIIIIIIIIIIIIIIHIIIIIIIIIIIIIIIIIIIIIIIIIIIIIIIIIIIIIIIIIIIIIIIIIIIIIIIIIIIIDDCDD
@HISEQ:969:HM2KJBCX2:2:1101:14442:65784 2:N:0:ACTATGCA
GAGATACAGTTCCCCAACTATCCCTATTAATCATTACGTCGATCCTAGAAACCAACAAAATAGGGTCAAACGTCCTATTTCATTATTCCATGCTAATGTATTCAAGCGTGTGCCTGCTTTAAACACTCTAATTTTTTCAAAGTAACAGTCCTGATTCCCCATGACACCAAATTAATGACATCACAGTTCGTCAGAAGGTAGAAATCAATAATACCAGTGCATACCGGAGGCACGACCAATATATTGATCCCGAAATTCAACTACGAGCTTTTTAACTGCAACAACTTTAATATACGCTATTGGAGCTGGAATTACCGCGGCTGCTGGCACCAGACTTGCCCTCCAA
+
D@DDDHIIIDFHHIIIHIHHHHHIHIIIFHIIIIHEHGHH?CHHIIHHHEHIIHHH?GFFCGDGHEGHEEHHHHIH?CGHHIIHIHEFI@1<FCFGHHIIIIHHFIIIIIIHHIIGIIIIIHHHGHIIIIIIIIIIHIHHIIIIIIHHHHIIIIHEHIIIIIHIIIIIIIHFIIIIHIIIIIIIIIIIIIIIIIIIHIIIIIIIIIIIIIIIIIIIIIIIIIHIIIIIIIIIIIIIIIIIIIHHHIIGIIIIIIIIIIIIIIIIHIIIIIIIIIIIIIIIIIIIIIIIIIIIIIIIIIIIIIIIIIIIIIIIIIIIIIIIIIIIIIIIIIIIIIIIIIIIIDDDDD
@HISEQ:969:HM2KJBCX2:2:1101:4502:66927 2:N:0:ACTATGCA
GAGATACAGTTCCCCAACTATCCCTATTAATCATTACGTCAATCCTAGAAACCAACAAAATAGGATCAACGTCCTATTTCATTATTCCATGCTAATGTATTCAAGCGCGAGCCTGCTTTAAACACTCTAATTTTTTCAAAGTAACAGTCCTGATTCCCCACCACACCAAATTAATGACATGATGGTTCGTCAGAAGGTAGGAATCAGTAACACCAGTACGTACCGAAGGCACGACCAGCGTACTAATCCCGAAATTCAACTACGAGCTTTTTAACTGCAACAACTTTAATATACGCTATTGGAGCTGGAATTATCGCGGCTGCTGGCACCAGACTTGCCCTCCAA
+
DDDDDHHIIHHIIIIHIHHIIIIIIIIIIIIIIIHIIIIIIIIIIIIIIIIIIIIIIGGIIIHEHHIIIHGGCEHIIIHIIIIIHHIIIIIHHIIIIIIIHEHHHHHIIIHHIIIHIGIIIHIIHIIIIIIIHHHIHHIIIFHIIIIIIHIIIIIIIHIIIHIIIHGHIIIIIIIIIIIIIIIIIIIIIIHIIIHIIIIIIIIIIIIHIIIIIIIIIIIIIIIIHIIIIIIIIIIHIIIIIIIHIIIIIIHIIIIIIIIIIHIHIIIIIIIIHHIIIIIIIIIIIIIIIIIIIIIIIIIHIIIIIIIIIIIIIIIIIIIIIIIIIIIIIIIIIIIIIIIIDDDDD
@HISEQ:969:HM2KJBCX2:2:1101:17568:66633 2:N:0:ACTATGCA
GAGATACAGTTCCCCAACTATCCCTATTAATCATTACGTTGATCCTAGAAACCAACAAAATAGAATCAAACGTCCTATTTCATTATTCTATGCTAATGTATTCAAGCGTACGCCTGCTTTAAACACTCTAATTTTTTCAAAGTAACAGTCCTGATTCCCCACGACACCAAATTAATGACATCGCGGTTCTTCAGAAGGTAGGAACCAATAATGCCAGTACGTACCGAAGCACGACCAACAATTCGATCCCGAAATTCAACTACGAGCTTTTTAACTGCAACAACTTTAATATACGCTATTGGAGCTGGAATTACCGCGGCTGCTGGCACCAGACTTGCCCTCCAA
+
B0D@@FHHH1<<<11<0<<<1111<<1<<11<D<CFHHF111DCC1D11<C1FHEEHC11F<1<GCDHE<F0<10<C1DC1DGH1G11111<11<F@16@<?<DE1DD7D?5//@@8D@?B<1EDHCCC8BDEEGHHCG?GCGHHGH?GD11CHBD@0<AIHHHCCHDDH8,0?FG8:D?CHIHH9IHHCEEHEIIHFCCC@;CDCC:FGCCCC<FGFHHEEHGC;HFCCAE?HGAD<1<<<D<C??C?IIIHHF<@EHHG<CD11HEHG1HHHCHHEEGD<FHHEHIHFEEEHEGEHHHEIHEIHEEHHHC<?<<CG@FC@EHHEGGHEG@FCHHHHEEADD@B
@HISEQ:969:HM2KJBCX2:2:1101:7956:67310 2:N:0:ACTATGCA
GAGATACAGTTCCCCAACTATCCCTATTAATCATTACGTCAATCCTAGAAACCAACAAAATAGAATCAAACGTCCTATTTCATTATTCCATGCTAATGTATTCAAGCGTAAGCCTGCTTTAAACACTCTAATTTTTTCAAAGTAACAGTCCTGATTCCCCACGACACCAAATTAATGACATCGCGGTTCTTCAGAAGGTAGGAACCAATAATGCCAGTGCGTACCGAGGCACGACCGACAATCTGATCCCGAAATTCAACTACGAGCTTTTTAACTGCAACAACTTTAATATACGCTATTGGAGCTGGAATTACCGCGGCTGCTGGCACCAGACTTGCCCTCCAA
+
DDDDDIHIIGHIHIIIIIIIIHIIIIIIIHIIIIIIIIIIIIIIHIIIIIIHIHIIIHHHIIGFHIHHHIGIGIIIIIIIIIIIHIIHIIIIFIIIIIIIHHIHHIGIIIIHHIHIIIHHHHIIIIIHIIIIIIIIHIIIIIHIIIIHHIHIHHHIIIIIIIIIIIIIIIIHIIIIIIHIHIIIIIIIIIHIIIIIIIIIIIIIIIIIIIIIIIIIIIIIIIIIIIIIIIIIIIIIIIIIIHHFIIIIIIIIIIIIIIIIIIIIIIIIIIHIIIIIIIIIIIIIIIIIIIIIIIIIIIIIIIIIIIIIIIIIIIIIIIIIIIIIIIIIIIIIIIHHIIIIDDDDD
@HISEQ:969:HM2KJBCX2:2:1101:3707:65931 2:N:0:ACTATGCA
GAGATACAGTTCCCCAACTATCCCTATTAATCATTACGTCGATCCTAGAAACCAACAAAATAGAATCAAACGTCCTATTTCATTATTCCATGCTAATGTATTCAAGCGCGAGCTTGCTTTAAACACTCTAATTTTTTCAAAGTAACAGTCCTGATTTCCCGCGACACCAAATTAATGACATCGTGGTTCGTCAGAAGGGAGAAACCAATAATGCTAGTACGTACAAAGTACGACCGACATATTAGTCCCGAAATTCAACTACGAGCTTTTTAACTGCAACAACTTTAATATACGCTATTGGAGCTGGAATTACCGCGGCTGCTGGCACCAGACTTGCCCTCCAA
+
@BDDDIIGFHHHIHHEHHHHFEHHIHGIIHHHIHIFFEHGHIIIHGHIIIIIHHHIHHHHHIIIIIGIHIIGGHIIIIIIHHHHHHHHHGFHIIHHHEHHHHHHIIHHHIHHDHHHHHIIIIFFHHHFHHHHHHHIHIHIIIIIHIIIIIIIGIIIIIIHIIIIIIHIIIHIIIHIHHIIIIIIIIIIHIIIIIIIHIIIIHHHGIIIHFIIIIIIIIIIIHHIIIIIIIIIHHIIH>HIHHFIIHIIIHIIIIIHIIIIIIIHIIIIIIIIIIGIIHIIIHHGIIIHIIIIIIIHIIIIIIHIIIIIIIIIIIIIIIIIIIIIIIIIIIIIIIIHIIIDCCDD
@HISEQ:969:HM2KJBCX2:2:1101:3288:68441 2:N:0:ACTATGCA
GAGATACAGTTCCCCAACTATCCCTATTAATCATTACATCGATCCTAGAAACCAACAAAATAGAATCTGATGTCCTATTTCATTATTCCATGCTAATGTATTCAAGCGTAAGCTTGCTTTAAACACTCTAATTTTTTCAAGGTAACAGTCCTAATTCCCCATAACATCAAATAAATGACATTATGGTTCTTTAGAAGGTGAGAACCAATAAAACCAGTACATACCAAGGCATGACCGATCCCTTGATCCCGAAATTCAACTACGAGCTTTTTAACTGCAACAACTTTAATATACGCTATTGGAGCTGGAATTACCGCGGCTGCTGGCACCAGACTTGCCCTCCAA
+
DDDCDIIIIIIIIIIHHIIIIHIIIIIIIHIIIIIIIIIIIIIIHIIIIIIIHIIIHIHHHIIIIIIIIIHHIIIHIIHIIHIIFHIGHIIIIIIIIIIGHCIIHHEHIIIGIIIIHIIIIHGHHHIFHHIIHIIIHHIIHIHIIIIIHIIIIIHIIIHIIIIIHHHIIIIIIIIIIIIIHIIIIIIIIIIIIIIIIIIIIIIIIIIIIIIIIIIIIIIIIIIIIIIIIIIIIIIIIIIIIIIH<IIIIIIIIIIIIIIIIHIIIIIIIIIIIIIIIIIIIIIIIIIIIIIIIIIIIIIIIIIIIIIIIIIIIIIIIIIIIIIIIIIIIIIIHIIIIIIIDDDDD
@HISEQ:969:HM2KJBCX2:2:1101:20168:68331 2:N:0:ACTATGCA
GAGATACAGTTCCCCAACTATCCCTATTAATCATTACGTCGATCCTAGAAACCAACAAAATAGAATCAAACGTCCTATTTCATTATTCCATGCTAATGTATTCAAGCGTGCGCCTGCTTTAAACACTCTAATTTTTTCAAAGTAACAGTCCTGATTCCCCACGACACCAAATTAATGACATCGCGGTTCTTCAGAAGGTAGGAACCAATAATGCCAGTGCGTACCGAAGCACGACCGACAATTTGATCCCGAAATTCAACTACGAGCTTTTTAACTGCAACAACTTTAATATACGCTATTGGAGCTGGAATTACCGCGGCTGCTGGCACCAGACTTGCCCTCCAA
+
DDDDDIIIIIIIIIIIIIIIIIIIIGIIIIIHIIIIIIIIHIIIIIIIIIHIHIHIIIIIHIFFHHHIIHHIHIGHIIIIIIHHHEHFCHIIIIIIIIIIHGHHIHHHHHIHFGHHHHIHHIHHIIHHIIIIIHIIHHHFHIIIIHHHHHHIIIIIIIIIIIIIIIIIIHIIIIIIIIIIIIIIIIIIIIIIHIIIIIIIIIIIIHIIIIIIIIIIIIII<IIIIIIIIIIIIIIHIIIIIIHGIIIHIIIIIIHIIIIIIIIIIIIIIIIIIIIIIIIIIIIIIIIGIIIHIIIIIIIIIIIIIIIIIIIIIIIIIIIIIHIIIHIIIIIIIIIIIIIIDDDDD
@HISEQ:969:HM2KJBCX2:2:1101:3989:68657 2:N:0:ACTATGCA
GAGATACAGTTCCCAACTATCCCTATTAATCATTACGTCGATCCTAGAAACCAACAAAATAGAATCAAACGTCCTATTTCATTATTCCATGCTAATGTATTCAAGCGTAAGCCTGCTTTAAACACTCTAATTTTTTCAAAGTAACAGTCCTGATTCCCCACGACACCAAATTAATGACATCGCGGTTCTTCAGAAGGTAGGAACCGATAATGCCAGTGCGTACCGAGGCACGACCAACAATTCGATCCCGAAATTCAACTACGAGCTTTTTAACTGCAACAACTTTAATATACGCTATTGGAGCTGGAATTACCGCGGCTGCTGGCACCAGACTTGCCC
+
ADDBAHGHHHHHIIIHHHIIIIIIIIIIIIIGIIHIIHHHIIHIIIIIHIIHHHHIIIIIIHIEHHHEHH=GEHHCHHHIIIIIHIHIGIHHGGHHIHIIIHHIIIIIIHHFHHHIIIIIIIIHIHGHIHHHIGIIHIIIIIIIIIIIIIIIIIIIIIIIIHHHIHHHHIIIIIHIIIIIIHIIIIIIIIIIIII<IIIIHIIGIIIIIIIIHIIIIIIIIIIIIIIIIIIIIIIIHFIIIIIIIIIIIIIIIIIIIIIIIIIIIIIIIIIIIIIIIIIIIIIIIIIIIIHHIIHIIIIIIIIIIIIIIIIIIIIIIIIIIIIIIIIIIIIIIIDDDCD
@HISEQ:969:HM2KJBCX2:2:1101:9380:68926 2:N:0:ACTATGCA
GAGATACAGTTCCCCAACTATCCCTATTAATCATTACAACGGTCCTAGAAACCAACAAAATAGAATCGTTGTCCTATTCTATTATTCCATGCTAATGTATTCCGGCATATGCCTGCTTTAAACACTCTAATTTTTTCAAGGTAAAGGTCTTGGCTACTCGCAACACCCAATAAAGGACATTACGCATCACCAAGCGGTGAGGCCCAACCGACCAGTACTCGTTACAAGAACGGACCAATCGGCCAAACCCAAAATTCAACTACGAGCTTTTTAACTGCAACAACTTTAATATACGCTATTGGAGCTGGAATTACCGCGGCTGCTGGCACCAGACTTGCCCTCCAA
+
DDDDDIIIIIIIHIIIIIIIIIIIIIIIIIIIIIIIIIIIIIIIIIIIIIIHHIIIIIIEHIIIGIGIIIIHIHIHHIHIIIIIIIIIIHIIIHIIIIIIIGIHHHHHIIIIIIIIIIIIHIHHIIHHIIIIIIIIIHIHIHHHHHIIIIIHHHHHIIIIHIHIIHIIIHIIIIIHGCGHIIHHGHHGEHIIIHIIIIIIIIHIIIHHHEIHHDGHHHHIHGIIIIIIIIIIIIIIIIIIIIHHIIIIIIIIIIIIIIIIHIIIIIIIIIIIIIIIIIIIIIIIIIIIIIIIIIIIIIIIIIIIIIIIIIIIIIIIIIIIIIIIIIIIIIIIIIIIIIIIDDDDD
@HISEQ:969:HM2KJBCX2:2:1101:14918:69857 2:N:0:ACTATGCA
GAGATACAGTTCCCCAACTATCCCTATTAATCATTACATCGATCCTAGAAACCAACAAAATAGAATTGGATGTCCTATTTTATTATTCTATGCTAATGTATTCAAGCGTGAGCCTGCTTTAAACACTCTAATTTTTACAAAGTAACAGTCCTAATTCCCTGTGACACCAAATTAATGGCATTACGGTTCTTTAAAAGATGAGAAATCAATAATATCAGTACATACCAACGGTATGACCAAAACATTGATTCCGAAATTTAACTACGAGCTTTTTAACTGCAACAACTTTAATATACGCTATTGGAGCTAGAATTACTGTGGCTGCTAGCACCAGACTTGCCCTCCAA
+
DDDDDIIIIIIIIIIIIIIIIIIIIIIIHIIIIIIIIIIIHIIHHIIIIIIHHIHIIIIHIIIIIIIHGIIIIIIHHHHHIIIIHIHHHIIHIIIIIIIIIHHIIIHHHIIIIIIIIIIIIIIIIIIIIIIIHIIIIIIIIIIIIIIIIIIHIIIIIIIIIIIIIIIIIIIIIIIIIIIIIIIIIIIIHIIIIIIIIIIIIIIIIIIIIIIIIIIIIIIIIIIIIIIHIIIIII=IIIIIHGHIHHIIIIIIIIIIIIIIIIIIIIIIIIIIIIIIIIIIHIIIIIIIIIIIIIIIIIIIIIIIIIIIIIIIIIIIIIIIIIIIIIIIIIIIIIIIIIIIIIDDDDD
@HISEQ:969:HM2KJBCX2:2:1101:20472:69838 2:N:0:ACTATGCA
GAGATACAGTTCCCCAACTATCCCTATTAATCATTACGTCAATCCTAGAAACCAACAAAATAGGTTCGATCGTCCTATTTCGTTATTCCATGCTAATGTATTCAAGCGCGAGCCTGCTTTAAGCACTCTAATTTTTTCAAAGTAACAGTCCTGTTTCCCCGCAACAACAAATTAATGCCATCACGGTTCTACAAGAAGGAGGGACCAGTGAGGCCAGTGCATACCAGTGGCACGACCAACCTACTGGCCCCGAAATTCAACTACGAGCTTTTTAACTGCAACAACTTTAATATACGCTATTGGAGCTGGAATTACCGCGGCTGCTGGCACCAGACTTGCCCTCCAA
+
DDDDDIIIIIIIIIIIIIIIIIIIIIIIIIIIHIIIIIIIIHHHIIIHHIIIIIIIIIIIHIEHEHIIIHIIIHHIIIIIHHHHHHIHHHHHCHIHHHHHHGHHIIHIIHIHHIIIIHIIHIIIIIIIIIIIIIIIIHIIIIIIIIHHHHIIIIHIHHGIIIIIHIIIIIIIIIIIIHIGIIIIIHIIIIIIHIHHIIIIIIIIIIIIIIIIIIHIIIIIIIIIIIIIIIIIIIIIIIIIIIIHHIIIIIIIIIIIIIIIIIIIIIIIIIIIIIIIIIIIIIIIIIIIIIIIIIIIIIIIIIIIIIIIIIIIIIIIIIIIIIIIIIIIIIIIIIIIIIIIIDDDDD
@HISEQ:969:HM2KJBCX2:2:1101:8858:71073 2:N:0:ACTATGCA
GAGATACAGTTCCCCAACTATCCCTATTAATCATTACGTCGATCCTAGAAACCAACAAAATAGAATCAAACGTCCTATTTCATTATTCCATGCTAATGTATTCAAGCGCGAGCTTGCTTTAAACACTCTAATATTTTCAAAGTAACAGTCGTGATTTCCCGCGACACCAAATTAATGACATCGTAGTTCGTCAGAAGGGAGAAACCAATAATGCTAATACGTACAAAGTACGACCGACATATTAGTCCCGAAATTCAACTACGAGCTTTTTAACTGCAACAACTTTAATATACGCTATTGGAGCTGGAATTACCGCGGCTGCTGGCACCAGACTTGCCCTCCAA
+
D0<0<D1<D1<1<FEHHIIIIIIIIIIIIIIIIIIIIEHI/EH1EC11C1F1<D1EGH?GGH1<F11DF110<100<D<D11D1<D1<1<1111<F/1<<A1</<1/:CH=////:<G:F111<D@FAHE@F/:DEFCF<1<1D/1C1<<.<.<:A1F.10<CH.CEHH//::F?=EC//-@/B,8.:>?.:E<?AB00HDE<A/)1D8HHF<8AG%6F@D%<3CHH/1//@HE<<11<<1<11<-GIHGD1HD1IIIIIIIIIIIIIIIIIIIIIIIIIIIIIIIIIIIIIIIIIIIIIIIIIIIIIIIIIIIIIIIIIIIIIIIIIIIIIIIIIIIIDDDDD
@HISEQ:969:HM2KJBCX2:2:1101:7568:70495 2:N:0:ACTATGCA
GAGATACAGTTCCCCAACTATCCCTATTAATCATTACATCGATCCTAGAAACCAACAAAATAGAATCTGATGTCCTATTTCATTATTCCATGCTAATGTATTCAAGCGTAAGCTTGCTTTAAACACTCTAATTTTTTCAAGGTAACAGTCCTAATTCCCCATAACATCAAATAAATGACATTATGGTTCTTTAGAAGGTGAGAACCAATAAAACCAGTACATACCAAGGCATGACCGATTCCTTGATCCCGAAATTCAACTACGAGCTTTTTAACTGCAACAACTTTAATATACGCTATTGGAGCTGGAATTACCGCGGCTGCTGGCACCAGACTTGCCCTCCAA
+
DDDDCIIIIIIIIIIIGIIIHIIIIIIIIHIIIIIIIIIIIIIHIIIIIIIIIIIIIIHIIIHIIIIHIIIIIIIIIIIIIIIIIIIIIIIIGIIIIHIIHHIIIIIIIIIIIIIIIIIIIIHHIIIIIIIIIIIIIIIIIIIIIIIIIIIIIIIIIIHIIIIIIIIIIIIIIIIIIIIHIIIIIIIIHHHIIHIIIIIIIIIIIIHIIIIIIIIIIIIIIIIIIIIIIIIIIIIHIIIIIIHFIIIIIIIIIIIIIIIIIIIIHIIIIIIIIIIIIIIIIIIIIIIIIIHHGIIIIIIIIIIIIIIIIIIIIIIIIIIIIIIIIIIIIIIIIIIIIIHIDDDDD
@HISEQ:969:HM2KJBCX2:2:1101:14255:71512 2:N:0:ACTATGCA
GAGATACAGTTCCCCAACTATCCCTATTAATCATTACGGTGATCCTAGAAACCAACAAAATAGAACCATGCCGTCCTATTCTATTATTCCATGCTAATGTATTCGAGCAAAAATGCCTGCTTTAAACACTCTAATTTTTTCAAGGTAAAGGTCCTGGATCCGCAAGACACCCAATTAAGGACATCAAGTTTCTCCAGAAGGTGAGAAATCAACAGCGACAGTTCATACCCCTTAAGGCACGACCATCACGTCAATCCCGAAATTCAACTACGAGCTTTTTAACTGCAACAACTTTAATATACGCTATTGGAGCTGGAATTACCGCGGCTGCTGGCACCAGACTTGCCCCTCCAA
+
DDDDDIIHIIIIIIIIIIIIIIIIIIIIIHIIIIIIIIIIIIIIIIGHIIIIIIHIIIIIIIHIIIIIIHIHHHIHIIHIIIIIIIIIIIHDEHHIIIIHIHHIIIHIIIIHHHIIIIIIIIIIIHHHIGIIHIIIHIIIIIIHIHHIIIHIIIIHHHHHHIHIIHFHIHIHHIHHIIIIIIIIIIIIHHHHGHIIIHIIIIIIIIIIIHIIIIIIIIIIIIIIHHHIIIIIIIIIIIIIIIIIIIIIIIIIHIIIIIIIIIIIIIIIIIIIIIIIIIIIIHIIIIIIIIIIIIIIIIIIHIIIIIIIIIIIIIIIIIIIIIIIIIIIIIIIIIIIIIIIIIIIIHIIIDDDDD
@HISEQ:969:HM2KJBCX2:2:1101:2777:71997 2:N:0:ACTATGCA
GAGATACAGTTCCCCAACTATCCCTATTAATCATTACGGTGATCCTAGAAACCAACAAAATAGAACCATGCCGTCCTATTCTATTATTCCATGCTAATGTATTCGAGCAAAAATGCCTGCTTTAAACACTCTAATTTTTTCAAGGTAAAGGTCCTGGATCCGCAAGACACCCAATAAAGGACATCAAGTTTCTCCAGAAGGTGAGAAATCAACAGTAACAGTTCATACCCCTTAAGGCATGACCATCACGTCAATCCCGAAATTCAACTACGAGCTTTTTAACTGCAACAACTTTAATATACGCTATTGGAGCTGGAATTACCGCGGCTGCTGGCACCAGACTTGCCCTCCAA
+
DDDDDIIIHIIIIIIIIIIIIIIIIIIIIGIIIGIHIIIIIIIIGIIIIIIIHIIIIHIIIIIIIIIIIHGIIIIIHIIIHIIHIIHIEEHIGCHIHIIIIIHIIIIIIIIIIIIIIIIIIIGHHIIIHIHIIIHHHIHIHIHHHIIIIIIIIIIIIIHIHIHIIHIIIIIIIIIIIIIIHHHIIIIIIIHIHIIIIIIIIIIIIIIIIIIIIIIIIHIIIIHIIIIIIIIIIIIIIIIIIHIIIIIIIIHHIIIIIIIIIIIIIIIIIIIGIIIIIIIIIIIIIIIIHGIIIIIIIIIIHIIIIIIIIIIIIIIIIIIHIIIIIIIIIIIIIIIIIIIIIIIIIIIIDDDDD
@HISEQ:969:HM2KJBCX2:2:1101:8629:72025 2:N:0:ACTATGCA
GAGATACAGTTCCCCCAACTATCCCTATTAATCATTACGTCAATCCTAGAAACCAACAAAATAGGATCAAACGTCCTATTTCATTATTCCATGCTAATGTATTCAAGCGTTAGCCTGCTTTAAACACTCTAATTTTTTCAAAGTAACAGTCCTGTTTCCCTGCAACACCAAATTAATGACATTACAGTTCTTCAAGAAGGAGGAACCAGTAAAGCCAGTACATACCAGAGGCACGACCAACCTACTAATCCCGAAATTCAACTACGAGCTTTTTAACTGCAACAACTTTAATATACGCTATTGGAGCTGGAATTACCGCGGCTGCTGGCACCAGACTTGCCCTCCAA
+
DDDDDHHIIIIIIIIIIIIIIIIIIIIIIIIIIIIIIIIIIIIIIIIIIIIIIIIIHIIIIIIIIIIIIIIIIIIIIIIIIIIIIIIIIGIIIHIIIIIIIIIHIIIIIIIIIIIIIIIIIIIIIIIIIIIIIIIIIHIIIHIHIIIIIIIIIIIHGIHIIIIIIIIIIIIHHIIIIIIIIIIIIIIIIIIIIHIIHIIIIIIIIIIIIIHIIIIIIIIIIIIIIIIIIIIIIIIIIIIHIIIHHHIIIIIHIIGIIIIIIIIIIHIIIIIIIIIIIIIIIIIIIIIIIIIIIIIIIIIIIIIIIHIIIIIIIIIIIIIIIIIIIIIIIIIIIIIIIIIIIIDDDDD
@HISEQ:969:HM2KJBCX2:2:1101:8058:72298 2:N:0:ACTATGCA
GAGATACAGTTCCCCAACTATCCCTATTAATCATTACCTCAATGCTCTACAAAACCAACAAAATAGAACCGAGGTCCTATTCTATTATTCCATGCAACATTATTCAGGCGTAGGCCTGCTTTAAGCACTCTAATTTTCTCAAAGTAAACGCATCGGCCACTGAAAACACCCAATAAAGGACATAAACAGCCAACCGATAGATTAGGACCGGACGTGTAGTAACAGCAATGAAGCGCACCACACGCCAGTACCCGAGATCCAACTACGAGCTTTTTAACTGCAACAACTTTAATATACGCTATTGGAGCTGGAATTACCGCGGCTGCTGGCACCAGACTTGCCCTCCAA
+
DDDDDIIIIIIIIIIIIIIIIIIIIIHIIIIIIIIIIIIIIHIIGEHHIIIIIIIHIIIIIHIIIIIIIIHHHHII@HHIIIIIIIIIIIHIIIIIIIIIIIHHIIIIIIIIIIIHIHIIHIIIIIIIIIIIIIIIHIIIIIIIHIIIIIIIIIIIIIIHIIIIHHIIIIHIIIIIHHIIIHIIIIIIIHIIHIHIIIIIIIIIIIHIIIIIIIIIIIIIIIIIIIIIIIIIIIIIIIIIIIIIIHHIIIIIIIIIIIIIIIIIIIIIIIIIIIIIIIIIIIIIHHIIIIIIIIIIIIIIIIIIIIIIIIIIIIIIIIIIIIIIIIIIIIIIIIIIIIIIIIIDDDDD
@HISEQ:969:HM2KJBCX2:2:1101:10467:72712 2:N:0:ACTATGCA
GAGATACAGTTCCCCAACTATCCCTATTAATCATTACGGTGATCCTAGAAACCAACGAAATAGAATCAGTCCGTCCTATTTCATTATTCCATGCTAATGTATTCAGACGATAGTCTGCTTTAAACACTCTAATTTTTTCAAAGTAACAGTCCTGATTTCCCATCACACCAAATAAATGGCATGAAAGTTCCTCAGAAGGTAGAGATCCATCTCACCAGTGCAGACAATTAAGCCTGACCAATGGGTAGACCCCGAAGTTCAACTACGAGCTTTTTAACTGCAACAACTTTAATATACGCTATTGGAGCTGGAATTACCGCGGCTGCTGGCACCAGACTTGCCCTCCAA
+
DABDDHEH?<F@EEHEHDHIII?GC@CCFHH?GHEHCEEGHEHIEHIGFHFHHFHIHEGGEHIFEHHGFHIIHFHHCHHHCH?HIHHF1CG@GEHHHHHIIHHHHHHHHEHHHIHGHFCCCHIIHHHHHGHIICGGHEHHFEGGEHHIHHHHHIGH@EHHECHHGEDHHGHFHIIIHHIHHIHHEGIIIIHHIHHHHIHGHIHIIHHHHHGHFFHHHHHHCHHHIIIIIIHHCCHHIIIIIHIHHGDGE<HGHHHIHHEIHG?IIIIHFIHHHGIIHEIIIIIIIHIHGHIHHHHHDGHEIHHEIHFIHEIIHHGIHHDHHH?HHIIIHHEIIHHGHHIIHHG@@A@D
@HISEQ:969:HM2KJBCX2:2:1101:3801:72401 2:N:0:ACTATGCA
GAGATACAGTTCCCCAACTATCCCTATTAATCATTACGGTGATCCTAGAAACCAACAAAATAGAACCATGCCGTCCTATTCTATTATTCCATGCTAATGTATTCGAGCAAAAATGCCTGCTTTAAACACTCTAATTTTTTCAAGGTAAAGGTCCTGGATCCGCAAGACACCCAATAAAGGACATCAAGTTTCTCCAGAAGGTGAGAAATCAACAGTAACAGTTCATACCCCTTAAGGCATGACCATCACGTCAATCCCGAAATTCAACTACGAGCTTTTTAACTGCAACAACTTTAATATACGCTATTGGAGCTGGAATTACCGCGGCTGCTGGCACCAGACTTGCCCTCCAA
+
DADDDIHHIHHGGHIIHICHHHIHGEHHIHIIIIHIIHIIEEHHIIIHIHEH@FGE?C1FHHFHHIIHHEEEHHICHHCDEGHHIHIIE?CGHHHCFHCHHCGCHH@CIHGIIHHHHHGHHHHHIEIIHHIIHHHHHHGHHHCGIHHIIIHHGIHHDHHIHIIIHDHHHGHFIIHEHIIIIHIHGIIIIIHHHEIIIIHHIIIIIIIIIIIHIGIIIIIIIIIHHHHIIIIIIIIIHIIIIHHFIHHGEHGFGIIHHHIIIIIIHHGHHHHIHEIIIIIHIIIIIHIIIHHHIIIIIIHIHIIIIHIIIIIIIIIIIIIIIIIIIIIHIIIIIIIIIIIIIIIIIIIIDDDDD
@HISEQ:969:HM2KJBCX2:2:1101:15749:73498 2:N:0:ACTATGCA
GAGATACAGTTCCCCAACTATCCCTATTAATCATTACATCGATCCTAGAAACCAACAAAATAGAATCGGATGTCCTATTTCATTATTCCATGCTAATGTATTCAAGCGTGAGCCTGCTTTAAACACTCTAATTTTTTCAAGGTAACAGTCCTAATTCCCCGTGACACCAAATTAATGGCATTACGGTTCTTTAGAAGGTGAGAAATCAATAATATCAGTACATACCAACGGCATGACCGAAACATTGATCCCGAAATTCAACTACGAGCTTTTTAACTGCAACAACTTTAATATACGCTATTGGAGCTGGAATTACCGCGGCTGCTGGCACCAGACTTGCCCTCCAA
+
CDCDDIIIIIIIIIHHIIIIIIIIIIIIHIHIIIIHIHIHIHIHIIIIIIIHIIIIIIIEHHHIIIIIIHI<GHHIIIIIIIIIGIHIIHIIIIIIIIIIIIIIIIIIIIHIHIIIIIHHHIIIIIIIIIHHIIIIIIHHHIGIHIIIIIIIIIIIIHHIIIIHHIIIIIIIIIIIIHIHIIIIIIIIIIIIIIIIIII;IIIIIIIIIHIIIHHIIIIIIIIHIIIIIIIIIIIIIIIIIIIIHGIIIIIIIIIIIIIIIIIIIIIIIIIIIIIIIIIIIIIIIIIIIIIIIIIIHIIIIIIIIIIHIIIHIHIIIIIIIIIHIIIIIIIHHIIIIIIIIIDDDDD
@HISEQ:969:HM2KJBCX2:2:1101:5140:73298 2:N:0:ACTATGCA
GAGATACAGTTCCCCAACTATCCCTATTAATCATTACGTCGATCCTAGAAACCAACAAAATAGAATCAAACGTCCTATTTCATTATTCCATGCTAATGTATTCAAGCGTAAGCCTGCTTTAAACACTCTAATTTTTTCAAAGTAACAGTCCTGATTCCCCACGACACCAAATTAATGACATCGCGGTTCTTCAGAAGGTAGGAACCGATAATGCCAGTGCGTACCGAAGCACGACCAACAATTCGATCCCGAAATTCAACTACGAGCTTTTTAACTGCAACAACTTTAATATACGCTATTGGAGCTGGAATTACCGCGGCTGCTGGCACCAGACTTGCCCTCCAA
+
CDDDDIIIIFFEHIIIIIIIIIIIIIIIIIIIIIIIIIIIIIIIIIIIIIIHHIIIIIIIIIFEGHIIIGHIIIIIIIIIIIIIIIIHEHIIHHHIIIIIHHIIIIIIIIIGHIIIHHIIIIIIIIIIIIIIIIIIIIIIIIIIIHIIIHHHHIIIIIIIIIIIIIIIIIIIIIIIIHHHEIIIIHIIIHHIIIIIIIIIIIIHIIIIIIIIIIIIIIIIIHHIHIIIIIIIIIIIHIIIIHGDHIIIIIIIIIIIIIIIIIIIIIIIIIIIIIIIIHIIIIIIIIIIIIIIIIIIIIIHIIIIIIIIIIIIIIIIIIIIIIIIIIIIIIIIIIIIIIIIDDDDD
@HISEQ:969:HM2KJBCX2:2:1101:11085:73577 2:N:0:ACTATGCA
GAGATACAGTTCCCCAACTATCCCTATTAATCATTACATCGATCCTAGAAACCAACAAAATAGAATTGGATGTCCTATTTTATTATTCTATGCTAATGTATTCAAGCGTGAGCCTGCTTTAAACACTCTAATTTTTACAAAGTAACAGTCCTAATTCCCCGTGACACCAAATTAATGGCATTACGGTTCTTTAAAAGATGAGAAATTAATAATATCAGTACATACCAACGGCATGACCAAAACATTGATTTCGAAATTCAACTACGAGCTTTTTAACTGCAACAACTTTAATATACGCTATTGGAGCTAGAATTACTGTGGCTGCTAGCACCAGACTTGCCCTCCAA
+
DDBDDIIIIIIIIIIIHIIIIIIIIIIIIHIIIIIIIIIIHHIIIGIIIIII?HHHFHIIHIEHHHHIGHHIIIGHIHIHIIHGHEHHHGHEHICHHHHHHGGHGEHHIHIIIIIIIHHIIIGIHIHIHHHHHIIHIHHHIIHIIIIHHHHHHFHHIHHIHHGIIHHHHHIHHIHIHGIIIIIHHHHIHHHHHIIHHHHHHHIIIIHIIIIIHHHIIIHIIIIIIIHGEEEHHHHHEHIHGDGHFEFHHHGHGHIHHIIIHHGIHHFFIIIHHHHIIIHFHIIIHHGDGIIIIHIIIIHHIIIIIIHEIIIIHFIIIHIIIIIHHHHIIIIIIIIIIIHIIIADDDB
@HISEQ:969:HM2KJBCX2:2:1101:3562:75155 2:N:0:ACTATGCA
GAGATACAGTTCCCCAACTATCCCTATTAATCATTACGGTGATCCTAGAAACCAACAAAATAGAACCATGCCGTCCTATTCTATTATTCCATGCTAATGTATTCGAGCAAAAATGCCTGCTTTAAACACTCTAATTTTTTCAAGGTAAAGGTCCTGGATCCGCAAGACACCCAATTAAGGACATCAAGTTTCTCCAGAAGGTGAGAAATCAACAGCGACAGTTCATACCCCTTAAGGCACGACCATCACGTCAATCCCGAAATTCAACTACGAGCTTTTTAACTGCAACAACTTTAATATACGCTATTGGAGCTGGAATTACCGCGGCTGCTGGCACCAGACTTGCCCTCCAA
+
DDD?DIEEEFCCGHHHHHH?GH?EEHEEDFC?HHGIIIHHHHIIIIHHIICF?@FHHHHIHHCHFGGHIHH@EHGDGGHIIGIFHIIF111DHEHH@CCD@DHIIEHIHG@FE@FHFHHHHEEFHHHCGHHHFAGGE;HHAD<HFEBHGGGIIHHH??CFEHF.EHHE?FHDC/GCGC@EI:G:5C@DCHCHHIHIHGCCGCFFHIHEGIHIHHG<0<F?HHHHFHGDFIHEFHF/=HCDFCFGG?GCHHG@CHHHHHFGHFGHHGIHGIHFFEEEHHHEHGEHIIIHHFCHHECHGGGC<C1IHIIIIHHIHIHHGHEDHIIIGIIIHIIIIHIHIIHCFGHFIIIHDDADA
@HISEQ:969:HM2KJBCX2:2:1101:9501:75233 2:N:0:ACTATGCA
GAGATACAGTTCCCCAACTATCCCTATTAATCATTACGGTGATCCTAGATACCAACAAAATAGAATCATGCCGTCCTATTTTATTATTCCATGCTAATGTATTCAAGCAAAATGCCTGCTTTAAACACTCTAATTTTTTCAAAGTAAAGGTCCTGGTTCCCCGTGACACCCAATTAAGGGCATCGCGGTTCTCCAGAAGGTGAGAAATTGACTACACCAGTTCATACCCCTTAAGGCACGACCGATGTGTCAATCCCGAAATTCAACTACGAGCTTTTTAACTGCAACAACTTTAATATACGCTATTGGAGCTGGAATTACCGCGGCTGCTGGCACCAGACTTGCCCTCCAA
+
DDDDDIEGHEHFEHIIH=FHI@GHEHHEHHHFHHHHHEHIHHHHIGIHHHGHIIHHGHIHHHH?FFGG@@HEDHIII?FCGF?GH?C@1<FE@CEHHEHHHDHHHHIHHHHIIIIIIIIHHIIIHIIHIHHIIIIIHHIIIHHHIIIHHEGHHHIHHIHCIGIHIIHHFFIIIHIIIIIIIIIIIIIIIIIIIIIIIIIIIHI<IIHHIIIHGHEFIHGIIIIIHHHIIIIIIII<IHIIIHIGIIIFGFHIIHIIIIIIIIIIIHHGIIIIIIIIIIHIIIIIIIIIHIIIIIIIIIIHHIHHIIIIIIIIHIIIIIIIIIIIIIIIIIIIIIIIIIIIIIHIIIIDDDDB
@HISEQ:969:HM2KJBCX2:2:1101:10407:76210 2:N:0:ACTATGCA
GAGATACAGTTCCCCAACTATCCCTATTAATCATTACGTCGATCCTAGAAACCAACAAAATAGAATCAAACGTCCTATTTCATTATTCCATGCTAATGTATTCAAGCGCGAGCCTGCTTTAAACACTCTAATTTTTTCAAAGTAACAGTCCTGATTTCCCACGACACCAAATTAATGACATCGTGGTTCGTCAGAAGGTAGGAATCAATTTGACCAGTACGTACCGAGGCACGACCGATCAACTGATCCCGAAATTCAACTACGAGCTTTTTAACTGCAACAACTTTAATATACGCTATTGGAGCTGGAATTACCGCGGCTGCTGGCACCAGACTTGCCCTCCAA
+
@BDDDIHHEHEHIHIIHHIHIHHEHIIIIIGIIIIIF?GHEHHEHHHHGEH@FHHEHHEFFHHEHIH1FHHHEHGHHEHIGIIIHIHFHECGHHIIHFHHHHHHHHHEGHHHEEIHIHHHIIHHHIIGHHFIHHHHHHIHIIIIIIHIIIIIIIHHIIHIIIIIHIHEIIIHIIIIIHHHIIIIIIIIIIIIIIIIIIIHHIIHIIIIIIIIHIIIIHIIIIIIIIIIIIHHHHIIIIIIIIHFHIIIHHIIIIIIIIIIIIIIIIIIIIIIIIIIIIIIIIIIIIIIIIIIHIIIIIIIIIIIIIIIIIIHIIIIIIIIIIIIIIIIIIIIIIIIIIIHADDDD
@HISEQ:969:HM2KJBCX2:2:1101:13479:76747 2:N:0:ACTATGCA
GAGATACAGTTCCCCAACTATCCCTATTAATCATTACGGTGATCCTAGAAACCAACAAAATAGAATCATGCCGTCCTATTTTATTATTCCATGCTAATGTATTCAAGCAAAATGCCTGCTTTAAACACTCTAATTTTTTCAAAGTAAAGGTCCTGGTTCCCCGCGACACCCAATTAAGGGCATCGCGGTTCTCCAGAAGGTGAGAAATTGACTACACCAGTTCATACCCCTTAAGGCACGACCGATGTGTCAATCCCGAAATTCAACTACGAGCTTTTTAACTGCAACAACTTTAATATACGCTATTGGAGCTGGAATTACCGCGGCTGCTGGCACCAGACTTGCCCTCCAA
+
DB@BDHIHGIIHI?FGHHHIII?FCHHHCGHCE@FGFEDH??GIHIGHHIIIIIHII?HHHIIIIIIIIG1?<EHHHGHEHHEEHEGEEHHHHHIHFHHHIGHIFGGIHHIHHIHEIIHFHHHIHIIHIGHHHHIIIHGHHHEHIIIIIHHEHIHHHEHHIIHCEIIIIGHIIHIIIIHHHHCIIIIIIHGIIGIIIIIIIIIIIIIGIIIIHIHHIIIIIHHIIIIHIIIIIIII<IIIIIHIIIIFIHHIIIIIIIIGIIIIHHIHIHIIIIIIIGIIHIIHHIHIHHIHIIIHHHHHIIIIHIIIIIIIIIIIHHDIIIGGIIIIHIIHGIIIIIIIIHFHIIIDDDD@
@HISEQ:969:HM2KJBCX2:2:1101:15860:76531 2:N:0:ACTATGCA
GAGATACAGTTCCCCAACTATCCCTATTAATCATTACGGTGATCCTAGAAACCAACGAAATAGAATCAGTCCGTCCTATTTCATTATTCCATCCTAATGTATTCAGACGATAGTCTGCTTTAAACACTCTAATTTTTTCAAAGTAACAGTCCTGATTTCCCATCACACCAAATAAATGGCATGAAAGTTCCTCAGAAGGTAGAGATCCATCTCACCAGTGCAGACAATTAAGCCTGACCAATGGGTAGACCCCGAGGTTCAACTACGAGCTTTTTAACTGCAACAACTTTAATATACGCTATTGGAGCTGGAATTACCGCGGCTGCTGGCACCAGACTTGCCCTCCAA
+
DDDDDHHIHHIIHIIIIIIIIIIIIIIIIICHIIIHHIHIHIIIIIIGIIIIEHHIIIIIIIFHIHIHGHFHIIHHIGHIIIIIIIHIIHIF@FHIIHGIIHIIIHHHIIIIIIIIHIIIIIIHGHHIIIIGIIHIIIIIHHHHHIIIIIIIIIIIIIIIIIIIIIIIIIIIIIIIHIIIIIIIIIIIIHHIIIIIIIIIIIIIIIIIIIIHIIIIIIIIIIIIIIIIIIIIIIIIIHIIIIIIHFDIIIIIIIIIIIIIIIIIIIIIIIIIIIIIIIIIIIIHHIIIIIIIIIIIIIIIIIIIIIIIIIIIIIIIIIIIIIIIIIIIIIIIIIIIIIIIIIIDCDDD
@HISEQ:969:HM2KJBCX2:2:1101:14288:76526 2:N:0:ACTATGCA
GAGATACAGTTCCCCAACTATCCCTATTAATCATTACGTCAATCCTAGAAACCAACAAAATAGGATCGAACGTCCTATTTCATTATTCCATGCTAATGTATTCAAGCGTTAGCTTGCTTTAAACACTCTAATTTTTTCAAAGTAACAGTCCAAATTCCCCGCAACACCAAATTAATGGCATTACGGCTCATCAGGAAGGAGGAATCAGTGAGACCAGTACATACCAGAGGCATGACCAACCTACTAACCCCGAAATTCAACTACGAGCTTTTTAACTGCAACAACTTTAATATACGCTATTGGAGCTGGAATTACCGCGGCTGCTGGCACCAGACTTGCCCTCCAA
+
@BDDBHHEGFHHIHHHHIIHIIHIHHHFHIIHCGEHH?HIHE<GGHHHIGHHIIHHEHHHHIH?GGH=EHII@F0DFG1CFHHHGEGH@HHHIIIHIFHHIIHIIIIIIIIHHHIHHIIHHHHHHHGIIHFHIHIHCAGEIHFG?HHHHEIIHHHHHIIHHHIHGFGHIHFDHIIHHIIIHFIH;IHHHGIIIIIIIIII<IIIFHHHHHGHGIIIHFHIHGIIHIGHFIIIIIHHHHGFHHDD?HCGIIHGIIIHHHHHHHDGIIIHIIHIIIIIIIIIIIIIIIIIIIIIHIHIHIIIHIIIIIIIIIIIIIHIIIIIIIIIIIIHIIIIIIIIIIHIHBDDDA
@HISEQ:969:HM2KJBCX2:2:1101:17923:78178 2:N:0:ACTATGCA
GAGATACAGTTCCCCAACTATCCCTATTAATCATTACGGTGATCCTAGAAACCAACAAAATAGAACCATGCGTCCTATTTCATTATTCCATGCTAATGTATTCAGGCAATAGCCTGCTTTAAGCACTCTAATTTTTTCAAGGTAACAGTCCTGCTTCCCCAACGCACCAAATTAATGACATGCTGGTTATTCAGAAGGTAGGAATCCATCACGCCAGTACAGACCCAAAAGCCCGACCAACGGATAAACCCCGAAATTCAACTACGAGCTTTTTAACTGCAACAACTTTAATATACGCTATTGGAGCTGGAATTACCGCGGCTGCTGGCACCAGACTTGCCCTCCA
+
DDDDDIIIIHHIIIIIIIIIIIIIIIIIIIIIIIIIIHHIIIIIIIIIIIIIIIIIIIEHIIFHIIIIHHIHHHIIGHHIIHIIIIIIHIIIHHIIIIHIIIIIHHIIHIIIHIIIIIIIIHIIIIHIIIIIIIIIIIIIIIIIIIHIIIIIIIHHIIIIIHIHIIIIIIIIIIIIIIIHIIIIIIIIHIIIIIIIIIIIIIIIIIIIHIIIIIIIIHHIIIHIIIIIIIIIIIIHIIIIIIIIHIIIIIIIIIIIIIIIIIIIIIIIIIIIIIIIIIIIIIIIHIIIIIIIIIIIIIIIIIIIIIIIIIIIIIIIIIIIIIIIIIIIIIIIIIIIIIIIIDDDDD
@HISEQ:969:HM2KJBCX2:2:1101:2839:78052 2:N:0:ACTATGCA
GAGATACAGTTCCCCAACTATCCCTATTAATCATTACATCGATCCTAGAAACCAACAAAATAGAATCGGATGTCCTATTTCATTATTCCATGCTAATGTATTCAAGCGTGAGCCTGCTTTAAACACTCTAATTTTTTCAAGGTAACAGTCCTAATTCCCCGTGACACCAAATTAATGGCATTACGGTTCTTTAGAAGGTGAGAAATCAATAATATCAGTACATACCAACGGCATGACCGATACATTGATCCCGAAATTCAACTACGAGCTTTTTAACTGCAACAACTTTAATATACGCTATTGGAGCTGGAATTACCGCGGCTGCTGGCACCAGACTTGCCCTCCA
+
DCDDDIIIIIIHIIIIIIIIIHIIIIIIIIIIIHIIIIIIIIIHIIIIIIIHHHIIFHIEHHFHIHHHHHIIIGHHHIGIGHIIHIIIIIIIGIIIIIIIIIIIIIHIIIIIIIIIIIIIHHGHIIIIIIIIHIIIIHIIIIIIIIIIIIIIIHIHIIIIIIIIIIIIIIIHIIIIIIIIIIIIIIIIIIIIIIIIIIIIIIHIIIIIIIIIIIIIIIIIIIIIIIIIIIIIII=IIIIIIIIIHIIHGIIIIIIIIIIIIIIIIIIIIIIIIIIIIIIIIIIIIIIIIIIIIIHIIIHIIIIIIIIIIIIIIIIIIIIIIIIIIHIIIIIIIIIIIIIIIDDDDD
@HISEQ:969:HM2KJBCX2:2:1101:3347:77675 2:N:0:ACTATGCA
GAGATACAGTTCCCCAACTATCCCTATTAATCATTACGGTGATCCTAGAAACCAACAAAATAGAACCATGCCGTCCTATTCTATTATTCCATGCTAATGTATTCGAGCAAAAATGCCTGCTTTAAACACTCTAATTTTTTCAAGGTAAAGGTCCTGGATCCGCAAGACACCCAATTAAGGACATCAAGTTTCTCCAGAAGGTGAGAAATCAACAGTAACAGTTCATACCCCTTAAGGCACGACCATTACGTCAATCCCGAAATTCAACTACGAGCTTTTTAACTGCAACAACTTTAATATACGCTATTGGAGCTGGAATTACCGCGGCTGCTGGCACCAGACTTGCCCTCCAA
+
DDDDCIIIIIIHIIIIIIIIIIIIIIIIIIIIHIIIIIIIIGHHHIIIIIHIIIIHIIIIIHHHHHHIIIIGIIIIIGHIIIIIIIIIIIIGGGIIIEHEHFHIIIIIIIIIHIIIIIIGHHIIIIHHIIIHIIIIIIIIIIIIIIIIIIIIIIIIIIIIIIIHIIIIIIIIIIIIHIIIIIIIIIIIIIGHHIHIIIIIIIHIIIIIHIIIIIIIIIIIIIIIIIIIIIIIIIIIIIIIIIIIIIIIIIHGIIIIIIIIIIIIIIIIHFGIIIIIIIIIIHIIIIIIIIIIIIIIIIIHGIIIIIIIIIIIIIIIIIIIIIIHIIIIIIIIIIIIIIIIIIIIIIIIDDDDD
@HISEQ:969:HM2KJBCX2:2:1101:20817:78260 2:N:0:ACTATGCA
GAGATACAGTTCCCCAACCATCCCTATTAATCATTACGGCAATCCTAGAAACCAACAAAATAAGATCGAACGTCCTATATCATTATTCCATGCGAAAGTATACAAGCGTTAGACTGCTTTAAACACACTAATTATTTCAAAGTAACAATCCTGTTTCCCTGCAACACCAAATTAATAACATTACAGTTCTTCAAGAAGGAGGAATCAGTAAAGCCAGTACATACCATTGGCACGACCAACCTACTGACCCCGAAATTCAACTACGAGCTTTTTAACTGCAACAACTTTAATATACGCTATTGGAGCTGGAATTACCGCGGCTGCTGGCACCAGACTTGCCCTCCAA
+
<<000<<<11<1DGH1D00<11<C11111D11<1<<110/</1<DC111<F1DFH0DGIIE11<F1<1<11/<<<<CG1DF1D11D<<1<<11/0/-/<1:/<1<C1C<0<1/1<CG<C1<11<<1/<1<1CG/<<C1111<1<111/1111<<<<1<<C1<0C%FEEIHGD<DGG$H@IIHFC<<://<//C@GEHHEF0C@C0GIGHG<1:<1</:<<1/<F<<1DIGIFAGIIGD<D<1<<1EHDIGIIIIIIIIIIIIIIIHHIHIIIIIHIIIIIIIIIIIIIIIIIIIIIIIIIIIIIIIIIIIIIIIIIIIIIIIIIIIIIIIIIIIIIIIIIIDDDDD
@HISEQ:969:HM2KJBCX2:2:1101:14542:78890 2:N:0:ACTATGCA
GAGATACAGTTCCCCAACTATCCCTATTAATCATTACTTCAGTCCTAGAAACCAACAAAATAGAACTAAAGTCCTATTCCATTATTCCATGCTAATATATTCAAGCAAACATGCCTGCTTTAAACACTCTAATTTTTTCAAAGTAAAAGTCTTGGATCCCTAGCGCACTCAATTAAGAGCACACTAGTTCCCCAAAAGGAAAAGCCCAAAGTTGCAGTACAAACCTTTCGGTTGACGGCAACTATAAGCCCAAAATTCAACTACGAGCTTTTTAACTGCAACAACTTTAATATACGCTATTGGAGCTGGAATTACCGCGGCTGCTGGCACCAGACTTGCCCTCCAA
+
DDDDDIIIIHIIIIIIIIIIIIIIIHIIIIIIIIIIHIIIIHIIIIIIIIIHIIHIIIIIIIHIIHIIIIHHHHIIIHHHHHIIIFHHIIHGHHIIIGIHHEGIIHHIHIIIIIIIIIHHIHIIHIIHIIIIIIIIIHIIHFIHHIIIIIIIIIIHHIIIIIIIHIIHIIIIHIIIIIIIIIIIIIIIIIIIIIIHHIIIIIIHIIGIIIIIIIIIIIIIIIIIIIIIIIIIIIIIIIIIHIIHHIIIIIIIIHIIIIIIIHDIIHIIIIIIIIIIIIIIIIIIIIIIIIIIIHIIIIIIIIIIIIIIIIIIIIIIIIIIIHIIIIIIIIIIIIIIIIIIIDDDDD
@HISEQ:969:HM2KJBCX2:2:1101:5398:79844 2:N:0:ACTATGCA
GAGATACAGTTCCCCAACTATCCCTATTAATCATTACGTCAATCCTAGAAACCAACAAAATAGGATCGAACGTCCTATTTCATTATTCCATGCTAATCTATTCAAGCAAATGCCCGCTTTAAACACTCTAATTTTTTCAAGGTAATGGTCCTGGTTCCCCGACACACCCAATAAAGGGCATCCCGGCTCACCAGAAGGATAGACCCGACGACAGAACAGTACTCGCCAAAGACGGACCATCCGGCCAGGCCTAAAATTCAACTACGAGCTTTTTAACTGCAACAACTTTAATATACGCTATTGGAGCTGGAATTACCGCGGCTGCTGGCACCAGACTTGCCCTCCAA
+
DDCDDIHIIHIIIIIIIIIIIIIIIIIIIIIIIIIIIIIIIIIHIIIIIIIIHIIIIIIHIHHIHIIGIHHIHIIIIIHIIIIIFHHHHIIGIIHIHIIIICHIIIIIIIIIIIIIIIHIIHHIIIIIIIIIIHIHHGIHIIIIIHIIIIIIHGIHIIIIIIIIIIIIIIHIIIIIIIIHIHIIIIIIIIHIIIIIIIIHIIIIIIIIIIIIIIIIIIIIIIIIIIIIIIIIIIIIIIIHIIIIIHHIIIIIIIIIIIIIIIIIIIIIIIIIIIIIIIIIIIIIIIIIIIIIIIIIHHGGFCIIIIIIIIIIIIIIIIIIIIIIIIIIIIIIIIIIIIIIIIDDDDD
@HISEQ:969:HM2KJBCX2:2:1101:13537:78570 2:N:0:ACTATGCA
GAGATACAGTTCCCCAACTATCCCTATTAATCATTACGGTGATCCTAGAAACCAACGAAATAGAATCAATCCGTCCTATTTCATTATTCCATGCTAATGTATTCAGACGTTAGCCTGCTTTAAACACTCTAATTTTTTCAAAGTAACAGTCCTGATTTCCCATCACACCAAATAAATGGCATGAAAGTTCCTCAGAAGGTAGAGATTCATCTCACCAGTACAGACAATTAAGCCTGACCAATGGGTAAACCCCGAAGTTCAACTACGAGCTTTTTAACTGCAACAACTTTAATATACGCTATTGGAGATGGAATTACCGCGGCTGCTGGCACCAGACTTGCCCTCCAA
+
DDDDDIIIIIIHHIIIIIIIIIIIIIHIIHIIIIIIIIIIIIIIIHIIHHIIHHIIIIIIIIIIIIIIIIHIHHIIIIIHIHIIIIIHHHIHEHHIHHIIIIIIHIIIIIHHIIHIIIIIIIIIHIIIIIIHIIIIHIIHIIHHHIIIIIIIIIIIIIIIHHHIIIIIIHIIIIIIHIIIIIIIIIIIIIIIIIIIIIIIIIIHIIIIIIIIIIIIIIIIIIIIIIIIHHHHHIIIIIIIIIIHHHGIIIIIIIIIIIIIIIIIIHIIIIIIIIIIIIIIIIIIIIIHHIIIIIIIIIIHIIIIIIIIIIIIIIHIIIIIIIIIIIIIIIIIIIIIIIIIIIIDDDDD
@HISEQ:969:HM2KJBCX2:2:1101:14889:80687 2:N:0:ACTATGCA
GAGATACAGTTCCCCAACTATCCCTATTAATCATTACGTCAATCCTAGAAACCAACAAAATAGGATCAACGTCCTATTTCATTATTCCATGCTAATGTATTCAAGCGCGAGCCTGCTTTAAACACTCTAATTTTTTCAAAGTAACAGTCCTGATTCCCCACCACACCAAATGAATGACATGATGGTTCGTCAGAAGGTAGAAATCAGTAACACCAGTACGTACCGAAGGCACGACCAGCGTACTAATCCCGAAATTCAACTACGAGCTTTTTAACTGCAACAACTTTAATATACGCTATTGGAGCTGGAATTACCGCGGCTGCTGGCACCAGACTTGCCCTCCAA
+
DDCDDIIIIIIIIIIIIIIIIIIIIIIIIIIIIIIIIIIIIIIIIIIIIIIHHIIIHHIHIIHIIHIIHIDHHHHIHIIIHIIHIHHHFHIIHIIIIIIIIIIHHIHIHIIIIIIIIIIIIIIIIIIIIIIIIIIIIHHHIIIIIIIIIIIIIIIIIIHIIIIIIIIIIIIIIIIIIIHIIIIIIIIIIIHIIIIIIIIIIIIIIIIIIIIIIIIIIIIIIIIIIIIIIIIIIIIIIIIIIIIHIIIIIIIIIIIIIIIIIIIIIIIIIIIIIHIIIIIIIIIIIIIIIIIIIIIIIIIHIIIIIIIIIIIIIIIIIIIIIIIIIIIIIIIIIIIIIIIIDDDDD
@HISEQ:969:HM2KJBCX2:2:1101:5116:80928 2:N:0:ACTATGCA
GAGATACAGTTCCCCAACTATCCCTATTAATCATTACATCGATCCTAGAAACCAACAAAATAGAATCGGATGTCCTATTTCATTATTCCATGCTAATGTATTCAAGCGTAAGCTTGCTTTAAACACTCTAATTTTTTCAAGGTAACAGTCCTAATTCCCCATAACATCAAATAAATGACATTATGGTTCTTTAGAAGGTGAGAACCAATAAAACCAGTACATACCGAGGCATGACCGATTCCTTGATCCCGAAATTCAACTACGAGCTTTTTAACTGCAACAACTTTAATATACGCTATTGGAGCTGGAATTACCGCGGCTGCTGGCACCAGACTTGCCCTCCAA
+
DDDDDIIIIHHIIIIIIIIIIIIIIIIIIIIIIIIIIIIIIIIIIIIIIHIIIIIIIHIHIHIGIIHIHHIIIIHIIIIIIHIIIIGHHHIFHIHIIHIIIIIIIIIIHIHIHHIIIIIHIIIIIIHHHHIIIHHHHIIIIHIIIIIHHIHHHHHIIGIIIIHHHHHHIIIIIIIIIIIIIIIIIIIIIIIIIIIIIIIIIIIIIIIIIIIIIIIIIIIIIIIIIIIIIIIIIIIIIIIIIHGDIIIIIIIIIIIIIIIIIIIIIIIIIIIIIIIIIIIIHIIIIIIIIIIIIIIIIIIIIIIIIIIIIIIIIIIIIIIIIIIIIIIIIIIIIIIIIIIIDDDDD
@HISEQ:969:HM2KJBCX2:2:1101:21019:81189 2:N:0:ACTATGCA
GAGATACAGTTCCCCAACTATCCCTATTAATCATTACGTCAATCCTAGAAACCAACAAAATAGGATCAAACGTCCTATTTCATTATTCCATGCTAATGTATTCAAGCGTTAGCCTGCTTTAAACACTCTAATTTTTTCAAAGTAACAGTCCTGTTTCCCTGCAACACCAAATTAATGACATTACAGTTCTTCAAGAAGGAGGAACCAGTAAAGCCAGTACATACCAGAGGCACGACCAACTTACTAATCCCGAAATTCAACTACGAGCTTTTTAACTGCAACAACTTTAATATACGCTATTGGAGCTGGAATTACCGCGGCTGCTGGCACCAGACTTGCCCTCCAA
+
DDDDDIGIIFEHHIHIIICHEGHIIHIIHIIIICHHIIHHHHHIIEGHHIIIIHIIHHIIIIFHHHHHIIIHCGHCHEHIIGHEIHHHGHFHCHGHFHFHHGHHHHHEHHHHHHHHHHHHGEHIIIIIHHIHIIHIHFHHIIIHIIHGHHHHFHHHHIHHIIIIIIIIIHHIHHIIIIIFIIIIHHIIIII;IIIIIIIIIIIHIIIIIIIIIIIIIIIIIIIIIHIIHI=IIIIHIIH%IIHHFII*IIIIIIIIIIIIIIIIIIIIIIIIIIHIIIIIIIIHIIIHIIIIIHIIIHGHGIIHIIIIIIIIIIIIIIIIIIIIIIIIIIIIIIIIIIIIIDDDDD
@HISEQ:969:HM2KJBCX2:2:1101:14815:80850 2:N:0:ACTATGCA
GAGATACAGTTCCCCAACTATCCCTATTAATCATTACGGTGATCCTAGAAACCAACAAAATAGAACCATGCCGTCCTATTCTATTATTCCATGCTAATGTATTCGAGCAAAAATGCCTGCTTTAAACACTCTAATTTTTTCAAGGTAAAGGTCCTGGATCCGCAAGACACCCAATAAAGGACATCAAGTTTCTCCAGAAGGTGAGAAATCAACAGTAACAGTTCATACCCCTTAAGGCATGACCATCACGTCAATCCCGAAATTCAACTACGAGCTTTTTAACTGCAACAACTTTAGTATACGCTATTGGAGCTGGAATTACCGCGGCTGCTGGCACCAGACTTGCCCTCCAA
+
@ADCDIIIIIIIIGIIIHIHIHIIIIIIIIHIIGHIIIIIIIIIIIIHIIIIHHHIIIGIIGEHHIIHIFHHIIHDHHIIIIIIIIHIIHIIFHIFGHHHHHIIHHIIIIIIIIIIHIIIIIHIIIIIIHIIHHIIIIIHIIIIIIIIIHHHIIIHIHIIIIIIIIIIIIIIIIIIIIIHIIIIIIHI;IIHIIIIIIIIIIIIIIIIHIIIIIIIHHIIIIHIIIIIIIHIIIIIIIIIIHIIIIIHIFHFIHHIIIIIIIIIIIIIIIIIIIIIHHIIIIIIIIIIIIIIIHHF1IIIIIIIIIIIIIIIIIIIIIIIIIIIIIIIIIIIIIIIIIIIIIIIIIIHDDDDD
@HISEQ:969:HM2KJBCX2:2:1101:13142:81166 2:N:0:ACTATGCA
GAGATACAGTTCCCCAACTATCCCTATTAATCATTACGGTGATCCTAGAAACCAACAAAATAGAATCATGCCGTCCTATTTTATTATTCCATGCTAATGTATTCAAGCAAAATGCCTGCTTTAAACACTCTAATTTTTTCAAAGTAAAGGTCCTGGTTCCCCGCGACACCCAATTAAGGGCATTGCGGTTCTCCAGAAGGTGAGAAATTGACTACACCAGTTCATACCCCTTAAGGCACGACCGATGTGTCAATCCCGAAATTCAACTACGAGCTTTTTAACTGCAACAACTTTAATATACGCTATTGGAGCTGGAATTACCGCGGCTGCTGGCACCAGACTTGCCCTCCAA
+
DDA@DIIIHGH?@EFHHIGHHHFGGHIIIIIHHHIHH@GEGEG1F1FHHIIIGHIIHGEHHEHHF1DFHHE@DHHHCF1CHHIHHCEDD<CF?HHHHF?<C<GHIHHHIHHIHIGHHHIHHHHHHHIIIIIIHIHIFIIHBCEHHHGFFIIIHGIHHCIHHEDCDHHEHHHHHHHIIHHHIIGIIIIHGGIHHEIIIIIIIHHI<IIIGHHHCIIIIIIIIHHHH/DHIHHIHHHIFHIIIIIIIIIIIHHHHHDHHGIHHHIHGIIIIIIGIIHIIIIHHHFFG?IIIHHFHHHIHEHHHIHHHIIIIIIHFIIHHIIIIIIIIIIHGHHHGHIIIIIHHEEGIIIDDDDC
@HISEQ:969:HM2KJBCX2:2:1101:20670:81323 2:N:0:ACTATGCA
GAGATACAGTTCCCCAACTATCCCTATTAATCATTACGGTGATCCTAGAAACCAACGAAATAGAACCAATCCGTCCTATTTCATTATTCCATGCTAATGTATTCAGACGTTAGCCTGCTTTAAACACTCTAATTTTTTCAAAGTAACAGTCCTGATTTCCTATCACACCAACTAAATGGCATGAAAGTTCCTCAGAAGGTAGAGATTTATCTCACCAGTACAGACAATTAAGCCTGACCAATGGGTAAACCCCGAAGTTCAACTACGAGCTTTTTAACTGCAACAACTTTAATATACGCTATTGGAGCTGGAATTACCGCGGCTGCTGGCACCAGACTTGCCCTCCAA
+
ABDDDIIIIIIIHIIIIIIIIIHIHHGIIIHIIIIIIHGHHIIIIGIHIIIIHIIIIIIIIHHIIHIIFHIGIIHIIIIIIIHIIIIIIIIIHIIIIIIIIFHEFHIIIGHHHIHIIIIIIIIIHHHHHHGHHIIHHIIIIIIHIHHHGIHIIIGHIIHIHIIIIIIIHHGHHIIIIIIIIIIIIHIIHHIIIIIIIGHHIIIHIIIIIHIIHIIIIIIHIHIHIIIIIIIIHIIIIIIIIHEHGFDHHGIIIIIIIIIIIIIIIIIIIIIIIIIHIIIIIIIIHIHIIIIIIIIIIIIIIIIIIIIIIIIIIIIIIIIIIIIIIIIIIIIIIIIIHIIIIIIDDDDD
@HISEQ:969:HM2KJBCX2:2:1101:4399:81237 2:N:0:ACTATGCA
GAGATACAGTTCCCAACTATCCCTATTAATCATTACATCGATCCTAGAAACCAACAAAATAGAATCGGATGTCCTATTTCATTATTCCATGCTAATGTATTCAAGCGTGAGCCTGCTTTAAACACTCTAATTTTTTCAAGGTAACAGTCCTAATTCCCCGTGACACCAAATTAATGGCATTACGGTTCTTTAGAAGGTGAGAAATCAATAATATCAGTACATACCAACGGCATGACCGATACATTGATCCCGAAATTCAACTACGAGCTTTTTAACTGCAACAACTTTAATATACGCTATTGGAGCTGGAATTACCGCGGCTGCTGGCACCAGACTTGCCCTCCAA
+
B@D@@HHHHHIHIIIGHEHIEHHIIIIIHHFEHHEEHHIDHHGHHHHIIIHFHHHIIIGIGCFCHHFCGHHEHHGHF<CHEHHHIHHH?F1CCHGHIIIIIIIIIIHHIIIGIHEHHIIIIIIHIIGIHHIHIHHIHEGHGIIIIIIGHHIHHHHIHHHHHHIIIIHIIIHHIIIIHHGIHIIIIIIIIIIIIIIIIIIIIIIIIIIIIIIIHIIIHIIHIIIGIIIIIHIIIIIIHIIIIIHD<IHGIHIIIIIIHIHIIIIIIIIIIIIIIIHIIIIIIIIIIIIIIIIIIIIIIIIIHIIIIIIIIIIIIIIIIIIIIIIIIIIIIIIIIIIIIIIIIDDDDD
@HISEQ:969:HM2KJBCX2:2:1101:15682:81088 2:N:0:ACTATGCA
GAGATACAGTTCCCCAACTATCCCTATTAATCATTACGTCAATCCTAGAAACCAACAAAATAGGATCGAACGTCCTATTTCATTATTCCATGCTAATGTATTCAAGCGTTAGCTTGCTTTAAACACTCTAATTTTTTCAAAGTAACAGTCCAAATTCCCCGCAACACCAAATTAATGGCATTACGGATCATCAGGAAGGAGGAATCAGTGAGACCAGTACATACCAGAGGCATGACCAATCTACTAACCCCGAAATTCAACTACGAGCTTTTTAACTGCAACAACTTTAATATACGCTATTGGAGCTGGAATTACCGCGGCTGCTGGCACCAGACTTGCCCTCCAA
+
DDDDDIIIIEHIIIIIHIIIIIIIIHIIIIIIIIIIIIIIIIIHIIIIIIIIHIIIHHHIIIHHGHHIIIHIHHFIIHIIIIIIIHIIIHIHIIHHIIIIIIIHIIIIIIIIIIIIIIIIIIIIIIIIIIIIIIIIHIIIIIHHIIIIIIIIHIIIIIIIIIIIHIIIIIIIIIIIIIIIIIIIIIIIIIIIIIIIIIIIIIIIIIIIIIIHIIIIIIIIIIIIIIIIIIIIIIIIIIIIIIIHHHIIIIIIIIIIIIIIIIIIIIIIIIIIIIIIIIIIIIIIIIIIIIIIIIIIIIIIIIIIIIIIIIIIIIIIIIIIIIIIIIIIIIIIIIIIIIIIIDDDDD
@HISEQ:969:HM2KJBCX2:2:1101:20518:82248 2:N:0:ACTATGCA
GAGATACAGTTCCCCAACTATCCCTATTAATCATTACGTTGTACCTAGAAACCAACAAAATAGGTTCGAACGTCCTATTTCATTATTCCATGCTAATGTATTCAAGCGTTTGCCTGCTTTAAACACTCTAATTTTTTCAAAGTAACAGTCCTGACTCCCCACGACACCAAATTAATGACATCATGGCTCATCAGAAGGGAGAAATCAACGACCCCAGTGCGTACCGAAGGCACGACCGACGTATTGATCCCGAAATTCAACTACGAGCTTTTTAACTGCAACAACTTTAATATACGCTATTGGAGCTGGAATTACCGCGGCTGCTGGCACCAGACTTGCCCTCCAA
+
DDDDDIIIIHIIIIIIIIIIIIIIIGIIIIIIIIIIHIIIIIIIIIIIIIIHIIIIHIIIIHHIHHIHHIIIIIIIIIIHIIIIIIGIIIIHIIIIIHIIIIIHIHIIIIIHIIIIIIIIIIIHIHHIIIIIIIIHEEHGIIIIIIIHIIIHFHHHHHHIIIIIIIIIIIHHHIIIIIIIIIIIIIIIIIIIIIHIIIGIIIIIIIIIHHHIIIIIIIIIIIIIIIIIIIIIIIIIIIII>IIHHIIIIIHHIIIIIIIIIIHIIIIIIIIIIIIIIIIIIIIIIIIIIIIIIIIIIIIIIIIIIIIIIIIIIIIIIIIIIIIIIIIIIIIIIIIIIIIIIDDDDD
@HISEQ:969:HM2KJBCX2:2:1101:19863:82619 2:N:0:ACTATGCA
GAGATACAGTTCCCCAACTATCCCTATTAATCATTACGGTGATCCTAGAAACCAACAAAATAGAACCATGCCGTCCTATTCTATTATTCAATGCTAATGTATTCGAGCAAAAATGCCTGCTTTAAACACTCTAATTTTTTCAAGGTAAAGGTCCTGGATCCGCAAGACACCCAATTAAGGACATCAAGTTTCTCCAGAAGGTGAGAAATCAACAGCGACAGTTCATACCCCTTAAGGCATGACCATCACGTCAATCCCGAAATTCAACTACGAGCTTTTTAACTGCAACAACTTTAATATACGCTATTGGAGCTGGAATTACCGCGGCTGCTGGCACCAGACTTGCCCTCCAA
+
DBAD?<FH?G?CDFE?HHIGHHHE<CEEHEH?@GGC@@EGEEHIFHGHHI?EHHH=@FH1DFCC@11<<1<1<<ECE1G1DEHCHIH?111DCCC@<@1<1<1@EG@HHHGHHED5IHHHFHFIIIHIHHEHGEDB1EFHGIIHHHIIIHGIGHHEHC?HHHCEIGIFIHHHHGFCFFHHHHFHH@FCC@?H?HIIIIIIIHFHHHHGCIIIIIGHHHIHHIIIIHIIHH?FIIIIGHIH>IFHHDHHGIIGHIHIIIHIIHHEIHHHHIHHFHIIIIIIIHHHEIIHIIHHHHHIIIIIHHHHCIIIHEIIHHHEHHHHH<HIIIIIIHIIIIIIIIIIIIIHHIIIDCCDB
@HISEQ:969:HM2KJBCX2:2:1101:14778:82840 2:N:0:ACTATGCA
GAGATACAGTTCCCCCAACTATCCCTATTAATCATTACGTCGATCCTAGAAACCAACAAAATAGAATCAAACGTCCTATTTCATTATTCCATGCTAATGTATTCAAGCGCGAGCTTGCTTTAAACACTCTAATTTTTTCAAAGTAACAGTCCTGATTTCCCGCGACACCAAATTAATGACATCGTGGTTCGTCAGAAGGGAGAAACCAATAATGCTAGTACGTACAAAGTACGACCGACATATTAGTCCCGAAATTCAACTACGAGCTTTTTAACTGCAACAACTTTAATATACGCTATTGGAGCTGGAATTACCGCGGCTGCTGGCACCAGACTTGCCCTCCAA
+
DBDBDIIHIHHIFHIGHHIHIGIHIIIIIIIIIIIIIIIIIGHIIIIIIIIIIHIHHIIFHIIIIIIIIIHIIHIIIFHIHIIHIHIHHHIIIHHIHHHHIHHIHIHIHHIIHIIIHIIIIHHIHIIIIIIIHIIHIHHHIHIIIHIIIIIHIHHIHHIHIIIHHIIIIIIIIHHIIIIIIHHHIIIHHIIIHIIIIHGHIIIHIIIIIHHHIIIGIIHIIHIIIIHIIIIIHIIHHIIIHHHGIIIHIIHIIIIIIIHIIIIIIIIIIIIIIIIIIIIIIIIHHHHIIIIIIIIIIIIIHIIIIIIIIIGIIIIIIIIIGHIIIHIIIIIIIIIIIIIIDDDDD
@HISEQ:969:HM2KJBCX2:2:1101:17098:83381 2:N:0:ACTATGCA
GAGATACAGTTCCCCAACTATCCCTATTAATCATTACGTCGATCCTAGAAACCAACAAAATAGAATCAAACGTCCTATTTCGTTATTCCATGCTAATGTATTCAAGCGTGAGCCTGCTTTAAACACTCTAATTTTTTCAAAGTAACAGTCCTGATTCCCCATGACACCAAATTAATGACATCATGGTTCGTCAGAAGGTAGGAATCAATAATACCAGTACGTACAATAGCACGACCAATAAATTGATCCCGAAATTCAACTACGAGCTTTTTAACTGCAACAACTTTAATATACGCTATTGGAGCTGGAATTACCGCGGCTGCTGGCACCAACTTGCCCTCCAA
+
DBDDDIIHHFGHHHIIGHIIIIHIGHIHHIIIIFHHHHHHHDHHIIIIGHIIIGHIIIIIIIIIEHHHHHIIEHHHIHEHIHGHHFEHHE@GEEHHHGHHHHGHHIIIIIIIIHHHHHHEHEFCIIHHIHHIHHFHHIIIHHHHHGIIIIHIHHIIIHGIIHHHIIHHHHHHHHIIHHHHHGHHHHHIHH@CHFIIIIIIIIIHHIIIIHHHIIHHIIIIHIIIHIIHHHIIIIHIIHIIIHFHGIHHE@HIIIIIIIHHHHHHEIIIIIIIIHGIHIIHGHHHHHIIIIIHIIIIHIIHIHIIIHIIIIIIHHIIHHIIGIIIIGIIIIIIIIIIIHIDDDDD
@HISEQ:969:HM2KJBCX2:2:1101:3626:84036 2:N:0:ACTATGCA
GAGATACAGTTCCCCAACTATCCCTATTAATCATTACGGAGATTCAGAAACCAACAAAACAGACCCACCGTCCTATTCTATTATTCAATGCTAATGTATTCAGACGTAAGCCTGCTTTGACCACTCTAATTTGTTCAAGGTAAAGGTCCTAGTTTCCCACCACGCTAAATTAATAACATGATAGTTGCCCAGAAGGTAGAAATTCTACACACCAGTACAGACTTGTTAGCCCGACCAACGGTAGAATCCCGAAATTCAACTACGAGCTTTTTAACTGCAACAACTTTAATATACGCTATTGGAGCTGGAATTACCGCGGCTGCTGGCACCAGACTTGCCCTCCA
+
D000<FHH1<<1<<DG00<1C1C<<<1<11D1<FGH1<00/<DGCGH1D<1<DC0<11<<F111<<C00<<0<<F1F1<CEH?GIE111<<1D1HH@<<<116<<.181<0@1?H180)<$@1@F8GEB5CC$1EEHHA2<1B<HFH@AF$&BFEE@IHEC9C@EG:#0DIIHHCFDGC#?EHCED#D/:G@E?HCE@5C@F2C0DD:GFGH7GCFAFD4<C=HCHHHF/:AEC?E=G?FC<<FGHIH=HEC?HHFCHHG=CCD11IHEEHCGIHIHEIHHEHC1G?FC<0@HH@HFHF11FCCF<CCGF@HC/<</HHGEHEGHFHGEGC1GHED=IFDDDCD
@HISEQ:969:HM2KJBCX2:2:1101:1581:84442 2:N:0:ACTATGCA
GAGATACAGTTCCCCAACTATCCCTATTAATCATTACGTCAATCCTAGAAACCAACAAAATAGAATCAAACGTCCTATTTCATTATTCCATGCTAATGTATTCAAGCGTGAGCCTGCTTTAAACACTCTAATTTTTTCAAAGTAACAGTCCTGATTCCCCACAACACCAAATAAATGACATCGTGATTCGTCAGAAGGGAGAAACCAACAATACCAGTACGTACCGAGGCACGACCGACATGATGGTCCCGAAATTCAACTACGAGCTTTTTAACTGCAGCAACTTTAATATACGCTATTGGAGCTGGAATTACCGCGGCTGCTGGCACCAGACTTGCCCTCCAA
+
DDDDCIIIHHHIIIHIIIHIIIIHIIIIIIHIHIIIIHHIHIIIIIIIIIIIIIIIIIHIIIEHIHIIIIIIEEHHHHHIIIIIIIIHEHHIIGHHHHIIHIIHIIIIHHHCHIIIIIIIIIIIIIIIHIIIIHHIIIHIIIIHIIIIIIIIIIHIIIIIIIIHIIIHHIHHHIIIIHHIIIIIIIIIIIIIIIIIIIIIIIIIIIIIIIHHIIIGIIHIIHIIIIIIIIIIIHIGIIIHIIHHIIIHIIIHIIIIIIIIIIIIIIHIIIIIIIIIIIIIIIIIIIIIIIHIIIHIIIIHIIIIIIIIIIIIIIIIIIIIIIIIIIIIIIIIIIIIIIIIDDDDD
@HISEQ:969:HM2KJBCX2:2:1101:8508:85679 2:N:0:ACTATGCA
GAGATACAGTTCCCCAACTATCCCTATTAATCATTACGTCAATCCTAGAAACCAACAAAATAGGATCAAACGTCCTATTTCATTATTCCATGCTAATGTATTCAAGCGTTAGCCTGCTTTAAACACTCTAATTTTTTCAAAGTAACAGTCCTGTTTCCCTGCAACACCAAATTAATGACATTACAGTTCTTCAAGAAGGAGGAACCAGTAAAGCCAGTACATACCAGAGGCACGACCAACTTACTAATCCCGAAATTCAACTACGAGCTTTTTAACTGCAACAACTTTAATATACGCTATTGGAGCTGGAATTACCGCGGCTGCTGGCACCAGACTTGCCCTCCAA
+
DDDDDIIIIHIIHIIHIIIIIIHIIIIIHIIIIIIIIHHIIIIIGHHIIIIIIIIIIIIIIIHHIIIIIIHIHIHIIIIHIHIIGFHHHEHHIIIHIHHHHDHHIGIIHHHHHIIIIHIIIIIIHIIHIIIHHHHIHIIIIIIIIHHHHHHIIHHHIIIIIIIIIIIHHHIHHIIIIIIIIIIIHIHIHIIIIIIIIIIIIIIIIHIIIIIIHIIIIIIIIHIIIIIIHIIIIIHIHIII=IHHHIHHIIIIIIIIIIIIIIIIIIIIIIIIIIIIIIIHIIIIIIHIIIIIIIIIHHHGGIIIIIIIIIIIIIIIIIIHIIIIIIHIIIIIIIIIIIIHGDDDDD
@HISEQ:969:HM2KJBCX2:2:1101:3719:85630 2:N:0:ACTATGCA
GAGATACAGTTCCCCAACTATCCCTATTAATCATTACGGCGACTCTAGAAACCAACAAAATAGAACCGCGCGTCCTATTTTATTATTCCATGCTAATGTATTCCGGCGTAAGCCTGCTTTGAACACTCTAATTTTCTCAAGGTAAAGGTCCTGGTTCCCCGACACACCCAGTGAAGGGCATGCCGGCTCACCAAGAGGTAAGGCCCGGCCAGACAGTACACACCGTTAGGCGGACCGCCCGGTCAGGTCTGAAGTTCAACTACGAGCTTTTTAACTGCAACAACTTTAATATACGCTATTGGAGCTGGAATTACCGCGGCTGCTGGCACCAGACTTGCCCTCCAA
+
DDDDDIIIIHHIIIIIIIHHHIIIIIIIIIIIIIIIIHIIIIIIIIIIIIIIHIIIIIIIIIHIIIHHHIIIIHHIIIIHHIHIIIIIHIIIIHIIIIIIHIIIIIIHIIIIIIIIIIHIIIIIIIIIIIIIIIIIIIIHIIIIIHIIIIIIHIIIIIIIIIIIIHIIIIIIIIIIIIIIHIIIIIIIIIIHIIIIIIIIIIIIIIIIHIIIIIIIHIIIIIIIIIIIIHIIIIIIIIIIIIIIIIIIIIIIIIIIIGHIIIIIIIIIIIIIIIIIIIIHIIIIHIIIIIIIIIIIIIIIIIIIIIIIIIIIIIIIIIIIIIIIIIIIIIIIIIIIIIIIDDDDD
@HISEQ:969:HM2KJBCX2:2:1101:7469:85482 2:N:0:ACTATGCA
GAGATACAGTTCCCCAACTATCCCTATTAATCATTACGTCGATCCTAGAAACCAACAAAATAGGATTAACGTCCTATTTCATTATTCCATGCTAATGTATTCAAGCGTTAGCCTGCTTTAAACACTCTAATTTTTTCAAAGTAACAGTCCTGATTTCCCGCAACACCAAATTAATGACATCACGGTTCGTCAAGAAGGAGGAATCAGTAAAGCCAGTACATACCGAAGGCATGACCAACTTACTAACCCCGAAATTCAACTACGAGCTTTTTAACTGCAACAACTTTAATATACGCTATTGGAGCTGGAATTACCGCGGCTGCTGGCACCAGACTTGCCCTCCAA
+
DDDDDIIHIHHIIIIIIIIIIIIIIIIIIIIIIHIIIIIIIIIIIIIIIIIIHHIIHIHIIGHIIHHCHFHHHHIHIHIIIIIIIIIIIIIHIIIIIIIHIGIIIIHIIIHHHHHIGIIIIIIIIIIHHHIHIIIIIIIIIHIIHHIIHIIIIIIIIHIIIIIIIIIIIIIIIIIIIIIHIIIIIIIIIIIIIIIIIIIIIIIIIIIIHHHIIHIIIIIIIIIIIIIIGIIIIIIIIIIIIIHGHHIIIIIIIIIIIIIIIIIIIIIIIIIIIIIIIIIIIIIIIIIIIIIIIIIIIIHHIIIIIIIIIIIIIIIIIIIIIIIIIIIIIIIIIIIIIIIIDDDDD
@HISEQ:969:HM2KJBCX2:2:1101:18667:86678 2:N:0:ACTATGCA
GAGATACAGTTCCCAACTATCCCTATTAATCATTACGTCGATCCTAGAAACCAACAAAATAGAATCAAACGTCCTATTTCATTATTCCATGCTAATGTATTCAAGCGTACGCCTGCTTTAAACACTCTAATTTTTTCAAAGTAACAGTCCTGATTCCCCACGACACCAAATTAATGACATCGCGGTTCTTCAGAAGGTAGGAACCAATAATGCCAGTACGTACCGAAGCACGACCAACAATTCGATCCCGAAATTCAACTACGAGCTTTTTAACTGCAACAACTTTAATATACGCTATTGGAGCTGGAATTACCGCGGCTGCTGGCACCAGACTTGCCCTCCAA
+
DDDDDIIHIHIIIIIIHIIIIIIIIIIIIIIIIIIIIIIHHIIIIIIIIIIFHHHHIIIHHHHIIIIHIIIIIGHIEHIIIIIIIIIIIIIIIIIIIIIIIIHIIIIIIIIIIIIIIIIIIIIIIIIIIIIIIIIIIIIIIIIIIIIHIIIIIIIIIIIIIIIIIIIIIIIIIIIIIIIIIIIIIIIIIIIIIIIIIIIIIIIIIIIIIIIIIHIIIIIIIIIIIIIIIIIIIIIHIIIIIHHIIIIIIIIIIIIIIIIGIIIIIIIIIIHIIIIIIIIIIIIIIIIIIIIIIIIIIIIIIIIIIIIIIIIIIIIIIIIIIIIIIIIIIIIIIIIIIIIDDDDD
@HISEQ:969:HM2KJBCX2:2:1101:7478:86966 2:N:0:ACTATGCA
GAGATACAGTTCCCCCAACTATCCCTATTAATCATTACGTCAACCCTAGAAACCAACAAAATAGGATCAAACGTCCTATTTTATTATTCCATGCTAATGTATTCAAGCGTTAGCCTGCTTTAAACACTCTAATTTTTTCAAAGTAACAGTCCTGTTTCCCCGCAACACCAAATTAATGGCATCACGGTTCTTCAAGAAGGAGGAATCAGCAAGGCCAGTTCATACCGGTGGCACGACCAACCTGCTGACCCCGAAATTCAACTACGAGCTTTTTAACTGCAACAACTTTAATATACGCTATTGGAGCTGGAATTACCGCGGCTGCTGGCACCAGACTTGCCCTCCAA
+
DDDDDIIIIIIIIIHIIIIIIIIIIIIIIIIIIIIIIIIIIIIIIIIIIIIIIIIIIIIIIIIIIHHHIIIIFHIIIIIHIIIHIIIHIIIIHIHGDIIIIIHIIIIIIIIIIIIIIIIIIHIIIIIHIIIIIIIIIIIIIIIIIIIIIIIIIIIIIIIIIIIIIIIIIIIIHHIIIIIIIIIIIIIIIIIIIIIIIIIIIIIIIIIIIIIIIIIIIIIIIIIIIIIIIIIIIIIIIIIHIIIIIIIIIIIIIIIIIIIIIIIHIIIIIIIIIIIIIIIIIIIIIIIIIIIIIIIIIIIIIHIIIIIIIIIIIIIIIIIIIIIIIIIIIIIIIIIIIIIIIIDDDDD
@HISEQ:969:HM2KJBCX2:2:1101:2046:87629 2:N:0:ACTATGCA
GAGATACAGTTCCCCAACTATCCCTATTAATCATTACGTCAATCCTAGAAACCAACAAAATAGGATCAAACGTCCTATTTCATTATTCCATGCTAATGTATTCAAGCGTTAGCCTGCTTTAAACACTCTAATTTTTTCAAAGTAACAGTCCTGTTTCCCTGCAACACCAAATTAATGACATTACAGTTCTTCAAGAAGGAGGAACCAGTAAAGCCAGTACATACCAGAGGCACGACCAACTTACTAATCCCGAAATTCAACTACGAGCTTTTTAACTGCAACAACTTTAATATACGCTATTGGAGCTGGAATTACCGCGGCTGCTGGCACCAGACTTGCCCTCCAA
+
@DD?@?@GEFHI1DHCEHE11DEG@EC?GC1F@FHEHED1@@EFHHHEC?HE1DGEEH?EGGEEG1FH@<1<<<0<@CG@HH@?EEEHHHI@@1<<GFFHHHECCHHHHGHHHCEEHHFEFG8B<EG@GEHHHFHD<IIIHHFD?@CFHEE$<<<<IIHIHI<HHI<HIHHGGHHIIHHCGCIIIGIHIIIHHHIHGIIIFHFHHGIHIGIIIIHIIIFIHGIHIIIIIFIIGGIIIHHFEIIIHHIFFIIIIHHHIIIIHCHIHHIIIIIHHHHHEFIIIIIHH@F@IIIIHIHHHHGCCHHEIIIHIIIHGIIIIIIIIIIHIHIIIIIIIIIHIIIIIDBDDD
@HISEQ:969:HM2KJBCX2:2:1101:1759:88544 2:N:0:ACTATGCA
GAGATACAGTTCCCCAACTATCCCTATTAATCATTACGGTGATCCTAGAAACCAACAAAATAGAACCATGCCGTCCTATTCTATTATTCCATGCTAATGTATTCGAGCAAAAATGCCTGCTTTAAACACTCTAATTTTTTCAAGGTAAAGGTCCTGGATCCGCAAGACACCCAATAAAGGACATCAAGTTTCTCCAGAAGGTGAGAAATCAACAGTAACAGTTCATACCCCTTAAGGCATGACCATCACGTCAATCCCGAAATTCAACTACGAGCTTTTTAACTGCAACAACTTTAATATACGCTATTGGAGCTGGAATTACCGCGGCTGCTGGCACCAGACTTGCCCTCCAA
+
0DDBDHHHHEC1DGEHEHECFF<CFF@GFH?FHFHIIICHEHHHHIHHHHHHHHIIHEHHEHHIH?HHI?FEC<CEHEGHIHI?HI@@E1GFHEFHHI?1<@CGGFGHHE@HHHHHHHHGHHGGHHHHHHGHHGEEGEHFHGIIGIHHIHHGIIIHDHIDDE@HHIHCIHECEEHIIIIIIHHGCEHHG/DHHHGIIIHHIHIIIHCEFEHHEEHHHFHHHHHHCHHIIIIIIIIHIIIIHGIHIIHCHHF@IHDHGIHHGIHIHIHHIHEIHIIIIIHIHEIIIHHIHIHGCEHHHHGEGHHHGIIHHIHHHGIIHIIIIIIHHIIIIIIIIIIIIIIHGCE@GIIHDDD@@
@HISEQ:969:HM2KJBCX2:2:1101:5197:88964 2:N:0:ACTATGCA
GAGATACAGTTCCCCAACTATCCCTATTAATCATTACGTCAATCCTAGAAACCAACAAAATAGGATCAAACGTCCTATTTCATTATTCCATGCTAATGTATTCAAGCGTTAGCCTGCTTTAAACACTCTAATTTTTTCAAAGTAACAGTCCTGTTTCCCTGCAACACCAAATTAATGACATTACAGTTCTTCAAGAAGGAGGAACCAGTAAAGCCAGTGCATACCAGAGGCACGACCAACTTACTAATCCCGAAATTCAACTACGAGCTTTTTAACTGCAACAACTTTAATATACGCTATTGGAGCTGGAATTACCGCGGCTGCTGGCACCAGACTTGCCCTCCAA
+
AADDDIHIIHIIIIIIGHIIIIIIIIIIIIIIIIIIIIIIHIIIIFHHHIIIIIIIIIIGHHHIIHIIIIIIHHDHIIHGHIIIIIIHHHIGE?GHIIGHGHHHIIIHIIIIHIIGIIIHIHIIIIIIIIIIIIHHHHIIHHGHIIIIHHHIHIIIIHHIIGIIIIGIIIIGIIIIIIIHIIIIIIIIHHIIIIIIIIIIIIIHIHIIIIIIIIIIIIIHIIIIIIIIIIHIIIIIIIIIIIIHHHIHIIIIIIIIIIIIHIIIIIIIIIIIIIIIIIIIIIIIIIIIIIIIIIIIIIIIIIIIIIIIIIIIIIIIIIIIIIIIIIIIIIIIIIIIIIIIGDCDDD
@HISEQ:969:HM2KJBCX2:2:1101:19571:88876 2:N:0:ACTATGCA
GAGATACAGTTCCCCAACTATCCCTATTAATCATTACGTCAATCCTAGAAACCAACAAAATAGGATCAACGTCCTATTTCATTATTCCATGCTAATGTATTCAAGCGCGAGCCTGCTTTAAACACTCTAATTTTTTCAAAGTAACAGTCCTGATTCCCCACCACACCAAATTAATGACATGATGGTTCGTCAGAAGGTAGAAATCAGTAACACCAGTACGTACCGAAGGCACGACCAGCGTACTAATCCCGAAATTCAACTACGAGCTTTTTAACTGCAACAACTTTAATATACGCTATTGGAGCTGGAATTACCGCGGCTGCTGGCACCAGACTTGCCCTCCAA
+
DDDDDIIIIIIIIHHHIIIIHIIIIIIIHIIIIIIIIIIIIIIIIIIIHIIIIIIIIIIIIIHIHIIIIHIIIIIIIIIIIIIIIIIHIIIIIIIIIIIHHIIHIIIIHIHIIIIIIIIIIHHHIIIIIIIIIIIIIIIIHIIIHIIIIIHHHHHIIHIIIIHIIIIHHIIIIIIIIIIIHIIHHHIIIIIIIIIIIIIIIIIIIIIIIIIIIHIIIIIIIIIIIIIIIIIIIIIIIIIIIIIIIIIIIHIIIIIIIHIIIHHIIIIIIIIIIIIIHIHFIIIIIIIIIIIHIIIIIIIHIIIIIIHHIIIIIIIHIIIIIIIIIIIIIIIHIHGIIIIIDDDDD
@HISEQ:969:HM2KJBCX2:2:1101:3813:89886 2:N:0:ACTATGCA
GAGATACAGTTCCCCAACTATCCCTATTAATCATTACGTCGATCCTAGAAACCAACAAAATAGAATCAAACGTCCTATTTCATTATTCCATGCTAATGTATTCAAGCGCGAGCTTGCTTTAAACACTCTAATTTTTTCAAAGTAACAGTCCTGATTTCCCGCGACACCAAATTAATGACATCGTGGTTCGTCAGAAGGGAGAAACCAATAATGCTAGTACGTACAAAGTACGACCGACATATTAGTCCCGAAATTCAACTACGAGCTTTTTAACTGCAACAACTTTAATATACGCTATTGGAGCCGGAATTACCGCGGCTGCTGGCACCAGACTTGCCCTCCAA
+
DDDDBHIIEHHGEHHHHHFHHIIHHIHHIIIIIIIHEEFHIHHHHHHHIIHIHEHCHIHHIIE@HHHIEH?HH?EGHHHHH?F?GHIIIIHIHIGEEHIHHIIIIIIIIIIIHHHIIHHHHHCGEHHGHIHHHHHGHHIHHIIIIHHHHHIIIIHIHIHIHDHIIIIHHHIDGHFIHHIHIIIIIHHHGHGIIIIIIIIIIIIIHHIHHFEHHHHHIHIHHHHIIIIIII=IIIIHHIHGGHEIIHH?IIHHHEHIHHEHIIHHHHHHIIIHHHIIIHHHIHFHEHIHHHHIIIIIIIIIIIHHEIHHIIIIHHHIIIIIIIHIIIIIIIHHIIHIIIHAADDD
@HISEQ:969:HM2KJBCX2:2:1101:8404:89915 2:N:0:ACTATGCA
GAGATACAGTTCCCCAACTATCCCTATTAATCATTACATCGATCCTAGAAACCAACAAAATAGAATCGGATGTCCTATTTCATTATTCCATGCTAATGTATTCAAGCGTGAGCCTGCTTTAAACACTCTAATTTTTTCAAGGTAACAGTCCTAATTCCCCGTGACACCAAATTAATGGCATTACGGTTCTTTAGAAGGTGAGAAATCAATAATATCAGTACATACCAACGGCATGACCGAAACATTGATCCCGAAATTCAACTACGAGCTTTTTAACTGCAACAACTTTAATATACGCTATTGGAGCTGGAATTACCGCGGCTGCTGGCACCAGACTTGCCCTCCAA
+
DDDDDIIIIIIIIIIHIIIIIIIIIIIIIIIIIIIII1FHIIIIIIIIIIIIIIIIIIIIGIIIIGGHHGIHHEHHIHIIHIIHIIIIHHIGHGHEHIIIIIIIIIIIIIIHIIIIIIHIIHHIIIIIHIIIIIIIHHIIHHIIHIIIIIHIIIIIIIIIIIGIIIIIHHHHHIIIIHIIIHIIIHIHIIIIIIIIIIIIIIIIIIIIIIIIIHIIIIIIIIIHHIIIIIIIIIIIHIIIIIIIIHIIIIIHIIIIIGIIIIIIIIIIIIIIIIIIIIIIIIIIIIIIIIIIIGHIIHIIIIIIIIIIIIIIIIIIIIHIIIIIIIIIIIIIIIIIIIIIIIDDDDD
@HISEQ:969:HM2KJBCX2:2:1101:14965:90343 2:N:0:ACTATGCA
GAGATACAGTTCCCCAACTATCCCTATTAATCATTACGTCAATCCTAGAAACCAACAAAATAGGATCAACGTCCTATTTCATTATTCCATGCTAATGTATTCAAGCGCGAGCCTGCTTTAAACACTCTAATTTTTTCAAAGTAACAGTCCTGATTCCCCGCCACACCAAATGAATGACATGATGGTTCGTCAGAAGGTAGGAACCAGTAACACCAGTACGTACCTAAGGCACGACCAACGTACTGATCCCGAAATTCAACTACGAGCTTTTTAACTGCAACAACTTTAATATACGCTATTGGAGCTGGAATTACCGCGGCTGCTGGCACCAGACTTGCCCTCCAA
+
CDDCDIIIIIIIIIIIIIIIIIIIHIIIIIIIIHIIIHIIIIIIIIIIHIIHIIIIIHHHIIH1?EHEHIHGGHHHIFHHIIIIIIIIIIGFGHGHIIHHHHGIIIHIIHDDIIIHIIHHHHFGIHIIIEHHHFHHHIHHIIIHHHHHHHHHHIGIIIGIIIIIIIHGIHIIIIHIIIIIIIIIIIIIIIIIIIIIIIIIIIIIIIIIIIIIIIIIIIIIIIIIIIIIIIIIIIIIIIIIIIHHIHIIIIIIIIHIIIIIIIIIIIIIIIIIIIIIIIIIIIIIIIIIIIIIIIIIIIIIIIIIIIIIIIIHIIIIIIIIIIIIIIIIIIIIIIIIIIIIDDDDD
@HISEQ:969:HM2KJBCX2:2:1101:11806:91709 2:N:0:ACTATGCA
GAGATACAGTTCCCCAACTATCCCTATTAATCATTACGGTGATCCTAGAAACCAACAAAATAGAATCATGCCGTCCTATTTTATTATTCCATGCTAATGTATTCAAGCAAAATGCCTGCTTTAAACACTCTAATTTTTTCAAAGTAAAGGTCCTGGTTCCCCGCGACACCCAATTAAGGGCATCGCGGTTCTCCAGAAGGTGAGAAATTGACTACACCAGTTCATACCCCTTAAGGCACGACCGATGTGTCAATCCCGAAATTCAACTACGAGCTTTTTAACTGCAACAACTTTAATATACGCTATTGGAGCTGGAATTACCGCGGCTGCTGGCACCAGACTTGCCCTCCAA
+
@D@00C@1CCC?HC@1<01D<1D?GF?@H?11D11D<C<<1EC1D@G1@GHC@@GGHH?H?F<CFC@E11<F/<CCCHEH@FCFHH?CCFFC<D<@FC<<<1<G@GH?CHEHHHFCEGHH5HEHGGFFHG@DCD@HG1EFB<IHHHHIHHHHHGEB<$CHEDHHHHH<<?FHIGHHH81IIIIIGIHEEEFFHIIIIHHIIIHGIIHHIIIHIHHGC@EHHFIIIHHHCEG@HGEHEEDGCDHIHGHEHGGCC<?EHHGEHHGFCGHHHGEIHGHIHEIIHHHEFFHIIHEHGHHHHIHHE@@HIHHHHHHEHHEIIIHHH?HCHHHEHFHFFGFEEEHIHHHHHHG@@@B@
@HISEQ:969:HM2KJBCX2:2:1101:7100:91260 2:N:0:ACTATGCA
GAGATACAGTTCCCCAACTATCCCTATTAATCATTACGTCAATCCTAGAAACCAACAAAATAGGATCAAACGTCCTATTTCATTATTCCATGCTAATGTATTCAAGCGTTAGCCTGCTTTAAACACTCTAATTTTTTCAAAGTAACAGTCCTGTTTCCCTGCAACACCAAATTAATGACATTACAGTTCTTCAAGAAGGAGGAACCAGTAAAGCCAGTGCATACCAGAGGCACGACCAACCTACTAATCCCGAAATTCAACTACGAGCTTTTTAACTGCAACAACTTTAATATACGCTATTGGAGCTGGAATTACCGCGGCTGCTGGCACCAGACTTGCCCTCCAA
+
DDDDDIIIGHIIIIIIIIIIIIIIIIIIIIIIIIHHHGIIIIIIIIIIIIIIIIIIHIIHIIIHHHHHIIIGHHIIIIIIHHIIEHHGEHIIIIIGIIFIIIIHIHHGIIIIIIIHHHIIIHHIIIHIIIHIIIIIIIIIIIIIIIIIHIIIIIHHIHIIIIIIIIIHHIHHIIIIIIIIIIIIIIIIIIHIIIIIIIIIIIIIIIHIIIIIIHIIIIIIIIIHIIIHHHIIIIIIIHHHIIIHHIGHHIIHHHEHHIIIHHIIIIIIIIIIIIIIIIIIIIIIIIIIIIIIIIIIIIHHHIIIIIIIIIIHIIIIIHIIIIIIIIIIIIIIIIIIIIIIIDDDDD
@HISEQ:969:HM2KJBCX2:2:1101:3930:91640 2:N:0:ACTATGCA
GAGATACAGTTCCCCAACTATCCCTATTAATCATTACGGTGATCCTAGAAACCAACAAAATAGAACCATGCCGTCCTATTCTATTATTCCATGCTAATGTATTCGAGCAAAAATGCCTGCTTTAAACACTCTAATTTTTTCAAGGTAAAGGTCCTGGATCCGCAAGACACCCAATAAAGGACATCAAGTTTCTCCAGAAGGTGAGAAATCAACAGTAACAGTTCATACCCCTTAAGGCATGACCATCACGTCAATCCCGAAATTCAACTACGAGCTTTTTAACTGCAACAACTTTAATATACGCTATTGGAGCTGGAATTACCGCGGCTGCTGGCACCAGACTTGCCCTCCAA
+
BDDDDIFHIHFHCHHHIIGHHHHHIIIIIIIGIHHHIHIIIHHH1DHEHIIIHIIIHIHHHIHHIIHIIG?H<GHHIIHCHHIIHIIHHIIIHHIHHHHHHHCG?EHHIIHCHHGHIIIIIHHIHHHGEHGHHIIHHIHFEIHHIHHHHEH@EIIHHHHIHHHHHHHGHHIIIHHIHHIIIHHHHEHIIHHIIHGIIIHHIIIIIIHHIHIHHHHHHHHHIHHHFIHG<IHIIIIIIHII<HIHHHC@HIHEIIHHCIIIIHEIIHHHHIIHHIIIIIIIIHIIIIIIIIIIHIIIIIIHEHIIIIIIIIIIIIIIIIHIIIHHHIIIHIHHIIHIIIGIIGHIIIIIDDDDD
@HISEQ:969:HM2KJBCX2:2:1101:5041:91931 2:N:0:ACTATGCA
GAGATACAGTTCCCCAACTATCCCTATTAATCATTACATCGATCCTAGAAACCAACAAAATAGAATCGGATGTCCTATTTCATTATTCCATGCTAATGTATTCAAGCGTGAGCCTGCTTTAAACACTCTAATTTTTTCAAGGTAACAGTCCTAATTCCCCGTGACACCAAATTAATGGCATTACGGTTCTTTAGAAGGTGAGAAATCAATAATATCAGTACATACCAACGGCATGACCGAAACATTGATCCCGAAATTCAACTACGAGCTTTTTAACTGCAACAACTTTAATATACGCTATTGGAGCTGGAATTACCGCGGCTGCTGGCACCAGACTTGCCCTCCAA
+
DDDCDIIIIIIIIGHIIIIIIIIIIIIIIIIIIIIIHIIHGHIIIIIIIIIIHIIIGIIIIIIIIIIGIIICHHHHIIHIIIHIIIIHIIFEHIHIIIIIIIIIIIIIHHHIIHHIIIIIIIIIIHIHIIIIIIIIIIIIIIIIIIHIIIIIIIIIIIHIIIIIIIIIIIIIIIIIIIIIIIIIIIIIIIIIIIIIIIIIIIIIIIIIIIIIIIIIIIIIIIIIIIIIIIIIIIIIIIIIIIIHIHIIIIIIIIIIIIIIIIHIIIIIIIIHIIIIIIIIIIIIIIIIIIIIIIIIIIIIIIIIIIIIIIIIIIIIIIIIIIIIIIIIIIIIIIIIIIIIIIDDDDD
@HISEQ:969:HM2KJBCX2:2:1101:20232:90797 2:N:0:ACTATGCA
GAGATACAGTTCCCCAACTATCCCTATTAATCATTACGTCAATCCTAGAAACCAACAAAATAGGATCAACGTCCTATTTCATTATTCCATGCTAATGTATTCAAGCGCGAGCCTGCTTTAAACACTCTAATTTTTTCAAAGTAACAGTCCTGATTCCCCACCACACCAAATTAATGACATGATGGTTCGTCAGAAGGTAGGAATCAGTAACACCAGTACGTACCGAAGGCACGACCAGCGTACTAATCCCGAAATTCAACTACGAGCTTTTTAACTGCAACAACTTTAATATACGCTATTGGAGCTGGAATTACCGCGGCTGCTGGCACCAGACTTGCCCTCCAA
+
DDDDDIIIIHHHHHIIIIIIIIIIIIIIIIIIIIIIIIIIHIIHIIIHIIIIIIIIIIIIIIGHIIIIIIFHHIIIIIIIIIIIGHIIHIHHHHIIHIIIHEGIIIHIHIEDHIIIIIIGHIIIIIIIIHIIHIIIHIIIIIIIIIIIIIIHIIIIIHHHHIIIIIIIIIIIIIIIIIIIIIIIHIIHHIIIIIIIIIIIIIGIIIIIIIIIIIIIIIIIHIIHIIIIIIIIIIIIIIIHIIIHIIIIIIIIIIIIIIHIIHIIIHIIIIIIIIIIIIIIIIIIIIIIIIIIHGIIIIHHIIIIIIIIIIIIIIIIIIIIIIIIIIIIIIIIIIIIIIIIDDDDD
@HISEQ:969:HM2KJBCX2:2:1101:2820:92868 2:N:0:ACTATGCA
GAGATACAGTTCCCCAACTATCCCTATTAATCATTACGGTGATCCTAGAAACCAACAAAATAGAACCATGCCGTCCTATTCTATTATTCCATGCTAATGTATTCGAGCAAAAATGCCTGCTTTAAACACTCTAATTTTTTCAAGGTAAAGGTCCTGGATCCGCAAGACACCCAATTAAGGACATCAAGTTTCTCCAGAAGGTGAGAAATCAACAGCGACAGTTCATACCCCTTAAGGCATGACCATCACGTCAATCCCGAAATTCAACTACGAGCTTTTTAACTGCAACAACTTTAATATACGCTATTGGAGCTGGAATTACCGCGGCTGCTGGCACCAGACTTGCCCTCCAA
+
DDD@DHH<CGGHC?FD@GHHH1<@FEEHIGF@@GHGEEHHHHH1DGHF@GHCGEHCEFHHIH1GHEGH@H1FFHC<<1DCFGHF@HFHH1FE@?CHE<<1<1<GGGHGHIIHHHIIC6CC@FGA1CAFCIHFHHHIHHFHAC@?8CEFHHE9AGDEHDHCHFEF?HHCGCCCCCG2CGCGCCEFFEGE?HFHHFEHECEECHHIIHGEGHFHGEC<GHCCCCGEEHHGIHIIFHHGHIHFEIIIIHFIHHEHIHIHDFCGIIIHHECHHDFHHHHGHGEEHGHHGIHHIHFG@<FHHHHEEHGEHG<<EHIHHHHHGGEECGHHDIHEHCEHEFHFEIHIHFHE<CCG@AADD
@HISEQ:969:HM2KJBCX2:2:1101:6673:93299 2:N:0:ACTATGCA
GAGATACAGTTCCCCCAACTATCCCTATTAATCATTACGGTGATCCTAGAAACCAACACAATAGAAACATGCCGTCCTATTTTATTATTCCATGCTAATGTATTCAGGCACTAGCCTGCTTTGAGCACTCTAATTTTTTCAAGGTAATAGTCCTGCTTCCCCAACGCACCAAATGAATGGCATGCTGGTTATTCAGAAGGTAAGAACCCACCACACCAGTACGGACAGTGAAGCCCGACCGATGGACAGATTCCGAAATTCAACTACGAGCTTTTTAACTGCAACAACTTTAATATACGCTATTGGAGCTGGAATTACCGCGGCTGCTGGCACCAGACTTGCCCTCCAA
+
D000DGHHH1DCCF1C<GH?EFH1D1F?C1CC1C@111<C1<<1<1D<<GHCHHFHHH1<1<E<GE1<C11<D/0/<<1<GCE?FEC1DH1<F11<<1<1EG1HIIHIHCGB?1DHFGFGC@FIHCI9IHEEG<G@HEHGGHIIHHHHFHHF7A<=DA9CF?EEIHEEHHHHEH;IHF:@?FHHHHHCIIIIIIIHGHIIEGFEHIHGGHH<0DGHCC<6@GFEHHCAF@CE:/CHDHHCE>FE@D<A@G1EEE@HHD1EEC<@0<G?CHEEIHHGCCHCEGD<11CHF?EHFHHEEDHG?HHHHG<CHIHHCG@HHDHDCIIIIHIIIIHHIHHHHHFIHDHHD@DB@
@HISEQ:969:HM2KJBCX2:2:1101:12776:94016 2:N:0:ACTATGCA
GAGATACAGTTCCCCAACTATCCCTATTAATCATTACGTCAATCCTAGAAACCAACAAAATAGGATCGAACGTCCTATTTCATTATTCCATGCTAATGTATTCAAGCGTTAGCCTGCTTTAAACACTCTAATTTTTTCAAAGTAACAGTCCTGTTTCCCTGCAACACCAAATTAATGACATTACAGTTCTTCAGAAAGGAGGAATCAGCGAAGCCAGTGCATACCAGTGGCACGACCAACCTGCTGACCCCGAAATTCAACTACGAGCTTTTTAACTGCAACAACTTTAATATACGCTATTGGAGCTGGAATTACCGCGGCTGCTGGCACCAGACTTGCCCTCCAA
+
DDDCDIIIIIIHIHHGHIIHHHIIIIIIIHIIIIIHHIIHIIHIIIHIGIIFHIIIIIEHHHEHFHIIGIIIEG=HHHHCGCFHHHHHHHGHFEHFIIIIIIGIIIIIIIHHIIIIHHHHIHHIHIIHIIIHGIHIIHIHIIHIIIIIIIIIIIIIIGHHIIIIIIIIIIHHIIIIIIIIHGIIIIIIHIIIIIIIIIIIHIIIIIIIIIIHIIIIIHIIIIIIIIIIIIIIIIIIIIHIIIIHGIHHHIIHIIIIIIIIIIIIIIIIIIIIIIIIIIIIIIHIIIIIIIIIHIIIIGIHIIIIIIIIIIIIIIIIIIIIIIIIIIIIIIIIIIIIIIIIIDDDDD
@HISEQ:969:HM2KJBCX2:2:1101:20460:93384 2:N:0:ACTATGCA
GAGATACAGTTCCCCAACTATCCCTATTAATCATTACGTCAATCCTAGAAACCAACAAAATAGGATCAAACGTCCTATTTCATTATTCCATGCTAATGTATTCAAGCGTTAGCCTGCTTTAAACACTCTAATTTTTTCAAAGTAACAGTCCTGTTTCCCTGCAACACCAAATTAATGACATTACAGTTCTTCAAGAAGGAGGAACCAGTAAAGCCAGTGCATACCAGAGGCACGACCAACCTACTAATCCCGAAATTCAACTACGAGCTTTTTAACTGCAACAACTTTAATATACGCTATTGGAGCTGGAATTACCGCGGCTGCTGGCACCAGACTTGCCCTCCAA
+
DDDDDIIIIIIIIIIIIIIIIIIIIIIIIIIIIIIIIIIIIIIIIIIIIIIIIIIIGHIIIIIIIIIHIIIIHHHIIIIIHHIIIHHHIIIIHIIIIIHIIHIIIGHHHIIIIHIIIIIIHHIHIIIHIIHIIIIIIIIIIIIIIIHHHGHIIIIIIHIIIIIIIIIIIIIHIIIIIIHIIIIIIIIIIIIIIIIIIIIIIIIIIHIIIIIIIIIIIIIIIIIIIIIIHIIIIIIIIIHIHIHHGIHHIIIIIIIIIIIIIIIIIIIIIIIIIIIIIIIIIIIIIIHIIIIHIIIIIIIIIIIIIIIIIIIIIIIIIIIIIIIIIIIIIIIIIIIIIIIIIDDDDD
@HISEQ:969:HM2KJBCX2:2:1101:3729:94562 2:N:0:ACTATGCA
GAGATACAGTTCCCCAACTATCCCTATTAATCATTACGGTGATCCTAGAAACCAACGAAATAGAATCAGTCCGTCCTATTTCATTATTCCATGCTAATGTATTCAGACGATAGTCTGCTTTAAACACTCTAATTTTTTCAAAGTAACAGTCCTGATTTCCCATCACACCAAATAAATGGCATGAAAGTTCCTCAGAAGGTAGAGATCCATCTCACCAGTGCAGACAATTAAGCCTGACCAATGGGTAGACCCCGAAGTTCAACTACGAGCTTTTTAACTGCAACAACTTTAATATACGCTATTGGAGCTGGAATTACCGCGGCTGCTGGCACCAGACTTGCCCTCCAA
+
DDDCDIIIHIIIIHHIIIIIIIGIIIIIIIIHIHHHIIIIFHEGHHIIH?HHHFIIIIIIIIIHIIIHIIIHIIIIIIGHHIIIIHIIIGHIHIHHIIIIHIHHHIIIIIIIHIIHHIIIIIIIHHIHHIIGHIIHIIHIHIIHHHIIIIIIIIIHIIIIHHHIIHIIIIIIIIIIIIIIIIIHIIIHIIIIIIIIIIIIIIGIIIIIHIHHIIIIIIIIIIIIIIIIIIHIIHIIIIHIIIIHHGDIIIIIIIIIIIIIIIIIIIIIIIIIIIIIHIIIIIIIIIIHIIIIIIIIIIIIIIIIIIIIIIIIIIIIIIIIIIIIIIIIIIIIIIIIIIIIIIIDDDDD
@HISEQ:969:HM2KJBCX2:2:1101:5449:94262 2:N:0:ACTATGCA
GAGATACAGTTCCCCAACTATCCCTATTAATCATTACGGTGGTCCTAGACCAACAAAATAGAACCAACGTCCTATTCTATTATTCCATGCTAATCTATTCAAGCAAAAGCCCGCTTTAAACACTCTAATTTTTTCAAGGTAATGGTCCTGGTTCCCCGACACACCCAATAAAGGGCATACCGGCTCACCAGAAGGATAGACCCGACAGCAGAACAGTACTCGCCAGAGACGGACCGTCCGGTCAGGCCTAAAATTCAACTACGAGCTTTTTAACTGCAACAACTTTAATATACGCTATTGGAGCTGGAATTACCGCGGCTGCTGGCACCAGACTTGCCCTCCAA
+
DDDDDIIIIIIIIIIIIIIIIIIIIIIIIIIIIIIIIIHIIIIIIHIIIIIIIIIHEHIIIHHIHHHHIIIHIIIIIIIIIIIIIIHHIIHIHIHIIIIIIIIIIIIHIIHHHIIIIIIIIIIIIIIIIIIHIIIIIIIHHIIIIIIIIHHHHIIIIIIIIIIIIIIIHIIIIIIIIIIIIIIIIIIIIIIIIIIIIIIIIIIIIIIIIIIIIIIIIIIHIIIIIIIIIIIIIIIIIIIIIIIIIIIIIIIIIIIIHIIIIIIIIIIIIIIIIIIIIIIIIIIHIIIIIIIIIIIIHGGIIIIIIIIIIIIIIIIIIIIIIIIIIIIIIIIIIIIIIIIDDDDD
@HISEQ:969:HM2KJBCX2:2:1101:9104:95350 2:N:0:ACTATGCA
GAGATACAGTTCCCCAACTATCCCTATTAATCATTACTTCAGTCCTAGAAACCAACAAAATAGAACCAAAGTCCTATTCCATTATTCCATGCTAATATATTCAAGCAAACATGCCTGCTTTAAACACTCTAATTTTTTCAAAGTAAAAGTCTTGGATCCCTAGCGCACTCAATTAAGAGCACACTAGTTCCCCAAAAGGAAAAGCCCAAAGTTGCAGTACAAACCTTACGGTTGACGGCAACTATAAGCCCAAAATTCAACTACGAGCTTTTTAACTGCAACAACTTTAATATACGCTATTGGAGCTGGAATTACCGCGGCTGCTGGCACCAGACTTGCCCTCCAA
+
A@DCBHIIHHHII1<1CCFH@1DE@G<<1<1DHHEHGHHC@<CDEHHECGGH@CF=<C<<CHHHIECG?1D<CH1EG?HECHECC1D?<D11<CFCIHFIHGIHHHHCGGHHHEHHHHHGHHEGHGCHHEHHHGHFHIIHHHIIHIIIIHHHIHEFIIIIHIHEF.FHHFIHHHHEGEIHHHHEHIIHHGIHIHHIIIHIHHH:ECHHHIHHIHGIHHIHI<IIHGIIIIIIIHHHIIHHGGCHHIIIIHHIIIHHIIHIIIIIGIHIIIIIIIIIHFIIIIIHHFCEIIIIHHIIIHHHHHIIIIIIIIIIHIIIIHIIIFIIIIGIIIIIIIIIIIIHHDDDDD
@HISEQ:969:HM2KJBCX2:2:1101:12445:94336 2:N:0:ACTATGCA
GAGATACAGTTCCCCAACTATCCCTATTAATCATTACGTCGATCCTAGAAACCAACAAAATAGGGTCAAACGTCCTATTTCATTATTCCATGCTAATGTATTCAAGCGTGTGCCTGCTTTAAACACTCTAATTTTTTCAAAGTAACAGTCCTGATTCCCCATGACACCAAATTAATGACATCACAGTTCGTCAGAAGGTAGAAATCAATAATACCAGTGCATACCAGAGGCACGACCAATATATTGATCCCGAAATTCAACTACGAGCTTTTTAACTGCAACAACTTTAATATACGCTATTGGAGCTGGAATTACCGCGGCTGCTGGCACCAGACTTGCCCTCCAA
+
DDDDDIIIIHIGIIIIIHIIIIGIIIIIIIIIIIIIIIIIHHHHIIIIIIHH@FHHIIIIIIHEEFHHIIICHFDHIIHIHIIGIHHHIIIIEHHIIIIIIIIHIIIIIIIHHGIHIIHHIHGIIIIIIIIIIIHIIHIIIIIIIHIIHIHIHIHIIIIIIIHIHIIIIIIHHIIIIIIIIIIIIIIIIIIHIIIHHIHHIIIIHIIIIIIIIIIIIIIIIIIIIIIIIIIIIIIIIIIIIIIIHIIIIIIIIIIIIIIIIIIIIIIIIIIIIIHIIIIIIIIIIIHIIIIIIIIIIIIIIIIIIIIIIIIIIIIIIIIIIIIIIIIIIIIIIIIIIIIIIDDDDD
@HISEQ:969:HM2KJBCX2:2:1101:4289:95531 2:N:0:ACTATGCA
GAGATACAGTTCCCCAACTATCCCTATTAATCATTACGGTGATCCTAGAAACCAACAAAATAGAACCATGCCGTCCTATTCTATTATTCCATGCTAATGTATTCGAGCAAAAATGCCTGCTTTAAACACTCTAATTTTTTCAAGGTAAAGGTCCTGGATCCGCAAGACACCCAATTAAGGACATCAAGTTTCTCCAGAAGGTGAGAAATCAACAGCGACAGTTCATACCCCTTAAGGCATGACCATCACGTCAATCCCGAAATTCAACTACGAGCTTTTTAACTGCAACAACTTTAATATACGCTATTGGAGCTGGAATTACCGCGGCTGCTGGCACCAGACTTGCCCTCCAA
+
DDDDBHHIIIGHHHHIIIIIHHIIGHIIHFHHIIIIIIIHIIIHGGHHIHHIIIIIHHHHHI@EHIIIHIHIDHIIIHHIGIIIIIHHIHFHEHHIHE?HIHHCGHHIIHHIIGEHGHIHIHHHHHHIIIFHIIHIGHIHHHIHHHIHHIHIGHIIIHHHEHHEIHIHHHHIIFHHHEHHIIHHIICIIFHGHHHHHIIHHHIIHHHIIHFGHEHHIIIHIHHHHIHIHHGIIIIIIIHIHHHHHIHEGIHEHIIIHIIIIIHHHHHFGIIHHHGIIGHHHIGIIHIIIIHHGIIIIIIIIHGIIHEIIIHIHEHIIHEIHGIIHHHHHCHHIIFHGIIHIIHIIIIH@ADD@
@HISEQ:969:HM2KJBCX2:2:1101:6234:96117 2:N:0:ATTATGCA
GAGATACAGTTCCCCAACTATCCCTATTAATCATTACATCGATCCTAGAAACCAACAAAATAGAATCGGATGTCCTATTTCATTATTCCATGCTAATGTATTCAAGCGTAAGCCTGCTTTAAACACTCTAATTTTTTCAAGGTAACAGTCCTAATTCCCCGTGACACCAAATTAATGGCATTACGGTTCTTTAGAAGGTGAGAAATCAATAATATCAGTACATACCAACGGCATGACCGAAACATTGATCCCGAAATTCAACTACGAGCTTTTTAACTGCAACAACTTTAATATACGCTATTGGAGCTGGAATTACCGCGGCTGCTGGCACCAGACTTGCCCTCCAA
+
D<<D@CC@GHHFHIIIIIIIIIIIIIIIIIIIIIIIIHIIIIIIIIIIIIIIHHIIIIIIIHHHIII1CHCEHIIIIIIIIHHHIIIHIIIIIIIHIGHIIHHIIIHHIGIHIIIIIIIIIIIIIGIIIIHHGIIIIHIICFFHIGHHIIIHIEHHFHII.EEHHHIGHHGHH?G:C/<GHHH<DD/<EHF@EHGDFEH8<<DHD1<1DCCG>@DD<:1CD//CEGIH?FGIHCIIIF@HEIHGIHIIIIIIIIIIIHIIIIIIIIIIIIIIIIIIIIIIIIIIIIIIIIIIIIIIIIIIIHIIIIIIIIIIIIIIIIIIIIIIIIIIIIIIIIIIIIIIIIDDDDD
@HISEQ:969:HM2KJBCX2:2:1101:8361:96039 2:N:0:ACTATGCA
GAGATACAGTTCCCCAACTATCCCTATTAATCATTACGGTGATCCTAGAAACCAACGAAATAGAATCAGTCCGTCCTATTTCATTATTCCATGCTAATGTATTCAGACGATAGTCTGCTTTAAACACTCTAATTTTTTCAAAGTAACAGTCCTGATTTCCAATCACACCAAATAAATGGCATGAAAGTTCCTCAGAAGGTAGAGATCCATCTCACCAGTGCAGACAATTAAGCCTGACCAATGGGTAGACCCCGAAGTTCAACTACGAGCTTTTTAACTGCAACAACTTTAATATACGCTATTGGAGCTGGAATTACCGCGGCTGCTGGCACCAGACTTGCCCTCCAA
+
DDDDDIIIGIIIIIIIHIIIIIIIIIIIIIIIIIIII1GHIGIIIIIIIIIIHIHIIGHHIIIIIIIIIIHHIIHIHIIHIIIIIIIIIIIIEHHHIHIIIIIIHIIIIIIIIHIIIHIIIHIIIIIIIIIIIIIIIIIIIIIIIIIIIIIIIIIIIIIIIIIIIIIIIIIIIIIIIIIIIIIIIIIIIIIIIIIIIIIIIIIIIIIIIIIIIIIIIIIIIIIIIIIIIIIIIIIIIIIIIIIIHHDIIGIIIIIIIIIIIIIIIIIIIIIIIIIIIIIIIIIIIIIIIIIIIIIIIIIIIIIIIIIIIIIIIIIIIIIIIIIIIIIIIIIIIIIIIIIIIIIDDDDD
@HISEQ:969:HM2KJBCX2:2:1101:16238:96086 2:N:0:ACTATGCA
GAGATACAGTTCCCCAACTATCCCTATTAATCATTACGTCGATCCTAGAAACCAACAAAATAGAATCGGATGTCCTATTTCATTATTCCATGCTAATGTATTCAAGCGTGAGCCTGCTTTAAACACTCTAATTTTTTCAAGGTAACAGTCCTAATTCCCCGTGACACCAAATTAATGGCATTACGGTTCTTTAGAAGGTGAGAAATCAATAATATCAGTACATACCAACGGCATGACCGAAACATTGATCCCGAAATTCAACTACGAGCTTTTTAACTGCAACAACTTTAATATACGCTATTGGAGCTGGAATTACCGCGGCTGCTGGCACCAGACTTGCCCTCCAA
+
D@DDBIEHHHHFFEHHHIIEHIHEHHHIEHHFHHIIIIIEHC1DHIGHGHHIHIIIIFHHIII?HCDCEDCEFHHHHIIIHHIIECECHHEHHHEHHIFFGGHHHGGIIHIIIHHGHIIIIIIIIIHHHFAGHHHIIHECHHIHHHHEHHHIHFHHHIFHHHFIHIIIHIHHHIHHGIIIIIIHGIIIHGHHHIIHEIIHIIIHHFHHHIIHIHIHHGFIHGIIIIHHHHIIIIHIIIIIIIIHHGIHHIHH@HHHIIIIIIIHHIIIIHIIHEIIIIHIIIIIIHHHHIHHIIIIIIHHHFHHIIIHHHIHHIIIHHIIHIIIIHHIIIIIIHIHHHHHIIDDDDD
@HISEQ:969:HM2KJBCX2:2:1101:1674:94701 2:N:0:ACTATGCA
GAGATACAGTTCCCCAACTATCCCTATTAATCATTACGTTGATCCTAGAAACCAACAAAATAGAATCGAACGTCCTATTTCATTATTCCATGCTAATGTATTCAAGCGCGTGCCTGCTTTAAACACTCTAATTTTTTCAAAGTAACAGTCCTGACTCCCCACAACATCAAATTAATGACATCATGATTCATCAGAAGGGAGAAATCAATGACATTAGTACGTACCGAAGGCACGACCGACGTATTGATCCCGAAATTCAACTACGAGCTTTTTAACTGCAACAACTTTAATATACGCTATTGGAGCTGGAATTACCGCGGCTGCTGGCACCAGACTTGCCCTCCAA
+
DDDDDIIIIIIIIIIIIHIIIIIIIIIIIIIIIIIIIIIIIIIIIIIIIIIIIIIIEHIIIIIIIIIIIIGHIIIIIIHIIIIIIIIHGHHEHIIIIIIIIIIHIIIHIIIHIIIIIIHIIIHIIIIIHIIIIIHIIIIIIIIHIHIIHHIIHHIIIIIIIIIIIIIIIIIIIIIIIIIIIIIIIIIIIIIIIIIIIIIIIIIIHIIIIIIIIIIIIIIIIIIIIIIIIIIIIIIIIIIIIHHHFIIIIIIIIIIIIIIIIIHIIIIIIIIIIIIIIIIIIIIIIIIIIIIIIHIIIIIIIIIIIIIIIIIIIIIIIIIIIIIIIIIIIIIIIIIIIIIIIDDDDD
@HISEQ:969:HM2KJBCX2:2:1101:1696:96622 2:N:0:ACTATGCA
GAGATACAGTTCCCCAACTATCCCTATTAATCATTACGTCGATCCTAGAAACCAACAAAATAGGGTCAAACGTCCTATTTCATTATTCCATGCTAATGTATTCAAGCGTGTGCCTGCTTTAAACACTCTAATTTTTTCAAAGTAACAGTCCTGATTCCCTATGACACCAAATTAATGACATCACAGTTCGTCAGAAGGTAGAAATCAATGATACCAGTTCATACCAGAGGCACGACCAATATATTGATCCCGAAATTCAACTACGAGCTTTTTAACTGCAACAACTTTAATATACGCTATTGGAGCTGGAATTACCGCGGCTGCTGGCACCAGACTTGCCCTCCAA
+
DDDDDIIIIHHIHIIIIIIIIIIIIIIIIIIIIIIIIIIIIGHHHIHIIIHHHEHHEHIHIHHIIHHIIIGIIEHIIIIIIIIIIIIHIHIIIIHIIIIGHIIIIIIIIIIIIIIIIIIIIIIIIIIIIIIIIIIIIIHIIHHIIHHIIIIIIIIHIHIHIIHIHHHD0IIIIIIIHIIIIIIHIHIHHIHIIIIIIIIIIIIIIIIIIIIIIIIIIIIIIIIIIIIIIIIIIIHIIIIIIIIHFIIIHIIIIIIIIIIIIIIIIIIIIIIIIIIIIIIIIIIHIIIIIIIIIIIIIHHFHIIIIIIIIIIIIIIIIIIIIIIIIIIIIIIIIIIIIIIIIDDDDD
@HISEQ:969:HM2KJBCX2:2:1101:14957:96947 2:N:0:ACTATGCA
GAGATACAGTTCCCCAACTATCCCTATTAATCATTACGTCAATCCTAGAAACCAACAAAATAGGATCGAACGTCCTATTTCATTATTCCATGCTAATGTATTCAAGCGTTAGCCTGCTTTAAACACTCTAATTTTTTCAAAGTAACAGTCCTGTTTCCCTGCAACACCAAATTAATGACATTACAGTTCTTCAAGAAGGAGGAATCAGTAAAGCCAGTACATACCATAGGCACGACCAACCTACTGACCCCGAAATTCAACTACGAGCTTTTTAACTGCAACAACTTTAATATACGCTATTGGAGCTGGAATTACCGCGGCTGCTGGCACCAGACTTGCCC
+
DCCDDHHIIIIIIIIIIIIIIIIIIIIIIIIIIIIIHIIIHIIHHHHHHFIHGHIIIIIIIIICEHCEGHHHH?HHHIIIIIIIIIHIHIHIIIIIHIIGIIIIIIHIIIIIIHIIHIHIHHHHIIIIIIIIIIIIHHIIIIIIIIIIIIHIIIIIHIIIIIIIIIIHIIIIIIIIIIIIIIIIIIIIIIIIIIIIIIIIIIIIIIIIIIIIIIIIIIIIIGIIGIIIIIIIIIIIIHGFIIIIIIIIIIIIIIIIIIIIIIIIIIIIIIIIIIHIIIIIIIIIIIIIIIIIIIIIIIIIIIIIIIIIIIIIIIIIIIIIIIIIIIIIIIIIIIIIDDDDD
@HISEQ:969:HM2KJBCX2:2:1101:2964:97686 2:N:0:ACTATGCA
GAGATACAGTTCCCCAACTATCCCTATTAATCATTACGGTGATCCTAGAAACCAACAAAATAGAATCATGCCGTCCTATTTTATTATTCCATGCTAATGTATTCAAGCAAAATGCCTGCTTTAAACACTCTAATTTTTTCAAAGTAAAGGTCCTGGTTCCCCGTGACACCCAATTAAGGGCATCGCGGTTCTCCAGAAGGTGAGAAATTGACTACACCAGTTCATGCCCCTTAAGGCACGACCGATGTGTCAATCCCGAAATTCAACTACGAGCTTTTTAACTGCAACAACTTTAATATACGCTATTGGAGCTGGAATTACCGCGGCTGCTGGCACCAGACTTGCCCTCCAA
+
BBDDDIIIIIIIIIIIIIIIIIIIIIIIIIIIHIIIIIIIIIIHIIIIIIIIIHIIHIIIIIIIIIIIIHFHIIIIIIIIIIIIIIIIIIIIIIIIIIIIHGHIHIIIIIIIIIIIIIHIIIHHHIIHIIIIIIIIIIIIIIIIIIIIIIIIIHIIIIIGIIIIIIIIIIIIIIIIIIIIIIIIIIIIIIIIIIIIIIIIIIIIIIIIIIIIIIIIIIIIIIIIIIIIIIIIIIIIIIIIIIIIIIIIIHFIIIIIIIIIIIIIIIIIIIIIIIIIIIIIIIIIIIIIIIIIIIIIIIIHIIIIIIIIIIIIIIIIIIIIIIIIIIIIIIIIIIIIIIIIIIIIIIIDDDDD
@HISEQ:969:HM2KJBCX2:2:1101:18665:97769 2:N:0:ACTATGCA
GAGATACAGTTCCCCAACTATCCCTATTAATCATTACGTCGATCCTAGAAACCAACAAAATAGAATCAAACGTCCTATTTCATTATTCCATGCTAATGTATTCAAGCGTAAGCCTGCTTTAAACACTCTAATTTTTTCAAAGTAACAGTCCTGATTCCCCACGACACCAAATTAATGACATCGCGGTTCTTCAGAAGGTAGGAACCGATAATGCCAGTGCGTACCGAAGCACGACCAACAATTCGATCCCGAAATTCAACTACGAGCTTTTTAACTGCAACAACTTTAATATACGCTATTGGAGCTGGAATTACCGCGGCTGCTGGCACCAGACTTGCCCTCCAA
+
DDDDDIIIIIHIIIIIIIIIIIIIIIIIIIIHIIIIIIIIIIIIIIIIIIIIIIIIIIIIIHIHEHIIIIIIIGHIIIIIIIIIIIIIHIIIIIIIIIIIIIIIIHIIIHIIHIIIHIHIIIIIIIIIIHIIIIIHHIIIIIIIIIIIIIIIHIIIIIIIIIGIIIIIIIIHIIIIIHIHIIIIIHIIIIHIIIIIIIIIIIHIIGIIIIIIIIIIIIIIIIIIIIIIIIIIIIIIIIIIIHEGIHIIIIHIIIIIIIIIIHIIIIIIIIIIIHIIIIIIIIIIIIIIIIIIIIIIIIIIIIIIIIHIIIIIIIIIIIIIIIIIIIIIIIIIIIIIIIIIDDDDD
@HISEQ:969:HM2KJBCX2:2:1101:12520:98710 2:N:0:ACTATGCA
GAGATACAGTTCCCCAACTATCCCTATTAATCATTACGTCAATCCTAGAAACCAACAAAATAGGATCGAACGTCCTATTTCATTATTCCATGCTAATGTATTCAAGCGTTAGCCTGCTTTAAACACTCTAATTTTTTCAAAGTAACAGTCCTGTTTCCCTGCAACACCAAATTAATGACATTACAGTTCTTCAAGAAGGAGGAATCAGTAAAGCCAGTACATACCATAGGCACGACCAACCTACTGACCCCGAAATTCAACTACGAGCTTTTTAACTGCAACAACTTTAATATACGCTATTGGAGCTGGAATTACCGCGGCTGCTGGCACCAGACTTGCCCTCCAA
+
ABDDDIIIIIIIIIIIIIIIIHIIIIIIIIIIIIIIIIIIIIIIIIIHIIIIHHIIHHGIIHHGHIHHHIIIHIIIHIIIIIIHIIIHIIIIHIIIIIIIIHIIIIIIIIIHIIIIIIIIIGHIHIIHHIIIHHHIIIHHHIIIIIHIIIIIIIIIIIIIIIIIGIHIIIHIIIIIIIIIIIIIIIIHIIIIIIIIIIIIIIIIIIIIIIHIIIHIIIIIIIIIIIIIIIIIIIIIIIIIIHGHHIIIIIIIIHIIIIIIIIIIIIIIIIIIIIIIIIIIIIIIIIIIIIIIHIIIIIIIIIIIIIIIIIIIIIIIIIIIIIIIIIIIIIIIIIIIIIIIIDDDDD
@HISEQ:969:HM2KJBCX2:2:1101:5581:98502 2:N:0:ACTATGCA
GAGATACAGTTCCCCAACTATCCCTATTAATCATTACGTCAATCCTAGAAACCAACAAAATAGGATCGAACGTCCTATTTCATTATTCCATGCTAATGTATTCAAGCGTTAGCTTGCTTTAAACACTCTAATTTTTTCAAAGTAACAGTCCAAATTCCCCGCAACACCAAATTAATGGCATTACGGATCATCAGGAAGGAGGAATCAGTAAGACCGGTACATACCAGAGGCATGACCAATCTACTAACCCCGAAATTCAACTACGAGCTTTTTAACTGCAACAACTTTAATATACGCTATTGGAGCTGGAATTACCGCGGCTGCTGGCACCAGACTTGCC
+
B@BDAEHGHDE1GHIHIIHHIIHIIIHHFHIIIIIHIH<FE@@FHHIHHIIIHFEHHHEHHIH1D?G0<@GH@F0GHCEHHEHIEHECEHHHHHHHCHHEFEHFHHIHIIIIIIIHGEHHHCHHGGI8IHECHHEHHHHGHHHHHHIHGHHCHHGEIGHDG;IHHFHGIIGFHGFGGIIHH?HEG@IHGIHEIHIHIHHHHIIIHHGIHHHIIIIIHIGGIHHEHIHEIIIIHHIFGGDHHHIIHHGIIIIIHEC@FIIIHECGECHIIHHEGIHHGHIIIIIIHIHIIHFHHHIIHHIIIIIIHHHIGIIHHCIIIIIHHIIHHIIIIHIHHHIDAAAB
@HISEQ:969:HM2KJBCX2:2:1101:17329:97918 2:N:0:ACTATGCA
GAGATACAGTTCCCAACTATCCCTATTAATCATTACGTCGATCCTAGAAACCAACAAAATAGGGTCAAACGTCCTATTTCATTATTCCATGCTAATGTATTCAAGCGTGAGCCTGCTTTAAACACTCTAATTTTTTCAAAGTAACAGTCCTGATTCCCCGCGACACCAAATTAATGACATCACGGATCTTCAGAAGGGAGAAACCAGTGACACCAGTGCATACCAAAGGCATGACCAGCGTACTGATCCCGAAATTCAACTACGAGCTTTTTAACTGCAACAACTTTAATATACGCTATTGGAGCTGGAATTACCGCGGCTGCTGGCACCAGACTTGCCCTCCAA
+
CDBADHIII1DGHEHHHIIHEHHIHHHIIIIIIH?HHHHIIIHIIIGHIIHHIIIIIHHHIHDFCGHHHHEHHEHIIGIHIIIEHHIIIHEHHHIHFHHIHHHIHHHHHHHIHIHEIHHIGFHHHHHGIHIHB@FHIIIIIIIHIIIHHIHHHHGIIHIIIIIIIIIIHHHIIIIHIIIIHHIHGIIGIHHHFEIHIIIIIIHIIHIIIHIIHHHIIIHHGIGIIIIHIHIIIHIIIIIIIIHGIIHGIIEIIIIIIHIIIHHHHIHIIIIHHFIIIIIIIHGHHFIHIIHHHHIHIIHHIIHIIIIIHIGIIHHIIIIIIIIIIIHHIIIIHIIIIIIIDDDDD
@HISEQ:969:HM2KJBCX2:2:1101:16696:99182 2:N:0:ACTATGCA
GAGATACAGTTCCCCAACTATCCCTATAATCATTACGGTGGTCCTAGAAACCAACAAAATAGAACCACAACGTCCTATTCTATTATTCCATGCTAATCTATTCAAGCAATAGCCCGCTTTAAACACTCTAATTTTTTCAAGGTAATGGTCCTGGCTCCCCAACACACCCAATTAAGGACATACTGGTTCACCAGAAGGAAGACCCGACAACAGGACAGTACTCGCCAAAGACGGACCGCCCGGCCAAGTCTAAAATTCAACTACGAGCTTTTTAACTGCAACAACTTTAATATACGCTATTGGAGCTGGAATTACCGCGGCTGCTGGCACCAGACTTGCCCTCCAA
+
CDDDDIIIIHIIIIIIIIIIIIIIIIIIIIHIIGIII@HHFIIIIIIIIIIIIIHIIIIIIHIIIIIHIIIGCHHHIHHHIIIIIHHIIIHHIEEEIIIIHHIIIIIIIIIIIIIIIIIIHIHIIIIIIIIIIIIIIIIHIIIHGIIHIIIIIIIHIIIIIIIIHEIHIHIHHIIIIIIHIIIIIIIIIIIIIIIIIIIIIIIIIIIIIIIIIIIIIIIHIGIIIIIIIIHII>IIIIIHHIIIIIIIIIIIIIIIIIIIIIHIIIIIIIIIIIHIIIIIIIIIIIIIIIIIIHIIIIIIIIIIIIIIIIIIIIIIIIIIIIIIIIIIIIIIIIIIIIIIIDDDDD
@HISEQ:969:HM2KJBCX2:2:1101:9703:99683 2:N:0:ACTATGCA
GAGATACAGTTCCCCAACTATCCCTATTAATCATTACGTCGATCCTAGAAACCAACAAAATAGAATCAAACGTCCTATTTCATTATTCCATGCTAATGTATTCAAGCGCGAGCTTGCTTTAAACACTCTAATTTTTTCAAAGTAACAGTCCTGATTTCCCGCGACACCAAATTAATGACATCGTGGTTCGTCAGAAGGGAGAAACCAATAATGCTAGTACGTACAAAGTACGACCGACATATTAGTCCCGAAATTCAACTACGAGCTTTTTAACTGCAACAACTTTAATATACGCTATTGGAGCTGGAATTACCGCGGCTGCTGGCACCAGACTTGCCCTCCAA
+
DDDDDIIIIHHIIIIIIIIIIIIIIIIIIIIIIIIIIIIIIIIIIIIIIIIIIIIIIIIIIIIIIIIIIGHHFGHIIIIIGIIIGIIIIIHIHIIIIIIIIIIIIIIHHIIIIIIIIHIIIHIIIIIIIIHIIIIIIIIIIIIIIIIHIIIIHIIIIHIIIIIIIIIIIIIIIIIIIHIIIIIIIIIIIIHIIIIIIIIHIIIIIIIIIHHIIIIIIIIHIIHIIHIIHIIIIIIIIIIIIHHIHIIIHIIIIIIIHIIIIIIIIIIIIIIIIIIIIIIIIIIIIIIIIIIIIIIIIIIIIIIIIIIIIIIIIIIIIIIIIIIIIIIIIIIIIIIIIIIDDDDD
@HISEQ:969:HM2KJBCX2:2:1101:4716:100535 2:N:0:ACTATGCA
GAGATACAGTTCCCCAACTATCCCTATTAATCATTACAACGGTCCTAGAAACCAACAAAATAGAATCGTTGTCCTATTCTATTATTCCATGCTAATGTATTCCGGCATATGCCTGCTTTAAACACTCTAATTTTTTCAAGGTAAAGGTCTTGGCTACTCGCAACACCCAATAAAGGACATTACGCATCACCAAGCGGTGAGGCCCAACCGACCAGTACTCGTTACAAGAACGGACCAATCGGCCAAACCCAAAATTCAACTACGAGCTTTTTAACTGCAACAACTTTAATATACGCTATTGGAGCTGGAATTACCGCGGCTGCTGGCACCAGACTTGCCCTCCAA
+
CCDDCIIIIIIIIIHIIIIIIIIIIIIIIIIIIIHIIIIGIHIGHIIHIIIIGIIIHHIIIIIIGHIHHHHGHHIIIIHIIIIIIIIIHIIHIIIIIIIIHGECIHHIIIHIIIIIHHIIHHIIHIIIIIIIIIIIHIIHIIIIIIIIGIIIIIIIIIIIIIIIHIIIIIIIIIIIIIIIIIIIIIIIIIIIIIIIIIIIIIIHHIIIIIIIIIIIIIIIIIIIIIIIIHIIIIIIIIIIIII>IIIIIIIIIIIIIIIIIIIIIIIIIIIIIIIIHIIIIIIIIIIIIIIIHIIIIIIIIIIIIIIIIIIIIIIIIIIIIIIIIIIIIIIIIIIIIIIIDDDDD
@HISEQ:969:HM2KJBCX2:2:1101:17112:100206 2:N:0:ACTAAGCA
GAGATACAGTTCCCCAACTATCCCTATTAATCATTACGGTGGTCCTAGAAACCAACAAAATAGAACCATGCCGTCCTATTTTATTATTCCATGCTAATGTATTCAAGCAAAAATGCCTGCTTTAAACACTCTAATTTTTTCAAAGTAAAGGTCCTGGTTCCCCGCGGCATCCAATTAAGGACATCGCGGTTCTCCAGAAGGTGAGAAATTGACTGCACCAGTTCATACCCCGTGAGGCACGACCGATGCGCCAATCCCGAAATTCAACTACGAGCTTTTTAACTGCAACAACTTTAATATACGCTATTGGAGCTGGAATTACCGCGGCTGCTGGCACCAGACTTGCCCTCCAA
+
DDDDDIIIIIIIIIIIIIIGIIIIIIIIIIIIIIIIIIIIIIIHIIIIIIIIIIIIIHIGHIHHIIIIIHHIIIIIIIIHIIIIIIIIIIIIIIIIFHIIIDGIIIIIIIIIIIIHIIIIIIIHIHHIIIIIIIIIIIIHIIIHIIIHIIIHHIIHHHDIIIIIIIIIIIHIIIIHHIIIIIIIIIIIIIIIIIIIIIIIIIIIIIIIIIIIIIIIIIIIIIIIIIHIIIIIIIIIIIIIIIIIIIIIIIIHIHIIIIIIIIIIIIIIIIIIIIIIIIIIIIIIIIIIIIIIIIIIIIIIHIIIIIIIIIIIIIIIIIIIIIIIIIIIIIIIIIIIIIIIIIIIIIIIDDDDD
@HISEQ:969:HM2KJBCX2:2:1101:3757:100217 2:N:0:ACTATGCA
GAGATACAGTTCCCCAACTATCCCTATTAATCATTACGTCAATCCTAGAAACCAACAAAATAGGATCAAACGTCCTATTTCATTATTCCATGCTAATGTATTCAAGCGTTAGCCTGCTTTAAACACTCTAATTTTTTCAAAGTAACAGTCCTGTTTCCCTGCAACACCAAATTAATGACATTACAGTTCTTCAAGAAGGAGGAACCAGTAAAGCCAGTACATACCAGAGGCACGACCAACCTACTAATCCCGAAATTCAACTACGAGCTTTTTAACTGCAACAACTTTAATATACGCTATTGGAGCTGGAATTACCGCGGCTGCTGGCACCAGACTTGCCCTCCAA
+
DDDDDIIIIHIIIIIIIIIIIIIIIIIIIIIIIIIIIIIIIIIIIIIIIIIIIIIIIIIIIIGHIIIIHHIIIIIIIIIIIIIIGHIIIIIIGIIIIIIIIIIIIIIIIIIIIIIIIIIIIIIIIIIIIIIHIIIIIIIIIIIIIIIIIHIIIIIIIIIIIIIIIIIIIIIHIIIIIIIIIIIIIIIIIIIIIIIIIIIIIIIHIIIIIIIIIHIIIIIIIIIIIIIIIIIIIIHIIIIIIIHIFIIIIIIIIIIIIIIIIIIIIIIIIIIIIIIIIIIIIIIIIIIIIIIIIIIIIIIHHIIIIIIIIIIIIIIIIIIIIIIIIIIIIIIIIIIIIIIIIDDDDD
@HISEQ:969:HM2KJBCX2:2:1101:18576:100531 2:N:0:ACTATGCA
GAGATACAGTTCCCCAACTATCCCTATTAATCATTACGGTGATCCTAGAAACCAACAAAATAGAACCATGCCGTCCTATTCTATTATTCCATGCTAATGTATTCGAGCAAAAATGCCTGCTTTAAACACTCTAATTTTTTCAAGGTAAAGGTCCTGGATCCGCAAGACACCCAATAAAGGACATCAAGTTTCTCCAGAAGGTGAGAAATCAACAGTAACAGTTCATACCCCTTAAGGCATGACCATCACGTCAATCCCGAAATTCAACTACGAGCTTTTTAACTGCAACAACTTTAATATACGCTATTGGAGCTGGAATTACCGCGGCTGCTGGCACCAGACTTGCCCTCCAA
+
DDDDDIIIIIIIIIIIIIIIIIIIIHIIIIIHIIIHIIIIIGIIIIIIIIIIIIIIIHHIHIGHIIIII1FHDHIIIIIIHHGIIIHIIIIIIIIIFHGHHDHHGHIHHHIIIIIIIIIIHHHHIIHIIIIHHIHIHIHIIIIIIIIIIIIIIGIHHHHIIIHIIIIIIIIIIIIIIIIIIHIIIIGHIHGHHIIIIIIIIIIIIIIIIIIIIHIHIIIIIIIIIIHIHIIIIIIIIIIIIHIHHIIIIIIHIHEHHIIIHIIIIIIIIIIIIIIIIIIIIIIIHIIIIIIIIIIIIIIIIIIIIIIIIIIIIIIIIIIIIIIIIIIIIIIIIIIIIIIIIIIIHIIIDDDDD
@HISEQ:969:HM2KJBCX2:2:1102:16118:2560 2:N:0:ACTATGCA
GAGATACAGTTCCCCAACTATCCCTATTAATCATTACTACGGTCCCGAAGGCCAACACAATAGGACCATACTCCTATCACGTTATTCCATGCTAATGTATTCAGAGCATAAGCTTGCTTTGAGCACTCTAATTTTTTCAAAGTAACAGCACCGGAACCGTGACCCAGCCAATTAAGGCCAGGAGCACGCCGCCGACAAAAGGGATGGAAAGGTAGGTGCACACCGAGTAGGCGGACCGACCCTTACAACCCAAGATCCAACTACGAGCTTTTTAACTGCAACAACTTAAATATACACTATTGGAGCTGGACTTATCATGGCTGCTGGCACCAGACTTGCCCTCCAA
+
@DDDDCCGFFH@C<GCEHECE@@CD1GHECH1<GHCHICE0EHEHHHICEHFHHIHHHIHHHEHHIH@DE<GH?G1G111<DHCHH?H@HHHHHIHIIIIH?HEHHFIHHHHHHHHFHIHFCHIIHIHHIHHIIIHHHHIIIIHIIHHHIIHHGHGHHHHHHDDHHIHHHGGHFHFEFHHHHHHEGFHHHDDHIIHHHIIIHIHHIIHHGIHHHHHHHEGGIHHEHEFHHIHHEIIHIHIHEH@DHHIIIIIHHHFHHIIHHIHFHGIIIIIIGIIHHIHHHEHHHIHHHIIHHHGEHEHHEIHHHHEHIIHHHGIHIHIIHHHHEEGHGGIHHIIIIHEH@DDDB
@HISEQ:969:HM2KJBCX2:2:1102:17095:2870 2:N:0:ACTATGCA
GAGATACAGTTCCCCAACTATCCCTATTAATCATTACTCATTTCCCCAAAAACCAACAAAATTCGAGATACGAGTCCTAAATTATTATTCCATGCTAATGTATTCATAACTTTCAGCCTGCTTTAAACACTCTAATTTTTTCAAAGTAAAGGTCCTGGATTGCGAACCCAACCCAGTAAAGGGCAGGAACGTTCTCCAGGAAGATGGTAAGCGCGCATCGGCACTCACACACGATACCGTGGCGGGCCAAGCGCACTATACCAGAAATCCAACTACGAGCTTTTTAACTGCAACAACTTTAATATACGCTATTGGAGCTGGAATTACCGCGGCTGCTGGCACCAGACTTGCCCTCCAA
+
@ADABIHIIHIIIIIIIGHIIIIIHIGIIIFHIIHIIIIIHHIIEEHIIIIIIIHHHIHHIIGIIEHIHIHCGC<<FEHHGGCCGHHIFFHIGHHHHGHHFDHHHFHHIIIIIIIHHIIIIHHIHIIIHHIIIIHIIIIIHIIIHHIIIHIHHGIIIIIHIIIGIHIHIHIIIIIIFHHIIIIIIIIIHIIIHIHIIIIIIIIIIIIIIGHIIIIIIIIIIIIIGIIIIIIIIIIIIIIIIIIIIIIIIIIIIHIHFIIIIIIIIIIIIIIIIIIIIIIIIIIIIIIIIIIIIIHIIIIIIIIIIHIIIIIIIIIIIIIIIIIIIIIIIIIIIIIIIIIIIIIIIIIIIHIIIDDDDD
@HISEQ:969:HM2KJBCX2:2:1102:5139:3068 2:N:0:ACTATGCA
GAGATACAGTTCCCCAACTATCCCTATTAATCATTACGTCAATCCTAGAAACCAACAAAATAGAATCAAACGTCCTATTTCATTATTCCATGCTAATGTATTCAAGCGCGAGCTTGCTTTAAACACTCTAATTTTTTCAAAGTAACAGTCCTGATTTCTCGCGACACCAAATTAATGACATCGTGGTTTGTCAGAAGGGAGAAACCAATAATGCTAGTACGTACAAAGTACGACTGACATATTAGTCCCGAAATTCAACTACGAGCTTTTTAACTGCAACAACTTTAATATACGCTATTGGAGCTGGAATTACCGCGGCTGCTGGCACCAGACTTGCCCTCCAA
+
DDDDDIIIIIIIIIIIIIIIIHIIIIHIIIIIIIIIIIHIIIIHIHHIHIIIIIIIIIIIIHIGGIIIIIIIIHHIIIIIIIIIIHIIIGEHGHIIIIIIIIIIIIIIIIIHIIIHHHIIIIIIHIIIIIHIIIIIIIIIIIHIIIIIIIIIIIIIIHIIIIIIIIIIIIIIIIIIIIIIIIIIHIIIIIIIIIIIIIIIIIIIIIIIIIIIIIIIIIIIIIIIIIIIIIIIIIIIIIIIIIHIIIIIIIIIIIIIIIIIIIIIIIIIIIIIIIIIIIIIHGHIIIIIIIIIIIIIIIIIIIIIIIIIIIIIIIIIIIIIIIIIIIIIIIIIIIIIIIIDDDDD
@HISEQ:969:HM2KJBCX2:2:1102:6182:2861 2:N:0:ACTATGCA
GAGATACAGTTCCCCAACTATCCCTATTAATCATTACGTCAATCCTAGAAACCAACAAAATAGGATCGAACGTCCTATTTCATTATTCCATGCTAATGTATTCAAGCGTTAGCCTGCTTTAAACACTCTAATTTTTTCAAAGTAACAGTCCTGTTTCCCTGCAACACCAAATTAATGACATTACAGTTCTTCAAGAAGGAGGAATCAGTAAAGCCAGTACACACCATTGGCACGACCAACCTACTGACCCCGAAATTCAACTACGAGCTTTTTAACTGCAACAACTTTAATATACGCTATTGGAGCTGGAATTACCGCGGCTGCGGGCACCAGACTTGCCCTCCAA
+
DDDDDGGHICGHHIIIHIFHIIGHHGHIHEHHHHIIIIHHCHHHHIGIGEHHHHIIIHEHIFHEH@HFHFHHFHIG@HH@DGH1DG@1CGEHHHE?IHHFFIHHIHIIIIHCHHHECHHHHFHHIIHIHG?GIHHHHHIHHGIHGHIIHHHHHFCGHIIGIIIIHIIHIIIHHHHIHHIIIIIHIIIHIIIIIIIIIIHIIIIIHIIHIIIIIIIIIIIIHHHIIIIIIIIIIIIIIIHHIIIHHIHIIIIIIIIIIIHIIIIIIIIIHIIIIIIIIIIIIIIIGIIIIIIHHIIIIHHHIIIIIIIIIIIIIIIIIIIIIIIIIIIIIIIIIIIIIIIIIDDDCD
@HISEQ:969:HM2KJBCX2:2:1102:18238:3222 2:N:0:ACTATGCA
GAGATACAGTTCCCCAACTATCCCTATTAATCATTACGTTGTACCTAGAAACCAACAAAATAGGTTCGAACGTCCTATTTCATTATTCCATGCTAATGTATTCAAGCGTTTGCCTGCTTTAAACACTCTAATTTTTTCAAAGTAACAGTCCTGACTCCCCACGACACCAAATTAATGACATCATGATTCATCAGAAGGGAGAAATCAACGACGCCAGTGCGTACCGAAGGCACGACCGACGTATTGATCCCGAAATTCAACTACGAGCTTTTTAACTGCAACAACTTTAATATACGCTATTGGAGCTGGAATTACCGCGGCTGCTGGCACCAGACTTGCCCTCCAA
+
DDDDBHHIIIHIHIHFFHIHIIHIIIIIIIGIIIIFHHHHHIIHIFHIHIHIHEHII?GHIIGEFHHDHHEHIHHIIHHCHHIIHIHHHCGHHFEHEFGHHFIIIIIHIIIHIHIIIH@IIIIIHIIIIIIIHIHHHIHIHIIIIIHHIIHIHHHFIHHIIIIIIIHEHIHHHHHIIIHIIIIIIIIIIHHHIIIIIIIIHIIIHIIIIIIIIIIIIIIIIIIIIIHIHIIIIIIIIIIIIHHHDIIIGIHIIIIIIIIHIIIIIIIIIIIIIIHIIIIIIIIIIIIIIIIIIIIIIIIIIIIIIIIIIIIHIIIIIIIIIIIIIIIIIIIIIIIIIIIIIDDDDD
@HISEQ:969:HM2KJBCX2:2:1102:20458:4563 2:N:0:ACTATGCA
GAGATACAGTTCCCCAACTATCCCTATTAATCATTACGTCGATCCTAGAAACCAACAAAATAGGTTCGATCGTCCTATTTCGTTATTCCATGCTAATGTATTCAAGCGCGAGCCTGCTTTAAGCACTCTAATTTTTTCAAAGTAACAGTCCTGTTTCCCCGCAACAACAAATTAATGCCATCACGGTTCTACAAGAAGGAGGGACCAGTGAGGCCAGTGCATACCAGTGGCACGACCAACCTACTGGCCCCGAAATTCAACTACGAGCTTTTTAACTGCAACAACTTTAATATACGCTATTGGAGCTGGAATTACCGCGGCTGCTGGCACCAGACTTGCCCTCCAA
+
DDDCDIIIIHIHIIIIIIIIIIIIIIIIIIIIIIIIIHIIIIIIIIIIIIIIIIHIHIIIIIIIHIIIIIHHHHHIIIIIIIIIIIIIHHIIIIIIIIIIIIIHIHIIIIIHIIIIIIIIIIIIHGHIIIIIIHIHIHIHIIIIIIIGIHIIIIIIIIIHIIIIIIIIIIHIIIIIIIIIIIIIIHIIIIIIIIIIIHHIIIIIIIIIHIIIIIIIIIIIIIIIIIIIIIIIIIIIIIIIIHGFGIIGIIIIIIIIIIIIIIIIIIIIIIIIIIHIIIIIIIIIIIIIIIIIIIIIIIIIIIIIIIIIIIIIIIIIIIIIIIIIIIIIIIIIIIIIIIIIIDDDDD
@HISEQ:969:HM2KJBCX2:2:1102:1451:4752 2:N:0:ACTATGCA
GAGATACAGTTCCCCAACTATCCCTATTAATCATTACGTCGATCCTAGAAACCAACAAAATAGAATCAAACGTCCTATTTCATTATTCCATGCTGATGTATTCAAGCGCGAGCCTGCTTTAAACACTCTAATTTTTTCAAAGTAACGGTCCTGATTCCCCATGACACCAAATTAATGACATCATGGTTCTTCAGAAGGGAGAAATCAAAATTGCCAGTACGTACCGAGGCACGACCAACAAATTGATCTCGAAATTCAACTACGAGCTTTTTAACTGCAACAACTTTAATATACGCTATTGGAGCTGGAATTACCGCGGCTGCTGGCACCAGACTTGCCCTCCAA
+
DDDDDIIIIFHIIHIIIIGHIIIIIIGIIIIIIIIIIIII<EHIIIIHIIIIIIIIIIGHIIHHIHHIIIE0GFHIIIIHIIIIIHIIIIIHIIHIIIIIIIHHHHHIHIHIHIEFHHIIIHIIIIIHIIIHIHIHHIHIIHIIIIIIIIIIIIIIIIIIIIIHIIIIHIIIIIIIIIIHIIIIIIGIIIIHFHIIII<IIIIIIIIIIIIIIIIIIIIIIIIIIIIIIIIIIIIIIIHHGIIHIIIIIIIIIIIIIIIIIIIIIIIIIIIIIIIIIIGIIIIIIIIIIIIIIIHIIIIIIIIIIIIIIIIIIHGIIIIIIIIIIIHIGIIIHIIIIIIIDDDDD
@HISEQ:969:HM2KJBCX2:2:1102:12460:4980 2:N:0:ACTATGCA
GAGATACAGTTCCCCAACTATCCCTATTAATCATTACGGTGATCCTAGAAACCAACAAAATAGAATCATGCCGTCCTATTTTATTATTCCATGCTAATGTATTCAAGCAAAATGCCTGCTTTAAACACTCTAATTTTTTCAAAGTAAAGGTCCTGGTTCCCCGCGACACCCAATTAAGGGCATCGCGGTTCTCCAGAAGGTGAGAAATTGACTACACCAGTTCATACCCCTTAAGGCACGACCGATGTGTCAATCCCGAAATTCAACTACGAGCTTTTTAACTGCAACAACTTTAATATACGCTATTGGAGCTGGAATTACCGCGGCTGCTGGCACCAGACTTGCCCTCCAA
+
BDDDDIIIHHIIHHIHHHIIIHHHIIIIIGHIIIIIHIIGEHHGHHHHIIIGGGHIIIHIGIIIIHHHHHHHIDDHIIIHIHIHIHGHIEHHCHHFHIIHIHIIIIHHHHIIIHHHIIHHIHHHHHHHIIHIIIIHHIIIIIIIIIIIIIIIIIIIIHHIIIHHIIIIIIIIIIIIIIIIIIIIIHIIIIIIIIIIIIIIIIIIIIIIIIIIIIIIIIIIIIIIIIIIIIHIIIIIIIIIIIIIIIIIIFHIHIIIIIIIIIIIIIIIIIIIIIIIIIIIIIIIIIIIIHIIIIIIIIIHIIIIIIIIIIIIIIIIIIIIIIIIIIIIIIIIIIIIIIIIIIIIIIIDDDDD
@HISEQ:969:HM2KJBCX2:2:1102:13024:5428 2:N:0:ACTATGCA
GAGATACAGTTCCCCAACTATCCCTATTAATCATTACGTCAATCCTAGAAACCAACAAAATAGGTTCGATCGTCCTATTTCATTATTCCATGCTAATGTATTCAAGCGTTTGCTTGCTTTAAACACTCTAATTTTTTCAAAGTAACAGTCCTGTTTCCCTGCAACACCAAATTAATGGCATCACAGTTCCTCAAGAAGGAGGAATCAGTAGGGCCAGTACATACCAGTGGCACGACCGACCCACTGATCCCGAAATTCAACTACGAGCTTTTTAACTGCAACAACTTTAATATACGCTATTGGAGCTGGAATTACCGCGGCTGCTGGCACCAGACTTGCCCTCCA
+
DDDADHHFHIHGE@GHHHIIIIIIIIIIIIIIIIIIIIIEHHGHHIIIHIIHHHHIIIIHIHEHHIFIIIIIHEHIIIIHGHHHFHIHCHHHIHHIIIIHIEIIIIHIIIIIHHIIHIIIHIIIIIIIIIIIIHIHHIHHIIHIIIIHIIIIIIIHIIIHIIIIIIIIHIIHGIIIIIIHHIHHIHHHIHHIIIIIIIHHIIIIHIIIHHIIIIIIIIIIIIIIIIHIIIIIIHHIHHIIIIHGIIIIIIHHIIHGIIIIIIHHIIIIIGIGIIIIIHIIIIIHIIIIIIHHCIIIIHIHHGIIIIIHIIIIIIIIIIIIIIIIIHIIIIIIIIIIIIIHDDDDD
@HISEQ:969:HM2KJBCX2:2:1102:15016:4887 2:N:0:ACTATGCA
GAGATACAGTTCCCCAACTATCCCTATTAATCATTACGTCAATCCTAGAAACCAACAAAATAGGATCAAACGACCTATTTCATTATTCCATGCTAATGTATTCAAGCGTTAGCCTGCTTTAAACACTCTAATTTTTTCAAAGTAACAGTCCTGTTTCCCTGCAACACCAAATTAATGACATTACAGTTCTTCAAGAAGGAGGAACCAGTAAAGCCAGTACATACCAGAGGCACGACCAACCTACTAATCCCGAAATTCAACTACGAGCTTTTTAACTGCAACAACTTTAATATACGCTATTGGAGCTGGAATTACCGCGGCTGCTGGCACCAGACTTGCCCTCCAA
+
D0<<0@?E11DCH@?C0<CGHHCCFC@H11D<1<11D?1<D01<FC1111CGHE1D?1DC<CE1111CC11D0/<<C@1FFE<C<1<F1F@1CEGHHC6EHFEHH8EA?HF<HFC@?GF@GH&HFCHC61FFGHFGHF<@C1HFGEG1B<D<@HEHI8IIGHHCHHHIHFG@HE@DEHF</EFC/?EEHHG<0G?EG@HC0<D?HEHEC1FCGCCCG?HGEFD1HC??C<<CCA<<<DCG@@<<1CCC?-D?@DCC1HF<CC<HFHCGC@HFGEEHHCHHHH?IHF@1GF1DGG?EHCFHF1CHEGHFIHEHCHHE??GC?HEE@HIHEEEEHHHG<0CHH@DDD@
@HISEQ:969:HM2KJBCX2:2:1102:9470:5910 2:N:0:ACTATGCA
GAGATACAGTTCCCCAACTATCCCTATTAATCATTACGGTGATCCTAGAAACCAACAAAATAGAACCATGCCGTCCTATTCTATTATTCCATGCTAATGTATTCGAGCAAAAATGCCTGCTTTAAACACTCTAATTTTTTCAAGGTAAAGGTCCTGGATCCGCAAGACACCCAATTAAGGACATCAAGTTTCTCCAGAAGGTGAGAAATCAACAGCGACAGTTCATACCCCTTAAGGCATGACCATCACGTCAATCCCGAAATTCAACTACGAGCTTTTTAACTGCAACAACTTTAATATACGCTATTGGAGCTGGAATTACCGCGGCTGCTGGCACCAGACTTGCCCTCCAA
+
DD@@DIIIIEGHIIIIIIIIIIIIIIIIIIIIIIIIHIEG1CHHIIIIIIIIIIIIIHIIHIGHHCGHE1D<<<C<CDHIIIHHCEHCH@C@F?CGCHE<1<<1FC@5F?HH@F@HIIHEHG6<HGEGB@GDF@DHFEHH5EHHFHHHCAACF1GA?71HDHEF7FDHHFCHHFEHIIIHIHFFEHIHGC<FCHEHHHGEHFCIIFHHEEHHII<CIIHHCEHHFCEHEEHFHHGIGIIIIIIIHCHCEGEEIHHIIIIIIIIIIIIIIHIIIIIIIIIIIIIIIIIIIIIIIIIIIIIIIIIIIIIIIIIIIIIIIIIIIIIIIIIIIIIIIIIIIIIIIIIIIIIIDDDDD
@HISEQ:969:HM2KJBCX2:2:1102:9533:6236 2:N:0:ACTATGCA
GAGATACAGTTCCCCAACTATCCCTATTAATCATTACGTCGATCCTAGAAACCAACAAAATAGAATTGGATGTCCTATTTTATTATTCTATGCTAATGTATTCAAGCGTGAGCCTGCTTTAAACACTCTAATTTTTACAAAGTAACAGTCCTAATTCCCCGTGACACCAAATTAATGGCATTACGGTTCTTTAAAAGATGAGAAATTAATAATATCAGTACATACCAACGGCATGACCAAAACATTGATTTCGAAATTCAACTACGAGCTTTTTAACTGCAACAACTTTAATATACGCTATTGGAGCTAGAATTACTGTGGCTGCTAGCACCAGACTTGCCCTCCAA
+
DDDDDIIIIIIIIIIIIHIIIIIIIIIIIIIIIIIIIIIIIIIIIIIIIIIHHIIIIIIIIIIIIIIIHIIHIHIIIIIIIIIIHHGIIIIGHIIIIHIIIIIIIHIIIIIIIIIIIIIIIIIIIIIIIIIIIIIIIIIIIIIIIIIIIIIIIIIIIIIIIIIIIIIIIIIHIIIIIIIIIIIIIIIIIIIIIIIIIIHIIIIIIIIIIIIIIIIIIIIIIIIIIIIIIIIIIIIIIIIIIIIIIHIIIIIIIIIIIIIIIIIHIIIIIIIIIIIIIIIIIIIIIIIIIIIIIIIIIIIIHHIIIIIIIIIIIIIIIIIIIIIIIIIIIIIIIIIIIIIIIIDDDDD
@HISEQ:969:HM2KJBCX2:2:1102:7953:6921 2:N:0:ACTATGCA
GAGATACAGTTCCCCAACTATCCCTATTAATCATTACCTCAATGCTCTACAAAACCAACAAAATAGAACCGAGGTCCTATTCTATTATTCCATGCAACAGTATTCAGGCGTAAGGCCTGCTTTAAGCACTCTAATTTTCTCAAAGTAAACGTGTCGGCTACTGAAAACACCCAATAAAGGGCATCAACAGCCAACCGACGAATTAGGACCAGACACGCAGTAACAGCAATCAAGCGTACCACGTGCTAGTACCCGAGATCCAACTACGAGCTTTTTAACTGCAACAACTTTAATATACGCTATTGGAGCTGGAATTACCGCGGCTGCTGGCACCAGACTTGCCCTCCAA
+
DCDDCHIIIIIHHHGGIIIIIIIIIIGIIIIIHHIGHHIIIIHIHFHEGHIIIIIICGHIGIIHIGCGHICHHH<FCEFHGHIHIIHIHHIHF@?HHC?IIIHHIIIHFIIHIIIIIIIHIIIIIIIIHIIHIIIHIHHFHHHIIIIIIIIIIHIHHHIIHIIIIIIIIIIIIIIHIIIIIIIIIIIIIIIIIIIIIIIIIIIIIIIIIHIIIHHIIIIIIIIIIIIIIIIIHIIIIIIIIIIIIFHDIIIIIIHIIIIIIIIIIIIIIIIIIIIIIIIIIIIIIIIIIIIIIIIIHIIIHIIIIIIIIIIIIIIIIIIIIIIIIIIIIIIIIIIIIIIIIIIIDDDDD
@HISEQ:969:HM2KJBCX2:2:1102:18781:7923 2:N:0:ACTATGCA
GAGATACAGTTCCCCAACTATCCCTATTAATCATTACATCGATCCTAGAAACCAACAAAATAGAATCGGATGTCCTATTTCATTATTCCATGCTAATGTATTCAAGCGTGAGCCTGCTTTAAACACTCTAATTTTTTCAAGGTAACAGTCCTAATTCCCCGTGACACCAAATTAATGGCATTACGGTTCTTTAGAAGGTGAGAAATCAATAATATCAGTACATACCAACGGCATGACCGAAACATTGATCCCGAAATTCAACTACGAGCTTTTTAACTGCAACAACTTTAATATACGCTATTGGAGCTGGAATTACCGCGGCTGCTGGCACCAGACTTGCCCTCCAA
+
ADDDDIIIIIIIIIIIIIIIIIIIIIIIIIIIIIIIIGIIIIIIHIIIIIIIIIIIIIIIIIHIIIIHIHIIHIIHHIHHHIIIIIIIIIHIIIHHIIIIIHHIIIIIIIIIIIIIIIIIIIIIIIIIIIIIIIIIIIIIIIIIIIIIIIIIIIIIIIIIIIIIIIIIIIIIIIIIHIIIIIIIIIIIIIIIIIIIIIIIIIIIIIIIIIIIIIIIIIIIIIIIIIIIIIIIIIIIIIIIIIIIHHIIIGIIIIIIIIIIIIIIIIIIIIIIIIIHIIIIIIIIIIIIIIIIIIIIIIIIIIIIIIIIIIIIIIIIIIIIIIIIIIIIIIIIIIIIIIIIIIDDDDD
@HISEQ:969:HM2KJBCX2:2:1102:11799:8615 2:N:0:ACTATGCA
GAGATACAGTTCCCCAACTATCCCTATTAATCATTACGTCAATCCTAGAAACCAACAAAATAGGATCAAACGTCCTATTTCATTATTCCATGCTAATGTATTCAAGCGTTAGCCTGCTTTAAACACTCTAATTTTTTCAAAGTAACAGTCCTGTTTCCCTGCAACACCAAATTAATGACATTACAGTTCTTCAAGAAGGAGGAACCAGTAAAGCCAGTACATACCAGAGGCACGACCAACCTACTAATCCCGAAATTCAACTACGAGCTTTTTAACTGCAACAACTTTAATATACGCTATTGGAGCTGGAATTACCGCGGCTGCTGGCACCAGACTTGCCCTCCAA
+
DDDDDIIIIHIIIIIIIIHIIIIIIIIIIIIIIIIIIIHIHIIIIIIIIIIIIIIIIIIIIIFHHHIIIIIIHIIIHIIIHIIIGIIIIIFEGHIIIIIIIIHHIIIHHIIIIIIIIIIIIIIIIIIIIIIIIIIIIIIIIIIIIIIIIIIIIIIIIIIIIHIIIIIIIIHHIIIIIIIIIIIIIIIIGIHIIIIIIIIIIIIIIIIIIIIHIIIIIIIIIIIIIIIIIIIIIIIIIIHIIIHHGIIIIIIIIIIIIIIIIIHIIIIIIIIIIIIIIIIIIIIIIIIIIIIIIIIIIIIIIIIIIIIIIIIIIIIIIIIIIIIIIIIIIIIIIIIIIIIIIDDDDD
@HISEQ:969:HM2KJBCX2:2:1102:15354:8626 2:N:0:ACTATGCA
GAGATACAGTTCCCCAACTATCCCTATTAATCATTACGGTGATCCTAGAAACCAACAAAATAGAACCATGCCGTCCTATTCTATTATTCCACGCTAAATTAATAACATGATGGTTCTCCAGAAGGTAGGAATTCTACACGCTAGTACAGACTGGGTAGCCCGACCAACGGTAGAACCCCGAAATTCAACTACGAGCTTTTTAACTGCAACAACTTTAATATACGCTATTGGAGCTGGAATTACCGCGGCTGCTGGCACCAGACTTGCCCTCCAA
+
DDDDDIIIIIIIIIIIIIIIIIIIIIHIIIIIIIIIIIHIIIIIIIIIIIIIIIIIIIIIIIHIIIIIIIIHIHIIIIIIIIIIIIIIIIIIIIIIIIIHIIHIIIIIIIIIIIIIIIIIIIIIIIHIIIIHIIIIIIIIIIIIIIIIIIIIIIIIHIIIIIIIIIIIIIIIFIIIIIIIIIIIIIIIIIHIIIIIIIIIIIIIIIIIIHIIIIIIIIIIIIIIIIIIIIIIIIIIIIIIIIIIIIIIIIIIIIIIIIIIIIIIIIIIIDDDDD
@HISEQ:969:HM2KJBCX2:2:1102:15847:8390 2:N:0:ACTATGCA
GAGATACAGTTCCCCAACTATCCCTATTAATCATTACGGTGATCCTAGAAACCAACGAAATAGAATCAGTCCGTCCTATTTCATTATTCCATGCTAATGTATTCAGACGATAGTCTGCTTTAAACACTCTAATTTTTTCAAAGTAACAGTCCTGATTTCCCATCACACCAAATAAATGGCATGAAAGTTCCTCAGAAGGTAGAGATCCATCTCACCAGTGCAGACAATTAAGCCTGACCAATGGGTAGACCCCGAAGTTCAACTACGAGCTTTTTAACTGCAACAACTTTAATATACGCTATTGGAGCTGGAATTACCGCGGCTGCTGGCACCAGACTTGCCCTCCAA
+
@DDDDICHCDC1GEEHIGH?FFEHFHIHIH@?FHGHHHHC?G?1D<FC@HIGGIIICECECG@?CCECC1FC0CGDH?ECEGEGH1<DF?GEC@G@CH1HHA@IHEFE<HIHHHG?DGHFEHHHFHHEGHHHGHHHGCGHHHHHFG@GGHHHEGHDC?HGHCHHGGIHGIHHHIIGII;IHHEFCEHGGHIIIHHCH1HIGIIHIIHIIII;IIHEF@HHHHHGHGHIIHHECEIGHFCIIH@EF/DHIHHHEG@IIIIIHIIIIHEHIIIIIHIHHIIIIIHHIIHHHIHHIIIHHHGGHHHIIIIGIIGIIIIHHHHIIHIIIHIHHHGGIIHHHEIGIIIDADBD
@HISEQ:969:HM2KJBCX2:2:1102:10943:8737 2:N:0:ACTATGCA
GAGATACAGTTCCCCAACTATCCCATTAATCATTACGTCGATCCTAGAAACCAACAAAATAGAATCAAACGTCCTATTTCATTATTCCATGCTAATGTATTCAAGCGTAAGCCTGCTTTAAACACTCTAATTTTTTCAAAGTAACAGTCCTGATTCCCCATGACACCAAATTAATGACATCACAGTTCGTCAGAAGGTAGAAATCAATAATACCAGTGCATACCGGAGGCACGACCAATATATTGATCCCGAAATTCAACTACGAGCTTTTTAACTGCAACAACTTTAATATACGCTATTGGAGCTGGAATTACCGCGGCTGCTGGCACCAGACTTGCCCTCCAA
+
DDDADIIIIHHIIIIIHHHHIIIIIIIHIIIIIIHIIGHHIIIGIIIHHHCFCHHIGHHHHGEHIIIIHIGHHIIHIIIIIEHIIGHIGIIHIIIGHHHIIHHIHGFH<8HHEHIIHIHHHIIIHIIIIHIHIHHIIGIIHHIHHIEHIIIIIIIHHIHH2FCHIIHFGGHHHGFCHHGHIFGFF<HH7HGHHHHIIIHH:HG2HFG@GGDHHHGEIHH:HHHHFGIHIIIIGGIGIHFIIHHEFGIIGIIIIIHGIIIIIIHIIIIIIGIIIIIIIIIIIIIIIIIIIIIGIIIIIIIHIIIIIIIHIIIIIIIIIIIIIIIIIIIIIIIIIIIIIIIIDDDDD
@HISEQ:969:HM2KJBCX2:2:1102:13429:8821 2:N:0:ACTATGCA
GAGATACAGTTCCCCAACTATCCCTATTAATCATTACGTCGATCCTAGAAACCAACAAAATAGAATCAAACGTCCTATTTCATTATTCCATGCTAATGTATTCAAGCGTAAGCCTGCTTTAAACACTCTAATTTTTTCAAAGTAACAGTCCTGATTCCCCACGACACCAAATTAATGACATCGCGGTTCTTCAGAAGGTAGGAACCAATAATGCCAGTGCGTACCGAAGCACGACCAACAATTTGATCCCGAAATTCAACTACGAGCTTTTTAACTGCAACAACTTTAATATACGCTATTGGAGCTGGAATTACCGCGGCTGCTGGCACCAGACTTGCCCTCCAA
+
DDDDDIIHIEHH@HIIIIIIIFHEHHHIIIHIIIIIIIHHHDHHIGIIGHIIHFGHCHIHIIIIIFHHEHIIIIHHHIIIIIIIGHIHHCEHIIIIIIHHIHGIHIIHIIHHIIIIHHIIIIHHHHHIHIHIHHIIIIIIIHHIIIIIHIIIHHHHIHHHEGIIHHGIIHIHHIHGHIIIHIIIIIIIIIIIIIIIIIIIHFIIIHIHIIIHIIIIIIIHIIIIIIIIIIIIIHHHHIIIIIIHIIIIGIIIIIIIIIIHHHIIIIIGIIIHHHIIIIIIIIIIIIIIHIHIHIIIIIHIIIIIIIIIHHIIIIIIIIIIIIIIIIIIIIIIHHE1IIIIDDDDD
@HISEQ:969:HM2KJBCX2:2:1102:8546:10892 2:N:0:ACTATGCA
GAGATACAGTTCCCCAACTATCCCTATTAATCATTACGTCGATCCTAGAAACCAACAAAATAGAATCAAACGTCCTATTTCGTTATTCCATGCTAATGTATTCAAGCGTGAGCCTGCTTTAAACACTCTAATTTTTTCAAAGTAACAGTCCTGATTCCCCATGACACCAAATTAATGACATCATGGTTCGTCAGAAGGTAGGAATCAATAATACCAGTACGTACAATAGCACGACCAATAAATTGATCCCGAAATTCAACTACGAGCTTTTTAACTGCAACAACTTTAATATACGCTATTGGAGCTGGAATTACCGCGGCTGCTGGCACCAGACTTGCCCTCCAA
+
DA@D@HIHHHEHICGGFHIIIIII1FHHIHIIHHIIHECGHIHFHIIHCCGHGHHFHEHFFHIEHEIEGCHHIECGHHEHHEHHHHII1EHFHHIHHHHHHFHHIIIHIHHIHHIHHHHHHHIIIGIIHHHH@FHIHHHHIIHIHHHGFGH?HIHHIHHFHIEHIIIIIHHHIIHHCHHGIIHGHEIHHHHEEHHGEHHHEIIIIIIIIIHEHIHHIHGEHHHFIIIIIIIHHHIIHFFHHHHHHHHHIHHIIIHIIIIIIIIHHHHHEIHHHHIHHIHHHIIHHFEHIHIIIIIHHHHEHIIIIIIIIIHIIHHIIIIIIHIHIHIIIIHHIHHHIIIHBA@B@
@HISEQ:969:HM2KJBCX2:2:1102:3352:11400 2:N:0:ACTATGCA
GAGATACAGTTCCCCAACTATCCCTATTAATCATTACGTCGATCCTAGAAACCAACAAAATAGAATCAAACGTCCTATTTCGTTATTCCATGCTAATGTATTCAAGCGTGAGCCTGCTTTAAACACTCTAATTTTTTCAAAGTAACAGTCCTGATTCCCCATGACACCAAATTAATGACATCATGGTTCGTCAGAAGGTAGGAATCAATAATACCAGTACGTACAATAGCACGACCAATAAATTGATCCCGAAATTCAACTACGAGCTTTTTAACTGCAACAACTTTAATATACGCTATTGGAGCTGGAATTACCGCGGCTGCTGGCACCAGACTTGCCCTCCAA
+
DDDDDIIIIGHIIIIIIIIIIIIIIIIIIIIIIIIIIIIIIIIIIIIIIIIIIIIIIIIIIHIIIIIIGHIIHIIIIIGIIHIIIIGHHIHIHIIHIIIIIIIIIIIIIIIIIIIIIIIIIIIIHIIIIIIIIIHIIIIIIIIIIIIIIIIIIIIHIIHIIIIHIIIIIIIHIIIIIIIHIIIIIIIIIIHIIIIIIIIIIIIIIIIHIIHIHIIIIIIIIIIIIIIIIIIIIIIIIIIIIIIHIIIIIIIIIIIIIIIIIIIIIIIIIIIIIIIIIIIIIIIIIIIIIIIIIIIIIIIIIIIIIIIIIIIIIIIIIIIIIIIIIIIIIIIIIIIIIIIIDDDDD
@HISEQ:969:HM2KJBCX2:2:1102:20108:12075 2:N:0:ACTATGCA
GAGATACAGTTCCCCAACTATCCCTATTAATCATTACGGTGATCCTAGAAACCAACGAAATAGAATCAGTCCGTCCTATTTCATTATTCCATGCTAATGTATTCAGACGATAGTCTGCTTTAAACACTCTAATTTTTTCAAAGTAACAGTCCTGATTTCCCAACACCAAATTAATGGCATGAAAGTTCCTCAGAAGGTAGAGATTTATCTCACCAGTACAGACAATTAAGCCTGACCAATGGGTAAACCCCGAAGTTCAACTACGAGCTTTTTAACTGCAACAACTTTAATATACGCTATTGGAGCTGGAATTACCGCGGCTGCTGGCACCAGACTTGCCCTCCAA
+
DDDADIHCHDCHGHIHHHIEEF@FHHHE@EHHEHIIIIIEHIIHHHHHEHHG@GHIEHEHHIIIIIGGHGGHIHGFH?EHEHIHHIIHECHHIHIGIIHHHIHHIHIIHAIHIIHFEHIGHF@<BCHHHHHIHHHIGHIHFHFFFHFHHGHHHIIIIHIHHHIHHHEHHHHIIIIHIHHHHHIIIIHGIHHHGHHIIHIIIIHEHDGHFIIIGHHHHHHIIHHEHGFHGIHIIIIGHIIIHHGEEHHEGIIHHHHIHEIHHEEEIIIIIIIIHGCFHIHIIIHHHCCGHIHEHGDHHHHGIIIIIIIIIIIIHIIIIIIIIIHHHHHIIIIHIHIIIIIIIDDBDD
@HISEQ:969:HM2KJBCX2:2:1102:18816:12188 2:N:0:ACTATGCA
GAGATACAGTTCCCCAACTATCCCTATTAATCATTACGTCGATCCTAGAAACCAACAAAATAGAATCAAACGTCCTATTTCATTATTCCATGCTAATGTATTCAAGCGTAAGCCTGCTTTAAACACTCTAATTTTTTCAAAGTAACAGTCCTGATTCCCCACGACACCAAATTAATGACATCGCTGTTCTTCAGAAGGTAGGAACCAATAATGCCAGTGCGTACCGAAGCACGACCAACAATTTGATCCCGAAATTCAACTACGAGCTTTTTAACTGCAACAACTTTAATATACGCTATTGGAGCTGGAATTACCGCGGCTGCTGGCACCAGACTTGCCCTCCAA
+
@DDDDIIIIHIIIIIIIIIIIIIIIIIIIIIIIIIIIHIIIIIIIIHIHHIIHIIIIIIIHHECEHHIHIIIIIIIIIIIIIIIIIIHIHGHIIIHIIHIHHHHHIIIIIIIIIHIIIHIIIHIIIIIIIIIIIIIIIIIHHIIIHHIIIIIIIIIIIIIIIIIIIIIIIIHIIIIIIIIIIIIIIHIIIIIIIIIIIIIIIIIIIIHIIIIIIIIIIIIIIIIIIIIIIIIIIIIIIIIIIIHIIIIIIIIIIIIIIIIIIIIIIIIIIIIIIIIIIIIIIIIIIIIIIIIIIIIIIIHIIIIIIIIIIIIIIIIIIIIIIIIIIIIIIIIIIIIIIIIDDDDD
@HISEQ:969:HM2KJBCX2:2:1102:2110:13463 2:N:0:ACTATGCA
GAGATACAGTTCCCCAACTATCCCTATTAATCATTACATCGATCCTAGAAACCAACAAAATAGAATCTGATGTCCTATTTCATTATTCCATGCTAATGTATTCAAGCGTAAGCTTGCTTTAAACACTCTAATTTTTTCAAGGTAACAGTCCTAATTCCCCATAACATCAAATAAATGACATTATGGTTCTTTAGAAGGTGAGAACCAATAAAACCAGTACATACCAAGGCATGACCGATTCCTTGATCCCGAAATTCAACTACGAGCTTTTTAACTGCAACAACTTTAATATACGCTATTGGAGCTGGAATTACCGCGGCTGCTGGCACCAGACTTGCCCTCCAA
+
DDDDDIIIIIIIIIHIIIIIIIHIIIIIIIIIIIIIIIICHHIIIIIIIIIIIIIIHIHHIIIHIIIIIIIHHIHHIIIIIHIIIIIGHIIIHIIIIIIIIIIIIIIIIIIIIIIIIIIIIIHIIIIIIIIIIIIIIIIIIIIIIIIIIIIIIIIIIIIHIIIIIIIIIIIIIIIIIIIIIIIIIIHIIIIIIIIIIIIIIIIIIIIIIIIIIIIIIIIIIIIIHIIIIIIIIIIIIIIIIIHGIIIIIIIIIIIIIIIHHEIIIIIIIIIIIIIIIIIIIIIIIIIIIIIIIIIIIIIIIIIIIIIIIIIIIIIIIIIIIIIIIIIIIIIIIIIIIIIIDDDDD
@HISEQ:969:HM2KJBCX2:2:1102:11962:13172 2:N:0:ACTATGCA
GAGATACAGTTCCCCAACTATCCCTATTAATCATTACGGTGATCCTAGAAACCAACAAAATATAACCATGCCGTCCTATTCTATTATTCCATGCTAATGTATTCGAGCAAAAATGCCTGCTTTAAACACTCTAATTTTTTCAAGGTAAAGGTCCTGGATCCGCAAGACACCCAATTAAGGACATCAAGTTTCTCCAGAAGGTGAGAAATCAACAGCGACAGTTCATACCCCTTAAGGCATGACCATCACGTCAATCCCGAAATTCAACTACGAGCTTTTTAACTGCAACAACTTTAATATACGCTATTGGAGCTGGAATTACCGCGGCTGCTGGCACCAGACTTGCCCTCCAA
+
A@DD@EEEECCG11<1DE1CG1<CCCGHHCHCFEEH1<0<11<<<FH?EHH1CHHFHHHHHG1DG1FEH@@?EG//<<D@H@<1<1<DEC@C111C?1CFH<1<DC8EGFFHHGH@1C<1EFDFCB<F?F?GC8CFFHHD1<161GBGCCHHA<@FE<D1<41@<CHFEC@0HHHHCHHHHCG@HF?FFGHFCGHGGEHCF<C<<?CGHFCHHH3EEIGHHHGDBHH<EC<IHCFFF1FG8IGHHHDHHFDD@HDGHHEC?HGC1FCEG<<CC<0HIGGIHHHCHHGCGHHHHEHF@HHD<D@1@HHHHHHHEGHGG@G?CDCHCC?HFEFHCCHHHEFC1HHEE?0FADBD@
@HISEQ:969:HM2KJBCX2:2:1102:2329:13720 2:N:0:ACTATGCA
GAGATACAGTTCCCCAACTATCCCTATTAATCATTACGGCGACTCTAGAAACCAACAAAATAGAACCGCACGTCCTATTTTATTATGCCATGCTAATGTATTCGGGCGTAGGCCTGCTTTGAACACTCTAATTTTCTCAAGGTAAACGTCCTGGTTCCCCAACACACCCAGTAAAGGGCATGCTGGCTCACCAAGAAAGAGAACACAGCCAGACAGTACACACCGTGAGGCGGACCGCCCAGCCACGTTCGAAGTTCAACTACGAGCTTTTTAACTGCAACAACTTTAATATACGCTATTGGAGCTGGAATTACCGCGGCTGCTGGCACCAGACTTGCCCTCCAA
+
DDDDDIIIIHHHHIIIHHGHIIIIIIIIIHIIHHIHIIIDIHHIHHIHIHGIIHHHIIIGIIHHHHE?HDHHHEHHGIIHI?HHCEHIIHHIFHIIGHIIIIHIHHGHCHHHHHGHHIHHHHHHGIHEIHIHHEHHHIHHHGCGHHHEHHIIIHEEIGHIHEIHHHHIIGIHHEFIIHHIIIHGIIHEIIHF<IIGIIIHHIHIIIHIGIIIHIIIIHIIIHIIIIIIIIIIIIIHIIIIIIHGGIIIIIIIIIIIIIIIIIIIIIIIIHHEHHHIIIIIIIIIHIIIIIIIIIHIIGIIIIIIIIIIIIIIIIIIIIIHIHEIIIIIIIHHHIHIHIGIDDDDD
@HISEQ:969:HM2KJBCX2:2:1102:10355:14184 2:N:0:ACTATGCA
GAGATACAGTTCCCCAACTATCCCTATTAATCATTACGTGGTCCTAAAACCAACAAAATAGAACCATCGTCCTATTTTATTATTCCATGCTAATGTATTCAAGCAAAAATGCCCGCTTTAAACACTATATTTTTTTCAAAGTAAAAGTCCTAGTTCATTGAAACACCCAAGAGCATCCCAATTCACCAGAAGGTGAGAAATTGGCTACACACCGATTCATGCCCCTAAAGGCATGACCGATATATCCCAATCCCGAAATTCAACTACGAGCTTTTTAACCGCAACAACACTAATATACGCTATTGGAGCTGGAATTACCGCGGCTGCTAACACCAGACTTGCCCTCCAA
+
ADABDIIHIHIHCHHHHIIHIHIIIHEHIIIIIIIGHEHHHHIIIHIHHHIIHIFEHHEE?GHHHCFHCHHHHFHHHHHIFIICEGHHIHHHIIGHCHHHIHIHIIIIHIHDHHFIHIHHGIHHHHHHHHHIIIHIHIIHIIIIIIIIHIIIIHIIHIIIHHIIHHGHHIHIIIGIIIHIHHGIHHIIIHIIIIIIIIIIHIIIIGHIHHEIIIIHHIIIIIGGIIIIIHGCHHIIIIII>HIIHHGFHHEIHHIIIIIIIIIIIHIIIIIIIIIIIIHIIIIHIHIIIIIIIIIIIIIIIIIIIIIIHIIHIIIIIHIIIIIIIIIIIIHGIGIIHIIHIIIIDDDDD
@HISEQ:969:HM2KJBCX2:2:1102:1669:15389 2:N:0:ACTATGCA
GAGATACAGTTCCCCAACTATCCCTATTAATCATTACGGTGGTCCTAGACCAACAAAATAGAACCAACGTCCTATGCTATTATGCCATGCTAATCTATTCAAGCAAAAGCCCGCTTTAAACACTCTAATTTTTTCAAGGTAATGGTCCTGGTTCCCCGACACACCCAATAAAGGGCATACCGGCTCACCAGAAGGATAGACCCGACAACAGACAGTACTCGCCAGAGGCGGACCGCCCGGTCAGGCCTAAAATTCAACTACGAGCTTTTTAACTGCAACAACTTTAATATACGCTATTGGAGCTGGAATTACCGCGGCTGCTGGCACCAGACTTGCCCTCCAA
+
D@DDD@D<FCG11FH1@CFEHE1<DC?HE<C1C<C1C1<F@@<@GHH1@CH@1<1DG?1C11<1<FCHIEFEH1F<CGICC111<<D1G?1<CH?EHHHEFF@@<F?<HHHGHCHHHHGDFEHFF@<FHHG?EEIHHHEG1AB1DIHEHHHHCIIIHHHHHHHIIHHIIIIIIG;IHIHIII:IIHEHIHFGIIIIHEHGIIIIIIIHIIHGIIIIHHHIIGIHIIHIGIIHIIIIGIIIFIIIIFIIHIHEHIIIIIIIIIHHIIHIIIIIIIIIHIIIIIIIIIIIIIHIGIHHFFIIIIIHIIIIIIIIIIIIIHHIIIIHHIIHHHHIIIIIIIDDDDD
@HISEQ:969:HM2KJBCX2:2:1102:11712:14587 2:N:0:ACTATGCA
GAGATACAGTTCCCAACTATCCCTATTAATCATTACAGCGGTCCTAGAAACCAACAAAATAGAACCGATGTCCTATTCTATTATTCCATGCTAATGTATTCGAGCAAAGGCCTGCTTTGAACACTCTAATTTTTTCAAGGTAAAAGTCCTGGTTCCCCCGTACACCCAGTGAAGGGCATAGGATTCCCCAGAAGGAAAGGCTCAACCGAATCCGTGCGCTCGATTAGGAGGACAGATCGGCCAAACCCAAAGTTCAACTACGAGCTTTTTAACTGCAACAACTTTAATATACGCTATTGGAGCTGGAATTACCGCGGCTGCTGGCACCAGACTTGCCCTCCAA
+
DDDDDIIIIHHIIIIIIIIIIIIIIIIIIIIIIIIIIHHHHEHCHIIIHIIHIIIIIIHHIHIIIIIGHIHIIIIIIIIIIIICHHGHHIFHIHEEHIHIHIHIIIIIIIGIIIIIHIHIIHGIIIHIIIIIIHHHIIIHHIIIHHHHIHIHHHIIIIIHIIIIIIIHIHIHIIIIIIIIIIHIIHIIIIIIIIIIIIIIIIIIIIIIIIIIIIIIIIGHFIIIIIIIIIIIIIIIIIIHHGIIIIIIIIIIIIIIIIIIIIIIIHIIIIIIIIIIIIIIIIIIIIIIIIHIIIIIIIIIIIIIIIIIIIIIIIIIIIIIIIIIIIIIIIIIIIIIIIDDDDD
@HISEQ:969:HM2KJBCX2:2:1102:10413:15892 2:N:0:ACTATGCA
GAGATACAGTTCCCCAACTATCCCTATTAATCATTACGGTGGTCCTTGAACCAACAAAATAGAACCACGACGTCCTATTCTATTATTCCATGCTAATCTATTCAAGCAAAAGCCTGCTTTAAACACTCTAATTTTTTCAAGGTAATGGTCCTGGCTCCCCGGCACGCCCAATTAAGAACATACCGATTCACCAGAAAGATAGACCCGACGACAGAACAGTACTCGCCAGAGACGGACCGTCCGGCCAGGCCTAAAATTCAACTACGAGCTTTTTAACTGCAACAACTTTAATATACGCTATTGGAGCTGGAATTACCGCGGCTGCTGGCACCAGACTTGCCCTCCAA
+
DDDDDIIIIIIIIIIIIIIIIHIIIIIIIIHIIIIIIIHIIIIIIIIIIIIIIIIIIIIIIIGIIIIIIIIIHIIIIHIIIIIIHIIIHIIIIIIIIIIIHHHIIIIIIIIIIIIIIIIIIIIIIIIIIHIIIIIIIHIIIIIIIIIIIIIIIIIIIIIIIIIIIIIIIIIIHIHIIIIIIIIIIIIIHIIIIIIIIIIIIIIIIIIIIIIIIIIIIIIIIIIIHIIIIIIIIIIIIIIIIIIIIHIIIIIIIIIIIIIIIIIHIIIIIIIIIIIIIIIIIIIIIIIHIIIIIIIIIIIIHHIIIIIIIIIIIIIIIIIIIIIIIIIIIIIIIIIIIIIIIIDDDDD
@HISEQ:969:HM2KJBCX2:2:1102:15014:16067 2:N:0:ACTATGCA
GAGATACAGTTCCCCAACTATCCCTATTAATCATTACGTCAATCCTAGAAACCAACAAAATAGGATCAAACGTCCTATTTCATTATTCCATGCTAATGTATTCAAGCGTTAGCCTGCTTTAAACACTCTAATTTTTTCAAAGTAACAGTCCTGTTTCCCTGCAACACCAAATTAATGACATTACAGTTCTTCAAGAAGGAGGAACCAGTAAAGCCAGTACATACCAGAGGCACGACCAACCTACTAATCCCGAAATTCAACTACGAGCTTTTTAACTGCAACAACTTTAATATACGCTATTGGAGCTGGAATTACCGCGGCTGCTGGCACCAGACTTGCCCTC
+
DBBDDIGIHFHIIHIHIHHIHHGHHIIIIIIHIHIIIIHGHHHIHHHIIIIHHHIIHHEHHHHIIGIHHIIFHIGIHHGHHIIGIIIIGHIHGIIIHIHIIIIIIIIFHHHHIIIIHIFHHHHHIIIHIIIIHHHHHIIIIIIIIIIIIIIIHHHHHHIIIHHHHHHIIHIIIIIIHGHHIIIIIIIIHHGIIIHHIIHIIHHHIHIIIIIIIIHIIIIIIIIIIIIIHHHHIGIIHHFGFEIIIIIHIHFIGIHHIIHHIHHHIGHIIHIIIHEIHIIIIIIIIIIHIIHIIIIIIHIHHIIIIIIIGIIIIIIIIIHGIIIIIIIIIIIIIHHIIIDDDDD
@HISEQ:969:HM2KJBCX2:2:1102:19884:16140 2:N:0:ACTATGCA
GAGATACAGTTCCCCAACTATCCCTATTAATCATTACGGTGATCCTAGAAACCAACAAAATAGAACCATGCCGTCCTATTCTATTATTCCATGCTAATGTATTCCAGCTCCAATAGCGTATATTAAAGTTGTTGCAGTTAAAAAGCTCGTAGTTGAATTTCGGGGTCAGTAGGTTGGTCGTGCCACTGGTATGTACTGGCCTTACTGATTCCTCCTTCTTGAAGAACTGTGATGCCATTTACTTGGTGTTGCAGGGAAACAGGACTGTTACTTTGAAAAAATTAGAGTGTTTAAAGCAGGCTAACGCTTGAATACATTAGCATGGAATAATGAAATAGGACGTTTGATCCTATTTTGTTGGTTTCTAGGATTGACGTAATGATTAATAGGGATAGTTGGGATGGGAATGGGA
+
DDDDDIIIIIIIIIIIIIIIIIIIHIIIIIIIIIIHIIIIIIIIIIIIIIIIIEHIIGEHIHCHHIFHIEHHIIHHIHIIIIIIIHIHHHHHIGIIHH?GHCGHHIIIIGHHIIIIIIIICHHHHEIGHH1GHHGHHGHHEHICE?FHEHHHHHHHE0D@HCFH?HAGHIIIIHHIIIIIHIHEHIHIIHIIIIIIIHIGIIIIIIIIIGIIIIIIHIIHIIIIIHIIIIIIIIHHIIGIHIIHIIIIIHIIIIIIIIIHIIIIIHIIIIIIIIIIIIIIIIIIIIIIIGIIIIIIIIIIIIIIIIIIIIHIHIIIIIIIHIIIIIIIIIIIIIIIIIIIIIIIIIIIIIIIIIHIIIIIHHHIIIIIIIIIIIIIIIIHHIIIIIIIIIIIIIIIIIIIIIIIIIIDDDDD
@HISEQ:969:HM2KJBCX2:2:1102:15941:16645 2:N:0:ACTATGCA
GAGATACAGTTCCCCAACTATCCCTATTAATCATTACATCGATCCTAGAAACCAACAAAATAGAATCGGATGTCCTATTTCATTATTCCATGCTAATGTATTCAAGCGTGAGCCTGCTTTAAACACTCTAATTTTTTCAAGGTAACAGTCCTAATTCCCCGTGACACCAAATTAATGGCATTACGGTTCTTTAGAAGGTGAGAAATCAATAATATCAGTACATACCAACGGCATGACCGAAACATTGATCCCGAAATTCAACTACGAGCTTTTTAACTGCAACAACTTTAATATACGCTATTGGAGCTGGAATTACCGCGGCTGCTGGCACCAGACTTGCCCTCCAA
+
DDDDDIHHIHIIIIIIIIIIIIIIIIIIIIIIHIIIIIIIIIIIIIIIIIIIIIIIIIIIIIIIIIIFHHIGHHIIIIIIIIIIIHIHIIIIIIIIIIIIIFHHIIIIIHIIIIGIIIIIHHIIIHIIIIIIIIIIIIIIHCHFHHIHII?GHGIIHDFFDHIIIIIIHHHIIHHIHGHHHHHIIHIGGHIHIFFFFHHFGFHIHIHIHHHHEHHHHHHHHFGHFIHHHHHIIHHEHHCGHIHIHHEEEHDC1@HGIGHGIHHHIIHHG1FCCHHHHGIHEGFHEGC1EECFGHHGGHHG@FEGH?GCEEHHHHIHIGHHEHHHHHCHHHIHHHGCEHEC0E<DDDD
@HISEQ:969:HM2KJBCX2:2:1102:18257:16563 2:N:0:ACTATGCA
GAGATACAGTTCCCCAACTATCCCTATTAATCATTACGTCGATCCTAGAAACCAACAAAATAGGGTCAAACGTCCTATTTCATTATTCCATGCTAATGTATTCAAGCGTGTGCCTGCTTTAAACACTCTAATTTTTTCAAAGTAACAGTCCTGATTCCCCATGACACCAAATTAATGACATCACAGTTCGTCAGAAGGTAGAAATCAATAATACCAGTGCATACCGGAGGCACGACCAATATATTGATCCCGAAATTCAACTACGAGCTTTTTAACTGCAACAACTTTAATATACGCTATTGGAGCTGGAATTACCGCGGCTGCTGGCACCAGACTTGCCCTCCAA
+
BD@BDE11<F<D11F@C@G?GHH<CGHH1GE@C?<FC@E1CCE1D@GEHIHF?FFCHEE1<<D<1FEH1<GCC@HEHEEGE1DGH1DC1<G11<CHHIHHHHIIIHHHHHHHHHHDEHHGIHHHHIIHECHHHHEFEHHIH7FII8H@GHF<<HGCH?6HHFFIHG?IIHHDGHHIHH?HFII;IIHIHEGC:HHFFHIHHIHHHHHHFIHFGHFHHEFIHHIEIIFIIGGIIIIHCIIHHHGCCCFCBIIIIIIHGHIIIIIIIIHHIIIIIIIHHHHIIIHHHGEHIIIIHIIHHGIHHIIIIIHHHIIIIIIIHIIIIHEHEHHIIHGIIIIIIIIIIDDDDD
@HISEQ:969:HM2KJBCX2:2:1102:8959:16644 2:N:0:ACTATGCA
GAGATACAGTTCCCCAACTATCCCTATTAATCATTACGTCAATCCTAGAAACCAACAAAATAGGATCGAACGTCCTATTTCATTATTCCATGCTAATGTATTCAAGCGTTAGCCTGCTTTAAACACTCTAATTTTTTCAAAGTAACAGTCCTGTTTCCCTGCAACACCAAATTAATGACATTACAGTTCTTCAAGAAGGAGGAATCAGTAAAGCCAGTACACACCATTGGCACGACCAACCTACTGACCCCGAAATTCAACTACGAGCTTTTTAACTGCAACAACTTTAATATACGCTATTGGAGCTGGAATTACCGCGGCTGCTGGCACCAGACTTGCCCTCCAA
+
@BDDCIIIHIIIGECHGIIIIIIIIIIIIIIIIIIIIIIHIIHFHHIIIIIIIIIIIIIGIHHIGHIHHIHHHHIIIGIHIIIIHIIHIIICHIIIIHHIHIIIIIIIHIIIIIIIIIIIIIIIIIIIHIIIIIIIIIIIHIIIIIIIIIIIIIHIIHIHIIIIIIIIIIHIHIHHIIIIIHIIIIIHHHIIIIIIIIIIIIIIIIIIIIIIIIIIIHIIIIIIIIIIHIIIIIIIIIIIIIIHHIIIIIIHIIIIHIIIIIIIIIIIIIIIIIHIIIIIIIIIIIIIIIIIIIIIIIIIIIIIIIIIIIIIIIIIIIIIIIIIIIIIIIIIIIIIIIIIIDDDDD
@HISEQ:969:HM2KJBCX2:2:1102:1245:16262 2:N:0:ACTATGCA
GAGATACAGTTCACCCCAACTNTCCCTATTAATCATTACGTTGATCCTAGAAACCAACAAAATAGGTTCGAACGTCCTATTTCATTATTCCATGCTAATGTATTCAAGCTAAAGCCTGCTTTAAACACTCTAATTTTTTCAAAGTAACAGTCCTAACTCCCCATAACACCAAATTAATGACATCATGGTTCGTCAGAAAGGAGAGACCAATGATACCAGTACGTACCGAAGGCACGACCGACATATTGATCCCGAAATTCAACTACGAGCTTTTTAACTGCAACAACTTTAATATACGCTATTGGAGCTGGAATTACCGCGGCTGCTGGCACCAGACTTGCCCTCCAA
+
DDDDDIIIIHIIIIGIIIIIH#<<GHIGIIIHIIIIIIIIHIIIIIIIGIIIIIIIIIHHHHHIHGHHHIHIIHHHIIHIIIIIIIIHIIHIHEGGFHIHHIHIIIIIIIIIIIIIIIHIIIIIIIIHHHHHHHIIIIIIIHIIIIIIIIIIIIHHHIGHIIIIIIIHIIIIIIIIIIIIIIIIIHIIIIIIIIIIIIIIIIIIIIIIIIIIIIIIIIIIIIIIIHIIIIIIIII<IIIIIIIIIHHIIIIIIIIIIIIIIIIIHIHGIIIIIIIHGIIIIIIIHIIIIIIIIIIIIIIIIIIIIIIIIIIIIIIIIIIIIIIIIIIIIIIIIIIIIIIIIIIDDDDD
@HISEQ:969:HM2KJBCX2:2:1102:17946:17029 2:N:0:ACTATGCA
GAGATACAGTTCCCCAACTATCCCTATTAATCATTACGGTGATCCTAGAAACCAACAAAATAGAACCATGCCGTCCTATTCTATTATTCCATGCTAATGTATTCGAGCAAAAATGCCTGCTTTAAACACTCTAATTTTTTCAAGGTAAAGGTCCTGGATCCGCAAGACACCCAATAAAGGACATCAAGTTTCTCCAGAAGGTGAGAAATCAACAGTAACAGTTCATACCCCTTAAGGCATGACCGTCACGTCAATCCCGAAATTCAACTACGAGCTTTTTAACTGCAACAACTTTAATATACGCTATTGGAGCTGGAATTACCGCGGCTGCTGGCACCAGACTTGCCCTCCAA
+
DDADDIHIIHIGHIIIIIIIIEHIIIIIIIIGIIGIIHEHHIHHIHHIGIIEHIIIHIIHIGHEHHHIIIIGHIDHIIIIIHIGHHC@GHIHHGHIIHCCHHHHHIIGIIHIIHHHHFHHHHIIIEHIIIEHIHGIIHHHIHHHHHGIIIIHIHIIHHHIGHIIIIIIHIHIIIIHHHIHHIIHIIIIHGIIIGIIIIIGIFIIIIIHGHIIHHGIIIIIIIIIIIHIIIGIIIIIIIIIGHIIIIIIIIHGIIIIIIIIIIIIIIHIHHIIIIIIIIIIIIIIIIHIIIIIIIIIIIIHHIIIIIIIIIIIIIHIIIIIHHIHIIIIIIIIIIIIIIIIIHHHIIIIDDDDD
@HISEQ:969:HM2KJBCX2:2:1102:5796:17314 2:N:0:ACTATGCA
GAGATACAGTTCCCCAACTATCCCTATTAATCATTACGGTGGTCCTAGAAACCAACAAAATAGAACCATGCCGTCCTATTTTATTATTCCATGCTAATGTATTCAAGCAAAAATGCCTGCTTTAAACACTCTAATTTTTTCAAAGTAAAGGTCCTGGTTCCCCGCGGCATCCAATTAAGGACATCGCGGTTCTCCAGAAGGTGAGAAATTGACTGCACCAGTTCATACCCCGTGAGGCACGACCGATGCGCCAATCCCGAAATTCAACTATGAGCTTTTTAACTGCAACAACTTTAATATACGCTATTGGAGCTGGAATTACCGCGGCTGCTGGCACCAGACTTGCCCTCCAA
+
D@@@@FF?GCGHHIIHDHIIIIIIIIIIIIIIIIIHIE0FH@GHIIIIHGHIIIIIIIIIIIIIIHHHHEEFCEHH@<GHHF?FHIIHHCG1<CEFHHH11<<9HIHHIIIHHIIHIIIHHHGHIIFHHG5IIHHHIIIHIHIHIHHHHHFHIIIFHHCIIIIIHIIHIIIHIHIIIIIIIIHIIHIHIIHIIIIIIIIIIIIHIIIIIIIIIIIIIIHIIIIGGIHIIIIGIIIIIIIGIIIIIIIIIIHHIIIIIIIIIIIIIIIIIIHIIIIIIIIIIIIIIIIIIIIIIIIIIIIIHIIIIIIIIIIIIIIIIIIIIIIIIIIIIIIIIIIIIIIIIIIIIIIIDDDDD
@HISEQ:969:HM2KJBCX2:2:1102:1714:17337 2:N:0:ACTATGCA
GAGATACAGTTCCCCAACTATCCCTATTAATCATTACGTCAATCCTAGAAACCAACAAAATAGGATCAAACGTCCTATTTCATTATTCCATGCTAATGTATTCAAGCGTTAGCCTGCTTTAAACACTCTAATTTTTTCAAAGTAACAGTCCTGTTTCCCTGCAACACCAAATTAATGACATTACAGTTCTTCAAGAAGGAGGAACCAGTAAAGCCAGTACATACCAGAGGCACGACCAACCTACTAATCCCGAAATTCAACTACGAGCTTTTTAACTGCAACAACTTTAATATACGCTATTGGAGCTGGAATTACCGCGGCTGCTGGCACCAGACTTGCCCTCCAA
+
DDDDDIIIIHIIIIIIHIIIIIHIIIIIHIIHHIIIHIIIIIIIIIIHIIIIIIIIIIIIIIIIIIIIIIIIHGHIIIIIICHIIIHIIHIIIIIIIIIIIIIIIIIIIIIIIIIIIIIIHIIHIIIIHIIIIIHHHIIIHIIIHIHIIIIIGIIIIHIHIIIIIIIIIIHIIIIIIIIIIIIIIIIIIHIIIIIIIIIIIIIIIIIIIIIIIIIIIIIIIIIIIIIGIIIIIIIIIHHIIIHHGIIIIIIIHIIIIIIIIHIIIIIIIIIIIIIIIIIIIIIIIIIIIIIIIIIIIIIIIIIIIIIIIIIIIIIIIIIIIIIIIIIIIIIIIIIIIIIIIDDDDD
@HISEQ:969:HM2KJBCX2:2:1102:21108:17814 2:N:0:ACTATGCA
GAGATACAGTTCCCCAACTATCCCTATTAATCATTACGTCGATCATAGAAACAAACAAAATAGAAACAAACGGCCTATTTCATTATTCCATGCTAATGTATTCAAGCGTGCGACTGATGTAAACACTCTAATTTTTTCAAAGTAACAGTCCTGATACCCCACGACCCCAAATTAATGACATCGCGGTTCTTCAGAAGGTAGGAGCCAATAATGCCAGTGCGTACCGAGGCACGACCGACAATCTGATCCCGAAATTCAACTACGAGCTTTTTAACTGCAACAACTTTAATATACGCTATTGGAGCTGGAATTACCGCGGCTGCTGGCACCAGACTTGCCCTCCAA
+
@DAB?E<1F<<1<<11<EEHC<1C1D<<<CDFFC1C??<1/<C<01C@<1C111<1CCEF1<<?E1<D@H100</0<1<1<1<11<11<<1<1<<:1<<C<11<FFC.<00<.////1/1<FEECGD11<C?1<1<<@GGF?<<7F:E1G91;<<$D62<D7.:6,>6...@FCEB9.8:--HC@EFHG></@FF<HCHCE0D.HH?HCCC0=0D</D/<=?IHEGD10FHAEC<HHHGHEGF<>/<<IIHGD<F11?EHHDIHHEHFCGC@<1GHHHHFC<DCIHFHGE@HEHHE?EHHHIIIIIIHIIHIIIHHDGHHEHIHFHHGHFCEDGHIIHIIDAACD
@HISEQ:969:HM2KJBCX2:2:1102:2990:18336 2:N:0:ACTATGCA
GAGATACAGTTCCCCAACTATCCCTATTAATCATTACGGTGGTCCTAGACCAACAAAATAGAACCAACGTCCTATTTCATTATTCCATGCTAATGTATTCAAGCCTTAGCCTGCTTTAAACACTCTAATTTTTTCAAAGTAACAGTCCTGATTTCCTGCAACACCAAATTAATGACATTACAGTTCGTCAAGAGGGAGGAATCAGTGAGACCAGTACATACCAGAGGCATGACCAACCTACTAACCCCGAAATTCAACTACGAGCTTTTTAACTGCAACAACTTTAATATACGCTATTGGAGCTGGAATTACCGCGGCTGCTGGCACCAGACTTGCCCTCCAA
+
BDBDDHFFHHHHHHHGHIIIIGHIHIHIIIIIIHHCHHGHHGIIHIIIIIHIIIIIHHIIIHIIHFHDHEHHHIHHHFEHIGIIHHHEHFFHIHHHHHH?@DGHHHIIHIIIIIFIIHHGIHHHHHEHHHHFGHGHIIIHIHFHIHIIIIHEGHIHCGHHIHGIIIHHHIHGHIIIIIIIHIIHHIIIIIHHHIIIIIIIIHIIIIIIIIIIIIIIHIIIHIIIIIIIIIIHIIIIIHIHFHHHIIIHHHHHHIIIIIIIIIIIIIIIIIIIIIIIIHHHFHHHHHIIIHIIIIIIIIIIIIHIIIIIIHIIIIIIIIIIIIIHIIIIIIIHIIIIIHDDDDD
@HISEQ:969:HM2KJBCX2:2:1102:7779:17800 2:N:0:ACTATGCA
GAGATACAGTTCGCCCAACTATCCCTATTAATCATTACGTCAATCCTAGAAACCAACAAAATAGGATCGAACGTCCTATTTCATTATTCCATGCTAATGTATTCAAGCGTTAGCCTGCTTTAAACACTCTAATTTTTTCAAAGTAACAGTCCTGTTTCCCTGCAACACCAAATTAATGACATTACAGTTCTTCAGAAAGGAGGAATCAGCGAAGCCAGTGCATACCAGTGGCACGACCAACCTGCTGACCCCGAAATTCAACTACGAGCTTTTTAACTGCAACAACTTTAATATACGCTATTGGAGCTGGAATTACCGCGGCTGCTGGCACCAGACTTGCCCTCC
+
DDDCDIIIIIIIIIIIIIIIIIIIIIHIHIIIIIIIIIHHIIIIIIIIIEHIIIIIIIIIHHIHHIHHHIHHDHHIIIIIIIIIIIGHIHIIIIIIIIIIIIIIIIIIIIIIIIIIIIIIIIIIIHIIIIIIIIIIIIIIIIIHIIIIIHIIIIIIIIHIIIIIIIIIIHHHIIIIIIIIIIIIIIIIIGIIIHIHIIIIIIIIIIIIHHIIIIIIIIIIIIIIIIIIIIIIIIIIIIIIIIHHIIIIIIIHIIIIIIIIIIIIIIIIIIIIIHIHIIIIIIIGIIHIIIHIIIHIIIIIIHIIIIIHIIIIHHIIIIIIHGIIIIIIIIIIIIIHIGIIDDCDD
@HISEQ:969:HM2KJBCX2:2:1102:10360:18820 2:N:0:ACTATGCA
GAGATACAGTTCCCCAACTATCCCTATTAATCATTACGGTGGTCCTAGAAACCAACAAAATAGAACCATGCCGTCCTATTTTATTATTCCATGCTAATGTATTCAAGCAAAAATGCCTGCTTTAAACACTCTAATTTTTTCAAAGTAAAGGTCCTGGTTCCCCGCGGCATCCAATTAAGGACATCGCGGTTCTCCAGAAGGTGAGAAATTGACTGCACCAGTTCATACCCCGTGAGGCACGACCGATGCGCCAATCCCGAAATTCAACTACGAGCTTTTTAACTGCAACAACTTTAATATACGCTATTGGAGCTGGAATTACCGCGGCTGCTGGCACCAGACTTGCCCTCCAA
+
DDDDCHIHHIIIIIGHIIIIIIIIIIIIIIIIIIIIIHDHH=HHIIIHIIIIHIHIGHHGHIHIIHHIIIHFHHIIEGHIIIIIIIIIHIHHHHIEHHHIIHHIIIIHIIHIIIIIIIIIIIHHHIIIIIIHIIIHHHHICEGHIIHHHIHIHIIIHGHHHIIIHIIIIHIIIIIIIIIIIHIIIIGIIHIIIIIIIIIIIIHGGIIIIIIHHIIIIIIIIIIIIHCHIIHIIIIIIIIIIIIIIIIIIHH@IHHIHIIHHIIIIIIIIHIIIIIIIIIIHIIIIIIIIIIIIHIIIIIIHIIIIIIIIIIIIIIIIIIIIIIIIIIIIIIIIHIIIIIIIIIIIIIIDDDDD
@HISEQ:969:HM2KJBCX2:2:1102:5564:20026 2:N:0:ACTATGCA
GAGATACAGTTCCCCAACTATCCCTATTAATCATTACGTCGATCCTAGAAACCAACAAAATAGAATCAAACGTCCTATTTCATTATTCCATGCTAATGTATTCAAGCGTGCGCCTGCTTTAAACACTCTAATTTTTTCAAAGTAACAGTCCAAATTCCCCGCAACACCAAATTAATGGCATTACGGATCATCAGGAAGGAGGAATCAGTGAGACCAGTACATACCAGAGGCATGACCAACCTACTAACCCCGAAATTCAACTACGAGCTTTTTAACTGCAACAACTTTAATATACGCTATTGGAGCTGGAATTACCGCGGCTGCTGGCACCAGACTTGCCCTCCAA
+
DDDCDIIIIHHHIIIIHIIIIIIIIHIIIIIIIIIIIIIIHIHIHIIIIIIIHHIIHHEHIIHHIIIIIIIIIIHIIIIHIIIIIIIGIIHIGHIHIIIHHFHIHIHHIHIIIIIIIIIIHIIIIIIIIIIIIIHHGIIIIIIIIIHIHIHIHHIIIIIHIHGIIIIIIIIIHHHHIIIIIIIIIIIIIIIIIIIIIIIIIIIIIIIIIIIIIIIIIIIIIIIIIIIHIIIIIIIIIIIIIIHHGIHIIIIIIIIIIIIIIIIIIIIIIIIIIIIIIIIIIIIIIIHIIIIIIHIIIIIIHIIIIIIIIIIIIIIIIIIIIIIIIIIIIIIIIIIIIIIIIDDDDD
@HISEQ:969:HM2KJBCX2:2:1102:14505:20145 2:N:0:ACTATGCA
GAGATACAGTTCCCCAACTATCCCTATTAATCATTACGTGGTCCTAAAACCAACAAAATAGAACCATCGTCCTATTTTATTATTCCATGCTAATGTATTCAAGCAAAAATGCCCACTTTAAACACTATATTTTTTTCAAAGTAAAAGTCCTAGTTCATTGAAACACCCAAGAGCATCCCAATTCCCCAGAAGGTAGAAATTCTACACGCCAGTACAGACAATAGCCCGACCAACGATAGAACCCCGAAATTCAACTACGAGCTTTTTAACTGCAACAACTTTAATATACGCTATTGGAGCTGGAATTACCGCGGCTGCTGGCACCAGACTTGCCCTCCAA
+
DDCDDHHIIHIIIIIIHIIIIIIIIIIIIIIIIIIGHHHIIIGIIIHIIIIIHHIIIGHHHGHIIIIIHHIHIIHIIIIIIIHIIGEHHHIIIHIIIIIIIIIIIIHIHHHIHIIIHIIIFIIIHHHHHIIHHIHIIIIIIIIIIIIIGIIHHIHHHIIIIIHIIIHIHHHHIIHHIIHHIHHIHIIIIIGIIIIIIHIIHIIHIIIIIIHIIIIHHIIIIIHEGIIIIIIIIIIIIHDHDGIIIIIIIIIIHIIIIIIIIIIIIIHIIIIIIIIIIHIIIIIHIIIIIIIIIIIIIIIIIIIIIIIIIIIIIIIIIIIIIIIIIIIIIIIIIIIDDDDD
@HISEQ:969:HM2KJBCX2:2:1102:13570:21185 2:N:0:ACTATGCA
GAGATACAGTTCCCCAACTATCCCTATTAATCATTACATCGATCCTAGAAACCAACAAAATAGAATCTGATGTCCTATTTCATTATTCCATGCTAATGTATTCAAGCGTAAGCTTGCTTTAAACACTCTAATTTTTTCAAGGTAACAGTCCTAATTCCCCATAACATCAAATAAATGACATTATGGTTCTTTAGAAGGTGAGAACCAATAAAACCAGTACATACCAAGGCATGACCGATTCCTTGATCCCGAAATTCAACTACGAGCTTTTTAACTGCAACAACTTTAATATACGCTATTGGAGCTGGAATTACCGCGGCTGCTGGCACCAGACTTGCCCT
+
DDDDDIIIIIIIIIIIIIIIIIIIIIIIIIIIIIIIIIIHIIIIIIHIIIIIIIIIHIHIIIIIIIHIIHIIIHIHHIIIHIHIIIIHIIIIHIIIIIIIIHIIIHHIIIIIIHIIIIIIIHIIHIIIHIHIIIIIIIIIHIIIIIIIIIIIIHIIIHIIIIIIIIIIIIIIIIHIIIIIHIIIIIIIIHIIIIIIIIIIIIIIIIIIIIIIIIIIIIIIIIIIIIIIIIIIIIIIIIIHIHIIIIIIIIIIIIIIIIIIIIIIIIIIIIIIIIIIIIIIIIIHIIIIIIIIIIIIIIIIIIIIIIIIIIIIIIIIIIIIIIIIIIIIIIIIHIIIDDDDD
@HISEQ:969:HM2KJBCX2:2:1102:9387:20828 2:N:0:ACTATGCA
GAGATACAGTTCCCCAACTATCCCTATTAATCATTACGGTGGTCCTAGAAACCAACAAAATAGAACCATGCCGTCCTATTTTATTATTCCATGCTAATGTATTCAAGCAAAAATGCCTGCTTTAAACACTCTAATTTTTTCAAAGTAAAGGTCCTGGTTCCCCGCGGCATCCAATTAAGGACATCGCGGTTCTCCAGAAGGTGAGAAATTGACTGCACCAGTTCATACCCCGTGAGGCACGACCGATGCGCCAATCCCGAAATTCAACTACGAGCTTTTTAACTGCAACAACTTTAATATACGCTATTGGAGCTGGAATTACCGCGGCTGCTGGCACCAGACTTGCCCTCCAA
+
DDDDDIIIIIIIIIIIIIHIIIIIIIIIIIIIIIIIIIIIGIIIIIHIIIIHGIIIIIIIIIGHHIIIIIGGIIHIIIIIIIIIIIHIIIIIIIIIIHHDEGHIIIHIIHIIIIIIIIGIIIIIIIIIIIIIIIIIIIIIIHIIIIIIIIIIIHHHIIIIIIIIIIIIIIIIIIIIIIIIIIIIIHIIIIHIIIIIIIIIIIHIIIIIGIIIIIHIIIIIIHIIIIIIIIIIIIIIIIIIIIIIIIIIIIIHIIHHHIIIHGIIIIIIIIIIIIIIGIIIIIIIIIIIIIIIIIIIIIIHGIIIIIIIIIIIIIIIIIIIIIIIIIIIIIIIIIIIIIIIIIIIIIIIDDDDD
@HISEQ:969:HM2KJBCX2:2:1102:12402:21884 2:N:0:ACTATGCA
GAGATACAGTTCCCCAACTATCCCTATTAATCATTACGGTGATCCTAGAAACCAACGAAATAGAATCAGTCCGTCCTATTTCATTATTCCATGCTAATGTATTCAGACGATAGTCTGCTTTAAACACTCTAATTTTTTCAAAGTAACAGTCCTGATTTCCCATCACACCAAATAAATGGCATGAAAGTTCCTCAGAAGGTAGAGATCCATCTCACCAGTGCAGACAATTAAGCCTGACCAATGGGTAGACCCCGAAGTTCAACTACGAGCTTTTTAACTGCAACAACTTTAATATACGCTATTGGAGCTGGAATTACCGCGGCTGCTGGCACCAGACTTGCCCTCCAA
+
DD@DDIIIIEHH?GHHIHIIHICHHGGHHHIHHIIIIHGHFCGHHIIIHIHIIIIII1EGHHFHIEHIHIIHIIIIIIIHIIHEHEGHEHH@GEHHICIIIIIIIIHGGIIIIGIIHIIHHIHHHHIHIIIIIIIHHHIHHIIIIIEHHCIHHIHIIIIIHHGIIHHIIIIIGHFIIIIIIIIHIIIHIFGIIIIHIIIHIIHEIIGIIHHIIIGIIIIIIIIIHHIIIIIIIIIIIIIIIIIHGD<IIIIIIIIIIIIIHIIIIIIIHIIIIIIIIIIIIGIHIIHIIHIIIIIIIIIIIIIIIIIHIIIIIIIIIIIIIIIIIIIIIIIIIIIIIIIIIIIDDDDD
@HISEQ:969:HM2KJBCX2:2:1102:17697:22237 2:N:0:ACTATGCA
GAGATACAGTTCCCCAACTATCCCTATTAATCATTACGGTGATCCTAGAAACCAACAAAATAGGATCAAACGTCCTATTTCATTATTCCATGCTAATGTATTCAAGCGTTAGCCTGCTTTAAACACTCTAATTTTTTCAAAGTAACAGTCCTGTTTCCCTGCAACACCAAATTAATGACATTACAGTTCTTCAAGAAGGAGGAACCAGTAAAGCCAGTACATACCAGAGGCACGACCAACTTACTAATCCCGAAATTCAACTACGAGCTTTTTAACTGCAACAACTTTAATATACGCTATTGGAGCTGGAATTACCGCGGCTGCTGGCACCAGACTTGCCCTCCAA
+
DDDDDHIIIHIHHHIIGIIIIIIIIGHIIIIIII@HHHHHHHIHIGHIIIIIIGIIGIHHIHGHIIIIHIIIIIIIIIHIIIIIIGHHHIIHGHIIIHIIIHIIHIIIIIIHHHIIIIIIIIIIIIIHIIIIIIIIIIIIIIIIIIIIHHIIIIHHIIIIIHIHHHHIIIHHIIIIIIIIIIIIIIIIIIIHGIIIIIIIHIHHIIIIIIIIHCIIIIIIIIIIIIIIIIIIIIIIIIIIIIIIHIIIIIIIIHIIIIIIIHIIIIIIIIIIIIIIIIIIIIIIIIIIIIIIIHIIIIIIIIIIIIIIIIIIIIIIIIIHIIIIIIIIIIIIIIIIIIIIIDDDDD
@HISEQ:969:HM2KJBCX2:2:1102:15400:21991 2:N:0:ACTATGCA
GAGATACAGTTCCCCAACTATCCCTATTAATCATTACGGTGATCCTAGAAACCAACAAAATAGAACCATGCCGTCCTATTCTATTATTCCATGCTAATGTATTCGAGCAAAATGCCTGCTTTAAACACTCTAATTTTTTCAAGGTAAAGGTCCTGGTTCCACATGACACCCAATTAAGGACATCATGCTTCTCCAGAAGGTGAGAAATCAACTGCGACAGTTCATACCCCTTAAGGCACGACCATCACGTCAATCCCGAAATTCAACTACGAGCTTTTTAACTGCAACAACTTTAATATACGCTATTGGAGCTGGAATTACCGCGGCTGCTGGCACCAGACTTGCCCTCCAA
+
DDDDDIIIIIIIIHHIIIIIIIIIHIIIIIIIIIIIIIIIFHHHHGHGIIIIGHIIGHIIHIHFHIIGIFHEHIGGHIIIIIIIIHIHFIIIHIIIIHHHICHHHIIGIIIIIIHHHHIIGHIIHHHIHHIHIIIIIIIIIIIIGIIGIIIIIIHFGHIHIIIIHHGIIIIIIIIIIIIIHHHIIIHHHHIHHIIGIIIIIIIHIIHHIIIIIIHHIIIIIHIHHHHIIHEIIIHHIIIIIIIIIIIIIHHIHIHIIIIIIIIIIIHHIIIIHHEIIIIIHIIIIIIIHHHHIIIIIIIIIIIIIIIIIIIIGIHHIIIIIIIIIIIIHIIIIIIIIIIIIIIIIIIDDDDD
@HISEQ:969:HM2KJBCX2:2:1102:12965:22050 2:N:0:ACTATGCA
GAGATACAGTTCCCCCAACTATCCCTATTAATCATTACGTCAATCCTAGAAACCAACCAAATAGGACCAACGTCCTATTTCATTATTCTATGCTAATGTATTCAAGCGCGAGCCTGCTTTAAACACTCTAATTTTTTCAAAGTAACAGTCCTGGTTCCCCGCCACACCAAATGAATGACATGATGGTTCGTCAGAAGGTAGAAATCAGTAACACCAGTACGTACCGAAGGCACGACCAGCGTACTAATCCCGAAATTCAACTACGAGCTTTTTAACTGCAACAACTTTAATATACGCTATTGGAGCTGGAATTACCGCGGCTGCTGGCACCAGACTTGCCCTC
+
00D0@<1<1<DF1FG<CCGH1<11<1FG?1F1111<C<DFH0<<111<CE11<<1<E001<C<<@@11<<0<1<C0<<C1<1<<@GHH1<111EHFHFCG@?<E><>0CHG<<@HFGD1FHH61<HGHEEEEBFCCE@<81B<B6@GCCA1C<$<0G;IHD00HCD?F:HCHFH8C2<:HF@GG:HHD<?CIH<G0EHHGIIHHHHIFEF@CGEHIHHHHFHI3IHHHEHHHECIHHIHHHFHGHHADHDFC<1HFIIHHHHC@@F@DIIHFEHIHEHEHHIHHC?HCHHHHHHIIG?HDFHFHHHHH@IIIIIHHHE??HIIGHHGHCIHHHHEFIHBD@D@
@HISEQ:969:HM2KJBCX2:2:1102:12687:22364 2:N:0:ACTATGCA
GAGATACAGTTCCCCAACTATCCCTATTAATCATTACGTCGATCCTAGAAACCAACAAAATAGAATCAAACGTCCTATTTCATTATTCCATGCTAATGTATTCAAGCGTAAGCCTGCTTTAAACACTCTAATTTTTTCAAAGTAACAGTCCTGATTCCCCACGACACCAAATTAATGACATCGCGGTTCTTCAGAAGGTAGGAACCGATAATGCCAGTGCGTACCGAAGCACGACCAACAATTCGATCCCGAAATTCAACTACGAGCTTTTTAACTGCAACAACTTTAATATACGCTATTGGAGCTGGAATTACCGCGGCTGCTGGCACCAGACTTGCCCTCCAA
+
DDDDDIIIID@EFGEGHHIIIHCHHIHIIIIIIIIIHIHGDHHHHHIIIIIHHGHHFHIHHHIHHEHHIHHHHHFIIHHIIHHHHHIEEHGG1DGIIIIIHHHIGHGHHEHCHHHHHHHIHIHHHIIIIIIIIIHHHIIIIIHHIIIIIIHIHHHCHIIGIIIIIIIHIIIHEHIHHHIIIIIIHHIIIIIIIIIHIHGIIIIIIIIIIIIIIIIIIIIIIIIHIHIIIHHHHHIHHIIHHHEDHHFHHHHGIIIIHGCHIIIIIIIIIIIIIHIIIIIIIIHHEHHHGGIIIIIIIIIHHHIIIIIIIHIIHGHIGIHHIIHIIIIHIIIHIIIIIHHICCCDB
@HISEQ:969:HM2KJBCX2:2:1102:14057:22420 2:N:0:ACTATGCA
GAGATACAGTTCCCCAACTATCCCTATTAATCATTACTTCAGTCCTAGAAACCAACAAAATAGAACCAAAGTCCTAAATTATTATTCCATGCTAATGTATGCACGGCAAATGCCTGCTTTAAACACTCTAATTTTTTCAAAGTAATAGATCCAGATCGCGACTCCACCCAGTGAAGGGCAAAGCCGTTTTCTGGAAGGATGGCAGATGCAACCCGGCACTCACACTCGTAACCGAGGCGGGCCAGGAACATCAAGCCAGAAATCCAACTACGAGCTTTTTAACTGCAGCAACTTTAATATACGCTATTGGAGCTGGAATTACCGCGGCTGCTGGCACCAGACTTGCCCTCCAA
+
BBD00DEFGH?FCHGFEHHIHI1<FG@HCFHFHIE?EG@1CFHCHFGH?GHHE@F0DHHCEHC?@C@?FECD@F@@<1C@?G@E?E?111<@C1GC1CC@1C<C<CEIIHHDCIHCHCIIHCF6DHIIHHHHHFHHIHHHHIIIIHIIIHGGC1GIIIIHHHHDHEH?HFEEIIIIHHIIDIIHHIIIHFGDFIIIIIGIIIIIIIIIIIHIIIIIHIHHIIHGIHIHHIIIHIIIHIHIIHIIHHIIIIHHHIIGIIHIIIIIIHIIHHHHHIGIIIIIIIIIHIHIIIIIIIIIIIHHIIHHIIIIIIIIIIIHIIIIIIIIIIIIIIIIIGIIIIIIIIHIIIIIDDDDD
@HISEQ:969:HM2KJBCX2:2:1102:10036:22292 2:N:0:ACTATGCA
GAGATACAGTTCCCCAACTATCCCTATTAATCATTACATCGATCCTAGAAACCAACAAAATAGAATCGGATGTCCTATTTCATTATTCCATGCTAATGTATTCAAGCGTGAGCCTGCTTTAAACACTCTAATTTTTTCAAGGTAACAGTCCTAATTCCCCGTGACACCAAATTAATGGCATTACGGTTCTTTAGAAGGTGAGAAATCAATAATATCAGTACATACCAACGGCATGACCGAAACATTGATCCCGAAATTCAACTACGAGCTTTTTAACTGCAACAACTTTAATATACGCTATTGGAGCTGGAATTACCGCGGCTGCTGGCACCAGACTTGCCCTCC
+
000@DEEGHEH?GFGHHHE@F?@@FEEF@@<GHIIII?FC<1<1CGG@1C@HHEG0@@C<<<C?1<CGF=0CEE@<GE@C?HEHHE@<G@G1@FHHHHHHFHFHHEEBDEH=1EH1HDIHHHHHFEEGGH?GHHGIHFHGGHHHHHHHEHHHEIHHHHHG?HC<GHGHFHH@IHGHHEEHEFCCFIIIHIIHHFFIHEGGED11GF?F@HCHHHIHHFGCIHD@EEGEHHHHIHECCHHHHGGDHIFHIDHHHHEHHFHEHHHFE@1EFIHHEFIHIHGCCHIIHEFHGIHHHEDHIIGIIHHEFFFHIIIIIIIIIHIHHHHEHHHHIHHHGIHCHHHC<@D@B
@HISEQ:969:HM2KJBCX2:2:1102:19836:21251 2:N:0:ACTATGCA
GAGATACAGTTCCCCAACTATCCCTATTAATCATTACATCGATCCTAGAAACCAACAAAATAGAACCACAACGTCCTACTCTATTATTCCATGCTAATCTATTCAAGCAATAGCCCGCTTTAAACACTCTAATTTTTTCAAGGTAATGGTCCTGGCTCCCCAACACACCCAATAAAGGACATGCTGGCTCACCAGAAGGAAGACCCGACAGCAGACAGTACTCGCCAAAGACGGACCGCCCGGCCAGGCCTAAAATTCAACTACGAGCTTTTTAACTGCAACAACTTTAATATACGCTATTGGAGCTGGAATTACCGCGGCTGCTGGCACCAGACTTGCCCTCCAA
+
<<0@DEEE1F<F@1FGHHHEGGEGGFHCEGEHEH?CHHH@0<GFCHGECEHI@FEHCHHHHHHHHHGHHHCE/<1CE<1<CGF1<D@?EH11<<1<FHHFHEHEHHIIHHHHDCHFIHEH9GB8BGIHIHFHIHEHHEGCHHF8G@EHHIHEE@HC=HGIIIHHHIIIHHIGHCEHIIHHHFGEHHIIHGIIII:GHHGIIIHIHHIIHIHHHGHEHHHIHDHHCIIIHIHIIIIGIIIIHHFEEHIEECIIHIHFGIHIIHHIIIIIIIHIIIHHIIHIIIGIHHHEHIHIIIHIHHHHHHHHIIIIHIHEIIHIIHHHEHIHIIHIIIHEHHHHIIHHICDDDD
@HISEQ:969:HM2KJBCX2:2:1102:10873:21713 2:N:0:ACTATGCA
GAGATACAGTTCCCCAACTATCCCTATTAATCATTACGTCAATCCTAGAAACCAACAAAATAGGATCGAACGTCCTATTTCATTATTCCATGCTAATGTATTCAAGCGTTAGCCTGCTTTAAACACTCTAATTTTTTCAAAGTAACAGTCCTGTTTCCCTGCAACACCAAATTAATGACATTACAGTTCTTCAAGAAGGAGGAATCAGTAAAGCCAGTACATACCATTGGCACGACCAACCTACTGACCCCGAAATTCAACTACGAGCTTTTTAACTGCAACAACTTTAATATACGCTATTGGAGCTGGAATTACCGCGGCTGCTGGCACCAGACTTGCCCTCCAA
+
DDDDDIIIHFHHHIIIHIIIIHHHIHHIIIIIII?HHGHHHHHGHEHIIIHIHIHHHEHIHCFHGIIIGIHDHHDHIIHIHEHIIEHHHHHHCFHIIIGIIIHHHHIHHIHIHHHFHHHHHIHHIIHHGHIHHEHEHHHHFIIIIIIIIIIHHHHHIIIIIIIHHIHIHHHEGHIIIIIIIIIIIGIIIHIIHIIIHIHHIHIHHHIHIGIIHGHIIIHGIHIIIIIII4IIHHHIIGHIHHHIIGIIIIIIIHIHIIIIIIIIIIIHIIHGIHIHIIIIIIIHHHIIIIGIIIIIIIIIIIIIIIIIIIIIIIIIIIIIIIIIIIIIIIIIIIIIIIIIIDCDDD
@HISEQ:969:HM2KJBCX2:2:1102:10239:22789 2:N:0:ACTATGCA
GAGATACAGTTCCCCAACTATCCCTATTAATCATTACGTCGATCCTAGAAACCAACAAAATAGAATCAAACGTCCTATTTCATTATTCCATGCTAATGTATTCAAGCGTGAGCCTGCTTTAAACACTCTAATTTTTTCAAAGTAACAGTCCTGATTCCCCACAACACCAAATAAATGACATCATGGTTCGTCAGAAGGGAGAAACCAACAATACCAGTACGTACCGAGGCACGACCGACATGATGGTCCCGAAATTCAACTACGAGCTTTTTAACTGCAGCAACTTTAATATACGCTATTGGAGCTGGAATTACCGCGGCTGCTGGCACCAGACTTGCCCTCC
+
DDDDDIIIIIIIIIIIIIIIIIIIIIIIIIIIIIIIIHIIIIIIIIIIIIIIIIIIIIIIIIIIIIIIIIIIHIIIIIIIIIIIIIIIIIIHGIIIIIIIIIHIIIIIHIIHIIIIIIIHIIIHIIIHIIIHHIIHIIIIIIIIIIIIIIIIIIIIIIIIIIIIIIIIIIIIIIIIIIIIIIIIIIIIIIHGIIIIIIIIIIIIIIIIIIIIHIIIIIIIIIIIIIIIIIIIIIII>IIIHGIIIIIIIIIIIIIIIHHIIHIIIIIIIIIIIIIIIIIHIIIIIIIIIIIIIIIIIIIIIIIIIIIIIIIIIIIIIIIIIIIIIIIIIIIIIGIIIIDDDDD
@HISEQ:969:HM2KJBCX2:2:1102:9112:23009 2:N:0:ACTATGCA
GAGATACAGTTCCCCAACTATCCCTATTAATCATTACGTCAATCCTAGAAACCAACAAAATAGGATCGAACGTCCTATTTCATTATTCCATGCTAATGTATTCAAGCGTTAGCCTGCTTTAAACACTCTAATTTTTTCAAAGTAACAGTCCTGTTTCCCTGCAACACCAAATTAATGACATTACAGTTCTTCAAGAAGGAGGAATCAGTAAAGCCAGTACATACCATAGGCACGACCAACCTACTGACCCCGAAATTCAACTACGAGCTTTTTAACTGCAACAACTTTAATATACGCTATTGGAGCTGGAATTACCGCGGCTGCTGGCACCAGACTTGCCCTCCAA
+
B<@BBEHIHH?HH?CE0@CE1<FC1F11DHEG?@GH?1<F0D1DGHHEHCGFHE?CE1<FHH?1G?GE011/<DEC1<<GHHH??<<11<1<F@<?ECFGF?@@F1HEEEGCHHIHHHEDFC6HHIIFGA@D@ABFCEEFHA8G@CBG<1;C;C@@FHFEFHDD<CEECGCC@FCC@CGC<<FHH@C:H9D</H7@E(@HEEIHH6GCHCHFEHEHFIIIHGHFFEHEHDHIGIHFECGIHHDD@EC<DEC1F<F<1HIHHHIHGC10CFFHCD1HIIHGFC@1C<FFHEHEHHDHFHIHGCCGGEHHGHCEEHCHIHHIIHCF@EGHEHHIHHHCHC?HHD@@@0
@HISEQ:969:HM2KJBCX2:2:1102:3506:23144 2:N:0:ACTATGCA
GAGATACAGTTCCCCAACTATCCCTATTAATCATTACATCGATCCTAGAAACCAACAAAATAGAATTAGATGTCCTATTTTATTATTCTATGATAATGTATTCAAGCGTGAGCCTGCTTTAAACACTCTAATTTTTACAAAGTAACAGTCCTAATTCCCCGTGACACCAAATTAATGGCATTACGGTTCTTTAAAAGATGAGAAATTAATAATATCAGTACATACCAACGGCATGACCAAAACATTGATTTCGAAATTCAACTACGAGCTTTTTAACTGCAACAACTTTAATATACGCTATTGGAGCTAGAATTACTGTAGCTGCTAGCACCAGACTTGCCCTCCAA
+
DDDDDIIGIIIIIHIHHIHHIGGHIIIIHIIIIIIHIHHHIEEEGEHHHHIHFHIIIIIIIHHHHHIIIIIIEHIIIIIIIIIIIIIIIIIIIIIIGHHHIDIHIIHHIHHIIHHHHHHIIIIIIIHIIIIIIIIIIIHIHHIHIIHIIIIHHIIIIIIHIHHIIIIIIIHHHIIHHIHIIHIIHIIIIHGIIHIIIIIIIIIIIIIIIIIIIHHIHIIHHHEIIHHHHHHHIIIIIIIIHHHIIHIIIIIIIIGIIIIIIIHHHIIIIIIIIIIHIIIIIIIIHFGIHHHFIIIIIIIIIIIIIIIIIIIIIIIIIHIIHIIIIIIIIIIIIIHHHIIIIIDDDDD
@HISEQ:969:HM2KJBCX2:2:1102:5602:22139 2:N:0:ACTATGCA
GAGATACAGTTCCCCAACTATCCCTATTAATCATTACGGTGGTCCTAGAAACCAACAAAATAGAACCATGCCGTCCTATTTTATTATTCCATGCTAATGTATTCAAGCAAAAATGCCTGCTTTAAACACTCTAATTTTTTCAAAGTAAAGGTCCTGGTTCCCCGCGGCATCTAATTAAGGACATCGCGGTTCTCCAGAAGGTGAGAAATTGACTGCACCAGTTCATACCCCGTGAGGCACGACCGATGCGCCAATCCCGAAATTCAACTACGAGCTTTTTAACTGCAACAACTTTAATATACGCTATTGGAGCTGGAATTACCGCGGCTGCTGGCACCAGACTTGCCCTCCAA
+
DBDDDIIIIIIIIIIIIIIIIIIIIIIIIIIIIIIIIIIIIIIIHIIIIIIIIIIIGHHIIIIIIIIIIIIFHHIIIIIHHHIHIIIIIIIIIIIIIIGH@DGIIIIIIIIIIIIIIIIIIIIIHHHIIIHIIIIIIIIIIIIIIIIIIIHIHIHIIIIIIIIIIIIIIHI7IHIIIHIIIIIIIHHIIIIIHIIIIIIIIIIIIIIIIIIIIIHIIIIIIIIIIIIIIIIIIIIIIIIIIIIIIIIIIIIHIHHIIIIIIIHIIIIIIIIIIIIIIIIIIIIIIIIIIIIIIIIIIIIIIIIIIIIIIIIIIIIIIIIIIIIIIIIIIIIIIIIIIIIIIIIIIIIIDDDDD
@HISEQ:969:HM2KJBCX2:2:1102:5650:23448 2:N:0:ACTATGCA
GAGATACAGTTCCCCAACTATCCCTATTAATCATTACGGTGATCCTAGAAACCAACGAAATAGAATCAGTCCGTCCTATTTCATTATTCCATGCTAATGTATTCAGACGATAGTCTGCTTTAAACACTCTAATTTTTTCAAAGTAACAGTCCTGATTTCCAACCACACCAAATAAATGGCATGAAAGTTCCTCAGAAGGTAGAGATCCATCTCACCAGTACAGACAATTAAGCCTGACCAATGGGTAGACCCCGAAGTTCAACTACGAGCTTTTTAACTGCAACAACTTTAATATACGCTATTGGAGCTGGAATTACCGCGGCTGCTGGCACCAGACTTGCCCTCCAA
+
@@D@DECCGD11<<<<CE@?111<1<DG11DGC1<D<DEFG1FE1DFH?DH?11<E010<<F1@1<@1FHH@E@G/D1FGHH11CHEC1CFH?1CH1FHHHEEHEHHEGGDHHAEHHHCGE1@EEHHEEGGEGHHAHHHGGIIIHG:;1<1EGCC?FH?HHHIHHEHHHEHG/<C-EFHHHHEHHEGC/IHGHEF0000HHHHHHEHHF1DG?G?HF<CC1FG:D1HHEHHHDHFD1E?HHE?CGC<HE/H=D??HF?HEHHHECED1GHCEEHGD<HHGHHHIHH@C<1GHF0=HECHHHHCHHIHHGIH@HHHHGHCCGF1HEHGHHHEIHEHGED1HHC@@B<00
@HISEQ:969:HM2KJBCX2:2:1102:12248:23555 2:N:0:ACTATGCA
GAGATACAGTTCCCAACTATCCCTATTAATCATTACGGTGGTCCTTGAACCAACAAAATAGAACCACAACGTCCTATTCTATTATTCCATGCTAATCTATTCAAGCAAAAGCCTGCTTTAAACACTCTAATTTTTTCAAGGTAATGGTCCTGGCTCCCCGGCACGCCCAATTAAGAACATACCGATTCACCAGAAAGATAGACCCGACGACAGAACAGTACTCGCCAGAGACGGACCGTCCGGCCAGGCCTAAAATTCAACTACGAGCTTTTTAACTGCAACAACTTTAATATACGCTATTGGAGCTGGAATTACCGCGGCTGCTGGCACCAGACTTGCCCTCCAA
+
DDDDDIIIIHHIHIIHIIIIIIIIIIIIIIHIIIGHHHGHIIHIIIIIIIIIIIICGHIIIGHIIIGIIHIICHHHIIIIIHIIIIHH@HHFHHHHHIHHHHHIIIHHHIHIIIIIIIIIIHHIIHHIIIIIIIHHIIIIIIIIIIHIGIHIHHHHGIIIIHIGIHIIIHGGHHIIIIIHHIHIHHHGHGHGHHHIIIIIIIIIHIHIIIFI>IIHHIIIHHIIIGIIHGIIIGIIIIIGIIIHEIIGHEIIIIGIIIIIIIHIIIIIIIIIIIIIIIIIIIIHHIIIIIIIIHHIIHHHGIIIIIIIIIIIIIGIIIIIIIIIIIHIIIGIIIIIIIIIHDDDDB
@HISEQ:969:HM2KJBCX2:2:1102:5210:24251 2:N:0:ACTATGCA
GAGATACAGTTCCCCAACTATCCCTATTAATCATTACGTCGATCCTAGAAACCAACAAAATAGAATCAAACGTCCTATTTCATTATTCCATGCTAATGTATTCAAGCGTAAGCCTGCTTTAAACACTCTAATTTTTTCAAAGTAACAGTCCTGATTCCCCACGACACCAAATTAATGACATCGCGGTTCTTCAGAAGGTAGGAACCGATAATGCCAGTGCGTACCGAGGCACGACCAACAATTCGATCCCGAAATTCAACTACGAGCTTTTTAACTGCAACAACTTTAATATACGCTATTGGAGCTGGAATTACCGCGGCTGCTGGCACCAGACTTGCCCTCCAA
+
DDDDDIIIIHHIIIIIIIIIIIIIIIIIIIIIIIIIIIIIIIIIIHIIIIIIIIIIHIIIIIIIIIIIIHHIIIIIIIIIIIIIIIHHHHIIIIIIIIIIIIIIIIIHIIIHIHIIIIIIIIHIIIIIIIIIIIIIHIIIIIIIIIIIIIIIIIIIIIIIIIIIIIIIIIIHIIIIIHIIIIIIIIHHIIIIIIIIIIIIIIIIIIIIIIIIIIIIIIIIIIIIIIIIIIIIIIIIIIIIIIHHIIIIIIIIIIIIIIIIIHIIIIIIIIIIIIIIIIIIIIIIIIIIIIIIIIIIIIIIIIIIIIIIIIIIIIIIIIIIIIIIIIIIIIIIIIIIIIIIDDDDD
@HISEQ:969:HM2KJBCX2:2:1102:5571:23980 2:N:0:ACTATGCA
GAGATACAGTTCCCCAACTATCCCTATTAATCATTACGTCGATCCTAGAAACCAACAAAATAGAATCAAACGTCCTATTTCATTATTCCATGCTAATGTATTCAAGCGTACGCCTGCTTTAAACACTCTAATTTTTTCAAAGTAACAGTCCTGATTCCCCACGACACCAAATTAATGACATCGCGGTTCTTCAGAAGGTAGGAACCAATAATGCCAGTACGTACCGAAGCACGACCAACAATTCGATCCCGAAATTCAACTACGAGCTTTTTAACTGCAACAACTTTAGTATACGCTATTGGAGCTGGAATTACCGCGGCTGCTGGCACCAGACTTGCCCTCCAA
+
ADBBDHEHGFFHHIIHHIHGHIIHIIIII?CHIHIEHIHHIHIHHIIHEHHIHIII?HHHIGIIHHHIG?HHIH=G?HHFHHHIHH@FHC?G1D1HGHHIIHHHGHHHHHGHHIIIIIHIIHHIIIIIIIIIIHIIHHFHHIIHHHFHHIIIIIIHIHIIHIIIHHIIHIHIIIIIHIHIIIIIIGIIHIIIIIHIIIIHHHHIIIIHHHIHHHFIIIHIIIIIIIIIIIHIHGHHHIHGEC<<IIIHIIIIIHEIHHIHHDIIIIIHHIIIIIIHIIGIIIHHHHHF1IHHHIIIIIIIIIIIIIIIIHIIIIIIIIIIIIIIIIIIIIIHIIIIIHHEDB@DB
@HISEQ:969:HM2KJBCX2:2:1102:14885:25059 2:N:0:ACTATGCA
GAGATACAGTTCCCCAACTATCCCTATTAATCATTACGGTGATCCTAGAAACCAACAAAATAGAACCATGCCGTCCTATTCTATTATTCCATGCTAATGTATTCGAGCAAAAATGCCTGCTTTAAACACTCTAATTTTTTCAAGGTAAAGGTCCTGGATCCGCAAGACACCCAATAAAGGACATCAAGTTTCTCCAGAAGGTGAGAAATCAACAGTAACAGTTCATACCCCTTAAGGCATGACCATCACGTCAATCCCGAAATTCAACTACGAGCTTTTTAACTGCAACAACTTTAATATACGCTATTGGAGCTGGAATTACCGCGGCTGCTGGCACCAGACTTGCCCTCCAA
+
0<<<D11<<<D111<DDHHI?G1<@F@FEI?<GFFHE1<<1<CFH?HH1CCFCC1D1D11DG1FGHHEEE?1E<?/<<C11<11D@D?111DH1<1FHF@?<DHGE@DHFGEHHHEFF?G?1EGCFCGHEEHFGH?1<C.HHHHEB?F<5HHE?AB<D1HHHEHGD:0C@<CHEGHHH9C<<@:@D@<FH/EE5CHHHHG?EFG?IIHHEHFEEEFDGCC/G@GC<0/1<1EHIHC1@EHGHHHIHFIHF<<FHIHECGIHF1C1<EG=HCEGHIIHHC1HHF@GC<<1EIHH?GHGHE<</F<C?HHHHF<11@?IHHDHHC??GC<@IHHFC?GCHHHHE@G<C0EDBD0<
@HISEQ:969:HM2KJBCX2:2:1102:9445:25724 2:N:0:ACTATGCA
GAGATACAGTTCCCCAACTATCCCTATTAATCATTACATCGATCCTAGAAACCAACAAAATAGAATCGGATGTCCTATTTCATTATTCCATGCTAATGTATTCAAGCGTGAGCCTGCTTTAAACACTCTAATTTTTTCAAGGTAACAGTCCTAATTCCCCGTGACACCAAATTAATGGCATTACGGTTCTTTAGAAGGTGAGAAATCAATAATATCAGTACATACCAACGGCATGACCGAAACATTGATCCCGAAATTCAACTACGAGCTTTTTAACTGCAACAACTTTAATATACGCTATTGGAGCTGGAATTACCGCGGCTGCTGGCACCAGACTTGCCCTC
+
DADDCHGIFHIGHCHHIIIIIIIIIFHFHHIHIIFIIIIIIIHIIHIIIHHGHIIIHIHHIIEGHIGECHIIHIIIIHII?HHIIIIGEHHHIIIIIIIHIIIIIHHGIHHHHHIHHIHHHIHHIIIIIIIHIHHHIHIHIIIIIIIIIIIIIHHIHEHHHHFIIHHHIIIIIIIHIHIIHIIHIIHIHIHIIIIHIIIIIIIIIIIIIIIIHIIHIIIIHIHIIIIIIIIIIIIIIIIIHG:IHIHIIIIIIIHIIIIIIIIIIIHHIIIGHIIIIIIGIIIIIIIIIIHIIIHHIIHIIHIIIIIIIIIIIIIIIIIIIIIIIIIIIIIIIIIIIIIDDDDD
@HISEQ:969:HM2KJBCX2:2:1102:3491:25582 2:N:0:ACTATGCA
GAGATACAGTTCCCCAACTATCCCTATTAATCATTACGGTGATCCTAGAAACCAACAAAATAGAATCATGCCGTCCTATTTTATTATTCCATGCTAATGTATTCAAGCAAAATGCCTGCTTTAAACACTCTAATTTTTTCAAAGTAAAGGTCCTGGTTCCCCGCGTCACCCAATTAAGGACAGCGCGGTTCTCCAGAAGGTGAGAAATTGACTACACCAGTTCATACCCCTTAGGGCACGACCGATGTGTCAATCCCAAAATTCAACTACGAGCTTTTTAACTGCAACAACTTTAATATACGCTATTGGAGCTGGAATTACCGCGGCTGCTGGCACCAGACTTGCCCTCCAA
+
<@@@DGHCGHHHI1CHEEHHII??CHHIHHHCEHHHIHIFHI1G1D@FHE?C1DGHEGHCH1GH11C1F?G@CE/<EHHHEG@1DH?1@<F1DCHC1CHEE<DIHHHHHHFG?HFIHFFEIIIIIIHHFEGHHHF8@FHHHDIIHHHHHHHGHHGHIHIIHHHIIHHHHIHHHIHHIIIIHIHDHHHHHEIH@EH;HHIIIHIHHHHHG?HHEIHIIIIIHIHIHEG;HHHIIIIHEFIIHIIIGIIIIHGHGCGED1IIIHIIIIIIIIIIIIIIHIIIIHHHEG@HHHIIIHIIIIIIIHIHHGIIIIHIIHIHHHHIIHHIIGIHIIHIIHIHIIHIIIIIIHH@DBBD
@HISEQ:969:HM2KJBCX2:2:1102:15803:26208 2:N:0:ACTATGCA
GAGATACAGTTCCCCAACTATCCCTATTAATCATTACTTCAGTCCTAGAAACCAACAAAATAGAACTAAAGTCCTATTCCATTATTCCATGCTAATATATTCAAGCAAACATGCCTGCTTTAAACACTCTAATTTTTTCAAAGTAAAAGTCTTGGATCCCTAGCGCACTCAATTAAGAGCACACTAGTTCCCCAAAAGGAAAAGCCCAAAGTTGCAGTACAAACCTTTCGGTTGACGGCAACTATAAGCCCAAAATTCAACTACGAGCTTTTTAACTGCAACAACTTTAATATACGCTATTGGAGCTGGAATTACCGCGGCTGCTGGCACCAGACTTGCCCTCCAA
+
DDDDDIIIIIIIIIIIIIIIIIIIIIGHIIIIHIHHIIIIIIIIIIIIIIIHGHIIHHIHHIHHIIIIIHHHEHHHHHFHIIIFHDFHIGHHEHHCIIIIIIIHGIIIIHHIHCIIIHHHHHIIHIIIIIHIIIIHHIHIIIIHIIIIHIIIIIHIIIIIIIHIIHIIIIIIIIIIIIIIIIIIIIIIIHIIIIIIIIIIIIIIIIIIIIIIIIIIIIIIIHIIIIIIIIIIIIIIIIIIIIIHIIIIIHIIIIIIIIIIIIIIIIIIIIIIIIIIIIIIIIIIIIIIIHHIIIIIIIIIHIIIIIIIIIIIIIIIIIIIIIIIIIIIIIIIIIIIIIIIIDDDDD
@HISEQ:969:HM2KJBCX2:2:1102:19188:26433 2:N:0:ACTATGCA
GAGATACAGTTCCCCAACTATCCCTATTAATCATTACGTCGATCCTAGAAACCAACAAAATAGAATCAAACGTCCTATTTCGTTATTCCATGCTAATGTATTCAAGCGTGAGCCTGCTTTAAACACTCTAATTTTTTCAAAGTAACAGTCCTGATTCCCCATGACACCAAATTAATGACATCATGGTTCGTCAGAAGGTAGGAATCAATAATACCAGTACGTACAATAGCACGACCAATAAATTGATCCCGAAATTCAACTACGAGCTTTTTAACTGCAACAACTTTAATATACGCTATTGGAGCTGGAATTACCGCGGCTGCTGGCACCAGACTTGCCCTCCAA
+
BDDDDIIIIIGIIIIIIIHIEHIIIIIIIIHIIIIIIIIIIIIIIHIHIIIIIIIIIIIIIIHIIIIIIIIIGGHIIIIIIIIIIIIIHIIIHIIIIIIIIIIIIIIIIIIGIHIHIHHIIIIIIIIIIIIIIHIHIIIIIIIIIIIIIIIIIIIIIIIIIIIIHIIIIHIIIIIIIIIIIIIIIIIIGIIIIIIIIIIIIIIIIIIIIIHIHIIIIIIIIIIIIIIIIIIIIIIIIIIIIIIHIIIIIIIIIIIIIIIIIIIIIIIIIIIIIIIIIIIIIIIIIIIIIIIIIIIIIIIIIIIIIIIIIIIIIIIIIIIIIIIIIIIIIIIIIIIIIIIIDDDDD
@HISEQ:969:HM2KJBCX2:2:1102:2186:27452 2:N:0:ACTATGCA
GAGATACAGTTCCCCAACTATCCCTATTAATCATTACGTCAATCCTAGAAACCAACAAAATAGGATCAAACGTCCTATTTCATTATTCCATGCTAATGTATTCAAGCGTTAGCCTGCTTTAAACACTCTAATTTTTTCAAAGTAACAGTCCTGTTTCCCTGCAACACCAAATTAATGACATTACAGTTCTTCAAGAAGGAGGAACCAGTAAAGCCAGTGCATACCAGAGGCACGACCAACCTACTAATCCCGAAATTCAACTACGAGCTTTTTAACTGCAACAACTTTAATATACGCTATTGGAGCTGGAATTACCGCGGCTGCTGGCACCAGACTTGCCCTCCAA
+
DDDDDIIIIIIIIIIIIIIIIIIIIIIIIIIIIIIIIIIIIIIIIIIIIIIIIIIIIIIIIIIIIIIIHIIIIIIHFHIIHIIIIIIIFHIIGIIIIIIIIIIIIHIIHHHIIHIIIIHIIIIIIIIIIIIIIIHIHIIIIIIIIIHHHIHIIIIIHHIIIIIIIIIIIIIIIIHIIHIIHIIIIHIIIIIIIIIIIIHIIIIIIHHHHIIIIIIIIIIIIIIIIIHIIHIIHIIIIIHIHHHGFHHEIIHIIIIIHIIIIIIIIIIIIIIIIIIIIIIIIIIIHHIIIIIIIIIIIIIIIIIIIIIIIIIIIIIIIIIIIIIIIIIIIIIIIIIIIIIIIDDDDD
@HISEQ:969:HM2KJBCX2:2:1102:7335:27257 2:N:0:ACTATGCA
GAGATACAGTTCCCCCAACTATCCCTATTAATCATTACTCATTTCCCCAAAAACCAACAAAATTCGAGATACGAGTCCTAAATTATTATTCCATGCTAATGTATTCATAACTTTCAGCCTGCTTTAAACACTCTAATTTTTTCAAAGTAAAGGTCCTGGATTGCGAACCCAACCCAGTAAAGGGCAGGAACGTTCTCCAGGAAGATGGTAAGCGCGCATCGGCACTCACACACGATACCGTGGCGGGCCAAGCGCACTATACCAGAAATCCAACTACGAGCTTTTTAACTGCAACAACTTTAATATACGCTATTGGAGCTGGAATTACCGCGGCTGCTGGCACCAGACTTGCCCTCCAA
+
DDDDDIHFHIIIIHHIIIIIIIHHIIIIIIIHIIIIIHHCHHIIHIIHHHHIIIHIIIIGIGIHIIIIIIIHIIIIIIGHHHIIIIIIIIHIIIICHHHEHGHHHHHIIIIIHIHIHIIIIIHHIHGHIHHHHIIHIIHHIIEIIIIIHHHIIIIIIIHIHIIGIIHIHIHGHHIIHHIIHIIIHIIHIIIIIIHIGIIIIIIIIIIIIIIIHHIIIIIIIIHIIIHIIIHIIIIIIIIIIIIGIIIIIIIIIHIHEGHIIHIIIIIHIIIIIIHIIIIIIIIHIIIIHHIIHIHIIIIHIIIIIHHIIHIIIHIIIIIIIIIIIIIIIIIIIIIIIIIIIIIIHIHHIIIIIIDDDDD
@HISEQ:969:HM2KJBCX2:2:1102:9626:27991 2:N:0:ACTATGCA
GAGATACAGTTCCCCAACTATCCCTATTAATCATTACGTCGATCCTAGAAACCAACAAAATAGGCTCAAACGTCCTATTTCATTATTCCATGCTAATGTATTCAAGCGTGTGCCTGCTTTAAACACTCTAATTTTTTCAAAGTAACAGTCCTGATTCCCCATGACACCAAATTAATGACATCATAGTTCGTCAGAAGGTAGAAATCAATAATACCAGTGCATACCGGAGGCACGACCAATATATTGATCCCGAAATTCAACTACGAGCTTTTTAACTGCAACAACTTTAATATACGCTATTGGAGCTGGAATTACCGCGGCTGCTGGCACCAGACTTGCCCTCCAA
+
DDDCDIIIIHHIIHIIIIIIGIIIIIIIIIIIIIIIIIIIIHIIIIGIIIIIIHIIIIIIIIIGIHIIHIIIIIIIIIIIIHIIIIIIIIIIIIIIIIIHIHHIIIIIIIIIIIIIIIIIIIIIIIIIIIIIIIIIIIIIIIIIIIIIIIIIIIIIIIIIIIIIIIIIIIIIIIIIIIIIIIIIIIIIIIIIIIIIIIIIIIIIIIIIIIIIIIIIIIIIIIIIIIIIIIIIIIIIIIIIIIIHFIIIIIIIIIIIIIIIIIIIIIIIIIIIIIIIIIIIIIIIIIIIIIIIIIIIIHHDFIIIIIIIIIIIIIIIIIIIIIIIIIIIIIIIIIIIIIIIIDDDDD
@HISEQ:969:HM2KJBCX2:2:1102:15603:27782 2:N:0:ACTATGCA
GAGATACAGTTCCCCAACTATCCCTATTAATCATTACGTCGATCCTAGAAACCAACAAAATAGAATCAAACGTCCTATTTCATTATTCCATGCTAATGTATTCAAGCGTGCGCCTGCTTTAAACACTCTAATTTTTTCAAAGTAACAGTCCTGATTCCCCACGACACCAAATTAATGACATCGCGGTTCTTCAGAAGGTAGGAACCAATAATGCCAGTACGTACCGAAGCACGACCAACAATTTGATCCCGAAATTCAACTACGAGCTTTTTAACTGCAACAACTTTAATATACGCTATTGGAGCTGGAATTACCGCGGCTGCTGGCACCAGACTTGCCCTCCAA
+
BDDDDHIIIHHHIIIIIGGHIIGHHIIIIIIHHIIIIIIIIHIHIHHHHIIIC@FFHIGGHHHHIHGEHFEHG1CHEHHHHIHIIHHHIEH?GHEIIIIIIGHIIHIIIIIIHIIIHIHFHGHIGHHHHHIIIIIIHHHGHIHHIHIIHGIHGIHDIHIIIIIIHIHIIIIIIIIIIIIIIIIIIIIIIIIIIIIIIIIIIIIIHIIIIIGIIIIIHHIHIIIIHIIIIIIIIHIIIIIIIIHGHIIIIIIIIIIIIIIIIIIIHIIIIIIIIIIIIIIIIIIIIIIIIIIIIIIIIIHHIIIIIIIIIIIIIIIHIIIIIIIIIIIIIIIIHIIIIIIIDCDDD
@HISEQ:969:HM2KJBCX2:2:1102:19597:28750 2:N:0:ACTATGCA
GAGATACAGTTCCCCAACTATCCCTATTAATCATTACGTCAATCCTAGAAACCAACAAAATAGGATCAAACGTCCTATTTCATTATTCCATGCTAATGTATTCAAGCGTTAGCCTGCTTTAAACACTCTAATTTTTTCAAAGTAACAGTCCTGTTTCCCTGCAACACCAAATTAATGGCATTACAGTTCTTCAGAAAGGAGGAATCAGCGAAGCCAGTGCATACCAGTGGCACGACCAACCTGCTGACCCCGAAATTCAACTACGAGCTTTTTAACTGCAACAACTTTAATATACGCTATTGGAGCTGGAATTACCGCGGCTGCTGGCACCAGACTTGCCCTCCAA
+
DDDBDIHIHCHHHHIHIIIIHIIGIIIIIIIIIIHIHIIIIIIHIIIIHHIHCGHIIHIIIHHIGHIIHHHHHICEEHECCGIHHHHHHHIHCHIIIEHHHEHIHHHHHHIIHGIGIIIIHHHHEHHIIIIIIHHHHHIIIIIHIIHHHIIHIHIHIHIHGIIIIHGHIIHHHIIHHGIHHIIIIIHHIIHIIHGIIHHHHHIIHIIHHGHIHIIIIIIIIIIIHIIIIHIIHIIIIIIIIHHGC<IIIHIHIIIHIIIIIIIIIIGHIIIIIIHIHHIIIIIIIHEHIIHIHIIGIIIHHIIIIIIIIIIIHIIIIIIIIIIIIHIIIIIIIIIIIIIIIDDDDD
@HISEQ:969:HM2KJBCX2:2:1102:2653:29670 2:N:0:ACTATGCA
GAGATACAGTTCCCCAACTATCCCTATTAATCATTACATCGATCCTAGAAACCAACAAAATAGAATCTGATGTCCTATTTCATTATTCCATGCTAATGTATTCAAGCGTAAGCTTGCTTTAAACACTCTAATTTTTTCAAGGTAACAGTCCTAATTCCCCATAACATCAAATAAATGACATTATGGTTCTTTAGAAGGTGAGAACCAATAAAACCAGTACATACCAAGGCATGACCGATTCCTTGATCCCGAAATTCAACTACGAGCTTTTTAACTGCAACAACTTTAATATACGCTATTGGAGCTGGAATTACCGCGGCTGCTGGCACCAGACTTGCCCTCCAA
+
DDDDDIIIHIIIIIIHIIIIHIIIIIIIIHIIIIIIIIIIIIIHHIIIHIHIIIHIIHHHHIHIEHIIIFHCHCHIIHIIGIIIIIIHGHHIGIIIIIIIHHIIIIHIIIIIIIIIHHIIIHIHHIHHIIIIHIHHIIIIIIIHIIHIIIIIIIIIIIIIIIIHHHHIIIIIIIIIIIIIIIIIIIIIHHFIIIIIIIIIIIIIIIIIIIIIIIIIIIIIIIIIIHIIIIIIIIIIIIIIHIHGIIIIIIIIIIHIIIIIIIIIIIIIIIIIIIIIIIIIIIIIIIIIIIIIIIIIIIIIIIIIIIIIIIIIIIIIIIIIIIIIIIIIIIIIIIIIIIIIDDDDD
@HISEQ:969:HM2KJBCX2:2:1102:11350:29625 2:N:0:ACTATGCA
GAGATACAGTTCCCCAACTATCCCTATTAATCATTACATCGATCCTAGAAACCAACAAAATAGAATCGGATGTCCTATTTCATTATTCCATGCTAATGTATTCAAGCGTGAGCCTGCTTTAAACACTCTAATTTTTTCAAGGTAACAGTCCTAATTCCCCGTGACACCAAATTAATGGCATTACGGTTCTTTAGAAGGTGAGAAATCAATAATATCAGTACATACCAACGGCATGACCGAAACATTGATCCCGAAATTCAACTACGAGCTTTTTAACTGCAACAACTTTAATATACGCTATTGGAGCTGGAATTACCGCGGCTGCTGGCACCAGACTTGCCCTCCAA
+
BBD?DEHFHCEHHIFCCHFGHGEHEHHHHIIIHHFHHHHEEHFHGIIIGIICHCGHHHEHIHI?GHIIF=HCHFIGGHH11DDFHC?1F1DGEHHG@GIHFEIHIHIIHIHIIIIIIHHHHHBEHCHHHHHCHHHHHFIIIIHIHHIHHHHIIIIIIIIHIIIIGIIHHIIIIIIIIHHIHHIIIIIHHIIHIIIIIIHHIIHHIHIIIIIHHEHHIHHIHIHHFGIHIIIIIIIIIIIIIIIIHGIIIIIIIHHIHHHIHGIIIIIIIIIIIIIIHIIIHHIIIHIIIIIIIIIIIIHIIIIIIHFIIHIIIIIIIIHIIHHHIIIIIIIIIIIIIIIIIIDDDBA
@HISEQ:969:HM2KJBCX2:2:1102:9287:29336 2:N:0:ACTATGCA
GAGATACAGTTCCCCAACTATCCCTATTAATCATTACGTCAATCCTAGAAACCAACAAAATAGGATCAACGTCCTATTTCATTATTCCATGCTAATGTATTCAAGCGCGAGCCTGCTTTAAACACTCTAATTTTTTCAAAGTAACAGTCCTGATTCCCCACCACACCAAATGAATGACATGATGGTTCGTCAGAAGGTAGAAATCAGTAACACCAGTACGTACCGAAGGCACGACCAGCGTACTAATCCCGAAATTCAACTACGAGCTTTTTAACTGCAACAACTTTAATATACGCTATTGGAGCTGGAATTACCGCGGCTGCTGGCACCAGACTTGCCCTCCAA
+
ADDA?GHHEGGHHHHHF0<D<G@GHHCFEH@11CCEHCH@H=?CHFHEHHH?@HCCCEEHH?DH@EHFHHG@GEHECCF1G@E11F??F?FEFCEHEHHIIIIIIIHIIGGIIIIHFBEHIHHHHCIIHGIIIHFIHIIHFHHHIHIIHHFIIHHHCIIIHHHGHHHCIHFIHHGIIHIIIIIIHGIIIIIIIIIHIHHHIHHHHEEHIIIHIIIGIIIHIIGHFGIIIHHHHIHIHHHHHHHGHHHGIHHIIHECIIIIIHIIIHIHEFCHHIHHHEHHIHIHIHHHIHIIIIIHIIHHIHHHHHHHHHEIHHECIIIIIIIIIHHHHIIIIHHIIIIHDDDD@
@HISEQ:969:HM2KJBCX2:2:1102:18864:28751 2:N:0:ACTATGCA
GAGATACAGTTCCCCAACTATCCCTATTAATCATTACGGTGATCCTAGAAACCAACAAAATAGAACCATGCCGTCCTATTCTATTATTCCATGCTAATGTATTCGAGCAAAAATGCCTGCTTTAAACACTCTAATTTTTTCAAGGTAAAGGTCCTGGATCCGCAAGACACCCAATAAAGGACATCAAGTTTCTCCAGAAGGTGAGAAATCAACAGTAACAGTTCATACCCCTTAAGGCATGACCATCACGTCAATCCCGAAATTCAACTACGAGCTTTTTAACTGCAACAACTTTAATATACGCTATTGGAGCTGGAATTACCGCGGCTGCTGGCACCAGACTTGCCCTCCAA
+
@DBADHHHIIIIHCCGEHHIIGCHGHIHHC@HEHEHIHFHHGGHIIIGHIIHIIIIIIE@H?C@GHHIIHGGDEEHHCEHHHHIIIIFECEHH1D?EHHCC<FEHGHDHFFHHHIIIIIIHHHEHGHIIIHHHGIGIHHHIIIIIIIGIIHIIIHIHIHIDHHIHHHHGHIIIIIHHHEHHHIIHIHIHEHIIHHIIIIIIGIIIIIIIIIIIIHIIHIIIHGIHHHIGI;HEIHH:IIIIHIIHHIIIHGCHHHIHIHIIHIIHHHIIIIIHIIIIIHHIIIIIIIIIHEIHHIIHIIHIIIIIIIIHIIIIIHHIHIIIHIIIIIIIIIIIIIIIIIIIHIIIIHIDDCDB
@HISEQ:969:HM2KJBCX2:2:1102:20655:29885 2:N:0:ACTATGCA
GAGATACAGTTCCCCAACTATCCCTATAATCATTACGTCAATCCTAGAAACCAACAAAATAGGATCAACGTCCTATTTCATTATTCCATGCTAATGTATTCAAGCGCGAGCCTGCTTTAAACACTCTAATTTTTTCAAAGTAACAGTCCTGATTCCCCACCACACCAAATTAATGACATGATAGTTCGTGAGAAGGTAGGAATCAGTAACACCAGTACGTACCGAAGGCACGACCAGCGTACTAATCCCGAAATTCAACTACGAGCTTTTTAACTGCAACAACTTTAATATACGCTATTGGAGCTGGAATTACCGCGGCTGCTGGCACCAGACTTGCCCTCCAA
+
DDDDDIIIIHIIIIIIHHGHIHIHIIIIIIHIHIIIIHHH@FHHIIHHHHE?HHIGIIIIHIIHIGHFHE<CHHHHHGIIGIEHCHHIHHHIIIHGIHFHHHHGHDHCEHIHIHIIEIHHEHHHIHHHHIHIIHHIIHIIHHIIIIHIIIIHHHIIIIHIHHHHHIIHIIIIHHIHIIIIIIIIIIIIIIIIIIIIIIIIIIHIIIIIIIHIIIIIIIIIIHIIIIHHGIIIIIIIIIIIIHGIIIIIGIIIIIIIHHHIIIIIIIIIIIIIHIIIIIIHIIIIIHIIIIIHIIIIIIIIIIIIIIIIIIIIIIIIIIIIIIIIIIIIIIIIIIIIIIIDCDDD
@HISEQ:969:HM2KJBCX2:2:1102:18383:29956 2:N:0:ACTATGCA
GAGATACAGTTCCCCAACTATCCCTATTAATCATTACGTCGATCCTAGAAACCAACAAAATAGAATCAAACGTCCTATTTCGTTATTCCATGCTAATGTATTCAAGCGTGAGCCTGCTTTAAACACTCTAATTTTTTCAAAGTAACAGTCCTGATTCCCCATGACACCAAATTAATGACATCATGGTTCGTCAGAAGGTAGGAATCAATAATACCAGTACGTACAATAGCACGACCAATAAATTGATCCCGAAATTCAACTACGAGCTTTTTAACTGCAACAACTTTAATATACGCTATTGGAGCTGGAATTACCGCGGCTGCTGGCACCAGACTTGCCCTCCAA
+
DDDDDIIIIIIIIIIIIIIIIIIIIIIIIHIIIIIIIIIIIIIIIIIIHIIIHIIIIIHEHIIGHIIIGIIGHGIIIHIHEHHHIIIIHHEHHHHIIHIHIGHIHIHHIIIIIIIHIIIIHIHIIIHIIIIIIIIIIHIIIIIIIIIIIIIIIIHHIHHIIIIHHIIIIIIHHIIIIIIIIIIIIIIIIIIIIIIIIIIIIIIHHIIIHIIIIIIIIIIIIIIIIIIIHIIIIIIIIIIIIIIHIIIIIIIIIIIIIIIIIIIIIIIIIIIIIIIIIIIIIIHIHHHIIIIIIIIIIIIIIIIIIIIIIIIIIIIIIIIIIIIIIIIIIIIIIIIIIIIIDDDDD
@HISEQ:969:HM2KJBCX2:2:1102:12186:30494 2:N:0:ACTATGCA
GAGATACAGTTCCCCAACTATCCCTATTAATCATTACGTCAATCCTAGAAACCAACAAAATAGGATCAAACGTCCTATTTCATTATTCCATGCTAATGTATTCAAGCGTTAGCCTGCTTTAAACACTCTAATTTTTTCAAAGTAACAGTCCTGTTTCCCTGCAACACCAAATTAATGACATTACAGTTCTTCAAGAAGGAGGAACCAGTAAAGCCAGTACATACCAGAGGCACGACCAACCTACTAATCCCGAAATTCAACTACGAGCTTTTTAACTGCAACAACTTTAATATACGCTATTGGAGCTGGAATTACCGCGGCTGCTGGCACCAGACTTGCCCTCCAA
+
DDDDDIIIIIIIIIIIIIHIIIIIIIIIIIIIIIIIIIHHIIIIIIIIIIIIIIIIIIHIIIHIIIIIIIIHIHHIGHIIIIIIHIIEHHHIFHHIIIIHIIIIIHIHIIHHHHIIIIIIIHHHIIIIHIHIIHHIIIIIIIIIIIIIIIIIIIIIIIIIIIIIIIIIIIIHIIIIIIIIIIIIIIIIIIIIIIIIIIIIIIIIIIIIIIIHHHIIIIIIIIIIIIIIIIIIIIIIHIIIIIHHFIIHIIIIIIIIIIIIIIHIIIIIIIIIIIIIIIIIIIIHHIIIIIIIIIIIIIIHIIIIIIIIIIIIIIIIIIIIIIIIIIIIIIIIIIIIIIIIIDDDDD
@HISEQ:969:HM2KJBCX2:2:1102:20997:31304 2:N:0:ACTATGCA
GAGATACAGTTCCCCAACTATCCCTATTAATCATTACGTCGATCCTAGAAACCAACAAAATAGAATCAAACGTCCTATTTCATTATTCCATGCTAATGTATTCAAGCGTGAGCCTGCTTTAAACACTCTAATTTTTTCAAAGTAACAGTCCTGATTCCCCACAACACCAAATAAATGACATCATGGTTCGTCAGAAGGGAGAAACCAACAATACCAGTACGTACCGAGGCACGACCGACATGATGGTCCCGAAATTCAACTACGAGCTTTTTAACTGCAGCAACTTTAATATACGCTATTGGAGCTGGAATTACCGCGGCTGCTGGCACCAGACTTGCCCTCCAA
+
DDDDDIIIIF<GHGIIIIHHEHHIHIHIIICHI@GGHGHCHHHHIGHIIIIIIIIIIHIGHIIIIHHIIIIHCGHHHEHHHHGHHHHHHHHHHHHIHHFHGGHHIHIHHHHHHHHCHIHHHHGIHIHIHHFIHIIIHIHHIIIHHIIHGFHIIEHHHHHIHIIIIEGHHIIIHHHIHHGFFHHHIIIIIIIIIIIIIIIIIIHHHIIIIIHGFHIIIIHIIHIIIIIIIIIIIHIIIIIIIIHDIIHIIIIIIHHIIIHIIHIIHIHIIIIIIHIIIIHHHGHIIHIIIIIIIIIIIIIIIIIIIIIIIIIIIIIIIIIIIIIIIIIIIIIIIIIIIIIIDDDDD
@HISEQ:969:HM2KJBCX2:2:1102:3161:31768 2:N:0:ACTATGCA
GAGATACAGTTCCCCAACTATCCCTATTAATCATTACGTCAATCCTAGAAACCAACAAAATAGGATCAAACGTCCTATTTCATTATTCCATGCTAATGTATTCAAGCGTTAGCCTGCTTTAAACACTCTAATTTTTTCAAAGTAACAGTCCTGTTTCCCTGCAACACCAAATTAATGACATTACAGTTCTTCAAGAAGGAGCAACCAGTAAAGCCAGTGCATACCAGAGGCACGACCAACCTACTAATCCCGAAATTCAACTACGAGCTTTTTAACTGCAACAACTTTAATATACGCTATTGGAGCTGGAATTACCGCGGCTGCTGGCACCAGACTTGCCCTCCAA
+
DDDDDIIIIIIIIIIIIIIIIIIIIIIIIIIIIIIIIIIIIIIHIIHHIIIIIIIIIIIIHIHIIIIIIIIIIGHIIIIIIIIIIIIIIIIIIIIIIIIIIIHIIIIIIIIIIIIIIIIHHIIIIIIIIHIIIIIIIIIIIIIIIHIIIHIIIIHIIIIIIIIIIIIIIIIIIIIIIIIIIIIIIIIIHIIIIIIIIIIIIIIIIIIIIIIIIIIIIIIIIIIIIIIIIIIIIIIIIIHIIIHHHIHHIIIIIIIIIIIIIIIIIIIIIIIIIIIIIIIIIIIIIIIIIIIIIIIIIIIIIIIIIIIIIIIIIIIIIIIIIIIIIIIIIIIIIIIIIIIIIDDDDD
@HISEQ:969:HM2KJBCX2:2:1102:6839:31542 2:N:0:ACTATGCA
GAGATACAGTTCCCCAACTATCCCTATTAATCATTACGTCAATCCTAGAAACCAACAAAATAGGATCAACGTCCTATTTCATTATTCCATGCTAATGTATTCAAGCGCGAGCCTGCTTTAAACACTCTAATTTTTTCAAAGTAACAGTCCTGATTCCCCGCCACACCAAATTAATGACATGATGGTTCGTCAGAAGGTAGGAACCAGTAACACCAGTACGTACCTAAGGCACGACCAACGTACTGATCCCGAAATTCAACTACGAGCTTTTTAACTGCAACAACTTTAATATACGCTATTGGAGCTGGAATTACCGCGGCTGCTGGCACCAGACTTGCCCTCCAA
+
BDADDIIHIHHIEHGGIIIHIIIIHHHIIIIIIIHIIHIIIIIIIHIIIIIIGFHHIHIFHH<FGFHEHIIIIIIGIGIGHIHIHHHEHHIGIHHGHHHGIGHHGIIIIIHIIIIIHHHIIIIIHHHIHHHHFGHHIIIHIIIIIHHGIIHHHIHIIIIHIIIIIIIHIHHGIIIHHIIIIIIIHIHHIIIIIIIIIHIGIIIHIHIIIIIIHIIIIIIIIIIIIIIIIIIIHIIIIIIIIIHGIHDDIIIHIHHIIHHIHHIIIIIIIIIHHIIIIIIHHIIIIIIIIIIIIIIIIHGHIIIIIIIIIIIIIHIIIIIIIIIIIIIIHIIIIIIIHIIICDDDB
@HISEQ:969:HM2KJBCX2:2:1102:6087:31813 2:N:0:ACTATGCA
GAGATACAGTTCCCCAACTATCCCTATTAATCATTACTTCAGCCCTAGAAACCAACAAAATAGAACTAAAGTCCTATTCCATTATTCCATGCTAATATATTCAAGCAAACATGCCTGCTTTAAACACTCTAATTTTTTCAAAGTAAAAGTCTTGGATCCCTAGCGCACTCAATTAAGAGCACACTAGTTCCCCAAAAGGAAAAGCCCAAAGTTGCAGTACAAACCTTTCGGTTGACGGCAACTATAAGCCCAAAATTCAACTACGAGCTTTTTAACTGCAACAACTTTAATATACGCTATTGGAGCTGGAATTACCGCGGCTGCTGGCACCAGACTTGCCCTCCAA
+
DDDADHHHIIIIHIIIIIIIIIIII1FHIIIIIIIIIIGIII11<CHIHIIHIIIIIIIGIIIIIIHIIIIHIGHHIIHIIIIIIHIIGHHFHHHIIIIIIIIIHIIIIIIIIIIIIHHIIIHIIIIIIIHGHIHIIIHGHIIIIIIIIIIHHHHHHIIIIIIHGIHIHIHIIIIIIHHIIIIIIIIIIIIIIIIIIIIIIIIIIIIIIIIIIIHIIIIIIIHIII=IIIIIIIIIIIIIHHHH;HIIIIIIIIIIIIIHHGHIIIIIIIIIIIIIIIIIIIIIIHIIIIIIIIIIIIIHHIIIIIIIIIIIIIIIIIIIIIIIIIIIIIIIIIIIIIIIIDDDDD
@HISEQ:969:HM2KJBCX2:2:1102:7399:32470 2:N:0:ACTATGCA
GAGATACAGTTCCCCAACTATCCCTATTAATCATTACGTCAATCCTAGAAACCAACAAAATAGGATCGAACGTCCTATTTCATTATTCCATGCTAATGTATTCAAGCGTTAGCTTGCTTTAAACACTCTAATTTTTTCAAAGTAACAGTCCAAATTCCCCGCAACACCAAATTAATGGCATTACGGATCATCAGGAAGGGGGAATCAGTGAGACCAGTACATACCAGAGGCATGACCAATCTACTAACCCCGAAATTCAACTACGAGCTTTTTAACTGCAACAACTTTAATATACGCTATTGGAGCTGGAATTACCGCGGCTGCTGGCACCAGACTTGCCCTCCAA
+
ADDDAIIIIIIIIGIIIIHEHIIIIHIIIIIIIIIHIGIIIIGIGHEHHHIHHHHGHFHIIIC?FCHEGHHICHIIIIIIHIIHIIIHEGHHHIIGIHIIIHHHIHIIIIIIIIIIIIIHHIIIIHIIHIIIIIIIIIIIIIIIIIIIIHIIIHHIIIIIIHIIIIIHHIIIIIIIIIIIIIIIIIIIIHIIIIIHIHF8IIIIIGIIIIHIIIIIIIIIIIIIIIIIIIIIIIIIIIIG<IHHHIIIIIIIIIIIIIIIIIHIIIIIIIIIIIIIIIIIIIIIIIIIIIIIIIIIIIIIIIIIIIIHIIIIIIGIIIIIIIIIIIIIIIHIIIIIIIIIIDDDDD
@HISEQ:969:HM2KJBCX2:2:1102:13500:32487 2:N:0:ACTATGCA
GAGATACAGTTCCCCAACTATCCCTATTAATCATTACGTCGATCCTAGAAACCAACAAAATAGAATCAAACGTCCTATTTCATTATTCCATGCTAATGTATTCAAGCGCGAGCTTGCTTTACACACTCTAATTTTTTCAAAGTAACAGTCCTGATTCCCCATGACACCAAATTAATGACATCATGGTTCTTCAGAAGGGAGAAATCAAAATTGCCAGTACGTACCGAGGCACGACCAACAAATTGATCTCGAAATTCAACTACGAGCTTTTTAACTGCAACAACTTTAATATACGCTATTGGAGCTGGAATTACCGCGGCTGCTGGCACCAGACTTGCCC
+
<0<D@H1C?DGCEHH@@<FHIH?1C@<F1CG1<FC@?@<C/CEH@FFHCE?HCCC=C11C@GF1<F@<1<G=C10<<11DG1DF1D<<1DGCFH@<G1<<B5<CC<DCDHH/HGEF6DCBD$AF801DFE1?CC1CHCHHHHG?FH8D<HHEHF<HDGD0FH0DHHEHHFFGH?F/CDGFHF@H5EECHIHHHGFHHGCC1HHECFFG1<11CE<B1HDE=HD0DCCAC</C<E<1FD<<1<HHEEEFEHEG@CFCHGC@</<1<?HHHE@<11C<11?HF1<EGHCGD<0<0?@C@C<HCCHHGC@1EHHC/E?//1CC1<<G@GFFHGFGHHG?DA@@
@HISEQ:969:HM2KJBCX2:2:1102:11985:33133 2:N:0:ACTATGCA
GAGATACAGTTCCCCAACTACCCTATTAATCATTACGGTGGTCCTAGAAACCAACAAAATAGAACCACAACGTCCTATTCTATTATTCCATACTAATCTATTCAAGCAATAGCCCGCTTTAAACACTCTAATTTTTTCAAGGTAATAGTTCTGGCTCCCCAAAACACCCAATAAAGGGCATACTGGTTCACCAGAAGGAAGACCCGACAGCAGACAGTACTCGCCAAAGACGGACCGCCCGGCCAGGCCTAAAATTCAACTACGAGCTTTTTAACTGCAACAACTTTAATATACGCTATTGGAGCTAGAATTACCGCGGCTGCTGGCACCAGACTTGCCCTCCAA
+
DDDDCIIIIIIIIIIIIIIIIIIIIIIIIIIIIIIIIIIIIIIIIIIGIIIIIIIIIIIIIHEHHIIIIIHHH@GHIIIIIIIIIIIIIHIIIIIIIIHHHHIIIIHHIIIIIIIIIIIIIIIIIIIIHHIIIIIIIIHIIIIIIIIIIIIIHHHGHIHIIGHIIIIIIIIIHIIIIIIIIIIHIIIIIIIIIIIIIII<IIIIHIIIII<IIIIIIIHIHIIIIIIIIHIIIHIIIIII>IIIIIIIIIIIIIIIIIIIIHIHHIIIHIIIIIIIIIIHGIHIIIIIIIIIIIIIIIIIIIIIIHGHIIIIIIHIIIIIIIHIIIIIIIIIIIIIIIIIDDDDD
@HISEQ:969:HM2KJBCX2:2:1102:12947:34053 2:N:0:ACTATGCA
GAGATACAGTTCCCCAACTATCCCTATTAATCATTACGGTGATCCTAGAAACCAACGAAATAGAATCAGTCCGTCCTATTTCATTATTCCATGCTAATGTATTCAGACGATAGTCTGCTTTAAACACTCTAATTTTTTCAAAGTAACAGTCCTGATTTCCAACCACACCAGATAAATGGCATGAAAGTTCCTCAGAAGGTAGAGATCCATCTCACCAGTACAGACAATTAAGCCTGACCAATGGGTAGACCCCGAAGTTCAACTACGAGCTTTTTAACTGCAACAACTTTAATATACGCTATTGGAGCTGGAATTACCGCGGCTGCTGGCACCAGACTTGCCCTCCAA
+
DDDDDIIIIIIIHIIIIIIIIHIIIIIIHIIIIIIIIIIIIHIIIGIIGIIGHIIIIIIIIIIIIIIIIIIGIIHHIIHIHGHIIIIIIIIIIIIIIHIIIIIIHHHIIIIIIIHIIIIIIIIIIHIIIIIHIIIIIIIIIIIIIIIIIIIIIIIIIIIIIIIIIIHHIICHHIIIIIIIIHIIIIIIHIIIIIIIIIIIIIHIIIIIIHHGIIIIIIIIIIIIIIIIIIIIIIIIIIIIIIIIHFGIIIIIIIIIIIIIIIIIIIIIIIIIIIIIIIIIIIIIIIIIIIIIIIIIIIIIIIIIIIIIIIIIIIIIIIIIIIIIIIIIIIIIIIIIIIIIIIIDDDDD
@HISEQ:969:HM2KJBCX2:2:1102:14219:34407 2:N:0:ACTATGCA
GAGATACAGTTCCCCAACTATCCCTATTAATCATTACGGTGATCCTAGAAACCAACAAAATAGAACCATGCCGTCCTATTCTATTATTCCATGCTAATGTATTCGAGCAAAATGCCTGCTTTAAACACTCTAATTTTTTCAAGGTAAAGGTCCTGGTTCCACATGACACCCAATTAAGGACATCATGCTTCTCCAGAAGGTGAGAAATCAACTGCGACAGTTCATACCCCTTAAGGCACGACCATCACGTCAATCCCGAAATTCAACTACGAGCTTTTTAACTGCAACAACTTTAATATACGCTATTGGAGCTGGAATTACCGCGGCTGCTGGCACCAGACTTGCCCTCCAA
+
DDDDDIIIIIHIIIIIIIIIIIIIGIIIIIIIIIIIIIIIIIIIIIIIIIIHHIIIIIHIIIHIHIIIIHHIIIIIIIIIGIIIIIHIIIIIIIIIIGHGHCIIIIHHIIIIIHHIHHGGIIHIIIHIIIIIHHIIHIIHIIIIIIIIIIIIIIIIIIIIIIIIIIIIIIIIIIIIIIIIIIIIHIIIIIIIIIIIIIIIIIIIIIIIIIIIIIIIIIIIIIIIIIIIIIIIIIIIIIIIIIIIIIIIIIIIIIIIIHIIIIIIIIIIIIIIIIIIIIIIIIIIIIIIIIIIIIIHHIIIIIIIIIIIIIIIIIIIIIIIIIIIIIIIIIIIIIIIIHIIIIIIIIIDDDDD
@HISEQ:969:HM2KJBCX2:2:1102:19817:34579 2:N:0:ACTATGCA
GAGATACAGTTCCCCAACTATCCCTATTATCATTACGGTGATCCTAGAAACCAACGAAATAGAATCAGTCCGTCCTATTTCATTATTCCATGCTAATGTATTCAGACGTTAGCCTGCTTTAAACACTCTAATTTTTTCAAAGTAACAGTCCTGATTTCCCATCACACCAAATAAATGGCATGAAAGTTCCTCAGAAGGTAGAGATTCATCTCACCAGTGCAGACAATTAAGCCTGACCAATGGGTAAACCCCGAAGTTCAACTACGAGCTTTTTAACTGCAACAACTTTAATATACGCTATTGGAGCTGGAATTACCGCGGCTGCTGGCACCAGACTTGCCCTCCAA
+
DDDDDIIIIHIIIIIIHIIIIIIIIIIIIIIIIIIIIIIIIIIIIIIIIIIIHHIIIIIIIIIIIIIIIIHHGGHIIIIIIIIHIIIHIIIIHIIHIHIIIIIIIIIIIIIIHHIIIIIHIIIIIIIIIIHIIHIIIIIIIIHIIIIHIIIIIIIHIIIIIHIIHIIIIIIIIIGIHIIIIIIIIIIIIIHIIIIIIIIIIIIIIIIIIIIIIHIIIIIIIIIIIIIHIIHIIIIIIIIIIIIIHGIIHHIIIIIIIIIIIIIIIIIIIIIIIIIIIIIIIIIIIIIHHIIIIIIIIIIIIIIIIIIIIIIIHIIIIIIIIIIIIIIIIIIIIIIIIIIIIIDDDDD
@HISEQ:969:HM2KJBCX2:2:1102:15254:34736 2:N:0:ACTATGCA
GAGATACAGTTCCCCAACTATCCCTATTAATCATTACGTCAATCCTAGAAACCAACAAAATAGGATCGAACGTCCTATTTCATTATTCCATGCTAATGTATTCAAGCGTTAGCTTGCTTTAAACACTCTAATTTTTTCAAAGTAACAGTCCAAATTCCCCGCAACACCAAATTAATGGCATTACGGCTCATCAGGAAGGAGGAATCAGTGAGACCAGTACATACCAGAGGCATGACCAACCTACTAACCCCGAAATTCAACTACGAGCTTTTTAACTGCAACAACTTTAATATACGCTATTGGAGCTGGAATTACCGCGGCTGCTGGCACCAGACTTGCCCTCCAA
+
CBDCDIIIGHIIIIIIIHIIIIIIIHIIIIIIIIIIIIIGIIIIIIIIIHIHHIIIIIIGIIHIIIIGHIICHGHIIIIIIIIIIIIHGFHEHHIIHIIIIIIIIIHFIIIIIIIIIIIIHHHIIIIIHHHIIIIIIIIIIHHHIIIHHIIIIIIIIIIHIHIIIIIIIIIHIIIIIIIIHIIIIIIIIIIIIIIIIIIIIIIIIIIIHIIIIIIIIIIIIIIIIIIIIIIIIIIIIIIIIHGGFIHIIIIIIIIIIIIIIIHIIIIIIIIIIIIIIIIIIIGIIIIIIIIIIIIIIIHIHIIIIIIIIIIIIIIIIIIIIIIIIIIIIIIIIIIIIIIIIDDDDD
@HISEQ:969:HM2KJBCX2:2:1102:17080:34859 2:N:0:ACTATGCA
GAGATACAGTTCCCCAACTATCCCTATTAATCATTACGGTGATCCTAGAAACCAACAAAATAGAACCATGCCGTCCTATTCTATTATTCCATGCTAATGTATTCGAGCAAAAATGCCTGCTTTAAACACTCTAATTTTTTCAAGGTAAAGGTCCTGGATCCGCAAGACACCCAATAAAGGACATCAAGTTTCTCCAGAAGGTGAGAAATCAACAGTAACAGTTCATACCCCTTAAGGCATGACCATCACGTCAATCCCGAAATTCAACTACGAGCTTTTTAACTGCAACAACTTTAATATACGCTATTGGAGCTGGAATTACCGCGGCTGCTGGCACCAGACTTGCCCTCCAA
+
DDADDIIIHHFHHIHHHIIGEHGHGHIIIIFCHHHIIHHHIIIIIHHFHIIIIIIIIIHIIIHHIIIIHHFHHCCHHIHIEHHHIIIGIIIH@EHIHHCDGEGHHHIIHIHIIIIIIGIIHIIHHHHHIIIIIIHHHIIIIIIIHHHIIIIIIIIHIHHFIHHIIIIIIIIIIIIIIHFIHIIIIIIIHHHIHIIIIIHIHIIIIIIIIIIHHIIHHHHIIIIIIIIIIIIIIIIIIIIIIHIIIIIHGIHHIIGIIIIIIIIIIHHIIHIIIHIIIIIIIIIIIIIIIIIIIIIHIIHHEIIIHIIIIIIIIIIIIIHIIIGIIIIIIIIIIIIIIIIIIIIIIIIIDDDDD
@HISEQ:969:HM2KJBCX2:2:1102:6075:35118 2:N:0:ACTATGCA
GAGATACAGTTCCCCAACTATCCCTATTAATCATTACGGTGATCCTAGAAACCAACAAAATAGAACCATGCCGTCCTATTCTATTATTCCATGCTAATGTATTCGAGCAAAAATGCCTGCTTTAAACACTCTAATTTTTTCAAGGTAAAGGTCCTGGATCCGCAAGACACCCAATAAAGGACATCAAGTTTCTCCAGAAGGTGAGAAATCAACAGTAACAGTTCATACCCCTTAAGGCATGACCATCACGTCAATCCCGAAATTCAACTACGAGCTTTTTAACTGCAACAACTTTAATATACGCTATTGGAGCTGGAATTACCGCGGCTGCTGGCACCAGACCTGCCCTCCAA
+
DDDCCIIIIIIIIIIHIIIHIIGIIIIIIIIIIIIE1GHCH@CHEC@CHGEHEHEGHHIGC?CF@C1<CFH?<<C/@E1D<FEGCCG1D1<D1FCGFFCCH<<GIHHIHIHHIGIIIHGIIIHHHGFHIIHFGBGHHIIEIHGIGHFHIIIGIIIIIGIHIHHHHHCHHHFIIHGIIIIIIIIIII;IHHGIIIIIIIIIIIIIIIGGIIIIIIHCIHFHHIIGIHHIIIIIIIIIIIIIHHIIIIHHIIHCFHHIIIIIIIIIIIIHIHIIHIIIIIIHIIIIIIIIIGHIIIIIIIIIIIIIIIIIIIIIIIIIIIIIIIIHIIIIIIIIIIIIHIIIIIIIIIIIDDDDD
@HISEQ:969:HM2KJBCX2:2:1102:12371:35145 2:N:0:ACTATGCA
GAGATACAGTTCCCCAACTATCCCTATTAATCATTACGGTGATCCTAGAAACCAACGAAATAGAATCAGTCCGTCCTATTTCATTATTCCATGCTAATGTATTCAGACGATAGTCTGCTTTAAACACTCTAATTTTTTCAAAGTAACAGTCCTGATTTCCCATCACACCAAATAAATGGCATGAAAGTTCCTCAGAAGGTAGAGATCCATCTCACCAGTGCAGACAATTAAGCCTGACCAATGGGTAGACCCCGAGGTTCAACTACGAGCTTTTTAACTGCAACAACTTTAATATACGCTATTGGAGCTGGAATTACCGCGGCTGCTGGCACCAGACTTGCCCTCCAA
+
ADADDHIIHHHHIHHHIGGHHHHIIIIIIIIHIIIIIIIIIIHIIGIIIIIIHIIIIHIIHIIIIIGHHGHIIGHDIIHIIGIIIHEHIIHIFHIIIHIIHIIIIIIIIIIIIIIIIIIIIIHHIIIIIIIIIIHHIHHHHIIIIIHHIHHIIIIIIIIIIHIIIIIHIIIIIIIIIIIGIIIHIIIIIIHHFHIIIIIHIIIIIIIIHIIIIIIHIIIIIIIIIIIIIIIIHIIIIIIIIIIIIHGIGIHHIIIIIIIGGIIIIHHHGIIIHIIIIIIIIIIIIIIHIIIIIIIIIIIIHIIIGIHIIIIIIIIIIGIIIIIIIIHIIIIIIIHHIIIIIIHDDCDD
@HISEQ:969:HM2KJBCX2:2:1102:9965:35775 2:N:0:ACTATGCA
GAGATACAGTTCCCCAACTATCCCTATTAATCATTACGGTGATCCTAGAAACCAACAAAATAGAACCATGCCGTCCTATTCTATTATTCCATGCTAATGTATTCGAGCAAAAATGCCTGCTTTAAACACTCTAATTTTTTCAAGGTAAAGGTCCTGGATCCGCAAGACACCCAATAAAGGACATCAAGTTTCTCCAGAAGGTGAGAAATCAACTGCAACAGTTCATACCCCTTAAGGCATGACCATCACGTCAATCCCGAAATTCAACTACGAGCTTTTTAACTGCAACAACTTTAATATACGCTATTGGAGCTGGAATTACCGCGGCTGCTGGCACCAGACTTGCCCTCCAA
+
<<00D<G111<111110D<1<<111D<1DHH1<D1<C<0<11<1<CHHIG@D<1DGECH1C11<11<<1C1</0/<01<1<F1C1CHC<1<11<11<1<<1<CIHHECCHHHIHD?FHFHF?GEBEDHHIEGCGHEBDCEIIHHHHHHHHCEF<HHEDE<HHEHGIHHHHHHHHHEGHH;IIIIHHEGHHFGHHGHIIHHHFIII<IIHIHIIIIIIIIHHHIIHIHHGIIHIIIIHFHIIIIIIHHHGHHGHDHHIIIHHHGIIIHIIHGIHHGHGHFIIIIIHHHHHIHIIHHFHHCHGIIHHHIIIIIIHIIIGIIIIGIIIIIIIIIIIIIIIIGIIGHIHHIHCDDDD
@HISEQ:969:HM2KJBCX2:2:1102:8446:35970 2:N:0:ACTATGCA
GAGATACAGTTCCCCAACTATCCCTATTAATCATTACGGTGATCCTAGAAACCAACAAAATAGAATCATGCCGTCCTATTTTATTATTCCATGCTAATGTATTCAAGCAAAATGCCTGCTTTAAACACTCTAATTTTTTCAAAGTAAAGGTCCTGGTTCCCCGCGACACCCAATTAAGGGCATTGCGGTTCTCCAGAAGGTGAGAAATTGACTACACCAGTTCATACCCCTTAAGGCACGACCGATGTGTCAATCCCGAAATTCAACTACGAGCTTTTTAACTGCAACAACTTTAATATACGCTATTGGAGCTGGAATTACCGCGGCTGCTGGCACCAGACTTGCCCTCCAA
+
DDDDDIIIIIIIHFIIIIIIHEHGHHIHFIHIIIIIIIIIIIIGIIHIIIIIHIIIIIHHHHHFEHIIIIHHHHHIFHHHHIIIIIIHICHHHHHIIIIIHHIIIHIIIIGIIHIHIGHHHGHIIIHIIHHIIHIIIIIIIHIIHIIIIIHIIHIHIHIIGIIHGHIIIIIIHIHGHIHIHIIIIIIIIHIIHIIIIIIHHHIIIIIIIIHIIHIIIIIIHIIIIIIIHIIIIIIIIIIIIIIIIIIIIHHIHHIIIIIIIIIIIIIIIIIIIIIIIIIIIIIIIIIIIHIHIIIHIIIHIIIIIIIIIGIIIIIIIIIIIIHIIIIIIIIIIIIIIIIIIIIIIIIDDDDD
@HISEQ:969:HM2KJBCX2:2:1102:20183:36591 2:N:0:ACTATGCA
GAGATACAGTTCCCCAACTATCCCTATTAATCATTACGGTGGTCCTAGAAACCAACAAAATAGAACCACAACGTCCTATTCTATTATTCCATGCTAATCTATTCAAGCAATAGCCCGCTTTAAACACTCTAATTTTTTCAAGGTAATGGTCCTGGCTCCCCAACACACCCAATTAAGGACATACTGGTTCACCAGAAGGAAGACCCGACAACAGGACAGTACTCGCCAAAGACGGACCGCCCGGCCAAGTCTAAAATTCAACTACGAGCTTTTTAACTGCAACAACTTTAATATACGCTATTGGAGCTGGAATTACCGCGGCTGCTGGCACCAGACTTGCCCTCCAA
+
DDDDDIIIIIIHIIIIIIIIIIIIIIIIIIIIIIIIIIIIIIIIIIIIIIIIIIIIIIIHIIHHHIHGIIIIIHHHIIHHHIIIGIGHIHIIHGIIIIIIIGHHHIIFHIII1FD>FHEHEHH@HEHHHHHCIHIIHH@GHHHHH?EHHHHHGEDHCFIIHHF6ECEGIHHIHGHHHIIIIIIIIHHHFEGH7E;IIIIIHHHIGIIIIIIHEIIGGIIIHHHHGIIIHIHFDHIIHGIIIIIGIHIHHFGIIIIIIIHIIIHHIIIIIIIIIHHHIIIIIIIIHIIHHHIGIHIIIIIHIHIIIHIIIIIIIIIIIIIIIIIIIIIIIIIIHIHIIIIIIIDDDDD
@HISEQ:969:HM2KJBCX2:2:1102:20449:36867 2:N:0:ACTATGCA
GAGATACAGTTCCCCAACTATCCCTATTAATCATTACGTCAATCCTAGAAACCAACAAAATAGGATCGAACGTCCTATTTCATTATTCCATGCTAATGTATTCAAGCGTTAGCTTGCTTTAAACACTCTAATTTTTTCAAAGTAACAGTCCAAATTCCCCGCAACACCAAATTAATGGCATTACGGCTCATCAGGAAGGAGGAATCAGTGAGACCAGTACATACCAGAGGCATGACCAACCTACTAACCCCGAAATTCAACTACGAGCTTTTTAACTGCAACAACTTTAATATACGCTATTGGAGCTGGAATTACCGCGGCTGCTGGCACCAGACTTGCCCTCCAA
+
ADDDDIIIIIIIIHIHIIIIHIHIIIIIIIIIIIIIIIIIIIIIHHIHIIIIHIIIIHHIIIHEHIIHIHIIIIIIIIHIIIIIIIIHGHIIIHHHHHIHHIIHHHHHIIIHHIIIGHHHHHHHIIIIHIGHHHIHHHIIIIIIHHIHHHHIHHHHHIIHIIIIIHGIHIIIIIIIHGHIHHHIHIIIIIIIIIIIIIIIIHIIHIHHIHEHIIIIIIIIIIIIIIIIIIIIIIIIIIIIHIIHHHEIIIIIIIIHFIIIIIIIIIIIIIIIIIIIIIIIIIIIIIIIIIIIIIIIIIIIHIIIIIIIIIIIIIIIHIIHIIIIIIIIIIHIIIIIIIIIIDDDDD
@HISEQ:969:HM2KJBCX2:2:1102:13159:37396 2:N:0:ACTATGCA
GAGATACAGTTCCCCAACTATCCCTATTAATCATTACGTCGATCCTAGAAACCAACAAAATAGAATCAAACGTCCTATTTCATTATTCCATGCTAATGTATTCAAGCGTGCGCCTGCTTTAAACACTCTAATTTTTTCAAAGTAACAGTCCTGATTCCCCACGACACCAAATTAATGACATCGCGGTTCTTCAGAAGGTAGGAACCAATAATGCCAGTGCGTACCGAGGCACGACCGACAATCTGATCCCGAAATTCAACTACGAGCTTTTTAACTGCAACAACTTTAATATACGCTATTGGAGCTGGAATTACCGCGGCTGCTGGCACCAGACTTGCCCTCCAA
+
DDDDDIIIHHHIIIIHHHIIIIIIIIIIHIIIIIIHIIIIIIIIIHIHIIIIHHIIIIIHIIHIHIIIIHHGIIIHHIIIGHHHIIIHHIIIGHHIIIIIIIIIIIIIHIHIHIIIIIIIHIIIIIIIIIIIIIIIIIIIIIIIIIIIIIIIIIIIIIIIIIIIIIIIIIIIIIIIIIIIHIIIIIIIIIIIIIIIIIIIIIIIIIIHIGIIIIIIIIHIHIIHIIIIIIIIIIIIIIIIIHHHIIIIIIIIIIIIIIIIIIIIIIIIIIIHHIIIIIIIIIIIIIIIIIIIIIIIIIIIIIIIIIIIIIIIIIIIIIIIIIIIIIIIIIIIIIIIIIIIDDDDD
@HISEQ:969:HM2KJBCX2:2:1102:15495:37052 2:N:0:ACTATGCA
GAGATACAGTTCCCCAACTATCCCTATTAATCATTACGGTGGTCCTAGACCAACAAAATAGAACCAACGTCCTATTCTATTATTCCATGCTAATCTATTCAAGCAAAAGCCCGCTTTAAACACTCTAATTTTTTCAAGGTAATGGTCCTGGTTCCCCGACACACCCAATAAAGGGCATACCGGCTCACCAGAAGGATAGACCCGACAGCAGAACAGTACTCGCCAGAGACGGACCGTCCGGTCAGGCCTAAAATTCAACTACGAGCTTTTTAACTGCAACAACTTTAATATACGCTATTGGAGCTGGAATTACCGCGGCTGCTGGCACCAGACTTGCCCTCCAA
+
DDDDDIIIIIIIIHIIIIIIIIIIIIIIIIIIIIIIIHIIIIIIHIIIIIIHHIIIEHHIHHIIIIIIIIIIIIIIIIIIIIIIIIIIIIIICHIHIIIIIHIHHHHIIIIIIIIIIIIIIHIIIIIIIIIIHIIIHIIHIIIIIIIHIIIIIIIIIIIIIIIIIIIIIIIHIIIIIIIIIIIIIIIIIIIIIIIIHIIHIIIIIIIIIIIIIIIIIIIIIIIIIIIIIIIIIIIIIIIIIHIIIIHIIIIIIIIIIIIIIIHIIIIIIIIIIIIIIIIIIIIIIIIIIIIHHHIIIHHHIIIIIIIIIHIIIIIIIIIIIIIIIIIIIIIIIIIIIIIDDDDD
@HISEQ:969:HM2KJBCX2:2:1102:3288:36503 2:N:0:ACTATGCA
GAGATACAGTTCCCCAACTATCCCTATTAATCATTACGGTGATCCTAGAAACCAACGAAATAGAATCAGTCCGTCCTATTTCATTATTCCATGCTAATGTATTCAGACGATAGTCTGCTTTAAACACTCTAATTTTTTCAAAGTAACAGTTCTGATTTCCAACCACACCAAATAAATGGCATGAAAGTTCCTCAGAAGGTAGAGATCCATCTCACCAGTACAGACAATTAAGCCTGACCAATGGGTAGACCCCGAAGTTCAACTACGAGCTTTTTAACTGCAACAACTTCAATATACGCTATTGGAGCTGGAATTACCGCGGCTGCTGGCACCAGACTTGCCCTCCAA
+
@@@BDIIIGCFGGHHEHEG?F@HEFHFHHIIIIHHHEHDEHHHI1GFHFHHHCFHHHEHDE@1CFHHIGHHCGEHHIHH@E<1CHFHE<CHH?C@EHIHHHGHHHEHHEHFHHFGD1CF?DHHHHGEEHHHBD?HHHHHG?HHEHIHIIHHHHGHCHHIG?GHH<HHHEDC7HFEG?@;HHGHHIHGFGCECGEEFFHFHHHIIIHHEC?HGHIIIGHFHHHFHEFGF7H=HHHHIFHEGCEFFDD<IHHIIIIIIHHHEHHFFIIIHG@FHHFEGGHHHHEHFHGE1GHGHIIIHHIGHHHEHIIIIHIHHHHIHDIHIIIHHCEEH@IHIIIHCCHHFIIID@DD@
@HISEQ:969:HM2KJBCX2:2:1102:10698:36549 2:N:0:ACTATGCA
GAGATACAGTTCCCCAACTATCCCTATTAATCATTACGTCAATCCTAGAAACCAACAAAATAGGATCAACGTCCTATTTCATTATTCCATGCTAATGTATTCAAGCGCGAGCCTGCTTTAAACACTCTAATTTTTTCAAAGTAACAGTCCTGATTCCCCGCCACACCAAATGAATGACATGATGGTTCGTCAGAAGGTAGGAACCAGTAACACCAGTACGTACCTAAGGCACGACCAACGTACTGATCCCGAAATTCAACTACGAGCTTTTTAACTGCAACAACTTTAATATACGCTATTGGAGCTGGAATTACCGCGGCTGCTGGCACCAGACTTGCCCTCCAA
+
DDDDDIIIIIIIIIIHIIIHIIIIIIIIIIIIIIIIIIIIHIHIIIIIHIIIIIIIIIIIIIHIHIIIIIIIIIIIIIIIGIIIIIIEHHHHIIIIIIIIIHIIHHIIIIIIIIIIIIIIIHHHHHIIIHHIIIIIIIIIIIIIIIIIIHHHIIIIIIIIIHIHIIIIHIIIIIIIIIIIIIIIIIIIIIIIIIIIIIIHIIIIIIIIIIHIIIIIIIIIIIIIIIIIIIIIIIIIIIIIIIHHIIIIIIIIIIIIIIIIHIIIIIIIIIIIIHIIIIIIIIIIIIIIIIIIIIIIIIHHIIIIIIIIIIIIIIIIIIIIIHIIIIIIIIIIIIIIIIIIDDDDD
@HISEQ:969:HM2KJBCX2:2:1102:10048:37734 2:N:0:ACTATGCA
GAGATACAGTTCCCCAACTATCCCTATTAATCATTACGTCAATCCTAGAAACCAACAAAATAGGATCGAACGTCCTATTTCATTATTCCATGCTAATGTATTCAAGCGTTAGCTTGCTTTAAACACTCTAATTTTTTCAAAGTAACAGTCCAAATTCCCCAAAACACCAAATTAATGGCATTAAGGTTCATCAGGAAGGAGGAATCAGTGAGACCAGTACATACCAGAGGCATGACCAACCTACTAACTCCGAAATTCAACTACGAGCTTTTTAACTGCAACAACTTTAATATACGCTATTGGAGCTGGAATTACCGCGGCTGCTGGCACCAGACTTGCCCTCCAA
+
ADDDDHIHHHICHHIIIGHGHHGCHHIHHIIHHIIIIIIIIHHHHIHHGHGIIGECEHHHGHHHHGHEHIEEHIIIHIGHHFHGEHG@EHII@GHEIIIIIIIIHIIGIIIIIIIIHGIIIIIIHHEIIIHIIIHIHIIHHIIIIIIIHEIIIIHIHHHHIHHGIIIIIIIIIHGIIIIIIIIIII;H;IGIIIIHIIIIHIIIIIIIIIIIIHIIIIIIIIIIHIIIIIIII=IIIHI<IIHHFIIIHIIIIIIIIIIIIIIIIIIIIIIIIIIIIIIIIIIIIHIIIIHIIIIIIIIIIIIIIIIIIIIIIIIIIIIIIIIIIIIIIIIIIIIIIIIIIDDDDD
@HISEQ:969:HM2KJBCX2:2:1102:12457:38300 2:N:0:ACTATGCA
GAGATACAGTTCCCCAACTATCCCTATTAATCATTACGGTGATCCTAGAAACCAACAAAATAGAACCATGCCGTCCTATTCTATTATTCCATGCTAATGTATTCGAGCAAAAATGCCTGCTTTAAACACTCTAATTTTTTCAAGGTAAAGGTCCTGGATCCGCAAGACACCCAATTAAGGACATCAAGTTTCTCCAGAAGGTGAGAAATCAACAGCGACAGTTCATACCCCTTAAGGCATGACCATCACGTCAATCCCGAAATTCAACTACGAGCTTTTTAACTGCAACAACTTTAATATACGCTATTGGAGCTGGAATTACCGCGGCTGCTGGCACCAGACTTGCCCTCCAA
+
DDDCDIHIIHIIIIIIHIHHIIIIIIHIIIIHIIIIIIHIIIIIIIIIIHHIHHIIHIIHIIHHHIIIIIIGIIIIIIHIHHIIHIIIIIIIGHIIIIIIHCGIHHHIIIIIIIIIIIIGIHIHIHIIIIIIHGHHIIIIHIIHIHIIIIIIIIIIIIHHHHHHHEHHIIIIIHIIIHIIIIIIIHHIHIHIIH;IIIHHIIIIHIHHFHIIIIIIIIIIIIHIIIIIIIIIIIIIGIIIIIIHIIIIIHHGIHIIIGHIIIGIIIIIIHIIHIIIIIIIIIIIIGIIIIIIIIIIIIIIHIIHIIIIIIIIIIIIIIIIIHIIHIIIIIIIIIIIIIIIIIIIIIIIDDDDD
@HISEQ:969:HM2KJBCX2:2:1102:16601:38097 2:N:0:ACTATGCA
GAGATACAGTTCCCCAACTATCCCTATTAATCATTACGGTGATCCTAGAAACCAACAAAATAGAACCATGCCGTCCTATTCTATTATTCCATGCTAATGTATTCGAGCAAAATGCCTGCTTTAAACACTCTAATTTTTTCAAGGTAAAGGTCCTGGTTCCACATGACACCCAATTAAGGACATCATGCTTCTCCAGAAGGTGAGAAATCAACTGCGACAGTTCATACCCCTTAAGGCACGACCATCACGTCAATCCCGAAATTCAACTACGAGCTTTTTAACTGCAACAACTTTAATATACGCTATTGGAGCTGGAATTACCGCGGCTGCTGGCACCAGACTTGCCCTCCAA
+
CDDDDIIIIFHHIIIIIIIIIIIIIIIIIIIIIIIIIIIIIIIIIIIIIIIHIIIIIHIIIHHHIIIIIIIIHIIIHHIHHIIIIIIIHIIIIIIHIHIHHHIIIIIIIIIIIIIIIIIIHIIIIIIIIIIIIIIIIIIIIIHHIIIHHIIIIIIIIHHIIIIIIIIHHIHIIIGIIIIIIIIIIIIIIIIIIIIIIIIIHIIIIIHIIIIIIIIIIIIIIIIIIIIIIIIIIIIIIIIIIIIIIIIIIIHIIIIIIIHIIIIIHIIIHIIHIHHHIIIIHIIIIIIIIIIHIIHCIIIIIIIIIIIIIIIIIIIIIIIIIIIIIIIIIIIIIIIIIIIIIIIIIIIDDDDD
@HISEQ:969:HM2KJBCX2:2:1102:4281:38326 2:N:0:ACTATGCA
GAGATACAGTTCCCCAACTATCCCTATTAATCATTACATCGATCCTAGAAACCAACAAAATAGAATCGGATGTCCTATTTCATTATTCCATGCTAATGTATTCAAGCGTGAGCCTGCTTTAAACACTCTAATTTTTTCGAGGTAACAGTCCTAATTCCCCGTGACACCAAATTAATGGCATTACGGTTCTTTAGAAGGTGAGAAATCAATAATATCAGTACATACCAACGGCATGACCGAAACATTGATCCCGAAATTCAACTACGAGCTTTTTAACTGCAACAACTTTAATATACGCTATTGGAGCTGGAATTACCGCGGCTGCTGGCACCAGACTTGCCCT
+
BDDDDIIIIIIIIIIIIIIIHHIHIIIIIIIIIIIIIIIIIIIIIHHIIIIIHHIIIIIHHHHHIIIHIIHHHIIIHIIIIGIIIIIIIIIGIIIHHHIIIIIIIHIHIIIHHHIIIIGIIIIIHHIIIIIHIIIHIIIIIIIIIHEHHIIIIIIIIIHHHHGIIIIIHHIHHIIIIIIIIIIIIIIIIIIIIIIIIHIIIIIIIIIIIIIIIIIIIIIIIIIIIHIIIIIIIHIIIIIIHHIIIIIIIIIIIIIIIIIIIIIHIIIIIIIIIIIHIIIIIIIIHIIIIIIIIHHIIIHIIIIIIIIIIIIIIIIIIIIIIIIIIIIIIIIIIIIIIIDCDDD
@HISEQ:969:HM2KJBCX2:2:1102:16155:38853 2:N:0:ACTATGCA
GAGATACAGTTCCCCAACTATCCCTATTAATCATTACGGTGATCCTAGAAACCAACGAAATAGAATCAGTCCGTCCTATTTCATTATTCCATGCTAATGTATTCGGACGATAGTCTGCTTTAAACACTCTAATTTTTTCAAAGTAACAGTCCTGATTTCCAACCACACCAAATAAATGGCATGAAAGTTCCTCAGAAGGTAGAGATCCATCTCACCAGTGCAGACAATTAAGCCTGACCAATGGGTAGACCCCGAAGTTCAACTACGAGCTTTTTAACTGCAACAACTTTAATATACGCTATTGGAGCTGGAATTACCGCGGCTGCTGGCACCAGACTTGCCCTCCAA
+
DDDDDIHIIIIIIIHIIIHIIIIIIHIIIIIIIIIIIIIIIIIIGHHIIIIIIIIIHHIIIHHHHHIIIIHIGII<HHHHIHHIHIIIIHIIHIHHHIIIIIIIHHIIIHIIIIIIIIHHIIIIHIIIIIIIHIIIIIIIIGIHIIIIIIIIIIIIIIIIHHIIIIIIIIIIIIIHHIIIIIIIIIIIIHIIIIIIIIIIIIIIIHIIIIIHIIIIIIIIIIIIIIIIIIIIIIIIIIIIHIHHHHEIIIIIIIIIHHHIHIIIIIIIIIIIIIIIIIIIIIIIIIIHIIIIIIIHIIIIIHHIIIHIIIIIIIIIIIIIIIIIIIIIIIIIIIIIHIIIIIIDDDDD
@HISEQ:969:HM2KJBCX2:2:1102:9795:38392 2:N:0:ACTATGCA
GAGATACAGTTCCCCAACTATCCCTATTAATCATTACATCGATCCTAGAAACCAACAAAATAGAATCGGATGTCCTATTTCATTATTCCATGCTAATGTATTCAAGCGTGAGCCTGCTTTAAACACTCTAATTTTTTCAAGGTAACAGTCCTAATTCCCCGTGACACCAAATTAATGGCATTACGGTTCTTTAGAAGGTGAGAAATCAATAATATCAGTACATACCAACGGCATGACCGAAACATTGATCCCGAAATTCAACTACGAGCTTTTTAACTGCAACAACTTTAATATACGCTATTGGAGCTGGAATTACCGCGGCTGCTGGCACCAGACTTGCCCTCCAA
+
DDDDDIIHGHIIIIIIIIIIHIIIIIIIIIHIIIIIIIIIIIIIIIIIIIIIIIIIIIIIIIIIIIIHHHIIHHIIIIIIIIHIIHIIIIIIIHHHHIIIHIIIIHGIIIIIIIIIIIHIIIIIHIHIHIIIIIIIIIIIIIIIIIIIHIIIIIIIHIIIIIIIIIIIIIIIIIIIIIIIIIIIIIIIHIIIIIIIIIIIIIIIIIIIIIIIII=IIIIIIIIIIIIIIIIIIIIIIIIIIIIIHGIIIIIIIIIIIIIIIIIIIIIIIIIIIIIIIIIIIIIIIIIIIIIIIIHIIIIIIIIIIIIIIIIIIIIIIIIIIIIIIIIIIIIIIHIIIIIIIIDDDDD
@HISEQ:969:HM2KJBCX2:2:1102:1634:39144 2:N:0:ACTATGCA
GAGATACAGTTCCCCAACTATCCCTATTAATCATTACGGTGATCCTAGAAACCAACAAAATAGAACCATGCCGTCCTATTCTATTATTCCATGCTAATGTATTCGAGCAAAAATGCCTGCTTTAAACACTCTAATTTTTTCAAGGTAAAGGTCCTGGATCCGCAAGACACCCAATAAAGGACATCAAGTTTCTCCAGAAGGTGAGAAATCAACAGTAACAGTTCATACCCCTTAAGGCATGACCATCACGTCAATCCCGAAATTCAACTACGAGCTTTTTAACTGCAACAACTTTAATATACGCTATTGGAGCTGGAATTACCGCGGCTGCTGGCACCAGACTTGCCCTCCAA
+
DDDCDIIIIIIIHIIIIIIIIIIIIIIIIGIIIIIIIIIIIIIIIIIIIIIIHHHIIHIGIIHHHIIIIIIIIEHHIHHIHIIIIIIIIIIHHHIFIHHIIFHIIIIIIIIIIIHIIIIIIIIIIIHIIIIIGIHIIIIIIIIIIIIIIIIIIIIHHIIIIIIIIIIIIHHIIIIIIIIIHIIIIIIHIIIIIIIIIIIIIIIIIIIIIIIIIIIIIIIIHHIIIIHIIIIHHHIIIIIIIIIIIIIIIIHFIIIIIIIIIIIIIIIIHHIIIIIIIIIIIIIIIIIIIIIIIIIIIIIIIIIIIIIIIIIIIIIIIIIIIIIIIIIIIIIIIIIIIIIHGIIIIIIIDDDDD
@HISEQ:969:HM2KJBCX2:2:1102:8915:38743 2:N:0:ACTATGCA
GAGATACAGTTCCCCAACTATCCCTATTAATCATTACGGTGATCCTAGAAACCAACAAAATAGAACCATGCCGTCCTATTCTATTATTCCATGCTAATGTATTCGAGCAAAAATGCCTGCTTTAAACACTCTAATTTTTTCAAGGTAAAGGTCCTGGATCCGCAAGACACCCAATAAAGGACATCAAGTTTCTCCAGAAGGTGAGAAATCAACAGTAACAGTTCATACCCCTTAAGGCATGACCATCACGTCAATCCCGAAATTCAACTACGAGCTTTTTAACTGCAACAACTTTAATATACGCTATTGGAGCTGGAATTACCGCGGCTGCTGGCACCAGACTTGCCCTCCAA
+
DDDDDIIIIIIHIIIIIIIIIIIIIIIIIIIIIIIIIIIIHIIIIIIIIIIIIHIIIIIIIIIIIIIIHHIHIIIIIHIIGHHIIIHIIHIIHHHIHHIHIHFHHIIIIIIIIIHHIIIIHIIIIIIIIIIIIIIIIIIHHIIIIIIIIIIIIIIIIHHHIHIIIIIIIIIIIIIIIIIIIIIIIIIIIIHIIHIIIIIIIIIIIIIIHIIIIIIIIIIIIIIIIIIIIIIIIIIIIIIIIIIIIIIIIIHHIIIIIIIIIIIIIIIIIIIIIIIIIIIIIIIIIIIIIIIIIIIIIIIIHIIIIIIIIIIIIIIIIIIIIIIIIIIIIIIIIIIIIIIIIIIIIIIIDDDDD
@HISEQ:969:HM2KJBCX2:2:1102:7081:38366 2:N:0:ACTATGCA
GAGATACAGTTCCCCAACTATCCCTATTAATCATTACGGTGATCCTAGAAACCAACAAAATAGAACCATGCCGTCCTATTCTATTATTCCATGCTAATGTATTCGAGCAAAATGCCTGCTTTAAACACTCTAATTTTTTCAAGGTAAAGGTCCTGGTTCCACATGACACCCAATTAAGGACATCATGCTTCTCCAGAAGGTGAGAAATCAACTGCGACAGTTCATACCCCTTAAGGCACGACCATCACGTCAATCCCGAAATTCAACTACGAGCTTTTTAACTGCAACAACTTTAATATACGCTATTGGAGCTGGAATTACCGCGGCTGCTGGCACCAGACTTGCCCTCCAA
+
@<<@@CGC<G@1<GC?<CG<<DH111DGHIHI?HHH@<@DHH@C1G11C1<GH@1DGHIECE1FFHHFH1DF<<<CEEGEHHHHH?C<G@FC?G11<<C111IIIIIHHEH@HIHEH?I:EHHB6G@HEHI;ICAEHGHHIEFHEHEGHE<FEE1@GG?D+<G<0<ED@GHEF@HFDHEGHHFHHFGIHHGD?HHGFHEIHGGFFCHHHHEIHEHHHHCF9<HGG@<GCCAD<EH=ECE@CEIIIHCHFGCGECHCEHCHEHFH?IHHHEGGEEEIIHHHHEIIHEHIIIHEG1H@IH@HHEGHHEEHFEHEHEIHGHCDCIHCF@<1C@HFCFHHIHGC@@@EC0FD@DDD
@HISEQ:969:HM2KJBCX2:2:1102:16817:39341 2:N:0:ACTATGCA
GAGATACAGTTCCCCAACTATCCCTATTAATCATTACGGTGATCCTAGAAACCAACAAAATAGAACCATGCCGTCCTATTCTATTATTCCATGCTAATGTATTCGAGCAAAAATGCCTGCTTTAAACACTCTAATTTTTTCAAGGTAAAGGTCCTGGATCCGCAAGACACCCAATTAAGGACATCAAGTTTCTCCAGAAGGTGAGAAATCAACAGCGACAGTTCATACCCCTTAAGGCATGACCATCACGTCAATCCCGAAATTCAACTACGAGCTTTTTAACTGCAACAACTTTAATATACGCTATTGGAGCTGGAATTACCGCGGCTGCTGGCACCAGACTTGCCCTCCAA
+
ADADAHHII1<GHIIHIIIIHHIHIIIIHIGHIIGHIHHHIIHFH@FHIIIHHIIIIIIHIIGHHIEEFHHHC0CE0GHHHHHEHFHHHHIHHEGGH?CGHEEIHHHHIIIIHIIHHIHIIIIIHHIIIIIIHHGHHGIIIIIIIHHHHIIIIIIIIHIIIIIIIIIIIIIIIEIIHIIIIIIIIIHIIIHIHIIIIIIIIIIIIIIIIIIHHHIIIHIHIIIIIHIIHIIIIIIIIIIIIIIIIIIHIHGDHIIIIIIIIIIIHHGHHHIHCIIIIIIIHIIIIIIIIHHIIIIFIIHHGIIIIIIIIIIIIIIIIIIIIIHIIIHIIIIIHIIIIIIIIIIIIIIIDDDDD
@HISEQ:969:HM2KJBCX2:2:1102:15759:39572 2:N:0:ACTATGCA
GAGATACAGTTCCCCAACTATCCCTATTAATCATTACGTCAATCCTAGAAACCAACAAAATAGGATCAAACGTCCTATTTCATTATTCCATGCTAATGTATTCAAGCGTTAGCCTGCTTTAAACACTCTAATTTTTTCAAAGTAACAGTCCTGTTTCCCTGCAACACCAAATTAATGACATTACAGTTCTTCAAGAAGGAGGAACCAGTAAAGCCAGTACATACCAGAGGCACGACCAACTTACTAATCCCGAAATTCAACTACGAGCTTTTTAACTGCAACAACTTTAATATACGCTATTGGAGCTGGAATTACCGCGGCTGCTGGCACCAGACTTGCCCTCCAA
+
DADDDIIIIHIIEHHIIIIIIIIHIIIIIIIIIHHHIIHHIIIHIIIGHHIIHHIICHHHHIHHHIIIIIIHHFIIIHIIIIIIIIIIGEHIIIIGHHHIHHHHIIIIIIIIHHHIHIIHIHIIIIIIIIHIIIIIIIIIHIIIIHIIIIIIIHHIIIHIIIIIIHIIHHHHIIHIHIIIHIIIIIHHIHHHIIIGHIIIHIHHHIIIIHIIHIHIIIIIIIIIIIIIIIIIHIIHIIHHHHIHGHHHHGIIIHIIIIIIIIIIIIGIHIIIHIHIIIIIIIIIIHHIIGIIHIIIIIHHHIHIIHIIIIIIIIIIIIIIIIIIIIHIIIIIIIIHIIIIIDDDDD
@HISEQ:969:HM2KJBCX2:2:1102:18266:39937 2:N:0:ACTATGCA
GAGATACAGTTCCCCAACTATCCCTATTAATCATTACGTCGATCCTAGAAACCAACAAAATAGGTTCGATCGTCCTATTTCGTTATTCCATGCTAATGTATTCAAGCGCGAGCCTGCTTTAAGCACTCTAATTTTTTCAAAGTAACAGTCCTGTTTCCCCGCAACAACAAATTAATGCCATCACGGTTCTACAAGAAGGAGGGACCAGTGAGGCCAGTGCATACCAGTGGCACGACCAACCTACTGGCCCCGAAATTCAACTACGAGCTTTTTAACTGCAACAACTTTAATATACGCTATTGGAGCCGGAATTACCGCGGCTGCTGGCACCAGACTTGCCCTCCAA
+
DDDDDHIHIEHHIH?1EHIIHIHIIIHICEHIIIIHHHIIGIIGHIGIGHHEGFIICHHHIIFCHGHHHFGHIEEDFHCEHHIGECHEHHH?HHHFHHHHHEHIHFHHHIIIHIHGGCHGHHHGEFHEGHIIIIIIGFHIIHHIHHHIIIIIGIIIDHDIGHIHGIHHHIHHHIIIIHHFDIIIHHDHHHHGIIHGHFEHEIHIIIHEIIHHG?IHIIHGIHIIHHEGHIHHHGIHIHIIIHHHHHIIIHGHIIIHGCHHIIIIIIIIIIIHIHIIHGHIIIIHHEIHHHHHEHHEHIIIHIIIIIIHIIIIIIIHHHIIGIHHIIIIIIIIIHEHIIIIIDDDDD
@HISEQ:969:HM2KJBCX2:2:1102:6251:40390 2:N:0:ACTATGCA
GAGATACAGTTCCCCAACTATCCCTATTAATCATTACGGTGATTCAGAAACCAACAAAACAGGACCACCGTCCTATTTTATTATTCCATGCTAATGTATTCAGACGTAAGCCTGCTTTGAACACTCTAATTTTTTCAAGGTAAAGGTCCTGGTTTCCCACCACGCTAAATTAATAACATGATGGTTCCCCAGAAGGTAGAAATTCCACACGCCAGTACAGACTATTGCCCGACCAACGGTAGAACCCCGAAATTCAACTACGAGCTTTTTAACTGCAACAACTTTAATATACGCTATTGGAGCTGGAATTACCGCGGCTGCTGGCACCAGACTTGCCCTCCAA
+
@DADBHHEEEHEHIIFHIIIIHIH?HHHFFHGHHHIHHIHEHHIIIIHHIHHIGIIFHHCHH1DGH?FED<CCHCHG@FCHHHFH?FC?HHECIIGHFHGIHHEHEG@HGHHHHHFHFHEHFHHCDEHF@FHHIHIIHHHHHECIHHFHHHHGB1IHHHDGDHGIHIHF@HIHHIIIIHIHHHHHHHIIIIIHGHHFHIHHIIHIIH?HI2IEHHIHHHHIIIIHHDFIHHHIIIIHFFGD:?CCHDIIFIIHIIIIECDGC@IGIIIIIIHHIIIIIIHFHHIHIHHEHIHHIIIHIIIIIHIHHHGEIHIIIHHHHIHIIHGIHHEEHFHHHG<HIDCDDD
@HISEQ:969:HM2KJBCX2:2:1102:16891:40270 2:N:0:ACTATGCA
GAGATACAGTTCCCCAACTATCCCTATTAATCATTACGGTGATCCTAGAAACCAACAAAATAGAACCATGCCGTCCTATTCTATTATTCCATGCTAATGTATTCGAGCAAAAATGCCTGCTTTAAACACTCTAATTTTTTCAAGGTAAAGGTCCTGGATCCGCAAGACACCCAATAAAGGACATCAAGTTTCTCCAGAAGGTGAGAAATCAACAGTAACAGTTCATACCCCTTAAGGCATGACCATCACGTCAATCCCGAAATTCAACTACGAGCTTTTTAACTGCAACAACTTTAATATACGCTATTGGAGCTGGAATTACCGCGGCTGCTGGCACCAGACTTGCCCTCCAA
+
DDDDCHHIIEHIIIIIHIIIHIHIIIIIIHIIIHIIIIIIIIIIHGHHHIIIIIIIGIIIIIHIIIIIIHIHIHHIIIIHIHHIIHIHHHII?GHFHHHCGHHIIIIIIIIIIIIIIIHIIIIIIIIIGIIIHIIIIIIIIIIIIIIIIIIIIIIIIIIIIIIIIIHIIIIIIIIIIIIIIIIIIIIIIIHIIHIIIIIIIIIIIIIIIIIIIIIIIHIGIIIIIHGIIIIIIIIIIIIIIIIIIIHHIIHFIIIIIIIIIIIIIIIIHIIIIIIIIIIIIHIIIIIIIIIIIIIIIIIHHIIIIIIIIIIIIIIIIIIIIIIIIIIIIIIIIIIIIIIIIIIIIIIHDDDDD
@HISEQ:969:HM2KJBCX2:2:1102:17649:40670 2:N:0:ACTATGCA
GAGATACAGTTCCCCAACTATCCCTATTAATCATTACGTCGATCCTAGAAACCAACAAAATAGAATCAAACGTCCTATTTCGTTATTCCATGCTAATGTATTCAAGCGTGAGCCTGCTTTAAACACTCTAATTTTTTCAAAGTAACAGTCCTGATTCCCCAAGACACCAAATTAATGACATCATGGTTCGTCAGAAGGTAGGAATCAATAATACCAGTACGTACAATAGCACGACCAATAAATTGATCCCGAAATTCAACTACGAGCTTTTTAACTGCAACAACTTTAATATACGCTATTGGAGCTGGAATTACCGCGGCTGCTGGCACCAGACTTGCCCTCCAA
+
DDDDDIIII@FHHIIIIIIIIIIIIGIIIIIIIIIIIIIIGHHIIHIIIIIIIIIIIIIIIIHEHIIIIIHIIIIIIIIIIIIIIIIIIIIIIIIIIHIIIIIHIHHHIIIIIIIIIHIIIIIIIIIIIIIIIIIHIIIIFHIIIIIIIIIIIIIIIIIIIIHHIGIIIIIIIIIIIIIIIIIIIIIHIIIIIIIIIIHHIIIIIHIIIIIIIIIIIIIIIIIIIIIIIIIIIIIIIIIIIIIHIIIIIIIIIIIIIIIIIIIIIIIIIIIIIIIIIIIIHIIIIIIIIIIIIIIIIIIIIIIIIIIIIIIIIIIIIIIIIIIIIIIIIIIIIIIIIIIIDDDDD
@HISEQ:969:HM2KJBCX2:2:1102:3275:41295 2:N:0:ACTATGCA
GAGATACAGTTCCCCAACTATCCCTATTAATCATTACGGTGATCCTAGAAACCAACGAAATAGAATCAGTCCGTCCTATTTCATTATTCCATGCTAATGTATTCAGACGTTAGCCTGCTTTAAACACTCTAATTTTTTCAAAGTAACAGTCCTGATTTCCCATCACACCAAATAAATGGCATGAAAGTTCCTCAGAAGGTAGAGATTCATCTCACCAGTGCAGACAATTAAGCCTGACCAATGGGTGAACCCCGAAGTTCAACTACGAGCTTTTTAACTGCAACAACTTTAATATACGCTATTGGAGCTGGAATTACCGCGGCTGCTGGCACCAGACTTGCCCTCCAA
+
BDDDDIIIIIIGIIHIHHIIIFHIIIIIEHHIIIIEEHFHHHIIIIHIHHIIIIIIIIIHHIIGIIIIGHIHII?HIIGHHIIIIIIIIIIIHGIIHIIHHHGHHIIIHIIIIIIIGIHHHHIIHIHHIIIHIHIIIIIHIHIIIIIIIIIHIHHIIIHHIIIIIHIIIIIIIIIIIIIIII;IIIIIIIIIIIIIIIIIIIIIIIIIIIIIIII;IIIIIIIIIIIIIIIIIIIIIIIIIII=IIHIIHIIIIIIIIIIIIHIIIIIIIIIIIIIHIIIIIIIIIIIIIIIHIIIIIIIIIIIIIIIIIIIIIIIIIIIIIHIIIIIIIIIIIIIIIIIIIIDDDDD
@HISEQ:969:HM2KJBCX2:2:1102:13539:41615 2:N:0:ACTATGCA
GAGATACAGTTCCCCAACTATCCCTATTAATCATTACGTCGATCCTAGAAACCAACAAAATAGGATTAACGTCCTATTTCATTATTCCATGCTAATGTATTCAAGCGTTAGCCTGCTTTAAACACTCTAATTTTTTCAAAGTAACAGTCCTGATTTCTCGCAACACCAAATTAATGACATCACGGTTCGTCAAGAAGGAGGAATCAGTAAAGCCAACAGTACATACCGAAGGCATGACCAACTTACTAACCCCGAAATTCAACTACGAGCTTTTTAGTTGCAACAACTTTAATATACCCTATTGGAGCTGGAATTACCGCGGCTGCTGGCACCAGACTTGCCCTCCAA
+
DDDDDIIIIDGEHIIIIIIIIIEHIIIIIIIIIIIIIIIIIIIIIIIIHHIIIIIIIIHIIIIIIIIIIHIHGHIIIIIIIIIIIIIIIIIIHI?GHIIIIIIIIHIIIIHIIHIIIIIIIIIIIIIIIIIIIIIIIIIIHIIIIIHIGIIIIIIIIHHIIIIIIIIIIHHHIIIIIIIIIIIIIIHIIIIIIIHH#HHHIIHHIIIIIIIIIIIIIHIIIIIIIIIIIIIIIIIIIIIIIIIIIHHIIIIIIIIIIHIIIIGIHIIIIIIIIIHIIIIIIIIIIIIIIIIIIIIHHIIIIIIIIIIIIIIIIIIIIIIIIIIIIIIIIIIIIIIIIIIIIIIDDDDD
@HISEQ:969:HM2KJBCX2:2:1102:14170:42309 2:N:0:ACTATGCA
GAGATACAGTTCCCCAACTATCCCTATTAATCATTACGGTGATCCTAGAAACCAACAAAATAGAACCATGCCGTCCTATTCTATTATTCCATGCTAATGTATTCGAGCAAAAATGCCTGCTTTAAACACTCTAATTTTTTCAAGGTAAAGGTCCTGGATCCGCAAGACACCCAATAAAGGACATCAAGTTTCTCCAGAAGGTGAGAAATCAACAGTAACAGTTCATACCCCTTAAGGCATGACCGTCACGTCAATCCCGAAATTCAACTACGAGCTTTTTAACTGCAACAACTTTAATATACGCTATTGGAGCTGGAATTACCGCGGCTGCTGGCACCAGACTTGCCCTCCAA
+
DDDDDIIIIIIIIIIIIHIIHIIIIIIIIIIIIIIHIHHIIIHHHIIIIIIIIIIIHIIIIIHIIIHIIHHFHIIGHHIIIIIIIIIHHHIIICHGHIIHH@GHEHEGIHHHIIIIIIIHIIIHHHHIHIIIIFIIGIIIIIIIIIIIIIIHHIIIIHIIIIIIIIIIIIIIIIIIIIIIIIIIIIIIIHHIIIIIIHHIIIHIIIIIIIIIIIIIIIIIHIIIIIIIIIIIIIIIIIII;IIIHIIIIHHDIIIIIIIIIIIIIHHHIHHIHIIIIIIIIHIIIIIIHHIIIIIIIIIIHIIIIIIIIIIIIIIIIIIIIIIIIIIIIIIIIIIIIIIIIIIIIIIGDDDDB
@HISEQ:969:HM2KJBCX2:2:1102:8140:42517 2:N:0:ACTATGCA
GAGATACAGTTCCCCAACTATCCCTATTAATCATTACCTCGACTCCGAAAGCCAACGAAATAGAACCGAGATCCTATTCCATTATTCCATGCACAAGTGTTCAGGCTGTAGCGCCTGCTTTGAGCACTCCAATTTTTTCAAAGTAAACGTGCTGGCCACACATGGCACTCGATTAAGAGAACCATGCACGAACCAACAAAATCGTCCGGGCAAACAGTAGACACCGCAAGGTGCACCGCTCGCCCGAAACCGAGATCCAACTACGAGCTTTTTAACCGCAACAACGTTAATATACGCTATTGGAGCTGGAATTACCGCGGCTGTTGGCACCAGACTTGCCCTCCAA
+
DDDDDIIIIHHHIHIIIIIIIGIIIIIIIIIIIIIIIIFIIIIIIIHIIHHHIIIIIIIGIIHIIIIIGIIIIIIIIIHHIIIIIIIFHIHIHIIHIIIIIHIIIIIIIIIIIIIIIIIIIIIIIIIIIHHHIIHIIIIIIIIIIIIIIIIIIIHIIIIIIIIIHIIIIIIIIIIIIHHIIIIIIIIIIIIIIIIIIIIIIIIIHIIIIIIIIIIIIIIIIIIIIIIIIIIIIIHIIIIIIIIHHIIIIIIIIIIIIIIIIIHIIIIIIIIIIIIIIIIIIIIHIIIIIIIIIIIIIIIIIIIIIIIIIIIIIIIIIIIIIIIIIIIIIIIIIHIIIIIIIDDDDD
@HISEQ:969:HM2KJBCX2:2:1102:3898:42963 2:N:0:ACTATGCA
GAGATACAGTTCCCCCAACTATCCCTATTAATCATTACGTTGATCCTAGAAACCAACAAAATAGAATCGAACGTCCTATTTCATTATTCCATGCTAATGTATTCAAGCGCGTGCCTGCTTTAAACACTCTAATTTTTTCAAAGTAACAGTCCTGACTCCCCACAACATCAAATTAATGACATCATGATTCATCAGAAGGGAGAAATCAATGACATTAGTACGTACCGAAGGCACGACCGACGTATTGATCCCGAAATTCAACTACGAGCTTTTTAACTGCAACAACTTTAATATACGCTATTGGAGCTGGAATTACCGCGGCTGCTGGCACCAGACTTGCCCTCCAA
+
DDBDDIIHGHIIIGHIHIIIIIEEEHIIIHIIFHHHIIIIHIIII?HHEHIHHC?@EHHHGHIEEGII??HHDHGHHHHIIEHEHFHII?C@11<DHIIHHIHHHHIHHIIHHHFHEGHHIIGHHHHHHHIIIIHHHHFHIIIIHHHHHHHIHHHIHIEEGHFFHIIHIIIIHHIIHHIIIIIIIIIIIIIHIIIIIIIIIIIIIGIIIIHFFHCIIIIIH<IHIHHEIHIIIIIIII>HHH9GGF<IIIIIIIIIIIHIIIIHHHHHIIHFIHIIIIIIIIIIIIHIIIIIHIIIIIIIIIIIIIIIIIIHIIHHIIIIIIIIHIIIIIIIIIIIIIIIIICCDDD
@HISEQ:969:HM2KJBCX2:2:1102:18497:43110 2:N:0:ACTATGCA
GAGATACAGTTCCCCAACTATCCCTATTAATCATTACATCGATCCTAGAAACCAACAAAATAGAATCGGATGTCCTATTTCATTATTCCATGCTAATGTATTCAAGCGTGAGCCTGCTTTAAACACTCTAATTTTTTCAAGGTAACAGTCCTAATTCCCCGTGACACCAAATTAATGGCATTACGGTTCTTTAGAAGGTGAGAAATCAATAATATCAGTACATACCAACGGCATGACCGAAACATTGATCCCGAAATTCAACTACGAGCTTTTTAACTGCAACAACTTTAATATACGCTATTGGAGCTGGAATTACCGCGGCTGCTGGCACCAGACTTGCCCTCCAA
+
DBDDDIIIIIIIIIIIHIIIIIIIIIIIIIIIIIIIIIIIIIIIIIIIIIIIIIIIIIIII?@HHIIHIIIIIHIIIIIIHIIIIIIIIIIIGIIIIIIIIIIIIIIIIIIIIIIIIIIIIIIIHIIIIIIIIIIGIIIIIIIIIIIIIIIIIIIIIHIIIIIIIIIIIIIIIIIIIIIIIIIIIIIIIIIHIIIIIIIIIIIIIIIHIIIIIIIIIIIIIHIIIIIIIIIIIIIIIIIIIIIIIHIIIIIIIIIIIIIIIIIIIIIIIIIIIIIIIIIIIIIIIIIIIIIIIIIHIIIIHHIIIIIIIIIIIIIIIIIIIIIIIIIIIIIIIIIIIIIIIIDDDDD
@HISEQ:969:HM2KJBCX2:2:1102:2184:43480 2:N:0:ACTATGCA
GAGATACAGTTCCCCAACTATCCCTATTAATCATTACGTCAATCCTAGAAACCAACAAAATAGGATCAAACGTCCTATTTCATTATTCCATGCTAATGTATTCAAGCGTTAGCCTGCTTTAAACACTCTAATTTTTTCAAAGTAACAGTCCTGTTTCCCTGCAACACCAAATTAATGACATTACAGTTCTTCAAGAAGGAGGAACCAGTAAAGCCAGTACATACCAGAGGCACGACCAACTTACTAATCCCGAAATTCAACTACGAGCTTTTTAACTGCAACAACTTTAATATACGCTATTGGAGCTGGAATTACCGCGGCTGCTGGCACCAGACTTGCCCTCCAA
+
DDDDDIIIHHHHIHHGIHHFHI?FHIEEGEECFHIEGEEFHHGHHIIIGHIIHHIIIIH?GHFHFEE1F@GCFEHHIHHGHHHEFHFH1CCF@CGCIIHHHIIHHCHIIIIIHIHHHIIHIIBEHHIIIHHHHHIHFGIHHIIIIHHIIIGHHFHEECIIHIGHHIHHIHHHHHHIIIIIIHIIIIIHFHHGIIIHFH;IIIHHEHHEGIIIHHDIHIIHGIIIIHFEHHIHHHHIIIHHHIIIHGHHIIIIIIHHHIHHHEIIIHIIIIIIHHEIIIIIIIIIHFFEHFHHDIIIIHHHFIHGIIIHIIIIIIIIIGIIIIIIIIIIIIIIIIIIIIIIHDDDDD
@HISEQ:969:HM2KJBCX2:2:1102:8086:43021 2:N:0:ACTATGCA
GAGATACAGTTCCCAACTATCCCTATTAATCATTACGTCAATCCTAGAAACCAACAAAATAGGATCAACGTCCTATTTCATTATTCCATGCTAATGTATTCAAGCGCGAGCCTGCTTTAAACACTCTAATTTTTTCAAAGTAACAGTCCTGATTCCCCACCACACCAAATTAATGACATGATGGTTCGTCAGAAGGTAGAAATCAGTAACACCAGTACGTACCGAAGGCACGACCAGCGTACTAATCCCGAAATTCAACTACGAGCTTTTTAACTGCAACAACTTTAATATACGCTATTGGAGCTGGAATTACCGCGGCTGCTGGCACCAGACTTGCCCTCCAA
+
@D?@@FCECG@GCHHHHFHIC@GHFGHHIHFIGHIFHCHIIIHHIGGHIIEGFHHIGEFHEEEH@CGHHHHIHIIHGHHHEEHHGCF@FH1CHHHGIHHHEHIIHHCFHHEIIHEHHEHHHHIIHFFHGIHHHGFHIIIHHHHHHEEEHIHHE=DCHHGHEDGIIHHEGIHHHHGHGHHIIIIIIIIHHGIHIIIIHIIIIIHEIFIHHIIGGHGHFIIHHHEH@EGAGHIIIIIHHIIIIHFIIIIHCHHHDEIHIIIIHIHHGIIIIHHHHGIIIGHHIHHHIGF?HDIIHHHHIHHIIIGGIIIIHIIIGIIDHIIHIIIHHIIIHIHIHGIIHIH@D@@D
@HISEQ:969:HM2KJBCX2:2:1102:16805:43233 2:N:0:ACTATGCA
GAGATACAGTTCCCCAACTATCCCTATTAATCATTACGTTGATTCTAGAAACCAACAAAAATAGAATCTAACGTCCTATTTCATTATTCCATGCTAATGTATTCAAGCGCGTGCCTGCTTTAAACACTCTAATTTTTTCAAAGTAACATCCTGACTCCCCACAACATCAAATTAATGACATCATGATTCATCAGAAGGGAGAAATCAATGACATTAGTACGTACCAAAGGCACGACCGACGTATTGATCCCGAAATTCAACTACGAGCTTTTTAACTGCAACAACTTTAATATACGCTATTGGAGCTGGAATTACCGCGGCTGCTGGCACCAGACTTGCCCTCCAA
+
DDDCDIIIIIIIHIIIIIIIIIIHHIGGHHHIIIIIIIIIIIIEHIIIIIIIIIIIIGIIIIIIIIHHIIIIIIHIIFCHIIHIIIHIIIIIIIIIIIHIIIIHHIIIIHIIIIIIIIHIIIHHHIIIIIHIIIIIIHIIIIHIIIIIHIIIGIIIIIIIIIIIIIHHIIIIIIIIIIIHIIIIIIIHIIIIHIHIIIIIIIIIIIIIIHHHHHIIIIIIIIHIIIIIIHIHIIIIIIIIHHHFDHHIIIIIIIIIIIIIIHHIIHIIIIIIIIIIIIIHHHHHIIIIIIHFHHIIIIIIIIIIIIIIIIIIIIIIIIIIIIIIIIIIIIIIIIIIIIIIIDDDDD
@HISEQ:969:HM2KJBCX2:2:1102:6541:44237 2:N:0:ACTATGCA
GAGATACAGTTCCCCAACTATCCCTATTAATCATTACGGTGATCCTAGAAACCAACAAAATAGAACCATGCCGTCCTATTTTATTATTCCATGCTAATCTATTCAAGCACTAGCCTGCTTTAAGCACTCTAATTTTTTCAAGGTAATAGCTCTGCTTCCCCGGCGCACCAACTGAATGGCATACCGGTTATTCAGAAGGTAGGAACCCATCACCCCGGTACGGACCGTAAAGCCCGACCGACGGACAGACCCCGAAATTCAACTACGAGCTTTTTAACTGCAACAACTTTAATATACGCTATTGGAGCTGGAATTACCGCGGCTGCTGGCACCAGACTTGCCCTCCAA
+
@?DD@FHCF1<CHCFHCC@FHHHIIGHHCCHHHEFGEEHHCCHIIGHHGFIIIHEHE11D1<1DHHIFE1F?<0<FG1C?C<<1FCEHC1<@11F111IHIIHIHH?FFHHGIHIIIHGHHHHHHHIHHHIIIIIHHEFHHIHEIIIIIIGIIIHIHIIIHHIIIIHHEHHHHHGHHI;IIIHHIIIIIIIIIIIIIHHHHIIIIIIHGDECIIIIIIIIHFGIIIIIGHIIIIIHIIIIIIHGIHFGIIIHIIIIIIIIIIIIIIIIIIIIIIIIIIIIIIIIIHIIIIIIGHIIIIIIIIIIIIIIIIIIIIIIIIIIIIHIIIIIIIIIIIIHIIIIIIIDDCDC
@HISEQ:969:HM2KJBCX2:2:1102:12552:43917 2:N:0:ACTATGCA
GAGATACAGTTCCCCAACTATCCCTATTAATCATTACGTCGATCCTAGAAACCAACAAAATAGAATCAAACGTCCTATTTCATTATTCCATGCTAATGTATTCAAGCGCGAGCTTGCTTTAAACACTCTAATTTTTTCAAAGTAACAGTCCTGATTTCCCATGACACCAAATTAATGACATCGTGGTTCGTCAGAAGGGAGAAACCAATAATGCTAGTACGTACAAAGTACGACCGACATATTAGTCCCGAAATTCAACTACGAGCTTTTTAACTGCAACAACTTTAATATACGCTATTGGAGCTGGAATTACCGCGGCTGCTGGCACCAGACTTGCCCTCCAA
+
DD@DDCHHI<FHH?CHIFHEGGHHFHHIIIICHEEEE@GHHHH@H1DHIIIGFIEHHFHHIEEHI?GHIHE@<CC@GHHIIHI?FHHHHHCGHEIHIHHHHGGIIGHHHEHHIHHHHHHGFHIIIIHHHHFHHIIHGEHCGHIHGHIHIHEHIIHIIIIIIIIIHIIHIIIFGIIIIIIGIIIII;IIFIIIIIIHIIIIIIIHHIIIIGHIIIIHIIHIIIHIIIHIIIIIIIIIIIIIIIHIIIIIIGIIIIIIIIIIIHIIIIIIGIIIHIIIIIIIIIIIIHIIIIHIIIIIIIIIIIIIIIIIIIHIIIIIIIIIIIIIIIIIIIIIIIIIIIIDDDDD
@HISEQ:969:HM2KJBCX2:2:1102:14589:44355 2:N:0:ACTATGCA
GAGATACAGTTCCCCAACTATCCCTATTAATCATTACGGTGATCCTAGAAACCAACAAAATAGAACCATGCCGTCCTATTCTATTATTCCATGCTAATGTATTCGAGCAAAATGCCTGCTTTAAACACTCTAATTTTTTCAAGGTAAAGGTCCTGGTTCCACATGACACCCAATTAAGGACATCATGCTTCTCCAGAAGGTGAGAAATCAACTGCGACAGTTCATACCCCTTAAGGCACGACCATCACGTCAATCCCGAAATTCAACTACGAGCTTTTTAACTGCAACAACTTTAATATACGCTATTGGAGCTGGAATTACCGCGGCTGCTGGCACCAGACTTGCCCTCCAA
+
DDCDDIHIHHEHGHIGIIIHIHHIICHIIIIIIIIHIIIIIGHHFFHHHIIHIGHIIE?HIHHFHIIIH1CCEGHHHIEHIIIIIIIIGIIHHHIEGEHHIHIHIIHIIIIIHHIHIHHHFHHIHGHHIIIIIIIIIIIIIIIHIHHIHIGHIIHHIHHHIIIIIHIIHFHIIIIIIIIIIIIIHIHGIHIIIIIIIIIIIHIIIHHIIIIIIIIIIIIIIIHHIIIIIIIIIIIIIIIIIIIIIIIIIHGIHIIIIIIHIIIIIIIHHIIIIIHIIIIIIIIIIIIIIIIIIHG?IIIHIIIHIIIIIIIIIIIIIIIIIIIIIIIIIIIIIIIIIIIIIIIIIIIDDDDD
@HISEQ:969:HM2KJBCX2:2:1102:4600:45109 2:N:0:ACTATGCA
GAGATACAGTTCCCAACTATCCCTATTAATCATTACGGTGGTCCTAGAAACCAACAAAATAGAACCACAACGTCCTATTCTATTATTCCATGCTAATCTATTCAAGCAATAGCCCGCTTTAAACACTCTAATTTTTTCAAGGTAATGGTCCTGGCTCCCCAACACACCCAATAAAGGACATGCTGGCTCACCAGAAGGAAGACCCGACAGCAGACAGTACTCGCCAAAGACGGACCGCCCGGCCAGGCCTAAAATTCAACTACGAGCTTTTTAACTGCAACAACTTTAATATACGCTATTGGAGCTGGAATTACCGCGGCTGCTGGCACCAGACTTGCCCTCCAA
+
DDDCDIIIHHIGIIIIIIIGIIIIIIIIIIIIIIIIIIIIIIIIIIIIHIIIIIIIHIHIHIGIIHHIIHDHHHHII@GHIIIIHIIIHIIIIFHIIIIIHHHHIIIIIIIIIIIHIIIIIIHIIIIIHIHIIIIIIHHGIIIHIIIIIIIIIIHIIIIIHHIIIIIIHIIIIHIHIIIIIHIIIIIIIIHIIIHIIIIIIIIIHIIIIIIGIIIIIIIIIIIIIIIIHGIIIIIIIIIIIIIHIIIIHIIIIIIIIIIIIHIIIIIIIIIIIIIIIIIIIIIIIIIIIGIIIIIIIHIIIIIIIIIIIIIIIIHIIIIIIIIIIIIIIIIIIIIIIHIIDDDDD
@HISEQ:969:HM2KJBCX2:2:1102:18870:45223 2:N:0:ACTATGCA
GAGATACAGTTCCCCAACTATCCCTATTAATCATTACTCCAGTTGCTAAAAAACCAACAAAATAGAACCGAAGTCCTACGGTGTTATCCCATGCTAATAGTATTCACGGCGTAAGCCTGCTTTGAACACTCTAATTTTTTCAAAGTAAAGGTGATCAAGAGTCGGATGATCTCCAACCAACCCAGAGTAAACCAGGTGAGCTGAAGGTCCGCAAATGACCACAGAAGCTGACACGCTCTTCAACACTATCATCCCATAAGAGACGTAGGCCAAGGAGCGTAATGTCAGGAAATCCAACTACGAGCTTTTTAACTGCAACAACTTTAATATACGCTACTGGAGCTGGAATTACCGCGGCTGCTGGCACCAGACTTGCCCTCCAA
+
DDDDDIIIIIIIIIIIIIIIIIIIIIIIIIIIIIIIIIIIIIIIIIIIIIIIIIIIHIIIIIIIIIIIIIHIHHIIHIIIHHIIHIIEHHIIH?EHHFHHHDFFHHHIGIHIIIIHHHIIHIHIGHHHHHFIHIIIIHIIIIIIIHIIIIIHHIIIIIHIHCIIIIIIIHIHIIIHHHIIIHHIGIIGIIIIIIIIIIIIIIHIHIIHIIIIIIIIIIIIIIIIIIIIIIIIIIIIIIIIIIIIIIIHHHIIIIIIIIIIIIIIIIIIIIIIIIIIIIIIHDIIHIIIIIIIIIIIIIIIIIIIIIIIIIHHIIIIIIIIIIIIIIIIIIIIIIIIIIIIIIIIIIIIIIIIIIIIIIIIIIIIHIIIIIIIIIIIIIDDDDD
@HISEQ:969:HM2KJBCX2:2:1102:4829:46141 2:N:0:ACTATGCA
GAGATACAGTTCCCCAACTATCCCTATTAATCATTACGTCGATCCTAGAAACCAACAAAATAGAATCAAACGTCCTATTTCGTTATTCCATGCTAATGTATTCAAGCGTGAGCCTGCTTTAAACACTCTAATTTTTTCAAAGTAACAGTCCTGATTCCCCAAGACACCAAATTAATGACATCATGGTTCGTCAGAAGGTAGGAATCAATAATACCAGTACGTACAATAGCACGACCAATAAATTGATCCCGAAATTCAACTACGAGCTTTTTAACTGCAACAACTTTAATATACGCTATTGGAGCTGGAATTACCGCGGCTGCTGGCACCAGACTTGCCCTCCAA
+
DDDDDIIHIHIIIIIHIIHIIIIHIIIIHIIIIIIIIHIIIIIIIIIIIIIIIHIHHIIIIIIIIIIHIGHIIIIIIIFHIIHHHIIGHIIIIIIIIIHIIIGIIIIIHHHGIIIIIIIIIIIHIIHIIIIIHHHIHIIIIIIIIIIIIIIIIIIIIHHIIIIIIIHIIIIIIIIIHIIIIIIIIIIHIIIIIIIIIIIIIIIIIIIIIIIIIIIIIIIIIIIIIIIIIIIIIIIIIIIIIIIIIIIIIIIIIIIIIIIIIIIIIIIIIIIIIIIIIIIIIIIIIIIIIIIIIIIIIIIIIIIIIIIIIIIIIIIIIIIIIIIIIIIIIIHIIIIIIIIIDDDDD
@HISEQ:969:HM2KJBCX2:2:1102:14322:46135 2:N:0:ACTATGCA
GAGATACAGTTCCCCAACTATCCCTATTAATCATTACGTCAATCCTAGAAACCAACAAAATAGGATCGAACGTCCTATTTCATTATTCCATGCTAATGTATTCAAGCGTTAGCCTGCTTTAAACACTCTAATTTTTTCAAAGTAACAGTCCTGTTTCCCTGCAACACCAAATTAATGACATTACAGTTCTTCAAGAAGGAGGAATCAGTAAAGCCAGTACACACCATTGGCACGACCAACCTACTGACCCCGAAATTCAACTACGAGCTTTTTAACTGCAACAACTTTAATATACGCTATTGGAGCTGGAATTACCGCGGCTGCTGGCACCAGACTTGCCCTCCAA
+
BDCDDIIIIHIIHHHIIIIIHIIIIIIIIIIIIIIIIIIIIIIIIIIIIIIHIIIIHIIIIIHHHIIHIIIHIIIIIIIIHGIIIIIHHIHHIIIIHHIIHHHHIIHHIIIIHIIHIIIIIIHIIIIIIIIIIIIHIIIIIIIIIHGIHGHIIHIIGIIIIIIIHIHIIHIIIIIIIIIHHIIIIIIIIIIIIIIHIIIIIIIIIIIIIIIHIIIIIHIIIIIIIIIIIIHIIHGHIIHIHHGHIIIIIIIIIIIIIIIIIIIIIHIIIIIIIIIIIIIIIIIIIIIIIIIIIIIIIIIIIIIIIIIIIIIIIIIIIIIIIIIIIIIIIIIIIHIIIIIIIDDDDD
@HISEQ:969:HM2KJBCX2:2:1102:19368:47757 2:N:0:ACTATGCA
GAGATACAGTTCCCCAACTATCCCTATTAATCATTACGTCGATCCTAGAAACCAACAAAATAGGATCAAACGTCCTATTTCATTATTCCATGCTAATGTATTCAAGCGTTAGCCTGCTTTAAACACTCTAATTTTTTCAAAGTAACAGTCCTGTTTCCCTGCAACACCAAATTAATGACATTACAGTTCTTCAAGAAGGAGGAACCAGTAAAGCCAGTGCATACCAGAGGCACGACCAACCTACTAATCCCGAAATTCAACTACGAGCTTTTTAACTGCAACAACTTTAATATACGCTATTGGAGCTGGAATTACCGCGGCTGCTGGCACCAGACTTGCCCTCCAA
+
CDDDDIIIIHHIIIIIIIIIIIHHIIIIIIIIIIIIIIIIIHIIHIIIIIIHIIIIIIIIIIIHHIIIIIIIIIHIIIHIIIIIIIIGGIIIIIIIIHIIIHIIIIIIIIIIIIIIIIIIIIIIIIIIIIIIIIIIIIIIIIIIIIIIIIIIIIIIIIIIIIIIIIIIIIIIIIIIIHHIIIIHIIIIIIIIIIIIIIIIIIIIIIIIIIHIIIIIIIIIIIIIIIIIIIIIIIIIIIIIIIHHGIIIIIIIIIIIIIIIIIHIIIIHIIIIIIIIIIIIIIIIIIIIIIIIIIIIIIIIIIIIIIIIIIIIIIIIIIIIIIIIIIIIIIIIIIIIIIIIIDDDDD
@HISEQ:969:HM2KJBCX2:2:1102:3672:47800 2:N:0:ACTATGCA
GAGATACAGTTCCCCAACTATCCCTATTAATCATTACGGTGATCCTAGAAACCAACAAAATAGAACCATGCCGTCCTATTCTATTATTCCATGCTAATGTATTCGAGCAAAAATGCCTGCTTTAAACACTCTAATTTTTTCAAGGTAAAGGTCCTGGATCCGCAAGACACCCAATTAAGGACATCAAGTTTCTCCAGAAGGTGAGAAATCAACAGCGACAGTTCATACCCCTTAAGGCATGACCATCACGTCAATCCCGAAATTCAACTACGAGCTTTTTAACTGCAACAACTTTAATATACGCTATTGGAGCTGGAATTACCGCGGCTGCTGGCACCAGACTTGCCCTCCAA
+
DADADIFHHIIHIIIIIIIIIIIHIIIIIIIIIIIIIICFEHIIIIIIIIIIIIIIHIIHIIHHHGHCHHGHHEHCHIIH1FFHHHHH1DHGHHHHIIEGHCEHHFHIIIHHHHIIFHHHHEEHFHHH@GEHHHIIIHHIHIHHFIHHFHHIHIIHHHIGIIHHHEHIIIIIHHHEIHHHHEIIIIIGIHEI;IIIIIHHHGHIIIHHHIIIIIIHHHHH?FIHHIHGIIIFIIGGIGIIIIIIHHFHHF1CHHGIIIIIIIIIIIHIIIIIIIIIIIIIIIIIIIIIIIHIIIIIHIIIHIIIIIIIIIIIIIIIIIIIIHIIIIIIIIIIIIIIIIIIIIIIIIIIDDDDD
@HISEQ:969:HM2KJBCX2:2:1102:7959:48951 2:N:0:ACTATGCA
GAGATACAGTTCCCCAACTATCCCTATTAATCATTACATCGATCCTAGAAACCAACAAAATAGAATCGGATGTCCTATTTCATTATTCCATGCTAATGTATTCAAGCGTGAGCCTGCTTTAAACACTCTAATTTTTTCAAGGTAACAGTCCTAATTCCCCGTGACACCAAATTAATGGCATTACGGTTCTTTAGAAGGTGAGAAATCAATAGTATCAGTACATACCAACGGCATGACCGAAACATTGATTCCGAAATTCAACTACGAGCTTTTTAACTGCAACAACTTTAATATACGCTATTGGAGCTGGAATTACCGCGGCTGCTGGCACCAGACTTGCCCTCCAA
+
DDDDDIIIHIIIIHIIHIIIIIIGIIIIIIHIIIIIIIIIIIIIIIHHIIIHHHIIHHIIIIGIIIIIIIIIIHHIEFHHIIIIIIIHHCFHHIGHHGIIIHIIIIIIIIIIIHIIIIIHHFGHIIIIHIHHHHHIIIIIIIIIHIHIIIIHIIIIHIIIIIIIIIHIIHIIIIIIIIHIIIIHIIIIHHIIIIIHIIHIIHHIIIIIIIIIIIIIIIIIIIIIIIIIIIIIIIIIIIIIIIIIHGIIIIIIIIIIIIIIIIIIIIHIIIIIIIIHIIIIIIIIIIIIIIIIIIIIIIIIIIIIIIIIIIIIIIIIIIIIIIIIIHIIIIIIIIIIIIIHIGDDDDD
@HISEQ:969:HM2KJBCX2:2:1102:11022:49035 2:N:0:ACTATGCA
GAGATACAGTTCCCCAACTATCCCTATTAATCATTACCTCATGCTCCGAAAACCAACAAAATAGAACTGAGGTCCTATTCCATTATTCCATGCACCACTATTCAGGCTGAGACGCCTGCTTTGAGCACTCTAATTTTTTCAAAGTAAAAGTTCCAGCCACTCTAGACACTCAGTGAAGAGCACCTAGAGCGAACTAGACATTGTGTAGGACAGGAGAACAGTACAGCCCATCGGGAGACCGTTCGTCCACGTCCGCTGATCCAACTACGGGCGTTTTAACTGCAACAACTTTAATATATGCTATTGGAGCTGGAATTACCGCGGCTGCTGGCACCAGACTTGCCC
+
CDDDDHIHEHIIIIIIIIIIIIIIIIIIIIIIIIIIIHIHHHIHIGHEHIIHIHIIGHHIGHIHCEHIIHHHHHEHHIIHFHFDGEEHCHCGHHIIEHGHHIIHEHHHIHHHDEHHIIIHIIHIHIIIHIIIIIIIHIIHIIIIIIGIIIHIIIIIHIHFIHHIFHHIHHHIHIIIIIIIHIIIIIIIIIIIIHHIIIIIIHIHHIHEHIHHIIIHIHHIIIIIIIIIHIIII=HHIHIIHHDCHHHHIIIIIIIIIHHHIHHGIHEHGIIIHIIIIIIHHEIIHHEIIIIHIHGIHHHIHIIIIIIHGIHHHIIIIIIIIHIIIIIIHIHIIHIIIIHHDDADD
@HISEQ:969:HM2KJBCX2:2:1102:2948:49963 2:N:0:ACTATGCA
GAGATACAGTTCCCCAACTATCCCTATTAATCATTACGTCAATCCTAGAAACCAACAAAATAGGATCAACGTCCTATTTCATTATTCCATGCTAATGTATTCAAGCGCGAGCCTGCTTTAAACACTCTAATTTTTTCAAAGTAACAGTCCTGATTCCCCGCCACACCAAATTAATGACATGATGGTTCGTCAGAAGGTAGGAATCAGTAACACCAGTACGTACCGAAGGCACGACCAACGTACTAATCCCGAAATTCAACTACGAGCTTTTTAACTGCAACAACTTTAATATACGCTATTGGAGCTGGAATTACCGCGGCTGCTGGCACCAGACTTGCCCTCCAA
+
DDDDDIIIIIIHIIIIIIIIIIIIIIIIIIIIIIIIIHHIIIIIIIIIIIIIIIIIIIIHIIIIIIIIIIGEHIIIIIIIIIIIIIIIIIIIHIIIHHIIIIIIIIIIIIIGIIIHHIHIHHIIHIHIIIIIIIIIIIIHHIIIHIIIIHHGGHIIIIIIIIIIIIIIIIIIIIIHHIIIIIIIIIIIIHIIIIIIIIIIIIIIIIIIIIIIIIIIIIIIIIIIIIIIIIIIIIIIIIIIIIHHIIIIIIIIIIIIIIIIIHIIIIIIIIIIIIIIIIIIIIIIIIIIIIIIIIIIIIHHIIIIIIIIIIIIIIIIIIIIIIIIIIIIIIIIIIIIIIIIDDDDD
@HISEQ:969:HM2KJBCX2:2:1102:17901:49749 2:N:0:ACTATGCA
GAGATACAGTTCCCCAACTATCCCTATTAATCATTACGGTGATCCTAGAAACCAACGAAATAGAATCAGTCCGTCCTATTTCATTATTCCATGCTAATGTATTCAGACGATAGTCTGCTTTAAACACTCTAATTTTTTCAAAGTAACAGTCCTGATTTCCAACCACACCAAATAAATGGCATGAAAGTTCCTCAGAAGGTAGAGATCCATCTCACCAGTGCAGACAATTAAGCCTGACCAATGGGTAGACCCCGAAGTTCAACTACGAGCTTTTTAACTGCAACAACTTTAATATACGCTATTGGAGCTGGAATTACCGCGGCTGCTGGCACCAGACTTGCCC
+
DDDADEHHEGHIHGFCH=GHIEHHHHHIHFHEEHHHIC0FEH1<DHIEHHHHEEEHH10<CGHHHHHCFHIIHFHHHHHCHHHEHHHHIIICHHIGHHHHIIHHHHHIIIIHIIEIIIHIHIIHIIEFIIHHHIHIHHHHHDHIIHHIHGIIGIIHHHHHIIIIHEHHGHHHEHHIIIIIIIIIIIIIIIIIIIIIIIIIIIIIIIIIIIIIIIHHIIHHGIIIIIHIIIHIIHIIIIIIIIIIIIIGIIIIIIHIHIIIIIIIIIIIIIIHIIIIHIIIIIIIIHHHGIIIIIIHIIIIIIIIIIIIIHIIIIIIIIIIIHHHIIIIIIHHIIIIIIADDDD
@HISEQ:969:HM2KJBCX2:2:1102:1557:49834 2:N:0:ACTATGCA
GAGATACAGTTCCCCAACTATCCCTATTAATCATTACGTCGATCCTAGAAACCAACAAAATAGAATCAAACGTCCTATTTCATTATTCCATGCTAATGTATTCAAGCGTGCGCCTGCTTTAAACACTCTAATTTTTTCAAAGTAACAGTCCTGATTCCCCACGACACCAAATTAATGACATCGTAGTTCTTCAGAAGGTAGGAACCAATAATGCCAGTGTGTACCGAAGCACGACCGACAATTTGATCCCGAAATTCAACTACGAGCTTTTTAACTGCAACAACTTTAATATACGCTATTGGAGCTGGAATTACCGCGGCTGCTGGCACCAGACTTGCCCTCCAA
+
DDDDDIIIIHIIIIIIHIHIIIIIIIIIIIIIIIIIIIIIIIIIIIIHIIHIIGIIIHIFHIHHIHIIIIIIIGHIIHIGHIIIHHIICHHHHHIHIHIIIIIIIIIIIIGIIIIHIIIIIIIIIIIHIIIIIIIIIIHIIIIIIIIIIIIIIIIIIIIIIIIIIIIIIIIIIIHIIIIIIIIIIIIIIIIIIIIIIIIIIIIIIHIIIHIIIIIHIIIIIIIIIHIIIIIIIIIIIIIIIHGFIIIIIHIIIIIIIIIIIIIIHIIIIIIIIHIIIIIIIIHIIIIIIIIIIIIIIHHHIIIIIIIIIIIHIIIIHIIIIIIIIIIIIIIIIIIIIIIIDDDDD
@HISEQ:969:HM2KJBCX2:2:1102:17829:50338 2:N:0:ACTATGCA
GAGATACAGTTCCCCAACTATCCCTATTAATCATTACGTCAATCCTAGAAACTAACAAAATAGAATCAAACGTCCTATTTTATTATTCCATGCTAATGTATTCAAGCGTAAGCCTGTTTTAAACACTCTAATTTTTTCAAAGTAACAGTCCTGATTCCCCACGACACCAAATTAATGACATCGCAGTTCTTCAGAAGGGAGGAACTAATAATACCAGTGCGTACCAAAGCACAACTGACAATTTGATCCCAAAATTTAACTACGAGCTTTTTAACTGTAACAACTTTAATATACACTATTGGAGCTAGAATTACTACAGCTGCTAGCACCAGACTTGCCCTCCAA
+
DDDADIHFHHHHHHIIIIIGH@GHHIIHCGHGFHHCHHHHGHHFCHHHHIIIFDGEHHHIIIGIIGEH1C1CEF=HGCCHHFFHHIHCDCFGHCFHHHIIHHIHHEHHIHH@1GIHHIHHHIIIHIHHHIHCHHIIHHHHHHHFGCFHCHHFHHHHIHHHIIHHEHHHIHHHIHFHGHHGHHHIHHG?HGHIIIHIIIHGGHIHHFHGFIHHIIHIIHHHIHIHII=HIHIIIIIIIIIHHCHCHIIIIIIGIIIIHGIIIIHIHHHHIIIIIIHHIHIIHIIIIIIIIHEIIIIIIIIIHIIIHHGHIIHHHHIIIIIIIIIHHHIIIIIIIIIIIIIIDDDCD
@HISEQ:969:HM2KJBCX2:2:1102:15209:50671 2:N:0:ACTATGCA
GAGATACAGTTCCCCAACTATCCCTATTAATCATTACGTCAATCCTAGAAACCAACAAAATAGGTTTGAACGTCCTATTTCATTATTCCATGCTAATGTATTCAAGCGTTAGCCTGCTTTAAACACTCTAATTTTTTCAAAGTAACAGTCCTGTTTCCCTGCAACACCAAATTAATGGCATTACAGTTCTTCAGAAAGGAGGAATCAGCGAAACCAGTTCATACCAGTGGCACGACCAACCCGCTGACCCCGAAATTCAACTACGAGCTTTTTAACTGCAACAACTTTAATATACGCTATTGGAGCTGGAATTACCGCGGCTGCTGGCACCAGACTTGCCCTCCAA
+
DDDD?HHHHHIIIGGHIHIHIIIGIIIIIIIHIIHIIIHIIIGIHIIIHIIIIICHHHIHIIHHFHIGIIHHCHHIIGEHEHHIIHIHHIHGFHHIIIHIIIGHEHGEHHHFHIIHHHHHG@1@BEHHGHFGGFCHDFHHFHIIHHHIGIHIHHHHHEIIIIHHGEGHHHHGIHHHHIIIIIIIIIIIEFFHHGHEHHHHHHEHHIIGEHHEFIHHC<HEEHEIIHEHEHHIHHHHGIIHHDHHFHHHHGEHHIIHEHHHHGIHHHCIIIHEHHHIHIIIIIIHHHGIIIIIIIIIIIIHHHGFCHIHIGIHHIGIHECHIHHIIHGEGHFH@HHGIDIHHDAACD
@HISEQ:969:HM2KJBCX2:2:1102:18823:49913 2:N:0:ACTATGCA
GAGATACAGTTCCCCAACTATCCCTATTAATCATTACGGTGATCCTAGAAACCAACGAAATAGAATCAGTCCGTCCTATTTCATTATTCCATGCTAATGTATTCAGACGTTAGCCTGCTTTAAACACTCTAATTTTTTCAAAGTAACAGTCCTGATTTCCAATCACACCAAATTAATGACATGAAAGTTCCTCAGAAGGTAGAGATTTATCTCACCAGTACAGACAATTAAGCCTGACCAATGGGTAAACCCCGAAGTTCAACTACGAGCTTTTTAACTGCAACAACTTTAATATACGCTATTGGAGCTGGAATTACCGCGGCTGCTGGCACCAGACTTGCCCTCCAA
+
DCDDDIIIIIIIIIIIIIIIIIIIIIIIHIIIIIHIIIIIIHIIIIIIIIIIHIIIIFHHHHIHIIIHIIIHGHHHIIIIFHIIIIIIHIHIHHIGGIIIHGHHIIIIIIIIIHIIIIIIIIIIIIIIIIIIIIIIIIIIIIIHIIIIIIHIHIIIIIIHIIHIIIIIIIIIIIIIIHIIIIIIIIIIIIIIHIIIIIIHIIIIIIIHHIIIIIIIIIIIIIIIIIIIIIIIIIIIIIIIIIIHHHHIIIIIIIIIIIIIIIIIIIIIIIIIIIIIIIIIIIIIIIHHHHIHIIIIIIIIIIIIIIIIIIIIIIIIIIIIIIIIIIIIIIIIIIIIIIIIIIIDDDDD
@HISEQ:969:HM2KJBCX2:2:1102:10361:50949 2:N:0:ACTATGCA
GAGATACAGTTCCCCAACTATCCCTATTAATCATTACGTCAACCCTAGAAACCAACAAAATAGGATCAAACGTCCTATTTTATTATTCCATGCTAATGTATTCAAGCGTTAGCCTGCTTTAAACACTCTAATTTTTTCAAAGTAACAGTCCTGTTTCCCCGCAACACCAAATTAATGGCATCACGGTTCTTCAAGAAGGAGGAATCAGCGAGGCCAGTGCATACCATTGGCACGACCAACCTGCTGACCCCGAAATTCAACTACGAGCTTTTTAACTGCAACAACTTTAATATACGCTATTGGAGCTGGAATTACCGCGGCTGCTGGCACCAGACTTGCCCTCCAA
+
DDDDDIIIIIIIHIIIIIIIIIIIIIIIIIIIIIIIIIIIIIIIIIHIIIIIHIIIIIIIIIIIIIIIIIGIHHIIIIHIIIIIIIIIIIIIIIIIIIIHIHIIIIIIIIIIIIIIIIIIHIHIIIIHIIIHHIHIIHIIIIHIIHIHHHHIHHHHIIIIIIIIIHHIIIHHHIIIIIIHHHHIIIIIIIHIIIIIIIIIHIIHIIIIIIHIIIIIIIIIIIIIIIIIIIIIIIIIIHHIIIIHGIHIGIIIIIIIIIIIIIIIIIIIIIIIIIIIHIIIIIIIIIIIIIIIIIIIIIIIIIIIIIIIIIIIHIIIIIIIIIIIIIIHHIIIIIIIIIIIIDDDDD
@HISEQ:969:HM2KJBCX2:2:1102:14528:51706 2:N:0:ACTATGCA
GAGATACAGTTCCCCAACTATCCCTATTAATCATTACGTCAATCCTAGAAACCAACAAAATAGGATCGAACGTCCTATTTCATTATTCCATGCTAATGTATTCAAGCGTTAGCCTGCTTTAAACACTCTAATTTTTTCAAAGTAACAGTCCTGTTTCCCTGCAACACCAAATTAATGACATTACAGTTCTTCAAGAAGGAGGAATCAGTAAAGCCAGTACATACCATAGGCACGACCAACCTACTGACCCCGAAATTCAACTACGAGCTTTTTAACTGCAACAACTTTAATATACGCTATTGGAGCTGGAATTACCGCGGCTGCTGGCACCAGACTTGCCCTCCAA
+
DDDDDHIIIEHIIIIIIIIIIIIIIIIIIIIIIIIIIIIIIIIIIIIIIIIIHIIIIIIIIIHHHIIHHGEHIIGIIIHIIIIIIIGIIIIIHIIIIIHIHIIIIIIIIHIIIIIIIIIIIGIIHIIIHIIIIIHIIIIHHHIIIIHIIHIIIIIIIIIIIIIIIIIIIIIIIIHIIIIIIIIIIIIGIHIIHIIIIIIIIIIIIIIIIIIIIHIIIIIIIIIHIHIIHHIIIIIIIIIIIIIHH<IHIIIIIHIIIIIIIIIIHIIIIIIIIIIIIIIIIIIIIIIHIIIIIIIIIIIHHIIIIIIIIIIIIIIIIIIIIIIIIIIIIIIIIIIIIIIIIDDDDD
@HISEQ:969:HM2KJBCX2:2:1102:14853:51239 2:N:0:ACTATGCA
GAGATACAGTTCCCCAACTATCCTTATTAATCATTACATCGATCCTAGAAACCAACAAAATAGAATCGGATGTCCTATTTCATTATTCCATGCTAATGTATTCAAGCGTGAGCCTGCTTTAAACACTCTAATTTTTTCAAGGTAACAGTCCTAATTCCCCGTGACACCAAATTAATGGCATTACGGTTCTTTAGAAGGTGAGAAATCAATAATATCAGTACATACCAACGGCATGACCGATACATTGATCCCGAAATTCAACTACGAGCTTTTTAACTGCAACAACTTTAATATACGCTATTGGAGCTGGAATTACCGCGGCTGCTGGCACCAGACTTGCCCT
+
<B??DGE@@1DFECECEEG@CGIIIH?@1FEHGH1C@?@1<CF1<<F?CFECEFFHG?GEHE1F1<G?=0CC1<@FH@@E1<FHHHIIFH1<FHHHH@GHICEG@1DHGHHHHHI$GHHHHIEHHGFCCHGGHFFCH?HEHIHHICHEFHIHHFFFIHGCD@EHGC?HF?GGHHHHG0HCEHHEGEEFIIHIHGHGCHDHHHGDHFHIIHGGFEH:<EHHGH<GH0GHDGEFDDACHCFFC<@EHFCC/FGHHF<11F?GCGC<<CEEIHEG?HGDEEHIHHEHGD<1@FCCEIHHFHGCE@?HEHFD1EIHHHEHECDCFHHEHEEHHFGHEFEGCC00@?D
@HISEQ:969:HM2KJBCX2:2:1102:3612:51532 2:N:0:ACTATGCA
GAGATACAGTTCCCCAACTATCCTTATTAATCATTACGGCTCTCCTAGAAACCAACAAAATAGGAGCGCCGTCCTATTCCATTATTCCATGCTAATGTATTCGAGCAAAGGCCTGCTTTGAACACTCTAATTTTTTCAAAGTAAAAGTCCTGCTTCCCAAAACACGCCCAGCGAAGGGCATGCCGTTCCGCAGAAGGAAAGGCCCGGCCGAGCCAGTGCACGCGGTGAGGCGGACCGGTCAGCCAGGCCCAAGGTTCAACTACGAGCTTTTTAACTGCAACAACTTTAATATACGCTATTGGAGCTGGAATTACCGCGGCTGCTGGCACAGACTTGCCCTCCAA
+
ADDD@E@GG<FGH?1<E=G<<111<<<FE@F@HHIICEC/C=DC@?CHHGH?@CF01@FFIE<?G?1<//<<//<11<<1<@GCH?111<CC@CG@1EF6<1D61@EHFDF9?FHHFHEGEGF1GHCHHIHEIIHGEHHCFHHGAEIGHGHEGHB=4EIHGA?EDH8CCC/HIIIHFHHHEIIIHH?DE<@HCHIIIIHIHE?</IHHDCEIIIIHHHCHGHHHHEIHHFIFDECIFHHHGFEIIGIHAIHFIIHIHHEEHCHEGIHEIHIIIIIGHIIIIHHGD<HIIIHEEHEHEHIHFEHIHIIIIIIIIIHIHHGIIIHEIHHHHEHHGIIIIHIDADDD
@HISEQ:969:HM2KJBCX2:2:1102:10946:50493 2:N:0:ACTATGCA
GAGATACAGTTCCCCAACTATCCCTATTAATCATTACGTCGATCCTAGAAACCAACAAAATAGGGTCAAACGTCCTATTTCATTATTCCATGCTAATGTATTCAAGCGTGTGCCTGCTTTAAACACTCTAATTTTTTCAAAGTAACAGTCCTGATTCCCCATGACACCAAATTAATGACATCACAGTTCGTCAGAAGGTAGAAATCAATAATACCAGTGCATACCAGAGGCACGACCAATATATTGATCCCGAAATTCAACTACGAGCTTTTTAACTGCAACAACTTTAATATACGCTATTGGAGCTGGAATTACCGCGGCTGCTGGCACCAGACTTGCCCTCCAA
+
DDDDDIIIIIIIIIIIIIIIIIIIIIIIIIIIIIIIIIIIIIIIIIIIIIIIIIIIIIHHIIIIHIHHIHIIIIIIIIIIIIHHIIIIIIIIGIIHIIIIIHHIIGIIIIIIIIIHIHIIIIIIIIIIIIIIIIIIIIIIIIIIIIIIIIIIIIIIIIIIHIIIIIIIIIIIHIIIIIHIIIIIIIIIIIIIIIIIIIIHIIIIIIIIIIIIIIIIIIIIIHIIIIIIIIIIIIIIIIIIIIIHGIIIIIIIIIIIHIIIIIHHHIIIIIIIIIHIIIIIIIIIIHHHHIIIIIIIIIIIIIIIIIIIIIIIIIIIIIIIIIIIIIIIIIIIIIIIIIIIIDDDDD
@HISEQ:969:HM2KJBCX2:2:1102:17698:51777 2:N:0:ACTATGCA
GAGATACAGTTCCCCAACTATCCCTATTAATCATTACGTCGATCCTAGAAACCAACAAAATAGAATCAAACGTCCTATTTCATTATTCCATGCTAATGTATTCAAGCGTGCGCCTGCTTTAAACACTCTAATTTTTTCAAAGTAACAGTCCTGATTCCCCACGACACCAAATTAATGACATCGCGGTTCTTCAGAAGGTAGGAACCGATAATGCCAGTACGTACCGAAGCACGACCAACAATTCGATCCCGAAATTCAACTACGAGCTTTTTAACTGCAACAACTTTAATATACGCTATTGGAGCTGGAATTACCGCGGCTGCTGGCACCAGACTTGCCCTCCAA
+
DDCDCHIHHHIIIIIIIIIIIFIIIIIIIHIIIIIHIHHIIIIIIIIIIIIHHIHIHIIIIGEHHHHHIIGHHIHIIIIIIIIIIGEHIHGEHHIHHHHHEGIIIIHIIIIGIIHIIIIIHHHIIIIIIIHDHHHIIIIIIIIHIIIIIIIIIHHHIIHHHIIIHIIHIIHHHIIIIIIIHIIIIIIIIIIIIIIIHIIIIIIIIIIIIHII<IIIIIIIIIHIIIIIIIIIIHHIIIIIIIHGIIIIIIIIIIIIHIIIIIIIHIIIIIIHHIIIIIIIIIHHIIHIIIIIIIIIIIIIIIIIIIIIIIIIIIIIIIIIIIIIIIIIIIIIIIIIIIIIDDDDD
@HISEQ:969:HM2KJBCX2:2:1102:15622:52418 2:N:0:ACTATGCA
GAGATACAGTTCCCCAACTATCCCTATTAATCATTACATCGATCCTAGAAACCAACAAAATAGAATCGGATGTCCTATTTCATTATTCCATGCTAATGTATTCAAGCGTGAGCCTGCTTTAAACACTCTAATTTTTTCAAGGTAACAGTCCTAATTCCCCGTGACACCAAATTAATGGCATTACGGTTCTTTAGAAGGTGAGAAATCAATAATATCAGTACATACCAACGGCATGACCGAAACATTGATCCCGAAATTCAACTACGAGCTTTTTAACTGCAACAACTTTAATATACGCTATTGGAGCTGGAATTACCGCGGCTGCTGGCACCAGACTTGCCCTCCAA
+
DDDDDIIIIGHIIIIIIIIIIIHIIIIIIIIIIIHIIIIIIIIIIIIIIIIHHIIIIIIIIIIIIIIGIIIGHIHHIIIIGHIIIIIIIIHHFHHIIIHHHHIIIIIIHIIIHIIIIIIIIIIIIIIIIIIIIHIIIIIHGIIIIIIIIIIHIIIIIHIIIIHIIIIHIIIIHIIIIHHIIIIIHEIIIIIII;IIIIIHIIIIIHHHIIIIIIIIIIIIIIIHGIIIIIIIIIIIIIIIIIIIHHIIIIIIIIIIIIIIIIIIIIIIIIIIIIIIIIIIIIIIIIIIIIIIIIHIIIIIIIIIIIIIIIIIIIIIIIIIIIIIIIIIIIIIIIIIIIIIIIDDDDD
@HISEQ:969:HM2KJBCX2:2:1102:3843:52675 2:N:0:ACTATGCA
GAGATACAGTTCCCCAACTATCCCTATTAATCATTACGTCAATCCTAGAAACCAACAAAATAGGATCAAACGTCCTATTTCATTATTCCATGCTAATGTATTCAAGCGTTAGCCTGCTTTAAACACTCTAATTTTTTCAAAGTAACAGTCCTGTTTCCCTGCAACACCAAATTAATGACATTACAGTTCTTCAAGAAGGAGGAACCAGTAAAGCCAGTACATACCAGAGGCACGACCAACCTACTAATCCCGAAATTCAACTACGAGCTTTTTAACTGCAACAACTTTAATATACGCTATTGGAGCTGGAATTACCGCGGCTGCTGGCACCAGACTTGCCCTCCAA
+
ADDCDIIGIHHHHIHIHIIIGHFHHIIIIIIIIIIIHFHIIIIIIHIIIIIHHHIHIIIIHIHFHIIGHHHIHHIHHHIIHIHGHHHHHHHHEEGHIIIIIIIIIIIHHIIIIIHEHHIIHHHHIIIIHHIIIIIIHIHHHIIIIIIIHIIIIIIIGHIIIIIIIIIIIIIHHIII:IIHIIIHIIIIIIIIIIIIIIIIIIIHGIIIIIIIIHIIIIIIIHIIIIIIIIIIIIIIIIHIIIHHGIHHIIIIIIIIIIIIIIIIIIIIIIIIIIIIIIIIIIIIIIHHIIHIIIIHIIIIIIIIIIIIIIIIIIIIIIIIIIIIIIIIIIIIIIIIIIIIIDDDDD
@HISEQ:969:HM2KJBCX2:2:1102:11563:52968 2:N:0:ACTATGCA
GAGATACAGTTCCCCAACTATCCTATTAATCATTACGTCAATCCTAGAAACCAACAAAATAGGATCAACGTCCTATTTCATTATTCCATGCTAATGTATTCAAGCGCGAGCCTGCTTTAAACACTCTAATTTTTTCAAAGTAACAGTCCTGATTCCCCACCACACCAAATTAATGACATGATGGTTCGTCAGAAGGTAGAAATCAGTAACACCAGTACGTACCGAAGGCACGACCAGCGTACTAATCCCGAAATTCAACTACGAGCTTTTTAACTGCAACAACTTTAATATACGCTATTGGAGCTGGAATTACCGCGGCTGCTGGCACCAGACTTGCCCTCCAA
+
<D@B@GHHDDEGH1CFEHEE1<FGE@HEGCFHIIFC<<FHH@GGF?F@HHIGHHFH@CHHE11F?FCHHHC<@CGC1FGGGHIICE@C1DE1F<HHFHFFHCCFEHDHIHHEEHHH16BD@HIHHEHIHHHHI?AFHHHFEHHHFHHGFHGFE1HHHB1E@C;<CGHH@H@HGDC<<<FFEHH5</=HGCEIHEGH?IHEHD<HHGFH<DF@HHIHCGHGFEGFFG@@CCC0<<CHCCGCCGDFE/?DGCC@FCHCC<CCH@F<?EEFF<<1<<FFHCHHFC@CC<C@GC<DCCFCEGEEGCGC?IH@HHDHHECDIIHHC<@EF1HHH@F<C@@HIHF00@D<
@HISEQ:969:HM2KJBCX2:2:1102:3595:50881 2:N:0:ACTATGCA
GAGATACAGTTCCCCAACTATCCCTATTAATCATTACGTCGATCCTAGAAACCAACAAAATAGAATCAAACGTCCTATTTCGTTATTCCATGCTAATGTATTCAAGCGTGAGCCTGCTTTAAACACTCTAATTTTTTCAAAGTAACAGTCCTGATTCCCCATGACACCAAATTAATGACATCATGGTTCGTCAGAAGGTAGGAATCAATAATACCAGTACGTACAATAGCACGACCAATAAATTGATCCCGAAATTCAACTACGAGCTTTTTAACTGCAACAACTTTAATATACGCTATTGGAGCTGGAATTACCGCGGCTGCTGGCACCAGACTTGCCCTCCAA
+
DDDDDIHHHHIIIIIIIIIIGIIIIIIIIIHHHIIIIIIIIHIIIIIIIIIIIIGIIIIIIIIIIIGIIIHIGEG=HHIIIIHIIIIEEHFHGHHHIIIIIIIIIIHHIIIHIIHIIIIIIHHHIIIIIIIIIIHIIHIIHIIIIHHIIIIIHIIIIIGIIIHIIIIIIIHIIIIIIIIIIIIIGIIIIIIIIIIIIIIIHHIIIIIIIIIIIIIIIIIIIIIIIIIHIIIIIIIIIIIIIIHH<IIIIIIIIIIIIIIIIIIIIIIIIIIIIIIIIIIIIIIIIIIIIIIIIIIIIIIHIIIIIIIIIIIIIIIIIIIIIIIIIIIIIIIIIIIIIIIIDDDDD
@HISEQ:969:HM2KJBCX2:2:1102:2077:53375 2:N:0:ACTATGCA
GAGATACAGTTCCCCAACTATCCCTATTAATCATTACGTCGATCCTAGAAACCAACAAAATAGAATCAAACGTCCTATTTCGTTATTCCATGCTAATGTATTCAAGCGTGAGCCTGCTTTAAACACTCTAATTTTTTCAAAGTAACAGTCCTGATTCCCCATGACACCAAATTAATGACATCATGGTTCGTCAGAAGGTAGGAATCAATAATACCAGTACGTACAATAGCACGACCAATAAATTGATCCCGAAATTCAACTACGAGCTTTTTAACTGCAACAACTTTAATATACGCTATTGGAGCTGGAATTACCGCGGCTGCTGGCACCAGACTTGCCCTCCAA
+
BDDDDIIIHHHIIHHHIIIIIIIIIIIIIIIHHIIHIHIIIDHIIIIHIIIIGIGHHHIEHHIEHHIIIHHCCFEHFGEHIHHHIIIHHIHIHGHHIIHHHIHIHHHEIIIIHHIHHIIIIIHHHHIIIHHHIIHIIIHIIIIIIHIGIIIIIIIIIHIIHHIHHHCGHGIGIIHIIIHHHHIIHHHIHIHHIIIIIIIIIIIIHHIHIIIIHIII<IIIIIHIIIIIIHHCIIIIIIIHIHHF<IIIIIIIIHIIHEIHIIIIIIIIIIIIIHIIIIIIIIIIHHHIHIHIIIIIHIIIIIIIIIIIIIIIIIHHIIHHIIIIIIIHIIIIIIIIIIIIDDDDD
@HISEQ:969:HM2KJBCX2:2:1102:2173:53811 2:N:0:ACTATGCA
GAGATACAGTTCCCCAACTATCCCTATTAATCATTACGGTGATCCTAGAAACCAACGAAATAGAATCAGTCCGTCCTATTTCATTATTCCATGCTAATGTATTCAGACGATAGTCTGCTTTAAACACTCTAATTTTTTCAAAGTAACAGTCCTGATTTCCAACCACACCAAATAAATGGCATGAAAGTTCCTCAGAAGGTAGAGATCCATCTCACCAGTGCAGACAATTAAGCCTGACCAATGGGTAGACCCCGAAGTTCAACTACGAGCTTTTTAACTGCAACAACTTTAATATACGCTATTGGAGCTGGAATTACCGCGGCTGCTGGCACCAGACTTGCCCTCCAA
+
DDDCDIIIIIIIIIIIIIIIIIIIIIIIIIHIIIIIIIIIIIIIIIIIIIHIIIHIHIIHIIHIIHIGIIIGHIHIIIIIIIIIIIIIIIIIFHIIIIIIIHIHIIHHIHHHHHHHIIIIIIHIHHHIIIHIIIIIIIIIHHIIIHHHIHIIHIIIIIIHHIIIHHHIIIIHIIHGGIIIIIIIIIIIIIIHHIHIIIIIIIIIIIIIIIIHIIIIIIIIIIII<IIIIIIIIIIIIIIIIIIHHGDIHIIIIIIIIIIIIIIIIIIIIIIIIIIIIIIIIIIIIIIHHIIIIIIIIIIIIIIIIIIIIIIIIIIIIIIIIIIIIIIIIIIIIIIIIIIIIIIDDDDD
@HISEQ:969:HM2KJBCX2:2:1102:20141:53954 2:N:0:ACTATGCA
GAGATACAGTTCCCCAACTATCCCTATTAATCATTACGTCGATCCTAGAAACCAACAAAATAGGTTCGATCGTCCTATTTCGTTATTCCATGCTAATGTATTCAAGCGCGAGCCTGCTTTAAGCTCTCTAATTTCTTCAAAGTAACAGTCCTGTTTCCCCGCAACAACAAATTAATGCCATCACGGTTCTACAAGAGGGAGGGACCAGTGAGGCCAGTGCATACCAGTGGCACGACCAACCTACTGGCCCCGAAATTCAACTACGAGCTTTTTAACTGCAACAACTTTAATATACGCTATTGGAGCTGGAATTACCGCGGCTGCTGGCACCAGACTTGCCCTCCAA
+
B<B<@GHICH?HCGEFC0<<<GH@@C1CFHHH?HH<11<DDC11<<11<<1DH110<C1<CH11<1<C1CH/CD0EEHH111<1<G1F1G1111111<<11<<GH11<//<<F?@HH1H?B(0C%?FEG0FCBD%1881BHB<CGEGHDB@9<F:0<?DHEB.FF<FFGGGFFHF<GCFHHH6CD<<7</HEHHHEIHFHEHHHFCFCF6HHFH9HHGCHIHHEHHG@EFIIIFG?C@C?FCA:E/IFC/EEHHHHEEHHH@?CCG1HCGFHIHHFHCH?HHHHHHHEED1<0IIIIIIIHHIHHFH@HCFCCDDIHDHCCEE@HGG@FEEHD1CEGE/<EDDDB@
@HISEQ:969:HM2KJBCX2:2:1102:16848:54802 2:N:0:ACTATGCA
GAGATACAGTTCCCCAACTATCCCTATTAATCATTACGGTGGTCCTAGAAACCAACAAAATAGAACCATGCCGTCCTATTTTATTATTCCATGCTAATGTATTCAAGCAAAAATGCCTGCTTTAAACACTCTAATTTTTTCAAAGTAAAGGTCCTGGTTCCCCGCGGCATCCAATTAAGGACATCGCGGTTCTCCAGAAGGTGAGAAATTGACTGCACCAGTTCATACCCCGTGAGGCACGACCGATGCGCCAATCCCGAAATTCAACTACGAGCTTTTTAACTGCAACAACTTTAATATACGCTATTGGAGCTGGAATTACCGCGGCTGCTGGCACCAGACTTGCCCTCCAA
+
DDDDDIHIHIIIIIIIIIHHHGIIIIIIIHHIIHIIIIHIIIIIIIIGIIIHHHHIIIIHIIIIHIHIIHIGHGEHHHHHIHGFHIHIIIIIHIIHIHIEHHIIIIIGIIIIIIHIIIIIIIIHIIIIIIHHHIIIIIIIIIIGIIIHIIIIIIIIIHHIIIIIIIIIIIIIIHIIIIIIIIIIIIIIIIIIIIIIIIIIIIIHIIIIIIIIIIHIIIIIIIIIIHIIIIIIIIIIIIIIIIIIIIIIIIHDIIIIHIIHIIIIHIHHHHIIIIIIIIIIIHIIIIIIHHHIIIIIIIIIHIIIIIIIIIIIIIIIIIIIIIIIIIIIIIIIIIIIIIIIIIIIIIIIDDDDD
@HISEQ:969:HM2KJBCX2:2:1102:12544:55119 2:N:0:ACTATGCA
GAGATACAGTTCCCCAACTATCCCTATTAATCATTACGTCAATCCTAGAAACCAACAAAATAGGATCAAACGTCCTATTTCATTATTCCATGCTAATGTATTCAAGCGTTAGCCTGCTTTAAACACTCTAATTTTTTCAAAGTAACAGTCCTGTTTCCCTGCAACACCAAATTAATGGCATTACAGTTCTTCAGAAAGGAGGAATCAGCGAAGCCAGTGCATACCAGTGGCACGACCAACCTGCTGACCCCGAAATTCAACTACGAGCTTTTTAACTGCAACAACTTTAATATACGCTATTGGAGCTGGAATTACCGCGGCTGCTGGCACCAGACTTGCCCTCCAA
+
@@@D@H@HHHC@@GH@<E1FGH?@GE1CCHFH@@FHI?@FCHFGHHC?@FHHECGHHEF@GH?1DDFH1GFHGH00D1D1GHIH@CCH?11<C1GHIHHH@@@IIGHHGEHHHHC?ABFHCB6HHIGHHFHHGHHHFHICHIHGHHHIHIHHHHHIIIHIHIIIIHHF<D:DHHHHHFHFIHHGGEH;GHHFHGGIIIHGHHHHGIIIHHIIIHGIIIIIIIIIIIFHEECAIHECHHFEEHHF<IECIHH@HHHHHGGE<@HEIIIHHHHHHCCHGIIIHIIHHFDEIIIIHHHGHHIHHIIHHEEHHFHHHIIHHHIHFHEEIHHGCIHGHGHFHFDHGD@DD@
@HISEQ:969:HM2KJBCX2:2:1102:2795:55458 2:N:0:ACTATGCA
GAGATACAGTTCCCCAACTATCCCTATTAATCATTACTTCAGTCCTAGAAACCAACAAAATAGAACCGAAGTCCTAAATTATTATTCCATGCTAATGTATTCAAGGCATAAGCCTGCTTTAAACACTCTAATTTTTTCAAAGTAATAGAGCTAGATCGCGACGACAACCCAGTGAAGGGCGCCGCCGTTTTCTAGCAGGATGGCAGACACGCGCCAGCACTCACACTCGTAACCGAGGCGGGCCAGGTGCGTCAAACCAGAAATCCAACTACGAGCTTTTTAACTGCAGCAACTTTAATATACGCTATTGGAGCTGGAATTACCGCGGCTGCTGGCACCAGACTTGCCCTCCAA
+
ADDDDIHIIIIGIIHHHHIHIGHHHIIIIIIIIIIIIIIIHHHHIHHIIIIHIIIIIHIIIIIIHIHHHIIIIIHHIIHIIIIIIIIHIIHIIEHHIICH1<DGIHIIIIHIHIIIIGHIIIIHIIIIIIHHHHIIIIIIHIIIIIIIHIHIIIIIIIIIIIIIIIHIHIIIIIHIIHHIIIIIIIHIIIHIIIIIIIIIIIIIIIIIIIIIIHIIIIIIIIIIIIIIIIIIIIIIIIIIIIIIIIIIIIIIHIIIIIIIIIIIIIIIIIIIIIIIIIIIIIIIIIIIIIIIIIIIIIIIIIIIIIIIIIIIIIIIIIIIIIIIIIIIIIHIIIIIIIIIIIIIIIIIIDDDDD
@HISEQ:969:HM2KJBCX2:2:1102:19320:55814 2:N:0:ACTATGCA
GAGATACAGTTCCCCAACTATCCCTATTAATCATTACGTCGATCCTAGAAACCAACAAAATAGAATCAAACGTCCTATTTCGTTATTCCATGCTAATGTATTCAAGCGTGAGCCTGCTTTAAACACTCTAATTTTTTCAAAGTAACAGTCCTGATTCCCCATGACACCAAATTAATGACATCATGGTTCGTCAGAAGGTAGGAATCAATAATACCAGTACGTACAATAGCACGACCAATAAATTGATCCCGAAATTCAACTACGAGCTTTTTAACTGCAACAACTTTAATATACGCTATTGGAGCTGGAATTACCGCGGCTGCTGGCACCAGACTTGCCCTCCAA
+
DDCDDIIIIGHIIIIIIIIIIIIIIHIIIHIIIIIIIIIIIHCHIIIHIGIIIHIIHHIIIHHIFHIIHEHHIHGIIIHHIIHGHHIHIHHIIIIIIIIIHHHHHHHHHHHHHFIIIIIIIIIIIIIIIIHHHHHIIIIIHHHIHHIIIIHHIHHHIIIIHHFIIIHIHHHEHHIIIIHIIIIIHIIHHHCIIIHHIIHHHEIHIIIIIHIIIIHIHGIHHIIIIHHIIIIIIHDIIGIIHHHHHHHIHEHIHIIIIIIHIHHGIIIIIIIIIIHGHHHIHHHHHHGHIIHIHHIHHIIIIHIIIIIHHHHIIIIIIIIIHIIIHHHHIHHIHHHIIIIHBDDD@
@HISEQ:969:HM2KJBCX2:2:1102:11871:55935 2:N:0:ACTATGCA
GAGATACAGTTCCCAACTATCCCTATTAATCATTATGGTGATTCAGAAACCAACAAAACAGGACCACCGTCCTATTTTATTATTCCATGCTAATGTATTCAGACATAAGCCTGCTTTGAACACTCTAATTTTTTCAAGATTAAGGTCCTGGTTTCCTACCACGCTAAATTAATAACATGATAGTTCCCCAGAAGGTAGAAATTCTACACGCCAGTACAGACAATAGCCCGACCAACGATAGAACCCCGAAATTCAACTACGAGCTTTTTAACTGCAACAACTTTAATATACGCTATTGGAGCACCAGACTTGCCCTCCAA
+
DDDDDIIIIIIIIIIIIIIIIIIIIIIIIIIIHIIIHEHIIIHIIGIIIHHIHIIIHIIIIHEHIHIIIFHIIIIIHIIIIIIIIIHIIHIIIIHIIHHHIIIIIIIIIFHIIIIHIIIIIIIIIHIIIIIIIIIHHIIIIIIIIIIIHIIIHIIIIIIHHIIIIIIIIIIIIIIIHHIIIIIHHIIGIIIIIIHIHIIHIIIIIIIIIHHFHIIIIHGIIIIIIIIIIIHIIIIIIIIIIIIIIIIIIIIIIIIIIIIIIIIIIIIIIIHIIIIIIHIHHIIIIIIIIIIIIIIIIIIIIIIIIIIIIIIIIIIDDDDD
@HISEQ:969:HM2KJBCX2:2:1102:11237:57220 2:N:0:ACTATGCA
GAGATACAGTTCCCCAACTATCCCTATTAATCATTACGGCTCCCCTAGAAACCAACAAAATAGGAAAGCCGTCCTATTCTATTATTCCATGCTAATGTATTCGAGCAAAGGCCTGCTTTGAACACTCTAATTTTTTCAAAGTAAAAGTCCTGGTTCCCCGACACACCCAGTAAAGGGCATGCGAATCCCCAAGAGGAAAGATCCGGCCGGACCAGTGCACGCGGTGAGGCGGACCGGCCAGCCAGACCCAAGGTTCAACTACGAGCTTTTTAACTGCAACAACTTTAATATACGCTATTGGAGCTGGAATTACCGCGGCTGCTGGCACCAGACTTGCCCTCCAA
+
DDDDDIHHIHIIIHHHIIIIIIIHIIIIIIIHHHHHIIIIIIHIIIIIIHEHHIIIHHIIIIEHIIHHHIIHIIIIHDGHHGHHHIIEGHHHIIIIIIIIIIIIGIIIIHGHIIHIIGIHHHIIIIHIIHIIIIIIIIIIIIHIIIIIIIHFHHHGIIHIIIHIHIIIIIIHHHIIIIIHIIIIHIIIIIIIIIIII;IHHHIIIIIIIIHHFIIIIIIIIIIIIIIIIIIIIIIIIIIIHHHIIHHIIIIIIIIIIIIIIIIIIIIIIIIIIHIIIIIIIHIIIIIIIIHHIIHFIHIIIIIIIIIIIIIIIIIIIIIHIIIIIIIIIIIIIIIIIIIDDDDD
@HISEQ:969:HM2KJBCX2:2:1102:7397:57302 2:N:0:ACTATGCA
GAGATACAGTTCCCAACTATCCCTATTAATCATTACATCGATCCTAGAAACCAACAAAATAGAATCGGATGTCCTATTTCATTATTCCATGCTAATGTATTCAAGCGTAAGCCTGCTTTAAACACTCTAATTTTTTCAAGGTAACAGTCCTAATTCCCCGTGACACCAAATTAATGGCATTACGGTTCTTTAGAAGGTGAGAAATCAATAATATCAGTACATACCAACGGCATGACCGAAACATTGATCCCGAAATTCAACTACGAGCTTTTTAACTGCAACAACTTTAATATACGCTATTGGAGCTGGAATTACCGCGGCTGCTGGCACCAGACTTGCCCTCCAA
+
CDCDDIIIIIIHIIIIHHIIIIHIHIIIIIIIIHIIIIIIIIIIFIIIIIIIIIIIIHIIIIIHHHHHIIIHIIIHIIHIHIIIIIIIGHEHIIIIIIIIIIIIHHHHHHHHIHHIIHIIIIIIIHIIIIIHIIIIIIIIIIIIIIIIIIIIIIIIIIIIHIIIIIHIIIIIIIIHIIIIIIIIIIIIHIIIIIIIIHIIIIIIIIIIIIIIIIIIIIIHIIIIIHIIHIIHIIIIIIIIIIHIIIGIIHIIIIHHIIIIIIIIIIIHIIIIIIIIIIIIIIIIIIIIIIIIIIIIIIIIIIIIIIIIIIIIIIIIIIIIIIIIIIIIHIIIIHIHIIIIIDDDDD
@HISEQ:969:HM2KJBCX2:2:1102:18440:56806 2:N:0:ACTATGCA
GAGATACAGTTCCCCAACTATCCCTATTAATCATTACGTCGATCCTAGAAACCAACAAAATAGGTTCGATCGTCCTATTTCGTTATTCCATGCTAATGTATTCAAGCGCGAGCCTGCTTTAAGCACTCTAATTTTTTCAAAGTAACAGTCCTGTTTCCCCGCAACAACAAATTAATGCCATCACGGTTCTACAAGAAGGAGGGACCAGTGAGGCCAGTGCATACCAGTGGCACGACCAACCTACTGGCCCCGAAATTCAACTACGAGCTTTTTAACTGCAACAACTTTAATATACGCTATTGGAGCTGGAATTACCGCGGCTGCTGGCACCAGACTTGCCCTCCAA
+
DDDCDIIIIHHIIIHHIIIGIIIIIIIIIIIIIIIIIIIIHIIIIIIIIIIHHIIIHGHHIHHIIIIIIHIHHIIHIIHIIIIIHIHHIIHIIIGIIIIIIIHIIIIIIIIHIIIHIIIIIIIIIHHHHIIHIHHHIIIIIIIIIIIIIIHHHGGHIIHGIHHHHIHHIIIHIHIIIHIIIIIIIIIIHIIIIIIIIIIIIIIHIIIIIIIIIHHIIIIIIIIIIIIIIIIIIIIHHIIIIIIHHIIHDIIIIIIHHEIHIIIIIIIIIIIIIIIIIIIIIIIIIIIIIIIIIIIIIIIIIIIIIIIIIIIIIIIHIIIIIIIIIIIIIIIHHEIIIIIIIDDDDD
@HISEQ:969:HM2KJBCX2:2:1102:9701:57425 2:N:0:ACTATGCA
GAGATACAGTTCCCCAACTATCCCTATTAATCATTACGGTGATCCTAGAAACCAACAAAATAGAACCATGCCGTCCTATTCTATTATTCCATGCTAATGTATTCGAGCAAAAATGCCTGCTTTAAACACTCTAATTTTTTCAAGGTAAAGGTCCTGGATCCGCAAGACACCCAATAAAGGACATCAAGTTTCTCCAGAAGGTGAGAAATCAACAGTAACAGTTCATACCCCTTAAGGCATGACCATCACGTCAATCCCGAAATTCAACTACGAGCTTTTTAACTGCAACAACTTTAATATACGCTATTGGAGCTGGAATTACCGCGGCTGCTGGCACCAGACTTGCCCTCCAA
+
D@DADIIIHHHIHHHFHHHIHIIIIIHIIIIIIII?HHEHFEEHHIHIIIIIIHHIIIGHIIEEHHIIIHIHHHEHFIIIIGHIIGFHIIIHH?GHHHEHHEDFHHFHHIHHIIHHIIGIIHIIIIIHHIIHIHHHHIHHHHIIIHHHFCHHIHIIHHHHIIIIIIHGIIIHIHIIIHIIIIHIIHIIIHHIIIIIIIHIIIIIIHIIIIHIIIHHHGIIHIIIIIIIIIIHIIIIIIHHHHIHHIIHHHGDIIHIHHGIIIIIIHGHIIIHGHIIIIIHHEIIIIIIIIIIIIIIIIIIHIIIIIIIIIHHIHIIIIHHIIIIIIIIIIIIIIIIIGIIIIIIIHIIDDDDD
@HISEQ:969:HM2KJBCX2:2:1102:19490:57893 2:N:0:ACTATGCA
GAGATACAGTTCCCCAACTATCCCTATTAATCATTACGTCGATCCTAGAAACCAACAAAATAGAATCAAACGTCCTATTTCATTATTCCATGCTAATGTATTCAAGCGTGAGCCTGCTTTAAACACTCTAATTTTTTCAAAGTAACAGTCCTGATTCCCCACAACACCAAATAAATGACATCATGGTTCGTCAGAAGGGAGAAACCAACAATGCCAGTACGTACCTAGGCACGACCGACATGATGGTCCCGAAATTCAACTACGAGCTTTTTAACTGCAGCAACTTTAATATACGCTATTGGAGCTGGAATTACCGCGGCTGCTGGCACCAGACTTGCCCTCCAA
+
DBADDIIIGHHIIGHFH=GHHIIIIIIIIIHIIIHEHHHHIICHHIIIIIIIFIIIIIGHIIH?HHIHHHIIHHGIIHFHIICHEDDHFH?HH1EHHIIIIGHHHHIHIHHCIHHIIHIHIHHHHIFHHEHHHHGHHHHHHHHHIIIIHIIIHHIIHIHHHHHHEHEHHIIHHHHIHHIIHHHHDHFHIIHHFIIIIHHHHHHHIIIHEHIHHIIHHFIHHGIIHHIIHIIIIIHIIIHHHHHEGIIIIIHGIIHIHEIHHHGHGHHHIIIIIIIIIIIIIIHHIIIHHIIIIIIIIIIHIIIHIIIHIIIIIIIIIIIIIIIIIIIIIIIIIIIIHIIIDDDAA
@HISEQ:969:HM2KJBCX2:2:1102:19431:57352 2:N:0:ACTATGCA
GAGATACAGTTCCCCAACTATCCCTATTAATCATTACGGTGGTCCTAGAAACCAACAAAATAGAACCATGCCGTCCTATTTTATTATTCCATGCTAATGTATTCAAGCAAAAATGCCTGCTTTAAACACTCTAATTTTTTCAAAGTAAAGGTCCTGGTTCCCCGCGGCATCCAATTAAGGACATCGCGGTTCTCCAGAAGGTGAGAAATTGACTGCACCAGTTCATACCCCGTGAGGCACGACCGATGCGCCAATCCCGAAATTCAACTACGAGCTTTTTAACTGCAACAACTTTAATATACGCTATTGGAGCTGGAATTACCGCGGCTGCTGGCACCAGACTTGCCCTCCAA
+
DDDDDIIIIIIIIEHIIIIIHHHHIIIIIIIGHIGIIEIIIIIIHIHHHHHHHIIIIIHIIHIIHHHIIFHIIEHHIHHHIIIIIIIIIIIIHEHIHIGHHDFIIIIHIHHIIHHIIIHIIIIIHHIIIIIIIIIIIIIIHHHIIHIIIHIIIIIIIIHHHHIIHIIHHHGIHIIIIIIIIIIIIIIIIIIHIIIIIIIIIIIIIIIIIIIIIIIIHHHIIIIIIIHIHIIIHIIIIIIIIIIIIGIIIIHGHIIIIIIIIIIIIIIIHIIIIIIIHIIIIIIIIIIIIIHIIIIIIIIIHIIIIIIIIIIIIIIIIIIIIIIIIIIIIIIIIIIIIIIIIIIIIIIIDDDDB
@HISEQ:969:HM2KJBCX2:2:1102:10939:57486 2:N:0:ACTATGCA
GAGATACAGTTCCCAACTATCCCTATTAATCATTACGGTGATCCTAGAAACCAACAAAATAGAACCATGCCGTCCTATTCTATTATTCCATGCTAATGTATTCGAGCAAAAATGCCTGCTTTAAACACTCTAATTTTTTCAAGGTAAAGGTCCTGGATCCGCAAGACACCCAATAAAGGACATCAAGTTTCTCCAGAAGGTGAGAAATCAACAGTAACAGTTCATACCCCTTAAGGCATGACCATCACGTCAATCCCGAAATTCAACTACGAGCTTTTTAACTGCAACAACTTTAATATACGCTATTGGAGCTGGAATTACCGCGGCTGCTGGCACCAGACTTGCCCTCCAA
+
D?DA0FF?F1<DEGHHIIIHI1DFGCHHHI?H@HHHEEH1<G?<CGECHIH@HF0DF@GHHECHDCFE1C1<0<CDCEEEH?GHCEGGHIHEE@?EFHFEEFEHIIIHHHHHHIHIIIHEHFGECGFIGIIHIHHHHHHHHHIIIHIIIIIIHHGHHHIIHGIIHIHIHFHIIIHIHEHHHHHIIIHHCCHHIHHGIIHGIIIIIHHIIIHHIHHIHIIIIHIIIIIHIIIHIIGIHIIFIIIIIHGIHHDHHCIIHEHHIGIIIIIIHIIIIIHHHIIHHIIIIIHGIIHHH@IIHHDHIIHHHHGIIIIIHEIIHHHIIIIIIIIHIIIIIIIIIIIIGIIIHIIDDDDD
@HISEQ:969:HM2KJBCX2:2:1102:19163:58024 2:N:0:ACTATGCA
GAGATACAGTTCCCCAACTATCCCTATTAATCATTACGGTGATCCTAGAAACCAACAAAATAGAACCATGCCGTCCTATTCTATTATTCCATGCTAATGTATTCGAGCAAAAATGCCTGCTTTAAACACTCTAATTTTTTCAAGGTAAAGGTCCTGGATCCGCAAGACACCCAATAAAGGACATCAAGTTTCTCCAGAAGGTGAGAAATCAACAGTAACAGTTCATACCCCTTAAGGCATGACCATCACGTCAATCCCGAAATTCAACTACGAGCTTTTTAACTGCAACAACTTTAATATACGCTATTGGAGCTGGAATTACCGCGGCTGCTGGCACCAGACTTGCCCTCCAA
+
DDDDDIIIIIIIIIIIIIIIIIIIIIIIIIIIIIIIIHIIIIIIIIIIIIIIIIIIIIIIIIIIIIIIIIHIGHCHIIIIIIIIIIIIIIHHHHIIIIIIIFHIIHIIIIIIHIIIIIHIIIIIIHIIIIIIIIIIIIIIIIIIIIIIIIHIIIIIIIIIIIIIIIIIIIIIIIIIIIIIIHIIIIIIIIIIHIIIIIIIIIIIIIIIIIIIIIIIIIIIIIIIIIIIIIIIIIIIIIIIIIIIIIIIIIIHIIIIIIIIIIIIIIIIIIIIIIIIIIIIIIIIIIIIIIIIIIIIIIIIIIIIIIIIIIIIIIIIIIIIIIIIIIIIIIIIIIIIIIIIIIIIIIIIDDDDD
@HISEQ:969:HM2KJBCX2:2:1102:16084:58798 2:N:0:ACTATGCA
GAGATACAGTTCCCCAACTATCCCTATTAATCATTACGGTGATCCTAGAAACCAACGAAATAGAATCAAGCCGTCCTATTTCATTATTCCATGCTAATGTATTCAGACGTTAGCCTGCTTTAAACACTCTAATTTTTTCAAAGTAACAGTCCTGATTTCCAATCACACCAAATTAATGACATGAAAGTTCCTCAGAAGGTAGAGATTTATCTCACCAGTACAGACAATTAAGCCTGACCAATGGGTAAACCCCGAAGTTCAACTACGAGCTTTTTAACTGCAACAACTTTAATATACGCTATTGGAGCTGGAATTACCGCGGCTGCTGGCACCAGACTTGCCCTCCAA
+
DDDDDIIIIIIIIIIIIIIIIIIIIIHIIIIIHIIIIGIIIIHIIIIIIIIIGIIIHGIIIIIIEHHHIGIHIHD<HHHHHFHHHGHHGCHIIIIIIIIIHIHHHHIIHHIIIIIIHIIIIIIIIIIIIIIIIIIHIIIIIIIIIIIHHHIIIIIIHIIIIIIIIIIIIIIIIIIIIIIIIIIIIIIIIIHIIIIIIIIIIIIIIIHIIIIIIIIIIIHIIIIIIIIIHIIIHIIIIIIIIIIIIHIIIIIIIIIIIIIIIHIIIIIIIIIIIIIIIIIIIIIIIIIHHIIIIIIIIIIIIIIIIIIIIIIIIIIIIIIIIIIIIIIIIIIIIIIIIIIIIIIDDDDD
@HISEQ:969:HM2KJBCX2:2:1102:7844:59643 2:N:0:ACTATGCA
GAGATACAGTTCCCCAACTATCCCTATTAATCATTACGGTGATCCTAGAAACCAACAAAATAGAACCATGCCGTCCTATTCTATTATTCCATGCTAATGTATTCGAGCAAAAATGCCTGCTTTAAACACTCTAATTTTTTCAAGGTAAAGGTCCTGGATCCGCAAGACACCCAATTAAGGACATCAAGTTTCTCCAGAAGGTGAGAAATCAACAGCGACAGTTCATACCCCTTAAGGCATGACCATCACGTCAATCCCGAAATTCAACTACGAGCTTTTTAACTGCAACAACTTTAATATACGCTATTGGAGCTGGAATTACCGCGGCTGCTGGCACCAGACTTGCCCTCCAA
+
DDDDDIIIIIIIIIIHIIIIIIIIIIIIIIIIIIIIIIIIIIIIIGIIIIIIIIIIIIIHIIIIIIIIIIIIIIIIIIHHHIHIIIIIIIGIIHIIGHIHHHIIIIIIIIIHIIIIIIIIIIIIIIIIIIIIIIIIIIIIIIIIHIIIIIIIIIIIIIIIIIIIIIIIIIHIIIIIIIIIIIIIIIIIIIIIIIIIIIHHIIIIIIIIIIIIIIIIIIIIIIIIIIIIIIIIIIIIIIIIIIIIIIIIIIHGIIIIIIIIIIIIIHIIIIIIIIIIIIIIIHHHIIIIIIIIIIIIIGIHGIIIIIIIIIIIIIIIIIIIIIIIIIIIIIIIIIIIIIIIIIIIHIIIDDDDD
@HISEQ:969:HM2KJBCX2:2:1102:11588:59743 2:N:0:ACTATGCA
GAGATACAGTTCCCCAACTATCCCTATTAATCATTACGTCAATCCTAGAAACCAACAAAATAGGATCAACGTCCTATTTCATTATTCCATGCTAATGTATTCAAGCGCGAGCCTGCTTTAAACACTCTAATTTTTTCAAAGTAACAGTCCTGATTCCCCACCACACCAAATTAATGACATGATGGTTCGTCAGAAGGTAGGAATCAGTAACACCAGTACGTACCGAAGGCACGACCAGCGTACTAATCCCGAAATTCAACTACGAGCTTTTTAACTGCAACAACTTTAATATACGCTATTGGAGCTGGAATTACCGCGGCTGCTGGCACCAGACTTGCCCTCCAA
+
DCDDDIHHIHHGIIIIGIHIIIIHHHIHFHIIIGCHHHHHIIIIIIHHHHHIIIIHHHHIHIHGHHHHHIECGHHIHHHHHIHHIHHIEEHFHEGHHHHIIEHEHHDHHDHEIIHIHHIIIIIIIIHIIIIIIIEEHHHGGHIHHHHHHHHHHHGIHHIHIHHIIHIIIHIIIIIHEIIIIIIIIIIIIIHHHIIIIIIHIIIIIIIIIHIHHHIIIIIIIIIHHHIHIHHHHHHIIHIHIIHFIIIIHIIIIIIIIIIHHEIHHHGIIIHIIIIIIIIHIIHHIHHHGIIIHIIHIIIIIIIIIIIIIIIIIIIIGIIIHIIIHIIIIIIIHIIIIHHIDDCDD
@HISEQ:969:HM2KJBCX2:2:1102:1385:60662 2:N:0:ACTATGCA
GAGATACAGTTCCCCAACTATCCCTATTAATCATTACGGTGATCCTAGAAACCAACAAAATAGAACCATGCCGTCCTATTTTATTATTCCATGCTAATGTATTCAGGCACTAGCCTGCTTTGAGCACTCTAATTTTTTCAAGGTAATAGTCCTGCTTCCCCAACGCACCAAATGAATGGCATGCTGGTTATTCAGAAGGTAAGAACCCACCACACCAGTACGGACAGTGAAGCCCGACCGATGGACAGATTCCGAAATTCAACTACGAGCTTTTTAACTGCAACAACTTTAATATACGCTATTGGAGCTGGAATTACCGCGGCTGCTGGCACCAGACTTGCCCTCCAA
+
DDDCDIIIIIIIIIIEFHIIIIIIIIIIIIIIIIIIIIIIIIHIIIIIIIIIIIIIIIIEHHHHIIIIIHIGHEDHIHIIIHHIIIIIIGIIHFHIIHHIIIIIIIIIIIIHIIIIIIHIIIIIIIHIIHIHIIIIIHIIIIIHHIIIIIHIIIIHHIHHHHIIHHHHIIIIIIIIIIIIIIIIIIIIIHIIIIIIIIIIIIIIIIIHHIIHIHIIIIIIIIHIIIIIIIIIIII<=IIIIIIIIHGIIIIIIIIIIIIIHIIIIIIHIIIIIIIHGIIIIIIIHHIIIIIIIIIHIIIIIIIIIIIIIIIIIIIIIIIIIIIIIIIIIIIIIIIIIIIIIIIDDDDD
@HISEQ:969:HM2KJBCX2:2:1102:3797:60429 2:N:0:ACTATGCA
GAGATACAGTTCCCCAACTATCCCTATTAATCATTACGTCGATCCTAGAAACCAACAAAATAGAATCAAACGTCCTATTTCGTTATTCCATGCTAATGTATTCAAGCGTGAGCCTGCTTTAAACACTCTAATTTTTTCAAAGTAACAGTCCTGATTCCCCATGACACCAAATTAATGACATCATGGTTCGTCAGAAGGTAGGAATCAATAATACCAGTACGTACAATAGCACGACCAATAAATTGATCCCGAAATTCAACTACGAGCTTTTTAACTGCAACAACTTTAATATACGCTATTGGAGCTGGAATTACCGCGGCTGCTGGCACCAGACTTGCCCTCCAA
+
?DDABEHIIC1DGHEHDCGHFHFHHFIHHFHIIIICGHIFHDHF=<GCE<GHECF@HHFHHIIIHHIG@C<EGHIGFG1FHFGHEGHFHHHH1CHIHGHHHHHHHHFIIIIIIIIHIHHHHGEHHHIHHIFHIGEHHIIIIHIIHHHIHHHIHHEEHHDGEHHHIIIIIIHHGIHHHHIIIIHIHIHGHIIIIIIIIHIIIIIIHHHHIHHHHGHIIIIIIIIIIIIIIHHHHHIIHIHHHIHHHHHCGHGIIIHIIIIIHIHHHIIIIIIIHIHIHIIIHIHFHGFIIIIHIDHHHHIIIIIIIIIIHHHGIIHIIIIHIHFHHHFHIHCIIHHIIIIIDCDDA
@HISEQ:969:HM2KJBCX2:2:1102:19754:60555 2:N:0:ACTATGCA
GAGATACAGTTCCCAACTATCCCTATTAATCATTACATCGATCCTAGAAACCAACAAAATAGAATCGGATGTCCTATTTCATTATTCCATGCTAATGTATTCAAGCGTGAGCCTGCTTTAAACACTCTAATTTTTTCAAGGTAACAGTCCTAATTCCCCGTGACACCAAATTAATGGCATTACGGTTCTTTAGAAGGTGAGAAATCAATAATATCAGTACATACCAACGGCATGACCGATACATTGATCCCGAAATTCAACTACGAGCTTTTTAACTGCAACAACTTTAATATACGCTATTGGAGCTGGAAT
+
DDCDDIIIIIIIIIIIIIIIIIIIIIIIHIHIIIIIIIIIIIIIHHIIIIIHHHIIIIIIIIIIIIIIIIHIIIIIIIIIIIIIIIIIHIIIIIIIIIIIIIIIIIIIIIIIIIIHIIIHHHIIIIIIIIIIIIIIIIIIIIIIIIIIIIIIIIIIIIIIIIIIIIIIIIHIIIIIIIIIIIIIIIHHIIIIIIIIIIIIIIIIIIIIIHHIIIIIIIIIIIIIIIIIIIIIIIIIIIIIIIIIIIIIIIIIIIIIIIIIIIIIIIIIIIIIIIIIIIIIIIIIIIIIIIIIIIIIIIIIIIIIIIIDDDDD
@HISEQ:969:HM2KJBCX2:2:1102:20184:61213 2:N:0:ACTATGCA
GAGATACAGTTCCCCAACTATCCCTATTAATCATTACGGTGATCCTAGAAACCATCAAAATAGAATCATGCCGTCCTATTTTATTATTCCATGCTAATGTATTCAAGCAAAATGCCTGCTTTAAACACTCTAATTTTTTCAAAGTAAAGGTCCTGGTTCCCCGTGACACCCAATTAAGGGCATCGCGGTTCTCCAGAAGGTGAGAAATTGACTACACCAGTTCATACCCCTTAAGGCACGACCGATGTGTCAATCCCGAAATTCAACTACGAGCTTTTTAACTGCAACAACTTTAATATACGCTATTGGAGCTGGAATTACCGCGGCTGCTGGCACCAGACTTGCCCTCCAA
+
DDDDAIHHHEHIIHHIHIIIIIIIIIIIIIIIIIIIIIIIIHIIIHIIGIIIIIIIIIIIIIIIIIIIHHIIIIIIIIIIIHIIHHIIIHHH?1GHIIHHIFHHIIGFHHIIIHIIIIIIHHHIHHIIIEHIIIIIIHHIIIIHIIIIHIIIIIIHGGIIIIIIIIIIIGIIIIIIIIHIIIIIIIIIIIIIIHIIIIIIIIIIIIIIIIIIIIIIIIHIIIIIIIIIIIIIIIIIIIIIIIIIIIIIIIHIIIIIIIIIIIIIIIIIIIIIIIIIIIIIIIIIIIIIIIIIIIIIIIIIIIIIIIIIIIIIIIIIIIIIIIIIIIIIIIIIIIIIIIIIIIIIIIIDDDDD
@HISEQ:969:HM2KJBCX2:2:1102:18864:61397 2:N:0:ACTATGCA
GAGATACAGTTCCCCAACTATCCCTATTAATCATTACGGTGATCCTAGAAACCAACAAAATAGAACCATGCCGTCCTATTCTATTATTCCATGCTAATGTATTCGAGCAAAAATGCCTGCTTTAAACACTCTAATTTTTTCAAGGTAAAGGTCCTGGATCCGCAAGACACCCAATAAAGGACATCAAGTTTCTCCAGAAGGTGAGAAATCAACTGCAACAGTTCATACCCCTTAAGGCATGACCATCACGTCAATCCCGAAATTCAACTACGAGCTTTTTAACTGCAACAACTTTAATATACGCTATTGGAGCTGGAATTACCGCGGCTGCTGGCACCAGACTTGCCCTCCAA
+
BDDDDIIIIIIIIIIIIIIIIIIIIIIIHIIIIIIIIIIIIIIIIGIIIIIIIIIIHIIGHHGIHIIEH?HIDHHIHHEHIIIHIIIIIIHHHIIIIIIIIHHIIIIHIIIIIIIIIIHIIIIHHHIIIIIIIIHIIIIIHIIIIIIIIIIIIIIIIIIGIIIIIIIIIIIIIIIIIIIIIIIIIIIIIIHHIIIIIIIIIIIIIIIIIIIIIIIIIIIIIIIIHIIIIIIIIIIIIIIIIIIIIIIIIIIHIIIIIIIIIIIIIIIIIIIIIIIIIIIIIIIIIIIIIIIIIIIIIIIIIIIIIIIIIIIIIIIIIIIIIIIIIIIIIIIIIIIIIIIIIIIIIIIIDDDDD
@HISEQ:969:HM2KJBCX2:2:1102:17672:60461 2:N:0:ACTATGCA
GAGATACAGTTCCCCAACTATCCCTATTAATCATTACATCGATCCTAGAAACCAACAAAATAGAATCGGATGTCCTATTTCATTATTCCATGCTAATGTATTCAAGCGTGAGCCTGCTTTAAACACTCTAATTTTTTCAAGGTAACAGTCCTAATTCCCCGTGACACCAAATTAATGGCATTACGGTTCTTTAGAAGGTGAGAAATCAATAATATCAGTACATACCAACGGCATGACCGAAACATTGATCCCGAAATTCAACTACGAGCTTTTTAACTGCAACAACTTTAATATACGCTATTGGAGCTGGAATTACCGCGGCTGCTGGCACCAGACTTGCCCTCCAA
+
DDDDDIIIIIIIIIIIIIIIIGIIIIIIIIIIIIIIIIIIIIIIIIIIIIIIIIIIIHIIIHHIIIH@GHHHHIIIIIHIIIIIIIIIGHIIGIHHIIIIIHHIIIHIIIIIIIIHIIIIIIIIHIIIHIIIHIIIHIIIHIIIIHIHHIIHHHIIIIIHIIHHIIHIHIHIHHIIIIIIIIIIIIIIIIIIIIIIIIIIIIIIIIIIIIIIIIIIIIIIIIIIIIIIIIIIIIIIIIIIIIIIIFIIIIIIIIIIIIIIIIIIIIIIIIIIIIIHIIIIIIIIIIIIIIIIIIIIIIIIIIIIIIIIIIIIIIIIIIIIIIIHIIIIIIIIIIIIIIIIIIDDDDD
@HISEQ:969:HM2KJBCX2:2:1102:18332:61875 2:N:0:ACTATGCA
GAGATACAGTTCCCCAACTATCCCTATTAATCATTACGGTGATCCTAGAAACCAACAAAATAGAATCATGCCGTCCTATTTTATTATTCCATGCTAATGTATTCAAGCAAAATGCCTGCTTTAAACACTCTAATTTTTTCAAAGTAAAGGTCCTGGTTCCCCGTGACACCCAATTAAGGGCATCGCGGTTCTCCAGAAGGTGAGAAATTGACTACACCAGTTCATGCCCCTTAAGGCACGACCGATGTGTCAATCCCGAAATTCAACTACGAGCTTTTTAACTGCAACAACTTTAATATACGCTATTGGAGCTGGAATTACCGCGGCTGCTGGCACCAGACTTGCCCTCCAA
+
DDDBDIIIHIIIIGHIIIHHIIIIIIIIIIHIIIIIIIIIIGIHIIIIIIIIIIHHHIIIIIIIIIIIIHIIGEHDHHIIHIGIHHHIEFIHIIGIHIIIHDGHHHGHIHIHIIHHHIHHHIHHIHIIIIIHHIIIIHIIIIFIIHGIHHHIHHIIIIIHHHHHIHHHHIIHHIIIHHHIIIIIIHIIIIIGIIIIIIIIIIIIIHIGIIIIIIIHHHIIHIIIIIIIIHHHIIIIIIIIIHHIFHIFIHGHHIIIIIIIIHHIHIIIIIIIIIIIIIIIHIIIIIIHIHIIIIIIIIHHIHIIHHHIIIIIHHHIHEIIIHHIIIIIIIIIIHHIIHHHIIIHHIICDDDD
@HISEQ:969:HM2KJBCX2:2:1102:11593:62169 2:N:0:ACTATGCA
GAGATACAGTTCCCCAACTATCCCTATTAATCATTACGGTGATCCTAGAAACCAACAAAATAGAACCATGCCGTCCTATTCTATTATTCCATGCTAATGTATTCGAGCAAAAATGCCTGCTTTAAACACTCTAATTTTTTCAAGGTAAAGGTCCTGGATCCGCAAGACACCCAATAAAGGACATCAAGTTTCTCCAGAAGGTGAGAAATCAACAGTAACAGTTCATACCCCTTAAGGCATGACCATCACGTCAATCCCGAAATTCAACTACGAGCTTTTTAACTGCAACAACTTTAATATACGCTATTGGAGCTGGAATTACCGCGGCTGCTGGCACCAGACTTGCCCTCCAA
+
DDDDDIIIIIIIIIIIIIIIIIIIIIIIIIIIIIIIIIIIIIIEHHHHIIIIHIIIIHIIIIFHIIGHIIIIIIIHIIIFIGIIIIIIIIHH?GHIIIF@FHHHGHHIHHIIIIIIIIIHIIIHIIIHIIIIIIHIIIHIIIIHHHHHIIIIIHIIIIIIIIIIIIIIIIGIIIIHIIIIIIIIIIIIIIIHIIIIIIHIIIIIIIIIIIIIIIIIIIIHIIIIIIIIIIIIIIIIIHIIIIIIIIIHIIHDIIIIIIIIIHIIIIHIIHIIIIIIIIIIIHIIIIIIIIIIIIIIIIIIHIIIIIIIIIIIIIIIIIIIIIIIIIIIIIIIIIIIIIIIIIIIIIIIDDDDD
@HISEQ:969:HM2KJBCX2:2:1102:12026:61843 2:N:0:ACTATGCA
GAGATACAGTTCCCCAACTATCCCTATTAATCATTACATCGATCCTAGAAACCAACAAAATAGAATCGGATGTCCTATTTCATTATTCCATGCTAATGTATTCAAGCGTGAGCCTGCTTTAAACACTCTAATTTTTTCAAGGTAACAGTCCTAATTCCCCGTGACACCAAATTAATGGCATTACGGTTCTTTAGAAGGTGAGAAATCAATAATATCAGTACATACCAACGGCATGACCGAAACATTGATCCCGAAATTCAACTACGAGCTTTTTAACTGCAACAACTTTAATATACGCTATTGGAGCTGGAATTACCGCGGCTGCTGGCACCAGACTTGCCCTCCAA
+
DBDDDIIIIHIHIIIHIIIIHIIIIIIIIIIIIIIIIIIIIHIIIGIIIIIIFHHIIIIHHIGHEHIHIIIIHIIHIIHIHIIIIIIIIIIIIIIIIIHIIHHHIIIIHIIIIIHIHIHIIHHHHIIIIIIIIIIHIIIIIIIIHIIIIIIIIIIIIIHIIIIIIIIIIIIHIIIIIIHIIIIIIIIIIIIIIIIIHIIIIIIIIIIIIIIIIIIIII=IIIIIIIIIIIIIIIIIIIIIIIIHGHIIIIHIIIIIIIIIIIIIIIIIIIIIIIHIIIIIIIIIIIIIIIIIIIIIIIIIIIIIIIIIIIIIIIIIIIIIIHIIIIIIIIIIIIIIIIIIIIDDDDD
@HISEQ:969:HM2KJBCX2:2:1102:17341:61661 2:N:0:ACTATGCA
GAGATACAGTTCCCCAACTATCCCTATTAATCATTACGGTGGTCCTAGAAACCAACAAAATAGAACCATGCCGTCCTATTTTATTATTCCATGCTAATGTATTCAAGCAAAAATGCCTGCTTTAAACACTCTAATTTTTTCAAAGTAAAGGTCCTGGTTCCCCGCGGCATCCAATTAAGGACATCGCGGTTCTCCAGAAGGTGAGAAATTGACTGCACCAGTTCATACCCCGTGAGGCACGACCGATGCGCCAATCCCGAAATTCAACTACGAGCTTTTTAACTGCAACAACTTTAATATACGCTATTGGAGCTGGAATTACCGCGGCTGCTGGCACCAGACTTGCCCTC
+
DDDDDIHIIIIIIIIGIIIIIIIIIIIIIIIIIIIIIIHIIGIIIIIHIIIIGHIIIIHIIIHIHIIIIHHHHHIHIIIFHHIGHIIIIIIIIHHIIIHGHIIIIIIIIIIIIIHIIIIIIIIIIIIIIIIIIIIIIHIIIIIIIIIIHIIIIHHIHHIIIIIIIIIIIIIIIIIIIIIIHIIIIIIIIIIIIIIIIIIIIIIIIIIIIIIIIIIIIIIIIIHIIIIIIIIIIIIIIIIIIIIIIIIIHIIIIIIIIHIIIIIIIIIIIIIIIIIIIIIIIIIIIIIIIIIIIIIIIHIIHIIIIIIIIIIIIIIIIIIIIIIIIIIIIIIIIIIIIIIIIIIIIDDDDD
@HISEQ:969:HM2KJBCX2:2:1102:10574:62948 2:N:0:ACTATGCA
GAGATACAGTTCCCCAACTATCCCTATTAATCATTACGTGGTCCTAAAACCAACAAAATAGAACCATCGTCCTATTTTATTATTCCATGCTAATGTATTCAAGCAAAAATGCCCACTTTAAACACTATATTTTTTTCAAAGTAAAAGTCCTAGTTCATTGAAACACCCAAGAGCATCCCAATTCACCAGAAGGTGAGAAATTGGCTACACACCAATTCATGCCCCTAAAGGCATGACCGATATATCCCAATCCCGAAATTCAACTACGAGCTTTTTAACCGCAACAACACTAATATACGCTATTGGAGCTGGAATTACCGCAGCTGCTAACACCAGACTTGCCCTCCAA
+
DDDDDIIIIIHIIIHHIIIIIIIIIIIIIIIIIIIIIIIIIIIIHIIIIIIHIHIHIIIHHHIIIIIIIIIHIIIIIIIIIIIHIHIIIIIIIIIIIHIIIHHHHIIIIIIIIIIIIIIHGHIIIIIIHIIIIIIIIIHIIIIIIIIIIIIIIIIIIIIIIIHIIIIIIIIHIIIIIIIIIIIIIIIIIHIIIIIIIIIIIIIIIIIIIIIIIIIHHIIIIIIIIIIHIIIHIHIIIHIIIIIFHIHDIIIIIIIIIIIIIIIIIIIIIIIIIIIIIIIIIIIIIIHIIIIIIIIIIIIIIIIIIIIIIIIIIIIIIIIIIIIIIIIIIIIIIIIIIIIIIIIIDDDDD
@HISEQ:969:HM2KJBCX2:2:1102:12003:63691 2:N:0:ACTATGCA
GAGATACAGTTCCCCAACTATCCCTATTAATCATTACATCGATCCTAGAAACCAACAAAATAGAATCGGATGTCCTATTTCATTATTCCATGCTAATGTATTCAAGCGTGAGCCTGCTTTAAACACTCTAATTTTTTCAAGGTAACAGTCCTAATTCCCCGTGACACCAAATTAATGGCATTACGGTTCTTTAGAAGGTGAGAAATCAATAATATCAGTACATACCAACGGCATGACCGATACATTGATCCCGAAATTCAACTACGAGCTTTTTAACTGCAACAACTTTAATATACGCTATTGGAGCTGGAATTACCGCGGCTGCTGGCACCAGACTTGCCCTCCAA
+
ADDDDIHIIHIIIIIIGEHHIIHHIHHEHHCGHIIHIIIIHHHIHIIIIIIIIHIHHHHFHI1FEHIIGHHHHHHHHFHHHEHHIEHIIIHIIIFHHIIHIDHHIHHHGHHIIIHHEIIIGHGHHHIHIIIIGHIHFIIHIHIHIIHHIHGIHGHHIIIIIIIHGIHIIHIIIIIIIIHIIHHHIIIIHIIIIHHIIIIIIGIIIIHHHIIIHIIIIIIIHIHHHIIIIIIIIHHEGIII>IHGD<IIIHIIIHHHIIIIIIIHHIIIIIIIIIFGIIIIIHIIIIIIIIIIHIHIIIHIIIIIIIIIIIIIIIIIIIIIIIIIIIIIIHHIIIIIIIIIIIDDDCD
@HISEQ:969:HM2KJBCX2:2:1102:8094:65482 2:N:0:ACTATGCA
GAGATACAGTTCCCCAACTATCCCTATTAATCATTACGGTGATCCTAGAAACCAACAAAATAGAACCATGCCGTCCTATTCTATTATTCCATGCTAATGTATTCGAGCAAAAATGCCTGCTTTAAACACTCTAATTTTTTCAAGGTAAAGGTCCTGGATCCGCAAGACACCCAATTAAGGACATCAAGTTTCTCCAGAAGGTGAGAAATCAACAGCGACAGTTCATACCCCTTAAGGCATGACCATCACGTCAATCCCGAAATTCAACTACGAGCTTTTTAACTGCAACAACTTTAATATACGCTATTGGAGCTGGAATTACCGCGGCTGCTGGCACCAGACTAGCCCTCCAA
+
DDDDDIIIIIIIIIIIIIIIIIIIIHIIIIIIIIIIIHIIIIIIIHHIIIIIIIIIIIIIIHHHHIIIIHHIHHHIIGHIIIHIHIHIHIIIHHIIHHIIIHIHGIIIIHIIIIIIIIIIIHIHGFHHHHHIHIIIIIHHIHIIIIIHIIIIIIIIHIIIIHIIIHIIIIIIIIIHIIHIIIIIIIHIIHHIIGIIIIIHIIIIIIIIHIIIIIIIIIIIIIIIIIIIIIIIIIIIIIIIIIIIIIIIIIHGIIIIIIIIIIIIIIIIIHIIIIIIIIIIIIIIIIIIIIIIHHHIIIIIHIIIIHIIIIIIIIIIIIIIIIIIIIIIIIIIIIIIIIIIIIIIIIIHDDDDD
@HISEQ:969:HM2KJBCX2:2:1102:12170:65571 2:N:0:ACTATGCA
GAGATACAGTTCCCCAACTATCCCTATTAATCATTACAACAGTCCTAGAAACCAACAAATAGAACCATTGTCCTATTCCATTATTCCATGCTAATGTATTCAAGCGTATGCCTGCTTTGAACACTCTAATTTTTTCACAGTAAAAGTCCTGGTTCCCCGTCACGACCCGTAAAGGCCATGCCGCTTCGCCAGAAGGTAAAGCCCGACCACAGACAGTGCTCACCCAGAAGGCGGACCGTCCAGCCAGGCCTGAAGTTCAACTACGAGCTTTTTAACTGCAACAACTTTAATATACGCTATTGGAGCTGGAATTACCGCGGCTGCTGGCACCAGACTTGCCCTCCAA
+
DDDDDIIIIHHIIIIIIGHGIIIIHIIIIIIIIIIIIIHIIIIIIIIIIIIIIIIIIIIIIHIIIIIIIIIIIIIIIHEHFHHIIIHIIGHIIIIIIIIIIIHHIHIIIHHHIIIIIHIIIIIIIIIHIHIIIIIIIIIHHFIFIIHIIIIIIIIIIIIIIHHIHIIIIHIIIIIIIIIIIIIIIIIIIIIIIIIIIIIIHIIIHIIIIIIIIIIIIIIIIIIIIIIIIIIIIIIIII?IIIIIHIIHHIIIIIIIIIIIIIIIIHIIIIIIIIIIIIIIIIHHIIIIIIIHIHIIIIIIIIIIIIIIIIIIIIIIIIIIIIIIIIIIIIIIIIIIIIIIIDDDDD
@HISEQ:969:HM2KJBCX2:2:1102:18006:65772 2:N:0:ACTATGCA
GAGATACAGTTCCCCAACTATCCCTATTAATCATTACATCGATCCTAGAAACCAACAAAATAGAATCTGATGTCCTATTTCATTATTCCATGCTAATGTATTCAAGCGTAAGCTTGCTTTAAACACTCTAATTTTTTCAAGGTAACAGTCCTAATTCCCCATAACATCAAATAAATGACATTATGGTTCTTTAGAAGGTGAGAACCAATAAAACCAGTACATACCAAGGCATGACCGATTCCTTGATCCCGAAATTCAACTACGAGCTTTTTAACTGCAACAACTTTAATATACGCTATTGGAGCTGGAATTACCGCGGCTGCTGGCACCAGACTTGCCCTCCAA
+
DDDDDIIIHIIIIIIIIIIIIIIIIIIIIIIIIIIIIIIIHIIIIIIIIIIIIIIIIHIIIIIIIIIIHHIHHGHIIIIHHIIIIIIIIIIIHHHIIIIIIIIIIIHIIIIIIIIHIIHIIIHIHHFIIIIIIIIIIIIIIIIIIIIIIIIIIIIIIEIIIIIIIIIIIIIIIIIIIIIIIIIIIIIIIIIIIIIIIIIIIIIIIIIIIIIIIIIIIIIIIIIIIIIIIIIHIIIIIIIIIIHHIIIIIIIIIIIIIIIIIIIIIIIIIIIIIIIIIIIIIIIIIIIIIIIIIIIIIIIIIIIIIIIIIIIIIIIIIIIIIIIIIIIIIIIIIIIIIIIIDDDDD
@HISEQ:969:HM2KJBCX2:2:1102:21002:65396 2:N:0:ACTATGCA
GAGATACAGTTCCCCAACTATCCCTATTAATCATTACCGCGGTTCCAGAAACCAACACAACAGAACCACAGGTCCTATTCCATTATTCCATGCTAATCTATGCAAGAATGCGCCTGCTTTGAACACTCTAATTTTTTCAAGGTAAACGTCCTGGCTCCCGGCCGCCCGGCCACCCGAAGGCAGCCCGGCGGCCGTTCCCCAGGAGGAAAGGCTCGGCCTTGACGCCCCCGCGAAGGGGCAGGCAGTACTCGCCGCCGAAGCAGCGGACCACCCGGCCAAGCCCAAAATTCGACTACGAGCTTTTTAACTGCAACAACTTTAATATACGCTATTGGAGCTGGAATTACCGCGGCTGCTGGCACCAGACTTGCCCTCCAA
+
DADDAHHIFDHCE?HCHHFHCCGCEFCGGHEHGC1DGC=?EHHHG?FCCFG@<@GHHEHH@FCHFEHEHGF@1<1DFEDD<F@1CD1<111111<<111<<1<DF11<11<00<011111<<<1?1111<DCE?GG8&<DCD5<C+>--G>@@@C,IHB>,C,DHHDF?HHFHHHGA@FCG?GHHHDCH?<FHGFHHG?GEHF/IHHG=HDHDIHEHHFE?FEGIIIIIIIHHFHIHGIHHFIHHHFIGGIIIIIIIIIIIIIIIHHHHEIIIIIHFHEHIIIIIHGIIIHHIIIIHFHHIIIIHHGHIIIHIIHHIIHHIIHHHHIIIIIIIIIIHIIIIIHHIIIIIIIIIIIIIIIIIIIIIHIIIIIIIDDDDD
@HISEQ:969:HM2KJBCX2:2:1102:5909:66311 2:N:0:ACTATGCA
GAGATACAGTTCCCCAACTATCCCTATTAATCATTACGTCGATCCTAGAAACCAACAAAATAGAATCAAACGTCCTATTTCATTATTCCATGCTAATGTATTCAAGCGTGAGCCTGCTTTAAACACTCTAATTTTTTCAAAGTAACAGTCCTGATTCCCCACAACACCAAATAAATGACATCATGGTTCGTCAGAAGGGAGAAACCAACAATACCAGTACGTACCGAGGCACGACCGACATGATGGTCCCGAAATTCAACTACGAGCTTTTTAACTGCAGCAACTTTAATATACGCTATTGGAGCTGGAATTACCGCGGCTGCTGGCACCAGACTTGCCCTCCAA
+
DDDCDIIIIIIIIIIIIIIIIGIHIIHIIIIIIIIIHIIIIIIIHIIIIIIIIIIIIHIHIIIIIHHHIIIIIIIIIIIIIIIIIIIIHHIIIIIIIIIIIHHHHIIIIIIIIHIIIIIIIIIIIIIIIIIIIIIIIIIIIIIIIIIIIIIIIIHHIIIIIHIHHIIIIIIIHIIIIIIIIIIIIIIIIIIIIIIIIIIIIIIIIIIIIIIIIIIIIIIIIIIIIIIIIIIIIIIIIIIIIIHHIIIIIIIIIIIHIIHIIHIIIIIIIIIIIIIIIIIIIIIIIIIIIIIIIIIIIIIIIIIIIIIIIIIIIIIIIIIIIIIIIIIIIIIIIIIIIIIIDDDDD
@HISEQ:969:HM2KJBCX2:2:1102:20006:66745 2:N:0:ACTATGCA
GAGATACAGTTCCCCAACTATCCCTATTAATCATTACCTCGGAATTCCGAAAACCAACAAAATAGAACCGAGGTCCTATTCCATTATTCCATACTGTGTTATTCAGGCGGCAAGCACCTGCTTAGAGCACTCTAATTTTTTCAAAGTAAACTTTCCGGCCACCCGCCACACCCGGTGAAGAGCATAGCGGGGGAGGCCGGCCAGTAGGTCGCGGGACGAGCAGTAAACCACCAAAACGGTGGACCGCCCGCCCGCAACTGACATCCAACTACGAGCTTTTTAACCGCAACAACTTTAGTATACGCTATTGGAGCTGGAATTACCGCGGCTGCTGGCACCAGACTTGCCCTCCAA
+
@@DDDH<FC11<CEEEGCC111DGE<1DH@HC@@G@FCCHC=C11<C1<E=<EH<CGHE<CC1CF<1<1C/E/0<@CHF111<<CCG@E11<1<C1D1<C?1C<C51<GFFHCE?EG6FHE1HBFB16C@BDG8D1F<?FCHHHG96H1<F<70?</<?77GCHCE@5?8CDEFHFHAHHHCHH?HH?8G@@/CE?IHB>CF/?DDAHBHCD0HEF@HHAB;0B0?GH@HIFHFD:EDB:</HHCHCHD?E<<F<1<G?CFEHHHECCGCCGFEFHCIHEIIIIIIHHGC@D1<@1C1HHHD<?G?HHFCFC@HECGEEEHE?C<<G@D1C1HF1HH?D11HCHEECD<0<0D0
@HISEQ:969:HM2KJBCX2:2:1102:10824:66738 2:N:0:ACTATGCA
GAGATACAGTTCCCCAACTATCCCTATTAATCATTACGTCAATCCTAGAAACCAACAAAATAGGTTTGAACGTCCTATTTCATTATTCCATGCTAATGTATTCAAGCGTTAGCCTGCTTTAAACACTCTAATTTTTTCAAAGTAACAGTCCTGTTTCCCTGCAACACCAAATTAATGGCATTACAGTTCTTCAGAAAGGAGGAATCAGCGAAACCAGTTCATACCAGTGGCACGACCAACCTGCTGACCCCGAAATTCAACTACGAGCTTTTTAACTGCAACAACTTTAATATACGCTATTGGAGCTGGAATTACCGCGGCTGCTGGCACCAGACTTGCCCTCCAA
+
DDDDDIHIIIIIHIIIIIIIHIIIIIIIIIGHIIIIIIIIIIIHIIIIIHIHIIHHIIIIIHIGHHHHHIIGIHHHHIIIIIHIIIIIGHIIIIIIIIIIIIIIIIIHHIIHIIIIIIIIIIHIIHHIIIHIIIIIHIIIIIHHIIIIIIIIIIIIIHIIIIIIIIIIIIHIIIHIIIIIIIIHIIIIIIIIIIIIIIIIIIIIIIIIIIIIIIIIIIIIIIIIIIIIIIHIIIIIIIIIIIIHGIIIIIIIIGIIIHIIIIIIIIIIIIIIIIIIIIIIIIIIIIIIIIIIIIIIIIIIIIIIIIIIIIIIIIIIIIIIIIIIIIIIIIIIIHIIIIIIIDDDDD
@HISEQ:969:HM2KJBCX2:2:1102:6622:66625 2:N:0:ACTATGCA
GAGATACAGTTCCCCAACTATCCCTATTATCATTACGTCGATCCTAGAAACCAACAAAATAGAATCAAACGTCCTATTTCATTATTCCATGATAATGTATTCAAGCGTAAGCCTGCTTTAAACACTCTAATTTTTTCAAAGTAACAGTCCTGATTCCCCACGACACCAAATTAATGACATCGCGGTTCTTCAGAAGGTAGGAACCGATAATGCCAGTGCGTACCGAAGCACGACCAACAATTCGATCCCGAAATTCAACTACGAGCTTTTTAACTGCAACAACTTTAATATACGCTATTGGAGCTGGAATTACCGCGGCTGCTGGCACCAGACTTGCCCTCCAA
+
D@DBAEEH?D11DCF@E<G@H11<FC11C@<F1FC1CGHHIC?@CGECHH1CGICHIG1C@1CHC1DCCCEH@0E?<DFFCHHHHIC<@?<11<@FDHGHH@C1<C8D<8<<1F1BD6CFHHHFB<HHFHHHHA?GIHFFGEGHIHB<AF@IHGHEE=ABECFFIHHGHGHFHGIIHHEEE?DEIHHFD?HEFIHFHHHGIHIHGHEIIHHHCIHHEHGHGDD-IIHHFIIHCGFEIHHHHE:HECCHFCHFIHFCCE@ECHGG@DHFFF?HHHGCHEEG?HHHC?IIHHCCHHFEIHHEH@GHEEEIHGDHHHEEEGIHHEIHEEHHIHGHHEIHDIHDBB@@
@HISEQ:969:HM2KJBCX2:2:1102:20314:66258 2:N:0:ACTATGCA
GAGATACAGTTCCCAACTATCCCTATTAATCATTACGTCGATCCTAGAAACCAACAAAATAGAATCAAACGTCCTATTTCATTATTCCATGCTAATGTATTCAAGCGTGAGCCTGCTTTAAACACTCTAATTTTTTCAAAGTAACAGTCCTGATTCCCCACAACACCAAATAAATGACATCATGGTTCGTCAGAAGGGAGAAACCAACAATACCAGTACGTACCGAGGCACGACCGACATGATGGTCCCGAAATTCAACTACGAGCTTTTTAACTGCAGCAACTTTAATATACGCTATTGGAGCTGGAATTACCGCGGCTGCTGGCACCAGACTTGCCCTCCAA
+
DDDDDHIIHGHIIIIHHHHGHHIIIIIHIIIIIIIIIIIIIIIIIIIHIIIGHIIIIIIIIGHIIIIIHHCGHIHIIIIHIIIHIHHFHIHHGHIIIIIIHIIIHIIIIIIIIIIIIHHHIIIIIIHIIIIIIIIHGHHIIHIIIIIFHIIHIHHIIHIIHIIIIIIIIIIIIIIHIIIIIIIIIIIGIIIIIIIIIIIHIIIHFIIIIIIIIIIIIIIIIHIIIIHIIIIIIIIIIIIIHHHIIIIIIIIIIIIIHIIIIIIIIIIIIIIIIIIIIIIIIIIIIIIIIIIIIIIIIIIIIIIIIIIIIIIIIIIIIIIIIIIIIIIIIIIIIIIIIIIDDDDD
@HISEQ:969:HM2KJBCX2:2:1102:9767:67222 2:N:0:ACTATGCA
GAGATACAGTTCCCCAACTATCCCTATTAATCATTACGTTGATCCTAGAAACCAACAAAATAGAATCGAACGTCCTATTTCATTATTCCATGCTAATGTATTCAAGCGCGTGCCTGCTTTAAACACTCTAATTTTTTCAAAGTAACAGTCCTGACTCCCCACAACATCAAATTAATGACATCATGATTCATCAGAAGGGAGAAATCAATGACATTAGTACGTACCGAAGGCACGACCGACGTATTGATCCCGAAATTCAACTACGAGCTTTTTAACTGCAACAACTTTAATATACGCTATTGGAGCTGGAATTACCGCGGCTGCTGGCACCAGACTTGCCCTCCAA
+
@DDADIIIIIIIIIIIIIIIHIIIIIIIIIIIIIIIIHIIGIIIIGIIIIIIIIHIIIIIIIHGHIIFHIIHIGHIIGHIIIIIIIIHGHIIIIIIHIIIIHHIIIHIIIIIIIIIIIIIIIIIIIIIIIIIIIIIIIIIIIHIIIIIIHIIIIIIIIIIIIIHIIIIIIIHIIIIIIIIIIHIIIIIIIHIIIIIIIIIIIIIIIIIIIIIIHIIIIIIIIIHIIIIIIIIIIIIIIIIIIIHFIHH=IIIIIIIIIIHIIHIIIIHIIIIIIIIIIIIIIIIIIIIIIIIIHIIIIIIIIIIIIIIIIIIIIIIIIIIIIIIHIIIIIIIIIIIIIIIIDDDDD
@HISEQ:969:HM2KJBCX2:2:1102:2105:67740 2:N:0:ACTATGCA
GAGATACAGTTCCCCAACTATCCCTATTAATCATTACATCGATCCTAGAAACCAACAAAATAGAATCTGATGTCCTATTTCATTATTCCATGCTAATGTATTCAAGCGTAAGCTTGCTTTAAACACTCTAATTTTTTCAAGGTAACAGTCCTAATTCCCCATAACATCAAATAAATGACATTATGGTTCTTTAGAAGGTGAGAACCAATAAAACCAGTACATACCAAGGCATGACCGATTCCTTGATCCCGAAATTCAACTACGAGCTTTTTAACTGCAACAACTTTAATATACGCTATTGGAGCTGGAATTACCGCGGCTGCTGGCACCAGACTTGCCCTCCAA
+
DDDDDIIIIIIIIIIIIIIHIIIIIIIIIIIIIIIIIIIIIIHIIHIIIIIIFIGIHIIHHIHHHIHIIIIIIHIIGIIIIIIIGIIHIIIHHHIIIIHIHIIIHHEHIIIIIIIHIHIIHIHIIHGHIIIIHIIIHIIIIHIIIIIHHIIHHIIIIIIIIIIIIIHIIIHIIIIIIIIIIIIIIIIIIIIIIIIIIIIIIIIIIIIIIIIIIIIIIII;IHIIIIIIIIIIIIIIIIIIIIHHIIIIIIIIIIIIIIIIIIIIIIIIIIIIIIIIIIIIIIIIIIIIIIIIHIIIIIIIIIIIIIIIIIIIIIIIIIIIIIIIIIIIIIIIIIIIIIIIDDDDD
@HISEQ:969:HM2KJBCX2:2:1102:10183:67552 2:N:0:ACTATGCA
GAGATACAGTTCCCCAACTATCCCTATTAATCATTACGTCAATCCTAGAAACCAACAAAATAGGATCGAACGTCCTATTTCATTATTCCATGCTAATGTATTCAAGCGTTAGCCTGCTTTAAACACTCTAATTTTTTCAAAGTAACAGTCCTGTTTCCCTGCAACACCAAATTAATGGCATTACAGTTCTTCAGAAAGGAGGAATCAGCGAAGCCAGTGCATACCAGTGGCACGACCAACCTGCTGACCCCGAAATTCAACTACGAGCTTTTTAACTGCAACAACTTTAATATACGCTATTGGAGCTGGAATTACCGCGGCTGCTGGCACCAGACTTGCCCTCCAA
+
ADDDDIIHGHHHIIHHHDHIIIFHIHHIHGHHHHIIIIIIIIIIHIIIIIIIHHIHHHGEHIHEHHIHIIIIIIIHHHHIIGIIIHIICHIIHIIIIIIHIIIIIIIIIIIIIIFHIIHIIIIIIGIHIIIIIIIHIIIIIIIHHHHIIIIHIIHIIIGIIIIIIIIIIHGHHHIIIIIIIIIIIIIIIHIIIIIIIIIIIIIIHIIIIIIIIIIIIIIGIIIIIIIIIHIIIIIIIIHIIHHEDIIIIIGIIIIIIIIIIIIIIIIIIGIIIIIIIIIIIIIIIIIIIIIIIIIIIIIIIIIIIIIIIIIIIIIIIIIIIIIIIIIIIIIIIIIIIIIIIDDDDD
@HISEQ:969:HM2KJBCX2:2:1102:14724:68038 2:N:0:ACTATGCA
GAGATACAGTTCCCCAACTATCCCTATTAATCATTACGTCGATCCTAGAAACCAACAAAATAGAATCAAACGTCCTATTTCATTATTCCATGCTAATGTATTCAAGCGCGAGCTTGCTTTAAACACTCTAATTTTTTCAAAGTAACAGTCCTGATTTCCCGCGACACCAAATTAATGACATCGTGGTTCGTCAGAAGGGAGAAACCAATAATGCTAGTACGTACAAAGTACGACCGACATATTAGTCCCGAAATTCAACTACGAGCTTTTTAACTGCAACAACTTTAATATACGCTATTGGAGCTGGAATTACCGCGGCTGCTGGCACCAGACTTGCCCTCCAA
+
DDDCDIHIIEHIIIIHIIIIIIIIIIIIIIHHIIIIIIIIIIIIIIIIIHIHGHIIIIIIIIHIGHHIIIIGIHIIIIIHHIIIHHHHHIIIGIIIIIHIHHHIIIIHGHIHIIIIIIIIHIIIIIIIIIIIIIIIIIIIIIIIIIIIIIIIIIHIIIIIHHIHIIHGIIHIIIIIIIIIIIIHHIIIIIHHIIIIIIIIIIIIIIIIIIHIIIHIIHIIIHHIIIIIIIIIIIIIIIIIIHHIIIHGHHIIIIIIIIHIIIIIHIIHIIIIIIIIIIIIIIIIIIIIIIIHIHIIIIIIIIIIIIIIIHIIIIIIIIIIIIIIHIIIIIIIIIIGIIIDDDDD
@HISEQ:969:HM2KJBCX2:2:1102:7408:68205 2:N:0:ACTATGCA
GAGATACAGTTCCCCAACTATCCCTATTAATCATTACGTCGATCCTAGAAACCAACAAAATAGAATCAAACGTCCTATTTCATTATTCCATGCTAATGTATTCAAGCGCGAGCTTGCTTTAAACACTCTAATTTTTTCAAAGTAACAGTCCTGATTTCCCGCGACACCAAATTAATGACATCGTGGTTCGTCAGAAGGGAGAAACCAATAATGCTAGTACGTACAAAGTACGACCGACATATTAGTCCCGAAATTCAACTACGAGCTTTTTAACTGCAACAACTTTAATATACGCTATTGGAGCTGGAATTACCGCGGCTGCTGGCACCAGACTTG
+
DDDDDIIIHHHIIIIIIIHIHHGHIIIIIIIIIIIIIHIIIIIIHHIIHIIHIIIIFHIIIIHHIIIHHHGHFHHIIIIIIIIIIIIIIIIIIIIIHHHIHHGIIIIHIIIHIIIIIHIIIHHIIIHHH$HIIHIIIIIIIIIIIIIIHIIHIIIIIIHIIIIIIIIIIIHHHIIIIIHIIIIIIIIIIIIIIIIIIIIIIIIIIIIIIHIIIIIIIIIIIHHIIIIIIIIIIIHIIIIIIIIIIIIIIIIIIIIIIIIIIIIIIIIIIIIIIIIIIIIIIIIIIIIIIIIHIIIIIIIIIIIIIIIIIIIIIIIIIIIIIIIIIIIIIIIDDDDD
@HISEQ:969:HM2KJBCX2:2:1102:8348:68215 2:N:0:ACTATGCA
GAGATACAGTTCCCCAACTATCCCTATTAATCATTACGGTGATCCTAGAAACCAACGAAATAGAATCAGTCCGTCCTATTTCATTATTCCATGCTAATGTATTCAGACGTTAGCCTGCTTTAAACACTCTAATTTTTTCAAAGTAACAGTCCTGATTTCCCATCACACCAAATAAATGGCATGAAAGTTCCTCAGAAGGTAGAGATTCATCTCACCAGTGCAGACAATTAAGCCTGACCAATGGGTAAACCCCGAAGTTCAACTACGAGCTTTTTAACTGCAACAACTTTAATATACGCTATTGGAGCTGGAATTACCGCGGCTGCTGGCACCAGACTTGCCCTCCAA
+
DDDDDIIIIIIHIIIIIHIIIIIIIIIIIIHIIIIIIHIIIIIIIHIIHIIHHHHIHEEHHHEHIFIHHHHIIEEHIIGHHIIIIIIHHHHIEHHHHHIHICHIHHIHHIHHGHIHHIHIIIIIIIHIIIHHFFHGHHIIHHIIIIIGIGIIIIIIIIIIHHHIIHIIIIIIIIIIHHHED/IIIIIIIHIIIIIIIHHHIIIIIIIIIIIIHIIIIHIIIHIIIHHIIII=IIIIII=IIIIIHGDIIIIHIIIIIIIIIIIGIIIIIIIIIIIIIIIIIHIIIIIIHHIIIIIIIIIIIGIIIIIIIIIIIIIIIIIIIIIIIIIIIIIIIIIIIIIIIIIDDDDD
@HISEQ:969:HM2KJBCX2:2:1102:16837:67844 2:N:0:ACTATGCA
GAGATACAGTTCCCCAACTATCCCTATTAATCATTACAACGGTCCTAGAAACCAACAAAATAGAATCATTGTCCTATTCTATTATTCCATGCTAATGTATTCCGGCATATGCCTGCTTTAAACACTCTAATTTTTTCAAGGTAAAGGTCTTGGATATTCGCAACATCCAATAAAGGACATTACGCTTCCCCAAGCGGTGAGGCCCAACCGACCAGTACTCGTTACAAGAACGGACCAATCGGCCAAACCCAAAATTCAACTACGAGCTTTTTAACTGCAACAACTTTAATATACGCTATTGGAGCTGGAATTACCGCGGCTGCTGGCACCAGACTTGCCCTCCAA
+
DDDDDIHIHIIIIIIHIHIIIHIIIIIIIIFHIEHHIIIIHHEEHHHIIIIHIIIIIIIIIFFHIHHIHHH<DHHHHHGHFHHHCGHCHHHH@EGIIGIIIHDGIIIIIHHIHHIHIIIIIHHIIIHIIIHHIIIIIHIIIIIGHFIIIIIIIIIIIIIHHIIIIIIIIHHHHHIIHIIIIIIIHIIIHIHHHIHHIIIIIHHDIIIIIIIIIIIIIIIIIIIIIIIIIIIIIII>IIIIIHEEIIIIHIIHHIHIIIIIHFIIHIIIIIHIHHIIIIIIHIIHIIIIIIHHGIHIIIIIIIIIIIIIIIIIIIIIIIIIIIIIIIIIIIIIIIIIIIIIDDDDD
@HISEQ:969:HM2KJBCX2:2:1102:7800:69131 2:N:0:ATTATGCA
GAGATACAGTTCCCAACTATCCCTATTAATCATTACGTCGATCCTAGAAACCAACAAAATAGAATCAAACGTCCTATTTCGTTATTCCATGCTAATGTATTCAAGCGTGAGCCTGCTTTAAACACTCTAATTTTTTCAAAGTAACAGTCCTGATTCCCCATGACACCAAATTAATGACATCATGGTTCGTCAGAAGGTAGGAATCAATAATACCAGTACGTACAATAGCACGACCAATAAATTGATCCCGAAATTCAACTACGAGCTTTTTAACTGCAACAACTTTAATATACGCTATTGGAGCTGGAATTACCGCGGCTGCTGGCACCAGACTTGCCCTCA
+
DDDDDIIIIFHHHHHIGHIEHEHHGHHHHHHHIIGHII1C?EHEGHHHHHIIEHHH1<FC1DGHHG?F1CCFFGHF@EC<CCHIIFHHI?F<FGIIIHHGFGHHIHHGHGHIHIHHHGHGIIHEEGFGFEHHHIHHFHICHEEHHHHCHGHEHHICHHHIGFEIHIHHHHC@EGC@CG?EHHFIIHIHHEGCGHIIIHEGIHHIHIIH@GHH?@CFCDIHHEGHHC@HHGCCF?HHHIIGDEHHH@HCH=HFCFCIHHHEEIIHHFIIIIHIIIIHFIHG@<GEHFD<<0<<CCCCIEHHIFG1HHEHHEHHE<HCC1CEG@HFHHEHHC@HCHGCFBD@B@
@HISEQ:969:HM2KJBCX2:2:1102:15474:69649 2:N:0:ACTATGCA
GAGATACAGTTCCCCAACTATCCCTATTAATCATTACGTCAATCCTAGAAACCAACAAAATAGGATCGTCGTCCTATTTCATTATTCCATGCTAATGTATTCAAGCGTTAGCCTGCTTTAAACACTCTAATTTTTTCAAAGTAACAGTCCTGTTTCCCCGCAACACCAACTTAATGGCATTACGGTTCTACAAGAAGGAGGAATCAGCAAAGCCAGTGCATACCAGTGGCACGACCAACTTGCTGACCCCGAAATTCAACTACGAGCTTTTTAACTGCAACAACTTTAATATACGCTATTGGAGCTGGAATTACCGCG
+
BAB?BEFGEECGE?CCGHHIHIIIIHHHHIH1CCFHECE@@HF1<1FHCHHH@GHHEHICEC<CGHGDHEHG?HGFHHHHHFCFHHHHHIHFHHHHHCIHGBGIHECGEHCGHHHHHHHHGFCHFHHHHHHIGCHIIIIIIGHHIHIHHHFHFHHDHCHHHHHHHHHIHIIIGIHIHIIIIIIHHHFEHIIIIIIIIHIHHHHHIIIHHIHHCIIHHIIIIII=HHCHGHIIIIIHHIIIIIHIHHIE<HEHIHHHHIIHHIIIIIIIIIIHIHIGIIIIHIIIHHHIIIIIHHEFHHIIIIIIIIIIHHHIIDDDAC
@HISEQ:969:HM2KJBCX2:2:1102:13600:69796 2:N:0:ACTATGCA
GAGATACAGTTCCCAACTATCCCTATTAATCATTACATCGATCCTAGAAACCAACAAAATAGAATCGGATGTCCTATTTCATTATTCCATGCTAATGTATTCAAGCGTGAGCCTGCTTTAAACACTCTAATTTTTTCAAGGTAACAGTCCTAATTCCCCGTGACACCAAATTAATGGCATTACGGTTCTTTAGAAGGTGAGAAATCAATAATATCAGTACTTACCAACGGCATGACCGAAACATTGATCCCGAAATTCAACTACGAGCTTTTTAACTGCAACAACTTTAATATACGCTATTGGAGCTGGAATTACCGCGGCTGCTGGCACCAGACTTGCCCTCCAA
+
BDDDDIIIIIIIIHIIIHIHIIIHGHIIHIIIHIIIIIIIHIHHHHIHHIIIIIIIIIIHHIGHIIIIIIHIGIIIIIIHHHIIIIHEHIIHIICHIIIIIIIIIIIIIHIIIGIIIIIIIIIIIIIIIIIIIIIIIHHIIIIIIIIIIIIIIIIIIIIIIIIIIIIIIIHIIIIIIIIIIIIIIIIIIIIIIIIIIIIIIIIIIIIIIIIIIIIIIHIIGIIIIIIIIIIIIIIIIIIIIGIIHGIIIIIIIIIIIIIIIIIIIIIIIIIIIIHIIIIIIIIIIIIIIIIIIIIIIIIIIIIIIIIIIIIIIIIIIIIIIIIIIIIIIIIIIIIIIIIIIDDDDD
@HISEQ:969:HM2KJBCX2:2:1102:12866:69731 2:N:0:ACTATGCA
GAGATACAGTTCCCCAACTATCCCTATTAATCATTACGGTGATCCTAGAAACCAACAAAATAGAACCATGCCGTCCTATTCTATTATTCCATGCTAATGTATTCGAGCAAAAATGCCTGCTTTAAACACTCTAATTTTTTCAAGGTAAAGGTCCTGGATCCGCAAGACACCCAATAAAGGACATCAAGTTTCTCCAGAAGGTGAGAAATCAACAGTAACAGTTCATACCCCTTAAGGCATGACCATCACGTCAATCCCGAAATTCAACTACGAGCTTTTTAACTGCAACAACTTTAATATACGCTATTGGAGCTGGAATTACCGCGGCTGCTGGCACCAGACTTGCCCTCCAA
+
DDDDDIIIIIIIIIIIIIIIIIIIIIIIIIIIIIIIIIIIIIIHIIIIIIIIIIIIIIIIIIHHIIIIIIHIIIHIIIGHIIIIIIIIIIIIIHHHHHIHHHHIIIIIIIHHIIIIIHIHHIIIIIIIHIIIIIIIIIIIIIIHIIIIIIHHIIIIIIHIIIIIIIIIIIHIIIIIIIIIIIIIIIIIIIHIIIIIIIIIIIIIIIIIHIIIIIIIIIIHIIIIIHHIIIIIIIIIIIIIIIIIIIIIIIIHIIIIIIIIIIIIIIIIIIIIIIIIIIIIIIIIIIIIIIIIIIIIIIIIIIIIIIIIIIIIIIIIIIIIIIIIIIIIIIIIIIIIIIIIIIIIIIIIDDDDD
@HISEQ:969:HM2KJBCX2:2:1102:16804:70408 2:N:0:ACTATGCA
GAGATACAGTTCCCCAACTATCCCTATTAATCATTACTTCAGTCCTAGAAACCAACAAAATAGAACTAAAGTCCTATTCCATTATTCCATGCTAATATATTCAAGCAAACATGCCTGCTTTAAACACTCTAATTTTTTCAAAGTAAAAGTCTTGGATCCCTAGCGCACTCAATTAAGAGCACACTAGTTCCCCAAAAGGAAAAGCCCAAAGTTGCAGTACAAACCTTTCGGTTGACGGCAACTATAAGCCCAAAATTCAACTACGAGCTTTTTAACTGCAACAACTTTAATATACGCTATTGGAGCTGGAATTACCGCGGCTGCTGGCACCAGACTTGCCCTCCAA
+
DCCDDIIIIHHIIIIIIIHEGHHIIIIHIIIHIIIIIIIIHIHEHIIIHIIIIIIIGHIIIIHEHHIIIIEEHHIIIIIIIIIIGHIHIGIHIIIEHIHHHHHHIIHIIHHIIIIIIIIIIIIIIIIIIIIHIIIIIIHHHHIIIIIHIIIHIHIIIIIIIIHEHIIIIIIIIIHIIIIHHIIIIIIIIIIHIIFHIIIIIIIIIHHHIHIIIIIIIIIIIIHIIIIIIIIIIIIIHHIIIIIHFIIIIHIIIIIIIIIIIHHIIIIIIIIIIIIIIIIIIIIIIIIIIIHIIHIIIIHIHIIIIIIIIIIIIIIIIHIIIIIIIIIIIIIIIIIIIIIIIDDDDD
@HISEQ:969:HM2KJBCX2:2:1102:16549:70998 2:N:0:ACTATGCA
GAGATACAGTTCCCCAACTATCCCTATTAATCATTACGGTGATCCTAGAAACCAACAAAATAGAACCATGCCGTCCTATTCTATTATTCCATGCTAATGTATTCGAGCAAAAATGCCTGCTTTAAACACTCTAATTTTTTCAAGGTAAAGGTCCTGGATCCGCAAGACACCCAATAAAGGACATCAAGTTTCTCCAGAAGGTGAGAAATCAACAGTAACAGTTCATACCCCTTAAGGCATGACCATCACGTCAATCCCGAAATTCAACTACGAGCTTTTTAACTGCAACAACTTTAATATACGCTATTGGAGCTGGAATTACCGCGGCTGCTGGCACCAGACTTGCCCTCCAA
+
ACDBDGEHHGHIHIEHHGHIIHIIIIIIIGHIIIIHIFHFHHIIIIGEHIIHIIGIHIGIFHCHFHIIIHE@HEHDDIE?HHGIIIFHHC?GHHGEHHIFHCCGIIIIIIIIIIIHHEHHIIHHHIHHHHGIIHHIHHHHHHIIIIIIIIIHHIHIIHFIIIHIIII:IHHHIIHHHIIIHIIIHIHIIIIIIIIIIIIIHGHIIIIIIIIIIIIIIIII<IGIIIIIIIIIIIIIIIIIIIIIIIIHIHGDIIHIIIHIIIIIIIIHHFHIIIIIIIIIIIIIIIIIIIIIIHHIIIIHHIIIGIIIIIIIIIIHIIIIIIIHIIIIIIIIIIIIIIHIIIIIIIIIDDDDD
@HISEQ:969:HM2KJBCX2:2:1102:9583:71152 2:N:0:ACTATGCA
GAGATACAGTTCCCCAACTATCCCTATTAATCATTACGTCGATCCTAGAAACCAACAAAATAGAATCAAACGTCCTATTTCATTATTCCATGCTAATGTATTCAAGCGTAAGCCTGCTTTAAACACTCTAATTTTTTCAAAGTAACAGTCCTGATTCCCCACGACACCAAATTAATGACATCGCGGTTCTTCAGAAGGTAGGAACCGATAATGCCAGTGCGTACCGAGGCACGACCAACAATTCGATCCCGAAATTCAACTACGAGCTTTTTAACTGCAACAACTTTAATATACGCTATTGGAGCTGGAATTACCGCGGCTGCTGGCACCAGACTTGCCCTCCAA
+
DDDDDIIIIFHIIIIIIIIIIIIIIIIIIIIIIIIIIHIIIIIIIIIIIIIIIIIIIIIHIIIHIIIHIIIHIIIIIIIIIIIIIIIIIIIIGIIIIIIIIHHHHIIIIIIIIIIIIIHHIIIIIIIIIIIIIIIIIIIIIIIIIIIIIIIIIIIIIIIIHIIIIIIIIIIIIIIIIIIIHIIIIIIIIIIIIIIIIIIIHIIIIIIIIIIIIIIIIIIIIIIIIIIIIIIIIIIIIIIIIHGDIIIIIIIIIIIIIIIIIHIIIIIIIIIIIIIIIIIIIIIIIIIIIIIIIIIIIIIIIIIIIIIIIIIIIIIIIIIIIIIIIIIIIIIIIIIIIIIHDDDDD
@HISEQ:969:HM2KJBCX2:2:1102:13653:70984 2:N:0:ACTATGCA
GAGATACAGTTCCCCAACTATCCCTATTAATCATTACGGTGATCCTAGAAACCAACAAAATAGAATCATGCCGTCCTATTTTATTATTCCATGCTAATGTATTCAAGCAAAATGCCTGCTTTAAACACTCTAATTTTTTCAAAGTAAAGGTCCTGGTTCCCCGCGACACCCAATTAAGGGCATCGCGGTTCTCCAGAAGGTGAGAAATTGACTACACCAGTTCATACCCCTTAAGGCACGACCGATGTGTCAATCCCGAAATTCAACTACGAGCTTTTTAACTGCAACAACTTTAATATACGCTATTGGAGCTGGAATTACCGCGGCTGCTGGCACCAGACTTGCCCTCCAA
+
DDDDDIIIIIHHEHHIIIIIIIIIIIIIIIIIIIIIGHIIIHIHFHIIIIIIIIIIIIIHHEHHHIIIIGHGDIIIIHIHHIIIIHIIIIIIHIIIIGIHIFHIHHHIHHHIIIHIIIIIIHHIHHIIIHHIHIIIIIIIIHGIIIHIIIIIIIIIHHHIHHHIIHHIFIHIIIIIIIIIIIIIIIIIIIIIIIIIIHGHHIIIIIIIIIIIIIIIIIIIIIIIIIIIIIIHIIIIIIIIIGIIIIIIIIHIHHIIIIIIIIIIIIIIIIIIIIIIIIIIIIIGIIIIIIIIIIHIIIHGIHIIIIIIIIIIIIIIIIIIIIIIIIIIIIIIIIIIIIIIIIIIIIIDDDDD
@HISEQ:969:HM2KJBCX2:2:1102:11431:69303 2:N:0:ACTATGCA
GAGATACAGTTCCCCAACTATCCCTATTAATCATTACAACGGTCCTAGAAACCAACAAAATAGAATCGTTGTCCTATTCTATTATTCCATGCTAATGTATTCTGGCATATGCCTGCTTTAAACACTCTAATTTTTTCAAGGTAAAGGTCTTGGCTCCGAGCAACACCCAATAAAGGGCATTACCCTTCCCCAAGCGGTGAGGCCCAACCGACCAGTACTCGTTACAAGAACGGACCAACCGGCCAAACCCAAAATTCAACTACGAGCTTTTTAACTGCAACAACTTTAATATACGCTATTGGAGCTGGAATTACCGCGGCTGCTGGCACCAGACTTGCCCTCCAA
+
?DDD@HHHHIHEGG?CCHIIEHHIHHHHHIHH1CD@C@GIHC<CCCFFHHIGHE@HHF<GHIGHIIICFCCC1<CHCHHGHHH?H1F@GHHIIEEHHG@EIHIEHHFIIHCHFHHEHCHFHGB<FGEHH@G?HCHGHHIIHHGHFEHEAFHHGIHIIIIHFHIHIHEECGHHHBHHIHFHHIIHHHEHEFHIHHHHIHIIGHCHHGHDHFIIIIHHHGIIIHIIIIHIHIIGHHIIHIIHHIHCHEGHDEEHGIHIIIIHEEHH?IIIHIIIHHIIIIIIIHGIIHHHEEEHHGIIIIIIHHFIIIIIHHHIIIIIIIIHIHEIIFHIIIIHGIIIIIIIDDD@@
@HISEQ:969:HM2KJBCX2:2:1102:15896:70360 2:N:0:ACTATGCA
GAGATACAGTTCCCCAACTATCCCTATTAATCATTACGTCGATCCTAGAAACCAACAAAATAGAATCAAACGTCCTATTTCATTATTCCATGCTAATGTATTCAAGCGCGAGCTTGCTTTAAACACTCTAATTTTTTCAAAGTAACAGTCCTGATTCCCCATGACACCAAATTAATGACATCGTGGTTCGTCAGAAGGGAGAAACCAATAATGCTAGTACGTACAAAGTACGACCGACATATTAGTCCCGAAATTCAACTACGAGCTTTTTAACTGCAACAACTTTAATATACGCTATTGGAGCTGGAATTACCGCGGCTGCTGGCACCAGACTTGCCCTCCAA
+
@DDDDHFEHHIEHHIHHI@GFHGHIIIIIIIIHHIII@HFHIHGCHFH?GHHEEHIIIIFHHHHHIGIIG?HHHHHHIIIHEFHHECGFHIHIHIHIIEHHEHHIIIIHHIHHFIHHEIIHFGGBHGHHIHHHHHHIEFFHIIIIHIHIHEHGHEEEGFHHEHEHHIIHFHHHHHIHGEGIHHEFIHIHIHIIIIHHIGHHIGIHGHIIHFC<IHIIIIHHFIIHHHHHCHHE<IIIIHHF@HHIIGIHHIIIIHGIHHGIIIIIIHIIHHGHIIHHEHHGD@FCIIIIHHHDHHGHIHHCHHEEHHEHGIIIHIIIGHIIHEIGIHIHHIHHHGCHIIDDAAA
@HISEQ:969:HM2KJBCX2:2:1102:11242:71403 2:N:0:ACTATGCA
GAGATACAGTTCCCCAACTATCCCTATTAATCATTACGGTGGTCCTAGAAACCAACAAAATAGAACCACAACGTCCTATTCTATTATTCCATGCTAATCTATTCAAGCAATAGCCCGCTTTAAACACTCTAATTTTTTCAAGGTAATGGTCCTGGCTCCCCAACACACCCAATAAAGGACATACTGGTTCACCAGAAGGAAGACCCGACAGCAGACAGTACTCGCCAAAGACGGACCGCCCGGCCAGGCCTAAAATTCAACTACGAGCTTTTTAACTGCAACAACTTTAATATACGCTATTGGAGCTGGAATTACCGCGGCTGCTGGCACCAGACTTGCCCTCCAA
+
@DDD@HIHIHHE?GHIICHIIHHHIICHHHGHHIIHHHIIIIHFHCHIIIIHCHHIHEECHEFHHHEHHHIIIGHHHFHFHHIGHHHIECFHHGHHHIHHHFHHHIIIIIIIHIEIIIHHHHIGHHHHHHHHGHIHIHGHEHFHHIIIHIIIHGHH1HGHHHHIIIHIHHIHHGHGHIHHIIHHIIHHGEHIIIIIIIIIGIHIIIHGGIIIIIIHIIIIHHIHIIIIIIHIIIHDIIHHHHFCDHIIHHFHIIIGIHHIHHCIHHIIHIIIFHHHGIHHIIHIHGIIIHGHHHIIIIHIIIIIIIIIIIIIHIIIIHIIIIIIIHIIHGIIHHIIIIIIICDDDB
@HISEQ:969:HM2KJBCX2:2:1102:8327:71124 2:N:0:ACTATGCA
GAGATACAGTTCCCCAACTATCCCTATTAATCATTACGTCGATCCTAGAAACCAACAAAATAGAATCAAACGTCCTATTTCATTATTCCATGCTAATGTATTCAAGCGTAAGCCTGCTTTAAACACTCTAATTTTTTCAAAGTAACAGTCCTGATTCCCCACGACACCAAATTAATGACATCGCGGTTCTTCAGAAGGTAGGAACCGATAATGCCAGTGCGTACCGAAGCACGACCAACAATTCGATCCCGAAATTCAACTACGAGCTTTTTAACTGCAACAACTTTAATATACGCTATTGGAGCTGGAATTACCGCGGCTGCTGGCACCAGACTTGCCCTCCAA
+
DDDDDHGHFDHHIIEHHIIHIIHHHIIHIIIGIHHHIIHHDDHHIHIHHIIIIHHI?ECHGHCGH<FHHIIIHHIIHIIIHGIHHHGHHEGHCEHHIHIIIIHHIHGHIIIIIHIIHHHHHEGG@HHHIIHHHEHIHIHHHIHIIIIIIIIIIIIHHHHHHHHFHHEIIIHIHHF/EHHIIHHGHHH?GGFIHHHIIIIIIIIIHHIIGIIIIHHIIGIHHIHIHEHHIIIGIH?HHIHGGHIEIHHIIHHHIIHGIHHHDHIIIGHHIIIIGHIIIIIIIHIIIIHIIIIIIIIIIIIIIIIIIHIIIIIIIIIIIIIIIIIIIIIIHIIIIIIIIIHFADAAB
@HISEQ:969:HM2KJBCX2:2:1102:11731:71553 2:N:0:ACTATGCA
GAGATACAGTTCCCCAACTATCCCTATTAATCATTACGTCAATCCTAGAAACCAACAAAATAGGATCGAACGTCCTATTTCATTATTCCATGCTAATGTATTCAAGCGTTAGCTTGCTTTAAACACTCTAATTTTTTCAAAGTAACAGTCCAAATTCCCCGCAACACCAAATTAATGGCATTACGGCTCATCAGGAAGGAGGAATCAGTGAGACCAGTACATACCAGAGGCATGACCAACCTACTAACCCCGAAATTCAACTACGAGCTTTTTAACTGCAACAACTTTAATATACGCTATTGGAGCTGGAATTACCGCGGCTGCTGGCACCAGACTTGCCCTCCAA
+
@B0DDIHHI@GHGIIE0DHC1FHF@FHEEGHHH@G@HHH?C@HGEHCGG?GHHIHIHHEHHHHGE@GH=HHDEHHHCG1<CGFHHHH1CFCHH11<IGHIIIHHDD@G@BGCHEIGHH8FFHHHIIICIHGIIHHFCHHHHHHCHHCHHIHIIHHDIIIHGGGIHGEHHDEFIHHHEIIIIHGFIIIIHIIIIIIIIIHFIIIHGIIIIHIHHGIIIIIIIHIIIIIHHGIIIIIIGIIIIIHGFHEIGIIHHHIIIIIHIHEHHHIIHIIHHHHHIHHHEHGHIIIHHHIIIIIGIIIHHHIIIIIIIIIIHHHDIIIIIIIIIIHIIIIGHHIIIIIIHCDDDB
@HISEQ:969:HM2KJBCX2:2:1102:5359:72170 2:N:0:ACTATGCA
GAGATACAGTTCCCCAACTATCCCTATTAATCATTACGTCAATCCTAGAAACCAACAAAATAGGATCGAACGTCCTATTTCATTATTCCATGCTAATGTATTCAAGCGTTAGCCTGCTTTAAACACTCTAATTTTTTCAAAGTAACAGTCCTGTTTCCCTGCAACACCAAATTAATGACATTACAGTTCTTCAAGAAGGAGGAATCAGTAAAGCCAGTACACACCATTGGCACGACCAACCTACTGACCCCGAAATTCAACTACGAGCTTTTTAACTGCAACAACTTTAATATACGCTATTGGAGCTGGAATTACCGCGGCTGCTGGCACCAGACTTGCCCTCCAA
+
DCDDDIIEHIIIIIIIIIIIIIIIIIIIIIIIIIIIIIIIIIIIIIIIIIIIIIIIIHHIIIIIIIIIIIIIIIIIIIIHIIIIIHIIIIIIGIIIIHHIHIIHIIIIIIIIIIHIIIIIIHHIIIIIIIIIIIIIIIIIIIIIIIIIHIIIIIHIIIIHIIIIIIIIIIIIIIIIIIIIIHIIIHIIHIIIIIIIIIIIIIIHIIIIIIIIIHIIIIIIIIIIIIIIIIIIIHHIIIIIIHHFIIIIIIIIIIIIIIIIIIIIIIIIIIIIIIIIIIIIIIIIIIIIIIIIIIIIIIIIIIIIIIIIIIIIIIIIIIIIIIIIIIIIIIIIIIIIIIIIIDDDDD
@HISEQ:969:HM2KJBCX2:2:1102:5909:72322 2:N:0:ACTATGCA
GAGATACAGTTCCCCAACTATCCCTATTAATCATTACGTCGATCCTAGAAACCAACAAAATAGGATTAACGTCCTATTTCATTATTCCATGCTAATGTATTCAAGCGTTAGCCTGCTTTAAACACTCTAATTTTTTCAAAGTAACAGTCCTGATTTCCCGCAACACCAAATTAATGACATCACGGTTCGTCAAGAAGGAGGAATCAGTAAAGCCAACAGTACATACCGAAGGCATGACCAACTTACTAACCCCGAAATTCAACTACGAGCTTTTTAGTTGCAACAACTTTAATATACGCTATTGGAGCTGGAATTACCGCGGCTGCTGGCACCAGACTTGCCCTCCAA
+
DDDDDIIIIGHHIIIIIIIIIIIIIIIIIHIIIIIIIIIIIIIHIIIIIIIIIIIIIIHIIIIIIIIIIIHHHIIIIIIIIIIIIIIIIIIIIIIIHHIIIIIIIIIIIIIIIIIIIIIIIIIIIIIIIIIIIIIIIIIIIIIIIIIIIIIIIIIIIIIIIIIIIIIIIIHHHIIHIIIIHIIIIIIIIIIIIIIHIIIIIIIIIIIIIIIIIIIIIIIIIIIIIIIIGIIIIIIIIIIIIIIIIIHIIIIIIIIIIIIIIIIIHIIHIIIIIIIIHIIIIIIIIIIIIIIIIIIHIHIIIIIIIIIIIIIIIIIIIIHIIIIIHIIIIIIIIIIIIIIIIIIDDDDD
@HISEQ:969:HM2KJBCX2:2:1102:10755:73044 2:N:0:ACTATGCA
GAGATACAGTTCCCCAACTATCCCTACTAATCATTACGGCGGTCCTAGAAACCAACAAAATAGAACCGCACGTCCTATTCTATTATTCCATGCTAATGTATCCGAGCAAAGGCCTGCTTTGAACACTCTAATTTTTTCAAAGTAAAAGTCCTGGTTCCCCGACACGGCCAGTGAAGGCCATGCGGCTCCCCAGAAGGAAAGGCCCGGCCGGACCAGTGCACGCGGTGAGGCGGACCGGCCAGCCAGGCCCAAGGTTCAACTACGAGCTTTTTAACTGCAACAACTTTAATATACGCTATTGGAGCTGGAATTACCGCGGCTGCTGGCACCAGACTTGCCCTCCAA
+
DDDCDIIIIHIIIIHHIIIIIIIIGHIHCHIIIIHHHHHHHHHDHHGHGHHIGFHIIIIIIIHIHHGHIIIGIIHDGHHIIIHIIIIHIHIIIIIIIHHHHHHIIHIIIIHIIHIHHHIIHHIIIIIIIIIIIIIIIIIIIIHIIIIIHHHHIGHIHGIIIIIIHIIIIIIIHHHIIHHECHGDHHHHIHHHHIIIIHIIIIIIIIIIIIIIIIIIGIIIIGIIIIIGIIIIIGIIHIIIIHHEIIIIIIHIIIIIIIIIIIIIIIIIIIIIIIIIIIIIIIHHHIHIIIIIIIIIIIIIIIIIIIHHIIIIIIIIIIIIIIIIIIIIIIIIIIIIIIIHDDDDD
@HISEQ:969:HM2KJBCX2:2:1102:11202:73449 2:N:0:ACTATGCA
GAGATACAGTTCCCCAACTATCCCTATTAATCATTACGGTGATCCTAGAAACCAACAAAATAGAACCATGCCGTCCTATTCTATTATTCCATGCTAATGTATTCGAGCAAAAATGCCTGCTTTAAACACTCTAATTTTTTCAAGGTAAAGGTCCTGGATCCGCAAGACACCCAATAAAGGACATCGAGTTTCTCCAGAAGGTGAGAAATCAACAGTAACAGTTCATACCCCTTAAGGCATGACCATCACGTCAATCCCGAAATTCAACTACGAGCTTTTTAACTGCAGCAACTTTAATATACGCTATTGGAGCTGGAATTACCGCGGCTGCTGGCACCAGACTTGCCCTCCAA
+
DDDDDIIIIIIIIIIIIIIIHHHHIIIIIHIIIIHIIIHIHIIIIIIIIIIHHIIIIIGHII?HHHFFHHGHHHIHIIIIIIIIIIIIEHIIHEGHHHEHHCCHIHHHIIIHIIIIIIIIIHHHHHIIIGIIIIIHHHHHIIIIHIIIIGIIIIIIIIHIIIIIIIIIIGIHIIIIIIIIIIIIIIIIIHHIHIIIIIIIIGIIIIIIIIIIIIIIIHIIIIIIIIIIHHIHHIIIIIIIIIIIIIIIIIHFIIIIIIIIIIIIIIIIIIIIIIIIIIIIIIIGIHF1IIIIIIIIIIIIIIIIIIIIIIIIIIIIIIIIIIIIIIIIIIIIIIIIIIIIIIIIIIIIDDDDD
@HISEQ:969:HM2KJBCX2:2:1102:19642:73775 2:N:0:ACTATGCA
GAGATACAGTTCCCCAACTATCCCTATTAATCATTACGTCAATCCTAGAAACCAACAAAATAGGATCAACGTCCTATTTCATTATTCCATGCTAATGTATTCAAGCGCGAGCCTGCTTTAAACACTCTAATTTTTTCAAAGTAACAGTCCTGATTCCCCACCACACCAAATTAATGACATGATGGTTCGTCAGAAGGTAGAAATCAGTAACACCAGTACGTACCGAAGGCACGACCAGCGTACTAATCCCGAAATTCAACTACGAGCTTTTTAACTGCAACAACTTTAATATACGCTATTGGAGCTGGAATTACCGCGGCTGCTGGCACCAGACTTGCCCTCCAA
+
@DDCDHHHIHICFHHHIIIIIIIHHHIIIGIIIIIIIIIHIIHECHIIIIHGEHIIHHHHHHFEHIIIIIIFHIHHIHIIHIHHHHFCHIHFHHIIIIIIHHHIHHHHGHIHIHIIIIIHGHHHHHIHHIIIHHHIHHIHFHHHHIHHHHIHHHHIGIIIGHHHHIIIHGFHHHHHHHFIHIIHHHHGHIHIIIIHIHHIHHHIIIIIIIIIIIIIIIIIHHHIIIIHHHIIHHHHHGIIIHHHHHHHIIIIIHGGIHHHIIIIIIIIIIIIIIIGIIIIHHIIIHIIIIIIHIHIIIIIIIHGIIIIIIIIIHHDIIHHIIIHHHFIIHHEGHHIIIIHDDDDD
@HISEQ:969:HM2KJBCX2:2:1102:11504:74833 2:N:0:ACTATGCA
GAGATACAGTTCCCCAACTATCCCTATTAATCATTACGTCAATCCTAGAAACCAACAAAATAGGATCGAACGTCCTATTTCATTATTCCATGCTAATGTATTCAAGCGTTAGCCTGCTTTAAACACTCTAATTTTTTCAAAGTAACAGTCCTGTTTCCCTGCAACACCAAATTAATGACATTACAGTTCTTCAAGAAGGAGGAATCAGTAAAGCCAGTACATACCATAGGCACGACCAACCTACTGACCCCGAAATTCAACTACGAGCTTTTTAACTGCAACAACTTTAATATACGCTATTGGAGCTGGAATTACCGCGGCTGCTGGCACCAGACTTGCCCTCCAA
+
DDDDDIIIIHIIIIIIIIIIIIIIIIIIIIIIIHEEHIHIIIIIIIGEHIIIHIIIIGIGIFHH?@HCEGHDEEHDGHIEHHIHIHHI@HHFHIHIIIIIHHIIIIIIIHHHIIIIHIIIHIIIIIIIHHIIIIIIIHIIIIIIIIIIIIHIIIHHIIIIIIIIIIIIIIIIIIIIIIHIIIIIIIIIIIIIIIIIIIIIIIIIIIIIIIIIIIIIIIIIIIIIIIIII2=IIIIIIIIIIIHHFIIIIIIIIIIIIIIIIIIIIIIIIIIIIIHIIIIIIIIIIIIIIIIIIIIIIIIIIIIIIIIIIIIIIIIIIIIIIIIIIIIIIIIIIIIIIIIIIDDDDD
@HISEQ:969:HM2KJBCX2:2:1102:6079:75249 2:N:0:ACTATGCA
GAGATACAGTTCCCCAACTATCCCTATTAATCATTACGGTGATCCTAGAAACCAACAAAATAGAATCATGCCGTCCTATTTTATTATTCCATGCTAATGTATTCAAGCAAAATGCCTGCTTTAAACACTCTAATTTTTTCAAAGTAAAGGTCCTGGTTCCCCGCGACACCCAATTAAGGGCATCGTGGTTCTCCAGAAGGTGAGAAATTGACTACACCAGTTCATACCCCTTAAGGCACGACCGATGTGTCAATCCCGAAATTCAACTACGAGCTTTTTAACTGCAACAACTTTAATATACGCTATTGGAGCTGGAATTACCGCGGCTGCTGGCACCAGACTTGCCCTCCAA
+
DDDDDIIIIIHIIIIIIHGHIHIIIIIIIIIHFIIIIGHHIHIIIIIIIHIIIIIIIIHHIIIHHIIIIEHHHHIIIIIHGHHIEFHIHIIHHIIIIIHIIHHHIIIHHIIIHIIIHIHIHIGHIHIIIIIIIIIIIIIHIIIIIIHIHIHIIHHHIHIIIIIIIIIIIIHIIIIIIIIIIIIIIIIIIIIIIIIHHIIHHIHIIIIHIIIIIHHGIIIIIIIIHHIHIIHHIIHIIIIIIIHIIIIIIHGIIIIIIIIIIHHIIIIIIIIIIIIIIIIIIIIIIHIIHHHHHHIIIIIIIIIIIHGHIIIIIIIIIIIIIIIIIIIIIIIIIIIIIIIIIIIIIIIDDDDD
@HISEQ:969:HM2KJBCX2:2:1102:6458:75109 2:N:0:ACTATGCA
GAGATACAGTTCCCCAACTATCCCTATTAATCATTACGGTGGTCCTAGACCAACAAAATAGAACCAACGTCCTATTCTATTATTCCATGCTAATCTATTCAAGCAAAAGCCCGCTTTAAACACTCTAATTTTTTCAAGGTAATGGTCCTGGTTCCCCGACACACCCAATAAAGGGCATACCGGCTCACCAGAAGGATAGACCCGACAGCAGAACAGTACTCGCCAGAGACGGACCGTCCGGTCAGGCCTAAAATTCAACTACGAGCTTTTTAACTGCAACAACTTTAATATACGCTATTGGAGCTGGAATTACCGCGGCTGCTGGCACCAGACTTGCCCTCCAA
+
D?DDDIIIIIIIIHIIHIIIIIIIIIIIIIIIIIIIIIIIIIIIIIHHIIIHIIHHHHHIHIIHIIHHIIIIIIIHGIGHIIIIIIIIIIHHIIIIGEHGIHGFHHHICFEHHIIHHIIIIIHIIIIIIIIIIIIIIIIIIIHHHHHIIIHGFHIIIHGIHHHGGIHIHHIIIIIGHHIIIIIIIIIIHIIIIIIIIHHHGIIHIIIIIIIIIIIIIIIII2IIIIIIIIIHIIIIIIHIIIIIIIIIIIIIIIIIIIIHHIIIIIIIIIIIIIIIIIIIIIIIIIIIIHIHIIIIIHHIIIIIIIIIIIIIIIIIIIIIIIIIIIIIIIIIIIIIIIIDDDDD
@HISEQ:969:HM2KJBCX2:2:1102:5724:74787 2:N:0:ACTATGCA
GAGATACAGTTCCCAACTATCCCTATTAATCATTACGGTGGTCCTAGAAACCAACAAAATAGAACTACAACGTCCTATTCTATTATTCCATGCTAATCTATTCAAGCAATAGCCCGCTTTAAACACTCTAATTTTTTCAAGGTAATGGTCCTGGCTCCCCAACACACCCAATAAAGGGCATACTGGTTCACCAGAAGGAAGACCCGACAGCAGACAGTACTCGCCAAAGACGGACCGCCCGGCCAGGCCTAAAATTCAACTACGAGCTTTTTAACTGCAACAACTTTAATATACGCTATTGGAGCTGGAATTACCGCGGCTGCTGGCACCAGACTTGCCCTCCAA
+
DDDCDIIIIIIIIIIIIIIIIIIIGHIIIIIIIIIIIIHIGHIIIIHIIIIHIIIIIIIIIIIIIIIIIIIIHHHHIIIHIIIIGIIHHIIHIIIIIHIIIHIIIIIIIIIHIIIIIHCHIIIHIIIIIIIIIHIIHHIIIIIIIIIHHHIIIHIIIIIIIIIIIIIIIIIIIIIIIHIIIIIIIHIIHIIIIIHIIIIIHIIIIIIIIIIIIIIIIIIIIIIIIIIIIIIIIIIIIIIIIIIHIIIIIIIIIIIIIIIIIIIIIIIIIIIIIIIIIIIIIIIIIIIIIIIIHIIIIIIIIIIIIIIIIIIIIIIIIIIIIIIIIIIIIIIIIIIIIIIIDDDDD
@HISEQ:969:HM2KJBCX2:2:1102:19011:75118 2:N:0:ACTATGCA
GAGATACAGTTCCCCAACTATCCCTATTAATCATTACGTCAATCCTAGAAACCAACAAAATAGGATCGTCGTCCTATTCCATTATTCCATGCTAATGTATTCAAGCGTTAGCCTGCTTTAAACACTCTAATTTTTTCAAAGTAACAGTCCTGTTTCCCCGCAACACCAACTTAATGGCATTACGGTTCTTCAAGAAGGAGGAATCAGCAAAGCCAGTGCATACCAGTGGCACGACCAACTTGCTGACCCCGAAATTCAACTACGAGCTTTTTAACTGCAACAACTTTAATATACGCTATTGGAGCTGGAATTACCGCGGCTGCTGGCACCAGACTTGCCCTCCAA
+
@DDADGHEHHHIIHHIIIIIIIGHIGIHIHIHIIIIHIHIHIIIIIIEEHIHHHIIIHIHIIHIIIIHIIIHEDH?FHHFHHIIHIIHIEEHIIHIHHIIIIHIIIIHHIHHFIHIIIIIHHIIIIIIIIIIIIIIHGHIIIIIIIIIIHHFHHGGIIEHIIHIIIIIIHHHHIHIIIIIIIIIIIIGIIIIIIIIIIIIIIIIIIIIIIIIIIIIIIHIIIIIIIIIIIIIIIIIHIIIIIHGIHIIIIIIIIIIIIIIIIIIIHIIIIIHHIIIHIIIIIIIIIIIIIIIIIIIIIIIIIIIIIIIIIIIIIIIIIIIIIIIIIIIIIIIIIIIIIIIDDDDD
@HISEQ:969:HM2KJBCX2:2:1102:12894:75173 2:N:0:ACTATGCA
GAGATACAGTTCCCCAACTATCCCTATTAATCATTACGTCGATCCTAGAAACCAACAAAATAGAATCAAACGTCCTATTTCATTATTCCATGCTAATGTATTCAAGCGTAAGCCTGCTTTAAACACTCTAATTTTTTCAAAGTAACAGTCCTGATTCCCCACGACACCAAATTAATGACATCGCGGTTCTTCAGAAGGTAGGAACCGATAATGCCAGTGCGTACCGAGGCACGACCAACAATTCGATCCCGAAATTCAACTACGAGCTTTTTAACTGCAACAACTTTAATATACGCTATTGGAGCTGGAATTACCGCGGCTGCTGGCACCAGACTTGCCCTCCAA
+
DDDADIIIIGHIIIIIIIIIIIIIIIHIIIIIIIIIHIIHIIIIIHIIGIIIIIHHIIIGHHHHHHHIGHHGFHHHHIHIIIIIHIIFHIIIIIHHHHIHIIIHIHHHIIIIIIIHIHHIIHHIIGIHHIIIIHHHHFIHIIIIIIIIIIIIIIHHIIIIIIIIIIIIIIIIIIIIIIIHFIIIIIIIIIIIHIIIIIIIIIIIIHIIHIIIIIIIIIIIIIIIIIIIIIIIIIIIIIIIIHHDIIHIIIIIIIIIIIIIHHIIIIIIIIIIIIIIIIIIIIIIIIIIIGIIIIIIIIIIIIIIIIIIIIIIIIIIIIIIIIIIIIIIIIIIIIIIIIIIDDDDD
@HISEQ:969:HM2KJBCX2:2:1102:17689:75271 2:N:0:ACTATGCA
GAGATACAGTTCCCCAACTATCCCTATTAATCATTACGGTGATCCTAGAAACCAACGAAATAGAACCAAGCCGTCCTATTTCATTATTCCATGCTAATATATTCAGACGTTAGCCTGCTTTAAACACTCTAATTTTTTCAAAGTAATAGTCCTGATTTCCAATCACACCAAATAAATGGCATGAAAGTTCCTCAGAAGGTAGAGATTTATCTCACCAGTACAGACAATTAAGCCTGACCAATGGGTAAACCCCGAAGTTCAACTACGAGCTTTTTAACTGCAACAACTTTAATATACGCTATTGGAGCTGGAATTACCGCGGCTGCTGGCACCAGACTTGCCCTCCAA
+
A@@BDHHHEF<FHGGFH=HEHIGIHIGHIHHHH?@GHECFHEHHHHFHHHIHCE1C@HCEH1?GHEHHGC11C<FHH?H?HHHHEGFHH1FEEEH?HHIHHHH?F@FHHGHHHEEIHHHHHGHIIHHEHHHHIHEGEHCHHIIIIHIHHGEHHEHHGGCHHEHIIIIIIH8HHEHG@HFGIIIHGHFGHG?IHIIHIIHEIIIHHHFHHIGIIIIIHHHHHIHH<I3IIII=IHHHGEHHHHGHHF<ECHGIIHFEG?HHGIIIIHIIHHGGHGIIHHHHFGFFHGC<1IIIIIHGIIIIIHIGIIIIIHHCHIHIHHHHHIIHHFGFGHHIHGGD?HIIHHE@@B@@
@HISEQ:969:HM2KJBCX2:2:1102:17975:75393 2:N:0:ACTATGCA
GAGATACAGTTCCCCAACTATCCCTATTAATCATTACATCGATCCTAGAAACCAACAAAATAGAATCTGATGTCCTATTTCATTATTCCATGCTAATGTATTCAAGCGTAAGCTTGCTTTAAACACTCTAATTTTTTCAAGGTAACAGTCCTAATTCCCCATAACATCAAATAAATGACATTATGGTTCTTTAGAAGGTGAGAACCAATAAAACCAGTACATACCAAGGCATGACCGATTCCTTGATCCCGAAATTCAACTACGAGCTTTTTAACTGCAACAACTTTAATATACGCTATTGGAGCTGGAATTACCGCGGCTGCTGGCACCAGACTTGCCCTCCAA
+
DBDDDIIIIIIHIIIIIGIIIIIIIIIIHIIIIIIIIIIIIHIIIIIGIHGIIIHIIIIHIHIIIHHHHIFHHHIIIIIIIIIIIIIIIIIIIIIIIIIIIHEIIIIIIIIHIIIGIIIIIHHHIIIIIIIIHIIHHHIIIIIIIIIIIIHIHIIHIIIIIIIIIIHIIIIIIIIIIIIIHIIIIIIIIIHIIIIIIIIIIIIIHIIIIIIIIIIIIIIIIIIIIIIIIIIIIIIIIIIIIIIHIIIIIIIIIIIIIIIIIIIIIIIIIIIIIIIIIIIIIIIIIIIIIIIIIIIIIIIIIIIIIIIIIIIIIIIIIIIIIIIIIIIIIIIIIIIIIIIIDDDDD
@HISEQ:969:HM2KJBCX2:2:1102:12503:75594 2:N:0:ACTATGCA
GAGATACAGTTCCCCAACTATCCCTATTAATCATTACGTCAATCCTAGAAACCAACAAAATAGGATCAAACGTCCTATTTCATTATTCCATGCTAATGTATTCAAGCGTTAGCCTGCTTTAAACACTCTAATTTTTTCAAAGTAACAGTCCTGTTTCCCTGCAACACCAAATTAATGACATTACAGTTCTTCAAGAAGGAGGAACCAGTAAAGCCAGTACATACCAGAGGCACGACCAACCTACTAATCCCGAAATTCAACTACGAGCTTTTTAACTGCAACAACTTTAATATACGCTATTGGAGCTGGAATTACCGCGGCTGCTGGCACCAGACTTGCCCTCCAA
+
BDDDDIIIIIIIIIIIIIIIIIIIIIIIIIIIIIIIIHIIHIIFHHIIIIIIIIIIIIIEHIGHHHIIIIHHGHIIIIIIIIIIIIIGIHHIIIIGIIIIIIHIIHIIHHIHIHHEIIHIIIIIIIHHHIIIIIHIHIIHFIIIIIIIIIIIIIHIHIGHIHIIHIIIIIIHHIIIIIIHIHIHIIIHHIIIIIIIIIIHIIIHIGIIIIIIIIIHIIIIIIIIIIIHIIIIIIIIIIIIIIIHGHHHIIIIIIIIIIIIIHHIIIIHIIIIIIIIIIIIIIIIIIIIIIIIIIIIIIIIIIIIIIIIIIIIIIIIIIIIIIIIIIIIIIIIIIIIIIIIIDDDDD
@HISEQ:969:HM2KJBCX2:2:1102:18701:75789 2:N:0:ACTATGCA
GAGATACAGTTCCCCAACTATCCCTATTAATCATTACGTCGATCCTAGAAACCAACAAAATAGAATCAAACGTCCTATTTCGTTATTCCATGCTAATGTATTCAAGCGTGAGCCTGCTTTAAACACTCTAATTTTTTCAAAGTAACAGTCCTGATTCCCCATGACACCAAATTAATGACATCATGGTTCGTCAGAAGGTAGGAATCAATAATACCAGTACGTACAATAGCACGACCAATAAATTGATCCCGAAATTCAACTACGAGCTTTTTAACTGCAACAACTTTAATATACGCTATTGGAGCTGGAATTACCGCGGCTGCTGGCACCAGACTTGCCCTCCAA
+
ADDDDIIIIHHIIIIIIIIIIHIIIIIIIIIIIIIIIIIIIIGIIIIIIIIIHIIIIHHIHIIIHIIIIIFIFHHIGHIIIIIIIIIIHIFHHHHHHEHEHEGHIIIIIIHHHHHFHHHHHGIIIHGIIIHIIIIIIIIIIIIIIIIIHIHIIIIHIHGIIHIIHIIIIIIHHIHIIIIHIIIIIIIIIIHIIIIIIIIIIIIIIIIIIIIIHIIIHHIIIIIHIIIIIIIIIIIIIIIIIIIHIIIIIIIIIIIIIIIIIIIIHIIIIIIIHIIIGIIIIIHIIHIIIIIIIIIIIIIIIIIIIIIIIIIIIIIIIIIIIIIIIIIIIIIIIIIIIIIIDDDDD
@HISEQ:969:HM2KJBCX2:2:1102:5731:75842 2:N:0:ACTATGCA
GAGATACAGTTCCCCAACTATCCCTATTAATCATTACGTCGATCCTAGAAACCAACAAAATAGAATCAAACGTCCTATTTCATTATTCCATGCTAATGTATTCAAGCGCGAGCCTGCTTTAAACACTCTAATTTTTTCAAAGTAACAGTCCTGATTTCCCACGACACCAAATTAATGACATCGTGGTTCGTCAGAAGGTAGGAATCAATTTGACCAGTACGTACCGAGGCACGACCGATCAACTGATCCCGAAATTCAACTACGAGCTTTTTAACTGCAACAACTTTAATATACGCTATTGGAGCTGGAATTACCGCGGCTGCTGGCACCAGACTTGCCCTCCAA
+
DCDDDIIIIGFHIIIIIIIIIIIIHHIIIIIIIHHIIIIIIIIIHIIIIIIIIIIIIICEHIIHIHIIIIFIGHIHIIHIIIIIIIIIHIHIGHEIIIIIIIIHHIIHHIIIHIIIIHIIIIIIIIIIIHIIIIIIIIIIIIIIIHIIIIIIIIIIIIIIIIIIHIIIIIIIIIIIIIIIHIIIIIIIIIIIIIIIIIIIIIIIIHIIHFHIIIIIIIIIIIIIIIIIIIIIIIIIIIIIIIHGIIHHIIIIIIIIIIIIIIIIIIIIIIIIIHIIIIIIIIIIIIIIIIIIIIIIIIIIIIIIIIIIIIIIIIIIIIIIIIIIIIIIIIIIIIIIIIIIDDDDD
@HISEQ:969:HM2KJBCX2:2:1102:8014:76106 2:N:0:ACTATGCA
GAGATACAGTTCCCCAACTATCCCTATTAATCATTACATCGATCCTAGAAACCAACAAAATAGAATCTGATGTCCTATTTCATTATTCCATGCTAATGTATTCAAGCGTAAGCTTGCTTTAAACACTCTAATTTTTTCAAGGTAACAGTCCTAATTCCCCATAACATCAAATAAATGACATTATGGTTCTTTAGAAGGTGAGAACCAATAAAACCAGTACATACCAAGGCATGACCGATTCCTTGATCCCGAAATTCAACTACGAGCTTTTTAACTGCAACAACTTTAATATACGCTATTGGAGCTGGAATTACCGCGGCTGCTGGCACCAGACTTGCCCTCCAA
+
DDABDIIGIIIIIIIHHHIIIIIIHIIIIIIIIIIIIIIIHIIIHIIHHIHIIIIIIII@GCGHHHHIHIIHHHHHHIHHFIHHFHIIIIIGIIIIHHIIICHHIGHHH<ICHHIGHHIHHEHIIIIIIIIHHIIF?@EHGE@HEHG@DFEHGHHIGIHGIECCIIIIIIIHH?IHHEIHEEHGHDCCHCHGGEIIHHEHIHGIHIIIIHHHCGHH:HFGHHFFHFIHIGH</@EHGIHEHHCCFDHHDIHGEFHHEHHCHDHHHHCIIIIIIIIIHCF@CIHHIHHFG?CEEHIGHFHHHGGIHHHHHHIHCHDHHEF1GHEHIIIHIHEHIHFIHHEIDDDDB
@HISEQ:969:HM2KJBCX2:2:1102:14561:75766 2:N:0:ACTATGCA
GAGATACAGTTCCCCAACTATCCCTATTAATCATTACATCGATCCTAGAAACCAACAAAATAGAATCGGATGTCCTATTTCATTATTCCATGCTAATGTATTCAAGCGTGAGCCTGCTTTAAACACTCTAATTTTTTCAAGGTAACAGTCCTAATTCCCCGTGACACCAAATTAATGGCATTACGGTTCTTTAGAAGGTGAGAAATCAATAATATCAGTACATACCAACGGCATGACCGAAACATTGATCCCGAAATTCAACTACGAGCTTTTTAACTGCAACAACTTTAATATACGCTATTGGAGCTGGAATTACCGCGGCTGCTGGCACCAGACTTGCCCTCCAA
+
DDDDDIIIIHIIIIIIIIHIIIIFHHIIIIIIIIIIIIHIHIIIGHHHHIIHHIIIIGIHHIFHHIIEHIIIHHHHIIHIIIIIIIHHIIHIHIIICIHIIIHIIHHHIIIIIIIHIHHHIHIIIIIIIIIIIIIIIIIIIIIIHIIIIIIIIIIIIIIHIHIIIIIIIIIIIIIIIIIIIIIIIIIIIHHIIIIIIIIIIIIIIIIIIIIIIIIIIIIIIIIIIIIIIIIIIIIIIIIIIIIIHEIIIIIIIIIIIIIIIIIIIIIIIIIIIIIIIIIIIIIIIIIIIIIIIIIIIIIIIIIIIIIIIIIIIIIIIIIIIIIIIIIIIIIIIIIIIIIIIIDDDDD
@HISEQ:969:HM2KJBCX2:2:1102:9148:76458 2:N:0:ACTATGCA
GAGATACAGTTCCCCAACTATCCCTATTAATCATTACGGTGATCCTAGAAACCAACAAAATAGAACCATGCCGTCCTATTCTATTATTCCATGCTAATGTATTCGAGCAAAATGCCTGCTTTAAACACTCTAATTTTTTCAAGGTAAAGGTCCTGGTTCCACATGACACCCAATTAAGGACATCATGCTTCTCCAGAAGGTGAGAAATCAACTGCGACAGTTCATACCCCTTAAGGCACGACCATCACGTCAATCCCGAAATTCAACTACGAGCTTTTTAACTGCAACAACTTTAATATACGCTATTGGAGCTGGAATTACCGCGGCTGCTGGCACCAGACTTGCCCT
+
DDADDIIIIIIIHIIIHIIIIIIIIIIIIIIIGHIIIIGHIIIIIIIIIEHIHIIIIIIHIHIHIIIIHHIIIIIIIIHIHIIHIIIIIIIHHGIHIHIIHHIIHIIIIIIIIIHIHIIHHIIHIIIIIIIIIIIIIIHHIIIIHIIIIIIIIIHIHIIIIIIIIIIIIHHIIIIIIIIIIIIIIIIIIIIIIIIIIIIIIIIIIIIIIIIIIIIIIIIIIIIIIIIIIIIIIIIIIIIIIIIIHIIIIIIIHIIIIIIIIIIIIIIIIIIIIIIIIIIIIIIIIIIIIIIIIIIIIIIHIIIIHIIIIIIIIIIIIIIIIIIIIIIIHIIIIIIIIIIIIIIDDDDD
@HISEQ:969:HM2KJBCX2:2:1102:18823:76310 2:N:0:ACTATGCA
GAGATACAGTTCCCCAACTATCCCTATTAATCATTACAACGGTCCTAGAAACCAACAAAATAGAATCATTGTCCTATTCTATTATTCCATGCTAATGTATTCCGGCATATGCCTGCTTTAAACACTCTAATTTTTTCAAGGTAAAGGTCTTGGATATTCGCAACATCCAATAAAGGACATTACGCTTCCCCAAGCGGTGAGGCCCAACCGACCAGTACTCGTTACAAGAACGGACCAATCGGCCAAACCCAAAATTCAACTACGAGCTTTTTAACTGCAACAACTTTAATATACGCTATTGGAGCTGGAATTACCGCGGCTGCTGGCACCAGACTTGCCCTCCAA
+
DDDDDIIIIIIIIIHGHIIIIHIIIIIIIIIHIIIHHIIIIIH@HHGHIIIIIIIIIII?HHHHIHHIIHIHGEHCHIIIIIIIIIIEHHHIIIIHHHHHHHH@CFHHHHGIIHFIHHHHIHHHHIHIIHHHIHIDIIIIIIIIIIIIHIIIIIIIIIGIIIHHHGGIIHHIIIIHHHHGHHIHHHIIHGIHIHIIIIIIIIIHIIIIIIIIIIIIIIIIHIIIIIHIHIIHIIIIIIIIIIIHIIIIHIIIIIHIIIIIIHIIIIIIIIIIIIIIGIIIHIIIIHHIIIIIIIIIIIIIIIIIIIIIIIHHHIIIIIIIIIIIIIIIIIIIIIIIIIIIDDDDD
@HISEQ:969:HM2KJBCX2:2:1102:11604:76659 2:N:0:ACTATGCA
GAGATACAGTTCCCCAACTATCCCTATTAATCATTACATCGATCCTAGAAACCAACAAAATAGAATCGGATGTCCTATTTCATTATTCCATGCTAATGTATTCAAGCGTGAGCCTGCTTTAAACACTCTAATTTTTTCAAGGTAACAGTCCTAATTCCCCGTGACACCAAATTAATGGCATTACGGTTCTTTAGAAGGTGAGAAATCAATAATATCAGTACATACCAACGGCATGACCGAAACATTGATCCCGAAATTCAACTACGAGCTTTTTAACTGCAACAACTTTAATATACGCTATTGGAGCTGGAATTACCGCGGCTGCTGGCACCAGACTTGCCCTCCAA
+
DADDDIIIGIIIIHIIIIIIIIIIIIIIHIIIHHIIGIHIIIIIHIIHHIHHGIHIIIIHIIIIHIIIEHHIIIIIIEEHGGHHGHIIHGHEHIHHHIIGHIIIHIGIHIIIIIIGIIIHHHIIIIIIIIHIIIIIHHGEHHHHHIIIIIHIIIIIIHIIIHGIIIIIIIIIIIHIIIIIHHHHHIIIIIIIIIIIIHHIIGIIHIIIIIIIIGIIIIHHHIIIIGIIIIHIII=HHIIIIIIIHGIIFIIIHIIIIIIIIIHIIIIIIIIGIIHHIIIIHFFIIHGGHIIIIIIIHIIHGGIIIGIIIIIIIIIIIIIIIIIHIIIIIIIIIIIIIIIIIIDCDBD
@HISEQ:969:HM2KJBCX2:2:1102:5721:76592 2:N:0:ACTATGCA
GAGATACAGTTCCCCAACTATCCCTATTAATCATTACGGTGATCCTAGAAACCAACGAAATAGAATCAGTCCGTCCTATTTCATTATTCCATGCTAATGTATTCAGACGATAGTCTGCTTTAAACACTCTAATTTTTTCAAAGTAACAGTCCTGATTTCCAACCACACCAAATAAATGGCATGAAAGTTCCTCAGAAGGTAGAGATCCATCTCACCAGTACAGACAATTAAGCCTGACCAATGGGTAGACCCCGAAGTTCAACTACGAGCTTTTTAACTGCAACAACTTTAATATACGCTATTGGAGCTGGAATTACCGCGGCTGCTGGCACCAGACTTGCCCTCCAA
+
DADDDIIIIIIIIIHIIIIIIIIIIHIIHEHHIIIIIIIHIIIIHIIIIIIIHIIIIGHIIIHHIIIGHIIGIHIHIIIIIGIIHHIIIIGIGHHHFHIIIIIIIIIIIIHIIIIIHIGIIIIIIIIIHIIHHIIIIIIIIIIIIIIIIIIHIIIIIIIIIIIIIIIIIIHIIHHHIIIIIIIIIIIIIHHIIIIIIIIHIHIIIIIIIIIIIIIIIIIIIIIIIIIIIIIIIIIIIIIIIIIIHHHIIIIIIIIIIIIIIIIIIIIIIIIIIIIIIIIIIIIIIIIIIIIIIIIIIIIIIIHIIIIIIIIIIIIIIIIIIIIIIIIIIIIIIIIIIIIIIIIDDDDD
@HISEQ:969:HM2KJBCX2:2:1102:20731:76422 2:N:0:ACTATGCA
GAGATACAGTTCCCCAACTATCCCTATTAATCATTACATCGATCCTAGAAACCAACAAAATAGAATCTGATGTCCTATTTCATTATTCCATGCTAATGTATTCAAGCGTAAGCTTGCTTTAAACACTCTAATTTTTTCAAGGTAACAGTCCTAATTCCCCATAACATCAAATAAATGACATTATGGTTCTTTAGAAGGTGAGAACCAATAAAACCAGTACATACCAAGGCATGACCGATTCCTTGATCCCGAAATTCAACTACGAGCTTTTTAACTGCAACAACTTTAATATACGCTATTGGAGCTGGAATTACCGCGGCTGCTGGCACCAGACTTGCCCTCCAA
+
ABDDCIIIIHICEHIIIIIIIHHEHHHHHEHFGHEEHHIHHIHCHHGHHIFHHGHCEHHEFHIHIFIIHHIHEGEGHHHG1CFHHEE?GHHECHHIHCHHIFGHIFIIIIH?HHHH?GHHHHHHIHHGGFGHHFFCHG@IHHHIHF1DCCHHHGHII-<CGHHHIG@EGFHHHHHFEDDCCHC<CF<GGDEIIHHECGFG<D:CH@?HG?IHG:@@IIHF<1FHHHFCEHCFEEHC;EHC@C<F</CG?D<CGC@HHCE<C<D<1EIHHHFF<<D?HD1<D1C@1<<1<1<CHCIIGHIHFCCEGE1HG@CHHCC/E<H@C?IHGEC1HFDC<GCH@<@CD@@B@
@HISEQ:969:HM2KJBCX2:2:1102:8727:77001 2:N:0:ACTATGCA
GAGATACAGTTCCCAACTATCCCTATTAATCATTACGTCGATCCTAGAAACCAACAAAATAGAATCAAACGTCCTATTTCATTATTCCATGCTAATGTATTCAAGCGTACGCCTGCTTTAAACACTCTAATTTTTTCAAAGTAACAGTCCTGATTCCCCACGACACCAAATTAATGACATCGCGGTTCTTCAGAAGGTAGGAACCAATAATGCCAGTACGTACCGAAGCACGACCAACAATTCGATCCCGAAATTCAACTACGAGCTTTTTAACTGCAACAACTTTAATATACGCTATTGGAGCTGGAATTACCGCGGCTGCTGGCACCAGACTTGCCCTCCAA
+
DDDDDIIIIHHIHIIIIIIIIIIIHIIIIIIHHGHHIIIIIIIIHGHIIIIIIIIIIIIIIIIIIIIHHIHHHIIIIIIIIIHIIIIIIIHIHIHIIHHHIIIIIHFIIHHIIIIHHIIHHFHHHIIIIIIIIHHIIIIIIIIHHIHIIIIHIHIIIIHIIIIIHIIIIIIIIIIIHIHIIIIIIIIIIIIIIIIIIIIIGIIHIIHIIHIIIIIIIIIIIIHIIIIIIIIIIIIIIHIIHHEIIIIIIIIIIIIIIIIHHIHIIIIIIIIIIIIIIIIIIIHIIIIIIIIIIIIIIIIIIIIIIIIIIIIIIIIIIIIIHIIIIIIIIIIIIIIIIIIDDDDD
@HISEQ:969:HM2KJBCX2:2:1102:7050:78405 2:N:0:ACTATGCA
GAGATACAGTTCCCCAACTATCCCTATTAATCATTACGTCGATCCTAGAAACCAACAAAATAGAATCAAACGTCCTATTTCATTATTCCATGCTAATGTATTCAAGCGTAAGCCTGCTTTAAACACTCTAATTTTTTCAAAGTAACAGTCCTGATTCCCCACGACACCAAATTAATGACATCGCGGTTCTTCAGAAGGTAGGAACCGATAATGCCAGTGCGTACCGAGGCACGACCAACAATTCGATCCCGAAATTCAACTACGAGCTTTTTAACTGCAACAACTTTAATATACGCTATTGGAGCTGGAATTACCGCGGCTGCTGGCACCAGACTTGCCCTCCAA
+
@BDCDHIIIIHIHHIIIGHIGHHIIIHIIIIHHHHIIHHHDIIIIHIHIIIIIIIIHIIHIHHGHEHGIHIHHHIIEHHICHHHHHHI@@HH?GGHGIIIIIIHFHEHHIHHGHIIHIIHHHHIIIIIIIIHHHHGGIIHIIIIIIIIIIIIHHHHHHIHHHHIIIIIIEHHHHHHHHHFHIIIIIIIHHHIIIIIHIHHHFIIIIHGIIIIIIIIIIHHHHHIIIIHIIIIIHIHGIIHG?GGGBHFHCHIIIIHIHIIHEIGIGIIIIIIIHIIGIIIIIIIIHHHIIIIHIIIIIIGIIIIIIHIIIIIIIIIHIHHHHHHHHIIIIIIIIIIIIIHABBBD
@HISEQ:969:HM2KJBCX2:2:1102:17548:78446 2:N:0:ACTATGCA
GAGATACAGTTCCCCAACTATCCCTATTAATCATTACGGTGATCCTAGAAACCAACGAAATAGAACCAAGCCGTCCTATTTCATTATTCCATGCTAATATATTCAGACGTTAGCCTGCTTTAAACACTCTAATTTTTTCAAAGTAATAGTCCTGATTTCCAATCACACCAAATAAATGGCATGAAAGTTCCTCAGAAGGTAGAGATTTATCTCACCAGTACAGACAATTAAGCCTGACCAATGGGTAAACCCCGAAGTTCAACTACGAGCTTTTTAACTGCAACAACTTTAATATACGCTATTGGAGCTGGAATTACCGCGGCTGCTGGCACCAGACTTGCCCTCCAA
+
DDDDDIHHIIIIIIIIDHIHIHIIIIIIIIHIIIIIIGIIHIIIIIHIIIIGIIIIFHHIHIGHHIIHEGHHHHIIGFFGHFHHIHHEGHIIIGIEHIIIIIIIIIIIIEHHICIHHHHIIIIIGHIIIIIIHGIIHHIIIIIIIIIIHHIIIHIIHIIIHFGHHIIIIIIIIIHHHIIIIIIIIIIHIIIIIIIIIHH7IHIIIIIIHIIIIIIIIIIIIIIH<IHIIIHIIIIIHGIHEIHGGC<IIIIIIHIIIIIIIIIIIIIIIIIIIIIIIIIHIIIIIIIIHGIIIIIIIIIIIIIIIIIIIIIIIIIIIIIIIIIIIIIIIIIIIIIIIIIIIIIDDDDD
@HISEQ:969:HM2KJBCX2:2:1102:15741:76775 2:N:0:ACTATGCA
GAGATACAGTTCCCCAACTATCCCTATTAATCATTACGGTGATCCTAGAAACCAACAAAATAGAATCATGCCGTCCTATTTTATTATTCCATGCTAATGTATTCAAGCAAAATGCCTGCTTTAAACACTCTAATTTTTTCAAAGTAACAGTCCTGTTTCCCTGCAACACCAAATTAATGGCATTACAGTTCTTCAGAAAGGAGGAACCAGCGAGACCAGTACGAACCAAAGGCACGACCAACCTGCTGATCCCGAAATTCAACTACGAGCTTTTTAACTGCAACAACTTTAATATACGCTATTGGAGCTGGAATTACCGCGGCTGCTGGCACCAGACTTGCCCTCCA
+
@DDADIIGIIHCHIHFIIIIIIHHFCHHHIHIIIIIIIIHHIIH?EHIIHIIEHHIIGHGGC?GHIIIG?HHEHHHHGHIHHHIGH@CG?EHHHHHHIHIIFHHHIHHHHHIHD@FGHI@CGHFD<DEHGHHIHHHHHHCFFEEHIII?GAFHHIHHEHHHFHFDGFHIHHHFFHIHHHHHHHHGGEE?HEGGIFHHIHGHGEIHHCHHHHCHGCEH@GHGAHFIIHIHIIIGGIIIIGIIIIHHFHIIHHHHIIIIIIHIIIIIIIHIIIIIIIIIIIGHIIIIIIIHIIIIIIIIIIIIIIIIIIIIIIIIIIIIIIIIIIIIIIIIIIIIIIHIIIIHIDDDDB
@HISEQ:969:HM2KJBCX2:2:1102:4953:78812 2:N:0:ACTATGCA
GAGATACAGTTCCCCAACTATCCCTATTAATCATTACGGTGGTCCTAGAAACCAACAAAATAGAACCATGCCGTCCTATTCTATTATTCCATGCTAATGTATTCGAGCAAAAATGCCTGCTTTAAACACTCTAATTTTTTCAAGGTAAAGGTCCTGGATCCGCAAGACACCCAATAAAGGACATCAAGTTTCTCCAGAAGGTGAGAAATCAACAGTAACAGTTCATACCCCTTAAGGCATGACCATCACGTCAATCCCGAAATTCAACTACGAGCTTTTTAACTGCAACAACTTTAATATACGCTATTGGAGCTGGAATTACCGCGGCTGCTGGCACCAGACTTGCCTCCAA
+
CDDDDIIIIIIIIIIIHIIIIIIIIIIIIGIIIIIIHIIIIIIHIHIIIIIEHIIIIIFHHIHIIIHIIHHIIHHIIIIIHIIIIIIIHHIIIIHIEHHHIHIHIIIIIIIHIIIIIIIIHHIIIIIIIIIHIIIHHIHHIIIIHIHIIIIIIIIIHHHIIIIIHHIIIHIIIIHIIHHIIIIIIIHHIIIIIHIIIIIIIHIIIIIIHIHIIIIIIIIIIIHHIIIIIHIIIIIIIIIIIHIIIIIIIHFIIIHHIIIIIIIIIIIIIHHIIGIIIIIIIIIIIIIIHGIHEIIIIIIIIIIIIIIIIHIIIIIIIIIIIIIIIIIIIIHIIIIIIIIIIHIIIIIDDDDD
@HISEQ:969:HM2KJBCX2:2:1102:4324:78319 2:N:0:ACTATGCA
GAGATACAGTTCCCCAACTATCCCTATTAATCATTACGTCAATCCTAGAAACCAACAAAATAGGATCGTCGTCCTATTTCATTATTCCATGCTAATGTATTCAAGCGTTAGCCTGCTTTAAACACTCTAATTTTTTCAAAGTAACAGTCCTGTTTCCCCGCAACACCAACTTAATGGCATTACGGTTCTTCAAGAAGGAGGAATCAGCAAAGCCAGTGCATACCAATGGCACGACCAACTTGCTGACCCCGAAATTCAACTACGAGCTTTTTAACTGCAACAACTTTAATATACGCTATTGGAGCTGGAATTACCGCGGCTGCTGGCACCAGACTTGCCCTCCAA
+
0@BDBEH@HHF@HFF?G01DFEGHHCGHHE1<DFHG@C1<<<CHHIEH1DG@1<10CGH1@1<C<C10<D/<<CEHI1<G?CGC@EGE1<<G1<DG3HHCFHHHHB?EGGCHGF?@@EHEHHHGCG<IHIHGCHH?@AB<EFGB<BDHCHFHG<C<HDD5FCHHHG0HGF<EF<CHHFCFGHHEF?GDGEHF@CDF7HEFIHGE@F@0DGCCHHEECC@G?GCCFC1<00FCFHHFCHDD<1CDEHE<//CHHFEFCHHEEC0D1GCCHF<CD<C1HHFD<@D11?HHH@H=<C1@@G<DC<<@@?EHFD1HE<F</FC1IHGCEHFCGC<<11?HCHHHDDB@@
@HISEQ:969:HM2KJBCX2:2:1102:5704:79742 2:N:0:ACTATGCA
GAGATACAGTTCCCCAACTATCCCTATTAATCATTACGGTGATCCTAGAAACCAACGAAATAGAACCAAGCCGTCCTATTTCATTATTCCATGCTAATATATTCAGACGTTAGCCTGCTTTAAACACTCTAATTTTTTCAAAGTAATAGTCCTGATTTCCAATCACACCAAATAAATGGCATGAAAGTTCCTCAGAAGGTAGAGATTTATCTCACCAGTACAGACAATTAAGCCTGACCAATGGGTAAACCCCGAAGTTCAACTACGAGCTTTTTAACTGCAACAACTTTAATATACGCTATTGGAGCTGGAATTACCGCGGCTGCTGGCACCAGACTTGCCCTCCAA
+
BDDDDIIIIIIIIIIIIIIIIIIIIHIIIIIIIIIIIIHIIIHGIIHIIIIIIIIIIIIHIIHIIIIHIGHHIHCCHHHHHIGIIHIIGHGIHHIIIIIIIIHIIIIIIIHIIHIIIIIHIIIIIIIIIIIIIIIIIIIIHIIIIIIIIIIIIIIIIIIIIIIIIIIIIIIIIIIIIIIIIIIIIIIIIIIIIIIHIIIIIIIIIIIIIIIIIIIIIIIIIIIIIIIIIIIHIIIIIIIIIIIHHHDIIIIIIIIIIIIIIIIIIIIIIIIIIIIIIIIIIIIIIIIHIIIIIIIIIIIIIIIIIIIIIIIIIIIIIIIIIIIIIIIIIIIIIIIIIIIIIIIDDDDD
@HISEQ:969:HM2KJBCX2:2:1102:18172:79298 2:N:0:ACTATGCA
GAGATACAGTTCCCCAACTATCCCTATTAATCATTACGTCAATCCTAGAAACCAACAAAATAGGATCGAACGTCCTATTTCATTATTCCATGCTAATGTATTCAAGCGTTAGCCTGCTTTAAACACTCTAATTTTTTCAAAGTAACAGTCCTGTTTCCCTGCAACACCAAATTAATGGCATTACAGTTCTTCAGAAAGGAGGAATCAGCGAAGCCAGTGCATACCAGTGGCACGACCAACCTGCTGACCCCGAAATTCAACTACGAGCTTTTTAACTGCAACAACTTTAATATACGCTATTGGAGCTGGAATTACCGCGGCTGCTGGCACCAGACTTGCCCTCCAA
+
DDDDDIHIIHIIIIIIIIIIIIIIIIIIIIIIIIIIIHHIIIIIIIIIGHIGHHHIIIIIIIHIIIIHHIIICGHHIIIIIHIIIIIEHHIGFHFHIIIHHIIIIIHHIIHHGHHFHHIIIIGHIHIHHHHIIHIHIIGIIIIIIIIIHIIIIHHIIIIIIIIHIIIIHHIHIIIIIIIHHCHFFIGHHHIIIIIIIIIHIIIIGIIIIIIIHHIIIIHIIIIIIIIIGIIIIIIIIIIHIIHHGHIIIIIIIIIIHIHHIIIIIIIIIIIIHIIIIIIIIIIHHH?IIIHHHIHHIIIIIIIIIIIIIIIIIIIIDIIIIIIIIIIIIIIIHHIIIIIIIDDDDC
@HISEQ:969:HM2KJBCX2:2:1102:18607:79552 2:N:0:ACTATGCA
GAGATACAGTTCCCCAACTATCCCTATTAATCATTACGGTGATCCTAGAAACCAACAAAATAGAACCATGCCGTCCTATTCTATTATTCCATGCTAATGTATTCGAGCAAAAATGCCTGCTTTAAACACTCTAATTTTTTCAAGGTAAAGGTCCTGGATCCGCAAGACACCCAATAAAGGACATCAAGTTTCTCCAGAAGGTGAGAAATCAACAGTAACAGTTCATACCCCTTAAGGCATGACCGTCACGTCAATCCCGAAATTCAACTACGAGCTTTTTAACTGCAACAACTTTAATATACGCTATTGGAGCTGGAATTACCGCGGCTGCTGGCACCAGACTTGCCCTCCAA
+
DDCDDHHIIIIIHIHFHHIIIIGIHHHIIIHIIHIIIIIHIIHIGHIIIIIIIIIIIIGCHIHHHIIHIHHHIIICHHHHEHHIIIGHIHH@G?GHHIIIHGGHHHGHIIIIIEHIIHIIIHHHIHIHHIIIIIHHIIIHIIIIIIIIIHHIGIIHHHHHIIIIHIIIIIIHIIIIIIIIIIIIIIIIIIIIIIHIIIIIIHIIIIIIIIIIIIIIIHIIIIHIIIIIIIHIIIIHGHIIIIIIIIIIIHGDIIIIIIIIIIIIIIIHHIIIIIIIIIIIGIIIIIIIIIIIIIIIIIIIHIIIIIIIIIIIIIIIIIIIIIIIIIIIIHIHIHIIIIIIIIIIIIIIDDDDD
@HISEQ:969:HM2KJBCX2:2:1102:11818:80605 2:N:0:ACTATGCA
GAGATACAGTTCCCCAACTATCCCTATTAATCATTACGGCGGTCCTAGAAACCAACAAAATAGAACCGCACGTCCTATTCTATTATTCCATGCTAATGTATCCGAGCAATGGCCTGCTTTGAACACTCTAATTTTTTCAAAGTAAAAGTCCTGGTTCCCCGACACGGCCAGTGAAGGCCATGCGGCTCCCCAGAAGGAAAGGCCCGGCCGGACCAGTGCACGCGGTGAGGCGGACCGGCCAGCCAGGCCCAAGGTTCAACTACGAGCTTTTTAACTGCAACAACTTTAATATACGCTATTGGAGCTGGAATTACCGCGGCTGCTGGCACTAGACTTGCCCTCCAA
+
DDDB@HIHHGHHHHHEHEFCHHHIH?GHIIHHHHHIIHHHCHCEHHH@GFHIIHEHHEHIFH<GHHI<C?H/<GHH?E<FH@FGCEHHHGHHECHHGGFIIGIIIHIIGIIHHHIIHHHIIIIIHIIIIIIIHHIHHHHHIIIHHIHG?HIIHEIHIIIIHIIIIIIIIIIHIHIIHIIIHIGHIHHHEIHIHGIIIIIIIIHIIIIHIIIIIIIIIIHIGIIIIIIIIIIIIIIIIIIIIIIHGIIHCHHIIIIIIIIIIIIHIIHIIIIHIHGIIIGIIIHHIIIIIIIIIIIIIIIIIIIIIIIIIIIIIIHIIIIIIIIIIIIIIGIIIIHIIIHH@CDDD
@HISEQ:969:HM2KJBCX2:2:1102:2755:80524 2:N:0:ACTATGCA
GAGATACAGTTCCCCAACTATCCCTATTAATCATTACGGTGATCCTAGAAACCAACAAAATAGAATCATGCCGTCCTATTTTATTATTCCATGCTAATGTATTCAAGCAAAATGCCTGCTTTAAACACTCTAATTTTTTCAAAGTAAAGGTCCTGGTTCCTCGCGGCACCCAATTAAGGACATCGCGGTTCTCCAGAAGGTGAGAAATTGACTACACCAGTTCATACCCCTTAAGGCACGACCGATGTGTCAATCCCGAAATTCAACTACGAGCTTTTTAACTGCAACAACTTTAATATACGCTATTGGAGCTGGAATTACCGCGGCTGCTGGCACCAGACTTGCCCTCCAA
+
DDDDDIIIIIIIIIIIHIIIIIIIIIIIIIIIHHIIIHGHIIIHIHIIIIIIIIIIIGIEHIIEHIIIIGHIIIIIIHIIGIIIIIIIHHIIIGIHIIIHIHIHIIIIIIIIIIIIIGHHIIIGIIIIIIIIIIIIIIHIIIIIIIIIIIHHHIHIIIIIIIIIIIIIIIIIHIIHIHIIIHIIIIHIIIIHHIIIIHHIHIIIIIIIIIIIIIIIIIGIIIIIIHIIIIIIIIIIIIIIIIIIIIIIIIIIHIIIIIIIIIIIIIIIIIIIIIIIIIIIIIIIIIIIIIIIIIIIIIIIIIIIIIIIIIIIIIIIIIIIIIIIIIIIIIIIIIIIIIIIIIIIIIIDDDDD
@HISEQ:969:HM2KJBCX2:2:1102:19489:80189 2:N:0:ACTATGCA
GAGATACAGTTCCCCAACTATCCCTATTAATCATTACGGTGGTCCTAGAAACCAACAAAATAGAACCATGCCGTCCTATTTTATTATTCCATGCTAATGTATTCAAGCAAAAATGCCTGCTTTAAACACTCTAATTTTTTCAAAGTAAAGGTCCTGGTCCCCCGCGGCATCCAATTAAGGACATCGCGGTTCTCCAGAAGGTGAGAAATTGACTGCACCAGTTCATACCCCGTGAGGCACGACCGATGCGCCAATCCCGAAATTCAACTACGAGCTTTTTAACTGCAACAACTTTAATATACGCTATTGGAGCTGGAATTACCGCGGCTGCTGGCACCAGACTTGCCCTCCAA
+
<0<00<1<<DHC@11<<0@GE<GCEHHHEHGECHHHEGGH@HCGECCCHFHE1C1@C@?<CGEEHCHEHGEH<EECGEHHCEGHH?<FHHH1D1C@?F?DF?GHFEEHE@1<DCA/GGFGCHHH?1CB@E?<CC@EF@CCHICE@<CG0D07GGEE7D%<DDE7-A7.@?HHAEHIHF?EFE?-B?DHHIHEFCC@FEEFGEFEHHF>GEEHFEFGFHE0FCHHEA<HHHFFCB?G@CFDC<=FHFC=HEG<<CHDHF<CC@<<?HHE@CHHGH@HEHHGHGG@CHHHHEHD<@HEC@E@CHCHIH@HIHHEIHCHHHIHHGHIDHHG@EHCCHCHEHHFHHHEHDHH@ADDB
@HISEQ:969:HM2KJBCX2:2:1102:15289:81117 2:N:0:ACTATGCA
GAGATACAGTTCCCCAACTATCCCTATTAATCATTACGTCAATCCTAGAAACCAACAAAATAGGATCAAACGTCCTATTTCATTATTCCATGCTAATGTATTCAAGCGTTAGCCTGCTTTAAACACTCTAATTTTTTCAAAGTAACAGTCCTGTTTCCCTGCAACACCAAATTAATGACATTACAGTTCTTCAAGAAGGAGGAACCAGTAAAGCCAGTGCATACCAGAGGCACGACCAACCTACTAATCCCGAAATTCAACTACGAGCTTTTTAACTGCAACAACTTTAATATACGCTATTGGAGCTGGAATTACCGCGGCTGCTGGCACCAGACTTGCCCTCCAA
+
DDDDDIHIIHIIIIIIIIIIIIIIIIIIIIIIIIIIIIIIIIIIIIIIIIIIIIIIIIIIIIIHIIGIIIIHIIIHIIIIIIIIIIIIIIIHIIIIIIHIIHHIIHIHIIIHIIIIIIIIIIIIIIIIIIIIIIIIIIIIIIIIIHIIHIIIIHIIIIIIIIIIIIIIIIIIIIIIIIIIIIIIHIIIIIIIIIIIIIIIIIIIIIIIIIIIIIIIIIIIIIIIIIIIIIIIIIIIIIHIIIIHHIHGIIIIIIIIIIIIIIIIIIIIIIIIIIIIIIIIIIIIIIIIIIIIIIIIIIIIIIIIIIIIIIIIIIIIIIIIIIIIIIIIIIIIIIIIIIIIIDDDDD
@HISEQ:969:HM2KJBCX2:2:1102:16696:80145 2:N:0:ACTATGCA
GAGATACAGTTCCCCAACTATCCCTATTAATCATTACGTCAATCCTAGAAACCAACAAAATAGGATCGAACGTCCTATTTCATTATTCCATGCTAATGTATTCAAGCGTTAGCCTGCTTTAAACACTCTAATTTTTTCAAAGTAACAGTCCTGTTTCCCTGCAACACCAAATTAATGACATTACAGTTCTTCAAGAAGGAGGAATCAGTAAAGCCAGTACATACCATAGGCACGACCAACCTACTGACCCCGAAATTCAACTACGAGCTTTTTAACTGCAACAACTTTAATATACGCTATTGGAGCTGGAATTACCGCGGCTGCTGGCACCAGACTTGCCCTCCAA
+
DADBDHIIIHIIIIIIIIIIIIIIIIIIIHIHIIIIIIIIIIIIIIIIIIIIGIHIIIIIIIHHIHIHIHFHHIHHIHIIIIIIIHIIHIGIHHHHHIHIIIIHHHIIIIHHHIIIIIIIIIIIIIIIHIGIIIIHHHHHIIIIIIIIIHIIIIIIIIIIIIIIIIIHIIIIIIHIIIIIIIIIIIIIIIIIIIIIIIIIHIIIIIIIIIIIHIIIIIIIIIIIIIIHIIIIIIIIIIIHIIHHHIIIIIIIIIHIIHIIIIIIIHIIHIIIIIHIIIIIIIIIIIIIIIIIIIIIIIIIIIIIIIIIIIIIIIIIIIIIIIIIIIIIIIIIIHIIIIIHIDDDDD
@HISEQ:969:HM2KJBCX2:2:1102:12644:82459 2:N:0:ACTATGCA
GAGATACAGTTCCCCAACTATCCCTATTAATCATTACGGTGATCCTAGAAACCAACAAAATAGAACCATGCCGTCCTATTCTATTATTCCATGCTAATGTATTCGAGCAAAAATGCCTGCTTTAAACACTCTAATTTTTTCAAGGTAAAGGTCCTGGATCCGCAAGACACCCAATTAAGGACATCAAGTTTCTCCAGAAGGTGAGAAATCAACAGCGACAGTTCATACCCCTTAAGGCATGACCATCACGTCAATCCCGAAATTCAACTACGAGCTTTTTAACTGCAACAACTTTAATATACGCTATTGGAGCTGGAATTACCGCGGCTGCTGGCACCAGACTTGCCCTCCAA
+
DDDDDHIHIIHFIIHHIIIHIHHIIHIIIIIIHHHHIIGHFIIIIIIHGHIHHHIIIIICHIHHHIIIHHIIHGHHHHIIHHHIIIGHIIFIIGIHHHHHHGHHHIGHIIIIIIIIIHHIIIIHIIIIIIIIIIIIIHIIIIIIIIIIHHIGIIIIIIIIIIIIIIHIIIIIIIIIIIIIIIIIHIIIIHHHIIHIIIIIIIIIIIIHIIIIIIIIIIIIIIIIHIIIGIIIIIIIHIIIIIIIIIIIIHEHIIIIIIIIIIIIIIIHIIIIIIIIIIIIIIIIIIIIIIIIIIIIIIIIIIIIIIIIIIIIIIIIIIIIIIIIIIIIIIIIIIIIIIIIIIIIIIIIDDDDD
@HISEQ:969:HM2KJBCX2:2:1102:19277:82832 2:N:0:ACTATGCA
GAGATACAGTTCCCCAACTATCCCTATTAATCATTACGTCAATCCTAGAAACCAACAAAATAGGATCGAACGTCCTATTTCATTATTCCATGCTAATGTATTCAAGCGCGAGCCTGCTTTAAACACTCTAATTTTTTCAAAGTAACAGTCCTGATTCCCCGCCACACCAAATTAATGACATGACGGTTCGTCAGAAGGGAGGAATCAGAAACACCAGTACATACCAGAGGCACGACCAGCGTACTGATCCCGAAATTCAACTACGAGCTTTTTAACTGCAACAACTTTAATATACGCTATTGGAGCTGGAATTACCGCGGCTGCTGGCACCAGACTTGCCCTCCAA
+
DDDDDIIIIHHIIIIIIIIIIIIHIIIIIIIIIIIGIIIIHIIHIHICHHHIHHIIIEHHHIIHHHIGIHIIIGEHHHIIIIIIIHHHHIIIGIIHIHHHH@1HHHDHIGIIGHHHHIIIIHHHIHHHHHHIIIIIGHIIIHHHHEFHIIHHHGGEHHIIHHIIIHHHHIIHHIHHHHIIHIIIIIHIIHHHIHHIIIIIIIIIHHHIIIIIII=IIGIIHIIIIGIIIIIIIIIIIIIGIHHHGIIIIIIIIHIHIIIIIIHIIIIIIIIIIIIIGIHIIHHIIIHIIIIIIIIIIIIIIIIIIIIIIIIIIIIIIIIIIIIIIGIIIIIIIIIIIIIIIDDDDD
@HISEQ:969:HM2KJBCX2:2:1102:5733:82621 2:N:0:ACTATGCA
GAGATACAGTTCCCCAACTATCCCTATTAATCATTACGGTGATCCTAGAAACCAACAAAATAGAACCATGCCGTCCTATTTTATTATTCCATGCTAATCTATTCAAGCACTAGCTTGCTTTAAGCACTCTAATTTTTTCAAGGTAATAGCTCTGCTTCCCCAACGCACCAAATTAATGACATGAAGGTTATTCAGAAGGTAAGAATCCATCAAATCAGTACGAACAGTGAAGCCCGACCGATAGACAGATCCCGAAATTCAACTACGAGCTTTTTAACTGCAACAACTTTAATATACGCTATTGGAGCTGGAATTACCGCGGCTGCTGGCACCAGACTTGCCCTCCAA
+
AADCDIIIIHIHHHHHIIIIGIIIIHHIIGIII?GHHIIIIGGGECHIIIHHFIFDEFH@EH@FGHIIHHGEH@C/EHEIIGHIIHHCEHHF@@HHEFHHHHHHHHHIIIIHIIIIIIIIHHHHHIHHIHHHHIIIHIIIIIIIIIHIIIIIIIHHGIIIIIIHGHIIIIHIIIIIIIIIIIHIIIHIHGIIIIIIHIHHHIIIIIIIIIIIIHHIIIHHHHD1IIIIHIIIIIIIIIIGIIIIHHDIIIIIIIIIIIIIIIIIIIIIIIIIIIIIIHHIIHIIIIIIIIIIIIIHIIIIIIIIIIIIIIIIIIIIIIIIIIIIIIIIIIIIIIIIIIIHIIIDDDDD
@HISEQ:969:HM2KJBCX2:2:1102:10261:83255 2:N:0:ACTATGCA
GAGATACAGTTCCCCAACTATCCCTATTAATCATTACGTCGATCCTAGAAACCAACAAAATAGAATCAAACGTCCTATTTCATTATTCCATGCTAATGTATTCAAGCGCGAGCCTGCTTTAAACACTCTAATTTTTTCAAAGTAACGGTCCTGATTCCCCATGACACCAAATTAATGACATCATGGTTCTTCAGAAGGGAGAAATCAAAATTGCCAGTACGTACCGAGGCACGACCAACAAATTGATCTCGAAATTCAACTACGAGCTTTTTAACTGCAACAACTTTAATATACGCTATTGGAGCTGGAATTACCGCGGCTGCTGGCACCAGACTTGCCCTCCAA
+
CDDDDIIIICHHIIIHIHIHIIIIHIIIIIIHEHHIIIHHHIHIIIHIIIIIIIIIHHEHFHHHHHHIIIIIEHEHIIIE@HHIIIHIII?EHHIIIFIHIHHIHGHIHHIIIIHHHHIIIHIIIIIHHIIIHFIHIHIIHIIHIIIIIHIIIIHIIHIIIIIHHHIIIIHHIHIHIIIHGIIIIIHHHHHIIIGIIIIHHIIIIIIIIIIIHGIIHGIIIHIIIIIIIIIIIIIIIIIIIIHHIIIIIIIIIIIIIIIIIIIIIHIIIHIIIIIIIIIIIIIIIIIIIIIIHIIIIIIIIIIIIIIIIIIHIIIIIIIIIIIIIIIIIIHIIIIIIIIIDDDCD
@HISEQ:969:HM2KJBCX2:2:1102:4769:82936 2:N:0:ACTATGCA
GAGATACAGTTCCCCAACTATCCCTATTAATCATTACGTCGATCCTAGAAACCAACAAAATAGAATCAAACGTCCTATTTCATTATTCCACGCTAATGTATTCAAGCGTGCGCCTACTTTAAACACTCTAATTTTTTCAAAGTAACAGTCCTGATTCCCCACGACACCAAATTAATGACATCGTGGTTCTTCAGAAGGTAGGAACCAATAATGCCAGTGCGTACCGAAGCATGACCGACAATTTGATCCCGAAATTCAACTACGAACTTTTTAACTGCAACAACTTTAATATACGCTATTAGAGCTGGAATTACCGCAGCTGCTGGCACCAGACTTGCCCTCCAA
+
DDDDDIIIIIIIIIIIIIIHIIIIIIIIIIIIHIIIIIIIIIIIIIIIIIIIIGIHHHHIIIHHHIIIHHFHIIGIHIHIIIIIIIIIHHIHIIIIIHIIIIHIIIIIIIIIIIIIIIIIIIIIIIHIIIIIIHHIIIIHHHIIIIIIIIIIIIIIIIIIIIIIIIIIIIIIIIIHIIIIIIIIHIIIIIIIIIIIIIIIIIIIIIIIHIIIIIIIIIIIIIIIIIIIIIIIHIIIIIIIIIIHIIIIIIIIIIIIIIIIIHIIIIIIIIIIIIIIIIIIIIHIIIIIIIIIIIIIIIIIIIIIIIIIIIIIIIIIIIIIIIIIIIIIIIIIIIIIIIIIDDDDD
@HISEQ:969:HM2KJBCX2:2:1102:5141:84110 2:N:0:ACTATGCA
GAGATACAGTTCCCCAACTATCCCTATTAATCATTACGGTGATCCTAGAAACCAACAAAATAGAACCATGCCGTCCTATTCTATTATTCCATGCTAATGTATTCGAGCAAAAATGCCTGCTTTAAACACTCTAATTTTTTCAAGGTAAAGGTCCTGGATCCGCAAGACACCCAATAAAGGACATCAAGTTTCTCCAGAAGGTGAGAAATCAACAGTAACAGTTCATACCCCTTAAGGCATGACCATCACGTCAATCCCGAAATTCAACTACGAGCTTTTTAACTGCAACAACTTTAATATACGCTATTGGAGCTGGAATTACCGCGGCTGCTGGCACCAGACTTGCCCTCCAA
+
DDDDDIIIIIIIIIIIIIIIIIIIIIIIIHIIIIIIIIIIIIIIIIIIIIIIIIHIIIIIIIHHIIIIIHIGEHHIIHIIIIIIIIIIIHIIHIIIIIIHHFHHIIIIIIIHIII1GIHIIIIIIIHIIIIIIHIIIIIIIIIIHIIIIIIHIIIIIIIIIHHIIIIHIIIIIIIIIIHIIIIIIIIIIHIIIHIHIIIIIIIIIIIIIIIIIIIIIIIIHIIIIIIIIIIIIIIIIIIIIHIIIIIIIIHFIIIIIIIIIIIIIIIIIIIIIIIIIIIIIIIIIIIIIIIIIHIIIIIIIIIIIIIIIIIIIIIIIIIIIIIIIIIIIIIIIIIIIIIIIIIIIIIIDDDDD
@HISEQ:969:HM2KJBCX2:2:1102:16175:83750 2:N:0:ACTATGCA
GAGATACAGTTCCCCAACTATCCCTATTAATCATTACGGTGGTCCTAGAAACCAACAAAATAGAACCATGCCGTCCTATTTTATTATTCCATGCTAATGTATTCAAGCAAAAATGCCTGCTTTAAACACTCTAATTTTTTCAAAGTAAAGGTCCTGGTTCCCCGCGGCATCCAATTAAGGACATCGCGGTTCTCCAGAAGGTGAGAAATTGACTGCACCAGTTCATACCCCGTGAGGCACGACCGATGCGCCAATCCCGAAATTCAACTACGAGCTTTTTAACTGCAACAACTTTAATATACGCTATTGGAGCTGGAATTACCGCGGCTGCTGGCACCAGACTTGCCCTCCAA
+
BDDABH?<GCCG@1C<EG@F@@GEGHFH1CHIFHECEHH<1CHDCGHH@FCHIIHG?C@EHIICHHHHI?GHHIGIC?C<CHGFEHC??G@1FHFC@HHFHEHHHIIHHHHHIHIIIHCHHHHFE@GHHHGHHGIEBGECHHHIIHGGHHEFHFHHEHIHHDIIHIIHHHHIIHIHCGEFIIHHHIHHHFHHIHHIIHGI;HHHEIH<GIIHHHIIHHGIIIHIIHDHIIIHHIIHHGHIHHHHIIIGIHGGHHDHHCEHIIIIIHHHDIIHGHIHHEHEGIIHIIIIHIHHIHHIIHHEEDEIIIIIIIIIIIIIIHEGIHHGIGIIIIIIHHIIIIIHIHHHEHGC0DD@D
@HISEQ:969:HM2KJBCX2:2:1102:7165:84422 2:N:0:ACTATGCA
GAGATACAGTTCCCCAACTATCCCTATTAATCATTACGTCAATCCTAGAAACCAACAAAATAGGATCGAACGTCCTATTTCATTTTTCCTTGCTAATGTATTCAAGCGTTAGCTTGCTTTAAACACTCTAATTTTTTCAAAGTAACAGTCCAAATTCCCCAAAACACCAAATTAATGGCATTAAGATTCATCAGGAAGGAGGAATCAGTGAGACCAGTACATACCAGAGGCATGACCAACCTACTAACCCCGAAATTCAACTACGAGCTTTTTAACTGCAACAACTTTAATATACGCTATTGGAGCTGGAATTACCGCGGCTGCTGGCACCAGACTTGCCCTCCAA
+
DD@DDIIIIHFHCHIIIIHIHHIHHCHHGHHHHIHCHIHIIGFGHHEIGIFFHHHIIGEHHEHHGCHIHIIGFEC01DC111111<1D11<111<<FEGIGHHGI9IIIIIGHHI8HHHHHIIIIHFHHECHFIHIIHEIHIIHHHHF?IHIIHHEIHIHFHGIIHHHHH9GIHFGHHGHIIIIHIIIIIHEGIIIIHGHHGIGHGIIHGHFD?HHHFGGGGIIIGFGIGIIHFIIHIIHGIFECFCHGIIHIHIHHGEIIHIIIIIIIIIHHIIIIIIIIIIIHGHIIIIIIHHIIIIHHHIIIIIIIHHCIIIHIIIIIIIGIIIIIIIIIIIIIIIIIBDDDD
@HISEQ:969:HM2KJBCX2:2:1102:5323:84754 2:N:0:ACTATGCA
GAGATACAGTTCCCCAACTATCCCTATTAATCATTACGGTGATCCTAGAAACCAACAAAATAGAACCATGCCGTCCTATTCTATTATTCCATGCTAATGTATTCGAGCAAAAATGCCTGCTTTAAACACTCTAATTTTTTCAAGGTAAAGGTCCTGGATCCGCAAGACACCCAATAAAGGACATCAAGTTTCTCCAGAAGGTGAGAAATCAACAGTAACAGTTCATACCCCTTAAGGCATGACCATCACGTCAATCCCGAAATTCAACTACGAGCTTTTTAACTGCAACAACTTTAATATACGCTATTGGAGCTGGAATTACCGCGGCTGCTGGCACCAGACTTGCCCTCCAA
+
DCDDDHIHIIIGIIIIIIIIIIIIIIIIIIIIIIIIIIIIHIIIIIIIIIIHIIIIHIHHIHGHHIIIHIGIHHHIHHHIIIIIIIIIHHIGGHGFCE@GHHEHHIIHIIIIIIHIHIHHHIIHIIHHIIIIHIHHHIHHHHHFIIIGHIIIHIIHHIIIIHIIIIHIIHIIIIIIIIIIHIHHHHIIHIHIIHIIIIIIIHIIIIIIIIIIIIIIIIIIIHIIIIHIIIIIIIIIIIIIHIIIIHIIIHHFIIIIIIIIIIIIIIIIIIIIIIIIIIIIIIIIIIIIIIIIIIIIIIHIIIIIIIIIIIIIIIIIIIIIIIIIIIIIIIIIIIIIIIIIIIIIIIIIDDDDD
@HISEQ:969:HM2KJBCX2:2:1102:16462:84877 2:N:0:ACTATGCA
GAGATACAGTTCCCCAACTATCCCTATTAATCATTACGGTGATCCTAGAAACCAACAAAATAGAATCATGCCGTCCTATTTTATTATTCCATGCTAATGTATTCAAGCAAAATGCCTGCTTTAAACACTCTAATTTTTTCAAAGTAAAGGTCCTGGTTCCCCGCGACACCCAATTAAGGGCATTGCGGTTCTCCAGAAGGTGAGAAATTGACTACACCAGTTCATACCCCTTAAGGCACGACCGATGTGTCAATCCCGAAATTCAACTACGAGCTTTTTAACTGCAACAACTTTAATATACGCTATTGGAGCTGGAATTACCGCGGCTGCTGGCACCAGACTTGCCCTCCAA
+
CDCDDHHHIIIHHGEHIIIIIHIIIIIIIIIIIIIIIIIIIIICGIIIHHHDGFHIIIGIHGHGIIGEHH?1EH<CEHHIIIIIIIIICFHH?GHGHHHHHHIIIHIIHIIIHIIHGHIHIIIHIIIIIIIIHHIGHIIIIIIIIIIIIIIIIIHIHHGIIIIHIIIIIHIIHHIIIIIIIIHIIIIIIIHIIIIIIIIIIIIIIIIIIIIIIIIIIIIIIIHIIHIIIIIIIIIIIIIHHIIIIIIIIIHIIIIIIIIIIIIIGIIIIIIIIIIIIIIIIIIIIIIIIIIIIIIIIIIIIIIIIIIIIIIIIIIIIIIIIIIIIIIIIIIIIIIIIIIIIIIIIIIDDDDD
@HISEQ:969:HM2KJBCX2:2:1102:20693:83798 2:N:0:ACTATGCA
GAGATACAGTTCCCCAACTATCCCTATTAATCATTACGGTGGTCCTAGACCAACAAAATAGAACCAACGTCCTATTCTATTATTCCATGCTAATCTATTCAAGCAAAAGCCCGCTTTAAACACTCTAATTTTTTCAAGGTAATGGTCCTGGTTCCCCGACACACCCAATAAAGGGCATACCGGCTCACCAGAAGGATAGACCCGACAACAGAACAGTACTCGCCAGAGACGGACCGTCCGGTCAGGCCTAAAATTCAACTACGAGCTTTTTAACTGCAACAACATTAATATACGCTATTGGAGCTGGAATTACCGCGGCTGCTGGCACCAGACTTGCCCTCCAA
+
DDDDDCHI@HHI@FHHHCGEHII@GFHCHHCHHIIECCEGHIE?EHHIIGHIIHH@GHCHIHI?EC@EEH1CGH<DGHEHHF?FFEEH?F1GEHIFHF?HIGECCEHE1/DEHD<0DHHHHIIIH?GGH?DC1<6CFHCHHHIGHEHGGEE78?FGCDBHEECHC7EDCE;HEEH?EDCDCHIIHHHCEHHEIIIIEFHCC/C7<<.GCD0G<<06?H?HCCEEHGHI<@HHF<CCC/F1@DBGC/C@GGF11GG<1E<C<<111<1F<1<D<C<1C1HC<1<1HG1<10D0?EGD<F1EHH?H@C<1C1F<<</?EED<D<@GC1CED<<<1D1HDHCD<B<<
@HISEQ:969:HM2KJBCX2:2:1102:17389:85747 2:N:0:ACTATGCA
GAGATACAGTTCCCCAACTATCCCTATTAATCATTACGGTGATCCTAGAAACCAACAAAATAGAACCATGCCGTCCTATTCTATTATTCCATGCTAATGTATTCGAGCAAAAATGCCTGCTTTAAACACTCTAATTTTTTCAAGGTAAAGGTCCTGGATCCGCAAGACACCCAATAAAGGACATCAAGTTTCTCCAGAAGGTGAGAAATCAACAGTAACAGTTCATACCAGTGGCACGACCAACCTACTGACCCCGAAATTCAACTACGAGCTTTTTAACTGCAACAACTTTAATATACGCTATTGGAGCTGGAATTACCGCGGCTGCTGGCACCAGACTTGCCCTCCAA
+
CDADCIIIIDGHIIIIIIHGHIIIIIIIIIIIHHIHIIIIGHIIIIIIIIIIIIIHHFCHHIIEFHGHIHCEHIHHIIHGHIHIIIHIIIIHHHIIIHIHHHHHHIIIHIIIIGIHIIIIHIIHHIIIIIHHHHHIIHIIIIIEGHIIIIIGIIHHIIGIIIHHHHIIIIIHIHHIIIIHHIIIIIIIIHGIIIIIIHIIIIIIIIIHHIIIIHIIHFHIIIIIIIIIIHIIIGHIIIHIIHHIIHIIHIIIHIIIIIIIGIHIIIHIHIIIIIIIIIIIIGIIIIIIIIIIIIGIIHIIIIIIIIIIGIIIIHIIIIIIHHIIIIIIIIHIIIIIIIIIIIIIHDDDDD
@HISEQ:969:HM2KJBCX2:2:1102:16329:85982 2:N:0:ACTATGCA
GAGATACAGTTCCCCAACTATCCCTATTAATCATTACGTCGATCCTAGAAACCAACAAAATAGGGTCAAACGTCCTATTTCATTATTCCATGCTAATGTATTCAAGCGTGTGCCTGCTTTAAACACTCTAATTTTTTCAAAGTAACGGTCCTGATTCCCCATGACACCAAATTAATGACATCACAGTTCGTCAGAAGGTAGAAATCAATAATACCAGTGCATACCGGAGGCACGACCAATATATTGATCCCGAAATTCAACTACGAGCTTTTTAACTGCAACAACTTTAATATACGCTATTGGAGCTGGAATTACCGCGGCTGCTGGCACCAGACTTGCCCTCCAA
+
DDCDDIIIIIIIIIIIIIIIIIIIIIIIHHIIIIIIHIIHHIIIIIIIIIHIIIIIIIIIHIIHIIIIIGIIIHHGGHHIHIHIHIIHHIIIIIHHIIIIIHHIIIIIIIIIIHIIHIIHIHHIIIIIIHHIIIIHIIIHIIIIHHIIIHIIIIIHIIIIIHHIHIIIIHIIHIHHHHHIIIIIIHIHHGHIIIIHHHHHHIIIIIIIIIHHIIIIIHHIIIIIIIIIIIIIIHIIIIIIIIIHFIIHHIIIIIIHEIIIHGHHIIHIIIIIIHHIIIIIIIIIIIIIIIHIIIIIIHHFGHHIHHIHHIIIIIIIIIHHHIIHIIIIIIIHGIHIIIIIIDDDDD
@HISEQ:969:HM2KJBCX2:2:1102:17566:86185 2:N:0:ACTATGCA
GAGATACAGTTCCCAACTATCCCTATTAATCATTACGGTGGTCCTAGAAACCAACAAAATAGAACACAACGTCCTATTCTATTATTCCATGCTAATCTATTCAAGCAATAGCCCGCTTTAAACACTCTAATTTTTTCAAGGTAATGGTCCTGGCTCCACAACACACCCAATAAAGAGTATACTGGTTCACCAGAAGGAAGACCCGACAGCAGACAGTACTCGCCAAAGACGGACCGCCCGGCCAGGCCTAAAATTCAACTACGAGCTTTTTAACTGCAACAACTTTAATATACGCTATTGGAGCTGGAATTACCGCGGCTGCTGGCACCAGACTTGCCCTCCAA
+
DDDDDIIIIIIIIIIIIIIIIIIIHIIIHIIIIIIIIHHHIIIIIIIIIIIIIIIIHIIIIIIIIHIIIIIHHIHIIIIIIIIIIHHIIIIGHHIIIIIGIHHIHHHIIIIIIIIIIIIIHIHIIIIIIIIIIHIIIIIIIIIIIIGHHIIIIIIIIIIIIIIIIIIIIIIIIIIIIIIIIIIIIIIIIIIIIIIIIIIIIIIIIIIIIIIIIIIIIIIIIIIIIIIIHIIIIIIIIIIIIIHIIIIIIIIIIIIIIIIIIIIIIIIIIIIIIIIIIIIIIIIIIIIIIIIIIIIIIIIIIIIIIIIIIIIIIIIIIIIIIIIIIIIIIIIIIIIIIIIDDDDD
@HISEQ:969:HM2KJBCX2:2:1102:5916:86285 2:N:0:ACTATGCA
GAGATACAGTTCCCCAACTATCCCTATTAATCATTACGGTGGTCCTAGAAACCAACAAAATAGAACCATGCCGTCCTATTTTATTATTCCATGCTAATGTATTCAAGCAAAAATGCCTGCTTTAAACACTCTAATTTTTTCAAAGTAAAGGTCCTGGTTCCCCGCGGCATCCAATTAAGGACATCGCGGTTCTCCAGAAGGTGAGAAATTGACTGCACCAGTTCATACCCCGTGAGGCACGACCGATGCGCCAATCCCGAAATTCAACTACGAGCTTTTTAACTGCAACAACTTTAATATACGCTATTGGAGCTGGAATTACCGCGGCTGCTGGCACCAGACTTGCCCTCCAA
+
DBDCDIIIIIIIIIIIIGIIIIIIIHIIIIHIIIIIIIIHHHIIIGIIIIIHIIIIIIIIIIIIIIIIIIGHIIIIIIIIIIGIIIIHHIIIGHIIIIIHIFHHIIIIIIIIIIIGIIIIIIIIIHHHIIGHIIIHIHHIIIIIIIIIIIIIIIIIIIIIIIIIIIIIIIIIIIIIIIIIIIHCIIIIIIIIIHIHIIIIIIIIIIIIHIIIIIIIIIIIIIIIIHGIIIIIIIIIIIIIIHIIIIIIIIHHIIIIHIIIIIIIIIIIIIIIIIIIIIIIIIIIIIIIIIHIIIIIIIIIIIIIIIIIIIIIIIIIIIIIIIIIIIIIIIIIIIIIIIIIIIIIIIIIDDDDD
@HISEQ:969:HM2KJBCX2:2:1102:17748:86268 2:N:0:ACTATGCA
GAGATACAGTTCCCCAACTATCCCTATTAATCATTACGGTGATCCTAGAAACCAACAAAATAGAACCATGCCGTCCTATTCTATTATTCCATGCTAATGTATTCGAGCAAAAATGCCTGCTTTAAACACTCTAATTTTTTCAAGGTAAAGGTCCTGGATCCGCAAGACACCCAATTAAGGACATCAAGTTTCTCCAGAAGGTGAGAAATCAACAGCGACAGTTCATACCCCTTAAGGCATGACCATCACGTCAATCCCGAAATTCAACTACGAGCTTTTTAACTGCAACAACTTTAATATACGCTATTGGAGCTGGAATTACCGCGGCTGCTGGCACCAGACTTGCCCTCCAA
+
BDDBDIHIIHIIIIIIIIIIIHIIIIIIIIIIIIIIIIIIIIIIIGIIIIIIIIIIIGIIIIIHIIIIIIHIIIIIIIHIIIIIIIIIIIIIIIFEHHHIIHHIIIIIIIHIIIIIIIIIIIIHIIIIIIIIIIIGIIIIIIIIIIIIIHHIIGIIIIIIIIHIIIIIIHHIIIIIIIIIIIIIIIIIIHHIGIIIIHIIIIIIIIIIIIIIIIIIIIIIIIIIIIIIHIIIIIIIIIIIIIIIIIIIIIIIIIIIIIHIIIIIIIIIIHIIIIIHIIIIHHIIIIIIIIIIIGIIIIIHHIIIIIIIIIIIIIIIIIIIIIHIIIIIIHIIIIIIIIIIIIIIIIIIDDDDD
@HISEQ:969:HM2KJBCX2:2:1102:12889:86670 2:N:0:ACTATGCA
GAGATACAGTTCCCCAACTATCCCTATTAATCATTACGTCGATCCTAGAAACCAACAAAATAGAATCAAACGTCCTATTTCGTTATTCCATGCTAATGTATTCAAGCGTGAGCCTGCTTTAAACACTCTAATTTTTTCAAAGTAACAGTCCTGATTCCCCATGACACCAAATTAATGACATCATGGTTCGTCAGAAGGTAGGAATCAATAATACCAGTACGTACAATAGCACGACCAATAAATTGATCCCGAAATTCAACTACGAGCTTTTTAACTGCAACAACTTTAATATACGCTATTGGAGCTGGAATTACCGCGGCTGCTGGCACCAGACTTGCCCTCCAA
+
DDDDCIIIIIIIIIGIIHHIHIIIIIIIIIIIIIHIIGIIIIIIIHHIIIIIHIIGFHIIIIHHIIIHFEEHIIHHIHIHIGHEHIGHHHHIIIIIIIIIIGIHIIIIIIIIGIHIIIHHIHIIIIIIIIIIIIIIHIIIHIIIIIHIIHHHIHIHHIIIIIIIHIIIIIIIIIHHHIIHHIIIIIIIIHIHIIIIIIHHHHHHEHIIIIHIIIIIHIIHHIIIIHIIIIIIIIIHIIHIIIHHIIHIGHHIHHHIIIIIIIIIIIIIIIIIIIIIIIIIIIHIIIIIIIIHIIIIIIIIIIIIIIIHIHIIIIIIIIIIIIIIIIIIIIIIIIIIIIIHBDDDD
@HISEQ:969:HM2KJBCX2:2:1102:14202:87083 2:N:0:ACTATGCA
[truncated: 31,244,574 more chars]
