# Supplementary material for: Response of arbuscular mycorrhizal fungal community in soil and roots to grazing differs in a wetland on the Qinghai-Tibet plateau
Source: PeerJ. 2020 Jun 19;8:e9375. doi: 10.7717/peerj.9375 (PMC7307571; doi:10.7717/peerj.9375)
Supplement: Supplemental Information 20 [file peerj-08-9375-s020.zip › Soil grazing 16-20/37.fastq]

@HISEQ:969:HM2KJBCX2:2:1101:6518:2646 2:N:0:ACTATGCA
GCATGCATCCCACCCAACTATCCCTATTAATCATTACGGTGATCCTAGAAACCAACGAAATAGAATCAGTCCGTCCTATTTCATTATTCCATGCTAATGTATTCAGACGATAGTCTGCTTTAAACACTCTAATTTTTTCAAAGTAACAGTCCTGATTTCCCATCACACCAAATAAATGGCATGAAAGTTCCTCAGAAGGTAGAGATCCATCCTACCAGTGCAGACAATTAAGCCTGACCAATGGGTAGACCCCGAAGTTCAACTACGAGCTTTTTAACTGCAACAACTTTAATATACGCTATTGGAGCTGGAATTACCGCGGCTGCTGGCACCAGACTTGCCCTCCAA
+
ADDDDIIIIIIIIIIIIIIIIIIIIIIIIIIIIIIIIIIIIIIIIIIIIGHIIIIIIIIIIHHHFHIIIIIGIIIIHHIIIIIIGHIIIHIIIIIIIIHHIHFIHIIIIIIIIHIIIIIIIIHIIIIIIIIIIIIIIIIIIIIIIIIIIIIHIIHGIIIIIIIIIIIIIIIIHIIIIIIIIIIIIIIIIIIIIIIGIIIIIIIIIIIIIIIIIIIIIIIIIIIIIIIIIIIIIIIIIIIIIIIIIHDIIIIIIIIIIIIHIIIIIIIIIIIIIIIIIIIIIIIIIIIIGIIIIIIIIIIIIIIIIIIIIHIIIIIIIIIIIIIIIIIIIIIIIIIIIIIIIIIDDDDD
@HISEQ:969:HM2KJBCX2:2:1101:11294:4606 2:N:0:ACTATGCA
GCATGCATCCCACCCAACTATCCCTATTAATCATTACGTCAATCCTAGAAACCAACAAAATAGGATCAACGTCCTATTTCATTATTCCATGATAATGTATTCAAGCGCGAGCCTGCTTTAAACACTCTAATTTTTTCAAAGTAACAGTCCTGATTCCCCGCCACACCAAATTAATGACATGATGGTTCGTCAGAAGGTAGAAACCAGTAACACCAGTACGTACCTAAGGCACGACCAACGTACTGATCCCGAAATTCAACTACGAGCTTTTTAACTGCAACAACTTTAATATACGCTATTGGAGCTGGAATTACCGCGGCTGCTGGCACCAGACTTGCCCTCCAA
+
<<00011<<FH@GHHIEHGGHIIIIHHHHIIIGIIIIIECCHHIIIIEHH1<C1DHHF@F@G1111<<1<01<CE1DG?D<EFF111D<D11<<1C1C<111<C110<E<<HGCF@C81D8D?8DE@1G<DHHH</1B<168<B1<B<<D18<<1DGHED9<EG@HGDHHD?HD/?F@EFC</E<C//FD///D0EIIIFCEFG@FCACC1GHH?FGCECC<<F1C<1HCEEGHFHG@HGF<<<1C?HC11IIIIIIIIHHF@HEIHGIIIHIHHHIIIIIIIHHIIIHIIIHGIIIIIIIIIIIIIIIIIIIHHHIIIHIIIIIIIIIIIIIIHIIIIIDDDDB
@HISEQ:969:HM2KJBCX2:2:1101:16275:4818 2:N:0:ACTATGCA
GCATGCATCCCACCCAACTATCCCTATTAATCATTACGTCAATCCTAGAAACCAACAAAATAGGATCAAACGTCCTATTTCATTATTCCATGCTAATGTATTCAAGCGTTAGCCTGCTTTAAACACTCTAATTTTTTCAAAGTAACAGTCCTGTTTCCCTGCAACACCAAATTAATGACATTACAGTTCTTCAAGAAGGAGGAACCAGTAAAGCCAGTACATACCAGAGGCACGACCAACCTACTAATCCCGAAATTCAACTACGAGCTTTTTAACTGCAACAACTTTAATATACGCTATTGGAGCTGGAATTACCACGGCTGCTGGCACCAGACTTGCCCTCCAA
+
DADDDIIIIHHIIIIIIIIIHIIIIIIIIIIIIIIIIIIIIIIIIIIIIIIIHCHIHIIIHGHHHIIHHIHHIHIHHHIIIIIIIIIHHIIIIIIFIIIIIIIIIIIIIIIIIIIIIIIIHHIHIIIIIHHHIIIIIIIHHIHIIIIIIIIIHIHIIHHHIIIIIIIIIIHIIIIIIIIIIIIIIIIIIIHIIIIIIIIIIIIIIIIIIHIIIIIIIHIIIIIIIIIIHIIIIIIIIIIIIIHHHIHIIIIIIIIIIIIHHHEIIIIIIIIIIIIIIIIIIIIIIHIIIIIIIIIIIIIIIIIIIIIIIIIIIIIIIIIIIIIIIIIIIIIIIIIIIIIIIDDDDD
@HISEQ:969:HM2KJBCX2:2:1101:10309:4902 2:N:0:ACTATGCA
GCATGCATCCCACCCAACTATCCCTATTAATCATTACGGTGATCCTAGAAACCAACAAAATAGAACCATGCCGTCCTATTCTATTATTCCATGCTAATGTATTCGAGCAAAAATGCCTGCTTTAAACACTCTAATTTTTTCAAGGTAAAGGTCCTGGATCCGCAAGACACCCAATTAAGGACATCAAGTTTCTCCAGAAGGTGAGAAATCAACAGCGACAGTTCATACCCCTTAAGGCATGACCATCACGTCAATCCCGAAATTCAACTACGAGCTTTTTAACTGCAACAACTTTAATATACGCTATTGGAGCTGGAATTACCGCGGCTGCTGGCACCAGACTTGCCCTCCAA
+
DDDDCHHHIIIIIIIGIIHIIIIIIHGEHGHHIIHIIIHGEEHHIIHHIIIIIIIEE?FHFGEHHEHHHHHHE<CEHIHIG@HHHEHHFEHCEHGFHHHGHEFHHIIHHHFHHHHGIIHHFGHFHHGHE@HIHHIIIIGHIHIIIIIIHIIHHHIIHGIIIHIIIHHIHIHIHHHHIHHIIHIIHHIIIHGIHIIIIHIIIHIHIIIIHIIIHHIHHHHIIIIHIIIIHIIIIIIIIHFIGIIHIHHHHHEGIIIGIIIIHIIIIHEHHFHHIIIHIIIIIIIIIIHIIIIIIIIHHEIIIHIGIGIIHIIIHIIIHIIHIIHHHIHIIIIIHIIHGIIIIIIIIHIIDDBDD
@HISEQ:969:HM2KJBCX2:2:1101:9382:4843 2:N:0:ACTATGCA
GCATGCATCCCACCCAACTATCCCTATTAATCATTACGGTGATCCTAGAAACCAACAAAATAGAACCATGCCGTCCTATTCTATTATTCCATGCTAATGTATTCGAGCAAAAATGCCTGCTTTAAACACTCTAATTTTTTCAAGGTAAAGGTCCTGGATCCGCAAGACACCCAATAAAGGACATCAAGTTTCTCCAGAAGGTGAGAAATCAACAGTAACAGTTCATGCCCCTTAAGGCATGACCATCACGTCAATCCCGAAATTCAACTACGAGCTTTTTAACTGCAACAACTTTAATATACGCTATTGGAGCTGGAATTACCGCGGCTGCTGGCACCAGACTTGCCCTCCAA
+
DDDDDIIIIIIIIIIIIIIIIIIIIIIIIIIIIIIIIIIIIIIIIIIIIIIIIIIIIIIHIHHIIIHIIGIIHIIIIIIHIIIIIIIIIHIIIIIIIIIIIHHHIIIIIIIHHIHIIIHIIIIIIIIIIIIHHHIIIIIIIIIIIIIIIIHIIIHIIIIIIIIIIIHIIHHIIIIIIIIIIIIIIIIIIIHIIIIIIIIIIIIIIIIHIIIIIIIIHIIIIHIIIIIHIIIIIIIIIIIIHHIIIIIHIHHGIIIIIIIIIIIIIIIIIIIHHIIIIIIIIIIIIIIIHHIIHIHIIIHHEIIIIIIIGHIIIIIIIIIIIIIIIIIIIIIIIIIIIIIIIIIIIIIIDDDDD
@HISEQ:969:HM2KJBCX2:2:1101:7148:6792 2:N:0:ACTATGCA
GCATGCATCCCACCCAACTATCCCTATTAATCATTACGTTGATTCTAGAAACCAACAAAAATAGAATCTAACGTCCTATTTCATTATTCCATGCTAATGTATTCAAGCGCGTGCCTGCTTTAAACACTCTAATTTTTTCAAAGTAACATCCTGACTCCCCACAACATCAAATTAATGACATCATGATTCATCAGAAGGGAGAAATCAATGACATTAGTACGTACCAAAGGCACGACCGACGTATTGATCCCGAAATTCAACTACGAGCTTTTTAACTGCAACAACTTTAATATACGCTATTGGAGCTGGAATTACCGCGGCTGCTGGCACCAGACTTGCCCTCCAA
+
DBDDCIIIIIIIIIIIIIIIIIIIIIIIIIIIIIIIIIIIIIIIIIIIIIIIIIHIIIIIIIIIIIHIIIIIIHHIIIIIIIIIIIIIIIIIHHHHIIIIIIIHIIIIIIIIIHIIIIIIIIIHIHIIIHIIHHIIHIIIHIHHIIIIIIHIIIIIIIIIIIIIIIIIIIIIIIIIIIIIIIIIIIHIIIIIIIIIIIIIIIIIIIIIHIIIIIIIIIIIIIIIIIIIIIIIIIIIIIIIIIIIHIIIIIIIIIIIIIIIIIIIIIIIIIIIIIIIIIIIIIIIIIIIIIIIIIIIIIIIIIIIIIIIIIIIIIIIIIIIIIIIIIIIIIIIIIIIIIIIIDDDDD
@HISEQ:969:HM2KJBCX2:2:1101:8733:7145 2:N:0:ACTATGCA
GCATGCATCCCACCCAACTATCCCTATTAATCATTACGGTGGTCCTAGACCAACAAAATAGAACCAACGTCCTATTCTATTATTCCATGCTAATCTATTCAAGCAAAAGCCCGCTTTAAACACTCTAATTTTTTCAAGGTAATGGTCCTGGTTCCCCGACACACCCAATAAAGGGCATACCGGCTCACCAGAAGGATAGACCCGACAACAGAACAGTACTCGCCAGAGACGGACCGTCCGGTCAGGCCTAAAATTCAACTACGAGCTTTTTAACTGCAACAACTTTAATATACGCTATTGGAGCTGGAATTACCGCGGCTGCTGGCACCAGACTTGCCCTCCAA
+
ADDBDGIIHIIIIIIHGIIFIIIIHHIIGHHIIIIIIHIIIHHHHHHIIIHHHIIGFHHIHHIIHHIHIHHHIGHHIIGHHEHIHICHHIIIIIIIIIIIIHIIHIIIIIHIIIGIHHHHHIHIIHIHHIIIIIIHHHHFHIIHHHHHIHIEHIIIHIHIIHIIIIHHHGHHHHIIHIIIIIIHHIIIIIIIIIIIIHIIIIIIIIIIHHHHHIIIHIIHIIIIFHIIIIIIIIIIIIIIIIIIIIHHIHIHIIIIIIIIHHIHIIIIIIIIIIIIIIIIHHIIIIIIIIHIIIHGDDDIIIIIHIIIIIIIIIIIIIIIIIIIIIIIIIIIIIIIIIIDDDDD
@HISEQ:969:HM2KJBCX2:2:1101:9068:7021 2:N:0:ACTATGCA
GCATGCATCCCACCCAACTATCCCTATTAATCATTACGGTGGTCCTAGAAACCAACAAAATAGAACCATGCCGTCCTATTTTATTATTCCATGCTAATGTATTCAAGCAAAAATGCCTGCTTTAAACACTCTAATTTTTTCAAAGTAAAGGTCCTGGTTCCCCGCGGCATCCAATTAAGGACATCGCGGTTCTCCAGAAGGTGAGAAATTGACTGCACCAGTTCATACCCCGTGAGGCACGACCGATGCGCCAATCCCGAAATTCAACTACGAGCTTTTTAACTGCAACAACTTTAATATACGCTATTGGAGCTGGAATTACCGCGGCTGCTGGCACCAGACTTGCCCTCCAA
+
DDDDDIIIIIIIIIIHIIIIIIIIIIIIIIIIIIIIIIHIIIIIIIIIIIIIIIIIIIIIHIHHHHFHIHHHIIHIIIHIHIIHHIIIEHIHIGIIIIIIIGHIIIIIIIIHHHGIIIIHIIIIIHHIIIHIIIIIIIIIIHIHIIIIIIIIIIIIHHIHIIIIIIIHIIIIIIIIIIIIIIIIIIIIIIIIIIIIIHIIHIIIIHIIIIIIIIIIIIIIIIIIIIHIIIIIIIIIIHIIIIIIIIIIIIHHIIIIIIIIIIHHIIIHIIIIIIIIIIIIIIIIIIIIIIHIIHIIIIIHIIIIIIIIIIIIIIIIIIIIIIIIIIIIIIIIIIIIIIIIIIIIIIIIDDDDD
@HISEQ:969:HM2KJBCX2:2:1101:7056:7177 2:N:0:ACTATGCA
GCATGCATCCCACCAACTATCCCTATTAATCATTACGGTGATCCTAGAAACCAACGAAATAGAATCAGTCCGTCCTATTTCATTATTCCATGCTAATGTATTCAGACGATAGTCTGCTTTAAACACTCTAATTTTTTCAAAGTAACAGTCCTGATTTCCCATCACACCAAATAAATGGCATGAAAGTTCCTCAGAAGGTAGAGATCCATCTCACCAGTACAGACAATTAAGCCTGACCAATGGGTAGACCCCGAAGTTCAACTACGAGCTTTTTAACTGCAACAACTTTAATATACGCTATTGGAGCTGGAATTACCGCGGCTGCTGGCACCAGACTTGCCCTCCAA
+
DDDDDIIIIIIIIIIIIIIIIIIIIIIIHIIIIIIIHHIIIHIIIIIIHIIIIIIIHIHIIHIIIIIIIIIIHIIIIIIIIIIIHIIIIIIIHIIIIIIIIIHIIIIIIIIIIHIIIIHIIIIIIIIIIIIHIHIHIIIIIIIIIIIIIIHIIIIIHHIIIIIHIIIIIIIIHIGIIIHHIHIIIIHHIIIIIIHIIIHIIIIIIIIIIHIIIIIIIIIIIIIIIIIIIIIIIHHIIIIIIIIHHFIIIIHIIIIIIIIIIIIIIIIIIIIIIIIIIHIIIIIIIIIHIIIIIIIIIIIIIIIIIIIHIIIIIIIIIIIIIIIIIIIIIIIIIIIIIIIIIIDBDCD
@HISEQ:969:HM2KJBCX2:2:1101:19625:7221 2:N:0:ACTATGCA
GCATGCATCCCACCCAACTATCCCTATTAATCATTACGGTGGTCCTAGAAACCAACAAAATAGAACCACAACGTCCTATTCTATTATTCCATGCTAATCTATTCAAGCAATAGCCCGCTTTAAACACTCTAATTTTTTCAAGGTAATGGTCCTGGCTCCCCAACACACCCAACAAAGGACATGCTGATTCACCAGAAGGAAGACCCGACAGCAGACAGTACTCGCCAAAGACGGACCGCCCGGCCAGGCCTAAAATTCAACTACGAGCTTTTTAACTGCAACAACTTTAATATACGCTATTGGAGCTGGAATTACCGCGGCTGCTGGCACCAGACTTGCCCTCCAA
+
DA@@DIHIIHIIIDHIIIIIIIIIHHHHFGHHHHHCHHHIIIIIIIIIIIIIIHIIFHGHIIHHIIIIICHFHHEDHHHHGHGHIIIIHIHIIIIIIIHIIDEHHGIGCHHHEHEHHIHIIIHGEGHHHIGHHIIIHIIIIIHIIIHHIIHHDGGHFHIIIIIIIHHIIIIIIIIIHIIIIIIIIHHHHHIIIHIIIHIIHIHIIHHIIIIIIHIIIIHHECIIIIIIIHHHHIHIIIIIIIIHHIIIHIIIIHHHHGIIIHIIIIHIIIIIGIIIIIIIIIIIHHIIIIIHHHHIIIIHIIIIIIIIIIIIIIIIIIIIIIIIIIIIIIIIIHHIIIIIIDDDDD
@HISEQ:969:HM2KJBCX2:2:1101:15143:8529 2:N:0:ACTATGCA
GCATGCATCCCACCCAACTATCCCTATTAATCATTACGTCGATCCTAGAAACCAACAAAATAGAATCAAACGTCCTATTTCGTTATTCCATGCTAATGTATTCAAGCGTGAGCCTGCTTTAAACACTCTAATTTTTTCAAAGTAACAGTCCTGATTCCCCAAGACACCAAATTAATGACATCATGGTTCGTCAGAAGGTAGGAATCAATAATACCAGTACGTACAATAGCACGACCAATAAATTGATCCCGAAATTCAACTACGAGCTTTTTAACTGCAACAACTTTAATATACGCTATTGGAGCTGGAATTACCGCGGCTGCTGGCACCAGACTTGCCCTCCAA
+
DDDADIIIIIIIIIIIIIIIIIIIIIIIIIHIIIIIIIIIIIIIIIIIIIIIIIHIIHEHIIHIIHIIIIHHIIIIHIHIIGIIHIHICHHHIHHIHHIHFIIHEGHIIIIIHIIIIIIHHGHIIHIHHIIIIIIIIIIIIIIIIIIIIIIIIHIHIIIHHIIIIIIIIIIHIIIIIIHIHIIIIIHGIIIIIIIIIIIIIIIIIGIIIIIIHIIIIIIGIIIIIIIIIIIIIIIIIIHIIIIHIIHIIIIIIIIHIIIIIIIIIIIIIIIIIIIIIIIIIIIIIIIIIIIIIHIIIIIIIIIIIIIIIIIIIIIIIIIIIHIIIIIIIIIIIIIIIIIIDDDDD
@HISEQ:969:HM2KJBCX2:2:1101:19703:8114 2:N:0:ACTATGCA
GCATGCATCCCACCCAACTATCCCTATTAATCATTACGGTGGTCCTAGAAACCAACAAAATAGAACCACAACGTCCTATTCTATTATTCCATGCTAATCTATTCAAGCAATAGCCCGCTTTAAACACTCTAATTTTTTCAAGGTAATGGTCCTGGCTCCCCAACACACCCAATTAAGGACATACTGGTTCACCAGAAGGAAGACCCGACAACAGGACAGTACTCGCCAAAGACGGACCGCCCGGCCAAGTCTAAAATTCAACTACGAGCTTTTTAACTGCAACAACTTTAATATACGCTATTGGAGCTGGAATTACCGCGGCTGCTGGCACCAGACTTGCCCTCCAA
+
?BD@@HHH1<C<G@C1FH@FHIGIHIHHHHHHGHHHHHGIC=GHHIGEHHHFFHEHEE<1FHH1@@<1DGECHIHE=FHEHHHHEHC@H1<DFECFHHIHI<FHHHHEHHHHIIHHIHGHHHHHHGGCGHHIHHHEHHHHIHEIHHHGBHIHHGEHFIIIIIHFHHHIIIIIHIIIIIIIIIHGIGHHHHFHIHHIHIHGHIIGIIIIIIHHIIHHHHHHHHHIHFFHEHHHHHEHCCHHDIIIHFIHHECHHHHFEHIIIIHCECIIIHIGHIHEIIHIIIIIHEIIHIIHHHEHGIHEGHIHIGIIHIIHGIIIIHHIIHHIIHIIIHIIIHGGIIIIIIDDDBA
@HISEQ:969:HM2KJBCX2:2:1101:7974:8401 2:N:0:ACTATGCA
GCATGCATCCCACCCAACTATCCCTATTAATCATTACGGTGGTCCTAGACCAACAAAATAGAACCAACGTCCTATTCTATTATTCCATGCTAATCTATTCAAGCAAAAGCCCGCTTTAAACACTCTAATTTTTTCAAGGTAATGGTCCTGGTTCCCCGACACACCCAATAAAGGGCATACCGGCTCACCAGAAGGATAGACCCGACAGCAGAACAGTACTCGCCAGAGACGGACCGTCCGGTCAGGCCTAAAATTCAACTACGAGCTTTTTAACTGCAACAACTTTAATATACGCTATTGGAGCTGGAATTACCGCGGCTGCTGGCACCAGACTTGCCCTCCAA
+
DBDDDIIIIIIHIIIIIIIIIIIIIIIIIIIIIHIGIIIIIIIIIIIIIIIIIIIIHGHIIIIIIIGIIIIIHIIIIIIIIHIIIIIIIIIIIIIIIIIIIGEHIIIIIIHHIIIIIIIHIIIIIIIIHHIIHIIHIIIIIIIIIIIIIIIIIIIIIHIHIIIIIIIIIIIIIIHEHIIIIHIGIIIIIIIIIIIIIIIIIIIHIHIIIIIIIIIIIIIIIHIHEIIIHIIIIHHDHHIIIIIHHIHIIIIIIIIIIIIIIIIIIIIIIIIIIIIIIIIIIIIIIIIIIIIIIIIHHFGIIIIIIIIIIIIIIIIIIIIIIIIIIIIIIIIIIIIIIIIDDDDD
@HISEQ:969:HM2KJBCX2:2:1101:12214:8839 2:N:0:ACTATGCA
GCATGCATCCCACCCAACTATCCCTATTAATCATTACGTCGATCTTAGAAACCAACAAAATAAGATCAAACGTCCTATTTCATTATTCCATGCTAATGTATTCAAGCGAATGCCTGCTTTAAACACTCTAATTTTTTCAAAGTAACAGTTCTGATTTCCCACGACACCAAATTAATGACATCGTGGTTCGTCAGAAGGGAGAAACCGACAGGGCCAGTACACACCAGAGGCGCGACCGACCCGTCGATCCCGAAATTCAACTACGAGCTTTTTAACTGCAACAACTTTAATATACGCTATTGGAGCTGGAATTACCGCGGCTGCTGGCACCAGACTTGC
+
DDDDDIIIIIIIIIIIIIIIIIIIIIIIIIIIIIIIIHIIIIIIIIIIIIIIIIIIIIIIIHIIIIIIIIIIHIIIIIIHIIIIIIIIIIIIHIIIIIIIIIHHHHHHHHIHIIIHIHHIIGHIHIIHHIIIIIIIIIIIIIIIIIIIIIIIIIHHFCHHIIIHIIIIIIIIIIIIIIIIIIIIIIIIIIIIIIIIIIIIIIHHHIIIIIIIIIIIIIIIIIIIIIIIIIIIIIIIIIIHIIIIIIIIHIIIIIIIIIHIIIIIIIIIIIIIIIIIIIIIIIIIIIIIIIIIIIIIIHIIIIIIIIIIIIIIIIIIIIIIIIIIIIIHF1IIIIDDDDD
@HISEQ:969:HM2KJBCX2:2:1101:13932:10134 2:N:0:ACTATGCA
GCATGCATCCCACCCAACTATCCCTATTAATCATTACGGTGATCCTAGAAACCAACAAAATAGAATCATGCCGTCCTATTTTATTATTCCATGCTAATGTATTCAAGCAAAATGCCTGCTTTAAACACTCTAATTTTTTCAAAGTAAAGGTCCTGGTTCCCCGCGACACCCAATTAAGGGCATCGTGGTTCTCCAGAAGGTGAGAAATTGACTACACCAGTTCATACCCCTTAAGGCACGACCGATGTGTCAATCCCGAAATTCAACTACGAGCTTTTTAACTGCAACAACTTTAATATACGCTATTGGAGCTGGAATTACCGCGGCTGCTGGCACCAGACTTGCCCTCCAA
+
DDDDDIIHHIIIIIIIIIIIIIIHIIIIIIIIIIIIHCEGHIGHGHIIIIIIIIHIIGHEHHIGIHHHHIGHIHIHHIEGHEHHIIIHHHIIIIHHIIEHHHIIIIIHHHHIIIIIIIIIHIIHIIIIGIIIIIHHHIIIIIIIHHHHIHIIIIIIHHIHIHHIIIIIIIIIIIIIIIIHIIIIIIIIIHIIIGIIIIIIIIIIIIIIIIIIIHIIIIHIIIIIIHIIIIIIIIIHIHHIIIIIIIIIIHHIIIIIIIIIIIHIIIIIIIGIIIIIIIIGIIIIHHIIIHIHIIIIIIIIHIIHIIIIIIIIIIHIIIIIIIIHIIIIIIIHIIHHHIIIIIIIIIIDDDBD
@HISEQ:969:HM2KJBCX2:2:1101:6751:10412 2:N:0:ACTATGCA
GCATGCATCCCACCCAACTATCCCTATTAATCATTACATCGATCCTAGAAACCAACAAAATAGAATCTGATGTCCTATTTCATTATTCCATGCTAATGTATTCAAGCGTAAGCTTGCTTTAAACACTCTAATTTTTTCAAGGTAACAGTCCTAATTCCCCATAACATCAAATAAATGACATTATGGTTCTTTAGAAGGTGAGAACCAATAAAACCAGTACATACCAAGGCATGACCGATTCCTTGATCCCGAAATTCAACTACGAGCTTTTTAACTGCAACAACTTTAATATACGCTATTGGAGCTGGAATTACCGCGGCTGCTGGCACCAGACTTGCCCTCCAA
+
DDDDDIIIHIIIIIIIIIIIIIIIIIIIIIIIIIIIIIIIIIIIIIIIIIIIIIIIIIIIIIIIIIHIIHIIIIIIIIIIIHIIIIIIIIIHHIIIIIIIIIIIIIIIIIIIIIIIIIIIIIHIIIIIIIIIIIIHIIIIIIHIIIIIIHIHIHHIIIIIIIIIHIIIIIIIIIIIIIIIIIIIIIIIIIHIIIIIIIIIIIIIIIIIIIIIIIIIIIIIIIIIIIIIIIIIIIIIIIIIIIHFIIIIIIIIIIIIIIIIIIIIIIIIIIIIIIIIIIIIIIIIIIIIIIIIHIIIIIIIIIIIIIIIIIIIIIIIIIIIIIIIIIIIIIIIIIIIIIIIDDDDD
@HISEQ:969:HM2KJBCX2:2:1101:14068:10825 2:N:0:ACTATGCA
GCATGCATCCCACCCAACTATCCCTATTAATCATTACGGTGATCCTAGAAACCAACAAAATAGAACCATGCCGTCCTATTCTATTATTCCATGCTAATGTATTCGAGCAAAAATGCCTGCTTTAAACACTCTAATTTTTTCAAGGTAAAGGTCCTGGATCCGCAAGACACCCAATAAAGGACATCAAGTTTCTCCAGAAGGTGAGAAATCAACAGTAACAGTTCATACCCCTTAAGGCATGACCATCACGTCAATCCCGAAATTCAACTACGAGCTTTTTAACTGCAACAACTTTAATATACGCTATTGGAGCTGGAATTACCGCGGCTGCTGGCACCAGACTTGCCCTCCAA
+
DDDDDIIIIIIHIIIIIIIIIIIIIIIIIIIIIIIIIIGIHIIIHIIIIIIIIIIIGEHIIIIIIIIIIIIHIIHIIIICHIIIIIIIIHIIGGIGIGHHHHIFIIHIIIHIIHIIIIIIIIIIIIIIIIIIIHIHIIIIIIIIIIHIIIIIIIIIIIHIIIIIIIHHIHIHIHIIIIIIIIIIHIIIIIHIIHIIHIIIIIIIIIIIIIIIIIIIIIIIIIIIIIIIIIIIIIIIIIIIIGIIIIIHIIHFIIIIIIIIIIIIIIIIIIIIIIIIIIIIIHIIIIIIIIIGIIIIIIIIHIIIIIIIIIIIIIIIIIIIIIIIIIIIIIIIIIIIIIIIIIIIIIIIDDDDD
@HISEQ:969:HM2KJBCX2:2:1101:10554:10752 2:N:0:ACTATGCA
GCATGCATCCCACCCAACTATCCCTATTAATCATTACGTCAATCCTAGAAACCAACAAAATAGGATCAACGTCCTATTTCATTATTCCATGCTAATGTATTCAAGCGCGAGCCTGCTTTAAACACTCTAATTTTTTCAAAGTAACAGTCCTGATTCCCCACCACACCAAATTAATGACATGATGGTTCGTCAGAAGGTAGAAATCAGTAACACCAGTACGTACCGAAGGCACGACCAGCGTACTAATCCCGAAATTCAACTACGAGCTTTTTAACTGCAACAACTTTAATATACGCTATTGGAGCTGGAATTACCGCGGCTGCTGGCACCAGACTTGCCCTCCAA
+
CDDDCIIIIIIIIIIIIIIIIIIIIHIIIIIIIHIGIIIIHIIIIIIIIIIIIIHIFHHIIIHHHHHIIGHHHIIIIIIIIIIIIIIHIIIIIIIIIIIIIIHIIIIIIIIIIIIIIIIIIIIIIIIIIIIIIIIIIIIIIIIIIIIIIIIIIIIIIIIIIIIIIIIIIIIIIIIIIIIIIIIIIIIIIIIIIIIIIIIIIIIIIIIIIIIIIIHIIIIIIIIIIIIIIIIIIIIIIIIIIIIHIIIIIIIIIIIIIIHIIIIIIIIIIIIIIIIIIIIIIIIIIIIIIIIIHIIIIIHHIIIIIIIIIIIIIIIIIIIIIIIIIIIIIIIIIIIIIIIIDDDDD
@HISEQ:969:HM2KJBCX2:2:1101:9266:11469 2:N:0:ACTATGCA
GCATGCATCCCACCCAACTATCCCTATTAATCATTACGGTGATCCTAGAAACCAACAAAATAGAACCATGCCGTCCTATTCTATTATTCCATGCTAATGTATTCGAGCAAAAATGCCTGCTTTAAACACTCTAATTTTTTCAAGGTAAAGGTCCTGGATCCGCAAGACACCCAATTAAGGACATCAAGTTTCTCCAGAAGGTGAGAAATCAACAGCGACAGTTCATACCCCTTAAGGCACGACCATCACGTCAATCCCGAAATTCAACTACGAGCTTTTTAACTGCAACAACTTTAATATACGCTATTGGAGCTGGAATTACCGCGGCTGCTGGCACCAGACTTGCCCTCCAA
+
DCDCDIIIIGIIIIIIIIIIIIIIIIHIIHIIIIIIIIIIIIIIIIIIIIIIIIHIHIHIIIHHIIIIIEHCHHIGHIHIIIIIIIIHIIIIFHIHHIIIHCHHHIIIIIIHIIIIIIIHGHIIIIHHIIHHIIIIIIIHGIIIIIHIIGIIIIIHIHHIHIIIIHIIIIHIIIHIIIIIIIIIIIIIIIIIIIIIIIIIIIIIIIIIIIIIIHIIIIIIIIIIIIIIIIIIIIIIIIIIIIIIIIIHIIIHHHIIIIIIIIIIIIIIIHIIIIIGIIIIIIIIIIIIIIIIIIIIIIIIIIIIIIIIIIIIIIIIIIIIIIIIIIIIIIIIIIIIIIIIIIHIIIIIDDDDD
@HISEQ:969:HM2KJBCX2:2:1101:8977:11583 2:N:0:ACTATGCA
GCATGCATCCCACCCAACTATCCCTATTAATCATTACGGTGATTCAGAAACCAACAAAACAGGACCACCGTCCTATTCTATTATTCCATGCTAATGTATTCAGACGTAAGCCTGCTTTGAACACTCTAATTTTTTCAAGGTAAAGGTCCTGGTTTCCCACCACGCCAAATTAATAACATGATGGTTCCCCAGAAGGTAGAAATTCTACACACCAGTACAGACTTGGTAGCCCGACCGACGGTAGAACCCCGAAATTCAACTACGAGCTTTTTAACTGCAACAACTTTAATATACGCTATTGGAGCTGGAATTACCGCGGCTGCTGGCACCAGACTTGCCCTCCAA
+
@00D@?FGE1FCCCCGEEHHH@GFHHEHHEHECF1FHEHII1CHEHEEHHG1EHCHEHEHHG1DEHEHHCG0<CFCC1<CH@HHHC?1CHEHHGIG@HHCD<F1FC@GH<@CHEEFEFGEGGHEHGHHIHHGFFEFFE;FFHGHEHIHHHHH<C:?EE@EGHHGDHEE<HGGDGHC88CFHEHCHHI</CCDD<<@CGHFGHIHCDCGFFHHGHG?CFF<FFHH@F<C//CC0C/CEC<<1C1CHC<//F1FF@<D11CEGIHHCD011D1@C1?HHECC1GC1<11@FD0CHDCCE?CGHHEHHHIIHHG<E<<?HHH?HE@CF@EHIHH@HD1EGIHHDB<0<
@HISEQ:969:HM2KJBCX2:2:1101:1838:11943 2:N:0:ACTATGCA
GCATGCATCCCACCCAACTATCCCTATTAATCATTACGGTGGTCCTAGAAACCAACAAAATAGAACCACAACGTCCTATTCTATTATTCCATGCTAATCTATTCAAGCAATAGCCCGCTTTAAACACACTAATTTTTTCAAGGTAATGGTCCTGGCTCCCCAACACACCCAATTAAGGACATACTGGTTCACCAGAAGGAAGACCCGACAACAGGACAGTACTCGCCAAAGACGGACCGCCCGGCCAAGTCTAAAATTCAACTACGAGCTTTTTAACTGCAACAACTTTAATATACGCTATTGGAGCTGGAATTACCGCGGCTGCTGGCACCAGACTTGCCCTCCAA
+
DDDDDIIIIIIIIHIIIIIIIIIIIHIIIIIIHIIIIIDHIGIHIIIIIIIIIHIIIHIGIHHHHIIIHHGHHHIGHIHFHIIHHIIIHIIIHHGGIGHGIDCHHIHIIIIIIIIIIHHHHHHHIIGHIIIGIIIIIHIHIIHHIIIIIHIIHEIIIIIIIIIIIIIIIIHHGHIIIIHHHFIIIIIIIHHHHIIIIIIIIIIIIIIIIIIHIIIIIIIIIIIIIGIIIIIHIIIIIIIIIIIIIHIIIIIIIIIIHIIIIIIHIIIIIIIIIIHIIIIIIIIIIIIIIIIIIIIIIIIIIIIIIIIIIIIIIIIHIIIIIIIIHIIIIIIIIIIIIIIIIIDDDDD
@HISEQ:969:HM2KJBCX2:2:1101:10119:11857 2:N:0:ACTATGCA
GCATGCATCCCACCCAACTATCCCTATTAATCATTACGTCAACCCTAGAAACCAACAAAATAGGATCAAACGTCCTATTTTATTATTCCATGCTAATGTATTCAAGCGTTAGCCTGCTTTAAACACTCTAATTTTTTCAAAGTAACAGTCCTGTTTCCCCGCAACACCAAATTAATGGCATCACGGTTCTTCAAGAAGGAGGAATCAGCAAGGCCAGTTCATACCAGTGGCACGACCAACCTGCTGACCCCGAAATTCAACTACGAGCTTTTTAACTGCAACAACTTTAATATACGCTATTGGAGCTGGAATTACCGCGGCTGCTGGCACCAGACTTGCCCTCCAA
+
BDDDAIHGFHHHHIFHIGIIIIHIIIHIIHHHHIIHIHIHEHGHIIIGHIIGEHHIHE?GGFHFHH@GHC?CHEHIIEHHIGEHIGEGEFHF?FHHHHHFCEIIGIHHHHIHHGIIHHHIIHIIIHHHIHHHHHIHHIIHIIIIIHHHEHIIHGHHHIHHHHH?HIIHHHHHHIIIIIIHHHHIIIIHGIIIIIIHIIIIIHIIHIIIIHIIHHIIIIIIIHIIIHIGIHHIH;GIIII;HHHGDIHHHIIIIIIIHGHHIIIIIHHHIIIIIHHIIIHIHHHGIIIIHIIIHHIIIIIIIIIIIIIIIIIIIIIIIIIIHIIIIIIIHGIIIHIHIIIIIDDDDD
@HISEQ:969:HM2KJBCX2:2:1101:14531:11776 2:N:0:ACTATGCA
GCATGCATCCCACCCAACTATCCCTATTAATCATTACGTCGATCCTAGAAACCAACAAAATAGAATCAAACGTCCTATTTCATTATTCCATGCTAATGTATTCAAGCGTAAGCCTGCTTTAAACACTCTAATTTTTTCAAAGTAACAGTCCTGATTCCCCACGACACCAAATTAATGACATCGCGGTTCTTCAGAAGGTAGGAACCGATAATGCCAGTGCGTACCGAAGCACGACCAACAATTCGATCCCGAAATTCAACTACGAGCTTTTTAACTGCAACAACTTTAATATACGCTATTGGAGCTGGAATTACCGCGGCTGCTGGCACCAGACTTGCCCTCCAA
+
DDDDDIIIIIIIIIIIIIIIIIIIIIIIIIIHIIIIIIIIIHHIIIIIHHHIIIIIIIIIIIEHIIGIIIHGHHIIIIHFHIIIIIIIHHHHHIIIIHHHIIIIIIIIIIIHHIIIIHHHIIIIHIIIIHIIIHIHIIIIIIIIIIIIIIIIIIHIIIIHIIHHHIIIIIIIIIIIIIIIIIIIIIIIIIIIIIIIIIIIIIIIIIIIIIHIIIIIIIIIIIIIIIIIIIIIIIIIIIIIIHHDIIIIIIIHIIIIIIIIIIIIIIIIIIIIIIIIIIIIIIIIIIIIIIIIIIIIIIIIIIIIIIIIIIIIIIIIIIIIIIIIIIIIIIIIIIIIIIIIDDDDD
@HISEQ:969:HM2KJBCX2:2:1101:15405:12098 2:N:0:ACTATGCA
GCATGCATCCCACCCAACTATCCCTATTAATCATTACGTCAATCCTAGAAACCAACAAAATAGGATCAACGTCCTATTTCATTATTCCATGCTAATGTATTCAAGCGCGAGCCTGCTTTAAACACTCTAATTTTTTCAAAGTAACAGTCCTGATTCCCCGCCACACCAAATGAATGACATGATGGTTCGTCAGAAGGTAGGAACCAGTAACACCAGTACGTACCTAAGGCACGACCAACGTACTGATCCCGAAATTCAACTACGAGCTTTTTAACTGCAACAACTTTAATATACGCTATTGGAGCTGGAATTACCGCGGCTGCTGGCACCAGACTTGCCCTCCAA
+
ADDDDIFHIIIIIIHIIIIHHIGHHHIIHHHHHHHIHIIIIIIIIIIHIIHIHIIIHIIIIIIFHHIHIIGHHII?GHHHHIIIIIIEHHEHHHIIIHIHIHHHIHHHIIIIIIGGHHIIHHHHHIHIIGHHHHHHHHHHHGHEHHHHHEHHCHHHHHHHHHHIIIHIIHIHGIIHIHIIIIIIIHGGIIIGIIHHIIHIIIHIHHIHHIIIIIIIIIIIIIIIIIIIHHHHHEGIIII=IIHHIIIHIIIIIIIIIIIHGHHIIIIIIIIIGIIIIHIIHHEIIHIIIIGIIIIIIHHIIIIGIIIIIIIIIHHIIHIIIIIIIIIHIIIIIHHHIGIIDDDDD
@HISEQ:969:HM2KJBCX2:2:1101:7855:12419 2:N:0:ACTATGCA
GCATGCATCCCACCCAACTATTCCTATTAATCATTACGGTGGTCCTAGAAACCAACAAAATAGAACCACAACGTCCTATTCTATTATTCCATACTAATCTATTCAAGCAATAGCCCGCTTTAAACACTCTAATTTTTTCAAGGTAATAGTTCTGGCTCCCCAAAACACCCAATAAAGGGCATACTGGTTCACCAGAAGGAAGACCCGACAGCAGACAGTACTCGCCAAAGACGGACCGCCCGGCCAGGCCTAAAATTCAACTACGAGCTTTTTAACTGCAACAACTTTAATATACGCTATTGGAGCTAGAATTACCGCGGCTGCTGGCACCAGACTTGCCCTCCAA
+
DADDDIIIHIGIHHHCGHIIIIIIIHIIIEHHHIIIIHIIEEGHCHHIIGIHGCHHIHHHIIHHHIIIIIHIIHIHHHHIIIIFICH<GHHEHHGIIIIGHGHHIIHHHIHHHIIIGIHHHHIIIIHEGCGHIIIHIIHEHIHHHGFHIHGGFFGHFHHIIIHIHHIHHHHHHHFGHHAHHHIIIIIHIIIIIIIHIIHHHHIHIIIIIIIIIIIIIIHIIHIIIIHIIFGHDIIIIHIIHIHHHHIHHEIHIIIIIIIHHHIIIIIIIIIIIIHIIIIIIIIHIIIIIIIIIIIIIIHIIIIIIHIIIIIHIIIIIIIIIIIIHIIIIIIIIIIHHIIIIDDDDD
@HISEQ:969:HM2KJBCX2:2:1101:10213:13373 2:N:0:ACTATGCA
GCATGCATCCCACCCAACTATCCCTATTAATCATTACGTCGATCCTAGAAACCAACAAAATAGAATCAAACGTCCTATTTCATTATTCCATGCTAATGTATTCAAGCGTTAGCCTGCTTTAAACACTCTAATTTTTTCAAAGTAACAGTCCTGTTTCCCTGCAACACCAAATTAATGACATTACAGTTCTTCAAGAAGGAGGAACCAGTAAAGCCAGTACATACCAGAGGCACGACCAACTTACTAATCCCGAAATTCAACTACGAGCTTTTTAACTGCAACAACTTTAATATACGCTATTGGAGCTGGAATTACCGCGGCTGCTGGCACCAGACTTGCCCTCCAA
+
DDDDDIIIIIIIIIIIIIIIIIHIIIIIIIIIIIIHIIIIIIIIIIHIIIIIIIIIIIIIIIIIIIIIIIHIIIIIIIIIIIIIIIIIGIIIIIIIIHIIIIHHIIIIIIIIIIIHGHIIIIIIIIIIIIIHIIIIIIIIIHIIIIHIHIIHIIIIIIIIIIIIIIIIIIIIIIHIIIIIIIIIIIIIIIIIIIIIIIIIIIIIIIIIIIIIIIIIIIIIIIIIIHIIIIIIIIHIIHIIIIHHIIIHIIHIIIIIIIIIIIHFHEHHIIIIIIIIIIIIIIIIIIIIIHIIIIIIIIIHHIIGIIIIIIIIIIIIIIIIIIIIIIIIIIIIIIIIIIIIIDDDDD
@HISEQ:969:HM2KJBCX2:2:1101:21069:12792 2:N:0:ACTATGCA
GCATGCATCCCACCCAACTATCCCTATTAATCATTACGTCAATCCTAGAAACCAACAAAATAGGATCAAACGTCCCATTTCATTATTCCATGCTAATGTATTCAAGCGTTAGCCTGCTTTAAACACTCTAATTTTTTCAAAGTAACAGTCCTGTTTCCCTGCAACACCAAATTAATGACATTACAGTTCTTCAAGAAGGAGGAACCAGTAAAGCCAGTACATACCAGAGGCACGACCAACTTACTAATCCCGAAATTCAACTACGAGCTTTTTAACTGCAACAACTTTAATATACGCTATTGGAGCTGGAATTACCGCGGCTGCTGGCACCAGACTTGCCCTCCAA
+
DDDDDGHGHEHHHIGHIIIGDEHHIHIIHI@@HEHHHIHGHHHEHHHHHHIGHIIIIIIICHGEHHEHHIHIHHGDHH@E@GHHHHHHIHHEFFHHHGFHIIHHHGFHEGEHHFHCHHCFGHIIIIGHGHEHFFHIHHHHHHHHFFFHHIHHHHHIHIIIIIIIHIHIIHHIIIIIHHIIIHHHHIII:HHHIIHHIIIIIIIHHIIHHHHIIIIIIIIIIIIIIIIIIHIHHIIHIHHIIIIIFIHGIIIHHEIIIIIIIHIIHHIIIIIIHHHIIHIIIIIIIIIIIIIIHIIIIIIIHIIIIIHIIIIIIIIIIIIIIIIIIIIIIIIIIIIIIIIIIDDDDD
@HISEQ:969:HM2KJBCX2:2:1101:18613:13177 2:N:0:ACTATGCA
GCATGCATCCCACCCAACTATCCCTATTAATCATTACGGTGATCCTAGAAACCAACGAAATAGAATCAGTCCGTCCTATTTAATTATTCCATGCTAATGTATTCATACGTTAGCCTGCTTTAAACACTCTAATTTTTTCAAAGTAACAGTCCTGATTTCCAATCACACCAAATTAATGACATGAAAGATCCTCAGAAGGTAGAGATTTATCTCACCAGTACAGACAATTAAGCCTGACCAATGGGTAAACCCCGAAGTTCAACTACGAGCTTTTTAACTGCAACAACTTTAATATACGCTATTGGAGCTGGAATTACCGCGGCTGCTGGCACCAGACTTGCCCTCCAA
+
00<<<<CEH1<@10<DDH1<FH@HFGH?@CHIH@?1FCHHCHHE<@FHHHHCCH@GHIHE@<EH@EGHHEFHE<1<D1C1<1<DGEECHHHF11<<FCG<11<DH/<<DG?GC?@1FHH@F11<G@1<1<<F<DF8<9/6HHFCC<<1G?G1C:1<6<F@HE<G<<<<DD1-</H@HFF<C<FHHDE#D#D<9<<0EHGFHHHEHCD1GCD<<D:HF@G@CH1HG:GCEHF=EFCGHE<<11D<::<<//<0D1<?GCC1HHD<<0<HGG@C1<1C<EHHG<<1D<<<F<F<@@E<<1@ECG<1@@C<CD1G<<?C//CC<1EEIIHG@<1D?EF<<HHG?01@D<?0
@HISEQ:969:HM2KJBCX2:2:1101:2347:12548 2:N:0:ACTATGCA
GCATGCATCCCACCCAACTATCCCTATTAATCATTACGTCAATCCTAGAAACCAACAAAATAGGATCAACGTCCTATCTCATTATTCCATGCTAATGTATTCAAGCGCGAGCCTGCTTTAAACACTCTAATTTTTTCAAAGTAACAGTCCTGATTCCCCGCCACACCAAATTAATGACATGATGGTTCGTCAGAAGGTAGGAATCAGTAACACCAGTACGTACCGAAGGCACGACCAGCGTACTAATCCCGAAATTCAACTACGAGCTTTTTAACTGCAACAACTTTAATATACGCTATTGGAGCTGGAATTACCGCGGCTGCTGGCACCAGACTTGCCCTCCAA
+
DDDDDIIIIIIIIIIIIGIIIIIIIIIIIIHIIIIIIIHIIIIIIIIIIIIIIIGIIIHIIIHHHIIIIIIIHHIIHHHIIIIIHIIGIIIGIIIIIIIHIGHIHIHGHHIHHIIIIIIIIIIIIIIHHFIHHIIIIIIIIIIIIIIIIIHHHHIIIIIHIIIIIIIIIIIIIIIIIIIHIIIIHIIIIIIIIIIIIHIIIHIIIIIIIIIIIHHIIIIIIIIIIIIIIIIIIIIIIIIIIIIHIIIIIIIIIIIHIHIHHCIIIIIIIIIIIIIIIIIIIIIIIIIIIIIIIIIIIIHIIIIIIIIIIIIIIIIIIIIIIIIIIIIIIIIIIIIIIIIIDDDDD
@HISEQ:969:HM2KJBCX2:2:1101:6444:14578 2:N:0:ACTATGCA
GCATGCATCCCACCCAACTATCCCTATTAATCATTACGGTGATCCTAGAAACCAACAAAATAGAACCATGCCGTCCTATTTTATTATTCCATGCTAATCTATTCAAGCACAAGCCTGCTTTAAGCACTCTAATTTTTTCAAGGTAATAGCTCTGCTTCCCCAACGCACTAACTTAATAGCATGCTGGTTATTCAGAAGGTAGGAATTCATCAGGCCAGTGCGGACAGTGAAGCCCGACCAACCGACAAACTCCGAAATTCAACTACGAGCTTTTTAACTGCAACAACTTTAATATACGCTATTGGAGCTGGAATTACCGCGGCTGCTGGCACCAGACTTGCCCTCCAA
+
DDDCDIIIHIIIIIIIIIIIIHIIIIIIIIIIIIIIIIIIGIGIIIIIIIGIIHIIGIIIIIDHHHIIIIEHGHHHHEHHIIIIIIIIIHIIHIHGIHEIHGHIHIIIIIHIIIIIIIIIIHHHGIIIIIIHIHIIIIIHIHIIIIIIHIIIIIIHIIIIHHHIHIIHHIHIIIIHIIIIIIIIIIIIHIHHIIIEGIIIHIIHHIIIHHEIIIHIIIHIHHHIIHIIHIIIHHDHIIHIIIIHHHHHHHIIIHGIIIIHH=IIIIIHIIIIIIIIIIHIIHHHHIIIIIIIIIHEHIHEIIIIIIIHHGIIIHGIIIIIIIIIIIIIIIIIIIIHHIIIIIIDDDCB
@HISEQ:969:HM2KJBCX2:2:1101:3193:13841 2:N:0:ACTATGCA
GCATGCATCCCACCCAACTATCCCTATTAATCATTACGGTGGTCCTAGAAACCAACAAAATAGAACCACAACGTCCTATTCTATTATTCCATGCTAATCTATTCAAGCAATAGCCCGCTTTAAACACTCTAATTTTTTCAAGGTAATGGTCCTGGCTCCCCAACACACCCAATAAAGGACATACTGGTTCACCAGAAGGAAGACCCGACAACAAGACAGTACTCGCCAAAGACGGACCGCCCGGCCAGGTCTAAAATTCAACTACGAGCTTTTTAACTGCAACAACTTTAATATACGCTATTGGAGCTGGAATTACCGCGGCTGCTGGCACCAGACTTGCCCTCCAA
+
DDDDDIIIIIIIIIIIIIIHIIIIIIIIIIIIIIIIIIIIIIIIIIIIIIIIIIIIIIIIIIHGHIIIIIIIHEHEHHIEHIIIIHIIHGHIHIHHHIHHIHEIIIIIIIIIIIHIIHHHHIIHHIIIIIIIIIHHHIIIHHIIIIIIIIIHIHHHIIIIIIIIIIHIIIIIIIIIIIIIIIIIIIIIIIIHIIIIIIIIIIIIIIIIIIIIIIIIIIIIIIIIIIIIIIIIIIIIIIIIIIIIIHIIIIIIIIIIIIIIIIIHIIIIIIIIIIIIIIIIIIIIIIIIIIIIIIHIIIIIIIIIIIIIIIIIIIIIIIIIIIIIIIIIIIIIIIIIIIIIIIDDDDD
@HISEQ:969:HM2KJBCX2:2:1101:13825:15347 2:N:0:ACTATGCA
GCATGCATCCCACCCAACTATCCCTATTAATCATTACATCGATCCTAGAAACCAACAAAATAGAATCGGATGTCCTATTTCATTATTCCATGCTAATGTATTCAAGCGTGAGCCTGCTTTAAACACTCTAATTTTTTCAAGGTAACAGTCCTAATTCCCCGTGACACCAAATTAATGGCATTACGGTTCTTTAGAAGGTGAGAAATCAATAATATCAGTACATACCAACGGCATGACCGAAACATTGATCCCGAAATTCAACTACGAGCTTTTTAACTGCAACAACTTTAATATACGCTATTGGAGCTGGAATTACCGCGGCTGCTGGCACCAGACTTGCCCTCCAA
+
DDDDDIIHIIIIIIIIIIIIIIIIIIIHHIIIIIIHIIIIIIIIIIIIIIGIGIHIHHIIIIHIIIIIIHHIIIHIIIIIIIIIGHIHHIHEHHHHHIIIIHHIIIHHIIHIHIHIIIIIIIHIHHHIHIIIIHIIIIIIHHHIIHHIHIIIIIIIIIHIIIIIIIIIIIIIIIIIIIIIIIIIIIIIIHIIIIIIIIIIIIIIIIIIIIIIIIIIIIIIIIIII<HGHIIIIIIIIIIIIIIIHGIIIIIIHIIIIIIIIIIIIIIIIIIIIIIIIIIIIIIIIIHIIIIIIIIIIIIIHHIIIIIIIIIIIIIIIIIIIIIIIIIIIIIIIIIIIIIIIIDDDDD
@HISEQ:969:HM2KJBCX2:2:1101:19803:15127 2:N:0:ACTATGCA
GCATGCATCCCACCCAACTATCCCTATTAATCATTACGGTGATTCAGAAACCAACAAAACAGGACCACCGTCCTATTCTATTATTCCATGCTAATGTATTCAAGCGTTAGCTTGCTTTAAACACTCTAATTTTTTCAAAGTAACAGTCCAAATTCCCCGCAACACCAAATTAATGGCATTACGGATCATCAGGAAGGAGGAATCAGTGAGACCAGTACATACCAGAGGCATGACCAATCTACTAACCCCGAAATTCAACTACGAGCTTTTTAACTGCAACAACTTTAATATACGCTATTGGAGCTGGAATTACCGCGGCTGCTGGCACCAGACTTGCCCTCCAA
+
DDDDDIHHHHIIIHIIIIIIIHIIIIIIHIIIIIIIHIIIHHHIIHIIIIIIHIIHIIIIIGHEHIIIFHHEHHIIGIGIIIHIIHIIIEHFHHIHIIIIIGIIIIHIHIIIIIIGIIIHHIIIIIIHHIIHIIIIIIIIIIIIIIIIIIIIIIIIIIIIIIIIIIIIIIIIIIIIIIIIIIIIIIHIIIIIHIIIIIIIIIIIHIIIIIIIIIHIIIIIIIIIIIIHIHIIIIIIIIIIIHGIIIGIIIIIIIIIIIIIIIIIIIIIIIIIHIIIIIIIIIIIIIIIIIIIIIIIIIIIIIIIIIIIIIIIHIIIIIIIIIIIIIIIIIIIIIIIIIIDDDDD
@HISEQ:969:HM2KJBCX2:2:1101:7542:15301 2:N:0:ACTATGCA
GCATGCATCCCACCCAACTATCCCTATTAATCATTACGGTGATCCTAGAAACCAACAAAATAGAACCATGCCGTCCTATTCTATTATTCCATGCTAATGTATTCGAGCAAAATGCCTGCTTTAAACACTCTAATTTTTTCAAGGTAAAGGTCCTGGTTCCACATGACACCCAATTAAGGACATCATGCTTCTCCAGAAGGTGAGAAATCAACTGCGACAGTTCATACCCCTTAAGGCACGACCATCACGTCAATCCCGAAATTCAACTACGAGCTTTTTAACTGCAACAACTTTAATATACGCTATTGGAGCTGGAATTACCGCGGCTGCTGGCACCAGACTTGCCCTCCAA
+
DDDDDIIIIIIIIIIIIIIIIIIIIIIIIIIIIIIIIIIIHIIIIIIIIIIIIIIIEHIIIIHIGIHIIIHHIIIIIGHEHIIHIHIIIIIIIIHHIIIHFDHGIIIIIIIIIGIIHIIIIIHHIIIIIIIIIIIIIIIIIIIIHIIIIIIIIHIIIIIIIIIIIHIIIIIIIIIIIIIIIIIIIIIIIIIIIIIIHIIIIIIIIIIIIIIIIIIIIIIIIIIIIIIIIIIIIIIIIGIIIIIIIHHIIIIIIIIIIIIIIIIIIIIIIIIIIIIIIIIIIIIIIIIIIIIIIIIIIIIIIIIIIIIIIIIIIIIIIIIIIIIIIIIIIIIIIIIIIIIIIIIIIIIDDDDD
@HISEQ:969:HM2KJBCX2:2:1101:4389:16028 2:N:0:ACTATGCA
GCATGCATCCCACCCAACTATCCCTATTAATCATTACGGTGATCCTAGAAACCAACGAAATAGAATCAGTCCGTCCTATTTCATTATTCCATGCTAATGTATTCAGACGATAGTCTGCTTTAAACACTCTAATTTTTTCAAAGTAACAGTCCTGATTTCCCATCACACCAAATAAATGTCATGAAAGTTCCTCAGAAGGTAGAGATCCATCTCACCAGTGACGAACATGAGGCCTGACCAATGGGTAGACCCCGAAGTTCAACTACGAGCTTTTTAACTGCAACAACTTTAATATACGCTATTGGAGCTGGAATTACCGCGGCTGCTGGCACCAGACTTGCCCTCCAA
+
@@D0BHHGHEFEHIIIIIIIIIIIIHIIIIIIIGHIIHFHCHHIIIHIIIIIHIIIGEEEHIHIHHEH1<GE@HHDHHHHEE@HCEHHHEHH111<1CE>><@CFDHIHHCEE@GH/@GHFHHHGGI=CED1DGHHG<1AGG1CG?CC1/C1A<?IIIHFH1GC@:6EDDHFCEH<6/:/C://<./<DDD<9D/D0<:0908:H?HFG6C$?CD<1:10..11//11/D.E<11GFIHF<111<11.F/IIIIHG1IIIIIIIIIIIIIIIIIIIHIIIIIIIIIIIHHIIIIIIIIIIIIIIHIIIIIIIIIIIIIIIIIIIIIIIIIIIIIIIIIIIIIIDDDDD
@HISEQ:969:HM2KJBCX2:2:1101:17907:15828 2:N:0:ACTATGCA
GCATGCATCCCACCCAACTATCCCTATTAATCATTACGGTGGTCCTAGAAACCAACAAAATAGAACCACAACGTCCTATTCTATTATTCCAGCTCCAATAGCGTATATTAAAGTTGTTGCAGCTAAAAAGCTCGTAGTTGAATTTCGGGGTCAGCAGGTTGGTCGTGCCACTGGTATGCACTGGCTTCGCTGATTCCTCCTTTCTGAAGAACTGTAATGTCATTAATTTGGTGTTGCAGGGAAACAGGACCGTTACTTTGAAAAAATTAGAGTGTTTAAAGCAGGCTAACGCTTGAATACATTAGCATGGAATAATGAAATAGGACGTTCGATCCTATTTTGTTGGTTTCTAGGATTGACGTAATGATTAATAGGGATAGTTGGGGTCCGCTGAATA
+
DDDDDIIIIHIIIIIIIIIIIIIIIIIIIIIIIIIIIIIIIIIIIIIIIHIHIIIIHIIIIHHIIHIIIIIIHHHIIIIIIIIIIHIIIHHIIHIHIFHHE@CHHIHHHHHHHHIHIIIHIH1DHIHHIIHHIIIHIIHHIIIGHGHIIHIIIHIIIIIIHIIIIIIIHHIIIIIIIIIIIIIIIIHHHIIIHIIIHIGIIIIIIIHIHIHHIIHIIIIIHIIIIIHGIIIIIIIIGIIIIIIIIIIIIHIIIIIGIIIIIIIIIIHIIIIIIIIIIIIHIIIIIHIHHHIIIIHHIIIIIIIIIIIIIIIIIIIIIIIIIIIIIIIIIIIIIIIIIIHIIIIIIIIIIIIIIIIIIIIIIIIIIIIIIIIIIIIIIIIIIIIIIIIIIIIIDDDDD
@HISEQ:969:HM2KJBCX2:2:1101:4902:17192 2:N:0:ACTATGCA
GCATGCATCCCACCCAACTATCCCTATTAATCATTACGTCGATCCTAGAAACCAACAAAATAAAATCAAACGTCCTATTTCGTTATTCCATACTAATGTATTCAAGCGTGAGCCTGCTTTAAACACTCTAATTTTTTCAAAGTAACAGTCCTGATTCCCCAAAACACCAATTTAATGGCATTATGATTCGTCAGAAAGGAGAAACCAATAATACCAGTACGTACAAAAGCACGACCAGTAAACCGGTCTCGAAATTCAACTACGAGCTTTTTAACTGCAACAACTTTAATATACGCTATTGGAGCTGGAATTACCGCAGCTGCTGGCACCAGACTTGCCCTCCAA
+
DDDDDIIIIIIIIIIIIIIIHIIIIIIIIIIIIIIIIIIIIIHIIIGHHIIIIGIIHIHIIHGEHHIIHHIHHFHIIHIIIIIIIIHIIII1DHHHIHHFGIHHIIHHIIHIIIIIIHIIIIIIIIIIIIIIIIIIIIIIIIHHIHIIIHIHIIHGHIHIIIIIIIIHIIIIIIIIIIIIIIIIIIIIHIHIIIIIIIIIIIIIIIIIIIIIIIIIIIIIIIIIIIHIHIIIIIIIIIIIIIIHIIIIIHIIIIIIIHHIIIIIIIIIIIIIIIIIIIIIIIIIIIHIIIIIIIIIIIIIIIIIIIIIIIIIIIIHD1IIIHIIIIIIIIIIIIIIIIIIDDDDD
@HISEQ:969:HM2KJBCX2:2:1101:3194:17400 2:N:0:ACTATGCA
GCATGCATCCCACCCAACTATCCCTATTAATCATTACGTCGATCCTAGAAACCAACAAAATAGAATCAAACGTCCTATTTCGTTATTCCATGCTAATGTATTCAAGCGTGAGCCTGCTTTAAACACTCTAATTTTTTCAAAGTAACAGTCCTGATTCCCCAAGACACCAAATTAATGACATCATGGTTCGTCAGAAGGTAGGAATCAATAATACCAGTACGTACAATAGCACGACCAATAAATTGATCCCGAAATTCAACTACGAGCTTTTTAACTGCAACAACTTTAATATACGCTATTGGAGCTGGAATTACCGCGGCTGCTGGCACCAGACTTGCCCTCCAA
+
DDDDDIHIIIIIIIIIIIIIIIIIIIIIIIIIIIIIIIIIIIIIIIIIIIIIIIIIEHHIIIHIHIIHIHIIIIIIIIIIIIIIHIIHHHIIIIIIIIIIIIIIIIIIIIIIIIIIHIIIIIIIHIIHIIHHIIIIIIIHIIIIHIIIIIIIIIHIIIIIIIHHIIIIIIIIIIIHIIIIIIIIHIIIIIIIIIIIIIIIIIIIIIIHIIIIHIIIIIIIIIIIIIIIIIIIIIIIIIIIIIIHIIIIIIIIIIIIIIIIIIIIIIIIIIIIIIIIIIIIIIIIHHIIIIIIIIIIIIIIIIIIIIIIIIIIIIIIIIIIIIIIIIIIIIIIIIIIIIIIDDDDD
@HISEQ:969:HM2KJBCX2:2:1101:20173:19431 2:N:0:ACTATGCA
GCATGCATCCCACCCAACTATCCCTATTAATCATTACGTCAATCCTAGAAACCAACAAAATAGGATCGAACGTCCTATTTCATTATTCCATGCTAATGTATTCAAGCGTTAGCCTGCTTTAAACACTCTAATTTTTTCAAAGTAACAGTCCTGTTTCCCTGCAACACCAAATTAATGACATTACAGTTCTTCAAGAAGGAGGAATCAGTAAAGCCAGTACATACCATAGGCACGACCAACCTACTGACCCCGAAATTCAACTACGAGCTTTTTAACTGCAACAACTTTAATATACGCTATTGGAGCTGGAATTACCGCGGCTGCTGGCACCAGACTTGCCCTC
+
DDDDDIIIIHIIIIIIIIIIIIIIIIIIHIHIIIIIIIIIIIHIIIIIIIIIHIIIIIIIIIIIIIIIGIIIIIHIIIIIIHHIIIIHGIIHIIIIIIIIIIIGIHIIIIIIIIIIIIIIIIIIIIIHIHIHIIIIIIIIIIIHIIHIHIIIIIIIIIIIIIIIIIHIIIHHHIIIIIIIIIIIHIIIIIIIGIIIIIIHIIIIHIIIIIIIIIIIIIIIIIIIIIIIIIIIIIIIIIIIHHIIIIIIIIIIIIIIIIIIIIIIIIIIIIIIIIIIIIIIIIIIIIIIIIIIIIIIIIIIHIIIIIIIIIIIIIIIIIIIIIIIIIIIIIIIIIIIIIDDDDD
@HISEQ:969:HM2KJBCX2:2:1101:18584:20259 2:N:0:ACTATGCA
GCATGCATCCCACCCAACTATCCCTATTAATCATTACGGTGATCCTAGAAACCAACAAAATAGAACCATGCCGTCCTATTCTATTATTCCATGCTAATGTATTCGAGCAAAAATGCCTGCTTTAAACACTCTAATTTTTTCAAGGTAAAGGTCCTGGATCCGCAAGACACCCAAATAAAGGACATCAAGTTTCTCCAGAAGGTGAGAAATCAACAGTAACAGTTCATACCCCTTAAGGCATGACCGTCACGTCAATCCCGAAATTCAACTACGAGCTTTTTAACTGCAACAACTTTAATATACGCTATTGGAGCTGGAATTACCGCGGCTGCTGGCACCAGACTTGCCCTCCAA
+
DDDDCIIIIHHHIIIHIIIIIIIIIIIIIIIIIIIIIHIIIIIIIIIIIIIGIIGIIIIHIIHEHIIIIIIIIIHIIIIIIIIIIIIIHIHHGHIIIIHHHEHIIIIHIIIIIIIIIHIIIIIIIIIIIIIIIIIIHIHHIIIHIIIIIIIIIHIIHHHIHIIIIHIIIIIIIIIHIIIIIHIIIIIIIIIIIIGIIIIIIIIIIIIIIIIIIIIIIIIIIIIIIIHIIIIIIIIIIIIIIIIIIIIIIIHHDIIHIIIIIIIIIIIHHIIIIIIIIIIIIIIIIIIIIIIIIIIIIIIIIIIIIIIIIIIIIIIIIIIIIIIIIIIIIIIIIIIIIIIIIIIIIIIIIDDDDD
@HISEQ:969:HM2KJBCX2:2:1101:11470:20434 2:N:0:ACTATGCA
GCATGCATCCCACCCAACTATCCCTATTAATCATTACTCATTTCCCCAAAAACCAACAAAATTCGAGATACGAGTCCTAACTTATTATTCCATGCTAATGTATTCATAACTTTCAGCCTGCTTTAAACACTCTAATTTTTTCAAAGTAAAGGTCCTGGATTGCGAACCCAACCCAGTAAAGGGCAGGAACGTTCTCCAGGAAGATGGTAAGCGCGCATCGGCACTCACACACGATACCGTGGCGGGCCAAGCGCACTATACCAGAAATCCAACTACGAGCTTTTTAACTGCAACAACTTTAATATACGCTATTGGAGCTGGAATTACCGCGGCTGCTGGCACCAGACTTGCCCTCCAA
+
DDDDDHIIIIIIHIIHIIIIIIIIIIIIIIIIIHIIIIIHIHIGHHIIIIHIHHIIIHIIIHHIIEHFGHIIHDHGHHHHIIIIIHHHHIHHHHFHIIIIHGHIHIGIIGIHHHIHIIHHIIIHHHCFEHIIGIIIIIIHIIIHFHDGEHIHIIHHIIIIIIHHIIHIIIIIIIHIIIHHIIIIIIIIIIIIIIIHIIIIIIIIIIIIIGIIIIIIIIIIIIIIIIIIIIIIIIIIIIIIIIIIIIIIIIIIIIHGFIIIIIIIIIHIIIIIIIIIIIIIIIIIIHHIIIIIIHIHGIIIIIIIIIIIIIIIIIIIIIIIIIIIIIIIIIIIIIIIIIIIIIIIIIIHIIIIIDDDDD
@HISEQ:969:HM2KJBCX2:2:1101:14007:20650 2:N:0:ACTATGCA
GCATGCATCCCACCCAACTATCCCTATTAATCATTACGGTGATCCTAGAAACCAACAAAATAGAACCATGCCGTCCTATTCTATTATTCCATGCTAATGTATTCGAGCAAAATGCCTGCTTTAAACACTCTAATTTTTTCAAGGTAAAGGTCCTGGTTCCACATGACACCCAATTAAGGACATCATGCTTCTCCAGAAGGTGAGAAATCAACTGCGACAGTTCATACCCCTTAAGGCACGACCATCACGTCAATCCCGAAATTCAACTACGAGCTTTTTAACTGCAACAACTTTAATATACGCTATTGGAGCTGGAATTACCGCGGCTGCTGGCACCAGACTTGCCCTCCAA
+
DDDDDIIIIIIIIIIIIIIIIIIIIIIIIIIIIIIIIIIIIIIIIIIIIIIIIHIIIGHGHIHEHIIIIHHHHHIIIIIIIIHIIHIIIIIHIHIIIHHHIFHIIIHIIIIIIIHIIIHHIIIIIGIHIIIIIIIIIIIHIIIIIIIIHIIIHHHIIIIIIIIIIIIIIIGIIIIIIIIIHIIIIIIIIIIIIIIIIIIIIIIIIIIIHIIIIIIIIIIIIIIHIIIIIIIIIIIIIIIIIIIIIIIIIHHIIIIGIIIIIIIIIIIIIIIIIIIIIIIIIIIIIIIIIIIIIIIIIIIHIIIIIIIIIIIIIIIIIIIIIIIIIIIIIIIIIIIIIIIIIIIIIIIDDDDD
@HISEQ:969:HM2KJBCX2:2:1101:8536:21301 2:N:0:ACTATGCA
GCATGCATCCCACCCAACTATCCCTATTAATCATTACATCGATCCTAGAAACCAACAAAATAGAATCGGATGTCCTATTTCATTATTCCATGCTAATGTATTCAAGCGTGAGCCTGCTTTAAACACTCTAATTTTTTCAAGGTAACAGTCCTAATTCCCCGTGACACCAAATTAATGGCATTACGGTTCTTTAGAAGGTGAGAAATCAATAATATCAGTACATACCAACGGCATGACCGAAACATTGATCCCGAAATTCAACTACGAGCTTTTTAACTGCAACAACTTTAATATACGCTATTGGAGCTGGAATTACCGCGGCTGCTGGCACCAGACTTGCCCTCCAA
+
DDDDDIIIIIIIIIIIHIIIIIIIIIIIIIIIIIIIIIIIIIIIIIIIIIIIHEEHFHHIIIIIHIIIIIHHHIIIIIIIIIIIIIIIHEHIIHIHIIIIHIHHIIHIIIIHHIIIIIIIIIIHIIIIIIIIIIIIIIIIIIIIIIIIIIHHIHIHIIHIHIIIIIIIIIHHIIIIIIIIIIIIIIIIHIIIIIIIIIIIIIIIIIIIIIIIIHIIHIIIHIIIHHIIIIIIIIIIIIIIIIIIIIIHHIIIHIIIIIIIIIIIIIIIIIIIIIIIGIIIIIIIIHIIIIIIIIIIIIIIHHIIIIIIIIIIIIIIIIIIIIIIIIIIIIIIIIIIIIIHIIDCDDD
@HISEQ:969:HM2KJBCX2:2:1101:4220:20837 2:N:0:ACTATGCA
GCATGCATCCCACCCAACTATCCCTATTAATCATTACGGTGATCCTAGAAACCAACGAAATAGAACCAATCCGTCCTATTTCGTTATTCCATGCTAATGTATTCAAGCGTGAGCCTGCTTTAAACACTCTAATTTTTTCATAGTAACAGTCCTGATTCCCCATGACACCAAATTAATGACATCATGGTTCGTCAGAAGGTAGGAATCAATAATACCAGTACGTACAATAGCACGACCAATAAATTGATCCCGAAATTCAACTACGAGCTTTTTAACTGCAACAACTTTAATATACGCTATTGGAGCTGGAATTACCGCGGCTGCTGGCACCAGACTTGCCC
+
DADDDIIIIGIIIIIIIIIIIIIIIIIIHIIHIIIIIIIIIIHIIIIGHIIIIIIIHIIIIF@EHHHIIIIIIIIIIIIIIIIIIIIIIIIIHHHIIIIIIIIIIIHHEHIIHIHIIIIIIIHHHIIIIIIIIIHGIIIIIIIIIIIIHIIIIIIHHIIIIIIIIIIIIHIIIIIIIHIIIIIIHIIIIHIIHIIIIIIIIIIIIIIIIIIIHIIIIIIHIIIIHIIIIIIIIIIIIIHHIIIIIIIHIIIIIIIHIIIIIIIIIHIIIIIIHIIIIIIIIIIHIIIIHIIIIHIIIIIIIIIIIIIIIIIIIIIIIIIIIIIIHIIIIIGIIIIIDDDDD
@HISEQ:969:HM2KJBCX2:2:1101:16400:22157 2:N:0:ACTATGCA
GCATGCATCCCACCCAACTATCCCTATTAATCATTACGTCGATCCTAGAAACCAACAAAATAGGGTCAAACGTCCTATTTCATTATTCCATGCTAATGTATTCAAGCGTGTGCCTGCTTTAAACACTCTAATTTTTTCAAAGTAACGGTCCTGATTCCCCATGACACCAAATTAATGACATCACAGTTCGTCAGAAGGTAGAAATCAATAATACCAGTGCATACCGGAGGCACGACCAATATATTGATCCCGAAATTCAACTACGAGCTTTTTAACTGCAACAACTTTAATATACGCTATTGGAGCTGGAATTACCGCGGCTGCTGGCACCAGACTTGCCCTCCAA
+
DDDDDHIIH1<GHDGHGIGCHIHHFGHIECFDHHHGDHHF?DGFGHHIHHIHHHIHFHHIHGHIIHCFFCFEH?HHHHIH1FGHFHID11D@EHHIIIIIIIIHIIIIHHIIIIIIIIIHIIIIIIHHHHHGHIIGIIIIIIHIHHHIHHIIIIHHIIIIIIIIIIIIIIIIIIIIIIIIIIIHIIIIHIHHHFIHHIIHHIIIIIIHHIIGIHIIHHHIIIIIIIHHIHIIHHII=IIIHHIHGIHGGHIIIIIIHIIIIIHIGIHIIIIIIIIIIIIIIIIIHIIIIIIIIIIHHGHGGIIIIIIHFIHIIIIIIIIIIIHIIIGIIIIIIIIIGIIIIDDDDD
@HISEQ:969:HM2KJBCX2:2:1101:14479:22693 2:N:0:ACTATGCA
GCATGCATCCCACCCAACTATCCCTATTAATCATTACATCGATCCTAGAAACCAACGAAATAGAATCAGTCCGTCCTATTTCATTATTCCATGCTAATGTATTCAGACGATAGTCTGCTTTAAACACTCTAATTTTTTCAAAGTAACAGTCCTGATTTCCAACCACACCAAATAAATGGCATGAAAGTTCCTCAGAAGGTAGAGATCCATCTCACCAGTGCAGACAATTAAGCCTGACCAATGGGTAGACCCCGAAGTTCAACTACGAGCTTTTTAACTGCAACAACTTTAATATACGCTATTGGAGCTGGAATTACCGCGGCTGCTGGCACCAGACTTGCCCTCCAA
+
DDDDDIIIIIIIIIIIIIIIIIIIIIIIIIIIIIIIIIIIIIIIIIIIIIIIIIIIIIIIIIIHIIIIIIIIHHHIIIIIIIIHIGIIIIIIIIIIIIIIIIIIIIIIIIIIIIIIIIIIIHIIIIIIIIIIIIIIIIIIGIIIIIIIIIIIIIIIIIIIIIIIIIIIIIIIIIIIIIIIIIIIIIIIIHIIIIIIIIIIIIIIIIIIIIIIIIIIIIIIIIIIIIIIIIIIIIIIIIIIIIIIIHHIIIIIIIIIIIIIIIIIIIIIIIIIIIIIIIIIIIIIIIIIIIIIIIIIIIIIIIIIIIIIIIIIIIIIIIIIIIIIIIIIIIIIIIIIIIIIIIIDDDDD
@HISEQ:969:HM2KJBCX2:2:1101:14942:22524 2:N:0:ACTATGCA
GCATGCATCCCACCCAACTATCCCTATTAATCATTACGTCAATCCTAGAAACCAACAAAATAGGATCAAACGTCCTATTTCATTATTCCATGCTAATGTATTCAAGCGTTAGCCTGCTTTAAACACTCTAATTTTTTCAAAGTAACAGTCCTGTTTCCCTGCAACACCAAATTAATGACATTACAGTTCTTCAAGAAGGAGGAACCAGTAAAGCCAGTGCATACCAGAGGCACGACCAACCTACTAATCCCGAAATTCAACTACGAGCTTTTTAACTGCAACAACTTTAATATACGCTATTGGAGCTGGAATTACCGCGGCTGCTGGCACCAGACTTGCCCTCCAA
+
DDDDDIIEHGEEHHIIIIHIIFHH@HIIHIIIIIIHIIHHHHIHIIIIIIHIIIHIIFHHIIEHCHGHHHIFHHHHHIEEEHCEHHHIGHHHG?DHIHIIIIIIIIIIIIIGHHIIIHIGHEHHHIIIIIIIIIIIIIIHIIIHIIIIIIIIIIHHHHHIHIHIIIIIIIHHIIIIIIIIIHIIIIIIIIIIIIIIIIIIIIIIIIIIIIIIIIIIIIIHIIIHIIIIIIIIIIIIIIIIGHGGHIIHIIIIIHHIHIIIIIHIIHIIIIIIIIIIIIIIIIIIIIIIIIIIIIIIIIIIIIIIIIIIIIIIIIIIIIIIIIIIIIIIIIIIIIIIIIIIIDDDDB
@HISEQ:969:HM2KJBCX2:2:1101:15398:22481 2:N:0:ACTATGCA
GCATGCATCCCACCCAACTATCCCTATTAATCATTACGGTGGTCCTAGAAACCAACAAAATAGAACCACAACGTCCTATTCTATTATTCCATGCTAATCTATTCAAGCAATAGCCCGCTTTAAACACTCTAATTTTTTCAAGGTAATGGTCCTGGCTCCCCAACACACCCAACAAAGGACATGCTGATTCACCAGAAGGAAGACCCGACAGCAGACAGTACTCGCCAAAGACGGACCGCCCGGCCAGGCCTAAAATTCAACTACGAGCTTTTTAACTGCAACAACTTTAATATACGCTATTGGAGCTGGAATTACCGCGGCTGCTGGCACCAGACTTGCCCTCCAA
+
DDDDDIIIIIHIIIIIIIIIIIIIIIIIIHHIIIIIIIIHHHHIIIIIHIIIIIIIIIIIIIGHHIGIIIIHIHIIIIIIGIIIIIHHIIIIIHIIIIHIIHHIHIHIIIIIHHFIIIIIIHIHGIIHIIIIHIHHHHIIIHHIHIHHIIIIIHIHHIIIIIHIIHIHHIIIIIIHIIIIIIIIIIIIIIIGIIIIIIIIIIIIIIIIIIIIIIIIIIIIIIIIIIIHIIIIIIIIIIIIIIIIHIIHIIIIIIIIIIIIIHIIIIGIIIIIIIIIIIIIHIIIIIIIIIIIHHIIIIIIIIIIIIIIIIIIIIIIIIIIIHIIIIIIIIIIIIIHIIIIIDDDBD
@HISEQ:969:HM2KJBCX2:2:1101:4326:22945 2:N:0:ACTATGCA
GCATGCATCCCACCCAACTATCCCTATTAATCATTACGTTGATCCTAGAAACCAACAAAATAGAATCGAACGTCCTATTTCATTATTCCATGCTAATGTATTCAAGCGCGAGCTTGCTTTAAACACTCTAATTTTTTCAAAGTAACAGTCCTGATTTCCCGCGACACCAAATTAATGACATCGTGGTTCGTCAGAAGGGAGAAACCAATAATGCTAGTACGTACAAAGTACGACCGACATATTAGTCCCGAAATTCAACTACGAGCTTTTTAACTGCAACAACTTTAATATACGCTATTGGAGCTGGAATTACCGCGGCTGCTGGCACCAGACTTGCCCTCCAA
+
@BA@??EHGH?GH@HHHHH1FCFFFHIIIHHFHIIIGIHEE@C11FEGHHEE@HHHIHIIEHCGC1C1<CC/1<CC@FGC@C@EHHF?@CFHF?HGFCHGFFEFCCDHECCD@HHB1HGEEGG@@DC1GHFFH?<DCFCGAAEFIHHE<1CGEHF@FE?0FCCDCHCFCFEF?GCCD</DC/HHCCHGEEHHHIHHHF<CCHHHGAFFAFEH?EHGF@D1FCHHHHFHGAH@CHHEHCCIFCHHAHC/C?G@HEHIHHHCEHIHHHHEHHHHIHHHEIIHCHEGGHHHHCHHHHIHEHIHEHEH@EIHHHHCCDIHFHCGGIHHHD<HHHHGIIHHGIID@DAA
@HISEQ:969:HM2KJBCX2:2:1101:11266:23114 2:N:0:ACTATGCA
GCATGCATCCCACCCAACTATCCCTATTAATCATTACGGTGATCCTAGAAACCAACAAAATAGAACCATGCCGTCCTATTCTATTATTCCATGCTAATGTATTCGAGCAAAAATGCCTGCTTTAAACACTCTAATTTTTTCAAGGTAAAGGTCCTGGATCCGCAAGACACCCAATAAAGGACATCAAGTTTCTCCAGAAGGTGAGAAATCAACAGTAACAGTTCATACCCCTTAAGGCATGACCATCACGTCAATCCCGAAATTCAACTACGAGCTTTTTAACTGCAACAACTTTAATATACGCTATTGGAGCTGGAATTACCGCGGCTGCTGGCACCAGACTTGCCCTCCAA
+
DDDDCIIIIIIHIIIIIIIIIIIIIIIIIIIIIIIIIIIIIIIIHIIGHIIIIHIIEGHHEHHHHHHHHFCHHHC<GHIIIIIIIIIIEHCGEGHHHHHHHCGHHIIGIIIGHHIIIIIIIIIIIIHHIIIHHHHIIIIIIHIIIIIIHIHIHIIIIHHIHIIIIHHHGIIIIIIIIIIIIIIIIIIIHHHIIIIIHHIIIIIIIIIIHIIIIIIIIIIIIHHIIIHIHIIIIIIIIIIIIIGIIIIIIHHGIHHEHHIIIIHIIHIIIIIIIIIIIIIIIIIIIIHIIIIIIIIIIIIIIHIIIIIIIIIIIIIIHIIIIIIIIIIIIIIIIIIIIIIIIIIIIHIIDDDDD
@HISEQ:969:HM2KJBCX2:2:1101:15908:23474 2:N:0:ACTATGCA
GCATGCATCCCACCCCAACTATCCCTATTAATCATTACGGTGGTCCTAGACCAACAAAATAGAACCAACGTCCTATTCTATTATTCCATGCTAATCTATTCAAGCAAAAGCCCGCTTTAAACACTCTAATTTTTTCAAGGTAATGGTCCTGGTTCCCCGACACACCCAATAAAGGGCATACCGGCTCACCAGAAGGATAGACCCGACAACAGAACAGTACTCGCCAGAGACGGACCGTCCGGTCAGGCCTAAAATTCAACTACGAGCTTTTTAACTGCAACAACTTTAATATACGCTATTGGAGCTGGAATTACCGCGGCTGCTGGCACCAGACTTGCCCTCCAA
+
A?DDD??@CCF@GHDHHIHHIIIH?HEHIIIHEHHIFHHH?@HEEEHHCHCFE1D@D<DGH?C@G1CCEEH@@CE11DGHHCH?GC1DECC@EEHHFHHIG@D@HHCGHFE1CHHG@EHGHGHEFCEHGEHIH?GFHDEHFBGHHFEGCHH@HDIHHE<C?CCEHHCHHHIH/HHF?HCIHHHEIG;HIHHEGIHHHFAED?D=GGFFD</CCD?HIHHCDIHH@HHEEGIIHHHBHAADIIHCHHIHGIHIHHHGIHH@0CEF@FC?CFCEIHHHGIIIHHGEIIIHHIHE<DGHHDCGHIHHHHHIIHHDHC<GIHHC1FHIGHCEHFHEFHGHHH@HDD@B@
@HISEQ:969:HM2KJBCX2:2:1101:14223:23708 2:N:0:ACTATGCA
GCATGCATCCCACCCAACTATCCCTATTAATCATTACGGCGGTCCTAGAAACCAACAAAATAGGATCGCACGTCCTATTCTATTATTCCATGCTAACGTATTCGAGCAAAGGCCTGCTTTGAACACTCTAATTTTTTCAAAGTAAAAGTCCTGGTTCCCCAACACACCCAGTGAAGGGCATGAGGCTCTCCAGAAGGAAAGGCCCGGCCGAACCAGTACACGCGGTGAGGCGGACCAGACAGCCAGGCCCAAGTTTCAACTACGAGCTTTTTAACTGCAACAACTTTAATATACGCTATTGGAGCTGGAATTACCGCGGCTGCTGGCACCAGACTTGCCCTCCAA
+
DDADDIIIIIIIIIIIIIIIIIIIIIIIIIHIIIIHIIIIIHIIIIIHIIIIIIHHEHIIHIEHIIIHIHIIHIHIHHIHIHHIIIIHHFEFFHHIIIHHHHCIIIIIIIIHIIIIIIIHHGGHFHHIIIIIIIIIIHIHIHHIIIIIIIIHHIIIIHIIIIIHHHHIHEHIIIIIIIIIIHHHHHIIIIHIIIIIIIIIIIIHIIIIIIIIIIIIIIHIIIIIIIIIIIIIIIIIIHIIIIIHIIIHIIIIIIIIIIIIIIHIIIIIIIIIIIIIHIIHHHHIHIIGIHIIIIIIIIIIIIIIIIIIIIIIIIIIIIIIIIIIIIIIHIIIIIIIIIIIDDDDD
@HISEQ:969:HM2KJBCX2:2:1101:6626:24601 2:N:0:ACTATGCA
GCATGCATCCCACCCAACTATCCCTATTAATCATTACGTCGATCCTAGAAACCAACAAAATAGAATCAAACGTCCTATTTCATTATTCCATGCTAATGTATTCAAGCGTGCGCCTGCTTTAAACACTCTAATTTTTTCAAAGTAACAGTCCTGATTCCCCACGACACCAAATTAATGACATCGCGGTTCTTCAGAAGGTAGGAACCAATAATGCCAGTGCGTACCGAGGCACGACCGACAATCTGATCCCGAAATTCAACTACGAGCTTTTTAACTGCAACAACTTTAATATACGCTATTGGAGCTGGAATTACCGCGGCTGCTGGCACCAGACTTGCCCTCCAA
+
DDDDCIIIIIIIIIIIIIIIIIIIIIIIIIIIIIIIIIIIIIIIIIIIIIIIIIHIHIIIIGIEHHIIIIGIIIIIIIIGIIHIGIIIHIIIIHGIIIIIIGIIIIIIIIHIIIIIIIIHIIIIIIIIIHIIIIIIIIIIIIIIIIIIIIIIIIIHIIIIIIHIIIIIIIIIIIIIIIIIIIIIIIIHIIIIIIIIIIIIIIIIIHIHIIIIIIIIIIIIIIIIIIIIIIIIIIIIIIIIIIHIIIIIIIIIIIIIIIIIIIIIIIIIIIIIIIIIIIIIIIIIIIIIIIIIHIIIIIIIIIIIIIIIIIIIIIIIIIIIIIIIIIIIIIIIIIIIIIIIDDDDD
@HISEQ:969:HM2KJBCX2:2:1101:7311:24521 2:N:0:ACTATGCA
GCATGCATCCCACCCAACTATCCCTATTAATCATTACGGTGGTCCTAGAAACCAACAAAATAGAACTACAACGTCCTATTCTATTATTCCATGCTAATCTATTCAAGCAATAGCCCGCTTTAAACACTCTAATTTTTTCAAGGTAATGGTCCTGGCTCCCCAACACACCCAATAAAGGGCATACTGGTTCACCAGAAGGAAGACCCGACAGCAGACAGTACTCGCCAAAGACGGACCGCCCGGCCAGGCCTAAAATTCAACTACGAGCTTTTTAACTGCAACAACTTTAATATACGCTATTGGAGCTGGAATTACCGCGGCTGCTGGCACCAGACTTGCCCTCCA
+
DDDDDIIIHIIIIIIIIIIIIIIIIIIIIIIIIIIIIHHIIIIIIHHIHIIIIIIIHIIHHIHGHHIIIIIIIIIIIIIIIIIIIIIHHHIIIIHIIIHIIHHHGHHHIIIIIHHIIIHIIIIIIIIHIHIIHIIIIIIIIHHHIHIIHHHIIIHIIIHIIIIIIIIIIIIIHIIHIIIIIIIIIIIIIIIIIIIIIIIIIIIIIIIIIIIHHHIIIIIIIIIIIIIIIIHIIIIIIIIIIIHGIIIIIIIHIIIIIIIIIIHHGIHIIIIIIIIIIIIHHFIIIIIIIIHIHEIIIHIHGIIIIIIIIIIIIIIIIIIIIIIIIIIHHIIIIIIIIGIIDDDDD
@HISEQ:969:HM2KJBCX2:2:1101:7426:24749 2:N:0:ACTATGCA
GCATGCATCCCACCCAACTATCCCTATTAATCATTACGTCAATCCTAGAAACCAACAAAATAGGATCGAACGTCCTATTTCATTATTCCATGCTAATGTATTCAAGCGTTAGCCTGCTTTAAACACTCTAATTTTTTCAAAGTAACAGTCCTGTTTCCCTGCAACACCAAATTAATGACATTACAGTTCTTCAAGAAGGAGGAATCAGTAAAGCCAGTACATACCATTGGCACGACCAACCTACTGACCCCGAAATTCAACTACGAGCTTTTTAACTGCAACAACTTTAATATACGCTATTGGAGCTGGAATTACCGCGGCTGCTGGCACCAGACTTGCCCTCCAA
+
DDBD@HHHIHIIIHIIIIIHIIIIIIIIIIIIHIIFHHIIHHIHHIIIIIIIIF?EGHHIIIHHIHIHIIIIIIIIIIIIHCHIHHIIHEHHIHIIHHIHHHHHHHHHHHHGIHHHHHIGHHICGGIIHIHHHIIIHIIHHHHHHIHHHIHHHHIIIIIHHHIIIHHHF?GIIIIHHHIHIIIIIIIIIHHG@HIHIIIIIIIIIIIIHHIHHHHIIIIIIIIH;IIIIHHHIHHHHHCHHIHGF;?HIHHEHCHEHHEGHDHGGCHGHIHHEG?HIIHHIHIHIIHHHIIHHIHHHIIHHHIFHHIIIIIHHHDHIIIIGIIHHHIIIIIIHHHHHIIIIDDDDD
@HISEQ:969:HM2KJBCX2:2:1101:5266:24341 2:N:0:ACTATGCA
GCATGCATCCCACCCAACTATCCCTATTAATCATTACGTCGATCCTAGAAACCAACAAAATAGGGTCAAACGTCCTATTTCATTATTCCATGCTAATGTATTCAAGCGTGAGCCTGCTTTAAACACTCTAATTTTTTCAAAGTAACAGTCCTGATTCCCCGCGACACCAAATTAATGACATCACGGATCTTCAGAAGGGAGAAACCAGTGACACCAGTGCATACCAAAGGCATGACCAGCGTACTGATCCCGAAATTCAACTACGAGCTTTTTAACTGCAACAACTTTAATATACGCTATTGGAGCTGGAATTACCGCGGCTGCTGGCACCAGACTTGCCCTCCAA
+
DDDDCIHIIIIIIIIIIIIIIIIIIIIIIIIIIIIIIIIIIIIIIIIIIIIIIIHIIIIIIHHHIIIIIIIIHIHIIIHIIIIIIIIIHIIIIIIIIIIIIIIIIIIIIHIIHIIIIIIIIIHIIIIHIIIIIIIIIIIIIIIIIIIIIIHIIIIIIIIIIIIIIIIIIIIIIIIIIIIIIIIIIIIIIIIIIIIIIIIIIIIIIIIIIIIIIIIIIIIIIIIIIIIIIIIIIIIIIIIIIIIHHIIIIIIIIIIIIIIIIIIIIIIIIIIIIIIIIIIIIIIIIIIIIIIIIIIIIIIIIIIIIIIIIIIIIIGIIIIIIIIIIIIIIIIIIIIIIIIIIDDDDD
@HISEQ:969:HM2KJBCX2:2:1101:18594:24989 2:N:0:ACTATGCA
GCATGCATCCCACCCAACTATCCCTATTAATCATTACGGTGGTCCTAGAAACCAACAAAATAGAACCACAACGTCCTATTCTATTATTCCATACTAATCTATTCAAGCAATAGCCCGCTTTAAACACTCTAATTTTTTCAAGGTAATAGTTCTGGCTCCCCAAAACACCCAATAAAGGGCATACTGGTTCACCAGAAGGAAGACCCGACAGCAGACAGTACTCGCCAAAGACGGACCGCCCGGCCAGGCCTAAAATTCAACTACGAGCTTTTTAACTGCAACAACTTTAATATACGCTATTGGAGCTAGAATTACCGCGGCTGCTGGCACCAGACTTGCCCTCCAA
+
D?DD?@?HFHHIHIIFHIFHHHCHH?FEEHHHECFCHEHCEHI@@GE@@1DHEEHIHEEGCE1@G?EHHEHHGCFHHH@1DCH1<<@DD111CCHHE1C<D<CGHHIGEEHE11DEH?/CEF111A1DGHIIIIHFCAHHHG?CGHEHHFD?E1<CC<<C@FGBGEEGD:D@GHFHC?CDEHHEHH8CEHFCD/HHGEH=0:<C@GFHHHDFCCFEHH@FFHHD1DEHCA?FHH</C5<<C<<;CIH<C@HD1CCEG<<<C@F0D1G<<HGECC<CCCEHF<GD<111<1D00</11CC@HHG1F<<<F@H@?F/<?CHH?HC1<F@1EHF1D<<1<0HE<D0@@D
@HISEQ:969:HM2KJBCX2:2:1101:9946:25003 2:N:0:ACTATGCA
GCATGCATCCCACCCAACTATCCCTATTAATCATTACGTCAATCCTAGAAACCAACAAAATAGGATCGAACGTCCTATTTCATTATTCCATGCTAATGTATTCAAGCGTTAGCTTGCTTTAAACACTCTAATTTTTTCAAAGTAACAGTCCAAATTCCCCGCAACACCAAATTAATGGCATTACGGATCATCAGGAAGGAGGAATCAGTGAGACCAGTACATACCAGAGGCATGACCAATCTACTAACCCCGAAATTCAACTACGAGCTTTTTAACTGCAACAACTTTAATATACGCTATTGGAGCTGGAATTACCGCGGCTGCTGGCACCAGACTTGCCCTCCAA
+
DDDDDIIIHIIIIIIIIIIIIIIIIIIIIIIIIIIIIIIIHIIIIIIIIIIIIIIIGHHIIIHHHHIHHIIIIIHIIHHIIHIIIIHIIIIIIIHIIIIIIIIIHHIIIIIIIIIIIIIIIIIHHIIIIIIIIIIIIIIIIIIIIIIHIIIIIIIIIIIGIIIIIIHIIIIIIIIIIIIIIIIIIIIIIHIIIIIIIIIIIIIIIIIIIIHIIIIIIIIIIIIIIIIIIIIIIIIIIIIIIIIHHIIIIIIIIIIIIIIIIIIIIHIIIIIIIIHIIIIIIIIIIIIIIIIIIIIIIIIIIIIIIIIIIIIIIIIIIIIIIIIIIIIIIIIIIIIIIIIIIDDDDD
@HISEQ:969:HM2KJBCX2:2:1101:10272:24911 2:N:0:ACTATGCA
GCATGCATCCCACCCAACTATCCCTATTAATCATTACGGTGATCCTAGAAACCAACGAAATAGAATCAGTCCGTCCTATTTCATTATTCCATGCTAATGTATTCAGACGATAGTCTGCTTTAAACACTCTAATTTTTCAAAGTAACAGTCCTGATTTCCCATCACACCAAATAAATGGCATGAAAGTTCCTCAGAAGGTAGAGATCCATCTCACCAGTGCAGACAATTAAGCCTGACCAATGGGTAGACCCCGAGGTTCAACTACGAGCTTTTTAACTGCAACAACTTTAATATACGCTATTGGAGCTGGAATTACCGCGGCTGCTGGCACCAGACTTGCCCTCCAA
+
DDDDDIIIGIIIIIIIIIIIIIIIIIIIIIHIIGIIIGHIIIHIIIIIIIIIIIIIIIIIIIHHIIIIIIIIIIHIIIIIIGHIIIIIGHIIIHIIIIIIIIHIIHIIIIIIIIIIHIIHHIIIIHIIIIIIIIIIHIIHIIIIIIIHIIIIIIIIIIIIIIIIIIIIIIHIIIIIIIIIIIIIIIIIHHIIIIHIIIIIIHIIIIIIIIIIIIIIIIIIIIIIIIIIIIIIIIIHIIIIIIIGHFIIIIIIIIIIIIIIIIIIIIIIIIIIIIIIIIIIIIIIIIIIIIIIIIIIIIIIIIIIIIIIIIIIIIIIIIIIIIIIIIIIIIIIIIIIIIIIIIDDDDD
@HISEQ:969:HM2KJBCX2:2:1101:9530:25499 2:N:0:ACTATGCA
GCATGCATCCCACCCAACTATCCCTATTAATCATTACAACGGTCCTAGAAACCAACAAAATAGAATCATTGTCCTATTCTATTATTCCATGCTAATGTATTCCGGCATATGCCTGCTTTAAACACTCTAATTTTTTCAAGGTAAAGGTCTTGGCTATTCGCAACACCCAATAAAGGGCATTACGCTTCCCCAAGCGGTGAGGCCCAACCGACCAGTACTCGTTACAAGAACGGACCAATCGGCCAAACCCAAAATTCAACTACGAGCTTTTTAACTGCAACAACTTTAATATACGCTATTGGAGCTGGAATTACCGCGGCTGCTGGCACCAGACTTGCCCTCCAA
+
@BDA@HHEHCHCF=0GEG11F1F?GH?FHIIHHIIIIFHCHIHCHF?CCEHEGHHEEHHI@1<1CCHHHH111<CHFHC1CHH1FHEGHHCFGF?GEFHG>1<C@?HHHH<@GDF@<GFHHHCE1D1F@HHH@F?<GHH&1D?G:1F;<DF1<?GHEH0)<<DFGADCAG?FGCB8@CHCEHHHCCE@CEC=EC2GGD?@<0<<DECGH<>CDDCECGEHHFAFEED1ECA@GC>D8/A<DGGDD0<5EH1D<1<<1CC1IHHH@@0CIIHF@HCF1HGC?HGHHEHG@G<0ECC@<GCCHH?HCHHE@HHEE/HDD?F?G@1G@EHEHFG@CGEEEH=HD0<<0
@HISEQ:969:HM2KJBCX2:2:1101:14834:25511 2:N:0:ACTATGCA
GCATGCATCCCACCCAACTATCCCTATTAATCATTACGGTGGTCCTAGAAACCAACAAAATAGAACCACAACGTCCTATTCTATTATTCCATGCTAATCTATTCAAGCAAATGCCTGCTTTAAACACTCTAATTTTTTCAAGGTAATGGTCCTGGCTCCCCGGCACACCCAATAAAGGACATACTGGTTCACCAGAAGGTGGACCCGACACAGGACAGTACTCGCCAAAGACGGACCGCCCGGCCAGGCCTAAAATTCAACTACGAGCTTTTTAACTGCAACAACTTTAATATACGCTATTGGAGCTGGAATTACCGCGGCTGCTGGCACCAGACTTGCCCTCCAA
+
ABDDCIEEC@HIFHHHIHIIHGHIHGHIIHFHHIHEHHHHHEHHHCEHFIFHHIHIGHIEHH??GHHHHEGHHHHHIICCCHHIIGIHFECHEHEEFH?@CFCEHGHHIHHHE@CF?FD@GCHHFIIIHIHCHHIHHIHIIHHHIHHHIHGGIHHHHGEHIIEHHHHFHGIIIIIIHEHIIHHHHCHIIIHGHHIIHGIIHIIGIHIIIHEHHEF?IIIHHIHIGHHHEHHHHHIIHHDHHHGHEHGGIHIHHIHHIHHEHC<HEHHIIIHIIIIHHHIIIIGHHHHHIGIIIHDEHHGDHIIIIIIIIIIIHHIHHHG?HHHIHHEHIHHHGEIHG=IHHDDBD@
@HISEQ:969:HM2KJBCX2:2:1101:9408:26049 2:N:0:ACTATGCA
GCATGCATCCCACCCAACTATCCCTATTAATCATTACTTCAGTCCTAGAAACCAACAAAATAGAACCAAAGTCCTATTCCATTATTCCATGCTAATATATTCAAGCAAACATGCCTGCTTTAAACACTCTAATTTTTTCAAAGTAAAAGTCTTGGATCCCTAGCGCACTCAATTAAGAGCACACTAGTTCCCCAAAAGGAAAAGCCCAAAGTTGCAGTACAAACCTTACGGTTGACGGCAACTATAAGCCCAAAATTCAACTACGAGCTTTTTAACTGCAACAACTTTAATATACGCTATTGGAGCTGGAATTACCGCGGCTGCTGGCACCAGACTTGCCCTCCAA
+
DBDDDIIIIIIIIIIIIIIIIIIHIIIIIIIIIIIIIIIIIIIIIIIIIIIIIIIIIHIIIIFHIIIIIIIIIIIIIIHIIIIIIIIIIHHIHIHIHIIIIIIIIIIIIIIIIIIIIIIIIIIIIIIIGIIIIIIIIIIIIIIIIIIHIHIIHHIIIIIIIIIHIIIIIIIIIIIHIHIIIIIIIIIIIIIIIIIIIIIIIIIIIIIIIIIIIIIIIIIHIIIIIIIIIIIIIIIIIIIIIIHHHIIIIIIIIIIIIHIIIIHIIHIIIIIIIIIHIIIIIIIIIIIIIIIIIIIIIIIIIIIIIIIIIIIIIIIIIIIIIIIIIIIIIIIIIIIIIIIIIDDDDD
@HISEQ:969:HM2KJBCX2:2:1101:6041:25862 2:N:0:ACTATGCA
GCATGCATCCCACCCAACTATCCCTATTAATCATTACTTCAATTCTAGAAACCAACAAAATAGAACCGAAGTCCTAAATTATTATTCCATGCTAATGTATTCAAGGCATAAGCCTGCTTTAAACACTCTAATTTTTTCAAAGTAATAGAGCTAGATGGCGATGACAAGCCCAGTAAAGGGTTGTCGCCGTTCTCAAGCAAGATGGTAGACGCGCGCCAGCACACACACTCGTAACCGAGGCGGGCCAGGTGCGTCAAACCAGAAATCCAACTACGAGCTTTTTAACTGCAGCAACTTTAATATACGCTATTGGAGCTGGAATTACCGCGGCTGCTGGCACCAGACTTGCCCTCCAA
+
DDDDDHIIIIIIIIIIIIIIIIHIIIIIIIHIIIHIIHIHIIHIIIHIIHIIIIIIHIIHIHHGIIIIIIIHIHIIIHIHIIGHIIIHIIIHIFHIHHHHIFHHHHHIIIIIIIIHIHHIIIIIIIIIIIIIIIIIHIIHIIGIIIIIIIIIIIIIIIIHH?IIIIIIIIIIHIIIIIHIIIHIIIIIIHIIIIHIIHGIIIIIIHIIIIIIIIIHIIGIIIIIIIIIIIIIIIHIIIIIIHIIHIIIIIHIIIIIHIIIIHIIIIIIIHIIIIIHIIIIIIIIIIHIIIIIIIIHIIIIIIIIIIIHHHGIIIIIIIIIIIIIIIIIIIIIIIIIIIIIIHIIIIIIIIIDDDDD
@HISEQ:969:HM2KJBCX2:2:1101:6557:25918 2:N:0:ACTATGCA
GCATGCATCCCACCCAACTATCCCTATTAATCATTACATCGATCCTAGAAACCAACAAAATAGAATCGGATGTCCTATTTCATTATTCCATGCTAATGTATTCAAGCGTGAGCCTGCTTTAAACACTCTAATTTTTTCAAGGTAACAGTCCTAATTCCCCGTGACACCAAATTAATGGCATTACGGTTCTTTAGAAGGTGAGAAATCAATAATATCAGTACATACCAACGGCATGACCGATACATTGATCCCGAAATTCAACTACGAGCTTTTTAACTGCAACAACTTTAATATACGCTATTGGAGCTGGAATTACCGCGGCTGCTGGCACCAGACTTGCCCTCCAA
+
DDDDDIIIIIIIIIIIIIIIIIIIIIIIIIIIIIIIIIIIIGIIIIIIIIIIIIHIIIIHHIHHIIIIIHGHIIIIIIIEHIIIIIIIIIIIHIIIIIIIHIIIIIIIIIIHIIIIIIIIIHIIIIIIIIIIIIIIIIIIIIIIIIIIHHIIIIIIIIIIIIIIIIIIIIIIIIIIIIIIIIIIIIIIIIIIIIIIIIIIIIIIIIIIIIIIIIIIIIIIIIIII<IIIIIIIIIIIIIIIIIHH@IIHHIIIIIIIIIIIIIIIIIIIIIIIIIIIIIIIIIIIIIHIGIIIIIIIIIIIHIIIIIIIIIIIIIIIIIIIIIIIIIIIIIIIIIIIIIIIIDDDDD
@HISEQ:969:HM2KJBCX2:2:1101:7999:25326 2:N:0:ACTATGCA
GCATGCATCCCACCCAACTATCCCTATTAATCATTACGTCGATCCTAGAAACCAACAAAATAGAATCAAACGTCCTATTTCATTATTCCATGCTAATGTATTCAAGCGCGAGCTTGCTTTAAACACTCTAATTTTTTCAAAGTAACAGTCCTGATTTCCCATGACACCAAATTAATGACATCGTGGTTCGTCAGAAGGGAGAAACCAATAATGCTAGTACGTACAAAGTACGACCGACATATTAGTCCCGAAATTCAACTACGAGCTTTTTAACTGCAACAACTTTAATATACGCTATTGGAGCTGGAATTACCGCGGCTGCTGGCACCAGACTTGCCCTCCAA
+
@DDBCCHHIIHEHHHFHHHHIHHHHIEHFIIHIIEEFED<DHHHHHFCHHHHIIIHE<G?GHHC1FHGHHHIEHHEHIIIHIIGHIHIHIHIII@FGIHHHHHHHHEHHHHHIIIIIIHHHHFCGGDEHHHHE1DHGHIIIIIIIIIHHIHGIIIIIIGHHEHIIIGIHHHGDHHHHGHHHIIHIIHHFHHIIIIIHHIIHIIIIEIIIIEHH@HIIIHEFEHEHHHHIHHHECEHFCGHHHGHHFGHHHIIIIIIHHEDIIIHIHHHG1IHHGHHFFGEIHHHEIIHFCHHHGHHHHIIIIIGHIHFIIHIIGIHIHEHG?HGEEGIIHHGEHCIIHHD?@D@
@HISEQ:969:HM2KJBCX2:2:1101:1935:26664 2:N:0:ACTATGCA
GCATGCATCCCACCCAACTATCCCTATTAATCATTACGGTGGTCCTTGAACCAACAAAATAGAACCACAACGTCCTATTCTATTATTCCATGCTAATCTATTCAAGCAAAAGCCTGCTTTAAACACTCTAATTTTTTCAAGGTAATGGTCCTGGCTCCCCGACACACGCAATTAAGCACATACCAATTCACCAGAAAGATAGACCCAACGACAGAACAGTACTCGCCAGAGACGGACCGTCCGGCCAGGCCTAAAATTCAACTACGAGCTTTTTAACTGCAACAACTTTAATATACGCTATTGGAGCTGGAATTACCGCGGCTGCTGGCACCAGACTTGCCCTCCAA
+
DCDDDEHIFIIEHC@HHIICHE?GHHHEGFHIIIHEHHIIFGIIEHHHIIIECCHIE@HHHCHHEHIEHEHHHCHHHH?GHHIIIIIIIHIHEHECGHHH?CHHGGEHHEGHEIHEEHHHIHHFCF@HGFBFEIHHHG1D?HHGHHHEIHGIH7HDHHD=HIHIIHIIIHIIHHHHIIIHGIIIIIHHHCEHHF@IIHHFHH;HF@0IHGIHHGHCIHIHIIHI(IHIFEIHIIIIIHDIHIIHGDIHIHHIHHHC@EGHIHIHIIHFHHIIIIIIIHGEHIIHIIIHHIIIHHCHFHHHHHEIIIIIIIIIIIIIIIIIIIIIIIIIIIHHFCIGGHGIIIDABAD
@HISEQ:969:HM2KJBCX2:2:1101:14572:26691 2:N:0:ACTATGCA
GCATGCATCCCACCCAACTATCCCTATTAATCATTACGTCGATCCTAGAAACCAACAAAATAGAATCAAACGTCCTATTTCGTTATTCCATGCTAATGTATTCAAGCATGAGCCTGCTTTAAACACTCTAATTTTTTCAAAGTAACAGTCCTGATTCCCCATGACACCAAATTAATGACATCATGGTTCGTCAGAAGGTAGGAATCAATAATACCAGTACGTACAATAGCACGACCAATAAATTGATCCCGAAATTCAACTACGAGCTTTTTAACTGCAACAACTTTAATATACGCTATTGGAGCTGGAATTACCGCGGCTGCTGGCACCAGACTTGCCCTCCAA
+
DDCA@GH1DGHIIII@GEG@HIE1DEHHHEHCGEGEHDCHHHIIIIE?GHIIIEHHHEEGEH1<EE@1GHIFGHHGHHCGHHGH1<<DHII?GH@HGHEHIECIGHHHHFEDC@FCFHHHHIIHIHIIHHHHEGGHHA?HHIIHHIIIHHHF<<FEHHHGHHHFHHH@CC<<CCHFHHHHHHHGCHDGGHEGHEEFHHG<F@GGHHIIIHHHHIHHD1EHCEHGEEHGHGCDIHHHEHEHCEGCE/CHDHCD1GEHHFIIIIHH?GIHCEF1FCHEHHHCHHGC@CIIIHIHHHHHEHIIHEIHIIHIHHHIHIHIIIIHIIHFHIIHCHEHCHHHHIHEDDDBD
@HISEQ:969:HM2KJBCX2:2:1101:18659:28414 2:N:0:ACTATGCA
GCATGCATCCCACCCAACTATCCCTATTAATCATTACGTCGATCCTAGAAACCAACAAAATAGGTTCGATCGTCCTATTTCGTTATTCCATGCTAATGTATTCAAGCGCGAGCCTGCTTTAAGCACTCTAATTTTTTCAAAGTAACAGTCCTGTTTCCCCGCAACAACAAATTAATGCCATCACGGTTCTACAAGAAGGAGGGACCAGTGAGGCCAGTGCATACCAGTGGCACGACCAACCTACTGGCCCCGAAATTCAACTACGAGCTTTTTAACTGCAACAACTTTAATATACGCTATTGGAGCTGGAATTACCGCGGCTGCTGGCACCAGACTTGCCCTCCAA
+
DDDDDIIIIHIIIIIIHIHHIIIIIIIIIIIIIIIIIIIIIGHHIIIIIIIIIIIIIIIIIHHIIIIIIIIIIGHIIIIIIIIIIIIIIIHHHIIIIIIIIHIIIIIIHIIIIIIIIIIIIIHIIHIIIIIIIHIIIIIIIIIIIIIIIIIIIIIIIIIIIIIIIIIIIIIIIIIIIIHIIIIIIIIIIIIIIIIIIIIIIIIIIIIIIIIHIHIIIIHIIIIIIIIIIIIIIIIIIIIHD1HIIIHIIIIIIIIIIIIIIIIIIIIIIIIIIIIIIIIIIIIIIIIIIIIIIIIIIIIIIIIIIIIIIIIIIIIIIIIIIIIIIIIIIIIIIIIIIIIIIDDDDD
@HISEQ:969:HM2KJBCX2:2:1101:18186:28305 2:N:0:ACTATGCA
GCATGCATCCCACCCAACTATCCCTATTAATCATTACGTCAACCCTAGAAACCAACAAAATAGGATCAAACGTCCTATTTTATTATTCCATGCTAATGTATTCAAGCGTTAGCCTGCTTTAAACACTCTAATTTTTTCAAAGTAACAGTCCTGTTTCCCCGCAACACCAAATTAATGGCATCACGGTTCTTCAAGAAGGAGGAATCAGCAAGGCCAGTTCATACCGGTGGCACGACCAACCTGCTGACCCCGAAATTCAACTACGAGCTTTTTAACTGCAACAACTTTAATATACGCTATTGGAGCTGGAATTACCGCGGCTGCTGGCACCAGACTTGCCCTCCAA
+
DDDDDIIIIIIIIIIIIIIIIIIIIIIIIIIIIIIIIIIIIIIIIIIIIIIIIIHIHIIIHHGHIIIIIGIIIIIIHIIIIIIIIIIIIIIIIIIHIIIIIIIIIIIIIIIIIIIIIIIHHHGIIIIIIIIIIIIIIIIIIIIIIIIIIIIIIIIIIIIIIIIIIIIIIHHIIIIIIIIIIIIIIIIIIIIIIIIIIIIIIIIIIIIIIIHIIIIIIIIIIIIIIIIIIIIIIIIIIIIIIIIHHIIIIIIIIIIIIIIIIIIIIIIIIIIIIIIIIIIIIIIIIIIIIIIIIIIIIIIIIIIIIIIIIIIIIIIIIIIIIIIIIIIIIIIIIIIIIIIIIDDDDD
@HISEQ:969:HM2KJBCX2:2:1101:15204:29402 2:N:0:ACTATGCA
GCATGCATCCCACCCAACTATCCCTATTAATCATTACGGTGGTCCTAGAAACCAACAAAATAGAACCACAACGTCCTATTCTATTATTCCATGCTAATCTATTCAAGCAATAGCCCGCTTTAAACACTCTAATTTTTTCAAGGTAATGGTCCTGGCTCCCCAACACACCCAATTAAGGACATACTGGTTCACCAGAAGGAAGACCCGACAACAGGACAGTACTCGCCAAAGACGGACCGCCCGGCCAAGTCTAAAATTCAACTACGAGCTTTTTAACTGCAACAACTTTAATATACGCTATTGGAGCTGGAATTACCGCGGCTGCTGGCACCAGACTTGCCCTCCAA
+
CDADCHIIIIHHIIIIIIIIIIIIIIIIIIIIIIIIIIIIIIIIIIIIIIIIHIIIHIIEHIHIIIIIIIHIHHIIIIIGIHHHIIIIIIIIIHHHIIIGIDHHGHHHGHHIFFHIIIHIIHHGHHIHIIIGIIIIIIIIIGIIIIIIHIIHIIHIHIHIHHIHHIIIIIIIIHIIIIHIIIIHHIIIIHIHHHHIIIHIIIHHHIHIIHIIIFHHHIIIIIIIHHHHIIHEII?IIIIHHHIIHHIIHHHHHIIIIIIIIIIIIIIIIIIIIIIIIIIIIIIIIIIIIIIIIIIIIIIIHHIIIIIIIIIIIIIIIIIIIIIIIIIIIIIIIIIIIIIIIIDDDDD
@HISEQ:969:HM2KJBCX2:2:1101:6254:29482 2:N:0:ACTATGCA
GCATGCATCCCACCCAACTATCCCTATTAATCATTACGTCGATCCTAGAAACCAACAAAATAGAATCAAACGTCCTATTTCATTATTCCATGCTAATGTATTCAAGCGTGCGCCTGCTTTAAACACTCTAATTTTTTCAAAGTAACAGTCCTGATTCCCCACGACACCAAATTAATGACATCGCGATTCTTCAGAAGGTAGGAACCAATAATGCCAGTGCGTACCGAGGCACGACCGACAATCTGATCCCGAAATTCAACTACGAGCTTTTTAACTGCAACAACTTTAATATACGCTATTGGAGCTGGAATTACCGCGGCTGCTGGCACCAGACTTGCCCTCCAA
+
DA@B@GHHHHHIHDHCFHFHHHFHHHHHIIIIIIIHIEHHDHIHIIEFHHHIIIHI1F@HHEHHFGHHIHHHFCEHIEHHFHIHHFHGHHHHHHHGHH?C@DCGHFIHHIHHCHG@FGFHHHIIGIHGEEFHHCFFHHHHEHHIIHHHEIIIHHHHHEHGHHFCHEHGHHHHGEHGF?HEIHHHG?CFGHEHGHHHHGCGIHHHHHHIHHCHCF@6HDHDHHGGGHHHHCEIHHHHGIIHHEGEIHCH<GCIHIIIHHHHIIGIHIHE@@CF<CCG@F1HIIHHGCHHIHEGGHHIHEIIHIIIIIIHEHCIHGDIIIHHHEHHHHHHHH?HHHGIIIHIDADDD
@HISEQ:969:HM2KJBCX2:2:1101:18442:29358 2:N:0:ACTATGCA
GCATGCATCCCACCCAACTATCCCTATTAATCATTACGGTGATCCTAGAAACCAACAAAATAGAACCATGCCGTCCTATTCTATTATTCCATGCTAATGTATTCGAGCAAAAATGCCTGCTTTAAACACTCTAATTTTTTCAAGGTAAAGGTCCTGGATCCGCAAGACACCCAATAAAGGACATCAAGTTTCTCCAGAAGGTGAGAAATCAACAGTAACAGTTCATACCCCTTAAGGCATGACCATCACGTCAATCCCGAAATTCAACTACGAGCTTTTTAACTGCAACAACTTTAATATACGCTATTGGAGCTGGAATTACCGCGGCTGCTGGCACCAGACTTGCCCTCCAA
+
DDDDCIIIHHIIIHIIIIHIIIIIIIIIIIIIIIIIIIIHHHIHIIGIIIIIIGHIHIHGHHFHHIIHHIHHHIIIIIIHIIIIIIIIIHHHHHHIIHIIIIFHHHHHIHGHIIIIIHIHHHHIIIIIGIIHHHIHEEHHIIIIHHIIIIHHGIIIIIIIHIIIHHDHIIHIIIIIIIIHHHGIIIGIHHFEHIIIIIIIIIHIIIIIIIHIIIIIHHIHHHHHIIIIIHIIIIIIIIIIIIIIIIHHIHHFIIHIIIIIHHFHHHHHGIIIIIIIIIIIIIIIIIIIIIIIGIIIIIHGIIIIIIGIIIIIIIIIIIIIIIIIHIIIIIIHF1IIIIIIIIIIIIIIDDDDD
@HISEQ:969:HM2KJBCX2:2:1101:1739:29707 2:N:0:ACTATGCA
GCATGCATCCCACCCAACTATCCCTATTAATCATTACGTGATCCTAAAACCAACAAAATAGAAACATCGTCCTATTTTATTATTCCATGCTAATGTATTCAAGCAAAAATGCCCGCTTTAAACACTCTAATTTTTTCAAAGTAAAGGTCCTGATTCATCGAAACACCCAAGAGCATCCCGAATCACCAGAAGGTGAGAAATTGGCTACACACCGTTTCATGCCCCTAAAGGCACAATCGATATATCCCAATCCCGAAATTCAACTACGAGCTTTTTAACCGCAACAACACTAATATACGCTATTGGAGCTGGAATTACCGCGGCTGCTAATACCAGACTTGCCCTCCAA
+
CDDDDIIIIIIIIIIIIIIIIIHIIIIIIIIIIHIIIIIIIIIIIHIIIIIIIIIIIHIIHIIIGIHIHHIHHHIIIHIIIIIIIIIIHHHIIIHIHIIIHHIIIIIIIHHGIHIIIIIIIIIHIIIIIIIIIIIIIIIIIHIHIIIIIIIIIIIIIIIIIIIHIIIIIHHGIIIIIIIHIIIIIIIIIIIIIIIIHIHIIIIIIIIHHIHIIIIIIIIIIIIIIIIIHHGIIIIIIIIIIHIIHHHFIHHIIIIIIIIIIIHIIHIIIIIIIIIIIIIIIIIIIIIIIIIIIIIIHIIIIIIIIIIIIIIIIIIIIIIIIIIIIIIIIIIIIIIIIIIIIIIIDDDDD
@HISEQ:969:HM2KJBCX2:2:1101:6360:29607 2:N:0:ACTATGCA
GCATGCATCCCACCCAACTATCCCTATTAATCATTACGTCAATCCTAGAAACCAACAAAATAGAATCAAACGTCCTATTTCATTATTCCATGCTAATGTATTCAAGCGTAAGCCTGCTTTAAACACTCTAATTTTTTCAAAGTAACAGTCCTGATTCCCCACGACACCAAATTAATGACATCGCGGTTCTTCAGAAGGTAGGAACCAATAATACCAGTGCGTACCGAGGCACGACCGACACTCTGATCCCGAAATTCAACTACGAGCTTTTTAACTGCAACAACTTTAATATACGCTATTGGAGCTGGAATTACCGCGGCTGCTGGCACCAGACTTGCCCTCCAA
+
DDCDBIIIIIIIIIIIIHIIIIIIIIIIIIIIIIIIIIIIIIIIIIHIIIIIIIIIIIIIIIHHIIIIIHHIHIIIIIHIIIIIHIIHHIIHHHIIIIIIIIIIIHIHIIIIIIIIHIIIIIIIIIIIIIIIIIIIHIIHIIIIIIIIIIIIIIIIIHHIIIIIIIIIIIIHIIIIIIIIIIIIIIIIIIIIIIIIIIIIIIIIIIIIIIIHIIIIIIIIIHIIIIIIIIIIIIIIIIIIHGHHIIIIIIIIIIIIIIIIIIIIIIIIIGIIIIIIIIIIIIIIIIIIIIIIIIIIIIIIIIIIIIIIIIIHIIIIIIIIIIIIIIIIIIIIIIIIIIIIDDDDD
@HISEQ:969:HM2KJBCX2:2:1101:16821:29957 2:N:0:ACTATGCA
GCATGCATCCCACCCAACTATCCCTATTAATCATTACGTCGATCCTAGAAACCAACAAAATAGGGTCAAACGTCCTATTTCATTATTCCATGCTAATGTATTCAAGCGTGAGCCTGCTTTAAACACTCTAATTTTTTCAAAGTAACAGTCCTGATTCCCCGCGACACCAAATTAATGACATCACGGATCTTCAGAAGGGAGAAACCAGTGACACCAGTGCATACCAAAGGCATGACCAGCGTACTGATCCCGAAATTCAACTACGAGCTTTTTAACTGCAACAACTTTAATATACGCTATTGGAGCTGGAATTACCGCGGCTGCTGGCACCAGACTTGCCCTCCAA
+
DDDDDIIIHIIIIIIIIIHIHIIIIIIIIIHIHGHIIIHIIIIIIIIIIIIIIIHIHIIIIHHHIHHIIIIIGHHIIHHHIIIIIIIHHIHHIHIIIIHIHIIIIIHIHIIHIHIIIHIIIHIIIIIIIIIIIHHIHHIIIIIIIIIHIHIIIIHHIIIIIIIIIIIIIHIIIIIIIIIIIIIIIIIHIIIIIIIHIIIIIIIIIIIIIHHIIIIIIIIIIIIIIIIIIIIIIIIIIIIIIIIIHIIIIHIIIIIIIIIIIIIIHD@IIIIIIHHIIIIIIIIIIIIIIHIHIIIIIIIIIIIIIIIIIIIIIIIIIIIIIIIIIIIIIIIIIIIIIIIIIDDDDD
@HISEQ:969:HM2KJBCX2:2:1101:9398:30741 2:N:0:ACTATGCA
GCATGCATCCCACCCAACTATCCCTATTAATCATTACTTCAGTCCTAGAAACCAACAAAATAGAACTAAAGTCCTATTCCATTATTCCATGCTAATATATTCAAGCAAACATGCCTGCTTTAAACACTCTAATTTTTTCAAAGTAAAAGTCTTGGATCCCTAGCGCACTCAATTAAGAGCACACTAGTTCCCCAAAAGGAAAAGCCCAAAGTTGCAGTACAAACCTTTCGGTTGACGGCAACTATAAGCCCAAAATTCAACTACGAGCTTTTTAACTGCAACAACTTTAATATACGCTATTGGAGCTGGAATTACCGCGGCTGCTGGCACCAGACTTGCCCTCCAA
+
DDDDBHIHIIGIIIIEHIIIIIIIIIIIIHIIIGHIIIIIIIIIIHIIHHIHIIIIIGEHHHEHHIIIIHFHHHIIIIIIIIHHEHIIIIHHHIHIIHHHIIHIIIIHIIIIHIIIHIIIIIIIIIIHHIIIIIIIIIIIHHIIIIIIIHIHHIHIIIIIIHIIIIHGIIIIIIIIHHHIIIIHIHIIHHHHHIHGIIIIIHIHGIIIIHIIHIIIIIIIIIIHIIIIIIIIIIIIIIIIIIHHHGHHIDHFHHIHIHHGIIIIIIIHIIIIIIIIIIIIIIIIIGIIIIIIIIIIIIHIIIIIIHIIIIIIIIIIIIIIIIIIIIIHIIIIIHIHIIIIIDDDDD
@HISEQ:969:HM2KJBCX2:2:1101:10984:31677 2:N:0:ACTATGCA
GCATGCATCCCACCCAACTATCCCTATTAATCATTACGGTGATCCTAGAAACCAACAAAATAGAACCATGCCGTCCTATTCTATTATTCCATGCTAATGTATTCGAGCAAAAATGCCTGCTTTAAACACTCTAATTTTTTCAAGGTAAAGGTCCTGGATCCGCAAGACACCCAATAAAGGACATCAAGTTTCTCCAGAAGGTGAGAAATCAACTGCAACAGTTCATACCCCTTAAGGCATGACCATCACGTCAATCCCGAAATTCAACTACGAGCTTTTTAACTGCAACAACTTTAATATACGCTATTGGAGCTGGAATTACCGCGGCTGCTGGCACCAGACTTGCCCTCCAA
+
DADDDIIIHIIIIIIIIIIGHIIIIIIIHIIGIIIHHHIIHHHHHIIIGIHIIHIIHHIGHIHEHIHIIIIIIHIIIIIIIIIIIGHIIIHIIIIFHIIICHFHGIIIHHHIIIIIIIHIIIGIHIHIIIIIIHIIHHIIIGIIIHIHIIIHHEFHIHIIIHHGIHIHIHHIIIIHIIIIIIIIIIIIHHHIHIIIHCHHHGIIIIIIIIIIIIIHIIIIIIIIIIIIIIIIIHIIHIIIIIHEIIIIIHIHIIIIIIIHIHHIHIIIIIIIIIIIHIIIIIIIIIIIIIIIIIIIIIIIIIIIIIIIIIIIIIIIIIIIIIIIIIIIIIIIIIIHIIIIIIIIIIIHDDDDD
@HISEQ:969:HM2KJBCX2:2:1101:11338:31522 2:N:0:ACTATGCA
GCATGCATCCCACCCAACTATCCCTATTAATCATTACGGTGGTCCTAGAAACCAACAAAATAGAACCACAACGTCCTATTCTATTATTCCATGCTAATCTATTCAAGCAATAGCCCGCTTTAAACACTCTAATTTTTTCAAGGTAATGGTCCTGGCTCCCCAACACACCCAATAAAGGACATGCTGGCTCACCAGAAGGAAGACCCGACAGCAGACAGTACTCGCCAAAGACGGACCGCCCGGCCAGGCCTAAAATTCAACTACGAGCTTTTTAACTGCAACAACTTTAATATACGCTATTGGAGCTGGAATTACCGCGGCTGCTGGCACCAGACTTGCCCTCCAA
+
DDDDDHIIIIIIIIIHIIIHIIIIIIIIIIIIIIIIIIHIIIIIIIIIIIIIIIIIIGHHHHFHHIHHIIIIIIIIIIIIIIIIIHGIIHIIIIIIIIIHHHIIIIIIIIIIIIHIHHHIIIHIIIIHGIIHIHIHHHIIIIIIIIHHHIIHHHGHIIFIIHIIIIIIIIIIIIIGIIIIIIIHIIIIIIIIIIIIIIIIIIIIIIIIHIIIIIIIIIHIIIIIIIIIIIIIIIIIIIIIHIIIHIIIIHIIIIIIHIIIIIIIIIIIIIIIIIIIIIIIIIIIIIIIHIIIIIIIIIIIIIIIIIIIIIIIIIIIIIIIIIIIIIIIIIIIIIIIIIIIIDDDDD
@HISEQ:969:HM2KJBCX2:2:1101:6253:32033 2:N:0:ACTATGCA
GCATGCATCCCACCCAACTATCCCTATTAATCATTACGGTGATCCTAGAAACCAACAAAATAGAACCATGCCGTCCTATTCTATTATTCCATGCTAATGTATTCGAGCAAAAATGCCTGCTTTAAACACTCTAATTTTTTCAAGGTAAAGGTCCTGGATCCGCAAGACACCCAATAAAGGACATCAAGTTTCTCCAGAAGGTGAGAAATCAACAGTAACAGTTCATACCCCTTAAGGCATGACCATCACGTCAATCCCGAAATTCAACTACGAGCTTTTTAACTGCAACAACTTTAATATACGCTATTGGAGCTGGAATTACCGCGGCTGCTGGCACCAGACTTGCCCTCCAA
+
DDDDCIIIHHIIIIIIIIIIIHIIIIIIIIHIGIIIIHIIIIIIIIIIHHIIHHIHEEEHIIIIIIIGHIFHHIIHIIHHGIIGIHHHHIHIIIIHHHIIIFHHGIHIIIIIIIIIIIIIIIIIIIIHIHHHIHHGHHHHHHIIHHIHHHIIIIIIIIHIIIIIIIIIIIHHHIHHIIIHIIIHIIIIIIIIGGIIIIIIIHGIIIIIIIIIIIIIIHIIIIIIHHFIIIIIIIIIIIIIHEGHIIIHIHGCIIIIIHIIHIIIIIIIGIIIIGIHIIIIIHIIIIIIIIIIIIIHIIHIHIIIIIIIIIIIIIIIIIIIIIIIHIIIIIIIIIIIIIIIIIIIIIIIDDDDD
@HISEQ:969:HM2KJBCX2:2:1101:18236:32374 2:N:0:ACTATGCA
GCATGCATCCCACCCAACTATCCCTATTAATCATTACGTCAATCCTAGAAACCAACAAAATAGGATCGTCGTCCTATTTCATTATTCCATGCTAATGTATTCAAGCGTTAGCCTGCTTTAAACACTCTAATTTTTTCAAAGTAACAGTCCTGTTTCCCCGCAACACCAACTTAATGGCATTACGGTTCTACAAGAAGGAGGAATCAGTAAAGCCAGTGCATACCAGTGGCACGACCAACTTGCTGACCCCGAAATTCAACTACGAGCTTTTTAACTGCAACAACTTTAATATACGCTATTGGAGCTGGAATTACCGCGGCTGCTGGCACCAGACTTGCCCTCCAA
+
DDDDDIIIIIIIIIIIIIIIIIGIIIIIIHIHIIIIIIIIIHIHIIGIIIIIIIIIHHHHHIIIHHHIIHHIIIIIIIIIIIIIIIIHIIIGIHIIHIHGIIHIHHGHIIHIIIHIIIIIIHIIIIIHIHIIIHHIIIIIHHHIIIHHHHIIHHHIIIIHHHIHIHIIIIHIIIIHG@IHIIIIIIIIIIHIIIIIIIIIHIIIGIIIIIIIIIIIIIIIIIIIIIIIIIIIIIIIIIIIIIHHIIIIIIHIIIIIIIIIIIIIIIIIIIIIIIIIIIIIIIIIIIIIIIIIIIIIIIHHIIIIIIIIIIIHIIIIIIIIHIIIIIIIIIIIIIIIIHIIDDDDD
@HISEQ:969:HM2KJBCX2:2:1101:13283:32592 2:N:0:ACTATGCA
GCATGCATCCCACCCAACTATCCCTATTAATCATTACGGTGGTCCTAGACCAACAAAATAGAACCAACGTCCTATTCTATTATTCCATGCTAATCTATTCAAGCAAAAGCCCGCTTTAAACACTCTAATTTTTTCAAGGTAATGGTCCTGGTTCCCCGACACACCCAATTAAGGACATACCGGCTCACCAGAAGGATAGACCCGACAACAGGACAGTACTCGCCAGAGACGGACCGCCCGGTCAAGCCTAAAATTCAACTACGAGCTTTTTAACTGCAACAACTTTAATATACGCTATTGGAGCTGGAATTACCGCGGCTGCTGGCACCAGACTTGCCCTCCAA
+
DDDDDIIIIIIIIIIIIIIIIHIIIIIIIIIIIIIHIGIIIHIIHHIIIIIIIIIHHIHHHIIIIIIIIIFHHHIIIIIIIHIIIEHIIIIHIIIIIIIHIIIIIIIIHHIIIIIHIIHIIIHIIIIIIIIIIIIIIIIIIIIIIIIIIIHHHIIIIIHIIIIIIIHIHHIIHIIIIGIHIIIIIHIIIIIIHIIIIIIIIIHIIIIIHIIIIIIIIIIHIIIIIIIIIIIIIIIIIHIIIHHIIIIHIIIIHEHIIIHHHIIHGHIHHHHHIIIIIIIIIHIIHHIIIIIHHIIHHGHIIIIIIIIIIIIIHIIIIIGIIIIIIIIIIIIHIIIIIIIDDDDD
@HISEQ:969:HM2KJBCX2:2:1101:13365:33155 2:N:0:ACTATGCA
GCATGCATCCCACCCAACTATCCCTATTAATCATTACTTCAGTCCTAGAAAACAACAAAATAGAACCAAAGTCCTATTCCATTTTTCCAATAGCGTATATTAAAGTTGTTGCGGTTAAAAAGCTCGTAGTTGAATTTCTGATGTGATGCGCTTGGCCCACTAGTCCCAAAGACTGGCGAGTGCTGACGTGCGTCCATCATCCTTCTAGAGAACGACTCTGCTCTTAACTGGGTGGGGCCGCAATCTAGATCTTTTACTTTGAAAAAATTAGAGTGTTTAAGGCAAGCAATTGCTTTGAATATATTAGCATGGAATAATAATTTAGGACTTTGTTCTTATTTTGTTGGTTTCTAAGGATAAAGTAATGATTAATAGGAATAGTTGGGGGAATAAACGTG
+
BDDDCHIIHCHHHEEHHIIIIIIEHFHIHIIHHHIEHIIIHHIGIHHII?GCG?FGHH?FHHGFFHEH1GEFEHHIHHIHIIHIIHFHHCFEEE/DHHCCHDEHCHEHCFGHHHHHHHHHIEHGHGHHHHHIIHHEC@E1DF?EH1FHHEHHHHHGIIIHIHHHHIHIHHHGHHH:EHFHHIHG@HDGIIHHHCEHIHHHHIIHIHHHEE<IGHGIIIIHHHHHHGE?GHHFADIIHIIIIIIHIHHIIIIHIIHIHHHHHIHHFEHEIIIGIHGIIIIIIIIIIIHHHIIGIIHHFHIIIHHIIIIIIHEHIHHIHGIHIHIHIIIIIGHIIIHHEHHIIIIIIIIIIHHEHHHIIIIIHGEIHIHIIIIHFHIIIIHHIHIIIHFIIIIIIDDDDD
@HISEQ:969:HM2KJBCX2:2:1101:2026:33911 2:N:0:ACTATGCA
GCATGCATCCCATCCCAACTATCCCTATTAATCATTACGTCAATCCTAGAAACCAACAAAATAGGATCGAACGTCCTATTTCATTATTCCATGCTAATGTATTCAAGCGTTAGCCTGCTTTAAACACTCTAATTTTTTCAAAGTAACAGTCCTGTTTCCCTGCAACACCAAATTAATGACATTACAGTTCTTCAGAAAGGAGGAATCAGCGAAGCCAGTACATACCAGTGGCACGACCAACCTGCTGACCCCGAAATTCAACTACGAGCTTTTTAACTGCAACAACTTTAATATACGCTATTGGAGCTGGAATTACCGCGGCTGCTGGCACCAGACTTGCCCTCCAA
+
DDDDCIIHHIHIIIIGIIIIIHIIHIIIIIIIIIIIIIIIIIIIIHIIIIIIIIIIIGIHIIHIIIHIICHIGGHIHHIIIIIIIIIIGIIIHHIHHIIIIIHHIIIIIIHIIHHIIIIIIHHIIIIIIIIIIIIIIIIIIIIIIHHHEHHIIIIIIIIIIIIIHIIIIIIIIHIIIIHHIIIIIIIIIIIIIIIIIIIIIGIIIIIIIIIGIIIIIIIIIIIIHIIHIIIIIIIIIIIHIIIIHGIGIIIIIIIIIIIIIIIIIIIIIIIIIIHGIIIIIIIIHIIIIIIIIIIIIIIIHIIIIIIIIIIIIIIIIIIIIIIIIIIIIIIIIIIIIIGIIIDDDDD
@HISEQ:969:HM2KJBCX2:2:1101:13055:33637 2:N:0:ACTATGCA
GCATGCATCCCACCCAACTATCCCTATTAATCATTACGGCGGTCCTAGAAACCAACAAAATAGAACCGCACGTCCTATTCTATTATTCCATGCTGTAATATTCGAGCAAAGGCCTGCTTTGAACACTCTAATTTTTTCAAAGTAAAAGTCCTGGTCCCCAACACACCCAGTGAAGGGCATGCGGTTCTCCAGAAGAAAAGGCCCGGCCGGACAAGTGCACGCGGTGAGGCGGACCTGCCAGCCAGGCCAAAGGTTCAACTACGAGCTTTTTAACTGCAACAACTTTAATATACGCTATTGGAGCTGGAATTACCGCGGCTGCTGGCACCAGACTTGCCCTCCAA
+
DDDDDIIIIHIIIIIIIIIIHIIIIHIHHIIIIIIHIIHIIIIIIIIIIIIIIIIIIIHIIIIIHIIIIDHHHHHIIIIIHGHIHHIEGEHIIIIIIIIIHHIIIIIIHHHIFHIIIIIIIIIHIIIIIIIIHIIIIHIGIIIIIIIHIIIHIIIIIIIIIIIIIIIIIIIIIIIIIHHIIIIIIIGIIIIIIHIIHIIIIIIIIIIIIIIIIIIIIIIIIIIIIIIIIIIIIGIIIIIIIHHIIIHHIIIIIIIIIIIIIIIIIIIIIIIIIIIIIIIIHIIIIIIIIIHIIIIIIIHIIIIIIIIIIIIIIIIIIIIIIIIIIIIIIIIHIHIIIIIDDDDD
@HISEQ:969:HM2KJBCX2:2:1101:15346:34036 2:N:0:ACTATGCA
GCATGCATCCCACCCAACTATCCCTATTAATCATTACGTCGATCCTAGAAACCAACAAAATAGAATCAAACGTCCTATTTCATTATTCCATGCTAATGTATTCAAGCGTAAGCCTGCTTTAAACACTCTAATTTTTTCAAAGTAACAGTCCTGATTCCCCACGACACCAAATTAATGACTTCGCGGTTCTTCAGAAGGTAGGAACCGATAATGCCAGTGCGTACCGAAGCACGACCAACAATTCGATCCCGAAATTCAACTACGAGCTTTTTAACTGCAACAACTTTAATATACGCTATTGGAGCTGGAATTACCGCGGCTGCTGGCACCAGACTTGCCCTCCAA
+
DDDDBIHIIHIIIIIIIIIHIIIIIIIIIIIIIIIIIIIIIIIHHIIIIIIIIGHIIFFHIIIIIIIIHIIIIIIIIIIIIIIIIIIIIIIGIHHHIIIIIIIIIIIIIIIIGIIHIHHHIIIIHIIIIIIIIIIIHIIIIIIIIIIHIIIIIIIGGIHFIIIIIIIIIIIIIIIIIHE#IIIIIIIIIIIIIIIIIIIIIIIIIIIIIIIIIIIIIIIIIIIIIIIIIIIIIIIIIIIIIIHHIIIIIIHIIIIIIIIIIIIIIIIIIIIIIHIIIIIIIIIIIIIIIIIIIIIIIIIIIIIIIIIIIIIIIIIIIIIIHIIIIIHIIIIIIIIIIIIIDDDDD
@HISEQ:969:HM2KJBCX2:2:1101:9888:34417 2:N:0:ACTATGCA
GCATGCATCCCACCCAACTATCCCTATTAATCATTACGTCAATCCTAGAAACCAACAAAATAGGATCAGTCCGTCCTATTTCATTATTCCATGCTAATGTATTCAGACGTTAGCCTGCTTTAAACACTCTAATTTTTTCAAAGTAACAGTCCTGATTTCCCATCACACCAAATAAATGGCATGAAAGTTCCTCAGAAGGTAGAGATTCATCTCACCAGTACAGACAATTAAGCCTGACCAATGGGTAAACCCCGAAGTTCAACTACGAGCTTTTTAACTGCAACAACTTTAATATACGCTATTGGAGCTGGAATTACCGCGGCTGCTGGCACCAGACTTGCCCTCCAA
+
DDDDDIHIIIIIIHIIIIIIIIIIIIIIIIIIIIIIIIIIIIIIIIIIIIIIIHIIIIHIIIHHIIIIHIIIIIIIIIHIIIIIIIIIIIIIHIIIHHIHIHIIIIIIIIIIIIIIIIIIIIIIIHIIIIIIIIIIIIIHIHIHIIIIIIIIIIIIIIIIIIIIIIIIIIIIIIIIIIIIIIIIIIIIHHIIIIHIIIIIIIIIIIIIIIIIIIIIIIIIIIIIIIIIIIIIIIIIIIIIIIIIIHIIIIIIIIIIIIIIIIIIIIIIIIIIIIIIIIIIIIIIIIIIIIIIIIIIIIIIIIIIIIIIIIIIIIIIIIIIIIIIIIIIIIIIIIIIIIIIIIIDDDDD
@HISEQ:969:HM2KJBCX2:2:1101:19107:34508 2:N:0:ACTATGCA
GCATGCATCCCACCCAACTATCCCTATTAATCATTACGGTGATCCTAGAAACCAACGAAATAGAATCAGTCCGTCCTATTTCATTATTCCATGCTAATGTATTCAGACGATAGTCTGCTTTAAACACTCTAATTTTTTCAAAGTAACAGTCCTGATTTCCAACCACACCAAATAAATGGCATGAAAGTTCCTCAGAAGGTAGAGATCCATCTCACCAGTACAGACAATTAAGCCTGACCAATGGGTAGACCCCGAAGTTCAACTACGAGCTTTTTAACTGCAACAACTTTAATATACGCTATTGGAGCTGGAATTACCGCGGCTGCTGGCACCAGACTTGCCCTCCAA
+
DDDDDIIIIIHIIIIIHIIIIIIIIIIIIIIIIIHIIIIIIIIIIIIIIIHIIIIIIIHHHIIIIEHHIIIGIIIIIIIIIIIIIGHIIIIIIHIIIIIIHHIIIIIIIIIIHHHIIIHFHHIHHIHIIIIHIIIIIIIIHHIIIIIIIIIIIIIIIIHIIIIHHHIIIIIIIIIIHHHIIIIIIIHIIIIIGIIIIIHHHIIIIIIIIIIIIIIIHIIIIHHHHIIIIIIIIIIIIIIIIIIHHGDHIGIIIIIIIIIIIIIIIIIIIIIIIIIIIIIIIGIIIIIIIIIIIIIIIIIIIIIIHIIIIIIIIIIIIIIIIIIIIIIIIIIIIIIIIIIIIIIDDDDD
@HISEQ:969:HM2KJBCX2:2:1101:16663:36630 2:N:0:ACTATGCA
GCATGCATCCCACCCAACTATCCCTATTAATCATTACGTCGATCCTAGAAACCAACAAAATAGAATCAAACGTCCTATTTCATTATTCCATGCTAATGTATTCAAGCGTGCGCCTGCTTTAAACACTCTAATTTTTTCAAAGTAACAGTCCTGATTCCCCACGACACCAAATTAATGACATCGCGGTTCTTCAGAAGGTAGGAACCAATAATGCCAGTGCGTACCGAAGCACGACCAACAATTTGATCCCGAAATTCAACTACGAGCTTTTTAACTGCAACAACTTTAATATACGCTATTGGAGCTGGAATTACCGCGGCTGCTGGCACCAGACTTGCCCTC
+
BDDADIHIEEHHE=GHHGHIIEHIHHIHIIIIIIHIHIHIIHIIHEHHHIIHFHHHGHHHHHHIHHHHIIIIGHHIEHHIIIIIHGIIIHCCHFHIHFHIFHFHIIIIIHHHIIIIHHHIHCEHHIIHHHCEHEHFC@GCHHIHHHIIIHIIHHIHHIHIIIIHIII?FHHIIIHHHIIHHHIHHIIIIIIIIIHHHIHHHHHIIIIHHHHHHEHHHHIHHHHHHHHHHIHIHH@?HEHHHGHHHDIHDGIHIIHHHFHHE<HHHHGHIIIIHIIIIHFHCGIIIIHFFHHIHIHEGHFGHHHGIIIHHHIHHHIDDHIIIIIIIIHFEIIIIIHHHD@@AD
@HISEQ:969:HM2KJBCX2:2:1101:12464:36961 2:N:0:ACAATGCA
GCATGCATCCCACCCAACTATCCCTATTAATCATTACGGTGATCCTAGAAACCAACAAAATAGAACCATGCCGTCCTATTCTATTATTCCATGCTAATGTATTCGAGCAAAAATGCCTGCTTTAAACACTCTAATTTTTTCAAGGTAAAGGTCCTGGATCCGCAAGACACCCAATAAAGGACATCAAGTTTCTTCAGAAGGGAGGAATCAGTGACACCAGTGCATACCAAAGGCACGACCAGCGTACTGATCCCGAAATTCAACTACGAGCTTTTTAACTGCAACAACTTTAATATACGCTATTGGAGCTGGAATTACCGCGGCTGCTGGCACCAGACTTGCCCTCCAA
+
@@DA<F1C1FHH1GH@FH@11<1111CFH@1D11F@HHICCEH1<GG@1<FF?CFECC1CGC@HF11<G11<E0C/DGH11C?HG11<CGECH1C11<D1<GC@@61>IIF7HH>CE??G?H@@E21<CFFFHHHIIIIHGH8<6<HCGG<GGHCFFH?IHG@9.<04HHHFH?HHFHE@EHHCHGGEIH?EHHIIHGHHHEIIIIHCIIHHHH>GGFIIHIHIHHHHHHHHHHHIIGIIIIHCHIHFHHCCHHHHEHIHHHHHEIFHEHFFIIHHHHEIGHHHIHGFCHHHGIHEIIHHEEC@GIIIIIIHEHEDHCGIIIHGHEEHHEHEIHGEFHHIHHHHD?D@B
@HISEQ:969:HM2KJBCX2:2:1101:19513:36687 2:N:0:ACTATGCA
GCATGCATCCCACCCAACTATCCCTATTAATCATTACGTCGATCCTAGAAACCAACAAAATAGAATCAAACGTCCTATTTCGTTATTCCATGCTAATGTATTCAAGCGTGAGCCTGCTTTAAACACTCTAATTTTTTCAAAGTAACAGTCCTGATTCCCCATGACACCAAATTAATGACATCATGGTTCGTCAGAAGGTAGGAATCAATAATACCAGTACGTACAATAGCACGACCAATAAATTGATCCCGAAATTCAACTACGAGCTTTTTAACTGCAACAACTTTAATATACGCTATTGGAGCTGGAATTACCGCGGCTGCTGGCACCAGACTTGCCC
+
DDADDIIIIIIIIHIIHHHIIIIHIGHIIIIIIIHHHIIIIIIIHHIIIIIIIIFIGIIIIIIHIHIIHIIGHIIIHHHIIEHIHIIGIIIIIIIIIIHFHHIIIIIIIIIIHIHIIIIIHHHHIHHIHHEHIIIHIIIIIHIIIHIIIIIIIIIIIGIHIHGIIIIIIIIHIIIIIIIHHHHHHIIHIIIHIIIIIIIIIIIIIHIIIIIIHIHHHGEIIIHIIIIIIIIIHIHIIIIIIHHH;HIGIIIIHIIIIIIIIHIIIIIIIIIIIIIIIIIIIIIIHIIIIIIIHHIIIIIIGIIIIHHHIIIHHIIIIIHIIIHHIIIIIIHIIIIDDDDD
@HISEQ:969:HM2KJBCX2:2:1101:15857:37139 2:N:0:ACTATGCA
GCATGCATCCCACCCAACTATCCCTATTAATCATTACGTCAATCCTAGAAACCAACAAAATAGGATCAACGTCCTATTTCATTATTCCATGCTAATGTATTCAAGCGCGAGCCTGCTTTAAACACTCTAATTTTTTCAAAGTAACAGTCCTGATTCCCCACCACACCAAATTAATGACATGATGGTTCGTCAGAAGGTAGGAATCAGTAACACCAGTACGTACCGAAGGCACGACCAGCGTACTAATCCCGAAATTCAACTACGAGCTTTTTAACTGCAACAACTTTAATATACGCTATTGGAGCTGGAATTACCGCGGCTGCTGGCACCAGACTTGCCCTCCAA
+
DDDDDIIIIIIIIIIIIIIIHFIIIHHIIHHEHIIIHIHIIHIIIIIHHIIIIIIIIIHGHIEFHEGHH?GHHHIIIHIGHHIIIHIIIIICFHHHHCEFFDGHEHFIH0CCHHEHHDFHIGHHIHHHHEHHFHHCHHHHHHICHIHHHHIHGHGHFHHGHEGCHHIHHHCHIHFFCDHCHGIHHHEDIIIIIHIIHFIHHIHHHGHEHGHHI;IIHHCIHEGCCEHHDHCIGC?CE?EGGGCCHDHGHHHDCH?G@@EEHIIH@HCIIHHHHHHIGIHHIHHIHHHHCHHHEIIHHEEHHIHHEIIIHHHGIIHHIIIHHCHEHHHHIIIIIHGIHIHHD?BDB
@HISEQ:969:HM2KJBCX2:2:1101:3572:37533 2:N:0:ACTATGCA
GCATGCATCCCACCCAACTATCCCTATTAATCATTACGTCGATCCTAGAAACCAACAAAATAGGTTCGATCGTCCTATTTCGTTATTCCATGCTAATGTATTCAAGCGCGAGCCTGCTTTAAGCACTCTAATTTTTTCAAAGTAACAGTCCTGTTTCCCCGCAACAACAAATTAATGCCATCACGGTTCTACAAGAAGGAGGGACCAGTGAGGCCAGTGCATACCAGTGGCACGACCAACCTACTGGCCCCGAAATTCAACTACGAGCTTTTTAACTGCAACAACTTTAATATACGCTATTGGAGCTGGAATTACCGCGGCTGCTGGCACCAGACTTGCCCTCCAA
+
CDDDDIIIIGHIIIIIIIIIIIIIIIIIIIIIIIIIIIHIIHHIIIIGIHFHIIHI@HHHIFHIHHHIFHIIHIIGEHGIIIHIIIIFHIIGHIIIIIHHIIHHIHIIIHIIIIIIIIIIIIIIIIHIIIHHHHHIIIIIIIIIIIHHIHIIIHHHIIIHFGIHIIHIIIHHIIIIHHHGIIIIIIIIIHHHIHIIIIIIHIIIIIIIIIIHIIGIIIHHHIIIIIHFIIIHIIHDIHHIHHHHIIHIIIIIIIIIIIIHIIIIIIIIIIIIIIIIIIIIIIIIIIIIIIIIIHIIIIHIIIIIHGIIIIIIIIIIIIIIIIIIIIIIIIIIIHIIIIIIIDCDDD
@HISEQ:969:HM2KJBCX2:2:1101:6338:37806 2:N:0:ACTATGCA
GCATGCATCCCACCCAACTATCCCTATTAATCATTACGGTGATCCTAGAAACCAACGAAATAGAATCAGTCCGTCCTATTTCATTATTCCATGCTAATGTATTCAGACGATAGTCTGCTTTAAACACTCTAATTTTTTCAAAGTAACAGTCCTGATTTCCCATCACACCAAATAAATGGCATGAAAGTTCCTCAGAAGGTAGAGATCCATCTCACCAGTGCAGACAATTAAGCCTGACCAATGGGTAGACCCCGAAGTTCAACTACGAGCTTTTTAACTGCAACAACTTTAATATACGCTATTGGAGCTGGAATTACCGCGGCTGCTGGCACCAGACTTGCCCTCCAA
+
DDDDDIIIIIIIIIIIIIIIIIIIIIIIIIIIIIIIIIIIIIIIIIHIIIIIIHHIHIIGHIIGIIIIIIIIIIIIIIIIIIIIIIICHHIIIIHIIIIIIHIIHIIIIIIIIIIIIIIIIIIIIIIIIIIIIIIHIIIIIIIIIIIIIHIIIIHHIIIIIIIIIIIIIIIIIIIIIIIIIIIIIIIIIIIIIIIIIIIIIIIHIIIIIIIIIIIIIIIIIIIIIIIIIIIIIIIIIIIIIIIHHGDIIIIIIIIIIIIIIIIIIIIIIIIIIIIIIIIIIIIIIIIIHIIIIIIIIIIIIIIIIIIIIIIIIIIIIIIIIIIIIIIIIIIIIIIIIIIIIIIDDDDD
@HISEQ:969:HM2KJBCX2:2:1101:7089:37636 2:N:0:ACTATGCA
GCATGCATCCCACCCAACTATCCCTATTAATCATTACGTCAATCCTAGAAACCAACAAAATAGGATCAAACGTCCTATTTCATTATTCCATGCTAATGTATTCAAGCGTTAGCCTGCTTTAAACACTCTAATTTTTTCAAAGTAACAGTCCTGTTTCCCTGCAACACCAAATTAATGACATTACAGTTCTTCAAGAAGGAGGAACCAGTAAAACCAGTACATACCAGAGGCACGACCAACTTACTAATCCCGAAATTCAACTACGAGCTTTTTAACTGCAACAACTTTAATATACGCTATTGGAGCTGGAATTACCGCGGCTGCTGGCACCAGACTTGCCCTCCAA
+
DDDDDIIIIIIIIIIIIGIIIIIIIIIIIIIIIIIIIIIIIDHGIIIIIIIIIIIIIHIIIHHHIIIIIIIIIIIIIIHIIIIIIHHHIIIIIIHIIHIIIIHIIIIIIIIIHIIIIHIIIHHIHIIIIIIHHHHHIHIIHIIIIHIIHIHIIIIIIIIIIIIIIIIIIIGGHHIIIIIHIIIIIIIIIHEIIIIIIIIHHIIIIIIIIIIIIIIIIIIIIIIIIIIIIIIIIIIIIIIIIIIHHIHHIIIIIIIIIIIIIIIIIIIIIIIIIIIIIIIIIIIIIIIIIIIIIIIIIIIHHIIIIIIIIIIIIIIIIIIIIIIIIIIIIIIIIIIIIIIIIDDDDD
@HISEQ:969:HM2KJBCX2:2:1101:2505:38251 2:N:0:ACTATGCA
GCATGCATCCCACCCAACTATCCCTATTAATCATTACGGTGGTCCTAGAAACCAACAAAATAGAACACAACGTCCTATTCTATTATTCCATGCTAATCTATTCAAGCAATAGCCCGCTTTAAACACTCTAATTTTTTCAAAGTAATGGTCCTGGCTCCCCAACACACCATACTGGTTCACCAGAAGGAAGACCCGACAGCAGACAGTACTCGCCAAAGACGGACCGCCCGGCCAGGCCTAAAATTCAACTACAAGCTTTTTAACTGCAACAACTTTAATATACGCTATTTGAGCTGGAATTACCGCGGCTGCTGGCACCAGACTTGCCCTCCAA
+
@@BDBHIIHICHIDCHIGHIIIGCFHHHHHIEH@GFHCDGHHDHHIHHIFHHIFFFG@?CEHHFEHHHFGHHEHHHIIIHHE@GHECHFHHGHHFEHIHHHEFFFHHIIIIIHHH?HIHHHEGFFIIHHFHHIGEHHIIIIHHHIGIHHIIIIIIIIIHFHIIIIIIHHHHHIHFIHHIIIIIHHIIHIHEIHIHHIHHIHIHHEIHHHFHCHHHHFHGGHHIHHDIIIHHEDHH@HIIIIIHEHIHIHHGD?IIHHIIIHGIIIIIIIIIIIHHIIIIIHIIHHHIIIIIHHIIIIIHEIIIIHHHHHIIIIIIIHHIHHHEEIIIIH@@ADB
@HISEQ:969:HM2KJBCX2:2:1101:18184:38140 2:N:0:ACTATGCA
GCATGCATCCCACCCAACTATCCCTATTAATCATTACGTCGATCCTAGAAACCAACAAAATAGAATCAAACGTCCTATTTCATTATTCCATGCTAATGTATTCAAGCGCGAGCTTGCTTTAAACACTCTAATTTTTTCAAAGTAACAGTCCTGATTTCCCGCGACACCAAATTAATGACATCGTGGTTCGTCAGAAGGGAGAAACCAATAATGCTAGTACGTACAAAGTACGACCGACATATTAGTCCCGAAATTCAACTACGAGCTTTTTAACTGCAACAACTTTAATATACGCTATTGGAGCTGGAATTACCGCGGCTGCTGGCACCAGACTTGCCCTCCAA
+
DDDDDIIIIIIIIIIIIIIIIIIIIIIIIIHHIIIIIIIIIIIIIIIIIIIIIIHIIIHGIIHIIIIIIIIHIIIIIIIIIFHIHIIIHHIGIIIIIIIIIIIIIIIIIIIIIHIIIIIIIIIIIHHIIHIIIIIIIIIIIIIIIIIIIIIIIIIIIIIIIIIIIIIIIIIIIIIIIIIIGIIIIIHIIIIIIIIIIIIIIIIIIIIIIIIIIIHIIIIIIHHIIIIIIIIIIIIIIIIIHIIIIIIIIIIIIIIIIIIIIIIIIIIIIIIIIIIIIIIIIIIHIHIIIIIIIIIIIIIIIIIIIIIIIIIIIIIIIIIIIIIIIIIIIIIIIIIIIIIDDDDD
@HISEQ:969:HM2KJBCX2:2:1101:19868:39382 2:N:0:ACTATGCA
GCATGCATCCCACCCAACTATCCCTATTAATCATTACGGTGGTCCTAGACCAACAAAATAGAACCAACGTCCTATTCTATTATTCCATGCTAATCTATTCAAGCAAAAGCCCGCTTTAAACACTCTAATTTTTTCAAGGTAATGGTCCTGGTTCCCCGACACACCCAATAAAGGGCATACCGGCTCACCAGAAGGATAGACCCGACAACAGACAGTACTCGCCAGAGACGGATCGCCCGGTCAGGTCTAAAATTCAACTACGAGCGTTTTAACTGCAACAACTTTAATATACGGTATTGGAGCTGGAATTACCGCGGCTGCTGGCAGCAGACTTGCCCTCCAA
+
DDDDCIIIHHIIIIIIIIIIIIIIIIIIIIIIIIIIIIIIIIIIIIIIHIIIIIIIIIIIHIIIIIIGIIGHIIGIIIIIIIIIIIIIIHEHIICFIIIIGFFFIIIIIFHEEHIIIIIIIIGIIIIIIIHHIFHHIGIFIIGIHGFHGGE<DEHIEIHIIHHFHGII/GHI?DHHHHIHEA<<HHGFHIHHHHHHHHHHGHIDCHI9EEE?FFCHIEHCEHHHGHC<1<@/%7C>H:>DHD@(1?FHHHD1<<1EC@C//0C</11EE?CG@F11<<111C<11<11<<<D<1<CDCC<<11111D1</HF/E<EF<111C@<1<11@E@EGDD<010<0<<
@HISEQ:969:HM2KJBCX2:2:1101:16043:39804 2:N:0:ACTATGCA
GCATGCATCCCACCCCAACTATCCCTATTAATCATTACGGTGATCCTAGAAACCAACGAAATAGAATCGGATGTCCTATTTCATTATTCCATGCTAATGTATTCAAGCGTGAGCCTGCTTTAAACACTCTAATTTTTTCAAGGTAACAGTCCTAATTCCCCGTAACACTAAATTAATGGCATTACGGTTCTTTAGAAGGTGAGAAATCAATGATAACAGTGCATACCAACGGCATGACCGAAATATTGATCCCGAAATTCAACTACGAGCTTTTTAACTGCAACAACTTTAATATACGCTATTGGAGCTGGAATTACCGCGGCTGCTGGCACCAGACTTGCCCTCCAA
+
CDDDDIIIIHIIIIIIIIIIIIIIIIIIIIIIIIIIIIIIIIIIIIIIIIIHIIGHHHEHEGHIHHHIIIHIIIIIIIIIIIIIIIIIHIIHIGHIIIIIHHIIIIHHIIIIIIIIIIIIIIIIIIIIIIIHHIIHHIIHHFIHIIIIHHIIHIIHHIIIIIHHIIIIIIIHHHHHHHHHHIIIHHIIIHIIIHHHFHHIIIIIIHFHIHIIIIIIHHGIIIHIIIIIIIHIIHIIIIIIIIHIGEGHHHIIHHIIIIIIHIHIIIIIIIIIIIIGIHHHHHHHHIHIIIIHHIHHHIIIHGHIIIIIIIIIIIIIIIIIIIIIIIIIIIIIIIIIIIIIIIIDDDDD
@HISEQ:969:HM2KJBCX2:2:1101:4797:40820 2:N:0:ACTATGCA
GCATGCATCCCACCCAACTATCCCTATTAATCATTACGTCGATCCTAGAAACCAACAAAATAGAATCAAACGTCCTATTTCGTTATTCCATGCTAATGTATTCAAGCGTGAGCCTGCTTTAAACACTCTAATTTTTTCAAAGTAACAGTCCTGATTCCCCATGACACCAAATTAATGACATCATGGTTCGTCAGAAGGTAGGAATCAATAATACCAGTACGTACAATAGCACGACCAATAAATTGATCCCGAAATTCAACTACGAGCTTTTTAACTGCAACAACTTTAATATACGCTATTGGAGCTGGAATTACCGCGGCTGCTGGCACCAGACTTGC
+
DDDCDHHIHHIIIIIHIIGHEHIIIIIIIHIIIIHIIIIHIHHIHIIHIIIIHIIIGIHHHHEHEHEHIHIHHHGGHEHHIIIHHIGHIIIIHIHFIIIIGIIIIIIIIIIIHIIIIIIIIHIHHIIIHHHIIHIHIIIIIIIIHIHIHIIIIIIIIGHIHIIIIHIIHGHHHIHIIIHIIIIIIIIHHIIIIIIIIIHIHHIIIHIIIGIIIIIIIIIIIHIIIIIIIIII=IHHGIIIIIIIIHIIGHIIIIIIIIIIIIIIIIIIIIIIIIIIIIIIIIIIIIIIIIIIIIIIIIIIIIIIIIIIIIIIIIIIIIIIIIIIIIIIHIIIIDDDDD
@HISEQ:969:HM2KJBCX2:2:1101:4275:40496 2:N:0:ACTATGCA
GCATGCATCCCACCCAACTATCCCTATTAATCATTACTCCAGTTGCTAAAAAACCAACAAAATAGAACCGAAGTCCTACGGTGTTATCCCATGCTAATAGTATTCACGGCGTAAGCCTGCTTTGAACACTCTAATTTTTTCAAAGTAAAGGTGATCAAGAGTCGGATGATCTCCAACCAACCCAGAGTAAACCAGGTGAGCTGAAGGTCCGCAAATGACCACAGAAGCTGACACGCTCTTCAACACTATCATCCCAGAAGAGACGTAGGCCAGAGAGCGTAATGTCAGGAAATCCAACTACGAGCTTTTTAACTGCAACAACTTTAATATACGCTATTGGAGCTGGAATTACCGCGGCTGCTGGCACCAGACTTGCCCTCCAA
+
DDDDDIIIIIIIIIIIIIIIIIIIIIIIIIIIIIIIIIIIIIIIIIIIIIIIIIIIIIIIIIIIHIIIIIIIIIIGIIIGHHHIIIIIIIIIIHIIIIIIIFHIHIIIIHIHIIIIHIIIIIIIHIHIHIIIIIIIIHIIIIIIIIIIIIHHIIIIIIIIHIIIIIIIIIIIIIIIIIIIIHIIIIIIIIHIIIIIIIIIIIIIIIHIGIIIIIIIIIIIIIIIIIIIIIIIIIIIIIIHIIIIIIIIIIIIIIIIIIIIIIIIIIIIIIIIIIIIIIIIHFIIIIIIIIIIIIIIIIIIIIIIIIIIIIIIIIIIIIIIIIIIIIIIIIIIIIIIIIIIIIIIIIIIIIIIIIIIIIIIIIIIIIIIIIIIIIIIIIDDDDD
@HISEQ:969:HM2KJBCX2:2:1101:2162:41940 2:N:0:ACTATGCA
GCATGCATCCCACCCAACTATCCCTATTAATCATTACGGTGGTCCTAGAAACCAACAAAATAGAACCACAACGTCCTATTCTATTATTCCATGCTAATCTATTCAAGCAATAGCCCGCTTTAAACACTCTAATTTTTTCAAGGTAATGGTCCTGGCTCCCCAACACACCCAATTAAGGACATACTGGTTCACCAGAAGGAAGACCCGACAACAGGACAGTACTCGCCAAAGACGGACCGCCCGGCCAAGTCTAAAATTCAACTACGAGCTTTTTAACTGCAACAACTTTAATATACGCTATTGGAGCTGGAATTACCGCGGCTGCTGGCACCAGACTTGCCCTCCAA
+
DDDDDIIIHHIHHHIIIIIIIIIIIIIIIIIIIGIIIIIIIIIIIIIIIIIIIIIIEHHIIIIIIIIIIIIIIIIIIIIIIIIIIIIIIHGIIHIIIIHIIHHHHIIIIIIIIHHHHHHHIHIIHIHHIIIEHHHHIHIIGIIHIIIIHHIIHHHHIIIIIHHGHIIHHIIHHHIIIIIGIIIIIIIHIIIIIIIIIIIIIIIIIIIIIIIIHIIIHIIIIIHIIIHIIHIIIIIIIIIIIIIIHHIIIGIIIIIIIIHIIIHHIIIIIIIIIIIIIIIIIIIIIIIIIIIIIIIIIHHGDFIIIIIIIIIIIIIIIIIIIIIIIIIIIIHIIIIIIIIIHIDDDDD
@HISEQ:969:HM2KJBCX2:2:1101:14604:42225 2:N:0:ACTATGCA
GCATGCATCCCACCCAACTATCCCTATTAATCATTACGGTGATCCTAGAAACCAACGAAATAGAATCAGTCCGTCCTATTTCATTATTCCATGCTAATGTATTCAGACGATAGTCTGCTTTAAACACTCTAATTTTTTCAAAGTAACAGTCCTGATTTCCCATCACACCAAATAAATGGCATGAAAGTTCCTCAGAAGGTAGAGATCCATCTCACCAGTGCAGACAATTAAGCCTGACCAATGGGTAGACCCCGAGGTTCAACTACGAGCTTTTTAACTGCAACAACTTTAATATACGCTATTGGAGCTGGAATTACCGCGGCTGCTGGCACCAGACTTGCCCTCCAA
+
DCBDDIHIHHHIIIIHHHIIIIHIHIIIIIIIIIHIIIIIHIIIIIIIIHIIIIEHIIHIIIHHHIIHGGHIGHHIIIIIIIIIICFHEHIIIIIIIIIIIHIHIHIIIIIIIIIIIIIIIIIIIIHHIIIIIHIGHIHIIIIIIIIIHIHIIIHHHHIIIIIIIIIHIIIIIIIIIHIHIIIHIIIIHGIIIIIIIIIIIIIIIIIIIIIIIIIIIIIIIIIIIIIIIIIIIIIIIIIIIIHHHHGIIIIHIIIIIIIIIIIIIIIIIIIIIIIIIIIIIIIIIIIIIIIIIIIIIIIIIIIIIIIIIIIIIIIIIIIIIIIIIIIIIIIIIIIIIIIIIIIDDDDD
@HISEQ:969:HM2KJBCX2:2:1101:5936:41973 2:N:0:ACTATGCA
GCATGCATCCCACCCAACTATCCCTATTAATCATTGCTCACAAATCCAAAAACCAACAAAATACGATAAACGAGCCCTAACTTATTATTCCATGCTAATGTATTCATAACTAACCGCCTGCTTTAAACACTCTAATTTTTTCAAAGTAAAGGTCCTGGATTGCGAACCCAACCCAGCAAAGGGCAGGAACGTTCTCCAGGAAGATGGTAAGCGCGCATCGGCACTCACACACGAAACCGTGGCGGGCCAAGCGCACTATACCAGAAATCCAACTACGAGCTTTTTAACTGCAACAACTTTAATATACGCTATTGGAGCTGGAATTACCGCGGCTGCTGGCACCAGACTTGCCCTCCAA
+
DDDDDIIIIIIIIIIHIIIIIIIIIIIIIIHIIIIIIIIIIIIIIIIIIIIIIIIIIIHIEFHIIIIIIIHFIIIIIIIHIIIIIIIIIIHHIGHIHGCHGDGHIIIIIIIIFIIIIIIIHHIIHHIHIIIIIIIIIGIIIIIIHIIIIIIIHIIIIIIIIIIIHIIIIHIIIIIIIGIIIIIIIIIIIIIIHIIIIIIIIIIIIIIIIIHIIIIIIIHIIIHIIIIIIIIHIIIIIIIIIIIIIIIIIIIIIIIIIIIIIIIHIIHIIIIIIHEHIIIIIIIIIIIIIIIIIIIIIIIIIIIIIIIIIIIIHIIIIIIIIIIIIIIIIIIIIIIIIIIIIIIIIIIIIIIIIDDDDD
@HISEQ:969:HM2KJBCX2:2:1101:17345:41867 2:N:0:ACTATGCA
GCATGCATCCCACCCAACTATCCCTATTAATCATTACGGTGGTCCTAGAAACCAACAAAATAGAACCACAACGTCCTATTCTATTATTCCATGCTAATCTATTCAAGCAATAGCCCGCTTTAAACACTCTAATTTTTTCAAGGTAATGGTCCTGGCTCCCCAACACACCCAATAAAGGACATGCTGGCTCACCAGAAGGAAGACCCGACAGCAGACAGTACTCGCCAAAGACGGACCGCCCGGCCAGGCCTAAAATTCAACTACGAGCTTTTTAACTGCAACAACTTTAATATACGCTATTGGAGCTGGAATTACCGCGGCTGCTGGCACCAGACTTGCCCTCCAA
+
DDDDDIIIIIIIIIIIIIHIIIIIIIIIIIIIHIIIIFHIHGIIIIIIIIIIIIHHIHHHIIHIIIIHIIIIIIIGIIIEHIHHHHIHIIIIHHHHHHIIIIHIIIIHIIIIIIHIIIGHFHIHIIIIIIIIIIHHIIHIIIHHIIIHIIIIIHIHIHHHIIIIHIIIHIIIIIIIIIIIIIIIIIHHIIIIHIIIIIIIIHHIIIIIIIIIIIIIIIIIIIIIIIIIIIIIIIIIIIIIIIIIIIIIIHIIIIIIIIIIIHHIIIIIIIIIIIHIIIIIIIIIIIIIIIIIIHIIIIHHIIIIIIIIIIIIIIIIIIIIIIIIIIIIIIIIIIIIIIIIIDDDDD
@HISEQ:969:HM2KJBCX2:2:1101:11371:42401 2:N:0:ACTATGCA
GCATGCATCCCACCCAACTATCCCTATTAATCATTACGGTGGTCCTAGAAACCAACAAAATAGAACCACAACGTCCTATTCTATTATTCCATGCTAATCTATTCAAGCAATAGCCCGCTTTAAACACTCTAATTTTTTCAAGGTAATGGTCCTGGCTCCCCAACACACCCAATAAAGGACATGCTGGCTCACCAGAAGGAAGACCCGACAGCAGACAGTACTCGCCAAAGACGGACCGCCCGGCCAGGCCTAAAATTCAACTACGAGCTTTTTAACTGCAACAACTTTAATATACGCTATTGGAGCTAGAATTACCGCGGCTGCTGGCACCAGACTTGCCCTCCAA
+
DDDDDIIIIIIIHHIIIIIIIIIHIHIIIIHIIHIIIIIIIIIIIIIIIIIIIIGIHIIHHIHIIIIIIIIIIHIIIIIHHIHIHHHHHHIIGHIIIIIIIHHIIIHIIHIIIHIIIHHIIIIHFHIIIIIHIHHHHHIIIIIIIIIHHHHHIHHHHIIIIIIIHHHIHIHIIIIIIIIIIIIIIIIIHIIIIIIIIIIIHHHHHIIIIIIIIIIIIIIIIIIIIIIIIIIIIIIIIIIHIIIHGIIIHHIIIIIIIIIIIIIIIIIIIIIIHHHIIIGIIIIIIIIIIIIIIIHHIIHHHIIIIHFHHIIIIIIIIIIIIIIIIIHIIIIIIIIIIIIIIDDDDD
@HISEQ:969:HM2KJBCX2:2:1101:5157:43339 2:N:0:ACTATGCA
GCATGCATCCCACCCAACTATCCCTATTAATCATTACGTCAATCCTAGAAACCAACAAAATAGGATCGAACGTCCTATTTCATTATTCCATGCTAATGTATTCAAGCGTTAGCTTGCTTTAAACACTCTAATTTTTTCAAAGTAACAGTCCAAATTCCCCGCAACACCAAATTAATGGCATTACGGCTCATCAGGAAGGAGGAATCAGTGAGACCAGTGCATACCGATGGCATGACCAATCTACTAACCCCGAAATTCAACTACGAGCTTTTTAACTGCAACAACTTTAATATACGCTATTGGAGCTGGAATTACCGCGGCTGCTGGCACCAGACTTGCCCTCCAA
+
DDDDDIHIIIIIIIIIIIIIIIIIIHIHHHIIIIIHHHHIIIIIIIIHIIIIIIIIIIHIIIHHHHHHIIIIHHIIIFGGGHHIIIHHIIHHHGIHIIHHIHIHHHHIIIHEHHHHHIIHHHIIIIIHIIHHIIIHHGGHIHIIIIIIIHIHHHHHIIIGIIIIHHGHHHIIHIIHIIHHHIIIHHHHIHFHFHGIIHHHEHEFIIHIIIHIIIHIIIIIIIHHIHIIHIHHIIIIIIIHHFHGCHHEHHHHHCIHIIHHHIIIHFGHHIIIIIHIIIIIIIIIIHHHIIIIIIIIIHIIIIIHGIHHIHHHHIIIIHHHIIIIIIIIIIIIIIIHIIIIIDDDDD
@HISEQ:969:HM2KJBCX2:2:1101:12531:44508 2:N:0:ACTATGCA
GCATGCATCCCACCCAACTATCCCTATTAATCATTACGGTGATCCTAGAAACCAACAAAATAGAACCATGCCGTCCTATTCTATTATTCCATGCTAATGTATTCGAGCAAAATGCCTGCTTTAAACACTCTAATTTTTTCAAGGTAAAGGTCCTGGTTCCACATGACACCCAATTAAGGACATCATGCTTCTCCAGAAGGTGAGAAATCAACTGCGACAGTTCATACCCCTTAAGGCACGACCATCACGTCAATCCCGAAATTCAACTACGAGCTTTTTAACTGCAACAACTTTAATATACGCTATTGGAGCTGGAATTACCGCGGCTGCTGGCACCAGACTTGCCCTCCAA
+
DDDDDIHIHIIIHHIHIIIIIIIIIIIIIIIIHIIIIIHIIIHIIIIIIIHIIIIIHIGIIIHHHHIIIIHIIHHHIIIIIIIIIHIIIIIIIIIIHIIIIGHHHIIIIIIIIIHIIIIIIHHIIIHIHGHHHHHHHIIHHHHFIIIIIIIHIIIIIIIIIIIIIHIIGHFIIIIHIIIIIIIIIIIHHHIHFIIIIIIIIIIIIIHHEIHHHHIIIIIIIIIIIIIIIIIIIIIII=IIIIIIIHGIIHHIIIIIIIIIIIIIIHIIHIIIIIIIIIIIIIIIIIIIIIIHHIIIGIIIIIIIIIIIIGIIHIIIIIIIHIIIIIIIIIIIIIIIHIIIIIIIIIIDDDDD
@HISEQ:969:HM2KJBCX2:2:1101:11955:44892 2:N:0:ACTATGCA
GCATGCATCCCACCCAACTATCCCTATTAATCATTACGGTAATCCTAGAAACCAACGAAATAGAATCAGTCCGTCCTATTTCATTATTCCATGCTAATGTATTCAGACGTTAGCCTGCTTTAAACACTCTAATTTTTTCAAAGTAACAGTCCTGATTTCCCATCACACCAATAAATGGCATGAAAGTTCCTCAGAAGGTAGAGATTCATCTCACCAGTGCAGACAATTAAGCCTGACCAATGGGTAAACCCCGAAGTTCAACTACGAGCTTTTTAACTGCAACAACTTTAATATACGCTATTGGAGCTGGAATTACCGCGGCTGCTGGCACCAGACTTGCCCTCCAA
+
DDDAAIHIHFHIEHHIH@HHHGIIIIIIIHHHHHHHHIHHIHEHIIIIIIIIHIIIIHIHHHHHHH@FHFH?CGHDHIHHIFHHECGHIHGHHHIHEHIIIHHIHHEHEHHHHHHHHHHHHHHHHHIIIIHHHIIIHHIHIHIHHHIIIHHGHIHEHGHHHHIIIIIIIIGIHEIIIIIIHIIIIHEHCIIIIIIIIIIIHIHIIHGHIIHFIIIIIHHIIIIIHIHHIIIIIIHHGIIIHGIHIHIHIIHIIIIIIIIIIIIIIIIIHIIIIIIIIIIIIIIIIIIHFIIIHIIHIHGHIIIGIIHIHHIIIGIIHHIIIIIHHIIIIIIIIIHIHHHIIIDCDD@
@HISEQ:969:HM2KJBCX2:2:1101:11276:45014 2:N:0:ACTATGCA
GCATGCATCCCACCCAACTATCCCTATTAATCATTACGGTGATCCTAGAAACCAACAAAATAGAATCATGCCGTCCTATTTTATTATTCCATGCTAATGTATTCAAGCAAAATGCCTGCTTTAAACACTCTAATTTTTTCAAAGTAAAGGTCCTGGTTCCCCGCGACACCCAATTAAGGGCATCGCGGTTCTCCAGAAGGTGAGAAATTGACTACACCAGTTCATACCCCTTAAGGCACGACCGATGTGTCAATCCCGAAATTCAACTACGAGCTTTTTAACTGCAACAACTTTAATATACGCTATTGGAGCTGGAATTACCGCGGCTGCTGGCACCAGACTTGCCCTCCAA
+
DDBD@HHECHECFEHE@HHHIHEHHHFGHEHIIIHHIEECCGHCGHIIIIHGHEEHI?1CG?DH?HHIHC?HHGHIGE?1F1@@HCHEHEEHHHGC?CFCGGHHIHCHHEHHIIIGHFGH1GFFGHHFHCFHFHHG@CHFHHHGCHIHHHEHIIHHHIIIHIHEGIHIIHHCHHCGHGI:IHHHDGDCH@HEDHEEEGHEFFH;IHIHHIIGIHIIIHIHECGEHHGIIIHAFIHIHFHHHHHIHGHFFHGHE<IHHIHHGEEHHIHHIIIIIIHHHIIHIIGIIHGFEHHEHIIIHCG<GHHGIHGIIHHGIIIIIIHIHHHDIHHCFHHHGEGGHIIIIGIIIIHAADDD
@HISEQ:969:HM2KJBCX2:2:1101:18068:45110 2:N:0:ACTATGCA
GCATGCATCCCACCCAACTATCCCTATTAATCATTACGTCGATCCTAGAAACCAACAAAATAGAATCAAACGTCCTATTTCATTATTCCATGCTAATGTATTCAAGCGTAAGCCTGCTTTAAACACTCTAATTTTTTCAAAGTAACAGTCCTGATTCCCCACGACACCAAATTAATGACATCGCGGTTCTTCAGAAGGTAGGAACCAATAATGCCAGTGCGTACCGAAGCACGACCAACAATTTGATCCCGAAATTCAACTACGAGCTTTTTAACTGCAACAACTTTAATATACGCTATTGGAGCTGGAATTACCGCGGCTGCTGGCACCAGACTTGCCCTCCAA
+
DDDDDIIIIHIIIIIIIIIIIIIIIHIIIIIIIIHIGIIIIIIIIHIHIIIIIIIIIIIHHHGIGHHIIIIHIIIIHHIIIIIIHHIIHIHIIIIIIIIIIIIHHIIIIIIIIIIIIIIIIIIIIIIIIIIIIIIIIIIIIIIHIHIIIIIHHHGIIIIIIIIIIIIIIIIIIIIIIIIIIIIIIIIIIIIIHIIIHIIIIIIIIIIIIIIIIIIIIIIHIIIIIIIIIIIIIIHIIIIIHHFCIIIIIIIIIIIIIIIIIIHIIIIIIIIIIIIIIIIIIIIIIIIIIIIIIIIHHIIIIIIIIIIIIIIIIIIIIIIIIIIIIIIIHIIIIIIIIIIIDDDDD
@HISEQ:969:HM2KJBCX2:2:1101:17719:45732 2:N:0:ACTATGCA
GCATGCATCCCACCCAACTATCCCTATTAATCATTACGTCGATCCTAGAAACCAACAAAATAGAATCAAACGTCCTATTTCGTTATTCCATGCTAATGTATTCAAGCGTGAGCCTGCTTTAAACACTCTAATTTTTTCAAAGTAACAGTCCTGATTCCCCAAGACACCAAATTAATGACATCATGGTTCGTCAGAAGGTAGGAATCAATAATACCAGTACGTACAATAGCACGACCAATAAATTGATCCCGAAATTCAACTACGAGCTTTTTAACTGCAACAACTTTAATATACGCTATTGGAGCTGGAATTACCGCGGCTGCTGGCACCAGACTTG
+
DDDDDIIIIIIIIIHHGIIIIIIIIIIIIIIIIIIIIIIIIIIIIIHIIIIIIIIIIIGGIIIHIIIIIIHIIIIIIGHHHIIIIIIHIIIIHIIIIIIIHHHHIIIIIHIIIIIGIHIIHIIIIIIHHIHIIIIIIIIIIIIIIIIIIIIIIIIIIIIIIIIIIIIHIIIIHIIIIIIHIIIIIIIHIIHIIIIIIIIIIIIIHIIIHIIIIIIIIIIIIIIIIIIIIIIIIIHHIIIIIIIIIIIIIIIIIIIIIIIIIIIHHIHIIHIIIIIIIIIIIIHIIIIIIIIIIIIIIIIIIIIIIIIHIIIIIIIIIIIHIIIIIIIIIIIIDDDDD
@HISEQ:969:HM2KJBCX2:2:1101:8903:46062 2:N:0:ACTATGCT
GCATGCATCCCACCCAACTATCCCTATTAATCATTACGGTGGTCCTAGAAACCAACAAAATAGAACCACAACGTCCTATTCTATTATTCCATGCTAATCTATTCAAGCAATAGCCCGCTTTAAACACTCTAATTTTTTCAAGGTAATGGTCCTGGCTCCCCAACACACCCAATTAAGGACATGCTGGTTCACCAGAAGGAAGACCCGACAACAAGACAGTACTCGCCAAAGACGGACCGCCCGGCCAGGCCTAAAATTCAACTACGAGCTTTTTAACTGCAACAACTTTAATATACGCTATTGGAGCTGGAATTACCGCGGCTGCTGGCACCAGACTTGCCCTCCAA
+
BBDDDIIIHHHIIIIIIIIIIIIIIIIIIIIIIIIIIIIIIHIIHIIIIIIIIIIIHIIIIHIIIIIIIIIIIHHIIIIIIIIIIIIIIIIIIHIIIHIIIHHHIIIIIIHIIIIIIIHIIIIIIIIHIHIHGHHHIFEHEHHIIIIIEFHHIIIIIIHHIHIHIHHGHIIHHHHHGHHHHIHIIIHHHIHHHIHIIIIIHHGIIIIIIHIHHGIIIIIHHIIIIHHIIIIGIHIIIIIIIIIIHHHIIHIIIIIIHIHGIIIIIIIIHIIIIIIHIIIIHHIIIIIIIIIHHE<HHIIIHHIHIIIIHIIIIIIIHIIIIIIIIIIIIIIHHGIIIIIHIHDDADD
@HISEQ:969:HM2KJBCX2:2:1101:6202:45801 2:N:0:ACTATGCA
GCATGCATCCCACCCAACTATCCCTATTAATCATTACGTCGATCCTAGAAACCAACAAAATAGAATCAAACGTCCTATTTCATTATTCCATGCTAATGTATTCAAGCGTGCGCCTGCTTTAAACACTCTAATTTTTTCAAAGTAACAGTCCTGATTCCCCACGACACCAAATTAATGACATCGCGGTTCTTCAGAAGGTAGGAACCAATAATGCCAGTACGTACCGAAGCACGACCAACAATTCGATCCCGAAATTCAACTACGAGCTTTTTAACTGCAACAACTTTAATATACGCTATTGGAGCTGGAATTACCGCGGCTGCTGGCACCAGACTTGCCCTCCAA
+
DDCDDHIIIEHHIHIIIIIIIGHIIHHIIIIHHHHIIIIHIHIGHIIHIFHHHHHHCHHHHGHGEHHIGIHHHIIIHHIIIFHHIHIHHHHHIIIIIIIIIHIIIIIIIIHIIIIIIIHIHIIIIIIIIIIIIIIHIIIIIIIIHHIIHIIIIIIHIIIIIIIIIIIIIIIHIIIIIIIIIIIIIIIIIIIIIIIHIIIIIIIIIIHHIIIIIIIIIIIIIIIIIIIIIIIIIIIHHIIIHHHHIIIIIIIIIIIIIIIHHIIIIIIIIIIIIIIIIIIIIIIIIIIIIIIIIIIIIIIIIIIIIIIIIIIIIIHIIIIIIIIIIIIIIIIIIIIIIIIIDDDDD
@HISEQ:969:HM2KJBCX2:2:1101:15455:46064 2:N:0:ACTATGCA
GCATGCATCCCACCCAACTATCCCTATTAATCATTACGGTGATCCTAGAAACCAACGAAATAGAACCAATCCGTCCTATTTCATTATTCCATGCTAATGTATTCAGACGTTAGCCTGCTTTAAACACTCTAATTTTTTCAAAGTAACAGTCCTGATTTCCTATCACACCAACTAAATGGCATGAAAGTTCCTCAGAAGGTAGAGATTTATCTCACCAGTACAGACAATTAAGCCTGACCAATGGGTAAACCCCGAAGTTCAACTACGAGCTTTTTAACTGCAACAACTTTAATATACGCTATTGGAGCTGGAATTACCGCGGCTGCTGGCACCAGACTTGCCCTCCAA
+
DDDDDIIIIIIIIIIIIIIIIIIIIIIIIIIIIIIIIIIIIIIIIIIIIIIIIIIIIIHHIIIIIIIHHIIIIIIIIIIIIHIIIGIIIIIIIHIIIIIIIHIIIIIIIIIIIIIIIIIIIIIHIIIIHIIIIIIIIIIIIIIIIIIIIIIIIIIIIIIIIIIIIIIIIIIHIIIIHIIIIIIIIIIIIIHIIIIIIIIIIIIIIIIIIIIIIIIIIIIIIIIIIIIIIIIIIIIIIIIIIIIHHFGIGHIIIIIIIIIIIIIIIIIIIIIIIIIIIIIIIIIIIIIIIHIIIIIIIIIIIIIIIIIIIIIHIIIIHIIIIIIIIIIIIIIIIIIIIIIIIIIDDDDD
@HISEQ:969:HM2KJBCX2:2:1101:5956:46835 2:N:0:ACTATGCA
GCATGCATCCCACCCAACTATCCCTATTAATCATTACGGTGATCCTAGAAACCAACGAAATAGAATCAGTCCGTCCTATTTCATTATTCCATGCTAATGTATTCAGACGTTAGCCTGCTTTAAACACTCTAATTTTTTCAAAGTAACAGTCCTGATTTCCCATCACACCAAATAAATGGCATGAAAGTTCCTCAGAAGGTAGAGATTCATCTCACCAGTGCAGACAATTAAGCCTGACCAATGGGTAAACCCCGAAGTTCAACTACGAGCTTTTTAACTGCAACAACTTTAATATACGCTATTGGAGCTGGAATTACCGCGGCTGCTGGCACCAGACTTGCCCTCCAA
+
DCDBDIIHIIIIIHIIIHIIIHIHIIIIIGGHHHIIIIIIIIIIIGIHIIIIIIHIGGIIIIIEHIIIIIIIIIIHHIH1FEEHH?GHHIHGHGHHFHFIGDHHHIIIIHHIHHIIIIIHHHHIIIIHGHIIIIHFHHHHIIHIIIIIIHIIIHHFEHIIIIIIIIIIIHHFEHHHGIIIIIIHHHIHHIHIHHIIIIGIIIIIIIIIIHGIIIHHHHIIIHHEIIIIIHIIIIIIIIIIIHHHGC<HEHHFHGECHFIHIIIIHIHHIHCIIIIHIIIHIHHHIHHHDEIIIIIIIIIIIHGIHIIIHIIIIHDIIIIIIIHIGIIHIIHIIHHGIIIIHHHDDDDD
@HISEQ:969:HM2KJBCX2:2:1101:10740:47638 2:N:0:ACTATGCA
GCATGCATCCCACCCAACTATCCCTATTAATCATTACGTCGATCCTAGAAACCAACAAAATAAAATCAAACGTCCTATTTCGTTATTCCATGCTAATGTATTCAAGCGTGAGCCTGCTTTAAAAAGCTCGTAGTTGAATTTTAGACTTGGCCGGGCGGTCCGTCTTTGGCGAGTACTGTCCTGTTGTCGGGTCTTCCTTCTGGTGAACCAGTATGTCCTTAATTGGGTGTGTTGGGGAGCCAGGACCATTACCTTGAAAAAATTAGAGTGTTTAAAGCGGGCTATTGCTTGAATAGATTAGCATGGAATAATAGAATAGGACGTTGTGGTTCTATTTTGTTGGTTTCTAGGACCACCGTAATGATTAATAGGGATAGTTGGGATCTCCTCTCCA
+
@<<<01<@G@FHHIE@DCDHDFHHH1DCCEE@GHECHEGE??CDEG@GH@H1<D1GHCGED<1D1CFFEHIGE1<=FE<DHH@GE?FHE?FC11C@GHHCH<DG@EF@CHHCE1<1CCHEC?1C@HCH@GC0<CDE?<D1<CHHFH?HHCDDHHCHIHHIHH?E@EHEHGEHGHFECHEIIHHHHHDDG?FEHHHEF@?HGCAHHHFFIHH?HHCHGCGHCGIHCHHC<?HC?IIHCFGDHGC1HHHGDCC@HHEIIIHHEHHC<<1CGHHFECEHE?HHHCGHHFEFHGDD<@HIHGHHGHGD1G@HEHGEHHEHIHIHHDECHHHHEGHHHFHIIHG@EIHHHFGCHCIHHHHHEHHIHEIIIIHHEHHHIIHHECHIHHGC0HHGF@DBD?
@HISEQ:969:HM2KJBCX2:2:1101:4200:47814 2:N:0:ACTATGCA
GCATGCATCCCACCCAACTATCCCTATTAATCATTACGGTGGTCCTAGAAACCAACAAAATAGAACCACAACGTCCTATTCTATTATTCCATGCTAATCTATTCAAGCAATAGCCCGCTTTAAACACTCTAATTTTTTCAAGGTAATGGTCCTGGCTCCCCAACACACCCAATTAAGGACATACTGGTTCACCAGAAGGAAGACCCGACAACAGGACAGTACTCGCCAAAGACGGACCGCCCGGCCAAGTCTAAAATTCAACTACGAGCTTTTTAACTGCAACAACTTTAATATACGCTATTGGAGCTGGAATTACCGCGGCTGCTGGCACCAGACTTGCCCTCCAA
+
DDDDDIIIIIIIIIIIIIIIIIIIIIIIIIIIIIIIIHIIIIIIIIIIIHIIIIIIIIIHHIHHHIIIIIIIGIIIHIIHIIIIIIIIIIIIIIIIIHIIIIIHIIIIIIIIIIHHIHIIIIIIIIIIHIIHHIIIHIIIIIIIIIIIIIIIIIIIIIHIIIIIIIIIIIIHHIIIIIIIIIIIIIIIIIIIIIIIIIIIIIIIIIIIHIIIIIIIIIIIIIIIIIIIIIIIIIIIIIIIIIIIHIIIIIIIIIIIIIIIIIIIIIIIIIIIIIIIIIIIIIIIIIIIIIIIIIIIIIIIIHIIIIIIIIIIIIIIIIIIIIIIIIIIIIIIIIIIIIIIIIDDDDD
@HISEQ:969:HM2KJBCX2:2:1101:9387:47769 2:N:0:ACTATGCA
GCATGCATCCCACCCAACTATCCCTATTAATCATTACGGTGGTCCTAGACCAACAAAATAGAACCAACGTCCTATTCTATTATTCCATGCTAATCTATTCAAGCAAAAGCCCGCTTTAAACACTCTAATTTTTTCAAGGTAATGGTCCTGGTTCCCCGACACACCCAATAAAGGACATACCGGCTCACCAGAAGGATAGACCCGACAGCAGAACAGTACTCGCCAGAGACGGACCGTCCGGTCAGGCCTAAAATTCAACTACGAGCTTTTTAACTGCAACAACTTTAATATACGCTATTGGAGCTGGAATTACCGCGGCTGCTGGCACCAGACTTGCCCTCCAA
+
DDDCDIIIIHHIIIIIHIIIIHIIIIIIIIIIIIIIIIGIIIIIIIIIIHHHIIIHCHHHHHIIHIIIIHHHIIIIIIIIIIIIIEHHCHHHIIIIHIIIIHIHIIIHIIIHIHHHHIIIIIIHIIHHHIIIHHHIIIIIIIIIIIHHIIIIIGIIIGIIIIIIHHIIIIIIIIIIHHHHHHIHIGIHIHIIIIIIIIIHIIIIIIIIIIIIIIIIIIIHIIIIIIIIIIIIIIIIIIIIIHHIIIIHIIIIIIIIIIIIHIIIIIIIIIIIIIIGIIIIIIIIIIIIIIIIIIIHHGHIIIIIIIIIIIIIIIIIIIIIIIIIIIIIIIIIIIIIIIIDDDDD
@HISEQ:969:HM2KJBCX2:2:1101:19113:48789 2:N:0:ACTATGCA
GCATGCATCCCACCCAACTATCCCTATTAATCATTACGTCGATCCTAGAAACCAACAAAATAGAATCAAACGTCCTATTTCATTATTCCATGCTGATGTATTCAAGCGCGAGCCTGCTTTAAACACTCTAATTTTTTCAAAGTAACAGTCCTGATTCCCCAAGACACCAAATTAATGACATCATGGTTCGTCAGAAGGTAGGAATCAATAATACCAGTACGTACAATAGCACGACCAATAAATTGATCCCGAAATTCAACTACGAGCTTTTTAACTGCAACAACTTTAATATACGCTATTGGAGCTGGAATTACCGCGGCTGCTGGCACCAGACTTGCCCTCCAA
+
DDDDDIIIHIIIIIHIIIIIIIIIIIIIIIIIIIIIIIIIIIIIIIIIIIIIIIIIHIIIIHHIIIIIIIGHIIIIIIIIIIIIIIIIGHIIIHHHIIIIIHGHHIIIIIIIIIIIIIIIIIIIIHIHIIIIIIIIHIIIIIIIIIHIIIIIIIIIIIIIIIIIIIIIIIIIIIIIIIIIIIIIIIHIIIHHIIIIIIHIIHIIIGIIIIIIIHIIIIIIIIIIIIIIIIIIIIIIIIIIIIHHIIIIIIHIIIIIIIIIIIIIIIIIIIIIIIIIIIIIIIIIIIIIIIIIIIIIIIIIIIIIIIIIIIIIIIIIIIIIIIIIIIIIIIIIIIIIIIIIDDDDD
@HISEQ:969:HM2KJBCX2:2:1101:16036:48836 2:N:0:ACTATGCA
GCATGCATCCCACCCAACTATCCCTATTAATCATTACGTCGATCCTAGAAACCAACAAAATAGAATCAAACGTCCTATTTCATTATTCCATGCTAATGTATTCAAGCGTAAGCCTGCTTTAAACACTCTAATTTTTTCAAAGTAACAGTCCTGATTCCCCACGACACCAAATTAATGACATCGCGGTTCTTCAGAAGGTAGGAACCAATAATGCCAGTGCGTACCGAAGCACGACCAACAATTTGATCCCGAAATTCAACTACGAGCTTTTTAACTGCAACAACTTTAATATACGCTATTGGAGCTGGAATTACCGCGGCTGCTGGCACCAGACTTGCCCTCCAA
+
DDDDDHIIHHHIIIHIIIIIIIIIIIIIIHIEHIIIIIIHHIIIIIIIIIIHIIIHIIEGHIIIIIIIIIIEHGHHIIIIHHGHHHHICGHIHHHIHIIHIIIHHIHHHHIIHHIFEGHHGHHHHHHIHG@FHHHIIIIIHHHIHHHIHHIIIHIIHHHGIIIHIHIHHHHIIIIHHHHIIHDHHHIIIHHIIIIIHHIIIHIIIIIGEG@@GEHIHIHIEHHIIIIIIIIIHII>IIIIIIIHHHHIGIIIHGCEIHIHHHHIIIIIHIIIIIIHHIIIHIHHHGHIIHIIIIHHEIIIIIIIIIIHIIHIIIIIIIHHHIIHIHIIHIIIIHFIGIIIDDDDD
@HISEQ:969:HM2KJBCX2:2:1101:8184:48998 2:N:0:ACTATGCA
GCATGCATCCCACCCAACTATCCCTATTAATCATTACGTCAATCCTAGAAACCAACAAAATAGGATCGAACGTCCTATTTCATTATTCCATGCTAATGTATTCAAGCGTTAGCCTGCTTTAAACACTCTAATTTTTTCAAAGTAACAGTCCTGTTTCCCTGCAACACCAAATTAATGACATTACAGTTCTTCAGAAAGGAGGAATCAGCGAAGCCAGTGCATACCAGTGGCACGACCAACCTGCTGACCCCGAAATTCAACTACGAGCTTTTTAACTGCAACAACTTTAATATACGCTATTGGAGCTGGAATTACCGCGGCTGCTGGCACCAGACTTGCCCTCCAA
+
B@@@DEHI@FHGEECGHH?<CCC<DFHIGGGEFHEHHHCH=CGDHHHHIEEE<F@H@D<DFHHC@CFE=GH<HCHHHIHIIIECHFHCH1<C1CFHEHIHHHHI@<EG<HHHHHHIHHHIHIIHGHHEFGEHEEHHBH<IHHHIHFHGEHIIIHEIHGCFE@IHHFHCHGFDGHGFFFHE@HGHHIHHHFHHG@GGIFHDGEHHHIIIHGCHF<HHF<1E?HHH;HHHHFCIHHHI5IIHHEHEGHHIHHIIIHHEHHHHHHIHHHHFHHHIHHHHGIIIIHHHHIIHHHGHHHHHHHHFHHHIIHHHIHIIIHHDHHHHEHHHHHHEHIIIHFGGGCHHFD@DD@
@HISEQ:969:HM2KJBCX2:2:1101:2113:49126 2:N:0:ACTATGCA
GCATGCATCCCACCCAACTATCCCTATTAATCATTACGTTGATCCTAGAAACCAACAAAATAGAATCGAACGTCCTATTTCATTATTCCATGCTAATGTATTCAAGCGCGTGCCTGCTTTAAACACTCTAATTTTTTCAAAGTAACAGTCCTGACTCCCCACAACATCAAATTAATGACATCATGATTCATCAGAAGGGAGAAATCAATGACATTAGTACGTACCGAAGGCACGACCGACGTATTGATCCCGAAATTCAACTACGAGCTTTTTAACCGCAACAACTTTAATATACGCTATTGGAGCTGGAATTACCGCGGCTGCTGGCACCAGACTTGCCCTCCAA
+
DDCCCIIIIIIIIIIIIIIIIIIIIIIIIIIIIIIIIIIIIIIIIIIIIIIIFHIIIIIIIIHIIIIHFHHIIIIIIIIIHIIIIIIIIIIGHIIIIIIIHIIIIIIIIIIIGHHHIIIIIIIIHIIIIIIIIIHIIIIIIIIHIIHIIIIIIIIIIIIIIIHIIIIIIIIHIIIIIIIHIIIIIIIIIIIIIIIIIIIIIIIGIIIHIIIIIHIIIIIIIIIIIIIIIIIIIHIIIIIIIIHHHHHHIIIIIIIIIIIIIIHIIIIIIIIIIIIIIIIIIHIIIIIIIIIIIHIIIIIIIIIIIIIIIIIIIIIIIIIIIIIIIIIIIIIIIIIIIIIIIDDDDD
@HISEQ:969:HM2KJBCX2:2:1101:10509:49432 2:N:0:ACTATGCA
GCATGCATCCCACCCAACTATCCCTATTAATCATTACGTCAATCCTAGAAACCAACAAAATAGGATCAACGTCCTATTTCATTATTCCATGCTAATGTATTCAAGCGCGAGCCTGCTTTAAACACTCTAATTTTTTCAAAGTAACAGTCCTGATTCCCCACCACACCAAATAAATGACATGATGGTTCGTCAGAAGGTAGAAATCAGTAACACCAGTACGTACCGAAGGCACGACCAGCGTACTAATCCCGAAATTCAACTACGAGCTTTTTAACTGCAACAACTTTAATATACGCTATTGGAGCTGGAATTACCGCGGCTGCTGGCACCAGACTTGCCCTCCAA
+
DDDDDIIIIIIIIIIIIIIIIIHIIIIIIIIIIIIIIHIIIIIHIIGIIIIIIIIIHIIEHHHIEHIEHHFHIIIIIIIHHIHHIIIIIIIHIIIIIIIIHHHIIIIIIHHHIIIIHHIIHHIHHIHIIIIIIIIIIIIIIIIIIIIIHIIIIIIIHIHIIIIIIIIHIIIIIIIIIIIIIIIIIIIIIIIIIIIIIHIIIIIIIIIIIIIIIIIIIIIIIIIIIIIIIIIIIIIIIIIIIIHGIIIIIIIIIIIHIIIIIHIIIIIIIIIIIIIIIIIIIIIIIIIIIIIIHIIIIIIIIIIIIIIIIIIIIIIIIIIIIIIIIIIIIIIIIIIIIIIIDDDDD
@HISEQ:969:HM2KJBCX2:2:1101:9001:51516 2:N:0:ACTATGCA
GCATGCATCCCACCCAACTTCCCTATTAATCATTACGGTGGTCCTAGAAACCAACAAAATAGAATCATCCGTCCTATTTTATTATTCCATGCTAATGTATTCAAGCAAAATGCCTGCTTTAAACACTCTAATTTTTTCAAAGTAAAGGTCCTGGTTCCCCGCGGCACCCAATTAAGGACATCGCGGTTCTCCAGAAGGTGAGAAATTGACTACACCAGTTCATACCCCTTAAGGCACGACCGATGTGTCAATCCCGAAATTCAACTACGAGCTTTTTAACTGCAACAACTTTAATATACGCTATTGGAGCTGGAATTACCGCGGCTGCTGGCACCAGACTTGCCCTCCAA
+
DCADBHHHFGHEHEHHHHIIIIEHIIIIIIHIIIIIHIIHIGIIIIIIIIHGHGDEFHIHIHIHHHHGHIGHHIEHHCF<?@CCEHHH?1<CG@FHIIHFHIIHHEHHIGIHIHEIIIIFHGEIHIIHHHHHHEEGDGHFHHHIIGHHHFHHIIFECE?ECEEHGDCHEHIHHIIHIIIHIIIHHHFDHIIIIIIHHHIHHHHGHFIIHHHIIIFEHHII;HIIGH?IIIIIIIIIIIIFGHHHHHFFHHHDHHHHIIIIIHIHHHIHIIIIIIIIIIIIIIIHIIIHC1HHGIGGIHIIIIHIIIIIIHEIIIHIIIHDIIIIIIIIIIIIHIIIIHEIIIHIIDDDD@
@HISEQ:969:HM2KJBCX2:2:1101:7954:52645 2:N:0:ACTATGCA
GCATGCATCCCACCCAACTATCCCTATTAATCATTACGTCGATCCTAGAAACCAACAAAATAGAATCAAACGTCCTATTTCATTATTCCATGCTAATGTATTCAAGCGTGCGCCTGCTTTAAACACTCTAATTTTTTCAAAGTAACAGTCCTGATTCCCCACGACACCAAATTAATGACATCGCGGTTCTTCAGAAGGTAGGAACCAATAATGCCAGTGCGTACCGAGGCACGACCGACAATCTGATCCCGAAATTCAACTACGAGCTTTTTAACTGCAACAACTTTAATATACGCTATTGGAGCTGGAATTACCGCGGCTGCTGGCACCAGACTTGCCCTCCA
+
DDDDDIIHIIIIIIIIIIIIIIIIIIIIIIIIIIIIIIIIIIIIIIIIIIIIIHHHHHHHIIHIIIIIHIIEHHHHIIIIIIIIIIIHIIIIIIIIIHHIIIHHHHIIIIIIHHIIIIIIIIIIIIHHIIIHHIHIIIHHIIHIHHHHEIIIIHHIIIIIIIIIIHIIIHHHHIIHHHHIHIIIIIIIIIIIIIIIIIIIIIIIHIIIIHIIIIIIIIIHIIIIIIIIIIIHIIIIIIIIHHHIIIIIIIIIIIIIIIIIHHIIIIIIIIIIIIIIIIIIHIIIIIIIIIIIHIIIHHHHIIIIIIIHIIIIIIIIIIIIIIIIIHIIIIIIIIIIIIIDDDDD
@HISEQ:969:HM2KJBCX2:2:1101:10672:52684 2:N:0:ACTATGCA
GCATGCATCCCACCCAACTATCCCTATTAATCATTACGGTGATCCTAGAAACCAACGAAATAGAATCAGTCCGTCCTATTTCATTATTCCATGCTAATGTATTCAGACGTTAGCCTGCTTTAAACACTCTAATTTTTTCAAAGTAACAGTCCTGATTTCCCATCACACCAAATGAATGGCATGAAAGTTCCTCAGAAGGTAGAGATTCATCTCACCAGTGCAGACAATTAAGCCTGACCAATGGGTAAACCCCGAAGTTCAACTACGAGCTTTTTAACTGCAACAACTTTAATATACGCTATTGGAGCTGGAATTACCGCGGCTGCTGGCACCAGACTTGCCCTCCAA
+
DDDCDGIIHIIIIIIIIIIIIIIIIIIIIIHIIIIIIIIIIIHHHIIIIIIIIIHIHHIHHIIIIIIIIIHIIIIIIIIIIHIIIIIIIIIGGHHEHHIIIHHIIIIIIIIIIIIHIIIIIIIIIIIIIIIIIIIIIIIIIIIIIIHIIIIIIIIIIIIIIIIIIIIIIIIIIIIIIIIIIIIIIIIIIIIIIIIIIIIHIIIIIIIIIIIIIIIIIIIIIIIIIIIIHIIIIIIIIIIIIIIIIHFIIIIIIIIIIIIIIIIIIIIIIIIIIIIIIIIIIIIIIIIIIIIIIIIIIIIIIIIIIIIIIIIIIIIIIIIIIIIIIIIIIIIIIIIIIIIIIIIDDDDD
@HISEQ:969:HM2KJBCX2:2:1101:3461:52546 2:N:0:ACTATGCA
GCATGCATCCCACCCACCTATCCCTATTAATAATTCCGGTGGTCCTAGACCAACAAAATAGCACCCACGTCCTAATCAATTATTTCATGCTAATCTATTCAAGCAAAAGCCCGCTTTAAACACTCTCATTTTTTCTAGGTAATGGTCCTGGACCCCCGACACACCCAATAAAAGACATACCGGCTCACCAGAAGGATAGACCCGACAGCAGAACAGTACTCGCCAGAGACGGACCGTCCGGTCAGGCCTAAAATTCAACTACGAGCTTTTTAACTGCAACACCTTTAATATACGCTATTGGAGCTGGAATTACCGCGGCTGCTGGCACCAGACTTGCCCTCCAA
+
0<D0011<1<1D10010<<11<11111D11D1<DC1<1///<DH1D<<11<1<0<C111<<1<<101<C110011111<<D1F1111<11<<C111D1<<FC11<11:C111<C/<:C1<<F1GHH/<BH1<EH1/1<<1F/:11:<1<15%DD?C9.<CHHHG-3B8/<//#/8</?D<E8CCD.D/9GEHG#+<B@HH@HHHGD<CAF0<<GD0<C/EC?D<<1<11C<GIH?CC/C11/<:11/11GCHD1H@<D<<<0<11<<11<11HF1F<<<D<1EHD1@GHG<</D111D<1<<<1C@@IIHHIHC?EFCC<@HD11?IHG?HCG?IHH=D<D@@0
@HISEQ:969:HM2KJBCX2:2:1101:20652:53115 2:N:0:ACTATGCA
GCATGCATCCCACCCAACTATCCCTATTAATCATTACGTCGATCCTAGAAACCAACAAAATAGAATCAAACGTCCTATTTCATTATTCCATGCTAATGTATTCAAGCGCGAGCTTGCTTTAAACACTCTAATTTTTTCAAAGTAACAGTCCTGATTTCTCGCGACACCAAATTAATGACATCGTGGTTTGTCAGAAGGGAGAAACCAATAATGCTAGTACGTACAAAGTACGACTGACATATTAGTCCCGAAATTCAACTACGAGCTTTTTAACTGCAACAACTTTAATATACGCTATTGGAGCTGGAATTACCGCGGCTGCTGGCACCAGACTTGCCCTCCAA
+
@DDBBHIIIHHIIIIIIIHIHHHCHIHIIIIIIIIIIEFHIDHIGHHEHIIIHEHHG@@GHIEEGC<FFEGHGEHHHGHHIHIEHIHIIIIIIIHGHGIHIGHIIDHHHIIHGHHEHEHGHFHIIIGIHIIIIEHHHFHHHEAHHHHHHHHIIIIIEHHIHHHHEHIEIHHHIIIIIHEHHHHHEHHGIHHCHEEIIIIIGIIHHHIIIHGIIHHIHHIIHHHGIHIIIIIIIHIIHHIIHHEHHHHIIIIIHCIIIIIIHIHIHHHIHHEHHIIIIIHIHGHHIIIHHIHHIIIIIIHIIIIIIIHHGHCHE<GIIIIHIIIIIIIIHHIIIIIIIHIDDDDD
@HISEQ:969:HM2KJBCX2:2:1101:13981:52946 2:N:0:ACTATGCA
GCATGCATCCCACCCAACTATCCCTATTAATCATTACGGTGATCCTAGAAACCAACAAAATAGAACCATGCCGTCCTATTTTATTATTCCATGCTAATCTATTCAAGCACAAGCCTGCTTTAAGCACTCTAATTTTTTCAAGGTAATAGCTCTGCTTCCCCAACGCACTAACTTAATAGCATGCTGGTTATTCAGAAGGTAGGAATTCATCAAGTCAGTGCGGACAGTGAAGCCCGACCAACCGACAAACTCCGAAGTTCAACTACGAGCTTTTTAACTGCAACAACTTTAATATACGCTATTGGAGCTGGAATTACCGCGGCTGCTGGCACCAGACTTGCCCTCCAA
+
DDDDDIIIIIIIIIIIIIIIIIIIIIIIIIEHHIIIIIIIIIIIIIIIIIIIIIIIIIIIIIHGIIIIHFEHHHHDIIIHIIIIIIHIIIHHHHGHHHIIIHHIHIIIHHHIHGIIGIIIHHIIGIIIIIIIIIIHIIIIIIIIHIIIIIIIIIIHHIIIHHIIIIHIIIIIIIIIIIIIIIIIIIIIIIIHIIIIIIIIIIIIIIIIIIIIIIIIIIIIIIIIIIIIIIIIIIHIIIIIHIIIHHHIHIIIIIIIIIIIIIIIIIIIIIIIIIIIIIIIIIIIIIIIIIIIIIIIIIIIIIIIIIIHIIIIIIIIIIIIIIIIIIIIIIIIIIIIIIIIIIIDDDDD
@HISEQ:969:HM2KJBCX2:2:1101:20317:53943 2:N:0:ACTATGCA
GCATGCATCCCACCCAACTATCCCTATTAATCATTACGGTGATCCTAGAAACCAACGAAATAGAATCAGTCCGTCCTATTTCATTATTCCATGCTAATGTATTCAGACGATAGTCTGCTTTAAACACTCTAATTTTTTCAAAGTAACAGTCCTGATTTCCAACCACACCAAATAAATGGCATGAAAGTTCCTCAGAAGGTAGAGATCCATCTCACCAGTACAGACAATTAAGCCTGACCAATGGGTAGACCCCGAAGTTCAACTACGAGCTTTTTAACTGCAACAACTTTAATATACGCTATTGGAGCTGGAATTACCGCGGCTGCTGGCACCAGACTTGCCCTCCAA
+
D@DDDHHF1CFHHHIIIHHFG@CFECHGCFHGH1CGFEHIHHIIIHHHGHHGCFHEHFIHHH@GEHGH@FH1EFGCEFHH<<CG<@HE1<DHHHHHICHHHF@GHH@</F=C8<D1HF@GGFCH1FD81HHGG<F<CHECE@G<GFC1<FF?GFH?@GEDC@<0DC0CHHHGCHGHI?GEGGHFFF@HF<<D@CCDH?@5HFC.CEHFCC<DHFIHH:@CC<<<FC7G<?F@@1@9<1<GC<<16<A@EC<0D<<<1<D1<<1=IEH@F0HHCHCF<CC<C1HEFC<<1<CEF<<C?CEC<1C@HC1CHIHHHCC</?DHIHCF11EC?HCHGC1CC@HHHE?DD@BD
@HISEQ:969:HM2KJBCX2:2:1101:13748:53912 2:N:0:ACTATGCA
GCATGCATCCCACCCAACTATCCCTATTAATCATTACGTCGATCCTAGAAACCAACAAAATAGGTTCGATCGTCCTATTTCGTTATTCCATGCTAATGTATTCAAGCGCGAGCCTGCTTTAAGCACTCTAATTTTTTCAAAGTAACAGTCCTGTTTCCCCGCAACAACAAATTAATGCCATCACGGTTCTACAAGAAGGAGGGACCAGTGAGGCCAGTGCATACCAGTGGCACGACCAACCTACTGGCCCCGAAATTCAACTACGAGCTTTTTAACTGCAACAACTTTAATATACGCTATTGGAGCTGGAATTACCGCGGCTGCTGGCACCAGACTTGCCCTCCAA
+
DDBDDHIIIIIIIIHHIIIIIIIIIIIIIIIIIIIIIHHIIIGIIIIHIIIIIIIIIHIHHEHHHIIIIIIDHHHHIIIIIIIIIIHIIIFHHIIIIIHHIHHIIIIIIIIHIIIIIIIIIIIIIHHIIIHIHHHIHHHHIIIIIIIIIIIIIIIIIIIHHIIHHHIIIIIIIIHIHEHGHGHHHEEIIIIIIIIHGIIIIIIHHHIIIIIIIHIIIIIIIIIIIIIIIIIIIIIIIIIIIIHHHIIIIHIIIIIIHIIIIIIIIIIIIIIIIIIIIIIIHHHIIIIIIIIIIIIIIGIIIIIIIIIIIIIHHIIIIIIIIIIIIIIIIIIIIIIIIIIGIDDDDD
@HISEQ:969:HM2KJBCX2:2:1101:7784:54181 2:N:0:ACTATGCA
GCATGCATCCCACCCAACTATCCCTATTAATCATTACGTCAATCCTAGAAACCAACAAAATAGGATCAAACGTCCTATTTCATTATTCCATGCTAATGTATTCAAGCGTTAGCCTGCTTTAAACACTCTAATTTTTTCAAAGTAACAGTCCTGTTTCCCTGCAACACCAAATTAATGGCATTACAGTTCTTCAGAAAGGAGGAATCAGCGAAGCCAGTGCATACCAGTGGCACGACCAACCTGCTGACCCCGAAATTCAACTACGAGCTTTTTAACTGCAACAACTTTAATATACGCTATTGGAGCTGGAATTACAGCGGCTGCTGGCACCAGACTTGCCCTCCAA
+
BDDB@11CGEHIHH=@DHHH11<G1GCEH<F<FFF@1ED@CGFHIFE?H?CHHI?G1FH@C?CFFGE11CCECHHHHIEH?CHCHEH1<1<@1D1DGHEIIIIHHGIIIIIHGHIHIHHHHHFHHIIHHHGIIIHGEGIHIIIHIIHHHIHIHHIIHHIHHGIIIIHHHHIHHHIIIIIIHIIIIIIHIGIIIHIIII:IIIIIIIIIHIIIIIIIHHIIIIIIIIHIIIIIIHIIHEGIIIHHHIIIIIIIIIIIHHIHGEHHHIIIIIIIHIIIIIIIIHIIHHIIIIIIIIIIIIIIIIIIIIIIIIIIIHIIHIIIIHHHIHIHIIHIIHHGHIIIIDDDDD
@HISEQ:969:HM2KJBCX2:2:1101:9449:54686 2:N:0:ACTATGCA
GCATGCATCCCACCCAACTATCCCTATTAATCATTACGTCAATCCTAGAAACCAACAAAATAGGATCAACGTCCTATTTCATTATTCCATGCTAATGTATTCAAGCGCGAGCCTGCTTTAAACACTCTAATTTTTTCAAAGTAACAGTCCTGATTTCCCACCACACCAAATGAATGACATGATGGTTCGTCAGAAGGTAGGAATCAGTAACACCAGTACGTACCGAAGGCACGACCAGCGTACTAATCCCGAAATTCAACTACGAGCTTTTTAACTGCAACAACTTTAATATACGCTATTGGAGCTGGAATTACCGCGGCTGCTGGCACCAGACTTGCCCTCCAA
+
DDDDDIIIHIIIIIIIIIIIIIIIIIIIIIIIIIIIIIIIIIIHHIIIIIIIIIIIIHIIIIIIIIIIIIIIIIIIIIIIIIIIIIGIIIIIIIIIHHIIIIIIHIIIIIIIIIIIIIIIIIIIIIIIIHIIIIIIIIIIIIIIIIIIIIIIIHIIIIIIHIIIIIIIIIIIIIIIIIIIIIIIIIIIIIIIIIIIIIIIIIIIIIIIIIIIIIIIIIIIIIIIIIIIIIIIIIIIIIIIIIHHIIIIIIIIIIIIIIIIIIIIIIIIIIIIIIIIIIIIIIIIIIIIIIIIHIIIIIIHIIIIIIIIIIIIIIIIIIIIIIIIIIIIIIIIIIIIIIIIDDDDD
@HISEQ:969:HM2KJBCX2:2:1101:16343:54648 2:N:0:ACTATGCA
GCATGCATCCCACCCAACTATCCCTATTAATCATTACGTCGATCCTAGAAACCAACAAAATAGGATTAACGTCCTATTTCATTATTCCATGCTAATGTATTCAAGCGTTAGCCTGCTTTAAACACTCTAATTTTTTCAAAGTAACAGTCCTGATTTCCCGCAACACCAAATTAATGACATCACGGTTCGTCAAGAAGGAGGAATCAGTAAAGCCAGTACATACCGAAGGCATGACCAACTTACTAACCCCGAAATTCAACTACGAGCTTTTTAACTGCAACAACTTTAATATACGCTATTGGAGCTGGAATTACCGCGGCTGCTGGCACCAGACTTGCCCTCCAA
+
@@BDBGHHGHIIIIIIHIIIIIHIIIIIHIIHHIIHIIIHIHHIIIIHIHIIIHHIGHGHHHIGHIIIIIIIGHIIIIIIIIHIIIIEGGHHHIHHGIIIIHHIIIIIIIIHHHHHHHHHH@HHHHIIIHHIIIIIHIHGFHHIHIIHIHHHIIIFHEDHIIHHHHGIIHHHHGHHHHHHHHEHIHGHGFHIIHHIIIHEIIIIHIHIIHHGFCHHHHHIIIIIIIIHHIIIIIIIIIHHGHGHHHIHHHFIIIIIIIIHHIHGIIIIIHHIHHHHIIHEIIHHCEIHHHIHIIIIHHHHHFH?HIHHIHIIIIIIHHFHHHHIHHGIIIHHIHIHHGIIDADDD
@HISEQ:969:HM2KJBCX2:2:1101:5180:54527 2:N:0:ACTATGCA
GCATGCATCCCACCCAACTATCCCTATTAATCATTACGTCAATCCTAGAAACCAACAAAATAGGTTTGAACGTCCTATTTCATTATTCCATGCTAATGTATTCAAGCGTTAGCCTGCTTTAAACACTCTAATTTTTTCAAAGTAACAGTCCTGTTTCCCTGCAACACCAAATTAATGGCATTACAGTTCTTCAGAAAGGAGGAATCAGCGAAACCAGTTCATACCAGTGGCACGACCAACCTGCTGACCCCGAAATTCAACTACGAGCTTTTTAACTGCAACAACTTTAATATACGCTATTGGAGCTGGAATTACCGCGGCTGCTGGCACCAGACTTGCCCTCCAA
+
DA@DDHCHCGHHHIECHEHGHH1D1<DEHIIHHIIIHIIIIHHHEHHF11CFGCHIGH@HEHIICG1EG?CFGGHCHEEHHFEHEHCCEHHEHGIIIHEHCEIIHIIIIHIHHHEFCFEGGEHHHHHHHHHCEGCHHHHGIHHHFGHEEFEHIHGHIHEIIIHHHHHHHHIIHHHH?HHHG@I:FHEHHDFHHFFHIIHHEHHFIIHHHFHHFCHHFHHHGGFGCHGCG@DC?GHDHHEF@HEGFFIHIHHHHHGIIHEECEE@GEEHHGCHHIIIIGIIHHGHC@GHIIIIIIHFIHHEHIIHGHEIHHHHIHIHHHIHEIHG?EHGFHHHIHIHHEHE1@??@?
@HISEQ:969:HM2KJBCX2:2:1101:12361:56950 2:N:0:ACTATGCA
GCATGCATCCCACCCAACTATCCCTATTAATCATTACGGTGATCCTAGAAACCAACGAAATAGAATCAGTCCGTCCTATTTCATTATTCCATGCTAATGTATTCAGACGATAGTCTGCTTTAAACACTCTAATTTTTTCAAAGTAACAGTCCTGATTTCCCATCACACCAAATAAATGGCATGAAAGTTCCTCAGAAGGTAGAGATCCATCTCACCAGTGCAGACAATTAAGCCTGACCAATGGGTAGACCCCGAGGTTCAACTACGAGCTTTTTAACTGCAACAACTTTAATATACGCTATTGGAGCTGGAATTACCGCGGCTGCTGGCACCAGACTTGCCCTCCAA
+
DDDDDIIIIIIIIIIIIIIIIIIIIIIIHIIIIHII1DHIIIIIIIIIIGIIIIIIIIIIIIIGIIIIIIIIIIIIIIIIIIIIIIIIIIIIHIIIIIIIIHIIIIIIIIIIIIIIIIIIIIIIIHIIHHIHIIIHHGIIIHIIIIIIHIIIIIIIHHIHHFHIIIIIHIHGIHHFIIIIHIIHHIIIIHIIIIIIIIIIIIIIIHIIIIIIIIIIIIHIIIHIIIIIIIIIHIIIIIIIIIIIIHFIIIIIIIIIIIIIIIIIIIIIIIIIIIIIIIIIHIIIHIIIIIIIIIIIIIIIIIIIIIIIIIIIIHHIIIIIIIIIIIIIIHIIIIIIIIIIIIIDDDDD
@HISEQ:969:HM2KJBCX2:2:1101:5619:56528 2:N:0:ACTATGCA
GCATGCATCCCACCCAACTATCCCTATTAATCATTACTTCAGCTCTAGAAACCAACAAAATAGAACCAAAGTCCTAAATTATTATTCCATGCTAATGTATTCATAGCAAAAAGCCTGCTTTAAACACTCTAATTTTTTCAAAGTAAATGATCTGGATCGCGTGTCCGGCCCAGTGAAGGGTAGACACGTTTTCCAGAAGGATGGCAGACACGCACCGGCACTCACACACGTAACCGTGGCGGGCCAGGCATATCAAACCAGAAATCCAACTACGAGCTTTTTAACTGCAACAACTTTAATATACGCTACTGGAGCTGGAATTACCGCGGCTGCTGGCACCAGACTTGCCCTCCAA
+
DDDDDIIIIIIIIIIIIIIIHIIIIIIIIIIIIIIHIIIIIIIIIIIIIIIIIHIIIIIEHIHHHIHCHHHIIIIGIIIIIIIHHIIHIIHIHIHGIICHHDFHIHIIHHHHHHHHHHHHHIIHHIIIIIIIIIIIIIIIHHIIIHIHIIHIIIHHIIIIIIHIIIIIIHIIIIIIIIHHGIIIIIHHGHFIIIHIHIIIIIIIIIIIIIIIIIHIIIIIIIIIIIIIIIIIIIHIIGIIIIIIIIIIIIIIHHIIIIIIIIHGIIIIIIIIIIIIIIIIIIIIIIIIIIIIIIIIIIIIIIIIIIIIIIIIIIIIIIIIIIIIIIIIIIIIIIIIIIIIIIIIIIIIIIDDDDD
@HISEQ:969:HM2KJBCX2:2:1101:16427:56468 2:N:0:ACTATGCA
GCATGCATCCCACCCAACTATCCCTATTAATCATTACGTCGATCCTAGAAACCAACAAAATAGAACCATGCCGTCCTATTTTATTATTCCATGCTAATCTATTCAAGCACAAGCCTGCTTTAAGCACTCTAATTTTTTCAAGGTAATAGCTCTGCTTCCCCAACGCACTAACTTAATAGCATGCTGGTTATTCAGAAGGTAGGAATTCATCAGGCCAGTGCGGACAGTGAAGCCCGACCAACCGACAAACTCCGAAATTCAACTACGAGCTTTTTAACTGCAACAACTTTAATATACGCTATTGGAGCTGGAATTACCGCGGCTGCTGGCACCAGACTTGCCCTCCAA
+
DDDDCHIIFHIIIHIIIHHGIHHIHHIIHHIEHIIHIIHHDDHCHHHIIIIIIIHIIIIHHHHHIIHIHFFHHHCHHHIIHIHIIIIICHHIIHGHIIIIIHGIHHIIIIHIHHHIIIIIIIHHIIHHIHIIHIIIIIIIIHHHHIIIIIIIIIIIIIHCHIIIIIIIGIHIIIIHHIGIIIIIIIHIHIIIIIIIIIIIIIIIIIIIIIIIIGIIIIIIIIII>IIIIIIIIIIIIIIIIIIHIHGIIHIIIIIIIHIIIIHGIIIHHIIIIIHIIIIIIIIIIIIIIIIIIIIIIIIIIIIIHIIIIHHIIIIIIIIIIIIIIIIIIIIIIIIIIIHIIIIDDDDD
@HISEQ:969:HM2KJBCX2:2:1101:18023:57862 2:N:0:ACTATGCA
GCATGCATCCCACCCAACTATCCCTATTAATCATTACGGTGGTCCTAGAAACCAACAAAATAGAACCACAACGTCCTATTCTATTATTCCATGCTAATCTATTCAAGCAAATGCCTGCTTTAAACACTCTAATTTTTTCAAGGTAATGGTCCTGGCTCCCCGGCACACCCAATAAAGGACATACTGGTTCACCAGAAGGTGGACCCGACACAGGACAGTACTCGCCAAAGACGGACCGCCCGGCCAGGCCTAAAATTCAACTACGAGCTTTTTAACTGCAACAACTTTAATATACGCTATTGGAGCTGGAATTACCGCGGCTGCTGGCACCAGACTTGCCCTCCAA
+
DCDDDIIIIIIIIIIIIIIIIIIIIIIIIIIIIIIIIIIIIFHIIIIGIHHIIIIIIHEEHGHHHHHHHIICHEHHIIIIGHHHHHHIGIHHHIHGIIIHHIIIIIIIHIIIHIHHHIIIIIHIIIHIHIIGIIHHIIIHIHHIIIIHHHIIIIIHHIIIHHHIIIIHIIIIIIIIHGIIIIIIIIHIIIIHIIIHIIHIIIIIHHHIIIIEHGIIIIIIHDIIIGIHIHHIIIHIIFHEIIIIHIIIIHIIIIHHEIIIIIIIIIIIIIIIHIIIIGIIIIIIFHGGIIHIIIIIHHHDHHIIGIIIHIIIIIIIIIHIIIHHIHIIIIIIIIIIIHIIIDDDDD
@HISEQ:969:HM2KJBCX2:2:1101:17763:57253 2:N:0:ACTATGCA
GCATGCATCCCACCCAACTATCCCTATTAATCATTACGTCGATCCTAGAAACCAACAAAATAGAATCAAACGTCCTATTTCATTATTCCACGCTAATGTATTCAAGCGTGCGCCTACTTTAAACACTCTAATTTTTTCAAAGTAACAGTCCTGATTCCCCACGACACCAAATTAATGACATCGTGGTTCTTCAGAAGGTAGGAACCAATAATGCCAGTGCGTACCGAAGCATGACCGACAATTTGATCCCGAAATTCAACTACGAACTTTTTAACTGCAACAACTTTAATATACGCTATTAGAGCTGGAATTACCGCAGCTGCTGGCACCAGACTTGCCCTCCAA
+
AADDDIIGIEHIHG=EHHIIIIIIHIIIHHIIHGHIICHHGHHIIIIIIIIIII10CGEHHIEHHIHIEHHICGCEEGHHHHIIIIIHHHHEDCHHHGHHHHHIHHHIIGGIIIIHHHIHHHHHHHHEHHIHHHIIHIHFHIIHHHIIIHIIIIIHHFIIHHHGHHIIIIIHHHIHEIHIIHHHGIIIIHHIIIIIIIIIIIIIHIHIIIIIIIIIIIHIHIIHIHHIIIHIHIIIIIIIIIIHIIGHIIIHHIIIIIIHFHHIHHGIIIIIIIHIHIIHIHHHHIIIIIHIIIIHIHIIIIIIIIHHHHHIIGIIIIIIIIIIHGIIIIIHIIIIIIIIDDDDD
@HISEQ:969:HM2KJBCX2:2:1101:14531:56717 2:N:0:ACTATGCA
GCATGCATCCCACCCAACTATCCCTATTAATCATTACGTCAATCCTAGAAACCAACAAAATAGGATCGAACGTCCTATTTCATTATTCCATGCTAATGTATTCAAGCGTTAGCCTGCTTTAAACACTCTAATTTTTTCAAAGTAACAGTCCTGTTTCCCTGCAACACCAAATTAATGACATTACAGTTCTTCAGAAAGGAGGAATCAGCGAAGCCAGTACATACCAGTGGCACGACCAACCTGCTGACCCCGAAATTCAACTACGAGCTTTTTAACTGCAACAACTTTAATATACGCTATTGGAGCTGGAATTACCGCGGCTGCTGGCACCAGACTTGCCCTCCAA
+
DDDDAIGHHIIIHHIIIIIIIIIIIIIIIIIIIIIIIIIIIIIIHIHHIIIIIHIIIIIIIIHIIIIIIIHHHIIIIGHIIIIIGIHHIHIIHIHIIIIIIIHHIIIIHIIIIIIHIIIIIIIIIIIIIIGIIIIIIIHIIIIIIIIIIIIIIIIIIIIIIIIIIIIIIIHHIIIIIIIIIIIIIIIIIIIIIIIIIIIIIIIIIIIIIIHIIIIIIIIIIIIIIIIIHIIIIIIIIIIIIIHHFIIIIIIIIIIIIIIIIIIIIIIIHIIIIIHIIIIIIIIIIIIIIIIIIIIIIIIIHIIIIIIIIIIIIIIIIIIIIIIIIIIIIIIIIIIIIIIIIDDDDD
@HISEQ:969:HM2KJBCX2:2:1101:12883:58063 2:N:0:ACTATGCA
GCATGCATCCCACCCAACTATCCCTATTAATCATTACGTCAATCCTAGAAACCAACAAAATAGGATCAAACGTCCTATTTCATTATTCCATGCTAATGTATTCAAGCGATTGCCTGCTTTAAACACTCTAATTTTTTCAAAGTAACAGCCCTGTTTTCCCGCAACACCAAATTAATGGCATTACGGTTCTACAAGAAGGAGGAACCATCGAAATCAGTACATACCAGAGGCACGACCAACCTGATGATCCCGAAATTCAACTACGAGCTTTTTAACTGCAACAACTTTAATATACGCTATTGGAGCTGGAATTACCGCGGCTGCTGGCACCAGACTTGCCCTCCAA
+
DDDDDIIIIIIIIIIIIIIIIIIIIIIIIIIIIIIIIIIIIHIIIIIHIIIIIHIIIIHHIIIIIIIIHIHIIIIIIIIIIIIIIIIIFIIIIIHIIIIHIHIIIIIHIIIIIIIIIIHIHIHIIIIIIIHIIIIHHIIIIIHIIIIIIHIIIIIIIIIIHIIIIIIIIIIHHIHIHIIIIIIIIIIIIIIIIIIIIIHHIHHIIIIIIIIHIIIIIIIIIIIIIIIIIIIIIIIIIIIIIHHHHIIIIIIIIIIIIIIIHHIIIIIIIIIIIIIIIIIIIIIIIIIIIIHIHIHIIIIIIIIIIIIIIIIIIIIIIIIIIIIIIIIIIIIIIIIIIIIIIDCDDD
@HISEQ:969:HM2KJBCX2:2:1101:10094:58634 2:N:0:ACTATGCA
GCATGCATCCCACCCAACTATCCCTATTAATCATTACATCGATCCTAGAAACCAACAAAATAGAATCGGATGTCCTATTTCATTATTCCATGCTAATGTATTCAAGCGTGAGCCTGCTTTAAACACTCTAATTTTTTCAAGGTAACAGTCCTAATTCCCCGTGACACCAAATTAATGGCATTACGGTTCTTTAGAAGGTGAGAAATCAATAATATCAGTACATACCAACGGCATGACCGAAACATTGATCCCGAAATTCAACTACGAGCTTTTTAACTGCAACAACTTTAATATACGCTATTGGAGCTGGAATTACCGCGGCTGCTGGCACCAGACTTGCCCTCCAA
+
CDDDDIIIHHIIIIIIIIIIIIGHIIIIIIIIIIIIIIHIGHIGIIIGHIIHIIIIHHIIIIIHEHGHIHHHHHHHIIIIIHHIHHHIIIIGIHHEEHHHIIIHIGIHHHIHHIIHIHIIIIHIIIIIHHHIIHHIHEHHHIIIIHIIIIHIHEHGHHIIIIIIIIIIIIIIIIIIIIIIIGIIIIIIHIIIIIIIIIIIIIIIIHIIIIIIIIIIIIIIIIIIGIIIIIGIIIIIHGIIIIIIIHIIIIIGIIIIIIIIIHIIIIIIIIIIIIIIIIIIIIIIIIIHIIIIIIIIIIIIHHIIIIIIIIIIIIIIIIIIIIIIIIIIIIIIIIIIIIIIIIDDDDD
@HISEQ:969:HM2KJBCX2:2:1101:4436:58721 2:N:0:ACTATGCA
GCATGCATCCCACCCAACTATCCCTATTAATCATTACGTCAATCCTAGAAACCAACAAAATAGGATCAACGTCCTATTTCATTATTCCATGCTAATGTATTCAAGCGCGAGCCTGCTTTAAACACTCTAATTTTTTCAAAGTAACAGTCCTGATTCCCCACCACACCAAATTAATGACATGATGGTTCGTCAGAAGGTAGAAATCAGTAACACCAGTACGTACCGAAGGCACGACCAGCGTACTAATCCCGAAATTCAACTACGAGCTTTTTAACTGCAACAACTTTAATATACGCTATTGGAGCTGGAATTACCGCGGCTGCTGGCACCAGACTTGCCCTCCAA
+
DADDDIHHIIIIIIIIIIIIIIHIIHHIHHIIIIIHIHHHIIIIIIGHCHHIIIHIIIHHGHFHICGGHHHHIIHIHIFHHEHHIHHHIIH1DHHIEFHHIGHIFHFHHIIIIIIHIIIGHHHHIIIHIHHHIIHIIGHIHIIHIIIHIHHIHGHDDEHHHEGF?GHHHIHIHIGCIHHGHHHHHHGHHIHHCHIIIIIIIIIHIIIHFHEHIGEHHIIIIHHHHEIHHHFHHHD@HHEHIHFHGHHHIHHEGHF?HFHIIIHHHEH?HFIHFHHEGIHGHGHIHHGIIHHHHECHFEHIIHIHHHHHIHHHIHHGIIHHHFHHFIIHIIHHEG<CCDGC@@@D<
@HISEQ:969:HM2KJBCX2:2:1101:7304:58020 2:N:0:ACTATGCA
GCATGCATCCCACCCAACTATCCCTATTAATCATTACGGTGATCCTAGAAACCAACAAAATAGAATCATGCCGTCCTATTTTATTATTCCATGCTAATGTATTCAAGCAAAATGCCTGCTTTAAACACTCTAATTTTTTCAAAGTAAAGGTCCTGGTTCCCCGTGACACCCAATTAAGGGCATCGCGGTTCTCCAGAAGGTGAGAAATTGACTACACCAGTTCATACCCCTTAAGGCACGACCGATGTGTCAATCCCGAAATTCAACTACGAGCTTTTTAACTGCAACAACTTTAATATACGCTATTGGAGCTGGAATTACCGCGGCTGCTGGCACCAGACTTGCCCTCCAA
+
DDDDDIIIIIIIIIIIIIIIIIIIIIIIIIIIIIIIIIIIIIIIIIIIIIIIIIIIIIHHIIHIIIIIIIIIHIIIIIIIIIIIIIIIIIIIIIIIIIIIIFIIIIIIIIIIIIIIIIIIIIIIHIIIIIIIIIIIHHIGIHIIIIIIIIIIIIIIIHIIIIIIIIIIIHIIHHIIIIIIIIHIIIIIIIIIIIIIIIIIIIIIIIIIH<IIIIIIIIIIIIIIIIIIIIIIIIIIIIIIIIIIIIIIIIHIIIIIIIIIIIIIIIIIIIIIIIIIIIIIIIIIIIIIIIIIIIIIIIIIIIIIIIIIIIIIIIIIIIIIIIIIIIIIIIIIIIIIIIIIIIIIIIIDDDDD
@HISEQ:969:HM2KJBCX2:2:1101:2874:59862 2:N:0:ACTATGCA
GCATGCATCCCACCCAACTATCCCTATTAATCATTACGTCAATCCTAGAAACCAACAAAATAGGATCAAACGTCCTATTTCATTATTCCATGCTAATGTATTCAAGCGTTAGCCTGCTTTAAACACTCTAATTTTTTCAAAGTAACAGTCCTGTTTCCCTGCAACACCAAATTAATGACATTACAGTTCTTCAAGAAGGAGGAACCAGTAAAGCCAGTACATACCAGAGGCACGACCAACCTACTAATCCCGAAATTCAACTACGAGCTTTTTAACTGCAACAACTTTAATATACGCTATTGGAGCTGGAATTACCGCGGCTGCTGGCACCAGACTTGCCCTCCAA
+
DDCDDIIIIIIIIIIHIIIIIIIIIIIIIIIIIIIHIIIIGHIIIIIIIHIIHHFH?GFHHIHIIHIIHIHIIIIIIIIIIIIIIIEHIIIHHIICHIIIIIIIIHIIIIIIIIHHHHIIIIHIHIGIHIIIIHHIHIIIIIIIIIIIIIIIHIIHIIIIIIIIIIIIIIIIIIIIIIIIIIIIIIIIIIIIIIIIIIIIHIIHIIHHIIHIIIIIIIIIIIIIIIIIHIIIIIIIIHHIHHHGFHCEIIHIIHIIHIIIIHHIIIIIIIIIIIIIIIIIIIIIIIIHIIIIIIIIIIIIIIIIHIIIIIIIIIIIIIIIIIIIIIIIIIIIIIIIIIIIIDDDDD
@HISEQ:969:HM2KJBCX2:2:1101:4496:59825 2:N:0:ACTATGCA
GCATGCATCCCACCCAACTATCCCTATTAATCATTACGGTGATCCTAGAAACCAACGAAATAGAATCAGTCCGTCCTATTTCATTATTCCATGCTAATGTATTCAGACGTTAGCCTGCTTTAAACACTCTAATTTTTTCAAAGTAACAGTCCTGATTTCCCATCACACCAAATAAATGGCATGAAAGTTCCTCAGAAGGTAGAGATTCATCTCACCAGTACAGACAATTAAGCCTGACCAATGAGTAAACCCCGAAGTTCAACTACGAGCTTTTTAACTGCAACAACTTTAATATACGCTATTGGAGCTGGAATTACCGCGGCTGCTGGCACCAGACTTGCCCTCCAA
+
DD@DDIIIEHIGHIIHIIIIC<CHHHEHHIIHE1CFHIHIIIIIHHHEHCGFGEEHEGHHIHIEHIHIIICHH@C?DGH@GEHHHHHE?CCHHHHHIIHGEDHEHHHGHACHDFFIHEFHGIIHEEHIIHHGGHHHHEHGHHGHIIIIIHCGEHHHHEHHHEHEHHEHHIHHHHHIIHEHHHHHHFFGC@?HGHFFGFHIIHHHHHHHHHEIHIIIIIIHHHGHHGIHHHHEGIHGHEHHHHIGHFGHHHHHIHHGC?HCFHEIIIIGIIHHFHHEFCGIIHGEHFHHCHHIIIHIGIIHHHHIIIGHIIHCIHIIHDIHIIHIGIHIHIHIHEIHIHIIIHFDCDDD
@HISEQ:969:HM2KJBCX2:2:1101:4686:60943 2:N:0:ACTATGCA
GCATGCATCCCACCCAACTATCCCTATTAATCATTACGGTGGTCCTAGACCAACAAAATAGAACCAACGTCCTATTCTATTATTCCATGCTAATCTATTCAAGCAAAAGCCCGCTTTAAACACTCTAATTTTTTCAAGGTAATGGTCCTGGTTCCCCGACACACCCAATAAAGGGCATACCGGCTCACCAGAAGGATAGACCCGACAACAGACAGTACTCGCCAGAGACGGACCGCCCGGTCAGGTCTAAAATTCAACTACGAGCTTTTTAACTGCAACAACTTTAATATACGCTATTGGAGCTGGAATTACCGCGGCTGCTGGCACCAGACTTGCCCTCCAA
+
DBDDDIIIIHIIIIIIIIIIIIIIIIGFHHIIIIIIIFHIIIIIHIIHHIIIHIGIIIIIHIIIHIIIIIHIIIIIHIHIIIIIGIIIFHIIIIIIIIIHIHHHHIHIHIHIIHIIIHIHIIIHIHIGIIIIIIIHHHIHIHIIHFIIIIIHHHIIIIHIHIIIIIIIIIIIIGHEIIIIIIIIIIIIIIIIIIIIIIIIIHIIIIIHHHIIIHIIHIIIIIIIHHIIIIIIIIHGHHHHIGIHIIIIIIIIIIIIIIIIIIIIHIIIIIIIIIHIIIIHHIIHIIIIIIIIIIIIIHIHIIIIIIIIIIIIIIIIIIIIIIIIIIIIIIHIIIHIIIDDDDD
@HISEQ:969:HM2KJBCX2:2:1101:9677:61431 2:N:0:ACTATGCA
GCATGCATCCCACCCAACTATCCCTATTAATCATTACGGTGATCCTAGAAACCAACAAAATAGAACCATGCCGTCCTATTCTATTATTCCATGCTAATGTATTCGAGCAAAAATGCCTGCTTTAAACACTCTAATTTTTTCAAGGTAAAGGTCCTGGATCCGCAAGACACCCAATAAAGGACATCAAGTTTCTCCAGAAGGTGAGAAATCAACAGTAACAGTTCATACCCATTAAGGCATGACCGTCACGTCAATCCCGAAATTCAACTACGAGCTTTTTAACTGCAACAACTTTAATATACGCTATTGGAGCTGGAATTACCGCGGCTGCTGGCACCAGACTTGCCCTCCAA
+
DDDCDIIIIIHHIIIGIIIIHIIIIIIIIIIIIIGIHIIIIIIIIIIIIIIIIIIIHHHIIIGFGHHCHIHHHHIIIIIIIIIIIHIHIGHHGHIHHHHGHHIIIIIIIIIIIIIIIIIIIIHHHIIIIIIIIIIIHIIIIIIHIIHIIIIIHIIIIIIIIIIIIIIIIIHIIIIIIIIIIIIIIIIIHIIIIIIHIHHIIIIIIIIIIIIIIIIIIIIIHIIIIIIII=IIIIIIIGIIIIII<GIIIIHDIIHIIIIIIIIIIIIIIIIIIIIIIIIIIIIIIIIIIIIIIIIIIIIIHIIIIIIIHIIIIIIIIIIIIIIIIIIIIIIIIIIIIIIIIIIIIIIIDDDDD
@HISEQ:969:HM2KJBCX2:2:1101:11723:60080 2:N:0:ACTATGCA
GCATGCATCCCACCCAACTATCCCTATTAATCATTACGTCAATCCTAGAAACCAACAAAATAGGATCGAACGTCCTATTTCATTATTCCATGCTAATGTATTCAAGCGTTAGCCTGCTTTAAACACTCTAATTTTTTCAAAGTAACAGTCCTGTTTCCCTGCAACACCAAATTAATGGCATTACAGTTCTTCAGAAAGGAGGAATCAGCGAAGCCAGTGCATACCAGTGGCACGACCAACCTGCTGACCCCGAAATTCAACTACGAGCTTTTTAACTGCAACAACTTTAATATACGCTATTGGAGCTGGAATTACCGCGGCTGCTGGCACCAGACTTGCCCTCCAA
+
DDDDDIIIIIIIIIIIIIIIIIIIIIIIIIIIIIIIIIIIIIIIIIIIIIIIIIIIIIIIIIHHHIIIIIIIIIIIIIIIIIIIIIHHHIIHIHIIIIHIIIIIIIIIIIIHIIIIIIIIIIIIIIIIIIIIIIIIIIIIIIIIIIIIIIIIIIIIIIIIIIIIIIIIIIHHHIIIIIIIIIIIIIIIIIIIIIIIIIIIIIIIIIIIIIIIIIIIIIIIIIIIIIIIIIIIIIIIIIIIII=HFIIIIIIIIIIIIIIIIIIIIIIHIIIIIIIIIIIIIIIIIIIIIIIIIIIIIIIIIIIIIIIIIIIIIIIIIIIIIIIIIIIIIIIIIIIIIIIIIDDDDD
@HISEQ:969:HM2KJBCX2:2:1101:11052:61760 2:N:0:ACTATGCA
GCATGCATCCCACCCAACTATCCCTATTAATCATTACGGTGGTCCTAGACCAACAAAATAGAACCAACGTCCTATTCTATTATTCCATGCTAATCTATTCAAGCAAAAGCCCGCTTTAAACACTCTAATTTTTTCAAGGTAATGGTCCTGGTTCCCCGACACACCCAATAAAGGGCATACCGGCTCACCAGAAGGATAGGCCCGACAGCAGAACAGTACTCGCCAGAGACGGACCGTCCGGTCAGGCCTAAAATTCAACTACGAGCTTTTTAACTGCAACAACTTTAATATACGCTATTGGAGCTGGAATTACCGCGGCTGCTGGCACCAGACTTGCCCTCCAA
+
DDDDDIIHIIIIIIHIIIIIIIHIIIIIIIIIIIIIIIIIIIIIIIIIIIIIIIIH?HHIIIHHIIGIIIIHHHHHHIIIIIHHIHIEHHHIHIIIIIIIIHGHIIIIIIIIIIIHIIIIIIIGHIIIIIIGGHHIIIHHIIIIIIIIIIHHHHIIIIIIIIIIIHIIIIIHIIIIIIIIIIIIIIIHIEFIHIHIIIHIIIIIIIIIIIIIIIIIHIHIHIIIIIIIIIIIIIIIIII=IIHIIIIHIIIIIIIIIIIIIIIIIIIIIIIIIIIIIIIIHHHHIIIIIIIIIIIHHCGIIIIIIIIHHIIIIIIIIIIIIIIGIIIIIIIIIIIIIIIDDDDD
@HISEQ:969:HM2KJBCX2:2:1101:14736:61820 2:N:0:ACTATGCA
GCATGCATCCCACCCAACTATCCCTATTAATCATTACTTCAGTCCTAGAAACCAACAAAATAGAACCAAAGTCCTATTCCATTATTCCATGCTAATATATTCAAGCAAACATGCCTGCTTTAAACACTCTAATTTTTTCAAAGTAAAAGTCTTGGATCCCTAGCGCACTCAATTAAGAGCACACTAGTTCCCCAAAAGGAAAAGCCCAAAGTTGCAGTACAAACCTTACGGTTGACGGCAACTATAAGCCCAAAATTCAACTACGAGCTTTTTAACTGCAACAACTTTAATATACGCTATTGGAGCTGGAATTACCGCGGCTGCTGGCACCAGACTTGCCCTCCAA
+
DDDDDHIIIIIIIIIIHIIIIIIIIIIIIIIIIIIIIIIIIIIIIIIIIIIIIIIIIIIIIIHIIIIIIIIHIIGIIHIIIIGIIIIIIIIIIIIIHIIIIHHIHIIIIIIIIIIIIIIIIIHIIIIIIIIIIIIIHHIIIIIIIIIIIIIIIHIIHIIIIIIIIIIIIIIIIIIIHHIIIIIHHIHIIIHIIIIIIHIIIIIHHHHHIIIIIIIHIIIIIIIIIIIIIIIIIIIIIHHIIHHHHIIIIIIIIIIIIIHIIIIIIIIIIIIIIGIIIIIIIIIIIIIIIIIIIIIIIIHHHIIIIIIIIIIIIIIIIIIIIIIIIIIIIIIIIIIIIIIIIDDDDD
@HISEQ:969:HM2KJBCX2:2:1101:2570:62048 2:N:0:ACTATGCA
GCATGCATCCCACCCAACTATCCCTATTAATCATTACGGTGATCCTAGAAACCAACAAAATAGAACCATGCCGTCCTATTCTATTATTCCATGCTAATGTATTCGAGCAAAAATGCCTGCTTTAAACACTCTAATTTTTTCAAGGTAAAGGTCCTGGATCCGCAAGACACCCAATTAAGGACATCAAGTTTCTCCAGAAGGTGAGAAATCAACAGTAACAGTTCATACCCCTTAAGGCACGACCATTACGTCAATCCCGAAATTCAACTACGAGCTTTTTAACTGCAACAACTTTAATATACGCTATTGGAGCTGGAATTACCGCGGCTGCTGGCACCAGACTTGCCCTCCAA
+
DDCDDHIIIIIIIIGHHIIIIIIHIIIIIIIIIIIIIIIIIHIIIIIGIIIIIIIIIIIIIIHGHIIIIIIIIHHIIIIIIIIIIHIHHHHIIIIIIHEHIEGIGHHHHHHIIIIHIIIGHFIHHHHIIIIIIGIHHHHHIHIIIIIIHIIHIIIIIIHIIIIIIHHEIIIHIIIIIIHHIIIIIIIIIIIIHIIIIIIIIIIIIIHHIIIIIIIIIIIHIIIIIHIIIIIIIIIIIIIIIIIIIIIIIIHHIIIIIIIIIHIIIIIIIIIIIIIIIIIIIIIIIHIIIIIIIIHIIIIHHIIIIIIHIIIIIIIIIIIIIIIHIIIIIIIIIIIIIIIIIIIIIIIIDDDDD
@HISEQ:969:HM2KJBCX2:2:1101:3323:62346 2:N:0:ACTATGCA
GCATGCATCCCACCCAACTATCCCTATTAATCATTACGTCAATCCTAGAAACCAACAAAATAGGATCGAACGTCCTATTTCATTATTCCATGCTAATGTATTCAAGCGTTAGCCTGCTTTAAACACTCTAATTTTTTCAAAGTAACGGTCCTGTTTCCCTGCAACACCAAATTAATGACATTACAGTTCTTCAGAAAGGAGGAATCAGCGAAGCCAGTGCATACCAGTGGCACGACCAACCTGCTGACCCCGAAATTCAACTACGAGCTTTTTAACTGCAACAACTTTAATATACGCTATTGGAACTGGAATTACCGCGGCTGCTGGCACCAGACTTGCCCTCCAA
+
DDDDDIIIIIHHHIHHIIIIIIIIIIHHGHIIIIHEHHHIHIIHIIGHIIII?@GHHHIIHHHHHIIHHIHIIIHIGIIIIGIIIHHHIGIIIIHIIHIIIHE?HGHHHHHHHHGEHIHIIHHHFEEHHHFFHIIIHGHHIIIHHHHHHHIHHIIIHHHHHGIIIIIIIHIIGIHIHHGEEIIIIIIIHGHHIIIIIHIHHHIIIIIIIIIIHHIIIHEHHHHHII=HIIIIIIIIHIHIHGHGHHHHHHHHIIIHHIHIIIIIHGHHEIIIIIIIIIIIIIIIIIIIIIIIIIIIHHHHHIHIIIIIIIIIIIIIIIIIIIIIIIIIIIIIIHIHIIIIIDDDDD
@HISEQ:969:HM2KJBCX2:2:1101:1266:62560 2:N:0:ACTATGCA
GCATGCATCCCACCCAACTATCCCTATTAATCATTACGTCGATCCTAGAAACCAACAAAATAGAATCAAACGTCCTATTTCATTATTCCACGCTAATGTATTCAAGCGTGCGCCTACTTTAAACACTCTAATTTTTTCAAAGTAACAGTCCTGATTCCCCACGACACCAAATTAATGACATCGTGGTTCTTCAGAAGGTAGGAACCAATAATGCCAGTGCGTACCGAAGCATGACCGACAATTTGATCCCGAAATTCAACTACGAACTTTTTAACTGCAACAACTTTAATATACGCTATTAGAGCTGGAATTACCGCAGCTGCTGGCACCAGACTTGCCCTCCAA
+
DDDDDIIIIIIIIIIIIIIIIIIIIIIIIIIIIIIIIIIIIIIIIIIIIIIIIIIIIIIIIIIIHIIIGIIGHFHIIIIIIHIIIIIIIIHIIIGHIIIIIIIIHIHHHIHIHIIIIIHIIIHIIIIIIIIIIIIIIIIIIIIIIIIIIIIIIIIIIIIGIIIIIIIIIIIIIIIIIIIIIIIIIIIIIIIIIIIIIIIIIIIIIIIIIIIIIIIIIIIIIIIIIIIIIIIIHHIIIIIIIIHHIIIIIIIIIIIIIIIIIHIIIIIIIIIIIIIIIIIIIIHIIIIIIIIIHIIIIIIIIIIIIIIIIIIIIIIIIIIIIIIIIIIIIIIIIIIIIIIIDDDDD
@HISEQ:969:HM2KJBCX2:2:1101:19406:63624 2:N:0:ACTATGCA
GCATGCATCCCACCCAACTATCCCTATTAATCATTACGGTGGTCCTAGAAACCAACAAAATAGAACCACAACGTCCTATTCTATTATTCCATGCTAATCTATTCAAGCAATAGCCCGCTTTAAACACTCTAATTTTTTCAAGGTAATGGTCCTGGCTCCCCAACACACCCAACAAAGGACATGCTGATTCACCAGAAGGAAGACCCGACAGCAGACAGTACTCGCCAAAGACGGACCGCCCGGCCAGGCCTAAAATTCAACTACGAGCTTTTTAACTGCAACAACTTTAATATACGCTATTGGAGCTGGAATTACCGCGGCTGCTGGCACCAGACTTGCCCTCCAA
+
DDDDDIIIIHIIIIIIIIIIIIIIIIIIIIIIIIIIIIIIIIIIIIIHIIIIIIIIIIIEHIHHHIIHIIIIIGHIIIGIIIHIIFHIIHHIGIIHIIIIIHIIIIGIHIHIHHHIIIIHIHHIIIIHIIIIIIIIIIIIIIIHIIIIHHGIHHIIHIIIIGIIIHCHIIIIIIIIIHIIIIIIIIIIHIHHIIHHIIIIIHIIIIIIIIIIIIIIIIIIIIIIIIIIIIIIIIIIIIIIIIIHHIIIIIIIIIIIIIIIIIIIIIIIIIIIIIIIIIIIIIIIIIIIIIIIIIIIIIIIHIIIIIIIIIIIIIIIIIIIIIIIIIIIIIIIIIIIIIIIIDDDDD
@HISEQ:969:HM2KJBCX2:2:1101:9834:62890 2:N:0:ACTATGCA
GCATGCATCCCACCCAACTATCCCTATTAATCATTACGTCGATCCTAGAAACCAACAAAATAGAATCAAACGTCCTATTTCATTATTCCATGCTAATGTATTCAAGCGTAAGCCTGCTTTAAACACTCTAATTTTTTCAAAGTAACAGTCCTGATTCCCCACGACACCAAATTAATGACATCGCGGTTCTTCAGAAGGTAGGAACCAATAATGCCAGTGCGTACCGAAGCACGACCAACAATTTGATCCCGAAATTCAACTACGAGCTTTTTAACTGCAACAACTTTAATATACGCTATTGGAGCTGGAATTACCGCGGCTGCTGGCACCAGACTTGCCCTCCAA
+
DDDDDIIIIIIIIIIIIIIIIIIIIIIIIHIIIIIIIIIIIIIIIIIIIIIIIIIIHHEHIIIIIIIIIIIIIHIIIIHIIIIIIIIIIIIIGHIIIIIIHHIIIIIGIIIIHIIIIIIIIHIIIIIIIIIIIIIIHIIIIIIIIIIIIIIIIIIIIIIIIIIIHIIIIIIIIIIIIIHIIIHIIIHGIIIIIIIIHIIIIIIIIIIHHIIIIIIIIIIIIHIIIIIIIIIIIIIIIIIIIIHFIIIIIIIIIIHIIIIIIIIIIIIIIIIIIHHIIIIIIIIIIIIIIIIIHIIIIIIIIIIIIIIIIIIIIIIIIIIIIIIIIIIIIIIIIIIIIIIIDDDDD
@HISEQ:969:HM2KJBCX2:2:1101:9655:64071 2:N:0:ACTATGCA
GCATGCATCCCACCCAACTATCCCTATTAATCATTACGTCAATCCTAGAAACCAACAAAATAGGATCAAACGTCCTATTTCATTATTCCATGCTAATGTATTCAAGCGTTAGCCTGCTTTAAACACTCTAATTTTTTCAAAGTAACAGTCCTGTTTCCCTGCAACACCAAATTAATGGCATTACAGTTCTTCAGAAAGGAGGAATCAGCGAAGCCAGTGCATACCAGTGGCACGACCAACCTGCTGACCCCGAAATTCAACTACGAGCTTTTTAACTGCAACAACTTTAATATACGCTATTGGAGCTGGAATTACCGCGGCTGCTGGCACCAGACTTGCCCTCCAA
+
DDDDDIIIIIHIIIIIIIIIIIIIIIIIIIIIIIIIIIIIIIIIIIIIIIIIIIIIHIIIIIIIIIIIIIIIIIIIIIIIIIIIIIIIIIIHIHIIHIIIIIIIIIIIIIIIGIIHIIHIIIIIIIIIHIIIIIIIHII$IIIIIIIIIIIIIIIIIIIIIIIIIIIIIIIIIIIIIIIIIIIIIIIIIIIIIIIIIIIIIIIIIIIIIIIIIIIIIIIIIIIIIIIIIIIIIIIIIIIIIIIIHIIIIIIIIIIIIIIIIIIIIIIIIIIIIIIHIIIIIIIIIIIIIIIIIIIIIIIIIIIIIIIIIIIIIIIIIIIIIIIIIIIIIIIIIIIIIIIHIDDDDD
@HISEQ:969:HM2KJBCX2:2:1101:9729:64096 2:N:0:ACTATGCA
GCATGCATCCCACCCAACTATCCCTATTAATCATTACGGTGGTCCTAGACCAACAAAATAGAACCAACGTCCTATTCTATTATTCCATGCTAATCTATTCAAGCAAAAGCCCGCTTTAAACACTCTAATTTTTTCAAGGTAATGGTCCTGGTTCCCCGACACACCCAATAAAGGGCATACCGGCTCACCAGAAGGATAGACCCGACAACAGACAGTACTCGCCAGAGACGGACCGCCCGGTCAGGTCTAAAATTCAACTACGAGCTTTTTAACTGCAACAACTTTAATATACGCTATTGGAGCTGGAATTACCGCGGCTGCTGGCACCAGACTTGCCCTCCAA
+
DDDDBIHIHHHHIIIIIIIIIHHIIIIIIIIIIIIIIIIIIHIIIHIIIIIIIIIIIIIIHEHIIHIHHHIHIIHHIIIIIIIIIHHIIIIIIIIIIIIIIHIIIIHHHIIEHHHIIIHHIIIIHIIIIHGIHIIIIIIHIHIIIHIIIHHHHIIHGHGHHIIIIIHHHGHIHIHHHHIIHIIHIIIIIIIIIIIIIIHIIIGIIIIIIIIHIIIIIHIIHFHHIIHFIIIIIIIIIIIIIHIIIIIIIIIHIIIHHHHHIIIIIIIIHIIIIIIIIHIHHIIIIHIIHHIIIHHEHGGIIIIIIIHIIIIIIIHIIIIIIIIIHIIIIIIIIIIIIIDDDDD
@HISEQ:969:HM2KJBCX2:2:1101:17037:64248 2:N:0:ACTATGCA
GCATGCATCCCACCCAACTATCCCTATTAATCATTACGTCGATCCTAGAAACCAACAAAATAGAATCAAACGTCCTATTTCATTATTCCATGCTAATGTATTCAAGCGCGAGCTTGCTTTAAACACTCTAATTTTTTCAAAGTAACAGTCCTGATTTCCCATGACACCAAATTAATGACATCGTGGTTCGTCAGAAGGGAGAAACCAATAATGCTAGTACGTACAAAGTACGACCGACATATTAGTCCCGAAATTCAACTACGAGCTTTTTAACTGCAACAACTTTAATATACGCTATTGGAGCTGGAATTACCGCGGTTGCTGGCACCAGACTTGCCCTCCAA
+
DDDDDIIIIIIIIIIIIIIIIIIIIIHIIIIIIIIIIIHIIIIIIHHHIIIIIIIIIIIIIIHIIIIIIIIGHIIIIHHIIIIIIIIIIIIIHHIIIIHHIIIIIIIHHIIIIIIIIIIIIIIIIIIIIHIIIIIIIIIIIIIIIIIIIIIIIIIIIIIIIIIHIIIIIIIIIIIIIIIIIIIIIIIIIIIIIIIIIIIIIIIIIIIIIIIIIIIIIIIIIIIIIIIIIIIIIIIIIIIIIHGIHIIIIIIIIIIIIIIIIIIIIHIIIIIIHIIIIIIIIIIIIIIIIIIIIIIIIIIIIIIIIIIIIIIIIIIIIIIIIIIIIIIIIIIIIIIIIIIDDDDD
@HISEQ:969:HM2KJBCX2:2:1101:16939:64110 2:N:0:ACTATGCA
GCATGCATCCCACCCAACTATCCCTATTAATCATTACGGTGATCCTAGAAACCAACAAAATAGAACCATGCCGTCCTATTCTATTATTCCATGCTAATGTATTCGAGCAAAAATGCCTGCTTTAAACACTCTAATTTTTTCAAGGTAAAGGTCCTGGATCCGCAAGACACCCAATAAAGGACATCAAGTTTCTCCAGAAGGTGAGAAATCAACAGTAACAGTTCATACCCCTTAAGGCATGACCATCACGTCAATCCCGAAATTCAACTACGAGCTTTTTAACTGCAACAACTTTAATATACGCTATTGGAGCTGGAATTACCGCGGCTGCTGGCACCAGACTTGCCCTCCAA
+
DDDDDIIIIIIIIIIIIIIIIIIIIIIIIIIIIIIHIIIIIIIIIIIIIIIIIIIIIIIIIIHHHIIIHIIHIHIIHIIHHIHIIIIIIIIIIIIIIIEHHHIIHHHIIIIIHIIIIHIIIIIIIIIIIIIHIIIHIIIIIIIIIHHIIIIIIIIIIIIIIIIIIIIIIIIIIIIIIIIIIIIIIIIIIIHIIHIIHEIIIIIIIIIIIIIIIIIHHHIIIIIIIIHIIIIIIIIIHIIIIIIIIIHHIIHDIIHHIIIIIIIIIIIIIIIIIIHIIIIIIIIIIIIIIIIIIIIIIIIIIIIIIIIIIIIIIIIIIIIIIIIIIIIIIIIIIIIIIIIIIIIIIIIIDDDDD
@HISEQ:969:HM2KJBCX2:2:1101:20169:64797 2:N:0:ACTATGCA
GCATGCATCCCACCCAACTATCCCTATTAATCATTACGGTGGTCCTAGAAACCAACAAAATAGAACCACAACGTCCTATTCTATTATTCCATGCTAATCTATTCAAGCAATAGCCCGCTTTAAACACTCTAATTTTTTCAAGGTAATGGTCCTGGCTCCCCAACACACCCAATAAAGGACATACTGGTTCACCAGAAGGAAGACCCGACAGCAGACAGTACTCGCCAAAGACGGACCGCCCGGCCAGGCCTAAAATTCAACTACGAGCTTTTTAACTGCAACAACTTTAATATACGCTATTGGAGCTGGAATTACCGCGGCTGCTGGCACCAGACTTGCCCTCCAA
+
DDDDDGHIIIIIIIIIIIIIIHIIIIIIGIIIIIIIIIIIIIIIIIIIIIIIIIIIIHIIIIFHIIIIIIIIHEHHHIIHHHIIIIIIIIIIIIHHHEIHIGIIHIHHHIIIIIIIGHHHHHIIIIIHHIIIIIIIIIHHIIIIIIIIIHHIIIHIIIIHHHHIIHIIIHHIIIIHIIIIHIIIIIIIIIIIHIHHIHHIIIIIIIIIHIIHIIIIIIIIIIIIIIIIIIIIIIIII=IIHIIHGIIIIIIIIIIIIIIIIIIIIIIIIIIIIIIIIIIIIIIIIIIIIIIIIIIHIIHIHIIIIIIIIIIIIIIIIIIIIIIIIIIIIIIIIHIIIHIIIDDDDD
@HISEQ:969:HM2KJBCX2:2:1101:8882:64508 2:N:0:ACTATGCA
GCATGCATCCCACCCAACTATCCCTATTAATCATTACGGTGATCCTAGAAACCAACGAAATAGAATCAGTCCGTCCTATTTCATTATTCCATGCTAATGTATTCAGACGATAGTCTGCTTTAAACACTCTAATTTTTTCAAAGTAACAGTCCTGATTTCCCATCACACCAAATAAATGGCATGAAAGTTCCTCAGAAGGTAGAGATCCATCTCACCAGTACAGACAATTAAGCCTGACCAATGGGTAGACCCCGAAGTTCAACTACGAGCTTTTTAACTGCAACAACTTTAATATACGCTATTGGAGCTGGAATTACCGCGGCTGCTGGCACCAGACTTGCCCTCCAA
+
ABDDAHIIIIIHHIIIIIIHIIIIIIIIIGIIIIIIIIIIIIIIIIIHIIIIHIIIIIIIIIIIIHIIIIHGHIHIIIIIIGIIIHIIIIIIIIIIIIIIIGGHIIIIIIIIIIIIIIHIIIIIHIHHIIIIIIIIIHIIIIIIIIIIIGIIHHHHHIIIIIIIIIIHIIIIIIIIIHIIIIIIIIIIIIIIIIIIIIIHIIIIIHIIHHIIIIIIIIIIIIIIIIIIIIIIIIIIIIIIIIIHGCDIIIIIIIIIIIIIIIIIIIIIIHIIIIIIIIIIIIIIIIIHHIIIIIIIIHIIIIIIIIIIIIIIIIIIIIIIIIIIIIIIIIIIIIIIIIIIIIIDDDDD
@HISEQ:969:HM2KJBCX2:2:1101:8676:63887 2:N:0:ACTATGCA
GCATGCATCCCACCCAACTATCCCTATTAATCATTACGTCAATCCTAGAAACCAACAAAATAGGATCGAACGTCCTATTTCATTATTCCATGCTAATGTATTCAAGCGTTAGCTTGCTTTAAACACTCTAATTTTTTCAAAGTAACAGTCCAAATTCCCCGCAACACCAAATTAATGGCATTACGGCTCATCAGGAAGGAGGAATCAGTGAGACCAGTACATACCAGAGGCATGACCAACCTACTAACCCCGAAATTCAACTACGAGCTTTTTAACTGCAACAACTTTAATATACGCTATTGGAGCTGGAATTACCGCGGCTGCTGGCACCAGACTTGCCCTCCAA
+
DDDDDIIIIIIIIIIIIIIIIIHIIIIIIIIIIIIIHIIIIIIHIIHIIIIHIIIIIIIIIIIIIIIIHIIIIIIIIIIIIIIIIIIHIIIIIIIIIIIIIIIHIIIIIIIIIIIIIIIIIHHHIIIIIIIIIIIIIIIIIIIIIIIIHIHHHIHHIIIIIIIIIIIGIIIIIIIIHHIIIIHIIIIIIIIHIIIIIIIIHIIIIIIIIIIIIIIIHIIHIIIIIIIIIIIIIIIIIIIIIIHHEHEIIIIIIIIIIIIIIHEHIIIIIIIIIIIIIIIIIIHIHHFHHIIIIIIIIIIIIIIIIIIIIIIIIIIIIIIIIIIIIIIIIIIIIIIIIIIIIDDDDD
@HISEQ:969:HM2KJBCX2:2:1101:9139:65241 2:N:0:ACTATGCA
GCATGCATCCCACCCAACTATCCCTATTAATCATTACGGTGGTCCTAGACCAACAAAATAGAACCAACGTCCTATTCTATTATTCCATGCTAATCTATTCAAGCAAAAGCCCGCTTTAAACACTCTAATTTTTTCAAGGTAATGGTCCTGGTTCCCCGACACACCCAATAAAGGGCATACCGGCTCACCAGAAGGATAGACCCGACAACAGACAGTACTCGCCAGAGACGGACCGCCCGGTCAGGCCTAAAATTCAACTACGAGCTTTTTAACTGCAACAACTTTAATATACGCTATTGGAGCTGGAATTACCGCGGCTGCTGGCACCAGACTTGCCCTCCAA
+
DDDDDIIIIIIIIIIIIIIIIIIIIIIIIIIIIIIIIIIIIIIIIIIIIIIIIIICGFHHHHIIIHIIIIIIIIHIIIIIIHHHIIIHHIIIIGHIIIIIIHFFIIHIIIHIIIHIIIHIIIIIIIIIIIIHIIIHIIIHIIIIIIHIHHIHIIIIIIIIIIIHIIIIIIIIIIIIIIIIIIIIIIIIIIIIIIIIIIIIIIIIIIHIIIIIIIIIIIIIIIIIIIIIIIIIIIIHIIIIIIIIIIIIIIIIIIIIIIIIIIIIIIIIIIIIIIIIIIIIIIIIIIIIIIHIIIHHFFIIIIIIIIIIIIIIIIIIIIIIIIIIIIIIIIIIIIIIIIDDDDD
@HISEQ:969:HM2KJBCX2:2:1101:6321:65644 2:N:0:ACTATGCA
GCATGCATCCCACCCAACTATCACTATTAATCATTACGGTGGTCCTAGAAACCAACAAAATAGAACCACAACGTCCTATTCTATTATTCCATGCTAATCTATTCAAGCAATAGCCCGCTTTAAACACTCTAATTTTTTCAAGGTAATGGTCCTGGCTCCCCAACACACCCAATTAAGGACATACTGGTTCACCAGAAGGAAGACCCGACAACAGGACAGTACTCGCCAAAGACGGACCGCCCGGCCAAGTCTAAAATTCAACTACGAGCTTTTTAACTGCAACAACTTTAATATACGCTATTGGAGCTGGAATTACCGCGGCTGCTGGCACCAGACTTGCCCTCCAA
+
DDDDCIHIHHIIIIIIIIIIIIIIIIIIIIIIIIIIIIIIIIIHIIIIIIIIHIIIIHIHIIHIIIHIIIIIIIIIIIIIIIIIIIIIIIIIIIIIIHIIIIIIIIHIIIIIHIIIIIHHIIIIHIIIIIIIHIIIIHIIHIIHHIIIIIIIIHIIIIIHHHIHIIIIHIHHGHIHIIIIIIIHIIIIIIIIIIIIIIIIIIIIIIIIIIIIIIIIIIIIIIIIIIIIIIHGIIIIIIIIIIIIIIIIIIHIIIIIIIIIIIIIIIIIIIIIIIIHIIIIIIIIIIIIIIIIIIIIIIIIHHIIIIIIIIIIIIIIIIIIIIIIIIIIIIIIIIIIIIIIIIDDDDD
@HISEQ:969:HM2KJBCX2:2:1101:18404:65696 2:N:0:ACTATGCA
GCATGCATCCCACCCAACTATCCCTATTAATCATTACGTCAATCCTAGAAACCAACAAAATAGGATCAACGTCCTATTTCATTATTCCATGCTAATGTATTCAAGCGCGAGCCTGCTTTAAACACTCTAATTTTTTCAAAGTAACAGTCCTGATTCCCCACCACACCAAATTAATGACATGATGGTTCGTCAGAAGGTAGAAATCAGTAACACCAGTACGTACCGAAGGCACGACCAGCGTACTAATCCCGAAATTCAACTACGAGCTTTTTAACTGCAACAACTTTAATATACGCTATTGGAGCTGGAATTACCGCGGCTGCTGGCACCAGACTTGCCCTCCAA
+
DDADDIIIHGHHHH=HHDHIGFHHIIIIHIIEHIGFEHIIIIIHHIIIIIIHIIIGIICGHIHHGIHHIIG1FHEHHIHEHHHGHECFHEHCGHHHIIHHH@DGHHHIIIC<DFHIIIHHHHFHFEHHGHHIHHHHIIIIHEHHHIEFFFHEGCEEEE7FHD9@IIIIHHFCHDG8FGHHIHIHEFEFHCHIIIHHEFIIHIHHHIHFIHHGFIGHGCGIHHGIIHIIIIIHIIHHHHGCHDC@IIHIIFIIHG?HEIHHGIIHIIHEIIIHIIIIIIIIHIIHHFFHIIIIIIIIIHHIIIIGIIIIIIGIHHDIIHIIIIIIIHIHIIIHIIIHIIHHD?DCD
@HISEQ:969:HM2KJBCX2:2:1101:5762:65753 2:N:0:ACTATGCA
GCATGCATCCCACCCAACTATCCCTATTAATCATTACGGTGATCCTAGAAACCAACAAAATAGAACCATGCCGTCCTATTCTATTATTCCATGCTAATGTATTCGAGCAAAAATGCCTGCTTTAAACACTCTAATTTTTTCAAGGTAAAGGTCCTGGATCCGCAAGACACCCAATAAAGGACATCAAGTTTCTCCAGAAGGTGAGAAATCAACAGTAACAGTTCATACCCCTTAAGGCATGACCGTCACGTCAATCCCGAAATTCAACTACGAGCTTTTTAACTGCAACAAC
+
@BB?DHIIIIIIIIIIIHIHIIIIIIHHIIIIIIIIIHIIIHIIIIHIIIIFCHIIHEHHHIIHGIIIIIHIHEHIIIIIIHIIIIIHHIHIIHIIIIIIIIGIHHHIIIIIIIIIIIHIHHHHHFHHHHHGHHIIIHIIHGHHIHIIIIHIIIHHIHHGIIHHIIIIIIIIHIIIIIIIIIIIIIIHHEHIIIIIIIIIHIHIIIIHHIIHHHHIEHHGIHIHHGHHGHIIHHHHIIIIIHIIIHIIHHHHHIHHHDCIHHHIHHHHGEHHG?HIHIHIHHIIIIIDB@<D
@HISEQ:969:HM2KJBCX2:2:1101:9555:66189 2:N:0:ACTATGCA
GCATGCATCCCACCCAACTATCCCTATTAATCATTACGGTGATCCTAGAAACCAACAAAATAGAACCATGCCGTCCTATTCTATTATTCCATGCTAATGTATTCGAGCAAAAATGCCTGCTTTAAACACTCTAATTTTTTCAAGGTAAAGGTCCTGGATCCGCAAGACACCCAATTAAGGACATCAAGTTTCTCCAGAAGGTGAGAAATCAACAGCAACAGTTCATACCCCTTAAGGCACGACCATTACGTCAATCCCGAAATTCAACTACGAGCTTTTTAACTGCAACAACTTTAATATACGCTATTGGAGCTGGAATTACCGCGGCTGCTGGCACCAGACTTGCCCTCCAA
+
DDDDDIIIIGIIIIIIIIIIIIIIIIIIIIIIIIIIIHIIIIIIIIIIIIIIIHIIIIHHHIGHIHIIIHIGIIIIIIIHIIIIIEHHIIIIIIIIIHIIHFHHIIIIIIIIIIIIIIIHIIIIIIIIIIIIIIIHIIIIIIIIHHHHIIIIIIIIIHHIIIIIIIIIIIIIIIIIIIIIIIIIIIIIIHIIIIIIIIIIIIIIIIIIIIIIIIIIIIIIIIIIIIIIIHIIIIIIIIIIIIIIIIIIIIHGIIIIIIIIIIIIIIIIIIIIIIIIIIIIIIIIIIIIIIIIIHHHIIIIIIIIIIIIIIIIIIIIIIIIIIIIIIIIIIIIIIIIIIIIIIIHIIIIDDDDD
@HISEQ:969:HM2KJBCX2:2:1101:3176:67104 2:N:0:ACTATGCA
GCATGCATCCCACCCAACTATCCCTATTAATCATTACGGTGGTCCTAGACCAACAAAATAGAACCAACGTCCTATTCTATTATTCCATGCTAATCTATTCAAGCAAAAGCCCGCTTTAAACACTCTAATTTTTTCAAGGTAATGGTCCTGGTTCCCCGGCACACCCAGTTAAGGACATACCGGCTCACCAGAAGGATAGACCCGACAACAGACAGTACTCGCCAGAGACGGACCGCCCGGTCAGGCCTAAAATTCAACTACGAGCTTTTTAACTGCAACAACTTTAATATACGCTATTGGAGCTGGAATTACCGCGGCTGCTGGCACCAGACTTGCCCTCCAA
+
DDDDDIIIIIIIIIIIIIIIIIIIIIIIIIIIIIIIIIIIIIIIIHIIIIIIGIIIIIIIIIIIIIIIIIIIIIIIHHHIIHIHIIIIIIIIHIIIIIGIIIHHIIHIIIIIHIIIIIIIIIIIHIIIIIIHIIIIIIIIIIIIIIIIIGIIIHIIIIIHIIIIHHIHHIIIIIIIIIIIIIIIIIIIIIIIIIIIIIIIIIIIIIIIIIIIIIIIIIIIIIIIIIIIIIIIIIIIIIIIIIIIIIIIIIIIIIIIIIIHIIIIIIIIIIIIIIIIIIIIIIIIIIIIIIIIIIHHGHIIIIIIIIIIIIIIIIIIIIIIIIIIIIIIIIIIIIIIIIDDDDD
@HISEQ:969:HM2KJBCX2:2:1101:2596:67464 2:N:0:ACTATGCA
GCATGCATCCCACCCAACTATCCCTATTAATCATTACGTCGATCCTAGAAACCAACAAAATAGAATCAAACGTCCTATTTCGTTATTCCATGCTAATGTATTCAAGCGTGAGCCTGCTTTAAACACTCTAATTTTTTCAAAGTAACAGTCCTGATTCCCCATGACACCAAATTAATGACATCATGGTTCGTCAGAAGGTAGGAATCAATAATACCAGTTCGTACAATAGCACGACCAATAAATTGATCCCGAAATTCAACTACGAGCTTTTTAACTGCAACAACTTTAATATACGCTATTGGAGCTGGAATTACCGCGGCTGCTGGCACCAGACTTGCCCTCCAA
+
DDD@0CGHFEHGHICHIHIH?@GEGFHIIIEHHIIGHECHIIGH@FHE@@EHIHHIIIHHHIIHIIHHH?1EFHHHEHHHEEFHIIIICHEGFEGHEGCHGCGHHHHGHCEHHGGHHHFGHCHEGHHHHEHHA@@EIHHIHHIIFCHHHCHFEHCH@HHEHHGHHEGCGFFCFHHHHCGHIIHHEHECGDGIHHEHEHHHGCFGHIHHECGCFGIIHFFHHG@FHFEHIHIHFEHHHHIHHCAGCCHE/@GHEHFHIGIHECHHEHHHHHHHHHEIHEHIHIIIHGCGHFECIIIHHHCHHIIHHIIHCEEHHIIHDHF?HGIIIIIHIHHHHIIIHDIIDDD@B
@HISEQ:969:HM2KJBCX2:2:1101:5521:67810 2:N:0:ACTATGCA
GCATGCATCCCACCCAACTATCCCTATTAATCATTACGTCAATCCTAGAAACCAACAAAATAGGATCGAACGTCCTATTTCATTATTCCATGCTAATGTATTCAAGCGTTAGCCTGCTTTAAACACTCTAATTTTTTCAAAGTAACAGTCCTGTTTCCCTGCAACACCAAATTAATGGCATTACAGTTCTTCAGAAAGGAGGAATCAGCGAAGCCAGTGCATACCAGTGGCACGACCAACCTGCTGACCCCGAAATTCAACTACGAGCTTTTTAACTGCAACAACTTTAATATACGCTATTGGAGCTGGAATTACCGCGGCTGCTGGCACCAGACTTGCCCTCCAA
+
ADDDDIIH@E@GHIHHIECH1<CFEGHHHHHIHEHIHHIIHIGHHGHG1FHHIGHIIHHIHHHHFHHHHHH<<C=HHHEHFGHIIGEH1FEEGHHFIHIIHIIIIIIIHHHEIIIIHIHHHHIHHHHHGHEIHHIIHHEGHIIIHHIHHEHHHHIIIHIHHIIHCIHGIHIHIIII:HIIIIIIIIIIIIIIIIIIIIIIIIIIIIIIIIIIGIIIIIIIIIIIIIIHHIHIIIHHHHCIHIHHFHHIHGIIHIHHIHHIIIIIIIIIHIIIIIHIIIIIIIIIHGIIIIIIIIIIHIIHIHHIHIIHIHIIIIIIIHIIHHIGHIHHIIIIIIHEIIIIH@DDDD
@HISEQ:969:HM2KJBCX2:2:1101:4876:67551 2:N:0:ACTATGCA
GCATGCATCCCACCCAACTATCCCTATTAATCATTACGTCAATCCTAGAAACCAACAAAATAGGATCAACGTCCTATTTCATTATTCCATGCTAATGTATTCAAGCGCGAGCCTGCTTTAAACACTCTAATTTTTTCAAAGTAACAGTCCTGATTCCCCACCACACCAAATTAATGACATGATGGTTCGTCAGAAGGTAGGAATCAGTAACACCAGTACGTACCGAAGGCACGACCAGCGTACTAATCCCGAAATTCAACTACGAGCTTTTTAACTGCAACAACTTTAATATACGCTATTGGAGCTGGAATTACCGCGGCTGCTGGCACCAGACTTGCCCTCCAA
+
@@A@B?G?CGCHIIICFHIEHIEHEHHEH1G@@FHHHHEHH@FHHHHHHFHIIIIHHH1FHHFC@GH?GHIIEHIIGH@EHECHHCEHIHHGHIFHEHHIIHHHHHDHIHDEEEGEIIHHHFIEHHHFHHHF@HHHGEHGIHF@IIIIIIIHGHEHHHGHHCHG?HDGGHHIIIIIIIHCIHHCHHHHIHFEHHHIHIHHHIIHIHEHHHCEHHGFHIHHEHCEHEEHCHHIIIIHHDHEFHHFHHHHHHHCFHCCHHEHGCHHEHIIHHHHGEIHGIGIHGHIHECHIHHIIHGHEFHIIHHGIIHHIHIHHHHGIIGIGGIHHHIHHIHHHHEHIHHIDABDA
@HISEQ:969:HM2KJBCX2:2:1101:5747:68066 2:N:0:ACTATGCA
GCATGCATCCCACCCAACTATCCCTATTAATCATTACGGTGATCCTAGAAACCAACAAAATAGAACCATGCCGTCCTATTCTATTATTCCATGCTAATGTATTCGAGCAAAAATGCCTGCTTTAAACACTCTAATTTTTTCAAGGTAAAGGTCCTGGATCCGCAAGACACCCAATAAAGGACATCAAGTTTCTCCAGAAGGTGAGAAATCAACAGTAACAGTTCATACCCCTTAAGGCATGACCATCACGTCAATCCCGAAATTCAACTACGAGCTTTTTAACTGCAACAACTTTAATATACGCTATTGGAGCTGGAATTACCGCGGCTGCTGGCACCAGACTTGCCCTCCAA
+
BDDDDIIHIHHIIIHIIIIIIIIIHIIIIIIIIIIIIIIIIGIIIHIIIIIIIIIIIIIIIHHHHHIEHHIIIHH?HIIGHIFHIIGIIIIIIIIGFIIIIHHIGIIIIHHHIIIIIIIIIHIHIIIIECHIIIHHHIHFHHHIIIIIIIIIHGIIIHHIIIIIIIIIIIIIIIIHHIIIIIIIIIHIHHHIIIHIIIIIIIIIIIIIIIIIIIIHIHIIHHHIIIHIIIIIIIIIIIIIIIHIIGHHIIHGIIHIIIIIIIHEIIIIHHHIIHIIIIIIIIIIIIIIHIIIIIIIHIIHHIIIIIIIIIIIIIIIIIIIIIIHIIIIGIIIIIIIIIIIIIIIIIIIDDDDD
@HISEQ:969:HM2KJBCX2:2:1101:4452:68842 2:N:0:ACTATGCA
GCATGCATCCCACCCAACTATCCCTATTAATCATTACGTCGATCCTAGAAACCAACAAAATAGAATCAAACGTCCTATTTCGTTATTCCATGCTAATGTATTCAAGCGTGAGCCTGCTTTAAACACTCTAATTTTTTCAAAGTAACAGTCCTGATTCCCCATGACACCAAATTAATGACATCATGGTTCGTCAGAAGGTAGGAATCAATAATACCAGTACGTACAATAGCACGACCAATAAATTGATCCCGAAATTCAACTACGAGCTTTTTAACTGCAACAACTTTAATATACGCTATTGGAGCTGGAATTACCGCGGCTGCTGGCACCAGACTTGCCCTCCAA
+
DDDDDHIIIHIIHHHHIIHIHIGIIIIIIEHIIIHIIHHIHIHIIIIHHHIIIIIIEHHHIHHIHHIIGIHIHGHIIHIHHHGHIHHHHHIIHIIHIHEHHHGHIHFIHHHHIGHHHIIIHIIHHHIHHHHIGHHHIIIIIHIIIIIHE@IIHHGGHIHHHHIIIHIGIHHHGHGIIIIIIIGHFIHHDHHEIHIIIIIIIIIHHHIHHIHHHHHIIIHIIIIIIIIIIIHGIIIIIIIIIIHHIIIIHIIIIIIIIHIHHHIIHHIIHIIIIIIHIHHHIHHIHHIHIIIFHIIHIIIIIIIIIIIIIIIIIIIIHIIIIIIIIIHIIIIIIIIIIIIIDDDBD
@HISEQ:969:HM2KJBCX2:2:1101:17197:68796 2:N:0:ACTATGCA
GCATGCATCCCACCCAACTATCCCTATTAATCATTACTTCAGTCCTAGAAACCAACAAAATAGAACTAAAGTCCTATTCCATTATTCCATGCTAATATATTCAAGCAAACATGCCTGCTTTAAACACTCTAATTTTTTCAAAGTAAAAGTCTTGGATCCCTAGCGCACTCAATTAAGAGCACACTAGTTCCCCAAAAGGAAAAGCCCAAAGTTGCAGTACAAACCTTTCGGTTGACGGCAACTATAAGCCCAAAATTCAACTACGAGCTTTTTAACTGCAACAACTTTAATATACGCTATTGGAGCTGGAATTACCGCGGCTGCTGGCACCAGACTTGCCCTCCAA
+
DDDDDIIIIIIIHIIIIIIIIIIIIIIIIIIIIIIIIIHIIHIIIIIIIIHIGIIHHFHIIHCGHHIHIIEGHIIIIHIIIIIIIGIHIHHH?1FGIIIIHIIIHHIIHHIIIIIIIIIIHHIIIHHHIIIIIHHHHIIIIIIIIIIIIIIIIIIIIIIIIIIIIIIIIIIIIIIIIHHIIIIIIIIIIIIIIIIIIIHIIIIIHHIIIHIIIHIIIIHIIIHIIIIIIIIIIIIIIIIIHIHHIIIIIIIIIIIIIIIIIIIIIIIIIIIIIIIIIIIIIIIIIIHIIHIIIIIIIIIIHIIIIIIIIIIIIIIIIIIIIIIIIIIIIIIIIIIIIIIIIDDDDD
@HISEQ:969:HM2KJBCX2:2:1101:12622:69030 2:N:0:ACTATGCA
GCATGCATCCCACCCAACTATCCCTATTAATCATTACGTCGATCCTAGAAACCAACAAAATAGAATCAAACGTCCTATTTCGTTATTCCATGCTAATGTATTCAAGCGTGAGCCTGCTTTAAACACTCTAATTTTTTCAAAGTAACAGTCCTGATTCCCCATGACACCAAATTAATGACATCATGGTTCGTCAGAAGGTAGGAATCAATAATACCAGTACGTACAATAGCACGACCAATATATTGATCCCGAAATTCAACTACGAGCTTTTTAACTGCAACAACTTTAATATACGCTATTGGAGCTGGAATTACCGCGGCTGCTGGCACCAGACT
+
DDDDDIIIIIIIIIIIIIIIIIIHIIIIIIHIIIIIIIIHIIIIIIIIIIIIIIIIIIHIIIHIIIIIIIHIHIHIIIIIIIIIIIIIIIIIIIIIIIIIIIIIIIIIIIIIIIIIIIIIHIIHIIIIIIIIIIIIIIIIHIHI1IHIHIIIIIIIIIIIIIHIIIIHIIIHHIHIIIIIIIIIIIIIIIIIIHIIIIIIHIIIIHIIIIIIIIIIIIIIIIIIIIIIIIIIHFIHIHGI$IHIIIIIIGIIIIIIIIIIIIIIIIIIIIIIIIIIIIIIIIIIIIIIIIIIIIIIIIIIIIIIIIIIIIIIIIIIIIIIIIIIIIIIIIDDDDD
@HISEQ:969:HM2KJBCX2:2:1101:7122:69788 2:N:0:ACTATGCA
GCATGCATCCCACCCAACTATCCCTATTAATCATTACGTCGATCCTAGAAACCAACAAAATAGAATCAAACGTCCTATTTCATTATTCCATGCTAATGTATTCAAGCGTAAGCCTGCTTTAAACACTCTAATTTTTTCAAAGTAACAGTCCTGATTCCCCACGACACCAAATTAATGACATCGCGGTTCTTCAGAAGGTAGGAACCAATAATGCCAGTGCGTACCAAAGCACGACCAACAATTTGATCCCGAAATTCAACTACGAGCTTTTTAACTGCAACAACTTTAATATACGCTATTGGAGCTGGAATTACCGCGGCTGCTGGCACCAGACTTGCCCTCCAA
+
DDDDDIIIHIIIIIIIIIIIIIIIIIIIHIIIIIIIIIIIIIIIIIIIHIIIIIIHHIIIIHHHIIIIIIIIIIIIIIIIIIIIIHIIGHIIHIIIIIIIIIHHIIIIIIGGIIIIIIIIIHHHHIHIHIHIIIIIIIIIIIIIIIHIIIIIIIHHIIIIIIIIIIIIIIIIIIIIIIIIIIIIIIIHIHIHHIIIIIIIIIIIIHIIIIIIIIIIIIHHHHHIGIIHIIIIIIIIIIIIIIIHIIIIIIIIIIHIIIIIIIIIIIIIIIIIIIIIIIIIIIIIIIIIIIIIIIIIIIIIIIIIIIIIIIIIIIIIIIIIIIIIIIIIIIIIIIIIIIIIDDDDD
@HISEQ:969:HM2KJBCX2:2:1101:3487:68804 2:N:0:ACTATGCA
GCATGCATCCCACCCAACTATCCCTATTAATCATTACGGTGATCCTAGAAACCAACAAAATAGAACCATGCCGTCCTATTCTATTATTCCATGCTAATGTATTCGAGCAAAAATGCCTGCTTTAAACACTCTAATTTTTTCAAGGTAAAGGTCCTGGATCCGCAAGACACCCAATTAAGGACATCAAGTTTCTCCAGAAGGTGAGAAATCAACAGCGACAGTTCATACCCCTTAAGGCATGACCATCACGTCAATCCCGAAATTCAACTACGAGCTTTTTAACTGCAACAACTTTAATATACGCTATTGGAGCTGGAATTACCGCGGCTGCTGGCACCAGACTTGCCCTCCAA
+
DDDDDIIIIIIIIIHIIIIIIIIIIIIIIIIIIIIIIIIIIIIIIIIIIIIIIIIIIHIGHHHHHIIIIFHIIIIHIIIIIIIIIIIIIIIIIIHIIIIIIFHIHIIIIIIIIIIIIIHHIHIHIIHIIIIIIIIIIIIIIIIIIIIIIIIIIIIIIHIIIHIIIIIIIIIIIHIHIIHIIIIIIIIIIIIIHIIIGIIIIIIIIIIIIIIIIIIIIIIIIIIIIIIIIIIIIIIIIIIIIIIIIHHIIIHHIIIIIIHIIIIIIIIIIHIIIIIIIIIIIIIIIIIIIIIIIIIIIIIIIIIIIIIIIIIIIIIIIIIIIIIIIIIIIIIIIIIIIIIIIIIIIIIIDDDDD
@HISEQ:969:HM2KJBCX2:2:1101:20307:69671 2:N:0:ACTATGCA
GCATGCATCCCACCCAACTATCCCTATTAATCATTACGGTGATCCTAGAAACCAACGAAATAGAATCAGTCCGTCCTATTTCATTATTCCATGCTAATGTATTCAGACGATAGTCTGCTTTAAACACTCTAATTTTTTCAAAGTAACAGTCCTGATTTCCAACCACACCAAATAAATGGCATGAAAGTTCCTCAGAAGGTAGAGATCCATCTCACCAGTACAGACAATTAAGCCTGACCAATGGGTAGACCCCGAAGTTCAACTACGAGCTTTTTAACTGCAACAACTTTAATATACGCTATTGGAGCTGGAATTACCGCGGCTGCTGGCACCAGACTTGCCCTCCAA
+
DDDDDIIIIIIIIIIIIIIIIIIIIIIIIIIIIIIIIIIIIIIIIIIIIIIIIIIIHIIIIIIIIIIIIIIIIIIIIIIIIIIIIIIIIIIIGIIIIIIIIHIHIIIIIIIIIHHIIIIIIIIIIIIHIIIIIIIIIIIIIIIIIIIIIIIIIIHIHIIIIHIIIIIIIIIIIIIIIIIIIIIIIIIIIIIHIIIIIIIIIIIIHIIIIIIIIIIIHIIIIIIIIIIIIIIIIIIIIIIIIIGIHHDIIIIIIIIIIIIIIIIIIIIIIIIIIIIIIIIIIIIIIIIIHHIIIIIIIIIIIIIIIIIIIIIIIIIIIIIIIIIIIIIIIIIIIIIIIIIIIIIDDDDD
@HISEQ:969:HM2KJBCX2:2:1101:7832:69883 2:N:0:ACTATGCA
GCATGCATCCCACCCAACTATCCCTATTAATCATTACGTCAATCCTAGAAACCAACAAAATAGGATCAAACGTCCTATTTCATTATTCCATGCTAATGTATTCAAGCGTTAGCCTGCTTTAAACACTCTAATTTTTTCAAAGTAACAGTCCTGTTTCCCTGCAACACCAAATTAATGACATTACAGTTCTTCAAGAAGGAGGAACCAGTAAAGCCAGTACATACCAGAGGCACGACCAACCTACTAATCCCGAAATTCAACTACGAGCTTTTTAACTGCAACAACTTTAATATACGCTATTGGAGCTGGAATTACCGCGGCTGCTGGCACCAGACTTGCCCTCCAA
+
DDDDDIIIIIIIIIIIIIIIIIIIIIIIIIIIIIIIIIIIIIIIIIIIIIIIIIIIHIGIIIHHIIIIIIIIIHIIGIIIIIIIIIGIIIIIIHHIIHIIIIIIIIIIIIIIIIIHIHIIIHHIIIIIIIIIHIIIIIIHIIIIIIIIHIIIHIIIHHIIIHIIIIIIIIIIIIIIIIIIIIIIIHIIIIIIIIIGIIIIIIIIIHIIIIHHIIGIIIIHIIIIIIIIIIIIIIIIIIHIIIHHHIHIIIIIHIIIIIIIIIIIIIIIIIIIIIIIIIIIIIIIIIIIIIIIIHIIIIIIIIIIIIIIIIIIIIIIIIIIIIIIIIIIIHIIIIIIIIIIIDDDDD
@HISEQ:969:HM2KJBCX2:2:1101:20016:70712 2:N:0:ACTATGCA
GCATGCATCCCACCCAACTATCCCTATTAATCATTACGTCAATCCTAGAAACCAACAAAATAGGATCAAACGTCCTATTTCATTATTCCATGCTAATGTATTCAAGCGTTAGCCTGCTTTAAACACTCTAATTTTTTCAAAGTAACAGTCCTGTTTCCCTGCAACACCAAATTAATGACATTACAGTTCTTCAAGAAGGAGGAACCAGTAAAGCCAGTACATACCAGAGGCACGACCAACTTACTAATCCCGAAATTCAACTACGAGCTTTTTAACTGCAACAACTTTAATATACGCTATTGGAGCTGGAATTACCGCGGCTGCTGGCACCAGACTTGCCCTCCAA
+
DABDAHHHIEHIIIIHIIHHIIIIIIHHHEHHHCHFHHHEHDFCHHII@EHHHHHHHCFHHCHHHHHHFE?=CG<GHIFHHEHIIIIH1FGH?C@<GEFHG<DGHHHFIHGHGHHHHIIIIHHHHHIAGE1GHIIHHHIIHHHHHFHHHF@ECG1GECECHEEFGHECHFGHHFHHEHHHHHIIHHGGHEG?HHHEHHFHIHHHHGHIHIHGHEEIIHHEHHIHIHCHG=GDHIIFCHHH?CHHFHHCCHHIHHFCHHHEDCCC<F1HGIHIHGDHIIHHHHIHEIIIIHHE<GC?HF@CHHHEHIGIHHHHHHHHGHHIIIIIHHFIHGHHHHHEHH?EED@<<0
@HISEQ:969:HM2KJBCX2:2:1101:6180:69330 2:N:0:ACTATGCA
GCATGCATCCCACCCAACTATCCCTATTAATCATTACGGTGGTCCTAGACCAACAAAATAGAACCAACGTCCTATTCTATTATTCCATGCTAATCTATTCAAGCAAAAGCCCGCTTTAAACACTCTAATTTTTTCAAGGTAATGGTCCTGGTTCCCCGACACACCCAATAAAGGGCATACCGGCTCACCAGAAGGATAGACCCGACAACAGACAGTACTCGCCAGAGACGGACCGCCCGGTCAGGTCTAAAATTCAACTACGAGCTTTTTAACTGCAACAACTTTAATATACGCTATTGGAGCTGGAATTACCGCGGCTGCTGGCACCAGACTTGCCCTCCAA
+
DDDDDGCHHCHHEHIHIGIIHEEGHGIIIIIIHHH1@EHEHHIH1<@E1GHHH=@<@<<@G1FHHE?EHH@GHHHHHHIEGCF1<1FCF1111GHHHFCEHCHIHHEECHC7<?CHF@BDG@HF@G?BCHH&?H?HHAEBHC1EHHCHHHEB(<EDIHFIIHHIH@IHHHFGHEHEHHHHDHHFHGDDDCHIHCEIGHHGC<EGEIIHIHECEIHEHC/HF?HIIIGIIIGHIGHHDHHHHHHGIHFHHIIHEIIIHHHHFHHHHHGIIHGIIIHHIIHHHH?EIHHIHCCIIHHHDHHHEHHHHHEHHDHIHHIIIHIIHHIIHIIIHHIIIIHHIHCCDDD
@HISEQ:969:HM2KJBCX2:2:1101:20975:70240 2:N:0:ACTATGCA
GCATGCATCCCACCCAACTATCCCTATTAATCATTACGGTGATCCTAGAAACCAACAAAATAGAACCATGCCGTCCTATTCTATTATTCCATGCTAATGTATTCGAGCAAAAATGCCTGCTTTAAACACTCTAATTTTTTCAAGGTAAAGGTCCTGGATCCGCAAGACACCCAATTAAGGACATCAAGTTTCTCCAGAAGGTGAGAAATCAACAGCAACAGTTCATACCCCTTAAGGCACGACCATTACGTCAATCCCGAAATTCAACTACGAGCTTTTTAACTGCAACAACTTTAATATACGCTATTGGAGCTGGAATTACCGCGGCTGCTGGCACCAGACTTGCCCTCCAA
+
BCADDIHGEHIHIIIIIIHHFHIIHHGHEHGHI?GHHHHIHH1GHFHGHHHIHIIEHIIIHHHIHHFHGC@FC<CEGC<D@FFEHH?GEFHICG@CH@@<C11F@GCHHHHIIGCHHFGHHHHEHHHIEFGHGHHEHHHHHFIIIHHEEHGGH@EHEGCIHGGCHHHHHIGHCHEHGHIIHHHHHFFHIHIIGIIIHGEIIIIIIGIHHIHHHHIHFE<GGIHIIIHIIIHI+IIGIHHGGHIHIIGGGFHGIHIIIIIIHHIIIHHHHEHEDGIIIIIIHHIHIIIIHEEIIIIIHHHHHIIIIIIIIHHIIIIIIHIIIIIIIIIIIIIIIIIHIIIIIIIHIIIIDDDBD
@HISEQ:969:HM2KJBCX2:2:1101:18716:71146 2:N:0:ACTATGCA
GCATGCATCCCACCCAACTATCCCTATTAATCATTACGTCGATCCTAGAAACCAACAAAATAGAATCAAACGTCCTATTTCATTATTCCATGCTAATGTATTCAAGCGCGAGCCTGCTTTAAACACTCTAATTTTTTCAAAGTAACAGTCCTGATTTCCCACGACACCAAATTAATGACATCGTGGTTCGTCAGAAGGTAGGAATCAATTTGACCAGTACGTACCGAGGCACGACCGATCAACTGATCCCGAAATTCAACTACGAGCTTTTTAACTGCAACAACTTTAATATACGCTATTGGAGCTGGAATTACCGCGGCTGCTGGCACCAGACTTGCCCTCCAA
+
DDDDDIIIIIIIIIIIIIIIIIIIIIIIIIIIIIIIIIIIIIIIIIIIIIIIIIIIIIIIIIIIIIIIIIIIIIIIIIIIIIIGIIIIIIIIIIIIIIIIIIIIIIIIHIIIIIIIIIIIIIIIIIIIIIIIIIIIIIIIIIIIIIIIIIIIIIIIIIIIIIIIIIIIIIIIIIIIIIIIIIIIIIIIIIIIIIIIIIIIIIIIIIIIIIIIIIIIIIIIIIIIIIIIIIIIIIIIIIIIIIIIIIIIIHIIIIIIIIIIIIIIIIIIIIIIIIIIIIIIIIIIIIIIIIIIIIIIIIIIIIIIIIIIIIIIIIIIIIIIIIIIIIIIIIIIIIIIIIIIDDDDD
@HISEQ:969:HM2KJBCX2:2:1101:15515:71492 2:N:0:ACTATGCA
GCATGCATCCCACCCAACTATCCCTATTAATCATTACGTCAATCCTAGAAACCAACAAAATAGGATCAACGTCCTATTTCATTATTCCATGCTAATGTATTCAAGCGCGGGCCTGCTTTAAACACTCTAATTTTTTCAAAGTAACAGTCCTGATTCCCCACCACACCAAATTAATGACATGATGGTTCGTCAGAAGGTAGGAATCAGTAACACCAGTACGTACCGAAGGTACGACCAGCGTACTAATCCCGAAATTCAACTACGAGCTTTTTAACTGCAACAACTTTAATATACGCTATTGGAGCTGGAATTACCGCGGCTGCTGGCACCAGACTTGCCCTCCAA
+
DDDCDIIIIIIIIIIIIIIIIIIIIHIIIIIHIIIIIIIHIIIIIHIIIIIIIIIIHEHHIIHHHIIIIIIIHIIIIIIGHIIIIIIIHIIIIIIIIIIIIIIIIIIIIIHIIIIIIIIIHIIIHIIIIHIIHIIIIIIIIIHIIIIHIIIIIIIIIIIIIIIHGIIIIIIIIIIIIIIIIIIIIIIIIIIIIIIIIIIIIIHIIIIHIIIIIIIIIIIIIIIIIIIIIIIIIIIIIIIIIHHHIIHIIIIIIIHIIIIIHHIIIIIIIIIIIIIIIHIIIIIIHHHIIIIIIIIIIIIIIIIIIIIIIIIIIIIIIIIIIIIIIIHIIIIIIIIIIIIIDDDDD
@HISEQ:969:HM2KJBCX2:2:1101:6541:70523 2:N:0:ACTATGCA
GCATGCATCCCACCCAACTATCCCTATTAATCATTACGTCAATCCTAGAAACCAACAAAATAGGATCGAACGTCCTATTTCATTATTCCATGCTAATGTATTCAAGCGTTAGCCTGCTTTAAACACTCTAATTTTTTCAAAGTAACAGTCCTGTTTCCCTGCAACACCAAATTAATGACATTACAGTTCTTCAGAAAGGAGGAATCAGCGAAGCCAGTACATACCAGTGGCACGACCAACCTGCTGACCCCGAAATTCAACTACGAGCTTTTTAACTGCAACAACTTTAATATACGCTATTGGAGCTGGAATTACCGCGGCTGCTGGCACCAGACTTGCCCTCCAA
+
DDDDCIIIHHHIHHHHFHIIHHIHHIIIIIHHHIIIIIIIIIIIIIIIIIIIHIIIHIIIIH?<FHGHIIEHIIIIIIHCEHHIIHEEHHHCGHHIIIFHHGIIIIICHGHHHIHGIIHIIIHHHIHIIIIIHHHHHHIIHIIIIHHIIHIIIHIIHHIIHIIIIIHIIIIHHIIHIIIIIIIIIIIIIIIIIIIIIIIIIIIIIIIHIIIIIIIIIIIIIGIIIIIIIIIIIIIIIIIIIIIHHIIIIIIIIIIIIIIIIIIIIIIIIIIIIIIIIIIIIIIIIIIIIIIIIIIIIIIIIIIIIIIIIIIIIIIIIIIIIIIIIIIIIIIIIIIIIIIIIDDDDD
@HISEQ:969:HM2KJBCX2:2:1101:17943:71746 2:N:0:ACTATGCA
GCATGCATCCCACCCAACTATCCCTATTAATCATTACGTCGATCCTAGAAACCAACAAAATAGAATCAAACGTCCTATTTCATTATTCCATGCTAATGTATTCAAGCGCGAGCTTGCTTTAAACACTCTAATTTTTTCAAAGTAACAGTCCTGATTTCCCATGACACCAAATTAATGACATCGTGGTTCGTCAGAAGGGAGAAACCAATAATGCTAGTACGTACAAAGTACGACCGACATATTAGTCCCGAAATTCAACTACGAGCTTTTTAACTGCAACAACTTTAATATACGCTATTGGAGCTGGAATTACCGCGGCTGCTGGCACCAGACTTGCC
+
CDDDDIIIIIIIIIIIIIIIIIIIIIIIIIIIIIIIIIIIIIIIIIIIIIIIIIIIHIHIIIHIIIIIIIIIIGIIIIHIIIHHIIIIIIIIIIHIIIIIIIIIIIIIIIHIHIIIIIIIIHIIIIIIIIIIIIIHHIHHHIIIIIIIIIHIIIIIIIIIIIIIIIIIIIIIIIIIIHIIIIIIIIIIIIIIIIIIIIIIIIHIIIIIIIGIIIIIIIIIIIIIIIIIIIIIIIIIHIIIIIIIIHIIIIIIIIIHIIIIIIIIIIIIIGIIIIIIIIIIIIIIIIIIIIIHIIIIIIIIIIIIIIIIIIHIHIIIIIIIIIIIIIIIFIIIIDDDDD
@HISEQ:969:HM2KJBCX2:2:1101:2716:71811 2:N:0:ACTATGCA
GCATGCATCCCACCCAACTATCCCTATTAATCATTACGGTGATCCTAGAAACCAACGAAATAGAATCAGTCCGTCCTATTTCATTATTCCATGCTAATGTATTCAGACGATAGTCTGCTTTAAACACTCTAATTTTTTCAAAGTAACAGTCCTGATTTCCCATCACACCAAATAAATGGCATGAAAGTTCCTCAGAAGGTAGAGATCCATCTCACCAGTGCAGACAATTAAGCCTGACCAATGGGTAGACCCCGAGGTTCAACTACGAGCTTTTTAACTGCAACAACTTTAATATACGCTATTGGAGCTGGAATTACCGCGGCTGCTGGCACCAGACTTGCCCTCCAA
+
DDDDDIIIIEHHHIHIHHIIIHGHHHIIIHGHHIIIIIIIIHHIIHIIIIIIIIIIIIICHIHIIIIIIIIIIIHIHIIII?FHHHIIHIHIHIIHHHFHIHHIIIIHHHHHHHGIHIIIIIHIHGHHIIIIHIIHHIHIHIHHIIIIIHIIIIHHHIIIHHHIIIIHIIHIIGIIIIIIHHIIIIIIIIIHIIIIIIIIIIIIIIIIHIHIIIIIIIIHIIII<IIIIIHIIIIIIIIIIIIHHGEIHIIIIIHIIIIIIIIIIIIIIIIIIIIIIIIIIIIIIIIIIIIIIIIIIIIIIIIIIIIIIIIIIIIIIIIIIIIIIIIIIIIIIIIIIIIIIIIDDDDD
@HISEQ:969:HM2KJBCX2:2:1101:12337:71810 2:N:0:ACTATGCA
GCATGCATCCCATCCCAACTATCCCTATTAATCATTACTTGGTTTCCAAAAACCAACAAAACAGAACCCAAGTCCTGTTTCATTATTCCATGCTAACATATTCCAGCACAAGCTTGCTTGGAGCACTCTAATTTTTTCAAGGTAATTTGTGTTTTTCACTTGTCCGAAAAGTGTTTTACGTTTTCCGGTCAGGATGAAAAAGTCATTTTCTTGCGAAAACGACAAATATAAAAAGGCGACACCGACCAGCACTCGTCTTGCGACGGGCCAAAAATCGACATCCACCCAAATTCCAACTACGAACTTTTTAACTGCAACAACTTTAATATACGCTATTGGAGCTGGAATTACCGCGGCTGCTGGCACCAGACTTGCCCTCCAA
+
@0@<D@FHEHHIHIHGEEH@@CC11DHF<DGHHHH@1<DF?HIIE@HCGEGFHHIGHECEG1GCGHE?D@ECG1<@H<C1DEFC<FC@C<?@CH?C<D11F<GCDCGHE@<<<<<1<@<FEHIGHGE1<1DGHHGEDGCFHGHHIIHIIII9HIIIIHHHHDDG?GEEHIHHFAEHIIIIIIIIHHIHHHHEIIIHHCEIIH;IIHIIIGIIHIHHIIHFHH@IIIIIIHFEHIIGIIIIIIIHHE?FIHEGHHIIIHIIHHHIHHIHHHEIIIIHHHHGHIHIIHHIHECEEHGHHIIIIIHHIIHEG@HHHHIIIIHGFCEHHEHGEGHHEHHFHHIHH@HIIHHHHHHHIIIHFD<FECCEGIHE@GE?HHIIHDAAD@
@HISEQ:969:HM2KJBCX2:2:1101:9385:71751 2:N:0:ACTATGCA
GCATGCATCCCACCCAACTATCCCTATTAATCATTACGTCGATCCTAGAAACCAACAAAATAGAATCAAACGTCCTATTTCATTATTCCATGCTAATGTATTCAAGCGTGAGCCTGCTTTAAACACTCTAATTTTTTCAAAGTAACAGTCCTGATTCCCCACAACACCAAATAAATGACATCATGGTTCGTCAGAAGGGAGAAACCGACGATGCCAGTACGTACCGAGGCACGACCGACATGATGGTCCCGAAATTCAACTACGAGCTTTTTAACTGCAGCAACTTTAATATACGCTATTGGAGCTGGAATTACCGCGGCTGCTGGCACCAGACTTGCCCTCCAA
+
@@D@DHIIH1EH@@HHIHIIEEHHIIHIIFHEHHFHHGIEHHIHHHHHHHICEEHHIEGHHHIHFH@EGH?HEHECHHHHHFIHFCCHHHEGEGHEHHCIHIIIHEHHEHFIHHHGHHFHHHHIIHHHIHHIIHHIIHEHIHHIHHH@FHFIIHIIGEFHIHHHHIHGGCEIHHHIHFHIIIIIDHIIHHHCIIIIIIHIIIHHIIIIGIHIIHHIIIGIIIIIIIHHIIIIHHGIIHHIIHHEIIGDDHHIIIHHIHHIHHHIIIIIHHFHIHHHIHIIHIHIIHGIIIIGIGIHEIIHHHIIIIIIIIIIIIIIIIIHEIIIIIHHGHIHIGHHIIIHDADDD
@HISEQ:969:HM2KJBCX2:2:1101:2557:72278 2:N:0:ACTATGCA
GCATGCATCCCACCCAACTATCCCTATTAATCATTACGGTGATCCTAGAAACCAACAAAATAGAACCATGCCGTCCTATTCTATTATTCCATGCTAATGTATTCGAGCAAAAATGCCTGCTTTAAACACTCTAATTTTTTCAAAGTAAAAGTCTTGGATCCCTAGCGCACTCAATTAAGAGCACACTAGTTCCCCAAAAGGAAAAGCCCAAAGTTGCAGTACAAACCTTACGGTTGACGGCAACTATAAGCCCAAAATTCAACTACGAGCTTTTTAACTGCAACAACTTTAATATACGCTATTGGAGCTGGAATTACCGCGGCTGCTGGCACCAGACTTGCCCTCCAA
+
DDDDDIIIIIIIIIIIIIIIIIIIIIIIIIIIIIIHIIIIIIIIIIIIIIIIIIIIIEHIIIIIHIHIIIFHHHIGHIIIIIIIIIIIIIIIIHIIHIIIIHHIEHIIIIIIIIIHIIIIIHIIHIHGIHHIIHIIIIHHIIIIIIIIIIIIIIIIHIIIHIIIHHHHIHHIIIIIIIIIHIHHIHIIIIIGIGIIIIIIIIIIIIIIIIIIIIIIIIIIIIIIIIIIIIIIIIIIIIIIIIIIHHGHIIIHIIHIIIHIIIIIIIIIIIIIIIIIIIIIIIIIIIIIHIIIIIIIIIIIIIIIIIIIIIIIIIIIIIIIIIIIIIIIIIIIIIIIIIIIIIIDDDDD
@HISEQ:969:HM2KJBCX2:2:1101:9699:73686 2:N:0:ACTATGCA
GCATGCATCCCACCCAACTATCCCTATTAATCATTACTTCAGTCCTAGAAACCAACAAAATAGAACTAAAGTCCTATTCCATTATTCCATGCTAATATATTCAAGCAAACATGCCTGCTTTAAACACTCTAATTTTTTCAAAGTAAAAGTCTTGGATCCCTAGCGCACTCAATTAAGAGCACACTAGTTCCCCAAAAGGAAAAGCCCAAAGTTGCAGTACAAACCTTTCGGTTGACGGCAACTATAAGCCCAAAATTCAACTACGAGCTTTTTAACTGCAACAACTTTAATATACGCTATTGGAGCTGGAATTACCGCGGCTGCTGGCACCAGACTTGCCCTCCAA
+
DDDDCIIIIIIIIIIIIIIIIIIIIIIIIIIIIIIIIIIIIIIIIIGIHIIIIIIIIIIHIIGHHIIIIIIIHIIIIIGIIIIIIIIIIIIHHIIIIIIIIIIIIIIIIIIIIIIIIIIIIIIIHIIIIIIIIIIIIIIIHIIIIIIIHIHIIHIIIIIIIIIIIIIIHIIIIIIIIHHIIIIIIIIIIIIIIIIIIIIIIIIHGIIIIIIIIIIIIIIIIIIIIIIIIIIIIIIIIIIIHIIHHIIIIIIIIIIIIIIIIIHIIIIIIIIIIIIIIIIIIIIIIIIIIIIIIIIIIIIHHIIIIIIIIIIIIIIIIIIIIIIIIIIIIIIIIIIIIIIIIDDDDD
@HISEQ:969:HM2KJBCX2:2:1101:20926:74231 2:N:0:ACTATGCA
GCATGCATCCCACCCAACTATCCCATTAATCATTACGGTGATCCTAGAAACCAACGAAATAGAATCAGTCCGTCCTATTTCATTATTCCATGCTAATGTATTCAGACGATAGTCTGCTTTAAACACTCTAATTTTTTCAAAGTAACAGTCCTGATTTCCCATCACACCAAATAAATGGCATGAAAGTTCCTCAGAAGGTAGAGATCCATCTCACCGGTGCAGACAATTAAGCCTGACCAATGGGTAGACCCCGAGGTTCAACTACGAGCTTTTTAACTGCAACAACTTTAATATACGCTATTGGAGCTGGAATTACCGCGGCTGCTGGCACCAGACTTGCCCTCCAA
+
DDDDDIIIIIIIIIIIHHIIIIIIIIIIIIIIIEHIIIIIIIHIHIIIHIIIIIHHIIGHIGIIHHIHGEHHGHHIIIIIIIGIIHGICHEGHHIIIGHHHFEHGHIHHHIIHHIHGHIIIIIHIIIHIIIIIHIIIIIHHIIIIHHIIIIIHIGHHIHHHHIIIIHIIIHHIHIIIIIIIIIIIHIIIIIIIIIIIIIIHGHHIIIIHIIIIHHIIHIIHIIIII=IIIIIIHIIIIIIIIIIHFHHIIIIIIHIIIIIIIIIIIHIIIIIIIHHIIIIIIIIIIIIIIIIIIIIIIIGIIIIIIIIIIIIIHIIIIIIIIIIIIIIIIIIIIIIIIIIIIDDDDD
@HISEQ:969:HM2KJBCX2:2:1101:9768:74801 2:N:0:ACTATGCA
GCATGCATCCCACCCAACTATCCCTATTAATCATTACGGTGATCCTAGAAACCAACAAAATAGAACCATGCCGTCCTATTCTATTATTCCATGCTAATGTATTCGAGCAAAAATGCCTGCTTTAAACACTCTAATTTTTTCAAGGTAAAGGTCCTGGATCCGCAAGACACCCAAAATTAAGGACATCCAAGTTTCTCCAGAAGGTGAGAAATCAACAGCAACAGTTCATACCCCCTCCTTAAGGCACACGACCATCACACGTCAATCCCGAAATTCAACTACGAGCTTTTTAACTGCAACAACTTTAATATACGCTATTGGAGCTGGAATTACCGCGGCTGCTGGCACCAGACTTGCCCTCCAA
+
D@DABIIIIHIIIIIIIIIIIIIIIIIIIIIIIIIIIHIIIIIIIIIIIIIIIIIIIHIIIHGHHIIHHFEHCDHHHIIIIHHIIIHHIIHHEGHIEEHHHHEHHHHIIHIIHIIIIIHIGGHGIHHIIIHIGIHEHHHIHIIIIIIIGIEHHIIHHHHIIIIIIIHIIHHIIIIIIIHHIIIIHHIHHHIIHHHHFHHIIIIIIIIHIHHFHHIIIIIHIIIIIIIHHFIIIIIHEGIIHIIIIIIHHHEIIIIHHIIIHGEIIIIHHIIIIIIHIIHIIIIIIHIHIIIHIIIIIIIIIHFIIIIIIIIHIIIIIIIIIIIIIIIIIIIIIIIIIIIIIIIIIIHIIIHIIHIIIIIDBDDD
@HISEQ:969:HM2KJBCX2:2:1101:12401:75096 2:N:0:ACTATGCA
GCATGCATCCCACCCAACTATCCCTATTAATCATTACGGTGATCCTAGAAACCAACAAAATAGAACCATGCCGTCCTATTCTATTATTCCATGCTAATGTATTCGAGCAAAAATGCCTGCTTTAAACACTCTAATTTTTTCAAGGTAAAGGTCCTGGATCCGCAAGACACCCAATAAAGGACATCAAGTTTCTCCAGAAGGTGAGAAATCAACAGTAACAGTTCATACCCCTTAAGGCATGACCATCACGTCAATCCCGAAATTCAACTACGAGCTTTTTAACTGCAACAACTTTAATATACGCTATTGGAGCTGGAATTACCGCGGCTGCTGGCACCAGACTTGCCCTCCAA
+
DDDDDIIIIIIIIIIIIIIIIIIIIIIIIIIIIIIIIIHIIIIIIIIIIIIIIIIIHIIHHHGHHIHIIIHIIHHIHIHIIIIIIHHHHHIIHHIHHHHHHCGHHIIIIIIIIHHHHHHGHHIIIIIIHHIIIIHIGIHHHIIIIIIIIIIIIHIIIHIIGHIIIHDGIHIIIIIIIIHIIIIHHHHIIHGHHHIIGIIHIIIIIIIIHIHIIHHEIIIIIIIIHIIGIIIIIIIIIIIIIHHIIIIHIIHHIIHGIIIIIIHIIIIIIIIIGIIIIIIIIIIIIIIIIIIIIIIIIIIIIIIIIIIIIIIIIIIIIIIIIIIIIHIIIIIIIIIIIIIIIIIIIIIIDDDDD
@HISEQ:969:HM2KJBCX2:2:1101:20266:75608 2:N:0:ACTATGCA
GCATGCATCCCACCCAACTATCCCTATTAATCATTACGGTGGTCCTAGAAACCAACAAAATAGAACCACAACGTCCTATTCTATTATTCCATGCTAATCTATTCAAGCAATAGCCCGCTTTAAACACTCTAATTTTTTCAAGGTAATGGTCCTGGCTCCCCAACACACCCAATAAAGGACATGCTGGCTCACCAGAAGGAAGACCCGACAGCAGACAGTACTCGCCAAAGACGGACCGCCCGGCCAGGCCTAAAATTCAACTACGAGCTTTTTAACTGCAACAACTTTAATATACGCTATTGGAGCTGGAATTACCGCGGCTGCTGGCACCAGACTTGCCCTCCAA
+
DDDDDIIIIIIIIIIIIIIIIIIIIIIIIIIIIIIIIIHHIIIIIIIIIIIIIIIIIIIIIIFCHHIIIIIIIHHHIIHEHIIIIIIIGHIHHHIIIIIIIHHHIIIHIIIIIIIIIGIIHHGHHIHIIIIHIIIIIIHHHHIHIIIIHIIIIIHHHIIHHGHIIIIIIIHIIIIIIIIIHIIIIIIIIHHHIIIIIIIHIHHIIIIIIIIIIIIHIIIIIIIIIIIIIIIIIIIIIIIIIIIIHIIIHHIIIIIIIIIIIIHIIIIIIIIIIHHIIIIIIIIIIIIIIIIIIIIIIHHHGIIIIIIIIIIIIIIIHIIIIIIIIIIIIIIIIIIIIIIIIDDDDD
@HISEQ:969:HM2KJBCX2:2:1101:16588:76364 2:N:0:ACTATGCA
GCATGCATCCCACCCAACTATCCCTATTAATCATTACGTCAATCCTAGAAACCAACAAAATAGGATCAACGTCCTATTTCATTATTCCATGCTAATGTATTCAAGCGCGAGCCTGCTTTAAACACTCTAATTTTTTCAAAGTAACAGTCCTGATTCCCCACCACACCAAATTAATGACATGATGGTTCGTCAGAAGGTAGAAATCAGTAACACCAGTACGTACCGAAGGCACGACCAGCGTACTAATCCCGAAATTCAACTACGAGCTTTTTAACTGCAACAACTTTAATATACGCTATTGGAGCTGGAATTACCGCGGCTGCTGGCACCAGACTTGCCCTCCAA
+
?@@@DC@CHHHHI0CCH@G@HHHEHEE@EFI11<CHC?GHHC@FHH?CCGCHIECCHHHEEHEE?1<1F?CD@C<GHHEHI<F?C@CGEEEHCCHIHHEEDGIIIHDCHIHGHHHEHFHEFGHHHIHIHEHHIIHGEHHHHIHHIHHFEHHHEECHHCEGHEFHHIHHHHHGHIHHHHHIHECIHHIHIHIIHIIIHHFHHHHHIIIIIHIIIIHHEHHHGHIIIIIIHHEDIIIIIIIIHIHFHCIIIIIIIIHFIHHHEHIIIIIHIIIHIIIIIHEIIIIHIHIIIIIIIIIIHIIHIIIIIIIIHIIIIIIIIIIIHEIIHGIHIIHIIHHIIHIIDDDB@
@HISEQ:969:HM2KJBCX2:2:1101:2521:76637 2:N:0:ACTATGCA
GCATGCATCCCACCCAACTATCCCTATTAATCATTACGGTGATCCTAGAAACCAACAAAATAGAACCATGCCGTCCTATTCTATTATTCCATGCTAATGTATTCGAGCAAAAATGCCTGCTTTAAACACTCTAATTTTTTCAAGGTAAAGGTCCTGGATCCGCAAGACACCCAATAAAGGACATCAAGTTTCTCCAGAAGGTGAGAAATCAACAGTAACAGTTCATACCCCTTAAGGCATGACCATCACGTCAATCCCGAAATTCAACTACGAGCTTTTTAACTGCAACAACTTTAATATACGCTATTGGAGCTGGAATTACCGCGGCTGCTGGCACCAGACTTGCCCTCCAA
+
DDDDDIIIIIIIIIHIIIIIIIIIIIIIIIIIIIIIIIIIIIIIIHIHIIIIIIIIHGHIIIIIIHIIIIIIGHIIIHIIIIIHIIIIGHHIIIIIIIGIIHHIIHIIIIIIIIIIIIIIIIIIIIIHIIHIIIIIIHHIHIIIIIIIIIIIIIIIIIIIIIHIIIIIIIIIIIIIIIIHIIIIHIIIIIHIIIIHIIIIIIHIIIIIIIIIIIIIIHIIIIHIIIHIIIIIIIIIIIIIIIHIIIIHIIHGIIIIIIIIIIIIIIIIHIIIIIIIIIIIIIIIIIIIIIIIIIIIIHIIHIIIIIIIIIIIIIIIIIIIIIIIIIIIIIIIIIIIIIIIIIIIIIIIDDDDD
@HISEQ:969:HM2KJBCX2:2:1101:15670:77441 2:N:0:ACTATGCA
GCATGCATCCCAACTATCCCTATTAATCATTACGGTGGTCTTAGAAACCAACAAAATAGAACACAACGTCCTATTCTATTATTCCATGCTAATCTATTCAAGCAATAGCCCGCTTTAAACACTCTAATTTTTTCAAAGTAATGGTCCTGGCTCCCCAACACACCATACTGGTTCACCAGAAGGAAGACCCGACAGCAGACAGTACTCGCCAAAGACGGACCGCCCGGCCAGGCCTAAAATTCAACTACAAGCTTTTTAACTGCAACAACTTTAATATACGCTATTTGAGCTGGAATTACCGCGGCTGCTGGCACCAGACTTGCCCTCCAA
+
DBC@DEHCEEHIHHHHCCHHIECGFCHHIICHIEHHEHHFHIHIHHG@DHFEGEHEEHGHHIHHHHIIHHCGCECCE1<@HFHHHHIFHHHHHHHHHFCHHIIIIHHGHGIHGGHHHHHHHFHHFEIHEEGHACGGHHII@GEHEIIIIHHHIHEHHAHHGAGHGHH?IH9HHFHEEEIHIIIIIHHHHIIIIIHEHHHIHHHIHHIHHGEHFHFGHHHHEHIHIHHEHHFGCHHHHGIHIIHIIHEEHFHEEEIHFHHHIIHHHHGCHFHIHHH@HGIIIIIHGIIIIHIIIIHIHIIIHHHIHIIHIIIIIIIHEHHHHCDHHD<@<<
@HISEQ:969:HM2KJBCX2:2:1101:5197:77874 2:N:0:ACTATGCA
GCATGCATCCCACCCAACTATCCCTATTAATCATTACATCGATCCTAGAAACCAACAAAATAGAATCGGATGTCCTATTTCATTATTCCATGCTAATGTATTCAAGCGTGAGCCTGCTTTAAACACTCTAATTTTTTCAAGGTAACAGTCCTAATTCCCCGTGACACCAAATTAATGGCATTACGGTTCTTTAGAAGGTGAGAAATCAATAATATCAGTACATACCAACGGCATGACCGAAACATTGATCCCGAAATTCAACTACGAGCTTTTTAACTGCAACAACTTTAATATACGCTATTGGAGCTGGAATTACCGCGGCTGCTGGCACCAGACTTGCCCTCCAA
+
DDDDCIHIIIIIIIIIIIIIIIIIIIIIIIIIIIIIIIIIIIIHIIIIIIIIIIIIIIIIIIIIIIIIIIIIIGIIIIIIIIIIIIIIIIIIIIHIIIIIIHIIIIHIIIIIIIIIIIIHIIIIIHIHIIIIIIIIIIIIIIIIIIIIIIIIIIIIIHHIHHIIIIHHIIIIIIIIIIIIIIIIIIIIIIIIIIIIIIIIIIIIIHIIIHIIIIIIIIIIIIIIIHIIIIIIIIIIIIIIIIIIHEIIIIIIIIIIIIIIIIIIHIIIIIIIIIIIIIIIIIIIIIIIIIIHIIIIIIIIHHIIIIIIIIIIIIIIIIIIIIIIIIIIIIIIIIIIIIIIIIDDDDD
@HISEQ:969:HM2KJBCX2:2:1101:10629:77934 2:N:0:ACTATGCA
GCATGCATCCCACCCAACTATCCCTATTAATCATTACATCGATCCTAGAAACCAACAAAATAGAATCGGATGTCCTATTTCATTATTCCATGCTAATGTATTCAAGCGTGAGCCTGCTTTAAACACTCTAATTTTTTCAAGGTAACAGTCCTAATTCCCCGTGACACCAAATTAATGGCATTACGGTTCTTTAGAAGGTGAGAAATCAATAATATCAGTACATACCAACGGCATGACCGAAACATTGATCCCGAAATTCAACTACGAGCTTTTTAACTGCAACAACTTTAATATACGCTATTGGAGCTGGAATTACCGCGGCTGCTGGCACCAGACTTGCCCTCCAA
+
@DDDBGIIHIIHHIIHHHHHHIH@EHHHHHIHHHHIIIHHHHIIHHHGHIHFHEEHIIHFHHIHHHHIIHHHIHHIHIGHGHHHHIIHHEECEECHHH@HFHHHIIIHHIIHGHHHHEHEGHFGHEHIHIHHHIHIIIHGHHIIIHHHHGHHIIHIHIIHHHCIIIHHIIIIHHHEFHGE@HHCEIIHIHHHIHIHIHGFGIIIHHIHHIIIIHHHIIIHHHHFIHCGCGHHECHHDGEHHH@FFHHGHDDGCECHHGEIHEIIHIHIGIIHEEEHHHHIIIIIHHFEGFIIIHGH@EFFHCEIHIHIIIHHHHIIHHHIIIIHHHHGHIIIHHHEEHIIIHD<@D@
@HISEQ:969:HM2KJBCX2:2:1101:6620:78171 2:N:0:ACTATGCA
GCATGCATCCCACCCAACTATCCCTATTAATCATTACGTCAATCCTAGAAACCAACAAAATAGGATCGAACGTCCTATTTCATTATTCCATGCTAATGTATTCAAGCGTTAGCCTGCTTTAAACACTCTAATTTTTTCAAAGTAACAGTCCTGTTTCCCTGCAACACCAAATTAATGGCATTACAGTTCTTCAGAAAGGAGGAATCAGCGAAGCCAGTGCATACCAGTGGCACGACCAACCTGCTGACCCCGAAATTCAACTACGAGCTTTTTAACTGCAACAACTTTAATATACGCTATTGGAGCTGGAATTACCGCGGCTGCTGGCACCAGACTTGCCCTCCAA
+
DDDDDIIIIIIIIHIIIIIIIIIIIIIIIIIIIIIIIIIIIIGIIIIIIIIIIIIIIGIIIIHIIIIIIIIIHIHIIIHIIIIIIIIIGIIIIFEHIIIIIIIIIIIIIIIIIIIIIIIIIIIIIIIIIIIIIIIIIIIHIIIIIIIIIIIIIIIIIIIIIIIIIIIIIIIIIIIIIIIIIIIIIIIIHIIIIIIIIIIIIIIIIIIIIIIIIIIIIIIIIIIIIIIIIIIIIIIIIIIIIIIIHIIIIIIIIIIIIIIIIIIIIIIIIIIIIIIIIIIIIIIIIIIIIIIIIIIIIIIIIIIIIIIIIIIIIIIIIIIIIIIIIIIIIIIIIIIIIIIIIDDDDD
@HISEQ:969:HM2KJBCX2:2:1101:11630:77645 2:N:0:ACTATGCA
GCATGCATCCCACCCAACTATCCCTATTAATCATTACGTCAATCCTAGAAACCAACAAAATAGGATCAAACGTCCTATTTCATTATTCCATGCTAATGTATTCAAGCGTTAGCCTGCTTTAAACACTCTAATTTTTTCAAAGTAACAGTCCTGTTTCCCTGCAACACCAAATTAATGACATTACAGTTCTTCAAGAAGGAGGAATCAGTAAAGCCAGTACATACCATTGGCACGACCAACCTACTGACCCCGAAATTCAACTACGAGCTTTTTAACTGCAACAACTTTAATATACGCTATTGGAGCTGGAATTACCGCGGCTGCTGGCACCAGACTTGCCCTCCAA
+
@DDDAEHIEHHHHHHHII@E@GHFHHIIIIIGGICHIFGHHHIGHIIEHIGFH?GHIHHIIIG?GEHGHHHHGH=EEHI?FHHFHFHHEEEEEHHHEHHIHHHHHHHHHFHHHEHIIEHIHHHHHHHFIHHHHIHFHHCGHFHHHIHIHHHHIHHIIHIIIIIHFHHIHHCEHHIHHHHHIIIIIHHIGHFIHIIIHIIIHHHHHIHHIIIHHHHIHGIHIHHIIIHHEIIIIIIIIIIIIHG@FIIIIHHCIHIHHIHIHIHIIIIIHIHIHHFEHIIIHHHFEIIHIIHHHH<HDEGIHHIIHIHHHHFEGIIHHHIIGIIHHHHFCHHGIIIIIIIHED@@@@
@HISEQ:969:HM2KJBCX2:2:1101:19813:77081 2:N:0:ACTATGCA
GCATGCATCCCACCCAACTATCCCTATTAATCATTACGTCGATCCTAGAAACCAACAAAATAGAATCAAACGTCCTATTTCATTATTCCATGCTAATGTATTCAAGCGTACGCCTGCTTTAAACACTCTAATTTTTTCAAAGTAACAGTCCTGATTCCCCACGACACCAAATTAATGACATCGCGGTTCTTCAGAAGGTAGGAACCAATAATGCCAGTACGTACCGAAGCACGACCAACAATTCGATCCCGAAATTCAACTACGAGCTTTTTAACTGCAACAACTTTAATATACGCTATTGGAGCTGGAATTACCGCGGCTGCTGGCACCAGACTTGCCCTCCAA
+
DABDBIIIIGHEFHIIIIIIHHFHHHIHIHHCHEGIFCHHHHHEHFHEHIIIIIIIIIIIIIEHHEHHEH1@HF=EHHEH??FHHHIHIIIIEHEIHHHHHHHHHIHHHHHHFHHHHEHHGHHIIIHFIHIHEHHHCHIIHHEGHHGHIIIHHHIIHHGEHHDHIIHHHCIHHIIIIIIIHHHIIIIIHHHIIIIIIIIIIIIIIIIHIIHGHIIIHIIIIIIIIIIIIIHIHIIIHIIHHEE@FGDHHIHIIIIHIIIHHHHIHGHHIIHIHGIGIIIIIIIIHHHHIIIHHIIIIIIIIIIIIIIIIIIIIIIIIIIIIIIIIIIIHIHCHHEIIIIICDDBD
@HISEQ:969:HM2KJBCX2:2:1101:20100:78922 2:N:0:ACTATGCA
GCATGCATCCCACCCAACTATCCCTATTAATCATTACGGTGGTCCTTGAACCAACAAAATAGAACCACAACGTCCTATTCTATTATTCCATGCTAATCTATTCAAGCAAAAGCCTGCTTTAAACACTCTAATTTTTTCAAGGTAATGGTCCTGGCTCCCCGGCACACGCAATTAAGCACATACCAATTCACCAGAAAGATAGACCCAACGACAGAACAGTACTCGCCAGAGACGGACCGTCCGGCCAGGCCTAAAATTCAACTACGAGCTTTTTAACTGCAACAACTTTAATATACGCTATTGGAGCTGGAATTACCGCGGCTGCTGGCACCAGACTTGCCCTCCAA
+
ADDDBIIIIHIIIIIIIIIIIIIIIIIIIIIIHHHHIIHIIIIIEHIIIIIIIHIIGIHGHIIIIHHIIIHIIIGIIIIIIIIIIIIIFHIGHIIIHIIIHCHEHEHIHIH?GHHGHHGHIHHIIHIIIHHIIIFHHIHIIIIIHEIHHHGHHHHHIIIHEHHEHHHHIIHHIHHCGHGEHHIHIIHIIIIFIIIIHGHHHII<IIIIIIIIHHIIIIIIIHHIIHIIHIIIGIIIHGIIIIIFECHHHHIIIIIIIHIIHHIIHIHIIIIIIIIIIIIIIIIIHIHGIHIIIIIIIIIHHGIIIIIIIIIIIIIIIIIIIIIIIIIIIIIIIIIIIIIIIIDCDDD
@HISEQ:969:HM2KJBCX2:2:1101:8587:80161 2:N:0:ACTATGCA
GCATGCATCCCACCCAACTATCCCTATTAATCATTACGGTGATCCTAGAAACCAACAAAATAGAACCATGCGTCCTATTTCATTATTCCATGCTAATGTATTCAGGCAATAGCCTGCTTTAAGCACTCTAATTTTTTCAAGGTAACAGTCCTGCTTCCCCAACGCACCAAATTAATGGCATGCTGGTTATTCAGAAGGTAGGAATCCATCACGCCAGTACAGACCCAAAAGCCCGACCAACGGATAAACCCCGAAATTCAACTACGAGCTTTTTAACTGCAACAACTTTAATATACGCTATTGGAGCTGGAATTACCGCGGCTGCTGGCACCAGACTTGCCCTCCAA
+
DDDDDIIIIIIIIIIIIIIIIIIIIIIIIIIIIHIIGHHHIHIGHHHIIIIIIHIIIIGIHIIHHHIIIIIIIHDHIEHHIHIHHIIIGIF@GHHIIIHIF1HHHHIIHIIHHHIIFHIIIIIIHHIIHHGHIHHHHIIG@GEIIIHIHHFHEEHGIGHGEHHHIIHFHHIIIIIHIIHGIIHHI;IIHEHIHHIHHHHIIIHGHGIHIIHHIIIIHEFFGIIIIHHIIHHHHHHEIHIIHGIIIHIIHIIIIHIIIIIIHHIIIIHHGHIIIHHIIIIIIIIIHHIIIIHIIIIIIIHIIIIIIIHIIIIIIIIIIIIIIIIIIIIIIIIIIIIIIIIIIHDDDBD
@HISEQ:969:HM2KJBCX2:2:1101:17224:79814 2:N:0:ACTATGCA
GCATGCATCCCACCCAACTATCCCTATTAATCATTACGGTGATCCTAGAAACCAACAAAATAGAACCATGCCGTCCTATTCTATTATTCCATGCTAATGTATTCGAGCAAAATGCCTGCTTTAAACACTCTAATTTTTTCAAGGTAAAGGTCCTGGATCCGCAAGACACCCAATAAAGGACATCAAGTTTCTCCAGAAGGTGAGAAATCAACAGTAACAGTTCATACCCCTTAAGGCATGACCGTCACGTCAATCCCGAAATTCAACTACGAGCTTTTTAACTGCAACAACTTTAATATACGCTATTGGAGCTGGAATTACCGCGGCTGCTGGCACCAGACTTGCCCTCCAA
+
DDDCDIIIIIIIIIIIIIIIIIIIIIIIIIIIIIIIIIIIIIHHIIIIIIIIIIIIHGHHHIGEHIIIIEHIHIIIIIIIIIIIIIIIIIIIIIIHFIHIHFHHIIIIIIIIIHIIIHIIIIIIHIHIIIIIHHIIIIIIIIIIIIHIHIIIIIIIHIIIIIIIIIIIIIHIIIIIIIIIIIIIIIIIIHIIIIIIIIIIIIIHIIIIIIIHIIIIIIIIIIIIHIIIIIIIHIIIIIIIIIIIIIIIIHFIIHIIIIIIIIIIIIIIIIIIIIIIIIIIIIIIIIIIIIIIHIIIIIHHIIIIIIIIIIIIIIIIIIIIIIIIIIIIIIIIIIIIIIIIIIIIIIIDDDDC
@HISEQ:969:HM2KJBCX2:2:1101:14310:80793 2:N:0:ACTATGCA
GCATGCATCCCACCCAACTATCCCTATTAATCATTACGGTGATCCTAGAAACCAACGAAATAGAATCAGTCCGTCCTATTTCATTATTCCATGCTAATGTATTCAGACGTTAGCCTGCTTTAAACACTCTAATTTTTTCAAAGTAACAGTCCTGATTTCCCATCACACCAAATAAATGGCATGAAAGTTCCTCAGAAGGTAGAGATTCATCTCACCAGTGCAGACAATTAAGCCTGACCAATGGGTAAACCCCGAAGTTCAACTACGAGCTTTTTAACTGCAACAACTTTAATATACGCTATTGGAGCTGGAATTACCGCGGCTGCTGGCACCAGACTTGCCCTCCAA
+
DDDDDIIIIIIIIIIIIIIIIIIIIIIIIIIIIIIIIIIIIIIIIIIIIHIIIIHIIHIIIHGHIIIIHHIIHHHIIIGIIHIIIIIIIIIIIIIIIIIIIIIIIIIIIIIIIIIIIIIHHIIIHIIIIIIHIHIHIHIIIIIHIIHIIIIHIIIIIIIIIIIIIIIIIIIIHIIIIIIIIIIIIIIIIIIIIIIIIIIIIIIIIIIIIIIIIIIIIIIIIIHIIIIIIIIHIIIIIIIIHHHHHGDIIIGIIIIIIIHIIIIHIIIIIIIIIIIIIIIIIIIIIIIIIIIIIIIIIIIIIIIIIIIIIIIIIIIIIIIIIIIIIIIIIIIIIIIIIIIIIIIDDCDD
@HISEQ:969:HM2KJBCX2:2:1101:19325:81780 2:N:0:ACTATGCA
GCATGCATCCCACCCAACTATCCCTATTAATCATTACGTCAATCCTAGAAACCAGCAAAATAGTATCGAACCTCCTATTTCATTATTCCATGCTAATGTATTCAAGCGTTAGCCTGCTTTAAACACTCTAATTTTTTCAAAGTAACAGTCCTGTTTCCCTGCAACACCAAATTAATGACATTACAGTTCTTCAAGAAGGAGGAATCAGTAAAGCCAGTACATACCATAGGCACGACCAACCTACTGACCCCGAAATTCAACTACGAGCTTTTTAACTGCAACAACTTTAATATACGCTATTGGAGCTGGAATTACCGCGGCTGCTGGCACCAGACTTGCCCTCCAA
+
@B@<01111FC1D00<DEHHHG?<F1DC1CCGFHDCF<FFH0DGHHF<<GCHEHE<1CCF@G111<<0<FC/1<1<FH?F<C1D1111DH1D<1<GHHGFGHGHHHHHFGH<G1F8ADGHHEFCGEEGHHIIHIEGDHIIIIIHHHGHFDGH@DFCEHCGGHHEEDHIHHEFCIGG0GHEDDGHGDFEFEGGIHEHFGGD?DFHHII@FHEHEHEIGHHEHDHFFHHFGE;CC<CDHD<D<1CDD<C/C/@@HFCCGCCHHEHHIHCIIHHGH@C@HIHHGECCD1CF1C<C0IHFHGCIIIIIIHHIHGF@CC<<H?@C@E?GCD1EHHHHGHD1C=C=F0@B@D
@HISEQ:969:HM2KJBCX2:2:1101:5722:82806 2:N:0:ACTATGCA
GCATGCATCCCACCCAACTATCCCTATTAATCATTACGGTGGTCCTAGAAACCAACAAAATAGAACCACAACGTCCTATTCTATTATTCCATGCTAATCTATTCAAGCAATAGCCCGCTTTAAACACTCTAATTTTTTCAAGGTAATGGTCCTGGCTCCCCAACACACCCAATAAAGGACATACTGGTTCACCAGAAGGAAGACCCGACAGCAGACAGTACTCGCCAAAGACGGACCGCCCGGCCAGGCCTAAAATTCAACTACGAGCTTTTTAACTGCAACAACTTTAATATACGCTATTGGAGCTGGAATTACCGCGGCTGCTGGCACCAGACTTGCCCTCCAA
+
DDDDDIIIIIIIIIIIIIIIIIIIIHIIIIIIIIIIIIIIIIIIIIIHIIIIIGIIHIIIIIIIIIIIIIIIIIIIIHIIIIIIIIIIIIIHIHIIIIIIIIIIIIIIIIIGIIIIIIHIIIIIHHIIIIIIHIIIIIIIIIIIIIHIIIIIHIIHIIIIIIIIIIIIIIIIIIHIIIIIIIIIIHHIIIIIIIIIIIIIIIIIIIIIIIIIIIIIIIIIIIIIIIIIIIIIIIIIIIHHIIIIHIIIIIIIIIIIIIIIIHHHIIIIIIIIIIIIIIIIIIIIIIIIIIIIIIIIIIIHHIIIIIIIIIIIIIIIIIIIIIIIIIIIIIIIIIIIIIIIIDDDDD
@HISEQ:969:HM2KJBCX2:2:1101:6653:83639 2:N:0:ACTATGCA
GCATGCATCCCACCCAACTATCCCTATTAATCATTACGGTGGTCCTAGAAACCAACAAAATAGAACCACAACGTCCTATTCTATTATTCCATGCTAATCTATTCAAGCAATAGCCCGCTTTAAACACTCTAATTTTTTCAAGGTAATGGTCCTGGCTCCCCAACACACCCAATTAAGGACATACTGGTTCACCAGAAGGAAGACCCGACAACAGGACAGTACTCGCCAAAGACGGACCGCCCGGCCAAGTCTAAAATTCAACTACGAGCTTTTTAACTGCAACAACTTTAATATACGCTATTGGAGCTGGAATTACCGCGGCTGCTGGCACCAGACTTGCCCTCCAA
+
DDADAHIIFHHHHHHHHFHHIEHHHHCHI@CCHIIIIGHHIEHCCEHHHHGHHHIGIHGHHIHHIIIHHHIIC<FECHHHCCHHICEFFHIE11CHEECHHCHEHHF?GHGDCCFEHIHHHIHFEGHHFHIIHHIIHHHHIHHIIIIIHHHFHHE@HIHGIHGHHHEHHHHF8FGFEIIIHIIIIIIHEHHHHIIHHHFGHHIHH@HHIII;EIHHIIIIHIIIIHFEHFFCF?CHHC/CHHFHECHIIGIHHHIHHHIHG<E/IHGHH?IHHHHGIHHCIIHIHHFHIIIIIGIHECHIHGHIHHCFIIIIHHDHHCCCC1IHIIHIHIIHEHHHHHGCEG@@@@@
@HISEQ:969:HM2KJBCX2:2:1101:10554:83941 2:N:0:ACTATGCA
GCATGCATCCCACCCAACTATCCCTATTAATCATTACGTCAATCCTAGAAACCAACAAAATAGGATCAACGTCCTATTTCATTATTCCATGCTAATGTATTCAAGCGCGAGCCTGCTTTAAACACTCTAATTTTTTCAAAGTAACAGTCCTGATTCCCCACCACACCAAATTAATGACATGATGGTTCGTCAGAAGGTAGAAATCAGTAACACCAGTACGTACCGAAGGCACGACCAGCGAACTAATCCCGAAATTCAACTACGAGCTTTTTAACTGCAACAACTTTAATATACGCTATTGGAGCTGGAATTACCGCGGCTGCTGGCACCAGACTTGCCCTCCAA
+
DDDDDIIIIHIIIIIIIIIIIIIIIIIIIIIIIIIIIHHIIIIIIIIIIIIIIIIIIIIIIIIIIIIIIGHGHHIIIIIIIIIIIIIIIIIICHIIHIHIIHHHHIIIIIIIIIIIIIIIIIIIIIIIIIIHHIIIIIIHIIIIIIIFHIIIIIIIIIIIIHHIHIIIIIIIIIIIIIIIIIIIIIIIIIIIIIIIIIIIIIIIIIIIIIIIIHIIIIIIIIIIHFHIIIIIIIIIIIIIIIHIIIHIIIIIIIIIIIIIIHIIIIIIIIIIIIIIIIIIIIHHIHIIIIIIIIIIIIIIIIIIIIIIIIIIIIIIIIIIIIIIIIIIIIIIIIIIIIIIDDDDD
@HISEQ:969:HM2KJBCX2:2:1101:11089:83826 2:N:0:ACTATGCA
GCATGCATCCCACCCAACTATCCCTATTAATCATTACGGTGGTCCTAGACCAACAAAATAGAACCAACGTCCTATTTTATTATTCCATGCTAATCTATTCAAGCAAAAGCCCGCTTTAAACACTCTAATTTTTTCAAGGTAATGGTTCTGGTTCCCCGACACACCCAACAAAGGACATATCGGCTCACCAGAAAGATAGACCCGACAACAGGACAGTACTTGCCAGAGACGGACCGCCCGGTCAGGCCTAAAATTCAACTACGAGCTTTTTAACTGCAACAACTTTAATATACGCTATTGGAGCTGGAATTACCGCGGCTGCTGGCACCAGACTTGCCCTCCAA
+
DDDDBHIIIHIIIIIIIIIIIIIIIIIIIIIIIIIIIIIIIIIIIIIIIHIIHIIHHIIIIIIIIIIIIIIIIIHIIIHIIIIIIIIIIIIIIIIIIIIIIIIIIIHIGHIIHIIIIIGIIIIIIIIIIIIIIIIIIIIIIIIIGIIIIIHIHIIIIIIIIIIIIIIIIIIIIIIIIHHHIIIIHIIIIIIIIIIHGHIIIIFIIHIHIIIIIIIIIIIIIIIIHIIIIIIIIIIIIIIIIHG?IIIIIIIIIIHIIIIIHHIHIIIIIIIIIIIIIIIHIIIIIIIIIIIIIIIHHGGIIIIIIIIIIIIIIIIIIIIIIIIIIIIIIIIIIIIIIIIDDDDD
@HISEQ:969:HM2KJBCX2:2:1101:15516:84267 2:N:0:ACTATGCA
GCATGCATCCCACCCAACTATCCCTATTAATCATTACGTCAATCCTAGAAACCAACAAAATAGGATCGAACGTCCTATTTCATTATTCCATGCTAATGTATTCAAGCGTTAGCCTGCTTTAAACACTCTAATTTTTTCAAAGTAACAGTCCTGTTTCCCTGCAACACCAAATTAATGACATTACAGTTCTTCAAGAAGGAGGAATCAGTAAAGCCAGTACACACCATTGGCACGACCAACCTACTGACCCCGAAATTCAACTACGAGCTTTTTAACTGCAACAACTTTAATATACGCTATTGGAGCTGGAATTACCGCGGCTGCTGGCACCAGACTTGCCCTCCAA
+
@D@B@GHIFHII?GCEGHEFEEHEFHHHIIFCHHHHHEFFGEHGEGE@@CHEHFHHGFHCGHIGIHHIIHHHEHH@FEGCHHHHH1<<FCF<DECEEHIHGGEHHHH@HHHHHHHFHHHHGG@EHIIIIIHIICFFHHIHHHHH8GFGHGHHHH@FGIIHHH@HDEEIHHHHHHHHHIHGHGGFHHIHHFHHHIIHHHEEIHHHFEHIIHHHEHFIIIHGFECCEHEHG@HHIHGHEE@IHHG<C@HHH<HHIIHEIIIIGIIGIIIIIIHG1@CHGIIIHIIIHIHHHHIIHHDIIHHHHIIHIHIIIIIIHHDHIIIIHIIIHIIHIIIHIIHIHHHHHABDDD
@HISEQ:969:HM2KJBCX2:2:1101:16947:84693 2:N:0:ACTATGCA
GCATGCATCCCACCCAACTATCCCTATTAATCATTACGGTGATCCTAGAAACCAACAAAATAGAACCATGCCGTCCTATTCTATTATTCCATGCTAATGTATTCGAGCAAAAATGCCTGCTTTAAACACTCTAATTTTTTCAAGGTAAAGGTCCTGGATCCGCAAGACACCCAATTAAGGACATCAAGTTTCTCCAGAAGGTGAGAAATCAACAGCGACAGTTCATACCCCTTAAGGCACGACCATCACGTCAATCCCGAAATTCAACTACGAGCTTTTTAACTGCAACAACTTTAATATACGCTATTGGAGCTGGAATTACCGCGGCTGCTGGCACCAGACTTGCCCTCCAA
+
DDDDDIIIIIIIIIIIIIIIIIIIIIIIIIIIIIIIIIIIHIIHIIIIIIIIIIIIEHHIIHGHIIIIIIIIIHHIIHHIHIIIHIIIIIIHHIIIIIIHHHHIIIIIIIIIIIIIIIIIIIIIHIIIIIIIIIIHIIIIIIIIIIIIIIIIIIIIIIIIIIIIIIIIIIIIIIIIIIIIIIIIIIIIIIIIIIIIIIIIIIIIIIIIIIIIIIIIIIIIIIIIIIIIIIIIIIIIIIIIIIIIIIIHIIIHIIIIIIIIIIIIIIIIIIIIIIIIIIIIIIIIIIIIIIIIIIIIIIIIHIIIIIIIIIIIIIIIIIIIIIIIIIIIIIIIIIIIIIIIIIIIIIIIDDDDD
@HISEQ:969:HM2KJBCX2:2:1101:6770:84907 2:N:0:ACTATGCA
GCATGCATCCCACCCAACTATCCCTATTAATCATTACGTCGATCCTAGAAACCAACAAAATAGAATCAAACGTCCTATTTCATTATTCCATGCTAATGTATTCAAGCGCGAGCTTGCTTTAAACACTCTAATTTTTTCAAAGTAACAGTCCTGATTCCCCATGACACCAAATTAATGACATCATGGTTCGTCAGAAGGTAGGAATCAATAATACCAGTACGTACAATAGCACGACCAATAAATTGATCCCGAAATTCAACTACGAGCTTTTTAACTGCAACAACTTTAATATACGCTATTGGAGCTGGAATTACCGCGGCTGCTGGCACCAGACTTGCCCTCCAA
+
DDDDDIIIHHIIIIIHIIIHHIIIIIIIIIIIIIIIIIIIIIIIHIHIIHIHGIIIHIHHIFEHIGIIIIHHHHIIIIIHIIIIHIHFHIHHEHHIIIIIIIIIIIIHHGHHHHIIIIIIIFHIIIIIIIIIIIIHIHGHIHIIIIIIIIIIHIIIIHHIIIIIGHIIIHGHIIHIIIIIHIHIIIIIIIIIIHHHHIIIIIIIHHIIIHHHHHHIIHIIIIIIIIIIIHHHHIIHIIIIIIHGIIIIIIIIIIHHEHHIIHHIIIIIHIIIIIIIIFHIIIIIHIIIHIIIHIHIIIIGIHHIIIIIIIIIIIIIIIIIIIIIIHIIIIIIIIIIIIHIDDDDD
@HISEQ:969:HM2KJBCX2:2:1101:20016:85209 2:N:0:ACTATGCA
GCATGCATCCCACCCAACTATCCCTATTAATCATTACGGTGGTCCTAGAAACCAACAAAATAGAACCACAACGTCCTATTCTATTATTCCATGCTAATCTATTCAAGCAATAGCCCGCTTTAAACACTCTAATTTTTTCAAGGTAATGGTCCTGGCTCCCCAACACACCCAATTAAGGACATACTGGTTCACCAGAAGGAAGACCCGACAACAGGACAGTACTCGCCAAAGACGGACCGCCCGGCCAAGTCTAAAATTCAACTACGAGCTTTTTAACTGCAACAACTTTAATATACGCTATTGGAGCTGGAATTACCGCGGCTGCTGGCACCAGACTTGCCCTCCAA
+
@@@BDC?HCG?H?HHF@GECG1FHHHEHHCG1FHHCF1<GEHEHHI?GF?HHE<CE?FEHHCCHHEHGCHF=CEHIH1F?CFEHEEH?EE?H@EC1C@CH@<@HFGHIHED<CD<D@C<B<G1FCHIHHHHEHFFCCHHGHE@FCCGHHGHGHC7?FIIHHEHG@G@HHHGACFHF?EIHGDEG@CDEDHHHHHHGF@HEGDFHHHEFHIHHGFGD?HFAHHDIHEHHG#E=HDHHHDHIHHGIGIHHHD1CHFFGGF?FHH=IIIHHHD<GGCEGHEFHHIIHHGC<EIHHHEGF1FEG1EHHCEHCHHHHG<C/DDDIHEHHF1IHIHHHH?HGCHGIHH@@DD@
@HISEQ:969:HM2KJBCX2:2:1101:16217:85201 2:N:0:ACTATGCA
GCATGCATCCCACCCAACTATCCCTATTAATCATTACGGTGATCCTAGAAACCAACAAAATAGAACCATGCCGTCCTATTCTATTATTCCATGCTAATGTATTCGAGCAAAAATGCCTGCTTTAAACACTCTAATTTTTTCAAGGTAAAGGTCCTGGATCCGCAAGACACCCAATTAAGGACATCAAGTTTCTCCAGAAGGTGAGAAATCAACAGCGACAGTTCATACCCCTTAAGGCATGACCATCACGTCAATCCCGAAATTCAACTACGAGCTTTTTAACTGCAACAACTTTAATATACGCTATTGGAGCTGGAATTACCGCGGCTGCTGGCACCAGACTTGCCCTCCAA
+
<0D0<<@@@HH?1C@C1<DCG1<FCECHHHGECH?F@G0<<<F1DGEH1<<11<CCHC11D1F11<<?FEH?ECC/DCHHC1FHHCE11<<C@GHH1111<1CGF?@EH1HFD@1CD1F@CH;<@A?EEHECDHHBFF1CF?FHH8HEFF6DA1BACIIHED@G<.D:C0CG?GHEHHHHHEGG?D<DGG<<C<<HHGD0HHHFDGD<DC@FHEF1<11D111B<0C<=HFFHFC<1C<1HGEHIHD1@CD<GC/GIIIHFHHHF?HHGCD1D1CHIHEGECFC?CHHFDC<<D<EFHGCCC?CEHHH@HIH?EIHCHHHHHHDHH?EF1GC@CIHHEHHD<<1EHIIDAADD
@HISEQ:969:HM2KJBCX2:2:1101:20434:85425 2:N:0:ACTATGCA
GCATGCATCCCACCCAACTATCCCTATTAATCATTACGGCGACTCTAGAAACCAACAAAATAGAACCGCACGTCCTATTTTATTATGCCATGCTAATGTATCCGGGCATAGGCCTGCTTTGAACACTCTAATTTTCTCAAGGTAAACGTCCTGGTTCCCCAACACACCCAATTAAGGGCATGCCGGCTCACCAAGAAAGAGAACACGGCCAGACAGTACACACCGTGAGGCGGACCGCCCAGCCACGTTCGAAGTTCAACTACGAGCTTTTTAACTGCAACAACTTTAATATACGCTATTGGAGCTGGAATTACCGCGGCTGCTGGCACCAGACTTGCCCTCCAA
+
@DDBDCEHH1FCDCH<C@DFEF@E@FHH@GHIIHIHEHEHIII<@CGHCFH@C1CHHE<FCFD@GGH??HGHFEEHEHHHHIIEEHFHHE?FCGHHHHFHCCDHDHHEHFFHFFCFHHIIEHEFIIIHFHIIG?EGDFGHHHHHEHCHCHHHGECED?F</HEHHHICHIHFHGHG?EEHHEEGHEHEGEIHIHHHHEIHGHFHECHHEEHHFHHHIHHHFHFIFHGIGHHDGHHHEE=EHHEAHEE@HEHIIIHIIIIIHHIHHF@HHIIIIHGGIIIIIIIIHIIIIHHIHHIIIIGIIIIHIIIIIIIHHHHIHHIIIIHHIHIIIHHEGHFIIIEIDCDDD
@HISEQ:969:HM2KJBCX2:2:1101:20182:85580 2:N:0:ACTAAGCA
GCATGCATCCCACCAACTATCCCTATTAATCATTACGGTGGTCCTAGAAACCAACAAAATAGAACTACAACGTCCTATTCTATTATTCCATGCTAATCTATTCAAGCAATAGCCCGCTTTAAACACTCTAATTTTTTCAAGGTAATGGTCCTGGCTCCCCAACACACCCAATAAAGGGCATACTGGTTCACCAGAAGGAAGACCCGACAGCAGACAGTACTCGCCAAAGACGGACCGCCCGGCCAGGCCTAAAATTCAACTACGAGCTTTTTAACTGCAACAACTTTAATATACGCTATTGGAGCTGGAATTACCGCGGCTGCTGGCACCAGACTTGCCCTCCAA
+
DCDDDIIIIIIHIIIIIIIIIIIIHIIIIIIIIIIIIHIIIIIIHIIIIIHIIIIIHHIIIIIHHIIIIIHIHHHIIIIIIIIHIIIIIIIIIIIIIIIIIHHHHHHIIIIIIIIIHHHIIIIHGIHIHHIIIIIGIHHIIIIIIIHIIIIHGIIIIIIIIIIIIHHIIIIIIIIIIHHIIIIIHIHI9IHHHIIIIIIHHGIIIIIIIIIIIIIIIIIIIIIIHIIIIHIIIIIIIIHIIHHGIIIIIIIIIIIIIIIHIIIIHIIIIIIIIHIIIIIIIIIIIIIIIIIIIIIIIIHHIIIIIIIIIIIIIIIIIIIIIIIIIHIIIIIIIIIIIIIIDDDCD
@HISEQ:969:HM2KJBCX2:2:1101:10656:86193 2:N:0:ACTATGCA
GCATGCATCCCACCCAACTATCCCTATTAATCATTACGTCAATCCTAGAAACCAACAAAATAGGATCGAACGTCCTATTTCATTATTCCATGCTAATGTATTCAAGCGTTAGCCTGCTTTAAACACTCTAATTTTTTCAAAGTAACAAGTCCTGTTTCCCTGCAACACCAAATTAATGACATTACAGTTCTTCAAGAAGGAGGAACCAGTAAAGCCAGTACATACCAGAGGCACGACCAACTTACTAATCCCGAAATTCAACTACGAGCTTTTTAACTGCAACAACTTTAATATACGCTATTGGAGCTGGAATTACCGCGGCTGCTGGCACCAGACTTGCCCTCCAA
+
DDDDDIIIIIIIIIIIIIIIIIIIIIIIIIIIIIIIIIIIIIIIIIIIIIIIIIIIIHIIIIIIIIIIIIIHHHHIIIIIIIIIIIIIGIIIFHHIHIIIIHIIIIIHIIIHIIIHIIIIIIIIIIIIHHIIIIIIIIIIHIIIIIIIIIIIIIIIIIIIIIIIIIIIIIIIIIIIIIIIIIIIIIIIHIIIIIIIIIIIIIIIIIIIIIIIIIIIIIIIIIIIIIIIIIIIIIIIIIIIIIIIIIIIIIIIIIIIIHIIIIIIIIIIIIIIIIIIIIIIIIIIIIIIIIIIIIIIIIIIHHIIIIIIIIIIIIIIIIIIIIIIIIIIIIIIIIIIIIIIIIDDDDD
@HISEQ:969:HM2KJBCX2:2:1101:15105:86107 2:N:0:ACTATGCA
GCATGCATCCCACCCAACTATCCCTATTAATCATTACGTCGATCCTAGAAACCAACAAAATAGAATCAAACGTCCTATTTCGTTATTCCATGCTAATGTATTCAAGCGTGAGCCTGCTTTAAACACTCTAATTTTTTCAAAGTAACAGTCCTGATTCCCCAAGACACCAAATTAATGACATCATGGTTCGTCAGAAGGTAGGAATCAATAATACCAGTACGTACAATAGCACGACCAATAAATTGATCCCGAAATTCAACTACGAGCTTTTTAACTGCAACAACTTTAATATACGCTATTGGAGCTGGAATTACCGCGGCTGCTGGCACCAGACTTGCCCTCCAA
+
DDDCDIIIHIIIIIIIHIIIIHIIIIIIIHIHIIIIIHIHEDEHHIIIIIIIHHIIIEHHIIIIIIIIHIIIIHIIIIIIIIIIIIIIIIIIIIHIIIIIIIIIIIHIIIHDIIIIIIIHHIIIHIIIIIIIHIIIIIIIIIIIIHIIIIIIIIIHIHIHHIIHHHGIIIIIIIIIIHHIIIIIHIIIIIHIIIIIIIIIIHIIIIIIIIIIIIIIIIIIIIIIIIIIIIIIIIIIIIIIIHHHIIIIIIIIIIIIIIIIIIIIIIIIIIIIIIIIIIIIIIIIIHIIIIIIIIIIIIIIIIIIIIIIIIIIIIIIHIIIIIIIIIIIIIIIIIIIIIIIDDDDD
@HISEQ:969:HM2KJBCX2:2:1101:7081:86478 2:N:0:ACTATGCA
GCATGCATCCCACCCAACTATCCCTATTAATCATTACGGTGATCCTAGAAACCAACGAAATAGAATCAGTCCGTCCTATTTCATTATTCCATGCTAATGTATTCAGACGATAGTCTGCTTTAAACACTCTAATTTTTTCAAAGTAACAGTCCTGATTTCCCATCACACCAAATAAATGGCATGAAAGTTCCTCAGAAGGTAGAGATCCATCTCACCAGTGCAGACAATTAAGCCTGACCAATGGGTAGACCCCGAAGTTCAACTACGAGCTTTTTAACTGCAACAACTTTAATATACGCTATTGGAGCTGGAATTACCGCGGCTGCTGGCACCAGACTTGCCCTCCAA
+
DDDDDIIIIIIIIIIIIIIIIIIHIIIIIIIIIHIIIIIIIIIIIIIIIIIIIIIIIIIIIIIGIIIIIIIIIIIIIHIIIIIIIIIIIHIHHIIIGHHIHHIIIIIIIIIIIIIIIIIIIIIIIIIIIIIIIIIIIIIIIIIIIIIIHIHIIIIIIIIIIIIIIIIIIIIIIIIIIIIIIIIIIIIIIIIIIIIIIIIIIIIIIIIIHIIIIIIIIIIIIIIIIIIIIIIIIIIIIIIIIIIIHHEIIIIIIIIIIIIIIIIIIIIIIIIIIIIIIIIIIIIIIIIHIIIIIIIIIIIIIIIIIIIIIIIIIIIIIIIIIIIIIIIIIIIIIIIIIIIIIIIDDDDD
@HISEQ:969:HM2KJBCX2:2:1101:10493:86936 2:N:0:ACTATGCA
GCATGCATCCCACCCAACTATCCCTATTAATCATTACGGTGATCCTAGAAACCAACAAAATAGAACCATGCCGTCCTATTCTATTATTCCATGCTAATGTATTCGAGCAAAAATGCCTGCTTTAAACACTCTAATTTTTTCAAGGTAAAGGTCCTGGATCCGCAAGACACCCAATTAAGGACATCAAGTTTCTCCAGAAGGTGAGAAATCAACAGCGACAGTTCATACCCCTTAAGGCATGACCATCACGTCAATCCCGAAATTCAACTACGAGCTTTTTAACTGCAACAACTTTAATATACGCTATTGGAGCTGGAATTACCGCGGCTGCTGGCACCAGACTTGCCCTCCAA
+
ADDCDIIIIIIIIIIIIIIIIIIIIIIIIIIIIIIIIIIIIIIIHIIIIIIIGIIIIHHIIIHIIIIIICHIIHIIIEHIIIHIIIIIIIIIIGHIGIHHIGHIIIIIHIIHIHIIIIIIIIHIIIIIIIHIIIIIIIIIIIIIIIIIIIIIIIIHIIHIIIIIIIIIIIIIIIIIIIIIIHIIIIHIIIIIIIIIIIIIIHHIIIIIIIIIIIIIIIIIIIIIIIIIIIIHIIIHIIIIIIIIIHIIIIIHIIIIIIIIIIIIIGIIIHIIIIIIIIIIIIIIIIIIIIIIIIIIIIIIHIIIIIIIIIIIIIIIIIIIIIIIIIIIIIIIIIIIIIIIIIIIIIIIDDDDD
@HISEQ:969:HM2KJBCX2:2:1101:3758:87927 2:N:0:ACTATGCA
GCATGCATCCCACCCAACTATCCCTATTAATCATTACGTCAATCCTAGAAACCAACAAAATAGAATCAAACGTCCTATTTCATTATTCCATGCTAATGTATTCAAGCGTGCGCCTGCTTTAAACACTCTAATTTTTTCAAAGTAACAGTCCTGATTCCCCACGACACCAAATTAATGACATCGCGGTTCTTCAGAAGGTAGGAACCAATAATGCCAGTACGTACCGAGGCACGACCGACAGTCTGATCCCGAAATTCAACTACGAGCTTTTTAACTGCAACAACTTTAATATACGCTATTGGAGCTGGAATTACCGCGGCTGCTGGCACCAGACTTG
+
CDDDDGIIIIIIIIIIIIIIIIIIIIIIGIHIIHHHIIIIIIIGIIEHIIIIIIIIGGIHIIIIIIIIIIHIHIIIGIHIIIGIHIIIHIIIIIIIIIIIIIIIIIIHIIHIIIIIIIHHIHIIIIIIIIIIIIIIIIIIIIIIIIIIIIIHHIGHIIIHIIIIIIIIIHIIIIIIIIIIHIIIIIIIIIIIIIIIIIIIIIIIIIIIIIIIIIIIIIIHH?IHIIIIIIIIIIIHIIIIIIIIIIIIHHIIIIIIIIIIIIIIIHIIIIIIIIIIIIIIIIIIIIIIIIIIHIIIIIHIIIIIIIIIIIIIIIIIIIIIIIIIIIIIIIIIDDDDD
@HISEQ:969:HM2KJBCX2:2:1101:12745:86736 2:N:0:ACTATGCA
GCATGCATCCCACCCAACTATCCCTATTAATCATTACGGTGATCCTAGAAACCAACAAAATAGAATCGTGCCGTCCTATTTTATTATTCCATGCTAATGTATTCAAGCAAAATGCCTGCTTTAAACACTCTAATTTTTTCAAAGTAAAGGTCCTGGTTCCCCGTGACACCCAATTAAGGGCATCGCGGTTCTCCAGAAGGTGAGAAATTGACTACACCAGTTCATACCCCTTAAGGCACGACCGATGTGTCAATCCCGAAATTCAACTACGAGCTTTTTAACTGCAACAACTTTAATATACGCTATTGGAGCTGGAATTACCGCGGCTGCTGGCACCAGACTTGCCCTCCAA
+
BDDDAHIIHHIIIIIIGHIIIIIIIIIIIIIHIIIIIIIIHIIHIIHIIHHHIIIIHHC?GHEHIIGHIIIIIHDHHIIEHIIIIIIIIIIIHHIICGHEHHHIIIIIIIIHHIIIIGIIIIIGHHIHIIIIIIHIIIIIIIIIIIIIIIIIHIIIHHIIHHIIIIIIIHIIHHHIIIIGIIIIIHHIHHIIIIIIIIIIIIIIIIIIIIIIIIIIIIHIIHHHGCGIIIIIIIIIIIIIIIIIIIHIIHHIIHHIGIIHIIIIGIIIIIIIIIIIHIIIIIIHIIIHHHIIHIHIIIHIIIIIIIIIIIIIIIGIIIIIIIIIIIIIIIGIIIIIIIIIIIIIIIIDDDDD
@HISEQ:969:HM2KJBCX2:2:1101:2515:87955 2:N:0:ACTATGCA
GCATGCATCCCACCCAACTATCCCTATTAATCATTACGGTGATCCTAGAAACCAACAAAATAGAACCATGCCGTCCTATTTTATTATTCCATGCTAATGTATTCAGGCACTAGCCTGCTTTGAGCACTCTAATTTTTTCAAGGTAATAGTCCTGCTTCCCCAACGCACCAAGTGAATGGCATGCTGGTTATTCAGAAGGTAAGAACCCACCACACCAGTACGGACAATGAAGCCCGACCGATAGACGGATTCCGAAATTCAACTACGAGCTTTTTAACTGCAACAACTTTAATATACGCTATTGGAGCTGGAATTACCGCGGCTGCTGGCACCAGACTTGCCCTCCAA
+
DDDDDIIIIIIIIIIIIIIIIIIIIIIIIIIIIIIIIHIIIIIIIIIIHIIIIIIIIGEHIIHIIIIIIHHHIHHIHIIHIIIIIIIIIHIIIIIIIIIIIHIIIIIIIIIIIIIIIIIIIHGIIHHIIIIIIIIIIIIIIHHHIIHIHIIIIHIIIIIIIIIIIIIIIIIIIIIIIIIIIIIIIIIIIIIIIIIIIIIHIIIIIIHIIIIIIIIIIIIIIIIIIIIIIIIIIIIIIIIIIIIIHHGIIIIIIIIHIIIIIIIIIIIIIIIIIIIIIIIIIIIIIIIIHIHIIIIIIIIIIIIIIIIIIIIIIIIIIIIIIIIIIIIIIIIIIIIIHIIIIIIDDDDD
@HISEQ:969:HM2KJBCX2:2:1101:17969:87986 2:N:0:ACTATGCA
GCATGCATCCCACCCAACTATCCCTATTAATCATTACGTCAATCCTAGAAACCAACAAAATAGAATCAAACGTCCTATTTCATTATTCCATGCTAATGTATTCAAGCGTACGCCTGCTTTAAACACTCTAATTTTTTCAAAGTAACAGTCCTGATTCCCCACGACACCAAATTAATGACATCGCGGTTCTTCAGAAGGTAGGAACCAATAATGCCAGTACGTACCGAAGCACGACCAACAATTCGATCCCGAAATTCAACTACGAGCTTTTTAACTGCAACAACTTTAATATACGCTATTGGAGCTGGAATTACCGCGGCTGCTGGCACCAGACTTGCCCTCCAA
+
DDDDDIIIIIIIIIIIIIIIIIIIIIIIIIIIIIIIIIIIIIIIIIIIIIIIIIIIIIIIIIHIHIIIIIIIIIIIIIIIIIIIHIIHHIIIIHIIIIHIIIIIIHIIIIIIIIIIIIIIIHHIIIIIIIIIIIIIIIIIIIIIIIHHIHIIIHIIIIIIIHGIIIIIIIIIIIIIIIIIIIIIIIIHIIIIIIIIIIIHIIIIIIIIIIIIIIIIIIIIIIIIIIIIIIIIIHHHIIIIIIIHIIHIIIIIIIIIIIIIIIIIIIIIIIIIIIIIIIIIIIIIIIIIIIIIIIIIIIIIIIIIIIIIIIIIIIIIIIIIIIIIIIIIIIIIIIIIIIIIDDDDD
@HISEQ:969:HM2KJBCX2:2:1101:5519:88161 2:N:0:ACTATGCA
GCATGCATCCCACCCAACTATCCCTATTAATCATTACGGTGGTCCTAGAAACCAACAAAATAGAACCACAACGTCCTATTCTATTATTCCATGCTAATCTATTCAAGCAATAGCCCGCTTTAAACACTCTAATTTTTTCAAGGTAATGGTCCTGGCTCCCCAACACACCCAATTAAGGACATACTGGTTCACCAGAAGGAAGACCCGACAACAGGACAGTACTCGCCAAAGACGGACCGCCCGGCCAAGTCTAAAATTCAACTACGAGCTTTTTAACTGCAACAACTTTAATATACGCTATTGGAGCTGGAATTACCGCGGCTGCTGGCACCAGACTTGCCCTCCAA
+
CDDDDHHIIIIIIIIIIIIIIIIIIHIIIIHIHHIIIHIIHIIIIIIIFHIHIHHHHIIGIHHHHIIHIIIIHCGHH?FHHIIIIIIIIIHIGGCHIHIIIHHIIIIIIIIIIGIIIIHHIIIIIIIHIIIIIIIIIIIIHIIIIIIIIIIIIHHHGIHIIHIIIIIIIIHHIHHIIIIIIIIIIIIIIIHFIIIIIIIIIIIIIIIIIIIIIHGIIIIIIIHIIIIIIIIIIIIIIIIIIIIIIIIHIIIIIIIIIIIHIIIIIIIIIIIIIIIIIIIIHIIIIIIIIIIIIIHIIIIHHHIIIIIIIIIIIIIIIIIIIIIIIIIIIIIIIIIIIIIIIIDDDDD
@HISEQ:969:HM2KJBCX2:2:1101:17372:88152 2:N:0:ACTATGCA
GCATGCATCCCACCCAACTATCCCTATTAATCATTAAATCGATCCTAGAAACCAACAAAATAGAATCGGATGTCCTATTTCATTATTCCATGCTAATGTATTCAAGCGTGAGCCTGCTTTAAACACTCTAATTTTTTCAAGGTAACAGTCCTAATTCCCCGTGACACCAAATTAATGGCATTACGGTTCTTTAGAAGGTGAGAAATCAATAATATCAGTACATACCAACGGCATGACCGAAACATTGATCCCGAAATTCAACTACGAGCTTTTTAACTGCAACAACTTTAATATACGCTATTGGAGCTGGAATTACCGCGGCTGCTGGCACCAGACTTGCCCTCCAA
+
CDDDDIIIIIIIIIIIIIIIIIIIIHIIIIIIIIIHIHIIIIIHIIIIIIIIIGIIIIIIIIIHIIIHHIHIHHIHIIHIIHIIIIIIIIIIHIIHIIIIIIIIIIIIIIIIIIIIIHIHIHIIIIIIIIIIIIIIIIIIIIIIIIIIIIIIIIIIIIIIIHIHIIIIIIIIIIIIIIIIIIIIIIIIIIIIIIIIIIIIIIIIIIIIIIIIIIIIIIIIIIIIIIIIIIIIIIIIIHIIIIIIHHIIIIIIIIIIIIIIIIHIIIIIIIIIIIIHIIIIIIIIIIIIIIIIIIIIIIIIIIIIIIIIIIIIIIIIIIIIIIIIIIIIIIIIIIIIIIIIIIDDDDD
@HISEQ:969:HM2KJBCX2:2:1101:7504:89709 2:N:0:ACTATGCA
GCATGCATCCCACCCAACTATCCCTATTAATCATTACGGTGGTCCTAGACCAACAAAATAGAACCAACGTCCTATTCTATTATTCCATGCTAATCTATTCAAGCAAAAGCCCGCTTTAAACACTCTAATTTTTTCAAGGTAATGGTCCTGGTTCCCCGACACACCCAATTAAGGACATACCGGCTCACCAGAAGGATAGACCCGACAACAGGACAGTACTCGCCAGAGACGGACCGCCCGGTCAGGCCTAAAATTCAACTACGAGCTTTTTAACTGCAACAACTTTAATATACGCTATTGGAGCTGGAATTACCGCGGCTGCTGGCACCAGACTTGCCCTCCAA
+
DDDDDHIIIIIIIIIIIIIIIIIIIIIIIIIHIIIIIIIIIHIIIIIIIIIIHIIHHHIIHHHHIIIIHIHIIIIIIIIGHIIHICHIIIIIIIIIIIHIIHIIIIIIHIIIIIHIIIIIIIIIIIIIIIIIHHIIIIIIIIIIIIIIIIIIIIIIIIIIIIIIIII.IIIIIIIIHIIIIIIIIIIIIHIIIIIIIIIHIIIIIIIIIHIIIIIIIIIIIIIIIIIIIIIIIIIIIIIIIIIIIIHIIIIIIIIIIIIIIIIIIIIIIIIIIIIIIIIIIIIIIIIIIIIIIIIHGDDIIIIIIIIIIIIIIIIIIIIIIIIIIIIIIIIIIIIIIIIDDDDD
@HISEQ:969:HM2KJBCX2:2:1101:14368:89656 2:N:0:ACTATGCA
GCATGCATCCCACCCAACTATCCCTATTAATCATTACGGTGGTCCTAGAAACCAACAAAATAGAACCACAACGTCCTATTCTATTATTCCATGCTAATCTATTCAAGCAATAGCCCGCTTTAAACACTCTAATTTTTTCAAGGTAATGGTCCTGGCTCCCCAACACACCCAACAAAGGACATGCTGATTCACCAGAAGGAAGACCCGACAGCAGACAGTACTCGCCAAAGACGGACCGCCCGGCCAGGCCTAAAATTCAACTACGAGCTTTTTAACTGCAACAACTTTAATATACGCTATTGGAGCTGGAATTACCGCGGCTGCTGGCACCAGACTTGCCCTCCAA
+
DDDDDIIIHHHHIIIIIIIIIIIIIIIIHIIIIIIIIGHHIFIIIIIIGHHHIIIHIIIIIHHFHIHHIIIIIHCHGEHHHIGIIIIIIHICHIIHIHIIIHIHIIHIIIHIHCIHHIIIIIIIIIIIIIIHIIIIIIIHIHIHIIHHHHHHIHEIIIIIIIIIIIHIIIIIIHIIIIIIIIIIIIIIHFHHIIIIIIIIIIIIHIIIIIIIIIIHIIIIIHIIIIIIHIIIIHIIIIIIIIIHHIIIHHIIIIIIIIIIIIIIIIIIIHIIIIIIIIIIHIIIIIIIIIIIIIIIIHIIHIIIIIIIIIIIIIIIIIIIIIIIIIIIIIIIIIHIIIIGIDDDDD
@HISEQ:969:HM2KJBCX2:2:1101:13893:90514 2:N:0:ACTATGCA
GCATGCATCCCACCCAACTATCCCTATTAATCATTACGTCGATCCTAGAAACCAACAAAATAGAATCAAACGTCCTATTTCATTATTCCATGCTAATGTATTCAAGCGTGAGCCTGCTTTAAACACTCTAATTTTTTCAAAGTAACAGTCCTGATTCTCCACAACACCAAATAAATGACATCATGGTTCGTCAGAAGGGAGAAACCAACAATGCCAGTACGTACCGAGGCACGACCGACATGATGGTCCCGAAATTCAACTACGAGCTTTTTAACTGCAACAACTTTAATATACGCTATTGGAGCTGGAATTACCGCGGCTGCTGGCACCAGACTTGCCCTCCAA
+
DDDDDIIIIFHIIIIIIIIIIIIIIHIIIIIHIIIIIIIIHIIIIIIIIIIIIHIIHIHHIIHIIIIHIIIIIIIIIIIIGIIHHIIIHIIIHIIHIIHIIHIIIIIIIIIIIIIIIIIHIIIIIIIIIIIIIIIIIIIIIIIHIIIIIIIIIIIHIIIIIIIIIIIIIIIIIIIHIIIHIIIHIIIIHIIIIIIIIIIIHIIIIIIIIIIIIIIIIIIIGIIIIIIIIIIIIIIIIIIIIIHHIIIIIIIIIIIIIIIIHEIIIIIIIIIIIIIIIIIIIIIIIIIIIIIIIIIIIIIIIIIIIIIIIIIIIIIIIIIIIIIIIIIIIIIIIIIIIIIIDDDDD
@HISEQ:969:HM2KJBCX2:2:1101:19166:90777 2:N:0:ACTATGCA
GCATGCATCCCACCCAACTATCCCTATTAATCATTACGTCAATCCTAGAAACCAACAAAATAGGATCAAACGTCCTATTTCATTATTCCATGCTAATGTATTCAAGCGTTAGCCTGCTTTAAACACTCTAATTTTTTCAAAGTAACAGTCCTGTTTCCCTGCAACACCAAATTAATGACATTACAGTTCTTCAAGAAGGAGGAACCAGTAAAGCCAGTACATACCAGAGGCACGACCAACCTACTAATCCCGAAATTCAACTACGAGCTTTTTAACTGCAACAACTTTAATATACGCTATTGGAGCTGGAATTACCGCGGCTGCTGGCACCAGACTTGCCCTCCAA
+
DDDDDIIIIIIIIIIIIIIIIIIIIIIIIIIIIIIIIIHHHIIIIIIIIIIIIIIIIIIIHIGHIIIIIIIIHHGIHIHIIIIIIIIIIIIHGIIIIIIIIIIIIHIIIIIIIIIIIHIHHHHIIHIIIIIIHHHHHIIIIIIIIIIIIIIIIIIIHIHIIIIIIIIIIIIHHIIIIIIIIIIIIIIHGIIIIIIIIIIHIIIIIIIIIIIIIIIIHIIIIIIIIIIIIIIIIIIIIIIIIIHFHIHHIIIIIIIIIIIIIIIIIIIIIIIIIIIIIIIIIIIIIIIIIIIIIIIIIIIHHIIIIIIIIIIIIIIIIIIIIIIIIIIIIIIIIIIIIIIIIDDDDD
@HISEQ:969:HM2KJBCX2:2:1101:10885:90035 2:N:0:ACTATGCA
GCATGCATCCCACCCAACTATCCCTATTAATCATTACGGTGATTCAGAAACCAACAAAACAGGACCACCGTCCTATTTTATTATTCCATGCTAATGTATTCAGACATAAGCCTGCTTTGAACACTCTAATTTTTTCAAGGTAAAGGTCCTGGTTTCCTACCACGTTAAATTAATAACATGATAGTTCCCCAGAAGGTAAAAATTCTACACGCCAGTACAGACAATAGCCCGACCAACGATAGAACCCCGAAATTCAACTACGAGCTTTTTAACTGCAACAACTTTAATATACGCTATTGGAGCTGGAATTACCGCGGCTGCTGGCACCAGACTTGCCCTCCAA
+
DDDDDHIIIIIIIIIIIIIIIIIIIIIIIIIIIIIIIIIIIIIIHIIIIIIIIIIIIIIIIHFHIIIIGIHIHIIIIIIIIIIIIIIIHIIIIHIHIIIIIHHHIIIIIIIIIIIIIIHIHIHIIIIIIIIIIIIIIIIIIIIIIIIIIIIHIIIIIIIHIIIIHHIIIIHIIIIIIIIIHIIIIIIIIIIIIIIIIIIHHIIIIIHHHIIIIIIIIIIIIIIIIIIIIIIHIIIIIGIIIIIIIIIIIIIIIIIIIHIIIIIIIIIIIIIIIIIIIIHHHIIIIIIIIHIIIIIIIIIIIIIIIIIIIIIIIIIIIIIIIIIIIIIIIIIIIIIIIIDDDDD
@HISEQ:969:HM2KJBCX2:2:1101:6489:90913 2:N:0:ACTATGCA
GCATGCATCCCACCCAACTATCCCTATTAATCATTACGGTGGTCCTAGACCAACAAAATAGAACCAACGTCCTATTCTATTATTCCATGCTAATCTATTCAAGCAAAAGCCCGCTTTAAACACTCTAATTTTTTCAAGGTAATGGTCCTGGTTCCCCGACACACCCAATAAAGGGCATACCGGCTCACCAGAAGGATAGACCCGACAACAGAACAGTACTCGCCAGAGACGGACCGTCCGGTCAGGCCTAAAATTCAACTACGAGCTTTTTAACTGCAACAACTTTAATATACGCTATTGGAGCTGGAATTACCGCGGCTGCTGGCACCAGACTTGCCCTCCAA
+
DDDDDHIIHHIIIHIIIIIIIIIIIIIIIIIIIIIIIIIIIIIIIIIIIIIIHIIHEHIIHHIIIHIHIIIIIIIIIIHIIIIIIIHIIIIIIIIIHIIHIIIIIIIIIIIIIIIIIIIIIIIIIIIIIIIIIIIIIIIIIIIIIIIIIIIIIHHHIIIIIIIIHIIIIIIIIIIIIIIIIIIIIIIIIIIIIIIIIIIIIIIIIIIIIIHIIIIIIIIIIIIIIIIIIIIIIIHIIIIIIIIIIIIIIIIIIIIIHIIIIIIIIIIIIIIIIIIIIIIIIIIIIIIIIIIIIIIHGDDIIIIIIIIIIIIIIIIIIIIIIIIIIIIIIIIIIIIIIIIDDDDD
@HISEQ:969:HM2KJBCX2:2:1101:8558:91520 2:N:0:ACTATGCA
GCATGCATCCCACCCAACTATCCCTATTAATCATTACGGTGATCCTAGAAACCAACAAAATAGAACCATGCCGTCCTATTCTATTATTCCATGCTAATGTATTCGAGCAAAAATGCCTGCTTTAAACACTCTAATTTTTTCAAGGTAAAGGTCCTGGATCCGCAAGACACCCAATTAAGGACATCGAGTTTCTCCAGAAGGTGAGAAATCAACAGCAACAGTTCATACCCCTTAAGGCACGACCATTACGTCAATCCCGAAATTCAACTACGAGCTTTTTAACTGCAACAACTTTAATATACGCTATTGGAGCTGGAATTACCGCGGCTGCTGGCACCAGACTTGCCCTCCAA
+
DCDDDIIIHIIIIIIIIIIIIIIIIIIIHIIIIIHHIIIIIIIIGIGHIIIIIIIIHIIIHIGHHHIIIIIIHIIIHCHHHIIIIGHIIIIIFHHIIIIIHEHHHHIIIIIIIIIIIIHHIHHIIIHHIIIIHIIIIHIIIIHHIIIIIIIIHIIHIIHIIIIIIIIIIHIIHIIIIIIIIIHIHHIIIIIIIIIIIIIIIHIIIIIIIIIIIIIIIIIIIHHHIIIIIHIIIIIIIIIIHIIIIIIIIIIGIHHIIIIIIIHHIHIHHHIIIIIIIIIIIIIIIIIIIIIHHHIHHHIIIIIIIIIIIIIIIIIIIIIIIIIIIIIIIIIIIIIIIIIIIIIIIIIIDDDDD
@HISEQ:969:HM2KJBCX2:2:1101:5559:91852 2:N:0:ACTATGCA
GCATGCATCCCACCCAACTATCCCTATTAATCATTACGTCAATCCTAGAAACCAACAAAATAGGATCAACGTCCTATTTCATTATTCCATGCTAATGTATTCAAGCGCGAGCCTGCTTTAAACACTCTAATTTTTTCAAAGTAACAGTCCTGATTCCCCACCACACCAAATTAATGACATGATGGTTCGTCAGAAGGTAGGAATCAGTAACACCAGTACGTACCGAAGGCACGACCAGCGTACTAATCCCGAAATTCAACTACGAGCTTTGTAACTGCAACAACTTTAATATACGCTATTGGAGCTGGAATTACCGCGGCTGCTGGCACCAGACTTGCCCTCCAA
+
DDDDDIIIIIIIIIIIIIIIIIIIIIIIIIIIIIIIIHIIIIIIIIHIIIIIIIIIIIIIIIHHIIHHIIIIIIIIIIIIIIIGHIIHIIIIIIIIIIIIIHHIHIIFIIIIGIIIGIHGIFIIIIIGIGIIIIIIIIIIIGIEDIHHHIHHFGHIIIGHIIIIIIEHHHGGHEHHHHIHHCGEFHHH<EHHFHFHEHHIHHHFFHIHEHC?HFHICDHEHIIGGE:H6FHFECCCHGC?IIHGHICHEE1HHFEFCC<@HC@@<1<C1<1<<11FGD11<11<1G?D1<0<<C1<1D<1?EHGD11<<1<?<<HHF<@1C@@C11DC<1F<@@1@D<0<00<D<
@HISEQ:969:HM2KJBCX2:2:1101:8521:92396 2:N:0:ACTATGCA
GCATGCATCCCACCCAACTATCCCTATTAATCATTACGGTGATCCTAGAAACCAACAAAATAGAACCACAACGTCCTATTCTATTATTCCATGCTAATCTATTCAAGCAATAGCCCGCTTTAAACACTCTAATTTTTTCAAGGTAATGGTCCTGGCTCCCCAACACACCCAATAAAGGACATGCTGGCTCACCAGAAGGAAGACCCGACAGCAGACAGTACTCGCCAAAGACGGACCGCCCGGCCAGGCCTAAAATTCAACTACGAGCTTTTTAACTGCAACAACTTTAATATACGCTATTGGAGCTGGAATTACCGCGGCTGCTGGCACCAGACTTGCCCTCCAA
+
BBDA@HHIIIHIIHHIIHHIIIHHIIIIIIGHHEHIHHIHIGGHHHHGHHHHIGHHI?GHHHFHIHIIIIIICECHHHFEHHHIIIIHHGHGHHGCHHIHHGFGIIHHHHHIIHGHHHHIIIHHHIIIIHIIIHHHIIHIIHHHGIIIIGIIHIIIHDDEIHIHIIIIHIIHIIIIIIIHIGHIIHIHGIHGIIIIIIIIIIIIIIIIIIIIIIIIIIIIIIIIIIIHHGHIIIIIIIHIIIIIHIIIIHIIHIIIIIIHIHIIIHIIIHIIIIHIIIIHIIHIIIIIIIIIHHIIIIIIHIIIIIIIIIIIIIIIIIIIIIIIIIIIIIIIIIHIIIIIIDDDDD
@HISEQ:969:HM2KJBCX2:2:1101:4919:91800 2:N:0:ACTATGCA
GCATGCATCCCACCCAACTATCCCTATTAATCATTACGGTGATCCTAGAAACCAACAAAATAGAACCATGCCGTCCTATTCTATTATTCCATGCTAATGTATTCGAGCAAAAATGCCTGCTTTAAACACTCTAATTTTTTCAAGGTAAAGGTCCTGGATCCGCAAGACACCCAATAAAGGACATCAAGTTTCTCCAGAAGGTGAGAAATCAACAGTAACAGTTCATACCCCTTAAGGCATGACCATCACGTCAATCCCGAAATTCAACTACGAGCTTTTTAACTGCAACAACTTTAATATACGCTATTGGAGCTGGAATTACCGCGGCTGCTGGCACCAGACTTGCCCTCCAA
+
DDDDDIIIGHIIIIIIIIIIIIIIIIIIIHIHIIIIIIIIIIIIIIIIIIIIIIIIHIIIIIIHIIIIIIGIIHHIIHHIIIIIIIIIIIIIIIIIIIIIIHHHHIIHHIIIIIIIIIIIIIIIIIIIIIIIIIIIIHIGHIIIHIIIIIHHHFHFIHIIHIIIIIIIHIIIIIIIHHIHIIIIIIIIIHHIIIIIIIIIIHHIIIIIIIIIIHIIIIHIIIIIIIIIIIIIIIIIIIIIIIHIIIIIIIHHIIIIIIIIIIIIIIIIIHIHIHIIIIIIIIIIIIIIIIIIIIIIIIIIIIIIIIIIIIIIIIIIIIIIIIIIIIIIIIIIIIIIIIIIIIIIIIIIDDDDD
@HISEQ:969:HM2KJBCX2:2:1101:19226:92642 2:N:0:ACTATGCA
GCATGCATCCCACCCAACTATCCCTATTAATCATTACGGTGATCCTAGAAACCAACAAAATAGAACCATGCCGTCCTATTCTATTATTCCATGCTAATGTATTCGAGCAAAAATGCCTGCTTTAAACACTCTAATTTTTTCAAGGTAAAGGTCCTGGATCCGCAAGACACCCAATTAAGGACATCAAGTTTCTCCAGAAGGTGAGAAATCAACAGCGACAGTTCATACCCCTTAAGGCACGACCATCACGTCAATCCCGAAATTCAACTACGAGCTTTTTAACTGCAACAACTTTAATATACGCTATTGGAGCTGGAATTACCGCGGCTGCTGGCACCAGATTTGCCCTCCAA
+
DDDDCHHEHIIIIIIHHHIHIHIIHIIIHFHHIH@HHIIIGIEHHHIHIHGHHIIIIEEHIHHHIHHHHGCHCEHIIIGEFHHIIHHIHEHHHHGH?GHHIHHHHGFHHHIIHHHHIIIIHHHIIHIIIHFEFHHIIIHHIHHGHHHGFHHHHHHHCHHHEAEHHGHHIIIIHIEHHHIHIIHIIFHEHIIIHIHIIHIIG?HHGFCFFHHHEH?GEGHIIIGHHGHHIHHHHGGECHIH@IIIHEEHHGGGIIIHIIHCFIIHGEHHE<HHEGIIIIIHECFCGGHHIHFHEHEHHF0IHHIHEIIHHIIHIIGIIHIIIIIHIIIGIGIIGIHHHIIIHCFHHHHH@BDBD
@HISEQ:969:HM2KJBCX2:2:1101:10147:94083 2:N:0:ACTATGCA
GCATGCATCCCACCCAACTATCCCTATTAATCATTACGGCTCTCCTAGAAACCAACAAAATAGGAGCGCCGTCCTATTCTATTATTCCATGCTAATGTATTCGAGCAAAGGCCTGCTTTGAACACTCTAATTTTTTCAAAGTAAAAGTCCTGCTTCCCGAACACACCCAGTGAAGGGCATGCCGTTCCGCAGAAGGAAAGGCCCGGCCGAACCAGTGCACGCGGTGAGGCGGACCGGTCAGCCAGGCCCAAGGTTCAACTACGAGCTTTTTAACTGCAACAACTTTAATATACGCTATTGGAGCTGGAATTACCGCGGCTGCTGGCACCAGACTTGCCCTCCAA
+
DDDDDIIIIIIIIIIIIIIIIIIIIIIIIIIIIIIIIIIIIIIIIIIIIIIIIIIIIHIHIIHIIIIHHIIIGIHIIIIIIIIIIIHIHIIIIHIIIIIIIIIIIIIIIIHIIIIIIIIIIIIIIIIIIIIIIIIIHIHIIIIIIIIIIIIIIIIHIHIIHIIIIIIIIIIIIIIIIIIIIIIIIIIIIIIIIIIIIIIIIIIIIIIIIIIIIIIIIIIIIIIIIIIIIIIIHHIIIIIIIHHIIIIIHIIIIIIIIIIIIIIIIIIIIIIIIIIIIIIIIIIIIIIIIIIIIIHHD1IIIIIIIIIIIIIIIIIIIIIIIIIIIIIIIIIIIIIIIIIDDDDD
@HISEQ:969:HM2KJBCX2:2:1101:10148:94125 2:N:0:ACTATGCA
GCATGCATCCCACCCAACTATCCCTATTAATCATTACGTCGATCCTAGAAACCAACAAAATAGAATCAAACGTCCTATTTCGTTATTCCATGCTAATGTATTCAAGCGTGAGCCTGCTTTAAACACTCTAATTTTTTCAAAGTAACAGTCCTGATTCCCCATGACACCAAATTAATGACATCATGGTTCGTCAGAAGGTAGGAATCAATAATACCAGTACGTACAATAGCACGACCAATAAATTGATCCCGAAATTCAACTACGAGCTTTTTAACTGCAACAACTTTAATATACGCTATTGGAGCTGGAATTACCGCGGCTGCTGGCACCAGACTTGCCCTCCAA
+
DADDDHHIHHHIIIIIIIIIIIIIIIIIIIIIIIIIIIIIIHHIIIIIIIEEHIIIIIIHIHHIIIIIIIIIHIIHIHHIHIHHHIHIHHHIIIIIIHIIIFIIIIIIIIIIIIIIIHHIIIIIIIIIIIIIIIIIIIIIIIHHIIIIIIIHIHHIIIIHHHIIIIIIIHHIHHHIIIHIHIHIHIHIIIHIIIIIIIIIIIIIHIIHIIIHHIIIIIIIIIIIIIIIIIIIIIIIIIIIIIHFIIIIIIIIIGIIIIIIIIGIIIIIIIIIIIIIIIIIIIHIGIIIIIIIIIIIIIIIIIIIIIHIIIIIIIIIIIIIIIIIIIIIIIIIIHIIIIIIDDDDD
@HISEQ:969:HM2KJBCX2:2:1101:12862:94746 2:N:0:ACTATGCA
GCATGCATCCCACCCAACTATCCCTATTAATCATTACGTCAATCCTAGAAACCAACAAAATAGGATCAAACGTCCTATTTCATTATTCCATGCTAATGTATTCAAGCGTTAGCCTGCTTTAAACACTCTAATTTTTTCAAAGTAACAGTCCTGTTTCCCTGCAACACCAAATTAATGACATTACAGTTCTTCAAGAAGGAGGAACCAGTAAAGCCAGTACATACCAGAGGCACGACCAACCTACTAATCCCGAAATTCAACTACGAGCTTTTTAACTGCAACAACTTTAATATACGCTATTGGAGCTGGAATTACCGCGGCTGCTGGCACCAGACTTGCCCTCTAA
+
DDDCDHIIIIIIIIGHIIIIIIIIIIIIIIIIIIIIIIIIIIIHIIHIIIIIIHHIHHHHIIIHHIIIHIHHHIIIHIIHHHHIIIIIIIIGIHIIIIIIIHHIIHHHHIIIIIIIIIIIHIIIIIHHIHIHHIIIIIIIIIIIIIHIHIHHHIHIHIIIIIIIIHIIHHIHIIHIIIFIHHIIIIIHHHIIIIIIIIIIHHHHIIIIHIIIIIIIHHIIIIIIIIIIIIIIIIIIIHGI=IHHHHHHIIIIIIIIHIHHHIHIIIIIIIIIIIHIIHIIIIIIIIIIIIIIIIIIIIIIIIIIIIIIIIIIIIIIIIIIIIIIIIIIIIIIIIIIIIIHIDDDDD
@HISEQ:969:HM2KJBCX2:2:1101:16820:94535 2:N:0:ACTATGCA
GCATGCATCCCACCCAACTATCCCTATTAATCATTACGGTGATCCTAGAAACCAACAAAATAGAACCATGCCGTCCTATTTTATTATTCCATGCTAATGTATTCAGGCACTAGCCTGCTTTGAGCACTCTAATTTTTTCAAGGTAATAGTCCTGCTTCCCCAACGCACCAAATGAATGGCATGCTGGTTATTCAGAAGGTAAGAACCCACCACACCAGTACGGACAGTGAAGCCCGACCGATGGACAGATTCCGAAATTCAACTACGAGCTTTTTAACTGCAACAACTTTAATATACGCTATTGGAGCTGGAATTACCGCGGCTGCTGGCACCAGACTTGCCCTCCAA
+
DDDDAHIIIEHIIIIHIIIIIIIIIHIIIIIIIIIHIIIIIIIIIIIHIIIIIHHIHHIIIIHHHIHIHIIIIDHHHIGHHHHHHHHIIIIIIIIIIFIIIHIIHHHHHIIIGIIIIIGIHHIIIIIIIIHIIIIIHIIHIIIIIIHIIIIIIIIIIIIIIHFHIIIHIIIHIIIIIIIHHIIIIIIIIHHIGIIIIIIIIHIIIIIIHIIHIHIIIIIIIIHIIIIIIIIIIIIIIIIIIIIHHHGIIHHIIIIIIIIIIIHHFIIIIIIIIIIHHIIIIIIIIIIIIIIIIIIHIIIIIIIIIIIIIIIIIIIIIIIIIIIIIIIIIIIIIIIIIIIIIIIDDDDD
@HISEQ:969:HM2KJBCX2:2:1101:18841:96127 2:N:0:ACTATGCA
GCATGCATCCCACCCAACTATCCCTATTAATCATTACGGTGATCCTAGAAACCAACGAAATAGAATCAGTCCGTCCTATTTCATTATTCCATGCTAATGTATTCAGACGATAGTCTGCTTTAAACACTCTAATTTTTTCAAAGTAACAGTCCTGATTTCCAACCACACCAAATAAATGGCATGAAAGTTCCTCAGAAGGTAGAGATCCATCTCACCAGTACAGACAATTAAGCCTGACCAATGGGTAGACCCCGAAGTTCAACTACGAGCTTTTTAACTGCAACAACTTTAATATACGCTATTGGAGCTGGAATTACCGCGGCTGCTGGCACCAGACTTGCCCTCCAA
+
DDDDDIHIIIIIIIIIIIIIIIIIIIIIIIIIIIIIGGHIIIIIIIIHHIIIIIIIIHHHIIIIIIIIIIIIIIIIIIIIIEHIIHIIIIIIIHIIEHIIIIHHIHIIIIIIGIIIIIHIHHIHHIIIIIIIIIHIIIHHIIIIIIHIHHIHIIHIIIIIIIIIIIIHIIIIHIHIHIIHIIIIIIIIIIHIHHHIIIIIIIIIIIIIIIHHIIGIIIIIIIIIIIIIIIIIIIIIIIIIIIIIHHFIIIHIIHIIIIIIIIIIIIIIIIIIIIIIIIIIIIIIIIIHGHIIIIIIIIIIIIIIIIIIIIIIIIIIIIIIIIIIIIIIIIIIIIIIIIIIIIIDDDBA
@HISEQ:969:HM2KJBCX2:2:1101:18972:96753 2:N:0:ACTATGCA
GCATGCATCCCACCCAACTATCCCTATTAATCATTACGTCGATCCTAGAAACCAACAAAATAGAATCAAACGTCCTATTTCATTATTCCATGCTAATGTATTCAAGCGTAAGCCTGCTTTAAACACTCTAATTTTTTCAAAGTAACAGTCCTGATTCCCCACGACACCAAATTAATGACATCGCGGTTCTTCAGAAGGTAGGAACCAATAATGCCAGTGCGTACCGAAGCACGACCAACAATTTGATCCCGAAATTCAACTACGAGCTTTTTAACTGCAACAACTTTAATATACGCTATTGGAGCTGGAATTACCGCGGCTGCTGGCACCAGACTTGCCCTCCAA
+
DDDDDIHIIIIIIIIFIIIIIIIIIIIIHHIIIIIHIIIIIIIIIIIIIIIIIIIIIIGHIHGHIIIIIGH0DHHIHHIIIFHIIIIHIIIIIIGIIIIIIIIIIIHIIIIIIIIIIIIIIIIHHIIIIIIIIIIIIIIIIIIIIIIIHHIIIIIIIIIIIIIIIIIIIIIIHIIIIIIIIIIIIIIIIIIIIIIIIIIIIIIIIIIIIIIIIIIIIIIIIIIIIIIIIIIIIIIIIHHIIIIHIIIIIIIIIIIIIIIIIHIIIIIIIIIIIHIIIIIIIIIIIIIIIIIIIIIIIIIIIIIIIIIIIIIIIIIIIIIIIIIIIIIIIIIIIIIIIIIIDDDDD
@HISEQ:969:HM2KJBCX2:2:1101:1875:96494 2:N:0:ACTATGCA
GCATGCATCCCACCCAACTATCCCTATTAATCATTACGTCAATCCTAGAAACCAACAAAATAGGATCGAACGTCCTATTTCATTATTCCATGCTAATGTATTCAAGCGTTAGCCTGCTTTAAACACTCTAATTTTTTCAAAGTAACAGTCCTGTTTCCCTGCAACACCAAATTAATGGCATTACAGTTCTTCAGAAAGGAGGAATCAGCGAAGCCAGTGCATACCAGTGGCACGACCAACCTGCTGACCCCGAAATTCAACTACGAGCTTTTTAACTGCAACAACTTTAATATACGCTATTGGAGCTGGAATTACCGCGGCTGCTGGCACCAGACTTGCCCTCCAA
+
@@@DBHHEE1@FHIIHHHIFH@GHHEHHIEFCHHHIGCGH@GCHIIIICHHHFHHHIIIIIHCCHECH=G1CHCCHCEHHCHHIIHH<CGHHIIHEIHHIIIHHHHHHHHHHHFHHHGCHHGHEBCEHHFHHHIIHIIIIIIIIIGGIIHHHHHHHHEG@HHIHHIHHGHHEHHHIIHHHHIIHIIHGHHIIIIIIHHHEFCHHIHHHCHHHFDHHIHHH:HHIHHHGIIHH8HHIHIHHH<HGDHIHCHH?HCHHGHHHHEHHHHEEHF@FHCGIIIHHHEEHF<<<HHCIHHCEFEIIHHGH@@EEHHIHCCHGIHHC?IIIHGCCCEEHGGIIIHDIHDDDAD
@HISEQ:969:HM2KJBCX2:2:1101:1378:97748 2:N:0:ACTATGCA
GCATGCATCCCACCCAACTATCCCTATTAATCATTACTTCAGTCCTAGAAACCAACAAAATAGAACCGAAGTCCTAAATTATTATTCCATGCTAATGTATTCAAGGCATAAGCCTGCTTTAAACACTCTAATTTTTTCAAAGTAATAGAGCTAGATCGCGACGACAGCCCAGTGAAGGGTACCGCCGTTTTCTAGCAGGATGGCAGACGCGCGCCAGCACTCACACTCGTAACCGAGGCGGGCCAGGTGCGTCAAACCAGAAATCCAACTACGAGCTTTTTAACTGCAGCAACTTTAATATACGCTATTGGAGCTGGAATTACCGCGGCTGCTGGCACCAGACTTGCCCTCCAA
+
BCDDACGCFF@HHHHHIF@H11<CHIIGHHHIH1CFGHH1D<<<FFEHHIIIHHHGIIIGHH1FH?C/EH?<CG??FCGFGE1FHE?E1GC1FHIG1<FF@<DGIHFHHHHEEGGHHFHHIHHHHHHHHHHHGIIIHEHEHIIIIIHIH8IHHEEHGIHHHIHHHIIGHHIIHIIHHIIIIIHIIIIHIIIHEIIIIHHHIIIIIIIIIIHII>II;IIIIIIIHIIIIIIIHIIIIIIIIIHGIIIIIIHIIIIIIIIIIIIIIIIIIIIIIIIIIIIIIIHIIIIIIIIIIIIIIIIIIIIIHHDDDIIIIIIIIIIIIIIIIIIIHHHHIIIIIIIIIIIIIIGIHDDBBD
@HISEQ:969:HM2KJBCX2:2:1101:4483:97411 2:N:0:ACTATGCA
GCATGCATCCCACCCAACTATCCCTATTAATCATTACGTCGATCCTAGAAACCAACAAAATAGAATCAAACGTCCTATTTCGTTATTCCATGCTAATGTATTCAAGCGTGAGCCTGCTTTAAACACTCTAATTTTTTCAAAGTAACAGTCCTGATTCCCCATGACACCAAATTAATGACATCATGGTTCGTCAGAAGGTAGGAATCAATAATACCAGTACGTACAATAGCACGACCAATAAATTGATCCCGAAATTCAACTACGAGCTTTTTAACTGCAACAACTTTAATATACGCTATTGGAGCTGGAATTACCGCGGCTGCTGGCACCAGACTTGCCCTCCAA
+
DDDDAIIIIIIIIIIIIIIIIIIIIIIIIIIIIIIIIIIIIIIIIIHIIHIIIIHIIHIIIIHGIIIHHIIIHIIIIHHIIIIIHIIIIIIIIIHIIIIHIIIIIIIIIIIIIIIIIIIIIIIIIIIIIIIIIIIHHIIIIHIIIIIIIIIIIIIIIIHIIIIIIIIIIIIIIIIIHIHIIIIIIIIIHIIIIIIIIIIIIIIIIIIIIIIIHIIIIIIIIIIIIIIIIIIIIIIIIIIIIIHIIIIIIIIIIIIIIIIIIIIIIIIIIIIIIIIIIIIIIIIIIIIIIIIIIIIIIIIIIIIIIIIIIIIIIIIIIIIIIIIIIIIIIIIIIIIIIIIIDDDDD
@HISEQ:969:HM2KJBCX2:2:1101:12146:97470 2:N:0:ACTATGCA
GCATGCATCCCACCCAACTATCCCTATTAATCATTACTCATTTCCCCAAAAACCAACAAAATTCGAGATACGAGTCCTAAATTATTATTCCATGCTAATGTATTCATAACTTTCAGCCTGCTTTAAACACTCTAATTTTTTCAAAGTAAAGGTCCTGGATTGCGAACCCAACCCAGTAAAGGGCAGGAACGTTCTCCAGGAAGATGGTAAGCGCGCATCGGCACTCACACACGATACCGTGGCGGGCCAAGCGCACTATACCAGAAATCCAACTACGAGCTTTTTAACTGCAACAACTTTAATATACGCTATTGGAGCTGGAATTACCGCGGCTGCTGGCACCAGACTTGCCCTCCAA
+
ADDDDIIIIIIIIIIIIIIIIHIIIIIIIIIIIIIIHIIIIIIIIIIIIIIIIIIIIIHIIIHHIHCHHIIHIIHHHHIGIHIIIIIIHHIIGHHIHHHIHFHHIHHIIIIIIIIIIIIIIIIIIIHHHHIIIIIHHIIHIIIIIGHIHIIIIIIIHHHHIIHHHHIIIIHIIIIGIIIIIIIIHIIIIHIIIIIIIIIIIIIHIIIIIIHIIIIIIHIIIHIIIIIIIIIIIIIIIIIIIIIIIIIHIIIIIIIHGIIIIIIIIIIHIHIIIIIIIIIIIIIIIIIIIIIIIIIIIIHIIIIIIIIIIIIIIHIIIIIIIIIIIIIIIIIIIIIIIIIIIIIIIIHIIIIIICCDDD
@HISEQ:969:HM2KJBCX2:2:1101:3448:96997 2:N:0:ACTATGCA
GCATGCATCCCACCCAACTATCCCTATTAATCATTACGGTGGTCCTTGAACCAACAAAATAGAACCACAACGTCCTATTCTATTATTCCATGCTAATCTATTCAAGCAAAAGCCTGCTTTAAACACTCTAATTTTTTCAAGGTAATGGTCCTGGCTCCCCGGCACGCCCAATTAAGAACATACCGATTCACCAGAAAGATAGACCCGACGACAGAACAGTGCTCGCCAGAGACAGACCGTCCGGCCAGGCCTAAAATTCAACTACGAGCTTTTTAACTGCAACAACTTTAATATACGCTATTGGAGCTGGAATTACCGCGGCTGCTGGCACCAGACTTGCCCTCCAA
+
DBDDCIIIIIHIIIIIIHIGIIIIIIIIIIIIIGHHIHEGHHHHHHHHHIIHIIIEECHHHHI?GHIIHHCFCHHHIHHIHIIIIIIIIFHHHFGHCIIHHEHHIIIIIIIIIIIIIIHHHHHHHHEHHIIIIIIHIHHIIGIIIHHHIIHHGHHIIIIIHIIIGIIIIIIHHIIHIIHFIIIIIIIIHIIIIIIHIIIIGHIIIHIIIIIIIIIIIIIIHIIIIIHIIIIIIIIIIIIIIHIIHGIIIIIIHIIIIIIIIIIHIIIIIIIIIIIIIHIIIIIIIIIIIIIHIIHIIHIIHHIIIIIIIIIIIIIIIIIIIIIIIIIHIIIIIHIIIIIIIIDDDDD
@HISEQ:969:HM2KJBCX2:2:1101:15554:97165 2:N:0:ACTATGCA
GCATGCATCCCACCCAACTATCCCTATTAATCATTACGGTGGTCCTAGACCAACAAAATAGAACCAACGTCCTATTCTATTATTCCATGCTAATCTATTCAAGCAAAAGCCCGCTTTAAACACTCTAATTTTTTCAAGGTAATGGTCCTGGTTCCCCGACACACCCAATTAAGGACATACCGGCTCACCAGAAGGATAGACCCGACAACAGGACAGTACTCGCCAGAGACGGACCGCCCGGTCAGGCCTAAAATTCAACTACGAGCTTTTTAACTGCAACAACTTTAATATACGCTATTGGAGCTGGAATTACCGCGGCTGCTGGCACCAGACTTGC
+
DDDABHHIHIHIIHIIIHHIIIHGHIIHGEHHHHHIIHCGFHIIIIIHIGHHEDGHH1CFHHHEHIHHHIHIIIHICHEEHHIFEHIIHI@HHIIIIIIHIIHHHHIIHGHHHIHHHGHHHEIHIHICCGHGFH?HHIIHIHHHEHIHHHCHIHIIIIIIIIIHHIIHHEIIHIIGIIHIIIIIHGHHHHIIIHIHHEDFIIIFHII>IHHHHIIHIIIIHHFIHHHHHIIIIHFCIIHHIIHHIIIIGIIIHHIIIIHGCHCEGIHIHGHIHHIHHHIHIIHHHHIHHEHDHHHFHHGHHHHHIIGHIIIIIIIHIHHHHIIHIIHHIHGGDDDCD
@HISEQ:969:HM2KJBCX2:2:1101:4303:98356 2:N:0:ACTATGCA
GCATGCATCCCACCCAACTATCCCTATTAATCATTACGTCAATCCTAGAAACCAACAAAATAGGATCAAACGTCCTATTTCATTATTCCATGCTAATGTATTCAAGCGTTAGCCTGCTTTAAACACTCTAATTTTTTCAAAGTAACAGTCCTGTTTCCCTGCAACACCAAATTAATGACATTACAGTTCTTCAAGAAGGAGGAACCAGTAAAGCCAGTACATACCAGAGGCACGACCAACCTACTAATCCCGAAATTCAACTACGAGCTTTTTAACTGCAACAACTTTAATATACGCTATTGGAGCTGGAATTACCGCGGCTGCTGGCACCAGACTTGCCCTCCAA
+
DDDDDIIIIIIIIIIIIIIIIIIIIIIIIIIIIIIIIIIIIIIIIIIIIIIIHIEHIIIIIIIIGIIIFHIIHIIHIIIIIIIIIIIIIIIIIIIIIIIIIFEHIIIIIIIIIIIIIIIIIHIHIIIIIHIIIIIIIHIIHIIIIIHIIHIIIIIHIHHIIIIIIGHIIIHHHIIHIIIIHIIIIIIIIIIIIIIIIHIHIGIIIIIIIIIHIIIIHIIIIIIIIIIIIIIIIIIIIIIIIIHHHIIHIIIIIIIIHIIIIIHIIIIIIIIIIIIIIIIIIIIIIIIIIIHIHIIIIIIIIIIIIIIIIIIIIIIIIIIIIIIIIIIIIIIIIIHIIIIIIDDDDD
@HISEQ:969:HM2KJBCX2:2:1101:12686:97734 2:N:0:ACTATGCA
GCATGCATCCCACCCAACTATCCCTATTAATCATTACGTCAATCCTAGAAACCAACAAAATAGGATCAAACGTCCTATTTCATTATTCCATGCTAATGTATTCAAGCGTTAGCCTGCTTTAAACACTCTAATTTTTTCAAAGTAACAGTCCTGTTTCCCTGCAACACCAAATTAATGACATTACAGTTCTTCAGAAAGGAGGAATCAGCGAAGCCAGTACATACCAAAGGCACGACCAACCTGCTAACCCCGAAATTCAACTACGAGCTTTTTAACTGCAACAACTTTAATATACGCTATTGGAGCTGGAATTACCGCGGCTGCTGGCACCAGACTTGCCCTCCAA
+
CDDCDIIIIIIIIIIIIIIIIIIIIIIIIIIHIIIIIIIIIIIIIIHIIIHIIIIIIIICHHHIEHHHIIIIHIIIIIGIIIIHIIIIGHIIEHHHIIIIIIIIIIIIIIIIIIIIIIIIIIIIIHIIHIIIIIIIIHHHIIHHIIIIIIIIIIIIIHHIIHIIIIIIIIHHIIIIHIIIIIIIIIIIHIIIIIIIIIIIIHIIIIIIIIIIIIIIIIIIIIIIIIIIIHIIIIIIIIIIHHIHHIIIIIIIIIIIIIIIIIIIIIIIIIIIIIIIIIIIIIIIIIIIIIHHIIIIIIIIHIIIIIIIIIIIIIIIIIIIIIIIIIIIIIIIIHIIIIIIIDDDDD
@HISEQ:969:HM2KJBCX2:2:1101:5701:98567 2:N:0:ACTATGCA
GCATGCATCCCACCCAACTATCCCTATTAATCATTACGGTGATCCTAGAAACCAACAAAATAGAATCATGCCGTCCTATTTCATTATTCCATGCTAATCTATTCAAGCATAAAGCCTGCTTTAAACACTCTAATTTTTTCAAAGTAACAGTCCTAGCTTCCTATTACACCTAATGAAAGGCATAATAGTTCACTAGAAGGTGGAGATTGACAGCTACCAGTACATGTCCGAAAACACGACCGATATGCCAATCCCGAAATTCAACTACGAGCTTTTTAACTGCAACAACTTTAATATACGCTATTGGAGCTGGAATTACCGCGGCTGCTGGCACCAGACTTGCCCTCCAA
+
DDDDDIIIIIIIIIIIIIIIIIIIIIIIIIIIIIIIIIIIIIIIIIIIIIIIIIIIIIHHIIHHIIIIIHIIIIIIIIIIIIIHIIGHIIIIIHIIIIIIHGHIIIIHIIIIIIIIIIIIHHHIHIIIIIIHIIHHIIIIIHHIIIIIIIIIIIIIIIIIIIIIIIIIIIIIIIIIIIIIIIIIIIIIIIIIIIHIIIIIHIIIIIIIIIIIIIIIIIIIIIIIIIIIIIIHGFHIIHIIIIIIIIHIIIIIIIIIIIIIIIIIIGIIIIIIIIIIIIIIIIIIIIIIIIIIIIIIIHIIIIIIIIIIIIIIIIIIIIIIIIIIIIIIIIIIIIIIIIIIIIIIIDDDDD
@HISEQ:969:HM2KJBCX2:2:1101:4751:98905 2:N:0:ACTATGCA
GCATGCATCCCACCCAACTATCCCTATTAATCATTACGGTGATCCTAGAAACCAACAAAATAGAACCATGCCGTCCTATTCTATTATTCCATGCTAATGTATTCGAGCAAAAATGCCTGCTTTAAACACTCTAATTTTTTCAAGGTAAAGGTCCTGGATCCGCAAGACACCCAATTAAGGACATCAAGTTTCTCCAGAAGGTGAGAAATCAACAGCGACAGTTCATACCCCTTAAGGCATGACCATCACGTCAATCCCGAAATTCAACTACGAGCTTTTTAACTGCAACAACTTTAATATACGCTATTGGAGCTGGAATTACCGCGGCTGCTGGCACCAGACTTGCCCTCCAA
+
DDDDDHIHHHHIIIIHGHHIHEHIIIGIIHIIHHHHHHHHIEHEHFHIIGIIHFHIHIHEHIDCHHIIIGHHHHHIHIHIHIIIIIIIIIIFGFF1FHHCH<CFHIIHHHIHIIHHIIHHFHHCHFIHHHHHIIIIHHGHHIIIIIHGIIHGIGIIIIIIHHHHEHIHHIHIIIIIIIIGIHIIIIIIIHEIIIIIHHIIIIHHIIGIHHHIII<IHHIIIIHHIHHGGIHIIIIIIIIIFHIHIIIHIHHHHIHGIIHHIIIIHHIIHHIIIIIIIIIIHHIIIIIIIIIIIIIIIIFIHHIIIIIIIIIIIIIIIIIIIGIIIIHIIIIIIIIIIIIIIIIIIIIIDDADD
@HISEQ:969:HM2KJBCX2:2:1101:18797:99193 2:N:0:ACTATGCA
GCATGCATCCCACCAACTATCCCTATTAATCATTACGTCGATCCTAGAAACCAACAAAATAGAATCAAACGTCCTATTTCATTATTCCATGCTAATGTATTCAAGCGTAAGCCTGCTTTAAACACTCTAATTTTTTCAAAGTAACAGTCCTGATTCCCCACGACACCAAATTAATGACATCGCGGTTCTTCAGAAGGTAGGAACCGATAATGCCAGTGCGTACCGAGGCACGACCAACAATTCGATCCCGAAATTCAACTACGAGCTTTTTAACTGCAACAACTTTAATATACGCTATTGGAGCTGGAATTACCGCGGCTGCTGGCACCAGACTTGCCCTCCAA
+
DCDDDIIIIHHIIIIIIIIIHIIIIIIIIIIIIIIHIIIIIIIIIIIIIIIIIIIIEHIHIHHIIIIIIIIHHHIIIHIIIIIIHIIGHIHGHHIIIHIIIIIIIIIIIIIHIIIIIIHIHHIIIIIHIIIIHIIIIIIIIIIIIIIIIIIIIIIIIIIIIIIIIHIIIIHHIIIIIIIIIIIIIIIHHIIIIIIIIIIIIIIIIIIIIIIIIIIIIIIIIIIIIIIIIIIIIIIIIIIIHIGIIIIIIIIIIIIIIIIIHIIIIIIIIIIIIIIHIIIIIIIIIIIIIIIIIIIIIIIIIIIIIIIIIIIIIIIIIIIIIIIIIIIIIIIIIIIIIIIDDDDD
@HISEQ:969:HM2KJBCX2:2:1101:10283:99144 2:N:0:ACTATGCA
GCATGCATCCCACCCAACTATCCCTATTAATCATTACGTCAATCCTAGAAACCAACAAAATAGGATCGAACGTCCTATTTCATTATTCCATGCTAATGTATTCAAGCGTTAGCCTGCTTTAAACACTCTAATTTTTTCAAAGTAACAGTCCTGTTTCCCTGCAACACCAAATTAATGACATTACAGTTCTTCAAGAAGGAGGAATCAGTAAAGCCAGTACATACCATTGGCACGACCAACCTACTGACCCCGAAATTCAACTACGAGCTTTTTAACTGCAACAACTTTAATATACGCTATTGGAGCTGGAATTACCGCGGCTGCTGGCACCAGACTTGCCCTCCAA
+
BDBA@HIIIIIIIIIIIGHHHIIIHIIIIIIIIIIIIHHIIIIHEHIHHIIIIGHIIFHIHIHIH@HG@HHIFHHHIIIHHHHHHGHIIIHEHHEHHHHIHIHHIIHIIIIIIIIHHHIIIHFHHHIHIH?GHIHHHIGHHHIIIIHIHHIIIHHHHIHIHIIHGCHIIIIIHIIHIIIIIIHHHHIHGHHHHIIIIIIIIIIHHIIIIIIHIHHIIIIIIIHIIHIIGIHHIHIIHHHIHEFCGHDHHIIIIIIIIIGIHGIHIHIHIIIIIHGIIHIFIIIIIIIIIIIHIIIIIIHHIIIIIIIIHFIIIIIIIIIIIIIHIIIIHIIIIHIIIHHIHACDDD
@HISEQ:969:HM2KJBCX2:2:1101:9151:100138 2:N:0:ACTATGCA
GCATGCATCCCACCCAACTATCCCTATTAATCATTACGTTGATCCTAGAAACCAACAAAATAGAATCGAACGTCCTATTTCATTATTCCATGCTAATGTATTCAAGCGCGTGCCTGCTTTAAACACTCTAATTTTTTCAAAGTAACAGTCCTGACTCCCCACAACATCAAATTAATGACATCATGATTCATCAGAAGGGAGAAATCAATGACATTAGTACGTACCGAAGGCACGACCGACGTATTGATCCCGAAATTCAACTACGAGCTTTTTAACTGCAACAACTTTAATATACGCTATTGGAGCTGGAATTACCGCGGCTGCTGGCACCAGACTTGCCCTCCAA
+
DDDDDIIIIIIIIIIIIIIIIIIIIIIIIIIIIIIIIIIIIIIIIIIIIIIIIFHIIIIIIIIIIIIIIIIIIHIIHIHIIIIIIIIIHIIHHHIGIHIIIHHHIIIIIIHHIIIIIIIIHIIHIIIIIIIHIIIIIIIIIIIIHHIIIHIIIIIIIIIIIIIIIIIHIIIIIIIIIHIIIHIHIIIIIIIIIIHIIIIIHIIIIIIIIHIIIHIHIIHIIIIIIHIIIIIHIIIIIIIIHHHHHIIIIIIHIIIHHHCIHGCIIIIIIIIIIIIHIIIIIIIIHIIIIIIIIHIIIHHHHHIIIIIIIIIIIIIIIIIIIIIIIIIIIIIIIIIIIIIIIDDDDD
@HISEQ:969:HM2KJBCX2:2:1101:8188:100439 2:N:0:ACTATGCA
GCATGCATCCCACCCAACTATCCCTATTAATCATTACGGTGATCCTCGAAACCAACGAAATAGAATCAGCCCGTCCTATTTCATTATTCCCTGCTAATGTATTCAGACGATAGTCTGCTTTAAACACTCTAATTTTTTCAAAGTAACAGTCCTGATTTCCCATCACACCAAATAAATGGCATGAAAGTTCCTCAGAAGGTAGAGATCCATCTCACCAGTGCAGACAATTAAGCCTGACCAATGGGTAGACCCCGAGGTTCAACTACGAGCTTTTTAACTGCAACAACTTTAATATACGCTATTGGAGCTGGAATTACCGCGGCTGCTGGCACCAGACTTGCCCTCCAA
+
D0DD01<<CCEECE0<1@<1<1<1D1DEC?G<<1<<G10<11111<1DD<DE1<F0<1<0<<11<DH1<1<DHIE/0111<D1D1DE1<D1<FH?@<10?@80CIIHHG5ECHEHHF-GGFCCFBCHAGGE1<9<GH<D11<0AFAFDA1HEF@FCCEHFH0HHHHEHHHHFC#CHFHEGEHD<CCHF?FHFFC.0@EGC0@?IHEIHF<?FCIHHHFGE?HG:<1>G?HHIHIHE@HH@<>CHFC:E?HDDHCG<@HCIHHHHHHE?GIHH@HFC@IIIIHHHIHHC@GFGCEFHCHHEHEEHEG@EG@HGCEDIIHHIIIIIIHHHHG<EH?HFE@HDHE<DDB<D
@HISEQ:969:HM2KJBCX2:2:1101:11099:100534 2:N:0:ACTATGCA
GCATGCATCCCACCCAACTATCCCTATTAATCATTACGTCGATCCTAGAAACCAACAAAATAGGGTCAAACGTCCTATTTCATTATTCCATGCTAATGTATTCAAGCGCGAGCCTGCTTTAAACACTCTAATTTTTTCAAAGTAACAGTCCTGATTCCCCGCCACACCAACTTAATGACATGACGGTTCTTCAGAAGGGAGAAACCAGTGACACCAGTGCATACCGAAGGCACGACCAGCGTACTGATCTCGAAATTCAACTACGAGCTTTTTAACTGCAACAACTTTAATATACGCTATTGGAGCTGGAATTACCGCGGCTGCTGGCACCAGACTTGCCCTCCAA
+
DDDDDIIIIIIIIIIIIIIIIIIIIIIIIHIIIIIIIIIIIIIIGIIIIGIIIIIIIHHHHIIIHHHHHIIHHHIIIIHHIIIIIIIGIIHHIIHIIIIIIHHHHIIHIIIIIIIIIIIHIIHHHHIIIIIIIHIHHIIHHHGHHHHHIIIIIHIIIIIIIHIIHIIIIIHHIHIIIHHIHIIIIIHHIIIIIIIIIIIIIIIHIIIIIIIIIIIIIIIIIIIIFHHIIIIHIIIIHIIIIGHHHIIIIIIIIIIHIIIIIIIIIIIHIIIIIIIIIIIIIIIIHIIIIIIIIIIIIIIIIIIIIIIIIIIIIIIIIIIIIIIIIIIIIIIIIIIIIHIIIDDDDC
@HISEQ:969:HM2KJBCX2:2:1101:9260:100670 2:N:0:ACTATGCA
GCATGCATCCCACCCAACTATCCCTATTAATCATTACGTCAATCCTAGAAACCAACAAAATAGGATCAAACGTCCTATTTCATTATTCCATGCTAATGTATTCAAGCGTTAGCCTGCTTTAAACACTCTAATTTTTTCAAAGTAACAGTCCTGTTTCCCTGCAACACCAAATTAATGACATTACAGTTCTTCAAGAAGGAGGAACCAGTAAAGCCAGTACATACCAGAGGCACGACCAACTTACTAATCCCGAAATTCAACTACGAGCTTTTTAACTGCAACAACTTTAATATACGCTATTGGAGCTGGAATTACCGCGGCTGCTGGCACCAGACTTGCCCTCCAA
+
DDDDCIIIIIIIIII@HHIIIIIIIHIIHIIIIHIIIIIIIIIIGIIIIIIIIGIIIIIHIHIHIIIIIIIIGHIIIIIIIIIIIIHHHGHHIIIHIIIIIIIIIIIIIHHCEHIIIIHIIIIHIIIIIIIHHHIIIIIIIIIIIHIIHIIIIIIIIIIIIIIIIIIIHIIHGIIIIIIIHHIIIIHFG-HHHIIHIIIIHIIHIGIIIIHIIIIIIIIIIHIIIIIIIIIIIIIIIHIHIIIHHIHEIIIIHHIHIIIIIHHIIIIIIIIIIIIIIIIIIIIIIIIIIIIIIIIIIIIHIIIIIIIIIIIIIIHIIIIIIIIIIIIIIIIIIIIIIIIIIDDDDD
@HISEQ:969:HM2KJBCX2:2:1101:9310:101024 2:N:0:ACTATGCA
GCATGCATCCCACCCAACTATCCCTATTAATCATTACGGTGGTCCTAGAAACCAACAAAATAGAACCACAACGTCCTATTCTATTATTCCATGCTAATCTATTCAAGCAATAGCCCGCTTTAAACACTCTAATTTTTTCAAGGTAATGGTTCTGGCTCCCCAACACACCCAATAAAGGGCATACTGGTTCACCAGAAGGAAGACCCGACAGCAGACAGTACTCGCCAAAGACGGACCGCCCGGCCAGGCCTAAAATTCAACTACGAGCTTTTTAACTGCAACAACTTTAATATACGCTATTGGAGCTGGAATTACCGCGGCTGCTGGCACCAGACTTGCCCTCCAA
+
DDDDDIIIHHIIIIIIIIIIIIIIIIIIIIIIIIIIIIIIIHIIIIIIIIIIIIIIIIIIIIHIIIIIIIIIIIIHIIIIIIIIIIIHIIIIIHIIIIIHHHHHIIHHIIIIIIIIIIIHIIIIIHIIIIIIHIHIIIIIIHIIIIIIHIIIIIIIIIHHHHIHIIGHHHIIIIIIIIHIIIIHIHHHGIIHIIIIIIIIHIIIHIIIIIIIIHIIIIIIIHIIIIIIIIIIIIIIIIIIIIIIIIIIIIIIIIIIIIHIHGIIIIGIIIIIHHIIIIIIIIIIIIIIIIIIHIIIIIIIIIIIIIIIIIIIIIIIIIIIIIIIIIIIIIIIIIIIIIIIIDDDDD
@HISEQ:969:HM2KJBCX2:2:1102:13084:2119 2:N:0:ACTATGCA
GCATGCATCCCACCCAACTATCCCTATTAATCATTACGGTGATCCTAGAAACCAACAAAATAGAACCATGCCGTCCTATTCTATTATTCCATGCTAATGTATTCGAGCAAAAATGCCTGCTTTAAACACTCTAATTTTTTCAAGGTAAAGGTCCTGGATCCGCAAGACACCCAATAAAGGACATCAAGTTTCTCCAGAAGGTGAGAAATCAACAGTAACAGTTCATACCCCTTAAGGCATGACCATCACGTCAATCCCGAAATTCAACTACGAGCTTTTTAACTGCAACAACTTTAATATACGCTATTGGAGCTGGAATTACCGCGGCTGCTGGCACCAGACTTGCCCTCCAA
+
DDDDDIGHFHHIIIIIHHIIICFEHHIIIIIHHIIHHHHHIIE@HIIIIIIHHHIIHFIIII?EHIGHIHEGHHHGHHIGHHHHIIIIEHIIHGHIEHHIIHHHFHHHHHIIIHHHFHEIIIIIIIIIIHIIIHHHIIIIIIHGIIIIIHGHHIIHFDHHIIIIIIIIIIIIIIIIIHIHIIHHIIIIIIIHHIIIIGIIIHHIIIIIIIIIIIIIHIIIIHFIIIIGIIIIIIIIHIIIIII=IIIIIIHFIIIIIIIIHIIIIIIIIIIHIIIIIIHIIIIIIIIIIIHHHHHIHHIHIIIIIIHIIIIIIHHIIIIIIIIIIIIIIIIIIIIIIIIIIIIIIIIIDDDDD
@HISEQ:969:HM2KJBCX2:2:1102:18025:2492 2:N:0:ACTATGCA
GCATGCATCCCACCCAACTATCCCTATTAATCATTACGGTGATCCTAGAAACCAACGAAATAGAATCAGTCCGTCCTATTTCATTATTCCATGCTAATGTATTCAGACGTTAGCCTGCTTTAAACACTCTAATTTTTTCAAAGTAACAGTCCTGATTTCCCATCACACCAAATAAATGGCATGAAAGTTCCTCAGAAGGTAGAGATTCATCTCACCAGTGCAGACAATTAAGCCTGACCAATGGGTAAACCCCGAAGTTCAACTACGAGCTTTTTAACTGCAACAACTTTAATATACGCTATTGGAGCTGGAATTACCGCGGCTGCTGGCACCAGACTTGCCCTCCAA
+
DDDDDIIIIIIIIIIIIIIIIIIIIIIIIIIIIIIIIIIIIHIIIIIIIIIIIIHIIIIIIIIHHIIHIIHHIHIIIFIIIIIIIIIIIIIIIIIIIIIIHHIIIHIIIIIIIIHIIIIIIIIIIIIIIIIIIIIIIIIIHHIHIIIIIIIIIIIIIIIIHEHIIIIHHIIIIIIIIIIIIIIIIIIIIIIIIIIIIIIIIIIIIIIIIIIIIIIIIIIIIIIIIIHHIIIGHIIIIIIIIIIIIHHIIIIIIIIIIIIIIIIIIIIIIIIIIIIIIIIIIIIIIIHHHHIIIIIIIIIIIIIIIIIIIIIIIIIIIIIIIIIIIIIIIIIIIIIIIIIIIIIDDDDD
@HISEQ:969:HM2KJBCX2:2:1102:15377:2630 2:N:0:ACTATGCA
GCATGCATCCCACCCAACTATCCCTATTAATCATTACGTCAATCCTAGAAACCAACAAAATAGGATCGAACGTCCTATTTCATTATTCCATGCTAATGTATTCAAGCGTTAGCCTGCTTTAAACACTCTAATTTTTTCAAAGTAACAGTCCTGTTTCCCTGCAACACCAAATTAATGGCATTACAGTTCTTCAGAAAGGAGGAATCAGCGAAGCCAGTGCATACCAGTGGCACGACCAACCTGCTGACCCCGAAATTCAACTACGAGCTTTTTAACTGCAACAACTTTAATATACGCTATTGGAGCTGGAATTACCGCGGCTGCTGGCACCAGACTTGCCCT
+
DDABDHHIHHHIIIIIIIIIIIIIIIIIIIIIIIIIIIIIIIIIIIIIIIIIHIIIIIIIIIHHHIIEHHEHHIIIIIIIIHIIIIIIIIIHHIHIHHIIIEHHHHIIIIIIIHIIIIIIIIIIIIIIHIIIIIIIIIIIIIIHHIHIIIIIIIIIIIHIGIIIIIHHIHIIHIHIIIIIIIIIIHHIHHIIIIIHIIIIHIIIIIIIHIIIIIIIHIIHGHIHIIHIIIIIIIIIIIIHFIHHI<IIHIHIIIIHIIIIIHIHIIHIIIIIIIHHHHIIHFHHEHIIIIIIIIIIIIIGIIIIIHGIIIIIIIIIIIIHIIIIIIIIIIIIIHIIIDDDDD
@HISEQ:969:HM2KJBCX2:2:1102:5576:2815 2:N:0:ACTATGCA
GCATGCATCCCACCCAACTATCCCTATTAATCATTACGGTGATCCTAGAAACCAACGAAATAGAACCAAGCCGTCCTATTTCATTATTCCATGCTAATATATTCAGACGTTAGCCTGCTTTAAACACTCTAATTTTTTCAAAGTAATAGTCCTGATTTCCAATCACACCAAATAAATGGCATGAAAGTTCCTCAGAAGGTAGAGATTTATCTCACCAGTACAGACAATTAAGCCTGACCAATGGGTAAACCCCGAAGTTCAACTACGAGCTTTTTAACTGCAACAACTTTAATATACGCTATTGGAGCTGGAATTACCGCGGCTGCTGGCACCAGACTTGCCCTCCAA
+
DDDDDIIIIIIIIIIIIIIIIHIIIIIIIIIIIIIIIIIIIHIHIIIIHIIIIIIIHIIFIIIHIIHHIIIIIIIIIHHIIIIIIHIIIIIIHIIIIIHIHIHHHIIIIIIIIIHIIIIHIIIIIHIHIIIIIIIIIIHHIHHIIHHIIIIIIIHIIIIIIIIIIHIIIIHIIIIHIIIIIHEIHHHIIIGIIIHIIIHIIIIIIIIIIIIIIIHIII=IIIIIIIIHFIIIIIIIIIIIIIIIIHGIIIIIIIIHIIHIIIIIIIIIIIIIIIIIIIIIIIIIIHHFHIIIIIIIIIIIIIIIIIIIIIIIIIIIIIGIIGIIIIIIIIIIIIIIIIIIIIIDDDDD
@HISEQ:969:HM2KJBCX2:2:1102:18772:3332 2:N:0:ACTATGCA
GCATGCATCCCACCCAACTATCCCTATTAATCATTACGTCGATCCTAGAAACCAACAAAATAGGGTCAAACGTCCTATTTCATTATTCCATGCTAATGTATTCAAGCGTGTGCCTGCTTTAAACACTCTAATTTTTTCAAAGTAACAGTCCTGATTCCCTATGACACCAAATTAATGACATCACAGTTCGTCAGAAGGTAGAAATCAATGATACCAGTTCATACCAGAGGCACGACCAATATATTGATCCCGAAATTCAACTACGAGCTTTTTAACTGCAACAACTTTAATATACGCTATTGGAGCTGGAATTACCGCGGCTGCTGGCACCAGACTTGCCCTCCAA
+
DDDDDIIIIHIIIGHCGHIIIIIIHIIIIIIIHIIHIIIIIIIIGHIHGIIIIGHIHIIHHIIHHHHHEHHHHIHEHHHHHHHIIIIIIIHIHHEEHIHHHIIHHIIIHIIIIIIIIIIIHHHHHIIHIIHIIIHHHIHHHIIHHHIIIIIHIIHIIHIIIIIIIIHIIHHIIIIIHHHIIIIHIIIIIIHIIIIHIIIIHIIIIIIIIIIIIIIHIHIIIIII<IIIIIIIHIIIIIIIIIIHHIIIIIIIIIIIIIIIIIIIIIIIIIIIHIHIIIIIIIHIIIIHIIIIHIIIIHHFHIIIIIIIIIIIIIIIIIIIIIHIIIIIIIIIIIIGIIIIIDDDDD
@HISEQ:969:HM2KJBCX2:2:1102:13981:3303 2:N:0:ACTATGCA
GCATGCATCCCACCCAACTATCCCTATTAATCATTACGGTGGTCCTAGAAACCAACAAAATAGAACCACAACGTCCTATTCTATTATTCCATGCTAATCTATTCAAGCAATAGCCCGCTTTAAACACTCTAATTTTTTCAAGGTAATGGTCCTGGCTCCCCAACACACCCAATTAAGGACATACTGGTTCACCAGAAGGAAGACCCGACAACAGGACAGTACTCGCCAAAGACGGACCGCCCGGCCAAGTCTAAAATTCAACTACGAGCTTTTTAACTGCAACAACTTTAATATACGCTATTGGAGCTGGAATTACCGCGGCTGCTGGCACCAGACTTGCCCTC
+
DDADDIIIHHHHIIIIIIHIIIGHHHHGIIIIEHFHHHECEHHHHFHIGIIIIEEH1C?CEH<FHHHIH?HECDEEH<<1@HHHIC<FFHHHFHHHHHHHHHEEHHEH?GIHHHGHHEGEEGFEGHHEHHHIHIIIHDIHIIIHIIIIHIHHIGIHGGCEHIHIGHHIGEHHBHHEHHHHHHHIHFIHIHIHIHH?HHGEHHGGHHGCEEFHEHIIHHIHIIIIHHHHIIH<HIIHIHIH>HDGHHEIIGHHIIHHGIIHHHGCHFHIHHHIIHF<FEIIIIHHFFCFGEEHHECHHHG?HHHHEHGFHHHHHIHHHIIGIIIIIIIIHIIIIIHHHHH@B@@D
@HISEQ:969:HM2KJBCX2:2:1102:6620:3697 2:N:0:ACTATGCA
GCATGCATCCCACCCAACTATCCCTATTAATCATTACGGTGATCCTAGAAACCAACAAAATAGAACCATGCCGTCCTATTCTATTATTCCATGCTAATGTATTCGAGCAAAAATGCCTGCTTTAAACACTCTAATTTTTTCAAGGTAAAGGTCCTGGATCCGCAAGACACCCAATTAAGGACATCAAGTTTCTCCAGAAGGTGAGAAATCAACAGCGACAGTTCATACCCCTTAAGGCATGACCATCACGTCAATCCCGAAATTCAACTACGAGCTTTTTAACTGCAACAACTTTAATATACGCTATTGGAGCTGGAATTACCGCGGCTGCTGGCACCAGACTTGCCCTCCA
+
BDDDBIIIIIIIIIIIIIIIIIIIIIIIIIIIIIIIIIIIIIIIIIIIIIIIIHIIIIIHIHHHIIIIIIIIIHIHIIIIIIIIIIIIIIIIIIIIIIIIHGHIIIHIIIIHHIIIIIIIIIIIIIIIIIIIIIIIIIIIIHIIGIIIIHIHIIHIHHHIIIIIIIIIIHHIIIIIIIIIIIIIIIIIIHIHHIIHIIIIIIIIIIIIHIIIHHIIIIIIIIIIIIIIIIIIIIIH4IIIIIIIIHIHIIIIIIIIIIIIIIIIIIIIIIHIHIIIIIIIIIIIHIIIIIIIIIIIHIIIHIIIIIIIIIIHIIIIIIIIIIIIIHIIIIIIIIIIIIIIIIIIIIICDDDD
@HISEQ:969:HM2KJBCX2:2:1102:9218:3745 2:N:0:ACTATGCA
GCATGCATCCCACCCAACTATCCCTATTAATCATTACGGCGACTCTAGAAACCAACAAAATAGAACCGCACGTCCTATTCCATTATGCCATGCTAATGTATTCGGGCATTTGCCTGCTTTGAACACTCTAATTTTCTCAAGGTAAAAGTCCTGGTTCCCTCACACACCGAATAAACGGCATGCAAGCTCACCAGAAGGTAAGCCCCAGCCAGACAGTACATACCGTGAGGCAGACCACCCAGCCAGGGCTGAAGTTCAACTACGAGCTTTTTAACTGCAACAACTTTAATATACGCTATTGGAGCTGGAATTACCGCGGCTGCTGGCACCAGACTTGCCCTCCAA
+
BDDDDHIIFHHHHHHHIIIIIIIIIIIIIIIIIIIIIIIIIHIIIHIIGIIHHHIHEEHHIIHHIIIDHIIIIIIIIIIICHHHHIHIHHIIHIFHHHHHIDHHHIIHHHHHHIIHHHIHHIIIIIIIIHEHHHHHHIHIHHHHHHHHIHIIHGH0IGHHCEEHHDHIIIIHHHHHIHFHHIIIHHHFHHHIHHHFHHGFGIIHHFHHHHFFGIIHHGHHIIIIIHIIIIHGHIIHHIG=HF?GHGIIHHIIIIIHG?EIHHEIIIIIIHIIIHGIIHEHHHCE?HG@HGEHGHIHIHHIIIHIHGIIIIIIIIIIIIIHGIIIIIIIIIIHHIHIIIIIADADB
@HISEQ:969:HM2KJBCX2:2:1102:12614:4085 2:N:0:ACTATGCA
GCATGCATCCCACCCAACTATCCCTATTAATCATTACGGTGGTCCTAGAAACCAACAAAATAGAACCACAACGTCCTATTCTATTATTCCATGCTAATCTATTCAAGCAATAGCCCGCTTTAAACACTCTAATTTTTTCAAGGTAATGGTCCTGGCTCCCCAACACACCCAATTAGGACATACTGGTTCACCAGAAGGAAGACCCGACAACAGGACAGTACTCGCCAAAGACGGACCGCCCGGCCAAGTCTAAAATTCAACTACGAGCTTTTTAACTGCAACAACTTTAATATACGCTATTGGAGCTGGAATTACCGCGGCTGCTGGCACCAGACTTGCCCTCCAA
+
DDDDDIIIHHIIIIIIIHIIIIIIIIIIIIIIIIIIIIIIIIIIIIIIHIIHIIIIIICEHHGHHIIHHIIIIHIIIIIIIIIIIIGIIIIIIGHHGFHHIEHHIIIHHHGIHIIHHIHHHIIHIII<IIIHIIIHHHEGEHI<HH2H;HHHIHGIIHHIIIII=I<GHHHHH3IIIIIIIIIIIIIIIIGIIIIIIIIIIHIIIIIIIIII<IIIIIIIII<IGIIIIHHIIIIIIIIIIGIHGIIIIIHIIIIIHIIIIHHHIIIIIIIIIIIIIIIIIIIIIIIIIIIIIIIIIIIHIIIIIIIIIIIIIIIIIIIIIIIIIIIIIIIIIIIIIIIIIDDDDD
@HISEQ:969:HM2KJBCX2:2:1102:13922:4141 2:N:0:ACTATGCA
GCATGCATCCCACCCAACTATCCCTATTAATCATTACGTCAATCCTAGAAACCAACAAAATAGGATCAAACGTCCTATTTCATTATTCCATGCTAATGTATTCAAGCGCGAGCCTGCTTTAAACACTCTAATTTTTTCAAAGTAACAGTCCTGATTCCCCACCACACCAAATTAATGACATGATGGTTCGTCAGAAGGTAGAAATCAGTAACACCAGTACGTACCGAAGGCACGACCAGCGTACTAATCCCGAAATTCAACTACGAGCTTTTTAACTGCAACAACTTTAATATACGCTATTGGAGCTGGAATTACCGCGGCTGCTGGCACCAGACTTGCCCTCCAA
+
DDDDDIIIIIIIIIIIIIIIHIIIIIIIIIIIIIIIIIHIIIIIIIIIIIIIIIIIIIIHIHFHHHIIIIIIHIHIIIIIIIIIIIIHIIIIHIIIIIIIIIIIIIIHIIHHIIIHHIHIIHHHIIIHHGHHHIIIIIHHIIIIIHHIIIIIIHIIIIIIIHIHIIIHIIIIIIIIIIIIIIIIIIIIIIIIIIIIIIIIIIIIIIIIIIIIIIIIIIIIIIIIIIIIIIII=IIIIIIIIIIHHIIIIIIIIIIIIIIIIIIIIIIIIIIIIIIIIIIIIIIIIIIIIIIIIIIIIIIIIIIIIIIIIIIIIIIIIIIIIIIIIIIIIIIIIIIIIIIIIDDDDD
@HISEQ:969:HM2KJBCX2:2:1102:15671:4183 2:N:0:ACTATGCA
GCATGCATCCCACCCAACTATCCCTATTAATCATTACGTCAATCCTAGAAACCAACAAAATAGGATCGAACGTCCTATTTCATTATTCCATGCTAATGTATTCAAGCGTTAGCCTGCTTTAAACACTCTAATTTTTTCAAAGTAACAGTCCTGTTTCCCTGCAACACCAAATTAATGACATTACAGTTCTTCAAGAAGGAGGAATCAGTAAAGCCAGTACATACCATAGGCACGACCAACCTACTGACCCCGAAATTCAACTACGAGCTTTTTAACTGCAACAACTTTAATATACGCTATTGGAGCTGGAATTACCGCGGCTGCTGGCACCAGACTTGCCCTCCAA
+
DDADBHHHHHIIIIIIIGI1FHH?@FHIIGIHHIHIEHHIIIIIIHIGHIIIIHFGG?FHHICHHHHEHIIH1DGHIGIIIH?@HHIEHHE?FCG1HHGFHECIHHHHHGHIHHHHIHHGHHHHHHEIHHE<GHGBFIHHIIIIIHHHEEHHEHEEHHHHFHHHHIIIIIIHHHIIHHIIIIIIIIIIIIIIIIIIIIIIIIIHIIIIIIIIIIHIIIHIHIHEIIIGIIIIIIHHEIHHGEFDGECHGIIIIIIIHFFEHDIIIIIIHIIIIIHIHIIIIIIIHIHIIHIIIIHIIHHHIIIIIHIIIHIIIIIHHHHIIIIIIIIIIIIHEHHHIIIHHDCDAA
@HISEQ:969:HM2KJBCX2:2:1102:3675:4455 2:N:0:ACTATGCA
GCATGCATCCCACCCAACTATCCCTATTAATCATTGCTCACAAATCCAAAACCAACAAAATACGATAAACGAGCCCTAACTTATTATTCCATGCTAATGTATTCATAACTAACCGCCTGCTTTAAACACTCTAATTTTTTCAAAGTAAAGGTCCTGGATTGCGAACCCAACCCAGCAAAGGGCAGGAACGTTCTCCAGGAAGATGGTAAGCGCGCATCGGCACTCACACACGAAACCGTGGCGGGCCAAGCGCACTATACCAGAAATCCAACTACGAGCTTTTTAACTGCAACAACTTTAATATACGCTATTGGAGCTGGAATTACCGCGGCTGCTGGCACCAGACTTGCCC
+
B@BDDHIIG@EHHHGF@HHHHHCGHEHIHHH@HFEE?@CDGCHHFHEFCGEHIHIII@@EHIHHFHFHHHHHD/C1CGHC1<F?GH?@C@ECH?GEH1FGHGFHHHHIIGHHIHDH@HF@CFHHIIEHHHIHHHHICHCHHFFHIFIIHEEA<B@IHEHCHHEECHD?@FHIHIIHHHGHHCIHHIHHG@@GIH?IGIGFIIGHHEB=FCHEDHHHDH@HIIIHHFDEHHIIIHHDGIIIIHHGHFEHA<CG?HHIHHHIIHHIIHHHHIIIHEHIIIIIHHGGHEHIHIHIIHHHIIIHIHHHHIIIHHHHHC@IHHHHIIIHIIIHGHIIGHHEHIHEIIHF?IIBAAAD
@HISEQ:969:HM2KJBCX2:2:1102:11721:4492 2:N:0:ACTATGCA
GCATGCATCCCAACCCAACTATCCCTATTAATCATTGCTCACAAATCCAAAAACCAACAAAATACGATAAACGAGCCCTAACTTATTATTCCATGCTAATGTATTCATAACTAACCGCCTGCTTTAAACACTCTAATTTTTTCAAAGTAAAGGTCCTGGATTGCGAACCCAACCCAGCAAAGGGCAGGAACGTTCTCCAGGAAGATGGTAAGCGCGCATCGGCACTCACACACGAAACCGTGGCGGGCCAAGCGCACTATACCAGAAATCCAACTACGAGCTTTTTAACTGCAACAACTTTAATATACGCTATTGGAGCTGGAATTACCGCGGCTGCTGGCACCAGACTTGCCCTCCAA
+
@DDDAHIICHFHHGEHEHHFHIIHFEHIIHHCFIHHIHHIHHEHHIHHEHEHHC=GCHHIIII?EE?EEHEC0EHHH@EHHEE@GHIH@@HHHI?GHHD<CFDC1CFCFHGGFHH@<GGEHHHEIIHIHHEHHIIIIIHHIIIIGHHHHHIHIHHHHHCHHHIIIHEHHEHHIGHEHDHIIIHH?HIHIIIGHCHHHIII<HGIIIIHHHHHHHHHIGIHHIIHHIHHCHGHHIIHHCFHHCHHFHDFHHIIIIIIHHIIHEEHGHHHHHHHHHHCHG@F0CIIIHHEGIIHHIIIHGIHIHHHHHECHHIIIGIIIIHHHHIIIHHHHIIGIHIIIIIIHFGHHEHHIHHHHHDD@D@
@HISEQ:969:HM2KJBCX2:2:1102:17086:3191 2:N:0:ACTATGCA
GCATGCATCCCATCCCCAACTATCCCTATTAATCATTACGGTGATCCTAGAAACCAACAAAATAGAACCATGCCGTCCTATTCTATTATTCCATGCTAATGTATTCGAGCAAAATGCCTGCTTTAAACACTCTAATTTTTTCAAGGTAAAGGTCCTGGTTCCACATGACACCCAATTAAGGACATCATGCTTCTCCAGAAGGTGAGAAATCAACTGCGACAGTTCATACCCCTTAAGGCACGACCATCACGTCAATCCCGAAATTCAACTACGAGCTTTTTAACTGCAACAACTTTAATATACGCTATTGGAGCTGGAATTACCGCGGCTGCTGGCACCAGACTTGCCCTAA
+
DADDDIIIHIIIIIHIIIIIIIIIIIHIHHHIIHII1FHIH<GHHIH@HIIIHIGFHIIFHHIIEHHIIIIHHECEHIHGEGGHHIHICGHHHEHGHIHHE<FHHIIIIIIIIIHHIIHIIHIGHHHHHHGIHGHIIIIHHHHHIIIIIIIGHIHIIIHGIHHIHGIIIIIIHGIIIIIIIIIHIHIIHIIIIGHHIIIIIHHIGHHIIGIHGIIHHIIIIIHEHHIIIHHEHHIIIIHIHIHIHIIHGHDFHHHHIIIIIIIIHIHHHGCHFEIHIIIHHHHHIIIIIIIIIIHIIIIHFIIIIIIIIIIIIIIIIHIIIIIIIIIIIIIIIIIIIHIIIIHIIIIDCDDD
@HISEQ:969:HM2KJBCX2:2:1102:3550:4585 2:N:0:ACTATGCA
GCATGCATCCCACCCAACTATCCCTATTAATCATTACGGTGATCCTAGAAACCAACAAAATAGAACCATGCCGTCCTATTCTATTATTCCATGCTAATGTATTCGAGCAAAAATGCCTGCTTTAAACACTCTAATTTTTTCAAGGTAAAGGTCCTGGATCCGCAAGACACCCAATTAAGGACATCAAGTTTCTCCAGAAGGTGAGAAATCAACAGCAACAGTTCATACCCCTTAAGGCACGACCATTACGTCAATCCCGAAATTCAACTACGAGCTTTTTAACTGCAACAACTTTAATATACGCTATTGGAGCTGGAATTACCGCGGCTGCTGGCACCAGACTTGCCCTCCAA
+
@ADDDIHHEEEHIIHIIIIGIHFHHHIIIHHHGFHGIHEHCHFHHIHIIIGIIIIIIGE@DGFGHH1FCDCE<ECCEEHIIIIIIEHHH1<GEEGCHHCHHCFHGHEHHFE@GFF@HIIFHHIIIHHIIIHHHFHFHCHHIIIHIIHIIIIHEIHHHHHHECHIIGIIIIIHIIGIHHHHHGIHHHHHHH<EEGIIIHHIIIIIIIIIIIIHEHIHFHIHIHFHHGIIGIHHHIIHEHHDGFHIIGIHIIHHHHIHHIIIIHHIHGIHDIIHHHDHIIHHCHHIIIIIIHHGIIHHHEGIHIIIIIIIIHIGIIIIIIIIIIIIIIIHIHGHIIHIHHGHHHHHHIIIDDDDD
@HISEQ:969:HM2KJBCX2:2:1102:12147:3806 2:N:0:ACTATGCA
GCATGCATCCCACCCAACTATCCCTATTAATCATTACGTCGATCCTAAAAACCAACAAAATAGAATCAAACGTCCTATTTCATTATTCCATGCTAATGTATTCAAGCGCGAGCCTGCTTTAAACACACTAATTTTTTCAAAGTAACAGTCCTGATTTCCCGCGACATCAAATTAATGACATCGTGGTTCGTCAGAAGGTAGGAATCAATTTGACCAGTACGTACCGAGGCACGACCGATCAACTGATCCCGAAATTCAACTACGAGCTTTTTAACTGCAACAACTTTAATATACGCTATTGGAGCTGGAATTACCGCGGCTGCTGGCACCAGACTTGCCCTCCAA
+
DDDDDHIIIIIIIIIIIIIIIIIIIIIIIIIIIIIIIIIIIIIHIIIIIHIIIIIIIIIIIHIHIIIHIIIHHHHIIIIGIIIIIIIGHIHIGIIIIIIHIHHIIIIIIIIIIIIIIIIIIIIIIIIIIHIIIIIIIIIIIIIIIIIIIIIIHIIIIIIIIIIIIIHIIIIIIIIHIIIIIIIIIIIIIIIIIIIIIIIIIIIIIIIIIIIIIIIIIIIIIIIIIIIIIIIIIIIIIIIIIIIHIIIIIIIIIIIIIIIIIIIIIIIIIIIIIHIIIIIIIIHIIIIIIIIIIIIIIIIIIIIIHIIIIIIIIIIIHIIIIIIIIIIIIIIIIIIIIIIIDDDDD
@HISEQ:969:HM2KJBCX2:2:1102:16846:5438 2:N:0:ACTATGCA
GCATGCATCCCACCCAACTATCCCTATTAATCATTACGGTGGTCCTAGAAACCAACAAAATAGAACCACAACGTCCTATTCTATTATTCCATGCTAATCTATTCAAGCAATAGCCCGCTTTAAACACTCTAATTTTTTCAAGGTAATGGTCCTGGCTCCCCAACACACCCAACAAAGGACATGCTGGCTCACCAGAAGGAAAACCCGACAGCAGACAGTACTCGCCAAAGACGGACCGCCCGGCCAGGCCTAAAATTCAACTACGAGCTTTTTAACTGCAACAACTTTAATATACGCTATTGGAGCTGGAATTACCGCGGCTGCTGGCACCAGACTTGCCCTCCAA
+
DDDDAIIIIIIIIIIIIIHIIIIIIIHIIIIIIIIIIIHIIIIIIIIGIIIIIIIIIHIIIHHHHHEHIIHIHGHIIIHHHIHHIHFHIGHGHHFGHHHHIIHHIIIIIIIIIIIIIIIHHIIHHIIIHIHIIHHIIIIIIIIIIIHHHHHHIIHIHHHHIHIIIIHIIHIIIHHHIIHIIIIIIIIHIIIIIIIIIIIHHHGIIIIIHHIIIIIIIIIIIHIIIIIIHHGIIIIIIHIIIIIHGIIIIIIIIIIIIIIIIIHIIIIIIHIIIHHIIIIIIIIIIIIIIIIIIHIIIHGHHIIIIIIIIIIIIIIIIIIIIIIIIIIIIIIIIHIIIIIIIDDDDD
@HISEQ:969:HM2KJBCX2:2:1102:4149:5509 2:N:0:ACTATGCA
GCATGCATCCCACCCAACTATCCCTATTAATCATTACGGTGGTCCTAGACCAACAAAATAGAACCAACGTCCTATTCTATTATTCCATGCTAATCTATTCAAGCAAAAGCCCGCTTTAAACACTCTAATTTTTTCAAGGTAATGGTCCTGGTTCCCCGACACACCCAATAAAGGGCATACCGGCTCACCAGAAGGATAGACCCGACAGCAGAACAGTACTCGCCAGAGACGGACCGTCCGGTCAGGCCTAAAATTCAACTACGAGCTTTTTAACTGCAACAACTTTAATATACGCTATTGGAGCTGGAATTACCGCGGCTGCTGGCACCAGACTTGCCCTCCAA
+
D?@@D@FG@F@GEHHHIIHIIHHHICGGFHHHCHIHIICCE@DHGHHFCH?HHIEHHGHH1DG@FG@GHHFEHG?GGG?HH@?CEHH?GCCHHIEF@CEECHFHHHHFDFECCE?EHHFDGEHFHHCCIHIIHEHIHIHEHEEEEEEHIHHB<8FCHFEHHHEHDEHECEFHHHG?GIIIHHHHHFHFHHGHHGEHHF?@HHIHF<<>GIHEHIIGHHDHHHHFHFFIIIHHHHCHHIIGFHEIGFIHIIIIIIIIGHGEEHHFCHHHHIHIIIHHHIHFCIIHHHGHIIIIHGIHGDDHHHHGHIIIHEIHIIIIIIIIHHEGIHHHGCHHHGIHHHIADBDB
@HISEQ:969:HM2KJBCX2:2:1102:14785:5138 2:N:0:ACTATGCA
GCATGCATCCCACCCAACTATCCCTATTTATCATTACGGTGGTCCTAGACCAACAAAATAGAACCAACGTCCTATTCTATTATTCCATGCTAATCTATTCAAGCAAAAGCCCGCTTTAAACACTCTAATTTTTTCAAGGTAATGGTCCTGGTTCCCCGACACACCCAATAAAGGGCATACCGGCTCACCAGAAGGATAGACCCGACAGCAGAACAGTACTCGCCAGAGACGGACCGTCCGGTCAGGCCTAAAATTCAACTACGAGCTTTTTAACTGCAACAACTTTAATATACGCTATTGGAGCTGGAATTACCGCGGCTGCTGGCACCAGACTTGCCCTCCAA
+
DDDDDHHIHIIIIIIIHIIIHIIIIHIIGIIHIIIIIIHIIIIIIIIIIIIIIIIHHHHGHIIIHIIIIHIIIIIIIIIGIIIIIIIIIIIGEHIIIIIIIHHIIIIIIIIIIHHHHGIHIIIIHIHIIIHHHHGIHIHHIHHHIHHIIHHIIIIIHIIIIIIIIIIHIIHIHHIIIIIIIIHIIIIIIIIIIIIIIIIIIIIIIIIIIIIIIIIIIIIIIIHIIHHHHHIIIIIIIIIIIHIHIIHHIIIIIHIHIIHIIHHIIIIIIHHIIIIIIIIIIHHHHHIIIIIIIIHHHGFIIIIIIIIIIIIIIIIIIIIIIIIIIIIIIIIIIIIHIIIDDDCD
@HISEQ:969:HM2KJBCX2:2:1102:8809:4754 2:N:0:ACTATGCA
GCATGCATCCCACCCAACTATCCCTATTAATCATTACGTCGATCCTAGAAACCAACAAAATAGAATCAAACGTCCTATTTCATTATTCCATGCTAATGTATTCAAGCGTAAGCCTGCTTTAAACACTCTAATTTTTTCAAAGTAACAGTCCTGATTCCCCACGACACCAAATTAATGACATCGCGGTTCTTCAGAAGGTAGGAACCGATAATGCCAGTGCGTACCGAAGCACGACCAACAATTCGATCCCGAAATTCAACTACGAGCTTTTTAACTGCAACAACTTTAATATACGCTATTGGAGCTGGAATTACCGCGGCTGCTGGCACCAGACTTGCCCTCCAA
+
B@@D@FC<<G<GHII?<<DFHHHHCCCGEHHHEEFHIGFHH?CHIIE@CF<FH@1<1<@@CHI1C1C11CGHEGHEE?EHE1CG@<CFHIC<GFEEE?CGHEHIHIHBD@@@EGEFFGHHHCGHCGEC@FFGIIHHFC?F<GFEHIHHCCGIHHHCHHHHHD.BC<HHHHDFHEFHHFEEHIHFDG?IIEIHHFHEEEHCFEEHHHCG?HEIHHHDHHDHHFIHE8CE=HFAGHHHHHIHEB<<@C<HDHFHHIHEHHHECHIIHGEGCEHFHFHGHIGIIHHF@HFHHCHGIIIIIIHF1GHEIHHIIIIGIHHDHHFIHHEHHIHGHHHHHHHEIHHF@?D@@
@HISEQ:969:HM2KJBCX2:2:1102:1871:6664 2:N:0:ACTATGCA
GCATGCATCCCACCCAACTATCCCTATTAATCATTACGGTGGTCCTAGAAACCAACAAAATAGAACCACAACGTCCTATTCTATTATTCCATGCTAATCTATTCAAGCAATAGCCCGCTTTAAACACTCTAATTTTTTCAAGGTAATGGTCCTGGCTCCCCAACACACCCAATAAAGGACATGCTGGCTCACCAGAAGGAAGACCCGACAGCAGACAGTACTCGCCAAAGACGGACCGCCCGGCCAGGCCTAAAATTCAACTACGAGCTTTTTAACTGCAACAACTTTAATATACGCTATTGGAGCTGGAATTACCGCGGCTGCTGGCACCAGACTTGCCCTCCAA
+
DDDDDIHIIIIGIIIIIIIIIIIIIIIIIIIIIIIIIIIIHIIIIIIIIIHIHIHIIIIIIIGGHIHHHHIIHHHIIIIGHHIIIIHIIIIIGHIIHGHHHEECHIIHIIHHHIIIIIHIHHIIIIHHHIIGIIHIHHIIHIHHHHIHHHIIIHEEEIHIIIIHHHHHHHIIHHIHIHIIIHHIIHIIHHIIHIIIHIIHFHHIIIHHIIHHHIIIIIIIIIIIIIIIHIIIIIIIIIIIIIIIHIIIIHIIIIIIIIIIIIIIIIIIIIIIIIIIIIHIIIIIIIIIIIIIIIIIIIIIIIIIIIIIIIIIIIIIIIIIIIIIIIIIIIIIIIIIIIIIIDDDDD
@HISEQ:969:HM2KJBCX2:2:1102:4043:5849 2:N:0:ACTATGCA
GCATGCATCCCACCCAACTATCCTATTAATCATTACGGTGGTCCTAGAAACCAACAAAATAGAACCACAACGTCCTATTCTATTATTCCATGCTAATCTATTCAAGCAATAGCCCGCTTTAAACACTCTAATTTTTTCAAGGTAATGGTCCTGGCTCCCCAACACACCCAATTAAGGACATACTGGTTCACCAGAAGGAAGACCCGACAACAGGACAGTACTCGCCAAAGACGGACCGCCCGGCCAAGTCTAAAATTCAACTACGAGCTTTTTAACTGCAACAACTTTAATATACGCTATTGGAGCTGGAATTACCGCGGCTGCTGGCACCAGACTTGCCCTCCAA
+
DDDDDIIIIIIIIIIIIIIIIIIIIIIIIIIIIIIIHIIIIIIIIIIIIIIIIIIIGHHHIHHIIIIIIHIIHIIIIIIIIHIIIIIIIIIHIIHIIIIIIIIIIIIIIIIIIIIIIIIIIIIIIIIIIIIIIIIIIIIIIIIIIIIIIIIIIIHHIIHIIIIIIHIIIIHFIIIIIIIIIIIIIHIIIIHIIIIIIIIIIIIIIIIIIIIIIIIIIIIIIIIIIIIIIIIIIIIIIIIIIIIIHIIIIIHIIIIIIIIIIIHIIIIIIIIIIIHIIIIIIIIIIIIIIIIIIIIIIIIHIIIIIIIIIIIIIIHIIIIIIIIIIIIIIIIIIIIIIIIIIDDDDD
@HISEQ:969:HM2KJBCX2:2:1102:18358:5944 2:N:0:ACTATGCA
GCATGCATCCCACCCAACTATCCCTATTAATCATTACGTCGATCCTAGAAACCAACAAAATAGGGTCAAACGTCCTATTTCATTATTCCATGCTAATGTATTCAAGCGTGAGCCTGCTTTAAACACTCTAATTTTTTCAAAGTAACAGTCCTGATTCTCCGCGACACCAAATTAATGACATCACGGATCTTCAGAAGGGAGAAACCAGTGACACCAGTGCATACCAAAGGCATGACCAGCGTACTGATCCCGAAATTCAACTACGAGCTTTTTAACTGCAACAACTTTAATATACGCTATTGGAGCTGGAATTACCGCGGCTGCTGGCACCAGACTTGCCCTCCAA
+
DDDDDIIIIIHIIIIIIIIIIIIIIIIIIIIIIIIIIIIIIIIIIIIIIIIIIGCHHHHHHHHIIIIIIHHIHHIIIIIIIIIIIHIHHIIIHIHIIIIIIHHIHHHIIIIIIIIIIIIIIIIIIIIIIIIIIIIIIIIIIIIIIIIIIIIIIIIIIIIIIIIIIIIIIIIIIIIIIIIIIIIIIIHIIIIIIIIIIIIIHIIIIIIIIIIIIIIIIIIIIIIIIIIIIIIIIIIIIIIIIIHHHIHHIIIIIIIIIIIIIIIIIIIIHIIIIIIIIIIIIIIHIIIHIIIIIIIIHIIIIIIIIIIIIIIIHIIIIIIIIIIIIIIIIIIIIIIIIIIIIDDDDD
@HISEQ:969:HM2KJBCX2:2:1102:4233:6616 2:N:0:ACTATGCA
GCATGCATCCCACCCAACTATCCCTATTAATCATTACGTCAATCCTAGAAACCAACAAAATAGGATCAACGTCCTATTTCATTATTCCATGCTAATGTATTCAAGCGCGAGCCTGCTTTAAACACTCTAATTTTTTCAAAGTAACAGTCCTGATTCCCCACCACACCAAATTAATGACATGATGGTTCGTCAGAAGGTAGAAATCAGTAACACCAGTACGTACCGAAGGCACGACCAGCGTACTAATCCCGAAATTCAACTACGAGCTTTTTAACTGCAACAACTTTAATATACGCTATTGGAGCTGGAATTACCGCGGCTGCTGGCACCAGACTTGCCCTCCAA
+
DDDDDHHHIIIIIHIIGIIHHIGHHHHFHIIHEHHIIEFHHFHGHHIHIHIIHGHHHEHGHHCEHGHHEHHH?GHIGHEHHHIIIIHIGHFHIIIHHHHHHHGHHIHHHEHEHHGHHEIHHHHHIIHHHEHHHHHHIGGHHEHHHEHHHHH?EGGIHHHHIIIHHHHHEHCEHHH@HHEEHHHD??F@IIIIHHHFGEIIIIIIHHHFHHHCHIIIIIIHHGGHHFHEHDHHHF<EE8GHHGFGHHBCHHEHEHCHEEE@CIHHCHEFIIIIHFHGIHFEEHGHHCEHGHEHHIIHEFHHHIHIHIIHEIIHHDCHHIHEIIGIHHFFIHHHHHFGIIHH?BDD?
@HISEQ:969:HM2KJBCX2:2:1102:8192:6454 2:N:0:ACTATGCA
GCATGCATCCCACCCAACTATCCCTATTAATCATTACGTCAATCCTAGAAACCAACAAAATAGGATCAACGTCCTATTTCATTATTCCATGCTAATGTATTCAAGCGCGAGCCTGCTTTAAACACTCTAATTTTTTCAAAGTAACAGTCCTGATTCCCCGCCACACCAAATGAATGACATGATGGTTCGTCAGAAGGTAGGAACCAGTAACACCAGTACGTACCTAAGGCACGACCAACGTACTGATCCCGAAATTCAACTACGAGCTTTTTAACTGCAACAACTTTAATATACGCTATTGGAGCTGGAATTACCGCGGCTGCTGGCACCAGACTTGCCCTCCAA
+
DDCDDHGHFHHHHHHFIHGHIIIIIIIIIIIIHHHIIHHIIHIHIHIHIHHHHHIIHHEHHIFHIHHII?EEHHHIHIIHFHHIHIIIIIHHIIHIHHHHHGDGHHHHIHHIIHHHHFHFFHIIIHIIHIEHIHHHH?HHHHH?GHHHGHHHIHIEFIIIIHHHHHHHIIHGIHHHHGIHIHHIIIHIIIIIIIIHHHIIHHHIHIHHHIIIIIIHIHHHHIIGHGFHHGIIIIIHHIIIGHHHHHHHCHHHHIIIIIHHFIIHCIHHIHGHEFGHHFCHCHFHHFEGEFEHEIHECFFIIIIIIIIIGIIHHHIIIHHHHHFHIHHHIHHHFHIIIIIIDDDD@
@HISEQ:969:HM2KJBCX2:2:1102:12474:8144 2:N:0:ACTATGCA
GCATGCATCCCACGTCCCAACTATCCCTATTATCATTACGTCGATCCTAGAAACCAACAAAATAGAATCAAACGTCCTATTTCATTATTCCATGCTAATGTATTCAAGCGTAAGCCTGCTTTAAACACTCTAATTTTTTCAAAGTAACAGTCCTGATTCCCCACGACACCAAATTAATGACATCGCGGTTCTTCAGAAGGTAGGAACCAATAATGCCAGTGCGTACCGAAGCACGACCAACAATTTGATCCCGAAATTCAACTACGAGCTTTTTAACTGCAACAACTTTAATATACGCTATTGGAGCTGGAATTACCGCGGCTGCTGGCACCAGACTTGCCCTCCAA
+
DDCDDIIIIIIIIIIIIIIIIIIIIIIIIIIIIIIIIIIIIIIIIIIIGIIIIIIIIGIIIHHIIIIIIIHGIIIIIIIHIIIIIIIIIIIIIIFHIIIIIHHIIIIIIHIIIIIIIIIIIIIHIIIIGIIIIIIIIIIIIIIIIIIIIIIIIIIIHIIIIIIIIIIIIIIIIIHIIIIIIIIIIIIIIIIHIIIIIIIIIIIIIIIIIIIIHHIHIIIIIIIIIGIIIIIIIIIIIIIIIIIIIIIIIIIIIIIIIIIIIIIIIIIIIHEIIIIIIIIIIIIIIIIIIIIIIIIIIIIIIIIIIIIIIIIIIIIIIIIIIIIIIIIIIIIIIIIIIIHIIIDDDDD
@HISEQ:969:HM2KJBCX2:2:1102:10875:8591 2:N:0:ACTATGCA
GCATGCATCCCACCCAACTATCCCTATTAATCATTACGGTGATCCTAGAAACCAACAAAATAGAACCATGCCGTCCTATTCTATTATTCCATGCTAATGTATTCGAGCAAAAATGCCTGCTTTAAACACTCTAATTTTTTCAAGGTAAAGGTCCTGGATCCGCGAGACACCCAATTAAGGACATCAAGTTTCTCCAGAAGGTGAGAAATCAACAGCGACAGTTCATACCCCTTAAGGCATGACCATCACGTCAATCCCGAAATTCAACTACGAGCTTTTTAACTGCAACAACTTTAATATACGCTATTGGAGCTGGAATTACCGCGGCTGCTGGCACCAGACTTGCCCTCCAA
+
DCDDCIIIIIIIIIIIIIIIIIIHIIGIIHIIIIIIIIHHIHHIIIGGIIIIIIIIIIICEHGHHIIGHHIIIHIIIHEHIHIIIIIIIHIIHIHIGIIHHGFHHIIHIIIHIIIIIIIIIHIHGHHHIHIHHIHHHHHIIHHHHIHIIIIIHIHHHFHHIHHIIIIHIHIHHHEHHIIIIIIHIHHHIIHIGIIIIIIHHHHIHIIIIIIIIIIHIIIIIHHIIIIHIIIIIIIIIIIIIIHIHIIIIHHGHDIIIIHIHIIIIIIIIHIIHEIIIGIIHHHHHIIIIIIIHHHIIIIIIIIIIIIIIIIGIIIIIIIIIIGIIIIIIIIIIHIIIIIIIIHIIIIIDCDDD
@HISEQ:969:HM2KJBCX2:2:1102:4282:8438 2:N:0:ACTATGCA
GCATGCATCCCACCCAACTATCCCTATTAATCATTACGTCGATCCTAGAAACCAACAAAATAGAATCAAACGTCCTATTTCATTATTCCATGCTAATGTATTCAAGCGCGAGCTTGCTTTAAACACTCTAATTTTTTCAAAGTAACAGTCCTGATTTCCCATGACACCAAATTAATGACATCGTGGTTCGTCAGAAGGGAGAAACCAATAATGCTAGTACGTACAAAGTACGACCGACATATTAGTCCCGAAATTCAACTACGAGCTTTTTAACTGCAACAACTTTAATATACGCTATTGGAGCTGGAATTACCGCGGCTGCTGGCACCAGACTTGCCCTCCAA
+
DDDDDIIIIIIIIIIIHIIHHIIIIIIIIIIIIIIHIIIIIGIIIIIIIIIIIIEHHHHIIIIHHHIIGHHIIHFHHIIIIGIIIIIIIIHHHHIIIIIIIIIIIIIIIHHHHIIIIIIIIIHIIIIHIIIIIIIIIIIIHIIIIIIHIIIIIIHIHIIIIIHIIIHIIHHIIIIIIHIHIIIIIIIIIHIHIIIIIIHHEIIIIIIIIIIIIIIIIIIIIIIIIHIIIIHIIHIIIIIIIIHIIHHGIIIIIIHIIIIIIIIIIIHIIIIIIIIIIIIIIIHGHHIIIIIIIIIIIIIIIIIIIIIIIIIIIIIIIIIIIIIIIIIIIIIIIIIIIIIDDDDD
@HISEQ:969:HM2KJBCX2:2:1102:18088:9202 2:N:0:ACTATGCA
GCATGCATCCCACCCAACTATCCCTATTAATCATTACGTGATCCTAAAACCAACAAAATAGAACCATCGTCCTATTTTATTATTCCATGCTAATGTATTCAAGCAAAAATGCCCGCTTTAAACACTCTAATTTTTTCAAAGTAAAGGTCCTGATTCATCGAAACACCCAAGAGCATCCCGAATCACCAGAAGGTGAGAAATTGGCTACACACCGTTTCATGCCCCTAAAGGCACAATCGATATATCCCAATTCCGAAATTCAACTACGAGCTTTTTAACTACAACAACTTTAATATACGCTATTGGAGCTGGAATTACCGCGGCTGCTGGCACCAGACTTGCCCTCCAA
+
DDDDDIIIIIIIIIIIIIIIIIIIIIIIIIIIIIIIIIIIIIIIIIIIIIIIIIIHIIIIHIIIIIIIIIHIHHIIIIIIIHIIIIGIIIIIIIIIIIIHIHIIIIIIIIIIIIIIIIIIIHHHHHHIIIIIIIIIIIIIHIIIIIIHIIHHHHHIIIIIIIIIHIEIIIIIIIHIHIIIIIIIIIIIIIIIHIIIIIIIIIHHIIIIIIIIIIIIIIIIIIIIIIIIIIIIIIIIIIIIIIIIIIHHIIIIIIIIIIIIIIIIIIIIIIIHIIIIIIIIIIIIIIHHHIIIHIIIHIIIIIIIIIIIIIIIIIIIIIIIIIIIIIIIIIIIIIIIIIIIIIIIDDDDD
@HISEQ:969:HM2KJBCX2:2:1102:21282:9031 2:N:0:ACTATGCA
GCATGCATCCCACCCAACTATCCCTATTAATCATTACGGTGGTCCTAGAAACCAACAAAATAGAACCACAACGTCCTATTCTATTATTCCATGCTAATCTATTCAAGCAATAGCCCGCTTTAAACACTCTAATTTTTTCAAGGTAATGGTCCTGGCTCCCCAACACACCCAATAAAGGACATGCTGGCTCACCAGAAGGAAGACCCGACAGCAGACAGTACTCGCCAAAGACGGACCGCCCGGCCAGGCCTAAAATTCAACTACGAGCTTTTTAACTGCAACAACTTTAATATACGCTATTGGAGCTGGAATTACCGCGGCTGCTGGCACCAGACTTGCCCTCCAA
+
@@D0@F?EEHHIGHHHHHEE?GCHEHHHHHEEF?CGEDG<D@CCGHHHHHHHIIIGH?EHEHHHHG?CHHHHC<1@=F@<11FE?FF@1CG1C11<C?F8<GDD@GEHFCCHCHDCFCC@B<<CF@HGGCGHCFF@@FHHHHHHHHGCGHHGEEFHCHIIHAEHHEHIIIHEG@EEHE@H?HIHHHHHHGHHFCHHHHHHHCCIIIHGIHIIIHFIIHFHGGHFFG?HHHEIHHHIIHIIHHHHGIHCDCGEE?HIIIHHHHCHHDHHIIHHHHHHIIIIIIHHIIHHHGHHHEHHIHEEFHHGIHIIIIHHHHIIIHHHFIIIIIIIIIHEIIIIIIIHIBCDDD
@HISEQ:969:HM2KJBCX2:2:1102:21220:9257 2:N:0:ACTATGCA
GCATGCATCCCACCCAACTATCCCTATTAATCATTACGGTGATCCTAGAAACCAACAAAATAGAATCATGCCGTCCTATTTTATTATTCCATGCTAATGTATTCAAGCAAAATGCCTGCTTTAAACACTCTAATTTTTTCAAAGTAAAGGTCCTGGTTCCCCGCGACACCCAATTAAGGGCATCGTGGTTCTCCAGAAGGTGAGAAATTGACTACACCAGTTCATACCCCTTAAGGCACGACCGATGTGTCAATCCCGAAATTCAACTACGAGCTTTTTAACTGCAACAACTTTAATATACGCTATTGGAGCTGGAATTACCGCGGCTGCTGGCACCAGACTTGCCCTCCAA
+
DDDADIIHIIIIHHGGHHHHHIIIIIHHHHEHHDEHHIH@EEHHGEHHHHIHHHIIIIHIHIEHIHEGEH1FC<CCHHH?EEHEHHFE?CG1@@?<F1<<DCG@HHHGHIIIHHGHGIIHIIHHHIHHHBHFGHHIHHIHCHHGIIIIHHIIHHGFG@IIGIIIHHIHIHHIHHHHHHHIHHGIIHHIHIIIIIIIIIIIIIH<IHIGIHHGIIIIIIHIIIIIHGIIHIIIIIIIIIGIIGIIIGIIIHGIIIIIIIIGIIIIIHIIIIIIIIIIIIIIIIIIIIIIIIIIIIIHHIIHIIIIIIIIIIIIIIIIIIIIIIIIIIIIIIIIIIIIIIIIIIIIIIIDDDDD
@HISEQ:969:HM2KJBCX2:2:1102:14747:10242 2:N:0:ACTATGCA
GCATGCATCCCACCCAACTATCCCTATTAATCATTACGTTGTACCTAGAAACCAACAAAATAGGTTCGAACGTCCTATTTCATTATTCCATGCTAATGTATTCAAGCGTTTGCCTGCTTTAAACACTCTAATTTTTTCAAAGTAACAGTCCTGACTCCCCACGACACCAAATTAATGACATCATGGTTCATCAGAAGGGAGGAATCAACGACCCCAGTGCGTACCGAAGGCACGACCGACGTATTGATCCCGAAATTCAACTACGAGCTTTTTAACTGCAACAACTTTAATATACGCTATTGGAGCTGGAATTACCGCGGCTGCTGGCACCAGACTTGCCCTCCAA
+
BDDD@HIHH?HHIIIIHCHHHIIIGEHHHIGEHHHHIIIFEHIHHIIIIHIIHHHIGHIGIIEHHIIIIIHHHIIHCHEHH?GHIIIHHIHIEHIHIHHHHDIHIHIIIHHGHGHHHHHHIHIHHHIHIIIIIHHFDHIHHHHGHHEHHIHHGGDGHHHHEHHIHIHIHEGFHHIIHHGIIIIHIIIHIHIHHIHIIHIIHHHHHFCCIIIIIIIIIGIIIIIIIIIIIHHHHIIIIIIIIHHHFIHDIIIIIIIIIIHIIIIIIIHHIIIHIIIHHHGIIIIIIIIIIIHHIIIIIIHFGIIIIIIIIIIHIIGIIIIIIIIIIIIIIIIIIHHHHGIIIDDDAD
@HISEQ:969:HM2KJBCX2:2:1102:7632:11186 2:N:0:ACTATGCA
GCATGCATCCCACCCAACTATCCCTATTAATCATTACGGTGGTCCTAGACCAACAAAATAGAACCAACGTCCTATTCTATTATTCCATGCTAATCTATTCAAGCAAAAGCCCGCTTTAAACACTCTAATTTTTTCAAGGTAATGGTCCTGGTTCCCCGACACACCCAATAAAGGGCATACCGGCTCACCAGAAGGATAGACCCGACAACAGACAGTACTCGCCAGAGACGGACCGCCCGGTCAGGTCTAAAATTCAACTACGAGCTTTTTAACTGCAACAACTTTAATATACGCTATTGGAGCTGGAATTACCGCGGCTGCTGGCACCAGACTTGCCCTCCAA
+
DDDDD?HHHIIIIHHIIIIIIIIIIHIIIIIIGIIIIICHHIIIIIIHHIHHHHHHCHHHIIIIIIHIIHHIIHIIIIIHHHIHIIIHHHIHHHHHHHIIIIHFGHIIHHHHHHFIIIIIIHIHHHEHHHIIIHHHIIHHHHHHHHHHHEHHCGHEIHHIIIIFHHIHIHIIIEIHGHHHHGHH?HHGIIIIIIIIHEHHHHGIIIIIHHIHIIIHIIIIIHIIIIIHEHIIIHHIHIIIIIIIIHIIIIHIHIGIIIIIIHHHHIIIIIIIIIIIIIHHHIHIIIIIIIHIIHIIIIIIHIIHGEEHIIHE<HIIHHHIHIIHGIIHIIHIIIIHIHBBDDD
@HISEQ:969:HM2KJBCX2:2:1102:1995:10624 2:N:0:ACTATGCA
GCATGCATCCCACCCAACTATCCCTATTAATCATTACGGTGGTCCTAGAAACCAACAAAATAGAACCACAACGTCCTATTCTATTATTCCATGCTAATCTATTCAAGCAATAGCCCGCTTTAAACACTCTAATTTTTTCAAGGTAATGGTCCTGGCTCCCCAACACACCCAATAAAGGACATGCTGGCTCACCAGAAGGAAGACCCGACAGCAGACAGTACTCGCCAAAGACGGACCGCCCGGCCAGGCCTAAAATTCAACTACGAGCTTTTTAACTGCAACAACTTTAATATACGCTATTGGAGCTGGAATTACCGCGGCTGCTGGCACCAGACTTGCCCTCCAA
+
@DDDDIIIIGIIIIIIFHIHIHGIIIIIIIIGIIIHHIHIIIIIHIIIIIIHIIIIIIIIHHIEHIIHHIGHHHHHHIHHHIHIIHHHHHIIIFHIIIHHIHHIIIHIIIIIHIHIHHHHHIIHIIHHIIHEHHHHHHHHGHHHIIHIIIHHHHEHGHHHHFHIIIIIIIIIIHHHHHHHHIIHIIHEHIHHHIHHIHHIGHHIIHHIIIHIHHHHHCEHGIIIIHIIIHEIIIIIIIIIIIIHEHGIIIIIIHIIIIIIIIIHHHIIIIIHEHHIIHIHHIHGHHIIHHHIIHIIIIIIIIIIIIIIIIIIIIHHGIIIIHIHIIIIIIIIIIHIIIIHH?DDDD
@HISEQ:969:HM2KJBCX2:2:1102:19787:11508 2:N:0:ACTATGCA
GCATGCATCCCACCCAACTATCCCTATTAATCATTACATCGATCCTAGAAACCAACAAAATAGAATCGGATGTCCTATTTCATTATTCCATGCTAATGTATTCAAGCGTGAGCCTGCTTTAAACACTCTAATTTTTTCAAGGTAACAGTCCTAATTCCCCGTGACACCAAATTAATGGCATTACGGTTCTTTAGAAGGTGAGAAATCAATAATATCAGTACATACCAACGGCATGACCGAAACATTGATCCCGAAATTCAACTACGAGCTTTTTAACTGCAACAACTTTAATATACGCTATTGGAGCTGGAATTACCGCGGCTGCTGGCACCAGACTTGCCCTCCAA
+
DDDDDIIIIIHIIIGIIIIIIIIIIIIIIIIIIIIIIIIIIIHHIHIIFHHFHHIGHIIIIIIIIHII=EGHH@GHEEEHIHIIIHIHIIHCHIHIIIHEIIHHHGHHHHIIIIIIIIEHHIIGHHHHGGGIIHIHFHHHHHIIIIIHIHHIIIHHHDFHHGCFEHHEEEHIIIIHHHHHHHIHIHHEEHHGHHIIIHFEF@HIIIIIIIHG?GCFCFHE@?HEHEHIIIIIIIIH8@G@GHFFCDCECHHD1H?HHHEHIHIIIHIHGHHGH?IHHIHGCGF1FIHFHEHIHHEIIIIHHHIIIHHHGEHHGIHHDCDH@C?HCFCCFFHHHIHIIHGHHIDDCDD
@HISEQ:969:HM2KJBCX2:2:1102:19762:12586 2:N:0:ACTATGCA
GCATGCATCCCACCCAACTATCCCTATTAATCATTACGTCAATCCTAGAAACCAACAAAATAGGATCAACGTCCTATTTCATTATTCCATGCTAATGTATTCAAGCGCGAGCCTGCTTTAAACACTCTAATTTTTTCAAAGTAACAGTCCTGATTCCCCACCACACCAAATTAATGACATGATGGTTCGTCAGAAGGTAGAAATCAGTAACACCAGTACGTACCGAAGGCACGACCAGCGTACTAATCCCGAAATTCAACTACGAGCTTTTTAACTGCAACAACTTTAATATACGCTATTGGAGCTGGAATTACCGCGGCTGCTGGCACCAGACTTGCCCTCCAA
+
DDDDDIIIIHIIIIIIIIIIIIIIIHHIIIIIIIIIIIIIIIIIIIIIIIGIIIIIIIIIIIHHIIIIIIIIIIGIIIIIIIIIIIIHIIIIIIIIIIIIIIIIIIIIIIIIIIIIIIIIIIIIIIIIIIHIIIIIIIIIIIIIIIIIIIIIIIIIIIIIIIIIIIIIIIIIIIIIIIIIIIIIIHIIIIIIIIIIIIIIIIIIIIIIIIIIIIIIIIIIIIIIIIIIIIIIIIIIIIIIIIIIIIIIIIIIIIIIIIIIHIIIIIIIIIIIIIIIIIIIIIIIIIIIIIIIHIIIIIIIIIIIIIIIIIIIIIIIIIIIIIIIIIIIIIIIIIIIIIIIDDDDD
@HISEQ:969:HM2KJBCX2:2:1102:11530:13104 2:N:0:ACTATGCA
GCATGCATCCCACCCAACTATCCCTATTAATCATTACGGTGATCCTAGAAACCAACAAAATAGAACCATGCCGTCCTATTCTATTATTCCATGCTAATGTATTCGAGCAAAAATGCCTGCTTTAAACACTCTAATTTTTTCAAGGTAAAGGTCCTGGATCCGCAAGACACCCAATTAAGGACATCAAGTTTCTCCAGAAGGTGAGAAATCAACAGCAACAGTTCATACCCCTTAAGGCACGACCATTACGTCAATCCCGAAATTCAACTACGAGCTTTTTAACTGCAACAACTTTAATATACGCTATTGGAGCTGGAATTACCGCGGCTGCTGGCACCAGACTTGCCCTCCAA
+
@<@BDEHCDCFH@EE?HHIHEHHI@GCECFGGHIHGHHCHEE11CEHFHIIHEF<G@EHHHICCGGEG<11<C<CE@C1DGF@CGC1DG@H?DCGGH1C1DDCHHDHHIHGC?HHHFDHHHHHHGFHHA8<FF<DFHGHHCBCCGDFHEE9IIIIIHIHHHE<C7EHHI@EEHG@FFGGHHDIHGCFC<EFCGE/EEHHIIHF@FCHFIIHHIHGHHHDFGC?HF=CDHHHHFCGE@CCE?GEHGIHHG/HHHHDHIGIHIIFFC@CCEFFHIIHHGIIGHIIIIHHHF<1G@CHEHG=CHHHG1IHIHHGHHEEG?IIHHDDHCHGIIIIHHHHEHHHIIHHFIIIHDDBDD
@HISEQ:969:HM2KJBCX2:2:1102:9857:13178 2:N:0:ACTATGCA
GCATGCATCCCACCCAACTATCCCTATTAATCATTACGTCAATCCTAGAAACCAACAAAATAGGATCAAACGTCCTATTTCATTATTCCATGCTAATGTATTCAAGCGTTAGCCTGCTTTAAACACTCTAATTTTTTCAAAGTAACAGTCCTGTTTCCCTGCAACACCAAATTAATGACATTACAGTTCTTCAAGAAGGAGGAACCAGTAAAGCCAGTGCATACCAGAGGCACGACCAACCTACTAATCCCGAAATTCAACTACGAGCTTTTTAACTGCAACAACTTTAATATACGCTATTGGAGCTGGAATTACCGCGGCTGCTGGCACCAGACTTGCCCT
+
DDDBDIHIIIIIIIIIIIIIIIIIIIIIIIIIIIIIIHHIIGIIIIHHHHIIIIIIIIIEHIHGHIHCGHFEHHHIIIIHIIHIIHIIGHIIIIIIIIHIIIHIIIIIIIIHHHHHHIIHFHIHHIIHIIIIIIIIIIEFHIIIIIIIHIIIHIIIHIIIIIIHHHIIIIIHHIIIHIIIHIIIIIIHHIIHIHIIIIIHHHHHIIIIIIHIIIIIIIHIIIIIIIIIIIIIIIIHHHFHCIIIIIIHIIHIIIIIIIIIIIIIIIIIIIIIIIHIHIIIIIIIIIIIIHIIHDIIHIIIIIIIIHHIIIIIIIIIIIIIIIIIIIIIIHIIIIIIIDCDDD
@HISEQ:969:HM2KJBCX2:2:1102:9312:11992 2:N:0:ACTATGCA
GCATGCATCCCACCCAACTATCCCTATTAATCATTACGTCAATCCTAGAAACCAACAAAATAGGATCGAACGTCCTATTTCATTATTCCATGCTAATGTATTCAAGCGTTAGCCTGCTTTAAACACTCTAATTTTTTCAAAGTAACAGTCCTGATTCCCCGCCACACCAAATTAATGACATGATGGTTCGTCAGAAGGTAGGAATCAGTAACACCAGTACGTACCGAAGGCACGACCAACGTACTAATCCCGAAATTCAACTACGAGCTTTTTAACTGCAACAACTTTAATATACGCTATTGGAGCTGGAATTACCGCGGCTGCGGCACCAGACTTGCCCTCCAA
+
DDDDDIIIIIIIIIIIIIIIIIIIIIIIIIIIIIIIIIIIIIIIIIIIIIIIIIIIGHIIIIIIGIHHIIIIIIIIIIIIIIIIHIIIHIIHIIIIIIIIIHHHIHHIIIIIIIIIIIIIIIIIIIIIIIIIIIIIIIIIIIIIIIIIIIIIIIIIIIHIIIIIIIIIIIIHIIIIIIIIIIIIIIIIIIIIIIIIIIIIIIIIHIIIIIIIIIIIIIIIIIIIIIIIIIIIIIIIIIIIIHHHIIIIIIIIIIIIHIIHIIHIIIIIIIIIIIHIIIIIIIIIIIIHIIIIIIIIIIIIIIIIIIIIIIIIIIIIIIIIIIIIIIIIIIIIIIIIIIIIDDDDD
@HISEQ:969:HM2KJBCX2:2:1102:1620:13466 2:N:0:ACTATGCA
GCATGCATCCCACCCAACTATCCCTATTAATCATTACGGTGGTCCTAGAAACCAACAAAATAGAACCACAACGTCCTATTCTATTATTCCATGCTAATCTATTCAAGCAATAGCCCGCTTTAAACACTCTAATTTTTTCAAGGTAATGGTCCTGGCTCCCCAACACACCCAATAAAGGACATGCTGGCTCACCAGAAGGAAGACCCGACAGCAGACAGTACTCGCCAAAGACGGACCGCCCGGCCAGGCCTAAAGTTCAACTACGAGCTTTTTAACTGCAACAACTTTAATATACGCTATTGGAGCTGGAATTACCGCGGCTGCTGGCACCAGACTTGCCCTCCAA
+
0D@@01CC1D1GH0<@@0FHIIEEEF1<1<G?11<1<10<<0<F@HHCEECHI?@CC<1C<CGH1DCC@E1CHE?@<F<EH<@EHE@1<111<C1<HHHHI1DEDGE3GFDG@DGCGG@@@H@HHGB6GB<CCFHEHDH?EFFHC1D<7HHGF1=?9DHFE8EH:<6EF?;<FA<FBFAHEEB:=<B@G?HF:@D?>C/GEC<<HD0HG0G0C@FEIHHDFDIIHGD@CD/C:-E<DDHHEDC1<AD1<<CD1F<FCC@CEIHHC@CHFHCFHFCG@IHC@GC<<11GC?HE@HDIIHCHEECGC1IHIHHHHHCC<CGFHEIIHGFEGHEHEFG@GCC<F@@D@D
@HISEQ:969:HM2KJBCX2:2:1102:11950:13221 2:N:0:ACTATGCA
GCATGCATCCCACCCAACTATCCCTATTAATCATTACGTCAATCCTAGAAACCAACAAAATAGGATCAAACGTCCTATTTCATTATTCCATGCTAATGTATTCAAGCGTTAGCCTGCTTTAAACACTCTAATTTTTTCAAAGTAACAGTCCTGTTTCCCTGCAACACCAAATTAATGACATTACAGTTTTTCAAGAAGGAGGAACCAGTAAAGCCAGTACATACCAGAGGCACGACCAACCTACTAATCCCGAAATTCAACTACGAGCTTTTTAACTGCAACAACTTTAATATACGCTATTGGAGCTGGAATTACCGCGGCTGCTGGCACCAGACTTGCCCTCCAA
+
DDDDDIIIIIIIIIIIIIIIIIIIIIIIIIIIIIIIIIIIIIIIIIIIIIIIIIHIHIIIHIHIIIIIHIIIHIFIIIIIIIIIIIIHIIIIIIIIIIHIIIIIIIIIIIIIHIIIIIHHIIIIIIIIIIIIIIIIIIIIIIIIIIIIIIIIIIIIIIIIIIIIIIIIIIIIIIIIIIIIIIIIIIIIIIIIHIIIIIIIIIIIIIIIIIIIIIIIIIIIIIIIIIIIIIIIHIIIIIHIIIIHIIIIIIIIIIIIIIIIIIIIIIIIIIIIIIIIIIIIIIIHIIIIIIIIIIIIIIIIIIIIIIIIIIIIIIIIIIIIIIIIIIIIIIIIIHIIIIIIIDDDDD
@HISEQ:969:HM2KJBCX2:2:1102:9289:13199 2:N:0:ACTATGCA
GCATGCATCCCACCCAACTATCCCTATTAATCATTACGGTGGTCCTAAAACCAACAAAATAGAACCAACGTCCTATTCTATTATTCCATGCTAATCTATTCAAGCAAATGCCCGCTTTAAACACTCTAATTTTTTCAAGGTAATGGTCCTGGTTCCCCGACACACCCAATAAAGGGCATCCCGGCTCACCAGAAGGATAGACCCGACGACAGAACAGTACTCGCCAAAGACGGACCATCCGGCCAGGCCTAAAATTCAACTACGAGCTTTTTAACTGCAACAACTTTAATATACGCTATTGGAGCTGGAATTACCGCGGCTGCTGGCACCAGACTTGCCCTCCAA
+
DDDDDIIIIIIIIIIIIIIIIIIIIIIIIIIIIIIIIIHIIIIIIIIIIIIIIHIIEHIHIHHIIIHIIIIHIIHIIIIIIIIIIIIGIIIIHIIIIIIIIGIIIIIIIIIIHIIIIIIIIIIIIIIIHIIIIIIIIIIIIIIIIIIIIIIHHHIIIIIIIIIIIIIIIIIIIIIHIHIIIIIIIHIIIIIIIIIIIIIIIIIIIIIIIIIIIIIIIIIIIIIIIIIIIIIIIIIIIHIIIIIHIIIIIIIIIIHIIIIIIIIIIIIIIIIIIIIIIIIIIIIIIIIIIIIIIIIIHHFGIIIIIIIIIIIIIIIIIIIIIIIIIIIIIIIIIIIIIIIIDDDDD
@HISEQ:969:HM2KJBCX2:2:1102:6945:13122 2:N:0:ACTATGCA
GCATGCATCCCACCCAACTATCCCTATTAATCATTACGTCAATCCTAGAAACCAACAAAATAGGAGCGCCGTCCTATTCCATTATTCCATGCTAATGTATTCGAGCAAAGGCCTGCTTTGAACACTCTAATTTTTTCAAAGTAAAAGTCCTGCTTCCCAAACCACGCCCAATAAAGGGCATGGCGTTCCGCAGAAGGAAAGGCCCGGCGCAACCAGTGCACGCGGTGAGGCGGACCGGCCCGCCAGGCCCAAGGTTCAACTACGAGCTTTTTAACTGCAACAACTTTAATATACGCTATTGGAGCTGGAATTACCGCGGCTGCTGGCACCAGACTTGCCCTCCAA
+
DBDD@CHHHIIHHHHHHHIIH??EHHHHIIHHIHIGHI<DGHH@GHIHIEH1CFHIIIIFHHHEH1EHHHIHHCECHHIGIIIHII1DHHH@GFHHHIHFHEHHHHIHHGCHHHHHIIIIIHHGHGGGHGHEEFEHEHHHHGHHHIHHHEHHHHHHHHHIIIDGIIHEEHGDHIHHEHAHHCIIHIHDCHEHHEHHHGIIHHHCHIHDIHIIIIIIIIHGHHEIIIHIIIHHIHGHHHCHHH?GIHHFHIIHGHIIHHEIHIIIHIHEEHHIHIHHHGIIIIHHEHFIIIHEEIIIHIHHFIIIHHIHHHHHHIHDDIHEIHIHHEEIIHFHIIIIIIIHD@@D@
@HISEQ:969:HM2KJBCX2:2:1102:15199:14094 2:N:0:ACTATGCA
GCATGCATCCCACCCAACTATCCCTATTAATCATTACGTCAATCCTAGAAACCAACAAAATAGGATCGAACGTCCTATTTCATTATTCCATGCTAATGTATTCAAGCGTTAGCTTGCTTTAAACACTCTAATTTTTTCAAAGTAACAGTCCAAATTCCCCGCAACACCAAATTAATGGCATTACGGATCATCAGGAAGGAGGAATCAGTGAGACCAGTACATACCAGAGGCATGACCAATCTACTAACCCCGAAATTCAACTACGAGCTTTTTAACTGCAACAACTTTAATATACGCTATTGGAGCTGGAATTACCGCGGCTGCTGGCACCAGACTTGCCCTCCAA
+
DDDDDIIIHIIIIIIIHIIHIIIHIIIIIIIIIIIHIIIIIIIIIIIHHIHIIIHIHIIHHHHIIIIHIIIIHIIHHHIIIIIIIHIHHHIIGIHHHHHIIHIIIHIIIIIIHIIHIIIIIIIIHIIHIIIHHHHHIIHIIIIIIHHHHIHIIHHIIIIIIIIIIIIIIIHHIIIIHIIIIIIIIIIIIIHIIIIIIIIIIIIIIIIIIIIIIIIIIIIIIIIIIIIIIIIIIHIHIIIIIHHHIIIIIIHHIIIHIGIIHIHIIIIIHHIIHHHIIIIIIIIIIGHIIIIHIHIIIIIIIIIIIIIIIIIHIIIIIIIIIIIIIIIIIIIHHIIIIIIIIDCDDD
@HISEQ:969:HM2KJBCX2:2:1102:13449:14176 2:N:0:ACTATGCA
GCATGCATCCCACCCAACTATCCCTATTAATCATTACGGCTCTCCTAGAAACCAACAAAATAGGAGCGCCGTCCTATTCCATTATTCCATGCTAATGTATTCGAGCAAAGGCCTGCTTTGAACACTCTAATTTTTTCAAAGTAAAAGTCCTGCTTCCCAAACCACGCCCAATAAAGGGCATGGCGTTCCGCAGAAGGAAAGGCCCGGCGCAACCAGTGCACGCGGTGAGGCGGACCGGCCCGCCAGGCCCAAGGTTCAACTACGAGCTTTTTAACTGCAACAACTTTAATATACGCTATTGGAGCTGGAATTACCGCGGCTGCTGGCACCAGACTTGCCCTCCAA
+
DDCDDIIIHIIIIIIIIIIIIIIIIIIIIIIIIIIHIIIIIIHHHIIIIIIGHIIHIHIIIIIHH@GHIIIIIIIHIHH?FHHIHIIHEHCEHHHIHIIIIIIIIIIIIIIIIIIHIIIIIIIIHHIIIIHIIIIIIHIIIIIHHIIIIHHHIHHHHIIHFHHIHHIIIIHIIHIIIIIIIIIIIIHIIIHIIIIIIIIIIIIIIIIIIHIIIIIIIIIIIIIHIIIIIIIIIIIIIIIIHIHHIIGIHCIHIHIIIIIIHIIIIIIGIIIIIIIIIIIIHIIHIIIIIIIIIIIIIIIIIIIIIIHIIIIIIIIIIIIIIIIIIHIIHIIIIIIIIIIIDDDDD
@HISEQ:969:HM2KJBCX2:2:1102:12494:14088 2:N:0:ACTATGCA
GCATGCATCCCACCCAACTATCCCTATTAATCATTACGGTGATCCTAGAAACCAACAAAATAGAATCATGCCGTCCTATTTTATTATTCCATGCTAATGTATTCAAGCAAAATGCCTGCTTTAAACACTCTAATTTTTTCAAAGTAAAGGTCCTGGTTCCCCGCGACACCCAATTAAGGGCATCGCGGTTCTCCAGAAGGTGAGAAATTGACTACACCAGTTCATGCCCCTTAAGGCACGACCGATGTGTCAATCCCGAAATTCAACTACGAGCTTTTTAACTGCAACAACTTTAATATACGCTATTGGAGCTGGAATTACCGCGGCTGCTGGCACCAGACTTGCCCTCCAA
+
BBD@BEHHCHEEHHH@GHCEHC1FHH?GCG@HIGHHEHCGHHHEHHIHHII?<FGCEHIHHHEHH@11D11D/</<EHI?@HGHIHCH1<<<1FGHHI?GH@C1F@@FHHI=H<FGCC@HGHGEC@GH@EEH<<CFDHICFBGHGIHHHHHHHHEB<GEHHHG@?HE8H@CFAHCIHEG=<<CCECHHHHF</HG?FCCFHG@EG@IGIGIHHHGDHGC>0HEFE/CHEHH?FC1=HHC0<0E@HHHFCHFHEHDHHEHF@HC?HHIIIIIIHIIIH@HIIFHGHEHHHDHF<FG@@@H@HHEH@HCHF1HFC@FEHHDHHDHIIIFIIHHGEE<FGIIHGHHEIHIDB@DB
@HISEQ:969:HM2KJBCX2:2:1102:15684:15067 2:N:0:ACTATGCA
GCATGCATCCCACCCAACTATCCCTATTAATCATTACGGTGATCCTAGAAACCAACAAAATAGAACCATGCCGTCCTATTTTATTATTCCATGCTAATGTATTCAGGCATAGGCCTGCTTTGAGCACTCTAATTTTTTCAAGGTAATGGTTCTGCTTCCCCGGCACATCAAATTAATGGCATACCGGTTATTCAGAAGGTAGGAATCCATCACACCAGTGCGGACCGTGAGGCCCGACCGACGGATAGATCCCGAAATTCAACTACGAGCTTTTTAACTGCAACAACTTTAATATACGCTATTGGAGCTGGAATTACCGCGGCTGCTGGCACCAGACTTGCCCTCCAA
+
DDDDDIIHIIHIIIIIIIIIHIIIIHIIIIIIIHIIIIFHIGIIIIIHHIIHIHIIHHHHHIHIIIIGHHHIIHGHHHHHIIIIIIIHHHHHHHHIIIIIIGIIIIIIIIIIIIIIIIIIHIHIIIIIIIIIIIIIIIIHIIIIIIIIIIIIIIIIIIIIIIIHIIIIIIIIIHIHHHIIIIIHIIHIIIIIIIIIIIIIIIIIIIIIHIIIIIIIIIIIIIIIIIIIIIIIIIIIIIIIIIIIIHGIIIIIIIIIIIIIIIIHHIIIIIHIIIIIHIIIIIIIIIIIIIIIIIIIIIIIIIIIIIIIIIIIIIIIIIIIIIIIIIIIIIIIIIIIIHIIIIIDDDDD
@HISEQ:969:HM2KJBCX2:2:1102:6639:15413 2:N:0:ACTATGCA
GCATGCATCCCACCCAACTATCCCTATTAATCATTACGTCGATCCTAGAAACCAACAAAATAGGTTCGATCGTCCTATTTCGTTATTCCATGCTAATGTATTCAAGCGCGAGCCTGCTTTAAGCACTCTAATTTTTTCAAAGTAACAGTCCTGTTTCCCCGCAACAACAAATTAATGCCATCACGGTTCTGCAAGAGGGAGGGACCAGTGAGACCAGTGCATACCAGTGGCACGACCAACCTACTGGCCCCGAAATTCAACTACGAGCTTTTTAACTGCAACAACTTTAATATACGCTATTGGAGCTGGAATTACCGCGGCTGCTGGCACCAGACTTGCCCTCCAA
+
DBDCDGHHIHIIIHIIIIIIIGHIIIIHIIIIHIIIIIIIIIHIFHIIIIIIIHIIIIHHHHHFGFHIGIIIIIIIIHIIHIIIIIICHIIHHIIIIIHIHIIIIIHIIIIIIIIIIIIIIHIIIIIHIIIIIIIHIHIIIIIIIIIIIIIIHHHIIHIIGIIIIIIHHIIIHIIIIHIIIIIIIIIIIIIHIIIIIIIIIIIIIIIIIIIHIIHIIIHGIIIIHGIIIIIIIIIIIIIIIIIHHIHHHIIIIIIIIIIIIIIIIIIIIIIIIIIHIIIIIIIIIIIIIIIIHHIIIIIIIIIIIIIIIIIIIIIIIIIIIIIIIIIHIIIIIIIIIIIHIDDDDD
@HISEQ:969:HM2KJBCX2:2:1102:12139:14512 2:N:0:ACTATGCA
GCATGCATCCCACCCAACTATCCCTATTAATCATTACGTCGATCCTAGAAACCAACAAAATAGGATTAACGTCCTATTTCATTATTCCATGCTAATGTATTCAAGCGTTAGCCTGCTTTAAACACTCTAATTTTTTCAAAGTAACAGTCCTGATTTCCCGCAACACCAAATTAATGACATCACGGTTCGTCAAGAAGGAGGAATCAGTAAAGCCAGTACATACCGAAGGCATGACCAACTTACTAACCCCGAAATTCAACTACGAGCTTTTTAACTGCAACAACTTTAATATACGCTATTGGAGCTGGAATTACCGCGGCTGCTGGCACCAGACTTGCCCTCCAA
+
DDDDDIIIIIIIIIIIIIIIIIHIIIIIIIIIIIIIIIIIIHIIIHIHIIIIIHIIIIIHIIHHHIIIIIIIIIIIIIIHIIIIIIIIIIIIIGIIIIIIIIIHIIIIIHIHHGHIIIIHIIIIHHHIIIIIIHIIIIHHIHIIIIIIHIIIIIIIIIIIIIHIIIIIIHHGIIHHHHIIHHHIIIIIIIHIIIIHGIIIIIHHHIIIIIIIIIIIIIIIIIIIIIIIIIIIIIIIIIIIIIHHIIIIIIIIIIIIIIIIIIIIIIIIIIIIIHIIIIIIIIIHIIIHIIIIIIIIIHHHIIIIIIIIIIIIIIIIIIIIIIIIIIIIIIIIIIIIIHIIDDDDD
@HISEQ:969:HM2KJBCX2:2:1102:7285:15938 2:N:0:ACTATGCA
GCATGCATCCCACCCAACTATCCCTATTAATCATTACGGTGATCCTAGAAACCAACGAAATAGAATCAGTCCGTCCTATTTCATTATTCCATGCTAATGTATTCAGACGATAGTCTGCTTTAAACACTCTAATTTTTTCAAAGTAACAGTCCTGATTTCCTATCACACCAAATAAATGGCATGAAAGTTCCTCAGAAGGTAGAGATCCATCTCACCAGTGCAGACAATTAAGCCTGACCAATGGGTAGACCCCGAAGTTCAACTACGAGCTTTTTAACTGCAACAACTTTAATATACGCTATTGGAGCTGGAATTACCGCGGCTGCTGGCACCAGACTTGCCCTCCAA
+
@BDD@HHIGIIIIGHHICEHHHHHHIIIIHHHIIIIHE0FHECHCHHHIIIGHHIIGH=@HG@DHIIIIHHEDHHDHHFEHC@?GE@FGGHEEHIIIIIIHHIIIIHHHHIIIIHIHFIIIHIHHGGHHIHHHHHHHEHIIIIIIIHHH?HHGIIHIIIHIIIIIHIIHIIIIIHIIIIIIIIIIIIIIIIIHHIHIIIHHIIIIIIIIIIIIIIIHIIIIIIII;HIIIIIHIIIHHIIIHHE;F<IIIIIIIIIIIHIIIIHIHIIHIIIIIIIIIHIIIIHIIGHGIIIIIIIIIIIIIIIIIIIIIIIIIIIIIIIIIIIIIIIIIIIIIIIHHHIIIIDDDDD
@HISEQ:969:HM2KJBCX2:2:1102:8172:15418 2:N:0:ACTATGCA
GCATGCATCCCACCCAACTATCCCTATTAATCATTACGGTGGTCCTAGAAACCAACAAAATAGAACCACAACGTCCTATTCTATTATTCCATGCTAATCTATTCAAGCAATAGCCCGCTTTAAACACTCTAATTTTTTCAAGGTAATGGTCCTGGCTCCCCAACACACCCAATAAAGGACATGCTGGCTCACCAGAAGGAAGACCCGACAGCAGACAGTACTCGCCAAAGACGGACCGCCCGGCCAGGCCTAAAATTCAACTACGAGCTTTTTAACTGCAACAACTTTAATATACGCTATTGGAGCTGGAATTACCGCGGCTGCTGGCACCAGACTTGCCCTCCAA
+
ADDDBHIIIIIIIHIIHIIHIIIIIIHIIIIIIIIIIIIIIIIIIIIIIIIIIHIIHFCHHIIIIIIIIIIIIHEHIIIIIIHIIIIIIIIIHHIIIIIHIHIHIIHHIIIIHIIIIIHHIIIIIIIIIIIHIIIHIHIIIIIHHIHHIIIIHHIHIIIIIIIIIHHIIIIHHIIIHHHIIIIIHHIIIIIIIIIIIIIIIIIIIIIIIIIIGHIIIIIIIIIIIIIIIHIIIIIIIIIHHHHIHIIIIIIIIIHIIIHIIHHHIIIIIIIIIIIIIIIIHIIIIIHHIIIIHHIIGGIIHIIIIIIIIIIIIIIGIIIIIIIIIIHIIIIIIIIIIHIIIDDDDD
@HISEQ:969:HM2KJBCX2:2:1102:12413:16513 2:N:0:ACTATGCA
GCATGCATCCCACCCAACTATCCCTATTAATCATTACGGTGGTCCTAGACCAACAAAATAGAACCAACGTCCTATTCTATTATTCCATGCTAATCTATTCAAGCAAAAGCCCGCTTTAAACACTCTAATTTTTTCAAGGTAATGGTCCTGGTTCCCCGACACACCCAATAAAGGGCATACCGGCTCACCAGAAGGATAGACCCGACAACAGACAGTACTCGCCAGAGACGGACCGCCCGGTCAGGTCTAAAATTCAACTACGAGCTTTTTAACTGCAACAACTTTAATATACGCTATTGGAGCTGGAATTACCGCGGCTGCTGGCACCAGACTTGCCCTCCAA
+
DDDDDIIIIIIIIIIIIIIIHIIIIHHHIEHHIHIIIHHHIHHIHEHGIIIHIIIEFHHHCEHHHEEHIIHHICCGEEHIIHGEEEHHGFCHHDHIHIHIHHGHHHIHDHHHHHHHGIIHIIIIIHHHHHCHHHHHIIIIHHGEGEIIIHHIHIIIIHHHHHHHIGIIIHHHGHIIIIHIIIIHFCEGHIIIIIIIHIIIIIIIIHHIHIHHHGHGHHHHIHIIIIIIIIHHHHIIHIHIIIIIIGIHIHIIIHIHHIIHIIIHIIIIIIIIIIIIIIIIIIIIIIIIIIHIIIIIIHIIIIIIIIIIIIIIHIIIIIIIIIIIIIIIIIIIIIIIIIDDDDD
@HISEQ:969:HM2KJBCX2:2:1102:6121:17668 2:N:0:ACTATGCA
GCATGCATCCCACCCAACTATCCCTATTAATCATTACGTCGATCCTAGAAACCAACAAAATAGGGTCAAACGTCCTATTTCATTATTCCATGCTAATGTATTCAAGCGTGAGCCTGCTTTAAACACTCTAATTTTTTCAAAGTAACAGTCCTGATTCCCCGCGACACCAAATTAATGACATCACGGATCTTCAGAAGGGAGAAACCAGTGACACCAGTGCATACCAAAGGCATGACCAGCGTACTGATCCCGAAATTCAACTACGAGCTTTTTAACTGCAACAACTTTAATATACGCTATTGGAGCTGGAATTACCGCGGCTGCTGGCACCAGACTTGCCCTCCAA
+
DD?DDHIHIHHIIIIIIGIIGIIIIIHIGHHIIHHIIIIHIIIIIIIHGEHHEHHIG1DHIIHIGDGHEIIHHFHIIIIIIFHIIIIHCEGHHIIIIHHHHFHHHHHIIIIIIIIIIHHHIIIIIIIIHHIHHHIGHHEEFGHIIHIIIHGHHHHIIIIHIHIIIIHIHHIEHHGECFHHIHHIHFHIHIHIHIIIIIHHHHEGIIIIIIIIHIHHIHIIHHHGIIHIHIIIIIHC<IIHGHHIHHIHIHGIHHCIIIHIHHEHHIIIHIHHIHHHHHHEIHHHFIIIHIHFHEIHHHHIIHHIIIIHIIIIIIHIHHHIIIIIIIIIIIHHHFIIIIIIICDDDD
@HISEQ:969:HM2KJBCX2:2:1102:4838:16850 2:N:0:ACTATGCA
GCATGCATCCCACCCAACTATCCCTATTAATCATTACGGTGATCCTAGAAACCAACAAAATAGAACCATGCCGTCCTATTCTATTATTCCATGCTAATGTATTCGAGCAAAAATGCCTGCTTTAAACACTCTAATTTTTTCAAGGTAAAGGTCCTGGATCCGCAAGACACCCAATTAAGGACATCAAGTTTCTCCAGAAGGTGAGAAATCAACAGCGACAGTTCATACCCCTTAAGGCATGACCATCACGCCAATCCCGAAATTCAACTACGAGCTTTTTAACTGCAACAACTTTAATATACGCTATTGGAGCTGGAATTACCGCGGCTGCTGGCACCAGACTTGCCCTCCAA
+
DDDDDIIIHIIIIIIHHIIIIIIIIGIIIIIIIIIIIIIIIIIIIIIIIIIIIIIIIIHIIIIIIIIIIIIIIIIHIHIIIIIIIIIIIIIIIIIIIIIIIHHIIIIIIIIIIIIIIIIIIIIHHFGHHIIIIIHHIHIIIIIIIIIIIIIIIIIIIHHIIIIIIIIIIIIIIIIIIIIHIIIIIIIIIHHHIIIIIHIIIHHIIIIIIIIIHIIIIIIIIIIIIIIIIIIIIIIIIIIIIIIIIIIIIIHHIIIIIIIIIIIIIIIIIHIIIIIIIIIIIIIIIIIIIIIIIIIIIIIIIIIIIIIIIIIIIIIIIIIIIIIIIIIIIIIIIIIIIIIIIIIIIIIIDDDDD
@HISEQ:969:HM2KJBCX2:2:1102:14054:17943 2:N:0:ACTATGCA
GCATGCATCCCACCCAACTATCCCTATTAATCATTACGGTGATCCTAGAAACCAACAAAATAGAACCATGCCGTCCTATTCTATTATTCCATGCTAATGTATTCGAGCAAAAATGCCTGCTTTAAACACTCTAATTTTTTCAAGGTAAAGGTCCTGGATCCGCAAGACACCCAATTAAGGACATCAAGTTTCTCCAGAAGGTGAGAAATCAACAGCGACAGTTCATACCCCTTAAGGCATGACCATCACGTCAATCCCGAAATTCAACTACGAGCTTTTTAACTGCAACAACTTTAATATACGCTATTGGAGCTGGAATTACCGCGGCTGCTGGCACCAGACTTGCCCTC
+
DDDDDIIIIIIIIIIIIIIIIIIHIIIIIIHIIIHHIIIIHGIIIIIFHIIIIIIIIIIHHIFHHIIII?HFCHIIIIFHHIIIIHHHIHHHHHHIIIHHHHIHIIHIIIIIIIIIHIHIHHHIIIIIIIIIHIIHIIHHIIIIIHIIIIIHHHHIIIIIHIIHIIIIIIHIIIIIIIIIIIIIIIHIIIIIFHFIIIIIIIIIIIGHHIIIIIGIIIIIIIIIIIIIIHIIIIIIIIIIGIIHHGHHGIIIIIIIIIIIIIIIIHHHIHIIIIIIIIIIHIIIIIIIIHIHIHHHIGIIHIIIIIIIIIIIIIIIIIIIIIIIIIIIIIIIIIHHIIIHIIIIIDBADD
@HISEQ:969:HM2KJBCX2:2:1102:7803:18029 2:N:0:ACTATGCA
GCATGCATCCCACCCAACTATCCCTATTAATCATTACGTCGATCCTAGAAACCAACGAAATAGGATCAAACGTCCTATTTCATTATTCCATGCTAATGTATTCAAGCTAATGCTTGCTTTAAACACTCTAATTTTTTCAAAGTAACAGTCCTGATTCCCCACGACACCAAATTAATGACATCATGCTTCGTCAGAAGGGAGAAACCAATTGTACCAGTTCATACCGTAGGCACGACCGATAAATTGATCCCGAAATTCAACTACGAGCTTTTTAACTGCAACAACTTTAATATACGCTATTGGAGCTGGAATTACCGCGGCTGCTGGCACCAGACTTGCCCTCCAA
+
ADDDDFHHGHIIIIIIIIIHIHEHIIIIHHIHIIIIIIIIIHIIIIIIIIIIIIIHI1EHHHIFIIIIIIIIFHIHH@HH?HEIHIIIHICHHHHHIIHHIHIIIFIHIIIIHHGHHIHHIIHHHHIIIHHIIIHHHIIIIHIHHHIIIGHHFHIHIHHHHIHIIIIIICHEHHGHFHEHIIIIDHGIIIIIHHHHHHIHHIICHHGIHHHGD?HIIHIIIIHHHIIHIIIHIHHHIHHIIHIHGIIIIGIIIIIIIHFHHFHHIHIIIIIIHHGHHHIIIIIIIHHIIIIIIIIIIHHIIIIIIHIHHEIHDIIHIIIIIIIHIIIHHIIHHEIHIIIIICDDDD
@HISEQ:969:HM2KJBCX2:2:1102:8765:17164 2:N:0:ACTATGCA
GCATGCATCCCACCCAACTATCCCTATTAATCATTACGTCGATCCTAGAAACCAACAAAATAAAATCAAACGTCCTATTTCGTTATTCCATGCTAATGTATTCAAGCGTGAGCCTGCTTTAAACACTCTAATTTTTTCAAAGTAACAGTCCTGATTCCCTAAAACACCAAATTAATGGCATTATAGTTCGTCAGAAGAGAGAAACCGATTATACCAGTACGTACAAAAGCACGACCAGTAGACCGGTCTCGAAATTCAACTACGAGCTTTTTAACTGCAACAACTTTAATATACGCTATTGGAGCTGGAATTACCGCGGCTGCTGGCACCAGACTTGCCCTCCAA
+
DDDDDIIIIIIIIIIHIIIIIIIIIIIIIIIIIIIIHIIIIIIIIIIIIIIIIIIIIHIIIIIHIIGHIIIIIIHIIIIIHIIIGIIIIIIIHIIIIIIIIIHIIIIHIIIIIIIIHIIIIHIIIIIIIIIIIIIIIIIIIIIIIIIIIIIIIIIIHIHIIIIIIIIIIIIIIIIIIHIIIIIIIIIIIIIIIIIIIIIIIIIIIIIHHHHIIIIIIIIIIIIIIHIIIIIIIIIIIIHIIHHHIIIIIIIIIIIIIIIIIIIIIHIIIIIIIHHIHIIIIIIIIIIIIIIIIIIIIIIIIIIIIIIIIIIIIIIIIIIIIIIIIIIIIIIIIIIIIIIIDDDDD
@HISEQ:969:HM2KJBCX2:2:1102:15411:17940 2:N:0:ACTATGCA
GCATGCATCCCACCCAACTATCCCTATTAATCATTACGGTGGTCCTAGACCAACAAAATAGAACCAACGTCCTATTCTATTATTCCATGCTAATCTATTCAAGCAAAAGCCCGCTTTAAACACTCTAATTTTTTCAAGGTAATGGTCCTGGTTCCCCGACACACCCAATAAAGGGCATACCGGCTCACCAGAAGGATAGACCCGACAGCAGAACAGTACTCGCCAGAGACGGACCGTCCGGTCAGGCCTAAAATTCAACTACGAGCTTTTTAACTGCAACAACTTTAATATACGCTATTGGAGCTGGAATTACCGCGGCTGCTGGCACCAGACTTGCCCTCCAA
+
DDDDDIIIHHIIIIIHIIIIIIIHHIIIIIIIIIIIIIIIIIHHIIIIHHHHIIGIHHIIHHIIIIIIIIIIIIIIIIIIGGHHIIIIIIIIIHHIIIIIIGIIIIIIIIIIHIIIIIIIHHIIIIIHIIIIIIHIHIIIIIIIIIIIIIHHHIHIIIIIIIIIIIIIIIIIIHHIIIIIIHHIIIIIIIIIIIIIIIHIIIIIIIIIIIHHIIIIHIIIIIIIIIIIIIIIIIIIIIIIIIHIIIIIIIIIIIIIIIIIIIIIIIIIIIIIIIIIHIIIIIIIIIIIIIIIIIHHHFGIHIIHIIIIIIIIIIIIIIIIIIHIIIIIIIIIIIIIIIIDDDDD
@HISEQ:969:HM2KJBCX2:2:1102:13926:18876 2:N:0:ACTATGCA
GCATGCATCCCACCCAACTATCCCTATTAATCATTACGGCGACTCTAGAAACCAACAAAATAGAACCGCACGTCCTATTTTATTATTCCATGCTAATGTATTCGAGCATAAGCCTGCTTTGAACACTCTAATTTTCTCAAGGTAAAAGTCCTGGTTCCCCAACACACCCAGTGAAGGGCATGCCGGCTCACCAAGAGGTAAGACCCAGCCGGACAGTACATACCGTTAGGCAGACCATCCAGCCAGGCCTGAAGTTCAACTACGAGCTTTTTAACTGCAACAACTTTAATATACGCTATTGGAGCTGGAATTACCGCGGCTGCTGGCACCAGACTTGCCCTCCAA
+
BBDDAIIEH@<1<0<<FH<C11<<CF@CGHEEEFHHC1<F<<EHCCGHGEHHEEHHI@E@G@DEFHEHCED/G@@GEFHGGEGHEHH?C@HIIIFHHIIHHDHHHIIIIIHDHH?HHFHIHHHHHHHHEGHIHHGFABFFEHHIFHHHFHHEHEHFHEHHIF7EGHHEGEIIHHEHHCIIHHIIHHIIIHCHEHHHEFHIIHEHIHHDEHHIIHHIIIIHHHIIIHHHIIHFCC@EGFIIHGHGIIIIHGIIIIIHHECIIIHFGHEHGEFHHHEHEF@D1DCIIHHEEHHE<HHFHGIIGIHIIHIHHHHHIIIHDIHHIIIIHHHEHGEFFHIHHCFH@DDBD
@HISEQ:969:HM2KJBCX2:2:1102:14382:18813 2:N:0:ACTATGCA
GCATGCATCCCACCCAACTATCCCTATTAATCATTACGTCAATCCTAGAAACCAACAAAATAGGTTTGAACGTCCTATTTCATTATTCCATGCTAATGTATTCAAGCAATTGCCTGCTTTAAACACTCTAATTTTTTCAAAGTAACAGTCCTGTTTCCCTGCAACACCAAATTAATGACATTACAGTTCTTCAGAAAGGAGGAATCAGCGAGACCAGTTCATACCAGTGGCACGACCAGCCTGCTGACCCCGAAATTCAACTACGAGCTTTTTAACTGCAACAACTTTAATATACGCTATTGGAGCTGGAATTACCGCGGCTGCTGGCACCAGACTTGCCCTCCAA
+
DABD?FHIIIHHHIIIIHHEHEEEHHHIIIHHIIIIEEHIHIIHHHHHHIIIHIIHHHIIIECHCHHIHIHIIEHDHIGHHEHHIHFHFEHI?FHFIFHGGDHHIHIIHIHHGIHIIHIHHIIIHIIIIIIIIIIIIHHHHIIIIIEIIIHEFIHHIIIIGIIHHIIIIIIHIIIIHIHHIIHHIHHHHIIIIIIIIIIIIIHHDIHIIIIIIHIIIHHIIIIIIIIIIHHHHEGGIIIIHIHHCEIHHHIIIIIIIGHHIHIIHHIHHIIIIIIIIIIHIIIHIHIIIHIIHHGIHHFFGIIHIHIIIIIIHIIIIHIIIIIHIIHHIIIHHEHIIHIIIDDDDB
@HISEQ:969:HM2KJBCX2:2:1102:3517:20138 2:N:0:ACTATGCA
GCATGCATCCCACCCAACTATCCCTATTAATCATTACGTCAATCCTAGAAACCAACAAAATAGAATCAAACGTCCTATTTCATTATTCCATGCTAATGTATTCAAGCGTGCGCCTGCTTTAAACACTCTAATTTTTTCAAAGTAACAGTCCTGATTCCCCACGACACCAAATTAATGACATCGCGGTTCTTCAGAAGGTAGGAACCAATAATGCCAGTACGTACCGAGGCACGACCGACAGTCTGATCCCGAAATTCAACTACGAGCTTTTTAACTGCAACAACTTTAATATACGCTATTGGAGCTGGAATTACCGCGGCTGCTGGCACCAGACTTGCCCTCCAA
+
DDDDDIIIIIIIIIIIIIIIIIIIIIIIIIIIIIIIIIIIIIIIIIIIIIIIIIIIIGIIIGIFEGHHIIIIIIIIIIHIIIIIIIIIIIIIIIIIIIHIIIIIIIIIIIIIIIIIIIIIIIHHIIIIHIIIIIIIIIIIIIIIIIIIIIIIIIIIIIIIIIIIIIIIIIIIIIIIIIIHIIIIIIIIIIIIIIIIIIIIIIIIIIIIIIIIIIIIIIIIIIIIIIIIIIIIIIIIIIIIIIIHIIIIIIIIIIIIIIIIIIIIIIIIIIIIIIIIIIIIIIIIIIIIIIIIIIIIIIIIIIIIIIIIIIIIIIIIIIIIIIIIIIIIIIIIIIIIIIIIDDDDD
@HISEQ:969:HM2KJBCX2:2:1102:4884:19391 2:N:0:ACTATGCA
GCATGCATCCCATCCCCAACTATCCCTATTAATCATTACGGTGATCCTAGAAACCAACGAAATAGAATCAGTCCGTCCTATTTCATTATTCCATGCTAATGTATTCAGACGATAGTCTGCTTTAAACACTCTAATTTTTTCAAAGTAACAGTCCTGATTTCCAACCACACCAAATAAATGGCATGAAAGTTCCTCAGAAGGTAGAGATCCATCTCACCAGTACAGACAATTAAGCCTGACCAATGGGTAGACCCCGAAGTTCAACTACGAGCTTTTTAACTGCAACAACTTTAATATACGCTATTGGAGCTGGAATTACCGCGGCTGCTGGCACCAGACTTGCCCTCCAA
+
B@?BDHCHH?<FHE111@CHHGC1<CGEEHGH@C@EHI?1<<<G1DGCC1CFGC@DEE0<CEHC1<111D?FC1<1<EEGHHH1<<C1CGC11D<C@HE@HHHHEEHHGHGHHFHIIIIIIHIHGABDEHFHIIIIIIIHHFHHHIHGE?IIIGHFHIHHHHHHHHHHHIIIHIIIHCHI;HHIIIIIIIIIIIIIIIIIIIIIIIIIIIIIIIIIIIIIIIIIGHHFIIGIHIIIIIHIGHHFEHHF<IIHIIIHIHIIIIIIIIIGIHIIIHEHIIIIIIIHIIIIIHHIIIIIIIIIIIIIIIHIHHIIIIIIIIIIIGIIIIHIIIIHIIIIIIIIIIIIIDBDDD
@HISEQ:969:HM2KJBCX2:2:1102:10175:19764 2:N:0:ACTATGCA
GCATGCATCCCACCCAACTATCCCTATTAATCATTACGGTGGTCCTAGAAACCAACAAAATAGAACCACAACGTCCTATTCTATTATTCCATGCTAATCTATTCAAGCAATAGCCCGCTTTAAACACTCTAATTTTTTCAAGGTAATGGTCCTGGCTCCCCAACACACCCAATAAAGGACATACTGGTTCACCAGAAGGAAGACCCGACAGCAGACAGTACTCGCCAAAGACGGACCGCCCGGCCAGGCCTAAAATTCAACTACGAGCTTTTTAACTGCAACAACTTTAATATACGCTATTGGAGCTGGAATTACCGCGGCTGCTGGCACCAGACTTGCCCTCCAA
+
DDDDDIIIHHIIIIIIIIIIIIIIIIIIIIIIIIIIIIHIIIIIIIHIIIIHIIIIIIIEHIIHHIHHIIIIGHHIIIIIHIIIIIIIIIIIGGHIIIIHIHHIIIHIIIIIIIIHHIIHIHHFHCHFHIIIIIIHIIHHHIIIIIIHHIIIIIIIIIIIIIIIIIIIIIIIIIIIIIIIIIIIIIIIIHIIIIIIIIIIHIIIIIIIIIIIIIIIIIIIIHIIIHIIIIIIIIIIIIIIIIIIIIIIIIIIIIIIIIIIIIIIIIIIIIIIIIIIIIIIIIIIIIIIIIIIIIIIIIHIHIIIIIIIIIIIIIIIIIIIIIIIIIIIIIIIIIIIIIIIIDDDDD
@HISEQ:969:HM2KJBCX2:2:1102:8782:21014 2:N:0:ACTATGCA
GCATGCATCCCACCCAACTATCCCTATTAATCATTACGGTGGTCCTAGAAACCAACAAAATAGAACCACAACGTCCTATTCTATTATTCCATGCTAATCTATTCAAGCAATAGCCCGCTTTAAACACTCTAATTTTTTCAAGGTAATGGTCCTGGCTCCCCAACACACCCAACAAAGGACATGCTGGTTCACCAGAAGGAAGACCCGACAACAAGACAGTACTCGCCAAAGACGGACCGCCCGGCCAGGCCTAAAATTCAACTACGAGCTTTTTAACTGCAACAACTTTAATATACGCTATTGGAGCTGGAATTACCGCGGCTGCTGGCACCAGACTTGCC
+
DDCDDIIIHIIIIIIIGIIIIIIIIIIIIIIIIIIHIIIIIHIIIIIHIIIIIHHIH?HHHIIIIHIIIIIIIIEHIIIICGHHIHHHHGHIHHIIIIIIHHHHHIIIIIIIIGHIIIIIIIHHIIIIIIHIHIHIIIIIIIIHIIIIIIIIIIIHIIIIIIIIIIIIIIIHIIIHHHHHIIIIIIIIIIIHIIIIIIIIIIHIIIIIHGIHIIIIIIIIIIIIIIIIIIHFIIIIIIIHEHIIIIIIIIIIIIIIIIIIIIIHHIIIIIIIIIIIIIIIIIHGIHIHHIIIIHHIIHHHGHIIIIIIIIIIIIIIIHIIIIIIIIIIIIIHIIIIDDDDD
@HISEQ:969:HM2KJBCX2:2:1102:15349:22247 2:N:0:ACTATGCA
GCATGCATCCCACCCAACTATCCCTATTAATCATTACGTCGATCCTAGAAACCAACAAAATAGAATCAAACGTCCTATTTCATTATTCCATGCTAATGTATTCAAGCGTGAGCCTGCTTTAAACACTCTAATTTTTTCAAAGTAACAGTCCTGATTCCCCACAACACCAAATAAATGACATCATGATTCGTCAGAAGGGAGAAACCAACAATGCCAGTACGTACCTAGGCACGACCGACATGACGGTCCCGAAATTCAACTACGAGCTTTTTAACTGCAGCAACTTTAATATACGCTATTGGAGCTGGAATTACCGCGGCTGCTGGCACCAGACTTGCCCTCCAA
+
DDDD011D1<C?GHCHHIC11<<<<FHI1D11<<@EG?C@CC1<01<111<C@C10D@1GHHG1<1<<FH101<<EC@G1DGE11<C@1D1<1DHCG@0HEIHEHIHEFHGD37@F@GHHHIIFHGFHFGHHIHCGHIIIIIHIHHHEDHHFHFG1GGHGHHHGHIIIIIHIIHHHHHHGHHIIHIHHHHHIHIIIIHHHGIIHIIIHHIHIHGHHEIIHHIHIHHIHIIIIIHHHHIHHHEGFIIIIHH?IHHHGCHGHDHHE?FEHIHHEHHGHIIHHFHIIHHHHIHGIHIIIIIHHIIIIIHHGHIIIIHHDIHHHHHGCHHHHIIHHIIHIIIIHDDDD@
@HISEQ:969:HM2KJBCX2:2:1102:18066:22697 2:N:0:ACTATGCA
GCATGCATCCCACCCAACTATCCCTATTAATCATTACAACGGTCCTAGAAACCAACAAAATAGAATCATTGTCCTATTCTATTATTCCATGCTAATGTATTCCGGCATATGCCTGCTTTAAACACTCTAATTTTTTCAAGGTAAAGGTCTTGGATATTCGCAACATCCAATAAAGGACATTACGCTTCCCCAAGCGGTGAGGCCCAACCGACCAGTACTCGTTACAAGAACGGACCAATCGGCCAAACCCAAAATTCAACTACGAGCTTTTTAACTGCAACAACTTTAATATACGCTATTGGAGCTGGAATTACCGCGGCTGCTGGCACCAGACTTGCCCTCCAA
+
DDDDDIIIIIIHIIHHCHHHIHIIIIIIGIIIIIIIIIIIIIIIHIIIHHIHIHIIIIHHHHHHHGIHIHIHHIIIIIIIIIIIIIIIIIIIIIFHHIIIHIHHIHHIIIIIIIHIIHIIHHHHHIIIIIHHIIIIIIIIIIIIIGIIIHIIIIIIIHGIIIIIIIIIIIHIIIIIIHIHIIIIIIHIIIHHIIIIIIIIIIIIIIIIIIH>IIIIIIIIIHIHIIIIIIIIIIIHHIIIIIHIIIIIHHIIIIIIIIIIIHIIHIIIIIIIIIIIIIIHGIIIIIIIIIIDHIIIIIIIIIIIIIHEIIHIIIIIIIIIIIIIIIIIIIIIIIIIIIIIDDDDD
@HISEQ:969:HM2KJBCX2:2:1102:6045:24021 2:N:0:ACTATGCA
GCATGCATCCCACCCAACTATCCCTATTAATCATTACGGTGATTCAGAAACCAACAAAACAGGACCACCGTCCTATTTTATTATTCCATGCTAATGTATTCAGACGTAAGCCTGCTTTGAACACTCTAATTTTTTCAAGGTAAAGGTCCTGGTTTCCCACCACGCTAAATTAATAACATGATGGTTCCCCAGAAGGTAGAAATTCCACACGCCAGTACAGACAATTGCCCGACCAACGGTAGAACCCCGAAATTCAACTACGAGCTTTTTAACTGCAACAACTTTAATATACGCTATTGGAGCTGGAATTACCGCGGCTGCTGGCACCAGACTTGCCCTCCAA
+
DDDDDIIIHHHHIHIIIIIHIHHIIHIIIIIIIIIIIIIIIIHIHIIIIIIIIHIIIIHIIHGFHIHIIIHIIICHIIIHHHHHHHGHHHCHHIHIIIIIIHHIIIIHHHIIIIIIIIIIIHHIIIIIIIIIIIIHHIIIIIIIIHIIIIIIIIIIIIIIIIIIHIIIHHIIIIHIIIIIIIIHIHIIIIIIHIHGIIIIIIIHIIIIHIIIIIIIIIIIIIIHIIIIIIIIIIIIIHHHG@IIIIIIIIIIIIIIIHIHIIIIIIIIIIIHIIIIIIHIIIIIIIIIIIHIIIIIIIIIIIIIIIIIIIIIIIIIIIIIIIIIIIGHIIIIIIIIIIDDDDD
@HISEQ:969:HM2KJBCX2:2:1102:15771:23958 2:N:0:ACTATGCA
GCATGCATCCCACCCAACTATCCCTATTAATCATTACGGTGGTCCTAGAAACCAACAAAATAGAACCACAACGTCCTATTCTATTATTCCATGCTAATCTATTCAAGCAATAGCCCGCTTTAAACACTCTAATTTTTTCAAGGTAATGGTCCTGGCTCCCCAACACACCCAATAAAGGACATACTGGTTCACCAGAAGGAAGACCCGACAGCAGACAGTACTCGCCAAAGACGGACCGCCCGGCCAGGCCTAAAATTCAACTACGAGCTTTTTAACTGCAACAACTTTAATATACGCTATTGGAGCTGGAATTACCGCGGCTGCTGGCACCAGACTTGCCCTCCAA
+
DDDDDIIIHIIIIIIIIIIIIIIIIIIIIIIIIIIHIIIIIIIIIIIIIIIIIIIIGIIIIIHIHIIIIIIGIIIHIIHIIIIIIIHIIIIIHHIIIIIIIIIIIIIHIIIIHIIIIIIIIIIIHIIHHIIGIIIIIIIIIIIIIIIIIIIIIIIIIIIIIIIIIIHIIIIIIIIIIIIIIIIIIIIIIIIIIIIIIIIIIIIIIIIIIIIIIIIIIIIIIIIIIIIIIIHIIIIHIIIIIIIHGIIIHHIIIIIIIIIIIIIIIIIIIIIIIIIIIIIIIIIIIIIIIIIIIIIIIIIIHIIIIIIIIIIIIIIIIIIIIIIIIIIIIIIIIIIIIIIIIDDDDD
@HISEQ:969:HM2KJBCX2:2:1102:5997:24697 2:N:0:ACTATGCA
GCATGCATCCCACCCAACTATCCCTATTAATCATTACGGTGATCCTAGAAACCAACAAAATAGAACCATGCCGTCCTATTCTATTATTCCATGCTAATGTATTCGAGCAAAAATGCCTGCTTTAAACACTCTAATTTTTTCAAGGTAAAGGTCCTGGATCCGCAAGACACCCAATTAAGGACATCAAGTTTCTCCAGAAGGTGAGAAATCAACAGCGACAGTTCATACCCCTTAAGGCATGACCATCACGTCAATCCCGAAATTCAACTACGAGCTTTTTAACTGCAACAACTTTAATATACGCTATTGGAGCTGGAATTACCGCGGCTGCTGGCACCAGACTTGCCCTCCAA
+
DDDDCIIIIIIIIIIIIIIIIIIIIIIIIIIIIIIIIIIIIHIHIIIIIHIIIIHIIIIFHHHIIIHIIIIIIEHIIHHIIIIIIIIIHGIGHHIIIIIIIGHIIIIIIIIIIIHIIIIIHHIIIIIIIIIIIIIIIIIHIIIIIIIIIIIIIIIHIIHIIIIIIIIIIIIIIIIIIIIIIIIIIIIIIIHIIIIIIIIIIIIIIIIHIIIIIIIIIIIIIIIIIIIIHIIIIIIIIIIIIIIIIIIIIIHHIIIIIIIIIIIIIIIIHFIIHIIIIIIIIIIIIIIIIIIIIIIIIIIIIIIIIIIIIIIIIIIIIIIIIIIIIIIIIIIIIIIIIIIIIIIIIIIIDDDDD
@HISEQ:969:HM2KJBCX2:2:1102:1523:24940 2:N:0:ACTATGCA
GCATGCATCCCACCCAACTATCCCTATTAATCATTACGGTGATCCTAGAAACCAACAAAATAGAACCATGCCGTCCTATTTTATTATTCCATGCTAATCTATTCAAGCACAAGCCTGCTTTAAGCACTCTAATTTTTTCAAGGTAATAGCTCTGCTTCCCCAACGCACTAACTTAATAGCATGCTGGTTGTTCAGAAGGTAGGAATTCATCAGGCCAGTGCGGACAGTGAAGCCCGACCAACCGACAAACTCCGAAATTCAACTACGAGCTTTTTAACTGCAACAACTTTAATATACGCTATTGGAGCTGGAATTACCGCGGCTGCTGGCACCAGACTTGCCCTCAA
+
@DDDAI?@C1<DHHHGHHFHEHCFE<GHHHHHEHHFII=C11<<1FHHIHGICG<DCHGEHH1C1<CGH?E1C<<<<CG@@GFCFHHCC@1DHI?G1HIHIGIHHCIIHHHHEHHCEGHHG?EHFGCDCHHEHHIHEHHHDHIHGIHFHEEIIIHHGIIIHIIIIHHEGCFHHEHGHHIIIIGIIIIIIIIIHHHHIIIHFHIHHGIIHIHHHEEEDIHHEHIHHIIHHIHGHHHEHIIHIHHGD1HIHHHIHHH@?IHEHGEEHIIIIIHIHHHHIIIHIGIIIIHFIHHHHHIHIHIIIIHIIIIIIIHHHIIIIIHIIIGIIHGIHIIHIHHHIIHHHGDDDDD
@HISEQ:969:HM2KJBCX2:2:1102:8830:25077 2:N:0:ACTATGCA
GCATGCATCCCATCCCAACTATCCCTATTAATCATTACGGTGGTCCTAGAAACCAACAAAATAGAACCACAACGTCCTATTCTATTATTCCATGCTAATCTATTCAAGCAATAGCCCGCTTTAAACACTCTAATTTTTTCAAGGTAATGGTCCTGGCTCCCCAACACACCCAATAAAGGACATACTGGTTCACCAGAAGGAAGACCCGACAGCAGACAGTACTCGCCAAAGACGGACCGCCCGGCCAGGCCTAAAATTCAACTACGAGCTTTTTAACTGCAACAACTTTAATATACGCTATTGGAGCTGGAATTACCGCGGCTGCTGGCACCAGACTTGCCCTCCAA
+
DCDDDHIIIIIIIIIIIIIIIIIIIIIIIIIIIIIIIIIIIIIIIIIIIIIIIIGIIIHHHHGHHIIHHIIIIIHGHIIIIHHIIIIIIIIHHIIIIHIIIHHHHIIIHIIHIIIIIIIIIIIIIIHIIIIIHIIIIIIIIIIIIIIIHIHIIIHIIIIHHHHIIIIIIIIIHIIIIIIIIIIIIIHIIIIIIIIIIIIIIIIHIIIIIIIGIIHIIIIIIIIIIIIIIIIIIIIIIIIIIIIIIHIIIHIIIIIIIIIIIIIIIIIIIIIIIIIIIIIIIIIIIIIIIIIHHIHIIIIIIHIIIIIIIIIIIIIIIIIIIIIIIIIIIIIIIIIIIIIIIIDDDDD
@HISEQ:969:HM2KJBCX2:2:1102:5692:25756 2:N:0:ACTATGCA
GCATGCATCCCACCCAACTATCCCTATTAATCATTACGGTGGTCCTAGAAACCAACAAAATAGAACCACAACGTCCTATTCTATTATTCCATGCTAATCTATTCAAGCAATAGCCCGCTTTAAACACTCTAATTTTTTCAAGGTAATGGTCCTGGCTCCCCAACACACCCAATAAAGGACATGCTGGCTCACCAGAAGGAAGACCCGACAGCAGACAGTACTCGCCAAAGACGGACCGCCCGGCCAGGCCTAAAATTCAACTACGAGCTTTTTAACTGCAACAACTTTAATATACGCTATTGGAGCTGGAATTACCGCGGCTGCTGGCACCAGACTTGCCCTCCAA
+
DDDDDIIIIIIIIIIIIIIIIIIIIIIIIIIIIIIIIIIIIIIIGIIIIIIIIHIIIGHIIIGHIHIIIGIHIHIIIIHHIIIGIIIIIIIIIIIHHIIIIHGIIIHIIIIHIIIIIIHIIIIIIIIIIIIIIIIIIIHIIIIIHIIHIIHHHHIHIIIIHIIIIHHIIIIIHIIIIIIIIIIHIHIIIIIIIIIIIIIIIIHIIIIIIIIIIIIIIIIIIIIIIIIIIIIIIIIIIIIIIIIHHIIIIHGIIIIIIIIIIHHHIIIIIIIIIIHIIIIIIIIHIIIIIIIIIHIIIIIIIIIIIIIIIIIIIIIIIIIIIIIIIIIHEIIIIIIIIIIIIDDDDD
@HISEQ:969:HM2KJBCX2:2:1102:14609:25688 2:N:0:ACTATGCA
GCATGCATCCCACCCAACTATCCCTATTAATCATTACGTTGTACCTAGAAACCAACAAAATAGGTTCGAACGTCCTATTTCATTATTCCATGCTAATGTATTCAAGCGTTTGCCTGCTTTAAACACTCTAATTTTTTCAAAGTAACAGTCCTGACTCCCCACGACACCAAATTAATGACATCATGGTTCATCAGAAGGGAGGAATCAACGACCCCAGTGCGTACCGAAGGCACGACCGACGTATTGATCCCGAAATTCAACTACGAGCTTTTTAACTGCAACAACTTTAATATACGCTATTGGAGCTGGAATTACCGCGGCTGCTGGCACCAGACTTGCCCTCCAA
+
DDDDDIIIIIIIIIIIIIIIIIIIIHIIIIIIIIIIIIIIHIIHIIIHIIIIHIIIHHHIHHHHHIIIHIIIIIGHHIIIIIIIIHIIGIIIGIIIIIIIIIIHHIIGIIIHIIIIIIIIIIIHIIIIIIGIIIIIHIHHIIIIIIHIIHIIHHIIIIHIHIIIHIHIIIIIIIIIHIIIIHIIIIHIIIIIIIIHIIIIIIIIIHIHHIHIIIIIIIIIIIIIIIIIIIHIIIIIIIIIIIHHCIIIHIHHHHHHHIIIIIIIIIHIHIHIIHHIHIIIIIIIIIIIIIIIIIIIIIIHHHIIIIIIIIIIIIIIIIIHIIIIIIIIIIIHIIIIIIIGIDDDDD
@HISEQ:969:HM2KJBCX2:2:1102:15226:26088 2:N:0:ACTATGCA
GCATGCATCCCACCCAACTATCCCTATTAATCATTACGGTGATCCTAGAAACCAACAAAATAGAATCATGCCGTCCTATTTTATTATTCCATGCTAATGTATTCAAGCAAAATGCCTGCTTTAAACACTCTAATTTTTTCAAAGTAAAGGTCCTGGTTCCCCGCGACACCCAATTAAGGGCATCGCGGTTCTCCAGAAGGTGAGAAATTGACTACACCAGTTCATGCCCCTTAAGGCACGACCGATGTGTCAATCCCGAAATTCAACTACGAGATTTTTAACTGCAACAACTTTAATATACGCTATTGGAGCTGGAATTACCGCGGCTGCTGGCACCAGACTTGCCCTCCAA
+
DDDDDHIIHIGHGHHHIIIHIIIIIIIIIIIIIIIIIIHHIHIIIIEHHIIIHIHIHIIEHHHHHGHIIIGHIGIIIHHIIIIIIIIHHIIHHHIHHHHHHHHIIIIIIIIIIIIIHIHIIIIIIIIIIIIIIIIIHHIIHHHHHIIIIIIIIIIIHHIIIIIIIIIIIIIIIHIIIIIHHGIIHIIIHIIIIIIIIIIIIHIIIIIIIIIIIIIHIIIIIIIIIIIGIHIHIIHIIIHIHIIIIIIIIHFIIHHIIGIIIIIIIIIIIIIIIIIIIIIIIIIIHH?HIIIIIIIIHIIIIIIIIIIIHIIIIIIIIIIIIIIIIIIIIIIIIIIIIIIIIIIIIIIDDDDD
@HISEQ:969:HM2KJBCX2:2:1102:3323:26283 2:N:0:ACTATGCA
GCATGCATCCCACCCAACTATCCCTATTAATCATTACGTCGATCCTAGAAACCAACAAAATAGGGTCAAACGTCCTATTTCATTATTCCATGCTAATGTATTCAAGCGTGTGCCTGCTTTAAACACTCTAATTTTTTCAAAGTAACGGTCCTGATTCCCCATGACACCAAATTAATGACATCACAGTTCGTCAGAAGGTAGAAATCAATAATACCAGTGCATACCGGAGGCACGACCAATATATTGATCCCGAAATTCAACTACGAGCTTTTTAACTGCAACAACTTTAATATACGCTATTGGAGCTGGAATTACCGCGGCTGCTGGCACCAGACTTGCCCTCCAA
+
DDDDDIIIIHHIIIIIIIIIIIIIIIIIIIIIIIIIIIHIIIHIIIIIIIIIIIIIHGCHHHHIIHHIIGIGHHGHHIHIIIIIIHIIHHIIGI1GHHIHHGIIIIIIIIIIIIIIIIIIIHHHIIIIHGIHIIHIIHIIIIHIHHHGIIIIIIIIHHIIIIHIHIIIIIHIGIIIIIIHGIIHIIIHIIIIIIHHHIHHHIIIHHIIIIIIIIIIIHIIIIIIIIIIIHIIIIIIIIIIIIIHHHIGIIIIIIIHIIIIHIHIIHIIIIIIHIIIIIHIIIIIIIHGIIIIGIIIIHHEHIIIIIIIIIIIHIIIIIIIIIIIIIIIIIIIIIIIIIIIIDDDDD
@HISEQ:969:HM2KJBCX2:2:1102:16654:25357 2:N:0:ACTATGCA
GCATGCATCCCACCCAACTATCCCTATTAATCATTACGGTGGTCCTAGAAACCAACAAAATAGAACCACAACGTCCTATTCTATTATTCCATGCTAATCTATTCAAGCAATAGCCCGCTTTAAACACTCTAATTTTTTCAAGGTAATGGTCCTGGCTCCCCAACACACCCAATAAAGGACATACTGGTTCACCAGAAGGAAGACCCGACAACAAGACAGTACTCGCCAAAGACGGACCGCCCGGCCAGGTCTAAAATTCAACTACGAGCTTTTTAACTGCAACAACTTTAATATACGCTATTGGAGCTGGAATTACCGCGGCTGCTGGCACCAGACTTGCCCTCCAA
+
DCDDDIIIIIIIIIIIIIIIIIIIIIIIIIIIIIHIIHIIHIIIIIIIIIIIIIIHIIHII?FEHIIIIIIHIGIIIIHFHHHHHIIIHIIEHFHIIHIIIHHIIIIIIIIIIIHGIIIHIIHI@DFCHHIHIIIIIIIIIIIIIIIIHGCIIIIIHHHHHIIIIIIIIIIIIGIIIIIIIIIIIIIIIIIIIIIIIIIIIIIIHIIHIIIHIIHHIIIIIIIIIIIIIIIIIIIHIIIIIHIIIHIIIIIIIIIIIIIIIIIIIIIIIIHIIIIIIIHIIIIIIIIIIIIIIIHIIIIHIIIIIIIIIIIIIIIIIIIIIIIIIIIIIIIIIIIIIIIIIIDDDDD
@HISEQ:969:HM2KJBCX2:2:1102:4275:27157 2:N:0:ACTATGCA
GCATGCATCCCACCCAACTATCCCTATTAATCATTACGGTGGTCCTAGAAACCAACAAAATAGAACCACAACGTCCTATTCTATTATTCCATGCTAATCTATTCAAGCAAATGCCTGCTTTAAACACTCTAATTTTTTCAAGGTAATGGTCCTGGCTCCCCGGCACACCCAATAAAGGACATACTGGTTCACCAGAAGGTGGACCCGACACAGGACAGTACTCGCCAAAGACGGACCGCCCGGCCAGGCCTAAAATTCAACTACGAGCTTTTTAACTGCAACAACTTTAATATACGCTATTGGAGCTGGAATTACCGCGGCTGCTGGCACCAGACTTGCCCTCCAA
+
DDDDCIIIIIIIIIIIIIIIIIIIIIIIIIIGIIIIIHIIIIIIIIIIIIIIIIIIIIIIHIGHHIHIIIHIIHIIIIIIIIIIIHHHHIIIIIIIIIHIIHHIHIIIIGHHHHIIIIHHEHGHEHIIHIIIIIH@HHIIIIEHHHIGGHHHIHGHHHIHHHIIIIIIIHHHHHHHEHHHHHIHHIHHIIHIHIIIHIHHFHIHGIIIIHIIIHHHIIIIHHIIIIHHIHHIIIIHIIIIIHHCHFIHGHIIIIIIHIHHFIHHIHHIIIGIIIHIIIIHHGHHHHHIIIIGIIIIHHEGDHHHEIHIIIIIIIIIIIIIIIIIIIIIIIIIHIGIIHGHH@@DDD
@HISEQ:969:HM2KJBCX2:2:1102:11458:27287 2:N:0:ACTATGCA
GCATGCATCCCACCCAACTATCCCTATTAATCATTACATCGATCCTAGAAACCAACAAAATAGAATCGGATGTCCTATTTCATTATTCCATGCTAATGTATTCAAGCGTGAGCCTGCTTTAAACACTCTAATTTTTTCAAGGTAACAGTCCTAATTCCCCGTGACACCAAATTAATGGCATTACGGTTCTTTAGAAGGTGAGAAATCAATAATATCAGTACATACCAACGGCATGACCGATACATTGATCCCGAAATTCAACTACGAGCTTTTTAACTGCAACAACTTTAATATACGCTATTGGAGCTGGAATTACCGCGGCTGCTGGCACCAGACTTGCCCTCCAA
+
DDD@@?GHGEHI1@GEHHEHH?GHHIHHGIIHIIIIIIIEEHHEHHHHIIIEHHHCEHHHEE?GCHHICHIDHHEH?HIIIIIHHHH?FH?CE1CGHHHHIHEHHHEIIHIHFHHGIHHHIIHGFHHEHIHHIIIIIGHHIIIHHFHIHFHHHHHH@?H?EHHHIIHHHHIIHHHIHFIIHHHHGHCIHIIIIIHHHEGIHIHIIIIIIIHIIIIHIHHHEHHHHIIHIIIHHHEF?AIHHDDHE<CFFCIIHHFF?HHIHIHECHIIIHGIGIIHIHG?IHHHHHIIIHIIIIIIHGHHHGHIIIIIHHHHHIHHDHCIHEHIHCHGHEIIHHCGEHIGIHD@D00
@HISEQ:969:HM2KJBCX2:2:1102:19311:27425 2:N:0:ACTATGCA
GCATGCATCCCACCCAACTATCCCTATTAATCATTACGTCAATCCTAGAAACCAACAAAATAGGATCGAACGTCCTATTTCATTATTCCATGCTAATGTATTCAAGCGTTAGCCTGCTTTAAACACTCTAATTTTTTCAAAGTAACAGTCCTGTTTCCCTGCAACACCAAATTAATGGCATTACAGTTCTTCAGAAAGGAGGAACCAGCAAAGCCAGTGCATACCAGTGGCACGACCAACCTGCTGATCCCGAAATTCAACTACGAGCTTTTTAACTGCAACAACTTTAATATACGCTATTGGAGCTGGAATTACCGCGGCTGCTGGCACCAGACTTGCCCTCCAA
+
CDDDDIIIIIIIIIIIIIIIIIIIIIIIIIIIIIHHIIIIIIIIIIIIIIIIIEHHHIIIHHHHIIIIHHIHHEHIIIIIIIIIHIIICEHHHIHIIIIIIIIIIIHHIIIIGHHIIIIHIHHIIIHHHIIIIIIIHIIHHIIIIHIIIIIIHIIHIIIIIIIIIIIIIIIIIIIIIIIIHIIIIIIHIIIIIIIIIIHIIIHIIIHIIIIIIIIIIIIIIIIIIIIHIIIIIIIIIIIIIIHHHIIIIIIIIIIIIIIIIIIIIIIIIIIIIIIIIIIHIIIIIIIIIIIIIIIIIIIIIIIIIIIIIIIIIIIIIIIIIIIIIIIIIIIIIIIIIIIIIDDDDD
@HISEQ:969:HM2KJBCX2:2:1102:10921:28137 2:N:0:ACTATGCA
GCATGCATCCCACCCAACTATCCCTATTAATCATTACGGTGATCCTAGAAACCAACAAAATAGAACCATGCCGTCCTAATCTATTATTCCATGCTAATGTATTCGAGCAAAAATGCCTGCTTTAAACACTCTAATTTTTTCAAGGTAAAGGTCCTGGATCCGCAAGACACCCAATTAAGGACATCAAGTTTCTCCAGAAGGTGAGATATCAACAGCGACAGTTCATACCCCTTAAGGCATGACCATCACGTCAATCCCGAAATTCAACTACGAGCTTTTTAACTGCAACAACTTTAATATACGCTATTGGAGCTGGAATTACCGCGGCTGCTGGCACCAGACTTGCCCTCCAA
+
00D?BCG?C1<DF00?@GE1CC?D?C11D?CCGH1<1<D11<11C1<EEEHH<1D<CCEC1<1<<FEEHF?C/<CC0<1<<1CFE?FGDFH?<<<CCCG11<DGF@@<@F@FH@1F@EHHHHHHHHHIIHGFH?GC1EEEHIHHHHFGH;<<FHIHDDCHE@GEC;00@@0EHEEEH@HIIEGEHIHFC8DGH5IIIIIHHGHHHHHFGHIIIHHC@HEEEHEIHHHH.EHIHFHIIHEIFIHFHHGECHGHHD<DIIGIGIIHHEIIHHEEFEC?IHEFECECHGHCHHIHGHHIIIHHGHG?HEIIIHEHEHIIHHHCIGIGIIIFIHFEEEHHIIHHHHHHHIHE@CDD@
@HISEQ:969:HM2KJBCX2:2:1102:17364:28326 2:N:0:ACTATGCA
GCATGCATCCCACCCAACTATCCCTATTAATCATTGCTCACAAATCCAAAAACCAACAAAATACGATAAACGAGCCCTAACTTATTATTCCATGCTAATGTATTCATAACTAACCGCCTGCTTTAAACACTCTAATTTTTTCAAAGTAAAGGTCCTGGATTGCGAACCCAACCCAGCAAAGGGCAGGAACGTTCTCCAGGAAGATGGTAAGCGCGCATCGGCACTCACACACGAAACCGTGGCGGGCCAAGCGCACTATACCAGAAATCCAACTACGAGCTTTTTAACTGCAACAACTTTAATATACGCTATTGGAGCTGGAATTACCGCGGCTGCTGGCACCAGACTTGCCCTCCAA
+
DDDDCIIIIIIIIIIIIIIIIIIIIIIIIIIIIIIIIHHIIIHIIIIIIIIIIIIIIIIIIIIIIHIIHIIGIIIIIIHEHHHIIIIIIGFHHIIIIIHEHDHHHIHIIIIIHIIGHIIIIIIIIIIIIIIIIIIIHIIHHHIIIIIIIIIIIIIIIIIHIIIHIIHIIIIIIIIIIIIIIIIHIIIHIIIIIHIIIIIIIIIIIIIIIIHIIIIIHIIIIIIIIIIIIHIIIIIIIIIHIIIIIIHIIIIIIIIHGIIIHHIIIIIIIIIIIIIIIIIIIIIIIIIIIIIIIIIIIIIIIIIIIIIIIIIIIIIIIIIIIIIIIIIIIIIIIIIIIIIIIIIIIIIIIIIIIDDDDD
@HISEQ:969:HM2KJBCX2:2:1102:6540:29117 2:N:0:ACTATGCA
GCATGCATCCCACCCAACTATCCCTATTAATCATTACGTCGATCCTAGAAACCAACAAAATAGAATCAAACGTCCTATTCCGTTATTCCATGCTAATGTATTCAAGCGTGAGCCTGCTTTAAACACTCTAATTTTTTCAAAGTAACAGTCCTGATTCCCCAAAACACCAAATTAATGGCATTAAGATTCGTCAGAAAGGAGAAACCAATAATACCAGTACGTACAAAAGCACGACCAATAAACCGGTCTCGAAATTCAACTACGAGCTTTTTAACTGCAACAACTTTAATATACGCTATTGGAGCTGGAATTACCGCGGCTGCTGGCACCAGACTTGCCCTCCAA
+
DDDDDIIIIIIIIIIIIIIIIIIIIIIIIIIIIIIIIIIIIIIIIIIIIIIIIHIIIHIIIIFHHIIIHIIHIIIIIIIIIIIIIIIGIIIIHIIIIIIIIHIIIIIIIIIIIIIIIIIIIIIIIIIIIIIIIIIIIIIIIIIIIIIIIIIIIIIIIIHHHIIIIIIIIIIIHIIHIIIIIIIIHIIIHIIIIIIIIIIIIIIIIIIIIIIIIIIIIIIIIIIIIIIIIIIIIIIIIIIIHHHFIIIIIIIIIIIIIIIIIIIIIIIIIIIIIIIIIIIIIIIIIIIIIIIIIIIIIIIIIIIIIIIIIIIIIIIIIIIIIIIIIIIIIIIIIIIIIIIIDDDDD
@HISEQ:969:HM2KJBCX2:2:1102:3829:28010 2:N:0:ACTATGCA
GCATGCATCCCACCCAACTATCCCTATTAATCATTACGTCAATCCTAGAAACCAACAAAATAGGATCGAACGTCCTATTTCATTATTCCATGCTAATGTATTCAAGCGTTAGCTTGCTTTAAACACTCTAATTTTTTCAAAGTAACAGTCCAAATTCCCCAAAACACCAAATTAATGGCATTAAGGTTCATCAGGAAGGAGGAATCAGTGAGACCAGTACATACCAGAGGCATGACCAACCTACTAACCCCGAAATTCAACTACGAGCTTTTTAACTGCAACAACTTTAATATACGCTATTGGAGCTGGAATTACCGCGGCTGCTGGCACCAGACTTGCCCTCCAA
+
DDCDDIIIIIIIGIIIIIIIIIIIIGIIHIIIIIIIIIIIIIIIIIIIIIIIIIHIHIIIIIHIHHHHIIIIIIIIIIIIIIIHHIIHIIIIIIIIIIIIIIIIIIIIIIIIIIIIIIIIHHHIIIIIIIIIHIHIIIIIIIIIIIIIIIHIIIIIIIIIIIIIHHIIIIIIIIIIIIIIIIIIIIIIHIIIIIIIIIIHIIIHIIIIIIIIIIIIIIIIIIIIIIIIIHIIIIIIIIIIIIIHHIHIIIIIIIIIIIIIIIIIIIIIIIIIIIIIIIIIIIIIIIIIIIIIIIIIIIIIIIIIIIIIIIIIIIIIIIIIIIIIIIIIIIIIIIIIIIIIIDDDDD
@HISEQ:969:HM2KJBCX2:2:1102:15322:29233 2:N:0:ACTATGCA
GCATGCATCCCACCCAACTATCCCTATTAATCATTACGGTGGTCCTAGAAACCAACAAAATAGAACCACAACGTCCTATTCTATTATTCCATGCTAATCTATTCAAGCAATAGCCCGCTTTAAACACTCTAATTTTTTCAAGGTAATGGTCCTGGCTCCCCAACACACCCAATAAAGGACATACTGGTTCACCAGAAGGAAGACCCGACAGCAGACAGTACTCGCCAAAGACGGACCGCCCGGCCAGGCCTAAAATTCAACTACGAGCTTTTTAACTGCAACAACTTTAATATACGCTATTGGAGCTGGAATTACCGCGGCTGCTGGCACCAGACTTGCCCTCCAA
+
ABDDBHIIIHIHHIIHHIIIIIHIIIIIIHIHIIIIIIIIIIIIIIIIIIHIIIIHIEHHHHFHHIHEHHIIHHHIIIIIIIIIIFEGGHIIHGHCIIIIHIHHHHGHHHHIFHIIIHHIHHHIIHHHIIHIIIIHIIIIIIHHIIIHIIHHIHHHIIIIHIIHHGEHIIIIIIIIHHIIIHIIIIIIIIIIIIIIIIIIHHHIIIIIIIIIHHIIIIIIIIIIIHIIHIHIHIIIIIIIIIIIHIIGIIHIIIIIIIIIIIIIIIIIIIIIHHIIIIIIHIIIIIHIIIIIIIIIIHIIIIIIIIIIIIIIIIIIIIIIIIIIIIIIIIIIIIIIIIIIIDDDDD
@HISEQ:969:HM2KJBCX2:2:1102:5479:29420 2:N:0:ACTATGCA
GCATGCATCCCACCCAACTATCCCTATTAATCATTACGGTGATCCTAGAAACCAACAAAATAGAACCATGCCGTCCTATTCTATTATTCCATGCTAATGTATTCGAGCAAAATGCCTGCTTTAAACACTCTAATTTTTTCAAGGTAAAGGTCCTGGTTCCACATGACACCCAATTAAGGACATCATGCTTCTCCAGAAGGTGAGAAATCAACTGCGACAGTTCATACCCCTTAAGGCACGACCATCACGTCAATCCCGAAATTCAACTACGAGCTTTTTAACTGCAACAACTTTAATATACGCTATTGGAGCTGGAATTACCGCGGCTGCTGGCACCAGACTTGCCCTCCAA
+
DDDDDHIIHHHIHHIIIIIIIIIIIIIIHIIIIIIIIIHIIIHIIIIIIIIIIIIIHHGIHIEHHIIIIHIEHHIIIIHIIIIIIIIIIIHHIEHIHIIIHGHHIIHIHHFFHHHIIIIGHHIIHHIIIIHHHIIHIIIIIHCIIIIHIIHGIHHIIHIIIIIIIIIIHIIIIIIIIHGIIIIIIIIIIIIIIHHIIIIIIIIHIHIIHIIIIIIIIIIIIHHHIIIIHIHIHIIHHIHIHIIII<HIHGCIIIIIIIIIIIIIIHHHIIIHIIIIIIIHIIIIIIIIIIIIIIIIIIIIIIIIIHIIIIIIIIIIIIIIIIIIIIIIIIIIIIIIIIIIIIIIIIIDDDDD
@HISEQ:969:HM2KJBCX2:2:1102:15620:30264 2:N:0:ACTATGCA
GCATGCATCCCACCCAACTATCCCTATTAATCATTACGTCGATCCTAGAAACCAACAAAATAGAATCAAACGTCCTATTTCGTTATTCCATGCTAATGTATTCAAGCGTGAGCCTGCTTTAAACACTCTAATTTTTTCAAAGTAACAGTCCTGATTCCCCAAGACACCAAATTAATGACATCATGGTTCGTCAGAAGGTAGGAATCAATAATACCAGTACGTACAATAGCACGACCAATAAATTGATCCCGAAATTCAACTACGAGCTTTTTAACTGCAACAACTTTAATATACGCTATTGGAGCTGGAATTACCGCGGCTGCTGGCACCAGACTTGCCCTCCAA
+
DDDDBHIIIIIIIIIIIIIIIIIIIIIIIIIIIIIIIIIIIIIIIIIIIIIIIIIIIIIIIIHIIIIIIIIIHIHIIGHHIIIIIIIIIIIIHIFIIIHIIIIHIHHIIIIHHHHIIIIIIIIIIIIHIIIIIIIIIIIIIIIIIIHIIIIIIIIIIHIIIIIIIIIIIIIIHIIIIIIIIIHIIIIIIHIIIIIIIIIIIIIIIIIIHIHIHIIIIIHIIHIIIIIIIIIIIIHIIIIIIIIHIIIIIIIIIIIHIHIIIIIIHHHIIIIIIIIIIIIIIIIIIIIIIIHIHIHIIIIIIIIIIIIIIIIHIIIHIIIIIIIHIIIIIIIIIIIIIIIIDDDDD
@HISEQ:969:HM2KJBCX2:2:1102:18340:31092 2:N:0:ACTATGCA
GCATGCATCCCACCCAACTATCCCTATAATCATTACGGTGGTCCTAGACCAACAAAATAGAACCAACGTCCTATTCTATTATTCCATGCTAATCTATTCAAGCAAAAGCCCGCTTTAAACACTCTAATTTTTTCAAGGTAATGGTCCTGGTTCCCCGACACACCCAATAAAGGGCATACCGGCTCACCAGAAGGATAGACCCGACAGCAGAACAGTACTCGCCAGAGACGGACCGTCCGGTCAGGCCTAAAATTCAACTACGAGCTTTTTAACTGCAACAACTTTAATATACGCTATTGGAGCTGGAATTACCGCGGCTGCTGGCACCAGACTTGCCCTCCAA
+
DDDDBIIHIHIIIIGIIIIIIIIIIIIIIIIIIIIIIIIIIIIIHIIIHHIGIIIGEHHCHHIHIGHIHIIIHIIIHIIIIIIGIIIIIGIHHHIHHIHIIIIIIHHHHHHHHIHIIIIHHHIHIHEHHHIHHHIIIHHIIIIIIHHIIHHFHHIHIIHIIIIHHGHHHHIIIIIHHHIIHIGHHHIIIIGIIIIIIHHHHEHIIIIIIIIIIIIIIIIIHHHIHHIIIIIIIIIHIIHIHDIIIHHIIIIIIIIIHEHHIHIHIIIIIIIIIIIIIIIIHEGHIIIIIHIIIIHHDGIIIIIIIIIIIIIIIIIIIIIIIIIIIIIIIIIIIIIIIIDDDDD
@HISEQ:969:HM2KJBCX2:2:1102:4778:31781 2:N:0:ACTATGCA
GCATGCATCCCACCCAACTATCCCTATTAATCATTACGGTGATCCTAGAAACCAACAAAATAGAACCATGCCGTCCTATTCTATTATTCCATGCTAATGTATTCGAGCAAAAATGCCTGCTTTAAACACTCTAATTTTTTCAAGGTAAAGGTCCTTGATCCGCAAGACACCCAATTAAGGACATCAAGTTTCTCCAGAAGGTGAGAAATCAACAGCGACAGTTCATACCCCTTAAGGCATGACCATCACGTCAATCCCGAAATTCAACTACGAGCTTTTTAACTGCAACAACTTTAATATACGCTATTGGAGCTGGAATTACCGCGGCTGCTGGCACCAGACTTGCCCTCCAA
+
DDDDDIIIIIIIHIIIHIIIIIIIIIIIIIIIIIIIIIIIIIIIIIIIIIIIIIIIGIHIIIIIHHHIIEHHIIHHIIIIIIIIIIIIIIIIIGHIIIGIIGEHIIHIIIIGHIIIIIIGIIIIIHIIIIIIIHHHHHIIIHHIIIIIIIIIIIIIIHIIIHIIIIIIIIIIHIIIIIHIIHIIIIIIIIIIIIIIIIIIIIIIIIIIIIIIIIIIIIIIIHIIIHIHIIIIIIIIIIIIIIIIIIHHIIIHIIIHIIIIIIIIIIIIIIIIIIIIIIIIIIIIIIIIIIIIIIIIIIIIIIIIIIIIIIIIIIIIIIIIIIIIIIIIIIIIIIIHIIIIIIIIIIIIDDDDD
@HISEQ:969:HM2KJBCX2:2:1102:10662:31784 2:N:0:ACTATGCA
GCATGCATCCCACCCAACTATCCCTATTAATCATTACGTCAATCCTAGAAACCAACAAAATAGGATCAAACGTCCTATTTCATTATTCCATGCTAATGTATTCAAGCGTTAGCCTGCTTTAAACACTCTAATTTTTTCAAAGTAACAGTCCTGTTTCCCTGCAACACCAAATTAATGACATTACAGTTCTTCAAGAAGGAGGAACCAGTAAAGCCAGTACATACCAGAGGCACGACCAACTCTCTAATCCCGAAATTCAACTACGAGCTTTTTAACTGCAACAACTTTAATATACGCTATTGGAGCTGGAATTACCGCGGCTGCTGGCACCAGACTTGCCCTCCAA
+
DDDCDIIIIIIIIIIIIIIIIIIIIIIIIIIIIIIIIIIIIIIIIIIIIIIIIIHHIG@GHIIIIIIIIIIIIGHHIIHIIIIEHHGIIIIIIGHIIIIIIHIIIIIIIHIHHHIIIHIIIIIIIIIHHHFHHIHIIIIIIIIIIIIIIIIIIIIIIIIIIHIIHHHIIIIHHIIIIIIIIIIIIIIIIHIIIIIIIIHIIIIIIIIIIIIIIIIIHIIIIIIIIIIIIIIHIIIIIIHHIIHHHHIHIIIIIIIHHIIIIIIIIIIIIIIIIIIIIIIIIIIIIIIIIIIIIIIIIIIIIIIIIIIIIIIIIIIIIIIIIIIIIIIIIIIIIIIIIIIIIDDDDD
@HISEQ:969:HM2KJBCX2:2:1102:17422:32149 2:N:0:ACTATGCA
GCATGCATCCCACCCAACTATCCCTATTAATCATTACGGTGATCCTAGAAACCAACAAAATAGAACCATGCCGTCCTATTTTATTATTCCATGCTAATATATTCAGGCACTAGCCTGCTTTGAGCACTCTAATTTTTTCAAGGTAATAGTCCTGCTTCCCCAACGCACCAAGTGAATGGCATGCTGGTTATTCAGAAGGTAAGAACCCACCACACCAGTACGGACAGTGAAGCCCGACCGATGGACAGATTCCGAAATTCAACTACGAGCTTTTTAACTGCAACAACTTTAATATACGCTATTGGAGCTGGAATTACCGCGGCTGCTGGCACCAGACTTGCCCTCCAA
+
D@B@@EG@<1<<<<C1FCCFCCEEH?HIIFC1C<DCCC0<1<1CC@CG1CGGCGH=1<1<CG1F?HECCEFHHICDHHHICEEH?F1<<CG@GECHC?GHE81GF@FHFHIECCEFCGGF1CF<DGCHFGFHCHHHHDBFEGHHEHGFGFGHG?HHEC?1DEEGCGH?CDH@@CHHCHEHGDIHFGH@HGHEFFFFHHGHGHEIHHIIHHIHF<HEHE@HGGCG@IHEHG?E/CCHCHEDHHHEGCCFG@C/D@GEF<EGCEC<CGCCH@CCCC<<<EH?IHHGCCF1HEGEHE0<?@@CIHCCCG@CCCEIHEHECCC/HHCIIEHGC@F@HCF<C@CCIHG@BD@D
@HISEQ:969:HM2KJBCX2:2:1102:19529:32559 2:N:0:ACTATGCA
GCATGCATCCCACCCAACTATCCCTATTAATCATTACGGTGGTCCTAGAAACCAACAAAATAGAACCATGCCGTCCTATTTTATTATTCCATGCTAATGTATTCAAGCAAAAATGCCTGCTTTAAACACTCTAATTTTTTCAAAGTAAAGGTCCTGGTTCCCCGCGGCACCCAATTAAGGACATCGCGGTTCTCCAGAAGGTGAGAAATTGACTGCACCAGTTCATACCCCGTAAGGCACGACCGATGCGCCAATCCCGAAATTCAACTACGAGCTTTTTAACTGCAACAACTTTAATATACGCTATTGGAGCTGGAATTACCGCGGCTGCTGGCACCAGACTTGCCCTCCAA
+
DDDDDIIIHIIIHIIIIIIHHIIIIIIIIIIIIIIIIIIIIIIIIIIIIIGIIFIIIIIHIIHHIHHIIIIIIHHHIIIIIIIIIIHIIIIIIGHIHHIIHFHHIIHIIIIHHIHHIIIHHIIHHHIHHHIIHIEIIIHIIIHHIIIIIHHIHIHHIFGEHHIHE?IIHHIHIIIIIIIIIIIHHIIIIIHHGIHIIIHHHHIIIIIHGIIIIIIIIIIIIIIIIIIIIIIIIIIIIIIIIIIIIIIIIIHGIIIIIIIIIIHHIIIIHHIIIIIIIIIIIIIIIIIIIIHHHHHIIIIIHIIIIIIIIIIIIIIIIIIIIIIIIIIIIIIIIIIIIIHIIIIIIIIIDDDDD
@HISEQ:969:HM2KJBCX2:2:1102:5116:32850 2:N:0:ACTATGCA
GCATGCATCCCACCCAACTATCCCTATTAATCATTACGTTGATCCTAGAAACCAACAAAATAGAATCGAACGTCCTATTTCATTATTCCATGCTAATGTATTCAAGCGCGTGCCTGCTTTAAACACTCTAATTTTTTCAAAGTAACAGTCCTGACTCCCCACAACATCAAATTAATGACATCATGATTCATCAGAAGGGAGAAATCAATGACATTAGTACGTACCGAAGGCACGACCGACGTATTGATCCCGAAATTCAACTACGAGCTTTTTAACTGCAACAACTTTAATATACGCTATTGGAGCTGGAATTACCGCGGCTGCTGGCACCAGACTTGCCCTCCAA
+
DDDDDIIIIIIIIIIIIIIIIIIIIIIIIIIIIIIIIIIIIIIIIIIIIIIIIIIIIIIHIIHHIIIIIIIIIHIIIIIIIIIIIHIHIIIIHIIIIIIHHIGIIIIIIIIIIIIIIIIIIIIIIIIIIIIIIIIHIIIIIIIIIIIIIIIIIIIHIIIIIIIIIIHIIIIHHIIIIIIIIIIIIIIIIIIIIIIIIIIIIIIIIIIIIIIIIHIIIIIIIIIIIIIIIIIIIIIIIIIIIIHHHIIIIIIIIIIIIIIIIIHIIIIIIIIIIIIIIIIIIIIIIIIIIIIIIIIIIIIIIIIIIIIIIIIIIIIIIIIIIIIIIIIIIIIIIIIIIIIIIDDDDD
@HISEQ:969:HM2KJBCX2:2:1102:6989:33089 2:N:0:ACTATGCA
GCATGCATCCCACCCAACTATCCCTATTAATCATTACGTCAATCCTAGAAACCAACAAAATAGGATCGAAAGTCCTATTTCATTATTCCATGCTAATGTATTCAAGCGTTAGCCTGCTTTAAACACTCTAATTTTTTCAAAGTAACAGTCCTGTTCCCCTGCAACACCAAATTAATGACATTACAGTTCTTCAGAAAGGAGGAATCAGCGAAGCCAGTGCATACCAGTGGCACGACCAACCTGCTGACCCCGAAATTCAACTACGAGCTTTTTAACTGCAACAACTTTAATATACGCTATTGGAGCTGGAATTACCGCGGCTGCTGGCACCAGACTTGCCCTCCAA
+
D?@@??FHCHEGG<DEHGHIHIHIECFHGHIGHHIGHEHHH@@HHIHEFEHIIIG@CC1FFE?FCHH@HHCC11CC<C1@FEHH?1C?GHC?@1DGHCHGFIIHHDG9HHIHHHEIIIHHGIIIHIHHHH@FHHHIIHHGGIIIIHHGHFHHIGIIIIHIGIIIIIIHIHIIIIIIIIIHIHIIHH;IIIIIIHIHHIHHGIHEIIIIIIIHIIIHIHHIIIIIIIIHECHIIIIIIIHIIHIHFIIHIHHHIIIIHHHGFIHHFEIHIIIIIIIIIIIIIIIHIIIIIIIIIIIIIHIIHIIIHHHIHIIIHIIIIIIHIIIIIIIIIIIIIIIHIIIIIDDDDD
@HISEQ:969:HM2KJBCX2:2:1102:7033:32871 2:N:0:ACAATGCA
GCATGCATCCCACCCAACTATCCCTATTAATCATTACGTCGATCCTAGAAACCAACAAAATAGGTTCGATCGTCCTATTTCGTTATTCAATGCTAATGTATTCAAGCGCGAGCCTGCTTTAAGCACTCTAATTTTTTCAAAGTAACAGTCCTGTTTCCCCGCAACAACAAATTAATGCCATCACGGTTCTACAAGAAGGAGGGACCAGTGAGGCCAGTGCATACCAGTGGCACGACCAACCTACTGGCCCCGAAATTCAACTACGAGCTTTTTAACTGCAACAACTTTAATATACGCTATTGGAGCTGGAATTACCGCGGCTGCTGGCACCAGACTTGCCCTCCAA
+
0@0B@GHIGI?C1<0CF=1D11<<<1<FHIHHGHICH<FC/<110<<<DEH?@GHEE1F@CG1111D<<11/<F0<C11DH1D1<FC1111<<CC1HFEGHHHG<>1DC<CGIHHFB6HHHFGHIHG?HHHGIHHGCHHIHHGEHEBE?EAGHHHHHHHIHHHEEFHHHHIIIHHHHGD/FHIHGCHIIHGHHIHIIIGIHE4HFHIHH@CC:CHHCFGHFFHHHHFFHHEDDGCHEIHEFEGEEHBIGHIIIIGIIHHHE=HHGEG@GHHCIGIGHIIIIHIIHH@HIIIHHHIIIIHIHIIHIHHHIIIIHGIHHHH@@HIIHEHIIGHHHHHIIHHIH@@@@A
@HISEQ:969:HM2KJBCX2:2:1102:4686:33259 2:N:0:ACTATGCA
GCATGCATCCCACCAACTATCCCTATTAATCATTACGGTGGTCCTAGAAACCAACAAAATAGAACCACAACGTCCTATTCTATTATTCCATGCTAATCTATTCAAGCAATAGCCCGCTTTAAACACTCTAATTTTTTCAAGGTAATGGTCCTGGCTCCCCAACACACCCAATAAAGGACATACTGGTTCACCAGAAGGAAGACCCGACAACAAGACAGTACTCGCCAAAGACGGACCGCCCGGCCAGGCCTAAAATTCAACTACGAGCTTTTTAACTGCAACAACTTTAATATACGCTATTGGAGCTGGAATTACCGCGGCTGCTGGCACCAGACTTGCCCTCCAA
+
DDDD@HHIIIIIIIIHIEHHIHHHIIHHHIEHHIHIIIHH=EGHHIEGHIHHIE01GHHGEGCHHHHHGHE/CC@GHCGHIHIGHGHEHHHHHEFGFHIIIFHHHGHIIIHHCHHCDHFHCFHHIHF1GCHHHHIIHHHGHIHIHIHHHFIHIHEFIHHHHHHHHHIIHGIIIGIIEFFGIIHIHIHHDHGIIIHIIIHHIHHDIIIIIIIIHHIII=IIHII=HIIIIHGIIIIIHHIIIIIIHIIIGIIIIIIIIIIIIIHHIHIIIIIIIIIIIIHHHIIHGIIIIIIIIIIIHHHHHIIIIIIIIIIIIIIIIIIIIIIIIIIIIIIIIIIHIIIIIDDDDD
@HISEQ:969:HM2KJBCX2:2:1102:7123:33811 2:N:0:ACTATGCA
GCATGCATCCCACCCAACTATCCCTATTAATCATTACGTCAATCCTAGAAACCAACAAAATAGGATCGAACGTCCTATTTCATTATTCCATGCTAATGTATTCAAGCGTGCGCCTGCTTTAAACACTCTAATTTTTTCAAAGTAACAGTCCTGATTCCCCACGACACCAAATTAATGACATCGTAGTTCTTCAGAAGGTAGGAACCAATAATGCCAGTGTGTACCGAAGCACGACCGACAATTTGATCCCGAAATTCAACTACGAGCTTTTTAACTGCAACAACTTTAATATACGCTATTGGAGCTGGAATTACCGCGGCTGCTGGCACCAGACTTGCCCTCCAA
+
DDDDDIIIIIIIIIIIIIIIIIIIIIIIIIIGIIIIIIIIIIIIIIIIIIIIIIIIIIHHHIIHHHIHFHHHIHIIIIIIIIIIIIIHIIIIIIIIIIIIIIIIIIIIIIIIIIIIIIIIIIIHIIIIIIIIIIIIHIIIIIIIIIIIIIIIIIIIIIIIIIIIHIIIIIIIIIIIIIIIIIIIIIIIIIIIIIIIIIIIIIIIIIIIIIIIIIIIIIIIIIIIIIIIIIIIIIIGIIIIIIHIIIIIIIIIIIIIIIIIIIIIIIIIIIIIIIIIIIIIIIIIIIIIIIIIIIIIIIHHIIIIIIIIIIIIIIIIIIIIIIIIIIIIIIIIIIIIIIIIDDDDD
@HISEQ:969:HM2KJBCX2:2:1102:11849:33079 2:N:0:ACTATGCA
GCATGCATCCCACCCAACTATCCCTATTAATCATTACGGTGGTCCTAGAAACCAACAAAATAGAACCACAACGTCCTATTCTATTATTCCATGCTAATCTATTCAAGCAATAGCCCGCTTTAAACACTCTAATTTTTTCAAGGTAATGGTCCTGGCTCCCCAACACACCCAATTAAGGACATACTGGTTCACCAGAAGGAAGACCCGACAACAGGACAGTACTCGCCAAAGACGGACCGCCCGGCCAAGTCTAAAATTCAACTACGAGCTTTTTAACTGCAACAACTTTAATATACGCTATTGGAGCTGGAATTACCGCGGCTGCTGGCACCAGACTTGCCCTCCA
+
@DDDDHIIGIIIIIIIIIIHIIHIIIIIGIHIIIIHIIIHIGIIIIHGIIIICFHIGHHHIIHIHGHIIIIIHHIIIIIIIIIIHHHHIHEE@HHHIIIIHHHHIIHHHGHIIIIIIIHHHHIIHEIIIIHHIHHGHIHHIIHHIIHIIIIHIHHHIHHIHIHIIHHEHIIIIHHHIIIIHIHHHGI;IHHHHIHIIIHCEIIIHHHFIIHHHGFHIIIIHIIIHFIHHIIHHIIIHHHCIIIIHIIIIHIIIHIHHHHHHIIHIIIIIIIIIIIIHIHGIIIHEIIIIIIIIIIIIIHGFGGIIIIIIIIIIIIIIIIIIIIIIIIHIIIIIIIIIIIIIDDDDD
@HISEQ:969:HM2KJBCX2:2:1102:18690:34320 2:N:0:ACTATGCA
GCATGCATCCCACCCAACTATCCCTATTAATCATTACGGTGATTCAGAAACCAACAAAACAGGACCACCGTCCTATTCTATTATTCCATGCTAATGTATTCAGACGTAAGCCTGCTTTGAACACTCTAATTTTTTCAAGGTAAAGGTCCTGGTTTCCCACCACGCTAAATTAATAACATGATAGTTCCCCAGAAGGTAGAAATTCTACACACCAGTACAGACTTGTTAGCCCGACCAACGGTAGAATCCCGAAATTCAACTACGAGCTTTTTAACTGCAACAACTTTGATATACGCTATTGGAGCTGGAATTACCGCGGCTGCTGGCACCAGACTTGCCCTCCAA
+
DCDDDIIIHHIIIIIIIIIIIIIIIIIIIIIIIIIIIIIHIIIIIIIIIIIIIIIIIIHIHHIIHIIIIIIHHIIIHIIIIIIIIIIIHIGIIIIHIIIIIHHHHHIIIIIIIIIIIIIIHHIIIIIIIIIIIIIIIIIIIIIIIIIIHIIHHHIIIIIIIIIIIIIIIHIHIHIIIIIIIIIIIIIIGIIIIIIIIIIIIIIIIIIIIIIIIIIIIIIIIIIIIIIIIIIIIIIIIIIIIHIIIIIIIIIIIIHIIIIIIIIIIIIIIIIIIIIIIIIIIIIIIIIIIIIIIIIIIIIIIIIIIIIIIIIHIIIIIIIIIIIIIIIIIIIIIIIIIIIIDDDDD
@HISEQ:969:HM2KJBCX2:2:1102:4841:34087 2:N:0:ACTATGCA
GCATGCATCCCACCCAACTATCCCTATTAATCATTACCTCAAGTTCCGAAGACCAACAAAATAGAACTGAGGTCCTATTCCATTATTCCATGCAACATTATTCGGGCGTTACGCCTGCTTTAAGCACTCTAATTTTTTCAAAGTAAACGTACTGATCGCCCATGACACTCGGTGAAGAGCACCATGGGACAGCTCAGTAAAATGTTCAGCCAAGAAGTAACCACCGGCAGGTGGACCGCTTGGCTTGAACTGAGATCCAACTACGAGCTTTTTAACCGCAACAACTTTAATATACGCTATTGGAGCTGGAATTACCGCGGCTGCTGGCACCAGACTTGCCCTCCAA
+
@DDDDGIIIFHHHHIIIIIGIHHIHIHIIIIIIHIIIHIHIIHIIIFHHIHIIHIIIEHIHIHCHHHIIG?GH?FEHEHHIHFHHGEHHHH1FGHHHHIIHDCDDCDHIIIIIGDHHHHGHHHHCGHH?GEEHHHIHICHIIFHHIIHHIIHHHHHHHDGFDHHIHHHIDHHEHF8@D<<D<?IHHFEHEIIHHHH@GFHCIHHGIHHHEGGHHHHIIIHHCCEIH<IHEIFHHGDIIHIHHH;CHIIIIHHHHGCECEG@EHHHEHEHHIIHHCEHF<@HHG@HHC1FC@0GEF@@EIIHHG?HEIIHHIHHE<HCIHHGIHHIHEHHIHEHHIHGIGHH@?A@@
@HISEQ:969:HM2KJBCX2:2:1102:11061:35078 2:N:0:ACTATGCA
GCATGCATCCCACCCAACTATCCCTATTAATCATTACGGTGATCCTAGAAACCAACGAAATAGAATCAGTCCGTCCTATTTCATTATTCCATGCTAATGTATTCAGACGATAGTCTGCTTTAAACACTCTAATTTTTTCAAAGTAACAGTCCTGATTTCCCATCACACCAAATAAATGGCATGAAAGTTCCTCAGAAGGTAGAGATCCATCTCACCAGTGCAGACATTTAAGCCTGACCAATGGGTAGACCCCGAAGTTCAACTACGAGCTTTTTAACTGCAACAACTTTAATATACGCTATTGGAGCTGGAATTACCGCGGCTGCTGGCACCAGACTTGCCCTCCAA
+
BA@@DHIHGHGHIIIIIIIHIIHHHIHIHFE@EHHHHIGIIGHIIIIIIIIHH@DGHHIIIIHCHHCEIIIHHHHIGIIFHIHG?GHEIGIIHHIHCGHHFAFFGIHIHIIHHHIHHIHHGEGIHHHHHIFEHHHHIIHIAGHGIHHHGHFHHHHFGHHFHHHIHHCIIIHGEGHGDGDIIIHIIGHHCHHHHIHHIIIIIHHGIIIIIHHEF@ECIIHIIHIIIIIIHHIIHIIIIHFEIHHHGCDIHFGHHGE@HGGHIIGIIGIIIIGHHIIHHHHFHCIIIHHG<?GHHIIIHHIGHHHIHIIIHIIHGEDHHDDIIIIIIIHIIHFHHIHIHIIIHIHD@ADD
@HISEQ:969:HM2KJBCX2:2:1102:11403:35644 2:N:0:ACTATGCA
GCATGCATCCCACCCAACTATCCCTATTAATCATTACGGTGATCCTAGAAACCAACGAAATAGAATCAGTCCGTCCTATTTCATTATTCCATGCTAATGTATTCAGACGATAGTCTGCTTTAAACACTCTAATTTTTTCAAAGTAACAGTCCTGATTTCCAACCACACCAAATAAATGGCATGAAAGTTCCTCAGAAGGTAGAGATCCATCTCACCAGTACAGACAATTAAGCCTGACCAATGGGTAGACCCCGAAGTTCAACTACGAGCTTTTTAACTGCAACAACTTTAATATACGCTATTGGAGCTGGAATTACCGCGGCTGCTGGCACCAGACTTGCCCTC
+
DDDDDIIIIIIIIIIIHHIIIIIIIIIIIIIIIHIIIIIIIIHIIIIIHHIIIIIIHHHIIIIIHIIIHIIIIIHHHIIIIHIHIHIIIIG@FHIHIIIIIIIIIIIIIIIIIIIIIIIIIIIIIIIIIIIHIIIIHIIIIIIIIIIIIIIIIIIIIIIIIIIIIIIIIIIIIIIIIIIIIIIIIIIIIHIIIIIIIIIIIIIIIIIIIIIIIIIIIIIIIIIIIIIIIIIIIIIIIIIIIIIHIIIIIIIIIIIIIIIIIIIIIIIIIIIIIIHGCIIIHIIIIIIIIIIIIIIIIIIIIIIIIIIIIIIIIIIIIIIIIIIIIIIIIIIIIIIIIIIIDDDDD
@HISEQ:969:HM2KJBCX2:2:1102:4189:35860 2:N:0:ACTATGCA
GCATGCATCCCACCCAACTATCCCTATTAATCATTACGTCAATCCTAGAAACCAACAAAATAGGATCAAACGTCCTATTTCATTATTCCATGCTAATGTATTCAAGCGTTAGCCTGCTTTAAACACTCTAATTTTTTCAAAGTAACAGTCCTGTTTCCCTGCAACACCAAATTAATGACATTACAGTTCTTCAAGAAGGAGGAACCAGTAAAGCCAGTACATACCAGAGGCACGACCAACCTACTAATCCCGAAATTCAACTACGAGCTTTTTAACTGCAACAACTTTAATATACGCTATTGGAGCTGGAATTACCGCGGCTGCTGGCACCAGACTTGCCCTCCAA
+
DDDDDIIIHIIIHIIIIIIIIIIIIIIIIIIIIIIIIIIIIIIIIIIHIIIIIIIIHIIIIIIHIIIIIIHIIHHIIIIIIIIIIIIIIIIIIHIIIIIIIIIIIIHIIIIIIIIIIIIIIIIIIIIHIIIIIIIIIIIIIIIIIIIIIIIIIIIIIIIIIIIIIIIIIIIIIIIIIIIIIIIIIIIIIIIIIIIIIIIIIIIIIIIIIIIIIIIIIIIIIIIIIIIIIIIIIIIIIIIIIIIHHIIIIIIIIIIIIIIIIIIIIIIIIIIIIIIIIIIIIIIIIIIIIIIIIIIIIIIHHIIIIIIIIIIIIIIIIIIIIIIIIIIIIIIIIIIIIIIIIDDDDD
@HISEQ:969:HM2KJBCX2:2:1102:7895:36173 2:N:0:ACTATGCA
GCATGCATCCCACCCAACTATCCCTATTAATCATTACTTCAGTTATAGAAACCAACAAAATAGAACCGAAGTCCTAGATTATTATTCCATGCTAATGTATTCAGAGCAAACGCCTGCTTTAAACACTCTAATTTTTTCAAAGTAAAAGATCCAGTTCCAGCCGCCCAGTTAAGGGTAGCCGTTGCTGGAAGGATGGTAAACGCGCGCCGGCACTCACAGGCCTTTTGGGCCGCGGGCCAGGTGCATTAAACCAGAAGTCCAACTACGAGCTTTTTAACTGCAACAACTTTAATATATGCTCTTGGAGCTGGAATTACCGCGGCTGCTGGCACCAGACTTGCCCTCCAA
+
DDDDDIIIIIIIIIIIIIIIIIIIIIIIIIIIIIIIIIIIIIIHIIIIIIIIIIIIIIIIIIIGHIIIIIIIICHHHGHIIIIIIIIHIIIIIIIIHIIIIHHIIIIIIIIIIIIIIIIIIIGIIIIIIIIIIIIIIIIIIIIIIIIIIIIIIIIIIIIIIIIIIIIIIIIIIIIIIIIIIHIIIIIIIIIIIIIIIIIIIHIIIIIIIIIIIIIIIIIIIIIIIIIIIIIIIIIIIIIIIIIHHGHIIIIIIIIIIIIIIIIIIIIIIIIIIIIHIIIIIIIIIIIIIIIIIIIIIIIIIIIIIIIIIIIIIIIIIIIIIIIIIIIIIIIIIIIIIIIIHIIDDDDD
@HISEQ:969:HM2KJBCX2:2:1102:11595:35901 2:N:0:ACTATGCA
GCATGCATCCCACCCAACTATCCCTATTAATCATTACTTCAGTCCTAGAAACCAACAAAATAGAACCGAAGTCCTAAATTATTATTCCATGCTAATGTATTCAAGGCATAAGCCTGCTTTAAACACTCTAATTTTTTCAAAGTAATAGAGCTAGATCGCGACGACAACCCAGTGAAGGGCGCCGCCGTTTTCTAGCAGGATGGCAGACACGCGCCAGCACTCACACTCGTAACCGAGGCGGGCCAGGCGCGTCAAACCAGAAATCCAACTACGAGCTTTTTAACTGCAGCAACTTTAATATACGCTATTGGAGCTGGAATTACCGCGGCTGCTGGCACCAGACTTGCCCTCCAA
+
DDDDDIIIIIIIHIIIIIIIIIIIIIIIIIIIIHIIIIIIIIIIHIIIFIIIIIIIIIIEHIHHIIIHIIIHHHIIIHHIIIHIIIHIIIHIIHIIIIIHIDGHIIIIIIIIIIIIIIIHHHIIIIHIIIIIIHIIIIIIIIIIIIIIIIIIIIIIIIHHHIIIIIIHIIIIHIHHIIIIIIIIIIIHHIIGIIIHIIIIIIIIIHIGGIIIIIIIIIIIIIHIIIIIIIIHIIIIIIIIIIIIIIIIIIIIHIHIIIIIIIIIIIIIIIIIIIIIIIIIIIIIIIIHIIIIIIIIIIIIIIIIIHHHGIIIIIIIIIIIIIIIIIIIIIIIIIIIIIIIIIIIIIIIIDDDDD
@HISEQ:969:HM2KJBCX2:2:1102:11960:36301 2:N:0:ACTATGCA
GCATGCATCCCACCCAACTATCCCTATTAATCATTACGGTGATCCTAGAAACCAACAAAATAGAACCATGCCGTCCTATTCTATTATTCCATGCTAATGTATTCGAGCAAAAATGCCTGCTTTAAACACTCTAATTTTTTCAAGGTAAAGGTCCTGGATCCGCAAGACACCCAATTAAGGACATCAAGTTTCTCCAGAAGGTGAGAAATCAACAGCGACAGTTCATACCCCTTAAGGCACGACCATCACGTCAATCCCGAAATTCAACTACGAGCTTTTTAACTGCAACAACTTTAATATACGCTATTGGAGCTGGAATTACCGCGGCTGCTGGCACCAGACTTGCCCTCCAA
+
DDDDDIIIIIIIIIIIIIIIIIIIIIIIIIIIIIIIIIHIIIIIHIIIIIIIIIIIIGFHIHHIIIIIIIIGIHHGIIIIIIIIIIIIHIIIFEHHIIIHH<GHIHIIIIIIIIIIHIIIIIIIIIIIHIIIIHIIHHIHHIIIIIIIIHHIIIIIIIIIIIIIIIIIIIIIIIHIIIIIIIIIHIIIIIIIIIIIIIIIIIIIIIIIIGIIIIHHIHIIIIIIIIIIIIIIIIIIIIIIIIIIIIIHIIHGIHIIIIIIIIIIIIIHIIIIIHIHIIIIIIIIIIIIIHHIIIIIIIIIHIIIIIIIIIIIIIIIIIIIIIGIIIIIIIIIIIIIIHIIIIIIIIIIDDDDD
@HISEQ:969:HM2KJBCX2:2:1102:5158:36919 2:N:0:ACTATGCA
GCATGCATCCCACCCAACTATCCCTATTAATCATTACGTCAATCCTAGAAACCAACAAAATAGGATCGAACGTCCTATTTCATTATTCCATGCTAATGTATTCAAGCGTTAGCTTGCTTTAAACACTCTAATTTTTTCAAAGTAACAGTCCAAATTCCCCAAAACACCAAATTAATGGCATTAAGGTTCATCAGGAAGGAGGAATCAGTGAGACCAGTACATACCAGAGGCATGACCAACCTACTAACCCCGAAATTCAACTACGAGCTTTTTAACTGCAACAACTTTAATATACGCTATTGGAGCTGGAATTACCGCGGCTGCTGGCACCAGACTTGCCCTCCAA
+
CDDDDIIIIIIIIIHIIIIIIIIIIIIIIIIIIIIIIIIHIIIIIIIIIIIIIIHHHIIIIIEHIIIIIIIIIHIIIIIIIIIIHIIIIIIIIIIIIHIIIIHIIHHIIHHIIIIIIIHHHHHIHHHIHIIIIIHIHIIIIIIIIHIIIIIIIHHIHHGHIHHEHIIHHIIIIIIHIIIIIIIHIIIIIIHIIIIIIIIIIIIIIIIIIIIIIIIIIIIIIIII<IIHIIIIIIIIIIIIIIHHHIIIIIIIIIIIIIIIIIIIIIIIIIIIIIIIIIIIIIIIIIIIIIIIHIIIIIIIIIIIIIIIIIIIIIIIIIIIIIIIIIIIIIIIIIIIIIIIIDDDDD
@HISEQ:969:HM2KJBCX2:2:1102:18426:38093 2:N:0:ACTATGCA
GCATGCATCCCACCCAACTATCCCTATTAATCATTACGGTGATCCTAGAAACCAACAAAATAGAATCATGCCGTCCTATTTTATTATTCCATGCTAATGTATTCAAGCAAAATGCCTGCTTTAAACACTCTAATTTTTTCAAAGTAAAGGTCCTGGTTCCCCGCGTCACCCAATTAAGGACAGCGCGGTTCTCCAGAAGGTGAGAAATTGACTACACCAGTTCATACCCCTTAAGGCACGACCGATGTGTCAATCCCGAAATTCAACTACGAGCTTTTTAACTGCAACAACTTTAATATACGCTATTGGAGCTGGAATTACCGCGGCTGCTGGCACCAGACTTGCCCTCCAA
+
DDDDDIIIHIIIIIIIHHIIIIIIIIIIIIIIIIIIIIIIHIIIIIIIIIIIIIIIIHIHHIHFCHIGIHGEHHHIIIIHGIEHHIIIIHIIHIIHFHIIIHHIHHIIIIIIIHHHIIHIIIIHIHIIIIIIHGHHIIHIHHHHHIIIIIIIIIIIIGIHIIIIIIIIIHIIIIIIIIIIIIIIIIIIIIIIIIIIIIIIIIIIHIIIIIIIHHHHIIIIIIIIIIIIIIIIIIIIIIIIIIIIIIIIIIHIIIIIIIIIIIIIIIIHIIIIIIIIIIIIIIIIIIIIIIIHIIIIIIIIIIIIIIIIIIIIIIIIIIIIIIIIIIIIIIIIIIIIIIIIIIIIIIIDDDDD
@HISEQ:969:HM2KJBCX2:2:1102:19923:38576 2:N:0:ACTATGCA
GCATGCATCCCACCCAACTATCCCTATTAATCATTACGGTGATCCTAGAAACCAACAAAATAGAATCATGCCGTCCTATTTTATTATTCCATGCTAATGTATTCAAGCAAAATGCCTGCTTTAAACACTCTAATTTTTTCAAAGTAAAGGTCCTGGTTCCCCGCGACACCCAATTAAGGGCATCATGGTTCTCCAGAAGGTGAGAAATTGACTACACCAGTTCATACCCCTTAAGGCACGACCGATGTGTCAATCCCGAAATTCAACTACGAGCTTTTTAACTGCAACAACTTTAATATACGCTATTGGAGCTGGAATTACCGCGGCTGCTGGCACCAGACTTGCCCTCCAA
+
D?DD@HIIHHIHFHIIGHI?HHGHHIIHIIIIHICEHHIIHHIIIHIIIFHIIHHIHEHHHIFEHHIHIIFHHGHHIIIGFHEHEHHIHHIIEFHIHEEHH@IHHIIIIHIIIIIIIHHGIHIHIHIEHEGHHHIIHHHIEGFHIHHIIIIIIIHHHECHIIIIHHHHHH=GIIIIIIIIIHHIHIIHHIIIIIIIHIIIIIIIIIIIIIIIIIIIIHIIIIIIIIIIIIIGIIIIIIIIHHGIIIIHHHFIIIHIIIIIHHIIIIIIIIIIIIIIIGIIIIIIIIIHHHIHEIIIIHFHIIIIIIIIIIIIIIIIIIIIIIIIIIIIIIIIIIIIIIIHIIIIIIIDDDDD
@HISEQ:969:HM2KJBCX2:2:1102:19213:38650 2:N:0:ACTATGCA
GCATGCATCCCACCCAACTATCCCTATTAATCATTACGGTGGTCCTAGAAACCAACAAAATAGAACCACAACGTCCTATTCTATTATTCCATGCTAATCTATTCAAGCAATAGCCCGCTTTAAACACTCTAATTTTTTCAAGGTAATGGTCCTGGCTCCCCAACACACCCAATAAAGGACATACTGGTTCACCAGAAGGAAGACCCGACAACAAGACAGTACTCGCCAAAGACGGACCGCCCGGCCAGGCCTAAAATTCAACTACGAGCTTTTTAACTGCAACAACTTTAATATACGCTATTGGAGCTGGAATTACCGCGGCTGCTGGCACCAGACTTGCCCTCCAA
+
DDDCDIIIIIIIIIIHGIIIIIHIIIHIIIIIIIIIIIIHHHHIIIHHIIHIIIIIH?EHHIFIIIIIIIHHDEEHIIGHHIIIIGHHIHHHIIGHIHHHHHHHFIIIIIHIHHHIIIEHIHIHHHIIIIIIIIIHHIHIIHHIIIHFIIIIIGIIIIIHIIIIIIHHIIIIIIIIIHIHFIIIIIIIIIIHIIIIIIIIHIHIIIIIIIIIHIIHIIIIIIIIIIIIIIIIIIIIIHIIIIIIIHIIIIIIIIIIIIIGIIIHIIIIIIIIIIHHIIIIIIIIIIIIIIIIIIIIIIIHIIIIIIIIIIIIIIIIIIIIIIIIIIIIIIIIIIIIIIIIIIDDDDD
@HISEQ:969:HM2KJBCX2:2:1102:21153:39342 2:N:0:ACTATGCA
GCATGCATCCCACCCAACTATCCCTATTAATCATTACGGTGGTCCTAGACCAACAAAATAGAACCAACGTCCTATTCTATTATTCCAAGCTAATCTATACAAGCAAAAGCCCGCTTTAAACACTCTAATTTTTTCAAGGTAATGGTCCTGGTTCCCCGACACACCCAATAAAGGGCATACCGGCTCACCAGAAGGATAGACCCGACAGCAGAACAGTACTCGCCAGAGACGGACCGTCCGGTCAGGCCTAAAATTCAACTACGAGCTTTTTAACTGCAACAACTTTAATATACGCTATTGGAGCTGGAATTACCGCGGCTGCTGGCACCAGACTTGCCCTCCAA
+
@0BDD1C?CHIHH=@<10CF?G11<F?GHH@<C@?DHH=FECGGFHEHGE?DHHEHCHHHCGHC1DG0EDEE0<1111C1DHHFCHG1<CFFG111<</1<<DFHH@CDG<DEG@B6CF?EH@BDFHFFHHGAB<<DG@<C?CEE?B1<<FE<HECGFE@CECHGB<CCGCF;;<:D?DEDEDFEC:C?EHG@FG/AGC@GIGHHECD0HDF0EC0GCHCIHEEHIHGFHHGEIIIFCA1F<<IHHFEAHCHGHECHGHGFED<<=FFHGIHHHHGD1GD<<@GIHHFFDE<?EHF@HEIHCGEIIHEHHCHHHHHHHHGHIHHGHFGC@F<CGC=HHHD@@@B
@HISEQ:969:HM2KJBCX2:2:1102:6798:39367 2:N:0:ACTATGCA
GCATGCATCCCACCCAACTATCCCTATTAATCATTACGGTGGTCCTAGAAACCAACAAAATAGAACCACAACGTCCTATTCTATTATTCCATGCTAATCTATTCAAGCAATAGCCCGCTTTAAACACTCTAATTTTTTCAAGGTAATGGTCCTGGCTCCCCAACACACCCAATAAAGGACATACTGGTTCACCAGAAGGAAGACCCGACAGCAGACAGTACTCGCCAAAGACGGACCGCCCGGCCAGGCCTAAAATTCAACTACGAGCTTTTTAACTGCAACAACTTTAATATACGCTATTGGAGCTGGAATTACCGCGGCTGCTGGCACCAGACTTGCCCTCCAA
+
DDDDDIIIEHIIIIIHIIIIIIIIIIIIIIIIIHIIIIIIIIIIIIIHIIIIIIIIIIIIIIHIIIIIIHIIIIIIIIHIIIIIIHEHHIIIIIIIHIIIHFHHHIIIIIIIIFHIIIHIIIIIIIIIIIIGIIIIIIIIHIIIIIIIIIIIIHHHIIIIIIIIIIIIGIIIIIIIIIIIIIIIIIHIIIIIIIIIIIIIIIIIIIII>IHHIIHIIIIIIIIIIGIIHIIIIIIIGIIIIIIIHIIIHGIIIIIIIIIIIIIIIIIIIIIIIIIIIIIHHIIIIIIIIIIHIHIIIIHHHIIIIIIIIIIIIIIIIIIIIIIIIIIIIIIIIIIIIIIIIDDDDD
@HISEQ:969:HM2KJBCX2:2:1102:6784:40736 2:N:0:ACTATGCA
GCATGCATCCCACCCAACTATCCCTATTAATCATTACGTCGATCCTAGAAACCAACAAAATAGAATCAAACGTCCTATTTCATTATTCCATGCTAATGTATTCAAGCGTGCGCCTGCTTTAAACACTCTAATTTTTTCAAAGTAACAGTCCTGATTCCCCACGACACCAAATTAATGACATCGCGGTTCTTCAGAAGGTAGGAACCAATAATGCCAGAGCGTACCGAGGCACGACCGACAATCTGATCCCGAAATTCAACTACGAGCTTTTTAACTGCAACAACTTTAATATACGCTATTGGAGCTGGAATTACCGCGGCTACTGGCACCAGACTTGCCCTCCAA
+
DDDDCIIIIIIIIIIIIIIIIIIIIIIIIIIIIIIIIIIIIIIIIIIIIIIIIIIIIIIFHEGHIIIIIIIIIIIIIIHIIIIIIIIGHHIHEHIIIHIIIIIIIHIIIIIIIIIIIIHIHHHIIIIIHHIHIIIIIIHIIIHIIIIIHIIHIIIHIIIIIHIIIIIIIIHIIIIIIIIHHIIIIHHIHIIIIIIIIIIIIIIIIHIHIIIIIIIIIIIIIIIIIIIIIIIIIIIIIIIIHHHDIIIIIIIIIIIIIIIIIIIIIIIIIIIIIIIIIIIIIHHHIIIIIIIIIIIIIIIIIIIIIIIIIIIIIIIIIIIIIIIIIIIIIIIIIIIIIIIIDDDDD
@HISEQ:969:HM2KJBCX2:2:1102:15652:39272 2:N:0:ACTATGCA
GCATGCATCCCACCCAACTATCCCTATTAATCATTACGTCAATCCTAGAAACCAACAAAATAGGATCAAACGTCCTATTTCATTATTCCATGCTAATGTATTCAAGCGTTAGCCTGCTTTAAACACTCTAATTTTTTCAAAGTAACAGTCCTGTTTCCCTGCAACACCAAATTAATGACATTACAGTTCTTCAAGAAGGAGGAACCAGTAAAGCCAGTACATACCAGAGGCACGACCAACTCTCTAATCCCGAAATTCAACTACGAGCTTTTTAACTGCAACAACTTTAATATACGCTATTGGAGCTGGAATTACCGCGGCTGCTGGCACCAGACTTGCCCTCCAA
+
DDDDDIIIIIIIIIIIIIIIIIIIIIIIIIHIIIIIIIIIIIIIIIIIIIIIIGIIGIHGII1@GHIIIIIHIGIIIIIIGIIIIIHHHHHHFEHGIIIIIIIIIIIIIIIIIIIHIIIIIIIIHIIIIHHIIIIIIIIIIIIIIIIIIIIIIHIIIIIIIIIIIHIIIHIIIIIIIIIIIIIIIIIIIIIHIIIIIIIIIIIIHIIIIIIIIIIIIIIIIIIIIIIIIIIIIIIIGIHIIIHHEHIIIIIIIIIIIIIIIIIIHIIIIIIIIIIIIIIIIIIIIIIIIIIIIIIIIIIIIIIIIIIIIIIIIIIIIIIIIIIIIIIIIIIIIIIIIIIIIDDDDD
@HISEQ:969:HM2KJBCX2:2:1102:5578:39820 2:N:0:ACTATGCA
GCATGCATCCCACCCAACTATCCCTATTAATCATTACGTCGATCCTAGAAACCAACAAAATAGAATCAAACGTCCTATTTCATTATTCCATGCTAATGTATTCAAGCGTGCGCCTGCTTTAAACACTCTAATTTTTTCAAAGTAACAGTCCTGATTCCCCACGACACCAAATTAATGACATCGCGGTTCTTCAGAAGGTAGGAACCAATAATGCCAGTGCGTACCGAAGCACGACCGACAATTTGATCCCGAAATTCAACTACGAGCTTTTTAACTGCAACAACTTTAATATACGCTATTGGAGCTGGAATTACCGCGGCTGCTGGCACCAGACTTGCCCTCCAA
+
DDDDDIIIIIIIIIIIIIIIIIIIIIIIIIIIIIIHIIIIIIIIIIIIIIIIIIIIIIIIIIIHIIIIIIIIIHIIIIIIIIIIHIIIIIIIIIIIIIIIIIHIIIIIIIHIIIIIIIIIIHIIIIIIIIIIIIIIIIHIIIIIIIIIIIIIIIIIIIIIHIIIIIIIIIIIIIIIIIIIIIIIIIIIIHIIIIIIIIIIIIIIIIIIHGIIIIIIIIIIIIIIIIIIIIIIIIIHIIIIIIHHIIIIIIIIIIIIIIIIIHIIIIIIIIIIIIIIIIIIIIHIIIIIIIIIIIIIHHHGIIIIIIIIIIIIIIIIIIIIIIIIIIIIIIIIIIIIIIIIDDDDD
@HISEQ:969:HM2KJBCX2:2:1102:7280:41329 2:N:0:ACTATGCA
GCATGCATCCCACCCAACTATCCCTATTAATCATTACTCCGGTCCCAAAGGCCAACACAATAGGACCAGACTCCTATCACGTTATTCCATGCTAATGTATACAGAGCATAAGCTTGCTTTGACCACTCTAATTTTTTCAAAGTAACAGCGCCGAAACTGCGACCCAGCCAACTAAGGCCAGGAGCACGCCCCCGACAAAAGGGACGGAAGGGCAGGGGCACACCGAGTAGGCGGACCGACCCTTACGACCCAAGATCCAACTACAAGCTTTTTAACTGCAACAACTTAAATATACACTATTGGAGCTAGAATTACTGCGGTTGCTAGCACCAGACTTGCCCTCCAA
+
DDDDDIIIIIIIIIIIIIIHIIIIIIIIIIIIIIIHIIIIIIIIIIHIIGHHHHHIHIIIIIHHIIIIIGIIHIIIIIIIIIIIIIIHIIHGHHEHIHHHIHHIIIIIIIGIIIIIHIIIIIIIHIIIHIIIIIIIIIIHHHHHIIIIIIIIIIHHICGHHHIHHHHHIHIFHIIHIHHHHHIIHIDHHHGGHIIIIIIIIHIIIIGIHIHIHIIHHIIIIIIHIIHHGHHHIHIHHHIIHHHHCHIIIHHIHIIHIHFHHFHHIIHIIIIIIIIIIIIIHIHHGIIIIIHGIIIHIIIIHIIIHIIIIIIHFIIIIHIIIIIIIIIIIIHIIIIIHIIIIDDDDD
@HISEQ:969:HM2KJBCX2:2:1102:5603:41741 2:N:0:ACTATGCA
GCATGCATCCCACCCAACTATCCCTATTAATCATTACGGTGGTCCTAGACCAACAAAATAGAACCAACGTCCTATTCTATTATTCCATGCTAATCTATTCAAGCAAAAGCCCGCTTTAAACACTCTAATTTTTTCAAGGTAATGGTCCTGGTTCCCCGACACACCCAATAAAGGACATACCGGCTCACCAGAAGGATAGACCCGACAGCAGAACAGTACTCGCCAGAGACGGACCGTCCGGTCAGGCCTAAAATTCAACTACGAGCTTTTTAACTGCAACAACTTTAATATACGCTATTGGAGCTGGAATTACCGCGGCTGCTGGCACCAGACTTGCCCTCCAA
+
DDDDDIIIIIIHIIIIIIIIIIIIIIIIIIIIIIIIIIIIIIIIIIIIIIIIIIIIIIIIIIIIHHIIIHIIIIHIIIIIIIIIIHHIIIIIIIIIIIFHIIHIIHIIHIIIIIHIIIIIIIIIHIHIHHHHHHIIHIHIIIIIIIIIIIIIIIIIIIIIIIIIEIIIIIIIIIIIIIIHIIIIIIHIIIIIIIHHIIIIIGIIHIIIIIIHIIIIIIIHIIIIIIIIIIIIIIIIIIIIIIHIIIHIIIIIIIIIIIIHEHIIIIIIIHHIIIIIIIIIIIIIIIIIIIIHIIIHHHHIIIIIIIIIIIIIIIIIIIIIIIIIIIIIIIIHIIIIIIIDDDDD
@HISEQ:969:HM2KJBCX2:2:1102:13534:41707 2:N:0:ACTATGCA
GCATGCATCCCACCCAACTATCCCTATTAATCATTACGGTGATCCTAGAAACCAACAAAATAGAACAATGCCGTCCTATTCTATTATTCCATGCTAATGTATTCGAGCAAAAATGCCTGCTTTAAACACTCTAATTTTTTCAAGGTAAAGGTCCTGGATCCGCAAGACACCCAATTAAGGACATCAAGTTTCTCCAGAAGGTGAGAAATCAACAGCGACAGTTCATACCCCTTAAGGCATGACCATCACGTCAATTCCGAAATTCAACTACGAGCTTTTTAACTGCAACAACTTTAATATACGCTATTGGAGCTGGAATTACCGCGGCTGCTGGCACCAGACTTGCCCTCCAA
+
@DB@DCCF<<1D<0<D1<<<1<<<1DCGH<G<<1<<1<0<<<CH@GC@C@H11D@CC1D1<11CCG11<<<C?D<F=G<<G1FHG@G11<1@1<<11C@CFDC@HC1DHHE@@D1HHHE@A<DCHHIHEHHGGCCAB<D<CEB?HF8FEIH@CGC1?H?C51D<7?HGE<DDC<<<FFD<@HGF<9DD<D/<C?GGDFHFE<@GFGIHHCHHGCC@EIHGC>HCGHG?CIHEIHFHH@D<CCHFGFIHFF1FGEC@F<<D1FD1<<<<0<D1CCE<<CHHC<HG?GIIHGHHH@FHHHHIHEC@GH?HEH@@HHIHHFHHHHHHCIHHH@HHCEEIHIHGGGHCHCEC@@ADB
@HISEQ:969:HM2KJBCX2:2:1102:13078:42410 2:N:0:ACTATGCA
GCATGCATCCCACCCAACTATCCCTATTAATCATTACGGTGATCCTAGAAACCAACAAAATAGAACCATGCCGTCCTATTCTATTATTCCATGCTAATGTATTCGAGCAAAAATGCCTGCTTTAAACACTCTAATTTTTTCAAGGTAAAGGTCCTGGATCCGCAAGACACCCAATAAAGGACATCAAGTTTCTCCAGAAGGTGAGAAATCAACAGTAACAGTTCATACCCCTTAAGGCATGACCATCACGTCAATCCCGAAATTCAACTACGAGCTTTTTAACTGCAACAACTTTAATATACGCTATTGGAGCTGGAATTACCGCGGCTGCTGGCACCAGACTTGCCCTCCAA
+
DDDDDIIIHHIHIIIIIIIIIIIHHIIIIIIIIIIIIIIIIIIIIIIIHHIIIHHIIIIIHIHHIIIIIIIIHHIIHIIIIIEGHIHIIIIIIIIIIIIGHFEIHIIHIHHIIHHIHIIIIIIIIIIIIIIIIIIIIIIIIIIIIIIIIIIHIIIHHEGHIHHIIIIIIIIIIIHIHIHHIIIGIIIIIIHIHIIIIIIIIIIIIIIIIIIIIIIIIHIIIIIIIHHIIIIIIIIIHIIIIIIIIIIHIIHGIIHGIIIIIIIIIIIIIIIIIIIHIIIIIIIIIIIIIIIIIIGIIIIHIIIIIIIIIIIIIIIIIIIIIIIIIIIIIIIIIIIIIIIIIIIIIIIIDDDDD
@HISEQ:969:HM2KJBCX2:2:1102:5035:43104 2:N:0:ACTATGCA
GCATGCATCCCACCCAACTATCCCTATTAATCATTACGGTGATCCTAGAAACCAACAAAATAGAACCATGCCGTCCTATTCTATTATTCCATGCTAATGTATTCGAGCAAAATGCCTGCTTTAAACACTCTAATTTTTTCAAGGTAAAGGTCCTGGTTCCACATGACACCCAATTAAGGACATCATGCTTCTCCAGAAGGTGAGAAATCAACTGCGACAGTTCATACCCCTTAAGGCACGACCATCACGTCGATCCCGAAATTCAACTACGAGCTTTTTAACTGCAACAACTTTAATATACGCTATTGGAGCTGGAATTACCGCGGCTGCTGGCACCAGACTTGCCCTCCAA
+
DDDCDIIIGGHIIHIIHIIIIIIIIIIIIIHIIIIIIIIIHHIIIIIIIIIIIIIIIIIGIHHHIIGHIHHHHIGIIIIIIIIIIIIIHHIIIIHIIHHHHGHIIIHIHIIIIIIIIIIIIIHIHIIIIIIHIIIHHHHHIIIIIIIHIIIHHIHIIHIIIHHIEHIIIIIHIIHIIIIIIIIIIIIHHHIIIIIIIIIIHHIIIHHIIIIIIIIIIIIIIIIIIIIIIIIIIIIIIHHGIIIIIIIIHGD@IIIIIHIIIIIIIIIIIIIHIIIIIIIIIIIIIIIIIIHHIIIIIIIHIIIIIIIIIIIIIIIIIIIIIIIIIIIIIIIIIIIIIIIIIIIIIIIDDDDD
@HISEQ:969:HM2KJBCX2:2:1102:7706:42763 2:N:0:ACTATGCA
GCATGCATCCCACCCAACTATCCCTATTAATCATTACTCATTTCACCAAAAACCAACAAAATTCGCGACACGAGTCCTAACTTATTATTCCATGCTAATGTATTCATAACTTTCAGCCTGCTTTAAACACTCTAATTTTTTCAAAGTAAAGGTCCTGGATTGCGAACCCAACCCAGTAAAGGGCAGGAACGTTCTCCAGGAAGATGGTAAGCGCGCATCGGCACTCACACACGATACCGTGGCGGGCCAAGCGCACTATACCAGAAATCCAACTACGAGCTTTTTAACTGCAACAACTTTAATATACGCTATTGGAGCTGGAATTACCGCGGCTGCTGGCACCAGACTTGCC
+
<0<@<CCHEHIICGHH1E@1D@@CGFHCHIIHEHHIIIGHGEFHHHIICFHHIEHEHHICCEGCE=?D<EHIIDHH?FEGEEHHHHIII?@EHE?FHCH@CGHHEFIIHHHHIIHGHGG?FEHHEGIHFHHEHHIIIIFIHHHGHHGIIHHEFHHHIIIHHHDHHHHHHGBEHHGHHHHHHIHHEHIIHHIHHC@IGIIIHFHEIIHIIFHIIIGII?HEIHEIHIHEEHEHFIIIIHIHIHDHHHGCEEFHHGIIIIIHHIIHFIHHFGGHIIIIIIIIIIIIHHHHIIHEHFGIG@IGHCEEEHHHIHHIHEHIIIIIIIIIIIIHIHHFEFIIHHGIIIIIIIIDDCDD
@HISEQ:969:HM2KJBCX2:2:1102:6869:44249 2:N:0:ACTATGCA
GCATGCATCCCACCCAACTATCCCTATTAATCATTACGTCAATCCTAGAAACCAACAAAATAGGATCAAACGTCCTATTTCATTATTCCATGCTAATGTATTCAAGCGTTAGCCTGCTTTAAACACTCTAATTTTTTCAAAGTAACAGTCCTGTTTCCCTGCAACACCAAATTAATGACATTACAGTTCTTCAAGAAGGAGGAACCAGTAAAGCCAGTACATACCAGAGGCACGACCAACTTACTAATCCCGAAATTCAACTACGAGCTTTTTAACTGCAACAACTTTAATATACGCTATTGGAGCTGGAATTACCGCGGCTGCTGGCACCAGACTTGCCCTCCAA
+
DDBDBHIIFHHHIHIIIIHEHIIIIIIIEHIIHHIHHHEGHEHHHI?CGHHHHHEEHIIIIIIEHCHIEHH@GHFCH@CHIHIHHGHGE@CFFFHHII@E@GEHHHHIIGIGHEHGIHIIHIIIIHIIHIHHHHBGHIHHGIIIIIIGEGGIHHIIIHHGHIIHHIIHIHHHIHHIHIHHEHIIHHHHHIIIHIHFHIIHHEHGIIHIHHIIIHIHHIIIIHIHIIIHIIIHIIIIHIHHEIGGHHEF?HHIIIIIIIIIHHHHHHHHIIIIIIHIIHIHHFEHHCECHHIIHHHIHIHGHHGHEEHIIIIIIIIIIHIIIIHHGIHHIIIIIIHHIIIHHBABDD
@HISEQ:969:HM2KJBCX2:2:1102:11306:44970 2:N:0:ACTATGCA
GCATGCATCCCACCCAACTATCCCTATTAATCATTACGTCGATCCTAGAAACCAACAGAATAAGATCAAACGTCCTATTTCATTATTCCATGCTAATGTATTCAAGCGTGTGCCTGCTTTAAACACTCTAATTTTTTCAAAGTAACAGTCCTGATTCCCCATAACACCAAATTAATGACATCATAGTTCGTCAGAAGGGAGAAATCAATAATACCAGTACATACCGAAGTACGACCGATATATTGATCCCGAAATTCAACTACGAGCTTTTTAACTGCAACAACTTTAATATACGCTATTGGAGCTGGAATTACCGCGGCTGCTGGCACCAGACTTGC
+
DDDDDIIIIIIIIIIIIIIHHIIIIIIIIIIIFHIGIGHIICHIIIIHIHIIIIIII1DHF@HHHHHHHHHIHIHHHIHHIHIIIIHHHIIHIIIIIHEHHIHHHHHHHHHEHFHHHIEIHHIIIIIIIIIHFHIIIHIIIIIIIIIGIIIIIHHIIIIIIIIIIIIIIIHEHIHFEIIIHGIHIIHHGIHGIIHIIHIHHHIIIIIHIHHIIIIIIHIIIHHHIHHIIHHHHHHEFHHIHHHHGHHHHFIHGHFIIHHEDHHHEHHHHHHFGFEEIHHF@@DHHEHIHIIHIIIIIIHIIIIIIHEHIIIIIIHHHHHEFGIHHGD<<IHIIDBDDB
@HISEQ:969:HM2KJBCX2:2:1102:15667:44178 2:N:0:ACTATGCA
GCATGCATCCCACCCAACTATCCCTATTAATCATTACGGTGATCCTAGAAACCAACAAAATAGAATCATGCCGTCCTATTTTATTATTCCATGCTAATGTATTCAAGCAAAATGCCTGCTTTAAACACTCTAATTTTTTCAAAGTAAAGGTCCTGGTTCCCCGTGACACCCAATTAAGGGCATCGCGGTTCTCCAGAAGGTGAGAAATTGACTACACCAGTTCATACCCCTTAAGGCACGACCGATGTGTCAATCCCGAAATTCAACTACGAGCTTTTTAACTGCAACAACTTTAATATACGCTATTGGAGCTGGAATTACCGCGGCTGCTGGCACCAGACTTGCCCTCCAA
+
DDDDDIIIIIIIIGHIHIIIIIIIIIIIIIIIIHHIIIIIIIHIIIHGIIIIIIIIIIIIIIIHIIIIIIGFHIIIIIIIIIHIIIIIIIHIEHIIIIIHIHIIIIHGIIIIIHIIIIIIIHIIIIIIIIIIHIIIIIHIIHIIIIIIIIIIIIIIIIIIIIIIIIIIGHIIIIHIIHIIIIIIIIIIIIIIIIIIIIIHIIIIIIHIIIIIIIIIIIIIIIIIIIIIIIIIIIIIIIIIIIHIIIIIIIHIIIIIIIIIIIIIIIIIIIIIIIIFIIIIIHIIIHIIHFIIIIIIIHHHIIIIIIIIIIIIIIIIIIIIIIIIIIIIIIIIIIIIIIIIIHIIIIIDDDDD
@HISEQ:969:HM2KJBCX2:2:1102:1962:44702 2:N:0:ACTATGCA
GCATGCATCCCACCCAACTATCCCTATTAATCATTACGGTGATCCTAGAAACCAACAAAATAGAACCATGCCGTCCTATTCTATTATTCCATGCTAATGTATTCGAGCAAAATGCCTGCTTTAAACACTCTAATTCTTTCAAGGTAAAGGTCCTGGTTCCACATGACACCCAATTAAGGACATCATGCTTCTCCAGAAGGTGAGAAATCAACTGCGACAGTTCATACCCCTTAAGGCACGACCATCACGTCAATCCCGAAATTCTACTACGAGCTTTTTAACTGCAACAACTTTAATATACGCTATTGGAGCTGGAATTACCGCGGCTGCTGGCACCAGACTTGCCCTCCAA
+
DDCDBHHHHHHIIIIIIIIIIIIIIIIIIIIIGIGHIIIIHHIIIIIIIIIIIIIIFI?EHHIIIIIIIIGIIIGIIIIIIIIIIIIIIIIIIIIIGHIIHIHIHHHIIIIIIHIIIIIIIIHIIIIIIIIIIIIIIIIIIIHIIIIIIIIIIIHIIHIIIIIHHHIIIIIIIIIIIIIIIIIIIIIIIGIIIIIIIIIIIIIIIIIIIIIIIIHIIIIIIHIIIIIIIHGIIIIIIIIIIIIIIIIIIIHIHHIIIIIIIIIIHIIIIIIIIIIIIIIIIIIIIIIIIHHIIIIIIIIHIIIIIIIIIIIIIIIIIIIIIIIIIIIIIIIIIIIIIIIIIIIIIIIDDDDD
@HISEQ:969:HM2KJBCX2:2:1102:14366:45644 2:N:0:ACTATGCA
GCATGCATCCCACCCAACTATCCCTATTAATCATTACGGTGATCCTAGAAACCAACGAAATAGAACCAATCCGTCCTATTTCATTATTCCATGCTAATGTATTCAGACGTTAGCCTGCTTTAAACACTCTAATTTTTTCAAAGTAACAGTCCTGATTTCCTATCACACCAACTAAATGGCATGAAAGTTCCTCAGAAGGTAGAGATTTATCTCACCAGTACAGACAATTAAGCCTGACCAATGGGTAAACCCCGAAGTTCAACTACGAGCTTTTAACTGCAACAACTTTAATATACGCTATTGGAGCTGGAATTACCGCGGCTGCTGGCACCAGACTTGCCCTCCAA
+
DDDDDIIIIIIIIIIIIIIIIIIIIIIIIIIIIIIIIIIIIIIIIIIIIIIIIIIIIIIIIIHHHIIHIIIIHHHHIIIIIIIIIIHIIIIIIIIIIIIIIIHIIIIIIIIIIHHIIIIHHIIIIIIIIIIIIIIIIIIIIHIIIIIIIIIIIIIIIIIIIIIIIIIIHIIIIIIIIIIIIIIIIIHIHIIIHIIIIIIIIIIIIIIIIIIIIIIIIIIIIIIIIIIIIIIIIIIIIIIIIIIHIHIHIIIIIIIIIIIIIIIIIIIIIIIIIIIIIIIIIIIIIIHIHIIIIIIIIIIIIIIIIIIIIIIIIIIIIIIIIIIIIIIIIIIIIHIIIIIIIIDDDDD
@HISEQ:969:HM2KJBCX2:2:1102:11731:45394 2:N:0:ACTATGCA
GCATGCATCCCACCCAACTATCCCTATTAATCATTACGGTGGTCCTAGACCAACAAAATAGAACCAACGTCCTATTCTATTATTCCATGCTAATCTATTCAAGCAAAAGCCCGCTTTAAACACTCTAATTTTTTCAAGGTAATGGTCCTGGTTCCCCGACACACCCAATAAAGGGCATACCGGCTCACCAGAAGGATAGACCCGACAGCAGAACAGTACTCGCCAGAGACGGACCGTCCGGTCAGGCCTAAAATTCAACTACGAGCTTTTTAACTGCAACAACTTTAATATACGCTATTGGAGCTGGAATTACCGCGGCTGCTGGCACCAGACTTGCCCTCCAA
+
DDDDDIIIIIIIIIIIIIIIIIIIICHIIIIIIIIIIIIIIIIIIIHIIIIIHIIIHHIIIIIIIIIIIHHHIIHIIIEHIHIIIIIHIIIIIIIIIIIIIIIIIIIHHIIHIHIIIIIIIIIHIIHHHHHIIIHHIIIIIIIIIHIIIIIIIIHHHHHIIIHIIIIIIIIIIIIIIIIIIIIHIIIIIIIIIIIIIIIIIIIIIIIIIIIIHIIIIIIIIIIIIIIIIIIIIIIIIIIHIIHIIIIHIIIIIIIIIIIIIIIIIIIIIIIIIIIIIIIIIIIIIIIIIIIIIIIHGFFIIIIIIIIIIIIIIIIIIIIIIIIIIIIIIIIIIIIIIIIDDDDD
@HISEQ:969:HM2KJBCX2:2:1102:14090:46087 2:N:0:ACTATGCA
GCATGCATCCCACCCAACTATCCCTATTAATCATTACGGTGATCCTAGAAACCAACAAAATAGAACCATGCCGTCCTATTCTATTATTCCATGCTAATGTATTCGAGCAAAATGCCTGCTTTAAACACTCTAATTTTTTCAAGGTAAAGGTCCTGGTTCCACATGACACCCAATTAAGGACATCATGCTTCTCCAGAAGGTGAGAAATCAACTGCGACAGTTCATACCCCTTAAGGCACGACCATCACGTCAATCCCGAAATTCAACTACGAGCTTTTTAACTGCAACAACTTTAATATACGCTATTGGAGCTGGAATTACCGCGGCTGCTGGCACCAGACTTGCCCTCCAA
+
@BBD@HIHGHHHIIIIIHHFIIHIIIIGIIIHFHHIHIIIIHHHIHIIIIIIHFHDHHIIHHHHHHHHIEG?EH<HHIHCEHHHHIIIFHHHH@GHIIHGGGHHGIHGHFHIHICHIGHHHGHHHIIHHHHEGHHHCHHGHIHIHHH?HGHGEHHGGGHHGGIIIHEGFG@GIIHHIHIHHHIHHIHIIHIHHHCHFFF?EIHHIHGIHIIIIGIIIIHHHIHHIIHHGIHGFGHHHIHHGIIHGIIHHHEHCE?/IHHHHHGIHIHE<HGCHHGHIHHHHHIHHIIIHEGIIIHIHEHHHIIIIIIIIHHFIIHIIIIIIHECIHHIHIIIIHGHHHHHIIIIHHEBDBAB
@HISEQ:969:HM2KJBCX2:2:1102:8942:47077 2:N:0:ACTATGCA
GCATGCATCCCACCCAACTATCCCTATTAATCATTACATCGATCCTAGAAACCAACAAAATAGAATCGGATGTCCTATTTCATTATTCCATGCTAATGTATTCAAGCGTGAGCCTGCTTTAAACACTCTAATTTTTTCAAGGTAACAGTCCTAATTCCCCGTGACACCAAATTAATGGCATTACGGTTCTTTAGAAGGTGAGAAATCAATAATATCAGTACATACCAACGGCATGACCGAAACATTGATCCCGAAATTCAACTACGAGCTTTTTAACTGCAACAACTTTAATATACGCTATTGGAGCTGGAATTACCGCGGCTGCTGGCACCAGACTTGCCCTCCAA
+
DDDDDIIIIIIIIIIIIIIIIIIIIIIIIIIIIIIIIIIIIGIHIIIIIIHIIIIHIIIIIIHIIIIIHIIIIIIIIIIHHIIHIIIIIIHGHIIHIIIIIIIIIIHGHIIIIIIIHIHIIHHIHIIIIIIIHIIIHIIIIIIIIHIIIIIIIIIIIIIIIIIIIIIIIIIIHIIIIIIIIHIIIIIIIIIIIIIIIIIIIIIIIIIIIIIIIIIIIIIIIIIIIIIHHHIIIIIIIIIIIHIHIHIIIIIIIIIIIIIIIIHIIIIIIIIIIIIIIIIIIIIIIIIIIIIIIIIIIHHHHHIIIIIIIIIIIIIIIIIHIIIIIIIIIIIIIIIIIIIIIIDDDDD
@HISEQ:969:HM2KJBCX2:2:1102:14622:46298 2:N:0:ACTATGCA
GCATGCATCCCACCCAACTATCCCTATTAATCATTACGTCAATCCTAGAAACCAACAAAATAGGATCAAACGTCCTATTTCATTATTCCATGCTAATGTATTCAAGCGTTAGCCTGCTTTAAACACTCTAATTTTTTCAAAGTAACAGTCCTGTTTCCCTGCAACACCAAATTAATGACATTACAGTTCTTCAAGAAGGAGGAACCAGTAAAGCCAGTGCATACCAGAGGCACGACCAACCTACTAATCCCGAAATTCAACTACGAGCTTTTTAACTGCAACAACTTTAATATACGCTATTGGAGCTGGAATTACCGCGGCTGCTGGCACCAGACTTGCCCTCCAA
+
DDDDDIIIIIIIIIIIIIIIIHIIHIIIIIIIIIIIIIIIIIHIIIIIIIIIIIIIIIIGIHHHHHHIIIIIIHIIIIIIHIIIIIIHHIIHCHHIIIIIHGIIIIIIIIIGIHHHIHHHIIIIIHIIIIIIIIIIIIIIIIIIIIIIIHIIIIIIIHIIHIIIIHIHIIIIIIIIIIIIHIIIIIIIIIIIIIIHIIIIIIIIIIIIIHIIIIIIIIIIIIIIIIIHIIIIIIIIIHHHIHHHHIHIIIIIIIGIGIIIIIHIIHIIIIIIIIIIHIIIIIIIIIIIIIIIIIIIIIIIIIIIIIIIIIIIIIIIIIIIIIIIIIIIIIIIIIIIIIIIIDDDDD
@HISEQ:969:HM2KJBCX2:2:1102:5650:48025 2:N:0:ACTATGCA
GCATGCATCCCACCCAACTATCCCTATTAATCATTACGTCAATCCTAGAAACCAACAAAATAGGTTTGAACGTCCTATTTCATTATTCCATGCTAATGTATTCAAGCGTTAGCCTGCTTTAAACACTCTAATTTTTTCAAAGTAACAGTCCTGTTTCCCTGCAACACCAAATTAATGACATTACAGTTCTTCAGAAAGGAGGAATCAGCGAAACCAGTTCATACCAGTGGCACGACCAACCTGCTGACCCCGAAATTCAACTACGAGCTTTTTAACTGCAACAACTTTAATATACGCTATTGGAGCTGGAATTACCGCGGCTGCTGGCACCAGACTTGCCCTCCAA
+
DDDDDIIIHIIIIIIIIIIIIIIIIIIIIIIIIIIIIIIIIIIIIIHIHIIIIHIIIHIHHIIIIIIIGIIIIIIIHIIIIIIIIIIIIHIIIIIHIIIIIIIIIIIIIIIIIIIIIIIIIHHIHIIIIIIIIIIIIIIIIIIIIIIIIIIIIIIIIIIIIIIIIIIIIIHIIIIIIIIIIIIIIIIIIIIIIIIIIIIIIIIIHIIIIIIHHIIIHHIIIIIIIIIIIIIIIIIIIIIIIIIHHIHIIIIIIIIIIIIIIIIIIIIIIIIIIIHIIIIIIIIIIIIIIIIIIIIIIIIIHIIIIIIIIIIIIIIIIIIIIIIIIIIIIIIIIHIIIIIIIDDDDD
@HISEQ:969:HM2KJBCX2:2:1102:11858:48096 2:N:0:ACTATGCA
GCATGCATCCCACCCAACTATCCCTATTAATCATTACGGTGATCCTAGAAACCAACAAAATAGAACCATGCCGTCCTATTTTATTATTCCATGCTAATCTATTCAAGCACAAGCCTGCTTTAAGCACTCTAATTTTTTCAAGGTAATAGCTCTGCTTCCCCAACGCACTAACTTAATAGCATGCTGGTTGTTCAGAAGGTAGGAATTCATCAGGCCAGTGCGGACAGTGAAGCCCGACCAACCGACAAACTCCGAAATTCAACTACGAGCTTTTTAACTGCAACAACTTTAATATACGCTATTGGAGCTGGAATTACCGCGGCTGCTGGCACCAGACTTGCCCTCCAA
+
DDDDCIIIIIIIIIIIIIIIIIIIIIIIIIIIIIIIIIHIIIIIIIIIIIIIIIHIHHIHIIHHHIIIHIHIIIIGHIIIIIHIIIHIHIHIHE1FHEHIHHIIIIHIIIIIIHHIIIHIIHIIIIIIIIIHIIIIHIIHIIIIIIHIIHIIIIIIIIIIIIIIHIIIIIHIIIIIHIHGHIIHIIIIIIIIIIIIIIIIIIIIIIIIIIIIHIIIIIIIIHIIIIIIIIIIIIIIII?IIIIIIHHIIIIIIIIIIIIIIIIIIIIIIIIIIIIIIIIIIIIIIIIIIIIIIIIIIIIIIIIIIIIIIIIIIIIIIIIIIIIIIIIIIIIIIIIIIIIIIIIDDDDD
@HISEQ:969:HM2KJBCX2:2:1102:19164:49040 2:N:0:ACTATGCA
GCATGCATCCCACCCAACTATCCCTATTAATCATTACGTCAATCCTAGAAACCAACAAAATAGAATCGGATGTCCTATTTCATTATTCCATGCTAATGTATTCAAGCGTAAGCTTGCTTTAAACACTCTAATTTTTTCAAGGTAACAGTCCTAATTCCCCATAACATCAAATAAATGACATTATGGTTCTTTAGAAGGTGAGAACCAATAAAACCAGTACATACCAAGGCATGACCGATTCCTTGATCCCGAAATTCAACTACGAGCTTTTTAACTGCAACAACTTTAATATACGCTATTGGAGCTGGAATTACCGCGGCTGCTGGCACCAGACTTGCCCTCCAA
+
DDDDDIIIIIIIIIIIIIIIIIIIIIIIIIIHIIIIIIIIIIIIHIIIIIIIIIIIIIHIIIIHIIIIIIIIHIIIIHHIIIIIIIIIHHIH@HHIIIIIIHHHHHHHHIIHIHHHIHHIIIIIHHIIIIIIIIIIIIIHHHHHIIIHHHHHIIIIHIHIIHHIIIHIIIIIIIIIIIIIHIIHHHIIIIIIIIIII;IHIIIHHIIIIIIIIIIIIIIIIIIIIHIIIIIIIIIIIIIHIIHGIIIIIIIIIIIIIIIIIIIIIIIIIIIIIIIIIIIIHIIIIHIIIIIIIIHIIIIIIIIIIIIHIIIIIIIIIIIIIIIIIIIIIIIIIIIIIIIIDDDDD
@HISEQ:969:HM2KJBCX2:2:1102:11901:50518 2:N:0:ACTATGCA
GCATGCATCCCACCCAACTATCCCTATTAATCATTACGTCGATCCTAGAAACCAACAAAATAGAATCAAACGTCCTATTTCATTATTCCATGCTAATGTATTCAAGCGTGAGCCTGCTTTAAACACTCTAATTTTTTCAAAGTAACAGTCCTGATTCCCTATGACACCAAATTAATGACATCATGGTTCGTCAGAAGGAAGAAACCAATAAATTAGTACGTACCAAGGGCACGACCAACATATTGATCCCGAAATTCAACTACGAGCTTTTTAAGTGCAACAACTTTAATATACGCTATTGGAGCTGGAATTACCGCGGCTGCTGGCACCAGACTTGCCCTCCAA
+
CDDDDIIIIIIIIIIIIIIIIIHIIIIIIGIIGIIIIIIIHIIIIIIIIIIIIIIIHHIHHIHIIGIIHHIIHEHIHIIIIIIIIIHIIIIIHIIIIIIIIIIIIIIIIIIIIIIIIIGHIHIIIIIIIIIIIIIIIIIIIIIIIHIIIIIIIHIIIIIIIIIIIIIIIIIIHIIIIIIIHHIIIHIIIIIIIIIIIIIIIIIIIIIIIIIIIIIIIIIIIIIIIIIIIIIIIIIIIIIIIIHHIIIIHIIIIIIIIIIIIIIHIIIIIIIIHF1IIIIIIIHIIIIIIIIIHIIIIIIIIIIIIIIIIIIIIIIIIIIIIIIIIIIIIIIIIIIIIIIIDDDDD
@HISEQ:969:HM2KJBCX2:2:1102:19005:50620 2:N:0:ACTATGCA
GCATGCATCCCACCCAACTATCCCTATTAATCATTACGTCAATCCTAGAAACCAACAAAATAGGATCGAACGTCCTATTTCATTATTCCATGCTAATGTATTCAAGCGTTAGCTTGCTTTAAACACTCTAATTTTTTCAAAGTAACAGTCCAAATTCCCCGCAACACCAAATTAATGGCATTACGGATCATCAGGAAGGAGGAATCAGTGAGACCAGTACATACCAGAGGCATGACCAATCTACTAACCCCGAAATTCAACTACGAGCTTTTTAACTGCAACAACTTTAATATACGCTATTGGAGCTGGAATTACCGCGGCTGCTGGCACCAGACTTGCCCTCCAA
+
DDDDDIIIIIIIIIIIIIIIIIIIIIIIHIIIIIIIIIIIIIIIIIIIIIIIIIHIIIIHHIIIIIIHGIIIIGIIIIIIIHHHIIIHIIIIIIIHIIIIIIIIIIIIIIIIIIIIIIIIIIIIHIIIIIIIIIIIIIIIIIIHIIIIIHIHIHHIIIIHIIIIIIIIIIHHIIIIIIIIIIIIIIIIIIIIIIIIIIIIIIIIIIIIIIIIIIIIIIIIIIIIIIIIIIIIIIIIIIIIIIIIIIIIIIIIIIIIIIIIIIIIIIIIIIIIIIHIIIIIIIIIIIIIIIIIIIIIIIIIIIIIIIIIIIIIIIIIIIIIIIIIIIIIIIIIIIIIIIIIIDDDDD
@HISEQ:969:HM2KJBCX2:2:1102:18744:50239 2:N:0:ACTATGCA
GCATGCATCCCACCCAACTATCCCTATTAATCATTACGGTGATCCTAGAAACCAACAAAATAGAACCATGCCGTCCTATTCTATTATTCCATGCTAATGTATTCGAGCAAAATGCCTGCTTTAAACACTCTAATTTTTTCAAGGTAAAGGTCCTGGTTCCACATGACACCCAATTAAGGACATCATGCTTCTCCAGAAGGTGAGAAATCAACTGCGACAGTTCATACCCCTTAAGGCACGACCATCACGTCAATCCCGAAATTCAACTACGAGCTTTTTAACTGCAACAACTTTAATATACGCTATTGGAGCTGGAATTACCGCGGCTGCTGGCACCAGAACTTGCCCTCCAA
+
DDDDDIIIIIIIIIIIIIIIIIIIIIIIIIIIIIIIIHIIIIIIIIIIIIIIIIIIIIIIIIIGHIGHIHIIHIIIIIIIIIIIIIIIIIIIHIIIIIIIGHHIIIIIIIIIIIIHIIIIIIIIIHIIIIHIIIIIIIIIIIIIIIIIHHIIIIIIHIIIIIIIIIIIIIHIIIIIIIIIGIIIIIIIIIIIIIIIIIIIIIHHIIIIIIHIIIIIIIIIIIIIIIIIIIIIGIIIIHHHHIIIHHGIIIIGHHIHIIIIIIIIIHIHFIIIIIIIIIIIIIIIIIIIIIIIIIIIIIIIIIIIIIIIIIIIIIIIIIIIIIIIIIIIIIIIIIIIIIIIIIIIIIIIDDDDD
@HISEQ:969:HM2KJBCX2:2:1102:18076:51214 2:N:0:ACTATGCA
GCATGCATCCCACCCAACTATCCCTATTAATCATTACGTCGATCCTAGAAACCAACAAAATAGAATCAAACGTCCTATTTCATTATTCCATGCTAATGTATTCAAGCGTAAGCCTGCTTTAAACACTCTAATTTTTTCAAAGTAACAGTCCTGATTCCCCACGACACCAAATTAATGACATCGCGGTTCTTCAGAAGGTAGGAACCGATAATGCCAGTGCGTACCGAAGCACGACCAACAATTCGATCCCGAAATTCAACTACGAGCTTTTTAACTGCAACAACTTTAATATACGCTATTGGAGCTGGAATTACCGCGGCTGCTGGCACCAGACTTGCCCTCCAA
+
DDDDDIIIIIIIIIIIIIIIIIIIIIIIIIIIIIIHIIIIIHIIIHIIIHIIIIHHHIIHHHIIIIIIHIIIHIHIIIIIHIIIIHIIIHIIIIIIIIIIIIIIIIIIIIIIIIIHIIIIIIHIIHIIIIIIIIIIIIIIIHIIIIIIIIIIIIIIIIIIIIIIIIIIIHHIIHIIIIIIIIIIIIIIIIHHIIIIIIIIIIIIIIIIIIIIIIIIIIIIIIIIIIIIIIIIIIIIIIIIIIHGIIIIIIIIIIIIIIIIIIIIIIIIIIIIIIIIIIIIIIIIIIIIIIIIIIIIIIIIIIIIIIIIIIIIIIIIIIIIIIIIIIIIIIIIIIIIIIIIDDDDD
@HISEQ:969:HM2KJBCX2:2:1102:12624:53350 2:N:0:ACTATGCA
GCATGCATCCCACCCAACTATCCCTATTAATCATTACGGTGATCCTAGAAACCAACAAAATAGAACCATGCCGTCCTATTTTATTATTCCATGCTAATCTATTCAAGCACAAGCCTGCTTTAAGCACTCTAATTTTTTCAAGGTAATAGCTCTGCTTCCCCAACGCACTAACTTAATAGCATGCTGGTTATTCAGAAGGTAGGAATTCATCAGGCCAGTGCGGACAGTGAAGCCCGACCAACCGACAAACTCCGAAATTCAACTACGAGCTTTTTAACTGCAACAACTTTAATATACGCTATTGGAGCTGGAATTACCGCGGCTGCTGGCACCAGACTTGCCCTCCAA
+
DDDDDIIIIIIIIIIIIIIIIIIIIIIIIIIIIIIIIIIIIIIIIIIIIIIIIHHIIIIIIIHIHHIIIIHIIIIIIIIIIIIIIIIIIIGHHIIIGHIIHIHIIIIIIIIIIIIIIIIIIIHHIIIIIIHIIIIHIIHIIHHHIIIIIIIIIIHHIIIIIIIIIIIIIIIIIHIIIIIIIIIIIIHIIIIIIIIIIIIIIIHIIIIIIIIIIIHIIIIIIIIIIIIIIIIIIIIIIIIIIIIIIHHIHIIIIIIIIIIIIIIIIIIIIIIIIIIIIIIIIIIIIIIIIIIIIIIIIIIIIIIIIIIIIIIIIIIIIIIIIIIIIIIIIIIIIIIIIIIIIIIDDDDD
@HISEQ:969:HM2KJBCX2:2:1102:18145:52479 2:N:0:ACTATGCA
GCATGCATCCCACCCAACTATCCCTATTAATCATTACGTCGATCCTAGAAACCAACAAAATAGAATCAAACGTCCTATTTCGTTATTCCATGCTAATGTATTCAAGCGTGAGCCTGCTTTAAACACTCTAATTTTTTCAAAGTAACAGTCCTGATTCCCCATGACACCAAATTAATGACATCATGGTTCGTCAGAAGGTAGGAATCAATAATACCAGTACGTACAATAGCACGACCAATAAATTGATCCCGAAATTCAACTACGAGCTTTTTAACTGCAACAACTTTAATATACGCTATTGGAGCTGGAATTACCGCGGCTGCTGGCACCAGACTTGCCCTCCAA
+
DADDDIIIIIIIIIIIIIIIIIIIIIIIIIIIIIHHHHIIGHIIIIIIIHIIIIIIIGIIIIIIIIIGIIIIIIIIIHHHIIIIIFHHIHIIGIIIIHIHIIIHIHIIHIIHHIIIHIIIIIIIIIIIIIIIIIIIIIIIIIIIIIHHHHIIIHHIIIIHIIIIIIIIIIIHIIIIIIIIIHIHIIIIHIIIIIIIIIIIIIIIHHIHIIIIIIIIIIIIIIIIIIIIIIIIIIIIIIIIIIHHIIIIIIIIIIIIIIIIIIIIIIIIIIIIIIIIIIIIIIHHHHIIIIIIIIIIIIIIIIIIIIIIIIIIIIIIIIIIIIIIIIIIIIIIIIIIIIIIDDDDD
@HISEQ:969:HM2KJBCX2:2:1102:9722:53359 2:N:0:ACTATGCA
GCATGCATCCCACCCAACTATCCCTATTAATCATTACGTCGATCCTAGAAACCAACAAAATAGGTTCGATCGTCCTATTTCGTTATTCCATGCTAATGTATTCAAGCGCGAGCCTGCTTTAAGCACTCTAATTTTTTCAAAGTAACAGTCCTGTTTCCCCGCAACAACAAATTAATGCCATCACGGTTCTACAAGAAGGAGGGACCAGTGAGGCCAGTGCATACCAGTGGCACGACCAACCTACTGGCCCCGAAATTCAACTACGAGCTTTTTAACTGCAACAACTTTAATATACGCTATTGGAGCTGGAATTACCGCGGCTGCTGGCACCAGACTTGCCCTCCAA
+
DDDDDIIIIIIIIIIIIIIIIIIIIIIIIHIIIIIIIIIIIIIHHIIIIIIIIIHIHEEHHIIIIIIIIIIIIIIIEHHIIIIIIIHHHHHIIHIGIIIIIIIHHIIIIIIIIIIIIIIIIIIIIIIIIIIIIIIIIIIIIIIIIIHIIIIIIIIIIIIIIIIIIIIIIIIIIIIIIIIIIIIIIIIIIHHIIHIIIIIIIIIIIIIIIIIIIIIIIIIIIIIHIHIIIIIIIIIIGIHIIIHIHIIIHIIIIIIIIIIIIHHIIIHIIIIIIIHIIIIIIIIIIIIIIIIIIHIIIGIIIIIIIIIIIIIIIIIIIIIIIIIIIIIIIIIIIIIIIIIIIDDDDD
@HISEQ:969:HM2KJBCX2:2:1102:2539:53552 2:N:0:ACTATGCA
GCATGCATCCCACCCAACTATCCCTATTAATCATTACGTCGATCCTAGAAACCAACAAAATAGGTTCGATCGTCCTATTTCGTTATTCCATGCTAATGTATTCAAGCGCGAGCCTGCTTTAAGCACTCTAATTTTTTCAAAGTAACAGTCCTGTTTCCCCGCAACAACAAATTAATGCCATCACGGTTCTACAAGAAGGAGGGACCAGTGAGGCCAGTGCATACCAGTGGCACGACCAACCTACTGGCCCCGAAATTCAACTACGAGCTTTTTAACTGCAACAACTTTAATATACGCTATTGGAGCTGGAATTACCGCGGCTGCTGGCACCAGACTTGCCCTCCAA
+
DBDDAHIIIIIHGHIIIHIIIIEHHHIIIIIIIIIIIIIIIIIIIHIIFGIIIIIIHIIEHHIIIHIIIIIHHGHHIIIIIHIIIHHGGHIHHIIIHIHIIIIHHIIHIIIIHIIGIIIIIIIIIIIIIIIIIIHHIIIHIIIIIHHIIIIIIIIIIHIIIIIIIIHHHIIIHIIHIHIIHIIHIIIGIIIIIIIIIIIIIIIIIIIIIIIIIIIIIIIIIIIIHIIII=IIIIIIIIIIHIIHGHIHHIIIIIIIIIIIIIIIIIIHIIIIIIIIIIIIIIIHIIIIIIIIIIIIIIIIIIIIIIIIIIIIIIIIIIIIIIHIIIIIIIIIIHHIIIIIIDDDDD
@HISEQ:969:HM2KJBCX2:2:1102:13499:53734 2:N:0:ACTATGCA
GCATGCATCCCACCCAACTATCCCTATTAATCATTACGTCGATCCTAGAAACCAACAAAATAGAATCAAACGTCCTATTCCGTTATTCCATGCTAATGTATTCAAGCGTGAGCCTGCTTTAAACACTCTAATTTTTTCAAAGTAACAGTCCTGATTCCCTAAAACACCAAATTAATGGCATTAAAGTTCGTCAGAAAGGAGAAACCGATTATACCAGTACGTACAATAGCACGACCAGTAAGCCGGTCTCGAAATTCAACTACGAGCTTTTTAACTGCAACAACTTTAATATACGCTATTGGAGCTGGAATTACCGCGGCTGCTGGCACAAGACTTGCCCTCCAA
+
DDDDDIIIIIIIIIIIIIIIIIIIIIIIIIIIIIIIIIIIIIIIIIIIIIIIIIHIIIIIIIIGHIIIIIIIIIIIIIIIHIIIIIIIIIIIIIIHIIIIIIIIIIIHHIIIIIIIIIIIIIHIIIIIIIIIIIIIIIIHHIIIIIIIIIIIIIIIIIIIIIIIIIIIIIIIIIIIIIHIIIIIIHIHIIIIIIIIIIIIIIIIIIIIIIIIIIIIIIIIIIIIIIIIIIIIIIIIIIIIIIHFIIIIIIHIIIIIIIIHIIIIIIIIIIIIIIIIIIIIIIIIIHHIIIIIIIIIIIIIIIIIIIIIIIIIIIIIIIIIIIIIIIIIIIIIIIIIIIIIDDDDD
@HISEQ:969:HM2KJBCX2:2:1102:18115:53562 2:N:0:ACTATGCA
GCATGCATCCCACCCAACTATCCCTATTAATCATTACGGTGATCCTAGAAACCAACAAAATAGAATCATGCCGTCCTATTTTATTATTCCATGCTAATGTATTCAAGCAAAATGCCTGCTTTAAACACTCTAATTTTTTCAAAGTAAAGGTCCTGGTTCCCCGTGACACCCAATTAAGGGCATCGCGGTTCTCCAGAAGGTGAGAAATTGACTACACCAGTTCATACCCCTTAAGGCACGACCGATGTGTCAATCCCGAAATTCAACTACGAGCTTTTTAACTGCAACAACTTTAATATACGCTATTGGAGCTGGAATTACCGCGGCTGCTGGCACCAGACTTGCCCTCCAA
+
DDDDDIGHHIIIIIIIHHIIIIIIHHIIFHHIIHIIIIIIHHHIIIHIHGIIIIIIIIIHHHHHGHHIHIIIHIHIIIIIIIHIIHHIIIIIHHIIIIHIIIIIIIIIIIIIIIIHIHIIHHHHIIIIHHHGHHHIIIIIIIHHHIIIIIIIIIIIIHHIIIIIHHIIIIIIIIHIIIIIIIIIIIIIIIIIIGIIIHIIIIIIIIIIHIIIIIIIIIIIIIIIIHIIIIHHHHIIIIIIIIIIIHIGIIHIHIIIIHIIIHIIIIIIIIIIHIIIIIIIIIIIIIIIIIIHIIIIIIIIIIIIIIIIIIIIHIHIHHIIIIIIIIIIIIHIIIIIIIIIIGIIIIIDDDDD
@HISEQ:969:HM2KJBCX2:2:1102:14321:54410 2:N:0:ACTATGCA
GCATGCATCCCACCCAACTATCCCTATTAATCATTACGGTGATCCTAGAAACCAACAAAATAGAACCATGCCGTCCTATTCTATTATTCCATGCTAATGTATTCGAGCAAAAATGCCTGCTTTAAACACTCTAATTTTTTCAAGGTAAAGGTCCTGGATCCGCAAGACACCCAATAAAGGACATCAAGTTTCTCCAGAAGGTGAGAAATCAACAGTAACAGTTCATACCCCTTAAGGCATGACCATCACGTCAATCCCGAAATTCAACTACGAGCTTTTTAACTGCAACAACTTTAATATACGCTATTGGAGCTGGAATTACCGCGGCTGCTGGCACCAGACTTGCCCTCCAA
+
DDADBHHF1F@GHEHIF0FHGI<C<<1<CFGC@E?CG@0<1DGH@HE<<F1FG@?01<DG@GG@CGHIIGII/<CE=C1<1C1FHEF@GG?GHGG11D<GE@<H@D?0CF?FFHH@HGHG<EHE@H7EHCGB@D<<DHHFHF?GGFFFHHDHFHEA7?<?3<CHGFCECCG@FHHCDHECHHHC?@FEHFHEHIHGHEHHC*:HH8EHHHFGHFHHDHDC@HHHHHGEHC@GCHCCFF1F?GFHFAIHEF?<@CCC/C1HHGEHH@EEEHHF1CHGHHIHHHHEHHEHCG<<1CHEC1<DIHIIHE@HGGG?HIHHEGCDIHHGHHHIHHIHHFFCIHHFFG<HFHHHB@@@?
@HISEQ:969:HM2KJBCX2:2:1102:9521:54508 2:N:0:ACTATGCA
GCATGCATCCCACCCAACTATCCCTATTAATCATTACGTCAATCCTAGAAACCAACAAAATAGGATCAACGTCCTATTTCATTATTCCATGCTAATGTATTCAAGCGCGAGCCTGCTTTAAACACTCTAATTTTTTCAAAGTAACAGTCCTGATTCCCCGCCACACCAAATGAATGACATGATGGTTCGTCAGAAGGTAGGAACCAGTAACACCAGTACGTACCTAAGGCACGACCAACGTACTGATCCCGAAATTCAACTACGAGCTTTTTAACTGCAACAACTTTAATATACGCTATTGGAGCTGGAATTACCGCGGCTGCTGGCACCAGACTTGCCCTCCAA
+
DDDDDIIIIIIIIIIIIIIIIIIIIIIIIIIIIIIIIIIIIIIIIIIIIIIIIIIIHIIIIIHGIIIIIIIHIIIIIIIIHIIIHHGHIIIIIIIIIIIIIGIIHHIIIIIIIIIIHIIIHIIIIIIIIHIIIIIIIIHIIIIHHGHHIIIHHHHIIIIIIIIHHIIHGIIIIIIIIIIIIIIIIIIIIIIIIIHIIIIIIIIIHIIIIIIIIIIIIIHIIIIIIIIIIIIIIIIIIIIIIIIHIIIIGIIIIIIIIIIIIIIIIIIIIIIIIIIIIIIIIIIIIIIIIIIIIIIIIIIIIIIIIIIIIIIIIIIIIIIIIIIIIIIIIIIIHIIIIIIIDDDDD
@HISEQ:969:HM2KJBCX2:2:1102:20387:54615 2:N:0:ACTATGCA
GCATGCATCCCACCCAACTATCCCTATTAATCATTACGGCGGTCCTAGAAACCAACAAAATAGAACCGCACGTCCTATTCTATTATTCCATGCTGTAATATTCGAGCAAAGGCCTGCTTTGAACACTCTAATTTTTTCAAAGTAAAAGTCCTGGTCCCCAACACACCCAGTGAAGGGCATGCGGTTCTCCAGAAGAAAAGGCCCGGCCGGACAAGTGCACGCGGTGAGGCGGACCTGCCAGCCAGGCCAAAGGTTCAACTACGAGCTTTTTAACTGCAACAACTTTAATATACGCTATTGGAGCTGGAATTACCGCGGCTGCTGGCACCAGACTTGCCCTCCAA
+
ADCD@HHHIEFHIIHHCCEHDHIIIHIECEHHE<FGCDGHCHEEHIIC11D@?1<DGHFGHEFHHHH//?CE<1<DGHHIGIIH?EHHC1<CCHCHHHHIHCHHFHHFHHEDF@GF7HHEHHEGIIIGIIIIHFIHIHCCCEGFFFEEEEHEG:HHHIHFHE<HH@CHHHHHH?HFIHHDHHIIHHHHHHCF?C@CHDEIHHGIIGIHHHIHHFHEGIIIHIHIIHIIIHHHGHHHHIIGHHEHEGFFIIHHGEHIGIIIIHEGCIIIIIIGIIIIIIIIIIHHHFHD1FIHIIIIIIIIIIHHFHIGIIHHHHHDHEIIIIHFHHHCFEIHEEIIIIID?DBA
@HISEQ:969:HM2KJBCX2:2:1102:12801:55479 2:N:0:ACTATGCA
GCATGCATCCCACCCAACTATCCCTATTAATCATTACGGTGGTCCTAGAAACCAACAAAATAGAACCACAACGTCCTATTCTATTATTCCATGCTAATCTATTCAAGCAATAGCCCGCTTTAAACACTCTAATTTTTTCAAGGTAATGGTCCTGGCTCCCCAACACACCCAATAAAGGACATGCTGGCTCACCAGAAGGAAGACCCGACAGCAGACAGTACTCGCCAAAGACGGACCGCCCGGCCAGGCCTAAAATTCAACTACGAGCTTTTTAACTGCAACAACTTTAATATACGCTATTGGAGCTGGAATTACCGCGGCTGCTGGCACCAGACTTGCCCTCCAA
+
DADDDHIIEHHIIIHIHIIIIHIIIIIIIIIIIIIIIIGIIGHGIIGHIIIIIIIIIHHHIIHIIIIIIGHHIIHIIIIIHIIIHIIGIHEHIIIIIHHIIIHIIIIIIIIIIHIIIIIIIHGIHHIIHIIIIIIIIIIIIHHIIHIIHHGIHIHHGGEHHHIIIIIIIIIIIIHIIIIIIIIIIIIIIHHHHHIIIIIIHIIHIIGHEIIHHIIIIIIIIIIIIIIIHIIIIIIIIHIIIIIIHIIIFIIIIIIGIIIIIIIIIHGIHHIHIHGIIIIIIIIHIIIIIIIHHHIIIHHHHIIIIIIIIIIIIIIIIIIIIIIHIIIIIIIHIIIIIHGIIDCDDD
@HISEQ:969:HM2KJBCX2:2:1102:4994:55760 2:N:0:ACTATGCA
GCATGCATCCCACCCAACTATCCCTATTAATCATTACGTCGATCCTAGAAACCAACAAAATAGAATCAAACGTCCTATTTCGTTATTCCATGCTAATGTATTCAAGCGTGAGCCTGCTTTAAACACTCTAATTTTTTCAAAGTAACAGTCCTGATTCCCCATGACACCAAATTAATGACATCATGGTTCGTCAGAAGGTAGGAATCAATAATACCAGTACGTACAATAGCACGACCAATAAATTGATCCCGAAATTCAACTACGAGCTTTTTAACTGCAACAACTTTAATATACGCTATTGGAGCTGGAATTACCGCGGCTGCTGGCACCAGACTTGCCCTCCAA
+
CDDDDIIIIIIIIHIIIIIIIIIIIIIIIIIIIIIIHIIIIIHHIIIIIIIIIIIIIIIIIIIIFHIHIFHHIGHIHIIIIIIIIIIIHIIIIIHIIIIIIIIIIIIIIHHIIIIIIIIIIIHIIHHIIIIIIHHHIIIIIIIIIIIIIIIIIIIIIIIIIIIIIIIHIIIHGIIIIIIIIIIIIIIIIIIIIIIIIIIIIIIIIIIIIIIIHIIIIIIIIIIIIIIIIIIIIHIIIIIIIIHHIIIIIIIIIIIIIIIIIIIIIIIIIIIIIIIIIIIIIIIIIHIIIIIIIIIIIIIIIIIIIIIIIIIIIIIIIIIIIIIIIIIIIIIIIIIIIIIIDDDDD
@HISEQ:969:HM2KJBCX2:2:1102:8018:54787 2:N:0:ACTATGCA
GCATGCATCCCACCACTAGCCCAACATCCCTATTAATCATTACGTCAATCCTAGAAACCAACAAAATAGGATCAAACGTCCTATTTCATTATTCCATGCTAATGTATTCAAGCGCGAGCCTGCTTTAAACACTCTAATTTTTTCAAAGTAACAGTCCTGATTCCCCACCACACCAAATTAATGACATGATGGTTCGTCAGAAGGTAGAAATCAGTAACACCAGTACGTACCGAAGGCACGACCAGCGTACTAATCCCGAAATTCAACTACGAGCTTTTTAACTGCAACAACTTTAATATACGCTAATGGAGCTGGAATTACCGCGGCTGCTGGCACCAGACTTGCCCTCCAA
+
DDDDDIIIIIIIIIIIIIIIIIIIIIIIIIIIIIIIIIIIIHIIIIIIIIIIIIGIIHIIIIIIIIIIIIIIIHIIHIHHIIIIIIGIIIIIIHIIIIIHHFHIIIIIIIIIIIIIIIIIIIIIIIIHHIIIIIIIIIIIIIIIIIIIIIIIIIIIIIIIIIIIIIIIIIIIIIIIIIIIIIIIIIIIIIIIIIIIIIIIIIIIIIIIIIIIIIIIIIIIIIIIIIIIIIIIIIIIIIIIIHIIIIIIIIHIIIIIIIIIIIIIIIIIIIIIIIIIIIIIHIIIIIIIIIIIIIIIIIIIIIIIIIIIIIIIIIIIIIIIIIIIIIIIIIIIIIIIIIIIIIIIIIIDDDDD
@HISEQ:969:HM2KJBCX2:2:1102:12261:55572 2:N:0:ACTATGCA
GCATGCATCCCACCCAACTATCCCTATTAATCATTACGGTGATTCAGAAACCAACAAAACAGGACCACCGTCCTATTTTATTATTCCATGCTAATGTATTCAGACATAAGCCTGCTTTGAACACTCTAATTTTTTCAAGGTAAAGGTCCTGGTTTCCTACCACGTTAAATTAATAACATAATAGTTCCCCAGAAGGTAGAAATTCTACACGCCAGTACAGACAATAGCCCGACCAACGATAGAACCCCGAAATTCAACTACGAGCTTTTTAACTGCAACAACTTTAATATACGCTATTGGAGCTGGAATTACCGCGGCTGCTGGCACCAGACTTGCCCTCCAA
+
BDDDDIIIIIIIIIIIIIIIIIIIIIIIIIIIIIIIIIIIIIIIIIIIHIIIHIIIIHIIIHGIIIIIHIHIIIIIIIHIIIIIIFHIIIIHFHIIIIIHIIIHHIIIIIIIHHIIIIIIIIIHIIIIIIIIIIIIIIHIHHIHHIIHIIIIIIIIIIIIHIIHHHIHIHIIIIIIGIIIIIIIHHHHHIIIIIIIHIIIIHIIIIIIIIIIIIIIIIIIIIIHIIIIIIIHHIIIIIIIHHIIIIIIIIIIIIIHIIIIIIIIIIIIGIIIIIIIIIIIIIIIIIIIHHEIIIIIIIIIIIIIIIIIIIIIIIIIIIIIIIIIIIIIIIIIIIIIIIDDDDD
@HISEQ:969:HM2KJBCX2:2:1102:14540:56064 2:N:0:ACTATGCA
GCATGCATCCCACCCAACTATCCCTATTAATCATTACGTCGATCCTAGAAACCAACAAAATAGGGTCAAACGTCCTATTTCATTATTCCATGCTAATGTATTCAAGCGTGTGCCTGCTTTAAACACTCTAATTTTTTCAAAGTAACGGTCCTGATTCCCCATGACACCAAATTAATGACATCACAGTTCGTCAGAAGGTAGAAATCAATAATACCAGTGCATACCGGAGGCACGACCAATATATTGATCCCGAAATTCAACTACGAGCTTTTTAACTGCAACAACTTTAATATACGCTATTGGAGCTGGAATTACCGCGGCTGCTGGCACCAGACTTGCCCTCCAA
+
DDDDDIIIIIIIIIIIIIIIHIIIIHIIIIIIIIIIIHIIIIIIIIIIIIIIIIIIIIIIIIFHEHHHIII=FEHHHIIIIICHIIIIHIIHHHHIGIIIIIIIIIIIIIIIHIIHHIIIIIIIIIIIIIIIIIIHHIIIIIIIIIIIIIIIIIHIIHIIIIIIIIIIHHIHIIIIIIIIIIIIIIIHIHIIIIIIIIIIIIIIIIIIIIIIIIIIIIIIIIIIIIIIIIIIIIIIIIIIIIIHF<IIIIIIIIIIIIIIIIHIIHIIIIIIIIHIIIIIIIIIIIIIIIIIIIIIHIHGHIIIIIIIIIIIIIIIIIIIIIIIIIIIIIIIIIIIIIIIIDDDDD
@HISEQ:969:HM2KJBCX2:2:1102:8298:57293 2:N:0:ACTATGCA
GCATGCATCCCACCCAACTATCCCTATTAATCATTACGGTGATTCAGAAACCAACAAAACAGGACCACCGTCCTATTCTATTATTCCATGCTAATGTATTCAGACGTAAGCCTGCTTTGAACACTCTAATTTTTTCAAGGTAAAGGTCCTGGTTTCCCACCACGCCAAATTAATAACATGATGGTTCCCCAGAAGGTAGAAATTCTACACACCAGTACAGACTTGGTAGCCCGACCGACGGTAGAACCCCGAAATTCAACTACGAGCTTTTTAACTGCAACAACTTTAATATACGCTATTGGAGCTGGAATTACCGCGGCTGCTGGCACCAGACTTGCCCTCCAA
+
DDDDDIIIIIIIIIIIIIIIIIIIIIIIIIIIIIIIIIIIIIHIIIIIIIIIIIIIIIIIIHIIIIIIHIHHIIIIIIIIIIHIIIIIIIIIGHIIHIIIIIIIIIIIIIIIIIIIIIIIIIIIIIIIIIIIIIIIIIIIIIIIIIIIIIIHHIIIIIIIIIHIHIIIIIIIIIIIIIIIIIIIIIIIIIIIIIHIHIIIIHIIIIIIIIIIIIIIIIIIIIIIIIIIIIIIIIIIIIIIIHGDIIIIIIIIIIIIIIHIIIIIIIIIIIIIIIIIIIIIIIIIIIIIIIIIHIIIIIIIIIIIIIIIIIIIHIIIIIIIIIIIIIIIIIIIIIIIIIIIDDDDD
@HISEQ:969:HM2KJBCX2:2:1102:13515:56696 2:N:0:ACTATGCA
GCATGCATCCCACCCAACTATCCCTATTAATCATTACGGTGGTCCTAGAAACCAACAAAATAGAACCACAACGTCCTATTCTATTATTCCATGCTAATCTATTCAAGCAATAGCCCGCTTTAAACACTCTAATTTTTTCAAGGTAATGGTCCTGGCTCCCCAACACACCCAATTAAGGACATACTGGTTCACCAGAAGGAAGACCCGACAACAGGACAGTACTCGCCAAAGACGGACCGCCCGGCCAAGTCTAAAATTCAACTACGAGCTTTTTAACTGCAACAACTTTAATATACGCTATTGGAGCTGGAATTACCGCGGCTGCTGGCACCAGACTTGCCCTCCAA
+
DDDDDIIIHHIHIHIIIIIIIHIHIIIIHHIHIIIIIIIIIIIIGIFEHHHIIIHIIIICGCHHIIIIIIHIIHHIIHIIIIIGHIIIGHIIIIIHIIIIIHHIIIIIIIHHHIIGIHIIIIIIHHHIIIIIIIIIIIIIHIIIIIIIIIIIIHHHHIIIHIIHHHHHIIHHGHHHHIIIIIIIIIIIIIIEIHIIIIIIIIIIIIIIHIIIIIHHIIIIIIIIIIHIIII=IIIIIHIIIIIHFHIIIIIIIIIHIHIIIHGHIIIIIIIIIHIHIIIIIIIIIIHIIIIIIHGIIIIHHHIIIIIIIIIIIIIIIIIIIIIIIIIIIIIIIIIIIIHIIIDDDDD
@HISEQ:969:HM2KJBCX2:2:1102:20244:57592 2:N:0:ACTATGCA
GCATGCATCCCACCCAACTATCCCTATTAATCATTACGGTGATCCTAGAAACCAACGAAATAGAATCAGTCCGTCCTATTTCATTATTCCATGCTAATGTATTCAGACGATAGTCTGCTTTAAACACTCTAATTTTTTCAAAGTAACAGTCCTGATTTCCCATCACACCAAATAAATGGCATGAAAGTTCCTCAGAAGGTAGAGATCCATCTCACCAGTGCAGACAATTAAGCCTGACCAATGGGTAGACCCCGAAGTTCAACTACGAGCTTTTTAACTGCAACAACTTTAATATACGCTATTGGAGCTGGAATTACCGCGGCTGCTGGCACCAGACTTGCCCTCCAA
+
DDBDDIIIHHHHIHHEHIIIHHHIIGHIIIIGHHIIIIIIIIHGGHGHHIIIIIIIHIIIIIEHIHIIHHHH=DEHIIHHEHIIHIHIHHICC@GHFEHHHHEHIIHHHEHHHHHHHHGEHFH@HHHCHHHHIHEHHHCFHHIIHHHIIHIIIHHIHHEHHEHIHIIIIIIHEHECHHHGIIGIIIIIIIHHGIHCHHIIIIIIIII;HIGIIIGIIIIIHIIIHIIHGIIIIIIIIIIHIIIHIHGHIGIHIIHIIIIHIIHIIIHIHHHIIIHGFHHIIIIHIHIHHIIIIIIHIIHHIIIIIIIIIHHIIIHHIIIHHIIIIHIIIIIIIIIIIHHIIGIDDDDD
@HISEQ:969:HM2KJBCX2:2:1102:15920:58631 2:N:0:ACTATGCA
GCATGCATCCCACCCAACTATCCCTATTAATCATTACGGTGGTCCTAGACCAACAAAATAGAACCAACGTCCTATTCTATTATTCCATGCTAATCTATTCAAGCAAAAGCCCGCTTTAAACACTCTAATTTTTTCAAGGTAATGGTCCTGGTTCCCCGACACACCCAATAAAGGGCATACCGGCTCACCAGAAGGATAGACCCGACAACAGACAGTACTCGCCAGAGACGGACCGCCCGGTCAGGTCTAAAATTCAACTACGAGCTTTTTAACTGCAACAACTTTAATATACGCTATTGGAGCTGGAATTACCGCGGCTGCTGGCACCAGACTTGCCCTCCAA
+
DDDDDIIIIIIIIIIIIIIIIIIIIIIIIIGGIIIIIHHIIIIIIIIIHIIIHIIHHEHIHIIIIIIIIHIIIIHIIIIIIIHIIIIHIIIIIIIIIIHIIIHIIHIIHIIIIIIGIIIIHHIIIIIIHIIHIGGIHHIIHIHIHHHFIIHIHIIIIIIIIIHIIIIIHIIIIHIIIIIIIGGIIHIIIIIIIIIIHIIIIIHIIIIHHIHHIIIIIIIIIIIHIIIIIIIIIIIIIIIIIIIIIIIIIIIIIIIIIIIIIIIIIIIIIIIIIIIIIIIIIIIIIIIIIIHIIHHEFGIHIIIIIIIIIIIIIIIIIIIIIIIIIIIIIIIIGIIIIIDDDDD
@HISEQ:969:HM2KJBCX2:2:1102:1442:58906 2:N:0:ACTATGCA
GCATGCATCCCACCCAACTATCCCTATTAATCATTACGTCAATCCTAGAAACCAACAAAATAGGATCGAACGTCCTATTTCATTATTCCATGCTAATGTATTCAAGCGTTAGCCTGCTTTAAACACTCTAATTTTTTCAAAGTAACAGTCCTGTTTCCCTGCAACACCAAATTAATGGCATTACAGTTCTTCAGAAAGGAGGAATCAGCGAAGCCAGTACATACCAGTGGCACGACCAACCTGCTGACCCCGAAATTCAACTACGAGCTTTTTAACTGCAACAACTTTAATATACGCTATTGGAGCTGGAATTACCGCGGCTGCTGGCACCAGACTTGCCCTCCAA
+
DDBDDHIIHIHHIHIIIIIGIIIIIIIIIIIHHIIIIIHIIIIIIHIIHIIIIIHIIEHHIFEHHHFHHHIIHHHHGHIIHEHHIHIHGIFHHHHHHIIIIIIIIHHHIIHEHHIHIIHHIIIIIIIIIIIIHHIHGIIIIIIIIIHIIIIIHIIIHHHIIIIIHIIIIIIIIIIIIIIIIIIIIIIIIIIIIIIIIIIIHHIIGIHGHHIIHCIIHHIIIIIIIIIHEHHHHHHIIHHIIIHHEHIHIHHHHHHIIIIIIIIIIIIIIIIIHHGIHIIIIIIHIIIIIHIHHIIIIIIIIIIIHHHIIHIIIIIIIIHHHHHHIIIIIIIIHGIIHIHFHDDDDD
@HISEQ:969:HM2KJBCX2:2:1102:5379:58624 2:N:0:ACTATGCA
GCATGCATCCCACCCAACTATCCCTATTAATCATTACGGTGATCCTAGAAACCAACAAAATAGAACCATGCCGTCCTATTTTATTATTCCATGCTAATCTATTCAAGCACAAGCCTGCTTTAAGCACTCTAATTTTTTCAAGGTAATAGCTCTGCTTCCCCAACGCACTAACTTAATAGCATGCTGGTTATTCAGAAGGTAGGAATTCATCAGGCCAGTGCGGACAGTGAAGCCCGACCAACCGACAAACTCCGAAATTCAACTACGAGCTTTTTAACTGCAACAACTTTAATATACGCTATTGGAGCTGGAATTACCGCGGCTGCTGGCACCAGACTTGCCCTCCAA
+
<@@0BFHIEHHHDHHIIICCC<FE<FHHHH?HGI1DE@=CC?GHIIH?FH@@C1DG1C@GHH<CHFHHIEE<E0CCG?HHCGCFHH?GHHECG1CGCHHHI7FH=IGHIE@C<FIHHG@<@B<FF@GGE@D?HHFHEDHGEHHHHHHHCECE@FC7GICEGHADG<8CEHHHCC0F<H.IHEHHHHGGFF<HGE/HHHC7DGCDCF0HEHHCHIHH8HHHHHEHGCECAFHDCDHEEBHFECHG<<1CCCEHHHD1HEHGD0E=HEF1HIIHIHGCF@FCCC<C<<@HHG@D<0E<F1@CG?EHHE?IIHEHHE?C/C?DHHHGC1CED<@HHHG<@?HHHG@BAADB
@HISEQ:969:HM2KJBCX2:2:1102:17401:58421 2:N:0:ACTATGCA
GCATGCATCCCACCCAACTATCCCTATTAATCATTACGGTGGTCCTAGAAACCAACAAAATAGAACCACAACGTCCTATTCTATTATTCCATGCTAATCTATTCAAGCAATAGCCCGCTTTAAACACTCTAATTTTTTCAAGGTAATGGTCCTGGCTCCCCAACACACCCAATAAAGGGCATACTGGTTCACCAGAAGGAAGACCCGACAGCAGACAGTACTCGCCAAAGACGGACCGCCCGGCCAGGCCTAAAATTCAACTACGAGCTTTTTAACTGCAACAACTTTAATATACGCTATTGGAGCTGGAATTACCGCGGCTGCTGGCACCAGACTTGCCCTCCAA
+
DDDDDHIIIFHIIGIIIIIIIIIIIIIIIIIHIIIIGIDHHHIIIFHHHIIIIIIIHH@HIIIIHIIIIIHIDH@EHHH?HHHIIHIHEHFFE?HHHHHGHHGHIIHIIHIHE@HGIIIIHIIIIIIIHIHHHHHHHHIIHHFGHHHHHEEHIHHECHDHGHHEDHHIHHHHHIIIHIIHIIIGIIGIIGIIIIIIIII<IHIIIIIIHI>IGIIHIHIHIHIHIIIHHIFGIIIIIIIIIIHHEHIIHHIHIIIIHIIIHEIIHGGCIIIHIHFHIIIHHIIIIIIIHIIHHIIIIHHFGIIIIIIIIIIIIIIHGHIHHHHIIIIIIIIIIHIIHHDHIBDADB
@HISEQ:969:HM2KJBCX2:2:1102:19779:57918 2:N:0:ACTATGCA
GCATGCATCCCACCCAACTATCCCTATTAATCATTACATCGATCCTAGAAACCAACAAAATAGAATCGGATGTCCTATTTCATTATTCCATGCTAATGTATTCAAGCGTGAGCCTGCTTTAAACACTCTAATTTTTTCAAGGTAACAGTCCTAATTCCCCGTGACACCAAATTAATGGCATTACGGTTCTTTAGAAGGTGAGAAATCAATAATATCAGTACATACCAACGGCATGACCGAAACATTGATCCCGAAATTCAACTACGAGCTTTTTAACTGCAACAACTTTAATATACGCTATTGGAGCTGGAATTACCGCGGCTGCTGGCACCAGACTTGCCCTCCAA
+
DDDADHIHHFHFHIIIIIIHIIIHHEHHIIIHIIIEHIIIIIHIIIIIIIIIIIIIFIIIIIHFIIHIGHIIHIFHIHIHIIIFHIHHIIIIHHIHHIIIIHHGHHEIIIHIHHHHHIIIHHIHHIIIIHIIHHHEHIHHHHHEHHIIHHHHHHFFHIIHHHHIIIHHHIIIIIIIIIIIIIIIIIIHHHHIIHHIIIHIIIIIIHGIIIHHIIIIIIIH<IHIHIIIIIGIIIIIIIIIIII=HGIIIIIIIIIIIIIIIIIIIGIIIHIHEHIIIIIIIIIIIIIIIIIIIIIIIHIIIIIIIIIIIIIIIIIHIIIIIIIIIHIIIIGIIIIIHIIHHIDDDDD
@HISEQ:969:HM2KJBCX2:2:1102:2181:59279 2:N:0:ACTATGCA
GCATGCATCCCACCCAACTATCCCTATTAATCATTACGGTGGTCCTAGAAACCAACAAAATAGAACCACAACGTCCTATTCTATTATTCCATGCTAATCTATTCAAGCAATAGCCCGCTTTAAACACTCTAATTTTTTCAAGGTAATGGTCCTGGCTCCCCAACACACCCAATTAAGGACATGCTGGTTCACCAGAAGGAAGACCCGACAACAAGACAGTACTCGCCAAAGACGGACCGCCCGGCCAGGCCTAAAATTCAACTACGAGCTTTTTAACTGCAACAACTTTAATATACGCTATTGGAGCTGGAATTACCGCGGCTGCTGGCACCAGACTTGCCCTCCAA
+
BDDBDFEHHHEH@EHHHIHIIIIIHHGEHHGHHIHHHHIIH=CHEHGHHHIEHHGHIEHHIH@ECGHHC?G=C@GDGH1<DEE<GHEC<CFHHEEGHFGHG@@HHEEHHGHHCEHHGGHHHHGBFCH@HHHHHIHH@C?GFHHEFHHHHHG@HEHHHGHCIHHIHIIIGIIHHHHH:EIIHGHHHEG?IIHFIGIHGIIHHEFDCIHHHEIIIHHHIIIHHIHIHIIIIIHIIIIIIGIIIIGHFEIGIHHHHIIIIIIIIIIIIIHHIIIIHHIIIHHIHHIIIIIHHEHF=HHIIHHHGGIIIHIIIGIIIIIIIIIIHIIIIIIIIIIIIIHIIIIIHIDDDDD
@HISEQ:969:HM2KJBCX2:2:1102:9651:59906 2:N:0:ACTATGCA
GCATGCATCCCATCCCAACTATCCCTATTAATCATTACGGTGGTCCTAGAAACCAACAAAATAGAACCACAACGTCCTATTCTATTATTCCATGCTAATCTATTCAAGCAATAGCCCGCTTTAAACACTCTAATTTTTTCAAGGTAATGGTCCTGGCTCCCCAACACACCCAATAAAGGACATGCTGGCTCACCAGAAGGAAGACCCGACAGCAGACAGTACTCGCCAAAGACGGACCGCCCGGCCAGGCCTAAAATTCAACTACGAGCTTTTTAACTGCAACAACTTTAATATACGCTATTGGAGCTGGAATTACCGCGGCTGCTGGCACCAGACTTGCCCTCCAA
+
0D<D@G@G?HHIEHHEHGHHHFH@<FHEHHHIH?@HHHCECEHHH1G1FHHFIIIIICGE@GHCFHFHIGCGG<HGEHCCEGGE@EH@C11D@FHHHGCGHGH@GEHHIIHEHDEFCHIHF@HB6@<CFHHHHHHHIHHC@GDDGHHEHHEDHHDEHEIIHE@BEE@8HEHHHHHHEHHFHIIHHFEH1GD8CGE@HFHHFHIHCC@HHHCCEEC@H@HEHHC?GEFEHEHEDE+CCCDHDDHCCDHHC@<HHH@E@1HHCHHHEHF1HC@CHCCFGCEHD<<1HHHEHEHFG=IIIHHEGFC?HEHIIHCHGDHHDIIIIIHCEGCIIHEIHHHHHFHIIIDCDDA
@HISEQ:969:HM2KJBCX2:2:1102:12901:60476 2:N:0:ACTATGCA
GCATGCATCCCACCCAACTATCCCTATTAATCATTACGTCAATCCTAGAAACCAACAAAATAGGATCAAACGTCCTATTTCATTATTCCATGCTAATGTATTCAAGCGTTAGCCTGCTTTAAACACTCTAATTTTTTCAAAGTAACAGTCCTGTTTCCCTGCAACACCAAATTAATGACATTACAGTTCTTCAAGAAGGAGGAACCAGTAAAGCCAGTGCATACCAGAGGCACGACCAACCTACTAATCCCGAAATTCAACTACGAGCTTTTTAACTGCAACAACTTTAATATACGCTATTGGAGCTGGAATTACCGCGGCTGCTGGCACCAGACTTGCCCTCCAA
+
DDDDDIHIIIIIIIIGIHIIIIIIIIIIIIIIIIIIIIIIIIHIHIIIIIHIIIHIIIIHHHIIHHIIIIIIHIGHIGHIIHIIIIIIIGHIIIIHIIIIIHIIIIIIIIHIIIIIIIIIIIIIIIIIIIIHIIHIIIIIIIIIIIIIHHIIIIHIHIIIIIIIIIIIIIIHIIIIIIIIIIIIIIIHIIIIIIIIIIHIIHIIIIIIIIIIIIIIIIIIIIIIIIIIIIIIIIIIIIIIIIHGGIHDIIIIIIHHHIIIIIIIIIIIIIIIIIIIIIIIIIIIIIIIIIIIIIIIIHIIIIIIIIIIIIIHHIIIIIIIIIIIIIIIIIIIIIIIIIIIIDDDDD
@HISEQ:969:HM2KJBCX2:2:1102:17934:60280 2:N:0:ACTATGCA
GCATGCATCCCACCCAACTATCCCTATTAATCATTACGTCAATCCTAGAAACCAACAAAATAGGATCGAACGTCCTATTTCATTATTCCATGCTAATGTATTCAAGCGTTAGCCTGCTTTAAACACTCTAATTTTTTCAAAGTAACAGTCCTGTTTCCCTGCAACACCAAATTAATGACATTACAGTTCTTCAAGAAGGAGGAATCAGTAAAGCCAGTACATACCATAGGCACGACCAACCTACTGACCCCGAAATTCAACTACGAGCTTTTTAACTGCAACAACTTTAATATACGCTATTGGAGCTGGAATTACCGCGGCTGCTGGCACCAGACTTGCCCTCCAA
+
B@?BDHHHEHEHIEHIHIIIIIG@GHHEGHHIEHHHHCGHIIIHIIIGHIHIHI?EH@GHEHHHGHIIEHHDCGEHE@CFHHIIIIIIGHIHHHIIIHGCHHIGHIIHH@HHIEGHHHIHHHIIIHHHHFHIHFHFHHE@HHFGHHHHHHHHECHHHGHHHCHIHHHHIHGHIIHIIHIHHHHHIIIIIHHHHH9?IHHHGHGEHIHHGCFHC?HG@@HHG?HHIIIIHGIHIHIIIIIHEEIG@HHDCB@HIHFFCCHG@CCG11CHGIIIHHHGEIHEEHFDC1FH@EHGEIGIIHCGHHHGIHHHIHF1<HCE?CEHEHHIIHF?HIIHCGGCD0?G?AADDB
@HISEQ:969:HM2KJBCX2:2:1102:20158:61962 2:N:0:ACTATGCA
GCATGCATCCCACCCAACTATCCCTATTAATCATTACGGTGGTCCTAGAAACCAACAAAATAGAACCACAACGTCCTATTCTATTATTCCATGCTAATCTATTCAAGCAATAGCCCGCTTTAAACACTCTAATTTTTTCAAGGTAATGGTCCTGGCTCCCCAACACACCCAATAAAGGACATACTGGTTCACCAGAAGGAAGACCCGACAGCAGACAGTACTCGCCAAAGACGGACCGCCCGGCCAGGCCTAAAATTCAACTACGAGCTTTTTAACTGCAACAACTTTAATATACGCTATTGGAGCTGGAATTACCGCGGCTGCTGGCACCAGACTTGCCCTCCAA
+
B@<0@E<CG1F@G0011D1FE1<1E<<<CHF11FH1110<1<<FH1C1D@@<1<<<11DCF@<1<<11<1<0/<<<<1DF1F1FHCHHC1FGH1DHHHIIHFGH@HHHECHHHHCEE6FHFGHEECHE@F<HHIIIII8<H@HHFHEHHEIIHEFGHHEFEHEDCCGD:<HGC@DF:@FHHGACGDG?/:F?HHHHHFCHEEHEEEEHHHCGHEA@C8AHAFFD>@?IHHCCDHCHDHCDDEFE@HEIIHIH@FF<HHC<?0IHG@ECGECEHHECHGHEHIHCD1CEHIHE=H?EF1HHIIIHF11IHGIIHHGHHHIHGH@F<HEGHIHHHF?E<0HGG@@<<0
@HISEQ:969:HM2KJBCX2:2:1102:12115:62293 2:N:0:ACTATGCA
GCATGCATCCCACCCAACTATCCCTATTAATCATTACGGTGATCCTAGAAACCAACAAAATAGAACCATGCCGTCCTATTCTATTATTCCATGCTAATGTATTCGAGCAAAATGCCTGCTTTAAACACTCTAATTTTTTCAAGGTAAAGGTCCTGGTTCCACATGACACCCAATTAAGGACATCATGCTTCTCCAGAAGGTGAGAAATCAACTGCGACAGTTCATACCCCTTAAGGCACGACCATCACGTCAATCCCGAAATTCAACTACGAGCTTTTTAACTGCAACAACTTTAATATACGCTATTGGAGCTGGAATTACCGCGGCTGCTGGCACCAGACTTGCCCTCCAA
+
DDDDDHIIIIIIHHIIIIIIIIIIIIIIIIIIIIIIIIIIIIIIIIIFHGIIIIIIIIIIIIIHHHIIIHHIIIIIIHHIHIIIIIIIGIGIHHIIHIIIIDHHIIIHIIIIIHHIIIIHIHHHIIHHHHHHHIIIIIIHIIIIHIIIIIIIIIHIIIIIHIIIIIIIIIIIIIIIIIIIIIIIIIIIIIIIIIIIIIIIIIIHIIIIIIIIIIIIIIIIIIIIIIIIIIIIIIIIIHIIIIIIHIHIIHHIIIIIIIIIIIIIHIIIHIIIIIIIIIIIIIIIIIIIIIIIIIIIIIIIIIIIIIIIIIIIIIIIIIIIIIIIIIIIIIIIIIIIIIIIIIIIIIIDDDDD
@HISEQ:969:HM2KJBCX2:2:1102:17307:61631 2:N:0:ACTATGCA
GCATGCATCCCACCCAACTATCCCTATTAATCATTACGGTGATCCTAGAAACCAACGAAATAGAATCAGTCCGTCCTATTTCATTATTCCATGCTAATGTATTCAGACGTTAGCCTGCTTTAAACACTCTAATTTTTTCAAAGTAACAGTCCTGATTTCCAATCACACCAAATTAATGACATGAAAGTTCCTCAGAAGGTAGAGATTTATCTCACCAGTACAGACAATTAAGCCTGACCAATGGGTAAACCCCGAAGTTCAACTACGAGCTTTTTAACTGCAACAACTTTAATATACGCTATTGGAGCTGGAATTACCGCGGCTGCTGGCACCAGACTTGCCCTCCAA
+
DDDDDIIIIIIIIIIIIIIIIIIIIIIIHIIIIIIIIIHIEHIIIIIIIIIIIIIIIIGHIHHIHIIIIIIIIIIIIIIIIIIIIIIIIIIIHIIIIIIIIIHHIIHIIIIIIIIIIHIIIIIHIIIIHIIIIIIIIIHIIHIIIIIIIHHIIIIIIIIIIHIIIIIGIIIIIIIIIIIIIIIIIIIIIIIIIIIIIIIHIIIIIIIIIIIIIIIIIIIIIIIIIIIIIIIIIIIIIIIIIIIIIHGIIIIIIIIIIIIIIIIGIIIIIIIIIIIIIIIIIIIIIIIIIIIIIIIIIIIIIIIIIIIIIIIIIIIIIIIIIIIIIIIIIIIIIIIIIIIIIIIDDDDD
@HISEQ:969:HM2KJBCX2:2:1102:18866:62622 2:N:0:ACTATGCA
GCATGCATCCCATCCAACTATCCCTATTAATCATTACGGTGATTCAGAAACCAACAAAACAGGACCACCGTCCTATTTTATTATTCCATGCTAATGTATTCAGACATAAGCCTGCTTTGAACACTCTAATTTTTTCAAGGTAAAGGTCCTGGTTTCCCACCACGCTAAATAAATAACATGATAGTTCCCCAGAAGATAGAAATTCCACACGCCAGTACAGACTATTGCCCGACCAACGGTAGAACCCCGAAATTCAACTACGAGCTTTTTAACTGCAACAACTTTAATATACGCTATTGGAGCTGGAATTACCGCGGCTGCTGGCACCAGACTTGCCCTCCAA
+
DDDDDIIIIIIIIIIIHIIIIHIIIIIIIIIIIHHHIIIIIIIHIIIIIIIIIIHIIIIIHHHHHIIIIGIHIIIIIHIIIIHIIHIIIIIIIIIIIIIIIIGIHIIIIIIIIIIIIIIIIIIIIIIIIIIIIIIIGIIIIIIIIIIGIIHIIHIIHIIHIIIIIIIIIIHIIIIIIIIIIIIIIHHIHIIIIIIHHIIIHHIIHIIIHIIIIIIIIIIII<IIIIIIIIIIIIIIIHIHHDIIIIIIIIIIIIIIIIIIIIIIIGIIIIIIIIIIIIIIIIIIIIIIIIIIIIIIIIIIHIIIIIIIIIIIIIHIIIIIIIIIIIIIIIIIIIIIIIDDDDD
@HISEQ:969:HM2KJBCX2:2:1102:8113:62769 2:N:0:ACTATGCA
GCATGCATCCCACCCAACTATCCCTATTAATCATTACGTCGATCCTAGAAACCAACAAAATAGAATCAAACGTCCTATTTCATTATTCCATGCTAATGTATTCAAGCGCGAGCTTGCTTTAAACACTCTAATTTTTTCAAAGTAACAGTCCTGATTTCCCATGACACCAAATTAATGACATCGTGGTTCGTCAGAAGGGAGAAACCAATAATGCTAGTACGTACAAAGTACGACCGACATATTAGTCCCGAAATTCAACTACGAGCTTTTTAACTGCAACAACTTTAATATACGCTATTGGAGCTGGAATTACCGCGGCTGCTGGCACCAGACTTGCCCTCCAA
+
DDDDDIHIIIIIIIIIIIIIIIIIIIIIIIIFHIIIIIIIIIIIIIIIIIIIIIGHIGIHIIIIGHHEHIIHHHHIHHIIIIIIHIHIIIIIIIHIIIIIIIIIIIIIIGIIIIHIIIHIIIHHIIIIIIIIIIIIHIIIIIIIIIIIIIHIIIHIIIIIIIIIHHHHIIIIIIIIIIIIIIIIHIIHIIHIIIIIIIIIIIIIIIIIIIIIIIIHIIIIIIIHIIIIIIIIIIIIIIIIIHFGIIIIIIIIIIIIIIIIIIIIIIIIIIIIIIIIIIIIIIIIHIIIIIIIIIIIIIIIIIIIIIIIIIIIIIIIIIIIIIIIIIIIIIIIIIIIIIIDDDDD
@HISEQ:969:HM2KJBCX2:2:1102:19304:62561 2:N:0:ACTATGCA
GCATGCATCCCACCCAACTATCCCTATTAATCATTACGGTGGTCCTAGAAACCAACAAAATAGAACCATGCCGTCCTATTTTATTATTCCATGCTAATGTATTCAAGCAAAAATGCCTGCTTTAAACACTCTAATTTTTTCAAAGTAAAGGTCCTGGTTCCCCGCGGCATCCAATTAAGGACATCGCGGTTCTCCAGAAGGTGAGAAATTGACTGCACCAGTTCATACCCCGTGAGGCACGACCGATGCGCCAATCCCGAAATTCAACTACGAGCTTTTTAACTGCAACAACTTTAATATACGCTATTGGAGCTGGAATTACCGCGGCTGCTGGCACCAGACTTGCCCTCCAA
+
DDDDDIIIIIIIIIIIIIIIIIIIIIGIIIIIIIHIIIIHIIIIIIIIHIIIIIGIIHGHHIHHHIHIIIIIIHHIIIIIIIGIIIHIIHHHIHIIIIHHHHHHIHHEHIIIIIIHIIHIIIIHIIIIIIHIIIIIIIHIIIHIIIIIHIIIIIHHHHHIIIIIIIIIIIIIIHIIIIIIHIHIIHIIIIIIIIIIIIIIIIIHIIIIIIIIIIIIIIIIIIIIIIIIIIIIIIIIIIIIIIIIIIIIIIHIIIIIIIIIIIIIIIIIIIIIIIIIIIIIIIIIIIIIIIIIIIIIIIIIIIIIIIIIIIIIIIIIIIIIIIIIIIIIIIIIIIIIIIIIIIIIIIIIDDDDD
@HISEQ:969:HM2KJBCX2:2:1102:5538:62877 2:N:0:ACTATGCA
GCATGCATCCCACCCAACTATCCCTATTAATCATTACGTCAATCCTAGAAACCAACAAAATAGGATCAACGTCCTATTTCATTATTCCATGCTAATGTATTCAAGCGCGAGCCTGCTTTAAACACTCTAATTTTTTCAAAGTAACAGTCCTGATTCCCCACCACACCAAACTAATGACATGATGGTTCGTCAGAAGGTAGGAATCAGTAACACCAGTACGTACCGAAGGCACGACCAGCGTACTAATCCCGAAATTCAACTACGAGCTTTTTAACTGCAACAACTTTAATATACGCTATTGGAGCTGGAATTACCGCGGCTGCTGGCACCAGACTTGCCCTCCAA
+
DDDDDIIIIIIIIIIIIIIIIIIIIIIIIIIHIIIIIIIIIIIIIIIIIIIIIIIIIHHIIHHIIIIIIIIHHHIIIIIIIIIIIIIIIIIIIIIIIIIIIIIIIIHIIIIIIIIIHHIIIIIIIHIHHIIIIIIIIIIIIIIIIIIIIIIIIIIIIIHIIIIIIIIIIHIIIIIIIIIIIIIIIIIIIIIIIIIIIIIIIIIIIIIIIIIIIIIIIIIIIIIIIIIIIIIIIIIIIIIIIIIHIIIIIIIIIIIIIIIIIIIIIIIIIIIIIIIIIIIIIIIIIIIIIIIIIIIIIIIIIIIIIIIIIIIIIIIIIIIIIIIIIIIIIIIIIIIIIIIIDDDDD
@HISEQ:969:HM2KJBCX2:2:1102:8588:63335 2:N:0:ACTATGCA
GCATGCATCCCACCCAACTATCCCTATTAATCATTACGTCAATCCTAGAAACCAACAAAATAGGATCAACGTCCTATTTCATTATTCCATGCTAATGTATTCAAGCGCGAGCCTGCTTTAAACACTCTAATTTTTTCAAAGTAACAGTCCTGATTCCCCACCACACCAAATTAATGACATGATGGTTCGTCAGAAGGTAGGAATCAGTAACACCAGTACGTACCGAAGGCACGACCAGCGTACTAATCCCGAAATTCAACTACGAGCTTTTTAACTGCAACAACTTTAATATACGCTATTGGAGCTGGAATTACCGCGGCTGCTGGCACCAGACTTGCCCTCCAA
+
DADDDIIIHHIIIHIHIIIIIIIIIIIIIIIIIIIIIIIIIIIIHIIIIIIIII@HEHIIIIGHHIHIIIIHIIIIIHIIIIIIIIIIIIIIIIIIHHIIIIHIIHIIIIIHIIIIHIHIIIIIIIIIIHIIIIIHIGIIIIIIIIIIIIIIIHHIIIIHIIIIIIIIIIIIGIIIIIIIIIIIIIIIIIIIIIHIIIIIIIIIHIIIIIIIIIHIIIIIIIIIIIIHIIIIIIIIIIIIIHHHIIIIHIIIIIIIIHHIHFHHIIIIIIIIIHIIIIIIIIIIIIIIIIIIIIIIIIIIIIIHIIIIIIIIIIIIIIIIIIIIIIIIIIIIIIIIIIHIDDDDD
@HISEQ:969:HM2KJBCX2:2:1102:17073:64646 2:N:0:ACTATGCA
GCATGCATCCCACCCAACTATCCCTATTAATCATTACGGTGATCCTAGAAACCAACGAAATAGAATCAGTCCGCCCTATTTCATTATTCCATACTAATGTATTCAGACGATAGTCTGCTTTAAACACTCTAATTTTTTCAAAGTAACAGTCCTGATTTCCCATCACACCAAATAAATGGCATGAAAGTTCCTCAGAAGGTAGAGATCCATCTCACCAGTACAGACAATTAAGCCTGACCAATGGGTAGACCCCGAAGTTCAACTACGAGCTTTTTAACTGCAACAACTTTAATATACGCTATTGGAGCTGGAATTACCGCGGCTGCTGGCACCAGACTTGCCCTCCAA
+
DDDC@CH1FEHHHIIIIIHIIIIIIIIIIIIIIIIIIIH1EHHHIIIIIIHHIIII0DHHIIHIH1FG1<<1</<<F11<<<11<F1C1CF11<<FHH8FA61CHEGFFDFEHHHFE@@DHGFGCC1CFCCGHHHIIHEEHIEF1GBFHCC@@GD11C<GHHCCHC<CCFCFFCHD@HHHEIIHEHHHIHG@G@G@HCECD:@DDGH?CGH?FDA@HF@DECGCCAF@EG<@@H@IIHD/C1D<@G<ECHCIIHHCEIHIIIIIIIIIIIIIIIIIHG?IIIIIIIIIIIIIIIIIIIIIIIIIIIIIIIIIIIIIIIIIIIIIIIIIIIIIIIIIIIIIIIIDDDDD
@HISEQ:969:HM2KJBCX2:2:1102:3448:66389 2:N:0:ACTATGCA
GCATGCATCCCACCCAACTATCCCTATTAATCATTACATCGATCCTAGAAACCAACAAAATAGAATCTGATGTCCTATTTCATTATTCCATGCTAATGTATTCAAGCGTAAGCTTGCTTTAAACACTCTAATTTTTTCAAGGTAACAGTCCTAATTCCCCATAACATCAAATAAATGACATTATGGCTCTTTAGAAGGTGAGAACCAATAAAACCAGTACATACCAAGGCATGACCGATTCCTTGATCCCGAAATTCAACTACGAGCTTTTTAACTGCAACAACTTTAATATACGCTATTGGAGCTGGAATTACCGCGGCTGCTGGCACCAGACTTGCCCTCCAA
+
DDDDDIIHIIIIIIIIIIIIIIIIIIIIIIIIIIIIIIIIIIIIIIIIIIIIIIGIIIIIIIIIGIIIIHIIIIIIHIIIIGHIIIHHIIIIIIIIIIIIIIIIIIIIIIIIIIIIIIIIIIIIIIIIIIIIIIIIIIIIIIIIIIIIIIIIIIIIIIIIIIIIIHGIIIIIIIIIIIIIIIIIIIEIIIIIIIIIIIIIIIIIIIIIIIIIIIIIIIIIIIIIIIIIIIIIIIIIIIIIIIHGIIIIIIIIIIIIIIIIIIIIIIIIIIIIIIIIIIIIIIIIIIIIIIIIIIIIIIIIIIIIIIIIIIIIIIIIIIIIIIIIIIIIIIIIIIIIIIIIDDDDD
@HISEQ:969:HM2KJBCX2:2:1102:7557:65797 2:N:0:ACTATGCA
GCATGCATCCCACCCAACTATCCCTATTAATCATTACGGTGATCCTAGAAACCAACGAAATAGAACCAAGCCGTCCTATTTCATTATTCCATGCTAATATATTCAGACGTTAGCCTGCTTTAAACACTCTAATTTTTTCAAAGTAATAGTCCTGATTTCCAATCACACCAAATAAATGGCATGAAAGTTCCTCAGAAGGTAGAGATTTATCTCACCAGTACAGACAATTAAGCCTGACCAATGGGTAAACCCCGAAGTTCAACTACGAGCTTTTTAACTGCAACAACTTTAATATACGCTATTGGAGCTGGAATTACCGCGGCTGCTGGCACCAGACTTGCCCTCCAA
+
DDDDDIIIEHHIIIIIIIIIIIIIIIIIIIIIIIIIIIIHIGHIIIHIIIHII?GHIHIIIGHHFHIIIIIICHHIIIIIIIIGHHIIIIIGCHIIIHIIIIIIIHIHIIIIIHIIIIIIIIIHIIHIIIIIIHIHHIIIIIIHIIHIIIIGIIIHIHIIIIIIIHIHIIIIIIIIHHIIIIIIGIIHIHHHHIIHIIIIIIIIIIIIIIIHHIIIIIIIIIIIIIIIHIIIIIIIIHIIIIGIIHHIIHGIIIGIIHIIIIIIIIIHHHIIIIIIIHFIIIIIIIHHIIIIIIHIIIHIIIIIIIHGIIIIIIIIIHIIIIHIIIIHGIHIIIIIIIIIIIIDDDDD
@HISEQ:969:HM2KJBCX2:2:1102:20840:66329 2:N:0:ACTATGCA
GCATGCATCCCACCCAACTATCCCTATTAATCATTACGGTGATCCTAGAAACCAACAAAATAGAACCATGCCGTCCTATTCTATTATTCCATGCTAATGTATTCGAGCAAAAATGCCTGCTTTAAACACTCTAATTTTTTCAAGGTAAAGGTCCTGGATCCGCAAGACACCCAATAAAGGACATCAAGTTTCTCCAGAAGGTGAGAAATCAACAGTAACAGTTCATACCCCTTAAGGCATGACCATCACGTCAATCCCGAAATTCAACTACGAGCTTTTTAACTGCAACAACTTTAATATACGCTATTGGAGCTGGAATTACCGCGGCTGCTGGCACCAGACTTGCCCTCCAA
+
DDDDDIIIIIIIIIIIIIHIIIIIIIIIIIHIIHHIIIIIIIIIIHIIHHIIIIIIIIIIIHHIIIIHHHHIHDEHIIIHHIIIIIHHHIIIEHIHIIIIIHHHHIIGHIIIIHHHIIIHHHHHHHIIIIIIHHIIIHHIHFHHHHIIIIHGIIHHIIHIIHGIIIIIIIIHIIHIIIIIIHIIIIIHIIIIIIIIIIIIIIIIIIIHHGIHHIIIIIIHIIIIIIIIIIIIIIIIIIIIIIIIIIIIGIIHIIIIIIIIIIIIIIIIIIIIIIIIIIIIIIIIIIIIIIIIIIIIIIIIHIIIIIIIIIIIIIIIIIIIIIIIIIIIIIIIIIIIIIIIIIIIIIIIDDDDD
@HISEQ:969:HM2KJBCX2:2:1102:4386:67111 2:N:0:ACTATGCA
GCATGCATCCCACCCAACTATCCCTATTAATCATTACGGTGATCCTAGAAACCAACAAAATAGAACCATGCCGTCCTATTCTATTATTCCATGCTAATGTATTCGAGCAAAAATGCCTGCTTTAAACACTCTAATTTTTTCAAGGTAAAGGTCCTGGATCCGCAAGACACCCAATAAAGGACATCAAGTTTCTCCAGAAGGTGAGAAATCAACAGTAACAGTTCATACCCCTTAAGGCATGACCATCACGTCAATCCCGAAATTCAACTACGAGCTTTTTAACTGCAACAACTTTAATATACGCTATTGGAGCTGGAATTACCGCGGCTGCTGGCACCAGACTTGCCCTCCAA
+
DDDDDIIIIIIIIIIIIIIIIIIIIIIIIIIIIIIIIIIIIIIIIIIIIIIIIIIIIIIIIHFHHIIIIHIIHGHIIIHIIIIIIIIIIHIHIIHIIIIHIHEIIIGHIIIIIIIIIIIIIIIHIIIIIIIIIIIIIHIHIIIIIIHIIIIIHIIHHIIHFGIIIIIIIIIIIIIHHIIHIIIHHIIIIIHIIIIIIIHIIIIIHHIIIIIIIIIIIIIIIIIIIIIIIIIIIIIIGHIIIIIIIIIIIIHHIIIIIIIIIIIIIIIIIHIIIIIIIIIIIIIIIIIIIIIIIIIIIIIHHIIIIIIIIIIIIIIIIIIIIIIIIIIIIIIIIIIIIIIIIIIIIIIIDDDDD
@HISEQ:969:HM2KJBCX2:2:1102:18256:67155 2:N:0:ACTATGCA
GCATGCATCCCACCCAACTATCCCTATTAATCATTACGGTGATCCTAGAAACCAACAAAATAGAACCATGCCGTCCTATTCTATTATTCCATGCTAATGTATTCGAGCAAAAATGCCTGCTTTAAACACTCTAATTTTTTCAAGGTAAAGGTCCTGGATCCGCAAGACACCCAATAAAGGACATCAAGTTTCTCCAGAAGGTGAGAAATCAACTGCAACAGTTCATACCCCTTAAGGCATGACCATCACGTCAATCCCGAAATTCAACTACGAGCTTTTTAACTGCAACAACTTTAATATACGCTATTGGAGCTGGAATTACCGCGGCTGCTGGCACCAGACTTGCCCTCCAA
+
DDDDDIIIIIIIHIIHHHIHIIIIHHIIIIIIIIIHIIGIIHHHEHHIGHGHIIIIIIICHEGHIIHHIHIIHHIHIGHIIIE@FEHHEHIIHEHIEHIHHFHHHGHHIIIIHIIHHHGHHHIIIHHHFCIIIHHIHHGHIHHHHHIIIHHHIHHHHHFHIHIIIHHIIIHIHHIIIHHHHHHIHHHGHHHHHFIIHIIHHHHHFHHHHIIIIIIIHIIHFHEIHHHIIIIHIIIIHIIIIIIIIIIHHEGCIIHIIIHIIIIIIIHHHHHGIIIIIIIIIHIIIIIIIIIIHHGIHHIIIIIIGIIIIHIIIIHIIIIHIIIHIIGIIIIIIIIIHIIIIIHIIHIHBDBDB
@HISEQ:969:HM2KJBCX2:2:1102:4303:66911 2:N:0:ACTATGCA
GCATGCATCCCACCCAACTATCCCTATTAATCATTACGGTGGTCCTAGAAACCAACAAAATAGAACCACAACGTCCTATTCTATTATTCCATACTAATCTATTCAAGCAATAGCCCGCTTTAAACACTCTAATTTTTTCAAGGTAATGGTCCTGGCTCCCCAACACACCCAACAAAGGACATGCTGGCTCACCAGAAGGAAGACCCGACAGCAGACAGTACTCGCCAAAGACGGACCGCCCGGCCAGGCCTAAAATTCAACTACGAGCTTTTTAACTGCAACAACTTTAATATACGCTATTGGAGCTGGAATTACCGCGGCTGCTGGCACCAGACTTGCCCTCCAA
+
ADDDCIIIIIIIIIIIIIIIIIIIIIIIIHIHIIIIHHIIIIIHIIIIIIIIIIIIIIHGHIGHIIIFHHIHIHIIHIHIIIIIIIHIIHIIHHIIIIIHIIIIIHHHHHHEHHGIIHGIHHIIIIIIIIHHHHIHIHIGIIHIIIIIIIIIIHIIIIIIIIIIHIHIIHIIIIIIIIIIIIIHIIHGHHIIIIIIIIIIIIIHIIIIIIIIIIIHIIIIIIIIIIIIIIIIIIIIIIIIIIIIHIIIIIIIIIIIIIIIIIIIIIIIIIIIIIHIIIIIIIIIIIIIIHIIIIIIIIIIIIIIIIIIIIIIIIIIIIIIIIIIIIIIIIIIIIIIIIIIIDDDDD
@HISEQ:969:HM2KJBCX2:2:1102:17413:67484 2:N:0:ACTATGCA
GCATGCATCCCACCCAACTATCCCTATTAATCATTACGTTGATCCTAGAAACCAACAAAATAGAATCGAACGTCCTATTTCATTATTCCATGCTAATGTATTCAAGCGCGTGCCTGCTTTAAACACTCTAATTTTTTCAAAGTAACAGTCCTGACTCCCCACAACATCAAATTAATGACATCATGATTCATCAGAAGGGAGAAATCAATGACATTAGTACGTACCGAAGGCACGACCGACGTATTGATCCCGAAATTCAACTACGAGCTTTTTAACTGCAACAACTTTAATATACGCTATTGGAGCTGGAATTACCGCGGCTGCTGGCACCAGACTTGCCCTCCAA
+
DDDDBIIIIIIIIIIIIIIIIIIIIIIIIIIIIIIIIIIIIFHIIIHGIIIIIIIIHHIGIHHHIIIHIIIIHHHIIIIIIIIHFHIIIIIIIHIIHIIIIHIHIIIHHHHGIIHFHHHIIIIIIIIIIIIIIHIIIIIIHIIIIIIIIIIIIIIIIHIIIIIIIIIIIIIHHHHHHIIIHIIIIIHHIIIIIHIIIIHIHIIIGIIIHIIIIHIIIIIIIIIIIIIIIIIIIIIIIHHIIHIHIIIHIIIHIIIIIGIIIIIIIIGIIIIIIIIIIIIIIIIIIIIIIIIIIIIIIIIIIIIIIIIIIIIIIIIIHIIIIIIIIIIIIIIIIIIIIIIIIDDDDD
@HISEQ:969:HM2KJBCX2:2:1102:18286:67934 2:N:0:ACTATGCA
GCATGCATCCCACCCCACTATCCCTATTAATCATTACGGTGGTCCTTGAACCAACAAAATAGAACCACAACGTCCTATTCTATTATTCCATGCTAATCTATTCAAGCAAAAGCCTGCTTTAAACACTCTAATTTTTTCAAGGTAATGGTCCTGGCTCCCCGGCACGCCCAATTAAGAACATACCGATTCACCAGAAAGATAGACCCGACGACAGAACAGTACTCGCCAAAGACGGACCGCCCGGCCAGGCCTAAAATTCAACTACGAGCTTTTTAACTGCAACAACTTTAATATACGCTATTGGAGCTGGAATTACCGCGGCTGCTGGCACCAGACTTGCC
+
BBDDDHIHIHHIIDFHIIHEHGHIHHIIHHIIIIIGIHCHGDHHHHIEHIIIIIIIHHIHIHIIHFHH?HIHIHIIHHHHIIGIHHHEHHIGHHIHIIIIIDHHGIFIHIIIHHIIIHHGIIIHHHHHIHHHHHIHIIIIHGIHHHEEEEHHFHHIIHHIHHHDHIHEEIHHHHHHEHHHIHHHHIIIIHHIIIIIIIHIIIHDHIIHIIIHHHHHHGHIHHHEIIIIIHHFHIIHDHDFGIHHHHIHHFHIIIIIIIIIIIIHHHHIIIHHHIIHHHIIIHIIIIIIIIIIIHGIHIHIHGGIIIIIHHIIIIIIHIIIIIIIIIHHIHHCIIIIDDDBD
@HISEQ:969:HM2KJBCX2:2:1102:4265:68031 2:N:0:ACTATGCA
GCATGCATCCCACCCAACTATCCCTATTAATCATTACGGTGATCCTAGAAACCAACAAAATAGAACCATGCCGTCCTATTCTATTATTCCATGCTAATGTATTCGAGCAAAAATGCCTGCTTTAAACACTCTAATTTTTTCAAGGTAAAGGTCCTGGATCCGCAAGACACCCAATTAAGGACATCAAGTTTCTCCAGAAGGTGAGAAATCAACAGCGACAGTTCATACCCCTTAAGGCATGACCATCACGTCAATCCCGAAATTCAACTACGAGCTTTTTAACTGCAACAACTTTAATATACGCTATTGGAGCTGGAATTACCGCGGCTGCTGGCACCAGACTTGCCCTCCAA
+
DDDCBHHIIHHIHHHHHIIIHHHHIHHHGIHHHHHHIIIIIIIIIFHCFHHHIIHIEHIC@GGHGHIHI@1CD<?CHC<CFGCHHHIEFHFHHIHHHHHEE1D@FHHDHHIIIIIHHHHIHHHFCHGFCHGHI?HGHEHHIIIGHHHHIHAGEHHGFHHHI?FHHHIIHCHFHIIIIHHHHHGHIHHHFHCHIIFIIIHGIHHHHHHEHHIHFHEEIIHHHGHHHHHIHHFHIIII<IIIIHHGHEGIIHHGHHDHHHEIIIIIIHIHHHHIIIIHIIIIHHIHHHHIHIHFCIIHEHIHHIGHGIHIIIIIHHIIIIIIIIHHHHIIIIIIIIIIHIIIHHEHIIIIDABDD
@HISEQ:969:HM2KJBCX2:2:1102:11005:68876 2:N:0:ACTATGCA
GCATGCATCCCACCCAACTATCCCTATTTATCATTACGTTGTTCCTAGAAACCAACAAAATAGAACCATGACGTCCTATTTTATTATTCCTTGCTAATGTATTCAATCAAAAATGACTGCTTTAAACACTCTACTTTTTTCAAGGTAAAGGACATTGTTCCCTGCGACATCCAATTAAGGACATCGCGGTTCTCCAGAAGGTGAGAAATTGACTGCACCAGTTCATACCCCGTGAGGCACGACCGATGCGCCAATCCCGAAATTCAACTACGAGCTTTTTAACTGCAACAACTTTAATATACGCTATTGGAGCTGGAATTACCGCGGCTGCTGGCACCAGACTTGCCCTCCAA
+
00<0011<1<1110<<1<<11D<111<C111<F11FHH1111<<111<C1D1<11<1<@FG1<11<1<1F110<0001111<F@1<C1111111<1DG1F11<1<111<<A11<1/<D/11<111:<CGH1DC/<F/<FHG1</1<:D/<1/1/1/1011<</<0<,<C#########################GG<D.</:-<</:<0:F<<D0/<0<01E<0<C:/<<11111<@G<-0B.0<EHB:/1<<</<<<11CCD<1<<CC<<1D1<1<1<1<G<1<D1<1F<F<?EG<1HD</111C<C<1D1C1<1HF1EC///?G<DCC<11<<<<C11GCIHE/<CD<000
@HISEQ:969:HM2KJBCX2:2:1102:9941:68731 2:N:0:ACTATGCA
GCATGCATCCCACCCAACTATCCCTATTAATCATTACGGTGGTCCTAGACCAACAAAATAGAACCAACGTCCTATTCTATTATTCCATGCTAATCTATTCAAGCAAAAGCCCGCTTTAAACACTCTAATTTTTTCAAGGTAATGGTCCTGGTTCCCCGACACACCCAATAAAGGACATACCGGCTCACCAGAAGGATAGACCCGACAGCAGAACAGTACTCGCCAGAGACGGACCGTCCGGTCAGGCCTAAAATTCAACTACGAGCTTTTTAACTGCAACAACTTTAATATACGCTATTGGAGCTGGAATTACCGCGGCTGCTGGCACCAGACTTGCCCTCCAA
+
DDDDCIIIIIIIIIIIIIIIIIIIIIIHIIIIIIIIIIIIIIIIIIIHIIHHIIHIIGIIHIIIIGIIIIIIIIHIHHGIIIIHIIIEHHHIIIIIIIGHHIIHIIIIIIIIIIIIIIIIIIIIIIIIIIIIIIIHIIIHIIIIIIIIIIIIIIIIIIIIIIIIIIIIIIIIIIIIIIIIIIIIIIIIIIIIIIIIIIIIIIIIIIIIIIIIIIIIIIIIIIIIIIIIIIIIIIIIIIIIIIIIIIIHIIIIIIIIIIIIIIIHIIIIIIIIIIIIIIIIIHIIIIIIIIIIIIIHGGHIIIIIIIIIIIIIIIIIIIIIIIIIIIIIIIIIIIIIIIIDDDDD
@HISEQ:969:HM2KJBCX2:2:1102:4909:69096 2:N:0:ACTATGCA
GCATGCATCCCACCCAACTATCCCTATTAATCATTACGGCGGTCCTATTCTATTATTCCATGCTAACGTATTCGAGCAAAGGCCTGCTTTGAACACTCTAATTTTTTCAAAGTAAAAGTCCTGGTCCCCAACACACCCAGTGAAGGGCATGCGGTTCTCCAGAAGAGAAGGCCCGGCCGGACAAGTGCACGCGGTGAGGCGGACCTGCCAGCCAGGCCAAAGGTTCAACTACGAGCTTTTTAACTGCAACAACTTTAATATACGCTATTGGAGCTGGAATTACCGCGGCTGCTGGCACCAGACTTGCCCTCCAA
+
DDDDDIIIIIIIIIIIIIIIIIIIIIIIIIIIIIIIIIHIIIIIIIIIIIIIIIIIIIIIIIIIIIIIIIIIIHIIHHIIIIIIIIIIIIIIIIIIIIIIHIIIIIIIIIIIIIIIIIIIIIIHIIIIIIIHIIIIIIIIIIIIIIIIIIIIIIIIIII0HIIIIIIIIIIIIIIHIIIIIIIIIIIHIIIIIIIIIIIIIIIGIIIIIIIIIIIIHIIIIIIIIIIIIIIIIIIIIIIIIIIIHIIHIIIIIIIIIIIIIIIIIIIIIIIIIIIIIIIIIIIIIIIIIIIIIIIIIIIIIIIIIIIIIDCDDD
@HISEQ:969:HM2KJBCX2:2:1102:18505:69851 2:N:0:ACTATGCA
GCATGCATCCCACCCAACTATCCCTATTAATCATTACGGTGATCCTAGAAACCAACAAAATAGAACCATGCCGTCCTATTCTATTATTCCATGCTAATGTATTCGAGCAAAATGCCTGCTTTAAACACTCTAATTTTTTCAAGGTAAAGGTCCTGGTTCCACATGACACCCAATTAAGGACATCATGCTTCTCCAGAAGGTGAGAAATCAACTGCGACAGTTCATACCCCTTAAGGCACGACCATCACGTCAATCCCGAAATTCAACTACGAGCTTTTTAACTGCAACAACTTTAATATACGCTATTGGAGCTGGAATTACCGCGGCTGCTGGCACCAGACTTGCCCTCCAA
+
DDDDDIIIIIIIIIIIIIIIIHIIIIIIIIIIIIIIIIIIIIIIIIIIIIIIIHIIIIEHIHEFHHHHHHHHHIGIIIIIHIIIIIIIIIIHIIIIIHIHHHIIHIGIIIIIIIIIIIIIHIIIIIIHIIIIHIHIIIIIIIIIIIIIIIIIIIIIHHHIIIIIIIHIIHIIIIIIIIIIIIIIIIIIIIIIIHIIIIIIIIIIIIIIIIIIIIIIIIIIIIIIIIIIIIIIIIIIIIIIIIIIIIIHIGHIIIIIIIIIIIIIIIIIIIIIIIHIIIIIIIIIIIIIIIIIIIIIIIIIIIIIIHIIIIIIIIIIIIIIIIIIIIIIIIIIIIIIIIIIIIIIIIICDDDD
@HISEQ:969:HM2KJBCX2:2:1102:19208:70686 2:N:0:ACTATGCA
GCATGCATCCCACCCAACTATCCCTATTAATCATTACGTCAATCCTAGAAACCAACAAAATAGGATCAAACGTCCTATTTCATTATTCCATGCTAATGTATTCAAGCGTTAGCCTGCTTTAAACACTCTAATTTTTTCAAAGTAACAGTCCTGTTTCCCTGCAACACCAAATTAATGACATTACAGTTCTTCAAGAAGGAGGAACCAGTAAAGCCAGTGCATACCAGAGGCACGACCAACCTACTAATCCCGAAATTCAACTACGAGCTTTTTAACTGCAACAACTTTAATATACGCTATTGGAGCTGGAATTACCGCGGCTGCTGGCACCAGACTTGCCCTCCAA
+
CDDDDIIIIIIIIHIIIIIIIIIIIIIIIIIIHIIIIIIIIIIIIIIIIIIIIIIIIIIIIHHHGHIIHIIIIIIIIIIIIIIGHIIIIIIIIIIIHIIIIGHIIIIIIIIIHIIIIIIIIIIIIIIIIHHIIIIIIIIIIIIHGHHIIIIIIIIHIIIIIHIIIIIIIIIHIIIIIIIIIIIIHIIIIIIIIIIIIIIIIIIIIIIIIIIIIIIIIIIIIIIIIIIIIIIIIIIIIIHIIIHHGIHHHIIIIHIIIIIIIIIIIIIIIIIIIIIIIIIIIIIIIIIIIIIIIIIIIIIIIIIIIIIIIIIIIIIIIIIIIIIIIIIIIIIIIIIIIIIIIDDDDD
@HISEQ:969:HM2KJBCX2:2:1102:16414:70812 2:N:0:ACTATGCA
GCATGCATCCCACCCAACTATCCCTATTAATCATTACTCATTTCCCCAAAAACCAACAAAATTCGAGATACGAGTCCTAAATTATTATTCCATGCTAATGTATTCATAACTTTCAGCCTGCTTTAAACACTCTAATTTTTTCAAAGTAAAGGTCCTGGATTGCGAACCCAACCCAGTAAAGGGCAGGAACGTTCTCCAGGAAGATGGTAAGCGCGCATCGGCACTCACACACGATACCGTGGCGGGCCAAGCGCACTATACCAGAAATCCAACTACGAGCTTTTTAACTGCAACAACTTTAATATACGCTATTGGAGCTGGAATTACCGCGGCTGCTGGCACCAGACTTGCCCTCCAA
+
DDDDDIIHCFHHIHHIHIHHHFGHHHIHHHI?GFHFHHGHHIIFGHIIIIIIIIIIIIIIIIHEHHHGIHEHHIIHFGHGHHHIIIHIIHHHHIHHHHIGHFHIHHIIIIIIIIIIGIHIIIIIIIHIIIIHIIIIIIIIIIIIIHHIIIIIIIIIHHHHIHHIIIGIIIIHIHHHHIIIIIIIIIHIIIGIHHHIIIIIIIIIIIIIIIIIIIIIHHHGI=IIHIIIIIIIIIIIIIIIIIIIIIIIIHHHHHHGHHIIIHIHIIHIIIIIIIIIHIIIIIIGIIIIIIIIIIIIIHHHIIIIIIIIIIIIIIIIIIIIIIIIIIIIIIIIIIIIIIIIIIIIIIIIIIIIIDDDDD
@HISEQ:969:HM2KJBCX2:2:1102:18206:70843 2:N:0:ACTATGCA
GCATGCATCCCACCCAACTATCCCTATTAATCATTACGGTGATTCAGAAACCAACAAAACAGGACCACCGTCCTATTTTATTATTCCATGCTAATGTATTCAGACGTAAGCCTGCTTTGAACACTCTAATTTTTTCAAGGTAAAGGTCCTGGTTTCCCACCACGCTAAATTAATAACATGATGGTTCCCCAGAAGGTAGAAATTCCACACGCCAGTACAGACAATTGCCCGACCAACGGTAGAACCCCGAAATTCAACTACGAGCTTTTTAACTGCAACAACTTTAATATACGCTATTGGAGCTGGAATTACCGCGGCTGCTGGCACCAGACTTGCCCTCCAA
+
DDDDDIIIIIIIIIIIIIIIIIIIIIIIIIIIIIIIIIIIHIIIIIIIIIIIIIIIIHHHHHGHHIIIIIHHHIIIIHIIIIIIHIIIIIIIIIIIIIIIIHHIIIIHIIIIIIIIIIIHIIIIIIIIIIIIIHHIIIIIIIIIIIIHIIIIHHHIHHIIIIIHIHIIIHHIIHIIIIIIIIIIIHIIIHIIIIIIIIIIIIIIIIIIHIIIIIIIIIIIIIIIIIIIIIIIIIIIHHHHG@IIIIIIIIIIIIIIIIHIIIIIIHIIIIIIIIIIIHIIIIIIHIIIIIIIIIIIIIIIIIIIIIIIIIIIIIIIIIIIIIIIIIIIIIIIIIIIIIDDDDD
@HISEQ:969:HM2KJBCX2:2:1102:4454:71562 2:N:0:ACTATGCA
GCATGCATCCCACCCAACTATCCCTATTAATCATTACGGTGGTCCTAGAAACCAACAAAATAGAACCACAACGTACTATTCTATTATTCCATGCTAATCTATTCAAGCAATAGCCCGCTTTAAACACTCTAATTTTTTCAAGGTAATGGTCCTGGCTCCCCAACACACCCAATAAAGGACATGCTGGCTCACCAGAAGGAAGACCCGACAGCAGACAGTACTCGCCAAAGACGGACCGCCCGGCCAGGCCTAAAATTCAACTACGAGCTTTTTAACTGCAACAACTTTAATATACGCTATTGGAGCTGGAATTACCGCGGCTGCTGGCACCAGACTTGCCCTCCAA
+
00@@BHHE1DGH?0<GHH?HHCHHHF?FEEHEEHHCF10DG=C@FHHHHHHHHHIFHFIHHI11@FGCGGH=CC1<<GHC1<@C?HHHHEGF11C?CHHHHFGHEHHGHHGHIHCCEHGCHHFHHFB?1DHFHFFCEGHEIIIIHEHHCGGHHHHHHCIHHIIHHHHEEHHHHEEH1HIIHHIIII:GFCI9IGIIHIIHIHHIIIIHHIHHEGFEHFFF<<A?HHIIHHGE?IIHBHGHDHHHDIHCC@EHIHG?GHHHGGCHHF@IHHHFEC@HIHHHHHGC1GIHFHHEC0E1FFHFDEIIIIHEIIHHHIHHIHIIHFIIHHHIHIHGIIIHHGHCGDAADD
@HISEQ:969:HM2KJBCX2:2:1102:10436:71255 2:N:0:ACTATGCA
GCATGCATCCCACCCAACTATCCCTATTAATCATTACGTCGATCCTAGAAACCAACAAAATAGGTTCGATCGTCCTATTTCGTTATTCCATGCTAATGTATTCAAGCGCGAGCCTGCTTTAAGCACTCTAATTTTTTCAAAGTAACAGTCCTGTTTCCCCGCAACAACAAATTAATGCCATCACGGTTCTACAAGAAGGAGGGACCAGTGAGGCCAGTGCATACCAGTGGCACGACCAACCTACTGGCCCCGAAATTCAACTACGAGCTTTTTAACTGCAACAACTTTAATATACGCTATTGGAGCTGGAATTACCGCGGCTGCTGGCACCAGACTTGCCCTCCAA
+
DDDDDIIIIIIIIIIIIIIIIIIIIIIIIIIIIIIIIIIIIIIIHIIHIIIIIIGIHIIGHHHIIIGHIIIIIIIIIIHIIIIIIIIIIIIIIIIIIHHIIIHIIIIIIIIIIIIIIIIIIIHIIIIIIIIIIIIIIIIIIIIIIIIIIIIIIIIIIIIIIIIIIIIIIIIIIIIIIHIIIIIIIIIIIIIIHIIIIIIIIIIIIIIIIIIIIIIIIIIIIIIIIIIIIIIIIIIIIIIIIIHHHIIIIIIIIIIIIIIIIIIIIIIIIIIIIIIIIIIIIIIIIIIIIIIIIIIIIIIIIIIIIIIIIIIIIIIIIIIIIIIIIIIIIIIIIIIIIIIIIDDDDD
@HISEQ:969:HM2KJBCX2:2:1102:18172:72183 2:N:0:ACTATGCA
GCATGCATCCCACCCAACTATCCCTATTAATCATTACGGTGGTCCTAGAAACCAACAAAATAGAACCACAACGTCCTATTCTATTATTCCATACTAATCTATTCAAGCAATAGCCCGCTTTAAACACTCTAATTTTTTCAAGGTAATAGTTCTGGCTCCCCAAAACACCCAATAAAGAGCATACTGGTTCACCAGAAGGAAGACCCGACAGCAGACAGTACTCGCCAAAGACGGACCGCCCGGCCAGGCCTAAAATTCAACTATGAGCTTTTTAACTGCAACAACTTTAATATACGCTATTGGAGCTAGAATTACCGCGGCTGCTGGCACCAGACTTGCCCTCCAA
+
@DDDDIIHH?1GHHHIHIIHHIIHHHIIIHHCHHEHIIEHIHGHIIIIIIIIHIIIIIGHIIEECEEHIIIIHGHDHHHIHHHHHIIIIIIIGHHIHHIIIHHHIGHIIIHHGHHCHDHIIHHIIHIIIIHHHHHHHHHIHIIIHIIIHFIHHHGHHIIIIHGHHIIHHHIHHIHIGIIIIIIIIHIIIHIIIIIIIIIIIIHIIIIIIIIGIIIIIIIIIIIIIIIIIIIIIIIHHIIIIIIIHIIIIIIIIIIIIIIIHIIIHIIIIIIIIIIIIIIIIIIIIIIIIIIIGIIIIIIIIIIIIIHIIIIIIIIIIIIIIIIIIIIIIHIIIIIIIIIIIDDDDD
@HISEQ:969:HM2KJBCX2:2:1102:3449:73422 2:N:0:ACTATGCA
GCATGCATCCCACCCAACTATCCCTATTAATCATTACGTCGATCCTAGAAACCAACAAAATAGGGTCAAACGTCCTATTTCATTATTCCATGCTAATGTATTCAAGCGTGTGCCTGCTTTAAACACTCTAATTTTTTCAAAGTAACGGTCCTGATTCCCCATGACACCAAATTAATGACATCACAGTTCGTCAGAAGGTAGAAATCAATAATACCAGTGCATACCAGAGGCACGACCAATATATTGATCCCGAAATTCAACTACGAGCTTTTTAACTGCAACAACTTTAATATACGCTATTGGAGCTGGAATTACCGCGGCTGCTGGCACCAGACTTGCCCTCCAA
+
DDDDDIIIIHIIIIIIIIIIIIIIIIIIIHIIIIIIIIIIIIIIIIIIIIHIIIHHHHIIIHHHIIIIIIHGIIIIIIIIIIIIIIIEHHIIHIIIIIIIIIIIIIIIIIIIIIIIIIIIIHHHHIIIIIIIIIIIIIIIIIIIIHIIIIIIIHIIIIIIIIIIIIIIIIIIIIIIIIIIIIIIIIIIIIIIIIIIIIIIIIIIIIIIIIIIIIIIIIIIIIIIIIIIIIIIIIIHIIIIIIIHHIIIIIIIIIIIIIIIIIIIIIIIIIIIIIIIIIIIIIIIIIIIIIIIIIIIIIIHHIIIIIIIIIIIIIIIIIIIIIIIIIIIIIIIIIIIIIIIIDDDDD
@HISEQ:969:HM2KJBCX2:2:1102:16030:73704 2:N:0:ACTATGCA
GCATGCATCCCACCCAACTATCCCTATTAATCATTACGTCAATCCTAGAAACCAACAAAATAGAATCAAACGTCCTATTTCATTATTCCATGCTAATGTATTCAAGCGTAAGCCTGCTTTAAACACTCTAATTTTTTCAAAGTAACAGTCCTGATTCCCCACGACACCAAATTAATGACATCGCGGTTCTTCAGAAGGTAGGAACCAATAATGCCAGTGCGTACCGAGGCACGACCGACAATCTGATCCCGAAATTCAACTACGAGCTTTTTAACTGCAACAACTTTAATATACGCTATTGGAGCTGGAATTACCGCGGCTGCTGGCACCAGACTTGCCCTCCAA
+
ADCDDIIIIHIIIIIIIIIIIIIIIIIIIIIIIIIIIIIIIIIIIIIIIIIIIIIIHIIIIIHIIIIIIIIIIHHIHIIIIIIIIIIHHIIIIIIHHIIIIHIIIIIIIIIIIIIIIIIIIIIIIIIIIIIIIIIIIEIHIIIHIIIIIIIIHHIIIIIIIIIIIIIIIIIIIIIIIIIIIIIIIIIIIIIIIIIIIIIIIIIIIIIIIIIIIIIIIIIIIHIIIIIIIIIIIIIIIIGIIHIFIHHIIHIIIIIIGIIHIIIIIIIIIIIIIIIIIIIIIIIIIIIIIIIHIIIIHHIIIIIIIIIIIIIIIIIIIIIIIIIIIIIIIIIIIIIIIIIIDDDDD
@HISEQ:969:HM2KJBCX2:2:1102:11055:74262 2:N:0:ACTATGCA
GCATGCATCCCACCCAACTATCCCTATTAATCATTACGGTGGTCCTAGACCAACAAAATAGAACCAACGTCCTATTCTATTATTCCATGCTAATCTATTCAAGCAAAAGCCCGCTTTAAACACTCTAATTTTTTCAAGGTAATGGTCCTGGTTCCCCGACACACCCAATAAAGGGCATACCGGCTCACCAGAAGGATAGACCCGACAACAGACAGTACTCGCCAGAGACGGACCGCCCGGTCAGGTCTAAAATTCAACTACGAGCTTTTTAACTGCAACAACTTTAATATACGCTATTGGAGCTGGAATTACCGCGGCTGCTGGCACCAGACTTGCCCTCCAA
+
DDDDDIIIIHIIIIIIIIHIIIIIIIIIIIIIIIIIIIIIIIIIIIIIIIIIIIIHHHIHCHHHIICHHHIIIIIIIIIIIHIIHIIHIGIIHHIIIIIIIHIIIIHIIIIIIHHEHIIIIIIIIIIIHIIIHIIIIIHIIIIIIIIIIHHHHIIIIIIIIIIIIIIIIIIHIIHGIIIIIHIIIIIGIIIIIIHIIIIIIIIIIIIIIIIIIIIIIIHIIIIIIIIIIIIIIIIIIIIIIHIIIIIIIIIIIIIIIIIHIIIIIIIIIHIIIIIIIIIIIIIIIIIIIIIIIIHHFFIIIIIIIIIIIIIIIIIIIIIIIIIIIIIIIIIIHIIHHIDDDDD
@HISEQ:969:HM2KJBCX2:2:1102:11401:74503 2:N:0:ACTATGCA
GCATGCATCCCACCCAACTACCCTATTAATCATTACGTCAATCCTAGAAACCAACAAAATAGGATCAACGTCCTATTTCATTATTCCATGCTAATGTATTCAAGCGCGAGCCTGCTTTAAACACTCTAATTTTTTCAAAGTAACAGTCCTGATTCCCCGCCACACCAAATGAATGACATGATGGTTCGTCAGAAGGTAGGAACCAGTAACACCAGTACGTACCTAAGGCACGACCAACGTACTGATCCCGAAATTCAACTACGAGCTTTTTAACTGCAACAACTTTAATATACGCTATTGGAGCTGGAATTACCGCGGCTGCTGGCACCAGACTTGCCCTCCAA
+
DDDDDHIHI@HHHEHHIHIIIHEHFHHFHIIHIIIIICGEHGHHICGHHHIHCGHEHE@HHCHEGHICCCGCEHICEFHHHHHEHHHFHHIIIIIFCFHHIF<DGGHB?EHIHHHIIIHEHHGHGFHEHHIIIHHHF8DFHIHHHEFFCGHFHEHHHHGGEHHIHIH7HFG@FFFIIIHHEHGCHHIHIIHHHFHHF@GFIHHHH@?HHIIHEHHCGEHHEHHHHHHHHHEFHHHHHHFF@G@HDCHEHHCEEFGHFD<0<EG<HEHCHEGFF@C@EFEEEE@EHEE?HHFHHGFCHEHGIIHIIHIHCHHHGHD?@GFC1HF<CCHIHHHFECEGHG<@<0<0
@HISEQ:969:HM2KJBCX2:2:1102:16374:73375 2:N:0:ACTATGCA
GCATGCATCCCACCCAACTATCCCATTAATCATTACGGTGGTCCTAGAAACCAACAAAATAGAACCACAACGTCCTATTCTATTATTCCATGCTAATCTATTCAAGCAATAGCCCGCTTTAAACACTCTAATTTTTTCAAGGTAATGGTCCTGGCTCCCCAACACACCCAATAAAGGACATACTGGTTCACCAGAAGGAAGACCCGACAACAAGACAGTACTCGCCAAAGACGGACCGCCCGGCCAGGCCTAAAATTCAACTACGAGCTTTTTAACTGCAACAACTTTAATATACGCTATTGGAGCTGGAATTACCGCGGCTGCTGGCACCAGACTTGCCCTCCAA
+
?DDDBHHHGHHIIIHGIF1DGHHIIHIHHHHHIIIIIIHIIIIIIIIIEHGIIFIE@HHHHIHHIIIIIIIIHIIIHHIIHHEH?HEHHIGHIIHHHHIIIFHIHIIIHIIHIIHIHGHIIIIHHIIIHFHHIHIHHHHHHHGHHIHHIHEHEHGHHHHHIIHHHHECHIHHIIHHHIIIIIIIIIIIIIII;IIHHHIIIIIIIHIHIIIIIIIIIIIIIIIIIIIIIIIIIIIIIIIIIIIHHIIIIIIIIIIHHIIIIIIIIIHIIHIIHIIIIHIIHIIIHIIIIIIIIIIIIIIHHHHIIIIIIIIIIIIIHHIIIIIIIIIIIIIIIIIIIIIIIDDDDD
@HISEQ:969:HM2KJBCX2:2:1102:19447:75057 2:N:0:ACTATGCA
GCATGCATCCCACCCAACTATCCCTATTAATCATTACGGTGGTCCTTGAACCAACAAAATAGAACCACAACGTCCTATTCTATTATTCCATGCTAATCTATTCAAGCAAAAGCCTGCTTTAAACACTCTAATTTTTTCAAGGTAATGGTCCTGGCTCCCCGGCACGCCCAATTAAGAACATACCGATTCACCAGAAAGATAGACCCGACGACAGAACAGTACTCGCCAGAGACGGACCGTCCGGCCAGGCCTAAAATTCAACTACGAGCTTTTTAACTGCAACAACTTTAATATACGCTATTGGAGCTGGAATTACCGCGGCTGCTGGCACCAGACTTGCCCTCCAA
+
DDDCDGGHIIIIGIIIHHIIIHIIIIIIHIIIHIIIIHIEHHIIIIIIIIIIIIIGIIHHICHIIIGHIIE/<FHHIIHHHHIHHHHHIIEGEHIGGHIIH@<FIHIIIIIHHIIIHIIIIIHHIHHHHHIHIIIIHHGIIHIHHHHHHIIIHHEHHHGGIIHIIIIIIIIHHHIIIIIIHIIIIIIIIIIIIIIHIIHIIIHHHHIHIIIIIHIIIIIIIIIIIIIIIIIIIIIIIIIIIIIIHHIIHEIIIIIIIHIIIIHDIHHHIIIIIIIIIIIIIIIIIIIIHIHGIHHIIIIIHHIHIIIIIIIIIIIIIIIIHIIIIIIIIIIIIIHIIIIIIIDDDDD
@HISEQ:969:HM2KJBCX2:2:1102:10716:75052 2:N:0:ACTATGCA
GCATGCATCCCACCCAACTATCCCTATTAATCATTACGTCAATCCTAGAAACCAACAAAATAGGATCAACGTCCTATTTCATTATTCCATGCTAATGTATTCAAGCGCGAGCCTGCTTTAAACACTCTAATTTTTTCAAAGTAACAGTCCTGATTCCCCGCCACACCAAATGAATGACATGATGGTTCGTCAGAAGGTAGAAACCAGTAACACCAGTACGTACCTAAGGCACGACCAACTTACTAATCCCGAAATTCAACTACGAGCTTTTTAACTGCAACAACTTTAATATACGCTATTGGAGCTGGAATTACCGCGGCTGCTGGCACCAGACTTGCCCTCCAA
+
DCADDGHIHIIIIIIIHHIIIIIIIGHIHHIIIIIIIIIIIIIIHIIIIIIIHIFHIIIHHHFHIIIHHHIHHIGIIIIIIHHIIHIH1FHHIHHIIIIHGHHHIHIHIHHHHHIIIIHIHHHHHIIIIIIIIIIIHHGIIHIIIIIIHHHHIIIHIIIHIGHIIHIIIIGIIIHIIIIIIIHIIIIIIIIIIIIHIIIIIIHIHGHIIIHIIIIIIIIIIIIGIIIIHIIHIHGIIIHHIHHHIHHIIIIIIIIIIIIIIHHIIGIIIHIIIIIIIIIIIIIIIIHHIIHIHIIIIIHHIIIIIIIIIIGIIIHIIIIIIIIIIIIIIIIIIIIIIHIHBADDD
@HISEQ:969:HM2KJBCX2:2:1102:15951:75237 2:N:0:ACTATGCA
GCATGCATCCCACCCAACTATCCCTATTAATCATTACGGTGGTCCTAGAAACCAACAAAATAGAACCACAACGTCCTATTCTATTATTCCATGCTAATCTATTCAAGCAAATGCCTGCTTTAAACACTCTAATTTTTTCAAGGTAATGGTCCTGGCTCCCCGGCACACCCAATAAAGGACATACTGGTTCACCAGAAGGTGGACCCGACACAGGACAGTACTCGCCAAAGACGGACCGCCCGGTCAGGCCTAAAATTCAACTACGAGCTTTTTAACTGCAACAACTTTAATATACGCTATTGGAGCTGGAATTACCGCGGCTGCTGGCACCAGACTTGCCCTCCAA
+
DDDDCIIIIHIIIIIIIIIIIIIIIIIIIIIHIIIIIIIIHIIIIIIIIIIIIIIIIEHHIIHHIIHHHIHIHHIIIIIIIIIHIHHIGIIIIIIIIGIHIHHIIIIIIIIIIIIIIIHHIIHIHHIIHIIHIIIIIIIIIIIIIIHIIGIIIHHH?IIIIHEIIHIIIIIIIIIHIIIIIIIHIIIIIIIIIIIIIIIIHIIIIHIIIIIIIIHIIIIIIIIIIIIIIIHHIIIIIIIIIIIHHIIIIHHHIIIHIIIIIIHHIIIIIIIIGIIIIIIIIIIIIIIIIIIIIHIIIHHFFIIIIIIIIIIIIIIIIIIIIIIIIIIIIIIIIIIIIIIIIDDDDD
@HISEQ:969:HM2KJBCX2:2:1102:18792:75558 2:N:0:ACTATGCA
GCATGCATCCCACCCAACTATCCCTATTAATCATTACGTCAATCCTAGAAACCAACAAAATAGGATCGAACGTCCTATTTCATTATTCCATGCTAATGTATTCAAGCGTTAGCCTGCTTTAAACACTCTAATTTTTTCAAAGTAACAGTCCTGTTTCCCTGCAACACCAAATTAATGACATTACAGTTCTTCAGAAAGGAGGAATCAGCGAAGCCAGTGCATACCAGTGGCACGACCAACCTGCTGACCCCGAAATTCAACTACGAGCTTTTTAACTGCAACAACTTTAATATACGCTATTGGAGCTGGAATTACCGCGGCTGCTGGCACCAGACTTGCCCTCCAA
+
D@@D@HIGGHHIHI=ECHCC11CCG@<@<<@1<DGCHG?ECGHC1CC1DCHCGHIIHIG1<11CFCH0@FF/CEHIIE1<D@FE@FC<<<1111<<DGFH@1G@@<DEDHC<>70<FHHHFHHGHGB?6G@F1G6FHAB6CHCCFHIHHII@GB<HH@CHE@DCCFEHF:;.<HFGHGCEHGF?HHHC@5D0D@GHHD/@HGGD?GHHCEHHIHGCIGHEG?HE@HHCEGFHFHD/CD<1></C<0EE<DF1C@D1C1GEC0HCHCFC?HHGD<<HG@CGG@HFC<1@HHGD0CCC<EEHHEIHIIHHIHHCHHDCCHHG<H@?G@FIHHF@<C@1EFHGF<@@@D
@HISEQ:969:HM2KJBCX2:2:1102:8623:75530 2:N:0:ACTATGCA
GCATGCATCCCACCCAACTATCCCTATTAATCATTACGTCAATCCTAGAAACCAACAAAATAGGATCGAACGTCCTATTTCATTATTCCATGCTAATGTATTCAAGCGTTAGCCTGCTTTAAACACTCTAATTTTTTCAAAGTAACAGTCCTGTTTCCCTGCAACACCAAATTAATGACATTACAGTTCTTCAAGAAGGAGGAATCAGTAAAGCCAGTACACACCATTGGCACGACCAACCTACTGACCCCGAAATTCAACTACGAGCTTTTTAACTGCAACAACTTTAATATACGCTATTGGAGCTGGAATTACCGCGGCTGCTGGCACCAGACTTGCCCTCCAA
+
00DDCE<<CG@HHI=E1GHHEG?<<FH@HHHHHIIHH?HHHII@CCGC@CHH?EEGHHIFHI?EHHI=E@F/1<EHHIHECGHHHIHHHH??GHIHIIIHHIHGEFIIIHHHHHIIHIHIHIIIIHIHGHHHHHHGHIGHIHHEBCGGHHHHHIIIIHHHIIHHIHIIIHIHIIHHGHIIHHHIHHHHHHHIHIIHHIIIIIIIHHHIIIIIIIIIIIIGIIHHIHHHEFIIHIHHHHHFFHHFHEHGHGIHHIIGHGIIIIIHHFFIGIIIHEEHHEHCHFHGFHFFGHCIHHHHHGIHGHHHHHHIHHIHDHCHHHG@CECGIIIIIHHHHHHIIGIHH@D@@@
@HISEQ:969:HM2KJBCX2:2:1102:12521:77197 2:N:0:ACTATGCA
GCATGCATCCCACCCAACTATCCCTATTAATCATTACGGTGATCCTAGAAACCAACAAAATAGAACCATGCCGTCCTATTCTATTATTCCATGCTAATGTATTCGAGCAAAAATGCCTGCTTTAAACACTCTAATTTTTTCAAGGTAAAGGTCCTGGATCCGCAAGACACCCAATAAAGGACATCAAGTTTCTCCAGAAGGTGAGAAATCAACAGTAACAGTTCATACCCCTTAAGGCATGACCATCACGTCAATCCCGAAATTCAACTACGAGCTTTTTAACTGCAACAACTTTAATATACGCTATTGGAGCTGGAATTACCGCGGCTGCTGGCACCAGACTTGCCCTCCAA
+
<0<D0@GH?1@GHI=CGHHGDH@GFHHIEHCHH1DH?C@H@CC1DGH11CGEFFGHGH?H@G1FHCFEH111/<<E@1GHIHIHIHC@DGH?1DDFH?EEH?<<GEC0C@<GHH%C1GD@@1HHHHGBC?181DFHH?HGACGGBBCHGFH?EFHACC:<1D<IHEEFE<0@HHGHFC@HHHHGEHHH;HGCGEGFEF@C@HEE:HFIHHIHEIIHHFHEIHHFHIIHHFEF?G<1HGCGEH>EEFEEEC<C@DCECCCHHIGIIHECHH@HHGGHFG1HECHHHFIHEHGEHH@EHHCD<DG?HEHGFCC@CHHHIIFEH<<DHHHHEHEHHHGHGCGEHHGE@CEC@A@D?
@HISEQ:969:HM2KJBCX2:2:1102:5300:77096 2:N:0:ACTATGCA
GCATGCATCCCACCCAACTATCCCTATTAATCATTACGGCGGTCCTAGAAACCAACAAAATAGAACCGCACGTCCTATTCTATTATTCCATGCTGTAATATTCGAGCAAAGGCCTGCTTTGAACACTCTAATTTTTTCAAAGTAAAAGTCCTGGTCCCCAACACACCCAGTGAAGGGCATGCGGTTCTCCAGAAGAAAAGGCCCGGCCGGACAAGTGCACGCGGTGAGGCGGACCTGCCAGCCAGGCCAAAGGTTCAACTACGAGCTTTTTAACTGCAACAACTTTAATATACGCTATTGGAGCTGGAATTACCGCGGCTGCTGGCACCAGACTTGCCTCCA
+
DDDDDIIIIIIIIIIIIIIIIIIIIIIIIIIIIIIIIIIIIIIGIIIIIIIIIHIIIHIIIIFHIIIHIIIIIIIIIIIIIHIIIIIHHIGIIIIIHHIHHIIIIIIIIHHIIIIIIIIIIIIIIIHHHIHHHHIIIIIIIIIIIIHHIIIIHHFIIIIIIIIHGIIIIIHIIIIIGIIIIGIIHHHIIIIIIIIIIIIIIIIGIIIHIIIIIGIIIHHIIIIIIIGIIIIIIIIIIIIHHIIIIHHHIIIIIIIIIIIIIIIHIIIIIIIIIIIIIIIIIIIHIIIIIIIIIIIGIHIIIHIIIIIIIIIIIIIIIIHGIIIIIIIIIIHHGIIHIDDDDD
@HISEQ:969:HM2KJBCX2:2:1102:19853:77018 2:N:0:ACTATGCA
GCATGCATCCCACCCAACTATCCCTATTAATCATTACGGTGATCCTAGAAACCAACAAAATAGAACCATGCCGTCCTATTCTATTATTCCATGCCAATGTATTCGAGCAAAATGCCTGCTTTAAACATTCTAATTTTTTCAAGGTAAAGGTCCTGGTTCCACATGACACCCAATTAAGGACATCATGCTTCTCCAGAAGGTGAGAAATCAACTGCGACAGTTCATACCCCTTAAGGCACGACCATCACGTCAATCCCGAAATTCAACTACGAGCTTTTTAACTGCAACAACTTTAATATACGCTATTGGAGCTGGAATTACCGCGGCTGCTGGCACCAGACTTGCCCTCCAA
+
<0<@<EC@CGFHEHDECHEHFHCGHI1CGEH@EGF?GHHHE?G1<11<1<D1<CCE1DFH@<<EH11<1<C1/DE/<<C1<CFGE11C<<C111<1<<11<<<D1@HEHG@<F1@1G8GAA<FHEGE$CIHAB<F@HF.CB6<<<AAHE1HG<EHCH6HHHGC7FHHGF7CF<DFHHF?FIGG9CC/HHG2D<DF@@EGH:@FEFCC<CFHCF.HIHGGB1?EHH@CGHED1HHHGGIFHIH?GC.CC1HGHEC<HGCGGCHIHEHH@CD?GFG?@@1?G@FCHFHHGECFHHEFEIHEECHHCHG@FEHCGCF?IIIHHEC/HFFHHEHF<1CIHHEHDHCIIIIHADDDD
@HISEQ:969:HM2KJBCX2:2:1102:15946:77487 2:N:0:ACTATGCA
GCATGCATCCCACCCAACTATCCCTATTAATCATTACGGTGGTCCTAGACCAACAAAATAGAACCAACGTCCTATTTTATTATTCCATGCTAATCTATTCAAGCAAAAGCCCGCTTTAAACACTCTAATTTTTTCAAGGTAATGGTCCTGGTTCCCACGGCACACGCGATAAAAGAACGTGCCGGTTCACCAGAAGGTAAGACCCGACACAGAACAGTACTCGCCAAAGACGGACCGCCCGGCCAGGCCTAAAATTCAACTACGAGCTTTTTAACTGCAACAACTTTAATATACGCTATTGGAGCTGGAATTACCGCGGCTGCTGGCACCAGACTTGCCCTCCAA
+
DDDDDIIIIIIIIIIIIIIHIIIIIIIIIIIIIIIIIIIIIIIIIIIIIHIIHIIIHHIHHHIIIIIIIIIIIIIIIIIIIIIIIIIIIIIIIIIIIIIHIHHHHIIIIIIIIIHHIIIIIIIGIIIHIIIIIIIIIIIIIIIIIIIIIIIIIIIIIIIIHIIIIIHIIIIIIIIIIIIHIIIIIIIHIIHIIIIIIIIIIHIIIIIIIIIIIIIIIIIIIIIIIIIIIHIIIIIIIIIIIIIIIIIIIIIIIIIIIIIIIIIIIIIIIIIIIIIIIIIIIIIIIIIIIIIIIIIHIHGGIIIIIIIIIIIIIIIIIIIIIIIIIIIIIIIIIIIIIIIIDDDDD
@HISEQ:969:HM2KJBCX2:2:1102:2467:77471 2:N:0:ACTATGCA
GCATGCATCCCACCCAACTATCCCTATTAATCATTACGGTGGTCCTAGAAACCAACAAAATAGAACCACAACGTCCTATTCTATTATCCCATGCTAATCTATTCAAGCAATAGCCCGCTTTAAACACTCTAATTTTTTCAAGGTAATGGTCCTGTCTCCCAAACACACCCAACAAAGGACATGCTGATTCACCAGAAGGAAGACCCGACAGCAGACAGTACTCGCCAAAGACGGACCGCCCGGCCAGGCCTAAAATTCAACTACGAGCTTTTTAACTGCAACAACTTTAATATACGCTATTGGAGCTGGAATTACCGCGGCTGCTGGCACCAGACTTGCCCTCCAA
+
D0DDDHHHHHCGG<GECGHGHC?FEE1F?EHHGEHH@HHHE0EHEHFEHICHHHICGHHHHHH@@CFGHIHH<CF0<<G1<1<F1<F11<C<@11DFHE@1@@@<HEEIIHF1<DCG@/FFHHFIH8FFE@HEFEFFEHIHIHEHG?A?IHHG@$EA<DF$H99DHIIHHHHHGHHFHEHHFE=HHAHGHF@GHGHEHGHFHHHDIIIFHAIGGHEIFGIIHFFHCIHHGHDHAHGHEDHECA1<HCD<@IIIHGCHHHHD<HGEHGIHIHIHIIIIIIIIHHHF@EHEIIHGIGHFHDDDFIIHHEIIGIGHIHCDHHIIIHHIHHHIIIHECG?HEH=@<0@D0
@HISEQ:969:HM2KJBCX2:2:1102:5748:77299 2:N:0:ACTATGCA
GCATGCATCCCACCCAACTATCCCTATTAATCATTACGGTGATCCTAGAAACCAACGAAATAGAATCAGTCCGTCCTATTTCATTATTCCATGCTAATGTATTCAGACGTTAGCCTGCTTTAAACACTCTAATTTTTTCAAAGTAACAGTCCTGATTTCCAATCACACCAAATTAATGACATGAAAGTTCCTCAGAAGGTAGAGATTTATCTCACCAGTACAGACAATTAAGCCTGACCAATGGGTAAACCCCGAAGTTCAACTACGAGCTTTTTAACTGCAACAACTTTAATATACGCTATTGGAGCTGGAATTACCGCGGCTGCTGGCACCAGACTTGCCCTCCAA
+
DDDDDIIIIHIIIIIIIIIIIIIIIIIIIIIHIIIGIIIIIIIIIIIIIIIIIIIIIGHIIIIIIIIIIIIIIHIIIIIIIIIIIIIIIIIIHIIIHIIHIHIHIIIIIIIIIIIIIIHHIIIIIIIIIIIIIIIIIIIIIIHHIIIIHIIIIIIIIIIIIIIIIIIIIIIIIIIIIIIIIIIIIIIIIIIIIIIIIIIIIIIIIIIHHIIIIIIIIIIIIIIIIIIIIIIIIIIIIIIIIIIHHGHIIIIIIIIIIIIIIIIIIIIIIIIIIIIIIIIIIIIIIHIIIIIIIIIIIIIIIIIIIIHIIIIIIIIIIIIIIIIIIIIIIIIIIIIIIIIIIIIDDDDD
@HISEQ:969:HM2KJBCX2:2:1102:18083:76716 2:N:0:ACTATGCA
GCATGCATCCCACCCAACTATCCCTATTAATCATTACGGTGATCCTAGAAACCAACAAAATAGAACCATGCCGTCCTATTCTATTATTCCATGCTAATGTATTCGAGCAAAATGCCTGCTTTAAACACTCTAATTTTTTCAAGGTAAAGGTCCTGGTTCCACATGACACCCAATTAAGGACATCATGCTTCTCCAGAAGGTGAGAAATCAACTGCGACAGTTCATACCCCTTAAGGCACGACCATCACGTCAATCCCGAAATTCAACTACGAGCTTTTTAACTGCAACAACTTTAATATACGCTATTGGAGCTGGAATTACCGCGGCTGCTGGCACCAGACTTGCCCTCCAA
+
CDDADGIIHHHIHHHIHEHEH<CFEEHHH@HHCHHHIIHGGGHHHIIIIFEEHHHHHHGII@GHEFGHCCGC/0CEHFHIIIEHHHHIIHCHHHHHCCHE?<D@GHHIHIFFGFHHIIHGGEHHHHHHIGHHHHGHIHIHGGGHCFABEEGECCCHFGHHGECH;CF@8IHFDGHHEGIHGGCHFHGFFHFFHHGFCF?FCGGCHHECCHHGEHHCGCEHIHEFGGD;HHHHHGFHGHCFC?HGGG<><1CCFCCIH@IIHIIHCHGEDHEGEEHIIIHIIIHIIIIIIIHHHHHIIIHIIIIIIIIIIIIIHGF1IGIIIIIIIIIIIIIIIIIIIIIHIIIIIIIDDCDD
@HISEQ:969:HM2KJBCX2:2:1102:1993:78224 2:N:0:ACTATGCA
GCATGCATCCCACCCAACTATCCCTATTAATCATTACAACAGTCCTAGAAACCAACAAATAGAACCATTGTCCTATTCCATTATTCCATGCTAATGTATTCAAGCGTATGCCTGCTTTGAACACTCTAATTTTTTCACAGTAAAAGTCCTGGTTCCCCGTCACGACCCGTAAAGGCCATGCCGCTTCGCCAGAAGGTAAAGCCCGACCACAGACAGTGCTCACCCAGAAGGCGGACCGTCCAGCCAGGCCTGAAGTTCAGCTACGAGCTTTTTAACTGCAACAACTTTAATATACGCTATTGGAGCTGGAATTACCGCGGCTGCTGGCACCAGACTTGCCCTCCAA
+
DDDDDHIIIIHIHIIIIIIHIIIIHIIHIIIIIIIIIIHIIIIIIIIIIIIIIIIIHEHHHFHHGHHIHHHGGHHIIGHIIHIIGHIIIHIIIIIIIHIIIIHHIIIIIIIHIIIIHHIIIIIIIHIIHIIIIIHIIHIIIIIIIIHIIIIHHIIIIIIIIIIHHIIIIIIIIIIIIIIIIIIIIIIIIIIIIHIIIHIIIIIIIIIIIIIIIIIIIIIIIIIIIIIIIIIIHIIIIIIIIIIIHIIIHIIIIIIIIIIIIIIIIIIIIIIIIIIIIIIIIIIIIIIIIIIIIIIIIIIIIIIIIIIIIIIIIIIIIIIIIIIIIIIIIIIIIIIIIIIIIDDDDD
@HISEQ:969:HM2KJBCX2:2:1102:20938:78095 2:N:0:ACTATGCA
GCATGCATCCCACCCAACTATCCCTATTAATCATTACGTCAATCCTAGAAACCAACAAAATAGGATCAAACGTCCTATTTCATTATTCCATGCTAATGTATTCAAGCGTTAGCCTGCTTTAAACACTCTAATTTTTTCAAAGTAACAGTCCTGTTTCCCTGCAACACCAAATTAATGACATTACAGTTCTTCAAGAAGGAGGAACCAGTAAAGCCAGTACATACCAGAGGCACGACCAACTTACTAATCCCGAAATTCAACTACGAGCTTTTTAACTGCAACAACTTTAATATACGCTATTGGAGCTGGAATTACCGCGGCTGCTGGCACCAGACTTGCCCTCCAA
+
<@D00<DGHHIIHH0DHHHHEGHEFH?GHHDE@FDFHC1<E@F<CEEHFFHHGEHHHHEHEH@1@EHGHHE=110@F1C1CHEHGHEECC1<D1<C@CCHEEGHDHIHCFHGFFC3HHHFDG;IEHFFGHEHIHGFHHHHHHHHHFIFHHCFCDHCHHIHIEFHGHHHHHGIHIHFFHHGHHHE?FHHEHHHHHIHIIHHHHHFEEHHHGCIIHIIHHIIIHFHF6HHGEGGHHGIIHHHHEGC<G<F=FHC1<FHFF@EFHDHGDHHIHEHD1<HHEIHHHF<GEGFDCD0HHIIIHHGHHHHGIIIIIIIHIIIHIIIIIHHEIIHCIIIHGHGHGIHF@@D@0
@HISEQ:969:HM2KJBCX2:2:1102:11698:78073 2:N:0:ACTATGCA
GCATGCATCCCACCCAACTATCCCTATTAATCATTACTTCAGTCCTAGAAACCAACAAAATAGAACTAAAGTCCTATTCCATTATTCCATGCTAATATATTCAAGCAAACATGCCTGCTTTAAACACTCTAATTTTTTCAAAGTAAAAGTCTTGGATCCCTAGCGCACTCAATTAAGAGCACACTAGTTCCCCAAAAGGAAAAGCCCAAAGTTGCAGTACAAACCTTTCGGTTGACGGCAACTATAAGCCCAAAATTCAACTACGAGCTTTTTAACTGCAACAACTTTAATATACGCTATTGGAGCTGGAATTACCGCGGCTGCTGGCACCAGACTTGCCCTCCAA
+
DDDDDIIIIHIIIIIIIIIIIIIIIIIIIIIIIIIIIHIIIIIIHIIIIIIIIIIIIIIIIIIHIHIIIIHHIIIIIIHIHIIIIIIIHIIIIIIIIIIIIIIIIIIIIIIIIIIIIIIIIIIIIIIIIIIIIIIIIIIIIIIIIIIIIIIIIIIIIIIIIIHIIIIIIIIIIIIIIIIIIIIIIIIIIIIIIIIIIIIIIIIIIIIIIIIIIIIIIIIIIIIIIIIIIIIIIIIIIIIIHIIHHIIIIIIIIIIIIIIIIIIIIHIIIIIIIIIIIIIIIIIIIIIIIIIIIIIIIIHIHIIIIIIIIIIIIIIIIIIIIIIIIIIIIIIIIIIIIIIIIDDDDD
@HISEQ:969:HM2KJBCX2:2:1102:14603:78494 2:N:0:ACTATGCA
GCATGCATCCCACCCAACTATCCCTATTAATCATTACGTCAACCCTAGAAACCAACAAAATAGGATCAAACGTCCTATTTTATTATTCCATGCTAATGTATTCAAGCGTTAGCCTGCTTTAAACACTCTAATTTTTTCAAAGTAACAGTCCTGTTTCCCCGCAACACCAAATTAATGGCATCACGGTTCTTCAAGAAGGAGGAATCAGCGAGGCCAGTGCATACCATTGGCACGACCAACCTGCTGACCCCGAAATTCAACTACGAGCTTTTTAACTGCAACAACTTTAATATACGCTATTGGAGCTGGAATTACCGCGGCTGCTGGCACCAGACTTGCCCTCCAA
+
DDDDDIIIIFHIIIIIIIIIIIHIIIIIIIIIIHIIHIIIIIIIHIIIIIIIIIIIIIIIIHEHGIIIIIIIIHHIHHHIHIIIIHIIIIFHGHIIIIIIIIIIIIIIIIIIIGIIIIIIIIIIIIIIIIIIIIHIGHHIIIIIIHIHIIIIIIIIIIIIIIHIIIIIIHHHHIIIIIIIIIIIIIIIIIIIIIIIIIIIIIIIIIIIIIIIIIIIIIIIIIIIIIIIIIIIIIIIIIIIIIIIHIIIIIIIIIIIIIIIIIIIIIIIIIIIIHIIIIIIIIIIIIIIIIIIIIIIIIIIIIIIIIIIIIIIIIIIGIIIIIIIIIIIIIIHIHIIIIIHIDDDDD
@HISEQ:969:HM2KJBCX2:2:1102:11700:79293 2:N:0:ACTATGCA
GCATGCATCCCACCCAACTATCCCTATAATCATTACGGTGGTCCTAGACCAACAAAATAGAACCAACGTCCTATTCTATTATTCCATGCTAATCTATTCAAGCAAAAGCCCGCTTTAAACACTCTAATTTTTTCAAGGTAATGGTCCTGGTTCCCCGACACACCCAATAAAGGGCATACCGGCTCACCAGAAGGATAGACCCGACAGCAGAACAGTACTCGCCAGAGACGGACCGTCCGGTCAGGCCTAAAATTCAACTACGAGCTTTTTAACTGCAACAACTTTAATATACGCTATTGGAGCTGGAATTACCGCGGCTGCTGGCACCAGACTTGCCCTCCAA
+
CDDDDIIIIIIIIIIIIIIIIIIIIIIIIIIIIIIIHIIIIIIIIIIIIIIIIIHIGIIIHIIIIIIIIIIIIHIIIIIIIIIIIIIHIIIIIHIIIIHHIIIIIIIIIIIIIIIIIIIIIIIIIIIIIIIIIIIIIIIIIIIIIIIIIIIIIIIIIIIIIIIIIIIIIIIIIIIIIIIIIIIIIIIIIIIIIIIIIIIIIIIIIIIIIIIIIIIIIIIIIIIIIIIIIIIIIIIIIIIIHHIIIIHIIIIIIIIIIIIHIIIIIIIIIIIIIIIIIIIIIIIIIIIIIIHIIIHFDFIIIIIIIIIIIIIIIIIIIIIIIIIIIIIIIIIIIIIIIIDDDDD
@HISEQ:969:HM2KJBCX2:2:1102:5819:79364 2:N:0:ACTATGCA
GCATGCATCCCACCCAACTATCCCTATTAATCATTACATCGATCCTAGAAACCAACAAAATAGAATCGGATGTCCTATTTCATTATTCCATGCTAATGTATTCAAGCGTGAGCCTGCTTTAAACACTCTAATTTTTTCAAGGTAACAGTCCTAATTCCCCGTGACACCAAATTAATGGCATTACGGTTCTTTAGAAGGTGAGAAATCAATAATATCAGTACATACCAACGGCATGACCGAAACATTGATCCCGAAATTCAACTACGAGCTTTTTAACTGCAACAACTTTAATATACGCTATTGGAGCTGGAATTACCGCGGCTGCTGGCACCAGACTTGCCCTCCAA
+
@@DDDHE<CGEHIII?F0GHIIHHHHEGHHIEE@@CGHCGC@1FCGH@FEFHIHID1DEFCHHEHIIHIIHDCHFEC1G@CFCHHEHIHIEEHHGHIEGHEFCFHE@HH@EHH1CHFHIHICAABC@HFE?GEHEEGFEF@GD@HGCHEHIIHHHGHHHEEHF1CHIHHEEGFIIIIIIHEGGHEHGCDEEHGEHEHEGFHIHGGDEEHEGGEHCDFFHHHG@AHHHCE@?HHHHIFG@@FHE@C<8FGCCG@EEHHEHHEECHEHG?IHHHIHFGC<1C@GGEGF@G?CIHECHCED1<?G@HFGHF?EIHHHHFC/DG?GHEHCFCGCHF<CGCEG@HECD@@<?
@HISEQ:969:HM2KJBCX2:2:1102:9686:80342 2:N:0:ACTATGCA
GCATGCATCCCACCCAACTATCCCTATTAATCATTACGGTGGTCCTAGAAACCAACAAAATAGAACCATGCCGTCCTATTTTATTATTCCATGCTAATGTATTCAAGCAAAAATGCCTGCTTTAAACACTCTAATTTTTTCAAAGTAAAGGTCCTGGTTCCCCGCGGCATCCAATTAAGGACATCGCGGTTCTCCAGAAGGTGAGAAATTGACTGCACCAGTTCATACCCCGTGAGGCACGACCGATGCGCCAATCCCGAAATTCAACTACGAGCTTTTTAACTGCAACAACTTTAATATACGCTATTGGAGCTGGAATTACCGCGGCTGCTGGCACCAGACTTGCCCTCCAA
+
ADDDDIIIIIIIIIIIIIIIIIIIIIIIIIIIIIIIIHIIIIIIIIHIIIIIIIIIHIIHIIIIHHIIIHIHIHHHIGEHHHIIIIHIIIIIIIIIIIIHHFHIIIHIIIHIIIIIIIIIIIIHIIIIIIIIIIIIHIIIIIIIIIHHIIIIIIIIIIIIIIIIIIIGIHIIIIIIIIIIIIIIIIIIHIIIIIIIIIIIIIIIIIIIIIIIIIIIIIIIIIIIIIIIIIIIIIIIIIIIIIIIIIIIIIHHIHHIIIIIIIIIIIIIIIIIIIIIIIIIIIIIIIIIIIIIIIIIIIIIIIIIIIHIIIIIIIIIIIIIIIIIIIIIIIIIIIIIIIIIIIIIIIIIDDDDD
@HISEQ:969:HM2KJBCX2:2:1102:3519:81044 2:N:0:ACTATGCA
GCATGCATCCCACCCAACTATCCCTATTAATCATTACGGTGGTCCTAGACCAACAAAATAGAACCAACGTCCTATTCTATTATTCCATGCTAATCTATTCAAGCAAAAGCCCGCTTTAAACACTCTAATTTTTTCAAGGTAATGGTCCTGGTTCCCCGACACACCCAATAAAGGGCATACCGGCTCAACAGAAGGATAGACCCGACAGCAGAACAGTACTCGCCAGAGACGGACCGTCCGGTCAGGCCTAAAATTCAACTACGAGCTTTTTAACTGCAACAACTTTAATATACGCTATTGGAGCTGGAATTACCGCGGCTGCTGGCACCAGACTTGCCCTCCAA
+
DDDDDIIIIHIIIIHIIIIIIIIIHIIIHIIIHHIHIIIIIIIIIIIIHHIECHI@GHIIIIIIIHIIIIGIIGIIHIIIIIIIHIHIIIIIIIGHIIIIIHHIIIIIIIHIIIHIIIIHIIHIIIIIIIIIHHIHIIIIIIIIIIIIIIHHHIIIHIIIIIHHIHHIIHIGIGIIHIIIIIIIIIIIHGHIIIIIHGIHIIIIIIIIIIIIIIIIIIIIIIIIIIHIIIIIIIIIIIIII?HIIIIHIIIIIIIIGIIHIIIHIIIIIIIIIIIIIIIIIIIIIIIIIIIIIIIHHFFIIIIIIIIIIIIIIIIIIIIIIIIIIIIIIHIIIIIIIIIDDDDD
@HISEQ:969:HM2KJBCX2:2:1102:12133:81023 2:N:0:ACTATGCA
GCATGCATCCCACCCAACTATCCCTATTAATCATTACGGTGATCCTAGAAACCAACAAAATAGAACCATGCCGTCCTATTCTATTATTCCATGCTAATGTATTCGAGCAAAAATGCCTGCTTTAAACACTCTAATTTTTTCAAGGTAAAGGTCCTGGATCCGCAAGACACCCAATAAAGGACATCAAGTTTCTCCAGAAGGTGAGAAATCAACAGTAACAGTTCATACCCCTTAAGGCATGACCGTCACGTCAATCCCGAAATTCAACTACGAGCTTTTTAACTGCAACAACTTTAATATACGCTATTGGAGCTGGAATTACCGCGGCTGCTGGCACCAGACTTGCCCTCCAA
+
DDDDDIIIIIIIIIIIIIIIIIIIIIIIIIIIIIIIIIIIIIIIIIIIIIIIIIIIIIIFHHHIIIIIIEIIHHIIIIIIIIIIIIIIIIIIHIIIIIIIIHHIIIIIIIIIIIIIIIIIIIIIIIIIIIIIIIIIIIIIIIIIIIIIHHIIIIIIIIIIIIIIIIHIIIIIIIIIIIIIIIIIIIIIIIIIIIIIIIIIIIIIIIIIIIIIIIIIIIIIIIIIIIIIIIIIIIIIIIIIIIIIIIIIIHHFHHHIIIIIIIIIIIIIIIIIIIHIIIIIIIIIIIIIIIIIIIIIIIIIIIIIIIIIIIIIIIIIIIIIIIIIIIIIIIIIIIIIIIIIIIIIIIIIDDDDD
@HISEQ:969:HM2KJBCX2:2:1102:10175:83429 2:N:0:ACTATGCA
GCATGCATCCCACCCAACTATCCCTATTAATCATTACGGCGGTCCTAGAAACCAACAAAATAGAACCGCACGTCCTATTCTATTATTCCATGCTAACGTATTCGAGCAAATGCCTGCTTTGAACACTCTAATTTTTTCAAAGTAAAAGTCCTGGTCCCCAACACGCCCAGTGAAGGGCATGCGGTTCTCCAGAAGAAAAGGCCCGGCCGGACAAGTGCACGCGGTGAGGCGGACCTGCCAGCCAGGCCAAAGGTTCAACTACGAGCTTTTTAACTGCAACAACTTTAATATACGCTATTGGAGCTGGAATTACCGCGGCTGCTGGCACCAGACTTGCCCTCCAA
+
DBDDDIIIEHHIIIIIIIIIIIGIHIIIHHIIIIIIIHGHHHHIIIIIHHHHHIHIIEHFEHHHHI?CFHIIHIHHCEHHHGIIHHHIHHIHHHIIIIIIHHIHIHEHHHIIIIHHHHIIHHHHHIIHIIIHIHIHIIHHHFHHIIIHIIIGHHHHIIIIHHFIHHHHIIHHGHHIIHIIIHIIHHFHHGIIIIIHHHIIIIGIIHIIIIIIGIIHIIIIIIIIIIIIIIIIIIIIIHIIHHHIIHIIIIIIIIHIHIIIIIIIIIIIIIIIIIHIIIIIIIIIHIIIHIIIIHIIIIIHIIIIIIIIIIIIIIIIIIIIIIIIIIIIHIIIIIIHIIIDCDDB
@HISEQ:969:HM2KJBCX2:2:1102:7486:83851 2:N:0:ACTATGCA
GCATGCATCCCACCCAACTATCCCTATTAATCATTACGGTGGTCCTAGACCAACAAAATAGAACCAACGTCCTATTCTATTATTCCATGCTAATCTATTCAAGCAAAAGCCCGCTTTAAACACTCTAATTTTTTCAAGGTAATGGTCCTGGTTCCCCGACACACCCAATTAAGGACATACCGGCTCACCAGAAGGATAGACCCGACAACAGGACAGTACTCGCCAGAGACGGACCGCCCGGTCAAGCCTAAAATTCAACTACGAGCTTTTTAACTGCAACAACTTTAATATACGCCATTGGAGCTGGAATTACCGCGGCTGCTGGCACCAGACTTGCCCTC
+
DDDDDIIIIIIIIIIIIIIIIIIIIHIIIIIIIIIIIIIIIIIIIIIIIIIIIIIIIIIIIIIIIIHIIHHHIIHIIIIIHIIIIIIIIIIIIIIIHIIIIIHIIIIIHHIIIIHIIIIIIIIIIIIIIIIIIIIIIIIHIIIIIIHIIGHIIIIIIIIIIIIIIIIIIIIIIIIIIIIIIIIIIIIIIIIIIIIIIIIIIIIIIIIIIHIIIIIIIIIIIIIIIIIIIIIIIIIIIIHHIHIIHIIIIIIIIIIIIIIIHIIHIIIIIIIIIIIIIIIIIIIIIIIIIIIIIIIHGGGIIIIIIIIIIIIIIIIIIIIIIIIIIIIIIIIIIIIIDDDDD
@HISEQ:969:HM2KJBCX2:2:1102:11083:83207 2:N:0:ACTATGCA
GCATGCATCCCACCCAACTATCCCTATTAATCATTACTTTCATTCTAGAAACCAACAAAATAGAACAAAAGTCCTAAATTATTATTCCATGCTAATGTATTCATAGCAAACGCCTGCTTGAAACACTCTAATTTTTTCAAAGTAAAAGATCTAGTACAACCTACACAACTCAATGAAGAGTATGTAGATGCGCTAGAAGTGATGGCAGATCGAAGACCAACACTCACACACGTAACCGTGGCGGGTTAATCCAATCAAGCCAGAAATCCAACTACGAGCTTTTTAACTGCAGCAACTTTAATATACGCTATTGGAGCTGGAATTACCGCGGCTGCTGGCACCAGACTTGCCCTCCAA
+
B@DDDIHIHIIIHHIHEHHF@F@CFHEGEHHHEGHEHHGHHEHIFHHHEHHF?FHII?FCHEFHHGHEH?HHHHHEHCGC@HHHHI1<CHHHHHHHHHIHEGFEFHIIIHGIIIIGIHHHHHIHHHGHFHIIHHHEHHIIIIIIIIHHIGIHHIHHHHGEHHHHHIHGGGIHIIIIIIHHGIHHHHIIIIIIHEIIIIIHIHHHIIIIIGIIIIIIIIIIHIIGIGIIHHHIIHIFHIFIHGIHFGHHHIHGHGD<HIHEHHEHFHHHHHGHGIIIHIIIIIHHIIHIHIIHHHHIIHHIIIIIIIIIHIHHIIIIIIIIIIHDHIHHIIIIIHIIIIHHIHIIHHHHHIIIDDDDB
@HISEQ:969:HM2KJBCX2:2:1102:8917:83310 2:N:0:ACTATGCA
GCATGCATCCCACCCAACTATCCCTATTAATCATTACGGTGGTCCTAGAAACCAACAAAATAGAATCATCCGTCCTATTTTATTATTCCATGCTAATGTATTCAAGCAAAATGCCTGCTTTAAACACTCTAATTTTTTCAAAGTAAAGGTCCTGGTTCCCCGCAGCACCCAATTAAGGACATCGCGGTTCTCCAGAAGGTGAGAAATTGACTACACCAGTTCATACCCCTTAAGGCACGACCGATGTGTCAATCCCGAAATTCAACTACGAGCTTTTTAACTGCAACAACTTTAATATACGCTATTGGAGCTGGAATTACCGCGGCTGCTGGCACCAGACTTGCCCTCCAA
+
D@DDBIIIHIHHIIIIIIIIIIIIIIIIIIIIIIIIIIIHIIHIIIHHIIIIIIIIIIIIIIIHIIIIGIGHHHIH?HHEHEHEHIHHFEHFHEHHFHGHIIIIHHFFHHHEHIIHIHIHHIHHIIIIIIIIHIIIIIIHIIHGHHHHHHIIGHHIIHHHHHIHHFHIGIIIIHHHEHIIHHIIIHIIIGIIIIIIIIHHIIIIIHEHIIIIIIIIIIHHHHHHCIHHIHIIIIIIIIIIIIHIHIHEHGHHIIIIIIIIIIIIIIIIIIIIIIIIIIIIIIIIIIIIIIIIHIIIIIIIIIIIIIIIIIIIIIIIIIIIIIIIIIIIIIIIIIIIIIIIIIIIIIDDDDD
@HISEQ:969:HM2KJBCX2:2:1102:8285:84484 2:N:0:ACTATGCA
GCATGCATCCCACCCAACTATCCCTATTAATCATTACGTCGATCCTAGAAACCAACAAAATAGAATCAAACGTCCTATTTCGTTATTCCATGCTAATGTATTCAAGCGTGAGCCTGCTTTAAACACTCTAATTTTTTCAAAGTAACAGTCCTGATTCCCCATGACACCAAATTAATGACATCATGGTTCGTCAGAAGGTAGGAATCAATAATACCAGTTCGTACAATAGCACGACCAATAAATTGATCCCGAAATTCAACTACGAGCTTTTTAACTGCAACAACTTTAATATACGCTATTGGAGCTGGAATTACCGCGGCTGCTGGCACCAGACTTGCCCTCCAA
+
DDDDCIIIIIIIIHIIIIIIIIIIIIIIIIIIIIIIIHIIIHIIIIIIIIIHIIIIIIIHIIIHHIIIHIIICHHHIIHIIIIIIIIIIGIIIIIIGIIIIIIHIHIHIIIHIIIIIIIIIHIIIIIIIIIIHIIIHIHFHHIIIIIIIIIIIIIIIIIIIIHIIIHIIIIIIIHIIHIHHIIIIIIIIHIIIIIIIIIIIIIIIIIIIIIIIIIIIIIIIIIIIIIIIIIHIIIIIIIIIIIHIIIIIIHIIIIIIIIIIIIHHIIIIIIIIIIIIIIIHIIIIIIIIIIIIIIIIIIIIIIIIIIIIIIIIIIIIIIIIIIIIIGIIIIIIGIIIIHEDDDDD
@HISEQ:969:HM2KJBCX2:2:1102:15562:84614 2:N:0:ACTATGCA
GCATGCATCCCACCCAACTATCCCTATTAATCATTACGGCGGTCCTAGAAACCAACAAAATAGAACCGCACGTCCTATTCTATTATTCCATGCTGTAATATTCGAGCAAAGGCCTGCTTTGAACACTCTAATTTTTTCAAAGTAAAAGTCCTGGTCCCCAACACACCCAGTGAAGGGCATGCGGTTCTCCAGAAGAAAAGGCCCGGCCGGACAAGTGCACGCGGTGAGGCGGACCTGCCAGCCAGGCCAAAGGTTCAACTACGAGCTTTTTAACTGCAACAACTTTAATATACGCTATTGGAGCTGGAATTACCGCGGCTGCTGGCACCAGACTTGCCCTCCAA
+
CDDDDHIHIIIIIIIIIIIIIIIIIIIIIIIIIIIIIHIIIIIIIIIIHIIIIIIIIIIHIIHIHHIEHHIDHHIIIIIIIIIIIIHHIIHGCHIIIIIIHIIHHHIIIIIIIIIIIIIIHHIIIIIHHIHHIIIIIIIIIHIIIIIIIIIIIIIIIIIIIHHHHIIIHIIIIIIIIIIIIIIIIIIIIIIIIIIHIHIIIIIIIIIIIIIIIIIIIIIIIIIIIIIIIIIIIIIIIIIIIHHIIIIHIIIIIIIHIIIIIIIIIIIIIIIIIIIIIIIHIIIIIIIIIIIIIIIIIIIIIIIIIIIIIIIIIIIIIIIIHIIIIIIIIIIHIIIIIIIDDDDD
@HISEQ:969:HM2KJBCX2:2:1102:17411:85583 2:N:0:ACTATGCA
GCATGCATCCCACCCAACTATCCCTATTAATCATTACGGTGATCCTAGAAACCAACGAAATAGAATCAGTCCGTCCTATTTCATTATTCCATGCTAATGTATTCAGACGTTAGCCTGCTTTAAACACTCTAATTTTTTCAAAGTAACAGTCCTGATTTCCAATCACACCAAATTAATGACATGAAAGTTCCTCAGAAGGTAGAGATTTATCTCACCAGTACAGACAATTAAGCCTGACCAATGGGTAAACCCCGAAGTTCAACTACGAGCTTTTTAACTGCAACAACTTTAATATACGCTATTGGAGCTGGAATTACCGCGGCTGCTGGCACCAGACTTGCCCTCCAA
+
DDDDDIIIIIIIIIIIIIIIIIIIIIIIIIIIIIIIIIIIIIIIIIIIIIIIIIHIIIIIIIIIIIIIIIIFHGHIIHIIIIIHIIIIIIIIHHIHHHIIIIIIIHHIIIIIIIIHIIIIIIIIIIIIIIIIIIIIHIIIIIIIIIIIIIIIIIIIIIIIIIHIIIHHIIIIIIIIIIIHIIIIIHIIIIHIIIIIIIIIIIIIIIIIIIIIIIIIIIIIIIIIIIIIIIIIIIIIIIIIIIIIIHHHIIIIIIIIIIIIIIIIIIIIIIIIIIIIIIIIIIIIIIIIHIIIIIIIIIIIIIIIIIIIIIIIIIIIIIIIIIIIIIIIIIIIIIIIIIIIIIIDDDDD
@HISEQ:969:HM2KJBCX2:2:1102:18099:84830 2:N:0:ACTATGCA
GCATGCATCCCACCCAACTATCCCTATTAATCATTACGGTGGTCCTAGACCAACAAAATAGAACCAACGTCCTATTCTATTATTCCATGCTAATCTATTCAAGCAAAAGCCCGCTTTAAACACTCTAATTTTTTCAAGGTAATGGTCCTGGTTCCCCGACACACCCAATAAAGGGCATACCGGCTCACCAGAAGGATAGACCCGACAGCAGAACAGTACTCGCCAGAGACGGACCGTCCGGTCAGGCCTAAAATTCAACTACGAGCTTTTTAACTGCAACAACTTTAATATACGCTATTGGAGCTGGAATTACCGCGGCTGCTGGCACCAGACTTGCCCTCCAA
+
00D0<<1DFGHI1EH@HHEGGH@C@HCEHEECCHEF?<GHHE@1CG11DCEG10111<DEC@HH1<DHH11<D1<DC11<C<FH1CCGGCCFHFHCH@G1F?F@B1B<HEHIHHFGFHH8EHHEHIHHF9IGHFHHHHHEHHHEGGHHHI@GEE<HECC<E<EEDHHHF8EHG@@CH<HHDEFHIIIHGIHHGHHHHHFH<IIHEHGCIIFEHEIIHHFHDHHHAHIIHHFHEGHEFCFGHEEFHHF1FHEHHCHFHEC@IGHEHHCHHGCGC?HEHFHHHHHHHHEFHCED<<CC<<HIIIIHHIHED1EE<?HDIHFIGHHIIFIIIFHFHHIIIIH@?BDD
@HISEQ:969:HM2KJBCX2:2:1102:9425:86168 2:N:0:ACTATGCA
GCATGCATCCCACCCAACTATCCCTATTAATCATTACGTTGATTCTAGAAACCAACAAAAATAGAATCTAACGTCCTATTTCATTATTCCATGCTAATGTATTCAAGCGCGTGCCTGCTTTAAACACTCTAATTTTTTCAAAGTAACATCCTGACTCCCCACAACATCAAATTAATGACATCATGATTCATCAGAAGGGAGAAATCAATGACATTAGTACGTACCAAAGGCACGACCGACGTATTGATCCCGAAATTCAACTACGAGCTTTTTAACTGCAACAACTTTAATATACGCTATTGGAGCTGGAATTACCGCGGCTGCTGGCACCAGACTTGCCCTCCAA
+
DDDDDIIIIIIIIIIIIIIIIIIIIIIIIIIIIIIIIHHIIFHIIIIIIIIIIIIIIIIIIIIIIIIGIIIIIIIIIIIGHHIIIIIIIIIIIIIIIIIHIHIHHIIIHIIIIIIIIIIIIIIIIIIIIIIIIIIIIIIIIIIIIIIIIIIIHIIIIIIIIIIIIHHHHIIIIIIIIIIIIIIIIIIIIIIIIIIIIIIIIIIIIIIIIIIIIIIIIIIIIIIIIIIIIIIIIHIIIIIIIIHIHIIIIHIIIIIIIIIIIIIIIIIIIIIIIIHIIIGIIIIIIIIIIIIIHHIIIIIIIIIIIIIIIIIIIIIIIIIIIIIIIIHIIIIIIIIIIIIIIDDDDD
@HISEQ:969:HM2KJBCX2:2:1102:14242:86280 2:N:0:ACTATGCA
GCATGCATCCCACCCAACTATCCCTATTAATCATTACTTCAGTCCTAGAAACCAACAAAATAGAACTAAAGTCCTATTCCATTATTCCATGCTAATATATTCAAGCAAACATGCCTGCTTTAAACACTCTAATTTTTTCAAAGTAAAAGTCTTGGATCCCTAGCGCACTCAATTAAGAGCACACTAGTTCCCCAAAAGGAAAAGCCCAAAGTTGCAGTACAAACCTTTCGGTTGACGGCAACTATAAGCCCAAAATTCAACTACGAGCTTTTTAACTGCAACAACTTTAATATACGCTATTGGAGCTGGAATTACCGCGGCTGCTGGCACCAGACTTGCCCTCCAA
+
DDDDCGHIHHIIIIIIIIIIIIIIHIIIIHIIHIIHHIIIHHIHGIHIGIHHHGHIHIIIIIHHIIIGHHGHIGIGHHIIIHIHIIHHIHEEHHHHIIHHHIHHHIHHIIIHHIIHIGIIIIIHIIIIHIIHIIIIIIIIIIIIIIIIIIHHHHIHIHIIIIIHIIIIIIIHIIIIIIIIIIIIIIIHHIHIIIIIHIIIIIIIIHIIIIIIIIIIIIIIIIIIIIIIIIIIIIIIIIIIHHHGFIIIIIIIIIGIIIIIIHIIIIIIIIIIGIIIIIIGIHIIIIIIIIIIIIIIHHHHHIHIIIIIIIIIIIIIIIIIIIIIIIIIIIIIIIIIIIIIIBDDDD
@HISEQ:969:HM2KJBCX2:2:1102:12506:86630 2:N:0:ACTATGCA
GCATGCATCCCACCCAACTATCCCTATTAATCATTACGTCGATCCTAGAAACCAACAAAATAGAATCAAACGTCCTATTTCGTTATTCCATGCTAATGTATTCAAGCGTGAGCCTGCTTTAAACACTCTAATTTTTTCAAAGTAACAGTCCTGATTCCCCATGACACCAAATTAATGACATCATGGTTCGTCAGAAGGTAGGAATCAATAATACCAGTACGTACAATAGCACGACCAATAAATTGATCCCGAAATTCAACTACGAGCTTTTTAACTGCAACAACTTTAATATACGCTATTGGAGCTGGAATTACCGCGGCTGCTGGCACCAGACTTGCCCTCCAA
+
DCDDDHIIIIIHIIIIHGHIIIIIIIIHCGHHHHHIIIIHHHHHHIIIIIIIIICHEHIIIFHIGIIHIIIHIIIIIIHHHHIIIIGHHHIHIHHHIIHHIIIIHGIIIIIHIIIIHIIHIGHIIIIHIIHIIHIIIIIIIIIIIHHHIIIIHHIHHIIIIIIIHHHHHHHHIIIHGIHHHHHHIIIHIIIIIIIIIIIIHHIIHIIIIIIHHIIIIHHGIIIHHIHIIIIIHHIIHIIIHIIHIIIIIIIIHIIIIIHHGIIHIIIIIIIIIHIIHIIHGHHIHHIIIIIIIIIIIIIIIIIIIIIIIHIGIIHIHIIIIIIIIIIIIIIIIIIIIIHIDDDDD
@HISEQ:969:HM2KJBCX2:2:1102:9606:85992 2:N:0:ACTATGCA
GCATGCATCCCACCCAACTATCCCTATTAATCATTACGTCAATCCTAGAAACCAACAAAATAGGATCAAACGTCCTATTTCATTATTCCATGCTAATGTATTCAAGCGTTAGCCTGCTTTAAACACTCTAATTTTTTCAAAGTAACAGTCCTGTTTCCCTGCAACACCAAATTAATGACATTACAGTTCTTCAAGAAGGAGGAACCAGTAAAGCCAGTACATACCAGAGGCACGACCAACTTACTAATCCCGAAATTCAACTACGAGCTTTTTAACTGCAACAACTTTAATATACGCTATTGGAGCTGGAATTACCGCGGCTGCTGGCACCAGACTTGCCCTCCAA
+
DDDDDIIIIIIIIIIIIIIIIIIIIIIIIIIIIIIIIIIIIIIIIIIIIIIIIIIIIHHHIIHIHHHIIIIIIIIIIIIIIIIIIIIIIIIIIIIIIIIIIIIIIIIIIIIIIIIIIIHIIIIHIIHIIIIIIIIIIIIIIIIIIIIIIIIIIIIIIIIIIIIIIIIIIIIIIIIIIIIIIIIIIIIIHIIIIIIIIIIIIIIIIIIIIIIIIIIIIIIIIIIIIIIIIIIIIIHHIIIIIIHHFIIIIIIIIIHIIIIIIIIIIIIIIIIIIIHHIIIIIIIIIIIIIIIIIIIIIIHHHIIIIIIIIIIIIIIIIIIIIIIIIIIIIIIIIIIIIIIIIDDDDD
@HISEQ:969:HM2KJBCX2:2:1102:10333:87120 2:N:0:ACTATGCA
GCATGCATCCCACCCAACTATCCCTATTAATCATTACGGTGATTCAGAAACCAACAAAACAGGACCACCGTCCTATTCTATTATTCCATGCTAATGTATTCAGACGTAAGCCTGCTTTGAACACTCTAATTTTTTCAAGGTAAAGGTCCTGGTTTCCCACCACGCTAAATTAATAACATGATAGTTCCCCAGAAGGTAGAAATTCTACACACCAGTACAGACTTGTTAGCCCGACCAACGGTAGAATCCCGAAATTCAACTACGAGCTTTTTAACTGCAACAACTTTAATATACGCTATTGGAGCTGGAATTACCGCGGCTGCTGGCACCAGACTTGCCCTCCAA
+
DDDDDIIIIIIIIIIIIIIIIIIIIIIIIIIIIIIIIHIIIHIIIIIIIIIIIIIIIIIIIHHIIIIIIHHHHIGIIIIHIIIIIIHIHIIHHHHIHHIHHFGHIIIIIIIIIHHIIIIIIIIIIIIIHHIHIIHIIIIIIIIIIIGIIIIIIIIHIIIIHHHHHHIIIHHIIIIIIIIIIIIIHHIIHIIIIIIIHIIIIIIHIIIIIIIIIIIIIIIIIIIIIIIIIIIIHIIIIIIIIHHGIIIIIIIIIIIHIIIIIIIIIIIIIIIIIIIIIIIIIIIIIIIIIIIHHIIIHGIIIIIIIIHIIIIHIIIIIIIIIIIIIIIIIIIIIIIIIIIIDDDDD
@HISEQ:969:HM2KJBCX2:2:1102:13445:87070 2:N:0:ACTATGCA
GCATGCATCCCACCCAACTATCCCTATTAATCATTACGGTGGTCCTAGAAACCAACAAAATAGAACCACAACGTCCTATTCTATTATTCCATGCTAATCTATTCAAGCAATAGCCCGCTTTAAACACTCTAATTTTTTCAAGGTAATGGTCCTGGCTCCCCAACACACCCAATAAAGGACATACTGGTTCACCAGAAGGAAGACCCAACAACAGACAGTACTCGCCAAAGACGGACCGCCCGGCCAGGCCTAAAATTCAACTACGAGCTTTTTAACTGCAACAACTTTAATATACGCTATTGGAGCTGGAATTACCGCGGCTGCTGGCACCAGACTTGCCCTCCAA
+
DBDABGHHHIIH?GEGHIIIHIIHHGHHIEHHIHIIIIIIIEC?FHIICEHHHHGIHIICGHHEGEHHIIFHIIICHIIGIEHHHHIE@FHEHHHEHHEHHGEHGIHIHHHHHHHHHHHHHEHHHIIIIIIHIIIHIHHIIFEHHIHHHHHIIHEGHHIHFEHHHHGHHGIIIIIIHIIHIIIIIIGHHIIGIIHHIIIIHIHHIGIIHHFHHGHGIIIIIHIIIIIIIIIIIIIIIIIIIIIHGHIIIIIIHHHHHHHIHHHIIIGHIHFHEHFHIGIIIIIIHIIIIIIIIIIHHHG@GIIIIHIIIHHHIIIIIIIIIIIIIIIIIIIIHIHIIIIIIADDDD
@HISEQ:969:HM2KJBCX2:2:1102:14638:87133 2:N:0:ACTATGCA
GCATGCATCCCACCCAACTATCCCTATTAATCATTACGTCAATCCTAGAAACCAACAAAATAGGATCGAACGTCCTATTTCATTATTCCATGCTAATGTATTCAAGCGTTAGCCTGCTTTAAACACTCTAATTTTTTCAAAGTAACAGTCCTGTTTCCCTGCAACACCAAATTAATGACATTACAGTTCTTCAAGAAGGAGGAATCAGTAAAGCCAGTACATACCATAGGCACGACCAACCTACTGACCCCGAAATTCAACTACGAGCTTTTTAACTGCAACAACTTTAATATACGCTATTGGAGCTGGAATTACCGCGGCTGCTGGCACCAGACTTGCCCTCCAA
+
DDDDCIIIHHIIIIIIIIIIIIIIIIIIIIIIIIIIIIIIIIIIIIIIIIIIIIIIIIIIIIHGIIIHIIHIIIIIIIIIIHIIIIHGHHHIIIIIHIIIIIIIIHIIIHHIIIIIIHHIIIHIIIIIIIIIIIIIIIIIIHIIIIHIIIIIIIIIIIIIIIIIIIIIIIIIIIIIIIIIIIIIIIIIGIIIIIIIIIIIIIIIIIIIIIIIIIIIIIIIIIIIIIIIIIIIIIIIIIIIIIHHHIIIIIIIIIIIIIIIIIIIIIIIIIIIIIIIIIIIIIIIIIIIIIIIIIIIIIIIIIIIIIIIIIIIIIIIIIIIIIIIIIIIIIIIIIIIIIIIIDDDDD
@HISEQ:969:HM2KJBCX2:2:1102:4421:86874 2:N:0:ACTATGCA
GCATGCATCCCACCCAACTATCCCTATTAATCATTACGGTGATCCTAGAAACCAACAAAATAGAACCATGCCGTCCTATTCTATTATTCCATGCTAATGTATTCGAGCAAAATGCCTGCTTTAAACACTCTAATTTTTTCAAGGTAAAGGTCCTGGTTCCACATGACACCCAATTAAGGACATCATGCTTCTCCAGAAGGTGAGAAATCAACTGCGACAGTTCATACCCCTTAAGGCACGACCATCACGTCAATCCCGAAATTCAACTACGAGCTTTTTAACTGCAACAACTTTAATATACGCTATTGGAGCTGGAATTACCGCGGCTGCTGGCACCAGACTTGCCCTCCAA
+
DDDDDIIIIIIIIIIIIIIIIIIIIIIIIIIIIIIIIIIIIIIIIIIIIIIIIHIIIIIHIHHIHIHIIHIHIIIHIEHIIIIIIIIIHIIHFHIIHIIIIHIIIIIIIIIIIIIIIIIHIIIIIIIIIIIIIIIIIIIGIIIIIIIIHIIIIIIIIIIIIIIIHIIIHIIIIIIIIIIIIIIGIIIIIIIIIIIIIIIIIIIIIIIIIIIIIIIIIIIIIIIIIIIIIIIIIIIIIIIIIIIIIIIIIIHIIIIIIIIIIIIIIIIIIIIIIIIIIIIIIIIIIIIIIIIIIIIIIIIIIIIIIIIIIIIIIIIIIIIIIIIIIIIIIIIIIIIIIIIIIIIIIIIDDDDD
@HISEQ:969:HM2KJBCX2:2:1102:12542:88947 2:N:0:ACTATGCA
GCATGCATCCCACCCAACTATCCCTATTAATCATTACGGTGATCCTAGAAACCAACGAAATAGAATCAGTCCGTCCTATTTCATTATTCCATGCTAATGTATTCAGACGATAGTCTGCTTTAAACACTCTAATTTTTTCAAAGTAACAGTCCTGATTTCCCATCACACCAAATAAATGGCATGAAAGTTCCTCAGAAGGTAGAGATCCATCTCACCAGTGCAGACAATTAAGCCTGACCAATGGGTAGACCCCGAAATTCAACTACGAGCTTTTTAACTGCAACAACTTTAATATACGCTATTGGAGCTGGAATTACCGCGGCTGCTGGCACCAGACTTGCCCTCCAA
+
<BBD@HIHHEHH?HHHFHHCHCHEHHCHH?G@CEEE1<CH?EEGHHHFH?<CGEEDEGGHE1D?EHHIIIE@ED1F=<<<<EHEH@EEGIE@F11CFGHIHGC6A@AHG?HGIHFHCHHHGGIHHIHHGHHFHHIIIIIHHIIIHIHEHFHHIGHHHIHEHECHEFHHHHHEIHHGIIIHCHEHHEHHHEHHEGCHEHHHHHIIHIIHGIIHIIHHHIH;HIIIIHHHHHG?GHEFIIIHHIHHCGDFHCHD?IIHHEHHIIIIHHHHFHGHIIIIHHIIHIIIIHHHHIIIIIIIHIIIHEHEHHHHIHHIIIIIIIIIIIHHIHIHFHHIIIIIHIHHHDHDD@@D
@HISEQ:969:HM2KJBCX2:2:1102:17011:89193 2:N:0:ACTATGCA
GCATGCATCCCACCCCAACTATCCCTATTAATCATTACGGTGATCCTAGAAACCAACAAAATAGAACCATGCCGTCCTATTCTATTATTCCATGCTAATGTATTCGAGCAAAAATGCCTGCTTTAAACACTCTAATTTTTTCAAGGTAAAGGTCCTGGATCCGCAAGACACCCAATAAAGGACATCAAGTTTCTCCAGAAGGTGAGAAATCAACAGTAACAGTTCATACCCCTTAAGGCATGACCATCACGTCAATCCCGAAATTCAACTACGAGCTTTTTAACTGCAACAACTTTAATATACGCTATTGGAGCTGGAATTACCGCGGCTGCTGGCACCAGACTTGCCCTCCAA
+
DDDDDIIIIIIHIIIIIIIHIIIIIIHHIIIEHIIIIIIIIIIHHIIIIIIIIIIHIIHIIIIGHHIIIIHHHHDHGHIHHHHIIIIIIIIIHHHIIHIHH<DGIHHHHHIIIIIIIIIIIIIHHIIIIHIIIIIIIHHIHIIHIIIIIHIIIIIIIIIDHIIIIIIIIIIIIIIIIIIIIIIIIIIIIIIIIIHIIIIIIIIIIIIIIIIIIHFHGHGIIIIHIIIHIHIIIIIIIIIHIIHIHIHHFIHGCIIIIIHIIIHIIIHIIIHIIIIIIIIIIIIIIIIIIIIIIIIIIIHFHHIIIIIIIHIIIIIIIIIIIIIIIIIIIIIIIIIIIIIIIIIIIIIIIDCDDD
@HISEQ:969:HM2KJBCX2:2:1102:3696:88324 2:N:0:ACTATGCA
GCATGCATCCCACCCAACTATCCCTATTAATCATTACGTCGATCCTAGAAACCAACAAAATAGAATCAAACGTCCTATTTCGTTATTCCATGCTAATGTATTCAAGCGTGAGCCTGCTTTAAACACTCTAATTTTTTCAAAGTAACAGTCCTGATTCCCCATGACACCAAATTAATGACATCATGGTTCGTCAGAAGGTAGGAATCAATAATACCAGTACGTACAATAGCACGACCAATAAATTGATCCCGAAATTCAACTACGAGCTTTTTAACTGCAACAACTTTAATATACGCTATTGGAGCTGGAATTACCGCGGCTGCTGGCACCAGACTTGCCCTCCAA
+
DDDDCHIIIHHHHIIHIIHHHIIIIHIIIIIIIIIIIGHIIIIIHIIIIIIIIIIIIIIHIIIIIIIIEHHIHHHHIIIHIIIIIIIFHHIHHIIIIHIIIHHIIHIHHHIIIIHIIHIIIIIIIIIIIIIIHHHIIIGIHIIIIIIIHIIIIIIHIIIIIIHIIIHHIIIIIIIIIIIIIIIIIIIIHGIIIIIIIIIIIIIIIIIHIHIHIIIIIIIIIIIIIIHIIIIIIII>IIIIIHH0IIIIIIIIIIIIIHGIIIHIIIIIIIIIIIIIIIIIIIHIHIIIIIIIIIIIIIIIIIIIIIIIIIIIHIIIIIIIIIIIIIIIIIIIIIIIIIIIDDDDD
@HISEQ:969:HM2KJBCX2:2:1102:3769:89551 2:N:0:ACTATGCA
GCATGCATCCCACCCAACTATCCCTATTAATCATTACGTCGATCCTAGAAACCAACAAAATAGAATCAAACGTCCTATTTCATTATTCCATGCTAATGTATTCAAGCGTGAGCCTGCTTTAAACACTCTAATTTTTTCAAAGTAACAGTCCTGATTCCCCACAACACCAAATAAATGACATCATGGTTCGTCAGAAGGGAGAAACCAACAATGCCAGTACGTACCTAGGCACGACCGACATGATGGTCCCGAAATTCAACTACGAGCTTTTTAACTGCAGCAACTTTAATATACGCTATTGGAGCTGGAATTACCGCGGCTGCTGGCACCAGACTTGCCCTCCAA
+
DDDDCIIIIIIIIIIIIIIIIIIIIIIIIIIIIIIIIIIIIIIIIIIIIIIIIIIIIIHIIIHIIIIHHEHHFHHHIIIHIHIIIIIIIIIIIIIIIIIIIIIIIIIHIHIIIGIIIIIIHIIIIIIIIIIIIIHIIIHIIIIIIIIIIIIIIIIIIIIIIIIIIIIIIIIIIIIIIIIIHIIIIIIIIIIIIIIIIIIIIIIIIIIIIIIIIIIIIIIIIHIIIIIIHIIIIIIIIIIIIIHHIIIIIIIIHIIIIIIIIHIIIIIIIIHIIIIIIIIIIIIIIIIIIIIIIIIIIIIIIIIIIIIIIIIIIIIIIIIIIIIIIHIIIIIIIIIIIIIIDDDDD
@HISEQ:969:HM2KJBCX2:2:1102:18396:89351 2:N:0:ACTATGCA
GCATGCATCCCACCCAACTATCCCTATTAATCATTACGTCAATCCTAGAAACCAACAAAATAGGATCAAACGTCCTATTTCATTATTCCATGCTAATGTATTCAAGCGTTAGCCTGCTTTAAACACTCTAATTTTTTCAAAGTAACAGTCCTGTTTCCCTGCAACACCAAATTAATGACATTACAGTTCTTCAAGAAGGAGGAACCAGTAAAGCCAGTACATACCAGAGGCACGACCAACTTACTAATCCCGAAATTCAACTACGAGCTTTTTAACTGCAACAACTTTAATATACGCTATTGGAGCTGGAATTACCGCGGCTGCTGGCACCAGACTTGCCCTCCAA
+
DDDDDIIIHIIIIIIIIIIIIIIIIIIIIIIIIIIIIIIIIIIIIIIIIIIIIIIIIIFHHIIIHIIIHIIIIIIIIIIIIIIIIIIIIHIIHIHIIIIIIIIHIIIIIIIIIIIIIIIIIIIIIIIIIIIIIIIIIIIIIIIIIIIIIHHIIIIIIIIIHHIIIIIIIIHIHIHIGIIIIIIIIIIIIIHIIIIIIIIIIIIIIHIIIIIIIHHHIIIIIIIIIIIIIIIIIIIIIIHHI?IHIIHHIIIHIIIIIIIIIIIIIIIIIIIIIIIIIIIIIIIIHHIIIIIIIIIIIIIHIIIIIIIIIIIIIIIIIIIIIIIIIIIIIIIIIIIIIIIIIDDDDD
@HISEQ:969:HM2KJBCX2:2:1102:6062:89535 2:N:0:ACTATGCA
GCATGCATCCCACCCAACTATCCCTATTAATCATTACTTCAATTCTAGAAACCAACAAAATAGAACCGAAGTCCTAAATTATTATTCCATGCTAATGTATTCAAGGCATAAGCCTGCTTTAAACACTCTAATTTTTTCAAAGTAATAGAGCTAGATGGCGACGACAAGCCCAGTAAAGGGTTGTCGCCGTTCTCAAGCAAGATGGTAGACGCGCGCCAGCACACACACTCGTAACCGAGGCGGGCCAGGTGCGTCAAACCAGAAATCCAACTACGAGCTTTTTAACTGCAGCAACTTTAATATACGCTATTGGAGCTGGAATTACCGCGGCTGCTGGCACCAGACTTGCCCTCCAA
+
DDDDDIIIIHIIIIIHCHIGIHIIIIIIHIIIEHIIIIIIIHHHIIIIIIIIIIHIIGHCHIHFHIIIDHIIIIIIHHHIHEHIHHHIHIIE?GHIHIIEHCFHGHHHIIIHIIIIIHHHIIIHIIIHIIIIIHHIHGIIIHIIIIHHGEGIHIHHHIIIIIHIIIIHGHGHIHHEHIHIIIHHIGIIIIIIIIIIIHHIHHIIHHIIIIHIIIHIIHEHHHGIIIIIIIHIIII=IIIIIIIHIIIIIIIIIIHIHIHIIHIIIIIIIIIHIIIIIIIIIIIIIIIIIIIIIIIIIIIHIIHIIIIIHHHIIIIIIIIIIIIIIIIIIIIIIIIIIIIIIIIHIIIIIIIDDDDB
@HISEQ:969:HM2KJBCX2:2:1102:14479:89772 2:N:0:ACTATGCA
GCATGCATCCCACCCAACTATCCCTATTAATCATTACGGTGGTCCTAGAAACCAACAAAATAGAACCCTTAGCCGTCCTATTTTATTATTCCATGCTAATGTATTCAGACGATAAAGCCTGCTTTAAACACTCTAATTTTTTCAAGGTAATGGTCCTGGTTCCGCCAGACACCAAATAAATGACATCTGACCTCGCCAGAAGGTAAGAGACCCGCGGAGCCAGTGATGGACAGTTAAGCCCAACCGACCCGCGGCTCCCGAAATTCAACTACGAGCTTTTTAACTGCAACAACTTTAATATACGCTATTGGAGCTGGAATTACCGCGGCTGCTGGCACCAGACTTGCCCTCCAA
+
CDDDDIIHIIIIIIHHHHIIIIIIIIIGIIIIIHIIHIHHHEHHHHIIIIHIIIIHEHEHHIGHHHIIIHIFCFHHHIIGHHCHIIIIIIHFHIIIIIIIIHHIIIHHHIIIIIIIIGIIIIHHHHHIIIIIHHIIIIHIIHHHHIHIHHIIIIIIIIIIHIHIIHIHIIHHIHHIHHHIIIIIIIIHHIIHIIIHFIIHIIIHHIIIIIHIIIIIIHHHIIIIIIIGIIIIIIIIIIIHHEHIIIIIGIIHHIDHHHHIIIIGIIIIIIHIIHHIIIHFIHHHHIIHIIIHHHIIIIIIHHIIHEIIIIIIGIIHHGIIIIIIIHIIIIIIIIIIIIIIIIIIIIIIIDDDDD
@HISEQ:969:HM2KJBCX2:2:1102:3551:90193 2:N:0:ACTATGCA
GCATGCATCCCACCCAACTATCCCTATTAATCATTGCTCACAAATCCAAAAACCAACAAAATACGATAAACGAGCCCTAACTTATTATTCCATGCTAATGTATTCATAACTAACCGCCTGCTTTAAACACTCTAATTTTTTCAAAGTAAAGGTCCTGGATTGCGAACCCAACCCAGCAAAGGGCAGGAACGTTCTCCAGGAAGATGGTAAGCGCGCATCGGCACTCACACACGAAACCGTGGCGGGCCAAGCGCACTATACCAGAAATCCAACTACGAGCTTTTTAACTGCAACAACTTTAATATACGCTATTGGAGCTGGAATTACCGCGGCTGCTGGCACCAGACTTGCCCTCCAA
+
DDDDDHIIIFEHIIIFHHIHIHHIIIGIIFHE?HHIIIIIIIIHHHHIIIIIIIIIIIGIIIIIGIHHGIIIHCHIGIEGHHIIIIIHHHHHHHHHFEHHHDGHHHIIIIHHIGFHGHHHHIIIIIIHHHIIHHHHHIIIIIHHHHHIHIHIIIGIHIHHHIHHHIIIIHHHIIHIIIHHHHIHIIIHHHHEGHIHHHHIIIHHIHHEHIIIHGGIIIIHHIHGHHHHFFIIIIIHHIIIHIIIHIIIGIIHECHHHIHHHIHGHIIIIIIIIHHHIHIIIIHHGHIIIIIIIIIHIIIIIIHIIIIIHIIIIIHIIIIIIIIIIIGIIHHHHHIIIIIIIIIIIIIIIIIIIDDDDD
@HISEQ:969:HM2KJBCX2:2:1102:4656:90048 2:N:0:ACTATGCA
GCATGCATCCCACCCAACTATCCCTATTAATCATTACGGTGGTCCTAGAAACCAACAAAATAGAACCACAACGTCCTATTCTATTATTCCATGCTAATCTATTCAAGCAATAGCCCGCTTTAAACACTCTAATTTTTTCAAGGTAATGGTCCTGGCTCCCCAACACACCCAATAAAGGACATGCTGGCTCACCAGAAGGAAGACCCGACAGCAGACAGTACTCGCCAAAGACGGACCGCCCGGCCAGGCCTAAAATTCAACTACGAGCTTTTTAACTGCAACAACTTTAATATACGCTATTGGAGCTGGAATTACCGCGGCTGCTGGCACCAGACTTGCCCTCCAA
+
BDBBBHHEFGHHHHHHHCHHIIEHFHHHECG@GHECHC0<<<G@GCCGHHIIIHCHH1CGCEEHHIEHHH@EHHHIFI?GHFEHHHFGGEEEHEHEGEGFIHFEHCDGEHHHCHGHHHFEHEHEGHFEHHHHHHHHHDHI?HIGIHHEEHHHGCHH?HEEHEF08GE@@HHHEHF@G@HHHGEGHIHFDHHHHIHGEHHHIIIIIIHIHFEIHIHHHCGHIHHDCEHHFGGHECEHHECECEHEEEF?C1EHEHH@C?HHHE<HIHEEHHF@HC<1IHIHGGCGHHHHIHHHECDHC@EHEGEIHIHHHHHHIHDHHCGCEEHEHIIHIHEIHGIHEEC@E@@DDD
@HISEQ:969:HM2KJBCX2:2:1102:11308:90408 2:N:0:ACTATGCA
GCATGCATCCCACCCAACTATCCCTATTAATCATTACGGTGGTCCTAGAAACCAACAAAATAGAACCACAACGTCCTATTCTATTATTCCATGCTAATCTATTCAAGCAATAGCCCGCTTTAAACACTCTAATTTTTTCAAGGTAATGGTCCTGGCTCCCCAACACACCCAATTAAGGACATACTGGTTCACCAGAAGGAAGACCCGACAACAGGACAGTACTCGCCAAAGACGGACCGCCCGGCCAAGTCTAAAATTCAACTACGAGCTTTTTAACTGCAACAACTTTAATATACGCTATTGGAGCTGGAATTACCGCGGCTGCTGGCACCAGACTTGCCCTCCAA
+
B@BBBHIH<CGH1<@CHCHCE1F<CCGEFGHHIIE@HGHEHHE@<DD1DHHGHHGHH?1DGH1<CGHGH1DCC11CCFHCEHHFE11<G1<C<@FEHGHHEHIHHH@CGH?D>71DHG@@HDEHIIHHEGIHDIHHFHE7EGIIHHHHEBF@HE9?<CCECCHEGGCHAAH:EHIIHFB<GHFHHDCHHCEEFC:HHEGEHCFDDGHEHHGCGECHGIHIHEHHC?EFHH@DFHIIHHHDHDEC1<IHHEHHIHHHCHHGHHHFHFHIHFGIIIGHIIHGGF?HIHIHHHIIIIIIHH@CHHIIIHHIHEEHHHIIIIIHC@HHIHHHG<EIHHEEEHHGIHDD@B@
@HISEQ:969:HM2KJBCX2:2:1102:4166:91320 2:N:0:ACTATGCA
GCATGCATCCCACCCAACTATCCCTATTAATCATTACGGTGGTCCTAGACCAACAAAATAGAACCAACGTCCTATTCTATTATTCCATGCTAATCTATTCAAGCAAAAGCCCGCTTTAAACACTCTAATTTTTTCAAGGTAATGGTCCTGGTTCCCCGACACACCCAATAAAGGGCATACCGGCTCACCAGAAGGATAGACCCGACAACAGAACAGTACTCGCCAGAGACGGACCGTCCGGTCAGGCCTAAAATTCAACTACGAGCTTTTTAACTGCAACAACTTTAATATACGCTATTGGAGCTGGAATTACCGCGGCTGCTGGCACCAGACTTGCCCTCCAA
+
DDDDDIIIIIIIIIIIIIIIIIIIIIIIGIIIIIIIIIIIIIIIIIIIIIIIIIHHHIIHIIIIIIIIHIHIIIIIIIIIIHIIIHHHHIHIIIIIIIHIIIHIIIIIIIIIIIHHIIIIHGIIIIIIIIHHHIIIIIIIIIHIIIIIIIHGHIHIIIHIHIIIIIIIIIGHIIIIIIIIIIIIIIIIIIIIIIIIIIIIIIIIIGIIIIIIIIIIIIIIIIIHIIIIIIIIIIIIIIIIIIHIIIHGIIIIIIIIIIIIIIIIIIIIIIIIIIIIIIIIIIIIIIIIIIIIIIIHGFGIIIIIIIIIIIIIIIIIIIIIIIIIIIIIIIIIIIIIIIIDDDDD
@HISEQ:969:HM2KJBCX2:2:1102:12656:91668 2:N:0:ACTATGCA
GCATGCATCCCACCCAACTATCCCTATTAATCATTACGTCGATCCTAGAAACCAACAAAATAGGGTCAAACGTCCTATTTCATTATTCCATGCTAATGTATTCAAGCGTGTGCCTGCTTTAAACACTCTAATTTTTTCAAAGTAACGGTCCTGATTCCCCATGACACCAAATTAATGACATCACAGTTCGTCAGAAGGTAGAAATCAATAATACCAGTGCATACCAGAGGCACGACCAATATATTGATCCCGAAATTCAACTACGAGCTTTTTAACTGCAACAACTTTAATATACGCTATTGGAGCTGGAATTACCGCGGCTGCTGGCACCAGACTTGCCCTCCAA
+
DDCDDIHIIIIIIIIIHIIHIIIIGIIIIIIIIIIIIIIIIIIIIIICFHIIIHEHHHIIGHHGCHHHCEHIIIHIGIIIIGHHIHIHIGIIGIIIIIIIHIIIIHDHIIIIIIIIIIHIIHHHIIHIIIIHIHIIHIIIIIIIIHHIIIHIIIIIIIHIIHHIIHHIIIIIIIIIIIIIIIIIIIIIIIIIIIIIIIIIIIIIIIIIIIIIIIIIIIIIIIIIIHIIIIIIIIIIIIIIIIHHEIIIIIIIIIIIIIHIHIHIIIIIIIIIIIIIIIIIIIIIIIIIIIIIIIIIIIIHHIIIIIIIIIIIIIIIIIIIIIIIIIIIIIIIIIIIIHIIIDDDDD
@HISEQ:969:HM2KJBCX2:2:1102:9050:92280 2:N:0:ACTATGCA
GCATGCATCCCACCCAACTATCCCTATTAATCATTACATCGATCCTAGAAACCAACAAAATAGAATCGGATGTCCTATTTCATTATTCCATGCTAATGTATTCAAGCGTGAGCCTGCTTTAAACACTCTAATTTTTTCAAGGTAACAGTCCTAATTCCCCGTGACACCAAATTAATGGCATTACGGTTCTTTAGAAGGTGAGAAATCAATAATATCAGTACATACCAACGGCATGACCGAAACATTGATCCCGAAATTCAACTACGAGCTTTTTAACTGCAACAACTTTAATATACGCTATTGGAGCTGGAATTACCGCGGCTGCTGGCACCAGACTTGCCCTCCA
+
DCAD@HHHHIHHIIIHIHHIHHIIHHHIGHHFHHHHHCCDE1GFHHIHHIHIIFHGEGEHEHHEHEEEHGHHHECG1CHG1DGHHEHEGHEEHIEHIIIIIIIIGIHIIIIIIIIHHHHIHHGIIIIIIIIIHHHHIIIIIIIIIIIIIIHIIHHIIIIIIIIIIIIIIIIIIIIIIIIIIIIIIIIIIIIIIIIIIIIIIIIIIIIIIIIHHIIIIIIIIIIIIIIIII5IIIIIIIIIIIIIHIHIIIIIIIIIIIIIIIIIIIIIIIIIIIIIIIIIIIIIIHIIIIIIIIIIIIIIIIIIIIIIIIIIIIIGIIIIIIIIIIIIIIIGIIIIIIIIIDDDDD
@HISEQ:969:HM2KJBCX2:2:1102:19565:92057 2:N:0:ACTATGCA
GCATGCATCCCACCCAACTATCCCTATTAATCATTACGTTGATCCTAGAAACCAACAAAATAGGTTCGAACGTCCTATTTCATTATTCCATGCTAATGTATTCAAGCTAAAGCCTGCTTTAAACACTCTAATTTTTTCAAAGTAACAGTCCTAACTCCCCATAACACCAAATTAATGACATCATGGTTCGTCAGAAAGGAGAAACCAATGATACCAGTACGTACCGAAAGCACGACCGACATATTGATCCCGAAATTCAACTACGAGCTTTTTAACTGCAACAACTTTAATATACGCTATTGGAGCTGGAATTACCGCGGCTGCTGGCACCAGACTTGCCCTCCAA
+
DADD@HHI<1FEHE@EHGH?CHHHE?CGHFEHHIIIHF@EFHE@<FHFHGHHHHHHIIIIIHICDF@CEHHDFHEHGHHGHEH1<FGFE@HH?CECGCGHCDGCFCFGHHE1HF?@GBDFHFFBGHG?BDCGHBFGFHHE@CHE@GHH1FCCGFHHHHEEHHHCCFCHGGEGCHEEG@HHFEHHH#E<<DE@HHHFIHHIHHGGGFGHFHHHIIIHHGHIHHHCE<HHHCCGE<<5=@G@@CCFEGHIHHIIIHEIHHIIHECGEEHCG?EEEFCHCEHGHHGCEFIHFCFHCGE1F<G@HHHEHFHEHEHFIIIIHHHEHHH@FIH?CHHGCGHHFIDHFDDDD@
@HISEQ:969:HM2KJBCX2:2:1102:15799:93256 2:N:0:ACTATGCA
GCATGCATCCCACCCAACTATCCCTATTAATCATTACGGTGATCCTAGAAACCAACAAAATAGAATCATGCCGTCCTATTTTATTATTCCATGCTAATGTATTCAAGCAAAATGCCTGCTTTAAACACTCTAATTTTTTCAAAGTAAAGGTCCTGGTTCCCCGCGACACCCAATTAAGGGCATCGCGGTTCTCCAGAAGGTGAGAAATTGACTACACCAGTTCATACCCCTTAAGGCACGACCGATGTGTCAATCCCGAAATTCAACTACGAGCTTTTTAACTGCAACAACTTTAATATACGCTATTGGAGCTGGAATTACCGCGGCTGCTGGCACCAGACTTGCCCTCCAA
+
DDDDDIIIIIIIIIIIIIIIIIIIIIIIIIIIIIIIIIIIIIIHIIIIIIIIIIIIIIIHIIIIIIIIIIIIIHIIIIIIIIIIIIIIIIIIIHIIIIHHIGHHIIHIHHIIIIIIIHIIIIIHIHIIIIIIIIIIHIIIIIIIHIIIIHIIIIIHHIIIIIIIIIIIIIIIIIHIIIIIIIIIIIIIIIIIIIIIIIIIIIIIIIIIHIIIIIHIIIIIHHIIIIHIIIIIIIIIIIIIIIIIIIIIIHHIIIIIIIIIIIIIIIIIIIIIIIIIIIIIIIIIIIIIIIIIIIIIIIIIIIIIIIIIIIIIIIIIIIIIIIIIIIIIIIIIIIIIIIIIIIIIIIIDDDDD
@HISEQ:969:HM2KJBCX2:2:1102:8591:93457 2:N:0:ACTATGCA
GCATGCATCCCACCCAACTATCCCTATTAATCATTACGTCAATCCTAGAAACCAACAAAATAGGATCAAACGTCCTATTTCATTATTCCATGCTAATGTATTCAAGCGTTAGCCTGCTTTAAACACTCTAATTTTTTCAAAGTAACAGTCCTGTTTCCCTGCAACACCAAATTAATGACATTACAGTTCTTCAAGAAGGAGGAACCAGTAAAGCCAGTGCATACCAGAGGCACGACCAACCTACTAATCCCGAAATTCAACTACGAGCTTTTTAACTGCAACAACTTTAATATACGCTATTGGAGCTGGAATTACCGCGGCTGCTGGCACCAGACTTGCCCTCCAA
+
DDDDDIIIIIIIIIIIIIIIIIIIIIIIIIIIIIIIIIIIIIIHIIIIIIIIIIIIIECHHHHIGHIHIIIIIIHIII1GEHHHIIIIHHHHIHGIIIIIIHIIIIHIIIIIIIIIIIHIIHHHIIIIHIIIIIIIIIIIIIIIIHIIHIIHIIHIIIHHIIIIHIIIIIHIIIIIHIIIIIIIIIIHIHIIIIIIIIIIIIIIIIIIIIIIIIIIIIIIIIIIIIIIHGIIIIIIIIIIIIHGHHHHIIIHIIIIHIIIIIIIIIIIIIIIIIIIIIIIIIIIIIIIIIIIIIIIIIIIIIIIIIIIIIIIIIIIIIIIIIIIIIIIIIIIIIIIIIIIIDDDDD
@HISEQ:969:HM2KJBCX2:2:1102:16728:93645 2:N:0:ACTATGCA
GCATGCATCCCACCCAACTATCCCTATTAATCATTACGTCGATCCTAGAAACCAACAAAATAGAATCAAACGTCCTATTTCATTATTCCATGCTAATGTATTCAAGCGTAAGCCTGCTTTAAACACTCTAATTTTTTCAAAGTAACAGTCCTGATTCCCCACGACACCAAATTAATGACATCGCGGTTCTTCAGAAGGTAGGAACCGATAATGCCAGTGCGTACCGAAGCACGACCAACAATTCGATCCCGAAATTCAACTACGAGCTTTTTAACTGCAACAACTTTAATATACGCTATTGGAGCTGGAATTACCGCGGCTGCTGGCACCAGACTTGCCCTCCAA
+
DDDDDIIIIHIIIIIIIIIIIIIIIIIIIIIIIIIIIIIIIHIIIIIIIIIIIIIIEEHIIIIIIIIHIHHIIIHIIIFHIIHIIIIIIIIIHFHIIIIIIIHIIIIIIIIIIIIIIIIIHHIIIIIIIIIIIIIIHHIIIIHIIIIIIIIIIIIHIIIIIIIIIIIHIIIIIIIIIIIIIIIIHIIIIIIIIIIIIIIIIIIIIHIIIIIIIIIIIIIIIIIIIIIIIIIIIIIIIIIIIIHFIIIIIIIIIIIIIIIIIHIIIIIIIIIHIHIIIIIIIIIIIIIIHIIIHIIIIIIIIIIIIIIIIIIIIIIIIIIIIIIIIIIIIIIIIIIIIIIIDDDDD
@HISEQ:969:HM2KJBCX2:2:1102:11723:93986 2:N:0:ACTATGCA
GCATGCATCCCACCCAACTATCCCTATTAATCATTACGTCAATCCTAGAAACCAACAAAATAGGATCGAACGTCCTATTTCATTATTCCATGCTAATGTATTCAAGCGTTAGCTTGCTTTAAACACTCTAATTTTTTCAAAGTAACAGTCCAAATTCCCCGCAACACCAAATTAATGGCATTACGGATCATCAGGAAGGAGGAATCAGTGAGACCAGTACATACCAGAGGCATGACCAATCTACTAACCCCGAAATTCAACTACGAGCTTTTTAACTGCAACAACTTTAATATACGCTATTGGAGCTGGAATTACCGCGGCTGCTGGCACCAGACTTGCCCTCCAA
+
@BDDDIIGIHIHIIIIIIHIIIIIIHHIIIHIHIIIIIHHIIIIIIIIIIIIIIIIIIIHGHHIHHIHGHIHHGHIHHHIIIIIIHIIIIHHIIIIIEHIHIIIHHHHHHIIIIIIIIIHIIHIIHHIHIHHIHHHGFHHIIIHIHIIIHHHIIHHIIIHHIIIIIIIIIIIIHFHHFHIIIIIIIIIIIIIIIHHIHHHHHIIIIIIIIIIGIIIHGIHIHH=IHHCHIIIIIIIIHHGCIHHFHHIIIIHIIIIIIHIIIIIIIGIIIIIIIHIIIHHHIIIIIIIIIHCIIIIIIIIIHIIHIHIIIIIIIIIHIIIIIIIIHIIIIIIIIIIIIIIIDCDDD
@HISEQ:969:HM2KJBCX2:2:1102:8696:93981 2:N:0:ACTATGCA
GCATGCATCCCACCCAACTATCCCTATTAATCATTACGGTGATCCTAGAAACCAACAAAATAGAACCATGCCGTCCTATTCTATTATTCCATGCTAATGTATTCGAGCAAAAATGCCTGCTTTAAACACTCTAATTTTTTCAAGGTAAAGGTCCTGGATCCGCAAGACACCCAATAAAGGACATCAAGTTTCTCCAGAAGGTGAGAAATCAACAGTAACAGTTCATACCCCTTAAGGCATGACCGTCACGTCAATCCCGAAATTCAACTACGAGCTTTTTAACTGCAACAACTTTAATATACGCTATTGGAGCTGGAATTACCGCGGCTGCTGGCACCAGACTTGCCCTCCAA
+
D@@@@1DFCHEHGCHEHEHHIH@CGFHEHHIFHEHGHHHHI?<FGHHFEHHI1<GHEEHECFFHEDGGHI1@?C/CGC?@F@GHIFHIIHEEECGFHHCEHFHHIIHEGFEEHGIIGIIHHG?GIHHHEGHIIHDDGHIIIHHHHEHHHCHHFHHEHEFHDHHHHHEDGHHHEHHIGGHGHHDHHEHG?HHIIIHIH?IHIHFEHGHHH0;HHHHCD1DB?GDFHEHGHGC<HFFHCEHHIIIIHHGCEHGFHDHHGHHHIIHIIHHHDHGIIGHFGHHEGCHEIIHIIIHHEHGIHG==GHFG?C@GCIHHEFHIHHHHHHCHIHHHIHFCCD1GHHHHHE@EHIHCB@ADD
@HISEQ:969:HM2KJBCX2:2:1102:18260:94488 2:N:0:ACTTTGCA
GCATGCATCCCACCCAACTATCCCTATTAATCATTACGGTGGTCCTAGAAACCAACAAAATAGAACTACAACGTCCTATTCTATTATTCCATGCTAATCTATTCAAGCAATAGCCCGCTTTAAACACTCTAATTTTTTCAAGGTAATGGTCCTGGCTCCCCAACACACCCAATAAAGGGCATACTGGTTCACCAGAAGGAAGACCCGACAGCAGACAGTACTCGCCAAAGACGGACCGCCCGGCCAGGCCTAAAATTCAACTACGAGCTTTTTAACTGCAACAACTTTAATATACGCTATTGGAGCTGGAATTACCGCGGCTGCTGGCACCAGACTTGCCCTCCAA
+
DDDDDIIIIHIIIIHIIIIIIIIIIIIIIIIIHIIIIIIIIHIIIIIHHIIIIIIIIIIHIIIIIIIHIIHIIIIHIIHIIIIIHIHIIFHIIIIIHIIIIGHHIIIIIIIIIIIHHHIIHHHHIHIIIIIIIIIIIIIIIIHIIIHIIIHIIIIHIIIIIIIIIIHHIIHGHIHIHHIIIIIIIIIIIIIIIIIHIIIIIIIIIIIIIIIIIIIIIIIIIIIIIIIIIIIIIIIIIIIIIHIHGIIIIHHIIIIHHIIIIIHIIIIIIIIIHIIIIIIIIIIIIIIIIIGIIHIIIIIHHIIIIIIIIIIIIIIIIIIIIIIIIIIIIIIIIIIIIIIIIDDDDD
@HISEQ:969:HM2KJBCX2:2:1102:12030:94670 2:N:0:ACTATGCA
GCATGCATCCCACCCAACTATCCCTATTAATCATTACGGTGATCCTAGAAACCAACAAAATAGAATCATGCCGTCCTATTTTATTATTCCATGCTAATGTATTCAAGCAAAATGCCTGCTTTAAACACTCTAATTTTTTCAAAGTAAAGGTCCTGGTTCCCCGCGACACCCAATTAAGGGCATCGCGGTTCTCCAGAAGGTGAGAAATTGACTACACCAGTTCATACCCCTTAAGGCACGACCGATGTGTCAATCCCGAAATTCAACTACGAGCTTTTTAACTGCAACAACTTTAATATACGCTATTGGAGCTGGAATTACCGCGGCTGCTGGCACCAGACTTGCCCTCCAA
+
B@DDDHCHIH1CGHIHIIHHIHCHHHIHIHECCHIHHHC@GHI1GHIIIIIEHIH=GCHHHIFHHHHIHCHH/<E/<CC1CCGHHHHCF?C<1<FC1<CCF<HHGHHHHHGCHDHHHGHIIIHGIIIHIIIIHHEHIHIIHHIIIIHFGIHHHGHHGEIIIIII<IIHEIIIIIIII;;IIHIIIGHHHII;;IIIIIIII<G<IIIIHIIIGIIIIIIIHIIIHHIIIIIIIIIGIIHIIIIGIIIIHFHIIIHIIIIIIIIIIIIIIIIIIIIIIIIIIIIIIIIIHIIIIIIIIHIHIIIIIIIIIIIIIIIIIHIIIIIIIIIIIIIIIIIIIIIIIIIIIIIDDDDD
@HISEQ:969:HM2KJBCX2:2:1102:9661:95345 2:N:0:ACTATGCA
GCATGCATCCCACCCAACTATCCCTATTAATCATTACGGTGGTCCTAGACCAACAAAATAGAACCAACGTCCTATTTTATTATTCCATGCTAATCTATTCAAGCAAAAGCCCGCTTTAAACACTCTAATTTTTTCAAGGTAATGGTTCTGGTTCCCCGACACACCCAATAAAGGACATATCGGCTCACCAGAAGGATAGACCCGACAACAGGACAGTACTCGCCAGAGACGGACCGCCCGGTCAGGCCTAAAATTCAACTACGAGCTTTTTAACTGCAACAACTTTAATATACGCTATTGGAGCTGGAATTACCGCGGCTGCTGGCACCAGACTTGCCCTCCAA
+
DD@DDIIIIIIIIIHIGEHHHHHIHIHIIIIHHIIIIIIIIIIHGHHIIIEHIHEHHHHC<CEHIEEHH<DGEHIEHIFIEHHGHHHCGEGGEFHHHIHHHCIHHHIIHIIHIIHIHIHHIIIHFHHIHIHHEFIHCFHHIHIHHHHHGGAG@HHGHIIIHHCGIIHHEDGIIHHHHIHDHHEHHHHHIIIIIIIHFHEHHGHIHHHDGHHHGIIIHHH@IIIIHHFHIHHEEHHIIIHHGGCHHEGGHHIIIIHHFHIHDHH?IIIHEHCFG?HHHHIHIHEIHHEHEIHEIHH?@CFEIGIHIIIIHHHHHCCEHHEEHHIHIIIIIIHHIIHIHEED?B@B
@HISEQ:969:HM2KJBCX2:2:1102:10389:94503 2:N:0:ACTATGCA
GCATGCATCCCACCCAACTATCCCTATTAATCATTACGGTGATCCTAGAAACCAACAAAATAGAACCATGCCGTCCTATTCTATTATTCCATGCTAATGTATTCGAGCAAAATGCCTGCTTTAAACACTCTAATTTTTTCAAGGTAAAGGTCCTGGTTCCACATGACACCCAATTAAGGACATCATGCTTCTCCAGAAGGTGAGAAATCAACTGCGACAGTTCATACCCCTTAAGGCACGACCATCACGTCAATCCCGAAATTCAACTACGAGCTTTTTAACTGCAACAACTTTAATATACGCTATTGGAGCTGGAATTACCGCGGCTGCTGGCACCAGACTTGCCCTCCAA
+
DDDDDIIIGIIIIIIIIIIIIIIIIIIIIIIIHIIIIIIIIIIIIIIIIIIIIIHIIIIIIIHGIIIHIHIIIHIHIIIIHIIIIIIIIIIIIHICHHFHIFIHIIIIIIIIIIIIIIIHHIHIIIIIHIIIHHHHHIIIIIIIIIIIIIIIIIIIHHIIIIIIIIIIIIIIIIIIIIIIIIIIIIIIIIIIHIIHIIIIHIIIIIIIIIIIIIIIIIIIIIIIIIIIIIIIIIIIIIIIIIIIIIIIIIHIIIIIIIIIIIIIIIIIHIIIIIIIIIIIIIIIIIIIIIIIIIIIIIIIIIIIIIIIIIIIIIIIIIIIIIIIIIIIIIIIIIIIIIIIIIIHIIIDDDDD
@HISEQ:969:HM2KJBCX2:2:1102:6707:95515 2:N:0:ACTATGCA
GCATGCATCCCACCCAACTATCCCTATTAATCATTACGTCGATCCTAGAAACCAACAAAATAGAATCAAACGTCCTATTTCATTATTCCATGCTAATGTATTCAAGCGTAAGCCTGCTTTAAACACTCTAATTTTTTCAAAGTAACAGTCCTGATTCCCCACGACACCAAATTAATGACATCGCGGTTCTTCAGAAGGTAGGAACCGATAATGCCAGTGCGTACCGAAGCACGACCAACAATTCGATCCCGAAATTCAACTACGAGCTTTTTAACTGCAACAACTTTAATATACGCTATTGGAGCTGGAATTACCGCGGCTGCTGGCACCAGACTTGCCCTCCAA
+
DADADIHIHI?FHGIHHIIIFHHHIIIIIIHIIIIIIIIIIDHIIIHHIGIIGEHHHHIHIHHHH@GEHHHIGHHHHCHHIIHIIIIHFE?GHHEHIIIIIIHHIHGHIIIIHHHIHHHHIHIIIIIIHHEHHIIHHIHIIHGHHHHIIHHHEGHHHGIIIIIIHIIIIIHIIIHGIHIHIIIIIIIIIIIIHIIIIHIIIGHIHEHEGHHIIIIIIIIHDHHHIIHIIIHIHIIHHIIIHHEHIIIGIIIIIIIIIIIIIIIIIIIHIIIHGHIIIIGIIHHHIIIIIIHHIIIIIHEIIIIIIIIIIIIIIHDHHIIIIIIIIHIIIIIIIIIIIIIHDDDDD
@HISEQ:969:HM2KJBCX2:2:1102:14299:95966 2:N:0:ACTATGCA
GCATGCATCCCACCCAACTATCCCTATTAATCATTACGTCGATCCTAGAAACCAACAAAATAGAATCAAACGTCCTATTTCGTTATTCCATGCTAATGTATTCAAGCGTGAGCCTGCTTTAAACACTCTAATTTTTTCAAAGTAACAGTCCTGATTCCCCATGACACCAAATTAATGACATCATGGTTCGTCAGAAGGTAGGAATCAATAATACCAGTTCGTACAATAGCACGACCAATAAATTGATCCCGAAATTCAACTACGAGCTTTTTAACTGCAACAACTTTAATATACGCTATTGGAGCTGGAATTACCGCGGCTGCTGGCACCAGACTTGCCCTCCAA
+
CDDDDIIIIIIIIIIIIIIIIIIIIIIIIIIIIIIIIIIIIIIIIIIIIIIIIIIIIIHIIHHIIIIIHIIHHHHIIIIIIIIIIIIHHIIIIIIIIIIIIIIIIIIIIIIHIIIIIHIIIIIIIIIIIIGIIIIIIIIHIIIIIIIIIIIIIIIIIIIIIIIIIIIHIGIIIIIIIIIIIIIIIIIIIIIIIIIIIIIIIIIIHIIIHIIIIIIIIIIIIIIIIIIIIIIIIIIIIIIIIIIHIIIIIIIIIIIIIIIIIIIIHIIIIIIIIIIIIIIIIIIIIIIIIIIIHIIIIIIIIIIIIIIIIIIIIIIIIIIIIIIIIIIIIIIIIIIIIIIIDDDDD
@HISEQ:969:HM2KJBCX2:2:1102:7850:96377 2:N:0:ACTATGCA
GCATGCATCCCACACAACTATCCCTATTAATCATTACGTCAATCCTAGAAACCAACAAAATAGGATCAAACGTCCTATTTCATTATTCCATGCTAATGTATTCAAGCGTTAGCCTGCTTTAAACACTCTAATTTTTTCAAAGTAACAGTCCTGTTTCCCTGCAACACCAAATTAATGACATTACAGTTCTTCAAGAAGGAGGAACCAGTAAAGCCAGTACATACCAGAGGCACGACCAACTTACTAATCCCGAAATTCAACTACGAGCTTTTTAACTGCAACAACTTTAATATACGCTATTGGAGCTGGAATTACCGCGGCTGCTGGCACCAGACTTGCCCTCCAA
+
<DD0<CC11<DGI0D0EH1<FH1D@FHH@G111<D11111<EF1F<11<CFH?CCE<1<<1<<111D<1<<DGHC<F1CFHFC?F1G@11DFHI1F@EHGCHHIIIHHFCHH@GHCEE0?FBCCHHHHGEA>CHEIIIHHCHEHHEHEEHHEDFEIHEFFGIHFEEHHEHCFGGHHIIHIHHGCGEHHGGIHEEIHHHGHF<DEIHIHHDHCEEH@FIIHHHHHFFG@EHIIHHH@HHCHGHHHFFHC/DHHIHHEEEHEIHIHHHHHFIIHEGHGHFFCFEFIIHHHFEFE0GIIIIHHFHHHIHFGFCHG<HHCHDIHEIHGHEG@CEEGHGHIHHCHF?DD@D
@HISEQ:969:HM2KJBCX2:2:1102:7929:96823 2:N:0:ACTATGCA
GCATGCATCCCACCCAACTATCCCTATTAATCATTACGTCGATCCTAGAAACCAACAAAATAGAATCAAACGTCCTATTTCGTTATTCCATGCTAATGTATTCAAGCGTGAGCCTGCTTTAAACACTCTAATTTTTTCAAAGTAACAGTCCTGATTCCCCATGACACCAAATTAATGACATCATGGTTCGTCAGAAGGTAGGAATCAATAATACCAGTACGTACAATAGCACGACCAATAAATTGATCCCGAAATTCAACTACGAGCTTTTTAACTGCAACAACTTTAATATACGCTATTGGAGCTGGAATTACCGCGGCTGCTGGCACCAGACTTGCCCTCCAA
+
DDDDDIIIIIHIIIIIIIIIIIIIIHIIIIIIIIIIIIIIIIIIIIIIIIIIIIIIHIHHHHHIIIIGHIIIHIIIIIHIIIIIIIIIIIIIHIIGIHIIIHHHHHHIIIIIIHIIIIIIIIIIIIIIIIIIIIEHIIHHHEHHIIIHHHIIIHIIHHHFHIIFGIHHHHGEHHFE0F?FHHIGHIHHGHIIHIIHEHHIHIIGIHHGHHHIIIFEEGHEHHFGHHIIIHIC:GDIHHHFHHHHHEECHGCEHG@HCCGC<<D1?EC@IIIIHHF<@<1GEEHE@IHCD<C<<<1C<CCH@HC@1CEIHIIIIIIIIIIIIIIHIIIIIIIIIIIIIIIIDDDDD
@HISEQ:969:HM2KJBCX2:2:1102:18939:96710 2:N:0:ACTATGCA
GCATGCATCCCACCCAACTATCCCTATTAATCATTACGTCAATCCTAGAAACCAACAAAATAGGATCGAACGTCCTATTTCATTATTCCATGCTAATGTATTCAAGCGTTAGCCTGCTTTAAACACTCTAATTTTTTCAAAGTAACAGTCCTGTTTCCCTGCAACACCAAATTAATGACATTACAGTTCTTCAAGAAGGAGGAATCAGTAAAGCCAGTACATACCATAGGCACGACCAACCTACTGACCCCGAAATTCAACTACGAGCTTTTTAACTGCAACAACTTTAATATACGCTATTGGAGCTGGAATTACCGCGGCTGCTGGCACCAGACTTGCCCTCCAA
+
DA@DDHHHHEGEHIIIIIIIIIIIIIIIIIIIIIIIIIIIIIIGIIIIIIIIIIIIIIIHIIIGIIIFHIIIIIIIIIIIIIIIIIIIIIIIHIIIIHIIHHHHIIIIHHIIGIIIIHIIIHIIIIIIHIIIIIHIIIHIHHIIHIHHIHHHHGHIHIHHFCIHHHGIIHGGHHHHHFHHHHFDIIHHHGHHIIIIHIIHFHHHEEHHHIIIHEIHIHHIEHHHIIHIIIIIIIIGIHHCCIIIHGIIIIIIIIIIIIIIIIIIIIIIIIIIIIIIIIIIIIIIIIHIIIHIIIIIIIIIIIIIIIIIIIIIIIIIIIIIIIHIIIIIIIIIIIIIIIIIIDDDDD
@HISEQ:969:HM2KJBCX2:2:1102:13813:97157 2:N:0:ACTATGCA
GCATGCATCCCACCCAACTATCCCTATTAATCATTACGTCGATCCTAGAAACCAACAAAATAGAATCAAACGTCCTATTTCATTATTCCATGCTAATGTATTCAAGCGCGAGCTTGCTTTAAACACTCTAATTTTTTCAAAGTAACAGTCCTGATTTCCCATGACACCAAATTAATGACATCGTGGTTCGTCAGAAGGGAGAAACCAATAATGCTGTACGTACAAAGTACGACCGACATATTAGTCCCGAAATTCAACTACGAGCTTTTTAACTGCAACAACTTTAATATACGCTATTGGAGCTGGAATTACCGCGGCTGCTGGCACCAGACTTGCCCTCCAA
+
DDD@DIIIIIIIIGIIIIIIIIIIHIHIHHIHIIIIIIHHIHHHIHIHGIIEGHIIIIIHHHIEHHIIIIIHHHIIIIIIIIIIHHIHCHHIGIIIIIIIIHHIIGIGIGIHIHHIIIHIHHHFHHIIHIIHHHFHHEIHHGHHHHHIIHIIIIIIIIHIGIHHHGHIIHHHHHHHIIIHHEEIHHHHIGIHIHIIIH:HFHHGIHIIIIIIHIIIIIIIHHEIIIIIIIIHIIIIIIIIHHIIIIGHHGIIIIIIIIIIIIHIIIIIIHHFHIIHGIIHGHHHHIHIIIIIIIIIIHIIIIIIIIIHHIIIIIIIIIIIIIIIIIIIIIIIHIIIIIDDDDD
@HISEQ:969:HM2KJBCX2:2:1102:9823:98009 2:N:0:ACTATGCA
GCATGCATCCCACCCAACTATCCCTATTAATCATTACGGTGGTCCTAGAAACCAACAAAATAGAACCATGCCGTCCTATTTTATTATTCCATGCTAATGTATTCAAGCAAAAATGCCTGCTTTAAACACTCTAAATTTTTCAAAGTAAAGGTCCTGGTTCCCCGCGGCATCCAATTAAGGACATCGCGGTTCTCCAGAAGGTGAGAAATTGACTGCACCAGTTCATACCCCGTGAGGCACGACCGATGCGCCAATCCCGAAATTCAACTACGAGCTTTTTAACTGCAACAACTTTAATATACGCTATTGGAGCTGGAATTACCGCGGCTGCTGGCACCAGACTTGCCCTCCAA
+
DDDDDGIIIIIIIIIIIIIIIIIIIIIIIIIIIGHHHHIHIIIIIIIIIIIIHIIIIHHGIIHIHIIFHHIIHHIHIHHFHHIIIIIIIIIIIHIHIGIHHHHIIIHIIIIIIIIHHIHIIIIIIIIIIIIIHIIIIIHHIHIIIIIIIIHHIHIIIIIIIIIIIIIIIIIIIIIIIIIIHIHIIIIIIIHIIIIIIIIIIIIIIIIIIIIIIIIIIIIIIIIIIIHIIIIIIIIIIIIHIIIHIIIIIHFHIIIHIIIIIIIIIIIIIIIIIIIIIIIIIIIIIIIIHIHIIIIIIIIIIIIHHIHHIIIIIIIIGIIIIIIIIIIHIIIIIIIIIIIIIIIIIIHIDDDDD
@HISEQ:969:HM2KJBCX2:2:1102:4122:97794 2:N:0:ACTATGCA
GCATGCATCCCACCCAACTATCCCTATTAATCATTACGTCGATCCTAGAAACCAACAAAATAAGATCAAACGTCCTATTTCATTATTCCATGCTAATGTATTCAAGCGTGTGCCTGCTTTAAACACTCTAATTTTTTCAAAGTAACAGTCCTGATTCCCCATAACACCAAATTAATGACATCATAGTTCGTCAGAAGGGAGAAATCAATAATACCAGTACATACCGAAGTACGACCGATATATTGATCCCGAAATTCAACTACGAGCTTTTTAACTGCAACAACTTTAATATACGCTATTGGAGCTGGAATTACCGCGGCTGCTGGCACCAGACTTGCCCTCCAA
+
DDDDDIIIIIHIIIIIIIIIIIIIIIIIIIIIIIIHHHIIIHIIIIIIIIIIIIIIHIIHIIHIIIIGIIIIIIIIIIIIIIIIIIIIIIIIHIIIIHIIHHHIIHIIIIIIIIIIHHIIIIHIIIIIIIIIIIIIIIIIIIHIIIIIIIIIIIIIIHHIIIHIIIIIIIIHIHIIIIIGHIIIIIIIIIIIIIIIIIIIIIIIIIIIIIIIIIIHGHIIIGIHGHIIIIIIIIIIIIIIIIHGIIIIIIIIIHHIIIIIIIIIIIIIIIIIHHIIIIIIIIIIIIIIIIIIIIIIIIHIIIIIIIIIIIIIIIIIIIIIHIIIIIIIIIIIIIIIIIIIDDDDD
@HISEQ:969:HM2KJBCX2:2:1102:20102:98122 2:N:0:ACTATGCA
GCATGCATCCCACCCAACTATCCCTATTAATCATTACGGTGGTCCTAGAAACCAACAAAATAGAACCACAACGTCCTATTCTATTATTCCATGCTAATCTATTCAAGCAATAGCCCGCTTTAAACACTCTAATTTTTTCAAGGTAATGGTCCTGGCTCCCCAACACACCCAATAAAGGACATACTGGTTCACCAGAAGGAAGACCCGACAGCAGACAGTACTCGCCAAAGACGGACCGCCCGGCCAGGCCTAAAATTCAACTACGAGCTTTTTAACTGCAACAACTTTAATATACGCTATTGGAGCTGGAATTACCGCGGCTGCTGGCACCAGACTTGCCCTCCAA
+
0B@D@HHHGIIII@HEHHHHIH@FHEEEECG<1DGCFECDEHHH@FE@FGHIIEHHH1DFEHICHHFHHHCHHHFEHCFHHEFHH@D?G?GHHEHHHHHIIFHHGHHHG@GHCHIIIHIEHEFHHGGFEEHCFGGCGHIIHHEHHHH@CEIHHHFHCHDGHFHCEEHIGGGDHGHGGEHHH@GEHEHHIHIIIIHHHHGHGHHHHECGEHHHEEHHHIIHHHC?CHIHHHHHCDC-HHE</C@D<>FEGC@HIIHGEHHHD<<HHHIIGIHHFHFIHIIIHIHCFC@HHHHEHIHFHHFHHIHGCCHHIHEEDHDCCEGEEEEIHHHHFG@EHGHHH@DEH@DB<@
@HISEQ:969:HM2KJBCX2:2:1102:10885:98251 2:N:0:ACTATGCA
GCATGCATCCCACCCAACTATCCCTATTAATCATTACGTCGATCCTAGAAACCAACAAAATAGAATCAAACGTCCTATTTCATTATTCCATGCTAATGTATTCAAGCGTGAGCCTGCTTTAAACACTCTAATTTTTTCAAAGTAACAGTCCTGATTCCCCACAACACCAAATAAATGACATCATGGTTCGTCAGAAGGGAGAAACCAACAATGCCAGTACGTACCTAGGCACGACCGACATGATGGTCCCGAAATTCAACTACGAGCTTTTTAACTGCAACAACTTTAATATACGCTATTGGAGCTGGAATTACCGCGGCTGCTGGCACCAGACTTGCCCTCCAA
+
0DB?@<CCGGH@H0<ECEH@EDHHIIHH?HHH?GEEEHH?<CEHH?HH?@GHCC1@HHHHG?F@E1F11<1C1<CHHH?EHHHIFHI1CFFCE?HG@CHFEHFGH1DHEGH<EHEIHGHHHGHGHHHEHEHHHHHHHHHHHHGIIIHEHEF@<HADDHFHGA<BGHEFIIIIIIIIHGCHG?CC?CECHIHHIHHEIEHHEGGHF?IIIHH>GIIIGIIIHHIFHHIHFHHHCHFFGIFIHCDB@HDIIHEHHHHHFHIHHHHHHHEHHEHIHHIIHIIIHHIHCGIFHFHHEHHIIIIIIIIIHHGFHIHHHH?IHHHIHHIIHHGIHHHHIIIHFEEH@@DDD
@HISEQ:969:HM2KJBCX2:2:1102:3293:98724 2:N:0:ACTATGCA
GCATGCATCCCACCCAACTATCCCTATTAATCATTACGGTGATCCTAGAAACCAACAAAATAGAACCATGCCGTCCTATTTTATTATTCCATGCTAATGTATTCAGGCACTAGCCTGCTTTGAGCACTCTAATTTTTTCAAGGTAATAGTCCTGCTTCCCCAACGCACCAAGTGAATGGCATGCTGGTTATTCAGAAGGTAAGAACCCACCACGCCAGTACGGACAGTGAAGCCCGACCGACGGACAGATTCCGAAATTCAACTACGAGCTTTTTAACTGCAACAACTTTAATATACGCTATTGGAGCTGGAATTACCGCGGCTGCTGGCACCAGACTTGCCCTCCAA
+
?BDADHIIIHIIIIHIHHIIHIHIIIIHIHIIIIIEHHHFHEHIIIHIGIIIIIIIIIIHIIIIIIIEHHIHHIIIIIHHHIHHIIHIIIIIHIIG?GHHIHGCHHHIHIIIHHHIIHHIHIHHIGIIGIIIHIIHIIIIHHFIIIIIIIIIIIIIHHHHE=HIHIIIIHHIHIIIIHHHHIIIIIIIIIIHIIIIIIIIIIIIIII<HGIHHIIIIIIIIIIIIIIIIIIIIIIIIIIIIIIHHHFIIIIHIIIIIIIIIIIHIIIIIIIIIIIIIIIIIIIIIHHIIIIIIHHHIIIIIIIIIIIIIIIIIIIIIIIIIIIHIIIIIHIIIIIHGIIIIIIDDDBD
@HISEQ:969:HM2KJBCX2:2:1102:18427:98549 2:N:0:ACTATGCA
[truncated: 31,440,696 more chars]
