# Supplementary material for: Response of arbuscular mycorrhizal fungal community in soil and roots to grazing differs in a wetland on the Qinghai-Tibet plateau
Source: PeerJ. 2020 Jun 19;8:e9375. doi: 10.7717/peerj.9375 (PMC7307571; doi:10.7717/peerj.9375)
Supplement: Supplemental Information 20 [file peerj-08-9375-s020.zip › Soil grazing 16-20/38.fastq]

@HISEQ:969:HM2KJBCX2:2:1101:3433:2950 2:N:0:ACTATGCA
GATCTAATCGAGCCCAACTATCCCTATTAATCATTACGGTGATCCTAGAAACCAACAAAATAGAACCATGCCGTCCTATTCTATTATTCCATGCTAATGTATTCGAGCAAAAATGCCTGCTTTAAACACTCTAATTTTTTCAAGGTAAAGGTCCTGGATCCGCAAGACACCCAATTAAGGACATCAAGTTTCTCCAGAAGGTGAGAAATCAACAGCGACAGTTCATACCCCTTAAGGCATGACCATCACGTCAATCCCGAAATTCAACTACGAGCTTTTTAACTGCAACAACTTTAATATACGCTATTGGAGCTGGAATTACCGCGGCTGCTGGCACCAGACTTGCCCTCCAA
+
DDDDDIIIIIIIIIIIIIIIIIIIIIIIIIIIHIIIIIIIIIIIIIIIIHIIIIIIHIHHHHHIHIIIIIIIHIHHIEHFIIIIIIIIHIHIIIIIGHHHI@GEHIIIIIIIIIIIIIIIIIIIIHIIIIHIHIIIIIIIIIIIHHIIIIHHIHHHHHHIHHHHIHIHIIIIIIIIIIIIIIIIIIIIIHHIHIIIIIIIIIHGIIHIHIIFIIIIIIIIIIIIIIHIIIIHIIII;IIGIIIIIIIIIIFHIIIIIIIIIIIIHHIIIIIIHGIIHIIIIIIIIIIIIIIIIIIHHIIHHIIIIIIIIIIIIIIIIIIIIIIIIIIIHIIIIIIIIIIIIIIIIIIIDDDDD
@HISEQ:969:HM2KJBCX2:2:1101:7744:2884 2:N:0:ACTATGCA
GATCTAATCGAGCCCAACTATCCCTATTAATCATTACGCCAATCCTAGAAACCAAAAAACTAAGATCAAACCTCCTATTTCATTATTCCATGCTAATGTATTCAAGCGTTAGCCTGCTTTAAACACTCTAATTTTTTCAAAGTAACAGTCCTGTTTCCCTGCAACACCAAGTAAATGACATCACAGTTCTTCAAGAAGGAGGAATCAGTGAGGCCAGTGCATACCAGTGGTACGACCAACCTACTGACCCCGAAATTCAACTACGAGCTTTTTAACTGCAACAACTTTAATATACGCTATTGGAGCTGGAATTACTGCGGCTGCTGGCACCAGACTTGCCCTCCAA
+
<<D00FECHEC1<C@C10<1<DCCC1<C<DE11CD1<10<DC11<11<<1<@G?FHH@E0<111<<<<1111<@1CF@?GF1<@11<<<FEE<<D@C<FHGEGD1>BC6D0HHG@7AD1DCCFHFFGHHHGGG@C?<CC1@8IHGC@IGHEHGC<ECCHH8FHEGCGEE?FFGHGDD<:</FGE??HHHHIHHEH?HHCHHGCGIIHHHGHHGHHHHCCGCFHHG?HF<CHEC1@C?EC?ECCC<CE<A/1IHEE?HGHHHHHG@?HEEC@?EHHHIIIHGC?DEG?EF1HC=@CHFCCFEHHHGIIIHHIHHIIIHHHEIHIHHEIHHIHH@FHHEHC01000@@
@HISEQ:969:HM2KJBCX2:2:1101:1322:3355 2:N:0:ACTATGCA
GATCTAATCGAGCCCAACTATCCCTATTAATCATTACGGTGATCCTAGAAACCAACGAAATAGAATCAGTCCGTCCTATTTCATTATTCCATGCTAATGTATTCAGACGATAGTCTGCTTTAAACACTCTAATTTTTTCAAAGTAACAGTCCTGATTTCCAACCACACCAAATAAATGGCATGAAAGTTCCTCAGAAGGTAGAGATCCATCTCACCAGTGCAGACAATTAAGCCTGACCAATGGGTAGACCCCGAAGTTCAACTACGAGCTTTTTAACTGCAACAACTTTAATATACGCTATTGGAGCTGGAATTACCGCGGCTGCTGGCACCAGACTTGCCCTC
+
DDDDDIIIIIIIIIIIIIIIIIIIIIIIHIIIIIIIIIIIGIIHIIIIIIIHIIIIIIIIIIHHIIHIIIIGIIHIIIIIIIIIIIHHFHIIHHIIIIIIIIIIIIIIIIIIIHIIIIIIIIHIIIIIIIIIIIIIIIIIIIIIHIIIIIHIIIIIIIIIIIIIIIIIHIIHIIIIIIIIIIIIIIIIIIIIIIIIIIIIIIIIIIIIIIIIIIIHIIIIIIIIIIIHIIIIIIIIIIIIIIIHIIIIIIIIIIIIIIIIIIIIIIIIIIIIIIIIIIIIIIHIIIIIHHIIIIIIIIIIIIIIIIIIIIIIIIIIIIIIIIIIIIIIIIIIIIIIIIIIDDDDD
@HISEQ:969:HM2KJBCX2:2:1101:12802:3408 2:N:0:ACTATGCA
GATCTAATCGAGCCCAACTATCCCTATTAATCATTACGGTGATCCTAGAAACCAACAAAATAGAACCATGCCGTCCTATTCTATTATTCCATGCTAATGTATTCGAGCAAAAATGCCTGCTTTAAACACTCTAATTTTTTCAAGGTAAAGGTCCTGGATCCGCAAGACACCCAATAAAGGACATCAAGTTTCTCCAGAAGGTGAGAAATCAACAGTAACAGTTCATACCCCTTAAGGCATGACCATCACGTCAATCCCGAAATTCAACTACGAGCTTTTTAACTGCAACAACTTTAATATACGCTATTGGAGCTGGAATTACCGCGGCTGCTGGCACCAGACTTGCCCTCCAA
+
DDDDDIIIIIIIIIIIIIIIIIIIIIIIIIIIIIIIIIHIIIIIIIIIIIIIIIIIHIIIIIHIIIIIIIHIHHIIIIIHHIIIIIIIHIIIIHIIIIGIIHHIHIHIIIIIIIIIIIIIIIIIIIIIIIIIIIIIIHIIIIIIIHHIIGIHIIIIIHHIHIHIIIIIIIIHIIIIIIIIIHHIIIIIIHHIHIIIIIIIIIIIIIIIIIIIIIIIIIIIIIIIIIIIIIIIIIIIIIIIIIIIIIIHIIHHIIIIIIIIIIIIIIIIIIIIIIIIIIIIIIIIIIIIIIIIIIIIIIIIHIIIIIIIIIIIIIIIIIIIIIIIIIIIIIIIIIIIIIIIIIIIIIIIDDDDD
@HISEQ:969:HM2KJBCX2:2:1101:4019:3900 2:N:0:ACTATGCA
GATCTAATCGAGCCCAACTATCCCTATTAATCATTACGGTGGTCCTAGAAACCAACAAAATAGAACCACAACGTCCTATTCTATTATTCCATGCTAATCTATTCAAGCAATAGCCCGCTTTAAACACTCTAATTTTTTCAAGGTAATGGTCCTGGCTCCCCAACACACCCAATTAAGGACATACTGGTTCACCAGAAGGAAGACCCGACAACAGGACAGTACTCGCCAAAGACAGACCGCCCGGCCAAGTCTAAAATTCAACTACGAGCTTTTTAACTGCAACAACTTTAATATACGCTATTGGAGCTGGAATTACCGCGGCTGCTGGCACCAGACTTGCCCTCCAA
+
0<0BDCCDGDHHHDHHIHEEEHE?HECHHHHIHHIHH10<1CGHHIIEHHGIHHHHHIH?GFGFHHIHH?EEEG?0EGCHHG?GHHE?@GH<@GHHCEHGH<CHHHEHHHHGHHHHFHF?@@1<HGHCHHHCGGFC6CBEHFEHAAFHHHHCHGHIHIHHHHBEHHEAEHH/E@HGBGAH@CHHEG/ECCFHEGHHHGDDC/<HEHE@D@HFIEF00F$1CHEACC54C1<<@CCCDHE>DHG:5>HCHE?IIIIIIIHEHHC<HC<HHIHHHFFEHHGD1CEC1CCE<1<C<CHDHEIGIHHC@G@HHHHHHHH<DIHIHHHHHIHIGHIHHEHHCHHHHEDD@@@
@HISEQ:969:HM2KJBCX2:2:1101:4801:6092 2:N:0:ACTATGCA
GATCTAATCGAGCCCAACTATCCCTATTAATCATTACGTCGATCCTAGAAACCAACAAAATAGAATCAAACGTCCTATTTCATTATTCCATGCTAATGTATTCAAGCGCGAGCCTGCTTTAAACACTCTAATTTTTTCAAAGTAACAGTCCTGATTCCCCACCACACCAAATTAATGACATGATGGTTCGTCAGAAGGTAGGAATCAGTAACACCAGTACGTACCGAAGGCACGACCAGCGTACTAATCCCGAAATTCAACTACGAGCTTTTTAACTGCAACAACTTTAATATACGCTATTGGAGCTGGAATTACCGCGGCTGCTGGCACCAGACTTGCCCTCCAA
+
?D@DDIIGFEHEFHIIHHCEHHHEHHHHHH?HIHIHIIIEHDHHHHHHHHIHIHIIIHH?GHGHIHHHEHIHHHHDHHHH?HHHIHGEEEGFGEHIIIIHHFHHGHHGIHFCC@GIIHHEIHHIIIIHIIIHHHHIIIHHHHHHHHIHHHHEGHHHIGHE@EDIIHIIHIIIIIIHGHIIIIHIHHHIIIIHIHHHHIIIIIIHGIIHGHFHIIIIIIIGIIIIIIIIHHIHIHEIHIIIHIIHHHIHIIHHHIHHHIIHIIHIIIIIIIIIHGIIHHIHIIHFHH@HHIIGHHIIIHIIIHIIIIIIIIIIHIHHHIIIIIIGIHHHEIIHIIGIIIIIIDDDDD
@HISEQ:969:HM2KJBCX2:2:1101:17372:6099 2:N:0:ACTATGCA
GATCTAATCGAGCCCAACTATCCCTATTAATCATTACAGCGGTCCTAGAAACCAACAAAATAGAACCGATGTCCTATTCTATTATTCCATGCTAATGTATTCGAGCAAAGGCCTGCTTTGAACACTCTAATTTTTTCAAGGTAAAAGTCCTGGTTCCCCCGTACACCCAGTGAAGGGCATAGGATTCCCCAGAAGGAAAGGCTCAACCGAATCCGTGCGCTCGATTAGGAGGACAGATCGGCCAAACCCAAAGTTCAACTACGAGCTTTTTAACTGCAACAACTTTAATATACGCTATTGGAGCTGGAATTACCGCGGCTGCTGGCACCAGACTTGCCCTCCAA
+
??@DDEG<FCF<<CCGHHH@HCEHHHII@CHHH@GHHHHED/DCCHHH?HHGCEGHHHECGG<F<FEDHHH1CG?1D<<DH1DC<F?HH1<@?GHHECGHHHHHHEC@FHCC@1HHHHFHHHHHH@11FEHIHI?FFHEEEGGCCHGHEFHEHHGIIHHHHHDHG?BEGF/FHHHIHIIIIHHFIIHHGIIIHIIHEGHH9CHDIHFH<GAIHHHEDIIHIIHEIGIIHHHIGGIIHIIHHECIHCHIIHCIIHEIIIIIIIHHGIHHGIIIIIHIIIHEEHIIHEIIIHIIIIHFHHEHIIIHHHIIIIIHIIIIIIIIIIIIIIIHFEHIIIIIIIIDDDBB
@HISEQ:969:HM2KJBCX2:2:1101:14025:7442 2:N:0:ACTATGCA
GATCTAATCGAGCCCAACTATCCCTATTAATCATTACGGTGGTCCTAGACCAACAAAATAGAACCAACGTCCTATTCTATTATTCCATGCTAATCTATTCAAGCAAAAGCCCGCTTTAAACACTCTAATTTTTTCAAGGTAATGGTCCTGGTTCCCCGACACACCCAATAAAGGGCATACCGGCTCACCAGAAGGATAGACCCGACAACAGAACAGTACTCGCCAGAGACGGACCGTCCGGTCAGGCCTAAAATTCAACTACGAGCTTTTTAACTGCAACAACTTTAATATACGCTATTGGAGCTGGAATTACCGCGGCTGCTGGCACCAGACTTGCCCTCCAA
+
DDDDDIIIIIIIIIIIIIIIIIIIIIIIIIIIIIIIIIIIIIIIIIIIIIIIIIIIHIIIIGIHIIIIIHIIIHIIIIGIHIIHIIHIIIGIIIHIIIIIIGIIIIIIIIGIIIIIHIIIIHHGIIIIIIIHIHHIIIIIIIIIIIIIIIIHHIHIHIIIIIIIIIHIIIIIIIIHIIIHIIIIIGHHIIIIIIIIHIIIIIGIIII>GIIHHIIIIIIIIIHHIIIIIIIIIIIIIIIIIIHIIIIIIIIIIIIIIIIIHIIIIIIIIIIIIIIIIIIIIIIIIIIIIIIHIIIHHHHIIIIIIIIIIIIIGIIIIIIIIIIIIIIIIIIIIIIIIIIDDDDD
@HISEQ:969:HM2KJBCX2:2:1101:7530:7684 2:N:0:ACTATGCA
GATCTAATCGAGCCCAACTATCCCTATTAATCATTACGGTGGTCCTAGAAACCAACAAAATAGAACTACAACGTCCTATTCTATTATTCCATGCTAATCTATTCAAACAATAGCCCGCTTTAAACACTCTAATTTTTTCAAGATAATGGTCCTGGCTCCCCAACACACCCAATAAAGGGCATACTGGTTCACCAGAAGGAAGACCCGACAGCAGACAGTACTCGCCAAAGACGGACCGCCCGGCCAGGCCTAAAATTCAACTACGAGCTTTTTAACTGCAACAACTTTAATATACGCTATTGGAGCTGGAATTACCGCGGCTGCTGGCACCAGACTTGCCCTCCAA
+
<BD@DCGH?<E<GH@G@EHC?@<1CGEHEEHFE@HEHHF@EHIG1FCFEGHEHCHHHFHHHEFHIEEH@FHHHGC=GEHIIHFEH?FCGEHHI@HH@HHHHGHHEH1IHFDF<HHIHHGHHGCCGCHHIHHHHHHHHIHHHIIHFHHHHEEFDHECHHIIIIHGCGHIEHIIIHHHHHIIIIHHEHIHHIIHIIIIIHIFGCIHHFHIHIIIGIHHFGEIHHIIFIIIHEGCDHHDHIIGHIHEHHHHGCHHGIIIIIIHHHHHHEIHHIIIIHGIHFHIIIHGHHHHIIHHHHIHHHGIIIIIIHHIIHIIHIIHIIIIHIFHGIIIIIIHHFCHHIIIIDCCDC
@HISEQ:969:HM2KJBCX2:2:1101:19446:7651 2:N:0:ACTATGCA
GATCTAATCGAGCCCAACTATCCCTATTAATCATTACGTCAATCCTAGAAACCAACAAAATAGGATCAAACGTCCTATTTCATTATTCCATGCTAATGTATTCAAGCGTTAGCCTGCTTTAAACACTCTAATTTTTTCAAAGTAACAGTCCTGTTTCCCTGCAACACCAAATTAATGACATTACAGTTCTTCAAGAAGGAGGAACCAGTAAAGCCAGTACATACCAGAGGCACGACCAACCTACTAATCCCGAAATTCAACTACGAGCTTTTTAACTGCAACAACTTTAATATACGCTATTGGAGCTGGAATTACCGCGGCTGCTGGCACCAGACTTGCCCTCCAA
+
DDDDDIIIHHIIIIIIIIHIIIIHIIIIIHGHHGHIHIIIIIIFHHIIIIIIHIIHHIIHHHHEEHIIIIGIHHHIICHHHIIIIIHHHHICHHIIIHHHGCIIIIIIIIIHIIIHIHHHHHHHIIIIIIHIIIIIIIHIIIIIIHIIIIIIIIIIIIIIIIIIIIHHHHHIIIIIIIIIIIIIIIIIIIHHIIIIIIIIIIHHIIIIIIIIIIIIIIIIIIIIIIIIIIIIIIIIIIHIIIHHHHEGIIIHHHHHHIIHHHIIIIIIIIIIIIIIIIIIIHIIIHHHIIIIHHIIHIIIIIIIIGIIIIIIIIIIIIIIIIHIIIIIIIIIIIIIIIIIIDDDDD
@HISEQ:969:HM2KJBCX2:2:1101:2286:8693 2:N:0:ACTATGCA
GATCTAATCGAGCCCAACTATCCCTATTAATCATTACGTCAATCCTAGAAACCAACAAAATAGGATCAACGTCCTATTTCATTATTCCATGCTAATGTATTCAAGCGCGAGCCTGCTTTAAACACTCTAATTTTTTCAAAGTAACAGTCCTGATTCCCCACCACACCAAATTAATGACATGATGGTTCGTCAGAAGGTAGAAATCAGTAACACCAGTACGTACCGAAGGCACGACCAGCGTACTAATCCCGAAATTCAACTACGAGCTTTTTAACTGCAACAACTTTAATATACGCTATTGGAGCTGGAATTACCGCGGCTGCTGGCACCAGACTTGCCCTCCAA
+
DDDDDIIIIIIIIIIIIIIIIIIIIIIIIIIIIIIIIIIIIIIIIIHIHIGHHHIIHIHIHICHHHIIIIIHIIIIIHIHIIIIIIIIIIIIIIIGIIIIIHHIIIIIIIHIHIIHHHIIIICHHHHHIIIIHIIIIIHIHHIIIIIHHHIIIIIIIIIHIIIIIHIHHGHGHHHHFDCHC@EHHHHHGHIHIIIFIIIHHHHFHIIHIIIHIIHHHHHHHHHIIIHIIHHHHHIHHHIHHHGHIIIIHHFIHHCEGCCHHDHHCHHGFIIHHEHHHIIIHHHIHHHHHEE@CIIIHGIHIIIIIIIHIIIIIHHGHIIIIIIIIHHIIIHEEHGIIIHGD<DD<
@HISEQ:969:HM2KJBCX2:2:1101:20986:8539 2:N:0:ACTATGCA
GATCTAATCGAGCCCAACTATCCCTATTAATCATTACGGTGATCCTAGAAACCAACAAAATAGAACCATGCCGTCCTATTCTATTATTCCATGCTAATGTATTCGAGCAAAAATGCCTGCTTTAAACACTCTAATTTTTTCAAGGTAAAGGTCCTGGATCCGCAAGACACCCAATAAAGGACATCAAGTTTCTCCAGAAGGTGAGAAATCAACAGTAACAGTTCATACCCCTTAAGGCATGACCGTCACGTCAATCCCGAAATTCAACTACGAGCTTTTTAACTGCAACAACTTTAATATACGCTATTGGAGCTGGAATTACCGCGGCTGCTGGCACCAGACTTGCCCTCCAA
+
DD@@AHHFHHHGHDEHIIIIIIIIHHHIIIHHHEHHIGHEHHHEHIIIIIIIFHHIHHIHHIDHHGIICGHHHDHC=DHEEHHIIIEHEHHD?@FGHHH1FFHHFHF=FGHHIICHHHGHEHHHHHIHHHHFFHDHHHHHHGFHHHIIIHIIIIHHECHGIHGHIHIIHIIIIHFFHGIIHHHEHHHIIHHIIIIIHIIIIIIIIIHHGIIIIGIGHHIIIIHIIIHIIHHHCHIGIIIIIIIIIGHGIHHDIIIIIIIIHEIIHHHIHHIIHIIIIIIIHHIIIIIIIGHIIIHIIIIHHHIIIIIIIIHIIIIIIIIIIIIIIIIIIHIIIIIIIIHHHIIIIIIIDDDDB
@HISEQ:969:HM2KJBCX2:2:1101:7168:9022 2:N:0:ACTATGCA
GATCTAATCGAGCCCAACTATCCCTATTAATCATTACGGTGGTCCTAGAAACCAACAAAATAGAACCATGCCGTCCTATTTTATTATTCCATGCTAATGTATTCAAGCAAAAATGCCTGCTTTAAACACTCTAATTTTTTCAAAGTAAAGGTCCTGGTTCCCCGCGGCATCCAATTAAGGACATCGCGGTTCCCCAGAAGGTGAGAAATTGACTGCACCAGTTCATACCCCGTGAGGCACGACCGATGCGCCAATCCCGAAATTCAACTACGAGCCTTTTAACTGCAACCACTTTAATATACGCTATTGGAGCTGGAATTACCGCGGCTGCTGGCACCAGACTTGCCCTCCAA
+
D0D@DF11D1<<ECHE?EH@HICHEEEHEEHEC@F@GCEFEC<GEHCFFCGHIHHH1<CHGHIH?EHC?1DGHDHHHGCCEG?HH1DCH?<FHEHEEHCHE@@CHHCDFGCH@<4%DH?G?EGCFB@@@6<G<EEEHIECHHHGG0CHCCB<1<<?HDC%DC:C?.BEHDGE?FG@DCHHH?C9C.EHH<DC#AE.FHFHD/C<BHFA2/0686<FCG?<AH@?B?6AHE<<116@EECFG:HC/</</1<<1<//CC1<G<1F<1<10<C11<<1EHFC1<11C<1D<1GHGIIIIHHE<IHHHIIHGIHIIHIHIIIIIIIHIHIIIIHHHHHIIHHIIIHHIIHGBBDD<
@HISEQ:969:HM2KJBCX2:2:1101:20681:9240 2:N:0:ACTATGCA
GATCTAATCGAGCCCAACTATCCCTATTAATCATTACGGTGGTCCTAGAAACCAACAAAATAGAACCACAACGTCCTATTCTATTATTCCATGCTAATCTATTCAAGCAATAGCCCGCTTTAAACACTCTAATTTTTTCAAGGTAATGGTCCTGGCTCCCCAACACACCCAATTAAGGACATACTGGTTCACCAGAAGGAAGACCCGACAACAGGACAGTACTCGCCAAAGACGGACCGCCCGGCCAAGTCTAAAATTCAACTACGAGCTTTTTAACTGCAACAACTTTAATATACGCTATTGGAGCTGGAATTACCGCGGCTGCTGGCACCAGACTTGCCCTCCAA
+
DDDDDHHHIIIFIIIIIIIIIIIIIIIIIIIIIIHIIIIIHIIIIIIIIIIIIHHIIHIIHIFHIIIIIIIIGIHIHIIIHIGIIHIHIIIIHHIIIIIIIEHIIIHIIIGIIIHIIIHHIHIIIIIIIIIFHHHIGHHIGIIIIIHIIIIHIIGHGIHIIIHHIIIIIIIHHGHHIGIIIIHHIHHIHIIIIIIIIHHFIHHIIIIIIIIIIIIIIIIIIIHIIHIHIIIIHHIHHIIIIIIIIIIII+IIIIIIIIIIIIIIIIIIIIIIIIIIIIIIHIIHHIIIIIIIGIHIIIIIIIIIIIIIIIIIIIIIIHGIIGIIIIIIIIHIIIIIIIIIIIDDDDD
@HISEQ:969:HM2KJBCX2:2:1101:7931:9871 2:N:0:ACTATGCA
GATCTAATCGAGCCCAACTATCCCTATTAATCATTACGTCGATCCTAGAAACCAACAAAATAGAATCAAACGTCCTATTTCATTATTCCATGCTAATGTATTCAAGCGCGAGCTTGCTTTAAACACTCTAATTTTTTCAAAGTAACAGTCCTGATTTCCCGCGACACCAAATTAATGACATCGTGGTTCGTCAGAAGGGAGAAACCAATAATGCTAGTACGTACAAAGTACGACCGACATATTAGTCCCGAAATTCAACTACGAGCTTTTTAACTGCAACAACTTTAATATACGCTATTGGAGCTGGAATTACCGCGGCTGCTGGCACCAGACTTGCCCTCCAA
+
DDDDDIIIIHHIIIIIIIIIIIIIIIIIIIIIIIIIIIIIIIIIIIIIIIIIIIIIIIIIIIIIIIIIIIIIIIIIIIIIIEHHHIIHIIIIIIIIIIIIIIIIIIIIIIIHIIIIIIIIIIIIIIIIIIIIIIIIIIIIIIIIIIIIIIIIIIIIIIIIIIIIIIIIIIIIHIIIIIIIIIIIIIIIIIIIIIIIIIIIIIIIIIIIIIHIIIIIIIIIIIIIIIIIIHIIIIHIIII>HIHIIIIIIIIIIIIIIIIIIIIIIIIIIIIIIIIIIIIIIIIIIIIIIIIIIIIIIIIIIIIIIIIHIIIIIIIIIIIIIIIIIIIIIIIIIIIIIIIDDDDD
@HISEQ:969:HM2KJBCX2:2:1101:2518:11116 2:N:0:ACTATGCA
GATCTAATCGAGCCCAACTATCCCTATTAATCATTACGTCAATCCTAGAAACCAACAAAATAGGATCAACGTCCTATTTCATTATTCCATGCTAATGTATTCAAGCGCGAGCCTGCTTTAAACACTCTAATTTTTTCAAAGTAACAGTCCTGATTCCCCACCACACCAAATTAATGACATGATGGTTCGTCAGAAGGTAGAAACCAGTAACGCCAGTACGTACCTAAGGCACGACCAACGAACTGATCCCGAAATTCAACTACGAGCTTTTTAACTGCAACAACTTTAATATACGCTATTGGAGCTGGAATTACCGCGGCTGCTGGCACCAGACTTGCCCTCCAA
+
DDDDDIIIIHIIIIIIIIIIIIIIIIIIIIIIIIIIIIIIIIIIIIIIIIIIIIHIIIIIIIHHIIIIIIGHIGIHIGIHIIIIIIIIIIICHIIIIIIIHHHIIIIIIIIIIIIIIIIIIIIIIIIIIIIIIIIIIIIIIIIIIIIIIIIIIHHIIIHHIIIIHIHIIIIIIIIIIIIIIIIIIIHIIIIIIIIIIIIIIIHIIIIIIIIIIIIIIIIIIIIIIIIIIIIIIIIIIIIIHIHHIIIIIIIIIIIIIIIIIIIIIIIIIIIIIHIIIIIIIIIIIIIIIIIIIIIIIIIIIIIIIIIIIIIIIIIIIIIIIIIIIIIIIIIIIIIIIIIIDDDDD
@HISEQ:969:HM2KJBCX2:2:1101:20331:11289 2:N:0:ACTATGCA
GATCTAATCGAGCCCAACTATCCCTATTAATCATTACGGTGGTCCTAGACCAACAAAATAGAACCAACGTCCTATTCTATTATTCCATGCTAATCTATTCAAGCAAAAGCCCGCTTTAAACACTCTAATTTTTTCAAGGTAATGGTCCTGGTTCCCCGACACACCCAATAAAGGGCATACCGGCTCACCAGAAGGATAGACCCGACAACAGACAGTACTCGCCAGAGACGGACCGCCCGGTCAGGCCTAAAATTCAACTACGAGCTTTTTAACTGCAACAACTTTAATATACGCTATTGGAGCTGGAATTACCGCGGCTGCTGGCACCAGACTTGCCCTCCAA
+
BDDDDHIIIIHIIIIIIIIIIIIIIIIIIIIIIHIIIIIIIIIIIIIHIIIIIIIIIIIIGGHII?GHCHIIHIIIIIIIIIIIHIIHIIIIIIIIIIIIIGGHIIIIIIIIIIIHIIIHIHHHIIIHHIHHHHHHHGIIIIIIIIHHIHHHHIIIIHIIIIIIIIIIIIIIIIIIIIIHIIHIIIIIIIIIIIIIIIIIIIIIIIIIIHHIIIIIIIIIIIIIIIIIIIIIIIIIIIIIIHIIGIIIIIIIIIIIIIIIIIIIIIIIIIIIIIIIIIIIIIIIIIIIIIIIIIIIIIIIIIIIIIIIIIIIIIIIIIIIIIIIIIIIIIIIIIIIIIDDDDD
@HISEQ:969:HM2KJBCX2:2:1101:13998:11028 2:N:0:ACTATGCA
GATCTAATCGAGCCCAACTATCCCTATTAATCATTACGGTGAACCTAGAAACCAACAAAATAGAACCATGCCGTCCTATTTTATTATTACATGCTAATCTATTCAAGCACAAGCCTGCTTTAAGCACTCTAATTTTTTCAAGGTAATAGCTCTGCTTCCCCAACGCACTAACTTAATAGCATGCTGGTTATTCAGAAGGTAGGAATTCATCAGGCCAGTGCGGACAGTGAAGCCCGACCAACCGACAAACTCCGAAATTCAACTACGAGCTTTTTAACTGCAACAACTTTAATATACGCTATTGGAGCTGGAATTACCGCGGCTGCTGGCACCAGACTTGCCCTCCAA
+
0DD@0FFFH?@E@/<CG=GHIHIG?HCHIHHE?FC1<10<EH1<FHEEHHHH@1C0CFCEHHEHHG1DDF<1<D/<0D<EFEC@FGHI111<D11<1FHHIC@HEHG@HHIIHH?IHHEGEECEFHHG<FHF5EHFHHIHHGEHHGFIIIH8HHIHCHHHDEHDHG4?FHHHHHFHHHIIHIIIIHHHHFCGHHHEDHEEGHFHIHHHGFHEEHFHGHHGHEGHE@GG@IIIHGHEHHHHIDHCFF<C<<EGIIIHHFCHHEHEEHCGEHIIIIIIIIIHIIHHHIHHHHHIIHEIHEHFGFHHIIFEG@HHIIHHHHIHHCHIHGIIIHHGHCIHHEHEDG?D@<D@
@HISEQ:969:HM2KJBCX2:2:1101:2033:11600 2:N:0:ACTATGCA
GATCTAATCGAGCCCAACTATCCCTATTAATCATTACGGTGGTCCTAGACCAACAAAATAGAACCAACGTCCTATTCTATTATTCCATGCTAATCTATTCAAGCAAAAGCCCGCTTTAAACACTCTAATTTTTTCAAGGTAATGGTCCTGGTTCCCCGGCACACCCAGTTAAGGACATACCGGCTCACCAGAAGGATAGACCCGACAACAGACAGTACTCGCCAGAGACGGACCGCCCGGTCAGGCCTAAAATTCAACTACGAGCTTTTTAACTGCAACAACTTTAATATACGCTATTGGAGCTGGAATTACCGCGGCTGCTGGCACCAGACTTGCCCTCCAA
+
DDDDDHIIIIIIIIIIIIIIIIIIIIIIIIIIIIIIIIIIIIIIIIIIIIHIIII?FHIIHHHHIHIIIIHIIIIIIIIIIIIIIIIIIIIIIIIIIIIIHHHGHIIHIHHIIHIIIIIIIIIIIIIHIIIIIIIIIIIIIIIIIHHIIIIHFIIIIIIIIIIIIHIIIHIIIIIIIIIIIIIIIIIIIIIIIIIIIIIIIIIIIIIIIIIIIIIIIIIIIIIIIIIIIIIHIIIHIIIIIHIIIIIIIIIIIIIIIHIHIIHIIIIIIIIIIIIIIIIHFIIIIIIIIIHIIIIHHHIIIIIIIIIIIIIIIIIIHIIIIIIIIIIIIIIIIIIIIIDDDDD
@HISEQ:969:HM2KJBCX2:2:1101:11355:11621 2:N:0:ACTATGCA
GATCTAATCGAGCCCAACTATCCCTATTAATCATTACGGTGGTCCTAGACCAACAAAATAGAACCAACGTCCTATTCTATTATTCCATGCTAATCTATTCAAGCAAAAGCCCGCTTTAAACACTCTAATTTTTTCAAGGTAATGGTCCTGGTTCCCCGACACACCCAATAAAGGGCATACCGGCTCACCAGAAGGATAGACCCGACAACAGACAGTACTCGCCAGAGACGGACCGCCCGGTCAGGCCTAAAATTCAACTACGAGCTTTTTAACTGCAACAACTTTAATATACGCTATTGGAGCTGGAATTACCGCGGCTGCTGGCACCAGACTTGCCCTCCAA
+
DDDDBHCHHIGIIHIIIHIIIIHHIHHHIIIIHEHHI?CGGDGHCFHHHHHHHHEHCFEFHGHGHEHIHGHDH?FGHIHHIHIHHII@EFGEHIIIHIIIIIHHIHIIIHHHGHFEGHEHHHHHHIHCHFCGFHIIIIIIHHHIHIIHEHG=HHIIHIIIIIIIGIIIIHEIIIIHHIIIIIIIIIIIHHIIHHHIIIIIIIIIIIHIIIIHGIIIIIIIIIIIIIIIIIIIIIIIIIIIIHIIIHHIHIIIIIIIIHGIIHIIIIIIIHIIHIIIIIIIIIHH?IIIIIHIIIHHGHIIIIIIIIIIIIIIIIIIIIIIIIIIIIIIIHHIIIIIIIDCDDD
@HISEQ:969:HM2KJBCX2:2:1101:2189:12063 2:N:0:ACTATGCA
GATCTAATCGAGCCCAACTATCCCTATTAATCATTACGTCGATCCTAGAAACCAACAAAATAGAATCAAACGTCCTATTTCATTATTCCATGCTAATGTATTCAAGCGTGCGCCTGCTTTAAACACTCTAATTTTTTCAAAGTAACAGTCCTGATTCCCCACGACACCAAATTAATGACATCGCGATTCTTCAGAAGGTAGGAACCAATAATGCCAGTGCGTACCGAGGCACGACCGACAATCTGATCCCGAAATTCAACTACGAGCTTTTTAACTGCAACAACTTTAATATACGCTATTGGAGCTGGAATTACCGCGGCTGCTGGCACCAGACTTGCCCTCCAA
+
DDDDBHHHHEHHHIIIIIHHGGHHIHIIIIIIHIIIHEIIHGIIIIIIIIIIIIIIIIIIHHHGHIIIIIIHIEDHHCHHGCHHIHIIHEEHFHIIIIHIHHHHIIHIHHIHHIIHHHEHHGHHIIIIHIIIIIIHEHHIIIIIIHHIIIIIIIHHIHHGIIIIIIIIIIIIHHIHIHHHIIIIIIIIHHHIIIIIIIHIIIGHHIHHHHIIGIIIIIIIIIIIIIIIIIIIIHIIIIIHIHHHIIIIHIIIIIIIIIIIIHHIHIIIIIIIIHIIIIIIIIIIIIIIIIIIHIIIIIIIIIIIIIIIIIIIIIIIIIIIIIIIIIIIIIIIIIIIIIIIDDDDD
@HISEQ:969:HM2KJBCX2:2:1101:17516:12193 2:N:0:ACTATGCA
GATCTAATCGAGCCCAACTATCCCTATTAATCATTACAACGGTCCTAGAAACCAACAAATAGAACCATTGTCCTATTCCATTATTCCATGCTAATGTATCCAAGCGATTGCCTGCTTTGAACACTCTAATTTTTTCACAGTAAAAGTCCTGGTTCCCCGCCACGGCCGGTTAAGGCCATGACGCTTCGCCAGAAGGTAGGACCCGACCACAGACAGTACTCACCCGAAGGGCGGACCGTCCAGCCAGGCCTGAAATTCAACTACGAGCTTTTTAACTGCAACAACTTTAATATACGCTATTGGAGCTGGAATTACCGCGGCTGCTGGCACCAGACTTGCCCTCCAA
+
DDDDDIIIIIIHIIIIIIIIIHIIIIIIIHIIHIIIIHIIIIIIIIHIHIIIIIIIHIIHIHGHIIIHIHIHFHEHICFHIIIIIIIIIIIIIHIHIHIIIFHHHIHIHIIIIIIIIIIIHFCHHEHHHIIHIIIHEHHIIIIIHIIIIIIHIHIIIGIHIIIIIHIIIIHIIIIIIIIIIIIIIIIIHIIIIIIIIIHIHIIIIIIIIIIIIIIIIIIIIIIIIIIIIIIIIIIIIIIIIIIHHIIIHIIIIIIIIIIIIIHIIIIIIIIIHIIIIIIIIIHHIIHIIIIIHGIHIIIIIIIIIIIIIIIIIIIIIIIIIIIIIIIIIIIIIIIIIIIIIDDDDD
@HISEQ:969:HM2KJBCX2:2:1101:5160:12252 2:N:0:ACTATGCA
GATCTAATCGAGCCCAACTACCCCTATTAATCATTACGTCGATCCTAGAAACCAACAAAATAGAATCAAACGTCCTATTTCATTATTCCATGCTAATGTATTCAAGCGTGAGCCTGCTTTAAACACTCTAATTTTTTCAAAGTAACAGTCCTGATTCCCCACAACACCAAATAAATGACATCATGGTTCGTCAGAAGGGAGAAACCAACAATACCAGTACGTACCGAGGCACGACCGACATGATGGTCCCGAAATTCAACTACGAGCTTTTTAACTGCAGCAACTTTAATATACGCTATTGGAGCTGGAATTACCGCGGCTGCTGGCACCAGACTTGCCCTCCAA
+
DDBDDIIIIEHHIIHIGHIIFIIIHIIIIGIIIIIIHIHHIIIHIIHE?FHIIIHIHHGHHIHIIHHIIHHEHHEHIIIIIIIEHIEGEHHCHHGIHIIIIHIIIIIIHIIIHIIIIIIIIIFHIIIIHFGIIIIHHIHHIHIIHHHHIHIIIIIIIIIIHHHIHHIHHIIIIIIIHHIIIIIHHIHGIIIIIIIIIHGIIHIIIIIIIIHIHIIIIHIIIIIIIIIIHHIHIIIIIIIIIHHIIIGIIIIIIIHEIIHHIHHIIIIIIIIIIIIIHIIIHIIIIIIIIIIHIHIIIIIIIIIIIIHIIIIIIIIIIIIIHHIIIIIIIIIIIIIIIIIHDDDDD
@HISEQ:969:HM2KJBCX2:2:1101:12843:11659 2:N:0:ACTATGCA
GATCTAATCGAGCCCAACTATCCCTATTAATCATTACGTCAATCCTAGAAACCAACAAAATAGGATCGAACGTCCTATTTCATTATTCCATGCTAATGTATTCAAGCGTTAGCCTGCTTTAAACACTCTAATTTTTTCAAAGTAACAGTCCTGTTTCCCTGCAACACCAAATTAATGACATTACAGTTCTTCAAGAAGGAGGAATCAGTAAAGCCAGTACACACCATTGGCACGACCAACCTACTGACCCCGAAATTCAACTACGAGCTTTTTAACTGCAACAACTTTAATATACGCTATTGGAGCTGGAATTACCGCGGCTGCTGGCACCAGACTTGCCCTCCAA
+
DDDDBIIIIHIIGHIIIIIIIIIIIIIIGHIIIIIIIIIIIIIIIIIIIGIIHIHIIIIIIIIHIIIIIHHHHHHIIIHIIGIIIIIIIIHHHIIIHIIIIHHHHIIIIIIIHIIIIIIIIHIIIIIIIIIIIIIIHIIIIIIIIHHHHIHIIHHIIIIGIIIIIIGIIIHEHIIIIIIIIIIIIIIHIHIIIIIIIHIIHIIIIIIIIIIIHIIIIIIHIIIIIIIIIIIIIIHIHIHIIIIHHIIIIIIIIHIIIIIIIIIIIIIIHIIIIIIIHIIIIIIIIIIIIIIIIIIIIIIIIIIIIIHIIIIIIIIIIIIIIIIIIIIIIIIIIIIIIIIIIDDDDD
@HISEQ:969:HM2KJBCX2:2:1101:10541:12848 2:N:0:ACTATGCA
GATCTAATCGAGCCCAACTATCCCTATTAATCATTACGGTGATCCTAGAAACCAACAAAATAGAATCATGCCGTCCTATTTTATTATTCCATGCTAATGTATTCAAGCAAAATGCCTGCTTTAAACACTCTAATTTTTTCAAAGTAAAGGTCCTGGTTCCCCGCGACACCCAATTAAGGGCATCGTGGTTCTCCAGAAGGTGAGAAATTGACTACACCAGTTCATACCCCTTAAGGCACGACCGATGTGTCAATCCCGAAATTCAACTACGAGCTTTTTAACTGCAACAACTTTAATATACGCTATTGGAGCTGGAATTACCGCGGCTGCTGGCACCAGACTTGCCCTCCAA
+
BDDDDIIIIEHIIIIIIIIIIIIIIIIIIIIIIIIHIIIIIIIIIIIIIIIHHIIIIIIHIIFEHHIIIHHHHHIIIIIIHIIIIHIHIIIIIHIIIIIHIHIIIIIIIIIIIIHIHIIIIIIIHIIIIHHIIIIIIIIIIIIIIIIIIIIIIIIIIIIIIIIIIIIIIHHIIIHIIIIIIIIIIHIIIIIIIIIIIIIIIIIIIIIIIIIIIIIIIIIIIIIIIIIIIIIIIIIIIIIIIIIIIIIIIHGIHIIIIIIIIIIIIIIIIIIIIIIIIIIIIIIIIIIIIIIIIIIIIIIIIIIIIIIIIIIIIIIIIIIIIIIIIIIIIIIIIIIIIIIIIIIIIIIDDDDD
@HISEQ:969:HM2KJBCX2:2:1101:9905:13955 2:N:0:ACTATGCA
GATCTAATCGAGCCCAACTATCCCTATTAATCATTACGGTGATCCTAGAAACCAACAAAATAGAATCATGCCGTCCTATTTTATTATTCCATGCTAATGTATTCAAGCAAAATGCCTGCTTTAAACACTCTAATTTTTTCAAAGTAAAGGTCCTGGTTCCCCGCGACACCCAATTAAGGGCATCGTGGTTCTCCAGAAGGTGAGAAATTGACTACACCAGTTCATACCCCTTAAGGCACGACCGATGTGTCAATCCCGAAATTCAACTACGAGCTTTTTAACTGCAACAACTTTAATATACGCTATTGGAGCTGGAATTACCGCGGCTGCTGGCACCAGACTTGCCCTCCAA
+
DDDCDIIHI@GHIIIIIIIIIIIIIIIIIIIIIIIIIIHIIIIIIIIIIIIIHIIIIIIIIIFHIIIIIICHHGDHIIIHIIIHIIIIIIIIHHIIHHHHHHHHIIHIIIIIHHHIIIIHIIIIIIIIIIIIIIHIHIIIIIIIIIIIIHIIIIIIHEIHIIIIIIIIIIIIIIIIIIIIIIIIIIIIIIIIIIIIIIIIIIIIIIIIIIIIIIIIIIIIIIIIIIIIIIIIIIIIIIIIIIIIIIIIIIHIIIIIIIIIIIIIIIIIIIIIIIIIIIIIIIIIIIIIIIIIIIIIIIIIIIIIIIIIIIIIIIIIIIIIIIIIIIIIIIIIIIIIIIIIIIIIIIIDDDDD
@HISEQ:969:HM2KJBCX2:2:1101:4175:14488 2:N:0:ACTATGCA
GATCTAATCGAGCCCAACTATCCCTATTAATCATTACGTCAATCCTAGAAACCAACAAAATAGAATCAAACGTCCTATTTCATTATTCCATGCTAATGTATTCAAGCGTAAGCCTGCTTTAAACACTCTAATTTTTTCAAAGTAACAGTCCTGATTCCCCACGACACCAAATTAATGACATCGCGGTTCTTCAGAAGGTAGGAACCAATAATACCAGTGCGTACCGAGGCACGACCGACAATCTGATCCCGAAATTCAACTACGAGCTTTTTAACTGCAACAACTTTAATATACGCTATTGGAGCTGGAATTACCGCGGCTGCTGGCACCAGACTTGCCCTCCAA
+
@00DDCEHEHEH=HHHHIIH?HHCEGHHHFCHHHHHIGGHHEHH?F?FFFHHHHHIGHGHHIHHHEFHHEE=GEEHHFHEHCGECHH1C?GEHFHHIHHIIGHHHIGIIIHIHHCHHIIHHIIHEFIHEHIIG<CDH@@EIIIIHHIIHHHHFGCFIHDHHCHIIIIIIH?EIIHIHHIHIIIIGIIHGHHFGHIIHHHHHHCHGHHHHHHHHIHHDGHE9GHIIIHHDHHHCIHHHH@HHGEFGIIHIIHIIIIIIIIHHIIIIIIIHHHHIIIGIIIIIIIIHIIIIHIIIIHHFIHIIIIIIHHIIIHIIIIIIIIIIIIIHGIHIHIIIHHHIIIHAAD@D
@HISEQ:969:HM2KJBCX2:2:1101:2095:14032 2:N:0:ACTATGCA
GATCTAATCGAGGCCCAACTATCCCTATTAATCATTACGTCAATCCTAGAAACCAACAAAATAGGATCGAACGTCCTATTTCATTATTCCATGCTAATGTATTCAAGCGTTAGCCTGCTTTAAACACTCTAATTTTTTCAAAGTAACAGTCCTGTTTCCCTGCAACACCAAATTAATGGCATTACAGTTCTTCAGAAAGGAGGAATCAGCGAAGCCAGTGCATACCAGTGGCACGACCAACCTGCTGACCCCGAAATTCAACTACGAGCTTTTTAACTGCAACAACTTTAATATACGCTATTGGAGCTGGAATTACCGCGGCTGCTGGCACCAGACTTGCCCTCCAA
+
DADBDEEEHEHEDDHIIECHHHIGHGFHIIIEHHHIIIIIHIIIHHIICHFHHGH@EHIIHHHHEHHIIIIHGHIGHHHHHHHIHIIHH1<GEHHGIHHHHIGHIHHEHHHHHHHFHGIIIHHIIIHGFHHIIIIHHHFEGHHGFCHHEEHIHED@HH2IGHGIIFIGIIHHHHHIIIIIHHIHIIIHCFIHIHIIIHIIIIIIHG@HHHEHFGGIIIH3HIHHHHIHHEIHHDHHIHIHGHHHGCHDH<EHC?GEHCIIIIIIIIIHHIIHHIIHIIIIIIIIIIIGIIIIIIH?EHEHIIHHHHHIHHHIIHHIHHCIIIIGIIIIHHIHEHFHHIHIIIBDDD@
@HISEQ:969:HM2KJBCX2:2:1101:11502:14027 2:N:0:ACTATGCA
GATCTAATCGAGCCCAACTATCCCTATTAATCATTACGTGATCCTAAAACCAACAAAATAGAACCATCGTCCTATTTTATTATTCCATGCTAATGTATTCAAGCAAAAATGCCCGCTTTAAACACTCTAATTTTTTCAAAGTAAAGGTCCTGATTCATCGAAACACCCAAGAGCATCCCGAATCACCAGAAGGTGAGAAATTGGCTACACACCGTTTCATGCCCCTAAAGGCACAATCGATATATCCCAATCCCGAAATTCAACTACGAGCTTTTTAACCGCAACAACACTAATATACGCTATTGGAGCTGGAATTACCGCGGCTGCTAATACCAGACTTGCCCTCCAA
+
@D@DBHHEH@G@EHEHIHIIHIIIGEHHFHIHHDCGE<<CHHHHHIGEHHHHEHIIGEEHEHIHHHCHI<CEHHCCG??FFHCGHEH1<CCFHHHHIG1<FFGIHIFHIHDHEIHHHEHHIGIIIHHHHHHIIIHHHFHHIIHIIHEIHGEHGCHHHHHEHHHIIIIIIIHHHHHHHGHIHIIHHIIHIIGIIHIHEHHIHHHIIIIHEHHHIHHGIIIF;HHIHFHHIIGIIIHEHHIIHGIHHEHCGIIIIIIIIIHHHECHHHHFHC@EIIHHHEHHGEHHHEHHEIIIIHEGHIIGIIIIHIHIIIIIIIIHIHEGHIIIIGIIIIHGGIIIHIIIIHIIDDD@@
@HISEQ:969:HM2KJBCX2:2:1101:5181:13527 2:N:0:ACTATGCA
GATCTAATCGAGCCCAACTATCCCTATTAATCATTACGGTGGTCCTAGAAACCAACAAAATAGAATCATCCGTCCTATTTTATTATTCCATGCTAATGTATTCAAGCAAAATGCCTGCTTTAAACACTCTAATTTTTTCAAAGTAAAGGTCCTGGTTCCCCGCGGCACCCAATTAAGGACATCGCGGTTCTCCAGAAGGTGAGAAATTGACTACACCAGTTCATACCCCTTAAGGCACGACCGATGTGTCAATCCCGAAATTCAACTACGAGCTTTTTAACTGCAACAACTTTAATATACGCTATTGGAGCTGGAATTACCGCGGCTGCTGGCACCAGACTTGCCCTCCAA
+
BDD@BHHGHHHEHDHHIIICHHIHIHIHFHIIHIHIIHHHCEHIEHE@HHHHHHIHFEHHCHGFHHHIIHFHHECEHHHIHGHHEHIIHHHHHIHHIIIHIIIIIHIIIHHCGIHHHHIHHIHIHHHHIIHHIIIHIHHHHIIIHIHIIIIIIHHHHHGIIIIIIIIIIHHEFHHIIIIIIHIIIIIIHIIIIIIIIIHEIIHIIHIHIIIIIIIIIIIIIIHHHIIIIIIIIIIIIIIIIIIIIIIGHGHHHIIIHIIIHGIIIIHIIIIIIIIIIIIIHIIHHHHHFIHHIIIIIIIIIIIIIIIIIIIIIIIIIIIIIIIIIIIIIIIIIIIIGIIIHHHIIHDDDCD
@HISEQ:969:HM2KJBCX2:2:1101:14349:14771 2:N:0:ACTATGCA
GATCTAATCGAGCCCAACTATCCCTATTAATCATTACGGTGATCCTAGAAACCAACAAAATAGAACCATGCCGTCCTATTCTATTATTCCATGCTAATGTATTCGAGCAAAATGCCTGCTTTAAACACTCTAATTTTTTCAAGGTAAAGGTCCTGGTTCCACATGACACCCAATTAAGGACATCATGCTTCTCCAGAAGGTGAGAAATCAACTGCGACAGTTCATACCCCTTAAGGCACGACCATCACGTCAATCCCGAAATTCAACTACGAGCTTTTTAACTGCAACAACTTTAATATACGCTATTGGAGCTGGAATTACCGCGGCTGCTGGCACCAGACTTGCCCTCCAA
+
@DADDHIIIIIIIIIIIIIIIIIIIIIHIIIIIIIIIIIIIIIIIIIIIIIIIIIIIHIHIHHIHHICHGFHGHHIIIIHIHIIIIIIIHIHHIHIIIIIIFHIHIIIIIIIIIHIIIIIIIIHIIIIIIIIIIIIIIHIIIIIIIIIIIHIIIIHIIIIHHIIIIIIHIIIIIIIIIIIIIIIIIIIIIIIIIIIHHGIIIGHIHIIIIHIIIIIIIIIIHGHIIIIIIIIIIIIIIIIIIIIIIIIIIHIHIHIIIIIIIIIIIIHFIIHIIIIIIIIIIIIIIIIIHIIIIIIIIIIIIIIIIIIIIIIIIIIIIIIIIIIIIIIIIIIIIIIIIIIIIIIIIIDDDDD
@HISEQ:969:HM2KJBCX2:2:1101:11602:16468 2:N:0:ACTATGCA
GATCTAATCGAGCCCAACTATCCCAACTATCCCTATTAATCATTACTTCAGTTATAGAAACCAACAAAATAGAACCGAAGTCCTAGATTATTATTCCATGCTAATGTATTCAGAGCAAACGCCTGCTTTAAACACTCTAATTTTTTCAAAGTAAAAGATCCAGTTCCAGCCGCCCAGTTAAGGGTAGCCGTTGCTGGAAGGATGGTAAACGCGCGCCGGCACTCACAGGCCTTTTGGGCCGCGGGCCAGGTGCATTAAACCAGAAGTCCAACTACGAGCTTTTTAACTGCAACAACTTTAATATATGCTCTTGGAGCTGGAATTACCGCGGCTGCTGGCACCAGACTTGCCCTCCAA
+
?<DDDHIIH?HHF<GHHHIHHIHIGHHIIIIHHIIHEHHEHHEHIIHIH?GHIIHIECFEE?EHHHGIIHIHHIGHCDHIIECH?DEGHHCCEHHEEHE11<<DH1DIHFEHEHHHHHECCHHHEC@?GHGFHHIHIF?IIIIHHEGHHIHHFHHHAGEGDFEFGFH?DGHHCCGEEHHCFHHIIIHHHG@AEEIIHHHHHIHHD:8IIIHHC<DDDHIHH6CHHIIHE@GEIHHGECHDIIHHHIIHFEHHHHFDFC<FHHGG@CCFHECHCIIIIIIIIIIIIIHHHFHGHGHIHGHIHHIHHHHHEHIIIIHHEHCD1EHHH?<DHHHHIHIHHIHFHHHIHHIIHHHED@@DB
@HISEQ:969:HM2KJBCX2:2:1101:8860:15980 2:N:0:ACTATGCA
GATCTAATCGAGCCCAACTATCCCTATTAATCATTACGTCAATCCTAGAAACCAACAAAATAGGATCAAACGTCCTATTTCATTATTCCATGCTAATGTATTCAAGCGTTAGCCTGCTTTAAACACTCTAATTTTTTCAAAGTAACAGTCCTGTTTCCCTGCAACACCAAATTAATGACATTACAGTTCTTCAAGAAGGAGGAACCAGTAAAGCCAGTACATACCAGAGGCACGACCAACCTACTAATCCCGAAATTCAACTACGAGCTTTTTAACTGCAACAACTTTAATATACGCTATTGGAGCTGGAATTACCGCGGCTGCTGGCACCAGACTTGCCCTCCAA
+
0D@D@@HH?CD1<C<FEECG@GH@FHHGHH@HHHHH<1<F@GFFED1C1<<DH1@0GHHE@11<GHC1CF1EH?EH?@HEHF1DFH?F@HIH1<@EGEHHFCHGGHFHFHHDHGHHEHGHEHHEHIHCFHIIHGB@EHHFHIIHHAF?HHHGH?HHDHFGCHHGF5GGD<FD<HIIIIHHCDHEGDFEC<EIFHHGHHHHECF@HCF@HHF1HE@IIIHHHIHEEG9HHHHHEFDEG@<HHG@HDGECHHCHFGHFDHHGGCCHHHGG@IIIIHIHIIHIHHIIHHIHEHHHHHDHHHHGHFIFHHHGIIIIIIHIIDHCIHGHIIHHIIIIHIIIIHGHHD@BD@
@HISEQ:969:HM2KJBCX2:2:1101:17740:16213 2:N:0:ACTATGCA
GATCTAATCGAGCCCAACTATCCCTATTAATCATTACGTCGATCCTAGAAACCAACAAAATAGAATCAAACGTCCTATTTCATTATTCCATGCTAATGTATTCAAGCGTGAGCCTGCTTTAAACACTCTAATTTTTTCAAAGTAACAGTCCTGATTCCCCACAACATCAAATAAATGACATCATGGTTCGTCAGAAGGGAGAAACCAACAATGCCAGTACGTACCGAGGCACGACCGACATGATGGTCCCGAAATTCAACTACGAGCTTTTTAACTGCAGCAACTTTAATATACGCTATTGGAGCTGGAATTACCGCGGCTGCTGGCACCAGACTTGCCCTCCAA
+
DD@DDIIIHHGHHDHIHHIIIIHHIIIIIIHIIHIIHHHIHIIIIIIIIIIIHHIHIIHHIIIHHHHHIIIE@FHHIHHI?GHIIIHFHHHEHHIHIIIHHGHHHHHHIIIIIHIIGIHHIHHHHHIIHHHHHGHHHEHHIHHIHHGIIIIHHHIIIIIHHHIIIIIHHIIIHHEHHCHFHIIHIIGIIHHIIIIIIIHIHHIIHIIIHIIIIIHIIIIHIIIIHIHIIIIGIIIHHIIIIIHDIIHHHHIIIIIIIIHIIIIIIIIHHIGIIIIHIIIIIIIIIHIIIIGIHIIIIIIIIIIIIIIIIIIGIIIIIIIIIIIIIHHIIIHIHHIGHIIIDDDDD
@HISEQ:969:HM2KJBCX2:2:1101:5178:16396 2:N:0:ACTATGCA
GATCTAATCGAGCCCAACTATCCCTATTAATCATTACGGTGGTCCTTGAACCAACAAAATAGAACCACAACGTCCTATTCTATTATTCCATGCTAATCTATTCAAGCAAAAGCCTGCTTTAAACACTCTAATTTTTTCAAGGTAATGGTCCTGGCTCCCCGGCACACGCAATTAAGCACATACCAATTCACCAGAAAGATAGACCCAACGACAGAACAGTACTCGCCAGAGACGGACCGTCCGGCCAGGCCTAAAATTCAACTACGAGCTTTTTAACTGCAACAACTTTAATATACGCTATTGGAGCTGGAATTACCGCGGCTGCTGGCACCAGACTTGCCCTCC
+
@D@DDH1DC1<<CFEHEH11C<C<<CC<GEECHC1DHC=GCHH<1DCCGE1C@1<CFGHFCG?HEHCGEHFCEF@E@EHHHEGC1GEH@1C<1FECHFEG<CGC1<EGH@HC@H@@EGFHHHHEGHHHHHIHHEHCC@HHC<F1B<F9DGEDG??@HE0DCHIGHHHECEFD@HHGHHHFEH@FHHEE@HFHHHFHGGHDHHHFHGFHGE;GCCHCFH@?FECHEC@:EFHGHCEGGHDIHEF<E@GCGH?FHHHGIHIHGECCHHCEEEHCHEHIIIHEIHHGCCCC<FC@E@CC@1@HEHEHFHEIHGECCCHF?HHCGFEHCHC@FFCEHHHEHHEF@B0@D
@HISEQ:969:HM2KJBCX2:2:1101:16245:16323 2:N:0:ACTATGCA
GATCTAATCGAGCCCAACTATCCCTATTAATCATTACATCGATCCTAGAAACCAACAAAATAGAATCGGATGTCCTATTTCATTATTCCATGCTAATGTATTCAAGCGTGAGCCTGCTTTAAACACTCTAATTTTTTCAAGGTAACAGTCCTAATTCCCCGTGACACCAAATTAATGGCATTACGGTTCTTTAGAAGGTGAGAAATCAATAATATCAGTACATACCAACGGCATAACCGAAACATTGATCCCGAAATTCAACTACGAGCTTTTTAACTGCAACAACTTTAATATACGCTATTGGAGCTGGAATTACCGCGGCTGCTGGCACCAGACTTGCCCTCCAA
+
DBDDDIIIIIIIIIIIHIIIIIIHIIIIIIIIIIIIIIIIHIHIIIIIIIIIHIIIGIIIIIIGIIIII=EHIHIIHIIIGEGHHIHIGHIIIIIHIIIIIIIIHHIIHHIHIIIIIIIHIIIIIIIIIIHIIIIHIIIIIIHIHIGIIIIIIIIIIIIIIGIIIIIIIIIIIIHIIIIIIIIIIIIIIHIIIIIIIIIIIIIIIIIIIIIIIIIIIIIIIIIIIIIIIIIIIIIIIIIIIIIIIHIIHIIIHIIIIIIIIIHIIIIIIIIIIIIIIIIIIIIIIIIIIIIIIIIIIIIIIIIIIIIIIHIIIIIIIIIIIIIIIIIIIIIIIIIIHIIIIIDDDDD
@HISEQ:969:HM2KJBCX2:2:1101:20300:17071 2:N:0:ACTATGCA
GATCTAATCGAGCCCAACTATCCCTATTAATCATTACGGTGGTCCTAGACCAACAAAATAGAACCAACGTCCTATTCTATTATTCCATGCTAATCTATTCAAGCAAAAGCCCGCTTTAAACACTCTAATTTTTTCAAGGTAATGGTCCTGGTTCCCCGGCACACCCAGTTAAGGACATACCGGCTCACCAGAAGGATAGACCCGACAACAGACAGTACTCGCCAGAGACGGACCGCCCGGTCAGGCCTAAAATTCAACTACGAGCTTTTTAACTGCAACAACTTTAATATACGCTATTGGAGCTGGAATTACCGCGGCTGCTGGCACCAGACTTGCCCTCCAA
+
DDADBGHHHEEEHIIIEHIIIEHHHHHHIIIIIIIIIHHI1GHHHII?GHHIIEHIIHGH@EHHHIHIIHHIHI?FHFHCHHHEHCGCGHHIIIIHIIIHHGHHHHEHIFIHGHGIIIHIHIIIIHGHHGFHHEHEHFHIHHHIIIHEIHEGHHHHHHHIHHIHIHIIHIIIIHHHIHHHHIGIIHHIIHHHIIIIHHIIIIIIIIHIHHIHIIIIIIIIIHIIIIIIIIIIIIIHIHIIIIIHHEHHHIIIIIIIIIIHHIHHIIIIIIIIHIIIIIHIIIHIIIIIIIIIHIIIHHIIIIIIIIIIIIIIIIIIIIIIIHIIIIIIIIHIIHHHIIDDDDD
@HISEQ:969:HM2KJBCX2:2:1101:8164:17000 2:N:0:ACTATGCA
GATCTAATCGAGCCCAACTATCCCTATTAATCATTACGTCGATCCTAGAAACCAACAAAATAGAATCAAACGTCCTATTTCATTATTCCATGCTAATGTATTCAAGCGTACGCCTGCTTTAAACACTCTAATTTTTTCAAAGTAACAGTCCTGATTCCCCACGACACCAAATTAATGACATCGCGGTTCTTCAGAAGGTAGGAACCAATAATGCCAGTACGTACCGAAGCACGACCAACAATTCGATCCCGAAATTCAACTACGAGCTTTTTAACTGCAACAACTTTAATATACGCTATTGGAGCTGGAATTACCGCGGCTGCTGGCACCAGACTTGCCCTCCAA
+
BABDDIIIIIHIIHIIIIHIEHIIIIIIIIIIIHIIIIHHHHIHDGHIHIIIIIIIGEHHIHIIIIIIIHHHHIHFEHHIIIGIHIIHIIIHHHIIHIIIHHIIIIHHHIIIIIIIIHHHHGIIIIIIIHIIIHIIHIIIIIHIIHHHIIIIHHHHIIIHHIIIIIIHIIIHHIHHIHIIIIIIIIIIHIIIIIIIIHIIIIIIIIIHIH;HII<IIIIIIIIIIIIIIIIIIIIIHIIIHHDDIHHIIIIHIIIIIIHHIIIIIIIIIIIGIIIIIIIIHHHHHHHIIIIHHIHIHIIIHHEIIIIIIIHHIIHHIIIIHGIHHHHGIHEFFHGHHIIHBD<<0
@HISEQ:969:HM2KJBCX2:2:1101:12685:17051 2:N:0:ACTATGCA
GATCTAATCGAGCCCAACTATCCCTATTAATCATTACGTCAATCCTAGAAACCAACAAAATAGGATCAACGTCCTATTTCATTATTCCATGCTAATGTATTCAAGCGCGAGCCTGCTTTAAACACTCTAATTTTTTCAAAGTAACAGTCCTGATTCCCCACCACACCAAATTAATGACATGATGGTTCGTCAGAAGGTAGGAATCAGTAACACCAGTACGTACCGAAGGCACGACCAGCGTACTAATCCCGAAATTCAACTACGAGCTTTTTAACTGCAACAACTTTAATATACGCTATTGGAGCTGGAATTACCGCGGCTGCTGGCACCAGACTTGCCCTCCAA
+
DDDDDIHIIIIIIIIIIIIIIIIIIIIIIIIIIIIIIIIIIIIIIIIIIIIIIIIIHIIIIIHHIIIHIIHHHIIIIHIGIIIIIHIIIIGIIIIIIIIIIIIIIIIIIIIIIIIHHIIHHHIHHIIIIIIIIHIIHHIIIIIIIIIIIIIIIIIHIIHIIHHHIIIIIIHIIIIIIIIIIIHIIIHIIIHIIIIIIIIIIIIIIIIIIIIIHIIIIIIIIIIIIIIIIIIIIIHHIIIIIIIIHIIIIIIIIIIIIIIHIIIIHIIIIIIIIIHIIIIIIIIIIIIIIIIIHIIIIIIIIIIIIIIIIIIIIIIIIIIIIIIIIIIIIIIIIIHIIIIIDDDDD
@HISEQ:969:HM2KJBCX2:2:1101:3833:17570 2:N:0:ACTATGCA
GATCTAATCGAGCCCAACTATCCCTATTAATCATTACGTCAATCCTAGAAACCAACAAAATAGGATCGAACGTCCTATTTCATTATTCCATGCTAATGTATTCAAGCGTTAGCCTGCTTTAAACACTCTAATTTTTTCAAAGTAACAGTCCTGTTTCCCTGCAACACCAAATTAATGACATTACAGTTCTTCAGAAAGGAGGAATCAGCGAAGCCAGTACATACCAGTGGCACGACCAACCTGCTGACCCCGAAATTCAACTACGAGCTTTTTAACTGCAACAACTTTAATATACGCTATTGGAGCTGGAATTACCGCGGCTGCTGGCACCAGACTTGCCCTCCAA
+
B0<0DG11<D@@GDHHC@HEHIHIEHHIE1FF<CCC111D0CFHHHC<@GEHC@C0D@HHFHI1<1<=@H1CGEG=HGC@FGEHC1FG<GH11F1DHHHIHHHHHHIHHHEHE?HIIIIIIIHHFHIIIIHDHA?HCIIIIHEIIIIIHIIHHGEHDIIIIHIIIHIHHHFEEHHGIHGCEEIIIIHHHHIIIIIIIIIHIIIIIII<IGII<IHIIIIIIHIIIIHEHFIIIGIIHGFFCFDHEIHIIIIIIIIIIIIIIIHIIHHGIIIIHHFIIIIIIHHFHHHIIHIIIIIIIHHFEIIIIIIIIIIIIIIIIIIIIHHIIIHEIIHHHHIHHGCEID@@DD
@HISEQ:969:HM2KJBCX2:2:1101:16415:17804 2:N:0:ACTATGCA
GATCTAATCGAGGGCCCAACTATCCCTATTAATCATTACGTCGATCCTAGAAACCAACAAAATAGAATCAAACGTCCTATTTCATTATTCCATGCTAATGTATTCAAGCGCGAGCTTGCTTTAAACACTCTAATTTTTTCAAAGTAACAGTCCTGATTCCCCATGACACCAAATTAATGACATCGTGGTTCGTCAGAAGGGAGAAACCAATAATGCTAGTACGTACAAAGTACGACCGACATATTAGTCCCGAAATTCAACTACGAGCTTTTTAACTGCAACAACTTTAATATACGCTATTGGAGCTGGAATTACCGCGGCTGCTGGCACCAGACTTGCCCTCCAA
+
BDBDBIIIHGCEHDHHIHIIHHHGHHGHHHHHIGHIICCEHCHHIGHHIIICHHHHHHIIIIFDF@FHGEEHFHIHHH?HHIECHHFHI@<CGHEHIIHIIHHHHIIIIIIHIIHDHHHHGIIGHHHHHHHIIIIIIIIIIIHIIIIIIIIIIIHIIIIHEHHGGHGCFIIIHHHIIIHHIIHHHFGHHIIIHHIHIIHHHHFIIIIIIIHIIIHGIIHGIHHGIIIIIIIIIIIIIIIIIHHIHHIIIHHFHIIIIIIIIGIHIIHIIIIIIIIIGHIIIIIHHFHHIHHIHIIIIIIIIHHHIIIHHIHHIIHIIIIIIIIHIIIIIIIIIIIIIIIIIDDDDD
@HISEQ:969:HM2KJBCX2:2:1101:15816:18455 2:N:0:ACTATGCA
GATCTAATCGAGCCCAACTATCCCTATTAATCATTACGGTGGTCCTAGACCAACAAAATAGAACCAACGTCCTATTCTATTATTCCATGCTAATCTATTCAAGCAAATGCCTGCTTTAAACACTCTAATTTTTTCAAGGTAATGGTCCTGGCTCCCCGGTACACTCAATAAAGAACATGCCGGTTCACCAGAAGGTAAGACCCGACACAGAACAGTACTCGCCAAAGACGGACCGCCCGGCCAGGCCTAAAATTCAACTACGAGCTTTTTAACTGCAACAACTTTAATATACGCTATTGGAGCTGGAATTACCGCGGCTGCTGGCACCAGACTTGCCCTCCAA
+
@D@<DHHHGH?1@/@CD=GEEHHHE1<D@GH@FGE?G10C10GHHHI@FHHHHEHHH@CGEDH@CC@EHCHCECF1FCH1F<<<CF@EEE?DHEE@GHEH?<FCG@CFD?IHHHB1DGGHEHFCHH<?FHC<DHE@<GH@FCGB1<FFAC7C@FB8ECEGABAGHGG@;FHHGHHHGHCGHHIIHGFFFHGHGDC#/:GEDEEFD>HCFACDGFGAE<HFGCHD<GDAHHEEF/E<HC?HE>FFEHEHHHHCC@HHHGCCEG11C1FC?E?IHGHH@HHHCFIHEEHFED<CGCCC<FFIFHHG?@GIIHHHEHHHHG@GIIHFEHCGFG@IHIIFDC??DD0
@HISEQ:969:HM2KJBCX2:2:1101:1704:19178 2:N:0:ACTATGCA
GATCTAATCGAGCCCAACTATCCCTATTAATCATTACGTCAATCCTAGAAACCAACAAAATAGGATCAAACGTCCTATTTCATTATTCCATGCTAATGTATTCAAGCGTTAGCTTGCTTTAAACACTCTAATTTTTTCAAAGTAACAGTCCAAATTCCCCGCAACACCAAATTAATGGCATTACGGATCATCAGGAAGGAGGAATCAGTGAGACCAGTACATACCAGAGGCATGACCAATCTACTAACCCCGAAATTCAACTACGAGCTTTTTAACTGCAACAACTTTAATATACGCTATTGGAGCTGGAATTACCGCGGCTGCTGGCACCAGACTTGCCCTCCAA
+
ABBADIEHIIIIIIIHIIIHIIIIIGIIHIIGIH1<FEHHIHCEHHHDHHHIHI?G?HHGHHHC@DFDDEH0<FHEGHHHHGHE1FHHIHH1DFFHIIGHHHEHEHHHIIIIIIIIIIHGGHGHHIIIIIIIIIIIIGIHFIIIIIIIIGIIIHHCIIIDIIHFIIIIHHIIHIIIIIIIIHIII;IIIIII:IIIIHIIIIIIIIIIIII;HGIIIII=IIIIIHIIIIIIIIIIIIIIIIIHGHGIIIIIIHIIIIIIIIIIIIIIIIIIIIHIIIIIIIIIIIIIIIIIIHIIIIIIIIIIIIIIIIIHIIIIIIIIIIIIIIIIIIIIIIIIIIIIIDDDDD
@HISEQ:969:HM2KJBCX2:2:1101:12314:19142 2:N:0:ACTATGCA
GATCTAATCGAGCCCAACTATCCCTATTAATCATTACGGCTCTCCTAGAAACCAACAAAATAGGAGCGCCGTCCTATTCTATTATTCCATGCTAATGTATTCGAGCAAAGGCCTGCTTTGAACACTCTAATTTTTTCAAAGTAAAAGTCCTGCTTCCCGAACACACCCAGTGAAGGGCATGCCGTTCCGCAGAAGGAAAGGCCCGGCCGAACCAGTGCACGCGGTGAGGCGGACCGGTCAGCCAGGCCCAAGGTTCAACTACGAGCTTTTTAACTGCAACAACTTTAATATACGCTATTGGAGCTGGAATTACCGCGGCTGCTGGCACCAGACTTGCCCTCCAA
+
AABDDIHIIHIIIIIIIIIIIHHHIIIIHIIIIIIIIIIIIIIIIIIIIIIHIIIIIIIHIIGECEHDHHHHIHIIIIIIIIIIIIIIIIIIHIIIIIIIIIHIIIIIIIIIIIIHHIIIIIIIIIIIGIIIIIHIIIIIIIIIHIIHIIIIIIHIIHIHHHIHIIIIIIIIHIIIIIIIIIIIIIIIIIIIIGIIIIIIIIIHIIIIIIIIIIIIIIIIIHIIIIIIIIIIIIIIIIIIIHHIIIIIIIIIIIIIIIIIIIIIIIIIIIIIIIIIIIIIIIIIIIIIIIIHIIIIIIIIIIIIIIIIIIIIIIIIIIIIIIIIIIIIIIIIIIIIIIIDDDDD
@HISEQ:969:HM2KJBCX2:2:1101:18096:19432 2:N:0:ACTATGCA
GATCTAATCGAGCCCAACTATCCCTATTAATCATTACGTCGATCCTAGAAACCAACAAAATAGAATCAAACGTCCTATTTCATTATTCCATGCTAATGTATTCAAGCGTGAGCCTGCTTTAAACACTCTAATTTTTTCAAAGTAACAGTCCTGATTCCCCAAGACACAAAATTAATGACATCATAGTTCGTCAGAAGGAAGAAACCAATAAATTAGTACGTACCAAGGCACGACCAATATATTGATCCCGAAATTCAACTACGAGCTTTTTAACTGCAACAACTTTAATATACGCTATTGGAGCTGGAATTACCGCGGCTGCTGGCACCAGACTTGCCCTCCAA
+
DDDDBHHIIHHHHHHHIIIHIIEHHIIHIHCEHHHIHHHIIIIHEHC@HHIHHFHHIIIIIHHCEHEHEHHIF@GEGHHIE@FHIICFEGH@@GHHIIIIIIHHIIGHHHHHHHHIHIIIIIIIIIIHIIHHIHHHHIIHIIIIIHIIIIHHIIHHIIHIIIHIIIIGHHHHHIIIIIIIIHGIIIIIIHIHIIIIHHHHIIIIIIIIIIHIIHIIIIIIIIIIIIIIIIIIII?IIIIIIIIIIIIHIIIIIIIIIIIIIIIIIIIIIIIIIHIIIIIHHHIIIIIIIIIIIIIIIIIIIIIIIIIIIHCIIIGIIIIIIIIIIIIIIIIIIIIIHIIDCCDD
@HISEQ:969:HM2KJBCX2:2:1101:14257:19277 2:N:0:ACTATGCA
GATCTAATCGAGCCCAACTATCCCTATTAATCATTACGTCGATCCTAGAAACCAACAAAATAGAATCAAACGTCCTATTTCGTTATTCCATGCTAATGTATTCAAGCGTGAGCCTGCTTTAAACACTCTAATTTTTTCAAAGTAACAGTCCTGATTCCCCATGACACCAAATTAATGACATCATGGTTCGTCAGAAGGTAGGAATCAATAATACCAGTACGTACAATAGCACGACCAATAAATTGATCCCGAAATTCAACTACGAGCTTTTTAACTGCAACAACTTTAATATACGCTATTGGAGCTGGAATTACCGCGGCTGCTGGCACCAGACTTGCCCTCCAA
+
DDCDCIIIIGIIIIIIIIIIIIHIIIIHIHHIIIIIIIIIIIIIIIIIIIIIIIIIFHIIIIIIIIIHIHIIIIHIHIHIIIIIIIIIIIIIIIIIHIIIIHHHIIIIIIHIIIIIIIIIIHIIHIIIIIIIIIIIIIIIIIIIIIHIIGIIIIIIIIIIHIHIIIHIIIIIIIIIIIIIIIIIIIIIIIIIIIIIIIIIIIIIIIIIIIIHGIIIIIHIIIIIIIIIIIIIIIIIIIIIIIIH<IIIIIIIIIIIIIIIIIIIIIIIIIIIIIIIIIIIIIIIIHHIIIIIHIIIIIIIIIIIIIIIIIIIIIIIIIIIIIIIIIIIIIIIIIIIIIIIDDDDD
@HISEQ:969:HM2KJBCX2:2:1101:9049:20013 2:N:0:ACTATGCA
GATCTAATCGAGCCCAACTATCCCTATTAATCATTACGTCAATCCTAGAAACCAACAAAATAGGTTCGAACGTCCTATTTCATTATTCCATGCTAATGTATTCAGGCGCTGGCCTGCTTTAAACACTCTAATTTTTTCAAAGTAACAGTCCTGTTTCCCCGCAACACCAAATTAATGGCATTACGGTTCTACAAGAAGGAGGAATCAGCAAGCTAGTACATACCAGTGGCAAGACCAACCTGCTGATCCCGAAATTCAACTACGAGCTTTTTAACTGCAACAACTTTAATATACGCTATTGGAGCTGGAATTACCGCGGCTGCTGGCACCAGACTTGCCCTCCAA
+
DD@BDIH?FHFHHEHCHHIHHGEHHEHIHDH?C?GCFHIHIGH1<DE1CFHH1GHII@FFHC1@FCC<1F@EH?=ECHCH1FFD?HFHFHE@1FCGHHF@GCGHGH@CIIIIHHHHGHHHEHGGIHEIHHIHHGEHH@GHHHIGDHGEHHHHEFHHHCE7HHGHFHHIHFIHIHHHHHFHHEIIIIIIIIHGIIIIIHHIHEIIHFHEGIHGIIIIHGEIIIIIIHHEHEIHEHH?IHHIHHF<HDHHHHHHHIIIIIHHIIHHHHEHEFHHC<EIIHHIIIIIHEHEGHHCDIIIIHHCHEGIIIHHIIHDIIGIIIIIIIHIIIHHHHHG@CHHIIIHD@BB?
@HISEQ:969:HM2KJBCX2:2:1101:12017:19566 2:N:0:ACTATGCA
GATCTAATCGAGCCCAACTATCCATATTAATCATTACGGTGATCCTAGAAACCAACAAAATAGAACCATGCCGTCCTATTCTATTATTCCATGCTAATGTATTCGAGCAAAAATGCCTGCTTTAAACACTCTAATTTTTTCAAGGTAAAGGTCCTGGATCCGCAAGACACCCAATAAATGACATCAAGTTTCTCCAGAAGGTGAGAAATCAACAGTGACAGTTCATACCCCTTAAGGCATGACCATCACGTCAATCCCGAAATTCAACTACGAGCTTTTTAACTGCAACAACTTTAATATACGCTATTGGAGCTGGAATTACCGCGGCTGCTGGCACCAGACTTGCCCTCCAA
+
ADDCDIGIHIHIIEHHHHIIGHHIIHGGHHFHHIHIIIIHIFHIHIH1FEHHFFHEHIIIIIFEHIIIIEHEHI<EHIIC?HFHHI@GEHHHFEHIGHIHEFEHHHEIHHIIIHHFHIHFHFHIGIHIIIIIIIIIIIHIIIIIHGHIIGIHIIIIIHHHGIIIIHHEHHIHHCHFFHHEHCEHIIIIHFHIHHIHHHIIIHIIIIIIFHHHHHIHIHHIHIHGIIIHHHHHHHGIGIIHHIHGIIIHIHHFHGIIIHEHGHGHC?CIIHIIHHIHIIIIIHIIIHHHHIIGIIIHHHCHEIHGIHHIIIIIIIIIIIIIIHHHIIIIIIIIIIIIIHFIIHIIIIIIDDDDD
@HISEQ:969:HM2KJBCX2:2:1101:13154:18772 2:N:0:ACTATGCA
GATCTAATCGAGCCCAACTATCCCTATTAATCATTACGGCGGTCCTAGAAACCAACAAAATAGAACCGCGCGTCCTATTCTATTATTCCATGCTAATGTATCCGAGCAAAGGCCTGCTTTGAACACTCTAATTTTTTCAAGGTAAAGGTCCTGGATCCGCAAGACACCCAATTAAGGACATCAAGTTTCTCCAGAAGGTGAGAAATCAACAGCGACAGTTCATACCCCTTAAGGCATGACCATCACGTCAATCCCGAAATTCAACTACGAGCTTTTTAACTGCAACAACTTTAATATACGCTATTGGAGCTGGAATTACCGCGGCTGCTGGCACCAGACTTGCCCTCCAA
+
BBDDDIIIIIIIIDHIIIIIIIIIHHIIHHIIIIIIIIIHHIIIIIIIIIIIIIIIIIIIIIHIHIIHIIIIIIIIFHIIIHIIHHIHEHHHIIGEHIHIIIIIIIHIIHIIGIIIIIIIIIHIIIIIIIIIIIIIIIIIIIIIIIIHIIIIIHIHHIIIIIIIIIGIIIIHIIHIIIIIIGIIIHGHIHHIIIIHIIIIIIIIIIIIIIIHIIIIIIIIIIIIIIHIHHIIIHIIIIIIIII=IIIHHIIIGIIIIIIIIIIIIIIIIIHIIIIIIIHHIIIIIIIIIIIIIIIIIIIIIIIIIIIIIIIIHIIIIIHIIIIIIIIIIIIIIIIIIHIIIIIIIDDDDD
@HISEQ:969:HM2KJBCX2:2:1101:7117:19771 2:N:0:ACTATGCA
GATCTAATCGAGCCCAACTATCCCTATTAATCATTACGTCAATCCTAGAAACCAACAAAATAGAATCAAACGTCCTATTTCATTATTCCATGCTAATGTATTCAAGCGTGAGCCTGCTTTAAACACTCTAATTTTTTCAAAGTAACAGTCCTGATTTCCCACAACACCAAATAAATGACATCATGGTTCGTCAGAAGGGAGAAACCAACAATGCCAGTACGTACCGAGGCACGACCGACATGATGGTCCCGAAATTCAACTACGAGCTTTTTAACTGCAGCAACTTTAATATACGCTATTGGAGCTGGAATTACCGCGGCTGCTGGCACCAGACTTGCCCTCCAA
+
DDDD@EHHIIIIIIEFHHHIH@GCHFHHIHIHIIIIIIIHDHHHGIIHEHIHH?HHH@EEHHCGHHCHECGECHHEHH?EG?FHIII?CEGHHCGIHFIHFIHHCF<GHHIDEHFIIIIHIIIH<ICHHHHIIHHHEGHIHHHEHHHIHIHHHIHIHGHHHHHAHFIIHHHCEHIHHGGEHIHIHHIIGHHEHHHIIHHIIHHHEIIIIH<IHHHHIIHHHH@IHIIGCHIIHHHEFEIIIHFHIIHEHCHF?CF@HHIIHIIIHHEHIHFHHIIIHHHHHHHCIHEHHCHIHIHEHIIIHIIIIIIIIIIIIHIIIIHIIIIIIH@IIHHIHIIIIIHH@ADAD
@HISEQ:969:HM2KJBCX2:2:1101:19046:20297 2:N:0:ACTATGCA
GATCTAATCGAGCCCAACTATCCCTATTAATCATTACGGTGGTCCTAGACCAACAAAATAGAACCAACGTCCTATTCTATTATTCCATGCTAATCTATTCAAGCAAAAGCCCGCTTTAAACACTCTAATTTTTTCAAGGTAATGGTCCTGGTTCCCCGACACACCCAATAAAGGGCATACCGGCTCACCAGAAGGATAGACCCGACAACAGACAGTACTCGCCAGAGACGGACCGCCCGGTCAGGTCTAAAATTCAACTACGAGCTTTTTAACTGCAACAACTTTAATATACGCTATTGGAGCTGGAATTACCGCGGCTGCTGGCACCAGACTTGCCCTCCAA
+
DBDDDIHIHIGE@CH<EHIIIH@@GGHHC@G?CGHIH?EGGEHHIIGHFCFHEFHEFECGHECGEHCCHGEEC@CCEH1DEFHCH?FCGHFE?HHFC?81H@C?HGFEHHHFC?EHHHHGHHHHHHHHHIHGCCHEHHEGEHEEB<GAD8EE?IHEHF@CIIHIHHHHHGEGB8CIIHHIHHHHIIIHIIIHIIIIIIHEGIIHHIIIHHHCCFIIHHEHIHIHHHHFHDCIGHHDC/CHCHG@HFFBGEIIHIHHHHHHEHCHIIIIIGIIIIHIHFGIHIHGIIHHIHIHEHHIHIIIIIIHHHIIIIIIHGIIHFIHHHHHIIHHHIHHGIIIHF@?D@@
@HISEQ:969:HM2KJBCX2:2:1101:20835:20983 2:N:0:ACTATGCA
GATCTAATCGAGCCCAACTATCCCTATTAATCATTACTTCAGTCCTAGAAACCAACAAAATAGAACTAAAGTCCTATTCCATTATTCCATGCTAATATATTCAAGCAAACATGCCTGCTTTAAACACTCTAATTTTTTCAAAGTAAAAGTCTTGGATCCCTAGCGCACTCAATTAAGAGCACACTAGTTCCCCAAAAGGAAAAGCCCAAAGTTGCAGTACAAACCTTTCGGTTGACGGCAACTATAAGCCCAAAATTCAACTACGAGCTTTTTAACTGCAACAACTTTAATATACGCTATTGGAGCTGGAATTACCGCGGCTGCTGGCACCAGACTTGCCCTCCAA
+
DDDDDIHIHIIIHIIIIHIIIIIIHIIIIIGHIIIGIIIIIIGHIGHHIIIIIIIHIIIIIIIIIGIIIIIHIIIII?HCEHIIIIIIIIIEHHIHHIHIIGFHHIIIIIIHHIHIHHGHHIIIIIHHHHHIIIIHHHHHGIHHHHIIIHIHHHEEIIIIIHGIHHHHEHIIHHGIIIIIIIIHHHHHI:IIIIIIIIIIIIIIGIIIIHIHIIGIIII3IIHIIIIIIIIIIIGIIIIIIIHHHIIGIIIIHIIIIIHIIIHHIIIIIIIIIIIIIIIIIIIIIIIIIIIIIIIIIIIIIIIIIHIIIIIIIIIIIIIIIIIIIIIIIIIIIIIIIIIIIDDDDD
@HISEQ:969:HM2KJBCX2:2:1101:3715:20680 2:N:0:ACTATGCA
GATCTAATCGAGCCCAACTATCCCTATTAATCATTACGGTGGTCCGAGAAACCAACAAAATAGAACCACAACGTCCTATTCTATTATTCCATGCTAATCTATTCAAGCAATAGCCCGCTTTAAACACTCTAATTTTTTCAAGGTAATGGTCCTGGCTCCCCAACACACCCAATAAAGGACATACTGGTTCACCAGAAGGAAGACCCGACAGCAGACAGTACTCGCCAAAGACGGACCGCCCGGCCAGGCCTAAAATTCAACTACGAGCTTTTTAACTGCAACAACTTTAATATACGCTATTGGAGCTGGAATTACCGCGGCTGCTGGCACCAGACTTGCCCTCCAA
+
DDDDDHFEC1FH0/DGEHE<D<CCFC@@HIIIIIIEHH=DGH@11/<<EGHIFFHHHC?CD@<<CHHFHEF=HECCEHI1C@C<DGHHI<C<FE1CHHHHFDF1?IHGEHGIIHHDFEHEHHIH@CHGHHHEHFHGG<HEG@HDGHF@GCHHG<HHAIHGEHHGCGFGEIHHIHHHHEHHCEHHFHHGEFHH?HHEIIIIIIIHIHIHHIHFFHCCEHHHDHIFHIHHHFCIGIIHEEF<CEH@HIIHHHGGCFHGIHHEHHHHHCHEHHHEFGDEFHEGHFD<HHEEF@HHEDHHHIHHIIHEIHHIHFGCCECDHHIIIIFEHHGEHIHFHFHEIHIIH@?@D@
@HISEQ:969:HM2KJBCX2:2:1101:12125:21174 2:N:0:ACTATGCA
GATCTAATCGAGCCCAACTATCCCTATTAATCATTACGGTGATCCTAGAAACCAACAAAATAGAACCATGCCGTCCTATTCTATTATTCCATGCTAATGTATTCGAGCAAAATGCCTGCTTTAAACACTCTAATTTTTTCAAGGTAAAGGTCCTGGTTCCACATGACACCCAATTAAGGACATCATGCTTCTCCAGAAGGTGAGAAATCAACTGCGACAGTTCATACCCCTTAAGGCACGACCATCACGTCAATCCCGAAATTCAACTACGAGCTTTTTAACTGCAACAACTTTAATATACGCTATTGGAGCTGGAATTACCGCGGCTGCTGGCACCAGACTTGCCCTCCAA
+
DDDAAHHIHI?CGCEG@0DGEH1111@GEEG<1FCFHE=<<<FEGEHCGH11<@GEEGHHI?<<GE@EC<C@/<<CHHHHHIH@GGEH?@HC?1<DF1CCCFHCIIHHHGHHIHIIHHGIHHEHHHIIIIIHHCGFAHEHHHHHIHHHIIHIIIIIIHGIIIIHHCHIII:III;IHI;IHIIIIHHIHEGIHIHIIIHHHIIIGIHIIHHHEGHGIIIGHIIIHIGGIGGIGIHIFGGIIIIIIIGHFCFIIIIIIIIIIIIIHHIIIIGHIIGIIIIIIIIIIHIIIIIIIIIIIIIHIIIIIIIIIIIIIGIIIIIIIHIIIIIIIIIIIIIIIIIIIGIIIIIDCDDD
@HISEQ:969:HM2KJBCX2:2:1101:4029:21590 2:N:0:ACTATGCA
GATCTAATCGAGCCCAACTATCCCTATTAATCATTACGTCGATCCTAGAAACCAACAAAATAGAATCAAACGTCCTATTTCATTATTCCATGCTAATGTATTCAAGCGTGCGCCTGCTTTAAACACTCTAATTTTTTCAAAGTAACAGTCCTGATTCCCCACGACACCAAATTAATGACATCGCGGTTCTTCAGAAGGTAGGAACCAATAATGCCAGTGCGTACCGAGGCACGACCGACAATCTGATCCCGAAATTCAACTACGAGCTTTTTAACTGCAACAACTTTAATATACGCTATTGGAGCTGGAATTACCGCGGCTGCTGGCACCAGACTTGCCCTCCAA
+
DDCDDHHFHHHEEHIIIHFHIIIIIIIIIIIIIIIHHCHIHIHIIIIIIIIIIIIIHIIIIIHIGIIGIIIGHGHIHHFHIIIIIIIIIIIHHHEHHIIIIEHHHIIIIGGHIIIIIFHCHHEHHIIIIIIHIFHHIIIIIFGHIHIICHIIIGHIIHEHHIIHIIIIIIHGHHHIHEHEHHHIHIHHIHHHHHFGHIIIHHHEFHIIIIHIHHIIIIIIHHHHIHIHIHGIHDHHHHIIGCGFHHHIIIIIHHIHHIIHGFEHHIHHHHIHIHIIHIIHHHIHHIIIIIIIIIIIIIHIIIHIIIIIIIIIIIIIHIIIIIHIIIIIGIIIIIIIIIIIDDDCD
@HISEQ:969:HM2KJBCX2:2:1101:4223:21780 2:N:0:ACTATGCA
GATCTAATCGAGCCCAACTATCCCTATTAATCATTACGTCAATCCTAGAAACCAACAAAATAGGATCAACGTCCTATTTCATTATTCCATGCTAATGTATTCAAGCGCGAGCCTGCTTTAAACACTCTAATTTTTTCAAAGTAACAGTCCTGATTCCCCACCACACCAAATGAATGACATGATGGTTCGTCAGAAGGTAGAAATCAGTAACACCAGTACGTACCGAAGGCACGACCAGCGTACTAATCCCGAAATTCAACTACGAGCTTTTTAACTGCAACAACTTTAATATACGCTATTGGAGCTGGAATTACCGCGGCTGCTGGCACCAGACTTGCCCTCCAA
+
D@@DDIIFIIGCHHHHHHHIHCHHHHHHIHHIHIHIHGIIHIIIIHFEHHHIEHHIGIHIIH<<@HCHHIFHHEEHHIHHHIHHICG1CGH?CFHIHIIHG@GHDCDHHHFHGHHGHEIHGIIHHGGGHHIIHIHHHIIGHHIIIIHIHHHIHFHIHHHHHHIIIIHIFHIIIHIIIHHHHHIIIHHGIHHHHIIH<IIIIIIHHHHHHHEHIHHIIIIIIIIIIHEEHCHIIHCDCC@HEHHGIIIHIHIHIIHCIIHHIIIHHIHIIIHHEIHHFCCIIHHHFEIIIHHIIGIHIHHHHHIIIIHHHIHDHHHHIIIIIIHHHIIIIIHHIHG1HHHEDAADD
@HISEQ:969:HM2KJBCX2:2:1101:18076:22175 2:N:0:ACTATGCA
GATCTAATCGAGCCCAACTATCCCTATTAATCATTACGTCGATCCTAGAAACCAACAAAATAGGTTCGATCGTCCTATTTCGTTATTCCATGCTAATGTATTCAAGCGCGAGCCTGCTTTAAGCACTCTAATTTTTTCAAAGTAACAGTCCTGTTTCCCCGCAACAACAAATTAATGCCATCACGGTTCTGCAAGAGGGAGGGACCAGTGAGGCCAGTGCATACCAGTGGCACGACCAACCTACTGGCCCCGAAATTCAACTACGAGCTTTTTAACTGCAACAACTTTAATATACGCTATTGGAGCTGGAATTACCGCGGCTGCTGGCACCAGACTTGCCCTCCAA
+
DDDDDIIIIIIIIIIIIIIIIHIIIIIIIIIIIIIIIHIIIIIIIIIHIIIHIIIIIFHIIIIIIIIHIIIIIGIHIIIIHIIHIIIIHIIIIIIIIIIIIIHHIIHIIIIIIIIIIHIIIIIIIIIIIIIIIIHIIIIIIHHHIIIIIHHIIHHIIIHIIIIIIIIIIIHHIHHHHIIHIIIIIIIHIIHHIIIIIIIHFIIIIIIIIIIIIIIIIIIIIIIIIIIIIIIIIIIIIIIIIIIIIIIHIHHHIIIIIIIIIIIIIIHIIIIIIIIIIIIIIIIIHIIIIIIIIIIIIIIIIIIIIIIIIIIIIIIIIIIIIIHIIIIIIIIIIIIIIIHIIDDDDD
@HISEQ:969:HM2KJBCX2:2:1101:9430:22598 2:N:0:ACTATGCA
GATCTAATCGAGCCCAACTATCCCTATTAATCATTACGGCGACTCTAGAAACCAACAAAATAGAACTGCACGTCCTATTTTATTATGCCATGCTAATGTATTTGGGCATAGGCCTGCTTTGAACACTCTAATTTTCTCAAGGTAAACGTCCTGGTTCCCCAACACACCCAGTAAAGGGCATACTGGCTCACCAAGAAAGAGAACACGCCCAGACAGTACACACTGTGAGGTGGACTGCCCAGCCACATTCGAAGTTCAACTACGAGCTTTTTAACTGCAACAACTTTAATATACGCTATTGGAGCTGGAATTACCGCAGCTGCTGGCACCAGACTTGCCCTCCAA
+
DD@DBIHIH?GEHHHIIICHHHHIHHIIHHGIHIIIIIH?E?CHHIIHHHIIHHIGHGIIHEGHIIIHIHHHHIIIHGHIIIGIHHIHHIIIEHIIIEGIIHHGHHIIHFCGHHGHHIHHGEGFHIHHHIIIIIHIHIIIIGIIHIIHIHHHIGFE@FHHHGFHHHIHIIHHHHHHHHHGHHHEGHHHHIFIHHHG@HHHHHEHIIGHIIIIIHIIIHIIHFHAIGIIIIHHHHGIIIHIIIHHIIIIHIIIIIGIIHEHIHHIIIGIIIIIHIHFHHIIHHGIIHHHHGEG0HIIIIIGIIHIGIIIHIIIIIIGIIIIIGHHGHHHHHFEDIHCIIIH@@@B@
@HISEQ:969:HM2KJBCX2:2:1101:1494:23068 2:N:0:ACTATGCA
GATCTAATCGAGCCCAACTATCCCTATTAATCATTACGGTGGTCCTAGAAACCAACAAAATAGAACCACAACGTCCTATTCTATTATTCCATGCTAATCTATTCAAGCAATAGCCCGCTTTAAACACTCTAATTTTTTCAAGGTAATGGTCCTGGCTCCCCAACACACCCAATAAAGGACATGCTGGCTCACCAGAAGGAAGACCCGACAGCAGACAGTACTCGCCAAAGACGGACCGCCCGGCCAGGCCTAAAATTCAACTACGAGCTTTTTAACTGCAACAACTTTAATATACGCTATTGGAGCTGGAATTACCGCGGCTGCTGGCACCAGACTTGCCCTCCAA
+
D@B@DF<FF<CCGEHHEH1C<<@CGHEHHE11CG@@FC01<CHC1DFGHHH1DGHHIIIIII1DFCCFE@<<FH1<0DH1DE@1<G1CC<F1<GCEHGE@<@G1@<1FDBEHHHCHGIHEHGFCBFGIHEHFHGHHICCCFHEHCFGHHEACHB7?DHDHCHHGCHIGIIHH@HBF@IHHHHGFFEDHB,<CHEEHHHGCEEDIHGEH:IIHIGIIIHHDCHIGHD@EDFHHH8>HCHFC?HFHEHEHHIIIHG<CEF1HHD/HEE@EH@F1D1GHGD1<<<<1IIHG?HE@E<CHEHIHHECEHD1HC<<1/CCHE?G?C<?GHEC<HHF<<CIIHHH@@DD@D@
@HISEQ:969:HM2KJBCX2:2:1101:19244:22065 2:N:0:ACTATGCA
GATCTAATCGAGCCCAACTATCCCTATTAATCATTACGGTGGTCCTAGACCAACAAAATAGAACCAACGTCCTATTCTATTATTCCATGCTAATCTATTCAAGCAAAAGCCCGCTTTAAACACTCTAATTTTTTCAAGGTAATGGTCCTGGTTCCCCGGCACACCCAGTTAAGGACATACCGGCTCACCAGAAGGATAGACCCGACAACAGACAGTACTCGCCAGAGACGGACCGCCCGGTCAGGCCTAAAATTCAACTACGAGCTTTTTAACTGCAACAACTTTAATATACGCTATTGGAGCTGGAATTACCGCGGCTGCTGGCACCAGACTTGCCCTCCAA
+
DDDDCHIHIHIIIIIIIIHIIIIIIIGIIIHHHHIIIIGEHHIIHHIHIIHIIIIHHIGIIHHHGHCHIGEHHHIIIFHIGHHHC<G@CHIHEHIGHHHIIGHHIIIIEHHHHHHHIHGHHHIHHIHHHIHIHHIIIIFHHHIGIIIIIHHGHIIIIIIIIIIIIIHIIHIIIIIIIIHHHEHGHHFHHHHFIGIIHHHHHEHIHIIIHIHFHIIIIHHHHEEIIIIIIIIIIIIIHHIH>HHIIHEIIIIIIIIIIIHDIIIIIIIIHHIIIIIIIIIIIIHIIIIIIHHIIHFD<CIIIIIIIIIIIIIIHIIIIIIIIIIIIIIIIIIIIIIIIIDDBDD
@HISEQ:969:HM2KJBCX2:2:1101:16220:23487 2:N:0:ACTATGCA
GATCTAATCGAGCCCAACTATCCCTATTAATCATTACGTGATCCTAGAAACCAACAAAACGGAACCACTGTCCTATTTCATTATTCCATGCTAATGTATTCAAGCAAATCAATGCCTGCTTTAAACACTCTAATTTTTTCAAAGTAAAAAATTCTAGTTCATTGAGACACCCATTAAGAACATCACAATTCACCAGAAGGTGAGAAATTGGCTACACCAGTTCATGCCCCTTAAGGCACGACCGATGCATCAATTCCGAAATTCAACTACGAGCTTTTTAACCGCAGCAACTTTAATATACGCTATTGGAGCTGGAATTACCGCAATGGCTGCTAACACCAGACTTGCCCTCCAA
+
BDCDDIIIIIIIIIIIIIIIIHIIIIIIIGIIIIIIIIIIIIHHIHIIIIIIIIFIIHHHIIDHHIIIIIIIIIHIIIIHHIHIIIIHIGHHHHHEHIIHHD1DHIIHHHIIIHHHHHHHIIIIIIIIHIIIIHHIHIIHHHIIIIIIIIIHHHIIIIIIIIHHIGIIIIIIHHHHHHHHIIIIIIIIHFIIIIIIIIIIIIIIIHHHIIIHIIHIIIIHIHIHHIHIIIIHIIIIHIIIIIIIIIHIIIHHEHHIIHIHGHHIIIIHIIIHFHIIHIIHGIHIIIHGIIIIHIHIFHHHHHHHIIIIIIIIHIHIIHHIIHGHHHIIIHIIIIIIHHIHHIIIIIIIIIDDDDD
@HISEQ:969:HM2KJBCX2:2:1101:18677:23926 2:N:0:ACTATGCA
GATCTAATCGAGCCCAACTATCCCTATTAATCATTACATCGATCCTAGAAACCAACAAAATAGAATCTGATGTCCTATTTCATTATTCCATGCTAATGTATTCAAGCGTAAGCTTGCTTTAAACACTCTAATTTTTTCAAGGTAACAGTCCTAATTCCCCATAACATCAAATAAATGACATTATGGTTCTTTAGAAGGTGAGAACCAATAAAACCAGTACATACCAAGGCATGACCGATTCCTTGATCCCGAAATTCAACTACGAGCTTTTTAACTGCAACAACTTTAATATACGCTATTGGAGCTGGAATTACCGCGGCTGCTGGCACCAGACTTGCCCTCCAA
+
D@BBBHHHHHCEHIHGH@EEE?HHHHHH@GH@@CGECFHC0CG1EHH?CHI1GHH@<GHI?F<<G??CFGH?G@FHEFIH1<DG@CG1?CC?CCCIIIIIIHIHIGHHHIIIIHIHGHHHHGIHHHHIIIIHHIHHHGIIHGIIIIIIGIHIIIHHIHHIIIIIIIGIIIIHIIIIIIIIIIIIHIIIIIIIIIIIIIIFIIIIIGIIIIIIIGIIGIIIIIIIIIIIIIIIGIIIIIGIGHHFGGIIHIIIIIIIIIIIIHIIIIIIIIIIIIIIIIIIIIIIIIIIIIIIIIIIIIIIIIIIIIIIIIIIIIIIIIIIIIIIIIIIIIIIIIIIIIIIDDDDD
@HISEQ:969:HM2KJBCX2:2:1101:9994:24020 2:N:0:ACTATGCA
GATCTAATCGAGGCCCAACTATCCCTATTAATCATTACGTCAATCCTAGAAACCAACAAAATAGGATCGAACGTCCTATTTCATTATTCCATGCTAATGTATTCAAGCGTTAGCCTGCTTTAAACACTCTAATTTTTTCAAAGTAACAGTCCTGTTTCCCTGCAACACCAAATTAATGACATTACAGTTCTTCAGAAAGGAGGAATCAGCGAAGCCAGTGCATACCAGTGGCACGACCAACCTGCTAACCCCGAAATTCAACTACGAGCTTTTTAACTGCAACAACTTTAATATACGCTATTGGAGCTGGAATTACCGCGGCTGCTGGCACCAGACTTGCCCTCCAA
+
DDDDDIIIIHIIHIIIIIIIIIIIIIIIIIIHEHIIIIIIIIIIIIIIHIIIIHIIIIIIIIIHIHIIIHIIHHIIGIIIIHIIIIIIIGIIIIHHIIIIHIIIIIIHIIHIIIHHHIHHIIIIEHIHIIIIIIIIIHIIIIIIIIIIIIIIIIIIIHIIIIIHIIIIIIIIIIIIIIIIHIIIIIIIIIIIIIIIHIIIIIHIIIIIIIIIIIIHIIIHGIIIIIIIIIIIIIIIIHGIIIIIIHIIIIIIIIIIIIIIIIIIIIIIIIIHIIIIIIIIIIIIIIIIIIIIIIIIIIIIIIIIIIIIIIIIIIIHIIIIIIIIIIIIIIIIHIIIIIIIIIDDDDD
@HISEQ:969:HM2KJBCX2:2:1101:3363:26099 2:N:0:ACTATGCA
GATCTAATCGAGCCCAACTATCCCTATTAATCATTACGTGGTCCTAAAACCAACAAAATAGAACCATCGTCCTATTTTATTATTCCATGCTAATGTATTCAAGCAAAAATGCCCGCTTTAAACACTATATTTTTTTCAAAGTAAAAGTCCTAGTTCATTGAAACACCCAAGAGCATCCCAATTCACCAGAAGGTAAGAAATTGGCTACACACCGATTCATGCCCCTAAAGGCATGACCGATATATCCCAATCCCGAAATTCAACTACGAGCTTTTTAACCGCAACAACACTAATATACGCTATTGGAGCTGGAATTACCGCGGCTGTTAATACCAGACTTGCCCTCCAA
+
DBDDDIIIIIIIIIIIIIIIIIIIIHIIIIIIIGIIIIIIIIIIIIIIIIIIIIIIIIIIIIIIIIIIIHHHHIHIIGIIIHIIIGIIIIIIIIIIIIIIIIIIIIIIIIIIIIIIIIIIIIIIIIIHIIIIIIHIIHIIIIIIIIIIGIIIIIHIIHIIIIIIIIHHHGIHIIHHIIIIIIIHIIHIIIIIIIIIIIIIIIIIIIIIHIHIIIIIHIIIIIIIIIIIIHIIIIHHIIIIIIIHEHGDIHHIIIIIIIIHIIHIIHIIIIIIIIIIIIIIIIIIIIHHHIIIIIIIIIIIIIIIIIIIIIIIIIIIIIIIIIIIIIIIIIIIIIIIIIIIIIIIDDDDD
@HISEQ:969:HM2KJBCX2:2:1101:10870:26090 2:N:0:ACTATGCA
GATCTAATCGAGCCCAACTATCCCTATTAATCATTACGGTGATTCAGAAACCAACAAAACAGGTTCACCGTCCTATTTTATTATTCCATGCTAATGTATTCAGACATAAGCCTGCTTTGAACACTCTAATTTTTTCAAGGTAAAGGTCCTGGTTTCCTACCACGCTAAATTAATAACATGATAGTTCCCCAGAAGGTAGAAATTCTACACGCCAGTACAGACAATAGCCCGACTAACGATAGAACCCCGAAATTCAACTACGAGCTTTTTAACTGCAACAACTTTAATATACACTATTAGAGCTGGAATTACCGCGGCTGCCGGCACCAGACTTGCCCTCCAA
+
DDDDDHHIICHHIIIIIIIHIIIIIIIIIIIIIIIIIIHHIIIIHHIIIIHHIIIIHIIIIHHFFHIIGIHHIIGIIHIIIIIIIIHIIIIHHHIIIIIHHFHHIIIIIIIIIIIIIIIIIIIIIHIHIIIIIIIIIIIIIIIIIIIIIIHHGIHIHIIGIIIIIIIIIIHIIIIHHIIIIIIIIHIHIIIIIIIIHIIIIIIHIIIIIIIIIIIIIHIIIIIIIIIIIIIIIIIIIIIHHGIHIIIIIIIIIIIIIIIHHGIIIIIIIIIIIIHIIIHGHIIIIIIIIIIIHIIIIIIIIIIIIIIIIIIIIIIIIIIIHIIIIIIIIIIIIIIIIIDDDDD
@HISEQ:969:HM2KJBCX2:2:1101:14103:26438 2:N:0:ACTATGCA
GATCTAATCGAGCCCAACTATCCCTATTAATCATTACGTCGATCCTAGAAACCAACAAAATAGAATCAAACGTCCTATTTCATTATTCCATGCTAATGTATTCAAGCGTGAGCCTGCTTTAAACACTCTAATTTTTTCAAAGTAACAGTCCTGATTCCCCACAACACCAAATAAATGACATCATGGTTCGTCAGAAGGGAGAAACCAACAATGCCAGTACGTACCGAGGCACGACCGACATGATGGTCCCGAAATTCAACTACGAGCTTTTTAACTGCAGCAACTTTAATATACGCTATTGGAGCTGGAATTACCGCGGCTGCTGGCACCAGACTTGCCCTCCAA
+
DCBDDIIIIIIGIIIIIIIIIIIIIIHIIIHIIIIIIIIIIIIIIIIIIIIIIIIIIIIIIIHIIIHIIIIIHIIIIIIIIIIIIIHGHIHIHIIIIHIIIIHHIIIIHIIIGIIIIIIHIHIHHIIIHIIIIHIIIIGGHIIIIIIIIIIIIIIIIIIIIHIHHHHIIHHHHIIIIIIIIIHIIIIHIIIIIIIIIIIIIIIIIIIIIIIIIIIIIIIIIIIIIIIIIIIIIIIIIIIIIIHGIIIIIIIIIIIIIIIIIHIIIIIIIIIIIIIIIIIIIIIIIIIIIIIIIIIIIIIHIIIIIIIIIIIIIIIIIIIIIIIIIIIIIIIIIIIIIIIIDDDDD
@HISEQ:969:HM2KJBCX2:2:1101:11247:25677 2:N:0:ACTATGCA
GATCTAATCGAGCCCAACTATCCCTATTAATCATTACGGCTCCCCTAGAAACCAACAAAATAGGAAAGCCGTCCTATTCTATTATTCCATGCTAATGTATTCGAGCAAAGGCCTGCTTTGAACACTCTAATTTTTTCAAAGTAAAAGTCCTGGTTCCCCGACACACCCAGTAAAGGGCATGCGAATCCCCAAGAGGAAAGATCCGGCCGGACCAGTGCACGCGGTGAGGCGGACCGGCCAGCCAGACCCAAGGTTCAACTACGAGCTTTTTAACTGCAACAACTTTAATATACGCTATTGGAGCTGGAATTACCGCGGCTGCTGGCACCAGACTTGCCCTCCAA
+
DDDDDIIIIIIIIIIIIIIIIIIIIIIIIIIIIIIIIIIIIIIIIIHIIIIIHIIIIIIIIIHHHFHIHIHHIIIHIIIIIIIHIIIIIIIGIIIIIIIIIIIIIIIIIIHIIIIIIIIIIIIIIIIIIGIIIIIIIIIIIIIIIIIIIIIIIIHIIIIIIIIIIIIIIIIIIIIIIHHIIIIIIIIIIIIIIIIIIIHIIHIIIIIIIIIIIIIIIIIIIIIIIIIIIIIIIIIIIIIIHHIIHHIIIIIIIIIIIIIIIIIIIIIIIIIIIIIIIIIIIIHIIIIIIIIIIIIIIIIIIIIIIIIIIIIIIIIIIIIIIIIIIIIIIIIIIIIIIIIDDDDD
@HISEQ:969:HM2KJBCX2:2:1101:11972:26474 2:N:0:ACTATGCA
GATCTAATCGAGCCCAACTATCCCTATTAATCATTACGTCGATCCTAGAAACCAACAAAATAGAATCAAACGTCCTATTTCGTTATTCCATGCTAATGTATTCAAGCGTGAGCCTGCTTTAAACACTCTAATTTTTTCAAAGTAACAGTCCTGATTCCCCATGACACCAAATTAATGACATCATGGTTCGTCAGAAGGTAGGAATCAATAATACCAGTACGTACAATAGCACGACCAATAAATTGATCCCGAAATTCAACTACGAGCTTTTTAACTGCAACAACTTTAATATACGCTATTGGAGCTGGAATTACCGCGGCTGCTGGCACCAGACTTGCCCTCCAA
+
DDDAAHHHIEHIHHHHHHFCGHHHIIIHIIIIIIIIHHIHIIIIIIIHIEHHIIIIHIIHHIIGIEHHII1<CDEHIHIGHHIIIIHIIGIHHHGFIIIIIEHIHHHHHIGIH@HHHHIHIIHIIIIIHIHIHHFEEHGHHIIIIIIGIIHIHHHEHHIGIHHIIIIIIIIIIIIIIIHHHIIIGIIIIIIIIIIHIIIIHGIIHHIIIIIHGIIHIIIIIIIIIHGHIIHIIIGGIIIIIHHHIGIIHGEH?IIIIIIHHHGHIIIIIIIIIIIIIIHIIIIHGHHIIIHIIHHHHIIIIIHF@IIIIIIIIIIIIIIIIIIIIIIIHIIIHHIIIHIIDDDDD
@HISEQ:969:HM2KJBCX2:2:1101:14670:26583 2:N:0:ACTATGCA
GATCTAATCGAGCCCAACTATCCCTATAAATCATTACGTCGATCCCAGAAACCAACAAAATAGAATCAAACGTCCTATTTCATTATTCCATGCTAATGTATTCAAGCGTGAGCCTGCTTTAAACACTCTAATTTTTTCAAAGTAACAGTCCTGATTCCCCACAACACCAAATAAATGACATCATGGTTCGTCAGAAGGGAGAAACCAACAATGCCAGTACGTACCTAGGCACGACCGACATGATGGTCCCGAAATTCGACTACGAGCTTTTTAACTGCAGCAACTTTAATATACGCTATTGGGGCTGGAATTACCGCGGCTGCTGGCACCAGACTTGCCCTCCAA
+
DCDDDIIIIIHIIIIIIIIIIIIIIIIIIIIIIIIIIGHIIIIIHHIGHIIIIIIIIIHIIIHHHHHIHIIHHHHIIHHHIIIIIIIIIIIEHIIIIIIIIIIIIHHIIIIHIGIIIIIIIIIHHHHHIGIIIIIIHIIIIIIIIIIIIIIIHGIIIIIIIIIIIIIHIIIIIIIIIHHIHIIIIIIIIIIIIIIIIIIIIIIIIIIIIIIIIGIIIIIIIIIIIHIIIIIIIIIIIIIIIIHGIIIIIHIHIIIIIIIIIIIIIIIIIIIIIIIIIIIIIIIIIIIIIIIIIIIIIIIHHD1IIIIIIIIIIIIIIIIIIIIIIIIIIIIIIIIIIIIIDDDDD
@HISEQ:969:HM2KJBCX2:2:1101:19314:27095 2:N:0:ACTATGCA
GATCTAATCGAGCCCAACTATCCCTATTAATCATTACGTCAATCCTAGAAACCAACAAAATAGGATCGAACGTCCTATTTCATTATTCCATGCTAATGTATTCAAGCGTTAGCTTGCTTTAAACACTCTAATTTTTTCAAAGTAACAGTCCAAATTCCCCGCAACACCAAATTAATGGCATTACGGTTCATCAGGAAGGAGGAATCAGTGAGATCAGTACATACCAGAGGCATGACCAACCTACTAACCCCGAAATTCAACTACGAGCTTTTTAACTGCAACAACTTTAATATACGCTATTGGAGCTGGAATTACCGCGGCTGCTGGCACCAGACTTGCCCTCCAA
+
DDDDCIIIIIIICHGIIIIIIIIIIIIIHIIIIIIIIIIIHIIIGIIIIHIIIHHIIIIIIHHIIHIIIIIIIIIIHIIIIGHHIIIHHIHIIIIHIHHIHHHHIIIIIIIIIIIHIIIIIIIIIIIIIIIIIIIIIIIIHIHIIIIIIIIIIIIIIIIIIIIIIIIIIIIIIIHHIIIIIIIIIIHIIIIIIIIIIIIIHGIIIIIIIHIHIHIIIIIIIIIIIIIIIIIIIIHIIIIIIIIIIIHIIIIIIHIIIIIIIIHIIIIIIIIIIIIIIIIIIIIIIIIIIIIIHHIIIIIIIIIIIIIHHIIIIIIIIIIIIIIIIIIIIIIIIIIIIIIIIDDDDD
@HISEQ:969:HM2KJBCX2:2:1101:12534:27262 2:N:0:ACTATGCA
GATCTAATCGAGCCCAACTATCCCTATTAATCATTACGGTGATCCTAGAAACCAACAAAATAGAATCATGCCGTCCTATTTTATTATTCCATGCTAATGTATTCAAGCAAAATGCCTGCTTTAAACACTCTAATTTTTTCAAAGTAAAGGTCCTGGTTCCCCGCGACACCCAATTAAGGGCATCGCGGTTCTCCAGAAGGTGAGAAATTGACTACACCAGTTCATACCCCTTAAGGCACGACCGATGTGTCAATCCCGAAATTCAACTACGAGCTTTTTAACTGCAACAACTTTAATATACGCTATTGGAGCTGGAATTACCGCGGCTGCTGGCACCAGACTTGCCCTCCAA
+
DDDDDIIIIIIIIIIIIIIHIIIIIIIIHIIIIHIHIIIIIIIIIIIIIIIIHGHIHIIHIIGHIIIIIIGIIIIIIIIIIIIIIIIIIIIIIIIHIIIIICIIIIIHHIHIIIIIIIIIIIIIHHIIIIIIIIIIIIIIIIGHHIIIHIIIHIIHIIIIIIIIIIIIHGIIIIIIIIIIIIIHIIIIIHIIIIIIIIIIIIIIIIIIIIIIIIIIIIIIIIIIIIIIIHIIIIIIIIIIIIIIIIIIIHHIIIIIIIIIIIIIIIIIIIIIIIIIIIIIIIIIIIIHIHIIIIIIIIIIIIIIIIIIIIIIIIIIIIIIIIIIIIIIIIIIIIIIIIIIIIIIIIIDDDDD
@HISEQ:969:HM2KJBCX2:2:1101:15824:28461 2:N:0:ACTATGCA
GATCTAATCGAGCCCAACTATCCCTATTAATCATTACGGTGGTCCTAGAAACCAACAAAATAGAACCACAACGTCCTATTCTATTATTCCATGCTAATCTATTCAAGCAATAGCCCGCTTTAAACACTCTAATTTTTTCAAGGTAATGGTCCTGGCTCCCCAACACACCCAATTAAGGACATACTGGTTCACCAGAAGGAAGACCCGACAACAGGACAGTACTCGCCAAAGACGGACCGCCCGGCCAAGTCTAAAATTCAACTACGAGCTTTTTAACTGCAACAACTTTAATATACGCTATTGGAGCTGGAATTACCGCGGCTGCTGGCACCAGACTTGCCCTCCAA
+
DDDDDHGHIHIIHIIIGIIIIIIIIIIIIIIIGHHHHIIHIIIIIIIIIIIIHHHIIIIGHIHIIIFHIIIIHHHHIIIIIIIIHIIEHIIIHIIHIIIHIHIIIIIIIHHHIIIIIIHHIIGHHHIIIHIHIHIIIIIIIIIIIIHIIHHIIHIIIIIIIIIIIIIIIHIHHHHIIIHIIIIIHIIIIIHIIIIIIIIHIIIIIIIIIIIIIIIIIIIIIIHIIIHIHGHHIIIIIIIIIIIIHHIIIGIIHIIIIIIIIIIIIIIIIIIIIIIHHIIIIIHHHIIIIIIIIHGIIIIIIIIIIIIIIIIIIIIIIIIIIIIIIIIIIIIIIHIIHIIIIIDDDDD
@HISEQ:969:HM2KJBCX2:2:1101:5514:28321 2:N:0:ACTATGCA
GATCTAATCGAGCCCAACTATCCCTATTAATCATTACGGTGGTCCTAGAAACCAACAAAATAGAACCACAACGTCCTATTCTATTATTCCATGCTAATGTATTCGAGCAAAAATGCCTGCTTTAAACACTCTAATTTTTTCAAGGTAAAGGTCCTGGATCCGCAAGACACCCAATTAAGGACATCAAGTTTCTCCAGAAGGTGAGAAATCAACAGCGACAGTTCATACCCCTTAAGGCATGACCATCACGTCAATCCCGAAATTCAACTACGAGCTTTTTAACTGCAACAACTTTAATATACGCTATTGGAGCTGGAATTACCGCGGCTGCTGGCACCAGACTTGCCCTCCAA
+
DDDDDIIIIIIIIHIIIIIIIIIIIIIIIIIIIIIIIIIHIIIIIIHIIHIIIIIIHHHIIIHIIIIIIIIGHHIIHIIIIIIIIIIIHIIHHIIIIIIHIHGHIIHHIIIIIIIIIHIIIIIIIIIIIIIIIIIIIHIIIIIIIIIIIIIIIIIHIHIIHIIIIIIIIIIIIIIIIIIIIIIIIIIIIIHIHHIIIIIIIIIIIIIIIIIIIHIIIIIIIHIIIIIIIIIIIIIIIIIIIHIIIIIIIIIIIIIIIIIIIIIIIHHIIIIIIHIIIIIIIIIIIIIIIIIIIIIIIIIIIIIIIIIIIIIIIIIIIIIIIIIIIIIIIIIIIIIIIIIIIIIIIIIIDDDDD
@HISEQ:969:HM2KJBCX2:2:1101:19483:28545 2:N:0:ACTATGCA
GATCTAATCGAGCCCAACTATCCCTATTAATCATTACGTCAATCCTAGAAACCAACAAAATAGGATCGAACGTCCTATTTCATTATTCCATGCTAATGTATTCAAGCGTTAGCTTGCTTTAAACACTCTAATTTTTTCAAAGTAACAGTCCAAATTCCCCGCAACACCAAATTAATGGCATTACGGCTCATCAGGAAGGAGGAATCAGTGAGACCAGTACATACCAGAGGCATGACCAACCTACTAACCCCGAAATTCAACTACGAGCTTTTTAACTGCAACAACTTTAATATACGCTATTGGAGCTGGAATTACCGCGGCTGCTGGCACCAGACTTGCCCTCCAA
+
BDD?DHHIIIIEHIEHHHIGHEEH1GHHHIIFHIIHIHFHIHHHIIEE@<FEFFHICHHEHEHCHHIIHIIH1FDHHHCHGHHIEHC?1<1<?GCHHHGHEDFCHHHIHHHIFIHFHGHGHHHFHHHFGHIHGA@FHHHHIIHHIIIIIIHHHGHIIIIIHHIHHHIIIHHIHIIHHCHEIIHHD?HG@EIHHHIHHH?I;FIIIIIHGHHHHGIIIIIHHEGFIHIHFGIIHIIIHHHH7IHGHHCDHHHHIIIIHHHIHEHHIHIIIIIHEHHHGIIIIGIIHHIHIIIHHEIIIHHHHHIIIHCIIHHHHIIIIIIIHIIHHIIIIIIHGFIHIIIIIDDADD
@HISEQ:969:HM2KJBCX2:2:1101:4332:28125 2:N:0:ACTATGCA
GATCTAATCGAGCCCAACTATCCCTATTAATCATTACGTCAATCCTAGAAACCAACAAAATAGGATCAAACGTCCTATTTCATTATTCCATGCTAATGTATTCAAGCGTTAGCCTGCTTTAAACACTCTAATTTTTTCAAAGTAACAGTCCTGTTTCCCTGCAACACCAAATTAATGACATTACAGTTCTTCAAGAAGGAGGAACCAGTAAAGCCAGTACATACCAGAGGCACGACCAACCTACTAATCCCGAAATTCAACTACGAGCTTTTTAACTGCAACAACTTTAATATACGCTATTGGAGCTGGAATTACCGCGGCTGCTGGCACCAGACTTGCCCTCCAA
+
D<DBDHHIHHHHCCGCHHIIIIGIIIIIHIIHHHICGHHHHHHHEGGHIIHIICHHHHEHHCFH?GHHHI@HICHC?GHHFCGHGC@?GFHHIHFHHHGIIIIIHCIIIIIIIHHIIHHHIIIIIFIIIIIIHHIHHGIIIIIIIIIIIIGIIIIIIHIHIHHHHHIHIIHGHHHHGIIIHHIIIIIIIHIIIIIHIIIHIIIIIIIHIIHIIHIIHHIIIIIIIIHIH:IIIIHIIIIIIHGFHIHDIIIIHIIHIHHHHIIIIIIIIIIIIIIIIIHIHHHIIHHIHIIHHHHHHIIIHIIIHHIIIIIIIIIIHIIIIIIIIIIIIIGIHHIIIIGHGDDDDD
@HISEQ:969:HM2KJBCX2:2:1101:13075:28746 2:N:0:ACTATGCA
GATCTAATCGAGCCCAACTATCCCTATTAATCATTACATCGATCCTAGAAACCAACAAAATAGAATCGGATGTCCTATTTCATTATTCCATGCTAATGTATTCAAGCGTGAGCCTGCTTTAAACACTCTAATTTTTTCAAGGTAACAGTCCTAATTCCCCGTGACACCAAATTAATGGCATTACGGTTCTTTAGAAGGTGAGAAATCAATAATATCAGTACATACCAACGGCATGACCGATACATTGATCCCGAAATTCAACTACGAGCTTTTTAACTGCAACAACTTTAATATACGCTATTGGAGCTGGAATTACCGCGGCTGCTGGCACCAGACTTGCCCTCCAA
+
DDDDDIHIIGCHHC@EHHGHIICHHHHHHHHHIGHHHHIIGHHIGIIIIIIHGHIIIIIIIIIHIFFF@<EEHH?FHFHF<CDGDHHFHCHHHHFHHGHHHHHIIHHHIHIHGHHHHIHIIHHHEH@EGHHCHHHIIIGIIIIIIIGIHHIHIHHIIIHGIHHIHHIIIIIIHIHHHHIIIHI;IIIIIHHIIIIIIIIIHIIIIHHIIIIIIHHHHHHHHIIIIIIIIHIIIIHHIH=IIII=HFIIHGHIIIIIIIIIIIIIIIIIIIIIIIHHIIIHIIIIIIIIGIIIIHIIIIIHHIIIIIIIIIIHHIIIIIIIIIIHIIIHIIIIIIIIHIIIHHDDDDD
@HISEQ:969:HM2KJBCX2:2:1101:3776:29136 2:N:0:ACTATGCA
GATCTAATCGAGCCCAACTATCCCTATTAATCATTACGTTGATCCTAGAAACCAACAAAATAGAATCGAACGTCCTATTTCATTATTCCATGCTAATGTATTCAAGCGCGTGCCTGCTTTAAACACTCTAATTTTTTCAAAGTAACAGTCCTGACTCCCCACAACATCAAATTAATGACATCATGATTCATCAGAAGGGAGAAATCAATGACATTAGTACGTACCGAAGGCACGACCGACGTATTGATCCCGAAATTCAACTACGAGCTTTTTAACTGCAACAACTTTAATATACGCTATTGGAGCTGGAATTACCGCGGCTGCTGGCACCAGACTTGCCCTCCAA
+
DDBDDIIIIIIIIIIIIIIIIIIIIIHIIIIIGIIIIIIIIIIIIIIHIIIHGEHIIIIIIIIIIHIHHHHHHEHHIHIIIHIGIHIGIIIGIIHIHHIIHHGIIIHHIIIIIIHIIIHHHHIHIIIGHHHIIIIIIIIIHIIIIIIIHIIIHIIGIIIIIIIIIIIHIHIIIIIIIIIIIIIIIIIHIHIIIIIIIIIIIIIIHIIIIIIIIHIIIIIIIIIIIIIIIIIIIIIIIIIIIIHHGIIIIIIHIIIIIIIIIIIIIIIIIIIIIIIIIIIIIIIIIIIIIIIHIIIIIIIIIIIIIIIIIIIIIIIIIIIIIIIIIIIIIIIIIIIIIIIIIDDDDD
@HISEQ:969:HM2KJBCX2:2:1101:19809:28959 2:N:0:ACTATGCA
GATCTAATCGAGCCCAACTATCCCTATTAATCATTACGTCAATCCTAGAAACCAACAAAATAGGATCGAACGTCCTATTTCATTATTCCATGCTAATGTATTCAAGCGTTAGCCTGCTTTAAACACTCTAATTTTTTCAAAGTAACAGTCCTGTTTCCCTGCAACACCAAATTAATGACATTACAGTTCTTCAAGAAGGAGGAATCAGTAAAGCCAGTACATACCATAGGCACGACCAACCTACTGACCCCGAAATTCAACTACGAGCTTTTTAACTGCAACAACTTTAATATACGCTATTGGAGCTGGAATTACCGCGGCTGCTGGCACCAGACTTGCCCTCCAA
+
DDDDDIIIIIEHHHIIIIIIIIIIIIIIIIIIIIIIIIIIIIIIIIIIIIIIIIIIHHHIHIIGHIHHIIHIIIIIIHHIIIIIHHFHCHHHEEHIIIIIHIIIHIIIHIHIIIIIIIIIIIIIIIHHIIIIHHHHHIIIIIIIIIIIIIIIHIIIIIIHHIIHHHIIIHHHHIHIIIHHHGIIHIIHHIHIIIIIIIIHIHIHHIIIIHIIIIIIIIIIIIIIIIIIIIIIIIIIIIIIIIIHGHHIIIIHIIIIHIIIIIIIIIIIIIIIIIIIIIIIIIIIIIIIIIIIIIIHIIIIIIIIIIIIIIIIIIIIIIIIIIIIIIIIIIIIIIIIIIIIIDDDDD
@HISEQ:969:HM2KJBCX2:2:1101:19040:29218 2:N:0:ACTATGCA
GATCTAATCGAGCCCAACTATCCCTATTAATCATTACGTCGATCCTAGAAACCAACAAAATAGGATCAAACGTCCTATTTCATTATTCCATGCTAATGTATTCAAGCGTTAGCCTGCTTTAAACACTCTAATTTTTTCAAAGTAACAGTCCTGTTTCCCTGCAACACCAAATTAATGGCATTACAGTTCTTCAGAAAGGAGGAACCAGCGAGACCAGTACGAACCAAAGGCACGACCAACCTGCTGATCCCGAAATTCAACTACGAGCTTTTTAACTGCAACAACTTTAATATACGCTATTGGAGCTGGAATTACCGCGGCTGCTGGCACCAGACTTGCCCTCCAA
+
@0D0DGHIH<11<CEHHE@@1F?HHFHHHGHHCGCFEGCEDCG1EH?11DE111<D<<GFF11D11DHGH10<1D@CCHE1<1F@@HCCH@?H?HHIHHHHIIIHDF@<HHHIIFGIHHIHHHHHIIHHFCDGGHFE@FHHIIIIGIIIHHIIIIHGHHCFIIIIIIIIHHDGIHIGHHFHHHFIIHGGHHIIIIIIHHHFIGHIIHGIIIIIHIIFHIIIHHIIHHHEHGGIGHIIIIIHHHCCHHHIIIHIIIHHHIIIIIHHHHIIIIIIIIIIHHFHIIIIHIIIHHIHIIHIGIHIIIIIIIHIIIIIIIIHGIIIIIHIIIIIIIIIHIIIIIIIDDDDD
@HISEQ:969:HM2KJBCX2:2:1101:2601:29994 2:N:0:ACTATGCA
GATCTAATCGAGCCCAACTATCCCTATTAATCATTACGGTGATCCTAGAAACCAACAAAATAGAACCATGCCGTCCTATTCTATTATTCCATGCTAATGTATTCGAGCAAAAATGCCTGCTTTAAACACTCTAATTTTTTCAAGGTAAAGGTCCTGGATCCGCAAGACACCCAATAAAGGACATCAAGTTTCTCCAGAAGGTGAGAAATCAACAGTAACAGTTCATACCCCTTAAGGCATGACCATCACGTCAATCCCGAAATTCAACTACGAGCTTTTTAACTGCAACAACTTTAATATACGCTATTGGAGCTGGAATTACCGCGGCTGCTGGCACCAGACTTGCCCTCCAA
+
DDDDDIIIIIIIIIIHIIIIIHHIIIIIIIIIIIIIIIIIIHIIIIIIHIIIHHIIIHIHHHIHIIIIIIGIHHIIIIIIHIHIIIIIHHIIIIIIIIIHIHGIHIHIIIIIIHIHHIIIHIIIIIIIIIHHIIHHIIIIHIIIIIIIHHIHHHHIIIIIIIIIIIIIIIIIIIIIGIIIIIIIIIIIIIHHGHHIIIIIIIIIIIIIIIIIIIIIIIIIIIIIIIIIIIIIIIIIHIIIIIIIIHHHIHG<HHHIIIIIIIIIIIIIIHIIIIIIIIIIIIIIIIIIIIIIIIIIIIHHHIIIIIIIIIIIIIIIIIIIIIIIIIIIIIIIIIIIIIIIIIIIIIIIDDDDD
@HISEQ:969:HM2KJBCX2:2:1101:7279:31406 2:N:0:ACTATGCA
GATCTAATCGAGCCCAACTATCCCTATTAAATATTACGGTTATCCTAGAAACCAACAAAATAGAACCTAGCAGTTCTAATCTATTATTCCATGCTAATGTAATCGAGCAAAATGCCTGCTTTAAACACTCTAATTTTTTCAAGGTAAAGGTCCTGGTTCCACATGACAACCAATTAAGGACATCATGCTTCTCCAGAAGGTGAGAAATCAACTGCGACAGTTCATACCCCTTAAGGCACGACCATCACGTCAATCCCGAAATTCAACTACGAGCTTTTTAACTGCAACAACTTTAATATACGCTATTGGAGCTGGAATTACCGCGGCTGCTGGCACCAGACTTGCCCTCCAA
+
0<DDD@@<11F1<CCDG0<1<1<<C11F1<11<DD11<<10<C1CF11<<<111<0<@GE1@1<<D111<111<11<11<1<111<1111<11<1<<<1D11C@@F60@@?HHIHHFADF6D7B68H6@HH7A<<86@@2HE8GF2<A6?H8HE8IHHGEGC1<)0D0/CG@H@CG?EFEDC</D<-<=HD@HHG>>A@CFCHHC<0G@HGH:HC>HE<?C/EFHEE<111EHGD.0HDDHC?HHDHC@CFHHF//C1GD1@F?GD1C<D<1EH@FHGF<1EHHHCHHGCHH?IIHHCIIHGIIHIHHEHHHHHIIIGIHH<DHHIHIHIHHCEFHHIHHG?GHDHIDADDB
@HISEQ:969:HM2KJBCX2:2:1101:7329:31745 2:N:0:ACTATGCA
GATCTAATCGAGCCCAACTATCCCTATTAATCATTACGTCAATCCTAGAAACCAACAAAATAGAATCAAACGTCCTATTTCATTATTCCATGCTAATGTATTCAAGCGTAAGCCTGCTTTAAACACTCTAATTTTTTCAAAGTAACAGTCCTGATTCCCCACGACACCAAATTAATGACATCGCGGTTCTTCAGAAGGTAGGAACCAATAATACCAGTGCGTACCGAGGCACGACCGACAATTTGATCCCGAAATTCAACTACGAGCTTTTTAACTGCAACAACTTTAATATACGCTATTGGAGCTGGAATTACCGCGGCTGCTGGCACCAGACTTGCCCTCCAA
+
DDCDDIIIHIIIIIIIIIIGIIIIIIIIIIIIIIIIHIIIIIIHIIIIIIIHIIIIIIFHIEGEHHIIGHIIIIIIIIIHIIIIIIIEHHIIGIIHHIIIIIIIIIIIIIIIIIIHIIIHIIIHIIIIIIIHIIIIHIHHIIHHIIIIHIIIIHIIIHHHIIIIIIIIIIHIHIHHHIIHIIIIIIIIHHIIIIIIIIIIIIIIIIIHIIIIIIIIIIIIIHIIIIIIIIIIIIHIHIIIIHHFIIHIIIIIIIIIIIIIIHIIIIIIIIIIIIIIIIIIIIIIIHIIIIIIHIIIIIIGIIIIIIIIIIIIIIIIIIIIIIIIIIIIIIIIIIIIIIIIDDDDD
@HISEQ:969:HM2KJBCX2:2:1101:18202:31417 2:N:0:ACTATGCA
GATCTAATCGAGCCCAACTATCCCTATTAATCATTACGGTGGTCCTAGAAACCAACAAAATAGAACCACAACGTCCTATTCTATTATTCCATGCTAATCTATTCAAGCAATAGCCCGCTTTAAACACTCTAATTTTTTCAAGGTAATGGTCCTGGCTCCCCAACACACCCAATAAAGGACATGCTGGCTCACCAGAAGGAAGACCCGACAGCAGACAGTACTCGCCAAAGACGGACCGCCCGGCCAGGCCTAAAATTCAACTACGAGCTTTTTAACTGCAACAACTTTAATATACGCTATTGGAGCTGGAATTACCGCGGCTGCTGGCACCAGACTTGCCCTCCAA
+
DDDDDIIIHIGHIIIIIIHIIIIIIIIIHIIIHIIIIIIIIIIHIHHGHIIHIIHIIIIIIHIEHIIIIIIIIIIIIHIIIIHIIIIHIIFHCHIIIIHIIIHIHHHIHIIIIIHIIHIIIIIIIIIIIIIIIIHHIEIIIIIIIIIIIHHIIIHIHHIIHIIHHHHIIHIHHHIIIIIIIIIIHHIHIIIIIIIIIIIIIHHIIIIIIIIIIIIIIIIIIIIIHIIIIIIIIIIIIIIIIIIIHHIIIIIIIIIIIIIIIIIIIIIIIIIIIIIIIIIIIIIIIHIIIIIIIIIIIIIIIIIIIIIIIIIIIIIIIIIIIIIIIIIIIIIIIIIIIIIIIDDDDD
@HISEQ:969:HM2KJBCX2:2:1101:10772:32774 2:N:0:ACTATGCA
GATCTAATCGAGCCCAACTATCCCTATTAATCATTACTTCAATTCTAGAAACCAACAAAATAGAACCGAAGTCCTAAATTATTATTCCATGCTAATGTATTCAAGGCATAAGCCTGCTTTAAACACTCTAATTTTTTCAAAGTAATAGAGCTAGATGGCGACGACAAGCCCAGTAAAGGGTTGTCGCCGTTCTCAAGCAAGATGGTAGACGCGCGCCAGCACACACACTCGTAACCGAGGCGGGCCAGGTGCGTCAAACCAGAAATCCAACTACGAGCTTTTTAACTGCAGCAACTTTAATATACGCTATTGGAGCTGGAATTACCGCGGCTGCTGGCACCAGACTTGCCCTCCAA
+
DDDDDIIIIIIIIIIIIIIIHIIIIIIIHIIIIIIIIIIIIIIIIIIIIIIIIIIHIIIIIIIIIIIIIGHIIFHIIIIIIIIIIIIHHIIIIIIIIIIIIHHIHHHIIIIIIIIIIHIIIIIHIHIIIIIHIIIIIHHIIHHIIIIIGIIHIIIIIIIHHHHIIIHHEHIIIIHIHII:IHIIIIIIIIIIIIIIIIIIIIIIIIIIHIIIIIIIIHIII=IIIIIIIIIIIIIIIIIIIIIIIIIIIIIIIIIIIIIIIHIHHIIIIHIGHIIIIIIIIIIIIIIIIIIIIIIIIIIIIIIIIIIIHHFIIIIIIIIIIIIIIIIIIIIIIIIIIIIIIIIIIIIIIIIDDDDD
@HISEQ:969:HM2KJBCX2:2:1101:2592:33178 2:N:0:ACTATGCA
GATCTAATCGAGCCCAACTATCCCTATTAATCATTACGGTGGTCCTAGACCAACAAAATAGAACCAACGTCCTATTCTATTATTCCATGCTAATCTATTCAAGCAAAAGCCCGCTTTAAACACTCTAATTTTTTCAAGGTAATGGTCCTGGTTCCCCGACACACCCAATAAAGGGCATACCGGCTCACCAGAAGGATAGACCCGACAACAGAACAGTACTCGCCAGAGACGGACCGTCCGGTCAGGCCTAAAATTCAACTACGAGCTTTTTAACTGCAACAACTTTAATATACGCTATTGGAGCTGGAATTACCGCGGCTGCTGGCACCAGACTTGCCCTCCAA
+
DDDCDHHIIIIIIHIHIIIIIIIIIIIIIIIIIIIIIIHHIIIIIIIIIIIIIIIHHHIIIHIIGIIGHHIIIGHIIIIIIIIIIIIIHHIIIIIHIIGIIHFHIHIIIHHHHHHHIHHHIIHIHHIHIIIIHIIIIIHHIHHIIIIIIIHGIIIIIHIHIIHHHIIIIIIIIIIIIIHHIIIIIIIIIIIIIIIIIIIIIIIIIIIIIIIIIIIIIIIIIIIIIIIIIIIIIIIIIIIIIIIIIGHIIGIIIIIIIIIIHIIIIIIIIIIIIIIIIIIIIIIHIIIIIIIIIIIHHGGIIIIHIIIIIIIIIIIIIIIIIIIIIIIIIIIIIIIIIIIDDDDD
@HISEQ:969:HM2KJBCX2:2:1101:5000:33740 2:N:0:ACTATGCA
GATCTAATCGAGCCCAACTATCCCTATTAATCATTACGGCGGTCCTAGAAACCAACAAAATAGAACCGCACGTCCTATTCTATTATTCCATGCTAATGTATCCGAGCACAGGCCTGCTTTGAACACTCTAATTTTTTCACAGTAAACGTCCTGGTGCCCCGCCACGGCCAGCGAAGGCCATGGGGTTTCCCAGAAGGAAAGGCCCAGCCGGACCAGTACTCGCGGTGAGGCGGACCGGCCAGCCAGGCCCAAGGGTCAACTACGAGCTTTTTAACTGCAACAACTTTAATATACGCTATTGGAGCTGGAATTACCGCGGCTGCTGGCACCAGACTTGCCCTCCAA
+
DDDDDIIIIIIIIIIIIIIIIIIIIIIIIIIIIIIIIIIIIIIIIIGIIIIIIIIIIIIIIHGIHIHDHHIIHHHIIIIIIIIIHIIIIIIIIHIIIHIHIHHGIIIHIHIIIIIIIIIIIIIIIIIIIIIIIIIIIHIIIIIIHIIIHIIIIIIIIIIIIIHIIIIIIIIIIIIIIIIIIIIIIIIIHHIIIIIIIIIIIIHIIIIIIIIIIIIIIIIIIIIIIIIIIIIIIIIIIIIIIIIHIIIIIIIIIIIIIIIIIIIIIIIIIIIIIIIIIIIIIIIIIIIIIIIIIIIIIIIIIIIIIIIIIIIIIIIIIIIIIIIIIIIIIIIIIIIIIIIIDDDDD
@HISEQ:969:HM2KJBCX2:2:1101:20735:33477 2:N:0:ACTATGCA
GATCTAATCGAGCCCAACTATCCCTATTAATCATTACGTCAATCCTAGAAACCAACAAAATAGGATCGAACGTCCTATTTCATTATTCCATGCTAATGTATTCAAGCGTTAGCCTGCTTTAAACACTCTAATTTTTTCAAAGTAACAGTCCTGTTTCCCTGCAACACCAAATTAATGACATTACAGTTCTTCAAGAAGGAGGAATCAGTAAAGCCAGTACATACCATAGGCACGACCAACCTACTGACCCCGAAATTCAACTACGAGCTTTTTAACTGCAACAACTTTAATATACGCTATTGGAGCTGGAATTACCGCGGCTGCTGGCACCAGACTTGCCCTCCAA
+
DDDDDIIIHHHIIIHHHHHIIHIIIIIIIIIIIIIHIIHIIIIIIIIIIIIIIIHHI?HHHIIIGIIIIHHIIIIHGIHIIIIIIIGICHIIGIIHIIHHHHEHIHIIHHHFFEGGHHIHHHGFCIHIIIIIIIHIIIHHIHHIIHIIIIIIIHEHIHHIHHIHHIHHHHHFHIHIIIIGHHIIIHHIIIHIHH@IHIHGHHHHIIHIIHGIIIIHHIIIIFIGIHIIIIIGIIIIIHHIFHHGCFIIIIHIIIIIIIIIIIIHIIIIIIIIIIHHIHHHHIIIIIIIIIIIIIIIIIIIIIIIIIIIIIHHIIIIIIIIIIIIIIIIIIIIIIIIIIIIIDDDDD
@HISEQ:969:HM2KJBCX2:2:1101:3646:34672 2:N:0:ACTATGCA
GATCTAATCGAGCCCAACTATCCCTATTAATCATTACGTCAATCCTAGAAACCAACAAAATAGGATCAAACGTCCTATTTCATTATTCCATGCTAATGTATTCAAGCGTTAGCCTGCTTTAAACACTCTAATTTTTTCAAAGTAACAGTCCTGTTTCCCTGCAACACCAAATTAATGACATTACAGTTCTTCAAGAAGGAGGAACCAGTAAAGCCAGTACATACCAGAGGCACGACCAACCTACTAATCCCGAAATTCAACTACGAGCTTTTTAACTGCAACAACTTTAATATACGCTATTGGAGCTGGAATTACCGCGGCTGCTGGCACCAGACTTGCCCTCCAA
+
DDDDDIIIHIIIIIIIIIIIHIIIIIIIIIIIIIIIIIIIIIIIIIIIHIIHHIIIIIIIIIHHIIIIIIHFHIEHIIHIIIIIIIHHHIIIHIIIIHIIHIIIIIIIIIIIIIIIIIIIIHIIIIIIIIIIIIIIIIIIIIIIIHIIHIIIIIIIIIHIIIIIIIIIIIIIHIIIIIIIHIIIIIIIIIIIIIIIIIIIIIIIIIIIIIIIIIIIIIIIIIIIIHIIIIIIIHIIIHHIIHHGGIIHIIIIIIIIIIHIIIHIIIIIIIIIIIIIIIIIIIIIIIHHIIIIIIIIIIIHHHIIIIIIIIIIIIIIIIIIIIIIIIIIIIIIIIIIIIIIIDDDDD
@HISEQ:969:HM2KJBCX2:2:1101:18907:34084 2:N:0:ACTATGCA
GATCTAATCGAGCCCAACTATCCCTATTAATCATTACGTCGATCTTAGAAACCAACAAAATAAGATCAAACGTCCTATTTCATTATTCCATGCTAATGTATTCAAGCGAATGCCTGCTTTAAACACTCTAATTTTTTCAAAGTAACAGTCCTGATTTCCCACGACACCAAATTAATGACATCGTGGTTCGTCAGAAGGGAGAAACCGACAGGGCCAGTACACACCAGAGGCGCGACCGACCCGTCGATCCCGAAATTCAACTACGAGCTTTTTAACTGCAACAACTTTAATATACGCTATTGGAGCTGGAATTACCGCGGCTGCTGGCACCAGACTTGCCCTCCAA
+
0DDDDIHIHHHHHIHICHIIIIHIIIGGHHHGGIHHIHHIIIIIIIHIHIIICGHHICHHHIGHEHIHHHHHHGHHEHHHIIHIHHHHHIIIFHEHIIHIIGGFHGHIIIHCHHIHIHHIHHHIIHHHHBHHGHHHFHHEFHHHGHEGHHFFHHHHIIGHHGDGIHIIHHIHIEHG@BEIIIHIHHHHHHGIIIIHHHGIHHHEIHFIHHG9GHIIHHIHHIIIIIIHHHHHIIHDC<EHHHDECHDHIGHGIHHIHIHEHIHHHIGIIGIIIIIIHHIHGHHHHHFEGGHGIHIIIIIIIIIHGIIIIIIIHIHIIIIIIIIIIIIIHIIIIIIIIIIIH@DDD@
@HISEQ:969:HM2KJBCX2:2:1101:10928:33887 2:N:0:ACTATGCA
GATCTAATCGAGCCCAACTATCCCTATTAATCATTACGTCAATCCTAGAAACCAACAAAATAGAATCAAACGTCCTATTTCATTATTCCATGCTAATGTATTCAAGCGTAAGCCTGCTTTAAACACTCTAATTTTTTCAAAGTAACAGTCCTGATTCCCCACGACACCAAATTAATGACATCGCGGTTCTTCAGAAGGTAGGAACCAATAATACCGTGGCGGGCCAAGCGCACTATACCAGAAATCCAACTACGAGCTTTTTAACTGCAACAACTTTAATATACGCTATTGGAGCTGGAATTACCGCGGCTGCTGGCACCAGACTTGCCCTCCAA
+
DDDDDIIIIIIIIIIIIIIIIIIIIIIIIIIIIIIIIIIIIIIIIIIIIIIIIIIIIIIIIIIIIIIIIII0CGHIHIIIIIIIIIIEIHIHIIIHIIIIIGIIIIIIIIIIIIIIIIIIHHIHHIIIIIIIIIIIIHIIIIIIIIIIIIIIIIIIIIIIIIIIIIIIIIIIIIIIIIIIIIIHIIIIIIIIIIIIIIIIIIIIIIIIIIIIIIIIIIIIIIIIIIIIIIIIIIIIIIIIIIIIIIHHIIHHIIIIIIIIIIIIIIIIIIIIIIIIIIIIIIIIIIIIIIIIIIIIIIIIIIIIIIIIIIIIIIIIIIIIIIIIIIIIIIDDDDD
@HISEQ:969:HM2KJBCX2:2:1101:17167:34717 2:N:0:ACTATGCA
GATCTAATCGAGCCCAACTATCCCTATTAATCATTACGGTGGTCCTAGAAACCAACAAAATAGAACCACAACGTCCTATTCTATTATTCCATGCTAATCTATTCAAGCAATAGCCCGCTTTAAACACTCTAATTTTTTCAAGGTAATGGTCCTGGCTCCCCAACACACCCAATTAAGGACATGCTGGTTCACCAGAAGGAAGACCCGACAACAAGACAGTACTCGCCAAAGACGGACCGCCCGGCCAGGCCTAAAATTCAACTACGAGCTTTTTAACTGCAACAACTTTAATATACGCTATTGGAGCTGGAATTACCGCGGCTGCTGGCACCAGACTTGCCCTCCAA
+
DDDDDHHHIIIIIIIIIIIIHIIIIIIIIIIIIIIIIIIIIIIIIIIIIHIFHIIIIIGHIIHIIIIIHGIIGHIIIGIGIIIIIIHIIIII?HHIIIIIIGIIIIHHIIIIIHHIIIIIIIIIHHIIHHIIIIIIIIIIIIIIIIIIIIIIIGIHIIIIIIIIIIIHIIIHIIHIIIIIIIIIIIIIIHIIHIIIIIIIIIIIIIIIIIIIIIHIIIIIIIIIIIIHIIIHIIIIIIIIIIIIIIIIIIIIIIIIIIIIIIIHIIIIIIIIIIIIIIIIIIIIIIIIIIIIIIIIIIIIIIIIIIIIIIIIIIIIIIIIIIIIIIIIIIIIIIIIIIIIIIDDDDD
@HISEQ:969:HM2KJBCX2:2:1101:5242:35335 2:N:0:ACTATGCA
GATCTAATCGAGCCCAACTATCCCTATTAATCATTACGTCGATCCTAGAAACCAACAAAATAGAATCAAACGTCCTATTTCATTATTCCATGCTAATGTATTCAAGCGCGAGCCTGCTTTAAACACTCTAATTTTTTCAAAGTAACGGTCCTGATTCCCCATGACACCAAATTAATGACATCATGGTTCTTCAGAAGGGAGAAATCAAAATTGCCAGTACGTACCGAGGCACGACCAACAAATTGATCTCGAAATTCAACTACGAGCTTTTTAACTGCAACAACTTTAATATACGCTATTGGAGCTGGAATTACCGCGGCTGCTGGCACCAGACTTGCCCTCCAA
+
DDDDDIIIIIHHIDHHIIIIIIIIIIIIHIIHHIIIIHIIIIIIIIIIIIIIHIIIIIIIIHHFGGHHIHHIIIIIHHIIIIIIEHIIFFHIIIIIIIIIIHHIHIIIIIHHIIIIHIIIIHHHIIIIHHIIIIIIIIIIIIIIIIIIIIIIIIIIIIIHIIIIIIGIIIIIIIIIIIIIIIIIIIIIIIIIIIIIIIHIIIIIIIIIIIIIIIIIIIIIIIIIIIIIIIIIIIIHIIIIIIHHIIIIIIIIIIIIHHHIHHIIIIIIIIIIIIIIHIIIIIIIIIIIIIIIIIIIIIIIIIIIIIIIIIIIIIIIIIIIIIIIIIIIIIIIIIIIIIIIDDDDD
@HISEQ:969:HM2KJBCX2:2:1101:3531:36028 2:N:0:ACTATGCA
GATCTAATCGAGCCCAACTATCCCTATTAATCATTACATCGATCCTAGAAACCAACAAAATAGAATCGGATGTCCTATTTCATTATTCCATGCTAATGTATTCAAGCGTAAGCCTGCTTTAAACACTCTAATTTTTTCAAGGTAACAGTCCTAATTCCCCGTGACACCAAATTAATGGCATTACGGTTCTTTAGAAGGTGAGAAATCAATAATATCAGTACATACCAACGGCATGACCGAAACATTGATCCCGAAATTCAACTACGAGCTTTTTAACTGCAACAACTTTAATATACGCTATTGGAGCTGGAATTACCGCGGCTGCTGGCACCAGACTTGCCCTCCAA
+
DDDDDIIIIIIHIIIIIIIIIIIIIIIIIIIIIGHHHHHIIIIGIIIIIIIIIIGIIIICFHHEHIIIICH/FHHHIHEHIGIHHIHHHHHHCGCEHHHHIGIIIIIIIIIIIIIIIIHIHHHIIHIIIIIHHHHHIHIIIIIIHIIIIIIIIHIIIIIHIHHIIIHIIIIIIIIIIIIIIIIIIIIHGIIIIIIIIIHIIIIIIIIIIIIIIIIIIIIIIIIIIIIIIIIIIIIIIIIHIIIIHGIIIIIHIIIIIIIIIIIIIIIIIIIIIIIIIIIIIIIIIIIIIIIIIIIIIIIIIIIIIIIIIIIIIIIIIIIIIIIIIIIIIIIIIIIIIIIIIIDDDDD
@HISEQ:969:HM2KJBCX2:2:1101:16680:35929 2:N:0:ACTATGCA
GATCTAATCGAGCCCAACTATCCCTATTAATCATTACGTCAATCCTAGAAACCAACAAAATAGGATCAAACGTCCTATTTCATTATTCCATGCTAATGTATTCAAGCGTTAGCCTGCTTTAAACACTCTAATTTTTTCCAAGTAACAGTCCTGTTTCCCTGCAACACCAAATTAATGACATTACAGTTCTTCAGAAAGGAGGAACCAGCGAGACCAGTACGAACCAAAGGCACGACCAACCTGCTGATCCCGAAATTCAACTACGAGCTTTTTAACTGCAACAACTTTAATATACGCTATTGGAGCTGGAATTACCGCGGCTGCTGGCACCAGACTTGCCCTCCAA
+
@BDDAH@<1<<1D/DCEEHHIIE1C11C1<F1C1C@G1<DG@DHGH11<CCGHEHCE11<1<1<111<<CHE1<DEHG@EE@<F111D1<C11D11FEEF<G<DH8HCFHHH@HHEHGH@HGFAHHEFA?B?GAG<8<$<EHEEEHHHCHGEE@G5HHHHEFHD<0FFECF-HHDHIHG@GHFF@HEEHGECEIHEFHCF?D<0DGCECC0EF<?IHHIHFECFC1F?EDHCHHCHHHCGHGC@AE/DCCF@C@HHEHHGHEHED1IIHHHHHFGHIIHHHHHFEFC?IHHHHHHIHEHHHHHIGIHHEHFIHIIIIIHHHFE<1GEHG?EFHCIIIIIIHDDD0@
@HISEQ:969:HM2KJBCX2:2:1101:2904:35709 2:N:0:ACTATGCA
GATCTAATCGAGCCCAACTATCCCTATTAATCATTACGGTGGTCCTAGAAACCAACAAAATAGAACCACAACGTCCTATTCTATTATTCCATGCTAATCTATTCAAGCAATAGCCCGCTTTAAACACTCTAATTTTTTCAAGGTAATGGTCCTGGCTCCCCAACACACCCAATTAAGGACATGCTGGTTCACCAGAAGGAAGACCCGACAACAAGACAGTACTCGCCAAAGACGGACCGCCCGGCCAGGCCTAAAATTCAACTACGAGCTTTTTAACTGCAACAACTTTAATATACGCTATTGGAGCTGGAATTACCGCGGCTGCTGGCACCAGACTTGCCCTCCAA
+
DCDDDIIIIIIIIIIIIIIIIIIIIIIIIIIIIIIIIIIIIIIIIIIIIIIIIIIIIIIIIIIIIIIIIIIIIIIGIIIGHIIHIIIIIIGIIIIIIIIIIHHIIIIIIIIIIIIIIIIIGIIIHHHIIIIHIIIIIIIIIIIIIIIIIIIIIIHFHIIIIIIIIIIIIIIIIHHIIIIIIIIIIIIIHIIIIIIIIIIIIIIIIIIIIIIIIIIIIIIIIIIIIIIIIIIHIIIIIIIIIIIIIHIIIIIIIIIIIIIIIIIIIIIIIIIIIIIIIIIIIIIIHHIIIIIIIIHIIIIIIIIIIIIIIIIIIIIIIIIIIIIIIIIIIIIIIIIIIIIIIIDDDDD
@HISEQ:969:HM2KJBCX2:2:1101:9186:37071 2:N:0:ACTATGCA
GATCTAATCGAGCCCAACTATCCCTATTAATCATTACGTCGATCCTAGAAACCAACAAAATAGAATCAAACGTCCTATTCCGTTATTCCATGCTAATGTATTCAAGCGTGAGCCTGCTTTAAACACTCTAATTTTTTCAAAGTAACAGTCCTGATTCCCTAAAACACCAAATTAATGGCATTATAGTTCGTCAGAAAGGAGAAACCGATTATACCAGTACGTACAATAGCACGACCAGTAAGCCGGTCTCGAAATTCAACTACGAGCTTTTTAACTGCAACAACTTTAATATACGCTATTGGAGCTGGAATTACCGCGGCTGCTGGCACCAGACTTGCCCTCCAA
+
DDDDDIHIIEC1DEHFEHHHFIIIHHHIHGHHIGHGICHGHIIIGIEFHHHHGHIIIIIIHIHHHGHFHIIHHHHHIECHH?DFHEFCECEFHHIIIIIIHIHHIHHHIIHIIHHHIHHIIHFHHIIHHGIHHHHGHIIIIIIHIHHHHIIIIIFFHIIIHIHGHHIHHHGHFHHHHIHHHIIIIIHHGIIIIIIIIIIIIHHHIIIIIIIIIIIIHIIIIIHIIHIIIIIIIHIIIIIIIHFCHIIIIEHHIIHHIHIHHIIHGHIHIHHHHHIIHHHIIIHHHIHIIIHHIIHIIHHIIIHIIIIIIIIIIIIIIIIIIIIIIIIIIIIIIIHIHIIIDADDD
@HISEQ:969:HM2KJBCX2:2:1101:16809:37363 2:N:0:ACTATGCA
GATCTAATCGAGCCCAACTATCCCTATTAATCATTACGTCGATCCTAGAAACCAACAAAATAGGGTCAAACGTCCTATTTCATTATTCCATGCTAATGTATTCAAGCGTGTGCCTGCTTTAAACACTCTAATTTTTTCAAAGTAACAGTCCTGATTCCCCATGACACCAAATTAATGACATCACAGTTCGTCAGAAGGTAGAAATCAATAATACCAGTGCATACCGGAGGCACGACCAATATATTGATCCCGAAATTCAACTACGAGCTTTTTAACTGCAACAACTTTAATATACGCTATTGGAGCTGGAATTACCGCGGCTGCGGGCACCAGACTTGCCCTCCAA
+
@DDDDIIHHIHHHHIIIGGHFH@CHHHHHIEHHH?CHEGHHDHIIIIIIIIHHHIHHII@GGHHIGHEHHII@HHHHHHFHHFHGHIIHIHGHHHHIIHHHFFHHIIIGHHHGIIIIIIHHGHIIIIIHIIIIIIHHHHHIIIIHIIIHIIIIIIIIHHHIHHHHIIIIHIIIIIH@HHHIHHHIIIIIIIIIIIIIIIIIHIIIIIIIIHIIIIIIIIIIIIIHIIGIIIHIIHHIIIIIIIHGIIHIHIHIIIIIIIIIIIIIIIIIIIIHIIIIIIIIIIIIIIIHIIIIIIIIIHIIIIIIIIIIHIIHIIIGIIIIIIHIIIIIIIIIIIIIIIIIDDDDD
@HISEQ:969:HM2KJBCX2:2:1101:16885:37442 2:N:0:ACTATGCA
GATCTAATCGAGCCCAACTATCCCTATTAATCATTACGTCAATCCTAGAAACCAACAAAATAGGATCAACGTCCTATTTCATTATTCCATGCTAATGTATTCAAGCGCGAGCCTGCTTTAAACACTCTAATTTTTTCAAAGTAACAGTCCTGATTCCCCACCACACCAAACTAATGACATGATGGTTCGTCAGAAGGTAGAAATCAGTAACACCAGTACGTACCGAAGGCACGACCAGCGTACTAATCCCGAAATTCAACTACGAGCTTTTTAACTGCAACAACTTTAATATACGCTATTGGAGCTGGAATTACCGCGGCTGCTGGCACCAGACTTGCCCTCCAA
+
D@BDBIIIIIFHIIIGHIIIHHIHHIIHHHHIIHHIIIHHHIIIIHIIIHIIIIIHIIIIIIHHHHHHFIIEHIHIHHGHIIHHIIIIGIGHHHHIIIHIHHDHGHHHIIGIIIIIHFHHICHIIIIIIFHIHHHHIHHHIIHHHIIIIHHIHFHIHHGHHGEHHHHHHCHFHIHHHHHHIIGIIIIIHEIIIIHIHHIIHHGIHIIHHHIIH;HIHHIIIHHHHEHIIHHIIIIHIIIIHIHGIIIHHIHHHHEG1?GHECIIHIIHIIHGEDIIIIIHHHIHIIHHIHEHCIIHIIIIIIIIIIIHFIHIIIIIIIIIIIIIIIIIIIHHGHHIIIIHD?@@D
@HISEQ:969:HM2KJBCX2:2:1101:6733:38651 2:N:0:ACTATGCA
GATCTAATCGAGCCCAACTATCCCTATTAATCATTACGGTGATCCTAGAAACCAACGAAATAGAATCAGTCCGTCCTATTTCATTATTCCATGCTAATGTATTCAGACGATAGTCTGCTTTAAACACTCTAATTTTTTCAAAGTAACAGTCCTGATTTCCCATCACACCAAATAAATGGCATGAAAGTTCCTCAGAAGGTAGAGATCCATCCTACCAGTGCAGACAATTAAGCCTGACCAATGGGTAGACCCCGAAGTTCAACTACGAGCTTTTTAACTGCAACAACTTTAATATACGCTATTGGAGCTGGAATTACCGCGGCTGCTGGCACCAGACTTGCCCTCCAA
+
DDDCDIIIIIIIIIIIIIIIIIIIIIIIIIIIIIIHIIIIIIGHHHIIIIIIHIIIIIHIIIIIIIIIIIIIIIHIIIIIIIIIIIIIIIIIGHIIIIHHIHHHIIIIIIIIIIIIIIIIIIIIIIIIIIIHHIIIIIIIIIIIIIIIIIIIIIIIIIIIHHHIIHIHHIIHIIIIIIIIIIIIIIIIIGIIIIIIIHIIIIIIIIIIIIIIIHIIIIIIIIIIIIIIIIIIIIHIIIIIIIIIHHFIIHIIIIIIIIIIIIIIIIIHIIIIIIIIIIIIIIIIIIIHHHIIIIHIIIIIIHIIIIIIIIIIIIIIIIIIIIIHIIIIIIIIIIIIIIIIIIIDDDDD
@HISEQ:969:HM2KJBCX2:2:1101:6216:38651 2:N:0:ACTATGCA
GATCTAATCGAGCCCATCTATCCCTATTAATCATTACGTCGATCCTAGAAACCAACAAAATAGAATCAAACGTCCTATTTCATTATTCCATGCTAATGTATTCAAGCGTAAGCCTGCTTTAAACACTCTAATTTTTTCAAAGTAACAGTCCTGATTCCCCACGACACCAAATTAATGACATCGCGGTTCTTCAGAAGGTAGGAACCAATAATGCCAGTGCGTACCGAAGCACGACCAACAATTTGATCCCGAAATTCAACTACGAGCTTTTTAACTGCAACAACTTTAATATACGCTATTGGAGCTGGAATTACCGCGGCTGCTGGCACCAGACTTGCCCTCCAA
+
DDDDDIIIIIIIIIIIIIIIIIIIIIIIIIIIIIIIIIIIIIIIIIIIIIIIIIIIIIIIIHIIIHGHHIIIIGHHIIIIIIIIIIIGIIIIIIIIIIIHIFIHIIFHIIIHHIIIIIIIIIIIIIIIIIIIIIHIIIHIIIIIIHIIHIIIIIIIIIIIIIIIIIIIIIIIIIIIIIIIIIIIIIIIIIHIIIIIIIIIIIIIIIIHIIIIIIIIIIIIIIIIIIIIIIIIIIIIIIIIIIHHIIHIIIIIIIIIIIIIIIIIIIIIIIIIIIIIIIIIIIIIIIIIIIIIIIIIHIIIIIIIIIIIIIIIIIIIIIIIIIIIIIIIIIIIIIIIIIIIDDDDD
@HISEQ:969:HM2KJBCX2:2:1101:2299:38947 2:N:0:ACTATGCA
GATCTAATCGAGCCCAACTATCCCTATTAATCATTACGTCGATCCTAGAAACCAACAAAATAGAATCAAACGTCCTATTTCGTTATTCCATGCTAATGTATTCAAGCGTGAGCCTGCTTTAAACACTCTAATTTTTTCAAAGTAACAGTCCTGATTCCCCAAGACACCAAATTAATGACATCATGGTTCGTCAGAAGGTAGGAATCAATAATACCAGTACGTACAATAGCACGACCAATAAATTGATCCCGAAATTCAACTACGAGCTTTTTAACTGCAACAACTTTAATATACGCTATTGGAGCTGGAATTACCGCGGCTGCTGGCACCAGACTTGCCCTCCAA
+
DDDDDIIIIIIIIIIIIIIIIIIIIIIIIIIHHIIIHIIIIIIIIIIIIHIIIIIIIIIIIIHIIIIIIIIIHFIIHHIIHIIIIIIHHIIIGIIIIIHIIHIIIHIHHIIIIIIIHIIIIIIIIIHIHIHIIIIIIIIIIIIIIIIIIIIIIIIIHHHIIIIIIIIIIIIIIIIHIIIIIIIIHIIHIHIIIIIIIIIIIIIIIHIIIIIIIIIHIIIIIIIIIIIIIIIIIIGIIIHIIHDAGIIIIIIIIIIIIIIIIIIIIIIIIIIIIIIIIIGIIIIIHHIIIIIIIIIIHIIIIIIIIIIIIIIIIIIIIIIIIIIIIIIIIIIIIIIIIIIIDDDDD
@HISEQ:969:HM2KJBCX2:2:1101:3983:38771 2:N:0:ACTATGCA
GATCTAATCGAGCCCAACTATCCCTATTAATCATTACGTCGATCCTAGAAACCAACAAAATAGAATCAAACGTCCTATTTCGTTATTCCATGCTAATGTATTCAAGTCTGGTGCCAGCAGCCGCGGTAATTCCAGCTCCAATAGCGTATATTAAAGTTGTTGCAGTTAAAAAGCTCGTAGTTGAATTTCGGGGTTTGTCCGTCGGTCGGGCTTCACGGTCCGTACTGGTGTGATGGGTTCCTACCTTCTGAATAACCGGCATGCCATTCAGTTGGTGCGCCGGGGAAGCAGAGCTATTACCTTGAAAAAATTAGAGTGCTTAAAGCAGGCTAGTGCTTGAATAGATTAGCATGGAATAATAAAATAGGACGGCATGGTTCTATTTTGTTGGTTTCTAGGATCACCGTAATGATTAATAGGGAATAGTTGGGACTGGTTGAGTC
+
DDDDDIIIIIIIIHIIIIIIIHHIIIIIIFHGIIIIIIIIHIIIIHIHHHIIIIGHIIIIIIHHIIIIHIHHHHHIIHIIFHHIIIIIIIIIIIIIIHHIHFHHIHFHGHHCC@GHHGHHHCHHHDHHIIIHIGHHICH?GH1@@CGHHHHHGEGHHIIHICC@EC<FGEH?/CCEHDHIEH@HHEHGCH<,CIGHHGEDHHIHDHCHDHHHGHHIHIHHIHHHFEHGFHIIHIHIIIHHHHEIIIHHIHIIIIIHIIHHIIIIIIHC/IIIIIIIIHE<HIIIIIIIHIIIIIIIIIHIHHIHIIIIIIIIIIIHHIHIIIHIIIIIIHIIIIIIIIIIHHIIIIGIIIHIIIIIIIIIIIIIIIIIIIIIIIIIIIIIIIIIIIIIIHIIIIIIIIIIIIIHHIHHIIIIIIIIIIIIIIIIIIIIIIIIIIIIIIDDDDD
@HISEQ:969:HM2KJBCX2:2:1101:12423:40135 2:N:0:ACTATGCA
GATCTAATCGAGCCCAACTATCCCTATTAATCATTACGGTGATCCTAGAAACCAACGAAATAGAATCAGTCCGTCCTATTTCATTATTCCATGCTAATGTATTCAGACGATAGTCTGCTTTAAACACTCTAATTTTTTCAAAGTAACAGTCCTGATTTCCCATCACACCAAATAAATGGCATGAAAGTTCCTCAGAAGGTAGAGATCCATCTCACCAGTGCAGACAATTAAGCCTGACCAATGGGTAGACCCCGAGGTTCAACTACGAGCTTTTTAACTGCAACAACTTTAATATACGCTATTGGAGCTGGAATTACCGCGGCTGCTGGCACCAGACTTGCCCTCCAA
+
DDDDDIIHIHIIIIIIIIIIIIIIIIIIIIIIIIIIIIIIIIIIIIIIIIIHIIIIIIIIIIIIIIHIHIIGHIIIIIIIIIIIHIIIIIIIHIIIHHIIIHHIIIIIIIIIIIIIIIIHIIIIIIHHIIIIIIIIIIIIIIIIIIIIIIIIIIIIIIIIIHHIIIIIIIIIIIIIIIIIIIIIIIIIIIIIIIIIIIIIIIIIIIIIIIIIIIIIIIIIIIIIIIIIIIIIIIIIIIIIIIIIIIGIIHIIIIIIIIIIIIIIIIIIIIIIIIIIIIIIIIIIIIIIIIIIIIIIIIIIIIIIIIIIIIIIIIIIIIIIIIIIIIIIIIIIIIIIIIIIIIIDDDDD
@HISEQ:969:HM2KJBCX2:2:1101:16743:40119 2:N:0:ACTATGCA
GATCTAATCGAGCCCAACTATCCCTATTAATCATTACGTCGATCCTAGAAACCAACAAAATAGAATCAAACGTCCTATTTCGTTATTCCATGCTAATGTATTCAAGCGTGAGCCTGCTTTAAACACTCTAATTTTTTCAAAGTAACAGTCCTGATTCCCCATGACACCAAATTAATGACATCATGGTTCGTCAGAAGGTAGGAATCAATAATACCAGTACGTACAATAGCACGACCAATAAATTGATCCCGAAATTCAACTACGAGCTTTTTAACTGCAACAACTTTAATATACGCTATTGGAGCTGGAATTACCGCGGCTGCTGGCACCAGACTTGCCCTCCAA
+
DDDDDIIIIIIIIIIIIIIIIIIIIIIIIIIIIIIIIIIIIIIIIIIGIIIIIIIIIIIIIIHHHIIIHIIHHGHIIHHIIHIIIIIIIIIHHIIIIIIIIHHHIIHHHHHHHIIIIIIIIIIIIIIIHIIIIIIIIIIIIIIIIIIIIIIIIHIIIIIIIIIIIIIIIIHHIIIIIIIIIIIIIIIIIIIIIIIHIIIIIIIIIIIIHIIHHIIHIIIIIIIIIIIIIIIIIIIIIHIIIIIHIIIIIIIIIHIIIIIIIIIIHIIIIIIIIIIIIIIIIIIIIIIIIIIIIIIIIIIIIIIIIIIIIIIIIIIIIIIIIIIIIIIIIIIIIIIIIIIIDDDDD
@HISEQ:969:HM2KJBCX2:2:1101:1691:39720 2:N:0:ACTATGCA
GATCTAATCGAGCCCAACTATCCCTATTAATCATTACGGTGATCCTAGAAACCAACAAAATAGAACCATGCCGTCCTATTCTATTATTCCATGCTAATGTATTCGAGCAAAAATGCCTGCTTTAAACACTCTAATTTTTTCAAGGTAAAGGTCCTGGATCCGCAAGACACCCAATAAAGGACATCAAGTTTCTCCAGAAGGTGAGAAATCAACAGTAACAGTTCATACCCCTTAAGGCATGACCATCACGTCAATCCCGAAATTCAACTACGAGCTTTTTAACTGCAACAACTTTAATATACGCTATTGGAGCTGGAATTACCGCGGCTGCTGGCACCAGACTTGCCCTCCA
+
DDDDDIIIIIIIHHIIIIIIIIIHIIIIIIIIIIHIIGIIIIIHIIIIEHGIIGIIIIIIIHGHHIIIIHHIGGHGHHIHIHIIIIIIIHHHHHIIEHHHHHHHEGCHIHIIIIHIEHHCDGHHHIGIHIIIIIIIHHHIHHIIHIIHHHEGIHIIHHIHIHIIHIHIHFHHIHIIIHIHHIIIIIHHHHCIIIIIIIIIHGIHIIIIIIIIIIIIHHHHFIIIIIHIIIIIIIIHIIHIIIIIIIHFHHFHHHHHIIIIIIIIIIHIHIIIIIIIIIIIIIIIIIHIIHIIIIIIIIIIIIIIIIIIIIIIIIIIIIIIIIIGIIIIIIIIIIIIIIIIIIIIIIIDDDDD
@HISEQ:969:HM2KJBCX2:2:1101:12394:40433 2:N:0:ACTATGCA
GATCTAATCGAGCCCAACTATCCCTATTAATCATTACGTCGATCCTAGAAACCAACAAAATAGAATCAAACGTCCTATTTCGTTATTCCATGCTAATGTATTCAAGCGTGAGCCTGCTTTAAACACTCTAATTTTTTCAAAGTAACAGTCCTGATTCCCCATGACACCAAATTAATGACATCATGGTTCGTCAGAAGGTAGGAATCAATAATACCAGTACGTACAATAGCACGACCAATAAATTGATCCCGAAATTCAACTACGAGCTTTTTAACTGCAACAACTTTAATATACGCTATTGGAGCTGGAATTACCGCGGCTGCTGGCACCAGACTTGCCCTCCAA
+
D0<<<D11F1<1DCHIIIIIIIIIIIIIIIIIIIIIICGIIIIIIIIIIIIIIIIIIIIIIIIIIIIECH1DHHIIIIIII1DHIHIHIIIIIIIHIIIIIHHIIHHGIIIHIIIIIIIIIHIIGHHGHGGIHIIIIHHH$DGHHHIIIIHI1FHIIIIHCGHHIIHHIHHHIHEHIGHCHFC<<FHHICECH@GGHHHF1CGC71IHHCD@<G<EF?CEF4@HHFBEIHFGIIHG@HCFGIHGIIIIIIIIIIIIIIIIIIIIIIIIIIIIIIIIIIIIIIIIIIIIIIIIIIIIIIIIIIIIIIIIIIIIIIIIIIIIIIIIIIIIIIIIIIIIIIIIDDDDD
@HISEQ:969:HM2KJBCX2:2:1101:8284:40766 2:N:0:ACTATGCA
GATCTAATCGAGCCCAACTATCCCTATTAATCATTACATCGATCCTAGAAACCAACAAAATAGAATCGGATGTCCTATTTCATTATTCCATGCTAATGTATTCAAGCGTGAGCCTGCTTTAAACACTCTAATTTTTTCAAGGTAACAGTCCTAATTCCCCGTGACACCAAATTAATGGCATTACGGTTCTTTAGAAGGTGAGAAATCAATAATATCAGTACATACCAACGGCATGACCGAAACATTGATCCCGAAATTCAACTACGAGCTTTTTAACTGCAACAACTTTAATATACGCTATTGGAGCTGGAATTACCGCGGCTGCTGGCACCAGACTTGCCCTCCAA
+
DCDDDIIIIIIIHGIIIIIIIIIIIIIIIIIIIIIIIIIIIIIIHIIIIIIIIIIIIIIIIIIHHIIIHIIIIIIIIIIIIIIIIIHHFHIIIIIIIIIIHIIIIIIIIIIIIIIIIIIIIIIIIIIIIIIIIIIIIIIIIIIIHIIIIIIIIIIIIIIIIIIIIIIIIIIIIIIIIIIIIIIIIIIIIIIIIIIIIIIHIIIIIIIIIIIIIIIIIIIIIIIIIIIIIIIIIIIIIIIIIIIIHIIIIIIIIIIIIIIIIIIIIIIIIIIIIIIIIIIIIIIIIIIIIIIIIIIIIIIIIIIIIIIIIIIIIIIIIIIIIIIIIIIIIIIIIIIIIIIIIIDDDDD
@HISEQ:969:HM2KJBCX2:2:1101:20061:40859 2:N:0:ACTATGCA
GATCTAATCGAGCCCAACTATCCCTATTAATCATTACGGTGGTCCTAGACCAACAAAATAGAACCAACGTCCTATTCTATTATTCCATGCTAATCTATTCAAGCAAAAGCCCGCTTTAAACACTCTAATTTTTTCAAGGTAATGGTCCTGGTTCCCCGACACACCCAATAAAGGGCATACCGGCTCACCAGAAGGATAGACCCGACAGCAGAACAGTACTCGCCAGAGACGGACCGTCCGGTCAGGCCTAAAATTCAACTACGAGCTTTTTAACTGCAACAACTTTAATATACGCTATTGGAGCTGGAATTACCGCGGCTGCTGGCACCAGACTTGCCCTCCAA
+
DBDDDIIIHICHHHHHHHIIIIHGHIIHEFHE?HHIIHIHHHHIEHEGHHHHIIEHFHIHIIHHHHFIIHIIIHHGHHCHHHHIEHHHH@FG?GF@GHCGHEHIHHFHHHE<EHHHHIHHIHIHHHIB@F@F<CHHHHHFFAFEEHIHHEHGDIIHHHGFIHHIEIIHHIIHHCEHCGHHHIHIIIIIIIGHHIIHEACIIHIHIHHIIHHHHHHIHHHHHEIHHFHHGHHHIIIHHHHHIIHFHFECIIIIHFHHHHHHIHHFHIHIHHIHHIHIIHHHCFFEHIHHH@HIHIIHC@HIHIHHIHIIHGHHHHHDCHHHHIIHEEHIHHGHHHHHDIID@@D@
@HISEQ:969:HM2KJBCX2:2:1101:5923:41466 2:N:0:ACTATGCA
GATCTAATCGAGCCCAACTATCCCTATTAATCATTACATCGATCCTAGAAACCAACAAAATAGAATCGGATGTCCTATTTCATTATTCCATGCTAATGTATTCAAGCGTGAGCCTGCTTTAAACACTCTAATTTTTTCAAGGTAACAGTCCTAATTCGCCGTAACACCAAATTAATGGCATTACGGTTCTTTAGAAGGTGAGAAATCAATAATATCAGTACATACCAACGGCATGACCGAAACATTGATCCCGAAATTCAACTACGAGCTTTTTAACTGCAACAACTTTAATATACGCTATTGGAGCTGGAATTACCGCGGCTGCTGGCACCAGACTTGCCCTCCAA
+
DADDCIIIHIHIHHIIIIIIIIIIIIIIIIIIIIIIIIIIIHIIIIGIIHIIIIIIHIIIIIHIIIHIHIIIIIIIIHIIIIIGIIIHHIIHGIHHGIIIIHIIIIIIIHIIIIIIIIIIIIIIIIIHHIEHIIHHHIIIIIIIIIIIIIIIIIIIIIIIIIIIIIIIIIIIIIIIIIIIIIIIIIIIIIIIIIIIIIIIHHIIIIIIIIIIIIIIIIIIIIIIIIHIIIIIIIIIIIIIIIIIHFIIIIIIIIIIIIHIIIIIIIIIIIIIIIIIIIIIIIIIIIIIIHIIIIIIIIIIHHIIIIIIIIIIIIIIIHIIIIIIIIIIIIIIIIIIIIIIIIDDDDD
@HISEQ:969:HM2KJBCX2:2:1101:6349:41261 2:N:0:ACTATGCA
GATCTAATCGAGCCCAACTATCCCTATTAATCATTACGGTGGTCCTAGACCAACAAAATAGAACCAACGTCCTATTCTATTATTCCATGCTAATCTATTCAAGCAAAAGCCCGCTTTAAACACTCTAATTTTTTCAAGGTAATGGTCCTGGTTCCCCGACACACCCAATAAAGGGCATACCGGCTCACCAGAAGGATAGACCCGACAACAGACAGTACTCGCCAGAGACGGACCGCCCGGTCAGGTCTAAAATTCAACTACGAGCTTTTTAACTGCAACAACTTTAATATACGCTATTGGAGCTGGAATTACCGCGGCTGCTGGCACCAGACTTGCCCTCCAA
+
DDDDDIIIIIIIIIIIIIIIIIIIIIIIIIIIIIIIIIIIIIIHIIIIIIHHIHIIHIIIHHIIIIHHHHHGHIIIIIHIIIHGCGHHHIIIIIIIIIIIIHHIIIIIIIIIIIIIIIIIIHHIIIIIIIIIIHIIIIIHIIIIHIIHHFHHHHIHHIIIIIIIIIIGIIIIIIIIHHIIIIIIIHIIIIIIIIIIIIIIHIIIIIIIIHIIIIIIIIIIIIIIIIIHIIIIIIIIIIIIIIIIIIIIHIIIIHIIIIIIIIIIIHIIIHIIIIIIIIIIIIIIIIIIIIHIIIIIIIIHIIIIIIIIIIIIIIIIIIIIIIIIIIIIIIIIIIIIIIDDDDD
@HISEQ:969:HM2KJBCX2:2:1101:14791:40869 2:N:0:ACTATGCA
GATCTAATCGAGCCCAACTATCCCTATTAATCATTACGTCAACCCTAGAAACCAACAAAATAGGATCAAACGTCCTATTTTATTATTCCATGCTAATGTATTCAAGCGTTAGCCTGCTTTAAACACTCTAATTTTTTCAAAGTAACAGTCCTGTTTCCCCGCAACACCAAATTAATGGCATCACGGTTCTTCAAGAAGGAGGAATCAGCGAGGCCAGTGCATACCATTGGCACGACCAACCTGCTGACCCCGAAATTCAACTACGAGCTTTTTAACTGCAACAACTTTAATATACGCTATTGGAGCTGGAATTACCGCGGCTGCTGACACCAGACTTGCCCTCCAA
+
DDDDDIIIIIHIIIIIIIIIIIIIIIIIIIIIIIIIIIIIIIIIIIIIIIIIIIIIIIIIIIIIIIIIIHIHHIIIIIIIIIIIIIIHHIIIIIIIIIIIIIIIIHIIIIIHIIIIIIIIIIIIIIIIIIIIIHIIIIIIIIIIIIIIHIIIHIIIIIIIIIIIIIIIIIHIHIHIIIIIIIIIIIIIIIIIIIIIIIIIIIIIIIIIIIIIIIIIIIIIIIIIIIIIIIIIIIIIIIHIIIHHHIIIIIIIIIIIIIIIIIIIIIIIHIIIIIIIIIIIIIIIIIIHHHFIIIIIIIIIIIIIIIIIIIIIIIIIIIIIIIIIIIIIIIIIIIIIIIIIIDDDDD
@HISEQ:969:HM2KJBCX2:2:1101:12246:41756 2:N:0:ACTATGCA
GATCTAATCGAGCCCAACTATCCCTATTAATCATTACGGTGGTCCTAGACCAACAAAATAGAACCAACGTCCTATTCTATTATTCCATGCTAATCTATTCAAGCAAAAGCCCGCTTTAAACACTCTAATTTTTTCAAGGTAATGGTCCTGGTTCCCCGACACACCCAATAAAGGGCATACCGGCTCACCAGAAGGATAGACCCGACAGCAGAACAGTACTCGCCAGAGACGGACCGTCCGGTCAGGCCTAAAATTCAACTACGAGCTTTTTAACTGCAACAACTTTAATATACGCTATTGGAGCTGGAATTACCGCGGCTGCTGGCACCAGACTTGCCCTCCAA
+
?@D@DHHIIIIIIIIEGHGCEEHIIIIIIIGIHIEHHHIIIIHEHHHHHIFHHIIE?HGHGHHHH1GHHEGH@C@HCHFHIIIIH?GHEEDFHIIIHHIFHIIHHHIIIIIIGIHIHHIIHHIIIIIIIIIIIHHIIIIIHIIIIIIIIIFHHIGIIIIIIIIIIIIIHIGIIIIIIIIHIIIIIIIHHIIIIIIIIIIIIIIIIII>IIIIIIIIIIIII=IIIIIIIIGIIIIGIIIIIGIHIGHIFIIIIIHIHIIIIIIIIIIIIIIIIIIIIIIIIIIIIIIIIIIIIIIHHGGIIIIIIIIIIIIIIIIIIIIIIIIIIIIIIIIIIIIIIIIDDDDD
@HISEQ:969:HM2KJBCX2:2:1101:20061:42959 2:N:0:ACTATGCA
GATCTAATCGAGCCCAACTATCCCTATTAATCATTACGGTGGTCCTAGACCAACAAAATAGAACCAACGTCCTATTCTATTATTCCATGCTAATCTATTCAAGCAAAAACCCGCTTTAAACACTCTAATTTTTTCAAGGTAATGGTCCTGGTTCCCCGACACACCCAATTAAGGACATACCGGCTCACCAGAAGGATAGACCCGACAACAGGACAGTACTCGCCAGAGACGGACCGCCCGGTCAAGCCTAAAATTCAACTACGAGCTTTTTAACTGCAACAACTTTAATATACGCTATTGGAGCTGGAATTGCCGCGGCTGCTGGCACCAGACTTGCCCTCCAA
+
DBDBDHIIGHHIIHIIIHIHGIIIIIIIIIIIGIIIIIIIIIIHIIIIIIHHHIIIIIIIIHIIHHHHHIFHHHHHEHHIIIIIHHHIIIIIGIGHIHGHHGHHHIIIIIIHDHHHIIIHHIGIHHIIHHHHIIIIIIIHIIIHIIIIHHEHHHIIHHIIIIIIIIIIHHHIIHIIIIIIIIIIIIIIIIIIIIIIIIIIIIIIIIIIIIHIIIIIIIIIIIHIIIIIIIIIIIHIIIIIIIIIIIHGIIIIIIIIIIIIHHIHHIIIIHIIIIIIIIIIIHHIIIIIIIIIIIIIHHHIIIIIIIIIIIIIIIIIIIIIIIIIIIIIIIIIIIIIIIIDDDDD
@HISEQ:969:HM2KJBCX2:2:1101:12276:43877 2:N:0:ACTATGAA
GATCTAATCGAGCCCAACTATCCCTATTAATCATTACGTCGATCCTAGAAACCAACAAAATAGAACCATGCCGTCCTATTCTATTATTCCATGCTAATGTATTCGAGCAAAATGCCTGCTGTAAACACTCTAATTTTTTCAAGGTAAAGGTCCTGGTTCCACATGACACCCAATTAAGGACATCATGCTTCTCCAGAAGGTGAGAAATCAACTGCGACAGTTCATACCCCTTAAGGCACGACCATCACGTCAATCCCGAAATTCAACTACGAGCTTTTTAACTGCAACAACTTTAATATACGCTATTGGAGCTGGAATTACCGCGGCTGCTGGCACCAGACTTGCCCTCCAA
+
<0@0DCCH?1<CEDHHHE1<11CCG@CCF<<<<FEHH1<DD/<<D@G1FHH@FHH=1F1DFH<CFG<<<<C1C<<?EEHHEEHIIEG@11DHH?1FHFHHEC?<CFHII1@D<1<1D11F/HF?HGCE@81D1<<$@B<8DBFIHEHGB2@IHFHG<7BFGB@@@7D<0<FC@G/C/IIHCF.@2D<EF?IIIHHG:C@/FIIHHCEFDD:G?D<<<111D11D<0/1F/<HCE<00CED1@@HG<<01/CGC//<D<<<D1F1C<CDHHHCG@1GD1<<<C<1D<FCD<D<1<<@D<0<DF1<CC@@HGG<?HGCF@CHCCCDIHEF<<C<ECCIIHEHD?HHIHD0@?DD
@HISEQ:969:HM2KJBCX2:2:1101:4655:43936 2:N:0:ACTATGCA
GATCTAATCGAGCCCAACTATCCCTATAATCATTACGTCAATCCTAGAAACCAACAAAATAGGATCAAACGTCCTATTTCATTATTCCATGCTAATGTATTCAAGCGTTAGCCTGCTTTAAACACTCTAATTTTTTCAAAGTAACAGTCCTGTTTCCCTGCAACACCAAATTAATGACATTACAGTTCTTCAAGAAGGAGGAACCAGTAAAGCCAGTACATACCAGAGGCACGACCAACCTACTAATCCCGAAATTCAACTACGAGCTTTTTAACTGCAACAACTTTAATATACGCTATTGGAGCTGGAATTACCGCGGCTGCTGGCACCAGACTTGCCCTCCAA
+
DDDDDIIIIIIIIIIIIIIIIIIIIIIIIIIIIIIIHIHIIIIIIIIIIIIIIIIIIIIIIHHHIIIIIIIHIHIIIIIIIIIIIIIGHIIIIIIIIIIIIIIIIIIIIIIHIIIIIIIIIIIIIIIIIIIIIIIIIIIIIIIIIIIIIIIIIIIIIIIIIIIIIIIIIIIIIIIIIIIIIIIIIIIIIIIIIIIIIIIIIHHIIIIIIIIIIIIIIIIIIIHIIIIIIIIIIIIIIIIIIIHGIHIIIIIIIIIIIIIIIIIIIIIIIIIIIIIIIIIIIIIIIIIIIIIIIIIIIIIIIIIIIIIIIIIIIIIIIIIIIIIIIIIIIIIIIIIIIIIIDDDDD
@HISEQ:969:HM2KJBCX2:2:1101:12036:44298 2:N:0:ACTATGCA
GATCTAATCGAGCCCAACTATCCCTATTAATCATTACGTCAATCCTAGAAACCAACAAAATAGGACGTTCGATCCTATTTCATTATTCCATGCTAATGTATTCAAGCGTTAGCTTGCTTTAAACACTCTAATTTTTTCAAAGTAACAGTCCAAATTCCCCGCAACACCAAATTAATGGCATTACGGATCATCAGGAAGGAGGAATCAGTGAGACCAGTACATACCAGAGGCATGACCAACCTACTAACCCCGAAATTCAACTACGAGCTTTTTAACTGCAACAACTTTAATATACGCTATTGGAGCTGGAATTACCGCGGCTGCTGGCACCAGACTTGCCCTCC
+
BADDAIIIIIIIIIIIHGHHHHCHHIIIIHHIIIIIHIIIIHHEHHIIIIIIGIGIIHIIHHHHIHIGHHIIIHHIIIIIIIIIIIIIIIIIIIIIIHIHHHIIIIHIIIIIIIIIHIHIIIIIIIIHIIHHEHHIIIIIIIIIIIIHHHFGIHHIIIIIIIIIIIIIIIIHHIHIIIIIIHIGHIIIIIIIIIIIIIIIHIHIIIIIIIIHIHIIIIIIIIIIIIIIIIIIIIIIIIIIHHHIIIHIIIIIIIIIIIIHIIHHIIIIIIIIIIHIIIHIIIHIIIIIIIIIIHIIHHIHIIIIIIIHIIIIIIIIIIIIIIIIIIIIIIIIIHHIHIHCDDDD
@HISEQ:969:HM2KJBCX2:2:1101:13997:44399 2:N:0:ACTATGCA
GATCTAATCGAGCCCAACTATCCCTATTAATCATTACGGCGGTCCTAGAAACCAACAAAATAGAACCGCGCGTCCTATTCTATTATTCCATGCTAATGTATCCGAGCAAAGGCCTGCTTTGAACACTCTAATTTTCTCAAAGTAAAAGTCCTGGTTCCCCGACACGGCCAGTGAAGGCCATGCGGCTCCCCAGAAGGAAAGGCCCGGCCGGACCAGTGCACGCGGTGAGGCGGACCGGCCAGCCAGGCCCAAGGTTCAACTACGAGCTTTTTAACTGCAACAACTTTAATATACGCTATTGGAGCTGGAATTACCGCGGCTGCTGGCACCAGACTTGCCCTCCAA
+
@DBDDIIIIIHHIHIHIIHHIIIHHIHHHHIHHIIGHEHHHCEHHHIHHIHIGHIIIHIIHHHHHHIECHHHHIHHHHHHIFIIIHHIIFHGCE?HHIIHCDFFHHHHHHEIHH@DHHIHHHBGGCGIIIHHHHHHHIIIIHHHIHHIGIIIHHHHIIIIIHHHHHIIIHHGHHHHIIIIHHIIDIHIIIIHGIIIIIIIIIIIIIIIIGIIIIIIHGIIIIIIII?IIIIII=IHIIIIIIIH=IIIIIIHIHIIIIIIIIIIIIIHHIIIHHIIIIHHHIHIIIIIIIIIIIIIHIHHIIIIIIIIIIIIIIIIIIIIIIIIIIIIIHIIIIIIIIIIDDDDD
@HISEQ:969:HM2KJBCX2:2:1101:10076:45620 2:N:0:ACTATGCA
GATCTAATCGAGCCCAACTATCCCTATTAATCATTACGTCAATCCTAGAAACCAACAAAATAGGATCAACGTCCTATTTCATTATTCCATGCTAATGTATTCAAGCGCGAGCCTGCTTTAAACACTCTAATTTTTTCAAAGTAACAGTCCTGATTCCCCGCCACACCAAATTAATGACATGATGGTTCGTCAGAAGGTAGGAACCAGTAACACCAGTACGTACCTAAGGCACGACCAACGTACTGATCCCGAAATTCAACTACGAGCTTTTTAACTGCAACAACTTTAATATACGCTATTGGAGCTGGAATTACCGCGGCTGCTGGCACCAGACTTGCCCTCCAA
+
DDDDDIIIIIIIIIIIIIIIHHIIHIGIIIGHHIIIIIHIHIIIIIIIIIHHIIIIIIEHHIGHHIHHIIGGHHHIIIIIIIIIIHIIIGHIHHHIIIHIHHHHHIHHHHDIIHIICGCHGEHHIGIIIHIIIHIFHHIIIIIIIIHIIHHFFHHIIIIIIHIIHHIHIIIHIIIIIIHHIIIIIIIIIIIIIIIIIIIIIIHIIIIHIIIIIIIHIIIIIIIIIHIIIIIHIHIHIIIIIIIHIIIIIIIIIIIIIHIIIHIIIHIIIIIIHIIIIIIIIIIIIIHHIIIIHIIIHIHIIIIIIIIIHIIIIIIIIIIIIHIIIIIIIIIIIIIIIHHIDDDDD
@HISEQ:969:HM2KJBCX2:2:1101:19836:45747 2:N:0:ACTATGCA
GATCTAATCGAGCCCAACTATCCCTATTAATCATTACGTCAATCCTAGAAACCAACAAAATAGGATCAACGTCCTATTTCATTATTCCATGCTAATGTATTCAAGCGCGAGCCTGCTTTAAACACTCTAATTTTTTCAAAGTAACAGTCCTGATTCCCCACCACACCAAATTAATGACATGATGGTTCGTCAGAAGGTAGGAATCAGTAACACCAGTACGTACCGAAGGCACGACCAGCGTACTAATCCCGAAATTCAACTACGAGCTTTTTAACTGCAACAACTTTAATATACGCTATTGGAGCTGGAATTACCGCGGCTGCTGGCACCAGACTTGCCCTCCAA
+
DBDDDIIIIIIIIIIIIIIIIIIIIIIIIIIIIIIIIIIIIIIIIIIIIHIIIIIIIIIIIIIGIIIIIIIIIIIIIIIIIIIIIIIIIIIHHIIIIIIIIHHIIIIIIIIHIIIIHHIHIHIIIIIIIHIIIHIIIIIIIIIIIIIIIIIIIIIIHIHHIIIIIIIIIIIIIIIIIIIIIIIIIIIIIIIIIIIIIIIIIIIIIIIIIIIIIIIIIIIIHIIIIIIIIIIIIIIIIIIHIHIHIIIIIIIIIIHIIIIIIIIIIIIIIIIIIIIIIIIIIIIHHGIIIIIIIIIIIIHIIIIIIIIIIIIIIIIIIIIIIIIIIIIIIIIIIIIIIIIIDDDDD
@HISEQ:969:HM2KJBCX2:2:1101:4920:46549 2:N:0:ACTATGCA
GATCTAATCGAGCCCAACTATCCCTATTAATCATTACGTCGATCCTAGAAACCAACAAAATAGAATCAAACGTCCTATTTCATTATTCCATGCTAATGTATTCAAGCGCGAGCTTGCTTTAAACACTCTAATTTTTTCAAAGTAACAGTCCTGATTTCCCATGACACCAAATTAATGACATCGTGGTTCGTCAGAAGGGAGAAACCAATAATGCTAGTACGTACAAAGTACGACCGACATATTAGTCCCGAAATTCAACTACGAGCTTTTTAACTGCAACAACTTTAATATACGCTATTGGAGCTGGAATTACCGCGGCTGCTGGCACCAGACTTGCCCAA
+
DAD@DHIIIIIIHHIIHIIIIHHIIIHIHIIIIHIHHHIHHHIGHIIIIHHHHIHIIIIIIHIIEHIHIHEHHIIIIIIIICHIIIICEHIIIIIIIIHHHHHIIIIIHIIIIIIIIIHIIIHHHIIIIHHHIHHHIEGHHHIIIIIIIIIIIHIHIHHIHIIIIIIIIIIIHIIIFIIHHIHIIIHIHHIIIIIHIIHIIIIIIIIIIIIIIIIIIIIIHIIIIIIIIIIIIIIHHHHFHHGHIIGIHHHIIIIIIIIIIHGIIIIIIIIIIHHIIHHIIIHEFHIIIIIIIIIIIIIIIIIIHHIIHHHIIIIHHHIFIIIIIIIIIIIIIIIIDDDDD
@HISEQ:969:HM2KJBCX2:2:1101:11198:46737 2:N:0:ACTATGCA
GATCTAATCGAGCCCAACTATCCCTATTAATCATTACGTCGATCCTAGAAACCAACAAAATAGAATCAAACGTCCTATTTCGTTATTCCATGCTAATGTATTCAAGCGTGAGCCTGCTTTAAACACTCTAATTTTTTCAAAGTAACAGTCCTGATTCCCCATGACACCAAATTAATGACATCATGGTTCGTCAGAAGGTAGGAATCAATAATACCAGTTCGTACAATAGCACGACCAATAAATTGATCCCGAAATTCAACTACGAGCTTTTTAACTGCAACAACTTTAATATACGCTATTGGAGCTGGAATTACCGCGGCTGCTGGCACCAGACTTGCCCTCCAA
+
DADDDIIIIIHIIIIIIIIIHIHIIIIIIIIIIIIIIIIIIIIGIIIHIIIIIIIIIIIIIIHGHIIIHIIIIIII?GHHHIIIIIGGHHIHHHHIIIIIIIIIIIIIIIIIIIHHIIIIIHHIIIIIHIGIHIHIIIHIIHIHIIIIIIIIHIIIIIIIIIIIIIIIIIIHIIIIIIIIIIIIIIIIHIIIIIIIIIIIIIIIHHIIIHIHHIIIIIIHIIIIIIIIIIIIIIIIIIIIIIIHIIIHIIHIIIIIIIIIIIIIIIIIIIIIIIIIIIIIIIIHHFHHIIIIIIIIIIIIIIIIIIIIIIIIIIIIIIIIIIIIIIIIIIIIIIIIIIIIDDDDD
@HISEQ:969:HM2KJBCX2:2:1101:9042:47592 2:N:0:ACTATGCA
GATCTAATCGAGCCCAACTATCCCTATTAATCATTACGGTGGTCCTAGAAACCAACAAAATAGAACCATGCCGTCCTATTTTATTATTCCATGCTAATGTATTCAAGCAAAAATGCCTGCTTTAAACACTCTAATTTTTTCAAAGTAAAGGTCCTGGTTCCCCGCGGCATCCAATTAAGGACATCGCGGTTCTCCAGAAGGTGAGAAATTGACTGCACCAGTTCATACCCCGTGAGGCACGACCGATGCGCCAATCCCGAAATTCAACTACGAGCTTTTTAACTGCAACAACTTTAATATACGCTATTGGAGCTGGAATTACCGCGGCTGCTGGCACCAGACTTGCCCTCCAA
+
DDDDDGHHFHIIIGIIHHHIIHIIHIIIIHIIIIIIIIIIIIIIIIIHHIIIIIIIIIGIIIIIIIGHHHIIIHIIIIHHHHIHHHIIFGHIIIHIIIHIIFHHIIIIIIIHGIIIHIIIIIIIIHIIIHIIIIIIIHIIHIIIIIIIIIIIIHIIIIIIIIIIIIIHIHHIIIIIIHIIHIHHHIIIIIIIIIIIIIIIIIIHIIIIIIIIIIIIIIIIIHIIIIIIIIIIIIIIHIIIIIIIHHIIIIIHHIHIIIIIIIIIIIIIHIIIIIIIIIIIIIIIIIIIIIIIIIIIIIIIHIIIIIGIIIIIIIIIIIIIIIIIIIIIIIIIIIIIIIIIIIIIIIIIDDDDD
@HISEQ:969:HM2KJBCX2:2:1101:16595:47380 2:N:0:ACTATGCA
GATCTAATCGAGCCCAACTATCCCTATTAATCATTACGGTGGTCCTTGAACCAACAAAATAGAACCACAACGTCCTATTCTATTATTCCATGCTAATCTATTCAAGCAAAAGCCTGCTTTAAACACTCTAATTTTTTCAAGGTAATGGTCCTGGCTCCCCGATACGCCCAATTAAGAACATACCGATTCACCAGAAAGATAGACCCGACGACAGAACAGTACTCGCCAGAGACGGACCGTCCGGCCAGGCCTAAAATTCAACTACGAGCTTTTTAACTGCAACAACTTTAATATACGCTATTGGAGCTGGAATTACCGCGGCTGCTGGCACCAGACTTGCCCTCCAA
+
@DDDAGGHHGHEGHIIIIHIHIIIIIIIIIHIIGIIIIIIIIIHHIIHIIIIIIIHHGHHHHIIIIIIIIHDHIIIIHIHIIIHIIHHEHHIIIIIHIIHIHHIIIIIIIIIIGHIIIIHIIIIIIIHIIIIIIHIIIIHIIIHHHHHFIHHHIHHIIIIIIIIIIHDHIIIHIHHHIIIIIIIGIIIIIIIIIIIHIIHHIIIIHIIIIIIIIIIIIIIIIIIIIIIIIIIIIIIIIIGIIIIHFIIIIIIIIIIIIIIIIIIIIIIIIIIIIIIIIIIIIIIIIIIIIIIIIIIIIHIIIIIIIIIIIIIIIIIIIIIIIIIIIIIIIIIIIIIIIIIIIDDDDD
@HISEQ:969:HM2KJBCX2:2:1101:20556:49194 2:N:0:ACTATGCA
GATCTAATCGAGCCCAACTATCCCTATTAATCATTACTTCAATTCTAGAAACCAACAAAATAGAACCGAAGTCCTAAATTATTATTCCATGCTAATGTATTCAAGGCATAAGCCTGCTTTAAACACTCTAATTTTTTCAAAGTAATAGAGCTAGATGGCGACGACAAGCCCAGTAAAGGGTTGTCGCCGTTCTCAAGCAAGATGGTAGACGCGCGCCAGCACACACACTCGTAACCGAGGCGGGCCAGGTGCGTCAAACCAGAAATCCAACTACGAGCTTTTTAACTGCAGCAACTTTAATATACGCTATTGGAGCTGGAATTACCGCGGCTGCTGGCACCAGACTTGCCCTCCAA
+
DDDDDIHIHHHEHHHIFIIGHE@EECFHHHHHHHIHIHIFHHIIHIGHGEGFHFHGHHIIIGHHIC@HHIGG?ECHIIIHIHIIIICCHHF?GGHHCHIE@1<<@GHIIECFE?HG@GHIIIIFGHHCHIHHIHFHHHIHHHHHHFGEFHHEBCHHFHHHEGFC.?HEHGEF?#GGC;IHIHHGIIGHCHEHIGIIIIIGHHHHFC=HHIIHHIIHGHIHHGIIEHFEFGHHHIHHGGIIIHIIIIIIIIIIIHGHHIHIIHIIHHHEDEIIIIIGIIHIIIIIIHHHHIIIHIHHIIIIIIIIIIIHGFFIIIIIIIIHIIIIIIIIHIIIIIIIIIIIIIIIHIIIIIHDDDDC
@HISEQ:969:HM2KJBCX2:2:1101:20770:49173 2:N:0:ACTATGCA
GATCTAATCGAGCCCAACTATCCCTATTAATCATTACGTCAATCCTAGAAACCAACAAAATAGGATCGAACGTCCTATTTCATTATTCCATGCTAATGTATTCAAGCGTTAGCCTGCTTTAAACACTCTAATTTTTTCAAAGTAACAGTCCTGTTTCCCTGCAACACCAAATTAATGACATTACAGTTCTTCAAGAAGGAGGAATCAGTAAAGCCAGTACATACCATAGGCACGACCAACCTACTGACCCCGAAATTCAACTACGAGCTTTTTAACTGCAACAACTTTAATATACGCTATTGGAGCTGGAATTACCGCGGCTGCTGGCACCAGACTTGCCCTCCAA
+
DB@DDHIHIIIIIIIIIIIIIIIIIIIIIIIIIIIIIIIIIIIIIIIIIIIIGHIIIIIIIIIHIIHIIHIIHHHHIIIIGIHIIIIIIIIHFHIHIIIIIHIHIHHIIHIHEIHIIIIIIIIIIIIIIIIIIIIIGIHHHHHIIHIIIIIIIIIIIHIIIIIIIHIIIHHIIIIIIIHHIIIIIIIIIIIHIIIHIIIIIIIHIIHIIIIIIIIIIIIIIIIIIIIIIIIIIIIIIIHIIIHHGIIIIIIIIIIIIIIIIIIIIIIIIIIIIIIIIIIIIIIIIIIIIIIIIIIIIIIIIIIIIIIIIIIIIIIIIIIIIIIIIIIIIIIIIIIIIIIIIDDDDD
@HISEQ:969:HM2KJBCX2:2:1101:12200:51735 2:N:0:ACTATGCA
GATCTAATCGAGCCCAACTATCCCTATTAATCATTACGTCAATCCTAGAAACCAACAAAATAGGATCAACGTCCTATTTCATTATTCCATTCTAATGTATTCAAGCGCGAGCCTGCTTTAAACACTCTAATTTTTTCAAAGTAACAGTCCTGATTCCCCGCCACACCAAATGAATGACATGATGGTTCGTCAGAAGGTAGAAACCAGTAACACCAGTACGTACCTAAGGCACGACCAACGTACTGATCCCGAAATTCAACTACGAGCTTTTTAACTGCAACAACTTTAATATACGCTATTGGAGCTGGAATTACCGCGGCTGCTGGCACCAGACTTGCCCTCCAA
+
DBDA@EHHH?EHHHEFHIIIHIIIIIHIHIIIIIIIIIIIIGIFHHFHCHIEHFHHGIGHIHIEHC1FHHEHIHHHGFHHIHH?HEHIIH11CHFEHEEHIGHFFHH?EDHIIGGHIIHHCGE?EEFC@GHHHHGH?FFEHHHHHE1DHHHCH@CFHCHHHHEHIIIHFHDHHHGEHEG@CEHEDIHEFHFHHHEFIHEFHFHHIIIIHFFDHHHHHIIIIHIIIHHEHHIGIIIIIHHHEHHHIIH8GHHIIHHHEHGHHDHCIIIIIHHFIHHIHGHIIIIIIIHHIIIHHIIHIHIHHHHHHHGEIIIIIIHGIHGIIIIIIIHIIIIIIIIHIHHEDDDBD
@HISEQ:969:HM2KJBCX2:2:1101:3195:51687 2:N:0:ACTATGCA
GATCTAATCGAGCCTAACTATCCCTATTAATCATTACGGTGATCCTAGAAACCAACGAAATAGAACCAATCCGTCCTATTTCATTATTCCATGCTAATGTATTCAGACGTTAGCCTGCTTTAAACACTCTAATTTTTTCAAAGTAACAGTCCTGATTTCCTATCACACCAACTAAATGGCATGAAAGTTCCTCAGAAGGTAGAGATTTATCTCACCAGTACAGACAATTAAGCCTGACCAATGGGTAAACCCCGAAGTTCAACTACGAGCTTTTTAACTGCAACAACTTTAATATACGCTATTGGAGCTGGAATTACCGCGGCTGCTGGCACTAGACTTGCCCTCCAA
+
DADDDIIIHHIIIIIIIIIIIIIIIIIIIIIHIIIIHIHIIIHIIIIIHIIIIIIIIIIIIIIIIIIIIIHGHHIIHIIHIIIIIIIIIIIIIIIIIGIIIIIIIIIIIIIIIHIIIIIIIIIHHHHHIIIHIIIIHHIIIHIIIIIIIIIIHIIIIIIIIIIIIIIIIIIIIIIIIIIIIIIIIIIIIIIIIIIIIIIIIIIIIIIIIIIIIIIIIIIIIIIIIIIIIIIIIIIIIIIIIIIHHHDHIIIIIIIIIIIIIIIIIIIIIIIIIIIIIIIIIIIIIIIIIIIIIIIIIIIIIIIIIIIIIIIIIIIIIIIIIIIIIIIIIIIIIIIIIIIIIIIDDDDD
@HISEQ:969:HM2KJBCX2:2:1101:14094:51819 2:N:0:ACTATGCA
GATCTAATCGAGCCCAACTATCCCTATTAATCATTACGGTGGTCCTAGACCAACAAAATAGAACCAACGTCCTATTCTATTATTCCATGCTAATCTATTCAAGCAAAAGCCCGCTTTAAACACTCTAATTTTTTCAAGGTAATGGTCCTGGTTCCCCGACACACCCAATAAAGGGCATACCGGCTCACCAGAAGGATAGACCCGACAACAGAACAGTACTCGCCAGAGACGGACCGTCCGGTCAGGCCTAAAATTCAACTACGAGCTTTTTAACTGCAACAACTTTAATATACGCTATTGGAGCTGGAATTACCGCGGCTGCTGGCACCAGACTTGCCC
+
@D@BDFCHEHHHHDHHHIIGIHCHHHEGC@CHHIHHIIIHHFHGHHHCHHHIIIHCGHE@1F@FHHI0@HCEH1FHEFCHHHIIIHIHCEHHEHIIHHIIIGFHHIHEHHHHFHIHHHHGCFHIIIIHHG@HIFIHGH@FFFGHIGIHHHEDDHHDFEHHHE0HEHHHIHHHIHHEIIHE<IIHHHHDEHHIHHIHIHHIHIHGIHIIHGIIHHGEHIIHHHHCCHGIHHIHHDIIHCHHIIIHGEEGHHHCG@GHGEHCEGHFCHIIHIHIIIIHHIIIIIHIIIHGHEHGHIIHHGHIIIIHIHHHIIHIHGHHIHHHIIIIIIIIIIIHIIDDDDD
@HISEQ:969:HM2KJBCX2:2:1101:17498:51002 2:N:0:ACTATGCA
GATCTAATCGAGCCCAACTATCCCTATTAATCATTACGTCAATCCTAGAAACCAACAAAATAGGATCAAACGTCCTATTTCATTATTCCATGCTAATGTATTCAAGCGTTAGCCTGCTTTAAACACTCTAATTTTTTCAAAGTAACAGTCCTGTTTCCCTGCAACACCAAATTAATGACATTACAGTTCTTCAAGAAGGAGGAACCAGTAAAGCCAGTACATACCAGAGGCACGACCAACCTACTAATCCCGAAATTCAACTACGAGCTTTTTAACTGCAACAACTTTAATATACGCTATTGGAGCTGGAATTACCGCGGCTGCTGGCACCAGACTTGCCCTCCAA
+
@@@DDHHIIH@ECEHEEHH1C<GHHHHHHHHHIIEHIEHHHGH1DHHHHECHHHHIIE1@F@<C?GHEEHE=GHIIIHIIH1DF1DGFCEHH??GHFHHHIFHHEHIIIHIHHHHHHB@DIHHHCIIIHHHHEHGCHHHHIIIIHHFEFHGHGCGGIIIHHEHHHHHHG@EHHHHEFGCEEFHHHH5?IHHHHHIIHIGIHHHF:?IHEHHHGHIIIHGHHHHCHCIIHHIHIIIIIHFFHG<CDG?<IGIIGIHGIHEHHEDGIIHFHG?EHHHECHEIHGHHHIIHHIIHHHDCFHHIIIIHIIIHIIIH<IHHGIIHHIHHHF?FHIHGCFECEHIHGB?DD<
@HISEQ:969:HM2KJBCX2:2:1101:2850:52046 2:N:0:ACTATGCA
GATCTAATCGAGCCCAACTATCCCTATTAATCATTACGTCGATCCTAGAAACCAACAAAATAGAATCAAACGTCCTATTTCATTATTCCATGCTAATGTATTCAAGCGTAAGCCTGCTTTAAACACTCTAATTTTTTCAAAGTAACAGTCCTGATTCCCCACGACACCAAATTAATGACATCGCGGTTCTTCAGAAGGTAGGAACCAATAATGCCAGTGCGTACCGAAGCACGACCAACAATTTGATCCCGAAATTCAACTACGAGCTTTTTAACTGCAACAACTTTAATATACGCTATTGGAGCTGGAATTACCGCGGCTGCTGGCACCAGACTTGCCCTCCAA
+
DDDDDIIIIIIIHHIIIIIIIIIIIIIIIIIIIIIIIIIIIIIIIIIIIIIIHEHIIIIHIHIHHIHGIIIIIGHHIIIIIIIIIIIHHIIIHIIIIHIIIHIIIIHIIHIIIIIIIIHIGHIIIIIIIIIIIIIIIIIIIIIIIHIIHIIIIIIIIIIIIIIIIIIIIHIIIIIIIIIIIIIIIIIIIIGIIIIIIIIIIIIIIIIIIIIIIIIIIIIIIIIIIIIIIIIIIIIIIIIIIIIHIIIIIIIIIIIIIIIHIIIIIIIIIIIIIIIIIIIIIIIIIIIIIIIIHIIIIIIIIIIIIIIIIIIIIIIIIIIIIIIIIIIIIIIIIIIIIIIIDDDDD
@HISEQ:969:HM2KJBCX2:2:1101:2129:52265 2:N:0:ACTATGCA
GATCTAATCGAGCCCAACTATCCCTATTAATCATTACGTCAATCCTAGAAACCAACAAAATAGGATCAACGTCCTATTTCATTATTCTATGCTAATGTATTCAAGCGCAAGCCTGCTTTAAACACTCTAATTTTTTCAAAGTAACAGTCCTGATTCCCCACCACACCAAATTAATGACATGATGGTTCATCAGAAGGTAGAAATCAGTAATACCAGTACGTACCGAAGGCACGACCAGCGTACTAATCCCGAAATTCAACTACGAGCTTTTTAACTGCAACAACTTTAATATACGCTATTGGAACTGGAATTACTGCGGCTGCTGGCACCAGACTTGCCCTCCAA
+
DDDDDIIIIIIIIIIIIIIIIIIIIIIIIIIHIIIIIIIIHIIHIHHIIIIIIHIIIIIIIHHICHHHHIIHGIIIHHIIIIHIIIIIIIIGHIIIIIIIIHHHHIIIIIIIIIIIIIIIIHIIIIIIIIHIHIIIHIIIIIIIIIIIIIIIIHHIIIIIHIIIIIGIIIIIIIIIIIIIIIIIIIIIIIIIIIIIIIIIIIIIIIIIIIIIIIIIIIIIIIIIIIIIIIIIIIIIIIIIIIIIIIIIIIIIIIIIIHHHEIIIIIIIIIIIIIIIIIIIIIIIIIIIIIIIIIIIIIIIIIIIIIIIIIIIIIIIIIIIIIIIIIIIIIIIIIIIIIIIDDDDD
@HISEQ:969:HM2KJBCX2:2:1101:16521:52671 2:N:0:ACTATGCA
GATCTAATCGAGCCCAACTATCCCTATTAATCATTACGGTGGTCCTAGACCAACAAAATAGAACCAACGTCCTATTCTATTATTCCATGCTAATCTATTCAAGCAAAAGCCCGCTTTAAACACTCTAATTTTTTCAAGGTAATGGTCCTGGTTCCCCGACACACCCAATAAAGGGCATACCGGCTCACCAGAAGGATAGACCCGACAACAGACAGTACTCGCCAGAGACGGACCGCCCGGTCAGGTCTAAAATTCAACTACGAGCTTTTTAACTGCAACAACTTTAATATACGCTATTGGAGCTGGAATTACCGCGGCTGCTGGCACCAGACTTGCCCTCCAA
+
DDDDDHIIHHIIHHIIIIIGIHCHIIIIIIHIIIIGIIIIIIIIIIIHHHHHIIIFHIHFHFHHIIEHHHFHDFHHHHGHIHIIIHHIIHIHIEIHHHHEHGHHIHIIHIHHIHHHHIIIIHIIIHIHIHHHHCHIHIIIIHIIIIIIIHHIIHHIIIIIIIIIHFHIIIIIIIHHIIIIIIIHIIIIIIIIIIIIIIIIIIIIIIIIIIIIIIIIIIIIHIIIIIIIIIIIIHI>IIIIIHIIHIIIHIIIIHIIHHIIIIIIIIIIIIIIIIIIIIIIHIIIIIIIIHHIHIIIHHIIIIIIIIIIIIIIIIIIIIIIIIIIIIIIIIIIIIIIIIDDDDD
@HISEQ:969:HM2KJBCX2:2:1101:8983:52736 2:N:0:ACTATGCA
GATCTAATCGAGCCCAACTATCCCTATTAATCATTACGGTGGTCCTAGACCAACAAAATAGAACCAACGTCCTATTCTATTATTCCATGCTAATCTATTCAAGCAAAAGCCCGCTTTAAACACTCTAATTTTTTCAAGGTAATGGTCCTGGTTCCCCGACACACCCAATAAAGGGCATACCGGCTCACCAGAAGGATAGACCCGACAGCAGAACAGTACTCGCCAGAGACGGACCGTCCGGTCAGGCCTAAAATTCAACTACGAGCTTTTTAACTGCAACAACTTTAATATACGCTATTGGAGCTGGAATTACCGCGGCTGCTGGCACCAGACTTGCCCTCCAA
+
0DDDBHHHHIHHIIIIIIIIIIIHIIHIIIIIIIIIIIIIHIIIIHIIHIEHIIHHHHHHHIIHHGH=GHFHDHHHHIIIIHGHFHEHHIIHCHHHFHHGEGGHHIHIIEHHFCEEHHHHHHFFHHIHHHHHHHHIHEIHIIIIIHIIHHEGCDHHIGIHIIIIHDHHIIIIIIHHIGIIIHIIIHHHIIHIHIIHHIHHIIIIIIIHIIHCHIIIIIHIIIIIHHIIIIIHHDHDHGIIHGGHIIIHIIIIIHIIIHHIIIIIIIHHHIHIIIHHHGFHIIHHIHIIIIIIIIIHHHHHHIHIHIHHHHIIIIIIIIHIIIIIIIIIIIIIIIIHHGCDCDDA
@HISEQ:969:HM2KJBCX2:2:1101:14939:52590 2:N:0:ACTATGCA
GATCTAATCGAGCCCAACTATCCCTATTAATCATTACGGTGATCCTAGAAACCAACGAAATAGAATCAGTCCGTCCTATTTCATTATTCCATGCTAATGTATTCAGACGATAGTCTGCTTTAAACACTCTAATTTTTTCAAAGTAACAGTCCTGATTTCCCATCACACCAAATAAATGGCATGAAAGTTCCTCAGAAGGTAGAGATCCATCTCACCAGTGCAGACAATTAAGCCTGACCAATGGGTAGACCCCGAGGTTCAACTACGAGCTTTTTAACTGCAACAACTTTAATATACGCTATTGGAGCTGGAATTACCGCGGCTGCTGGCACCAGACTTGCCCTCCAA
+
DDBDDIIIIIIHGHIIIIIIHIIIHIHIHGHHHHIIHIIIIHIHHIIIIHIEIIIIIIIIIIFHHCHHIIIIIIIIIHHIHIIIII1GGEC@FHHIGHHIIHHIHIHIHHIIIIHHHIIIHHIIIIIEIIIIIHHGHHHHHIIIIIIIIIIHHHIHIIIIIIIIIIHHHHIIIIIIHIIIIIIIIIIIIIIIIIHIIHIIIIIIHIIIIIIHIIIIIIIIIIIIIIHIIIIIIIIIIGIIHIHHHGCHIIIIIIIIIIIIIIIIIIIIGIIIIIIIIIIIIIIIIIIHIIIIIIIIIIIIIIIIIIIIIIIHIIIIIIIIIHIIIIIIIIIIIIIIIIIIIIIDDDDD
@HISEQ:969:HM2KJBCX2:2:1101:1916:53039 2:N:0:ACTATGCA
GATCTAATCGAGCCCAACTATCCCTATTAATCATTACGTCGATCCTAGAAACCAACAAAATAGAATCAAACGTCCTATTTCGTTATTCCATGCTAATGTATTCAAGCGTGAGCCTGCTTTAAACACTCTAATTTTTTCAAAGTAACAGTCCTGATTCCCCATGACACCAAATTAATGACATCATGGTTCGTCAGAAGGTAGGAATCAATAATACCAGTACGTACAATAGCACGACCAATAAATTGATCCCGAAATTCAACTACGAGCTTTTTAACTGCAACAACTTTAATATACGCTATTGGAGCTGGAATTACCGCGGCTGCTGGCACCAGACTTGCCCTCCAA
+
DDDDDIIIIIIIIIIIIIIIIIIIIIIIIIIIIIIIIIIIIIIHIIIIIIIIIIIIIIIIIIIIIIIIIIIHIIIIIIIIIGIHIIIGIHIIIIIIIIIIHEHIIIIHIIHIIIIIIIIIIIIIIIIIIIIIHHIIIIIIIIIIIIIHHIIIIHIIIIIIIIIIIIIIIIIIHIHHHGHIIIIIIIIIIIIIIIIIIIIIIIIIIIIIIIHIIIIIIIIIIIIIIIIIIIIIIIIIIHIIIIIHIIIIIIIIIIIIIIIIIIIIIIIIIIIIIIIIIIIIIIIIIHIIIIIIIIIHIHIIIIIIIIIIIIIIIIIIIIIIIIIIIIIIIIIIIIIIIIIHDDDDD
@HISEQ:969:HM2KJBCX2:2:1101:10472:53071 2:N:0:ACTATGCA
GATCTAATCGAGCCCAACTATCCCTATTAATCATTACGTCAATCCTAGAAACCAACAAAATAGGATCGAACGTCCTATTTCATTATTCCATGCTAATGTATTCAAGCGTTAGCCTGCTTTAAACACTCTAATTTTTTCAAAGTAACAGTCCTGTTTCCCTGCAACACCAAATTAATGGCATTACAGTTCTTCAGAAAGGAGGAATCAGCGAAGCCAGTACATACCAGTGGCACGACCAACCTGCTGACCCCGAAATTCAACTACGAGCTTTTTAACTGCAACAACTTTAATATACGCTATTGGAGCTGGAATTACCGCGGCTGCTGGCACCAGACTTGCCCTCCAA
+
DDDDDIIIIIIIHIIIIIIIIHIIIIIIIIIIIIIIHIIIIIICHIIIIIHIIIIIIIIIIIIIIIIIIIIHIIIIHIIIIHIIIHGCHHIIHHIIIIIHIIIIIIIHIIIIHHHIIIIIIHHHHHIIIIIIIHIIGIIHIIIIIIGIIHIIIIIIIIIIIIIIIIIIIIIIIIIIIIIIIIIIIIIHIIIIIIIIIIIIIIIIIIIIIIIIIHIIIIIIIIIIIIIIIIIIIIIIIIIIIIIHHIIIIIIIIIIIIIIIIIIIIIIIIIIIIIIIIIIIIIIIIIIIIIIIIIIIIIIIIIIIIIIIIIIIIIIIIIIIIIIIIIIIIIIIIIIIIIIIIDDDDD
@HISEQ:969:HM2KJBCX2:2:1101:4302:53309 2:N:0:ACTATGCA
GATCTAATCGAGCCCAACTATCCCTATTAATCATTACGTCAATCCTAGAAACCAACAAAATAGGATCAAACGTCCTATTTCATTATTCCATGCTAATGTATTCAAGCGTTAGCCTGCTTTAAACACTCTAATTTTTTCAAAGTAACAGTCCTGTTTCCCTGCAACACCAAATTAATGACATTACAGTTCTTCAGAAAGGAGGAACCAGCGAGACCAGTACGAACCAAAGGCACGACCAACCTGCTGATCCCGAAATTCAACTACGAGCTTTTTAACTGCAACAACTTTAATATACGCTATTGGAGCTGGAATTACCGCGGCTGCTGGCACCAGACTTGCCCTCCAA
+
DDDDDIIIIIIIIIHIIIIIIIIIIIIIIIIIIIIIIHIIIIIIIIIIIIIIIIIIIIIIIIIIHIIGGHIIHGHIIIIIIIIIIIIIIIHIHIIIIIIIIIIIIHIHIHIIIIIIIIIIIIIIIIIIIIIIIIIIIIIIIIIIIIIIIIIIIIIIIIIIIIIIIIIIIIHIHHIIIIIIIIIIIIIIIIIIIIIIIIIIIIIHIIIIIIIIIIIIIIIIIIIIIIIIIIIIIIIIIIIIIIIHHIIIIIIIIIIIIIIIIIIIIIIIIIIIIIIIIIIIIIIIIIIIIIIIIIIIIIIIIIIIIIIIIIIIIIIIIIIIIIIIIIIIIIIIIIIIIIIIIDDDDD
@HISEQ:969:HM2KJBCX2:2:1101:19696:53534 2:N:0:ACTATGCA
GATCTAATCGAGCCCAACTATCCCTATTAATCATTACGGTGGTCCTAGACCAACAAAATAGAACCAACGTCCTATTCTATTATTCCATGCTAATCTATTCAAGCAAAAGCCCGCTTTAAACACTCTAATTTTTTCAAGGTAATGGTCCTGGTTCCCCGACACACCCAATAAAGGGCATACCGGCTCACCAGAAGGATAGACCCGACAGCAGAACAGTACTCGCCAGAGACGGACCGTCCGGTCAGGCCTAAAATTCAACTACGAGCTTTTTAACTGCAACAACTTTAATATACGCTATTGGAGCTGGAATTACCGCGGCTGCTGGCACCAGACTTGCCCTCCAA
+
DBDDDIIGIIIIIIIIIIIIIIIIIIIIIIIIHHIHIHIIIHIHHIIIHHIIIIIIIIHIIIIIHIGIIHIIIIIGHHFHHHFHIHHIHIHHIIHIIIIIIDGHIIIIIIIHIGIIIIIIIHIIIIIIGIIIHIIIIIIIIIIIIHIIIHIIIHIIIHIIIIIHIIIIIIIIIIHIIIIIIIIIIIIIIIIIIIIIIIIIIHIIIIHIIIIIIIIIIIIIIIIIIIIIIIIIIIIHIIIIIIIIIIIHIIIIIIIIIIIIIIIIIIIIIHHIIIIIIIIIIIIIIIIIIIIHIIIIHGIIIIIIIIIHHIHIIIGIIIIIIIIIIIIIIIIIIIIIIIIDDDDD
@HISEQ:969:HM2KJBCX2:2:1101:11243:53932 2:N:0:ACTATGCA
GATCTAATCGAGCCCAACTATCCCTATTAATCATTACGTCGATCCTAGAAACCAACAAAATAGAATCAAACGTCCTATTTCATTATTCCATGCTAATGTATTCAAGCGCGAGCTTGCTTTAAACACTCTAATTTTTTCAAAGTAACAGTCCTGATTTCCCACGACACCAAATTAATGACATCGTGGTTCGTCAGAAGGGAGAAACCAATAATACTAGTACGTACAAAGTACGACCGACATATTAGTCCCGAAATTCAACTACGAGCTTTTTAACTGCAACAACTTTAATATACGCTATTGGAGCTGGAATTACCGCGGCTGCTGGCACCAGACTTGCCCTCCAA
+
DDDDDIHIIIIIIIIIIIIIIIIIIIIIIIIIIIIIIIIIIIIIIIIIIIIIIIIIHFHHIIIIIIIIIIHIIIIIIIIIIIIIIIIIIIIHIIIHIIIIIHHIIIIIIIIIHIIIIHIIHHIIIIIIIIIIIIHHIIIIIIIIIIIIIHIIHIIIIIIHIIIIIIIHHIHHHIGHIIHIIIHHIIIIIIIIIIIIIIIIIIHGIIIIIIHIIFIIIIIIIIIIIIIIIIIIIIIIIIIIHGIIGIIIIIIIIIIIIHIHIIIIIIIIIIIIIIIIIIIIIIHHIIIIIIIIIIIIIIIIIIIIIIIIIIIIIIIIIIIIIIIIIIIIIIIIIIIIIIIDDDDC
@HISEQ:969:HM2KJBCX2:2:1101:5716:54072 2:N:0:ACTATGCA
GATCTAATCGAGCCCAACTATCCCTATTAATCATTACGGTGATCCTAGAAACCAACAAAATAGAACCATGCCGTCCTATTCTATTATTCCATGCTAATGTATTCGAGCAAAAATGCCTGCTTTAAACACTCTAATTTTTTCAAGGTAAAGGTCCTGGATCCGCAAGACACCCAATTAAGGACATCAAGTTTCTCCAGAAGGTGAGAAATCAACAGCGACAGTTCATACCCCTTAAGGCATGACCATCACGTCAATCCCGAAATTCAACTACGAGCTTTTTAACTGCAACAACTTTAATATACGCTATTGGAGCTGGAATTACCGCGGCTGCTGGCACCAGACTTGCCCT
+
DDDDDIHHIIIIIIIHIGIIIIIIIIIIIIIHIIHIIIIIIIIHHHHIIIHIGIHIIIGIIIIIIIIIIGIIIHIIIIIGIIIIIHIIIHIIIIIIGHHHIHHHHIHIIHHIIIIIIIIIIIIIIIIIIIIIIIIIHIIIIIIIIIIIHIHHIHIIIHHIIIIIIIIHIIIIIIIIIIIHIHIIIIIHHHHIIHIIIIIIIIIIIIIIHIIIIIIIIIIIIHIIIIIIIIHIHIIIIIIIHIIIHHIHHIIIIIIIIIIIIIHIIHHIIIIIIIIIIIIIIIIIIIIIIIIIHHIIIIIHIIIIIIIIIIIIIIIIIIIIIIIIIIIIIIIIIIIIIIIIIIIIDDDDD
@HISEQ:969:HM2KJBCX2:2:1101:8636:54195 2:N:0:ACTATGCA
GATCTAATCGAGCCCAACTATCCCTATTAATCATTACGTCGATCCTAGAAACCAACAAAATAGGGTCAAACGTCCTATTTCATTATTCCATGCTAATGTATTCAAGCGTGAGCCTGCTTTAAACACTCTAATTTTTTCAAAGTAACAGTCCTGATTCCCCGCGACACCAAATTAATGACATCACGGATCTTCAGAAGGGAGAAACCAGTGACACCAGTGCATACCAAAGGCATGACCAGCGTACTGATCCCGAAATTCAACTACGAGCTTTTTAACTGCAACAACTTTAATATACGCTATTGGAGCTGGAATTACCGCGACTGCTGGCACCAGACTTGCCCTCCAA
+
DDDDDIIIIIIIIIIIIIIIIIIIIIIIIIIIIIIIIIIHIIIIIIIIIIIIHHIIHIIIIIIHIHIIIIHHHGIIIIIHIIIIIIIHHHIIIIHHIIIIIHIHIIIIIIIIIIIHIHHIIIIIIIIIIIIIIIIIIIIIIIIIIIIHHIIIIIIIIIIIIIIIIIIIIIIIIIIIIIIIIIIIIIIIIIIIIIIIIIIIIIIIIIIIIIIIIIIIIHIIIIIIIHIIIIIIIIIIIIIIIIIIHIIIIIIIIIIIIIIIIIHIIIIIIIIIIIIIIIIIIIIIIIIIIIIIIIIIIIIIIIIIIIIIIIIIIIIIIIIIIIHG1IIIIIIIIIIHIIIIIDDDDD
@HISEQ:969:HM2KJBCX2:2:1101:12801:53668 2:N:0:ACTATGCA
GATCTAATCGAGCCCAACTATCCCTATTAATCATTACGGTGATCCTAGAAACCAACGAAATAGAATCAGTCCGTCCTATTTCATTATTCCATGCTAATGTATTCAGACGTTAGCCTGCTTTAAACACTCTAATTTTTTCAAAGTAACAGTCCTGATTTCCCATCACACCAAATAAATGGCATGAAAGTTCCTCAGAAGGTAGAGATTCATCTCACCAGTGCAGACAATTAAGCCTGACCAATGGGTAAACCCCGAAGTTCAACTACGAGCTTTTTAACTGCAACAACTTTAATATACGCTATTGGAGCTGGAATTACCGCGGCTGCTGGCACCAGACTTGCCCTCCAA
+
@BDA@HHHEECH@CGCGHHE?FGHIHHHHHHEC1<DEHHHHCHHHGCGHIICGHHCHEHIIHCFFCFHEG1<CC1<0DGHHEHHHHHCEF@F@E1<CFHEHHHHGHHHEA1E1<ADCG6DAFHHHFHHIHIGFFH<FEHFCIHHGGHHIHHHF7IHHCFGIHHHHGHHHHH@HHHFFHHHHIHHHH?FHEFCCHIHHHCHHFHHFDEHHECFHIHGHGEHHEEHHHGHHIIHIEIHHEIIHHHFHEHHHH<HHEHEHHECGEHHF@CCHEIIIHGHHGIIIHHHF<1EHIIIHIHEHHHIIHHHHHGGHIFIIHDHHHDHIHHHIIIIHEHIHIGIIIIHHDEDDDAD
@HISEQ:969:HM2KJBCX2:2:1101:10746:54870 2:N:0:ACTATGCA
GATCTAATCGAGCCCAACTATCCCTATTAATCATTACGTCAATCCTAGAAACCAACAAAATAGGATCGAACGTCCTATTTCATTATTCCATGCTAATGTATTCAAGCGTTAGCTTGCTTTAAACACTCTAATTTTTTCAAAGTAACAGTCCAGATTCCTCGCAACACCAAATTAATGGCATTACGGCTCATCAGGAAGGAGGAATCAGTGAGACCAGTACATACCAGTGGCATGACCAACCTACTAACCCCGAAATTCAACTACGAGCTTTTTAACTGCAACAACTTTAATATACGCTATTGGAGCTGGAATTACCGCGGCTGCTGGCACCAGACTTGCCCTCCAA
+
<00<DH@GCE<E<<1<1<11<1<<<C1FHH1<F<1<<D<1<011D<<F1<1G@HH01111<DGC11<00<1<F1<0<CHH1<<<FG<<111<11<CEEIHE?HHGG5@2FHFH?IIIIHGHHGBD?FB@HGCFHEDAHEEIHGG?HEFDHHHHCB<HHDIHHE@G@HHEEG<<GFDF5C<<FE@HHC/>HH@EGHFHFHHEHC:1HHHHHE@FCFF@GIHHHCEHFIIGHHHHFE<GCCHHFEC<C/CAGHIHG?G?HHHCCCHHFEHEECHFIHIHHGCHHGDFFHEHFIHIIHHHHHHHGCECHGEHEHGDIIHIHEHG@CHG@@HHHFGCGGCGEDEH@DDD@
@HISEQ:969:HM2KJBCX2:2:1101:7897:55401 2:N:0:ACTATGCA
GATCTAATCGAGCCCAACTATCCCTATTAATCATTACGGTGATCCTAGAAACCAACAAAATAGAACCATGCCGTCCTATTCTATTATTCCATGCTAATGTATTCGAGCAAAAATGCCTGCTTTAAACACTCTAATTTTTTCAAGGTAAAGGTCCTGGATCCGCAAGACACCCAATTAAGGACATCAAGTTTCTCCAGAAGGTGAGAAATCAACAGCGACAGTTCATACCCCTTAAGGCATGACCATCACGTCAATCCCGAAATTCAACTACGAGCTTTTTAACTGCAACAACTTTAATATACGCTATTGGAGCTGGAATTACCGCGGCTGCTGGCACCAGACTTGCCCTCCAA
+
DDDDDIIIIIIIIIIIIIIIIIIIIIIIIIIIIIIIIIIIIIIIIIIIIIIIIIIIIIIIIIHIIIIIIIHGIIHHIIIIIIIIIIIIHIIHHIIIFHIIIHIHHHIIIIIIIIHIIHIHIIIIIIIIIIIIHIIHGIIIIIIIIIIIIIIIIIIIIIIIIIIIIIIIIIIIIIHHIIIIIIIIIIHIIIHHHIIIIIIIIIIIIIIIHIIIIIIIIIIIIIIIIIIIIIIIIHIIIIHIIIIIIIIHFHHHIIIHIIIIIIIIHIIHHHIIIHIIIIIIIIIIHIIIIIIIIIIIIIHIHIIIIIIIIIHIIIHIIIIIIIHIIIIIIIIIIIIIIIIIIHEIIIIIDDDDD
@HISEQ:969:HM2KJBCX2:2:1101:3074:55728 2:N:0:ACTATGCA
GATCTAATCGAGCCCAACTATCCCTATTAATCATTACGGTGATCCTAGAAACCAACAAAATAGAACCATGCCGTCCTATTCTATTATTCCATGCTAATGTATTCGAGCAAAAATGCCTGCTTTAAACACTCTAATTTTTTCAAGGTAAAGGTCCTGGATCCGCAAGACACCCAATTAAGGACATCAAGTTTCTCCAGAAGGTGAGAAATCAACAGCGACAGTTCATACCCCTTAAGGCACGACCATCACGTCAATCCCGAAATTCAACTACGAGCTTTTTAACTGCAACAACTTTAATATACGCTATTGGAGCTGGAATTACCGCGGCTGCTGGCACCAGACTTGCCCTCCAA
+
DDDDDCEHHHGHIIHIIIIIIIIIIHIIIIIIICHGIIIIIIEHHIHEGEHHHHIIGHHIIIIGFGCGHIIIIIIIIIIHHIIIIIIIIIIIHHHEHIHH?CEHHIGIIHHHIEGHHIIIIIIIHIIIIHHHEHIIIIHHIIIHIIIIHIGHHHFIHEHHFCHHFHHFG0FEEGFHHHHHFGHHICHHEHHHHHIGIIHHIIIIIIHHFH@HCHBHEHIIHEHIIIIIIIHHEHIIIHHHCHIIIHHHHHHHHDHDHHHIIH?EGIIIHHHEIIIIIIIIIHIIIIIIHHIIHGIIIIIHIIIIIHEHIHEHIIIIHEGHIIHIIIHIHIIIIIIIIIIHHIIIIIIIDDDDD
@HISEQ:969:HM2KJBCX2:2:1101:2115:56072 2:N:0:ACTATGCA
GATCTAATCGAGCCCAACTATCCCTATTAATCATTACGGTGGTCCTAGAAACCAACAAAATAGAACCACAACGTCCTATTCTATTATTCCATGCTAATCTATTCAAGCAATAGCCCGCTTTAAACACTCTAATTTTTTCAAGGTAATGGTCCTGGCTCCCCAACACACCCAATAAAGGACATGCTGGCTCACCAGAAGGAAGACCCGACAGCAGACAGTACTCGCCAAAGACGGACCGCCCGGCCAGGCCTAAAATTCAACTACGAGCTTTTTAACCGCAACAACTTTAATATACGCTATTGGAGCTGGAATTACCGCGGCTGCTGGCACCAGACTTGCCCTCCAA
+
DDDDDIIIIGIIIIIHHIIIIHIIIIIIIEHIIIIIIHIIIIIIIIIHHIIHIIIIHIIIIGHHHIIIHIIHHHHHIIIHHHIIIIIIHGHHIIIGIIIIIIIHIIHIIIIIIHIHIIHHIIHIHHHIHHIIIIIIHIHIIIIIIIIIIIIIIHHIIIIIIHIIIIHIIIIIIIIIIIIIIIIIIIIIIIIIIIIIIIIIIIIIIIIIIIIIIIIIIIIIIIIIIIIIIIHIIIIIIIIIIIIHHIIIIIIIIIIIIIIIIIIIIIIIIIIIIIIIIIIIIIIIIIIIIIIIIHIIIIIIIIIIIIIIIIIIIIIIIIIIIIIIIIIIIIIIIHIIIIIIIDDDDD
@HISEQ:969:HM2KJBCX2:2:1101:11117:57892 2:N:0:ACTATGCA
GATCTAATCGAGCCCAACTATCCCTATTAATCATTACGGTGATTCAGAAACCAACAAAACAGGACCACCGTCCTATTTTATTATTCCATGCTAATGTATTCAGACGTAAGCCTGCTTTGAACACTCTAATTTTTTCAAGGTAAAGGTCCTGGTTTCCCACCACGCTAAATTAATAACATGATGGTTCCCCAGAAGGTAGGAATTCTACACGCTAGTACAGACTGGTTAGCCCGACCAACGGTAGAACCCCGAAATTCAACTACGAGCTTTTTAACTGCAACAACTTTAATATACGCTATTGGAGCTGGAATTACCGCGGCTGCTGGCACCAGACTTGCCCTCCAA
+
DDDDDIIHIIIIIIIIIIIIIIIIHIIIIHIIIIGIIHIIIIIIIIIIIIIHIIIIIIIIIIIIIIIHHHHIHIIIHHIIHIIIIIIIIIEHIIHIIIHIIHHHIIIHIIHIIIIIIHIIHIIIIIIIIIIIIIIIHIHIIIIIIIIIIIIIIIIHIHIIIIIIIIIIIHIIIIIIIIIIHHIIIHIIIIIIIIIIIIHHIIIIIIIIIIIIIIIIIIIIIIIIHHIHIIIIIIIIIIIIIHHHHIGIIGIIIIIHIIIIIIIIIIIIIIIIIIIIIIIIIIIIIIIIIIIHHIIIIIIIIIIIIIIIIIIIIIIIIIIIIIIIIIIIIIIIIIIIIHIIDDDDD
@HISEQ:969:HM2KJBCX2:2:1101:6385:59681 2:N:0:AATATGCA
GATCTAATCGAGCCCCACTATCCCAATTAATCATTACGGTGGTCCTACAAACCAACAAAATAGTACCACAACGTCCTATTCTATTATTCCATGCTAAGCTATTCAAGCAATAGCCCGCTTTAACCACTCTAATTTTTTCAAGGTCATGGTCCTGCCTCCCCAGCACACCTAATAAGGCACATGCTGGCCCCACAGCAGGAAGAACCGACAGCAGACAGTACTCGCTAAAGACGGACCGACCGGCCAGGCCTAAAATTCAACTACGAGCTTTTTAACTGCAACAACTTTAAAATACGCTATTGGAGCTGGAATTACCGCGGCTGCTGGCACCAGACTTGCCCT
+
00<D@C11111<0<<00<1<<11<1<1<11<<1<@C@10D1<E111<11<1C1<CC?CH11<G11<C1<11<<<10D111<111<11<11<11111</111<11<E11<D?<FCG<CH/0/<</<FE1D1</<B11<,<1DE11/<11111<CC/</DFEE?##############D,FCEC.F</:/:/--D/D-B<0.<<<:CB0<F0CFF@FED<1:<//<</1<11<C/CC/:--C/D:1<1AB</?EEF1D1HC<<0HED1E0C@CGCEFC<11<<1CD1IHHF<10E<?EEF1F?CC1<11F@@@HHCCC/?<G1IHG<<@HHF1HF<D11@00DB
@HISEQ:969:HM2KJBCX2:2:1101:6013:59828 2:N:0:ACTATGCA
GATCTAATCGAGCCCAACTATCCCTATTAATCATTACGTCGATCCTAGAAACCAACAAAATAGGATCAAACGTCCTATTTCATTATTCCATGCTAATGTATTCAAGCGTTAGCCTGCTTTAAACACTCTAATTTTTTCAAAGTAACAGTCCTGTTTCCCTGCAACACCAAATTAATGACATTACAGTTCTTCAAGAAGGAGGAACCAGTAAAGCCAGTGCATACCAGAGGCACGACCAACCTACTAATCCCGAAATTCAACTACGAGCTTTTTAACTGCAACAACTTTAATATACGCTATTGGAGCTGGAATTACCGCGGCTGCTGGCACCAGACTTGCCCTC
+
DDBA@CCF?C1EHEHG@EFHHIIIIIIFHCGHHHE?GHFHHHHIHHHHIHIIGHIGHHGIHIIHIEHHEHHIIIHGHHH@HHHEEEHIEFHIEIHGIHHIIIIIHHHIFIIHIIIHHIIHHHHHFHHHIIHIIIHIHIIIIIIIIGHIHHIIIHIIIIIHHIHEIIIIHICHFIIIGIIIHHIIIIHHIIIHEIIIIHIHHHHHIIHHHIIIIIIHEHIIHHIIIIIIIHIIIIIIHHGHHHGGHHECIIIIIIIIIIIHHCIIIIIIIIIIHIIIIIIIIIIHHIIIIHIIIHIIIIIIIIIIHHHIIIIIIIIIIIIIIIIIIIIIIIIIIHIIIIDDDDD
@HISEQ:969:HM2KJBCX2:2:1101:13661:59644 2:N:0:ACTATGCA
GATCTAATCGAGCCCAACTATCCCTATTAATCATTACGTCAATCCTAGAAACCAACAAAATAGGATCGAACGTCCTATTTCATTATTCCATGCTAATGTATTCAAGCGTTAGCCTGCTTTAAACACTCTAATTTTTTCAAAGTAACAGTCCAGTTTCCCCGCAACACCAAATTAATGGCATTACGGTTCATCAGGAAGGAGGAATCAGTAAGACCAGTACGTACCAATGGCACGACCAATCTACTAACCCCGAAATTCAACTACGAGCTTTTTAACTGCAACAACTTTAATATACGCTATTGGAGCTGGAATTACCGCGGCTGCTGGCACCAGACTTGCCCTCCAA
+
DDDDDIIIHHIIHHIIIIIIIIIIIIIIIIHIIIIIIIIIIIIIIIIHIIIIHIIIIIIIIHHIFHHHIIHHHIIIIIIIIIIIIIIEHHHGIIIIIIIIIIIIIIIIIIIIIIIIIIIIIIIIHIIIIIIIIIIIHIHIIIIIIIIIIIIIIIIIIIIIIIIIIIIIIIIIIIIIIIIIIIIIHIIIIIHIIIIIIIIIIIIIIIIIIIIIIIIIIIIIIIIIIIIIIIIIIIIIIIIIIIIIIIIIIIIIIIIIIIIIIIIIIIIIIIIIIIIIIIIIIIIIIIIIIIIIIIIIIIIIIIIIIIIIIIIIIIIIIIIIIIIIIIIIIIIIIIIIIIIIIDDDDD
@HISEQ:969:HM2KJBCX2:2:1101:15760:60936 2:N:0:ACTATGCA
GATCTAATCGAGCCCAACTATCCCTATTAATCATTACGGTGGTCCTAGAAACCAACAAAATAGAACCACAACGTCCTATTCTATTATTCCATGCTAATCTATTCAAGCAAATGCCTGCTTTAAACACTCTAATTTTTTCAAGGTAATGGTCCTGGCTCCCCGGCACACCCAATAAAGGACATACTGGTTCACCAGAAGGTGGACCCGACACAGGACAGTACTCGCCAAAGACGGACCGCCCGGTCAGGCCTAAAATTCAACTACGAGCTTTTTAACTGCAACAACTTTAATATACGCTATTGGAGCTGGAATTACCGCGGCTGCTGGCACCAGACTTGCCCTCCAA
+
@DD@@DF<D@1@EHCHHCHIIHIEHHHIEGCCGCGHH?EHE0<FCHHHIHE?@GEEH1GHHFFHEC1DGH1</<<@HH?H?E?HHHHGH11<<<1CCHH@FGEHHIFCHHHGCIIHFCHGCGHHGGFCCEF@EGH1HFHHFGHIHHIIHHHHHHHDHHGHHFFEHIIIHEHHHHHHEHIIIIIHF@GFHEFIIIIIIIIGIIHHHHIIFHFCHHHGIHHCHH=HHHHHHIIIIIIHIIHIGIHHGHHCHHIIIIIIIIIIIGHIIIIIIHIIIIIIIIIIIIIIHEHIIIIIIIHIHHHGFHGIIIIIIIHEHIIIIIIIHIIGHIHIIIIIIIIIIIGIIDDDDD
@HISEQ:969:HM2KJBCX2:2:1101:10179:61117 2:N:0:ACTATGCA
GATCTAATCGAGCCCAACTATCCCTATTAATCATTACGTCGATCCTAGAAACCAACAAAATAGAATCAAACGTCCTATTTCATTATTCCATGCTAATGTATTCAAGCGTGAGCCTGCTTTAAACACTCTAATTTTTTCAAAGTAACAGTCCTGATTCCCCACGACACCAAATAAATGACATCATGGTTCGTCAGAAGGGAGAAACCGACGATGCCAGTACGTACCGAGGCACGACCGACATGATGGTCCCGAAATTCAACTACGAGCTTTTTAACTGCAGCAACTTTAATATACGCTATTGGAGCTGGAATTACCGCGGCTGCTGGCACCAGACTTGCCCTCCAA
+
DDDADIIHHHHEHIIIHIHIIIIIGHIIIIHIIHIIIIIIIDHIIIIGHHHIHIIIIIIGIHHIHCHHIIIIFHHHIHIIIIIHHFEHHGIGHIHIHHIIHHHHIHHHIIHHHHHHHIIHIIHIIGHIIHHHHFIHHIHEIHHIIIIHHIIHHHHIHHHIIHHGCHEHEIHHHEHHIIHHGHHEHHIIHHHGHIIIIIIIIIHHGIIHIIIIIIIIIIIHIIIIIIIIIIIIIIIIIIIIIHHDIIIIIIIIIIIIIIIHHHIIIIIIIIIIIHIIIIHIIIIIIIIHIIHIIIHCIIHGIIIIIIIIIIIIIIIIIIIIIIIIIHHIIIIIIIIIIIIIDDCDC
@HISEQ:969:HM2KJBCX2:2:1101:17937:61939 2:N:0:ACTATGCA
GATCTAATCGAGGCCCAACTATCCCTATTAATCATTACGGTGGTCCTAGAAACCAACAAAATAGAACCACAACGTCCTATTCTATTATTCCATGCTAATCTATTCAAGCAAATGCCTGCTTTAAACACTCTAATTTTTTCAAGGTAATGGTCCTGGCTCCCCGGCACACCCAATAAAGGACATACTGGTTCACCAGAAGGTGGACCCGACACAGGACAGTACTCGCCAAAGACGGACCGCCCGGCCAGGCCTAAAATTCAACTACGAGCTTTTTAACTGCAACAACTTTAATATACGCTATTGGAGCTGGAATTACCGCGGCTGCTGGCACCAGACTTGC
+
DDDDDIHIIIIIIIIIIIIIIIIIIIIIIIIIIIIIIIIIIIHIIIIIGHIIHHIHIIHHHHIEIHIIIIIIIIIIIIIIIIIIIIIIIIIHHHHIHIIIIHHHIIIIIIIIIIIIIIIHHHIIIIIIIIIIIIIIIHIIIIIIIIIIIHHIIIIIIIHIIIIIIHHIIIHIIIIIIIIIIIIIIIHIIIIIIIIIIIIIIIIIIIIIIIIIIIIIIIIIIIIIIIIIIHIIIIIHHHFIIIIIIIIIIIHIIIIIIIIIIIIIIIIIIIIIIIIIIIIIIIIIIIIIIIIIIIHIIIIIHHIIIIIIIIIIIIIIIIIIIIIIIIIIIIIIIIIDDDDD
@HISEQ:969:HM2KJBCX2:2:1101:10740:62904 2:N:0:ACTATGCA
GATCTAATCGAGCCCAACTATCCCTATTAATCATTACGTGATCCTAAAACCAACAAAATAGAACCATCGTCCTATTTTATTATTCCATGCTAATGTATTCAAGCAAAAATGCCCGCTTTAAACACTCTAATTTTTTCAAAGTAAAGGTCCTGATTCATCGAAACACCCAAGAGCATCCCGAATCACCAGAAGGTGAGAAATTGGCTACACACCGTTTCATGCCCCTAAAGGCACAATCGATATATCCCAATCCCGAAATTCAACTACGAGCTTTTTAACCGCAACAACACTAATATACGCTATTGGAGCTGGAATTACCGCGGCTGCTAATACCAGACTTGCCCTCCAA
+
DDDDDIIIHIIIIIIIIIIHIHIIIIIIIIIIIIIIIIHHIIIIIHIIIIIIIIIHHIIIHGHHHIHIIIHGHIIIIIIIIIIHHIGIHGHIIIHHHHIHIHIIIHIIIIIIIIIIHIIIIIIIIIIIIIIIIIHHIIIIIIIIIIIIIIIIIIIIHHHHHHEHHIIIIIIHHIIHIIIIIIIIIGIIIIIIIIHIHIHIIIIIIIIIIIIIIIIIHIIHIIIHHIIIIIIIIIIIIIIIIIIIIIHHIIIIIIIIIIIIIIIIIIIIIIIIIIIIIIIIIIIIIIIIIIIIIIIIHIIIGIIIIIIIIIIIIIIIIIIIIIIIIIIIIIIIIIIIIIIIIIIIDDDDD
@HISEQ:969:HM2KJBCX2:2:1101:2319:62881 2:N:0:ACTATGCA
GATCTAATCGAGCCCAACTATCCCTATTAATCATTACGGTGGTCCTAGACCAACAAAATAGAACCAACGTCCTATTCTATTATTCCATGCTAATCTATTCAAGCAAAAGCCCGCTTTAAACACTCTAATTTTTTCAAGGTAATGGTCCTGGTTCCCCGACACACCCAATTAAGGACATACCGACTCACCAGAAGGATAGACCCGACAACAGGACAGTACTCGCCAGAGACGGACCGCCCGGTCAAGCCTAAAATTCAACTACGAGCTTTTTAACTGCAACAACTTTAATATACGCTATTGGAGCTGGAATTACCGCGGCTGCTGGCACCAGACTTGCCCTCCAA
+
DDDDDIIII1FEHHIIFHIIIIIIIIIIIHIIHFHHIIIIIIIIIHHHIEHGHHIHFHIHIHIIIGIHEHHIIIIHCHHIHIHHHHHIIIIIIIIIHHFIHIIIIIIIHIIHHHHGIIHGIIIIHIHHIIHHIIIHHIHIIHHHIHGHIIHIHHHIIIIHIIIIIIH:HGIHIHIIIIHHIHHIIIIIIIIHHHIIIIIIIIHIIIIIIIIIIIIIIIIIIIIIIIIIIIIIIIHIIIIII>HIIIIIIIIIIIIIIIIIHIIHIIIIIIIIIIIIIIIIHIIIIIIIIIIIIIIHHHHIIIIIIIIHIIIIIIIIIIIIIIIIIIIIIIIHIIIIHIIDCDDD
@HISEQ:969:HM2KJBCX2:2:1101:11908:63904 2:N:0:ACTATGCA
GATCTAATCGAGCCCAACTATCCCTATTAATCATTACGGTGGTCCTAGACCAACAAAATAGAACCAACGTCCTATTCTATTATTCCATGCTAATCTATTCAAGCAAAAGCCCGCTTTAAACACTCTAATTTTTTCAAGGTAATGGTCCTGGTTCCCCGACACACCCAATAAAGGGCATACCGGCTCACCAGAAGGATAGACCCGACAACAGACAGTACTCGCCAGAGACGGACCGCCCGGTCAGGTCTAAAATTCAACTACGAGCTTTTTAACTGCAACAACTTTAATATACGCTATTGGAGCTGGAATTACCGCGGCTGCTGGCACCAGACTTGCCCTCCAA
+
@@DB?GFC11<<GC1FH0FHIH111<<11DHEEF1<C1D<<0DFCH@1<1<DCCEHGHH@1DF11DF0D<CGFE<111<11CC@1DEFCE1C<?HHFHIHH<FFHH1@<D9HEHGFDHHBB<EIHHIHEAHGC8<DDHHHB1G<EHEADG15HDD3IHFEHGEIHHHHGHFEB/FHHGHCE@HHHE@EGIHEGFHHIHIIIII;GEIHHGGGIHHEDHHHHGCHHEHGHHDHECHHDHGIHHHHHHCGHIIHIHHHGDEIHEEHIIHHIHHHHEHHEHGHIHFGEEHD<0GDEIHHHHHIHFHHHFHHHHIHDDHHHCIIIIHIHHHHHHIHEHHDIIDDDB@
@HISEQ:969:HM2KJBCX2:2:1101:8496:64436 2:N:0:ACTATGCA
GATCTAATCGAGCCCAACTATCCCTATTAATCATTACGTCGATCCTAGAAACCAACAAAATAGAATCAAACGTCCTATTTCATTATTCCATGCTAATGTATTCAAGCGCGAGCTTGCTTTAAACACTCTAATTTTTTCAAAGTAACAGTCCTGATTTCCCATGACACCAAATTAATGACATCGTGGTTCGTCAGAAGGGAGAAACCAATAATGCTAGTACGTACAAAGTACGACCGACATATTAGTCCCGAAATTCAACTACGAGCTTTTTAACTGCAACAACTTTAATATACGCTATTGGAGCTGGAATTACCGCGGCTGCTGGCACCAGACTTGCCCTCC
+
DDDDDIHIIHIIIIIIIIIIEHCHIIIEHIIIHIIIIIIIHIIIIIIIGHHGHIIIIIIIHHFHIIIIIIIIIHIGHHHEHIHHIIIHHIIIIIIHIHIHHDHIIIIIHIIHHIHHIIEGFHIHIHIIIIIIIIIIIHHIIHHHHIIIIHIIIIIHIHHIGHHHIHHHGHHHHIIIIIIHHIIIHHEEFIHIIIHIHHHIHHGIIIIHHIIHIIIIIIHIIIIIIIIIHIIGIHHIIIIHGIIIIIIIGIIIIIIIIIIHIIIIIIIHIHCHGHIIHHIIIHGIHHIIIHHHIIIIIIIIIIIIIIIIIIHIHIIIIIGIIIIIIHHIIIIIHIIIIDDADD
@HISEQ:969:HM2KJBCX2:2:1101:14633:64194 2:N:0:ACTATGCA
GATCTAATCGAGCCCAACTATCCCTATTAATCATTACGTCGATCCTAGAAACCAACAAAATAGAATCAAACGTCCTATTTCGTTATTCCATGCTAATGTATTCAAGCGTGAGCCTGCTTTAAACACTCTAATTTTTTCAAAGTAACAGTCCCGATTCCCCATGACACCAAATTAATGACATCATGGTTCGTCAGAAGGTAGGAATCAATAATACCAGTACGTACAATAGCACGACCAATAAATTGATCCCGAAATTCAACTACGAGCTTTTTAACTGCAACAACTTTAATATACGCTATTGGAGCTGGAATTACCGCGGCTGCTGGCACCAGACTTGCCCTCCAA
+
DDDDDIIIIIIIIHIIIHHIIIIIIIIIIIIIIIIIIIIIIIIIIIHIIIIIIIIHIIEHIIIIIIHIIIIHIIIHHHIIIIIIIIIHHHIGGIIIGHIIHFIHIHIIIIIIGIIIIIIIIIIIIIIIIIHIIIIIIIIHIIIHHIIIIIIIIIIIIIIIIIIIIIIIIIIIIIIIHHHHIHIIIIIHIIIIIIIIIIIIIIIHHHIHIIIIIIIIIIIIIIIIIIIIIIIIIHIIIIIIIIIIIIIIHIIIIIIIIIIIIIIIIIIIIIIIHIIIIIIIIIHIIIIIIIIIIIIIIIIIIIIIIIIIIIIIIIIIIIIIIIIIIIIIIIIIIIIIIIIIDDDDD
@HISEQ:969:HM2KJBCX2:2:1101:10163:64678 2:N:0:ACTATGCA
GATCTAATCGAGCCCAACTATCCCTATTAATCATTACGGTGGTCCTAGACCAACAAAATAGAACCAACGTCCTATTTTATTATTCCATGCTAATCTATTCAAGCAAAAGCTCGCTTTAAACACTCTAATTTTTTCAAGGTAATGGTTCTGGTTCCCCGACACACCCAATAAAGGACATATCGGCTCACCAGAAGGATAGACCCGACAACAGGACAGTACTCGCCAGAGACGGACCGCCCGGTCAGGCCTAAAATTCAACTACGAGCTTTTTAACTGCAACAACTTTAATATACGCTATTGGAGCTGGAATTACCGCGGCTGCTGGCACCAGACTTGCCCTCCAA
+
DDDDDIIHIIHIIIIGIIIHHIIIIIIIIIIIHIIIIIIII=HHHHIHHIIIIIIICHHIHIIIGIHHHIIHHFIIIIIIIIGHDGFGEHIIIIIHGEEFHHHHHHHHIIHICHHHIIIIIGHHEFHHHHHIHHIIGIIHIIIHIIHHIIHHGIHIHFHHHIIHIIIIIFHIIIIHIIIHHEIHHHHGHHHGIHIHIHHIHFHCHIIIIHIIIHIIGHHHIIGIIIHHHIIHHIIIIIIIIHHHIHHIIIIIIHIIIIHIHIIHIHIIIIHIIIIIIIIIHIIIIIIIIHIHIGHHG<GIIIIIIIIIIIIIIGIIIIIIIIIIIIIIIIIIIIIIIIIDDDDD
@HISEQ:969:HM2KJBCX2:2:1101:13209:65021 2:N:0:ACTATGCA
GATCTAATCGAGCCCAACTATCCCTATTAATCATTACGTCAATCCTAGAAACCAACAAAATAGGATCAAACGTCCTATTTCATTATTCCATGCTAATGTATTCAAGCGTTAGCCTGCTTTAAACACTCTAATTTTTTCAAAGTAACAGTCCTGTTTCCCTGCAACACCAAATTAATGACATTACAGTTCTTCAAGAAGGAGGAACCAGTAAAGCCAGTGCATACCAGAGGCACGACCAACCTACTAATCCCGAAATTCAACTACGAGCTTTTTAACTGCAACAACTTTAATATACGCTATTGGAGCTGGAATTACCGCGGCTGCTGGCACCAGACTTGCCCTCCAA
+
DCDDDIIIHHHEHCHHIIIIIIIIIIIIHHHIIIIGHIIIIIIHHHIIIIIIGHIIHHGHGHHCHHIHHEHHIIIIIIIIHHIIHHHCHHHIIICGHHIHIIHHHHHIIIHHHHHHHHHIIHHIGEGFEHHHHHIIIFHIHHHHHHIHIHIIIIIHFHHHHFHIHHHHHI?GIHIHHHHIGHHFFHHDHHHIHHIHHHHHEIIHIHHHIIIIIHIHHHEHHBHEEIIHGHGFGIHIHGIIIHGFCHDHHDHHHHHG@IIHHGHIHIHHHIIHHHEHGHIIIIIIIIH@IIIIIIIIIIIIIIIHFHIIHIIIIIHIIIIIIIIIHG?IIIIIIIIIIIIHEDDBDD
@HISEQ:969:HM2KJBCX2:2:1101:14628:65631 2:N:0:ACTATGCA
GATCTAATCGAGCCCAACTATCCCTATTAATCATTACGTCAATCCTAGAAACCAACAAAATAGGATCGTCGTCCTATTTCATTATTCCATGCTAATGTATTCAAGCGTTAGCCTGCTTTAAACACTCTAATTTTTTCAAAGTAACAGTCCTGTTTCCCCGCAACACCAACTTAATGGCATTACGGTTCTACAAGAAGGAGGAATCAGCAAAGCCAGTGCATACCAGTGGCACGACCAACTTGCTGACCCCGAAATTCAACTACGAGCTTTTTAACTGCAACAACTTTAATATACGCTATTGGAGCTGGAATTACCGCGGCTGCTGGCACCAGACTTGCCCTCCAA
+
DDCDDIIIIIIIIIIIIHIIIIIIIIIIIIIIIIIIIIIIIIIIIIIIIIIIIIIIIIIIIHHHHIIIIHIHHCHHHHIIIIIIIIIIIIIHIHIIIIIIIIHHIHIIIIHIIIIIIIIIIIIIIIIIIIIIIIIIIIIIIIIIHIIIIIIIHIIIIIHIIIIIIIIHIIIIIIIIIIHIIIIIIIIIHIIIIHIIIIIHIIIIIIIIHHIIIIIIIIHHIIIIIIIIIIIIIIIIIIIIIIHFIIIIIIIIIIIIHFHIIIIIIIHIIIIIIHIIIIIIIIIIIIIIIIIIHIIIIIIIIIIIIIIIIIIIIIIIIHIIIIIIIIIIIIIIIIIIIIIIDDDDD
@HISEQ:969:HM2KJBCX2:2:1101:4037:65950 2:N:0:ACTATGCA
GATCTAATCGAGCCCAACTATCCCTATTAATCATTACATCGATCCTAGAAACCAACAAAATAGAATCGGATGTCCTATTTCATTATTCCATGCTAATGTATTCAAGCGTGAGCCTGCTTTAAACACTCTAATTTTTTCAAGGTAACAGTCCTAATTCCCCGTAACACCAAATTAATGGCATTACGGTTCTTTAGAAGGTGAGAAATCAATGATAACAGTGCATACCAACGGCATGACCGAAATATTGATCCCGAAATTCAACTACGAGCTTTTTAACTGCAACAACTTTAATATACGCTATTGGAGCTGGAATTACCGCGGCTGCTGGCACCAGACTTGCCCTCCAA
+
@@@B@CHFEHHIGHHHHHIHCHHEHHIII?G?GGEHHHHHGHH1CCH1FHHEHIIIIHHGHIGHEHHIGHHIGHGHIIHHHHHEHIIF?EGE?D1DEHHHHGFHHHIHHFE6%DEECHHHHHG@HHE@HGHIHFHGHG@ADHBHHFHH@F1CFHHHEIHHHFHHEHGHEHHHHHHCFCHHIIHDFHFC<HHGIIFHHEEHIHIHG?HGCCDIGHH=HIIHGIIIHEEHHHFHIFHG<HIIIIHFB<IHE<H?CHHCHHEHHHHHDHHHGEIIIIIHIIIIIIIIIIIHIIIIIIIIIHIIHHHIIHHHIIHHHIIIIIIHIIIIIIIHHIIHHHHGIIIHCHDDDBB
@HISEQ:969:HM2KJBCX2:2:1101:17739:66568 2:N:0:ACTATGCA
GATCTAATCGAGCCCAACTATCCCTATTAATCATTACGGTGATCCTAGAAACCAACAAAATAGAATCATGCCGTCCTATTTTATTATTCCATGCTAATGTATTCAAGCAAAATGCCTGCTTTAAACACTCTAATTTTTTCAAAGTAAAGGTCCTGGTTCCTCGCGGCACCCAATTAAGGACATCGCGGTTCTCCAGAAGGTGAGAAATTGACTACACCAGTTCATACCCCTTAAGGCACGACCGATGTGTCAATCCCGAAATTCAACTACGAGCTTTTTAACTGCAACAACTTTAATATACGCTATTGGAGCTGGAATTACCGCGGCTGCTGGCACCAGACTTGCCCTCCAA
+
DDDBDIIIHIIHIIIIGIIIIIIIIIIIIHIIIHIIIIIIIIIIIIHIIIIIHHIIIIIIIHIHIIIHIHIIDHHIIGIIICHHIGGHGHIIIIIHIIHHGFHHHHFIIIIIICIIIGIIIIHIHIHHHHEHHHHIIIIIIIHIHIIIIIIIIHHIHIHIIIHIHIIIHGIIIIIHHHIIIHIIIIIIIIIIIIIIIIIIII<IIIIIIIIIIIIIIIIIIIIIIH=IIIHIIHHGIIIIIIIIGIIIIHHIIIIHIIIIIIIIIIIIIIIIHIIIIIIIIIIIIIIIIHIHHIIIIIIIIIIIIIHIIIIIIIIIIIIIIIIIIIIIIIIIIIIIIIHIIIIIIIHDDDDD
@HISEQ:969:HM2KJBCX2:2:1101:7999:67192 2:N:0:ACTATGCA
GATCTAATCGAGCCCAACTATCCCTATTAATCATTACGTCGATCCTAGAAACCAACAAAATAGAATCAAACGTCCTATTTCATTATTCCATGCTAATGTATTCAAGCGCGAGCTTGCTTTAAACACTCTAATTTTTTCAAAGTAACAGTCCTGATTTCCCATGACACCAAATTAATGACATCGTGGTTCGTCAGAAGGGAGAAACCAATAATGCTAGTACGTACAAAGTACGACCGACATATTAGTCCCGAAATTCAACTACGAGCTTTTTAACTGCAACAACTTTAATATACGCTATTGGAGCTGGAATTACCGCGGCTGCTGGCACCAGACTTGCCCTCCAA
+
DBBBDIIIHIIIIICCHGHIIIIIIIIIIIICHHIIIIIIIIHHHHEHHHHHHIHIHIIIIHIEHIIHIHIGEHFEHI@HHIHIIIIHHIIIGGIIHHHHHHIHIHHIIIIHIHIHIIIIHHIHHIIIIIIIIIHHIIIIIHIIIIIIIIIIIIIIIIIHIIIIIIIIIIHHIIIHIIIIIIIIIIIIIIIIIIIIIIHIHIIIIHIIIIFIIIIIIIIIIIIIIIIIIHHIIIIIIIIHHIHIIIIGIIIIIIIIIIIIIIIIIIIIIIIIIHHIIIIIIIIHIIIIIIIIIIIHIIIIIIIIIIIIIIIIIIIIIIIIIIHIIIIIIIIIIHIIIIIDCDDD
@HISEQ:969:HM2KJBCX2:2:1101:3606:66830 2:N:0:ACTATGCA
GATCTAATCGAGCCCAACTATCCCTATTAATCATTACGTCGATCCTAGAAACCAACAAAATAGGTTCGATCGTCCTATTTCGTTATTCCATGCTAATGTATTCAAGCGCGAGCCTGCTTTAAGCACTCTAATTTTTTCAAAGTAACAGTCCTGTTTCCCCGCAACAACAAATTAATGCCATCACGGTTCTACAAGAAGGAGGGACCAGTGAGGCCAGTGCATACCAGTGGCACGACCAACCTACTGGCCCCGAAATTCAACTACGAGCTTTTTAACTGCAACAACTTTAATATACGCTATTGGAGCTGGAATTACCGCGGCTGCTGGCACCAGACTTGCC
+
DDDADIIIHIIIIIIIIIIIIIIIIIIIIIIIIIIIHHIHIIHGIFHIIGIHGHHIIIIIIIIIIIIIIHHHHIIIIHIIIIIIHIIHIIIHHIIIGHIIIIHHIIIHIIHIIIIIIHIIIHIIHIHIIIIIIHIIIHHIIIIHHHIIHIHHHIIIIIIIIIHIIIIIIIIIIHIIIIHIIIIIIHHIIIIIHIHHIIIIIIIIHHIIHIIIIHHHIIHHIIIHIIIHI=IIIIIHIHHIHHIIIIIIIIIIIIIIIHHHIIIHIIIIIIIIIIIIHIIIIIIIIIIIIIIIIIIIIIIIIIIIIIIIIIIIIIIIIIIIIIIIIIIIIIHIIIIDDDDD
@HISEQ:969:HM2KJBCX2:2:1101:2789:67748 2:N:0:ACTATGCA
GATCTAATCGAGCCCAACTATCCCTATTAATCATTACGGTGATCCTAGAAACCAACGAAATAGAATCAGTCCGTCCTATTTCATTATTCCATGCTAATGTATTCAGACGATAGTCTGCTTTAAACACTCTAATTTTTTCAAAGTAACAGTCCTGATTTCCCATCACACCAAATAAATGGCATGAAAGTTCCTCAGAAGGTAGAGATCCATCTCACCAGTGCAGACAATTAAGCCTGACCAATGGGTAGACCCCGAGGTTCAACTACGAGCTTTTTAACTGCAACAACTTTAATATACGCTATTGGAGCTGGAATTACCGCGGCTGCTGGCACCAGACTTGCCCTCCAA
+
DDDDDIIIIIIIIHIIIIIIIHIIIIIIIIIIIIIIIIIIIIIIIIHIIHIHIIIIIIIIIIIIGHIHIIIIIHIIIIIIIIIIIHIIIFHIIIIIIIIIHHHIIIIIIIIIIIIIIIIIHHHHIIIIIIIIIIIIIHIIIIIIIIIIIIIIIIIIIIIIIIIIIIIIIIIIIIIIIIIIIIIIIIIIHIIIIIIIIIIIIIIIIIIIIIIIIIIIIIIIIIIIIIIIIIIHIIIIIIIIIIIIIHHIIIIIIIIIIIIIIIIIIIIIIIIIIIIIIIIIIIIIIIIHHIIHIIIIIIIIIIIIIIIIIIIIIIIIIIIIIIIIIIIIIIIIIIIIIIIIIIIDDDDD
@HISEQ:969:HM2KJBCX2:2:1101:14335:68078 2:N:0:ACTATGCA
GATCTAATCGAGCCCAACTATCCCTATTAATCATTACGGTGGTCCTAGAAACCAACAAAATAGAATCATCCGTCCTATTTTATTATTCCATGCTAATGTATTCAAGCAAAATGCCTGCTTTAAACACTCTAATTTTTTCAAAGTAAAGGTCCTGGTTCCCCGCGGCACCCAATTAAGGACATCGCGGTTCTCCAGAAGGTGAGAAATTGACTACACCAGTTCATACCCCTTAAGGCACGACCGATGTGTCAATCCCGAAATTCAACTACGAGCTTTTTAACTGCAACAACTTTAATATACGCTATTGGAGCTGGAATTACCGCGGCTGCGGGCACCAGACTTGCCCTCCAA
+
<<DD0DC111110<EGH=C1DE<CGEEFF1F1FHHHHGEEC=CHHI1GE<FCH?E<11<D?GCH<1<CC1C0<<C@FE11DGEHEEHI1F11<D1<@11<FIHGHG8DHHEI8HIHFHGCHHHFI8EHHHHHGHFFGHEF@IHHGB</HHHHHIHIHGHIIIHG=CFIHHHGIHHEI:HHHDFIHHEHIIHCIIHG3;HIHIIHEEHHHFHHIIIHIIIIIHFHHHIHHHEIIGHHHHHIGIIHHHHEEGHHIIHIHIIHEEHEHHHHDHHGHHHHHHHHIHIHHIIIHHHHHHHIHFHHIIHHFIIIHHIHIHGIIGIIHGIIIIIHGIIIIIIIIIIHIHHHHIDDDDD
@HISEQ:969:HM2KJBCX2:2:1101:20172:68113 2:N:0:ACTATGCA
GATCTAATCGAGCCCAACTATCCCTATTAATCATTACGTCGATCCTAGAAACCAACAAAATAGAATCAAACGTCCTATTTCGTTATTCCATGCTAATGTATTCAAGCGTGAGCCTGCTTTAAACACTCTAATTTTTTCAAAGTAACAGTCCTGATTCCCCATGACACCAAATTAATGACATCATGGTTCGTCAGAAGGTAGGAATCAATAATACCAGTACGTACAATAGCACGACCAATAAATTGATCCCGAAATTCAACTACGAGCTTTTTAACTGCAACAACTTTAATATACGCTATTGGAGCTGGAATTACCGCGGCTGCTGGCACCAGACTTGCCCTCCAA
+
DDDCDIIIIIHIIIIIIIIIIIIIIIIIIIIIIIIIIIIIIIHIIIIIIIIIIIIIIIIIHHHHIIIIHIIIIIHIIIIIGIIIIIIHIHIIGGIIIIIIIIIHIIIIIIIIIIIIIIIIIIIIIIIIIIIIIIIIIIIIIIIIIHIIIIIIIIIIIIIIIIHIIIIIIIIHIIIIIIIIIIIHHHHIIIIIIIIIIIHIIIIIIIIIIIIHHIIIIIIIIIIIIIIIIIIIIIIIIIIIIIHHIIIIIIIIIIIIIIIIIIIIIIIIIIIIIIIIIIIIIIIIIIIIIIIIIIIIIIIIIIIIIIIIIIIIIIIIIIIIIIIIIIIIIIIIIIIIIIIIDDDDD
@HISEQ:969:HM2KJBCX2:2:1101:10569:69406 2:N:0:ACTATGCA
GATCTAATCGAGCCCAACTATCCCTATTAATCATTACGGTGATCCTAGAAACCAACAAAATAGAACCATGCCGTCCTATTCTATTATTCCATGCTAATGTATTCGAGCAAAAATGCCTGCTTTAAACACTCTAATTTTTTCAAGGTAAAGGTCCTGGATCCGCAAGACACCCAATAAAGGACATCAAGTTTCTCCAGAAGGTGAGAAATCAACAGTAACAGTTCATACCCCTTAAGGCATGACCATCACGTCAATCCCGAAATTCAACTACGAGCTTTTTAACTGCAACAACTTTAATATACGCTATTGGAGCTGGAATTACCGCGGCTGCTGGCACCAGACTTGCCCTCCAA
+
DDDDDIIIIIIIIIIHIIIIHIIIIIIIIIIIIIIIIIIIIIIIIIIIIIIIIIIIIIIIIIIIIIIIIIIHIIIHIIIIGIIIIIIIGIIIIIHIIIIHIFHIHHIIIIIIIIIIIIIIIIIIIIIIIIIIIIIIIIHHIHIIIIHIIIIIIIIIIHHIIIIIIIIIIIHIIIIIIIIIIHIIIIIIIIHIHIIIIIIIIIIIIIIIIIII<IIIIIIIIIIIIIIIIIIIIIIIIIIIIIIIIIIHIIHFIHHIIIIIIIIIIIIIIHIIIIIIIIIIIIIIIIIIIIIIIIIIIIIIIIIIIIIIIIIIIIIIIIIIIIIIIIIIIIIIIIIIIIIIIIIIIIIIDDDDD
@HISEQ:969:HM2KJBCX2:2:1101:18317:69532 2:N:0:ACTATGCA
GATCTAATCGAGCCCAACTATCCCTATTAATCATTACGTCGATCCTAGAAACCAACAAAATAGAATCAAACGTCCTATTTCATTATTCCATGCTAATGTATTCAAGCGTAAGCCTGCTTTAAACACTCTAATTTTTTCAAAGTAACAGTCCTGATTCCCCACGACACCAAATTAATGACATCGCGGTTCTTCAGAAGGTAGGAACCGATAATGCCAGTGCGTACCGAAGCACGACCAACAATTCGATCCCGAAATTCAACTACGAGCTTTTTAACTGCAACAACTTTAATATACGCTATTGGAGCTGGAATTACCGCGGCTGCTGGCACCAGACTTGCCCTCCAA
+
DDDDDIIIIIIIHHIHIIIIIIIIIIIIIHIIIIIIIIIIIDHHIIIIIIIIIIIIIHIIHHIIIIGIIIIIIFHHIIIIHHHIHIIEHHIGIIIIIIIHHHEHIIIIIIIIIIIIIIIIIIIIIHIIHIIIIIHIIIIIIHHIHIIIIIIIIIHIIIIIIIIIIIIIIIIIIIIIIIIIHIIIIIIIIIHIIIIIIIIIIIIIIIIIIIIIIIIIIIIIIIIIIIIIIIIIIIHIIIIIIHHDIHHHIIIIIIIIIIIIIIIIIIIIIIIIIIIIIIIIIIIIIHHHIIIIIIIIIIIIIIIIIIIIIIIIIIIIIIIIIIIIIIIIIIIIIIIIIIIIDDDDD
@HISEQ:969:HM2KJBCX2:2:1101:17810:69320 2:N:0:ACTATGCA
GATCTAATCGAGCCCAACTATCCCTATTAATCATTACGGTGATCCTAGAAACCAACAAAATAGAACCATGCCGTCCTATTCTATTATTCCATGCTAATGTATTCGAGCAAAATGCCTGCTTTAAACACTCTAATTTTTTCAAGGTAAAGGTCCTGGTTCCACATGACACCCAATTAAGGACATCATGCTTCTCCAGAAGGTGAGAAATCAACTGCGACAGTTCATACCCCTTAAGGCACGACCATCACGTCAATCCCGAAATTCAACTACGAGCTTTTTAACTGCAACAACTTTAATATACGCTATTGGAGCTGGAATTACCGCGGCTGCTGGCACCAGACTTGCCCTCCAA
+
DDDDDIIIIIIIIIIIIIIIIIIIIIIIIIIIIIIIIIIIIIIIIIIIIIIIIIIIIHIIIIIIIIIIIHHHIIIIIIIIIIIIIIIIIIIIIIIHHIIIHCIIIIIHIIIIIHIIIIIIIIIIIIIIIIIIIIIIIIIIIIIIIIIIIIIIIIIIHHIHIIIIIIIIIIIIIIIIIIIHCIIIIIIIIIIIIIIIIIIIIIIHIIIIIIIIIIIIIIIIIIIIIIIIIIIIIIIIIIIIIIIIIIIIIHHIHIIIIIIIIIIIIIIIIIIIIIIIIIIIIIIIIIIIIIHIIIIIIIIIIIIIIIIIIIIIIIIIIIIIIIIIIIIIIIIIIIIIIIIIIIIIIIIDDDDD
@HISEQ:969:HM2KJBCX2:2:1101:1449:70039 2:N:0:ACTATGCA
GATCTAATCGAGCCCAACTATCCCTATTAATCATTACGGCGGTCCTAGAAACCAACAAAATAGAACCGCACGTCCTATTCTATTATTCCATGCTAATGTATCCGAGCAAAGGCCTGCTTTGAACACTCTAATTTTTTCAAAGTAAAAGTCCTGGTTCCCCGACACGGCCAGTGAAGGCCATGCGGCTCCCCAGAAGGAAAGGCCCGGCCGGACCAGTGCACGCGGTGAGGCGGACCGGCCAGCCAGGCCCAAGGTTCAACTACGAGCTTTTTAACTGCAACAACTTTAATATACGCTATTGGAGCTGGAATTACCGCGGCTGCTGGCACCAGACTTGCCCTCCAA
+
DDDDDIIIIIIIIIIIIIIHIIIIIIIIIIIIIIIIIIIIIIIIIIIIIIIIIIIIIIIIIIGIIIIIIIIIIIIIIHIIIIIIIIIIIIIHIIIIIIIIIHHHIIIIIIIIIHHIIIIIIIIIIIHIIIIIIIIIIIIIIIIIIIIHHHIIIIHHIIIIHHIIIIIIIHIHIIIIIIIIIIIHHGHHIHIHIHIIIHIHIHGIIIIIHIIIIIIIHIIIIIIIIIIIIIIIIIIIIIIIIIIIIIIIIHIIIIIIIIIIIIIIIIIIIIIIIIIIIIIIIIIIIIIIIIIIHIIIIIIIIIIIIIIIIIIIIIIIIIIIIIIIIIIIIIIIIIIHIIIIDDDDD
@HISEQ:969:HM2KJBCX2:2:1101:7875:70858 2:N:0:ACTATGCA
GATCTAATCGAGCCCAACTATCCCTATTAATCATTACGTCAATCCTAGAAACCAACAAAATAGGATCAAACGTCCTATTTCATTATTCCATGCTAATGTATTCAAGCGTTAGCCTGCTTTAAACACTCTAATTTTTTCAAAGTAACAGTCCTGTTTCCCTGCAACACCAAATTAATGGCATTACAGTTCTTCAGAAAGGAGGAATCAGCGAGACCAGTACGTACCAATGGCACGACCAACCTGCTGACCCCGAAATTCAACTACGAGCTTTTTAACTGCAACAACTTTAATATACGCTATTGGAGCTGGAATTACCGCGGCTGCTGGCACCAGACTTGCCCTCCAA
+
DDABDIIIIIIHHHIIHHHCHHHHIIFIIIHHEHHHHFHIFHIIIIHIIHII?@GGHH@GHHEDCHHIIEHCHHIIIIFGGIH?FHGGHHHHHGIHHHIIHHHGHHHFEHHGEHHHHEHIEEHEHIIIHHHE@G1HEGEHFIIHHGHHHIIHHGHHIGIHGHHEFIHHHHHCHIHIGEGHIIIHHHHHEGIHIHHHHGIGIIIIHHHIHEIGHEIHHEGGIHHHGHIIIIHIHHGHHHHGHHAHCCHHF/IIIIHIIHHIHIIHHE?HHHHGHE@HIHIHHEHHHEFHFHIHG<IIIIIIIIIIIHHG@FIGIHHHHHCEHHIHIHIHHHGIIHHIHHCIGDADBD
@HISEQ:969:HM2KJBCX2:2:1101:2858:72275 2:N:0:ACTATGCA
GATCTAATCGAGCCCAACTATCCCTATTAATCATTACGTCAATCCTAGAAACCAACAAAATAGGATCAAACGTCCTATTTCATTATTCCATGCTAATGTATTCAAGCGTTAGCCTGCTTTAAACACTCTAATTTTTTCAAAGTAACAGTCCTGTTTCCCTGCAACACCAAATTAATGACATTACAGTTCTTCAGAAAGGAGGAATCAGCGAGACCAGTACGTACCAATGGCACGACCAACCTGCTGACCCCGAAATTCAACTACGAGCTTTTTAACTGCAACAACTTTAATATACGCTATTGGAGCTGGAATTACCGCGGCTGCTGGCACCAGACTTGCCCTCCAA
+
DDDDBHH?CHHHIIHHCHIIHICHHIHIHEHHFHHHHIHIIGHHIIIEHHHHIIIFHHICHIIGH??GGEHHHHEGH1CGHHIHF@FHHIEHHIIHIGIGGGHGIIIHIIICGEHGEHIGIIIHHGGHHFFHIIGHHHGAFGGHHHHHHHIIHFHHHIIIHHIHHHHHIHEEHHIIHHGHHIHFIHHHHHIIHHGGIIIIHIIIHHIHHHHCHIHHHGHHHGHGIIIIIIIIHHGIHHIHIIHGBHCGHHHHGHHHHIHIIIIIIIIIHHHIHC@IGGIIIIIHIHCIIIHFHFIGIIHIHIHIIIIIIIIHHHGHIIHIIIIIHIIIHGIHEIIIIIIIIDDDDD
@HISEQ:969:HM2KJBCX2:2:1101:20862:72373 2:N:0:ACTATGCA
GATCTAATCGAGCCCAACTATCCCTATTAATCATTACGTTGATCCTAGAAACCAACAAAATAGAATCGAACGTCCTATTTCATTATTCCATGCTAATGTATTCAAGCGCGTGCCTGCTTTAAACACTCTAATTTTTTCAAAGTAACAGTCCTGACTCCCCACAACATCAAATTAATGACATCATGATTCATCAGAAGGGAGAAATCAATGACATTAGTACGTACCGAAGGCACGACCGACGTATTGATCCCGAAATTCAACTACGAGCTTTTTAACTGCAACAACTTTAATATACGCTATTGGAGCTGGAATTACCGCGGCTGCTGGCACCAGACTTGCCCTCCAA
+
DB?BDHIIHEFHCCHGHIHHHHHIHIHIHIIIHIGHIIHHCHEHHFIHIHIIHHHHFII?GEEHICEHHIIHE?EHHIIIIIHHIIHEEFHHEHHHIFFG@<EHHDCGDHHHHFHGHGHFIHHHGHFIIHEHHIHIGHHHG@GHEDHCEHHGHIHHDHECGHHHHHHHHHHHGGGFGHIHHIIIGGHHIHIHIHHGGDIIHIIIHGHHE9HEHHIHHHHHFIHHHIIHHHHFDGIIIHHCEHCGDGHDHDHHIIHHHHHIIGIHHHHGEGGIIHHHGIIHHHHIHHIIIIIHHCIIHHIIIIIIHHFIHEIIIIIHHDFGEHHHHIHEGEHEFC<<1HHHH@@DDD
@HISEQ:969:HM2KJBCX2:2:1101:18403:71799 2:N:0:ACTATGCA
GATCTAATCGAGCCCAACTATCCCTATTAATCATTACGTCGATCCTAGAAACCAACAAAATAGAATCAAACGTCCTATTTCATTATTCCATGCTAATGTATTCAAGCGCGAGCTTGCTTTAAACACTCTAATTTTTTCAAAGTAACAGTCCTGATTTCCCGCGACACCAAATTAATGACATCGTGGTTCGTCAGAAGGGAGAAACCAATAATGCTAGTACGTACAAAGTACGACCGACATATTAGTCCCGAAATTCAACTACGAGCTTTTTAACTGCAACAACTTTAATATACGCTATTGGAGCTGGAATTACCGCGGCTGCTGGCACCAGACTTGCCCTCCAA
+
DDDDDIIIIIHIIHIIIIHIGIIHIIIIIIIIIIIIIIIIIHIIIIIIIIIIIIIIHIIIIIIIIIIIIIIIIIIIIIIGHHIIIIIIIIIIIIHIIIIIIHIIIIHIIIIIIIIIIIIIIIIIIIIIIIIIIIIIIIIIIIIIIIIIIIIIIIIIIIHIIIIIIIIIIIIIIIIIIIIIIIIIIIIIIIIIIIIIIIIIIIIIIIIIIIIIIIIIIIIIIIIIIIIIIIIIIIIIIIIIIIHHIIHHHHIIIIIIIIIIIIIIIIIIIIIIIIIIIIIIIIIHIIIIIIIIIIIIIIIIIIIIIIIIIIIIIIIIIIIIIIIIIIIIIIIIIIIHIIIDDDDD
@HISEQ:969:HM2KJBCX2:2:1101:9216:73441 2:N:0:ACTATGCA
GATCTAATCGAGCCCAACTATCCCTATTAATCATTACGGTGATCCTAGAAACCAACAAAATAGAACCAATCCGTCCTATTTCATTATTCCATGCTAATGTATTCAGACTATAGCCTGCTTTAAACACTCTAATTTTTTCAAAGTAACAGTCCTGATTTCCCAACACACCAAATTAATGACATGAAGGTTCTTCAGAAGGTAGAAATTCGCCACTACTGTACGGACCGTAAAGCCCGACCATAGGACAAATTTCGAATTTCAACTACGAGCTTTTTAACTGCAACAACTTTAATATACGCTATTGGAGCTGGAATTACCGCGGCTGCTGGCACCAGACTTGCCCTCCAA
+
DADDCIIIIIIIIIIIIIIIIIHIIIIIIIIIIIIIIIIIIIIIIIIIIIIIIIIIIIIIIIFHIIIIIIIIGHIHIIIIHHIIIIIIEHHIIIIIIIHIIHIIIIIIHIIIIHIHIIIIIIIIIIIIIIIIHIIIIIIIIIIIIIIIIIGIIIIIIIHIIIHHIHHIIIIIHIIIIIIIIIIIIIIIIIIIGIIIIIIIIIHIIIHIIIIIIIIIIIIIIIIIIIIIIIHHHIIIIIIIIIIIIIHHIIIIIHIIIHIIIIIIIIIIIIIIIIIHIIIIIIIIIIIIIIIIIIIIIIIIIIIIIIIIIIIIIIIIIIIIIIIIIIIIIIIIIIIIHIIIIIIDDDDD
@HISEQ:969:HM2KJBCX2:2:1101:2880:74156 2:N:0:ACTATGCA
GATCTAATCGAGCCCAACTATCCCTATTAATCATTACGGTGGTCCTAGACCAACAAAATAGAACCAACGTCCTATTCTATTATTCCATGCTAATCTATTCAAGCAAAAGCCCGCTTTAAACACTCTAATTTTTTCAAGGTAATGGTCCTGGTTCCCCGACACACCCAATAAAGGGCATACCGGCTCACCAGAAGGATAGACCCGACAGCAGAACAGTACTCGCCAGAGACGGACCGTCCGGTCAGGCCTAAAATTCAACTACGAGCTTTTTAACTGCAACAACTTTAATATACGCTATTGGAGCTGGAATTACCGCGGCTGCTGGCACCAGACTTGCCCTCCAA
+
DBBDAHI?CGHHCEGHH@FHC1DHHHEH?H1CEHFEGEHFH=E1FH?GHF1DC@GHHEEHI@GDEEC@0<10<D11D?G1<FH1CDGC1C1CC@HF@8@FHHFIHHHH?8IH@EH@@HGHHH2<EHIHHGIIH@HHIHHHHFGGHHIHGAE1?CHCHECIIHHHHHEGHHGIIHIHHECEHEIIIHHF8HFIIIIIHHDHGIIIIGIHIIIIIIIIIIHGFFHFHIIIIGIHHHIIFGIHFIIIFGIHGIIIIIIHGHIIHIHGIIIIIIIIIIIIIIIIHHIHHIHIIHIIIHHHGFCIHIIIHIHIIIIHHHIHIHIHHHIIHIIIHHIIIIIHGIIDDDDD
@HISEQ:969:HM2KJBCX2:2:1101:1988:74122 2:N:0:ACTATGCA
GATCTAATCGAGCCCAACTATCCCTATTAATCATTACGTCAATCCTAGAAACCAACAAAATAGGATCGAACGGCCTATTTCATTATTCCATGCTAATGTATTCAAGCGTTAGCTTGCTTTAAACACTCTAATTTTTTCAAAGTAACAGTCCAAATTCCCCGCAACACCAAATTAATGGCATTACGGCTCATCAGGAAGGAGGAATCAGTGAGACCAGTACATACCAGAGGCATGACCAACCTACTAACCCCGAAATTCAACTACGAGCTTTTTAACTGCAACAACTTTAATATACGCTATTGGAGCTGGAATTACCGCGGCTGCTGGCACCAGACTTGCCCTCCAA
+
00<BD<1G1DF<0<C11E1C11<111D<1F<1<111D1<100DD1FC?11C11<<GE@1<@<<1<11<0<<<0</011111DF11D@1<@@11111@FFG@?HIIGHFGIHGHHHFECHHHIIHEIIEHGHHIGHF8<HGHHFHIFHHHGB<D9F<GII9HFGHHGHF@HCHIIIHHHGFEHI;HIHFHHFHFHHHGHHHIIIH;EHHAFBHHIIIIIIIIIIHEGIII=IHGIHHHIGH*HCFGGHIGIHHFCIHHEEHIHCHG?HGEIHHHHGG?HIIIHGDCFC<ECHCCGHGHHEEHEH?HIEIIHHHDFDCDIIIGIIHHFHCHIHEFHHCHHDEH@B@<0
@HISEQ:969:HM2KJBCX2:2:1101:6786:74016 2:N:0:ACTATGCA
GATCTAATCGAGCCCAACTATCCCTATTAATCATTACGGTGATCCTAGAAACCAACAAAATAGAACCATGCCGTCCTATTCTATTATTCCATGCTAATGTATTCGAGCAAAATGCCTGCTTTAAACACTCTAATTTTTTCAAGGTAAAGGTCCTGGTTCCACATGACACCCAATTAAGGACATCATGCTTCTCCAGAAGGTGAGAAATCAACTGCGACAGTTCATACCCCTTAAGGCACGACCATCACGTCAATCCCGAAATTCAACTACGAGCTTTTTAACTGCAACAACTTTAATATACGCTATTGGAGCTGGAATTACCGCGGCTGCTGGCACCAGACTTGCCCTCCAA
+
DDDADIIIIIHHHIHIIIIIIIIIIIIIHHEHIFEHIHIIIIHIIIIIIIFGGHIIIIIIIIIIIIIIICHGHHIIH?FGHHIIIIIIHFHHHHHHIHHHHCIHIHIIHHHHHHHIIIIIHHHIIIHHGHIIIHIHIHHGHIIIIIGIIIIGHIIHHHHFIFIIIIIIHHHIIIIIIIHHIIIIIIIIIIGIIIIIHHIIIHIIIIIIIIIIIIIIIIIIIIIIIIIIIIIIIIIIIHHHIIIIHIHIIIHIIHIGIIIIIIIIIIIHHHHEIGIIIIIIIHHIIIIIIIIIHIIIIIIIIIIIIHIIIIIIIIIIIIIIIIIHIIIIIIIIIHIIIIIHGIIIIIIDDDDD
@HISEQ:969:HM2KJBCX2:2:1101:3105:74222 2:N:0:ACTATGCA
GATCTAATCGAGCCCAACTATCCCTATTAATCATTACGTCAATCCTAGAAACCAACAAAATAGGATCAACGTCCTATTTCATTATTCCATGCTAATGTATTCAAGCGCGAGCCTGCTTTAAACACTCTAATTTTTTCAAAGTAACAGTCCTGATTCCCCGCCACACCAAATTAATGACATGATGGTTCGTCAGAAGGTAGGAACCAGTAACACCAGTACGTACCTAAGGCACGACCAACGTACTGATCCCGAAATTCAACTACGAGCTTTTTAACTGCAACAACTTTAATATACGCTATTGGAGCTGGAATTACCGCGGCTGCTGGCACCAGACTTGCCCTCCAA
+
DDDDDIIIIIIIIIIGIIIIIIIIIIIIIIIIIIIIIIIIIIIIIIIIIIIIIIIIHIIIIIIHIIGHIIIIIHIIIIHHIIIHIIIIIIHHHIIIIIHIHHHIHIIIIIIIIIIIIIIHHHHIIIIIIIIIIIIIIIIHIIIIIIIIIIIIHIIIIIIIIIIIIIIIIIIIIIIIIIIIIIIIIIIIIIIIIIIIIIIIIIIIIIIIIIIIIIIIIIIIIIIIIIIIIIIIIIHIIIIIIIHHIIIIIIIIIIIHIIHIIHHIIIIIIIIIIIIIIIIIIIIIIIIIIIIIIIIIIIIIIIIIIIIIIIIIIIIIIIIIIIIIIIIIIIIIIIIIIIIIDDDDD
@HISEQ:969:HM2KJBCX2:2:1101:16883:75518 2:N:0:ACTATGCA
GATCTAATCGAGCCCAACTATCCCTATTAATCATTACGGTGATCCTAGAAACCAACAAAATAGAACCATGCCGTCCTATTCTATTATTCCATGCTAATGTATTCGAGCAAAATGCCTGCTTTAAACACTCTAATTTTTTCAAGGTAAAGGTCCTGGTTCCACATGACACCCAATTAAGGACATCATGCTTCTCCAGAAGGTGAGAAATCAACTGCGACAGTTCATACCCCTTAAGGCACGACCATCACGTCAATCCCGAAATTCAACTACGAGCTTTTTAACTGCAGCAACTTTAATATACGCTATTGGAGCTGGAATTACCGCGGCTGCTGGTACCAGACTTGCCCTCCAA
+
@@@DDIIHFHHHGHIHIHHI1GHHHHIIIGIIIIHHIIIIGHIIIIHIIEHHHHIHIIEHHHHIIIIIHHEIIHHHI?1CFCHHCHHEHEHICHEHIEHGCCGHEGHIIIIIHHGHIHHIIHHGDGHIFHIIIIIIHHHHIHIIHHIHHIFGIIIHIIIIIHEHHFIHHFIIIIIIIIIIIIIIIIIIIIIGIIHIIIIIIIHIIIIHIHEIIHHHHIIHIIIIIIIIIIHIIIIIIIIIIIIIIHHHIIHIIIIIHIIIIIHIIIIHHHHHIIIIIIIIIIIIIIIIIIIIIIIIIIIIIIIIIIHIIIIIIIIIIIIIIIIIIIIIIIIIIIIIIIIIIIIIIIIDDDDD
@HISEQ:969:HM2KJBCX2:2:1101:19818:75385 2:N:0:ACTATGCA
GATCTAATCGAGCCCAACTATCCCTATTAATCATTACGTCAATCCTAGAAACCAACAAAATAGGATCAACGTCCTATTTCATTATTCTATGCTAATGTATTCAAGCGCAAGCCTGCTTTAAACACTCTAATTTTTTCAAAGTAACAGTCCTGATTCCCCACCACACCAAATTAATGACATGATGGTTCATCAGAAGGTAGAAATCAGTAATACCAGTACGTACCGAAGGCACGACCAGCGTACTAATCCCGAAATTCAACTACGAGCTTTTTAACTGCAACAACTTTAATATACGCTATTGGAACTGGAATTACTGCGGCTGCTGGCACCAGACTTGCCCTCCAA
+
DDBDDIIIIIIIIIIIIIIIIIIIIIIIIIIIIHIIIIIHHIIFHIIIIIIHIIIIIHIIIIIHIIIIHHGHCHHIIIHHIIIIIIHIIIIIGHIHHHIIHHIIIIIIIIHIIHIHFHIIIHIIIIIHHIIHHIHIHIIIIIIIIIIIIIHHHIIIIIIIHIIHHHIIIIIIIIIIIIIIIIIIIIIIIIIIIIIHHIIIIIIIIIIIIIIIIIIIIIIIIIIIIIIIGIIIIIIIIIIIIIIHIIIIHHIIIIIHIIHIHHIIIIIIIIIHIIIIIIIIIIIIIHIIIIIIIIIIIIIIIIIIIIIIIIIIIIIIIIIIIIIIIIIIIIIIIIIIIIIIDDDDD
@HISEQ:969:HM2KJBCX2:2:1101:18008:75268 2:N:0:ACTATGCA
GATCTAATCGAGCCCAACTATCCCTATTAATCATTACGTCGATCCTAGAAACCAACAAAATAGAATCAAACGTCCTATTTCATTATTCCATGCTAATGTATTCAAGCGTACGCCTGCTTTAAACACTCTAATTTTTTCAAAGTAACAGTCCTGATTCCCCACGACACCAAATTAATGACATCGCGGTTCTTCAGAAGGTAGGAACCAATAATGCCAGTACGTACCGAAGCACGACCAACAATTCGATCCCGAAATTCAACTACGAGCTTTTTAACTGCAACAACTTTAATATACGCTATTGGAGCTGGAATTACCGCGGCTGCTGGCACCAGACTTGCCCTCCAA
+
DDDDDIIIIIIIIIIIIIIIIIIIIIIIIIIIIIIIIIIIIIIIIIIIIIIIIIIIIIIIIIIIIIIIIIIIHIIIIIIIIIIIIIIIIIIIIIIIIIIIIHIIIIHIIIIIIIIIIHHIIIIIIIIIIIIIIIIIIIHIIIIIIIIIIIIIIIIIIIIIIIIIIIIIIIIIIIIIIIIIIIIIIIIHIIIIIIIIIIIIIIIIIIIIIIIIIHHIIIIIIIIIIIIIIIIIIIIHIIIIIIHGIIIIIIIIIIIIIIIIIIIIIIIIIIIIIIIIIIIIIIIIIIIIIIIIIIIIIIIIIIIIIIIIIIIIIIIIIIIIIIIIIIIIIIIIIIIIIIIIDDDDD
@HISEQ:969:HM2KJBCX2:2:1101:9039:75289 2:N:0:ACTATGCA
GATCTAATCGAGCCCAACTATCCCTATTAATCATTACGGTTGTCCTAGAAACCAACAAAATAAAACAACTTCGTCCTATTCTATTATTCCATGCTAATGTATTCCGGCATAAGCCTGCTTTAAACACTCTAATTTTTTCAAGGTAAAGGTCCTGACTACCCGCAACATCCAATAAAGGACATTACGTATCACCAGGCGGATAGACCCCACACAACCAGTACTCATCTAAAAGATGGACCGATTGGCAGAATCCAAAATTCAACTACGAGCTTTTTAACTGCAACAACTTTAATATACGCTATTGGAGCTGGAATTACCGCGGCTGCTGGCACCAGACTTGCCCTCCAA
+
B@DBDG@GEHIHCCEHHIIIHFCGHEHIHGHEGHIIGGIIHDHGEHFHFHIHEHGHHIIIIIHIHIIHHHIGGHHHH?HEHGFHHHHHHHIIIIHHFEIIHHHIHHCHIIIHCHHHIHHHIIHHIIIHIIHHHIIIHHHGIIIIIHHHGFHGIIIHIIIIIIHHIIIIIIIGIIIIIHIIIIHIIHHHIIIIIIHIIIIHIIIHIIIIIHIIIIIIIIHIIHIIHGIIIIIIIIIIIIIIIIIIHGBIIIIHHIIIIIIIIIIIIIIIIIIIIIIIIIIIIIIIIIHHIIIIIIHIIIIIHIIIIIIIIIIIIHIIIIIIIIIIIIIIIIIIIIIIIIIIIIIDDDDD
@HISEQ:969:HM2KJBCX2:2:1101:7729:77139 2:N:0:ACTATGCA
GATCTAATCGAGCCCAACTATCCCTATTAATCATTACGGTGGTCCTTGAACCAACAAAATAGAACCACGACGTCCTATTCTATTATTCCATGCTAATCTATTCAAGCAAAAGCCTGCTTTAAACACTCTAATTTTTTCAAGGTAATGGTCCTGGCTCCCCGGCACGCCCAATTAAGAACATACCGATTCACCAGAAAGATAGACCCGACGACAGAACAGTACTCGCCAGAGACGGACCATCCGGCCAGGCCTAAAATTCAACTACGAGCTTTTTAACTGCAACAACTTTAATATACGCTATTGGAGCTGGAATTACCGCGGCTGCTGGCACCAGACTTGCCCTCCAA
+
DDDDDHHIIIIIIIIIHIIIIIIIIIIIIIHIIIIIIIIHIIIIIIIIIIIIIIIIIIIIIIIIIIIIIIIHHIIHIIIIIIIIIIIIIIIIIIIIIIIIHGIIIIIIHIIIIIIIIIIIIIIIIIIIIIHIHIIIIHFIIIIIIIIIIIIIHIIIIIIIIIIIIIIIIIIIIIIIIIHHIEHHIIHIHHIHIIHGHIIIHHFHIIHIIIIIIIIIIHIIIIIIIIIIIIIIIIIIIIIIIIIIHGGIIIHIIIIIIIIIIHHHIIIIIIIIIIIIIIIIIIIIIIIIIIIIIIHIIIHHHHIIIIIIIIIIIIIIIHIIIIIIIIIIIIIIIIIIIIIIIIDDDDD
@HISEQ:969:HM2KJBCX2:2:1101:19103:77191 2:N:0:ACTATGCA
GATCTAATCGAGCCCAACTATCCCTATTAATCATTACGTCAATCCTAGAAACCAACAAAATAGGATCGAACGTCCTATTTCATTATTCCATGCTAATGTATTCAAGCGTTAGCTTGCTTTAAACACTCTAATTTTTTCAAAGTAACAGTCCAAATTCCCCAAAACACCAAATTAATGGCATTAAGGTTCATCAGGAAGGAGGAATCAGTGAGACCAGTACATACCAGAGGCATGACCAACCTACTAACCCCGAAATTCAACTACGAGCTTTTTAACTGCAACAACTTTAATATACGCTATTGGAGCTGGAATTACCGCGGCTGCTGGCACCAGACTTGCCC
+
DDDDDIIIIIIIIIIIIIIIIIIIIIIHHHIIIIIIIIIIIHIIIIIIIIIIIIIIIHIIIIIIHIHHIFFCHHIIIIIIIIIIHIIIFIIIIIHIIIIIIIIIIIIIIIIIIIIIIIIIIIIHHHHIHHHHIIIIIIIIIIIIIIHIIHIIIIHIIIIHHIIIEHIHIIIIIIHHIIIIHIIIIIIIIHHIIHIIIIIIIIIIIIHIIIIHIIIIHIIIIIIIIIIIIIIIHHIIIIHGIHIIHIIIIIIIIIIIIIIIIIHIIHIIIIIIIIHIIIIIIIIIHHIIIIIIIIIIIIIIIIIIIIIIIIIIIIIIIIIIIIIIIIIIIIIIIIIIDDDDD
@HISEQ:969:HM2KJBCX2:2:1101:3329:77357 2:N:0:ACTATGCA
GATCTAATCGAGCCCAACTATCCCTATTAATCATTACGGTGATCCTAGAAACCAACGAAATAGAATCAGTCCGTCCTATTTCATTATTCCATGCTAATGTATTCAGACGATAGTCTGCTTTAAACACTCTAATTTTTTCAAAGTAACAGTCCTGATTTCCCATCACACCAAATAAATGGCATGAAAGTTCCTCAGAAGGTAGAGATCCATCTCACCAGTACAGACAATTAAGCCTGACCAATGGGTAGACCCCGAGGTTCAACTACGAGCTTTTTAACTGCAACAACTTTAATATACGCTATTGGAGCTGGAATTACCGCGGCTGCTGGCACCAGACTTGC
+
DDBDDIIIIIIIIGIIHIIIIHIIIIIIIIIIIIIIIIIIIGIHIIIIIIIIIIIIIGHHHHIHIIIIIIIIIHIHHIHIIIIIIHHIIFHIIIIIIHIIIIIIHIIIHIIIIIHIHIIIIIIIIIHIIIIIHHIHIIIIIIIIIIIIIIIIIIIIIIIIIIIIIIIIIIIIIIIIIIIIIIIIIIIIIIIIIIIIIIIIIIIIIIIIIIIIIIIIIIIIIIIIIIIIIIIIIIIIIIIH<IIHIIIIIIIIIIIIIIIIIIIIHHIIIIIIIIIIIIIIIIIIIIIIIIIIIIIIIIIIIIIIIIIIIIIIIIIIIIIIIIIIIIIIIIIIIIIIDDDDD
@HISEQ:969:HM2KJBCX2:2:1101:15211:77259 2:N:0:ACTATGCA
GATCTAATCGAGCCCAACTATCCCTATTAATCATTACGGTGATCCTAGAAACCAACGAAATAGAATCAGTCCGTCCTATTTCATTATTCCATGCTAATGTATTCAGACGTTAGCCTGCTTTAAACACTCTAATTTTTTCAAAGTAACAGTCCTGATTTCCCATCACACCAAATAAATGGCATGAAAGTTCCTCAGAAGGTAGAGATTCATCTCACCAGTGCAGACAATTAAGCCTGACCAATGGGTAAACCCCGAAGTTCAACTACGAGCTTTTTAACTGCAACAACTTTAATATACGCTATTGGAGCTGGAATTACCGCGGCTGCTGGCACCAGACTTGCCCTCCAA
+
D@DDBIIIIGHIIIHIIIIIIIIIIIIIIHIIHHIIIIIIIIHIIIIIIIIIGHIGIIEHIIIHIEHIFHHIIIIIIIHIIIIFHIII@FHIEHIIIHIIHIIHIIIIIGIIHIIHGIIHIIIIIIIIIIIIIHIIHIIHIIIIIIIIIIIIIIIIIHIHIIHIIIIIHIIIIIHHIIIIIIIIIIIIIHIHIIIIHIIHIIIIIIIIIIIIIIIIIIIIIIIIIIIIIIIIHIIIIIIIIIIIIHGIIIGIIIIIIIIIIIIIIIIIIIIIIIIIIIIIIIIIIIIIIIIIIIIIIIIIIIIIIIIIIIIIIIIIIIIIIIIIIIIIIIIIIIIIIIIIHIIDDDDD
@HISEQ:969:HM2KJBCX2:2:1101:13707:77941 2:N:0:ACTATGCA
GATCTAATCGAGCCCAACTATCCCTATTAATCATTACGTCGATCCTAGAAACCAACAAAATAGAATCAAACGTCCTATTTCATTATTCCATGCTAATGTATTCAAGCGTGAGCCTGCTTTAAACACTCTAATTTTTTCAAAGTAACAGTCCTGATTCCCCACAACACCAAATAAATGACATCATGGTTCGTCAGAAGGGAGAAACCAACAATGCCAGTACGTACCGAGGCACGACCGACATGATGGTCCCGAAATTCAACTACGAGCTTTTTAACTGCAGCAACTTTAATATACGCTATTGGAGCTGGAATTACCGCGGCTGCTGGCACCAGACTTGCCCTCCAA
+
DDDDDIHIIIIIHHIIGIIIHHIIIIIIIHIHIIIIHIHHIIIHIIIIIIIHGHIIIIHIIIGHHIIIIIIGHHIIIIIIIHIIIIICHIIIEHIIIIIIIIHHHIIHFHIIIIIIHIIIIIGHHIIIIIIFEFHIHIIIHIHIIIIIIIIIIIHHIIHIIIIIIHHIIIIIIIIIIHIHHIIIIIIIIIIIIIIIIIIIHHHHHHIIIIIIIIIIHIIIIIIIIIIIIIIIIIIHIIIIIHHEHHDHHIIIIIIHIIIIIHIIIIIIIIIIIHIIHIHIIIIIIIIIIIIIHIIIIIIIHIIIIIIIIIIIIIIIIIIIHIIIIIIIIIIIIIIIIGIIDDDDD
@HISEQ:969:HM2KJBCX2:2:1101:7036:78535 2:N:0:ACTATGCA
GATCTAATCGAGCCCAACTATCCCTATTAATCATTACGGTGATCCTAGAAACCAACAAAATAGAATCAAACGTCCTATTTCATTATTCCATGCTAATGTATTCAAGCGTACGCCTGCTTTAAACACTCTAATTTTTTCAAAGTAACAGTCCTGATTCCCCACGACACCAAATTAATGACATCGCGGTTCTTCAGAAGGTAGGAACCAATAATGCCAGTACGTACCGAAGCACGACCAACAATTCGATCCCGAAATTCAACTACGAGCTTTTTAACTGCAACAACTTTAATATACGCTATTGGAGCTGGAATTACCGCGGCTGCTGGCACCAGACTTGCCCTCCAA
+
DBDDDIIIIIGHHIIIIGIIIIIIIIIIHIIGHIIIIIIIGIHIIIIIIIIIIIIIIHHIIIIGHHHHHHIIFHHIIEHIHHHIIIIIHIIIIHHIIFHIIHIHHHHGHIIHHHHFHHIIIIHHIHIHIIGHFHCHIHIIEHHIIIHIIIFHIHFEIHEHIIDHHHIIIHHHHHIIHHGEHHHHHGIHHGHIHIIEHEFHHGFHFEHHHGEHEFEIHIHIHFHIHFHHIIHHGGDDFHHIHC<<HCCCHGEHIHIHHHHIIIIIHIIFHEGCGCHHIIHIHHGHGEIGFIHIHHIIIGHHHHHCEIHIIIHHIH<GIIIIGIIIIHHIIIIIHIGIHDHC@DBDD
@HISEQ:969:HM2KJBCX2:2:1101:13356:78827 2:N:0:ACTATGCA
GATCTAATCGAGCCCAACTATCCCTATTAATCATTACGGTGATCCTAGAAACCAACAAAATAGAACCATGCCGTCCTATTTTATTATTCCATGCTAATGTATTCAGGCACTAGCCTGCTTTGAGCACTCTAATTTTTTCAAGGTAATAGTCCTGCTTCCCCAACGCACCAAGTGAATGGCATGCTGGTTATTTAGAAGGTAAGAACCCACCACACCAGTACGAACAGTGAAGCCCGACCGATGGACAGATTCCGAAATTCAACTACGAGCTTTTTAACTGCAACAACTTTAATATACGCTATTGGAGCTGGAATTACCGCGGCTGCTGGCACCAGACTTGCCCTCCAA
+
B@@DDEHHIHHEC/CGCCEHI<<<CGHIIHHCEEEGGH0<DE1DGFF11CCGEHII@@F<C1<FHH1<<@CGH0/C<DC<DG1<DFH?FH?G1@DFGHEGHC1DE11CEHGHHHHEFDHHFFGHHH@EHHH8C<C@BCGHHIH@HHHEEGHHHHEGHIHH?CHHHHCEGGF?HI:9HFHIIH?C@FHFHHFEHHHIHHHGGFGHFDIGIHIIIIGGIIIIIHHIIFHIHHE<IIHHIIIIIHHHIFGHHEIIIHIIIIIIIIHHHHEHFIIHGHCHGIIIIIIIHIIHIIIIIIHHIIIHIIIGHHFIIIIIIIIIIHIIIIHIIIHGFIIGIIHHEHHGIIIDDDCD
@HISEQ:969:HM2KJBCX2:2:1101:3126:79445 2:N:0:ACTATGCA
GATCTAATCGAGCCCAACTATCCCTATTAATCATTACGGTGATCCTAGAAACCAACAAAATAGAATCATGCCGTCCTATTTTATTATTCCATGCTAATGTATTCAAGCAAAATGCCTGCTTTAAACACTCTAATTTTTTCAAAGTAAAGGTCCTGGTTCCCCGCGACACCCAATTAAGGGCATCGCGGTTCTCCAGAAGGTGAGAAATTGACTACACCAGTTCATGCCCCTTAAGGCACGACCGATGTGTCAATCCCGAAATTCAACTACGAGCTTTTTAACTGCAACAACTTTAATATACGCTATTGGAGCTGGAATTACCGCGGCTGCTGGCACCAGACTTGCCCTCCAA
+
DDDD@HHIHHHIGHHI?HIEHHH?HHIHHGIGHHHHHHIIIIHIIIGIIIIIIIIIIIIHHIIHIHIIIIGIIHIIGHHHHHHHIIIIIFIIIEHIHHHHFDHHHIIIHGCIHIIIIGIIHGGGHHHIIHHIIIHHHHHIHEHIIIIHHHHIIHIHHIHHHEHHIHHIIGIIIIIIIIIIIIIIIIHFH?HIIIIHGIIHIIHIIIIIIIIIIIIHIIIIIIIIIIIIIIIHIIIIIIIIIIIHIIIIIHDFIIIIIIIIIIHIHGIIIIIIIIIIHIIIIIHIIIIIIIIIHHIIIIHIIIIIIIIIIIIIIHHHIHHIIIIIIIIIIIIIIIIIIHIIIIIIIIIDDBDD
@HISEQ:969:HM2KJBCX2:2:1101:17196:80244 2:N:0:ACTATGCA
GATCTAATCGAGCCCAACTATCCCTATTAATCATTACGGTGATCCTAGAAACCAACAAAATAGAACCATGCCGTCCTATTCTATTATTCCATGCTAATGTATTCGAGCAAAATGCCTGCTTTAAACACTCTAATTTTTTCAAGGTAAAGGTCCTGGTTCCACATGACACCCAATTAAGGACATCATGCTTCTCCAGAAGGTGAGAAATCAACTGCGACAGTTCATACCCCTTAAGGCACGACCATCACGTCAATCCCGAAATTCAACTACGAGCTTTTTAACTGCAACAACTTTAATATACGCTATTGGAGCTGGAATTACCGCGGCTGCTGGCACCAGACTTGCCCTCCAA
+
ABDDDIIIIHHGHIIIHIHIIIHHIHIIHIIIIIHHIIIHIHIIIIIIIIIIIIIIIIIHIIEHGHIIIHIHIHHHIIIHHIIIHHHFHIIIHHIIIIHHHGGIIIIIIIIIIIIIIIIHHIHHIIIIIIIIHIIIIIHHCHHIIIHIIIIHHIHIIIIIIIIIIIIIIHHIHHIIIIIIIIIIIIHHIIIIIIIIIIIHIIIHHHIIIIIIIHIIIIIIHIIHIIIIIIIIIIIIIIIIHIIIIIHIIIHIHIIIIIIIIIIIIIIIIHHHIGHIIIIIIIIHIIIIIIHIHIIIIIHHIIIIIIIIIIIIIIIIIIGIIIGIIIIIIIIIIIIIIIIIIIIIIIIDDDDD
@HISEQ:969:HM2KJBCX2:2:1101:14306:80238 2:N:0:ACTATGCA
GATCTAATCGAGCCCAACTATCCCTATTAATCATTACGTCGATTTCCGAAAACCAACAAAATAGAAACGACGTCCTATTCCATTATTCCATGCACGAATATCCAAGCGTGTAAAGCCTGCTTTGAGCACTCTAATTTTTTCAAAGTAAACCTGGCGGCGCCCCAGGACACTCGGTTAAGAGCACCCTGACGCCTCCGCCACACCATTCACGGGCCAATGGGACAGTCGCGCCAAACAGCGGACCGTCCCCTACCCGCCGAGATCCAACTACGAGCTTTTTAACCGCAACAACTTTAATATACGCTATTGGAGCTGGAATTACCGCGGCTGCTGGCACCAGACTTGCCCTCCAA
+
DDDDDIIIIIIIIIIIHIHIIIGIIIIIIIIHIIIIIIIHIIIIIIIIIIIIIIIIGIIIIIEHHCHIIIHGIIIIIHHHIIGIIIIGIIHEEEHHHCGHH<1DGGHHHHHIIHHIIHHHHHIEHHIIIHIIIIIIIIHIIIHIIHHHHI?GHFCHHHEIIHIIIGHHIIIIIHGIHIIFHIHIIHHEHHGIHHHHIIIIIHIIIHIIHIIIHFHIIHIIIIIHIHIIIIIIIIHIIIIIIIIIGFIIIHHHHIIGIIIIIIIIIIIIIIIIIIIIIIGIIHIIIIIIIHDHIGIIIIIIIIIIIIIIIIIIIIIIIIIIIIIIIIHIIIIIIIIIIIIIIIIIHHIIDDDDD
@HISEQ:969:HM2KJBCX2:2:1101:19752:80620 2:N:0:ACTATGCA
GATCTAATCGAGCCCAACTATCCCTATTAATCATTACGTCAATCCTAGAAACCAACAAAATAGGATCAAACGTCCTATTTCATTATTCCATGCTAATGTATTCAAGCGTTAGCCTGCTTTAAACACTCTATTTTTTTCAAAGTAACAGTCCTGTTTCCCTGCAACACCAAATTAATGACATTACAGTTCTTCAGAAAGGAGGAATCAGCGAAGCCAGTACATACCAAAGGCACGACCAACCTGCTAACCCCGAAATTCAACTACGAGCTTTTTAACTGCAACAACTTTAATATACGCTATTGGAGCTGGAATTACCGCGGCTGCTGGCACCAGACTTGCCCTCCAA
+
BDDDDIIIIHIIIIIIIIGIIIIIIIIIIIIIIIIIIIIIIIIIIIIIIIIIIIIIIIIIIIIIIIIIIIIFHIIIIIIIIIIIIIIHIIIIGIIIIIIIIIIIIHIIIIIIHIIHIIIIIIHIHHIHHIIIHIIIIIIIIIIIIHIIIIIHIIIIIIIIIIIIIIHHIIIHIHIIIIIIIHIIIIIIIIIIIIHIIIIIIIIIIIIIIIIIIIIIIIIIIIIIIIIIIIIIIIIIIIIIIIHHGIIIGIIIIIIIIIIIIIIIIIIIIIIIIHHIIIIIIIIIIIIIIIIIIIIIIIIIHIIIIIIIIIIIIIIIIIIIIIIIIIIIIIIIIIIIIIIIIDDDDD
@HISEQ:969:HM2KJBCX2:2:1101:13608:81507 2:N:0:ACTATGCA
GATCTAATCGAGCCCAACTATCCCTATTAATCATTACGGTGGTCCTAGACCAACAAAATAGAACCAACGTCCTATTCTATTATTCCATGCTAATCTATTCAAGCAAAAGCCCGCTTTAAACACTCTAATTTTTTCAAGGTAATGGTCCTGGTTCCCCGACACACCCAATAAAGGGCATACCGGCTCACCAGAAGGATAGACCCGACAACAGACAGTACTCGCCAGAGACGGACCGCCCGGTCAGGTCTAAAATTCAACTACGAGCTTTTTAACTGCAACAACTTTAATATACGCTATTGGAGCTGGAATTACCGCGGCTGCTGGCACCAGACTTGCCCTCCAA
+
DDDDDIIIIIIIIIIIIIIIIIHIIIIIIIIIIIIIIIIIIIIHIHHIHIHHIIIHHHHHIIIIIIIIIIHHIIIHIIIIIIIHHIIIHHIIIIGIHIIIIIHHHIHHIIHIIIIIHIHHHHIIIHIIIIIIHHHIIIIIIHHHIIIIIIIIIIIIIHHHHIHIIIHIHIIIIIIIIIIIIIIIIHIIIIIIIIIIIIHIIIIIIIIIIIIIIIIIIIIIIIHIIIIIIHIIIIIIIIIIIIIIIIHIIIIIIIIIIIIIIIIHIIIIIIIIIIIIIIIIIIIIIIIIIHHIIIHIIIIIIIIIIIIIIIIIIIIIIIIIIIIIIIIIIIIIIIIIIIDDDDD
@HISEQ:969:HM2KJBCX2:2:1101:8399:81920 2:N:0:ACTATGCA
GATCTAATCGAGCCCAACTATCCCTATTAATCATTACGGTGATCCTAGAAACCAACAAAATAGAATCATGCCGTCCTATTTTATTATTCCATGCTAATGTATTCAAGCAAAATGCCTGCTTTAAACACTCTAATTTTTTCAAAGTAAAGGTCCTGGTTCCCCGCGACACCCAATTAAGGGCATTGCGGTTCTCCAGAAGGTGAGAAATTGACTACACCAGTTCATACCCCTTAAGGCACGACCGATGTGTCAATCCCGAAATTCAACTACGAGCTTTTTAACTGCAACAACTTTAATATACGCTATTGGAGCTGGAATTACCGCGGCTGCTGGCACCAGACTTGCCCTCCAA
+
DDDDDIIIIIIIIIIIIIIIIHIIIIIIIIIIIIIIIIIIIHIHIIIIIIIIIIIIIIIIIIIGIIIIGHHIIIIIIIIIIIIIIGIIIHGHHIIIIHIIIGIIIIIIIIIIIIIIIIHIHIIIIIIIIIHIIIIIIIHIIIIIIIIIHIIIIIIIIIIIIIIIIIIIIIIIIIIIIIIIIIIIIIIIIIIIIIIHIIIIHIIIIIIIIIIIIIIIIIIIIIIIIIIIIIIIIII<IIIIIIIIIIIIHHHIIIIIIIIIIIIIIIIIIIIIIIIIIIIIIIIIIIIIIIIIHIIIIIIIIIIIIIIIIIIIIIIIIIIIIIIIIIIIIIIIIIIIIIIIIIIIIIIDDDDD
@HISEQ:969:HM2KJBCX2:2:1101:15681:83828 2:N:0:ACTATGCA
GATCTAATCGAGCCCAACTATCCCTATTAATCATTACGTCAATCCTAGAAACCAACAAAATAGGATCGAACGTCCTATTTCATTATTCCATGCTAATGTATTCAAGCGTTAGCCTGCTTTAAACACTCTAATTTTTTCAAAGTAACGGTCCTGTTTCCCTGCAACACCAAATTAATGACATTACAGTTCTTCAGAAAGGAGGAATCAGCGAAGCCAGTGCATACCAGTGGCACGACCAACCTGCTGACCCCGAAATTCAACTACGAGCTTTTTAACTGCAACAACTTTAATATACGCTATTGGAGCTGGAATTACCGCGGCTGCTGGCACCAGACTTGCCCTC
+
ABDADIIHHHHEHIHIEHHIFHIIHHHHGIHEHCG?E@CEHHHCEF@E?@ECH@GDGH@EHGCHHEHFFHCHIHCHGCH@CCGH?@FH@CFH1HHIHHIIHFFHEIGIHHHIHCHGIHIEFHHHFIHHHGHDHHHGGHGFGHHDHIIIIHHHHEHFHCHHHFHHHHIIHHHEFIIIHHGIIHHHGIHHHHFIIIIIII;HHH?HHHIIIIHIIHIIIIHHFIHIIIGIIIIIHIIIHHHCEGHEHIHHGIIIIIHHHHIHIIIIIHHGIIIIHEHIIHHHHEIHIIGIIIIIIIIIHGHFHIIIIHIIIIIIIIIIIHHHHIIIIIIIHIIIIIIHIHDBDDB
@HISEQ:969:HM2KJBCX2:2:1101:18557:84462 2:N:0:ACTATGCA
GATCTAATCGAGCCCAACTATCCCTATTAATCATTACGTCAATCCTAGAAACCAACAAAATAGAACCATGCCGTCCTATTTTATTATTCCATGCTAATCTATTCAAGCACAAGCCTGCTTTAAGCACTCTAATTTTTTCAAGGTAATAGCTCTGCTTCCCCAACGCACTAACTTAATAGCATGCTGGTTGTTCAGAAGGTAGGAATTCATCAGGCCAGTGCGGACAGTGAAGCCCGACCAACCGACAAACTCCGAAATTCAACTACGAGCTTTTTAACTGCAACAACTTTAATATACGCTATTGGAGCTGGAATTACCGCGGCTGCTGGCACCAGACTTGCCCTCCAA
+
DDDDDIIIIIIIIIIIIIIIIIIIIIIIIIIIIIIIIIIIIIIIIIIIIIIIIIHHIIGHHHHIIIIIIIIGIGHIHIIIIIIIIIIIIIIIHIIIIIIIIHHIIIIIIIIHIIIIIIIIIIIIHIIIIIIIIIIIIIHIIIIIIIIIIIIIIIIIIIIIHHIIIIHIIHHIIIIIIIIIIIIIIIIIIIIIIIIIIIIIIIIIIIIIIIIIIIIIIIIIIIIIIIIIIIIIIIIIIIIIIIIIIHGIIIIIIIIIIIIIIIIIIIIIIIIIIIIIIIIIIIIIIIIIIIIIIIIIIIIIIIIIIIIIIIIIIIIIIIIIIIIIIIIIIIIIIIIIIIIIIIIDDDDD
@HISEQ:969:HM2KJBCX2:2:1101:10558:84808 2:N:0:ACTATGCA
GATCTAATCGAGCCCAACTATCCCTATTAATCATTACATCGATCCTAGAAACCAACAAAATAGAATCGGATGTCCTATTTCATTATTCCATGCTAATGTATTCAAGCGTGAGCCTGCTTTAAACACTCTAATTTTTTCAAGGTAACAGTCCTAATTCCCCGTGACACCAAATTAATGGCATTACGGTTCTTTAGAAGGTGAGAAATCAATAATATCAGTACATACCAACGGCATGACCGAAACATTGATCCCGAAATTCAACTACGAGCTTTTTAACTGCAACAACTTTAATATACGCTATTGGAGCTGGAATTACCGCGGCTGCTGGCACCAGACTTGCCCTCCAA
+
@DD0DGEHHEHC@CGFHHHHHHIHIIIIIEH@HCGHIEEEHEFHF?HHFHICDF@CGEG@HE1GHI?CCHHCG1DHHE1C@@DCHICGGE?<EHHHGHHHIHHHEC@BC@GHHHHEFHHHHHIIIHHGFHEGGHIGIIIHEIIIIHHIIIHIIIIHHHGIHHFIFHCFIIIIHHHIHIIHFIIHIIIIIIIIIIIIHHFHEHIHIHHIIIIIIHHHEGEIIIIIIHHIHHHIIIHIIGIIIHIIHGIIIGIIGHHIIIGIHIIHHHIIHIIIIHHHIIIIHIGIHIIHIIIIHIIHFHHIIIIIIIIIIHG?IIIIHIIIIIIIIIIIHHIIIIIIIIHHIIACADB
@HISEQ:969:HM2KJBCX2:2:1101:16156:85385 2:N:0:ACTATGCA
GATCTAATCGAGCCCAACTATCCCTATTAATCATTACGTCGATCCTAGAAACCAACAAAATAGAATCAAACGTCCTATTTCATTATTCCATGCTAATGTATTCAAGCGTGAGCCTGCTTTAATCACTCTAATTTTTTCAAAGTAACAGTCCTGATTCCCCACAACACCAAATAAATGACATCATGATTCGTCAGAAGGGAGAAACCAACAATACCAGTACGTACCGAAGCACGACCGACATGATGGTCCCGAAATTCAACTACGAGCTTTTTAACTGCAGCAACTTTAATATACGCTATTGGAGCTGGAATTACCGCGGCTGCTGGCACCAGACTTGCCCTCCAA
+
@<@0@GH?E1D1</1<<<D@EHH1<CCFGHHCCCDDC?DE//<C011<<DECCE1DG1CFF<<1<DGHHE?0<1<CFC<F1GECHIE<11<11<<GHF0<@1E@CEEDCEC0G@<@EHGFE@%<HHHHFFHH6DGHH?EHF@EHHHGFCH1D1HGHE0E@@15DCD?ED@HEFFCG:<CGHFHF<#CE<<<<GEFF@:EH:GE@0HIIHHHHGHEF0:FEHHH<HHEG=EHC.IGIHHHHHFC<0DDDDCHEHHD1IIHHGCGFCHHF<@D1HHFCD@<1CHHCFCGC1@HE=HGHHHHG@HD1HHEIIHHDHC</CC1EIHH@11@G1EC1IIHIHDHD0@D<0
@HISEQ:969:HM2KJBCX2:2:1101:12361:85390 2:N:0:ACTATGCA
GATCTAATCGAGCCCAACTATCCCTATTAATCATTACGTCAATCCTAGAAACCAACAAAATAGGATCAAACGTCCTATTTCATTATTCCATGCTAATGTATTCAAGCGTTAGCCTGCTTTAAACACTCCAATTTTTTCAAAGTAACAGTCCTGTTTCCCTGCAACACCAAATTAATGACATTACAGTTCTTCAAGAAGGAGGAACCAGTAAAGCCAGTACATACCAGAGGCACGACCAACCTACTAATCCCGAAATTCAACTACGAGCTTTTTAACTGCAACAACTTTAATATACGCTATTGGAGCTGGAATTACCGCGGCTGCTGGCACCAGACTTGCCCTCCAA
+
DDDADHHIEEHHIIIIIIHIEC@GFHIEGHHHGHIIIIHHIGHGIIHFIIIHHIIIEEHEGF?1GCHHHHHHHHHHIIIGIIIICHHHIIGEHIGIIIHHGEHHHHHHHIHGHIHIIIIIIIIIIIIHIIIHIIIIIIIIHIHIHHIIIIIIHHGHHIHHHHHHHHHFHHHHIHHGIIIIHIHHHIIIHIIIIIIIIIIIHEHIIHHIFIIIIIIIIIHHIIHHIIIIIIIIIHHHIIHHHEGCEHHDIHHIIIIIIGIIIIHHHHHGGIIIIIIIIIIIIIIHHHHIIIIHGIIIIIIIIIIIIHIIIIIIIIIIIIIIIIIHIIIIIIIIIIIIIIGIHCDDDD
@HISEQ:969:HM2KJBCX2:2:1101:20003:86527 2:N:0:ACTATGCA
GATCTAATCGAGCCCAACTATCCCTATTAATCATTACGGTGATTCAGAAACCAACAAAACAGGACCACCGTCCTATTTTATTATTCCATGCTAATGTATTCAGACATAAGCCTGCTTTGAACACTCTAATTTTTTCAAGGTAAAGGTCCTGGTTTCCTACCACGCTAAATTAATAACATGATAGTTCCCCAGAAGGTAGAAATTCTACACGCCAGTACAGACAATAGCCCGACCAACGATAGAACCCCGAAATTCAACTACGAGCTTTTTAACTGCAACAACTTTAATATACGCTATTGGAGCTGGAATTACCGCGGCTGCTGGCACCAGACTTGCCCTCCAA
+
BDDDDIHHHHFHIDHHHHHHHHHHEHHHIIIEEHHEH@EHHHCCG@CHHHHIGH=EC<FGC1<FEHE?HDHH/DF?EFGHDHHII@E<CHGHHHIIFHHHH@@HHHCHHHFGHHHIHHHHHHIHHHHEHEHHHIIIIIGHHIHHHHEIHHHFGGHGHIEHHGIHIIHHFE@IHFIH9IIHHFHHHCIIIIIIHEHEHHHIIHHHIIIIIIIHFH:8IIHHHIIIHIHHIHH>HH?IIHHCHGIIIIHHHIHGCIGIIHHIIIIHIIIIIHHIIIIIIHHHHHIIIIIHIIHIIIIIIIIIIIIIIIIHECHIHHHIIIIIHHHIIIIIIHHHHHHIIH@CDDD
@HISEQ:969:HM2KJBCX2:2:1101:10532:87634 2:N:0:ACTATGCA
GATCTAATCGAGCCCAACTATCCCTATTAATCATTATCTCAGGCTCCGAAGACCAACAGAATAGAACCGAGATCCTATTCCATTATTCCATGCAACATTATTCTGGCAAACAATCGCCTGCTTTAAGCACTCTAATTTTTTCAAAGTAAACGTACTGATCGCTGCCGACACTCGGTGAAGAGCACCGACAGACAAATGCAGTCAACATTCAATGTCCACACACGCAGTGAACCACCCAAGTGAGTGGACCACGTGCCATGGACTGAGATCCAACTACGAGCTTTTTAACCGCAACAACTTTAATATACGCTATTGGAGCTGGAATTACCGCGGCTGCTGGCACCAGACTTGCCCTCCAA
+
DDDDDIIHIIHIIIIIIIHHIIIIIIIIIIIIIIIIIIIIIIIIIIIIIIIIIIHIIIIIHIIIHIIIIIIIHIIIIIIIIIHIIHIIIHIIIIIIFFHIIGHHIIIIIIIIIIIIIIIIIIIIHHIIIIIIIIIIIHHIIIIIIIIIIIIIIIIIIIIIIIIIIHIIIHHHIIIIHIIIIIIHHIIIIIIIIIIIIIIHIIHIIIIIIIIHIIIIIIIIIIHIIIIIIIIHHHIIIIHIIIIIGIHHIIIIIIIIHGIIIIIIIIIIIIIIIIIIIIIIIIIIIIIIIIIIIIHIIIIIIIIIIIHIIIIIIIIIIIIIIIIIIIIIIIIIIIIIIIIIIIIIIIIIIIIIHIDDDDD
@HISEQ:969:HM2KJBCX2:2:1101:20907:87377 2:N:0:ACTATGCA
GATCTAATCGAGCCCAACTATCCCTATTAATCATTACGGTGGTCCTAGACCAACAAAATAGAACCAACGTCCTATTTTATTATTCCATGCTAATCTATTCAAGCAAAAGCTCGCTTTAAACACTCTAATTTTTTCAAGGTAATGGTTCTGGTTCCCCGACACACCCAATAAAGGACATATCGACTCACCAGAAGGATAGACCCGACAACAGGACAGTACTCGCCAGAGACGGACCGCCCGGTCAGGCCTAAAATTCAACTATGAGCTTTTTAACTGCAACAACTTTAATATACGCTATTGGAGCTGGAATTACCGCGGCTGCTGGCACCAGACTTGCCCTCCAA
+
D@DDDCF<FHHHHFHEHHIIHHIHIIIIIIIIHCHEHGHIHHEHHEEHHIEHIFHIIIHHFHHHHHIHIHHHHHIFEFHHIIHIHFHFFEHHFCG@GHHIIFHHHIIIGIFFHDCH?FHIHGGECHHHHCHHGEGHCGFFHFEAHGHHHHHHDHHHHHHHCHHIIHCHFHGEHEHHFFCD?C/IHCEHHEIHHHGCEIIHIHHEHHIFHFIHFIHIGHIHIHIIIHHIHDHHDFIIIIIIHHIIIIIHHGIHGHIHHHGFHFHGIHIIIIIGIIIIHFIHHCIHEGHGIIHHIHHG<C<HIGIHHIIHHIIIIIIHIIHIHIIHIIIHHGHFHIIIIIIDDDDD
@HISEQ:969:HM2KJBCX2:2:1101:8740:87995 2:N:0:ACTATGCA
GATCTAATCGAGCCCAACTATCCCTATTAATCATTACGGTGGTCCTAGACCAACAAAATAGAACCAACGTCCTATTCTATTATTCCATGCTAATCTATTCAAGCAAAAGCCCGCTTTAAACACTCTAATTTTTTCAAGGTAATGGTCCTGGTTCCCCGACACACCCAATAAAGGGCATACCGGCTCACCAGAAGGATAGACCCGACAACAGAACAGTACTCGCCAGAGACGGACCGTCCGGTCAGGCCTAAAATTCAACTACGAGCTTTTTAACTGCAACAACTTTAATATACGCTATTGGAGCTGGAATTACCGCGGCTGCTGGCACCAGACTTGCCCTCCAA
+
DDDDCIIIHIIIIHIIIIIIIIIIIIIIIIIIHIIIIIIIHIIIIHIHIIIIIIIIIIIIIIIIIIIIIIIHIHEHHIIIIIIIHIIIGIIHIIIIIHIIHHIIIIIIIHIIIIIIIIIIIIIIIIIIIIIIIIIHHIIIIIIIIIIIIIHIHIIIIHIIIIIIIIIIIHIIIHIIIHIHIIIIIIIIIIIIIIIIIIIIIIIIIIIIHIIIHIIIIIIIIIIIIIIIIIIIIIIIIIIIIIHIIIIIIIIIIIIIIIIIHIIIIIIIIIIIIIIIIIIIIIIIIIIIHHIHIIIHHHHIIIIIIIIIIIIIIIIIIIIIIIIIIIIIIIIIIIIIIIIDDDDD
@HISEQ:969:HM2KJBCX2:2:1101:19031:88655 2:N:0:ACTATGCA
GATCTAATCGAGCCCAACTATCCCTATTAATCATTACGTTGTACCTAGAAACCAACAAAATAGGTTCGAACGTCCTATTTCATTATTCCATGCTAATGTATTCAAGCGTTTGCCTGCTTTAAACACTCTAATTTTTTCAAAGTAACAGTCCTGACTCCCCACAACACCAAATTAATGACATCATGGTTCATCAGAAGGGAGAAATCAACGACGCCAGTGCGTACCGAAGGCACGACCGACGTATTGATCCCGAAATTCAACTACGAGCTTTTTAACTGCAACAACTTTAATATACGCTATTGGAGCTGGAATTACCGCGGCTGCTGGCACCAGACTTGCCCTCCAA
+
DDBDDHIHIIHIIIIHIIIHIIIIIIIIIIIIIIIIIIIHHHHIIHIIIIIIIIIIHHHHHHEHHHHHGHHGHHIIHIIIH?GHHHI1CHHHIIIHEHIIIIIIHHIIIIIHIIIGIIIHIGHIHHHIHH@FHHHHHIIIHHIIHIHHHIIGBHFGIIHHIIIHHHHIIHHIIHIHIHHHHHIHHIIIIHHIIIIIHIHIHIIIIIIIIIHHHIIIIHGIHIIIIIIIIIIIIIIIIIIIIHGFCHHIIHHGHIIIIIIHIHHIIIIIIIIIIIIIIIIHIIIIIIIIIIIIIIIIIIIIIIIIHHIIIIIIIIIIIIIHIIIIIIIIHIHHHIIIIIIIIDDDDD
@HISEQ:969:HM2KJBCX2:2:1101:13489:90175 2:N:0:ACTATGCA
GATCTAATCGAGCCCAACTATCCCTATTAATCATTACGGTGGTCCTAGAAACCAACAAAATAGAACCACAACGTCCTATTCTATTATTCCATGCTAATCTATTCAAGCAATAGCCCGCTTTAAACACTCTAATTTTTTCAAGGTAATGGTCCTGGCTCCCCAACACACCCAATAAAGGACATACTGGTTCACCAGAAGGAAGACCCGACAGCAGACAGTACTCGCCAAAGACGGACCGCCCGGCCAGGCCTAAAATTCAACTACGAGCTTTTTAACTGCAACAACTTTAATATACGCTATTGGAGCTGGAATTACCGCGGCTGCTGGCACCAGACTTGCCCTCCAA
+
DADDDIHIIHHIIIIIIIIIIIIIIIIIIIIHHIIGHIIIIIIIIIIIIIIHIIIIIHIEHHHHIIIIHIIHIGHIIIIFHIIIIIIHHHHIHIIEIHHIIIHIIIIIIIIIIIIIIIHIIIIIHHIIIIIIIIHIIIIIIIIIIIIHHHIIIIIIIIHIIIIIIIHIIIIIIIIIIIIIIIIIIIIIIHIHIIIIIIIIHIIIIIIIIIGIIIIIIIIIIIIIIIIIIIIIIIIIIIIIIIHIHIIIHHIIIIIIIIHIIIIIIHIIHIIIIIIIIIIIIIIIIIIIIIIIHGHIIIIIIIIIIIIIIIIIIIIIIIIIIIIIIIIIIIIIIIIIIIIIIDDDDD
@HISEQ:969:HM2KJBCX2:2:1101:17458:90563 2:N:0:ACTATGCA
GATCTAATCGAGCCCAACTATCCCTATTAATCATTACGGTGATCTTAGAAACCAACGAATTAGATTCATTCCGTCTTTTTTAATTATTCCAGGCTAATGTATTCAGACGATAGTCTGCTTTAAACACTCTAATTTTTTCAAAGTAACAGTCCTGATTTCCCATCACACCAAATAAATGGCATGAAAGTTCCTCAGAAGGTAGAGATCCATCTCACCAGTACAGACAATTAAGCCTGACCAATGGGTAGACCCCGGAGTTCAACTACGAGCTTTTTAACTGCAACAACTTTAATATACGCTATTGGAGCTGGAATTACCGCGGCTGCTGGCACCAGACTTGCCCTCCAA
+
DDDDDIIIHIHHHIHIIIIIIIIIIIIIIIIIIIHIIIIIIIIH1111<DCE1D100<@11<1D11<<11<111<111<D/11<11<1<111111<118HHEGHHHHII9IHG@<HGCHFHHHHHH8HHIG8HHHHHG5FIHH8IIIHHHEHII8HHHII:9HHI:IHGIIIIII;IHFGFHGIGIFHHHHHIIIIIIHGGIIIIIIIIIIHGGGIIIIIIIGGGIHIGIIIIIIIIIGIIIIHHFDGIHHHHD1IIIHHIIIIIIIIIIIIHIIIIIIIIIIIIIHHGHHIIIHIHIIIIIIIIIIIIIIIIIIIIIIIIHIIIIIIIIIIIIIIIIIIIIIDDDDD
@HISEQ:969:HM2KJBCX2:2:1101:11175:90660 2:N:0:ACTATGCA
GATCTAATCGAGCCCAACTATCCCTATTAATCATTACATCGATCCAAGAAACCAACAAAATAGAATCGGATGTCCTATTTCATTATTCCATGATAATATATTCAAGCGTGAGCCTGCTTTAAACACTCTAATTTTTTCAAGGTAACAGTCCTAATTCCACGTGACACCAAATTAATGGCATTACGGTTCTTTAGAAGGTGAGAAATCAATAATATCAGTACATACCAACGGCACGACCGAAACATTGATCCCGAAATTCAACTACGAGCTTTTTAACTGCAACAACTTTAATATACGCTATTGGAGCTGGAATTACCGCGGCTGCTGGCACCAGACTTGCCCTCCAA
+
<0<@DDFHHHHC@CEE101<G<<EGCHHC1F1@<<DCG<10111<1<<<<111<C0D1C<1DDGE<1<D0</<<11<FH1<C1DG1<11<C11<<CE/H@EHEEG8HGF@<0@1@FG@@EB6<EH8HEHHH>DHHCGHIHHG?GAEF5H?EGDGHHHE#G/H0HDCCHHHHHHHHHH2CHE?HCGCHHHGGGHFHHFGCFIIHHHD0HFHIIGHIHHCAGFH>ECGHH<C=GHF:0HHGHHD1@EDC=DE<?@F?HHHGHHIHF@CGG@HHHHHFHHH?CIIIHHHIHGIIHDHHHHF1F@HHEGIHEEEIHGHIHIH?EIIIHEGHEHHHFCHG?HGCIHH@B?DD
@HISEQ:969:HM2KJBCX2:2:1101:6591:91130 2:N:0:ACTATGCA
GATCTAATCGAGCCCAACTATCCCTATTAATCATTACGGTGGTCCTTGAACCAACAAAATAGAACCACAACGTCCTATTCTATTATTCCATGCTAATCTATTCAAGCAAAAGCCTGCTTTAAACACTCTAATTTTTTCAAGGTAATGGTCCTGGCTCCCCGGCACGCTCAATTAAGAACATACCGATTCACCAGAAAGATAGACCCGACGACAGAACAGTACTCGCCAGAGACGGACCGTCCGGCCAGGCCTAAAATTCAACTACGAGCTTTTTAACTGCAACAACTTTAATATACGCTATTGGAGCTGGAATTACCGCGGCTGCTGGCACCAGACTTGCCCTCCAA
+
DDDDDFFHHIIIIIGIIIIIIIIIIIHIIIHIIIIHIIIIIIIHHIIIIIIIIIIIHHHIIHIIIHIIIIIIIEHIGIIIHHIHIHIGHHIFGIIIIIIIHGIIIHGHHIHIIHHHIIIIHIIIIIIIHIHHHHHIIIIHIIHIIIIIIIIHIHHHIIIIIIIIIIHHIIIIIIIIIIIIHIIIIIIIIIHIIHIIIIIIIIHIIIIIIIIHIIIIIIIIIIIIIIIIIIIIIIIIIIIIIIIGIHIIIIIIIIIIIIIIIIIIIIIIIIIIIIIIIIIIIIIIIIIIIIIIIIHIIIIIIIIIIIIIIIIIIIIIIIIIIIIIIIIIIIIIIIIIIIIIIIDDDDD
@HISEQ:969:HM2KJBCX2:2:1101:4671:91107 2:N:0:ACTATGCA
GATCTAATCGAGCCCAACTATCCCTATTAATCATTACCTCGACTCCGAAAGCCAACGAAATAGAACCGAGATCCTATTCCATTATTCCATGCACTAATGTTCAGGCTGTAGCGCCTGCTTTGAGCACTCCAATTTTTTCAAAGTAAACGTGCTGGCCACATATAGCACTCGGTTAAGAGAACTATACACGAATCAACAAAATCGTCCGGTCAGACAGTAAACACCGCAAGGTGCACCGCCCGACTGAAACCGAGATCCAACTACGAGCTTTTTAACCGCAACAACTTTAATATACGCTATTGGAGCTGGAATTACCGCGGCTGCTGGCACCAGACTTGCCCTCCAA
+
DCDDDIIIIIIIIIIIIIIIIIIIIIIIIIIIIIIIIHHIIIIIIIIIIHHHHIIIIIIIIIIGIIHIHIGIHIIIIIHIIIIIHIIH?GFHFHIHIIIIIIIIIIIHIIHIIIIIHIIIIHIIIIIIHIIIIIIIIIIIIIIIIIIIIIIIIIIIIIIIIIIIHIIIIIIIIIIIIIIIHIIIIIIIIIIIIIIIIIHIIIIIIIIIIIIIIIIIIIIIIIIIIIIIIIIIIIIIIIHIIIIIIIIIIIIIIIIIIIIIIIIIIIIIIIIIIIIIIIIIIHHHIIIIIIIHIIIIIIIIIIIIIIIIIIIIIIIIIIIIIIIIIIIIIIIIIIIIIIIIIDDDDD
@HISEQ:969:HM2KJBCX2:2:1101:20395:90945 2:N:0:ACTATGCA
GATCTAATCGAGCCCAACCATCCCTATTAATCATTACGTCGATCCTAGAAACCAACAAAATAGAATCAAACGTCCTATTTCATTATTCCATGCTAATGTATTCAAGCGTAAGCCTGCTTTAAACACTCTAATTTTTTCAAAATAACAGTCCTGATTCCCCACGACACCAAATTAATGACATCGCGGTTCTTCAGAAGGTAGGAACCAATAATGCCAGTGCGTACCGAAGCACGACCAACAATTTGATCCCGAAATTCAACTACGAGCTTTTTAACTGCAACAACTTTAATATACGCTATTGGAGCTGGAATTACCGCGGCTGCTGGCACCAGACTTGCCCTCCAA
+
00000<1FDGH@0CH@G000<<DH?CEH?G@11<DCGG<1<E11<1<11<11<DGH?HH11D1F@<DGH?GH1<<E11D@<<1DHHI1111<1<C111<<GF1D<1<CHCH11<C1DHF/<1/1D1111H@HGBGEH@GD1$1HGBCC1DC2)<<D?CG18<<EA@HGD/:<;<<<9DF@CC<C/F<</BBHE6@HF/F9BH2HGDFFC<?G<0AGFHCDCHE0/<<D0<CCFIHHD<1:1<<1E:<HIIHF1HF<HIIIIIIIIIIIIIIIIIIIIIIIIIIIIIIIIIIIIIIIIIIIIIIIIIIIIIIIIIIIIIIIIIIIIIIIIIIIIIIIIIIIDDDDD
@HISEQ:969:HM2KJBCX2:2:1101:5666:92627 2:N:0:ACTATGCA
GATCTAATCGAGCCCAACTATCCCTATTAATCATTACGTCGATCCTAGAAACCAACAAAATAGAATCAAACGTCCTATTTCATTATTCCATGCTAATGTATTCAAGCGTAAGCCTGCTTTAAACACTCTAATTTTTTCAAAGTAACAGTCCTGATTCCCCACGACACCAAATTAATGACATCGCGGTTCTTCAGAAGGTAGGAACCAATAATGCCAGTGCGTACCGAAGCACGACCAACAATTTGATCCCGAAATTCAACTACGAGCTTTTTAACTGCAACAACTTTAATATACGCTATTGGAGCTGGAATTACCGCGGCTGCTGGCACCAGACTTGCCCTCCAA
+
DDDDDIIIIIIIIHHHIIIIIIIIIIIIIIIHIIIIIIIHIIIIIIIIHIHHGIIHIIIHIIIHIIIIIIIIHIIIIIIIHIIIHIGHHIFFIIIIIIIIIHIIIHIIIIIIIHIHIHIIIIIIIIIIIIIIIHHHHIIHIIIIIIHIIIHHIHIIIIIIIIHIIIHIIIIIIIIIHHHIIIIIHIIIIIFIIIIIIHIIIIIIIHHGIIIIIIIIIIIIIIIIIIIIIIIIIIIIIIHIIIIHIIIIIIIHHIHIIHHHHDIIIIIIIIIIIIIIIIIIIIHIIIIIIIIIIIIIIIIIIIIIIIIIIIIIIIIIIIIIIIIIIIIIIIIIIIIIIIHIDDDDD
@HISEQ:969:HM2KJBCX2:2:1101:15074:92439 2:N:0:ACTATGCA
GATCTAATCGAGCCCAACTATCCCTATTAATCATTACGTCGATCCTAGAAACCAACAAAATAGAATCAAACGTCCTATTTCGTTATTCCATGCTAATGTATTCAAGCGTGAGCCTGCTTTAAACACTCTAATTTTTTCAAAGTAACAGTCCTGATTCCCCATGACACCAAATTAATGACATCATGGTTCGTCAGAAGGTAGGAATCAATAATACCAGTACGTACAATAGCACGACCAATAAATTAATCCCGAAATTCAACTACGAGCTTTTTAACTGCAACAACTTTAATATACGCTATTGGAGCTGGAATTACCGCGGCTGCTGGCACCAGACTTGCCCTCCAA
+
CDDDDIIIIIIIIIIIIIIIIIIIIIIIIIIHIIIIIIIIIIIIHIHHHHIIIHGHIIGIIIIIIIIIIGHIIIIIIIIIHHIIIHIIIIIHIHGIIIIIIIIIIHHHIIIIHIIIIIIIIIIHHIIIIIIIIIIIIIIHHGHHHHIIHHIIIIIIIIHIIIIIIIIIIIHIGHHHGIIIIIHIIIIIIIIIIIIIIIIIIIIIHHIIIIIIHIIIIIIIIIIIIIIIIIIIIIIIIIIIIIIIIIIIIIIIIIHIHIIIIIIIHGIIIIIIIHIIIIIIIIIIIIIIIIIIIIIIIIIIIIIIIIIIHIIIIIIIIIIIIIIIIIIIIIIIIIIIIHGHBDDBD
@HISEQ:969:HM2KJBCX2:2:1101:19114:93063 2:N:0:ACTATGCA
GATCTAATCGAGCCCAACTATCCCTATTAATCATTACATCGATCCTAGAAACCAACAAAATAGAATCGGATGTCCTATTTCATTATTCCATGCTAATGTATTCAAGCGTGAGCCTGCTTTAAACACTCTAATTTTTTCAAGGTAACAGTCCTAATTCCCCGTGACACCAAATTAATGGCATTACGGTTCTTTAGAAGGTGAGAAATCAATAATATCAGTACATACCAACGGCATGACCGAAACATTGATCCCGAAATTCAACTACGAGCTTTTTAACTGCAACAACTTTAATATACGCTATTGGAGCTGGAATTACCGCGGCTGCTGGCACCAGACTTGCCCT
+
@DDDDHIHIHIIGHIHGEHIHIGHIHIIIHFEHEHGHIGIHHIIIGHIHIIIIHIHIIIHHIHEF1D@E@H<F@FHHHHHHEHIIIIIHHHIHIHIIIIIIHHHHFHHHHFGHIIIIIHIHF?GIIIIHHHHIIIIHHHIIHIIIIHIIHHGHIIHGHHHEGHHGHHHHHIIHHIHHGIIIIIHHHIHHHHIIIIIIIHIIIHIIIIHIIIHHIHHDIGHHIIHEHEFIIHIIHHIHIGHGFGIHIIGIGIHIHHCIIHHHHIIHEHIHHIIIIHGHIIIIIHHIHIIHHHIHEHIIIIHHHIIHIIHIIIIIIIIHHHHIHFEIIIIHHIHHHGHIHADBBD
@HISEQ:969:HM2KJBCX2:2:1101:11938:93003 2:N:0:ACTATGCA
GATCTAATCGAGCCCAACTATCCCTATTAATCATTACGGTGGTCCTAGAAACCAACAAAATAGAACCACAACGTCCTATTCTATTATTCCATGCTAATCTATTCAAGCAATAGCCCGCTTTAAACACTCTAATTTTTTCAAGGTAATGGTCCTGGCTCCCCAACACACCCAATAAAGGACATGCTGGCTCACCAGAAGGAAGACCCGACAGCAGACAGTACTCGCCAAAGACGGACCGCCCGGCCAGGCCTAAAATTCAACTACGAGCTTTTTAACTGCAACAACTTTAATATACGCTATTGGAGCTGGAATTACCGCGGCTGCTGGCACCAGACTTGCCCTCCAA
+
DDDDDHIIIIIIIIIIIIIIIIIIIIIIIIIIIIIIIIIIIIIIIIIIIIIIIIIIIIIIIIHHHIIIIIIIIIIIIIIIIIIIIIIHIIIIIHIIIIIIIGHIIHHIIIIIIHIIIIIIIIIIIIIHIHIIIIHIIHIIIIIIIIIIIIIIHHHIIIIIIIIIIIIGIIIIIIIIHIIIIIIIIIIGIIIIIIIIIIIHIIHIIIIIIIIIHIHIIIIIIIIIGIII=IIIIIIIIIIIIIIIIIIIIIIIIIIIIIIIIIHIIIIIIIIIIIIIIIIIIIIIIIIIIIIIIIIIIIIIIIIIIIIIIIIIIIIIIIIIIIIIIIIIIIIIIIIIIIIIIDDDDD
@HISEQ:969:HM2KJBCX2:2:1101:17832:93939 2:N:0:ACTATGCA
GATCTAATCGAGCCCACTATCCCTATTAATCATTACGTCGATCCTAGAAACCAACAAAATAGAATCAAACGTCCTATTTCATTATTCCATGCTAATGTATTCAAGCGTAAGCCTGCTTTAAACACTCTAATTTTTTCAAAGTAACAGTCCTGATTCCCCACGACACCAAATTAATGACATCGCGGTTCTTCAGAAGGTAGGAACCGATAATGCCAGTGCGTACCGAAGCACGACCAACAATTCGATCCCGAAATTCAACTACGAGCTTTTTAACTGCAACAACTTTAATATACGCTATTGGAGCTGGAATTACCGCGGCTGCTGGCACCAGACTTGCCCTCCAA
+
DBD@DCEFEHFGH<EEHHHHIIHHEHHF?HHEHHGHHHHIIIHDGHIIGHIIGHHIHH?DEHHHHHGHGHHHHHHIIIIIHHIIIHHFHIIECHHHHHIIHHGEHHHGFFHGIHHHIHHGH@FHGIIIIHHHHIEHGIIIIHIHHHGHHHCGEEHEHHHIIIHHHIHHIHHFHHFGHGEFHHFHEFDHHHHHHHHHHGHFEHIIHHHHHHHCEHGHHGF<HHI<IHHIHHDCIHIIIHID<0@E@@GHF@IIIHEIHHEHHHIHHHFFEFIHHIIHIHIIHFHIIHHHEG=IIIHIHECFFHGHHHGHGGHIIIHHHHIHIIIIHHHHCHHIHIIIHIID?@DD
@HISEQ:969:HM2KJBCX2:2:1101:20559:93990 2:N:0:ACTATGCA
GATCTAATCGAGCCCAACTATCCCTATTAATCATTACGGTGATCCTAGAAACCAACAAAATAGAACCATGCCGTCCTATTCTATTATTCCATGCTAATGTATTCGAGCAAAAATGCCTGCTTTAAACACTCTAATTTTTTCAAGGTAAAGGTCCTGGATCCGCAAGACACCCAATTAAGGACATCAAGTTTCTCCAGAAGGTGAGAAATCAACAGCGACAGTTCATACCCCTTAAGGCATGACCATCACGTCAATCCCGAAATTCAACTACGAGCTTTTTAACTGCAACAACTTTAATATACGCTATTGGAGCTGGAATTACCGCGGCTGCTGGCACCAGACTTGCCCTCCAA
+
DCDBDIIIIIGIIIIIIIIGIIIIIIIIIIIHHHIIIHHIHHIIIIGIIIIIIIIHIHIIIIHIIIIIIGHHIIIHHIIIHHHHHHIIIIIIIGIIIIIIHHHHHHHHIIIIHHIIIIIIIIIIIIIIIIIIIHIIIIIIIIIHHIHIHIIIHHHGHHHHEHHIIIIIIHHIIIIIIIIIIIIHIIIIIIHHHHEIIIIIIIHIHIIIIIIIIIIIIIIIIIIIHIHIIIIIIIIIIIIHIIIIIHII4IIHIIIIIIHIIIIIHIIIIIIIHHGIIIIIIHGIIIIIIIIIIIIIIIIIHHIIIIIIIIIIIIIIIIIIIIIIIIIIIIIIIIIIIIIIIIIIIIIHDDDDD
@HISEQ:969:HM2KJBCX2:2:1101:15239:93498 2:N:0:ACTATGCA
GATCTAATCGAGCCCAACTATCCCTATTAATCATTACGTCAATCCTAGAAACCAACAAAATAGGATCGAACGTCCTATTTCATTATTCCATGCTAATGTATTCAAGCGTTAGCCTGCTTTAAACACTCTAATTTTTTCAAAGTAACAGTCCTGTTTCCCTGCAACACCAAATTAATGACATTACAGTTCTTCAAGAAGGAGGAATCAGTAAAGCCAGTACACACCATTGGCACGACCAACCTACTGACCCCGAAATTCAACTACGAGCTTTTTAACTGCAACAACTTTAATATACGCTATTGGAGCTGGAATTACCGCGGCTGCTGGCACCAGACTTGC
+
DBDBBHHIHIHHIIIIIIIIHIIHIIIIIIIIIIIIIIIIIIIIIIIIIIIIIHIIGIHIIIIEHIIIIIHIHGHIIIHIIIIIIIIIIIHIHIIIIIIIHIIIIIIHIIIIIIIIIIIIIHIIIIIIHIIIIIIIIHIGIIHGHIIIIIIIIIIIIIIHHIIGIIIIIIIHHIIIIIIHIIIIIIIIIHIIIIIIIIIIIIIIHIIIIIIIIIIIIIIII=IHIIIIIIIIIIHHHHIIIIIHHIIHIIGIIIIIIIIIIIIIIHHIIIIIIIIIIIIIIIIIIIIIIHIIIIIIIHIIIIIIIIIIIIIIIIHHIIIIIHIIIIIIIIIIIIDDDDD
@HISEQ:969:HM2KJBCX2:2:1101:13684:94312 2:N:0:ACTATGCA
GATCTAATCGAGCCCAACTATCCCTATTAATCATTACGTCGATCCTAGAAACCAACAAAATAGAATCAAACGTCCTATTTCGTTATTCCATGCTAATGTATTCAAGCGTGAGCCTGCTTTAAACACTCTAATTTTTTCAAATTAACAGTCCTGATTCCCCATGACACCAAATTAATGACATCATGGTTCGTCAGAAGGTAGGAATCAATAATACCAGTTCGTACAATAGCACGACCAATAAATTGATCCCGAAATTCAACTACGAGCTTTTTAACTGCAACAACTTTAATATACGCTATTGGAGCTGGAATTACCGCGGCTGCTGGCACCAGACTTGCCCTCCAA
+
@BD?BHIFHHHHEHHGHHICHE1FH@FHGGHEGHHHFHEEEDHCCGHHEHIGHIHIHH?EHC1DCGHIHFH0<@0DG1DG?GHCHHHH11<<1<DCEFHHHD@@GCHB?8<C?FHH@CEAGFHFB1<8<8<CEHHHHG16B$1GBB1@BHEHHD<DHF0HEDDC0FHCCCDCCF<<//<<<GGEH?DGGC0GIIHHHGHFHHHFCGHHEC?HHIIIHF=CCGIGHIIIIFHEHHGHHC?IIGHGHEC</HIIIHHGHHHGGC@?IIIHIIHIHHHHHIHGHHGEGCHHGIHCHIIHHHHGHEIIIIHHIHH<E<CIIHHHEIFIIHHIHIIHHHIIGHIHDCDDD
@HISEQ:969:HM2KJBCX2:2:1101:6155:94159 2:N:0:ACTATGCA
GATCTAATCGAGCCCAACTATCCCTATTAATCATTACGGTGATCCTAGAAACCAACGAAATAGAATCAGTCCGTCCTATTTCATTATTCCATGCTAATGTATTCAGACGATAGTCTGCTTTAAACACTCTAATTTTTTCAAAGTAACAGTCCTGATTTCCCATCACACCAAATAAATGGCATGAAAGTTCCTCAGAAGGTAGAGATCCATCTCACCAGTGCAGACAATTAAGCCTGACCAATGGGTAGACCCCGAGGTTCAACTACGAGCTTTTTAACTGCAACAACTTTAATATACGCTATTGGAGCTGGAATTACCGCGGCTGCTGGCACCAGACTTGCCCTCCAA
+
DDDDDIHIHIIIIHHIIGIHGIGHHIIIIHIIIIHHGHHHHIIHIHIIHHHGHHIHIIIHHIIEHEHHHIHIHHHDHFHHHIIGIIIIHHEHIHGHHHHHIHIIIHEHIIIHIIIIIHEHGHFFFHIHGGGHEHIHIIIHIHIIEGHIIIIIIHEFEHIIIHHHHIIIIIIIIIIIIIHIFHHFHHHFHIHHGHGIGIIHHHCIHEHHHIIIIIIIIIIIHHHIIIIIIIIIIIIIIIIIHGHHHHDHEHHEIHIIIIIIIIIIIIIIIIIHHEEIIIIIIIIHGIHHHIIIIIIIIIIIIIIIIIIIIHHHHECIIIIIIHIIIIIIIIHIIIIIIIIIIIIDDDCD
@HISEQ:969:HM2KJBCX2:2:1101:16756:94262 2:N:0:ACTATCCA
GATCTAATCGAGCCCAACTATCCCTATTAATCATTACGTCGATCCTAGAAACCAACAAAATAGAATCAAACGTCCTATTTCGTTATTCCATGCTAATGTATTCAAGCGTGAGCCTGCTTTAAACACTCTAATTTTTTCAAAGTAACAGTCCTGATTCCCCATGACACCAAATTAATGACATCATGGTTCGTCAGAAGGTAGGAATCAATAATACCAGTACGTACAATAGCACGACCAATAAATTGATCCCGAAATTCAACTACGAGCTTTTTAACTGCAACAACTTTAATATACGCTATTGGAGCTGGAATTACCGCGGCTGCTGGCACCAGACTTGCCCTCCAA
+
DDDDDIIIIIHHIIIIIIIIIIIIIIIIIIIIIIIIIIIIIIIIIIIIIIIIIIIIIIIIIIHIIIIIIHIIIIIIIIIIIHIIIIIIIIHIIGIHIIIIIIHIIIIGIIIIIIIIIIIIIIIIIIIIIIIIIIIIIIIIHIIIIIIIIHIIIIIIIIIIIIHGIIIIIIIIIIIIIIIIIIIIIIIIIIIIIIIIIIIIIIIIIIIIHIIHHIIIIIHIIIIIIIIIIIIIIIIIIIIIIIIHIIIIIIIIIIIIIIIIIIIIIIIIIIIIIIIIHIIIIIIIIIIIIIIIIIIIIIIIIIIIIIIIIIIIIIIIIIIIIIIIIIIIIIIIIIIIIIIIDDDDD
@HISEQ:969:HM2KJBCX2:2:1101:17433:94313 2:N:0:ACTATGCA
GATCTAATCGAGCCCAACTATCCCTATTAATCATTACGTCAATCCTAGAAACCAACAAAATAGGTTCGAACGTCCTATTTCATTATTCCATGCTAATGTATTCAGGCGCTGGCCTGCTTTAAACACTCTAATTTTTTCAAAGTAACAGTCCTGTTTCCCCGCAACACCAAATTAATGGCATTACGGTTCTACAAGAAGGAGGAATCAGCAAGCTAGTACATACCAGTGGCAAGACCAACCTGCTGATCCCGAAATTCAACTACGAGCTTTTTAACTGCAACAACTTTAATATACGCTATTGGAGCTGGAATTACCGCGGCTGCTGGCACCAGACTTGCCCTCCAA
+
DD@DDHIHIIFHGHIIHIHGHCHHHHHHHCHHHIHHFFHHGHHIHIIIHHHHGHHGEEHCGHHIHEHHHFHHHHGHECHHHHIIHIH1DEH@CFHGFGEIIIHIHHHHHIHIHHIHHHHHHIIHHHGIIIHIHIIIGIIIHHHHHHH@<IHIHHEHHHIHHCIIHGCIIHHGFHHHHIHHIIHIIIIIIIIIIIHIIIIIIIIHEHHHHIIIHIIIIIIIIHHIGIIIIIIIII=HHHGHHHEGIIIIHHIIIHHIIHHHEHIHHHHGIIHIHHHIIIIIIIIIIHHIIIIHIHGIHHHIIIIIHHIIIIHIIIHHIHIIIIIIIHIIIIIIIIHIIIIIADDDD
@HISEQ:969:HM2KJBCX2:2:1101:4324:94928 2:N:0:ACTATGCA
GATCTAATCGAGCCCAACTATCCCTATTAATCATTACGTCAATCCTAGAAACCAACAAAATAGGTTCGAACGTCCTATTTCATTATTCCATGCTAATGTATTCAGGCGCTAGCCTGCTTTAAACACTCTAATTTTTTCAAAGTAACAGTCCTGTTTCCCCGCAACACCAAATTAATGGCATTACGGTTCTACAAGAAGGAGGAGTCAGCGAGCCAGTGCATACCATTGGCACGACCGACCTGCTAACCCCGAAATTCAACTACGAGCTTTTTAACTGCAACAACTTTAATATACGCTATTGGAGCTGGAATTACCGCGGCTGCTGGCACCAGACTTGC
+
DDDDDIIIIIIIIIIIIIIIIIIIIIIIIIIIIIIIIIIIIIIIIIHIIIIHIIIIIIHIIIIIIIIHHIIIIGIIIIIIIGIIGIIHIIIIIIIIIIIHIIIIIIIIIIIIIIIIIIIIIIIIIIIIIIIIIIIIIIIIHIIIIIIIIIIIIIIIIHIIIIIIIIIIIIIHHIIIIIIIIIIIIIIIIIIIIIIIIIIIIIIIIHIIIIIIIIIIIIIIIIIIIIIIIIIIIIHHFIIIIIIIIIIIIIIIIIIIIIIIIIIIIIIIIIIIIIIIIIIIIIIIIIIIIIIIIIIIIIIIIIIIIIIIIIIIIIIIIIIIIIIIIIIIHIIIIDDDDD
@HISEQ:969:HM2KJBCX2:2:1101:5688:94858 2:N:0:ACTATGCA
GATCTAATCGAGCCCAACTATCCCTATTAATCATTACGGTGGTCCTAGAAACCAACAAAATAGAACCATGCCGTCCTATTTTATTATTCCATGCTAATGTATTCAAGCAAAAATGCCTGCTTTAAACACTCTAATTTTTTCAAAGTAAAGGTCCTGGTTCCCCGCGGCATCCAATTAAGGACATCGCGGTTCTCCAGAAGGTGAGAAATTGACTGCACCAGTTCATACCCCGTGAGGCACGACCGATGCGCCAATCCCGAAATTCAACTACGAGCTTTTTAACTGCAACAACTTTAATATACGCTATTGGAGCTGGAATTACCGCGGCTGCTGGCACCAGACTTGCCCTCCAA
+
BDDDCGHHHIIIIIIIIIIIIIIIHIIIHIIIIIIIIIIIIGIHIIIIGIIIIIIIIIIGHHHIHHHIIIHHHHHIIGIIHIIIIIIIGHIIIIIIIHIIIGHIIIIIIIIIHIIIIIIIIIIIHIHIIIIIIIIIIGIIIIIIIIIIIIHHHIIIIIIIIIIIIIIIIIIHIIIIIIIIIIIIIIIIIIIIIIIIIIIIIIIIIIIIIIIIIIIIIIIIIIIIIIHHIIIIIIIIIIIIIIIIIIIIIIHGIIHIIIIIIIIIIIIIIIIIIIIIHIIIIIHIIHHEIIIIHIIIIIIIIIIHIIIIIIIIIIIIIIIIIIIIIIIIIIIIIIIIIIIIIIIIIIIIDDDDD
@HISEQ:969:HM2KJBCX2:2:1101:3694:95380 2:N:0:ACTATGCA
GATCTAATCGAGCCCAACTATCCCTATTAATCATTACGGTGATCCTAGAAACCAACAAAATAGAATCATGCCGTCCTATTTTATTATTCCATGCTAATGTATTCAAGCAAAATGCCTGCTTTAAACACTCTAATTTTTTCAAAGTAAAGGTCCTGGTTCCCCGCGACACCCAATTAAGGGCATCGCGGTTCTCCAGAAGGTGAGAAATTGACTACACCAGTTCATACCCCTTAAGGCACGACCGATGTGTCAATCCCGAAATTCAACTACGAGCTTTTTAACTGCAACAACTTTAATATACGCTATTGGAGCTGGAATTACCGCGGCTGCTGGCACCAGACTTGCCCTCCAA
+
DDBADIIIIIIIIIIIIIIIIIIIIIIIIIIIIIIIIIIIIIIHIIIIIIIIHHIIIIIIIIIIIIIIIHHIIIIHIHIIIIIIIIIIGHIIIIIIIIIIIHIIIIIIIIIIIIIHIIIIIIIIIIIIIIIIIIIIIHIIIIIIIIIIIHHHIIHIHIIIIIIIIIIHIIIIIIIIIHHIIIIIIIIIIIIIIIIIIIIIIIIIIIIIIIIIIIIHIIIIIIIIIIIIIIHIIIIHIIIIIIIIIIIIHHFIIIIIIHIIIIIIIIIIIIIIIIIIIIIIIIIIIIIIIIIIIIIIIIIIIIIIIIIIIIIIIIIIIIIIIIIIIIIIIIIIIIIIIIIIIIIIIIIDDDDD
@HISEQ:969:HM2KJBCX2:2:1101:5499:95068 2:N:0:ACTATGCA
GATCTAATCGAGCCCAACTATCCCTATTAATCATTACGTTGATCCTAGAAACCAACAAAATAGAATCGAACGTCCTATTTCATTATTCCATGCTAATGTATTCAAGCGCGTGCCTGCTTTAAACACTCTAATTTTTTCAAGGTAACAGTCCTGACTCCCCACAACATCAAATTAATGACATCATGATTCATCAGAAGGGAGAAATCAATGACATTAGTACGTACCGAAGGCACGACCGACGTATTGATCCCGAAATTCAACTACGAGCTTTTTAACTGCAACAACTTTAATATACGCTATTGGAGCTGGAATTACCGCGGCTGCTGGCACCAGACTTGCCCTCCAA
+
DBDDDHIIIIIIIIIIIIIIIIIIIIIIIIIIIIIIIIIIIIIIIIIIIIIIIIIIHIIIIIGIIIIIIIIIIHIIGIIIIHHIHIIIHIHIIHHIIIIIIIIIIIIIIIIIIIIIIIIIIHHHHIIIIIIIIIIIIIIHIGIIHIIIIIIIIIIIIIIIIIIIIIIIIIIIIIIIIIIIHIIIIIIIIIHIIIIIIIIIIIIIIIIIIIIIIIIIIIIIIIIHIIIIIIIHIIIIIIIIIIIHHIIIIIIIIIIIIIIIIIHIIIIIIIIIIIIIIIIIIIIHIIIIIIIIIIIIIIIIIIIIIIIIIIIIIIIIIIIIIIIIIIIIIIIIIIIIIIIIIDDDDD
@HISEQ:969:HM2KJBCX2:2:1101:18125:95944 2:N:0:ACTATGCA
GATCTAATCGAGCCCAACTATCCCTATTAATCATTACGTCAATCCTAGAAACCAACAAAATAGGATCAAACGTCCTATTTCATTATTCCATGCTAATGTGTTCAAGCGTTAGCCTGCTTTAAACACTCTAATTTTTTCAAAGTAACAGTCCTGTTTCCCTGCAACACCAAATTAATGACATTACAGTTCTTCAAGAAGGAGGAACCAGTAAAGCCAGTACATACCAGAGGCACGACCAACTTACTAATCCCGAAATTCAACTACGAGCTTTTTAACTGCAACAACTTTAATATACGCTATTGGAGCTGGAATTACCGCGGCTGCTGGCACCAGACTTGCCCTCCAA
+
DDDDDIIIIIHHHIHIHIIHIIIIIHIIIIIIIIGIIIIIGIIIIIIIIIIIIIIIIIIIIHHIHHHHHIGIIIIIIIIIIIIHIIIFHIIHFHIIIHHIIIIIIIIIIHIIIHHIHIIIIIIIHEIHIIIIHIIIIIIIIIIIIIIIIIIIIIIIIIIIIHIIIHIIIIIIIIIIIIIIIIIIIIIIIIIIIIIIIIIIIIIIIIIIIIIIIIIIIIIHIIIIIIIIIIIIIIIIIIIIIIHHHIIIIIIIIIIIIIIIIIHIIIIIIIIIIIIIIIIIIIIIIIIIIIIGIIIIIIIIIIIIIIIIIIIIIIIIIIIIIIIIIIIIIIIIIIIIIIIIIDDDDD
@HISEQ:969:HM2KJBCX2:2:1101:1402:94611 2:N:0:ACTATGCA
GATCTAATCGAGCCCCACTATCCCTATTAATCATTACGTCAATCCTAGAAACCAACAAAATAGGATCGAACGTCCTATTTCATTATTCCATGCTAATGTATTCAAGCGTTAGCCTGCTTTAAACACTCTAATTTTTTCAAAGTAACAGTCCTGTTTCCCTGCAACACCAAATTAATGACATTACAGTTCTTCAGAAAGGAGGAATCAGCGAAGCCAGTGCATACCAGTGGCACGACCAACCTGCTGACCCCGAAATTCAACTACGAGCTTTTTAACTGCAACAACTTTAATATACGCTATTGGAGCTGGAATTACCGCGGCTGCTGGCACCAGACTTGCCCTCCAA
+
DDDDDIIIIIIIIIIIIIIIIIIIIIIIIIIIIIIIIHHHIHHIHIIIGIIIHIHIEIIIIIIHHIHEHHIHIIIIIIHEHIHIIIIIIIIHIIIIIIHHIIHHIHIIHHIHIHHIIIIHIEHIIIIIHHHIIIIHHFHIIIIHIHHIIIIIIIIIIIIHHHHHHHHIIIIIIIIIIIIIIIIIHHIIIIIHIIIIIIIIIIIIIIIIIIIHHHIIIIIIIHIIIHIIIIHIIIIIIHHIIIHGHHHIIHIIIIIIIIIIHGIIIIIIIIHHHIIIIIHEHIIIIIIIIIIIIIIIIHHFIIIIIIIIIIIIIIIIIIIIIIIHHIIIIIIIIIIIIIIIIDDDDD
@HISEQ:969:HM2KJBCX2:2:1101:18304:96351 2:N:0:ACTATGCA
GATCTAATCGAGCCCAACTATCCCTATTAATCATTACGGTGGTCCTAGAAACCAACAAAATAGAATCATCCGTCCTATTTTATTATTCCATGCTAATGTATTCAAGCAAAATGCCTGCTTTAAACACTCTAATTTTTTCAAAGTAAAGGTCCTGGTTCCCCGCGGCACCCAATTAAGGACATCGCGGTTCTCCAGAAGGTGAGAAATTGACTACACCAGTTCATACCCCTTAAGGCACGACCGATGTGTCAATCCCGAAATTCAACTACGAGCTTTTTAACTGCAACAACTTTAATATACGCTATTGGAGCTGGAATTACCGCGGCTGCTGGCACCAGACTTGCCCTCCAA
+
DDDDDHGIIIHIIIHIIIIIIIIIIIIIIHIIIIIIIIIIIHHHHIIIIIIIIHIIHIIHHEHIHHIIIIIHIIIHHII@GFHIGHI?HHIIIIIHIIHIIIIIIIIHIHIIIIIIIIIIGIIGIIIIIIIIIIIIIIIIIIIIIIIIIIHIIIHHIIIIIIIIIIIIHHIIIIIIIIIIIIIIIIIIIIIIIIIIIIIIIIIIIIIIIIIIIIIIIIIIIIIIIIIIIIIIIII<IIIIIIIIIIIIIHIHIIIIIIIIIIIIIIIIIIIIIIIIIIIIIIIIIIIIIIIHHIIIIIIIIIIIIIIIIIIIIIIIIIIIIIIIIIIIIIIIIIIIIIIIIIIIIIDDDDD
@HISEQ:969:HM2KJBCX2:2:1101:6512:97181 2:N:0:ACTATGCA
GATCTAATCGAGCCCAACTATCCCTATTAATCATTACGTCAATCCTAGAAACCAACAAAATAGGATCAACGTCCTATTTCATTATTCCATGCTAATGTATTCAAGCGCGAGCCTGCTTTAAACACTCTAATTTTTTCAAAGTAACAGTCCTGATTCCCCACCACACCAAATTAATGACATGATGGTTCGTCAGAAGGTAGAAATCAGTAACACCAGTACGTACCGAAGGCACGACCAGCGTACCAATCCCGAAATTCAACTACGAGCTTTTTAACTGCAACAACTTTAATATACGCTATTGGAGCTGGAATTACCGCGGCTGCTGGCACCAGACTTGCCCTCCAA
+
DDDDDIHIGIIHIIIIIIIIIIIIIGIIIIIIIIIIIIIIIIIIIIIIIIIIIIIIIIIIIIHIIIIIIIIHHHHEHIIIIIIIHHIIIIIIIIIIIIIIIIIHIIIIIIHIIIIIIIIIIIIIIIIIIIIIIIIIIIIIIIHIIIIIIIIIIIIIIIIIIIIIIIIHIIGIIIIIIIIIIIIIIIIIIIIIIIIIIIIIIIIIIIIIIIIIHHIIIIIHIIIIIIIIIIHIIHIIIIIIIIIHIIIIIIIIIIIHHIIIIHIIIIIIIIIIHHIIIIIIIIIIIHHIIHIHHIIIIIIIIIIIIIIIIIIIIIIHIIIIIHIIIIIIIIIIIIIIIIIIDDDDD
@HISEQ:969:HM2KJBCX2:2:1101:3066:97643 2:N:0:ACTATGCA
GATCTAATCGAGCCCAACTATCCCTATTAATCATTACGGTGATCCTAGAAACCAACGAAATAGAATCAGTCCGTCCTATTTCATTATTCCATGCTAATGTATTCAGACGATAGTCTGCTTTAAACACTCTAATTTTTTCAAAGTAACAGTCCTGATTTCCCATCACACCAAATAAATGGCATGAAAGTTCCTCAGAAGGTAGAGATCCATCTCACCAGTACAGACAATTAAGCCTGACCAATGGGTAGACCCCGAAGTTCAACTACGAGCTTTTTAACTGCAACAACTTTAATATACGCTATTGGAGCTGGAATTACCGCGGCTGCTGGCACCAGACTTGCCCTCCAA
+
DDDDDIIIHIIIIIIIIIIHIIIIIIIIIIIHIIIHHHHIIIIFHIIIIIIIIIIIIIFFHIHHIIHIIIIHIIIHIIIIIIIIIIIHHHHIIIIH?HIHHHHHHIIIIIIIIIIIIIIIIHIHIHIIIHIIIIIIIIIIIHHHIHIHIIIIHHHHIIIIIIHIIIIIHIIIIIIHIIIIHIIIIIIIHIIHHIIIIIHHIIIIIIIIIIIIIIIIIIIIIIIIIIIHIIIIHIIIIIIIIIIIIHHIHHHIIIIIIIHIHIIHIIIIIIIIIIIIIIIIIIIIIIIIHHIHIIIIIIIIIIIIIIIIIIIIIIIIIIIIIIIHIIIIIIIIIIIIIIIIIIIDDDDD
@HISEQ:969:HM2KJBCX2:2:1101:19276:97442 2:N:0:ACTATGCA
GATCTAATCGAGCCCAACTATCCCTATTAATCATTACGGTGGTCCTAGACCAACAAAATAGAACCAACGTCCTATTCTATTATTCCATGCTAATCTATTCAAGCAAAAGCCCGCTTTAAACACTCTAATTTTTTCAAGGTAATGGTCCTGGTTCCCCGACACACCCAATAAAGGGCATACCGGCTCACCAGAAGGATAGACCCGACAACAGACAGTACTCGCCAGAGACGGACCGCCCGGTCAGGTCTAAAATTCAACTACGAGCTTTTTAACTGCAACAACTTTAATATACGCTATTGGAGCTGGAATTACCGCGGCTGCTGGCACCAGACTTGCCCTCCAA
+
DBDDDIIIIIIGIIIIIIIIIIIIIIIIIIIIIIIIIIIIIIIIIIIIIIIIIIIIHIIIIIIIIGHIIIIIHIIIIIIIHIIIIIIIIIHIHIIIIIIIIHHIIIHIIIIIIIHHIIIIIIIIIIIIIIIIIIIIIIIIIIIIIIIIIHGGHIIIIGIIIIHIIIHIIIIIHIIHIIHHIIIHHIIIHIIIIIIIIIIIIIIIIIIIIIIIIHIIIIIIIIIIIIIIIIIIIIIIIIIIIIIIIIIIIIIIIIIIIIIIIIIHIHIIIIIIIIIIIIIIIIIIIIIIIIIIIIIIIIIIIIIIIIHIIIIIIIIIIIIIIIIIIIIIIIIIIIIIIIDDDDD
@HISEQ:969:HM2KJBCX2:2:1101:11200:97684 2:N:0:ACTATGCA
GATCTAATCGAGCCCTACTATCCCTATTAATCATTACGGTGATCCTAGAAACCAACAAAATAGAACCATGCCGTCCTATTCTATTATTCCATGCTAATGTATTCGAGCAAAAATGCCTGCTTTAAACACTCTAATTTTTTCAAGGTAAAGGTCCTGGATCCGCAAGACACCCAATTAAGGACATCAAGTTTCTCCAGAAGGTGAGAAATCAACAGCGACAGTTCATACCCCTTAAGGCACGACCATCACGTCAATCCCGAAATTCAACTACGAGCTTTTTAACTGCAACAACTTTAATATACGCTATTGGAGCTGGAATTACCGCGGCTGCTGGCACCAGACTTGCCCTCCAA
+
DDCDDHIHGHIIIIHIIIIIIIHHIIEHFHHIIIIIIIHIIIIIIIIIIHHIGIIIEHHIIHHGHHIIIIFIIIIIIIHHFHGFHHHHFEH?@GHHHHCDE<FHHHHIIIIIIIIIIHIHHIIIHHGHG@FHGEHHIEGHHIIIIIIIHHHFIHIIIIIHHHHIIIHHGGHHIIHIIIHIIHHHHIIHHHHIHIIHIIIIHIIIIIIHIIIHHHHGHIHHHHIIHIIIIIIIIIHFGHIIIIGIIIHHHIHHHHHIIIHIIIIIHIIHIHIIIIHGIIIIIIIIIIIIIIIIIIIIIIIIGIIIHIIIIIIIIIIHIIIIIIIIIIIIIIIIIHIIIHIHHEIIIIIIDDBDD
@HISEQ:969:HM2KJBCX2:2:1101:14793:98192 2:N:0:ACTATGCA
GATCTAATCGAGCCCAACTATCCCTATTAATCATTACGGTGATCCTAGAAACCAACAAAATAGAACCATGCCGTCCTATTCTATTATTCCATGCTAATGTATTCGAGCAAAAATGCCTGCTTTAAACACTCTAATTTTTTCAAGGTAAAGGTCCTGGATCCGCAAGACACCCAATTAAGGACATCAAGTTTCTCCAGAAGGTGAGAAATCAACAGCGACAGTTCATACCCCTTAAGGCATGACCATCACGTCAATCCCGAAATTCAACTACGAGCTTTTTAACTGCAACAACTTTAATATACGCTATTGGAGCTGGAATTACCGCGGCTGCTGGCACCAGACTTGCCCTCCAA
+
DDDDDIIHIIIIIIIIIIIIIIIIIIIIIIIIIIIIIIIIIIHIIIIIIIIIIIIIIIIIIIHHIIIIIIGGHIHIIIIHIIIIIIIIIIIIIIIIIHIHHGHIIIHIIIIIIIIIIIIIIIIIIIIIIHIIIIIIIIIIIIIHIIIIIIIIIIIIIIIIIIIIIIIII0IHIIIIIIIIIIIIIIIIIIIIIIIIIIIIIIIIIIIIIIIIIIIIIIIIIIIIIIIIIIIIIIIIIIIIIIIIIIIIIIHGIIIIIIIIIIIIIIIIIHHIIIIIIIIIIIIIIIIIIIIIIIIIIIIIIIIIIIIIIIIIIIIIIIIIIIIIIIIIIIIIIIIIIIIIIIIIIIIIDDDDD
@HISEQ:969:HM2KJBCX2:2:1101:7281:98707 2:N:0:ACTATGCA
GATCTAATCGAGCCCAACTATCCTATTAATCATTACGTCGATCCTAGAAACCAACAAAATAGAATCAAACGTCCTATTTCATTATTCCATGCTAATGTATTCAAGCGCGAGCCTGCTTTAAACACTCTAATTTTTTCAAAGTAACAGTCCTGATTCCCCACGACACCAAATTAATGACATCGTGGGTAGGAATCAATTTGACCAGTACGTACCGAGGCACGACCGACCAACAGATCCCGAAATTCAACTACGAGCTTTTTAACTGCAACAACTTTAATATACGCTATTGGAGCTGGAATTACCGCGGCTGCTGGCACCAGACTTGCCCTCCAA
+
DDDDDHIIHIHIIIHHHIIIIIIIIIIHHIIIIIIIIHIIIIIIHIIIIIHHIIIIIIIIIHIGHIIIIHHHIIIIIIIIHHHIIIIHIIIIIIIIIIIHIIIIIHIIHIIGIIIIIHIHHHHIIHIIIIIIIIIIIIIHHIIIIIIIIIIIIIHHIIHIIIIIIHHHIHHIIIIIHIIIIIIHHHIIIIIIIIIIIIIIHIIIIIIIIIIIIIIIIIIIIIIIIIIIIHHGIIHIIIIIIIIIIIIIHIIIIIIIIIIIIIIIIIIIIIIIIIIIIIIIIIIIIIIIIIIIIIHHIIIIIIIIIIIIIIIIIIIIIIIIIIIIIIIIDDDDD
@HISEQ:969:HM2KJBCX2:2:1101:2526:99108 2:N:0:ACTATGCA
GATCTAATCGAGCCCAACTATCCCTATTAATCATTACGGTGGTCCTAGAAACCAACAAAATAGAACCACAACGTCCTATTCTATTATTCCATGCTAATCTATTCAAGCAATAGCCCGCTTTAAACACTCTAATTTTTTCAAGGTAATGGTCCTGGCTCCCCAACACACCCAATTAAGGACATACTGGTTCACCAGAAGGAAGACCCGACAACAGGACAGTACTCGCCAAAGACGGACCGCCCGGCCAAGTCTAAAATTCAACTACGAGCTTTTTAACTGCAACAACTTTAATATACGCTATTGGAGCTGGAATTACCGCGGCTGCTGGCACCAGACTTGCCCTCCAA
+
ADDDDHHIIIIGIIIIIIIIIIIIIIIHHIIIIIIIIHIIIHHEHIIIIHIIIHIIIIIIIIHGHIHHIIIIHGHHHHIIHIIIIIIIIIHHIIIHHHGIHHHHIHHIIHIIHIIIIHIIIIHIIIIIHIIHIIIIIIIIIHIIIHHHHIIHIGGHHIIIIIIIIIIIIIIHHHIIIIIIIIIIIHIIHHIIIIIIIIHHHHIIIIIIIIIIIIIIIIIIIIHIIIIIIIFIIIIIIIIIIIIHHGIIIIIIIIIIIIIIIHIIIIIHIIIIIIIIIIIIIIIIIIIIIIIIIIIIIIIIIHIIIIIIIIIIIIIIIIIIIIIIIIIIIIIIIIIHIHIIIIDDDDD
@HISEQ:969:HM2KJBCX2:2:1101:15235:99280 2:N:0:ACTATGCA
GATCTAATCGAGCCCAACTATCCCTATTAATCATTACGGTGATCCTAGAAACCAACAAAATAGAACCATGCCGTCCTATTCTATTATTCCATGCTAATGTATTCGAGCAAAAATGCCTGCTTTAAACACTCTAATTTTTTCAAGGTAAAGGTCCTGGATCCGCAAGACACCTAATTAAGGACATCAAGTTTCTCCAGAAGGTGAGAAATCAACAGCGACAGTTCATACCCCTTAAGGCATGACCATCACGTCAATCCCGAAATTCAACTACGAGCTTTTTAACTGCAACAACTTTAATATACGCTATTGGAGCTGGAATTACCGCGGCTGCTGGCACCAGACTTGCCCTCCAA
+
ADDDDIIIIGIHGHFHHIIIIHIIHIHIFHIHIHHIHGEHIIIFHHIHIIIHIIICHIC?ECCHHIHIHHGHICEDHHIHEFHIHHHHHGFHHHEEEHEGHF@IHHGHIEHIHIIIHHGIIIIIIHHHEHHEEHHHIHIHHHIIHH5?HHIEIIHIHHEHHHHIIHHHECDHHIIIIHIIHHIIHHIHHFHHGHHGIHIIIIIIIIIIHHIHHHIIIIIIIIHHIIIHIIIIIIIIGIIIIIIHIGIHIIHFIHDIIIIIIIHIIIHHHHIIHIIHIIIIIIIGIHIHEHIIIIIIIIHIIIHIIIGIIIIIIHHIIIIIIIIIIIHIHHIIIIIIIIIIIIIIIIIIDDDDD
@HISEQ:969:HM2KJBCX2:2:1101:6063:99070 2:N:0:ACTATGCA
GATCTAATCGAGCCCAACTATCCCTATTAATCATTACGGTGATCCTAGAAACCAACAAAATAGAACCATGCCGTCCTATTCTATTATTCCATGCTAATGTATTCGAGCAAAAATGCCTGCTTTAAACACTCTAATTTTTTCAAGGTAAAGGTCCTGGATCCGCAAGACACCCAATAAAGGACATCAAGTTTCTCCAGAAGGTGAGAAATCAACAGTAACAGTTCATACCCCTTAAGGCATGACCATCACGTCAATCCCGAAATTCAACTACGAGCTTTTTAACTGCAACAACTTTAATATACGCTATTGGAGCTGGAATTACCGCGGCTGCTGGCACCAGACTTGCCCTCCAA
+
DDDDDIIIGIIIIHIIIIIIIIIIIIIIIIIIIIIIIIIHIIHHIIIIIIIIHHIIHIHIIIIIIHIIIIHIIHIIIHHIIHIGIIIIIIIIIGIIIIIGHHHIHIIIIIIIIIIIIIIIIIIIIIIIIIHIIIIIIIHIIIIIIIIIIIIIIIIIIIHIIIIIIIIIIIIIIIIIIIIIIIIIIIHIIIIIIIIIIIIIIIIIIIIIIIIIHIIIIIIIIIIIIIIIIIIIIIIIIIIIIIIIIIIIIHGDIIIIIIIIIIIIIIIIIHIIIIIIIIIIIIIIIIIIIIIIIIIIIIIIIIIIIIIIIIIIIIIIIIIIIIIIIIIIIIIIIIIIIIIIIIIIIIIIDDDDD
@HISEQ:969:HM2KJBCX2:2:1101:21126:99103 2:N:0:ACTATGCA
GATCTAATCGAGCCCAACTATCCCTATTAATCATTACTTCAATTCTAGAAACCAACAAAATAGAACCGAAGTCCTAAATTATTATTCCATGCTAATGTATTCAAGGCATAAGCCTGCTTTAAACACTATAATTTTTTCAAAGTAATAGAGCTAGATGGCGACGACAAGCCCAGTAAAGGGTTGTCGCCGTTCTCAAGCAAGATGGTAGACGCGCGCCAGCACACACACTCGTAACCGAGGCGGGCCAGGTGCGTCAAACCAGAAATCCAACTACGAGCTTTTTAACTGCAGCAACTTTAATATACGCTATTGGAGCTGGAATTACCGCGGCTGCTGGCACCAGACTTGCCCTCCAA
+
D@@0BHFD?EG@EHEGHHHIGHHIHEFGHHC@HCHHH1<@FC<<C?FHHHHGEHIIIHHIHHCHHCHHDHC<C@FHH?1<G1CCDH1@C@HE1<F1<1<11<DH11<F?@FC1@FACHGH@HH8CH<%<<CGHFEFCDDHHHGCH@CADGD1DFFHHH?@<C.GC@FH:HF<HHEHE:HGHHDHHE5HEHHFEHHEHH?IHFHHFHEHEHCHHIIIHEFG<?CC?HEHE@EFCGFHEHIIHHIHHIHGIIHHHHGHGIHH?IIIHHED1CC<CHCCHHHIHHDCHHEEG<HHCGEHHGGIHGHHHEGFDFDCIHHGHCHGHHEHHHDCHHHFHIIHIHCGHHHDHHHIIIHD@BAD
@HISEQ:969:HM2KJBCX2:2:1101:10009:99730 2:N:0:ACTATGCA
GATCTAATCGAGCCCAACTATCCCTATTAATCATTACATCGATCCTAGAAACCAACAAAATAGAATGCGATGTCCTATTTCATTATTCCATGCTAATGTATTCAAGCGTGAGCCTGCTTTAAACACTCTAATTTTTTCAAAGTAACAGTCCTGTTTCCCTGCAACACCAAATTAATGACATTACAGTTCTTCAAGAAGGAGGAACCAGTAAAGCCAGTACATACCAGAGGCACGACCAACTTACTAATCCCGAAATTCAACTACGAGCTTTTTAACTGCAACAACTTTAATATACGCTATTGGAGCTGGAATTACCGCGGCTGCTGGCACCAGACTTGCCCTCCAA
+
DDDDDIIIIIIIIIIIIIIIIIIIIIIIIIIIIIIIIIIIIIIIIIHIIIIIIIIIIIIIIIIIIIIIIIIIIIIIIIIIIIIIIIIIGHIIIIIIIIIIIHHIIIIIIIIHHIIIIIIIIIIIIIIIIIIIIIIIIIIIIIIIIIIIIIIIIIIIIIIIIIIIIIIIIIIIIIIIIIIIIIIIIIIIIIIIIIIIIIIIIIIIIIIIIIIIIIIIIIIIIIIIIIIIIIIIIIIIIIIIIIIHGIIIIIIIIIIIIIIIIHHIIIIIIIIIIIIIIIIIIIIIIIIIIIIIIIIIIIIIIIIIIIIIIIIIIIIIIIIIIIIIIIIIIIIIIIIIIIIIIDDDDD
@HISEQ:969:HM2KJBCX2:2:1101:11757:99286 2:N:0:ACTATGCA
GATCTAATCGAGCCCAACTATCCCTATTAATCATTACGTCAATCCTAGAAACCAACAAAATAGGATCAACGTCCTATTTCATTATTCCATGCTAATGTATTCAAGCGCGAGCCTGCTTTAAACACTCTAATTTTTTCAAAGTAACAGTCCTGATTCCCCGCCACACCAAATGAATGACATGATGGTTCGTCAGAAGGTAGGAACCAGTAACACCAGTACGTACCTAAGGCACGACCAACGTACTGATCCCGAAATTCAACTACGAGCTTTTTAACTGCAACAACTTTAATATACGCTATTGGAGCTGGAATTACCGCGGCTGCTGGCACCAGACTTGCCCTCCAA
+
DDDDDIIIF<F@GCHHHIEHHHHHIIHHIIIHHHHIIHHHGEHHIIHIIIHHFHFHIIIGI@@<EHHIIHHH1CGHEHIIHHHHE1<GCCFH1CGHHHIHFDHHEHHHHHIHHHC1HFGHFHHHHHHHGHHHHHH8<FGIIHHHHHHHHHIHHHEHHHIHIHIIIIHIHEHIHIIIHIIIIIHHIIIIIHHIHHIIIHGHHIIIIIHHHHHHIIIIIIIIIIIIIIIIIIIHHIIIIHIIIIHFHIIHIIIIIIIIGIIIIIIIHIIIHIIIIIIIIIIIIIIIIIHIIHHHEDHEIHIIIIIIIIIHGIIIIIIIIIIIIIIIIHHGIIIIHIIIGIIHDDDDD
@HISEQ:969:HM2KJBCX2:2:1101:9296:100550 2:N:0:ACTATGCA
GATCTAATCGAGCCCAACTATCCCTATTAATCATTACGGTGATCCTAGAAACCAACAAAATAGAATCATGCCGTCCTATTTTATTATTCCATGCTAATGTATTCAAGCAAAATGCCTGCTTTAAACACTCTAATTTTTTCAAAGTAAAGGTCCTGGTTCCCCGCGACACCCAATTAAGGGCATCGCGGTTCTCCAGAAGGTGAGAAATTGACTACACCAGTTCATACCCCTTAAGGCACGACCGATGTGTCAATCCCGAAATTCAACTACGAGCTTTTTAACTGCAACAACTTTAATATACGCTATTGGAGCTGGAATTACCGCGGCTGCTGGCACCAGACTTGCCCTCCAA
+
DADDDIIIIIIIIIIIIIIIIIIIIIIIIIIIIIIIIIIIIIIIGIIIIIIIIIIIIIHHIIHIIIIIIIIIIIIIIIIIIIIIIIIIGHHHCHHIIIGEHGHIIIHIIIIIIHHHIIIIIIIHHIIIIHIIIIHIHIGHIIIIIIIIIIIIIIIIHHHIIIIIIIIIIIIIIIHIIIIIIIIIIIHIIIIIIIIIIIIIIIIIIIIIIIIIIIIIIIIIIIIIIIIIIIIIIIIIIIIIIIIIIIIGIIHIHIIIIIIIIIIIIIIIIIIIIIIIIIIIIIIIIIIIIIIIHIIIIIIHIIIIIIIIIIIIIIIIIIIIIIIIIIIIIIIIIIIIIIIIIIIIIIIDDDDD
@HISEQ:969:HM2KJBCX2:2:1102:9724:2170 2:N:0:ACTATGCA
GATCTAATCGAGCCCAACTATCCCTATTAATCATTACGGTGGTCCTAGAAACCAACAAAATAGAACCACGACGTCCTATTCTATTATTCCATGCTAATCTATTCAAGCAAAAGCCTGCTTTAAACACTCTAATTTTTTCAAGGTAATGGTCCTGGCTCCCCGGCACGCCCAATTAAGAACATACCGATTCACCAGAAAGATAGACCCGACGACAGAACAGTACTCGCCAGAGACGGACCGTCCGGCCAGGCCTAAAATTCAACTACGAGCTTTTTAACTGCAACAACTTTAATATACGCTATTGGAGCTGGAATTACCGCGGCTGCTGGCACCAGACTTGCCCTCCAA
+
DDDDDHFHHHIGHIIIIIIIHHIHIIIGHHGHIIIIIGHHEHHHHIIIIIHHHHIIIECHIH@CHHHIIIIGHHCHHIHFHHFHIIHFHHIEHIEHHEHHHHHIHHHIIIIIFHIIHIHHIIHHHHIIIHHIIIIIIIIHIIIIHIIIHHFHIHGHIIIHHIIHHHHGIIIIIIIIIHHHGIIHIIIHIHGHHHHFHFIIIIIIIHIHHIHGG?IGIHI<IIIGIIIIIIIIIIIIIIIIIIIIIGHIGHGIIIIIIIIIIIIHEHIHIIIIIIIIIIIIIIIHHIIIIIIIIIIHIIIIIIIIIIIIIIIIIIIIHIIIIIIIIHIIIIIIIIIHIIIIIIIDDDDD
@HISEQ:969:HM2KJBCX2:2:1101:17330:100392 2:N:0:ACTATGCA
GATCTAATCGAGCCCAACTATCCCTATTAATCATTACGTCGATCCTAGAAACCAACAAAATAGAATCAAACGTCCTATTTCGTTATTCCATGCTAATGTATTCAAGCGTGAGCCTGCTTTAAACACTCTAATTTTTTCAAAGTAACAGTCCTGATTCCCCATGACACCAAATTAATGACATCATGGTTCGTCAGAAGGTAGGAATCAATAATACCAGTACGTACAATAGCACGACCAATAAATTGATCCCGAAATTCAACTACGAGCTTTTTAACTGCAACAACTTTAATATACGCTATTGGAGCTGGAATTACCGCGGCTGCTGGCACCAGACTTGCCCTCCAA
+
DDDBDHHIIIHIIIIGHGHIIIHIIIIIIIIIIGH@GHHIHHHIIIIIHHIIHHHIIIIIIIEEHHHHIIIC<DEHHIIHIFHIIIICHFH?HEHIHHEIIHIIIIIHIIHHGHIHIIIIIHGHHIIHHIIHHIIIIIIIIIHHIIHIHIIHIIHIIHHHHIIHHIHHIIHHHHHHFHHHHIIIFHHHIIGIIHHHIIIIIIIIIHIIIIIIHIIIIIHIIIIHGHIIIIIIIIHHIIIIIIHHIIHHIIIIIIIIIIIIIIIHHHHIIIIIIIIIGIIIIHGIIHHGFIIIHIIIIIIHIIIIIGHIHIIIIIIIIHIIIIIIIIIIIHIIIIIIIIIIDCDDD
@HISEQ:969:HM2KJBCX2:2:1101:7126:101314 2:N:0:ACTATGCA
GATCTAATCGAGCCCAACTATCCCTATTAATCATTACATCGATCCTAGAAACCAACAAAATAGAATCGGATGTCCTATTTCATTATTCCATGCTAATGTATTCAAGCGTGAGCCTGCTTTAAACACTCTAATTTTTTCAAGGTAACAGTCCTAATTCCCCGTGACACCAAATTAATGGCATTACGGTTCTTTAGAAGGTGAGAAATCAATAATATCAGTACATACCAACGGCATGACCGAAACATTGATCCCGAAATTCAACTACGAGCTTTTTAACTGCAACAACTTTAATATACGNNNNTGGAGCTGGAATTACCGCGGCTGCTGGCACCAGACTTGCCCTCCAA
+
DDDDDIIIIIIIHIIIIIIIIIIIIIIIIIHHHIIIIIIIIIIEHIIHHHIHIIIIIIIIIIHIIIIIIIHIIIIIIIIIHIIIIIIEHIIIHIIIIIIIIHIIIIIHIIIIHIIIIIIIIIIIIIIIIIIIIIIHIIIIIIIIIIIIIIHIHIIIIHIIIIHIIIIIIIIIIIIIIIIIIIIIIIIIIIIIIIIIIIHHIIIIIIIIIIIIIIIIIIIHIIIIIIIIIIIIIIIHIIIIIIIIICIIIIIIIIIIIIIIIIIIIIIIIIIIIIIIIIIIIIIIIIIIIIIIHG<<<####IIIIIIIIIIIIIIIIIIIIIIIIIIIIIIIIIIIIIIIIIDDDDD
@HISEQ:969:HM2KJBCX2:2:1102:1586:2600 2:N:0:ACTATGCA
GATCTAATCGAGCCCAACTATCCCTATTAATCATTACGTCAATCCTAGAAACCAACAAAATAGGATCAACGTCCTATTTCATTATTCCATGCTAATGTATTCAAGCGCGAGCCTGCTTTAAACACTCTAATTTTTTCAAAGTAACAGTCCTGATTTCCCACCACACCAAATGAATGACATGATGGTTCGTCAGAAGGTAGGAATCAGTAACACCAGTACGTACCGAAGGCACGACCAGCGTACTAATCCCGAAATTCAACTACGAGCTTTTTAACTGCAACAACTTTAATATACGCTATTGGAGCTGGAATTACCGCGGCTGCTGGCACCAGACTTGCCCTCCAA
+
DADDDIIIIIIIIIIIIIIIIIIIIIHIIIHIIIIIHHHHIIHIIIIIIIIIIIIIIIIHIIHIGHHIIIIHIIIIIIIHIIIIIIIIIIIGIIIHIHIIIIIIHHHIIIIIIIIIHIIIIIIIIIHHIIHIIHIIIIIIIIIIIIIIIIIIIIIIIIIHHIIIIIHIIIIIIIHIIIIIIIIHIHIIIIIIIIIIIIIIIIIIHIIIIIHHIIIIIIIIIIIIII?IIIHHIIIIIIIIIIHGIIIIIIIIIIIIIIIIIIIIIIIIIIIIIIIIIIIIIIIIIIIIIIIIHIIIIIIIIIIIIIIIIIIIIIIIIIIIIIIIIIIIIIIIIIIIIIIIDDDDD
@HISEQ:969:HM2KJBCX2:2:1102:9827:2200 2:N:0:ACTATGCA
GATCTAATCGAGCCCCACTATCCCTATTAATCATTACGTCGATCCTAGAAACCAACAAAATAGAATCAAACGTCCTATTTCATTATTCCATGCTAATGTATTCAAGCGCGAGCTTGCTTTAAACACTCTAATTTTTTCAAAGTAACAGTCCTGATTTCTCGCGACACCAAATTAATGACATCGTGGTTTGTCAGAAGGGAGAAACCAATAATGCTAGTACGTACAAAGTACGACTGACATATTAGTCCCGAAATTCAACTACGAGCTTTTTAACTGCAACAACTTTAATATACGCTATTGGAGCTGGAATTACCGCGGCTGCTGGCACCAGACTTGCCCTCCAA
+
DDDDDHIIIIIIIIIIIIIHIIIIIIIIIIIIIIIGGHHIIGIIIIIIIIIIIIIHIHIHIIGHIHIIIIIHCHHIIIIIIIIIIIIIIIHIIIIIIIIIIIIHIGIIIHIIIHGIHIHHHHIIIIIIHHIIIIIIIIIIIIIIIIHIIIIIIIIIIIIIHHIIIIIIIHHHIIIIIIIIIIIIIIIIHHHHHIIIIIIHIIIIIIIIIIIIIIIIIIIIIIIIIIIIIIIIIHIIIIIIIIHIIIIIIIIIIIHIHIIIIIIIIHIIIIIIIIIIIIIIGIIIHIIGIIIIHIHIIIIIIIIIIIIIIIIIIIIIIIIIIIIIIIIIIIIIIIIIIIIDCDDD
@HISEQ:969:HM2KJBCX2:2:1102:4444:2784 2:N:0:ACTATGCA
GATCTAATCGAGCCCAACTATCCCTATTAATCATTACGTCAATCCTAGAAACCAACAAAATAGGATCGAACGTCCTATTTCATTATTCCATGCTAATGTATTCAAGCGTTAGCCTGCTTTAAACACTCTAATTTTTTCAAAGTAACAGTCCTGTTTCCCTGCAACACCAAATTAATGACATTACAGTTCTTCAAGAAGGAGGAATCAGTAAAGCCAGTACACACCATTGGCACGACCAACCTACTGACCCCGAAATTCAACTACGAGCTTTTTAACTGCAACAACTTTAATATACGCTATTGGAGCTGGAATTACCGCGGCTGCTGGCACCAGACTTGCCCTCCAA
+
DADDDIIIIIIIIIIIIIIIIIIIIIIIIIIIIIIIIIIIIIIIIIIIIIIHIIIIIHIIIIHHIIIIIIIIIIIIHIIIIHHIIIIIIIIIIIIEIIIIIIIIIIIIIIIHIIIIIIIHHIIIHIIIHIIIIIIIIIIIIIHHIIHIIIHIIIIIIIIIIIIIIIIIHIHHHIIIIIIIIIIIIIIIIIIIIIIIIIIIIIIIIIIIIIIIIIIIIIIIIIIIIIIIIIIIIIIIIIIIIIIHGIIIIIIIIIIIIIIIIIIIIIIIIIIIIIIIIIIIIIIIIIIIIIIIIIIIIIIIIIIIIIIIIIIIIIIIIIIIIIIIIIIIIIIIIIIIIIIIIDDDDD
@HISEQ:969:HM2KJBCX2:2:1102:5660:3139 2:N:0:ACTATGCA
GATCTAATCGAGCCCAACTATCCCTATTAATCATTACGTCGATCCTAGAAACCAACAAAATAGGGTCAAACGTCCTATTTCATTATTCCATGCTAATGTATTCAAGCGTGTGCCTGCTTTAAACACTCTAATTTTTTCAAAGTAACAGTCCTGATTCCCCATGACACCAAATTAATGACATCATAGTTCGTCAGAAGGTAGAAATCAATAATACCAGTGCATACCGGAGGCACGACCAATATATTGATCCCGAAATTCAACTACGAGCTTTTTAACTGCAACAACTTTAATATACGCTATTGGAGCTGGAATTACCGCGGCTGCTGGCACCAGACTTGCCCTCCAA
+
DDDDDIIIIIIIIIIIIHIIIIIIIIIIIIIIIIIIIIIIIIIHIIIIIIIIHIIIIIIIIIHIHIIIIIIIIHHIIIIIIIIIIIIHHIIIIIIIIIIIIIIIIIIIIIIIIIIIIIIIIIIIIIIIIIIIIIIIIIIHIIIIIIIIIIIIIIIIIIIIIIIIIIIIIIHHHIIIIIIIIIHIIIIIIIIIIIIIIIIIIIIIIIIIIIIIIIIIIIIIIIIIIIIIIIIIIIIIIIIIIIIIIIIIIIIIIIIIIIIIIIIIIIIIIIIIIIIIIIIIIIIIIIIIIIIIIIIIIIIIIIIIIIIIIIIIIIIIIIIIIIIIIIIIIIIIIIIIIIIIIDDDDD
@HISEQ:969:HM2KJBCX2:2:1102:20953:2928 2:N:0:ACTATGCA
GATCTAATCGAGCCCAACTATCCCTATTAATCATTACGGTGATCCTAGAAACCAACGAAATAGAATCAGTCCGTCCTATTTCATTATTCCATGCTAATGTATTCAGACGATAGTCTGCTTTAAACACTCTAATTTTTTCAAAGTAACAGTCCTGATTTCCAACCACACCAAATAAATGGCATGAAAGTTCCTCAGAAGGTAGAGATCCATCTCACCAGTGCAGACAATTAAGCCTGACCAATGGGTAGACCCCGAAGTTCAACTACGAGCTTTTTAACTGCAACAACTTTAATATACGCTATTGGAGCTGGAATTACCGCGGCTGCTGGCACCAGACTTGCCCTCCAA
+
D@@DBHH?EHGHGHIIIHIHIIIIHHIIIIGHHHHEHHIHIIIGIIGHIHIHIHGHHIIIHHHHIIIIIEGH=DFE@FFFHHIEFHHIGHH1C@@GH1HHHHHHHHHEHHHHIHIIGIHGHHIHHHHEGHIIIIGHHIHHHIIIHIIHHHHEHIIIIIHHHHIGGIHHIIHHHFHHFIHEHFIHHEGHIIHHHGHHGIIIHHHIHIIIHGIIIIHGCIIHIIHHFGHIFHGFFIHHHIGHHGIIIHFHHIIIIIHHIIIIIIIIIHHFHEIIIIHHHIIIIIIIHGIIIIIIIGIIIIIIIIIIIIIIIIIIHIHIIIIIIIIIIIIIIIHIHHIHIIIIIIIDDDDD
@HISEQ:969:HM2KJBCX2:2:1102:3244:3239 2:N:0:ACTATGCA
GATCTAATCGAGCCCAACTATCCCTATTAATCATTACTTCAGTCCTAGAAACCAACAAAATAGAACCAAAGTCCTATTCCATTATTCCATGCTAATATATTCAAGCAAACATGCCTGCTTTAAACACTCTAATTTTTTCAAAGTAAAAGTCTTGGATCCCTAGCGCACTCAATTAAGAGCACACTAGTTCCCCAAAAGGAAAAGCCCAAAGTTGCAGTACAAACCTTTCGGTTGACGGCAACTATAAGCCCAAAATTCAACTACGAGCTTTTTAACTGCAACAACTTTAATATACGCTATTGGAGCTGGAATTACCGCGGCTGCTGGCACCAGACTTGCCCTCCAA
+
DDDDDIHIIIIIIIIIIIIIIIIIIIIIIIIIIIIIIIIIIIIIIIIIIIIIIIIIIGHIIIHIIIHIIIIIGHHHIIIIIIIIIIIIEHIIIIIIIIIIHIIHIIIIIIIIIIIIIIIIIIIIIIIIIIIIIIIIIIIIIIIIIIIHIHHIIIIIHIIIIIIIIHIIIIIIIIIIHIHIIIIIIIIIIIIIIIIIHIIIIIIIIIIIIIIIIIIIIIIIIIIIIIIIIIIIIIIIIIHIIIHHHIIIIIIIIIIIIIIHIIIIIIIIIIIIHIIIIIIIIIIIIIHIIIIIIIIIIIIIIIIIIIIIIIIIIIIIIIIIIIIIIIIIIIIIIIIIIIIIIDDDDD
@HISEQ:969:HM2KJBCX2:2:1102:14721:2805 2:N:0:ACTATGCA
GATCTAATCGAGCCCAACTATCCCTATTAATCATTACGTCGATCCTAGAAACCAACAAAATAGAATCAAACGTCCTATTTCGTTATTCCATGCTAATGTATTCAAGCGTGAGCCTGCTTTAAACACTCTAATTTTTTCAAAGTAACAGTCCTGATTCCCCATGACACCAAATTAATGACATCATGGTTCGTCAGAAGGTAGGAATCAATAATACCAGTACGTACAATAGCACGACCAATAAATTGATCCCGAAATTCAACTACGAGCTTTTTAACTGCAACAACTTTAATATACGCTATTGGAGCTGGAATTACCGCGGCTGCTGGCACCAGACTTGCCCTCCAA
+
DDDDDIIIIIIIHIIIIIIIIIHIIIIIHIIIHIIIIIIIIIIIIHGHIIIHHHIIGIIIIIHIIIHIHHHHIIDHIIIIIIIHIIGIIIIIIIIHIHHIIHIHHHIIIHIIIIIIIIIIIIIIIIIIIIIIIIHIHIIIIIIIIIIIIIIIIIIIIHHIIIHHIIIIHIIIIIIIIIIIIIIIIIIIIIIIIIIIIHIIIHIIIHIHIIIIHIIIIIIIIIIIIHIIIIIIIHIIIIIIIIHHIIIIIIGIIIIGIIIIIIIIIIIIIIIIIIIIIIIIIIIIHEHIIIIIIIIIIIIIIIIIIIIHHIIIIIIIIIIIIIIIIIIIIIIIIIIIIIIIDDDDD
@HISEQ:969:HM2KJBCX2:2:1102:6256:3936 2:N:0:ACTATGCA
GATCTAATCGAGCCCAACTATCCCTATTATCATTACGGTGGTCCTAGAAACCAACAAAATAGAACTACAACGTCCTATTCTATTATTCCATGCTAATCTATTCAAGCAATAGCCCGCTTTAAACACTCTAATTTTTTCAAGGTAATGGTCCTGGCTCCCCAACACACCCAATAAAGGGCATACTGGTTCACCAGAAGGAAGACCCGACAGCAGACAGTACTCGCCAAAGACGGACCGCCCGGCCAGGCCTAAAATTCAACTACGAGCTTTTTAACTGCAACAACTTTAATATACGCTATTGGAGCTGGAATTACCGCGGCTGCTGGCACCAGACTTGCCCTCCAA
+
<@DDDIHHIHHEHHHHGHHHIHIHIHHIIHIHHHIGGHHCGHHEHH?CGHHGHGIIHHIHIFC@HHHIHHGECGHHHHE1<DFGH@FGCC@H?GHHGHIIIHHEHIHIIHDIHIHHIHGEEHEHEHHGGHHHEHHIHHIHIIHIHHH@EDHIHIHGIIHIHIIHIHHHHHHHG/HHIHGCHEHGDHEHH@HHHHHHFHHHIHIIIHHHIHIHFIIIIIHIHHH@IHHFG@IIIFIHHHHHEHHHHIHIHIIIIIIHIHHHHHIIIIIIHHHFHHIIIHHHEHFIHHHFHHGEGIIHHEHIIIIIIIIIIIIHHGIIIHH@HIHIIIIIIHFIIHIIIIIHBDDD@
@HISEQ:969:HM2KJBCX2:2:1102:14768:3840 2:N:0:ACAATGCA
GATCTAATCGAGCCCAACTATCCCTATTAATCATTACGGTGGTCCTAGAAACCAACAAAATAGAACCACAACGTCCTATTCTATTATTCCATGCTAATCTATTCAAGCAATAGCCCGCTTTAAACACTCTAATTTTTTCAAGGTAATGGTCCTGGCTCCCCAACACACCCAATTAAGGACATACTGGTTCACCAGAAGGAAGACCCGACAACAGGACAGTACTCGCCAAAGACGGACCGCCCGGCCAAGTCTAAAATTCAACTACGAGCTTTTTAACTGCAACAACTTTAATATACGCTATTGGAGCTGGAATTACCGCGGCTGCTGGCACCAGACTTGCCCTCCAA
+
DDDDDGFGFHHEHHHIHHIHIHIIIHIIIIIIIIIHIIIHIHHIIIIIHIIIIIIIGIIIHICHHHIIGCHHIHIIIHHHHIIIIHHEHHIGGHGHIIGHHGIHHIIECG<H@HHGIIDHHFHIGHHIIGIHIIHII?FHIHHHHHIHEHHHHCGHHHHE=0EHEE:FEEHHIHHHEHHHDFGHDEFHHGG@?HGHII:FFGECHHCHHHGGHHCHEGHHHC<HC@EGGAD1C/<CCE>CDDGDC@FHG<<@EHEHEH@GHDD<HEHEHIHCHCFCEHFCFFCFC@CC<C@@HHHC?HIHFGGEFFHHCCCHHHIIIIHHIHIHCCEFCIFHG<CECGCHCEBDDD<
@HISEQ:969:HM2KJBCX2:2:1102:10316:2751 2:N:0:ACTATGCA
GATCTAATCGAGCCCAGCTATCCCTATTCATCATTACGTCGATCCTAAAAACCAACAAAATATAATCAAACGTCCTATTTAATTATTCCATGCTAATGTATTCAAGCGCGAGCCTGCTTTAAACACTCTAATTTTTTCAAAGTAACAGTCCTGATTTCCCGCGACATCAAATTAATGACATCGTGGTTCGTCAGAAGGTAGGAATCAATTTGACCAGTACGTACCGAGGCACGACCGATCAACTGATCCCGAAATTCAACTACGAGCTTTTTAACTGCAACAACTTTAATATACGCTATTGGAGCTGGAATTACCGCGGCTGCTGGCACCAGACTTGCCCTCCAA
+
0DB0DG11<D110<DG11<C11111<1F1<@111<<11<D//11011<1C1G0DHCE?C1DC1<<<1CC110<10011<11<F1CF111<D@1<DHHHHGCHHEI7GIHF@5?HHE?5FGHHH@@HHCFGGGHGGEEA@@HG@IIIHII88H@HEG0C?4?CFC?EG<IIHHHHGEIIEHIIIIGGHHHEIHIIIIGEIIIIIIIHHHHHHHFIHHCIHGIIIFHHHGIFBFAA;HFHCHHFE<FCHFHEIHHHIHHHHHHIHHHHIIIIGIHGHEHHHHF<CF@EGHHGIHIHHFEIHECHCCHHHIGIIHIHHCDEHFFEEEC@CIHHGCFIHHHIHH@DDDB
@HISEQ:969:HM2KJBCX2:2:1102:1742:4206 2:N:0:ACTATGCA
GATCTAATCGAGCCCAACTATCCCTATTAATCATTACGGTGGTCCTAGAAACCAACAAAATAGAACCATGCCGTCCTATTTTATTATTCCATGCTAATGTATTCAAGCAAAAATGCCTGCTTTAAACACTCTAATTTTTTCAAAGTAAAGGTCCTGGTTCCCCGCGGCATCCAATTAAGGACATCGCGGTTCTCCAGAAGGTGAGAAATTGACTGCACCAGTTCATACCCCGTGAGGCACGACCGATGCGCCAATCCCGAAATTCAACTACGAGCTTTTTAACTGCAACAACTTTAATATACGCTATTGGAGCTGGAATTACCGCGGCTGCTGGCACCAGACTTGCCCTC
+
BDD0<D1C<ECEH<CG@EHHHECGHIGIIHCHF?HHHICFHH0CEHH?1FF1C@GHHHHCE@@HHHCHHC1GHHHHHHGG?EHHEC?GEEH<C@CFHECGHHHEHHIIEHHGHHC@GH?FHEFH?DGHHHGDGHGIIIIGEGCIHIIIIH@EDHCHHHGHHHDHHB.HHIHIIHIHHHHEBFDIHGGHFCH?HHGHIIGIHHFIIIIIIIIHIIHEGHIIIIHHEGEDIIHHEIHIIIHIIHHHHHIHCIHFHGHGIIIHH?IEGHHIIIIHHIIIIHEIHIIIIHFIHHHIIGIIIIIHEIH@HEHHIIHIHIIHIIIHHDIIIIIIIHIHIIHIIIHIIIIIIDDDBD
@HISEQ:969:HM2KJBCX2:2:1102:7227:4807 2:N:0:ACTATGCA
GATCTAATCGAGCCCAACTACCCTATTAATCATTACGTCAATCCTAGAAACCAACAAAATAGGATCAACGTCCTATTTCATTATTCCATGCTAATGTATTCAAGCGCGAGCCTGCTTTAAACACTCTAATTTTTTCAAAGTAACAGTCCTGATTCCCCGCCACACCAAATTAATGACATGATGGTTCGTCAGAAGGTAGGAACCAGTAACACCAGTACGTACCTAAGGCACGACCAACGTACTGATCCCGAAATTCAACTACGAGCTTTTTAACTGCAACAACTTTAATATACGCTATTGGAGCTGGAATTACCGCGGCTGCTGGCACCAGACTTGCCCTCCAA
+
DBDDDIIIHHHFHIIIIIIIIIIIHIIIIIIIIIIIIIIIIIHHHHHIIIIHHIIIIHIHECCECHGHHHHGIIHHIIHIHIHEHHEHIFFHHCHHIHHGIIHHHHDIHHHFGHIGIIIIHHIIHHHIHIHIHIHIHEHHGIIIHHIHIIHIHIIHIIHIIIHHHHHIIHIIIIIIIIIIIIIIIIHIGIIIIIIIIIHIIIIIIIIIIIIIIIIIIIIIIIHIIIIIIIIIIIIIIIIIIHFIIIHIIIIIIIIIIIIIIIIIIIIIIIIIIIIIIIIIIIIIIIIIIIGIIIIIIIIIIIIIIIIIIIIIIIIIIIIIIIIIIHIIIIIIIIIIIIIDDDDD
@HISEQ:969:HM2KJBCX2:2:1102:9284:5172 2:N:0:ACTATGCA
GATCTAATCGAGCCCAACTATCCCTATTAATCATTACGTCAATCCTAGAAACCAACAAAATAGGATCAACGTCCTATTTCATTATTCCATGCTAATGTATTCAAGCGCGAGCCTGCTTTAAACACTCTAATTTTTTCAAAGTAACAGTCCTGATTCCCCACCACACCAAATTAATGACATGATGGTTCGTCAGAAGGTAGGAATCAGTAACACCAGTACGTACCGAAGGCACGACCAGCGTACTAATCCCGAAATTCAACTACGAGCTTTTTAACTGCAACAACTTTAATATACGCTATTGGAGCTGGAATTACCGCGGCTGCTGGCACCAGACTTGCCCTCCAA
+
DDDDDIHIIIIIIIIIHDHHHEHGEFGHIGHIIIIIIHHHHIIHHIIHHHIIIHIIHE@HHHEHHCGHIHCCEEHIIHIEGHFHHH@GGHCGGH@HHHHHGHEHHIHHHDDGEH@GHIHHHHIIIIHFHIHFHIHHFCEIIIIIHIIHFHIHHHGHEEHGCIIHHIHHHHCHHHHEHIHFFIIHHEDGEHHGIHIHIHIHCIHIHHH@HFIIIIHHHGHHHHIFHHHGCGIHHHHIHHHGGGHGHFHCHHH@?IHGIIIIIIIIIIIHHHIIIIHIHHHHIHHHHHHHEGIIHIIHCHHHHIIHHIIIIIIGIHHIHIIHIHIIIIIHHHIHIIIGIHHC@DDDD
@HISEQ:969:HM2KJBCX2:2:1102:17846:4153 2:N:0:ACTATGCA
GATCTAATCGAGCCCAACTATCCCTATTAATCATTACGGTGATCCTAGAAACCAACAAAATAGAACCATGCCGTCCTATTCTATTATTCCATGCTAATGTATTCGAGCAAAATGCCTGCTTTAAACACTCTAATTTTTTCAAGGTAAAGGTCCTGGTTCCACATGACACCCAATTAAGGACATCATGCTTCTCCAGAAGGTGAGAAATCAACTGCGACAGTTCATACCCCTTAAGGCACGACCATCACGTCAATCCCGAAATTCAACTACGAGCTTTTTAACTGCAACAACTTTAATATACGCTATTGGAGCTGGAATTACCGCGGCTGCTGGCACCAGACTTGCCCTCCAA
+
DDDDDIIIIIHIIIIIIIIIIHIIIIIIIIIIIIHIIIGIIHGHIIIIGHIGHGHHHIIIIHIHHHIIIICHHIIHHHHIIIEEHHHIHHIIHIIIIIHIIHHGIHHIIIHIIHHHIIIHIIHHEHGIIIHIGGHHHHHHHIIIHIIIIIHHHHHIIIHHHHHFHHHHIIIIHHHIIIIIHIIHHHIHIIIHHHIHIIIIIIIHIIIGIIIHHIIIIIIHHHHIIHHIHHHHIIIIIIHHIIHHIIIIIHHHHIIIIIIIIIIIIIIIHIIIIIIIIIHHIIIIIIIIHHHHHHHIIHHHHHIIIIIIIIHIIHHIIIIIIIIIIIIIIIIIIIIIIIIIIIIIIHIDDDDD
@HISEQ:969:HM2KJBCX2:2:1102:13803:5394 2:N:0:ACTATGCA
GATCTAATCGAGCCCAACTATCCCTATTAATCATTACGTCAATCCTAGAAACCAACAAAATAGGATCAAACGTCCTATTTCATTATTCCATGCTAATGTATTCAAGCGTTAGCCTGCTTTAAACACTCTAATTTTTTCAAAGTAACAGTCCTGTTTCCCTGCAACACCAAATTAATGACATTACAGTTCTTCAAGAAGGGGGAACCAGTAAAGCCAGTACATACCAGAGGCACGACCAACCTACTAATCCCGAAATTCAACTACGAGCTTTTTAACTGCAACAACTTTAATATACGCTATTGGAGCTGGAATTACCGCGGCTGCTGGCACCAGACTTGCCCTCCAA
+
DBDDDIIIIIHIIDHIIIIIIIIIHHIIIHIHIIIIIIIIIHHHIIIIIIIHIIIIHIHIIHHGHHHHHIIHF?GHHIIIIHHHHIHHGIHHHHIHGIIHHECHHHIHIHIHHHHHIIGIIIHIHIHGHHCHEGHHHHIIHIHHIIIIIIIIHHGIIIIHIHHHGIHIIHHDGHHHHHHHHIIHIHHFIHHIIIIIIIIHHHHHIFHHHHHHHHHHHIIIIIHHHHIIIIIIIHHHIIIHFHHGHHHCEHIIHHIHFIIIHHCIIIIIIHIIIHIHHGHIIIIIHHFHIIIIIIIIIIIIIIIIHIHHHIIIIIHIIHIIIHIHIIIIIIIIIIIIIIIIIDDDDD
@HISEQ:969:HM2KJBCX2:2:1102:16163:5440 2:N:0:ACTATGCA
GATCTAATCGAGCCCAACTATCCCTATTAATCATTACGGTGATCCTAGAAACCAACAAAATAGAACCATGCCGTCCTATTCTATTATTCCATGCTAATGTATTCGAGCAAAAATGCCTGCTTTAAACACTCTAATTTTTTCAAGGTAAAGGTCCTGGATCCGCAAGACACCCAATTAAGGACATCAAGTTTCTCCAGAAGGTGAGAAATCAACAGCGACAGTTCATACCCCTTAAGGCACGACCATCACGTCAATCCCGAAATTCAACTACGAGCTTTTTAACTGCAACAACTTTAATATACGCTATTGGAGCTGGAATTACCGCGGCTGCTGGCACCAGACTTGCCCTCCAA
+
BDDDDIIIHIIIIIIIIIIIIIIIIIIIIIIHIIGIIIHIIIIIIIIIIHIIIGHHIIIHIIIIIIIHIHHIIIIIHIHIHIFHIIIIIIGHIHIIHIHIIHHIIIIIIIIIIHIIIHIIIIIIIIIIHIIIIIIIIIHIIIIIIIIIIIIIIIIIIIHIIIIIIIIIIIIIIIIIIIIIIIHHIIIIIIIIIIIIIIIIIIIIIIIIHIIIIIIIIIIIIIIIIIHIIIIIIIIIIIIIIIIIIHIHIIHHIHHIIIIIIIIIIHIHHIIIHHIIIIIIIHIIIIIIIIIIIIIIIIIIIIIIIIIIIHIHIIIHIIIIIIIIIIIIIIIIIIIIIIIIIIIIIIIIDDDDD
@HISEQ:969:HM2KJBCX2:2:1102:8584:4902 2:N:0:ACTATGCA
GATCTAATCGAGCCCAACTATCCCTATTAATCATTACGGTGGTCCTAGACCAACAAAATAGAACCAACGTCCTATTCTATTATTCCATGCTAATCTATTCAAGCAAAAGCCCGCTTTAAACACTCTAATTTTTTCAAGGTAATGGTCCTGGTTCCCCGACACACCCAATAAAGGGCATACCGGCTCACCAGAAGGATAGACCCGACAACAGACAGTACTCGCCAGAGACGGACCGCCCGGTCAGGTCTAAAATTCAACTACGAGCTTTTTAACTGCAACAACTTTAATATACGCTATTGGAGCTGGAATTACCGCGGCTGCTGGCACCAGACTTGCCCTCCAA
+
DDDDDIGIIIIIIIIHIIIIIIIIIIIIIIIIIIIIIIIIIDHIIIIHIIIHEHHIIIIIIIHIIIIIIIIIIIIIHIIIIHIIIHHIIIIIIIIIIIIIIHIIIHIIIIIIIIIIHIIIIIIIIIIIIIIIHHIHHIIHIIIIIIIIIIIIIIIHIHIHHHIHIIIIIIIIIIHIIIIIIIHIIIIIIIIIIIIIIIIIIIIIIIIIIIIHIIHGHIIIIIIIIIIIIIIHIIIIIIHIIHIIIHHHHIIIIIIIIIIIIIIIIIIIIIIIIIIIIIIIIIIIIIIIIIIIIIIIIIIIIIIIIIIIIIIIIIIIIIIIIIIIIIIIIIIIIIIIIIDDDDD
@HISEQ:969:HM2KJBCX2:2:1102:12556:6089 2:N:0:ACTATGCA
GATCTAATCGAGGCCCAACTATCCCTATTAATCATTACGTCAATCCTAGAAACCAACAAAATAGAACCGCACGTCCTATTCTATTATTCCATGCTAATGTATCCGAGCAAAGGCCTGCTTTGAACACTCTAATTTTTTCAAAGTAAAAGTCCTGGTTCCCCGACACGGCCAGTGAAGGCCATGCGGCTCCCCAGAAGGAAAGGCCCGGCCGGACCAGTGCACGCGGTGAGGCGGACCGGCCAGCCAGGCCCAAGGTTCAACTACGAGCTTTTTAACTGCAACAACTTTAATATACGCTATTGGAGCTGGAATTACCGCGGCTGCTGGCACCAGACTTGCCCTCCAA
+
ADDDDIIIIIIIGIIIIIIHHIIHHIIIIIIIIIIIIIIHIIHIIIIIHIGHIHIIIIIIIIIIIHIIHIIIDFGHIIIGIIIIIHIIIIIIGIIIIIIHHHIIIIIIIIIHIHIIIIHIHHIIIIIIIIIIIHIIHIIHHIIIIIHHHHIIHIHHHIHIIIIIIIIHHIIIIIIIIIIIIIIHHHHIHHIIIIIIIIIHIIIHIIIIIIIIHIIIIIIIIIIIIIIIIIIIIIIIHIIIIIHHHIIIIIIIIIIIIIIIIIHHHGGIHIIIIIIIIIIIHIIHIIIIIIIHHHIIIIIIIIIIIIIIIIIIIIIIIIIIIIIIIIIIIIIIIIIIIIIIIDDDDD
@HISEQ:969:HM2KJBCX2:2:1102:15438:5839 2:N:0:ACTATGCA
GATCTAATCGAGCCCAACTATCCCTATTAATCATTACGTCAATCCTAGAAACCAACAAAATAGGATCAACGTCCTATTTCATTATTCCATGCTAATGTATTCAAGCGCGAGCCTGCTTTAAACACTCTAATTTTTTCAAAGTAACAGTCCTGATTCCCCACCACACCAAATTAATGACATGATGGTTCGTCAGAAGGTAGAAATCAGTAACACCAGTACGTACCGAAGGCACGACCAGCGTACTAATCCCGAAATTCAACTACGAGCTTTTTAACTGCAACAACTTTAATATACGCTATTGGAGCTGGAATTACCGCGGCTGCTGGCACCAGACTTGCCCTCCAA
+
DDDDDIIIIHIIIIIIIIIIIIIIIIIIIIIIIIIIIIIGIIIHIIIIIIIIIHIIIIIIIIIIIIIIIIIIIIIIIIHIIIIIIIIHHHHHHIIIHIHIIIIIIIHHIIIIIIIIIIIIHIHIIIIIIIIIIIIIIIIIIIIIIIIIIIIHIIIIIIIIIIIIIIIIIIHIIIIIIIIHIIIIIIIIIIIIIIIIIIIIIIIIIIIIIIIIIIIIIIIIIIHIIIIIIIIIIIIIIIIIIIIHIIIIIIIIIIIIIIIHEEIIIIIIIIIIIHIIIIIIIIIIIIIIIIIIIIIIIIIIIIIIIIIIIIIIIIIIIIIIIIIIIIIIIIIIIIIIIIIIDDDDD
@HISEQ:969:HM2KJBCX2:2:1102:18312:6354 2:N:0:ACTATGCA
GATCTAATCGAGCCCAACTATCCCTATTAATCATTACGGTGATCCTAGAAACCAACAAAATAGAACCATGCCGTCCTATTCTATTATTCCATGCTAATGTATTCGAGCAAAATGCCTGCTTTAAACACTCTAATTTTTTCAAGGTAAAGGTCCTGGTTCCACATGACACCCAATTAAGGACATCATGCTTCTCCAGAAGGTGAGAAATCAACTGCGACAGTTCATACCCCTTAAGGCACGACCATCACGTCAATCCCGAAATTCAACTACGAGCTTTTTAACTGCAACAACTTTAATATACGCTATTGGAGCTGGAATTACCGCGGCTGCTGGCACCAGACTTGCCCTCCAA
+
D0<DDHHEHIEHCHHHHDHEHHIIIHHIHHIIIIIFIIIIHHHHH@GCCHHGEHIIIIIHHIGCHHHIIIGGIHIIGIHHHIIIIIIIIIEHCHHHHIHHHGHIIHEHHHHIGHIIIIIIIIHIHHHHHHHIHHHIHIIIIGIIHIHHHHHHHHIIIIIIIIHGIHHHIIIIIIIHHHIIHHIIIHGGIHIHGHIHHIIGIIIHIIIIIHHGIIIIIIIIIIIIIHIIIIIIIIIIIIIIIIIHHHHHHEDIHHIIHHHEHHGIIHHHEIHHIIHIIIIHHIIHIIIIIHIIHEIIIIFIIIIHHFFHHEIIIHIIIIIIIIHIIIIIGIIIIIHIIHHHIHIIIIH@DDB<
@HISEQ:969:HM2KJBCX2:2:1102:8698:6427 2:N:0:ACTATGCA
GATCTAATCGAGCCCAACTATCCCTATTAATCATTACGGTGATCCTAGAAACCAACAAAATAGAACCATGCCGTCCTATTCTATTATTCCATGCTAATGTATTCGAGCAAAAATGCCTGCTTTAAACACTCTAATTTTTTCAAGGTAAAGGTCCTGGATCCGCAAGACACCCAATAAAGGACATCAAGTTTCTCCAGAAGGTGAGAAATCAACAGTAACAGTTCATACCCCTTAAGGCATGACCATCACGTCAATCCCGAAATTCAACTACGAGCTTTTTAACTGCAACAACTTTAATATACGCTATTGGAGCTGGAATTACCGCGGCTGCTGGCACCAGACTTGCCCTCCAA
+
DDDDDIIIIHIIIIIIIIIIIIIIIIIIIIIIIIIIIIIIIIIIIIIIIIIIIIIIIIIIIIHHHIHIIHIIIHIHIHIHIIIIIIIIIIIIIIHIIIIEHHHIIHIIIIIIIIIIHIIIIHHIIIIIIIIIIIIIIIIHIIIIIIIIIIIIIIIIIIIIIHIHIIIHIHIIIIIIIIIIIIIIIIIIIIIIIIIIIIIIIIIIIIIIIIIIIIIHIHIIIIIIIIIIIIIIIIIIIIIIIIIIIIIIIIIHIIHIIIIIIIIIIIIIIIIIIIIIIIIIIIIIIIIIIIIIIIIIIIIIIIIIIIIIIIIIIIIIIIIIIIIIIIIIIIIIIIIIIIIIIIIIIIIIDDDDD
@HISEQ:969:HM2KJBCX2:2:1102:15183:7362 2:N:0:ACTATGCA
GATCTAATCGAGCCCAACTATCCCTATTAATCATTACCTCAGGTCCTTAAGACCAACAAAATAGAACCGAGGTCCTATTCCATTATTCCATGCAACATTATTCGGGCGTACACCAATGAAAGCAACGCCTGCTTTGAGCACTCTAATTTTTTCAAAGTAAACGTATCGATCGCCCATGACACCCGGTGAAGAGCACCATGGGACCTTACGAGTGTCCCCTCTCGGGAAACACTAATCGATAAGCTGTCCGGCAACTGTCAGTGGCCGCCTTTCAGAGACGGACCGACAGGCACGAACTGAGATCCAACTACGAGCTTTTTAACCGCAACAACTTTAATATACGCTATTGGAGCTGGAATTACCGCGGCTGCTGGCACCAGACTTGCCCTCCAA
+
?@D@DIIIHIIIIHHIIIIIIHGHIHIIHHHHIGHIIIHIGHIIGHIIIIIIHHIHIGHHIEHFHHHIIIIIHIHFHHHFHIGHIGIIGHIIIIHEHEFEHCF??<CDEFHICGEHHECFFHGHIIICHHFHH@HHHCGIIGHHHHIIHIHHHIIHIIIIIIIHIIIIIHHIHHIIIIHHEDIIIIIIIIIHHHFCIHIIIIIIHIHIIHF;HCHHHHIHIHHIGIHHHHG=IIIIIIIIIHIIHHHHIHHHIHIHFHIHHIIIHHIHIHHHHIIIIIIIIIIIIHHIIHEGIIIIIIHIHIIHIIIIHIHHHEHIHIIHHHIIHHGHIIHIHHIIHHHIHIIIIIIIIIIIIHIIIIHIIIIIHIIIIIIIIHHHIIHHFIIHIHIICDDDD
@HISEQ:969:HM2KJBCX2:2:1102:6075:8759 2:N:0:ACTATGCA
GATCTAATCGAGCCCAACTATCCCTATTAATCATTACGTCGATCCTAGAAACCAACAAAATAGAATCAAACGTCCTATTTCGTTATTCCATGCTAATGTATTCAAGCGTGAGCCTGCTTTAAACACTCTAATTTTTTCAAAGTAACAGTCCTGATTCCCCATGACACCAAATTAATGACATCATGGTTCGTCAGAAGGTAGGAATCAATAATACCAGTACGTACAATAGCACGACCAATAAATTGATCCCGAAATTCAACTACGAGCTTTTTAACTGCAACAACTTTAATATACGCTATTGGAGCTGGAATTACCGCGGCTGCTGGCACCAGACTTGCCCTCCAA
+
DDDDDIHIIHHHIHIIIIIHIIIIIHIIGIIIIIIIGIIIIHIIIHIIIIIIIIIIIIHIIIIHEFHHIIHIIGIIHHHHIIIIGIIIIIIIHIIIIIIHIIIIIIIIIIIIIHIHIIIIIIIIIIIHIIIIIIIIIIIIIIIIIIIIHIIIIIIIIIHIIIHHHIHIIHIIIIHIIIIIIIIIIIIIIIHIIIHIIIIIIIIIHIIIIIIIIIIIIIHIIIIIIIIIIIIIIIIIIIIIIIHHIIHIIIIIIHIIIGIIIIIIIIIIIIIIIIIIIIIIIIHHHHIIIIIIIIIIIIIIIIIIIIIIIIIIIIIIIIIIIIIIIIIIIIIIIIIIIIIIDDDDD
@HISEQ:969:HM2KJBCX2:2:1102:18153:8567 2:N:0:ACTATGCA
GATCTAATCGAGCCCAACTATCCCTATTAATCATTACGTCGATCCTAGAAACCAACAAAATAGAATCAAACGTCCTATTTCGTTATTCCATGCTAATGTATTCAAGCGTGAGCCTGCTTTAAACACTCTAATTTTTTCAAAGTAACAGTCCTGATTCCCCATGACACCAAATTAATGACATCATGGTTCGTCAGAAGGTAGGAATCAATAATACCAGTACGTACAATAGCACGACCAATAAATTGATCCCGAAATTCAACTACGAGCTTTTTAACTGCAACAACTTTAATATACGCTATTGGAGCTGGAATTACCGCGGCTGCTGGCACCAGACTTGCCCTCCAA
+
DDDDDIHHIIHIIIIIIIIIIIHIIIIIIIIIIIIIIHIHIIIIIIIIIIIIIIIIEHFHGIFHIIIIIGIGHFHHIHIEHIIIHHGIEHFHEHHIIIIIIGIIHHHIIIHIHGIIIIIIIIIIIHIIIIIIIIIIIIIIIHIIIIIIHIIIIHIHHIHIIIIIIIIIIIIIIIIIIIIHIIIIIIIIIIIIIIIIIIIIHIIIHIIIIIIIIIIIIIIIIIIIIIIIIIIIIIIIIIIIIIIIIIIIIIIIIIIIIIIIHIIIIIIIIIHIIIIIIIIIIIIIHHHIIIIIIIIIIIIIIIIIIIIIIIIHIIIIIIIIIIIIIIIIIIIIIIIIIIIIDDDDD
@HISEQ:969:HM2KJBCX2:2:1102:13382:7341 2:N:0:ACTATGCA
GATCTAATCGAGCCCAACTATCCCTATTAATCATTACGTCAATCCTAGAAACCAACAAAATAGGTTTGAACGTCCTATTTCATTATTCCATGCTAATGTATTCAAGCGTTAGCCTGCTTTAAACACTCTAATTTTTTCAAAGTAACAGTCCTGTTTCCCTGCAACACCAAATTAATGACATTACAGTTCTTCAGAAAGGAGGAATCAGCGAAACCAGTTCATACCAGTGGCACGACCAACCTGCTGACCCCGAAATTCAACTACGAGCTTTTTAACTGCAACAACTTTAATATACGCTATTGGAGCTGGAATTACCGCGGCTGCTGGCACCAGACTTGCCCTCCAA
+
@DDDDHHIHHHHHIIHIIIIHIIIIIIIIIIIIIIIIIHIIHIHIIIIIIHIIIIIIIIIHIHIGGGHHHHHHIHIIIIIIHIIIHIHIIIIHIIIHIHIHIGIIIIIIIIIHIIIIIIIIIIIIIHHIIIIIIIIIIIIIIIIIIIIIIIIIIIIIIIIIIIIIIHIIIIIIIIIIIIIIIIIIIIIIIIIIHIIIIIIIIIHGIIHHHHHDIIIHHFIIIIIIIIIIIIIIIIIIIHFHIIHGHIGIIIIIIIIIIIIIIIIIIIIIIIIIIIIIIIIIIIIIIIIIIIIIIIIIIIIIIIIIIIIIIIIIIIIIIIIIIIIIIIIIIIIIIIIIIIIIDDDDD
@HISEQ:969:HM2KJBCX2:2:1102:13861:8919 2:N:0:ACTATGCA
GATCTAATCGAGCCCAACTATCCCTATTAATCATTACGTCAATCCTAGAAACCAACAAAATAGGATCGAACGTCCTATTCTATTATTCCATGCTAATCTATTCAAGCAAAAGCCCGCTTTAAACACTCTAATTTTTTCAAGGTAATGGTCCTGGTTCCCCGACACACCCAATAAAGGGCATACCGGCTCACCAGAAGGATAGACCCGACAACAGACAGTACTCGCCAGAGACGGACCGCCCGGTCAGGCCTAAAATTCAACTACGAGCTTTTTAACTGCAACAACTTTAATATACGCTATTGGAGCTGGAATTACCGCGGCTGCTGGCACCAGACTTGCCCTCCAA
+
DDDDDIIIHHHHGIIHIIIIIHIIIIIIIIIIIIIIIIIIIIIHIIIIIIIIIIIIIIIIIIGHHIIIIIIIIHIIIIIIIIIIIIIIIIIIIIIIHHIIIHHIIHIIIIIIHHIIIIIIIIIIIIGHIIIIIIHFHHHHIIIHHIIIIIHHHHHHIIIIIIIIIIIIIIIIIIIIIIIIIIIIIIIIIIIIIIIIIIIIIIIIIIIIIIIIIHIIIIIIHIIIIIIIIIIIIIIIIIIIIIIIHIIIIIIIIIIHIIIIHIIIIIIIIIIIIIIIIIIIIIIHIIIIIIIIIIIIIHHFGIIIIIIIIIIIIIIIIIIIIIIIIIIIIIIIIIIIIIIIIDDDDD
@HISEQ:969:HM2KJBCX2:2:1102:11581:9112 2:N:0:ACTATGCA
GATCTAATCGAGCCCAACTATCCCTATTAATCATTACGGTGATCCTAGAAACCAACAAAATAGAACCATGCCGTCCTATTCTATTATTCCATGCTAATGTATTCGAGCAAAAATGCCTGCTTTAAACACTCTAATTTTTTCAAGGTAAAGGTCCTGGATCCGCAAGACACCCAATTAAGGACATCAAGTTTCTCCAGAAGGTGAGAAATCAACAGCGACAGTTCATACCCCTTAAGGCATGACCATCACGTCAATCCCGAAATTCAACTACGAGCTTTTTAACTGCAACAACTTTAATATACGCTATTGGAGCTGGAATTACCGCGGCTGCTGGCACCAGCTTGCCCTCCAA
+
DD@DDIGIIIIHIIIIIIIIIIHIIIHHIIIHIIHIGFHHHIHIIIIIIIIIIIIHIIIIIIHHH@HHHGHHD@EHIIGHHHIHIIIHEHIHHFH?FEFD@DHIHIHHIIIIIIIHIHIHIEHHIIIHIIHIHHHHGEH?HHHIIIIIHHHGIIIIIIHEHHHHHFHGIHECIHHIIHIIIIIHIIIIHHIIIIIIIIHHIIIIIGIHIIHGEIIIIHIIIIIIIIIIIIIIIIIIIIIIIIIGIIIIIHHIHHHGIHIIIHIIIIIIIHIHGIIIIIIIIIIIIHHIHHHIIIIIIIIIIIIIIIIIIIIIIIIIIIIIIIIIIIIIIIIIIIIIIIIIIIIIHIIDDDDD
@HISEQ:969:HM2KJBCX2:2:1102:14675:9633 2:N:0:ACTATGCA
GATCTAATCGAGCCCAACTATCCCTATTAATCATTACGTCGATCCTAGAAACCAACAAAATAGAATCAAACGTCCTATTTCATTATTCCATGCTAATGTATTCAAGCGTAAGCCTGCTTTAAACACTCTAATTTTTTCAAAGTAACAGTCCTGATTCCCCACGACACCAAATTAATGACATCGCGGTTCTTCAGAAGGTAGGAACCAATAATGCCAGTGCGTACCGAAGCACGACCAACAATTTGATCCCGAAATTCAACTACGAGCTTTTTAACTGCAACAACTTTAATATACGCTATTGGAGCTGGAATTACCGCGGCTGCTGGCACCAGACTTGCCCTCCAA
+
@DDDAHGIIIHHCHHIIHHIHHIIIIIIHHGHHIIIIHIIIHHIIIHHIIIHIIHHIIIGHIHEHIIIIIIHEHHHIHIEHHHIHIIGEHIIHEHIIIIIIHIHHIHIIIIIHIHHFHHIHIHEHHGHIIIIIHFHIHHEEIHHIIIIIIIIIIFIIIIHHIIIHIIHIIIHHIIIIIIIIIIGIIIIIIHIIIIIIIIIIIIHHIIIIIIIIIIIIIIIIIIIIIGIIIIIIIIIIIIIIIHGIIHIIIIIIIIIIIIIHHIIIIIIIIHIIIIIIIIIIIIIIIIIIIHIIIIGIIIHIIIIIIIIIIIIIIIIIIIIIIIGIIHHIHIIHIGIIIIIDDDDD
@HISEQ:969:HM2KJBCX2:2:1102:20889:9277 2:N:0:ACTATGCA
GATCTAATCGAGCCCAACTATCCCTATTAATCATTACGGTGGTCCTAGAAACCAACAAAATAGAACCACAACGTCCTATTCTATTATTCCATGCTAATCTATTCAAGCAATAGCCCGCTTTAAACACTCTAATTTTTTCAAGGTAATGGTCCTGGCTCCCCAACACACCCAATTAAGGACATACTGGTTCACCAGAAGGAAGACCCGACAACAGGACAGTACTCGCCAAAGACGGACCGCCCGGCCAAGTCTAAAATTCAACTACGAGCTTTTTAACTGCAACAACTTTAATATACGCTATTGGAGCTGGAATTACCGCGGCTGCTGGCACCAGACTTGCCCTCCAA
+
@@D@DFE<CHIHHIIHIF?HHIHHHIHHHHHHIIHIIIHGEDHEEHIGHIIIIIIIIIIIIHEHH?GHHHHEDC?=DHH1DEHHHIHHHEHIGE?DGHEGG@CHGHFHHIHF1CHHGIIHHHHBF@GIHHGHHIHIIIHHHHHHGEHHGHHHGCA?CGIIHHDEGHEH?EGIIIGIIHIGIIIIIIIIIHHHEHHGIIHHHDEHHHFHHHG?HG?HEIHHCDHFIHHGIIHHIIIHHDHAGIGHHHIIIFEIHIIHGHHHHEECIHFIHEEHFHIIHIIHHHHHHEIHHEIIHHEIIIHHHIIIIIIIHHEIIIIIIIIIIIIIHHHHFHHHHIIIIHHDEHDDDAD
@HISEQ:969:HM2KJBCX2:2:1102:3998:9213 2:N:0:ACTATGCA
GATCTAATCGAGCCCAACTATCCCTATTAATCATTACGTTGATCCTAGAAACCAACAAAATAGAATCGAACGTCCTATTTCATTATTCCATGCTAATGTATTCAAGCGCGTGCTTGCTTTAAACACTCTAATTTTTTCAAAGTAACAGTCCTGACTCCCCACAACATCAAATTAATGACATCATGATACATCAGAAGGGAGAAATCAATGACATTAGTACGTACCGAAGGCACGACCGACGTATTGATCCCGAAATTCAACTACGAGCTTTTTAACTGCAACAACTTTAATATACGCTATTGGAGCTGGAATTACCGCGGCTGCTGGCACCAGACTTGCCCTCCAA
+
DCDDDIIIIHHHHHIIIIIIIIIIHGIHIIHIIIIIIHHIHIIIIIIIIIHIIHIIIIIHHHGHHIIIHIHHHEHIIIIIHIIIIIIGHFFHHHHIIIIIIHHHIIIHHIIHIIHHIIIIIIHHHHHIHHIIIIHHIHIIIIIIIIIIIIIIIIIIIIIIIIIHIIIIIHHIIHIIIHIIIHIIIIHHHIHHIIIIHFHIIIIIIHIIIIHIIIIIIIIIIIIIIIIIIIIIIIIIIHHHIIHHHIIIIIIIIIIIIIIIIIIIIIIHIIIIHGIIIIHIHIHEIHIIIIIHHHIIIIIIIIIIIIIIIIIIIIIIIIIIIIIIIIIIIIIIIIIIIIIIIDDDDD
@HISEQ:969:HM2KJBCX2:2:1102:11037:9612 2:N:0:ACTATGCA
GATCTAATCGAGCCCAACTATCCCTATTAATCATTACATCGATCCTAGAAACCAACAAAATAGAATCGGATGTCCTATTTCATTATTCCATGCTAATGTATTCAAGCGTGAGCCTGCTTTAAACACTCTAATTTTTTCAAGGTAACAGTCCTAATTCCCCGTGACACCAAATTAATGGCATTACGGTTCTTTAGAAGGTGAGAAATCAATAATATCAGTACATACCAACGGCATGACCGAAACATTGATCCCGAAATTCAACTACGAGCTTTTTAACTGCAACAACTTTAATATACGCTATTGGAGCTGGAATTACCGCGGCTGCTGGCACCAGACTTGCCCTCCAA
+
DDDDDIIIIIIIIHIIIIIIIIIIIHIIIIIIIIIIIIIIIIIFFHIIIHIEHIIIIIIHIIHHHIIIEEHHHIIIIIIHIIIGHHH?HHHHHIHIGIIIIIIIIIHIIIIIIIIHHHGIIIIIIHIHHHIIIIIIIHGHHIIHHIHHGHIIIIIIIIHGIHIIIIIIIHHHIIHHIHFHIHIIHIIIHIIIIIIIIIHHIHIIIHIIHIHIHIHHIIHIHIIIHHIIIHCIHHHHIHIIIHIIHGHHHIHIIIIIIIIIIIHIHIIHHIIIHHHHHHIIIIIIHGHIIIIIIIIHHIHHGGHIIIIHIIHIIIIIIIIIIIIIIHHHIIIIIIIIHIIIIIDDDDD
@HISEQ:969:HM2KJBCX2:2:1102:21043:10226 2:N:0:ACTATGCA
GATCTAATCGAGCCCAACTATCCCTATTAATCATTACGGTGATCCTAGAAACCAACGAAATAGAATCAAGCCGTCCTATTTCATTATTCCATGCTAATGTATTCAGACGTTAGCCTGCTTTAAACACTCTAATTTTTTCAAAGTAACAGTCCTGATTTCCAATCACACCAAATTAATGACATGAAAGTTCCTCAGAAGGTAGAGATTTATCTCACCAGTACAGACAATTAAGCCTGACCAATGGGTAAACCCCGAAGTTCAACTACGAGCTTTTTAACTGCAACAACTTTAATATACGCTATTGGAGCTGGAATTACCGCGGCTGCTGGCACCAGACTTGCCCTCCAA
+
<000<<@DFHG1ECCFH0GECHHECC11CF?F?@1CGGD11D?EF?CCFH1<D@GDHH0C1C1FHHHE@<FHH0/<<1@11<<11D@F@1DH111<C@G@EHEHFHEHHHHHHAE@E@FCEA<AB1@<CHHIIIHHHFHH@GHEEFCCHFGIHHF@CCHHHEIIHGIHGCDHHGGHI:HIIHHFGHE:HIII:IHIIIIIIHGIIHIIIIIIIIHEFH=HIIIIHGIIIIIIIHIIHHHHHHHHHHDIIGHIIIHEHIIIIIHIHHHFHGIHIIIIIIIIIHIIHHIHHIIIIIIIGIIIIIHIIIHHF1IIHIIIIIIIHIHIIIIIIHIIIHHHIIHIIIIDDCDD
@HISEQ:969:HM2KJBCX2:2:1102:21259:10332 2:N:0:ACTATGCA
GATCTAATCGAGCCCAACTATCCCTATTAATCATTACGTCAATCCTAGAAACCAACAAAATAGGATCAACGTCCTATTTCATTATTCCATGCTAATGTATTCAAGCGCGAGCCTGCTTTAAACACTCTAATTTTTTCAAAGTAACAGTCCTGATTCCCCACCACACCAAATGAATGACATGATGGTTCGTCAGAAGGTAGAAATCAGTAACACCAGTACGTACCGAAGGCACGACCAGCGTACTAATCCCGAAATTCAACTACGAGCTTTTTAACTGCAACAACTTTAATATACGCTATTGGAGCTGGAATTACCGCGGCTGCTGGCACCAGACTTGCCCTCCAA
+
BD@@DHEECHHECCECGEHHHIIHHHGHHHEFFCEEHHHEHHHEHHIIHHIGHEHCHGH@GHGFIGEEEHHD1@@GE?EFFFHHECEECCGH?<FGGCF@1@DGHHHDCCFHEGHGFHHHEHHEHCHHHHIHHHEHE8HHIHHGE<GEHHHGHECHHHGHIG@GHIHHHHHGHGHIHHHIFHHDHGIIIIHFHGIIIHGCHHIGIIIHDHHGHHFHHHHHHHIHHFIIIIHIIIIIIIIHGHFDIIIGIHHHGGIHIHHIHHHH?IIIHHHGEDIIIHIIHFGHIHHHHHGIHIIIIIIHIIHIIIIIIIIIIIIIIIIIIIIIIIIHIIIHHIIIIIIIDDDDD
@HISEQ:969:HM2KJBCX2:2:1102:7915:11826 2:N:0:ACTATGCA
GATCTAATCGAGCCCAACTATCCCTATTAATCATTACGGTGGTCCTAGAAACCAACAAAATAGAACCATGCCGTCCTATTTTATTATTCCATGCTAATGTATTCAAGCAAAAATGCCTGCTTTAAACACTCTAATTTTTTCAAAGTAAAGGTCCTGGTTCCCCGCGGCACCCAATTAAGGACATCGCGGTTCTCCAGAAGGTGAGAAATTGACTGCACCAGTTCATACCCCGTAAGGCACGACCGATGCGCCAATCCCGAAATTCAACTACGAGCTTTTTAACTGCAACAACTTTAATATACGCTATTGGAGCTGGAATTACCGCGGCTGCTGGCACCAGACTTGCCCTCCAA
+
DD@BBGDFHEHHIIHIGDHHHIIIIHHHHHIIHHHEHHCGHHHIIIGHHIIHIIIIIHHHIIHIIIIGHHHHHGHHHHHIHH1DEHHIIHIHIIIHHIGHHHHIIHIHHHIIGHHIIIIIHFHGHHHIIHIIIIIIIIIHIEHGIHHEHIFHHIIIHHHIIIHIIIIIIHIIIIHHIIIIHIHHHHIHHHGHEIIIIIIIIIIIIIIIIIHIIIIIIIIIIIHIIIIIIIIIIIIIIIIIIIIIIIIIIIHGIIIIIIIIIIHHIIIHHIIIIIIIIIIIIIIIIIIIIIIIIHIIIIIIIIIIIIIIIIIIIIIIIIIHIIIIIIIIIGIIIIHHIIIIIIIIIIIIDDDDD
@HISEQ:969:HM2KJBCX2:2:1102:7986:12525 2:N:0:ACTATGCA
GATCTAATCGAGCCCAACTATCCCTATTAATCATTACGGTGATCCTAGAAACCAACAAAATAGAATCATGCCGTCCTATTTTATTATTCCATGCTAATGTATTCAAGCAAAATGCCTGCTTTAAACACTCTAATTTTTTCAAAGTAAAGGTCCTGGTTCCCCGCGACACCCAATTAAGGGCATCGCGGTTCTCCAGAAGGTGAGAAATTGACTACACCAGTTCATACCCCTTAAGGCACGACCGATGTGTCAATCCCGAAATTCAACTACGAGCTTTTTAACTGCAACAACTTTAATATACGCTATTGGAGCTGGAATTACCGCGGCTGCTGGCACCAGACTTGCCCTCC
+
DCDDDHHIIIIIIIIIIIIIIIIIIIIIIIIIIIIHHIIHHIIIIHIIIIIIIIIIIIIEIIIIGHHIIHIGHHIIHHHIIIEHIIHI?HEHIIIIIIIIIIIHIIIIIHIIIIIIIIIHIIHHIIIIIHIIIIIIIIIIIIHIIIIIIIIIIIIHHIIHIIIIIIIIIHIIIIIIIHHIIIIIIIIIIIIIIIIIIIIIIIIIHGHHIIIIIIIHIIIIIIIIIIIHHIIGIIIIIIIIIIIIIIIHGIIIIIIIIHHIIIIIIIIIIIIIIIIIIIIIIIIIIIIIIIIIHIIIIIIIIIIIIIIIIIIHIIIIIIIIIIIIIIHIIIIIIIIIIIIHHIIIIDDDDD
@HISEQ:969:HM2KJBCX2:2:1102:8774:12553 2:N:0:ACTATGCA
GATCTAATCGAGCCCAACTATCCCTATTAATCATTACGGTGATCCTAGAAACCAACAAAATAGAATCAAACGTCCTATTTCATTATTCCATGCTAATGTATTCAAGCGCGAGCTTGCTTTAAACACTCTAATTTTTTCAAAGTAACAGTCCTGATTCCCCATGACACCAAATTAATGACATCGTGGTTCGTCAGAAGGGAGAAACCAATAATGCTAGTACGTACAAAGTACGACCACATATTAGTCCCGAAATTCAACTACGAGCTTTTTAACTGCAACAACTTTAATATACGCTATTGGAGCTGGAATTACCGCGGCTGCTGGCACCAGACTGCCCTCCAA
+
DDDDCIIIIIIIHIIIIIIIIIIIIIIIIIIGHIIHIIHIIIIIIIIIHIIIHIHHIIHIIIIIHIIIHIIHHGGHIIHIIIIIIIIIIIIIIIIIIIIIIIIHIHIHIIIIIIIHIIIHHHIIHIIHIIIIIHHHIIIHIIIIIIIIIIIIIIIIIIIIIHIIIIIIIIIIIIIIIIIIIIIIHIIIIIIIIIIIIIIIIIIIIIIIIIIIIHIIIIIHIIIIIIIIIIIIIIIIIIIHHIIIIIIIIIIIIIIIIIIIIIIIIIIIIIIIIIIIHIIIIIIIIIIIIIIIIIIIIIIIIIIIIIIIIIIIIIIIIIIIIIIIIIIIIIIIIIIIIDDDDD
@HISEQ:969:HM2KJBCX2:2:1102:18455:12860 2:N:0:ACTATGCA
GATCTAATCGAGCCCAACTATCCCTATTAATCATTACGTCAATCCTAGAAACCAACAAAATAGGATCGCTACGTCCTATTTTATTATTCCATGCTAATGTATTCAAGCGTTAGCCTGCTTTAAACACTCTAATTTTTTCAAAGTAACAAGTCCTGATTCCCTGCAGCACCAAATAAATGGCATTACAGTTCTTCAAGAAGGAGGAATCAGTAAAGCCGGTACATACCAGTGGTACGACCAACCTACTAACCCCGAAATTCAACTACGAGCTTTTTAACTGCAACAACTTTAATATACGCTATTGGAGCTGGAATTACCGCGGCTGCTGGCACCAGACTTGCCCTCCAA
+
DCDDDIIIIIIIIIIIIIIIIIIIIIIIIIIIIIIIIIHIIIIIIIIIIIIIIIIIIIIIIIIIIIIIIIIIIIIGIIIIIIGIIIIIIHGHIIIIIIIIIIHIIIIIIIIIIIIIIIIIIIIHIIHIHIIIIIHIIHIIHIIIIIIIIIIIIIIIIIIIHHIIIHIIGIIIIIIIIIIIIIIIIIIIIIIIIIIHIIIIIIIIIIIIIIHHIGIIIIIIIIIIIIIIIIIIIIIIIIIIIIIIIIIIIIIIIIIIIIIIIIIIIIIIIIIIIIIIIIIIIIIIIIIIHIIIIIIIIIIIIIIIIIIIIIIIIIIIIIIIIIIIIIIIIIIIIIIIIIIIIIIDDDDD
@HISEQ:969:HM2KJBCX2:2:1102:11268:13035 2:N:0:ACTATGCA
GATCTAATCGAGCCCAACTATCCCTATTAATCATTACGTCAATCCTAGAAACCAACAAAATAGGTTTGAACGTCCTATTTCATTATTCCATGCTAATGTATTCAAGCGTTAGCCTGCTTTAAACACTCTAATTTTTTCAAAGTAACAGTCCTGTTTCCCTGCAACACCAAATTAATGGCATTACAGTTCTTCAGAAAGGAGGAATCAGCGAAACCAGTTCATACCAGTGGCACGACCAACCTGCTGACCCCGAAATTCAACTACGAGCTTTTTAACTGCAACAACTTTAATATACGCTATTGGAGCTGAAATTACCGCGGCTGCTGGCACCAGACTTGCCCTCCAA
+
CDACDIIHHHIIIIIHIIIIIIIIIIIIIIIIIIIIIIHIIIIIHIIIIIIHIIIIIIIHIIHIIIGHIEFEHHIIIIIIIIIIIIIHIHIGHHHGHGIIIIIHIIIIIIHGHIIHIIIIIIHIIIIIIIHIIIIIHCGHIIIHHIIIIIIIHIHIIIHIHII9IHI8HIHGIIIIHIHGHIIIIIIIHIIIIIIIIIIIHIIIIIIIHIIIHIIIIIIIIHIIIIIIIIIHI=IIIIIIIIIHEIHHIIHIIIIIIIIIIIIIIHIIIIIHIHGHIIIIIIIHHIIIIIIIIIIIIIIIIIIIHIIIIIIIIIIIIIIIIIIIIIIIIIIIIIIIIIIIIDDDDD
@HISEQ:969:HM2KJBCX2:2:1102:8983:12672 2:N:0:ACTATGCA
GATCTAATCGAGCCCAACTATCCCTATTAATCATTACGGTGGTCCTAGAAACCAACAAAATAGAACCACAACGTCCTATTCTATTATTCCATGCTAATCTATTCAAGCAATAGCCCGCTTTAAACACTCTAATTTTTTCAAGGTAATGGTCCTGGCTCCCCAACACACCCAATTAAGGACATGCTGATTCACCAGAAGGAAGACCCGACAACAAGACAGTACTCGCCAAAGACGGACCGCCCGGCCAGGCCTAAAATTCAACTACGAGCTTTTTAACTGCAACAACTTTAATATACGCTATTGGAGCTGGAATTACCGCGGCTGCTGGCACCAGACTTGCCCTCCAA
+
DDDCDIHHIIIIIIIIIHIIIIIIIIIIIIIIIIIIIIIIIIIIIIIIIIIIIIIIIIIIIIIIHHIIHIIDHHIHIIIIEHIIIIIIIIIIIHIIHIIIIHHHIIIIIIHHIIHIIIHIIIIIIIHIIIIIIIIIIIIHIIIIIHIHIIHIHHIIHHHHHIIIIIIIIIIIIIIIIIIIGIIIIHIIIIIIIIIIIIIIIIIIIIIHIIIIIFGIIIIHIIIIIIIIIIIHIHIIIIIIIIIIIHIIIIIIIIIIIIIIIIIIIIIIIIIIIIIIIIIIIIIGHIIIIIIIIIHIIIIIIIIIIIIIIIIIIIIIIIIIIIIIIIIIIIIIIIIHIIIIIIDDDDD
@HISEQ:969:HM2KJBCX2:2:1102:10382:14451 2:N:0:ACTATGCA
GATCTAATCGAGCCCAACTATCCCTATTAATCATTACGTTGTACCTAGAAACCAACAAAATAGGTTCGAACGTCCTATTTCATTATTCCATGCTAATGTATTCAAGCGTTTGCCTGCTTTAAACACTCTAATTTTTTCAAAGTAACAGTCCTGACTCCCCACAACACCAAATTAATGACATCATGGTTCATCAGAAGGGAGAAATCAACGACGCCAGTGCGTACCGAAGGCACGACCGACGTATTGATCCCGAAATTCAACTACGAGCTTTTTAACTGCAACAACTTTAATATACGCTATTGGAGCTGGAATTACCGCGGCTGCTGGCACCAGACTTGCCCTCCAA
+
BDDDDIIIIIHIIIIHIIHIIIIIIIIIIIIIIIIIIHIIIIGHIIIIIIIIIIIIIIIIIIIIIHIHGIIGIIIIIIIIIIIIHIICHHIIGIIIIIIHIIIIIIIIIIIIIIIHIHIIIIIIIIIIIIIIIIIIIIHIIIIIIIIIIIIIHHHHIIIIIIIIIIIIIIIIHIIIIIIIIIIIIIIIIIIIIIIIIIIIIIIIIIIIIIIIIIIIIHIIIIIIIIIIIGHIIIIIIIIIIIHHHIIIIIIIIIIHIIIIIIIIIIIIIIIHIIIIIIIHHIIIIIIIIIIIGIHIIHIIIIIIIIIIIIIIIIIIIIIHIIIIIIIIIIIIIIIIIIIIIDDDDD
@HISEQ:969:HM2KJBCX2:2:1102:11596:15156 2:N:0:ACTATGCA
GATCTAATCGAGCCCAACTATCCCTATTAATCATTACGTCGATCCTAGAAACCAACAAAATAGAATCAAACGTCCTATTTCATTATTCCATGCTAATGTATTCAAGCGTACGCCTGCTTTAAACACTCTAATTTTTTCAAAGTAACAGTCCTGATTCCCCACGACACCAAATTAATGACATCGCGGTTCTTCAGAAGGTAGGAACCAATAATGCCAGTACGTACCGAAGCACGACCAACAATTCGATCCCGAAATTCAACTACGAGCTTTTTAACTGCAACAACTTTAATATACGCTATTGGAGCTGGAATTACCGCGGCTGCTGGCACCAGACTTGCCCTCCAA
+
DDDDDIIHHHIIIIIHIIHIIIIIIIIIIIIIIGIIIIIIHIIIIIIIIIIHIIIIIIIGIHHIIIIIIIIIHIIIIIIIIIIIIIIGIIHHIIHIIIIIIIIIIIIIIIIIIIIIIHIIIHIIIIIHIIHIIIIIHIIIHIIIIIIHHIIIIIHHHIIIIIIIIHIHIIIIIIIIHHIIIIIIIIIIIIIIIIIIHIIHIIIHIHHHIIIIIIIIIIIIIIIIIIIIIIIIIIIIIIIIIHGHIIHIIIIGIIIIIIIIIIIIIIIIIIIIIIIIIIIIGIIIIIIIIIIIHIIGIIIIIIIIIIIIIIIIIIIIIIIIIIIIIIIIIIIIIIIIIIIIDDDDD
@HISEQ:969:HM2KJBCX2:2:1102:10769:14743 2:N:0:ACTATGCA
GATCTAATCGAGCCCAACTATCCCTATAATCATTAATTCAGTCCTAGAAACCAACAAAATAGAACTAAAGTCCTATTCCATTATTCCATGCTAATATATTCAAGCAAACATGCCTGCTTTAAACACTCTAATTTTTTCAAAGTAAAAGTCTTGGATCCCTAGCGCACTCAATTAAGAGCACACTAGTTCCCCAAAAGGAAAAGCCCAAAGTTGCAGTACAAACCTTTCGGTTGACGGCAACTATAAGCCCAAAATTCAACTACGAGCTTTTTAACTGCAACAACTTTAATATACGCTATTGGAGCTGGAATTACCGCGGCTGCTGGCACCAGACATGCCCTCCAA
+
@D@D@HGHIECH0CGGHCEC@HEF<FHHIECHECH11D1<<<<CFHEEH<CGC1EHHCHH@<C1F?CG1D<1DFE@1<<1D@C1FE<@?1111<<IHHFHCIHGHIHHGIIG8HFF6DHIHHDB<EHHIHFCCHAG?IGIHHHHGHII9IIH@HEHIFGIIHHFGDCGIIIIIHHEHHHIGIHHHHHHE=IIIHHEGEHHHG=FHAHHEFIIFGIGIIIIIIHGIIFEGHHGAIIGHGIHEDFGHHGHHFHGIHHHEEIHEHGFHEDEGGGIIIHCFIIIFIIIIIIHHGHG<IHHHIIIIHIIIHHIIHGIHHCDHHIHHHIIHEHHHEHEIIHHHHECB@@DD
@HISEQ:969:HM2KJBCX2:2:1102:8431:16238 2:N:0:ACTATGCA
GATCTAATCGAGCCCAACTATCCCTATTAATCATTACGGTGATCCTAGAAACCAACAAAATAGAACCATGCCGTCCTATTCTATTATTCCATGCTAATGTATTCGAGCAAAAAATGCCTGCTTTAAACACTCTAATTTTTTCAAGGTAAAGGTCCTGGATCCGCAAGACACCCAATAAAGGACATCAAGTTTCTCCAGAAGGTGAGAAATCAACAGTAACAGTTCATACCCCTTAAGGCATGACCATCACGTCAATCCCGAAATTCAACTACGAGCTTTTTAACTGCAACAACTTTAATATACGCTATTGGAGCTGGAATTACCGCGGCTGCTGGCACCAGACTTGCCCTCCAA
+
DDDCDIIIIIIIIIIIIIIIIIIIIIIIIIIIGIIIIIHIIIIIIIIIIIIIHIIIIIGIIIIIIIIHI1GHHIHIIIIHIIIIIIIGIIIIHIIHIIIHIHHHIIHIIIIIIIIIIIIIIIIIIIHIIGHIIIIIIIIIIIIIIIIIIIIIIIIIHHIIIHIIIIIIIIIHIIIIIIIIIIHHIIIIIIIHIHIIIIIIIIIIIIHGIIIIIIIIIIIIIIIIIIIIIIIIIIIIIGIIIIIIIIIIIIIIHIHHIIIIIIIIIIIIIIIIIIIIIIIIIIIIIIIIIIIIIIHIIIIIIIIIIIIIIIIIIIIIIIIIIIIIIIIIIIIIIIIIIIIIIIIIIIIIIDDDDD
@HISEQ:969:HM2KJBCX2:2:1102:12551:16082 2:N:0:ACTATGCA
GATCTAATCGAGCCCAACTATCCCTATTAATCATTACGGTGATCCTAGAAACCAACAAAATAGAATCAGTCCGTCCTATTTCATTATTCCATGCTAATGTATTCAGACGTTAGCCTGCTTTAAACACTCTAATTTTTTCAAAGTAACAGTCCTGATTTCCCATCACACCAAATAAATGGCATGAAAGTTCCTCAGAAGGTAGAGATTCATCTCACCAGTGCAGACCATTAAGCCTGACCAATGGGTAAACCCCGAAGTTCAACTACGAGCTTTTTAACTGCAACAACTTTAATATACGCTATTGGAGCTGGAATTACCGCGGCTGCTGGCACCAGACTTGCCCTCCAA
+
D0@D0DE@EH?@HD?CHFHHIIIIGHHHIIIHHEFHHH0<<EEHIIIHHHHHGIIHEHEFHHHHFHII?FHH0CH<CDFEHIHGHEGHIEH?FH@HHHIE@<@EFEHHCEGH@GHH?EHHF1G<8FHHIGH8GGHIIGGHHFB<FC8<;<@EHEDFGFHHHGEGC<DGHHG@C@GD/HHDC/@DG<</H?HF<000D0H?HG0IIIIHHCF?HHCIHHHCHAD<1/EEHHGFEC@AHIIHGE@@HEDCHGIIIIIHEHIIHHIIIIIIGIIIIHIHHIIHHHHIIIIHIIIIIIIHDIHFIHIIIIIIIIIHIHGIHIIIIIIIIIIGIIIHHHHHHHIIHHIDDDDA
@HISEQ:969:HM2KJBCX2:2:1102:19591:15030 2:N:0:ACTATGCA
GATCTAATCGAGCCCAACTATCCCTATTAATCATTACGGTGGCCCTAGAAACCAACAAAATAGAACCACAACGTCCTATTCTATTATTCCATGCTAATCTATTCAAGCAATAGCCCGCTTTAAACACTCTAATTTTTTCAAGGTAATGGTCCTGGCTCCCCAACACACCCAATTAAGGACATACTGGTTCACCAGAAGGAAGACCCGACAACAGGACAGTACTCGCCAAAGACGGACCGCCCGGCCAAGTCTAAAATTCAGCTACGAGCTTTTTAACTGCAACAACTTTAATATACGCTATTGGAGCTGGAATTACCGCGGCTGCTGGCACCAGACTTGCCCTCCAA
+
DDDDDGFGHHHIIIIIIIIIIIIIHIIIIIIIIIIIIHHIHFHIIIGHHIIHIIIIIHHIIIHIIHHIIIIIIC1GHIIHIHIIIIIIGIIIIHIIIIEGHDHGHIIGIIIIGHIIIGIIHIIIHHHIIIIIIIIIIIHIIHHHIHEHHHHHHGGHIFHHHHGE?HIGIGHHHHIHHEHHIIIHHIHGFHHEHDGHIIIIHHHHHHIIIIHHCIHHEIIHIHIHHHHFIIIIHIHIHIHIHHHIIHIHHHHHIIIHHHIHIHGIGIIGIHIIHFIIIIIIIHHEHHIIIIIIIHIIIIIIIIIIIIIIHHHIIIIIIIIIIGIIIIIIIIIHEGIHGIGIHHDDDDD
@HISEQ:969:HM2KJBCX2:2:1102:16069:16367 2:N:0:ACTATGCA
GATCTAATCGAGCCCAACTATCCCTATTAATCATTACGTTGATCCTAGAAACCAACAAAATAGAATCGAACGTCCTATTTCATTATTCCATGCTAATGTATTCAAGCGCGTGCCTGCTTTAAACACTCTAATTTTTTCAAAGTAACAGTCCTGACTCCCCACAACATCAAATTAATGACATCATGATTCATCAGAAGGGAGAAATCAATGACATTAGTACGTACCGAAGGCACGACCGACGTATTGATCCCGAAATTCAACTACGAGCTTTTTAACTGCAACAACTTTAATATACGCTATTGGAGCTGGAATTACCGCGGCTGCTGGCACCAGACTTGCCCTCCAA
+
DDDDDIIIIIIHHHHIIIIIIIIIIHIIIIIIIIIIHIIIIIIIIIIHHIHHHIIIHGHIIHHIIIIHIIHIIGHHHIIIIIHIHIIEHHIICHIHHIIHHGIHIIIIIIIIIHIIIIIIIIIIIIIHIIIIIHHIIHIIIIIIIHIHIIIIIHHHHHHIIHIIIIIIIIIIIHIIIIIIGIIIIIIIIHHGIHIIIIHIIIIIIIIIIIIIIIHHIIIIIIIIIIIIIIIIIIHIIIIIIHHIHIHHIIIHIIIIIIIIIIIIIIIIIIIIIIIIIHIIIIIHIIIIIIIIIIIIIIIIIIIIIIIIIIIIIIIIIIIIIIIIHIIIIIIIIIIIIIIIIDDDDD
@HISEQ:969:HM2KJBCX2:2:1102:11612:16750 2:N:0:ACTATGCA
GATCTAATCGAGCCCAACTATCCCTATTAATCATTACGGTGGTCCTAGAAACCAATAAAATAGAACCACAACGTCCTATTCTATTATTCCATGCTAATCTATTCAAGCAATAGCCCGCTTTAAACACTCTAATTTTTTCAAGGTAATGGTCCTGGCTCCCCAACACACCCAATTAAGGACATGCTGGTTCACCAGAAGGAAGACCCGACAACAAGACAGTACTCGCCAAAGACGGACCGCCCGGCCAGGCCTAAAATTCAACTACGAGCTTTTTAACTGCAACAACTTTAATATACGCTATTGGAGCTGGAATTACCGCGGCTGCTGGCACCAGACTTGCCCTCCAA
+
DDDDBHFDCC?GHHHIIIICHHIIIIFH@HHGIHHHHHHIH@GHIII?EHHIHIGIEHHIHEHIIHHIII1E?<<GDG1C@CCHHC1FHI?CHIIEHIHHHHHHFGHHHHFFIHHHHHFEIIHHIIHHHHHHHHHHHHHFFEHHIHC@HHHEEHEF@GHIHIEHHHHGHHHEEHHHACGHHFHHG?GIIHIIHG?/IHHHHHHHHIHIII5HHDGGHHEHHDHIHFEGIIHGDIIIHIGHHHHG?EIHGHHHEHHEEHHF<EHHIIHHHHFHIH@EGIHIHIHGCIIFHHIHHDHIIIHEHHEEHEHGHIIIHHHHHHHIIIIIIIHIHCHHHHEIHIGIHGDDDD?
@HISEQ:969:HM2KJBCX2:2:1102:16686:16798 2:N:0:ACTATGCA
GATCTAATCGAGCCCAACTATCCCTATTAATCATTACGTCGATCCTAGAAACCAACAAAATAGAATCAAACGTCCTATTTCATTATTCCATGCTAATGTATTCAAGCGTGAGCCTGCTTTAAACACTCTAATTTTTTCAAAGTAACAGTCCTGATTCCCCACAACACCAAATAAATGACATCATGGTTCGTCAGAAGGGAGAAACCAACAATGCCAGTACGTACCTAGGCACGACCGACATGATGGTCCCGAAATTCAACTACGAGCTTTTTAACTGCAGCAACTTTAATATACGCTATTGGAGCTGGAATTACCGCGGCTGCTGGCACCAGACTTGCCCTCCAA
+
DDDDDHGIIIIIIIIIIIHIGHIIIGIIHGHIHIIIIIIIHIIHIIIIIHIIGIIIHIIIIIIHHCHHIIIIHIHIIICHHIIIIIIHHHHIHHIIIIIIHIIIIIIHIIIIIIHHIHGIIIIIIIIHIIIIHHHHIIIIIIIIIIIIIHIHHHIIIIIIHIIHHHIIIIIIIIIIIIIIIIIIIIIIHIIIIIIIIIIIIIIIIIIIIIIIIIIIIIIIIIIIIIIIIIIIIIIIIIIIIIIHIIIIIIIIIIIHIIIIIHIIIIIIIIIIIHIIIIIIIIIIIIIIIIIIIIIIIIIIIIIIIIIIIIIIIIIIIIIIIIIIIIIIIIIIIIIIIIIIDDDDD
@HISEQ:969:HM2KJBCX2:2:1102:8020:17135 2:N:0:ACTATGCA
GATCTAATCGAGCCCAACTATCCCTATTAATCATTACGTCAATCCTAGAAACCAACAAAATAGGAACGAACGTCCGATTTGATTATTCCACACTAATGTATTCAAGCGGTAGCCTGCTTTAAACACTCTAATTTTTTCAAAGTAACAGTCCTGTTTCCCTGCAACACCAAATTAATGACATTACAGTTCTTCAGAAAGGAGGAATCAGCGAAGCCAGTACATACCAGTGGCACGACCAACCTGCTGACCCCGAAATTCAACTACGAGCTTTTTAACTGCAACAACTTTAATATACGCTATTGGAGCTGGAATTACCGCGGCTGCTGGCACCAGACTTGCCCTCCAA
+
0D0DDHCGC<110<E11<11<<11<11<<1<1<1<<FH1<00D1<D1111DF11DE11<1<<<<F11D0D</<D@//0<<111<1D1<11110<<1CHIIHHHE@HEG#@B<?IIHHFB<@ABGGDHHFF8<<6@HHHBBGFG@B;DF@C,0<G?BE<HH9EGFECG8<CEGCGFCGCC/DHGEEHG@FAH>EH@EHEFHFFH?HIHFHHEGFCFIIHGHHCD1FEGC/EEHHFCC@ECF@=IHGFE/C/G?1HHHHFEHHHH@HEHEFHHF<11CEHH@C@HCFCEFC?HCCHDGE@CCHFH@IIHIIIIHCHC?CDIHCG<1CGF@HHD1D<CCCDHE?@@DB<
@HISEQ:969:HM2KJBCX2:2:1102:15348:17090 2:N:0:ACTATGCA
GATCTAATCGAGCCCAACTATCCCTATTAATCATTACGTCAATCCTAGAAACCAACAAAATAGGATCAAACGTCCTATTTCATTATTCCATGCTAATGTATTCAAGCGTTAGCCTGCTTTAAACACTCTAATTTTTTCAAAGTAACAGTCCTGTTTCCCTGCAACACCAAATTAATGACATTACAGTTCTTCAAGAAGGAGGAACCAGTAAAGCCAGTACATACCAGAGGCACGACCAACCTACTAATCCCGAAATTCAACTACGAGCTTTTTAACTGCAACAACTTTAATATACGCTATTGGAGCTGGAATTACCGCGGCTGCTGGCACCAGACTTGCCCTCCAA
+
DD@DDHIIGEHIIIGIIIIIIHGEHIIIIIIIIIIHIIIIHIIIIIIIIIIIIIIHIIIEHHIIGHIHIIIHHIIIIIIIIHHHGEHEHHHHIIIIHHIIIIIIHIIIIIIIIIIIIHHHHEHHHIIHHIHIIIIIHIIHIIIHEHIHHHGIIIIIIIIIIHHIIIHIIIIIHIHHIIIIHHIIIHHHHHHIHHHFGIIIIIIIHHHHHIIIIIIIHHIIIIIIHIHIIIIIIIIIIHFIIHHGCIHHIIHGIIIIHIIHHHHIHIIIIIIHFHGIIIIIIIIIIIIIIIIIIIIIIHIHHIIIIIIHHIIIIIHIIIIIIIIIIGIIIHIIIIIIIHIIGDBCDD
@HISEQ:969:HM2KJBCX2:2:1102:8744:18456 2:N:0:ACTATGCA
GATCTAATCGAGCCCAACTATCCCTATTAATCATTACGTCAATCCTAGAAACCAACAAAATAGGATCGAACGTCCTATTTCATTATTCCATGCTAATGTATTCAAGCGTTAGCCTGCTTTAAACACTCTAATTTTTTCAAAGTAACAGTCCTGTTTCCCTGCAACACCAAATTAATGACATTACAGTTCTTCAAGAAGGAGGAACCAGTAAAGCCAGTACATACCATAGGCACGACCAACCTACTGACCCCGAAATTCAACTACGAGCTTTTTAACTGCAACAACTTTAATATACGCTATTGGAGCTGGAATTACCGCGGCTGCTGGCACCAGACTTGCCCTCCAA
+
DDAA@EHIHCH@EHIGCHHHFHFHHHGCGHH<CGH1C<GEH=F11D@GE@C1<1FD11C1DHFHHHHIIG1?C10<D@EH?GHFHHHC111<D1DFHHGH?HHFHCE@GIGIHIIIIIHEGG?GHIIHHIIHG6FHHHHGHIHHHGFHIHEHGHHH,IHHFHEHHH6HCHEHHHHI9IHIHIIGHCG?FHIIIIHEIIIIIIIHFGIHHHEHFCFGIIIHIHFHHGIIHFFAFG=HEHCEGECCFHHGGHHHFGIHIHGEHFIIHCIIIIIIHEHIIIIIIHGC@C<@EGIIHIHHHHHGGHH@IFIIHFIHDHIIHHIIIIGIIIIHFIHHHGHHHHIHED@DBD
@HISEQ:969:HM2KJBCX2:2:1102:6102:19160 2:N:0:ACTATGCA
GATCTAATCGAGCCCAACTATCCCTATTAATCATTACGTCAATCCTAGAAACCAACAAAATAGGATCAAACGTCCTATTTCATTATTCCATGCTAATGTATTCAAGCGTTAGCCTGCTTTAAACACTCTAATTTTTTCAAAGTAACAGTCCTGTTTCCCTGCAACACCAAATTAATGACATTACAGTTCTTCAAGAAGGAGGAACCAGTAAAGCCAGTACATACCAGAGGCACGACCAACTTACTAATCCCGAAATTCAACTACGAGCTTTTTAACTGCAACAACTTTAATATACGCTATTGGAGCTGGAATTACCGCGGCTGCTGGCACCAGACTTGCCCTCCAA
+
DDDBDHIIIIIIIIIIIIIIIIIIIIIIIIIIIIIIIIIIIIIIIIIIIIIIHHIIHIHIIIIIIIIIIGIIIIGIIIIIIIIIIIIGIIIIIIHIIIIIIIIIIIIIIIIIIIIIIIIIIHHIIIIIIIIIIIIIIIHIIHIIIIIIIIIIIIHHIIIIIIIIIHIHIIIHIIIIIIIIIIIIIIIIIIIIHIIIIIIIIIIHIIIIIIIIIIIIIIIIIIIIIIIIIIIIIIIIIIIIIIIHHIIHIIIIIIIIIIIIIIHIIIIIIIIIIIIIIIIIIIIIIIIIIIIIIIIIIIIHHIIIIIIIIIIIIIIIIIIIIIIIIIIIIIIIIIIIIIIIIDDDDD
@HISEQ:969:HM2KJBCX2:2:1102:16096:18667 2:N:0:ACTATGCA
GATCTAATCGAGCCCAACTATCCCTATTAATCATTACGTCAATCCTAGAAACCAACAAAATAGGATCAACGTCCTATTTCATTATTCCATGCTAATGTATTCAAGCGCGAGCCTGCTTTAAACACTCTAATTTTTTCAAAGTAACAGTCCTGATTCCCCGCCACACCAAATGAATGACATGATGGTTCGTCAGAAGGTAGGAACCAGTAACACCAGTACGTACCTAAGGCACGACCAACGTACTGATCCCGAAATTCAACTACGAGCTTTTTAACTGCAACAACTTTAATATACGCTATTGGAGCTGGAATTACCGCGGCTGCTGGCACCAGACTTGCCCTCCAA
+
B?DDAIIIFHHIHIIIIIIIIHGIHIIIIIIIIIIIHIHIIIIIIHGIIIIHGHCHHEHIIIIHIIIGIIIIIIIHHIIGIHIHIIIHHHIHHHHIIIHIIHHHIIIIHIIIIHIIIIIIHHHHIHIIIHGHIIIHHIIIIHIIHIHHHIIHHIIIIIIIIIIIIHIIIIHIIIIIIIIIIIIIIIIIIIIIIIIIIIHIIIIIIIHIIIIIIIIIIIIIIIIIIIIIIIIHHGIIIIIIIIHHIIIIIIIIGIIHIIIIIIIIIIIIIHCIIHIIIIIIIIHHIIIIIIIIIIIIIIIIIIIIIIIIHHIIIIIIIIIIIIIIIIIIIIIIIIIIIIIIDDDDD
@HISEQ:969:HM2KJBCX2:2:1102:9907:19537 2:N:0:ACTATGCA
GATCTAATCGAGCCCAACTATCCCTATTAATCATTACGTCAATCCTAGAAACCAACAAAATAGGATCGAACGTCCTATTTCATTATTCCATGCTAATGTATTCAAGCGTTAGCCTGCTTTAAACACTCTAATTTTTTCAAAGTAACAGTCCTGTTTCCCTGCAACACCAAATTAATGACATTACAGTTCTTCAAGAAGGAGGAATCAGTAAAGCCAGTACATACCATAGGCACGACCAACCTACTGACCCCGAAATTCAACTACGAGCTTTTTAACTGCAACAACTTTAATATACGCTATTGGAGCTGGAATTACCGCGGCTGCTGGCACCAGACTTGCCCTCCAA
+
DDDDDIIIIHHHHHHIIIIGHIIIIIIIIIIIHIHIIIIIIIIIIIGHIIIHHIIIIGIIIHFGCHIGDHGIIIIIIHHIIIIIHIEHIIGIEHHIIIIIIHGHHIIIIIIIIIIIIIHIHIIHHIHIHIIIHIHHHHHHHHIIIIIHHIIIIIIIIIIIIHIIIHIIIEHHHHIIIIIIIIIIIIIIIIIIIIGIIIIIIIIIIIIIIIIIIIIIIIIIIHIIIIIIIIIIIIIIIHIIIIIIHHCGIIIIIIIIIIIIIIIIIHGIHHHIIIHIIIHIIIIHIIIIIIIIIIIIIIIIIIIHIIIIIIIIIIIIIIIIHIIIIIIIIIIIIIIHIIIIIDDDDD
@HISEQ:969:HM2KJBCX2:2:1102:10016:19721 2:N:0:ACTATGCA
GATCTAATCGAGCCCCAACTATCCCTATTAATCATTACGTCAATCCTAGAAACCAACAAAATAGGATCGAACGTCCTATTTCATTATTCCATGCTAATGTATTCAAGCGTTAGCCTGCTTTAAACACTCTAATTTTTTCAAAGTAACAGTCCTGTTTCCCTGCAACACCAAATTAATGACATTACAGTTCTTCAAGAAGGAGGAATCAGTAAAGCCAGTACACACCATTGGCACGACCAACCTACTGACCCCGAAATTCAACTACGAGCTTTTTAACTGCAACAACTTTAATATACGCTATTGGAGCTGGAATTACCGCGGCTGCTGGCACCAGACTTGCCCTCCAA
+
DDDDDIIIIIIIIIIIIIIIIIIIIIIHIHIIIIIIIIIIHHHIIIIIIIHIHIIIIIIHIHHIHIIIIEHHDGHHIHIIIIIIIIEHIEHIIHHIHIIIIHIIHIIHIIIIIIIIHIHIIIHHIHHIEHIIIIIIIIGIIIIIIIIIHHHIIIIIIHIIIIIIIHIIIIIIHHIIIIIIIIHIIIIIIGIIIHIIIIIIIIIIIIIIIIIIIIIIIIIIIHHIIIIIIIIIIIIIIIIIIIIIIHIIIIIIIIIIIIIIIHIIIIIIIIIIIIIIIIIIIIIIIIIHIIIIIIIIIIIIIIIIIIHIIIIIIIIIIIIIIIIGIIIIIIIIIHIIIIIIIIDDDDD
@HISEQ:969:HM2KJBCX2:2:1102:14981:20707 2:N:0:ACTATGCA
GATCTAATCGAGCCCAACTATCCCTATTAATCATTACGTCAATCCTAGAAACCAACAAAATAGGATCAACGTCCTATTTCATTATTCCATGCTAATGTATTCAAGCGCGAGCCTGCTTTAAACACTCTAATTTTTTCAAAGTAACAGTCCTGATTCCCCGCCACACCAAATGAATGACATGATGGTTCGTCAGAAGGTAGGAACCAGTAACACCAGTACGTACCTAAGGCACGACCAACGTACTGATCCCGAAATTCAACTACGAGCTTTTTAACTGCAACAACTTTAATATACGCTATTGGAGCTGGAATTACCGCGGCTGCTGGCACCAGACTTGCCCTCCAA
+
DDDDDIIIHIIIGHHIIIHHHIIIIIIIIIIIIIIIIIHHIIIHIIIIIIIIIIIIIGIIIHHICEHHIIGGHIIEHIIFIGHHIHHHGFHHHIIIIHHHIHDHHIHIHHDHHIHHHHHHHHIIHIIIIHHIIIIDHIIIHHGHIHGHIIIIIHIIHIIIIIIIIIIIIIIIIHHHHIIIIIIIIIIIIIIIIIIIIIIIIIIIIIIIIIIIIIIIIIIIHIHGIIIIIIIIIIIIIIIIIIHHIIIIIIIIIIIIIIIIIIIIIIIIIIIGIHIIIIIIIIIIIIIIIIHHGIIIIIIIIIIIIIIIIIIIIIIIIIIIIIIIIIIIIIIIIIIIIIIIDDDDD
@HISEQ:969:HM2KJBCX2:2:1102:6501:21381 2:N:0:ACTATGCA
GATCTAATCGAGCCCAACTATCCCTATTAATCATTACATCGATCCTAGAAACCAACAAAATAGAATCGGATGTCCTATTTCATTATTCCATGCTAATGTATTCAAGCGTGAGCCTGCTTTAAACACTCTAATTTTTTCAAGGTAACAGTCCTAATTCCCCGTGACACCAAATTAATGGCATTACGGTTCTTTAGAAGGTGAGAAATCAATAATATCAGTACATACCAACGGCATGACCGAAACATTGATCCCGAAATTCAACTACGAGCTTTTTAACTGCAACAACTTTAATATACGCTATTGGAGCTGGAATTACCGCGGCTGCTGGCACCAGACTTGCCCTCCAA
+
DDDCDIIIIIIIIIHIIIGIIIIIIIIIIIIIIIIIHIIIHIIIIIIIIIIIIIIIIIIIIIEHIIIHHHGIIIIIIIIIIIIIIIHFHIIIIIIIHIIIIIHHHIIHIHIDEIIIIIHIHHHHIIIIHHHIIIIIIIHIIIHHHFHIIIHIIIIIIIIIIIIIIIIIIIIHIIIIIIIHIHIIIIIIIIIIIIHIIIHIIIIIIHIIIIIIIIIIIIIIIIIIIIIIIIIIIIIIIIIIIIIIHHIIIIIIIIIIIIIIIIIHIIIIIIIIIIIIIIIIIIIIIIIIIIIIIIIIIIIIIIIIIIIIIIIIIIIIIIIIIIIIIIIIIIIIIIIIIIIIIIDDDDD
@HISEQ:969:HM2KJBCX2:2:1102:10889:21607 2:N:0:ACTATGCA
GATCTAATCGAGCCCAACTATCCCTATTAATCATTACGGTGATCCTAGAAACCAACAAAATAGAACCATGCCGTCCTATTCTATTATTCCATGCTAATGTATTCGAGCAAAATGCCTGCTTTAAACACTCTAATTTTTTCAAGGTAAAGGTCCTGGTTCCACATGACACCCAATTAAGGACATCATGCTTCTCCAGAAGGTGAGAAATCAACTGCGACAGTTCATACCCCTTAAGGCACGACCATCACGTCAATCCCGAAATTCAACTACGAGCTTTTTAACTGCAACAACTTTAATATACGCTATTGGAGCTGGAATTACCGCGGCTGCTGGCACCAGACTTGCCCTCCAA
+
DDBDDHIIHEHIHIIHIIIIIIIIIIIIIIIHIIIGIIDHHIIHIIIIIIIIIIIIGIIIIFHHEHIIIIIIHHIGGGHHIIFHIIIIIIIIIIIIGGHHIHHHHIIIIIIIIIHHIGHHIIGIIIIIIIIIHIIIHIIIHIIIIIIHIHIIIIIIIIIIIIIHIIHIGHIIIIIIIHGIHHHIIIIHHHIHIIIIIIIIHIHHIIHIIIIIIIIIIIIIHIIIIHIIIIIIIIIIIIIIHIIIIIIIHHEIIIIHIIIIIIIIIIIIIIIIIIHIIIIIHIIIIIIIIIIIIIIIIHHHIIIIIIIIIIIIIIIIIIIIIIIIIIIIIIIIIIIIIIIIIIIIIIIDDDDD
@HISEQ:969:HM2KJBCX2:2:1102:8561:21820 2:N:0:ACTATGCA
GATCTAATCGAGCCCAACTATCCCTATTAATCATTACGTCGATCCTAGAAACCAACAAAATAGAATCAAACGTCCTATTTCATTATTCCATGCTAATGTATTCAAGCGTAAGCCTGCTTTAAACACTCTAATTTTTTCAAAGTAACAGTCCTGATTCCCCACGACACCAAATTAATGACATCGCGGTTCTTCAGAAGGTAGGAACCAATAATGCCAGTGCGTACCGAAGCACGACCAACAATTTGATCCCGAAATTCAACTACGAGCTTTTTAACTGCAACAACTTTAATATACGCTATTGGAGCTGGAATTACCGCGGCTGCTGGCACCAGACTTGCCCTCCAA
+
DDDDDIIIIIIIIIIIIIIIIIIIIIIIIIIIIIIIIIIIIIIIIIIIIIIIIIIIIIIIIIIHIIIIIIIIIIIIIIIIIIIIIIIHHIIIHIIIIIIIIIIIIIIIIIIIIIIIIIIIIIIHIIIIIIIIIIIIIIIIIIIIIIIIIIIIIIIIIIIIIIIIIIIIHHIIHIIIHIIIIIIIIIIIIIIIIIIIIIIIIIIIIIIIIIIIIIIIIIIIIIIIIIIIIIIIIIHIIIIIIIIHIIIIIIIIIIIIIIIIIIIIIIIIIIIIIIIIIIIIIIIHIIIIIIIIIIIIIIIIIIIIIIIIIIIIIIIIIIIIIIIIIIIIIIIIIIIIIIIIDDDDD
@HISEQ:969:HM2KJBCX2:2:1102:10347:21906 2:N:0:ACTATGCA
GATCTAATCGAGCCCAACTATCCCTATTAATCATTACGTCAATCCTAGAAACCAACAAAATAGGATCAAACGTCCTATTTCATTATTCCATGCTAATGTATTCAAGCGTTAGCCTGCTTTAAACACTCTAATTTTTTCAAAGTAACAGTCCTGTTTCCCTGCAACACCAAATTAATGGCATTACAGTTCTTCAGAAAGGAGGAATCAGCGAAGCCAGTGCATACCAGTGGCACGACCAACCTGCTGACCCCGAAATTCAACTACGAGCTTTTTAACTGCAACAACTTTAATATACGCTATTGGAGCTGGAATTACCGCGGCTGCTGGCACCAGACTTGCCCTCCAA
+
DDDDDIIIHHIIIIIIIIIIIIGIIIIIIIIIIIIIIIIIIIIIIIHIIIIHIIGIIIIIIHHFHIIHIHHIHHHHIIIIIGIIIIIIIIIIIHIIIIIIIHHIIIIIIHHIIIIIIIIIIIIIHHIIIIHIIHIIIIIIIIIIIIIIIIIIIIIIIIIIIIIHIIIIIIHHHIIIIIIIIIIHIIIIIIIIIIIIIIIIIIIIIIIIIIIIIHIIIIIIIIIIIIIIIIIIIIIIIIIIIIIIHIIIIIIIIIIIIIIIIIIIIIIIIIIIIIIIIIIIIIIIIIIIIIIIIIIIIIIIIIIIIIIIIIIIIIIIIIIIIIIIIIIIIIIIIIIIIIIIIDDDDD
@HISEQ:969:HM2KJBCX2:2:1102:10269:21944 2:N:0:ACTATGCA
GATCTAATCGAGCCCAACTATCCCTATTAATCATTACGTCAATCCTAGAAACCAACAAAATAGGATCGAACGTCCTATTTCATTATTCCATGCTAATGTATTCAAGCGTTAGCCTGCTTTAAACACTCTAATTTTTTCAAAGTAACAGTCCTGTTTCCCTGCAACACCAAATTAATGACATTACAGTTCTTCAAGAAGGAGGAATCAGTAAAGCCAGTACATACCATTGGCACGACCAACCTACTGACCCCGAAATTCAACTACGAGCTTTTTAACTGCAACAACTTTAATATACGCTATTGGAGCTGGAATTACCGCGGCTGCTGGCACCAGACTTGCCCTCCAA
+
DDDDDIIIIGIIIIIIIIIHIIIIIIIIIIIIHIIIIIIHIIIIIIIIIIIIIIIIIIHIIIIIHIHGHIHIHHHIHIIIIIIIIIIIIIIIIHIHIIIIIIIIIIIIIIIIIIIIIIIIIIIIIIHIHIHIIIIIIIIIIIIIIIIIIIIIIIIIIIIIIIIIIIIHHIIHIIIHIIIIIIIIIIIIIIIIIIIHIIIIIIIIIIIIIIIIIIIIIIIIIIIIIHIIIIIIIIIIIHHIIIIHIIIIIIIIIIIIIIIIIIIIIIIIIIIIHHIIIIIIIIIIHIIIIIIIIIIIIIHIHIIIIIIIIIIIIIIIIIIIIIIIIIIIIIIIIIIIIIIIIDDDDD
@HISEQ:969:HM2KJBCX2:2:1102:15388:22264 2:N:0:ACTATGCA
GATCTAATCGAGCCCAACTATCCCTATTAATCATTACGTTGTACCTAGAAACCAACAAAATAGGTTCGAACGTCCTATTTCATTATTCCATGCTAATGTATTCAAGCGTTTGCCTGCTTTAAACACTCTAATTTTTTCAAAGTAACAGTCCTGACTCCCCACAACACCAAATTAATGACATCATGGTTCATCAGAAGGGAGAAATCAACGACGCCAGTGCGTACCGAAGGCATGACCGACGTATTGATCCCGAAATTCAACTACGAGCTTTTTAACTGCAACAACTTTAATATACGCTATTGGAGCTGGAATTACCGCGGCTGCTGGCACCAGACTTGCCCTCCAA
+
DDDDDIIIIIIIIIHIIIIIIIIIIIIIIIIIIIIIIIIIIIIIIIIIIIIIIIIIIIIIIIHIHIIIIHIIIIIIHIIIIIIIIIIGIIIIIIIHIIIIIIIIIIIIIIIIIIIHIIIIIHIIIIIIIIIIIIIIIIIIIIIIIIIIIIIIIIIIIIIIIIIIIIIIIIHIIIIIIIIIHIIIIIIIIIIIIIIIIIIIIIIIIIIIIIIIIIIIIIIIIIIIIIIIIIIIIIIIIIIIIIHIIIIIIIIIIIIIIIIIIHIIIIIIIIIIIIHIIIIIIIIIIIIIIIIIIIIIIIIIIIIIIIIIIIIIIIIIIIIIIIIIIIIIIIIIIIIIIIIIIDDDDD
@HISEQ:969:HM2KJBCX2:2:1102:14912:22319 2:N:0:ACTATGCA
GATCTAATCGAGCCCAACTATCCCTATTAATCATTACGGTGGTCCTAGACCAACAAAATAGAACCAACGTCCTATTCTATTATTCCATGCTAATCTATTCAAGCAAAAGCCCGCTTTAAACACTCTAATTTTTTCAAGGTAATGGTCCTGGTTCCCCGGCACACCCAGTTAAGAACATACCGGCTCACCAGAAGGATAGACCCGACAACAGACAGTACTCGCCAGAGACGGACCGCCCGGTCAGGCCTAAAATTCAACTACGAGCTTTTTAACTGCAACAACTTTAATATACGCTATTGGAGCTGGAATTACCGCGGCTGCTGGCACCAGACTTGCCCTCCAA
+
B<DDAGEE1@@EECEHHHHCGCD1CCGE@GH@1FC@110<1EH?HCC<GHHHHEH@<GH?1FHIH?CEEE@0CGCE1DEEC?GH?<FHHHE@G?HGCG@1DGE@@6CC<<>DC?F@FFDH1<D?HEHEGCHH@6CGH11F<<E7<DEHHCF<CGHF?<HGHIHIHGHHH?HAB#HGHHGHCCDHHDCCHF@@HHFGHG?@@BHDCCH<?A@HGEE1<EFHEH<ECGE@FEC<<5HDECGG>CHHD<1CF<?GCHE?HHHHHGCIHGGD1HHHCF@CD<1D1CF<@CCEE@EC<111FFCG?G@EHG<GHDHHE?<HD1G<11@?@@HHF<<11<0HD1B?B00
@HISEQ:969:HM2KJBCX2:2:1102:16066:22484 2:N:0:ACTATGCA
GATCTAATCGAGCCCAACTATCCCTATTAATCATTACGTCAATCCTAGAAACCAACAAAATAGGATCAAACGTCCTATTTCATTATTCCATGCTAATGTATTCAAGCGTTAGCCTGCTTTAAACACTCTAATTTTTTCAAAGTAACAGTCCTGTTTCCCTGCAACACCAAATTAATGACATTACAGTTCTTCAAGAAGGAGGAACCAGTAAAGCCAGTACATACCAGAGGCACGACCAACTTACTAATCCCGAAATTCAACTACGAGCTTTTTAACTGCAACAACTTTAATATACGCTATTGGAGCTGGAATTACCGCGGCTGCTGGCACCAGACTTGCCCTCCAA
+
BDDDDIIIHHHHIHIIIIIIIIIIHIIIIHIIIIIIIIIIIIIHHHHHIIIIIIIIHIIGHFHIIIIIIHIIHIIIIIIHIIIIEHIGHHIIIIIGHIIHIHIIIIIIIIIIIIHIIIIIIGIIIIIIHIIIIIIIIHHIIHHIIHHHHHIIIIIIIIHIIIIIIIIIIHHHHIHIIIIIIIIIIIIIHHIIIIIIIIIIIIIIIIIIHIIIIIIIIIIIIHIIIIIIIHIIIIIIIIHHHIIIIIIHIHIIIIIIIIIIIIIIIIIIIIIIIIIIIIIIIIIIHIIIIIIIIIIIIIIHHIIIIIIIIIIIIIIIIIIIIIIIIHHIIIIIIIIIIIIIIDDDDD
@HISEQ:969:HM2KJBCX2:2:1102:14761:22986 2:N:0:ACTATGCA
GATCTAATCGAGCCCAACTATCCCTATTAATCATTACGGTGATCCTAGAAACCAACAAAATAGAACCATGCCGTCCTATTCTATTATTCCATGCTAATGTATTCGAGCAAAAATGCCTGCTTTAAACACTCTAATTTTTTCAAGGTAAAGGTCCTGGATCCGCAAGACACCCAATTAAGGACATCAAGTTTCTCCAGAAGGTGAGAAATCAACAGCGACAGTTCATACCCCTTAAGGCATGACCATCACGTCAATCCCGAAATTCAACTACGAGCTTTTTAACTGCAACAACTTTAATATACGCTATTGGAGCTGGAATTACCGCGGCTGCTGGCACCAGACTTGCCCTCCAA
+
DDDDDHIIIIIIIIIIIIIIIIIIIIIIIIHIIIIIIHIIIIIIIIIIIIIIIIIIIIGIIIHIIIIIIHEFHHHHHIHHIIIIIIIIIIIIIHIIHHIIIHHIIHIHIIIHIIHHIIIHIIIIIIHHHGHHIIIIIHIIIHHIIIIIIIIHIHIIIIIIIIIIIIIIHHHIIIHHIGIHIIIIGIIIIIHIHIIIIIIIIIIIIIIHHIIIIIIIIIIIIIIIIHIIIIIIIIIIIIIIIIIIIIIIIIHGIIIIIIIIIIIIIIIIHHIIIIIIIHIIIHIIIIIIIIIIIIIIIIHHHIHIIIIIIIIIIIIIIIIIIIIIIIIIIIIIIIIIIIIIIIIIIIIIDDDDD
@HISEQ:969:HM2KJBCX2:2:1102:8168:24062 2:N:0:ACTATGCA
GATCTAATCGAGCCCAACTATCCCTATTAATCATTACGTCAATCCTAGAAACCAACAAAATAGGATCAAACGTCCTATTTCATTATTCCATGCTAATGTATTCAAGCGTTAGCCTGCTTTAAACACTCTAATTTTTTCAAAGTAACAGTCCTGTTTCCCTGCAACACCAAGTAAATGACATCACAGTTCTTCAAGAAGGAGGAATCAGTGAGGCCAGTGCATACCAGTGGCACGACCAACCTACTGACCCCGAAATTCAACTACGAGCTTTTTAACTGCAACAACTTTAATATACGCTATTGGAGCTGGAATTACCGCGGCTGCTGGCACCAGACTTGCCCTCCAA
+
DDDDDIIIGIIIHIIIIIIGHHHHIIIIIEHHIIIIIIIIIIHFHHIIIIIFHHCHFIIIIIHIIGHHHHIIIIIIIHGF<GHIIHHCCEHHEHIEHHHIIHIIIHIHIIIIIHIIHIHIIIHIHIHHHHHHHIHIIIHHIIIIHHHIHIIHHIIIIHHHHHFIIIIIGIIIIFHIIIHIIIIIIIHHIIIIHHHHIIIIHIIIIIIIHIIIIIHIIIIIIIIIIIIIHHIIIHIIIIHIHHHHGGIIIIIIIIIIIIIIIIIIIIIIGIIIIIHIIIGIHIIIIHIHIIIIIIIIIIIIIIIIIIIIIIIHIIIIIIIIIIHIIIIIIIIIIIIHIIIIIDDDDD
@HISEQ:969:HM2KJBCX2:2:1102:18822:24324 2:N:0:ACTATGCA
GATCTAATCGAGCCCAACTATCCCTATTAATCATTACGGTGGTCCTAGACCAACAAAATAGAACCAACGTCCTATTCTATTATTCCATGCTAATCTATTCAAGCAAAAGCCCGCTTTAAACACTCTAATTTTTTCAAGGTAATGGTCCTGGTTCCCCGACACACCCAATAAAGGGCATACCGGCTCACCAGAAGGATAGACCCGACAGCAGAACAGTACTCGCCAGAGACGGACCGTCCGGTCAGGCCTAAAATTCAACTACGAGCTTTTTAACTGCAACAACTTTAATATACGCTATTGGAGCTGGAATTACCGCGGCTGCTGGCACCAGACTTGCCCTCCAA
+
D@BDDHHHH1GHIGHIIIIIIIIIGHIIIIGIIHIIIIIIIIIIIIFHIIGHIIIIIHHHEIIIIIIIIHEHIIICCGEHIHHECEHIIIIIIIIIIIIIIIIHHHIIIIIIIIHIIIIHHHIIIIHIIIIIHIIIIIHHHGIIIIIIIHHHDHHHHIIIIIIHHIIHHFIGIHGIIHIHIIGIIHIHHIIIIIIIIHIIIIIIIIHGIIHIIIIIIIIIIIIIIIIIIIIIIHIIIIIIIIIIIIHIIIIHHHIHIIIIHIIIHIHIHFIHIIIIIIIIIIIIIIIIHIIIIIIIIHIIIIIIIIIIIIIIIIIIIIIIIIIIIIIIIIIIIIIIIIIDDDDD
@HISEQ:969:HM2KJBCX2:2:1102:4882:25005 2:N:0:ACTATGCA
GATCTAATCGAGCCCAACTATCCCTATTAATCATTACGGTGATCCTAGAAACCAACGAAATAGAATCAGTCCGTCCTATTTCATTATTCCATGCTAATGTATTCAGACGTTAGCCTGCTTTAAACACTCTAATTTTTTCAAAGTAACAGTCCTGATTTCCCAACACACCAAATAAATGGCATAAAAGTTCCTCAGAAGGTAGAGATTTATCTCACCAGTGCAGACAATTAAGCCTGACCAATGGGTAAACCCCGAAGTTCAACTACGAGCTTTTTAACTGCAACAACTTTAATATACGCTATTGGAGCTGGAATTACCGCGGCTGCTGGCACCAGACTTGCCCTCCAA
+
<D0BBHHGEHFCGHHIHFHIIEHFGHHHGFCHIH?H?ECGHHHEHEFFHEHICHHIIFCHE@GHHIGHEHIICDFDCH?@EEFFHHCGHHFIEHHCCHIHHGHHHFGEHAHHHEIHECCGHHHHIHHHHEIHIIIHFHHFFHGFFHGEHCHGEEFHFEHHHHHHHGD<<DCHFG0<FHHHCHHHFHHGDHHHEFFFE9CGEEFCHHCFHHGF?EHHHEHHCHEIGIHHIIHHGHHEFHHEGGIIIHEIHHH=IHHHIH@@IHFGCEF1GDEHHHIHGFIHIHIIHHHHC@HHGHHHE?EHG?GFHHGHHFIIHGDEDDDDFHC@HGHIIIHEHHFHHHE0DHHBDDDB
@HISEQ:969:HM2KJBCX2:2:1102:15028:25353 2:N:0:ACTATGCA
GATCTAATCGAGCCCAACTATCCCTATTAATCATTACCTCAATGCTCTACAAAACCAACAAAATAGAACCGAGGTCCTATTCTATTATTCCATGCAACATTATTCAGGCGGATTGCCTGCTTTAAGCACTCTAATTTTCTCAAAGTAAACGTACCGGCTACCGAAAACACCCAATAAAGGGCATCAACGGCCAACCGATTGATTAGGACCAGACATGTAGTAACAGCAGTTAAGCGTACCACATGCTAGCACCCGAGATCCAACTACGAGCTTTTTAACTGCAACAACTTTAATATACGCTATTGGAGCTGGAATTACCGCGGCTGCTGGCACCAGACTTGCCCTCCAA
+
CDDDDIIIHIIIIIIIIIHIIIIIIIIIHIIIIIHIIHHHHIIIIIIIIIIIIIIIIIIIIIIIIHIIIHIHHHIIIIIIIIIIHIIIIIIIIHHHHIIIIIHIIIIHIIIIHIIIHIIIIIIIIIIIIIIIIIIIIHHHIHIIIIIIIIIIIIHIIIIIIIIIIIIIIIIIIIIIIIIIIIIIIIIIIIIHIIIIIIIIIIIIIIIIIIIIIIIIIIIIIIIIIIIIIIIIIIIIHIIIIIIIIIIHIHIIIIIIIIIIIIIIIIIHIIIIIIIIIIIIIIIIIIIIIIIIIIIIIIIIIIIIIIIIIIIIIIIIIIIIIIIIIIIIIIIIIIIIIIIIIIIIDDDDD
@HISEQ:969:HM2KJBCX2:2:1102:5818:26086 2:N:0:ACTATGCA
GATCTAATCGAGCCCAACTATCCCTATTAATCATTACTTCAGTCCTAGAAACCAACAAAATAGAACCAAAGTCCTATTCCATTATTCCATGCTAATATATTCAAGCAAACATGCCTGCTTTAAACACTCTAATTTTTTCAAAGTAAAAGTCTTGGATCCCTAGCGCACTCAATTAAGAGCACACTAGTTCCCCAAAAGGAAAAGCCCAAAGTTGCAGTACAAACCTTACGGTTGACGGCAACTATAAGCCCAAAATTCAACTACGAGCTTTTTAACTGCAACAACTTTAATATACGCTATTGGAGCTGGAATTACCGCGGCTGCTGGCACCAGACTTGCCCTCCAA
+
DDDBDIIIIIIIHIIIIHIIIIIIIIIIIIIIIIIIIIIIIIIHIIIIIHIIIIIIHIIIIIIHHIIIIIIIIIIIIIIIIIIIIIIIIHIIIIIIIIIIIIIIIIIIIIIIIIIIIHIIIIIIIIIIIIIIIIIIIIIIIIIIIIIIIIIIIIIIIIIIIHGIIIIIIIIIIIIIIIIIIIIIIIIIIIIIIIIIHIIIIIIIIIIIIIIIHIIIIIIIIIIIIIIIIIIIIIIIIIIIIIHHHIIIIIIIIIIIIIIIIHHHIHIIIIIIIIIIIIIIIIIIIHIIIIIIIIIIIIIIIIIIIIIIIIIIIIIIIIIIIIIIIIIIIIIIIIIIIIIIIDDDDD
@HISEQ:969:HM2KJBCX2:2:1102:20933:26459 2:N:0:ACTATGCA
GATCTAATCGAGCCCAACTATCCCTATTAATCATTACGGTGGTCCTAGAAACCAACAAAATAGAACCACAACGTCCTATTCTATTATTCCATGCTAATCTATTCAAGCAATAGCCCGCTTTAAACACTCTAATTTTTTCAAGGTAATGGTCCTGGCTCCCCAACACACCCAATTAAGGACATACTGGTTCACCAGAAGGAAGACCCGACAACAGGACAGTACTCGCCAAAGACGGACCGCCCGGCCAAGTCTAAAATTCAACTACGAGCTTTTTAACTGCAACAACTTTAATATACGCTATTGGAGCTGGAATTACCGCGGCTGCTGGCACCAGACTTGCCCTCCAA
+
DB@DDDCH@GHEHDHIIGHHHHHIGHFHHHHHIFHHIEEHIIHIIIIHEHHFHIIIIIIHHHGHHHEEHIHFDEHC<D1<DGH?@GF<FHIGHC1DG@D@DGHGFHH@FEBGHDH?CHHGHDGHGIIIHGHIIIHHHBDGHHIHIHHIIIIIHHHHHHDHHHHGH@HHHHHFEHHHHHIHHHHIIIIIHEH:IHIIIIIHHHEIIHHIIIHFFGHGHIHGHIHCGGHGFHFFIIHHGHFIIHIIHHHHIGHIIGHHHHFIHIHHIHGIIIIIIIIHHIIHIHEEGHHHHHGHHHGIIIHFFHIHHIHIIIIIIIIIIIIIIHIIHIHHIHIHGHGIIHIIIIDDDDD
@HISEQ:969:HM2KJBCX2:2:1102:20971:25908 2:N:0:ACTATGCA
GATCTAATCGAGCCCAACTATCCCTATTAATCATTACGGTGATCCTAGAAACCAACGAAATAGAATCAGTCCGTCCTATTTCATTATTCCATGCTAATGTATTCAGACGATAGTCTGCTTTAAACACTCTAATTTTTTCAAAGTAACAGTCCTGATTTCCCATCACACCAAATAAATGGCATGAAAGTTCCTCAGAAGGTAGAGATCCATCTCACCAGTGCAGACAATTAAGCCTGACCAATGGGTAGACCCCGAGGTTCAACTACGAGCTTTTTAACTGCAACAACTTTAATATACGCTATTGGAGCTGGAATTACCGCGGCTGCTGGCACCAGACTTGCCCTCCAA
+
DA@@?HHHHIHHCHHIIIHHHCFHHGGHHIHHHIHHIHGGHHHGHHIHGHIHCHHHHHIECGGHHDEFGFCHHH?CHHHG?GH@@GDHHHGF1@FEGDEGHHHHHGHEHDEHHHEEHHGEFGHEDHGFCFHHEGEHHHIIGHHFGIIHHHHHHEHHHHIHHIIIIIHGIHGGFCFGIIIIHIIHHIIIIIIHEDGHIIIIHIHGII:IHIIHHIIHIIIH;IIIIIIHHIHIIIIIIIIIIIFIHGDIHGIIIIIIIIIIHIIIIIHEHHHIIIIIIIIIIIIIIIIIIIIIIIHGIIIHHIIIIIIIIIIIIIIIIIIIIIIIIIIIIIHIHIHHIIIIIIIDDDDD
@HISEQ:969:HM2KJBCX2:2:1102:7979:26794 2:N:0:ACTATGCA
GATCTAATCGAGCCCAACTATCCCTATTAATCATTACGTCGATCCTAGAAACCAACAAAATAGAATCAAACGTCCTATTTCGTTATTCCATGCTAATGTATTCAAGCGTGAGCCTGCTTTAAACACTCTAATTTTTTCAAAGTAACAGTCCTGATTCCCCAAGACACCAAATTAATGACATCATGGTTCGTCAGAAGGTAGGAATCAATAATACCAGTACGTACAATAGCACGACCAATAAATTGATCCCGAAATTCAACTACGAGCTTTTTAACTGCAACAACTTTAATATACGCTATTGGAGCTGGAATTACCGCGGCTGCTGGCACCAGACTTGCCCTCCAA
+
DDDDDIIIIIIIIHIIIIIIIIIIIIIIIIIIHIIIIIIIIIIIIIIIIIIIHIHIIIHIHIIIIIIIGIIIHIIIHHFHHHIHIIIHIIIHHHHIIIIIIIHIIHIIIHIIIIIIIIIIIIIIIIIIIIIIIIHHIIIIIIHIIIIIHIIHIIIIIIIIHIHHIIIIIIIIIIIIIIIIIHIIIIIIIIIIIIIIIHIIIIIIIIIHIIIIHIIIIIIIIIIIIIIIIIIIIIIIHIIIIIIIHHIIIIIIIIIIIIIIIIIIIIIIIIIIIIIIIIIIIIIIIIIIIIIIIIIIIIIIIIIIIIIIIIIHIIIIIIIIIIIIIIIIIIIIIIIIIIIIDDDDD
@HISEQ:969:HM2KJBCX2:2:1102:1367:25900 2:N:0:ACTATGCA
GATCTAATCGAGCCCAACTATCCCTATTAATCATTACGTCGATCCTAGAAACCAACAAAATAGGGTCAAACGTCCTATTTCATTATTCCATGCTAATGTATTCAAGCATGTGCCTGCTTTAAACACTCTAATTTTTTCAAAGTAACAGTCCTGATTCCCCATGACACCAAATTAATGACATCACAGTTCGTCAGAAGGTAGAAATCAATAATACCAGTGCATACCGGAGGCACGACCAATATATTGATCCCGAAATTCAACTACGAGCTTTTTAACTGCAACAACTTTAATATACGCTATTGGAGCTGGAATTACCGCGGCTGCTGGCACCAGACTTGCCCTCCAA
+
DD@DDHIIIIHIIIIIIFIIHIIHIIIIIIIIHEHHIHIIGIIIIIIIIIIIIIGHHIGFHH@GHGHIHIGHHHIHGHIIHIIIHIICHHEG?FGHIIHIIHHHIHHIIIHIIIIIIIIIIHHIHIIHHHIIIIHIIIHHIIIIIIIIIIIIHIIHIIHIIIIIIIIIIIIHIIIIIIIIIIIIIIIIIIIHIIIIIIIIIHGIIGIIIIIIIIIIIIIIHIIIII=II=IIIIIIIIIIIIIHGIIIHIIIIIIIIIIIIIIIIIIIIIHIIIHIIIIIIIIIIIIHIIIIIIIIHHFDCIIIIIIIIIIIIIIHIIIIIIIHIIIIIIIIIIIIIIIIIDDDDD
@HISEQ:969:HM2KJBCX2:2:1102:8327:27906 2:N:0:ACTATGCA
GATCTAATCGAGCCCAACTATCCCTATTAATCATTACGGTGGTCCTAGAAACCAACAAAATAGAACCACAACGTCCTATTCTATTATTCCATGCTAATCTATTCAAGCAATAGCCCGCTTTAAACACTCTAATTTTTTCAAGGTAATGGTCCTGGCTCCCCAACACACCCAATAAAGGACATGCTGGCTCACCAGAAGGAAGACCCGACAGCAGACAGTACTCGCCAAAGACGGACCGCCCGGCCAGGCCTAAAATTCAACTACGAGCTTTTTAACTGCAACAACTTTAATATACGCTATTGGAGCTGGAATTACCGCGGCTGCTGGCACCAGACTTGCCCTCCAA
+
DDDDDFFHHIIIIIIIIIIIIIIIIIIIIIIIIIIIIIIHIIIIIIIIIIIIIIIIIHHIIIHHHIIIIIIGIIIHIIIHHIIIIIIIHIIIIIIIIIIIIIIIIIIIIIIIIHIIIIIIIIIIIIIIIIIIIIIIIIIIIIIIHIIIIIIIIIHIIIIIIIIIHIIIIIIIIIIIIIIIIIIIIIIIIIIIIIIIIIIIIHIIIIHIIIIIIIIIIIIIIIIIIIIIIIHIHIIIHIIIIIIIHIIIIIIIIIIIIIIIIIHIIIIIIIIIIIIIIIIIIIIIIIIIIIIIIHIIIIIIHIHIHIIIIIIIIIIIIIIIIIIIIIIIIIIIIHIIIIIIIDDDDD
@HISEQ:969:HM2KJBCX2:2:1102:19546:27574 2:N:0:ACTATGCA
GATCTAATCGAGCCCAACTATCCCTATTAATCATTACGGTGATCCTAGAAACCAACGAAATAGAATCAGTCCGTCCTATTTCATTATTCCATGCTAATGTATTCAGACGATAGTCTGCTTTAAACACTCTAATTTTTTCAAAGTAACAGTCCTGATTTCCAACCACACCAAATAAATGGCATGAAAGTTCCTCAGAAGGTAGAGATCCATCTCACCAGTACAGACAATTAAGCCTGACCAATGGGTAGACCCCGAAGTTCAACTACGAGCTTTTTAACTGCAACAACTTTAATATACGCTATTGGAGCTGGAATTACCGCGGCTGCTGGCACCAGACTTGCCCTCCAA
+
@DDDDIHIIIIIHIIIIIIIIIIIIIIIIIIIIIIIIIIIIIIIIIIIIIIIHIIIIIGIIIIIIIHIIIIIIIIHIIIHGHIIIIIIIHIIIHGIIIIIIIIIIIIHIIIIIIIIIIIIIIIIIIHIIIHHHIIIIIIIIHHHIIIIHHHIIIIIIIIIIHIIIIIIHHIIIIIIIHIIHIIIIIIIIIIHIIHIIIIIIIIIIIIIIIIIIIIIIIIIIIIIIIIIIIIIIIIIIIIIIIIHHHHIIIIIIIIIHHHIIIIIIIIIIIIIIIIIIIIIIIIIIIIIHIIIIIIIIIIIIIIIIIIIIIIIIIIIIIIIIGIIHIIIIIIIIIIIIIIIIIIDDDDD
@HISEQ:969:HM2KJBCX2:2:1102:2266:28099 2:N:0:ACTATGCA
GATCTAATCGAGCCCAACTATCCCTATTAATCATTACGGTGATCCTAGAAACCAACGAAATAGAATCAGTCCGTCCTATTTCATTATTCCATGCTAATGTATTCAGACGATAGTCTGCTTTAAACACTCTAATTTTTTCAAAGTAACAGTCCTGATTTCCCATCACACCAAATAAATGGCATGAAAGTTCCTCAGAAGGTAGAGATCCATCTCACCAGTGCAGACAATTAAGCCTGACCAATGGGTAGACCCCGAAGTTCAACTACGAGCTTTTTAACTGCAACAACTTTAATATACGCTATTGGAGCTGGAATTACCGCGGCTGCTGGCACCAGACTTGCCCTCCAA
+
DDBDAIIHIIIIHGIIIIIIHIIIIHIIIIIIIIIIIHIIIIIHIHIIIIIIHIHIIIIIIIIGHIIIIIGIIFEHHIIIIHHIIIIIHGHIIHHIHIIIIIIHIIIIIHHIIIIIIIIIIIIGHHIHIIIIIHHHHIIHIIIIIHHHIHIIHHIIIIIHIHIFHIIGIIIIIIIIIIIIIIIIIIIIIIIIIIIHIIIIIIIIIIIIIIIIIIIIIIIIIIIIIIIIIIIIIIIIIIIIIIIHIHDIIIIIIIIIIIIIIIIIIIIIIIIIIIIIIIIIIIIIIIIIIIIIIIIIIIIIIIIIIIIIIIIIIIIIIIIIIIIIIIIIIIIIIIIIIIIIIHIDDDDD
@HISEQ:969:HM2KJBCX2:2:1102:11502:29180 2:N:0:ACTATGCA
GATCTAATCGAGCCCAACTATCCCTATTAATCATTACGGTGATCCTAGAAACCAACAAAATAGAATCATGCCGTCCTATTTTATTATTCCATGCTAATGTATTCAAGCAAAATGCCTGCTTTAAACACTCTAATTTTTTCAAAGTAAAGGTCCTGGTTCCCCGCGACACCCAATTAAGGGCATTGCGGTTCTCCAGAAGGTGAGAAATTGACTACACCAGTTCATACCCCTTAAGGCACGACCGATGTGTCAATCCCGAAATTCAACTACGAGCTTTTTAACTGCAACAACTTTAATATACGCTATTGGAGCTGGAATTACCGCGGCTGCTGGCACCAGACTTGCCCTCCAA
+
CCDDDIIIIIIIHIIIIIIIIIHIIIIIIIIIIIIIIIIIIIIIIIIIIIIIHIIIIIGHIIHHHIIIHHIEHHHHIIIGHIIIIIIIGIIHFHHIIIIIIHHIIIHHIIIHHHHHHIIIHIHIIIIIIHIIIIIIIIIHHIIIIIIIIIIIIIIIHIIIIIHIIIIIIIIIIIHIIIIHIIIIIHIIIIIIIIIIIIIIIIIIIIIIIIIIGIIIIIIIIIIIIIIIIIIIIIIIIIIIHIGIIIIIIHHIIIIIIIIHIIIIHIHIIIIIIIIIIIIIIIIIIIIIHHIIIIIIIIIIIIIIIIIIIIIIIIIIIIIIIIIIIIIIIIIIIIIIIIIIIIIIIIIDDDDD
@HISEQ:969:HM2KJBCX2:2:1102:15818:29272 2:N:0:ACTATGCA
GATCTAATCGAGCCCAACTATCCCTATTAATCATTACGTCAATCCTAGAAACCAACAAAATAGGATCAACGTCCTATTTCATTATTCCATGCTAATGTATTCAAGCGCGAGCCTGCTTTAAACACTCTAATTTTTTCAAAGTAACAGTCCTGATTCCCCACCACACCAAATTAATGACATGATGGTTCGTCAGAAGGTAGAAATCAGTAACACCAGTACGTACCGAAGGCACGACCAGCGTACTAATCCCGAAATTCAACTACGAGCTTTTTAACTGCAACAACTTTAATATACGCTATTGGAGCTGGAATTACCGCGGCTGCTGGCACCAGACTTGCCCTCCAA
+
@DD?DIIHHHIHHHHEHIIIIIIHIHHIIIGHIHHIIHE?EEHFHIFHIIIIFGHIHIIIIG<@GHHIIGCEHHIIIEH1FHHHHHICGHHHHIIHHIHHHEFHIIIIIIIHHHHHGHIHHHHHIHHHHIIHHIHGHHIIHIIHHHGHIIHHHHHIHEHHHHHHGIIIIIHIIIHGGHIIIIIIIIHIHHEIIIIH<HHIIIHIIIIHIIIHIIIIIIHIIIIIIHIIHIIIIIIIIIIIIIHHIIIIHEIIIIIIIIIIHIIHHIIIIIIHGHIIHHEIIIIHHHEIIIIIIIIHIIIIIIIIIHHIHHHIIIIIHIIIIIIGIIIHIIIIIIIGIIIHDDBBD
@HISEQ:969:HM2KJBCX2:2:1102:18570:29459 2:N:0:ACTATGCA
GATCTAATCGAGCCCAACTATCCCTATTAATCATTACGGTGATTCAGAAACCAACAAAACAGGACCACCGTCCTATTCTATTATTCCATGCTAATGTATTCAGACGTAAGCCTGCTTTGAACACTCTAATTTTTTCAAGGTAAAGGTCCTGGTTTCCCACCACGCTAAATTAATAACATGATGGTTCTCCAGAAGGTAGGAATTCTACACGCTAGTACAGACTGGGTAGCCCGACCAACGGTAGAACCCCGAAATTCAACTACGAGCTTTTTAACTGCAACAACTTTAATATACGCTATTGGAGCTGGAATTACCGCGGCTGCTGGCACCAGACTTGCCCTCCAA
+
DDDDDIIGEHEHHHIIIIIHHHGIHIIICHHHEHHIIGHIIIH?FHHGCH@CFGHHHHHHGH1CGEC@@FHHIHIHI?GHIIIIICGH?FF1FHHFHHHHHHHHHGFBG?EGHGIIIIHHHHIHIIHHHHHHGFIIIHHHEHGIIIGHGFHHIHIHGIIHHHHFGIIIIGIIHHIHGIIHIIIIHHHH?HIIIIHH?HHHIHGIIIIIIHHHEIIHIHIIIHIIGGIIIIIIIHIIIHIHIIHGIGIIIIIIIHHIHHHHHHHHHHIHIIHHIHGIIHHIHHHGFIIIIIIHHHIHHHGIIIIIIIHHIHHIHHGHIIHIIIIIIIIIIIIIHIIIIIIICDDDD
@HISEQ:969:HM2KJBCX2:2:1102:4060:29759 2:N:0:ACTATGCA
GATCTAATCGAGCCCAACTATCCCTATTAATCATTACGTCAATCCTAGAAACCAACAAAATAGGATCGAACGTCCTATTTCATTATTCCATGCTAATCTATTCAAGCACAAGCCTGCTTTAAGCACTCTAATTTTTTCAAGGTAATAGCTCTGCTTCCCCAACGCACTAACTTAATAGCATGCTGGTTATTCAGAAGGTAGGAATTCATCAGGCCAGTGCGGACAGTGAAGCCCGACCAACCGACAAACTCCGAAATTCAACTACGAGCTTTTTAACTGCAACAACTTTAATATACGCTATTGGAGCTGGAATTACCGCGGCTGCTGGCACCAGACTTGCCCT
+
DDDCDIIIIIIIIIIIIIIIIIIIIIIIIIIIIIIIIIIIIIIIIIIIIIHIIIIIFIIIIIHFHFHHHIIIHCGHIICHIIIIIHHHIIIIGIIIIHHIIHIIIIIIIIIGIIHIIHHHIIIIIIIIIIIIHHHHIIIIIIIIIIIIHHIIIIIHIIIIIIIIIIIIHIHIIIGIHIIIIIIIIIIHIIIIIIIIIIIIIIIIIIIIIIIIIHIIIIIIIIIIIIIIIIIIIIIIIIIHEDIIHHHIIIIIIIIIIIIHHHHHIIHHIIIIHIIIIIIIIHIIIIIIIIIIIIIIIIIIIIIIIIHIIIIIIIIIIIIIIIIIIIIIIIIIIIIIIIDDDDD
@HISEQ:969:HM2KJBCX2:2:1102:1812:30510 2:N:0:ACTATGCA
GATCTAATCGAGCCCAACTATCCCTATTAATCATTACGGTGGTCCTAGAAACCAACAAAATAGAACCATGCCGTCCTATTTTATTATTCCATGCTAATGTATTCAAGCAAAAATGCCTGCTTTAAACACTCTAATTTTTTCAAAGTAAAGGTCCTGGTTCCCCGCGGCATCCAATTAAGGACATCGCGGTTCTCCAGAAGGTGAGAAATTGACTGCACCAGTTCATACCCCGTGAGGCACGACCGATGAGCCAATCCCGAAATTCAACTACGAGCTTTTTAACTGCAACAACTTTAATATACGCTATTGGAGCTGGAATTACCGCGGCTGCTGGCACCAGACTTGCCCTCCAA
+
0B0DDH<G1<D@E/DGCEC<F11<1<GH@HHD1<FG@GCCCC01<F1?1D@1G1<EHHE1<<<111<1111</DC/<<<1111<1<1C@1C11<F1<C1D1<F?EEGD@GCE@5<D11<FEFIHHHHHIHEF@@>E@8<.CGHAHGAHCHHHHHHG7GDIHCIHHBHEHEF?GCEHHHG5;HIIHDC@@HCFHGHFHHFFF</HHEFFG@EGFEFHHHHHHHHG@</DFEEHHD11.<FA0<=FEHIIIHF<F/ECHG1FEHHIIHHHG<HECC@IIHHF<1HCCCHHGF<FIIFIHH@HE?GEEIIIHHIHEH@EGHHHIIHCDHIIIHIIH@HIHIIIIGIHHHCH@?@@@
@HISEQ:969:HM2KJBCX2:2:1102:5124:30667 2:N:0:ACTATGCA
GATCTAATCGAGCCCAACTATCCCTATTAATCATTACGGTGATCCTAGAAACCAACAAAATAGAACCATGCCGTCCTATTCTATTATTCCATGCTAATGTATTCGAGCAAAAATGCCTGCTTTAAACACTCTAATTTTTTCAAGGTAAAGGTCCTGGATCCGCAAGACACCCAATAAAGGACATCAAGTTTCTCCAGAAGGTGAGAAATCAACTGCAACAGTTCATACCCCTTAAGGCATGACCATCACGTCAATCCCGAAATTCAACTACGAGCTTTTTAACTGCAACAACTTTAATATACGCTATTGGAGCTGGAATTACCGCGGCTGCTGGCACCAGACTTGCCCTCCAA
+
D@BDBHHIIGCHHHEHEHIGHIHHIIG?DHHE1FEEHEEEHE1CGHE?GEHIIHIDHEFGEGGHIGHHHIIICGHHHIHEHGHHI@HHIGGHHIHIC@F<GCCECFEHDCHH@ECHHEEFAFEHHHHHIBG@GHEHHHHEEF?IIHIIHHGHHEFHHGCHCEEHHFGHHIHEHHGEHHGIIHHHHHHCCIIHG@GIIHHIHCIIHHHIIIIHHHIHIIHFIIHFIHHEHIHEIHHECHHHFEDEHGCCEFCDHHDHHFEFIHEIIHHEEHHG@EFHGIHGGCGEIIHHEHHCHFHEEEEFHHFFHFIIIIIHGIIHHHHHIHHHDIIGIHGEEHEIIHFHGH@HGIIHDD@D?
@HISEQ:969:HM2KJBCX2:2:1102:6539:31014 2:N:0:ACTATGCA
GATCTAATCGAGCCCAACTATCCCTATTAATCATTACGTCGATCCTAGAAACCAACAAAATAGAATCAAACGTCCTATTTCGTTATTCCATGCTAATGTATTCAAGCGTGAGCCTGCTTTAAACACTCTAATTTTTTCAAAGTAACAGTCCTGATTCCCCAAGACACCAAATTAATGACATCATGGTTCGTCAGAAGGTAGGAATCAATAATACCAGTACGTACAATAGCACGACCAATAAATTGATCCCGAAATTCAACTACGAGCTTTTTAACTGCAACAACTTTAATATACGCTATTGGAGCTGGAATTACCGCGGCTGCTGGCACCAGACTTGCCCTCCAA
+
BDDDDIIIHIIIIIIIIIIIIIIIIIIIIIIIIIIIIIIIIIIIIIIIHHIIIIIIGIHIIIGHHIIIIICGHHIHIIIIIIIIIIIIIIHHIIGIIIIIHIHIIHHHHIIHIIHHIIHIIIIIHIIIIIIIIHIIHIHGIIIIIHHIIIIHIIIIIIHHIIIHIIIIIIHIIIIIIIIIHIIIIIIIGIIIIIIIIIIIIIIIHHIHIIIIHIIIIIIIIIIHIIIIIIIIIIIIIIIIIHIIIIIIIIIIIIIHIIIIIIIIIIIIIIIIIIIIIIIIIIIIHHIIIIIIIIIIIIHHIHIIHIIIIIIIIIIIHCIIIIIIIIIIIIIIIIIIIIIIDDDDD
@HISEQ:969:HM2KJBCX2:2:1102:20493:30858 2:N:0:ACTATGCA
GATCTAATCGAGCCCAACTATCCCTATTAATCATTACGTCGATCCTAGAAACCAACAAAATAGAATCAAACGTCCTATTTCATTATTCCATGCTAATGTATTCAAGCGCGAGCCTGCTTTAAACACTCTAATTTTTTCAAAGTAACAGTCCTGATTTCCCACGACACCAAATTAATGACATCGTGGTTCGTCAGAAGGTAGGAATCAATTTGACCAGTACGTACCGAGGCACGACCGATCAACTGATCCCGAAATTCAACTACGAGCTTTTTAACTGCAACAACTTTAATATACGCTATTGGAGCTGGAATTACCGCGGCTGCTGGCACCAGACTTGCCCTCCAA
+
CDDDDIIIIIIIIIIIIIIIIIIIIIIIIIIIIIIIIIIIIIIIIIIIIIIHIIIIIIIIIIIIIIIIIIIIIIHIIIIIIIIIIIIGIIIIIIHIIIIIIGHIIHHIIIIIHIIIIIIIIIGIHIHIIHHIIIIIIIIHIIHHIIIIIIIIIIIIHIIIIIHHHHIIHIIIIIIIIIIIIIIIIIIIIIIIIIIIIIIIIIIIIIIIIIIIIIIIIIIIIIIIIIIIIIIIIIIIIIIIIIHHIIIIIIIIIIIIIIIIIIIIIIIIIIIIIIIIIIIIIIIIIIIIIIIIIIIIIIIIIIIIIIIIIIIIIIIIIIIIIIIIIIIIIIIIIIIIIIIIDDDDD
@HISEQ:969:HM2KJBCX2:2:1102:20139:31174 2:N:0:ACTATGCA
GATCTAATCGAGCCCAACTATCCCTATTAATCATTACGGTGGTCCTAGACCAACAAAATAGAACCAACGTCCTATTCTATTATTCCATGCTAATCTATTCAAGCAAAAGCCCGCTTTAAACACTCTAATTTTTTCAAGGTAATGGTCCTGGTTCCCCGACACACCCAATAAAGGGCATACCGGCTCACCAGAAGGATAGACCCGACAACAGACAGTACTCGCCAGAGACGGACCGCCCGGTCAGGCCTAAAATTCAACTACGAGCTTTTTAACTGCAACAACTTTAATATACGCTATTGGAGCTGGAATTACTGCGGCTGCTGGCACCAGACTTGCCCTCA
+
DABDDIHHHIIIGHIIIIIIIIHIIGIIIIHHIHHHIIIIIHIIHFHHHGHHII?GHHHHHIHHHFECGHCEHHHHHIGHIIHHHIIIIGHIIIIEHHFHIIHEHIIHGIGHGCHHIHFFGCHFCGIGIIHHIIHIIIIIHHHIIHIIGHEE1HHEHIIIIIIIIIIIIIHHGH:IIIIIIIHIIHIIIIIIIIIHHHGHIIHIIIIIIIGIGIIIIIIIIIIIIIIIIIIIHIGIIIHDHHHIIHIGIIIIIIIIIIIIIIIIIIHIIIIIIIIIIIIIIIIIIIIIIIIIIIHIIIIIIIIIIIIIIIIIIIIIIIIIIIIIIIIIIIHCIIIIDDDDD
@HISEQ:969:HM2KJBCX2:2:1102:1592:31907 2:N:0:ACTATGCA
GATCTAATCGAGCCCAACTATCCCTATTAATCATTACATCGATCCTAGAAACCAACAAAATAGAATCGGATGTCCTATTTCATTATTCCATGCTAATGTATTCAAGCGTGAGCCTGCTTTAAACACTCTAATTTTTTCAAGGTAACAGTCCTAATTCCCCGTGACACCAAATTAATGGCATTACGGTTCTTTAGAAGGTGAGAAATCAATAATATCAGTACATACCAACGGCATGACCGAAACATTGATCCCGAAATTCAACTACGAGCTTTTTAACTGCAACAACTTTAATATACGCTATTGGAGCTGGAATTACCGCGGCTGCTGGCACCAGACTTGCCCTCCAA
+
@DB0D@11D1<1<EH?@C@GH@CF?<FFCEH?@1C1CHHHEF?@EG@@<<FD@@H@EFHIHCCE?@EHGHH/<DFE1<FFCGEH1<D1<@<<<C1G19IH6HHHFIHEGG@DD<HGF@FHHHGIHHHGCIIIIIIHHHHHHHEHFHHIHIIIHEHDIIIIIIHIIHHHIHHCIIII.HHHIHIIIIHHHHHHCIHHIIIIIHHHIGIIHGIIIIHIIIIIHEGEEHGHIIIHCFHIGHHHIIHIHFIIHHEHCIIIIIHFIIIIIIIIIIIHIHHGIHIIHIIIIHHFIHIIIIIIIIIHHIIHHIIIIIIIIIIIHIIIHIIIIIHHHIIHHGEIIIIIIIDDDDD
@HISEQ:969:HM2KJBCX2:2:1102:17392:30309 2:N:0:ACTATGCA
GATCTAATCGAGCCCAACTATCCCTATTAATCATTACGTCGATCCTAGAAACCAACAAAATAGGATCGAACGTCCTATTTCATTATTCCATGCTAATGTATTCAAGCGTTAGCTTGCTTTAAACACTCTAATTTTTTCACAGTAACAGTCCAAATTCCCCGCAACACCAAATTAATGGCATTACGGCTCATCAGGAAGGAGGAATCAGTGAGACCAGTACATACCAGAGGCATGACCAACCTACTAACCCCGAAATTCAACTACGAGCTTTTTAACTGCAACAACTTTAATATACGCTATTGGAGCTGGAATTACCGCGGCTGCTGGCACCAGACTTGCCCTCCAA
+
?0DDDGH@C@1DGDHCHGH?HHHE@F11<<DE1FEF@1<DC?1D@G1<@G?HHE1D@1<D<CEEC@@0D1</<<C=G??1C?@F<<FGCGE1<<1FHHG@8F@<D<B<FHHGIHHIIHEBCB8?BGHC@?IIHHCHHD?$EHHBFHHGC<FFBA<1<HGHEEIHHHHHHHEFHHHCE@?G@=IHIIHHHHHIIIHIIHHHHHHCIIHHHHHHEHGF<HHHHFFHGIHFDCEEHEHHHGHIHHGDFF<:D<HHHEF?HHEHEIHGIHEG?HEHFGHIHHHEIHHIHHHHHHHHDHCCIHFIHGHHECHHHEHH?EIGIIIHHHEHHIIHFHHIHHIHIIGIHD@@DB
@HISEQ:969:HM2KJBCX2:2:1102:12234:31950 2:N:0:ACTATGCA
GATCTAATCGAGCCCAACTATCCCTATTAATCATTACGGTGATCCTAGAAACCAACAAAATAGAACCATGCCGTCCTATTTTATTATTCCATGCTAATGTATTCAGGCATAGGCCTGCTTTGAGCACTCTAATTTTTTCAAGGTAATGGTTCTGCTTCCCCGGCACATCAAATTAATGGCATACCGGTTATTCAGAAGGTAGGAATCCATCACACCAGTGCGGACCGTGAGGCCCGACCGACGGATAGATCCCGAAATTCAACTACGAGCTTTTTAACTGCAACAACTTTAATATACGCTATTGGAGCTGGAATTACCGCGGCTGCTGGCACCAGACTTGCCCTCCAA
+
DD@DDIIIHCHEHIIGHIHIFHCHIHHIICH@GHHHHHICGGF@HHIIIIHFCHHHIIIIHG<FHHHGHECECCHHHI?HHEHHIIIIIGHHEEHHG?IIIIHFHIEHHIHFIHIIHIIIIIHHHIIHHIIIHIGIIIIHIHFEHIHHHFHHHHIHFIIHIHGHHHIIHHHHHHHIHHIHIHHHIIIIIIIIIIIIIHIHHGIIFIIGIIIIHIHHIIIHHHHHHIIGIIHIHEHIIIIIIHHFHE<HDHHIIHHIIIIIIIIIIHFHEIIHHIIIHHFGCFHHHGIIHHIHCEHEHEHHHHGIIIIIIIIHIGHIIHIIIIHIGHIHHHFHFIIHIIIHIIIDDBDD
@HISEQ:969:HM2KJBCX2:2:1102:15109:32551 2:N:0:ACTATGCA
GATCTAATCGAGCCCAACTATCCCTATTAATCATTACGGTGATCCTAGAAACCAACAAAATAGAATCATGCCGTCCTATTTTATTATTCCATACTAATGTATTCAAGCAAAATGCCTGCTTTAAACACTCTAATTTTTTCAAAGTAAAGGTCCTGGTTCCCCGCGACACCCAATTAAGGGCATCGTGGTTCTCCAGAAGGTGAGAAATTGACTACACCAGTTCATACCCCTTAAGGCACGACCGATGTGTCAATCCCGAAATTCAACTACGAGCTTTTTAACTGCAACAACTTTAATATACGCTATTGGAGCTGGAATTACCGCGGCTGCTGGCACCAGACTTGCCCTCCAA
+
ADDDDIIIIIGGHIIIIIIIHHIIIIIIIGHIIIIIIIIIHIIIIGIIIIIIIIIIFHIIIIHIIIIIIEHGIIHIIIIIIIIHIIIHIIIIIIIHIIIHIHIIIIIIIIIHIHIIIIIIIIHHHIIHIHIIIIIIIHIIIIIIIIIIIIIIIIIIIIIIIIIIIHHHHIIIIIIIIIHIIHHIIIIIIIIIIIIIIIHIHIIIIIIIIIIIIIIIIIIIIIIIIIIIIIIIIIIIIIIIIIIIIIIIIIHIIIHIIIIIIIIIIIIHIIIIIIIIIIIIIIIIIIIIIIIIIIIIIIIIIIIIIIHIIIIIIIIIIIIIIIIIIIIIIIIIIIIIIIIIIIIIIIIDDDDD
@HISEQ:969:HM2KJBCX2:2:1102:11138:33249 2:N:0:ACTATGCA
GATCTAATCGAGCCCAACTATCCCTATTAATCATTACGTCGATCCTAGAAACCAACAAAATAGAATCAAACGTCCTATTTCATTATTCCATGCTAATGTATTCAAGCGCGAGCTTGCTTTAAACACTCTAATTTTTTCAAAGTAACAGTCCTGATTTCCCATGACACCAAATTAATGACATCGTGGTTCGTCAGAAGGGAGAAACCAATAATGCTAGTACGTACAAAGTACGACCGACATATTAGTCCCGAAATTCAACTACGAGCTTTTTAACTGCAACAACTTTAATATACGCTATTGGAGCTGGAATTACCGCGGCTGCTGGCACCAGACTTGCCCTCCAA
+
DDDDDIIIIIIIFHIIIIIIIIHIIIEHIIIIIIIIIIIIIHIIIIHIGIIIIIIHHIHHIIHIIIIIFEFHIIIIIHIIIHIIIIHGIIIIIIIIIIIIIIIIIHHHIIIHHIIHIIIHHHHIHIHIIIHIIHIIIHIIIIIIIIIIIIIHHIIIIIIIHHHFEHIIIHHHHIIHIHHHHIIIHIHIIIIIIIIIIIIIIIHHGIIIIHIIIIHIIIIIHIIIIIIHIIIIICIIIHIIIIHIHIIIIIIIIIIIIHHHIIIIIIHIIHHHHIIIIIIIIIIHGFIIIIIIIIIIIIIIIIIIIIHHHIHIIIIIIIIIIHIIIIIIIIIIIHHIIIICDDDA
@HISEQ:969:HM2KJBCX2:2:1102:15294:33364 2:N:0:ACTATGCA
GATCTAATCGAGCCCAACTATCCCTATTAATCATTACGGTGGTCCTAGACCAACAAAATAGAACCAACGTCCTATTTTATTATTCCATGCTAATCTATTCAAGCAAAAGCTCGCTTTAAACACTCTAATTTTTTCAAGGTAATGGTTCTGGATCCCCGACACACCCAATAAAGGACATATCGGCTCACCAGAAGGATAGACCCGACAACAGGACAGTACTCGCCAGAGACGGACCGCCCGGTCAGGCCTAAAATTCAACTACGAGCTTTTTAACTGCAACAACTTTAATATACGCTATTGGAGCTGGAATTACCGCGGCTGCTGGCACCAGACTTGCCCTCCAA
+
DABADIHIHGHHIIHIIIIFHH1C?GHGIIICHIGHIIHCDCCGHCGEHHEHGCEFH?CH@FHEHHHEE1DECHIHIIEHHIEFEHICHIEHHHIFHFHIHHFFHHH?C@GEHH?FHHIE<FFGFEHHHHHEEEGHHIIHHHHHG<CHHCC$?HFEDHHCHEHECGG@BGBF??FCEIHEFEH//FIHFHHIHEHHEGHIHCH@EEIHGHF1A0EECEDHDHD1C@HIHHDHCDHHHCAC1CCIIHD1GHHIHEIHHEGEIGIIIHHHECCHHHGIHIIHGD?IHEHFHHGCC?CEG@EHHHIHIHHHHHEF/?HIIIIHH@GC?HFHGD1<EHHIIIID?DD@
@HISEQ:969:HM2KJBCX2:2:1102:19913:33325 2:N:0:ACTATGCA
GATCTAATCGAGCCCAACTATCCCTATTAATCATTACGGTGATCCTAGAAACCAACGAAATAGAATCAGTCCGTCCTATTTCATTATTCCATGCTAATGTATTCAGACGATAGTCTGCTTTAAACACTCTAATTTTTTCAAAGTAACAGTCCTGATTTCCAATCACACCAAATAAATGGCATGAAAGTTCCTCAGAAGGTAGAGATCCATCTCACCAGTGCAGACACCTAAGCCTGACCAATGAGTAAACCCCGAAGTTCAACTACGAGCTTTTTAACTGCAACAACTTTAATATACGCTATTGGAGCTGGAATTACCGCGGCTGCTGGCACCAGACTTGCCCTCCAA
+
DDDDDIGHIIIIHIIIIIIIIIIIHIIIIIIHIIIIIIIIIIIHHHHIIIIIHIIIIIIIIIHIGIIIGIIIHIHIIIIIIHHHFIIIIHFHIIIIIIIIIHHHIIIIIIIIGIIIIIIIIIHHHHGHIIIIIIIIIIIHGHEHIF?GHHIIIFFHHIHHIHIHHHHHGHHHIIIIHCEHEHHHIGHHEDHHHIHHHHIHHHHCHIIHHHIIHIIIHEGCE@HHHHIIGHFHHIIGHHG?HHFHEHHHHHCGHFIIHFHIHHHHHIHIHIIIHHGIHHHGIIHHHHHEECHHHEGCIIHHHIIIIHHIHGHHHHGHGIIIHHHEGGFIHHEIHHGIIGHIHHF<DDD<
@HISEQ:969:HM2KJBCX2:2:1102:10503:32793 2:N:0:ACTATGCA
GATCTAATCGAGCCCAACTATCCCTATTAATCATTACGGTGATCCTAGAAACCAACAAAATAGAATCATGCCGTCCTATTTTATTATTCCACGCTAATGTATTCAAGCAAAATGCCTGCTTTAAACACTCTAATTTTTTCAAAGTAAAGGTCCTGGTTCCCCGCGACACCCAATTAAGGGCATCGCGGTTCTCCAGAAGGTGAGAAATTGACTACACCAGTTCATACCCCTTAAGGCACGACCGATGTGTCAATCCCGAAATTCAACTACGAGCTTTTTAACTGCAACAACTTTAATATACGCTATTGGAGCTGGAATTACCGCGGCTGCTGGCACCAGACTTGCCCTCCAA
+
00@@BCC<<C11DHHEHCGHI11<@C1CGC11<D??C1GHD1CC11DCHE111<<CE@G1<CG11<<D@CG?/0<<<F?FC1CGE@?D1<<10/<0<D?C1<<1<F11<GFHHG?CGFCHEHFCHHGEHHHGGCHHB<GD8<1EEH@B<HHHB<1<ECH<CDCHEHHIIHHGHIHIIIEIIHHEC<CEHHHEHEHHECHEF@HGAGHIIHHHGFHHIHHGHHHCGAHH@C11C1CEFHCECIIHHHGC1CFHC/HHIFFE@EFHHHGCDHEE?FHEG@HEHGC1GECHEHIHF@HFCE=CC1C<?IIHFC1HF@EIHHDEDE<HGEG@HEGGCCCHF@1CH?HHHE@@DDD0
@HISEQ:969:HM2KJBCX2:2:1102:21063:34056 2:N:0:ACTATGCA
GATCTAATCGAGCCCAACTATCCCTATTAATCATTACGGTGGTCCTAGAAACCAACAAAATAGAACCATGCCGTCCTATTTTATTATTCCATGCTAATGTATTCAAGCAAAAATGCCTGCTTTAAACACTCTAATTTTTTCAAAGTAAAGGTCCTGGTTCCCCGCGGCATCCAATTAAGGACATCGCGGTTCTCCAGAAGGTGAGAAATTGACTGCACCAGTTCATACCCCGTGAGGCACGACCGATGCGCCAATCCCGAAATTCAACTACGAGCTTTTTAACTGCAACAGCTTTAATATACGCTATTGGAGCTGGAATTACCGCGGCTGCTGGCACAGACTTGCCCTCCAA
+
@D0@@C@C1<@C0/1DEHFHG@CH?C1DCGEDEFEH?GCFHC<@?HEHHHHE<FH0<G?FGHHHH1CGGE1F/CCC0DFH?FH@1<1<11<<11<<D<<DEGGHGEHHEHHIH@5ECEFCHFEFGHBDFHH@FFEHHEGHHHFDEEHHFH?HEIHEEEGHGHHHDHHII=IHIIIHGIHHHHHHIHHHHEFI>IIIIIIIGIIIIHHHF<IHI;HIHHHIHFIIHHHIIHIIGHIIIHIIIIIIIIFIHHFIIGIIGHGGIHIIIHIIHCGEGHIIIIHHHIIIIIIHHEIIIHIHIIIIHIIIIIIIIHIHIIIIIIIIIIIIIIIIIIIIIIIIIIIIIIIIIIIDDDDD
@HISEQ:969:HM2KJBCX2:2:1102:18243:34102 2:N:0:ACTATGCA
GATCTAATCGAGCCCAACTATCCCTATTAATCATTACGTCGATCCTAGAAACCAACAAAATAGAATCAAACGTCCTATTTCATTATTCCATGCTAATGTATTCAAGCGCGAGCTTGCTTTAAACACTCTAATTTTTTCAAAGTAACAGTCCTGATTTCCCATGACACCAAATTAATGACATCGTGGTTCGTCAGAAGGGAGAAACCAATAATGCTAGTACGTACAAAGTACGACCGACATATTAGTCCCGAAATTCAACTACGAGCTTTTTAACTGCAACAACTTTAATATACGCTATTGGAGCTGGAATTACCGCGGCTGCTGGCACCAGACTTGCCCTCCAA
+
DDDDDIIIIIIIGIIIIIIIHIIIIIIIIHHIIIIIIIIIIIIHIIIIHIIIIIIIHIIHIIIFHHIIIHEDFHHIHHIIIIIIIIIIHHGHEHIIHIIIIIIIIIIIIIIIHIIIHIIIIIIIIIIIIIHIIHIIIIIIIIIIIIHIHIIIIIIIIIFHHIIHHIIIIHIIHIHIIIIIIIIIIIHIIIHIIIIIIHHIIIIIHIIIHIIIIIIIIIIHHHHIIIIIIIHIIIIIIHHDHIHHIIIIIIIIIIHIIIIIIIIIIIIIIIIIIIIIIIIIIIHHHHIIIIHIIIIHIIHIIIIIHGIIIIIIIIIIIIIIIIIIIIIIIIIIIIIIIGIDDDDD
@HISEQ:969:HM2KJBCX2:2:1102:15913:33657 2:N:0:ACTATGCA
GATCTAATCGAGCCCAACTATCCCTATTAATCATTACGGTGGTCCTAGACCAACAAAATAGAACCAACGTCCTATTCTATTATTCCATGCTAATCTATTCAAGCAAAAGCCCGCTTTAAACACTCTAATTTTTTCAAGGTAATGGTCCTGGTTCCCCGGCACACCCAGTTAAGGACATACCGGCTCACCAGAAGGATAGACCCGACAACAGACAGTACTCGCCAGAGACGGACCGCCCGGTCAGGCCTAAAATTCAACTACGAGCTTTTTAACTGCAACAACTTTAATATACGCTATTGGAGCTGGAATTACCGCGGCTGCTGGCACCAGACTTGCCCTCCAA
+
DDDDDIHIIIIIIIIIIIIHIIIIIIIIIIIIIIIIIIHIIIIIIIIIHIIIIIIIGHHHEHIIIGHIIIIIIIIHIIIIIHIIIIIIIGIHGIIIIIIIIIIHIIIIHIIIIIIIIIIIIIIIIIIIIIIHIIIIIIIIIIIIIIIIIIIIIIIIIIIIIIIIIIIIIIIIIIIIIIIIIIIIIHIIIIIIHIIIIHIIIIIIIIIIIIIIIIIIIHHIIIIIIIIIIIIIIIIIIIIIIIIIIIGIIIIIIIIIIIIIIIHHIIIIIIIIIIIIIIIIIIIIIIIIIIIIIIIHHHIIIIIIIIIIIIIIIIIIIIIIIIIIIIIIIIIIIIIIIIDDDDD
@HISEQ:969:HM2KJBCX2:2:1102:4630:35367 2:N:0:ACTATGCA
GATCTAATCGAGCCCAACTATCCCTATTAATCATTACGTCAATCCTAGAAACCAACAAAATAGGATCGAACGTCCTATTTCATTATTCCATGCTAATGTATTCAAGCGTTAGCCTGCTTTAAACACTCTAATTTTTTCAAAGTAACAGTCCTGTTTCCCTGCAACACCAAATTAATGACATTACAGTTCTTCAGAAAGGAGGAATCAGCGAAGCCAGTGCATACCAGTGGCACGACCAACCTGCTGACCCCGAAATTCAACTACGAGCTTTTTAACTGCAACAACTTTAATATACGCTATTGGAGCTGGAATTACCGCGGCTGCTGGCACCAGACTTGCCCTCCAA
+
BDDDDHIIIIIIIIIIIIIIIIIIIIIIIIIIIIIIIIIIIIIIIIIIIIIIHHIIHIIIIHHHIIIIHIHHHIIIHIIIIFHHIIIIIHIHIHIGIHHIIIIIHIIIHIIIIHIIIIIIIHIHHHGIIIHHIIIIIIGHIIIIIIGIIFIIIIIIIIIIHGIIIIIIHHIIIIIIIIIIHIIIIIIIHIIIIIIIIIIIIIIIIIIIIIGIIHIIIIIIIIIHIIIIIIIIIIIIIHHIHIIHGIHIIIIIIHIIIIIIIIIIIIIIIIIIIIIIIIIHIIHHHIIIIIIIIIIIIIIHIIHIIIIIIIIIIIIIIIIIIIIIIIIIIIIIIHIIIIIHIDDDDD
@HISEQ:969:HM2KJBCX2:2:1102:8551:35550 2:N:0:ACTATGCA
GATCTAATCGAGCCCAACTATCCCTATTAATCATTACGGTGATCCTAGAAACCAACAAAATAGAACCATGCCGTCCTATTCTATTATTCCATGCTAATGTATTCGAGCAAAAATGCCTGCTTTAAACACTCTAATTTTTTCAAGGTAAAGGTCCTGGATCCGCAAGACACCCAATAAAGGACATCAAGTTTCTCCAGAAGGTGAGAAATCAACAGTAACAGTTCATACCCCTTAAGGCATGACCATCACGTCAATCCCGAAATTCAACTACGAGCTTTTTAACTGCAACAACTTTAATATACGCTATTGGAGCTGGAATTACCGCGGCTGCTGGCACCAGACTTGCCCTCCAA
+
DD@DDHHHIIIIGCHHHHHHHH@EHGEHIHEHHHIIGIIIIIHHHHIHIIIEGHIHHHEHHHGIIHHHF?CED<EHIICCHHHHEHFGEHIEHEH1GHHHIEFHHHIIIIHHHIHGHFHHHHHHHHIIHIIIIHIIIHHG@HEHHGHBFHIIIHHIIHHHIIHHIIHEGCHHHHHGIIHHHCHHEGIIHHHHEIIIHFIIIIIIHIHIHIHHGFHGIIIIIHHIHIHIIIIHHCHCHHHEIHHHHHGIIHHFIIIIIHHHHEGHHHIHIHIHIIIIIHFHHIHHIIIHHIHHHFHIIHHEIIHG?IHIIHHHHEHHIIIIIIIIIHIIIIIHFGIHIHIIIIIIIDHD@BDBB
@HISEQ:969:HM2KJBCX2:2:1102:12013:35831 2:N:0:ACTATGCA
GATCTAATCGAGCCCAACTATCCCTATTAATCATTACGGTGATCCTAGAAACCAACAAAATAGAACCATACCGTCCTATTCTATTATCCCATGCTAATGTATTCGAGCAAAAATGCCTGCTTTAAACAAACACTCTAATTTTTTCAAGGTAAAGGTCCTGGATCCGCAAGACACCCAATAAAGGACATCAAGTTTCTCCAGAAGGTGAGAAATCAACAGTAACAGTTCATACCCCTTAAGGCATACCATCACGTCAATCCCGAAATTCAACTACGAGCTTTTTAACTGCAACAACTTTAATATACGCTATTGGAGCTGGAATTACCGCGGCTGCTGGCACCAGACTTGCCCTCCAA
+
DB0DDHHIIHIIIIIIIIIIHHEHIIIIIHHHH@CGHEHHHHHIIIHHHGHHIIHIIHIGIIHGHIIIHIGHGIHIEHHHHHIIIIGHEHGHGIGHHHIHHH1<EHHIIIIIIHEEHGFEHHGHHIEHIIHIIHHGFHGHHHHIHIHIIIIIHHHHCHIIIIIHHIIHHHIIHHIIHIHFIHIIIIIIHIHHCIIIIIIIHIHIIIHIIHHHHHIIIIHGGHFHIIIIIIIIIHIIIIIHIIIIHIHHHEEHHHFIHHHHHHHIIIIIIIIIIIIHIIIIIIIGHIIHHFIIIIIHHHIHIHHHIHIHIIIIIIIHIIIIIIHIHHIIIIIIHHIIIIIIIIIHIIIIIIIDDADD
@HISEQ:969:HM2KJBCX2:2:1102:7828:36140 2:N:0:ACTATGCA
GATCTAATCGAGCCCAACTATCCCTATTAATCATTACGGTGATCCTAGAAACCAACAAAATAGAACCATGCCGTCCTATTCTATTATTCCATGCTAATGTATTCGAGCAAAAATGCCTGCTTTAAACACTCTAATTTTTTCAAGGTAAAGGTCCTGGATCCGCAAGACACCCAATTAAGGACATCAAGTTTCTCCAGAAGGTGAGAAATCAACAGCGACAGTTCATACCCCTTAAGGCATGACCATCACGTCAATCCCGAAATTCAACTACGAGCTTTTTAACTGCAACAACTTTAATATACGCTATTGGAGCTGGAATTACCGCGGCTGCTGGCACCAGACTTGCCCTCCAA
+
DADDDIIIHIIIIIIIIIIIIIIIIIIIIIIIIIIIIIIIIIIIIIIIIIIIIIIIIIIHIIIHIIIIIHIIIIIIIGIFHHIIIIIHIEHHIIIIIHIIIHHIIIIIIIIIIIIGIIIIHIIIIIIIIIIIIIIIIIIHHHIIIIHIIIIIIIIIIIIIIIIIIIIIIIIIIIGIIIIIIIIIIIIIIIIIIIIIIIIIIIIIIIIIHHIIIIIIIIIIIIIIIIIIIIIIIIIIIIIIIIIIIIIIIIHGIIIIIIIIIIIIIIIIIIIIIIIIIIIIIIIIIIIIIIIIIIIIIIIIIIIIIIIIIIIIIIIIIIIIIIIIIIIIIIIIIIIIIIIIIIIIIIIIDDDDD
@HISEQ:969:HM2KJBCX2:2:1102:5880:36240 2:N:0:ACTATGCA
GATCTAATCGAGCCCAACTATCCCTATTAATCATTACGTCGATCCTAGAAACCAACAAAATAGAATCAAACGTCCTATTTCATTATTCCATGCTAATGTATTCAAGCGTGCGCCTGCTTTAAACACTCTAATTTTTTCAAAGTAACAGTCCTGATTCCCCACGACACCAAATTAATGACATCGCGGTTCTTCAGAAGGTAGGAACCAATAATGCCAGTGCGTACCGAGGCACGACCGACAATCTGATCCCGAAATTCAACTACGAGCTTTTTAACTGCAACAACTTTAATATACGCTATTGGAGCTGGAATTACCGCGGCTGCTGGCACCAGACTTGCCCTCCAA
+
DCDDDIIIHIEHHIIIIIIIIIIIIIIIIIIIIIIIIIIIIIIIIIIIIIIIIIIIHHHIIIIIIGHIIIIIIIIIIIIIIIIIIIIIIIHIIIIIIIIIIIHHIIIIIIIGIIIIIIIHIHHIIIIIIIHIIIIIIIIIIIIIIIIIIIIIIIIIIIHIIIIIIIIIIIIIIIIIIIIIIIHIIIIIIIIIIIIIIIIIIIIIIIIHIHIIIIIIIIIIIIIIIIIIIIHHHDIIIIIIIHHHIIIIIIIIIIIIIIIIIIIIIIIIIIIIIIIIIIIIIIIIIIIIIIIIIIIIIIIIIIIIIIIIIIIIIIIIIIIIIIIIIIIIIIIIIIIIIIIIDDDDD
@HISEQ:969:HM2KJBCX2:2:1102:11360:36489 2:N:0:ACTATGCA
GATCTAATCGAGCCCAACTATCCCTATTAATCATTACGGTGATCCTAGAAACCAACGAAATAGAATCAAGCCGTCCTATTTCATTATTCCATGCTAATGTATTCAGACGTTAGCCTGCTTTAAACACTCTAATTTTTTCAAAGTAACAGTCCTGATTTCCAATCACACCAAATTAATGACATGAAAGTTCCTCAGAAGGTAGAGATTTATCTCACCAGTACAGACAATTAAGCCTGACCAATGGGTAAACCCCGAAGTTCAACTACGAGCTTTTTAACTGCAACAACTTTAATATACGCTATTGGAGCTGGAATTACCGCGGCTGCTGGCACCAGACTTGCCCTCCAA
+
DDDDDIIIIIIIIIIIIHIIIIIIIIIIIIIIIIIIIIIIIIIIIIIIIIIIIIIIIIHHIIGHI1GHHHGCDGHHIIIIIIIIIIHIHHIIHIIIIIHHHEHIIHIIIIIIIIIHIIHIHIIIHIIIIIIIIIHHHIIIIHIIIIIIIIIIIIIIIIIIIIIIIIIIIIIIIIIIIIIIIIIIIIIIIHIIIIIIIIIHIIIIIIHIIIHIIIIHIIIIIIIIIIIIIIIIIIIIIIIIIIHIIHHIIIIIIIIIIIIIIIIIIIIIIIIIIIIIIIIIIIIIIIIHIIIIIIIIIIIIIIIIIIIIIIIIIIIIIIIIIIIIIIIIIIIIIIIIIIIIIIIDDDDD
@HISEQ:969:HM2KJBCX2:2:1102:4763:37104 2:N:0:ACTATGCA
GATCTAATCGAGCCCAACTATCCCTATTAATCATTACGGTGATCCTAAAAACCAACAAAATAGAACCATGCCGTCCTATTTTATCATTCCATGCTAATCTATTCAAGCACAAGCCTGCTTTAAGCACTCTAATTTTTTCAAGGTAATAGCTCTGCTTCCCCAACGCACTAACTTAATAGCATGCTGGTTATTCAGAAGGTAGGAATTCATCAGGCCAGTGCGGACAGTGAAGCCCGACCAACCGACAAACTCCGAAATTCAACTACGAGCTTTTTAACTGCAACAACTTTAATATACGCTATTGGAGCTGGAATTACCGCGGCTGCTGGCACCAGACTTGCCCTCCA
+
0<00011<1<FHC?CHEE@F111<<<1111<<F1CCC10<1<11<1111<<0<1<GCHH@F111<111<111/0<<<<1<<1<11<1<11<1<1C1<HHHFG@61HFHFGHH8GIHIHIG9HEG?CIHHIHHDHHIHHGFHH(HHIHH8HHHH8DGE<?GHHII:HEHIHHHIHIIHEHFDIIHFHGF?D/DHI;IGI;HIIIHHGHEIIII<II;GIIIIHIIGIGIHIIGHHDHHCFGIIHHHEIHGHIGIIIIIIIIHHIIIIIIIIIHGIIIIIIIIHHHCHIIIIHIIIHCIIHHHHHHHEHEIIIIHGHHHHHHIIHIIIIIIGIIIIIHIGIHIIDAADD
@HISEQ:969:HM2KJBCX2:2:1102:18688:36531 2:N:0:ACTATGCA
GATCTAATCGAGCCCAACTATCCCTATTAATCATTACGTCAATCCTAGAAACCAACAAAATAGGATCAACGTCCTATTTCATTATTCCATGCTAATGTATTCAAGCGCGAGCCTGCTTTAAACACTCTAATTTTTTCAAAGTAACAGTCCTGATTCCCCACCACACCAAATTAATGACATGATGGTTCGTCAGAAGGTAGGAATCAGTAACACCAGTACGTACCGAAGGCACGACCAGCGTACTAATCCCGAAATTCAACTACGAGCTTTTTAACTGCAACAACTTTAATATACGCTATTGGAGCTGGAATTACCGCGGCTGCTGGCACCAGACTTGCCCTCCAA
+
BDDDDIIIIIHHIIIGIIIIIHIHIIIHIHIIIIHHIEGHHIG?HHEHHHIIHHIIIHHHHHEGHHIIICGE1CEHHGHIIIIIIGHFFHH1DEHHIIIIHHGIHHHIIIHIIIIHIHIHGGIIHGHHEHHHHHIIHHIIIHHHHIHHGHIHGHHHIIIIIIIIIIIHHHIIIIIIHIHIIIIIIIHIIIIIIHIHIIIIIIIIIIIIIIIIIHIIIIIIIIHIIHIIIIIIIIIIIIIIIIIHHHIHGIIIIIHIIIIHIIIIIIIIIIIIIIIIIIIIIIIIIIIIIIIHIIIIIIIIIIIIIIIIIIIIIIIIIIIIIIIIIIIIIIIIIHIIIIIIDDDDD
@HISEQ:969:HM2KJBCX2:2:1102:3872:37112 2:N:0:ACTATGCA
GATCTAATCGAGCCCAACTATCCCTATTAATCATTACGTCAATCCTAGAAACCAACAAAATAGGATCGAACGTCCTATTTCATTATTCCATGCTAATGTATTCAAGCGTTAGCCTGCTTTAAACACTCTAATTTTTTCAAAGTAACAGTCCTGTTTCCCTGCAACACCAAATTAATGACATTACAGTTCTTCAAGAAGGAGGAATCAGTAAAGCCAGTACATACCATAGGCACGACCAACCTACTGACCCCGAAATTCAACTACGAGCTTTTTAACTGCAACAACTTTAATATACGCTATTGGAGCTGGAATTACCGCGGCTGCTGGCACCAGACTTGCCCTCCAA
+
B@DDDHFHIHHIHHHGIHHFHHHHIIHIIIIHEHGHEHHHIIIIHHHIHIIIFHHHHHHHIIHHCHH@H@CDCEDEHIGCEHHHGHIIHIHCCEHHIIIIHGIIIHHHIIIIIIIHIIHIIIIIIIIIHIIHIHIHHIIIIIHHHHIIIIIIIHHHHHIIIHHIIIIIIIIHHHIIIIIIIHIIIIIIIIIIIIIIIIIIIIIIIIIIIIIIIIIIIIIIIIIIIIIHIIIIIIIIIIIIIIIHHIHIIIIIIIIIIIIIIIIIIIHIIIIIIIHIIIIIIIIIIIIIHIIIIIIIIIIIIIIIIIIIIIIIIIIIIIIIIIIIIIIIIIIIIIIIIIIIIDDDDD
@HISEQ:969:HM2KJBCX2:2:1102:8438:37416 2:N:0:ACTATGCA
GATCTAATCGAGCCCAACTATCCCTATTAATCATTACGTCGATCCTAGAAACCAACAAAATAAGATCAAACGTCCTATTTCATTATTCCATGCTAATGTATTCAAGCGTTAGCCTGCTTTAAACACTCTAATTTTTTCAAAGTAACAGTCCTGTTTCCCTGCAACACCAAATTAATGACATTACAGTTCTTCAGAAAGGAGGAATCAGCGAAGCCAGTACATACCAGTGGCACGACCAACCTGCTGACCCCGAAATTCAACTACGAGCTTTTTAACTGCAACAACTTTAATATACGCTATTGGAGCTGGAATTACCGCGGCTGCTGGCACCAGACTTGCCCTCCAA
+
BBBB@FHF<DFCHIHIIHIIIIGIHHIIHHHGHHHIFEEHHH1CHFGCECHEEHIIHFEHIIIC?GEHH1DE<<EECFEICEC1D@F<CCGFC<GHEE@6ECCDFHIIHFCDBG@CGHEHIHHHGDCAHHHIHIHHEFGAG?HHHHHHGHEHIIHHFHIHHEHHEFEIHGHIIIIHIIIIHIHGHEEF<FHIHHHEIHFHGCGIIHCEHG?IIIIIHIIHEGGCHHHG?GHHHEHHEHHEIIHFDHHHFHH@@IIIH?HHIIIIIHHHHGHGGHHHFIHHIIHIGCHHGCECIIIIIIIIHIHHHEGIIHIIIIHHIHFHHGIHFGE?HCH@EFHIIIIHG@BBB0
@HISEQ:969:HM2KJBCX2:2:1102:11920:38573 2:N:0:ACTATGCA
GATCTAATCGAGCCCAACTATCCCTATTAATCATTACGGTGATCCTAGAAACCAACAAAATAGAACCATGCCGTCCTATTCTATTATTCCATGCTAATGTATTCGAGCAAAAATGCCTGCTTTAAACACTCTAATTTTTTCAAGGTAAAGGTCCTGGATCCGCAAGACACCCAATTAAGGACATCAAGTTTCTCCAGAAGGTGAGAAATCAACAGCGACAGTTCATACCCCTTAAGGCATGACCATCACGTCAATCCCGAAATTCAACTACGAGCTTTTTAACTGCAACAACTTTAATATACGCTATTGGAGCTGGAATTACCGCGGCTGCTGGCACCAGACTTGCCCTCCAA
+
DDDADIIIIIIIIIIIIIIIIIIIIIIIIIIIIIIHIIIIIIIIIIIIIIIIIHIIIIIIIIHIIIIIIIIGHHHHIHHHIIHIHIIIIIIIHGIHIHHEHGHIIIIIIIIIIIIIHIIIIIIIIIIIIIIIIIIIIIHHHIIIHIIIIIIIIIIIIIIIIHHIIIIIIIIIIIIIIIIIIIIIIHHIIIIIIHIIIIIIIIIIIIIIIIIIIIIIIIIIIIIIIIIIIIIIIIIIIIIIIIHIIIIIIIIHIIIIIIIIIIIIIIIIIHIIHIIIIIIIIIIIIIIIIIIIIIIIIIIHGIIIIIIIIIIIIIIIIIIIIIIIIIIIIIIIIIIIIIIIIIIIIIIIDDDDD
@HISEQ:969:HM2KJBCX2:2:1102:18781:38935 2:N:0:ACTATGCA
GATCTAATCGAGCCCAACTATCCCTATTAATCATTACGTCAATCCTAGAAACCAACGAAATAGAATCAGTCCGTCCTATTTCATTATTCCATGCTAATGTATTCAGACGATAGTCTGCTTTAAACACTCTAATTTTTTCAAAGTAACAGTCCTGATTTCCCATCACACCAAATAAATGGCATGAAAGTTCCTCAGAAGGTAGAGATCCATCTCACCAGTACAGACAATTAAGCCTGACCAATGGGTAGACCCCGAGGTTCAACTACGAGCTTTTTAACTGCAACAACTTTAATATACGCTATTGGAGCTGGAATTACCGCGGCTGCTGGCACCAGACTTGCCCTCCAA
+
@@?DDCH@CECE=HHFH@1<?1GFEHHIFH1C11FC<EHHGG1<DCF?HHH1F?HECGGH1D11DE?C1D@HCCH/CC1FH?1<@E?H?HHGCGG?E@EHHCHHHEHFGIIHHHHHHDHHIIIIHIHH?IIIIHIGHHIIIIIIHIHFHHIII9HIHHIIIIHIIIIHEIII;IIIIIHGIIIIIIGHGIIIIIIIIIIGIGIGIIIIIGIIIIIGIGIIIIIIGIIGIIIGIIIIIIIIIIIHHHDIIIIIIIIIIIIIIIIIIIIIIIIIIIIIIIIIIIIIIIIHHHIIIIIIIHIIIIIIIIIIIIIIIIIIIIIIIIIIIIIIIIIIIIIIIIIIIIIDDDDD
@HISEQ:969:HM2KJBCX2:2:1102:13663:38811 2:N:0:ACTATGCA
GATCTAATCGAGCCCAACTATCCCTATTAATCATTACGTCAATCCTAGAAACCAACAAAATAGGTTTGAACGTCCTATTTCATTATTCCATGCTAATGTATTCAAGCAAATGCCTGCTTTAAACACTCTAATTTTTTCAAAGTAACAGTCCTGTTTCCCTGCAACACCAAATTAATGACATTACAGTTCTTCAGAAAGGAGGAATCAGCGAGACCAGTTCATACCAGTGGCACGACCAGCCTGCTGACCCCGAAATTCAACTACGAGCTTTTTAACTGCAACAACTTTAATATACGCTATTGGAGCTGGAATTACCGCGGCTGCTGGCACCAGACTTGCC
+
DDDDDIIIIIIIIIIIIIIIIIIIIIIIIIIIIIIIIIIIHHIGIIIIIIIIIIIIIIIIIIIIIIIIIIIHIGIHIIIIIIIIIIHIGFIIHIIIIIIHIHIIIIIIIIIIIIIIIIIIIHHIIIIIIIHHIIIIIIIHIIIIIIIIIIIIIIIIHHIIHIIIIIIIIIIHHIIIIIIIIIIIIIIIIIHIIIIHIIIIHIIIIIIIIIHIHIIIIIHIIIIIIIIIIIIIIIHIIHHIIIIIIIIIIIIIIIIIIIIIIIHIIIIIIIIIIIIIIIIIIIIIIIIIIIIIIIIIIIIIIIIIIIIIIIIIIIIIIIIIIIHIIIIIIIIIIIIDDDDD
@HISEQ:969:HM2KJBCX2:2:1102:5570:38847 2:N:0:ACTATGCA
GATCTAATCGAGCCCAACTATCCCTATTAATCATTACGTCGATCCTAGAAACCAACAAAATAGGATCAACGTCCTATTTCATTATTCCATGCTAATGTATTCAAGCGCGAGCCTGCTTTAAACACTCTAATTTTTTCAAAGTAACAGTCCTGATTCCCCACCACACCAAATTAATGACATGATGGTTCGTCAGAAGGTAGGAATCAGTAACACCAGTACGTACCGAAGGCACGACCAACGCACTAATCCCGAAATTCAACTACGAGCTTTTTAACTGCAACAACTTTAATATACGCTATTGGAGCTGGAATTACCGCGGCTGCTGGCACCAGACTTGCCCTCCAA
+
DDDDDIIIIIIIIIIIIIIIIIIIIIIIIIIIIIIIIIIIIIIIIIIIIIIIIIIIIHHHIGHIIIIIIIHHIIIIIHIIIIIIIIIIIIIHIIIIIIIIIHHIIIIIIIIIIIIIIIIIIIIIIIIIIIIIIIIIIIIIIIIIIIIIIIIIHIIIIIIIIIIHHIIIIIIIIIIIIIIIIIIIIIIIIIIIIIIHIIIIIIIIIIIIIIIIIIIIIIIIIIIIIIIHHIIIIIHIIIIIIIIHIIIIIIIIIIIIIIIIIIIIIIIIIIIIIIIIIIIIIIIIIIIIIIIIIIIIIIIIIIIIIIIIIIIIIIIIIIIIIIIIIIIIIIIIIIIIIIIIDDDDD
@HISEQ:969:HM2KJBCX2:2:1102:15915:39267 2:N:0:ACTATGCA
GATCTAATCGAGCCCAACTATCCCTATTAATCATTACGTCAATCCTAGAAACCAACAAAATAGGATCAAACGTCCTATTTCATTATTCCATGCTAATGTATTCAAGCGTTAGCCTGCTTTAAACACTCTAATTTTTTCAAAGTAACAGTCCTGTTTCCCTGCAACACCAAATTAATGACATTACAGTTCTTCAAGAAGGAGGAACCAGTAAAGCCAGTGCATACCAGAGGCACGACCAACCTACTAATCCCGAAATTCAACTACGAGCTTTTTAACTGCAACAACTTTAATATACGCTATTGGAGCTGGAATTACCGCGGCTGCTGGCACCAGACTTGCCCTCCAA
+
DDDDDIIIIIIIIIIHHHIIIHIIIIIIIIIHIIIIIIIIIIIIIIIIIIHHHIIIIIIIIIHHHIIHIIIIIFHIHIIIHIIIIHIHIIIIHHIIHIHIIHHHHHIIIIIHIIIHIIIIIIIHHIIIIIHHIIIIIIIIIIHIIIIIIIIIIIIIIIIIHIIIIIIIIHIHIIIIIIIIIIIIIIIIIIIIIIIIIIIIHIIHIIIIIIGIIIIIIIIIIIIIIIIIIIHIIIIIIIHIIIHHCIHHIIIIIHHIGIIIIHIIIHHIIIIIIIIIIIIIIHHIIIIIIIIIIHIIIIIIHIIIIIIIIIIIIIIIGIIIIIIIIIIIIIIIIIHIIIIIIDDDDD
@HISEQ:969:HM2KJBCX2:2:1102:12331:40127 2:N:0:ACTATGCA
GATCTAATCGAGCCCAACTATCCCTATTAATCATTACGGTGATCCTAGAAACCAACGAAATAGAATCAGTCCGTCCTATTTCATTATTCCATGCTAATGTATTCAGACGATAGTCTGCTTTAAACACTCTAATTTTTTCAAAGTAACAGTCCTGATTTCCCATCACACCAAATAAATGGCATGAAAGTTCCTCAGAAGGTAGAGATCCATCCTACCAGTGCAGACAATTAAGCCTGACCAATGGGTAGACCCCGAAGTTCAACTACGAGCTTTTTAACTGCAACAACTTTAATATACGCTATTGGAGCTGGAATTACCGCGGCTGCTGGCACCAGACTTGCC
+
DDDDDIIIHHHHIIIIIIIIIIIIIIIIIIIIIIIHIIIIIIIIIIIIIIIIIIIIIHIIIIIIIIIIIIHIIIIHIIIIIIHIIIIIIIIIIIIIHIIIIIIIIIIIIIIIHIIIIIIIIHIHIIIIIIIIIIIIIIIIIIIIIIIIIHIIIIIIIIIIIIIIIIIIIIIIIIIIIIIIIIIIIIIIIIIIIIIIIIIIIIIIIIIIIIIIIIIIIIIIIIIIIIIIIIIIIIIIIIIHHIIIIIIIIIIIIIIIIIIIIIHIIIIIIIIIIIIIIIIIIIIIIIIIIIIIIIIIIIIIIIIIIIIIIIIIIIIIIIIIIIIIIIIIIIIIIIIIIDDDDD
@HISEQ:969:HM2KJBCX2:2:1102:17563:40335 2:N:0:ACTATGCA
GATCTAATCGAGCCCAACTATCCCTATTAATCATTACGGTGATCCTAGAAACCAACAAAATAGAATCATGCCGTCCTATTTTATTATTCCATGCTAATGTATTCAAGCAAAATGCCTGCTTTAAACACTCTAATTTTTTCAAAGTAAAGGTCCTGGTTCCCCGCGACACCCAATTAAGGGCATCGCGGTTCTCCAGAAGGTGAGAAATTGACTACACCAGTTCATGCCCCTTAAGGCACGACCGATGTGTCAATCCCGAAATTCAACTACGAGCTTTTTAACTGCAACAACTTTAATATACGCTATTGGAGCTGGAATTACCGCGGCTGCTGGCACCAGACTTGCCCTCCAA
+
@DDDDIIIIGDDEHIIIIIIIIHIIIHIIIIIGIIIIIIIIIIIHIIIIIIIIHIIGHHFIHHHIHIIHIIIIGIHHIIGHHIIHHHIHGHH?HHHHIGIIDIHIIHIIIHHIHGHIIIIIGHHHIHHHIIGGHHEHGHGIIHHHIGIIIIIIIHIHHIIEIIIIIIIIIIIIHHIIIIIIIIIIIIIIIIIIIIIIIIIHIIIIHIIHIIIIIIIIIIIHIIIIIIIIIIHII=IIIHIHIIIIIHGIHDIHHIHIIIIIHHIHHHGIIIIIIIIGIHIIIIIIHHHIIIIIIIIIIIIIIIIIIIIIIIIIIIIIIIIIGIIIIIIIIIIIIIIIIIIIIIIIIIDDDDD
@HISEQ:969:HM2KJBCX2:2:1102:11216:40774 2:N:0:ACTATGCA
GATCTAATCGAGCCCAACTATCCCTATTAATCATTACGGTGGTCCTAGAAACCAACAAAATAGAACCACAACGTCCTATTCTATTATTCCATGCTAATCTATTCAAGCAATAGCCCGCTTTAAACACTCTAATTTTTTCAAGGTAATGGTCCTGGCTCCCCAACACACCCAACAAAGGACATGCTGATTCACCAGAAGGAAGACCCGACAGCAGACAGTACTCGCCAAAGACGGACCGCCCGGCCAGGCCTAAAATTCAACTACGAGCTTTTTAACTGCAACAACTTTAATATACGCTATTGGAGCTGGAATTACCGCGGCTGCTGGCACCAGACTTGCCCTCCAA
+
@0DDBHHHG1@<GDG?FE@GHEEGGHHHHHHIIIHIIHHGEGEFGHFEHIIIHHFHHII?G@GHHEHFEGEGHEEH0CGHGHHIIGHIHHIHHHHHFFHFHFEHHEIHIIIIHIHIHHGHHHIHHHHIIIIIHHHHHHHIIIIHGIHEGIHHEHEHHHCHIIHHCGBIIH;IIIIIIIIIIIIIHIHHHIIHGIHIGIFHIHHIIIIIIIIIIIIIIIIIHHIIIIIIIHIIIHIIIIIHIIIIHHIIIIIIIIIIIIIIHFFIIIIIIIIHIIIIIIIIIIIHHHIIIIIIIIIIIIIIIIIIIIHIIIIIIIIIIIIIIIIIIIIIIIIIIIHEIIIIIDDDDD
@HISEQ:969:HM2KJBCX2:2:1102:14569:41114 2:N:0:ACTATGCA
GATCTAATCGAGCCCAACTATCCCTATTAATCATTACGGTGATCCTAGAAACCAACGAAATAGAATCAAGCCGTCCTATTTCATTATTCCATGCTAATGTATTCAGACGTTAGCCTGCTTTAAACACTCTAATTTTTTCAAAGTAACAGTCCTGATTTCCAATCACACCAAATTAATGACATGAAAGTTCCTCAGAAGGTAGAGATTTATCTCACCAGTACAGACAATTAAGCCTGACCAATGGGTAAACCCCGAAGTTCAACTACGAGCTTTTTAACTGCAACAACTTTAATATACGCTATTGGAGCTGGAATTACCGCGGCTGCTGGCACCAGACTTGCCCTCCAA
+
@DD@DGHHIE<<GHHHHHEECFHHEHHHHII?GCHCHIIEHEHEEH?F@GHHIFHHIIHIIIHGHHGFH1CEH0<?E?GGHG@FGHEHFH?GHEHHH1F@FDGEHGEHHEHHHFGEGACGCGFHFEGIHHHF<CEF<EHHHFHFHF@GEHIHEFHF@?FGFGHEHHHDCEEHFHHEHHIHHHHHHH@HEHFHHFHGECHFIHF7EEEHEHHI<HHEHHHHHHHGHIIHHIIH:EGC@EEHEHHH;HGIIHHGIIIHIFIHFIIIIIIIIHIHIIIIIIIIIHIHIHHCHHHIIIHIIIIIHHGIIIIIHIIHIIHHDHHIIIIIIIHIHHHIIHHFGHHIIIID@D@@
@HISEQ:969:HM2KJBCX2:2:1102:6128:41444 2:N:0:ACTATGCA
GATCTAATCGAGCCCAACTATCCCTATTAATCATTACGTCAATCCTAGAAACCAACAAAATAGGATCAAACGTCCTATTTCATTATTCCATGCTAATGTATTCAAGCGTTAGCCTGCTTTAAACACTCTAATTTTTTCAAAGTAACAGTCCTGTTTCCCTGCAACACCAAATTAATGGCATTACAGTTCTTCAGAAAGGAGGAACCAGCAAAGCCAGTGCATACCAGTGGCACGACCAACCTGCTGATCCCGAAATTCAACTACGAGCTTTTTAACTGCAACAACTTTAATATACGCTATTGGAGCTGGAATTACCGCGGCTGCTGGCACCAGACTTGCCCTCCAA
+
D?DDDIIIHHGIHIIHIIIIIIIIIIIIIIIIIIIIIIIIIIIGIIIIHIIIIIIHIHHHIIIHIGHHHIHIIIIIIIHIIHIIIIIHHHIIGIIHIHIHIHHHIIIIIIIIIIIHIHHIIIIIHHHIIIGHIIIHIIIIIHIHIIIHHIIHIHIIIIHHIIIHHIHIHIIIIIHIIIHHIIIIIIHIIIIIIIIIIIIIHHIHIHHHHIHIIIIIIIIIIIIIHIIIIIIIIIIIIIIIHIIHHIHIIIIIIIIHIIIIHCIIIIHIHIHHIHGIIIIGIIIIIIIIIIIIGIIIIIIIHIIIIIIHIIIIIIIIIIIIIIIIIIIIIIIIIHIHIIIIIDDDDD
@HISEQ:969:HM2KJBCX2:2:1102:1464:41373 2:N:0:ACTATGCA
GATCTAATCGAGCCCAACTATCCCTATTAATCATTACGGTGATCCTAGAAACCAACGAAATAGAATCAAGCCGTCCTATTTCATTATTCCATGCTAATGTATTCAGACGTTAGCCTGCTTTAAACACTCTAATTTTTTCAAAGTAACAGTCCTGATTTCCAATCACACCAAATTAATGACATGAAAGTTCCTCAGAAGGTAGAGATTTATCTCACCAGTACAGACAATTAAGCCTGACCAATGGGTAAACCCCGAAGTTCAACTACGAGCTTTTTAACTGCAACAACTTTAATATACGCTATTGGAGCTGGAATTACCGCGGCTGCTGGCACCAGACTTGC
+
DDDDDIIIIIIIIIIIIIIIIIIIIIIIIIIIIIIHIIIIIIIIIIIIIIIIIIIIIIIIIIIIIIIHIGHIIHIIIIHIIGIIIHIIIIIIIIIIIIIIIHIGHHIHIHIIHHHIIIIIIIIIHIIHIIHHIIIIIIIIIHIIIIIIIIIIIIIIIIIGIIIIIIIIIIIIIIIIIIIIIHIIIIIIIIIIIIIIIIIIIIIIIIIHIIIIIIIIIIIIIIIIIIIIIIIIIIIIIIHGIHIIIIIIIIHIIIIIIIIIIIIIIIIIIIIIIIIIIIIIIIIIIIIIIIIIIIIIIIIIIIIIIIIIIIIIIIIIIIIIIIIIIIIIIIIIIIIIDDDDD
@HISEQ:969:HM2KJBCX2:2:1102:11866:41282 2:N:0:ACTATGCA
GATCTAATCGAGCCCAACTATCCCTATTAATCATTACGTCAATCCTAGAAACCAACAAAATAGGATCAACGTCCTATTTCATTATTCCATGCTAATGTATTCAAGCGCGAGCCTGCTTTAAACACTCTAATTTTTTCAAAGTAACAGTCCTGATTCCCCGCCACACCAAATTAATGACATGATGGTTCGTCAGAAGGTAGGAACCAGTAACACCAGTACGTACCTAAGGCACGACCAACGTACTGATCCCGAAATTCAACTACGAGCTTTTTAACTGCAACAACTTTAATATACGCTATTGGAGCTGGAATTACCGCGGCTGCTGGCACCAGACTTGCCCTCCAA
+
B@DDDIIIHIIFHIIIEHIIIIIIIHIIIHHIIIHIIHIIIIIIIIGIHHIHIIHIIIIIIEHHHHHHHHGGHHHIIIIIIIIIIIIIHIHHHHHIHIIIIIIHGHIIHHHHHIHFHIIIIIIIIIHHHIIHHHIHIIHHHHIGHHHIHEHGHHHHHIHHHIIICHHIIIIIIHHHIGIHFIHHIIHHHHHIHHIIIHHHHHHHGIHIGIHHIIIIIIIIIHIIIIIIIIIHGIHIIHI=GHHDHIHG<HHHIHHHHIIIIIIIIIIIIIIIHHHHIHIHIIHHHHIIIIHHIIHGIHHGIIIIIHIIHIHIIIIIIIIIIIIIIIIHIIIHHIHIIIIHDDDD@
@HISEQ:969:HM2KJBCX2:2:1102:5596:41285 2:N:0:ACTATGCA
GATCTAATCGAGCCCAACTATCCCTATTAATCATTACGGTGGTCCTAGACCAACAAAATAGAACCAACGTCCTATTCTATTATTCCATGCTAATCTATTCAAGCAAAAGCCCGCTTTAAACACTCTAATTTTTTCAAGGTAATGGTCCTGGTTCCCCGACACACCCAATAAAGGGCATACCGGCTCACCAGAAGGATAGACCCGACAACAGACAGTACTCGCCAGAGACGGACCGCCCGGTCAGGCCTAAAATTCAACTACGAGCTTTTTAACTGCAACAACTTTAATATACGCTATTGGAGCTGGAATTACCGCGGCTGCTGGCACCAGACTTGCCCTCCAA
+
DDDDDIIIIEHHIIIIIIIIIIIIIIIIIHHHIIIIIIIIIHIIIIIIIHIIIIIHIIIIIIHIIIIGIIGHIIIIIIIIIIIIHIHHHIHHIHIIIIIIIIIIIIIIIIIIHIIHIIIGIIHIIIIIIIIIHIIHHIIIIIIIIIIIHHHIIIIIIIHIIHHIIIHHIHIIIIIIIHIIHIIIIIIIIIIIIIIIIIHGIIIIIIIIIIHHIIIIIIHIIIIIIIIIIIIIIIHIIIIIIIIIIIIIIIIIIIIIIIIIIIHIIIIIIIIIIIIIIHIIHIIIHIIIIIIIIIIIIIIIIIIIIIIIIIIIIIIIIIIIIIIIIHIIIIHIIIIIIIDDDDD
@HISEQ:969:HM2KJBCX2:2:1102:5609:42332 2:N:0:ACTATGCA
GATCTAATCGAGCCCAACTATCCCTATTAATCATTACGTCGATCCTAGAAACCAACAAAATAGGTTCGATCGTCCTATTTCGTTATTCCATGCTAATGTATTCAAGCGCGAGCCTGCTTTAAGCACTCTAATTTTTTCAAAGTAACAGTCCTGTTTCCCCGCAACAACAAATTAATGCCATCACGGTTCTACAAGAAGGAGGGACCAGTGAGGCCAGTGCATACCAGTGGCACGACCAACCTACTGGCCCCGAAATTCAACTACGAGCTTTTTAACTGCAACAACTTTAATATACGCTATTGGAGCTGGAATTACCGCGGCTGCTGGCACCAGACTTGCCCTCCAA
+
DDDDCIIHIGHIHHHHIIIIHIHFHEHIGIGIIHHHIIIIHIHGIIIGIIGFHIIIHIIIIIIIHHFHHIIIIHIIIIIHIHIIHIIFHHIIHHIIHHIIIGFHHIHHIGIHHIIFHIIIIIIIGGHIII@FGHHHIIIFIIIIIIIHGIHIHHIIHIIHIHGCIIEHHIIIIHHHIHIIIHIIHGHHIIIIIGIHIIIIIIIIGIIIIHEIIHEIIIHHIHIIHHIGIIIIIHHIIHHIHHHHGIIIIIIIHIIIIIIIHHIHIIIIHIGIIHHIHIIIIIIIHIIIIIIIIHIIIIIGIIIIIIIIIIIIIIIIIIIIIIIIIIIIIIIIIIIIIIIIIDCDDD
@HISEQ:969:HM2KJBCX2:2:1102:1331:42168 2:N:0:ACTATGCA
GATCTAATCGAGCCCAACTATCCCTATTAATCATTACGTTGATCCTAGAAACCAACAAAATAGAATCGAACGTCCTATTTCATTATTCCATGCTAATGTATTCAAGCGCGTGCCTGCTTTAAACACTCTAATTTTTTCAAAGTAACAGTCCTGATTCCCCACGACACCAAATTAATGACATCATGGCTCCTCAGAAAGGAGAAACCAATAACACCAGTACATACCAGAGGCATGACCGACGTATTGATCCCGAAATTCAACTACGAGCTTTTTAACTGCAACAACTTTAATATACGCTATTGGAGCTGGAATTACCGCGGCTGCTGGCACCAGACTTGCCCTCCAA
+
DCDDDHHHIIIIIIIIIIHIIIIIIHIIIIIIIIIIIIIIIIIIIIIIIIIIIIIIHIIIHIHHIII@HHIHHIIIIIIIIIIIHIIIIIHHHIIHIHIIIIHHIIIIIIHIIIIIIIIIHHIIIIIIIIIIIIIIIIIHIIIIIIIIIIIIIHIIIHIHIIIIGIHIIIIIIIIIIIIIIIIIIHIIIIIIIIIIIIIHIIIIIIIIIGIIHIIIIIIIHHIIIIIIIIIIIIIIHIIIIIIIHIIIHIIIIIIIIIGIIIHIHIIIIIIIIHGIIIIIIIIIIIIIIIIIIHIIIIIIIIIIIIIIIIIIIIIIIIIIIIIIIIIIIIIIIIIIIIIGIDDDDD
@HISEQ:969:HM2KJBCX2:2:1102:15168:42326 2:N:0:ACTATGCA
GATCTAATCGAGCCCAACTATCCTATTAATCATTACGTCAATCCTAGAAACCAACAAAATAGGATCAAACGTCCTATTTCATTATTCCATGCTAATGTATTCAAGCGTTAGCCTGCTTTAAACACTCTAATTTTTTCAAAGTAACAGTCCTGTTTCCCTGCAACACCAAATTAATGACATTACAGTTCTTCAAGAAGGAGGAACCAGTAAAGCCAGTACATACCAGAGGCACGACCAACCTACTAATCCCGAAATTCAACTACGAGCTTTTTAACTGCAACAACTTTAATATACGCTATTGGAGCTGGAATTACCGCGGCTGCTGGCACCAGACTTGCCC
+
@D0DBGGG?EHC@FHHHDHHEHGHCHH?HHHHHHGHFHHIICGEEGFEHCE1DH0CEHCCHH?FHEHIGF0D?CHHHHHHHFGHCHH1DFCFHGCHH6@EFAFHHHEHEHDEEHHA1HFGH@EGHHEGHHFHHHIHHE@HHHHIHHGHHEFHHGCHE0C@G@FGHEHHEEFGH7IHIHHGIHHEFD@@CEHHEFGCGHHHEHIHHIHHHHH?FIIHCGHIHHHFEACHG<@FHIHHCG@H?FHHHEDHC<1<<<@1@FCHD/HF<?HHECIHFDCCEFCFC1CFHIHHIIIHEHGHHFHGG@CFHH@FFHGHHHHDF<HIIIHHHIHGF<<F<GCBD@?@
@HISEQ:969:HM2KJBCX2:2:1102:3168:42134 2:N:0:ACTATGCA
GATCTAATCGAGCCCAACTATCCCTATTAATCATTACGTCGATCCTAGAAACCAACAAAATAGGGTCAAACGTCCTATTTCATTATTCCATGCTAATGTATTCAAGCGTGAGCCTGCTTTAAACACTCTAATTTTTTCAAAGTAACAGTCCTGATTCCCCGCGACACCAAATTAATGACATCACGGATCTTCAGAAGGGAGAAACCAGTGACACCAGTGCATACCAAAGGCATGACCAGCGTACTGATCCCGAAATTCAACTACGAGCTTTTTAACTGCAACAACTTTAATATACGCTATTGGAGCTGGAATTACCGCGGCTGCTGGCACCAGACTTGCCCTCCAA
+
DDDDDIIIHIIIIIIIIIIIIIIIIIIHHHHIIGHIIIIIIIIIIIGIHHHIIIIIIIIIIIIIIHIHHIIIHIIIIIIIIIIIHIIHIIIHIIIIIIIIIIHHIIIIIIHIHIIIHHIIIHHIIIIIIIHHHHHIIHIIHIIIIIHHIIIIIIIIIHIIIIIIIIIIIIIIIIHIIIIIIIIIIIIIIIIIIIIIIIIIIIIIIIIIIIIIIIIIIIIIIHIIIIIIIIIIHIIIIIIIIIIHGIIHHIIIIIIIIIIIIIIIIHIIIIIIIIHIIIIIIIHGIIIIIIIIIIIIIIIIIIIIIIIIIIIIIIIIIIIIIIIIIIIIIIIIIIIIIIHIHDDDDD
@HISEQ:969:HM2KJBCX2:2:1102:6984:43575 2:N:0:ACTATGCA
GATCTAATCGAGCCCAACTATCCCTATTAATCATTACGTCGATCCTAGAAACCAACAAAATAGGTTCGGTCGTCCTATTTCGTTATTCCATGCTAATGTATTCAAGCGCGAGCCTGCTTTAAGCACTCTAATTTTTTCAAAGTAACAGTCCTGTTTCCCCGCAACAACAAATTAATGCCATCACGGTTCTACAAGAAGGAGGAACCAGTGAGGCCAGTGCATACCAGTGGCACGACCAACCTACTGGCCCCGAAATTCAACTACGAGCTTTTTAACTGCAACAACTTTAATATACGCTATTGGAGCTGGAATTACCGCGGCTGCTGGCACCAGACTTGCCCTCCAA
+
@BB@@H1<G1@1CE@F1C?GE@1111111FHE<CC?GEFH</<F<D1111<1D1<<<1DGHH?1<1<//<D//<@@11D<C<<D<1CG??C11111HFEHF@@@<C7<HEED?HGCEDFEHHEHHIIHEHHDF1B<FB08E6@EGGAB<ECHEF<1<HCHFCGGGGFIIGGEHHGHHHCIHEEDCCEG>DHIHFEHED<FD0.HEIHHFFGEE@?HFEGFGCHEHHDFFHDDFFA<<FCHE@<<:CDHCHHGEHIEHHHHHHHHGIHIIIIHE?HHIHHHHHGHEC@1IIIHFIIIHCHHEHHHHIIIHFIHDHHDHIHEIHE?IIHHHIIIHGEIGIIIGDDBD0
@HISEQ:969:HM2KJBCX2:2:1102:10037:44887 2:N:0:ACTATGCA
GATCTAATCGAGCCCAACTATCCCTATTAATCATTACGTCAATCCTAGAAACCAACAAAATAGGATCGAACGTCCTATTTCATTATTCCATGCTAATGTATTCAAGCGTTAGCCTGCTTTAAACACTCTAATTTTTTCAAAGTAACAGTCCTGTTTCCCTGCAACACCAAATTAATGACATTACAGTTCTTCAAGAAGGAGGAATCAGTAAAGCCAGTACATACCATTGGCACGACCAACCTACTGACCCCGAAATTCAACTACGAGCTTTTTAACTGCAACAACTTTAATATACGCTATTGGAGCTGGAATTACCGCGGCTGCTGGCACCAGACTTGCCCTCCAA
+
DDDDDIIHIIIIIIIIIIIIIIIIIIIIIIIIIIIIIIIIIIIIIIIIIIIIIIIIIIIIIIIIIIIHIIIIHIHIIHIIIIIIIIIGHIIIIIIGIHIIIHGHIHIHIIIIIHIIIIHIIIIIIIIIHIIIIIIIIIIIIIIIIIIIIIIIIIIIIIIIIIIIIIIIIIIHIIIIIIIIIIIIIIIIIIIIIIIIIIIIIIIIIIIIIIIIIIIIIIIIIIIIIIIIIIIIIIIIIIIIIHHHHIIIIIIIIIIIIIIIIIIIIIIIIIIIIIHIIIIIIIIIIIIIIIIIIIIIIIIIIIIIIIIIIIIIIIIIIIIIIIIIIIIIIIIIIIIIIIIIIDDDDD
@HISEQ:969:HM2KJBCX2:2:1102:18116:45070 2:N:0:ACTATGCA
GATCTAATCGAGCCCAACTATCCCTATTAATCATTACGGTGGTCCTAGACCAACAAAATAGAACCAACGTCCTATTCTATTATTCCATGCTAATCTATTCAAGCAAAAGCCCGCTTTAAACACTCTAATTTTTTCAAGGTAATGGTCCTGGTTCCCCGACACACCCAATAAAGGGCATACCGGCTCACCAGAAGGATAGACCCGACAACAGACAGTACTCGCCAGAGACGGACCGCCCGGTCAGGCCTAAAATTCAACTACGAGCTTTTTAACTGCAACAACTTTAATATACGCTATTGGAGCTGGAATTACCGCGGCTGCTGGCACCAGACTTGCCTCCAA
+
DBDDDIIIIGHIIHIIIIIIIIHIHIIHGHIIIIIIIIIIHIIHIIIIIIIIIIIIGIIIHIIIIIIIIIHIIIIIIIHIIIIIHIIIIHIIIIIIIIIHHHIIIIHHDHIIIHIIIIHIIIIIFIIIIIIIIIHIIIIIIIIIIIIIIIHIHIIIIIHIIIIIHIIIIIIIIIHIIIIIIHIIIIIIIIIIIIIHIIIIIIIIIIIIIIIIIIIIIIIIIIIIIIIIIIIIIIIIIIIIHIIIIIHIIIIIIIIIIIIIIIIIIIIIIIIIIIHIIIIIIIIIIIIIIIIIIHHHFFIIIIIIIIIIIIIIIIIIIIIHIIIIIIIIIIIIIIIIIDDDDD
@HISEQ:969:HM2KJBCX2:2:1102:17388:45346 2:N:0:ACTATGCA
GATCTAATCGAGCCCAACTATCCCTATTAATCATTACGTCAATCCTAGAAACCAACAAAATAGGTTTGAACGTCCTATTTCATTATTCCATGCTAATGTATTCAAGCGTTAGCCTGCTTTAAACACTCTAATTTTTTCAAAGTAACAGTCCTGTTTCCCTGCAACACCAAATTAATGGCATTACAGTTCTTCAGAAAGGAGGAATCAGCGAAACCAGTTCATACCAGTGGCACGACCAACCTGCTGACCCCGAAATTCAACTACGAGCTTTTTAACTGCAACAACTTTAATATACGCTATTGGAGCTGGAATTACCGCGGCTGCTGGCACCAGACTTGCCCTCCAA
+
DDDDDHIIIIIIHIIIIIIIIIIIIHIIHIIIIIHIIIHIIIIIIIIIIIIIIIIIHIHIHHIIEHIIHHHHHHHIIIHIIIIHIHHIIIIIHHHHIHIIIHHHIIIIIIIIHIIIIHHIHHHHIIIHIHIIIIIIIIHIHIIIIIIIIHIIIHIIIIIIHIIIIIIHHIHHIIIIIIIIIIIIIIIIHIIIIIIIIIIIHIIIIIIIIIIIIIIIIIIIHIIIIIIIIIIIIIIIIIIIIHIIHIIIIIIIIIIIIIIIIIIIIIIIIIIIIGIIIIIIIIIIIIIIIIIIIIIIIIIIIIIIIIIIIIIIIIIIIIIIIIIIIIIIIIIIIIIIIIIIIDDDDD
@HISEQ:969:HM2KJBCX2:2:1102:21065:45681 2:N:0:ACTATGCA
GATCTAATCGAGCCCAACTATCCCTATTAATCATTACGTCAATCCTAGAAACCAACAAAATAGGATCGAACGTCCTATTTCATTATTCCATGCTAATGTATTCAAGCGTTAGCTTGCTTTAAACACTCTAATTTTTTCAAAGTAACAGTCCAAATTCCCCGCAACACCAAATTAATGGCATTACGGATCATCAGGAAGGAGGAATCAGTGAGACCAGTACATACCAGAGGCATGACCAACCTACTAACCCCGAAATTCAACTACGAGCTTTTTAACTGCAACAACTTTAATATACGCTATTGGAGCTGGAATTACCGCGGCTGCTGGCACCAGACTTGCCCTC
+
DD@DBHH?@CFCEC@FHIGG1DHE1C?CGH??G?@C@G<1CE1C@<1<<CG1<CF<DGHCGHHCH@1<C@EH1100C1<<DDD1<<1<1DEH1@DCCC@<??EDF><<<D?HIHEEHGB1<FHEE@BC8<FHHFDEHGFCFHCHDACGCHF<DGG<HE<E/HDCGFHHHCIH:IIIHEGIHHGHHD<.@0EHHIHHHIIIIHHFHHFHFHFHIHHHIIIIHEIIGHED@DG?HHGHIHFHFDHIFHCIHGHGHCEIIIIIIHHHHFHHHHHGEF@HIIIIHHHHHIIIIIIHHCIIHHHHGHEHIHIIIIIIHDIHIIHHIIIHIIIIIIHEHIIIIHBD@AD
@HISEQ:969:HM2KJBCX2:2:1102:3459:46481 2:N:0:ACTATGCA
GATCTAATCGAGCCCAACTATCCCATTAATCATTACGGTGATCCTAGAAACCAACAAAATAGAACCATGCGTCCTATTTCATTATTCCATGCTAATGTATTCAGGCAATAGCCTGCTTTAAGCACTCTAATTTTTTCAAGGTAACAGTCCTGCTTCCCCAACGCACCAAATTAATGGCATGCTGGTTATTCAGAAGGTAGGAATCCATCACGCCAGTACAGACCCAAAAGCCCGACCAACGGATAAATCCCGAAATTCAACTACGAGCTTTTTAACTGCAACAACTTTAATATACGCTATTGGAGCTGGAATTACCGCGGCTGCTGGCACCAGACTTGCCCTCCAA
+
DDDDDIIIIIIIHHIIHIIIIIIIIIIIIIIIIIIIIHHHIIIIHIIIIIIIIIIIEHGIIIIIHIIIIIIIIDHEHIIIGIIIIIIIHHHIIIIIIIIHIIHHIIIHIIIIIHIIHHHIIIIIIIIHIIIIHIIHIIIIGIIIIIIIIHHIHIIIIIHEIIIIIIIIIIIIIIIIIIIIIIIIIIIIIIIIIIIIIIIIIIIIIIIHIIIIIIIHHIIIIIIIIIIIIIIIIIIIIIIIIIHHHIIIIIIIIIIIIIIIHGIIIHIIIIIIIIIIIIIIIIIIIIIIIIIIIIIIIIIIIIIIIIIIIIIIIIIIIIIIIIIIIIIIIIIIIIIIIIIIIDDDDD
@HISEQ:969:HM2KJBCX2:2:1102:16210:46222 2:N:0:ACTATGCA
GATCTAATCGAGCCCAACTATCCCTATTAATCATTACGGTGATCCTAGAAACCAACGAAATAGAATCAGTCCGTCCTATTTCATTATTCCATGCTAATGTATTCAGACGTTAGCCTGCTTTAAACACTCTAATTTTTTCAAAGTAACAGTCCTGATTTCCCATCACACCAAATAAATGGCATGAAAGTTCCTCAGAAGGTAGAGATTCATCTCACCAGTGCAGACAATTAAGCCTGACCAATGGGTAAACCCCGAAGTTCAACTACGAGCTTTTTAACTGCAACAACTTTAATATACGCTATTGGAGCTGGAATTACCGCGGCTGCTGGCACCAGACTTGCCCTCCAA
+
DDADDIIIIIIIIGIIIIIIIIIIIIIIIIHIIIIIIHHGHHHHIIIIIIIHIIIIIIIGIIIHIIIIIIIHIIIIIIIIIIIIIHIHIIIIGHIFHIIIIGHIIHIIIIIIIIIIIIIIIIIIHIIIIIIHIIIIIIIIIIHHIIIIIFHHIIIHIIIIIIHIIIIIHIIIIIIIIHHIIIIIIIIIIIIHIIHIIIIIIIIIIIIIIIIIIIIIIIIHIIIIIIIIIIIIIIIIIIIIIIIHHHGIIIIIIIIHGIHIIIIIIHIIIIIIIIIIHIHIIIIIIIIHGHIIIIIIIIIHIIIIIIIIIIHIIIIIHIIIIIIIIIIIIIIIIIIIHHIIIIIDDDDD
@HISEQ:969:HM2KJBCX2:2:1102:17526:46378 2:N:0:ACTATGCA
GATCTAATCGAGCCCAACTATCCCTATTAATCATTACGTCAATCCTAGAAACCAACAAAATAGGATCAAACGTCCTATTTCATTATTCCATGCTAATGTATTCAAGCGTTAGCCTGCTTTAAACACTCTAATTTTTTCAAAGTAACAGTCCTGTTTCCCTGCAACACCAAATTAATGACATTACAGTTCTTCAAGAAGGAGGAACCAGTAAAGCCAGTGCATACCAGAGGCACGACCAACCTACTAATCCCGAAATTCAACTACGAGCTTTTTAACTGCAACAACTTTAATATACGCTATTGGAGCTGGAATTACCGCGGCTGCTGGCACCAGACTTGCCCTCCAA
+
@@DDDIHIFHHHDEEGHHIHIHIIHGIIIIIIIIIIIIIIHHIHHHIIIIHEFHHHHEHHIGFHHICHCCEGH?HHIHIIHCHIIII1CGHEHHFGIIIIIIIIIIIIIHHHCGHHIIIIIIHHGHHIIHHIIIIIIIIIIIIIHFHIIIHHIHHHCFHIHIIIHHEHHIIIIIIIIIIIIIIIIIIIIHGIIIIIIIIHHIIIIHIIIIIIIHIIIIIHIHIIIIIIIIIIIIIIIIIIGGHHGHIHIIIIHIHHIIIIHHFHIIIIIIIIIHGIIIIIIIIIIIIIIIIIIIIIIIIHHIIIIIIIIIIIIIHHHHHHHHIIIIIIIIIIIIIIIIIIIDDDDD
@HISEQ:969:HM2KJBCX2:2:1102:17472:46962 2:N:0:ACTATGCA
GATCTAATCGAGCCCAACTATCCCTATTAATCATTACGGTGATCCTAGAAACCAACAAAATAGAACCATGCCGTCCTATTTTATTATTCCATGCTAATCTATTCAAGCACTAGCCTGCTTTAAGCACTCTAATTTTTTCAAGGTAATAGCTCTGCTTCCCCGGCGCACCAACTGAATGGCATACCGGTTATTCAGAAGGTAGGAACCCATCACCCCAGTACGGACCGTAAAGCCCGACCGACGGACAGACCCCGAAATTCAACTACGAGCTTTTTAACTGCAACAACTTTAATATACGCTATTGGAGCTGGAATTACCGCGGCTGCTGGCACCAGACTTGCCCTC
+
DDDCDIIIIIIHGHIIIHIIIIIIIIIIIIIIIIIIIIIIIIIHIIIIIIIIHIIIHHEHIHHHGIHFIHI?HIDIIIIIIIIIIHHIGHHH@?HIIIIHHFHIIIHHHIIIHIHIIIHHIIIIIIIIIIIIIIHIIHIIIIIIIHIIIIHIIHHFEHHH/IIIIHIIHIHGIIIIIIHIIIIIIIIIIIIIIIIIIIIGIIIIIIIIIIIIIHIIIIIIIIIIGIIHIIIIIIIHIIIIIIIHIIIIIIIIHIIIIIIIIIIIIIIIIIIIIIIIIIIIIIIIIIIIIIIIIIHHIIIIIIIIIIIIIIHIIIHIIIIIIIIIIHIIIIIHIIIIIIIIDDDDD
@HISEQ:969:HM2KJBCX2:2:1102:4685:47198 2:N:0:ACTATGCA
GATCTAATCGAGCCCAACTATCCCTATTAATCATTACGGTGGTCCTAGACCAACAAAATAGAACCAACGTCCTATTCTATTATTCCATGCTAATCTATTCAAGCAAAAGCCCGCTTTAAACACTCTAATTTTTTCAAGGTAATGGTCCTGGTTCCCCGACACACCCAATAAAGGGCATACCGGCTCACCAGAAGGATAGACCCGACAACAGACAGTACTCGCCAGAGACGGACCGCCCGGTCAGGCCTAAAATTCAACTACGAGCTTTTTAACTGCAACAACTTTAATATACGCTATTGGAGCTGGAATTACCGCGGCTGCTGGCACCAGACTTGCCCTCCAA
+
DDCADHHHHFHHHIIHHHIIHIHICHIHHIHHHHHIIHIHGIIIHHEGHHGGEHIHHHHHFHIII?GHHIIIIGCGEHIIIIIEHIIIHIHIIHHFGHIIIHIHHH@GHGEHHHHIIHIHHHGF?FHHI=IGFCHEEHGGGHHH1CEIGAG@<1CFG<@GHHHHFEHIIHIIIHCHHCHEFDD7HGH?EHHHFEHHHHHHFFHHGIHGHFCFGH<?HHHHCEIIII*FHHHDHDIHEIIIHHHFHGCIHHHHIIIIHHHHEEGFHHHEEEHEHIHHHG@EHHIIIHHECIHIHHG?HHIIIHHHIHIHEHHE?HIHHHHIIIHHFCCHHGC1IIIIHHDDAD@
@HISEQ:969:HM2KJBCX2:2:1102:6757:47574 2:N:0:ACTATGCA
GATCTAATCGAGCCCAACTATCCCTATTAATCATTACGGTGGTCCTAGAAACCAACAAAATAGAACTACAACGTCCTATTCTATTATTCCATGCTAATCTATTCAAGCAATAGCCCGCTTTAAACACTCTAATTTTTTCAAGATAATGGTCCTGGCTCCCCAACACACCCAATAAAGGGCATACTGGTTCACCAGAAGGAAGACCCGACAGCAGACAGTACTCGCCAAAGACGGACCGCCCGGCCAGGCC
+
HHHHHIHIHHHIIHIHIIIIIIIIIIIIIIIIIIIIIIIIIIIIIIIIIIIIIIIIIIIIIIIIIIIIIHHIIIIIIIIIIIIIIIIIIIIIIIIIIIIIIIHIIIIIIIIIGIIIIIIIIIIIIIIIHIIHIIIIIIIIIIIIIIIIIIIIIIIIIIIIIIIIIHGHIIIIIIIIIHIIIIIIIIIIIIIIIIIIIIIIIIIHIIIIIIIIHIIIIIIIIIIIIIIIIIIIIIIIIIIIIIIIIDDDDG
@HISEQ:969:HM2KJBCX2:2:1102:7983:47491 2:N:0:ACTATGCA
GATCTAATCGAGCCCAACTATCCCTATTAATCATTACGGTGATCCTAGAAACCAACAAAATAGAACCATGCCGTCCTATTTTATTATTCCATGCTAATCTATTCAAGCACAAGCCTGCTTTAAGCACTCTAATTTTTTCAAGGTAATAGCTCTGCTTCCCCAACGCACTAACTTAATAGCATGATGGTTATTCAGAAGGTAGGAATTCATCAGGCCAGTACGGACAGTGAAGCCCGACCAACCGACAAACTCCGAAATTCAACTA
+
DDDDDIIIIIIIIIIIIIIIIIHHIIIIIIIIIIIIIIIIIGIIIIIHIHIIIIIIIIIIIIIIIIIIIIIIIIIIIIIIIIIIIIIIIIIIIIIIIIIIIIIIIIIIIIIIIIIIIIIIIIIIIIIIIIIIIHIIIIIIIIIIIIIIIIIIIIHIIIIIIIIIIHIIIIIIIIIIIIIIIIIIIIIIIIIIIIIIIIIIIIIIIIIIIIIIIIIIIIIIIIIIIIIIIIIIIIIIIIIIIHIIIIIIHIIIIIIIIIIIDDDDD
@HISEQ:969:HM2KJBCX2:2:1102:9257:47778 2:N:0:ACTATGCA
GATCTAATCGAGCCCAACTATCCCTATTAATCATTACGTCGATCCTAGAAACCAACAAAATAGGGTCAAACGTCCTATTTCATTATTCCATACTAATGTATTCAAGCTAATGCCTGCTTTAAACACTCTAATTTTTTCAAAGTAACAGTTCTAACTCCCCATAACACCAAATTAATGACATCATGGTTCGTCAGAAGGGAGAAATCAATGATACCAGTACGTACCAGAGGCACGACCGATATATTGATCCCGAAATTCAACTACGAGCTTTTTAACTGCAACAACTTTAATATACGCTATTGGAGCTGGAATTACCGCGACTGCTGGCACCAGACATGCCCTCCAA
+
ADDDDIIIIHHIIIIIHHIIIIIIIIIIIIIIIIIIIHIIIIIIIIIIIIIIIIIIIIIIIHIIIHIHIIIIIIIIIIIIIIIIIIIIIIIIIIIIIHIIIGHIIIIIIIIIIIIIIHHHIIGIIIIIIIIIIIIIHHIIHHIIIIIHHIIIHIIIIIIIIIIIIIIIIIIIIIIIHGIHIHIIIIIIIIHHIIIIIIIIIIIIIIIIIIIIIIIIIHIIIIIIIIIIIGIIIIIIIIIIIIHIHIHHIIHHIIIIIIIIIIIIIIIHIIIIIIIIIIIIIIIIIIHIIIIIIIIIIIIIIIIIIIIIIIIIIIIIIIIIIIIIIIIIIIIIIIIIIIIIIDDDDD
@HISEQ:969:HM2KJBCX2:2:1102:15526:46975 2:N:0:ACTATGCA
GATCTAATCGAGCCCAACTATCCCTATTAATCATTACATCGATCCTAGAAACCAACAAAATAGAATCGGATGTCCTATTTCATTATTCCATGCTAATGTATTCAAGCGTGAGCCTGCTTTAAACACTCTAATTTTTTCAAGGTAACAGTCCTAATTCCCCGTGACACCAAATTAATGGCATTACGGTTCTTTAGAAGGTGAGAAATCAATAATATCAGTACATACCAACGGCATGACCGAAACATTGATCCCGAAATTCAACTACGAGCTTTTTAACTGCAACAACTTTAATATACGCTATTGGAGCTGGAATTACCGCGGCTGCTGGCACCAGACTTGCCCTCCAA
+
DDDDDIIIIIIIIIIHIIIIIIIIIHIIIIIIIIIIIIIIIIIIIIIIIIIIIIIIIIIGHHHHHIIHIIIHIIHIIIGHIHIHHIIHHIIIIIIIGHHHIGHHIHEHHIIHEHHHIIIHHH<IGIIIIIIHIIHIIFIFHEHGGHHHIHHHIIIIIIHHHHIIIHI?IIHHHIHHDEHHHHIIHHHIIIIHHIIIHIHHEGHHHIHHHHGIGEHGGCDHHIIIHE=IIIIIIHHHIIHHHFHHEGHHHDHCEIHGEF@EGCHDHEGGEHIHHHFD<?FFHG@HHECIHHHD0D0F<F@<GDHIHHCHIIIIIIHHEC?HHEHEHIIIIHIIGHHGIHCIIH@DDAD
@HISEQ:969:HM2KJBCX2:2:1102:2129:48585 2:N:0:ACTATGCA
GATCTAATCGAGCCCAACTATCCCTATTAATCATTACGTCAATCCTAGAAACCAACAAAATAGAATCAAACGTCCTATTTCATTATTCCATGCTAATGTATTCAAGCGTGCGCCTGCTTTAAACACTCTAATTTTTTCAAAGTAACAGTCCTGATTCCCCACGACACCAAATTAATGACATCGCGGTTCTTCAGAAGGTAGGAACCAATAATGCCAGTACGTACCGAGGCACGACCGACAGTCTGATCCCGAAATTCAACTACGAGCTTTTTAACTGCAACAACTTTAATATACGCTATTGGAGCTGGAATTACCGCGGCTGCTGGCACCAGACTTGCCCTCCAA
+
DDDDBIIIHGFH@/1DCHH?FFCE@G@EHIHEHIEFGHC@E@C@HECF?GEHHHHEEEHHHIHIHIHGCGEH<<<@GIE1FFHFHHIEFF@HIIIIG6<CH@GHHECCGCHHCGHCHE@@GFEHCHHIHHFHHCFGCGHHIIIIIHFHCIHHCHFHIHFHHHFHHHIHIIIGHHHHFHHHIGIIIIHGEIHHIHFFGIIGHHHHHGIHHH?EHGHHFGGGHIIIHIIIIIIHIIHHIIGHHGFCHIH?<HHIIIIIIIHIIHIIGIIHIIHHIIHHHEIIIIIHHHHHEFIIHIGIIHHIHFIIIIHFIHHIIHCIIIIIIIIIIIHHEHCHIIHIIIIIDCDDC
@HISEQ:969:HM2KJBCX2:2:1102:5133:48786 2:N:0:ACTATGCA
GATCTAATCGAGCCCAACTATCCCTATTAATCATTACGGTGATTCAGAAACCAACAAAACAGGACCACCGTCCTATTCTATTATTCCATGCTAATGTATTCAGACGTAAGCCTGCTTTGAACACTCTAATTTTTTCAAGGTAAAGGTCCTGGTTTCCCACCACGCTAAATTAATAACATGACAGTTCCCCAGAAGGTAGAAATTCTACACGCCAGTACAGACTTGTTAGCCCGACCGACGGTAGAACCCCGAAATTCAACTACGAGCTTTTTAACTGCAACAACTTTAATATACGCTATTGGAGCTGGAATTACCGCGGCTGCTGGCACCAGACTTGCCCTCCAA
+
DDCDDIIIIIIIIIIIIIIIIHIIIIIIIIIIIIIIIIGIIIIIIHIIIIIHIIIIIIIIIIHIIIHIIDHHIIIIHIIIIIIIIHIIIHIIHIGIIIIIIIIIIIIIIHIIIIIIIIIHIHIIIIIHHIHIIIIIIIIIIIIIIHHIIIIHIIHIIIIIIIIIIIIHHIHIIIIIIIIIIIIIIIIIIIIIIIIIIIHGIIIIIIIIIIIIIIIIIIIIIIIIIIIIIIIIIHIIIIIIIIHDHHIIIIIIIIIIIIIIIHIIHIIIIIIIIHIIIIIIIIIIIIIIIIIIHIIIIIIIIIIIIIIIIIIIIIIIIIIIIIIIIIIIIIIIIIIIIIIIDDDDD
@HISEQ:969:HM2KJBCX2:2:1102:17865:48899 2:N:0:ACTATGCA
GATCTAATCGAGCCCAACTATCCCTATTAATCATTACGTTGATCCTAGAAACCAACAAAATAGAATCGAACGTCCTATTTCATTATTCCATGCTAATGTATTCAAGCGCGTGCCTGCTTTAAACACTCTAATTTTTTCAAAGTAACAGTCCTGACTCCCCACGACATCAAATTAATGACATCATGATTCATCAGAAGGGAGAAATCAATGACATTAGTACGTACCAAAGGCACGACCGACGTATTGATCCCGAAATTCAACTACGAGCTTTTTAACTGCAACAACTTTAATATACGCTATTGGAGCTGGAATTACCGCGGCTGCTGGCACCAGACTTGCCCT
+
DDDDDHIIIIHIIIIIIIIIIIIIIIIIIIIIIIIIIIIIIIIIIIIIIIIHIHIIIIIIHIIIIIIIHIHIHFHHIIIIHHHHIIIIIIIIIHHIIIIIIIIHIHIIIIIIIIIIIIIIIIIIIIIIIIIIIIIHIIIIIIIIHIIHGIIHHIIIIIIHIIIIIIIIIIIIIIIIIHGIIIIIIIIIIIIIIIIIIIIIIIIIIIIIIIIIIIIIIHIIHIIIIIIHIIIIIIIIIIIHHIIIIIIHIIIIIIIIIIIIIHFIIIIIIIIIIIHIIIIIIHIHIIIIIIIIIHIIIIIIIIIIIIIIIIIIIIIIIIIIIIIIIIIIIIIIIIIGIDDDDD
@HISEQ:969:HM2KJBCX2:2:1102:19185:49292 2:N:0:ACTATGCA
GATCTAATCGAGCCCAACTATCCCTATTAATCATTACGGTGGTCCTAGACCAACAAAATAGAACCAACGTCCTATTCTATTATTCCATGCTAATCTATTCAAGCAAAAGCCCGCTTTAAACACTCTAATTTTTTCAAGGTAATGGTCCTGGTTCCCCGGCACACCCAGTTAAGGACATACCGGCTCACCAGAAGGATAGACCCGACAACAGACAGTACTCGCCAGAGACGGACCGCCCGGTCAGGCCTAAAATTCAACTACGAGCTTTTTAACTGCAACAACTTTAATATACGCTATTGGAGCTGGAATTACCGCGGCTGCTGGCACCAGACTTGCCCTCCAA
+
D0<DDFCG@@@EH<1<<DHGHIHHGH@FCCHFCHHEHE0DGEHICG?@1FCGHEHHHEHIHHH@E@GFHCGHHHFHHH1D<EHIFH?C@FHEGHIHHIHGHGIHIIHIGIIHHHGHHGHHHIIIIIIHHHHHHHHHHHHHFEHEHHIHHEFA<CGHHIGIIIHIHEHHHHHHIIIIIHFIIIGIIHHHFFHHHHHHGHIIIIIIH?HIHFHHIIIHIHHHIIIIIHHHIHIIIIIIIIIIIHHIIHEHIIIIIHIIIHIIIIIHIIIIIHIIIIIIIHIIIHHHIIIIIIIHHHEGGFIHIIIIIIIIHIIIIIIIHIIHIIIIIHHIIIIIIIIIIIDDDDD
@HISEQ:969:HM2KJBCX2:2:1102:8562:49437 2:N:0:ACTATGCA
GATCTAATCGAGCCCAACTATCCCTATTAATCATTACTTCAATTCTAGAAACCAACAAAATAGAACCGAAGTCCTAAATTATTATTCCATGCTAATGTATTCAAGGCATAAGCCTGCTTTAAACACTCTAATTTTTTCAAAGTAATAGAGCTAGATGGCGACGACAAGCCCAGTAAAGGGTTGTCGCCGTTCTCAAGCAAGATGGTAGACGCGCGCCAGCACACACACTCGTAACCGAGGCGGGCCAGGTGCGTCAAACCAGAAATCCAACTACGAGCTTTTTAACTGCAGCAACTTTAATATACGCTATTGGAGCTGGAATTACCGCGGCTGCTGGCACCAGACTTGCCCTCCAA
+
ADDDDIIIIHHEHIIIIIIIIIIIIIIIIIIHHIHHIIIIIIIIIIIHIHIIFHIIHIIIIIHHIHIIIIIIIIHIHHHIIHHIIIIIIIIGIIIIGHHHHFHHCCHIIIIIHIHIIIIIIIIIIIIIIIIHIIIIIIIIIIHIHIIHHIIHIIIIIIIHHIIIHHIIIIIIIIIHHIIGIIIIIIIIIIHIIIHIHIHHIIHIIIIIHIIIIIIIIIIIIHFIIIIIHIIIIIIIIIIIIIIIIIIIIIIIIIIIIIHIIHIHGIIIIIIIHIIIIIIIHGIIIIIIIIIIIIIHIIIIIIIIIIIIIIIIIIIIIIHIIIIIIIIIIIIIIIIIIIIIIIIIIIHIIIIDDDDD
@HISEQ:969:HM2KJBCX2:2:1102:15214:48668 2:N:0:ACTATGCA
GATCTAATCGAGCCCAACTATCCCTATTAATCATTACGTCAATCCTAGAAACCAACAAAATAGGATCGAACGTCCTATTTCATTATTCCATGCTAATGTATTCAAGCGTTAGCTTGCTTTAAACACTCTAATTTTTTCAAAGTAACAGTCCAAATTCCCCGCAACACCAAATTAATGGCATTACGGATCATCAGGAAGGAGGAATCAGTAAGACCAGTACATACCAGAGGCATGACCAATCTACTAACCCCGAAATTCAACTACGAGCTTTTTAACTGCAACAACTTTAATATACGCTATTGGAGCTGGAATTACCGCGGCTGCTGGCACCAGACTTGCCCTCC
+
DDDDDIIIIIIIIHIIIIIIIIIIIIIIIIIIIIIIIIIIIIIHHIIIIHHHIIIIIIIHHIHHHIIDHIIHHCGHIIIIIIIIIHHHIIH?GGIIIIIIIGIIIHHHHIHIIHIIGIIIIIIIIIIIIIIIIIHHIIIIIIHIIIIIIIIIIHIIIHIIIIIIHIIIIIIIIIIIIIIIIIIIIIIIIHHIIIIIIIIIIIIIIIIIIIIIIIIIIIHIIIIIIIIIIIIIIIIIIIIIIIHIHHHHIHIIIIIIIIIIIIIIIIIIIIIIIIIIIIIIIIIIIIIIIIIIIIIIIIIIIIIIIIIIIIIIIIIIIIIIIIIIIIIIIIIIIIIIIIIDDDDD
@HISEQ:969:HM2KJBCX2:2:1102:16267:50158 2:N:0:ACTATGCA
GATCTAATCGAGCCAAACTATCCCTATTAATCATTACGTCGATCCTAGAAACCAACAAAATAGAATCAAACGTCCTATTTCGTTATTCCATGCTAATGTATTCAAGCGTGAGCCTGCTTTAAACACTCTAATTTTTTCAAAGTAACAGTCCTGATTCCCCATGACACCAAATTAATGACATCATGGTTCGTCAGAAGGTAGGAATCAATAATACCAGTACGTACAATAGCACGACCAATAAATTGATCCCGAAATTCAACTACGAGCTTTTTAACTGCAACAACTTTAATATACGCTATTGGAGCTGGAATTACCGCGGCTGCTGGCACCAGACTTGCCCTCCAA
+
D0<@DHI?GH1C0/1<111<D1<1DGHH11DC11DG@<D@E?D1<FCE1FFHHH1<GH?GHIEC1<F1<D<DH1<<<CC@H?FCE?G1<<FHHH<HHEHHHIHHHHD@HHH0HAGEGEHHHEBHHHHFIHHGHGHHFHIHHIHFIIHHIHGG?HDHFHCHHEIHGIIIIHHEEI:IHHIIIIHEDIIGIIIHHHHHHHHHHIIIHIIHHHEHHIIHEIIHHGHEIIGHDHHIII5HHHHIIHIHHHHIFIHIHHFIIIHIIIIIHIIIIIIIIIIIIIIIHHGG?HFHGHHHGHIHIIHHHHIIIHHHIHHIHHEHDEHFGIHIIHHHHFEGHEHHCIHH@DDDB
@HISEQ:969:HM2KJBCX2:2:1102:14975:52725 2:N:0:ACTATGCA
GATCTAATCGAGCCCAACTATCCCTATTAATCATTACGGTGGTCCTAAAACCAACAAAATAGAACCAACGTCCTATTCTATTATTCCATGCTAATCTATTCAAGCAAATGCCCGCTTTAAACACTCTAATTTTTTCAAGGTAATGGTCCTGGTTCCCCGACACACCCAATAAAGGGCATCCCGGCTCACCAGAAGGATAGACCCGACGACAGAACAGTACTCGCCAAAGACGGACCATCCGGCCAGGCCTAAAATTCAACTACGAGCTTTTTAACTGCAACAACTTTAATATACGCTATTGGAGCTGGAATTACCGCGGCTGCTGGCACCAGACTTGCCCTCCAA
+
BBDDDIIIIIIHIIIIIIIIIIIIHHIHIIIIIIIIIIIHIIIEHHIIIIIHIIIIIIIIIHIIIIIHHHHHHIGHHHIIIIIIIIIHHIIHHEEHGIIIIIIIHIIIHHHEHGHHHIHIHHHHHIIIHHHHIHHHHHHHIIIHHHIIIIHGHGIHIIHHHIIIIIIIIIIHIIGIIHIIHIIIHIHIIIIIIIIIIIHIIIIIIHHHIIIIHIIIIIIIIIIIIIIIIHIIIIIIIIIIIIIHIIIHGIIIIIIIHIIIIHIIIIIIIHIGIIIIIIIIIIIIIIHIIIIIIIIHIIIIIIIIIIIIIIIIIIHIIIIIIIIIIIIIIIIIHIHIIIIIDDDDD
@HISEQ:969:HM2KJBCX2:2:1102:6845:52380 2:N:0:ACTATGCA
GATCTAATCGAGCCCAACTATCCCTATTAATCATTACGGTGGTCCTAGAAACCAACAAAATAGAACCACAACGTCCTATTCTATTATTCCATGCTAATCTATTCAAGCAATAGCCCGCTTTAAACACTCTAATTTTTTCAAGGTAATGGTCCTGGCTCCCCAACACACCCAACAAAGGACATGCTGGTTCACCAGAAGGAAGACCCGACGACAAGACAGTACTCGCCAAAGACGGACCGCCCGGCCAGGCCTAAAATTCAACTACGAGCTTTTTAACTGCAACAACTTTAATATACGCTATTGGAGCTGGAATTACCGCGGCTGCTGGCACCAGACTTGCCCTCCAA
+
DDDDDHGHIGIIIIIIIIIIIIIIIIIIIIIIHIIIIHFIIIIIIIIHIIIIHHHIIHIIIIGHIIIIIIIIHHIIHIIIIIIIIIIIIIIIIIIIIIIHHHIIIIHHIHHIIIHHHHIHHHHIHHIHIIHHIIHHHFHIGIIIHIIIHIIIHHHIIIHHIFHHHHHIIIIIIIIGIIIIIIIIIIIIIIIIIIIIIIHHHIIIIIIIIIIIIIIIHIIIIIIIIIIIIIHHIIIIIIIIIIIIIHIIIIIIIIIIIIIHIIIHIIIIIIIIIIIIIIIIIHIIIIIIIIIIIIHIIIIIIIIIIIIIIIIIIIIIIIIIIIIIIIIHIIIIIIIIIIIIIIDDDDD
@HISEQ:969:HM2KJBCX2:2:1102:3042:54469 2:N:0:ACTATGCA
GATCTAATCGAGCCCAACTATCCCTATTAATCATTACGGTGGTCCTAGAAACCAACAAAATAGAACCACAACGTCCTATTCTATTATTCCATGCTAATCTATTCAAGCAATAGCCCGCTTTAAACACTCTAATTTTTTCAAGGTAATGGTCCTGGCTCCCCAACACACCCAATTAAGGACATACTGGTTCACCAGAAGGAAGACCCGACAACAGGACAGTACTCGCCAAAGACGGACCGCCCGGCCAAGTCTAAAATTCAACTACGAGCTTTTTAACTGCAACAACTTTAATATACGCTATTGGAGCTGGAATTACCGCGGCTGCTGGCACCAGACTTGCCCTCCAA
+
DDDDDIIIIEHIIIIIIIIIIIIIIIIIIFIIIHIIIIIIIIHIHIIIIHIHHIIIIE@HHIHHIIIIIIGFHHHIIIIIHHIIHIHHHIHIHHHHCHHIIHHIIIIHGIIHIIIIIIIHHIGIIIIIIIHHIIIIHIIIIIIIIIIIIIIHIHHHIHHGIIIHHHHIIHIHHIIIIIIIHIIHHHIHIIIGIIIIIIIIIHHIIHIIIIIIIIIIHIIIIIIIIIIHHHHIIIIIIIIIIIIIIHI+IIHHIIIIHHIIIIIIIHIIIIIIIIIIIIIIIIIIIIIGIIIIIIIIIIHIIIIIIIIIIIIIIGIIIIIIIIIIIIHIIIIIIIIIIIIIIIDDDDD
@HISEQ:969:HM2KJBCX2:2:1102:16537:53301 2:N:0:ACTATGCA
GATCTAATCGAGCCCAACTATCCCTATTAATCATTACGGTGATCCTAGAAACCAACAAAATAGAATCATGCCGTCCTATTTTATTATTCCATGCTAATGTATTCAAGCAAAATGCCTGCTTTAAACACTCTAATTTTTTCAAAGTAAAGGTCCTGGTTCCCCGTGACACCCAATTAAGGGCATCGCGGTTCTCCAGAAGGTGAGAAATTGACTACACCAGTTCATACCCCTTAAGGCACGACCGATGTGTCAATCCCGAAATTCAACTACGAGCTTTTTAACTGCAACAACTTTAATATACGCTATTGGAGCTGGAATTACCGCGGCTGCTGGCACCAGACTTGCCCTCCA
+
DDBBDHHGHHIIIIIIHHIIIIIIIECHHIIIIIIGHHHIIIIIIIGHGIIHIHIICGHIIIEHEHEHHFEHHHC/EHHHGCHHHIIIIHHFEH@HHHHHHHGHHHFHHHHHHHCHFHHIHIHIIIIHIHHHIIHHHHEHHHHEHHHHGCHGIHHHHEHIHHHHHIHIIHIIIIIIIHHHHIIHHHIIIIIIHIIIIIIIHHHIIHHEIIIIIIHIIHHEGIIHHIIIIIHIIIIIHHIHIHHHHHEFHHIIHFGIIIIIIHHFIIIHHIIIIIIIIIIIHIHIHHGGHGIIIIIIIHHHIIIIIIIIIIIIIIHHIIHIIHIIIIIGIIIIIIIHHIIIIIIHIIBCDDA
@HISEQ:969:HM2KJBCX2:2:1102:3387:54355 2:N:0:ACTATGCA
GATCTAATCGAGCCCAACTATCCCTATTAATCATTACGGTGATCCTAGAAACCAACAAAATAGAACCATGCCGTCCTATTCTATTATTCCATGCTAATGTATTCGAGCAAAAATGCCTGCTTTAAACACTCTAATTTTTTCAAGGTAAAGGTCCTGGATCCGCAAGACACCCAATTAAGGACATCAAGTTTCTCCAGAAGGTGAGAAATCAACAGCGACAGTTCATACCCCTTAAGGCACGACCATCACGTCAATCCCGAAATTCAACTACGAGCTTTTTAACTGCAACAACTTTAATATACGCTATTGGAGCTGGAATTACCGCGGCTGCTGGCACCAGACTTGCCCTCCAA
+
000D@CEFE1<C0C1FFHHF@1<EHHHHEE@@C@FHHHHHCHE?CFHC??1<DCHICHEFHFE@HFCFHC11C<C<D1<CFHIII@?@CCC@1DE?1F@EC<<E<FE<HEHHHH4GHHHFGDGHE1?IHECB<CHHHHHHFG@B:<A6<GHHHHGBHHCHE<@CHEEEEDCEE@?ED<:CEGC?G@DAC/HHIIHHIHFC<?ECEIHG<0CG0=HFEHHHHIHEGIHHE@HHHFEIIEC?FHEHIHEGGA1FHHHHDCCGCHEGIHG?E<G?CHG?HFHGEGHGHHHGEHFHGC<D?GIIHHHHHG@HHHFGF?HGFHGECHD<HHFFHIHIIIIIHEHGHHHHDHD100@0@
@HISEQ:969:HM2KJBCX2:2:1102:8487:56550 2:N:0:ACTATGCA
GATCTAATCGAGCCCAACTATCCCTATTAATCATTACGGTGGTCCTTGAACCAACAAAATAGAACCACGACGTCCTATTCTATTATTCCATGCTAATCTATTCAAGCAAAAGCCTGCTTTAAACACTCTAATTTTTTCAAGGTAATGGTCCTGGCTCCCCGGCACGCCCAATTAAGAACATACCGATTCACCAGAAAGATAGACCCGACGACAGAACAGTACTCGCCAGAGACGGACCATCCGGCCAGGCCTAAAATTCAACTACGAGCTTTTTAACTGCAACAACTTTAATATACGCTATTGGAGCTGGAATTACCGCGGCTGCTGGCACCAGACTTGCCCTCCAA
+
DDDDDGGFHHHIIIIIIIIIIIIIIIIIIIIIIIIIIIIIIIIIIIIIIIIIIIIIIIIIIIIIIHHIIHIIHHIIIIIIHHIIIHIHHGIIHHIIIIIIIIIIIIIIIIHIIIIIIIIIIIIIIIIIIIIIIIIIIIIIIIHIHIIIIIIIIIHIIIIIIIIIIIIIIIIIIHIIIIIIIIIIIIIIIIIIIIIIIIIIIIIIIIIIIIIIIIIIIIIIIIIIIIIIIIIIIIIIIIIIIIIIIHIIIIIIIIIIIIIIIIIIIIIIIIIIIIIIIIIIIIIIIIIIIIIIIIIIIIIIHHIIIIIIIIIIIIIIIIIIIIIIIIIIIIIIIIIIIIIIIIDDDDD
@HISEQ:969:HM2KJBCX2:2:1102:7420:57466 2:N:0:ACTATGCA
GATCTAATCGAGCCCAACTATCCCTATTAATCATTACGTCGATCCTAGAAACCAACAAAATAGAATCAAACGTCCTATTTCATTATTCCATGCTAATGTATTCAAGCGTGCGCCTGCTTTAAACACTCTAATTTTTTCAAAGTAACAGTCCTGATTCCCCACGACACCAAATTAATGACATCGCGGTTCTTCAGAAGGTAGGAACCAATAATGCCAGTGCGTACCGAGGCACGACCGACAATCTGATCCCGAAATTCAACTACGAGCTTTTTAACTGCAACAACTTTAATATACGCTATTGGAGCTGGAATTACCGCGGCTGCTGGCACCAGACTTGCCCTCCAA
+
BDCDDIIIIGIIIHIIIIEHHIHIIHIIIIIIIIIIIIHIIIIIIIIIIIGIIIIIIIIIIIHIIHIIHIHIHIHIGIIIIIIIIIHIIIIHIIIHIIIIIGIIIIIIIIIIIIIIIIIIIIIIIIIIIIIIIIIIIIIIIIIIIHIIIIIHIHIIIIIIIIIIIIIIIIIIIIIIIIIIIIIIHIHIHIIIIIIIIIIIIIIIIIIIIIIIIIIIIIIIIIIIIIIIIIIIIIIIIIIIIHIHIIIIHIIIHIIIIIIIIIIIIIIIIIIIIHIIIIIIIIIIIIIIIIIIIIIIIIIIIIIIIIIIIIIIIIIIIIIIIIIIIIIIIIIIIIIIIHIIDDDDD
@HISEQ:969:HM2KJBCX2:2:1102:6460:58468 2:N:0:ACTATGCA
GATCTAATCGAGCCCAACTATCCCTATTAATCATTACGTCAATCCTAGAAACCAACAAAATAGGTTCGAACGTCCTATTTCATTATTCCATGCTAATGTATTCAGGCGCTGGCCTGCTTTAAACACTCTAATTTTTTCAAAGTAACAGTCCTGTTTCCCCGCAACACCAAATTAATGGCATTACGGTTCTACAAGAAGGAGGAATCAGCAAGCTAGTACATACCAGTGGCAAGACCAACCTGCTGATCCCGAAATTCAACTACGAGCTTTTTAACTGCAACAACTTTAATATACGCTATTGGAGCTGGAATTACCGCGGCTGCTGGCACCAGACTTGCCCTCCAA
+
BDDDDHIIIGFH=FEFHHEHHIEHHHHHHIEHCFGHHECHHIIEHHIIIIIIIHICHEHHGHC1<CF<FEDFGHHIHHH@11DHHGHFHH?HHIIIIHHHHF@E<<>CDHGC?HHIHHFFHEHCHEEEHHIEHHHGDECEHIIIHIHIIIGGFHHHHEHIHGHHHFGEHHH@FIHIGIHIIIHFC<CHIIIIIIIIHIHEEIIIHIIIIIIHHHHIIHCIIIIII;HHHGHHIIHIHHHHFHGDE<HDDGIHHEEHGHIIIIIHGHCHIHIIHEFHEH@HHIIIIIIIIIHIIHHEHHHIIIGHHIIIHHEHHIIIIIHIIIHIHH@CHEFHHIGIIIIFBDDBD
@HISEQ:969:HM2KJBCX2:2:1102:1683:58338 2:N:0:ACTATGCA
GATCTAATCGAGCCCAACTATCCCTATTAATCATTACGGTGGTCCTAGACCAACAAAATAGAACCAACGTCCTATTCTATTATTCCATGCTAATCTATTCAAGCAAAAGCCCGCTTTAAACACTCTAATTTTTTCAAGGTAATGGTCCTGGTTCCCCGGCACACCCAGTTAAGGACATACCGGCTCACCAGAAGGATAGACCCGACAACAGACAGTACTCGCCAGAGACGGACCGCCCGGTCAGGCCTAAAATTCAACTACGAGCTTTTTAACTGCAACAACTTTAATATACGCTATTGGAGCTGGAATTACCGCGGCTGCTGGCACCAGACTTGCCCCCA
+
DDDADHIIIIIIHHIIIIIIIIIIIIIIIIIIIIIIIIIHIHIIHIHHIIGHIIIHICHHHEHIEEHIIIIHIIHIIIIIIIIHIHIIIIGIIIHIIHHIIIHGHHIHHHIIIHIIIIIIHIIIHHGIIIIIIIHIIHIIIIIIIIIIIIIIIHIIIIIHIIIIIIIIIIIIHIIIIIIIIIIIIIIIIIIIIIIIHIIIIIIIIIIIIIIIIIIIIIIIIIIIIIIIIIIIIIIIIIIHIIIIIIIGIIIIIIIIIIIIIIIIIIIIIIIIIIIIIIIIIIIIIIIIIIHIIIIIHIIIIIIIIIIIIIIIIIIIIIIIIIIIIIIIIIIIIIIIDDDDD
@HISEQ:969:HM2KJBCX2:2:1102:17056:58465 2:N:0:ACTATGCA
GATCTAATCGAGCCCAACTATCCCTATTAATCATTACGGTGATCCTAGAAACCAACGAAATAGAATCAGTCCGTCCTATTTCATTATTCCATGCTAATGTATTCAGACGATAGTCTGCTTTAAACACTCTAATTTTTTCAAAGTAACAGTCCAAATTCCCCGCAACACCAAATTAATGGCATTACGGATCATCAGGAAGGAGGAATCAGTGAGACCAGTACATACCAGAGGCATGACCAACCTACTAACCCCGAAATTCAACTACGAGCTTTTTAACTGCAACAACTTTAATATACGCTATTGGAGCTGGAATTACCGCGGCTGCTGGCACCAGTCTTGCC
+
?DDBAHH@GECCDDHEHECCHCGH1D<F1D1C@<DG?ED@@@11<1<<GGH1<CDC01<@C@1<D1G?<1DG<C@EE?@CH<@11<1FCE1IHIIIIIIIHIIIHIIHHHGGIIIIHIIHHIHGIHIHGIIIGIIIIIIIHHIIIIIHIIHHGGHEHGIIIIIIIII:IIIGIIIIIIIHIIIIIIIIIIIIIGGIIIIIIGIIHIIIIIIIIIIIIGHIIIFIGIIGGIIIIGIIIIHHIIGIIIIHIIIIIHIIIIIIHIHHIIIIIIIIIIHGIIIIIIHIIIIIIIHIHHEIIIIIIIIIIIIIIIIIIIIIIIIIIIIIIIHHD<<<IIIIDDDDD
@HISEQ:969:HM2KJBCX2:2:1102:20685:57278 2:N:0:ACTATGCA
GATCTAATCGAGCCCAACTATCCCTATTAATCATTACGGTGGTCCTAGAAACCAACAAAATAGAATCATCCGTCCTATTTTATTATTCCATGCTAATGTATTCAAGCAAAATGCCTGCTTTAAACACTCTAATTTTTTCAAAGTAAAGGTCCTGGTTCCCCGCGGCACCCAATTAAGGACATCGCGGTTCTCCAGAAGGTGAGAAATTGACTACACCAGTTCATACCCCTTAAGGCACGACCGATGTGTCAATCCCGAAATTCAACTACGAGCTTTTTAACTGCAACAACTTTAATATACGCTATTGGAGCTGGAATTACCGCGGCTGCTGGCACCAGACTTGCCCTCCAA
+
B@DDDHEGGHGEHHIFIFIIIHHHHGHIFGHIIEEGH?HHIIIHHIF?CDHHCHIICGHHHIIEHGH?HIICHIDEHIDFHI?GFFEHHIIHHCHEHEFFHFGHHHIHIGIHHHHIFHHHHHGHHGHHHHIIEH@CGHHIGIH?GEEHH?HHHEADFHHGHECCEG?CHIIHHEHIHIIIIIIIHHHGDGIGIIIHHH;HHHIHEHHHIIIHHHHHHHHHCHHHHDHHHEGIIIIHHHHEIIGIIGHFFEHDEHHIIIIIIIHHHEHHHHHIHIIHIIHIIIIIHIIIIHHHIIIIIIIIIIIHIIIIIIIIIIIIIHIHHDHIIIIIIIIIIHEIIIIIIHHIIIDDDDD
@HISEQ:969:HM2KJBCX2:2:1102:20677:58731 2:N:0:ACTATGCA
GATCTAATCGAGCCCAACTATCCCTATTAATCATTACGTCAATCCTAGAAACCAACAAAATAGGATCAACGTCCTATTTCATTATTCCATGCTAATGTATTCAAGCGCGAGCCTGCTTTAAACACTCTAATTTTTTCAAAGTAACAGTCCTGATTCCCCACCACACCAAATTAATGACATGATGGTTCGTCAGAAGGTAGGAATCAGTAACACCAGTACGTACCGAAGGCACGACCAACGTACTAATCCCGAAATTCAACTACGAGCTTTTTAACTGCAACAACTTTAATATACGCTATTGGAGCTGGAATTACCGCGGCTGCTGGCACCAGACTTGCCCTCCAA
+
DDDCDIIIIIIIHIIHIIIIIHIIIIIIIIIIIIIGIIIIIIIIIIIIIIIIIHIIIIIIIIIIIIIIGIIIIIIIIIIIIIIHIIIIIIIGIIIGGIIIGGHIHIFGDHIGIIIIHHIIHIHHHHIIIHIIIGHHHHIIIIHIIIIFIHIIIIIIIHIIIIIIHGHEHFIHIHIIHEHIIIIEEHHHHIHHHGGFFGHHIHHHHHCHEHHHI@GGHHHHGHHGHHHDHHIHGHIHDHHEGHHGHHGH?1<HGC<HCG<<<<0FFE=EEGC<1<1HHECHGF@E@GD11<000CGHF<1CFF?HHGGHEEGHHH?DCHGG<@DHHIIHHD1@CEHHHE<1<<<B<
@HISEQ:969:HM2KJBCX2:2:1102:20834:58847 2:N:0:ACTATGCA
GATCTAATCGAGCCCAACTATCCCTATTAATCATTACGTAGATCCTAGAAACCAACAAAATAGAATCAAACGTCCTATTTCGTTATTCCATGCTAATGTATTCAAGCGTGAGCCTGCTTTAAACACTCTAATTTTTTCAAAGTAACAGTCCTGATTCCCCATGACACCAAATTAATGACATCATGGTTCGTCAGAAGGTAGGAATCAATAATACCAGTACGTACAATAGCACGACCAATAAATTGATCCCGAAATTCAACTACGAGCTTTTTAACTGCAACAACTTTAATATACGCTATTGGAGCTGGAATTACCGCGGCTGCTGGCACCAGACTTGCCCTCCAA
+
BBDDDIIHFHHHHHHCHDGHIHGHHEHEHHHHHCEHHFCHHHE1DGHHHIHICE1DCGEHIIEHGHHICHHECHEFGC1FCEG?EHHC1FG@GC@HGEFFHHFFHEIHHHG@FCDEGCCHGGHHH?HCEHHHEHH?IHHHHHHHHGCG?EIHEIHHHH?EHI8HEHHFIIHHHHHGHIIHHIHHIIIIIHIGIIIHHHGIIIHHEGHHGEIIHIIIHIIIHHIIIHFFIIHHHHHHIIGIIHGDIHIIGHHEIIHHIIHIIIHHGHHHIHHHIIIIIIIIIIHHHEHHIHIIIIHHIIIHIIGIHIIIIIIIIIHGHHHHIIIIIHIIIIIIIIIIHHHIDDDDD
@HISEQ:969:HM2KJBCX2:2:1102:8315:59329 2:N:0:ACTATGCA
GATCTAATCGAGGCCCAACTATCCCTATTAATCATTACGGTGGTCCTAGACCAACAAAATAGAACCAACGTCCTATTCTATTATTCCATGCTAATCTATTCAAGCAAAAGCCCGCTTTAAACACTCTAATTTTTTCAAGGTAATGGTCCTGGTTCCCCGACACACCCAATAAAGGGCATACCGGCTCACCAGAAGGATAGACCCGACAACAGAACAGTACTCGCCAGAGACGGACCGTCCGGTCAGGCCTAAAATTCAACTACGAGCTTTTTAACTGCAACAACTTTAATATACGCTATTGGAGCTGGAATTACCGCGGCTGCTGGCACCAGACTTGCCCTCCAA
+
CDDDDIIIIIIIIIIIIIIIIIIIIIIIIIIIIIIIIIIIIIIIIIHIIHIIIIHHHIIIIHIIIIIIHIHIIIIIHIIFHIHIIIIIIIIIIIIIIIIIIIHHIIHHIHHIIIIIIIIIIIIIGHIIIIIIIIIHHIIIHHIIIIIIIIIIIHIIIIIIIIIIIHIIHIIIIIHGIIIIHIIIIIIIIIIIIIIIIIIHHIIIIIIHIIIIIHIIIIIIGIIIIIIIIIIIIHIIIIIIIIIIIIIHHIIIIIIIIIIIHEIIIIIIIIIIIIIIHIIIIIIIIIIIIIIIHIIIIHHHIIIIIIIIIIIIIIIIIIIIIIIIIIIIIIIIHHIIIIIIDDDDD
@HISEQ:969:HM2KJBCX2:2:1102:18720:59385 2:N:0:ACTATGCA
GATCTAATCGAGCCCAACTATCCCTATTAATCATTACGTCAATCCTAGAAACCAACAAAATAAGATCGAACGTCCTATTTCATTATTCCATGCTAATGTATTCAAGCGTTAGCTTGCTTTAAACACTCTAATTTTTTCAAAGTAACAGTCCAAATTCCCCGCAACACCAAATTAATGGCATTACGGTTCATAAGGAAGGAGGAATCAGTGAGACCAGTACATACCAGAGGCATGACCAACCTACTAACCCCGAAATTCAACTACGAGCTTTTTAACTGCAACAACTTTAATATACGCTATTGGAGCTGGAATTACCGCGGCTGCTGGCACCAGACTTGCCCTCCAA
+
@0DDDHHH?E1@C??1CCHC1FGHH@GHEFCH?FHEHHHEE=?GHG1@HIEH@EEEGHCCFCD1<11FHHHHHI=C1FH?@1D1<FFF<DHCE@1GE@@DGFG@DDDHHCHHF@GB<FHEGFCHF?EECHFDG6<CFHHEGHGHFD<<GEHHHFCEIH?DHHGDC@@FD@G@EHHF#D<@DHH=GB/<<@HHEHH@FGFAHHHCGCGFCHCHC?IHG@C@G1FIHEDD1/G@HHH<@GCFHGCD:<CF/CGE1<D11C1CHHHCHG@CEGCHIHH?EFFCHFF<C<11<<<0HE?HF@HHHFGEHEHIIHHEDHHCCGHHHG?FHHHHEIHHGCCHHIIHHDBDD<
@HISEQ:969:HM2KJBCX2:2:1102:17797:60083 2:N:0:ACTATGCA
GATCTAATCGAGCCCAACTATCCCTATTAATCATTACGGTGATCCTAGAAACCAACGAAATAGAATCAGTCCGTCCTATTTCATTATTCCATGCTAATGTATTCAGACGATAGTCTGCTTTAAACACTCTAATTTTTTCAAAGTAACAGTCCTGATTTCCAATCACACCAAATAAATGGCATGAAAGTTCCTCAGAAGGTAGAGATCCATCTCACCAGTGCAGACACCTAAGCCTGACCAATGAGTAAACCCCGAAGTTCAACTACGAGCTTTTTAACTGCAACAACTTTAATATACGCTATTGGAGCTGGAATTACCGCGGCTGCTGGCACCAGACTTGCCCTCCAA
+
ADDDDIIIIIIIIIIIIIIIIIIIIIIIIIIIIIIIIIIIIIIIIIIIIIIIIHHIIIHIIIIIHHIIIHIIHIIIIIIIIIIHIIIIIIIIIIIIIIIIIIIIIIIIIIIIIIIIIIIIIIIIIIIIIIIIIIIIIIIIIIIIIIIIIIIIHIHIIIIIIHHIIIIIIIIIIIIIIHHIHIIIIIIIIIIIIIIIIIIIIIIIIIIIIIIIIIIIIIIIIIIIIIIIIIIIIIIIIIIIIIIIIHGIIIIIIIIIHIIIIIIIIIIIIIIIIIIIIIIIIIIIIIIHGIIIIIIIIIIIIIIIIIIIIIIIHIIIIIIIIIIIIIIIIIIIIIIIIIIIIIIDDDDD
@HISEQ:969:HM2KJBCX2:2:1102:8620:60615 2:N:0:ACTATGCA
GATCTAATCGAGCCCAACTATCCCTATTAATCATTACGTCGATCCTAGAAACCAACAAAATAGAATCAAACGTCCTATTTCATTATTCCTTGCTAATGTATTCAAGCGCGAGCTTGCTTTAAACACTCTAATTTTTTCAAAGTAACAGTCCTGATTTCCCATGACACCAAATTAATGACATCGTGGTTCGTCAGAAGGGAGAAACCAATAATGCTAGTACGTACAAAGTACGACCGACATATTAGTCCCGAAATTCAACTACGAGCTTTTTAACTGCAACAACTTTAATATACGCTATTGGAGCTGGAATTACCGCGGCTGCTGGCACCAGACTTGCCCTCCAA
+
BBBBDIHHHHEHIIIHIHIIIIIIIIIIHHEGHHHIICF@EHIEHHH?FHHHHIGIHI@HEH<FHFHFHHGHIIHIHIIEFHHHIH@HHCEHHHHHHHIIIHHIE??HHDIGHHIHIEBF6DG@HGHHHIHIHHGHHHIHHHGHB1F9FFC@@FHGIIIIIC<FHH?GHH8DCHCHHFFHICGE/CD@ECDEHHFEG@CDB=EEHHHICBGECGEGEHCFHIHIIIHCHHC=HC@CCFDG?F@<??HEDH?F<@HG<<HE<0@F<0F1<<1<CD<1<1<1<<<1<<GG<<0E/HD1C@1CCG<F<D1HC@CCCE/C<?HG11IG?CCHHFCGHEGCCC@D@@<@
@HISEQ:969:HM2KJBCX2:2:1102:10470:60819 2:N:0:ACTATGCA
GATCTAATCGAGCCCAACTATCCCTATTAATCATTACGTCGATCCTAGAAACCAACAAAATAGAATCAAACGTCCTATTTCATTATTCCATGCTAATGTATTCAAGCGTAAGCCTGCTTTAAACACTCTAATTTTTTCAAAGTAACAGTCCTGATTCCCCACGACACCAAATTAATGACATCGCGGTTCTTCAGAAGGTAGGAACCGATAATGCCAGTGCGTACCGAGGCACGACCAACAATTCGATCCCGAAATTCAACTACGAGCTTTTTAACTGCAACAACTTTAATATACGCTATTGGAGCTGGAATTACCGCGGCTGCTGGCACCAGACTTGCCTCCAA
+
DBDDDHGHI@FHIGHIHCHIHFIIIIIIFIHHHIIIIIIHIIICGHGHIGHHEEHHHIEHHHGHHEHHHHIIGHHHHIFHHIIIHIIHIEEHHHFHHGHIIIIIHIHIIIIHIIIIIIIHEGHIHIIIIIHIIIHGHIIIIIIIIIIIFIGIHHHAIHHHHGHIIIIHIIIIHIHGHHHHHIHIIIIHHHHIIIIIIIIIIIIIHHIIIHHHIIIIIIIIIIIIIIIIIIIIIIIIIIIIIHHIIIHIIIIIIIHHHIIHIHIIIIIIIIIIHHIIIIIHIIHIIIIIIHIHGIIIIIIIIIIIIIHHIIIHIIIIIIIIIIIIIIIIIIIIIIIIIHIDDDDD
@HISEQ:969:HM2KJBCX2:2:1102:5598:59830 2:N:0:ACTATGCA
GATCTAATCGAGCCCAACTATCCCTATTAATCATTACGTCGATCCTAGAAACCAACAAAATAGAATCAAACGTCCTATTTCATTATTCCATGCTAATGTATTCAAGCGTGAGCCTGCTTTAAACACTCTAATTTTTTCAAAGTAACGGTCCTGATTCCCCAAGACACCAAATTAATGACATCAAGGTTCTTCAGAAGGGAGAAATCAATAATGCCAGTACGTACCGAGGCACGACCAACAATTTGATCTCGAAATTCAACTACGAGCTTTTTAACTGCAACAACTTTAATATACGCTATTGGAGCTGGAATTACCGCGGCTGCTGGCACCAGACTTGCCCTCCAA
+
B<<DDHIIHI?E0CHIHFHICHEHIIIIIGIHICGHHHHC<EEH@@F?GHHHEHGEEGHHHHHHEHIIHIHIIGIIHIIHI?G?HHH?1FCHEEHHHEHHHFHHHEHFEHIHHHGHIGHHH?GHHHIHHHHHHHHIEHIHHHIHHHGIHFEHHHHHHECHHHHHHHHHHFHGIIIHEHIIIIIHIIHGHGHHIIIIIFIIIIIGHIIHHFHHHGHIHHHHHIII*IIIHGIHHEIIIIIHIHIHIIIIHIIIIHHIIIHHEEIIIIIIIIIIIIIHIIHHHHHIIIIIHHHHEIIHHHGHIIIIIIIIIIIIIIIIIIIIIHHHIIIIIIIIIIIIIIIIDCDDA
@HISEQ:969:HM2KJBCX2:2:1102:1808:60704 2:N:0:ACTATGCA
GATCTAATCGAGCCCAACTATCCCTATTAATCATTACGGTGGTCCTAGAAACCAACAAAATAGAACCACAACGTCCTATTCTATTATTCCATGCTAATCTATTCAAGCAATAGCCCGCTTTAAACACTCTAATTTTTTCAAGGTAATGGTCCTGGCTCCCCAACACACCCAACAAAGGACATGCTGGTTCACCAGAAGGAAGACCCGACAGCAGACAGTACTCGCCAAAGACGGACCGCCCGGCCAGGCCTAAAATTCAACTACGAGCTTTTTAACTGCAACAACTTTAATATACGCTATTGGAGCTGGAATTACCGCGGCTGCTGGCACCAGACTTGCCCTCCAA
+
DDDD@C@11<1C@E11<CG1@FG1<<<CHEEFECH?GEECD=<<1<<CC11FH<ECEEEHEHF@G<<DC1DCH<DG0@C<DCCEEEEFH1FHE?CHIGHCGDGFCFHHIHGIHCFC?E?CFE@BCHHHBE@@<D?HHHHHHHHHHCEHHHHGF<GEFIHFFHGGDHBIHCGCIHHGHIIIIHHHHDHEHHGEGEEIIIHHHHGGHFHHFCHIIHGIHGHIHHIIHHHGCFAIIIIIHIIIIHHFDHGHCEHHHHHEHHHHHHHIIHGHHHHHCIHIIIIHIHEFHGIIIGGHCEIIIIIHIHEIIIHIHHHIHHHE?HIIIIIIIHHIHIIHGCHGIHHIIDDBDD
@HISEQ:969:HM2KJBCX2:2:1102:14671:61072 2:N:0:ACTATGCA
GATCTAATCGAGCCCAACTATCCCTATTAATCATTACGTCAATCCTAGAAACCAACAAAATAGGATCAAACGTCCTATTTCATTATTCCATGCTAATGTATTCAAGCGTTAGCCTGCTTTAAACACTCTAATTTTTTCAAAGTAACAGTCCTGTTTCCCTGCAACACCAAATTAATGACATTACAGTTCTTCAAGAAGGAGGAACCAATAAAGCCAGTACATACCAGAGGCACGACCAACCTACTAATCCCGAAATTCAACTACGAGCTTTTTAACTGCAACAACTTTAATATACGCTATTGGAGCTGGAATTACCGCGGCTGCTGGCACCAGACTTGCCCTCCAA
+
CDDDDIHH@HHHI<EHEEHEHEHHHHIIIEHHHEHHHIIIIIH?@EHIHHHHHIHHFHEHFHHHIIGHIIIFG?GHHIHIEH?GEHHHEHE1CE@HHIFEHHEHIGIDHEHC@GEHHHHHEHGHGHHHHHHHEHECEGHHGHEHHHGAFFEGHHEGHIGIEIHIHH@HHHIIIIIE@HHIGIIHHHHHHHHGHHHHHIIHHIHF?IIHIFIIGHHHCIIIHHHIH;HHE>IHDC0GHHIHHGFHDEHH@EEHHHF?EEHHGE<C@GGHIIIHHG@HHHHGHHF<GIIIIIHH@HHHGCIFIHHIIHIIHIHIHIHDHIIFHIFIIHEEHHEECCGGEHDHED<@DD
@HISEQ:969:HM2KJBCX2:2:1102:5936:60840 2:N:0:ACTATGCA
GATCTAATCGAGCCCAACTATCCCTATTAATCATTACGGTGGTCCTAGAAACCAACAAAATAGAACCACAACGTCCTATTCTATTATTCCATGCTAATCTATTCAAGCAATAGCCCGCTTTAAACACTCTAATTTTTTCAAGGTAATGGTCCTGGCTCCCCAACACACCCAATTAAGGACATACTGGTTCACCAGAAGGAAGACCCGACAACAGGACAGTACTCGCCAAAGACGGACCGCCCGGCCAAGTCTAAAATTCAACTACGAGCTTTTTAACTGCAACAACTTTAATATACGCTATTGGAGCTGGAATTACCGCGGCTGCTGGCACCAGACTTGCCCTCCAA
+
DDDDDHIIIIIIHIIIIIIGIIIIIIIIIIIIIIIIIIIIHIHIIIHIIIIGIIIIIGIIIIIIIIIIIHIIIIIIIHHIHHIIIIIHIIIIIIIIIIIIIHHIHIIIIIIIIIIHIIHIIHIIIIIIIIIIIIIHIIIIIIIIIIIIIHIHIIIIHIIIHGHIIIIIIIIIIIIIIIIIIIIIHHIIIIIIIIIIIIIIIIIIIIIIIIIIIIIIIIIIIIIIIIHIIIIHIIIHIIIIIIIIHHIIIIIIIIIIIIIIIIHEHGHHIIIIIIIHIIIIIIIIIIIIIIIIIIHIIIIIIIIIIIIIIIIIIIIIIIIIIIIIIIIIIIIIIIIIIIIIIIDDDDD
@HISEQ:969:HM2KJBCX2:2:1102:18010:60729 2:N:0:ACTATGCA
GATCTAATCGAGCCCAACTATCCCTATTAATCATTACGTCGATCCTAGAAACCAACAAAATAGAATCAAACGTCCTATTTCATTATTCCATGCTAATGTATTCAAGCGCGAGCTTGCTTTAAACACTCTAATTTTTTCAAAGTAACAGTCCTGATTTCCCGCGACACCAAATTAATGACATCGTGGTTCGTCAGAAGGGAGAAACCAATAATGCTAGTACGTACAAAGTACGACCGACATATTAGTCCCGAAATTCAACTACGAGCTTTTTAACTGCAACAACTTTAATATACGCTATTGGAGCTGGAATTACCGCGGCTGCTGGCACCAGACTTGCCCTCCAA
+
B@DDDGIIIIIIIIIIIIIIIIIIIHIIHIIIHIIIIIIIIIIIIIIIIIIIIIIIIIIIIIIIIIIIIIIIIHIHIIIIIIIIIIIIHHIHIHIIIIIIIIIHIHHIIIIIHIIIIHHIIHIIIHIIIIIIIIHHIIIIIIIIIIIIIIIHIIIIIIIIIIHIIHIIHHHGHIHIIIIIIHIHHIIIHIHIIIIIIIIIIIIIIIIIIIIHHIIIIIIIIHIIIIIIIIIIIIIIIIIIHIHIIIIHIHIIIIIIIIIHIIIIIIIIIHIIIIIGIIIIIIHHGIIIIIIIIIIIIIIIIIIIIIIIIIIIIIIIIIIIIIIIIIIIIIIIIIIIIIIDDDDD
@HISEQ:969:HM2KJBCX2:2:1102:20897:61500 2:N:0:ACTATGCA
GATCTAATCGAGCCCAACTATCCCTATTAATCATTACGGTGGTCCTAGAAACCAACAAAATAGAACCATGCCGTCCTATTTTATTATTCCATGCTAATGTATTCAAGCAAAAATGCCTGCTTTAAACACTCTAATTTTTTCAAAGTAAAGGTCCTGGTTCCCCGCGGCATCCAATTAAGGACATCGCGGTTCTCCAGAAGGTGAGAAATTGACTGCACCAGTTCATACCCCGTGAGGCACGACCGATGCGCCAATCCCGAAATTCAACTACGAGCTTTTTAACTGCAACAACTTTAATATACGCTATTGGAGCTGGAATTACCGCGGCTGCTGGCACCAGACTTGCCC
+
DCDCDFGGHIIIIIIIIIIIIIIIIIGIIIGIHIIIIIFHHIIIIIIHIHIHHHIIIHIIIIHIIIIHIIHIHIIIIIIIIHIIIIIIIHIIHIGHIGIHHHHIIIHGHHHIIIIIIIIHHHHIHIIIIIIIHGHHHIIHIIHIIHIHHHHHHHEFHHHIIIIIIIHIIHIIIIIIIIIIIIIHIIIIIIIIIIIIIHIIIIIIIIIIIIIIIIIIIIIIIIIIHHEIIIIIIIIIIIIIIIIIGHEIIIIIIIIIIIIIIIIIIIIIIHIIIIIIIIIIIIIIIIIIIHHIIIIIIHHHGIIIIIIIIIIIIIIIIIIIIIIIIIIIIIIIIIIIIIIIIIIDDDDD
@HISEQ:969:HM2KJBCX2:2:1102:1331:63466 2:N:0:ACTATGCA
GATCTAATCGAGCCCAACTATCCCTATTAATCATTACATCGATCCTAGAAACCAACAAAATAGAATCGGATGTCCTATTTCATTATTCCATGCTAATGTATTCAAGCGTGAGCCTGCTTTAAACACTCTAATTTTTTCAAGGTAACAGTCCTAATTCCCCGTGACACCAAATTAATGGCATTACGGTTCTTTAGAAGGTGAGAAATCAATAATATCAGTACATACCAACGGCATGACCGAAACATTGATCCCGAAATTCAACTACGAGCTTTTTAACTGCAACAACTTTAATATACGCTATTGGAGCTGGAATTACCGCGGCTGCTGGCACCAGACTTGCCCTCCAA
+
BD@DDIIIHIIIIDHHIIEEEHHHCGHIHIHHHIIIIIIIHHHE=GEHHHHGCHFEGHHHIIHIIIIDC@GD<F<@GHEH??CHEGHIII@CHHIEGIHHIHHFHIHHHGEHHFHEIFHHHHIIIIIHHHIIIIIIIHHIIIHHHIHF?FGIHIIIHHGIIHHHHIIHIIIIIIIHHHFIHIIIHIHIIIIIIIIIIIHIIIHHIIIHHHIIIIIHHHIIIIHIHGIIHHGIGI=IIIIIHIGHHHIIIHCHHGHIIHHHHIHHIIIIIIIIIIIHHIIIIHHEIIIIHIIIHHHHHHIHIHIIIIIIIIIIIIIHIIIIIIIIHIIIIIIIIIIIIIIIGIDBADD
@HISEQ:969:HM2KJBCX2:2:1102:19632:62935 2:N:0:ACTATGCA
GATCTAATCGAGCCCAACTATCCCTATTAATTATTACGTCAATTCTTGAAACCAACAAAATAGGATCGAACGTCCTTTTTTATTATTCCAAGCTAATGTATTCAAGCGTTAGCTTGCTTTAAACACTCTAATTTTTTCAAAGTAACAGTCCAAATTCCCCGCAACACCAAATTAATGGCATTACGGATCATCAGGAAGGAGGAATCAGTGAGACCAGTACATACCAGAGGCATGACCAATCTACTAACCCCGAAATTCAACTACGAGCTTTTTAACTGCAACAACTTTAATATACGCTATTGGAGCTGGAATTACCGCGGCTGCTGGCACCAGACTTGCCCTCCAA
+
B000<<F11111<FEEF011<1<F<<<F1<11<<D<1<<10D<1<11<<DG1<<C0<CHH@<1DC1<00D1/<<<011<F/11<11D1<111111<GIHHIIIIIHIIHHHFHHHH@BIIIIIIHHEIIHFHHIHHH;HHIHGHIIH8E9IHFHHFIGIHHIIIGIGIGIIHHGHHFIIHHIIGHIIHIIHIIIIIHHIHFIHHIIIGIIIIIGIIFIIIIGGGIIIGIHGGIHIIIGIGGFIFGIIIIIIIIIIIIIIIIIIIIIIIIIIIIIIIIIIIIIIIIIIIIIIIIIIIIIIIIIIIIIIIIIIIIIIIIIIIIIHIIIIIIIIIIIIIIIIIIDDDDD
@HISEQ:969:HM2KJBCX2:2:1102:7671:63216 2:N:0:ACTATGCA
GATCTAATCGAGCCCAACTATCCCTATTAATCATTACGGTGGTCCTAGAAACCAACAAAATAGAACCACAACGTCCTATTCTATTATTCCATGCTAATCTATTCAAGCAATAGCCCGCTTTAAACACTCTAATTTTTTCAAGGTAATGGTCCTGGCTCCCCAACACACCCAATAAAGGACATGCTGGCTCACCAGAAGGAAGACCCGACAGCAGACAGTACTCGCCAAAGACGGACCGCCCGGCCAGGCCTAAAATTCAACTACGAGCTTTTTAACTGCAACAACTTTAATATACGCTATTGGAGCTGGAATTACCGCGGCTGCTGGCACCAGACTTGCCCTCCAA
+
@DADDIIHHHIIHIHHIIIHHCHIIIIIEHHHGHHIHIIIIHHIHHHCHIIGEHHHHCEHIIHEFHHIH@HCCEHEHHGHHHHGHIHHHHHICGGHHIIHIHHIHIHHGHHHCDHCCIHIHII@HHHFHHHHIIHHHEHHHHHHIIHHIIHIHIGHHGHHEIIIIIIHHFIIHIIIIIHHIIIHHIIGIIHGHGIIHIIIIIIIIIIIIIIIHIIIHIIIIHIIHFIHHHHIHIIIIIIHIHHEHGEHCHIIIIIIHIIHIIIHIHIIIIIIIIIIIIHIIHIHHIIIIIHHHGHHHHIIHHHIHIIIIHIHIIIIIIIIIIIHIIIGHGIIIIIIIIIHHDCDDD
@HISEQ:969:HM2KJBCX2:2:1102:10735:63291 2:N:0:ACTATGCA
GATCTAATCGAGCCCAACTATCCCTATTAATCATTACGTCAACCCTAGAAACCAACAAAATAGGATCAAACGTCCTATTTTATTATTCCATGCTAATGTATTCAAGCGTTAGCCTGCTTTAAACACTCTAATTTTTTCAAAGTAACAGTCCTGTTTCCCCGCAACACCAAATTAATGGCATCACGGTTCTTCAAGAAGGAGGAATCAGCGAGGCCAGTTCATACCATTGGCACGACCAACCTGCTGACCCCGAAATTCAACTACGAGCTTTTTAACTGCAACAACTTTAATATACGCTATTGGAGCTGGAATTACCACGGCTGCTGGCACCAGACTTGCCCTCCAA
+
DDDDDIIIIIIIIIIIIIIIIIHIIIIIIIIIIIIIIIIIIIIIIIIIIIIIIIIIIIIIIIHIHIIIIIIIIIIIIIHIIIIIHIIHHIIIGIHIIIIIIIIIIHHIIIIIIIIHIIHHIIIIIHIIIIIIIIIIIIIIIHIIIIIIIIIIIIIIIIIIIIIIIIHHIIHHIIIIIIIHIIIIIIIIIIIIHIIIIIIIIIIIIIIIIIIIIIIIIIIIIIIIIIIIIIIIIIIIIIIIIIIHIIIIIIIIIIIIIHIIIIHIIIIIIIIIIIIIIIIIIIIIIIHIIIIIIIIIIIIIIIIIIIIIIIIIIIIIIIIIIIIIIIIIIIIIIIIIIIIIIDDDDD
@HISEQ:969:HM2KJBCX2:2:1102:3684:64026 2:N:0:ACTATGCA
GATCTAATCGAGCCCAACTATCCCTATTAATCATTACGGTGGTCCTAGAAACCAACAAAATAGAACCCTTAGCCGTCCTATTTTATTATTCCATGCTAATGTATTCAGACGATAAAGCCTGCTTTAAACACTCTAATTTTTTCAAGGTAATGGTCCTGGTTCCGTCAGACACCAACTGAATGACATCTGACCTCGCCAGAAGGTAAGAGACCCGCGAGGCCAGTGATGGACAGTTAAGCCCAACCGACCCGCGACTCCCGAAATTCAACTACGAGCTTTTTAACTGCAACAACTTTAATATACGCTATTGGAGCTGGAATTACCGCGGCTGCTGGCACCAGACTTGCCCTCCAA
+
DDDDDIIIHIIIIIIIIIIIIIIIIIIIIIIIIHIHIHIIIIIIIIIIIIIHHIIIHHIHHHHHHIHIIIHIIIIHIIIIIIIIIIIIIIHIIIIIIGIHIGGHIHIHHIIIIIIIIIIIIHIIIIIHHHIIIIIIIIIIIIGHHHIIIHIIIIHIHHIIIIIHIHIIHIIIIIIIIIIIIIIIIIIIIIIIIIIIIIIIIIIIIIIIIIIIIIIIIIIIIIIIIHIIIIIIIIIIIIIIIHHIIIHIIIIIHIIIIIIIIIIIIIIIIIHIIIIIIIIIIIIIIIIIIIIIIIIIIIIIIIIIIIIIIIIIIIIIIIIIIIIIIIIIIIIIIIIIIIIIIIIIIIIIIDDDDD
@HISEQ:969:HM2KJBCX2:2:1102:2396:64257 2:N:0:ACTATGCA
GATCTAATCGAGCCCAACTATCCCTATTAATCATTACGGTGGTCCTAGACCAACAAAATAGAACCAACGTCCTATTCTATTATTCCATGCTAATCTATTCAAGCAAAAGCCCGCTTTAAACACTCTAATTTTTTCAAGGTAATGGTCCTGGTTCCCCGACACACCCAATAAATGGCATACCGGCTCACCAGAAGGATAGACCCGACAGCAGGTTGGTCGTGCCACTGGTATGTACTGGCTTCGCTGATTCCTCCTTTCTGAAGAAATGTAATGTCATTAATTTGGTGTTGCAGGGAAACAGGACTGTTACTTTGAAAAAATTAGAGTGTTTAAAGCAGGCTAACGCTTGAATACATTAGCATGGAATAATGAAATAGGACGTTCGATCCTATTTTGTTGGTTTCTAGGATTGACGTAATGATTAATAGGGATAGTTGGGCCGGGATTTCAA
+
DDDDDIIIIIIIHGHIIIIIIHIIIIIIIIIIIIIIIIIIIIIIHIIHIIHIIIIIIIIIIGIIHHIIHIIIIIIIHIHIIIIIIIIIHHHIHHGH1GHEHCFHIIEHE?GC<FDHHHH?GH?HEFEHGCGHHEFCH?1FFHIFHHIGEGHIIHHEECHHDHIHHEHECHI?/</<CHHHC@,DHEGHEHH..7FHHHIEF.@?EDDHHFHB88-HEEA7CGEGF8..6@FA.HHH<GHCCC6CGIHFGF<//FHGEEGCCG@D</HHHHFHGCCECC/G?C<0IHG@GC1IHFFHEGCCHIHIHGCFC1GHHHFCHHEHD1D1HGHHGECHHHIHIHHIHHHG?CCEF<HHHHGHHFHEHEHHHIIIIIIHHIHHIIIHHIHIIIIIHGIHHHEIIIHHHGIIIHHHHHHHGIIIHHHIIIIIIGIIIHHHIHGIIIIIIHEEIIDDDDD
@HISEQ:969:HM2KJBCX2:2:1102:21248:63468 2:N:0:ACTATGCA
GATCTAATCGAGCCCAACTATCCCTATTAATCATTACAACGGTCCTAGAAACCAACAAAATAGAATCATTGTCCTATTCTATTATTCCATGCTAATGTATTCCGGCATATGCCTGCTTTAAACACTCTAATTTTTTCAAGGTAAAGGTCTTGGATATTCGCAACATCCAATAAAGGACATTACGCTTCCCCAAGCGGTGAGGCCCAACCGACCAGTACTCGTTACAAGAACGGACCAATCGGTCAAACCCAAAATTCAACTACGAGCTTTTTAACTGCAACAACTTTAATATACGCTATTGGAGCTGGAATTACCGCGGCTGCTGGCACCAGACTTGCCCTCCAA
+
DB0@@DHEGHFHHHHGHHFHHCHE@FHHHIGHC@FHFHIHGH0<F?GHHHHHHII=GEEECGEHI1@G1<DG???FE1DFHFHGFHHEHHH11?F@<DCF<HCG<EEFFFHHHHHEIHFFH=?HH@CCGHHHGHHIHIHIIHHIHHHFHHCHHCHHFHHGHHIHHEIHHIHHHHGFDHHCHHHFIHEIGHHHGIIHIHHGHIIHHIHHIHGIIHIIIIGIHHGEIIHHFDDHGHIHHHGIIHFGHGHFHHHHC?HIHHIIHEHFEIIIIIIHGHIIIHGHHHGIIHGHHHEHEIIIHHIIIIIIIIIIIIHIIIIIIIIIIIHIIIIHHHEHDIIIIIIIDDDDD
@HISEQ:969:HM2KJBCX2:2:1102:11462:64086 2:N:0:ACTATGCA
GATCTAATCGAGCCCAACTATCCCTATTAATCATTACGTCAATCCTAGAAACCAACAAAATAGGTTTGAACGTCCTATTTCATTATTCCATGCTAATGTATTCAAGCGTTAGCCTGCTTTAAACACTCTAATTTTTTCAAAGTAACAGTCCTGTTTCCCTGCAACACCAAATTAATGACATTACAGTTCTTCAGAAAGGAGGAATCAGCGAAACCAGTTCATACCAGTGGCACGACCAACCTGCTGACCCCGAAATTCAACTACGAGCTTTTTAACTGCAACAACTTTAATATACGCTATTGGAGCTGGAATTACCGCGGCTGCTGGCACCAGACTTGCCCTCCAA
+
DDDDDIHHHIHIIIIIIHIIIIIIIIIHHIIHIIIIIIIIIIIIIIIIIIIHIIIIIIIIIIHIIIIGIHIIGEHHIIHHHIIIIIIIIIHHGHIIIIHHHIIIIGGFHIIIIIIHHHIIIIIHIIIIHIGHIIIIIHHIIIIIIIIIHIIIIIIIIIIIIIIIIIIIIIIIIIIIIIIIIIIIIIHIIHIIIIGIIIIIIHIIHIIIIIIHHHHHDDIIIIIIIIIHIIHHHIHHHHIIIIIHFIIIIIIIIIIIIIIIIIIIIIIIIIIIIIHIIIIIIIIIIIIIIIIIIIIIIIIIIIIIIIIIIIIIIIIIIIIIIIIIIIIIIIIIIIIIIIIIIDDDDD
@HISEQ:969:HM2KJBCX2:2:1102:4514:63443 2:N:0:ACTATGCA
GATCTAATCGAGCCCAACTATCCCTATTAATCATTACGGTGATCCTAGAAACCAACGAAATAGAATCAGTCCGTCCTATTTCATTATTCCATGCTAATGTATTCAGACGTTAGCCTGCTTTAAACACTCTAATTTTTTCAAAGTAACAGTCCTGATTTCCCATCACACCAAATAAATGGCATGAAAGTTCCTCAGAAGGTAGAGATTCATCTCACCAGTGCAGACAATTAAGCCTGACCAATGGGTAAACCCCGAAGTTCAACTACGAGCTTTTTAACTGCAACAACTTTAATATACGCTATTGGAGCTGGAATTACCGCGGCTGCTGGCACCAGACTTGCCCTCCAA
+
DDDCDIIIIIIIIIIIIIIIIIIIIIIIIIIIIIIIIIGIHHIIHIIIHIHHIIIIIIIIIGHIIIIHHIIIIIHIHIHIIHIIHIIIIIGIHHHHIIIIIIIIIIIIIIIIHIIIIIIIIIHIIIIHIIIIIIIIHIIIIHIIIIIIIIIHHIIIIHIIIIIIIIIIIIIIIIIIHIIIIIHIIIIIIIIIIIHIIIIIIIIIIIIIIIIIIIIIIIIIIIIIIIIIIIIIIIIIIIIIIIHHHHGIIIIIIIIIIIIIIIIIIIIIIIIIIIIIIIIIIIIIIIIIIIIIIIIIIIIIIIIIIIIIIIIIIIIIIIIIFIIIIIIIIIIIIIIIIIIIIIIDDDDD
@HISEQ:969:HM2KJBCX2:2:1102:5371:63331 2:N:0:ACTATGCA
GATCTAATCGAGCCCAACTATCCCTATAATCATTACGTCGATCCTAGAAACCAACAAAATAGAATCAAACGTCCTATTTCGTTATTCCATGCTAATGTATTCAAGCGTGAGCCTGCTTTAAACACTCTAATTTTTTCAAAGTAACAGTCCTGATTCCCCATGACACCAAATTAATGACATCATGGTTCGTCAGAAGGTAGGAATCAATAATACCAGTACGTACAATAGCACGACCAATAAATTGATCCCGAAATTCAACTACGAGCTTTTTAACTGCAACAACTTTAATATACGCTATTGGAGCTGGAATTACCGCGGCTGCTGGCACCAGACTTGCCCTCCAA
+
DDDDDIIIIIIHHIIIIHHHIIIIIIIIIIIIIIHIIIHIIIIIIIIIIHHFHHIIIIEHIIIIIHGHFHIHFHIIIHIIIIIIIIHIHIHIIIGHIIIIIIIIIIIIIIIIIHIIHHIHHHIHHHIIIIIIIIIHIIIIIIIIIIIIIIIIHHHIIIIIIIIIIHIIIHHHIIIIIIIIIIIIIIIIIIIIIIIHIHIIIIIHIIIIIIIIIIIIIIIIIIIIIIIIIIIIIHHHIIIIIHHIHIIIIIIIIIIIIIIIIIIIIIIIIIIIIIIIIIIIIIIIHHGIIIIIIIIIIIIIIIIHIIHHIIIHIIIIIIIIIIIIIGIIIIIIIIIIIIIDDDDD
@HISEQ:969:HM2KJBCX2:2:1102:4856:64413 2:N:0:ACTATGCA
GATCTAATCGAGCCCAACTATCCCTATTAATCATTACGGTGGTCCTAGACCAACAAAATAGAACCAACGTCCTATTCTATTATTCCATGCTAATCTATTCAAGCAAAAGCCCGCTTTAAACACTCTAATTTTTTCAAGGTAATGGTCCTGGTTCCCCGACACACCCAATAAAGGGCATACCGGCTCACCAGAAGGATAGACCCGACAACAGAACAGTACTCGCCAGAGACGGACCGTCCGGTCAGGCCTAAAATTCAACTACGAGCTTTTTAACTGCAACAACTTTAATATACGCTATTGGAGCTGGAATTACCGCGGCTGCTGGCACCAGACTTGCCCTCCAA
+
D@?BDHGHE?CEIDHHIIIII?FHHHIIHIIIIGIIGHDHGEECEEHHHHHHIHEFEFHHH?GFHHFHEEHIIIIIIIIIIHIIIE1<?GGEFFHHHHHFHEHHHIHHIIIIIIIHIHGCGHH1HFHDHHHHHHHB@IGIHHHIIIIIHHGHEIIHHIIIIHIHIHHHHHHGHI;IIIIIIIIIIHHGHHGIGIIHFHIIIIIIIHIIIIHHHIIIHHF<IHIHIIIIIIIIHIIIIIIHGIHIHHFIIIIHHHIHHIIIIIIGIIHHIIIIIHEHHIIIIIIHHCGHEHHGHIHHGGFHGIHHHHHIIIHDHIHHIHIHGHIHHHHGIHHIHHIIHEHADDDD
@HISEQ:969:HM2KJBCX2:2:1102:15856:64288 2:N:0:ACTATGCA
GATCTAATCGAGCCCAACTATCCCTATTAATCATTACGTCGATCCTAGAAACCAACAAAATAGAATCAAACGTCCTATTTCGTTATTCCATGCTAATGTATTCAAGCGTGAGCCTGCTTTAAACACTCTAATTTTTTCAAAGTAACAGTCCTGATTCCCCATGACACCAAATTAATGACATCATGGTTCGTCAGAAGGTAGGAATCAATAATACCAGTTCGTACAATAGCACGACCAATAAATTGATCCCGAAATTCGACTACGAGCTTTTTAACTGCAACAACTTTAATATACGCTATTGGAGCTGGAATTACCGCGGCTGCTGGCACCAGACTTGCCCTCCAA
+
DDDDDIIHIIIIIIIIIIIIIIIIHIIIIIIIIIIIIIFHIIIIIIHIIIIIIIIIIIIIIIIIIIIIIIHHHHIIHHHGIIIIIIIIIIIIHIIIIIIHGHIIIHIIIIIIIIIIIHHIIIIIIIIIIIIIIIIIIIIIIIIIIIIIIIIIIIIHIIIIIIIIIIIIIIIIIIIIIIIIIIIIIIIIIIIIIIIIIIIIIIIIIIIIIIIIIIIIIIIIIIIIIIIIIIIIIIHIIIIIIIIHIIIIIIIIIIIIIIIIIIIIIIIIIIIIIIIIIIIIIIIIIIIIIIIIIIIIIIIIIIIIIIIIIIIIIIIIIIIIIIIIIIIIIIIIIIIIIIIIDDDDD
@HISEQ:969:HM2KJBCX2:2:1102:10783:65349 2:N:0:ACTATGCA
GATCTAATCGAGCCCAACTATCCCTATTAATCATTACGGTGATCCTAGAAACCAACAAAATAGAACCATGCCGTCCTATTCTATTATTCCATGCTAATGTATTCGAGCAAAAATGCCTGCTTTAAACACTCTAATTTTTTCAAGGTAAAGGTCCTGGATCCGCAAGACACCCAATAAAGGACATCAAGTTTCTCCAGAAGGTGAGAAATCAACAGTAACAGTTCATACCCCTTAAGGCATGACCATCACGTCAATCCCGAAATTCAACTACGAGCTTTTTAACTGCAACAACTTTAATATACGCTATTGGAGCTGGAATTACCGCGGCTGCTGGCACCAGACTTGCCCTCCAA
+
DDDDDIIIIIIIIIIIIIIIIIIIIIIIIIIIIIIIIIGIHHIGIIIIIIIIIIIIHIIIIIHIIIIHIIIIIIIIIIIIIHIIIIIIHGHHIIIHIIHIIHIIHHIIIIIIHHIHHHHIIHIHHIIHIIIIIIIIIIIIIIIIHIIIIIIIIIIIIIIIIIIIIIIIIIIIIIIIIIIIIIIIHIIHHIHIIIIIIIIIIIIIIIIIHIIIIIIIIHIIIIHIIIIIFH?IIIIIHIIIIIIIIIIHGIHGIIHIIIIIIIIIIIIIIIIIIIIIIIIIIIIIHIIIIHIHIIIIIIIIIIIIIIIIIIIIIIIIIIIIIIIIIIIIIIIIIIIIIIIIIIIIIIIIDDDDD
@HISEQ:969:HM2KJBCX2:2:1102:4585:64964 2:N:0:ACTATGCA
GATCTAATCGAGGCCCAACTATCCCTATTAATCATTACGGTGGTCCTAGAAACCAACAAAATAGAACCACAACGTCCTATTCTATTATTCCATGCTAATCTATTCAAGCAATAGCCCGCTTTAAACACTCTAATTTTTTCAAGGTAATGGTCCTGGCTCCCCAACACACCCAATTAAGGACATACTGGTTCACCAGAAGGAAGACCCGACAACAGGACAGTACTCGCCAAAGACGGACCGCCCGGCCAAGTCTAAAATTCAACTACGAGCTTTTTAACTGCAACAACTTTAATATACGCTATTGGAGCTGGAATTACCGCGGCTGCTGGCACCAGACTTGCCCTCCAA
+
DDDDDHIIIIIIHIIIIIIIIIIIIIIHIIHIGIIIIIIIIHGHIIIIHIIIIIIIIIIHIIIHFEHIIHHIFHHIGHIHIIIIIHIIIIIIIIEHIIHIIIHIHHHHHHIIGIHHIHFHIHIHHGHHIIIIHIIIIIIIHIHIIIIHHIHHHHHHHIIIIIIHIIHIIIIIHHHIIIIIGHIIIIHIIIIIIHIIIIIHHHHIIIHIIIHIHIIIIIIIIIIIIIIIIIIIIIIHIIIIHIIIIIHIIIIHIIIIIIIHHIHIIIIHIGIIIIIIHIIIHHHIIIIIIIIIIIHHIIIIIIIIIIIIIIIIIIIIIIIIIIIIIIIIIIIIIIIIIIIIIIIDDDDD
@HISEQ:969:HM2KJBCX2:2:1102:1394:67148 2:N:0:ACTATGCA
GATCTAATCGAGCCCAACTATCCCTATTAATCATTACGGCGGTCCTAGAAACCAACAAAATAGGACCGCACGTCCTATTCTATTATTCCATGCTAACGTATTCGAGCAAAGGCCTGCTTTGAACACTCTAATTTTTTCAAAGTAAAAGTCCTGGTCCCCAACACACCCAGTGAAGGGCATGCGGTTCTCCAGAAGAGAAGGCCCGGCCGGACAAGTGCACGCGGTGAGGCGGACCTGCCAGCCAGGCCAAAGGTTCAACTACGAGCTTTTTAACTGCAACAACTTTAATATACGCTATTGGAGCTGGAATTACCGCGGCTGCTGGCACCAGACTTGCCCTCCAA
+
DD@DDIIIIIIHIIIIIIIIHIIIIIIIIIIHIHHIIHHIIHHHHHIHIHIHIIIIHIIIIIGEHHHEHHIDCHHIIFHIIIIIIIHIEHHHHHIHHHFHH<IHIIIHIHHIHIIHHHHHHIIIIHHIIIIIIHIIIIIIHHHHIIIIIIIHIIIIHIHHIIHIIIIIIIIIHIIIIIHIIIIIIIHHHIIIHIHIIGHIIGIIIHIIIIIIIIIIIIIIIIIIHIIIIIIIIIIIIIHGIIHIIHHHIIIIIHIGIIHIIIIIIIIIIIIIIIIIIIIIIIIIIIIIIIIIIIIIIIIIIIIIIIIIIIIIIIIIIIIIIIIIIIIIIIIIIIIIIIIDDDDD
@HISEQ:969:HM2KJBCX2:2:1102:3234:67193 2:N:0:ACTATGCA
GATCTAATCGAGCCCAAACTATCCCTATTAATCATTACGGTGGTCCTAGAAACCAACAAAATAGAACCACAACGTCCTATTCTATTATTCCATACTAATCTATTCAAGCAATAGCCCGCTTTAAACACTCTAATTTTTTCAAGGTAATAGTTCTGGCTCCCCAAAACACCCAATAAAGGGCATACTGGTTCACCAGAAGGAAGACCCGACAGCAGACAGTACTCGCCAAAGACGGACCGCCCGGCCAGGCCTAAAATTCAACTACGAGCTTTTTAACTGCAACAACTTTAATATACGCTATTGGAGCTAGAATTACCGCGGCTGCTGGCACCAGACTTGCCCTCCAA
+
DDCDDIIIIIIIIIIIIIIIIIIIIIIIIIIIIIIIIHIIIIIIIIIIIIIIIHIIIIHIHIIIIIIIIIHIIHHIIIIIIIIIIIIIIIIIIIHIGIIIIIHHIHIIIIIIIIHHIIIIIIIIIIIIIIIIIIIIHIHIIIIIIIIIIIIIIIIHIIIIHIIIHIIIIIIHIIIHHIIHIIIIIIIHIIIIIIIIIIIHIIHHIIIIIIIHIIHIIIIIIIHIIIIIIIIIIIIIIIIIIIIIIHIIIIIIIIIIIIIIIIIHIIHIIIIIIIHHIIIIIIIIIIIIIIIIHHGIIIIIIIIIIIIIIIIIIIIIIIIIIIIIIIIIIIIIIIHIIIIIIIDDDDD
@HISEQ:969:HM2KJBCX2:2:1102:7060:67222 2:N:0:ACTATGCA
GATCTAATCGAGCCCAACTATCCCTATTAATCATTACGTCGATCCTAGAAACCAACAAAATAGAATCAAACGTCCTATTTCGTTATTCCATGCTAATGTATTCAAGCGTGAGCCTGCTTTAAACACTCTAATTTTTTCAAAGTAACAGTCCTGATTCCCCATGACACCAAATTAATGACATCATGGTTCGTCAGAAGGTAGGAATCAATAATACCAGTACGTACAATAGCACGACCAATAAATTGATCCCGAAATTCAACTACGAGCTTTTTAACTGCAACAACTTTAATATACGCTATTGGAGCTGGAATTACCGCGGCTGCTGGCACCAGACTTGCCCTCCAA
+
BDDDDIIIIIIIIIIIIIIIIIIIIIIIIIIIIIIIIIIIIIIIIIIIIIIIIIIIHHIIIIIGHHIIIIIIHIIIHIHIIIIIIIIIIHIIIIIIIIIIIIHHIIIHIIIIIIIHIIIIIIIIIIIIIHHIIIIIIIIIIIIIIIIIIIIIIIIIIIIIIIIIIIIIIIHIIIIIIIIIIIIIIIIIIIIIIIIIIIIIIIIIIIIIIIIIHIIIIIIIIIIIIIIIIIII==IIIIIIIIIHIHIIIIIIIIIIIIIIIIIIIIIIIIIIIIIIIIIIIIIIIIHIIIIIIIIIIIIIIIIIIIIIIIIIIIIIIIIIIIIIIIIIIIIIIIIIIIIIDDDDD
@HISEQ:969:HM2KJBCX2:2:1102:6656:66975 2:N:0:ACTATGCA
GATCTAATCGAGCCCAACTATCCCTATTAATCATTACGGTGGTCCTAGAAACCAACAAAATAGAATCATCCGTCCTATTTTATTATTCCATGCTAATGTATTCAAGCAAAATGCCTGCTTTAAACACTCTAATTTTTTCAAAGTAAAGGTCCTGGTTCCCCGCGGCACCCAATTAAGGACATCGCGGTTCTCCAGAAGGTGAGAAATTGACTACACCAGTTCATACCCCTTAAGGCACGACCGATGTGTCAATCCCGAAATTCAACTACGAGCTTTTTAACTGCAACAACTTTAATATACGCTATTGGAGCTGGAATTACCGCGGCTGCTGGCACCAGACTTGCCCTCCAA
+
DDABDGHHGHIIIIHIIIIIIIIIIHIIIIIIIIIIIGHIIHIIHHIIHIIIIIIIIIIHIIIGIIIIIIIIIIIIIIIIIIIIIIIIIIIIHHIIIEHIIIIIIIIIIIIIIIHIIIHIIIIIIIIIIIIIHIIIIIIIIIIHHHGIIIHIIIIIIIHHIIIIIIIIHIIIIIGIIIIIIIIIHIIIIIIIIIIIIIIIIIIIHIIIIIIIIIIIIIIIIIIIIIIIIIIIIIIIIIIIIIIIIIIIIHHCIIIIIIIIIIIHIIIIIHIIIIIIIIIIIIIIIIIIIIIIIIIIIIHHIIIIIIIIIIIIIIIIIIIIIIIIIHIIIIIIHIIIIIIIIIIIIIDDDDD
@HISEQ:969:HM2KJBCX2:2:1102:6023:67553 2:N:0:ACTATGCA
GATCTAATCGAGCCCAACTATCCCTATTAATCATTACCTCAATGCTCTACAAAACCAACAAAATAGAACCGAGGTCCTATTCTATTATTCCATGCAACATTATTCAGGCGTAAGGCCTGCTTTAAGCACTCTAATTTTCTCAAAGTAAACGTACCGGCTACCGAAAACACCCAATAAAGGGCATCAACGGCCAACCGGTTGATTAGGACCAGACATGTAGTAAACGCAGTGAAGCATACCACATGCTAGTACCCGAGATCCAACTACGAGCTTTTTAACTGCAACAACTTTAATATACGCTATTGGAGCTGGAATTACCGCGGCTGCTGGCACCAGACTTGCCCTCCAA
+
DDDDDIIIIGIIIIIIIHIIIIIIIIIIIIIIIIIHHHIIIHIIIIIIIIIIIIIIIIIIIIIIIIIIIIIHHHIIIIHIHIIIIIIIIIHIIGIIIIIIIHIIIIIHIIIIIIIIIIIIHIIIIIIIIIIIIIIIIIIIIIIIIIIIIIIIIIIIIIIIIIIIIHHIIIIIIIIIIIIIIIIIIIHIIIIIIIIIIIIIIIIHIIIIIIIIIIIIIIIIIIIIIIIIIIIIIIIIIIIIIIIIIIHHIIIIIIIHIIIIIIIIIIIIIIIIIIIIIHIIIIIIIIIIIIIIIIIHHIIIIIIIIIIIIIIIIIHHIIIIIIIIIIIIIIIIIIIIIIIIIIIIDDDDD
@HISEQ:969:HM2KJBCX2:2:1102:2106:67677 2:N:0:ACTATGCA
GATCTAATCGAGCCCAACTATCCCTATTAATCATTACGTCGATCCTAGAAACCAACAAAATAGGAGATCAAACGTCCTATTTTATTATTCCATGCTAATGTATTCAAGCGCGAGCTTGCTTTAAACACTCTAATTTTTTCAAAGTAACAGTCCTGATTCCCCGCCACACCAACTAAATGGTATAACGGTTCATCAGAAGGGAGGAATCAGTGACACCAGTACATACCGAAGGTACGACCGGCTTACTGATCCCGAAATTCAACTACGAGCTTTTTAACTGCAACAACTTTAATATACGCTATTGGAGCTGGAATTACCGCGGCTGCTGGCACCAGACTTGCCCTCCAA
+
DDDDDIIIIHIIHIIIIIIIIIIIIIIIIIIIIIIIIEHIIIIIIIGEHHIIIIIIIIIHIIH?@FHHHIIIGHHHGHIIIGHHIIIGHIIIIHIHIHIHHHIHHIGIHHIHHHHHIIHHHIIIIIHG%CHIHIIIHHIIIIIIGIIHIIHIIIIIIGIIIIIIIIIIIIIIIHIIIIIIIHIIIIIIIIIIIIIIHIIIIGHIHIIHIIIIIIIHGHIIIIIIHIIHIIIIIIIIIIIIIIIIIIHIIIIIIIIIIHIIIIIIIIIIIIIIIIIIIIIIIIIIIIIIIIIIIIIIIIIIIIIIIIIIIIIIIIIIIIIIIIIIIIIIIIIIIIIIIIIIIIIDDDDD
@HISEQ:969:HM2KJBCX2:2:1102:10493:68365 2:N:0:ACTATGCA
GATCTAATCGAGCCCAACTATCCCTATTAATCATTACATCGATCCTAGAAACCAACAAAATAGAATCGGATGTCCTATTTCATTATTCCATGCTAATGTATTCAAGCGTGAGCCTGCTTTAAACACTCTAATTTTTTCAAGGTAACAGTCCTAATTCCCCGTAACACCAAATTAATGGCATTACGGTTCTTTAGAAGGTGAGAAATCAATAATATCAGTACATACCAACGGCATGACCGAAACATTGATCCCGAAATTCAACTACGAGCTTTTTAACTGCAACAACTTTAATATACGCTATTGGAGCTGGAATTACCGCGGCTGCTGGCACCAGACTTGCCCTCCAA
+
ADDDDIGIIHIIIIIIIGIIIIIIIIIIIIIIIIIIIIIHIFIIIIIGHHHIIIIIIIIHIIIIHIIHIIIHIIIIIGFHHIHICHIIEHIIIIIIIIIIIHIIIIIIIIHHIIIIHHIIHIIIIIIIIIHIIIHHIIHIIIIIIIIIIIIIIIIHIIIGIIIIIIIIIIIIIIIIIIIIIIIIIIIIIIIIIIIIIIIIIIIIIIIIIIIIIIIIGIGIIIHIHIIIIIIIIIIIIIIIIIIHHFIIIIIIIIIIIIIIIIIIIIIIIIIIIIIIHIIIIIIIHIIHIIGIIHIIIIIIIIIIIIIIIIIIIIIHIIIIIIIIIIIIIIIIIIIIIIIIIIDDDDD
@HISEQ:969:HM2KJBCX2:2:1102:3974:67890 2:N:0:ACTATGCA
GATCTAATCGAGCCCAACTATCCCTATTAATCATTACGTCGATCCTAGAAACCAACAAAATAGAATCAAACGTCCTATTTCATTATTCCATGCTAATGTATTCAAGCGTAAGCCTGCTTTAAACACTCTAATTTTTTCAAAGTAACAGTCCTGATTCCCCACGACACCAAATTAATGACATCGCGGTTCTTCAGAAGGTAGGAACCGATAATGCCAGTGCGTACCGAGGCACGACCAACAATTCGATCCCGAAATTCAACTACGAGCTTTTTAACTGCAACAACTTTAATATACGCTATTGGAGCTGGAATTACCGCGGCTGCTGGCACCAGACTTGCC
+
DDDDDIIIIGHHIIIIIHIIIHIIIIIIIIIIHIIHHHHIIHIIIIHHIHIIIIIIIIIHHHCHEHEGHIFHHHGHIIIIGHIIIIIIGIIIIIIIIIIIHHHHHIHIIIIIIIIHHIGIHIIIIIIIIIIIHIHIIIHIHIIIIIIHHIIIIIIHHIIIIIIIIIIIIIIIIIIIIHIIIIHIIIIIIIHIIIIIIIIIIIIIIIIIIIIIIIIIIIIIIIIIIIIIIIIIIIIHHIHHEHHHIIGIIIIIIIIIIIIIIHIIIIIHIIIIIIIIIIIIIIIIIIIIIIIIIIIIIIIIIIIIIIIIIIIIIIIIIIIIIIIIIIIIIIIIIHDDDDD
@HISEQ:969:HM2KJBCX2:2:1102:13864:68351 2:N:0:ACTATGCA
GATCTAATCGAGCCCAACTATCCCTATTAATCATTACGGTGGTCCTAGACCAACAAAATAGAACCAACGTCCTATTTTATTATTCCATGCTAATCTATTCAAGCAAAAGCCCGCTTTAAACACTCTAATTTTTTCAAGGTAATGGTCCTGGTTCCCACGGCACACGCGATAAAAGAACGTGCCGGTTCACCAGAAGGTAAGACCCGACACAGAACAGTACTCGCCAAAGACGGACCGCCCGGCCAGGCCTAAAATTCAACTACGAGCTTTTTAACTGCAACAACTTTAATATACGCTATTGGAGCTGGAATTACCGTGGCTGCTGGCACCAGACTTGCCC
+
BABDDIIHIIIIICEHIIHHIIFHHIIHIIHHIFHIHIIIIGHE@GHGHIIIIIIHIIIIIIIHIIHIGHHIIIHIHHIHHHHIHHIIIGIIIHGHHHHHHFGEHHIIIIIHFHHHIIIHHHHECHHIIIHHHEHIIIHEHHIIIIIIIIIHHHHHHHHGIIIIIHEHHHHGIIHIHHHHIHHHFIIIIIIIHIIIHHIIIHIIIIIIHHIHIIIIIIIIIIIIIIIIHHIHIIIIIHHIIIIHFHHHHIIGIIHHHGGHHDHHHEIHHGIHIIIIIIIIHIHIIHHIHIIHHHGHGHEFIIIIIIIHIIIIIIIIIIIIIIIIHIIHHHFHHIIADDDD
@HISEQ:969:HM2KJBCX2:2:1102:15224:69198 2:N:0:ACTATGCA
GATCTAATCGAGCCCAACTATCCCTATTAATCATTACGTCGATCCTAGAAACCAACAAAATAGAATCAAACGTCCTATTTCATTATTCCATGCTAATGTATTCAAGCGTGCGCCTGCTTTAAACACTCTAATTTTTTCAAAGTAACAGTCCTGATTCCCCACGACACCAAATTAATGACATCGTAGTTCTTCAGAAGGTAGGAACCAATAATGCCAGTGTGTACCGAAGCACGACCGACAATTTGATCCCGAAATTCAACTACGAGCTTTTTAACTGCAACAACTTTAATATACGCTATTGGAGCTGGAATTACCGCGGCTGCTGGCACCAGACTTGCCCTCCAA
+
DDDCDIIIIIIIIIIIIHGHIIIIIIIIIIIIIIIIIIIIGHIIIIIGIIIIIIIIHIHIIIHHFHIIIIIIHFEHHHIIHHIIHHHIIFGHHIIIHIIIHIIHHIIIIIHIIIIIIIIIIIIIHIIIIIIIIIIIIIIIIIIIIIIIIIIIIHIHIGHIIHIIIIIIIIIIIHIIIHIIHIIIIIIIIIHIIIIIIIIIIIIIHIIIIHIHIIIIIIIIIHIIIIIIIIIHIIIIIIIIIIHGIIIIIIIIIIIIIIIHFHIIIIIIIIIIIIIIIIIIIIIIIIIIIIIIIIIIIHHGIIIIIIIIIIIIIIIIIIIIIIIIIIIIIIIIIIIIIIIIDDDDD
@HISEQ:969:HM2KJBCX2:2:1102:9558:68823 2:N:0:ACTATGCA
GATCTAATCGAGCCCAACTATCCCTATTAATCATTACGGTGATCCTAGAAACCAACAAAATAGAACCATGCCGTCCTATTCTATTATTCCATGCTAATGTATTCGAGCAAAAATGCCTGCTTTAAACACTCTAATTTTTTCAAGGTAAAGGTCCTGGATCCGCAAGACACCCAATTAAGGACATCAAGTTTCTCCAGAAGGTGAGAAATCAACAGTAACAGTTCATACCCCTTAAGGCACGACCATTACGTCAATCCCGAAATTCAACTACGAGCTTTTTAACTGCAACAACTTTAATATACGCTATTGGAGCTGGAATTACCGCGGCTGCTGGCACCAGACTTGCCCT
+
D@DADHHHHG@DHHIIIIIIIIIIIIIIIIIIIIIIIIIHHIIIIHHHIIIIIHIIIIIIIIIIIIIIHHIGDHCHHIEFGHHIIHIEHHHII?HIHHHIHIHHHHIIHGHHHHIIIIHHHIIIIGIIHIHHIIIIIIHFIIIIIHHHHHIIIIIIIIHIIHIIHHIHIHGEIIIIIIIIIIIIGIIIIIIHIFIIIIIHIIHGHIIHIIIIHHHIHGHHGHHGIHHHHIIIHIIIIHHIHIIHFHHGIIIHF<DDCHHHFIHFEHHIHFIHHHHIIHEHHEIIHIIHHHFHHIHIIHEGDHHHHIIHHIIIHFGIIHIHHDDDIIIHIIIHHHHCEHEHHIIIDDDCD
@HISEQ:969:HM2KJBCX2:2:1102:8090:69466 2:N:0:ACTATGCA
GATCTAATCGAGCCCAACTATCCCTATTAATCATTACGGTGGTCCTAGAAACCAACAAAATAGAACCATGCCGTCCTATTTTATTATTCCATGCTAATGTATTCAAGCAAAAATGCCTGCTTTAAACACTCTAATTTTTTCAAAGTAAAGGTCCTGGTTCCCCGCGGCATCCAATTAAGGACATCGCGGTTCTCCAGAAGGTGAGAAATTGACTGCACCAGTTCATACCCCGTGAGGCACGACCGATGCGCCAATCCCGAAATTCAACTACGAGCTTTTTAACTGCAACAACTTTAATATACGCTATTGGAGCTGGAATTACCGCGGCTGCTGGCACCAGACTTGCCCTCCAA
+
CADADHHHHIIIIHIHIIHIIIIIIIIHHIIIIIIIIIIIIIIIIIIIHIIIIIIIIHHHIIHHHIIIIIEHHHHIHHIIIIIGIIIIIIIFHHH?GHHIHFHIIIIHHHHHIIIIIHIIHIIIIIIIIIIIIFIHIIIHIIIHIIHIHHHHGHIIIIHIIIIIHHIHHIIIHHIHIIIHIIIHIIIHIHHHIIIIIIIIIHHH<IIHIIIIIIIHIIIIIIIIIHGHIIIIIIHIIIIIIIIIIIIIIIIHIIIIIIIIIIIIIIIIIIIIIIIIIIIIIIIIIIIIIIIIHHHIIIIHGGIIIIIIIIIIIIIIIIIIIIIIIIIIIIIIIIHIIHIIIIIIHIIIDDDDD
@HISEQ:969:HM2KJBCX2:2:1102:9314:69426 2:N:0:ACTATGCA
GATCTAATCGAGCCCAACTATCCCTATTAATCATTACGGTGATTCAGAAACCAACAAAACAGGACCACTGTCCTATTTTATTATTCCATGCTAATGTATTCAGACGTAAACCTGCTTTAAACACTCTAATTTTTTCAAAGTAACAGTCCTGTTTCCCTGCAACACCAAATTAATGGCATTACAGTTCTTCAGAAAGGAGGAATCAGCGAAGCCAGTGCATACCAGTGGCACGACCAACCTGCTGACCCCGAAATTCAACTACGAGCTTTTTAACTGCAACAACTTTAATATACGCTATTGGAGCTGGAATTACCGCGGCTGCTGGCACCAGACTTGCCCTCCAA
+
DDDADHIHIIIIHHHHIIIIIIIIIIIIIHHFHIIIIIHIHHIHGIHIHHIGHHEHIIIIIHFEHHHEEHEH@GIIIIIIIIIHCGCHIIEHHIIIHIHIIIIIIIIIIIIHIHHIIIIIIIIHHIIIIIIIIIIIIIIIHIHHIIHHIIIIHHHHGIIIIIIIHIIIIHHIIIIIIIIIIIIIIHHHIIIIIIIIHIIIIIHIIIIIIIIIIIIIIIIIIIIIIIIIIIIIIIIIIIHIIHHIIIIIIIIIIIIIIIIIIIIIIIIIIIIIIIIIIHHIIIIIIIIIIIIIIIIIIIIIIIIIIIIIIIIIIIIIIIIIIIIIIIIIIIIIIIIIIIIDDDDD
@HISEQ:969:HM2KJBCX2:2:1102:18924:69700 2:N:0:ACTATGCA
GATCTAATCGAGCCCAACTATCCCTATTAATCATTACTCATTTCCCCAAAAACCAACAAAATTCGAGATACGAGTCCTAAATTATTATTCCATGCTAATGTATTCATAACTTTCAGCCTGCTTTAAACACTCTAATTTTTTCAAAGTAAAGGTCCTGGATTGCGAACCCAACCCAGTAAAGGGCAGGAACGTTCTCCAGGAAGATGGTAAGCGCGCATCGGCACTCACACACGATACCGTGGCGGGCCAAGCGCACTATACCAGAAATCCAACTACGAGCTTTTTAACTGCAACAACTTTAATATACGCTATTGGAGCTGGAATTACCGCGGCTGCTGGCACCAGACTTGCCCTCCAA
+
DDDDDIIIIIIIHDEHIHIIIIGIIIIIIIIIIIIHIIIIIIIIGHHHHHGHHHHGHIGHHGCHH?GFHIIHIIIGHHIIHHGHHHIIIGGEHIHHIIHIHCHHHIIIHHCHHHHHHIIHHDGHGHHIIHHIIIIIHHIHHIIIIIIIIGIIIGIIIHHHHIHHHHIGHHHHHIIIIIGHIIIIIIHIIHHHHIHGIIIIIIIIIIIHHGIIHHIHHEHIGHIHGIIIIIIIIIHIHIIIIIIIGIIHIIIIIIIHGHIIIHHHIHHHIIIIHHIIIIIGIIHHHIIIIIIIIIIIHHHIIIIIIIIIIIIIIIIIIIHIIIIIIIIIIIIIIIIIIIIIIIIIIIIHIIIIIDDDDD
@HISEQ:969:HM2KJBCX2:2:1102:17556:69735 2:N:0:ACTATGCA
GATCTAATCGAGCCCAAACTATCCCTATTAATCATTACGTCGATCCTAGAAACCAACAAAATAGAATCAAACGTCCTATTTCATTATTCCATGCTAATGTATTCAAGCGCGAGCTTGCTTTAAACACTCTAATTTTTTCAAAGTAACAGTCCTGATTTCCCGCGACACCAAATTAATGACATCGTGGTTCGTCAGAAGGGAGAAACCAATAATGCTAGTACGTACAAAGTACGACCGACATATTAGTCCCGAAATTCAACTACGAGCTTTTTAACTGCAACAACTTTAATATACGCTATTGGAGCTGGAATTACCGCGGCTGCTGGCACCAGACTTGCCC
+
DDDDDIIIIHIIHIIIIIIIIIIIIIIIIIIIIIIIIIIHIIIIHHIIIHIIHIIIIIIHIIIGIIIIIGHFHEHHIIHIIEHIIIIIIIIIHHIIIIHIIIIIHIHIHHIIIHIIHIIIHIHHCHIHIIIIIIIIHI?HIIIIHIIIIIIIHIIIHIIHEHIIIHHEHGHHGGHIIIIIIIIIHIIIIIHIHIIIIHIIIIIIIHIIIIIIIIIIIIIIIIIIIIIHHGIIIIIIHHHI>IIIIIIIIIIIIIIIIIIIIIIIIIIIIIIIIIIIIIIIIIIHIIIIIIIIIIIIIIHIIIIIIIIIIIIIIIIIIGIIIHIIIGIIIIIIIIIDDDCD
@HISEQ:969:HM2KJBCX2:2:1102:19390:69976 2:N:0:ACTATGCA
GATCTAATCGAGCCCAACTATCCCTATTAATCATTACCTCGGTCCTAGAAACCAACAAAATAGAACCAAAGTCCTATTCTATTATTCCATGCTAATGTATTCAAGCGGATGCCTGCTTTAAACACTCTAATTTTTTCAAAGTAAAAGTCCTGGTTCCCTGACACACCCAGTTAAGGACATGCCAGCTCACCAGAAGGTGAACCCCAGCCAAAAGCAGTACTCACCATAAAGGCAAGACCACCCAGCCAGAGCTAAAATTCAACTACGAGCTTTTTAACTGCAACAACTTTAATATACGCTATTGGAGCTGGAATTACCGCGGCTGCTGGCACCAGACTTGCCCTCCAA
+
DDDDDIIIIIIIIIIIIIIIIIIIIIIIIIIIIIIIIIIIIIIIIIIIHIIIIIIHIIIIHIHIIIIIIGIIIIIHIIIIIIIIIIIIIHIIIIHIIIHIIIHIIHIIIIIIIIIIIIIIHIIIIIIIIIIIIIIIIIIIIIIIIIIIIIIIIIIIIIIIIIIIIIIIIIIIIIIIIIIIIIIIIIIIIIIIIIIIIIIHDIIIIIIIIIIIIIIIIIIIIIIIIIIIIIIIIIIIHIIIIIIIGIHIIIIIIIIIIIIIIIIIIIIIIIIIIIIIIIIIIIIIIIIIIIIIIIIIIIIIIIIIIIIIIIIIIIIIIIIIIIIIIIIIIIIIIIIIIIIIIIIDDDDD
@HISEQ:969:HM2KJBCX2:2:1102:14629:69714 2:N:0:ACTATGCA
GATCTAATCGAGCCCAACTATCCCTATTAATCATTACGGTGGTCCTAGAAACCAACAAAATAAAACCACAACGTCCTATTCTATTATTCCATGCTAATCTATTCAAGCAATAGCCCGCTTTAAACACTCTAATTTTTTCAAGGTAATGGTCCTGGCTCCCCAACACACCCAATAAAGGACATGCTGGCTCACCAGAAGGAAGACCCGACAGCAGACAGTACTCGCCAAAGACGGACCGCCCGGCCAGGCCTAAAATTCAACTACGAGCTTTTTAACTGCAACAACTTTAATATACGCTATTGGAGCTGGAATTACCGCGGCTGCTGGCACCAGACTTGCCCTCCAA
+
DDADBIHIHHIIIIIGHCHHIIGIIIIIIIIIFHIIHHIIIIHIEHIIIIIIIFHIGHGHIIIIIIIIHIIGHHHHIIIIHIIIHIIIIIIIIFHHIIHHHFHHHHHHHHIIHHHIIIIHHEGHHHHIIHIIIHIIIIHHHHIHHHIIIIIIIIHIHIHHIIIIHHIIIIIIIIIIHHHEIIHIIHHGIIHIIHHIIIIHHHHHHHIHIIIHIIIIIIIIHIIIIIIIHHGGHIIHIIIIHGHHGIIHHGIIIIIIIIIIIHFGIHFHHIIIIHHIIIIIIIIHHHHFFGHHHEHIHIHIIIIIIIIIIIIIHIIHIIIIIIHIIIIIIIIIIHIIIIIIIDADDD
@HISEQ:969:HM2KJBCX2:2:1102:4083:69628 2:N:0:ACTATGCA
GATCTAATCGAGCCCAACTATCCCTATTAATCATTACGTCAATCCTAGAAACCAACAAAATAGGATCGAACGTCCTATTTCATTATTCCATGCTAATGTATTCAAGCGTTAGCTTGCTTTAAACACTCTAATTTTTTCAAAGTAACAGTCCAAATTCCCCGCAACACCAAATTAATGGCATTACGGATCATCAGGAAGGAGGAATCAGTGAGAGCAGTACATACCAGAGGCATGACCAATCTACTAACCCCGAAATTCAACTACGAGCTTTTTAACTGCAACAACTTTAATATACGCTATTGGAGCTGGAATTACCGCGGCTGCTGGCACCAGACTTGCCCTCCAA
+
BDD@DHHIHIHIHEHHHIHGHGHHIIIIIIIIIIIIHHHHEH?@FHIIGHIIEHHHHHIIHIHHGHIIHEHHHIHHEHEHHHIIIHII?HIIFHHHEIHHHHHHH?FHHHIHIHHEEHHHHHHHIIHGHFGHHHHIDG?EHHEHGIHHGGHEFHHHGIIHHHIIHHIHGHEHHHHIHIIHIIIHEIHHCHIIHHIHHIHIIHIHCIIHHHHHEHIGIHHHIHEG@HIHHIIIIIIIHGFGHGIIHHIIIHIHHIIIIHHHHHIHHEHIHHIHFIIHHHEIHEHEIIHHHHHHHHIIIHHHHGIIIHHIIHIIIIIHGHIIHIHHHHHIHIIIHHIHHIIIIBAADA
@HISEQ:969:HM2KJBCX2:2:1102:12169:69818 2:N:0:ACTATGCA
GATCTAATCGAGCCCAACTATCCCTATTAATCATTACGGTGATCCTAGAAACCAACAAAATAGAACCATGCCGTCCTATTCTATTATTCCATGCTAATGTATTCGAGCAAAAATGCCTGCTTTAAACACTCTAATTTTTTCAAGGTAAAGGTCCTTGATCCGCAAGACACCCAATTAAGGACATCAAGTTTCTCCAGAAGGTGAGAAATCAACAGCGACAGTTCATACCCCTTAAGGCATGACCATCACGTCAATCCCGAAATTCAACTACGAGCTTTTTAACTGCAACAACTTTAATATACGCTATTGGAGCTGGAATTACCGCGGCTGCTGGCACCAGACTGCCCT
+
DDDDCIIIIGIIIIIIIIIIIIIIIIIIHHIIIIIHIIIIIIIIIIIIHHHIIIIIIHHIIIHHIIIIIIIIIIEDHHHIIIIIIIIIGHIIIGHHIIIIIIIIIHIIIIIIIIIIIIIIIIIIIIIIIIIIIHIIIIIIIIIIIIIIIIIIIIIIIIIIHIIIIIIIIIIHIIIIIIIIIIIIIIIIIIIIIIIIIIIIIIIIIIIIIIIIIIIIIIIIIIIIIIIIIIIIIIIIIIIGIIIHHHDIIIIIIIIIIIIIIIIIIIIIIHIIIIIIIIIIIIIIIIIIIIIIIIIIIIHHHIIIIIIIIIIIHIIIIIIIIIIIIIIIIIIIIIIIIIIIIIIDDDDD
@HISEQ:969:HM2KJBCX2:2:1102:11251:70373 2:N:0:ACTATGCA
GATCTAATCGAGCCCAACTATCCCTATTAATCATTACGGTGATTCAGAAACCAACAAAACAGGACCACCGTCCTATTTTATTATTCCATGCTAATGTATTCAGACATAAGCCTGCTTTGAACACTCTAATTTTTTCAAGGTAAAGGTCCTGGTTTCCTACCACGCTAAATTAATAACATGATAGTTCCCCAGAAGGTAGAAATTCTACACGCCAGTACAGACAATAGCCTGACCAACGGTAGAACCCCGAAATTCAACTACGAGCTTTTTAACTGCAACAACTTTAATATACGCTATTGGAGCTGGAATTACCGCGGCTGCTGGCACCAGACTTGCCCTCCAA
+
BDDDDIHIIEGGHHIIIIIIIFFHHHHIHEHIIIHFFGHHIIHHIHIIHIHGHIIIIHHIIIIIIIHHGHHHGIHHGEHIHIHIIGIIHHFFHIIHIIHIIHHIIHHHHHHHHHHHIHHHIHHHIIIHHIHFHHHCGHIIIIIIGIGIIIIHIIHIIGIIIIIIHIHIHIIIIIIIIGIIIIFIHEIIIHHFHGHIHHHHGHIIHHIGHHIIIIIIIIIIIIIIHIIGIIHEIIGIHHFHFDIHHHIHGIIIIIIIHGIIIIIHHIIIHHEHIIIIHHHHHIIIIIIIIHEHIGIIIIIIIIHIIIIIIIHGIIIIIIIIIIIIIIIIIIHIIIHGIHADDDD
@HISEQ:969:HM2KJBCX2:2:1102:12544:70986 2:N:0:ACTATGCA
GATCTAATCGAGCCCAACTATCCCTATTAATCATTACATCGATCCTAGAAACCAACAAAATAGAATGCGATGTCCTATTTCATTATTCCATGCTAATGTATTCAAGCGTGAGCCTGCTTTAAACACTCTAATTTTTTCAAGGTAACAGTCCTAATTCCCTATAACATCAAATAAATGACATTATAGTTCTTTAGAAGGTGAGAACCAATAAAATCAGTACATACCAAGGCATGACCAACTAATTGATCCCGAAGTTCAACTACGAGCTTTTTAACTGCAACAACTTTAATATACGCTATTGGAGCTGGAATTACCGCGGCTGCTGGCACCAGACTTGCCCTCCAA
+
DDDDDIIIIIIIIIIIIIIIIIIIIIIIIIIIIIIIIIIIIGIIIIIIIHIIIIIIIIIHIIIIHHIIIIIIIIIIIIHHIIIIIIIIIIIFGHIIIIIIIIIIIIIIIIIIIIIIIIFHIHIIIIIIIIIIIIIIIHIIIHIIIIIIIIIIIIIIIIIIIIHIIIIIIIIIIIIHIIHHIIIIIIIIHIIHIIIIIIIIIIIHIIIIIHIIIIIIIIIIIIIHIIIIIIIIIIIIIIIIIHHHIIHHIIIIIIIIIIIIIIIIHIIIIIIIIIIHHIIIIIIIIIIIIIHIIIIIIIIIIIIIIIIIIIIIIIIIIIIIHIIIIIIIIIIIIIIIIIIIDDDDD
@HISEQ:969:HM2KJBCX2:2:1102:4529:70978 2:N:0:ACTATGCA
GATCTAATCGAGCCCAACTATCCCTATTAATCATTACGGTGATCCTAGAAACCAACAAAATAGAATCATGCCGTCCTATTTTATTATTCCATGCTAATGTATTCAAGCAAAATGCCTGCTTTAAACACTCTAATTTTTTCAAAGTAAAGGTCCTGGTTCCCCGCGACACCCAATTAAGGGCATCGTGGTTCTCCAGAAGGTGAGAAATTGACTACACCAGTTCATACCCCTTAAGGCACGACCGATGTGTCAATCCCGAAATTCAACTACGAGCTTTTTAACTGCAACAACTTTAATATACGCTATTGGAGCTGGAATTACCGCGGCTGCTGGCACCAGACTTGCCCTCCAA
+
D@@BDG1E1<1@GEHGFHFDCFE1<DHIIGHHICEFFC0FECCHHF@HFHHEC1F=G<FG?G1GEHCHHHF1EC/CEC<C<FCHEEFE1F@1G?HHHIHE1<FHHFG@GHFHCH@C1CCG@GFCEHGG@<<@HHBF<IHEHIIHGB<C1C8FGFEEDC6HCHAB9CIH??IIHIHHH7HGEIIG?EHHHHF@CIIHHHHHH?I;HFHHCEHEIHFI;EG?IHEHIHEC1ECIHHHHEIHFEDHCHIHHEE@HHEHH@HFIHFHFHHHIHIIHGHGHHGIIIIIHHHGC?HHHEFIHHIIIHCHEFHEIIHHHIHGHE@CEEC<HEHIHH@EHFIIIIHC<GCHHHCFADB@B
@HISEQ:969:HM2KJBCX2:2:1102:20167:71646 2:N:0:ACTATGCA
GATCTAATCGAGCCCAACTATCCCTATTAATCATTACGTCGATCCTAGAAACCAACAAAATAGAATCAAACGTCCTATTTCATTATTCCATGCTAATGTATTCAAGCGCGAGCTTGCTTTAAACACTCTAATTTTTTCAAAGTAACAGTCCTGATTTCCCATGACACCAAATTAATGACATCGTGGTTCGTCAGAAGGGAGAAACCAATAATGCTAGTACGTACAAAGTACGACCGACATATTAGTCCCGAAATTCAACTACGGGCTTTTTAACTGCAACAACTTTAATATACGCTATTGGAGCTGGAATTACCGCGGCTGCTGGCACCAGACTTGCCCTCCAA
+
DDDDDIIIIIIIIIIIIIIIIIIIIIIIHHIIIIIIIIIIIIIIIIIIIIIIIIIIIIIIIIIIIIIHFHHIIIIIIIIIIHIHIIIHHHIIIIHIIIIIIIIIIIIIIIIIIIIIIIHIIHHEHIIIIIIHHIIIIIIIIIIIIIIIIIIIIIIIIIIIHHIHHIIIIIIIHIIIIHHHHIIIIIIIIIIIIIIIIIIIIIIIIIIIIIIIIIIIIIIIIIIIIIIIIIIIIIIIIIIHHIHIIIIIIIIIIIIIIIIIIHD1IIIIIIIIIIIIIIIIIIIIIIIIIHIIIIIIIIIIIIIIIIIIIIIIIIIIIIIIIIIIIIIIIIIIIIIIIIIDDDDD
@HISEQ:969:HM2KJBCX2:2:1102:18474:71740 2:N:0:ACTATGCA
GATCTAATCGAGCCCAACTATCCCTATTAATCATTACGTCAATCCTAGAAACCAACAAAATAGGATCAAACGTCCTATTTCATTATTCCATGCTAATGTATTCAAGCGTTAGCCTGCTTTAAACACTCTAATTTTTTCAAAGTAACAGTCCTGTTTCCCTGCAACACCAAATTAATGACATTACAGTTCTTCAAGAAGGAGGAACCAGTAAAGCCAGTACATACCAGAGGCACGACCAACTTACTAATCCCGAAATTCAACTACGAGCTTTTTAACTGCAACAACTTTAATATACGCTATTGGAGCTGGAATTACCGCGGCTGCTGGCACCAGACTTGCCCTCCAA
+
DDDDDIIIIIIIIIIIIIIIHIIIIHIIIIIIIIIIIIIIHIIIIIIIIIIIIIIIIIIHIIEHHHHIIHHIHIIIIIIIIIIIIIIHIIIGHIIHIIIIIIIIIIIIIIIIHIIHIIIIHIIIIIIIIIIIIIIIIHIIIIIIIIIIIIIIIHHIIHIIIHGIIIIIIIHIIIIIIIIIIIIIIIIIIIIIIIIIIIIIIIIHIIIHIIIIIIIIIIIIIIIIIIIIIIIIIIIIIIIIIIIIIIIIIIIIIIIIIIIIIIHIIIIIIIIIIIIIIIIIIIIIIIHHIIIIIIIIIIHGHIIIIIIIIIIIIIIIIIIIIIIIHIIIIIIIIIIIIIIIIDDDDD
@HISEQ:969:HM2KJBCX2:2:1102:1739:72482 2:N:0:ACTATGCA
GATCTAATCGAGCCCAACTATCCCTATTAATCATTACGGTGATCCTAGAAACCAACAAAATAGAATCATGCCGTCCTATTTTATTATTCCATGCTAATGTATTCAGACGTTAGCCTGCTTTAAACACTCTAATTTTTTCAAAGTAACAGTCCTGATTTCCCAACACACCAAATAAATGGCATAAAAGTTCCTCAGAAGGTAGAGATTCATCTCACCAGTGCAGACAATTAAGCCTGACCAATGGGTAAACCCCGAAGTTCAACTACGAGCTTTTTAACTGCAACAACTTTAATATACGCTATTGGAGCTGGAATTACCGCGGCTGCTGGCACCAGACTTGCCCTCCAA
+
DDDDDIIIIIIIIIIIIIIIIIIIIIIIIIIIIIIIIIIIIIIHIIIIIIIIIIIIGIHIIIIHIIIIIIHHIIHDHIIHIIIHIIIIIIIIHIIIHIIIIIIIIIHIIIIIHHIIIIIIIIIIIIIIIIIIIIIIIIHHHIIIIIIIIIIIIIIIIHIIIIHHIIIIIIIIIIIIIIIIIIIIIIIIIIIIIIIIIIIIIIIIIIIIHIIIIIIIIIIIIIIIIIIIIIIIIIIIIIIIIIIIIHGHIIIIIIIIIIIIIIIIIIIIIIIIIIIIIIIIIIIIIIIIIIIIIIIIIIIIIIIIIIIIIIIIIIIIIIIIIIIIIIIIIIIIIIIIIIIIIIIDDDDD
@HISEQ:969:HM2KJBCX2:2:1102:3903:73670 2:N:0:ACTATGCA
GATCTAATCGAGCCCAACTATCCCTATTAATCATTACGTCAATCCTAGAAACCAACAAAATAGGATCAAACGTCCTATTTCATTATTCCATGCTAATGTATTCAAGCGTTAGCCTGCTTTAAACACTCTAATTTTTTCAAAGTAACAGTCCTGTTTCCCTGCAACACCAAATTAATGACATTACAGTTCTTCAAGAAGGAGGAACCAGTAAAGCCAGTGCATACCAGAGGCACGACCAACCTACTAATCCCGAAATTCAACTACGAGCTTTTTAACTGCAACAACTTTAATATACGCTATTGGAGCTGGAATTACCGCGGCTGCTGGCACCAGACTTGCCCTCCAA
+
DDDDDIIIIIIIIIIIIIIIIIHIIEHIIIIIIIIIIIIIIGIEHHIIIIIIIHIIIIIIIIHGHHHHIIIIGHIIIIIIIIIIIIIHIIIIIIHIIHIIIGIIIHIIIHIIIIIIIIIHIIIIIIIIIIIIIIIIHIIIIIIIIIIIIIIIIIIIIIIHIIIIIIIIIHHHHHIIIIIIIIIIIIIIHIIHIIIIIIIIIGIIHHIIHIIIIIIIIIIIIIIIIIIIIIIIIIIIIIIIIIIHHHIHIIIIIHIIHIIIIIIIIIIIIIIIHIIIIIIIIHIIIIIIIIIIIIIIIIIIIIIIIIIIIIIIIIIIIIIIIIIIIIIIIIIIIIIIIIIIIDDDDD
@HISEQ:969:HM2KJBCX2:2:1102:20022:74036 2:N:0:ACTATGCA
GATCTAATCGAGCCCAACTATCCCTATTAATCATTACGGTGATCCTAGAAACCAACGAAATAGAACCGCACGTCCTATTCTATTATTCCATGCTAATGTATCCGAGCAAAGGCCTGCTTTGAACACTCTAATTTTTTCAAAGTAAAAGTCCTGGTTCCCCGACACGGCCAGTGAAGGCCATGCGGCTCCCCAGAAGGAAAGGCCCGGCCGGACCAGTGCACGCGGTGAGGCGGACCGGCCAGCCAGGCCCAAGGTTCAACTACGAGCTTTTTAACTGCAACAACTTTAATATACGCTATTGGAGCTGGAATTACCGCGGCTGCTGGCACCAGACTTGCCCTCCAA
+
@DDDDIICEEHHE/1CGHEH?1FGHHIIIFHIHGCCFHDHHEHHHHGHHGHHGEHHEEHIH?<CGCHCH?<C1EHDF1C@EHE1GGGEH@G?FHH??CFE<C=FHHHHHGEFHHIEHH?G@HHFE1B1<D<@CC@A<1<<6CCEGHIC<1?@G@HGH:DEE<?EDCHHFHE<EF:FB<:DGE/E::.9@A=/<D9FHGCCCF@EDHDIHAD0?0HHHEDHDHG>FHHHIHCC-HH?H@=HEH?HHFHGHFF@EG@CHIHIGIIHH?GF<EEDGHD1CFEHHHG<11?HHF<0CCHF<E@HIHHFHHCIIHEHH?HCHHIH@H@EIHHD<1CG<C<<@?EFD@@@<
@HISEQ:969:HM2KJBCX2:2:1102:1458:74279 2:N:0:ACTATGCA
GATCTAATCGAGCCCAACTATCCCTATTAATCATTACGGTGGTCCTAGAAACCAACAAAATAGAACCACAACGTCCTATTCTATTATTCCATGCTAATCTATTCAAGCAATAGCCCGCTTTAAACACTCTAATTTTTTCAAGGTAATGGTCCTGGCTCCCCAACACACCCAATAAAGGACATACTGGTTCACCAGAAGGAAGACCCGACAGCAGACAGTACTCGCCAAAGACGGACCGCCCGGCCAGGCCTAAAATTCAACTACGAGCTTTTTAACTGCAACAACTTTAATATACGCTATTGGAGCTGGAATTACCGCGGCTGCTGGCACCAGACTTGCCCTCCAA
+
DDD?DHHHEHHHEHIIIICHHHFHIIIIIIHIFHICHIH<EEIIIIIHHHIIIIGIH1@CCG<FHHCHHHHHCGHGEH<CFHI@HHHEGHHHHIHCHHGHHHEHHIHEHHHIHHIHGIGHIHEFCHGIHHH)IIIHIIIHHIHHIHHIIHHHH@GHEHHIHHHHEG@HGGHHHIHII;IIIIIHFHIHG?GHCFHGIHHHGHHHDI<IIIIIHHEGHHGC/HIIIHHIIIIHEHC?CHFDGIHHHIHH@FEIHHIIIIHGHIIIIIIIGIIIIIHIIHHIHHHGIIIGHIIHHHIIIIIIIHG1IIIIIIIHGIIIHIIIIIHGHHIIIIIIIHHFIIIIICDBDD
@HISEQ:969:HM2KJBCX2:2:1102:5965:74705 2:N:0:ACTATGCA
GATCTAATCGAGCCCAACTATCCCTATTAATCATTACGGTGATCCTAGAAACCAACAAAATAGAACCATGCCGTCCTATTCTATTATTCCATGCTAATGTATTCGAGCAAAAATGCCTGCTTTAAACACTCTAATTTTTTCAAGGTAAAGGTCCTGGATCCGCAAGACACCCAATAAAGGACATCAAGTTTCTCCAGAAGGTGAGAAATCAACAGTAACAGTTCATACCCCTTAAGGCATGACCATCACGTCAATCCCGAAATTCAACTACGAGCTTTTTAACTGCAACAACTTTAATATACGCTATTGGAGCTGGAATTACCGCGGCTGCTGGCACCAGACTTGCCCTCCAA
+
BADADGHIIIIIIIGIHIIHIIGHIHIIIIHIGHIIIIHHHEHHHIIHIIIIIHIIGHIHHIHHIIIIIIIIDHDHCHF?HHEHIGIHIHGIIHHHEHHIHGHHHIIIIHHHHIIGIIIIHHEHIIHIGIHIHIIIIGHIIIIHHIIIHHHGHHGEHEHHHFHIIIHHIHIIHGHHHHIIIGHIHHHGHFHHHHHHHHIIHGIIIIHGGHHIIHHFHFHIIHIIHHEIIHHHHHHH@GIHHHIHIIIIIIHFIIHHHHGIIIGIIHHHHHHHGCHFIHIIHHIHIIIIHIHHCGIIIHDHHIIIIHHEIHGIIIIIIIHHHIHIIIIIHIIIHHIIIIHIIIIIIIIIDADDB
@HISEQ:969:HM2KJBCX2:2:1102:3003:74599 2:N:0:ACTATGCA
GATCTAATCGAGCCCAACTATCCCTATTAATCATTACGTCGATCCTAGAAACCAACAAAATAGAATCAAACGTCCTATTTCATTATTCCATGCTAATGTATTCAAGCGTGCGCCTGCTTTAAACACTCTAATTTTTTCAAAGTAACAGTCCTGATTCCCCACGACACCAAATTAATGACATCGCGATTCTTCAGAAGGTAGGAACCAATAATGCCAGTGCGTACCGAGGCACGACCGACAATCTGATCCCGAAATTCAACTACGAGCTTTTTAACTGCAACAACTTTAATATACGCTATTGGAGCTGGAATTACCGCGGCTGCTGGCACCAGACTTGCCCTCCAA
+
D@ADDIIIIIIIHHIIIIIIIIIIIIIIIIIIIIIHIIIIIIIIIIIIIIIIIIIIIGHHIIIHIIHIIIIIGHHHIIHHIHIIIIHIFHHH@HHHIIIIHFEHHFHHHGHHHGHIIHHIHIFHIIHHHGHIHHHHIIIIIIIIHHIHHHGHIIHHIIIIIIHHIHHIIIIHIIHIIHHHIIIIHHIIIIHIIIIIHHGIHIHHIIIIIIIHHHIIIIIIIHIIIHIHGIIIIHIIIIIIHGFCHHHIIIIIIIIIIIIIIHHIIHIIIIIIGIIIHIIIIIIIIHIHHIIHEIIIIIIIGIHIIIHIIIIIIIHFGIIHHIIIIIIIIIIIIIIIIIIIDDDDD
@HISEQ:969:HM2KJBCX2:2:1102:4621:74755 2:N:0:ACTATGCA
GATCTAATCGAGCCCAACTATCCCTATTAATCATTACGTCGATCCTAGAAACCAACAAAATAGAATCAAACGTCCTATTTCATTATTCCATGCTAATGTATTCAAGCGTGCGCCTGCTTTAAACACTCTAATTTTTTCAAAGTAACAGTCCTGATTCCCCACGACACCAAATTAATGACATCGTAGTTCTTCAGAAGGTAGGAACCAATAATGCCAGTGTGTACCGAAGCACGACCGACAATTTGATCCCGAAATTCAACTACGAGCTTTTTAACTGCAACAACTTTAATATACGCTATTGGAGCTGGAATTACCGCGGCTGCTGGCACCAGACTTGCCCTCCAA
+
DDDDDIIIIHIIIIIIHIIIIIIIIIIIIIIHIIIIIIIIIIIIIIIIHIIIIIIHIHHIHIEHHHHHIIIIIEFHHHIIHIIIIIIIHIIIHIIHIIIIIHHIIIGIIIIIIIIIHIIIIIIIIIIIIIIIIIIIIGIIHIIIIIIIIIIIIIIIIHHHIIIIIIIIIIIIIIIIIHGIIIIIIIIIIIIIIIIIIIIIIIHIIHIIIIIIIIIIIIIIIIIIIIIIIIIIIIIIIIIIIIIHIIIIIIIIIIIIIIIIIIIIIIIIIIIIIIIIIIIIIIIIIIIIIIIIIIIIIIIIIIIIIIIIIIIIIIHIIIIIIIIIIIIIIIIIIIIIIIIIDDDDD
@HISEQ:969:HM2KJBCX2:2:1102:21208:74964 2:N:0:ACTATGCA
GATCTAATCGAGCCCAACTATCCCTATTAATCATTACGTCAATCCTAGAAACCAACAAAATAGGATCAAACGTCCTATTTCATTATTCCATGCTAATGTATTCAAGCGTTAGCCTGCTTTAAACACTCTAATTTTTTCAAAGTAACAGTCCTGTTTCCCTGCAACACCAAATTAATGACATTACAGTTCTTCAAGAAGGAGGAACCAGTAAAGCCAGTACATACCAGAGGCACGACCAACTTACTAATCCCGAAATTCAACTACGAGCTTTTTAACTGCAACAACTTTAATATACGCTATTGGAGCTGGAATTACCGCGGCTGCTGGCACCAGACTTGCCCTCCAA
+
DD@?DHHGGGHHGDHHHHCHFEHFHFDGHHGHHEHFHFH?EHCEE1DFEHIHHHIDHIHHIIHCHCHGEHEG@HDDHCHIHIGCCF?GCEEHH1<CGHEHG@GHHHHHGHIHHFHHHGGGCHHCGHGHGFGHHGHHHIHHHHIIIFCHEIHHHHIHIGIIIIGHHHIHGHHHIIIIHIIIIHHHGHII;IIHHHHHIHIIIIIIIIIIIIIIIIGIHHIIIHHHIGIIHGIHIGIIIIHIIHHFFIIGHIHHHEEHIHHHHHCHHEIIIIIIHHFIIIIHIIHIIIIIHIIIIHIIIIIHHIIIIIIIIIIIIIIIIIIGIIIIHEIIIIIIIHIIIIIIIDCDDD
@HISEQ:969:HM2KJBCX2:2:1102:13816:75269 2:N:0:ACTATGCA
GATCTAATCGAGCCCAACTATCCCTATTAATCATTACGGTGATTCAGAAACCAACAAAACAGGACCACCGTCCTATTCTATTATTCCATGCTAATGTATTCAGACGTAAGCCTGCTTTGAACACTCTAATTTTTTCAAGGTAAAGGTCCTGGTTTCCCACCACGCTAAATTAATAACATGATAGTTCCCCAGAAGGTAGAAATTCTACACACCAGTACAGACTTGTTAGCCCGACCAACGGTAGAATCCCGAAATTCAACTACGAGCTTTTTAACTGCAACAACTTTAATATACGCTATTGGAGCTGGAATTACCGCGGCTGCTGGCACCAGACTTGCCCTCCAA
+
DDDDDIIIIIIIIIIHIIIIIIIIIIIIIIIIIIIIIIIIIIIIIIIIIIIIIIIIIIIIIIHHIIIIIIIIIIHIIIIIIIIIHIIGIIIIIIIIIIIIIIIIIIIIIHIHHHHIIIIIHHHHIHIIIIIIIIIIIIIIIHIHIIIIIIIIIIHHIIIIIIIHIIIIIIIIIIIIIIIIIIIIIHIIIIIIIIGIIIIIIIIIIIIIIIIIIIIIIIIIIIIIIIIIIIIIIIIIIIIIIIHFIIIIIIIIIIIIIIIIIIIIIIIIIIIIIIIIIIIIIIIIIIIIIIIIIIIIIIIIIIIIIIIIIIIIIIIIIIIIIIIIIIIIIIIIIIIIIIIIDDDDD
@HISEQ:969:HM2KJBCX2:2:1102:15580:75599 2:N:0:ACTATGCA
GATCTAATCGAGCCCAACTATCCCTATTAATCATTACGTCGATCCTAGAAACCAACAAAATAGGGTCAAACGTCCTATTTCATTATTCCATGCTAATGTATTCAAGCGTGTGCCTGCTTTAAACACTCTAATTTTTTCAAAGTAACAGTCCTGATTCCCCATGACACCAAATTAATGACATCATAGTTTGTCAGAAGGTAGAAACCAACGATGCCAGTACGTACCGGAGGCACGACCGACATGTTGATCCCGAAATTCAACTACGAGCTTTTTAACTGCAACAACTTTAATATACGCTATTGGAGCTGGAATTACCGCGGCTGCTGGCACCAGACTTGCCCTCCAA
+
DB@DDIIIIIHIHIIIIIIIIIIIIHIIIIIHIIIIIIHIHIIHHIIIIIIHIHHHIIIIGIHHHHH@HHHHEHGIIEHHHHHHIHIIIIIIHHHHIIIIIHHIIIIIIIIIIHHIIIIIIIIIHIHIIIHHIHIIIIIIIIIIIIIIIIIIIIIHIGIIIIHIIIIIIIIHIIIIIIIIIIIIIIIIIIHIIIIIIIIIIHIIIIIIIIIIIIIIIIIIIIIIIIIIIIIIIIIIIIIIIIIHDIIIIHIIIIIIIIIIIIIIIIIIIIIIIIIIIIIIIIIIIIIIIIIIIHIIIIIIIIIIIIIIIIIIIIIIIIIIIIIIIIIIIIIIIIIIIIIIIDDDDD
@HISEQ:969:HM2KJBCX2:2:1102:9185:76874 2:N:0:ACTATGCA
GATCTAATCGAGCCCAACTATCCCTATTAATCATTACGGTGGTCCTAGAAACCAACAAAATAGAACTACAACGTCCTATTCTATTATTCCATGCTAATCTATTCAAGCAATAGCCCGCTTTAAACACTCTAATTTTTTCAAGGTAATGGTCCTGGCTCCCCAACACACCCAATAAAGGGCATACTGGTTCACCAGAAGGAAGACCCGACAGCAGACAGTACTCGCCAAAGACGGACCGCCCGGCCAGGCCTAAAATCCAACTACGAGCTTTTTAACTGCAACAACTTTAATATACGCTATTGGAGCTGGAATTACCGCGGCTGCTGGCACCAGACTTGCCCTCCAA
+
DDCDDIIHIEHIIIIIIIIHIIIIIIIIIIHHIIIHIEHHHIIIIIIIIIIIIIIIIIHIIIIHIIIIIIGHHHIIIIHHHIIIIIIHFHIIIGIIIIIIIHHIIIIIIIIIIIIIIIIIIIIIIIIIIIIIIIIIIHIIHIIIIHIHHIIIIIIIIIIIIIIIIHGIIIIIIIHIIHIIIIIIHIHIIIIIIIIIIIIIIIIIIIIIIIIIIIIIHIIIIIIIIIIIIIIIIIIHIIIIIIIIHIIIIIIIIIIIIIIIHHHIIHIIIIIIIHIIIIIIIIIIIIIIIIIHIHIGIIIHIIHIIIIIIIIIIIHIIIIIIIIIIIIIIIIIIIIIIIIIIDDDDD
@HISEQ:969:HM2KJBCX2:2:1102:18947:76911 2:N:0:ACTATGCA
GATCTAATCGAGCCCAACTATCCCTATAATCATTACGTCAATCCTAGAAACCAACAAAATAGGATCAAACGTCCTATTTCATTATTCCATGCTAATGTATTCAAGCGTTAGCCTGCTTTAAACACTCTAATTTTTTCAAAGTAACAGTCCTGTTTCCCTGCAACACCAAATTAATGACATTACAGTTCTTCAAGAAGGAGGAATCAGTAAAGCCAGTACATACCAGAGGCACGACCAACTTACTAATCCCGAAATTCAACTACGAGCTTTTTAACTGCAACAACTTTAATATACGCTATTGGAGCTGGAATTACCGCGGCTGCTGGCACCAGACTTGCCCTCCAA
+
DD@BDIIIIIIIIIIIIIHIHIIIIIIIIIEHIFHIFH@EHIHHHHEHIGIIGHEFHIIIEHEFHIIEHIIHHGIIIHIIIIIIIHI@FF?HHHGGIGHHIIIHIFHHIHHHHIIHIHHHEEEIHCHIIIIIIIIIIHIHIHHIFHIHHHHHIIHGIIHIHIHIIIIIIHHHHHHIIIIHHIIIHIHIIIHIIIIII;IIIIIHIIHHIIIHEIHHHHHHHIIIIIIHIIIIIIIIIIIII=HHIHHIIIIIIHHIIIHIIIIIIIIIIIIIIIIIIIIIIIHHHHIHHIIIIIIIIIHIIIIIIIIIIIIIIIIIIIIIIIIIIIIIIIIIHHEIIIIIBDDDD
@HISEQ:969:HM2KJBCX2:2:1102:5181:75564 2:N:0:ACTATGCA
GATCTAATCGAGCCCAACTATCCCTATTAATCATTACGTCAATCCTAGAAACCAACAAAATAGGACGTTTGATCCTATTTCATTATTCCATGCTAATGTATTCAAGCGTTAGCCTGCTTTAAACACTCTAATTTTTTCAAAGTAACAGTCCTGTTTCCCTGCAACACCAAATTAATGACATTACAGTTCTTCAAGAAGGAGGAACCAGTAAAGCCAGTACATACCAGAGGCACGACCAACCTACTAATCCCGAAATTCAACTACGAGCTTTTTAACTGCAACAACTTTAATATACGCTATTGGAGCTGGAATTACCGCGGCTGCTGGCACCAGACTTGCCCTCCAA
+
DDD@@HHHHHHH@EEHIHEHHCHEHFHHIIHHIIIIIIFHCHEHEHIEHHIHHIIHEHHHII1@HHHGHCHHI1DFHF@FHIIIHHH@FHHIHGHEIHIIHHHGHHHHHHIHGG@GIIHIIHHIIIHEGHHHHHHGHHHIIHHIIHHADHHHHHHHHGHHHHHIHHIHIIIHFHHGGIIIHGHHHEHEHFIHIIGIIHIHHFIIIIHIIHIH<GIIIIHHGHHHHH=HHIIHIHEIIHHIIIIHGIIIIHHHIIHHIHIHHFIIIHIIIIIIIIIHFHIIIIIIIIHHIHHHHIIHIIIIIIHIIIIHHIHIHIHDHIIIIIIIIIIIIHIIIHHEIIHIIDCDDD
@HISEQ:969:HM2KJBCX2:2:1102:13005:76773 2:N:0:ACTATGCA
GATCTAATCGAGCCCAACTATCCCTATTAATCATTACGGTGATCCTAGAAACCAACAAAATAGAATCATGCCGTCCTATTTCGTTATTCCATGCTAATCTATTCAAGCATAAAGCCTGCTTTAAACACTCTAATTTTTTCAAAGTAACAGTCCTAGCTCCCTATTACACCTAGTGAAAGGCATAATAGTTTACTAGAAGGTGGAGATTGACATTACCAGTACATGTCCGAAAACACGACCGGTACGCTAATCCCGAAATTCAACTACGAGCTTTTTAACTGCAACAACTTTAATATACGCTATTGGAGCTGGAATTACCGCGGCTGCTGGCACCAGACTTGCCCTCCAA
+
DDDDDIIIIIIIIIIIIIIIIIIIIIIIIIGIIIIIIIIIIIIIIIIIHIIHIIIIIIIIIIIHIIIIIIHIIIIIIIIIIIIIIIHIIIIIIIIIIHIIGHHIIIIIIIIHIIIIIIIHHIIHIIIHHIIIHIIIIIIHHIHIIIIIIIIIIIIIIIHIHIIIIIIIIIIIIIIIIIIIIIIIIIIHFD#IIIIIIIIIIIIIIIIIIIIIIIIIIIIIIIIIIIIIIIIHHIIIGIIIIIIIIIHDIIIIIHIIIIIIIIIIIHIIIIIIIIIIIIIIIIIIIIIIHHHHIIIIIIIIIIIIIIIIIIIIIIIIIIIIIIIIIIIIIIIIIIIIIIIIIIIIDDDDD
@HISEQ:969:HM2KJBCX2:2:1102:11530:77339 2:N:0:ACTATGCA
GATCTAATCGAGCCCAACTATCCCTATTAATCATTACGTCAATCCTAGAAACCAACAAAATAGGATCGAACGTCCTATTTCATTATTCCATGCTAATGTATTCAAGCGTTAGCCTGCTTTAAACACTCTAATTTTTTCAAAGTAACAGTCCTGTTTCCCTGCAACACCAAATTAATGGCATTACAGTTCTTCAGAAAGGAGGAATCAGCGAAGCCAGTACATACCAGTGGCACGACCAACCTGCTGACCCCGAAATTCAACTACGAGCTTTTTAACTGCAACAACTTTAATATACGCTATTGGAGCTGGAATTACCGCGGCTGCTGGCACCAGACTTGCCCTCCAA
+
ADBDDHIIIIIGIIIIIIHIIIIIIIIIIIIIIHGHIIIIIIHHHIHHIIIHHIIIIHIIIIGHHHHHHHIIHIHEGDFHGIIIIHIIHEHHHHHHIHIHIHIHIIIIIGHIIHIGHEHIIIGHHIHHHHHIHIHIHHHIHIIHIIIHIIIHHHIIHIHIHHIIIIHHHIIIIIHHHIIHIIIHIIIIHIIHIIIIIHIHIIIIIIIIIIIIIIIIIIIIIIIHIIIIIIIIIIIHIIHHIIIHHHIGIIHIIIIIIHIIIIIIIIIIIIIIIHHIIIIIIIIHIIIHIIIIIIIIIIIIIIIIIIIIHIIIIIIGIIIIIIIIIIIGHIIIIGHIHGIIIDDDDD
@HISEQ:969:HM2KJBCX2:2:1102:20276:77080 2:N:0:ACTATGCA
GATCTAATCGAGCCCAACTATCCCTATTAATCATTACGTCGATCCTAGAAACCAACAAAATAGAATCAAACGTCCTATTTCGTTATTCCATGCTAATGTATTCAAGCGTGAGCCTGCTTTAAACACTCTAATTTTTTCAAAGTAACAGTCCTGATTCCCCATGACACCAAATTAATGACATCATGGTTCGTCAGAAGGTAGGAATCAATAATACCAGTACGTACAATAGCACGACCAATAAATTAATCCCGAAATTCAACTACGAGCTTTTTAACTGCAACAACTTTAATATACGCTATTGGAGCTGGAATTACCGCGGCTGCTGGCACCAGACTTGCCCTCCAA
+
DDDDDIIIIIIIHHHIIIHHHIIIIIIIIIIIIIIIIIIIIIIIIIIIIIIIIIIIIIIIIIHIIIIIIIIIIIIIIIIIHHIIIEHHIIIIIIIIHIIIIHIIIHHIIIIIHIIGIIIIIHIIHIHIIIIIIIIIIIHIIHHIIIIIIHHIHIIIIIIIIIIIIIIIIIIIIIIIIIIIIIIIIIIIIIIGIIIIIIIIIIIIIIIIIIIIIIIIIIIIIIIIIIIIIIIIIIIIIIIIIIIIIIIIIIIIIIIIIIIIIHIIIIIIIIIIIIIIIIIIIIIIIIIIIHIIHIIIIIIIIIIIIIIIIIIIIIIIIIIIIIIIIIIIIIIIIIIIIIIIDDDDD
@HISEQ:969:HM2KJBCX2:2:1102:10088:77418 2:N:0:ACTATGCA
GATCTAATCGAGCCCAACTATCCCTATTAATCATTACGTCAATCCTAGAAACCAACAAAATAGGATCGAACGTCCTATTTCATTATTCCATGCTAATGTATTCAAGCGTTAGCCTGCTTTAAACACTCTAATTTTTTCAAAGTAACAGTCCTGTTTCCCTGCAACACCAAATTAATGACATTACAGTTCTTCAGAAAGGAGGAATCAGCGAAGCCAGTACATACCAGTGGCACGACCAACCTGCTGACCCCGAAATTCAACTACGAGCTTTTTAACTGCAACAACTTTAATATACGCTATTGGAGCTGGAATTACCGCGGCTGCTGGCACCAGACTTGCCCTCCAA
+
DDDCDIIII?GHIIIIIIIIIIGHIIIIGIIIHIIIIIIIIIIIIIIIIIIIIIIIHIGHHHHHIIIIHIIIIIIIGIIIIIIIIIIHIIIIHIIHIIHIHIIHIIIIIIIIIIIIIHHIIIIIHIIIIIIIIIIIHIIIIIIIIIIIIIIIIIIIIIIIIIIIIIIIIIIHIIIIIIIIIIIIIIIIIIIIIIIIIIIIIIIIIIIIIIIIIIIIIIIIIIIIIIIIIIIIIIIIIIIIIIIIHIIIIIIIIIIIIIIIIIIIIIIIIIIIIIHIIIIIIIIIIIIIIIIIIIIIIIIIIIIIIIIIIIIIIIIIIIIIIIIIIIIIIIIIIIIIIIIIIDDDDD
@HISEQ:969:HM2KJBCX2:2:1102:4228:78227 2:N:0:ACTATGCA
GATCTAATCGAGCCCAACTATCCCTATTAATCATTACGGTGATCCTAGAAACCAACGAAATAGAATCAGTCCGTCCTATTTCATTATTCCATGCTAATGTATTCAGACGATAGTCTGCTTTAAACACTCTAATTTTTTCAAAGTAACAGTCCTGATTTCCCATCACACCAAATAAATGGCATGAAAGTTCCTCAGAAGGTAGAGATCCATCTCACCAGTGCAGACAATTAAGCCTGACCAATGGGTAGACCCCGAAGTTCAACTACGAGCTTTTTAACTGCAACAACTTTAATATACGCTATTGGAGCTGGAATTACCGCGGCTGCTGGCACCAGACTTGCCCTCCAA
+
BBDBDIII?CE@0FHHIIIIHFEHHIHHEEHHII@HHHGHHGHHEHHHGEGH1CFHEHIHHICHHHHEHHGEHHGIHEHE??GH<CC@<DH?GH@HII?FHIHGHHHCHHIHHCCF?FAEHFIFEGCGHHEGHAEFEHHEHHHIIIHHEEHGHIHCCEG@CHD@D<C1CHHHHHCGCCGHFD@HIIHHDD<HHIHCHHHEGHEHHHHGGGDEHHHIIHHEEHHHHHIHHIHHFCEED?@IIHEGAFDHF<<DHGIIIIHHIIHIIIHIHHHIIIGHHHHHHEHHIIIHFGIIHHHHIHHHG?IIIIIIIIIHIIIIHDGIIIIIIHIIIGIIHHGHHFHHIHHADDDD
@HISEQ:969:HM2KJBCX2:2:1102:3472:77619 2:N:0:ACTATGCA
GATCTAATCGAGCCCAACTATCCCTATTAATCATTACGTCAATCCTAGAAACCAACAAAATAGGATCGAACGTCCTATTTCATTATTCCATGCTAATGTATTCAAGCGTTAGCTTGCTTTAAACACTCTAATTTTTTCAAAGTAACAGTCCAGATTCCTCGCAACACCAAATTAATGGCATTACGGCTCATCAGGAAGGAGGAATCAGTGAGACCAGTACATACCAGTGGCATGACCAACCTACTAACCCCGAAATTCAACTACGAGCTTTTTAACTGCAACAACTTTAATATACGCTATTGGAGCTGGAATTACCGCGGCTGCTGGCACCAGACTTGCCCTCCAA
+
B@DDDHIIGHIIHIHHIHHIHHIIIIIGIHHHHIIHEHHIHIHHHHHHHEEHIHGDHHHHIIEGHHIHE1CEHIIHIIHIIGHHHHHHHGHIIFEEHIHIIGIHIIHHIIHHHHIIIHHEGFHHIIHIIHIHGHHIIIHIHHHIIIIIFIIHHHICHIHIIHHHIHIHIIIGHIIIIIHEEHHIIIIHEIIIIIHGIIIIIIIIIHIHIIHGHIIIHIIIIHIHIIIIHIGIHHIIIHHIHGGGHFIIIIIIIIIHGHHHHHHIHHIIIHEEHIIIIIIIIIIIIGIIIIIIIIHIIIIIIIIIIIIHIIIIIIIIIIIIIIIIIIIHIHHIIHIIHIIIIDDDBD
@HISEQ:969:HM2KJBCX2:2:1102:2246:79340 2:N:0:ACTATGCA
GATCTAATCGAGCCCAACTATCCCTATTAATCATTACGTCGATCCTAGAAACCAACAAAATAGAATCAAACGTCCTATTTCATTATTCCATGCTAATGTATTCAAGCGCGAGCTTGCTTTAAACACTCTAATTTTTTCAAAGTAACAGTCCTGATTTCCCATGACACCAAATTAATGACATCGTGGTTCGTCAGAAGGGAGAAACCAATAATGCTAGTACGTACAAAGTACGACCGACATATTAGTCCCGAAATTCAACTACGAGCTTTTTAACTGCAACAACTTTAATATACGCTATTGGAGCTGGAATTACCGCGGCTGCTGGCACCAGACTTGCCCTCCAA
+
DDDDDIHGEHII@?HHHIIIIIHIIGIIFHIIIIIIIIIHIHHIHIIIIIIIHIIIIIIIIIEHHIHHHIIHIHHIIIIIIIIIGHH?EHIHHHIHHHHHHHHHHIHHIHHHIIHHEGHHE@FGHEHHHEHHIIIHIIHGCIIIHHHIIHFGGHEHHHHIIIHIGIHHIHFHEGHHIIIIGIHHIHHHHIIIIHHIIHHIIHIIIIIIIHHGGIIIIIIIIIIIIIIIHIIHIIIIIHIIHIHIIIIIIIIIIIIIIIIIIHIIIHGIIIIIIIIIHHHHIIIIIIIIIIIIIHIIHIIIIIHIIIIIIIIIIIIIIIIIIIHEGIIIIHIIIIIIIIHDDDDB
@HISEQ:969:HM2KJBCX2:2:1102:11019:79684 2:N:0:ACTATGCA
GATCTAATCGAGCCCAACTATCCCTATTAATCATTACGGCGGTCCTAGAAACCAACGCAATAGAACCGCACGTCCTATTCTATTATTCCATGCTAATGTATCCGAGCATAGGCCTGCTTTGAACACTCTAATTTTTTCACAGTAAACGTCCTGGTGCCCCGCCACGGCCAGTGAAGGCCATGGGGTTTCCCAGAAGGAAAGGCCCAGCCGGACCAGTACTCGCGGTGAGGCGGACCGGCCAGCCAGGCCCAAGGGTCAACTACGAGCTTTTTAACTGCAACAACTTTAATATACGCTATTGGAGCTGGAATTACCGCGGCTGCTGGCACCAGACTTGCCCTCCAA
+
@DD0@D?EHCDCCFG1CC1<D<11C<<GC<G@1<<CCCED<///<FH11@1G@HH00//<01DFF1D/C/CE1D0<1<1<@FE1<<<CH?<1D11@@6CCE?C?HHFGGIHGHHHGHCH@HHGCFCFE?F0EB<DEC6HGCC-F9.HGAECFEHHE7---C-7-HFECHEHEHEIHEEHGCHHCG8.?HEIHDDCIHIIHHFHIIGHDHEHIIIHHFAC-C/FFG@E=E<CCHHCEHHEEFEEHGIHIHFHEFCHHCEHGEHEHEC<GHHHGHHHHGE@DCHCG@@1FFIFHHDFGEFC?FIHHEIEHFHEHHHIIIIHCHCEHFH@FGFE1G@E@IIHH@D<<0
@HISEQ:969:HM2KJBCX2:2:1102:8857:79572 2:N:0:ACTATGCA
GATCTAATCGAGCCCAACTATCCCTATTAATCATTACGGTGATCCTAGAAACCAACAAAATAGAACCATGCCGTCCTATTCTATTATTCCATGCTAATGTATTCGAGCAAAATGCCTGCTTTAAACACTCTAATTTTTTCAAGGTAAAGGTCCTGGTTCCACATGACACCCAATTAAGGACATCATGCTTCTCCAGAAGGTGAGAAATCAACTGCGACAGTTCATACCCCTTAAGGCACGACCATCACGTCAATCCCGAAATTCAACTACGAGCTTTTTAACTGCAACAACTTTAATATACGCTATTGGAGCTGGAATTACCGCGGCTGCTGGCACCAGACTTGCCCTCCAA
+
D?DDDIIIHIHIIIGIIIIIIIIIIIIIHIIIIIIIIIIIIHGIIIGIIIIIIIIIIIIIIIGIIIIIIHHIIIIIIIIIIIIIIIIIIIIIIHIIHIIHIHHHIIIIHHIIIHIIIIIHHIIIIIIIIIIIIIIIIIIIIIIIIIIIIIIIIIIIHHIIIIIIIIHIIIHIIIIIIIIIIHIIIIIIIIIIIIIHIIIHIHIHIIHIIIIIIIIIIIIIIHIHIIIIIIIIIIIIIIIIIIIIIHIIIHEIIIIIIIIIIIIIIIIHHHIIIIHIIIIIIIIIIIIIIIIIIIIIIIIIIIIIIIIIIIIIIIIIIIIIIIIIIIIIIIIIIIIIIIIIIIIIIIIDDDDD
@HISEQ:969:HM2KJBCX2:2:1102:14246:81555 2:N:0:ACTATGCA
GATCTAATCGAGCCCAACTATCCCTATTAATCATTACGGTGGTCCTAGACCAACAAAATAGAACCAACGTCCTATTCTATTATTCCATGCTAATCTATTCAAGCAAAAGCCCGCTTTAAACACTCTAATTTTTTCAAGGTAATGGTCCTGGTTCCCCGACACACCCAATAAAGGGCATACCGGCTCACCAGAAGGATAGACCCGACAACAGAACAGTACTCGCCAGAGACGGACCGTCCGGTCAGGCCTAAAATTCAACTACGAGCTTTTTAACTGCAACAACTTTAATATACGCTATTGGAGCTGGAATTACCGCGGCTGCTGGCACCAGACTTGCCCTCCAA
+
BDDDDHIIHIIIIIIIIIIIIIIIIIIIIIIIIIIIIIIIIIIHIIIIIIIIHIIHIIIIIIIIIGHIIHEHIIIIIIIIIHIHHIIIIGIIIIIIHIIHHHEHHIIIHHIHIIIHIIIIIHIHIHIGIIIIIIIIIIHFHIIIIHHIIIIHIHIIGIIIHIHHIHIHHHHIHIHHHHHGHGHHHIIIHIIIIIHHIIHHIIIHIHIIHHHGHHIIHIIIIIHIIIHHIIGHHIIIHHIIIHHHHIHHIIIIIIHIIIIHHIIHIIIIIIIHHIIIIIIIIIIIIIIIIIIIIIIIHGHIIIIIIIIIIIIIIIIIIIIIHIIIHIIIIIIIIIIIIIIDDDDD
@HISEQ:969:HM2KJBCX2:2:1102:5658:81522 2:N:0:ACTATGCA
GATCTAATCGAGCCCAACTATCCCTATTAATCATTACGTCGATCCTAGAAACCAACAAAATAGAATCAAACGTCCTATTTCATTATTCCATGCTAATGTATTCAAGCGTACGCCTGCTTTAAACACTCTAATTTTTTCAAAGTAACAGTCCTGATTCCCCACGACACCAAATTAATGACATCGCGGTTCTTCAGAAGGTAGGAACCAATAATGCCAGTACGTACCGAAGCACGACCAACAATTCGATCCCGAAATTCAACTACGAGCTTTTTAACTGCAACAACTTTAATATACGCTATTGGAGCTGGAATTACCGCGGCTGCTGGCACCAGACTTGCCCTCCAA
+
DAADDHIHIEIGCEEC1@1C1<DGGHHHIHHH@HHGGHCGHDHEEHIICGEGEHHHE<<CGGGHHH@H@1EHDGCE1F1<GHIIII?CEEHH?EGIHFHFIHHHHCFIHIHIIHGEHGHHFIHIHIIIHHIHHHIGEIHIIIHEFHHHHEHHGFCHHHHEHHHHEFIIHIIHIHGFGCHHIIHHIIHGIIIHIIHHHEHHIHIHIGEGHHF@HHGFEHGEHHHFIIIIHGIH<EEFHIHHHHD<EE<@HHGEGHIIHEIHHIHIFIIIIIIIIIIIHIIIHHEG@GCHEIHCHCHGEHHHIIHIIHIIHIHDHHH?HIIIIHHGHHFHIIHHHEGEHIHH@BDBD
@HISEQ:969:HM2KJBCX2:2:1102:20518:80927 2:N:0:ACTATGCA
GATCTAATCGAGGCCCAACTATCCCTATTAATCATTACGGTGATCCTAGAAACCAACAAAATAGAACCATGCCGTCCTATTCTATTATTCCATGCTAATGTATTCGAGCAAAAAATGCCTGCTTTAAACACTCTAATTTTTTCAAGGTAAAGATCCTGGATCCGCAAGACACCCAATAAAGGACATCAAGTTTCTCCAGAAGGTGAGAAATCAACAGTAACAGTTCATACCCCTTAAGGCATGACCATCACGTCAATCCCGAAATTCAACTACGAGCTTTTTAACTGCAACAACTTTAATATACGCTATTGGAGCTGGAATTACCGCGGCTGCTGGCACCAGACTTGCCCTCCAA
+
DDDDDIIHHHFHIGEHHHHIIHIIIIIIIIIHHIIIIIIIIIHHHIHHHIIIIIIIIIIHHHHHIIIIIIHGHIHIGIIIIIIHIIHIIIIIIIIIGIIHH<FHIHHHIIIIIIIIIHIHHIHHHGIHHIIIIIIIIIIIIHIIHHIIHHIHIHIHHHHHHIHIHIIHFHIIIIIIIIFIIIIHHHIIIIIHHHGGIIIIIIIIHIIIIIHIIIIIIIIIIIIIHIIIHFIIIIIIIIIIIIIII<IIHHIIHFIIIIIIIIIIIIIIIIIIIIIIIIIIIIIIIIHIIIIIIIIIIIIIIIIIIIIIIIIIIIIIIIIIIIIIIIIIIIIIIIIIIIIIIIIIIIIIIIDDDDD
@HISEQ:969:HM2KJBCX2:2:1102:14650:82280 2:N:0:ACTATGCA
GATCTAATCGAGCCCAACTATCCCTATTAATCATTACGGTGGTCCTAGACCAACAAAATAGAACCAACGTCCTATTCTATTATTCCATGCTAATCTATTCAAGCAAAAGCCCGCTTTAAACACTCTAATTTTTTCAAGGTAATGGTCCTGGTTCCCCGACACACCCAATAAAGGGCATACCGGCTCACCAGAAGGATAGACCCGACAGCAGAACAGTACTCGCCAGAGACGGACCGTCCGGTCAGGCCTAAAATTCAACTACGAGCTTTTTAACTGCAACAACTTTAATATACGCTATTGGAGCTGGAATTACCGCGGCTGCTGGCACCAGACTTGCCCTCCAA
+
DDDDDIIIIIIIIIIIIIIIIIIIIIIIIHIIIIIIIIIIIIIHHIIIIIHIIIIIIHIIHIIIIIIHIIIHIIIIHIIIIIIHIIHIIHIIIIIIHIIIIGHIIIIHHHHIIIHIIIIIIIIHIIIIIIIIIIHIIIIIIIIIIIIIIIIHIIIIIIIIIIIIHHIIIIIIIIIIIIIIIIIIIIIIIIIIIIIIIIHHHHIIIIIIIIIIIIIIIHIIIIIIIIIIIIIIIIIIIIIIIIIIIHHIIIIIIIIIIIIIHIIIIIIIIIIIIIIIIIIIIIIIIIIIIIIIIIIHHGGIIIIIIIIIIIIIIIIIIIIIIIIIIIIIIIIIIIIIIIIDDDDD
@HISEQ:969:HM2KJBCX2:2:1102:7922:82981 2:N:0:ACTATGCA
GATCTAATCGAGCCCAACTATCCCTATTAATCATTACGGTGATCCTAGAAACCAACAAAATAGAATCATGCCGTCCTATTTTATTATTCCATGCTAATGTATTCAAGCAAAATGCCTGCTTTAAACACTCTAATTTTTTCAAAGTAAAGGTCCTGGTTCCCCGCGACACCCAATTAAGGGCATCGCGGTTCTCCAGAAGGTGAGAAATTGACTACACCAGTTCATACCCCTTAAGGCACGACCGATGTGTCAATCCCGAAATTCAACTACGAGCTTTTTAACTGCAACAACTTTAATATACGCTATTGGAGCTGGAATTACCGCGGCTGCTGGCACCAGACTTGCCCTCCAA
+
BBDCDIIIIHGEHHIIIIIIIIIIIIIIIIIIIIIIHHHHIIIIIIHHIIIIFIHHHIGHIIEHHHIIHCFE<ECDHHHHHHHIIIIIHCFEEEGEHIECD@HHIIHHIIIIIGHHIEHIIIHHHIIIHIHIIHHHIHIIIIIIIIIHIIIIIIIIHIIIIIIIIIIIIIIIIIIIIIIIIIIIIIIIIHIIIIIHIIIIIIIIIIIIIIIIIIIIIIIIIIIIIHIIIIIIIIIIIIIIIIIIIIIIIIGHHIIIIIIIIIIIIIIIIIIIIIIIIIIIIIIIIIIIHHIIHIIIIIIHIIIIGIIIIIIIIIIIIIIIIIIIIIIIIIIIIIIIIIIIIIIIIIIDDDDD
@HISEQ:969:HM2KJBCX2:2:1102:7694:82711 2:N:0:ACTATGCA
GATCTAATCGAGCCCAACTATCCCTATTAATCATTACGGTGATCCTAGAAACCAACAAAATAGAACCATGCCGTCCTATTCTATTATTCCATGCTAATGTATTCGAGCAAAATGCCTGCTTTAAACACTCTAATTTTTTCAAGGTAAAGGTCCTGGTTCCACATGACACCCAATTAAGGACATCATGCTTCTCCAGAAGGTGAGAAATCAACTGCGACAGTTCATACCCCTTAAGGCACGACCATCACGTCAATCCCGAAATTCAACTACGAGCTTTTTAACTGCAACAACTTTAATATACGCTATTGGAGCTGGAATTACCGCGGCTGCTGGCACCAGACTTGCCCTCCAA
+
AD@BDFHHIHGHIIHC@=DHHHIEC1<@@GHHEHIHHEHFH<CHCHEEHHEGH@EHFH@?1F1<FGHIECCF<0/<01<CG?FHIIIIGI@1DEEEGF?FC<DGCIHHHH@HHHHHEGF1FGHFBCGHHGBGH5BHHEAACHHFIHHIHEHE5HGEGHGHIIIHHGHHH?HEIHHHGGHHHHHHHHHG?EIHIIII;IIIIIIIHHHDIIIIHIIHGC5CHHIIIHHEHHIH9HHHEHHIHHHGHEEHHHDHDCHGIHIHHHIHIIIHCHE?HIHHCIIIIIIHIHHCHHIIIIHIHDHHHHHFGCEIIIIHHIHEHHIIIIIIHHFFEEHHE?HIHIHHHGHHECIDDDAD
@HISEQ:969:HM2KJBCX2:2:1102:12028:82709 2:N:0:ACTATGCA
GATCTAATCGAGCCCAACTATCCCTATTAATCATTACGTCGATCCTAGAAACCAACAAAATAGAATCAAACGTCCTATTTCATTATTCCATGCTAATGTATTCAAGCGTAAGCCTGCTTTAAACACTCTAATTTTTTCAAAGTAACAGTCCTGATTCCCCACGACACCAAATTAATGACATCGCGGTTCTTCAGAAGGTAGGAACCAATAATGCCAGTGCGTACCGAAGCACGACCAACAATTTGATCCCGAAATTCAACTACGAGCTTTTTAACTGCAACAACTTTAATATACGCTATTGGAGCTGGAATTACCGCGGCTGCTGGCACCAGACTTGCCCTCCAA
+
DDDADIIIIIIIHHHGHIIFHHHIHEHHIIIIHIIIIIIIIIIHIHHHIIIIHIHIEHIIIIFHIFHICHHIFHHHIIIIIIIIIHHIEHHHHHHHHIHIHHGHIIIIIHIIHIIIIIHIIIHGIIIHHIIIIHHIHIIIHIIIIHIHFIHHFHHEHIHHGIHIIHIIHHIIHIIIHGIIIHIIIIHHCIHIIIIIIHIIHHHIIIIIIIIHIHHHIHIHHHHIIIIHHHIIIHIIIIIIHHEFHHIHCHIIIIHHEEHHHHIHHIIIIIGHHGIIIHHHIIIIIHIHHHCIHIIHIIIHIIIIGHIHHIIIIIHIIIIIIIIHIIIIIIHHHIIIIIIHDDDDD
@HISEQ:969:HM2KJBCX2:2:1102:15632:82569 2:N:0:ACTATGCA
GATCTAATCGAGCCCAACTATCCCTATTAATCATTACGGTGATCCTAGAAACCAACGAAATAGAATCAGTCCGTCCTATTTCATTATTCCATGCTAATGTATTCAGACGATAGTCTGCTTTAAACACTCTAATTTTTTCAAAGTAACAGTCCTGATTTCCAACCACACCAAATAAATGGCATGAAAGTTCCTCAGAAGGTAGAGATCCATCTCACCAGTACAGACAATTAAGCCTGACCAATGGGTAGACCCCGAAGTTCAACTACGAGCTTTTTAACTGCAACAACTTTAATATACGCTATTGGAGCTGGAATTACCGCGGCTGCTGGCACCAGACTTGCCCTCCAA
+
DDDBDIIIIIIIIIIIIIIIIIIIIIIIIIIIIIIHHIHIIIIIIIIIIIIIIHHIIIIIIIIHHIIIIIIGIHIIIIIIIIIIIIIIIIIIIIIIIIIIIIIHIIIIIIIIIIIIIIIIIIIIIIIIIIIIIIIIIIIIHIIIIIIIIIIIIIIIIIIIIIIIIIIIIIIIIIHIIIIIIIIIIIIIIIIHIIIHIIIIIIIIIIIIIIHIIIIHIIIIIIIIIIIIIIIIIIIIIIIIIIIIIHHIIIGHIIIIIIIIIIIIIIIIIIIIIIIIIIIIIIIIIIIHIIIIIIIIIIIIIIIIIIIIIIIIIIIIIIIIIIIIIIIIIIIIIIIIIIIIIIIDDDDD
@HISEQ:969:HM2KJBCX2:2:1102:17642:83142 2:N:0:ACTATGCA
GATCTAATCGAGCCCAACTATCCCTATTAATCATTACATCGATCCTAGAAACCAACAAAATAGAATCGGATGTCCTATTTCATTATTCCATGCTAATGTATTCAAGCGTGAGCCTGCTTTAAACACTCTAATTTTTTCAAGGTAACAGTCCTAATTCCCCGTGACACCAAATTAATGGCATTACGGTTCTTTAGAAGGTGAGAAATCAATAATATCAGTACATACCAACGGCATGACCGATACATTGATCCCGAAATTCAACTACGAGCTTTTTAACTGCAACAACTTTAATATACGCTATTGGAGCTGGAATTACCGCGGCTGCTGGCACCAGACTTGCCCTCCAA
+
DDDDDIIIIIIIIHIHIIIIIIIIIIGIIIIIIIIHHHIGHIIHIIIHIIIIHIIIIIHIIIIHIIIHHHHIIIFHIGHIIIIIIIHHIIHHFHIHIIHHHHHHIIIIIIIHIIIIIIIIIIIIIIIHIIIIIIIIIIIIHIIIIIIIIIIIIIHIIHIIIIHHIIIIIHHHHHIIIIIHIIIIIIIIIIHIIIIIIIIIIIIIIIIIIIIIIIIIIIIIIIHIIIIIIIIIIIIIIIIIIIIHFGIIIIHIIIIIIIIIIIIIIIIIIIIIIIIIIIIIIIIIIIIIIIIIIIIIIIIIIIIIIIIIIIIIIIIIIIIIIIIGIIIIIIIIIIIIIIIIIIDDDDD
@HISEQ:969:HM2KJBCX2:2:1102:14399:83206 2:N:0:ACTATGCA
GATCTAATCGAGCCCAACTATCCCTATTAATCATTACGTCGATCCTAGAAACCAACAAAATAGGTTCGATCGTCCTATTTCGTTATTCCATGCTAATGTATTCAAGCGCGAGCCTGCTTTAAGCACTCTAATTTTTTCAAAGTAACAGTCCTGTTTCCCCGCAACAACAAATTAATGCCATCACGGTTCTACAAGAAGGAGGGACCAGTGAGGCCAGTGCATACCAGTGGCACGACCAACCTACTGGCCCCGAAATTCAACTACGAGCTTTTTAACTGCAACAACTTTAATATACGCTATTGGAGCTGGAATTACCGCGGCTGCTGGCACCAGACTTGCCCTCCAA
+
DDDDDIIIIIIIIIIIIIIIIIIIIIIIIIIIIIIIIIIIIIIIIIIHIIIIIIIIHIIIIIIHHHHHIIIIIIIIIIIIIGIIHIIIIIIIIIIIIIIIIHIIIIIIIIIHIIIIIIIIIIIIIIIIIIIIIIIIIIIHIIIIIIIIIIIIIIIIIIIIHGIIIIIIIIIIIIIIIIIIIIIIIIIIIIIIIIIIIIIIIIIIIIIIIIIIIIIIIIIIIIIIIIIIIIIIIIIIIIIIIIHIHIIIIIIIIIIIIIIIIIIIIIIIIIIIIIIIIIIIIIIIIIIIIIIIIIIIIIIIIIIIIIIIIIIIIIIIIIIIIIIIIIIIIIIIIIIIIIIIIDDDDD
@HISEQ:969:HM2KJBCX2:2:1102:12995:83473 2:N:0:ACTATGCA
GATCTAATCGAGCCCAACTATCCCTATTAATCATTACGGTGATTCAGAAACCAACAAAACAGGACCACCGTCCTATTTTATTATTCCATGCTAATGTATTCAGACGTAAGCCTGCTTTGAACACTCTAATTTTTTCAAGGTAAAGGTCCTGGTTTCCCACCACGCTAAATTAATAACATGATGGTTCCCCAGAAGGTAGAAATTCCACACGCCAGTACAGACAATTGCCCGACCAACGGTAGAACCCCGAAATTCAACTACGAGCTTTTTAACTGCAACAACTTTAATATACGCTATTGGAGCTGGAATTACCGCGGCTGCTGGCACCAGACTTGCCCTCCAA
+
@D000D1<1<CG0/1<10FCH1D111DF@HHE?GCH1<CFEHF11<<1<@1GH@GHIIH?1<?1EED<0/D0/<FHH?F11FEHH11<C<1<1IGIIIHIIIHHEHFIIIIHFCHFHHHHHHHEFHHHGHHHIEHFIHHIHHHHHHHHHHFHIHHIIHIHHG<H?HHIHDHHHHIIIIIIHHEIHHIIHGHIHHEIIIIIFGIHGIIIHIGHIIIIIIHIIIIFHHCHDIHIGGGIHHFFGDIIIIGIIHIIHIGIIHEHHIHIHIIIIIIIIHHIIIIHGHEGIIIHIHHIIIIIIIIIIIIIIIIIIHHIHIIIIIIHIIHIIIIIIHHHIIIIIHDDDDD
@HISEQ:969:HM2KJBCX2:2:1102:6735:83423 2:N:0:ACTATGCA
GATCTAATCGAGCCCAACTATCCCTATTAATCATTACGGTGATCCTAGAAACCAACAAAATAGAATCATGCCGTCCTATTTTATTATTCCATGCTAATGTATTCAAGCAAAATGCCTGCTTTAAACACTCTAATTTTTTCAAAGTAAAGGTCCTGGTTCCCCGCGACACCCAATTAAGGGCATCGCGGTTCTCCAGAAGGTGAGAAATTGACTACACCAGTTCATACCCCTTAAGGCACGACCGATGTGTCAATCCCGAAATTCAACTACGAGCTTTTTAACTGCAACAACTTTAATATACGCTATTGGAGCTGGAATTACCGCGGCTGCTGGCACCAGACTTGCCCTCCAA
+
DDDDDIIIIIHIIIIIIIIIIHIIIIIIIIIIIIIIIIIIIIIHIIIIIIIIIIIIIIIIIIIIGIIIIIIGIHIIIIIHIIHIIIIIIIIIIIIIIIIIIGIIIIIIIIIIIIIIIHHHIIIIIIIIHHHIHHIIIIIIIIIIIIIIIIIIIIIIIIIIIIIIIIIIIIIIIIIIIIHHIHIIIIIIIIIIIIIIIIIIHIIIIIIIIIIIIIIIIIIIIIIIIIIIIIIIIIIIIIIIIIIIIIIIIIGIIIIIIIIIIIIIIIHHIIIIIIIIIIIIIIIIIIIIIIIHIIIIIIIHIIIIIIIIIIIIIIIIIIIIIIIIIIIIIIIIIIIIIIIIIIIIIIIDDDDD
@HISEQ:969:HM2KJBCX2:2:1102:14394:83810 2:N:0:ACTATGCA
GATCTAATCGAGCCCAACTATCCCTATTAATCATTACGTCAATCCTAGAAACCAACAAAATAGAATCAAACGTCCTATTTCATTATTCCATGCTAATGTATTCAAGCGCGAGCTTGCTTTAAACACTCTAATTTTTTCAAAGTAACAGTCCTGATTTCCCACGACACCAAATTAATGACATCGTTGTTCGTCAGAAGGGAGAAACCAATAATACTAGTACGTACAAAGTACGACCGACATATTAGTCCCGAAATTCAACTACGAGCTTTTTAACTGCAACAACTTTAATATACGCTATTGGAGCTGGAATTACCGCGGCTGCTGGCACCAGACTTGCCCTCCAA
+
00@0DGHIG@HEC/DHHEH?GFCGHHCHHGH?CHCG1C1<EE?1<GF<FEHCCFFEG?1<<<DECHCFH?F01<DHECHHC?HH?1C@1111<1<1HIHGEDHHCCDHC<FHF/@HEHHHGA<FH@1AB<CCHCF</<D<G6F?CFAEHFAHECCEHDH@BCED<CECCCGHHFHD<</HFHHD#<E<G@CEHH?EFHC@@?H9D8CFAH@CGCGH9D<<8HF5CF8EA@A<FA7ED6A@IHDEEFCC:1EHHC1GF<D0CEEHIIIIHF1GC@HIHC<CC<C<@?CEHHD<?F@HGC@G?<?EHF?HGDEDHHHIHFIHGHEEEHFEC1<11EGGC<<D0D00
@HISEQ:969:HM2KJBCX2:2:1102:13223:83865 2:N:0:ACTATGCA
GATCTAATCGAGCCCAACTATCCCTATTAATCATTACGGTGGTCCTAGAAACCAACAAAATAGAACCACAACGTCCTATTCTATTATTCCATGCTAATCTATTCAAGCAATAGCCCGCTTTAAACACTCTAATTTTTTCAAGGTAATGGTCCTGGCTCCCCAACACACCCAATAAAGGACATGCTGGCTCACCAGAAGGAAGACCCGACAGCAGACAGTACTCGCCAAAGACGGACCGCCCGGCCAGGCCTAAAATTCAACTACGAGCTTTTTAACTGCAACAACTTTAATATACGCTATTGGAGCTGGAATTACCGCGGCTGCTGGCACCAGACTTGCCCTCCAA
+
@@DDDIIIIIIIIIIHHIHHIHHHHHIIIIIHHHIIIIIIIHHHIHFHIIIEEHIIIIIHHHHCHHIIEHIHHEHDHHHHIIIIIIIGHIIEHHHIIIIIHGCEGHHHGHHHHGHIHHIHHHHIIHHHIHIHHHHIHHHHCHHGIHHFHIIIHHGHHIHIIIIIIIIHHHHFIIHHHIIIHHIIHIIHGHHHIHHGIIIIHHIIIHIGHIIIIHIIIIIIHHIHIIIIIIHIIIIIIIIIIIHHHIIHHEIHIIHIIIIIHHFIIIIIIIIIIIIIHHHIIIIIHIIIIIHHGEIHIHIIIHIIIIIIIIIIIIIIIIIIIIIIIIIIIIIIHHIIIIIIIDDDDD
@HISEQ:969:HM2KJBCX2:2:1102:8562:84090 2:N:0:ACTATGCA
GATCTAATCGAGCCCAACTATCCCTATTAATCATTACGTCAATCCTAGAAACCAACAAAATAGGATCGAACGTCCTATTTCATTATTCCATGCTAATGTATTCAAGCGTTAGCCTGCTTTAAACACTCTAATTTTTTCAAAGTAACAGTCCTGTTTCCCTGCAACACCAAATTAATGACATTACAGTTCTTCAAGAAGGAGGAATCAGTAAAGCCAGTACATACCATAGGCACGACCAACCTACTGACCCCGAAATTCAACTACGAGCTTTTTAACTGCAACAACTTTAATATACGCTATTGGAGCTGGAATTACCGCGGCTGCTGGCACCAGACTTGCCCTCCAA
+
DDDDDHIIIIIIIIIIIIIIIIIIIIIIIIIIIIIIIIIIIIIIIIIIIIIIIIIIIIIGHHHIIIIIIIIIHHGIIIIIIIIIIIIIHIIIGIIIIIIIIIIIIIIIIIIHIIIIHIIIIIIIIIIIIIIIIIIIIIIIIIIIIIIIIIIIIIIIIIIIIIIIIIIIIIIIIIIIIIIIIIIIIIIIIIIIIIIIIIIIIIIIIIIIIIIIIIIIIIIIIIIIIIIIIIIIIIIIIIIIIIIIHIIIIIIIIIIIIIIIIIIIIIIIIIIIIIIIIIIIIIIIIIIIIIIIIIIIIIIIIIIIIIIIIIIIIIIIIIIIIIIIIIIIIIIIIIIIIIIIIDDDDD
@HISEQ:969:HM2KJBCX2:2:1102:4273:84956 2:N:0:ACTATGCA
GATCTAATCGAGCCCAACTATCCCTATTAATCATTACGGTGGTCCTAGAAACCAACAAAATAGAACCACAACGTCCTATTCTATTATTCCATGCTAATCTATTCAAGCAATAGCCCGCTTTAAACACTCTAATTTTTTCAAGGTAATGGTCCTGGCTCCCCAACACACCCAATTAAGGACATACTGGTTCACCAGAAGGAAGACCCGACAACAGGACAGTACTCGCCAAAGACGGACTGCCCGGCCAAGTCTAAAATTCAACTACGAGCTTTTTAACTGCAACAACTTTAATATACGCTATTGGAGCTGGAATTACCGCGGCTGCTGGCACCAGACTTGCCCTCCAA
+
DDD@DIIIHHHCGHHIGHIGHIIHHEHHHHHHHHIHHCDHGHIHHIGHGIEEHIHHEHH?FGCGHIHHHHHHHHG@<CGHCHIIHGHCHHIH1GEHIIEHHHHHIIHIIIIIHHIHHIHCHIHFFHHHHHHHGIIHIIHB1CFFHHIIIIIHHFFIHGIIHIIIIHIHHIHIHHIHHHHIIIIHIIIIIIIIIIIHIIIIIHHGIIIIIIIIIIHIHIIIIHHIIIIIIIIIIIIIIIIIHIIHIHHIIFHHIIIIIHEIIIIHIIIHHIIIIIIIIIHIHHHIHIIIIHIIIGCIIHIIIIIIIIIIIIIIIIIIIIIIHGIIIIIIIIIIIIHIIIIIIIDDDBB
@HISEQ:969:HM2KJBCX2:2:1102:12222:84556 2:N:0:ACTATGCA
GATCTAATCGAGCCCAACTATCCCTATTAATCATTACATCGATCCTAGAAACCAACAAAATAGAATGCGATGTCCTATTTCATTATTCCATGCTAATGTATTCAAGCGTGAGCCTGCTTTAAACACTCTAATTTTTTCAAGGTAACAGTCCTAATTCCCTATAACATCAAATAAATGACATTATAGTTCTTTAGAAGGTGAGAACCAATAAAATCAGTACATACCAAGGCATGACCAACTAATTGATCCCGAAGTTCAACTACGAGCTTTTTAACTGCAACAACTTTAATATACGCTATTGGAGCTGGAATTACCGCGGCTGCTGGCACCAGACTTGCCCTCCAA
+
DDADDHIIIHIIHIIIIIIIIIIIIIIIIIIIIIIIIIHIIIIHIIIIIIIIIIIIIIIIIIIHIIIGIHIGIIIIIIHHIIIIIIIGHIIIIIIIIIIIIIIIIIIIIIIIHIIIIIIIIIIIIIIIIIIIIIIIIIIIIIIIIIIIIIIIIIIIIHIIIIIIIIIIIIIIIIIIIIHIIIIIIIIIIIIIIIIIIIIIIIIIIIIIIIIIIIIIIIIIIIIIIIIIIIIIIIIIIIIIIIHHIIIIIIIIIIIIIIIIIIIIIIIIIIIIIIIIIIIIIIHIIIIIIIIIHIIIIIIIIIIIIIIIIIIIIIIIIIIIIIIIIIIIIIIIIIIIIIIIDDDDD
@HISEQ:969:HM2KJBCX2:2:1102:4357:84764 2:N:0:ACTATGCA
GATCTAATCGAGCCCAACTATCCCTATTAATCATTACGGTGATCCTAGAAACCAACGAAATAGAATCAGTCCGTCCTATTTCATTATTCCATGCTAATGTATTCAGACGATAGTCTGCTTTAAACACTCTAATTTTTTCAAAGTAACAGTCCTGATTTCCCATCACACCAAATAAATGGCATGAAAGTTCCTCAGAAGGTAGAGATCCATCTCACCAGTGCAGACAATTAAGCCTGACCAATGGGTAGACCCCGAAGTTCAACTACGAGCTTTTTAACTGCAACAACTTTAATATACGCTATTGGAGCTGGAATTACCGCGGCTGCTGGCACCAGACTTGCCCTCCAA
+
DDDDDIIIIGHIHHHIHIIIIGIIHHIIHIIIGIIIIIIIIHHIIIIGGHHHIIIHIEHFHIIFHIIIIIGIHEEHHIHIIIIIIHIHHHIHIIIHIIIIHIHHIIHHIIIHHIIIHIHHIIIIIIIIHIHIIIIIIIIHHIIIIHHHEIIIIIIIIHIIIIIIIHHFEGIIIIHIIHIIIIIHIIIIIIIIIIIHIIIIIII;IIIIIIIIIIIII3IIIIIIIIIIIIIIIIIGIIIIIIIIHHGIIIIIIIIIIIIIIIIIIIIIIIIIIIIIIIIIIIIIIIIIIIIIIIIIIIIIIIIIIIIIIIIIIIHIGIIIIIIIIIIIIIIIIIIIIHIIHIIDDDDD
@HISEQ:969:HM2KJBCX2:2:1102:16572:84975 2:N:0:ACTATGCA
GATCTAATCGAGCCCAACTATCCCTATTAATCATTACGTCAATCCTAGAAACCAACAAAATAGGATCAACGTCCTATTTCATTATTCCATGCTAATGTATTCAAGCGCGAGCCTGCTTTAAACACTCTAATTTTTTCAAAGTAACAGTCCTGATTCCCCACCACACCAAATTAATGACATGATGGTTCGTCAGAAGGTAGGAATCAGTAACACCAGTACGTACCGAAGGCACGACCAGCGTACTAATCCCGAAATTCAACTACGAGCTTTTTAACTGCAACAACTTTAATATACGCTATTGGAGCTGGAATTACCGCGGCTGCTGGCACCAGACTTGCCCTCCAA
+
DDDDDIIIIHHIIIIIIIIIIIIIIIIIIIIIIIIIIIIIIIIIIIIIIIIIIIIIIHHIIIGHIIIIIIGHHIIIHHIIIIIIIIGHIIIGHHIIIIIIIIIIIIIIHIIIIIIIIIIIIIIIIIIIIIIIIIIIIIHIIIIIIIIIIIIIIIIIIIIIIIIIHHIIIIIIIIIHGIIIIIIIIIIIIIIIIIIIIIIIIIIIIIIIIIIIIIIIIIIIIIIIIIIIIIIIIIIIIIIIIIIHIIIIIIIIIIIIIIIIIHIIIIIIIIIIIIIIIIIIIIIIIIIIIIIIIIIIIIIHIIIIIIIIIIIIIIIIIIIIIIIIIIIIIIIIIIIIIIIIDDDDD
@HISEQ:969:HM2KJBCX2:2:1102:6508:85021 2:N:0:ACTATGCA
GATCTAATCGAGCCCAACTATCCCTATTAATCATTACGGTGATTCAGAAACCAACAAAACAGGACCACCGTCCTATTTTATTATTCCATGCTAATGTATTCAGACATAAGCCTGCTTTGAACACTCTAATTTTTTCAAGGTAAAGGTCCTGGTTTCCTACCACGCTAAATTAATAACATGATAGTTCCCCAGAAGGTAGAAATTCTACACGCCAGTACAGACAATAGCCTGACCAACGGTAGAACCCCGAAATTCAACTACGAGCTTTTTAACTGCAACAACTTTAATATACGCTATTGGAGCTGGAATTACCGCGGCTGCTGGCACCAGACTTGCCCTCCAA
+
DDDADIEHIC<EHHHFEHGHHEEHHHHFH?CFHHHHIIIICGHFHFHHHIHIGHIIII1FHEFHIEGHHC<<E@GEEEHFCHIHGIIFIIHHIIIHHIIHHHHHHHHHHHHHHGF@GFHHHHH@HIGHHHHIIHHHG@HHHIIIIIIIIIIHHHHHIHIHHHIIIIIHIIIIIIHHHIIHHHHIHHHCIIHIHHHHEHEHHHIHIIIIIIIIIIHHIIHIHIGIIIIIIIHIII5HEHIHHDIIIIIIHIIIIIIIIIIHHIIIIHHIIIIIIIHIIIIHHHIHIIIIHHGIIIIIIIIIIIIIIIIIHHIIIIIIIIIIIIIIIIIIIIIIIIIIHHB@@DD
@HISEQ:969:HM2KJBCX2:2:1102:17044:85848 2:N:0:ACTATGCA
GATCTAATCGAGCCCAACTATCCCTATTAATCATTACGTCAATCCTAGAAACCAACAAAATAGGATCAAACGTCCTATTTCATTATTCCATGCTAATGTATTCAAGCGTGTGCTTGCTTTAAACACTCTAATTTTTTCAAAGTAACAGTCCTGATTCTCCATGACACCAAATTAATGACATCACAGTTCATCAGAAGGGAGAAATCAATGATGTCAGTACATACCAAAGGCATGACCGGCACCTTGATCCCGAAATTCAACTACGAGCTTTTTAACTGCAACAACTTTAATATACGCTATTGGAGCTGGAATTACCGCGGCTGCTGGCACCAGACTTGCCCTCCAA
+
0@D@DGDGHEHGHDHHH=1D<1<<@HCEHCHHE1GGHHCGCH?C@?CD?D1F1CGHIHEHGH<<C<CGHHE0<1<<<C<@CG1<1<C1<C@<1D?CF?<<H7@<<CHIHHHE@FF@HEF1@DGEEE6CHGGCHCHHHEFAHH8BDEHEC@EHH@ECCGHFG@CFHIIEHGCHFD0HG@C@G?C@CEH?IHHE7FDGCGCHHEHFHHFCHGCEHH?IFGD/G<<E=FIHHEF?EECDHGA1FGHFCHC<HHEHIHIEHGEHFHHGC1F<FCIHF?CE?FHHD11CEF<FGF1CC<ECHG@HGFHG@C<<<1<1CCHHCHIHHHCEC<<1?HECC1E@H@DGHD@@D0
@HISEQ:969:HM2KJBCX2:2:1102:15778:85804 2:N:0:ACTATGCA
GATCTAATCGAGCCCAACTATCCCTATTAATCATTACGGTGATCCTAGAAACCAACGAAATAGAATCAGTCCGTCCTATTTCATTATTCCATGCTAATGTATTCAGACGATAGTCTGCTTTAAACACTCTAATTTTTTCAAAGTAACAGTCCTGATTTCCCATCACACCAAATAAATGGCATGAAAGTTCCTCAGAAGGTAGAGATCCATCTCACCAGTGCAGACAATTAAGCCTGACCAATGGGTAGACCCCGAGGTTCAACTACGAGCTTTTTAACTGCAACAACTTTAATATACGCTATTGGAGCTGGAATTACCGCGGCTGCTGGCACCAGACTTGCCCTCCAA
+
@<@DAHIIGHIEHHFEEHHGHHHGIIIIHHHGIEHHHH=<<EEHHIEHIHHHHHHHIHFHHHGFGHGHEHHHDH?HHHIIGIHHHHHHHFHHCHH?HGHHECHHHHHGHHHHCCG@HEBFFGHFFHIIIHF1DDHHHHACGHHGHHHEHHHHHEGGIIIHHHIIHHDGGHIIHHFIHIIIHIHIHHIIIIIHFIHIHIIHGIIIIIHHHHHGIIGIIIIHGIIIIHIHHIIIGIIIHHIIIHEHHGDHHHHIIIIIIIIIHHHEHGIIIHIIIIGIIIHIIIIIIIIIIIIIIIIIIIIIIIIIIIIIIIIIIIHHHIHHIIIIIIIIIIHHEHHHIHHIIIHBAD?@
@HISEQ:969:HM2KJBCX2:2:1102:16661:86273 2:N:0:ACTATGCA
GATCTAATCGAGCCCAACTATCCCTATTAATCATTACGTCAATCCTAGAAACCAACAAAATAGAATCAAACGTCCTATTTCGTTATTCCATGCTAATGTATTCAAGCGTGAGCCTGCTTTAAACACTCTAATTTTTTCAAAGTAACAGTCCTGATTCCCCATGACACCAAATTAATGACATCATGGTTCGTCAGAAGGTAGGAATCAATAATACCAGTACGTACAATAGCACGACCAATAAATTGATCCCGAAATTCAACTACGAGCTTTTTAACTGCAACAACTTTAATATACGCTATTGGAGCTGGAATTACCGCGGCTGCTGGCACCAGACTTGCCCTCCAA
+
DDA?@HHIIIIHH<EHIIIIIIICGHCHHHIHHHCGHEHHIIIIEHHHFHIIHHFHIFEHHHIEHHHHHIHHHEHIHGEHIEHHGHIIHHHHHIEGIIIHIHDHFH?GIIHHIIIHHHGIICHIIHHHIGHIIIIHHHHIIIIGIIHHHHIIHHECFEHHHIEIHHFIIHHHHHHIHEHHFGFIIIIIIIIHIIHHIGIHHGIIIIIIIIIHIIHIIHGIIHHHEIHIIIIIIIIIIIIIHHHHIIIIIHEIHIIHIIIIIHIIHIIIIIIIHEIIIIIHIIHIHHHIHHHIHIIIIIIIHIHEHIIIIIIIIIIIIIIIIIIIIIIIIIIIIHIIIHIIADDDD
@HISEQ:969:HM2KJBCX2:2:1102:6419:86450 2:N:0:ACTATGCA
GATCTAATCGAGCCCAACTATCCCTATTAATCATTACATCGATCCTAGAAACCAACAAAATAGAATCGGATGTCCTATTTCATTATTCCATGCTAATGTATTCAAGCGTAAGCTTGCTTTAAACACTCTAATTTTTTCAAGGTAACAGTCCTAATTCCCCATAACATCAAATAAATGACATTATGGTTCTTTAGAAGGTGAGAACCAATAAAACCAGTACATACCGAGGCATGACCGATTCCTTGATCCCGAAATTCAACTACGAGCTTTTTAACTGCAACAACTTTAATATACGCTATTGGAGCTGGAATTACCGCGGCTGCTGGCACCAGACTTGCCCTCCAA
+
DDBADIIIIIIHIIIIIIIIIIIIIHIIIIIIIIIIIIIIIIIIIIIIIIIIIIIIIIIIIIHHIIIIIIIIIIIIIIIIIIIIIIIIIIIHHHHIIIIIIIHIIIIIIIIIIHHIIIIIIIIIIIIIIIHIIIIIIHIIIIIIIIIIIIIIIIIIIIIIIIIIIIIIIIIIIIIIHIIIIIIIIIIIIIIIIIIIIIIIIIIIIIIIIIIIIIIIIIIIIIIIIIIIIIIIIIIIIIIIIIHHIIIIIIIIIIIIIIIIHEIIIIIIIIIIIIIIIIIIIIIIIIIIIIIIIIIIIIIIIIIIIIIIIIIIIIIIIIIIIIIIIIIIIIIIIIIIIIIIDDDDD
@HISEQ:969:HM2KJBCX2:2:1102:10131:85734 2:N:0:ACTATGCA
GATCTAATCGAGCCCAACTATCCCTATTAATCATTACATCGGTCCTTTAAACAAGAAAAACCATCAAATAGAACCAATGTCCTATTTAATTATCCCATGCTAATGTATTCAAGGCAAGTTATAAAACGCCTGCTTTGAACACTCTATTTTTCTCAAAGTAAACTATCGGAATCCCATACACACTTAGTTAAAAGCGCATATGTTCCTCCGAAGTACATGATCTTTGTTTCACATACTCGTCACCAAAAGAATTGGCAATGGACGTTCAACAAAAAAGATCAAGGTTCAGACTACGAGCTTTTTAACTGCAACAACTTTAATATACGCTATTGGAGCTGGAATTACCGCGGCTGCTGGCACCAGACTTGCCCT
+
DAD@DHIIIIEHHIIIHIIIIIHHHIIIHGIIHIIHHIHIDHIHGH?GHHIIIIHGIGHIIHEHIIIHIIIIIFIHHHIEFEHHEEHHGIIIHHIHEEG@<<FG1FHHHHEHHE?G?CG?HHHGHGIHHHEEHGHIIHHHHHHHHIHHHHHIIIIIIHIIHIHHIIIIHHHHHHHIGIIIIHIHIIHHHHHHIIHHGIHIGIHIIIIHHIIIIIHHIIHHHHHHIHGHIHHIIIIIIIGIIIIIIIIIIHIHHHIIIHIIIIIIIHHIHHHIIIIIIIIIIIIIIIIIIIIIIHIHIIGIIIIIIIIIIIIIIIHIIIIHIGIHIIIIIIIIIIIIIIIIIIIIIIIIIIIIIIIIIIIHIIIHHHIDDDDD
@HISEQ:969:HM2KJBCX2:2:1102:16166:86798 2:N:0:ACTATGCA
GATCTAATCGAGCCCAACTATCCCTATTAATCATTACGTCGATCCTAGAAACCAACAAAATAAGATCAAACGTCCTATTTCATTATTCCATGCTAATGTATTCAAGCGTGTGCCTGCTTTAAACACTCTAATTTTTTCAAAGTAACAGTCCTGATTCCCCATAACACCAAATTAATGACATCATAGTTCGTCAGAAGGGAGAAATCAATAATACTAGTACATACCGAAGCACGACCGATATATTGATCCCGAAATTCAACTACGAGCTTTTTAACTGCAACAACTTTAATATACGCTATTGGAGCTGGAATTACCGCGGCTGCTGGCACCAGACTTGCCCTCCAA
+
DDCDCIHHHIHHHHHHGHHHIIIIIIIIIIIGIIIIIIIIHIHEHIIIIIIHIIIIGHIIIIIIIHIHIIIIIIIHHHIIIIHIIIIIGEHHHGIIIIIIGGIHIIIIHIIIIIIIHHIIHIIIHHIIIIHIHHIIIIIIIIIIIIIIHIIIIIIHHIHHHHHIHHIIIIIIIIIIIIIIIIIIIIIIIIHIIIIIIIIIIIIIHIIHHFHIIIIIIIIIIIIIIIHHIHHIHHHIIIIIIHIIIIIIIHGIIIIGIHIIHIIIIIIIIIIIIIIIIIIIIIIHHHHIIIHIIHIIIIIIIIIHIIHHIHHIIIIIIIIIIHIIIIIIIIIIHIHIIIIIDDDDD
@HISEQ:969:HM2KJBCX2:2:1102:17632:87182 2:N:0:ACTATGCA
GATCTAATCGAGCCCAACTATCCCTATTAATCATTACGTCAATCCTAGAAACCAACAAAATAGGATCAACGTCCTATTTCATTATTCCATGCTAATGTATTCAAGCGCGAGCCTGCTTTAAACACTCTAATTTTTTCAAAGTAACAGTCCTGATTCCCCGCCACACCAAATGAATGACATGATGGTTCGTCAGAAGGTAGAAACCAGTAACACCAGTACGTACCTAAGGCACGACCAACGTACTGATCCCGAAATTCAACTACGAGCTTTTTAACTGCAACAACTTTAATATACGCTATTGGAGCTGGAATTACCGCGGCTGCTGGCACCAGACTTGCCCTCCAA
+
DCCDDIIGHC?C@HC?1D<GCFHEFHEHEHEFHIIHHH1DCDHDFHHEEEHEEHIIFH11<?<<F1GE?GGEF=0CHHHHIICC?@<FFGD?EEHIHHG@E?@CHDDHH<CC/?HEGCBFH9HHE@BGHFGHHIIHEHFHHBB<FGHGGHIHBFGCIHHHHIIIHHHGCC@HHIHIFHGIHIIIHC<CIIHHIIIHIIHIHGGIIHHHIHIHIHIIHC@IHHHHIIHIHHHHHEHHIIIIIHHFHGHHHHHGIIIHHIH@DIIHHCHHHC<HFD1EHGHHEHG@HHIIIIIIHDCGIGIHIIIIIIIIHIHHHDCIHIIIHGHFD1FHHGHHCE@CIHHD0@BDD
@HISEQ:969:HM2KJBCX2:2:1102:16048:87213 2:N:0:ACTATGCA
GATCTAATCGAGCCCAACTATCCCTATTAATCATTACGTCAACCCTAGAAACCAACAAAATAGGATCAAACGTCCTATTTTATTATTCCATGCTAATGTATTCAAGCGTTAGCCTGCTTTAAACACTCTAATTTTTTCAAAGTAACAGTCCTGTTTCCCCGCAACACCAAATTAATGGCATCACGGTTCTTCAAGAAGGAGGAATCAGCAAGGCCAGTTCATACCAGTGGCACGACCAACCTGCTGACCCCGAAATTCAACTACGAGCTTTTTAACTGCAACAACTTTAATATACGCTATTGGAGCTGGAATTACCGCGGCTGCTGGCACCAGACTTGCCCTCCAA
+
DDDCDIIIIIIIGHHIHHIIIIIIIIIIIIHIIIIIHHHHIIIIIIIIIIIIIIIIIIIHHHHHIIIIIIIIIHIIHHIIIIHIIIIHHFHHIIHHHHIIIDHIGIGIHEGIHHIIIIIIIHIIIIHBDEEGHHIIHIHHHGHIHECHHGFEHGHIHD@CE?DH.D@0<GHHIIHHHHHII?EHFGHH@HHHGGEHHHHGHHGHHCHHIHHHGIIIHHHHEFHCHHHHHHGHIIHHCIHFHGHGHHCGEIHHHEHEHHHHHHCHGEIHGC?HIIIIHGHHGIHIHG@GFF?GHGHE@D?EHHHEIHHHGIIIHHHIHHIHHHGIHIHHIHH?HHIIHHDE<<<<D<
@HISEQ:969:HM2KJBCX2:2:1102:13954:87523 2:N:0:ACTATGCA
GATCTAATCGAGCCCAACTATCCCTATTAATCATTACATCGATCCTAGAAACCAACAAAATAGAATCGGATGTCCTATTTCATTATTCCATGCTAATGTATTCAAGCGTGAGCCTGCTTTAAACACTCTAATTTTTTCAAGGTAACAGTCCTAATTCCCCGTGACACCAAATTAATGGCATTACGGTTCTTTAGAAGGTGAGAAATCAATAATATCAGTACATACCAACGGCATGACCGAAACATTGATCCCGAAATTCAACTACGAGCTTTTTAACTGCAACAACTTTAATATACGCTATTGGAGCTGGAATTACCGCGGCTGCTGGCACCAGACTTGCCCTCCAA
+
DCADDIHIIGIHHIHIIIIIIIIIIHHIIIHIIIIHFGHIIIIIIIIIIIIIIIIIIIIHHGHIHIIIHIIIIHHIHIIIIIIIFHIIGHCEHHHHGHIHIIHHHHIHHHIGIIIIIIIHIIIIHIIHHHIIIGIHIIHIIIHIIHIIIIIHIIIIIIIIIIIIIIIIIIIHIIHIHGHIIIIIIIHHIIIIIIHIIIIIIIIIIIIIIIIIIIIIIIIIIIIIIIIIIIIIIIIIIIIIIIHGGCGIIIIIIIIIIIIIIIIIIIIIIIIIIIIIIIIIIIIIIIIIIIHIIIIIIIIHHHIIIIIIIIIIIHIIIIIIIIIIIIIIIIIIIIIIIIIIIIDDDDD
@HISEQ:969:HM2KJBCX2:2:1102:13149:88164 2:N:0:ACTATGCA
GATCTAATCGAGCCCAACTATCCCTATTAATCATTACGTCAATCCTAGAAACCAACAAAATAGGATCAACGTCCTATCTCATTATTCCATGCTAATGTATTCAAGCGCGAGCCTGCTTTAAACACTCTAATTTTTTCAAAGCAACAGTCCTGATTCCCCGCCACACCAAATTAATGACATGATGGTTCGTCAGAAGGTAGGAATCAGTAATACCAGTACGTACCGAAGGCACGACCAGCGTACTAATCCCGAAATTCAACTACGAGCTTTTTAACTGCAACAACTTTAATATACGCTATTGGAGCTGGAATTACCGCGGCTGCTGGCACCAGACTTGCCCTC
+
DADDDIIIIIIHIIIIIIIIIIIIIIIIIIIIHIIIIIIIIIIIIIIIHIIIIIIIIIIIIHEHIIIIIIIHHIIHIIIIIIIIIIIIIIHHIIIIIIIIIHHHHIIIIIIIIIIIIIIIIIIHIIIHIFHIIIIIHIIHHHIIIIHIIIIIHHHIIIIIIIIIIIIIIIIIIIH;IIIIIIIIIIHIIIIIIIIIIIIIIIIIIIIIIIIIIIIIIIIIIIIIIIIIIIIIIIIIIIIIHIIIIIIIIIIIIIGHIIHHIHIIIIIHIIIIIIIIIIIIIIIIIIIIIIIIIIIIHIIIIIIIIIIIIIIIIIIIIIIIIIIIIIIIIIIIIIIIIDDDDD
@HISEQ:969:HM2KJBCX2:2:1102:4215:88452 2:N:0:ACTATGCA
GATCTAATCGAGCCCAACTATCCCTATTAATCATTACGTCGATCCTAGAAACCAACAAAATAGAATCAAACGTCCTATTTCATTATTCCATGCTAATGTATTCAAGCGTAAGCCTGCTTTAAACACTCTAATTTTTTCAAAGTAACAGTCCTGATTCCCCACGACACCAAATTAATGACATCGCGGTTCTTCAGAAGGTAGGAACCGATAATGCCAGTGCGTACCGAAGCACGACCAACAATTTGATCCCGAAATTCAACTACGAGCTTTTTAACTGCAACAACTTTAATATACGCTATTGGAGCTGGAATTACCGCGGCTGCTGGCACCAGACTTGCCCTCCAA
+
DDDDCIIIIIIIIIIIIIIIIIHIIGHHIHIIIIIIIIIIIIIHHIIHIIIIIIIIHHHHHIIHIHHHHEICGHHIGHIEGHHIIIIHIIIIIIIIHHHIIHHCIIHIIIIHIIIIIIIIHIHHIIHHHHHIIIEHIHHHHIHHIIIIGIIIIIHHIIIIHHHGHHIIIIIIIIIHHHHHHHIIIHHEHIIIIIHIIIIIIIIIIIIIIIIHIGIIIHIIIHIGIIIIIIIIHHHHHIIIIIHGIHHHHGIIIIIIIIIHHDHEHIIIIIHHIIIIIIIIIIIIIHIHIIIHIGIHIIIHIIIIIIIIIHIIIIIIIIIIIIIHHHIIIIIIIIIIIIHIDDDBD
@HISEQ:969:HM2KJBCX2:2:1102:20010:88054 2:N:0:ACTATGCA
GATCTAATCGAGCCCAACTATCCCTATTAATCATTACGTCAATCCTAGAAACCAACAAAATAGGATCGAACGTCCTATTTCATTATTCCATGCTAATGTATTCAAGCGTTAGCCTGCTTTAAACACTCTAATTTTTTCAAAGTAACAGTCCTGTTTCCCTGCAACACCAAATTAATGACATTACAGTTCTTCAAGAAGGAGGAATCAGTAAAGCCAGTACACACCATTGGCACGACCAACCTACTGACCCCGAAATTCAACTACGAGCTTTTTAACTGCAACAACTTTAATATACGCTATTGGAGCTGGAATTACCGCGGCTGCTGGCACCAGACTTGCCCTCCAA
+
DDDDDIIIIIIIII1DHHIIIIIIIIIIIIIIIIIIIIIIIIIIIIIIIIIIIIIIIIIIIIIIHIHIHHHCCFHIIHIIIIIHIIIHIHIHHIIIHIIIIIHIIIIIIIIIIIIIIHIIIIIIIIIIHIIIIIIIIIIIIIIIIIIIHIIIIIIIIIIIIIHIIIHIIIIHIIHIIIIIIIIIIIIIIIIIIIIIIIIIIIIIIIIIIIIIIIHIIIIIIIIIIIIIIIIIIIIIIIIIIIHGHIHGIIIIIIIIIIIIIIIIIIIIIHIIIIIIIIIIIIIIIIIHIIIIIIIIIIIIIIIIIIIIIIIIIIIIIIIIIIIIIIIIIIIIIIIIIIIIIDDDDD
@HISEQ:969:HM2KJBCX2:2:1102:19773:88326 2:N:0:ACTATGCA
GATCTAATCGAGCCCAACTATCCCTATTAATCATTACGTCAATCCTAGAAACCAACAAAATAGGATCGAACGTCCTATTTCATTATTCCATGCTAATGTATTCAAGCGTTAGCCTGCTTTAAACACTCTAATTTTTTCAAAGTAACAGTCCTGTTTCCCTGCAACACCAAATTAATGACATTACAGTTCTTCAGAAAGGAGGAATCAGCGAAGCCAGTGCATACCAGTGGCACGACCAACCTGCTGACCCCGAAATTCAACTACGAGCTTTTTAACTGCAACAACTTTAATATACGCTATTGGAGCTGGAATTACCGCGGCTGCTGGCACCAGACTTGCCCTCCAA
+
0<0BDC<G11<1C<@@1EHHIG11<<<11C@@GEH1FHCHH0DD1D@CC1D@F1DE?1C?FFH1<D@E0<C<11<C1D1F1CGECG1DGH?11<<FHFFHHE@F?CD?B@FHECHHHEA@FA8EEDFCGGHDD6C@ADF1GFGBFE<AAHFB:<8CECEEG@@@HHHHFG@@CHHHEGFHHCHEEFFF@HHFHFFHEHIHIHHFEIIFDIIIHEHIIIIFHAHHIIFGE0IFHEC/HHHEHAEF<EE=HIIHIHHIIHHHECIHHGEIHEHGHG<FCIHHHEFIIGIIIHHG=ECFHHG@ECIIIIIIIIHHHIHHCIIIIIIHHHH?HHGCGDHEHIIHGB@@DD
@HISEQ:969:HM2KJBCX2:2:1102:14807:88925 2:N:0:ACTATGCA
GATCTAATCGAGCCCAACTATCCCTATTAATCATTACGGTGATCCTAGAAACCAACAAAATAGAACCATGCCGTCCTATTCTATTATTCCATGCTAATGTATTCGAGCAAAATGCCTGCTTTAAACACTCTAATTTTTTCAAGGTAAAGGTCCTGGTTCCACATGACACCCAATTAAGGACATCATGCTTCTCCAGAAGGTGAGAAATCAACTGCGACAGTTCATACCCCTTAAGGCACGACCATCACGTCAATCCCGAAATTCAACTACGAGCTTTTTAACTGCAACAACTTTAATATACGCTATTGGAGCTGGAATTACCGCGGCTGCTGGCACCAGACTTGCCCTCCAA
+
DDDDDIIIIHIHIIIIHIIHIIIIIIIIIIIIIIIIIIIIHIIIIIIIIIIIHIIIIIIIIIEHIIIIIHIHHIIIIIIIIIIIIIIIIHIIEHIIIHHIIGIGIIIIIIEHIIIIIIIHIIIHIHHIIIIHIIIIIIIIIGHGGHHIIIIIIHIIIHHIIIGIHHHCHIGIIIIIIIIIIIIIIIHHIIIIIIIIIHIIGIHIIIGIIIIIIIHIIIIIIIIIIHIIIIIIIIIIIIIIIHIIIHIIIHHHHIIHIIIIIIIIIIIIHIIHIHIIIIIIIIIIIIIIIGIIIIIIIIHHIHIIIIIIIIIIIIIIIIIIIIIIIIIIIIIIGIIIIIIIIIIIIIHDDDDD
@HISEQ:969:HM2KJBCX2:2:1102:19975:89154 2:N:0:ACTATGCA
GATCTAATCGAGCCCAACTATCCCTATTAATCATTACTCCGGTCCCGAAGGCCAACACAATAGGACCAGACTCCTATCAAGTTATTCCATGATAATGTATTCAGAGCATAAGATTGCTTTGAGCACTCTAATTTTTTCAAAGTAATAGCGTCGGAACCACGACCCAGCCAATTAAGGCCAAGAGCATGCCGCCAACAAAAGGGACGGAAGGGCAGGTGCACACCGAGTAGGCGGACCGACCCTTACGACCCAAGATCCAACTACGAGCTTTTTAACTGCAACAACTTAAATATACTCTATTGGAGCTAGAATTACCGCGGCTGCTGGCACCAGACTTGCCCTCCAA
+
<<0<0<@<<1<@0/1<1<1<CGH1<<1<DED1D111<CF10/<<F1/0<</1<<11CCG1<11<<<1<1<1C111<D1111<<DHH?1CF?11D11<111<1FF<81CCGHHH7B61&<D8HGB<HHFEHFDEEFHG8D1HHAFACC?1/%B<FHHHGE7DFHEEHCHHFGB/FA*A?EHHFFCG?DHCC@=?HF/HFCC</.:CC@@D0:=FG=IHCCH@G:0BF<0CHAC=EHFD?GHGF<C<<EE<1HHFC<1<<10@</<CF<<<@HHF1HFC@<FC1<1@HFCD1H@G<C1CHD11C<?HFCHCCHHF<HHDC@EHHC1<1?F<FHFC<EC10CCD<B@D@
@HISEQ:969:HM2KJBCX2:2:1102:9250:89914 2:N:0:ACTATGCA
GATCTAATCGAGCCCAACTATCCCTATTAATCATTACGGTGATTCAGAAACCAACAAAACAGGACCACTGTCCTATTTTATTATTCCATGCTAATGTATTCAGACGTAAACCTGCTTTGAACACTCTAATTTTTTCAAGGTAAAGGTCCTGGTTTCCCACCATGCTAAATTAATAACATGATGGTTCCCCAGAAGGTAGAAATTCCACACGCCAGTACAGACTATTGCCCGACCAACGGTAGAACCCCGAAATTCAACTACGAGCTTTTTAACTGCAACAACTTTAATATACGCTATTGGAGCTGGAATTACCGCGGCTGCTGGCACCAGACTTGCCCTCCAA
+
DDDDDIIIIIIIIIIIIIIIIIIIIHIIIIIIHHHIIIIIIIIGIIHHHIIIIIIIIIHIIIIIHIIIIIIIIIIIIIIIIIIIIHIIIIIHHIIHIIIIHIIIIIHIIIIIIIIIIIIIIIIIIIIIIIIIIIIIIIIIIIIIIIIIIIIIIIIIIIIIIIIIIIIIIIIIIIIIIIIIIIIIIIIIIIIIIIIIIIIIIIIIIIIIIIIIIIIIIIIIIIIIIIIIIIIIIIIIIIIHHDIIIIIIIIIIIIIIIIHIIIIIIIIIHIIIIIIIIIIIIIIIHIIIIIIIIIHIIIIIIIIIIHIIIIHIIIIIIIIIIIIIIIIIIIIIIIIIIIDDDDD
@HISEQ:969:HM2KJBCX2:2:1102:4264:89758 2:N:0:ACTATGCA
GATCTAATCGAGCCCAACTATCCCTATTAATCATTACGTCGATCCTAGAAACCAACAAAATAGAATCAAACGTCCTATTTCATTATTCCATGCTAATGTATTCAAGCGTGCGCCTGCTTTAAACACTCTAATTTTTTCAAAGTAACAGTCCTGATTCCCCACGACACCAAATTAATGACATCGCGATTCTTCAGAAGGTAGGAACCAATAATGCCAGTGCGTACCGAGGCACGACCGACAATCTGATCCCGAAATTCAACTACGAGCTTTTTAACTGCAACAACTTTAATATACGCTATTGGAGCTGGAATTACCGCGGCTGCTGGCACCAGACTCGCCCTCCAA
+
B@?BDHFFGGHEHDHEH=C<@GE?GFFHFHHHHHHIH?GHHDEFDHCFHHEHHEHIIIIIHHHI?HHIIHGCFCGHFCCHIFHGEEHI?@1C?HHHEHFHFHHGIHHIHHDIIIHIHIHHGHEHIEIHGGGHHHHHC?GGEHHHHEHEHHHHHH@GCHHFHHHHGG?CHHEHHIGIHHEFHHGIIIIHHHIII<IIHIIIIHIIGIIIIIGI<GIIIIHHHGIHHHHHEIIGHEIIHG3FF1DF9HFEHHIIIHFGEHIIIIHIIHHEEFIIHHIIIIHHEHIGIHIHHHEIIHIIIIHIIHIIIIIIIHHHHDDIIIHEIIIIHHHIIIIIIHHHIDIHDDDD@
@HISEQ:969:HM2KJBCX2:2:1102:16354:89543 2:N:0:ACTATGCA
GATCTAATCGAGCCCAACTATCCTATTAATCATTACGTCGATCCTAGAAACCAACAAAATAGAATCAAACGTCCTATTTCATTATTCCATGCTAATGTATTCAAGCGTGAGCCTGCTTTAAACACTCTAATTTTTTCAAAGTAACAGTCCTGATTCCCCACAACACCAAATAAATGACATCATGGTTCGTCAGAAGGGAGAAACCAACAATGCCAGTACGTACCTAGGCACGACCGACATGATGGTCCCGAAATTCAACTACGAGCTTTTTAACTGCAGCAACTTTAATATACGCTATTGGAGCTGGAATTACCGCGGCTGCTGGCACCAGACTTGCCCTCCAA
+
D@DBDHHHIIHHHHIHHHIIIGIHHIHHHHGHHHIIIIEHIIGHHHIIHIIG@HIIIIHHHIHHIIIGHEHHIIIGIIIGHIIHIIIIIIIHIIIIIIHIHIHIIHIIIIIIHHHIIIGIIIIIHEHIIHHIIIIIIHIHIIIIHIHIIHIIHHHHGIHIIIIHHIIIHHHIIIHGIHHHHHHHIIHHEGEHEHGHGHIIIIIHHIHIIHGFHIHHIHHHHIHIHHHDIIHHIIIIIIHHFGHHHIHHEFIHHHFIIIHHIHHIHIIIIHHIHHHHIIGIIHHHHHIIIIIIIHHGHHGHHIIIHGHIIHIIIIIIIHHIHIHHGIIIIIIIIIIIIIIDDDDD
@HISEQ:969:HM2KJBCX2:2:1102:13185:90214 2:N:0:ACTATGCA
GATCTAATCGAGCCCAACTATCCCTATTAATCATTACGTCGATCCTAGAAACCAACAAAATAAGATCAAACGTCCTATTTCATTATTCCATGCTAATGTATCCAAGCGCGAGCCTGCTTTAAACACTCTAATTTTTTCAAAGTAACAGTCCTGATTCCCCGCCACACCAAATAAATGGCATAACGGTTCTTCAGAAGGGAGGAATCAGTGACACCAGTGCATACCAAAGGCACGACCAGCGTACTGATCCCGAAATTCAACTACGAGCTTTTTAACTGCAACAACTTTAATATACGCTATTGGAGCTGGAATTACCGCGGCTGCTGGCACCAGACTTGCCCTCCAA
+
DDDDDIIIIHIIHHIHHIIIIIHIIGIIHHIIIIIIIIIHHHIIHIIHIHIIIHIIIIIIHHHHFIIIIIIHIIIIGIGHHEHHHIIHHHGHEHIHHIIIIHHHIHFHIIIIIHIIIIIIIIIHIIHGIIHIIIIIIIIIHIIIIIHHIIIIIHHIIIIIHIIIIIIIIIIIHIHIIHIIIIIIIIIIIIIIIIIIIIIIHIIIIIIIIIIHHHIIIIIIIIIIIIIIIHIIHIIIIIIIHIIHEHIIIIIIIIIHIIIIIHHIIIIIIHHIIIIIIIIIIIIHHHIIHIIIIIIIIIIIIIIIIIIIIIIIIIIIIIIIIIIIIIIIIIIIIIIIIIIIIDDDDD
@HISEQ:969:HM2KJBCX2:2:1102:12287:90081 2:N:0:ACTATGCA
GATCTAATCGAGCCCAACTATCCCTATTAATCATTACGGTGGTCCTAGAAACCAACAAAATAGAATCATCCGCCCTATTTTATTATTCCATGCTAATGTATTCAAGCAAAATGCCTGCTTTAAACACTCTAATTTTTTCAAAGTAAAGGTCCTGGTTCCCCGCGGCACCCAATTAAGGACATCGCGGTTCTCCAGAAGGTGAGAAATTGACTACACCAGTTCATACCCCTTAAGGCACGACCGATGTGTCAATCCCGAAATTCAACTACGAGCTTTTTAACTGCAACAACTTTAATATACGCTATTGGAGCTGGAATTACCGCGGCTGCTGGCACCAGACTTGCCCTCCAA
+
00D00<D111<10/<FH0111111<<<1CG11DFHI11<<<EH?<1111<CE?<C01<1<DGHC11<G1F1010<<1<1<<1F1G1<<1<11<1D111<1D0@@<1@@@<<1>1<@@BF11HHG<BEB1<<8<D6GB611HGHFAGB1DHBDG71B<EG8EHD&G@A*?9G<95:<@IIHC@HDCEF<<7#FFH6@G?<D6F/D6FHCG@HHH@HF@@C@CA@GEAG>F<DCD<A@DHC<<0IHCD:C?D@FC//C<C<CC11<<E<<G<@G<1C@@HEH@EGHGD<1D1CF1ECD0CD?HFEECHGECC<<<CEECFC<HCECC<D<1@??FHFEHGD11@C/<<0D0D<
@HISEQ:969:HM2KJBCX2:2:1102:4715:90804 2:N:0:ACTATGCA
GATCTAATCGAGTGCCCCAACTATCCCTATTAATCATTACGTCAATCCTAGAAACCAACAAAATAGGATCGAACGTCCTATTTCATTATTCCATGCTAATGTATTCAAGCGTTAGCCTGCTTTAAACACTCTAATTTTTTCAAAGTAACAGTCCTGTTTCCCTGCAACACCAAATTAATGGCATTACAGTTCTTCAGAAAGGAGGAATCAGCGAAGCCAGTGCATACCAGTGGCACGACCAACCTGCTGACCCCGAAATTCAACTACGAGCTTTTTAACTGCAACAACTTTAATATACGCTATTGGAGCTGGAATTACCGCGGCTGCTGGCACCAGACTTGCCCTCCAA
+
DDDDDIIIHHIIIIIHIIIIIIIIIIIIIIIIIIIIIIIIIIIIIIIIIIHIIIIIIIIHIIIIIIHIIIHHHFHHIGDHHGIIIIGHHHIHHHCHHIGIIIIIIIIIIHHHIHIHIIIIIIIIHHIIIIIIHIIIIIIIIIIIIHIIIIIIIIIIIIIIIIIIIIIIIIIIIIIIIIIIIIIIIIIIIIIHIIIIIIIIIIIIIIIIIIIHIIIIIIIIIHIIIIIIIIIIIIIIIIIIIIIIIHGDIIIIIIIIIIIIHIIIIIIIIIIIIIIIIIIIIIIIIIIIIIIIIIIIIIIIIIIIIIIIIIIIIIIIIIIIIIIIIIIIIIIIIIIIIIIIIIIIDDDDD
@HISEQ:969:HM2KJBCX2:2:1102:14455:90881 2:N:0:ACTATGCA
GATCTAATCGAGCCCAACTATCCCTATTAATCATTACGTCAATCCTAGAAACCAACAAAATAGGATCGAACGTCCTATTTCATTATTCCATGCTAATGTATTCAAGCGTTAGCCTGCTTTAAACACTCTAATTTTTTCAAAGTAACAGTCCTGTTTCCCTGCAACACCAAATTAATGACATTACAGTTCTTCAGAAAGGAGGAATCAGCGAAGCCAGTGCATACCAGTGGCACGACCAACCTGCTGACCCCGAAATTCAACTACGAGCTTTTTAACTGCAACAACTTTAATATACGCTATTGGAGCTGGAATTACCGCGGCTGCTGGCACCAGACTTGCCCTCCAA
+
DDDDDIIIIIIIIIIIIIIIHHIHIIHIIIHIIIIHIHIIIIIIHIIFIHIHIIIIIIIGHIHHHIHHIIHH@FEHFHIIIIIIHHFGHIFHEFHHHIIIIIHHIHHIHIIIIIIIHIIHIIHIIIIIIIHHIHIHIHHHIIIIIIIIIIIHIIIIIIIIIIIIIIIIIHIHIIIIIIIIHIIIHIIIIIIIIIIIIIIIIIIIIIIIIIIIIIIIIIIIIIIIIIIIIIIIIIIIIIIIIIIHDHIIIHIIIIIIHIIIHHIIIIIIHIIIIHHIIIIIIIIIIIIIHIIIIIIIIIIIIIIIIIIIHIIIIIIIIIHIIIIIIIIIIIIIIIIHIIIIIDDDDB
@HISEQ:969:HM2KJBCX2:2:1102:6561:91245 2:N:0:ACTATGCA
GATCTAATCGAGCCCCAACTATCCCTATTAATCATTACGGTGATCCTAGAAACCAACGAAATAGAATCAGTCCGTCCTATTTCATTATTCCATGCTAATGTATTCAGACGATAGTCTGCTTTAAACACTCTAATTTTTTCAAAGTAACAGTCCTGATTTCCCATCACACCAAATAAATGGCATGAAAGTTCCTCAGAAGGTAGAGATCCATCTCACCGGTGCAGACAATTAAGCCTGACCAATGGGTAGACCCCGAGGTTCAACTACGAGCTTTTTAACTGCAACAACTTTAATATACGCTATTGGAGCTGGAATTACCGCGGCTGCTGGCACCAGACTTGCCCTCCAA
+
DD@DDIIIIIGIHIIIIIIIIIIHHHIHIIIHIIIFHEHHHIIIIIIIFEHHGHHHIIIHIIIGHHHIIIIIGHHHHEHHEHFHEHIHHHEGHHIIEHHHHEGFGIIIIHIHIIHIIIIIIIGHIGHHHHHHHHIGGHHIHHGHIHHHIHHHIIIIIHIIIIHFIIIHHEHIIIHIHGIIHHHGHHEHHHIHHIIHHIHIIIIHIHFIHHHHEHIHEHIIIIIHIIIH;IIIHEHHHGIIHIIIIHGHIEHDFHHHHEIIHHHHHIIIHHHHHIIIHHHGHFHHHHHGIHHHHHHHHDHEEIIHIIIIIIIIIIIIIIIIIIIHIIIIIIIIIIIIHHIHIIIIDDDAD
@HISEQ:969:HM2KJBCX2:2:1102:9739:91365 2:N:0:ACTATGCA
GATCTAATCGAGCCCAACTATCCCTATTAATCATTACGGTGGTCCTAGAAACCAACAAAATAGAACCATGCCGTCCTATTTTATTATTCCATGCTAATGTATTCAAGCAAAAATGCCTGCTTTAAACACTCTAATTTTTTCAAAGTAAAGGTCCTGGTTCCCCGCGGCATCCAATTAAGGACATCGCGGTTCTCCAGAAGGTGAGAAATTGACTGCACCAGTTCATACCCCGTGAGGCACGACCGATGCGCCAATCCCGAAATTCAACTACGAGCTTTTTAACTGCAACAACTTTAATATACGCTATTGGAGCTGGAATTACCGCGGCTGCTGGCACCAGACTTGCCCTCCAA
+
DDDDDHIIIHIIIIIIIIIIIIIIIIIIIIIIHIIIIIIIIHIIIIIIIIIIIIIIIIIIIIHIHIIIIGEHHHHIIIIIIIIIIIIIIIIIHHIIHHHIICHHIIGIIIIIIIIIIIIIIIIIIIIIIIIIIIIIIIIIIIIIIIIIIIIIIIHHIHIIIIIIIIIIIIIIIIIIIIIIHIIIIIIIIIIIIIIIIIIIIIIIIIIIIIIIIIIIIIIIIIIIIIIIIIIIIIIIIIIIIIIIIIIIIIIHIIIIIIIIIIIIIIIIIHIIIIIIIIIIIIIIIIIIIIIIIIIIIIIHHIIIIIIIIIIIIIIIIIIIIIIIIIIIIIIIIIIIIIIIIIIIIIIIDDDDD
@HISEQ:969:HM2KJBCX2:2:1102:1777:91815 2:N:0:ACTATGCA
GATCTAATCGAGCCCAACTATCCCTATTAATCATTACGTCAATCCTAGAAACCAACAAAATAGGATCAAACGTCCTATTTCATTATTCCATGCTAATGTATTCAAGCGTTAGCCTGCTTTAAACACTCTAATTTTTTCAAAGTAACAGTCCTGTTTCCCTGCAACACCAAATTAATGACATTACAGTTCTTCAAGAAGGAGGAACCAGTAAAGCCAGTACATACCAGAGGCACGACCAACCTACTAATCCCGAAATTCAACTACGAGCTTTTTAACTGCAACAACTTTAATATACGCTATTGGAGCTGGAATTACCGCGGCTGCTGGCACCAGACTTGCCCTCCAA
+
DDDDDIIIIIHIIIIIIIIIIHIIIIIIIIHFHHIGIIIHIIIIIIIIHGHHIIIIIGHIIIIIIIIIHHHIFHHH?GHHHIIHIIIHGIIIGHIIIIIIIHIIIHGHHGHEHHIHHHIIIHHHHHHIHGHIIIIGIIIHHHHIIIIIIIIIIIIHIIIIIGHHHHHIHHHHHIIIHIHHIIIIIIIIIIIIIIIIIHIHIIIIIHHIIIHIIIIIHHHIIIIIIHIIIGIHIIIIHHHIIIHIHIIGIIIIIIIIHIIHHHFIIIIIIIIIIHHIIIIIIIIIIIIIIIIIIIIIIIIHIIIIIIIIIIIIIIIIIIIIIIIIIIIIIIIIIIIIIIIIHADDDD
@HISEQ:969:HM2KJBCX2:2:1102:9443:91860 2:N:0:ACTATGCA
GATCTAATCGAGCCCAACTATCCCTATTAATCATTACGGTGATCCTAGAAACCAACGAAATAGAATCAGTCCGTCCTATTTCATTATTCCATGCTAATGTATTCAGACGATAGTCTGCTTTAAACACTCTAATTTTTTCAAAGTAACAGTCCTGATTTCCCATCACACCAAATAAATGGCATGAAAGTTCCTCAGAAGGTAGAGATCCATCTCACCGGTGCAGACAATTAAGCCTGACCAATGGGTAGACCCCGAGGTTCAACTACGAGCTTTTTAACTGCAACAACTTTAATATACGCTATTGGAGCTGGAATTACCGCGGCTGCTGGCACCAGACTTGCCCTCCAA
+
ADDDAIHIH1EEHIGIIIIIGIIIHEHHIIHIIIIIHHHIFIIFHIHIHIIIIIIIIHIGHIEHHIIIIIHHCFGHGHIIHHIIIGHHHFCEHIIIIIHIHHHHIIHIIIIIIHIHHHHHHIHHIHHIIIHHIIIIIHIIHHCGIIHHIHIIHHIIIIIHHIHIIGIHIIIIIIHHIIIIIIIHHIIIIHHHIIHIIIIIHIIIHIIIIIIIIIHHIIIIIHIIIIIIIIHIHIHFFHIIIIIIHGGIIHHGIIHIIIIIIIIIIIIIIIIIHIIIHHGIIIHHIIIIIHIIIIIIIIHHHIIIIIIIIIIHIHHIIIIIIIIIIIIIIIIIIIIHIIHIIIIDDDDD
@HISEQ:969:HM2KJBCX2:2:1102:6378:92647 2:N:0:ACTATGCA
GATCTAATCGAGCCCAACTATCCCTATTAATCATTACGGTGATCCTAGAAACCAACGAAATAGAATCAGTCCGTCCTATTTCATTATTCCATGCTAATGTATTCAGACGTTAGCCTGCTTTAAACACTCTAATTTTTTCAAAGTAACAGTCCTGATTTCCAATCACACCGAATTAATGACATGAAAGTTCCTCAGAAGGTAGAGATTTATCTCACCAGTACAGACAATTAAGCCTGACCAATGGGTAAACCCCGAAGTTCAACTACGAGCTTTTTAACTGCAACAACTTTAATATACGCTATTGGAGCTGGAATTACCGCGGCTGCTGGCACCAGACTTGCCCTCCAA
+
DDDDDIIIIHIIIIIIIIIIIIHIIIIIIIIIIIIIIIGIIIHIIIIIIIIIGIIIIEHHIIHGHIIIIIHHHGHHHHHHHIIIIIIIHEIIHIG1FFHIIIIIIIHHIHIIIHHHIIIIIIIIIIIIIIIIIIIIIIIIIIIIIIHHHIIIIHIIIIIHHIHIIIIHIIIIIIIIIIIIIHIHIHEIIIGIIIIIIIIIIIIIIIIIIIIIIIHIIIIIIIIIIIIIIIIIIIIIIIIIIIIIHHGIHIIIIIIIIIIIIIIIIIIIIIIIIIIIIIIIIIIIIIIIIIIIIIIIIIIIIIIIIIIIIIIIIIIIIIIIIIIIIIIIIIIIIIIIIIIIIIIDDDDD
@HISEQ:969:HM2KJBCX2:2:1102:19863:92640 2:N:0:ACTATGCA
GATCTAATCGAGCCCAACTATCCCTATTAATCATTACAACGGTCCTAGAAACCAACAAAATAGAATCGTTGTCCTATTCTATTATTCCATGCTAATGTATTCTGGCATATGCCTGCTTTAAACACTCTAATTTTTTCAAGGTAAAGGTCTTGGCTCCGAGCAACACCCAATAAAGGGCATTACCCTTCCCCAAGCGGTGAGGCCCAACCGCCCAGTACTCGTTACAAGAACGGACCAACCGGCCAAACCCAAAATTCAACTACGAGCTTTTTAACTGCAACAACTTTAATATACGCTATTGGAGCTGGAATTACCGCGGCTGCTGGCACCAGACTTGCCCTCCAA
+
BDDDDIIIHIIIHIIHIIIIHIIHIIHGIIIIIIIIIIIIIGIIIIIIIIIGHHHIHIGGHHHEEHHHEHIIHHHHIIGIIHICHHI?GIGHCEEHHHIIIHHHFHIIIIHHHIIIIHIIIHHHIIIIIIIIIHHIHIIIIIIHIHIIIHHIIIHIHIIIIIIIIIIIIHIIIIIIHIIIIIIIIIHIIIIIIIIIIIIIIIIIIIIIIIIIIIHIIIIIIGIIIIIIIIIIIIIIIIIIIIIHHHIIIIIIIIIIIIIIHEGIIIIIIIIIIIIIIIIIIIIIIIIIIIIIHIIIIIIIIIIIIIIIIIIIIIIIIIIIIHIIIHIIIIIIHIIIIIIIDDDDD
@HISEQ:969:HM2KJBCX2:2:1102:20235:92891 2:N:0:ACTATGCA
GATCTAATCGAGCCCAACTATCCCTATTAATCATTACGGCGGTCCTAGAAACCAACAAAATAGAACCGCACGTCCTATTCTATTATTCCATGCTGTAATATTCGAGCAAAGGCCTGCTTTGAACACTCTAATTTTTTCAAAGTAAAAGTCCTGGTCCCCAACACACCCAGTGAAGGGCATGCGGTTCTCCAGAAGAAAAGGCCCGGCCGGACAAGTGCACGCGGTGAGGCGGACCTGCCAGCCAGGCCAAAGGTTCAACTACGAGCTTTTTAACTGCAACAACTTTAATATACGCTATTGGAGCTGGAATTACCGCGGCTGCTGGCACCAGACTTGCCCTCCAA
+
DDDDDIIIIIIIIIIIIIIIIIIIIIIIIIIIIIIIIIIIIIIHIIIIIIIHHIIIHIIIIIHIHIIIIIIIHHIIIIIGIIIIIIIFIIIIHIIIIIIIIIIIIHIIIIIIIIIIIIIIHHHI@IIIIIIIIIIIIIIIIIIIIIIIIIHIIIIIIIIIIIHHIIIIIIIIHIIIIIIIIIIIIIHIIIIIIIIGIIIIIIIIHIIIIIIIIIIIIIIIIIIIIIIIIH9IIIIIIIIIIHHIIIIHIIIIIIIIIIIIIIIIIIIIIIIIIIIIIIIIIIIIIIIIIIIIIIIIIIIIIIIIIIIIIIIIIIIIIIIIIIIIIIIIIIIIIIIIIIIDDDDD
@HISEQ:969:HM2KJBCX2:2:1102:12790:93387 2:N:0:ACTATGCA
GATCTAATCGAGCCCAACTATCCCTATTAATCATTACGGTGGTCCTAGAAACCAACAAAATAGAACCACAACGTCCTATTCTATTATTCCATGCTAATCTATTCAAGCAAATGCCTGCTTTAAACACTCTAATTTTTTCAAGGTAATGGTCCTGGCTCCCCGGCACACCCAATAAAGGACATACTGGTTCACCAGAAGGTGGACCCGACACAGGACAGTACTCGCCAAAGACGGACCGCCCGGCCAGGCCTAAAATTCAACTACGAGCTTTTTAACTGCAACAACTTTAATATACGCTATTGGAGCTGGAATTACCGCGGCTGCTGGCACCAGACTTGCCCTCCAA
+
DDDDDGFHIIIIIIIIIIIIIIIIIIIIIHIIIIIIIIIIIIIIIIIIIIIIIIIIIIIIIIEHIIHHIIIGIHHGIIIHIIGIIIIIGHIIHHIIIIIIHHGIIIIIIIIIIHIIIIIIIIIIIIIIIIIIIIIHHHIIIIIIIIIIIIIIIHIIIIIIIIIIIIIIHIIIIIIIIIIIIIIIIIIIIIIIII<IIIIIIIIIIIIIIIIIIIIIIIIIHHIIIIIIIIIIIIIIIIIIIIIIIIIIIIIIIIIIIIIIIIIIIIIIIIIIIIIIIIIIIIIIIIIIIIIIIIIIIIIIIIIIIIIIIIIIIIIIIIIIIIIIIIIIIIIIIIIIIIIIIDDDDD
@HISEQ:969:HM2KJBCX2:2:1102:4109:93689 2:N:0:ACTATGCA
GATCTAATCGAGCCCAACTATCCCTATTAATCATTACGTCGATCCTAGAAACCAACAAAATAGAATCAAACGTCCTATTTCATTATTCCATGCTAATGTATTCAAGCGCGAGCCTGCTTTAAACACTCTAATTTTTTCAAAGTAACGGTCCTGATTCCCCATGACACCAAATTAATGACATCATGGTTCTTCAGAAGGGAGAAATCAAAATTGCCAGTACGTACCGAGGCACGACCAACAATTCGATCCCGAAATTCAACTACGAGCTTTTTAACTGCAACAACTTTAATATACGCTATTGGAGCTGGAATTACCGCGGCTGCTGGCACCAGACTTGCCCTCCAA
+
DDDDDIIIIIIIIIIHIIIIIHIIIIIIIIIIHIIIIHIIIIIIIIIIIIIIIIIIIIIIIIIIIHHIHHHIIHIIGIIIIHIIIIIIGHGHHIIIIIIIIHHIIIIIIIIIIHIIIIIIIHHHIIHIIIHIIIHIIHIIIIIHIIIIIIIIIIIHIFHHIIIIIIIIIIIHIIIIIIIIHHIIIIHIIIIIHIIIIHHIHHIIIIIIIIIIIIIIIIIIIIIIIIIIIIIIIIHHIIHIIIHEIIIIIIHIIIIIIGIIIIIIIIHHIIIIIIIIIIIIIIIIIHIIIIIIIIIIIIIIIIIIIIIIIIIIIIGIIIIIIIIIIIIIIIIIIIIIIIIIDDDDD
@HISEQ:969:HM2KJBCX2:2:1102:15055:93807 2:N:0:ACTATGCA
GATCTAATCGAGCCCAACTATCCCTATTAATCATTACGGTGATCCTAGAAACCAACGAAATAGAATCAGTCCGTCCTATTTCATTATTCCATGCTAATGTATTCAGACGATAGTCTGCTTTAAACACTCTAATTTTTTCAAAGTAACAGTCCTGATTTCCCATCACACCAAATAAATGGCATGAAAGTTCCTCAGAAGGTAGAGATCCATCTCACCAGTACAGACAATTAAGCCTGACCAATGGGTAGACCCCGAAGTTCAACTACGAGCTTTTTAACTGCAACAACTTTAATATACGCTATTGGAGCTGGAATTACCGCGGCTGCTGGCACCAGACTTGCCCTCCAA
+
@D@?DGHHIGHHHIIIIIIIIGIIIIIIIIIIGHIIIIIIGHIIHIIIIIIIIIIIHGHHHIFHIIHIIEEHHHHHIIIIGHGHIGIICGHHIFHHHGIHHIHIHHHHHIIIIHHIIGIIIIIHIIHIHIHIHHIIHIHHHHHIIIIIIHIIHIHHIHIGIIHHIIIIIIIIIIHHHGIHIHIHIIIIHIIIGHIIHIIIHIIIIHIIIHIIIIHIIIIIIHIIGIIIIIIIHIIIIIIIIIIIHGCIIIIIIIIIHIIIIIIIIIIIIIIIIIIHIIIIIIIIIIIIIHIIIIIIIIIIIIIIIIIIIIIIIIHIIIHIIIIIIIIIIIIIIIIHIIIIIIIDDDDD
@HISEQ:969:HM2KJBCX2:2:1102:13730:94225 2:N:0:ACTATGCA
GATCTAATCGAGCCCAACTATCCCTATTAATCATTACGGTGGTCCTAGAAACCAACAAAATAGAATCATCCGTCCTATTTTATTATTCCATGCTAATGTATTCAAGCAAAATGCCTGCTTTAAACACTCTAATTTTTTCAAAGTAAAGGTCCTGGTTCCCCGCGGCACCCAATTAAGGACATCGCGGTTCTCCAGAAGGTGAGAAATTGACTACACCAGTTCATACCCCTTAAGGCACGACCGATGTGTCAATCCCGAAATTCAACTACGAGCTTTTTAACTGCAACAACTTTAATATACGCTATTGGAGCTGGAATTACCGCGGCTGCTGGCACCAGACTTGCCCTCCAA
+
BDDDDGHIIHIHIIIIIIIIIIIIIIIIIIIIIIIIIIHIHGIIIIIIIIIIIIIIIIIHIIIIIIIIIIHHIIIIGHIIIHIIIIIIHIHHIIIIIIIIIGHHIIIIIHIIIIIIIIHHHIIIIIIIIEHIIIFHHIIIIIIIIIIIIIIIIIIHHIIIIIIHIHIHIHIIIIHIIIIIIIIIIIIIIIHHHHHIIIIIIIIIIIIIIIIIIIIIIIIIIIIHIIHIIIIIIIIIIIHGIIIIIIIIHHHHIIIIIIIIIIIIIIIHIIHIHIIIIIIIIIIIIIIIHIIIHIIIIIHIIIIHIIIIIHIIIIIIIIIIIIIIIIIIIIIIIIIIIIIIIIIIIIBDDDD
@HISEQ:969:HM2KJBCX2:2:1102:20395:94274 2:N:0:ACTATGCA
GATCTAATCGAGCCCAACTATCCCTATTAATCATTACGTCAATCCTAGAAACCAACAAAATAGGATCGAACGTCCTATTTCATTATTCCATGCTAATGTATTCAAGCGTTAGCTTGCTTTAAACACTCTAATTTTTTCAAAGTAACAGTCCAAATTCCCCGCAACACCAAATTAATGGCATTACGGCTCATCAGGAAGGAGGAATCAGTGAGACCAGTGCATACCGATGGCATGACCAATCTACTAACCCCGAAATTCAACTACGAGCTTTTTAACTGCAACAACTTTAATATACGCTATTGGAGCTGGAATTACCGCGGCTGCTGGCACCAGACTGCCCTC
+
CDCDDIIIIIIGIIIIIIIIIIIIIIIIHIIIHHHIIIIIIIIGHIIHHIIHHIIIIIIHIIHIIIHHIHIIIGIIHIIIHIIIIIIIIIIIIIIIIIIIIIHHIIIIIHHGHHIIIHHIHHHIIIIIIIIIHIIIIIIIIIIIIIIHHIIHIIHIIIIIIIIIIIIIIHIIIIIIIIIIIIIIIIIIIIIIIIIIIIIIIIIIHIIIIIIIIIIIIIIIIIIIIIIIHIIIIIIIHHHHGIIIIHIIIIIIIIIIIIIIIIIIIIIIIIIIIIIIIIIIIIIIIIIIIIIIIIIIIIIIIIIIIIIIIIIIIIIIIIIIIIIIIIIIIIIIIIIIIDDDDD
@HISEQ:969:HM2KJBCX2:2:1102:11617:95032 2:N:0:ACTATGCA
GATCTAATCGAGCCCAACTATCCCTATTAATCATTACGTCGATCCTAGAAACCAACAAAATAGGTTCGATCGTCCTATTTCGTTATTCCATGCTAATGTATTCAAGCGCGAGCCTGCTTTAAGCACTCTAATTTTTTCAAAGTAACAGTCCTGTTTCCCCGCAACAACAAATTAATGCCATCACGGTTCTACAAGAAGGAGGGACCAGTGAGGCCAGTGCATACCAGTGGCACGACCAACCTACTGGCCCCGAAATTCAACTACGAGCTTTTTAACTGCAACAACTTTAATATACGCTATTGGAGCTGGAATTACCGCGGCTGCTGGCACCAGACTTGCCCTCCAA
+
[truncated: 29,910,505 more chars]
