# Supplementary material for: Response of arbuscular mycorrhizal fungal community in soil and roots to grazing differs in a wetland on the Qinghai-Tibet plateau
Source: PeerJ. 2020 Jun 19;8:e9375. doi: 10.7717/peerj.9375 (PMC7307571; doi:10.7717/peerj.9375)
Supplement: Supplemental Information 20 [file peerj-08-9375-s020.zip › Soil grazing 16-20/39.fastq]

@HISEQ:969:HM2KJBCX2:2:1101:5773:2361 2:N:0:ACTATGCA
AATCTTGCGCCGCCCAACTATCCCTATTAATCATTACGTCGATCCTAGAAACCAACAAAATAGGTTCGATCGTCCTATTTCGTTATTCCATGCTAATGTATTCAAGCGCGAGCCTGCTTTAAGCACTCTAATTTTTTCAAAGTAACAGTCCTGTTTCCCCGCAACAACAAATTAATGCCATCACGGTTCTACAAGAAGGAGGGACCAGTGAGGCCAGTGCATACCAGTGGCACGACCAACCTACTGGCCCCGAAATTCAACTACGAGCTTTTTAACTGCAACAACTTTAATATACGCTATTGGAGCTGGAATTACCGCGGCTGCTGGCACCAGACTTGCCTCCAA
+
DDDDDIIIIHHHIHHIIIIIIIIIIIIIIIIIIIIIIIIFDHHHIIIHHIIIIIIHHHHCHHHHIIIIIIIIIIHIIIIIIIIIHIIHHIIIHIHIIIIIIIHHIIIIIIIIIIHHHIIIIIIIIIIIIHIIHIIIIIIIIIIIIHIIIIHIIIIIIIIHIIIIIHIHHIIHIIHIHHIHHIIHHIIIIIIIHHHHGHHHIIIFIIIIIIIIIIIIIIGIHHCHIGIIHIIIIIIIIHHHHEHCGHIHIIHHGIGIIGIIIIIHHEIHEHIIIIIIHIIGIHHIIIIIHIIIHGIIIHIHIIIIIIHIIIIHIIIHHIIIHIHIIIIIIIIIIIIIIGIHADDDD
@HISEQ:969:HM2KJBCX2:2:1101:17997:2388 2:N:0:ACTATGCA
AATCTTGCGCCGCCCAACTATCCCTATTATCATTACGTCGATCCTAGAAACCAACAAAATAGAATCAAACGTCCTATTTCATTATTCCATGCTAATGTATTCAAGCGCGAGCTTGCTTTAAACACTCTAATTTTTTCAAAGTAACAGTCCTGATTTCCCGCGACACCAAATTAATGACATCGTGGTTCGTCAGAAGGGAGAAACCAATAATGCTAGTACGTACAAAGTACGACCGACATATTAGTCCCGAAATTCAACTACGAGCTTTTTAACTGCAACAACTTTAATATACGCTATTGGAGCTGGAATTACCGCGGCTGCTGGCACCAGACTTGCCCTCCAA
+
DDDDDGIIIIIIIIIIIIIIIIIIIIIIIIIIIIIIIIIIIIIIIHIIIIIIGIIIHIIIIIIHIIHIIIIIHIIIIIIIIIIIIHHIIIIIHIIIIIIIIIIIHHIIIIIIHIIIIIIIIIIIIIIIIIHIIIIIIIIIIHIIIIIIIIIIIIIIIHIIIIIIIIIIIIIIIIIIIIIIIIIIIIIIHHIIIIIIIIIIIIIIIIIIIIIIIIIIIIIIIIIIIIIIIIIIIIIIIIIIIIIIIIIIIIIIIIIIIIIIIIIIIIIIIIIIIIIIIIIIIIIHIIIIIIIIIIIIIIIIIIIIIIIIIIIIIIIIIIIIIIIIIIIIIIIIIIIIIIDDDDD
@HISEQ:969:HM2KJBCX2:2:1101:7072:2931 2:N:0:ACTATGCA
AATCTTGCGCCGCCCAACTATCCCTATTAATCATTACGGTGATCCTAGAAACCAACAAAATAGAACCATGCGTCCTATTTCATTATTCCATGCTAATGTATTCAGGCAATAGCCTGCTTTAAGCACTCTAATTTTTTCAAGGTAACAGTCCTGCTTCCCCAACGCACCAAATTAATGACATGCTGGTTATTCAGAAGGTAGGAATCCATCACGCCAGTACAGACCCAAAAGCCCGACCAACGGATAAACCCCGAAATTCAACTACGAGCTTTTTAACTGCAACAACTTTAATATACGCTATTGGAGCTGGAATTACCGCGGCTGCTGGCACCAGACTTGCCCTCCAA
+
DDDDBIIIIIIIIGIIIIIIIIIIIIIIIIIIIIIIIIIHHHHHIHIIIIIIIIIIIIIGIIHHHIIIIIIHHHIHIHCHHIIIIIIIHIIIHIGHIIIIHHHHHFHIIIIIHIIIIHIIHHEIIHIIIIIIIIIIHIIIIIIIIIIEHIHIIIIIIIIHHHIIHIIIIIIIIIIHIIHHHIHHFHHGHIIHIIIIHHHHIIIIHIIHIHHIHIIIIHIIIHIIHHIIIHGGIIIIIHIIIHHHHDIIHHIIIIHIHHIGHGDHIIGHIIIIIIIIIIIHHIIIIIHIIIIIIHIIIIIIGIHIIIIIIIIIIIIIIIHIIIHIIIHIIIIIIIIIIIIIIIDDDDD
@HISEQ:969:HM2KJBCX2:2:1101:8691:3708 2:N:0:ACTATGCA
AATCTTGCGCCGCCCAACTATCCTATTAATCATTACGTCGATCCTAGAAACCAACAAAATAGGAGATCAAACGTCCTATTGTATTATTCCATGCTAATGTATTCAAGCGCGAGCTTGCTTTAAACACTCTAATTTTTTCAAAGTAACAGTCCTGATTCCCCGCCACACCAACTAAATAGCATAACGGTTCATCAGAAGGGAGGAATCAGTGACACCGAAGGTACGACCAGCTTACTGATCCCGAAATTCAACTACGAGCTTTTTAACTGCAACAACTTTAATATACGCTATTGGAGCTGGAATTACCGCGGCTGCTGGCACCAGACTTGCCCTCCAA
+
0@B@DHH1CCHD/CE=?E111<1<FHH?1<G??@F@C<CF<<1<D1<11D1<C1<C1<<FHH1G?G11<<<GE1<<CCG@1<1DE11<@C@DFHIF@@16D<<CGF11CC)/F<11<GCGC6<GHFH@F1C<FCFGEH8$;<1<A<FCGEE7<0A@?HEC8CCD<CDCE/CCC<</HFF<EHEHC<</DCDCEFFEGI;CHG<FFG:CECCE.CEEG@HGEHDH@HHEFEHH@HGGCFCDCHG@CCFIHEHHDHEF<@CHHCHHHHGGHEF@EG<HCE@@@GG<D/<1@C@C?HGIHCIHGHHCC<DE<IIHHCF1@@HGIHHGCHEIIIIID@BB?
@HISEQ:969:HM2KJBCX2:2:1101:20492:3154 2:N:0:ACTATGCA
AATCTTGCGCCGCCCAACTATCCCTATTAATCATTACGGTGATCCTAGAAACCAACGAAATAGAATCAGTCCGTCCTATTTCATTATTCCATGCTAATGTATTCAGACGTTAGCCTGCCTTAAACACTCTAATTTTTTCAAAGTAACAGTCCTGATTTCCCATCACACCAAATAAATGGCATGAAAGTTCCTCAGAAGGTAGAGATTCATCTCACCAGTGCAGACAATTAAGCCTGACCAATGGGTGAACCCCGAAGTTCAACTACGAGCTTTTTAACTGCAACAACTTTAATATACGCTATTGGAGCTGGAATTACCGCGGCTGCTGGCACCAGACTTGCCCTCCAA
+
DDDDDIIIIIIIIIIIIIIIIIIIIIIIIIIIIIIIIIIIIIIGIIIIIHIIHIIIIIIIIIIIIIHIHIIIIIIIHIIIIIIIIIIIIGHIFHIIIGIHIHHHHFHHHIHIIIIIIHHHHHIIIIHHIIIIIIIIIIIIHIHIHHHHHHIHHIIHIIIHIIHIIHIEIIIIIIIIIIIIIIIIIIIIIHIIIIIIIIIIIIIIIIIIIIIIIIGIIIIIIIIIIIIIIIIIIIIHIIIIIIIIIHHIIIIIIIIIIIIIIIIIIIIIIIIIIIIIIIIIIIIIHIIIIIIIIIIIIIIIIIIIIIIIIIIIIIIIIIIIIIIIIIIIIIIIIIIIIIIIIIIDDDDD
@HISEQ:969:HM2KJBCX2:2:1101:9477:4809 2:N:0:ACTATGCA
AATCTTGCGCCGCCCAACTATCCCTATTAATCATTACGGTGGTCCTAGAAACCAACAAAATAGAACCACAACGTCCTATTCTATTATTCCATGCTAATCTATTCAAGCAATAGCCCGCTTTAAACACTCTAATTTTTTCAAGGTAATGGTCCTGGCTCCCCAACACACCCAATAAAGGACATACTGGTTCACCAGAAGGAAGACCCGACAGCAGACAGTACTCGCCAAAGACGGACCGCCCGGCCAGGCCTAAAATTCAACTACGAGCTTTTTAACTGCAACAACTTTAATATACGCTATTGGAGCTGGAATTACCGCGGCTGCTGGCACCAGACTTGCCCTCCAA
+
0<DDAGGHHHIIIIGHH@GHIHIIIFHFHHIEHHHIHIHHIIIIIIIIFEHHICFHHIGIIHHHIEHIGHHHIHCHEEFECHCHHHGHEHEHH?GHHHIEIHGIIIHIIHEHHHHHHHFGH@FHIIIHHHIGHIIHFCFHHHHHHIIIIIIIHHHHFHDHCHGHEGEHGEIHIIIIIHHIIIIIIGIIHEHHIHIIIIIHHEHIHHIIIIIIIIIII<IIIIIIIIHIIIIHEIIIIIIIIIIIHHIGIHIIIIIHIIIIIIHIIIIIIIIIIHHHIIIHIIIIHIIIIIIIIHIIIIIHIIIIIIIIIIIIIIIIIIIIIIIIIIIIIIIIHHIIIIIIIDDDDD
@HISEQ:969:HM2KJBCX2:2:1101:5834:5335 2:N:0:ACTATGCA
AATCTTGCGCCGCCCAACTATCCCTATTAATCATTACGGTGATTCAGAAACCAACAAAACAGGACCACCGTCCTATTTTATTATTCTATGCTAATGTATTCAGACGTAAGCCTGCTTTGAACACTCTAATTTTTTCAAGGTAAAGGTCCTGGTTTCCCACCACGCTAAATAAATAACATGATGGTTCCCCAGAAGGTAGAAATTCCACGCGCCAGTACAGACTATTGCCTGACCAACGGTAGAACCCCGAAATTCAACTACGAGCTTTTTAACTGCAACAACTTTAATATACGCTATTGGAGCTGGAATTACCGCGGCTGCTGGCACCAGACTTGCCCTCCAA
+
DDDDDIIIIIIHIIIIIIHIIIIIIGHIIIIIIIIIIIIIGIIIIIIIIIIIIGIHIIIIHIGHIIIIHIHIHIIIIIGIIIIIIIIIIIIIHIIIIHHIIIIIIIIIHIIIIIIIIIIIIIHIIIIIIIIIIIIIIIIIIIIIIIIIIIHIIIIIIIIHIIIIIIIIIHHHIIIHIIHIIIIIHIHIIIIIIIHIIHHHHHIHIIIIIIIIIIIIIIIIIIIIIIIIII=HIIIHIIIHHHHIIIIIIIHHIHIIIIIIIIIIIIIHIIIIIIGIIIIIIIIIIIIIHHHIIIIIIIIIIIIGIIIHHIIIIIIIIIIIIIIGIIIIIIIIIIIIIIDDDDD
@HISEQ:969:HM2KJBCX2:2:1101:10067:5440 2:N:0:ACTATGCA
AATCTTGCGCCGAATCTTCCCACTATCCCTATTAATCATTACATCGGTCCGTAAACCATCAAAATAGAACCAATGTCCTATTTCATTATCCCATGCTAATGTATTCAAGGCAAAAACGCCTGCTTTGAACACTCTATTTTTCTCAAAGTAAACTATCGGAATCCCATGAGCACTTAGTGAAAAGTACCAAAACATGTTCCTCCGAAGTACATGGCCAACATTCTCGCATGCGCATGACCGTGAGGCCACGGACGCTCGAATATCAACCAAGACTCAGACTACGAGCTTTTTAACTGCAACAACTTTAATATACGCTATTGGAGCTGGAATTACCGCGGCTGCTGGCACCAGACTTGCCCTCCAA
+
DDDDDIGIIIIIIIIIIIIHHHIIIIIIIIIIIIIIIHIIHHIIIHCHIIIIHIIIIHIIIIIIIIIIIIIIIIHHHIIIIIHIIIIIHIIIIIIIIIIIIHGHIIIIFHIHIIIIHIIIIIIIIIIIIIIIIIIIIIHHHIIIIIIHFHHHIIIIHIIHIIIIIIIIIIIIIIIIIHIIIIIIIIIIIIIHHIHHGGIIIIIIIIIIIHIIIIHIIIIIHHHGIIIIIIIIIIIIIIIIHIIIIIHIIIIHIIIIIIIIIHGHGHIIIHHHHHG?HHIIIIIIIIIIIIIHIIIIIHHHIHHIIIIIIIIIIIIIIIIIIIIIIHIIIIIIIIIIIHIIIIIIIIIIIIIIHIHIIHIDDDDD
@HISEQ:969:HM2KJBCX2:2:1101:17791:5094 2:N:0:ACTATGCA
AATCTTGCGCCGCCCAACTATCCCTATTAATCATTACGTCGATCCTAGAAACCAACAAAATAGAATCAAACGTCCTATTTCATTATTCCATGCTAATGTATTCAAGCGCGAGCTTGCTTTAAACACTCTAATTTTTTCAAAGTAACAGTCCTGATTTCCCACGACACCAAATTAATGACATCGTGGTTCGTCAGAAGGGAGAAACCAATAATACTAGTACGTACAAAGTACGACCGACATATTAGTCCCGAAATTCAACTACGAGCTTTTTAACTGCAACAACTTTAATATACGCTATTGGAGCTGGAATTACCGCGGCTGCTGGCACCAGACTTGCCCTCCAA
+
DDDDDIIIIIIIIIIIIIIIIIIIIIIIIIIIHIIIIIIIIIIIHIIIIIIIIIIIIHHIIGIHIIIIIIIIIIIIIIHIIHIIIIIIIIIIIHHHIIIIIHHIIIIIIIIHIIIIIIIIIIIIIIIIIIIIIIIIIIIIIIIIIIIIIIIIIIIIIIIHIIIIIIIIIIIHIIIIIIIIHIIIIIIIIIIIIIIIIHIIIIIIIIIIIIIIIIIIIIIIIIIIIIIIIIIIIIIIIIIIIIIIIIIIIIIIIIIIIIIIIIIIIIIIIIIIIIGIIIIIIIIHHIIIIIIIIIIIIIIIIIIIIIIIIIIIIIIIIIIIIIIIIIIIIIIIIIIIIIIDDDDD
@HISEQ:969:HM2KJBCX2:2:1101:10561:5438 2:N:0:ACTATGCA
AATCTTGCGCCGCCCAACTATCCCTATTAATCATTACGTCAATCCTAGAAACCAACAAAATAGGATCAACGTCCTATTTCATTATTCCATGCTAATGTATTCAAGCGCGAGCCTGCTTTAAACACTCTAATTTTTTCAAAGTAACAGTCCTGATTCCCCGCCACACCAAATTAATGACATGATGGTTCGTCAGAAGGTAGGAACCAGTAACACCAGTACGTACCTAAGGCACGACCAACGTACTGATCCCGAAATTCAACTACGAGCTTTTTAACTGCAACAACTTTAATATACGCTATTGGAGCTGGAATTACCGCGGCTGCTGGCACCAGACTTGCCCTCCAA
+
BDDDDIIIIIIIIHIIIHIIIIIIIIIGIIIIIIIIIIIIIIIHIIIIIHIIIIHIIIIIIIIIHHIHIHHHIIIHIHIIIIIHIIIHIIHHIIHHIIIIIFHHHHHIIIHHIIIIIIIIIIIHIIIIIFIIIIHIIIIHIHIHIIIIIIIIIHIIIIHGHHIHIIIIIIIIIIIIIIIIIIHIIIIIIIIIIIIIIIIHIIIIIIIIIIIIIIIIIIIIIIIIIIIIIIIIIIIIIIIIIIHFIIIIHIIIIIIIIIIIIHIIIIIIIIIIIIIIIIIIIIIIIIIIIIHIHIIIIIIIIIIIIIIIIIIIIIIIIIIIIIIIIIIIIIIIHHIIIIIIDDDDD
@HISEQ:969:HM2KJBCX2:2:1101:8084:5885 2:N:0:ACTATGCA
AATCTTGCGCCGCCCAACTATCCCTATTAATCATTACGGTGATCCTAGAAACCAACAAAATAGAACCATGCCGTCCTATTCTATTATTCCATGCTAATGTATTCGAGCAAAAATGCCTGCTTTAAACACTCTAATTTTTTCAAGGTAAAGGTCCTGGATCCGCAAGACACCCAATTAAGGACATCAAGTTTCTCCAGAAGGTGAGAAATCAACAGCGACAGTTCATACCCCTTAAGGCATGACCATCACGTCAATCCCGAAATTCAACTACGAGCTTTTTAACTGCAACAACTTTAATATACGCTATTGGAGCTGGAATTACCGCGGCTGCTGGCACCAGACTTGCCCTCCAA
+
DDDDDIIIIIIIIIIIIIIIIIIIIHIIIIIIIIIIIIIIIIIIIIIIIIIIIIIIIIIIIIIIIIIIIIGHIHIIIIIIIIIIIIIIIIIHIIIHIIIIIFHIIIIIIIIIIIIIIIIIIIHHHIIIIIHIIIIHIIIHIIIIIIIIIIGIIIIIIHIIIHIIIHIIIHIIIIIHIIIIIIIIIIIIIHIIIIIIIIIIIIIHIIIIGIIIIIHIIIIIIIIIIHIIIIIIIIIIIIHIIIIHIIIIIIHGIIIIIIIIIIIIIIIIIHIIHIIIIIIIIIIIIIIIIIIHIIIIIIIIIIIIIIIIIIIIIIIIIIIIIIIIIIIIIIIIIIIIIIIIIIIIIIIIDDDDD
@HISEQ:969:HM2KJBCX2:2:1101:18948:5908 2:N:0:ACTATGCA
AATCTTGCGCCGCCCAACTATCCCTATTAATCATTACGGTGGTCCTAGAAACCAACAAAATAGAACCACAACGTCCTATTCTATTATTCCATGCTAATCTATTCAAGCAAATGCCTGCTTTAAACACTCTAATTTTTTCAAGGTAATGGTCCTGGCTCCCCGGCACACCCAATAAAGGACATACTGGTTCACCAGAAGGTGGACCCGACACAGGACAGTACTCGCCAAAGACGGACCGCCCGGCCAGGCCTAAAATTCAACTACGAGCTTTTTAACTGCAACAACTTTAATATACGCTATTGGAGCTGGAATTACCGCGGCTGCTGGCACCAGACTTGCCCTCCAA
+
DDBDDHIIIIIIIIIIIIIIHIHHIIIIHHIHHGGHHHHFHFIIIIHIIHIIHIICHIIIIHHEHIHHIIICEHHHIHIIEHHHIHIIIIIHGEGGHCCHHFGHIIH@HHHHHHEHHHIHHHIHEHHHGCEHHHHCDCGHHHGHIIIHHHEHHHG:?C@HIIHHHIGIHHIIHHHHHCHHGCHH?F@8?DHFF6C?GIIIIIIGIHEHEHIHHEIHHHHHHEDFEHHHHGCHHHEFD<IIHEHHEG@?G<HGHHG?IFHIHIIHF<@H?HEHHHCCHFD1HEHHHCIHEGCHHEDHHHHHGIIHED1@C@G@DDHHGHIHGGHGCEEGCHGCF<EEIHCEF?ABDD
@HISEQ:969:HM2KJBCX2:2:1101:17739:6147 2:N:0:ACTATGCA
AATCTTGCGCCGCCCAACTATCCCTATTAATCATTACGGTGGTCCTAGAAACCGACAAAATAGAACCATGCCGTCCTATTTTATTATTCCATGCTAATGTATTCAAGCAAAAATGCCTGCTTTAAACACTCTAATTTTTTCAAAGTAAAGGTCCTGGTTCCCCGCGGCATCCAATTAAGGACATCGCGGTTCTCCAGAAGGTGAGAAATTGACTGCACCAGTTCATACCCCGTGAGGCACGACCGATGCGCCAATCCCGAAATTCAACTACGAGCTTTTTAACTGCAACAACTTTAATATACGCTATTGGAGCTGGAATTACCGCGGCTGCTGGCACCAGACTTGCCC
+
DCDDDIIIIIIIIIIIIIIIIIIIIIIHIIIIIIIIIIIIIIIIIIIIIIIII/EHHHIHHIHIIIIIHIIGIHIHHIIIIIIIIIHIIIIIIIIIGHIIIGHIIIIIIIIIIIIIIIIIIIIHIHHIIIIIIIIIIIIIIIIIIIIHIIIIIIIIIIIIIIIIIIIIIIIHIIIIIIIIIIIIIIIIIIIIIIIIIIIIIIIIIIIIIIIIIIIIIIIIIIIIIIIIIIIIIIIIIIIIIIIIHHDIIIIIIIHIIIIIIIHHIHHIIIIIIHIIIIIIIIIIIIIIIIIIIIHIIIIHHIIIIIIIIIIIIIIIIIIIIIIIIIIIIIIIIIIIIIIIIIIDDDDD
@HISEQ:969:HM2KJBCX2:2:1101:5837:6810 2:N:0:ACTATGCA
AATCTTGCGCCGCCCAACTATCCCTATTAATCATTACGTCGATCCTAGAAACCAACAAAATAGAATCAAACGTCCTATTTCATTATTCCATGCTAATGTATTCAAGCGTAAGCCTGCTTTAAACACTCTAATTTTTTCAAAGTAACAGTCCTGATTCCCCACGACACCAAATTAATGACATCGCGGTTCTTCAGAAGGTAGGAACCAATAATGCCAGTGCGTACCGAAGCACGACCAACAATTTGATCCCGAAATTCAACTACGAGCTTTTTAACTGCAACAACTTTAATATACGCTATTGGAGCTGGAATTACCGCGGCTGCTGGCACCAGACTTGCCCTCCAA
+
DDDDDIIIIIIIIIIIIIIIIIIIIIIIIIIIIIIIIIIIIIIIIIIIIIIIIIIIIIIIIIIIIIIIIFIIIIIIIHIIIIIIIIIIGIIIIIIIIIIHIIIIIIHHIHIIHIIIIIIIIHIIIIIIIIIHHIIIIIIHIIIIIIIIIIIIIIIIIIIIHIIIIIIIIIHHIIIIIIIIIIIIIHGIIIIIIIIIHHHIIIIIIIIIIHHIIIIIIIIIHIIIIIIIIIIIIIIIIIIIIIHIIIIIIIHIIIHHIIIIHHIIIIIIIIIIIHIIIIHIIIIIIIIIIIIHHIIIIIHIIIIIIIHHIIIIIIIIIIIIIIIIIIIIIIIIIIIIIIIIDDDDD
@HISEQ:969:HM2KJBCX2:2:1101:8131:7407 2:N:0:ACTATGCA
AATCTTGCGCCGCCCAACTATCCCTATTAATCATTACGGTGATCCTAGAAACCAACAAAATAGAACCATACCGTCCTATTCTATTATCCCATGCTAATGTATTCGAGCAAAAATGCCTGCTTTAAACAAACACTCTAATTTTTTCAAGGTAAAGGTCCTGGATCCGCAAGACACCCAATAAAGGACATCAAGTTTCTCCAGAAGGTGAGAAATCAACAGTAACAGTTCATACCCCTTAAGGCATACCATCACGTCAATCCCGAAATTCAACTACGAGCTTTTTAACTGCAACAACTTTAATATACGCTATTGGAGCTGGAATTACCGCGGCTGCTGGCACCAGACTTGCCCTCCAA
+
DDDDDIIIIIIIIIIIIIIIIIIIIHIIIIIIIIIIIIIIIHIHIIIIGIHIIIIIHHIEHCHHIIIIHIIIIHICHHIHIIEHHIIHIIGIIHIIIIIHIHHHHHHIIIIIIIIIIIHIIHHHIHHIHIIIIIIHHIIIIHHHIIIHIIIIIHHIIIIIIHHIIIIIIIIIIHEHHHIIIHIIIIIIIIHHEEFIIIIIIIIIIIIIIHIIHHIIIIIHHHIHHHFHHIIHIIIIIIIHIIIIIIIIIIIIHHGIIIIIIIIIIIIIIIIIIIIIIIIIIIIHHIIGIIIIIIIHHIIIIIIHIIIIIIIIIIIIIIIIIIIIIIIIIIIIIIIIIIIIIIIHIIIIIIICDDDD
@HISEQ:969:HM2KJBCX2:2:1101:12404:7769 2:N:0:ACTATGCA
AATCTTGCGCCGCCCAACTATCCCTATTAATCATTACTTCCATCCTAGAAACCAACAAAATAGAACAGAAGTCCTAAATTATTATTCCATGCTAATGTATTCATAGCGCAAGCCTGCTTTGAACACTCTAATTTTTTCAAAGTAAAAGATTCAGCCACTACCTGCCACCCAGTGAAGGGCACAGCATAATGTCTAAAATGATGGCAGGCGCACAACCGCACACACTCCCTAACGGAAGCGGACGGCGCGCACCAAGCCAGAAATCCAACTACGAGCTTTTTAACTGCAACAATTTTAATATACGCTATTGGAGCTGGAATTACCGCGGGTGCTGGCACCAGACTTGCCCTCCAA
+
CDDDDIIIHIIIIIIIIIIIIIIIIHIIIIIHGIIIIIIIIIIIIIIHIIIHIIIIIGIIIIHIIIGIIIHHFHIIIIIHIIIFHHHIIIIIIIIGHIIIHFHIIIIIIIIGIIIIIIIIIIIIIIHFIIIIIHIIIIIIIHHHHHIIIIIIIIIIIIIIIIIIHIIIIIHIIIIIIIIIIIIIIIIHIHHHIIHHIIHHIIIIIIIIIIIIIHHIIHHHHHIHHHIHIIIIIIIIIIIIIIIIIIIIIIIHFIIIIIIIIIIIGHHEHHIIIIIIIIIIHIIIIIIIIIIIIIHIIIIIIIIIIIIIIIIIIIIIIIIIIIIIIIIIIIIIIIIIIIIIIHIIIIIIIDDDDD
@HISEQ:969:HM2KJBCX2:2:1101:14532:9635 2:N:0:ACTATGCA
AATCTTGCGCCGCCCAACTATCCCTATTAATCATTACGTCGATCCTAGAAACCAACAAAATAGAATCAAACGTCCTATTTCATTATTCCATGCTAATGTATTCAAGCGTGCGCCTGCTTTAAACACTCTAATTTTTTCAAAGTAACAGTCCTGATTCCCCACGACACCAAATTAATGACATCGCGGTTCTTCAGAAGGTAGGAACCAATAATGCCAGTGCGTACCGAGGCACGACCGACAATCTGATCCCGAAATTCAACTACGAGCTTTTTAACTGCAACAACTTTAATATACGCTATTGGAGCTGGAATTACCGCGGCTGCTGGCACCAGACTTGCCCTCCAA
+
DDADDIIIIIIIIHIIIIIIIIIIIIIIIIIIIIIIIIIIIIIIIIHIIIIIIIIIIIIIIIHHIIIIIIHIHHIIIIEHHIIIIIIIIIIHGHHIIIIIIIIIIIIHHHHHHIIIIHHHIIIIIIIIIIIIIIIIIHHIIIIIIIIIIHIIIHIIIIIIHIIIIIIIIIIIIIIIIIIIIIIIIIIIIIIIIIIIIIIIIIIIIIIIIHGIIIIIIIIIIIIIIIIIIIIIIIIIIIIIIIIHIIIIIIIIIIIIIIIIIIIIHIIIIIIHIHIIIIIIIIIIIIIIIIIIIIIIIIIIIIIIIIIIIIIIIIIIIIIIIIIIIIIIIIIIIIIIIIIIDDDDD
@HISEQ:969:HM2KJBCX2:2:1101:16951:10074 2:N:0:ACTATGCA
AATCTTGCGCCGCCCAACTATCCCTATTAATCATTACGGTGATCCTAGAAACCAACAAAATAGAACCATGCCGTCCTATTCTATTATTCCATGCTAATGTATTCGAGCAAAAATGCCTGCTTTAAACACTCTAATTTTTTCAAGGTAAAGGTCCTGGATCCGCAAGACACCCAATTAAGGACATCAAGTTTCTCCAGAAGGTGAGAAATCAACAGCGACAGTTCATACCCCTTAAGGCACGACCATCACGTCAATCCCGAAATTCAACTACGAGCTTTTTAACTGCAACAACTTTAATATACGCTATTGGAGCTGGAATTACCGCGGCTGCTGGCACCAGACTTGCCCTCCAA
+
DDDDDIIHHIIIIIIIIIHHIIIHIIIIIIIIIIIIIIIIIIIIIIIIIIIIIIHIIIHHIHHIHIIIIHHIIIIIIIHHHIIIIIIIIIIIIHIIIHHHHHHIIIIIIIIIIHIIIIIIIIIHIHHHIIIHIIIIIIIIIIIIIIIIIIIIHHIIIIIIIIIIIIHIIIIIIIIIIIIIIIIIIIIIIIIIIIHIIIIIIIIIIIIIIIIIIIIIIHIIIIIIIIIIIIIIIIIIIHHIIIIHHIIHIIHGIIIIIGIIIIIIIIHIHHIIIIIIIIIIIIHIIIIIIIIIIIIIIIHHHIIHIIIIIIIIIIIIIIIIIIIIIIIIIIIIIIIIIIIIIIIIIIIIDDDDD
@HISEQ:969:HM2KJBCX2:2:1101:16370:11191 2:N:0:ACTATGCA
AATCTTGCGCCGCCCAACTATCCCTATTAATCATTACGTCGATCCTAGAAACCAACAAAATAGAATCAAACGTCCTATTTCATTATTCCACGCTAATGTATTCAAGCGTGCGCCTACTTTAAACACTCTAATTTTTTCAAAGTAACAGTCCTGATTCCCCACGACACCAAATTAATGACATCGTGGTTCTTCAGAAGGTAGGAACCAATAATGCCAGTGCGTACCGAAGCATGACCGACAATTTGATCCCGAAATTCAACTACGAACTTTTTAACTGCAACAACTTTAATATACGCTATTAGAGCTGGAATTACCGCAGCTGCTGGCACCAGACTTGCCCTCCAA
+
DBDDDIIIIHHHIIHHHFGHHEHIGHHIHFHHIHIIIGIGHIHHHHHIIIIHHIIIIH1FD1GCEHEIHHIIICHIHIIHHIIIIIIHIIGHDHHHHIIHIFHHIIIIIIIIHIHIIIIIGHHIHHHHGHHHHIIIIGHIGIIIIIIIIIIIIGHHHDHHHIIIHIIIIIHHHIIIHIHHHHHHICHHHHGIHFHFFCHHHHHIGHIIIIIIIIIIHHIHHEHGHHIHFEFHHDIIIIIIGIIIIHDIIIIHIHHGHIHGGEGIHGEIHIHHHHHGGIIIIIHHHFHHHFHHHHEHCHHFHHGFGD<DIHHHIIHHIIHIIHIIHIIIIIHHIHIIIIIIDDDDD
@HISEQ:969:HM2KJBCX2:2:1101:2135:11717 2:N:0:ACTATGCA
AATCTTGCGCCGCCCAACTATCCCTATTAATCATTACATCGATCCTAGAAACCAACAAAATAGAATCGGATGTCCTATTTCATTATTCCATGCTAATGTATTCAAGCGTGAGCCTGCTTTAAACACTCTAATTTTTTCAAGGTAACAGTCCTAATTCCCCGTGACACCAAATTAATGGCATTACGGTTCTTTAGAAGGTGAGAAATCAATAATATCAGTACATACCAACGGCATGACCGAAACATTGATCCCGAAATTCAACTACGAGCTTTTTAACTGCAACAACTTTAATATACGCTATTGGAGCTGGAATTACCGCGGCTGCTGGCACCAGACTTGCCCTCCAA
+
DDDDDIIIIIIIIIHIIIHIIIIIIIIIHIIIIIIIIIIHIIIIIIIIIIIIHIGHHHIIIIHIHIIIIIIIHIIIIIIHIGHIHIIIIIIIIIIHIIIIIIHIIIIIIIIHIIIIIIIIHHIIIIIGIGIIIIHIIIIIIIIIIIIIIIHIIIIIHHIIIIIIIIIIIIIHIIIIIIIIIIIIIIIIIIHIIIHIIIIIIIIIIIIIIIIIIIIIIIIIIIIIIIIIIIIIIIIIIIIIIIIIHGGIIIIIIIIIIIIIIIIIIIIIIIIIIIIIIIIIIIIIIIIIIIIIIIIIIIIIIIIIIIIIIIIIIIIIIIIIIIIIIIIIIIIIIIIIIIIIIIDDDDD
@HISEQ:969:HM2KJBCX2:2:1101:1713:11764 2:N:0:ACTATGCA
AATCTTGCGCCGCCCAACTATCCCTATTAATCATTACGGTGGTCCTAGAAACCAACAAAATAGAACCACAACGTCCTATTCTATTATTCCATGCTAATCTATTCAAGCAAATGCCTGCTTTAAACACTCTAATTTTTTCAAGGTAATGGTCCTGGCTCCCCGGCACACCCAATAAAGGACATACTGGTTCACCAGAAGGTGGACCCGACACAGGACAGTACTCGCCAAAGACGGACCGCCCGGCCAGGCCTAAAATTCAACTACGAGCTTTTTAACTGCAACAACTTTAATATACGCTATTGGAGCTGGAATTACCGCGGCTGCTGGCACCAGACTTGCCCTCCAA
+
DDCDDIIIIIIIIHHHHHIHHFHHHHII1DFH@HHHHHHHHHHHHHGHHHHIIGHHHCHHHCG1FGFHIHCHIHCHHIIHHHIIGIICFEHIHHHHIIIIIHHHIICGIIIIHHHHHIHGHHIIIHIIIIIIIHIIHIIIHIIHHIIIIIIIHIIHIIGEHHIIIIIIHIIIIIIIIIHIIIIIHIIIHIIIIHIIIIIIIIIIIIIIIIIIIIIIIIIIIIIHHEHIIIHIIHFIIIHHIIIHHIIIIIIIHIHGIHIIIIHIIIIIIIIIIIHIIIIIIIIIIIIIIIIIIHIIHHGHGIIIIIIIIIIIIIHIIIIIIIIIIIIIIIIIIIIIIIIIIDDDDD
@HISEQ:969:HM2KJBCX2:2:1101:7207:11879 2:N:0:ACTATGCA
AATCTTGCGCCGCCCAACTATCCCTATTAATCATTACGGTGATCCTAGAAACCAACAAAATAGAACCATGCGTCCTATTTCATTATTCCATGCTAATGTATTCAGGCAATAGCCTGCTTTAAGCACTCTAATTTTTTCAAGGTAACAGTCCTGCTTCCCCAACGCACCAAATTAATGGCATGCTGGTTATTCAGAAGGTAGGAATCCATCACGCCAGTACAGACCCAAAAGCCCGACCAACGGATAAATCCCGAAATTCAACTACGAGCTTTTTAACTGCAACAACTTTAATATACGCTATTGGAGCTGGAATTACCGCGGCTGCTGGCACCAGACTTGCCCTCCAA
+
DDDADIIIIIIGHIIHIIIIHHHIHIIIFHIIIIIIIIHHHHIIIHIIIGIIIFHIFE1FHHGHHHIIHHIHHIIHHHHIIGIHHIIIIIIIIIIIHIIIIHHIIHHHHHHHFHIIIHIHHIGHIIHHHIHHFHIIIIIGIIIIIIIIIHIIIIIIIIIIIHIHIIIIHHHIHHHHHHIHIHHIIIIIIIIIHIHHIIIIIIIIIHIIIIIIIIIHHHHIIIHIGHHHIHIHIGIHIIHHIIHIHHHDIIIIIIIIHIHEHIIIIIIIIIIIIIIIIIIIIIIHIIIIIIIIIIIIIIIIIIIIIIIIIIIIIIIIGIIIIIIIIIIIIIIIHIIIIHIIIIDCDDD
@HISEQ:969:HM2KJBCX2:2:1101:11787:11802 2:N:0:ACTATGCA
AATCTTGCGCCGCCCAACTATCCCTATTAATCATTACGGTGATCCTAGAAACCAACGAAATAGAATCAGTCCGTCCTATTTCATTATTCCATGCTAATGTATTCAGACGATAGTCTGCTTTAAACACTCTAATTTTTTCAAAGTAACAGTCCTGATTTCCAACCACACCAAATAAATGGCATGAAAGTTCCTCAGAAGGTAGAGATCCATCTCACCAGTGCAGACAATTAAGCCTGACCAATGGGTAGACCCCGAAGTTCAACTACGAGCTTTTTAACTGCAACAACTTTAATATACGCTATTGGAGCTGGAATTACCGCGGCTGCTGGCACCAGACTTGCCCTCCAA
+
DDDDDIHIIIHIIIIIIIIIIIIIIIIIIHIIIGHIIIIIIIIHIIIHIIIHH?HHHIIIIIHIIHIIHEHHEGHHIIIGIIIGHHHHIIIHHGHIIIIIIIIFHIIIIIIIIIEHIIIIIHHHHIIIHHIIIIIIIIIHIHIIIIIIIHFHIIHIIHHHIIIIIIIHHIIIIIIIIIIIIIIHIIIIIIHIIIIHHIIIIIIIIIIIIIIIIIIIIIIIIIIHIIIIIHIIIIIIIIIIIIIIIHHIIIIIIIIIIIIIIIIGIIIIIHHIIIIIIIIIIIIIIIIIIIIIIIIIIIIIHIIIIIIIIIIIIIIIIIIIIIIIIIIIIIIIIHIIIIIIIIIDDDDD
@HISEQ:969:HM2KJBCX2:2:1101:4240:12247 2:N:0:ACTATGCA
AATCTTGCGCCGCCCAACTATCCCTATTAATCATTACGGTGGTCCTAGAAACCAACAAAATAGAACCACAACGTCCTATTCTATTATTCCATACTAATCTATTCAAGCAATAGCCCGCTTTAAACACTCTAATTTTTTCAAGGTAATAGTTCTGGCTCCCCAAAACACCCAATAAAGGGCATACTGGTTCACCAGAAGGAAGACCCGACAGCAGACAGTACTCGCCAAAGACGGACCGCCCGGCCAGGCCTAAAATTCAACTACGAGCTTTTTAACTGCAACAACTTTAATATACGCTATTGGAGCTAGAATTACCGCGGCTGCTGGCACCAGACTTGCCCTCCAA
+
B@@DDFC@DCHHD//DHECG111<<FFEHIIHIIFFH@<F1<E1<<DCG@C1<<FCE1DDCHEEE<1<@CG0C1<0D11<DH@HHH@<C@C@D1<1HHHHHGHCEHHEGH?HHC<HGHGFGHGGHHHHHHHHDGHIIIHGDHCHHHEIHGHHIHECH?@HGHHHHHHHHGIIHHHHIHHIHHHHEGE;IHGHHHHHIHHHIIIIII;IHHFFHEHFHHHDHHIIGIIIIGIGIIIIIIGIIHIIGIIFEHHHGFHIIIHHIHHHHHIIIIIHEE?IIHIIIIHGHHEIHGIIIHHIHHIIIIIIIIIIIIIIHIIIIHIIIHHHHHHIIIIIIIHHHIIIIDD@BD
@HISEQ:969:HM2KJBCX2:2:1101:5691:13010 2:N:0:ACTATGCA
AATCTTGCGCCGCCCAACTATCCCTATTAATCATTACGGTGGTCCTAGAAACCAACAAAATAGAATCATCCGTCCTATTTTATTATTCCATGCTAATGTATTCAAGCAAAATGCCTGCTTTAAACACTCTAATTTTTTCAAAGTAAAGGTCCTGGTTCCCCGCGGCACCCAATTAAGGACATCGCGGTTCTCCAGAAGGTGAGAAATTGACTACACCAGTTCATACCCCTTAAGGCACGACCGATGTGTCAATCCCGAAATTCAACTACGAGCTTTTTAACTGCAACAACTTTAATATACGCTATTGGAGCTGGAATTACCGCGGCTGCTGGCACCAGACTTGCCCTCCAA
+
DDDDDIHIIIIIIHIIIIIIIIIIIIIIIHIIIIHIIIIIIIIIIIIIIIIHIIIIHIIIIHIIHIIIIHIIHHIIHIIIIIIIIIIIIIIIIIIIIIIIIHIIIIHIHIIIIIIIIIIIIIIIHIIIHHIIIIIHIIIIIIIIIIIIHHIIIIIIIIIIIIIIHIIIIIIIIIIIIIIIIIIIIIIIIIIIIIIIIIIIIIIIIIIIIIIIIIIIIIIIIIIIIIIIIIIIIIIIIIIIIIIIIIIIIHIHHIIIIIIIIIIIIIIIIIIIIIIIIIIIIIIIIIIIHIIIIIIIIIIIIIIIIIIIIIIIIIIIIIIIIIIIIIIIIIIIIIIIIIIIIIIIIIDDDDD
@HISEQ:969:HM2KJBCX2:2:1101:14001:12850 2:N:0:ACTATGCA
AATCTTGCGCCGCCCAACTATCCCTATTAATCATTACGTCAATCCTAGAAACCAACAAAATAGGATCAAACGTCCTATTTCATTATTCCATGCTAATGTATTCAAGCGTTAGCCTGCTTTAAACACTCTAATTTTTTCAAAGTAACAGTCCTGTTTCCCTGCAACACCAAATTAATGACATTACAGTTCTTCAAGAAGGAGGAACCAGTAAAGCCAGTACATACCAGAGGCACGACCAACTTACTAATCCCGAAATTCAACTACGAGCTTTTTAACTGCAACAACTTTAATATACGCTATTGGAGCTGGAATTACCGCGGCTGCTGGCACCAGACTTGCCCTCCAA
+
DDDCDHIIIIIIIIIIIIIIIIIIIIHIIIHHIIIIIIIIIHIIIIIHGHIIIIIIIHIHIIIHHHHIHIIIIIHHHHIHHHHIIIIIIIHHGIHIIIIHIHIIIIIIIIIIIIIHIIHIIIHIIHIIIIIIHHHIIIIIIIIIHIIIIHIHIHHHHHHIIIIIIIIIGHHHHIHIIIIHIIIIIIHIHHHIIIIHHFIIIIHHHHHIIIIIIIIIIIIHIIIIII=IIIIIHHIIHHIIIIHHIIHHHIIIIIIIIIIHGHHHGIIIIIIIIIIIIIIIIIIIIIIIIIIIIIIIIHIIIHIIIIIIIIIHIIIIIIIIIIHIIIIIIIIHHHIIHIGIIDDDDD
@HISEQ:969:HM2KJBCX2:2:1101:18515:12813 2:N:0:ACTATGCA
AATCTTGCGCCGCCCAACTATCCCTATTAATCATTACGTCAATCCTAGAAACCAACAAAATAAGATCGAACGTCCTATTTCATTATTCCATGCTAATGTATTCAAGCGTTAGCTTGCTTTAAACACTCTAATTTTTTCAAAGTAACAGTCCAAATTCCCCGCAACACCAAATTAATGGCATTACGGTTCATAAGGAAGGAGGAATCAGTGAGACCAGTACATACCAGAGGCATGACCAACCTACTAACCCCGAAATTCAACTACGAGCTTTTTAACTGCAACAACTTTAATATACGCTATTGGAGCTGGAATTACCGCGGCTGCTGGCACCAGACTTGCCCTCCAA
+
DDDDDGHIIIIGIIIIIIIIIIIIIIIIIIIIIIIIIIIIIIIHIIIIIIIIIIIIIIIIIIIIIIIHIIIHIIIIIIIIIIIHIIIHIIIIHIHGHIIIIHHHIIIIIIIHHIIIIIIIIIIIIIIIIIIIIIIIIIIIIIIIIIIHIHIIIIIIIIHHHIIIIHIIIIIIIIIIIIIIIIHIHIIIIIIIIIIIIIIIIHIHHIIIIIIIIIIIIIIIIIIIIIIIIIIIIIIIIIIIIIIHFIIIIIIIIIIIIIIHIIHIHIIIIIIIIIIIIIIIHIIIIIIIIIIIHHIIIIIIIIIIIIIIIIIIHIIIIIIIIIIIIIIIIIIIIIIIIIIIIDDDDD
@HISEQ:969:HM2KJBCX2:2:1101:18140:13584 2:N:0:ACTATGCA
AATCTTGCGCCGCCCAACTATCCTATTAATCATTACGGTGATCCTAGAAACCAACAAAATAGAACCATGCCGTCCTATTCTATTATTCCATGCTAATGTATTCGAGCAAAAATGCCTGCTTTAAACACTCTAATTTTTTCAAGGTAAAGGTCCTGGATCCGCAAGACACCCAATAAAGGACATCAAGTTTCTCCAGAAGGTGAGAAATCAACAGTAACAGTTCATACCCCTTAAGGCATGACCATCACGTCAATCCCGAAATTCAACTACGAGCTTTTTAACTGCAACAACTTTAATATACGCTATTGGAGCTGGAATTACCGCGGCTGCTGGCACCAGACTTGCCCTCCAA
+
DDADDIIIIIIIIIIIIIIIIIIIIIIIIIIIIIIIIIIIIIIIIIIIIIIHIIIIIIIIIHFIIIIIHIGIIIIHIIHIIIIIIIIIIIIIIIIIHHHIICHGHIIIIIIIIIIIIIIIIIHIIIHIIIHHHIIIHHHIIIIIIIIIIIIIIHHIIIIIIIIHIIIIIHIHHHIIIIHIIIIIIIIIIIIIIIIIIIIIHHIIIIIIIIIHIIIHHIIIHIHIIIIIGIIIIIHIIIIIIIIIIIIIIHGIIHIIIIIIHIIIIIIIIIIIIIIIIIIIIIIIIIIIIIIIIIIIIIIHIIIIIIIIHIIIIIIIIIIIIIIIIGIIIIIIIIIIIIIIIIIIIIIDDDDD
@HISEQ:969:HM2KJBCX2:2:1101:12238:13137 2:N:0:ACTATGCA
AATCTTGCGCCGCCCAACTATCCCTATTAATCATTACATCGATCCTAGAAACCAACAAAATAGAATCGGATGTCCTATTTCATTATTCCATGCTAATGTATTCAAGCGTGAGCCTGCTTTAAACACTCTAATTTTTTCAAGGTAACAGTCCTAATTCCCCGTGACACCAAATTAATGGCATTACGGTTCTTTAGAAGGTGAGAAATCAATAATATCAGTACATACCAACGGCATGACCGAAACATTGATCCCGAAATTCAACTACGAGCTTTTTAACTGCAACAACTTTAATATACGCTATTGGAGCTGGAATTACCGCGGCTGCTGGCACCAGACTTGCCCTCCAA
+
DDDDDIIIIHIIIIIIIIIIIIIIIIIIIIIIIIIIIIIIIIIHIIIIIIIHIIIIIIIIIIIIIIIIHDIIIIIIIIIIIIIIIIIIHIHIIIGHIIIHHHIIIIIHIIIIIIIIIIIIIIIIIGIIHHIHHIIIIIIHIIIIIIIIIIIIIIIIIIIIIIIIHIIIIIIIIIIIIIIIIIIIIIIIIIIIIIIIIIIIHHIIIIIIIIIIIIIIIIHIIIIIIIIIIIIIIIIIIIIIIIIIHHIHHHIIIIIIIIIIIIHIIIIIIIIIIIIIIIIHIIIIIIIGIIIIIIIIIIIIIHIIIHIIIIIIIIIIIIIIIIIIIIIIIIIIIIIIIIIIIIDDDDD
@HISEQ:969:HM2KJBCX2:2:1101:14917:14042 2:N:0:ACTATGCA
AATCTTGCGCCGCCCAACTATCCCTATTAATCATTACGTCGATCTTAGAAACCAACAAAATAAGATCAAACGTCCTATTTCATTATTCCATGCGAATGTATTCAAGCGAATGCCTGCTTTAAACACTCTAATTTTTTCAAAGTAACAGTCCTGATTTCCCACGACACCAAATTAATGACATCGTGGTTCGTCAGAAGGGAGAAACCGACAGGGCCAGTACACACCAGAGGCGCGACCGACCCGTCGATCCCGAAATTCAACTACGAGCTTTTTAACTGCAACTACTTTAATATACGCTATTGGAGCTGGAATTACCGCGGCTGCTGGCACCAGACTTGCCCTCCAA
+
0<D@D1GF/C@<ECCCF0DGHH11<<CC@CH1<1<@1<<DC?1DGI11<G<GE<<<11D1<DE1C?CCF1G01<CDG?1<<11D1<<G1DC1</0<C6<IHHH0E1@FB8<,<@@@@<<CGE<@@6HFC@<1B11BC8<115G@DG0<C9<2?B<<@<B9FB<@G8FHGHHGHG:.FFDB-HG@D/CGHFEHHHF@GC/D0EE<CC0C<EF:00EC0FG<<0F<100=DBCAC0//<//H?C<.<1:F<-HGIHCC@C<<1=HHHF?G1H@IHEFEECD<C<1CFC1HGCF<=H<CIHCHEEGD1DC1G<C<CCE<CHGC1GCIHGC<1FEEF1GCEIHHHDDB@@
@HISEQ:969:HM2KJBCX2:2:1101:18042:13951 2:N:0:ACTATGCA
AATCTTGCGCCGCCCAACTATCCCTATTAATCATTACGGTGATCCTAGAAACCAACGAAATAGAATCAGTCCGTCCTATTTCATTATTCCATGCTAATGTATTCAGACGATAGTCTGCTTTAAACACTCTAATTTTTTCAAAGTAACAGTCCTGATTTCCCATCACACCAAATAAATGGCATGAAAGTTCCTCAGAAGGTAGAGATCCATCTCACCAGTGCAGACAATTAAGCCTGACCAATGGGTAGACCCCGAGGTTCAACTACGAGCTTTTTAACTGCAACAACTTTAATATACGCTATTGGAGCTGGAATTACCGCGGCTGCTGGCACCAGACTTGCCCTCCAA
+
D?@D@1DEHIH/<CCE@EHCHEHHGHHHIICEHI?HIIEFE?HGEHHII?GGGFFHDCECG<@EGEHEECEFHH1CEEC?GHHHHC@GH?FHFHHEFG?CGG@FH?1<CFHG<1ACHF@CEGGHHEGHHHHIEH;I??1FGF?EHH?F?@H9;DFFCCHFCHHHHHCDC<?DCCFE@CCCFCFHHE?GCGC?HFCGFCH?CHHGD<DFDDHHEHHHHFD816<CC@GCCHGEHF<DFEADE@6<1<<0AF/EGEF1IHHGEE<0EEHGD<1HIHD?EGC@IHHED<111<F@EC<<<11<C<1DG?E@FHF1G1DH?<<?HF1C<1<1@1GEGHF<11CCIIHDD0@0
@HISEQ:969:HM2KJBCX2:2:1101:3692:14741 2:N:0:ACTATGCA
AATCTTGCGCCGCCCAACTATCCCTATTAATCATTACGGTGGTCCTTGAACCAACAAAATAGAACCACGACGTCCTATTCTATTATTCCATGCTAATCTATTCAAGCAAAAGCCTGCTTTAAACACTCTAATTTTTTCAAGGTAATGGTCCTGGCTCCCCGGCACGCCCAATTAAGAACATACCGATTCACCAGAAAGATAGACCCGACGACAGAACAGTACTCGCCAGAGACGGACCGTCCGGCCAGGCCTAAAATTCAACTACGAGCTTTTTAACTGCAACAACTTTAATATACGCTATTGGAGCTGGAATTACCGCGGCTGCTGGCACCAGACTTGCCCTCCAA
+
DCDDCHIIIIIIHIIIIIIIIIGIHIIIIIGIIIIIIIHIIIIHIHIIIIHHIHIIIIIIIIIIIIIIIIHHHGGHHIIIIIIIHIIHIIHHIIIIIHIIIIIIIIIIHIIHIIIIIIIHHHHIIIIIIIIIIIIIIIIIIIIIIGIIIIIIIIIIIHIIIHIIIIIHIIIIIIIIIIIIIIIIIIIIIIIIIIIIIIIIIIIIIIIIIIIIIIIIIIIIHIIIIHIIIIIIIIIIIIIIIHIIIHIIIIIIIIIIIIIIIIIHIIIIIIIIIIIIIIIIIIIIIIIIIIIIIHGIIIIHHHIIIIIIIIIIIIIIIIIIIIIIIIIIIIIIIIIIIIIIIIDDDDD
@HISEQ:969:HM2KJBCX2:2:1101:5425:14520 2:N:0:ACTATGCA
AATCTTGCGCCGCCCAACTATCCCTATTAATCATTACGGTGATCCTAGAAACCAACAAAATAGAACCATGCCGTCCTATTCTATTATTCCATGCTAATGTATTCGAGCAAAAATGCCTGCTTTAAACACTCTAATTTTTTCAAGGTAAAGGTCCTGGATCCGCAAGACACCCAATTAAGGACATCAAGTTTCTCCAGAAGGTGAGAAATCAACAGCGACAGTTCATACCCCTTAAGGCATGACCATCACGTCAATCCCGAAATTCAACTACGAGCTTTTTAACTGCAACAACTTTAATATACGCTATTGGAGCTGGAATTACCGCGGCTGCTGGCACCAGACTTGCCCTCCAA
+
DBDDDIHHHDGEHIIIIIIIIIIIIIIIIIIIIIIIIIHIIIIHIIIIIIIIIIGIGIIIIIHIGIIIHHGHIHIIIHIIIIIIIIIIIIIIHHIHIHHIIGEHHIHIHIHIHHHHHFGHIIHHIHIIIIHIIHIHHIHHFHIIHHHHIIIHHIHHHHGIIIIIIIIIIIHHHIIIIIIIIIIGIIIIHEHIIIIIIGIIIIIIIIIHIIHIIIGIIHIIIIIIIIIIIIIIIIIIIIIIIIIIIIGGIIIIIIIIIHIIIIIIIIIIHIIIIIIIIIIIIIIIIIHIIIIIIIIIIIIIIIIIIIIIIIIIIIIIIIIIIIHIIIIIIIHIIHIIIIIIIIIIIIIIDDDDD
@HISEQ:969:HM2KJBCX2:2:1101:16726:14976 2:N:0:ACTATGCA
AATCTTGCGCCGCCCAACTATCCCTATTAATCATTACGGTGGTCCTAGAAACCAACAAAATAGAACCACAACGTCCTATTCTATTATTCCATGCTAATCTATTCAAGCAAATGCCTGCTTTAAACACTCTAATTTTTTCAAGGTAATGGTCCTGGCTCCCCGGCACACCCAATAAAGGACATACTGGTTCACCAGAAGGTGGACCCGACACAGGACAGTACTCGCCAAAGACGGACCGCCCGGTCAGGCCTAAAATTCAACTACGAGCTTTTTAACTGCAACAACTTTAATATACGCTATTGGAGCTGGAATTACCGCGGCTGCTGGCACCAGACTTGCCCTCCAA
+
DA@DD@EHHIIIIDHHIIIHHIIEHIEH?H<FHFGHHIIFHHHHHIIIIGIIIGHIHCEGHHHIHHHGHHICCEHHIHFGFGEG@H@GHH?FGH@GGHHH@@IHIEHIFIIHIIHHHIGIIHHIIIIHHIIIIHHHFCHH?IIHHHHHHEIIHIHHEHHIIIIIIIIHHHFIHHHHHHEHIHHHHHHIIHIIHIIHIIIIHIIHIIIIIHHHIIIIIIIHIIIIIGIIHIIIIIIIIIIIIHIHHIIIHFHHIIHHHHHHHHEHIHIIIIIIIIHIIIIIIHHHIHIIIIHHHHIIHHFDGIIIIIIIIIIIIIIIIIIIIIIIIIIIIIIHIIIIIIIIIDDDDD
@HISEQ:969:HM2KJBCX2:2:1101:12737:15459 2:N:0:ACTATGCA
AATCTTGCGCCGCCCAACTATCCCTATTAATCATTACGTCGATCCTAGAAACCAACAAAATAGAATCAAACGTCCTATTTCATTATTCCATGCTAATGTATTCAAGCGTGAGCCTGCTTTAAACACTCTAATTTTTTCAAAGTAACAGTCCTGATTCCCCACAACACCAAATAAATGACATCATGGTTCGTCAGAAGGGAGAAACCAACAATGCCAGTACGTACCTAGGCACGACCGACATGATGGTCCCGAAATTCAACTACGAGCTTTTTAACTGCAGCAACTTTAATATACGCTATTGGAGCTGGAATTACCGCGGCTGCTGGCACCAGACTTGCCCTCCAA
+
DDDDCIIHHIIIIIIIIHIIIIIIIIIIIIIIGIIIIIEHIIIIIIIHHIIIIIIIIIHIIIHIHHIIIHGIHIIIIIIIIIIIIIIIIHHIIIIIIIIIIEHIIIHIIIIIIIIIIIHHHHHIIIHIHIHIIIIIIIHHIHHIIIIIIIIHIIIGIIIIIHHIHHHHHGHHHHEHHHIHGIIIHIIHHGIIIIIIIIIIIIIIIIIIIIIHIIHIHIIIHHHHIIHIIIIIGHHIIIHIIHHHHIIHIIIIIHEHEIHHFHHIIIHHIIHIIIIIIIIIIIIIIIIIIIIIIIIIIIIIIIIIIIIHIIIIIIHDHCIIIIIIIIIIIIIIIGIIIHIHD@DDD
@HISEQ:969:HM2KJBCX2:2:1101:14282:15022 2:N:0:ACTATGCA
AATCTTGCGCCGCCCAACTATCCCTATTAATCATTACGGTGATCCTAGAAACCAACAAAATAGAACCATGCCGTCCTATTCTATTATTCCATGCTAATGTATTCGAGCAAAAATGCCTGCTTTAAACACTCTAATTTTTTCAAGGTAAAGGTCCTGGATCCGCAAGACACCCAATAAAGGACATCAAGTTTCTCCAGAAGGTGAGAAATCAACAGTAACAGTTCATACCCCTTAAGGCATGACCATCACGTCAATCCCGAAATTCAACTACGAGCTTTTTAACTGCAACAACTTTAATATACGCTATTGGAGCTGGAATTACCGCGGCTGCTGGCACCAGACTTGCCCTCCAA
+
DDDDDIHIIIIIIIIIIIIIIIIIIIIIIIIIIIEHIIIIIIIIIIHIIIIIIIIIIIIIIIHHIIIIIIIIIIIIIIHIIIIIIIIIIIIHIHHHIIIIIHGIIIIIIIIIIIIIIHIIIIIIIIIIIIIIIIIIIIIIIIIIIIIIIIIHHIIIIIIIIIHIIIIIIIIIIIIIIIIIIIIIIIIIIIIIIIIIIIIIIIIIIIIIIIIIIIIIHHIHIIIIIIIIIIIIIIIIIIIIIIIIIIIIIIHFIIIIIIIIIIIIIIIIIIIIIIIIIIIIIIIIIIIIIIIIIIIIIIIIIIIIIIIIIIIIIIIIIIIIIIIIIIIIIIIIIIIIIIIIIIIIIIIIDDDDD
@HISEQ:969:HM2KJBCX2:2:1101:13287:15312 2:N:0:ACTATGCA
AATCTTGCGCCGCCCAACTATCCCTATTAATCATTACGGTGATCCTAGAAACCAACGAAATAGAACCAATCCGTCCTATTTCATTATTCCATGCTAATGTATTCAGACGTTAGCCTGCTTTAAACACTCTAATTTTTTCAAAGTAACAGTCCTGATTTCCTATCACACCAACTAAATGGCATGAAAGTTCCTCAGAAGGTAGAGATTTATCTCACCGGTACAGACAATTAAGCCTGACCAATGGGTAAACCCCGAAGTTCAACTACGAGCTTTTTAACTGCAACAACTTTAATATACGCTATTGGAGCTGGAATTACCGCGGCTGCTGGCACCAGACTTGCCCTCCAA
+
DDDDDIIIIIIIIIIIIIIIIIIIIIIIIIIIIIIIIIIIIIIIIIIIIIIIIIIIIHIIIIIIIIIIIIIGHIIIIIIIIIIIIIIIIIIIIHIIIIIIIHIHIIIIIIIIIIHIIIHIIIIIIIIIIIIHIIIIIIIIIIIIIIIIIIIIIIIIIIHHIIIIHIIIIIIIIIIIIIIIIHIIIIIIIIIIIIIIIIIIIIIIIIIIIIIIIIIIHIIIIIIIIIHIIIIIIIIIIIIIIHIIIHHIIIIIIIIIIIIIIIIIIIIIIIIIIIIIIIIGIIIIIIIHHHIIIIIIHHIIIIIIIIIIIIIIIIIIIIIIIIIIIIIIIIIIIIIIIIIIIIIDDDDD
@HISEQ:969:HM2KJBCX2:2:1101:16606:15397 2:N:0:ACTATGCA
AATCTTGCGCCGCCCAACTATCCCTATTAATCATTACGGTGATCCTAGAAACCAACAAAATAGAACCATGCCGTCCTATTCTATTATTCCATGCTAATGTATTCGAGCAAAAATGCCTGCTTTAAACACTCTAATTTTTTCAAGGTAAAGGTCCTGGATCCGCAAGACACCCAATAAAGGACATCAAGTTTCTCCAGAAGGTGAGAAATCAACAGTAACAGTTCATACCCCTTAAGGCATGACCATCACGTCAATCCCGAAATTCAACTACGAGCTTTTTAACTGCAACAACTTTAATATACGCTATTGGAGCTGGAATTACCGCGGCTGCTGGCACCAGACTTGCCCTCCAA
+
DDDDDIIIIIIIIHIIIIIIIIIIIIIIIIIIIIIIIIIIIIIHIIIIHIIHIIIIHIHHIIIIIIIIGIIIIIIIIIIHIIIIIIHIIIIHIGIIIIIHHFHHIIIHIIIHIHIHIIIIIIIIIIIIIIIIIHIIIIIIIIHIIIIIIIIIIHIHHIGHIIIIIIIIIHIIIIIIIHIIIIIIIIIIIHHHIIIIIIIIIIIIIIIIIIIIIIHIIIIIIIIIIIHIIHHIIIIIIIIIIIIIIIIHIIHHIIIIHIIIIIIIHIIIIIIIIIIIIIIIIHIIIIIIIIIIIIIIIIIIHIIIIIIIIHIIIIIIIIIIIIIIIIIIIIIIIIIIIIIIIIIIIIIIDDDDD
@HISEQ:969:HM2KJBCX2:2:1101:4629:15896 2:N:0:ACTATGCA
AATCTTGCGCCGCCCAACTATCCCTATTAATCATTACGTCGATCCTAGAAACCAACAAAATAGAATCAAACGTCCTATTTCGTTATTCCATGCTAATGTATTCAAGCGTGAGCCTGCTTTAAACACTCTAATTTTTTCAAAGTAACAGTCCTGATTCCCCATGACACCAAATTAATGACATCATGGTTCGTCAGAAGGTAGGAATCAATAATACCAGTACGTACAATAGCACGACCAATAAATTGATCCCGAAATTCAACTACGAGCTTTTTAACTGCAACAACTTTAATATACGCTATTGGAGCTGGAATTACCGCGGCTGCTGGCACCAGACTTGCCCTCCAA
+
DDDDDIIIIIIHIIIIHHHIHIIIIIIIIHIIIIIIIIIIIIIIIIIIIIIIIIHIIEHIIIHIIIIIIIIIIIIIIIIIIHIIIIIIIIHIIIIIIIIHIHHIIHHHIIIIHIIIFIIIHIIIIIIIIIIHIIIIIIHIIIIIIIIIIHIIIIIIIIIIIHHHHIIHIIIIIIIIIIIIIIIIIIIIIIIIIIIIIIIIHHIHIHIIIIHIIIIIIIIIIIIIIIIIIIIIIIIIIIIIIHF%IIIIIIIIIIIIIIIIIHIIIIIIIIIIIIIIIIIIIIIIHFHIIIIIIIIIIIIIIIIIIIIIIIIHIIIIIIIIIIIIIIIIIIIIIIIIIIIIDDDDD
@HISEQ:969:HM2KJBCX2:2:1101:2648:14364 2:N:0:ACTATGCA
AATCTTGCGCCGCCCAACTATCCCTATTAATCATTACGGTGGTCCTAGAAACCAACAAAATAGAACCACAACGTCCTATTCTATTATTCCATGCTAATCTATTCAAGCAAATGCCTGCTTTAAACACTCTAATTTTTTCAAGGTAATGGTCCTGGCTCCCCGGCACACCCAATAAAGGACATACTGGTTCACCAGAAGGTGGACCCGACACAGGACAGTACTCGCCAAAGACGGACCGCCCGGCCAGGCCTAAAATTCAACTACGAGCTTTTTAACTGCAACAACTTTAATATACGCTATTGGAGCTGGAATTACCGCGGCTGCTGGCACCAGACTTGCCCTCCAA
+
@@0DDIIHDCDCHECHGEHEHHHGHIIHIHEHEH@GHHIGHHHHHIHHHIIC@HEHHCHHGFFGFHHHEFHEDHFGHI?FHIEHGHEHGHICGHIFCHHIHHGIHIHIHHGH@EHHIHIHIHHGHFFHHHHHHHHHEGBGCHIIHHHHHHIHHHEECHHHIIHHHHEIHGIHIIIIIIIIIHHFIHIIHIIIIIIIIIHHH;HIHHIIIIHIHIHFHHIIIHDIIIIIIIHIIHCIIIHIIIIIHHHIIHIHG@IHHHIIHHEHIIIIIIIIIIIIIIIIIIIIHIIIIIIIIHIIHHEHFHIIIIIHGEHHIIIHHHIIIIGIIHG?IIHGIIIIIIIIIDADDD
@HISEQ:969:HM2KJBCX2:2:1101:7425:15185 2:N:0:ACTATGCA
AATCTTGCGCCGCCCAACTATCCCTATTAATCATTACGGTGATCCTAGAAACCAACGAAATAGAATCAGTCCGTCCTATTTCATTATTCCATGCTAATGTATTCAGACGATAGTCTGCTTTAAACACTCTAATTTTTTCAAAGTAACAGTCCTGATTTCCCAACACACCAAATAAATGGCATGAAAGTTCCTCAGAAGGTAGAGATCCATCCTACCAGTGCAGACAATTAAGCCTGACCAATGGGTAGACCCCGAAGTTCAACTACGAGCTTTTTAACTGCAACAACTTTAATATACGCTATTGGAGCTGGAATTACCGCGGCTGCTGGCACCAGACTTGCCCTCCAA
+
DDDDDIIIIIIIIIIIIIIIIIIIIIIIIIIIIIIIIIIIIIIHIIIIIIIIIIHIIHIIIIHHIIIIIIHHIIIIIHIIIIIIIIIIIIIIIHIIIIIIIHIIIIIIIIIIIIIIIIIIIIIIIIIIIIIIIIIHIIIHIIIIIIIIIIIIIIHIIIIIIIIIIIIIHIIIIHHIIIIIIIIIIIIIIIIIIIIHIIIIIIIIIIIIIIIIIIIIIIIIIIIIIIIIIIIIIIIIIIIIIIIIIHFIIIHIIIIIIIIIIIIIIIIIIIIIIIIIIIIIIIIIIIIIIIIIIIIIIIIIIIIIIIIIIIIIIIIIIHIIIIIIIIIIIIIIIIIIIHIIIIIDDDDD
@HISEQ:969:HM2KJBCX2:2:1101:3070:17442 2:N:0:ACTATGCA
AATCTTGCGCCGCCCAACTATCCCTATTAATCATTACGTCAATCCTAGAAACCAACAAAATAGGATCAAACGTCCTATTTCATTATTCCATGCTAATGTATTCAAGCGTTAGCCTGCTTTAAACACTCTAATTTTTTCAAAGTAACAGTCCTATTTCCCTGCAACACCAAATTAATGACATTACAGTTCTTCAAGAAGGAGGAACCAGTAAAGCCAGTACATACCAGAGGCACGACCAACCTACTAATCCCGAAATTCAACTACGAGCTTTTTAACTGCAACAACTTTAATATACGCTATTGGAGCTGGAATTACCGCGGCTGCTGGCACCAGACTTGCCCTCCAA
+
BDDDDIIIIIIIIHIIIIIIIHIIIIIIIIIIHIIIIIIIIGIIGHIIIIIIIIIIGIIHIHHHHHIIIIIIIHIIIIIHIIIIIIHHFHHIGIHHIIIHIHHIIIIIIIIIIIIIIHIIIIHIIIIIIHIIIIIIHIHIHIIIIHHHHHHHHHHHGIHGHHHHGHHIIIHHHHHHGFHIIHIIIIHHFHHIHHHIHGHHHIIIIHIIIIIHFFHHHGHHHHIHHHIHHGHHHHIHHHIHGFEDCHGCIIHIIIIIHIHHHHIIIIIIIIIIIIIIHIIIIIIIHHIIIHHIHHIIIIIIIIIIIIIIIIIIIIIHIIIIIIIIIIIIIIIIIIIIIIIIIDDDDD
@HISEQ:969:HM2KJBCX2:2:1101:10181:17367 2:N:0:ACTAAGCA
AATCTTGCGCCGCCCAACTATCCCTATTAATCATTACTCATTTCCCCAAAAACCAACAAAATTCGAGATACGAGTCCTAAATTATTATTCCATGCTAATGTATTCATAACTTTCAGCCTGCTTTAAACACTCTAATTTTTTCAAAGTAAAGGTCCTGGATTGCGAACCCAACCCAGTAAAGGGCAGGAACGTTCTCCAGGAAGATGGTAAGCGCGCATCGGCACTCACACACGATACCGTGGCGGGCCAAGCGCACTATACCAGAAATCCAACTACGAGCTTTTTAACTGCAACAACTTTAATATACGCTATTGGAGCTGGAATTACCGCGGCTGCTGGCACCAGACTTGCCCTCCAA
+
AADDDHIIIIIIIIIIIIIIIIGIGIIGFHHIIIIIIIIIIIIHIIFHHIIIIIIGIIICHIIII?HHHIIIIHIIIIIHIHHHIHIIIIIIIIIIIIIIHFHIHIIIIIIIIIIIIIIIHIIIIIIHIIIIIIIIIIIIIIIIIHIIIHIHIIHIGIIIIIIIIIGIHHHHIIIIIIIHIIIIIIIIIIIIIIIHIIIIHIIIIIIIIIHIIIIIIIIIIIIIIIIIIIIIIIIHHGIIIIIIIIIIIIIGIIHGDIIIGIIIIIIIHIIIIIIIIIIIIIIIIIIIIIHIIIHIIIHIIIIIIIIIIIIIIIIIIIIIIIIIIIIIIIIIHIIIIIIHIIIHIIIIIIHIIDDDCC
@HISEQ:969:HM2KJBCX2:2:1101:15082:17310 2:N:0:ACTATGCA
AATCTTGCGCCGCCCAACTATCCCTATTAATCATTACGTCAATCCTAGAAACCAACAAAATAGGATCGAACGTCCTATTTCATTATTCCATGCTAATGTATTCAAGCGTTAGCCTGCTTTAAACACTCTAATTTTTTCAAAGTAACAGTCCTGTTTCCCTGCAACACCAAATTAATGACATTACAGTTCTTCAGAAAGGAGGAATCAGCGAAGCCAGTGCATACCAGTGGCACGACCAACCTGCTGACCCCGAAATTCAACTACGAGCTTTTTAACTGCAACAACTTTAATATACGCTATTGGAGCTGGAATTACCGCGGCTGCTGGCACCAGACTTGCCCTCCA
+
DDDDCIIIIHIIIIIIIIIHIIIIIIHIIIIIIIIIIIIEHIIHIIIIIIIIHIIIIIIIHEGHHHHHHHIHHIIIIIIIIIIIIIIIGHIGIIIIIIIIIEIIIHIIIIIIIIIIIIIIIIIIIIIHIIIIIIIIIHHHHIIHIHIIIIIHIIIIIIHHIIIIIIIHHIIIIIIIIIIIIIHIIIIIIIGIIIIHIIIIIIIHHIGIIIIIIIIIIIHIIIIIIIIIIIIIHHIIIIIIHFHGHIIHHIHIIIHIIIIIHIIIIHIIIFIHIIIIIIIIIIIIIIIIIIIIHHHHHHHHHHIIIIIIHHIIIIHIIIIIIIIHIIIHHIIIGIIIIIIIDDDDD
@HISEQ:969:HM2KJBCX2:2:1101:17547:18427 2:N:0:ACTATGCA
AATCTTGCGCCGCCCAACTATCCCTATTAATCATTACGGTGGTCCTAGAAACCAACAAAATAGAACCACAACGTCCTATTCTATCATTCCATGCTAATCTATTCAAGCAATAGCCCGCTTTAAACACTCTAATTTTTTCAAGGTAATGGTCCTGGCTCCCCAACACACCCAATAAAGGACATGCTGGCTCACCAGAAGGAAGACCCGACAGCAGACAGTACTCGCTAAAGACGGACCGCCCGGCCAGGCCTAAAATTCAACTACGAGCTTTTTAACTGCAACAACTTTAATATACGCTATTGGAGCTGGAATTACCGCGGCTGCTGGCACCAGACTTGCCCTCCAA
+
DDDDDIHIIIIIIIIIIIHIIIIIIIIIEHIIIIIIIHHIIIIHIIIHIIIIIIIIIIIEHIIHIIIIIIIGIHIIIHIIIHIIHHIHEHHHHHIGHFHIIIHHHIIIIIIIIHIIIHGIIIHHIIIIIIIIHHIIIIIIIIHHIIIHIIHHHIHHIIHHIHGHIIHHIIIIEGIIIHIIIHGIHHIIIIHHIHHHIIHIIHHIIIIIHIHIIIIIIIIHHEIIIGIIIIIIHIIIIIIIIIIIHIIIIIHIIIIHHHHHHHHIIIIIHIIHIIIIIIIHIIIIIIIIIIIIIIIIIIIHHIIIIIHIHIIIIIIIIIIIIIIIHIIIIIIIIIIHIIIIIDDDDD
@HISEQ:969:HM2KJBCX2:2:1101:4926:19237 2:N:0:ACTATGCA
AATCTTGCGCCGCCCAACTATCCCTATTAATCATTACGGTGATCCTAGAAACCAACAAAATAGAACCATGCCGTCCTATTCTATTATTCCATGCTAATGTATTCGAGCAAAAATGCCTGCTTTAAACACTCTAATTTTTTCAAGGTAAAGGTCCTGGATCCGCAAGACACCCAATAAAGGACATCAAGTTTCTCCAGAAGGTGAGAAATCAACAGTAACAGTTCATACCCCTTAAGGCATGACCATCACGTCAATCCCGAAATTCAACTACGAGCTTTTTAACTGCAACAACTTTAATATACGCTATTGGAGCTGGAATTACCGCGGCTGCTGGCACCAGACTTGCCCTCCAA
+
DBDDBHH?EDC<D//<F@HEGHEHFHEEHEHG@GHHIEHEHCG1<<FHHHFIFHEE@GHGGF<<FHHEF1DCHCC/C11C1<FECCHCD1<FH?GC?CFGC1<E@F@<HG?HEEHHHGHHIIHIGIHHHHIHHGCHGEHDHHHCACGHGGIIIHEHHHCDCEEIIHIIIHHGIHHIHIIIHHHGHIHHHGFHHFHGHHG<C0GHGIHHFHIHEIGCHF1HFGI=IHGHHHFCHEHEIHFCFGGEHG?CHHHFGCCDDCHFF?H@HEHECDGHFH@HHIIHG@HEIIHHEEFHG@EHEHECGHHHHIIHFEHE@CIHHHGDHHIIHHEHIHEIIIHHHFC@IIIHH?HHD@DD<
@HISEQ:969:HM2KJBCX2:2:1101:11653:19509 2:N:0:ACTATGCA
AATCTTGCGCCGCCCAACTATCCCTATTAATCATTACGGTGATCCTAGAAACCAACAAAATAGAACCATGCCGTCCTATTCTATTATTCCATGCTAATGTATTCGAGCAAAATGCCTGCTTTAAACACTCTAATTTTTTCAAGGTAAAGGTCCTGGTTCCACATGACACCCAATTAAGGACATCATGCTTCTCCAGAAGGTGAGAAATCAACTGCGACAGTTCATACCCCTTAAGGCACGACCATCACGTCAATCCCGAAATTCAACTACGAGCTTTTTAACTGCAACAACTTTAATATACGCTATTGGAGCTGGAATTACCGCGGCTGCTGGCACCAGACTTGC
+
DDDDDIIIIIIIIIIIIIIIIIIIIHIIIIIIIIIIIIIIIIIIIIIEHIIIIIIIIIIIIIHIIIIIIHEHIHIIIIIIIIIIIIIIIIIIFHIIIIIIIIHIIIIHIIIIIIIIIIIIIIIIIIIIIHHIIIIIIIIIIIIIIIIIIIIIIIIIIIIIIIIIIIIIIIIIIIIIIIIIIIIIIIIIIIIIIIIIIIIIIIIIIIHIIIIIIIIIIIIIIIIIIIIIIIIIIIIIIIIIIIIIIIIIIIIIIIHIIIIIIIIIIIIIIIIHIIIIIIIIHIIIIIIIIIIIIIIIIIIHIIIIIIIIIIIHIIIIIIIIIIIIIIIIIIIIIIIIIIIIDDDDD
@HISEQ:969:HM2KJBCX2:2:1101:20383:19370 2:N:0:ACTATGCA
AATCTTGCGCCGCCCAACTATCCCTATTAATCATTACGGTGATCCTAGAAACCAACGAAATAGAATCAGTCCGTCCTATTTCATTATTCCATGCTAATGTATTCAGACGATAGTCTGCTTTAAACACTCTAATTTTTTCAAAGTAACAGTCCTGATTTCCCATCACACCAAATAAATGGCATGAAAGTTCCTCAGAAGGTAGAGATCCATCTCACCAGTGCAGACAATTAAGCCTGACCAATGGGTAGACCCCGAAGTTCAACTACGAGCTTTTTAACTGCAACAACTTTAATATACGCTATTGGAGCTGGAATTACCGCGGCTGCTGGCACCAGACTTGCCCTCCAA
+
D@DABIIIIIIIIHIIIIIIIIIIIHIIHIIIIIIIIIIIIIHGHGHIHIIIIIHIIIIIIIIIIIIIII1DGHFHHIIIIIIIIIIIHIHIGHHIIIIIIIHHEHIHHHIIIIHHHIHIIIHHEHIHIIIIIIHHHIHIIIHIIHGHHGIHHHIHHGGIGHIIIIIIIHEIHIIIIIIHGHHIIHIHIIIIHIIIIIHHHIIHIIHIIIIHIIIIIIIIIIHIIIIIHIIHIHIHIHGIHIHHGD<;DHGIHEIIIIIIHIIIIIIIIIIIIIIIIIIIIIIIIIIHHIIIIIIIIIIIIIHIIIIIIIIIIIIHIIIIIIIIIIIIIIIIIIHIIIIIIIHDDDDD
@HISEQ:969:HM2KJBCX2:2:1101:4138:19696 2:N:0:ACTATGCA
AATCTTGCGCCGCCCAACTATCCCTATTAATCATTACGGTGATCCTAGAAACCAACAAAATAGAACCATGCCGTCCTATTCTATTATTCCATGCTAATGTATTCGAGCAAAATGCCTGCTTTAAACACTCTAATTTTTTCAAGGTAAAGGTCCTGGTTCCACATGACACCCAATTAAGGACATCATGCTTCTCCAGAAGGTGAGAAATCAACTGCGACAGTTCATACCCCTTAAGGCACGACCATCACGTCAATCCCGAAATTCAACTACGAGCTTTTTAACTGCAACAACTTTAATATACGCTATTGGAGCTGGAATTACCGCGGCTGCTGGCACCAGACTTGCCCTCCAA
+
@@DDDHIIIIIIIHIIHIIIIIGIHHHHHIIIEGGHHHGHHHHIHIIGHHHIIHHHH@HHHHIFHFHIHHHIIHHIHI@EHHHIIIIHIGIHIIIHIIIHEDFIHIIGIIHHHIGHIIHHHIIIHHIIIIIIHIHHHIIIIIIIHHHHEHHHHHIIIIIHIGIIIHIIHFIIIIIHIHHHIIIIIIIIHHIIIIIHIHHGIIIIIIIIIIIIIIIIIIIHIGIHIIIIHIIIIHIHHIIIIIIIIIIIIHHIIIHIIIIHIIIIIIIIHHIHIIHHIIGIHIIIIIIIIIIIHIIIIHIHIIIIIHIIIIIIIIIHIIHIHIIIIIIIIIIIIIHIIIIIHGEIGIHACDDD
@HISEQ:969:HM2KJBCX2:2:1101:21140:21019 2:N:0:ACTATGCA
AATCTTGCGCCGCCCAACTATCCCTATTAATCATTACGTCAATCCTAGAAACCAACAAAATAGGATCAAACGTCCTATTTCATTATTCCATGCTAATGTATTCAAGCGTTAGCCTGCTTTAAACACTCTAATTTTTTCAAAGTAACAGTCCTGTTTCCCTGCAACACCAAATTAATGGCATTACAGTTCTTCAGAAAGGAGGAATCAGCGAAGCCAGTGCATACCAGTGGCACGACCAACCTGCTGACCCCGAAATTCAACTACGAGCTTTTTAACTGCAACAACTTTAATATACGCTATCGGAGCTGGAATTACCGCGGCTGCTGGCACCAGACTTGCCCTCCAA
+
DAADAHIIIGIGHIIHIGHFHHIIHIGIIIEHHIIHHFFHHHHIIGHIHHIHCFHHIIIHHIIIIHCHHHEH<CHCDGFH?GHIHHIHEHHHHHHHHHFDHHHHHHHHGHHHHFHHHHEGIIIIIIIIIGHIIIHHHHIIIIIIHHHGHIHGIIIGIIIHIIIHIIIIIIIHIIIIIGHGHHGHHHIIIIIIIIIIIIIIHIHIIIIGHHHIIIIIIIIIIHHIHFIIIIIIIIIIIIIIHHHF<IHIIHIIHEIIIIIIHIIIHHHIIIIHHHFIIIIHIIIIIIIIIHIIIIIIIHGC0IIIIIIIIIIIIIIIIIIHHHIIIIIIIIIIHHIIIIIIIDDDDD
@HISEQ:969:HM2KJBCX2:2:1101:4699:21888 2:N:0:ACTATGCA
AATCTTGCGCCGCCCAACTATCCCTATTAATCATTACGTCAATCCTAGAAACCAACAAAATAGGATCGAACGTCCTATTTCATTATTCCATGCTAATGTATTCAAGCGTTAGCCTGCTTTAAACACTCTAATTTTTTCAAAGTAACAGTCCTGTTTCCCTGCAACACCAAATTAATGACATTACAGTTCTTCAGAAAGGAGGAATCAGCGAAGCCAGTGCATACCAGTGGCACGACCAACCTGCTGACCCCGAAATTCAACTACGAGCTTTTTAACTGCAACAACTTTAATATACGCTATTGGAGCTGGAATTACCGCGGCTGCTGGCACCAGACTTGCCCTCCAA
+
DDDDDIIIIIIIIIIIIIIIIIIIIIIIGIIIIIIIIIIIIIIIIIIIIIIHIIIIFHIIIIIIHIIIIIIIIIIIHIIIIIIIIIIIHIIIIIIGIIIIIIHIIIIHIIHIIIIIIIIIIIHHIIIIIHIIIIIIIIIIIIIIIIHHIIIIIIIIIIIIIHIIHHHIIHIIIIHHHIHIIIIIIIIIIIIIIIIIIIIIIIIIIIHIIHHIIIIIIIHIIHIIIIIIIIIIIIIIHHIIHGIHGGIIIIIIIIIIIIIIIIIIIIIIIIIIHIIIIIIIIIIIIIIIIIIIIIIIIIIHIIIIIIIIIIIIIIIIIIIIIIIIIIIIIIIIIIIIIIIIIDDDDD
@HISEQ:969:HM2KJBCX2:2:1101:6301:21655 2:N:0:ACTATGCA
AATCTTGCGCCGCCCAACTATCCCTATTAATCATTACGGTGGTCCTAGAAACCAACAAAATAGAACCCTTAGCCGTCCTATTTTATTATTCCATGCTAATGTATTCAGACGATAAAGCCTGCTTTAAACACTCTAATTTTTTCAAGGTAATGGTCCTGGTTCCGCCAGACACCAAATAAATGACATCTGACCTCGCCAGAAGGTAAGAGACCCGCGGAGCCAGTGATGGACAGTTAAGCCCAACCGACCCGCAGCTCCCGAAATTCAACTACGAGCTTTTTAACTGCAACAACTTTAATATACGCTATTGGAGCTGGAATTACCGCGGCTGCTGGCACCAGACTTGCCCTCCAA
+
DDDADHHIHHEDHIIIIIIIHIIIIIHIIIIHIIIIIHCHHHHIIIHHIHIIIIIIIIIIHICGHHHIIHIIHIIIHDHGIHHIIHIHII?EHIIGIIIIIFHHIIIHHHIIIHHIHHHIIHIIHHHIIIIHHIHIIIHHIHHGHIIIIIIHIHIIIIHHHHHHHHHHHEH?GIIIIGIIHIIIIIIIHHHHCIIHHIIIIIHHHGHGHIIIIIIIIHIHIIIIIIIIIHIIIIIIIIIIIIIIIIIIIIHHDIIIIIIIIIIIIIHIIIIIIIIIIHIIIIIIIIIIIIIIIIIIIIIIIIIIIIIIIIIIIIIIIIIIIIIIIIIIIIIIIIIIIIIIIIGIIIIIIDDDDD
@HISEQ:969:HM2KJBCX2:2:1101:5385:22077 2:N:0:ACTATGCA
AATCTTGCGCCGCCCAACTATCCCTATTAATCATTACGGTGATCCTAGAAACCAACAAAATAGAATCATGCCGTCCTATTTTATTATTCCATGCTAATGTATTCAAGCAAAATGCCTGCTTTAAACACTCTAATTTTTTCAAAGTAAAGGTCCTGGTTCCCCGCGACACCCAATTAAGGGCATCGTGGTTCTCCAGAAGGTGAGAAATTGACTACACCAGTTCATACCCCTTAAGGCACGACCGATGTGTCAATCCCGAAATTCAACTACGAGCTTTTTAACTGCAACAACTTTAATATACGCTATTGGAGCTGGAATTACCGCGGCTGCTGGCACCAGACTTGCCCTCCAA
+
DAD@DIIIGDHIGHHIIHIIIIIIHIFFHHIGHG?HHHHHHIIHFHHHEHIICEHH@ECGF?<FE?EC1<FF<HHHHEHHHHHCGHHHH?EHCHHI<GEC1<IIHFE?CGGFH>G1DHHHFHHGHIHHIIGHHII?HHHHHIIHGGIHGCHEACHEF;C4?8EH<HHHEGGHFHHHHHHCDIIH<HGE?EHIGIHHHEGGC@HHCH9HIHEGHHHHCCIHEEIHHDEIHHI=HHEHHE<HEIIHHHHFHHHHECHIHIIIIHGIIHHHIHEIHIIHHHIIIIIIIIHHHHFCHIIIHEEHDEHH@HEHHEECEHIIIIHIIHDHHHEHHHHEHHHHIIIHHIIHDHHDDDBD
@HISEQ:969:HM2KJBCX2:2:1101:16161:21827 2:N:0:ACTATGCA
AATCTTGCGCCGCCCAACTATCCCTATTAATCATTACGGTGATCCTAGAAACCAACAAAATAGAACCATGCCGTCCTATTCTATTATTCCATGCTAATGTATTCGAGCAAAAATGCCTGCTTTAAACACTCTAATTTTTTCAAGGTAAAGGTCCTGGATCCGCAAGACACCCAATAAAGGACATCAAGTTTCTCCAGAAGGTGAGAAATCAACTGCAACAGTTCATACCCCTTAAGGCATGACCATCACGTCAATCCCGAAATTCAACTACGAGCTTTTTAACTGCAACAACTTTAATATACGCTATTGGAGCTGGAATTACCGCGGCTGCTGGCACCAGACTTGCCCTCCAA
+
DDDDDIIIIIIIIIIIIIIIIIIIIGIIHIIIIIIIIIIIIIIIIHIIIIIIIIIIIHIIIIHIIIIGIHIIIIIIIIIIIIIIIIIIIIIIIIIIIIIIICHHIIIIIIIIIIIIIIIIIIIIIIIIIIIIIIIIIHIIIIIIHIIIIHIIIIIIHHIHHHIIIIIIHIIIIIHIIIIIHIHHHIIIHHHHIIIIIHIIIIHIHIIIIIHIIIIIIIHHIIHHGIIIIIIIIIIIIIIIIIIIHHHHHHIHHHHHIIHIIHHIIIIIIHHHGGIIIIIIIIIHHIIIIIIIHIIIIIIGIIIIIIIIIIIIIIIIIIIIIIIIIIIIIIIIIIIIIIIIIIIIIIIIDDDDD
@HISEQ:969:HM2KJBCX2:2:1101:13640:22020 2:N:0:ACTATGCA
AATCTTGCGCCGCCCAACTATCCCTATTATTCATTACGTCAATCCTAGAAACCAACAAAATAGGATCGATCGTCCTATTTCATTATTCCATGCTAATGTATTCAAGCGTTAGCCTGCTTTAAACACTCTAATTTTTTCAAAGTAACAGTCCTGTTTCCCTGCAACACCAAATTAATGGCATTACAGTTCTTCAGAAAGGAGGAATCAGCGAAGCCAGTGCATACCAGTGGCACGACCAACCTGCTGACCCCGAAATTCAACTACGAGCTTTTTAACTGCAACAACTTTAATATACGCTATTGGAGCTGGAATTACCGCGGCTGCTGGCACCAGACTTGCCCTCCAA
+
<@D0D1<1<FGH?<<0<0<CHHG@G?<<G11D1<FHI@<100<1<1DC1C<1<G<C11D11D111<1<011/<@C01<<<1<@<1DG1DH?H1<11<1HHHCC1E@<0/<E<111/1HFDB6%<$1G<DC<GE$6CEH;@FCA@F@G@GGFD@GHI6@FDGC0F@CF<<GEHHHCIG@@DFGH<CCHHG?CG@HGCF@GFE?HD@HHHFF8<07<FGD1FFCG1C<AHAIHFCFEDHH?GD@FC<$ECIHC1@CG1HCGCCEHCCH@HEFCC@<<<11@HGCD<@HF1EFFG@G?HCH@HD<111CEEIIHG?E<HHDEHHHHHEFC<CGEF<<CEHEHH?DDDDD
@HISEQ:969:HM2KJBCX2:2:1101:19871:22792 2:N:0:ACTATGCA
AATCTTGCGCCGCCCAACTATCCCTTTAATCATTACGGTGATCCTAGAAACCAACAAAATAGAACCATGCCGCCCTATTCTATTATTCCATGCTAATGTATTCGAGCAAAAATGCCTGCTTTAAACACTCTAATTTTTTCAAGGTAAAGGTCCTGGATCCGCAAGACACCCAATTAAGGACATCAAGTTTCTCCAGAAGGTGAGAAATCAACAGTAACAGTTCATACCCCTTAAGGCACGACCATTACGTCAATCCCGAAATTCAACTACGAGCTTTTTAACTGCAACAACTTTAATATACGCTATTGGAGCTGGAATTACCGCGGCTGCTGGCACCAGACTTGCCCTCCAA
+
DDD0<FHFCCHHI<FHGIIIIIIIHHHHHHEG@H?FHHIIEC?GH@1<CG1CCD<1DHIHGEEHHFEH1E1E/</<CGHHIEHHEHECC@GE??GHII@EH<DHHFCEEHHIGC@@GHHEFEAGHHH@@GHFGHHICHHIHE@??HFFE<GG8DDCCHHCCHHF;CFHHCIHG@FHGCHHHGF@CD/DC@FEIII;FFCDG?HH@HCHGIHIIIHCHEEFC?EF@FGHHHCHIIHGIIHIIIHGCCGD1E?HF<IIIIIIIIHIIIIHHHIIHIIIIIIIIIIIIIIIIIIIIIIIIIIIIIIIIIIIIIIIIIIIIIIIIIIHIIIIIIIIIIIIIIIIIIIIIIIDDDDD
@HISEQ:969:HM2KJBCX2:2:1101:6560:22998 2:N:0:ACTATGCA
AATCTTGCGCCGCCCAACTATCCCTATTAATCATTACGTCGATCCTAGAAACCAACAAAATAGAATCAAACGTCCTATTTCGTTATTCCATGCTAATGTATTCAAGCGTGAGCCTGCTTTAAACACTCTAATTTTTTCAAAGTAACAGTCCTGATTCCCCATGACACCAAATTAATGACATCATGGTTCGTCAGAAGGTAGGAATCAATAATACCAGTACGTACAATAGCACGACCAATAAATTGATCCCGAAATTCAACTACGAGCTTTTTAACTGCAACAACTTTAATATACGCTATTGGAGCTGGAATTACCGCGGCTGCTGGCACCAGACTTGCCCTCCAA
+
DDDDDIIIIIIHIIIIIIIIIHIIIIIIIHIIHIIIHHIHIIGHHHIIIHIIIHIHIHIHHIFHIGHIHHIIIHIIIIIHIGIIIIIIIIII1FHIIIHIHIHIHHHHHHIHHIIIHIIHEIHIIHHHHIHHHIHHIHHIIIIIIIIIIHIIIHHHHGIIIIHIHHHIIHEHHIIIIHGIIIIIIIIHIIIIIIIIIHHIIIIIHIIIIIIHGHHIIIIIIIIIIIIIIIIIIIIIIIIIIHGDIHIIIIIIIIIIIIIGIIIIIIIIIIIIIIIIIIIIIIIIHHIIIIIIIIIIIIIIIIIIIIIIIIIIIIIHIIIIIIIIIIIIIIHIIIIIIIIIDCDDD
@HISEQ:969:HM2KJBCX2:2:1101:11472:23694 2:N:0:ACTATGCA
AATCTTGCGCCGCCCAACTATCCCTATTAATCATTACGTCGATCCTAGAAACCAACAAAATAGGTTCGATCGTCCTATTTCGTTATTCCATGCTAATGTATTCAAGCGCGAGCCTGCTTTAAGCACTCTAATTTTTTCAAAGTAACAGTCCTGTTTCCCCGCAACAACAAATTAATGCCATCACGGTTCTACAAGAGGTAGGGACCAGTGAGGCCAGTGCATACCAGTGGCACGACCGACCTACTGGCCCCGAAATTCAACTACGAGCTTTTTAACTGCAACAACTTTAATATACGCTATTGGAGCTGGAATTACCGCGGCTGCTGGCACCAGACTTGCCCTCC
+
DDDDDIIIIIIIIIIIHIHIIIIIIIIIIIIIIIIIIIHIIIIIIHIHIIIHIIHHEHHIIIIHHHHGIIGIIHIIIIIIIIIIIIIIIIIIIGIIIIIIIIIHIIIIIIIHHHIIIIIIIIIHHHIIIIIIIIHIIIIIIIIIIHIIIIIIIIIIHIHIIIIHIIIHIIIIIHHIHIIIIIHIIIIIHIIIHHIHHF0IIHHIIHIIIIIHIIGIIIIIIIIIIIIIIIIIIIIIII>GIHIIHIIIIHIHHIIIIIIIHIHHHHIHHIIIHGCIIIIIIHHHIIIIIIIIHGIHHIIIIIIIIIIIIIIIIIIIIIIIIIIIIIIIIHIHHHCIIIIDDDDD
@HISEQ:969:HM2KJBCX2:2:1101:1509:25069 2:N:0:ACTATGCA
AATCTTGCGCCGCCCAACTATCCCTATTAATCATTACGTTGATCCTAGAAACCAACAAAATAGAATCGAACGTCCTATTTCATTATTCCATGCTAATGTATTCAAGCGCGTGCCTGCTTTAAACACTCTAATTTTTTCAAAGTAACAGTCCTGACTCCCCACAACATCAAATTAATGACATCATGATTCATCAGAAGGGAGAAATCAATGACATTAGTACGTACCGAAGGCACGACCGACGTATTGATCCCGAAATTCAACTACGAGCTTTTTAACTGCAACAACTTTAATATACGCTATTGGAGCTGGAATTACCGCGGCTGCTGGCACCAGACTTGCCCTCCAA
+
DD@DAGHHIIIC/C/DHHEHE?HHIHHIHEHF@HHFH@GHHECFCHH@@GHHCFEECFH@HGHHE1CHHCHHE?CHHH11CFHECHEH@FHIF11CHIHHEGHGHHCHHDHDGEFGIHIIHEFHHHECCHHIHGHHIIHFIHHIHFGHHFHHEC<<HHG=FCHCHEFHIHGCGHEEFGHHHHIHCHHHGGHHIIIIIIIIIHHIGEIIIIHHHEHIIIHFIHIGI;IIHEIIIHF/E@HHIHHHCHGIHIIHGIIHG@HHHGHHHCHGHEECGIHGIHHHHHC<GC@HHHFHHGHHIIHHIIIIHHHIHHHHHHCHGIIHFHEIHHEHFIHHIIHHCEIHID?DD@
@HISEQ:969:HM2KJBCX2:2:1101:3351:25616 2:N:0:ACTATGCA
AATCTTGCGCCGCCCAACTATCCCTATTAATCATTACGGCGGTCCTAGAAACCCACAAAATAGAACCGCACGTCCTATTCTATTATTCCATGCTGTAATATTCGAGCAAAGGCCTGCTTTGAACACTCTAATTTTTTCAAAGTAAAAGTCCTGGTCCCCAACACACCCAGTGAAGGGCATGCGGTTCTCCAGAAGAAAAGGCCCGGCCGGACAAGTGCACGCGGTGAGGCGGACCTGCCAGCCAGGCCAAAGGTTCAACTACGAGCTTTTTAACTGCAACAACTTTAATATACGCTATTGGAGCTGGAATTACCGCGGCTGCTGGCACCAGACTTGCCCTCCAA
+
DDBD01<G/CHI/</CC01DC1FHEECHIECCCHCDC1C?FGH/CC1@CCH<<0<<<1DCFHFEHHCC?/CHHII@D<<CGH1GHIH11CFC<1<FG@HGHF1HGDEHCG1@?HCC7?EGGHBG@HHHGC8DBFH8<GGHHHFHEGHGHGEEH<:?<F@CFEEHHEGCEHGFCA8A8GGCF?CE@CC@CH>G?FC=/C0IGIHFC<<0<AECIHHGGA/HEFHECCHDIHHDC?HE@IHEEE<?HD<<GDDC1@EHHIHEIH@H@GIHF1@HHGDHHD<1<@GCC<<1FHECIIHHEHGHGF<1@EFIIIIIIHHCHG@HEIIIFIIHHE@IHGCEDIID@DD0
@HISEQ:969:HM2KJBCX2:2:1101:11022:25135 2:N:0:ACTATGCA
AATCTTGCGCCGCCCAACTATCCCTATTAATCATTACGGTGGTCCTAGAAACCAACAAAATAGAACCATGCCGTCCTATTTTATTATTCCATGCTAATGTATTCAAGCAAAAATGCCTGCTTTAAACACTCTAATTTTTTCAAAGTAAAGGTCCTGGTTCCCCGCGGCATCCAATTAAGGACATCGCGGTTCTCCAGAAGGTGAGAAATTGACTGCACCAGTTCATACCCCCGTGAGGCACGACCGATGCGCCAATCCCGAAATTCAACTACGAGCTTTTTAACTGCAACAACTTTAATATACGCTATTGGAGCTGGAATTACCGCGGCTGCTGGCACCAGACTTGCCCTCCAA
+
DDDDDIIHHIIIIIIIIIIIIIIIIIIIIIIIIHIIIIEHIIIHHIHIIIIHGIIIIIHIIIHHIIIHGIHHIHHIIIIIIIGIHIIHIIIIHIHHIHHHIEHEHHGHHIIIGIIHIGIHIHIIHHEHHIIIHIIIHIIIIIIIIIIHHIIGHIIIIHIIHHIIIIIIHIHIIIHHHIIIIIIIIIHHIIIHIIIIIIIIIIIIIHIIIIIIIIIIIIIIIHHIHIHIIIIIHIIIIIIIIIIIIIIIIIIIHIIHIIHIIIIIIIHHIIIIIIIIIIIIIIIIIIIIIHIIHHHIIHIIIHIIIIIIIIIIIIIIIIIIIIIIIIIIIIIIIIIIIGIIIIIIIIIIIDDDDD
@HISEQ:969:HM2KJBCX2:2:1101:8297:25555 2:N:0:ACTATGCA
AATCTTGCGCCGCCCAACTATCCCTATTAATCATTACGGTGATCCTAGAAACCAACAAAATAGAACCATGCCGCGGTAATTCCAGCTCCAATAGCGTATATTAAAGTTGTTGCAGTTAAAAAGCTCGTAGTTGAATTTCGGGGTCAGCAGGTTGGTCGTACCACTGGTATGCACTGGCTTCGCTGATTCCTCCTTTCTGAAGAACTGTAATGCCATTAATTTGGTGTTGCAGGGAAACAGGACTGTTACTTTGAAAAAATTAGAGTGTTTAAAGCAGGCTAACGCTTGAATACATTAGCATGGAATAATGAAATAGGACGTTCGATCCTATTTTGTTGGTTTCTAGGATTGACGTAATGATTAATAGGGATAGTTGGGGGCAGTGTATCG
+
DDDDCIIHHIHHHHIIIHIIIIHIHHIHHEHCHHEHHE=GHHHCHIIHIGHIIIIIIIHHIIHIIIIIGHEHIIGHIHIHIHFIHHIE?HHIECGHGHHHCDGC@@<CGHHEHHHIGHHIHHH?HHHHIHHHGIHIIIHH?IIIHHHHIHHHIHIIIHGFHFEHHHEHHHHHIEFFHHIIIHIIHHIIIHIIHHHHIHHIHHFCHIIIHIIIIHHCIHHHGIIIHIIHHEGIHIIIIIIGIIIIIIIIIHHIIIHIHHIIIIIIIHIIIIIIIIIIIIIHIIIIIHIHFIIIIIIIIIIIIIIIIIIIIIIIIIIIIHIIIIIIIIIIHIHGIIIIIIIIIHIIIIIIIIIIIIHIIIIIHIIIIHIIIIIHIHIIIHFFCIIIIDDDDD
@HISEQ:969:HM2KJBCX2:2:1101:9219:26222 2:N:0:ACTATGCA
AATCTTGCGCCGCCCAACTATCCCTATTAATCATTACGGTGATCCTAGAAACCAACAAAATAGAATCATGCCGTCCTATTTTATTATTCCATGCTAATGTATTCAAGCAAAATGCCTGCTTTAAACACTCTAATTTTTTCAAAGTAAAGGTCCTGGTTCCCCGTGACACCCAATTAAGGGCATCGCGGTTCTCCAGAAGGTGAGAAATTGACTACACCAGTTCATGCCCCTTAAGGCACGACCGATGTGTCAATCCCGAAATTCAACTACGAGCTTTTTAACTGCAACAACTTTAATATACGCTATTGGAGCTGGAATTACCGCGGCTGCTGGCACCAGACTTGCCCTCCAA
+
DDDDDIIIIIIIIIIIIIIIIIIIIIIIIIIIIIIIIIIIIIIIIIIIIIIIIIIIIIIIIIIIIIIIIIIIIIHIIIIIIIIIIIIIGHIIIIIIHIIHIFIIIIIIIIIIIIIIIIIIIIIIIHIIIIIIIIIIIIIIHHHIIIIIIIIIIIIIIIIIIIIIIIIIIIIIIIIIIIIIIIIIIIIIIIIIIIIIIIIIIIIIIIIIIIIIIIIIIIIIIIIIIIIIIIIIIIIIIIIIIIHIIIIIIIHIIIIIIIIIIIIIIIIIIIIIIIIIIIIIIIIIIIIIIIIIIIIIIIIIIIIIIIIIIIIIIIIIIIIIIIIIIIIIIIIIIIIIIIIIIIIIIIIDDDDD
@HISEQ:969:HM2KJBCX2:2:1101:4911:26462 2:N:0:ACTATGCA
AATCTTGCGCCGCCCAACTATCCCTATTAATCATTACTTCAGTCCTAGAAACCAACAAAATAGAACTAAAGTCCTATTCCATTATTCCAATAGCGTATATTAAAGTTGTTGCAGTTAAAAAGCTCGTAGTTGAATTTCGGGATTGACACATCGGTCGTGCCTTAAGGGGTATGAACTGGTGTAGTCAATTTCTCACCTTCTGGAGAACCACGATGCCCTTAATTGGGTGTCGCGGGGAACCAGGACCTTTACTTTGAAAAAATTAGAGTGTTTAAAGCAGGCATTTTGCTTGAATACATTAGCATGGAATAATAAAATAGGACGGCATGATTCTATTTTGTTGGTTTCTAGGATCACCGTAATGATTAATAGGGATAGTTGGGATTCAGCACCAG
+
@DBDDIHIIIIIHIIIHIIIIHIIHIIIIIIIIIIIIIIIIIIGHHIIIGIHIIIHIIIFIIHHHIIIII@FHIIGIIHGIIIGIHHEHHIHIIIHIIIIIHHIIIHIHHIGIIHHIIGHIIHHIIIGCGHEHHHFHFHHIGHHEEHGHIHIIIHIHIIIIHHHIHHGHHIIIIIIIIIIIIIIIIIHHHGIIIHHIHGHIHHIIIIIHIHIIIIIIIIIIIIIIIIIIHHIIIIIIIHHHIIIIGIIIIIIHIIIIIIIIIIIIIIIIIIIIIIIIIIIIIIIIHIIIIIIHFIHIIIIIIIIIIIIIIIIIIIIIIIIIIIIIIIIIIHIIIIIIIIIIIIIIIIIIIIIIIIIIIIIIIIIIIIIIIIIIIIIIIIIIIIIIIIIIIDDDDD
@HISEQ:969:HM2KJBCX2:2:1101:17256:26296 2:N:0:ACTATGCA
AATCTTGCGCCGCCCAACTATCCCTATTAATCATTACATCGATCCTAGAAACCAACAAAATAGAATCGGATGTCCTATTTCATTATTCCATGCTAATGTATTCAAGCGTGAGCCTGCTTTAAACACTCTAATTTTTTCAAGGTAACAGTCCTAATTCCCCGTGACACCAAATTAATGGCATTACGGTTCTTTAGAAGGTGAGAAATCAATAATATCAGTACATACCAACGGCATGACCGAAACATTGATCCCGAAATTCAACTACGAGCTTTTTAACTGCAACAACTTTAATATACGCTATTGGAGCTGGAATTACCGCGGCTGCTGGCACCAGACTTGCCCTCCAA
+
DDDDDIHIIIIIIIIIIIIIIIIIIIIIIIIIIIIIIIIIIIIHIIIIIIIIIIIIIHIIIGHEHIIGIIIIIIIIIIIIHIIIIIIIGIIIIIIIIIHIIHIHIIIIIIIIIIIIIIIIHHIIIIIIIIIIIIIIIIIIIIIIIIIIIIIIIIIIIHIIIIIIIIIIIIIIIIIIIIIIIIIIIIIIIIIIIIIIIIIIIIIIHHIIIIIIIIIII<IIHIIIIIIIIIIIIIIIIIIIIIIIHHIIIIIIIIIIIIIIIIIIIIIIIIIIIIIIIIIIIIIIIIIIIIIIIIIIIIIIHIIIIIIIIIIIIIIIIIIIIIIIIIIIIIIIIIIIIIIIIIDDDDD
@HISEQ:969:HM2KJBCX2:2:1101:12355:25781 2:N:0:ACTATGCA
AATCTTGCGCCGCCCAACTATCCCTATTAATCATTACGGTGATCCTAGAAACCAACGAAATAGAACCAATCCGTCCTATTTCATTATTCCATGCTAATGTATTCAGACGTTAGCCTGCTTTAAACACTCTAATTTTTTCAAAGTAACAGTCCTGATTTCCTATCACACCAACTAAATGGCATGAAAGTTCCTCAGAAGGTAGAGATTTATCTCACCAGTACAGACAATTAAGCCTGACCAATGGGTAAACCCCGAAGTTCAACTACGAGCTTTTTAACTGCAACAACTTTAATATACGCTATTGGAGCTGGAATTACCGCGGCTGCTGGCACCAGACTTGCCCTCCAA
+
DDDDDIIIIIIIIIIIIIIIIIIIIIIIIIIIIIIIIIIIIIIIIIIIIIIIIIIIIGIIIIIIIIIIIIIHIIIIIIIIIIIIIIIIIIIIHHIIIIIIIHIIIIIIIIIIIIIIIIHIIIIIIIIIIIIHHIIIIIIHIIIIIIIIIIIIIIIIIIIIIIIIIIIIIIIIIIIIIIIIIIIIIIIIHIGIIIIIIIIIIIIIIIIIIIIIHIIHIIIIIIHIIIIIIHIIIIIIIIHIIIIIHHHIIIIIIIIIHHHIIIIIIIIIIIIIIIIIIIIIIIIIIIIHHHIIIIIIIIIIIIIIIIIIIIIIIIIIIIIIIIIIIIIIIIIIIIIIIHIIIIIDDDDD
@HISEQ:969:HM2KJBCX2:2:1101:1392:27481 2:N:0:ACTATGCA
AATCTTGCGCCGCCCAACTATCCCTATTAATCATTACGGTGATCCTAGAAACCAACGAAATAGAATCAGTCCGTCCTATTTCATTATTCCATGCTAATGTATTCAGACGATAGTCTGCTTTAAACACTCTAATTTTTTCAAAGTAACAGTCCTGATTTCCCATCACACCAAATAAATGGCATGAAAGTTCCTCAGAAGGTAGAGATCCATCTCACCAGTACAGACAATTAAGCCTGACCAATGGGTAGACCCCGAAGTTCAACTACGAGCTTTTTAACTGCAACAACTTTAATATACGCTGTTGGAGCTGGAATTACCGCGGCTGCTGGCACCAGACTTGCCCTCCAA
+
DDDDDIIIIIHIIIIHIIIIIIIIIIIIIIIIIIIIIHIIIIIHFHGHIIGIIIIIIIIIIIIHIIIIIIIIIIGHIIIIIIIIIIHIIHIIIIIIIIIHIHHIHHHIIIIIIHIIIIIIIIIIIIIIIIIHIIIHIIHIIIIHIHIIIHIIIIIHGHIIIIIIHIIIIIIIIIIIIIIIHIIIIIIIIIHIIIIHIIIIIIIIIIIIIIIIIIIIHIIIIIIIIIIIIHIIIIIFHIHIGIIIIHFIHIIIHIIIIIIIIIIIIIIIIIIIIIHGIIIIIIIIIHIIIIIIIIIIIIHD1IIIHIIIIIIIIIIIIIIIIHIIIIIIIIIIIHIIIIIIIIIDDDDD
@HISEQ:969:HM2KJBCX2:2:1101:3296:27518 2:N:0:ACTATGCA
AATCTTGCGCCGCCCAACTATCCCTATTAATCATTACGTCGATCCTAGAAACCAACAAAATAGGGTCAAACGTCCTATTTCATTATTCCATGCTAATGTATTCAAGCGTGAGCCTGCTTTAAACACTCTAATTTTTTCAAAGTAACAGTCCTGATTCCCCGCGACACCAAATTAATGACATCACGGATCTTCAGAAGGGAGAAACCAGTGACACCAGTGCATACCAAAGGCATGACCAGCGTACTGATCCCGAAATTCAACTACGAGCTTTTTAACTGCAACAACTTTAATATACGCTATTGGAGCTGGAATTACCGCGGCTGCTGGCACCAGACTTGCCCTCCAA
+
CDDDDHIIIIIIIIIIIIIIIIIIIIIIIIIIIIIIIIIIIHIIGHHHHIIIIIIIEHHIIHHEHHHHHIIIGHIIIIHHIFHIIIIFFCHHGHHIIIIHIIIIIIIIIIIIIIIIHIIIIIHHIIIHIIIHIIIIIIIGHIIIHIIIHIIHIIIHIIIIIIIIIIIIIIIIIIHIIIIIHIIIIIIIIIIIIIIIIIIIIIIIIIIIIIIIIIIIIIIIIIIIIIIIIIIIIIIIIIIIIIIHGHIIIIIIIIIIIIIHHIHIIIIIIIIIIIIIIIIIIIIIIIIIIIIIIIIIIIIIIIIIIIIIIIIIIIIIIIIIIIIIIIIIIIIIIIIIIIIIIDADDD
@HISEQ:969:HM2KJBCX2:2:1101:11287:27647 2:N:0:ACTATGCA
AATCTTGCGCCGCCCAACTATCCCTATTAATCATTACGGTGATCCTAGAAACCAACAAAATAGAACCATGCGTCCTATTTCATTATTCCATGCTAATGTATTCAGGCAATAGCCTGCTTTAAGCACTCTAATTTTTTCAAGGTAACAGTCCTGCTTCCCCAACGCACCAAATTAATGACATGCTGGTTATTCAGAAGGTAGGAATCCATCACGCCAGTACAGACCCAAAAGCCCGACCAACGGATAAACCCCGAAATTCAACTACGAGCTTTTTAACTGCAACAACTTTAATATACGCTATTGGAGCTGGAATTACCGCGGCTGCTGGCACCAGACTTGCCCTCCAA
+
DADDDIIIIHIHIIIHIIIGHIGHI?CCDGEC1GHHIGHCGHIGIHHHHIIIIIIIEHIGHI@?1GEHHHIGC<EE?FCFHHEH?CHHGEHHIHE?HHHHF@FHHFHHHHHIHIIIHHEHHFIGHHGIHHEEHFHCIIIIHFIHHGIHFIHIHIHIIIIHHIIIHHHHIIHHIIIIIIIIIIGIHIIIIIIHIHIIHHHHIIIHIFHIHGHHIIIIIIIIIHFHIIHFHDIIHHHHIHHHHIIIHEIIIIGIIIIHEHIIIIIIIIHIIHIHIHIIIIIIGIIIIHIGIIIIIIIHIIIIIIIIIIIIIIIIIIIIIIIIIIIIIIIIIIIIIIIHIIIIIIDDDDB
@HISEQ:969:HM2KJBCX2:2:1101:14140:28078 2:N:0:ACTATGCA
AATCTTGCGCCGCCCAACTATCCCTATTAATCATTACGGCGGTCCTAGAAACCAACAAAATAGAACCATGCGTCCTATTTCATTATTCCATGCTAATGTATTCAGGCAATAGCCTGCTTTAAGCACTCTAATTTTTTCAAGGTAACAGTCCTGCTTCCCCAACGCACCAAATTAATGACATGCTGGTTATTCAGAAGGTAGGAATCCATCACGCCAGTACAGACCCAAAAGCCCGACCAACGGATAAATCCCGAAATTCAACTACGAGCTTTTTAACTGCAACAACTTTAATATACGCTATTGGAGCTGGAATTACCGCGGCTGCTGGCACCAGACTTGCCCTCCAA
+
DDCADHHGIIHC?HHI1GCHECGHGHIIIIHIIIIIIIHHCHHHHIIHIIH1FHIHHHGIHIGHIHIIIIHD0?EGHHHIIHEC@HHHEEE11<CHCIHIHHHGEHIIIIIIHGHEHGEEGIHHDHIHHIIIIHIIIHHIIGIIIIHHHHIHHIHHHHGHFHIHHHGIHHHIHIIHDCH@IHIGIIHHFEEIIIHEHIIIIIIIIIIHHIHIIIIIIIIHHIHIIHIHHHIHHIIHGIIHIIHHF@IIHHIIHGIHIIIIIHIHEHFHHIIIIHIIIHHIHHHHHIHHIIHIHHEHHCIIIIIIIIIIIIIIIIHIHIIIIIIIHEHHGHIIIHHIHHHDHHAADCD
@HISEQ:969:HM2KJBCX2:2:1101:5649:29475 2:N:0:ACTATGCA
AATCTTGCGCCGCCCAACTATCCCTATTAATCATTACGTCGATCCTAGAAACCAACAAAATAGAATCAAACGTCCTATTTCATTATTCCATGCTAATGTATTCAGGCGTAAGCCTGCTTTAAACACTCTAATTTTTTCAAAGTAACAGTCCTGATTCCCCACGACACCAAATTAATGACATCGCGGTTCTTCAGAAGGTAGGAACCGATAATGCCAGTGCGTACCGAGGCACGACCAACAATTCGATCCCGAAATTCAACTACGAGCTTTTTAACTGCAACAACTTTAATATACGCTATTGGAGCTGGAATTACCGCGGCTGCTGGCACCAGACTTGCCCTCCAA
+
DDDDD?G1</0</<<0<<G@1<1<DDHFC1G?GCH@1<<1</<<0D1<1<<111DG<C11<11111<1<FH0G10<<F<G1<FHIII@1D1<CHEEH@@61@@@1010F@@<10?@?B1<&@G<@CF1B1D@7GCHGGB18EHHFBA1B@2<@F<ED7D0DBC8EB.C:..8.AG@B8.C8?+<-FEEC/@CC>B<<C/D/0<<<0.EGHG<=EFCCACC0@GCAAD1<=HFIIHCGC=GB/<<><<C/11?HG@CC@GGECEG<FGEFHG@D<<CEEGGD<<C<?HHEIHCHE@@HCEE<<HEHF<CCFC?F?<C<@?HHCGCC<CCEGCCG@EGCC0<@D@@D
@HISEQ:969:HM2KJBCX2:2:1101:8081:29667 2:N:0:ACTATGCA
AATCTTGCGCCGCCCAACTATCCCTATTAATCATTACGGTGATCCTAGAAACCAACAAAATAGAACCATGCCGTCCTATTTTATTATTCCATGCTAATCTATTCAAGCACTAGCTTGCTTTAAGCACTCTAATTTTTTCAAGGTAATAGCTCTGCTTCCCCAACGCACCAAATTAATGGCATGAAGGTTATTCAGAAGGTAAGAATCCATCAAATCAGTACGAACAGTGAAGCCCGACCGATAGACAGATTCCGAAATTCAACTACGAGCTTTTTAACTGCAACAACTTTAATATACGCTATTGGAGCTGGAATTACCGCGGCTGCTGGCACCAGACTTGCCCTCCAA
+
DDDCDEHHIIIIIIIIIIIIIIIIHIIIIIIIHHIHIHHHIIIFIIHIIIIIIIEIIIIHIIEHHIIIIHIIIEHHIHIIIIIIHHIIIEHIFHHHHIIIIIHIIIIIIIIIIIIIIIHIHHHHIIIIIIIIIIIIIIIHHIIIHIIIIIIIIHHIHIIHHHHIIIHIIIIIIIIIIIIHHIIIIIIIIIIIIIIIIIHIIIIIHIIIIHIIIIIIHIIIIIIIIIIIIIIIIIIIIHIIIIIHHHHGHIIIIHIIIHIIIIIIIIGIIIIIIIIIIIIIIIIHHHIIHIIIIIIIIIIIIIIIIIIIIIIIIIIIIIIIIIIIIIIIIIIIIIIIIIIIIIIDDDDD
@HISEQ:969:HM2KJBCX2:2:1101:8400:29291 2:N:0:ACTATGCA
AATCTTGCGCCGCCCAACTATCCCTATTAATCATTACGGTGATCCTAGAAACCAACGAAATAGAATCAGTCCGTCCTATTTCATTATTCCATGCTAATGTATTCAGACGATAGTCTGCTTTAAACACTCTAATTTTTTCAAAGTAACAGTCCTGATTTCCCATCACACCAAATAAATGGCATGAAAGTTCCTCAGAAGGTAGAGATCCATCTCACCAGTGCAGACAATTAAGCCTGACCAATGGGTAGACCCCGAAGTTCAACTACGAGCTTTTTAACTGCAACAACTTTAATATACGCTATTGGAGCTGGAATTACCGCGGCTGCTGGCACCAGACTTGCCCTCCAA
+
D@DD?<GEHH@<EHGEHHHHIICEFHEFG@GFE@F@@1C<G@CHEHEG?FHHHEHCGEEGEHHEECHHE@GHDFEHC11CGI?HEH@CCGHHHIHE?GIHHGGHHHHHEHHIIHIEHFG?GHHFHFEBHGGGHIIIHHHFGHIIHFHHGHHHHHEHIFIHHCEGHIIHIIIHHHHHGIHIHIIIIHIFFHIHHGHEHHIIHC?IHHCIIGIHIHEDCIGIHFEIHHHHIIHHHEIIIGHFC?AEGEFHCDHHCIIIHHEIHGFIIIHEHIIIGIIIIIIHIIIIHIHFCEIHHHHIIHHCIIIHIIIIIIHIHHHHIIIIIIIIIFHHGIIHHIHG?EHFCIIDABD@
@HISEQ:969:HM2KJBCX2:2:1101:7982:29579 2:N:0:ACTATGCA
AATCTTGCGCCGCCCACTATCCCTATTAATCATTACGGTGGTCCTAGAAACCAACAAAATAGAACCACAACGTCCAATTCTATCATTCCATGCTAATCTATTCAAGCAATAGCCCGCTTTAAACACTCTAATTTTTTCAAGGTAATGGTCCTGGCTCCCCAATACACCCAATTAAGGACATGCTGGTTCACCAGAAGGAAGACCCGACAACAAGACAGTACTCGCCAAAGACGGGCCGCCCGGCCAGGCCTAAAATTCAACTACGAGCTTTTTAACTGCAACAACTTTAATATACGCTATTGGAGCTGGAATTACCGCGGCTGCTGGCACCAGACTTGCCCTCCAA
+
DB@DDIICHHGHDC/0@GHIHEHEHIHEEHIIHIIIG0DE0D11D1DGH?G<DCCH?D<CF@1CG@C@G?0/<<00<<11<<F11<1<1<11<1<DEIIHHCEII9IIHHHHDCDCFHF@HH1FHIHGCD1DHIIIHIIIIIIIIHIHHFHHECHHHFHIGIIIIHHHIIGIHHIHHIHIIIHEFHHGIIIIIIHIIIHHDIIIHIIIIIIHHGHGIIIIIIIIIIIHHIIIIIIIIGIIIIHHHIIGHFHHIIIIIHIIHHCIIIIIIIIIIHHIIIIIIIIIHFIIIIHIIIIGIIIHHIIIIIIIHIIIIIIIIIIIIIIIIIIIIIIGIIIIIIIIIDDDDD
@HISEQ:969:HM2KJBCX2:2:1101:14805:30497 2:N:0:ACTATGCA
AATCTTGCGCCGCCCAACTATCCTATTAATCATTACATCGATCCTAGAAACCAACAAAATAGAATCGGATGTCCTATTTCATTATTCCATGCTAATGTATTCAAGCGTGAGCCTGCTTTAAACACTCTAATTTTTTCAAGGTAACAGTCCTAATTCCCCGTGACACCAAATTAATGGCATTACGGTTCTTTAGAAGGTGAGAAATCAATAATATCAGTACATACCAACGGCATGACCGAAACATTGATCCCGAAATTCAACTACGAGCTTTTTAACTGCAACAACTTTAATATACGCTATTGGAGCTGGAATTACCGCGGCTGCTGGCACCAGACTTGCCCTCCAA
+
DDDDDIIIIIIIIIIIIIHIIIIIIIIIIIIIIIIIIIIIIIIIIHIHIIIIIIIIIIIIIIIIIIIHHIHIIHIGHIIIHIIIIIFHIIIIIIIIIIIIIIHHIHIIIIIIIIIIIIIIIIIIIIIIIIIIIIIHIHIHIIIIIIIIIIIIIIIIHHIHIIIIIIIIIIIIIIIIIIIIHIIIIIIIIIIIIIIIIIIIIIIIIIIIIIIIIIIIIIIIIIIIIIIIIIIIIIIIIIIIIIIIHIIIIIIIIIIIIIIIIIIIIIIIIIIIIIIIIIIIIIIIIIIIIHIIIIIIIIIIIIIIIIIIIIIIIIIIIIIIIIIIIIIIIIIIIIIIIIIIIDDDDD
@HISEQ:969:HM2KJBCX2:2:1101:2343:30778 2:N:0:ACTATGCA
AATCTTGCGCCGCCCAACTATCCCTATTAATCATTACGGTGATCCTAGAAACCAACAAAATAGAACCATGCCGTCCTATTCTATTATTCCATGCTAATGTATTCGAGCAAAAAATGCCTGCTTTAAACACTCTAATTTTTTCAAGGTAAAGATCCTGGATCCGCAAGACACCCAATAAAGGACATCAAGTTTCTCCAGAAGGTGAGAAATCAACAGTAACAGTTCATACCCCTTAAGGCATGACCATCACGTCAATCCCGAAATTCAACTACGAGCTTTTTAACTGCAACAACTTTAATATACGCTATTGGAGCTGGAATTACCGCGGCTGCTGGCACCAGACTTGCCCTCCAA
+
DDDDDIIFHHHHGGIHIIIIHCHHHGIIGIIIHIIHIIIIIHIE1CCHHHIIEHIIIHIIIIEEEHHHI?HHIHHHII?1@G??GCGHIIGIGGEC?FFEHCGEIHEHII@FFHHHHHIIIHGGHHHEHGHIIIIIIIHHHHHHEGIIIIHHIHHIIIIHIIHIIHIIIHHIIIIIHHEIIIIIHHIHIHFHHHFIIIIIIIHHIHIIHHIIIIIIIHEIIIIHIIIIIIHIIIIIIIIIIIHIIIIHHHEIHIIHHIIIIHHHHIIIIIIIIHIIIIIHIIIGIHIIIHIIIIHIIIIIHHHIIIIHIIIIIIIIIIIHIIIIIIIIIIIIIIIIIIIIIIIIIIIIIDBADD
@HISEQ:969:HM2KJBCX2:2:1101:10106:31135 2:N:0:ACTATGCA
AATCTTGCGCCGCCCAACTATCCCTATTAATCATTACTTCAGTCCTAGAAACCAACAAAATAGAACTAAAGTCCTATTCCATTATTCCATGCTAATATATTCAAGCAAACATGCCTGCTTTAAACACTCTAATTTTTTCAAAGTAAAAGTCTTGGATCCCTAGCGCACTCAATTAAGAGCACACTAGTTCCCCAAAAGGAAAAGCCCAAAGTTGCAGTACAAACCTTTCGGTTGACGGCAACTATAAGCCCAAAATTCAACTACGAGCTTTTTAACTGCAACAACTTTAATATACGCTATTGGAGCTGGAATTACCGCGGCTGCTGGCACCAGACTTGCCCTCCAA
+
CDDDDIIIIIIIIIIHIIIIIGIIIIIIIIIIHIIIIIIGIIIIIIIIIIIIIIIIGHGHIIIIIIIIIIFHHIHIIIIFHIHIIIIIIIIIIIHIIIIIIIHHIHHGHHIIIIIIIGHHIIIIIIIIIIGIIIIIIIIIIIIIIIIIIHIHHHHHHIHIIIGHHHIIIIIIIIIIIIIIIIIIIIIIIIIIIIIIIIIIIIIIHGHIIIIIIIIIIIIIIIIIIIIIIIIIIIIIIIIIIHHHHIIIIHHIIIIHIIIIIGIHHHIIIIIIIIIIIIIIIIIIIIIIIIIIIIIIIIIIIIIIIIIIIIIIIIIIIIIIIIIIIIIIIIIIIIIIIIIIIDDDDD
@HISEQ:969:HM2KJBCX2:2:1101:10929:32304 2:N:0:ACTATGCA
AATCTTGCGCCGCCCAACTATCCCTATTAATCATTACGGTGGTCCTAGACCAACAAAATAGAACCAACGTCCTATTCTATTATTCCATGCTAATCTATTCAAGCAAAAGCCCGCTTTAAACACTCTAATTTTTTCAAGGTAATGGTCCTGGTTCCCCGACACACCCAATAAAGGGCATACCGGCTCACCAGAAGGATAGACCCGACAGCAGAACAGTACTCGCCAGAGACGGACCGTCCGGTCAGGCCTAAAATTCAACTACGAGCTTTTTAACTGCAACAACTTTAATATACGCTATTGGAGCTGGAATTACCGCGGCTGCTGGCACCAGACTTGCCCT
+
DDDCDIIHIIHHIIIIFIIIIIIIIIIHHHIHHHIIIHHHHIIIIIHHIIIFIIGIH?HHHIIIIFHHIIHHHHHIIIHIIEHHFHIHIIHIIHHIIIHHHEGEHIIIIIGHIHHHIIHHHIHHIHHHHIIHIIHHIIIIHIHHIHIHIHIIIIIIIIHHHFHIIIIHFHIIIHHIHIHHIIIIHHHIHIIIIIIIIHHIIIHHHHHIIIHHHIHIIIIIIIIIHIIIIIIIIHIIIHEHHGIHIIIHHIIIHGIIIIHIHHIIGIIHIIIIIIHHIIHIIIHHHIIHHIIIIIIHHGGIHIIHHEHHEGIIIIHIIHHHIHIIIIIIIIIIIIIDDDCD
@HISEQ:969:HM2KJBCX2:2:1101:12828:32900 2:N:0:ACTATGCA
AATCTTGCGCCGCCCAACTATCCCTATTAATCATTACGGTGGTCCTAGAAACCAACAAAATAGAACCACAACGTCCTATTCTATTATTCCATGCTAATCTATTCAAGCAATAGCCCGCTTTAAACACTCTAATTTTTTCAAGGTAATGGTCCTGGCTCCCCAACACACCCAATTAAGGACATACTGGTTCACCAGAAGGAAGACCCGACAACAGGACAGTACTCGCCAAAGACGGACCGCCCGGCCAAGTCTAAAATTCAACTACGAGCTTTTTAACTGCAACAACTTTAATATACGCTATTGGAGCTGGAATTACCGCGGCTGCTGGCACCAGACTTGCCCTCCAA
+
DDDDDHIIHIIIIHIIIIIIIIHIIIIIIIIIGIHIHIIIIIHHIIIHGIIIIIIIIHIHHIEHHIIGHIHIIIHIIHIIIIIIIIIIIIIHGHIHIIIIIHHIIIIIIIIIIIHHIIHHIHHIIIIIHIIIIIHIIIIHHHIIIIIIIIIIIIIHHIIIIIIIHHEHIIIIGGHIIIIIIIIIIIIIIIIIIIIIIIIIIHIIIIIHIIHHHIIIHIIIIIIIIIIIIIIHHIIIIIIHIIIHIIIIIHIHIIIIHHIIIIIHIIIIIIIIIIIIIIIIIIIIIIIIIIIIIIIIIIIIIHIIIIIIIIIIIHIHHHIIIIIIIIIIIIHIIIIIIIIIIIDDDDD
@HISEQ:969:HM2KJBCX2:2:1101:10651:33299 2:N:0:ACTATGCA
AATCTTGCGCCGCCCAACTACCCCTATTAATCATTACAACGGTCCTAGAAACCAACAAAATAGAATCGTTGTCCTATTCTATTATTCCATGCTAATGTATTCTGGCATATGCCTGCTTTAAACACTCTAATTTTTTCAAGGTAAAGGTCTTGGCTCCGAGCAACACCCAATAAAGGGCATTACCCTTCCCCAAGCGGTGAGGCCCAACCGACCAGTACTCGTTACAAGAACGGACCAATCGGCCAAACCCAAAATTCAACTACGAGCTTTTTAACTGCAACAACTTTAATATACGCTATTGGAGCTGGAATTACCGCGGCTGCTGGCACCAGACTTGCCCTCCAA
+
DDDDDHIIHIIIIIIIIIIIIIIIIIIIIIIIIHIIIIIIIHIHIIIIIIIIIIIIIIHIIIHHHIIIHIIHIIHHHIIIIIIHIHIIIGIHIIIIIIIHIHHGIIHIGIGIIIIIIIHIIIIIIIIIIHIIHIHIIIIIIHIHHIIIIIIHIIIIIIIHIIIIIIIIIHIIHIHIHIHHIIIIIHIIIHIIHIIGIIIHIGIIHIIIIHFGHIIHIIIIIHIIIIIIIIIIIIIIIIHHIIHHIHHGIIIIIIHIIIIHHCHHHIIIIIIIIIIHIIIIIIIIIIIIIHIIHIIIIIHIIIHIIIIIIIIIIIIIIIIIIIIIIHIIIIIIIIIIIIIIDDDDD
@HISEQ:969:HM2KJBCX2:2:1101:7996:33547 2:N:0:ACTATGCA
AATCTTGCGCCGCCCAACTATCCCTATTAATCATTACGGTGATCCTAGAAACCAACAAAATAGAACCATGCGTCCTATTTCATTATTCCATGCTAATGTATTCAGGCAATAGCCTGCTTTAAGCACTCTAATTTTTTCAAGGTAACAGTCCTGCTTCCCCAACGCACCAAATTAATGGCATGCTGGTTATTCAGAAGGTAGGAATCCATCACGCCAGTACAGACCCAAAAGCCCGACCAACGGATAAATCCCGAAATTCAACTACGAGCTTTTTAACTGCAACAACTTTAATATACGCTATTGGAGCTGGAATTACCGCGGCTGCTGGCACCAGACTTGCCCTCCAA
+
DDDDDIIIIIIIIIIIIIIIIHIIIIIIIIIIIIIIIIIIIIIIIIIIIIIIIIIIIHHHIIHIIIIIIIIIIGHHGIIIIHIIIGIHIIIIIIIIIIIIIHHHIIIIIIIHIIIIIIIIIIIIIIIIIIHIIIIIIIIHIIIIIIIIIIIIIIIIIIIIIIIIIIIIIIIHIIIIIIIIIIIIIIIIIIIIIIIIIIHIIHIIIIIIIIIIIIIIIIIIIIIIIIIIHIIIIIIIIIIHIIHHHDIIIIIIIIIIIIIIIIIIIIIIIIIIIIIIIIIIIIIIIIIIIIIIIIIIIIIIIIIIIIIIIIIIIIIIIIIIIIIIIIIIIIIIIIIIIIIIIIDDDDD
@HISEQ:969:HM2KJBCX2:2:1101:8035:34088 2:N:0:ACTATGCA
AATCTTGCGCCGCCCAACTATCCCTATTAATCATTACGGCGACTCTAGAAACCAACAAAATAGAACCGCACGTCCTATTCCATTATGCCATGCTAATGTATTCGGGCATTTGCCTGCTTTGAACACTCTAATTTTCTCAAGGTAAAAGTCCTGGTTCCCTCACACACCGAATGAACGGCATGCAAGCTCACCAGAAGGTAAGCCCCAGCCAGACAGTACATACCGTGAGGCAGACCGCCCGGCCAGGGCTGAAGTTCAACTACGAGCTTTTTAACTGCAACAACTTTAATATACGCTATTGGAGCTGGAATTACCGCGGCTGCTGGCACCAGACTTGCCCTCCAA
+
BDDCDIIIIIIIIIIIHIIIHHIIIIIIIIIIIIIIIIIHIIIIIIHIIIIIIIHIGHIIIIHHIIIHIIIIIIIIIIIIIIIIIIIIIIIIIIIHIIIIIIIIIIIIIIIIIIIIIIIIHIIIIIIIHIGIIIIIIIIIIIIIIIIIIIIIIIIIIIIIIIIIIIIIIHIIIHIIIIIIIIIHIIIHIIHIIIIIIIIIHIIIIIIIIIIIIIIIIIIIIIIIIIIIIIIIIIIIIIIIIIIIIIIIIIIIIIIIIIIIIIIIIIIIIIIIIIIIIIIIIIIIIIIIIIIIIIIIIIIIIIIIIIIIIIIIIIIIIIIIIIIIIIIIIIIIHHIIIIIIDDDDD
@HISEQ:969:HM2KJBCX2:2:1101:13386:34321 2:N:0:ACTATGCA
AATCTTGCGCCGCCCAACTATCCCTATTAATCATTACGGTGATCCTAGAAACCAACAAAATAGAACCATGCCGTCCTATTCTATTATTCCATGCTAATGTATTCGAGCAAAAATGCCTGCTTTAAACACTCTAATTTTTTCAAGGTAAAGGTCCTGGATCCGCAAGACACCCAATAAAGGACATCAAGTTTCTCCAGAAGGTGAGAAATCAACAGTAACAGTTCATACCCCTTAAGGCATGACCATCACGTCAATCCCGAAATTCAACTACGAGCTTTTTAACTGCAACAACTTTAATATACGCTATTGGAGCTGGAATTACCGCGGCTGCTGGCACCAGACTTGCCCTCCAA
+
DDDDDIIIGIIHHIIGIIIIIIGIIIIHHHHIHIIHIEHHIIGHIIHEHHIIIIIIGHEHHHCHHIIIIIIIIIHIIIIHIIIIIIIIHIHHHHIIIIIHIEHGIIIHIHHHIHIHIIHHIIIIHHIHHIHIIIIHHIHGHIIGIHFIIGIIIIIIIHHIHHHHIIIIIHHHIFGIIIIIIHHIIIIIHHIIIIIIIHIIIIIIIIIIIIIIIIIHIHHIHIIIIIIIIIHHIGIIIIIIIIHIIIIHIIHGIIHIIIIIIHHHHGIIHIIIIIIIIIIIIIEIIHFHHIIIIIHIHIGHHIIIGIHGIIIIGIIIIIHCIHIIIIIIIHIIIIIIIIIIIIHIIIIIDCDDD
@HISEQ:969:HM2KJBCX2:2:1101:1619:34761 2:N:0:ACTATGCA
AATCTTGCGCCGCCCAACTATCCCTATTAATCATTACGGTGAGCCTAGAAACCAACAAAATAGAACCATGCCGTTCTATTCTATTATTCCATGCTAATGTATTCGAGCAAAAATGCCTGCTTTAAACACTCTAATTTTTTCAAGGTAAAGGTCCTGGATCCGCAAGACACCCAATAAAGGACATCAAGTTTCTCCAGAAGGTGAGAAATCAACAGTAACAGTTCATACCCCTTAAGGCATGACCATCACGTCAATCCCGAAATTCAACTACGAGCTTTTTAACTGCAACAACTTTAATATACGCTATTGGAGCTGGAATTACCGCGGCTGCTGGCACCAGACTTGCCCTCCAA
+
D<D0<DH@DD=ECC/01<DHIIE1<1<GC<G11111<C@FE<1<1<1<11<<<1<<1D1<CCG?E1F111<</<0<11<D1<1<<DH1DC11<1<D<GE1C11E@@1HGG8<G3=F?C1<16@8<FFFHG6EEADEHFFF5?HA<?HHGH0<6HHB?HEHHHIHGHHGE<<DCHCDEEG<HHIHHFB?D/EG@HFIHHG@G<.0HDEHEHEC><1C<1HEHG>G<<:C>GIGIHCHHGF<<CFD=IHHEEGDHDHHCG@HGHC@GHHEHHGGCGGHFEHEHIHG@FEGEGCF1IIHHG00CDEGCFIHHGCEFIHHHEHHIHHDHHHHCDHHHCGFHGC<<EHHHCCCD<<0<
@HISEQ:969:HM2KJBCX2:2:1101:3282:34306 2:N:0:ACTATGCA
AATCTTGCGCCGCCCAACTATCCCTATTAATCATTACGGTGATCCTAGAAACCAACGAAATAGAATCAGTCCGTCCTATTTCATTATTCCATGCTAATGTATTCAGACGTTAGCCTGCTTTAAACACTCTAATTTTTTCAAAGTAACAGTCCTGATTTCCAATCACACCAAATTAATGACATGAAAGTTCCTCAGAAGGTAGAGATTTATCTCACCAGTACAGACAATTAAGCCTGACCAATGGGTAAACCCCGAAGTTCAACTACGAGCTTTTTAACTGCAACAACTTTAATATACGCTATTGGAGCTGGAATTACCGCGGCTGCTGGCACCAGACTTGCCCTCCAA
+
DDDDDIIIIIIIIIIHIIIIIIIIIIIIIIIIIIIIIIIIIIIIIIIIIIIIIHIIIHIIIIIIIIIIIIIIIIIIIIIIIIIIIIIIIIIIIIIIIIHIHIIIIIIIIIIIIHIIIIHHIIIIGIHIIIIIIIIIIIIIIIIIIIIIIIIIIIIIIIIIIIIIIIIIIIIIIIIIIIIIIIIIIIIIIIIIIIIIIHIIIIIIIIIIIIIIIIIIIIIIIIIIIIIIIIIIIIIIIIIIIIIIHHHIIIIIIIIIIIIIIIIIIIIIIIIIIIIIIIIIIIIIIIIIHIIIIIIIIIIIIIIIIIIIIIIIIIIIIIIIIIIIIIIIIIIIIIIIIIIIIIIDDDDD
@HISEQ:969:HM2KJBCX2:2:1101:14281:34466 2:N:0:ACTATGCA
AATCTTGCGCCGCCCAACTATCCCTATTAATCATTACGGTGATCCTAGAAACCAACAAAATAGAACCATGCCGTCCTATTCTATTATTCCATGCTAATGTATTCGAGCAAAAATGCCTGCTTTAAACACTCTAATTTTTTCAAGGTAAAGGTCCTGGATCCGCAAGACACCCAATTAAGGACATCAAGTTTCTCCAGAAGGTGAGAAATCAACAGCGACAGTTCATACCCCTTAAGGCATGACCATCACGTCAATCCCGAAATTCAACTACGAGCTTTTTAACTGCAACAACTTTAATATACGCTATTGGAGCTGGAATTACCGCGGCTGCTGGCACCAGACTTGCCCTCCAA
+
@?0D@ECH<<E/CCC@@GEGHFEFGHII?C1GFC@FC<0D11<F1DCGH@HGHE1D<GHHGHE?@@HHED<FHEHHG<1DEHH?HH11G1<CCEHFHE1DF1<GFGD0F@C@D?HGHHHE?HEGEHHEFFHHHHHFEHECDEHHHIIHIHHCHGEEFH?CHDD@EHEDEEHH?<DFHHHHGF<CHE?HEEHIIHE@C<IHHHHHHIIHIHHF0DA?<@EHGEHHHIHCA?AG@CFHFEGHEHFHHEHHHHCFEHHHC?EHFHECHHCHC?IIHIHHHH@@F<HHEF1<C@C1D1@?G<0CGH?HC?F@FCC@HFFCCGFIHHDCCEC@EECFFHHECC1CHHGHGHHHA@D?D
@HISEQ:969:HM2KJBCX2:2:1101:1538:35129 2:N:0:ACTATGCA
AATCTTGCGCCGCCCAACTATCCCTATTAATCATTACGTCGATCCTAGAAACCAACAAAATAGGTTCGATCGTCCTATTTCGTTATTCCATGCTAATGTATTCAAGCGCGAGCCTGCTTTAAGCACTCTAATTTTTTCAAAGTAACAGTCCTGTTTCCCCGCAACAACAAATTAATGCCATCACGGTTCTACAAGAAGGAGGGACCAGTGAGGCCAGTGCATACCAGTGGCACGACCAACCTACTGGCCCCGAAATTCAACTACGAGCTTTTTAACTGCAACAACTTTAATATACGCTATTGGAGCTGGAATTACCGCGGCTGCTGGCACCAGACTTGCCCTCCAA
+
DD@DDIIIIGIIIIIIIHIIFHHHIIIHICFHIIIIIHIIIIHHHHHIHHHIIIEHIIIIIIGHCFHIIGIIHIIIIHHIIIHIIIIHIIHHHIHHIHHIHCGHHHIIIIIHHHHHHCHIIIIIIIIIHGIHIIIIIHHIIHHGIIIIHIIIIHHHIIIIIGCHHHIHIHHIHIIIG@HHHHHIIHHHHHFHHIHHIIIIIHHFEHHIIHHHHEHIIHH?IIIHIHIIHIHIIIIIIIIIHHGGGIIHIIIHIIIIIHHHIIIIIHIIIIIIIIIIIIIIHHHHIHEIHEHCDIIHIIHIIIIIIIIIIIIIIIIIIHIIIIIIIIHIIHFIIHFHHGIIIDDDDD
@HISEQ:969:HM2KJBCX2:2:1101:16390:34743 2:N:0:ACTATGCA
AATCTTGCGCCGCCCAACTATCCCTATTAATCATTACGTCAATCCTAGAAACCAACAAAATAGGATCGAACGTCCTATTTCATTATTCCATGTTAATGTATTCAAGCGTTAGCCTGCTTTAAACACTCTAATTTTTTCAAAGTAACAGTCCTGTTTCCCTGCAACACCAAATTAATGACATTACAGTTCTTCAGAAAGGAGGAATCAGCGAAGCCAGTGCATACCAGTGGCACGACCAACCTGCTGACCCCGAAATTCAACTACGAGCTTTTTAACTGCAACAACTTTAATATACGCTATTGGAGCTGGAATTACCGCGGCTGCTGGCACCAGACTTGCCCTCCAA
+
DDD?<C11<<E<//<D1GFHC<@1DC@G<FGE1<FF@1<<CEG11<1<1<1111<C1C1<1<1<<D10<11<<1DGHHHE11<F1<C1<1<11111F@HHHHED0<@@HHHHE;HFEECF@HEHECF8GHGDFFFHIH85@CHIIHEHF07FGGHFE0EHEIIII;HHHHF<EH:HI;;IHFI::IHIIIIIIHHIHHGGHHHHGIIIGIIIHHIHHF@IIHIIHIIHHHHIHIIFIIIHDHHFEIHHCIHHHIIHGHHGHIIHIHFHIIHFHHHHH@HIIHIHGHDFHHFHGIHIIIHHH?HHHEF1FIHHIIHHIHHHIIHHIHGEIIHIIIHHIGIHHDDDDD
@HISEQ:969:HM2KJBCX2:2:1101:15431:35214 2:N:0:ACTATGCA
AATCTTGCGCCGCCCAACTATCCCTATTAATCATTACTCCAGTTGCTAAAAAACCAACAAAATAGAACCGAAGTCCTACGGTGTTATCCCATGCTAATGGTATTCACGGCGTAAGCCTGCTTTGAACACTCTAATTTTTTCAAAGTAAAGGTGATCAAGAGTCGGATGATCTCCAACCAACCCAGAGTAAACCAGGTGAGCTGAAGGTCCGCAAATGACCACAGAAGCTGACACGCTCTTCAACACTATCATCCCAGAAGAGACGTAGGCCAGAGAGAGTAATGTCAGGAAATCCAGCTACGAGCTTTTTAACTGCAACAACTTTAATATACGCTACTGGAGCTGGAATTACCGCGGCTGCTGGCACCAGACTTGCCCTCCAA
+
@@<B?HHC/C0<F<CCC0DGIIG@F@FFHHH1<1<<<<GHH?<CF1D@CH@1<0EHHCE?1FEGC?<<</</<<D1FEHCE<<EG1<CC<<1DC1F@G1<D1<FCGFC0E//<<CC1D1C<1DGC@CC<<F@ECHHHIG@FCG<G0?@F@@<?HEIHG=DFCC...<GF8@CDHFHI6-G;HF8.GIHHBF@F7B.9;G.668?GC6<BG/8F@FCD<@/GD/C:E<<6$<6C@G@5GCF@GE@FD:1<<GHD<111@<<<11@EGDCEGG<C1D<<11C1DCHD1<11GD11D<11@C<E<1EG<GC@F<<11HH?GD1<<<1F@CF00IGIIHGCCF<<<1G@HF11CC</<<<<<<?IIHFCCGD11<HHH=EC1D?ADA
@HISEQ:969:HM2KJBCX2:2:1101:18544:34807 2:N:0:ACTATGCA
AATCTTGCGCCGCCCAACTATCCCTATTAATCATTACGGTGATCCTAGAAACCAACGAAATAGAATCAGTCCGTCCTATTTCATTATTCCATGCTAATGTATTCAGACGTTAGCCTGCTTTAAACACTCTAATTTTTTCAAAGTAACAGTCCTGATTTCCCATCACACCAAATAAATGGCATGAAAGTTCCTCAGAAGGTAGAGATTCATCTCACCAGTGCAGACAATTAAGCCTGACCAATGGGTAAACCCCGAAGTTCAACTACGAGCTTTTTAACTGCAACAACTTTAATATACGCTATTGGAGCTGGAATTACCGCGGCTGCTGGCACCAGACTTGCCCTCCAA
+
BDAADHHIIIIIIIHIIIIIIHIIIIIIIIIIIHHIIIIHIIIIIIHIIIHIEHIIIHIDHHHHHIIIIIFFHEHIIIEHGIIIIHIIHHHIIIFHHHIHIHHHHFIIIHIIIIIIIIIIIIIIIIIIIIIHHHHHIIIIIHIIIIIIIHIIIIIHIIIIIIIIIIIIIIIIIIIIIIIIIIIIIIIIIIIIIIIIIIIIIIIIIIIIIIHIIIIIIIIIIIIIIIIIIIIIIIIIIIIIIIIIIHEIIGIIIIIIIIIIIHIIIIHHIIIIIIIIIIIIIIIIIIHHIIIIIIIIIIIIIIIHIIIIIIIIIIIIIIIIIHIIIIIIIIIIIIIIIIIIIIIDDDDD
@HISEQ:969:HM2KJBCX2:2:1101:5503:35788 2:N:0:ACTATGCA
AATCTTGCGCCGCCCAACTATCCCTATTAATCATTACGTTGTACCTAGAAACCAACAAAATAGGTTCGAACGTCCTATTTCATTATTCCATGCTAATGTATTCAAGCGTTTGCCTGCTTTAAACACTCTAATTTTTTCAAAGTAACAGTCCTGACTCCCCACAACACCAAATTAATGACATCATGGTTCATCAGAAGGGAGAAATCAACGACGCCAGTGCGTACCGAAGGCACGACCGACGTATTGATCCCGAAATTCAACTACGAGCTTTTTAACTGCAACAACTTTAATATACGCTATTGGAGCTGGAATTACCGCGGCTGCTGGCACCAGACTTGCCCTCCAA
+
BDB@DHHIIGHDCHHHIHHECEHII?HIEHGIIEHHIIHIHHHIHCEEEHGHIHHIIIIIIEEHHHHIHICEFHGHIIHHEHHIHE?GHHIHHHHHHHHGH<GEHHHC0CHEHIIGH?EEHHFHGFCGCHHHFEHG:D@GHIEH@CE@<DHHHIIIIHEHHHDF@GEHIIEFHEE/FHEHHGE@HGFE@FGHHHECCG/7EIHCHDA6<<GC@CGE<A<=GHEHIHGDG=HHECHHHFCHHDDG<<6<GG<@F@EC1GC<<0<<<1<<@EHC@@CHC<1D<C1CEEHG@GDG<<<@@GDCD<1C1GCCHHCHC<CC/<F@C<@GHFCCHGC1HDEFHHHIIDCDDD
@HISEQ:969:HM2KJBCX2:2:1101:7180:35701 2:N:0:ACTATGCA
AATCTTGCGCCGCCCAACTATCCCTATTAATCATTACGGTGATCCTAGAAACCAACAAAATAGAATCATGCCGTCCTATTTTATTATTCCATGCTAATGTATTCAAGCAAAATGCCTGCTTTAAACACTCTATTTTTTTCAAAGTAAAGGTCCTGGTTCCCCGCGACACCCAATTAAGGGCATCGTGGTTCTCCAGAAGGTGAGAAATTGACTACACCAGTTCATACCCCTTAAGGCACGACCGATGTGTCAATCCCGAAATTCAACTACGAGCTTTTTAACTGCAACAACTTTAATATACGCTATTGGAGCTGGAATTACCGCGGCTGCTGGCACCAGACTTGCCCTCCAA
+
DDDDDIIIIIIIIIIIIIIIIHIIIIIIIIIIIIIIIIIIIIIHIIIIIIIIIIIIHIIIIIIIIIIIIIIIIIHHIIIIIHIIIIIIIIIIIIIIIIEEHHIIIIIIIIIIIIIIIIIIIIIIIIIIIIIIIIHHIHIIIIIIIIIIIIIIIHHIIIIIHIIHIIIIIIIIIIIIIIIIIIIIIIIIIIIIIIIIIIIIIIIIIIIIIIIIIIIIIIIIIIIIIIIIIIIIIIIHIIIIIIIIIIIIIIHIIIIIIIIIIIIIIIIHIIIIIIIIIIIIIIIIIIIIIHIHIIIIIIIIIHIIIIIIIIIIIIIIIIIIIIIIIIIIIIIIHIIIIIIIIIIIIIIDDDDD
@HISEQ:969:HM2KJBCX2:2:1101:20694:36089 2:N:0:ACTATGCA
AATCTTGCGCCGCCCAACTATCCCTATTAATCATTACATCGATCCTAGAAACCAACAAAATAGAATCGGATGTCCTATTTCATTATTCCATGCTAATGTATTCAAGCGTGAGCCTGCTTTAAACACTCTAATTTTTTCAAGGTAACAGTCCTAATTCCCCGTGACACCAAATTAATGGCATTACGGTTCTTTAGAAGGTGAGAAATCAATAATATCAGTACATACCAACGGCATGACCGAAACATTGATCCCGAAATTCAACTACGAGCTTTTTAACTGCAACAACTTTAATATACGCTATTGGAGCTGGAATTACCGCGGCTGCTGGCACCAGACTTGCCCTCCAA
+
DDDDDIIIIIIIIIIIIIIIIIIIIIIIIIIIHIIIIIIIIIIIGIIIIIIIIIIIIIIIIIHIIIIIIIIIIIHIIIIIHIIIIHIIIIIIIHIIIIIIIGHHICGHIHIIIIIIIIIIHHHIIIIIIIIIIIIIIIIIIIIIIIIIHHHIIGIIIIHIIIHIHIHIIIIIIIIIIHIIIIIIIIIIIIIIHIIIIIHIIIIIIIGIIIIIIIIIHIIIIIIIIIIIIIIIIIIIIHIIIIIIHFIIIIIIIIIIIGIIIIIIIIIIIIIIIIIIIIIIIIIIIIIIIIIIIIIIIIIIIIIIIIIIIIIIIIIIIIIIIIIIIIIIIIIIIIIIIIIIIIDDDDD
@HISEQ:969:HM2KJBCX2:2:1101:19521:36613 2:N:0:ACTATGCA
AATCTTGCGCCGCCCAACTATCCCTATTAATCATTACGTCAATCCTAGAAACCAACAAAATAGGATCAAACGTCCTATTTCATTATTCCATGCTAATGTATTCAAGCGTTAGCCTGCTTTAAACACTCTAATTTTTTCAAAGTAACAGTCCTGTTTCCCTGCAACACCAAATTAATGACATTACAGTTCTTCAAGAAGGAGGAACCAGTAAAGCCAGTACATACCAGAGGCACGACCAACTTACTAATCCCGAAATTCAACTACGAGCTTTTTAACTGCAACAACTTTAATATACGCTATTGGAGCTGGAATTACCGCGGCTGCTGGCACCAGACTTGCCCTCCAA
+
D@@DDHHIIIHIHIIIGIIIIGHHIIIIIIIIGIIIIIIHGHHIIIIIIIIIFHHICHHEHE@DGHHH@GGHGHHIIGFHHIEH?GHHHHIGHHIIHGHHHFHEECHHHHIHHHHIIGHHIIHHHHGFIIHHHHIIGIHHHHHHIHHIHIIHIHHHIHHIIIIGCIHHHHHIHHGHIHGIIIHHFFHHHHHHHHHIHIHIIGFHIIIEGGHHGCHIIIHIIIHHGEIHEEHE'HHFHHHEHFHGHEH??CDFEHHFIHHEG@HHHC<CEEHEEIIIIIIHIHHHCHHHIHIHHHDHHHHFF?IHIHHIIIIIHHDHHIIIHIHEHIHHHIIHGFFHIHIHHDBADD
@HISEQ:969:HM2KJBCX2:2:1101:1629:37472 2:N:0:ACTATGCA
AATCTTGCGCCGCCCAACTATCCCTATTAATCATTACGTCAATCCTAGAAACCAACAAAATAGGATCGAACGTCCTATTTCATTATTCCATGCTAATGTATTCAAGCGTTAGCCTGCTTTAAACACTCTAATTTTTTCAAAGTAACAGTCCTGTTTCCCTGCAACACCAAATTAATGACATTACAGTTCTTCAGAAAGGAGGAATCAGCGAAGCCAGTGCATACCAGTGGCACGACCAACCTGCTGACCCCGAAATTCAACTACGAGCTTTTTAACTGCAACAACTTTAATATACGCTATTGGAGCTGGAATTACCGCGGCTGCTGGCACCAGACTTGCCCTCCAA
+
DCDDDIIIIIIIIIIIIIIIIIIIIIIIIIIIIIIIIIIIHIIIIIIIIIIIIIIIIIHHHHIIIIIIGIIIIIIIGIHIIIIIIIIIIIIIIHHHIIIHHHIIIIIIIIIIIIIIIIIIIIIIIIIIIIIIIIIIIIIIIIIIIIIIIIIIHIIIIIIIIIIIIIHIIIHIIIIIIIIIIIIIIIIIIIIIIIIIIIIIIIIIHIIIIIIIIIIIIIIIIIIIIIIIIIIIIIIIIIIIIIIHHIIIHIIIIIIIIIIIIIIIIIIIIIIIIIIIIIIIIIIIIIIIIIIIIIIIIIIIIIIIIIIIIIIIIIIIIIIIIIIIIIIIIIIIIIIIIIIIIDDDDD
@HISEQ:969:HM2KJBCX2:2:1101:19560:36981 2:N:0:ACTATGCA
AATCTTGCGCCGCCCAACTATCCCTATTAATCATTACGTCGATCCTAGAAACCAACAAAATAGGTTCGATCGTCCTATTTCGTTATTCCATGCTAATGTATTCAAGCGCGAGCCTGCTTTAAGCACTCTAATTTTTTCAAAGTAACAGTCCTGTTTCCCCGCAACAACAAATTAATGCCATCACGGTTCTACAAGAAGGAGGGACCAGTGAGGCCAGTGCATACCAGTGGCACGACCAACCTACTGGCCCCGAAATTCAACTACGAGCTTTTTAACTACAACAACTTTAATATACGCTATTGGAGCTGGAATTACCGCGGCTGCTGGCACCAGACTTGCCCTCCAA
+
DADDDIIIIIIIIIIIIIIIIIIIIIIIIIIIIIIIIIIIIIIIIIIIIIIIIIIIGHIHIIIHIIIIIIHIIIIIIIIIGIIIIIIGHHIIIIIIIIIIIHGIIIIGIIIIIIIIIIIIIIIIIIIIIIIIIIIIIIIIIIIIIIIIIIIIIIIIIGIHIHIIIIIIIIHHIHIIIIIIIIIIHIIIIIIIIIIIIIIIIIIIIIIIIIIIIIIHIIIIIIIIIIIIIIIIIIIIIIIIIIIIIIIIIIIIIIIIIIIIIIIIIIIIIIIIIIIIIIIIIIIIIIIIIIIIIIIIIIIIIIIIIIIIIIIIIIIIIIIIIIIIIIIIIIIIIIIIIIIIIDDDDD
@HISEQ:969:HM2KJBCX2:2:1101:20551:37639 2:N:0:ACTATGCA
AATCTTGCGCCGCCCAACTATCCCTATTAATCATTACGGTGATCCTAGAAACCAACAAAATAGAACCATGCCGTCCTATTCTATTATTCCATGCTAATGTATTCGAGCAAAAATGCCTGCTTTAAACACTCTAATTTTTTCAAGGTAAAGGTCCTGGATCCGCAAGACACCCAATAAAGGACATCAAGTTTCTCCAGAAGGTGAGAAATCAACAGTAACAGTTCATACCCCTTAAGGCATGACCATCACGTCAATCCCGAAATTCAACTACGAGCTTTTTAACTGCAACAACTTTAATATACGCTATTGGAGCTGGAATTACCGCGGCTGCTGGCACCAGACTTGCCCTCCAA
+
CCDDDIIIGHIIIIIIIIIIIIIIIIHHIIIIIIIIIIIIIIIIIIIIIHIIIIIIIIIIIIHIIIIIICHIHHIIIIIIHIIIIHIHHHIIEHIIIHHHIDHG@FHHIIIIIIIIIHIHIIIIIIIIIHHHIHIIIIHHHIIIIIIIIIIIHIIIIIIIIIHIIHIIIHIIIIGIIIIHIHIIIIIIIIHIHIIIIIIIIIIIIIIIIIIIIHIIHHIIIIIIIIHIIIIIIIIIIIIIIIIIII2IIIHGIIIIIIIIIIIIIIIIIIIIIIIIIIIIIHIIIIIIIIIIIIIIIIIIIIIIIIIIIIIIIIIIIIIIIIIIIIIIIIIIIIIIIIIIIIIIIIIIDDDDD
@HISEQ:969:HM2KJBCX2:2:1101:7211:38997 2:N:0:ACTATGCA
AATCTTGCGCCGCCCAACTATCCCTATTAATCATTACGTCAATCCTAGAAACCAACAAAATAGGATCAAACGTCCTATTTCATTATTCCATGCTAATGTATTCAAGCGTTAGCCTGCTTTAAACACTCTAATTTTTTCAAAGTAACAGTCCTGTTTCCCTGCAACACCAAATTAATGACATTACAGTTCTTCAAGAAGGAGGAACCAGTAAAGCCAGTACATACCAGAGGCACGACCAACCTACTAATCCCGAAATTCAACTACGAGCTTTTTAACTGCAACAACTTTAATATACGCTATTGGAGCTGGAATTACCGCGGCTGCTGGCACCAGACTTGCCCTCCAA
+
DDDBDHIIHIIIIIIIIIIIIHIIIIIIIIIIIIIIIIIIIIIIIIHIIIIIHIIIIGIHHIHHHGHHIIGIIGIIIIIIIIFHIIIHIHEHHGIIIIHIHGIIIIHIIIIHIHIIIHHHIIIIIIIIIIIIIIHIHHIHIIHIIIIIIIIIIHIIIIHIIIIIIIHIIIIHHIIIIIIIIIIIIHHFHHHIIIIIIIIHHIIIIIIIIHIHIIIIIIIIIHIIIIIIIIHIIIIIHIHIHHHHGHC?HIHIIIIIHIHIHHEHHEGHIHIHIIHIIIIIIIIIHEFIIIIIIIIIIIIIHIHIIIIIIIIIIIIIIIIIIIHIIIIIIIIIIIIIIIIIIDDDDD
@HISEQ:969:HM2KJBCX2:2:1101:10142:38512 2:N:0:ACTATGCA
AATCTTGCGCCGCCCAACTATCCCTATTAATCATTACGGTGGTCCTAGAAACCAACAAAATAGAACCACAACGTCCTATTCTATTATTCCATGCTAATCTATTCAAGCAATAGCCCGCTTTAAACACTCTAATTTTTTCAAGGTAATTGTCCTGGCTCCCCAACACACCCAATTAAGGACATACTGGTTCACCAGAAGGAAGACCCGACAACAGGACAGTACTCGCCAAAGACGGACCGCCCGGCCAAGTCTAAAATTCAACTACGAGCTTTTTAACTGCAACAACTTTAATATACGCTATTGGAGCTGGAATTACCGCGGCTGCTGGCACCAGACTTGCCCTCCAA
+
DDDDDIIIHHIIIIIIIIIIIIIIIIIIHIIIIIIIIIIIIIIIIIIIHIIIIIIIIIIIIIIIIIIIIIIGIIHIIIIIIIIIIIIIIIIIIIIIHIIIIIHHIIIIIIIIHIHIIIIIIIIIIHIIIIIHIIIIIIIIIIIIIIIIIIIIIIIIHHIIIIIIIIIIIIIIHHIIIIIIIIIIIIIIIIIIIIIIIIIIIIHIIIIIIIIIIIIIIIIIIIIIIIIIIIHIIIIIIIIIIIIIIHIIIIIIIIIIIIIIIIIIIIIIIIIIIIIIIIIIIIIIIIIIIIIIIIHIIIIIHHIIIIIIIIIIIIIIIIIIIIIIIIIIIIIIIIIIIIIIIIDDDDD
@HISEQ:969:HM2KJBCX2:2:1101:7715:39582 2:N:0:ACTATGCA
AATCTTGCGCCGCCCAACTATCCCTATTAATCATTACTTCAGTCCTAGAAACCAACAAAATAGAACCAAAGTCCTATTCCATTATTCCATGCTAATATATTCAAGCAAACATGCCTGCTTTAAACACTCTAATTTTTTCAAAGTAAAAGTCTTGGATCCCTAGCGCACTCAATTAAGAGCACACTAGTTCCCCAAAAGGAAAAGCCCAAAGTTGCAGTACAAACCTTACGGTTGACGGCAACTATAAGCCCAAAATTCAACTACGAGCTTTTTAACTGCAACAACTTTAATATACGCTATTGGAGCTGGAATTACCGCGGCTGCTGGCACCAGACTTGCCCTCCAA
+
BDDDDIIIIIIIIIIIGIIIIIIIHIIIIIIIIIHHIIHIIIIIIIIHIIIHIIHIHHHIIIIIHHIIHIIIFEHHIIHIIHIHIFEHHIIGIIIIIIIHIHIHIIHIIIIHIIIHHIHGIIIIIIGIIIIHIHIIHIIIIIIIIIIIHHIHIHHHHIIIIHIHHIHHIIIIHHIIIHHIIIHIIIHIHHIIIIIIHIIIIIIIIIIIIIIIIIIIHIIIIIIIIIIIIIIIIIIIIIIHGGGGGHIHFHIIIIIIHIIIHEEHHIIIIIIIIIIIIIIHIIIHHHHIIIIIIIIIIIIIIIIHIIIIIIIIHIIHIGHIIIIIIIIIIIIIIIIIIIIIIDDDDD
@HISEQ:969:HM2KJBCX2:2:1101:10152:39881 2:N:0:ACTATGCA
AATCTTGCGCCGCCCAACTATCCCTATTAATCATTACGGCTCTCCTAGAAACCAACAAAATAGGAGCGCCGTCCTATTCCATTATTCCATGCTAATGTATTCGAGCAAAGGCCTGCTTTGAACACTCTAATTTTTTCAAAGTAAAAGTCCTGCTTCCCGAAACACGCCCAGTGAAGGGCATGCCGTTCCGCAGAAGGAAAGGCCCGGCCGAACCAGTGCACGCGGTGAGGCGGACCGGTCAGCCAGGCCCAAGATTCAACTACGAGCTTTTTAACTGCAACAACTTTAATATACGCTATTGGAGCTGGAATTACCGCGGCTGCTGGCACCAGACTTGCCCTCCAA
+
BD@D@HIIHHIGIIGHHIII?HECHHHIIIIIIGHEHDEHDHEEECG?1<GHHH1ECE11<D11<<1C///</CG1FHHIHIGEHIH?<C11<F@HFFGEHDFDFEHHGEF@HGHHHCHHCHHHHIHHHHEHG@<<FHHF6BEFCEE@FHC@HHHHHHHHHGCCH/?CHGAG5:HHG?HHCIGHE@8C@IHHEIHFHHHHHCEFCHDIEC<AHG@IHIIHHHHF<HHCDIIGIHHHHFHEHHHEIHHCEDD<1EIHHHHIIHHD<@HFHEGEEHHHEHFGHHHHCHFFFHED0DHHHHHEHGC1HHGEHHHHIHH<IFGHFIHFHECIIHHHHIHGC<0ED<0<<
@HISEQ:969:HM2KJBCX2:2:1101:17326:39778 2:N:0:ACTATGCA
AATCTTGCGCCGCCCAACTATCCCTATTAATCATTACGTCAATCCTAGAAACCAACAAAATAGGATCAAACGTCCTATTTCATTATTCCATGCTAATGTATTCAAGCGTTAGCCTGCTTTAAACACTCTAATTTTTTCAAAGTAACAGTCCTGTTTCCCTGCAACACCAAATTAATGACATTACAGTTCTTCAAGAAGGAGGAACCAGTAAAGCCAGTGCATACCAGAGGCACGACCAACCTACTAATCCCGAAATTCAACTACGAGCTTTTTAACTGCAACAACTTTAATATACGCTATTGGAGCTGGAATTACCGCGGCTGCTGGCACCAGACTTGCCCTCCAA
+
DADCDIIIIIIIIHIIIIIIIIIIIIIIIHIIIIIIIHIIIIICHIIGIIIIIIIHIHHEHHHHHHIIIHIGIIIIIEFGHHIIHHGIHIHDGGH@GHHIIHIIIIIIIHIIIIIIIIIIHFEHIHHIHHIIIIIHIIHHHIIIIIHIIIIIIIHHIIIIIIIHHIIIIIIIIIIIIHHHIIIHIIIHIIIIIIIIIIIIIHGHHIIIHIHHIIHIIIIIIHHIIIIIIIIIIIIIIIHIIIHHFIIHIHHHHIIIIIHHIIIIIIGIIIIIIIHIIIIIIIIIIIIIIIHIHIIIIIIIIIIIIIIIIIIIIIIIIIIIIIIIIIIIIIIIIIIIIIIIIDDDDD
@HISEQ:969:HM2KJBCX2:2:1101:16995:39849 2:N:0:ACTATGCA
AATCTTGCGCCGCCCAACTATCCCTATTAATCATTACGTCAATCCTAGAAACCAACAAAATAGGATCAACGTCCTATTTCATTATTCCATGCTAATGTATTCAAGCGCGAGCCTGCTTTAAACACTCTAATTTTTTCAAAGTAACAGTCCTGATTCCCCACCACACCAAATTAATGACATGATGGTTCGTCAGAAGGTAGGAATCAGTAACACCAGTACGTACCGAAGGCACGACCAGCGTACTAATCCCGAAATTCAACTACGAGCTTTTTAACTGCAACAACTTTAATATACGCTATTGGAGCTGGAATTACCGCGGCTGCTGGCACCAGACTTGCCCTCCAA
+
DDDDDIIIIIIIIIIIIIIIIIIIIIIIIIIIIIIIIIIIIIIIIIIHIIIIIIIIIIIIIIIHIEHIHIIHIIIIIHIIIIIIIIIIIIEHHHHIIIHHHHHHHHIIIHIIIIIIIHHHIIIIIIIIIIIIIIHIIIIIIIIIIIIIIIIIIIIIIIIIIIIIIIIIIIIIIIIIIIIIHIIIIIIIIIIIIHGIIIIIIIIIIIIIIIIIIIIIIHIIIIIIIIIIIIIIHHIIIIIIIIHGIIIIIIHIIIIIIIHIIIIIIIIIIIIHHHIIIIIIIIHIIIIHHHIHHIIIIIIIIIIIIIIIIIIIIIIIIIIIIIIIIIIIIIIIIIIIIIIIDDDDD
@HISEQ:969:HM2KJBCX2:2:1101:14756:40381 2:N:0:ACTATGCA
AATCTTGCGCCGCCCAACTATCCCTATTAATCATTACGGTGATCCTAGAAACCAACAAAATAGAACCATGCCGTCCTATTCTATTATTCCATGCTAATGTATTCGAGCAAAAATGCCTGCTTTAAACACTCTAATTTTTTCAAGGTAAAGGTCCTGGATCCGCAAGACACCCAATAAAGGACATCAAGTTTCTCCAGAAGGTGAGAAATCAACTGCAACAGTTCATACCCCTTAAGGCATGACCATCACGTCAATCCCGAAATTCAACTACGAGCTTTTTAACTGCAACAACTTTAATATACGCTATTGGAGCTGGAATTACCGCGGCTGCTGGCACCAGACTTGCCCTCCAA
+
DDDDDIIIIIIIIIIIIIIIIIIIIIIIIHHIIIIHIIIIHIIIIIIIGIIIIIIIIIIIIIHIIIFHIHIHHHIIIIIIIIIIIHIIIIIIIIIIGIIIHGHIHIIHIHIHHHIHIIIHIIIHIIIHIIIIIIIIIIIIIIIIIIIIHHHHIIIIIHEIIIIIIIIIIIHIGIIIIHIIIIIIIIIIHHHIIIIIIIIHIIIIIIIHIIIIIIIIIIIIIHIHHIIIIIIIIIIIIIIIIIIHIIIIIIIHIIIIHIIIIIIIIIIIHHHIIHIIIIIIIIIIIIIIIIIIIIIIIIHHGIIIIIIIIIIIIIIIIIIIIIIIIIIIIIIIIIIIIIIIIIIIIIIIDDDDD
@HISEQ:969:HM2KJBCX2:2:1101:6976:40365 2:N:0:ACTATGCA
AATCTTGCGCCGCCCAACTATCCCTATTAATCATTACCGCATGCTGCTAACCAACGAAACAGACAGCGGTCCTGTTCCATTATACCATGCTAATATATTCAAGGCAAGGATGCCTGCTTTAAACGCTCTAATTTCTTCAAAGTAAACGACCTGGAGCCATACCGCCCACTCATTTAAGAGCAGACAGAGACAACCAAGTGTTGATGGAGACGGGCCAGTACACACCCCTTGAAAGGGCAGACCATGCCCGACTCGCACCGATTCCAACTACGAGCTTTTTAACTGCAACAACTTTAATATACGCTATTGGAGCTGGAATTACCGCGGGTGCTGGCACCAGACTTGCCCTCCAA
+
DCDDDIIIIIIIIIIIIIIIIIIIIIIIIIIIIIIIIHIIIIIHIIIIIIIHIIIIHIIIIIIIIHIIIIIIIIIIIIIIIGIIHIIIIIIIIIIHIIIIIFCIIIIIHHIIIIIIIIIIHIIIIIIIIIIIHIIIIHIIIIIIIIIIIIIIIHIIIIIIIIIIIIIIIHHIIIHIIIIIHHIIIIIIIHIIIIIIIIHIIIIIIIIIIIIIIIIIIIIIIHIIIIIIIHIIIIIIIIIIIIIIIIIIIIIHIHIIIIIIIIIIIIIIIIIIIIIGIIIIIIIIIIIIIIIIIHHIIIIIIIIIIIHHIIIIIIIIIIIIIIIIIIIHHHIIIIIIIIIIIIIIIIIIDDDDD
@HISEQ:969:HM2KJBCX2:2:1101:10898:40826 2:N:0:ACTATGCA
AATCTTGCGCCGCCCAACTATCCCTATTAATCATTACGGTGATCCTAGAAACCAACAAAATAGAATCATGCCGTCCTATTTTATTATTCCATGCTAATGTATTCAAGCAAAATGCCTGCTTTAAACACTCTAATTTTTTCAAAGTAAAGGTCCTGGTTCCCCGCGACACCCAATTAAGGGCATCGCGGTTCTCCAGAAGGTGAGAAATTGACTACACCAGTTCATACCCCTTAAGGCACGACCGATGTGTCAATCCCGAAATTCAACTACGAGCTTTTTAACTGCAACAACTTTAATATACGCTATTGGAGCTGGAATTACCGCGGCTGCTGGCACCAGACTTGCCCTCCAA
+
DDDDDIIIIIIIIIIIIIIIIIIIIIIIIIIIIIIIIIIIIIIIIIIIIIIIIIIIIIIIIIIHIIIIIHIIIIIIIIIIIIIIHIIIGIIIHIIIIIIHIGIIIIEFIIHIIIHHIIIHIIIIIIIIIIIIHIIIHIHIIIIIIIIIIIIIIIIHHHIIIIIIIIIIIIIIIIIIHIIIIIIIIIIIHIIIIIIIIIIIIIIIIIIIIIIIIHHIIIIIIIIIIIIIIIIHIIIIIIIIIIIIIIIIIIFIIIIIIIIIIIIIIIIIIIIIIIIIIIIIIIIIHIIIIIIIIIIIIIIIIIIIIIIIIIIIIIIIIIIIIIIIIIIIIIIIIIIIIIIIIIIIIIIDDDDD
@HISEQ:969:HM2KJBCX2:2:1101:7541:40902 2:N:0:ACTATGCA
AATCTTGCGCCGCCCAACTATCCCTATTAATCATTACGGTGATCCTAGAAACCAACAAAATAGAACCATGCCGTCCTATTCTATTATTCCATGCTAATGTATTCGAGCAAAAATGCCTGCTTTAAACACTCTAATTTTTTCAAGGTAAAGGTCCTGGATCCGCAAGACACCCAATTATGGACATCAAGTTTCTCCAGAAGGTGAGAAATCAACAGCGACAGTTCATACCCCTTAAGGCATGACCATCACGTCAATCCCGAAATTCAACTACGAGCTTTTTAACTGCAACAACTTTAATATACGCTATTGGAGCTGGAATTACCGCGGCTGCTGGCACCAGACTTGCCCTCCAA
+
@DBB@GHHHDH<HHHIIIIIIHHIIHHHIHIFHIEEHEEGHIHECG@HIIH@FHHICHEFEHHC@EGHEEHHHIDHCCHHHE@F?HHII@CHIIIFEHHHHHCGIIFIIIHE@IHCHF@HGHHHH@HHIHHGGHFGEGFCECHH@HFEHIIIHEHFEDHHEH?HG@CHHHIHHCHGHIIIHHEHHEHEIIIHHEHEECHHHEHHHHHEGIHIIIIIHHHHHGEHEIIIGIHIHGH;HHEIIIIIIIIHHG<?IIIIHIHIHIHHHHHEHHIIIIIIIIIIIIIIGHIHHCG@HHG?E?HGE<HHHCIHHH?HIHEIHHEHHHIHDIIIIGIIIHIIIIHIIHHHGCFHD@@@@
@HISEQ:969:HM2KJBCX2:2:1101:20146:41619 2:N:0:ACTATGCA
AATCTTGCGCCGCCCAACTATCCCTATTAATCATTACGGTGGTCCTAGAAACCAACAAAATAGAACCATGCCGTCCTATTTTATTATTCCATGCTAATGTATTCAAGCAAAAATGCCTGCTTTAAACACTCTAATTTTTTCAAAGTAAAGGTCCTGGTTCCCCGCGGCACCCAATTAAGGACATCGCGGTCCTCCAGAAGGTGAGAAATTGACTGCACCAGTTCATACCCCGTAAGGCACGACCGATGCGCCAATCCCGAAATTCAACTACGAGCTTTTTAACTGCAACAACTTTAATATACGCTATTGGAGCTGGAATTACCGCGGCTGCTGGCACCAGACTTGCCCTCCAA
+
@DDDDIIIHCHEHDCHIIIHIHIIIFEHHHIHHHHHHIIIIIIGIHIFHHIHHHIIIIGCG@E@HFFHEHHHIIHHIHGEHHIIIIHIEHHHEIHIHIIIECFHHGCHIIIIIHIHIIHHGHHHCHHIIIIHHGHHIHHIHHHGHHHHFIIHHIHHIHIIGIIIHIHHIIIIIHIIIIHFHIIIIHHHHI<IIIIIHIHHGIHIHHHHHHHHHI<IIHIIIIHHHECIIHIHGHGHHHHIIHIIIHIIIGHFHH?GIHHHIIHEIHHHGHHHHHHGIIHIIIIIIIIIHHIIHHGHHHIIIHHIIHHHHGIIIHHEIIHIIIHIIHHHGIIHIIIIIHHIHHHIIIIIDDBDD
@HISEQ:969:HM2KJBCX2:2:1101:10588:41790 2:N:0:ACTATGCA
AATCTTGCGCCGCCCAACTATCCCTATTAATCATTACGGTGATCCTAGAAACCAACAAAATAGAACCATGCCGTCCTATTCTATTATTCCATGCTAATGTATTCGAGCAAAAATGCCTGCTTTAAACACTCTAATTTTTTCAAGGTAAAGGTCCTGGATCCGCAAGACACCCAATAAAGGACATCAAGTTTCTCCAGAAGGTGAGAAATCAACAGTAACAGTTCATACCCCTTAAGGCATGACCATCACGTCAATCCCGAAATTCAACTACGAGCTTTTTAACTGCAACAACTTTAATATACGCTATTGGAGCTGGAATTACCGCGGCTGCTGGCACCAGACTTGCCCTCCAA
+
DDDDDIIIIIIIIIIIIIIIIIIIIIIIIIIIIIIIIIIIIIIHIIIIGIIIIIIIIIIIIIIIIIHIHIIIIIIIIHIIIIIIIIIIIIIIIHIIIIFHHGHHHIHHIIIIIIIIIIIIIIIHIIIIIIIIIIIIHIHHIIIIIIIIIIIIIIIIIHIIIHIIIIIIIIIIIIIIIIIIIIIIIIIIIIIIIIIIIIIIIIIIIIIIHIIIIIIIIIIIIIHIIIIIIIIIIIIIHIIIIIIIIIIHIIHDIIHIIIIIIIIIIIIGIIIIIIIIIIIIIIIIIIIIIIIIIIIIIIIIIIIIIIIIIIIIIIIIIIIIIIIIIIIIIIIIIIIIIIIIIIIIIIIIDDDDD
@HISEQ:969:HM2KJBCX2:2:1101:14872:41861 2:N:0:ACTATGCA
AATCTTGCGCCGCCCAACTATCCCTATTAATCATTACGTCGATCCTAGAAACCAACAAAATAGGTTCGATCGTCCTATTTCGTTATTCCATGCTAATGTATTCAAGCGCGAGCCTGCTTTAAGCACTCTAATTTTTTCAAAGTAACAGTCCTGTTTCCCCGCAACAACAAATTAATGCCATCACGGTTCTACAAGAAGGAGGGACCAGTGAGGCCAGTGCATACCAGTGGCACGACCAACCTACTGGCCCCGAAATTCAACTACGAGCTTTTTAACTGCAACAACTTTAATATACGCTATTGGAGCTGGAATTACCGCGGCTGCTGGCACCAGACTTGCCCTCCAA
+
BDADDCCF<D=HHIHIIIIHHE?CGHFHHHFEGHHEHCCHCHH@GHHHHIHHH@GHFHHIHIFC<F<CHIIH1<@0<1<FHH@DGHHEHIE@HHHHH?CHF<GHCFCCDEEHGDHC1GHHHHGHHCIIIHCGCHE0EHICHHHFA@CCF?HGBCCDD@HCFHHEHEHCHFEHHIGHC6BEHEHHECHHHEEHFGHG/EHFHHF@G@HHCCHEC0?HFH1CGGFHHIG1E@=HHCGD@EHHF@<10HDCE/H@HHHG@GED1CECHIHHFIGHHCED<11HHHEHED<@HHHGEHCGEFHEC?HHHF@@CCHE<HHDIHE@1HHHGIHHD1EHHC<1HHDHED?DD@
@HISEQ:969:HM2KJBCX2:2:1101:4607:41148 2:N:0:ACTATGCA
AATCTTGCGCCGCCCAACTATCCCTATTAATCATTACATCGATCCTAGAAACCAACAAAATAGAATCGGATGTCCTATTTCATTATTCCATGCTAATGTATTCAAGCGTGAGCCTGCTTTAAACACTCTAATTTTTTCAAGGTAACAGTCCTAATTCCCCGTGACACCAAATTAATGGCATTACGGTTCTTTAGAAGGTGAGAAATCAATAATATTAGTACATACCAACGGCATGACCGAAACATTGATCCCGAAATTCAACTACGAGCTTTTTAACTGCAACAACTTTAATATACGCTATTGGAGCTGGAATTACCGCGGCTGCTGGCACCAGACTTGCCCTCCAA
+
DDDDDIIIHIIIIIIIIIIIIIIIIIIIIIIIIIIIIIIIIIIIIIIIIIIIIIIIIIHIIIIIHIIIIHIIIIIIIHHIIIHIHIIIHIHEHHHIIIIIIHIIIIIIIIIHHIIIIIIIIIIIIIIHIHIIIIIIIIIIIIIIIIIHHHGIIIIIIHHHIIHHIIIIIIIIIIIIIEGGIIIIIIIIGIIIIIIHIIIIHIIIIIIIIIIIHHI@IIIIIIIIHGIIIIIIIIIIIIIIIIIIHHIIIIIGIIIIIIIIIIIIIIIIHIIIIIIIIIIIIIIIIIIIIIIIIIIHIIHIIIIIIIIIIIIIIIIIIIIIIIIIIIIIIIIIIIIIIIIIIHDDDDD
@HISEQ:969:HM2KJBCX2:2:1101:1933:42784 2:N:0:ACTATGCA
AATCTTGCGCCGCCCAACTATCCCTATTAATCATTACGTGGTCCTAAAACCAACAAAATAGAACCATCGTCCTATTTTATTATTCCATGCTAATGTATTCAAGCAAAAATGCCCGCTTTAAACACTATATTTTTTTCAAAGTAAAAGTCCTAGTTCATTGAAACACCCAAGAGCATCCCAATTCACCAGAAGGTAAGAAATTGGCTACACACCGATTCATGCCCCTAAAGGCATGACCGATATATCCCAATCCCGAAATTCAACTACGAGCTTTTAAACCGCAACAACACTAATATACGCTATTGGAGCTGGAATTACCGCGGCTGTTAATACCAGACTTGCCCTCCAA
+
DBBDAEHHDHGDHDHHHIIHHHHHIHHIGHI?FH@1DCGHHHCHHHC@GHHHHHHIHHFEHIIGCHHHIGHFH?GE@?<F?1C@CFHG<CGCHHHIHIEHGHECEHHIHCIIHHEHGEH?FHHGHHIHHEHE1FCHHHIFIHHHHIIIHHHHHFFCHHH@HHHHGIIHHGHH@GFFCIHIHGHIFHHIEFEFHEHEFHHHFHFHIHIIIIHHHHIIHCHCIHFIIHHIHHHHHHGCHEIHHHFEHGD:GDHIHHEHHFHGHEEECCH@HIIHHGIIIIIIIIGIIGIIHHIHIHEHIGIIIIHIIIIIHIIHIIIIIIIIIIIIIIIIIIIIIIIIIHIIIIIIDDDDB
@HISEQ:969:HM2KJBCX2:2:1101:16286:44148 2:N:0:ACTATGCA
AATCTTGCGCCGCCCAACTATCCCTATTAATCATTACGGTGGTCCTAGACCAACAAAATAGAACCAACGTCCTATTCTATTATTCCATGCTAATCTATTCAAGCAAAAGCCCGCTTTAAACACTCTAATTTTTTCAAGGTAATGGTCCTGGTTCCCCGGCACACCCAGTTAAGGACATACCGGCTCACCAGAAGGATAGACCCGACAACAGACAGTACTCGCCAGAGACGGACCGCCCGGTCAGGCCTAAAATTCAACTACGAGCTTTTTAACTGCAACAACTTTAATATACGCTATTGGAGCTGGAATTACCGCGGCTGCTGGCACCAGACTTGCCCTCCAA
+
DBDDDHIHHHHIIEHIIIIIIIHHIIIIIGHHHIIIIIIIEHIHHHIIHIHHIIIIHIGHHIHHHIIIIHIIIIIIHIEHIIIIHIHEEHHIIIIIGIIIHHGHIIIIIIHGHIIHIIIHIHIIIIIIGHHIIHIIHIIIIGIIHIIIIIGHIIHHEHIIIIHEIIIIIIIIHIIIIIIIIGIIIIIIIIIIIIIIHIIHGIHHHIIIIIIIHIIHHHHIIIIIIIIIIIIHIIIIIIHHHHIIIHIHIIIIHHIIIHHHHHGFHHIIIIIIIIIIIIHHHHIHIIIIIHIIIHGHHHIIIIIIIHIIIIIIIIIIIIIIIIIHIIIIIIIIIIIIIHDDDDD
@HISEQ:969:HM2KJBCX2:2:1101:5822:44104 2:N:0:ACTATGCA
AATCTTGCGCCGCCCAACTATCCCTATTAATCATTACGGTGATCCTAGAAACCAACGAAATAGAATCAGTCCGTCCTATTTCATTATTCCATGCTAATGTATTCAAGCAAAAATGCCTGCTTTAAACACTCTAATTTTTTCAAAGTAAAGGTCCTGGTTCCCCGCGGCATCCAATTAAGGACATCGCGGTTCTCCAGAAGGTGAGAAATTGACTGCACCAGTTCATACCCCGTGAGGCACGACCGATGCGCCAATCCCGAAATTCAACTACGAGCTTTTTAACTGCAACAACTTTAATATACGCTATTGGAGCTGGAATTACCGCGGCTGCTGGCACCAGACTTGCCCTCCAA
+
D@DDDIIIIIIIIIIIIIIIIHHEHIIIIIIHIIIIHIIIIIIIGHHEHIFHIHIIHIIHIIHHGHGIIIGHHIIIHIIIIHIHIIIIHIHIGIIIIIGIFFHHIIHHHIIIHIHHIFGHGHHHHIIIIIHIHEHHIIIIIHHIIHHHHHHFIIIIIIHIIIIIIIIIHIIIIIIHHGHIIIHGHHIIIIIIIIIIIIIIIHHIIIIIIIIIIHIIIHIIIIIIIIHIIIIHIHIHIIIIIIIGIIIIIIHHIHHGIIIIIIHIIIIIIHIIIIIIGIIIIIIIIIHIIIHHIIIIIIIIHIIIIIIIIIIIIIIIIIIIIIIIIIIIIIIIIIIIIIIIIIIIIIHHDDDDD
@HISEQ:969:HM2KJBCX2:2:1101:12404:44843 2:N:0:ACTATGCA
AATCTTGCGCCGCCCAACTATCCCTATTAATCATTACGGTGATCCTAGAAACCAACGAAATAGAATCAGTCCGTCCTATTTCATTATTCCATGCTAATGTATTCAGACGATAGTCTGCTTTAAACACTCTAATTTTTTCAAAGTAACAGTCCTGATTTCCAACCACACCAAATAAATGGCATGAAAGTTCCTCAGAAGGTAGAGATCCATCTCACCAGTGCAGACAATTAAGCCTGACCAATGGGTAGACCCCGAAGTTCAACTACGAGCTTTTTAACTGCAACAACTTTAATATACGCTATTGGAGCTGGAATTACCGCGGCTGCTGGCACCAGACTTGCCCTCCAA
+
D@DD<G@HC/D?HIC0DGHIHGH1FHHHIHHHFH@HHE0DC@<<CGHHH@GH<CFHIGEHIHCCCCFHHHH1EHHHIIHCEHCCEFHI?1CDFCHECHHHE?DHIIIIIIIIIIIIHGEHIGHHEF@IHHHHGHHIEHHFGHHEEGHHHHHFHIHHIIIIGHFIHHIGIIIGHIGIHHHGDDHHHIHHEIHIIHHHHEGFFGEGDGGFHHIIHHHHGIHHEHHHGHHHHIIIIHGGFGHGHGHFHFFHHHGHIIIIIIIHIIHHDIIHHGGHIIHHHGC?IHGEIIFHHHEHHIHIIIGHHHEHHEIIHFIIHIHIIHHHHHHHEHIHIIIIHEIHIHHFHHHDA@@B
@HISEQ:969:HM2KJBCX2:2:1101:4853:45080 2:N:0:ACTATGCA
AATCTTGCGCCGCCCAACTATCCCTATTAATCATTACGGTGGTCCTAGAAACCAACAAAATAGAACCACAACGTCCTATTCTATTATTCCATGCTAATCTATTCAAGCAATAGCCCGCTTTAAACACTCTAATTTTTTCAAGGTAATGGTCCTGGCTCCCCAACACACCCAATAAAGGACATGCTGGCTCACCAGAAGGAAGACCCGACAGCAGACAGTACTCGCCAAAGACGGACCGCCCGGCCAGGCCTAAAATTCAACTACGAGCTTTTTAACTGCAACAACTTTAATATACGCTATTGGAGCTGGAATTACCGCGGCTGCTGGCACCAGACTTGCCCTCCAA
+
@@DD@HEHHIFCDHDHCCEFHIHIIHFHGHHHIHFHEEEF@CGH@GHIC?FFHHCEEHIHIHE@HFH?C@H=FHHHHHIEFHFIIHHHHIGI@GHHHIEHHCEHEIHFHFCGDDCDCDDHIHIGHGH@FGH@HHHHHIIIHCHHHBF@E<CCGHHFFIIIIIHGEHIHEHEIIIIIIHHGIIHFHIHIIIHHHIIIIIIHIIHHDHIIIIHHIIIHHHIHIIIIIGIIIIIIIGIHHIIIIIGIFIIHGIIIIIIIIIIHHHIIIHIIGIIIIIIIIIIIIHHHIIHHHHFHHHIHIIHHHIHIIIHIIIIIIIIHHIIHIIIIIIHHHIHIIIHHHHH=H@A@DD
@HISEQ:969:HM2KJBCX2:2:1101:20564:44928 2:N:0:ACTATGCA
AATCTTGCGCCGCCCAACTATCCCTATTAATCATTACGGTGATCCTAGAAACCAACGAAATAGAATCAGTCCGTCCTATTTCATTATTCCATGCTAATGTATTCAGACGATAGTCTGCTTTAAACACTCTAATTTTTTCAAAGTAACAGTCCTGATTTCCCATCACACCAAATAAATGGCATGAAAGTTCCTCAGAAGGTAGAGATCCATCTCACCAGTACAGACAATTAAGCCTGACCAATGGGTAGACCCCGAAGTTCAACTACGAGCTTTTTAACTGCAACAACTTTAATATACGCTATTGGAGCTGGAATTACCGCGGCTGCTGGCACCAGACTTGCCCTCCAA
+
BCDDDIIHIHHHHIIIIIIGIIIFHIIIHIIHIIIHHIIIIGIIIIIHIIIIIIIIIIIIIIHHEHIIIIIIHHHHHHIIIHIIIIII?GHE?FHGHIIIEDHEH?HEHFHHIIIII?FH11CE@HHHIIIFIIIIHHHCHEFDHHHHHGGCC?G?GCH?CD@GFHH0FCGEHHHFHH?CGHHCEEHHHC@08CEGFFFGHGD<C?FHGEHG?CH:G1FF/<@H;CHFHGGEC;CGHA1CC1C1B:DFA/E@<1EFCHG?FHHHHHC1D0HF<<1<<11G?FG<1<@DCEEHEHCCHIHHFG<D1GHF<C11C<<C//DCF@HF@@EHHEFIHCHEHGFHDG@?DAAD
@HISEQ:969:HM2KJBCX2:2:1101:18167:46292 2:N:0:ACTATGCA
AATCTTGCGCCGCCCAACTATCCCTATTAATCATTACTTCGGTCCTAGAAACCAACAAAATAGAACCAAAGTCCTATTCTATTATTCCATGCTAATGTATTCAAGCGGATGCCTGCTTTAAACACTCTAATTTTTTCAAAGTAAAAGTCCTGGTTCCCTGCCGCACTGAGTGAACAACACGACAGCTCACCAGAAGGTAAGACCCAGTCAGGACAGTACAAACCCTAGAGCAGACCGTCCAACCGGGCCTAAAGTTCAACTACGAGCTTTTTAACTGCAACAACTTTAATATACGCTATTGGAGCTGGAATTACCGCGGCTGCTGGCACCAGACTTGCCCTCCAA
+
DDDDDHHEHIIIIHHHHGHHHEGHHEHEHGGHHGHIIHFEEHHCHHHHGIIIIIIIGCHFHGFC@HHFHHHEHGHCE@@GHHHHHHHHIIIIIH1HHHHHCEEGEHHIIHHGHHEHHE@HCHIIFIIHFGDHHHGHIHHHHHHIGHHIIIIHCHFHHFEHDII;IHIIIHEIIIIHIIIHGIHHHHHHHHEHHHHHIIIIHIIIIIIIIHIHFEIHIHGHFFCGIIIHGI<GHHHHIHHHHHCCDFHCHHIIIIIHIHHIHIIIHHIIIHHHHIIHFIHHHIHCHHHHHHHHHIIIHIHIHIIIHIIIIIIIIIHHIIIIIHHIIHIIIIIIHGIIIIIHDDDBA
@HISEQ:969:HM2KJBCX2:2:1101:5563:46271 2:N:0:ACTATGCA
AATCTTGCGCCGCCCAACTATCCCTATTAATCATTACGTCAATCCTAGAAACCAACAAAATAGGATCAACGTCCTATTTCATTATTCCATGCTAATGTATTCAAGCGCGAGCCTGCTTTAAACACTCTAATTTTTTCAAAGTAACAGTCCTGATTCCCCACCACACCAAATTAATGACATGATGGTTCGTCAGAAGGTAGAAATCAGTAACACCAGTACGTACCGAAGGCACGACCAGCGTACTAATCCCGAAATTCAACTACGAGCTTTTTAACTGCAACAACTTTAATATACGCTATTGGAGCTGGAATTACCGCGGCTGCTGGCACCAGACTTGCCCTCCAA
+
DDDDDIIIIHIIIIIIIIIIIIIIIIIIIIIIIIIIIIIIIIIIIIIHIIIIIIIIHIIIHHHIHIIEHIIHFIIGHIIIIIIIIIIIIIIIIIHIIIIIIHIHHIIIHIIIIIIIHHIIIHIIIIIIIIIIIIIIIIIIHIIIIIIIIIIIIIIIIIHIIIIIIIIIIIIIIIIIIIIIIIIIIIIIIIHIIIHIIIIIIIIIIHIIIIIIIIIIIIIIIIIIIIIIIIIIIIIIIIIIHIIIIIHIIIIIIIHHIIHHIIIIIIIIIIIIIIIIIIIIIIIIIIIIIIIHHIIIHIIIIIIIIIIIIIIIIIIIIIIIIIIIIIIIIIIIIIIIIIIIDDDDD
@HISEQ:969:HM2KJBCX2:2:1101:16886:47498 2:N:0:ACTATGCA
AATCTTGCGCCGCCCAACTATCCCTATTAATCATTACGTCGATCCTAGAAACCAACAAAATAGAATCAAACGTCCTATTTCGTTATTCCATGCTAATGTATTCAAGCGTGAGCCTGCTTTAAACACTCTAATTTTTTCAAAGTAACAGTCCTGATTCCCCAAGACACCAAATTAATGACATCATGGTTCGTCAGAAGGTAGGAATCAATAATACCAGTACGTACAATAGCACGACCAATAAATTGATCCCGAAATTCAACTACGAGCTTTTTAACTGCAACAACTTTAATATACGCTATTGGAGCTGGAATTACCGCGGCTGCTGGCACCAGACTTGCCCTCCAA
+
DAAABHIIIHHHIHHIHHHI1D@GFHHHIEF?HHICGHIHIIIHGEFEEHHEEHHIHIHHEHDHH1GHHHHHFFEHIIIHFECFGHHG1CHEGEHIIIIIHHGHHEHHHFHHHEFCECHHHEHHHFHEFHHHIFHHEGHCHHHHHHHHFEEHGHHIHHHICECIIIHEHHHHIHCHD/CCHHFHGH?GHHHHHFHCFFHEHEHHFHGFFHCFCHGGHHCEHIIHHIIIIHHCFGD=HHHHHCGHHFGEGHIIH@IHCG<CHHHHIHIHHHFC@<EHEEIIIIIIIIIIIHGD0IGHCH@HHEEHCIHHGHHDHHCHDHEHIHGHGEHEEGIIHHEHHDGIDDDDB
@HISEQ:969:HM2KJBCX2:2:1101:5123:47814 2:N:0:ACTATGCA
AATCTTGCGCCGCCCAACTATCCCTATTAATCATTACTCCGGTCCCGAAGGCCAACACAATAGGACCAGACTCCTATCACGTTATTCCATGCTAATGTATTCAGAGCATAAGCTTGCTTTGAGCACTCTAATTTTTTCAAAGTAACAGCGCCGGAACCGCGACCCAGCCAATTAAGGCCAGGAGCACGCCGCCGACAAAGGGACGGAAGGGCAGGTGCACACCGAGTAGGCGGACTGACCCTTACGACCCAAGATCCAACTACGAGCTTTTTAACTGCAACAACTTAAATATACGCTATTGGAGCTGGAATTACCGCGGCTGCTGGCACCAGACTTGCCCTCCAA
+
DDDDDHIIIIIIIIIIIIIIIIIIIIIIIIIIIIIHIIIIIIIIIHIHIIHHIIIIIIIIHIHHHHIIIIIHHHIIIIIIGGGHFHIIIIHHIHIIIIIIIHIHHHIIIIIHIIIIIIIIIIIIIIIIIIIIHIIIIHIIIIIIIIIIIIIIHIGIHIIIIIIHIIIIIIIIIIIIIIIIIIIIIIIHHIIIIIIIIIIIIIIIIIIIIIIIIIIIIIIIIIIIIIIIIIIIIIIIHIIIIIHFIIIIIIIIIIIIIIIIIHIIIIIIIIIHIIIIIIIIIIIIIIIIIIIIHIIIIIIIIIIIIIIIIIIIIIIIIIIIIIIIIIIIIIIIIIIIIIIIDDDDD
@HISEQ:969:HM2KJBCX2:2:1101:16201:46223 2:N:0:ACTATGCA
AATCTTGCGCCGCCCAACTATCCCTATTAATCATTACGTCGATCCTAGAAACCAACAAAATAGAATCAAACGTCCTATTTCATTATTCCATGCTAATGTATTCAAGCGCGAGCTTGCTTTAAACACTCTAATTTTTTCAAAGTAACAGTCCTGATTCCCCATGACACCAAATTAATGACATCGTGGTTCGTCAGAAGGGAGAAACCAATAATGCTAGTACGTACAAAGTACGACCGACATATTAGTCCCGAAATTCAACTACGAGCTTTTTAACTGCAACAACTTTAATATACGCTATTGGAGCTGGAATTACCGCGGCTGCTGGCACCAGACTTGCCC
+
DDDDDIIIIIIIIIIIIIIIIIIIHIIIIIIIIIIIIIIHIIIIIIIIIIIIIIII@HFHHIIHIIIIIIIIHIIIIIIIIIIIIHHHIIIIIIIIIIIIIIHIHIIIIIIIIIIIIIIIIIIIIIIHIIIIIIIIIIIIIIIIIIIIIIIIIIIIIIIIIIIIIIIIIIHHHIHIIIIIIIIIIIHIIIIIIHIIIIIIIIIIIHIIIIIHIIIIIIIIIIIIIIIIIIIIIIIHHHIHIIIIIIIIHHHIIIIIIIIIHIIIIIIIIIIIIIIIIIIIIIIHIHIIIIIIHIIHIIIIIIIIIIHIIIIIIIIIIIIIIIIIIIIIIIIIIIDDDDD
@HISEQ:969:HM2KJBCX2:2:1101:14201:48104 2:N:0:ACTATGCA
AATCTTGCGCCGCCCAACTATCCCTATTAATCATTACGGTGGTCCTAGACCAACAAAATAGAACCAACGTCCTATTCTATTATTCCATGCTAATCTATTCAAGCAAAAGCCCGCTTTAAACACTCTAATTTTTTCAAGGTAATGGTCCTGGTTCCCCGACACACCCAATAAAGGGCATACCGGCTCACCAGAAGGATAGACCCGACAGCAGAACAGTACTCGCCAGAGACGGACCGTCCGGTCAGGCCTAAAATTCAACTACGAGCTTTTTAACTGCAACAACTTTAATATACGCTATTGGAGCTGGAATTACCGCGGCTGCTGGCACCAGACTTGCCCTCCAA
+
DDDDDHIIIIIIIIIIIIIIIIIIIIIIIIIIIIIIIIIIIIIIIIIIIIIIIIIIIIIIHGHIIIIIIHHHIIHHHIIIIIHGIIIIIIIIIIIIIIIIIHHHIIIIIHIIIIIIGIIIIIIIIHIHIIIIHIIHIIIIIIHIIIIHHIIHHIGIHIIIIIIIIHIIIIIIIIHHIIIIIIIIHFIIHIIIIIIIIHHHIIIIIIHHHIIIIIIIIIIIIHHIIIIIIIIIIIIIIIIIIIIIIIHHIIIIIIIIIIGIIIIIIIIIIIIIIIIIIIHIIIIIIIIIIIIIIIHHFFDIIIIHIIIIIIIIIIIIIIIIIIIIIIIIIIIIIIIIIIIDDDDD
@HISEQ:969:HM2KJBCX2:2:1101:7685:47387 2:N:0:ACTATGCA
AATCTTGCGCCGCCCAACTATCCCTATTAATCATTACGGTGATCCTAGAAACCAACGAAATAGAATCAGTCCGTCCTATTTCATTATTCCATGCTAATGTATTCAGACGATAGGCTGCTTTAAACACTCTAATTTTTTCAAAGTAACAGTCCTGATTTCCCATCACACCAAATAAATGGCATGAAAGTTCCTCAGAAGGTAGAGATCCATCTCACCAGTGCAGACAATTAAGCCTGACCAATGGGTAGACCCCGAAGTTCAACTACGAGCTTTTTAACTGCAACAACTTTAATATACGCTATTGGAGCTGGAATTACCGCGGCTGCTGGCACCAGACTTGCCCTCCAA
+
0<D0<<F<CCECHHHEFHHIII@@CFEF1CH?F<CDHE0<CEHH1GCGEFHHHI1CE1<D@HHE@?GE?G1<0<D?E@CFGH1FHHG1<1<<D1FE1D1HHEA61?HHEG@E8$AA1<DAAC16A8HHB?FHHEHFDCHHEEHGG7<<G@EHHEG?GFIHHHHIHGFDIHGE@FDH<@EIIHFHIHEHEIFIIHFG<@@HHHEGIIIHHFGCEHHHHAHFEHFF?EIFEHHHCHIGIFHHHAD<B:<EECEEG1@EECCHHHHDIIHCHHHG@HGHHHHHIIIHHHED1HIIIIHIHHHHHHGEHIIIIHHHHHHIHHIIIIIIGHHHIGCHIHHGIIHIIIGBBB@D
@HISEQ:969:HM2KJBCX2:2:1101:13313:48752 2:N:0:ACTATGCA
AATCTTGCGCCGCCCAACTATCCCTATTAATCATTACGGTGATCCTAGAAACCAACGAAATAGAATCAGTCCGTCCTATTTCATTATTCCATGCTAATGTATTCAGACGATAGTCTGCTTTAAACACTCTAATTTTTTCAAAGTAACAGTCCTGATTTCCAACCACACCAAATAAATGGCATGAAAGTTCCTCAGAAGGTAGAGATCCATCTCACCAGTACAGACAATTAAGCCTGACCAATGGGTAGACCCCGAAGTTCAACTACGAGCTTTTTAACTGCAACAACTTTAATATACGCTATTGGAGCTGGAATTACCGCGGCTGCTGGCACCAGAC
+
DDBDDIIIHIIIIIIIIIIIIIIIIIIIIIIIIIIIIIIIIIIIIIIIIIIIIIIIIIIHHIHIIIIHHIHIFHHDIIIIIIIIIHIIIIIIIIIIIIIIIIHIIIHIIIIIIIIIIIIIIIIHFHIIIIIIIIIIHHIIIIIIIIIIIIIIIIIIIIIIIIIHIIIHIHIHHIIIHIIIIIIIIIIHHIIIIIIHIIIIIIIIIIIIIIIIIIIIIIIIIIIHIIIIIIIIIHHGIIIIIIIIIHHIIIIIIIIIHIIIIIIIIIIIIIIIIIIIIIIIIIIIIIIHHHIIIIIIIIIIIIIIIIIIIHIIIGIIIIIIIIIIHIIIIIIIDDDDD
@HISEQ:969:HM2KJBCX2:2:1101:1770:49143 2:N:0:ACTATGCA
AATCTTGCGCCGCCCAACTATCCCTATTAATCATTACGGTGATCCTAGAAACCAACGAAATAGAATCAGTCCGTCCTATTTCATTATTCCATGCTAATGTATTCAGACGATAGTCTGCTTTAAACACTCTAATTTTTTCAAAGTAACAGTCCTGATTTCCCATCACACCAAATAAATGGCATGAAAGTTCCTCAGAAGGTAGAGATCCATCTCACCAGTGCAGACAATTAAGCCTGACCAATGGGTAGACCCCGAGGTTCAACTACGAGCTTTTTAACTGCAACAACTTTAATATACGCTATTGGAGCTGGAATTACCGCGGCTGCTGGCACCAGACTTGCCCTCCAA
+
DDDDDHIIIIIIIIIIIIIIIIIIIIIIIIIIIIIIIHIIIIIIIIIEHEHIIIIIIIIFHIHIHIIIIIIIIIIIIIIIIIIIIIIIIIIIIIIIIIHIIIIIIIIIIIIIHHHIIIHIIHIIIIIIHIIHHHHHIIIIIIIHIHHIHHIIIIIIIHHHHHIIIIIHIIIHIIHIHIIIIIIGIIIIIIIGIIIIIIIHIIHIIIIIHIIIIIIIIIIIIIIIIIIIIIIIIIIIIHIIIIIHHED<IIIIIIIIIIIIHIIIIIIIIIIIIIIIIIIIIIIIIIIIIIIIIIIIIIIIIIIIIIIIIIIIIIIIIIIIIIIIIIIIIIIIIIIIIIIIIIIDDDDD
@HISEQ:969:HM2KJBCX2:2:1101:10513:50277 2:N:0:ACTATGCA
AATCTTGCGCCGCCCAACTATCCCTATTAATCATTACATCGATCCTAGAAACCAACAAAATAGAATCTGATGTCCTATTTCATTATTCCATGCTAATGTATTCAAGCGTAAGCTTGCTTTAAACACTCTAATTTTTTCAAGGTAACAGTCCTAATTCCCCATAACATCAAATAAATGACATTATGGTTCTTTAGAAGGTGAGAACCAATAAAACCAGTACATACCAAGGCATGACCGATTCCTTGATCCCGAAATTCAACTACGAGCTTTTTAACTGCAACAACTTTAATATACGCTATTGGAGCTGGAATTACCGCGGCTGCTGGCACCAGACTTGCCCTCCAA
+
DDDCAHIIIIIIIIIIIIIIIIIIIHHIHIIHIIIIIIIIIIIHIIIFIIIIIGIIIIHIIIIIIHHIIHIIIIIIIIIIIIIIIIIHHHIIHIGIHHIIIHHIIHEHIIHIIIIIIIIHHHHFFHIIIIIIIHHHIHIIHIIIIIIIIIIHIHGHHIHHIIIIIIIIIIIHIIIHIIIIIIIIIIIIIIIIIIIHHIIIIIIIIHIIIIIIIIIIIIIIIIIIIIIIIIIIIIIIIIIIIHHF<IIIIIIIIIIHIIIIHFHIIIIGIIIHIIIIIIIIHIIIIIIIIIIIHIIIHIIIIIIIIIIIIIIIIIIIIIIIIIIIIIIIIIIIHIIIIIIIDCDDD
@HISEQ:969:HM2KJBCX2:2:1101:3750:51177 2:N:0:ACTATGCA
AATCTTGCGCCGCCCAACTATCCCTATTAATCATTACATCGATCCTAGAAACCAACAAAATAGAATCGGATGTCCTATTTCATTATTCCATGCTAATGTATTCAAGCGTGAGCCTGCTTTAAACACTCTAATTTTTTCAAGGTAACAGTCCTAATTCCCCGTGACACCAAATTAATGGCATTACGGTTCTTTAGAAGGTGAGAAATCAATAATATCAGTACATACCAACGGCATGACCGAAACATTGATCCCGAAATTCAACTACGAGCTTTTTAACTGCAACAACTTTAATATACGCTATTGGAGCTGGAATTACCGCGGCTGCTGGCACCAGACTTGC
+
DDDDDIIIIIIIIIIIIIIIIIIIIIIIIIIIIIIIIIIIIHIHIIGIIIIIIIIIIIIIIIIIHHIIIHIHIIHIIIIIHIIIHIIIIHFHIIIIIHHIIIIIIIIIIIIIHIIIIIIIIIIIIIIIIIIIIIIIIHIIIIIIIIIIIIIIIIIIIIIIIIIIIIIIIIIIIIIIIIIIIIIIHIIIIIIIIIIIIIIIIIIIIIIIIIIIIIIIIIIIIIIIIIIIIIIIIIIIIHGIIIIIIIIIIIIIIIIIIIIIIIIIIIIIIIIIIHIIIIIIIIIIIIIIIIIIIIHIGIIIHIIIIIIIIIIIIIIIIIIIIIIIIIIIIIIIIIIDDDDD
@HISEQ:969:HM2KJBCX2:2:1101:4229:51119 2:N:0:ACTATGCA
AATCTTGCGCCGCCCAACTATCCCTATTAATCATTACGTCGATCCTAGAAACCAACAAAATAGGTTCGATCGTCCTATTTCGTTATTCCATGCTAATGTATTCAAGCGCGAGCCTGCTTTAAGCACTCTAATTTTTTCAAAGTAACAGTCCTGTTTCCCCGCAACAACAAATTAATGCCATCACGGTTCTACAAGAAGGAGGGACCAGTGAGGCCAGTGCATACCAGTGGCACGACCAACCTACTGGCCCCGAAATTCAACTACGAGCTTTTTAACTGCAACAACTTTAATATACGCTATTGGAGCTGGAATTACCGCGGCTGCTGGCACCAGACTTGCCCTCCAA
+
DADDDIGIIHIHIHHIIHIIHIIIIIIIHIIIIIIIIHHIIIHHHHIIGHIIIIEHHEHHIIHHHIGHHHGHGCHHGIHHGGIIIHHIHIHIHIHHIIGIIIIIIHIIIIIIHHIIIIIIIIIIIHIIHIIHIHIIIIIHHIIIHIIIIIIFHHIHIHHHHIHIIIIIIIIIIIIIIHIIIIIIIIIIIIIIIIIIIIIIIHHHIIIIIIIIIHHIIIIIIIIIHIHIIIIIIIIIIIIIHIHIHIHGHIHIIIIIIIIIIIIIHIIIIIIIIIIIIIIIIIIHHIIIIHHGIHIIIIIIIIIIIIIIIIIIHIIIIIIIIIIIIIIIIIIIIIIIIIIIIDADDD
@HISEQ:969:HM2KJBCX2:2:1101:8133:50744 2:N:0:ACTATGCA
AATCTTGCGCCGCCCAACTATCCCTATTAATCATTACATCGATCCTAGAAACCAACAAAATAGAATCGGATGTCCTATTTCATTATTCCATGCTAATGTATTCAAGCGTAAGCTTGCTTTAAACACTCTAATTTTTTCAAGGTAACAGTCCTAATTCCCCATAACATCAAATAAATGACATTATGGTTCTTTAGAAGGTGAGAACCAATAAAACCAGTACATACCAAGGCATGACCGATTCCTTGATCCCGAAATTCAACTACGAGCTTTTTAACTGCAACAACTTTAATATACGCTATTGGAGCTGGAATTACCGCGGCTGCTGGCACCAGACTTGCTCCAA
+
B0D@DHHIGHHHHHHHEHIHHCHCGCHEGHHIIIIIIIHHIHHGEHHCHHHIIIIIIIGHHHCHIHHIHHHHHHHH@HHHIIH1F<DCEHHIGHGHHHIIGCHHHCFHIIIIIHHHIHHFCHHHAHHHHHGHHIHEHFIHFHHGHHGGHF@CIHHGIHCEHHIIIHHHHHGFHEIHIIIHIHHIIIIHHIHGEHIIHHEIHHHIIHHGHHHHHGHHIHIIHHGHHHHHHHHFCE@C@IHFDFHIIHDDDIIIHHHHHHHHIHHIHEEGHHIGIIIIIHHFEIIHIHHHIHIHIIIGIIHIHHEHHHIIIIIIIGIIHHH?IIHHHIIHHEHF<1HHGG@DBDD
@HISEQ:969:HM2KJBCX2:2:1101:17671:51795 2:N:0:ACTATGCA
AATCTTGCGCCGCCCAACTATCCCTATTAATCATTACGTCGATCCTAGAAACCAACAAAATAGGTTCGATCGTCCTATTTCGTTATTCCATGCTAATGTATTCAAGCGCGAGCCTGCTTTAAGCACTCTAATTTTTTCAAAGTAACAGTCCTGTTTCCCCGCAACAACAAATTAATGCCATCACGGTTCTACAAGAAGGAGGGACCAGTGAGGCCAGTGCATACCAGTGGCACGACCAACCTACTGGCCCCGAAATTCAACTACGAGCTTTTTAACTGCAACAACTTTAATATACGCTATTGGAGCTGGAATTACCGCGGCTGCTGGCACCAGACTTGCCCTCCAA
+
DDDDDIIIIIIIIIIIIIIIIIIIIIIIIIIIIIIIIIIIIIIIIIIIIIIIIIIIIIIIIIIIIIIIIIIIIIIIIIIIIGIIIIIHIIIIIIIIIIIIIIIIIIIIIIIIIIIIIIIIIHIIIIIIIIIIIIIIIIIIIIIIIIIIIIIIIIIIHIIIIIIIIHIIIIIIIIIIIIIIIIIIIIIIIIIIIIIIIIIIIIIHIIIIHIIIIIIIIIIIIIIIIIIIIIIIIIIIIIIIIIIIHIIIIIIIIIIIIIIIIHIIIIIIIIIIIIIIIIIIIIIIIIIIIIIIIIIIIIIIIIIIIIIIIIIIIIIIIIIIIIIIIIIIIIIIIIIIIIIIIDDDDD
@HISEQ:969:HM2KJBCX2:2:1101:3295:51629 2:N:0:ACTATGCA
AATCTTGCGCCGCCCAACTATCCCTATTAATCATTACATCGATCCTAGAAACCAACAAAATAGAATCGGATGTCCTATTTCATTATTCCATGCTAATGTATTCAAGCGTGAGCCTGCTTTAAACACTCTAATTTTTTCAAGGTAACAGTCCTAATTCCCCGTGACACCAAATTAATGGCATTACGGTTCTTTAGAAGGTGAGAAATCAATAATATCAGTACATACCAACGGCATGACCGAAACATTGATCCCGAAATTCAACTACGAGCTTTTTAACTGCAACAACTTTAATATACGCTATTGGAGCTGGAATTACCGCGGCTGCTGGCACCAGACTTGCCCTCCAA
+
CDDDDIIIIIIIIIIIIIIIIIIIIIIIIIIIIIIIIIIIIIIHIIIIGIIIIIIIIIIIIIIIIIIHIIIIHHIIIIIIIIIIIHIHIIIIFHIIGIIIHGIIIIHIIIIIIHIHIHIIIIIIIIIIHIIIIIIIIHIIIIIIIIIHIIIIIIIIIHIIIIIIIIIIIIIIIIIIIIIIHHIIHIIIIIIIIIIIIIIHIGIIIIIIIIIIIIIIIIHIIIIIIIIIIIIHIIIIIIIIIHHIHGIIIIIIIIIIIIIIIIIIIIIIIIIIIIIIIIIIIIIIIIIIIIIIIIIIIIIIHIIIIIIIIIIIIIIIIIIIIIIIIIIIIIIIIIIIIIIIIIDDDDD
@HISEQ:969:HM2KJBCX2:2:1101:10680:51681 2:N:0:ACTATGCA
AATCTTGCGCCGCCCAACTATCCCTATTAATCATTACATCGATCCTAGAAACCAACAAAATAGAATCAAAACGTCCTATTTCATTATTCCATGCTAATGTATTCAAGCGTAAGCCTGCTTTAAACACTCTAATTTTTTCAAAGTAACAGTCCTGATTCCCCATGACACCAAATTAATGACATCATGGTTCGTCAGAAGGGAGAAATCAATAAGCTAGTACGTACCAAAGGCACGACCAACATATTGATCCCGAAATTCAACTACGAGCTTTTTAACTGCAACAACTTTAATATACGCTATTGGAGCTGGAATTACCGCGGCTGCTGGCACCAGACTTGCCCTCCAA
+
DDDDDIIGIIIHIIIHIIIIIIHHIEHIIHIIHHHIIIIIIFIIIIHHHHIIIHIIHIHEHHIHIIIIHHIIIHHHIFHHIHHIIIIIIIIGIHIIHIIIIHIGHIHHIHIIIHGHFHHHHHHIHHIIIHIIHGHEHHIIHIIIIHIHIIIIIHHHHFIIHFHIIIHHIIHHHIIIIIIIHIIIIIIHHFHIHIIHHHIHGIIIIIII<IIIIIIIIIHFHGIHIIHGIIHHCIIIIIH#;IHHH<IIIGHIIIIIHIIIIIIHIIIIIIHIGIIIIIIIIIIIHDEHHIHIIIIIIIIIHHHIIIIHIIIIIHGGIIIIIIIIIIIIIIIIHIIHIIIIIDDDDD
@HISEQ:969:HM2KJBCX2:2:1101:12230:52193 2:N:0:ACTATGCA
AATCTTGCGCCGCCCAACTATCCCTATTAATCATTACGGTGATCCTAGAAACCAACGAAATAGAATCAGTCCGTCCTATTTCATTATTCCATGCTAATGTATTCAGACGATAGTCTGCTTTAAACACTCTAATTTTTTCAAAGTAACAGTCCTGATTTCCCATCACACCAAATAAATGGCATGAAAGTTCCTCAGAAGGTAGAGATCCATCTCACCAGTGCAGACAATTAAGCCTGACCAATGGGTAGACCCCGAAGTTCAACTACGAGCTTTTTAACTGCAACAACTTTAATATACGCTATTGGAGCTGGAATTACCGCGGCTGCTGGCACCAGACTTGCCCTCCAA
+
DDDDDIIIIIIIIIIIIIIIIIIIIIIIIIIIIIIIIIIIIIIIIIIIIIIIIIIIIIIIIIIIIIIIIIIIIIIIIIIIIIIIIHIIIIHIGIIIIIIIIIIIIIIIIIIIIIIIIIIIIIIIIIIIIIIIIIIIIIIIIIIIIIIIIIIHIIIIIIIIIIIIIIIIIIIIIIIIIIIIIIIIIIIIIIIIIIIIIIIIIIIIIIIIIIIIIIIIIIIIIIIIIIIIIIIIIIIIIIIIIIIIIHGHHIIIIIIIIIIIIIIIIIIIIIIIIIIIIIIIIIIIIIIIIIIIIIIIIIIIIIIIIIIIIIIIIIIIIIIIIIIIIIIIIIIIIIIIIIIIIIIDDDDD
@HISEQ:969:HM2KJBCX2:2:1101:11085:52084 2:N:0:ACTATGCA
AATCTTGCGCCGCCCAACTATCCCTATTAATCATTACGTCAATCCTAGAAACCAACAAAATAGGGTCAAACGTCCTATTTCATTATTCCATGCTAATGTATTCAAGCTAATGCCTGCTTTAAACACTCTAATTTTTTCAAAGTAACAGTCCTAACTCCCCATGACACCAAATAAATGAAATCATGGTTCGTCAGAAGGGAGAAATCAATGATACCAGTACGTACCAGAGGCACGACCGATATATTGATCCCGAAATTCAACTACGAGCTTTTTAACTGCAACAACTTTAATATACGCTATTGGAGCTGGAATTACCGCGGCTGCTGGCACCAGAC
+
DDDDDIIIIIIIIIIHIIIIIIIIIIIIIIIHIIIHIHIIIIIIIIGIGHHIIIIIIIHHIGHHHIIIIIIIIIIIIHIIIIIIIIHIIHIIIIHIIIIIIHHIIIIIIIIHGIIIIIIIHIIIIIIIIIIIIIIIHIIIIIIIIIIIIIIIHIIIIIIHHFIIIIHHIIIIIHHIIIIIIIIIIIHIIIHIGIIIIIIIIIIIIIIIIIIIIIHIIIIIIIIHIIHIIIIHIHIHGIIIIIIIIIIIIIIHHIIIIIIIIIIIIIIIIIIIIIIIIIIIIIIIHEEIIIIIIIIIIIIHHIIIIIIIIIIIIIIIHIIHIIIIIIIIIIDDDDD
@HISEQ:969:HM2KJBCX2:2:1101:13718:52528 2:N:0:ACTATGCA
AATCTTGCGCCGCCCAACTATCCCTATTAATCATTACTCATTTCCCCAAAAACCAACAAAATTCGAGATACGAGTCCTAACTTATTATTCCATGCTAATGTATTCATAACTTTCAGCCTGCTTTAAACACTCTAATTTTTTCAAAGTAAAGGTCCTGGATTGCGAACCCAACCCAGTAAAGGGCAGGAACGTTCTCCAGGAAGATGGTAAGCGCGCATCGGCACTCACACACGATACCGTGGCGGGCCAAGCGCACTATACCAGAAATCCAACTACGAGCTTTTTAACTGCAACAACTTTAATATACGCTATTGGAGCTGGAATTACCGCGGCTGCTGGCACCAGACTTGCCCTCCAA
+
DDDDDHIIIHIIIIIIIIIIIIIIIIIIIIIIIIIIIIIIIIIHHIIHIIIIIIIIIIIHIIIIIIIIHIIIGHHIIHIHHIIIIIIIIIIIIIIIHHHHHFHIIIIHIIIIIIIIIIIIIIIIIIIIIIIIIIIIIIIIIIIIIIIIIIHHGIIIIIIIIIIHHIHIIIIIIIIHIIHIIIIIIIIIIIIIIIIIIIIIIIIIIIIIIHHIIIIIIIIIIIIIIIIIIIIIIIIIIIIIIIIIIIIIIIIIIIHHGIIIIIIIIIIIIIIIIIIIIIIIIIIIIIIIIIIIIIIIIIIIIIIIIHIIIIIIIIIIIIIIIIIIIIIIIIIIIIIIIIIIIIIIIIIIIIIIIDDDDD
@HISEQ:969:HM2KJBCX2:2:1101:10666:53027 2:N:0:ACTATGCA
AATCTTGCGCCGCCCAACTATCCCTATTAATCATTACGTCGATCCTAGAAACCAACAAAATAGAATCAAACGTCCTATTTCGTTATTCCATGCTAATGTATTCAAGCGTGAGCCTGCTTTAAACACTCTAATTTTTTCAAAGTAACAGTCCTGATTCCCCATGACACCAAATTAATGACATCATGGTTCGTCAGAAGGTAGGAATCAATGATACCAGTACGTACAATAGCACGACCAATAAATTGATCCCGAAATTCAACTACGAGCTTTTTAACTGCAACAACTTTAATATACGCTATTGGAGCTGGAATTACCGCGGCTGCTGGCACCAGACTTGCCCTCCAA
+
DDDDDIIIIIIIIIIIIIIIIIIIIIIIIIIIIIIIIIIIIIIHIIIIIIIIIHIIHIIIIIHIIIIIIIHHHGHIIIIIIHIIIIHIHIIIIIHIIIHHHHHIIIIIHIIIIIIIHHHIIIIIIIIIIIIIIHIIIIIIIIIIIIIIIIIIIIIIIIIIIHIIIIHIIIHHHIIIIIIIIIIIIIIIIIIIIIIIIIIIIIIIIIIII1IIIHIIIIIIIIIIIIIIIIIIIIIIIIIIIIIIIIIIIIIIIIIIIIIIIIIIIIIIIIIIIIIIIIIIIIIIIHIIIIIIIIIIIIIIIIIIIIIIIIIIIIIIIIIIIIIIIIIIIIIIIIIIIIIIDDDDD
@HISEQ:969:HM2KJBCX2:2:1101:3571:53441 2:N:0:ACTATGCA
AATCTTGCGCCGCCCAACTATCCCTATTAATCATTACGGTGATCCTAGAAACCAACAAAATAGAACCATGCCGTCCTATTTTATTATTCCATGCTAATCTATTCAAGCACTAGCTTGCTTTAAGCACTCTAATTTTTTCAAGGTAATAGCTCTGCTTCCCCAACGCACCAAATTAATGGCATGAAGGTTATTCAGAAGGTAAGAATCCATCAAATCAGTACGAACAGTGAAGCCCGACCGATAGACAGATTCCGAAATTCAACTACGAGCTTTTTAACTGCAACAACTTTAATATACGCTATTGGAGCTGGAATTACCGCGGCTGCTGGCACCAGACTTGCCCTCCAA
+
DDDDDHIIIIIHHIIIIIIIEEHIIIIIIIIHIIIHIIIIIIIIIIHHFIIIIIIIIGIIIHHHIIIIIHHGIIGHHIIHIIIIIIHIIIHIIIIII@FHIFHIIIIIHIHIHIIIIIHIIIHHIIIIIIGHHIIIIIIIGHIIIIIIIIIIIHIIIIIHIIHIHIHIIIIIIIIHHGIIHIIIHIIIIIHIHIIHIIHHIIHIIIHIIHIIIIIIIIIIIIIIIIIIIIIIIIIIIIIIIIIIIHGIHIIIIIIIIIIIIIIIIIIIIIIIIIIIIIIIIIIIIHIIIIIIIIIIIIIIIIIIIIIGIHHIIIIIIIIIIIIIIIIIIIIIIIIIIIIIIIIDDDDD
@HISEQ:969:HM2KJBCX2:2:1101:16847:53486 2:N:0:ACTATGCA
AATCTTGCGCCGCCCAACTATCCCTATTAATCATTACGGTGATCCTAGAAACCAACAAAATAGAACCATGCCGTCCTATTCTATTATTCCATGCTAATGTATTCGAGCAAAAATGCCTGCTTTAAACACTCTAATTTTTTCAAGGTAAAGGTCCTGGATCCGCAAGACACCCAATAAAGGACATCAAGTTTCTCCAGAAGGTGAGAAATCAACAGTAACAGTTCATACCCCTTAAGGCATGACCATCACGTCAATCCCGAAATTCAACTACGAGCTTTTTAACTGCAACAACTTTAATATACGCTATTGGAGCTGGAATTACCGCGGCTGCTGGCACCAGACTTGCCCTCCAA
+
CDDDDIIIIIIIIIIIIIIIIIIIIIIIIIIIIIIIIHHIIIIIIIHIIIIIIIIIIHIIIIHHHIIIIHHIHGHIIIIHHIIHHIFHIIIIHHHHEHFGHHHIIIHHHIIHIIIIIHHHHHIHIIIIIIIIIIIIHHIIIIIIIHHHHHIIIHIIHHHIIHHHIIIHIIHIIIIIIIIIIIIIIIIIIIIIIIIIIIIIIIIIIIIIHIIHHIIIIIIIIIIIIIHIIIIIIIGIIIIIIHIIHIIIIIHFIGIIIIIIIIIIIIIIIIIHIIIIHIIIIIIIIIIIHIIIIIIIIIHHGIIIIIIIIIIIIIIIIIIIIIIIIIIIIIIIIIIIIIIIIIIIIIIHDDD@D
@HISEQ:969:HM2KJBCX2:2:1101:19404:53739 2:N:0:ACTATGCA
AATCTTGCGCCGCCCAACTATCCCTATTAATCATTACGGTGGTCCTAGAAACCAACAAAATAGAACTACAACGTCCTATTCTATTATTCCATGCTAATCTATTCAAGCAATAGCCCGCTTTAAACACTCTAATTTTTTCAAGGTAATGGTCCTGGCTCCCCAACACACCCAATAAAGGGCATACTGGTTCACCAGAAGGAAGACCCGACAGCAGACAGTACTCGCCAAAGACGGACCGCCCGGCCAGGCCTAAAATTCAACTACGAGCTTTTTAACTGCAACAACTTTAATATACGCTATTGGAGCTGGAATTACCGCGGCTGCTGGCACCAGACTTGCCCTCCAA
+
BD@D@1@GHCE?HH?EECHI@GHIHEHEGHIGEEEFFE=F@@C@CHHHICGH@HHHHGHHIIHHHEGH?F?1EDFG=HHCE?GHHIIIH?EF1<<<FHHHHFGHEFIIGFBHHHDF@FCH@6<CEGHF@C9HHCHHHFC?HHEF<G@B?@4HEGAGHGGHEH@GGHGHIHH9<F?DHFCIIIIIHIHEAGIHHHHIIHIHHIHDFCGHHGH@HEHEFH@/=HGHFE?HHHCHHDHHDDHCCAF<<GGECEIHHGGCG<CCEIHIHGHCG@HIIIHIIIIIHHEIHEHHEGCC@EE?FFC<D@FEHHGIHIHHHHHHHIHHFHEEIIIIIIIHIIIIHIIHIDDDDD
@HISEQ:969:HM2KJBCX2:2:1101:13794:54062 2:N:0:ACTATGCA
AATCTTGCGCCGCCCAACTATCCCTATTAATCATTACGTCGATCCTAGAAACCAACAAAATAGAATCAAACGTCCTATTTCGTTATTCCATGCTAATGTATTCAAGCGTGAGCCTGCTTTAAACACTCTAATTTTTTCAAAGTAACAGTCCTGATTCCCCATGACACCAAATTAATGACATCATGGTTCGTCAGAAGGTAGGAATCAATAATACCAGTACGTACAATAGCACGACCAATAAATTGATCCCGAAATTCAACTACGAGCTTTTTAACTGCAACAACTTTAATATACGCTATTGGAGCTGGAATTACCGCGGCTGCTGGCACCAGACTTGCCCTCCAA
+
DDDDDHIIIIIIIIIIIIIIIIIIIIIIIIIIIIIIIIIIIIIIIIIIIHHIIIIIIIIIIIHIIIIIIIIHIIHIIIIIIGIIIIIFIIIIGIIIIHIIIIIIIIIIIIIIIIIIIIIIIIIIIIIIHIIIIIIIIIIIIIIIIIIIIIIIIIHIIIIIIIIIIIIHIIIIIIIIIIIIIIIIIIIIIIHIIIIIIIIIIHIIIIIIIIHIIIIIIIIIIIIIIIIHIIHIIHIIIIIIIIIIIIIIIIIIIIIIIIIIIIIIIIIIIIIIIIIIIIIIIIHIIIIIIIHIHIIIIIIIIIIIIIIIIIIIIIIIIIIIIIIIIIIIIIIIIIIIIIIIDDDDD
@HISEQ:969:HM2KJBCX2:2:1101:13026:54232 2:N:0:ACTATGCA
AATCTTGCGCCGCCCAACTATCCCTATTAATCATTACGTCGATCCTAGAAACCAACAAAATAGAATCAAACGTCCTATTTCATTATTCCATGCTAATGTATTCAAGCGTAAGCCTGCTTTAAACACTCTAATTTTTTCAAAGTAACAGTCCTGATTCCCCACGACACCAAATTAATGACATCGCGGTTCTTCAGAAGGTAGGAACCGATAATGCCAGTGCGTACCGAGGCACGACCAACAATTCGATCCCGAAATTCAACTACGAGCTTTTTAACTGCAACAACTTTAATATACGCTATTGGAGCTGGAATTACCGCGGCTGCTGGCACCAGACTTGCCCTCCAA
+
DDDDDIIIIHHIIIIIIIIIIIIIIIIIIHIIIIIIIIIIIIIIIIIIIIIHIIIIIHIIIIIIIIIIIIIIHIHIIIIIIIIIIIIIIIIIIIIIIIIIIHIHIHIIIHIIIIIIIIIIIIIIIIHIHIIIIIIHHIIIIHHHIIIIIIIIIIIIIIIIIIIIHIIIIIIIIIIIIIIIIIIIIIIIIIIIIIIIIIIIIIIIIIIIIIIHIIIIIIIHIIIIIIIIIIIIIIIIIIHIHHHGIIHIIIIIIIIIIIIIIHIIIIIIIIIIIIIIIIIIIIIIIIIIIIIIIIHIHIIIIIIIIIIIIIIIIIIIIIIIIIIIIHIIIIIIIIIIIIIIDDDDD
@HISEQ:969:HM2KJBCX2:2:1101:2540:54456 2:N:0:ACTATGCA
AATCTTGCGCCGCCCAACTATCCCTATTAATCATTACGTCGATCCTAGAAACCAACAAAATAAGATCAAACGTCCTATTTCATTATTCCATGCTAATGTATTCAAGCGTGTGCCTGCTTTAAACACTCTAATTTTTTCAAAGTAACAGTCCTGATTCCCCATAACACCAAATTAATGACATCATAGTTCGTCAGAAGGGAGAAATCAATAATACCAGTACATACCGAAGCACGACCGATATATTGATCCCGAAATTCAACTACGAGCTTTTTAACTGCAACAACTTTAATATACGCTATTGGAGCTGGAATTACCGCGGCTGCTGGCACCAGACTTGCCCT
+
DDDDDIIIIIIIGIIIIIIIHIIIIIIIIIIIIIIIIIIIIIHIIIIIIIIIIIIIIIIIIHHHIIIIIIIIIGIIIIIIIHIIIIIGIIIIIIIIIIIIIIIIIHIIIIIIIIIIIIIIIIIIIIIHIIIIIIIIIIIIIIIIIIHIIIIIHHHIIIIIIIIIIIIIIHIHIIIIIIIIIIIIIIIIHHHHIHIHIIIIIIIIIIIIIIIIIIIIIIIIIIIIIIIIIIIIIIIIIIHGIIII=IHIIIHHEIIIIIIIIIIIIIIIIIIIIIIIIIIIIIIIIIIIIIIIIIIIIIIIIIIIIIIIIIIIIIIIIIIIIIIIIIIIIIIIIIIIDDDDD
@HISEQ:969:HM2KJBCX2:2:1101:19339:54028 2:N:0:ACTATGCA
AATCTTGCGCCGCCCAACTATCCCTATTAATCATTACGGTGGTCCTAGACCAACAAAATAGAACCAACGTCCTATTCTATTATTCCATGCTAATCTATTCAAGCAAAAGCCCGCTTTAAACACTCTAATTTTTTCAAGGTAATGGTCCTGGTTCCCCGACACACCCAATAAAGGGCATACCGGCTCACCAGAAGGATAGACCCGACAACAGAACAGTACTCGCCAGAGACGGACCGTCCGGTCAGGCCTAAAATTCAACTACGAGCTTTTTAACTGCAACAACTTTAATATACGCTATTGGAGCTGGAATTACCGCGGCTGCTGGCACCAGACTTGCCCTCCAA
+
DDCDDIIIIIIIIIIIIIIIIHIIIIIIIIIIIIIIIIIIIIIIHHIIIIIIIIIHIIIIHIIIHEHIIHIGHIHHHIIIIIIIIIIIIHIIIHIIIIIHGGHHIIIIIHIIIIIHHIIIIHIHIIIIIIIIIIIIHIHHIIIIIIIIIHHIIIIIHIIIIIIIIIIIIIIHIIIIHIIGIIIHIIIIIIIIIIIIIIIIIIIIIIIIIIHHIIIIIIIIIIIIIIIIIIIIIIIIIIIIIIHIIIIIIIIIIIIIIIIIIIIIIIIIIIIIIIIIIHHIGIIIIIIIIIIHIIIHGDDIIIIIIIIIIIIIIIIIIIIIIIIIIIIIIHIIIIIIIIIDDDDD
@HISEQ:969:HM2KJBCX2:2:1101:13738:54021 2:N:0:ACTATGCA
AATCTTGCGCCGCCCAACTATCCCTATTAATCATTACATCGATCCTAGAAACCAACAAAATAGAATCGGATGTCCTATTTCATTATTCCATGCTAATGTATTCAAGCGTGAGCCTGCTTTAAACACTCTAATTTTTTCAAGGTAACAGTCCTAATTCCCCGTGACACCAAATTAATGGCATTACGGTTCTTTAGAAGGTGAGAAATCAATAATATCAGTACATACCAACGGCATGACCGAAACATTGATCCCGAAATTCAACTACGAGCTTTTTAACTGCAACAACTTTAATATACGCTATTGGAGCTGGAATTACCGCGGCTGCTGGCACCAGACTTGCCCTCCAA
+
DDDDCIIIIIIIIIIIIIIIIIIIIIIIIIIIIIIIIIIIIIIIIIIIIHIIIHIIIIHHHIIIIIIIGIIIIIIHIIIIEHIIIHHHEHHIIIHIIIIHHGIIIHIHHHIIIIIIIIHHHIIIIIIIIIIIIIHIIIIIIIIIIIIIIIIIIIIIIHIIIIIIIIIIIIIIIIIIIIHHHIIIIIIIIIIIIIIIIIIIHIIHIHHIIIIIHIIIIIIIIIIIIIIIIIIHIIIIHIIIIIHHFCHGHIIIIIHIIIIIIIIHIIIIIIIIIIIIIIIIIIIIIIIIIIIIIHIIGIHIIIHIIIIIIIIIIIIIIIIIIIIIIIIIIIIIIIIIIIIIIIDCDDD
@HISEQ:969:HM2KJBCX2:2:1101:1979:55063 2:N:0:ACTATGCA
AATCTTGCGCCGCCCAACTATCCCTATTAATCATTACGTCAATCCTAGAAACCAACAAAATAGGATCAACGTCCTATTTCATTATTCCATGCTAATGTATTCGAGCGCGAGCCTGCTTTAAACACTCTAATTTTTTCAAAGTAACAGTCCTGATTCCCCACCACACCAAATTAATGACATGATGGTTCGTCAGAAGGTAGGAATCAGTAACACCAGTACGTACCGAAGGCACGACCAGCGTACTAATCCCGAAATTCAACTACGAGCTTTTTAACTGCAACAACTTTAATATACGCTATTGGAGCTGGAATTACCGCGGCTGCTGGCACCAGACTTGCCCTCCAA
+
DDDDDIIIIIIHIIIIIIIIIIIIIIIIIIIIIIIIIIIIIIIIIIIIIIIIIIIIIIIGHIHHIIIIIIIIIIIIIIIIIIIIIIIIIIIGHIIIIIIIIIIIIIIIIIIIIIIIIHIIIIIIIIIIIIIIIHIIIIIIIIIIIIIIIIIIIIIIIIHHIIIIIIIIIIIIIIIHHIIIIHIIIIIIIIIIIIIIIIIIIIIIIIIIIIIIIIIIIIIIIIIIIIIIIIIIIIIIIIIIIIIHIIIIIIIIIIIIIIIIIIIIIIIIIIIIIIIIIIIIIIIIIIIIIIIIIIIIIIIIIIIIIIIIIIIIIIIIIIIIIIIIIIIIIIIIIIIIIIIHDDDDD
@HISEQ:969:HM2KJBCX2:2:1101:20454:55426 2:N:0:ACTATGCA
AATCTTGCGCCGCCCAACTATCCCTATTAATCATTACGTCAATCCTAGAAACCAACAAAAAAGGATCAAACGTCCTATTTCATTATTCCATGCTAATGTATTCAAGCGTTAGCCTGCTTTAAACACTCTAATTTTTTCAAAGTAACAGTCCTGTTTCCCTGCAACACCAAATTAATGACATTACAGTTCTTCAAGAAGGAGGAACCAGTAAAGCCAGTGCATACCAGAGGCACGACCAACCTACTAATCCCGAAATTCAACTACGAGCTTTTTAACTGCAACAACTTTAATATACGCTATTGGAGCTGGAATTACCGCGGCTGCTGGCACCAGACTTGCCCTCCAA
+
DDDDDIIIIIIIIIIIIIIIIIIIIIHIIIIHIIIIIIIIIIIIEHHGHHIIIHHIIIIIHHEHHHIIIIIIHIIIIIIGHHIIIIIIGIIHIIIHIIIIIHFHIHHIIIHIGEHEHIIHIGIHIIIIIIIHHHHIIIIIIIIIIIIIIIHIHHG@HEIIIIIIIHIIIHHIIIHHHIHHIIIIIHIIIIIIIIIIIHHHIHIIIIIIIIIHIIIIIHIIIIIIIIIIII=IIIIIIIHIHGGGFIHHIIIIIIIHHIIIIIIIIIIIHHIIIIIIIHIIIIIIIIIIIIIHIIIHIIIIIIHIIIIIIIIIHIIIIIIIIIIIIIIIIIIIIIIIIIIIIDDDDD
@HISEQ:969:HM2KJBCX2:2:1101:19116:54895 2:N:0:ACTATGCA
AATCTTGCGCCGCCCAACTATCCCTATTAATCATTACGGTGATCCTAGAAACCAACAAAATAGAACCATGCCGTCCTATTTTATTATTCCATGCTAATGTATTCAGGCACTAGCCTGCTTTGAGCACTCTAATTTTTTCAAGGTAATAGTCCTGCTTCCCCAACGCACCAAGTGAATGGCATGCTGGTTATTCAGAAGGTAAGAACCCACCACACCAGTACGGACAGTGAAGCCCGACCGATGGACAGATTCCGAAATTCAACTACGAGCTTTTTAACTGCAACAACTTTAATATACGCTATTGGAGCTGGAATTACCGCGGCTGCTGGCACCAGACTTGCCCTCCAA
+
BDDDDFHHHIIIIIHIEHIIHHHHHHHHHIIIGHHFHHHIH?GHHHIIHEHHHHHGGFHHI@DGHHGHH?CGHC<EHEIECHHHIIHHIHHHIIIIIIIIHGHGIFGHIIHHHHHHIHHHIIHIHIIHHHE@GIIIIIHIHIHHHHHHHIIIHHHHHIIHIGHHIHHHIHHHHHHIIIHHHIIIHHEIIHGHHHIHIGHHIHIIIHDIIIIHHIHHGIHHHHHIIIIIIHHHGIIIHGHHCEEHIHEIIHGIIGIIIIIEFHHHIHHEIHHIHHEGIIIHIIIHHHIIHFHEHHGIIIGIIHHHIHIIIIIHHH<HDHGIIIIIHHHIIHHIIIIIHHIIIHHD@BAD
@HISEQ:969:HM2KJBCX2:2:1101:14392:56159 2:N:0:ACTATGCA
AATCTTGCGCCGCCCAACTATCCCTATTAATCATTACGTCGATCCTAGAAACCAACAAAATAGAATCAAACGTCCTATTTCATTATTCCATGCTAATGTATTCAAGCGCGAGCTTGCTTTAAACACTCTAATTTTTTCAAAGTAACAGTCCTGATTTCCCATGACACCAAATTAATGACATCGTGGTTCGTCAGAAGGGAGAAACCAATAATGCTAGTACGTACAAAGTACGACCGACATATTAGTCCCGAAATTCAACTACGAGCTTTTTAACTGCAACAACTTTAATATACGCTATTGGAGCTGGAATTACCGCGGCTGCTGGCACCAGACTTGCCCTCCAA
+
DDABBFHHHIIIIHIHIIIIIIIIIIIIIIHIIHHHIIIIIIIIIIIIHIIIIIII?GHHIIGHIIIIGHCGCEHIIHIHIIIIIIIIHIHICHHIIIIIIIHGGIIHIIIIHIIHIHHHHHHIIIIHIHIIHHIIIHIIIHIIIIIHHIIIIIIHHIIIIIIIIHHIIHHIIIIHIIIIIIIIIIIIIIIHIIIIIIIIHIHIHIIIIIIIIIIIIHIIIIIIIHIIIIIIIIIIIIIIIHGIIIIIIIIIIIIIIIIIIIIIIHIIHIIIIIIIIIIIIIIHIIIIIIIIIIIIIIIIIIIIIIIIIIIIIIIIHIIIIIIIHGIIIIIIIIIIIIIDDDDD
@HISEQ:969:HM2KJBCX2:2:1101:3154:57065 2:N:0:ACTATGCA
AATCTTGCGCCGCCCAACTATCCCTATTAATCATTACTTCAGTCCTAGAAACCAACAAAATAGAACTAAAGTCCTATTCCATTATTCCATGCTAATATATTCAAGCAAACATGCCTGCTTTAAACACTCTAATTTTTTCAAAGTAAAAGTCTTGGATCCCTAGCGCACTCAATTAAGAGCACACTAGTTCCCCAAAAGGAAAAGCCCAAAGTTGCAGTACAAACCTTTCGGTTGACGGCAACTATAAGCCCAAAATTCAACTACGAGCTTTTTAACTGCAACAACTTTAATATACGCTATTGGAGCTGGAATTACCGCGGCTGCTGGCACCAGACTTGCCCTCCAA
+
DDAA@FHGDHHCHIIIFHH?GHE@HHEHHIHHI1GEF@?EEGHEHHH1DEHEEHIIE1GCGHHHHHEHHHIF?HI?GFCCHHICGHFCEHGEEHCHHHGIGIIHDHFHHGEECHHHH?IHHHCHHHHFHIHCHCHHHHIHHHHFEHHHHHIIHHEHHHHHDFIHIIIHHIHHHHIHFIHHIIIHHIIIIIIHIHHGHIHHHIII;EHIIHEHHIIIIHIHIHIHHIIIIH<HIIHHI<EHHHHGGHH;CH?HHEIHHF1HHHIHHHIHHIHIHHIIHIIIGGEHHIHHIIHEEEIGIIIHIIIIIHIHIIIIHHHHIIIIIHIIIIIGIIHHGFIIIIIIHCDCDD
@HISEQ:969:HM2KJBCX2:2:1101:18731:57913 2:N:0:ACTATGCA
AATCTTGCGCCGCCCAACTATCCCTATTAATCATTACATCGATCCTAGAAACCAACAAAATAGAATCGGATGTCCTATTTCATTATTCCATGCTAATGTATTCAAGCGTGAGCCTGCTTTAAACACTCTAATTTTTTCAAGGTAACAGTCCTAATTCCCCGTGACACCAAATTAATGGCATTACGGTTCTTTAGAAGGTGAGAAATCAATAATATCAGTACATACCAACGGCATGACCGAAACATTGATCCCGAAATTCAACTACGAGCTTTTTAACTGCAACAACTTTAATATACGCTATTGGAGCTGGAATTACCGCGGCTGCTGGCACCAGACTTGCCCTCCAA
+
DDDDDHIIIIIIIIIIIIIIIIIIIIIIIHIIIIIIIIIIIIIIIIIIIIIIIIIIHIHIIIHIIIIIIIIIIIIIHIIIIIIIIIIHIIIHHIIIIIIIIIHIIIIIIIIIIIIIIIIIIIIIIIIIIIIIIHIIIIIIHIIIIIIIIIIIIIIIIIIIIIIIIIIIIIIIIIIIIIIIIIIIIIIIIIIIIIIIIIIIIIIIIHIIIIIIIIIIIIIIIIIIIHIIIIIIIIIIIIIIIIIIIIIIIIIIIIIIIIIIIIIIIIIIIIIIIIIIIIIIIIIIIIIIIIIIIIIIIIIIIHIIIIIIIIIIIIIIIIIIIIIIIIIIIIIIIIIIIIIIIIDDDDD
@HISEQ:969:HM2KJBCX2:2:1101:7417:57089 2:N:0:ACTATGCA
AATCTTGCGCCGCCCAACTATCCCTATTAATCATTACGGTGGTCCTAGACCAACAAAATAGAACCAACGTCCTATTCTATTATTCCATGCTAATCTATTCAAGCAAAAGCCCGCTTTAAACACTCTAATTTTTTCAAGGTAATGGTCCTGGTTCCCCGGCACACCCAGTTAAGGACATACCGGCTCACCAGAAGGATAGACCCGACAACAGACAGTACTCGCCAGAGACGGACCGCCCGGTCAGGCCTAAAATTCAACTACGAGCTTTTTAACTGCAACAACTTTAATATACGCTATTGGAGCTGGAATTACCGCGGCTGCTGGCACCAGACTTGCCCTCCAA
+
ADDCDIIIGHHIIIIIIIIIIHIIIIIIIIIIIIIHHIHIIIIGHIIHIIHIIIIGHHHEHIIIIEHHHHIHHIHHHIIIIIHHHHHHIIHIIIIHIHHIIHHEIIIHHHHIIIHIIHIIIIIHIIHIIIIIIIHHHIIIHHHHHHIIIIIIHIIIIIHGIHIHIHIIIIIIHIIIIHIHHIIIIIHGIIIIIIIIIIIIIIIIIIIHIIIIIIIIIIIIIIIIIIIIIIIIIIIIIIIIIHIIIHHIIIIIHIIIIIIIIIIIIIIIHIIIIIIIIIIIIIIHIIIIIHHIIIHGFFIIIIIIIIIIIGIIIIIIIIIIIIIIIIIIIIHIIIIIIIDCDDA
@HISEQ:969:HM2KJBCX2:2:1101:11809:58572 2:N:0:ACTATGCA
AATCTTGCGCCGCCCAACTATCCCTATTAATCATTACGGCGACTCTAGAAACCAACAAAATAGAACCGCACGTCCTATTCCATTATGCCATGCTAATGTATTCGGGCATTTGCCTGCTTTGAACACTCTAATTTTCTCAAGGTAAAAGTCCTGGTTCCCTCACACACCGAATGAACGGCATGCAAGCTCACCAGAAGGTAAGCCCCAGCCAGACAGTACATACCGTGAGGCAGACCGCCCGGCCAGGGCTGAAGTTCAACTACGAGCTTTTTAACTGCAACAACTTTAATATACGCTATTGGAGCTGGAATTACCGCGGCTGCTGGCACCAGACTTGCCCTCCAA
+
DCDDDIIIIIIIIIIIIIIIIIHIIIIIIIIIIIIIIIHIIIIIIIHIIIIIIIIIIIIIIGHIIIIHHIIHHIHHIIIIIIIIIIHHIIIHHHIIIIIIIIIIIIHIIIIHHIIIIIIIIIIIIIIIIIIIIIIHIHIIIIHIIIIIIIIIIIIIHHHIIIIIIIIIIIIIIIIIIIIIIIIIIIIIIIIIIIIIIIIIIIIHIIIIIIIIIIIIIIIIIIIIIIIIIIIIIIIIIIIIIIIIIIIIIIIIIIIIIIIIIIIIIIIIIIIIIIIIIIIIIIHIIIIIIIIIHIIIIIIIIIIIIIIIIIIIIIIIIIIIIIIIIIIIIIIIIIIIIIIIDDDDD
@HISEQ:969:HM2KJBCX2:2:1101:7756:59670 2:N:0:ACTATGCA
AATCTTGCGCCGCCCAACTATCCCTATTAATCATTACGTCGATCCTAGAAACCAACAAAATAGAATCAAACGTCCTATTTCATTATTCCATGCTAATGTATTCAAGCGTAAGCCTGCTCTAAACACTCTAATTTTTTCAAAGTAACAGTCCTGATTCCCCACGACACCAAATTAATGACATCGCGGTTCTTCAGAAGGTAGGAACCGATAATGCCAGTGCGTACCGAAGCACGACCGACAATTCGATCCCGAAATTCAACTACGAGCTTTTTAACTGCAACAACTTTAATATACGCTATTGGAGCTGGAATTACCGCGGCTGCTGGCACCAGACTTGCCCTCCAA
+
DDDCDIIIIHHIHIIIIIIIIIIIIIIIIHHIIIIIIHHIIGHIHIIIIHIIIIIIHIHHIIHHIHHIHIIHIIIGIIIIIIIIHHIIIIIHIIIIIIIIIIIIIIIIIIIIIHHIIIIIHIIIIIIIIIIIHIHIIHHIIIHIIIIHHIIIIIIIIIIIIIIIIIIIIIHGHHHIHIIIIIIIIIHIIIIIIIIIIIIIIIIIIIIIIIIIIIIIIIIIIIIIIIIIIIIIIIHIIIIHHGGDIIIIIIIIIIIIIIIIIIIIIIIIIIIIIIIIIIIIIIIIIIIIIIIIIIIIIIIIIIIIIIIIIIIIIIIIIIIIIIIIIIIIIIIIIIIIIIIIDDDDD
@HISEQ:969:HM2KJBCX2:2:1101:11524:60540 2:N:0:ACTATGCA
AATCTTGCGCCGCCCAACTATCCCTATTAATCATTACGTCAATCCTAGAAACCAACAAAATAGGATCGAACGTCCTATCTCATTATTCCATGCTAATGTATTCAAGCGTTAGCCTGCTTTAAACACTCTAATTTTTTCAAAGTAACAGTCCTGTTTCCCTGCAACACCAAATTAATGGCATTACAGTTCTTCAGAAAGGAGGAATCAGCGAAGCCAGTTCATACCAGTGGCACGACCAACCTGCTGACCCCGAAATTCAACTACGAGCTTTTTAACTGCAACAACTTTAATATACGCTATTGGAGCTGGAATTACCGCGGCTGCTGGCACCAGACTTGCCCTCCAA
+
CDDDDIIIIIIIIIIIIIIIIIIIIIIIIIIIIIIIIIIIIIIIIIIIIIIIIIIIIIHIIIHIIHIHHIIHHHIIIIFIIHIIIIIIIIIEHIIHIIIIIIIIIIHHHHHHFHHIIHIIHIIIIIIIIIIIIIIIIIIIIIIIIIIIIHIIIIIIIIIIIIIIIIIHHHIIIIIIIIIIIIIIIIIIIIIIIIIIIIIIIIIIHIIIIIIIIIIIIIIIIIIGIIIIIIIIIIIIIIIIIIIIGIIIHIHIIIIIIIIIIIIIIIIIIIIIIIIIIIIIIIIIIIHIIIIIIIIIIIIIIIIIIIIIIIIIIIHIIIIIIIIIIIIIIIIIIIIIIIIIIDDDDD
@HISEQ:969:HM2KJBCX2:2:1101:6711:61389 2:N:0:ACTATGCA
AATCTTGCGCCGCCCAACTATCCCTATTAATCATTACATCGATCCTAGAAACCAACAAAATAGAATCTGATGTCCTATTTCATTATTCCATGCTAATGTATTCAAGCGTAAGCTTGCTTTAAACACTCTAATTTTTTCAAGGTAACAGTCCTAATTCCCCATAACATCAAATAAATGACATTATGGTTCTTTAGAAGGTGAGAACCAATAAAACCAGTACATACCAAGGCATGACCGATTCCTTGATCCCGAAATTCAACTACGAGCTTTTTAACTGCAACAACTTTAATATACGCTATTGGAGCTGGAATTACCGCGGCTGCTGGCACCAGACTTGCCCTCCAA
+
DDDDDIIIHIIIHIIIIIIIIIIIIHIIIIIIIIIIIIIIIIIIIIIIIIIIIIIIIIIIIIGIHIIIIHIIIIIIIIIIIIIIIIIIIHIHHIIIIIIIIIIIIIIIIIIIIIHIIIIIIHIIIIIIIIIIIIIHHHIIIIIIIIIIIIIIIIIIIIIIIIIHHHHIIHIIIIHIIIIIIIIIIIIIIIIIIIIIIIIIIIIIIIIIIIIIIIHIIIIIIIIIIIIIIIIIIIIIIIIIIIHHIIIIIIIIIIIIIIIHHHIIIHIIIIIIIIIIIHIIIIIIIIIIIIIIIIIIIIIIIIIIIIIIIIIIIIIIIIIIIIIIIIIIIIIIIIIIIIIIDDDDD
@HISEQ:969:HM2KJBCX2:2:1101:12704:61120 2:N:0:ACTATGCA
AATCTTGCGCCGCCCAACTATCCCTATTAATTATTACGGTGCTCCTAGACCAACAAAATAGAACCAACGTCCTATTCTATTTTTCCATGCTAATCTATTCAAGCAAAAGCCCGCTTTAAACACTCTAATTTTTTCAATGTAATGGTCCTGGTTCCCCGACACACCCAATAAAGGGCATACCGGCTCACCAGAAGGATAGACCCGACAACAGAACAGTACTCGCCAGAGACGGACCGTCCGGTCAGGCCTAAAATTCAACTACGAGCTTTTTAACTGCAACAACTTTAATATACGCTATTGGAGCTGGAATTACCGCGGCTGCTGGCACCAGACTTGCCCTCCAA
+
D0<B01<1/C@<?H/0<0D@FF1DCF?FHH111<11<10<1/<DG@1<<C<11<1C11<F111<<<1<DC1<C11<1<1111<<1F1<1<11<<CE6<HD1EF<FG1IHHC7/<6?BB@8118<F@F17<CGH@@F8%66<<D@<8?GB<EEGEHEB77HE@EAHFB@;<EA9B/HEHHHE>CC.HH@@C?HFEGCC><GB<ECCEC0E@<F<<0<1?CCC?HC:@FHHIFGC<E:HHDCCE@A:?F1CD1E?HEHGD1=FD1<1HEHH@EFFF@<FC@HGHGF1<GHG0@HCCD1GFD@FG@C1D1@HHGHHECHHCEHG?IIIHHHHGHHHGECHH?@D@@@
@HISEQ:969:HM2KJBCX2:2:1101:11109:62092 2:N:0:ACTATGCA
AATCTTGCGCCGCCCAACTATCCCTATTAATCATTACGTCGATCCTAGAAACCAACAAAATAGAATCAAACGTCCTATTTCATTATTCCATGCTAATGTATTCAAGCGTGAGCCTGCTTTAAACACTCTAATTTTTTCAAAGTAACAGTCCTGATTCCCCACAACACCAAATAAATGACATCATGGTTCGTCAGAAGGGAGAAACCAACAATACCAGTACGTACCGAGGCACGACCGACATGATGGTCCCGAAATTCAACTACGAGCTTTTAACTGCAGCAACTTTAATATACGCTATTGGAGCTGGAATTACCGCGGCTGCTGGCACCAGACTTGCCCTCCAA
+
BDCDDHHHHHHHHIDGHIEHIEHIIIIIIIIIIIIHHHHHIGHGHHHHHIIICGHIHIIHHIIHIHIIHIHHIIIIIIIIIIIIIIHFHHHHECHHGIHIIHHHIHEHHHIDFHGIIHHIIIIIHEFHHIHHHIIIIIIHIIHIHHHHHHHFHHIIIHHHIHHHHHIHFHHHHHHIHIHIIIIIIIIHHHIIIIIIIIIIIHIIIIIIIHHHHIIIIIIHHHAIIIHGIHIIIIIIIIHIHHDIIIIHIGIHIIHHGIHHHEHGIIIIIIIIIIIIIIIIIIIGIIIIIIIIIIHHIHGIIIIIIHIIIIIIIIIIIIIIIIIIGIIIIIIIIIIIIHIDDDDD
@HISEQ:969:HM2KJBCX2:2:1101:3150:62503 2:N:0:ACTATGCA
AATCTTGCGCCGCCCAACTATCCCATTAATCATTACGGTGATCCTAGAAACCAACAAAATAGAACCATGCGTCCTATTTCATTATTCCATGCTAATGTATTCAGGCAATAGCCTGCTTTAAGCACTCTAATTTTTTCAAGGTAACAGTCCTGCTTCCCCAACGCACCAAATTAATGGCATTACAGTTCTTCAGAAAGGAGGAATCAGCGAAACCAGTTCATACCAGTGGCACGACCAACCTGCTGACCCCGAAATTCAACTACGAGCTTTTTAACTGCAACAACTTTAATATACGCTATTGGAGCTGGAATTACCGCGGCTGCTGGCACCAGACTTGCCCTCCAA
+
DDDDDIIIIIIIIIIIGIIIIIIIIIIIIIIIIIIIIIIIHIHIIIIIGIIIHIIGHIIHHHGHIHIIIHIIIGHHIIHIIHIIIIIIIHHIIIIIIIIIHHIIIIIIIIIIIIIIIHIIIIIIIHIIIIIIHIHIIIIIIHIIIIIIIIIIIIIIIIHIIIIIIIIIIIIIIIIIIHIIIIIIIIIIIIIIIIIIIIIIIIIIIIIIIIIIIIIIIIIIIIHIIIHIIIIIIIIIIIIIIIIHIHIIIIIIIIIIIIIIIIIIIIIIIIIIIHIGIIIIHIHIIIIIIIIIIIIIIIIIIIIIIIIIIIIIIIIIIIIIIIIIIIIIIIIIIIIIIIIIDDDDD
@HISEQ:969:HM2KJBCX2:2:1101:10873:62778 2:N:0:ACTATGCA
AATCTTGCGCCGCCCAACTATCCCTATTAATCATTACGTCAATCCTAGAAACCAACAAAATAGGATCGAACGTCCTATTTCATTATTCCATGCTAATGTATTCAAGCGTTAGCCTGCTTTAAACACTCTAATTTTTTCAAAGTAACAGTCCTGTTTCCCTGCAACACCAAATTAATGACATTACAGTTCTTCAGAAAGGAGGAATCAGCGAAGCCAGTACATACCAGTGGCACGACCAACCTGCTGACCCCGAAATTCAACTACGAGCTTTTTAACTGCAACAACTTTAATGTACGCTATTGGAGCTGGAATTACCGCGGCTGCTGGCACCAGACTTGCCCTCCAA
+
DDDDDIIHHIIHIIIIHIIIIIIIHHIIHIIIIIIIIIHIIHHFHIIEHHIIFHIIIGEHIIHGGFHIIIGIHHIIIIGFIHIGIHIGEHHIHIHIHHHIHIHHHGHHHHIHHHEEHHIIHIIIIIIHIIFDIHIHIIIIIIIIIHIIHIIIIHHHIHIHHIIHHHIIIHGHHHIIIHHHHIIIIHHHIHHGIIIHIIIIIHIIIIIIHIHIIHIIIIIHIIIIIHIIIIIIIIIIIIIIIIIHHIHIIIIHIIIIIIHIIIIIIHIIIIIIIIHIIIIHHHGHHHIIIIHIIIIIIHHEIIIIIIIIIIIIIIIIIIIIIIHIIIIIIIIHHIIIIIIIIACDDD
@HISEQ:969:HM2KJBCX2:2:1101:3685:62940 2:N:0:ACTATGCA
AATCTTGCGCCGCCCAACTATCCCTATTAATCATTACGTCAATCCTAGAAACCAACAAAATAGGATCGAACGTCCTATTTCATTATTCCATGCTAATGTATTCAAGCGTTAGCCTGCTTTAAACACTCTCATTTTTTCAAAGTAACAGTCCTGTTTCCCTGCAACACCAAATTAATGACATTACAGTTCTTCAAGAAGGAGGAATCAGTAAAGCCAGTACACACCATTGTCACGACCAACCTACTGACCCCGAAATTCAACTACGAGCTTTTTAACTGCAACAACTTTAATATACGCTATTGGAGCTGGAATTACCGCGGCTGCTGGCACCAGACTTGCCCTCCAA
+
@0@0<FG</C<<EC/C10D1GH1<<<C1<1DC1<<<FE<FHECH@G@<<1<GH@1<1<1<<FH111D0<<DC<F0DHE11<@CH@<1FEH<<<111<<<@DEHHHD5<D0A<CF616CF?EHEGB6@G8$1HFHB<C<C1GGGB:D@1E7HH@FG<GHGHFD0HD0EHEHCGGEHGIHGHFDFHHD@CFHHDF@/<D<<<0EHD?GDGHE@IIIHGHCCEAHHGHFCA/%GE?'B-<11HHHGFC@HDDHCCC?E?CHHEHFHFGHEG1C?HCHDHE@G1HHEIIIHIIIIHDIHIHHIHHHIHIIHHHHHHIIHE<IHCFHGIG?EEHHIHIHG@HHHC1?<0D0
@HISEQ:969:HM2KJBCX2:2:1101:3621:64145 2:N:0:ACTATGCA
AATCTTGCGCCGCCCAACTATCCCTATTAATCATTACGGTGATCCTAGAAACCAACAAAATAGAACCATGCCGTCCTATTCTATTATTCCATGCTAATGTATTCGAGCAAAAATGCCTGCTTTAAACACTCTAATTTTTTCAAGGTAAAGGTCCTGGATCCGCAAGACACCCAATAAAGGACATCAAGTTTCTCCAGAAGGTGAGAAATCAACAGTAACAGTTCATGCCCCTTAAGGCATGACCATCACGTCAATCCCGAAATTCAACTACGAGCTTTTTAACTGCAACAACTTTAATATACGCTATTGGAGCTGGAATTACCGCGGCTGCTGGCACCAGACTTGCCCTCCAA
+
DDDDDIIHIIHIIIIIIIIIIIIIIIIIIIHHIIIIIIIIIHIIHIIIIIIIIIIIIIIIIIIIIIIIIHHHIIIIIIIIIIIIHGIIIIIHIIIIIHIIIHHHHIIHIIIIIIIIIIIGIHIIIHHHIIIIIIIIIIIIIIIIIIIIIHIIIIIIIIIIIHIIIIIIIHGIIIIIIIIIIIIIIIGIIIHIIIIIIIIIIIIIHIIIHIIIIGIHHIHIIIIIIIIIIIIIIIIIHIIIHHIIIIIIIHHFIIIHIIIIIIIIIIIIIIIIIIIIIIIIIIIIIIIIIIIIIIIIIIHIHIIIIIIIIIIIIIIIIIIIIIIIIIIIIIIIIIIIIIIIIIIIIIIIDDDDD
@HISEQ:969:HM2KJBCX2:2:1101:11997:63782 2:N:0:ACTATGCA
AATCTTGCGCCGCCCAACTATCCCTATTAATCATTACGGTGGTCCTAGAAACCAACAAAATAGAACCACAACGTCCTATTCTATTATTCCATGCTAATCTATTCAAGCAATAGCCCGCTTTAAACACTCTAATTTTTTCAAGGTAATGGTCCTGGCTCCCCAACACACCCAATAAAGGACATGCTGGCTCACCAGAAGGAAGACCCGACAGCAGACAGTACTCGCCAAAGACGGACCGCCCGGCCAGGCCTAAAATTCAACTACGAGCTTTTTAACTGCAACAACTTTAATATACGCTATTGGAGCTGGAATTACCGCGGCTGCTGGCACCAGACTTGCCCTCCAA
+
DDDDDIIIIIIIIIIIIIIIIIIGIIIIIIIIIIHIIHIIIIIIIIIIIIIIIIIIIIIHIIFHIIHHHHHIHGHHIIIHHIIIIIIIIIHIGHEHIIIIIIIIIIIIIIHIHIIIIIIIIHIHIIIIIIHEHIIIIHIIIIIIIIIIIHHHIIIIHIIIIIIHIIHIIIIIIHIIIIIIIIIIIIHIIIIIIIIIIIIIIHHIIIIIIIIIHIIIIIIIIIIIHIIIIIIIIIIIIIIIIIIIHIIIIHIIIIIIIIIIIIHIIIIIIIIIIIHIIIIIIIIIIIIIIIIIIHIIIIHIIIIIIIIIIIIIIIIIIIIIGIIIIIIIIIIIIIIIIIIHIDDDDD
@HISEQ:969:HM2KJBCX2:2:1101:9693:62887 2:N:0:ACTATGCA
AATCTTGCGCCGCCCAACTATCCCTATTAATCATTACTCCAGTTGCTAAAAAACCAACAAAATAGAACCGAAGTCCTACGGTGTTATCCCATGCTAATAGTATTCACGGCGTAAGCCTGCTTTGAACACTCTAATTTTTTCAAAGTAAAGGTGATCAAGAGTCGGATGATCTCCAACCAACCCAGAGTAAACCAGGTGAGCTGAAGGTCCGCAAATGACCACAGAAGCTGACACGCTCTTCAACACTATCATCCCAGAAGAGACGTAGGCCAGAGAGCGTAATGTCAGGAAATCCAACTACGAGCTTTTTAACTGCAACAACTTTAATATACGCTACTGGAGCTGGAATTACCGCGGCTGCTGGCACCAGACTTGCCCTCCAA
+
@@D??<CFHGHDCHIIHIEG1CEEGHIHIIIHI1DGE1C@H@FEHE?@GHGHHHH@FGEG?GHGHIHHIHHHH1<1GHI0011<<CCGH1D@1F<GEHC1<<@C1@1<0?C/CGHIC1DHHF1CHC?1<@D@CFDD@HEF?IHHHHHHHIIIIIIHGIIIHHIIIHHHEHHFD@3EIIHG;HIHGIHHFHGIIIIHHFHHHGIIHHHGHGHHHIHHFAAIIIIHIIIIHEHHHHGGIIHFHHGG?IHIIIIIGIIIIHIIHIIHIIIIIIHIHIIIIIIHIHIIHHIIIGIIIIHFGIHDIHHIHIIIHIHFIIIHIIIIIHIIIIIIIHHIIIIIIHIHHHIIIIIHIIIIIIIIIHIIIIHHIIIIHHIIIIIHIIDDDDD
@HISEQ:969:HM2KJBCX2:2:1101:11280:64441 2:N:0:ACTATGCA
AATCTTGCGCCGCCCAACTATCCCTATTAATCATTACGTCGATCCTAGAAACCAACAAAATAGAATCAAACGTCCTATTTCGTTATTCCATGCTAATGTATTCAAGCGTGAGCCTGCTTTAAACACTCTAATTTTTTCAAAGTAACAGTCCTGATTCCCCATGACACCAAATTAATGACATCATGGTTCGTCAGAAGGTAGGAATCAATAATACCAGTACGTACAATAGCACGACCAATAAATTGATCCCGAAATTCAACTACGAGCTTTTTAACTGCAACAACTTTAATATACGCTATTGGAGCTGGAATTACCGCGGCTGCTGGCACCAGACTGCCCTCCAA
+
DDDDDIIIIIIHIIIIIIIIIIIIIIIIGIHIIIIIEHHIIIHIGIHHIIIIHIIIEHHHHHHHEHIHIIIHIIIIHGHHIHIHHIHGHEHHIIIIIIIHHGIIIHHIIIHHHIIHIIFIHHIIHIIIIIIIIIIHIIIIIIIIIIIIHIIIIIIIIHIIIIIIHIIHIHHHFHHHIIIIIIIHIHHHIIIIIIIIIIHHHIIIIIIIIIIHHIIIIIIIIIIIIIIIIIIIIIHHIIIIIIIIIIIIIIIIIIHIIIIIIIIIIIIIIIIIIIIHIIIIIIIIIIHIIIIIIIIIHIIIIIIIIIIIIIIIIIIIIIIIIIIIIIIIIIIIIIIIIIIDDDDD
@HISEQ:969:HM2KJBCX2:2:1101:21210:64385 2:N:0:ACTATGCA
AATCTTGCGCCGCCCAACTATCCCTATTAATCATTACGGTGATCCTAGAAACCAACAAAATAGAACCATGCCGTCCTATTCTATTATTCCATGCTAATGTATTCGAGCAAAATGCCTGCTTTAAACACTCTAATTTTTTCAAGGTAAAGGTTCTGGTTCCACATGACACCCAATTAAGGACATCATGCTTCTCCAGAAGGTGAGAAATCAACTGCGACAGTTCATACCCCTTAAGGCACGACCATCACGTCAATCCCGAAATTCAACTACGAGCTTTTTAACTGCAACAACTTTAATATACGCTATTGGAGCTGGAATTACCGCGGCTGCTGGCACCAGACTTGCCCTCCAA
+
@B@@@@F@HHIGCHC@CCGHEHHEGHHHHE?GF@<CHHF<1D?F@@C@EEHIGHHCEEEHEEEHI?CE<FGFH0</<FG11F@@HG?G?1DCG1<<<1DCGGEE1DD0CCHHFEEFEHEA1C<<AFFHCFHC?1FC1D.DBFGBB1<FC?A@GBDHCCEHC;D7DCEFHGHHEHEGD/HEHHGHFEDG@GHHFFG@@EFE*@FDECGEFCGHGIHHHF1GAFHGHEDHFHHGHIIIGEFEEFEEAG@HHFHIIHHCHHHEHHEEFHHHHHECHHHHFGC@GHEHIHHHHHHHHHIHH@CEIIHE@IHIIIHIIGIIIIIIIHGIIHIHGHIIIHGIHHGCEEHIIIIDDDD0
@HISEQ:969:HM2KJBCX2:2:1101:17849:64672 2:N:0:ACTATGCA
AATCTTGCGCCGCCCAACTATCCCTATTAATCATTACGGTGGTCCTAGAAACCAACAAAATAGAACCACAACGTCCTATTCTATTATTCCATGCTAATCTATTCAAGCAATAGCCCGCTTTAAACACTCTAATTTTTTCAAGGTAATGGTCCTGGCTCCCCAACACACCCAATTAAGGACATACTGGTTCACCAGAAGGAAGACCCGACAACAGGACAGTACTCGCCAAAGACGGACCGCCCGGCCAAGTCTAAAATTCAACTACGAGCTTTTTAACTGCAACAACTTTAATATACGCTATTGGAGCTGGAATTACCGCGGCTGCTGGCACCAGACTTGCCCTCCAA
+
DDDDDIHHIIIIIDHEHIHIIIIIIIIHHHHHHIIIIIGHHIHIIIHIIIHIHHIHIIIIGHHFHIIHIIIHGHHIHIIIIIIIIIIIIHIIECHHHIHHIDGIIIIHIHHIGIIIIHHHIIGHHHHHIHHHHHHHFIHIIIHHIHHHIHHHIHHDHIIHGGIHHHGHIHHHFCIIIIIHIIIIHIIIHIIGIIIIIIIHHIIIIHHIIIIHIIIIIIIIIHIIIIIIIIIHHIIIIGIIIIIIIHHFHHIIIIIIIHHIIIIHHIHHIIIIIIIIHIIIIIIIIHHIIIIHIHHHHIIIHHIIIIIIIIIIIHIIIHIIIIIIIIIIIIIIIIIIHIIHIIDCDDD
@HISEQ:969:HM2KJBCX2:2:1101:8572:64631 2:N:0:ACTATGCA
AATCTTGCGCCGCCCAACTATCCCTATTAATCATTACGGTGGTCCTAGACCAACAAAATAGAACCAACGTCCTATTCTATTATTCCATGCTAATCTATTCAAGCAAAAGCCCGCTTTAAACACTCTAATTTTTTCAAGGTAATGGTCCTGGTTCCCCGACACACCCAATAAAGGGCATACCGGCTCACCAGAAGGATAGACCCGACAGCAGAACAGTACTCGCCAGAGACGGACCGTCCGGTCAGGCCTAAAATTCAACTACGAGCTTTTTAACTGCAACAACTTTAATATACGCTATTGGAGCTGGAATTACCGCGGCTGCTGGCACCAGACTTGCCCTCCAA
+
@D?DDIHHHHHDHHHEEHIIIHHIIFHIHIIIHIHIHIIIIIIHCFEHIIHIHHHIEHHHGFHHHHHHHHHHIFHHIHIIIIH@FHIIIGHHC<HHHHIHC<EHFHIHHHHHHCEEHIHEEHHHIIIIHHHIIIIHGHHEHFHIHHHGHIIHCHGIHIIHHHHHHHHHHEGIIHEIIHIHIIIIIICHHHIHHHIIHIHEHHIIIIHCEIHEHGIIIIIIIHHHHHGIIIIIHHIGIIIIIHHHIIHFIIIIIIIIIHGEHIIIIHEIIIHHIGIIIHHGIIH?EIHHHIHHHIIHGDGIHIIIHIHHHEIIHIIIIIIIIHHIIIIIIIIIIHIIHIHDDDBD
@HISEQ:969:HM2KJBCX2:2:1101:18481:65067 2:N:0:ACTATGCA
AATCTTGCGCCGCCCAACTATCCCTATTAATCATTACATCGATCCTAGAAACCAACAAAATAGAATCGGATGTCCTATTTCATTATTCCATGCTAATGTATTCAAGCGTAAGCTTGCTTTAAACACTCTAATTTTTTCAAGGTAACAGTCCTAATTCCCCATAACATCAAATAAATGACATTATGGTTCTTTAGAAGGTGAGAACCAATAAAACCAGTACATACCAAGGCATGACCGATTCCTTGATCCCGAAATTCAACTACGAGCTTTTTAACTGCAACAACTTTAATATACGCTATTGGAGCTGGAATTACCGCGGCTGCTGGCACCAGACTTGC
+
DDDADHIIHIIIIIIHHIIGIIIIGIIIIIIIIIIIIIIIHGHHIIIIIIIIIIGIEEHIHEEEHHIHHIIHHEHIIIIDCHIIFHHIIIIIHHHHIIIIIIIIIIGIIIIIIHIIHIIIIIIIIIIIIIHHHHHHIIIIIIIIIIIIIHIIHHIIHIIIIIIIIIIIHIIIIIIIIHHIIIIHHHIHEIIGIIIIIIHHIIIIIIIIIIIIIIIIIIIGIIIIIIIIIIIIIIHHGIIIIIIIIIIGIIIIIIIIIHIIHEHIHIIIIGIIIIIIIIIIIIHIIIIIIIIIIIIIHIIIIIIIIIIIIIIIIIIIIIIIIIIIIIIIIIHHIDDDDD
@HISEQ:969:HM2KJBCX2:2:1101:17523:66234 2:N:0:ACTATGCA
AATCTTGCGCCGCCCAACTATCCCTATTAATCATTACGGCTCTCCTAGAAACCAACAAAATAGGAGCGCCGTCCTATTCCATTATTCCATGCTAATGTATTCGAGCAAAGGCCTGCTTTGAACACTCTAATTTTTTCAAAGTAAAAGTCCTGCTTCCCAAAACACGCCCAGCGAAGGGCATGCCGTTCCGCAGAAGGAAAGGCCCGGCCGAGCCAGTGCACGCGGTGAGGCGGACCGGTCAGCCAGGCCCAAGGTTCAACTACGAGCTTTTTAACTGCAACAACTTTAATATACGCTATTGGAGCTGGAATTACCGCGGCTGCTGGCACCAGACTTGCCCTCCAA
+
DDDDDIFHDHHCDHHHEHHIIIIIIIIIHHIIIIIHHHIIIIIIIHIICGHIIHHHIHIIEHHIHEHHGHIHIHIEHHHFHIIHHHIHDHHIIICHHHHHHHHHIIHHHHCEHHHIIIIGHEHHHHHHGHIIHHHIIIGAGHHGEHHIIHHHGHHHHHIIHHIHHHIIHEHHHHHHEHGIIHGIHIIIHHHHEHGFFHG=HCDHHHCCHHEHHHHHIIIHDHEHGFHHHCHH?HHHHIIHHIEFHHIIHHHHEHG@CEHHHHEEC@HIIIHHHHFCEHHHIHIHHIHIHHHIHIIHHEIHHHHEEHEHEHFIHGIIIHGHHIIIIHIIIIIIHHCHGHHHAADD@
@HISEQ:969:HM2KJBCX2:2:1101:8768:66131 2:N:0:ACTATGCA
AATCTTGCGCCGCCCAACTATCCCTATTAATCATTACGTCGATCCTAGAAACCAACAAAATAGGGTCAAACGTCCTATTTCATTATTCCATGCTAATGTATTCAAGCGTTAGCCTGCTTTAAACACTCTAATTTTTTCAAAGTAACAGTCCTGTTTCCCTGCAACACCAAATTAATGACATTACAGTTCTTCAGAAAGGAGGAATCAGCGAAGCCAGTACATACCAGTGGCACGACCAACCTGCTGACCCCGAAATTCAACTACGAGCTTTTTAACTGCAACAACTTTAATATACGCTATTGGAGCTGGAATTACCGCGGCTGCTGGCACCAGACTTGCCCTCCAA
+
DDCDDIIIIIIIIIIIIIIIIIIIIIIIIIIIIIIIIIIIIIIIIIIIIIIIIIIIIIIIIIIIIIIHIIIIHHHIIIIIIIIIIIIHIIIIIIIIIIIIIHIHIIIIIIIIIIIIIIIIIIIIIIIIIIIIIIIIIIIIIIIIIIIIIIIIIIIIIIIIIIIIIIIIIIIIIIIIIIIIIIIIIIIIIIIIIIIIIIIIIIIIIIIIIHIIIIIIIIIIIIIIIIIIIIIIIIIIIIIIIIIHHHIIIIIIIIIIIIIIIIIIIIIIIIIIIIIIIIIIIIIIIIIIIIIIIIIIIIIIIIIIIIHIIIIIIIIIIIIIIIIIIIIIIIIIIIIIIIIIIDDDDD
@HISEQ:969:HM2KJBCX2:2:1101:18553:66227 2:N:0:ACTATGCA
AATCTTGCGCCGCCCAACTATCCCTATTAATCATTACGTCAATCCTAGAAACCAACAAAATAGGATCGAACGTCCTATTTCATTATTCCATGCTAATGTATTCAAGCGTTAGCCTGCTTTAAACACTCTAATTTTTTCAAAGTAACAGTCCTGTTTCCCTGCAACACCAAATTAATGACATTACAGTTCTTCAAGAAGGAGGAATCAGTAAAGCCAGTACATACCATAGGCACGACCAACCTACTGACCCGAAATTCAACTACGAGCTTTTTAACTGCAACAACTTTAATATACGCTATTGGAGCTGGAATTACCGCGGCTGCTGGCACCAGACTTGCCCTCCAA
+
AADDAIIIIIIIIIIIIIIHIHIIIIIHIIIIHIIIHIHIIIIIIIIIHIIIIICHHHIEHHGHIHIIHIIHHIIIIIIIIHIIIIFHHIHGIIIIIHHIHFEHHHIHHEHHHIIIHIIHHHIHHIIIIHHIIEHHHIIHHIIHHHHGHHHIIHHIIIIIIIIIIHHHHIIHHIIIIHIIIIIIIIIIIIHIIHHHIIIIIIIIIIIIIHIIIIGIIIIIIIIHHGIIIIHHIIIIIIIHHHGHH<IIGIIIIIIIIIIIIIIIIIIIGIIIIHIIIIIIIIIIIIIIIIIIIIIIIIIIIIIIIIIIIIIIIGIIIIIIIIIIIIIIIIIIIIIIIIIIDDDDD
@HISEQ:969:HM2KJBCX2:2:1101:13796:66273 2:N:0:ACTATGCA
AATCTTGCGCCGCCCAACTATCCCTATTAATCATTACGGTGATCCTAGAAACCAACAAAATAGAACCATGCCGTCCTATTCTATTATTCCATGCTAATGTATTCGAGCAAAAATGCCTGCTTTAAACACTCTAATTTTTTCAAGGTAAAGGTCCTGGATCCGCAAGACACCCAATAAAGGACATCAAGTTTCTCCAGAAGGTGAGAAATCAACAGTAACAGTTCATACCCCTTAAGGCATGACCGTCACGTCAATCCCGAAATTCAACTACGAGCTTTTTAACTGCAACAACTTTAATATACGCTATTGGAGCTGGAATTACCGCGGCTGCTGGCACCAGACTTGCCCTCCAA
+
DDDDDIIIIIIIIIIIIIIIIIIIIHIIIHHIIIIIIIIIIIHIIIIIIIIIIIIIIIIIHHHIIIHIIHIHHHIIIIHIIIIIIIIIHIIIIIIIIHHIIFHGHIEHIHHIIIIIIIIIIIIIIIIIIIIIIIIIIIIIIIIIIHIIIIIIIIIIIHIIIHIIIIIIIIIHIIIIIHIFIIIHIIIIHHHIHIIIIIIIIHIIIIIIIIIIIIIHHHIIIHIIIHGIIIIHIIIIIIIIHHIIIIIIIIHGIIIIHHIIIIIIIIIIIIIIIIIIIIIIIIIIHIIIIIIIIIIIIIGIHIIIIIHIIIIIIIIIHIIIIIIHIIIIIIIIIIIIIIIIIIIIIIIIDDDDD
@HISEQ:969:HM2KJBCX2:2:1101:14401:66492 2:N:0:ACTATGCA
AATCTTGCGCCGCCCAACTATCCCTATTAATCATTACGGTGATCCTAGAAACCAACGAAATAGAATCAGTCCGTCCTATTTCATTATTCCATGCTAATATATTCAGACGATAGTCTGCTTTAAACACTCTAATTTTTTCAAAGTAACAGTCCTGATTTCCTATCACACCAAATAAATGGCATGAAAGTTCCTCAGAAGGTAGAGATCCATCTCACCAGTGCAGACAATTAAGCCTGACCAATGGGTAGACCCCGAAGTTCAACTACGAGCTTTTTAACTGCAACAACTTTAATATACGCTATTGGAGCTGGAATTACCGCGGCTGCTGGCACCAGACTTGCCC
+
DDCCDIIIIIIIHIIIIIIIIIGIHHIIIIIIHHIIIIGHHIIHIIIHHIIIIIIIIIIIEHIHIIIHIHIIIHHHHIIIEHIIIGIHIGHEHHIIHI@FHFIIHIHHHHIIIHHHHIIHHHHEIHHFIHIHHIHIIIIHIHIIIIIHHHHHIIIIIIHHGHHIHIICFHIIIHGDHGIGIIIHGHIHIIIIIIIHIIIGIIIHIHHHHIHHHHGIIHIIIIIIIIHHHHHIIIHIIIIIIHHIHIHIIIHIIIIHHHEHHHHIIHHHIIIHHHHHGIIIIIIIIHIHHHHIIIIHIIIIHIIIIHIIIIHIIIIIIIIIGIHIIHHIIIIIIHHHIIDBADD
@HISEQ:969:HM2KJBCX2:2:1101:19462:67430 2:N:0:ACTATGCA
AATCTTGCGCCGCCCAACTATCCCTATTAATCATTACGGTGATCCTAGAAACCAACAAAATAGAACCATGCGTCCTATTTCATTATTCCATGCTAATGTATTCAGGCAATAGCCTGCTTTAAGCACTCTAATTTTTTCAAGGTAACAGTCCTGCTTCCCCAACGCACCAAATTAATGGCATGCTGGTTATTCAGAAGGTAGGAATCCATCACGCCAGTACAGACCCAAAAGCCCGACCAACGGATAAATCCCGAAATTCAACTACGAGCTTTTTAACTGCAACAACTTTAATATACGCTATTGGAGCTGGAATTACCGCGGCTGCTGGCACCAGACTTGCCCTCCA
+
DDDDDIIIIIIIIIIIIIIIIIIIIIIIIIIIIIIIIIIIIIIGHHIIIIIIIIIIIHIHIIHHIIIIHIHHHHIIIIIIIIIIIIIIIHHIIIIHIIIIIHIIHIIIIIIIIIIHIHIIIIIIIIHIIIHIIIIIIIIIIIHIIIIIIIHIIIIHIIHIIIIIIIHIIHHIHIIIIIIIIIIIIIIIIIIIIIIIIIHIIIIIIHIHIHIIIIIIIIIIIIIIIHIIIIIHIHIIIIIIIIIHHIIIHIIIIIIIIIIIIIIIIIIIIIIIIIIIIIIIIIIIIIIIIIIIIIIIIIIIIIIIIIIIIIIIIIIIIIIIIIIIIIIIIIIIIIIIIIIIIDDDDD
@HISEQ:969:HM2KJBCX2:2:1101:6708:67791 2:N:0:ACTATGCA
AATCTTGCGCCGCCCAACTATCCCTATTAATCATTACGGTGGTCCTAGAAACCAACAAAATAGAACCACAACGTCCTATTCTATTATTCCATGCTAATCTATTCAAGCAATAGCCCGCTTTAAACACTCTAATTTTTTCAAGGTAATGGTCCTGGCTCCCCAACACACCCAATAAAGGACATGCTGGCTCACCAGAAGGAAGACCCGACAGCAGACAGTACTCGCCAAAGACGGACCGCCCGGCCAGGCCTAAAGTTCAACTACGAGCTTTTTAACTGCAACAACTTTAATATACGCTATTGGAGCTGGAATTACCGCGGCTGCTGGCACCAGACTTGCCCTCCAA
+
DDDDDIIIIIIGHIIIEHFIHIIHIIHIIIIHIIIIIIHIHHHHHHHECGECCGHIGIHFHHHHEHIIHIGIIIIGHFHHIIHIIIIIHEHHEIIHHIIHGIHHHIHIIIHHHHHIIFHEHHHIIIIHIIIGHHEHIIIHHFIIIHHHIIIIIGHHHHHIHHHHIHHHIIHGIHGHIIIHHHIHIHHGIIHIIHIIIIHGHIIIIIIIII>IIIIIHIHIHEGIIIIIIIHIHIHIIIIIIHHHHHGGIHIIIIHHCHHEIIIIIHHIIIIIIIIIIIIIIIHIHHHHIIIIIIIHIHHGIIIGIIIIIIIIIIIIIHIHIIIIIHIGIIIIHHIHIIHFIDDDBB
@HISEQ:969:HM2KJBCX2:2:1101:3752:69053 2:N:0:ACTATGCA
AATCTTGCGCCGCCCAACTATCCCTATTAATCATTACGGTGATCCTAGAAACCAACGAAATAGAATCAGTCCGTCCTATTTCATTATTCCATGCTAATGTATTCAGACGATAGTCTGCTTTAAACACTCTAATTTTTTCAAAGTAACAGTCCTGATTTCCAACCACACCAAATAAATGGCATGAAAGTTCCTCAGAAGGTAGAGATCCATCTCACCAGTGCAGACAATTAAGCCTGACCAATGGGTAGACCCCGAAGTTCAACTACGAGCTTTTTAACTGCAACAACTTTAATATACGCTATTGGAGCTGGAATTACCGCGGCTGCTGGCACCAGACTTGCCCTCCAA
+
DDDDDIIIIIIIIIIIIIIIIIIIIIIIIIIIIIIIIIIIIIIIIIHIIHIIIIIIIIIIIIIHIIIIIIIIIIIIIIIIIHIIIGIIIIHIHIHIIIIIIHIHIHIIIIIIIHIIIIIIIIIIIIHIIIIHIIIIIIIIIIIIIIIIHIIHHHHIIHIHIHIHIIIIHHIHIIIIIIIHIIIIHIIIHHHIIIIHIIIHHIIIHIIIIHHIIIIIIIIIIIIIIIIIIIGIIIIIHIHIIIIIHGFIHIHIIIIIIIIIIIIGIIIIIHHIIIIHIHIHIIIIIIIIHIIIIIIIIHIIHIIIIIIIIIIIIIIIHIIIIIIIIIIIIIIIIIIIIIIIIIIDDDDD
@HISEQ:969:HM2KJBCX2:2:1101:14772:71957 2:N:0:ACTATGCA
AATCTTGCGCCGCCCAACTATCCCTATTAATCATTACGGTGATCCTAGAAACCAACGAAATAGAATCAGTCCGTCCTATTTCATTATTCCATGCTAATGTATTCAGACGATAGTCTGCTTTAAACACTCTAATTTTTTCAAAGTAACAGTCCTGATTTCCCATCACACCAAATAAATGGCATGAAAGTTCCTCAGAAGGTAGAGATCCATCTCACCAGTGCAGACAATTAAGCCTGACCAATGGGTAGACCCCGAGGTTCAACTACGAGCTTTTTAACTGCAACAACTTTAATATACGCTATTGGAGCTGGAATTACCGCGGCTGCTGGCACCAGACTTGCCCTCCA
+
0D@<<11</C@<FH<C@<GH11DHE@CGE?<@111DG@011<11<FE1CCCF<1<<C10DCE@1<1DGH@1<EHHC0D@HHHH@GHII?C@C<1CC@HGFCA@CIIHIHHFHHCIH@@EHG<FBGHIHHHHHFEECG<@GFHHE@ECHEHHCCGHII@GIIIIHHEDEHHD@/D?GHFEHHHGHHHF:HIHGCGHHEFEHHHGCHHHGHGHIHHFHEHEFEHHHHFHCEHHHHA@FHHIIHHFHHHHHHBHHHIIIGIHHHHGECEGGEGFIHHHEHHECHEGGHHHCEIHH@HHEHFHHHHHHHEECHCFHHGDDIIIHEHFHHCIHCHHIHHHIFHHHHH@@DB?
@HISEQ:969:HM2KJBCX2:2:1101:20012:71417 2:N:0:ACTATGCA
AATCTTGCGCCGCCCAACTATCCCTATTAATCATTACGGTGGTCCTAGAAACCAACAAAATAGAACCACAACGTCCTATTCTATTATTCCATACTAATCTATTCAAGCAATAGCCCGCTTTAAACACTCTAATTTTTTCAAGGTAATAGTTCTGGCTCCCCAAAACACCCAATAAAGGGCATACTGGTTCACCAGAAGGAAGACCCGACAGCAGACAGTACTCGCCAAAGACGGACCGCCCGGCCAGGCCTAAAATTCAACTACGAGCTTTTTAACTGCAACAACTTTAATATACGCTATTGGAGCTGGAATTACCGCGGCTGCTGGCACCAGACTTGCCCTCCAA
+
DDDCDIIIHIIIIIIIIIIIIIHIIGIIIIHIIIIIIIIIIHIHIIIIGHHIIHIIHIIHIIGHIIIIIIIIHHIHHIHHHIIIIIIIGIIIIIIIIIIIIHHIIIIHHIIIIIIIIHHIIHIIHHIHIIHHIIHHHHIIIIHHIIIIIHHIIHHHIIIIIIGIIIIIIIIIIIHIIHHIIIIIIIHHHIIIIIIIIIIIIIIIIIIIIIIIIIIIIIHIHHIHFGIIIHIHHHIIIIIIIIIIHIIIHIIIIIIIIIIIIGIIIIIIIIIIIIIIIIIIIIIIIIIIIIHIIIIIIIIIIIIIIIIIIIIIIIIIIIIIIIIIIIIIHIIIIIIIIIIIICDDDD
@HISEQ:969:HM2KJBCX2:2:1101:3302:72448 2:N:0:ACTATGCA
AATCTTGCGCCGCCCAACTATCCCTATTAATCATTACATCGGTCCTTCAAACCATCTGAAATAGAGAACCAATGTCCTATTTCATTATCCCATGCTAACGTATTCAAGTGGCAAAAACGCCTGCTTTGAACACTCTGATTTTCTCAAAGTAAACTATCGGAATCGCTACGCACACTTAGTGAAAAGCACACGCGTTCCTCCGAAGTACAAAATTTGGCCCCCCACACAATAAGCAAACAATCCCTCAAAGAAAAGAAGAGTTGCCCCCTCAATCCCCCAAGAGACTGCGCCCAAACATGCAGGAATTGATTTAGGCCAAATATCTCAGACTACGAGCTTTTTAACTGCAACAACTTTAATATACGCTATTGGAGCTGGAATTACCGCGGCTGCTGGCACCAGACTTGCCCTCCAA
+
D@BD@@HIIHHIHIIHIGIHIHHIIGCHHIIIHHIHIIHHIIIHHHIIIIIIIIIHIIHGHHHHIIFHIIHEHIHHHIHIIIIIIIII?CEHHECHHHIIIGFHIHHHIEHEHHE?EHIIIIHHHEEH1<FHHFEHIHHIIIII@HHEEEEHH?GEFHCCHHHFHIHHIHHHEHIIHGIIHIHHC?HHEGIIHHHEHHHIHIIIHHIHHIIHHFEDHH?GIIIIHHHHCHFGIIIHHGF.E.EHGHEEGC?IGIIIIHGGIIHHDGEHHHIHEIGIHIIHIIHHHHIIIHIHHF1IIIIIIIHIIIIIIIIHHHIIIIHHIHIGIIIIIIIIIIIHIIIIIIHIIIIIIIIIGHFHIHIIIHIIIIEG<CIIIIIIIIIHIIHIHDIIIIIIIHCIIIIIIHIIIIIIIICCDDD
@HISEQ:969:HM2KJBCX2:2:1101:8871:73543 2:N:0:ACTATGCA
AATCTTGCGCCGCCCAACTATCCCTATTAATCATTACGTCAATCCTAGAAACCAACAAAATAGGATCAACGTCCTATTTCATTATTCCATGCTAATGTATTCAAGCGCGAGCCTGCTTTAAACACTCTAATTTTTTCAAAGTAACAGTCCTGATTCCCCGCCACACCAAATTAATGACATGATGGTTCGTCAGAAGGTAGGAACCAGTAACACCAGTACGTACCTAAGGCACGACCAACGTACTGATCCCGAAATTCAACTACGAGCTTTTTAACTGCAACAACTTTAATATACGCTATTGGAGCTGGAATTACCGCGGCTGCTGGCACCAGACTTGCCCTCCAA
+
DADABHI?CHHHIIICCHIHIEHEHHHHIIIIIHHHHHIIHIHH1DGHHHIHHHHH1GHIIHHHHHHHHEEEHIIIIHHHIIHIIIIHII?GHHIIIIGIIGHIC?GHHHIHGGFHFHIIFHIEHFGHHHHHHH@CEFH@FHGHFHIIHHIGHH?HDGHIHEHHH;HHH:CHIIHHIIHGIIIHEHFFHHHIHHEHHHHHIHGIHEIII;HIHEHHHIHHHIIIIIHIII<DHIIIIHHIHFFGIHCGIHHIHHFHIIIIHHHIIFHHGEFEIHIIIHFIIHIHHEEFGCHIHHGHHE?HEEFIIIHHFHHIIIHDHHIIIIHIIIIIHHHHIIIIIHHFDD@A@
@HISEQ:969:HM2KJBCX2:2:1101:1427:74843 2:N:0:ACTATGCA
AATCTTGCGCCGCCCAACTATCCCTATTAATCATTACGGTGATCCTAGAAACCAACGAAATAGAATCAGTCCGTCCTATTTCATTATTCCATGCTAATGTATTCAGACGTTAGCCTGCTTTAAACACTCTAATTTTTTCAAAGTAACAGTCCTGATTTCCCATCACACCAAATAAATGGCATGAAAGTTCCTCAGAAGGTAGAGATTCATCTCACCAGTGCAGACAATTAAGCCTGACCAATGGGTAAACCCCGAAGTTCAACTACGAGCTTTTTAACTGCAACAACTTTAATATACGCTATTGGAGCTGGAATTACCGCGGCTGCTGGCACCAGACTTGCCCTCCAA
+
DDDDDIIIIIIIIIIIIIIIIIIIIIIIIIIIIIIHIIIIIIHIIIIIIIIIIIIIIIIIIIIIHIIIIIIHIIHIIIIIIIIIIIIIIIIIIIIIIIIIIIHIIHIIIIIIIIIIIIIIIHHIIIIIIIIIIIIIIIIHHIIIHHIIIIIIIIIIIHIIHIIIIIIIIIIIIHHIHIIIIIIIIIIIIIIIIIIIHIIIIIIIIIIIIIIIIIIIIIIIIHIIIIIIIIIIIIIIIIIIIIIIIHHIIIIIIIIIIIIIIIIIIIIIIIIIIIIIIIIIIIIIIIIIIIIIIIIIIIIIIIIIIIIGIIIIIIIIIIIIIIIIIIIIIIIIIIIIIIIIIIIDDDDD
@HISEQ:969:HM2KJBCX2:2:1101:2142:75601 2:N:0:ACTATGCA
AATCTTGCGCCGCCCAACTATCCCTATTAATCATTACGTCAATCCTAGAAACCAACAAAATAGGATCGAACGTCCTATTTCATTATTCCATGCTAATGTATTCAAGCGTTAGCCTGCTTTAAACACTCTAATTTTTTCAAAGTAACAGTCCTGTTTCCCTGCAACACCAAATTAATGACATTACAGTTCTTCAAGAAGGAGGAATCAGCGAGACCAGTACGTACCAATGGCACGACCAACCTGCTGACCCCGAAATTCAACTACGAGCTTTTTAACTGCAACAACTTTAATATACGCTATTGGAGCTGGAATTACCGCGGCTGCTGGCACCAGACTTGCCCTCCAA
+
DDABDCGCHHHIGHGIFHHHIIIIIIIIIIFHHI?FGHHHIHIC@HH@FHHIGHFHEEEFEHHECCHHHCFHE@EH1CHHFFEECHFEEHGCCGHEHGEIIHIIHIIHIIGHHHHHFHHIHHEIHIHFHHIHHHFHHHFIIIIIIIIIIIIIIHHHIIIIIIIIHGHIIIHIHIIIIIHFHHIHIIII;IIIIHIHHIIIHHGHIIIIIIIHHIIIIIIIIIIIIIHIIIHIIIHHIIIIIIIHGIIIHIIIIIIIIIIIIIIIIIIIHIIIIIIIIIIIIIIHIHIIIIIIIIIIIIIIIIIIIIIIIIIHIIGIIIIIIIIIIIIHIIIIHIIIIIIIIDDDDD
@HISEQ:969:HM2KJBCX2:2:1101:9105:75496 2:N:0:ACTATGCA
AATCTTGCGCCGCCCAACTATCCCTATTAATCATTACGGTGATCCTAGAAACCAACGAAATAGAATCAGTCCGTCCTATTTCATTATTCCATGCTAATGTATTCAGACGTTAGCCTGCTTTAAACACTCTAATTTTTTCAAAGTAACAGTCCTGATTTCCAATCACACCAAATTAATGACATGAAAGTTCCTCAGAAGGTAGAGATTTATCTCACCAGTACAGACAATTAAGCCTGACCAATGGGTAAACCCCGAAGTTCAACTACGAGCTTTTTAACTGCAACAACTTTAATATACGCTATTGGAGCTGGAATTACCGCGGCTGCTGGCACCAGACTTGCCCTCCAA
+
DDDDDIIIIIIIIIIIIIIIIIIIIIIIIHIIIIIIHIIIIIIIIIIIIIIIIIIIIHIIIIIIIIIIIIIIIIIIIIIIIIIIIHIHHFIHEHHHHIIIIIHIHIHIIIIIHHHIHHIIIIIIHHHIIIIIIIIIIIIHIIHHIIIIIIIIIIIIIIIIIIIIIIIIIIIIIIIIIIIIIIIIIIIHGIIHIIIIIIIIIIIIIHHHHIIIIIIIIIIIIIIIIIIIIIIIIIHIIIIIIIIHIHGIIIIIIIIIIIIIIIIIIIIIIIIHIIIIIIIGIIIIIIIHGIIIIIIIIIIIIIIIIIIIIIIIIIIIIIIIIIIIIIIIIIIIIIIIIIIGIIIDDDDD
@HISEQ:969:HM2KJBCX2:2:1101:1495:75440 2:N:0:ACTATGCA
AATCTTGCGCCGCCCAACTATCCCTATTAATCATTACGGTGATCCTAGAAACCAACGAAATAGAACCAATCCGTCCTATTTCATTATTCCATGCTAATGTATTCAGACGTTAGCCTGCTTTAAACACTCTAATTTTTTCAAAGTAACAGTCCTGATTTCCTATCACACCAACTAAATGGCATGAAAGTTCCTCAGAAGGTAGAGATTTATCTCACCAGTACAGACAATTAAGCCTGACCAATGGGTAAACCCCGAAGTTCAACTACGAGCTTTTTAACTGCAACAACTTTAATATACGCTATTGGAGCTGGAATTACCGCGGCTGCTGGCACCAGACTTGCCCTCCAA
+
DDDBDHHIHIHDIIGHEHIHGIIH@F@CFCHHIIHHHIDHHGIIGHGEHFHIIHEHHGHIFIIHHIIIEHIHHCCCEH?ECGHIIEHHEGEEHICHCHEHHCHEHIHIHHGHHEHHHIHEHEHIIHIHGAFHHHEFHIIIIHHHGHIHHHIHHHEFCHHGGHHHIHHHCHHHIHHHFHFHCGIIIIIIHHIHIHHGFIIIIIIHIHHGIIHHIIIHIIHHIHIIHH=IIIGIIIHIIHCIHHHEHGGCEHHCIIIIIHHIIHHFIIHHHIIHIHEFHGHIIIIHH@HHHHEIHHHIHIIIIHIHHHHIIIIIIHHIIIHDHHGIIIIHGEEHHHIHIHIIHEHDBDD@
@HISEQ:969:HM2KJBCX2:2:1101:20648:75765 2:N:0:ACTATGCA
AATCTTGCGCCGCCCAACTATCCCTATTAATCATTACATCGATCCTAGAAACCAACAAAATAGAATCGGATGTCCTATTTCATTATTCCATGCTAATGTATTCAAGCGTGAGCCTGCTTTAAACACTCTAATTTTTTCAAGGTAACAGTCCTAATTCCCCGTGACACCAAATTAATGGCATTACGGTTCTTTAGAAGGTGAGAAATCAATAATATCAGTACATACCAACGGCATGACCGATACATTGATCCCGAAATTCAACTACGAGCTTTTTAACTGCAACAACTTTAATATACGCTATTGGAGCTGGAATTACCGCGGCTGCTGGCACCAGACTTGCCCTC
+
CDDDDIIHIIIIIHIIIIIIIIIIIIHIIIIIIIIHIIIIIIIIFHIFHIIIIIIIIIIIIIIIIIIIIIHIIHIHHHIIIIIIIHHIIIIIHIIIIIHGFCCHIHHHIIHEHHIIGIIHIIHHHHHHHHIIHIIIHEIIIHHIIHHHHIIHHHIHIHIHFHEHHIHIHGGHHHIIIIIIIIHHHFIIHHIIIIIIIIHHIIIIIHIIIIIHIHHHFHHGHHHGHHIHIIIIIIIHIIIIHHEIHHIHEGIIIIIIIIIHIIIHHHHIIIIIIHHHIIIIIIIIIIIIIIIHIHGIIIHHHFIIHIIIIHIIIIIIIIIIIIIIIIIIIIIIIIIIIIIDDDDD
@HISEQ:969:HM2KJBCX2:2:1101:7083:77299 2:N:0:ACTATGCA
AATCTTGCGCCGCCCAACTATCCCTATTAATCATTACGGTGATCCTAGAAACCAACAAAATATAATCATGCCGTCCTATTTTATTATTCCATGCTAATGTATTCAAGCAAAATGCCTGCGTTAAACACTCTAATTTTTTCAAAGTAAAGGTCCTGGTTCCCCGCGACACCCAATTAAGGGCATCGTGGTTCTCCAGAAGGTGAGAAATTGACTACACCAGTTCATACCCCTTAAGGCACGACCGATGTGTCAATCCCGAAATTCAACTACGAGCTTTTTAACTGCAACAACTTTAATATACGCTATTGGAGCTGGAATTACCGCGGCTGCTGGCACCAGACTTGCCCTCCAA
+
@@0<@1<1EEE//<<EECF1@111DGG@FH1CG@EHHECFG??11<<FH1<1<CG=1D<D@E1<FH1E@DHCDE?CE111DDF1F?G1111DC11C@D<<D<EDFHHHFGC11<<DHGF#<CEE<BDEHEHFGEHFGFC1<CGHFHGHCHEAAA@90E?<<HHEHEF?#/GGEE.EC:G=EIHHHG@F6FHGGHIHGCIHHHHHIHFIIHEF@CFHEEHEFHGH8G<@CD5EEF@E0<CBGCC1ECFFEGFD<</HFHHG?CF?EIHHHCCCF0D@CEEHHGHEGC<1GCE@FHC@1ECCCFC1<11HF11F?HHCEED?<DCCGF1HH@EF?CGHFGCFC110DEGDDD00
@HISEQ:969:HM2KJBCX2:2:1101:20353:77691 2:N:0:ACTATGCA
AATCTTGCGCCGCCCAACTATCCCTATTAATCATTATCTCGGGCTCTGAAAACCAACGAAATAGAACCGAGATCCTATTCCATTATTCCATGCACCACTATTCAGGCTTACGCCTGCTTTAAGCACTCTAATTTTTTCAAAGTAAATTTTCCAGACACCCAAGACACTCAATTAAGAGCACCAAGGGTGAACCGGAGTTTCCGGTCAGAAAAAGCAGTAACCACCCGTTAGGGGGACCGCAATTCTGGACCGAGATCCAACTACGAGCTTTTTAAACGCAACAATTTTAATATACGCTATTGGAGCTGGAATTACCGCGGCTGCGGGCACCAGACTTGCCCTCCAA
+
DDDDDIIIIIIIIIIIIIIIIIIIIIIIIIIIIIIIIIIIHIIHIIIIIIIIIIIIIIIIIIGHIIIIIIIHIIIIHIIIIEHIHIIIHIIHIIIIHIIIHGHIHIIHIIIIIHIHIIIIIHHHHIIIIIIIIIIHIIHHGIIIHIIIIIIHHHHIIIIIIIIHHHIHIHIIIIIIIHHIIIIIIIIIIHIHIIIIIIIIIIIIIII<IIIIIIIIIIIIIIIIIHIIIIIIIIIIIIIIIIHGHIIIIIIIIIIIGIIIIIIIIIIIIIIIIIIIIIIIIIIIIIIIIIIIIIIIIIIIIIIIIIIIIIIIIIIIIIIIIIIIIIIIIIIIIIIIIIIIIDDDDD
@HISEQ:969:HM2KJBCX2:2:1101:14715:79980 2:N:0:ACTATGCA
AATCTTGCGCCGCCCAACTATCCCTATTAATCATTACGTCGATCCTAGAAACCAACAAAATAGAATCAAACGTCCTATTTCGTTATTCCATGCTAATGTATTCAAGCGTGAGCCTGCTTTAAACACTCTAATTTTTTCAAAGTAACAGTCCTGATTCCCCATGACACCAAATTAATGACATCATGGTTCGTCAGAAGGTAGGAATCAATAATACCAGTACGTACAATAGCACGACCAATAAATTGATCCCGAAATTCAACTACGAGCTTTTTAACTGCAACAACTTTAATATACGCTATTGGAGCTGGAATTACCGCGGCTGCTGGCACCAGACTTGCCCTCCAA
+
DDDDDGIIIIIIIIIIIIIIIIIIIHIIIIIIIIIIIIIIIIIIIIIIIIIIIIIIIIIIIIHIIHHIIIIIIGHIIGIIIHHHIHHIIIIIIIIIIIIIIIIIIIIIIIIIIIIIIIIHIHHIIIIIIIIIIIIIIIHHHIHHIIIIIIIIIHIHHIIHIIIIIIHIIIIIHIIIIIIIHIHIIIIIIIIIIIIIIIIIIIIHIIIIIIIHHIIIIHIIIIIIIIIIIIIIIIIIIIIIIIIHIIIIIIIIIIIIIIIIIIIIIIIIIIIIIIIIIIIIIGIIIIIIIIIIIIIHIIIIIIIIIIIIIIIIIIIIIIIIIIIIIIIIIIIIIIIIIIIIDDDDD
@HISEQ:969:HM2KJBCX2:2:1101:8548:81515 2:N:0:ACTATGCA
AATCTTGCGCCGCCAACTATCCCTATTAATCATTACGGTGATCCTAGAAACCAACAAAATAGAACCATGCCGTCCTATTCTATTATTCCATGCTAATGTATTCGAGCAAAATGCCTGCTTTAAACACTCTAATTTTTTCAAGGTAAAGGTCCTGGTTCCACATGACACCCAATTAAGGACATCATGCTTCTCCAGAAGGTGAGAAATCAACTGCGACAGTTCATACCCCTTAAGGCACGACCATCACGTCAATCCCGAAATTCAACTACGAGCTTTTTAACTGCAACAACTTTAATATACGCTATTGGAGCTGGAATTACCGCGGCTGCTGGCACCAGACTTGCCCTCCAA
+
DCDDDHIIIIIIIIGIIIGIIIIIIIIIHIIIHIIIIGIIIIHFGHHHGIIGHIHIIIIIGHHIIIIIIIIIIHHHHHHGHIIIIIHFHIEEHHIHEHHHIFHHIIIIIIIIIIIIHIIHHIIIIIIIIIIIIIIIIIIIIIIIIIIIIHIIIIIIIIIIIIIGHIIIIIIIIIIIIIIIIIIIIIHHHHHIIIIIIIIIIIIIIIIIIIHIIIIIIHIIHIIIIIIIIIHIIIIIIIIIIIIIHHHHHHIIIIIHIIIIIIIIIIIHHHHIIIIIIIIHIHIIIIIIIIIHIIIIIIIIIIIIIIIIIIIIIIIIIIIIIIIIIIIIIGIIIIIIIIIIIIIIIIDDDDD
@HISEQ:969:HM2KJBCX2:2:1101:5359:80386 2:N:0:ACTATGCA
AATCTTGCGCCGCCCAACTATCCCTATTAATCATTACCTCGACTCCGAAAGCCAACGAAATAGAACCGAGATCCTATTCCATTATTCCATGCACTAATGTTCAGGCTGTAGCGCCTGCTTTGAGCACTCCAATTTTTTCAAAGTAAACGTGCTAGCCACCCGTGGCACTCGGTTAAGAGAACCACGAACGAACTAACAAAATCGTCCGGGCAGACAGTACCAGACGAATCTGAACCATCCGCCCGAAACCGAGATCCAACTACGAGCTTTTTAACCGCAACAACTTTAATATACGCTATTGGAGCTGGAATTACCGCGGCTGCTGGCACCAGACTTGCCCTCCAA
+
DDDDDHIIIIIIIIHHHIIIIIIHIIIIIHHIIIIIIHIIFHIIIIICHIIIIIIIHIIHIEHEHHHDHH<EHHGCFGHHIIIIIIHIHHHHIIIIHIIIHHHIHIIHHIIIIIIIIIIIIIHGHEHIIIIHIIIIHIIGHIIIHIIIIHIIIHIHHIHIIIIIIIHHHHEIHGIIIIIIHIHIIIIHHIIIIHHIIIIEHHIHEIGIEIHGIIIHIIHIIIHHIIIIIIIIIIIIHDIIIGHGIIIIIHIHHHHHIGIIHHIIIIIIIHIHIIIIIIIIHHHIIHIIIIHIIIIIHIIIIIGIIIIIIIIIIGIHIIIIIIIIIIHHIIHIIIIIIIIIDDDDD
@HISEQ:969:HM2KJBCX2:2:1101:4493:81053 2:N:0:ACTATGCA
AATCTTGCGCCGCCCAACTATCCCTATTAATCATTACGTCAATCCTAGAAACCAACAAAATAGAATCAAACGTCCTATTTCATTATTCCATGCTAATGTATTCAAGCGTAAGCCTGCTTTAAACACTCTAATTTTTTCAAAGTAACAGTCCTGATTCCCCACGACACCAAATTAATGACATCGCGGTTCTTCAGAAGGTAGGAACCGATAATGCCAGTGCGTACCGAGGCACGACCAACAATTCGATCCCGAAATTCAACTACGAGCTTTTTAACTGCAACAACTTTAATATACGCTATTGGAGCTGGAATTACCGCGGCTGCTGGCACCAGACTTGCCCTCCAA
+
DDDDDIHIIIIIIHIIIIIIIIHIIIIIIIIIIIIIIIIIIIIIIIIIIIIIIIIIIIIIIIHGHIIIGIIIHIIIIIIIIIIIIIIIIIIIHIHIIIIIIIIIIIIHIIIHHHHIIIHIIIHIIIIIIIHIIIIIIIIIIIIIIIIIIIIIIIIIIIIIIHIIIIIIIIIIIIIIIIIHIIIIIIHIIIIIIIIIIIIIIIIIIIIIIIIIIIIIIIIIHIIIIIIIIIIIIIIIIIIIIIHGIIIIIIIIIIIIIIIIIIIIIIIIIIIIIIIIIIIIIIIIIIIIIIIIIIIIIIIIIIIIIIIIIIIIIIIIIIIIIIIIIIIIIIIIIIIIIIIIDDDDD
@HISEQ:969:HM2KJBCX2:2:1101:20809:82129 2:N:0:ACTATGCA
AATCTTGCGCCGCCCAACTATCCCTATTAATCATTACGGTGATCCTAGAAACCAACGAAATAGAATCAGTCCGTCCTATTTCATTATTCCATGCTAATGTATTCAGACGTTAGCCTGCTTTAAACACTCTAATTTTTTCAAAGTAACAGTCCTGATTTCCAATCACACCAAATTAATGACATGAAAGTTCCTCAGAAGGTAGAGATTTATCTCACCAGTACAGACAATTAAGCCTGACCAATGGGTAAACCCCGAAGTTCAACTACGAGCTTTTTAACTGCAACAACTTTAATATACGCTATTGGAGCTGGAATTACCGCGGCTGCTGGCACCAGACTTGCCCTCCAA
+
DDDADIIIIIGIIIIIIIIIHGIIIHHHHHHII?GHIIHHHIHEHHHIHHIIIIIIIGEHHH1FHIIIIIGFIGHHIHFHHGHHHFEEHEHHIHIIIIIHHHICGHIECEHIGE@GHCFGHHEHIIHHHIHIHGHEEEIIIIHFIHHCHHHHHCIHGHIHHGHHIHHGEE/HHFHHHHIHFHIIIHFHHHHHGHHHHHCHHHHHGEIIHGHHIIHHIHIIIIGHHHHHHH?IHHGFCG@CFHHH6FDEECIHIHGHIHHHHIGIHGIHIGIIHHGEIHHFCEIHHHEECCEHHFIIIIHHGHHIHEIHIIIIIHGIIIHIIIIIIHIHIHIIIHHHIHHIGHH@BB@@
@HISEQ:969:HM2KJBCX2:2:1101:2207:82536 2:N:0:ACTATGCA
AATCTTGCGCCGCCCAACTATCCCTATTAATCATTACTTCAGTCCGCAAACACCAACAAAATAGAACCAAAGTCCTAACTTATTATTCCATGCTAATGTATTCATAGCCTGCAACGCCTGCTTTAAACACTCTAATTTTTTCAAAGTAAACGATCTAGTGCGCTGGTACCGGCTCAGTGAAGAGTAGCACCAGTGTCGCTAGAAGGATGGCTTGGCCAAGCCGGCACTCACACACGTCACCGTGGCGGGCCGGCTGCACCACACCAGAAATCCAACTACGAGCTTTTTAACTGCAGCAACTTTAATATACGCTATTGGAGCTGGAATTACCGCAGCTGCTGGCACCAGACTTGCCCTCCAA
+
DDDDDIIIIIIIIIIIIIIIIIIIIIIIHIIIIIIIIIIIIIIIHIIIIIIIIIIIIIIIIIGHHHIIIIIIICHHIIIIIGHIIIIIIEHHGIHIHIHIIHHIIIIHHIHIIIIIHGIIHIIHIHHHGIIIIHHIIIIIIHIHIIIHGIHHHIHIIHHIIIIHIIIIIIIIHIHHIIIIIIIIIIHIIHIIIIIIIIIIIIHIIIIIIHIIIHHHHIIIIIIIIHHIIIIHHHIIHIIHIIIIIIIIIHIIIHIIIIHEIIIIIIIIIIIIHIIIIIIIIIIIIIHIIIIIIIIIIIIIIIIIIIIIHIIIIIIIIIIIIIIIIIIIIIIIIHIIIIIIIIIIIIIIIIIIIIIIDDDDD
@HISEQ:969:HM2KJBCX2:2:1101:8318:83120 2:N:0:ACTATGCA
AATCTTGCGCCGCCCAACTATCCCTATTAATCATTACGTCAATCCTAGAAACCAACAAAATAGGATCGAACGTCCTATTTCATTATTCCATGCTAATGTATTCAAGCGTTAGCTTGCTTTAAACACTCTAATTTTTTCAAAGTAACAGTCCAAATTCCCCGCAACACCAAATTAATGGCATTACGGATCATCAGGAAGGAGGAATCAGTAAGACCGGTACATACCAGAGGCATGACCAATCTACTAACCCCGAAATTCAACTACGAGCTTTTTAACTGCAACAACTTTAATATACGCTATTGGAGCTGGAATTACCGCGGCTGCTGGCACCAGACTTGCCCTCCAA
+
DDDDCIIIIHIIIIIIIIIIIIIIIIIIIIIIIIIIIIIIIIIIIIHIIHIIIIIIIIIIIHHHIIIIIFGHHHIIIIIIIIIIIIIGIIIIEHIIIIIIIHIIIIHHIIIIIIIIIIIIIIIIIIIHHIIIIIIIIIHIIHIIIIIIIHIIHIIHIIHIIIIIIIIIIHIIIIHIIIIHIIIIIIIIIIIIIIIIIIIIIHIIIIIIIIIIIIIIIIIIIIIHIIIIHIIIIIIIIIIIIIHHEIIIIIIHIIIIIIIIIIHIIIHHIIIIIHIIIIIIIIIIIIIIIIIIIIIIIIIIHIIIIIIIIIIIIIIIIIIIIIIIIIIIIIIIIIIIIIIIIDCDDD
@HISEQ:969:HM2KJBCX2:2:1101:13562:83101 2:N:0:ACTATGCA
AATCTTGCGCCGCCCAACTATCCCTATTAATCATTACGTCGATCCTAGAAACCAACAAAATAGAATCAAACGTCCTATTTCATTATTCCATGCTAATGTATTCAAGCGTAAGCCTGCTTTAAACACTCTAATTTTTTCAAAGTAACAGTCCTGATTCCCCACGACACCAAATTAATGACATCGCGGTTCTTCAGAAGGTAGGAACCGATAATGCCAGTGCGTACCGAGGCACGACCAACAATTCGATCCCGAAATTCAACTACGAGCTTTTTAACTGCAACAACTTTAATATACGCTATTGGAGCTGGAATTACCGCGGCTGCTGGCACCAGACTTGCCCTCCAA
+
DDDDDIIHHIIIIIIIHIIIIII1FGGHIHCG?FFGEHGGHCHI=@C?GHHHEH@EHHICHHEH11@GHCFEEHGH1DHEE?GH@HHG1<FHEGHEFECGHHHHEGIHIHHHHEHHIIIIGCHGHIGIHHHHHHIIFHIIIIHIIIGIIIIIHGHHIIHIIIIIIHEHHIHHFHIHHIHHHIIIIIIIIIHIIIHIIIIHIIIIIIIIIIIIIIHIIIHIHIHIIIIHIIIHH>IIIIIIIHEDIIHIIIIIIIIIIIIIIIIIIIIIIIIIIIHIIIIIIIIIIIHIIIIIIIIIIIIIIIIIIIIIIIIIIIIIIIIIIIIIIIIIIIIIHIIIIIIIDDDDD
@HISEQ:969:HM2KJBCX2:2:1101:15945:83164 2:N:0:ACTATGCA
AATCTTGCGCCGCCCAACTATCCCTATTAATCATTACGTCGATCCTAGAAACCAACAAAATAGGGTCAAACGTCCTATTTCATTATTCCATGCTAATGTATTCAAGCGTGTGCCTGCTTTAAACACTCTAATTTTTTCAAAGTAACAGTCCTGATTCCCCATGACACCAAATTAATGACATCATAGTTCGTCAGAAGGTAGAAATCAATAATACCAGTGCATACCGGAGGCACGACCAATATATTGATCCCGAAATTCAACTACGAGCTTTTTAACTGCAACAACTTTAATATACGCTATTGGAGCTGGAATTACCGCGGCTGCTGGCACCAGACTTGCCCTCCAA
+
DDDDDIIIHIIIIIIGHIIIIIIIIIIIHIIIIIIIHIIHIIIIIIIIIHHHIIIIHGHHIIHIIIHIHHIIIIGGHIIIIIIIIIIIIIIIGIGHIHHGHEHHHIIIIIIIIIIIIIHHIHIIIIIIIIIIHHHIIIIIIIIHHHHIHHIIIHIIIIIIIIIHHIIIIHHHIIIIIHHIIIIIIIIHIIIIIIIIIIIIIIIIIHIIIIIIIIGIIHIGIIHHHIIIIHIHIIHIHHHIIIIIIIIHIHIIHHHHHIIIIHHIIIIIIIIIIIIHIIIIIIIIIIIIIHIIIIIIHIIIHIIIIIIIIIIIIIHIIIIIIIIIIIIIIIIIIIIIIIIIIDDDDD
@HISEQ:969:HM2KJBCX2:2:1101:8644:84053 2:N:0:ACTATGCA
AATCTTGCGCCGCCCAACTATCCCTATTAATCATTACGGTGGTCCTAGACCAACAAAATAGAACCAACGTCCTATTCTATTATTCCATGCTAATCTATTCAAGCAAAAGCCCGCTTTAAACACTCTAATTTTTTCAAGGTAATGGTCCTGGTTCCCCGACACACCCAATAAAGGGCATACCGGCTCACCAGAAGGATAGACCCGACAGCAGAACAGTACTCGCCAGAGACGGACCGTCCGGTCAGGCCTAAAATTCAACTACGAGCTTTTTAACTGCAACAACTTTAATATACGCTATTGGAGCTGGAATTACCGCGGCTGCTGGCACCAGACTTGCCCTCCAA
+
0BD@BEF<//EHHICEHHCGH1GFCGEHHDC@G1<E11<F@GEHHHHHIHHHHCH1@GH?GHIEHHIIHHHCHG@GHHH<GFF<CF@E1F1CE1E@C1CGHCGHGHFEHCDHE<FHHHHGHEHFC<CBGHHGCHHF<IHHHHIIIEGHEHIEHGHHHEHHEIIHCHGHGHHHEIHH@<ECCF@HCFCBHHHHHHGGFF/GIHHGCE@GCAFFHHEE:HEFCGCD@FHHHHDHHIHFE<HFFHD@CF1HHIHD1@G@?HGCCEE?IHGHEHHIHGF?G@HHCIIIHEHHHD0ED@EGE@GGCGIIIHIIHE?EHC<DHIHEHGIIHIIHF<1HCHHEHFIDDBAB
@HISEQ:969:HM2KJBCX2:2:1101:2882:84405 2:N:0:ACTATGCA
AATCTTGCGCCGCCCAACTATCCCTATTAATCATTACGGTGGTCCTAGACCAACAAAATAGAACCAACGTCCTATTCTATTATTCCATGCTAATCTATTCAAGCAAAAGCCCGCTTTAAACACTCTAATTTTTTCAAGGTAATGGTCCTGGTTCCCCGGCACACCCAGTTAAGGACATACCGGCTCACCAGAAGGATAGACCCGACAACAGACAGTACTCGCCAGAGACGGACCGCCCGGTCAGGCCTAAAATTCAACTACGAGCTTTTTAACTGCAACAACTTTAATATACGCTATTGGAGCTGGAATTACCGCGGCTGCTGGCACCAGACTTGCCCTCCAA
+
DDDDDIIIIIIHHIIIIIIIIIIIIIIIIIIIGIIIIIIIIHIIHHHIIIIIIIIGHHHHHIIIIGHEHHHHIIEHHIIIHHHHIIIGHHIHCIIIIIIIIIIIIIHIHIHIHIHGHHHIIIIHHHIHIHIIIHIIIIHIIIIIIHIIIIIIHIIIIIIIIIIIIIIIIHHIIIIIHHDIIIIIIHHIIIIIIIHHFIHIIIIIIIHGIIIHIHEIHIIIIIIIIIIIIIIIIIIIIIII>HIIHHIIIIIHIIIIIIIIIGIIIIIIIIIIIIIIIIIIHHIIHIIIIIIIIIIIHHIIIIIIIIIIIIIIIIIIIIIIIIIIIIIIIIIIIIIIIIDDDDD
@HISEQ:969:HM2KJBCX2:2:1101:20185:84206 2:N:0:ACTATGCA
AATCTTGCGCCGCCCAACTATCCCTATTAATCATTACGTCAATCCTAGAAACCAACAAAATAGGATCAACGTCCTATTTCATTATTCCATGCTAATGTATTCAAGCGCGAGCCTGCTTTAAACACTCTAATTTTTTCAAAGTAACAGTCCTGATTCCCCACCACACCAAATTAATGACATGATGGTTCGTCAGAAGGTAGGAATCAGTAACACCAGTACGTACCGAAGGCACGACCAGCGTACTAATCCCGAAATTCAACTACGAGCTTTTTAACTGCAACAACTTTAATATACGCTATTGGAGCTGGAATTACCGCGGCTGCTGGCACCAGACTTGCCCTCCAA
+
DDDDDHHIHIIIIICHHEEHCHIIIIIIIIIHHIIIIIIIIIHIHHIHHGIHIIHHEHHIIEDCHHHIHFEEFH@GHHIHIIHIFEEHHIHHGGHIHHFHHFHIIHHHIFCCHIHGGHIIIIGHHIGHIIIIIIHIIHIHIIHIHIIIHFHHEHHHIIHHHHIHFIHEGEGIIHHHFGHHIIIHIIHIIIIIIHIHHIIIIIGIIHIIHIHIIIHHIIIIIIHHHGFHIHHHGHHE:CFHHHHGHIIHIHHHGHCIGIHG=CHIIGIHHHEHHIHGHEHHIHHGIHIIHHHECHHGIIIHHHHHGIIIIIIHHDECIIIIHIHIIIHIIIIIIIIIIIIIDDDDD
@HISEQ:969:HM2KJBCX2:2:1101:15866:84276 2:N:0:ACTATGCA
AATCTTGCGCCGCCCAACTATCCCTATTAATCATTACGGTGGTCCTAGAAACCAACAAAATAGAACCATGCCGTCCTATTTTATTATTCCATGCTAATGTATTCAAGCAAAAATGCCTGCTTTAAACACTCTAATTTTTTCAAAGTAAAGGTCCTGGTTCCCCGCGGCACCCAATTAAGGACATCGCGGTTCTCCAGAAGGTGAGAAATTGACTGCACCAGTTCATACCCCGTAAGGCACGACCGATGCGCCAATCCCGAAATTCAACTACGAGCTTTTTAACTGCAACAACTTTAATATACGCTATTGGAGCTGGAATTACCGCGGCTGCTGGCACCAGACTTGCCCTCCAA
+
DDDDDIIIIIIIIIIIIIIIIIIIIIIIIIIIIIIIIIHIIIIIHIIIIIIIIIIIIHIHIIHIHIIIIIIIHGHHHIIIIIIIIIIIIIIIIIIIIIGIIHIHIIIIIIIIIIIIIIIIIIIIIIIIIIIIIIIIHIHIIIIIIIIIIIIIIHIHHGHIIIIIIIIIIIIIIIIIIIIIIIIIIIIIIIIIIIIIIIIIIIIIIIIIIIIIIIIIIIIIIIIIIIIIIIIIIIIIIIIIIIIIIIIIIIHGIIIIIIIIIIIIIIIIIIIIIIIIIIIIIIIIIIIIIIIIIIIIIIIIIIIIIIIIIIIIIIIIIIIIIIIIIIIIIIIIIIIIIIIIIIIIIIIIDDDDD
@HISEQ:969:HM2KJBCX2:2:1101:13002:83631 2:N:0:ACTATGCA
AATCTTGCGCCGCCCAACTATCCCTATTAATCGTTACGTCAATCCTAGAAACCAACAAAATAGGATCGAACGTCCTATTTCATTATTCCATGCTAATGTATTCAAGCGTTAGCCTGCTTTAAACACTCTAATTTTTTCAAAGTAACAGTCCTGTTTCCCTGCAACACCAAATTAATGACATTACAGTTCTTCAGAAAGGAGGAATCAGCGAAGCCAGTACATACCAGTGGCACGACCAACCTGCTGACCCCGAAATTCAACTACGAGCTTTTTAACTGCAACAACTTTAATATACGCTATTGGAGCTGGAATTACCGCGGCTGCTGGCACCAGACTTGCCCTCCAA
+
00DB?@CD/CE/C//01<<DF1CC1<C@C11<1<<100<<001<1<111<1CHF10<1DF?C1C1<DC0DCH<<<C1<1C1C111<<1<11<11<<D?11<<111HGC<@?<1A<CAFD81DHF?CHFHG1><61?FGEHG6<CG:1B<EB<<FB<DFH?HHECC8/8<C:CCHCHFDD<<@CC/<DF/EEHHFCHHG=HG?HHEEHHCEHD11EGACCHFC<<HBC<10.DA/EAHF<:1<?@B0CC<AG?F?C1D1<CC<HEC<1C1@@HEHDHFHHHCG1CC1<@FHHG=GHEHGEFCHG??HHEF<D1DDC?CDHHHHHFHEHGCHD<11@<<<HDEDBB0<
@HISEQ:969:HM2KJBCX2:2:1101:11547:85148 2:N:0:ACTATGCA
AATCTTGCGCCGCCCAACTATCCCTATTAATCATTACGGTGGTCCTAGAAACCAACAAAATAGAATCATCCGTCCTATTTTATTATTCCATGCTAATGTATTCAAGCAAAATGCCTGCTTTAAACACTCTAATTTTTTCAAAGTAAAGGTCCTGGTTCCCCGCGGCACCCAATTAAGGACATCGCGGTTCTCCAGAAGGTGAGAAATTGACTACACCAGTTCATACCCCTTAAGGCACGACCGATGTGTCAATCCCGAAATTCAACTACGAGCTTTTTAACTGCAACAACTTTAATATACGCTATTGGAGCTGGAATTACCGCGGCTGCTGGCACCAGACTTGCCCTCCAA
+
DDDDDIIIIIIIIIIIIIIIIIIIIIIIIIIIIIIIIIIIHIIIIIIIIIIIIIIIGIHIIIIGIIIIIIHIIIIIIIIIIIIIIGIIIIIGHIIIIGHHIHHIIIIIIIIIHIIIIIHIIHHHIHIHIIIIIIIIIIIIHIIIHIIIIHIIIHHHIIIIIIIIIIIHIIIIIIIIIIIIIIIIIIIIIIIHIIIIIIIIIIIIIIIIIIIIIIIIIIIIIIIIHIIIIIIIIIIIIIIIII=IIIIIIHIIIIIIIIIIIIIIIIIIIIIIIIIIIIIIIIIIIIIHGIIIIIIIIIIIIIIIIIIIIIIIIIIIIIIIIIIIIIIIIIIIIIIIIIIHIIIIIIDDDDD
@HISEQ:969:HM2KJBCX2:2:1101:20186:85339 2:N:0:ACTATGCA
AATCTTGCGCCGCCCAACTATCCCTATTAATCATTACGTTGTACCTAGAAACCAACAAAATAGGTTCGAACGTCCTATTTCATTATTCCATGCTAATGTATTCAAGCGTTTGCCTGCTTTAAACACTCTAATTTTTTCAAAGTAACAGTCCTGACTCCCCACAACACCAAATTAATGACATCATGGTTCATCAGAAGGGAGAAATCAACGACGCCAGTGCGTACCGAAGGCACGACCGACGTATTGATCCCGAAATTCAACTACGAGCTTTTTAACTGCAACAACTTTAATATACGCTATTGGAGCTGGAATTACCGCGGCTGCTGGCACCAGACTTGCCCTCCAA
+
DCDDDIIIIIIIIIIIIIIIIIIIIIIIIIIIIIIIIIIIIIIHHIIHIIIIIIIIIIIIIIHIIIIGHHIIIIIIIIIIIIIIIIIIIHIIIIIIIIIIIIHHIIIIIIIIIHIIIIIIIIIIIHIIHHIIIIIIIHIIIIIIIHIHHIIIHIIIIIIIIHIIIIIIIIIIIIHHHHIIIIIIHIIIIGIIIIIIIIIIIIIIHIIIIIIIIHIIIIIIIIIIIIIIIIIIIIIIIIIIIIHGHIIHHHIHIIIHEIIIIIIIIIIIIIIIIIIIIIIIIIIIIIIIIIIIIIIIIIHHGIIIIIIIIIIIIIIIIIIIIIIIIIIIIIIIIIIIHIIIIDDDDD
@HISEQ:969:HM2KJBCX2:2:1101:13255:85864 2:N:0:ACTATGCA
AATCTTGCGCCGCCCAACTATCCCTATTAATCATTACGGTGGTCCTAGACCAACAAAATAGAACCAACGTCCTATTCTATTATTCCATGCTAATCTATTCAAGCAAAAGCCCGCTTTAAACACTCTAATTTTTTCAAGGTAATGGTCCTGGTTCCCCGACACACCCAATAAAGGGCATACCGGCTCACCAGAAGGATAGACCCGACAGCAGAACAGTACTCGCCAGAGACGGACCGTCCGGTCAGGCCTAAAATTCAACTACGAGCTTTTTAACTGCAACAACTTTAATATACGCTATTGGAGCTGGAATTACCGCGGCTGCTGGCACCAGACTTGCCCTCCAA
+
DDDDDHIIGGHIIIIIIIIIIIIIIIIIIIIIIIIIIIIIIIIIHIHIIIIIIIIEHIIIIHHIIHHIIHIIIIHIHIHIIIIHHHHIIHHHIIIIIIIIIIHIHIIIIIIIIIHHHIIIIIIIHIIIIHIHIIIHIIIHIHHIIIIHHIIIHHIIIIHIIIIIHIIIIIIHIHIHIIIIIIIIIIIHHIIIIIIIIIIIIIIIIIIIHIIIIIIIIIIIIIHIIIIIHHIHIHIIIIHHIHEIIIIHIIIIHGGIIIIIIIIIIIHHGFGHIHHHIIIIIIIHFHIIIIHIIIIIHGGIIIIIIIIIIIIIHIIIIIIIIIIIIIIIIIIIHIIIIIHDCDDD
@HISEQ:969:HM2KJBCX2:2:1101:13254:85652 2:N:0:ACTATGCA
AATCTTGCGCCGCCCAACTATCCCTATTAATCATTACTTCAGTCCTAGAAACCAACAAAATAGAACTAAAGTCCTATTCCATTATTCCATGCTAATATATTCAAGCAAACATGCCTGCTTTAAACACTCTAATTTTTTCAAAGTAAAAGTCTTGGATCCCTAGCGCACTCAATTAAGAGCACACTAGTTCCCCAAAAGGAAAAGCCCAAAGTTGCAGTACAAACCTTTCGGTTGACGGCAACTATAAGCCCAAAATTCAACTACGAGCTTTTAACTGCAACAACTTTAATATACGCTATTGGAGCTGGAATTACCGCGGCTGCTGGCACCAGACTTGCCCTCCAA
+
DDDDDIIIIIIIIIIIIIIIIIIHIIIIIIIIIIIIIIIIIIIIIIIIHIIIIIIIIIHIIIHHIIIHIHHHIIIHIIIHHIIHIIIHIIIHHHIIIIIIIIIIIIIIIIIHGIIIIIHIIHIIIIIIIIIIIIIIIIHIIIHIIIIIIIIHIHHHHIHIIIIIHHIHIHIIHIIIIIIIIIIIIIIIIHIIIIHIIIIIIHIIIIIIIIIHHIIIIIIIIIIIIIIIIIIIIIIIIIHIHHFEHIHGIIIIHHIHHIIHIHIIIIIIIHHIIHIIIIIIIIIIIHIIIIIGIIIIIIIIIIIIIIIIIIIIIIIIIIIIIIIIIIIIHIHIIIIIIIIIDDDDD
@HISEQ:969:HM2KJBCX2:2:1101:9446:85817 2:N:0:ACTATGCA
AATCTTGCGCCGCCCAACTATCCCTATTAATCATTACGGTGATCCTAGAAACCAACGAAATAGAATCAGTCCGTCCTATTTCATTATTCCATGCTAATGTATTCAGACGTTAGCCTGCTTTAAACACTCTAATTTTTTCAAAGTAACAGTCCTGATTTCCAATCACACCAAATTAATGACATGAAAGTTCCTCAGAAGGTAGAGATTTATCTCACCAGTACAGACAATTAAGCCTGACCAATGGGTAAACCCCGAAGTTCAACTACGAGCTTTTTAACTGCAACAACTTTAATATACGCTATTGGAGCTGGAATTACCGCGGCTGCTGGCACCAGACTTGCCCTCCAA
+
CDDDDIIIIIIIIIIIIIIIIIIIIIIIIIIIIIIIIIIIHIIHIIIIIIIIIIGIIHHIIIIIIIIIGIIIIHIIIIIIIIIIIIHIIIHHHHIHIIIHHHHGHHHIIIIIIIIIIIHIIIHIHIIIIIIIIIIIIIIIIIIIHGIIHHIIHIIIIIIIIIIIIIIIHIIHHHIIIHHIIIHIIIIIIIIIIIHHIHIHHHIHHHHHIIIHIIIIIIHIHGIHIIIIIIHGHGHHHIHHHIHFIIHIIHGIIIIHGHIIIIIIIIIIIIIIIIIIIIIHIHGIHIIHGHIIIIHIIIIIIIIIHIIIIHHHHIIIIIIIIIIGIIIIIIIIIIIIIHIIIHIDCDDD
@HISEQ:969:HM2KJBCX2:2:1101:5310:86690 2:N:0:ACTATGCA
AATCTTGCGCCGCCCAACTATCCCTATTAATCATTACGGTGGTCCTTGAACCAACAAAATAGAACCACGACGTCCTATTCTATTATTCCATGCTAATCTATTCAAGCAAAAGCCTGCTTTAAACACTCTAATTTTTTCAAGGTAATGGTCCTGGCTCCCCGGCACACCCAATTAAGAACATACCGATTCACCAGAAAGATAGACCCGACGACAGAACAGTACTCGCCAGAGACGGACCGTCCGGCCAGGCCTAAAATTCAACTACGAGCTTTTTAACTGCAACAACTTTAATATACGCTATTGGAGCTGGAATTACCGCGGCTGCTGGCACCAGACTTGCCCTCCAA
+
DDDDDIIIIIIIIIIIIIIIIIIIIIIIHIIIIIIIIIIIIIIIIIIIIIIIIIIHIIIIIHIIIIIIHIIGHHIIIIIIIIIIIIIIGHIIIIHIIIIIIHIIIIHHIHHHHIIIIIIIIIIIIIIIIHHIIIIIIIIIIIIIIIIIIIIIHHIIIIIIIIIIIIIIIIIIHIIIIIIIIIIIIIIIIIIIIIIIIIIIIIIIIIIIIIIIIIIIIIIIIIIIIIIIIIIIIIIIIIIIIIIIIIIIIIIIIIIIIIIIIIIIIIIIIIIIIIIIIIIIIIIIIIIIIIIIIIIIIIIHHHIIIIIIIIIIIIIIIIIIIIIIIIIIIIIIIIIIIIIIIIDDDDD
@HISEQ:969:HM2KJBCX2:2:1101:5878:87749 2:N:0:ACTATGCA
AATCTTGCGCCGCCCAACTATCCCTATTAATCATTACGGTGGTCCTAGAAACCAACAAAATAGAACCATGCCGTCCTATTTTATTATTCCATGCTAATGTACTCAAGCAAAAATGCCTGCTTTAAACACTCTAATTTTTTCAAAGTAAAGGTCCTGGTTCCCCGCGGCATCCAATTAAGGACATCGCGGTTCTCCAGAAGGTGAGAAATTGACTGCACCAGTTCATACCCCGTGAGGCACGACCGATGCGCCAATCCCGAAATTCAACTACGAGCTTTTTAACTGCAACAACTTTAATATACGCTATTGGAGCTGGAATTACCGCGGCTGCTGGCACCAGACTTGCCCTCCAA
+
DDDDDIIIIIIIIIHIIIIIIIHIIHIIIIIIIHIHIIIIIIIIIIIIIIIIIHHHHHIIIGHHIIIIIHIIIIIIIHIHIIIIIIIHGHHHHIIIHIHIHGHIIIIIIIIIIIIIIIHIHIIIHIHHIIIIIIIIHHHIIIIIIIIHHHIGIIIIIIIIHIIIIIIIIIIIIIIIIIIIIIIIIIIIIIIIIIIIIIIIIIIIIIIIHIIIIIIIIIIIIIIIIIIIIIIIIIIIIIIIIIIIIIIIIIHGIIHIHIIIIIIIIIIIIHIIIIIIIIIIIIIIIIIIIIIIIIIIIIIIIIIIIIIIIIGIIIIIIIIIIIIIIIIIIIIIIIIIIIIIIIHIIIIIDDDCD
@HISEQ:969:HM2KJBCX2:2:1101:9147:87301 2:N:0:ACTATGCA
AATCTTGCGCCGCCCAACTATCCCTATTAATCATTACGGTGGTCCTAGACCAACAAAATAGAACCAACGTCCTATTCTATTATTCCATGCTAATCTATTCAAGCAAAAGCTCGCTTTAAACACTCTAATTTTTTCAAGGTAATGGTCCTGGTTCCCCGGCACACCCAGTTAAGGACATACCGGCTCACCAGAAGGATAGACCCGACAACAGACAGTACTCGCCAGAGACGGACCGCCCGGTCAGGCCTAAAATTCAACTACGAGCTTTTTAACTGCAACAACTTTAATATACGCTATTGGAGCTGGAATTACCGCGGCTGCTGGCACCAGACTTGCCCTCCAA
+
DDDDDIIIIIIIIIIIIIIIIIIIIIIIIIIIIIIIIIIIIIIIIIIIIIIIIIIIHHIIHIIIIIIIIIIIIHHHIIIIIIIIIIHIGIIIIIIIIHIIIIIIIIIIIIIIIIIIIIHIIIIIIIIIIIIIIIIIIIIIIIHIIIIIIIHHHIIIIIIIIIIIIIIIIIHIIIIIIIIIIIIIIIIIIIIIIIIIIIIIIIIIIIIIIIIIIIIIIIIIIIIIIIIIIIIIIIIIIIIIIIIIIIIIIIIIIIIIIIIIIIIIIIIIIIIIIIIIIIIIIIIIIIIIIIHIIIHGDFIIIIIIIIIIIIIIIIIIIIIIIIIIIIIIIIIIIIIIIIDDDDD
@HISEQ:969:HM2KJBCX2:2:1101:6168:88455 2:N:0:ACTATGCA
AATCTTGCGCCGCCCAACTATCCCTATTAATCATCACGGTGATCCTAGAAACCAACAAAATAGAACCATGCCGTCCTATTCTATTATTCCATGCTAATGTATTCGAGCAAAAATGCCTGCTTTAAACACTCTAATTTTTTCAAGGTAAAGGTCCTGGATCCGCAAGACACCCAATTAAGGACATCAAGTTTCTCCAGAAGGTGAGAAATCAACAGTAACAGTTCATACCCCTTAAGGCACGACCATTACGTCAATCCCGAAATTCAACTACGAGCTTTTTAACTGCAACAACTTTAATATACGCTATTGGAGCTGGAATTACCGCGGCTGCTGGCACCAGACTTGCCCTCCAA
+
DDDDDIIHIHHHHIHEHEHCHHHHHEHHEHHEHHFHHHIIIIIHHIIHHHIHCHEHHHH?G@F?EHE@HHIIIHHHH1GHIHFIHEHHHFFEIGIIEHIIIFGHIIIHIIIHHHHFHHECHHIGHGHHEIHHIHDHHHHHHHHHHHIIHEHGHHHGIHHHHHHIIHEIHFFEHEIGIHHIIHHIIIHHGHGGHHIHH<HEHIIIIIHHHIHIHII<IIGIIFIIHHGGIHIIGIIHGIIIHHIHHHHIIFCCHHCGHHIIIIIIHIIHECHHIHDGIIIIHHIIIIIIIIIIIHHGGIIIHIIHIIHIIHIIIIIIIIHHHIIIHIIIIIIGIIIIIIIIIIHIIHIIDDABA
@HISEQ:969:HM2KJBCX2:2:1101:6115:90743 2:N:0:ACTATGCA
AATCTTGCGCCGCCCAACTATCCCTATTAATCATTACTTCAGTCCTAGAAACCAACAAAATAGAACTAAAGTCCTATTCCATTATTCCATGCTAATATATTCAAGCAAACATGCCTGCTTTAAACACTCTAATTTTTTCAAAGTAAAAGTCTTGGATCCCTAGCGCACTCAATTAAGAGCACACTAGTTCCCCAAAAGGAAAAGCCCAAAGTTGCAGTACAAACCTTTCGGTTGACGGCAACTATAAGCCCAAAATTCAACTACGAGCTTTTTAACTGCAACAACTTTAATATACGCTATTGGAGCTGGAATTACCGCGGCTGCTGGCACCAGACTTGCCCTCCAA
+
DDDADGIIIIIIIHIIIGIIIIIIIIIIHHHIIIIIIIIIIIIGHIIIIIIIHIIIIHGIIIHIIIIEHIGIHIIIIIIHHIIHHIIIIIIIIIIIHHHHIIHHHIHIIIHIHIIIIIIIIIHHIIIIIIIHHIIIIIIIIIIIHGIIIIIHIIIIIHIIIIHHHIIIIIIIHIIIIIIIIIIHIIIIIIIHIIIHIIIIIIIIIIIIIIHHHHIIHHIIIIIIIIIIIIIIIIIIIIIIIIHHHIIHIIIIIIIIHIIHIIHHIIHIIHIIIIIIFIIIIIIIIIHGIHIHFHGIIIIIIIIIIIIIIIIIIIIIIIIIIIIIIIIIIIIIIIIHIIIIIDDDDD
@HISEQ:969:HM2KJBCX2:2:1101:13136:91119 2:N:0:ACTATGCA
AATCTTGCGCCGCCCAACTATCCCTATTAATCATTACATCGATCCTAGAAACCAACAAAATAGAATCGGATGTCCTATTTCATTATTCCATGCTAATGTATTCAAGCGTGAGCCTGCTTTAAACACTCTAATTTTTTCAAGGTAACAGTCCTAATTCCCCGTGACACCAAATTAATGGCATTACGGTTCTTTAGAAGGTGAGAAATCAATAATATCAGTACATACCAACGGCATGACCGAAACATTGATCCCGAAATTCAACTACGAGCTTTTTAACTGCAACAACTTTAATATACGCTATTGGAGCTGGAATTACCGCGGCTGCTGGCACCAGACTTGCCCTCCAA
+
DADDDEHIDHHHHDDGE@GHHHHCHHHFHIHFHIHGFHEGHIICHHIFHHEEHFHHIHHHHHIIEFF<EEHDH?DFHHIHCGGHGHIGHHGHHIIHHEHIF<<FHEH=G@=GHIIHEFHHHGFHFHHGDHEHHIIHI?CHHFFHHHHHHGHHHIIHIHEEIHGHD@EGHGIHIFGF#<CGGFCDEHHEIHHIHHHCGGHF3GHFEHEHFCFFHHF.HHHHFFHHCHHGHGIHHDHIHEHEGC9HHEHIIH<HHHIHHFCHGHGCEIHDGFD1<HCCHCCIHHHGFF<1CFD<E=DCFFCIHHEEHEHHHFFHHCEDCCE?GIHHF@E@?C?HFHDD<GHHHD0@@@B
@HISEQ:969:HM2KJBCX2:2:1101:9508:90923 2:N:0:ACTATGCA
AATCTTGCGCCGCCCAACTATCCCTATTAATCATTACGGTGATCCTAGAAACCAACGAAATAGAATCAGTCCGTCCTATTTCGTTATTCCATGCTAATGTATTCAGACGATAGTCTGCTTTAAACACTCTAATTTTTTCAAAGTAACAGTCCTGATTTCCCATCACACCAAATAAATGGCATGAAAGTTCCTCAGAAGGTAGAGATCCATCTCACCAGTGCAGACAATTAAGCCTGACCAATGGGTAGACCCCGAGGTTCAACTACGAGCTTTTTAACTGCAACAACTTTAATATACGCTATTGGAGCTGGAATTACCGCGGCTGCTGGCACCAGACTTGCCCTCCAA
+
0<<0D1<FC<GD?C/<<<FHH1<1<DCEE@HIHIHHECHHHCH1<<<<1CFCC@<E0<CCFEFHHIEH?CH@G1CCEHECG<1DG@<C1GH??CFE@<IIHFHEHHHFHHGIHHIHHGE@EEFHHEIIHGCGHFHBFCHHCIHHHIIIHHGCFHGGEHHE4FHHH?IHHEHHGHHIIIHEHHHIIGIHIGGIII;HFHIIHHHHHDFIIH6HHHHEEIHHGFHGEFHHHHIHEFFEHHEEIHFHHHFIIH?HEGCCEFEHIIHIIIIIIHHHIIHIIHIHIIHFIHHEEGHIIIHHHHHHEHHHIIHHFGHCIIIIHHHIIIHIIHIIIIIHIIIHHHIFHHE?A@BD
@HISEQ:969:HM2KJBCX2:2:1101:19145:91384 2:N:0:ACTATGCA
AATCTTGCGCCGCCCACCTATCCCTATTATTCATTACGGTGATCCTAGAAACCAACGAAATAGAATCATTCCGCCCTATTTCATTATTCAAGGCTAATGTATTCAGACGATAGTCTGCTTTAAACACTCTAATTTTTTCAAAGTAACAGTCCTGATTTCCCATCACACCAAATAAATGGCATGAAAGTTCCTCAGAAGGTAGAGATCCATCTCACCAGTACAGACAATTAAGCCTGACCAATGGGTAGACCCCGAAGTTCAACTACGAGCTTTTTAACTGCAACAACTTTAATATACGCTATTGGAGCTGGAATTACCGCGGCTGCTGGCACCAGACTTGCCCTCCAA
+
DBDDDIIIIIIIII/E10111<F1<1<1D111<D111<01111<1111<GFH1D100<E0<11<111111<110<//1<F111<<1<1<111111<119IIII9HHIG99IIHH98HHFFHGHBB<9I9II9HEHIII9IIIIHGIIGIHIHEHCHIHIIIIIIIIIIHHHIIIIIHIIGGHIIHIGIIIIHGIGIIGIHHIIIGIIIIIIIIGIGGIIIIIIIIIIIGIIGIIIGGIGIIIIHHHDGIGIIIIIIIIIIIIIIIIIIIIIIIIIIIIIHIIIIIIIHHHIIIIIIIIIIIHIIIIGIIIIIIIIIIIHIIIIIIIIIIIIIIIIIIIIIIIIDDDDD
@HISEQ:969:HM2KJBCX2:2:1101:21281:91198 2:N:0:ACTATGCA
AATCTTGCGCCGCCCAACTATCCCTATTAATCATTACGGTGATCCTAGAAACCAACGAAATAGAATCAGTCCGTCCTATTTCATTATTCCATGCTAATGTATTCAGACGATAGTCTGCTTTAAACACTCTAATTTTTTCAAAGTAACAGTCCTGATTTCCCATCACACCAAATAAATGGCATGAAAGTTCCTCAGAAGGTAGAGATCCATCTCACCAGTGCAGACAATTAAGCCTGACCAATGGGTAGACCCCGAAGTTCAACTACGAGCTTTTTAACTGCAACAACTTTAATATACGCTATTGGAGCTGGAATTACCGCGGCTGCTGGCACCAGACTTGCCCTCCAA
+
D@@@BE@EEH=CE/CE@=GHGCH1<@FGHHFHH1<CEEHCEC11DEHGHGHHHEHCHHHICHHGEHHGI1DDEC1/0@<C@E?1EEC@1CCCCFHHHHCHIHECGHH@CCB0E<C6CFF5BDDGH?CF?GHHEHFHHGFHHHHCC<A??HGC<GHEHEEHDHCGFGH?HCHGE@FCHEEFDE@C?E@EHGD.<<<DEHHHHGC00HE@?GHHE<A@FHFEFHEEEEHHEHHIHE@<CHEGEGIHHDC:/BCHHEHFFHHEEHHHHHHCHHIIHHHHFIIIIHIHGHEIHHHHHIHHIIIHCIHIHFGHIHIHHHEFECHHIHGIIHHHHIHHHFHGHHHH?EHBDBBD
@HISEQ:969:HM2KJBCX2:2:1101:12158:91502 2:N:0:ACTATGCA
AATCTTGCGCCGCCCAACTATCCCTATTAATCATTACGGTGATTCAGAAACCAACAAAACAGGACCACCGTCCTATTTTATTATTCTATGCTAATGTATTCAGACGTAAGCCTGCTTTGAACACTCTAATTTTTTCAAGGTAAAGGTCCCGGTTTCCCACCACGCTAAATAAATAACATGATGGTTCCCCAGAAGGTAGAAATTCCACGCGCCAGTACAGACTATTGCCTGACCAACGGTAGAACCCCGAAATTCAACTACGAGCTTTTTAACTGCAACAACTTTAATATACGCTATTGGAGCTGGAATTACCGCGGCTGCTGGCACCAGACTTGCCCTCCAA
+
BDDDDIIIIHIIIIIIIIIIIIIIIIIIIIIIIIIIIIIIIIIIIIIIIIHIHHIIIIIIIIHEHHHIIHIIIIHIIIIIIIIIIIIHIIIIIIIIIHIIIIIIIIIIIIIIIIIIIIHIHEGHHIIIIIIIIIIIIIIIIIIIIIHIIIIIIIIIIIIIIHIIIIIIIIIIIIIIIIIIIIIIIIIIIIIIIIHIIIIIIIIHIIIIIIIIIIIIIIIIIHIIIIIIIIIIIIIIIIIHHEIHIIIIIIIIIIIIIIIIIIIIIIGIIIIIIIIIHIIIIIIIIIIIIIIIIIIIIIIIIIIIIIIIIIIIIIIIIIIIIIIIIIIIIIIIIIIIIIDDDDD
@HISEQ:969:HM2KJBCX2:2:1101:20589:91597 2:N:0:ACTATGCA
AATCTTGCGCCGCCCAACTATCCCTATTAATCATTACGTCAATCCTAGAAACCAACAAAATAGGTTTGAACGTCCTATTTCATTATTCCATGCTAATGTATTCAAGCGTTAGCCTGCTTTAAACACTCTAATTTTTTCAAAGTAACAGTCCTGTTTCCCTGCAACACCAAATTAATGGCATTACAGTTCTTCAGAAAGGAGGAATCAGCGAAACCAGTTCATACCAGTGGCACGACCAACCTGCTGACCCCGAAATTCAACTACGAGCTTTTTAACTGCAACAACTTTAATATACGCTATTGGAGCTGGAATTACCGCGGCTGCTGGCACCAGACTTGCCCTCCAA
+
DADCDIHH<CHDE?CGHIIIHIIIEHHIIIIHHIIFHHFGEHIHGHHHIIEHCHIIFHHIIHCHHHIGHGHHHIHIIHIIHHIIHIHHHIIG?HHHFHHHHHHHEGGHGGHHGHHHHHHHIIGIIECFFHHHHHHIGHGHIIHIHHGCHEHHHIHHGGGIHCIHHEHEHEHHHIIIIGHHHHHHHHHHECIHHHIIIIIHIIIIIHIIIIIIHIII<HHIHIIIIIHHDHCHHIIIIIIHHHAHHGHDDHEIIHHCFIHHHFEIIIHEHIIHHHGIIHHIHGHEHGEEIHIIHHHCHHEHHHIIIHEGHIIHGIHIIHHHHHIHFHEIIIHFHGHHIIHIIDCDDB
@HISEQ:969:HM2KJBCX2:2:1101:12396:91772 2:N:0:ACTATGCA
AATCTTGCGCCGCCCAACTATCCCTATTAATCATTACGGTGGTCCTAGAAACCAACAAAATAGAACCACAACGTCCTATTCTATTATTCCATGCTAATCTATTCAAGCAATAGCCCGCTTTAAACACTCTAATTTTTTCAAGGTAATGGTCCTGGCTCCCCAACACACCCAATTAAGGACATACTGGTTCACCAGAAGGAAGACCCGACAACAGGACAGTACTCGCCAAAGACGGACCGCCCGGCCAAGTCTAAAATTCAACTACGAGCTTTTTAACTGCAACAACTTTAATATACGCTATTGGAGCTGGAATTACCGCGGCTGCTGGCACCAGACTTGCCCTCCAA
+
D@DDDGIGIHIIIGHIHHEHICFHIIHEHCHHHIIGHGCGEGHHHIFHEHHIIIIHIH?HHHCHHHHHIIIEHH?GHFHIIIIIIGHHIEHHCEHHHHHHIFHHHHHIIIIHHHHFHEHIHHHGHFIHIHHIIIHIIIHHFHGHIIIHHHGHHE0FHH?DGHEIIHHHHIHHGFHHH7HGHIIIIIIHF8FFIIIIIIHIHIHHIIHIIIHHFIHHHIHHEHHIHIIIIIHHIGIIGIIHDHHEEHIIHHHIHHIHEHHIHIIIIIIIIIHHIHHHHHHHIHIHIHHIHHHGIHIIIIIIIIHHHFHIIIHIIGIIIIHIIHHIIHHHGIIIIIIIIIHHIHDADBD
@HISEQ:969:HM2KJBCX2:2:1101:11484:92169 2:N:0:ACTATGCA
AATCTTGCGCCGCCCAACTATCCCTATTAATCATTACATCGATCCTAGAAACCAACAAAATAGAATCGGATGTCCTATTTCATTATTCCATGCTAATGTATTCAAGCGTGAGCCTGCTTTAAACACTCTAATTTTTTCAAGGTAACAGTCCTAATTCCCCGTGACACCAAATTAATGGCATTACGGTTCTTTAGAAGGTGAGAAATCAATAATATCAGTACATACCAACGGCATGACCGAAACATTGATCCCGAAATTCAACTACGAGCTTTTTAACTGCAACAACTTTAATATACGCTATTGGAGCTGGAATTACCGCGGCTGCTGGCACCAGACTTGCCCTCCAA
+
DDDCDIIIIIIHIIIHIIIIIIIIIIIHIIIGHIHIIIIIIIIIHIHHHIIIIIIIIHGHIIHIIIIHHGHIIIIIHIIHHHIIIHHHIIHHIHIHHIHEIGGHIHHHIHIIIIIIIIIIIIIIGHHHIIIIFIIIHHHHHHHHIIEHHHIIHIIHHIIIIIIHIHHHIIIIIIHIIIIIIIIIIIIIIIIIHIIIIIIHIIIIIHHIIHHHHIIIIIHHIIIIIIIIHIGIHIHHH?IIIHIHGDIHHGIGIIIIIGHHIIIHHIHGHIHHHHHCIIIIIIHHGEIGHCGIIIIIIIIIIIIIIIIIIIIIIIIIIHHIIIGIIIIIIIHIIIIGIHHGIIDDBDD
@HISEQ:969:HM2KJBCX2:2:1101:4767:93126 2:N:0:ACTATGCA
AATCTTGCGCCGCCCAACTATCCCTATTAATCATTACGTCGATCCTAGAAACCAACAAAATAGGGTCAAACGTCCTATTTCATTATTCCATGCTAATGTATTCAAGCGTGTGCCTGCTTTAAACACTCTAATTTTTTCAAAGTAACAGTCCTGATTCCCCATGACACCAAATTAATGACATCACAGTTCGTCAGAAGGTAGAAATCAATAATACCAGTTCATACCGGAGGCACGACCAATATATTGATCCCGAAATTCAACTACGAGCTTTTTAACTGCAACAACTTTAATATACGCTATTGGAGCTGGAATTACCGCGGCTGCTGGCACCAGACTTGCCCTCCAA
+
DD<0<FHIC/@C/<CG10<<C11<DGHCEH11DECGHECCCCEC0D@CGHGHH@10<DEDC@D11<DECHH=<1<E1<C1F<FFECF<<1D111<@@@CCGDCEHEE0EHEEEHI$<DHHG@@<EGCHHF@GHCFCE111GIHG@GGEFDEGCC<CHGHFHF;DHHGH/GC<HGCC#DFFHGFHCCHCHHGD<0F0C3G?HI<HEEEHFA@FHIHHE8IHHCCIHH9HGDD<FCEH@H7D6HHGFHCCE@FFHCHEEHHHEE<HHC1<HG?HEFCG1IHHHHGHGCFCEHFGG@CHHH?HGIHHHHHHHHHEHHHCC?1HHHE?CFEF?IHHGHCCD0CHCD@B0D
@HISEQ:969:HM2KJBCX2:2:1101:15788:92689 2:N:0:ACTATGCA
AATCTTGCGCCGCCAACTATCCCTATTAATCATTACGTCGATCCTAGAAACCAACAAAATAGAATCAAACGTCCTATTTCATTATTCCATGCTAATGTATTCAAGCGCGAGCTTGCTTTAAACACTCTAATTTTTTCAAAGTAACAGTCCTGATTTCCCATGACACCAAATTAATGACATCGTGGTTCGTCAGAAGGGAGAAACCAATAATGCTAGTACGTACAAAGTACGACCGACATATTAGTCCCGAAATTCAACTACGAGCTTTTTAACTGCAACAACTTTAATATACGCTATTGGAGCTGGAATTACCGCGGCTGCTGGCACCAGACTTGCCCTCCAA
+
DDDDDIIIIIIIHIIIIIIIIIIIIIIIIIIIIIIIIIIIIIIIIIHIIIIIIIIHIIIIIIIIIIIIIHIIIIIIIIIIIIIIIIIIIIIHIIIIIIIIIGHHHIIIIHHHHIIIIIIIIIIIIIIIIHIHIIIIIIIIIIIIIIIIIIHHIIIIIIIIIIIIIIIIIIIIIIIHIIHIIIIIHIIIIIIIIIIIIIIIIHIIHIIIIIIIIIIIIIIIIIIIIIIIIIIIIHIIIIIIIHIIIIDIIIIIIIIIIIIIIIIIIIIIIIHGIIIIIIHHHHHHIIIIIIIIIIIIIIIIIIIIIIIIIIIIIIIIIIIIIIIIIIIIIIIIIIIIIIDDDDD
@HISEQ:969:HM2KJBCX2:2:1101:16880:92628 2:N:0:ACTATGCA
AATCTTGCGCCGCCCAACTATCCCTATTAATCATTACGGTGATCCTAGAAACCAACGAAATAGAATCAGTCCGTCCTATTTCATTATTCCATGCTAATGTATTCAGACGTTAGCCTGCTTTAAACACTCTAATTTTTTCAAAGTAACAGTCCTGATTTCCAATCACACCAAATTAATGACATGAAAGTTCCTCAGAAGGTAGAGATTTATCTCACCAGTACAGACAATTAAGCCTGACCAATGGGTAAACCCCGAAGTTCAACTACGAGCTTTTTAACTGCAACAACTTTAATATACGCTATTGGAGCTGGAATTACCGCGGCTGCTGGCACCAGACTTGCCCTCCAA
+
DDDDDIIIIIIIIIIIIIIIIIIIIIIIIIHIIIIIIIIIIIIIIIIHIIIIIIIIIIIIIIIIIHHIHHIHIHIIIGIIIIIIIIIIIIIIHIIIHIIIIIIIIIIIIIIIIIIIIIIHIIIIIIIHIIIHHIIIIIHIIIIIIIIIIIIIIIIIIIIIIHIIIIIIIIIIIIIHHHHIIIIIIIIIIHIIIIIHIIIIIIIIIIIIIIIIIIIIIIIIIIIIIIIIIIIIIIIIHIIIIIIIIHHHIIIIIIIIIIIIIHIIIIIIIIIIIIIIIIIIIIIIIIIIIIIIIIIIIIIIIIIIIIIIIIIIIIIIIIIIIIIIIIIIIIIIIIIIIIIIHIIDDDDD
@HISEQ:969:HM2KJBCX2:2:1101:7952:93811 2:N:0:ACTATGCA
AATCTTGCGCCGCCCAACTATCCCTATTAATCATTACGGTGATCCTAGAAACCAACAAAATAGAACCATGCCGTCCTATTCTATTATTCCATGCTAATGTATTCGAGCAAAATGCCTGCTTTAAACACTCTAATTTTTTCAAGGTAAAGGTCCTGGTTCCACATGACACCCAATTAAGGACATCATGCTTCTCCAGAAGGTGAGAAATCAACTGCGACAGTTCATACCCCTTAAGGCACGACCATCACGTCAATCCCGAAATTCAACTACGAGCTTTTTAACTGCAACAACTTTAATATACGCTATTGGAGCTGGAATTACCGCGGCTGCTGGCACCAGACTTGCCC
+
DBBDDIIIIIIIIIIIIIIIIIIIIHIIIIIIIIIIIHIHIIIIIIIIIIIIIIIIHHHIIIIIIIIHIGIIIIHHIHIIIIIIIIIIHIIIIHIIHIIHIIIIIIIIIIIIIIIIIIHIHIIIIIIIIIHIIIHIIIIIIIIIIIIHIIIIIIIIIIIIIIIIIIIIIIIIIIIIIIIIIIIIIIHIIIIIIIIIIIIIIIIIIIIIIIIIIIIIIIIIIIIIIIIIIIIHIIIHIIHIIIIHHFHIIIIIIIIIIIIIIIIIIIIHHIIIIIIIIIIIIIIIIIIIIIIIIIIIIIHHIIIIIIIIIIIIIIIIIIIIIIIIIIIIIIIIIIIIIIIIIIDDDDD
@HISEQ:969:HM2KJBCX2:2:1101:10875:93770 2:N:0:ACTATGCA
AATCTTGCGCCGCCCAACTATCCCTATTAATCATTACGGTGATCCTAGAAACCAACAAAATAGAACCATGCCGTCCTATTTTATTATTCCATGCTAATCTATTCAAGCACAAGCCTGCTTTAAGCACTCTAATTTTTTCAAGGTAATAGCTCTGCTTCCCCAACGCACTAACTTAATAGCATGCTGGTTGTTCAGAAGGTAGGAATTCATCAGGCCAGTGCGGACAGTGAAGCCCGACCAACCGACAAACTCCGAAATTCAACTACGAGCTTTTTAACTGCAACAACTTTAATATACGCTATTGGAGCTGGAATTACCGCGGCTGCTGGCACCAGACTTGCCCTCCAA
+
DDDDAHEHC/D?CCC=HHFHHHHHFHGIIHEHGHF@CGEHHH@1CEHHHGHHIIIGIIH?HHC1DGD?H@FEHEHHHHIH1CGEFEHHHHHFIEEH1<GHIHGHFH@HHIHHHHIIIHIHGHHFHEHHIIIGIIHHEHHHIIHHHHHIIHGIHHIHHHHHF@HGHIHHHHGHGHHHHIHIHIHIIIGEGFEHGHHIHHHEHIHIIIIGIH;HEHIGDHDIHIIIHGHEHHHHCDHFHIIIIIIHGFD?HHEIFHG@EGHIIHEEEGEHIHIHHIHHIHHHIIIHIIIGIIIHIIHIIHHIHHIIHIIHIIIHIHDDGIIHHEEFGHIHHHH?HHHGEHHIHEIDD@D@
@HISEQ:969:HM2KJBCX2:2:1101:5624:94102 2:N:0:ACTATGCA
AATCTTGCGCCGCCCAACTATCCCTATTAATCATTACGGTGGTCCTAGAAACCAACAAAATAGAACCACAACGTCCTATTCTATTATTCCATGCTAATCTATTCAAGCAATAGCCCGCTTTAAACACTCTAATTTTTTCAAGGTAATGGTCCTGGCTCCCCAACACACCCAACAAAGGACATGCTGGTTCACCAGAAGGAAGACCCGACAACAAGACAGTACTCGCCAAAGACGGACCGCCCGGCCAGGCCTAAAATTCAACTACGAGCTTTTTAACTGCAACAACTTTAATATACGCTATTGGAGCTGGAATTACCGCGGCTGCTGGCACCAGACTTGCCCTCCAA
+
?D@0@GHCDHEEHDD0C@HEHH@@CEEGE1GCCC?@GEEHE=EH@F<<<GFHIFCEH@1<CHICCCCG@F?GCGEGCH1C1<<GH1C?H@CHICF1CHHCE@CGFHIHHHHHHHGC<@8?EHEBFEFEHHHGDGHHIIH?CHGDGFBGHGEFHHHCCIHEIHHHHEGHIIHHHHEGGHIIIHHGEGHCHIIHGFFIIIIGIHHIIHHHHFEHIIHHHH?CIIIIIIHHHIHHHCHHHCHCDIHHHEFCCCIIIIIIHHHHGE=EHIIIIIGIIHHGIHCIGIIHEHGHIHHEG=EHHHHFEFFHHGIIHIIIHHHHIIHHHIIIIIIIHIHHEHHIHHHIIHB@@BD
@HISEQ:969:HM2KJBCX2:2:1101:13813:94515 2:N:0:ACTATGCA
AATCTTGCGCCGCCCAACTATCCCTATTAATCATTACCTCGACTCCGAAAGCCAACGAAATAGAACCGAGGTCCTATTCCATTATTCCATGCACTATGTTCAGGCTGTAGCGCCTGCTTTGAGCACTCCAATTTTTTCAAAGTAAACGTGCTGGCCACTCATGGCACTCGGTTAAGAGAACCATAAACGAACCAGCAAGATCGTCCGGGCAAACAGTAAACGCCGCAAGGCGCACCGCTCGCCCGAAACCGAGATCCAACTACGAGCTTTTTAACCGCAACAACATTAATATACGCTATTGGAGCTGGAATTACCGCGGCTGCTGGCACCAGACTTGCCCTCCAA
+
DCDDDIIIIIIIIIIIIIIIIIIIIIIIIIIIIIIIIIIIIIIIIGHHIHIIIGHIIEHHIIIGIIIICHHIIIIIIIIHHIHIIIIIIIIIGIHIHIHHIIIIHHIIIHIIHIIIIHGHHIHIHIHIHIIIHIIHEGIIIIGIIIIIIIIHHIIIIHHIIHIHFIIIIIIIHIIIIIHHIHHHEHG<IHI<IIHHIIIIIHIHHIIIIIIIIGIIIIHHIIIIIIIIIIIGIHIIIIGIIIHGGIIIHIGIIIHIIIIIIIIIIIIGIIIIIIIIIIIIIIIIIHIIIIIIIGIIIIIIIIIIIIIIIIIIIIIIIIIIIIIIIIIIIIIIIIIIIIIIDDDDD
@HISEQ:969:HM2KJBCX2:2:1101:18126:94428 2:N:0:ACTATGCA
AATCTTGCGCCGCCCAACTATCCCTATTAATCATTACATCGATCCTAGAAACCAACAAAATAGAATCTGATGTCCTATTTCATTATTCCATGCTAATGTATTCAAGCGTAAGCTTGCTTTAAACACTCTAATTTTTTCAAGGTAACAGTCCTAATTCCCCATAACATCAAATAAATGACATTATGGTTCTTTAGAAGGTGAGAACCAATAAAACCAGTACATACCAAGGCATGACCGATTCCTTGATCCCGAAATTCAACTACGAGCTTTTTAACTGCAACAACTTTAATATACGCTATTGGAGCTGGAATTACCGCGGCTGGTGGCACCAGACTTGCCCTCCAA
+
DDDDDHHHHHIDHHCHEHIIIIGHIIIEHHIIIIHHIHIEHHIHHIHHHHGHHFHIIHEHHIIIIIIIIGIHHHHIIIHHH?FGHEHHEHHHHHHIIIIHHHHHIIIIIIIIIIIIIHHHHFHHHFHIHIIIIIIIIIIHHHGIHHIIIHHIHHHIHHHHIHHHGHHHIIIHHIIIHHIIIIHIIIIHHHFHHGIIIIIHIIHHHHIIIIIIIIIIIHIIHHIHGIIIIIHIGIIIIIHIHHEFIHHIIIIHHFGHIHIIHEGIIIHIHIHHGCHHIIIIIIHGF?IIIHHDIIIIHIIHIIIIIGIIIIIIIIIIIIIHIIIGIIHIIIHIIHHIIIIICCDDD
@HISEQ:969:HM2KJBCX2:2:1101:14260:94067 2:N:0:ACTATGCA
AATCTTGCGCCGAATCTTCCCAACTATCCCTATTAATCATTACGTCAATCCTAGAAACCAACAAAATAGGATCGAACGTCCTATTTCATTATTCCATGCTAATGTATTCAAGCGTTAGCTTGCTTTAAACACTCTAATTTTTTCAAAGTAACAGTCCAAATTCCCCGCAACACCAAATTAATGGCATTACGGATCATCAGGAAGGAGGAATCAGTGAGACCAGTACATACCAGAGGCATGACCAATCTACTAACCCCGAAATTCAACTACGAGCTTTTTAACTGCAACAACTTTAATATACGCTATTGGAGCTGGAATTACCGCGGCTGCTGGCACCAGACTTGCCCTCCAA
+
DDDDDGEHHIIIIIIIIIIIIIIIHHIIHIIIHHEHHHHIIIIIIIIHHIHIIIIIIIIIIIHHIIHIHHIIGEHHIIHHGHHHIHHIIIGIIIIIIFHHHDHHEHHIIIIIIIIHIIIIIIIIIIHGHHHIIIHIIIHIIIIEHFIIIIHHGHHIHHIHHIIIHHIIIIIIIIIHHHGIIHHIIHIIIHIHFIIIIIIHHIIIIIIIIIIIIIIIHHHHFHHHIIIIHGIIIHEIIIIGIIHIIHHHHGHHHGIIIHIIIIIHIIHIIIIIHIIIIIIIIIIHGIIIIIIHHIIIIIIIIIIIIIHIIIIHIIIIIIIIIIHHIIIIIIIIIIIIIIIIIIIIIIIDDDDD
@HISEQ:969:HM2KJBCX2:2:1101:6033:95054 2:N:0:ACTATGCA
AATCTTGCGCCGCCCAACTATCCCTATTAATCATTACGGTGATCCTAGAAACCAACGAAATAGAACCAATCCGTCCTATTTCATTATTCCATGCTAATGTATTCAGACGTTAGCCTGCTTTAAACACTCTAATTTTTTCAAAGTAACAGTCCTGATTTCCTATCACACCAACTAAATGGCATGAAAGTTCCTCAGAAGGTAGAGATTTATCTCACCAGTACAGACAATTAAGCCTGACCAATGGGTAAACCCCGAAGTTCAACTACGAGCTTTTTAACTGCAACAACTTTAATATACGCTATTGGAGCTGGAATTACCGCGGCTGCTGGCACCAGACTTGCCCTCCAA
+
D@@?DHHHHCGHIIIHGIIICHIIHHHEHIHIIHHEHIIHHHHH@HHHHIHHIHH@HE@HHI@GFGHIHI?EGHIIIHHHGHIHHEHIIIIIHHHHGHEHHG@IHHHHHHHIIIIHIIIHEHEHIIIIIHHIHHHHHHHHIHHHIIHHHGIIGHHHIIHHHHGIIIHIIIIHHHFHCIHIHHHHIHHEGIIIIHGIIHGHHIIIIHHIIFIIIIGIIIIIHIIIIIHHIIHIIIIIIIIIIIIHHHEHHIIIIIIHIIHIIIHHIIIHIIIHIIIIIIIIIIIIIIIHHGIIIHHHHIIIHHHIIIIIIIIIIHIHIHHIIIIHHIHIHIHHHEFGHGIHHIH@DDB@
@HISEQ:969:HM2KJBCX2:2:1101:11767:93943 2:N:0:ACTATGCA
AATCTTGCGCCGCCCAACTATCCCTATTAATCATTACGGTGATCCTAGAAACCAACAAAATAGAACCATGCCGTCCTATTCTATTATTCCATGCTAATGTATTCGAGCAAAAATGCCTGCTTTAAACACTCTAATTTTTTCAAGGTAAAGGTCCTGGATCCGCAAGACACCCAATAAAGGACATCAAGTTTCTCCAGAAGGTGAGAAATCAACAGTAACAGTTCATACCCCTTAAGGCATGACCATCACGTCAATCCCGAAATTCAACTACGAGCTTTTTAACTGCAACAACTTTAATATACGCTATTGGAGCTGGAATTACCGCGGCTGCTGGCACCAGACTTGCCCTCCAA
+
DDDDDIIIIIIIIIIIIIIIIIIIIIIIIIIIIIIIIIIIIIIGIIIIIIIIIIIIIIIIIIHIIIIIIIIIIIHHIIIHIIIIIHIIIIIIIIIIIIIIIIHIIIIIIIIIIIIHIIIIIIIIIIIIIIIIIIIIIIIIIIIIIIIIIIIIIIIIIIHIHIIIIIIIIIIHIIIIIIIIIIIIIIIIIIIIIIIIIIIIIIIIIIIIIIIIIIIHHHIIIIIIIIHIHIIIIIIIIIIIIIIIIIIHIHHGIIIIIIIIIHIIIIIIIHIHHIIIIIIIIHIIIIIIIIIIIIIIIIIHGIIIIIIIIIIIIIIIIIIIIIIIIIIIIIIIIIIIIIIIIIIIIIIIDDDDD
@HISEQ:969:HM2KJBCX2:2:1101:2277:95856 2:N:0:ACTATGCA
AATCTTGCGCCGCCCAACTATCCCTATTAATCATTACTTCAGTCCTAGAAACCAACAAAATAGAACCGAAGTCCTAAATTATTATTCCATGCTAATGTATTCAAGGCATAAGCCTGCTTTAAACACTCTAATTTTTTCAAAGTAATAGAGCTAGATCGCGACGACAACCCAGTGAAGGGCGCCGCCGTTTTCTAGCAGGATGGCAGACACGCGCCAGCACTCACACTCGTAACCGAGGCGGGCCAGGTGCGTCAAACCAGAAATCCAACTACGAGCTTTTTAACTGCAGCAACTTTAATATACGCTATTGGAGCTGGAATTACCGCGGCTGCTGGCACCAGACTTGCCCTCCAA
+
BDDBDHIIIIIGHIHHCHHFHHHEHHHEEFFGHIIIIIGCHHI?EHGHHIIHHIIIIIIGHHDHIIHIIIHHH?GHHFHIIIHHHII?GHCCHEHIHHH??DEGHGHHEHHEEFIIHHIIHHHEHGEHIHHIIIHHHIHHFHEIHFHHGHHHEHHHIHIEGEGIHEH?HIIIHIHIHHDHHHHHIDIHHEEEHIHEH:HHGIIHIIHHEIIHI>HEIIHIIHEIHHHIIIIIIIIIGIIIIHFIIIIGGGIHGIHHIIIIIFIHIHIIGIIIIIIIIIHIIIIHIIIHIHHG?IHHIIIHHHIHHHHHHIIIIIIIIIIIIIGIIHIHIIIIIIIIIIIIIHIHGIIIHD@BDD
@HISEQ:969:HM2KJBCX2:2:1101:11225:95366 2:N:0:ACTATGCA
AATCTTGCGCCGCCCAACTATCCCTATTAATCATTACGGCGGTCCTAGAAACCAACAAAATAGAACCGCACGTCCTATTCTATTATTCCATGCTGTAATATTCGAGCAAAGGCCTGCTTTGAACACTCTAATTTTTTCAAAGTAAAAGTCCTGGTCCCCAACACACCCAGTGAAGGGCATGCGGTTCTCCAGAAGAAAAGGCCCGGCCGGACAAGTGCACGCGGTGAGGCGGACCTGCCAGCCAGGCCAAAGGTTCAACTACGAGCTTTTTAACTGCAACAACTTTAATATACGCTATTGGAGCTGGAATTACCGCGGCTGCTGGCACCAGACTTGCCCTCCAA
+
DDDDDIIIIIIIIIIIIIIIIIIIIIIIIIIIIIEHHHHHIIIIIIGEHHIGHIIIGIIHIHHHIIHHIIIIIGIIIHIIHIIIIHIEGHHIGGIIIIIHHHIIIHIIIIIIIHIIHIIIIIHIHHHHG?HIHIHIHIIIIIIIIIIIIIIIHHHIIIIIHHHIHIIIIIIIIIHHIIIIHIIIIIHHIHIIIHIIIIIHIIIIIIIIIII>IIIIIIHHIIIIIIIIIIIIIIIIIIIIIHHHIIIHIIHIHIHIIIIIIIIIIIIIIIIHIIGIIIHHIIIHHIIIHIIIIIIIIIIIIIIIIIIIIIIIIIIIIIIIIGIIIIIIIIIIHIIIGIIDDDDD
@HISEQ:969:HM2KJBCX2:2:1101:4423:95536 2:N:0:ACTATGCA
AATCTTGCGCCGCCCAACTATCCCTATTAATCATTACGGTGGTCCTAGAAACCAACAAAATAGAACCATGCCGTCCTATTTTATTATTCCATGCTAATGTATTCAAGCAAAAATGCCTGCTTTAAACACTCTAATTTTTTCAAAGTAAAGGTCCTGGTTCCCCGCGGCATCCAATTAAGGACATCGCGGTTCTCCAGAAGGTGAGAAATTGACTGCACCAGTTCATACCCCGTGAGGCACGACCGATGCGCCAATCCCGAAATTCAACTACGAGCTTTTTAACTGCAACAACTTTAATATACGCTATTGGAGCTGGAATTACCGCGGCTGCTGGCACCAGACTTGCCCTCCAA
+
DDDDDIIIIIIIIIIIIIIIIIIIIIHIIIIIGIHIIIIIIIIIIIIIIGHIIIIHIHIIIIHHIIIIIIIIIIIIIHHIIIIIIIIIIGHICHIIIIGIIFHHIIIIHIIHHIEHHIIIIIIHHIIIIIIIIIIIIIIIIIIHIHIIIIIIIIIIIIHIIIIIIIIHHHHIHIIIIIIHIIIIIIHIIIHIIIIIIIIIIIHIIIIIIIHIIIIIIIIHIIIIIIIIIIIIIHGIIIIIIIIIIIIIIIHHIIIIIIIIIIIHHEIIGIIIIIIIIIIIIIIIIIIIIHIIIIIIIIIIIIIIIIIIIHIIIIIIIIIIIIIIIIIIIIIIIIIIIIIIIIIIIGIIDDDDD
@HISEQ:969:HM2KJBCX2:2:1101:19142:96474 2:N:0:ACTATGCA
AATCTTGCGCCGCCCAACTATCCCTATTAATCATTACGTCAATCCTAGAAACCAACAAAATAGGATCGAACGTCCTATTTCATTATTCCATGCTAATGTATTCAAGCGTTAGCTTGCTTTAAACACTCTAATTTTTTCAAAGTAACAGTCCAAATTCCCCGCAACACCAAATTAATGGCATTACGGATCATCAGGAAGGAGGAATCAGTAAGACCAGTACATACCAGAGGCATGACCAATCTACTAACCCCGAAATTCAACTACGAGCTTTTTAACTGCAACAACTTTAATATACGCTATTGGAGCTGGAATTACCGCGGCTGCTGGCACCAGACTTGCCCTCCAA
+
BABBDIHHHHHHHIHIIIIGIIIIIIIIIIIIIHHIIHHHIIIIIIIIIIIHIIIIIIIIIEEEFHHHIIHDHHIHIHIIIIGIHIIIIHIFHHIIIIHIHHIIHIIIIIIIHHHHHHHIIHHHHIIIIIIIIIIIIIIIIIIIIIHFGHHIHIIHIIIIHHHHHIIHIIIIIIIHIIIHHIIIIIIIIIHIHHIGIIHHIFIHHHHIHHHHIHIIHIIIIHIIIIIIIIIIIIIIHIIIIIHGIIIIIIHIIIIHHIIIIIIIIIIIIIIIIIIIIIIIIIIIHHIIIHIIIHHIIIIIIIIIIIIHIGIIIIIIIIIIIIIIHIIIIIHIIIHIIIIIIDDDDD
@HISEQ:969:HM2KJBCX2:2:1101:5253:96396 2:N:0:ACTATGCA
AATCTTGCGCCGCCCAACTATCCCTATTAATCATTACGGTGATCCTAGAAACCAACGAAATAGAATCAGTCCGTCCTATTTCATTATTCCATGCTAATGTATTCAGACGATAGTCTGCTTTAAACACTCTAATTTTTTCAAAGTAACAGTCCTGATTTCCAACCACACCAAATAAATGGCATGAAAGTTCCTCAGAAGGTAGAGATCCATCTCACCAGTGCAGACAATTAAGCCTGACCAATGGGTAGACCCCGAAGTTCAACTACGAGCTTTTTAACTGCAACAACTTTAATATACGCTATTGGAGCTGGAATTACCGCGGCTGCTGGCACCAGACTTGCCCTCCAA
+
DDDDDIIIIIIGIIIIIIIIIIIIIIIIIIIIIIIIIIIIIIIIIIHIIIIIIFIIIHIIIIHHHIIIHIIIIIIIIIIIIHIIIGIIIIIIIIIIIIIIIHIIIIIIIIIIIIIIIIIIIIIIIIIIIIIIIIIIIIIIIIIIIIIIIIIIIIIIIIIIIIIIIIIIIIIIIIIIIIIIIIIIIIIIIIIIIIIIIIIIIIIIIIIIIIIIIIIIIIIIIIIIIIIIIIIIIIIIIIIIIIIIIHFIIIIIIIIIIIIIIIIIIIIIIIIIIIIIIIIIIIIIIIIIIIIIIIIIIIIIIIIIIIIIIIIIIIIIIIIIIIIIIIIIIIIIIIIIIIIIIIIDDDDD
@HISEQ:969:HM2KJBCX2:2:1101:13059:96906 2:N:0:ACTATGCA
AATCTTGCGCCGCCCAACTATCCCTATTAATCATTACGTGATCCTAAAACCAACAAAATAGAACCATCGTCCTATTTTATTATTCCATGCTAATGTATTCAAGCAAAAATGCCCGCTTTAAACACTCTAATTTTTTCAAAGTAAAGGTCCTGATTCATCGAAACACCCAAGAGCATCCCGAATCACCAGAAGGTGAGAAATTGGCTACACACCGTTTCATGCCCCTAAAGGCACAATCGATATATCCCAATTCCGAAATTCAACTACGAGCTTTTTAACCGCAACAACACTAATATACGCTATTGGAGCTGGAATTACCGCGGCTGCTAACACCAGACTTGCCCTCCAA
+
DADDBGHHGHHIDCEH?GE?GHFHHIIIHHIG1DG1CGHEHIGHIHHHF?G@FEHH11<G?GHEGHE@GHII@EFGHHIIIEHIEHHHEHHHEHEHIIEHHFGCCG?EECFHHEH?HHHHG<IEEHHHH?D8FEHCHGGAFFHHGEHHIAGCEHHFHGHFECCHFGGCGHGEEEGE<<HGEGEHD@HGCGHHHGEHHIIHIIIHHEFBCCH;E?HFECD6D<F7HAF6?9FHH?HFHE1GC?@@@EHDFHE0CF@HEF?HHIHHHE=FC<GFCCD</0C<<<11CHHC<G<FHHG=HC?HC<<1HHEEG?FHHFEEHHDEHIHCHC<CHHHGHHHGC1CHHHHD<?D@@
@HISEQ:969:HM2KJBCX2:2:1101:17434:96861 2:N:0:ACTATGCA
AATCTTGCGCCGCCCAACTATCCCTATTAATCATTACTTCAGTCCTAGAAACCAACAAAATAGAACTAAAGTCCTATTCCATTATTCCATGCTAATATATTCAAGCAAACATGCCTGCTTTAAACACTCTAATTTTTTCAAAGTAAAAGTCTTGGATCCCTAGCGCACTCAATTAAGAGCACACTAGTTCCCCAAAAGGAAAAGCCCAAAGTTGCAGTACAAACCTTTCGGTTGACGGCAACTATAAGCCCAAAATTCAACTACGAGCTTTTTAACTGCAACAACTTTAATATACGCTATTGGAGCTGGAATTACCGCGGCTGCTGGCACCAGACTTGCCCTCCAA
+
DDDDDIIIGIIIIIIIIIIIIIIIIIIIIIIIIIIIIIIIIIIHIIIIIIIIIIIIIIFHIIHIIIIIIIHHIHIIIIIIGIIFHIIIIIIHIHCHHIIIIGHICHHIIIIICHGHHIIIIIIHGHIIIIIIIIIIIIHIHIIHHIIIIHIIHIIIIIIIIIIHHIHHIIIIIIHFHGHIIIIIHIIHIIIIHIIIIIHHIIIIHIIIIIIIIIIIIIIIIIIIIIIIIHIIIIIIIIHHHGCGHIIIIIIIIIIIIIIIIGIIIIIIIIIIIIIIIHIIIIIIHIIIHIIIIIIIHEIIIIIIIIIIIIIIIIIIIHIIIHGIIIIIIIIIIIIIIHIIIDDDDD
@HISEQ:969:HM2KJBCX2:2:1101:5642:97651 2:N:0:ACTATGCA
AATCTTGCGCCGCCCAACTATCCCTATTAATCATTACGTCGATCCTAGAAACCAACAAAATAGGTTCGATCGTCCTATTTCGTTATTCCATGCTAATGTATTCAAGCGCGAGCCTGCTTTAAGCACTCTAATTTTTTCAAAGTAACAGTCCTGTTTCCCCGCAACAACAAATTAATGCCATCACGGTTCTACAAGAAGGAGGGACCAGTGAGGCCAGTGCATACCAGTGGCACGACCAACCTACTGGCCCCGAAATTCAACTACGAGCTTTTTAACTGCAACAACTTTAATATACGCTATTGGAGCTGGAATTACCGCGGCTGCTGGCACCAGACTTGCCCTCCAA
+
DDDDDIIIIIIIIIIIIIHHIHIIIIIIIIIIHIIHIIHIIIIHIIIIIIIIHHHHHHHIIIGHHHIIGGHHIIIIHIIIIIIIIIIGIIIGGHHIIIHIHIHHEHHIIIIIIIHHIIIIIIIIIIIIIIIIHHHIGHIHHIIIIIHHHHIIIHIIIIIIIIIIIIIIIIIIIIIHIIIIIIIIIIIHIIHIIGIIIIIIIGIIIIIIIIIIIIIIIIIIIIIIIIIIIIIIIIIIIIIIIIHHH=IIIIIIIIIIIIIIHFIIIIIIIIIIIIHIIIIIIIIIIHIHIIIIIIIIIIIGIIIIIIIIIIIIIIIIIIIIIIIIIIIGIIIIIIIIIIIIIDDDDD
@HISEQ:969:HM2KJBCX2:2:1101:20574:97300 2:N:0:ACTATGCA
AATCTTGCGCCGCCCAACTATCCCTATTAATCATTACTTCAGTCCTAGAAACCAACAAAATAGAACCAAAGTCCTATTCCATTATTCCATGCTAATATATTCAAGCAAACATGCCTGCTTTAAACACTCTAATTTTTTCAAAGTAAAAGTCTTGGATCCCTAGCGCACTCAATTAAGAGCACACTAGTTCCCCAAAAGGAAAAGCCCAAAGTTGCAGTACAAACCTTACGGTTGACGGCAACTATAAGCCCAAAATTCAACTACGAGCTTTTTAACTGCAACAACTTTAATATACGCTATTGGAGCTGGAATTACCGCGGCTGCTGGCACCAGACTTGCCCTCCAA
+
DDDDDIIIIIIIIIIIIIIIIIIIIIIIIIIIIIIIIIIIIIIIIIIIIIIIIIIIIIIIIIIIHHIIIIIHHHHHIIICHHIIIIIGIHHIIHIGIHIIIHHIHGIIIIIIIIIIIIIIIIIIIIIIIIHIIIIIIIEIHHHHHIIIIIHIIHHIIHHIIIHFHEIHIIIHIIIIHFHGIIIHIHIHHECIHIIIIIHHHHHHGIHIIIIHIIIIIIHIIIIIIHIIIIIIIIIIIIIIIHHHHII=IIIHIHHHCGHIIIIIIHIIIIIHHIIIIIIIIIIIIIHHIIIIIIIIIIIIIIIIIIIIIIIIGIIIIIIIIIIIIIIIIIIIIIHIIHIIIDDDDD
@HISEQ:969:HM2KJBCX2:2:1101:17725:98155 2:N:0:ACTATGCA
AATCTTGCGCCGCCCAACTATCCCTATTAATCATTACATCGATCCTAGAAACCAACAAAATAGAATCGGATGTCCTATTTCATTATTCCATGCTAATGTATTCAAGCGTAAGCCTGCTTTAAACACTCTAATTTTTTCAAGGTAACAGTCCTAATTCCCCGTGACACCAAATTAATGGCATTACGGTTCTTTAGAAGGTGAGAAATCAATAATATCAGTACATACCAACGGCATGACCGAAACATTGATCCCGAAATTCAACTACGAGCTTTTTAACTGCAACAACTTTAATATACGCTATTGGAGCTGGAATTACCGCGGCTGCTGGCACCAGACTTGCCCTCC
+
DDDDDIHIIIGIIIHIIHIIHIIIIIGIHIIIIIIIHHIIIIIHHIIIIIIIIIIIIIIHIGHEHGHEHEHHHIHIIIIIIIIIHIIIIGHH@GHIIHIHIIHIIIGHIIIFHIIIIIHIIIIIIIIIIIIIIIIIIHIIIIIIIIIIHIIIIIIHIIIIIIIIHHHHIIIIIIIIHIIIIIIIIIIHHIIIIIIIIIIIIIIIIIIIHIIIIIIIIIIIIIIIHIIIIIIIIIIIIIIIIIIHIIIIIIIIIIIIIHIIIIIIIIIIIIIIIIIIIIIIIIIIIHIIIIIHIIIIIIIIIIIIIIIIIIIIIIIIIIIIIIIIIIIIIIIIIIIIIIIIDDDDD
@HISEQ:969:HM2KJBCX2:2:1101:18160:98184 2:N:0:ACTATGCA
AATCTTGCGCCGCCCAACTATCCCTATTAATCATTACGGTGATCCTAGAAACCAACAAAATAGAACCATGCCGTCCTATTCTATTATTCCATGCTAATGTATTCGAGCAAAAATGCCTGCTTTAAACACTCTAATTTTTTCAAGGTAAAGGTCCTGGATCCGCAAGACACCCAATTAAGGACATCAAGTTTCTCCAGAAGGTGAGAAATCAACAGCGACAGTTCATACCCCTTAAGGCACGACCATCACGTCAATCCCGAAATTCAACTACGAGCTTTTTAACTGCAACAACTTTAATATACGCTATTGGAGCTGGAATTACCGCGGCTGCTGGCACCAGACTTGCCCTCCAA
+
DDD?<<D@HDHHHIIHIIIIIIIIGHIICCGFE?EEH?CHH@FHHIGFHHHHIC?=GGHHHHFHCHHEHHHHDDCCHGH?EH1@F?EHHCFCHHICEHCHE<1CEHHIIIIIHHHHGFEHH?1FHGHFEHEGHHHGGHHEHHHHHHGD1@E?FHGEIDEHHHHFCCDHIIIIIHCHHIHHEHC@HIIH;DCHHDEHCIHHHHIHHHEHCG?EHEIHHHHIHFGIHIIIIHIHIHHHHHCEHFHHHCGCHHEHIIIIHHHIHHEHIHHEGHIHEEIHHHEHGF?HIHHHHHHH?IHFC@HHIGIIIIIIIHIHHHHHHHHHIHIHDHHHFIIIIHEHIHHGFHGIIGGIDD@DD
@HISEQ:969:HM2KJBCX2:2:1101:9732:98248 2:N:0:ACTATGCA
AATCTTGCGCCGCCCAACTATCCCTATTAATCATTACGGTGATCCTAGAAACCAACAAAATAGAACCATGCCGTCCTATTCTATTATTCCATGCTAATGTATTCGAGCAAAAATGCCTGCTTTAAACACTCTAATTTTTTCAAGGTAAAGGTCCTGGATCCGCAAGACACCCAATAAAGGACATCAAGTTTCTCCAGAAGGTGAGAAATCAACAGTAACAGTTCATACCCCTTAAGGCATGACCGTCACGTCAATCCCGAAATTCAACTACGAGCTTTTTAACTGCAACAACTTTAATATACGCTATTGGAGCTGGAATTACCGCGGCTGCTGGCACCAGACTTGCCCTCCAA
+
DD@DD?GHHGHIIIIGHIIIIHHIIHHHHIIHHIIGHHIEHHIHHIIIHHHIHFHHIIHHHH1DHHHHICHH/CEH01@?1CFGEHH?C?GHFEFEHC@<<<1DCHHHHHHHHHHGFHFDF@AFHIHGHHHHHFDEFEHDBF1HHHIIIHHA?HFHC<CHFFF<H@EE<FEGHG<GHGI;HCEGFGHFGHHIHEIGIG<;IIIHIHEEG;IHHGH8GCIHHHIIHHHHEGIHIIHEEHHEED/FEF=EHECCCHHDCHCHEG?G??HGEDHHHHHHHIIIHHCIHIIHHEEEEFFCEG<HHHHEEHHHIIHIIIIIHIIHHDHGHIIHHE@HHH?HIHHHCHHIIIIHD@D@B
@HISEQ:969:HM2KJBCX2:2:1101:7666:100144 2:N:0:ACTATGCA
AATCTTGCGCCGCCCAACTATCCCTATTAATCATTACATCGATCCTAGAAACCAACAAAATAGAATCGGATGTCCTATTTCATTATTCCATGCTAATGTATTCAAGCGTGAGCCTGCTTTAAACACTCTAATTTTTTCAAGGTAACAGTCCTAATTCCCCGTGACACCAAATTAATGGCATTACGGTTCTTTAGAAGGTGAGAAATCAATAATATCAGTACATACCAACGGCATGACCGAAACATTGATCCCGAAATTCAACTACGAGCTTTTTAACTGCAACAACTTTAATATACGCTATTGGAGCTGGAATTACCGCGGCTGCTGGCACCAGACTTGCCCTCCA
+
0<<DDIHEC/0/</<C1<FCHHFHH<FG11<1<<DHIGHI011<0<<<1<<1<DCC@C<1111DG1F100</11<<<<CG1<<<CHI11D1C1DGIHHF?1HE@DGF<DH@GHHI@?B<FECHF1FHGGGFFH1F8<CHHHCGHIHHB<CEGHHHH?7DEEH@CDF//@HFD@IHFFC/HHEECHFDHF0CFCCGIHEG@HFEHD11EHIIHC<D1CGD<<11CG<0<C@H=CGD<HEHGEFCHCHHHEHDHEHCCF1CEIHEEEF@?HD1G1HHCG@C<?GCFHG@EIIIHHEGC1<<HIHIIHFFCFHEFHC<?HHIHIHHHHCIHGGC<@GFEEIIHHDBDD<
@HISEQ:969:HM2KJBCX2:2:1101:20256:99789 2:N:0:ACTATGCA
AATCTTGCGCCGCCCAACTATCCCTATTAATCATTACGTCGATCCTAGAAACCAACAAAATAGAATCAAACGTCCTATTTCGTTATTCCATGCTAATGTATTCAAGCGTGAGCCTGCTTTAAACACTCTAATTTTTTCAAAGTAACAGTCCTGATTCCCCATGACACCAAATTAATGACATCATGGTTCGTCAGAAGGTAGGAATCAATAATACCAGTACGTACAATAGCACGACCAATAAATTGATCCCGAAATTCAACTACGAGCTTTTTAACTGCAACAACTTTAATATACGCTATTGGAGCTGGAATTACCGCGGCTGCTGGCACCAGACTTGCCCTCCAA
+
BDDDDIIIHIIHIHHHIIIIIIIIHIIHIIIIHHGHIHIHIGIHGHIIIIIIIIHIIIIIGIHIIIIIHII@FHIHIIEHHHHHIHHIIIHEHIIIIIHHHCEGHIIHHHHHHIIHHHHIHHHHIIHHHHIIIIIIIIIIIHHIHHIIIHHIIGIIIHHIIIIHEHHHHHIHHIIIIIIIIIHEDIIHHIHIIIIIIIIIIIHIIIIIIIGHHIIIHHIIIIIIIIIHIIIIIHIIIIHHIIHHHIIIIHEGHHIHHHHIIIIIHHHIIIIIIIIHIIIIIHHHIHIIIIIIIIIIIIIIIIIIIIIIIIIIHIIIIIGGIIHHIIIIIIIIIIIHHHHIDDDBD
@HISEQ:969:HM2KJBCX2:2:1101:12140:100608 2:N:0:ACTATGCA
AATCTTGCGCCGCCCAACTATCCCTATTAATCATTACGGTGATCCTAGAAACCAACAAAATAGAATCATGCCGTCCTATTTTATTATTCCATGCTAATGTATTCAAGCAAAATGCCTGCTTTAAACACTCTAATTTTTTCAAAGTAAAGGTCCTGGTTCCCCGCGACACCCAATTAAGGGCATCGCGGTTCTCCAGAAGGTGAGAAATTGACTACACCAGTTCATACCCCTTAAGGCACGACCGATGTGTCAATCCCGAAATTCAACTACGAGCTTTTTAACTGCAACAACTTTAATATACGCTATTGGAGCTGGAATTACCGCGGCTGCTGGCACCAGACTTGCCCTCCAA
+
DDABDHGEDHHDCEDHHGFEGHGEFFHEHIEHHEHHIHIHHHH1G@FC@GEDH@GHIIIIHI?EGECEHC@HH=?C0CCEHIHHIIIHCHCHGFHHGCE<G@HHIHHHHHHIHHCIHIH@HHHHHHH?HIIIIHHIIIIHGHHHIIHEIHHHHHHHHFHGHIIHEHHIHIIHIIIIGIHIIIIIIHIIIIIIHIIHIHIIIIIIIIIIIIIIIIIIIIIIIIIIIHHIHIIIIIIIIIIIIHIIIIIHGGHIIHDHIIIIIIIIIIIIIIIIIIGIIHIIIIIIIIHHHIIHIIIIHIIIIIIIIIIIIIIIIIHHHHIIIIIIIIIIIHHIIIIIHIIIHIHIIIHADDDD
@HISEQ:969:HM2KJBCX2:2:1101:11605:100274 2:N:0:ACTATGCA
AATCTTGCGCCGCCCAACTATCCCTATTAATCATTACGGTGGTCCTAGAAACCAACAAAATAGAACACAACGTCCTATTCTATTATTCCATGCTAATCTATTCAAGCAATAGCCCGCTTTAAACACTCTAATTTTTTCAAGGTAATGGTCCTGGCTCCCCAACACACCCAATAAAGGACATGCTGGCTCACCAGAAGGAAGACCCGACAGCAGACAGTACTCGCCAAAGACGGACCGCCCGGCCAGGCCTAAAATTCAACTACGAGCTTTTTAACTGCAACAACTTTAATATACGCTATTGGAGCTGGAATTACCGCGGCTGCTGGCACCAGACTTGCCCTCCAA
+
DADDDIIIIIIIIIDHHHIIIHHIIIHIHHHIGIIEIIIIIIIHIIIIIIIHH?GHFHEHHGH@GHIHIGI/1CGHHHHHIIHHIIFHGCEE?GHIIIIIHFGHHHHIHHH><>GHHIIIFEIFIIHHHHHIIHHIF@GHHIHHHIIHHHHIHE@HHHHHCCEHEHHHEIHHGIIHIHHIIIHIIHHHHIGIIIIIIHHHGHGIHFHFIIHIIIIIIIIHII=GIIIIHIIIHIGHIIIHIHHHIIHEEIIHHIIIIIIIHHHIHHHIIHIIHHHHGIIHIIIIIIHHGIHHGIIIIIIIIIIIIIIIIIIIIIIIHIHIIIIIIHIIIIIIIIIIIIIHB@BDD
@HISEQ:969:HM2KJBCX2:2:1101:11350:100534 2:N:0:ACTATGCA
AATCTTGCGCCGCCCAACTATCCCTATTAATCATTACGGTGATCCTAGAAACCAACAAAATAGAACCATGCCGTCCTATTCTATTATTCCATGCTAATGTATTCGAGCAAAAATGCCTGCTTTAAACACTCTAATTTTTTCAAGGTAAAGGTCCTGGATCCGCAAGACACCCAATTAAGGACATCAAGTTTCTCCAGAAGGTGAGAAATCAACAGCGACAGTTCATACCCCTTAAGGCATGACCATCACGTCAATCCCGAAATTCAACTACGAGCTTTTTAACTGCAACAACTTTAATATACGCTATTGGAGCTGGAATTACCGCGGCTGCTGGCACCAGACTTGCCCTCCAA
+
DDDDDIIIIIIHIIIIHIIIIIIIIIIIIIHIIIIIIIHGHHIIIIIIHIIIIEHHIHIIIIGHIIIIIHHHIIIIIHIIHIIIIIIHIIIIIIIIIIHHHHHHIIHHIIGHIHHHIIIIIIIHIIIHIIIIHHHHIIIIHIIIIIIIIIIHHIIIIHIIIIIIIIIIIIIIIHHIIIIIIHHIIIIIIHHIIIIIIIIIIIIIIIIHHIIIIIIIIIIIIIIIIIIIIIIIIIIIIIIIIIHIIIIHHIIHIIIIIIHGIIIIIIHIIIIIIIIIIIIIIIIIIIIIIIIIHIHIIIIIIIIIIIIIIIIIHIIIIIHIIIIIIIIIIIIIIIIIIIIIIIIIHIIIDDDDD
@HISEQ:969:HM2KJBCX2:2:1101:14417:100581 2:N:0:ACTATGCA
AATCTTGCGCCGCCCAACTATCCCTATTAATCATTACGTCAATCCTAGAAACCAACAAAATAGGTTTGAACGTCCTATTTCATTATTCCATGCTAATGTATTCAAGCGTTAGCCTGCTTTAAACACTCTAATTTTTTCAAAGTAACAGTCCTGTTTCCCTGCAACACCAAATTAATGGCATTACAGTTCTTCAGAAAGGAGGAATCAGCGAAACCAGTTCATACCAGTGGCACGACCAACCTGCTGACCCCGAAATTCAACTACGAGCTTTTTAACTGCAACAACTTTAATATACGCTATTGGAGCTGGAATTACCGCGGCTGCTGGCACCAGACTTGCCCTCCAA
+
DDDDDIH1CHH<CHI=1DHHHHEHHHIHHHCHGHHIIIIIIHHEEHCHCFHHHIHIIHIHIIIIHHII@DHEHHCHIHEHEHIIIHHECH1GHII1DHHHHHGDHHIIHIHHIGHH1DIIIIHEHIIFEHEHHCEHHHIGHIHHHGFEHHHHGEGEHEHIHHEEHHFD@/HHDHEFF?FHHFEHID<DGCHEGEHFHIHHIIHIIHG=HEEEHHHHGH1CACHIHFCG@EHFC@GHGIHIHHDD@EDDIHHEFCFC1FGHG=HGEE?HHHHEHG@HHHG@HGD<@IIHHGCEHE<HFC@D<1<CHHG@EHHHEC<C/<?HHHHHFC<CDIHFE<EEIIIIH@AD@D
@HISEQ:969:HM2KJBCX2:2:1101:6264:100318 2:N:0:ACTATGCA
AATCTTGCGCCGCCCAACTATCCCTATTAATCATTACGTCAATCCTAGAAACCAACAAAATAGGATCGAACGTCCTATTTCATTATTCCATGCTAATGTATTCAAGCGTTAGCCTGCTTTAAACACTCTAATTTTTTCAAAGTAACAGTCCTGTTTCCCTGCAACACCAAATTAATGACATTACAGTTCTTCAGAAAGGAGGAATCAGCGAAGCCAGTGCATACCAGTGGCACGACCAACCTGCTGACCCCGAAATTCAACTACGAGCTTTTTAACTGCAACAACTTTAATATACGCTATTGGAGCTGGAATTACCGCGGCTGCTGGCACCAGACTTGCCCTCCAA
+
0@BDBH?@/?GEH<EHGIHHHIIHIHHIEFFHHFCHGH<FC0CH?EH?EGF@HHH=EHIFHHHFFHI0EGHCGH=0C1<CGHIIHCHH1F1C?@EEHGHHEEHHHIIHIIIIHEE@GFHHHEFGHHHHHHFDHFGHHGF1FHHHGGDEFHHHEIHFHIIIHHGCGFHEFEG@HGFHHHC?HHGG@HEHDHCIGIIIIIIIHH1EHHHEE@EIHHGFHHIHFIIIGIIHG.=CIHHCEHIIHHHACHFEC<?EHHEGHHEHIHHHHHHIIHHECHGHIIHHHIHHHHCHHGFEIIHHHIIIIH@IIIGIHHECHHCIIIIIHIIHIIIHEHGIHHIHHHCHHAAD@D
@HISEQ:969:HM2KJBCX2:2:1102:13710:2323 2:N:0:ACTATGCA
AATCTTGCGCCGCCCAACTATCCCTATTAATCATTACGTCGATCCTAGAAACCAACAAAATAGAATCAAACGTCCTATTTCATTATTCCATGCTAATGTATTCAAGCGTAAGCCTGCTTTAAACACTCTAATTTTTTCAAAGTAACAGTCCTGATTCCCCACGACACCAAATTAATGACATCGCGGTTCTTCAGAAGGTAGGAACCGATAATGCCAGTGCGTACCGAAGCACGACCAACAATTCGATCCCGAAATTCAACTACGAGCTTTTTAACTGCAACAACTTTAATATACGCTATTGGAGCTGGAATTACCGCGGCTGCTGGCACCAGACTTGCCCTCCAA
+
DDDDDIIIIIIGIIIIIIIIIIIIIIIIIIIIIIIIIIIIIIIIHIIIIIIIIIIIIIIIIIHIIIIIIIIHIHIIIIIHHIIIIIIIHIIIHIHIIIIIIIIIIHIIIIIIHIIIIIIIIIIIIIIIIIHIIIIIIIIIIIIIIIIIIIHIIIIIHHIIIIHIIIIIIIIIIIIIIIIIIIIIIIIIIIIIIIIIIIIIIIIIIIIIIIIIIIIICIIIIIIIIIIIIIIIIIIHIIIIIIHEIIIIIIIIIIIIIIIIIHIIIIIIIIIIIIIIIIIIIIIHIIIIIIIIIIIIIIIIIIIIIIIIIIIIIIIIIIIIIIIIIIIIIIIIIIIIIIIIDDDDD
@HISEQ:969:HM2KJBCX2:2:1102:3763:2536 2:N:0:ACTATGCA
AATCTTGCGCCGCCCAACTATCCCTATTAATCATTACGTCAATCCTAGAAACCAACAAAATAGAATCGGATGTCCTATTTCATTATTCCATGCTAATGTATTCAAGCGTGAGTCTGCTTTAAACACTCTAATTTTTTCAAGGTAACAGTCCTAATTCCCCGTGACACCAAATTAATGGCATTACGGTTCTTTAGAAGGTGAGAAATCAATAATATCAGTACATACCAACGGCATGACCGAAACATTGATCCCGAAATTCAACTACGAGCTTTTTAACTGCAACAACTTTAATATACGCTATTGGAGCTGGAATTACCGCGGCTGCTGGCACCAGACTTGCCCTCCAA
+
DDDDDHIIIIIIIIIIIIIIIIIIIIIIIIIIIIIIIIIIIIIIIIIIIIIIIIIIIIIIIIIIIIIIIIIIIIIIIIIIIIIIIIIIIIIHIIIIIIIIIIIIIIIIIIIIHIIIIIIIIIIIIIIHIIIIIIIIIIIIIIIIIIIIIHIIIIIIIIIIIIIIIIIIIIIIIIIIIIIIIIIIIIIIIIIIIIIIIIIIIIIIIIIIIIIIIIIIIIIIIIIIIIIIIIIIIIIIIIIIIIIIHHIIIIIIIIIIIIIIIIIIIIIIIIIIIIIIIIIIIIIIIIIIIIIIIIIIIIIIIIIIIIIIIIIIIIIIIIIIIIIIIIIIIIIIIIIIIIIIIIDDDDD
@HISEQ:969:HM2KJBCX2:2:1102:15050:3020 2:N:0:ACTATGCA
AATCTTGCGCCGCCCAACTATCCCTATTAATCATTACATCGATCCTAGAAACCAACAAAATAGAATCTGATGTCCTATTTCATTATTCCATGCTAATGTATTCAAGCGTAAGCTTGCTTTAAACACTCTAATTTTTTCAAGGTAACAGTCCTAATTCCCCATAACATCAAATAAATGACATTATGGTTCTTTAGAAGGTGAGAACCAATAAAACCAGTACATACCAAGGCATGACCGATTCCTTGATCCCGAAATTCAACTACGAGCTTTTTAACTGCAACAACTTTAATATACGCTATTGGAGCTGGAATTACCGCGGCTGCTGGCACCAGACTTGCCCTCCAA
+
DDDDDHIIIHIIIIIIIIIIIIIIIIIIIIIIIIIIIIIIIIIHIHIHIIIIHHIHIIIIIIIIIIIIIHHHHHIIIIIIIIIIIIIIHHIIIGHIIIIIIIIIIIHIIIIIIIIIIIIIIHHIIIIIIIIIIHHHIIIIIHHHIIHIIIIIIHIIHIIIIIIHIIIIIIIIIIIIIIIIIIIIHIIHIIIIIIIIIHIIIIIIIIIIIIIIIIIIIIIIIIIIIIIIIIIIIIIIIHHIIIIHIIIHIHGIIIIIIHIIHHIHHIIIIIIIHGIIIIIIIIIIIIIIIIIIIIIIIIIIIIIIIIIIIIIIIIIIIIIIIIIIIIIIIIIIIIIIIIIIDDDDD
@HISEQ:969:HM2KJBCX2:2:1102:14105:3486 2:N:0:ACTATGCA
AATCTTGCGCCGCCCAACTATCCCTATTAATCATTACATCGATCCTAGAAACCAACAAAATAGAATCGGATGTCCTATTTCATTATTCCATGCTAATGTATTCAAGCGTGAGCCTGCTTTAAACACTCTAATTTTTTCAAGGTAACAGTCCTAATTCCCCGTGACACCAAATTAATGGCATTACGGTTCTTTAGAAGGTGAGAAATCAATAATATCAGTACATACCAACGGCATGACCGAAACATTGATCCCGAAATTCAACTACGAGCTTTTTAACTGCAACAACTTTAATATACGCTATTGGAGCTGGAATTACCGCGGCTGCTGGCACCAGACTTGCCCTCCAA
+
DDDDDIIIIIIHIIIIIIIIIIIIIIIIIIIIIIIIIIIIIIIIIIGIIIIIIIIIIIIIIIHHIIIIIIIIIGIIIIIIIIIIIIIIIIIHIIIIIIIIHHIIIIIIIIIIIIIGIIIIHIIIIIIHIIIIIIIIIIIIIIIIHIIIIIIIIIIIGIIGIIIIIIIIIIIIIIIIIIIIIIIHIIIIHIIIIIIIIIIIIIIIIIIIIIIIIIIIIIIIIIIIIIIIIIIIIIIIIIIIIIIIHGIIIIIHIIIIIIIIIIIIIIIIIIIIIIIIIIIIIIIIIIIIIIIIIIIIIIIIIHIIIIIIIIIIIIIIIIIIIIIIIIIIIIIIIIIIIIIIIIDDDDD
@HISEQ:969:HM2KJBCX2:2:1102:5003:4187 2:N:0:ACTATGCA
AATCTTGCGCCGCCCAACTATCCCTATTAATCATTACGGTGATTCAGAAACCAACAAAACAGGACCACCGTCCTATTTTATTATTCCATGCTAATGTATTCAGACATAAGCCTGCTTTGAACACTCTAATTTTTTCAAGGTAAAGGTCCTGGTTTCCTACCACGCTAAATTAATAACATGATAGTTCCCCAGAAGGTAGAAATTCTACACGCCAGTACAGACAATAGCCCGACCAACGATAGAACCCCGAAATTCAACTACGAGCTTTTTAACTGCAACAACTTTAATATACGCTATTGGAGCTGGAATTACCGCGGCTGCTGGCACCAGACTTGCCCTCCAA
+
@?@??GHIDHIIHIIHIIIIIIIHHIIIIIIIIIIIHFGHHHHHHG1<DGGGHIIIHHCHHIHIIICEHIHIDHIIHHIGHHIIHHHHHHHHHFGHHIIEHCCC;H=EHCHHEHIIEHIEHEHEGHHHCFHI1IHHFB<@1EBDE?HHHHB@AF@IHIHDHGDCDCEFCHCHHHHFEHFEHHHEGGDHEHEIHHHHDEHHHHHEFHHHHHFCHFHEHHCHFFGHIIGIIIHIIHHGIIHCGGHCIHCGHEEHHHHHHHIHHG1IIHH@IHHGHHHFCGFHEHHG?D<D0HGC<1?GC?HHEHEIHHEHE<H<IHEIHHGEFHG@EIHHHCCIGIIHHEDDA@@
@HISEQ:969:HM2KJBCX2:2:1102:10285:3693 2:N:0:ACTATGCA
AATCTTGCGCCGCCCAACTATCCCTATTAATCATTACGGTGGTCCTAGAAACCAACAAAATAGAACCACAACGTCCTATTCTATTATTCCATGCTAATCTATTCAAGCAATAGCCCGCTTTAAACACTCTAATTTTTTCAAGGTAATGGTCCTGGCTCCCCAACACACCCAATAAAGGACATGCTGGCTCACCAGAAGGAAGACCCGACAGCAGACAGTACTCGCCAAAGACGGACCGCCTGGCCAGGCCTAAAATTCAACTACGAGCTTTTTAACTGCAACAACTTTAATATACGCTATTGGAGCTGGAATTACCGCGGCTGCTGGCACCAGACTTGCCCTCCAA
+
DDDDDHIIIIIIIIIIIIIIIIIIIIIIIIIIIIIIIHIIIIHHIIIIHIIIIIIIIIHIIGIIIIIHIIEDCHHHIIHHHHGIIIGIGHHHEHHIIIIIIHHIIHHIIIIIHIIIIIIIIHHHHHIIIIIHIIIIIIHIHIIIIIIIIIIIIIIHHHGIHIIIIIHIIIHIIHIIHIIIHIIIIIIIHIIIIIIIIIIIIIIIIIIIIIIIIIHEIIIIIIIIIIIHHIHIIIIIIIIIIIIIHIIIHHIIIIIIIIIIIHHIIHIIIIIIHIIIIIIIIIIIIIHIIIIHIIIIIIIIIIIIIIIIIIIIIIIIIIIIIIIIIIIIIIIIIIIIIIIIIDDDDD
@HISEQ:969:HM2KJBCX2:2:1102:16814:5182 2:N:0:ACTATGCA
AATCTTGCGCCGCCCAACTATCCCTATTAATCATTACTCATTTCCCCAAAAACCAACAAAATTCGAGATACGAGTCCTAACTTATTATTCCATGCTAATGTATTCATAACTTTCAGCCTGCTTTAAACACTCTAATTTTTTCAAAGTAAAGGTCCTGGATTGCGAACCCAACCCAGTAAAGGGCAGGAACGTTCTCCAGGAAGATGGTAAGCGCGCATCGGCACTCACACACGATACCGTGGCGGGCCAAGCGCACTATACCAGAAATCCAACTACGAGCTTTTTAACTGCAACAACTTTAATATACGCTATTGGAGCTGGAATTACCGCGGCTGCTGGCACCAGACTTGCCCTCCAA
+
DDDDDIHIIIIIIIIIIIIIIIIIIIIIIHHIIIIIIIIIIIIIIIIIIIIIIIIIIIIIIHIIIIIHIIIIIIEGGHIIIIHIIIIIGHIIIIIIIIIIHFGHHIHHHIHHHHIIIHIIIIHIIHIHIIIIIIIIIHIHIIIIIIGIIIIIHIIIIIIIIIHHHIIIIIHIIHIHHHHIHIIIIIIIIIHIIIIIIIIIIIIIIIIIIIIIIIIIIIGIIIIIIIIIIIIIIHIIIIIIIIIIIIIIIIIIIIHGDIGIIIIIIIIIIIIIIIIIIIIIIIIIIIIIIIIIIIIIIIIIIIIIIIIIIIIIIIIIIIIIIIIIIIIIIIIIIIIIIIIIIIIIIIIIIIIIIDDDDD
@HISEQ:969:HM2KJBCX2:2:1102:13087:5409 2:N:0:ACTATGCA
AATCTTGCGCCGCCCAACTATCCCTATTAATCATTACAGCGGTCCTAGAAACCAACAAAATAGAACCGATGTCCTATTCTATTATTCCATGCTAATGTATTCGAGCAAAGGCCTGCTTTGAACACTCTAATTTTTTCAAGGTAAAAGTCCTGGTTCCCCACGACACCCAGTAAAGGGCATCGGGTTTCCCAGAAGGAAAGACCCGACCGAATCCGTACGCTCGATTAGGAGGACAGATCAGCCAGGTCCAAGGTTCAACTACGAGCTTTTTAACGGCAACAACTTTAATATACGCTATTGGAGCTGGAATTACCGCGGCTGCTGGCACCAGACTTGCCCTCCAA
+
B@@BBHH?HHIHI/EHIHHHHHG?CDCG@CGHHIEHHHF?CCGHCGEHFHHHHIIHIIGFFFF@@FHCDHHEDFG1CHHH1GHEHHI@@HFHHHHHEHHIIHHFCF<HFEGHHHIHFHIHGFGCHHHHFGHH@FIHHEHHHFFCEHHGIHFGHIGHHIHIHIIIIIHHIIIHHHHEIIHDCGCDHHIFHHIHIHHHIHHHIIH<HHHIHHHGIHHH;IHIIIHIIIHIHHFIFHHHIHFHHEEHHHIIHHHHEHIIIHHHHHIHFIHCIHHHGHHIIIIHIHEEIIHIIIIHHIIIIIHHHHHIHHFHHEIHHHECGGHHHHIHGEHFHH?IHHIIIIHD@DBD
@HISEQ:969:HM2KJBCX2:2:1102:1276:5506 2:N:0:ACTATGCA
AATCTTGCGCCGCCCAACTATCCCTATTAATCATTACGGTGATCCTAGAAACCAACGAAATAGAATCAGTCCGTCCTATTTCATTATTCCATGCTAATGTATTCAGACGTTAGCCTGCTTTAAACACTCTAATTTTTTCAAAGTAACAGTCCTGATTTCCAATCACACCAAATTAATGACATGAAAGTTCCTCAGAAGGTAGAGATTTATCTCACCAGTACAGACAATTAAGCCTGACCAATGGGTAAACCCCGAAGTTCAACTACGAGCTTTTTAACTGCAACAACTTTAATATACGCTATTGGAGCTGGAATTACCGCGGCTGCTGGCACCAGACTTGCCCTCCAA
+
D@DDA@GIHIG?HHIIICHHIIFHHHIHHHIEH@GHIC<FE?GHIIHHHHIIIIHIHHIH@HIEECHHICH?CFHIII1DFHHIIIGHHHIFHIHIGHHEHIHHHIIHECHHGFIGIIIHIHGHHGIIIHHHHEHHHHHHIHIIIIHHIIIHHHHHHEHFIHFHHHHIHHHHHHIIIHHFHIHGHHHHIIIHHHIIHIIHIIHIIIHHIIIHIIIIIIIIIH<IHIHHHHIIHHIIIIGIHHHGGGEIIIHIIIIIIIHIIIHIIIIIIIHIIIHIIIGHIIIIHHGIHHIIHIIIIIIHIIIIIIIIIIIIIIIIIIIIIIIIIIIIIHHIHIIIIIIHIHHDADDD
@HISEQ:969:HM2KJBCX2:2:1102:5396:6253 2:N:0:ACTATGCA
AATCTTGCGCCGCCCAACTATCCCTATTAATCATTACGGTGATCCTAGAAACCAACGAAATAGAATCAGTCCGTCCTATTTCATTATTCCATGCTAATGTATTCAGACGATAGTCTGCTTTAAACACTCTAATTTTTTCAAAGTAACAGTCCTGATTTCCAACCACACCAAATAAATGGCATGAAAGTTCCTCAGAAGGTAGAGATCCATCTCACCAGTGCAGACAATTAAGCCTGACCAATGGGTAGACCCCGAAGTTCAACTACGAGCTTTTTAACTGCAACAACTTTAATATACGCTATTGGAGCTGGAATTACCGCGGCTGCTGGCACCAGACTTGCCCTCCAA
+
DADCDIIHHHC?HHIDC@HHIIE@GF<<<CGGHEE<G@GCG<DH@H?11<CHH?GHIGEC<FHCFFHHIIIG0C1EGEHIIIHII?F?C@GHH?GH1DGGGH?@FIIHIHHIIIIIHHG@HFHADHHHHCEHCHECGHHHHBDFHGCGGDHHHHED0GHHG<FHGHHIGIHEEHIHEIHIIHFHHHHIHHHGHIEH@EHDHEIIHHHHGHHHHHHFIHHHHGHHIHIIGHEHGEH?G?@CFHF<HD<GCHGGIHHC1FFIHHHHIHIIIIEHHIHHHIHHHHIHEG<DF?EHEHIIIIIIHIIHIIHHHFHFEFHHDIHIIIIHHIHFGH@HIIHGIIIHHEC<00@@
@HISEQ:969:HM2KJBCX2:2:1102:6300:7138 2:N:0:ACTATGCA
AATCTTGCGCCGCCCAACTATCCCTATTAATCATTACGGTGATTTAGAAACCAACAAAACAGGACCACCGTCCTATTTTATTATTCCATGTTAATGTATTCAAACGTAAGCCTGCTTTGAACACTCTAATTTTTTCAAGGTAAAGGTCCTGGTTTCCCACTACGCTAAATTAATAACATGATGGTTCCCCAGAAGGTAGAAATTCCACACGCCAGTACAGACAATTGCCCGACCAGCGGTAGAACCCCGAAATTCAACTACGAGCTTTTTAACTGCAACAACTTTAATATACGCTATTGGAGCTGGAATTACCACGGCTGCTGGCACCAGACTTGCCTCCAA
+
DADD?HIHHIHHHIIIIIIHIIIIIIIIHIIHIHIHIIHIIHIIHIEEHEHGG?HHHHHIHC<CEECCEHCGHIIHHHHFHHIIIIIHHHHHHHHHHHIHHHFHIHIIHIHGIIIHHIIIHIHIIIHIIHHHHHGHHIIIIHHHIIIGIIIIIIIIIIHHHHIIIHIIHIHHIIIIIHIIHIIIHHIEIIHEFIIIIIIHIIIFHHHHIIHHIIIIIIIHHFHGIIIIIH<HGIHIIIIHFIIHIIIHHIIIIHHHGIHEIIIIIIIIIIHIIIIIIIIIHIIIIIHIIHHHIIHIIHIIIIIIIIIIIIIIIIHIIHIIIIIIHIHHIIHIIIIIIDDDDD
@HISEQ:969:HM2KJBCX2:2:1102:5941:7442 2:N:0:ACTATGCA
AATCTTGCGCCGCCCAACTATCCCTATTAATCATTACGGTGATCCTAGAAACCAACGAAATAGAATCAGTCCGTCCTATTTCATTATTCCATGCTAATGTATTCAGACGATAGTCTGCTTTAAACACTCTAATTTTTTCAAAGTAACAGTCCTGATTTCCAACCACACCAAATAAATGGCATGAAAGTTCCTCAGAAGGTAGAGATCCATCTCACCAGTACAGACAATTAAGCCTGACCAATGGGTAGACCCCGAAGTTCAACTACGAGCTTTTTAACTGCAACAACTTTAATATACGCTATTGGAGCTGGAATTACCGCGGCTGCTGGCACCAGACTTGCCCTCCAA
+
DADBDIIIIIIIIIIIHIIIIIIIIIIIIIIIIIIIIHHFHHIIIIIIIIIIIGHHIH=HHIHIIGHHIIIIIIIGIIGHHHHIHGHIIIIHIIHHHIHIIHIHIIIHIIIIHFIHHIIIIHIHIIIIHHHEHHHHHIIIIIIIIIIIIIIGHIIIIIIIHIIHHHHHIIIIIHHIIIIGIIIIIIIHHHGIIIIHHHHHIIIIIIIIIIIHIIIIIIIIIIIIIHIIIIGIIIIIIIIIIIIHHGDIIIIIIIIIIIIIIIIIIIIIHIIIIIIHGIHIHEIIIIIIIIIIIIIIIIIIIIHIIIIIIIIHIIIIIIIIIIIIIIIIIIIIIIIIIIIIIIIDDDDD
@HISEQ:969:HM2KJBCX2:2:1102:15273:8025 2:N:0:ACTATGTA
AATCTTGCGCCGCCCAACTATCCCTATTAATCATTACGGTGATCCTAGAAACCAACGAAATAGAATCAGTCCGTCCTATTTCATTATTCCATGCTAATGTATTCAGACGATAGTCTGCTTTAAACACTCTAATTTTTTCAAAGTAACAGTCCTGATTTCCAACCACACCAAATAAATGGCATGAAAGTTCCTCAGAAGGTAGAGATCCATCTCACCAGTACAGACAATTAAGCCTGACCAATGGGTAGACCCCGAAGTTCAACTACGAGCTTTTTAACTGCAACAACTTTAATATACGCTATTGGAGCTGGAATTACCGCGGCTGCTGGCACCAGACTTGCCCTCCAA
+
DDDDDIIIIIHIIIIIIIIIIIIIIHIIIIIIIIIIIIIIIIIIIIIIIIIIHIIIIHIIHIIIIIIIIIIIIIIIIIIIIIIIIIIIIIHIIIIHIIIHIHIIIIIIIIIIIHHIIIIHHIIIIIIIHIIIHIIIIIIIHHIIIIHIHIIIIIHIIIIIIIIIIIIIIIIIIIIIIEGHIIIIIIIFFIIIIIIIIHIHIIIHIIIIIHIIIIIIIIIIIIIIHIIHIIHIIIIIHI=IHHIHHG@IIIHIIIIIIIHIIIIIIIIIIIHIIIIIIGIHIIIIIIIIHIIIIIIIIIIIIIIIIIIIIIIIIIIIIGIIIIIIIIIIIIIIIIIIIIIIIIIDDDDD
@HISEQ:969:HM2KJBCX2:2:1102:13660:8119 2:N:0:ACTATGCA
AATCTTGCGCCGCCCCACTATCCCTATTAATCATTACGGTGATCCTAGAAACCAACAAAATAGAACCATGCCGTCCTATTCTATTATTCCATGCTAATGTATTCGAGCAAAAATGCCTGCTTTAAACACTCTAATTTTTTCAAGGTAAAGGTCCTGGATCCGCAAGACACCCAATTAAGGACATCAAGTTTCTCCAGAAGGTGAGAAATCAACAGCGACAGTTCATACCCCTTAAGGCACGACCATCACGTCAATCCCGAAATTCAACTACGAGCTTTTTAACTGCAACAACTTTAATATACGCTATTGGAGCTGGAATTACCGCGGCTGCTGGCACCAGACTTGCCCTCCAA
+
@DDDDHHEHIH?EDHHHHIIIIIHIIIIIIIIHHEHHHHIHHEEEHIEHIIHHIHGH?FHGHGIIIIIIG?CEIHHGHEHIIHIIFIHIGIHFHEGEHHHIHHIEHHCFHHHHEHHHHIIHIIIIHHHHIIIGIIIIHIIHIHGIIHHHHHIIIIHHHEHIIIIIIHIIIIIIHEHHIGIHHGHHIHIHGHHIIIIIHHIIIIIIIIHHIIIIHHHIIIIIIHHIHHGIIIIIIIIIIIIIIHIIHHHIHHHHIIIIIIIIIHIIIIIIIIIIIIIIIIIIIIIIIHIIIHIIHHIIIHIIIIIIIIIIIIIIIIHIHIIIIIIHIIIIIIIIIIIIIIIIIIIIIIIDDDDD
@HISEQ:969:HM2KJBCX2:2:1102:19511:8653 2:N:0:ACTATGCA
AATCTTGCGCCGCCCAACTATCCCTATTAATCATTACGGTGATCCTAGAAACCAACGAAATAGAACCAAGCCGTCCTATTTCATTATTCCATGCTAATATATTCAGACGTTAGCCTGCTTTAAACACTCTAATTTTTTCAAAGTAATAGTCATGATTTCCAATCACACCAAATAAATGGCATGAAAGTTCCTCAGAAGGTAGAGATTTATCTCACCAGTACAGACAATTAAGCCTGACCAATGGGTAAACCCCGAAGTTCAACTACGAGCTTTTTAACTGCAACAACTTTAATATACGCTATTGGAGCTGGAATTACCGCGGCTGCTGGCACCAGACTTGCCCT
+
<DB0@GGGFCCDHHGHIGFH@F1DEHHGCC?<DD<GHHHI1EEHEE11<C@GFHIHIEHGGHE@1<FEHC11<<//<GGH1DFCHHHE@@FG1<1DFHHHHCG@G6HEBDGHHGGHH?IIHGCGBD<@@8D<7FGGEC@G?D<FH@D71<C#G<0GEH@4HIHHFE@/.<DH/DC<DG</CD@IHG<D00>?IHGC?HCGC<<1D11CC1CG1F1EF1@CD1<CFCG<1GEHA<11FCG<<<11<1D<///0G<CHD<11CEC<<C1HC<1G<<1CF<1@EEHCCCF@G@CFCCHHE?GC11<11<?HHCF<CEHDHCF<<11<1<C<1EGC<CF<CCC@?@DB
@HISEQ:969:HM2KJBCX2:2:1102:5690:9749 2:N:0:ACTATGCA
AATCTTGCGCCGCCCAACTATCCCTATTAATCATTACGTCAATCCTAGAAACCAACAAAATAGGATCAACGTCCTATTTCATTATTCCATGCTAATGTATTCAAGCGCGAGCCTGCTTTAAACACTCTAATTTTTTCAAAGTAACAGTCCTGATTCCCCACCACACCAAATTAATGACATGATGGTTCGTCAGAAGGTAGGAATCAGTAACACCAGTACGTACCGAAGGCACGACCAGCGTACTAATCCCGAAATTCAACTACGAGCTTTTTAACTGCAACAACTTTAATATACGCTATTGGAGCTGGAATTACCGCGGCTGCTGGCACCAGACTTGCCCTCCAA
+
DDDDDIIIIIIIIIIIIIIIIIIIIHIIIIIIIIIHIIHIIIIIIIHIIIIIIIIIEEHIIIHIIIIIIIIIIIIIIIIIIHIIHHHHHHIIIIIIIIIIIHHIIIIIIIIIIIIIHIIIIHIIIIIIIIIIIIIIHIIIIIIIIIIIIIIIEGHIIIHIIIIIIIIIHIIIIIIIIIIIIIIIIIIIIIIIIIIIIIIIIIIIIIIIIIIIIIIIIIIIIIIIIIIIIIIIIIIIHIIHIIIIIIIIIIIIIIIIIIIHIIIIIIIIIIIIIIIIIIIIIIHIIIIIIIHHHIIIIIIIIIIIIIIIIIIHIIIIIIIIIIIIIIIIIIIIIIIIIIIIDDDDD
@HISEQ:969:HM2KJBCX2:2:1102:7331:9503 2:N:0:ACTATGCA
AATCTTGCGCCGCCCAACTATCCCTATTAATCATTACGGTGATCCTAGAAACCAACGAAATAGAATCAGTCCGTCCTATTTCATTATTCCATGCTAATGTATTCAGACGATAGTCTGCTTTAAACACTCTAATTTTTTCAAAGTAACAGTCCTGATTTCCCATCACACCAAATAAATGGCATGAAAGTTCCTCAGAAGGTAGAGATCCATCTCACCGGTGCAGACAATTAAGCCTGACCAATGGGTAGACCCCGAGGTTCAACTACGAGCTTTTTAACTGCAACAACTTTAATATACGCTATTGGAGCTGGAATTACCGCGGCTGCTGGCACCAGACTTGCCCTCCAA
+
DDDDDIIIIIIIIIIIIIIIIIIIIIIIIIIIIIIIIIGIIIIIIIIIIIIIIIIIGHHIIIIIIIIIIIIHIIHDIIIIIIIIIHIIIIIIIIIIIIHIHIIIIIIGIIIIHHIIIIHHIIIIIIIIIIIHIIIIIIHIIHIIIIIIIIIIIIIIIIIHIHIIIIHIIIIIIIIIIIIIIIIIIHHGFHHIIIIIIIHIIIIIIIIIHIIHIIIIHIIIIIIIIIIIIIIIIHIIIIIIIIIHIHFHIIIIIIIIIIIIIIIHIIIIIIHIIIIIIIIIIIIIIIIHHGIHIHIIIIIIIIIIIIIIIIIIIIIIIIIIIIIIIIIIIIIGIIHIIIIIIIIDDDDD
@HISEQ:969:HM2KJBCX2:2:1102:9733:11689 2:N:0:ACTATGCA
AATCTTGCGCCGCCCAACTATCCCTATTAATCATTACGGTGGTCCTAGACCAACAAAATAGAACCAACGTCCTATTCTATTATTCCATGCTAATCTATTCAAGCAAAAGCCCGCTTTAAACACTCTAATTTTTTCAAGGTAATGGTCCTGGTTCCCCGACACACCCAATAAAGGGCATACCGGCTCACCAGAAGGATAGACCCGACAGCAGAACAGTACTCGCCAGAGACGGACCGTCCGGTCAGGCCTAAAATTCAACTACGAGCTTTTTAACTGCAACAACTTTAATATACGCTATTGGAGCTGGAATTACCGCGGCTGCTGGCACCAGACTTGCCCTCCAA
+
DDDDDHIIIGIIHIIIIIIIIIIIIIIIIIIIIIIIIIIIIIHIIIIIIIHIIIIIIIIIIIIII@FHIIIHIHHHIIIIHHHIIHIIFGHIIIIHGHHHHDFIIIIIIIIIHIHIIIIIIHIHHIIIIIIIIHHHIIIIIHIIIIIIIIHHIIIIIHIIIIHHIIIIIIIIIIHIIIIIIIIIIIIHHHIIIIIIIIIIIIIIIIIIIIIIHIGIIIIIIIIIIIIIIIIIIIIIGIIIIIIIIIHHIIIIIIIIIIIIHIIIIIIIIIIIIIIIIIIHHGIIIIIIIIIIIIIHGFGIIIIIIIIIIIIIIIIIIIIIIIIIIIIIIIIIIIIIIIIDDDDD
@HISEQ:969:HM2KJBCX2:2:1102:21042:11914 2:N:0:ACTATGCA
AATCTTGCGCCGCCCAACTATCCCTATTAATCATTACGGCTCTCCTAGAAACCAACAAAATAGGAGCGCCGTCCTATTCCATTATTCCATGCTAATGTATTCGAGCAAAGGCCTGCTTTGAACACTCTAATTTTTTCAAAGTAAAAGTCCTGCTTCCCAAAACACGCCCAGCGAAGGGCATGCCGTTCCGCAGAAGGAAAGGCCCGGCCGAGCCAGTGCACGCGGTGAGGCGGACCGGTCAGCCAGGCCCAAGGTTCAACTACGAGCTTTTTAACTGCAACAACTTTAATATACGCTATTGGAGCTGGAATTACCGCGGCTGCTGGCACCAGACTTGCCCTCAA
+
DDDCDHIIIGIHHIIIIIGIHIIHHHHIIIIIIHHIHHHGHIGHHHHFHHIHIIIHIGHGHHGHHFHDHII/CEHIIGIIHGHIHHIIHFHGCHHHEGGGHGFGHHGHHGHHHHIIHIIHIIIEHICHHIHHHHIIIIIIFHHIIHHHIHEHHHHHIHHHIICHHHIIHGIHHHHHHHIIIIIHIIIIHIIIIGIIIIHGHIIHIIIIIIGIIIIHIIHEIIIIIIIIIIIIIIIIIIHHIHHIHIHIIHIIIIIIIHHIIIIIHIIIIIIIIIIIIIIIIIIIIIIIIHIHGIHIIIIIIIIIIIIIIIIIIIIIIIIIIIIIIIIIIIIIIIIIIIIDDDDD
@HISEQ:969:HM2KJBCX2:2:1102:8108:11981 2:N:0:ACTATGCA
AATCTTGCGCCGCCCAACTATCCCTATTAATCATTACGGTGATCCTAGAAACCAACAAAATAGAACCATGCCGTCCTATTCTATTATTCCATGCTAATGTATTCGAGCAAAAATGCCTGCTTTAAACACTCTAATTTTTTCAAGGTAAAGGTCCTGGATCCGCAAGACACCCAATAAAGGACATCAAGTTTCTCCAGAAGGTGAGAAATCAACAGTGACAGTTCATACCCCTTAAGGCATGACCATCACGTTAATCCCGAAATTCAACTACGAGCTTTTTAACTGCAACAACTTTAATATACGCTATTGGAGCTGGAATTACCGCGGCTGCTGGCACCAGACTTGCCCTC
+
DDDDACCFEHHIHHHIICHHIIIIHHEHIHHHIIIHHHEG@EHIHHIH@HHEHEHHCHCHHEGGHIEHE1?GHGHIH@FHHHIEHHHIH1CEHFHIIHHHHIIIIIHIHHIIIIIIIHHHHEIHIIGEHGHHFHHHIIGIHHHHHHHEHHHIHHFHGIHIHFHHIGHIHHHIIIHIIIHIIIIGIIIIHHFIGIIIHIHHHGIIIIIIGIIIIIIIHIHIHIHIIHIIIIIIIIHIHIHHIIHIIIHHDHHHHHDHGIIIGHHIIIIIHEGG@GIIIIIIIIIIHIIIIIIIIHIIIIFHGIHIIHHHHIIIHGIIIIIIIHIIIIIIIIHIIIIIIIIIIHIIIDBDDD
@HISEQ:969:HM2KJBCX2:2:1102:5449:12204 2:N:0:ACTATGCA
AATCTTGCGCCGCCCAACTATCCCTATTAATCATTACGGTGATCCTAGAAACCAACAAAATAGAACCATGCCGTCCTATTCTATTATTCCATGCTAATGTATTCGAGCAAAAATGCCTGCTTTAAACACTCTAATTTTTTCAAGGTAAAGGTCCTGGATCCGCAAGACACCCAATTAAGGACATCAAGTTTCTCCAGAAGGTGAGAAATCAACAGCGACAGTTCATACCCCTTAAGGCACGACCATCACGTCAATCCCGAAATTCAACTACGAGCTTTTTAACTGCAACAACTTTAATATACGCTATTGGAGCTGGAATTACCGCGGCTGCTGGCACCAGACTTGCCCTCCAA
+
DDDDDIIGIIIIIIIIIIIIIIIIIIIIIIIIIIIIIIIIHIIIHIIIIHIIIIIHGHIIIIIIIIIIIHICHHIGHIIIIIIIIIIIIIIIIIIIHIHHEFHHHIIIHHIIIIIIIIIIIIIIIHIIIIIIIIIIIIHHIIIIIIIIIHHIIHIIIIHIIIIIIIIIIHIHIIIIIIIIIIIIIIIIHHHHIHIIIIIIIHIIIIIHHIIIIIIIIHIHIIIIIIIIIIIHIIIIIIIIIIIIIIIIIIIIIIIIIIIIIIIIIIIIIHIIIIIIIIIIIIIIIIIIIIIIIIIIIIIIIIIIIIIIIIIIIIIIIIIIIIIIIIIIIIIIIIIIIIIIIIIIIIIIDDDDD
@HISEQ:969:HM2KJBCX2:2:1102:17560:11478 2:N:0:ACTATGCA
AATCTTGCGCCGCCCAACTATCCCTATTAATCATTACGGTGGTCCTAGACCAACAAAATAGAACCAACGTCCTATTTTATTATTCCATGCTAATCTATTCAAGCAAAAGCCCGCTTTAAACACTCTAATTTTTTCAAGGTAATGGTCCTGGTTCCCACGGCACACGCGATAAAAGAACGTGCCGGTTCACCAGAAGGTAAGACCCGACACAGAACAGTACTCGCCAAAGACGGACCGCCCGGCCAGGCCTAAAATTCAACTACGAGCTTTTTAACTGCAACAACTTTAATATACGCTATTGGAGCTGGAATTACCGCGGCTGCTGGCACCAGACTTGCCCTCCAA
+
DDDDDIHHIIIIIIIIIIIIIIIIIIIIIIIIIIIHIHIIIHIIIIIGIIIIIIIGHIIH@HHIIHIIIIIIHHIIIHIIIIIHIHIIHHIIHGHIHIIIIHHHIIIIIIHIIHHHIIIIHIHHHIIIIIIIHIIIIIHIIIIIIIHHHHIHIIDHHHHIIIIIIHIIIIIIIIIIIIIIIGIIIIHHIIIGIIGIIIHIIHIIIIIIIIIHIIIIIIIIIIIIIIIIIIIIIIIIIIIIIIIIIIIIIIIIIIIIIIIIIIIIIIIIIIIIIIIIIIIIIIHIIIIIIIIIHIIHHHGGIIIIIIIIIIIIIIIIIIIIIIIIIIIIIIIIIIIIIIIIDDDDD
@HISEQ:969:HM2KJBCX2:2:1102:8906:12306 2:N:0:ACTATGCA
AATCTTGCGCCGCCCAACTATCCCTATTAATCATTACGTCGATCCTAGAAACCAACAAAATAGAATCAAACGTCCTATTTCGTTATTCCATGCTAATGTATTCAAGCGTGAGCCTGCTTTAAACACTCTAATTTTTTCAAAGTAACAGTCCTGATTCCCCATGACACCAAATTAATGACATCATGGTTCGTCAGAAGGTAGGAATCAATAATACCAGTACGTACAATAGCACGACCAATAAATTGATCCCGAAATTCAACTACGAGCTTTTTAACTGCAACAACTTTAATATACGCTATTGGAGCTGGAATTACCGCGGCTGCTGGCACCAGACTTGCCCTCCAA
+
DDDDDIIIIIIIIIIIIIIIIIIIIIIIIIIIIIIIIIIGHCHIIHIIIIIIIIIIIIIIIHHHHIIHHHHIIIIIHHHIIIIIHHIHIIIIIIHHHHIIIIIIIIIIIHIIIHIHIIIIIIIIIIIIHHIHHHHIIIIIIIIIIIIIIIIIIIIIHIIIGIIIIIIIIIHIHIIIIIIHIHHIIIIIIIIIIIIIIIIIIIIIHHIIIIIIIIIIIHHGIIIHHIIIIHIIIIIIIIIIIIHFIIIHHIIIIIIIIIIGIIIIHIHIIIIIIHIIIIIIHHHIIIIIIIIHIHIIIIIIIIIIIIIIIIIIIIIIIIIHIIIIIIIIIIIIIIIHIIIIDDDDD
@HISEQ:969:HM2KJBCX2:2:1102:12226:12930 2:N:0:ACTATGCA
AATCTTGCGCCGCCCAACTATCCCTATTAATCATTACGTCAATCCTAGAAACCAACAAAATAGGATCGAACGTCCTATTTCATTATTCCATGCTAATGTATTCAAGCGTTAGCTTGCTTTAAACACTCTAATTTTTTCAAAGTAACAGTCCAAATTCCCCGCAACACCAAATTAATGGCATTACGGCTCATCAGGAAGGAGGAATCAGTGAGACCAGTACATACCAGAGGCATGACCAACCTACTAACCCCGAAATTCAACTACGAGCTTTTTAACTGCAACAACTTTAATATACGCTATTGGAGCTGGAATTACCGCGGCTGCTGGCACCAGACTTGCCCTCCAA
+
BDCDDIIIIIIIIIIIIIIIIIIIIIIIIIIIIIIIIIIIHIIHIIIIIIIHIIIIIIIHIIIIIIIIIIIIIIIIIIIHIIIIIIIIGHIIIIIIHHIIIIIIIIIIIIIIIIIIIIIIIIIIIIIIIIIIIIIIIIIIIIIIIIIHIIIHHIIIIIIIIHHHHHIHIIIIIIIIIIIIIIIIIHGIIIIIIIIIIIIIIIHIIIIIIIIIIIIIIIIIIIIIIIIIIIIIIIIIIIIIIIHFGHFIIIIIIIIIIIIIIIHIIIIGIIIIIIIIIIIIIIIIIIIIIIIIIIIIIIIIHIIIIIIIIIIIIIIIIIIIIIIIIIIIIIIIIIIIIIIIIDDDDD
@HISEQ:969:HM2KJBCX2:2:1102:18384:13113 2:N:0:ACTATGCA
AATCTTGCGCCGCCCAACTATCCCTATTAATCATTACGGTGATCCTAGAAACCAACAAAATAGAACCATGCCGTCCTATTCTATTATTCCATGCTAATGTATTCGAGCAAAAATGCCTGCTTTAAACACTCTAATTTTTTCAAGGTAAAGGTCCTGGATCCGCAAGACACCCAATAAAGGACATCAAGTTTCTCCAGAAGGTGAGAAATCAACAGTAACAGTTCATACCCCTTAAGGCATGACCGTCACGTCAATCCCGAAATTCAACTACGAGCTTTTTAACTGCAACAACTTTAATATACGCTATTGGAGCTGGAATTACCGCGGCTGCTGGCACCAGACTTGCCCTCCAA
+
DDDDDIIIIIIIIIIIIIIIIIIIIHIIIIIIIIIIIIIIHIIIIIIHIIIIIIIIIIIHHHHIIIIGIIHIIIIIIIIIHIIIIIIIIIIIHIIIIIIIIHHIHIHIHIIIIIIIIIIIIIIIIIIIIIIIIIIHIIIIIIIIIIIIIIIIHIIIIIIIHIIIIIIIIIIIIIIIIIIIIIIIIIIIIIIIIIIIIIIIIIIIIIIIIIIIIIIIIIIIIIIIIIHIIIIHHIIIIIIIIIIHIIIIIIHGIIIIIIIIIIIIIIIIIIIIIIIIIIIIIHIIIIIIIIIIIIIIIIIIIIIIIIIIIIIIIIIIIIIIIIIIIIIIIIIIIIIIIIIIIIIIIIIIDDDDD
@HISEQ:969:HM2KJBCX2:2:1102:13909:13227 2:N:0:ACTATGCA
AATCTTGCGCCGCCCAACTATCCCTATTAATCATTACGTCAATCCTAGAAACCAACAAAATAGGATCAAACGTCCTATTTCATTATTCCATGCTAATGTATTCAAGCGTTAGCCTGCTTTAAACACTCTAATTTTTTCAAAGTAACAGTCCTGTTTCCCTGCAACACCAAATTAATGACATTACAGTTCTTCAAGAAGGAGGAACCAGTAAAGCCAGTACATACCAGAGGCACGACCAACTTACTAATCCCGAAATTCAACTACGAGCTTTTTAACTGCAACAACTTTAATATACGCTATTGGAGCTGGAATTACCGCGGCTGCTGGCACCAGACTTGCCCTCCAA
+
DDDDDIIGHIIIGIIIIIIIIIIIGIIIIHIHIIIIIIIIIIIHIIHIIIIIIIIIHIIIIIIIGHHIIIIIIIIIGIIIIIIIIIIIIHIHIIIIIHIIIIIIIIIIGGHIHIIIIIIIIIIIIIIIIIIIIIIHHIHIIIIIIIIIIGIHIIIIHIHIIIIIIIIIIIIIIIIIIIIIIIIIIIIIHIIIIIIIIIIIIIHHIIIIIIHHIHEIIIIIIIIIIIIIIHIIIIIIHHIIHHHHIIHHIIIIIIIIIIIHIIIIIIIIIIIIIIIIIIIIIIIIIIIIIIIHIHGIIIHHHIIIIIIIIIIIIIIIIIIIIIIIIIIIIIIIIIIIIIHIIDDDDD
@HISEQ:969:HM2KJBCX2:2:1102:10815:14200 2:N:0:ACTATGCA
AATCTTGCGCCGCCCAACTATCCCTATTAATCATTACGTCAATCCTAGAAACCAACAAAATAGGATCGAACGTCCTATTTCATTATTCCATGCTAATGTATTCAAGCGTTAGCCTGCTTTAAACACTCTAATTTTTTCAAAGTAACAGTCCTGTTTCCCTGCAACACCAAATTAATGACATTACAGTTCTTCAAGAAGGAGGAATCAGTAAAGCCAGTACATACCAAAGGCACGACCAACCTGCTAACCCCGAAATTCAACTACGAGCTTTTTAACTGCAACAACTTTAATATACGCTATTGGAGCTGGAATTACCGCGGCTGCTGGCACCAGACTTGCCCTCCAA
+
CDDDDIIIIIIIHIIIIIIIIIIIIIIIIIIIIIIIIIIIIIIHIIIHIIIIIIIIIIIIHIHIHIIIIIIIIIIIIIIIHIIIIIIIIIIIHIIIIIIIIIIIIIIIIHIIIIIHIIIIIIIIIIIIIHHHHIIIIIIHHIIIIIIIIIIHIIIIIIIIIIIIIIHHIIHHIIIIIIIHHIIIIIIIIIIIIIIIIIIIIIIIIIIIIIIIIIIIIIIIIIIHHIHHIHHIIIIIIIIIIIIHIIIIIIIIIIIIIIIIIIHIIIIIIIIIIIIIIIIIIIIIIIIIIIIIIIIIIIIIIIIIIIIIIIIIIIIIIIIIIIIIIIIIIIIIIHIIIIIIIDDDDD
@HISEQ:969:HM2KJBCX2:2:1102:4904:14571 2:N:0:ACTATGCA
AATCTTGCGCCGCCCAACTATCCCTATTAATCATTACGTCGATCCTAGAAACCAACAAAATAGAACCATGCCGTCCTATTCTATTATTCCATGCTAATGTATTCGAGCAAAATGCCTGCTTTAAACACTCTAATTTTTTCAAGGTAAAGGTCCTGGTTCCACATGACACCCAATTAAGGACATCATGCTTCTCCAGAAGGTGAGAAATCAACTGCGACAGTTCATACCCCTTAAGGCACGACCATCACGTCAATCCCGAAATTCAACTACGAGCTTTTTAACTGCAACAACTTTAATATACGCTATTGGAGCTGGAATTACCGCGGCTGCTGGCACCAGACTTGCCCTCCAA
+
CDDDDIIIIIIIIIIIIIIIIIIIIIIIIHIIIIIIIIIIIIIIIIIIIIIIIIIIIIHIIIHIIIIHIIIIIGHIIGHIHHIIIIIIIHHIHHIIIIIIIHHIHIIIIIIIIIIIIIIIIIIIIIIIIIIIIHHHHIIIIIIIIHHHIIIIIIIHIIIIIIIIIIIHIIIIIHIIIIIIIIIIIIIIIIIIIIIIIIIHIIIHIIIIIIIIIIIIIIIIIIIIIIIIIIIIIIIIIIIIIIIIIIHIIIHIIIHIIIIIIIIIIIIIHIIHIIIIIIIIIIIIIIIIIIIIHIIIIIHIIIIIIIIIIIIIIIIIIIIIIIIIIIIIIIIIIIIIIIIIIHIIIIIDDDDD
@HISEQ:969:HM2KJBCX2:2:1102:17739:15221 2:N:0:ACTATGCA
AATCTTGCGCCGCCCAACTATCCCTATTAATCATTACGTCAATCCTAGAAACCAACAAAATAGGATCAAACGTCCTATTTCATTATTCCATGCTAATGTATTCAAGCGTTAGCCTGCTTTAAACACTCTAATTTTTTCAAAGTAACAGTCCTGTTTCCCTGCAACACCAAATTAATGACATTACAGTTCTTCAAGAAGGAGGAACCAGTAAAGCCAGTACATACCAGAGGCACGACCAACTTACTAATCCCGAAATTCAACTACGAGCTTTTTAACTGCAACAACTTTAATATACGCTATTGGAGCTGGAATTACCGCGGCTGCTGGCACCAGACTTGCCCTCCAA
+
DDDDDIIIIIIHIIIIIIIIHIIIIIIIIIIIIIIIIIIIIIIHIIIIIIIIIIIIHIIIHHHIIIIIIIIIIHIIIIIIIIIIIIIIC@CHH1FEIIHHHIIIHHGHIHIIIHGGIIIIIIHHHIIIHHHIIIIIHEHIIIIIIIHIIIGIIIIIIIHIIIIIHHGHIIIHHIIIIIIHHEIIIIIIIIIIIIIIIIIIIIIIHIHIIII<IIIIIIIIIHIIII=IIIIII=IIIIHIIIIIIIIIIIIIIIIIIIIHIIIIIIIIIIIIIIHIIIIIIIIIIHIIIHIIIIIIIIIHHIIIIIIIIIIIIIIIIIIIIHIIIIIIIIIIIIIIIIIHIDDDDD
@HISEQ:969:HM2KJBCX2:2:1102:14792:15543 2:N:0:ACTATGCA
AATCTTGCGCCGCCCAACTATCCCTATTAATCATTATCTCAGACTCCGAAGACCAACAGAATAGAACCGAGATCCTATTCCATTATTCCATGCAACATTATTCGGGCACTAAGGCCTGCTTTGAGCACTCTAATTTTTTCAAAGTAAACGTAATGATCGCCTATGACACTCGGTGAAGAGCACCATAGGACGGCTCATTAAATTGATCGGCCAGGCAGTAGCCACTGGCAAGTGGACCACCTGGCACGATCTGAGATCCAACTACGAGCTTTTTAACCGCAACAACTTTAATATACGCTATTGGAGCTGGAATTACCGCGGCTGCTGGCACCAGACTTGCCCTCCAA
+
DDDDD1GECHHHIIHGHIIIIIHIHHHHHHIIIIIICFCHHF@HGHFHGH?EHHHHHEGH?EHHIHIICHDHHHHIGIIHHEHHHHHFHIEHEHHG1HHHHHH@GIIHGHIIGIIIHHHGHFHHHGFHIGHFFHHHIIHEGGEHHHHHHHGHIIIHGHHCGGHHEEHHHCIIHHIIIHH?FFGHHHHGHHHHHHCEHCHHEHIIIHDIHCIIIIHIIGHHEGIIIIHHHIIIIIIIIIIIIIHH@BHHHIIIHFHHGGIIHIGIIIIHIFIIIIHIHHGIIHIHGIIIIHIIGHIHIIIIIIIIIIIIIIIIIIIIIIIIIIIHHHIIIHHHCIIHIIIIIHCDDDD
@HISEQ:969:HM2KJBCX2:2:1102:4149:15713 2:N:0:ACTATGCA
AATCTTGCGCCGCCCAACTATCCCTATTAATCATTACGTCGATCCTAGAAACCAACAAAATAGAATCAAACGTCCTATTTCGTTATTCCATGCTAATGTATTCAAGCGTGAGCCTGCTTTAAACACTCTAATTTTTTCAAAGTAACAGTCCTGATTCCCCATGACACCAAATTAATGACATCATGGTTCGTCAGAAGGTAGGAATCAATAATACCAGTACGTACAATAGCACGACCAATAAATTAATCCCGAAATTCAACTACGAGCTTTTTAACTGCAACAACTTTAATATACGCTATTGGAGCTGGAATTACCGCGGCTGCTGGCACCAGACTTGCCCT
+
DDDDDIIIHIIIIIIIIIIIIIIIIIIIIIIIIIIIIIIIIIIHIIIIIIIIIIIIIIIIIIHIIIIIIIIHHHIHIIIIIIIIIHIGHIIHHIIIIIIIIHIIIIHHIIIIIIIIIIIIIIIIIIIIIIIIIIIIIIIIIIIIIIIIHIIIIIIIIIIIIIIHHIIIIIIIIIIIIIIIIIIIIIIIIIIIIIIIIIIIIIIIIIIIIIIIIIIIIIIIIIIIIIIIIIIIIIIIIIIHIIIIIIIIIIIIIIIIIIIIIIIIIIIIIIIIIIIIIIIIIIIIIIIIIIIIIIIIIIIIIIIIIIIIIIIIIIIIIIIIIIIIIIIIIIIIIIIIDDDDD
@HISEQ:969:HM2KJBCX2:2:1102:15808:15785 2:N:0:ACTATGCA
AATCTTGCGCCGCCCAACTATCCCTATTAATCATTACGTCAATCCTAGAAACCAACAAAATAGGATCAAACGTCCTATTTCATTATTCCATGCTAATGTATTCAAGCGTTAGCCTGCTTTAAACACTCTAATTTTTTCAAAGTAACAGTCCTGTTTCCCTGCAACACCAAATTAATGACATTACAGTTCTTCAAGAAGGAGGAACCAGTAAAGCCAGTACATACCAGAGGCACGACCAACCTACTAATCCCGAAATTCAACTACGAGCTTTTTAACTGCAACAACTTTAATATACGCTATTGGAGCTGGAATTACCGCGGCTGCTGGCACCAGACTTGCCCTCCAA
+
DDDDDIIIIIIIIIIIIIIIIIIIIIHIIIIIIIIIIIIIIIIIIIIIIIIIIIIIIIIIIHHIIIIIIHHIHIIIIIIIIIIIIIIIIIIIIIIIIIIIIIIIIIIIIHIIIIIIIIIIIIIIIIIIIIIIIIIIIIIIIIIIIIIIIIIIIIIIIHHIIIIIIIIIIIIIIIIIIIIIIIIIIIIIIIIIIIIIIIIIIIHHIHIIIIIIIIIIIIIIIIIIIIIIIHIIIIHIIIHIIIHHFIIIIIIHIIIIIIIIIIHIIIIIIIIIIIIIIIIIIIIIIIIIIIIIIIIIIIIIIIIIIIIIIIIIIIIIIIIIIIIIIIIIIIIIIIIIIIIIIDDDDD
@HISEQ:969:HM2KJBCX2:2:1102:19875:15392 2:N:0:ACTATGCA
AATCTTGCGCCGCCCAACTATCCCTATTAATCATTACGGTGATCCTAGAAACCAACAAAATAGAACCATGCCGTCCTATTCTATTATTCCATGCTAATGTATTCGAGCAAAAATGCCTGCTTTAAACACTCTAATTTTTTCAAGGTAAAGGTCCTGGATCCGCAAGACACCCAATAAAGGACATCAAGTTTCTCCAGAAGGTGAGAAATCAACAGTAACAGTTCATACCCCTTAAGGCATGACCATCACGTCAATCCCGAAATTCAACTACGAGCTTTTTAACTGCAACAACTTTAATATACGCTATTGGAGCTGGAATTACCGCGGCTGCTGGCACCAGACTTGCCCTCCAA
+
DDDDDIIIIIIIIIIIIIIHIHIIIIIIIIIIIIIIIIHHIIIIIIIIHHIIIIIIIIIIIHIIIIGIIIGIH@HHIIIIHIIIIIIIIIIIHIIIHIHHHHHHIIHHHHHHHHHIHIIIIIIHHIIHIIIIIIIIIHHIIIIIIIGIIIIGHHIHHHHIIIIIIIIHIIIIIHFIIIHIIIHIFFHGHIHHHHGIIIIIIIHIIIIIIIIIIIIIHIIIIIIHIIIIHIIIIIIIIIIIIIHIIIIIIIHCIIHIIIIIIIIIIIIHHHHIIIIIIIIHIIIIIIIIIIHIIIIIIIIIIIIIIIIIIIIIIIIIIIIIIIIIIIIHIIIIIIIIIIIIIIIIIIIIDDDDD
@HISEQ:969:HM2KJBCX2:2:1102:20459:15321 2:N:0:ACTATGCA
AATCTTGCGCCGCCCAACTATCCCTATTAATCATTACGTCAATCCTAGAAACCAACAAAATAGGATCAAACGTCCTATTTCATTATTCCATGCTAATGTATTCAAGCGTTAGCTTGCTTTAAACACTCTAATTTTTTCAAAGTAACAGTCCTGTTTCCCTGCAACACCAAATTAATGACATTACAGTTCTTCAGAAAGGAGGAATCAGCGAAGCCAGTACATACCAAAGGCACGACCAACCTGCTAACCCCGAAATTCAACTACGAGCTTTTTAACTGCAACAACTTTAATATACGCTATTGGAGCTGGAATTACCGCGGCTGCTGGCACCAGACTTGCCCTCCAA
+
DDDDDIIIIIIIIIIIIIIIIIIIIIIIIIIIIIIIIIIIIIIHIIIHIIIIIHIIIIIIIIIIIIIIIIIIIIIIIIIIIIIIIIIIIIIIHIIIIIIIIHHHIIHIIIIIHIIIIIIIIIIIHIIIIIGHIIIIIIIIIIIIIIIIIHIIIIIIIIIHIIHIIIIIIIHIIIHIHIIIIIIIIHIIIHFHIIIIIIIHIIIIIIIIIIIIIIIIIHIIIIIIIIIIIHIIIIIIIIHIIIIIHHIIIIIIIIIIIIIIIIIIIIIIIIIIIIIIIIIIIIIIIIIIIIIIIIIIIIIIIIIIIIIIIIIIIIIIIIIIIIIIIIIIIIIIIIIIIIIIIDDDDD
@HISEQ:969:HM2KJBCX2:2:1102:9001:16685 2:N:0:ACTATGCA
AATCTTGCGCCGCCCAACTATCCCTATTAATCATTACGGTGATCCTAGAAACCAACGAAATAGAATCAGTCCGTCCTATTTCATTATTCCATGCTAATGTATTCAGACGATAGTCTGCTTTAAACACTCTAATTTTTTCAAAGTAACAGTCCTGATTTCCCATCACACCAAATAAATGGCATGAAAGTTCCTCAGAAGGTAGAGATCCATCTCACCAGTGCAGACAATTAAGCCTGACCAATGGGTAGACCCCGAGGTTCAACTACGAGCTTTTTAACTGCAACAACTTTAATATACGCTATTGGAGCTGGAATTACCGCGGCTGCTGGCACCAGACTTGCCCTCCAA
+
DDDDDIIHIIIIIIIIIIIIIIIIIIIIIIIIIIIIIICFHHHIIIIHIIHIIIIIIIIIIIIIIIIHIIIIIIIIHIIHIIIIIIIIIIFHIIIEHIIIIHHHHHHIIIIIIIIIIIIIIIIIIIIIIIIHIIIIIIIIHIIIIIIIIIIIIIIIIIHHIIIIIIIIIIIIIIIIHIIIIIIIIIIHHIIIIIIIIIHGIIIIIIIIIHIIIIIIIIIIHIIIIIIIIIIIIIIIIIIIIIIIIHFIIIIIHIIIIIIIIIIIIIIIIIHIHIIIIIIIIIIIIIIIIIIIIIHIIIIIIIIIIIIIIIIIIIIIIIIIIIIIIIIIIIIIIIIIIIIIIIIDDDDD
@HISEQ:969:HM2KJBCX2:2:1102:20327:16384 2:N:0:ACTATGCA
AATCTTGCGCCGCCCAACTATCCCTATTAATCATTACGGTGATCCTAGAAACCAACAAAATAGAACCATGCCGTCCTATTCTATTATTCCATGCTAATGTATTCGAGCAAAAATGCCTGCTTTAAACACTCTAATTTTTTCAAGGTAAAGGTCCTGGATCCGCAAGACACCCAATTAAGGACATCAAGTTTCTCCAGAAGGTGAGAAATCAACAGCGACAGTTCATACCCCTTAAGGCATGACCATCACGTCAATCCCGAAATTCAACTACGAGCTTTTTAACTGCAACAACTTTAATATACGCTATTGGAGCTGGAATTACCGCGGCTGCTGGCACCAGACTTGCCCTCCAA
+
@<B@BHHIGIDHIICHIFHIIIIIIHHGHIHHHHHHFECG?GHHFHI?HFFIIIGIIHHIIHHHC1CGGCFH/<E/0F1CG1<CHC@CH?<C@HHEHHCCH<?CFHECHEHHGGHCHHHC??HHGIHHCEBEHHD@GH?EHEFHEDGHHEHIIHHHIHDEEGEHHEHHECHEHHDIIHHFFEHGHFCHIHGHFHE;GFEGFB0EHHHG?HIHHHHGHHHHHIIIHGHHHHEHGHIIGHIHCGHEHHG<=HEFIIIIIIHIHIHCHIIIIIHHHIHHHIIIIIIIHIIIIHIHEHCIIIIIIIIIFHHHEHIGHIHHHIIIIIIIIHEIHHIIIHHIIIIIHEEHIHGE@@@@@
@HISEQ:969:HM2KJBCX2:2:1102:19826:16772 2:N:0:ACTATGCA
AATCTTGCGCCGCCCAACTATCCCTATTAATCATTACGGTGGTCCTAGAAACCAACAAAATAGAACCATGCCGTCCTATTTTATTATTCCATGCTAATGTATTCAAGCAAAAATGCCTGCTTTAAACACTCTAATTTTTTCAAAGTAAAGGTCCTGGTTCCCCGCGGCATCCAATTAAGGACATCGCGGTTCTCCAGAAGGTGAGAAATTGACTGCACCAGTTCATACCCCGTGAGGCACGACCGATGCGCCAATCCCGAAATTCAACTACGAGCTTTTTAACTGCAACAACTTTAATATACGCTATTGGAGCTGGAATTACCGCGGCTGCTGGCACCAGACTTGCCCTCCAA
+
@DDADHIHHIIIIIIIIIIIIHIIIIHIIIIIIHIIIIHIHIIGHIIIIIIIIIIIIIICHIHIHHIIIIHIICCHHHIIIIIIIIIIIHHHIGIIHIHHIFEHHIHHIIIIIHHHHHIHIIHGHHHHHHIIHIIIIIIIIIIIIHIIIIIHIIIHHHGHIIHIHHGGHIIHIHFHHIIHHIHIIIIIIIHHIIIIIIIIIHHIIIHIIIIIIIIIIIIIIHIIIIIIIIII?IIIIIIIIIIHIIIIIIHGIIIIIIIIIIHHIIIHHHIIIIIIIIIIIHHHIIIIIIIIHIIIGIIIHIIHIIIIIIIIIIIHIIIIIIIIIIIHIIIIIIIIIIIIIIIIIIIIDDDDD
@HISEQ:969:HM2KJBCX2:2:1102:10373:16964 2:N:0:ACTATGCA
AATCTTGCGCCGCCCAACTATCCCTATTAATCATTACGGTGATCCTAGAAACCAACGAAATAGAATCAGTCCGTCCTATTTCATTATTCCATGCTAATGTATTCAGACGATAGTCTGCTTTAAACACTCTAATTTTTTCAAAGTAACAGTCCTGATTTCCAATCACACCAAATAAATGGCATGAAAGTTCCTCAGAAGGTAGAGATCCATCTCACCAGTGCAGACACCTAAGCCTGACCAATGAGTAAACCCCGAAGTTCAACTACGAGCTTTTTAACTGCAACAACTTTAATATACGCTATTGGAGCTGGAATTACCGCGGCTGCTGGCACCAGACTTGCCCTCCAA
+
DDDDDIIIIIIIIIIHIIIIIIIIIIIIIIIIHHIIHICHIIIHIHHIHIIIIIIIIIIIIIIIIIIIIIIGIIIHIIIIIHIIIIIIIEFHIGIIIIIIIHHIHIIIIIIIHIIIIIIIIIIIIHIIIIIIHIIHIIIIIIIIIIIIIIIIHIIIIHHIHHIIIIIHIIIIIIIIIIIIIIIIIIIIHFHIHIIIIIIIIIIIIIIIIIIIIIIIIIIIIIIIIIIIIIIIIIIIIIIIIHGIHHEIIGIIIIIIIIIIIIIIIIIIIIIIIIIIIIIIIIIIIIIIIIIIIIIIIIIIIIIIIIIIIIIIIIIIIIIIIIIIIIIIIIIIIIIIIIIIIIIDCDDD
@HISEQ:969:HM2KJBCX2:2:1102:15428:16772 2:N:0:ACTATGCA
AATCTTGCGCCGCCCAACTATCCCTATTAATCATTACGGTGATCCTAGAAACCAACGAAATAGAATCAGTCCGTCCTATTTCATTATTCCATGCTAATGTATTCAGACGTTAGCCTGCTTTAAACACTCTAATTTTTTCAAAGTAACAGTCCTGATTTCCAATCACACCAAATTAATGACATGAAAGTTCCTCAGAAGGTAGAGATTTATCTCACCAGTACAGACAATTAAGCCTGACCAATGGGTAAACCCCGAAGTTCAACTACGAGCTTTTTAACTGCAACAACTTTAATATACGCTATTGGAGCTGGAATTACCGCGGCTGCTGGCACCAGACTTGCCCTCCAA
+
DDDDDIIIIIIIHIHIIIIIIIIIIIIIIHIIIGHIIIIIIIIIIIHIIHIIIIIIIIIIIIHIIIIIIIIIIIIIIIIIIIIIIIIIIIIIIIIIIIIIIIIIIIIIIIIIIIIIIIIIIIIIIIIIIIIIIIIIIIIIIIIIIIIIIIIIIIIIHIIIIIGIIHIIIIIIIIIIIIIIIHIIIIIIIIIIIIIIIIIHIIHIIIIIHIIHIIIIIIIIIIIIIIIIHIIIIIIIHHIIIIIHHHHIIIIIIIIIIIIIIIIIIIIIIIIIIIIIIIIIIIIIIIIIIIIIIIIIIIIIIIIIIIIIIIIIIIIIIIIIIIIIIIIIIIIIIIIIIIIIIIIDDDDD
@HISEQ:969:HM2KJBCX2:2:1102:6761:17465 2:N:0:ACTATGCA
AATCTTGCGCCGCCCAACTATCCCTATTAATCATTACCTCGACTCCGAAAGCCAACGAAATAGAACCGAGATCCTATTCCATTATTCCATGCACTAATGTTCAGGCTGTAGCGCCTGCTTTGAGCACTCCAATTTTTTCAAAGTAAACGTGCTGGCCACATATAGCACTCGGTTAAGAGAACTATACACGAACCAACAAAATCGTCCGGTCAGACAGTAAACACCGCAAGGTGCACCGCCCGACTGAAACCGAGATCCAACTACGAGCTTTTTAACCGCAACAACTTTAATATACGCTATTGGAGCTGGAATTACCGCGGCTGCTGGCACCAGACTTGCCCTCCAA
+
DDDDDIIIIIIIIIIIIIIIIIIIIIIIIIIIIIIIIHHHIIIIIHIHIIIIIHIIIHIIIHIIIIIIDIIIIIIIIIIIIIIIHIIIIIIIHHIIIIIHIGHHIIIIIIIIIIIIIIIIIHIIIIIIIIIIIIIIIIIIHIIIHIIIIIIIIIIIIIIIIIIIIIIIIIIIHHIIIHIIIIIIIIIHIIIIIIIIIIIIIHHIHIIIIIIIIIIIIIIIHHHIIIHIIIIIIIIIIIIIIIIIHIIIIIIIIIIIIIGIIIIIIIIIIIIIHHIIIIIIIIIHIIIIIIIIIIIIIIIIIIIIIIIIIIIIIIIIIIIIIIIIIIIIIIHIIIIIIIIIIDDDDD
@HISEQ:969:HM2KJBCX2:2:1102:2247:17474 2:N:0:ACTATGCA
AATCTTGCGCCGCCCAACTATCCCTATTAATCATTACGGTGATCCTAGAAACCAACAAAATAGAATCATGCCGTCCTATTTTATTATTCCATGCTAATGTATTCAAGCAAAATGCCTGCTTTAAACACTCTAATTTTTTCAAAGTAAAGGTCCTGGTTCCCCGCGACACCCAATTAAGGGCATCGCGGTTCTCCAGAAGGTGAGAAATTGACTACACCAGTTCATGCCCCTTAAGGCACGACCGATGTGTCAATCCCGAAATTCAACTACGAGCTTTTTGACTGCAACAACTTTAATATACGCTATTGGAGCTGGAATTACCGCGGCTGCTGGCACCAGACTTGCCCTCCAA
+
D@DDDGHIHIIDH?CHHIIIIHIIIIHIHHIIIHHHIHIHHECHHHHFCEHIHHHII?G?HEE?EGEHIIG@CGEHIIIIGFHHIEHHHEHHGGHFHHHH?FHIIIHHIIIIIIIIIIIHFHIHIIIHFHHICHEGHIHHIIHIIIHHIIHIIHFHHIIIHHHHEHIIIIIIHIIIHHHHIHHHHHHHIFIHEHIIIIIHHHIIIHHGHIIIHHHHIIIIIIIIIIIIHIIIIIIGHHHIHIIHIHIIIHFIIIIIIHIIHHHIFIHHHHIHGHIIIIHHHIHFHHIIIIIHHHIIIIIIIIHIIIIHHHIGHHHIIHIIIIHIIIIIIIIIIIIIIHIIHHHHIIHDCDCD
@HISEQ:969:HM2KJBCX2:2:1102:18524:17288 2:N:0:ACTATGCA
AATCTTGCGCCGCCCAACTATCCCTATTAATCATTACGGTGATCCTAGAAACCAACAAAATAGAACCATGCGTCCTATTTCATTATTCCATGCTAATGTATTCAGGCAATAGCCTGCTTTAAGCACTCTAATTTTTTCAAGGTAACAGTCCTGCTTCCCCAACGCACCAAATTAATGGCATGCTGGTTATTCAGAAGGTAGGAATCCATCACGCCAGTACAGACCCAAAAGCCCGACCAACGGATAAATCCCGAAATTCAACTACGAGCTTTTTAACTGCAACAACTTTAATATACGCTATTGGAGCTGGAATTACCGCGGCTGCTGGCACCAGACTTGCCCTCCAA
+
DB@DDHHIHHEHDIHIIIIEHHHEG?CHGHHHIIHIHC=<EGHHHHGIIHFGHIIIE1CEHHH?GEFFEHH<CCCHIHEHH1FHHCHIIHGFEHCHHHHHFEFGFGDGHEHHFHHHHFIHHCHHHHIHHGEHIHGFHFHHFHFHHHHIGI8GFHHGIHFDHHHCHFHHHHGHGEHFHIGIIIHHHEHHHCCGIHHGIHEHEHIIHIHII<HCG@EHGEIIIHGEHGHHHCIHGIIHGIIIIIHHGHHDHIGHIIIIIIIHG@ECIIIGIIIHHEIIIIIIIIHHFHIHIIIHIIIIHIIIIHIIIHFHEIIIIIHHDEIIIIIHIIIIIIIIIIIIIHHHIHDCDDD
@HISEQ:969:HM2KJBCX2:2:1102:16045:17600 2:N:0:ACTATGCA
AATCTTGCGCCGCCCAACTATCCCTATTAATCATTACGGTGGTCCTAGAAACCAACAAAATAGAACCACAACGTCCTATTCTATTATTCCATGCTAATCTATTCAAGCAAATGCCTGCTTTAAACACTCTAATTTTTTCAAGGTAATGGTCCTGGCTCCCCGGCACACCCAATAAAGGACATACTGGTTCACCAGAAGGTGGACCCGACACAGGACAGTACTCGCCAAAGACGGACCGCCCGGTCAGGCCTAAAATTCAACTACGAGCTTTTTAACTGCAACAACTTTAATATACGCTATTGGAGCTGGAATTACCGCGGCTGCTGGCACCAGACTTGCCCTCCAA
+
DDDDDIIIIIIIIIIIIIIIIIIIHIIIIHIIIIIIHIIIIIIHIIHHIIIIIIIIIIIIIHIHIIIIIIIIIIIIIHIIIIIIIIIIHIIIIHIIIIIIIHHIHIIIIIIIIIIIIIIIIIIIHIIHIIIHIIIIIIIIIIIIIIIIIIIIIIHIIIIIIIHHIIIIIIIHIIIIIIIIIIIIHIIIIIIIIIIIIHHIHIHHIIIIIIIIIHIIIIIIIHIIIIIIIIIIHHCIIIIIIIIIHIIIIIIIIIHHHIIIIIIHIIHIIIIIIIHHIIIIIIIIHIIIIIHIIIIIIHHFGIIIIIIIHIIIIIIIIIIIIIIIIIIIIIIIHIIIIIIIIDDDDD
@HISEQ:969:HM2KJBCX2:2:1102:7888:16305 2:N:0:ACTATGCA
AATCTTGCGCCGCCCAACTATCCCTATTAATCATTACGTCGATCCTAGAAACCAACAAAATAGAATCAAACGTCCTATTTCATTATTCCATGCTAATGTATTCAAGCGTGCGCCTGCTTTAAACACTCTAATTTTTTCAAAGTAACAGTCCTGATTCCCCACGACACCAAATTAATGACATCGCGGTTCTTCAGAAGGTAGGAACCAATAATGCCAGTGCGTACCGAGGCACGACCGACAATCTGATCCCGAAATTCAACTACGAGCTTTTTAACTGCAACAACTTTAATATACGCTATTGGAGCTGGAATTACCGCGGCTGCTGGCACCAGACTTGCCCTCCAA
+
BDDDDIIIIIIHIIIIIIIIIIHIIIIIIHIIIIIIHHHIIIIIIIGIIGIIIIIIIIIHIIIHIIIIIHIIIIHIIIHIIIIIIIIIIIHIIIIIIIIIIHHHIIIIIIIIIIIIIIIIIHIIIIHIIIIIIIIIIIIIIIIIIIIIIIIIIIIIIIIHHHIIIIIIIIIIHIIIIIIIIIIHIIIIIIIIIIIIIIIIIIIIHIIIIIIIIIIIIIIIIIIIIIIIIIIIIIIIIIIIIIHGIIIIIIIIIIIIIIIIIHIIHIIIIIIIIHIIIIIIIIIIIIIIIIIIIIIIIIIIIIIIIIIIIIIIIIIIIIIIIIIIIIIIIIIIIIIIIIIIDDDDD
@HISEQ:969:HM2KJBCX2:2:1102:10221:18317 2:N:0:ACTATGCA
AATCTTGCGCCGCCCAACTATCCCTATTAATCATTACGGTGATCCTAGAAACCAACGAAATAGAATCAGTCCGTCCTATTTCATTATTCCATGCTAATGTATTCAAGCGTTAGCCTGCTTTAAACACTCTAATTTTTTCAAAGTAACAGTCCTGTTTCCCTGCAACACCAAATTAATGACATTACAGTTCTTCAGAAAGGAGGAATCAGCGAAGCCAGTACATACCAGTGGCACGACCAACCTGCTGACCCCGAAATTCAACTACGAGCTTTTTAACTGCAACAACTTTAATATACGCTATTGGAGCTGGAATTACCGCGGCTGCTGGCACCAGACTTGCCCTCCAA
+
DDCDDIIIIIHHIIIIIIHIIIIIIIIHIGHGHIIHIIGIIIIIIIIIIIIIIIIIHIDHIIIIHHIIIIIHIIHIIIHIHIIIIIIIIHC?HHEHHHIIIIIIHIHIIHIIIIIIIIIIIIIHHIIIIIIIIIIIIIIGIIIIIIHIIHHIIIIIIIIHIIIIIHHIHHIHHIIIIIIIIIIIIIIHIIIIIIIIIIIIIIIIIIIIIIIIIIIIHIIIIIHIHIIHIIIIIIIIIIIIIIIIIHIHIGIIIIIIIIIIIIIIIIIIIIIIHIIHIIIIIIIIIIIIIIIIIIIIIIIIIIIIIIIIIHHHIIIIHIIIIIIIIIIIIIIIIIIIIIIIIIDDDDD
@HISEQ:969:HM2KJBCX2:2:1102:17583:18773 2:N:0:ACTATGCA
AATCTTGCGCCGCCCAACTATCCCTATTAATCATTACGTCAATCCTAGAAACCAACAAAATAGGATCAAACGTCCTATTTCATTATTCCATGCTAATGTATTCAAGCGTTAGCTTGCTTTAAACACTCTAATTTTTTCAAAGTAACAGTCCTGATTTCCTGCAACACCAAATTAATGACATTACAGTTCGTCAAGAGGGAGGAATCAGTGAGACCAGTACATACCAGAGGCATGACCAACCTACTAACCCCGAAATTCAACTACGAGCTTTTTAACTGCAACAACTTTAATATACGCTATTGGAGCTGGAATTACCGCGGCTGCTGGCACCAGACTTGCCCTCCAA
+
DDDDDHIIIIIIGIIIIIIIIIHIIIIIIIIIIIIIIIIIIIIIIII?HHIIIIIIHEHFHHHHIHHHHIIIHIHIIIIIIIIIIIIIIIHIHIIIIIHIIIHIIIIIIIIIIIIIIIIIIHHIIIIIIIIIIIIIIIIIHIIIIIIIIIIIIIIIIIIIIIIIIIIHIIIIIIIIIIIIIIIIIIIIIIIIIIIIIIIIIIIIHHIIIIIIIIIIIIIIIIIIIIIIIGIIIIIIIIIIIIIGHHHIIIIIIIIIIIHHHIHIIIHIIIIIIIIIIIIIIIIIIIIIIIIIHIIIIIIIIIIIIIIIIIIIIIIIIIIIIIIIIIHIIIIIIIIIIIIIIDDDDD
@HISEQ:969:HM2KJBCX2:2:1102:1353:18670 2:N:0:ACTATGCA
AATCTTGCGCCGCCCAACTATCCCTATTAATCATTACGTCAATCCTAGAAACCAACAAAATAGAATCAAACGTCCTATTTCATTATTCCATGCTAATGTATTCAAGCGTGCGCCTGCTTTAAACACTCTAATTTTTTCAAAGTAACAGTCCTGATTCCCCACGACACCAAATTAATGACATCGTAGTTCTTCAGAAGGTAGGAACCAATAATGCCAGTGTGTACCGAAGCACGACCGACAATTTGATCCCGAAATTCAACTACGAGCTTTTTAACTGCAACAACTTTAATATATGCTATTGGAGCTGGAATTACCGCAGCTGCTGGCACCAGACTTGCCCTCCAA
+
DDDCDIIIIIIIIIIIHIIIIIIIIIIIIHIIIIIIIIIIIIIIHIIIIIIIIIIIIIIIIIHHIHIIIIIIHHIIIIIIIIIIIHIHHIIIIIIHIIIHHIIIIIIIIIIIIIIIIHHIIHHIIIIHIIIIIIIIIIIIIIIIIIIIIIIIIIIIIIIIIIIIIIIIIHIHIIIIIIIIIIIIIHIIIIIIIIHIIIIIIIIIIIIIIIHIIIIIIIIIIIIIIIIIGIIIIIIIIIIIIIHGIIIIIHIIIHGIIIIIIHIIIIIIIIIIIIIIIIIIIIIIIIIIIIIIIIIIHHGGIIIIIIIIIIIIIIIIIIIIIIIIIIIIIIIIIIIIIIIIDDDDD
@HISEQ:969:HM2KJBCX2:2:1102:18447:20471 2:N:0:ACTATGCA
AATCTTGCGCCGCCCAACTATCCCTATTAATCATTACGTCGATCCTAGAAACCAACAAAATAGAATCAAACGTCCTATTTCGTTATTCCATGCTAATGTATTCAAGCGTGAGCCTGCTTTAAACACTCTAATTTTTTCAAAGTAACAGTCCTGATTCCCCATGACACCAAATTAATGACATCATGGTTCGTCAGAAGGTAGGAATCAATAATACCAGTACGTACAATAGCACGACCAATAAATTGATCCCGAAATTCAACTACGAGCTTTTTAACTGCAACAACTTTAATATACGCTATTGGAGCTGGAATTACCGCGGCTGCTGGCACCAGACTTGCCCTCCAA
+
D@@BDEE1CCEECCEHID@H1FHEHIFEH@CGEEHHEGF1CHHEEHI?1DHHH?FE1<C1<<FFHI?GEF1<1<@CCH@HHIIH@HF11FCF11CHEG<D<<CHDHGEHH@@FEFHHHFEHGAHHHEGEEECGHGECEFFAG@EGCFC1A0G@F?CEHFIHHHHHHGIIHCF?IHFIHHHHHGCDHCE@C@8IIHHEHHHHHGHG8HHHHHGIIIIHHHHEHHHIHHFHEDH?I>EHHGIHHEGHF?D:1<HIHGIIIIHHHDCHG@HEEHFGFHFECHGG@HEFEHIHHHHIHHGCF@HHEEGEHHIIHGCEHHCDHEHFGGEGEEEHEHHHCHHHDHH?ADDD
@HISEQ:969:HM2KJBCX2:2:1102:11147:20276 2:N:0:ACTATGCA
AATCTTGCGCCGCCCAACTATCCCTATTAATCATTACGGTGATCCTAGAAACCAACAAAATAGAACCATGCCGTCCTATTTTATTATTCCTTGCTAATCTATTCAAGCACAAGCCTGCTTTAAGCACTCTAATTTTTTCAAGGTAATAGCTCTGCTTCCCCAACGCACTAACTTAATAGCATGCTGGTTATTCAGAAGGTAGGAATTCATCAAGTCAGTGCGGACAGTGAAGCCCGACCAACCGACAAACTCCGAAATTCAACTACGAGCTTTTTAACTGCAACAACTTTAATATACGCTATTGGAGCTGGAATTACCGCGGCTGCTGGCACCAGACTTGCCCTCCAA
+
ADDDDIIIHIIIIHIHHIIIIIIIIIIGIIIIIIIIIIHHGHHIHIIHHHHGIHIHIIIHIIHIIIIIIIGHHHIIHFHHIIIIIIIIIGCHHIGHIIIIIIIIIIIIIIIIIIIHHIIIIIIIIHIIIIIHIHIHIIIIHIIIIIHIIIIIIIIIIHIIHHHIIHHIHECHIHHHIIIFGIIIHHIHHIIIIIIIIIIIHIIIIIIIIIIHHIHIHIIIIHHIIIIIIHIIIIGIIHGIHIIIIHHGHHIIIIIIIIHFHHIIIIIIIIIIIIIIHIIIIIHHH@IIIIIGIIIHIIIIIGIIIGIHIIIIIIIIIIIIIIHHIIIHIIIIHHIIIIIIIIICDDDD
@HISEQ:969:HM2KJBCX2:2:1102:7327:21654 2:N:0:ACTATGCA
AATCTTGCGCCGCCCAACTATCCCTATTAATCATTACGGTGGTCCTAGAAACCAACAAAATAGAACACAACGTACTATACTATTATTCCATGCTAATCTATTCAAGCAATAGCCCGCTTTAAACACTCTAATTTTTTCAAAGTAATGGTCCTGGCTCCCCAACACACCATACTGGTTCACCAGAAGGAAGACCCGACAGCAGACAGTACTCGCCAAAGACGGACCGCCCGGCCAGGCCTAAAATTCAACTACAAGCTTTTTAACTGCAACAACTTTAATATACGCTATTTGAGCTGGAATTACCGCGGCTGCTGGCACCAGACTTGCCCTCCAA
+
00D@D1<F</0<///<10<GC1<1DF11<1<1<@1<<E0<1<D1<C11<1F11FGE@EHHHC?<D?F11C0<111<<<11<<11HH8EHGG?GHEHG@GHHHHGH/HH@H<,DC1CGF@HGAGF8(<EFHCE<HHIH<IHHEHHHE?GB?3@B<?<9DCFB.:.HG@.8@A/HE?EEF.C//@GHIHG@=F?-ECIIHEAHHHEIHHEC/DG1H?HFEHE<AE<EBHHHHHECD<?FIIHHGIGGIHHEFGFD1EG@EHFEHHHCIHEEEFCGFG?@HHHDIHGEEE<CFEHECEHEHIIHIHECDHEHGE1HGEHHEHGHHG?HHHHGDD0D<
@HISEQ:969:HM2KJBCX2:2:1102:8308:21661 2:N:0:ACTATGCA
AATCTTGCGCCGCCCAACTATCCCTATTAATCATTACGTCGATCCTAGAAACCAACAAAATAGAATCAAACGTCCTATTTCATTATTCCATGCTAATGTATTCAAGCGTAAGCCTGCTTTAAACACTCTAATTTTTTCAAAGTAACAGTCCTGATTCCCCACGACACCAAATTAATGACATCGCGGTTCTTCAGAAGGTAGGAACCGATAATGCCAGTGCGTACCGAGGCACGACCAACAATTCGATCCCGAAATTCAACTACGAGCTTTTTAACTGCAACAACTTTAATATACGCTATTGGAGCTGGAATTACCGCGGCTGCTGGCACCAGACTTGCCCTCCAA
+
DDDDDIIIIIIIHHIIIIIIIIIIIIIIIIIIIIIGIHIIIIIIIIIIIIIIIHIIHIIIIIIHHIIIGIHGGHHIGIHIIHIIIHIIIHIIGIIHIIIIIIIHHHHHIHHHHHIIIHIIIIIHIIIIHIIIIIIIIIIIIIIIIIIIIIIIIIIIIIIIIIIIHIIIIIIIIIIIIIIIIIIIIIIIIIHIIIIIIIIIIIIIIIIIIHIIIIIIIIIIIIIIIIIIII=IIIIIIIIIHIDDGIIIIIIIIIIIIIIIIIIIIIIIIIIIHHIIIIIIIIIIIIIIIIIIIIIIIIIIIIIIIIIIIIIIIIIIIIIIIIIIIIIIIIIIIIIIIIIIDDDDD
@HISEQ:969:HM2KJBCX2:2:1102:4490:21862 2:N:0:ACTATGCA
AATCTTGCGCCGCCCAACTATCCCTATTAATCATTACGTCGATCCTAGAAACCAACAAAATAGAATCAAACGTCCTATTTCGTTATTCCATGCTAATGTATTCAAGCGTGAGCCTGCTTTAAACACTCTAATTTTTTCAAAGTAACAGTCCTGATTCCCCATGACACCAAATTAATGACATCATGGTTCGTCAGAAGGTAGGAATCAATAATACCAGTACGTACAATAGCACGACCAATAAATTAATCCCGAAATTCAACTACGAGCTTTTTAACTGCAACAACTTTAATATACGCTATTGGAGCTGGAATTACCGCGGCTGCTGGCACCAGACTTGCCCTCCAA
+
DDDCDIIHIIIIIHIIIIIIIIIIIIIIIIIIIIIIIIIIHIIIIIIIIIIIGHHIIIIHIIIIIHIIHIGGHHIHGHHIHHHIIFHHIIGFHHIIIIIIIIIHHHEEIIHIIIHHIIIIIIIHHHHIIIIHHHHFHICEIIIIIHIIIIIIIHHHIIHIIIIIHIIIIIIIIIIIIIIIIIHHIIDFIHHIIHIHIIIIIIIIIIIIIHGIHIIIIIIHHIIIIIGIIGIIIIIIIIIIIIIHHIHIIIIIIIIIIIIIHEIIIIIIIIIIIIIIIIIIIIIIIIIIIIIIIIIIIIIIIIIIIIIIIIIIIIIIIIIIIIIIIIIHHIIIIIIIIIIIDDDDD
@HISEQ:969:HM2KJBCX2:2:1102:10591:22272 2:N:0:ACTATGCA
AATCTTGCGCCGCCCAACTATCCCTATTAATCATTACGTCAATCCTAGAAACCAACAAAATAGGATCGAACGTCCTATTTCATTATTCCATGCTAATGTATTCAAGCGTTAGCCTGCTTTAAACACTCTAATTTTTTCAAAGTAACAGTCCTGTTTCCCTGCAACACCAAATTAATGACATTACAGTTCTTCAAGAAGGAGGAATCAGTAAAGCCAGTACATACCATTGGCACGACCAACCTACTGACCCCGAAATTCAACTACGAGCTTTTTAACTGCAACAACTTTAATATACGCTATTGGAGCTGGAATTACCGCGGCTGCTGGCACCAGACTTGCCCTCCAA
+
DDDDDIIIIIIGIIIIIIIIIIIIIIIIIIIIIIIIIIIIIIIIGIIIIIIIIIIIHIHIIIIIIIIIHHIIIIIIIIIIIHIIIIIIIIIIIIGHIIIIIIIIIIIIIIIIIIIIIIIIIIIIIIIIIIIIIIIIIIHIIIIIIIIIIIIIIIIIIIIIHIIIIIHHIHIIIIIIIIIIIIIIIIIIIIIIIIIIIIIIIIIIIIHIIIIHIIIIIIIIIIIIHIIIIIIIIIIIIIHIIIHHHIIIIIHIIIHHIIIIIIIIIIIIIIIIIIHIIIIIIIIIIIHIIIIIIIIIIIIIIIIIIIIIIIIIIIIIIIIIIIIIIIIIIIIIIIIIIIIIIDDDDD
@HISEQ:969:HM2KJBCX2:2:1102:16512:22141 2:N:0:ACTATGCA
AATCTTGCGCCGCCCAACTATCCCTATTAATCATTACGTCAATCCTAGAAACCAACAAAATAGGATCAAACGTCCTATTTCATTATTCCATGCTAATGTATTCAAGCGTTAGCCTGCTTTAAACACTCTAATTTTTTCAAAGTAACAGTCCTGTTTCCCTGCAACACCAAATTAATGACATTACAGTTCTTCAAGAAGGAGGAACCAGTAAAGCCAGTACATACCAGAGGCACGACCAACCTACTAATCCCGAAATTCAACTACGAGCTTTTTAACTGCAACAACTTTAATATACGCTATTGGAGCTGGAATTACCGCGGCTGCTGGCACCAGACTTGCCCTCCAA
+
DDDCDIHHHHIIIIIIIIIIIIIIIIIIIIIIIHIHIIIIIIIEHIIIIIIIIGIIIIEEHHHHHHIIIHIIHIIIIIIIIIHIIHIIGIIFGHIGIIIIIIIIIIIIHIIHHIIHIIIIIHHIHIIGIIIIIIIIHHHHHIIIIIIIIIHIIHHHIIIIIIIIIIIIIHHHIIHHFHIIIIIIIIIIIIIIIIIIIIIIIIIIIHHIIIIIIIIIIIIIIIIIIIIIIIIIIIHIIIHIIIIHGIIHIIIHIIIIHGIHHHEHIHIIIIIIIHHIIIIIIIIIIIIIIIIIHHIHIIIIIIIIIIIIIIIIIIIIIIIIIIIIIIIIIIIIIIIIIIIIIDDDDD
@HISEQ:969:HM2KJBCX2:2:1102:20675:22676 2:N:0:ACTATGCA
AATCTTGCGCCGCCCAACTATCCCTATTAATCATTACGGTGGTCCTAGAAACCAACAAAATAGAACCATGCCGTCCTATTTTATTATTCCATGCTAATGTATTCAAGCAAAAATGCCTGCTTTAAACACTCTAATTTTTTCAAAGTAAAGGTCCTGGTTCCCCGCGGCATCCAATTAAGGACATCGCGGTTCTCCAGAAGGTGAGAAATTGACTGCACCAGTTCATACCCCCGTGAGGCACGACCGATGCGCCAATCCCGAAATTCAACTACGAGCTTTTTAACTGCAACAACTTTAATATACGCTATTAGAGCTGGAATTACCGCGGCTGCTGGCACCAGACTTGCCCTCCAA
+
DDDDDIIIIIIIIIIIIIIIIIIIIIIIIIIIIIIIIIIIIIIIIIIGIIIIIIIIIIIIIIHIIIIIIHHIIIIIIIIGHIIIIIIIIIIEHIGHIIIIHGHHIIHIHIHIIIIIIIIHIHIIIIIIIIIIIIHHHHHHHHHIIIIHHIIIHIHIIHHHIIIHIIIIIIHIIIIIIIIIIIIIIIIIIIIHIIIIIHIIIHIIIIIHIIIIIIIIIIIIHHHIIHHIIIIIIIIIIIIIIIHGIIHIIIIHHIIHIIIIIIIHIIIIIIIIIIIIIIIIIIIIIIHIIIIIIIIHIIIIIHIIIIIIIIIIIIIIIIIIIIIIIIIIIIIIIIIIIIIIIIIIIIIIIDDDCD
@HISEQ:969:HM2KJBCX2:2:1102:20068:22383 2:N:0:ACTATGCA
AATCTTGCGCCGCCCAACTATCCCTATTAATCATTACGTCAATCCTAGAAACCAACAAAATAGGATCAAACGTCCTATTTCATTATTCCATGCTAATGTATTCAAGCGTTAGCCTGCTTTAAACACTCTAATTTTTTCAAAGTAACAGTCCTGTTTCCCTGCAACACCAAATTAATGACATTACAGTTCTTCAAGAAGGAGGAACCAGTAAAGCCAGTGCATACCAGAGGCACGACCAACCTACTAATCCCGAAATTCAACTACGAGCTTTTTAACTGCAACAACTTTAATATACGCTATTGGAGCTGGAATTACCGCGGCTGCTGGCACCAGACTTGCCCTCCAA
+
DDCDDIIHHHHIIIIHHCGHIHIIIIIHIHIHIIIIIIIIGGIHHHHHHIIIIIIIIHEHHFIHHIIIHHHHIIGIIIIIIGIHHHHHHIIEEHIHHHIIIHIHHHHIIIIIIIIGIIIIIIIIIIHHHHCGHHHIIGHEIIHHHHHFCGHHHHIIIIHIGIHIII:IHHHGHHIIIIHIIHIIIIIIIHHHHHGHHHHGEIIHHHHCHIIIIIGIHHHIIIIIIHEHIHIIIHIIIHHHHGFDEHIIIIHIIIIHHIIIIIIIIIHIIHIIIIIIIIIHIIIIIIIIIIIIIIIIIIIIIIHIIIIHGIIIIIIIIIIIIIIIIIIIIIIIIIIIIIIIIDDDDD
@HISEQ:969:HM2KJBCX2:2:1102:19221:23795 2:N:0:ACTATGCA
AATCTTGCGCCGCCCAACTATCCCTATTAATCATTACATCGATCCTAGAAACCAACAAAATAGAATCGGATGTCCTATTTCATTATTCCATGCTAATGTATTCAAGCGTGAGCCTGCTTTAAACACTCTAATTTTTTCAAGGTAACAGTCCTAATTCCCCGTGACACCAAATTAATGGCATTACGGTTCTTTAGAAGGTGAGAAATCAATAATATCAGTACATACCAACGGCATGACCGAAACATTGATCCCGAAATTCAACTACGAGCTTTTTAACTGCAACAACTTTAATATACGCTATTGGAGCTGGAATTACCGCGGCTGCTGGCACCAGACTTGCCCTCCAA
+
DDDDDIIIIIIIIIIIIIIIIIIIIIIIIIIIIHIIIIIIIIIIIIIHIIIIIIIIIIIIIIHHIIIIIIIHHIIIIIIIIIIIIIIIIIIIIIIIHIIIIIIIIIIIIIIIIIIIIIIIIIIIIIIIIIIIIIIIIIIIIIIHIIIIIIIIIIIIIIIIIIIIIIIIIIIIIIIIIIIIIIIIIIIIIIIIIIIIIIIIIIIIIIIIIIIIIIIIIIIIIIIIIIIIIIIIIIIIIIIIIIIHHHIIIIIIIIIIIIHIIIIIIIIIIIIIIIIIIIIIIIIIIIIIIIIIIIIIIIIIIHIIIIIIIIIIIIIIIIIIIIIIIIIIIIIIIIIIIIIIIIDDDDD
@HISEQ:969:HM2KJBCX2:2:1102:3984:24168 2:N:0:ACTATGCA
AATCTTGCGCCGCCCAACTATCCCTATTAATCATTACGTCGATCCTAGAAACCAACAAAATAGAATCAAACGTCCTATTTCATTATTCCATGCTAATGTATTCAAGCGCGAGCTTGCTTTAAACACTCTAATTTTTTCAAAGTAACAGTCCTGATTTCCCGCGACACCAAATTAATGACATCGTGGTTCGTCAGAAGGGAGAAACCAATAATGCTAGTACGTACAAAGTACGACCGACATATTAGTCCCGAAATTCAACTACGAGCTTTTTAACTGCAACAACTTTAATATACGCTATTGGAGCTGGAATTACCGCGGCTGCTGGCACCAGACTTGCCCTCCAA
+
?DDDCHIHHIHHIHHIHHIIIIIHIIHHEHIHFHIIIIHIIHFHIIIGEHIIHIIFGHHHIIIIHIIIIIIIIIHHIIFHIHHHHIIHHHIHHIIIIIHHIHHHHHHHEHHHIIHHIHIHIGHHIGHIIIHIIIIIIIIHIIGIIIIIIIIIIIIIIIIIHHGIIIIIIIHHIIIIIIIHGFD#IHDHHIIIIIIIHHGIIGIIHIIIIHHEIIIIIHIIHIIHIGIIIIIIIIIIIIIIIIHIIIIHHHIIIIIIIIIIIIIIIIIIIIHHHIIIIIIIIIIHHIHIHGHIIIIIIIIIIIIIIHHGIIIIIIIIIIHIIIIIIIHIIIIIIIIIIIIDDDDD
@HISEQ:969:HM2KJBCX2:2:1102:18810:23185 2:N:0:ACTATGCA
AATCTTGCGCCGCCCAACTATCCCTATTAATCATTACGTCGATCCTAGAAACCAACAAAATAGAATCAAACGTCCTATTTCATTATTCCATGCTAATGTATTCAAGCGCGAGCTTGCTTTAAACACTCTAATTTTTTCAAAGTAACAGTCCTGATTTCCCATGACACCAAATTAATGACATCGTGGTTCGTCAGAAGGGAGAAACCAATAATGCTAGTACGTACAAAGTACGACCGACATATTAGTCCCGAAATTCAACTACGAGCTTTTTAACTGCAACAACTTTAATATACGCTATTGGAGCTGGAATTACCGCGGCTGCTGGCACCAGACTTGCCCTCCAA
+
DDDDDIIIIIIIHIIIIIIIIIIIIIIIIIIIIIIIIIIIIIIIIIIIIGIIIIIIIGHHIIHHIIIIIGIIIIHIIHIIIIIIIIHIIHIIIIIIIHIIIHHHHHHHHIIHHIIIIIIIIHIHIHHIIIHIIIIIIHIIIIIIIIIIIIIIIIIIIIIIIGIIHHEIHIIHHIIIIIIIIIIHIIHIHIIGIIIIIIHIHIIIIIIIIIIIIIIIHIIIIHIIIIIIIIIIIIIIIIIHHIIIIIIIIIIIIIIIIIIIIIIIIIIIIIIIHIIIIIIIIHHGHGHIIIHHIIIIIIIIIIIIIIIIIIIIIIIIIIIIIIIIIIIIIIIIIIIIIIIDDDDD
@HISEQ:969:HM2KJBCX2:2:1102:12030:24418 2:N:0:ACTATGCA
AATCTTGCGCCGCCCAACTATCCCTATTAATCATTACGGTGATCCTAGAAACCAACAAAATAGAACCATGCCGTCCTATTCTATTATTCCATGCTAATGTATTCGAGCAAAAATGCCTGCTTTAAACACTCTAATTTTTTCAAGGTAAAGGTCCTGGATCCGCAAGACACCCAATAAAGGACATCAAGTTTCTCCAGAAGGTGAGAAATCAACAGTAACAGTTCATACCCCTTAAGGCATGACCATCACGTCAATCCCGAAATTCAACTACGAGCTTTTTAACTGCAACAACTTTAATATACGCTATTGGAGCTGGAATTACCGCGGCTGCTGGCACCAGACTTGCCCTCCAA
+
DDCDDIIIIIIIIIIIHHIIIIIIIIIIIIIIIIIIIIIIIIIIIIIIIIIIIIIIFHHIIIEHIIIIIIIIIHIHHIIIIIIIHIIIIIIIIIIHIHIHHHHIIIHHIIIHIIIIIIIIIIIIIIIIIIIIIHHHHIIIHIHIIIIIIIIIIIIHIIHIIIIIIIIIIIIIIIIIIIHHIIIIIIIIHIIIIIIIIIIIIIIIIIIIIIIIIIIIIIIIIIIIIIIIGIIIIIIIIIIIIHIIIIHHIIHFIIIIIIIIIIIIIIIIGIIIIIIIIIIIIHIIIIIIIIIHIIIIIIIIHIIIIIIIIIIIIIIIIIIIIIIIIIIIIIIIIIIIIIIIIIIIIIIIDDDDD
@HISEQ:969:HM2KJBCX2:2:1102:13659:24792 2:N:0:ACTATGCA
AATCTTGCGCCGCCCAACTATCCCTATTAATCATTACGGTGGTCCTAGAAACCAACAAAATAGAACCACAACGTCCTATTCTATTATTCCATGCTAATCTATTCAAGCAATAGCCCGCTTTAAACACTCTAATTTTTTCAAGGTAATGGTCCTGGCTCCCCAACACACCCAATAAAGGACATGCTGGCTCACCAGAAGGAAGACCCGACAGCAGACAGTACTCGCCAAAGACGGACCGCCCGGCCAGGCCTAAAATTCAACTACGAGCTTTTTAACTGCAACAACTTTAATATACGCTATTGGAGCTGGAATTACCGCGGCTGCTGGCACCAGACTTGCCC
+
DCDCDIIIIHIIIIIIIIIIIIIIIIIIIIHIIIIIIIIIIIHIIIHIIIIIHIIIIIIIIIHHIHIIIIGIIIGIHIIHIIIIIIIIIHIIIIIIIIIIIIIHIIHIIIIIIHHIIIIIIIIIIHIIIIIIIIIIIIIIIIIIIHIIHIIHIHIEHIIIIIIHIIHIHIIIIIIHIIIIIIIIIIHIIHIIIIIIIIIIIIIIIIIIIIIIIIIIIIIIHIIIIIIIIIIIIIIIIIIIIIIIIIIIIIIIIIIIHIIIIIIIIIIIIIIIIIIIIIIIIIIIIIIIIIIIHGIIIIIIIIIIIIIIIIIIIIIIIIIIIIIIIIIIIIIIIIIIDDDDD
@HISEQ:969:HM2KJBCX2:2:1102:9152:25172 2:N:0:ACTATGCA
AATCTTGCGCCGCCCAACTATCCCTATTAATCATTACGGTGATCCTAGAAACCAACGAAATAGAATCAGTCCGTCCTATTTCATTATTCCATGCTAATGTATTCAGACGATAGTCTGCTTCAAACACTCTAATTTTTTCAAAGTAACAGTTCTGATTTCCAATCACACCAAATAAATGGCATGAAAGTTCCTCAGAAGGTAGAGATCCATCTCACCAGTACAGACAATTAAGCCTGACCAATGGGTAGACCCCGAAGTTCAACTACGAGCTTTTTAACTGCAACAACTTTAATATACGCTATTGGAGCTGGAATTACCGCGGCTGCTGGCACCAGACTTGCCCTCCAA
+
DDD@AEHGIHHHIIGHHIHIHHIHEEGHIIHI?GGHHH=FEHIIGHIHHHGHIHHHDHHHHIIIIIICHHIGGHHGHGHIFHHIIHHIHGIEEHIHIIHHECAHH?HHIIHHEHIIGHHFCHHHHCHHIIIIIIIHIIIIHHIIHHIHHHHEHHIIHHHIFEHHHIIHGHIIIIHHHHIGIHHHHIIIHHHHHGHHIHHHIHIIIHHCEDHFHHEC@GBHIGEGHHHHIHGEIII;HIHHHHFAGGCHIIHHGHGHEHGHHHHIHH@@EIIIIHHHGCCIIIHHHHIHCIHHHHEHIIIIIHIIGIHIIHIGHHGHDGHHGIHHHHHHEEHG?HEHHHIGIIIADDD@
@HISEQ:969:HM2KJBCX2:2:1102:9287:25179 2:N:0:ACTATGCA
AATCTTGCGCCGCCCAACTATCCCTATTAATCATTACGGTGATCCTAGAAACCAACAAAATAGAACCATGCCGTCCTATTCTATTATTCCATGCTAATGTATTCGAGCAAAAATGCCTGCTTTAAACACTCTAATTTTTTCAAGGTAAAGGTCCTGGATCCGCAAGACACCCAATTAAGGACATCAAGTTTCTCCAGAAGGTGAGAAATCAACAGCGACAGTTCATACCCCTTAAGGCACGACCATCACGTCAATCCCGAAATTCAACTACGAGCTTTTTAACTGCAACAACTTTAATATACGCTATTGGAGCTGGAATTACCGCGGCTGCTGGCACCAGACTTGCCCTCCAA
+
DDDDDIIIIIIIIIIIIIIIIIIHIIIIIIIIIIIIIIHIIIIHHIIIGHIIIHIIIIIIIIFIHIIIIHFHHHHHHHHHIIIIIIIIIIIIIIIIIGIIIEHIGIIIIIIIIHHIIIIIIIIHHIIIIIIIIHHIIHIIIIIIIIIIIIIIIIIIIIHIHIIIIIIIIIIIIIIHHHIIIIHIIIIIIHIIHIIIIIIIIIIIHIIIIIIIIIIIIIIIHHHHIIIIIIIIIIHIHIIIIIHHIIIIIIHHIHIIIIIIIIIHIIIIIHIIIIIIIIIIIIIIIIIHIIIIIIIIIIIHHIIIIIIIIIIIIIIIIIIIIIIIIIIIIIIIIIIIIIIIIIIIIIIIDDDDD
@HISEQ:969:HM2KJBCX2:2:1102:17972:25010 2:N:0:ACTATGCA
AATCTTGCGCCGCCCAACTATCCCTATTAATCATTACGGTGGTCCTAGACCAACAAAATAGAACCAACGTCCTATTCTATTATTCCATGCTAATCTATTCAAGCAAAAGCCCGCTTTAAACACTCTAATTTTTTCAAGGTAATGGTCCTGGTTCCCCGACACACCCAATAAAGGGCATACCGGCTCACCAGAAGGATAGACCCGACAGCAGAACAGTACTCGCCAGAGACGGACCGTCCGGTCAGGCCTAAAATTCAACTACGAGCTTTTTAACTGCAACAACTTTAATATACGCTATTGGAGCTGGAATTACCGCGGCTGCTGGCACCAGACTTGCCCTCCAA
+
DDDDDIIIIHIIIIIIIIIIIIHIIIIIIIIIIIIIIIHHIHIGIIIIIIIIIIIIIHHIFHHIHIIIIHHIIIIIIIHIIIIHHHIIIIHIHHIHIHHIIHGIIIIIIIIHHGIIHIIIHIIIIIIIIIIIIHHHFGIIIIHHIIHIIIHHGHEIIIIIIHHIHIIIIIIIIHIHIIIIIIIIIIHIIIIIIIIIIIIIIGIIIIIIGHIIIIIIIIIII=IIIIIIIIIHIIIIIIIIIHHIIHHHIIIIHIIIIIIIIIIIIIIIIIIIIIIIIIIIIHIIIIIIIIIIIIHHGFGIIIIIIIIIIIIIIIIIIIIIIIIIGIIIIIIIIIIIIIIDDDDD
@HISEQ:969:HM2KJBCX2:2:1102:20969:27504 2:N:0:ACTATGCA
AATCTTGCGCCGCCCAACTATCCCTATTAATCATTACGGTGGTCCTAGAAACCAACAAAATAGAACCATGCCGTCCTATTTTATTATTCCATGCTAATGTATTCAAGCAAAAATGCCTGCTTTAAACACTCTAATTTTTTCAAAGTAAAGGTCCTGGTTCCCCGCGGCATCCAATTAAGGACATCGCGGTTCTCCAGAAGGTGAGAAATTGACTGCACCAGTTCATACCCCCGTGAGGCACGACCGATGCGCCAATCCCGAAATTCAACTACGAGCTTTTTAACTGCAACAACTTTAATATACGCTATTGGAGCTGGAATTACCGCGGCTGCTGGCACCAGACTTGCCCTCCAA
+
DA@DDIIIIIIIIHIIGIIIIIIIIIHHHIEHIIIIIIIFHIICHIIGHHIIIIIIIHIIIIHIIHGIHHFHHHHDHHCHHIICCHHHFHHGHH?@HEEFFGHHHIHIHIIIIHHIIHIHHHIIIIIIIGHGHIHHEFHHIIHIIEHHHHHHIIHGHGHIIIIIIIIIIIIIIIIHHHIHHIHHIIIIHHIIIIHIIIHIIHIHIIHHIIIIIHIIHHHIHHIIHGEIIIIIIGIIIIIIIHIIIIIIIIIHDHHHIIIIIHHIIIIHIIHIHEIIIIIHHHHHIIIIIHHEIIIIIIIIIIIIIIIIIIIIIIIIIIIIIIIIIIIIIIGIIIIIIIIIIIIIIIIIIDDDDD
@HISEQ:969:HM2KJBCX2:2:1102:4466:27747 2:N:0:ACTATGCA
AATCTTGCGCCGCCCAACTATCCCTATTAATCATTACGTCAATCCTAGAAACCAACAAAATAGGACGTTCGATCCTATTTCATTATTCCATGCTAATGTATTCAAGCGTTAGCCTGCTTTAAACACTCTAATTTTTTCAAAGTAACAGTCCTGTTTCCCTGCAACACCAAATTAATGACATTACAGTTCTTCAAGAAGGAGGAATCAGTAAAGCCAGTACATACCATTGGCACGACCAACCTACTGACCCCGAAATTCAACTACGAGCTTTTTAACTGCAACAACTTTAATATACGCTATTGGAGCTGGAATTACCGCGGCTGCTGGCACCAGACTTGCCCTCCAA
+
DDDDDIIIIIIIIIIIIIIIIIIIIIIIIIIIIIIIIIIIIIIIIIIIIIIIIIIIIIIIIIIIHHIIHHIIIIIIIIIIIIIIIIIIIIIICHIIIIIIHHIIIIIIIIIIIIIIIIIIIIIIIIIIIIIIIIIIIIIIIIIIIIIIIIIIIIIIIHIIIIIIIIIIIIHHIIIIIIIIIIIIIIIIIIIIIIIIIIIHIIIIIIIIIIIIIIIIIIIIIIIIIIIIIIIIIIIIIIIIIIIHGIIIIIIIIIIIIIIIIIIIIIIIIIIIIIIIIIIIIIIIIIIIIIIIIIIIIIIIIIIIIIIIIIIIIIIIIIIIIIIIIIIIIIIIIIIIIIIIIDDDDD
@HISEQ:969:HM2KJBCX2:2:1102:2756:29292 2:N:0:ACTATGCA
AATCTTGCGCCGCCCAACTATCCCTATTAATCATTACGGTGGTCCTAGAAACCAACAAAATAGAACCACAACGTCCTATTCTATTATTCCATGCTAATCTATTCAAGCAATAGCCCGCTTTAAACACTCTAATTTTTTCAAGGTAATGGTCCTGGCTCCCCAACACACCCAACAAAGGACATGCTGATTCACCAGAAGGAAGACCCGACAGCAGACAGTACTCGCCAAAGACGGACCGCCCGGCCAGGCCTAAAATTCAACTACGAGCTTTTTAACTGCAACAACTTTAATATACGCTATTGGAGCTGGAATTACCGCGGCTGCTGGCACCAGACTTGCCCTCCAA
+
DCDDDIIIIIIIIIIIIIIIIIIIIIIIIIIIIIIIIIIIIIIHIIIIHHIIIIIIIIHHIIIIIIIIIIIIIIIIIIIIHHIHHHIIIIIIIIIIIIIIIHHHIIIIIIHIIHHIIIIIIIHHHHIIIIIHHHHIIIIIHHHH/IIHIHIIIIIIHIIIIHIIIHHHIIHIIIIIIIIIIIIIIIIIHIIHIHIIIIIHIIHIIIIIIIIIIHIIIIIHIIIIIIIIIIIIIIIIIIIIIIIIHIIIIIIIIIIIIIIIIIIIIIIIIIIIIIIIIIIIIIIIIHIIIIIIIIIIIIHHHIIIIIIIIIIIIIIIIIIIIIHIIIIIIIIIIIIIIIIIIDDDDD
@HISEQ:969:HM2KJBCX2:2:1102:3174:29845 2:N:0:ACTATGCA
AATCTTGCGCCGCCCAACTATCCCTATTAATCATTACGGTGGTCCTAAAACCAACAAAATAGAACCACAACGTCCTATTCTATTATTCCATGCTAATCTATTCAAGCAAAAGCCTGCTTTAAACACTCTAATTTTTTCAAGGTAATGGTCCTGGCTCCCCGGCACACGCAATTAAGCACATACCAATTCACCAGAAAGATAGACCCAACGACAGAACAGTACTCGCCAGAGACGGACCGTCCGGCCAGGCCTAAAATTCAACTACGAGCTTTTTAACTGCAACAACTTTAATATACGCTATTGGAGCTGGAATTACCGCGGCTGCTGGCACCAGACTTGCCCTCCAA
+
ADDDDHIIDHEEHHHDCHHIHIIIIIIEHIIEFIIIIIFFEGHHIGEHHHHHHHHIIHIIIIIHIIIIIIIICGHEHCGHEHHHEGHHHHIHGGHHHHHGHDFHF?HHHHHHHHHIHHGHIIIHIG?FHIIIIIHGHHIIIHIHHGHHHIIHECGHCHHGIEHHHIIHHHEHHIHHEIIIHIIIIHHEHHG@HHIIHIIIHHHIHHIIHIIHEHHGHHFHDHDIIHGIIIIHII?HIHHEDHHH?EHHIHIHHEIIIIIIHHDHHHEHGHHGHHIHHHEIHHFHGHHIIHFIIIHIIIHIIIIIIIIIIIIIHHDIIIIIIIIIIIHHIIIIIIHIIIIIIIDDD@D
@HISEQ:969:HM2KJBCX2:2:1102:21245:29755 2:N:0:ACTATGCA
AATCTTGCGCCGCCCAACTATCCCTATTAATCATTACCGTGGCCCGCAAAACCAACGAAATAAGACCACAGTCCTATTCCATTATTCCATGCTAATCTATTCGAGCTTGCGCCCGCTTTGAACACTCTAATTTTTTCAAGGTAAACGTCTGGGCTGCGCGCCGACAGGCCCTCGCGGACCCCCCGCCGCTCGCCCAGAGGAAAGGACCGGCCCCATGAGCAGTGCGCACCTTGCGGTGGACCGCCCGGCCAGACCCAAACTTCGACTACGAGCTTTTTAACTGCAACAACTTTAATATACGCTATTGGAGCTGGAATTACCGCGGCTGCTGGCACCAGACTTGCCCTCCAA
+
@@0@@1FHHDEHHC/CGEEHH?HH?G<CCFHHIEGGCEE<EHHIHIIIHHHHHHHGHCEG1EH1FCFHHHH<CG1C?1<CC<DF@@<C@FC<1DF1F1<F1<FFHGHEHHDHHC?H@@EE?HEC@H1DC@EHCC@8FHHHH<CFEC<?H@E@GHEHHHHDHHCFHACGIHEHIDE8?CIIIIIIHIHDHDGHIHIHG?HEIHHC?DHIIGIIHGCF@0HH?HHGHHHCIIIGGIIIGFHEIIIIIIIIHFHHHGHHG1@HHHHFEHHHHG?HHIIIHHFEIHHIHHHHEIHHGHFG@GCIHHHGHIIHHHHHHIIIIIIIIHIIHIIHHHIIIIIIHHDIIHIIIIDDDDD
@HISEQ:969:HM2KJBCX2:2:1102:13570:30141 2:N:0:ACTATGCA
AATCTTGCGCCGCCCAACTATCCCTATTAATCATTACGTCAATCCTAGAAACCAACAAAATAGGATCAAACGTCCTATTTCATTATTCCATGCTAATGTATTCAAGCGTTAGCCTGCTTTAAACACTCTAATTTTTTCAAAGTAACAGTCCTGTTTCCCTGCAACACCAAATTAATGACATTACAGTTCTTCAGAAAGGAGGAATCAGCGAAGCCAGTGCATACCAAAGGCACGACCAACCTGCTAACCCCGAAATTCAACTACGAGCTTTTTAACTGCAACAACTTTAATATACGCTATTGGAGCTGGAATTACCGCGGCTGCTGGCACCAGACTTGCCCTCCAA
+
DDDDDIIIIIIGIIIIIIIIIIHIIIIIHIIIIIIIIIIIIIIHHIIIIIIIIIIIHIIHHEHIEHIIIIIIIIIIHIIIIIIIIIIIIIIIIIHIIIIIIIHHIIIIIIIIIIIIHIIHIHIIIIIIIIHIIIIHIIIIIIIIIIIIIIIIIIIIIIHHIIIIIIIIIIIHHIIIIIIIHIIIIIIIIHHIIIIIIIIIHIIIHIIIIIIIIIIIIIIIIIIIIIIIIIIIIIIIIIIIHIIIHIIIIIIIIIIIIIHIIIIIIIIIIIIIIIIIHIHIIIIIIIGIIIIIIIIIIIIHIIIIIIIIIIIIIIIIIIIIIIIIIIIIIIIIIIIIIIIIIDDDDD
@HISEQ:969:HM2KJBCX2:2:1102:14846:30428 2:N:0:ACTATGCA
AATCTTGCGCCGCCCAACTATCCCTATTAATCATTACGTCAATCCTAGAAACCAACAAAATAGGATCAAACGTCCTATTTCATTATTCCATGCTAATGTATTCAAGCGTTAGCCTGCTTTAAACACTCTAATTTTTTCAAAGTAACAGTCCTGTTTCCCTGCAACACCAAATTAATGACATTACAGTTCTTCAAGAAGGAGGAACCAGTAAAGCCAGTGCATACCAGAGGCACGACCAACCTACTAATCCCGAAATTCAACTACGAGCTTTTTAACTGCAACAACTTTAATATACGCTATTGGAGCTGGAATTACCGCGGCTGCTGGCACCAGACTTGCCCTCCAA
+
DCDDDIIIIIHIIIIHIIIIIIIIHIIHIIIIIIIIIIIIHHIIIIIIIIIIIIIIIHIIIIIHFHIIIIIIHHIIIIGIIHIHHHHHHHIFFHIIIIIIIIIIIHIIIIIIIIIIIIIIIIIIIIIIIHIIIIIIIIIIIIIHIIIIIIIIIIIIIIIIIHIIIIIIIIIHHIIIIIIIIIIIIIIIIIHIIIIIIIIIIIIIIIIIIIIIIIIIIIIIIIIHIIIIIHIIIIIIII=IIIIHHIIIIHIIIIIIIIIIIIIIIIIIIIIIHIIIIIIIIIIIIIIIIIIIIIIIIIIIIIIIIIIIIIIIIIIIIIIIIIIIIIIIIIIIIIIIIIIIIDDDDD
@HISEQ:969:HM2KJBCX2:2:1102:11138:30561 2:N:0:ACTATGCA
AATCTTGCGCCGCCCAACTATCCCTATTAATCATTACATCGATCCTAGAAACCAACAAAATAGAATCGGATGTCCTATTTCATTATTCCATGCTAATGTATTCAAGCGTGAGCCTGCTTTAAACACTCTAATTTTTTCAAGGTAACAGTCCTAATTCCCCGTGACACCAAATTAATGGCATTACGGTTCTTTAGAAGGTGAGAAATCAATAATATCAGTACATACCAACGGCATGACCGAAACATTGATCCCGAAATTCAACTACGAGCTTTTTAACTGCAACAACTTTAATATACGCTATTGGAGCTGGAATTACCGCGGCTGCTGGCACCAGACTTGCCCTCCAA
+
DDDDDIIIIIIIIIIIIIIIIIIIIIIIIIIIIIIIIIIIIIIIIIIIIIIIIIIIIIHIIIIHIIIIIIIIIIIIIIIIIIIIHIIIIIHHIIIIIIIIIIIIIIHIIIIIIIIIIIIIIIIIIIIIIIIIIIIIIIIIIIIIIIIIIIIIIIIIIIHIIIIIIIIIIIHIIIIIIIIIIIIIIIIIIHIIIIIIIIIIIIIIIIIIIIIGIIHIIIIIIIIIIIIIIIIIIIIIIIIIIIIIHHIIIIIIIIIIIIIIIIIIIIIIIIIIIIHHIIIIIIIIIIIIIIIIIIIIIIIIHHIIIIIIIIIIIIIIIIIIIIIIIIIIIIHIIIIIIIIIIIDDDDD
@HISEQ:969:HM2KJBCX2:2:1102:14636:30970 2:N:0:ACTATGCA
AATCTTGCGCCGCCCAACTATCCCTATTAATCATTACGTCGATCCTAGAAACCAACAAAATAGGGTCAAACGTCCTATTTCATTATTCCATGCTAATGTATTCAAGCGTGAGCCTGCTTTAAACACTCTAAGTAACAGTCCTGATTCCCCGCGACACCAAATTAATGACATCACGGATCTTCAGAAGGGAGAAACCAGTGACACCAGTGCATACCAAAGGCATGACCAGCGTACTGATCCCGAAATTCAACTACGAGCTTTTTAACTGCAACAACTTTAATATACGCTATTGGAGCTGGAATTACCGCGGCTGCTGGCACCAGACTTGCCCTCCAA
+
DDDDDIIIIIIIHIIIIIIIIIIIIIHIIIIIIIIIIIIHHIIIIIHIIIIIIIIIHIIIIIIHIIIIIIIIIHIIIIIIIIIIIIIIIIIIIIIIHIIIIHHHHHHIHIIIHIIIIIIIIIIIIIIIIIIIHIIIIIIIIIIIHHIHHIIIIIIIIIIIIIIHIIIIIIIIIIIIIIIIIIIIIIIIIIIIIIIIIIIIIIIIIIIIIIIIIIIIIIIIIIIIIIIIIIIIIHHIIIIIIIIIIIIIIIIIHIIIIIIIIIIIHIIIIIIIIIIIIIIIIIIIIIIIIIIIIIIIIIIIIIIIIIIIIIIIHIIIIIIIIIIIIIIIIIIDDDDD
@HISEQ:969:HM2KJBCX2:2:1102:15249:31656 2:N:0:ACTATGCA
AATCTTGCGCCGCCCAACTATCCCTATTAATCATTACATCGATCCTAGAAACCAACAAAATAGAATCGGATGTCCTATTTCATTATTCCATGCTAATGTATTCAAGCGTGAGCCTGCTTTAAACACTCTAATTTTTTCAAGGTAACAGTCCTAATTCCCCGTGACACCAAATTAATGGCATTACGGTTCTTTAGAAGGTGAGAAATCAATAATATCAGTACATACCAACGGCATGACCGAAACATTGATCCCGAAATTCAACTACGAGCTTTTTAACTGCAACAACTTTAATATACGCTATTGGAGCTGGAATTACCGCGGCTGCTGGCACCAGACTTGCCCTCCAA
+
DDDDDIHIIIIIIIIIIIIIIIIIIIIIIIIHIIIIIIIIIIIIIIIIIIIIIIIIIIIIIIIHIIIIIGIIIIIIHIIIIIIIIIIHHIIIHIIIIIIIIIHIIIGIIIIHIIIIIIIIIIIIIIIIIIIIIIIIHIIIIIIIIIIIIIHHHIIIIIIIIIIIIIIHIIIIIIIIIGIIIIIIIIIIIIIIIIIIIIGGIIIIIIIIIIIIIIIIIIIIIIIIIIIIIIIIIIIIIIIIIIIIHHIIIIIIIIIIHIIIIIIIIIIIIIIIIIIIIIIIIIIIIIIIIIIIIIIIIIIIIIIIIIIIIIIIIIIIIIIIIIIIIIIIIIIIIIIIIIIIIIDDDDD
@HISEQ:969:HM2KJBCX2:2:1102:19736:32016 2:N:0:ACTATGCA
AATCTTGCGCCGCCCAACTATCCCTATTAATCATTACGGTGATCCTAGAAACCAACAAAATAGAACCATGCCGTCCTATTTTATTATTCCATGCTAATCTATTCAAGCACTAGCTTGCTTTAAGCACTCTAATTTTTTCAAGGTAATAGCTCTGCTTCCCCAACGCACCAAATTAATGGCATGAAGGTTATTCAGAAGGTAAGAATCCATCAAATCAGTACGAACAGTGAAGCCCGACCGATAGACAGATTCCGAAATTCAACTACGAGCTTTTTAACTGCAACAACTTTAATATACGCTATTGGAGCTGGAATTACCGCGGCTGCTGGCACCAGACTTGCCCTCCAA
+
DDDDDIIIIIGIHHIHIIIEHHIHIIIIIIIIIIIIIIIIIHHIIIHIIIIHIFHIIHHFHHHIIIIIHIIIIGHIIIIIHIGHIIIIIIHIIIEHHHHIHHHGEIHIIIHIIIIIIIIIHIIHIHIIIIIHIGHIIHHHIIIIIIIIIIIIHIIIHIIHGHHIIIIGIIHHIIHHHHI;IIIIIIIIIIIIIIIIHIIIIIHIIIIIIIIIIIIIHIIIIIIIIIIIIIIIIIIIIIIIIIIIIHEIIIIIIIIIIIIIIIIIIIIIGIIIIIIIIIIIIIIIHIIIIIIIHIHHHIIIIIIIIIIIIIIIIIIIIIHIIIIIIIIIIIIIIIIIIIIIHIIDDDDD
@HISEQ:969:HM2KJBCX2:2:1102:10235:32701 2:N:0:ACTATGCA
AATCTTGCGCCGCCCAACTATCCCTATTAATCATTACGGTGATCCTAGAAACCAACGAAATAGAATCAGTCCGTCCTATTTCATTATTCCATGCTAATGTATTCAGACGATAGTCTGCTTTAAACACTCTAATTTTTTCAAAGTAACAGTCCTGATTTCCCATCACACCAAATAAATGGCATGAAAGTTCCTCAGAAGGTAGAGATCCATCTCACCAGTGCAGACAATTAAGCCTGACCAATGGGTAGACCCCGAGGTTCAACTACGAGCTTTTTAACTGCAACAACTTTAATATACGCTATTGGAGCTGGAATTACCGCGGCTGCTGGCACCAGACTTGCCCTCCAA
+
DDDDDIIIGIIIIIIIIIIIIIIIIIIIIHIIGIIHHHHIIIIIIIIIHIIIIIIIIIGHIHICCHHHFHIIIIIHHHIHHEEIIIIHHEHFCEHHHIIHIIIIGIIIIHIIIIIIIIIIIIIGHHIHHIIIIHIHIIIIIIIIIIIIIIIIHIIHIIIIIIIIIHHIIIIIIIIIHIIIIIIIIIIIIHIIIIIIIIIIIIIIIIIIIHIIIIIIIIIIIIIIIIIIIIIIIIIIHIIIIIIHHGGIIIIGHIIIIIIIHIIIIIIIIIIHIIIIIIIIIIHIIIIHGIIIIIIIIIIIIIIIIIIIIIIIIIIIIIIIIIIIIIIIIIIIIIIIIIIIIIIDDDDD
@HISEQ:969:HM2KJBCX2:2:1102:18902:32868 2:N:0:ACTATGCA
AATCTTGCGCCGCCCAACTATCCCTATTAATCATTACGTCGATCCTAGAAACCAACAAAATAGGATTAACGTCCTATTTCATTATTCCATGCTAATGTATTCAAGCGTTAGCCTGCTTTAAACACTCTAATTTTTTCAAAGTAACAGTCCTGATTTCCCGCAACACCAAATTAATGACATCACGGTTCGTCAAGAAGGAGGAATCAGTAAAGCCAGTACATACCGAAGGCATGACCAACTTACTAACCCCGAAATTCAACTACGAGCTTTTTAACTGCAACAACTTTAATATACGCTATTGGAGCTGGAATTACCGCGGCTGCTGGCACCAGACTTGCCCTCCAA
+
DAA?DHHHIIIIIIIIIIIHHIIIIHIIHHHIIHHHHCHHHHIHHIIIHHIHIIIIIIIEHIIIIIGIIIGEEHHHIIIHIHIHIHIHIIEEEHHIIHHHHFHHCGGHHHEHHHHHHIIGIIGIIIGIIIIHHHHHHHHIHIIHIHHHHIIIIHHHHGHHG@HHHHIHEHHHHFHEIHGEHHHDHIHEIIHIIHEIHHHGCHHHIIHGGHIHHHHHGEGIHIIIIHHIHHHGHGEEIIIHIHHHGCHHHIEEIIIIHIIHHHGIHHHHHIHIIIIIHHIIIHFIHFEHIIIIHIHHHHHHIIHIIIIIIIHIIGIIIIIHIHHIHHIIIIGHGEEEGIHHADDDD
@HISEQ:969:HM2KJBCX2:2:1102:11050:31513 2:N:0:ACTATGCA
AATCTTGCGCCGCCCAACTATCCCTATTAATCATTACGTCGATCCTAGAAACCAACAAAATAGAATCAAACGTCCTATTTCATTATTCCATGCTAATGTATTCAAGCGTAAGCCTGCTTTAAACACTCTAATTTTTTCAAAGTAACAGTCCTGATTCCCCACGACACCAAATTAATGACATCGCGGTTCTTCAGAAGGTAGGAACCAATAATGCCAGTGCGTACCGAAGCACGACCAACAATTTGATCCCGAAATTCAACTACGAGCTTTTTAACTGCAACAACTTTAATATACGCTATTGGAGCTGGAATTACCGCGGCTGCTGGCACCAGACTTGCCCTCCAA
+
DDDDDIIGIIIIIIIIIIIIIIIIIIIIIIIIIIIIIIIIIIIIIIIHIIIIIIIIIIIIIIIIIGIIIGHIIIHIIIIIIIIIIIIIIIHHIIIIIIHIHIIIIHIHIIIHIIIIIIIIIIIIIIIIIIIIIIIIHIIIIIIIIIIIIIIIIIIIIIIIIIIIIIIIIIIIIIIIIIIIIIIIIIIIIIIIIIIIIIIIIIIIIIIIIIIIIIIIIIIIIIIIIIIIIIIIIIIIIIIIIHHHIIIIIIIIIIIIIIIHHFIIIIIIIIIIIIIIIIIIIIHHIIIIIIIHHIIIIIIIIIIIIIIIIIIIIIIIIIIIIIIIIIIIIIIIIIIIIIIIDDDDD
@HISEQ:969:HM2KJBCX2:2:1102:14155:31797 2:N:0:ACTATGCA
AATCTTGCGCCGCCCAACTATCCCTATTAATCATTACGGTGGTCCTAGAAACCAACAAAATAGAATCATCCGTCCTATTTTATTATTCCATGCTAATGTATTCAAGCAAAATGCCTGCTTTAAACACTCTAATTTTTTCAAAGTAAAGGTCCTGGTTCCCCGCGGCACCCAATTAAGGACATCGCGGTTCTCCAGAAGGTGAGAAATTGACTACACCAGTTCATACCCCTTAAGGCACGACCGATGTGTCAATCCCGAAATTCAACTACGAGCTTTTTAACTGCAACAACTTTAATATACGCTATTGGAGCTGGAATTACCGCGGCTGCTGGCACCAGACTTGCCCTCCAA
+
@BDADHFFCHHCCHHHIIEH@GHHHIIHHGHHHHIIIIHIHIIIHHIHIHHHHHIIHEHIIHHIIIIIIIIHHFDHHIH@FEHEIIHEHHEHHFGHHHHIIGIIIIIHHHHIHGHHHIHHHHHHHIIIIIIHIHHEIIIHIIIHIIIIHHIHIIIHEHHIIIIIIHHIIIHGHHIIIIHHHIIIHIIHIIHIIIIIIHIIIIIIHIIIIIIIHIHIIIIHIIHIHIIIIIIIIIIIIIIIIIIIIIIIHHIIIIHIHIIIIHIIIIIIIIIIIIIIIHIIIIIIIIIIIIIHIIIIIIIIIIIIIIIIIIIIHIIIIIIIHHCHIIIIIIIIHIHIIIIIIIIIIIDDDDD
@HISEQ:969:HM2KJBCX2:2:1102:12739:32263 2:N:0:ACTATGCA
AATCTTGCGCCGCCCAACTATCCCTATTAATCATTACTTCAGTCCTAGAAACCAACAAAATAGAACTAAAGTCCTATTCCATTATTCCATGCTAATATATTCAAGCAAACATGCCTGCTTTAAACACTCTAATTTTTTCAAAGTAAAAGTCTTGGATCCCTAGCGCACTCAATTAAGAGCACACTAGTTCCCCAAAAGGAAAAGCCCAAAGTTGCAGTACAAACCTTTCGGTTGACGGCAACTATAAGCCCAAAATTCAACTACGAGCTTTTTAACTGCAACAACTTTAATATACGCTATTGGAGCTGGAATTACCGCGGCTGCTGGCACCAGACTTGCCCTCCAA
+
DDD@D1C?/<E?C<FEEHEC<1<@CHFHIIHH?<FE@<1<1<<FCCCG<<CEHGECH1CCGEH@GC@EHH11<<CGGEC1DGFE@FG?C@1<<FCGHEGHEEHG1<HHHGG@C@FCGB1FEIIIHEHHGGHHHAGFCHFHHEH@BGCHEA@F<F88DF?DFHE?EHCGEGEGFGHGGCC@G?FCFHEIHC=E/CGGECEF<CCD0FC<C@8G@AEHHHG@HHHG?@E/C<@E</</@?GCCGHHGFC:.?G<D1C?HEHCD</EF<<=IIHEGF@HFHEEH@D<C1EIIIHHE<C<<<@FHGFC1@G1GF<<?CC/<EH@CFCEFGE@FCEHG<E1EHE=@0D<<<
@HISEQ:969:HM2KJBCX2:2:1102:13253:32972 2:N:0:ACTATGCA
AATCTTGCGCCGCCCAACTATCCCTATTAATCATTACGGTGATCCTAGAAACCAACGAAATAGAACCAAGCCGTCCTATTTCGTTATTCCATGCTAATATATTCAGACGTTAGCCTGCTTTAAACACTCTAATTTTTTCAAAGTAATAGTCCTGATTTCCAATCACACCAAATAAATGGCATGAAAGTTCCTCAGAAGGTAGAGATTTATCTCACCAGTACAGACAATTAAGCCTGACCAATGGGTAAACCCCGAAGTTCAACTACGAGCTTTTTAACTGCAACAACTTTAATATACGCTATTGGAGCTGGAATTACCGCGGCTGCTGGCACCAGACTTGCCCTCCAA
+
DCDDDGIIIIIIHIIIIIIIIIIIIIIIIHIIHIEHIIIIIIHHIIIIIIIIIIIIIHIFHIIIIIIGHHIIIIHIIIIIIHIIIIIIIIHIIIIIIIIIIHIIIIIIIIIIIHHIIIFHHHIIIIIIIIIIIIIIIIIHIHIIIIIIIIIIIIHHHIIIIIIIIIIHIIIIHIIHIIIIIIIIIIIIIIIIIIIIIIIHIIIIIIHIIIIHIIIIIIIIIIIIIIIIIIIIIIIIIIIIHHIHHHHIIIIIIIIIIIIHIHIIIIIIIIIIHIIIIHHIIIIIIIHHGHIIIIIIIIIIIIHIIIIIIIIIIIIIIIIIIIIIIIIIIIIIIIIHIIIIIIIDDDDD
@HISEQ:969:HM2KJBCX2:2:1102:19912:33436 2:N:0:ACTATGCA
AATCTTGCGCCGCCCAACTATCCCTATTAATCATTACGGTGATCCTAGAAACCAACAAAATAGAACCATGCCGTCCTATTCTATTATTCCATGCTAATGTATTCGAGCAAAAATGCCTGCTTTAAACACTCTAATTTTTTCAAGGTAAAGGTCCTGGATCCGCAAGACACCCAATTAAGGACATCAAGTTTCTCCAGAAGGTGAGAAATCAACAGCGACAGTTCATACCCCTTAAGGCATGACCATCACGTCAATCCCGAAATTCAACTACGAGCTTTTTAACTGCAACAACTTTAATATACGCTATTGGAGCTGGAATTACCGCGGCTGCTGGCACCAGACTTGCCCTCCAA
+
BDB@DHHHDHIHIIIHHIHIIC1DGHIIHIIEHHIHHEEHIGI1FHIIFHIIIIHH?<GHHHCECHE@H@EEHIIIGHI1CFGHIHGH1<FHHHGHEFHIHHHHHIGIIHHHHHHCGHEHHHIHHHIHHHHIHHHIIIIHHHHG@IIIIIHIHHHIHIEIGHIIIHFIIIGIGIIHHIHGIIIIIIIHIIHHGHIHGHHFHGIIHIIIHIHHHIFHHIIHHHHHHHHIIIIIHIIIHHHHIIIHIHIHGCEFIHIIGHHIIIHH@@IIIHIIHHE?IIHIIIHIHHHIIIIIIHFIIIIHCIIIIIHHHIIHHHFCEIHIIHDIHHCHHHIIHHHCIIHHIHIIHIIHDDDDD
@HISEQ:969:HM2KJBCX2:2:1102:1390:33754 2:N:0:ACTATGCA
AATCTTGCGCCGCCCAACTATCCCTATTAATCATTACGTCGATCCTAGAAACCAACAAAATAGAATCAAACGTCCTATTTCGTTATTCCATGCTAATGTATTCAAGCGTGAGCCTGCTTTAAACACTCTAATTTTTTCAAAGTAACAGTCCTGATTCCCCATGACACCAAATTAATGACATCATGGTTCGTCAGAAGGTAGGAATCAATAATACCAGTTCGTACAATAGCACGACCAATAAATTGATCCCGAAATTCAACTACGAGCTTTTTAACTGCAACAACTTTAATATACGCTATTGGAGCTGGAATTACCGCGGCTGCTGGCACCAGACTTGCCCTCCAA
+
DDDDDIIIIIIIIIIIIIIIIIIIIIIIIIIIIIIIIIIIIIIIIIHIIIIIIGIIIIIIIIIIIIIIGHIHIIDHHHIHIIIIIIIIIIIHIIIIIIIIIIIIIIHIIIIIIIIIIIIIIIIIHIIIIIIIIIIIIIIIIIIIIIIIIIIIIIIIIHIIIIIIIIIIIIIIIIIIIIIIIIIIIHHHHIIIIIIIIIIIIIIIIIIIIIIIIIIIIIIIIIIIIIIIIIIIIIIIIIIIIIIHIIIIIIIIIIIIIIIIIIIHFHIIIIIIIIIIIIIIIIIIHIIIIIIIIIIIIIIIIIIIIIIIIIIIIIIIIIIIIIIIIIIIIIIIIIIIIIIIDDDDD
@HISEQ:969:HM2KJBCX2:2:1102:10976:33655 2:N:0:ACTATGCA
AATCTTGCGCCGCCCAACTATCCCTATTAATCATTACGGTGATCCTAGAAACCAACGAAATAGAATCAGTCCGTCCTATTTCATTATTCCATGCTAATGTATTCAGACGATAGTCTGCTTTAAACACTCTAATTTTTTCAAGGTAAAGGTCCTGGATCCGCAAGACACCCAATAAAGGACATCAAGTTTCTCCAGAAGGTGAGAAATCAACAGTAACAGTTCATACCCCTTAAGGCATGACCATCACGTCAATCCCGAAATTCAACTACGAGCTTTTTAACTGCAACAACTTTAATATACGCTATTGGAGCTGGAATTACCGCGGCTGCTGGCACCAGACTTGCCCTCCAA
+
DDCDDHHIIIIIIIIIIIIHIIIIIIIHIIIIHIIIIGIIIIIIIIHIIIIFHHIHIHIGIIIHIIIHIIIIIHIIIIGIHIIIIIIIIHIIIIIHIIIIIIIIIHIIIIIIIIIIIIIIIIIIIIIIIIIIHIIIIIIIIIHIIIIIIIIIIIIIIIIIIIIIIIIIIIIIIIIIIIIIIIIIIIIIHIIIIIIIIIIIIIIIIIIIIIIIIIIIIIIIIIIIHIIIIIIIIIHIIIIHIIIIIIIIHHIIHIIIIIIIIIIIIIIIIIIIIIIIIIIIIIIIIIIIIIIIIIIIIIIIIIIIIIIIIIIIIIIIIIIIIIIIIIIIIIIIIIIIIIIIIIIIIIDDDDD
@HISEQ:969:HM2KJBCX2:2:1102:2870:35063 2:N:0:TCTATGCA
AATCTTGCGCCGCCCAACTATCCCTATTAATCATTACTTCAGTCCGCAAACACCAACAAAATAGAACCAAAGTCCTAACTTATTATTCCATGCTAATGTATTCATAGCCTGCAACGCCTGCTGTAAACACTCTAATTTTTTCAAAGTAAACGATCTAGTGCGCTGGTACCGGCCCAGTGAAGAGTAGCACCAGTGTCGCTAGAAGGATGGCTTGGCCAAGCCGGCACTCACACACGTCACCGTGGCGGGCCGGCTGCACCACACCAGAAATCCAACTACGAGCTTTTTAACTGCAGCAACTTTAATATACGCTATTGGAGCTGGAATTACCGCGGCTGCTGGCACCAGACTTGCCCTCCAA
+
BA<DDHH?CE@CHIIIIIIIIIIIIIIIIIIIIIIIIC1G1FHHID??FHIFHHIEHIIIIHIIGIIIIFIECCGC?G@GH?FHCHHCH1FCC<<@C1CGH?@FGC@<FF@CHEHDHF8<8F%<E@FH%FHFB65DHHHE<H@EIIHFHCHC@GG?D?<DFHAC<.?/?EE.B#F7;:DBCCFFHHF::3HH?A..HHHCC5B.AC@CE/FB<@@GE0<AHHHHH@G@G:HHEHHF:<1?CC-HHC<IHCC1G<<<CFHDHC<HD1@GEF<?IIIIIIIIIIIIIIIIIIIIIIIGIIIIIIIIIIIHCIIIIIIIIIIIIIIIIIIIIIIIIIIIIIIIIIIIIIIIIIIIIIIIDDDDD
@HISEQ:969:HM2KJBCX2:2:1102:1343:34669 2:N:0:ACTATGCA
AATCTTGCGCCGCCCAACTATCCCTATTAATCATTACGTCAATCCTAGAAACCAACAAAATAGGTTTGAACGTCCTATTTCATTATTCCATGCTAATGTATTCAAGCAAATGCCTGCTTTAAACACTCTAATTTTTTCAAAGTAACAGTCCTGTTTCCCTGCAACACCAAATTAATGACATTACAGTTCTTCAGAAAGGAGGAATCAGCGAGACCAGTTCATACCAGTGGCACGACCAGCCTGCTGACCCCGAAATTCAACTACGAGCTTTTTAACTGCAACAACTTTAATATACGCTATTGGAGCTGGAATTACCGCGGCTGCTGGCACCAGACTTGCCCTCCAA
+
DDDDDIIHIIIIIIHIIIIIIIIIIIIIIGHIIHIHICGHIIIIIIIIIIIIIIIIIHGHIIHIGHIHIHIHHIHGHHIHIIIIIIIIIIHHFHFEIHIIHHIHHHIHIIIHHHHHIIIHGHIIIIIIIHGHHIHHIHIFHIIIIIIIIIIIIHIHHHIIHFHIIIIIIIIIIIIIHIHIIIIIIIIIHIIIIIIIIIIHIIIIIIIIIIIIHIIIIIIIIIIHIIIIIIIIIIIIIIIHHHHGDIHDIIIIHIIIIHIIIIIIIHIIIIIIIIIIGIIIIIIIIIIIIIIIIIIIIIIIIIIIHHIIIIIIIIIIIIIIIIIHIIIIIIIIIIIIIIIIIDDDDD
@HISEQ:969:HM2KJBCX2:2:1102:4700:35231 2:N:0:ACTATGCA
AATCTTGCGCCGCCCAACTATCCCTATTAATCATTACGTCGATCCTAGAAACCAACAAAATAGGTTCGATCGTCCTATTTCGTTATTCCAGGCTAATGTATTCAAGCGCGAGCCTGCTTTAAGCACTCTAATTTTTTCAAAGTAACAGTCCTGTTTCCCCGCAACAACAAATTAATGCCATCACGGTTCTACAAGAAGGAGGGACCAGTGAGGCCAGTGCATACCAGTGGCACGACCAACCTACTGGCCCCGAAATTCAACTACGAGCTTTTTAACTGCAACAACTTTAATATACGCTATTGGAGCTGGAATTACCGCGGCTGCTGGCACCAGACTTGCCCTCCAA
+
DDDADIIIIIIIIIIIIIIIIIIIIIIIIIIIIIIIIIHIIIIHIIIIIIIIIIHIIHHHIHHGHEHIIIIIIHIIIIIIIHHHIIIIIIIHIIHIIIIIIIHIIIIIIIIIHIIIIHHIIIIIIIIIIIHIIIIIIIIIIIIIIIIIIIIIIIIHIIIIIHIIIIIIIIIIIIIIIIIIIIHIIIIIIIIIIIIIIIIIIIIHIIHIIIIIIIIIIIIIIIIIIIIHIIIIIIIIIIIIIIIIHIIIIHIHIIIIIIIIIIIIIIIIIIIHIIIIIIIIIIIIIIIIIIIIIIIIIIIIIIHIIIIIIIIIIIIIIIIIIIIIIIIIIIIIIIIIIIIIIDDDDD
@HISEQ:969:HM2KJBCX2:2:1102:16703:35448 2:N:0:ACTATGCA
AATCTTGCGCCGCCCAACTATCCCTATTAATCATTACGGTGGTCCTAGACCAACAAAATAGAACCAACGTCCTATTCTATTATTCCATGCTAATCTATTCAAGCAAAAGCCCGCTTTAAACACTCTAATTTTTTCAAGGTAATGGTCCTGGTTCCCCGACACACCCAATAAAGGGCATACCGGCTCACCAGAAGGATAGACCCGACAGCAGAACAGTACTCGCCAGAGACGGACCGTCCGGTCAGGCCTAAAATTCAACTACGAGCTTTTTAACTGCAACAACTTTAATATACGCTATTGGAGCTGGAATTACCGCGGCTGCTGGCACCAGACTTGCCCTCCAA
+
DDDADHHI<HHGIHIIIIIIHIIIHIIEHIIIIIIIIHEFCHHHIIIIIIHHIIIIHHHH@FEHIHHGHIIIIHGHHIIHIIHHHHHFHEFGHHFFGHHHHHHIHHIIHHHHDHCHHIIHHHIIHHHHHHHCHG@GIHHCHFIHHGHHIIIHEIHHIIHHHHIIGIIIHHHIIGIHFHHIHIHIHIIHHIIIIIIHIIIIIIIIIIIIHFIIHHHIIHIIHHHHHIHIIIHHEHIHIIHIIIHHGHHEIIIIIIIIHHEECIHHIIIIIGIIIIIIIIIIHGHIHIIIIIHIIIIHHGFIIIIIIGIIIIGHHHHHIIHIIIIGIHEIHEIIIIIIHIIDCDDB
@HISEQ:969:HM2KJBCX2:2:1102:12837:34989 2:N:0:ACTATGCA
AATCTTGCGCCGCCCAACTATCCCTATTAATCATTACGGTGATTCAGAAACCGACAAAACAGGACCACCGTCCTATTTTATTATTCCATGCTAATGTATTCAGACGTAAGCCTGCTTTGAACACTCTAATTTTTTCAAGGTAAAGGTCCTGGTTTCCCACCACGCTAAATTAATAACATGATGGTTCCCCAGAAGGTAGAAATTCCACACGCCAGTACAGACAATTGCCCGACCAACGGTAGAACCCCGAAATTCAACTACGAGCTTTTTAACTGCAACAACTTTAATATACGCTATTGGAGCTGGAATTACCGCGGCTGCTGGCACCAGACTTGCCCTCCAA
+
DDDDDIIIIIIIHIIIIIIIIIIIHIIIIIIIIIIIHIIIIIIGGHIIIIII/CHHIIIIIIHHIHIIIIIIIIIIIIIIIIIIIIHIIIHIIIIIIIIIIHHIIIIIIIIIHIIIIIIIIIIIIIIIIIIIIIIIIIIIIHIIHIIHIHHHIIIIIHIIIIIIIIIIIHIIIIIIIIIIIHIIIHIIIIIIIHHIIIIIIIHIHHHIHIIIIIIIIIIIIIIHIIIIIIIIIIIIIHHHHEIIIIIIIIIIHIIIIIIIIIIIIIIIIHHGHHIIIIIIIIHIIIIIIHHIIIIIIIIIIIIIIIIIIIIIIIHIIIIIIIIIIIIIIIIIIIIIIIDDDDD
@HISEQ:969:HM2KJBCX2:2:1102:6176:35839 2:N:0:ACTATGCA
AATCTTGCGCCGCCCAACTATCCCTATTAATCATTACGTCGATCCTAGAAACCAACAAAATAGAATCAAACGTCCTATTTCGTTATTCCATGCTAATGTATTCAAGCGTGAGCCTGCTTTAAACACTCTAATTTTTTCAAAGTAACAGTCCTGATTCCCCATGACACCAAATTAATGACATCATGGTTCGTCAGAAGGTAGGAATCAATAATACCAGTACGTACAATAGCACGACCAATAAATTAATCCCGAAATTCAACTACGAGCTTTTTAACTGCAACAACTTTAATATACGCTATTGGAGCTGGAATTACCGCGGCTGCTGGCACCAGACTTGCCCTCCAA
+
DDDDDIIIIIIIIIIIIIIIIIIIIIIIIIIIIIIHIIGHIIIIIIIIIIIIIGGIGGHHIIHIIIIIIIIGIIIIIIIIIIHIIIIIIIIFEGHIIIIIIIIIIIIIHIHIHIIHIEIIHIIIIIIIHIIIIHIHHIIHIIIHIIIIIIIIIIIIIIIIIIIIIIIIIIIHIIIIIIIIIIIIIIIIIIIIIIIIH2IIIIIIHGIIIIIIIIIIIIIIIIIIIIHIIIIIIIIIIIIIIIIHIIIHIIIIHIIHHHHIIHIIIIIIIIIIIIIIIIIIIIIIIIIIIIIIIIIIIIIIIIIIIIIIIIIIIIIIIIIIIIIIIIIIIIIIIIIIIIIIDDDDD
@HISEQ:969:HM2KJBCX2:2:1102:14953:35801 2:N:0:ACTATGCA
AATCTTGCGCCGCCCAACTATCCCTATTAATCATTACGTGATCCTAAAACCAACAAAATAGAACCATCGTCCTATTTTATTATTCCATGCTAATGTATTCAAGCAAAAATGCCCGCTTTAAACACTCTAATTTTTTCAAAGTAAAGGTCCTGATTCATCGAAACACCCAAGAGCATCCCGAATCACCAGAAGGTGAGAAATTGGCTACACACCGTTTCATGCCCCTAAAGGCACAATCGATATATCCCAATCCCGAAATTCAACTACGAGCTTTTTAACCGCAACAACACTAATATACGCTATTGGAGCTGGAATTACCGCGGCTGCTAATACCAGACTTGCCCTCCAA
+
DBD@BHII/?GEHIHHIHHH@G<GHHIHG1D1C<1<F?<1FG1@<CC@FHD1CH?EH1FGCEHCHI<1<C<CHHIGC@FHEHC<1DFFGH1FHIIGHIEHHHGHHIIHHC@5CCG6CEHHHHHACHHHHCH@GHHHHHHEHFG@EFBDGC?EEHFEGF:0CFH?GEEHEFFCCEHC<FDGHHIHIHHCEGF@G?HI;GD/?IIHHGF@HEAHHEH@EFHHADCEFCHIIHHGCGEEC?CIHEHFGHGGHHGGHHECCHHGHGHHG<HH??IIHIHIHEIHHEEHF<<1<GF?FD00HIHHCHG?IIHIIHECHIHHHHGIHIIHHCHIHHGCIHHIHEHH@GIIB@DD@
@HISEQ:969:HM2KJBCX2:2:1102:7293:36008 2:N:0:ACTATGCA
AATCTTGCGCCGCCCAACTATCCCTATTAATCATTACGTCGATCCTAGAAACCAACAAAATAGAATCAAACGTCCTATTTCATTATTCCATGCTAATGTATTCAAGCGTGCGCCTGCTTTAAACACTCTAATTTTTTCAAAGTAACAGTCCTGATTCCCCACGACACCAAATTAATGACATCGCGGTTCTTCAGAAGGTAGGAACCAATAATGCCAGTACGTACCGAAGCACGACCAACAATTCGATCCCGAAATTCAACTACGAGCTTTTTAACTGCAACAACTTTAATATACGCTATTGGAGCTGGAATTACCGCGGCTGCTGGCACCAGACTTGCCCTCCAA
+
DDDDDIIIIIIIIIIIIHIIIIIIIIIIIIIIIIIIIIIIIIIIIIHIIIIIIIIIIIIIHHEHIIIIIIIIIIIIIIHIIIIIIIIIIIHIGIIIIHIIGHIIIHIIIIIIIIIIIIIGHIHHIIIIIHIIIIHIIIIIHIIIIIIIHIIIHIIIIIIIIIIIIIIIIIHIIIIIHHHIIIIIHGIIIIIIIIIIIIIIIIIIIIIIIIIHIIIIIIIIIIIIIIIIIIIHHIIIIIHHHHGHIIIIIIIIHHIIIIIIIHIIIGIIIIIIIIIIIIIIIIIHIHGIIIIIIIIIIIIIIIIHHIIIIIIIIIIIIIIIIIIIIIIIIIIIIIIIIIIIDDDDD
@HISEQ:969:HM2KJBCX2:2:1102:10869:36240 2:N:0:ACTATGCA
AATCTTGCGCCGCCCAACTATCCCTATTAATCATTACGGTGATCCTAGAAACCAACGAAATAGAATCAGTCCGTCCTATTTCATTATTCCATGCTAATGTATTCAGACGATAGTCTGCTTTAAACACTCTAATTTTTTCAAAGTAACAGTCCTGATTTCCAACCACACCAAATAAATGGCATGAAAGTTCCTCAGAAGGTAGAGATCCATCTCACCAGTACAGACAATTAAGCCTGACCAATGGGTAGACCCCGAAGTTCAACTACGAGCTTTTTAACTGCAACAACTTTAATATACGCTATTGGAGCTGGAATTACCGCGGCTGCTGGCACCAGACTTGCCCTCCAA
+
DCDDDHIIIIIIIIIIHIIIIIIIIIIIIIIIIIIIIIIIIIIIIIIIIIIIIIIIIIHHIHHIIIIIIIIIIIIIHIIIIIIIIIIIIIIIHIIIIIIIIHIIIIIHIIIIIIIIIIIIIIIIHIIHHIIIIIIIIIIHIHIIIIIHIIIIIIIHHIIIIIIIIIIHIIIIIIIIIIHIIHIIHIHIIIIIIIIIIHHHHHIIIIHIIHIHIIIIIIIIIIIIIIIIHIIIIIIIIIIIIIIHHGFIIIIIIIIIIIIIIIIIIIIIIIIIIIIIIIIIIIIIHIIIHIIIIIIIIHIHIIIIIIIIIIIIIIIIIIIIIIIIIIIIIIIIIIIIIIIIIIICDDDD
@HISEQ:969:HM2KJBCX2:2:1102:13058:34801 2:N:0:ACTATGCA
AATCTTGCGCCGCCCAACTATCCCTATTAATCATTACATCGATCCTAGAAACCAACAAAATAGAATCGGATGTCCTATTTCATTATTCCATGCTAATGTATTCAAGCGTGAGCCTGCTTTAAACACTCTAATTTTTTCAAGGTAACAGTCCTAATTCCCCGTGACACCAAATTAATGGCATTACGGTTCTTTAGAAGGTGAGAAATCAATAATATCAGTACATACCAACGGCATGACCGATACATTGATCCCGAAATTCAACTACGAGCTTTTTAACTGCAACAACTTTAATATACGCTATTGGAGCTGGAATTACCGCGGCTGCTGGCACCAGACTTGCCCTCCAA
+
DDDDDIIIHIIGIHIIIIIIIIIIIIHIIIIIIIIIIIIIIIIIIIIIIIIIIIIIHHHHGHGEHIIIIHIIIIIIHIIIIIIIIIIHEHIIIIIIIIIIIGHIIIIIIIIIIIHIHIIIIIHHIHIHHIIIIIIHIIIIHHIIIIIIIIIIIHHIHHIIIIIIIIIHHIIHIIHIIIHIIIIIIIIIIHIIIIIHIIIIIIIIIIHIIIIIIIIIIIIIIIIIIIIIIHGIIIIIIIIIIIIIHHIIHHIHIIIIIIIIIIIIIIIIIIIIIIIIIIIIIIIIIIHIIIIIHIHHIIHIIIIIIIIIIIIIIIIIIIIIIIIIIIIIIIIIIIIIIIIIIHDDDDD
@HISEQ:969:HM2KJBCX2:2:1102:1955:36878 2:N:0:ACTATGCA
AATCTTGCGCCGCCCAACTATCCCTATTAATCATTACGTCGATCCTAGAAACCAACAAAATAGAATCAAACGGCCTATTTCATTATTCCATGCTAATGTATTCAAGCGTGCGCCTGCTTTAAACACTCTAATTTTTTCAAAGTAACAGTCCTGATTCCCCACGACACCAAATTAATGACATCGCGGTTCTTCAGAAGGTAGGAACCAATAATGCCAGTGCATACCGAAGCACGACCGACAATCTGATCCCGAAATTCAACTACGAGCTTTTTAACTGCAACAACTTTAATATACGCTATTGGAGCTGGAATTACCGCGGCTGCTGGCACCAGACTTGCCCTCCAA
+
@DDDD1GCFHI?/CH0FH1<111<C1CC1<1111D1DH11<<DDEH?1C1<<CEHCH111DF1DH11<<D1<0//0<C1<D<G1<F1<11D@1G1CHDGGEHHHHHIIHH=DHIHFCHGGGHIGIIFF@FHIIIHIHG<FHHGCFE0E<CC0BD80HE=DHHAHB<G@HGGEHHFCCD.8HCDE/IHEGIHIHIIII;IIIIHDF<AGF<@GD06HHF@EGCG0<IHG=DEHD6>EHH9HEH:<CHC@HG<11FCG@C0EHHHHEHEEHG<1HHHCF@F<1<1FF11D1HECDFCDEGEEHD1H?IIIFHH<F<C<?IHFHC<F<<11HF1CDECIIIIHDDDDD
@HISEQ:969:HM2KJBCX2:2:1102:10703:36976 2:N:0:ACTATGCA
AATCTTGCGCCGCCCAACTATCCCTATTAATCATTACGTTGATCCTAGAAACCAACAAAATAGAATCGAACGTCCTATTTCATTATTCCATGCTAATGTATTCAAGCGCGTGCCTGCTTTAAACACTCTAATTTTTTCAAAGTAACAGTCCTGACTCCCCACAACATCAAATTAATGACATCATGATTCATCAGAAGGGAGAAATCAATGACATTAGTACGTACCGAAGGCACGACCGACGTATTGATCCCGAAATTCAACTACGAGCTTTTTAACTGCAACAACTTTAATATACGCTATTGGAGCTGGAATTACCGCGGCTGCTGGCACCAGACTTGCCCTCCAA
+
@DADDIIHIGH/?DHHHHHIIHIIIIIIHIIHIIIHHIIIIIIFHIIIIIIHHHHGIEHHIIFHGHHHHHIH@GHHHHGHHHHHHEHH1<CCCGHHIEHHIHGIIHHHIIIHHHIIIHHHHFIHHHEIHHHHHIIHHHIGIIHIHHIIHIHHHHGI?DEHHHEHHHIIHIHIIHII;IIHFHHHHGFIIHIHIIHEIIIIIIIIIIIIIIIIHGGIIIIIIIHGIIIIIIIIIIIIIIIIHHHFHIIHGHHGHHHGEIIIIIHHIIIIIIHIHHHHGIIIIIIHIHHIIIIHHHIIIIIIHIIIIIIIHIIIIIIHHIIIHIIIIIIIHIHIIIIIIIIIIDDDDB
@HISEQ:969:HM2KJBCX2:2:1102:3108:36437 2:N:0:ACTATGCA
AATCTTGCGCCGCCCAACTATCCCTATTAATCATTACGGTGATCCTAGAAACCAACAAAATAGAACCATGCCGTCCTATTCTATTATTCCATGCTAATGTATTCGAGCAAAAATGCCTGCTTTAAACACTCTAATTTTTTCAAGGTAAAGGTCCTGGATCCGCAAGACACCCAATTAAGGACATCAAGTTTCTCCAGAAGGTAAGAAATCAACAGCGACAGTTCATACCCCTTAAGGCATGACCATCACGTCAATCCCGAAATTCAACTACGAGCTTTTTAACTGCAACAACTTTAATATACGCTATTGGAGCTGGAATTACCGCGGCTGCTGGCACCAGACTTGCCCTCCAA
+
DDDDDIIIIIIIIIIIIIIHIIIIIIIIHIIIIIIIIIIIIHIIGIIIIHIIIIIIIIIIIHHFHIIIIHIHIHHIHCHHIIFHIEHHHEFHHHHHIHIEHDHHHHEHIHIHIIIIIIHIHIIIIIHIIIIIHHHHIIGHIHIHIHIHIHIIHIIGIIHIIHHIIGIIIIIIIHHIIHHIIHHHIIIIIIHIHIIIIIIIIIIIIIIIIIIIIIIIIHIIIIIIIIIIIIIIIIIIIIIIIIIIIIIIIIHHIHIIIIIIIIIIIIIIIHIIIIIIIIIIIIIIIIIIHIIIIIIIIIIIIIIIIIIIIIIIIIIIIIIIIIIIIIIIIIIIIIIIIIIIIIIIIIIIDDDDD
@HISEQ:969:HM2KJBCX2:2:1102:11686:37992 2:N:0:ACTATGCA
AATCTTGCGCCGCCCAACTATCCCTATTAATCATTACTCCAGTTGCTAAAAAACCAACGAAATAGAATCAGTCCGTCCTATTTCATTATTCCATGCTAATGTATTCAAGCAAAATGCCTGCTTTAAACACTCTAATTTTTTCAAAGTAAAGGTCCTGGTTCCCCGCGACACCCAATTAAGGGCATCGTGGTTCTCCAGAAGGTGAGAAATTGACTACACCAGTTCATACCCCTTAAGGCACGACCGATGTGTCAATCCCGAAATTCAACTACGAGCTTTTTAACTGCAACAACTTTAATATACGCTATTGGAGCTGGAATTACCGCGGCTGCTGGCACCAGACTTGCCCTCCAA
+
DDADDIIIIIIIIIIIIIIIIIGIIIIIIIIIIIIIIHIIIIIHIIIIIIIHIIIIIIHIHIHGHIHCCHHIHIIHIIIGIHFFEHHIIIIHHEHHIHICHCHHHHHIHIHHIIIIHHHHHIIIIIIHIIIHIIHHHIIIIIHHHHHHHHHHGEHHHHHGHIIIHIIIHHGIIIIHHIIHHHIHIIHIIGIIIHCIHHIFIIIIHEIGIIIIIIIHHHIIIIHIIIIIIIIIHIIIIIIIIIHIIIIHIIIHEIHIIIHIIIIIIIIHCIIHHHHIIIIIIIHIIIIIHIIIIIGIIIIIIIIIIIHIIIIIIHIIIIIIIIIIIIIIIIHIIIIIIIIIIIIIIHIIIDDDDD
@HISEQ:969:HM2KJBCX2:2:1102:16004:37629 2:N:0:ACTATGCA
AATCTTGCGCCGCCCAACTATCCCTATTAATCATTACGTGATCCTAAAACCAACAAAATAGAACCATCGTCCTATTTTATTATTCCATGCTAATGTATTCAAGCAAAAATGCCCGCTTTAAACACTCTAATTTTTTCAAAGTAAAGGTCCTGATTCATCGAAACACCCAAGAGCATCCCGAATCACCAGAAGGTGAGAAATTGGCTACACACCGTTTCATGCCCCTAAAGGCACAATCGATATATCCCAATCCCGAAATTCAACTACGAGCTTTTTAACCGCAACAACACTAATATACGCTATTGGAGCTGGAATTACCGCGGCTGCTAATACCAGACTTGCCCTCCAA
+
D@DDDIIIIIIIHHIHIIIIIIHIIIIIIIIIIIIIIIIIIIHEHGHIIIIIIIIIIIIIIEHIHIIIGIIGIIIIIIIIIIIIIIIII@HHIIIHGHIIIHHIIHIIIIIIIIIHIIIIIIIIIIIIHHHIIIHIHFIHHIIIIIIHIHHHHIIIIIIIIHIIIIIIIHHEHHIHIHIIIIHIHHIIIIIIIIHIHIIHIHIHIIIIGIIIIIIIIIIIIIIHHHIIHGGIIIIIIIIIHHHHHIHGIIHIHHHIIIIIHIIHHHIIIIIIIIIIIIIIIIIIIIIHHIIIIIIIHIIIHIIIIIHIIIIIIIIHIIIIIHIIIIIIIIIIIIIIIHGIIIIIDDDDD
@HISEQ:969:HM2KJBCX2:2:1102:9708:37943 2:N:0:ACTATGCA
AATCTTGCGCCGCCCAACTATCCCTATTAATCATTACGGTGATCCTAGAAACCAACGAAATAGAATCAGTCCGTCCTATTTCATTATTCCATGCTAATGTATTCAGACGATAGTCTGCTTTAAACACTCTAATTTTTTCAAAGTAACAGTCCTGATTTCCCATCACACCAAATAAATGGCATGAAAGTTCCTCAGAAGGTAGAGATCCATCTCACCAGTACAGACAATTAAGCCTGACCAATGGGTAGACCCCGAAGTTCAACTACGAGCTTTTTAACTGCAACAACTTTAATATACGCTATTGGAGCTGGAATTACCGCGGCTGCTGGCACCAGACTTGCCCTCCAA
+
DDDDDIIIIIIHIIIIIIIIIIIIHIIIIIIIIIIGHIIIIIGHIIIIIIIIIHIIHGIIIIIIIIIIIIIIGHHIIIIIIIIIIIIIGIHHHGIIIIIIIFIIIIIIIIIIHHHHIIEHHHIIHIIIIIIIIIIIIHIGIIIIIIIIIIIIIIGIIIHIIIIIIIHHIIIIIIHIIIIIHIIIHIIHIIIIIHIIIIIIIIIIIIIIIHIIIIIIIIIIIIIIHIIIIIIIGIIIIIIIIIIIHHHIIIIHIIIIIIIIIIIIIIIIIHIIIIIIIIIIIIIIIIIIIIIIIIIIIIIIIIIIIIIIIIIIIIIIIIIIIIIIIIIIIIIIIIIIIIIIIIIDDDDD
@HISEQ:969:HM2KJBCX2:2:1102:14611:38710 2:N:0:ACTATGCA
AATCTTGCGCCGCCCAACTATCCCTATTAATCATTACGGCTCCCCTAGAAACCAACAAAATAGGAAAGCCGTCCTATTCTATTATTCCATGCTAATGTATTCGAGCAAAGGCCTGCTTTGAACACTCTAATTTTTTCAAAGTAAAAGTCCTGGTTCCCCGACACACCCAGTAAAGGGCATGCGAATCCCCAAGAGGAAAGATCCGGCCGGACCAGTGCACGCGGTGAGGCGGACCGGCCAGCCAGACCCAAGGTTCAACTACGAGCTTTTTAACTGCAACAACTTTAATATACGCTATTGGAGCTGGAATTACCGCGGCTGCTGGCACCAGACTTGCCCTCCAA
+
DADADHHHIIIIIIIHIFHHIIIHHIIIIHIHIIIHHHEHHHHHGHCFHIIHIHIIFHIIIIHIHHIIGIIHIHIHIIIIIIIIIIFHIIHIIHIIHHIHHDHHIIHIIIHHHIIEIIHIIIIIHIIIIIHHGHHHHIIIIIIIIIIIIIIHIHIIIIIIIHIHHIIIIIIIIIIIIHIIIIHIIHGIHHIIIIIIIIIIIIIIHIIIIIHIIIIIIIIIIIIIHIIHIGIIHHGIIIEIHHFI<HGGIIIIIIIIIIIIIIHIIIHHIIIIIIIHIIIIIHIIHIIIIHHCIIIIIIIIIIIIIIHIIIIIIIIIIIIIIIIIIGIIIIIHGIIIIHIDDDDD
@HISEQ:969:HM2KJBCX2:2:1102:5417:39008 2:N:0:ACTTTGCA
AATCTTGCGCCGCCCAACTATCCTATTAATCATTACGGTGATCCTAGAAACCAACAAAATAGAACCATGCCGTCCTATTCTATTATTCCATGCTAATGTATTCGAGCAAAAATGCCTGCTTTAAACACTCTAATTTTTTCAAGGTAAAGGTCCTGGATCCGCAAGACACCCAATAAAGGACATCAAGTTTCTCCAGAAGGTGAGAAATCAACAGTAACAGTTCATACCCCTTAAGGCATGACCATCACGTCAATCCCGAAATTCAACTACGAGCTTTTTAACTGCAACAACTTTAATATACGCTATTGGAGCTGGAATTACCGCGGCTGCTGGCACCAGACTTGCCCTCCAA
+
DDDADHHHIHIIIIIIIIIIIIIHIGIIGIIIIHIIIIIIIIIIIIHEHHHHGGHIHHHIHIHHIIIIIIIIHIHHIEHHIIIIIIIIHIHEHHIIIIFGFCIHHHHIIIHHIGIIIIIHIHIIIIHIHIHHFHIIHIHIIIIIIIHIIIHIIIHIHIIIHHHIIHIIIIIIIIIIHHIHIIHIIGIHIHIFIIIIIIIIHIIIIIIIIIIIIIIIHHIIHIIIHIIIIIIIIIIIIIIIIIIIIIIIIHEIIIIIHIHIIIIIIIIIIIIIIIIIIIIIIIIIHIIIIIIIIIIIIIIHIIIIIIIIIIIIIIIIIIIIIIIIIIIIIIIIIIIIIIIIIIIIIIIDDDDD
@HISEQ:969:HM2KJBCX2:2:1102:3272:39445 2:N:0:ACTATGCA
AATCTTGCGCCGCCCAACTATCCCTATTAATCATTACGGTGGTCCTAGACCAACAAAATAGAACCAACGTCCTATTCTATTATTCCATGCTAATCTATTCAAGCAAAAGCCCGCTTTAAACACTCTAATTTTTTCAAGGTAATGGTCCTGGTTCCCCGACACACCCAATAAAGGGCATACCGGCTCACCAGAAGGATAGACCCGACAGCAGAACAGTACTCGCCAGAGACGGACCGTCCGGTCAGGCCTAAAATTCAACTACGAGCTTTTTAACTGCAACAACTTTAATATACGCTATTGGAGCTGGAATTACCGCGGCTGCTGGCACCAGACTTGCCCTCCAA
+
ADDCD@GH<HCEDHDCHDHHFHHHIHHHHHHCHHIIFHHHHHEHC@HCEHG1DEHIIEEEHHIEHC@=<GC=0<111<C1CEH@1<<CGHF<1<HGHHIIHHFHIHFHHCCDCHDEDF@GHHHHHFHHIIIHEBHE?EGHHHHHHHHIHF0EDHHHHHIHHHFHEGHHEFHHHGAHHHIHHHCEHHHIIHHHHHIIIHDHGIHEHEHGIHHCEIH;HDHHIIIIII<IHIIHHHIIHIFHHHGIHHEFIIIIIIIIHIIHHGGEIIIHHHHHIIGIHHHIHHIHEHEHHHGIIIIIIHGGCHHHFIHIIIIIIHIHHGIHIIIIIIIIIHHFHIIHIHHB?B@@
@HISEQ:969:HM2KJBCX2:2:1102:9103:38807 2:N:0:ACTATGCA
AATCTTGCGCCGCCCAACTATCCCTATTAATCATTACGTCAATCCTAGAAACCAACAAAATAGGATCAAACGTCCTATTTCATTATTCCATGCTAATGTATTCAAGCGTTAGCCTGCTTTAAACACTCTAATTTTTTCAAAGTAACAGTCCTGTTTCCCTGCAACACCAAATTAATGACATTACAGTTCTTCAAGAAGGAGGAACCAGTAAAGCCAGTACATACCAGAGGCACGACCAACTTACTAATCCCGAAATTCAACTACGAGCTTTTTAACTGCAACAACTTTAATATACGCTATTGGAGCTGGAATTACCGCGGCTGCTGGCACCAGACTTGCCCTCCAA
+
DDDDDIIIIIIIIIIIIIIIHIIIIIIIIIIIIIIIIIIHIIIGIIIHIIIHIIIIIEHGIIHHIIIHIHIHHIIIIIHIIIIIIIHIIHIIGIIHIIIIIIIIIIIIIIIIIIIIIHIIIIIIIIIIIIIIIHHHHIIIIIIIIIIHHIIIIIIIIIIIIIIIHIGIIIIHIIIIIIIIIIIIIIIIIIIIIIIIIIIIIIIIIIIIIIIIIIIIIIIIIIIIIIIIIIIIIIIIIIIIIIIIHIIHIIIIIIIIIIIIIHHIIGHIIIIIIIIIIIIIIIIIIIIIIIIIIIIIIIIIIIIIIIIIIIIIIIIIIIIIIIIIIIIIIIIIIIIIIIIIHDDDDD
@HISEQ:969:HM2KJBCX2:2:1102:3899:39813 2:N:0:ACTATGCA
AATCTTGCGCCGCCCAACTATCCCTATTAATCATTACATCGATCCTAGAAACCAACAAAATAGAATCGGATGTCCTATTTCATTATTCCATGCTAATGTATTCAAGCGTGAGCCTGCTTTAAACACTCTAATTTTTTCAAGGTAACAGTCCTAATTCCCCGTGACACCAAATTAATGGCATTACGGTTCTTTAGAAGGTGAGAAATCAATAATATCAGTACATACCAACGGCATGACCGAAACATTGATCCCGAAATTCAACTACGAGCTTTTTAACTGCAACAACTTTAATATACGCTATTGGAGCTGGAATTACCGCGGCTGCTGGCACCAGACTTGCCCTCCAA
+
DDDDBHIIIIIIGIIIIIGEHIIIIIIHHIHFHHIIIHIHHHHIDHHIHHIIHIHIEFHGHCFHHHIIIIHIECGHHHHHIGHHHHHH@@GHIHHHHIHHHHHHIIIIHHHHHEHEEHHHHIIGIII@HHHIHIIIHIIHHHHHIHIFGHHHHHEHHEHHHIHIHIIHIIIHHGHHIHIIIIIIIIIIHHIIIIIIIHHIIIIHHHIIIIIIHIHIIIIIIHHGGIHGHIIIIIIIIIIIIHFHEDHHFHHHEIIIHHHIIHHIHIHIIIIHIHHGHHHHHIIHIIGIIIHIIIIHIIIHGIIIGIIIIIHIIIHHIIIIIHIHIHIIHIIIIIIIIIIIIIDDDDD
@HISEQ:969:HM2KJBCX2:2:1102:1572:40251 2:N:0:ACTATGCA
AATCTTGCGCCGCCCAACTATCCCTATTAATCATTACGGTGATCCTAGAAACCAACAAAATAGAATCATGCCGTCCTATTTTATTATTCCATGCTAATGTATTCAAGCAAAATGCCTGCTTTAAACACTCTAATTTTTTCAAAGTAAAGGTCCTGGTTCCCCGTGACACCCAATTAAGGGCATCGCGGTTCTCCAGAAGGTGAGAAATTGACTACACCAGTTCATACCCCTTAAGGCACGACCGATGTGTCAATCCCGAAATTCAACTACGAGCTTTTTAACTGCAACAACTTTAATATACGCTATTGGAGCTGGAATTACCGCGGCTGCTGGCACCAGACTTGCCCTCCAA
+
BD@D@<FHDDHCCDHHIIHIHIFHFGCGH@FHIHHIIHFHIHII?EHEHHHHHGGHCHFEHH1FHEHIECHHH@CFH@FCGEHIHHIFH?1GEHHH?@<<FGIHGHHGEGHHHDIHHHHIHIGFHHFHF@GHFHGIIIHHHGHIHIHHHHIIIHHHHHIHHHHHHHHIHIHHEHHIIGIHHHHDHIIIHHHHIIIIHHI<IIIHGGIIIIHHHIIHGIIIIIIIIGIIHHIIGIIGIHIGIIIIIIIIIFHHIIHHIIIIIIIIIIIIHIIIIIIIIIIIIIIHIIIHIIIIIIIIIIIIIIIIIIIIIHIIIIIIIIIIIIIIIIIIIHIIIIIIIIIIIIIIIIIDDCDD
@HISEQ:969:HM2KJBCX2:2:1102:10258:40191 2:N:0:ACTATGCA
AATCTTGCGCCGCCCAACTATCCCTATTAATCATTACGTCGATCCTAGAAACCAACAAAATAGAATCAAACGTCCGATTTCATTATTCCATGCTAATGTATTCAAGCGTGCGCCTGCTTTAAACACTCTAATTTTTTCAAAGTAACAGTCCTGATTCCCCACGACACCAAATTAATGACATCGCGGTTCTTCAGAAGGTAGGAACCAATAATGCCAGTACGTACCGAAGCACGACCAACAATTCGATCCCGCAATTCAACTACGAGCTTTTTAACTGCAACAACTTTAATATACGCTATTGGAGCTGGAATTACCGCGGCTGCTGGCACCAGACTTGCCCTCCAA
+
D?D?@EHCHHI</FHE1E1<1<CG1<CCEEC@EHHHHI1</<EHFHF<<1DF@1DGE?H@GHCGH@GHHI10<C0/<<<@CH1<EE<D<C@<CGEHHFCD1<FHGGHIHHDCHF0DEH@<CBF16EGGFFHICCGHIF?HHHF<FCCEGHGH0E0CHDE9/GB:?FC/D@AHCHCD8DIHIIHF>/<?/IGIIHFFAEFFHHEHHCHEE?08G@HF@:C6E@E0EIGD>CCED@1@D<GHDG<<AC<//D11CECG<<<<0H@F<CFHHC<111?FHHFDED<<11<<1D<0<<1C<<1<1HEHG?IHEHG?C/<<?HG<F<<1CCCFHG@<<<CEHHEF@0@<@
@HISEQ:969:HM2KJBCX2:2:1102:6292:40346 2:N:0:ACTATGCA
AATCTTGCGCCGCCCAACTATCCCTATTAATCATTACGGTGGTCCTAGAAACCAACAAAATAGAACCACAACGTCCTATTCTATTATTCCATGCTAATCTATTCAAGCAATAGCCCGCTTTAAACACTCTAATTTTTTCAAGGTAATGGTCCTGGCTCCCCAACACACCCAATTAAGGACATACTGGTTCACCAGAAGGAAGACCCGACAACAGGACAGTACTCGCCAAAGACGGACCGCCCGGCCAAGTCTAAAATTCAACTACGAGCTTTTTAACTGCAACAACTTTAATATACGCTATTGGAGCTGGAATTACCGCGGCTGCTGGCACCAGACTTGCCCTCCAA
+
BDDCDHIIIIIIIIIIIIIIIIIIIIIIIIIIHIIIIIIIIIIIIIIIIIIIIIIIIHFHIIHIIIIIIIIHIHIHIIIIIIIHIIIIIIIGGIIIHHHIIIIIIIIIIIIIHHIIIIIIIIIIIIIIIIIIIIIIIIIIIIIIIIIIIIIIIIIIIIIIHIIIIIIIIIIIIIIIIHIIIIIIIIIIHHIIIIIIIIIIIIIIIIIIIIIIIIIIIIIIIIIIIIIIIIIIIIIIIHIIIIIIIIIIIIIIIIIIIIIIIIHEIIIIIIIIIIIIIHIIIIIIIIIIIIIHIIIIIIIIIIIIIIIIIIIIIIIIIIIIIIIIIIIIIIIIIIIIIIIIIIDDDDD
@HISEQ:969:HM2KJBCX2:2:1102:21149:40365 2:N:0:ACTATGCA
AATCTTGCGCCGCCCAACTATCCCTATTAATCATTACGGTGATCCTAGAAACCAACGAAATAGAATCAGTCCGTCCTATTTCATTATTCCATGCTAATGTATTCAGACGATAGTCTGCTTTAAACACTCTAATTTTTTCAAAGTAACAGTCCTGATTTCCCATCACACCAAATAAATGGCATGAAAGTTCCTCAGAAGGTAGAGATCCATCTCACCAGTACAGACAATTAAGCCTGACCAATGGGTAGACCCCGAAGTTCAACTACGAGCTTTTTAACTGCAACAACTTTAATATACGCTATTGGAGCTGGAATTACCGCGGCTGCTGGCACCAGACTTGCCCTCCAA
+
@DD@DHHHHIIIIHHIIHIHIICHHHGHIIHHHHEHHHFHHHE?EHHIIHHIIIIHIIHHHHHIIHFHGHHHHD@?EGGC?EEGHIEHCHHHIHHGHHCHHHIIIFHHHHFEEDEEHHCECFGHGHHHHIEH?GGEHECGHIHCGHHHHHHHHEEHHEIIIHHHHEHGHHHHHHGIHHFHHHHHFHHIIIHIHGCHEGHFHFFGIIFHHHHGIHIIHHFHHHHEHHHIIIIHEHHHHGGIIHHGH@CHCDH=HGF1CHFEHIHIIIHHIIIHIHHHFIIHIHHHHGIHHHIIHHHHIIHHFIHIHHIIIIIIIIIIIIIIIHHIHEHIIHFIIHEFHHIIIIIDDDDD
@HISEQ:969:HM2KJBCX2:2:1102:15781:40955 2:N:0:ACTATGCA
AATCTTGCGCCGCCCAACTATCCCTATTAATCATTACGTCAATCCTAGAAACCAACAAAATAGGATCAAACGTCCTATTTCATTATTCCATGCTAATGTATTCAAGCGTTAGCCTGCTTTAAACACTCTAATTTTTTCAAAGTAACAGTCCTGTTTCCCTGCAACACCAAATTAATGACATTACAGTTCTTCAAGAAGGAGGAACCAGTAAAGCCAGTACATACCAGAGGCACGACCAACCTACTAATCCCGAAATTCAACTACGAGCTTTTTAACTGCAACAACTTTAATATACGCTATTGGAGCTGGAATTACCGCGGCTGCTGGCACCAGACTTGCCCTCCAA
+
DDDDDIIIIIIIIIIIIIIIIIIIIIIIIIIIIIIIIIHIIIIHHIIIIIIIIIIIHIHIIIHHHIIIIIIHIHIIGIIIIIIIIIIIIIIIHIIIIIIIHIIIIIIIIIHHHIIIIIIIIHIIIIIIIIIIIIHIIIIIIIIIIIIIIIIIIIIHIIIIIIIIIIIIIIIIHIIIIIIIIIIIIIIIIIIIIIIIIIIIIIIIIIIIIIIIIIIIIIIIIIIIIIIIIIIIIIIIIIHIIIIHHIIIIIIIIIHIIIIIIIHIIIIIIIIIIIIIIIIIIIIIIIIIIIIIIHIIIIIIIIIIIIIIIIIIIIIIIIIIIIIIIIIIIIIIIIIIIIIIIDDDDD
@HISEQ:969:HM2KJBCX2:2:1102:18354:40899 2:N:0:ACTATGCA
AATCTTGCGCCGCCCAACTATCCCTATTAATCATTACGGTGATCCTAGAAACCAACAAAATAGAACCATGCCGTCCTATTTTATTATTCCATGCTAATCTATTCAAGCACAAGCCTGCTTTAAGCACTCTAATTTTTTCAAGGTAATAGCTCTGCTTCCCCAACGCACTAACTTAATAGCATGCTGGTTGTTCAGAAGGTAGGAATTCATCAGGCCAGTGCGGACAGTGAAGCCCGACCAACCGACAAACTCCGAAATTCAACTACGAGCTTTTTAACTGCAACAACTTTAATATACGCTATTGGAGCTGGAATTACCGCGGCTGCTGGCACCAGACTTGCCCTCCAA
+
DDDDDIIIIIIIIIIIIIIIIIIIIIIIIIIIIIIIIIIIIIIIIIIHHIIIIIIIHHHHIIHIIIIIIIIIGHHIIIIIIIIIIIIIIIIIHGIIIIIIIHHIIIIIIIIIIIIIIIIIIIIIIIHIIIIIIIIIIIIIIIIHIIIIIIIIIIIIIIIIIIIIIIIIIIIIIIIIIIIIIIIIIIIIIIIIHIIIIIIIIIIIIIIIIIIIIIIIIIIIIIIIIIIIIIIIIIIIIIIIIIIIIHHIIIHIIIIIIIIIIIIIIIIIIIIIIIIIIIIIIIIIIIIIIIIIIIIIIIIIIIIIIIIIIIIIIIIIIIIIIIIIIIIIIIIIIIIIIIIIIIIDDDDD
@HISEQ:969:HM2KJBCX2:2:1102:5513:41099 2:N:0:ACTATGCA
AATCTTGCGCCGCCCAACTATCCCTATTAATCATTACGGTGATCCTAGAAACCAACAAAATAGAACCATGCCGTCCTATTCTATTATTCCATGCTAATGTATTCGAGCAAAAATGCCTGCTTTAAACACTCTAATTTTTTCAAGGTAAAGGTCCTGGATCCGCAAGACACCCAATTAAGGACATCAAGTTTCTCCAGAAGGTGAGAAATCAACAGCGACAGTTCATACCCCTTAAGGCACGACCATCACGTCAATCCCGAAATTCAACTACGAGCTTTTTAACTGCAACAACTTTAATATACGCTATTGGAGCTGGAATTACCGCGGCTGCTGGCACCAGACTTGCCCTCCAA
+
DDDDDIIIIIIIIIIIIIIIIIIIIIIIIIIIIIIIIIIIIIIHIIIIIIIIIIIIIIIIHIHIHIIHHHHHIIIIIIIIIIIIIIIIIIIIIIIIIIIIIFHIIIIIIIIIIIIIIIIIIIIHIIIIIIIIIIHIIIIIIIIIIIIIIIIIIIIIIHIIIIIIIIIIIIHIIIHIIIIIIIIIIIIIIIIIIIIIIIIIIIIIIIIIIIIIIHIIIIIIIIIIIIIIIIIIIIIIIIIIIIIIIIIIIIIHIIIIIIIIIIIIIIIIIHIHIIIIIIIIIIIIIIIIIIIIIIIIIIIIIIIIIIIIIIIIIIIIIIIIIIIIIIIIIIIIIIIIIIIIIIIIIIIIDDDDD
@HISEQ:969:HM2KJBCX2:2:1102:2671:41677 2:N:0:ACTATGCA
AATCTTGCGCCGCCCAACTATCCCTATTAATCATTACGTCAATCCTAGAAACCAACAAAATAGGATCAAACGTCCTATTTCATTATTCCATGCTAATGTATTCAAGCGTTAGCCTGCTTTAAACACTCTAATTTTTTCAAAGTAACAGTCCTGTTTCCCTGCAACACCAAATTAATGACATTACAGTTCTTCAAGAAGGAGGAACCAGTAAAGCCAGTACATACCAGAGGCACGACCAACCTACTAATCCCGAAATTCAACTACGAGCTTTTTAACTGCAACAACTTTAATATACGCTATTGGAGCTGGAATTACCGCGGCTGCTGGCACCAGACTTGCCCTCCAA
+
DADDDHIIIIIIHIIIIIIIIIHIIIIIIIIHHIIIHIIIIHIHHIIIIIIHHGHIHHIIHHHHFHHIIIEHIHIIGGGHGIIHHIHHCHEHEHIIIIIIHHEHHIIIIIIHIIHIIIIHHHHIHIIHGHHIHIIHGIHHIIIIFIIHHHHHCHFHDIIIIHHHIHHHIHHHHHGHIHHHIHHHIIHIEIIIIIIIIIIIHIHHIHHIFIIIHEIHEIIIIIHIHIIHHIHIIIHIIHGHIHHHHHHHHIHHHHHIHIGIIHIIIHGIHHHHIIIIIIHHIHHGHHGFHIIIIHGIIIIIIIIIIIIIHIIIIIIGIGIIIIIIIIIIIHHHHIHHIHIIIDDCDD
@HISEQ:969:HM2KJBCX2:2:1102:18669:41720 2:N:0:ACTATGCA
AATCTTGCGCCGCCCAACTATCCCTATTAATCATTACGGTGATCCTAGAAACCAACGAAATAGAACCAAGCCGTCCTATTTCATTATTCCATGCTAATATATTCAGACGTTAGCCTGCTTTAAACACTCTAATTTTTTCAAAGTAATAGTCCTGATTTCCAATCACACCAAATAAATGGCATGAAAGTTCCTCAGAAGGTAGAGATTTATCTCACCAGTACAGACAATTAAGCCTGACCAATGGGTAAACCCCGAAGTTCAACTACGAGCTTTTTAACTGCAACAACTTTAATATACGCTATTGGAGCTGGAATTACCGCGGCTGCTGGCACCAGACTTGCCCTCCAA
+
DDDDDIIGGHEHIIHIHIIIIIIIIIIHIIIHIIIIHHEIIIIIIGHHHHIIIIIIIIIIIHHHIIIGIHIIIIIIHIIHIIIIIGHHHIGHIHCHHIIIIHHHHEHHIHHIHHHGHGIIHIHHIGHIHHHHHHHHHHIHIHGHIIIIIHHIHIHGEIHGIIHIHHHHHHHHHHIFCHGHIIHHIHHHHGIIHIIIHHIIIIHHIIIHIIIHIHFEIIHIHHHIIIIIIHIIIHIIIIIIIIHIIHHIIHIGIIIHHIIIIHIHIIIIIIHHGIIHIIIIHIIIHHIHHHIIIIIIIIIHIIHIHIIIHIHIIIIIIGIIIHGIIHIIIIIIIIIHHFIIHIIDDDDD
@HISEQ:969:HM2KJBCX2:2:1102:17049:41814 2:N:0:ACTATGCA
AATCTTGCGCCGCCCAACTATCCCTATTAATCATTACGGTGATCCTAGAAACCAACGAAATAGAACCAAGCCGTCCTATTTCATTATTCCATGCTAATATATTCAGACGTTAGCCTGCTTTAAACACTCTAATTTTTTCAAAGTAATAGTCCTGATTTCCAATCACACCAAATAAATGGCATGAAAGTTCCTCAGAAGGTAGAGATTTATCTCACCAGTACAGACAATTAAGCCTGACCAATGGGTAAACCCCGAAGTTCAACTACGAGCTTTTTAACTGCAACAACTTTAATATACGCTATTGGAGCTGGAATTACCGCGGCTGCTGGCACCAGACTTGCCCTCCAA
+
DDDDDHHIIIIHIIIIIIIIHIIIIIIIGHHHIIIIIICHIIIIHHHHIIIIIHIIHHGHIHHEHHIIGHGHHEHHIIIHHHHFEHIIHIIIIGHHHHHHIHHHIHHHFDHHHHIHIHHHEHHHHGIIIIIHHHHHCHHHHHIHIHIIIIIIIIIIIHIHIIIIIIIHHIIIHIHHEHEHHHHCIIHIIHCIHFIIIHIIIHHFIHIIIHHIIIIIIIHHHGIHHHIIIIIHIGIIIIIIGIIIHHHHFIHIIHHHIIIHIIIFIIIIIIIIIIIHHIIIIHEIIHHFIHHIIIIIIIIIIIIHHHIIIIIIIIIIHHIIIIIIIHIIIIIIIIHHHIIIIIIDADDD
@HISEQ:969:HM2KJBCX2:2:1102:20034:42686 2:N:0:ACTATGCA
AATCTTGCGCCGCCCACTATCCCTATTAATCATTACGTCAATCCTAGAAACCAACAAAATAGGATCGAACGTCCTATTTCATTATTCCATGCTAATGTATTCAAGCGTTAGCCTGCTTTAAACACTCTAATTTTTTCAAAGTAACAGTCCTGTTTCCCTGCAACACCAAATTAATGACATTACAGTTCTTCAGAAAGGAGGAATCAGCGAAGCCAGTACATACCAGTGGCACGACCAACCTGCTGACCCCGAAATTCAACTACGAGCTTTTTAACTGCAACAACTTTAATATACGCTATTGGAGCTGGAATTACCGCGGCTGCTGGCACCAGACTTGCCCTCCAA
+
ADDDDIIIIIIIIIHHIIIIHIIIHHHIIIIIHIIIIIGIIIHFHHEHHIIIIIIHIIIIIEEHIHIIHIIIIGGHIIIIIIII@GHCHHGHIIHIIIIIIIHIIIIIIIIIIIIIIIIIHHIHIIHIIIIIIIIIIIHIIIIIIIIHIIIIHHIIHGIGIIIIIIIIHHGHIIIIIIIIIIIIIIIHGIIIIIHHHIIHHIIHIIIIIIII=IIIIIIIHIIIIIIIIIIIIIIIIIIIIIHGIIIIIIIIIIIHIIIIIIIIIIIIIIIIIIIIIIIIIIIIIIIIIHIIIIIIIIIIIIIIIIIIIIIIIIIIIIIIIIIIIIIIIIIIHIIIIIIIDDDDD
@HISEQ:969:HM2KJBCX2:2:1102:13744:42476 2:N:0:ACTATGCA
AATCTTGCGCCGCCCAACTATCCCTATTAATCATTACGTCGATCCTAGAAACCAACAAAATAGGATTAACGTCCTATTTCATTATTCCATGCTAATGTATTCAAGCGTTAGCCTGCTTTAAACACTCTAATTTTTTCAAAGTAACAGTCCTGATTTCCCGCAACACCAAATTAATGACATCACGGTTCGTCAAGAAGGAGGAATCAGTAAAGCCAGTACATACCGAAGGCATGACCAACTTACTAACCCCGAAATTCAACTACGAGCTTTTTAACTGCAACAACTTTAATATACGCTATTGGAGCTGGAATTACCGCGGCTGCTGGCACCAGACTTGCCCTCCAA
+
DDDDDIIIIIIIIIIIIIIIIIIIIIIIIIIHIIIIIIIIIIIIIIHIIIIIIIIIIIIIIIIIHHIIIIIHIIIIIIIIIIIIIIIIHIHIIIIIIIIIIIIIIIIIIIIIIIIIIIIIHIIIIIIIHIIIIIIIIIIIIIIIIIIIIIIIIIIIIIHIIIIIIIIIIIIIIIIIIIIIIIIIIIIHIIIIIIIIIIIIIIIIIIIIHHHHHIIIIIIIIIIIIIIIIIIIIIIIIIIIIIHHIIIIIIIIIIIIIIIIIHIIHIIIIIIIIIIIIIIIIIIIIIIIIIIIIIIIIIIHIIIIIIIIIIIIIIIIIIIIIIIIIIIIIIIIIIIIIIIIDDDDD
@HISEQ:969:HM2KJBCX2:2:1102:15705:42889 2:N:0:ACTATGCA
AATCTTGCGCCGCCCAACTATCCCTATTAATCATTACGGTGATCCTAGAAACCAACGAAATAGAATCAGTCCGTCCTATTTCATTATTCCATGCTAATGTATTCAGACGATAGTCTGCTTTAAACACTCTAATTTTTTCAAAGTAACAGTCCTGATTTCCAACCACACCAAATAAATGGCATGAAAGTTCCTCAGAAGGTAGAGATCCATCTCACCAGTACAGACAATTAAGCCTGACCAATGGGTAGACCCCGAAGTTCAACTACGAGCTTTTTAACTGCAACAACTTTAATATACGCTATTGGAGCTGGAATTACCGCGGCTGCTGGCACCAGACTTGCCCTCCAA
+
DDDDDIIIIIIIIIIIIIIIIIIIIHIIIIGHIIIIIHHIIIIIIIIIIIIIIIIIIIIHIIHHIEHIHIIHIIIIIIIIIIIIIIHIIIIIHIIIIIHIIHIIIIHIIIIIIIIIIIIIIHIIIHIIIIIIIIHIIIIIHHIIIIIIIIIIIIIIIIIIIIIIIIIIIIIIIIIIIIIIIIIIIIIIIIHIIIIIIIIIIIIIIIIIIIIIIIIIIIIIIIIIIIIIIIIIIIIIIIIIIIIIIHDIIIIIIIIIIIIIIIIIIIIIIIIIIIIIIIIIIIIIIIIIIIIIIIIIIIIIIIIIIIIIIIIIIIIIIHF/IIIIIIIIIIIIIIIIIHIIIIIDDDDD
@HISEQ:969:HM2KJBCX2:2:1102:9518:43355 2:N:0:ACTATGCA
AATCTTGCGCCGCCCAACTATCCCTATTAATCATTACGGTGATCCTAGAAACCAACAAAATAGAACCATGCCGTCCTATTCTATTATTCCATGCTAATGTATTCGAGCAAAAATGCCTGCTTTAAACACTCTAATTTTTTCAAGGTAAAGGTCCTGGATCCGCAAGACACCCAATTAAGGACATCAAGTTTCTCCAGAAGGTGAGAAATCAACAGCGACAGTTCATACCCCTTAAGGCATGACCATCACGTCAATCCCGAAATTCAACTACGAGCTTTTTAACTGCAACAACTTTAATATACGCTATTGGAGCTGGAATTACCGCGGCTGCTGGCACCAGACTTGCCCTCCAA
+
CDDDDCHHCHHCHDHDHHIEGHIHIHIHCGGHHHHHIHHCCHHEHEHIIGHIHHHHHIIIIIIFHHHHHIIEHHDDIEHHHEHHEHHGHHHHC1CHHHEF@<CHHIGHHEIHHHHFHGGEEIIIHHHHHHFEGIHHHHHHHHHHIIIIHIGGEFHIHHHHCHHHDDCCGHHEGIHHHHHHHIHHFHEHFGHHHHGFIIIIHFHHHHHHCIHCE=HG@CCHHHGIIIIGIIIIIIIIIIIIIIIHHHEGGIHFEIIIIHHFHHHIHFGE<CIHCHHHIIIHG@IIIIIHHEHGEHEHIHGEHHHIHHFHIHHHHFHEHHFIIIIIIIIIIIIIIIIIIIIIHHIHIHIIDDBDB
@HISEQ:969:HM2KJBCX2:2:1102:4200:43809 2:N:0:ACTATGCA
AATCTTGCGCCGCCCAACTATCCCTATTAATCATTACATCGATCCTAGAAACCAACAAAATAGAATCGGATGTCCTATTTCATTATTCCATGCTAATGTATTCAAGCGTGAGCCTGCTTTAAACACTCTAATTTTTTCAAGGTAACAGTCCTAATTCCCCGTGACACCAAATTAATGGCATTACGGTTCTTTAGAAGGTGAGAAATCAATAATATCAGTACATACCAACGGCATGACCGAAACATTGATCCCGAAATTCAACTACGAGCTTTTTAACTGCAACAACTTTAATATACGCTATTGGAGCTGGAATTACCGCGGCTGCTGGCACCAGACTTGCCCTCCAA
+
DDDDDHIIIIIIIGIIIIIIIIIIIIIIIIIIIIIIIGIIGIIIIIIIHIIICHHIIIIIIIIIIIIIIHIIIIIHIIIIIIHIIIIIIIIIIHGIIIIIIIIHIIIIIHHHIIIIIIIHHIIIIIIIIHHHIIIIIIHHIIHIHIIIIIIIIIIFIIIIIIIIIIIIIHIIIIIIIIIIHHIIIIIHHIHIIIIIIIIIIIIHIIIIIIIIIIIHIIGIIIIIHIIIIIGIIIIIIIIHIIIIHIHIHIIIIHIIIIIIIGIIIIIIIHIIIIIIIIIIIIIIHIIIIIIIIIIIIIIHIIIIIIIIIIIIIIIIHIIIIIIIIIIIIIGIIIIIIIIIIIDCCDB
@HISEQ:969:HM2KJBCX2:2:1102:20851:42631 2:N:0:ACTATGCA
AATCTTGCGCCGCCCAACTATCCCTATTAATCATTACGGTGGTCCTAGAAACCAACAAAATAGAACCACAACGTCCTATTCTATTATTCCATGCTAATCTATTCAAGCAATAGCCCGCTTTAAACACTCTAATTTTTTCAAGGTAATGGTCCTGGCTCCCCAACACACCCAATTAAGGACATGCTGGTTCACCAGAAGGAAGACCCGACAACAAGACAGTACTCGCCAAAGACGGACCGCCCGGCCAGGCCTAAAATTCAACTACGAGCTTTTTAACTGCAACAACTTTAATATACGCTATTGGAGCTGGAATTACCGCGGCTGCTGGCACCAGACTTGCCCTCCAA
+
DDDDDIIIIIIIIIIHIIIIIIIIIHHIIIIIHHIIIIIIIIHHIIIHIIIGHIHIIIIHIIIIHIHIIIIGIGHHHGGHIIHI@CFEHFHHIIIIIIIHHHHIIIHIIIHIIHHHHIIGEHIHGGIGFHHHIHGHIIHHHH@HEHHHHFHHIGHHHIIIIIIIIHHHIIHHHHHHHHIIIIIIIIIIIIIIIIGIIIHGGHHHIIIIHHHHHIHIIIIGIHHIIIIIIIIIIIIIHIHIIHHHHHIHIGFIHIIIIIHHIIIIIIHIHGIIIIIIIIIIHIHHGIIIIIIIHIHIIIIHIHIIIIIIIIIIIIIIIIIIIIIIIIIIIIIIIHIIIIIHHIDDDDD
@HISEQ:969:HM2KJBCX2:2:1102:1527:43804 2:N:0:ACTATGCA
AATCTTGCGCCGCCCAACTATCCCTATTAATCATTACGTCAATCCTAGAAACCAACAAAATAGGATCGAACGTCCTATTTCATTATTCCATGCTAATGTATTCAAGCGTTAGCCTGCTTTAAACACTCTAATTTTTTCAAAGTAACAGTCCTGTTTCCCTGCAACACCAAATTAATGACATTACAGTTCTTCAGAAAGGAGGAATCAGCGAAGCCAGTGCATACCAGTGGCACGACCAACCTGCTAACCCCGAAATTCAACTACGAGCTTTTTAACTGCAACAACTTTAATATACGCTATTGGAGCTGGAATTACCGCGGCTGCTGGCACCAGACTTGCCCTCCAA
+
@BBDDHHGIIIIIIICGEHHIIIIIIIIIHIIHHIIIHIIIIIIHIHIHIIIIIIIIIHIHHIIIGIHIIIHH1EHIHHHIGIIIIIIIIHCCHH?HHHHHHGHHHHIIIIIIIIHFHIHIHHIIIIIIIHIIHIIIIIHHHHIHIIHHHHHHGEHHFHIIIHHHHGIIIIIIIHIHIIIHIIIIIIGIIIIIIIIIHHIIIHIHIIIIHHIIIIIIGIIIIIIIHIIIHIHIIHHHHHIIIIIHIIIIIIIIIIIIIIIIIIIHIIIIIIIIIHIIGIIIIIHIFHEHEIIIIIIIHFHIIIIIIIIIIIIIIIIIIIIIIIIIIIIIIIIIIIIIIHHIDDDDD
@HISEQ:969:HM2KJBCX2:2:1102:1403:44221 2:N:0:ACTATGCA
AATCTTGCGCCGCCCAACTATCCCTATTAATCATTACGGTGGTCCTAAAACCAACAAAATAGAACCAACGTCCTATTCTATTATTCCATGCTAATCTATTCAAGCAAATGCCCGCTTTAAACACTCTAATTTTTTCAAGGTAATGGTCCTGGTTCCCCGACACACCCAATAAAGGGCATCCCGGCTCACCAGAAGGATAGACCCGACGACAGAACAGTACTCGCCAAAGACGGACCATCCGGCCAGGCCTAAAATTCAACTACGAGCTTTTTAACTGCAACAACTTTAATATACGCTATTGGAGCTGGAATTACCGCGGCTGCTGGCACCAGACTTGCCCTCCAA
+
DDDCDIEEHIIIHIHIIIIIIIIIIIGIIIIIHIIIIHHHH=HHHHEEHIIIIIHHIIHIHHIIIIIIIDEHIHIGHHIIHIIIIIHHHHIHHHEHIHHIGDGHHFHIHHEHIHHHGHHIIHHIHIHHIHHIIIIEGEHHHHHEHHHHHHEEHGIHHIHHHIIIIHIEIGHHIHEGHIGEHIIIIIIHHHIHIHIIIIIHIIHHH@EHHIIHHIIIIIIIHIIIIIHHGCHGIIIIHGIII4GHHHIIIIIIIIIIIHIIIIIIIIIIIIIIIHIIIIIIIIIIIIIIIIIIIIIHGGGFIIIIIIIIIIIIIIIIIIIIIIIIIIIIIIIIIIIIIIIIDDDDD
@HISEQ:969:HM2KJBCX2:2:1102:7436:44481 2:N:0:ACTATGCA
AATCTTGCGCCGCCCAACTATCCCTATTAATCATTACGGTGGTCCTAGAAACCAACAAAATAGAACCACAACGTCCTATTCTATTATTCCATGCTAATCTATTCAAGCAAATGCCTGCTTTAAACACTCTAATTTTTTCAAGGTAATGGTCCTGGCTCCCCGGCACACCCAATAAAGGACATACTGGTTCACCAGAAGGTGGACCCGACACAGGACAGTACTCGCCAAAGACGGACCGCCCGGCCAGGCCTAAAATTCAACTACGAGCTTTTTAACTGCAACAACTTTAATATACGCTATTGGAGCTGGAATTACCGCGGCTGCTGGCACCAGACTTGCCCTCCAA
+
DDDDDIIIIIIIIIIIIIIIIIIIIIIIIIIIIIHIIIIIIIIIIIHIIIIIIIIIIHIIIIGHHIIHIIIIHHHIIIHIIIIIIIIIIIIHIIIIIIIIIIIIIIIIIIIIIIIIIIHIIIIIIIIIIIIIIIIIIIHIIIIIIIIIIIIIIIIIIIIIHIIIIIIIIIIIIIIIIIIIIIIIIIIIIIIIIIIIIIIIIIIIIIIIIIIIIIIIIIIIIIIIIIIIIIHIIIIIIIIIIIIIIIIIIIIIIIIIIIIIIIIIIIIIIIIIIIIIIIIIIIIIIIIIIIIIIIIIIHHGGIIIIIIIIIIIIIIIIIIIIIIIIIIIIIIIIIIIIIIIIDDDDD
@HISEQ:969:HM2KJBCX2:2:1102:2607:45453 2:N:0:ACTATGCA
AATCTTGCGCCGCCCAACTATCCCTATTAATCATTACGGTGATCCTAGAAACCAACAAAATAGAACCATGCCGTCCTATTCTATTATTCCATGCTAATGTATTCGAGCAAAATGCCTGCTTTAAACACTCTAATTTTTTCAAGGTAAAGGTCCTGGTTCCACATGACACCCAATTAAGGACATCATGCTTCTCCAGAAGGTGAGAAATCAACTGCGACAGTTCATACCCCTTAAGGCACGACCATCACGTCAATCCCGAAATTCAACTACGAGCTTTTTAACTGCAACAACTTTAATATACGCTATTGGAGCTGGAATTACCGCGGCTGCTGGCACCAGACTTGCCCTCCAA
+
DDDDDIIIIIHIIIHIIIIIIIIIIIIIIIIIIIIIIIIIIHIIIIIIIHIIIIIHHHIIIHHHIIHHIIGHIIIDHIIIIIIIIIIIIHIIIHHIIIIHIHHHHIIIIIIIIIIIIIIIIIIIIHHIIIIIIIIIIIIIIIIIIIIIIGHIIIIHIIIIIIIIIIIIIIIIIHIIIIIIIIIIIIIIIIIIIIIIIIIIIIIIIIHIIIIIIIIIIIIIIIIIIIIIHIIIIIIIIHIHIIIIIIIIIIHIIIIIIIIIIIIIIIIHHIIIIIIIIIIIIIIIIIIIIIIIIIIIIIIIIIIIIIIIIIHIIIIIIIIIIIIIIIIIIIIIIIIIIIIIIIIIIIIDDDDD
@HISEQ:969:HM2KJBCX2:2:1102:9411:45117 2:N:0:ACTATGCA
AATCTTGCGCCGCCCAACTATCCCTATTAATCATTACGGTGATCCTAGAAACCAACAAAATAGAACCATGCCGTCCTATTCTATTATTCCATGCTAATGTATTCGAGCAAAAATGCCTGCTTTAAACACTCTAATTTTTTCAAGGTAAAGGTCCTGGATCCGCAAGACACCCAATTAAGGACATCAAGTTTCTCCAGAAGGTGAGAAATCAACAGCGACAGTTCATACCCCTTAAGGCATGACCATCACGTCAATCCCGAAATTCAACTACGAGCTTTTTAACTGCAACAACTTTAATATACGCTATTGGAGCTGGAATTACCGCGGCTGCTGGCACCAGACTTGCCCTCCAA
+
DDDCDHHFDHHHIIDHH=HHHHIIIIIIHHIFHHHEEHHIIIHHFHHHHIIGEEHHHHFHIIHHHIII?EEHHCCHIIIIIIGHIHHHF@EHFCH1FHCHHHIIHHHHIIIGIIIIIIIIHHHHHIHHIGHGIIHHHIHIGIIIHHHHIHIIHEIIIHHHGIIIGHHFHHIIIIIIIGIIIIIIIIIIHIIIIIIIIIIIIIIIIIIIHHHHIIIHIIIIIIIIIIIIGIIHFIHIIIIIIIIIIHHIIHHGFIIIIIIIIHHHHHIIHHIIIIIHHIIIIIIIIIIHHIIIIHFIIIIIIIIIHIIIIIIIIIHHIIIIIIIIIIIIIIIIIIIIIIIIIIIHIIIIDDDDA
@HISEQ:969:HM2KJBCX2:2:1102:4748:46574 2:N:0:ACTATGCA
AATCTTGCGCCGCCCAACTATCCCTATTAATCATTACGTCGATCCTAGAAACCAACAAAATAGAATCAAACGTCCTATTTCATTATTCCATGCTAATGTATTCAAGCGTACGCCTGCTTTAAACACTCTAATTTTTTCAAAGTAACAGTCCTGATTCCCCACGACACCAAATTAATGACATCGCGGTTCTTCAGAAGGTAGGAACCAATAATGCCAGTACGTACCGAAGCACGACCAACAATTCGATCCCGAAATTCAACTACGAGCTTTTTAACTGCAACAACTTTAATATACGCTATTGGAGCTGGAATTACCGCGGCTGCTGGCACCAGACTTGCCCTCCAA
+
DDDDDHIIIIIIIIIIIIIIIIHIIIIIIIIIIIIIIHIIIIIIIIIIIHHIIIIIIIIIIIIIIIIIIIIIHHHHHHIIIIIIIIIHIIIIIIIIHIIIHHHHIIIIIIIIIIIIIIIIIIHIIIIIIIIIIIHHIIIIIIIIIIIIIIIIIIIIIIIIIIIIIIIIIIIIIIIIIIIIIIIIIIIIHIIIIIIIIIIIIIIIIIIIHIIIIIIIIIIIIIIIIIIIIIIIIIIIIIIIIHGEIIIIIIIIIIIIIIIIIIIIIIIIIIIIIIIIIIIIIIIIIIIIIIIIIIIIIIIIIIIIIIIIIIIIIIIIIIIIIIIIIIIIIIIIIIIIIIIIDDDDD
@HISEQ:969:HM2KJBCX2:2:1102:15213:46839 2:N:0:ACTATGCA
AATCTTGCGCCGCCCAACTATCCCTATTAATCATTACGGTGGTCCTAGAAACCAACAAAATAGAACCACAACGTCCTATTCTATTATTCCATGCTAATCTATTCAAGCAATAGCCCGCTTTAAACACTCTAATTTTTTCAAGGTAATGGTCCTGGCTCCCCAACACACCCAATAAAGGACATACTGGTTCACCAGAAGGAAGACCCGACAGCAGACAGTACTCGCCAAAGACGGACCGCCCGGCCAGGCCTAAAATTCAACTACGAGCTTTTTAACTGCAACAACTTTAATATACGCTATTGGAGCTGGAATTACCGCGGCTGCTGGCACCAGACTTGCCCTCCAA
+
DDDDDIIIIIIIIIIIIIIHIIIIIIIIIIIIIIIIIIIIIIIIIIIIIIIIIIHIIIIIIIIIIIIIIIHIIIIIIIIIIGIHIIHGIIIIHIIIIIIIIHIIIIHIIIIIIIIIIIIIIIIHIHIIIIIIIIIIIIIHIIIIIIIHIIIIIHIIIIIIIIIHIIIIIIIIIIHIIHIIIIIIIIIIHIIIIIIIIIIIIIIIIIIIIIIIIIIIIIIIIIIIHIIIIIIIIIIIIIIIIIIHGIIIIHIIIIIIIIIIIIIIIIHIIIIIIIIIIIIIIIIIIIIIHIIIIIIIIHHHHIIIIIIIIIIIIIIIIIIIIIIIIIIIIIIIIIIIIIIIIDDDDD
@HISEQ:969:HM2KJBCX2:2:1102:17282:46995 2:N:0:ACTATGCA
AATCTTGCGCCGCCCAACTATCCCTATTAATCATTACGTCAATCCTAGAAACCAACAAAATAGGATCGAACGTCCTATTTCATTATTCCATGCTAATGTATTCAAGCGTTAGCCTGCTTTAAACACTCTAATTTTTTCAAAGTAACAGTCCTGTTTCCCTGCAACACCAAATTAATGACATTACAGTTCTTCAGAAAGGAGGAATCAGCGAAGCCAGTGCATACCAGTGGCACGACCAACCTGCTGACCCCGAAATTCAACTACGAGCTTTTTAACTGCAACAACTTTAATATACGCTATTGGAGCTGGAATTACCGCGGCTGCTGGCACCAGACTTGCCCTCCAA
+
DDDDDIHIIIIIIIIIIIIIIIIIIHIIIIIIIIIIIIIIIIHHIIIHIIIIIIIIIIIIIIIHIIIIHHIIHIIIIIIIIIIIIIIIIIHIHHIIIIIIIHHIIIIIIIIIIIIIIIIIIIIIIIIIIHIIIIIIIIIIIIIIIIIIIIIIIIIIIIIIIIIIIIIIIHIIIIIIIIIIIIIIHIIIIIIIIIIIIIIIIIIIIIIIIIIIIIIIIIIIIIIIIIIIIIIIIIIIIIIIIIIHFIIIIIIIIIHIIHIIIIIIIIIIIIIIIIIIIIIIIIIIIIIIIIIIIIIIIIIIIIIIIIIIIIIIIIIIIIIIIIIIIIIIIIIIIIIIIIIIIDDDDD
@HISEQ:969:HM2KJBCX2:2:1102:17612:46848 2:N:0:ACTATGCA
AATCTTGCGCCGCCCAACTATCCCTATTAATCATTACGTCGATCCTAGAAACCAACAAAATAGAATCAAACGTCCTATTTCATTATTCCATGCTAATGTATTCAAGCGTGCGCCTGCTTTAAACACTCTAATTTTTTCAAAGTAACAGTCCTGATTCCCCACGACACCAAATTAATGACATCGCGGTTCTTCAGAAGGTAGGAACCGATAATGCCAGTACGTACCGAAGCACGACCAACAATTCGATCCCGAAATTCAACTACGAGCTTTTTAACTGCAACAACTTTAATATACGCTATTGGAGCTGGAATTACCGCGGCTGCTGGCACCAGACTTGCCCTCCAA
+
DDDCDIIIIIIIIIIIIIIIIIIIIIIIHIIIIIIIIHIIHIIIIIIGIIIIIIIIIIIIIIHEHHIIIIIHIIIIIIIIIIIIIHIHIIHIHIIIIIIIIHHIIGIIIIIIHIIIIHHIIIIIIIIIIHHIIIIHIHIHIIIIIIIIIHIIIIIIIIIIIIIIHIIIIIIIIIIIIIIIIIIIIIIIIIIIIIIIIIIIIIIIIIIIIIIIIIIIIIIIIIIIIIIIIIIIIIIGIIIIIHHDIIIIIIIIIIIIHIIIIIIIIIIIIIIIIIIIIIIIIIIIIIIIIIIIIIIIIIIIIIIIIIIIIIIIIIIIIIIIIIIIIIIIIIIIIIIIIIIIDDDDD
@HISEQ:969:HM2KJBCX2:2:1102:4993:47838 2:N:0:ACTATGCA
AATCTTGCGCCGCCCAACTATCCCTATTAATCATTACGGTGATCCTAGAAACCAACGAAATAGAATCAGTCCGTCCTATTTCATTATTCCATGCTAATGTATTCAGACGATAGTCTGCTTTAAACACTCTAATTTTTTCAAAGTAACAGTCCTGATTTCCCATCACACCAAATAAATGGCATGAAAGTTCCTCAGAAGGTAGAGATCCATCTCACCAGTGCAGACAATTAAGCCTGACCAATGGGTAGACCCCGAAGTTCAACTACGAGCTTTTTAACTGCAACAACTTTAATATACGCTATTGGAGCTGGAATTACCGCGGCTGCTGGCACCAGACTTGCCCTCCAA
+
DDADDIIIDHIHIIIIIIHIIIHIIIIGHHHFHIGIIGIIIIIEHHIGGHFHHIIIHHHIIIHIHIIIIIHHIIHHHIHIGHIGIIIIIEHIHIIHEGCGHIIHIHIIIIIIIHHIHIIEGHHGHHIIHHGHIIHIHHHHGHHHHHHGCHHHHHHHIIFIHGFIHIHIHHHHHHEECEGEHIHIIIHFHFHHFHEHHGIHHHFIIHIHIHIHIHHHHHHCHHHHHHIHIIHIIHHEHIHHEGGFGCAHDEHDHHIIHIHHIIHIIHHEIIIIHIIHIIIIIHHHIIHFHIHIIIIHIIIIIIIIHHHEHGHEHIIIHHHHIHHHIIIGHHHHHHIHFHHHHHIDBB@B
@HISEQ:969:HM2KJBCX2:2:1102:12145:48317 2:N:0:ACTATGCA
AATCTTGCGCCGCCCAACTATCCCTATTAATCATTACGGTGGTCCTAGAAACCAACAAAATAGAACCACAACGTCCTATTCTATTATTCCATGCTAATCTATTCAAGCAATAGCCCGCTTTAAACACTCTAATTTTTTCAAGGTAATGGTCCTGGCTCCCCAACACACCCAATTAAGGACATACTGGTTCACCAGAAGGAAGACCCGACAACAGGACAGTACTCGCCAAAGACGGACCGCCCGGCCAAGTCTAAAATTCAACTACGAGCTTTTTAACTGCAACAACTTTAATATACGCTATTGGAGCTGGAATTACCGCGGCTGCTGGCACCAGACTTGCCCTCCAA
+
DDCDDIIIIHIHIIIIHIIIIIIIIIIIIIIIIIIIIIIIGIIIIIHIIIIIGHIHHHIIIIHIIIIHHIIIIIHHIIIIFHIIIIHIHIIIHFHIHHIIIIIIIHIIIIIIIHHHHIIHIIIHHIIIIIIHIIIIIIIIHIIIIHHHHHIIIIGIHHIIIIIIIHHIIIIIHIIIIHIIIIIIIIIIIHIIIIIIHIIIHIHIIIHHHHHHIIIIIIIIHHIIIHIIIIIIIIIIIIHHGIIIIHIIHHHIHIIIIIIHIIHIIIIIIIIIIIIIIIIIIIGHIIIIIIIIIIHIHIIIHHIIIIIIIIIIIIIIIHGIIIIGIIIGIIIIIIIIIIIIHIDCDBB
@HISEQ:969:HM2KJBCX2:2:1102:17812:48071 2:N:0:ACTATGCA
AATCTTGCGCCGCCCAACTATCCCTATTAATCATTACGTCGATCCTAGAAACCAACAAAATAGGGTCAAACGTCCTATTTCATTATTCCATGCTAATGTATTCAAGCGTGTGCCTGCTTTAAACACTCTAATTTTTTCAAAGTAACGGTCCTGATTCCCCATGACACCAAATTAATGACATCACAGTTCGTCAGAAGGTAGAAATCAATAATACCAGTGCATACCGGAGGCACGACCAATATATTGATCCCGAAATTCAACTACGAGCTTTTTAACTGCAACAACTTTAATATACGCTATTGGAGCTGGAATTACCGCGGCTGCTGGCACCAGACTTGCCCTCCAA
+
DDDCDIIIIIIIIIIIIIIIIIIIIIIIIIIIIIHHIIIIDHICHHIHIIIIIIIIGIIGIIHHHHIIGIIHIHHIIIIIIIIIIIIIHHIIEHHHIIIIIHHIIIIIIIIIIHIIIIHHIIHIIIIHHIIIIIIIIIIIHHHIIIIIIIHIIIIIIIIIIHHIIIGHIIHHHHHIIIIIIIIIIIIIIIHIIIHHIIIIIIIIIIIIIIIIIIIIIIIIIHIIIIIIIIIIIIIIIIIIIIIHHHHHIHIIIIHHHIHIIIIIIIIIIIIIIIIIIIIIIIIIIIIIHIIIIIIIHHHFGIIIIIIIHIIIIIIIIIIIIIIIIIIIIIIIIIIIIIIIIDDDDD
@HISEQ:969:HM2KJBCX2:2:1102:5192:49389 2:N:0:ACTATGCA
AATCTTGCGCCGCCCAACTATCCCTATTAATCATTACTCCAGTTGCTAAAAAACCAACAAAATAGAACCGAAGTCCTACGGTGTTATCCCATGCTAATAGTATTCACGGCGTAAGCCTGCTTTGAACACTCTAATTTTTTCAAAGTAAAGGTGATCAAGAGTCGGATGATCTCCAACCAACCCAGAGTAAACCAGGTGAGCTGAAGGTCCGCAAATGACCACAGAAGCTGACACGCTCTTCAACACTATCATCCCAGAAGAGACGTAGGCCAGAGAGCGTAATGTCAGGAAATCCAACTACGAGCTTTTTAACTGCAACAACTTTAATATACGCTACTGGAGCTGGAATTACCGCGGCTGCTGGCACCAGACTTGCCCTCCAA
+
@D@ADCHEDHHHIIIHHHHHIIEHHHGGH@HFHECHHHIIIGHHHGIC@GHEDHIIGHCHCHCGCHHHHDHDHGHIHGHCH1CGI1FHIHGHHHIFEHHGGD@FHIG?0EDCCHFE1GHHC<<GEEHHHHHHCHEE1IFCHHIH@GEF@/@EHIHHHFGHGHHGHEGCGHHIIIIHCIHEIIHE.HCIHIIHEHGIHHFHHGIGHHDCHIHFIIIIHGHEIHHHGC=I==HHHDEI<HGFHIHHFHHIHIIIIIHH?HHHGHHH@HHFIIHHHHHHHCIHGDIGHIHEIHHHEIHHHHHHHG@FHHHHIHEHIHHIHIHIHHFHIIIIIHIIHH@HHGIHIIHHIHHH@IHIHHIIIIIIIFHIHHIHHHCGEHHHHHDCDDD
@HISEQ:969:HM2KJBCX2:2:1102:12971:49070 2:N:0:ACTATGCA
AATCTTGCGCCGCCCAACTATCCCTATTAATCATTACGTCAATCCTAGAAACCAACAAAATAGGATCAACGTCCTATTTCATTATTCCATGCTAATGTATTCAAGCGCGAGCCTGCTTTAAACACTCTAATTTTTTCAAAGTAACAGTCCTGATTCCCCACCACACCAAATTAATGACATGATGGTTCGTCAGAAGGTAGAAATCAGTAACACCAGTACGTACCGAAGGCACGACCAGCGTACTAATCCCGAAATTCAACTACGAGCTTTTTAACTGCAACAACTTTAATATACGCTATTGGAGCTGGAATTACCGCGGCTGCTGGCACCAGACTTGCCCTCCAA
+
DCADDIIHIIIHHIIFHIIGHIIIIIIIIIIIIIIIIHIIGIIHIIIHHIIIIIIIIEEHHIEHHHIHHIIEHHIIIIIHIIIGIIEHHIHHHIHHHHIHHFHGHIIHIIHHIIHIIIIIHIIIHHHIIIIHHIIIIIHHIHHHHHHIHHHHHECHHIIHHCGEHIHIIIHEHHHHHHIIIIHCGHHIHHIIIIIHHHHHHBGIHHIHFIGGH<IIIIIIIIIIIIIIIIIHIIIIIIIIIIHHHDIGIIIIIHEHIIHHIIIIIIIHHGIIIHHHIIIIHIIIIHHHIIIGIIIIIIIGIIIIIIIIHIIHIIIIIIIIIGIIIIIIIIIHHIIIIIHHDBCD@
@HISEQ:969:HM2KJBCX2:2:1102:7704:49466 2:N:0:ACTATGCA
AATCTTGCGCCGCCCAACTATCCCTATTAATCATTACGGTGGTCCTAGACCAACAAAATAGAACCAACGTCCTATTCTATTATTCCATGCTAATCTATTCAAGCAAAAACCCGCTTTAAACACTCTAATTTTTTCAAGGTAATGGTCCTGGTTCCCCGACACACCCAATTAAGGACATACCGGCTCACCAGAAGGATAGACCCGACAACAGGACAGTACTCGCCAGAGACGGACCGCCCGGTCAAGCCTAAAATTCAACTACGAGCTTTTTAACTGCAACAACTTTAATATACGCTATTGGAGCTGGAATTACCGCGGCTGCTGGCACCAGACTTGCCCTCCAA
+
D@@@<GCCC/<CH/<C@GHHHE11<<GGHEG1111<<10<1<D1<<F11<<DCHIHH@GG11<11D@ECE@00CF1FHC1F<FH<<<C@1<F1C1E@<1?@<@7CEG1<<C>@F?GFEB<<@HFHHHCHH8B<A6607?FG?HEFA/HF5EIHHDDHHIGIHHH6IIIIIIHH9HGHHHGIIFHGC;/.HHIHHCF?HDEHHFEEIHFC@CED@CGIIFCEHE@EIIHHCHH?HFHHHFGHEIIFHGHIIIHHEHHIHHCHHHIIHHIIHHIIIIIIIIIIIFHH@HHHDHCIIHHFHGIIIIIIIIIIIHIIHHIIIIHHHHGH?HHG?HHIHEHIIIDBBD0
@HISEQ:969:HM2KJBCX2:2:1102:3848:49475 2:N:0:ACTATGCA
AATCTTGCGCCGCCCAACTATCCCTATTAATCATTACGGTGATCCTAGAAACCAACAAAATAGAATCATGCCGTCCTATTTTATTATTCCATGCTAATGTATTCAAGCAAAATGCCTGCTTTAAACACTCTAATTTTTTCAAAGTAAAGGTCCTGGTTCCCCGCGACACCCAATTAAGGGCATCGCGGTTCTCCAGAAGGTGAGAAATTGACTACACCAGTTCATACCCCTTAAGGCACGACCGATGTGTCAATCCCGAAATTCAACTACGAGCTTTTTAACTGCAACAACTTTAATATACGCTATTGGAGCTGGAATTACCGCGGCTGCTGGCACCAGACTTGCCCTCCAA
+
DDDDDIIIIHIIIIIIIIIIIIIIIIIIIIIIIIIIIIIIIIIIIIIIHIIIIIIIIHIIIIIHIIIIIHHHIIIIIIIIIIIIIIIIIHIIIIIIIIIIIHIIIIIGIIIIIHIIIIIIIIIIIIHIIHIIIIIIIIIHIIHHIIIIIHIIIIIIIIIIIIIIIIIIIIIIIIIIIIIIIIIIIIIIIIIIIIIIIIIIIIIIIIIIIIIIIIIIIIIIIIIIIIIIIIIIIIIIIIIIIIIIIIIIIIHIIIIIIIIIIIIIIIIIIIIIIIIIIIIIIIIIIIIIIIIIIIIIIIIIIIIIIIIIIIIIIIIIIIIIIIIIIIIIIIIIIIIIIIIIIIIIIIIDDDDD
@HISEQ:969:HM2KJBCX2:2:1102:11844:49246 2:N:0:ACTATGCA
AATCTTGCGCCGCCCAACTATCCCTACTAATCATTACGGTGGTCCTAGAAACCAACAAAATAGAACCACAACGTCCTATTCTATTATTCCATGCTAATCTATTCAAGCAATAGCCCGCTTTAAACACTCTAATTTTTTCAAGGTAATGGTCCTGGCTCCCCAACACACCCAATTAAGGACATACTGGTTCACCAGAAGGAAGACCCGACAACAGGACAGTACTCGCCAAAGACGGACCGCCCGGCCAAGTCTAAAATTCAACTACGAGCTTTTTAACTGCAACAACTTTAATATACGCTATTGGAGCTGGAATTACCGCGGCTGCTGGCACCAGACTTGCCCTCCAA
+
DDCDDIIIIIIIIIIIIIIIIIIIII1FHIIIIIIIIIIIIIIHIIHIIIIIIIIIIHIHHIIHIIIIIIIIDHHIIIIIIIHIIIIHIIHEHIIGHIIIHIIIIIIIIHIIIHIIIIHIIIIHIHHHHHIIIIIIIIIIIIIIIIIHHHIIIHIHHIIIIIIIIIIIIIIIHEIIIIIIIIIIIHIIIIIIIIIIIIIIHIHIIIIIIIIIIIIIIIIIIIIIIIIIIIIIIIIHHGHIIHIIIHIIIIIIIIIIIIHIIIIHIIHHIIIHIIIIIIIIIIHIIIIIIIIIIHEIIIIHIIIIIIIIIIIIHIIIIIIIIIIIIIIIIIIIIIIIIIIIIIDDDDD
@HISEQ:969:HM2KJBCX2:2:1102:12676:50057 2:N:0:ACTATGCA
AATCTTGCGCCGCCCAACTATCCCTATTAATCATTACGGTGGTCCTAGAAACCAACAAAATAGAACCACAACGTCCTATTCTATTATTCCATGCTAATCTATTCAAGCAAATGCCTGCTTTAAACACTCTAATTTTTTCAAGGTAATGGTCCTGGCTCCCCGGCACACCCAATAAAGGACATACTGGTTCACCAGAAGGTGGACCCGACACAGGACAGTACTCGCCAAAGACGGACCGCCCGGCCAGGCCTAAAATTCAACTACGAGCTTTTTAACTGCAACAACTTTAATATACGCTATTGGAGCTGGAATTACCGCGGCTGCTGGCACCAGACTTGCCCTCCAA
+
D@DDDIHIIIHDHHHEHHHHIHHIIIIIIIIHFIHFHIGHHFE<EGHCCHHEHHHIIIIIIIG<CFCEGH@GHIH0EH@C<G@HHCECHFHHHHFHFHIHHEGHHHHEHHHI=@G<FHH@EGGHIFHIHHGHIIH@GIIIGHIHHCHHIHIFIHHHHHHIIHHGIIIHIHGHIIIIIIHIIHHHIHGIIIIGIHHHIIHHFHIIIIIIIIHHHHGHIIIHIHIIIIIFHHFHIHHIGHHIGHHHEIIHGEIIIIHGHHHHGHCIIIHIIIHHIIHHHHHHIIIIIIHIHHHIHHIHHHCDCIIIIIIHIIIHHIIIIHHHHIIIIHHEIIIIHHHHHIHIIDDDDD
@HISEQ:969:HM2KJBCX2:2:1102:6122:50013 2:N:0:ACTATGCA
AATCTTGCGCCGCCCAACTATCCCTATTAATCATTACGTGATCCTAGAAACCAACAAAACGGAACCACTGTCCTATTTCATTATTCCATGCTAATGTATTCAAGCAAATTAATGCCTGCTTTAAACACTCTAATTTTTTCAAAGTAAAAATTCTAGTTCATTGAGACACCCATTAAGAACATCAACAATTCACCAGAAGGTGAGAAATTGGCTACACCAGTTCATGCCCCTTAAGGCACGACCGATGCATCAATTCCGAAATTCAACTACGAGCTTTTTAACCGCAGCAACTTTAATATACGCTATTGGAGCTGGAATTACCGCAATGGCTGCCAACACCAGACTTGCCCTCCAA
+
?@B@DGHIHHHI?HHIGIIIEGHHHEHHHHIIIHHHHHHHGEGI?GHHEHHIEHCEHEHHDHHGIICH1FHIIIIIHGIIGFHHIIEHEHHIHHIHGEHHHDCHIIIGHIHFHHFHIIIGIHHHCIIIIIHIGIHHHHHHHHIIIIIHHIHHIIIIIHHFGHHHIHHHIHGHHHHIIHHHGCHHHHHIFCHFEGEHEIIIIHIHHHHFH;HIIHGHIIIIHEIIHIHHGF5HHFIIIHHHIIIIIIIIHFHHGDEIHGHEFFEHIHGGHHGIHHEGHEHIIIIIIHEIHHHEHHGD?E@IHFHEHGEIGIIHHIHIIIHIIIHHIHGIIHIHEIHHD<HGGGHIIHHIIIDDDDD
@HISEQ:969:HM2KJBCX2:2:1102:15897:50478 2:N:0:ACTATGCA
AATCTTGCGCCGCCCAACTATCCCTATTAATCATTACATCGATCCTAGAAACCAACAAAATAGAATCAAAACGTCCTATTTCATTATTCCATGCTAATGTATTCAAGCGTAAGCCTGCTTTAAACACTCTAATTTTTTCAAAGTAACAGTCCTGATTCCCCATGACACCAAATTAATGACATCATGGTTCGTCAGAAGGGAGAAATCAATAAGCTAGTACGTACCAAAGGCACGACCAACATATTGATCCCGAAATTCAACTACGAGCTTTTTAACTGCAACAACTTTAATATACGCTATTGGAGCTGGAATTACCGCGGCTGCTGGCACCAGACTTGCCCTCCAA
+
DDDDDIIIIIIIIIIIIIIIIIIIIIIIIIIIIIIIIIIIIIIIGHFHIIIIIIIIIIIHIIIHGHHIIIIIIIIIIIIIIIIIIIIIHIIHIHIIIIIIIHHIIIGIIIIIIHIIIHIIIIIHIIIHIIIIIIIIHIIIIIIIIIHHIIIIIIHIIIIIIIIIIHHHIIIHHIIIIHIIIIIIIIHIIIIIIIIIIIIIIIIIIIIIIIIIIIIIIIIIIIIIIIIIIHIIIIIIHIIIIIIIHIIIIIIIIIIIIIIIIIIIIIIIIIIIIIIIIIIIIIIIIIIIIIIIIIIIIIIIIIIIIIIIIIIIIIIIIIIIIIIIIIIIIIIIIIIIIIIIIDDDDD
@HISEQ:969:HM2KJBCX2:2:1102:5772:50943 2:N:0:ACTATGCA
AATCTTGCGCCGCCCAACTATCCCTATTAATCATTACGTCAATCCTAGAAACCAACAAAATAGGATCAACGTCCTATTTCATTATTCCATGCTAATGTATTCAAGCGCGAGCCTGCTTTAAACACTCTAATTTTTTCAAAGTAACAGTCCTGATTCCCCGCCACACCAAATGAATGACATGATGGTTCGTCAGAAGGTAGGAACCAGTAACACCAGTACGTACCTAAGGCACGACCAACGTACTGATCCCGAAATTCAACTACGAGCTTTTTAACTGCAACAACTTTAATATACGCTATTGGAGCTGGAATTACCGCGGCTGCTGGCACCAGACTTGCCCTCCAA
+
DDDDDIIHIIIIIIIIIIIIIIIIIIIIIIIIIIIIIIIIIIIIIIIIHIIIIIIIIHHHHIIIIIIIIIIHIIIIIIIIIIIIIIIIIIIIIIGIIIIIIHHIIIIHIIIIIIIIIIIIIIIIIIIIIIIIIIIIIIIIIIIHIIIIHIIIHIIIIIIIIIIIIIIIIIIIIIIIIIIIIIIIIIIIIIIIIIIIHIIIIIIIIIIIIIIIIIIIIIIIIIIIIIIIIIIIIIIIIIIIHHHGIIIIIIIIIIIIIIIIIIIIHIIIIIIIIHIIIIIIIIIIIIIIIIIIIIIIIIIIIIIIIIIIIIIIIIIIIIIIIIIIIIIIIIIIIIIIIIIIDDDDD
@HISEQ:969:HM2KJBCX2:2:1102:5237:50542 2:N:0:ACTATGCA
AATCTTGCGCCGCCCAACTATCCCTATTAATCATTACGTCAATCCTAGAAACCAACAAAATAGGATCGAACGTCCTATTTCATTATTCCATGCTAATGTATTCAAGCGTTAGCCTGCTTTAAACACTCTAATTTTTTCAAAGTAACAGTCCTGTTTCCCTGCAACACCAAATTAATGGCATTACAGTTCTTCAGAAAGGAGGAATCAGCGAAGCCAGTACATACCAGTGGCACGACCAACCTGCTGACCCCGAAATTCAACTACGAGCTTTTTAACTGCAACAACTTTAATATACGCTATTGGAGCTGGAATTACCGCGGCTGCTGGCACCAGACTTGCCCTCCAA
+
@BDDDFGCD?@E<HCEHCCHEHFEF@HHHIHCG@GHHHCGE@CC@G1C?H@EEHHHHHC?GIHGHIFCEH@EFG=EGHHIIIHHHHI@CHHFHCHFHIIIHGHHIIIIHIIIHHIIIHIIIGHHIHHHHHHIIIIIIIIIIIHIIIIIIIHIIIIIIHIIHIIIIIHIIIHIIIIIIIIIIIIIIIIIHIIHIIIIIIIIHIIIHIIIHIHIIIIHIIIIIIIIIHIIHIHIIIIIIIIIIIHHHIIIIIHIIIIIIIIIIIIIIIIIIIIIIIIIIHGIIIIHHIIIIIGIIIIIIIHIIIIIIIIIIHIIIIIIGIIIIIHIIIIIIIIIIHIIIIIIIDDDDD
@HISEQ:969:HM2KJBCX2:2:1102:8827:52895 2:N:0:ACTATGCA
AATCTTGCGCCGCCCAACTATCCCTATTAATCATTACGGTGATCCTAGAAACCAACGAAATAGAATCAGTCCGTCCTATTTCATTATTCCATGCTAATGTATTCAGACGATAGTCTGCTTTAAACACTCTAATTTTTTCAAAGTAACAGTCCTGATTTCCCATCACACCAAATAAATGGCATGAAAGTTCCTCAGAAGGTAGAGATCCATCTCACCAGTGCAGACAATTAAGCCTGACCAATGGGTAGACCCCGAGGTTCAACTACGAGCTTTTTAACTGCAACAACTTTAATATACGCTATTGGAGCTGGAATTACCGCGGCTGCTGGCACCAGACTTGCCCTCCAA
+
DDDDDIIIIIIIIIIIIIIHIIIIIIIIIIIIIIIIIIIIIIIIIIIIIIIIIIIIIIIIIIIIIIIIIIHIIHIIIHIIIIIIIIIIIIIIIIHHIIIIIIIIIIIIIIIIIHIIIIHIIIIIHIIHIIIIIIHIIIIHHHIIIIHHIIIIIHIHIIIIIIIIIIIIIIIIIIIIHHIIIIIIIIIIIIIIIIIIIIIIIIIIIIIIIIIIIIIIIIIIIIIIIIHIHIIGIIIIIIIIHIIIHHGIIHIIIIIHHIIIIIIIIIIIIIIIIIIIIHIIIIIIIIIIIHIIIIIIIIIIIIIIIIIIIIIIIIIIIIIHIIIIIIIIIIIIIIIIIIIIIHIDDDDD
@HISEQ:969:HM2KJBCX2:2:1102:17934:52704 2:N:0:ACTATGCA
AATCTTGCGCCGCCCAACTATCCCTATTAATCATTACGGTGATCCTAGAAACCAACAAAATAGAACCATGCCGTCCTATTCTATTATTCCATGCTAATGTATTCGAGCAAAAATGCCTGCTTTAAACACTCTAATTTTTTCAAGGTAAAGGTCCTGGATCCGCAAGACACCCAATAAAGGACATCAAGTTTCTCCAGAAGGTGAGAAATCAACAGTAACAGTTCATACCCCTTAAGGCATGACCATCACGTCAATCCCGAAATTCAACTACGAGCTTTTTAACTGCAACAACTTTAATATACGCTATTGGAGCTGGAATTACCGCGGCTGCTGGCACCAGACTTGCCCTCCAA
+
DBDDDHHIIIIIIIIIIGIIIIIIIIIIIIHIIIGIIIGIIIIIHIIHHHIHIIHHIIIIIEGHHIIIIHEHHHHIHHHHHGHIF@HIIGHHHCHHHHGHHCCHHHGHHHICFCHHH?GHHHHIHHHHHIHH?HHHIHHIGHEHEHHHH1?FGHGCEEHHHHCDDECHEHHHH/CHGHFGFHE?/7GH<@FEGHIGIIICHBHHHHGHEFHEGF1BHFFHF<6HGHEHFHHGHFH<1D?FHCCHGD=@EDC<1C/</@EHG@FHEEEIHHHIIGHHHGCFHFC11GD<<<<D1HHHFD0C<HHHEF?F?C1CG?EGG@ECC<?HCHHCEHHEEEG@HGC@GEHEHHEF0@D@0
@HISEQ:969:HM2KJBCX2:2:1102:14958:53612 2:N:0:ACTATGCA
AATCTTGCGCCGCCCAACTATCCCTATTAATCATTACATCGATCCTAGAAACCAACAAAATAAAATTGGATGTCCTATTTTATTATTCTATGCTAATGTATTCAAGCGTGAGCCTGCTTTAAACACTCTAATTTTTACAAAGTAACAGTCCTAATTCCCCGTGATACCAAATTAATGGCATTACGGTTCTTTAAAAGATGAGAAATTAATAATATCAGTACATACCAACGGCATGACCAAAACATTGATTTCGAAATTCAACTACGAGCTTTTTAACTGCAACAACTTTAATATACGCTATTGGAGCTAGAATTACTGTGGCTGCTAGCACCAGACTTGCCCTCCAA
+
DBB@@1CCEHHDHDDGHEFHFEFECCGHHGFFHCHHHIGHCEHGHE@HEHF1@C101C@GG@@DH@<1<CGHHH1EHCHFHE@H@HHFHH?<<FHH@GFHHHHGIIIIHEHHEGHF@1AE@HHEFHHHHIHHGEEHHHHCCHEHHGIHIIHHHHHHIDHDHHGGHHHGIHHHHHIHEFHHIIIHHEHGIIIIHIIIHHHHIIIIIIHHIIHHFHEHEHHHHHHHCHHHHHCEHHHGDIIIHHIHH<FIHIIIIHHIIIIIIIHIIHHHIHHEEHHHIIIIHHHIIIHEHIIHHHCHEIHHEHHHHH@CHHIHHIHHHCHEHHHGIHF@FCEHHCHEEHEDHHAADDA
@HISEQ:969:HM2KJBCX2:2:1102:5156:53836 2:N:0:ACTATGCA
AATCTTGCGCCGCCCAACTATCCCTATTAATCATTACGTCGATCCTAGAAACCAACAAAATAGAACCACAACGTCCTATTCTATTATTCCATGCTAATCTATTCAAGCAATAGCCCGCTTTAAACACTCTAATTTTTTCAAGGTAATGGTTCTGGCTCCCCAACACACCCAATAAAGGGCATACTGGTTCACCAGAAGGAAGACCCGACAGCAGACAGTACTCGCCAAAGACGGACCGCCCGGCCAGGCCTAAAATTCAACTACGAGCTTTTTAACTGCAACAACTTTAATATACGCTATTGGAGCTGGAATTACCGCGGCTGCTGGCACCAGACTTGCCC
+
DCDDDHIIGIHIIIHIHIHHHIIIIIIIIIIIIIIIIIIIIIIHGIGHHGIIIHIHIGH@HEC@FHHHHHHIHHHIIIHIHIHIHIIHIIHIEHHHHHHHHHHCHIHHHHHIFHHFCDHHHGHIIIIIIIIIHHIIGIIIGHHHFHHEHDGHHHHHHIIIIHIHIAEGHHCHF@CFHHEHHHHFHGHEHIIIHHIGHIHFCFHHHC=IHFDH?GFGEFAFEHHICHIIHHEIHHHHHH:<IHHGGD1EH?IHFIHG@HCC<</CF?HEGDD11HHIIH@HHFD1CHC<C<10HIHGC1D<CGE@ECC1?EHD?E?C/DIHEGC<1?EHDC1C1CE@@??DD
@HISEQ:969:HM2KJBCX2:2:1102:4281:54282 2:N:0:ACTATGCA
AATCTTGCGCCGCCCAACTATCCCTATTAATCATTACGTCGATCCTAGAAACCAACAAAATAGAATCAAACGTCCTATTTCATTATTCCATGCTAATGTATTCAAGCGTAAGCCTGCTTTAAACACTCTAATTTTTTCAAAGTAACAGTCCTGATTCCCCACGACACCAAATTAATGACATCGCGGTTCTTCAGAAGGTAGGAACCGATAATGCCAGTGCGTACCGAAGCACGACCAACAATTCGATCCCGAAATTCAACTACGAGCTTTTTAACTGCAACAACTTTAATATACGCTATTGGAGCTGGAATTACCGCGGCTGCTGGCACCAGACTTGCCCTCCAA
+
DDDDDIIIIIIIIIIIIIIIIIIIIIIIIIIIIIIIIIIIIIIIIIIIIIIIIIIIHIHIIIIIIIIIIIHIGHFHIIIIIIHHHIIIIIHIIIHIIIIIIHIIHIIIIIIHHIIIIIIIIHHIIHIIIHIIIIIHIIHGIIIHIIIIIIIIIHIIIIHIIIIGIIIIIIIIIIIIIIIIIIIIIIIIIIIIIIIIIIIIIIIIIIIIIIIIIIIIIIIIHHHIIIIIIIIIIIIIIIIIHIGDIIIIIHHIIIIIIIIIIIIIIIIIIIIIIIIHIIIIIIIIIIIIIIIIIIIIIIIIIIIIIIIIIIIIIIIIIIIIIIIIIIIIIIIIIIIIIIIIDDDDD
@HISEQ:969:HM2KJBCX2:2:1102:6148:54465 2:N:0:ACTATGCA
AATCTTGCGCCGCCCAACTATCCCTATTAATCATTACGTCAATCCTAGAAACCAACAAAATAGGATCGAACGTCCTATTTCATTATTCCATGCTAATGTATTCAAGCGTTAGCCTGCTTTAAACACTCTAATTTTTTCAAAGTAACAGTCCTGTTTCCCTGCAACACCAAATTAATGACATTACAGTTCTTCAGAAAGGAGGAATCAGCGAAGCCAGTACATACCAGTGGCACGACCAACCTGCTGACCCCGAAATTCAACTACGAGCTTTTTAACTGCAACAACTTTAATATACGCTATTGGAGCTGGAATTACCGCGGCTGCTGGCACCAGACTTGCCCTCCAA
+
DDDDDIIIIIIIIIIIIIIIIIIIIIIIIIIIIIIIIIIIHIHIHHIIIIIIIIIIIIIHIIIIHIIIIIEHHIHIIIIIIIIHIIIIIIHIHIIIIIIIHHHHHIIIHIIIIIHHIHHIHHIFFIIIIIHHIGHHHHIIIHHHIGHHHHIHHHHHIIHIIIIIHIIHHHGHHHHHIHHIHIIIIHHHIHGHEHHHEIHIHIIHGIHIIIIIIGIIIIIIIIIIIIIIIIIIIIIIIHHIIHHHCCHIIHIIIIIIIIIIIIIIIIIHGIIIIIIIIIIHIHIIIIIIIIIIIIIIIIIHIGIIIIIIHHIIIIIIIIIIIIIIIIIIIIIIIHHIIIIIIDDDDD
@HISEQ:969:HM2KJBCX2:2:1102:15709:54707 2:N:0:ACTATGCA
AATCTTGCGCCGCCCAACTATCCCTATTAATCATTACGTCAATCCTAGAAACCAACAAAATAGAATCAAACGTCCTATTTCATTATTCCACGCTAATGTATTCAAGCGTAAGCCTGCTTTAAACACTCTAATTTTTTCAAAGTAACAGTCCTGATTCCCCACGACACCAAATTAATGACATCGCGGTTCTTCAGAAGGTAGGAACCAATAATGCCAGTGCGTACCGAGGCACGACCGACAATCTGATCCCGAAATTCAACTACGAGCTTTTTAACTGCAACAACTTTAATATACGCTATTGGAGCTGGAATTACCGCGGCTGCTGGCACCAGACTTGCCCTCCAA
+
DDDDDIIIIIIIIIIIIIIGIIIIIIIIIIIIHIIIIIHIIIIHIIIHIIIIIIIIHIIIIIIIGIIIIHIHHIHIGIIHIHIIHIIIIIIIIIIIIIIIIIIIIIIIIIIIIHIIIIIIIIIIIIIIIIIIIHHIIIIIIIIIIHHHHIIIIIIHIIIIIIIIIIHIIIIIIIIHHHHIIIIIIIIIIIIIIIIIIIIIIIIIIIIIIIIIIIIIIIIIIIIHIIIIIIIIIIIIIIIIIIHHIIIIIIIIIIIIIIIIIIIIIIIIIIIIIIIIIIIIIIIIIHIIIIIIHIIIIIIIIIIIIIIIIIIIIIIIIIIIIIIIIIIIIIIIIIIIIIIIDDDDD
@HISEQ:969:HM2KJBCX2:2:1102:13072:55849 2:N:0:ACTATGCA
AATCTTGCGCCGCCCAACTATCCCTATTAATCATTACATCGATCCTAGAAACCAACAAAATAGAATCGGATGTCCTATTTCATTATTCCATGCTAATGTATTCAAGCGTGAGCCTGCTTTAAACACTCTAATTTTTTCAAGGTAACAGTCCTAATTCCCCGTGACACCAAATTAATGGCATTACGGTTCTTTAGAAGGTGAGAAATCAATAATATCAGTACATACCAACGGCATGACCGAAACATTGATCCCGAAATTCAACTACGAGCTTTTTAACTGCAACAACTTTAATATACGCTATTGGAGCTGGAATTACCGCGGCTGCTGGCACCAGACTTGCCCTCCAA
+
DDDDDIIHIIIIIIIHGIIIIIIIIIIIIIIIIIIIIIIIIHHHHIHIHIIIIIIIIIGIIHHIIIIHGHHHHGHHHIIIFHIIHIIIIIIIHIIGGHHHIFIIIIIHIIIHIIIIIIIIIIIIIIIIIIIIIIIHIIIIIIIIIIIIIIIIIHHIIIHIIIIIIIIIIIIIIIIIIIIIIIIIIHIIIIIIIIIIHHHIIIIIIIHIIIHIIIHIIIIIIIIHHIIIIIHIIIIIHIIIIIIHHFIIIIIHIIIIIIIIIIIIIIIIIIIIIIIIIIIIIIIIIIIIIIIIIIIIIIIIIIIIIIIIIIIIIIIIIIIIIIIIIIIIIIIIIIIIIIIIIIDDDDD
@HISEQ:969:HM2KJBCX2:2:1102:8873:55846 2:N:0:ACTATGCA
AATCTTGCGCCGCCCAACTATCCCTATTAATCATTACGGTGATCCTAGAAACCAACGAAATAGAATCAGTCCGTCCTATTTCATTATTCCATGCTAATGTATTCAGACGATAGTCTGCTTTAAACACTCTAATTTTTTCAAAGTAACAGTCCTGATTTCCCATCACACCAAATAAATGGCATGAAAGTTCCTCAGAAGGTAGAGATCCATCTCACCGGTGCAGACAATTAAGCCTGACCAATGGGTAGACCCCGAGGTTCAACTACGAGCTTTTTAACTGCAACAACTTTAATATACGCTATTGGAGCTGGAATTACCGCGGCTGCTGGCACCAGACTTGCCCTCCAA
+
BBDDCIIIIHIGIHHIEFHHFGHIHHIIHIIEHIHIIIIIIIIHHIHHIIHHGHIFHEHIIFHIIGHECGEHIIHIGEHHIGHIIHHIIHIHHIIHIIIIIHHHHIIHIIIIIIIIIIIHEIIIIIHHGHIIIIIHIHIHIIIIIIIIIIHIHIIHIIIHHFHIHIIIIIIHIIIHHIHIHIHIIIIIIHIIIIIIIIIHIIIIIII<IHIIIIIIHIHIHIHIIIIIIIIIIIIIIIIIIIHHHHDIIIIIIIIIIIIIIIIIIIIIIHHIIIIHIIIIIIIIIIIIHIIIIIGIIIIIIIIIHIIIIIIIIIIIIIIIIIIIIIIIIIIIIIIIIIIIIIIDDDDD
@HISEQ:969:HM2KJBCX2:2:1102:7133:55914 2:N:0:ACTATGCA
AATCTTGCGCCGCCCAACTATCCCTATTAATCATTACGGCGGTCCTAGAAACCAACAAAATAGAACCGCACGTCCTATTCTATTATTCCATGCTGTAATATTCGAGCAAAGGCCTGCTTTGAACACTCTAATTTTTTCAAAGTAAAAGTCCTGGTCCCCAACACACCCAGTGAAGGGCATGCGGTTCTCCAGAAGAAAAGGCCCGGCCGGACAAGTGCACGCGGTGAGGCGGACCTGCCAGCCAGGCCAAAGGTTCAACTACGAGCTTTTTAACTGCAACAACTTTAATATACGCTATTGGAGCTGGAATTACCGCGGCTGCTGGCACCAGACTTGCCC
+
DDDDCIIIIIIIIIIIIIIIIIIIIIIIIIIHIIHIIIIGIIIHIHHHHIIIHIIICHFHHHIIIIHHHIHIIHHG?GHIEGHIHHIEHIHIIIIIIIIIIHCIIIIIIIIIIIIIHIIIIIHIIIIHIIIIIIIIIIIIIIHICIIIIIIHIHHIIIIIIIIHHIHIIIIIIIHIHHIIIIIIIHIHGHIIIIIIIIIIIIIIIIIIIIIIIIIIIIIIIIIIIIIIIIIIIIIHHHIIIIIIIIIIIIIIIIIIIIIIIIIIIIIIIIIIIIIIIIIIIIIIIIIIIIIIIIIIIIIIIIIIIIIIIIIIIIIIIIIIIIIIIIIIIIIIIIDDDDD
@HISEQ:969:HM2KJBCX2:2:1102:9296:56372 2:N:0:ACTATGCA
AATCTTGCGCCGCCCAACTATCCCTATTAATCATTACGGTGGTCCTAGAAACCAACAAAATAGAACCACAACGTCCTATTCTATTATTCCATGCTAATCTATTCAAGCAATAGCCCGCTTTAAACACTCTAATTTTTTCAAGGTAATGGTCCTGGCTCCCCAACACACCCAATTAAGGACATGCTGATTCACCAGAAGGAAGACCCGACAACAAGACAGTACTCGCCAAAGACGGACCGCCCGGCCAGGCCTAAAATTCAACTACGAGCTTTTTAACTGCAACAACTTTAATATACGCTATTGGAGCTGGAATTACCGCGGCTGCTGGCACCAGACTTGCCCTCCAA
+
BDDDDIIIIIIIIIIIIIIIIIIIIIHIHIIIIIIIIIIIIIIIIIHIIIIIIIIIIIIHIHIIIIIIIIHIHIIIIIIIIIHIIIIHIIIIIIIIHIIIIHHIIIHIIIIIHHIIIIHHIIHIIIIIIIIIIIIIHIIIIIIIIIIHHHIIIIHHIHIIIIIIIHHIIHIIIHHHIIIIIIIIIIIIIHHGHIIIIIIIHIIIIIIIIIIIIIIIIIIIIIIIIGIIIIIHIIIIIIIHIIIIIHIIIIHIIIIIIIIIIIGIIIIIIIIIIIHIIIIIIIIIIIIIIIIIIIHIIIIIHIIIIIIIIIIIHIIIIIIIIIIIIIIIIIIIIIHGIIIIIIDDDDD
@HISEQ:969:HM2KJBCX2:2:1102:6761:57863 2:N:0:ACTATGCA
AATCTTGCGCCGCCCAACTATCCCTATTAATCATTACGTCAATCCTAGAAACCAACAAAATAGGATCGAACGTCCTATTTCATTATTCCATGCTAATGTATTCAAGCGTTAGCTTGCTTTAAACACTCTAATTTTTTCAAAGTAACAGTCCAAATTCCCCGCAACACCAAATTAATGGCATTACGGATCATCAGGAAGGAGGAATCAGTGAGACCAGTACATACCAGAGGCATGACCAATCTACTAACCCCGAAATTCAACTACGAGCTTTTTAACTGCAACAACTTTAATATACGCTATTGGAGCTGGAATTACCGCGGCTGCTGGCACCAGACTTGCCCTCCAA
+
DDDDDIHIIIIIIIIIIIIIIIIIIIIIIHIIIIIIIIIIIIIGIIIIHIIIIIIIHIFIIIIIIIIIIIIIIIHIHIHIHIIIIIIIIIIIIIHHIIIIHIIIIIIHIIIIIIIIIIIIIIIIIIIIIIHIIIIIIIIIIIIIGIIHIIIHHHHIIIIIIIHIIIHIIIIIIIIIIIIIIIIIIIIIHIHIIIIIIIIIHHIHIIIIIIIIIIIIHIIIIIIIIIIIIIIGIIIIIIIIIIIHIIGIIIIIIIIIIIIIIIIIIIIIIIIIIIIIIIIIIIIHFIHHGHIIIIIIIIIIIIIIIIIIIIIIIIIIIIIIIIIIIHIGIIIIIIIIIHIIIDDDDD
@HISEQ:969:HM2KJBCX2:2:1102:17753:57114 2:N:0:ACTATGCA
AATCTTGCGCCGCCCAACTATCCCTATTAATCATTACGGTGGTCCTAGACCAACAAAATAGAACCAACGTCCTATTCTATTATTCCATGCTAATCTATTCAAGCAAAAGCCCGCTTTAAACACTCTAATTTTTTCAAGGTAATGGTCCTGGTTCCCCGACACACCCAATTAAGGACATACCGGCTCACCAGAAGGATAGACCCGACAACAGGACAGTACTCGCCAGAGACGGACCGCCCGGTCAAGCCTAAAATTCAACTACGAGCTTTTTAACTGCAACAACTTTAATATACGCTATTGGAGCTGGAATTACCGCGGCTGCTGGCACCAGACTTGCCCTCCA
+
DDDDDIIIIIIIIIIIIIIIIIIIIIIIIIIIIIIIIIIIIIIIIIIHIIIIIIIHHIIIHHHIIEHIIHIIIIHHIIIIIIHIHIHIHHIIIIIIIIIIIHIIIIIIIIIIIIIIIIIIIIIIIIIIIHIIIIIIIIIIIHHIIIIIIIIHIIIIIGIIHIIIIIIIIIHIIIIIIIHHIHIIIIIIIIIIIIIIIIHIHDIIIIIIIIIIIIIIIIIIIIIIIIIIIIIIIIIHHGIIIHIIIIHIIIIIIIIIHIIIHHIIIIIIIIIIIIIIIIIIIIIIIIIIIIIHIIHHHGHIIIIIIIIIIIIIIIIIIIIIIIIIIIIIIIIIIIIIIIDDDDD
@HISEQ:969:HM2KJBCX2:2:1102:20473:58050 2:N:0:ACTATGCA
AATCTTGCGCCGCCCAACTATCCCTATTAATCATTACGTCGATCCTAGAAACCAACAAAATAGAATCAAACGTCCTATTTCATTATTCCATGCTAATGTATTCAAGCGTGCGCCTGCTTTAAACACTCTAATTTTTTCAAAGTAACAGTCCTGATTCCCCACGACACCAAATTAATGACATCGCGATTCTTCAGAAGGTAGGAACCAATAATGCCAGTGCGTACCGAGGCACGACCGACAATCTGATCCCGAAATTCAACTACGAGCTTTTTAACTGCAACAACTTTAATATACGCTATTGGAGCTGGAATTACCGCGGCTGCTGGCACCAGACTTGCCCTCCAA
+
DDDDDIIIGIIIIIIIIIIIIIIIIIIIIIIIIIIIIHIIIIIIIIIHIIIIIIIIHIIIIIHIIIIIIIIIHIIIIIIIIIIIIHIIHHIIIIIIIIIIIGIHIFHHIHIIIIIIIIIIIIIHIIHIIIIIIIIIIIIIHIIIIIHHIIHHHIHHIHHIIIHIHHHHIIIIIIIIHHHHHHIIIIIHHIIIIIIIIIHIIHHIIIIIIHIIIIIIIIIIIHIIIIIIHIIIIIIIIIIIIHHHHIIIIIIIIIIIIIIIIIIIIIIIIIIIIIIHIIIIIIIIIIIIIIIIHIIIIIIIIIIIIIIIIIIIIIIIIIIIIIIIIIIIIIIIHIIIIIIIDDDDD
@HISEQ:969:HM2KJBCX2:2:1102:10150:57349 2:N:0:ACTATGCA
AATCTTGCGCCGCCCAACTATCCCTATTAATCATTACGGTGGTCCTAGAAACCAACAAAATAGAACCACAACGTCCTATTCTATTATTCCATGCTAATCTATTCAAGCAATAGCCCGCTTTAAACACTCTAATTTTTTCAAGGTAATGGTCCTGGCTCCCCAACACACCCAATTAAGGACATACTGGTTCACCAGAAGGAAGACCCGACAACAGGACAGTACTCGCCAAAGACGGACCGCCCGGCCAAGTCTAAAATTCAACTACGAGCTTTTTAACTGCAACAACTTTAATATACGCTATTGGAGCTGGAATTACCGCGGCTGCTGGCACCAGACTTGCCCTCCAA
+
DDDDDIIIIHIIIIIIIIIIIIIIIIIIIIIIIIIIIIIIIIIIIIIIIIIIIIIIGHHIIIIIIIIIIHIHIIIIIIIIIIIIIIIIIIIIIHIIIIIIIIHIIIIIIIIIHIIHIHHHHIIHIIHHHIIHIHIIHHIIIIIIIIIIIIIIIIGIIIIIIIIHIHHIIIIIHIIIIIIIIIIIIIIIIIIIIIIIIIIIIIIIIIIIIIIIIIIHIIIIIIIIIHIIIIIIIIIIIIIIIIIIGIIIIIHIIIIIIIIIIIHHIIIIIIIIIIIHIIIIIIIIIIIIIIHIHIHIIIIIHIIIIIIIIIIIIIIIIIIIIIIIIIIIIIIIIIIIIIIIIIDDDDD
@HISEQ:969:HM2KJBCX2:2:1102:6407:58751 2:N:0:ACTATGCA
AATCTTGCGCCGCCCAACTATCCCTATTAATCATTACGTCAATCCTAGAAACCAACAAAATAGGATCGAACGTCCTATTTCATTATTCCATGCTAATGTATTCAAGCGTTAGCCTGCTTTAAACACTCTAATTTTTTCAAAGTAACAGTCCTGTTTCCCTGCAACACCAAATTAATGGCATTACAGTTCTTCAGAAAGGAGGAACCAGCAAAGCCAGTGCATACCAGTGGCACGACCAACCTGCTGATCCCGAAATTCAACTACGAGCTTTTTAACTGCAACAACTTTAATATACGCTATTGGAGCTGGAATTACCGCGGCTGCTGGCACCAGACTTGCCCTCCAA
+
ADDDDIIIIIIIIIIHHIIIIIIIIIIIIIIIIIIIIIIIIIHIIHHHHIIIIIHIEHIIIIHHFHHHIHIIIIIIIIIHHIIIHHIHIIIIIIIIIHHIIIHHIIIIIIHIIIIIIHIIIHHHIHIHIIHIIIIIIIIHIIIIIIIIIIIIIIIIIIIIIHIIIHIHIIHHIHIIIHIIIIIIIIIHHIIIIIIIIIIIHIHHHHIIIIGHHGHIIIHGHIIIIIIIIIIIHIHIIIHIHIHHFIIIIHIIIIIIHIIIIIIIHIIIIIIIIHHIIIIIIIIIIHIIIIIIIIIIIIIIIIIIIIGIIIIGIIIIIIIIIIIIIIIIIIIIIIIIIHIIIDDDDD
@HISEQ:969:HM2KJBCX2:2:1102:13286:58549 2:N:0:ACTATGCA
AATCTTGCGCCGCCCAACTATCCCTATTAATCATTACGGTGGTCCTAGAAACCAACAAAATAGAACCACAACGTCCTATTCTATTATTCCATGCTAATCTATTCAAGCAAATGCCTGCTTTAAACACTCTAATTTTTTCAAGGTAATGGTCCTGGCTCCCCGGCACACCCAATAAAGGACATACTGGTTCACCAGAAGGTGGACCCGACACAGGACAGTACTCGCCAAAGACGGACCGCCCGGCCAGGCCTAAAATTCAACTACGAGCTTTTTAACTGCAACAACTTTAATATACGCTATTGGAGCTGGAATTACCGCGGCTGCTGGCACCAGACTTGCCCTCCAA
+
DDDDDGHIIIIIHDHHIGIIIIHIGGHHIIIIIIIIIIIIGHIIHIGHGIIIIGHHIIHHIH1DGGHHIHGCHHIDHFFHGHIIIIIHIHFHHHHIIIIHIIIIIIHIHIIIHIHHGHGHIIIIIIIIIIIIIIHHIIIIIIIIIIIIIIIIIIHHHIIHHHIIIIIIIIIIIIIIIIIIIIIIIIIIIIIHIIIIIIIIIHHIIIIIIIIIIIIIIHIIIIIIIIIIIIIIIIIIIIIIIIIIHIIIIIIIIIIIIIIIHIIIIIIIIIIIIIIIIIIIIIIIIIIIIIIIHGIIIHIHHIIIIIIIIIIIIIIIIIIIIIIIIIIIIIIIHIIIIIIIIDDDDD
@HISEQ:969:HM2KJBCX2:2:1102:15880:59313 2:N:0:ACTATGCA
AATCTTGCGCCGCCCAACTATCCCTATTAATCATTACGGTGATCCTAGAAACCAACGAAATAGAATCAGTCCGTCCTATTTCATTATTCCATGCTAATGTATTCAGACGATAGTCTGCTTTAAACACTCTAATTTTTTCAAAGTAACAGTCCTGATTTCCAACCACACCAAATAAATGGCATGAAAGTTCCTCAGAAGGTAGAGATCCATCTCACCAGTGCAGACAATTAAGCCTGACCAATGGGTAGACCCCGAAGTTCAACTACGAGCTTTTTAACTGCAACAACTTTAATATACGCTATTGGAGCTGGAATTACCGCGGCTGCTGGCACCAGACTTGCCCTCCAA
+
DDDDDIIIIIIIIIIIIIIIIIIIIIIIIIIIIIIIIIIIIIIEHIIIIIIIIIIIIIIGIIHIIIIIHIIIIIIIIIIIIIIGHHHIIHIIHIIIIIIIIIIIIIHIIIIIIIIIIIIIIIIIIIIIHIIIIHIIIIIIIIIIIIIIIIHIIIIIIHIIIIIHHHIIGIIIHIIIIIIGIIIIIIIIIHIIIIIIIIIIIIIIIIIIIIIIIIIIIIIIIIIIIIIIIIIIIIIIIIIIIIII<HDIIIIIIIIIIIIIIIIIIIIIIIIIIIIIIIIIIIIIIIHIHIIIIIIIIIIIIIIIIIIIIIIIIIIIIIIIIIIIIIIIIIIIIIIIIIIIIIIDDDDD
@HISEQ:969:HM2KJBCX2:2:1102:19153:59218 2:N:0:ACTATGCA
AATCTTGCGCCGCCCAACTATCCCTATTAATCATTACGTCGATCCTAGAAACCAACAAAATAGAATCAAACGTCCTATTTCGTTATTCCATGCTAATGTATTCAAGCGTGAGCCTGCTTTAAACACTCTAATTTTTTCAAAGTAACAGTCCTGATTCCCCAAGACACCAAATTAATGACATCATGGTTCGTCAGAAGGTAGGAATCAATAATACCAGTACGTACAATAGCACGACCAATAAATTGATCCCGAAATTCAACTACGAGCTTTTTAACTGCAACAACTTTAATATACGCTATTGGAGCTGGAATTACCGCGGCTGCTGGCACCAGACTTGCCCTCCAA
+
DDDDDIIIIIIIIIIIIIIIIIIIIIIIIIIIIIIIHIIIHHIIIIIHIIIIIIIIIIIHIIIIIIIIIIIIIIIIIIIHIIIIHIIIIIIIGIIIIHIIIIIIIIIIIIIIHIIIIIIIHIIHIIIIIIIIIIIIIIIIIIIIIIIIIHIIIIIIIIIIIIIIIIIIIIIIIIIIIIIIIIIIIIIIIIIIIIIIIIIIIIIIHIIIIIIIIIIIIIIIIIIIIIIIIIIIIIIIIIIIIIIGIIIIIIIIIIIIIIIIIIIIIIIIIIIIIIIIIIIIIIIIIIIIIIIIIIIIIIIIIIIIIIIIIIIIIIIIIIIIIIIIIIIIIIIIIIIIIIIIDDDDD
@HISEQ:969:HM2KJBCX2:2:1102:5591:59109 2:N:0:ACTATGCA
AATCTTGCGCCGCCCAACTATCCCTATTAATCATTACGTCAATCCTAGAAACCAACAAAATAGGATCGAACGTCCTATTTCATTATTCCATGCTAATGTATTCAAGCGTTAGCCTGCTTTAAACACTCTAATTTTTTCAAAGTAACAGTCCTGTTTCCCTGCAACACCAAATTAATGACATTACAGTTCTTCAGAAAGGAGGAATCAGCGAAGCCAGTACATACCAGTGGCACGACCAACCTGCTGACCCCGAAATTCAACTACGAGCTTTTTAACTGCAACAACTTTAATATACGCTATTGGAGCTGGAATTACCGCGGCTGCTGGCACCAGACTTGCCCTCCAA
+
DDDDDIIIHIIIHIIIIIIIIIIIIIIIIIIIHIIIIIIIIIIHHIHIIIIIIIIIIIIIIIHHIIIIIHIGIIIIIIIIIIIIIHIEHHIIHHHIIIIIIIIIIIIIIIIIIIIIIIIIIIIIIHHFIIIIIIIIIIIIIIIIIIIIIIIIIIIIIIIIIIIIIIIIIIIIIIIIIHIIIIIIIIGIIIIIIIIIIIIIIIIIIIIIIIIIIIIIIIIIIIIIIIIIIIIIIIIIIIIIIIIHFIIIIIIIIIIIIIIIIIIIIIIIIIIIIIHIIIIIIIIIIIIIIIIIIIIIIIIIIIIIIIIIIIIIIIIIIIIIIIIIIIIIIIIIIIIIIIIIIDDDDD
@HISEQ:969:HM2KJBCX2:2:1102:9620:60420 2:N:0:ACTATGCA
AATCTTGCGCCGCCCAACTATCCCTATTAATCATTACGGTGGTCCTAGACCAACAAAATAGAACCAACGTCCTATTCTATTATTCCATGCTAATCTATTCAAGCAAAAGCCCGCTTTAAACACTCTAATTTTTTCAAGGTAATGGTCCTGGTTCCCCGACACACCCAATAAAGGGCATACCGGCTCACCAGAAGGATAGACCCGACAACAGACAGTACTCGCCAGAGACGGACCGCCCGGTCAGGTCTAAAATTCAACTACGAGCTTTTTAACTGCAACAACTTTAATATACGCTATTGGAGCTGGAATTACCGCGGCTGCTGGCACCAGACTTGCCCTCCAA
+
DDDDCEHHHDEHIIIIHEHHIGEHIHIIIGHHHIIGI1GHIHEHGHIEHFHEHEHHHCHHHHHHHIHHIHIGH?HHHHIIIFHIEHFHIEHF?HCIIHHFH@HEHHHHCDCDCEHIIIHGHHHHHHHGHHIHHHIEHIHHHHHHIHHIHHIIGHHHHHHIHHHEFIIIIFHEI:IIIHIHHHHEHHHHHIIIIIHGEHHHGHHIIIII<IGIIIIHHHIHIHHIGIIHIIHIHHHHHHHIIIIIIHHIHHIIIIHIIHGCHHHHHHIIIIHGHIIIIIHIHIIIIHIIIIHIIIIIHHIIIIHIIIIIIHIIIIIHIHIHHIIIIHGIIGHIIIIIIHD@ADD
@HISEQ:969:HM2KJBCX2:2:1102:2240:60467 2:N:0:ACTATGCA
AATCTTGCGCCGCCCAACTATCCCTATTAATCATTACGTCGATCTTAGAAACCAACAAAATAAGATCAAACGTCCTATTTCATTATTCCATGCTAATGTATTCAAGCGAATGCCTGCTTTAAACACTCTAATTTTTTCAAAGTAACAGTCCTGATTTCCCACGACACCAAATTAATGACATCGTGGTTCGTCAGAAGGGAGAAACCGACAGGGCCAGTACACACCAGAGGCGCGACCGACCCGTCGATCCCGAAATTCAACTACGAGCTTTTTAACTGCAACAACTTTAATATACGCTATTGGAGCTGGAATTACCGCGGCTGCTGGCACCAGACTTGCCCTCCAA
+
DDDDDIIIIIIIIIIIIIIIIIIIIIIIIIIIIIIIIIIIIIIIIIIIIIIIIIIIIIIHHIIIIIIIIIIIIIIIIIIIIIIIIIIIIIIIIIIIIIIHHEIIIIIHIIIIIIIIIIIIIIIIIIIIIIIIIIIIIIIIIIIIIIIIIIIIIIIIIIIIIIIIIIIIIIIIIIIIIIIIIIIIIIHIIIIIIIIIIIIIIIIIIIIIIIIIIIIIIIIIIIIIIIIIIIIIIIIIIIIIIIIHHIIIIIIIIIIIIIHIIIIIIIIIIIIIIIIIIIIIIIHHIIHHIIIIIIIIIIIIIIIIIIIIIIIIIIIIIIIIIIIIIIIIIIIIIIIIIIIIIDDDDD
@HISEQ:969:HM2KJBCX2:2:1102:9046:60170 2:N:0:ACTATGCA
AATCTTGCGCCGCCCAACTATCCCTATTAATCATTACGTCAATCCTAGAAACCAACAAAATAGGATCGAACGTCCTATTCCATTATTCCATGCTAATGTATTCAAGCGTTAGCCTGCTTTAAACACTCTAATTTTTTCAAAGTAACAGTCCTGTTTCCCTGCAACACCAAATTAATGACATTACAGTTCTTCAAGAAGGAGGAATCAGTAAAGCCAGTACACACCATTGGCACGACCAACCTACTGACCCCGAAATTCAACTACGAGCTTTTTAACTGCAACAACTTTAATATACGCTATTGGAGCTGGAATTACCGCGGCTGCTGGCACCAGACTTGCCCTCCAA
+
DDDDDHIIIIIIHHHIIIIIIIIIIIIIHIIIIIIIIIIIIIIIHIIIIIIIIHIIIIIGIIHIIIIHIIIHIIIIIIIIIIIIIII?HHIIIIIIIIIHIIIHIIIIIIIHIIIIIIIIIIIIIIIHIIIIIIIIIIIIIIIIIIIIHIIIIIIIIHIIIIIIHIIIIIHIIIIHIIIIIIIIIHIIHHIIIIIIIIIIIIIIHIIIIIIIIIIIIIIIIIIIIIIIIIIIIIIIIIIIIIIHHHHIIIIIIIHIIHIIIIIIIIIIIIIIIIIIIIIIIIIIIIIIIIIIIIIIIIIHHIIIIIIIIIIIIIIIIIIIIIIIIIIIIIIIIIIIIIIIIDDDDD
@HISEQ:969:HM2KJBCX2:2:1102:17385:60338 2:N:0:ACTATGCA
AATCTTGCGCCGCCCAACTATCCCTATTAATCATTACGGTGATCCTAGAAACCAACGAAATAGAATCAAGCCGTCCTATTTCATTATTCCATGCTAATGTATTCAGACGTTAGCCTGCTTTAAACACTCTAATTTTTTCAAAGTAACAGTCCTGATTTCCAATCACACCAAATTAATGACATGAAAGTTCCTCAGAAGGTAGAGATTTATCTCACCAGTACAGACAATTAAGCCTGACCAATGGGTAAACCCCGAAGTTCAACTACGAGCTTTTTAACTGCAACAACTTTAATATACGCTATTGGAGCTGGAATTACCGCGGCTGCTGGCACCAGACTTGCCCTCCAA
+
D?@DBEEHDHCHICHIIHIECHHHEHHEFHIHHHIHHG=C<1<1D<<CHFCGH@HHHHHHHIIHHCGEHCGEHHHHHIIHHIIHCHCHHEHHFEHH<DHHHGGEECHIEEHIIHIAFHIIIHIEHFHGACHHEHFGGHC?FFGEHHFGGHIHCEFHHHFGH8<<G850HHHHHHIIGHGEECEHGHH8DEIHHHEHCGCHGDHHHHHHIIH;HGDEH*GIIHEHFIII;3I=I=G<IHIIIIIGHGAIHHH@IIHHHHIIIIIHHIIHHFIIIHIIIIIIIIIHHH@EEHHHGIHIHIIIIIIIIHIIHHFGIHIHHHGIIIIIIHIIIIHHIIHHIIHHIIH@DDDD
@HISEQ:969:HM2KJBCX2:2:1102:21210:61532 2:N:0:ACTATGCA
AATCTTGCGCCGCCCAACTATCCCTATTAATCATTACGTCAATCCTAGAAACCAACAAAATAGGATCAAACGTCCTATTTCATTATTCCATGCTAATGTATTCAAGCGTTAGCCTGCTTTAAACACTCTAATTTTTTCAAAGTAACAGTCCTGTTTCCCTGCAACACCAAATTAATGACATTACAGTTCTTCAAGAAGGAGGAACCAGTAAAGCCAGTACATACCAGAGGCACGACCAACCTACTAATCCCGAAATTCAACTACGAGCTTTTTAACTGCAACAACTTTAATATACGCTATTGGAGCTGGAATTACCGCGGCTGCTGGCACCAGACTTGCCCTCCAA
+
@@BBDEHHGHHHHHIEHIHIGEHGHHIIIIFHIHEHIIHHHH?FHHHHHHIGIIIIHHHHIHHHH?FHHIHH@HCCHCHHIIIHIHHIIHEHC?GFHGFDFHGHHHDIGHIIIIHEHHHHGHIIIICHHHHIIHHFHHFCHHHHIIHHEIIHHHHGIIHHIIIHIHHHIHFIHHIHHIIGHHHHHIHIIIIHHHHHIIIIIIIIIIIIIIHHIHIIIIIIIIIIIHHIIIIHIHHHHHCIIIHHDIHDGIIHFHIHIIHEIIHIIHIIIIIIHHGIIIIGIIIHIHHIIHIIIIIIIHHHHIHFIIHIIIIIIIIIIIIIIIIIIIIIIIIIIHIIGIIIIDDDDD
@HISEQ:969:HM2KJBCX2:2:1102:16648:61588 2:N:0:ACTATGCA
AATCTTGCGCCGCCCAACTATCCCTATTAATCATTACGTCAATCCTAGAAACCAACAAAATAGGATCGAACGTCCTATTTCATTATTCCATGCTAATGTATTCAAGCGTTAGCCTGCTTTAAACACTCTAATTTTTTCAAAGTAACAGTCCTGTTCCCCTGCAACACCAAATTAATGACATTACAGTTCTTCAGAAAGGAGGAATCAGCGAAGCCAGTGCATACCAGTGGCACGACCAACCTGCTGACCCCGAAATTCAACTACGAGCTTTTTAACTGCAACAACTTTAATATACGCTATTGGAGCTGGAATTACCGCGGCTGCTGGCACCAGACTTGCCCTCCAA
+
DDDDDIIIIIIIIIIIIIIIIIIIIIIIIIIIIIIIIIIIIIIIIIIIIIIIIIIIGGIHIHHIHIIIGIIIIIIIIIIHIIIIIIIIIGIIIIIIIIIIIHIIHIHIIIIIIIIIIIHIIHIIIIIIIIIIIIIIHIHIHIIIIIIIIHIIIIIIIIIIHHIIIIIIIIIIIIIIIHHHHIIIIIIIIHFIIIIIIIIIIIIIIIIIIIIIIIIIIIIIIIIIIIIIHIIIIIIIIIIIIIIIHIIIHFIIIIIIIHIIIIIIIIIIIIIIIIHIIIIIIIIIIIIIIIIIIIIIIIIIIIIHIIIIIIIIIIIIIIIIIIIIIIIIIIIIIHIHIIIIIDDDDD
@HISEQ:969:HM2KJBCX2:2:1102:10173:63060 2:N:0:ACTATGCA
AATCTTGCGCCGCCCAACTATCCCTATTAATCATTACATCGATCCTAGAAACCAACAAAATAGAATCGGATGTCCTATTTCATTATTCCATGCTAATGTATTCAAGCGTGAGCCTGCTTTAAACACTCTAATTTTTTCAAGGTAACAGTCCTAATTCCCCGTGACACCAAATTAATGGCATTACGGTTCTTTAGAAGGTGAGAAATCAATAATATCAGTACATACCAACGGCATGACCGATACATTGATCCCGAAATTCAACTACGAGCTTTTTAACTGCAACAACTTTAATATACGCTATTGGAGCTGGAATTACCGCGGCTGCTGGCACCAGACTTGCCCTCCAA
+
DDDDDIIIGIIIIIIIHIIIIIIIIIIIIIIIIIIIIIIIIIIIIIIIIIIIIIIIIIIIIIGHIIIIHHIIHIIIIIIIIIIIIIIHHIIIIIIIIIIIIIIIIIHHHIIIIIIIIIIIIIIIIIIHHIIIIIIIIIIIIHIHIIIIIIIIIIIIIIIIIIIHIIIIIIIIIIIIIHIIIIIIIIIIHIIIIIIIIIIIIIIIIIIIIIIIIIIIIHIIIIIIIIIHIIIIHDIIIIIIIIIHFFIIIHHFIIIIIIIIIIIIIIIIIIIIIIIHIIIIHIIIHIIIIIIHIIIIIHHIHHIIIIIIIIIIIIIIIIIIIIIIIIIIIIIIIIIIIIIHIIDDDDD
@HISEQ:969:HM2KJBCX2:2:1102:15458:63546 2:N:0:ACTATGCA
AATCTTGCGCCGCCCAACTATCCCTATTAATCATTACGTCAATCCTAGAAACCAACAAAATAGGATCGAACGTCCTATTTCATTATTCCATGCTAATGTATTCAAGCGTTAGCTTGCTTTAAACACTCTAATTTTTTCAAAGTAACAGTCCAAATTCCCCGCAACACCAAATTAATGGCATTACGGCTCATCAGGAAGGAGGAATCAGTGAGACCAGTACATACCAGAGGCATGACCAACCTACTAACCCCGAAATTCAACTACGAGCTTTTTAACTGCAACAACTTTAATATACGCTATTGGAGCTGGTATTACCGCGGCTGCTGGCACCAGACTTGCCCTCCAA
+
DDCDDIIIIIIIIIIIIIIIIIIIIIIIIIIIIIIIIIHIIIIIIIIIIHIIIIHIIIIIIGHHIIIIHIHIIIIHHHHIIIIIIIIHHIIIIIIIIIHHHHIIIIIHHHHHHHIHIIIIHIIHGHIIIIHGHIIHHEFIHIIIIIIIHGIIHHGEIIHIIIIHIIIGIHGHHIIHIIHIIIIIIIHEIFIIIIHGHIIHIIIIIIHIHHIIIIFHHIIIIIIIHIGIIIIIIIIIIIIIIIHHCIHIIIIIIIIHGHIIIIIIIIIIIIIIGIIIIIIIIIHIIIIIIIIIIIIIIIIIIIIIIIIHIIIIIIIIIIIIIIIIIIIIIIIIIIIIIIIIIDDDDD
@HISEQ:969:HM2KJBCX2:2:1102:18925:63999 2:N:0:ACTATGCA
AATCTTGCGCCGCCCAACTATCCCTATTAATCATTACGGTGGTCCTAGACCAACAAAATAGAACCAACGTCCTATTCTATTATTCCATGCTAATCTATTCAAGCAAAAGCCCGCTTTAAACACTCTAATTTTTTCAAGGTAATGGTCCTGGTTCCCCGACACACCCAATAAAGGGCATACCGGCTCACCAGAAGGATAGACCCGACAACAGACAGTACTCGCCAGAGACGGACCGCCCGGTCAGGTCTAAAATTCAACTACGAGCTTTTTAACTGCAACAACTTTAATATACGCTATTGGAGCTGGAATTACCGCGGCTGCTGGCACCAGACTTGCCCTCCAA
+
DDDADGHIIIIIHIIIIIIIIIIIIIIIIIIIIIIIIIHIIIIIIIGHIIIIIIHHIGIIHHIHIIIIIIHIIIIHIHHHIIIHHHEHHIECHHIHIIGHHFGHHIHIDHHGHHIIGIHHHIIHHHHHHIHCHEEIIHHCHHDFHHHHGHG<CGHIIIHIHHIIHHHHGHHHHHHFHFIHGHHHHIIHGHHIIIGHHHHHIGIIHIIIHHIIIHHCIHHIIHHHHIIIIIHIIIHGIIIIHIIIIIHIIIHIHIHIHHEIIIHIHHIIHEIIHHIIIHHIIHGIIIIIIIHIIHEHFHIHIIIIIHIIIIIIIIHIIIIIIIIIIIHHIIIHHIIIIIDDDDD
@HISEQ:969:HM2KJBCX2:2:1102:13182:64233 2:N:0:ACTATGCA
AATCTTGCGCCGCCCAACTATCCCTATTAATCATTACGTCAATCCTAGAAACCAACAAAATAGGATCGAACGTCCTATTTCATTATTCCATGCTAATGTATTCAAGCGTTAGCTTGCTTTAAACACTCTAATTTTTTCAAAGTAACAGTCCAAATTCCCCGCAACACCAAATTAATGGCATTACGGATCATCAGGAAGGAGGAATCAGTGAGACCAGTACATACCAGAGGCATGACCAATCTACTAACCCCGAAATTCAACTACGAGCTTTTTAACTGCAACAACTTTAATATACGCTATTGGAGCTGGAATTACCGCGGCTGCTGGCACCAGACTTGCCCTCCAA
+
D?DADIIGHHIHIIIGIHHIIIIIIHHGHHGIIIIHHIIIIIIEHH@HHEHIGHHIIIIIIIFHCHIHHIIDHHHIHHFH?HIHIIIHHHHE@CHGEHHCHHHHHHHIHEGHHHIIHHHIHHHGHGIFFHHHHHHIIIHFHB<FHGHIIIGGDEEGCHHHGHHFHHHIIHGFHHECGIHEHIHHFHIHHHHEHIIIIHIIIGIHHHIHHHIIHIHHIIIHIHHGHGHHHHGIHHGIIHHHG@DCFCIIHHCFHHFHHIIIHG<IHHHHHIIIHHHG?IIIHIGHHCGEGHEE@CHEIHIIIHIIIIIIIIIHIHIIHIIHHEHHHIIIIIIIIIIIIIIIIDDDDD
@HISEQ:969:HM2KJBCX2:2:1102:17237:64905 2:N:0:ACTATGCA
AATCTTGCGCCGCCCAACTATCCCTATTAATCATTACATCGATCCTAGAAACCAACAAAATAGAATTGGATGTCCTATTTTATTATTCTATGCTAATGTATTCAAGCGTGAGCCTGCTTTAAACACTCTAATTTTTACAAAGTAACAGTCCTAATTCCCTGTGACACCAAATTAATGGCATTACGGTTCTTTAAAAGATGAGAAATCAATAATATCAGTACATACCAACGGTATGACCAAAACATTGATTCCGAAATTTAACTACGAGCTTTTTAACTGCAACAACTTTAATATACGCTATTGGAGCTAGAATTACTGTGGCTGCTAGCACCAGACTTGCCCTCCAA
+
DDDDDIIIIIIIIIIIIIIIIIIIIIIIIIIIIIIIIIIIIIIIIIIIIIIIIIIIHHIIIIIIIIIIIIIIIIIIHIHIIIIIIIIIIIIIIIIIIIIIIIIIIIIIIIIIIIIHIIIIIHIIIIIHIIHHIIIIIIIIIIIIIIIIIIIIIIIIIIIIIIHIIIIIIIIIHIIIIIIIIIIIHIIIIIIIIIIIIIIIHHIIIIIIIIIHIIIIIIGIIIIIIIIIIIIIHIIIIIIIIIIIIIIIIHIIIIIIIIIIIIIHIIHIIIIIHIHGIIIIIIIIIIIIIIIIIIIIIIIIIIIIIIIIIIIIIIIIIIIIIIIIIIIIIIIIIIIIIIIIIIDDDDD
@HISEQ:969:HM2KJBCX2:2:1102:19639:64505 2:N:0:ACTATGCA
AATCTTGCGCCGCCCAACTATCCCTATTAATCATTACGTCAATCCTAGAAACCAACAAAATAGGATCGAACGTCCTATTTCATTATTCCATGCTAATGTATTCAAGCGTTAGCCTGCTTTAAACACTCTAATTTTTTCAAAGTAACAGTCCTGTTTCCCTGCAACACCAAATTAATGACATTACAGTTCTTCAGAAAGGAGGAATCAGCGAAGCCAGTGCATACCAGTGGCACGACCAACCTGCTGACCCCGAAATTCAACTACGAGCTTTTTAACTGCAACAACTTTAATATACGCTATTGGAGCTGGAATTACCGCGGCTGCTGGCACCAGACTTGCCCTCCAA
+
B@DDDHHIIIHHHHDHEHIHIIIIIFHIHIIIGIIFHHIIHHIHIHEHHIIIHHIIGHIHGGGHHIIIIGIHHHGIIIIHHIIIIIHHHHGIIGHHHHHHHHIIIIGHIIHHHHHIIIIIIIHHHIHHIIHGHHIIHIIIIHHHHHHIHIHIHHIIIIHHHHIIIIIIIHHFCGDIIIIIIIIIIIIIIIIIIHHHIIIHIHIHEIHIIHHHHIIIIIHHIHIIIIIIHHIIIIIIIIHIHHGFDHHIIIIHIHHIIIIIIHIIIIIIHIHGHHGHHHIIIHIHHHHHIIIIIIIIIIIIIIIIIIIIIIIIIIIIIIIIIIIIIIIIIIHIHHHHHIIIIBDDDD
@HISEQ:969:HM2KJBCX2:2:1102:9318:66184 2:N:0:ACTATGCA
AATCTTGCGCCGCCCAACTATCCCTATTAATCATTACGGTGATCCTAGAAACCAACGAAATAGAATCAGTCCGTCCTATTTCATTATTCCATGCTAATGTATTCAGACGATAGTCTGCTTTAAACACTCTAATTTTTTCAAAGTAACAGTCCTGATTTCCCATCACACCAAATAAATGGCATGAAAGTTCCTCAGAAGGTAGAGATCCATCTCACCAGTGCAGACAATTAAGCCTGACCAATGGGTAGACCCCGAAGTTCAACTACGAGCTTTTTAACTGCAACAACTTTAATATACGCTATTGGAGCTGGAATTACCGCGGCTGCTGGCACCAGACTTGCCCTCCAA
+
DDDDDIIIGIIIIIIIIIIIIIIIIIIIIIIIIIIIIIIIHIIIIIIIIIIIIIHIIHIIIIIIIIIHIIHIIIGIIHIIIIIIIHIIIIIIIHIIIIIIIIIIIIIIIIIIIHIIIIIIIHIIIIHIHHHHHIIIIIIIIIIIIIHIIIIHIIIIIIIIIIHIIIIIIIIHIHIIIIIIIIIIIIIIIIIIIIIIIIIIIIIHIIIIIHIIIIIIIIIIIIIIIIIIIIIIIIIIIIIIHIIIIGFIIIIIIIIIIIIIIIIIIIIIIIHIIIIIIIIIIIIIIIIIHHIIIHIIIIIIIIIIIIIIIIIIIIIIIIIIIIIIIIIIIIIIIIIIIIIIIIIDDDDD
@HISEQ:969:HM2KJBCX2:2:1102:17563:65750 2:N:0:ACTATGCA
AATCTTGCGCCGCCCAACTATCCCTATTAATCATTACGGTGATCCTAGAAACCAACGAAATAGAATCAGTCCGTCCTATTTCATTATTCCATGCTAATGTATTCAGACGATAGTCTGCTTTAAACACTCTAATTTTTTCAAAGTAACAGTCCTGATTTCCAACCACACCAAATAAATGGCATGAAAGTTCCTCAGAAGGTAGAGATCCATCTCACCAGTACAGACAATTAAGCCTGACCAATGGGTAGACCCCGAAGTTCAACTACGAGCTTTTTAACTGCAACAACTTTAATATACGCTATTGGAGCTGGAATTACCGCGGCTGCTGGCACCAGACTTGCCCTCCAA
+
DDDDDIIIIIHHIIIIIIIIIIIIIIIIHHIIIIIIIIHIIIIIIIIHIIHIIIIIIHIIIIIHIIIIIIIGIIHIIHIHIIGIHIHIIHIIHIIHGIHIIHHIIIHIIIIIIIIIIIIIIIIHHIIIHFHIIHHIIIHIIIIIIHIIIGIHIIHIIIIIIIIIIHIHHHGHHHIHIIHHHHIHHHIHIIIIIIIIIIIIIHGIIIIIHHHHHHHHIIIIHIIIIIIIHIIIIHHIHHIIIIIIHGEIHIIIIIIIIIIHGIHDIIIIIIIIIIIIIIIIIIIIIHIHHIIHHIHHGIIHIIIIIIIIIIIIIIIIHHIIIIIIIIIHIIIIIIIIIIIIIIIDDDDD
@HISEQ:969:HM2KJBCX2:2:1102:12868:66123 2:N:0:ACTATGCA
AATCTTGCGCCGCCCAACTATCCCTATTAATCATTACATCGATCCTAGAAACCAACAAAATAGAATCTGATGTCCTATTTCATTATTCCATGCTAATGTATTCAAGCGTAAGCTTGCTTTAAACACTCTAATTTTTTCAAGGTAACAGTCCTAATTCCCCATAACATCAAATAAATGACATTATGGTTCTTTAGAAGGTGAGAACCAATAAAACCAGTACATACCAAGGCATGACCGATTCCTTGATCCCGAAATTCAACTACGAGCTTTTTAACTGCAACAACTTTAATATACGCTATTGGAGCTGGAATTACCGCGGCTGCTGGCACCAGACTTGCCCTCCAA
+
D<<@@FHED?GH/C/<C<CGCHC1GHHIHHHIIIEHHHHHHHF@GEC@1CFEFHHH1FFCEH?FF@CGH?@D@CEGCFHIE?CHHHHFHHFFCEHIIHIIIHFIHEHHIIHGGGHHHIEGHBHFHIHHGEGCHIIHIHFHGFHIHEHIHHHIGHIIHHEHFHIHIHIHHHHHCF@IHEHHHHHG@C<F?GHGHFDF#HG2F?EEHHIHIIIIHHHEGIIHIIIHHHC@EIHFEHIFEHGEEHCGHHHGIHIIHHHHHHG@D<G@EIIHFHHHECIIHIHCCCEHHHEEEHE=EHEC?HGIHEIIHIIHIHIIIIIHHHHIIIHIIHHIHHIHGHCEGIHGDCDDD
@HISEQ:969:HM2KJBCX2:2:1102:13430:67332 2:N:0:ACTATGCA
AATCTTGCGCCGCCCAACTATCCCTATTAATCATTACGGTGGTCCTTGAACCAACAAAATAGAACCACAACGTCCTATTCTATTATTCCATGCTAATCTATTCAAGCAAAAGCCTGCTTTAAACACTCTAATTTTTTCAAGGTAATGGTCCTGGCTCCCCGGCACGCCCAATTAAGAACATACCGATTCACCAGAAAGATAGACCCGACGACAGAACAGTACTCGCCAGAGACAGACCGTCCGGCCAGGCCTAAAATTCAACTACGAGCTTTTTAACTGCAACAACTTTAATATACGCTATTGGAGCTGGAATTACCGCGGCTGCTGGCACCAGACTTGCCCTCCAA
+
DDDDDIIIIIIIIHIIIIIIIHIIIIIIIIIIHIIIIIIIIIIHIIIIHIIIIIIHHHCGHGHHIIIIIIIIIIIIGIIIIIIIIIIHIIHIIIIIIIIIIIIIIIIIIIIIIHHIIHIIIHIIIIIIIIHIIIIHIIIIHIIIIIIHIIIIIIIIIIIIIIHIIIHHHIHGFIHIIIIIIIIIGIIHHFHIIIHIIIIIIDIIIIIIIIIIIIIIIIIIIIIIIIHIIIIIIIIIIIHHHHIIHHIIIIIIIIIIIIIIIIIIIIIIIIIIIIIIIIIIIIIIIIIHHIIIIIIIIHHHHHIIIIIIIIIIIIIHIIIHIIIHIIIIIIIIIHIIIIIIHIDDDDD
@HISEQ:969:HM2KJBCX2:2:1102:14935:67233 2:N:0:ACTATGCA
AATCTTGCGCCGCCCAACTATCCCTATTAATCATTACGTCGATCCTAGAAACCAACAAAATAGAATCAAACGTCCTATTTCATTATTCCATGCTAATGTATTCAAGCGCGAGCTTGCTTTAAACACTCTAATTTTTTCAAAGTAACAGTCCTGATTCCCCATGACACCAAATTAATGACATCGTGGTTCGTCAGAAGGGAGAAACCAATAATGCTAGTACGTACAAAGTACGACCGACATATTAGTCCCGAAATTCAACTACGAGCTTTTTAACTGCAACAACTTTAATATACGCTATTGGAGCTGGAATTACCGCGGCTGCTGGCACCAGACTTGCCCTCCAA
+
DDDDDIIIIIIIIIIIIIIIIIIIHHIIIIIIIIIIIIIIHHHHIIIIIIIIIHII?HHHIIDHHHHIIHHHGHHIIIIIIIIIIHIHIIIHEHIIIIIIIGIHIHIIHIHHIHHIIIIIIIIIIHHIIIIIIIIIIIIIIIIIIIIIHHHIIIIIIIIHIIIEHIIIIHHIIIII9IIIIIIIIIIHIIIIIIIIIIHIIIHGCIIIIHHIIIIIIHIIIIIIIIIII=IIIIHIIIIHIHFIIHDIHIIIIIIIIIIIIIGIIIHIIIIIIIGIIIIHHEIIIIIIIIHHIIIIIGIIIIIIIIIIIHHIIIIIIIIIIIIHIGIIIIIIIGIIIIIDDDDD
@HISEQ:969:HM2KJBCX2:2:1102:18789:67933 2:N:0:ACTATGCA
AATCTTGCGCCGCCCAACTATCCCTATTAATCATTACGTCGATCCTAGAAACCAACAAAATAGAATCAAACGTCCTATTTCATTATTCCATGCTAATGTATTCAAGCGCGAGCTTGCTTTAAACACTCTAATTTTTTCAAAGTAACAGTCCTGATTTCCCGCGACACCAAATTAATGACATCGTGGTTCGTCAGAAGGGAGAAACCAATAATGCTAGTACGTACAAAGTACGACCGACATATTAGTCCCGAAATTCAACTACGAGCTTTTTAACTGCAACAACTTTAATATACGCTATTGGAGCTGGAATTACCGCGGCTGCTGGCACCAGACTTGCCCTCCAA
+
DDDDDIIIIIIIIIIIIIIIIIIIIIIIIIIIIGIIIIIIIIIIIIIIIIIIIIIIIIIHIIIIIIIIHIIIIIIHIIIIIIIIIIIIIIIIIIIIIIIIIIIIIHHIHIIIIIIIIIIIIIIHIIIIIIIHHHIIIIIIIIIIIIIIHIIIIIIIIIIIIIIIIIIIIHIIIIIIIIIIIIIIHHIHIIIIIIIIIIIIIIIIIIIIIIIIIIIIIIIIIHIIIIIIIIIIIIIIIIIHHHHIIIIIIHIIIIIIIIIIIIIIIIIIIIIIIIIIIIIIIIIHIIIIIIIIIIIIIIIIIIIIIIIIIIIIIIIIIIIIIIIIIIIIIIIIIIIIIIIDDDDD
@HISEQ:969:HM2KJBCX2:2:1102:5313:67030 2:N:0:ACTATGCA
AATCTTGCGCCGCCCAACTATCCCTATTAATCATTACGGTGATCCTAGAAACCAACAAAATAGAACCATGCCGTCCTATTTTATTATTCCATGCTAATCTATTCAAGCACTAGCCTGCTTTAAGCACTCTAATTTTTTCAAGGTAATAGCTCTGCTTCCCCGGCGCACCAACTGAATGGCATACCGGTTATTCAGAAGGTAGGAACCCATCACCCCAGTACGGACCGTAAAGCCCGACCGACGGACAGACCCCGAAATTCAACTACGAGCTTTTTAACTGCAACAACTTTAATATACGCTATTGGAGCTGGAATTACCGCGGCTGCCGGCACCAGACTTGCCCTCCAA
+
DDDDDIIIIIIIIIIIIIIIIIIIIIIIIIIIIIIIIIIIIIIIIIHIHIIIIIIIIIHIIIIIIIIIIIIGHIIHHIIIIIIIIIIIIIIIHIIIIIIIIIIIIIIIIIIIIIIIIIIIIIIIHIIIIIIIIIIIIIIIIIIIIIIIHIIIIIIIIIIIIIIIIIIIIIIIIIIIIIIIIIIIIIIIIIIIIIIIIIIIIIIIIIIIIIIIIIIIIIIIIIIIIIIIIIIIIIIIIIIIIIIIIHFIIIIIIIIIHIIIIIIIIIIIIIIIIIIIIIIIIIIIIIIIIIIIIIIIIIIIIIIIIIIIIIIIIIIIIIIIIIIIIIIIIIIIIIIIIIIIIIIDDDDD
@HISEQ:969:HM2KJBCX2:2:1102:4316:68458 2:N:0:ACTATGCA
AATCTTGCGCCGCCCAACTATCCCTATTAATCATTACGGTGGTCCTAGAAACCAACAAAATAGAACCACAACGTCCTATTCTATTATTCCATGCTAATCTATTCAAGCAATAGCCCGCTTTAAACACTCTAATTTTTTCAAGGTAATGGTCCTGGCTCCCCAACACACCCAATAAAGGACATGCTGGCTCACCAGAAGGAAGACCCGACAGCAGACAGTACTCGCCAAAGACGGACCGCCCGGCCAGGCCTAAAATTCAACTACGAGCTTTTTAACTGCAACAACTTTAATATACGCTATTGGAGCTGGAATTACCGCGGCTGCTGGCACCAGACTTGCCCTCCAA
+
DDDDCIIIIIHIIIIIIIIIIIIIIIIIIIIIIIIIIHIIIIIGIIIIIIIHIIIIIIHHIIHHHIIIIIIIGHHHIIHIIIIIIIIIIHHIHHHIIIHIIHHIIIIIIIGIIIIIIIIIIIHIIIIIIIIIIIIIIIIIIIIIIIIIIIIIIIIIIIHIIIIIIHHIIIIIIHIIIIIIIIIIIHIHIIIIIIIIIIIIIIIIIIIIIIIIIIIIIIIIIIIIIIIIIIIIIIIIIIIIIIIIHIIIIIIIIIIIIIIIIIIIIIIIIIIIIIIIIIIIIIIIIIIIIIIIIIIIHIIHHIIIIIIIIIIIIIIIIIIIIIIIIIIIIIIIIIHIIIIIIDDDDD
@HISEQ:969:HM2KJBCX2:2:1102:7466:68638 2:N:0:ACTATGCA
AATCTTGCGCCGCCCAACTATCCCTATTAATCATTACGGTGATCCTAGAAACCAACGAAATAGAATCAGTCCGTCCTATTTCATTATTCCATGCTAATGTATTCAGACGATAGTCTGCTTTAAACACTCTAATTTTTTCAAAGTAACAGTCCTGATTTCCCATCACACCAAATAAATGGCATGAAAGTTCCTCAGAAGGTAGAGATCCATCTCACCAGTGCAGACAATTAAGCCTGACCAATGGGTAGACCCCGAGGTTCAACTACGAGCTTTTTAACTGCAACAACTTTAATATACGCTATTGGAGCTGGAATTACCGCGGCTGCTGGCACCAGA
+
@?0DD1<CEHIID/<DC=@111FHHHEHED<1D1<D<1CF1C1CFE1<1CC?CH@EE1CEHH?C@@F@1C11011<D1CF111D@@?GFA8?HFHFEHIH?HGFHEE&?HFG@C<CFH1EACIHGBCEHH?@CHHHGF;<1<CCF?CD<D@1EEHFFH<1<CHDH?D<0<D<G<CDFHC0GD0C0CHGD1A</@C1HG@HG@H@HHGCECGHGD1FEH?IHEIEGHHFIIHGFADHFC?GCC<GD1FCC<H=GC1EHHCHFEGHF=EGF<CH@?IHHCHGIHG@1DCGCHHHHGE<CHCGD1C<1@1HHD1F<1EE/HH?HIHFE1G?CC<@@@@0
@HISEQ:969:HM2KJBCX2:2:1102:11772:68536 2:N:0:ACTATGCA
AATCTTGCGCCGCCCAACTATCCCTATTAATCATTACGGCGGTCCTAGAAACCAACAAAATAGAACCGCACGTCCTATTCTATTATTCCATGCTGTAATATTCGAGCAAAGGCCTGCTTTGAACACTCTAATTTTTTCAAAGTAAAAGTCCTGGTCCCCAACACACCCAGTGAAGGGCATGCGGTTCTCCAGAAGAAAAGGCCCGGCCGGACAAGTGCACGCGGTGAGGCGGACCTGCCAGCCAGGCCAAAGGTTCAACTACGAGCTTTTTAACTGCAACAACTTTAATATACGCTATTGGAGCTGGAATTACCGCGGCTGCTGGCACCAGACTTGCCCTCCAA
+
CDDDDIIIIIIIIIIIIIIIHIIIIIIIIHHHHIIIIIIIIIIHHIHIIIIIIIIIIIIIIIDGHHG<EHIHIGIGIIIIHHIIIIIGHIIGIIIIIIIIIIHIIIIHIIIHIIIHIIHIIIIIIIIIIIIIIIIIIIIHIIIHHIIHIIIIIHIIHHIIIIIIHIIIIIIIIIIIIIIIIIIIIIIGIIIIIIHIHHIIIGIIIIIIIIIGIIIIIIHIIIIIIIIIIIIIIHIIIIIIIHGIIIHHIIIIIIIIIIIIIIIIIIIIIIIIIIIIIIIIIIIHIIIIIIHHIIIIIIIIIIIIIIIIIIIIIIIIIIIIIHIIIIIIIIIIIIIIIIIDDDDD
@HISEQ:969:HM2KJBCX2:2:1102:8588:69111 2:N:0:ACTATGCA
AATCTTGCGCCGCCCAACTATCCCTATTAATCATTACGGTGATCCTAGAAACCAACAAAATAGAATCATGCCGTCCTATTTTATTATTCCATGCTAATGTATTCAAGCAAAATGCCTGCTTTAAACACTCTAATTTTTTCAAAGTAAAGGTCCTGGTTCCCCGCGACACCCAATTAAGGGCATCGTGGTTCTCCAGAAGGTGAGAAATTGACTACACCAGTTCATACCCCTTAAGGCACGACCGATGTGTCAATCCCGAAATTCAACTACGAGCTTTTTAACTGCAACAACTTTAATATACGCTATTGGAGCTGGAATTACCGCGGCTGCTGGCACCAGACTTGCCCTCCAA
+
DDDDDIIIIIIIIIIIIIIIIIIIIIIIIIIIHIIIIIIIIIIIIHIIIIIIIIHIHIIIIIHIIIIIIIIIIIIIIIIIIIIIIIIIGHIIIIIIIIFHIHIIIIIIIIIIIIIIIIIIIIIIIIHIIIIIIIHIIIIIIHIIIHIIIIIIIIHHHHIIIIIIIIIIIIIIIIIIIIIIIIHIIIIIIIIIIIIIIIIIIIIIIIHIIIIIIIIIIIIIIIIIHHIIIIIIIIIIIIIIIIIIIIIIIIHIIIIIIIIIIIIIIIIIIIIIIIIIIIIIIIIIIIIIIIIIHIIIIIIIIIIIIIIIIIIIIIIIIIIIIIIIIIIIIIIIIIIIIIIIIIIIIIIDDDDD
@HISEQ:969:HM2KJBCX2:2:1102:7852:69666 2:N:0:ACTATGCA
AATCTTGCGCCGCCCAACTATCCCTATTAATCATTACGGTGATCCTAGAAACCAACAAAATAGAACCATGCCGTCCTATTCTATTATTCCATGCTAATGTATTCGAGCAAAAATGCCTGCTTTAAACACTCTAATTTTTTCAAGGTAAAGGTCCTGGATCCGCAAGACACCCAATTAAGGACATCAAGTTTCTCCAGAAGGTGAGAAATCAACAGCGACAGTTCATACCCCTTAAGGCATGACCATCACGTCAATCCCGAAATTCAACTACGAGCTTTTTAACTGCAACAACTTTAATATACGCTATTGGAGCTGGAATTACCGCGGCTGCTGGCACCAGACTTGCCCTCCAA
+
DDDDDIIIIIIIIIIIIIIIIIIIIIIIIHIIIIIIIIIHIIIIIIIIIIIIIHIIIHHIIHCGHIIIIFHHIHHIIIIIIIIIIIIIHHIIIIIFHHHIHEHIIIIIIIIIHIHHIIIIIIIIIHHIIIIIIHHIIIIIIIIIIIIIHIIHHIIIIIHIIIIIIIHIIIIIIIIHIIIIIIIIHIIIIIIIIIIIHIIIIIIIIIIIIIIIIIIIHIIIIIIIHIIGIIIIIIIIIIIIIIIIIIIIHIIHIIHIIIIIIIIIIIIIHHIIIIIIIIIIIIIIIIIIIIIIIIIIIIIHIIIIIIIIIIIIIIIIIIIIIIIIIIIIIIIIIIIIIIIIIIIIIIIIDDDDD
@HISEQ:969:HM2KJBCX2:2:1102:5492:69731 2:N:0:ACTATGCA
AATCTTGCGCCGCCCAACTATCCCTATTAATCATTACGTCGATCCTAGAAACCAACAAAATAGAATCAAACGTCCTATTTCATTATTCCATGCTAATGTATTCAAGCGTAAGCCTGCTTTAAACACTCTAATTTTTTCAAAGTAACAGTCCTGATTCCCCACGACACCAAATTAATGACATCGCGGTTCTTCAGAAGGTAGGAACCGATAATGCCAGTGCGTACCGAAGCACGACCAACAATTCGATCCCGAAATTCAACTACGAGCTTTTTAACTGCAACAACTTTAATATACGCTATTGGAGCTGGAATTACCGCGGCTGCTGGCACCAGACTTGCCCTCCAA
+
DDDCDIIIIIIIIIIIIIIIIIIIIIIIIHIIIIIIIIIIIIIHIIIIIIIIIIIIIHIIIIHHIIGIIIHIIIIIIIIIIIIIIIIHIIIIIIHIIIIIIIIIIIIIIIIIHHIIIIIIIIHIIIIIHIIIIIIIIIIIIIIIIIIIIIIIIIIIIIIIIIIIIIIIIIIIIIIIIIHIHIIIIIIIIIIIIIIIIIIIIIIIIHIIIIIIIIIIIIIIIIIIIIIIIIIIIIIIIIHIIIHIIIIIIIIIIIIIIIIIIIIIIIIIIIIHIIIIIIIIIHIIIHIIIIIIIIIIIIIIIIIIIIIIIIIIIIIIIIIIIIIIIIIIIIIIIIIIIIIHDDDDD
@HISEQ:969:HM2KJBCX2:2:1102:4591:70515 2:N:0:ACTATGCA
AATCTTGCGCCGCCCAACTATCCCTATTAATCATTACGGTGATCCTAGAAACCAACAAAATAGAACCATGCCGTCCTATTCTATTATTCCATGCTAATGTATTCGAGCAAAAATGCCTGCTTTAAACACTCTAATTTTTTCAAGGTAAAGGTCCTGGATCCGCAAGACACCCAATAAAGGACATCAAGTTTCTCCAGAAGGTGAGAAATCAACTGCAACAGTTCATACCCCTTAAGGCATGACCATCACGTCAATCCCGAAATTCAACTACGAGCTTTTTAACTGCAACAACTTTAATATACGCTATTGGAGCTGGAATTACCGCGGCTGCTGGCACCAGACTTGCCCTCCAA
+
DDDDDIIIIIIIIIIIIIIIIIIIIIIIIIIIIIIIIIIIIIIIIIIIIIHIIIHIIEHIIHHGHIIIIIIIHIIIIIIIIIIIIIIIGIIIIIIIIIIIIHIIHIIIIIIIHIIIHIHIIIIIIIIIIIIIHIIHIIIHIIIIIIIIIIIIIIIIIIIIIIIIIIIIIHHIIIIIIIIIIIIIIIHIIIIIIHIIIIIIIIIIIIIIIIIIIIIIIIIIIIIIIIIIIIIIIIIIIIIIIIIIIIIIIIIHIIIIIIIIIIIIIIIIIIIIIIIIIIIIIIIIIIIIIIIIIIIIIIIIIIIIIIIIIIIIIIIIIIIIIIIIIIIIIIIIIIIIIIIIIIIIIIIIDDDDD
@HISEQ:969:HM2KJBCX2:2:1102:12325:71065 2:N:0:ACTATGCA
AATCTTGCGCCGCCCAACTATCCCTATTAATCATTACATCGATCCTAGAAACCAACAAAATAGAATCGGATGTCCTATTTCATTATTCCATGCTAATGTATTCAAGCGTAAGCTTGCTTTAAACACTCTAATTTTTTCAAGGTAACAGTCCTAATTCCCCATAACATCAAATAAATGACATTATGGTTCTTTAGAAGGTGAGAACCAATAAAACCAGTACATACCAAGGCATGACCGATTCCTTGATCCCGAAATTCAACTACGAGCTTTTTAACTGCAACAACTTTAATATACGCTATTGGAGCTGGAATTACCGCGGCTGCTGGCACCAGACTTGCCCTCCAA
+
@D@DDHIIGHHDHHIFHHGGHIIIHHIHFHHHHHFGHIHIHEHHHIE?GHHHHIIIHIHFECHDEGHHIIIIIHIHIHIIGIIIHHHCCHFHIIIIIGHHHGEHIHHGHIHHIHIHHCHEHHHIIIGHHHIIH?FHHHHHIHHHHIIHICHIIIIIHHHIIHHCDHF@IHHHHGD@CGHEHHGCHCF@EHHHHHIIHHHIHHHHFEHIIHHIIIFIIIHFFHG<FHIHHFBDGHHHHHHHCG<AHE<IIHHHEHHCIHHGCCHEGCHHD1@1CD@F1GE@ECHCHE@@HEHEECHHEHFCHHGD1HCHH@HHE?CCCFC1HIIIHIHGHHFCC?IHHHGG?B@?B
@HISEQ:969:HM2KJBCX2:2:1102:14233:72039 2:N:0:ACTATGCA
AATCTTGCGCCGCCCAACTATCCCTATTAATCATTACGGTGATCCTAGAAACCAACAAAATAGAACCATGCCGTCCTATTCTATTATTCCATGCTAATGTATTCGAGCAAAAATGCCTGCTTTAAACACTCTAATTTTTTCAAGGTAAAGGTCCTGGATCCGCAAGACACCCAATAAAGGACATCAAGTTTCTCCAGAAGGTGAGAAATCAACAGTAACAGTTCATACCCCTTAAGGCATGACCATCACGTCAATCCCGAAATTCAACTACGAGCTTTTTAACTGCAACAACTTTAATATACGCTATTGGAGCTGGAATTACCGCGGCTGCTGGCACCAGACTTGCCCTCCAA
+
ADDDCHHIIIHHIGIIIIHIIIIIIIIIIIIHHHHHIHIIEHHHHIIHIIHHHIIIHIIHIIEHIHHIGHIGHD/CHHIFHGIIIIIIIIIHHIIIIHIIIEHHEEHHIIIIIHIIIIIHIEHHHIHIIIHHHIIIIIHHIIIIHIIIIIIIIIIIIHCIIHHIICHIIIHHIIGIIIHIIHHH?HIIIHHHHGHIIHIIIIIIIIIIIIIHFIHIIIIIHIIIIIHHHHIIIIIIIIIIIHIHIHIIIIHFFHIHIIHIHHHHHFHHEHHIHIIIIIHEIIIIIGEEFHHHEHHIIIHHHIIIIIIIIIFIIIIIIIIIIIHHGIIHIIIIIHIHHIIIIIIIGHIIDADBD
@HISEQ:969:HM2KJBCX2:2:1102:15773:72362 2:N:0:ACTATGCA
AATCTTGCGCCGCCCAACTATCCCTATTAATCATTACGTCAATCCTAGAAACCAACAAAATAGAATCAAACGTCCTATTTCATTATTCCATGCTAATGTATTCAAGCGTGAGCCTGCTTTAAACACTCTAATTTTTTCAAAGTAACAGTCCTGATTCCCCACAACACCAAATAAATGACATCGTGGTTCGTCAGAAGGGAGAAACCAACAATACCAGTACGTACCGAGGCACGACCGACATGATGGTCCCGAAATTCAACTACGAGCTTTTTAACTGCAGCAACTTTAATATACGCTATTGGAGCTGGAATTACCGCGGCTGCTGGCACCAGACTTGCCCTCCAA
+
DCDDDIIIIIIIIIIIIHIIIIIIIIIIIIIIIIIIIIIIIIIIIIIIIIIIIIIIIIIIIIIIHIIIIIIIIIIIIIIIIIIIIIIHIIIIIIIIIIIIIHIIIIIIIIIIIIIIIIIIIIIIIIIIIIIIIIIIIIIIHIIIIIIIIIIIIIIIIIIIIIIHHIIIIIIIIIIIIIIIHIIIIIIIIIIIIIIIIIIIIIIIIIIIIIIIIIIIIIIIIIIIIIIIIIIIIIIHIIIIIIIHIIIIIIIIIIIIIIIIIHIIIIIIIIIIIIIIIIIIIIIIIIIIIIIIIIIIIIHIIIIIIIIIIIIIIIIIIIIIIIIIIIIIIIIIIIIIIIIIDDDDD
@HISEQ:969:HM2KJBCX2:2:1102:10387:72393 2:N:0:ACTATGCA
AATCTTGCGCCGCCAACTATCCCTATTAATCATTACGGTGATCCTAGAAACCAACGAAATAGAACCAATCCGTCCTATTTCATTATTCCATGCTAATGTATTCAGACGATAGTCTGCTTTAAACACTCTAATTTTTTCAAAGTAACAGTCCTGATTTCCCATCACACCAAATAAATGGCATGAAAGTTCCTCAGAAGGTAGAGATCCATCTCACCAGTGCAGACAATTAAGCCTGACCAATGGGTAGACCCCGAGGTTCAACTACGAGCTTTTTAACTGCAACAACTTTAATATACGCTATTGGAGCTGGAATTACCGCGGCTGCTGGCACCAGACTTGCCCTCCAA
+
DDDDDIIIGCHIICCEHIIIIGGHHHEHGHHFHHHHGIHFEHH?HHGHHEHEEEHHHHEHIH1<FHHHHCEDH?EHHIGH?CEHHCEEFHEG?GHIHIIIIIIIIIIIIIIIGHIIIHHIHHHHHGHGIHIIIGIHHHHIHHHHHHHHGHIIIHHHHIIIHIIIIIGIIIIIHFIIIIIIIIIHIIIIHHIIIIIII;HIII;HIIIHFIIIIIIIIIIIIIIIIIIIIIII=IIIIIIIIIIHHFIIIIIIIIIIHIIIIIIIIIIIIIIIIIHIIIIIIIIIIIIHHIIIIIIIIIIIIIIIIIIHIIIIIIIIIIIIIIIIIIIIIIIIIIIIIIIIIICDDDD
@HISEQ:969:HM2KJBCX2:2:1102:5109:72118 2:N:0:ACTATGCA
AATCTTGCGCCGCCCAACTATCCCTATTAATCATTACGGTGATCCTAGAAACCAACGAAATAGAATCAAGCCGTCCTATTTCATTATTCCATGCTAATGTATTCAGACGTTAGCCTGCTTTAAACACTCTAATTTTTTCAAAGTAACAGTCCTGATTTCCAATCACACCAAATTAATGACATGAAAGTTCCTCAGAAGGTAGAGATTTATCTCACCAGTACAGACAATTAAGCCTGACCAATGGGTAAACCCCGAAGTTCAACTACGAGCTTTTTAACTGCAACAACTTTAATATACGCTATTGGAGCTGGAATTACCGCGGCTGCTGGCACCAGACTTGCCCTCCAA
+
DDDDDIIGIIIIIIIIIIIIIIIIIIIIIIIIIIIIIIIIIIIIIIIIIIIIIGHIIIIIIHIIIIIIIHIIIIIIIIIIIIIIIIIIIHIIIHIIIIIIHHIIIHHIIIIIIIIIIIIIIIIIIIIIIIIIIIHIHIIIIIIIIIIIIIIIIIIIIHIIIIIHIIIHIIIHIIIIIIIIIIIIIIIHHIIIIIIIIIHHI<I<IIHHHIIIIIIIIIII2<IIIIIIIIIIIIIIIIIIIIIIHHEIIIIIIIIIIIIIIIIIIIIIIIIIIIIIIIIIIIIIIIIIHHIIIIIIIIIIIIHIIIIIIIIIIIIIIIIIIIIIIIIIIIIIIIIIIIIIIIIDDDDD
@HISEQ:969:HM2KJBCX2:2:1102:16570:72111 2:N:0:ACTATGCA
AATCTTGCGCCGCCCAACTATCCCTATTAATCATTACGGTGGTCCTAGAAACCAACAAAATAGAACCATGCCGTCCTATTCTATTATTCCATGCTAATGTATTCAAGCGTGAGCCTGCTTTAAACACTCTAATTTTTTCAAGGTAACAGTCCTAATTCCCCGTGACACCAAATTAATGGCATTACGGTTCTTTAGAAGGTGAGAAATCAATAATATCAGTACATACCAACGGCATGACCGAAACATTGATCCCGAAATTCAACTACGAGCTTTTTAACTGCAACAACTTTAATATACGCTATTGGAGCTGGAATTACCGCGGCTGCTGGCACCAGACTTGCCCTCCAA
+
DDDDDHIIHIGEHHHIIHIIIIIIIIIIIIHIHIHIHIIIIHHIIIIIEHHHIIIIIIHIIIIIHIIIIIGGHHDHIHHIIIIIIIIG?GHHHFHIIHGHIHHHHHHHIIIIIIIIHIIIIIIHHIIHHIIIHHHHIHIEGHHHIIIIIIIIIHIHIHHGHDHIIHIIIIIIFIIIIIHIIHHHHHDHGIIHHHHHHHIIIIIHIIIIIIIIIIHEHHHIIIHIIIHGIIIIIHHIHIIIHIHHHHHIHHHCHGIIIIIIIIIIHIIIIIHIIIIHHIIIIIIIIIGHIIIIIHIHHIIHHHHIIIIIIIHIIHIIIIHIHIIIIIIIIGIIHIHHIHHIIIIDDDDB
@HISEQ:969:HM2KJBCX2:2:1102:11972:73097 2:N:0:ACTATGCA
AATCTTGCGCCGCCCAACTATCCCTATTAATCATTACGTCGATCCTAGAAACCAACAAAATAGAATCAAACGTCCTATTTCGTTATTCCATGCTAATGTATTCAAGCGTGAGCCTGCTTTAAACACTCTAATTTTTTCAAAGTAACAGTCCTGATTCCCCATGACACCAAATTAATGACATCATGGTTCGTCAGAAGGTAGGAATCAATAATACCAGTACGTACAATAGCACGACCAATAAATTGATCCCGAAATTCAACTACGAGCTTTTTAACTGCAACAACTTTAATATACGCTATTGGAGCTGGAATTACCGCGGCTGCTGGCACCAGACTTGCC
+
DDDDDIIIIIIIIIIIIIIIIIIIIIIIIIIIIIIIHIIIIIIHHIIIIIIHHIIIIIIHHHHIIIIIIIIIIHIIIIIIHIIIIIIIIIIIHIIIIGIIIHHIIIIIIIIIIIIIIIHIHHGIIIIHIIIIIIIIIIIIIIIIIIIIHIHIIIIIHIIIIIIIIIIIIIIIIIIIIIIIIIIIIIIIIIIHIIIIIIHHHIIIIIIIIIIIHIIIIHIIIIIIIIIIIIIIIIHIIHIIIIIIIIIIIIIIHIIIIIIIIIIIHIIIIIIIIIIIIIIIIIIIIIIIIIIIIIIIIIIIIIIIIIIIIIIIIIIIIIIIIIIIIIIIIIIIIIDDDDD
@HISEQ:969:HM2KJBCX2:2:1102:4576:73782 2:N:0:ACTATGCA
AATCTTGCGCCGCCCAACTATCCCTATTAATCATTACGGTGATCCTAGAAACCAACAAAATAGAACCATGCCGTCCTATTCTATTATTCCATGCTAATGTATTCGAGCAAAAATGCCTGCTTTAAACACTCTAATTTTTTCAAGGTAAAGGTCCTGGATCCGCAAGACACCCAATTAAGGACATCAAGTTTCTCCAGAAGGTGAGAAATCAACAGCGACAGTTCATACCCCTTAAGGCATGACCATCACGTCAATCCCGAAATTCAACTACGAGCTTTTTAACTGCAACAACTTTAATATACGCTATTGGAGCTGGAATTACCGCGGCTGCTGGCACCAGACTTGCCCTCCAA
+
DDDDDIIIIIIIIIIIIIIIIIIIIIIIIHHIIIIIIIIIIIIGIIIFGHIIIIIIIIIIIIIIIIIIIEHHIHHDHHHCHIIIIIIIIIIIHIIIHIIHIHHIIIIGGIIHIHHHHIIIIIIIIIIIIIIIIHIIIIIIIIIIIIIIIIIIIHIIIIIIHIIHIIIIIIIIIHHHHIHHIIIIIIIIIIIIIIIIIIIIIHIIIIIIIHIIIIIIIIIIIIIIIIIIIIIIIIIIHIIIIIIIIIIIIIHHIIIIIIIIIIIIIIIIIIIIIIIIIIIIIIIIIIIIIIIIIIIIIIIIIIIIIIIIIIIIIIIIIIIIIIIIIIIIIIIIIIIIIIIIIIIIIIIIDDDDD
@HISEQ:969:HM2KJBCX2:2:1102:1338:74380 2:N:0:ACTATGCA
AATCTTGCGCCGCCCAACTATCCCTATTAATCATTACGGTGATCCTAGAAACCAACAAAATAGAACCATGCCGTCCTATTCTATTATTCCATGCTAATGTATTCGAGCAAAAATGCCTGCTTTAAACACTCTAATTTTTTCAAGGTAAAGGTCCTGGATCCGCAAGACACCCAATAAAGGACATCAAGTTTCTCCAGAAGGTGAGAAATCAACTGCAACAGTTCATACCCCTTAAGGCATGACCATCACGTCAATCCCGAAATTCAACTACGAGCTTTTTAACTGCAACAACTTTAATATACGCTATTGGAGCTGGAATTACCGCGGCTGCTGGCACCAGACTTGCCCC
+
DDDDDIIHDHIDHDHHIIIHHHEHHHIIIHHHHIGFHHIIHIHHIIIIHIIIHHGIHHEHHHHIICHIIHIHEEHHHHHHCHIIIIIHHHIEHHIHHHGIIIHEHHH@DHHHIIHHIIIHIIIIIIIIGHHHIHFHIHFHHFHHHHECHCIHHCHGHIHDIIHIHHHGHHHHHHGIHIHIIHHIIIIIHIIIHDIIIHIHIIIIIIIIHEIIIHIIIHIIIIIIHHIIIIIIIIIIIHHHGFHHIHHGHIIGIIIIIIIIIIIIGIHHGHHIIIIIIHIIIHIIIIIHIHHIIIIHGIHFHIHIIIHIIHHHIIIIIIIIIIIIIIIIIIIHIIHH?IIIIIHHDBDBD
@HISEQ:969:HM2KJBCX2:2:1102:17766:74345 2:N:0:ACTATGCA
AATCTTGCGCCGCCCAACTATCCCTATTAATCATTACGGTGATCCTAGAAACCAACGAAATAGAATCAAGCCGTCCTATTTCATTATTCCATGCTAATGTATTCAGACGTTAGCCTGCTTTAAACACTCTAATTTTTTCAAAGTAACAGTCCTGATTTCCAATCACACCAAATTAATGACATGAAAGTTCCTCAGAAGGTAGAGATTTATCTCACCAGTACAGACAATTAAGCCTGACCAATGGGTAAACCCCGAAGTTCAACTACGAGCTTTTTAACTGCAACAACTTTAATATACGCTATTGGAGCTGGAATTACCGCGGCTGCTGGCACCAGACTTGCCCTCCAA
+
DDDDDIIIIIIIIIIIIIIIIIIIIIIIIIIIIIIIIGIIIIIIHIIIGGIIIHIIIIIHIHIIEHIIIHIIHHIHIIIIIIIIIIIIIIIIIIIIIIIIIIIHIIIIIIIIIIIIIIHIIIIIIIIIIIIIIIHIIIHIIIIIIIIIIIIIIIIIIIIIIIIHHIIIIIHIIIIIIHIIHIIIIIIIIHHHHIIIIIIHIIIIIHHIHIIIIIIIIIIIIIIIIIIIIIIIIIIIIGIIHIIHHHGIIHIIIIIHIIIIIIIIIIIIIIGIIIIIIIIGIIIIIIHHHGIIIIIIIIIIIIIIIIIIIIIIIHIIIIIIIGIIIIIIIIIIIIIIIIIIIIIDDDDD
@HISEQ:969:HM2KJBCX2:2:1102:20752:74674 2:N:0:ACTATGCA
AATCTTGCGCCGCCCAACTATCCCTATTAATCATTACGGTGATCCTAGAAACCAACAAAATAGAACCATGCCGTCCTATTCTATTATTCCATGCTAATGTATTCGAGCAAAAATGCCTGCTTTAAACACTCTAATTTTTTCAAGGTAAAGGTCCTGGATCCGCAAGACACCCAATTAAGGACATCAAGTTTCTCCAGAAGGTGAGAAATCAACAGCGACAGTTCATACCCCTTAAGGCATGACCATCACGTCAATCCCGAAATTCAACTACGAGCTTTTTAACTGCAACAACTTTAATATACGCTATTGGAGCTGGAATTACCGCGGCTGCTGGCACCAGACTTGCCCTCCAA
+
DDDDDIIIHIHHIIIIIIIIIIIIIIHIIIIIIIIIIIIHHIGIIIIHHIIHHIHIIHIIIIHIIIHIIIIIHHHIIIHHIIIHIIIIIIIIGIIIIIIIIIIIIIGIIIIHHHHHIHHHHIIIGHIHIIIIIIIIHIIIIIIIIGIIIIIIIIIIHIHHHHHIIHIIIHHIIIIIHIIIIHIIIIIHIHHIIHIIIIHIIIIIHIIIHIHIHHIHIIIIIIIIHIIIIIIIIIIIIIIIIIIIIIIIIGHHIIIIIIIIIIIIIIIIIIIHHIIIIIIIIIIIIIIHIIHHIHHHHIIIHIIIIIIIIIHIIIIIIIIIIIIIIIIIIIIIIIIIIIIIIIIIIHIIDDDDD
@HISEQ:969:HM2KJBCX2:2:1102:10366:74943 2:N:0:ACTATGCA
AATCTTGCGCCGCCCAACTATCCCTATTAATCATTACGGTGATCCTAGAAACCAACAAAATAGAATCGGATGTCCTATTTCATTATTCCATGCTAATGTATTCAAGCGTGAGCCTGCTTTAAACACTCTAATTTTTTCAAGGTAACAGTCCTAATTCCCCGTGACACCAAATTAATGGCATTACGGTTCTTTAGAAGGTGAGAAATCAATAATATCAGTACATACCAACGGCATGACCGAAACATTGATCCCGAAATTCAACTACGAGCTTTTTAACTGCAACAACTTTAATATACGCTATTGGAGCTGGAATTACCGCGGCTGCTGGCACCAGACTTGCCCTCCAA
+
DCDDDIIICIIGIIIIIIIIIIIIIIIIIIIIIIIIIIIIIHHIIIIIIGIIIIIIIIHIIIIIIIIIIHHGHHHIIIIIIIIIHHIHHHHIHIIIIIIIIIIIIIIIIHHIHHIIHHIIIHIHIIIIIIIIIIIIIIHIIIIIIIHIHIIHIIIIIIIIIIIIIIIIIIIIIIIIIHIIIIIIGIHIHGIIIIIIIIIIIIIIIIIIIIIIIHHIIIIIIIIIHIIIIIIIIIIIIIIIIIHHGFIHHIIIIIIIIIIIIIIIIIIIIIIIIIIIHIIIIIIIIIIIIIIIIIHIIIIIIIIIIIIHIIIIIIIIIIIIIIIIIIIIIIIIIIIIIIIIIIDDDDD
@HISEQ:969:HM2KJBCX2:2:1102:14236:74945 2:N:0:ACTATGCA
AATCTTGCGCCGCCCAACTATCCCTATTAATCATTACGGTGATCCTAGAAACCAACAAAATAGAATCATGCCGTCCTATTTTATTATTCCATGCTAATGTATTCAAGCAAAATGCCTGCTTTAAACACTCTAATTTTTTCAAAGTAAAGGTCCTGGTTCCCCGCGACACCCAATTAAGGGCATCGTGGTTCTCCAGAAGGTGAGAAATTGACTACACTAGTTCATACCCCTTAAGGCACGACCGATGTGTCAATCCCGAAATTCAACTACGAGCTTTTTAACTGCAACAACTTTAATATACGCTATTGGAGCTGGAATTACCGCGGCTGCTGGCACCAGACTTGCCCTCCAA
+
DADDDHHIIIIIIIIIIIIIIIIIHIIIIIIIIIIIIIIIIIIIGIIIIIIIIIHIIIHHHIHIHIIIIIIHIIIHIIIHHIIIIIIIIIIIIHHGIIIIHGIHIIIIIIIIHHHIIIIIIHIHHIIIIFHIIIIIIIIIHIIIIIIIIHGIIIIIIIIIHIIIIIIIHIIIIIIIIIHIIIIIIIIIIIIIIIIIIIIIIIIIIIIIIIIIIIIIIIIIIIHHHIIIIIIIIIIIIIIIIIIIIIIIIIHIIIIIIIIIIIIIIIHIIIIIIIIIIIIIIIIIIIIIIIIIIIIIIIIIIIIIIIIIIIIIIIIIIIIIIIIIIIIIIIIIIIIIIIIIIIIIIIIDDDDD
@HISEQ:969:HM2KJBCX2:2:1102:18955:75858 2:N:0:ACTATGCA
AATCTTGCGCCGCCCAACTATCCCTATTAATCATTACGGCGGTCCTAGAAACCAACAAAATAGAACCGCACGTCCTATTCTATTATTCCATGCTGTAATATTCGAGCAAAGGCCTGCTTTGAACACTCTAATTTTTTCAAAGTAAAAGTCCTGGTCCCCAACACACCCAGTGAAGGGCATGCGGTTCTCCAGAAGAAAAGGCCCGGCCGGACAAGTGCACGCGGTGAGGCGGACCTGCCAGCCAGGCCAAAGGTTCAACTACGAGCTTTTTAACTGCAACAACTTTAATATACGCTATTGGAGCTGGAATTACCGCGGCTGCTGGCACCAGACTTGCCCTCCA
+
DDDDDIIIIIIGIIIIIIIIHIHIIIIIIIIGHIIIIIIIIIDHHHFCHHIHI1CHEHHHIIIIIIIHIHIIIHIIIIIIIIIIHIIGHFHIIHHEHHHIHGHGIIHIHIIIIIIIIIHHHHHIIIIIIIHIIIHGEIIIIHGIIHIIIIIIIIIIIIIHIIIIIIIGIHHIIIHIIIIIIIIIHIIIHHIIIHIIIHIIHIIIIIIHIIIIIIIIIIIIIHIIIIIIIIIIIIIHHHIIIHIIIIIIIIIIIIHIIIIIIIIIIIIIIHHIIIIIIIIIIIHIIHIIIIIIIIHIIIIIIIIIIIIIIIIIIIIIIIIIIIIIIIIIIIIIIIIIHGDDDDD
@HISEQ:969:HM2KJBCX2:2:1102:17696:76383 2:N:0:ACTATGCA
AATCTTGCGCCGCCCAACTATCCCTATTAATCATTACGTCAATCCTAGAAACCAACAAAATAGGACGTTCGATCCTATTTCATTATTCCATGCTAATGTATTCAAGCGTTAGCCTGCTTTAAACACTCTAATTTTTTCAAAGTAACAGTCCTGTTTCCCTGCAACACCAAATTAATGACATTACAGTTCTTCAAGAAGGAGGAATCAGTAAAGCCAGTACATACCATTGGCACGACCAACCTACTGACCCCGAAATTCAACTACGAGCTTTTTAACTGCAACAACTTTAATATACGCTATTGGAGCTGGAATTACCGCGGCTGCTGGCACCAGACTTGCCCTCCAA
+
DDDDDIIIIIIIIIIIIIIIIIIIIIIIHIIIIIIIIIIIIIIHIIIHHIIIIIIICFHHHIHHHIIHHIIIIIHIIIIIIHIHHIIIHHIIHHIIIIIIIIIIIHIIHIIIHIIHIIHIIIHIIIIIIIIIIIIIIIIIIIIIIIIHIIIIIIIIIIIIHIIIIIIIIIIHHIIIIIHIIIIIIHHIIIIIHIIIIIIIIIIIIIIIIIIIIIIIIIIIIIIIIIIIIIIIIIIIIHGIIIHHGIIIIIIIIIIIIIIIIIIIHHIIIIIIIIHIIGIIIIHIIHIIIIIIIIIIIIIIIIHIGIIIIIIIIIIIIIIIIIIIIIIIIIIIIIIIIGIIIDDDDD
@HISEQ:969:HM2KJBCX2:2:1102:6503:76807 2:N:0:ACTATGCA
AATCTTGCGCCGCCCAACTATCCCTATTAATCATTACGGTGATCCTAGAAACCAACAAAATAGAACCATGCCGTCCTATTCTATTATTCCATGCTAATGTATTCGAGCAAAAATGCCTGCTTTAAACACTCTAATTTTTTCAAGGTAAAGGTCCTGGATCCGCAAGACACCCAATTAAGGACATCAAGTTTCTCCAGAAGGTGAGAAATCAACAGCAACAGTTCATACCCCTTAAGGCACGACCATTACGTCAATCCCGAAATTCAACTACGAGCTTTTTAACTGCAACAACTTTAATATACGCTATTGGAGCTGGAATTACCGCGGCTGCTGGCACCAGACTTGCCCTCCAA
+
<0<00<?CC/DC/CCGHI?11<1<GF1DGHI1FHIECH0<11DGHII1C<F<<DFEHGH11<1<CCE11<F1/D/CH11DE<F<<<C<CCC111<CFC1<<<1E0<@<ECGCHE1C@&EFHFGEGDC@IHHHGIHA6HGFEFH3HHEHFF9HHHG5??C<<F?HE?HE0CCGFGC:HI:9CHHH?GEHEIHHC:CCC6<EHEHEECFG?IHHEHHGG1<D1IHGCCCDH?HEGGF?IIHHGF?GHFHIHG@FHHCDIHG?HIIHHHIHGHHHFGGHGEHHEHHEH@HGECCEIHHFEFHGCHGHIIIHFHFHEFG@HEEIIHCIIIH@HC@HHHFCEHHCF<1GC<HG?@DD@
@HISEQ:969:HM2KJBCX2:2:1102:3070:76061 2:N:0:ACTATGCA
AATCTTGCGCCGCCCAACTATCCCTATTAATCATTACTTCAGTCCTAGAAACCAACAAAATAGAACCGAAGTCCTAAATTATTATTCCATGCTAATGTATTCAAGGCATAAGCCTGCTTTAAACACTCTAATTTTTTCAAAGTAATAGAGCTAGATCGCGACGACAACCCAGTGAAGGGCGCCGCCGTTTTCTAGCAGGATGGCAGACACGCGCCAGCACTCACACTCGTAACCGAGGCGGGCCAGGTGCGTCAAACCAGAAATCCAACTACGAGCTTTTTAACTGCAGCAACTTTAATATACGCTATTGGAGCTGGAATTACCGCGGCTGCTGGCACCAGACTTGCCCTCCAA
+
DDDDDIIIIIIIHHIHHIHIIIIIHIIIIIIIIIIIHHHIEHIHIIIIIIIIIIGIIG?GHIIIHHFCE<EHEHHHHHIGHHHIHIGHIIHGEHFEHIIIIHHIHIHHIIIHIIHIGIHHHHGFGEHH?CHHII?HHIIHHHHIHIHHHGHIIIIIIIHHIHDIIHHIHHFHHIGGIIHIIIIHIHIIIHGGEHHGHIHIGIIIIHHIHIIHIHIIHI=IIIIIHHEIHIHGIHIIHIIIIIII>IIIIHIHHHCIGIGIIGIIIIHHGIIIIIHIGIIIIIHIIIIIIIIIIIIIIIIIIIIIIIIHHIIIIIIIIIIIIIIIIIIIHIIIIIHIIIIIIIIIIIIIIDDDDD
@HISEQ:969:HM2KJBCX2:2:1102:15492:76887 2:N:0:ACTATGCA
AATCTTGCGCCGCCCAACTATCCCTATTAATCATTACGTCAATCCTAGAAACCAACAAAATAGGATCAACGTCCTATCTCATTATTCCATGCTAATGTATTCAAGCGCGAGCCTGCTTTAAACACTCTAATTTTTTCAAAGTAACAGTCCTGATTCCCCGCCACACCAAATTAATGACATGATGGTTCGTCAGAAGGTAGGAATCAGTAACACCAGTACGTACCGAAGGCACGACCAGCGTACTAATCCCGAAATTCAACTACGAGCTTTTTAACTGCAACAACTTTAATATACGCTATTGGAGCTGGAATTACCGCGGCTGCTGGCACCAGACTTGCCCTCCAA
+
DDDDDIIIIIIIIIIIIIIIIIIIIIIIIIIIIIIIIIHIIIIIHIIIIIIIIIIIIIIIIIIIGIIIIHIIIIIIIHIIIIIIIIIIIIIIIIIIIIIIIGHIIIIIIIIIIIHIIHIHIIIIIIIIIIIIIIIIIIIIIIIIIIIIIIIIIIIIIIIIIIIIIIIIIIIIIIIIIIIIIIIIIIIIHIIIIIIIIIIIIIIIIIIIIIIIIIIIIIIIIIIIIIIIIIIIIIIIIIIIIIIHIIIIHIIIIIIIIIIIIIIIIIIIIIIIIIIIIIIIIIIIIIIIIIIIIIIIIIIIIIIIIIIIIIIIIIIIIIIIIHIIIIIIIIIIIIIIIIIIDDDDD
@HISEQ:969:HM2KJBCX2:2:1102:18082:77224 2:N:0:ACTATGCA
AATCTTGCGCCGCCCAACTATCCCTATTAATCATTACGTCAATCCTAGAAACCAACAAAATAGGTTTGAACGTCCTATTTCATTATTCCATGCTAATGTATTCAAGCAAATGCCTGCTTTAAACACTCTAATTTTTTCAAAGTAACAGTCCTGTTTCCCTGCAACACCAAATTAATGACATTACAGTTCTACAGAAAGGAGGAATCAGCGAGACCAGTTCATACCAGTGGCACGACCAGCCTGCTGACCCCGAAATTCAACTACGAGCTTTTTAACTGCAACAACTTTAATATACGCTATTGGAGCTGGAATTACCGCGGCTGCTGGCACCAGACTTGCCCTCCAA
+
DDDDDIIIIIIIIIIIIIIIIIIIIIIIIFIEHIIIIIIIIIIIIIIIHIIIIIHIIIIHHHIHHHIIIHHHIGHHIIIIIIHIHHIIIIIIIIIIIIHHIDGHHIHIIIIIIIIIIIIIIIEHIIIHHIIIIIIIIIIIHHHIIIIIIIIIIIIIIIIIHIIIIIIIIIHHHIIIIIHIIIIIIIHIHIIIIIIIIIIIIIIIHIIIIIIIIIIIIHHIIHIIIIIIIIIIHIHIIIIIIHHD<IIIHIIIIIIIIIIIIIIIIIIIIIIIIIIIIIIIIIIIIHHHIIIIIIIIIIIIHIIIIIIIIIIIIIIIIIIIIIIIIIIIIIIIIIIIIIIIIDDDDD
@HISEQ:969:HM2KJBCX2:2:1102:17658:76711 2:N:0:ACTATGCA
AATCTTGCGCCGCCCAACTATCCCTATTAATCATTACGTCAATCCTAGAAACCAACAAAATAGGATCGAACGTCCTATTTCATTATTCCATGCTAATGTATTCAAGCGTTAGCTTGCTTTAAACACTCTAATTTTTTCAAAGTAACAGTCCAAATTCCCCGCAACACCAAATTAATGGCATTACGGATCATCAGGAAGGAGGAATCAGTGAGACCAGTACATACCAGAGGCATGACCAACCTACTAACCCCGAAATTCAACTACGAGCTTTTTAACTGCAACAACTTTAATATACGCTATTGGAGCTGGAATTACCGCGGCTGCTGGCACCAGACTTGCCCTCCAA
+
B@D@@?GG?F=CEDDDHHIIIIFHC?@CFGHFHECCG@<FH=GHCHC?C<CGHFGHH@GCHHHH?<F<EGHCDHHIIIE@E<CHHEFHHIH1FHHHHE@IHHHIHHEGIHEHHHEHEFHHFFEG@HHHEFEHHEGHHHEGGEFHHIIG@F1FHFCGIHHIHIIIHHIIEHIIIIHHHHIHHIIIHHIHHHIIIIHIIIIIIIIIHIHIIIHHHG9<HHHIHHIHHIIIFIIIIIIIIIIHHHHHFIIIHGIIIIIIIIIIIHHHHHIIIIHIHHGIHIHHHFHEHEFIIIIIIIIIHIHHHHHIIIIIIHHIIIIIIIIIIIIIIIHHIIIIHHIHHHHHHDD@DD
@HISEQ:969:HM2KJBCX2:2:1102:5142:78880 2:N:0:ACTATGCA
AATCTTGCGCCGCCCAACTATCCCTATTAATCATTACGTCGATCCTAGAAACCAACAAAATAGAATCAAACGTCCTATTTCATTATTCCATGCTAATGTATTCAAGCGTAAGCCTGCTTTAAACACTCTAATTTTTTCAAAGTAACAGTCCTGATTCCCCACGACACCAAATTAATGACATCGCGGTTCTTCAGAAGGTAGGAACCGATAATGCCAGTGCGTACCGAAGCACGACCAACAATTCGATCCCGAAATTCAACTACGAGCTTTTTAACTGCAACAACTTTAATATACGCTATTGGAGCTGGAATTACCGCGGCTGCTGGCACCAGACTTGCCCTCCAA
+
DDADDIIIIHIIIIIIIIIIIEHIIIIIIIIIIHIIIIHIIIIHIIIHIIIIIIIIIIIIIIIHIIIHHEHHIIIIIIHIIIIIIIHHHHHIEHGHHHIHHIHHIHFIIIIIIIGIIIHIHIIIHIIIIIIIIIIHIIHIIIHIIIHHIIIHGIHHIGIIIIIIIIIIIIIIIIIIIIIIIIIIIIIIIIIIIIIIIIIIIIIIIIIIIIIIIIIIIIIIIIIIIIIHIIIIIHHHHIIIHGE@IIIIIIHIIIIIIIIIIHIHIIIIIIIIIIIIIIIIIIIIIHIIIHHIIIIIIIIIIIIIIIIIIIIIIIIIIIIIIIIIIIIIIIIIIIIIIIIIBDDDD
@HISEQ:969:HM2KJBCX2:2:1102:19155:78880 2:N:0:ACTATGCA
AATCTTGCGCCGCCCAACTATCCCTATTAATCATTACGGTGATCCTAGAAACCAACAAAATAGAACCATGCCGTCCTATTCTATTATTCCATGCTAATGTATTCGAGCAAAATGCCTGCTTTAAACACTCTAATTTTTTCAAGGTAAAGGTCCTGGTTCCACATGACACCCAATTAAGGACATCATGCTTCTCCAGAAGGTGAGAAATCAACTGCGACAGTTCATACCCCTTAAGGCACGACCATCACGTCAATCCCGAAATTCAACTACGAGCTTTTTAACTGCAACAACTTTAATATACGCTATTGGAGCTGGAATTACCGCGGCTGCTGGCACCAGACTTGCCCTCCAA
+
CDCDDIIIIIIIIIIIIIIIIIIIIIIIIIIHIIHIIHHHFHHHIIIIIIIHIIIIIIHIIIHIIIIIHGHHHHIIIIIIIIIIIIIIIIIIHIHHIIIHI1IIHIIIIIIIIIIIIIHIIIIHHIIIHIIHIIHHHHHIIIIIIIIIIHIHIIIIIIIIIIIIIIIIIIIIIIIIIHIIIIIIIIIIIIIHHIIIIIIIIIIIIIIIIIIIIIIIIIHIIHIIIIIIIIIIIIIHIIIIIIIIIIHIIHHIHIIIIIIIHIIIHHHEHIIIIIIIIIIIIIIIIIIIHIIHIIIIIIIHIIIIIIIIIIIIIIIIIIIIHIIIIIIIIIIIIIIIIIIIIIIIIIIDDDDD
@HISEQ:969:HM2KJBCX2:2:1102:16506:79149 2:N:0:ACTATGCA
AATCTTGCGCCGCCCAACTATCCCTATTAATCATTACATCGATCCTAGAAACCAACAAAATAGAATCGGATGTCCTATTTCATTATTCCATGCTAATGTATTCAAGCGTGAGCCTGCTTTAAACACTCTAATTTTTTCAAGGTAACAGTCCTAATTCCCCGTGACACCAAATTAATGGCATTACGGTTCTTTAGAAGGTGAGAAATCAATAATATCAGTACATACCAACGGCATGACCGAAACATTGATCCCGAAATTCAACTACGAGCTTTTTAACTGCAACAACTTTAATATACGCTATTGGAGCTGGAATTACCGCGGCTGCTGGCACCAGACTTGCCCTCCA
+
DDDDDIIIHHEHHHIHHIIHIIHIIIIIHGIHIIIHIIIHIHFFDHEHHHIIIGIIIIHHIIIEFHHFHIHCFHIHHIHHIIHIHHIIFEHICHHIIIIHIIHGEFEFHHHHHHIIIGHHIHIIIHIIIIIIIIIHHHHHIIIHIIIIIIIIIHHIIHHHIIIIIIIHIIHHHIIIHHIIIIHH?IIIHIIIIIHIIIIIIIIIHIIIIHIIIIIHIIIIHIIHIIIHIIIIIIIIIIHIIIHHHIHIIIHHIIIHIIIIIIIIIIIIIIIIIIIIIIHIIIIIIIHIIIIIIIIHIIHHHGIIIIIIIIIIIHIIIIIIIIIIIIIHIIIIIIIIIHHIIDDDDD
@HISEQ:969:HM2KJBCX2:2:1102:3078:78578 2:N:0:ACTATGCA
AATCTTGCGCCGCCCAACTATCCCTATTAATCATTACATCGATCCTAGAAACCAACAAAATAGAATCTGATGTCCTATTTCATTATTCCATGCTAATGTATTCAAGCGTAAGCTTGCTTTAAACACTCTAATTTTTTCAAGGTAACAGTCCTAATTCCCCATAACATCAAATAAATGACATTATGGTTCTTTAGAAGGTGAGAACCAATAAAACCAGTACATACCAAGGCATGACCGATTCCTTGATCCCGAAATTCAACTACGAGCTTTTTAACTGCAACAACTTTAATATACGCTATTGGAGCTGGAATTACCGCGGCTGCTGGCACCAGACTTGCCCTCCAA
+
DDDDDIIHIIIIIIIIIIIHIIIIIIIIIIIIIIIIIIHIIHIIIIHIIIIIIIIIHEHIIIIFHIIIIIIGIIIIIIIIIIIIIIIHGHHIIHIIIIIIIHIIIIHIIIIIIIIIIIIIIHHIIIIIIHIHHIIHIIIIIIIIIIIIIHIIIIIIIIIIIHIHIIIIIIIIIIIIHIIIIIIIIIIIIIIIIIIIIIIIIIHIHIIIIIIIIIIIIIIIIIIIIIIIIIIIIIIIIIIIIIIIIIIIIIIIIHHHIIIIIIIIIIIIIIIIIIIIIIIIIIHHIIIHIIHIIIIIIIIIIIIIIIIIIIIIIIIIIIIIIIIIIIIIIIIIIIIIIIIIDDDDD
@HISEQ:969:HM2KJBCX2:2:1102:3349:78515 2:N:0:ACTATGCA
AATCTTGCGCCGCCCAACTATCCCTATTAATCATTACGGTGATCCTAGAAACCAACAAAATAGAACCATGCCGTCCTATTCTATTATTCCATGCTAATGTATTCGAGCAAAAATGCCTGCTTTAAACACTCTAATTTTTTCAAGGTAAAGGTCCTGGATCCGCAAGACACCCAATAAAGGACATCAAGTTTCTCCAGAAGGTGAGAAATCAACAGTAACAGTTCATACCCCTTAAGGCATGACCATCACGTCAATCCCGAAATTCAACTACGAGCTTTTTAACTGCAACAACTTTAATATACGCTATTGGAGCTGGAATTACCGCGGCTGCTGGCACCAGACTTGCCCTCCAA
+
DDDDDIIIIIIIIIIIIIIIIIHIIIIIIIIIIIIIIIIIIIIIIIHIIHIIIIIIHIIIIIIHIIIIIIIIIIIIIIIIIIIIIHIIIIIIIGIHIIIIIIIIIIIIIIIIIIIIIIIIIIIIIIIIIIIIIIHHIIHIIIIIIIIIIIIIIIIHIIHIIIIIHHHHHIIIIIIIIHIIIIHGIIIIIHIIIIIIIIIIHIIIIIIHIIIIIIIIIIIHIHIIIIIIIIHIIIIIIIIIIIIIIIIIIIHHIIIIHIIHCIIIIIIIIIIIIIIIIIIIIIIIIIIIIIIIIIIIIIIIIIIIIIIIIIIIIIIIIHIIIHIIIIIIIIIIIIIIHIIIIIIIIIIIDDDDD
@HISEQ:969:HM2KJBCX2:2:1102:3815:78683 2:N:0:ACTATGCA
AATCTTGCGCCGCCCAACTATCCCTATTAATCATTACGGTGATCCTAGAAACCAACGAAATAGAACCAAGCCGTCCTATTTCATTATTCCATGCTAATATATTCAGACGTTAGCCTGCTTTAAAGACTCTAATTTTTTCAAAGTAATAGTCCTGATTTCCAATCACACCAAATAAATGGCATGAAAGTTCCTCAGAAGGTAGAGATTTATCTCACCAGTACAGACAATTAAGCCTGACCAATGGGTAAACCCCGAAGTTCAACTACGAGCTTTTTAACTGCAACAACTTTAATATACGCTATTGGAGCTGGAATTACCGCGGCTGCTGGCACCAGACTTGCCCTCCAA
+
<<0<0<@FH?EH<HH=101<C@<FH1<D?11<<1FE@CEHE1111<G@1CFH@F?G01<@<<<D1<C1D<DGC<<?<D111<CCG1<D111<<<<<FHHIFFHEF<6<E@BC=G@GHGH?8CEC/EHF6EB1DFCC1<1<<DHFIHCCC<HHFFEHGHHGC:CEF</G?HG@E</@HEF/?HF?HHCEG/HHCDF0@CHHGCEG?HCG@FFHACCAHA>GGEC1HC1ECC?FHFECHCEFEIIIH@CHFBHECCHHFC11DGEEDDIIIIIIHIIHHCFHCHHHHGE@IHGFFE@IHHE@IHIHHHHEIHH@C<CC//HCFHEEGIHHEHHEHEEGEHCGCCF@0D<B
@HISEQ:969:HM2KJBCX2:2:1102:20876:79692 2:N:0:ACTATGCA
AATCTTGCGCCGCCCAACTATCCCTATTAATCATTACGGTGGTCCTAGACCAACAAAATAGAACCAACGTCCTATTCTATTATTCCATGCTAATCTATTCAAGCAAAAGCCCGCTTTAAACACTCTAATTTTTTCAAGGTAATGGTCCTGGTTCCCCGACACACCCAATAAAGGGCATACCGGCTCACCAGAAGGATAGACCCGACAGCAGAACAGTACTCGCCAGAGACGGACCGTCCGGTCAAGCCTAAAATTCAACTACGAGCTTTTTAACTGCAACAACTTTAATATACGCTATTGGAGCTGGAATTACCGCGGCTGCTGGCACCAGACTTGCCCTCCAA
+
DDCDDIIIHIIIIIIIIIIIIIIIIIIIIIIIIIIIIHIIIIIHIIIIIIHHIIIIIFHIIIIIHIIIIIHIIIIIIIIIIIIIIIIIIIIHIIIIIIIIIFHHHIIIHFHIIIHIIIIIIIIIIIIIIIIIIHHHHIHHIIIHHHIIIHEHHHHIIIIIIIIIHIIIIIHHHIHHGHFHIIIIIIIIIIIIIIIIIIIIIHIIHIIIIIIHHIIIIIIHIIIIIIIGIIIIIIIIGIIIHHEIIIHHIHIIIIIIIIIIHIHHGIIIIIIIIIIIIIIIIIIIIIIIIIIHIIHGDDDIIIIIIIIIIIHIIIIIIIIIIIIIIIIIIIIHIIIIIIIDDDDD
@HISEQ:969:HM2KJBCX2:2:1102:5440:80212 2:N:0:ACTATGCA
AATCTTGCGCCGCCCAACTATCCCTATTAATCATTACGGTGATCCTAGAAACCAACGAAATAGAATCAGTCCGTCCTATTTCATTATTCCATGCTAATGTATTCAGACGTTAGCCTGCTTTAAACACTCTAATTTTTTCAAAGTAACAGTCCTGATTTCCCATCACACCAAATAAATGGCATGAAAGTTCCTCAGAAGGTAGAGATTTATCTCACCAGTACAGACAATTAAGCCTGACCAATGGGTAAACCCCGAAGTTCAACTACGAGCTTTTTAACTGCAACAACTTTAATATACGCTATTGGAGCTGGAATTACCGCGGCTGCTGGCACCAGACTTGCCCTCCAA
+
DDDDDIIIIIIIIIIIIIIIIIIIIIIIIIIIIIIIIIIIIIIIIIIIIIIHHIIIIIHIIIIIIIHIHIHIIIHIIIIIIIIIIIIIHIIIHIIIIIIIIIHIIIIIIIIHHIIIIIIIIIIIGIIIIIIIHIIIIIIIIIIIIIIIIIIIIHIIIIIIIIIIIIIIIIIIHIIIIIIIIIIIIIIIIIIIIIIIIIIIIIIIIIIIIIIIIIIIIIIIIIIIIIIIIIIIIIIIIHIIIIIHHHHIIIIIIIIIIIIIIIIIIIIIIIIIIIIIIIIIIIIIIIIIHIIIIIIIIIIIIIIIIIIIIIIIIIIIIIIIIIIIIIIIIIIIIIIIIIIIIIIDDDDD
@HISEQ:969:HM2KJBCX2:2:1102:16807:80209 2:N:0:ACTATCCA
AATCTTGCGCCGCCCAACTATCCCTATTAATCATTACGGTGATCCTAGAAACCAACGAAATAGAATCAGTCCGTCCTATTTCATTATTCCATGCTAATGTATTCAGACGATAGTCTGCTTTAAACACTCTAATTTTTTCAAAGTAACAGTCCTGATTTCCCATCACACCAAATAAATGGCATGAAAGTTCCTCAGAAGGTAGAGATCCATCCTACCAGTGCAGACAATTAAGCCTGACCAATGGGTAGACCCCGAAGTTCAACTACGAGCTTTTTAACTGCAACAACTTTAATATACGCTATTGGAGCTGGAATTACCGCGGCTGCTGGCACCAGACTTGCCCTCCAA
+
DDDCDIHIIIIIIIIIIIIIIIHIIIIIIIIIIIIIIIIIIIIIIIHHIIIIIIIIHIIIIIHHIHIIIIIIIIIIIHIIIIIIIIIIIIIIIIIIHHIIIIIIIIIIIIIIIHIIIIIIIIHHIIIIIIIIIIIIHIIIGHIIIIIIIIIIIIIIIIIIIIIIIIIIIIIGIIIIIIIIHIIIIIIIIHIIIIIIIIIIIHIIIIIIIIIIIIIIIIIIIIIIIIIIIIIIIIIHIIIIIIIIIHGHIIIIIIIIIIIIIIIIIIIIIIIIIIIIHIIIIIIIIIIIIIIIIIIIIIIIIIIIIIIIIIIIIIIIIIIIIIIIIIIIIIIIIIIHIIIIIIIDDDDD
@HISEQ:969:HM2KJBCX2:2:1102:16947:80289 2:N:0:ACTATGCA
AATCTTGCGCCGCCCAACTATCCCATTAATCATTACGTCAATCCTAGAAACCAACAAAATAGGTTTGAACGTCCTATTTCATTATTCCATGCTAATGTATTCAAGCAAATATGCCTGCTTTAAACACTCTAATTTTTTCAAAGTAACAGTCCTGTTTCCCTGCAACACCAAATTAATGACATTACAGTTCTTCAGAAAGGAGGAATCAGCGAGACCAGTTCATACCAGTGGCACGACCAGCCTGCTGACCCCGAAATTCAACTACGAGCTTTTTAACTGCAACAACTTTAATATACGCTATTGGAGCTGGAATTACCGCGGCTGCTGGCACCAGACTTGCCCTCCAA
+
ADDADHIIHIIIIIIIIIHIIIIIIIIIIIIIIIIIIHIIIIIIIIIIIIIIIIIIIIHIIHHFHHHIFIFHHHHIIGIIIIIIHIIHIHIIHHHHHIIIIGIIIIIIIIIHHHIIIIIHIHIIIIIIIHIIIIIIHIIIIIIIIIIHIIIIIIIIIIIIIIIIIIIIIIIIIHIIIIIIIIIIIIIIGIIIIIIIHIHIIIIIIIIIIIIIIIIIIIIIIIIIIIIIIIIIIIIIIIIIIIHIIHIIIIIIIHIIIIIIIIIIIIIIIIIIIIHHIIIIIIIIIIIGIIIIIIIIIIIIIIIIIIIIIIIIIIIIHIIIIIIIIIIIIIIIIIHIIHIIIIDDDDD
@HISEQ:969:HM2KJBCX2:2:1102:14401:80490 2:N:0:ACTATGCA
AATCTTGCGCCGCCCAACTATCCCTATTAATCATTACGTCGTTCCTAGAAACCAACAAAATAGAATCAAACGTCCTATTTCATTATTCCATGCTAATGTATTCAAGCGCGAGCTTGCTTTAAACACTCTAATTTTTTCAAAGTAACAGTCCTGATTTCCCGCGACACCAAATTAATGACATCGTGGTTCGTCAGAAGGGAGAAACCAATAATGCTAGTACGTACAAAGTACGACCGACATATTAGTCCCGAAATTCAACTACGAGCTTTTTAACTGCAACAACTTTAATATACGCTATTGGAGCTGGAATTACCGCGGCTGCTGGCACCAGACTTGCCCTCCAA
+
ADDDCGHIIIICHIHGHIEHIIIHIIIIIIIIIGHHHHIICHHHIGI?GHIHCHIHEHIGIGHHIIIIHHEHGH=EHHIIIHIGIIIIHHCHHHGIIIIHGIHHIIHIIIGIHIIIGHFGHIHHHIHIHHIIIIIIIIHHHIIIHHIIIIIIIIIIHIHIHHHHGHHFHHGIIIHIIHIIIHHBHIIIHIIIIIIIIIHIIIIIIIIIIIIHIIIIIIIIIIIIIIIIHIIIIIIIIIIIHHHIIIIIIIIIIIIIIIIIIIHIIIIIIHHFIIIIIIIHIIIIIIIIIIIIIIIIIIIIIIIIIIIIIIIIIIIIIIIIIIIHIIIIIIGIIIIIIIIDDDDD
@HISEQ:969:HM2KJBCX2:2:1102:15798:80035 2:N:0:ACTATGCA
AATCTTGCGCCGCCCAACTATCCCATTAATCATTACATCGATCCTAGAAACCAACAAAATAGAATAAAACGTCCTATTTCATTATTCCATGCTAATGTATTCAAGCGTGCGCCTGCTTTAAACACTCTAATTTTTTCAAAGTAACAGTCCTGATTCCCCACGACACCAAATTAATGACATCGTAGTTCTTCAGAAGGTAGGAACCAATAATGCCAGTGTGTACCGAAGCACGACCGACAATTTGATCCCGAAATTCAACTACGAGCTTTTTAACTGCAACAACTTTAATATACGCTATTGGAGCTGGAATTACCGCGGCTGCTGGCACCAGACTTGCCCTCCAA
+
DCDCDIIGHHHHDHIIICHHIHIIHHHIIIIIIIIIIHHIIIIIIHHFHIGGHIIHHIIIIIIIIIIIHH<FHIHHI?HHHHHIHIFEHHFHFIIIIIIHIIIIIIHIIIHIIIIHHHHFHIIIIHHHGIIIHHHGIHIIIIHHHHIIIIIHIHHIIIHHIIIIIHIIIIHGIIIIHIIIIIIIIHGIFHHIIIHIIHIIIIIIIIIIIIIIIIIIGIIIIIIIIHGIIIHHHGIIIIIIIHDIGIIIIIIIIIGIIIIIIIIHGIIIIIHGIIIIIIIIIIIIIIIIIHHEIIIIIIIIHIIIIIIIIIHIGIHIIIIIIIIIIIIIIIIHIIIIIIIDCDDD
@HISEQ:969:HM2KJBCX2:2:1102:8393:80987 2:N:0:ACTATGCA
AATCTTGCGCCGCCCAACTATCCCTATTAATCATTACGGTGATCCTAGAAACCAACAAAATAGAACCATGCCGTCCTATTCTATTATTCCATGCTAATGTATTCGAGCAAAAATGCCTGCTTTAAACACTCTAATTTTTTCAAGGTAAAGGTCCTGGATCCGCAAGACACCCAATAAAGGACATCAAGTTTCTCCAGAAGGTGAGAAATCAACAGTAACAGTTCATACCCCTTAAGGCATGACCGTCACGTCAATCCCGAAATTCAACTACGAGCTTTTTAACTGCAACAACTTTAATATACGCTATTGGAGCTGGAATTACCGCGGCTGCTGGCACCAGACTTGC
+
DDDDDIIIIGIIIIIIIIIIIIHIIHIIIIIGEHIIIIIHIIIIIIGHIIIIIIIIHHIIIIHH1FHIIIIIIIHHIHHIIIHHIIIHIIIGHIIIIIIIIHHIHIHGIIIIIIIIIIIIIIIIHIIIIIIIIIIHIIIIIIIIIIIIIIIIIIIIIIIIIIIHIIIIIHIHIIIIHIIIIIIHIIIIIIIIIIIIIIIIIIIIIIIIIIIIHHIIIIIIIIIIIIIIIIIIIIIIIHIIIIHHHIIIIIIIIIIIIHIIIIIIIIHIIHIIIIIIIIIIIHIIIIIIIIIIIIIIIIIIHIIIIIIIIIIIIIIIIIIHIIIIIIIIIIIIIIIIIIIIIDDDDD
@HISEQ:969:HM2KJBCX2:2:1102:21207:81162 2:N:0:ACTATGCA
AATCTTGCGCCGCCCAACTATCCCTATTAATCATTACGGTGATCCTAGAAACCAACGAAATAGAATCAGTCCGACCTATTTCATTATTCCATGCTAATGTATTCAGACGATAGTCTGCTTTAAACACTCTAATTTTTTCAAAGTAACAGTCCTGATTTCCCATCACACCAAATAAATGGCATGAAAGTTCCTCAGAAGGTAGAGATCCATCTCACCAGTACAGACAATTAAGCCTGACCAATGGGTAGACCCCGAAGTTCAACTACGAGCTTTTTAACTGCAACAACTTTAATATACGCTATTGGAGCTGGAATTACCGCGGCTGCTGGCACCAGACTTGCCCTCCAA
+
@@DDACHEHHIDECDEEH?HHCEC@F1<CCCCFHCCHHH1CE?C1GEC@CGGE@HGHHHEFCCHI?@?H11<E///<<11<FCHHH11<1C@F1FEE1<<F1FHHHH1CECHB1DCFG1B<C<CEFHEFB<DEGG@BEGECHCCFFB1<GG@F@F6<CHHG@0EIHGI:EHDGGHHEC</D;HHFG@IHHEHHIHGHHHGIHHIHHHF1FFHFGHECHGIIHEFIIIIEIIIFDHGFECC1FEHHEDGCHHCGFF?IIHIIHHHIHE?IIHIHEHFHHHGF1HHFCHGIIHIIIIIHEHFHHIIIHIHGIIHIHHIHHIIIIIIGIIHHFDHGEHGHHEGHIIDAB@B
@HISEQ:969:HM2KJBCX2:2:1102:3913:80942 2:N:0:ACTATGCA
AATCTTGCGCCGCCCAACTATCCCTATTAATCATTACGGTGGTCCTAGAAACCAACAAAATAGAACCACAACGTCCTATTCTATTATTCCATGCTAATCTATTCAAGCAATAGCCCGCTTTAAACACTCTAATTTTTTCAAGGTAATGGTCCTGGCTCCCCAACACACCCAATTAAGGACATACTGGTTCACCAGAAGGAAGACCCGACAACAGGACAGTACTCGCCAAAGACGGACCGCCCGGCCAAGTCTAAAATTCAACTACGAGCTTTTTAACTGCAACAACTTTAATATACGCTATTGGAGCTGGAATTACCGCGGCTGCTGGCACCAGACTTGCCCTCCAA
+
CDDDDIIIHIIIIIIIIIIIIIIIIIIIIIIIIIIIIIIIIIIHIIIIIIIIIIHIIIIIIIFHHIIIIIIHGHHIIIIIIIIIIIIIIIIIIIIIIIIIIIIHIIIIIIIIIIIIIHHHIHIHHIHHIIIIHIIIIIIHIIIHIIHHHIIIIIIIIIIIIIIIHIIIIIHHHHIIIHIIIIIIIIHIIIIIHIIIIIIIIIIIHHIIIIIIIHIIIIIIIIHHIIIIIIIIIIIIIIIIIIIIIIIIIIIIIIIIHHIIIHIHIIIHIIIIIIIIIIIIIHIIIIIIIIIIIIIIIHIHHIIIIIIIIIIIIIIIIIIIIIHIIIIIIIIIIIIIIIIIIIDDDDD
@HISEQ:969:HM2KJBCX2:2:1102:6607:82209 2:N:0:ACTATGCA
AATCTTGCGCCGCCCAACTATCCCTATTAATCATTACGTCGATCCTAGAAACCAACAAAATAGAATCAAACGTCCTATTTCATTATTCCATGCTAATGTATTCAAGCGTAAGCCTGCTTTAAACACTCTAATTTTTTCAAAGTAACAGTCCTGATTCCCCACGACACCAAATTAATGACATCGCGGTTCTTCAGAAGGTAGGAACCGATAATGCCAGTGCGTACCGAGGCACGACCAACAATTCGATCCCGAAATTCAACTACGAGCTTTTTAACTGCAACAACTTTAATATACGCTATTGGAGCTGGAATTACCGCGGCTGCTGGCACCAGACTTGCCCTCCAA
+
DDDDDFFHCHIHIICHEHIIIIIIIIIIIIIIGHHHIGHHHIGIIHHHEHHHIH<GEEHCHIGGHHIIIEHIHIHGFIHHH?HIIIGIH@GHHIIHIFEHEHHHHHHGIHHHHIIHHHHIHGHHHIGIIHHHHIIIIHHGHIIIHIHHHIHHHIHIHHHHHIIHIIIIHHHIHIIIIIIIIIIIHIIHIII<IIIIHIIHHHIIHHIIIIHHHI<IIIIHEHIIIIIHIIIIHIIHIFHIIHCEIGIIIIIIIIHIIIIIHEHHGIHHIHIHIHIIIIIHHHHIIHHIIIIIIIIIIHIIIHIIIIIIIIIIIIIIHHHHIIIIIHIIHGIIHIHIIIGIDDDDB
@HISEQ:969:HM2KJBCX2:2:1102:4050:84182 2:N:0:ACTATGCA
AATCTTGCGCCGCCCAACTATCCCTATTAATCATTACGGTGGTCCTAGACCAACAAAATAGAACCAACGTCCTATTCTATTATTCCATGCTAATCTATTCAAGCAAAAGCCCGCTTTAAACACTCTAATTTTTTCAAGGTAATGGTCCTGGTTCCCCGACACACCCAATAAAGGGCATACCGGCTCACCAGAAGGATAGACCCGACAGCAGAACAGTACTCGCCAGAGACGGACCGTCCGGTCAGGCCTAAAATTCAACTACGAGCTTTTTAACTGCAACAACTTTAATATACGCTATTGGAGCTGGAATTACCGCGGCTGCTGGCACCAGACTTGCCCTCCAA
+
DDDCDFHIIIIIIIIIHIIIIIIIIIIIIIIIIIIIIIIIIIIIIIIIIHIIIHIIEGHIHIIIIHGHHHHIIIIIHIIIIIIHIIHHIHFHIIHIIIHIHHGHIHIIHGIIIIHHHIIIHIIGIIIIHIIIIIIHHHIHIHIIIHIIIHHHHIIIIHHHIHHIIIIIIHHIHHHIHIIIHHHHIHIIIIIIIIIIIIIIHDIIIIIIIIHIHIIIGIHHIHFIHIIIIHHIIIHIIIHHIIIIHHGIIIIIIIIIIIIIIIIIIIIIIIIIIIIIIIIIIHIIIIIIIIIHIIHGGFFIIIIIIIIIIIIIIIIIIIHIIIIIHHIIIIHIIIIIIIIDDBDB
@HISEQ:969:HM2KJBCX2:2:1102:2349:85090 2:N:0:ACTATGCA
AATCTTGCGCCGCCCAACTATCCCTATTAATCATTACGTCGATCCTAGAAACCAACAAAATAGAATCAAACGTCCTATTTCGTTATTCCATGCTAATGTATTCAAGCGTGAGCCTGCTTTAAACACTCTAATTTTTTCAAAGTAACAGTCCTGATTTCCCACGACACCAAATTAATGACATCGTGGTTCGTCAGAAGGGAGAAACCAATAATACTAGTACGTACAAAGTACGACCGACATATTAGTCCCGAAATTCAACTACGAGCTTTTTAACTGCAACAACTTTAATATACGCTATTGGAGCTGGAATTACCGCGGCTGCTGGCACCAGACTTGCCCTCCAA
+
DDDCDIIIIIIIIIIIIIIIIIIIIIIIIIIIIIIIIIIIIIIIIIIHIIIIIIIIIIIIIIIIIIIIHIIIIIIIIIIIIIIIIIIIHIIIIIIIIHIIIGIIIIIIIIIIIHIIIIIIIIHIHIIIIIIIIIIIIIIIIHIIIIIIIIIIHIIIIIIIIIIIIIIHIIIIHIIIIIIIIIIIIIIIIIIIIIIIIIHIIIIIIIIIHIIIIIIIIIIIIIIIHIIIIIIIIIIIIIIIIIIIIIIIIIIIIIIIIIIIIIIIIIIIIIIIIIIIIIIIIIIIIIIIIIIIIIIIIIIIIIIIIIIIIIIIIIIIIIIIIIIIIIIIIIIIIIIIIIIDDDDD
@HISEQ:969:HM2KJBCX2:2:1102:6386:85155 2:N:0:ACTATGCA
AATCTTGCGCCGCCCAACTATCCCTATTAATCATTACGGTGGTCCTAGAAACCAACAAAATAGAACCACAACGTCCTATTCTATTATTCCATACTAATCTATTCAAGCAATAGCCCGCTTTAAACACTCTAATTTTTTCAAGGTAATAGTTCTGGCTCCCCAAAACACCCAATAAAGGGCATACTGGTTCACCAGAAGGAAGACCCGACAGCAGACAGTACTCGCCAAAGACGGACCGCCCGGCCAGGCCTAAAATTCAACTACGAGCTTTTTAACTGCAACAACTTTAATATACGCTATTGGAGCTAGAATTACCGCGGCTGCTGGCACCAGACTTGCCCTCCAA
+
@0<BD?11CCHH<C/<1<CG@HHHHEHH1<1D11<1DEGGHCHH111111<DDE1<EGFCDCC?EHE?1C@0<CFGH1<FH1<<1<1<C<1<1<C<C@@<C%DHCFB86<<IHHHHGG6?@?HG??HHHIHHH@BCGH;HG0HFCHFGEFGHCH9HHDE?GGH9/E:HGCHFHHHHG@G@F@AHFIHE@EHHHHHHHHF??<EIHHHHF0IHCHIHGGHHHDGFIHHIGIGIIIIIIIIHHIHHHGIGHIHHIHHEHHGCIHIHIHIIIFIHEFEHHIIHHHHHGEHED1CIIHIIHF@?HHCIIIHHG@HIIHDIIHIIHHIIHIIIIIIIIHHHIHIIIDDDD@
@HISEQ:969:HM2KJBCX2:2:1102:19244:85310 2:N:0:ACTATGCA
AATCTTGCGCCGCCCAACTATCCCTATTAATCATTACGTCAATCCTAGAAACCAACAAAATAGGATCGAACGTCCTATTTCATTATTCCATGCTAATGTATTCAAGCGTTAGCCTGCTTTAAACACTCTAATTTTTTCAAAGTAACAGTCCTGTTTCCCTGCAACACCAAATTAATGACATTACAGTTCTTCAAGAAGGAGGAATCAGTAAAGCCAGTACACACCATTGGCACGACCAACCTACTGACCCCGAAATTCAACTACGAGCTTTTTAACTGCAACAACTTTAATATACGCTATTGGAGCTGGAATTACCGCGGCTGCTGGCACCAGACTTGCCCTCCAA
+
DDDDDIIIIIIIIIIIIIIIIIIIIIIIIIIIIIIIIHHIIIIIIIIIIIIIIIIIIIIIIIIIIIIIGIIIIGIIIIIIIIIIIIIGIHIIIIIIIIHIIHIIIIIIIIIIIIIIIIIIIIIIIIIIIIIIIIIIIIHHIIIIIIIIIIIIIIIIIIIIIIIIIIIIIIHIIIIIIIIIIIIIIIIIIIIIHIIIIIHIIIIIIIIIIIIIIIIIIIIIIIIIIIIIIHIIIIIIIIHIIIHIIIHIIIIIIIIIIIIIIIIIIIIIIIIIIIIIIIIIIIIIIIIIIIIIIIIIIIIHHIIIIIIIIIIIIIIIIIIIIIIIIIIIIIIIIIIIIIIIIDDDDD
@HISEQ:969:HM2KJBCX2:2:1102:13774:84293 2:N:0:ACTATGCA
AATCTTGCGCCGCCCAACTATCCCTATTAATCATTACAACGGTCCTAGAAACCAACAAAATAGAATCATTGTCCTATTCTATTATTCCATGCTAATGTATTCCGGCATATGCCTGCTTTAAACACTCTAATTTTTTCAAGGTAAAGGTCTTGGATATTCGCAACATCCAATAAAGGACATTACGCTTCCCCAAGCGGTGAGGCCCAACCGACCAGTACTCGTTACAAGAACGGACCAATCGGTCAAACCCAAAATTCAACTACGAGCTTTTTAACTGCAACAACTTTAATATACGCTATTGGAGCTGGAATTACCGCGGCTGCTGGCACCAGACTTGCCCTCCAA
+
DDDB@GHHIIIIHIIHIIIIHHIHIIIIIIHHHEHCFHHFHDGHIIHHHIIGIHIIIIIHHGHHHHHIIIIIGI?HHCHGHHHHEH@EEHCEHEEHIGHGFFGIHHHIIIGEHIGIIIHH?GHHHHIIGHEHFGFFEHHHCIIIGHHHIIIIHIIIIIIIHHIGGHHEHIHGHHHH?GHHFIHHIIIIIHGCDIHHHGHHHGEHIIIIIHIIIIIHHHIIIIHHIIHHHGHEHHHHHCFGHFFHHEEEIIHIHHHHEIIHHEIIHIIHIHEHIIIHIIHIIIHGHEHIHHGD<DHEIHHGIIFIHGIIHIHHHGHIIIIIIHHIIIHHIIGIHIHEHIHEBDDBD
@HISEQ:969:HM2KJBCX2:2:1102:5813:86455 2:N:0:ACTATGCA
AATCTTGCGCCGCCCAACTATCCCTATTAATCATTACGTCGATCCTAGAAACCAACAAAATAGGGTCAAACGTCCTATTTCATTATTCCATGCTAATGTATTCAAGCGTGTGCCTGCTTTAAACACTCTAATTTTTTCAAAGTAACAGTCCTGATTCCCCATGACACCAAATTAATGACATCACAGTTCGTCAGAAGGTAGAAATCAATAATACCAGTGCATACCGGAGGCACGACCAATATATTGATCCCGAAATTCAACTACGAGCTTTTTAACTGCAACAACTTTAATATACGCTATTGGAGCTGGAATTACCGCGGCTGCTGGCACCAGACTTGCCCTCCAA
+
DDDCDIIIIIIIIIIIIIIIIIIIIIIIIIIIIIIIIIIHHIIIIIIIHIIIIIIIIIIGIIHIIIIIIIIIIIIIIIIIIIIIIIIIIIIIIIIIIIIIIIIIIIIIIIIIIIIIIIIIIIIIIIIIIIIIIIIIIIIIIIHIIIIIIIIIIIHIIIIIIIIIIIIIIIIIIIIIIIIIIIIIIIIIIIIIIIIIIIIIIIIIIIIIIIIIIIIIIIIIIIIIIIIIIIIIIIIIIIIIIIIIIIIIIIIIIIIIIIIIIIIIIIIIIIIIIIIIIIIIIIIIIIIIIIIIIIIIIIIHHIIIIIIIIIIIIIIIIIIIIIIIIIIIIIIIIIIIIIIIIDDDDD
@HISEQ:969:HM2KJBCX2:2:1102:11144:85681 2:N:0:ACTATGCA
AATCTTGCGCCGCCCAACTATCCCTATTAATCATTACGTCAATCCTAGAAACCAACAAAATAGGATCGAACGTCCTATTTCATTATTCCATGCTAATGTATTCAAGCGTTAGCTTGCTTTAAACACTCTAATTTTTTCAAAGTAACAGTCCAAATTCCCCAAAACACCAAATTAATGGCATTAAGATTCATCAGGAAGGAGGAATCAGTGAGACCAGTACATACCGGAGGCATGACCAACCTACTAACCCCGAAATTCAACTACGAGCTTTTTAACTGCAACAACTTTAATATACGCTATTGGAGCTGGAATTACCGCGGCTGCTGGCACCAGACTTGCCCTCCAA
+
DDDDDIIIIIIIIIIIIIIIIIIIIIIIIHIIIIIHIIIIIIIIIIIEIIIIIIHIGHHHHHHIIIHGHIIIHCGHHIHIIIIIHIIIHIIIIIFHIIIIHHHIIIIIHIIIIIIIIIIIIIIIIIHIIIIHIIIIIHIIHIIIIIIIIIIIIIIIIIHIIHIGHIIIIIIIIIIIHIIIIIIIIIIIIIIIIIIIIIIIHIIIIIIIIIIIIIIIIIIIIIIIIIIIIIIHIIIIGIIIIIIHHIHIIIIIIIIHHIIIHHHHIIIIHIIIIIIIIIIIIIIIIHIIIIIIIIIIIGIIIIIIIIIIIIIIIIIIIIIIIIIIIIIIIIIIIIIIIIIIIDDDDD
@HISEQ:969:HM2KJBCX2:2:1102:17574:87878 2:N:0:ACTATGCA
AATCTTGCGCCGCCCAACTATCCCTATTAATCATTACGTCAATCCTAGAAACCAACAAAATAGGATCAAACGTCCTATTTCATTATTCCATGCTAATGTATTCAAGCGTTAGCCTGCTTTAAACACTCTAATTTTTTCAAAGTAACAGTCCTGTTTCCCTGCAACACCAAATTAATGACATTACAGTTCTTCAAGAAGGAGGAACCAGTAAAGCCAGTACATACCAGAGGCACGACCAACCTACTAATCCCGAAATTCAACTACGAGCTTTTTAACTGCAACAACTTTAATATACGCTATTGGAGCTGGAATTACCGCGGCTGCTGGCACCAGACTTGCCCTCCAA
+
DCDDDHIIIIIIIIIIIIIIIIIIIIIIIIIIIIIIIIIIIIIHIIIIIIIIHIHIHIIIIIIIHIIIIIIIIHIIIIIIIIIIIIIIIIIIIIIIIIIIIIIIIIIIIIIIHHIIIIIIIIIIIIIIIIIIIIIHIIIIIIIIIIIIIIIIIIIIIIHIHIIIIIIIIIIHIIIIIIIIIIIIIIIIIHHIIIIIIIIIIIIIIIIIIIIIIIIIIIIIIIIIIIIIIIIIIIHIIHHIIIHHFIIIIIIIIIHIIIIIIIHIIGIIIIIIIIIIIIIIIIIIIIIHIIHIIIIIIIIIHHIIIIIIIH@IIIIIIIIIIIIIIIIIIIIIIIIIIHIIIDDDDD
@HISEQ:969:HM2KJBCX2:2:1102:16479:88032 2:N:0:ACTATGCA
AATCTTGCGCCGCCCAACTATCCCTATTAATCATTACATCGATCCTAGAAACCAACAAAATAGAATCGGATGTCCTATTTCATTATTCCATGCTAATGTATTCAAGCGTGAGCCTGCTTTAAACACTCTAATTTTTTCAAGGTAACAGTCCTAATTCCCCGTGACACCAAATTAATGGCATTACGGTTCTTTAGAAGGTGAGAAATCAATAATATCAGTACATACCAACGGCATGACCGAAACATTGATCCCGAAATTCAACTACGAGCTTTTTAACTGCAACAACTTTAATATACGCTATTGGAGCTGGAATTACCGCGGCTGCTGGCACCAGACTTGCCCT
+
DDDCDIHIIIIIIIIIIIIIIIIIIIIIIIHEHHIIHHIHHHHGEGHHIIIIIIIIIIIIIIIIHIIIIHIIIEHHIIIIHHHIHIIHGHIHIIIHIIIIIHHIIIIIIIIIHIIIIIIIIIIIIIHIIIIIIIIIIIIIIIIIIIIIIHIIIIIIIIGIIIIIIIIIIIIHIIIIIIIIIIIIIIIIIIIGIIIIIIIIIIIIIIIIIIIIIIIIIIIIIIIIHIIIIIIIIIIIIIIIIHIIIIIIIIIIHIIIHHIIIIIIIIIIIIIIIIIIIIIIIIIIIIHIIIIIIIIIIIIIIHIIIIIIHIIIIIIIIIIIIIIIIIIIIIIIIIIIIIDDDDD
@HISEQ:969:HM2KJBCX2:2:1102:16899:88158 2:N:0:ACTATGCA
AATCTTGCGCCGCCCAACTATCCCTATTAATCATTACGTCAATCCTAGAAACCAACAAAATAGGATCAAACGTCCTATTTCATTATTCCATGCTAATGTATTCAAGCGTTAGCCTGCTTTAAACACTCTAATTTTTTCAAAGTAACAGTCCTGTTTCCCTGCAACACCAAATTAATGACATTACAGTTCTTCAGAAAGGAGGAATCAGCGAAGCCAGTGCATACCAGTGGCACGACCAACCTGCTGACCCCGAAATTCAACTACGAGCTTTTTAACTGCAACAACTTTAATATACGCTATTGGAGCTGGAATTACCGCGGCTGCTGGCACCAGACTTGCCCTCCAA
+
DBADDIIIIIIIIHIIHIHIIIIIIIIIIIIHHIHIIIIIIHHHHHHIIIIIIIFIICGHHHHHIHIHHIIHHHIIIIHIHIIHIHIIGHHHIHIHIHIIIIHHIGIHIIIIIIHHIHHHHIHHIIHIHFIIIIIIIHIHIIIHIHIHHIHIHGHHIIGIHIIIIIIHIIIIIIIIHHIIHHIIHHIIIIIIIIIHIIHHGIIIIIIIIIIIHIIIIIIIIIIIIIIIHIIIIHHI>IIIIIIIHIIIIIIIIIIIIIIIIIIIHHIIIIIIIHIIIIIIIIIIIIHIIIIIIIIIIIIIIIIIIIIIIIIIIIIIIIIIIIIIIIIIHIIIIIIGIIIIIDDDDD
@HISEQ:969:HM2KJBCX2:2:1102:18305:88080 2:N:0:ACTATGCA
AATCTTGCGCCGGCCCAACTATCCCTATTAATCATTACATCGATCCTAGAAACCAACAAAATAGAATCGGATGTCCTATTTCATTATTCCATGCTAATGTATTCAAGCGTGAGCCTGCTTTAAACACTCTAATTTTTTCAAGGTAACAGTCCTAATTCCCCGTGACACCAAATTAATGGCATTACGGTTCTTTAGAAGGTGAGAAATCAATAATATCAGTACATACCAACGACATGACCGAAACATTGATCCCGAAATTCAACTACGAGCTTTTTAACTGCAACAACTTTAATATACGCTATTGGAGCTGGAATTACCGCGGCTGCTGGCACCAGACTTGCCGTCCAA
+
DDDCCIHHHIIIIIIIIIIIIIIIIIIIIIIIIIIIIFHIIIIIHIHIIIIIIHIHHIIHIHIIIIIHIICHHIIGHIIIIIIIIIHHFHIIIGIHEHIHIIHIIIIGHIHHHGHHHIIHIIIIIIHHHHIIIIIHIHIHHIHHIHIIIHHHHHIIIDIIIIIHIHIIIIIIHHIIIIIHIIIIHFIIIIHHHIHIIHIIIIHIHHHIIIIIIHHHIIHIIIHGIHHHIIIIIIIIIIIIIIIIHHFHIIIIGHIIIIIIIIIIIIIIHIHEIHIIIIIIIIHEIHHIIIIHIIHIHHEHHGGIIIIIIHHIIIIIIIIIIIIIIIIIIIIIIIIIIIIHDHHDDDDD
@HISEQ:969:HM2KJBCX2:2:1102:12033:88779 2:N:0:ACTATGCA
AATCTTGCGCCGCCCAACTATCCCTATTAATCATTACGGTGATCCTAGAAACCAACAAAATAGAACCATGCCGTCCTATTCTATTATTCCATGCTAATGTATTCGAGCAAAAATGCCTGCTTTAAACACTCTAATTTTTTCAAGGTAAAGGTCCTGGATCCGCAAGACACCCAATTAAGGACATCAAGTTTCTCCAGAAGGTGAGAAATCAACAGCGACAGTTCATACCCCTTAAGGCATGACCATCACGTCAATCCCGAAATTCAACTACGAGCTTTTTAACTGCAACAACTTTAATATACGCTATTGGAGCTGGAATTACCGCGGCTGCTGGCACCAGACTTGCCCTCCAA
+
DCDDDHIIIIIIIIIIIIIIIIIIIIIIIIIIIIIIIHIIIIIIIIHGIIHIIIIIHIIHIIHHIIIIIHIIHHHIIIIHIHGIIIIIIIIIHHIIGHIIIGHIIHHHIIIIHIGIIIIIIIIHHHIIIIIIIIIIIIIHIIIIHIIIIIIIIIIIHGIIIIIIIIHHIIIIIIIIIIIIIIIIIIIGIIHIIHIIIIIIIIIIIIIIIIIIIIIIIIIIIIIIIIIIIIIIIIIIIIIIIIIIHIIIIIIHIIIHIIIIIIIIIIIIIIIIIIIIIIIIIIIIIIIIIIIIIIIIIIIIIIIIIIIIIIIIIIIIIIIIIIIIIIIIIIIIIIIIIIIIIIIIIIIIDDDDD
@HISEQ:969:HM2KJBCX2:2:1102:3940:89744 2:N:0:ACTATGCA
AATCTTGCGCCGCCCAACTATCCCTATTAATCATTACGTCGATCCTAGAAACCAACAAAATAGAATCAAACGTCCTATTTCGTTATTCCATGCTAATGTATTCAAGCGTGAGCCTGCTTTAAACACTCTAATTTTTTCAAAGTAACAGTCCTGATTCCCCATGACACCAAATTAATGACATCATGGTTCGTCAGAAGGTAGGAATCAATAATACCAGTACGTACAATAGCACGACCAATAAATTGATCCCGAAATTCAACTACGAGCTTTTTAACTGCAACAACTTTAATATACGCTATTGGAGCTGGAATTACCGCGGCTGCTGGCACCAGACTTGCCCTCCAA
+
DDDDDHIIIIIIIIIIIIIIIIIIIIIIIIIIIIIIIIIIIIIIIIIIIIIIIIIHIHHIIIIIIIIIIIIIHIIIHIIIIIIIIIIIHIIHIIIIIIIIIHIIIIHIIIIIIIIIIIIIIIIIIIIIIIIIIIIIIIHIIIIIIIIIIIIIIIIIIIIIIIIIIIHIIIIIIIIIIIIIHIIIIIIIIIIIIIIIIIIIIIIIIIIIIIIIIIIIIIIIIIIIIIIIIIIIIIIIIIIIIIIHIIIIIIIIIIIIIIIIIIIIIIIIIIIIIIIIIIIIIIIIIIIIIIIIIIIIIIIIIIIIIIIIIIIIIIIIIIIIIIIIIIIIIIIIIIIIIIIIDDDDD
@HISEQ:969:HM2KJBCX2:2:1102:19087:89581 2:N:0:ACTATGCA
AATCTTGCGCCGCCCAACTATCCCTATTAATCATTACGTCAATCCTAGAAACCAACAAAATAGGATCAACGTCCTATTTCATTATTCCATGCTAATGTATTCAAGCGCGAGCCTGCTTTAAACACTCTAATTTTTTCAAAGTAACAGTCCTGATTCCCCGCCACACCAAATTAATGACATGATGGTTCGTCAGAAGGTAGGAATCAGTAACACCAGTACGTACCGAAGGCACGACCAACGTACTAATCCCGAAATTCAACTACGAGCTTTTTAACTGCAACAACTTTAATATACGCTATTGGAGCTGGAATTACCGCGGCTGCTGGCACCAGACTTGCCCTCCAA
+
DDDDDIIHHIIIIIIIIIIIGHHIIIIIIIIIIIIIIIIIIIIHIIIIIIIIIIIIIIHHIHHHEHIIIIIIIHHIIIIHHIHHIEHHIIIIHIGIIIIIIHGHIIIIHIHIIIIIIHHIHIGIIII?GHIHIIIIHIIIHIIIIIIIIIIIIIIIIIIIHIIHIIIIIIIIIIIIIIIHIHIIIIIIIHIIIIIIIIIIIIIIIIIIIIIIIIIIIIIIHIHIIIIIIIIIIIIIIIIIIIIIIIIIIGIIIHIIIIIHHHHIIIIIIIIIIIIIIIIIIIHIIHIIIIIIIIIIIIIIIIIIIIIHIIIGIIIIIIIIIIIIIIIIIIIIIHIIIIIIDDDDD
@HISEQ:969:HM2KJBCX2:2:1102:10994:89950 2:N:0:ACTATGCA
AATCTTGCGCCGCCCAACTATCCCTATTAATCATTACGTCAATCCTAGAAACCAACAAAATAGGATCAAACGTCCTATTTCATTATTCCATGCTAATGTATTCAAGCGTCAGCCTGCTTTAAACACTCTAATTTTTTCAAAGTAACAGTCCTGTTTCCCTGCAACACCAAATTAATGACATTACAGTTCTTCAAGAAGGAGGAACCAGTAAAGCCAGTACATACCAGAGGCACGACCAACTTACTAATCCCGAAATTCAACTACGAGCTTTTTAACTGCAACAACTTTAATATACGCTATTGGAGCTGGAATTACCGCGGCTGCTGGCACCAGACTTGCCCTCCAA
+
CCDDDIIIIIIIIHHIIIIIIHIIIIIIIIIIHIIIIIIHIIIIIIIIIIIIIIIIIGIHIIHIHIHIIHHIHIHIHIIIIIIIIIGFHIIHIIHIIIIIIIIIIHIIIHIIIIHIIIIIIHHHIIIIIIIIIIIIIIIIIIHIIIGIIHIIIIIIIHHIIIIHIIIIIIIHHIIIIIIIIIIIIIIIIIIHIIIIIIIIIIHHHHHIIIIIIIIIHHIIIIIIHIIHIIIIIIIIIIIIIIIHIIIIIIIIIIIIIIHHGCCIIHHIIIIIIIIIIIIIIIIIIHIHHIIIIIIIIIIIIIIIIIIIHIIIIIIIIIIIIIIIIIIIIIIIIIIHIIIIIDDDDD
@HISEQ:969:HM2KJBCX2:2:1102:7910:89979 2:N:0:ACTATGCA
AATCTTGCGCCGCCCAACTATCCCTATAATCATTACGGCGGTCCTAGAAACCAACAAAATAGAACCGCACGTCCTATTCTATTATTCCATGCTAATGCATTCGAGCGAAGGCCTTCTTTGAGCGATCTGATTTGTTCACAGTAAAAGTCCTGGTTCCCCAGCACACCCAGTGAAGGGCATGAGGTTCCCCAGAGGGAAAGCCCCGGCCGAACCAGTACTCGCGGTGAGGCGGACCAGCTAGCCGGGGCCAAGGTTCAACTACGAGCTTTTTAACTGCAACAACTTTAATATACGCTATTGGAGCTGGAATTACCGCGGCTGCTGGCACCAGACTTGCCCTCCAA
+
BBDDCHIIGIIIIIIIIIIIIIIIIIIIIIIIIIIIHIIIGHIIHFHGHHFHIIIHI@FHHFHIIIHIHDDGHIFEFHHIIIIIIIIIIHHIIIIIIIHIHHGIIHIIIIIIIIIIIIHIIIIIIIIIIIIIIIIIIIIIIIIIIIIHIIIIHIHIIIIIIIIHHIHIIHGIHIIIIHIIIHIHIGIHIIIIIIIIIIIIIIIIIIIIIIIIIIIIIHIIIIIIIIIIIIIIIIIIIIIIIHFIIIIIHIIIIIHIIIIIIIIIIIHIIIIIIIIIIIIIIIIIHIIIIIHHIIIIIIIIIIIIIIIIIIIIIIIIIIIIIIIIIIIIIIIIIIIHIIIDDDDD
@HISEQ:969:HM2KJBCX2:2:1102:13674:89019 2:N:0:ACTATGCA
AATCTTGCGCCGCCCAACTATCCCTATTAATCATTACATCGATCCTAGAAACCAACAAAATAGAATCGGATGTCCTATTTCATTATTCCATGCTAATGTATTCAAGCGTGAGCCTGCTTTAAACACTCTAATTTTTTCAAGGTAACAGTCCTAATTCCCCGTGACACCAAATTAATGGCATTACGGTTCTTTAGAAGGTGAGAAATCAATAATATCAGTACATACCAACGGCATGACCGATACATTGATCCCGAAATTCAACTACGAGCTTTTTAACTGCAACAACTTTAATATACGCTATTGGAGCTGGAATTACCGCGGCTGCTGGCACCAGACTTGCCCTCCAA
+
DDDDDIIIIIIIIIIIIIIIIIIIIIIIIIIIIIIIIIIIIIIIHIIIIIIHIIIIIIIIIIIIIIIIIIIIIIIIIIIIIIIIIIIIIIIHIIIIIIIIIIIIIIIIIIIIIIIIIIIIIIIIIIIIIIIIIIIIIIIIIIIIIIIIHIIIIIIIIIIIIIIIIIIIIIIIIIIIIIHIIIIIIIIIIIIIIIIIIIIIIIIIIIIIIIIIIIIIIIIIIIIIIIIIIIIIIIIIIIIIIIIHHGIIIIIIIIIIIIIIIIIIIIIIIIIIIIIIIIIIIIIIIIIIIIIIIIIIIIIIIHIIIIIIIIIIIIIIIIIIIIIIIIIIIIIIIIIIIIIIIIDDDDD
@HISEQ:969:HM2KJBCX2:2:1102:4051:89398 2:N:0:ACTATGCA
AATCTTGCGCCGCCCAACTATCCCTATTAATCATTACGGTGATCCTAGAAACCAACAAAATAGAATCATGCCGTCCTATTTCGTTATTCCATGCTAATCTATTCAAGCATAAAGCCTGCTTTAAACACTCTAATTTTTTCAAAGTAACAGTCCTAGCTCCCTATTACACCTAGTGAAAGGCATAATAGTTCACTAGAAGGTGGAGATTGACATTACCAGTACATGTCCGAAAACACGACCGGTACGCTAATCCCGAAATTCAACTACGAGCTTTTTAACTGCAACAACTTTAATATACGCTATTGGAGCTGGAATTACCGCGGCTGCTGGCACCAGACTTGCCCTCCAA
+
DDDDCIIFHHIHIIIIIIIIIIHIIIIIIIIIGHIHIIGIIIIHIIEHIIHIIIIIIGGIIIIIIIIII?HIHIHHIIHIIIHIIHIHHIIIIIIIHHHHIEHHIIHHIII<IIIHIIIH;IIIIHIIIIIHEH1GHHHIHHIIGHFHHHHHIHHFEHHHIIIIIIHHGIHIEFFHFHIC/EHHHIIEEEFGHHHHFEC<FFG?HHHCDGHHHHIHHIF@HHIHHIIHHEHHHHHC=CHGD/D</?C@HH/C<1<E@@?HHHHHHED11HC<GCDEECF?HHHHFHGF1CCFCE@@GIHEF<FC<11@1G<HF1?HHHGHFEEHFHFGD<?FH@C<<EHHGC@E@0DDD
@HISEQ:969:HM2KJBCX2:2:1102:20443:90009 2:N:0:ACTATGCA
AATCTTGCGCCGCCCAACTATCCCTATTAATCATTACGTCAATCCTAGAAACCAACAAAATAGGACGTTCGATCCTATTTCATTATTCCATGCTAATGTATTCAAGCGTTAGCTTGCTTTAAACACTCTAATTTTTTCAAAGTAACAGTCCAAATTCCCCGCAACACCAAATTAATGGCATTACGGATCATCAGGAAGGAGGAATCAGTGAGACCAGTACATACCAGAGGCATGACCAACCTACTAACCCCGAAATTCAACTACGAGCTTTTTAACTGCAACAACTTTAATATACGCTATTGGAGCTGGAATTACCGCGGCTGCTGGCACCAGACTTGCCCTCCAA
+
DCDDDIIIIHIIIHHHIIGIHIIIIIIHIHIIIIIHHIIIGIIHHHHIIIIHHHIIIIIIIHHIIIIIIIIIIIIIIIIEHHHHIIIHIIIIGHIIHHHIIEGHHHHHIHIIHIHHIIHIIHHHIEHEHHIHHHIIIIHFHHHHFHHHGHHHHIIIIHHHHGEHHIHIIEHIHIIHHIIIIHHIIIIIIIHFEEIIIGIIIIIHGIIIIIIHIHIIIIIIIFIIIIIIHHHIIIHIIHHIIIHHFDHIIIIIIIIHFIIIIHHIIHHIIIIHHHGHHIHIIIIIIIHIHHIIIIHGHHHIIIIIIHIIIIIIHIIIIIIIIIIIIIIIIIIIIIIIIIIIIDDDDD
@HISEQ:969:HM2KJBCX2:2:1102:4677:91465 2:N:0:ACTATGCA
AATCTTGCGCCGCCCAACTATCCCTATTAATCATTACGTCGATCCTAGAAACCAACAAAATAGAATCAAACGTCCTATTTCGTTATTCCATGCTAATGTATTCAAGCGTGAGCCTGCTTTAAACACTCTAATTTTTTCAAAGTAACAGTCCTGATTCCCCATGACACCAAATTAATGACATCATGGTTCGTCAGAAGGTAGGAATCAATAATACCAGTATGTACAATAGCACGACCAATAAATTGATCCCGAAATTCAACTACGAGCTTTTTAACTGCAACAACTTTAATATACGCTATTGGAGCTGGAATTACCGCGGCTGCTGGCACCAGACTTGCCCTCCAA
+
DDDDDIIIHIIIIIIIIIHIIIIIIIIIIIIIIIIIIIIIIGIIIIIIIIIIIHHHFHIIIIHHHIIIHIIIIIHIHIHHHIHHIIIHIHHIGIIIIIHIIGIIIIIHIHIIIIIHIIIIHHIHIIIIIIHIIHIIIIGHIIIHIIIIIHIIIIHIIIHHHIIIIIIIIIHIIIIIHHIIHIIIHIHHFIIIIIIIIIIIIIIIHHIIIIIHHIIHIIHFIIIIHIIIIHIIIHIIIIIIHHHHIIHGGIIGIIIIIIIIIIIIIIIIIIIIIIIIIIIIIIIIHIIIIIIIHIIIIIIIIIIIIIIIIIIIIIIIIIIHIIIIHIHIIIIIHIIIIIIIDDDDD
@HISEQ:969:HM2KJBCX2:2:1102:17655:91690 2:N:0:ACTATGCA
AATCTTGCGCCGCCCAACTATCCCTATTAATCATTACGTCGATCCTAGAAACCAACAAAATAGAATCAAACGTCCTATTTCATTATTCCATGCTAATGTATTCAAGCGCGAGCCTGCTTTAAACACTCTAATTTTTTCAAAGTAACGGTCCTGATTCCCCATGACACCAAATTAATGACATCATGGTTCTTCAGAAGGGAGAAATCAAAATTGCCAGTACGTACCGAGGCACGACCAACAAATTGATCTCGAAATTCAACTACGAGCTTTTTAACTGCAACAACTTTAATATACGCTATTGGAGCTGGAATTACCGCGGCTGCTGGCACCAGACTTGCCCTCCAA
+
<D@BDIGIIHIIEIHHHIIIHHHCHEFHIIHHHIIGHHEHIHIIEHHHHHHHIIHHHHIIHCHH1CCEEEECHHHHHIIEHGHIIHCEHICHFHIIIIHIIGIIIIHHHIIHHIIHIIGHHFEEHHIIIHHHHHIIIHHEIIHHHIIIIIHIHGHHIHGIIIIIGIIIHIIGHIIIHHIIIIIIIHHEHIIIIIGIIIIHIIIHIIIGHIHGIH4IIHHIIIIIIIIIIHIGHHHHHIIIIIIIIIHGIHIIIHIIIIHHCFECGHIHIIIIIIHIIIIIIHHHCIIIIIHHIIIHIIIIHIHIIIIIIIIIIIIIIIHHIIIIIIIIIIIIHIIIIHIIDDDDD
@HISEQ:969:HM2KJBCX2:2:1102:21158:92782 2:N:0:ACTATGCA
AATCTTGCGCCGCCCAACTATCCCTATTAATCATTACGGTGATCCTAGAAACCAACAAAATAGAACCATACCGTCCTATTCTATTATTCCAGGCTAATGAATTAAAGCAAAAATGCCTGCTTTAAACACTCTAATTTTTTCAAGATAAAGGTCCTGGATCCGCAAAACACCCAAAAAAGAACATCCAGTTTCTCCAGAAGGTGAGAAATCACCAGTAACAGTTCATACCCCTTAAGGCATGACCATCACGTCAATCCCGAAATTCAACTACGAGCTTTTTAACTGCAACAACTTTAATATACGCTATTGGAGCTGGAATTACCGCGGCTGCTGGCACCAGACTTGCCCTCCAA
+
0<D00<<1</<EHHHIIIIHCHIIIIHIHIFHHHIHHH0<1<DEHHHHIIIHIIIHIIIGIIH1FHHH11<10<<C0<DHH1<D1<F<F1<1<11<<<11<<<///1/<:D1<:</DFHE/11<DCG??11D:/<CH<1.1</1/<<11<1<1<@C0D<<000:C,BFH//<@G-/<C/,:DC:C#################CHGFF<<:D/HIIFHGD111:<1:</11<1AEGGFHE/FHGHD::10:<1IIIIIIIIIGIIIIIIIHIIHIIIIIIHHEIIIIIIIIIIIIIIIIIIHIIIIHIIIIIHIIIIIIIIIIIIIIIIIIIIIIIIIIIIHIIIIIIIDDDDB
@HISEQ:969:HM2KJBCX2:2:1102:12385:93684 2:N:0:ACTATGCA
AATCTTGCGCCGCCCAACTATCCCTATTAATCATTACGTCAATCCTAGAAACCAACAAAATAGGATCAACGTCCTATTTCATTATTCCATGCTAATGTATTCAAGCGCGAGCCTGCTTTAAACACTCTAATTTTTTCAAAGTAACAGTCCTGATTCCCCGCCACACCAAATGAATGACATGATGGTTCGTCAGAAGGTAGGAACCAGTAACACCAGTACGTACCTAAGGCACGACCAACGTACTGATCCCGAAATTCAACTACGAGCTTTTTAACTGCAACAACTTTAATATACGCTATTGGAGCTGGAATTACCGCGGCTGCTGGCACCAGACTTGCCCTCCAA
+
@BDDDGHFDH=DHIIHIIIHIIH?<FFHEHIEFEHHIIGHGDHICHE?FHHHGC@GEHIHHHHECF1C@HHHFFIHIHGHEHFHGEDEHHFEH1DGHGE@CEHE?GH<EHDHHHFHHI@?H?GEHIIFIEHHHHHHHFGEHGBFFHEHHIHEGH=HIHHDDGHIHHEEEIHIIIIHFIHHIHIIIHGGFFFIIIIIHI;HFHF@@FHEHHIIIIIIHFIHEIGIHHHE@HHEDCEHEIIGIIHDIIIIHEFHIHHIHHIHECGHIIIHHHHEFCGCHFHHIHHHEHHHFHHHEHFHIHEGIIHHIIHHGIHHHHIHHIHGHHHIHHGHIIIIHG<@IIIIDDD@0
@HISEQ:969:HM2KJBCX2:2:1102:5638:94221 2:N:0:ACTATGCA
AATCTTGCGCCGCCCAACTATCCCTATTAATCATTACGTCGATCCTAGAAACCAACAAAATAGGTTCGATCGTCCTATTTCGTTATTCCATGCTAATGTATTCAAGCGCGAGCCTGCTTTAAGCACTCTAATTTTTTCAAAGTAACAGTCCTGTTTCCCCGCAACAACAAATTAATGCCATCACGGTTCTGCAAGAGGGAGGGACCAGTGAGGCCAGTGCATACCAGTGGCACGACCAACCTACTGGCCCCGAAATTCAACTACGAGCTTTTTAACTGCAACAACTTTAATATACGCTATTGGAGCTGGAATTACCGCGGCTGCTGGCACCAGACTTGCCCTCCAA
+
DCDDDIIIIIIIIIIIIIIIIIIIIIIIHIIIIIIIIIIHIIIIIIIIIIIIIHIIHIIIIIHIIIIIHIIIIIIIGIIIIIIIIIIIIGIIGIIIIIIIIHIIIIIIIIIIIIIIIIIIIIIIIIIIIIIIIIIIIIIIIIIIIIIIIIIIIIIIIHIIIIIIIIIIIIIIIIIIIIIIIIIIIIIIIIIIIIIIIIIIIIIIIIIIIIIIIIIIIIIIIIIIIIIIIIIIIIIIIIIIIHIHHIIIIIIIIIIIIIIIIIIIIIIIIIIIIIIIIIIIIIIIIIIIIIIIIIIIIIIIIIIIIIIIIIIIIIIIIIIIIIIIIIIIIIIIIIIIIIIIIDDDDD
@HISEQ:969:HM2KJBCX2:2:1102:5174:94398 2:N:0:ACTATGCA
AATCTTGCGCCGCCCAACTACCCTATTAATCATTACGGTGATCCTAGAAACCAACAAAATAGAATCATGCCGTCCTATTTCGTTATTCCATGCTAATCTATTCAAGCATAAAGCCTGCTTTAAACACTCTAATTTTTTCAAAGTAACAGTCCTAGCTCCCTATTACACCTAGTGAAAGGCATAATAGTTCACTAGAAGGTGGAGATTGACATTACCAGTACATGTCCGAAAACACGACCGGTACGCTAATCCCGAAATTCAACTACGAGCTTTTTAACTGCAACAACTTTAATATACGCTATTGGAGCTGGAATTACCGCGGCTGCTGGCACCAGACTTGCCCTCCAA
+
DDDDDIIIIIIIIIIHIIIIIIIIIIIIIIIIIIIIIIIIIIIIIIIIIIIIIIIIIIIHIIGHIIIIIIIHHHHIHIIIIIIIIIIIIIIIHIIIIIIIHIHIIIIIIIIIIIIIIIIIHIIIIIIIIIIIIIIIIIIIIIIIIIIIIHIIIIHIIIIIIIIIIIIIIIIIIIIIIIIIIIIIIIIIIIIIIIIIIIIIHIIIIIIIIIIIIIIIIIIIIIIIHIIIIIIIIIIIIIIIIIIIIHHIIHIIIIIIIIIIIIIIHHIIIIIIIIIIHIIIIIIIIIIHIHIIHIIIIIIIIIIIIIIIIIIIIIIIIIIIIIIIIIIIIIIIIIIIIIIIIHIDDDDD
@HISEQ:969:HM2KJBCX2:2:1102:9350:94949 2:N:0:ACTATGCA
AATCTTGCGCCGCCCAACTATCCCTATTAATCATTACGTCAATCCTAGAAACCAACAAAATAGGATCGAACGTCCTATTTCATTATTCCATGCTAATGTATTCAAGCGTTAGCCTGCTTTAAACACTCTAATTTTTTCAAAGTAACAGTCCTGTTTCCCTGCAACACCAAATTAATGACATTACAGTTCTTCAGAAAGGAGGAATCAGCGAAGCCAGTGCATACCAGTGGCACGACCAACCTGCTGACCCCGAAATTCAACTACGAGCTTTTTAACTGCAACAACTTTAATATACGCTATTGGAGCTGGAATTACCGCGGCTGCTGGCACCAGACTTGCCCTCCAA
+
DADDDIIIHIIIIIIIHFHIIIHIIIIIIIIIHIIIIGHIIIIHIIIIIHIIIIIIHCHEHHHIIIIIIIIIIIIIHIIIIIIIIIIHIIGIIHHHIHIIIIIIIIIIIIIIIIIIIIGIHHHIHIIIIHHIIHHIHHHHIIIIIIHHIIHHHIIIHIIIIIIIIHHIIIIIIIIIHHIIIIIIIIIIHIIIHIIIIIIIIIIIIIIIIIHIIIIIGIIIIIIIIIIIIIHHIIIIIIIIIHIHHIIIIHIIIIIIIIIIIIIIIIIHGIIHIIHIIIIIIIIIIIIIIIIIIIIIIIIIIIIHIIIIIIIIIIIIIIIIIIIIIIIIIIIIIIIIIIIIIDDDDD
@HISEQ:969:HM2KJBCX2:2:1102:9564:95384 2:N:0:ACTATGCA
AATCTTGCGCCGCCCAACTATCCCTATTAATCATTACGTCGATCCTAGAAACCAACAAAATAGAATCAAACGTCCTATTTCATTATTCCATGCTAATGTATTCAAGCGTGCGCCTGCTTTAAACACTCTAATTTTTTCAAAGTAACAGTCCTGATTCCCCACGACACCAAATTAATGACATCGCGATTCTTCAGAAGGTAGGAACCAATAATGCCAGTGCGTACCGAGGCACGACCGACAATCTGATCCCGAAATTCAACTACGAGCTTTTTAACTGCAACAACTTTAATATACGCTATTGGAGCTGGAATTACCGCGGCTGCTGGCACCAGACTTGCCCTCC
+
DDDDDIIIIIEDHHHHEHHHIHHHGEHHHHHEHHIII?GIGDEG<D@@<C?GEHHHIIICHHE1<DHHIFDEHCHHHIIEHHII@HHGHHHEHIHIHGFHDFHHIGICHHGHHICGHHHIIEFHGHHHHIHHIHIIIHGGGHHHHFHGGCIHFIIHHIHHHHIHIIIIIIIHHIIGHHHCHGIIHGHHIIHHHGHIHEHHIHIIHHEHHHIIIIIIIIHGIIIIGIIH3IIIIHHHHHIIHFIIIIIHIIHIIIHHIIHHHHIIIIHIIIIIIHIIIIHIIIHIHHHHFIIHHIIIIIIHHHIIHIIHIIIIIIIHGHIHIIHEGIHHHHG<<CIIIHDDD@B
@HISEQ:969:HM2KJBCX2:2:1102:15988:96998 2:N:0:ACTATGCA
AATCTTGCGCCGCCCAACTATCCCTATTAATCATTACGGTGATCCTAGAAACCAACAAAATAGAACCATGCCGTCCTATTCTATTATTCCATGCTAATGTATTCGAGCAAAAATGCCTGCTTTAAACACTCTAATTTTTTCAAGGTAAAGGTCCTGGATCCGCAAGACACCCAATAAAGGACATCAAGTTTCTCCAGAAGGTGAGAAATCAACAGTAACAGTTCATACCCCTTAAGGCATGACCGTCACGTCAATCCCGAAATTCAACTACGAGCTTTTTAACTGCAACAACTTTAATATACGCTATTGGAGCTGGAATTACCGCGGCTGCTGGCACCAGACTTGCCCTCCAA
+
D?DDDHIIIIHIIHIIIIHHHIIIIIIIIIHHGIIIIIIIIIHIHIIIIIIHIIIIHHIHIIFIIHIIIIIGHHIHIIIIHIIIIIIIHIHHIHHIIHCHIEFHHIIIIIIIIIHHEIHHHHFHIHHHHHHHIIIHIIIIHIHHEIHHIHEHHIIIHIHIHEIIIIIHHHIHIIHHHHFFHHHIIIIIIGHIIIIIHIIIHIIIIHHIIHIIIGIHIIIIIIIIHIIIIIIGAIHGIIIIIHIIIIIIIIHFIHEIDIHIIIIHHIIIIIIIIIIIIIIIHHGIIIIIIIIHHHHIIIIIHIIIIIIIHIIIIIIIIIIIIIIIIIIIIIIIHGIIIIIIIIIIIIIIDDDDD
@HISEQ:969:HM2KJBCX2:2:1102:13284:97343 2:N:0:ACTATGCA
AATCTTGCGCCGCCCAACTATCCCTATTAATCATTACGTTGTACCTAGAAACCAACAAAATAGGTTCGAACGTCCTATTTCATTATTCCATGCTAATGTATTCAAGCGTTTGCCTGCTTTAAACACTCTAATTTTTTCAAAGTAACAGTCCTGACTCCCCACGACACCAAATTAATGACATCATGGTTCATCAGAAGGGAGGAATCAACGACCCCAGTGCGTACCGAAGGCACGACCGACGTATTGATCCCGAAATTCAACTACGAGCTTTTTAACTGCAACAACTTTAATATACGCTATTGGAGCTGGAATTACCGCGGCTGCTGGCACCAGACTTGCCCTCCAA
+
DCDCDIIIIIIIIIIIIIIIIIIIIIIIIIIIIIIIIIHIIIIHHHIHIIIIIIIIIIIIIHHIIIIIIHHHIIIIIIIIIIIIIIIHIIIIHHIIIIIIIHHHHHIIIIIIIIIHHHHIIIIIIIIIIIIHHIIIIIIIIIHIHHHIIIIIIIHIIIHHGIIIHIIIIIIIIIIIIIIIIIIIIIIIIIHIHIIIIIIIHIIIHIIIIIHIIIHIIIHIIIIIIIIIIIIIIIIHIIIIIIIGFIIIIIHHIIIIIIIIIIIIIIIIIIIIIIHIIIIIIIIIIHIIIIIIIIIIIIHGFIHHHIHIIIIIIIIIHIIIIIIIIIIIIIIIIIIIIIIIIDDDDD
@HISEQ:969:HM2KJBCX2:2:1102:13327:97627 2:N:0:ACTATGCA
AATCTTGCGCCGCCCAACTATCCCTATTAATCATTACGTCAATCCTAGAAACCAACAAAATAGGATCAACGTCCTATTTCATTATTCCATGCTAATGTATTCAAGCGCGAGCCTGCTTTAAACACTCTAATTTTTTCAAAGTAACAGTCCTGATTCCCCGCCACACCAAATTAATGACATGATGGTTCGTCAGAAGGTAGGAATCAGTAACACCAGTACGTACCGAAGGCACGACCAACGTACTAATCCCGAAATTCAACTACGAGCTTTTTAACTGCAACAACTTTAATATACGCTATTGGAGCTGGAATTACCGCGGCTGCGGCACCAGACTTGCCCTCCAA
+
DDDADI?G?CHHHDHCHEHEHH?HEEHHFIIEEHCCGE<<CGHHEHHFHHHIIIII?FEHHHCHC?HHCC@C<@DH?FH1DGHHIHFHHHE1<CFHFGHHEHHHHHIIIHGE?G@1EH@EBCFCGEHFEEHGHHGEIIIHHGHCEHHEIHGCFGHIIHHHHH<GDHHIGHHHHGFFHIIHHIIHHFHECHIIIHHIGHEHHIHHHIHHHGHHHHFEFIIIHGIIIHHHHIIHFHHCHHE1EGFEHHDIIIHIIHH@EIHC=HIIHIIIIHIIHFFFGEFHHCDFD1<FIHIHHHHIHHIIHEIHHHHHHH?HIIHHIIHIHHE1HHIIIIIHIHIHHHH@BADD
@HISEQ:969:HM2KJBCX2:2:1102:17392:97047 2:N:0:ACTATGCA
AATCTTGCGCCGCCCAACTATCCCTATTAATCATTACATCGATCCTAGAAACCAACAAAATAGAATCGGATGTCCTATTTCATTATTCCATGCTAATGTATTCAAGCGTGAGCCTGCTTTAAACACTCTAATTTTTTCAAGGTAACAGTCCTAATTCCCCGTGACACCAAATTAATGGCATTACGGTTCTTTAGAAGGTGAGAAATCAATAATATCAGTACATACCAACGGCATGACCGAAACATTGATCCCGAAATTCAACTACGAGCTTTTTAACTGCAACAACTTTAATATACGCTATTGGAGCTGGAATTACCGCGGCTGCTGGCACCAGACTTGCCCTCCAA
+
DDDDDIIIIIIIIIIIIIIIIIIIIIIIIIIIIIIIIIIIIIIIIIIIIIIIIIIIIIIIIIIHHIIIIIIHHHHHIIIIIIIIIIHHIIIIIIIIHHIIHGIIIIIIHIIIIIIIIHIIIIIIIIIHIIIIIIIIIIIIIIIHIIIIIIIIIIIIIHIIIIIIIHHIIIIIIIHIHIIIIIIHIIIIIIIIIIIIIIIIIIIIIIHIIIHIIIIIIIIIIIIIIIIIIIIIIIIIIHIIIIIIHHIIIIIIIIIIIIIIIIIIIIIIIIIIIIIIIIIIIIIIIIHIIIIIIIIIIIIIIIIIIIIIIIIIIIIIIIIIIIIIIIIIIIIIIIIIIIIIIIDDDDD
@HISEQ:969:HM2KJBCX2:2:1102:6752:97529 2:N:0:ACTATGCA
AATCTTGCGCCGCCCAACTATCCCTATTAATCATTACGTCAATCCTAGAAACCAACAAAATAGGATCGAACGTCCTATTTCATTATTCCATGCTAATGTATTCAAGCGTTAGCTTGCTTTAAACACTCTAATTTTTTCAAAGTAACAGTCCAAATTCCCCGCAACACCAAATTAATGGCATTACGGATCATCAGGAAGGAGGAATCAGTGAGACCAGTACATACCAGAGGCATGACCAATCTACTAACCCCGAAATTCAACTACGAGCTTTTTAACTGCAACAACTTTAATATACGCTATTGGAGCTGGAATTACCGCGGCTGCTGGCACCAGACTTGCCCTCCAA
+
DDDDDCHIIIIIIIIIHGIIIIGHIIIHIIIIIIHIIGHIIIIHEHIIIHIHIGIIIHHIHIIIIIIIIIIIIIGIIHIIIIIIIHFEHIHHGHGHHIIHHHIIIIIHIIIIHIIIHIIIIHHIIHHIHIIIIIIIHIIHIIHIHHFHHFHGHHHIHIIIIIIIIIHIIIHHIIIHIIIIIIIIIIHIHHIIIIIIGIIIIIHHHIIIIIIIIIHIIIIIIIIHIIIIHHIIIHHHIHIHIHHHHDIIHIIHIIIIHIIIIHHIIHIIIIIIIHIIHIIIIIIIIIHHHIIIHIIIIIIIIIIIHIIIIIIHIHIIIIIIIHIIIIIIIGIIIIIIIHHIHDDDDD
@HISEQ:969:HM2KJBCX2:2:1102:15629:97804 2:N:0:ACTATGCA
AATCTTGCGCCGCCCAACTATCCCTATTAATCATTACGGTGATCCTAGAAACCAACAAAATAGAACCATGCCGTCCTATTCTATTATTCCATGCTAATGTATTCGAGCAAAAATGCCTGCTTTAAACACTCTAATTTTTTCAAGGTAAAGGTCCTGGATCCGCAAGACACCCAATTAAGGACATCAAGTTTCTCCAGAAGGTGAGAAATCAACAGCGACAGTTCATACCCCTTAAGGCACGACCATCACGTCAATCCCGAAATTCAACTACGAGCTTTTTAACTGCAACAACTTTAATATACGCTATTGGAGCTGGAATTACCGCGGCTGCTGGCACCAGACTTGCCCTCCAA
+
DDDDDHIIIIIIIIIIIIIIIIIIIIIIIIIIHIIIIIIIIIHIIIIIIIIIIIIIIHIIIIEHHIIIIHIIHHHIIIHHIIIIIIIIHHIIIIIIIIIIIHIIIIIIIIIIIIIIIIIIIIIGIIIIIIIIIIIIIIIIIIIIIIHHHIGIHIIIIIIIIIIIIIHIIIIIIIIHIIIIIIIIIIIIIIHHHIIIIIIIIIIIIIIIIIIIIHIIIIIIIIIIIIIIIIIIIIIIIIIIIIIGIIIHIIIHIIIHIIIIIIIHIIIIHHIIIIIIIIIIIIIIIIIIIIIIIIIIIIIIHIIIIIIIIIIIIIIIIIIIIIIIIIIIIIIIIIIIIIIIIIIIIIIIDDDDD
@HISEQ:969:HM2KJBCX2:2:1102:4334:98433 2:N:0:ACTATGCA
AATCTTGCGCCGCCCAACTATCCCTATTAATCATTACGTCGATCCTAGAAACCAACAAAATAGAATCAAACGTCCTATTTCATTATTCCATGCTAATGTATTCAAGCGTAAGCCTGCTTTAAACACTCTAATTTTTTCAAAGTAACAGTCCTGATTCCCCACGACACCAAATTAATGACATCGCGGTTCTTCAGAAGGTAGGAACCAATAATGCCAGTGCGTACCGAAGCACGACCAACAATTTGATCCCGAAATTCAACTACGAGCTTTTTAACTGCAACAACTTTAATATACGCTATTGGAGCTGGAATTACCGCGGCTGCTGGCACCAGACTTGCCCTCCAA
+
D@DDDIIF</ECHHHIIIIIIIIIHIIIIHIIIIIIIIIIDHIHIHHIIIIIIIIIHIHIIIEEHHIHIHHHIIIIIIIIIIIIIIIIIIHIIIIIIIIIIHHIIIG=IHHHIIIIIIIIIHHIHHIIIIIIIIIIIIIHIIIIHIICHHHEHIIIIHGEEHCHHIHIHIHICHHIFGHEHC<</EFCEHEEHIIIHHHFHHHHIGGFHF0<@IHHEIHG8CHIHIHHIIIH=IIIHIHCFC<@<HCIIIIIIIIIIIIIIIIHIIIIIIIIIIIIIIIIIIIIIIIIIIIIIIIIIIIIIIIIIIIIIIIIIIIIIIIIIIIIIIIIIIIIIIIIIIIIDDDDD
@HISEQ:969:HM2KJBCX2:2:1102:13199:97914 2:N:0:ACTATGCA
AATCTTGCGCCGCCCAACTATCCCTATTAATCATTACGTCAATCCTAGAAACCAACAAAATAGGATCGAACGTCCTATTTCATTATTCCATGCTAATGTATTCAAGCGTTAGCCTGCTTTAAACACTCTAATTTTTTCAAAGTAACAGTCCTGTTTCCCTGCAACACCAAATTAATGACATTACAGTTCTTCAAGAAGGAGGAATCAGTAAAGCCAGTACATACCATAGGCACGACCAACCTACTGACCCCGAAATTCAACTACGAGCTTTTTAACTGCAACAACTTTAATATACGCTATTGGAGCTGGAATTACCGCGGCTGCTGGCACCAGACTTGCCC
+
DDDDDIIHIHHDHIIIIGIIIIIIIIIIIIIIGIIIIIIIIIIHIIHIIIIIIIIIIGHHGHHIHHIIIIIIIIIHFHHIIIIIIIIIHIIIIIHHHIIIIIIIIIIIIIIIIHHIIIIIIHHIIIIIIIIHHIIIIIIHHIHIIIIIIIIIIIHHIIIIHIIIIHHHIIIHIIIIIIIIIIIHIIIIIIIIIIIIIIIHIIIIIIHIIIIIIIIIIIIIIIIIIIIIIIIIIIIIIIIIHHHIIIIIIGIIIGIHIIIIIIIIIIHHD1IIIIIIIHIIHFIIIIIHIIHIIIIIIIIIIIIHIIIIIIIIIHIIIIIIIIGIIHGIIIIIIIIIDDDAD
@HISEQ:969:HM2KJBCX2:2:1102:15195:97695 2:N:0:ACTATGCA
AATCTTGCGCCGCCCAACTATCCCTATTAATCATTACGTCAATCCTAGAAACCAACAAAATAGGATCGAACGTCCTATTTCATTATTCCATGCTAATGTATTCAAGCGTTAGCCTGCTTTAAACACTCTAATTTTTTCAAAGTAACAGTCCTGTTTCCCTGCAACACCAAATTAATGGCATTACAGTTCTTCAGATAGGAGGAACCAGCAAAGCCAGTGCATACCAGTGGCACGACCAACCTGCTGATCCCGAAATTCAACTACGAGCTTTTTAACTGCAACAACTTTAATATACGCTATTGGAGCTGGAATTACCGCGGCTGCTGGTACCAGACTTGCCCTCCAA
+
DCDDDIIIIIIIIIIIIIIIIIIIIIIIIIIIIIIIIIIIIIIIIIIIIIIIIIIIIIIIIIIIIHIIGHIIIIIIIIIIIIIIIIIIIIIIHIIIIIIIIHIIIIIIIIIIIIIIIIIIIIIIIIIIIIIIIIIIIIIIHIIIIIIIIIIIIIIIIIIIIIIIIIHIIIIHIIIIIIIIIIIIIIIIIIIIIIHEIIIIIIIHIHHIIIIIIIIIIIIIIIIIIIIIIIIIIIIIIIIIIIIHGIIIIIIIIIIIIIIIIIIIIIIIIIIIIIIIIIIIIIIIIIIIIIIIIIIIIIIIIIIIIIIIIIIIIIIIIIIIIIIIIIHEIIIIIIIIIIIIIDDDDD
@HISEQ:969:HM2KJBCX2:2:1102:12933:98303 2:N:0:ACTATGCA
AATCTTGCGCCGCCCAACTATCCCTATTAATCATTACTTCAGTCCTAGAAACCAACAAAATAGAACCAAAGTCCTATTCCATTATTCCATGCTAATATATTCAAGCAAACATGCCTGCTTTAAACACTCTAATTTTTTCAAAGTAAAAGTCTTGGATCCCTAGCGCACTCAATTAAGAGCACACTAGTTCCCCAAAAGGAAAAGCCCAAAGTTGCAGTACAAACCTTACGGTTGACGGCAACTATAAGCCCAAAATTCAACTACGAGCTTTTTAACTGCAACAACTTTAATATACGCTATTGGAGCTGGAATTACCGCGGCTGCTGGCACCAGACTTGCCCTCC
+
DBDDDHIIIIIIIIIIIIIIIIIIIIIIIIIIIIIHIIIIIHHIIIIIHIIIIIIIIIIHIIIIIIIIIIHHIIIIIIIGIHIIIHIIGEGHHIIIIIIHHHGHHHIIIIIIHGIIIIIIIIIIIIIHIIIIIHHHHIIIIIIIIHIIIIIIHIIHHIIIIIIIGIIIIHIIIGIIIIHIHHHHHHIHIGIIIIIHHHHIIIIIHIIHFHIHHHIHHHIIIIIIIIIIIIIIIIIIIIIIIHHIIIIIIIIIIIIIHIIIHHHHHGGIIIIIIIIIIIIIIIIIIIIIIIIIHHIIIIIIIIIIIIIIIIIIIIHIIIIIIIIIIIIIIIIIIIIHIIIDDDDD
@HISEQ:969:HM2KJBCX2:2:1102:7706:98195 2:N:0:ACTATGCA
AATCTTGCGCCGCCCAACTATCCCTATTAATCATTACGTCGATCCTAGAAACCAACAAAATAGAATCAAACGTCCTATTTCATTATTCCATGCTAATGTATTCAAGCGCGAGCCTGCTTTAAACACTCTAATTTTTTCAAAGTAACAGTCCTGATTTCCCACGACACCAAATTAATGACATCGTGGTTCGTCAGAAGGTAGGAATCAATTTGACCAGTACGTACCGAGGCACGACCGATCAACTGATCCCGAAATTCAACTACGAGCTTTTTAACTGCAACAACTTTAATATACGCTATTGGAGCTGGAATTACCGCGGCTGCTGGCACCAGACTTGCCCTCCAA
+
B@BD@HHCHDECH?<C@GHHIEHEGEGHFHEEGHEGHEH@<CGH@EHCGHHHCHEEEHGEE@HHEFEC@GHIHH=CFGEHHHHCFGEE?C@CGCEHFEG@HCD?GHDECHFHCHHIHHHHH8CIHHIAFEEHHIIGII0FIHFHFDGCHHHH08<DEHEHEGEHGGCHHHIHHE8F@FHFHED@DECE@CEHGEIIIHHHGF@HECC@EEHHHEIIIHFGHIHIE<@<<H/F0H=EHHGCECGH<BC6CG@D<<@G1CCE0CHDCCHCCCCF@GHIFIHCGCHEHC@G@<@ECEC@C@C1@<<CCG@HHHGCCCCCCCCEFHCIIHHCG@ECCHCHG<<<<D@D<
@HISEQ:969:HM2KJBCX2:2:1102:1904:99408 2:N:0:ACTATGCA
AATCTTGCGCCGCCCCAACTATCCCTATTAATCATTACAGCGGTCCTAGAAACCAACAAAATAGAACCGATGTCCTATTCTATTATTCCATGCTAATGTATTCGAGCAAAGGCCTGCTTTGAACACTCTAATTTTTTCAAGGTAAAAGTCCTGGTTCCCCACGACACCCAGTAAAGGGCATCGGGTTTCCCAGAAGGAAAGACCCGACCGAATCCGTACGCTCGATTAGGAGGACAGATCAGCCAGGTCCAAGGTTCAACTACGAGCTTTTTAACGGCAACAACTTTAATATACGCTATTGGAGCTGGAATTACCGCGGCTGCTGGCACCAGACTTGCCCTCCAA
+
DDDDDHIIIIIIIIIIIIIIIIIIIIIIIIIIIIIIIIIIIIIIIIIIIIIIIIIIIIIGIIIIHHHIIIIIIIIIHIIIIIIIIIIHIIHHGIIIIIIIIEHIIIIIIIIIIIIIIIIIIIIIIIIIIIIIIIIIIIIIIIIIHIIIIHHIHIHHHHHHIIIIIIIIIIIIIIIIIIIIIIIIIIIHHIHIIIIIIIIIIIIIIIIIIIIHHIIIIIIIIIIIIIIIIIIIIIIIIIIIIIIHIIIIIHIIIIIIIIIIIIIIIIIIIIIIIIIIIIIIHIIHHIIIIIIIIIIIIIIIIIIIIIIIIIIIIIIIIIIIIIIIIIIIIIIIIIIIIIIIDDDDD
@HISEQ:969:HM2KJBCX2:2:1102:14995:99879 2:N:0:ACTATGCA
AATCTTGCGCCGCCCAACTATCCCTATTAATCATTACTTCAGTCCTAGAAACCAACAAAATAGAACCAAAGTCCTATTCCATTATTCCATGCTAATATATTCAAGCAAACATGCCTGCTTTAAACACTCTAATTTTTTCAAAGTAAAAGTCTTGGATCCCTAGCGCACTCAATTAAGAGCACACTAGTTCCCCAAAAGGAAAAGCCCAAAGTTGCAGTACAAACCTTTCGGTTGACGGCAACTATAAGCCCAAAATTCAACTACGAGCTTTTTAACTGCAACAACTTTAATATACGCTATTGGAGCTGGAATTACCGCGGCTGCTGGCACCAGACTTGCCCTCCAA
+
DDDCDIIIIIHIIIIIIIHIIIIIIIHIIIIIIIIIIIIIIIIIHIIIIIIIIIIHIIIIIIIIIIGIIIHIHIIHIIIHIIIIIHGIHIHHGHIIIIIIIIHIHGHIIIIIIHIIGIIIIIIIIIIIIIIIIIHHHHIIIIIIIIHIIIIIIIIHIIHIIIIIIIIIIIIIIIIHFHEIIIIIIIHIHHHIIIIIIHIIHIIIIIIIIIIIIHIIHIIIIIIIIIIIIIIIIIIIHIIIIIIIHIIIIIIIIIIIIIIIIIHIIGIIIIIIIHIIIIIIIIIIIHEIIIHIIIIIIIIIIIIIIIIIIHHD/IIIIIHIIIIIIIIIIIIIIIIIIIIIIDDDDD
@HISEQ:969:HM2KJBCX2:2:1102:14761:99879 2:N:0:ACTATGCA
AATCTTGCGCCGCCCAACTATCCCTATTAATCATTACGTCAATCCTAGAAACCAACAAAATAGGATCGAACGTCCTATTTCATTATTCCATGCAAATGTATTCAAGCGTTAGCCTGCTTTAAACACTCTAATTTTTTCAAAGTAACAGTCCTGTTTCCCTGCAACACCAAATTAATGACATTACAGTTCTTCAAGAAGGAGGAATCAGTAAAGCCAGTACATACCATAGGCACGACCAACCTACTGACCCCGAAATTCAACTACGAGCTTTTTAACTGCAACAACTTTAATATACGCTATTGGAGCTGGAATTACCGCGGCTGCTGGCACCAGACTTGCCCTCCAA
+
DDDD@111C/0<//<D10D<1111<<<<<11<DH?C<1FHIIE111<1<<<1<D@GHI?<CE111D10<<<<G10<DGE11D@11<<<DGH1<1<1EGEEG<1HHC@C0F<<1<G?CEGAHGHEHECHHHHC6FF6GFEHFHEFFHEG?CHA<CHED?HHEGHHHHFDFFHHHGH/7EHFCDEHHF<<HHHFHHEEHG;HHFIIHHHE@HGFHFCC@HGHEHHE>ECC@CHDHFHHGIIHFEFF/GH<D?CEHHHEFIHGEHH@CIHDHHFEEGEHGC<@C<D1HH@GHIIHEG<HHGIHIIIHECEEGHHH<HHHCDHEF@CHHHGHG?HHEHCC?CC0@BBD@D
@HISEQ:969:HM2KJBCX2:2:1102:9167:99715 2:N:0:ACTATGCA
AATCTTGCGCCGCCCAACTATCCCTATTAATCATTACGGTGATCCTAGAAACCAACAAAATAGAATCATGCCGTCCTATTTTATTATTCCATGCTAATGTATTCAAGCAAAATGCCTGCTTTAAACACTCTAATTTTTTCAAAGTAAAGGTCCTGGTTCCCCGCGACACCCAATTAAGGGCATCGCGGTTCTCCAGAAGGTGAGAAATTGACTACACCAGTTCATACCCCTTAAGGCACGACCGATGTGTCAATCCCGAAATTCAACTACGAGCTTTTTAACTGCAACAACTTTAATATACGCTATTGGAGCTGGAATTACCGCGGCTGCTGGCACCAGACTTG
+
DDDDDIIIHIIIIIIIIIIIIIIIIIIIGIIIIIIIIIIIIIIIIIIHIIIIIHHHHEHEHIHGIIIIIIGHIIIGIIIIIIIIIIIIIIIIIIIIIIIIIIIIIIIIIIIIIIIHHIHHIIIIIIIIIIIIHIIIIIIIIIIIIHIIIIIIIIHIIIIIIIIIIIIIIIIIIIHIIIIHIIIIIHIIIIIIIIIIIIIIHIIIHIIIIIIIIIIIIGIIIIHHHHIIIIIIIIHGHIIIIHHIIIIIIIIIIIHIIHHIIIIIHIIIIIIIIIIIIIIIIIIIIIIIHGIIHIIIIIHGIIIIHHHIIIIIIIHIIIIIIIIIIIIIIIIIIIIIIIIDDDDD
@HISEQ:969:HM2KJBCX2:2:1102:10099:100123 2:N:0:ACTATGCA
AATCTTGCGCCGCCCAACTATCCCTATTAATCATTACGGTGATCCTAGAAACCAACGAAATAGAATCAGTCCGTCCTATTTCATTATTCCATGCTAATGTATTCAGACGATAGTCTGCTTTAAACACTCTAATTTTTTCAAAGTAACAGTCCTGATTTCCCATCACACCAAATAAATGGCATGAAAGTTCCTCAGAAGGTAGAGATCCATCTCACCAGTGCAGACAATTAAGCCTGACCAATGGGTAGACCCCGAGGTTCAACTACGAGCTTTTTAACTGCAACAACTTTAATATACGCTATTGGAGCTGGAATTACCGCGGCTGCTGGCACCAGACTTGCCCTCCAA
+
DDDDDIIIIIIIIIIIIIIIIIIIIIIIIIIIHIIIIIIIIHIIHIIIIIIIIIIIIIIIIIIIIIIIIIIIGHIIIIIIIIIIIIIIIHIIIIIGIIIIIIIIIIIIIIIIIIIIIIIIIIIIIIIIIIIIIIIIIIIIIIIIIIIIIIIIIIIIIIIIIIIIIIIIIIIIIIIIIIIIHIIIIIIIHG#IIIIIIIIIIIIIIIIIIIIIIIIIIIIIIIIIIIIIIIIIIIIIIIIIIIIIHHDIIIIIIIIIIIIIIIIIIIIIIIIIIIIIIIIIIIIIIIIIIIIIIIIIIIIIIIIIIIIIIIIIIIIIIIIIIIIIIIIIIIIIIIIIIIIIIIIDDDDD
@HISEQ:969:HM2KJBCX2:2:1102:7003:100366 2:N:0:ACTATGCA
AATCTTGCGCCGCCCAACTATCCCTATTAATCATTACGTCGATCCTAGAAACCAACAAAATAGGGTCAAACGTCCTATTTCATTATTCCATGCTAATGTATTCAAGCGTGAGCCTGCTTTAAACACTCTAATTTTTTCAAAGTAACAGTCCTGATTCTCCGCGACACCAAATTAATGACATCACGGATCTTCAGAAGGGAGAAACCAGTGACACCAGTGCATACCAAAGGCATGACCAGCGTACTGATCCCGAAATTCAACTACGAGCTTTTTAACTGCAACAACTTTAATATACGCTATTGGAGCTGGAATTACCGCGGCTGCTGGCACCAGACTTGCCCTCCAA
+
DDDABH@GCHD//<EDFFHGIHCHHHIHIHCEHHGH?G<<C?CF@GHIIHHHIIIGFHHCE1<G1<D@CE@GEHDEEHEGHGH@CGFC1C1<CEEHIFD@6<DGH@G@@0<DEIHEFDB@GHHHEFHHHH@GEHGFDHEIIHHGHHGAIHHGHHCFGHIEEHEHHCCHHHEEGHHIIHHFHHHHEHHHHGHHGAHFGHG@CCFIIIIIHHHFHHGH:E@EG@CCHGF<??GGG@</8F?@F@GHCGHE@@HIHFIHIHFHHHHGIIIHHG1HHCEEGGHHHIIIIHEGHHCHHEHEHHHD<<@HHGECEHFEHC</H<D11CHEHFFCECHIFHEFHIHE@@B@@@
@HISEQ:969:HM2KJBCX2:2:1102:5186:101038 2:N:0:ACTATGCA
AATCTTGCGCCGCCCAACTATCCCTATTAATCATTACGTCAATCCTAGAAACCAACAAAATAGGATCGAACGTCCTATTTCATTATTCCATGCTAATGTATTCAAGCGTTAGCCTGCTTTAAACACTCTAATTTTTTCAAAGTAACAGTCCTGTTTCCCTGCAACACCAAATTAATGACATTACAGTTCTTCAAGAAGGAGGAATCAGTAAAGCCAGTACACACCATTGGCACGACCAACCTACTGACCCCGAAATTCAACTACGAGCTTTTTAACTGCAACAACTTTAATATACGCTATTGGAGCTGGAATTACCGCGGCTGCTGGCACCAGACTTGCCCTCCAA
+
DDDDDIIIIIIIIIIIIIIIIIIIIIIIIIIIIIIIIIIIIIIIIIIIIIIIIIIIIIIIIECHHIIIGHIDHIIIIIIIIIIIIIIGHIIIIIIIIIIIIIIIIIIIHIIIIIIIIIIHHIHHIIHHIIIIIIIIIIIIIIIIIIIIIIIIIIIIIIIIIIIIIIIIIIHHIIIIIIIIIIIIHIIIIIIIIIIIIIIIIIIIIIIIIIIIIIIIIIIIIIIIIIIIIIIIIIIIIIIIIIIHHIIIIIIIIIIIIIIIIIIIIIIIIIIIIIIIHIIIIIIIIIIIIIIIHIHIIIIIIIIIIIIIIIIIIIIIIIIIIIIIIIIIIIIIIIIIIIIIIDDDDD
@HISEQ:969:HM2KJBCX2:2:1103:14328:2538 2:N:0:ACTATGCA
AATCTTGCGCCGAATCTTCCCAACTATCCCTATTAATCATTACGGTGATCCTAGAAACCAACAAAATAGAATCATGCCGTCCTATTTTATTATTCCATGCTAATGTATTCAAGCAAAATGCCTGCTTTAAACACTCTAATTTTTTCAAAGTAAAGGTCCTGGTTCCCCGCGACACCCAATTAAGGGCATCGCGGTTCTCCAGAAGGTGAGAAATTGACTACACCAGTTCATACCCCTTAAGGCACGACCGATGTGTCAATCCCGAAATTCAACTACGAGCTTTTTAACTGCAACAACTTTAATATACGCTATTGGAGCTGGAATTACCGCGGCTGCTGGCACCAGACTTGCCCTCCAA
+
DD0DDFEHH?HHHHIHIHIHEGEEECCCHHHIIHIIH@EHEEHHHE1EHIIICC?FHHHIII@HHIEHH@HHHHEEH?/<CCH?EHHCHHHIHHHEC1<1D<<1<CGHHHHH<FHHGEBFHHHHHIIHH?F<1DFEIHB<<EHHHEHE@BDC@CCEGCAF1EAFIHHHHHHHEHHGG@?<HHHHEHD/<HHC@FEEEG?CCFC<@HFHC/?GCDC@6EFHHE?HH/HEGCHDIIHIFEHGEHEAHCHHHFHG@CF<D@EHHCHHEG@IHEEIIHDEHFGHEG@E@CCGHGHG1F<1EHEHG?IHEGHGC<C1CGEEEIIHHEH?HIHCHEFHFIHHHG<C<FD<D<?HEEDDG<@<D<
@HISEQ:969:HM2KJBCX2:2:1103:16160:3089 2:N:0:ACTATGCA
AATCTTGCGCCGCCCAACTATCCCTTTAATCATTACGTCGATCCTAGAAACCAACAAAATAGAATCAAACGTCCTATTTCGTTATTCCATGCTAATGTATTCAAGCGTGAGCCTGCTTTAAACACTCTAATTTTTTCAAAGTAACAGTCCTGATTCCCCATGACACCAAATTAATGACATCATGGTTCGTCAGAAGGTAGGAATCAATAATACCAGTACGTACAATAGCACGACCAATAAATTGATCCCGAAATTCAACTACGAGCTTTTTAACTGCAACAACTTTAATATACGCTATTGGAGCTGGAATTACCGCGGCTGCTGGCACCAGACTTGCCCTCCAA
+
DDDDDHIGIIIHIIIIIHIIIIIIIIIIIIIIIIIIIIIIIIIIIIIIIIIHHHIHIIIIIHIIIIHHIIIHGHIIIIIIIIIIIIIGIIIHIIIIIIIIIIHIHIIIIIHIIIIGHIIIIIIIIIIIIIHHIIIHIHIHIIIIIIIIIIIIIIIIIIIIIHIIIIIIIIIIIIIIHIIHHHIIHIIIIIIIIIIIIIIIIIIIIIIIIIIIIIIIHIIIIIIIIIIIIIIIIIIIIIIIIHHHHIIHIIHHHHHIIIIIIIIIIIIIIIIIIIIIIIIIIIHHHHIIIIIIIIIIIIIIIIIIIIIHHHHIIIIIIIIHIHIIIIHHIIIIIIIIIIIDDDDD
@HISEQ:969:HM2KJBCX2:2:1103:19284:3927 2:N:0:ACTATGCA
AATCTTGCGCCGCCCAACTATCCCTATTAATCATTACGGTGATCCTAGAAACCAACAAAATAGAACCATGCCGTCCTATTTTATTATTCCATGCTAATCTATTCAAGCACAAGCCTGCTTTAAGCACTCTAATTTTTTCAAGGTAATAGCTCTGCTTCCCCAACGCACTAACTTAATAGCATGATGGTTATTCAGAAGGTAGGAATTCATCAGGCCAGTACGGACAGTGAAGCCCGACCAACCGACAAACTCCGAAATTCAACTACGAGCTTTTTAACTGCAACAACTTTAATATACGCTATTGGAGCTGGAATTACCGCGGCTGCTGGCACCAGACTTGCCCTCCAA
+
DDDDDIIIIIIIIIIGHIIIIIIIIIIIIIIIIIIIIIHIIIIIIIIIIIIIIIHIIIIIIHHHIIIIIHIIHHIIIIIIIHIEHGHIIHHHHIIIIIIIHFIHHIHIHIIIIIIIIIIHIHIHIIIIIIIIIIIHIIIIIHIIIIHIHHIIIIIIIIIIHIIIIIIIHIIHIIIHHHHHIIIIIIIIIHIIIIIIIHIHIIIIHHIIIIIIIIIIIIIIIIIIIIIIIIIIIIHIHIIIIIHIIHFIIHHHIIIIIIIIIIIHHIIIIIIIIIHIIIIIIIIHHIIIIIIIHIIHIIIIIIIIHIHHIIIIIIIIIIIIIIIIIIIIIIIIIIIIIIIIIIIDDDDD
@HISEQ:969:HM2KJBCX2:2:1103:2902:3855 2:N:0:ACTATGCA
AATCTTGCGCCGCCCAACTATCCCTATTAATCATTACGGCTCTCCTAGAAACCAACAAAATAGGAGCGCCGTCCTATTCTATTATTCCATGCTAATGTATTCAAGCGTTAGCCTGCTTTAAACACTCTAATTTTTTCAAAGTAACAGTCCTGTTTCCCTGCAACACCAAATTAATGACATTACAGTTCTTCAGAAAGGAGGAATCAGCGAAGCCAGTGCATACCAGTGGCACGACCAACCTGCTGACCCCGAAATTCAACTACGAGCTTTTTAACTGCAACAACTTTAATATACGCTATTGGAGCTGGAATTACCGCGGCTGCTGGCACCAGACTTGCCCTCCAA
+
DDDCDHIIIIIIEEHHIIIHHIIIIIHIIIIHGHHHIIHIHHGEHHHIHHHIIGHIHII?HHFC?GHIIIIGHIIIIIIIHIIHIIIIGIGHIHIIIHHIIHHHHIHIIIIIHIHFCGIHHIIIHIIIIIIIHEHIIIIIIIHHIIIHHHIIHIIIHHHHHIIIIGIIIIHIIIIIIIIHIIIIIIHHHIIIIIHIIIIIHGIHIIIIIIIIIIIIIHHHHIGIHIHHIHIHIIIHHHHHHHHHHFCHHIIHHIIIIIIIIIIIIIHHGIHIHHIHHGHIIIIIIGIIHHIHIIHGIIHHIIIIIIHIIIIIIIIIIIHHHIIIIIIIIIHIHIGIIHIIDDDDD
@HISEQ:969:HM2KJBCX2:2:1103:13783:4170 2:N:0:ACTATGCA
AATCTTGCGCCGCCCAACTATCCCTATTAATCATTACTTCAGTCCGCAAACACCAACAAAATAGAACCAAAGTCCTAACTTATTATTCCATGCTAATGTATTCATAGCCTGCAACGCCTGCTTTAAACACTCTAATTTTTTCAAAGTAAACGATCTAGTGCGCTGGTACCGGCTCAGTGAAGAGTAGCACCAGTGTCGCTAGAAGGATGGCTTGGCCAAGCCGGCACTCACACACGTCACCGTGGCGGGCCGGCTGCACCACACCAGAAATCCAACTACGAGCTTTTTAACTGCAGCAACTTTAATATACGCTATTGGAGCTGGAATTACCGCGGCTGCTGGCACCAGACTTGCCCTCCAA
+
DDDDDHIIIIIIIIIIIIIIHHHIIIIIIIIIIIIIIIHIHIIIIIIIIIHIIIIIIIHHHHIHIHIFHHFHHHIIIIIIIIIIIIIIIIIEHHIIHHCGEDGGHGHIIHHIIHHHHIHGHGHHIHHHIIIIIIIIHIIIIIIIHHHIIIIIIIIIIIIIIIIIHHIIIIHIHIIIIIIIIIIIIIEIIIIIHGIIIIHHHHHIIIIIIIIIHIIHHIIIIIIIIIIIIIIGHHHIIIHHIIIHIIIIIGIIGIIIIIHGIIHEHHIIIIIIIIIIIIIIHIIIIIHIIHIIIIIIIIHIHIIIHHHHDHIHIIHIIIIIIIIIHIIIIIIIIIIIIIIIIHHHIHHHHHHIHIIIDCDD@
@HISEQ:969:HM2KJBCX2:2:1103:13867:4816 2:N:0:ACTATGCA
AATCTTGCGCCGCCCAACTATCCCTATTAATCATTACGGTGGTCCTAGAAACCAACAAAATAGAACCACAACGTCCTATTCTATTATTCCATGCTAATCTATTCAAGCAAATGCCTGCTTTAAACACTCTAATTTTTTCAAGGTAATGGTCCTGGCTCCCCGGCACACCCAATAAAGGACATACTGGTTCACCAGAAGGTGGACCCGACACAGGACAGTACTCGCCAAAGACGGACCGCCCGGTCAGGCCTAAAATTCAACTACGAGCTTTTTAACTGCAACAACTTTAATATACGCTATTGGAGCTGGAATTACCGCGGCTGCTGGCACCAGACTTGCCCTCCAA
+
D0D@D?EEHH@EECDHIHC1CCCGHIHHIIICCGHHHHICGDG@EHFHIHHCCCGH?GHHHEHHHH11CCFHHE<G0FHHHH11<<1DH?1GHHHCHGIHHHH@@EHHHIHHHIHHHEGHHHHHFGHHHHHHHGIIEHIIHHHIHIIIIIGIIIHHGIIIIIIIHHIHGHIHIIHIGIIIIIIIIGIIGIIIIIIIIIII<IIIHIHGHGHGCDCEIIIIIIIIIHHHHIGIHECHIHGIIIHHGIHEHEHGGIIIIIHHIIHHHHGIHIIIIIIGIIIIIIIHIIIHHEIHHEIHIIIIIHIIIHIIIIIIIIHHDIIIIIIIIIIIIIIIIIIIIIIIIDDDD0
@HISEQ:969:HM2KJBCX2:2:1103:17282:4985 2:N:0:ACTATGCA
AATCTTGCGCCGCCCAACTATCCCTATTAATCATTACGGTGATCCTAGAAACCAACGAAATAGAATCAGTCCGTCCTATTTCATTATTCCATGCTAATGTATTCAGACGATAGTCTGCTTTAAACACTCTAATTTTTTCAAAGTAACAGTCCTGATTTCCCATCACACCAAATAAATGGCATGAAAGTTCCTCAGAAGGTAGAGATCCATCTCACCAGTGCAGACAATTAAGCCTGACCAATGGGTAGACCCCGAAGTTCAACTACGAGCTTTTTAACTGCAACAACTTTAATATACGCTATTGGAGCTGGAATTACCGCGGCTGCTGGCACCAGACTTGCCCTCCAA
+
DDCDDIIIIIIHIIIIIIIIIIIEEHIIIIIIHHIIIIIHIIIIIIHIIIIIIIIIIFIIIIIIIHIIHIIIIIIIIIIIGIIIIIHIHHHIFHIIHHHIHHGHIIIIIIHIIIHIIIIIIIIIIIIIIHHHIIIIIIIIIIIIIIIHHHHIIIHIIIIIIIIIIHIIIHIIIIIIIIIIIIIHHIIIIIIIHIIIIIIIIIIIIIHIIIIIIIIIIIHIIIIIIIIIIHIIIIHIIIIIIIIHHEDIIIIIIIIIIIHIIIIIIIIIIIIIIIIIIIIIIIIIIIIIHIIIIIIIIIIIIIIIIIIIIIIIIIIIIIIIIIIIIIIIIIIIIIIIIIIIIIIDDDDD
@HISEQ:969:HM2KJBCX2:2:1103:4207:6225 2:N:0:ACTATGCA
AATCTTGCGCCGCCCAACTATCCCTATTAATCATTACATCGATCCTAGAAACCAACAAAATAGAATCGGATGTCCTATTTCATTATTCCATGCTAATGTATTCAAGCGTGAGCCTGCTTTAAACACTCTAATTTTTTCAAGGTAACAGTCCTAATTCCCCGTGACACCAAATTAATGGCATACGGTTCTTTAGAAGGTGAGAAATCAATAATATCAGTACATACCAACGGCATGACCGAAACATTGATCCCGAAATTCAACTACGAGCTTTTTAACTGCAACAACTTTAATATACGCTATTGGAGCTGGAATTACCGCGGCTGCTGGCACCAGACTTGCCCTCCAA
+
DDDDDIIGIIIIIIIIIIIIIIIIIIIIIIIIGIIIIIIIIIIIHHIIIIIIIIIIIIHIIIIIIIIIIHIIIIIIIIIIIIIIIIHHIIIIIIIHIIIHIGFIIIIIFHIIIHIIIIIIIIHIIIIGII>IIIIIIIIIHIIGHIIIIH<HGHH=HHHIIIHGICH:IIII;IIIGHEHIIIIIIIHIIIIIIIIIIGIGIIIHIIIIIIIIIIIIIIIIGIIIHHIGIIIGGIIIIIIIIIHGGHIIIIIIIIIIIIIIIIIIIIIIIIIIIIIIIIIIIIIIIIIIIIIIIIIIIIIIIIIIIIIIIIIIIIIIIIIIIIIIIIIIIIIIIIIIIIIIDDDDD
@HISEQ:969:HM2KJBCX2:2:1103:8032:6083 2:N:0:ACTATGCA
AATCTTGCGCCGCCCAACTATCCCTATTAATCATTACGGTGGTCCTAGACCAACAAAATAGAACCAACGTCCTATTCTATTATTCCATGCTAATCTATACAAGCAAAAGCCCGCTTTAAACACTCTAATTTTTTCAAGGTAATGGTCCTGGTTCCCCGGCACACCCAGTTAAGGACATACCGGCTCACCAGAAGGATAGACCCGACAACAGACAGTACTCGCCAGAGACGGACCGCCCGGTCAGGCCTAAAATTCAACTACGAGCTTTTTAACTGCAACAACTTTAATATACGCTATTGGAGCTGGAATTACCGCGGCTGCTGGCACCAGACTTGCCCTCCAA
+
DBDDDIHIIIIIIIIIIIIIIIIIIIIIIIIHIIIIIIIIIHIIHIIIIIIIIIIIGIIIHHIIIHIIIIIIIHIIIIIIHHIIIIHIIHIIIIIIIIHHIIIIIIIIIIHIIIIIIIIHHIHIHIIIIIIIIIHIIIIIIIIIIIIHIHGFHIHIIIIIIIIIIIIIIIIIIIIIIIIIIIIIHIIIIIIIIIIIIIIIIHIIIIIHIIHHIIIIIIIIIIIIIIHIIIIIIIIIIIIIIIIIIHHIIIIIIIIIIIIIIIIIIIIIIIIIIIIIIIHIIIIIIIIIIIIIIIIIHHIIIIHIIIIIIIIIIIIIIIIIIIIIIIIIIIIIIIIIIIDDDDD
@HISEQ:969:HM2KJBCX2:2:1103:12442:6277 2:N:0:ACTATGCA
AATCTTGCGCCGCCCAACTATCCCTATTAATCATTACATCGATCCTAGAAACCAACAAAATAGAATCGGATGTCCTATTTCATTATTCCATGCTAATGTATTCAAGCGTGAGCCTGCTTTAAACACTCTAATTTTTTCAAGGTAACAGTCCTAATTCCCCGTGACACCAAATTAATGGCATTACGGTTCTTTAGAAGGTGAGAAATCAATAATATCAGTACATACCAACGGCATGACCGAAACATTGATCCCGAAATTCAACTACGAGCTTTTTAACTGCAACAACTTTAATATACGCTATTGGAGCTGGAATTACCGCGGCTGCTGGCACCAGACTTGCCCTCCAA
+
DDDDDIIIIIIIIIIIIIIIIIIIIIIIIIIIIIIIIIIIIIIIIIIIIIIIIIIIHIIIHIHIIIIIIIIIIIIIIIIIIIIIIIIIIIIGHIIHIIIIIGIIIIIIIIIIIIIIIHIIIIIIIIIIIIIIIIIIIIIIIIIIIIIIIHIIIIIIIIIIIIIIIIIIIIHIIIIIIIIIIIIHIIIIIIIIIIIIIIIIIIIIIIIIIIIIIIIIIIIIIIIIIIIIIIIIIIIIIIIIIIIIIGIIIIIHIIIIIIIIIIIIIIIIIIIIIIIIIIIIIIIIIIIIIIIIIIIIIIIIIHIIIIIIIIIIIIIIIIIIIIIIIIIIIIIIIIIIIIIIIIDDDDD
@HISEQ:969:HM2KJBCX2:2:1103:7076:6606 2:N:0:ACTATGCA
AATCTTGCGCCGCCCAACTATCCCTATTAATCATTACGGTGATCCTAGAAACCAACGAAATAGAATCAGTCCGTCCTATTTCATTATTCCATGCTAATGTATTCAGACGATAGTCTGCTTTAAACACTCTAATTTTTTCAAAGTAACAGTCCTGATTTCCCATCACACCAAATAAATGGCATGAAAGTTCCTCAGAAGGTAGAGATCCATCTCACCAGTGCAGACAATTAAGCCTGACCAATGGGTAGACCCCGAGGTTCAACTACGAGCTTTTTAACTGCAACAACTTTAATATACGCTATTGGAGCTGGAATTACCGCGGCTGCTGGCACCAGACTTGCCCTCCAA
+
[truncated: 26,338,971 more chars]
