# Supplementary material for: Response of arbuscular mycorrhizal fungal community in soil and roots to grazing differs in a wetland on the Qinghai-Tibet plateau
Source: PeerJ. 2020 Jun 19;8:e9375. doi: 10.7717/peerj.9375 (PMC7307571; doi:10.7717/peerj.9375)
Supplement: Supplemental Information 20 [file peerj-08-9375-s020.zip › Soil grazing 16-20/40.fastq]

@HISEQ:969:HM2KJBCX2:2:1101:10874:2383 2:N:0:ACTATGCA
GGAAATCCCATCCCCAACTATCCCTATTAATCATTACGGTGATCCTAGAAACCAACAAAATAGAACCATGCCGTCCTATTCTATTATTCCATGCTAATGTATTCGAGCAAAAATGCCTGCTTTAAACACTCTAATTTTTTCAAGGTAAAGGTCCTGGATCCGCAAGGCACCCAATTAAGGACATCAAGTTTCTCCAGAAGGTGAGAAATCAACAGCGACAGTTCATACCCCTTAAGGCATGACCATCACGTCAATCCCGAAATTCAACTACGAGCTTTTTAACTGCAACAACTTTAATATACGCTATTGGAGCTGGAATTACCGCGGCTGCTGGCACCAGACTTGCCCTCCAA
+
DDCDDIIIIIIII?GHIIIIIIIIIIIIIIIIIIIGHIIIIIIHHIIHIIIHIHIIIIIIIIIIIIIIIHEHIIIIIGHCHIIIIIIIGHFHHIHHIIHIHFHHIIIIIIIIIIIHHIIIIIIIIIIGIHIIIHHHHHIIIIIIIIIIIIHHIIHIIIIIIIIIIIHIIHIIIIIIIIIHIIHIHIIIHHHHHIIIIIIIIIHIIIIHIIIIIIHIHIIIIIHHIIIIIHIIIIIHIIIIIIIHIIIIIIIHIIIIIIIIIIIIIHHIHFHIIIIIIIIIIIIIIIIIIIIIIIIIHIIIHIIIIIIIIIIIIIIIIIGIIIIIIIIIIIIIIIIIIIIIIIIIIIIHDDDDD
@HISEQ:969:HM2KJBCX2:2:1101:14931:2938 2:N:0:ACTATGCA
GGAAATCCCATCCCCAACTATCCCTATTAATCATTACGTCAATCCTAGAAACCAACAAAATAGGATCAAACGTCCTATTTCATTATTCCATGCTAATGTATTCAAGCGTTAGCCTGCTTTAAACACTCTAATTTTTTCAAAGTAACAGTCCTGTTTCCCTGCAACACCAAATTAATGACATTACAGTTCTTCAAGAAGGAGGAACCAGTAAAGCCAGTGCATACCAGAGGCACGACCAACTTACTAATCCCGAAATTCAACTACGAGCTTTTTAACTGCAACAACTTTAATATACGCTATTGGAGCTGGAATTACCGCGGCTGCTGGCACCAGACTTGCCCTCCAA
+
DDDDDIIIIIIIIIIIHIIIIIIIIIIIIIIIIIIIIIIIIIIIIIHIHIIIIIIIIIHHIHIHIHIIIIIHHHIIIIIGHIIIGIIIHIIIIGIGIHHHIHHHIHHIHIIIIIIIIIIIIIIIIIIIIIIIIIIIIIIIIHIIIIIHIIIHIIIIIIIIIIIIIIIIIIIIHIIIIIIIIHIIIIIIIIIHIIIIIIIIIIIIIIIIIIHIIIIIIHIIIIIIIIIIIIIIIIIIIIIIIHIHIIIHIIIIIIHIIIIIIIIIIIIIIIIIIIIIIIIIIIIHIIGIIIGIIIIIIIIIIIIIIIIIIIIIIIIIIHIIIIHIIIIIIIIIIIIIIIIIIDDDDD
@HISEQ:969:HM2KJBCX2:2:1101:5067:3441 2:N:0:ACTATGCA
GGAAATCCCATCCCCAACTATCCCTATTAATCATTACGGTGATCCTAGAAACCAACAAAATAGGATCAAACGTCCTATTTCATTATTCCATGCTAATGTATTCAAGCGTTAGCCAGCTTTAAACACTCTAATTTTTTCAAAGTAACAGTCCTGTTTCCCTGCAACACCAAATTAATGACATTACAGTTCTTCAAGAAGGAGGAACCAGTAAAGCCAGTACATACCAGAGGCACGACCAACTTACTAATCCCGAAATTCAACTACGAGCTTTTTAACTGCAACAACTTTAATATACGCTATTGGAGCTGGAATTACCGCGGCTGCTGGCACCAGACTTGCCCTCCAA
+
CDDDDIIIIIIIIIIIIIIIIIIIIIIIIIIIIIIIIHIIHIIIIIIIIIIIIIIIHIIHHIHIIIIIIIIIIHIIIIIIIIIIHIIIIIIIIIIIIIIIIIIIIIIIIIIIIIIIIIIIIHIIIIIGIIIIIIIHIIIHIIIIIIIIIHIIIIIIIIIIIIIIIIIIIIIHIIIIIIIIIIIIIIIIHIHIIIIHIIIIIIIIIIIIIIIIIIIIIIIIIIIIIIHIHH7IIIIIIIHIIIIHHIIIIIIIIIIIIIIIIIIIIIIIIIIIIIHIIIIIIIIIIIIIIIIIIIIIIHGFFIIIIIIIIIIIIIIIIIIIIIIIIIIIIIIIIIIIIIIIIDDDDD
@HISEQ:969:HM2KJBCX2:2:1101:13427:3231 2:N:0:ACTATGCA
GGAAATCCCATCCCCAACTATCCCTATTAATCATTACGTCGATCCTAGAAACCAACAAAATAGAATCAAACGTCCTATTTCATTATTCCATGCTAATGTATTCAAGCGCGAGCTTGCTTTAAACACTCTAATTTTTTCAAAGTAACAGTCCTGATTTCCCGCGACACCAAATTAATGACATCGTGGTTCGTCAGAAGGGAGAAACCAATAATGCTAGTACGTACAAAGTAAGACCGACATATTAGTCCCGAAATTCAACTACGAGCTTTTTAACTGCAACAACTTTAATATACGCTATTGGAGCTGGAATTACCGCGGCTGCTGGCACCAGACTTGCCCTC
+
DD@0<GEHIEHIIHEHHIE@GIHHHEHHICH@CGHH@@HICCCGE?F?GHIHI@1CEH1CHHEHHIII?DEHH1DHG?HC<<FHHIHHHF?IHHHIIHHHG@EHHGGGHHHHHIIHEHHIHFGBGHEHGIIHIIEHHIIIIHGHIIIIIIIHHHGEIIIIHIGIGIIIIIIHGHIIIIIIHIIHHHHHIIHGIIIHHHHIIIIIIIIIIIIHIIIIIIIHIIIIIIIIIIIIIIIIIIHIIIHHF-IIGIIIHHEIHIHHIIIIIIIIIHIIIIHIHHIIHHHHEIIHHIIIIHIHIIIIIIIIIIIIIIIIIIIIIIIIIIIIIIHIIIIIIHIIDDDDC
@HISEQ:969:HM2KJBCX2:2:1101:16663:3562 2:N:0:ACTATGCA
GGAAATCCCATCCCCAACTATCCCTATTAATCATTACGTCAATCCTAGAAACCAACAAAATAGGATCGAACGTCCTATTTCATTATTCCATGCTAATGTATTCAAGCGTTAGCCTGCTTTAAACACTCTAATTTTTTCAAAGTAACAGTCCTGTTTCCCTGCAACACCAAATTAATGACATTACAGTTCTTCAGAAAGGAGGAATCAGCGAAGCCAGTGCATACCAGTGGCACGACCAACCTGCTGACCCCGAAATTCAACTACGAGCTTTTTAACTGCAACAACTTTAATATACGCTATTGGAGCTGGAATTACCGCGGCTGCTGGCACCAGACTTGCCCTCCAA
+
DDDDDIIIIIIHHIIIIIIIIIIIIIIIIIIIIIIIIIIIIIIHHIIIIIIIIIHIGIHHHHHHHHHHIIICGHHHGIIIIIIIFHIHHIEHHHHIIIIIIIIIIIIIIIIIIIIIIIIIHIIIIIIHIIIIIIIIIHIIIIIIIIHIIIIIIIIIIIGIIIIIHIIIIIIIIIIIIIIIIIIIIIIIIIIIIIIIIIIIIIIIIIIIIIIIIIIIIIHIIIIIIIIIIIIIIIIIIIIIIIHHHIIIIIIIIIIIIIIIIIIIIIIIIIIIIIIIIIIIIIIIIIIIIIIIIIIIIIIIIIIIIIIIIIIIIIIIIIIIIIIIIIIIIIIIIIIIIIIIIDDDDD
@HISEQ:969:HM2KJBCX2:2:1101:5736:4622 2:N:0:ACTATGCA
GGAAATCCCATCCCCAACTATCCCTATTAATCATTACGTCGATCCTAGAAACCAACAAAATAGAATCAAACGTCCTATTTCGTTATTCCATGCTAATGTATTCAAGCGTGAGCCTGCTTTAAACACTCTAATTTTTTCAAAGTAACAGTCCTGATTCCCCATGACACCAAATTAATGACATCATGGTTCGTCAGAAGGTAGGAATCAATAATACCAGTACGTACAATAGCACGACCAATAAATTAATCCCGAAATTCAACTACGAGCTTTTTAACTGCAACAACTTTAATATACGCTATTGGAGCTGGAATTACCGCGGCTGCTGGCACCAGACTTGCCCTCCAA
+
DDDDDIIIIIIIIIIIIIIIIIIIIIIIIIIIIIIIIIIIIIIIIIIIIIIIIIIIIIIHIIIIIIIIIIIIHIIIIIIIIIIIIIGHIIIIIIGGHHIHIHHIIHIIIIIIIIIIIIIIIIIIIIIIIIIIIIHIIIIIIIIIIIIIIIIIIIIIIIIIIIIIIIHIIIIHHIIIIIIIIIIIIIIIIIIIIIIIIIIIIIIIIIIIIIIIHIIIIIIIIIIIIIIIIIIIIIIIIIIIIIIIIIIIIIIIIIIIIIIIIIIIIIIIIIIIIIIIIIIIIIIIIIIIIIIIHIIIIIIIIIIIIIIIIIIIIIIIIIIIIIIIIIIIIIIIIIIIIIIIDDDDD
@HISEQ:969:HM2KJBCX2:2:1101:2552:4420 2:N:0:ACTATGCA
GGAAATCCCATCCCCAACTATCCCTATTAATCATTACATCGATCCTAGAAACCAACAAAATAGAATCGGATGTCCTATTTCATTATTCCATGCTAATGTATTCAAGCGTGAGCCTGCTTTAAACACTCTAATTTTTTCAAGGTAACAGTCCTAATTCCCCGTGACACCAAATTAATGGCATTACGGTTCTTTAGAAGGTGAGAAATCAATAATATCAGTACATACCAACGGCATGACCGAAACATTGATTCCGAAATTCAACTACGAGCTTTTTAACTGCAACAACTTTAATATACGCTATTGGAGCTGGAATTACCGCGGCTGCTGGCACCAGACTTGCCCTCCAA
+
DDDDDIIIIIIIIIHIIIIIIIIIIIIIIIIIIIIIIIIIIIIIIIIIIIHIIIIIIHIIIIIIIIIIIIIIIHIIIIIIIIIIIIGHIIIIHHIIIIHHHHIIIIIIIIIIIIIIIIHIIIIIIIIIHIHIIIIIIIIIIIIIIIIIIIIIIIIIIIIHIHIIIIIIIIIIHIHIHIIIIIIIIIIHIIIIIIIIIIIIIIIIIHIIIIIIIIIIIIIIIIIIIIIIIIIIIIIIIIIIIIIIIHIIIIIIIIIIIIIIIIIIIIIIIIIIIIIIIIIIIIIIIIIIIIIHIIIIIIIIIIIIIIIIIIIIIIIIIIIIIIIIIIIIIIIIIIIIIIIIIIDDDDD
@HISEQ:969:HM2KJBCX2:2:1101:11639:5289 2:N:0:ACTATGCA
GGAAATCCCATCCCCAACTATCCCTATTAATCATTACGTCAATCCTAGAAACCAACAAAATAGGATCGAACGTCCTATTTCATTATTCCATGCTAATGTATTCAAGCGTTAGCCTGCTTTAAACACTCTAATTTTTTCAAAGTAACAGTCCTGTTTCCCTGCAACACCAAATTAATGACATTACAGTTCTTCAGAAAGGAGGAATCAGCGAAGCCAGTGCATACCAGTGGCACGACCAACCTGCTGACCCCGAAATTCAACTACGAGCTTTTTAACTGCAACAACTTTAATATACGCTATTGGAGCTGGAATTACCGCGGCTGCTGGCACCAGACTTGCCCTCCAA
+
CDDDCIIIIIIIIIIIIIIIGHIIHIIIIHHIIIIIIIIIIIHIIHIIIIIIIIIIIGHIIIHIIIIHHIII?HHIHHHHGIIIIIIIIGHHIIIGIIIIHHHHIHHHIIIIHIIIHHHHIHFHHIIHIHHHHIHHCHIIIIIIIIIIHIIIHIHIIIIIHHIIIIIIIIIIIIIIIIHHHHIIIHIIIIIIHIIIIIHHIIIHHIHIIIHIIIIIIIGIIIIIIIIIIIIHIIIIIIHIIIHHHHIIIIIIIIIIIIIIIIIIHIIIIIIHIIHHIHHHHHHIIIIIHIIIIIIIIIIIIIIIIIIIIIIIIIIIIIIIIIIHIIIIIIIIIHIIIIIIIDDDDD
@HISEQ:969:HM2KJBCX2:2:1101:18933:5493 2:N:0:ACTATGCA
GGAAATCCCATCCCCAACTATCCCTATTAATCATTACGGTGATTCAGAAACCAACAAAACAGGACCACCGTCCTATTTTATTATTCCATGCTAATGTATTCAGACATAAGCCTGCTTTGAACACTCTAATTTTTTCAAGGTAAAGGTCCTGGTTTCCTACCACGCTAAATTAATAACATGATAGTTCCCCAGAAGGTAGAAATTCTACACGCCAGTACAGACAATAGCCCGACCAACGATAGAACCCCGAAATTCAACTACGAGCTTTTTAACTGCAACAACTTTAATATACGCTATTGGAGCTGGAATTACCGCGGCTGCTGGCACCAGACTTGCCCTCCAA
+
DDCBDIIIHIIIIIIIIIIIIHIIIIIIIIIIIIIIIIIIGIIIIHHIHHIHIHHFHHIGHHCHHIGCHHHHHHHHIIHGHIIHHFHIIIIIHIIHHIIIHHIIHIIIFIIIIIIHIIIHIHIHIIIIIIIIIHIIIHIIIIIIIHHIIIIIIHHIIHIIIIHHIIIIIIIIIHHHHIIHIHHHHHIIHIIIIIIIIIIIHIHHIIIIIIIIIIIIIIIIIIIIHIIIIIIIIIHIIIIHHBIHHIIIIIIIGIIIIIIIIIIIGHIIIHIIIIIIIIIIIIIIIIIIIHGIIIIIIIIIIIIIIIIIIHIHIIIIIIIHIIIIIIIIIIIIIIHIIIDDDDD
@HISEQ:969:HM2KJBCX2:2:1101:9624:6529 2:N:0:ACTATGCA
GGAAATCCCATCCCCAACTATCCCTATTAATCATTACGGTGATCCTAGAAACCAACAAAATAGAACCATGCCGTCCTATTCTATTATTCCATGCTAATGTATTCGAGCAAAATGCCTGCTTTAAACACTCTAATTTTTTCAAGGTAAAGGTCCTGGTTCCACATGACACCCAATTAAGGACATCATGCTTCTCCAGAAGGTGAGAAATCAACTGCGACAGTTCATACCCCTTAAGGCACGACCATCACGTCAATCCCGAAATTCAACTACGAGCTTTTTAACTGCAACAACTTTAATATACGCTATTGGAGCTGGAATTACCGCGGCTGCTGGCACCAGACTTGCCCTCCAA
+
DDDDDHIIIIIIIIIIIIIIIIIIIIIIIIIIIHIIIIHIIGIIIIIIIIIIIIIIIIIIIGHIIGIIIHHHIIIIIIIIIIIIIIIIHIIIIIIIIIHIIIIIIIHIIIIIIHIIIIIIIIIHIIHIIIIIIIIIIIIIIIIIIIIIIIIIIIIIIIIIIIIIIIIIIIIIIIIIIHIIIIHIIIIIIGIHHIIIIIIIIIIIIIIHIIIIIIIIIIIIIIIIIIIIIIIIIIIIIIIIIIIIIIIIIIGIIIIIIIIIHIIIIIIIHIIIGIIIIIIIIIIIIIIIIIIIIIIIIIIHIIIIIIIIIIIHIIIIIIIIIIIIIIIIIIIIIIIIIIIIIIIIIIIDDDDD
@HISEQ:969:HM2KJBCX2:2:1101:5036:6849 2:N:0:ACTATGCA
GGAAATCCCATCCCCAACTATCCCTATTAATCATTACGGTGATCCTAGAAACCAACGAAATAGAATCAGTCCGTCCTATTTCATTATTCCATGCTAATGTATTCAGACGATAGTCTGCTTTAAACACTCTAATTTTTTCAAAGTAACAGTCCTGATTTCCCATCACACCAAATAAATGGCATGAAAGTTCCTCAGAAGGTAGAGATCCATCTCACCAGTGCAGACAATTAAGCCTGACCAATGGGTAGACCCCGAGGTTCAACTACGAGCTTTTTAACTGCAACAACTTTAATATACGCTATTGGAGCTGGAATTACCGCGGCTGCTGGCACCAGACTTGCCCTCCAA
+
0DBDB?1<DF@1<<CCHHHHHIHEEGHHIFEEHEHHH@DH1<@C<@G1FEG1<F10<D@HFHC@1<GE@<<10DCCEEH1FEEHGECH?1D1D<DHCGHGHHHHGA1HHCGHF?HEHEFHGHHFHHB1HEHHFHHFFHHHHHEFHHHG@EGHFHED7/?H?IHIHHIHIIHHGIIGEIGHHEEHHHFIIGHHHEHGIIGHIFIHHHHEIIHGGIHEIIGIEHFHIIIHHIIHIIIIIGFGIIGGHGDIIHGIIIIIIGIIIIIIIHIIIIIIIIIIHIHEIIIHIIIHHHIIIIHIIIHHIIIIIIHHIHHIIHIIIIIGIIIIIIHIIIIIIIIIHIIHHHHD@ADD
@HISEQ:969:HM2KJBCX2:2:1101:18169:6991 2:N:0:ACTATGCA
GGAAATCCCATCCCCAACTATCCCTATTAATCATTACGGCTCTCCTAGAAACCAACAAAATAGGAGCGCCGTCCTATTCCATTATTCCATGCTAATGTATTCGAGCAAAGGCCTGCTTTGAACACTCTAATTTTTTCAAAGTAAAAGTCCTGCTTCCCAAACCACGCCCAATAAAGGGCATGGCGTTCCGCAGAAGGAAAGGCCCGGCGCAACCAGTGCACGCGGTGAGGCGGACCGGCCCGCCAGGCCCAAGGTTCAACTACGAGCTTTTTAACTGCAACAACTTTAATATACGCTATTGGAGCTGGAATTACCGCGGCTGCTGGCACCAGACTTGCCCTCCAA
+
DDDDDIIIIIIIHIIIIIIHHIIIIIIIIIIIIIIIHIGIIIIIHIIIIIIGHEHHIHHEHHHH1FHHHIIIHHHHHIEHIIIFHHIIHHFHEHHHHIIIHHHHIHIIIIGIIIHIHIIHHHHHHHIIIGIIIIIEIHHHIIIIIIIHIHHHEEHIHHIHHH?ECHHIHHFHIHGIHIIIGHIHIHDHIHGIIHFHHHHHHDHHDHHE?IIHIIIIIHIIIHIIIIIIIIIIHHHIIIHIIIHIIIGIIHIHHIIHHFHIHHHHHIHIHHHEIHHEIIHIHIIIIIIHG?EEIIIIHIIHIIIHIIIIIIIIIIIIIIIIIIIHIIIIIIIIIIIIIHHG<D@DD
@HISEQ:969:HM2KJBCX2:2:1101:5929:7452 2:N:0:ACTATGCA
GGAAATCCCATCCCAACTATCCCTATTAATCATTACGGCTCTCCTAGAAACCAACAAAATAGGAGCGCCGTCCTATTCCATTATTCCATGCTAATGTATTCGAGCAAAGGCCTGCTTTGAACACTCTAATTTTTTCAAAGTAAAAGTCCTGCTTCCCAAAACACGCCCAGCGAAGGGCATGCCGTTCCGCAGAAGGAAAGGCCCGGCCGAGCCAGTGCACGCGGTGAGGCGGACCGGTCAGCCAGGCCCAAGGTTCAACTACGAGCTTTTTAACTGCAACAACTTTAATATACGCTATTGGAGCTGGAATTACCGCGGCTGCTGGCACCAGACTTGCCCTCCAA
+
DDDDDHIIIIHIIIHHIIIIHIIIIIIIIIIIIIHIIIIIIIIHIIIFHHHHGHIGIIFIIIHHIIIIIIIIGHIHHEHHIIIIIIIHIIIIIIIIHIHIIHHHIIHIIIHIIIIIIIHHHHIIIIIIIIIIIIHHFHHHHHHIHFFIHIIIIHIHIHHHIHHHIIIHHHHIIIIHHIIIIIHHHHIIIIIIIHIIHGIIIIIIHIIGIIIHIIIIHIIIIIII>IIIIIIIIIIIIIIIIIHIIHIIIIIIIIHIHHIHHHIIIIIIIIIIIIIIIIIIIIIIIIIIIHHHIIIIIIIIIIIIIIIIIIIIIIIIIIIIIIIIIIIIIIIIIIIIIIIDDDDD
@HISEQ:969:HM2KJBCX2:2:1101:17126:7275 2:N:0:ACTATGCA
GGAAATCCCATCCCCAACTATCCCTATTAATCATTACGGTGATCCTAGAAACCAACAAAATAGAACCATGCCGTCCTATTTTATTATTCCATGTTAATGTATTCAGGCACTAGCCTGCTTTGAGCACTCTAATTTTTTCAAGGTAATAGTCCTGCTTCCCCAACGCACCAAGTGAATGGCATGCTGGTTATTCAGAAGGTAAGAACCCACCACACCAGTACGGACAGTGAAGCCCGACCTATGGACAGATTCCGAAATTCAACTACGAGCTTTTTAACTGCAACAACTTTAATATACGCTATTGGAGCTGGAATTACCGCGGCTGCTGGCACCAGACTTGCCCTCCAA
+
DDDDDIIIII?HHIIIGIEHHHIIIIHIIHHIGHHE1EHCEHH@E?HGIHHIIHGHCHEHFHH?@HHHIEHF<C<EGHHIFHHHHHII?@GHHHCHECIHIIIHIHIIIIIIIIIIHIIHIHEHHGG@HHIIIIIIIIIIIIIIIIIIIIIHIIIIHHHIHHEHDCIHHHGHIHHIIIIHHHHHIHHHIHIHHIIHGIIIIIIIIHIHHHIIHHGIHHHHHII?HIIIHIIHHHIHHEF1IGHIHHGIIHG?FEHIHHGHHGHHIHHHHIIIIIHHFIIGIHIIIIIIIIIIIIIIIIIIIIIIIIIIIIIHIIIIIIIIIHIHHIHHIIIIIHHCHIIIHIHDDDDD
@HISEQ:969:HM2KJBCX2:2:1101:6236:7138 2:N:0:ACTATGCA
GGAAATCCCATCCCCAACTATCCCTATTAATCATTACGTCAATCCTAGAAACCAACAAAATAGGATCAACGTCCTATTTCATTATTCCATGCTAATGTATTCAAGCGCGAGCCTGCTTTAAACACTCTAATTTTTTCAAAGTAACAGTCCTGATTCCCCACCACACCAAATTAATGACATGATGGTTCGTCAGAAGGTAGAAATCAGTAACACCGGTACGTACCGAAGGCACGACCAGCGTACTAATCCCGAAATTCAACTACGAGCTTTTTAACTGCAACAACTTTAATATACGCTATTGGAGCTGGAATTACCGCGGCTGCTGGCACCAGACTTGCCCTCCAA
+
ADCADIIIIIIIIHIIIIIIIIIIIIIIIHHIIIIIIIIIIIIIIHIIIIIIIIGIIHEHIIIHFHHIIIIIHIIIIHHIHHIIIIIHIIHIIIIIIIIIIIHIIHIHIIIIIIIIIIIIIIHIIIIIIIIIIIIIIIHHIIIIIIHIHIIIIHHIIIIIIIIIIIIIHCIIIIIIIIIIIIIIHIIIIIIIIIIIIIIIIIIHIIIHIIIIHIIIIIIIIIIIIIIIIIIIIIIIIIIIIIIGIIIIIIIIIIIIIIHHHEIIIIIIIIIIIHIIIIIIHIIIIIIIIIIIIIIIIHHHIIIIIIIIIIIIIIIIIIIIIIIIIIIIIIIIIIIHIIIIDDDDD
@HISEQ:969:HM2KJBCX2:2:1101:12115:7947 2:N:0:ACTATGCA
GGAAATCCCATCCCCAACTATCCCTATTAATCATTACGTCGATTTCCGAAAACCAACAAAATAGAAACGACGTCCTATTCCATTATTCCATGCACGAATATCCAAGCGTGTAAAGCCTGCTTTGAGCACTCTAATTTTTTCAAAGTAAACCTGGCGGCGCCCCAGGACACTCGGTTAAGAGCACCCTGACGCCTCCGCCACACCATTCACGGGCCAATGGGACAGTCGCGCCAAACAGCGGACCGTCCCCTACCCGCCGAGATCCAACTACGAGCTTTTTAACCGCAACAACTTTAATATACGCTATTGGAGCTGGAATTACCGCGGCTGCTGGCACCAGACTTGCCCTCCAA
+
DDBDDIIIIIHIIIIIIIIHHHIIIIHHHIIIIIIIIIIIIIIIIIIIIIHIIHHHHIIIHIIEHIHIIHIIIIGHFHHIIHIIIIIIIGIIIHHHIIIIIEEHHHIIHHIIIIHIIHIIIIIIIIIIIIIIIHGHHIHHHHGHIHHEHHHHHIIIHIHHHIIIIHFIIHHHIIHHIIHHIHIIIIHHIIHIIIIIIIIIHIHI=IIIHIIIIIIIIIIIIIIIIIIIIIHIIHHIHIIIIIIIHHHIIIHEIHIIIIIIIIHGIIIHIIIIIIIIIIHIIIIIIIIHHIHIIIIIIIIIHIIIIIIIIIIIIIIIIIIHIIIIIIIIIIIIIIIIIIIHHHIIIIIIDDDDD
@HISEQ:969:HM2KJBCX2:2:1101:20459:7838 2:N:0:ACTATGCA
GGAAATCCCATCCCCAACTATCCCTATTAATCATTACGTCAATCCTAGAAACCAACAAAATAGGATCAACGTCCTATTTCATTATTCCATGCTAATGTATTCAAGCGCGAGCCTGCTTTAAACACTCTAATTTTTTCAAAGTAACAGTCCTGATTCCCCACCACACCAAATTAATGACATGATGGTTCATCAGAAGGTAGAAATCAGTAACACCAGTACGTACCGAAGGCACGACCAGCGTACTAATCCCGAAATTCAACTACGAGCTTTTTAACTGCAACAACTTTAATATACGCTATTGGAGCTGGAATTACCGCGGCTGCTGGCACCAGACTTGCCCTCCAA
+
DD0DDHIIIIIEGGHHHIGIHHHGHC?HFCE?GFHHIIHICHGCFHG@GHIIHGEEH1FH?GE111<1F@01<DGH?1CCHG@1DG@HFGECGD?IHHGHHEHFCFE<FBHFEHEHHHHFFFHHHHIIIHHGHEHCFFHHHHGHHHCGHHHCGEFHFHEG=D7E@HECHHHEHHC<CF@CHIIIHHEEHHDHHIIHIHIIIIHIHFIHHHHHFHEIHIHHHHHHIIHHHECAIIHHIHGEFHG<HCFIIHHGHGIIIIIEHIHIHHHHHGHEHGIIIIIHEEEHGHIHEH@IIIIIIIEIIHHHFHHHHHHHHHIIIIHEIHHHFHHHHIIHFHHHHHGHDD<<@
@HISEQ:969:HM2KJBCX2:2:1101:14786:9309 2:N:0:ACTATGCA
GGAAATCCCATCCCCAACTATCCCTATTAATCATTACGTCAATCCTAGAAACCAACAAAATAGGATCGAACGTCCTATTTCATTATTCCATGCTAATGTATTCAAGCGTTAGCCTGCTTTAAACACTCTAATTTTTTCAAAGTAACAGTCCTGTTTCCCTGCAACACCAAATTAATGGCATTACAGTTCTTCAGAAAGGAGGAATCAGCGAAGCCAGTACATACCAGTGGCACGACCAACCTGCTGACCCCGAAATTCAACTACGAGCTTTTTAACTGCAACAACTTTAATATACGCTATTGGAGCTGGAATTACCGCGGCTGCTGGCACCAGACTTGCCCTCCAA
+
DDDDBIIIIIIIIIHHHHGHHHIIIIIIIIEHIIIIIIHIIIHIIHIHIIIIIHIIIIIIIIGHHGIIIGHIHHIIIIIHHIIEHIIIHEHHGEHHIIGIIIIHHHIIIIIIIIIIIIHHHIIIIIIIHIHIIIIIIIHEHIIIIIGIIHIIIIIHIIIIIIIIIIIIIIIHHHIIIIIIIIIIIIIIIIHIIIIHIIIIIIIIHIIIIIIIIIIIIIIIIIIIIIIIHIIIIIIIIIHIIIIHHIIIIIIIIIIIIIIIIIIIIIIIIIIIIIIIIIIIIIIIIIIIIIIIIIIIIHIHIIIIIIIIIIIIIIIIIIIIIIIIIIIIIIIIIIIIIIIIIDDDDD
@HISEQ:969:HM2KJBCX2:2:1101:8991:9209 2:N:0:ACTATGCA
GGAAATCCCATCCCCAACTATCCCTATTAATCATTACGGTGATCCTAGAAACCAACAAAATAGAACCATGCCGTCCTATTTCATTATTCCATGCTAATATATTCAGGCGATAGCCTGCTTTAAGCACTCTAATTTTTTCAAGGTAACAGTCCTGCTTCCCCGGCGCACCAAATTAATGGCATGCTGGTTATTCAGAAGGTAGGAATCCATCACGCCAGTACAGACCCAAAAGCCCGACCGACGGATGAACCCCGAAATTCAACTACGAGCTTTTTAACTGCAACAACTTTAATATACGCTATTGGAGCTGGAATTACCGCGGCTGCTGGCACCAGACTTGCCCTCCAA
+
DDDDDIIIIIIIIIIIIIIIIIIIIIIIIIIIHHIIIIIIIIIIIIHIHIIIIHHIIIIIIHHHHIIIHIGHDEHIIIHEHHIIICGHGIII?HHIHIIIHHHIIIIIIIIIIIIIIIHIIIIIIIIIHIHIIIIIHHIIIIIHIIIIIIIIIIIIIIIIIHIIIIHHIIIIIIIIIIIIIIIIIHIIIIIIIIIIHHHIIIIIIHIIIIIIIIIHIIIIIIIIIHIIIIIIIIIIIIIIIIIIIIHIIIIIIIIIIIIIIIIIIIIIIIIIIIIIIIIIIIIIIIIIIIIIIIIIIIIIIIIIIIIIIIIIIIIIIIIIIIIIIIIIIIIIIIIIIIIIIIIDDDDD
@HISEQ:969:HM2KJBCX2:2:1101:9821:10386 2:N:0:ACTATGCA
GGAAATCCCATCCCCAACTATCCCTATTAATCATTACGTCGATCCTAGAAACCAACAAAATAGAATCAAACGTCCTATTTCATTATTCCATGCTAATGTATTCAAGCGTAAGCCTGCTTTAAACACTCTAATTTTTTCAAAGTAACAGTCCTGATTCCCCACGACACCAAATTAATGACATCGCGGTTCTTCAGAAGGTAGGAACCGATAATGCCAGTGCGTACCGAGGCACGACCAACAATTCGATCCCGAAATTCAACTACGAGCTTTTTAACTGCAACAACTTTAATATACGCTATTGGAGCTGGAATTACCGCGGCTGCTGGCACCAGACTTGCCCTCCAA
+
DDDDDIIIIIIIIIIIIIHIIIIIIIIIIIIIIIIIIIIIIIIIIIIIIIHIIIIIIIIIIIIIIIIIIHHHHHIIIIHIIIIIIIIHHIIIIIIIIIIIIIIIIIIIIIIIIIIIIIIIIHHIIIIIIIIIIIHHIIHHHIIIIIGIIHIIHIIIIIIIHIIHIIIIIIIHHIIIIIHHIIGIIIIHIIIIIIHIIIIIIIIIIIIIIIIIIIIIIIIIIIIIIIIIIIIIIIHIIIHIIHHEIIIIIIIIIIIIIIIIHEIIIIIIIHIIIIIIIIIIIIHIIIIIIIHHHIIIIIIIIIIIIIIIIIIIIIIIIIIIIIIIIIIIIIIIIIIIIHIIDDDDD
@HISEQ:969:HM2KJBCX2:2:1101:9379:10218 2:N:0:ACTATGCA
GGAAATCCCATCCCCAACTATCCCTATTAATCATTACGTCGATCCTAGAAACCAACAAAATAGGGTCAAACGTCCTATTTCATTATTCCATGCTAATGTATTCAAGCGTGAGCCTGCTTTAAACACTCTAATTTTTTCAAAGTAACAGTCCTGATTCCCCGCGACACCAAATTAATGACATCACGGATCTTCAGAAGGGAGAAACCAGTGACACCAGTGCATACCAAAGGCATGACCAGCGTACTGATCCCGAAATTCAACTACGAGCTTTTTAACTGCAACAACTTTAATATACGCTATTGGAGCTGGAATTACCGCGGCTGCTGGCACCAGACTTGCCCTCCAA
+
?@DDDEH@HH@HCEH?ECCHEEECGHIIEHIHHHHHHHC1<CH1D1F<11FFHII@HCHHIG?1<<@<CCGCH@<GEE1F1CHHEH?<<@G@1DDFIIIIIIIIIHIIIIHIIIIIIIIIIIIIIIIIHHIIIIIIGIIIIIIIIHIIHHGIIIHII:HDEHHIIIIIIIIIHIIIIIIHIIIHHHEHHEIIIIIIIH@IIIIIHIIHH;<HIIIIIIIIIIIIHFFIGIGIHIIIIHHEIIIHHIIIIIIIIIIIIIIIIIIIIIIIIIIIIIIIIIIIIIIHIIIIIIIIIIIIIIIIIIIIIIIIIIIIIIIIIIIIIIIIIIIIIIIIIIIIIIIIIDDDDD
@HISEQ:969:HM2KJBCX2:2:1101:9763:10019 2:N:0:ACTATGCA
GGAAATCCCATCCCCAACTATCCCTATTAATCATTACTTCAGTCCTAGAAACCAACAAAATAGAACCAAAGTCCTATTCCATTATTCCAATAGCGTATATTAAAGTTGTTGCAGTTAAAAAGCTCGTAGTTGAATTTCGGGATTAGTACGCTGGTCGTGCCTTCGGTACGTACTGGTGTTACTGATTCCTACCTTCTGACGAACCATCATGTCATTAATTTGGTGTGGTGGGGAATCAGGACTGTTACTTTGAAAAAATTAGAGTGTTTAAAGCAGGCTCGCGCTTGAATACATTAGCATGGAATAATGAAATAGGACGTTGATCCTATTTTGTTGGTTTCTAGGATTGACGTAATGATTAATAGGGATAGTTGGGCATCGTA
+
DDDDDHIFHIHIIHIIIIIIIIIGIIHIIIHIHHIIHHHHIIIIGIHFHIHHIIGHHIIHIIIIHHHHHH?FGEHHHHEHIIIIGIIEEHIHFE<CH0DG?DFH?<CD<FHEHF@FHHCHH0FEHF?HHEH@HHDHECGCFHHGHIIHHHHIIHHIHHHHGHHGEHHHHIGIIIIHIHIHIHIIIHHHHHHHHIIHIIIIIIHHFHIIHHIIIHHHHHIHIIIHHEIIIIGIIIIIIHHIIHIIIIHIIHIIIIIIIIHHIIIHIIIHHGIIIIIIHHIIHIIHIIIIIIHHIIHIHGIIHIIIIIIIIIIIIIHHHIIIIIGIIIIIIIIIIIIIIIIIHIIIIIIIIIIIIIIIIIIIIIIIIIIIIIIIIHIIIIDDDDD
@HISEQ:969:HM2KJBCX2:2:1101:13561:10322 2:N:0:ACTATGCA
GGAAATCCCATCCCCAACTATCCCTATTAATCATTACGGTGATTCAGAAACCAACAAAACAGGACCACCGTCCTATTCTATTATTCCATGCTAATGTATTCAGACGTAAGCCTGCTTTGAACACTCTAATTTTTTCAAGGTAAAGGTCCTGGTTTCCCACCACGCTAAATTAATAACATGATGGTTCTCCAGAAGGTAGGAATTCTACACGCTAGTACAGACTGGGTAGCCCGACCAACGGTAGAACCCCGAAATTCAACTACGAGCTTTTTAACTGCAACAACTTTAATATACGCTATTGGAGCTGGAATTACCGCGGCTGCTGGCACCAGACTTGCCCTCCAA
+
DCDDDIIIIIIIHIIIIIIIIFIIIIIIIIIIIIIIIIIIHGIIGHHIGIIHHIIIIHIIIIIIIIHIHIIIIIHHHIICGHIIIHIIIIIGIIIIHIHHIHEHIHHIIIIIIIIIIIIHIIIHIIIIIIIIIIHIIHHHIIIIIHHIIIIHHIHIHGIIHHHIIIIIIHIIIHIIIIHHIIIIIIIIIIIIHIIIIIIIIIIIIIIIIHHIIIIIIIIIIIIIIIIIIIHIIII5IIIIIIHGHIIIIIIIIIHHIIIIIIIIIIHHIIIIIHIIHIIIIIIIIIIIIIIIIIIIIIIIIIIIIIHIIIHIHIIIIIIIIIIIIIIIIIIHHHHIIIIIDDDDD
@HISEQ:969:HM2KJBCX2:2:1101:2381:10924 2:N:0:ACTATGCA
GGAAATCCCATCCCCAACTATCCCTATTAATCATTACGGCGACTCTAGAAACCAACAAAATAGAACCACACGTCCTATTTTATTATTCCATGCTAATGTATTCAGGCAATAGCCTGCTTTGAACACTCTAATTTTCTCAAGGTAAAAGTCCTGGTTCCCCAACGCACACCAATAAAGGGCACGTTAGATCACCAAGAGGTAAGACCCGGACAGATAGTACACACCGTTAGGCGGACCACCCAACCAAGCCTGAAATTCAACTACGGGCTTTTTAACTGCAACAACTTTAATATACGCTATTGGAGCTGGAATTACCGCGGCTGCTGGCACCAGACTTGCCCTCCAA
+
DDDDDIIIIIIIIIIIIIIIIIIIIIIIIIIIIIIIIIHIHIIIIHIIIIIHIIIIIIIIIIIGIIIHIHHHGHHIIIIIIIIIIIHIIIIIGHGIIGIHIIIIIIIIIIIIIHIIIIIIIIIIIIIIIIIHIIIIIIIIIHIHIIIIIHIIGIIHHIHIIIIIIIIIIIIIIIIHHHIIIIIIHIIIIIIIIIIIIHIIIIIIIIIIIIIIIIIIIIIIIIIIIIIIIHIIIIIIIIIIIIIIHIIIIIIIIIIIIIIIIIIIIIIIIIHIIIIIIIIIIIHIIIIIIIIIIIIIIIIIIIIIIIIIIIIIIIIIIIIIIIIIIIIIIIIIIIIIIIIIIDDDDD
@HISEQ:969:HM2KJBCX2:2:1101:2684:11460 2:N:0:ACTATGCA
GGAAATCCCATCCCCAACTATCCCTATTAATCATTACGGTGATCCTAGAAACCAACGAAATAGAATCAGTCCGTCCTATTTCATTATTCCATGCTAATGTATTCAGACGATAGTCTGCTTTAAACACTCTAATTTTTTCAAAGTAACAGTCCTGATTTCCAACCACACCAAATAAATGGCATGAAAGTTCCTCAGAAGGTAGAGATCCATCTCACCAGTGCAGACAATTAAGCCTGACCAATGGGTAGACCCCGAAGTTCAACTACGAGCTTTTTAACTGCAACAACTTTAATATACGCTATTGGAGCTGGAATTACCGCGGCTGCTGGCACCAGACTTGCCC
+
@DDDAIHIHIIIIIHIHIIHIIIIIIIIHIIHIIIHHIIIIHHHIIIIIHIIGIIIIIIIIIIIGGIIIIIIIIIIIHIHHHIIHHHHIH?CHHHIIIIIIIIHIIHIIIIHHHIIFHHHIHIHHHIIIHHHHHHIIIIIIHHHHIIIIIHHHHIIHIHIIIIIIIIHIHIHFGHIIIIIIIIIIIIIIIIIHIIIIIIIIIHIIIHIIHIHIHHHIIIIIIIIIIIIIIIIIIHIIGIIHHIIGHHEIIIIIIIIIHIIHIIHHHHIIIIIIIIIIHIIIIIIIIIIHIIIIIIIIIIIIIIIIIIIIIIIIIIIIIIIIIIIHIIIIIHIIIIIIIDDDDD
@HISEQ:969:HM2KJBCX2:2:1101:19495:11453 2:N:0:ACTATGCA
GGAAATCCCATCCCCAACTATCCCTATTAATCATTACGGTGATCCTAGAAACCAACAAAATAGAACCATGCCGTCCTATTCTATTATTCCATGCTAATGTATTCGAGCAAAAATGCCTGCTTTAAACACTCTAATTTTTTCAAGGTAAAGGTCCTGGATCCGCAAGACACCCAATAAAGGACATCAAGTTTCTCCAGAAGGTGAGAAATCAACAGTAACAGTTCATACCCCTTAAGGCATGACCGTCACGTCAATCCCGAAATTCAACTACGAGCTTTTTAACTGCAACAACTTTAATATACGCTATTGGAGCTGGAATTACCGCGGCTGCTGGCACCAGACTTGCCCTCCAA
+
DDDDDIIIIIIIIIIIIIIIIIIIIIIIIIIIIIIIIIIIIIIIIIIHIHIIIIIIIIIIIIIIHIIIIIHEHIIHHIIHIIIIIIGIHIIIIHIIIIIHHGHIIIIIIIIIIIHIIIIIIIHGIIHIIIIIIIIIIIIIIIIIIIIIIIIIIIIIHIHIIIIIIIIIIIIHIIIIIIIHIIIIIIIIIIIIHIIIIIIIIIIIIIIIIIIIIIIIIIIIIIIIIHHIIIIIIIIIIIIIIIIIIIIIIIHGIIIIIIIIIIIIIIIIHEHIIIIIIIIIIIIIIIIIIIIIIIIIIIIIHIIIIIIIIIIIIIIIIIIIIIIIIIIIIIIIIIIIIIIIIIIIIIIIDDDDD
@HISEQ:969:HM2KJBCX2:2:1101:14616:12123 2:N:0:ACTATGCA
GGAAATCCCATCCCCAACTATCCCATTAATCATTACGTCAATCCTAGAAACCAACAAAATAGGATCGAACGTCCTATTTCATTATTCCATGCTAATGTATTCAAGCGTTAGCCTGCTTTAAACACTCTAATTTTTTCAAAGTAACAGTCCTGTTTCCCTGCAACACCAAATTAATGACATTACAGTTCTTCAAGAAGGAGGAATCAGTAAAGCCAGTACATACCATAGGCACGACCAACCTACTGACCCCGAAATTCAACTACGAGCTTTTTAACTGCAACAACTTTAATATACGCTATTGGAGCTGGAATTACCGCGGCTGCTGGCACCAGACTTGCCCTCCAA
+
@DDDDIIIHHHIIHHFHIIIGIHGEHHHIIIIIHIFHIIHIGHIIGHIHIHHHHHHIGIHII?1F1<GGHHHHHHIHEGHEEFHIDEHHIHHGFHIIHHHHGFGHIIIIIIIHHHIIHHHFCHHIIIIHIIIIHHIHHHIIIHIIIIIHIIIIIGIHIIIIIIHHIHHHHIIHIIIIIIHIIHIHHHIIHGIIIHHHCIIIIIH;IIIIIIIIIIHHIHIIIIGIHIIIIIIIHIHIHIIIHGHHIIIIIIIIHFHIIIIIIIGIIIIIIIIHHIIHIIIIIIIIIIIIIIIIIIIIIHIIHHIIHIIIIIIIIIIIIIIIIIIIIIIIIIIHIIIIIIIDACDA
@HISEQ:969:HM2KJBCX2:2:1101:15595:12536 2:N:0:ACTATGCA
GGAAATCCCATCCCCAACTATCCCTATTAATCATTACGGTGATCCTAGAAACCAACAAAATAGAACCATGCCGTCCTATTCTATTATTCCATGCTAATGTATTCGAGCAAAAATGCCTGCTTTAAACACTCTAATTTTTTCAAGGTAAAGGTCCTGGATCCGCAAGACACCCAATAAAGGACATCAAGTTTCTCCAGAAGGTGAGAAATCAACAGTAACAGTTCATACCCCTTAAGGCATGACCGTCACGTCAATCCCGAAATTCAACTACGAGCTTTTTAACTGCAACAACTTTAATATACGCTGTTGGAGCTGGAATTACCGCGGCTGCTGGCACCAGACTTGCCCTC
+
@@BD@?@GHHHHIEHEHIFGHHH?CFEHHIIIGFEEHHCFH?HCEHHHEHIII?HHHHHHHIEHHHIIG<FHC@FC<<GHHHHI111C1<FHH?1CCGCGGGCH?C@GHEHF@@D?HHHHHEHEHHGCEF?FHEDDEE@H?GFFHGIHHIHHEFIIHHIGHE@CFFHHHHEEHGHEHHGCGEHHH?GHEHIGIIIIIHGGGHIIII<IIIHGEHHGFCHCHG@IIIHDAEIIHIHHHHHHIIHIGIFHGHHHFDHIHIIHEHGGIHHIHHIIHCHHEHHHEGGHIIIIIIIHHGH@IHHHIIIIHIHIIIIIGIHIHHIHE?CHIIHIIHFIIHGIIHHHHIIHH@DDDA
@HISEQ:969:HM2KJBCX2:2:1101:14094:13007 2:N:0:ACTATGCA
GGAAATCCCATCCCCAACTATCCCTATTAATCATTACGTCGATCCTAGAAACCAACAAAATAGAATCAAACGTCCTATTTCATTATTCCATGCTAATGTATTCAAGCGTGCGCCTGCTTTAAACACTCTAATTTTTTCAAAGTAACAGTCCTGATTCCCCACGACACCAAATTAATGACATCGCGATTCTTCAGAAGGTAGGAACCAATAATGCCAGTGCGTACCGAGGCACGACCGACAATCTGATCCCGAAATTCAACTACGAGCTTTTTAACTGCAACAACTTTAATATACGCTATTGGAGCTGGAATTACCGCGGCTGCTGGCACCAGACTT
+
<BBB0<F111<1<1<100F@<F1F11<<<1G?1C11DC1</<EE@<<<CE1GH1CE<@C@CGHCHEHHC1E0C10<DC<<DC1<F@@CG@C1CHHH@?HGG7@<@1HHHH<IHG@?EHCDGE@HFFBGH6<IHEF2<<BACIHBCFF<?B1AAGB<F0FCCGF@IIIHHGFF/DCHHC@CFC@C/HC?HFIHEEG?FCCCE?HFHHHEFGC1HIHIHE/0HCEEFIHE0GHC=?FFGC?HHGIHCHBDE@1HHF1CC@CHHHGD1HGFHHHH?GEHIHHHHHFHCIHCHFEGCDEF1@GFGD1GIHG@IGHHHHDDDGEEEHC<1D1FIHE@D@DD
@HISEQ:969:HM2KJBCX2:2:1101:17995:13144 2:N:0:ACTATGCA
GGAAATCCCATCCCCAACTATCCCTATTAATCATTACGGTGATCCTAGAAACCAACGAAATAGAATCAGTCCGTCCTATTTCATTATTCCATGCTAATGTATTCAGACGTTAGCCTGCTTTAAACACTCTAATTTTTTCAAAGTAACAGTCCTGATTTCCCATCACACCAAATAAATGGCATGAAAGTTCCTCAGAAGGTAGAGATTCATCTCACCAGTGCAGACAATTAAGCCTGACCAATGGGTAAACCCCGAAGTTCAACTACGAGCTTTTTAACTGCAACAACTTTAATATACGCTATTGGAGCTGGAATTACCGCGGCTGCTGGCACCAGACTTGCCCTCCAA
+
CDDDDIIIIIIIIIIIIIIIIIIIIIIIIIIIIIIIIIIIIIIIIIIIIIIHIIIIIIIIIIIIIHIIHIIIIHIIIIIIIIIIIHIIHIIIGIIIIIIIIHIIIIIIIIIIIIIIIIIIIIHIIIIIIIIIIIIHIIIIIIIIIIIIIHIIIIIHIHIIIIIIIIIIIIIIIIHIIIIIIIIIIIIIIIHIIIIIIIIIIIIIIIIIIIIIIIIIIIIIIIIIIIIIIIIIIIHIIIIIIIIHIHEIIIIIIIIIIIIIIIIIIIIIIIIIIIIIIIIIIIIIIIIHHIIIIIIIIIIIIIIIIIIIIIIIIIIIIIIIIIIIIIIIIIIIIIIIIIIIIIIDDDDD
@HISEQ:969:HM2KJBCX2:2:1101:4720:13902 2:N:0:ACTATGCA
GGAAATCCCATCCCCAACTATCCCTATTAATCATTACGTGGTCCTAAAACCAACAAAATAGAACCATCGTCCTATTTTATTATTCCATGCTAATGTATTCAAGCAAAAATGCCCGCTTTAAACACTCTAATTTTTTCAAAGTAAAGGTCCTGGTTCATCGAAACACCCAGAGCATCCCAACTCACCAGAAGGTGAGAAATTGGCTACACACTGTTTCATGCCCCTAAAGGCAAGACCGATATATCCCAATCCCGAAATTCAACTACGAGCTTTTTAACCGCAACAACACTAATATACGCTATTGGAGCTGGAATTACCATGGCTGCTAACACCAGACTTGCCCTCCAA
+
CDDDDIIIHIIHIIEFHIHHHIIHHHHIIIIIIIIIIIEEHEGHHHIIIIIIHHHFGHHC<GHIEFGHGEHIHHHFH@EHHIHIIIIGCEHFHHHIIEGHHEHHHIIICHDHHHGHFGIIGHIHHHHHHGHHIGF?GHHIGHIIIIHHHHGHIIIHHFHGEHDHGIHHIHIHHHEGHHHFEHHIFHHHIHHIIIIHHHIIIIIIIIHDHHIHIIIIIHHHHHIIHIGIIIGIIHHECHHIIHIHHF<HFFHHHIIIIHHIHHHHHIIHIHIIIIIHHDDIGHHIIHGCHHHHHFHIIIIHIIIIIIIIIIIIIIIHIIIIIIIIHEHHHHHIIHIIHHGIHIHDDBDD
@HISEQ:969:HM2KJBCX2:2:1101:11283:14763 2:N:0:ACTATGCA
GGAAATCCCATCCCCAACTATCCCTATTAATCATTACATCGATCCTAGAAACCAACAAAATAGAATCTGATGTCCTATTTCATTATTCCATGCTAATGTATTCAAGCGTAAGCTTGCTTTAAACACTCTAATTTTTTCAAGGTAACAGTCCTAATTCCCCATAACATCAAATAAATGACATTATGGTTCTTTAGAAGGTGAGAACCAATAAAACCAGTACATACCAAGGCATGACCGATCCCTTGATCCCGAAATTCAACTACGAGCTTTTTAACTGCAACAACTTTAATATACGCTATTGGAGCTGGAATTACCGCGGCTGCTGGCACCAGACTTGCCCTCCAA
+
DDDDDIHHIIHIHIIIIIIIIIIIIIIIIIIIIGIIIIIIIIGIIIIIGIIIIIGIIEHGIHF@FHHHIEGHHHGHHIHHHIHIHHHGIGIIGHEHHIIIHFIIIHHIIIHHIIIHIIIIHHHHHIHIIIHIIHIHIIIIIHIIIIIIIHIIIIIIIIIIIIHHIHHIIIIIIIIIIIIIIIIIIIIIIIIIIIIIIIIIIIIIIIIIIIIIIIIIIIIIIIIIIIIIIIIIIIIIIIIIIIIIIIIIIIIIIIHIIIIIIIIIIIIIIIIIIIIIIIIIIIIIIIIIIIIIIIIIIIIIIIIIIIIIIIIIIIIIIIIIIIIIIIIIIIIIIIIIIIIIDDDDD
@HISEQ:969:HM2KJBCX2:2:1101:15120:15369 2:N:0:ACTATGCA
GGAAATCCCATCCCCAACTATCCCTATTAATCATTACGTCGATCCTAGAAACCAACAAAATAGAATCAAACGTCCTATTTCGTTATTCCATGCTAATGTATTCAAGCGTGAGCCTGCTTTAAACACTCTAATTTTTTCAAAGTAACAGTCCTGATTCCCCAAGACACCAAATTAATGACATCATGGTTCGTCAGAAGGTAGGAATCAATAATACCAGTACGTACAATAGCACGACCAATAAATTGATCCCGAAATTCAACTACGAGCTTTTTAACTGCAACAACTTTAATATACGCTATTGGAGCTGGAATTACCGCGGCTGCTGGCACCAGACTTGCCCTCCAA
+
DDDCCIIIIHHHIIIIHIIIIIIIIIIIIHHIIIIHIFHHHHHIIIIHIIIIIIIIIIIIIIHHHIHHHHHHHHCHGHHIGIIIGIIEHIIGEHHHIIIHIIFHIIIIIIIHIIHFIIHIHHHHHIIHIIIIIIHIIIHIIIIIIIIHHIIIIIIIIIHIIIHEIIIIIHHHHIHIHEIFHGIIIIIIIIIIIIIIIIIIIIIIIIIIIIIHHIIIHHHIIIIIIIIIHIIIIHIIHIIHHHIHIIHIIIIHIHIIIIIHIIIIIIIIIIHHIIIIIIIIIIIIIHHIIIIIIIGHIIIIIIIIIIIIIIIIIIHIIIIIIIIIIIIIIIHIIHIIGIIIDCDDD
@HISEQ:969:HM2KJBCX2:2:1101:13122:16217 2:N:0:ACTATGCA
GGAAATCCCATCCCCAACTATCCCTATTAATCATTACGGTGGTCCTAGAAACCAACAAAATAGAACCACAACGTCCTATTCTATTATTCCATGCTAATCTATTCAAGCAATAGCCCGCTTTAAACACTCTAATTTTTTCAAGGTAATGGTCCTGGCTCCCCAACACACCCAATTAAGGACATACTGGTTCACCAGAAGGAAGACCCGACAACAGGACAGTACTCGCCAAAGACGGACCGCCCGGCCAAGTCTAAAATTCAACTACGAGCTTTTTAACTGCAACAACTTTAATATACGCTATTGGAGCTGGAATTACCGCGGCTGCTGGCACCAGACTTGCCCTCCAA
+
DADDAHEFHGHHHCHGHIIIIHIIIIIHFHHIIHIIIIIIHIIHIIHIIIHHHIHHHIIEHIHEHHHHHIIFHHHCCHHHIIHHIIIIIIIIHEDCGHCHIHGIHHHIHIIHHHIIIIIHIFHHHHIHIHHHIHIHHHIIHHIHIIIHHIIIHHIHHGIIIIIHIIHEHIIIHGIIHIIGIIIIIIIII;IHIIIIIIHIIIIGIIIIIIIIIIIIIIIIIII=IIHHIIHHIIIIIHIIIIIIIHIIIHHHHIIIIIIIIIIHIIHIIIIIIIIHIIIIIIIHIHIHIIIIIIIIIIHIHHIIIIIIIIIIIIIIIIIIIIIIIIIIIHIHIIIIIIIIIIDDDDD
@HISEQ:969:HM2KJBCX2:2:1101:1293:16551 2:N:0:ACTATGCA
GGAAATCCCATCCCCAACTATCCCTATTAATCATTACGTCAATCCTAGAAACCAACAAAATAGGATCAAACGTCCTATTTCATTATTCCATGCTAATGTATTCAAGCGTTAGCCTGCTTTAAACACTCTAATTTTTTCAAAGTAACAGTCCTGTTTCCCTGCAACACCAAATTAATGACATTACAGTTCTTCAAGAAGGAGGAACCAGTAAAGCCAGTACATACCAGAGGCACGACCAACCTACTAATCCCGAAATTCAACTACGAGCTTTTTAACTGCAACAACTTTAATATACGCTATTGGAGCTGGAATTACCGCGGCTGCTGGCACCAGACTTGCCCTCCAA
+
DDDDDIIIIIIHIIIIIIHIHIHIHHHHHHHIIIIIIGHIIIIIIIIIIHIHHHIIIIIIIIGEEHHHIIIIHIHIIIHGIIIIHIIIIIHHHHGHHHHHIHHHIHHHHIHHHIIIIIHHIIIHIIHEHHIIHHHHIIHIIIIIIIIIHHIIIIIIIIIIIIIIIIIIIIHGHIIIIIIIIIIHHIIIIIIIIIIIIIIIIIIIIIIIHHEGIIIIIIIIIHIIIIIIIIIIIIIIIIHIIHGGDIIIIIIHIIHIIIIHIHFIHGIIIIIIIIIIIIIIIIIHIIIIIIIIIHIIIIIIIIIIIIIIIIIIIIIIIIIIIIIIIIIIIIIIIIIIIIIIIDDDDD
@HISEQ:969:HM2KJBCX2:2:1101:11286:16312 2:N:0:ACTATGCA
GGAAATCCCATCCCCAACTATCCCTATTAATCATTACGTCAATCCTAGAAACCAACAAAATAGGATCAAACGTCCTATTTCATTATTCCATGCTAATGTATTCAAGCGTTAGCCTGCTTTAAACACTCTAATTTTTTCAAAGTAACAGTCCTGTTTCCCTGCAACACCAAATTAATGACATTACAGTTCTTCAAGAAGGAGGAACCAGTAAAGCCAGTACATACCAGAGGCACGACCAACCTACTAATCCCGAAATTCAACTACGAGCTTTTTAACTGCAACAACTTTAATATACGCTATTGGAGCTGGAATTACCGCGGCTGCTGGCACCAGACTTGCCCTCCAA
+
DDDDDIIIIIIIIIIIIIHIHIHIIIIIIIIIIIIHIHIIIHIIIIIIIIIIIHIIIIIHIIHHFHIIHGIIIIIIIIHIHHIIGHHIIHIIGIIGIIHIHHHIIGHHGGHIHIHHHHHIHHHIIIIIIIIIIIHHIIIHIHHIHHIHIIIIIIIIIIIIIIIIIIIIIIIIIIIIIIIIIIIIIIIIIIIIIIIIIIIIIIIIIIIIIIIIIIHIIIIIIIIIIIIIIIIIIIIIIIHIIIHHHHHHIIIIIIIIIIIHIHIIIIIIIIIIIIIIIIIIIIIIIIIIIIIIIIIIIIIIIIIIIIIIIIIIIIIIIIIIIIIIIIIIIIIIIIIIIIIIIDDDDD
@HISEQ:969:HM2KJBCX2:2:1101:14050:15782 2:N:0:ACTATGCA
GGAAATCCCATCCCCAACTATCCCTATTAATCATTACGGTGATTCAGAAACCAACAAAACAGGACCACCGTCCTATTTTATTATTCCATGCTAATGTATTCAAGCGTTAGCCTGCTTTAAACACTCTAATTTTTTCAAAGTAACAGTCCTGTTTCCCTGCAACACCAAATTAATGACATTACAGTTCTTCAAGAAGGAGGAATCAGTAAAGCCAGTACACACCATTGGCACGACCAACCTACTGACCCCGAAATTCAACTACGAGCTTTTTAACTGCAACAACTTTAATATACGCTATTGGAGCTGGAATTACCGCGGCTGCTGGCACCAGACTTGCCCTCCAA
+
DDDDDIHIIIIIIIIIIIIIIIIIIIIIIIIHIIIIIIIIGIIIGIIIIIIHIIIIIHFHHFCGHIIIHIGHIIHHIHHHGICHHHHIIGGIHIIIIIIIIFHIIHIIIIIIIIIIIIIIIIIHHHIIIIIIIIIIIIIIIHHIIIIIIIIIIIIIIHIIIIIIIIIIIIIIIIIIIIIIIIHIIIIIIIIIIHIIIHIIIHIIIIIIIIIIIIIIIIIIIIHIIIIGHIIIIIIIHIIHGHFIIHIGIIIIIIIIIIIIIIIIHIIIIIIIHIIIIIIIIIIIIIIIIIIIIIIIIIIIIIIIIIIIIHIIHIIIIIIIIIIIIIIHIIIHIIIIIHIDDDDD
@HISEQ:969:HM2KJBCX2:2:1101:9220:17235 2:N:0:ACTATGCA
GGAAATCCCATCCCCAACTATCCCTATTAATCATTACGGTGGTCCTAGAAACCAACAAAATAGAATCATCCGTCCTATTTTATTATTCCATGCTAATGTATTCAAGCAAAATGCCTGCTTTAAACACTCTAATTTTTTCAAAGTAAAGGTCCTGGTTCCCCGCGGCACCCAATTAAGGACATCGCGGTTCTCCAGAAGGTGAGAAATTGACTACACCAGTTCATACCCCTTAAGGCACGACCGATGTGTCAATCCCGAAATTCAACTACGAGCTTTTTAACTGCAACAACTTTAATATACGCTATTGGAGCTGGAATTACCGCGGCTGCTGGCACCAGACTTGCC
+
ABDDDIIIIIIIIIIIIIIIIIIIIIIIIIIIIIIIIIIHHIIIIIIGIIIIEHHIIHHIIIIIGIIIHIGIIIIIIIIIHIIIIIIHIGGHCHFIIIIIIIIIIIIHIIIIIIIIIIIHIHIIIIIIGIIIIIHIIIIIIIIIIIIIIIIIIHIIIIIIIIIIIIIIIIIIIIIIIIIIIIIIIIIIIIIIIIIIIIIIIIIIIHIIIIIIIIIIIIIIIIIIIIIIIIIIIIIIIIIIIIHGIIIIIIIIIIIIIIIIIIIIIIIIHIIIIIIIIIIIIIIIIIIIHIIIIIIIIHHIIIIIIIIIIIIIIIIIIIIIIIIIIIIIIIIIIIHHIIIIDDDDD
@HISEQ:969:HM2KJBCX2:2:1101:20403:17253 2:N:0:ACTATGCA
GGAAATCCCATCCCCAACTATCCCTATTAATCATTACGTCAATCCTAGAAACCAACAAAATAGGATCAAACGTCCTATTTCATTATTCCATGCTAATGTATTCAAGCGTTAGCCTGCTTTAAACACTCTAATTTTTTCAAAGTAACAGTCCTGTTTCCCTGCAACACCAAATTAATGACATTACAGTTCTTCAAGAAGGAGGAACCAGTAAAGCCAGTACATACCAGAGGCACGACCAACCTACTAATCCCGAAATTCAACTACGAGCTTTTTAACTGCAACAACTTTAATATACGCTATTGGAGCTGGAATTACCGCGGCTGCTGGCACCAGACTTGCCCTCCAA
+
DADDDIIIIIIIIIIIIIIIIIIIIIIIIIIIIIIIIIIIHIIIIIIIIIIGHIHIHIIIIIHHHIIIIIIIIIIHIIIIIIGIIIIIHIIGIHIIHIIIIIHIIIIIIIIIIIIIIGIHIHIIIHIIIIIIIIHHIHIIIIIIIIIIIHIIIHIIIIHIIHIIIIIIHHIHHIIIIIIIIIIIIIIIIIIIIIIIIIIIIHIIIIIIIIIIIIIIIIIIIIIIII=IIIIIIIIHIIHIIIIHHIIHIIHIIIIIIIIIIIIIIHIIIIIIIIIIIIIIIIIIIIIIHIIIIIIIIIIIIIIIIIIIIIIIIIIIIIIIIIIIIIIIIIIIIIIIIIIIIDDDDD
@HISEQ:969:HM2KJBCX2:2:1101:8622:18868 2:N:0:ACTATGCA
GGAAATCCCATCCCCAACTATCCCTATTAATCATTACGTCGATCCTAGAAACCAACAAAATAGAATCAAACGTCCTATTTCGTTATTCCATGCTAATGTATTCAAGCGTGAGCCTGCTTTAAACACTCTAATTTTTTCAAAGTAACAGTCCTGATTCCCCATGACACCAAATTAATGACATCATGGTTCGTCAGAAGGTAGGAATCAATAATACCAGTACGTACAATAGCACGACCAATAAATTGATCCCGAAATTCAACTACGAGCTTTTTAACTGCAACAACTTTAATATACGCTATTGGAGCTGGAATTACCGCGGCTGCTGGCACCAGACTTGCCCTCCAA
+
0@B?DF??FH@CG11<CHGC?FCGFHIIEGH?CGHHHHEGD?HE=@FGEH@G1CFH1<FGG@11DEEHHHEHI?EEHHHHGGHE1DF@1C111CGEH?<EGHEHH@HGHHHHA@GGEEH@@AAFB<HACG?HEHB8<@@BBDHG1AE@GEFDCGHHFGEHHHGEH<C<DFCFCHF@D<FC@FFFH/CDGHHHEGG?E@GIHGC<CDCFE@F?C@HGC@<HHHFEBHHHEGCC=HECCEEEGE@?HHCCCEEE<C?G<?GFHHEC11=EHECHCEEFHHHGG<<111EEHHE0EDHHHC@F1HHIHEF<1HG<C/<E/CC1F@1D1EHEGH@@CE@G@HGC@DD<0
@HISEQ:969:HM2KJBCX2:2:1101:18367:18959 2:N:0:ACTATGCA
GGAAATCCCATCCCCAACTATCCCTATTAATCATTACATCGATCCTAGAAACCAACAAAATAGAATCGGATGTCCTATTTCATTATTCCATGCTAATGTATTCAAGCGTAAGCCTGCTTTAAACACTCTAATTTTTTCAAGGTAACAGTCCTAATTCCCCGTGACACCAAATTAATGGCATTACGGTTCTTTAGAAGGTGAGAAATCAATAATATCAGTACATACCAACGGCATGACCGAAACATTGATCCCGAAATTCAACTACGAGCTTTTTAACTGCAACAACTTTAATATACGCTATTGGAGCTGGAATTACCGCGGCTGCTGGCACCAGACTTGCCCTCCAA
+
DDDDDIICEHHIIHHIIIIHHHIIIIIIIFHEFIHHHHHGGHIGHHIIIIIEHHHIEHIIIIIIHCHHHGE<FGHGHFHFHHIIHHEHH?EH1CGFFHIIHHHHHFIIIIFCHHEHHEEHCHIIIIIIFGHFHHHFFHHHCCIHGHHHHGHIHHHHIIGHHF@IHIFIIHFGGHHEIHIHEGHE/HHIHHHIII;HIIHEHHIIIHHIIIHHHIGIHEEHEHHHGHHHIHHHHIHIHHIIHHHHFHEAHIIIIIIHHHIIIHCHHHIHIIHHCHIIIIHHHHIHF1HCHEHEDHHIIIIH@FCEIHIGIIIHHIIIIIIIIIHIIIHHIIHHIHIHHIIIIIDDDDD
@HISEQ:969:HM2KJBCX2:2:1101:5209:19601 2:N:0:ACTATGCA
GGAAATCCCATCCCCAACTATCCCTATTAATCATTACGGTGATCCTAGAAACCAACAAAATAGAACCATGCCGTCCTATTCTATTATTCCATGCTAATGTATTCGAGCAAAAATGCCTGCTTTAAACACTCTAATTTTTTCAAGGTAAAGGTCCTGGATCCGCAAGACACCCAATAAAGGACATCAAGTTTCTCCAGAAGGTGAGAAATCAACAGTAACAGTTCATACCCCTTAAGGCATGACCATCACGTCAATCCCGAAATTCAACTACGAGCTTTTTAACTGCAACAACTTTAATATACGCTATTGGAGCTGGAATTACCGCGGCTGCTGGCACCAGACTTGCCCTCCAA
+
BDDDAIIIIIIIIHIIIIIIIIIIIIIIIIIIIIHIIHIIIIIIIGIGHIIIIIIIIIGHHIHHIHIGIIIFHHIIIIIIIIIIIIIIHHHHIIGEHFHIIHHHIIHIIIIIIIIIIIHHIHIIIIIIIIIIIIHIHIHIIIIIIIHIIHIIIIHHIIICIIIIIIHHIIFIIIHIIIIIIIIIIIIIIIHIHIIIIHIIIIIIIIIIIIIIIIIIIIIIIIIIIHIIIIIIIIIIIIIIIIIIIIIHIHHFHIIIIIIIIIIIIIIIHIIIIIIIIIIIIIIIIIIIIIIIIIIIIIHDGIIIIIIIIIIIIIIIIIIIIIIIIIIIIIIIIIIIIIIIIIIIIIIIDDDDC
@HISEQ:969:HM2KJBCX2:2:1101:7313:20678 2:N:0:ACTATGCA
GGAAATCCCATCCCCAACTATCCCTATTAATCATTACGTCAATCCTAGAAACCAACAAAATAGGATCGAACGTCCTATTTCATTATTCCATGCTAATGTATTCAAGCGTTAGCTTGCTTTAAACACTCTAATTTTTTCAAAGTAACAGTCCAAATTCCCCGCAACACCAAATTAATGGCATTACGGATCATCAGGAAGGAGGAATCAGTGAGACCAGTACATACCAGAGGCATGACCAATCTACTAACCCCGAAATTCAACTACGAGCTTTTTAACTGCAACAACTTTAATATACGCTATTGGAGCTGGAATTACCGCGGCTGCTGGCACCAGACTTGCCCTCCAA
+
AADDAIIGEHGHIIHIIIHHIIFIGHHIGHHEHHIIIEEFFHEHGHHHGHHFE<101D<CCHHFE@H0GHE/1<00DH1CCGHH?CC?HHGF1DEHGIHHHHIHHFHIHHGFDCEHGHIHGHHGHF<FGHCHHHGIHFFEFHFHHHI@GGHHHFD?DHCDEC8HGIHFFHFHHIIIIIHHIII;IIHI:IIHHF0GGEHHCIIIHIHIIIHEHHHHEHHHIHHHFGIIIHIIHIHHHG?HGEGCGHHIIIGIIHIHHIIIHHDGHHGIGHIIIHHGIHHIHHIHHIIHHHHDHIGIIIHHHHIHGHHGIIIHIIHHHIHHHIHIIHIIIIHEIHIHHIHIIDBDDD
@HISEQ:969:HM2KJBCX2:2:1101:16237:20881 2:N:0:ACTATGCA
GGAAATCCCATCCCCAACTATCCCTATTAATCATTACGGTGATCCTAGAAACCAACAAAATAGAACCATGCCGTCCTATTCTATTATTCCATGCTAATGTATTCGAGCAAAAATGCCTGCTTTAAACACTCTAATTTTTTCAAGGTAAAGGTCCTGGATCCGCAAGACACCCAATAAAGGACATCAAGTTTCTCCAGAAGGTGAGAAATCAACAGTAACAGTTCATACCCCTTAAGGCATGACCGTCACGTCAATCCCGAAATTCAACTACGAGCTTTTTAACTGCAACAACTTTAATATACGCTATTGGAGCTGGAATTACCGCGGCTGCTGGCACCAGACTTGCCCTCCAA
+
DDCDDIIGHIIIIFHIIIIIIIIIIHIHIIIIIGIIIIIIIGIHGEHIIIGHHIIIICHHHIIIIHIIIHEHIIDHHHHIIIHIHEHHHHHIIIIIIHIIIDFHHIHIIIIIHIIIIHHIHIIIIIIHIIIIIIIIIIIIIIIIIIIIIIIIIHIIIIHIHIIIIIIIHHIIHHIHIIIIIIHHIIHHHHHHGIIIIIIIIHIIIIHHHIIIIIIIHIIIIIHIHHIIIHIIIIIIIIIIIIIIIHIIIIHGHHDIIIIIIIHIIIIHHHIIIIIIIIIHIIIIIIIIIIIIIHIIIIIIIIGIIIIIIIIIIIIIIIIHIIIHIIIIIIIIIIIIIIIIIIHIIIIIDDDDD
@HISEQ:969:HM2KJBCX2:2:1101:19271:21105 2:N:0:ACTATGCA
GGAAATCCCATCCCCAACTATCCCTATTAATCATTACGTCAATCCTAGAAACCAACAAAATAGGATCAAACGTCCTATTTCATTATTCCATGCTAATGTATTCAAGCGTTAGCCTGCTTTAAACACTCTAATTTTTTCAAAGTAACAGTCCTGTTTCCCTGCAACACCAAATTAATGACATTACAGTTCTTCAAGAAGGAGGAACCAGTAAAGCCAGTACATACCAGAGGCACGACCAACCTACTAATCCCGAAATTCAACTACGAGCTTTTTAACTGCAACAACTTTAATATACGCTATTGGAGCTGGAATTACCGCGGCTGCTGGCACCAGACTTGCCCTCCAA
+
DDDCDHHHHHHHE?HHIIHHHIIGIIGHGHIIIIIHHHHIIFH?EFHHHIIHHHIIEHIIIIIFIIIIHHCHHEHHHIIHHHHIGHIEHHHIIFHIIIIIIIHIHHHHEHIHIIIIIIIHHHIIIIIIIIIIIIIHIIIIIIHIIIIIHIIIIIIHIIIIIIIIHHHIIHHGHIIIIIIIIHIIIIIIIIIIIIIIIIHIIIIIHIIIIIIIIIIIIHHIIHIIIIIIIIIIIIIIIIIIIIHGFIHGGIIIIIIIIIIIIIIIHIHIIIIIIIIIIIIIIIHIIIIIIIIIIIIIIIIIIIIIIIIIIIIIHIHIIHIIIIIIIIIIIIIIIIIIIIIIIDDDDD
@HISEQ:969:HM2KJBCX2:2:1101:12122:21684 2:N:0:ACTATGCA
GGAAATCCCATCCCCAACTATCCCTATTAATCATTACGGTGGTCCTAGACCAACAAAATAGAACCAACGTCCTATTCTATTATTCCATGCTAATCTATTCAAGCAAAAGCCCGCTTTAAACACTCTAATTTTTTCAAGGTAATGGTCCTGGTTCCCCGACACACCCAATAAAGGGCATACCGGCTCACCAGAAGGATAGACCCGACAACAGACAGTACTCGCCAGAGACGGACCGCCCGGTCAGGTCTAAAATTCAACTACGAGCTTTTTAACTGCAACAACTTTAATATACGCTATTGGAGCTGGAATTACCGCGGCTGCTGGCACCAGACTTGCCCTCCAA
+
DDDDDIIIIIIIIIIIIIIIIIIIIIIIGIIIIIIIIIIIIIIIIIIIIIIIIIIIFIIIHIIIGIIIIIHIIIIHIHFIIHIIIIIIIIIIIIIIIIIIIHIIIIHIIIIIHIHHIIIIIIIIIIIIHIIIIHEHIIHIIHHHIIIIIIIHHHHIIIIIIIIIIIIIIHIIIIIIIIIIIIIIHIIIIIIIIIIIIHIIIHIIIIIIIIIIIIIIIIIIIIIIIIIIIIIIIIIIIIIIIIIIIIIIIIHIIIIIIIIIIIIIIIIIIIIIIIIIIIIIIIIIIIIIIIIIIIIIIHIIIIIIIIIIIIIIIIIIIIIIIIIIIIIIIIIIIIIIIIDDDDD
@HISEQ:969:HM2KJBCX2:2:1101:5882:22001 2:N:0:ACTATGTA
GGAAATCCCATCCCCAACTATCCCTATTAATCATTACGGTGATCCTAGAAACCAACGAAATAGAATCAGTCCGTCCTATTTCATTATTCCATGCTAATGTATTCAGACGTTAGCCTGCTTTAAACACTCTAATTTTTTCAAAGTAACAGTCCTGATTTCCCATCACACCAAATAAATGGCATGAAAGTTCCTCAGAAGGTAGAGATTCATCTCACCAGTGCAGACAATTAAGCCTGACCAATGGGTAAACCCCGAAGTTCAACTACGAGCTTTTTAACTGCAACAACTTTAATATACGCTATTGGAGCTGGAATTACCGCGGCTGCTGGCACCAGACTTGCCCTCCAA
+
DBDDDIGIIIIIIIIIIIIIIHHIIHIIIIHIIIIIIIIIIIIGHIHGIIIIHIIIIIIIIIIHFHGHIHIIIHIDIIIIIIIIIIIIIIIIIIIIHHIIIFHIHHIIIHIIIIIIIIIIIIIIIIIIIIIHIIIHHIIIHIIIIIIIIIIIIIIIIHHIIHIIIIIIIIHIIIIIIIIIIIIHIIIIIIIIIIIIIIIIIIIHIHIIHIIIIIIIIIIIIIIIIIIIIIIIIIHIIIIIIIIHIHGIIIIHIIIIHHIIHIIIIIIIIIIIIIIIIIIIIIIIIIIIIIIIIIIIIIIIIIIIIIIIIIIIIIIIIIIIIIIIIIIIIIIIIIIIIIIIIIIDDDDD
@HISEQ:969:HM2KJBCX2:2:1101:11211:20812 2:N:0:ACTATGCA
GGAAATCCCATCCCCAACTATCCCTATTAATCATTACGGTGGTCCTAGAAACCAACAAAATAGAACCACAACGTCCTATTCTATTATTCCATGCTAATCTATTCAAGCAATAGCCCGCTTTAAACACTCTAATTTTTTCAAGGTAATGGTCCTGGCTCCCCAACACACCCAATAAAGGACATGCTGGCTCACCAGAAGGAAGACCCGACAGCAGACAGTACTCGCCAATGACGGACCGCCCGGCCAGGCCTAAAATTCAACTACGAGCTTTTTAACTGCAACAACTTTAATATACGCTATTGGAGCTGGAATTACCGCGGCTGCTGGCACCAGACTTGCCCT
+
B0BDD1<C11D@G1DC00<1CGEFGH@EHCEC@C?HF<<1D=<G<DE@<F1C1D?G11<<<FG@D?GEEEEC<<DE=11<C<CHHF?1D1FF1CGFGHHHHE@@@GEBC?FGFCHHGHHF@F@GH<HGIHG?HH@@BE?F1HIHIHG?EFGIHHHHEIHGHHHHHGHHHE3EHGHAGA?ECHE:HEEEEHHGIFIHHCIHECIHHHFEHHIHHEHFEHHHHGIIHEEHHFDHIIHHFHHCCIHHHG@HHHIIHHCIIIIIHG<HG@HEEF@FECEIIHHHFFD1IHHIIHG<<0HHEGD<CF@CHHHH@FIHC?HHHDGEHCIHFHCGCGC1D<CHE??0D<
@HISEQ:969:HM2KJBCX2:2:1101:17802:23686 2:N:0:ACTATGCA
GGAAATCCCATCCCCAACTATCCCTATTAATCATTACGGTGATCCTAGAAACCAACGAAATAGAATCAGTCCGTCCTATTTCATTATTCCATGCTAATGTATTCAGACGATAGTCTGCTTTAAACACTCTAATTTTTTCAAAGTAACAGTCCTGATTTCCCATCACACCAAATAAATGGCATGAAAGTTCCTCAGAAGGTAGAGATCCATCCTACCAGTGCAGACAATTAAGCCTGACCAATGGGTAGACCCCGAAGTTCAACTACGAGCTTTTTAACTGCAACAACTTTAATATACGCTATTGGAGCTGGAATTACCGCGGCTGCTGGCACCAGACTTGCCCTCCAA
+
DDBDDIIIIIIIIIIIIIIIIIIIIIIIIIIIIIIIIIIIIIIIIIIIIIIIIIIIDHHHIIIIHIIHIIIIGHIHIIIIIIIIIIHIHIIIHHIHCHIIIHIIIIIIIIIIIIIHIIIIIIIHIHHIIIIHHHIIIIIIIHIIIIIIIIIIIIIIHHHIIIIIIIIIIIIHIIIIIIIIIIIIIIIIIIIIIIIIIIIIIIIIIIIIIIIIIIIIIIIIIIIIIIIIIIIIIIIIIIIIIIIHHGEHIIIIIIIIIHIIIIIIIIIIIIIIIIIIIIIIIIIIIIIHHIIIIIIIIIIIIIIIIIIIIIIIIIIIIIIIIIIIIIIIIIIIIIIIIIHFIIIDDDDD
@HISEQ:969:HM2KJBCX2:2:1101:18833:24224 2:N:0:ACTATGCA
GGAAATCCCATCCCCAACTATCCCTTTAATCATTACGTCGATCCTAGAAACCAACAAAATAGAATCAAAAGTCCTATTTCGTTATTCCATGCTAAAGTATTCAAGCGTGAGCCTGCTTTAAACACTCTAATTTTTTCAAAGTAACAGTCCTGATTCCCCAAGACACCAAATTAATGACATCATGGTTCGTCAGAAGGTAGGAATCAATAATACCAGTACGTACAATAGCACGACCAATAAATTGATCCCGAAATTCAACTACGAGCTTTTTAACTGCAACAACTTTAATATACGCTATTGGAGCTGGAATTACCGCGGCTGCTGGCACCAGACTTGCCCTCCAA
+
DDDDDHIIEHHIHIIIDDHIH?GHHFFCH1<CFG@1<11<<C10D1<CGHEG1C0@FHHC1<1<1D1@1111<111<1F<1FH1C<1<<1<1<11/<HHHHGHHCACD?HHG@CHHHHIFIHIIGIHGHIIHCGHHGHHEHHHGEFHIHHCF<<HHHIHHF1IIIIHHHHG?HH?GC;;G;III;HGC.CIIIIHHFDD<'?FD<H7FFHEHCIIGHHE>=GD1G@HFE?HIHGA<C1<<11<</CHEC1IIIIIIIIIIIIIIIIIIHIHIIIIIIIIIHIHHIIIIIIIIIIIIIHHIHIIIIIIIIGIIIDIIIHIIIIIIIIIIIIIIIIIIHIIDDDDD
@HISEQ:969:HM2KJBCX2:2:1101:4928:24758 2:N:0:ACTATGCA
GGAAATCCCATCCCCAACTATCCCTATTAATCATTACGTCGATCCTAGAAACCAACAAAATAGAATCAAACGTCCTATTTCGTTATTCCATGCTAATGTATTCAAGCGTGAGCCTGCTTTAAACACTCTAATTTCTTCAAAGTAACAGTCCTGATTCCCCATGACACCAAATTAATGACATCATGGTTCGTCAGAAGGTAGGAATCAATAATACCAGTACGTACAATAGCACGACCAATAAATTGATCCCGAAATTCAACTACGAGCTTTTTAACTGCAACAACTTTAATATACGCTATTGGAGCTGGAATTACCGCGGCTGCTGGCACCAGACTTGCCCTCCAA
+
<BD@0<1<<GH@HEHG=0FEHHC@@GGH1<D1<FFCEEGH/CEHHHECFHHHIICC?<@@CHHE@FHHIII=11D<G@GG?@EHECEHHG@@1GHHHHHHHEIHHECHGGA<@@HC@GHGI1FFFHFHH?GAEGCFHC1CFHIHFGHHGHFFCFCCHGHFHGEIHHF?HGEGEGH@?GFGIHHFHHCHHHHH@HFFHCCCF1C@@IHHHHEIHFIHGHEF?HHHGG<EHG?C<H?HHHHHEFD:EBHFHHGFEFFCIHHEHE@HFEIIIHHEHHIHFHHH@HHG?FGHHFHFHDEG1CCHHHHCIIHHFHGDHHHHIIHHIHHFIIIIIIHIIIHFHIHH@@DD@
@HISEQ:969:HM2KJBCX2:2:1101:13390:26209 2:N:0:ACTATGCA
GGAAATCCCATCCCCAACTATCCCTATTAATCATTACGTCAATCCTAGAAACCAACAAAATAGGATCGTCGTCCTATTTCATTATTCCATGCTAATGTATTCAAGCGTTAGCCTGCTTTAAACACTCTAATTTTTTCAAAGTAACAGTCCTGTTTCCCCGCAACACCAACTTAATGGCATTACGGTTCTTCAAGAAGGAGGAATCAGCAAAGCCAGTGCATACCAATGGCACGACCAACTTGCTGACCCCGAAATTCAACTACGAGCTTTTTAACTGCAACAACTTTAATATACGCTATTGGAGCTGGAATTACCGCGGCTGCTGGCACCAGACTTGCCCTCCAA
+
CDDDDIIIIIIIIIIIIIIIHHIIIIIIIIIIIIIIIGIIIIIIIIIIIIIIIIIIIIHIIIHHIIGIEHHIHDHIIIIHIIIIIIHIIIIHIHIIIIHHGHHIIIIIIHHHIIIIIIIIHIIHIIHIIHIIIIIHHHIIIIIIIIIIIIIHHHIICIIIIIIIIIIIHIHIIHHIHIIIIIIIIHHHHIIIIIIIIIHHGIIHIIHHIIIIHIIIIIIIIIIIIIIIHIIIIIIIHIIIIIHHIIIIIIHIIIIHIIIIIIIIIIIIIIIIIIIIIIIIIIIIIIHIIIIIIIIIIIIIIIIIIIIIIIIIIIIIIIIIIIIIIIIIIIIIIIIIIIIIDDDDD
@HISEQ:969:HM2KJBCX2:2:1101:4464:26663 2:N:0:ACTATGCA
GGAAATCCCATCCCCAACTATCCCTATTAATCATTACGTCGATCCTAGAAACCAACAAAATAGAATCAAACGTCCTATTTCATTATTCCATGCTAATGTATTCAAGCGTAAGCCTGCTTTAAACACTCTAATTTTTTCAAAGTAACAGTCCTGATTCCCCACGACACCAAATTAATGACATCGCGGTTCTTCAGAAGGTAGGAACCAATAATGCCAGTGCGTACCGAAGCACGACCAACAATTTGATCCCGAAATTCAACTACGAGCTTTTTAACTGCAACAACTTTAATATACGCTATTGGAGCTGGAATTACCGCGGCTGCTGGCACCAGACTTGCCCTCCAA
+
DDDDDIIIIIIIIIIIIIIIIIIIIIIIIIIIIIIIIIIIIIIHIIIIIIIIHIIIIIIIIIIHIIIIIIIIHHIIHIHHIIIGFHIIIIHIIHIIIIIIIIHHIHIIIIIIIIIHIIIIIIIIIIIIIIIIIIIHHIIIIIIIIIHIIIIIIIIIIHHIIIIIIIHIIIIIIIIIIIIIIIIIIIGIIIIIIIIIIIIIIIIIIIIIIIIIIIIIIIIIIIIHIIIIIIIIIIHGHIIIIIIHIIIIIIIIIHIGIIIIIHIIIIIIIIIIIIIIIIIIIIHIIIIIIIGIIIIIIIIIIIIIIIIIIIIIIIIIIIIIIIIIIIIIIIIIIIIHIIIIDDDDD
@HISEQ:969:HM2KJBCX2:2:1101:15228:26699 2:N:0:ACTATGCA
GGAAATCCCATCCCCAACTATCCCTATTAATCATTACGGTGATCCTAGAAACCAACAAAATAGAACCATGCCGTCCTATTCTATTATTCCATGCTAATGTATTCGAGCAAAAATGCCTGCTTTAAACACTCTAATTTTTTCAAGGTAAAGGTCCTGGATCCGCAAGACACCCAATAAAGGACATCAAGTTTCTCCAGAAGGTGAGAAATCAACAGTAACAGTTCATACCCCTTAAGGCATGACCATCACGTCAATCCCGAAATTCAACTACGAGCTTTTTAACTGCAACAACTTTAATATACGCTATTGGAGCTGGAATTACCGCGGCTGCTGGCACCAGACTTGCCCTCCAA
+
DDDDDIIIIIIIIIIIIIIIIIIIIIHIIHHIIIIIIIHIIIIIIIIIIIIIIIIHIHIIIIHIIIIIIIGIIHHHEHIIIIIIIIIIIIIIIIIIHIIIIEGIHIIIIIHHIIHIHIIIIIIIHIIIIIIIIIIIIIIHIGIIIIHIIIIIIIIHIIIIIIIIIIHIIIIIIIIIIIIIIIIIIIIIIIGIIIIIIGIIIIIIIIIIIIIIIIIIIIIIIIHIIIIIIIIIGIIIIIIIIIIIIIHGIHGHIIIIIIIIIIIIIIIIIIIIIIIIIIIIIIIIIIIIIIIIIIIIIIIIIIIIIIIIIIIIIIIIIIIIIIIIIIIIIIIIIIIIIIIIIIIIIIIIDDDDD
@HISEQ:969:HM2KJBCX2:2:1101:1892:26803 2:N:0:ACTATGCA
GGAAATCCCATCCCCAACTATCCCTATTAATCATTACGTGATCCTAAAACCAACAAAATAGAACCATCGTCCTATTTTATTATTCCATGCTAATGTATTCAAGCAAAAATGCCCGCTTTAAACACTCTAATTTTTTCAAAGTAAAGGTCCTGATTCATCGAAACACCCAAGAGCATCCCGAATCACCAGAAGGTGAGAAATTGGCTACACACCGTTTCATGCCCCTAAAGGCACAATCGATATATCCCAATTCCGAAATTCAACTACGAGCTTTTTAACCGCAACAACACTAATATACGCTATTGGAGCTGGAATTACCGCGGCTGCTAATACCAGACTTGCCCTCCAA
+
DDDDDIIIHIIGIIIHHIIHHHIIIIIIIIIHIIIIIIIIIIHIIHIIIIIHGIIIIIIIIHHIIHIIIIIIIIIIIIHIHHIIIHHIIGHHIIIHIHHHIHHHHIHIIIIEHHIHHIIGHHIHHIIIHIIIIHIIIIIIIIIIHHHHHHIIIIIHHHIIIIIIIIIIIIIGIIIIHHIIIIHIIIIIIIIIIIIIIIIIIIIIIIIIIIIIIIIIIIIIIIIIIIIHHIIIIIIIIIIIIIIHIIIEIIIIIIIIIIIIIIIIIIIIIGIIIIIIIIIIIIIIIIIIHIIIIIIIHIIHIHIIIIIIIIIIIIIIIIIIIIIIIIIIIIIIIIIIIIIIIIIIDDDDD
@HISEQ:969:HM2KJBCX2:2:1101:5002:27346 2:N:0:ACTATGCA
GGAAATCCCATCCCTAACTATCCCTATTAATCATTACGTTGATCCTAGAAACCAACAAAATAGAATCGAACGTCCTATTTCATTATTCCATGCTAATGTATTCAAGCGCGTGCCTGCTTTAAACACTCTAATTTTTTCAAAGTAACAGTCCTGACTCCCCACAACATCAAATTAATGACATCATGATTCATCAGAAGGGAGAAATCAATGACATTAGTACGTACCGAAGGCACGACCGACGTATTGATCCCGAAATTCAACTACGAGCTTTTTAACTGCAACAACTTTAATATACGCTATTGGAGCTGGAATTACCGCGGCTGCTGGCACCAGACTTGCCCTCCAA
+
DDDDDIIIIIIIIIHIIIIHIIIIIIIIIIIIIHHIIIIIIIIHIIIIIIIIHEHHIIIIIHHHHHHHIHHHIGIIIIHIHIIIIIIEHHIHGHIIIIIIIHFIIHIIIIIIIIIHHIIHGHIIIIIIIIIIIHIIHIHHHHHIIHHIHIIIIIIHHIIIHHIHHH?IHHHIHHIIIIIIIIIIIIIIIIHIIIIHIIIIIIIIIIIIIIIHIHHHIIII<IIIIIIIIIIIIIIIIIIIIIHIHGIIIIIHIIIIIIHIIHHIIIIIIIIIIIHIIIIIIIIIIIIIIIIIIIIIIIIIIIIIIIIIIIIIIIIIIIIIIIIIIIIIIIIIIIIIIIIIIDDDDD
@HISEQ:969:HM2KJBCX2:2:1101:15556:27133 2:N:0:ACTATGCA
GGAAATCCCATCCCCCAACTATCCCTATTATCATTACGGTGATCCTAGAAACCAACAAAATAGAACCATGCCGTCCTATTCTATTATTCCATGCTAATGTATTCGAGCAAAAATGCCTGCTTTAAACACTCTAATTTTTTCAAGGTAAAGGTCCTGGATCCGCAAGACACCCAATTAAGGACATCAAGTTTCTCCAGAAGGTGAGAAATCAACAGCGACAGTTCATACCCCTTAAGGCATGACCATCACGTCAATCCCGAAATTCAACTACGAGCTTTTTAACTGCAACAACTTTAATATACGCTATTGGAGCTGGAATTACCGCGGCTGCTGGCACCAGACTTGCCCTCCAA
+
DDDDDHIIIIIIIIIIIIIHIIIIIIIIIHIIIIIIIIHIIIIIHIHIIHIIIIIHIIIIIIEHHHHHIEEHHHIIIIHIIIIGHIHHHHIICGHIIIIIIHHIIHHHHHIIIHIIIIHIHIIHFHIIIIIIIHIHIIIIFIIIIHIIIIIIIHFIIIIHIIIIIIIHGIHIIIIIIIIIIIIIIIIIHIHIIIIIIIIII<IIIIIIIIIIHIIIIIHIIIIIIIIIIIIIIIIIIIIIIIIIIIIIIIIIIIIIIIIIIIIIIIIHIIIIIIIHIIIIIIIIIIIIIIIIIIIIIIIIHHCIIIIIIIIIIIIIIIIIIIIIIHHIIIHIIIIIIIIIIIIIIIIIDDDDD
@HISEQ:969:HM2KJBCX2:2:1101:18033:27865 2:N:0:ACAATGCA
GGAAATCCCATCCCCAACTATCCCTATTAATCATTACGTCAATCCTAGAAACCAACAAAATAGGATCGTCGTCCTATTTCATTATTCCATGCTAATGTATTCAAGCGTTAACCTGCTTTAAACACTCTAATTTTTTCAAAGTAACAGTCCTGTTTCCCCGCAACACCAACTTAATGGCATTACGGTTCTACAAGAAGGAGGAATCAGCAAAGCCAGTGCATACCAGTGGCACGACCAACTTGCTGACCCCGAAATTCAACTACGAGCTTTTTAACTGCAACAACTTTAATATACGCTATTGGAGCTGGAATTACCGCGGCTGCTGGCACCAGACTTGCCCTCC
+
DDDDDIIHIIIIIIIIIIIIIIIIHIIIIIIIIIIIIIIIEHIIEHIIIHIIIIHIHIIHIIIIGIIIHHHHHIIIIIIIIHIIIHIHHHIIIIIIIIIIIIHIIIIHIHIIHHHIIHIIIIHHIIIIIHIIIHHIIHIIIIIIIIIHHIIIIIIIIHIIIIIIIIIIIIIHHIIIIIIIIIIIIIIHIIIIIIIIIIIIIIIIIIIIIIIIIIIIIIIIIIHHIIIIIIHIIIIIIIHHHHIIIIIIIIIIIIIIIIIIIIIHIIIIIIIIHHIIIIIIIIIIIIIIIIIIIIIIIIIIIIIHIIIIIIIIIIIIIIIIIIIIIIIIIHGDDCIIIIDDDDD
@HISEQ:969:HM2KJBCX2:2:1101:19968:28871 2:N:0:ACTATGCA
GGAAATCCCATCCCCAACTATCCCTATTAATCATTACGGTGGTCCTAGAAACCAACAAAATAGAACCACAACGTTCTATTCTATTATTCCATGCTAATCTATTCAAGCAATAGCCCGCTTTAAACACTCTAATTTTTTCAAGGTAATGGTCCTGGCTCCCCAACACACCCAATTAAGGACATACTGGTTCACCAGAAGGAAGACCCGACAACAGGACAGTACTCGCCAAAGACGGACCGCCCGGCCAAGTCTAAAATTCAACTACGAGCTTTTTAACTGCAACAACTTTAATATACGCTATTGGAGCTGGAATTACCGCGGCTGCTGGCACCAGACTTGCCCTCCAA
+
D@0DDHHIHIIECECEEECEGF<CF@CHHHH?<GCH?CCC@HHEGHHEHHHH<FGEE1D1<FE1CFG<E@E=?<1<1DCC?CG1<<D<<@FG1FFHIHHGE@D@C?1IHHHEFHD56@@DCFFEHHE6@FF<CGGCEH1FEEHDFHEIHHH@@@3HCHGIHGA@DGGHHEC;</HFB8:FDFEHCEGGFED@@IHFGHHG/FGE/FHGHHHEFFAF?CFC<66HGCC@HG@EDDFCDC=C<DCA1HHFF@ECHHFECHEHGCEHEHEHEEHG@ECCEHEEEHHHGC<11GCF0ECCGECF?HFIHHEEIH@HHHHC<CCIHHG<FCEEEHHHCCD<<1DIHGB0@D0
@HISEQ:969:HM2KJBCX2:2:1101:15540:29465 2:N:0:ACTATGCA
GGAAATCCCATCCCCAACTATCCCTATTAATCATTACGGTGGTCCTAGAAACCAACAAAATAGAATCATCCGTCCTATTTTATTATTCCATGCTAATGTATTCAAGCAAAATGCCTGCTTTAAACACTCTAATTTTTTCAAAGTAAAGGTCCTGGTTCCCCGCGGCACCCAATTAAGGACATCGCGGTTCTCCAGAAGGTGAGAAATTGACTACACCAGTTCATACCCCTTAAGGCACGACCGATGTGTCAATCCCGAAATTCAACTACGAGCTTTTTAACTGCAACAACTTTAATATACGCTATTGGAGCTGGAATTACCGCGGCTGCTGGCACCAGACTTGCCCTCCAA
+
DDADDFGHHHHEHIHHFIIHIIIFHEEHHIIIIIIFHHDIIHHIHHHCHIIIIGIIII?GFFCF<C@G1G1C@FHHIH1GHIHHHC1@GFD?1<CF<FEF1FEEHHGFHHHHCCIHDHFFGGGHEGHECCFCHEHEFEFEHEGHHHHHHHGHHCHHDHHGHIHHDHG?HHHCHHF<CIIHIHEHHIHFHFHEIIHHHHHHIIIIIHIIIIHHHEHEHGFIHCFHEHHIIGIGIIIIIIIHHHIIIIIHFFHHHECIIIGIHEGIIIHEFG@FIIHIIIIIIIIIHHFCIHHHIIIHHIIIIIHIIIIIIIHIIIIIHDHIIIIIHHIIHIIIIIHHHHG@IIIIIGBDDDD
@HISEQ:969:HM2KJBCX2:2:1101:19621:29973 2:N:0:ACTATGCA
GGAAATCCCATCCCCAACTATCCCTATTAATCATTACGTCAATCCTAGAAACCAACAAAATAGGATCAACGTCCTATTTCATTATTCCATGCTAATGTATTCAAGCGCGAGCCTGCTTTAAACACTCTAATTTTTTCAAAGTAACAGTCCTGATTCCCCGCCACACCAAATGAATGACATGATGGTTCGTCAGAAGGTAGGAACCAGTAACACCAGTACGTACCTAAGGCACGACCAACGTACTGATCCCGAAATTCAACTACGAGCTTTTTAACTGCAACAACTTTAATATACGCTATTGGAGCTGGAATTACCGCGGCTGCTGGCACCAGACTTGCCCTCCAA
+
CDDDDIIGHIIHHEHIIIIIIIIIIIIIHHIHIIIIIIIIHIIHHHIIIIIIIHIIIIHEHHHHHHIIIIIIIIIIIIIHIHIIIHIHIIIIIIIIIHHIIHIGIIIIIHHIIIIHHIIIIIHIIIIIIIIHIIIIIIIIIHIIIIHHIHHHHIIIIHHGHIIIIIIIIIIIIIHIIIIIIIIIIHIIIIIIHIIIIIIIHIIIIIIIIIIIIIIIIIIIIIIIIIIIIIIIIIIIIIIIIIIHIIIIIHIIIIIIIIIIIHIIIIIIIIIHIIIIIIIIIIIIGIIIIIIIIIIIIIHIIIIIIIIIIIIIIIIIIIIIIIIIIIIIIIIIIIIIIIIIDDDDD
@HISEQ:969:HM2KJBCX2:2:1101:1324:30172 2:N:0:ACTATGCA
GGAAATCCCATCCCCAACTATCCCTATTAATCATTACGGTGATCCTAGAAACCAACAAAATAGAACCATGCCGTCCTATTTTATTATTCCATGCTAATCTATTCAAGCACTAGCTTGCTTTAAGCACTCTAATTTTTTCAAGGTAATAGCTCTGCTTCCCCAACGCACCAAATTAATGGCATGAAGGTTATTCAGAAGGTAAGAATCCATCAAATCAGTACGAACAGTGAAGCCCGACCGATAGACAGATTCCGAAATTCAACTACGAGCTTTTTAACTGCAACAACTTTAATATACGCTATTGGAGCTGGAATTACCGCGGCTGCTGGCACCAGACTTGCCCTCCAA
+
DDDDDHIIHIIIIHIIIIIIIIIIIIIIHHIIIIIIIHHIGEHIHIIIHIIIGIIIFHHCGEFGHIIHFGEHDECHHIHIIHIHIGHHIIIIG?HHHIIIIHIIIIIIIHHIIIIIIIIIIIIIIIHIIIIIHHHHIIIIIIIIIHIIIIHGHHHHHGHIIHHIIIIIIIIIIIIHIIIGIIIHIIIIIIIIIIIIIHIIIIIIIIIIIIIIIHHHIIIIIIIIIHIIIIHIIIHIIIIHIII?IHHIIHIIIIIIIIIIIIIIHIIIIIIIIIIIIHIIIIIIIIIIIIIIIIIIIIIIIIIIIIIIIIIIIIIIIIIIIIIIIIIIIIIIIIIIIIIIIIIDDDDD
@HISEQ:969:HM2KJBCX2:2:1101:9308:30037 2:N:0:ACTATGCA
GGAAATCCCATCCCCAACTATCCCTATTAATCATTACGTCAATCCTAGAAACCAACAAAATAGGTTTGAACGTCCTATTTCATTATTCCATGCTAATGTATTCAAGCAAATATGCCTGCTTTAAACACTCTAATTTTTTCAAAGTAACAGTCCTGTTTCCCTGCAACACCAAATTAATGACATTACAGTTCTTCAGAAAGGAGGAATCAGCGAGACCAGTTCATACCAGTGGCACGACCAGCCTGCTGACCCCGAAATTCAACTACGAGCTTTTTAACTGCAACAACTTTAATATACGCTATTGGAGCTGGAATTACCGCGGCTGCTGGCACCAGACTTGCCCTCCAA
+
D@DA@HDFHC<DHHHIIIIIIHHIIHIIIGHHIEHHIGHIIIGHCECGEHH@GEH=GFIHEG1<<1C@CHFHHHHIIIF?GHIIIIHIIIHIH?EE@<FIIHGHHHHHHHCHFHFHGCIHIHHEIIIIHFGIIHHEHHHHHEEIHGFA@GDHCIHFH@IHG?EGHHIHG0EECCEHHHCIIIHHIHIIIHHHHH7IHIIIIIIIHHHIHIHHEEIHHHGCAHHHHHGIIIGIHIIIIIHFHIIIHHEIIIHHHHIIIIIIIIIIIIIHIIIIIIIIIIIIIIIIIIIIHIIIIIIIIIIIIIIIIIIIIIIIIIIIIHIIIIIIIIIIIIIIIIIIIIIIIIIDDDDD
@HISEQ:969:HM2KJBCX2:2:1101:13925:30146 2:N:0:ACTATGCA
GGAAATCCCATCCCAACTATCCCTAGTAATCATTACATCGATCCTAGAAACCAACAAAATAGAATGCGATGTCCTATTTCATTATTCCATGCTAATGTATTCAAGCGTGAGCCTGCTTTAAACACTCTAATTTTTTCAAGGTTACAGTCCTAATTCCCTATAACATCAACTAAATGACATTATAGTTCTTTAGAAGGTGAGAACCAATAAAATCAGTACATACCAAGGCATGACCAACTTATTGATCCCGAAGTTCAACGACGAGCTTTTTAACTGCAACAACTTTAATATACGCTATTGGAGCTGGAATTACCGCGGCTGCTGGCACCAGACTTGCCCTCCAA
+
00<D<<1<C11<D@1F01<DFH@111<<GHH1G<1<DG1C111<<F?1G111<10<1<1D?111<1<0<D0<11<C1<11<C11D1CE<11<1CF@D6FC?E@@EF0<FE<FEFA81CG6<<1<@BDC1?EGEEAC8/$1'C$C?G:<1GCDFDCHE?0@G<1D1DC1<#C<@<G<0D<GHEH/=F<0?H@CEHEGECDHD1F1HHHE@<1HGC@?GGHGC<1<1EHGGHHC:11CF@:/C<1<//HHHF?HC<1GEC<0C@EFF0@CH@D1<<111<<<<<C@HD<1D0C</D1HCHGHFC1D<1FGFE/<C/</<<1@<1HFF1CD1C<DCCGH?E@@@<0<
@HISEQ:969:HM2KJBCX2:2:1101:9409:30610 2:N:0:ACTATGCA
GGAAATCCCATCCCCAACTATCCCTATTAATCATTACGTCGATCCTAGAAACCAACAAAATAGAATCAAACGTCCTATTTCATTATTCCATGCTAATGTATTCAAGCGTAAGCCTGCTTTAAACACTCTAATTTTTTCAAAGTAACAGTCCTGATTCCCCACGACACCAAATTAATGACATCGCGGTTCTTCAGAAGGTAGGAACCGATAATGCCAGTGCGTACCGAAGCACGACCAACAATTCGATCCCGAAATTCAACTACGAGCTTTTTAACTGCAACAACTTTAATATACGCTATTGGAGCTGGAATTACCGCGGCTGCTGGCACCAGACTTGCCCTCCAA
+
<D@DBH@<DFHHH<C1<<1<<<CFGG<GFHH1FHHI@HC<C/EH=@GH1CF@C<F0<CFGE<1FHIE@CEC@<FGE?1<@CD@CGHHH?H@H111HFIHFHHHCGHIHHHHHEIHHFHGFGCCEHIHH@GIHIGCHHHHH@EHH@HFHFHHHEHHCIHG@C9<FG<EEHIIHIHFHGGHIIIHHHHHHHHHIEHEHHHIHHGHHHIIIHHHFHHIHHHIIIIIIIIHHIHEHHHHGHHEHEDEDHGIGIIIGIGHEIIIIIIIIIHHHHEGHHIFIHHIIIIIIIIIIHHIHHHHEFHHGFIHIIIIGIIIIIIIHHHHCHEGCEFHHHEHHHEHIHGHIDDBD<
@HISEQ:969:HM2KJBCX2:2:1101:8303:30914 2:N:0:ACTATGCA
GGAAATCCCATCCCCAACTATCCCTATTAATCATTACGGTGATCCTAGAAACCAACAAAATAGAACCATGCCGTCCTATTCTATTATTCCATGCTAATGTATTCGAGCAAAATGCCTGCTTTAAACACTCTAATTTTTTCAAGGTAAAGGTCCTGGTTCCACATGACACCCAATTAAGGACATCATGCTTCTCCAGAAGGTGAGAAATCAACTGCGACAGTTCATACCCCTTAAGGCACGACCATCACGTCAATCCCGAAATTCAACTACGAGCTTTTTAACTGCAACAACTTTAATATACGCTATTGGAGCTGGAATTACCGCGGCTGCTGGCACCAGACTTGCCCTCCAA
+
DADDDHIIGIIIIIIIIIIIIIIIIIIIIFHHIGIIHHEHIIIHCGHHIHIIHIIH?GHHIICGHHIHHGHHIEHHIHIHIHIHHIHHFEHEGHIIIIIHHHIHHIIHIHIEHHHHHGHHFHHHHHHIIIIIIHHHHHHIIIIIIIIHIIIIHIIIHHGHIIIIHHGIIHHIIHIIIIIHIIIHIIHIIIIIIIIIIIIHHGHHIHGIHHCHGIHIHHHIHHIIIIIIHIIGIIIIIIIIHIIIIIIIIIHHHHIHGIIIIIIIHIIHIHIIIIIIIGIIHIIIIIIIHHIHGHHHIIIHIIIIIIIIIIIHHIIIIHIIIIIIIIIIIIIIIIIIIIIIIIIIIIIDDDDD
@HISEQ:969:HM2KJBCX2:2:1101:21268:30900 2:N:0:ACTATGCA
GGAAATCCCATCCCCAACTATCCCTATTAATCATTACGGTGATCCTAGAAACCAACAAAATAGAACCATGCCGTCCTATTCTATTATTCCATGCTAATGTATTCGAGCAAAAATGCCTGCTTTAAACACTCTAATTTTTTCAAGGTAAAGGTCCTGGATCCGCAAGACACCCAATAAAGGACATCAAGTTTCTCCAGAAGGTGAGAAATCAACTGCAACAGTTCATACCCCTTAAGGCATGACCATCACGTCAATCCCGAAATTCAACTACGAGCTTTTTAACTGCAACAACTTTAATATACGCTATTGGAGCTGGAATTACCGCGGCTGCTGGCACCAGACTTGCCCTCCAA
+
DBDDD@@GHHGGHHGHHIHIHIIIIHHIGHCEH1FFGHHEHE?1C?FHHFHHHIIIIIHIIIHIIIIGHGHGID/<0CCCGHGCHEF?CGH?FGCFGHHCG<DGGGHGEHH=FHFHCEHHHCGDFHHGEGFFGGHHIHHCHHIIHFHHHIEFIIHHHHIIIIHGEGFHGHHGEHGFHHHHHHHGFGGGIHIIIIHEGCIHIGIIHEEHIIHHIHHHHGHEIGIHHEDHHGIIHHIIIHGFHHIHHFHGIFGCIIIIHIIHHHHHGHHHGCEFCHHIIHHECFHIIHHIHHGHHHHEFFDEDHHHHHIIIHEHHHIHHIHHIIHIHIIIIIIIIIIIIIHIHIIIIIIIDDDDB
@HISEQ:969:HM2KJBCX2:2:1101:8338:31256 2:N:0:TCTATGCA
GGAAATCCCATCCCCAACTATCCCTATTAATCATTACGTCAATCCTAGAAACCAACAAAATAGGGTCAAACGTCCTATTTCATTATTCCATGCTAATGTATTCAAGCTAATGCCTGCTTTAAACACTCTAATTTTTTCAAAGTAACAGTCCTAACTCCCCATGACACCAAATAAATGAAATCATGGTTCGTCAGAAGGGAGAAATCAATGATACCAGTACGTACCAGAGGCACGACCGATATATTGATCCCGAAATTCAACTACGAGCTTTTTAACTGCAACAACTTTAATATACGCTATTGGAGCTGGAATTACCGCGGCTGCTGGCACCAGACTTGCCCTCCAA
+
DDDDDIIIIIIIIHIIIIIIIIHIIIIIIIIIIIIIHHIIIIIIIIIHIIIIIIIIIIIIIHHHIIIIIIIIIGHHHIIIIIIIIIGIHIIIIHIIIIIIIHIIIIIIIIIIIIIIIIIIHHIIIIIIHIIIIIIIIIIIIIIIIIIIIIIIIIIIIIIIIIIIIIIIIIIIIIIIIIIIIIIIIIIIIIIIIIIIIIIIIIIIIIIIIIIHIIIIIIIIIIIIIIIIIIIIIIIIIIIIIIIHGIIIIIIIIIIIIIIIIIIIIIIIIIIIIIIIIIIIIIIIIIIIIIIIIIIIIIIIIIIIIIIIIIIIIIIIIIIIIIIIIIIIIIIIIIIIIIIIIDDDDD
@HISEQ:969:HM2KJBCX2:2:1101:20601:32141 2:N:0:ACTATGCA
GGAAATCCCATCCCCAACTATCCCTATTAATCATTACGGTGGTCCTAAAACCAACAAAATAGAACCAACGTCCTATTCTATTATTCCATGCTAATCTATTCAAGCAAATGCCCGCTTTAAACACTCTAATTTTTTCAAGGTAATGATCCTGGTTCCCCGACACACCCAATAAAGGGCATCCCGGCTCACCAGAAGGATAGACCCGACGACAGAACAGTACTCGCCAAAGACGGACCATCCGGCCAGGCCTAAAATTCAACTACGAGCTTTTTAACTGCAACAACTTTAATATACGCTATTGGAGCTGGAATTACCGCGGCTGCTGGCACCAGACTTGCCCTCCAA
+
ADDDDIIGIIIIIIIHIIIIIIIIIIIIIIIIIIIIIIIIIIIIIIIIIIIIIIIIIIIIEHHIIIIHIIHIFIIIIIIIIIIIIIIIIIIIIIIIHIIIIHHHHIHHHHIHHHHHHIIIIIIIIFIHHIHHIIIIHIIHIIIIHGIIIIIIHGHHIIHIIHIIIIIIGHIHHHFEIIHIIIIIIIIIIIIHIIIIIHHIIIIIIIIIIIIHHIIIIIHIIIIIIIIIIIIIIIIIIIIIIIIHHIIHIIIIIIIIIIIIIIIIIIHIIIIIIIIIIIIIIIIIIIIIIIIIIIIIHIHHIIIIIIIIIIIIIIIIIIIIIIIIIIIIIIHIIIIIIIIIDDDDD
@HISEQ:969:HM2KJBCX2:2:1101:12784:32061 2:N:0:ACTATGCA
GGAAATCCCATCCCCAACTATCCCTATTAATCATTACTTTCATTCTAGAAACCAACAAAATAGAACAAAAGTCCTAAATTATTATTCCATGCTAATGTATTCATAGCAAACGCCTGCTTGAAACACTCTAATTTTTTCAAAGTAAAAGATCTAGTACAACCTACACAACTCAATGAAGAGTATGTAGATGCGCTAGAAGTGATGGCAGATCGAAGACCAACACTCACACACGTAACCGTGGCGGGTTAATCCAATCAAGCCAGAAATCCAACTACGAGCTTTTTAACTGCAGCAACTTTAATATACGCTATTGGAGCTGGAATTACCGCGGCTGCTGGCACCAGACTTGCCCTCCAA
+
DCDDDHIIGIIIIIHHHIIIIIIIIIIIHIIIIHIIHIIIIIIIHIIHIIIIHEHHHIIIIIGEHIIIHHHHHIIIFHIIIHHHIHIGHIIHHHIIGHGII@GHIHIIIIIIHHHHHHFHIGIIIIIIHHHIIIIIIHHIHIHIIIIHIIIIIIIIIIIIHIIIIIIHHHIIHHHHIIGIHIIIIIIIIIIIIHIIIIIIIIIHHHHIHHIIIIHHHHIIIIIIIIIIIIIIIIIIIIIIIHIHIIHIHIIIIHGFIIIIGIIIIHFIIIIIHIIIIIHHIIIIIIIIIHIIIIIIIIHIIIHIHIIIIIIIIIIIIIIIIIIIIIIIIIIIIIIIIIIHIIIIHIIIIIIIDDDDD
@HISEQ:969:HM2KJBCX2:2:1101:2820:31926 2:N:0:ACTATGCA
GGAAATCCCATCCCCAACTATCCCTATTAATCATTACGGCGGTCCTAGAAACCAACAAAATAGAACCGCACGTCCTATTCTATTATTCCATGCTAATGTATCCGAGCAAAGGCCTGCTTTGAACACTCTAATTTTTTCAAAGTAAAAGTCCTGGTTCCCCGACACGGCCAGTGAAGGCCATGCGGCTCCCCAGAAGGAAAGGCCCGGCCGGACCAGTGCACGCGGTGAGGCGGACCGGCCAGCCAGGCCCAAGGTTCAACTACGAGCTTTTTAACTGCAACAACTTTAATATACGCTATTGGAGCTGGAATTACCGCGGCTGCTGGCACCAGACTTGCCCTCCAA
+
0<@D@GG1<1FFH1D@00DHII11111<11D1<1<1D?0C/</<<F111<1DG<10D<C11DG@@1D/</</11<0<11<C1CC11<DHH11111CCCD@FDH6HIHHF18D@10F*GD8F763<HBB11FE181@EGEHHHHIHF2HH7IIHE/CHCE+/7<:HHHHEHHIFH@AFB6:.E?5=DE?/D=AGGEDC:/EHDCHHECC/0HHGIFG<0/<HDDHHHH=H?==C<FHG0@?HGC@IHEHC1G<C<D1IHHEGIHG?HHEF1<1<111HF1FH@DC<1G?CCD@HIHHHGH@C<1HIIHH@EEDEC/HF?CG@@IHF<?HHF<<CG<C=C<1BBB<@
@HISEQ:969:HM2KJBCX2:2:1101:3903:33139 2:N:0:ACTATGCA
GGAAATCCCATCCCCAACTATCCCTATTAATCATTACGGTGATCCTAGAAACCAACAAAATAGAACCAATCCGTCCTATTTCATTATTCCATGCTAATGTATTCAGACTATAGCCTGCTTTAAACACTCTAATTTTTTCAAAGTAACAGTCCTGATTTCCCAACACACCAAATTAATGACATGAAGGTTCTTCAGAAGGTAGAAATTCGCCACTACTGTACGGACCGTAAAGCCCGACCATAGGACAAATTTCGAATTTCAACTACGAGCTTTTTAACTGCAACAACTTTAATATACGCTATTGGAGCTGGAATTACCGCGGCTGCTGGCACCAGACTTGCCCTCCAA
+
DDDCDIHIIIHIIIIIIIIIIIIIIIIIIIIIIIIIHHIHIHIGHIIIIIIIHIIIGHHIIIHIIIIIIHIGIHHHHIIIIIIIGHHIHIIIHECHHIIIIHHHIHIIHIIIIIHIIIIIHIIIIIIIIIIHHIIIHIIIHHIIHIIIIIIIIIIIIHHIHIIIHHIIIIIIIIIIHIIIIIIIIIIIHIIIIIIIIIIIIIIIIIIIIIIIIIIIIIHIIIIIHIIIIIIIIIIIII?IIIIIIIHIIIIHIIIIIIIIIIIIHIIIIIIIIIIIIIIIHIIIIIIIIIIIIIIIIIIIIIIIIIIIIIIIIIIIIIIIIIIIIIIIIIIIIIIIIIIIIIIDDDDD
@HISEQ:969:HM2KJBCX2:2:1101:7314:31872 2:N:0:ACTATGCA
GGAAATCCCATCCCCAACTATCCCTATTAATCATTACGTCAATCCTAGAAACCAACAAAATAGGATCAAACGTCCTATTTCATTATTCCATGCTAATGTATTCAAGCGTTAGCCTGCTTTAACCACTCTAATTTTTTCAAAGTAACAGTCCTGTTTCCCTGCAACACCAAATTAATGACATTACAGTTCTTCAAGAAGGAGGAACCAGTAAAGCCAGTACATACCAGAGGCACGACCAACTTACTAATCCCGAAATTCAACTACGAGCTTTTTAACTGCAACAACTTTAATATACGCTATTGGAGCTGGAATTACCGCGGCTGCTGGCACCAGACTTGCCCTCCAA
+
DDDDBIIIIIIIIIIIIIIIIIIIIIIIIIIIIIIIIIIHHIIIIIIIIIIIIIIIFHHIIIIIGIIIEHHHHHCHFHHIIIIIIIIFFHHHHGHIIIIIIIGIIIIIIIIIIIHHFIIIIHHHHHHIIIHGHHHHIIIHFIHIIHHHHIIIIHIIHIIGIIIIIIIIIIIIIIHHHIIIIIIIIIIIHIIIIIIIIIIIHHIIIIIIIIIIIIHIIIIIIIIIIIIIIIIIIIHIIIIIIIIIIHIHEIIIIHHEHIIIIHHIIIIIIIIIIIIIIHIIIIIIIIHIIIIIIIIIIIIIIIIIIIIIIIIIIIIIIIIIIIIIIIIIIIIIIIIIIIIIIDDDDD
@HISEQ:969:HM2KJBCX2:2:1101:10838:33975 2:N:0:ACTATGCA
GGAAATCCCATCCCCAACTATCCCTATTAATCATTACGGTGGTCCTAGAAACCAACAAAATAGAACCACAACGTCCTATTCTATTATTCCATGCTAATCTATTCAAGCAATAGCCCGCTTTAAACACTCTAATTTTTTCAAGGTAATGGTCCTGGCTCCCCAACACACCCAATTAAGGACATACTGGTTCACCAGAAGGAAGACCCGACAACAGGACAGTACTCGCCAAAGACGGACCGCCCGGCCAAGTCTAAAATTCAACTACGAGCTTTTTAACTGCAACAACTTTAATATACGCTATTGGAGCTGGAATTACCGCGGCTGCTGGCACCAGACTTGCCCCCCAA
+
DDDDDIIIIIIIIIIIIIIIIIHIIIIIIIIIIIHIIIIIHIIIIHIIIIIIIIIIIHIIIIIIIIIIIHIIIIHHHIIGIIHHIHIIIIHIIIICHIIIIHIHIIIIIHHIIIIIIHIIIIIIIIIIIIIIIIIIIIIHIIIIHIIIIIIIIHIIIIIIIIIIIHIIIIIIHHIHIIIHIIIIIIIIIIIIIIIIIIIIIHHIIIIIIIIIIIIIIIIIIIIIIIIIIIIIIIIIIIIIIIIIIIIIIIIHIIIIIIIIIIIHIIIIIIIIIIIIIIIIIIIIIIIIIIIIIIIIIIHIIIIIIIIIIIIIIIIIIIIIIIIIIIIIIIIIIIIIIIIIIIDDDDD
@HISEQ:969:HM2KJBCX2:2:1101:1405:34816 2:N:0:ACTATGCA
GGAAATCCCATCCCCAACTATCCCTATTAATCATTACGTCAATCCTAGAAACCAACAAAATAGGATCAACGTCCTATTTCATTATTCCATGCTAATGTATTCAAGCGCGAGCCTGCTTTAAACACTCTAATTTTTTCAAAGTAACAGTCCTGATTCCCCGCCACACCAAATGAATGACATGATGGTTCGTCAGAAGGTAGGAACCAGTAACACCAGTACGTACCTAAGGCACGACCAACGTACTGATCCCAAAATTCAACTACGAGCTTTTTAACTGCAACAACTTTAATATACGCTATTGGAGCTGGAATTACCGCGGCTGCTGGCACCAGACTTGCCCTCCAA
+
D@0<B@EF1@EFHHHHIIIFHEC@@1DHHHG@GHHEHH<CECFG1CFFFEF<D1<GHHIGECCCG1C@G1CDHH01D?FCFCEH1F111FCC?GFEFHF@8<C<>50CDCCHH@?EG@?DCH8@GCEGHFHAG@@FE@CFDF@HCHEDCFHH?C1IHHCHEDHHHHIHGCEIHGHFGHGCEIIHHHEHHHCCFHHEIHHHHGHGFHHEEB<CG6HHF<CC;C@CGEHHHHHIHEEHHCECCGHE?GFCHHHC@G1HG1CGEHEC1HC?HFHEGGEHC1EEHHCFG<<F@HGC<C1CCHGGFG1HIIIHFHCDHDE<DIIIIHGFEHGEIHHHFIIIHHHHBBDCD
@HISEQ:969:HM2KJBCX2:2:1101:18684:34942 2:N:0:ACTATGCA
GGAAATCCCATCCCCAACTATCCCTATTAATCATTACGTCAATCCTAGAAACCAACAAAATAGGATCAAACGTCCTATTTCATTATTCCATGCTAATGTATTCAAGCGTTAGCCTGCTTTAAACACTCTAATTTTTTCAAAGTAACAGTCCTGTTTCCCTGCAACACCAAATTAATGACATTACAGTTCTTCAAGAAGGAGGAACCAGTAAAGCCAGTACATACCAGAGGCACGACCAACTCTCTAATCCCGAAATTCAACTACGAGCTTTTTAACTGCAACAACTTTAATATACGCTATTGGAGCTGGAATTACCGCGGCTGCTGGCACCAGACTTGCCCTCCAA
+
DADDDHIHHHCHHIIFHIIIII1EHHHIIIIHHHIGEHIHIEGHIGIIHIHHFHHHIHCHHIIIFHHHEE1<<<CEGFHFEHEHHHICCHICHHIIHHHIIIIHIHGHHHHHHGIHHHHGIHHHHHHIHH@GHGHIIIHIIHIHHHIHCGGHIHHHIIHHHCEHCFH=HHIIHIHIHHIIHIIHHFIHIIIHIIHEIIIIHIIIHGHHIIIIII<IHHIIIIIIIIIIIIIIII=IIIHHGHHHHHDHEIIIIIHEHIIIHIHIIIIIIIIIIIIIIHIHIHIIIHIIIIIIIIIIIIIIIIIIIIHHIIIIIIIIIIIIHHIIIIIIIIIIIIIIIHHIIDDDDD
@HISEQ:969:HM2KJBCX2:2:1101:16492:34816 2:N:0:ACTATGCA
GGAAATCCCATCCCCAACTATCCCTATTAATCATTACGTCAATCCTAGAAACCAACAAAATAGGATCGAACGTCCTATTTCATTATTCCATGCTAATGTATTCAAGCGTTAGCCTGCTTTAAACACTCTAATTTTTTCAAAGTAACAGTCCTGTTTCCCTGCAACACCAAATTAATGACATTACAGTTCTTCAAGAAGGAGGAATCAGTAAAGCCAGTACATACCATTGGCACGACCAACCTACTGACCCCGAAATTCAACTACGAGCTTTTTAACTGCAACAACTTTAATATACGCTATTGGAGCTGGAATTACCGCGGCTGCTGGCACCAGACTTGCCCTCCAA
+
DDDDDIIIIIIHHHHIHIIIIIHHIIIIIIIIIIIIHHIIIIIHHGHIIIIIIIIHIIIHIHHIIHIHGIHHIHHIIIIIHHHIIIIFEHHIIHIIIIIIIIIIIHHIIHHHHIHIHIIIIIIIIIIIIHIIIIHIIHIIHHIIHHHHHHIIIIHIIHHIIIIIIIIIIIIIIIHIIIIIIIIIIIIIIIIIIIIIIIIIIIIIIIIIIIIIIIIIIIIIIIIIIIIIIIIIIIIIIIIIIIHHGIIIIIIIIIIIIIIIIIIIIIIIIIIIIIHIIIIIIIIIIIIIIIIIIIIIIIIIIIIIIIIIIIIIIIIIIIIIIIIIIIIIIIIIIIIIIIIIIDDDDD
@HISEQ:969:HM2KJBCX2:2:1101:2678:36756 2:N:0:ACTATGCA
GGAAATCCCATCCCCAACTATCCCTATTAATCATTACGGTGATCCTAGAAACCAACGAAATAGAATCAGTCCGTCCTATTTCATTATTCCATGCTAATGTATTCAGACGATAGTCTGCTTTAAACACTCTAATTTTTTCAAAGTAACAGTCCTGATTTCCAACCACACCAAATAAATGGCATGAAAGTTCCTCAGAAGGTAGAGATCCATCTCACCAGTGCAGACAATTAAGCCTGACCAATGGGTAGACCCCGAAGTTCAACTACGAGCTTTTTAACTGCAACAACTTTATTATACGCTATTGGAGCTGGAATTACCGCGGCTGCTGGCACCAGACTTGCCCTCCAA
+
DDDDDIIIIIHIIIIIIIIIIHIIIIIIIIIIIIIIIIIIIIIHIIHIIIIIHIHIIIIHIHHHHIHGHIIEHIIIIHIIHHIIIIIHIIIIHIIIIIIIIIIIIIIIIIIIIIIIIIIIIIIHIIIIIIIIIHIIHIIIIIIIIIIIIIIIIIIIIIIIIIIIIIIIIIIIIIHHIIIIIIIIIIIIIIIIIIIIIIIIIIIIIIIIIIIIIIIIIIIIIIIIIIIIIIIIIIIIIIIIIHHHHFHIIIIIIIIIIIIIIIIIIIIIIIIIIIIIIIIIIIIIIIIIGFD1IIIIIIIIIIIIIIIIIIIIIIIIIIIIIIIIIIIIIIIIIIIIIIIIIIIDDDDD
@HISEQ:969:HM2KJBCX2:2:1101:10091:37991 2:N:0:ACTATGCA
GGAAATCCCATCCCCAACTATCCCTATTAATCATTACAACGGTCCTAGAAACCAACAAAATAGAATCGTTGTCCTATTCTATTATTCCATGCTAATGTATTCTGGCATATGCCTGCTTTAAACACTCTAATTTTTTCAAGGTAAAGGTCTTGGCTCCGAGCAACACCCAATAAAGGGCATTACCCTTCCCCAAGCGGTGAGGCCCAACCGCCCAGTACTCGTTACAAGAACGGACCAACCGGCCAAACCCAAAATTCAACTACGAGCTTTTTAACTGCAACAACTTTAATATACGCTATTGGAGCTGGAATTACCGCGGCTGCTGGCACCAGACTTGCCCTCCAA
+
DDCDDIIIHIIIIIIIIIIIIIIHIIIIIIIIIIIIIIIIIIIIIIIIIIIIIGIIIIIIIIIIIHHIHIHIIIIIHIIIHIHIIIIIIIIGIIIIIIIIHIIIIIIIIIIHHIIIHHIIHIIIIIHIIIIIIHIIIIIIIIIIIIIIIIIHHIIIIIHIHIIIIIIIIIIIIIIIIIIIIIIIHIIIIIIIIGIIIIIIIIIIIIIIIIIIIIHIIIHIIIIIIIIIIIIIIIIIIIIIIIIHIIIIIIIIIIIHIIIIIIIIIIIIIIIIIIIIIIIIIIIIIIIIIIIIIIIIIIIIIIIIIIIIIIHIIIIIIIIIIIIIIIIIIIIIIIIIIIIIDDDDD
@HISEQ:969:HM2KJBCX2:2:1101:12451:37298 2:N:0:ACTATGCA
GGAAATCCCATCCCCAACTATCCCTATTAATCATTACGTCGATCCTAGAAACCAACAAAATAGGGTCAAACGTCCTATTTCATTATTCCATGCTAATGTATTCAAGCGTGTGCCTGCTTTAAACACTCTAATTTTTTCAAAGTAACGGTCCTGATTCCCCATGACACCAAATTAATGACATCACAGTTCGTCAGAAGGTAGAAATCAATAATACCAGTGCATACCGGAGGCACGACCAATATATTGATCCCGAAATTCAACTACGAGCTTTTTAACTGCAACAACTTTAATATACGCTATTGGAGCTGGAATTACCGCGGCTGCTGGCACCAGACTTGCCCTCCAA
+
DDDDDIIIHIIIIIIIIIHHHIIIIIIIIIIIIIIIIIIIIIIHIHHHHIIIIIIIHIIIIIIHIHHIHIHIIIIHIIIIIIIICHHIIIIIIIIIHIIIIIIIIHIIIHIHIIIIIIIIIIIIIIIHIHIIHIIIIIHIIIIIIIIIIIIIIIIIIIIIIIIIIIHIIIIIIIIIIIIIIIIIIIIHIIIIIIIIIIIIIIIIIHIIIIIIIIIIIIIIIIIIIIIIIIIIIIIIIIIIIIIHGIIIIIIIIIIIHGIIIIIIIIIIIIIIIIIIIIIIIIIIIIIIIIIIIIIHIIHGGIIIIIIIIIIIIIIIIIIIIIIIIIIIIIIIIIIIIIIIIDDDDD
@HISEQ:969:HM2KJBCX2:2:1101:6357:38640 2:N:0:ACTATGCA
GGAAATCCCATCCCCAACTATCCCTATTAATCATTACGTTGATCCTAGAAACCAACAAAATAGAATCGAACGTCCTATTTCATTATTCCATGCTAATGTATTCAAGCGCGTGCCTGCTTTAAACACTCTAATTTTTTCAAAGTAACAGTCCTGATTCCCCACGACACCAAATTAATGACATCATGGCTCCTCAGAAAGGAGAAACCAATAACACCAGTACATACCAGAGGCATGACCGACGTATTGATCCCGAAATTCAACTACGAGCTTTTTAACTGCAACAACTTTAATATACGCTATTGGAGCTGGAATTACCGCGGCTGCTGGCACCAGACTTGCCCTCCAA
+
AADBBIIIIIIIIIIHIIIIIIIHIIGHHEGHHIIIIGHIHIIHHHHCHHIIIIIIIGIIIIIIIIIIIEF<@ECHIHHHHHIIIHEHHGIFHEHHHHIIIHIHHGIHHHHHHIHHEHHEHHHHIIHIHIHFHHFEEHHIIHHIHGHHGIIHHHGGIHHHHEHHHIHHIIHHHIGHHIIHIHHIHHH:IHIHHGIIIIHGIHIIGIGIHIIHEIIIIFHHHHHIFHEIHIIIGGIIIIIIHIIHHIIHHGIHIIHIIIIIIIIIIIIHIIIIIIIIHGIIIIIIIIHGIIIIIIIIIHIIGIIIIIIHIIIIIIIIIIIIIIIIGIIIIIIHIIIIIHIIIDDDDD
@HISEQ:969:HM2KJBCX2:2:1101:13098:37701 2:N:0:ACTATGCA
GGAAATCCCATCCCCAACTATCCCTATTAATCATTACAGCGGTCCTAGAAACCAACAAAATAGAACCGATGTCCTATTCTATTATTCCATGCTAATGTATTCGAGCAAAGGCCTGCTTTGAACACTCTAATTTTTTCAAGGTAAAAGTCCTGGTTCCCCACGACGCCCAATAAAGAACATCGGGTTCCCCAGAAGGAAAGACCCGACCGAATCCGTACGCTCGATTAGGAGGACAGATCAGCCCGGTCCAAGGTTCAACTACGAGCTTTTTAACGGCAACAACTTTAATATACGCTATTGGAGCTGGAATTACCGCGGCTGCTGGCACCAGACTTGCCCTCCAA
+
DDDDDIEHEEHIGHIGHIIIIDE@FGHIHGH@EGHCFFEEHIICHGHHHHHHH?HHIHIEHHHHIHHHHI=HIGH@GH1FHHI1GHFHCHECDHHCFEGHHFHIIHHEHIFFIHIHHHIHHFFHGHHIIHHHIIHHHGHE@HIIIHHHHIHHHHII?HEHHH<5FCGIIHGIHIHHDAHHHIIHE=HHIHIIIIHHIIIIIIIGIHIHIIGIIIIIIIGIIHGHHHGHHHHFIIHIHCHHHFCIIGIIHHHIIHHHHGIGHHHHGHHIHIHHIIHEIHHHHHIIHEIIIIHIIIIIIIHGIHHHIIIIIIIHIIHHIGIIHIHGIIHHIIIIHCIIIHG0D@DD
@HISEQ:969:HM2KJBCX2:2:1101:1843:39033 2:N:0:ACTATGCA
GGAAATCCCATCCCCAACTATCCCTATTAATCATTACGTCAATCCTAGAAACCAACAAAATAGGATCAAACGTCCTATTTCATTATTCCATGCTAATGTATTCAAGCGTTAGCCTGCTTTAAACACTCTAATTTTTTCAAAGTAACAGTCCTGTTTCCCTGCAACACCAAATTAATGACATTACAGTTCTTCAAGAAGGAGGAACCAGTAAAGCCAGTACATACCAGAGGCACGACCAACCTACTAATCCCGAAATTCAACTACGAGCTTTTTAACTGCAACAACTTTAATATACGCTATTGGAGCTGGAATTACCGCGGCTGCTGGCACCAGACTTGCCCTCCAA
+
DDDDDIIIIHIIIIIHHIIIIIIIHIIIIIFHIIIIIIIHHHHHIHIEHFEGCEHHFHIHIIHHIIHIHHIGHHHH?GHHIIIHGIHHGEHC?DECHCGHIIIHHIIIHIHEFGHFEFCHIFHIHHGIIIIIHIIIIEHIHIHHIIIHGFIIIIIIFHIIHGIHHHHIHHCHHIGHCHIIIIHEHHHHIIIHHHHGIIIHIIIII;HIHIIIIIIIIIIIIIIIGIIIIIIIIIIIIHIIHHHHFHDCIIIIIIIIHIIIIIHIIIIIIIIIIIIIIIIIIIIIIIIIIIIIIIIIIIIHHIIIIIIIIIIIIIGIIIIIIIIIIIIHIIIIIIIIIIIIIDBDDD
@HISEQ:969:HM2KJBCX2:2:1101:11129:38801 2:N:0:ACTATGCA
GGAAATCCCATCCCCAACTATCCCTATTAATCATTACGTCGATCCTAGAAACCAACAAAATAGGTTCGATCGTCCTATTTCGTTATTCCATGCTAATGTATTCAAGCGCGAGCCTGCTTTAAGCACTCTAGTTTTTTCAAAGTAACAGTCCTGTTTCCCCGCAACAACAAATTAATGCCATCACGGTTCTACAAGAAGGAGGGACCAGTGAGGCCAGTGCATACCAGTGGCACGACCAACCTACTGGCCCCGAAATTCAACTACGAGCTTTTTAACTGCAACAACTTTAATATACGCTATTGGAGCTGGAATTACCGCGGCTGCTGGCACCAGACTTGCCCTCCAA
+
DBDADCHEHIHCEHECCHHHCECHIIHHHIIHFEGECHHCEHHHC@GHIHICGHHIIIHHH11CFFHHHHF<G@EEHE<GCGGEHIEC1FGHHGIIHIIIHEHIHDEEEIIHEIIHHHIHHHFGGEEHED%DHHIHGIIIHIIIIIHHGEIIHHHHHHHGHIHIGIIIIIHHHIHHHHHIHGHIIIIHHHHHHIIIIIIIIIIIIIIIHHHIIHHIIIIHHGIIIHIIHHHIIIIIIIHHHHF;CIHHHIHIIIIIIIIHHIIIHIIIIIIIIIHIIIIIIIIIIIHIIIIHIIIIIIIIIHHIIIIHIIIIIIIIIHIIIIIHIIIIIIIIIHIIIIIIIDDDDD
@HISEQ:969:HM2KJBCX2:2:1101:19985:39377 2:N:0:ACTATGCA
GGAAATCCCATCCCCAACTATCCCTATTAATCATTACGGTGGTCCTAGAAACCAACAAAATAGAACCATGCCGTCCTATTTTATTATTCCATGCTAATGTATTCAAGCAAAAATGCCTGCTTTAAACACTCTAATTTTTTCAAAGTAAAGGTCCTGGTTCCCCGCGGCATCCAATTAAGGACATCGCGGTTCTCCAGAAGGTGAGAAATTGACTGCACCAGTTCATACCCCGTGAGGCACGACCGATGCGCCAATCCCGAAATTCAACTACGAGCTTTTTAACTGCAACAACTTTAATATACGCTATTGGAGCTGGAATTACCGCGGCTGCTGGCACCAGACTTGCCCTCCAA
+
DDB@DHHHIHIHHHHHHIIIIIIIIEHHHIIIIIIIIHIIIIIIIIIIIIIIHIIIHIHIIIHFHIIIIHIHHIGHHIIHHIIIIGIHIHIIIIIGIHHHIDHHIHGHHIIIIIHIIIIIIIIIHHIIIIIIIHHHHIGIHGHIHIHIIIIIIIIIHGHHIHIIIIIHIIIIHIIIIIIIIHHHHIIIIIIIIHIIHHHIIIIIIIIIIHIIIIIIIHIIHIIIIIHIIIIIIIIIIIHGHHIHIIIGIHGHIIIIIHIHHIIIIIIIIIIHHHIHHIIIIIIIHFIIIIHFIHIIHHIIHHHHIIIIIIIIIIIIIIIIIIHIIIIIIIIIIIIIIIIIIIIIIIIIDDDDD
@HISEQ:969:HM2KJBCX2:2:1101:17868:40463 2:N:0:ACTATGCA
GGAAATCCCATCCCCAACTATCCCTATTAATCATTACATCGATCCTAGAAACCAACAAAATAGAATCGGATGTCCTATTTCATTATTCCATGCTAATGTATTCAAGCGTGAGCCTGCTTTAAACACTCTAATTTTTTCAAGGTAACAGTCCTAATTCCCCGTGACACCAAATTAATGGCATTACGGTTCTTTAGAAGGTGAGAAATCAATAATATCAGTACATACCAACGGCATGACCGAAACATTGATCCCGAAATTCAACTACGAGCTTTTTAACTGCAACAACTTTAATATACGCTATTGGAGCTGGAATTACCGCGGCTGCTGGCACCAGACTTGCCCTCCAA
+
A@B@@H@GG@G@1D@GHHEHIH@1CCEEFEE?C1<FHDEG=1DDEGFCCFHHHFECDEGGGHHHHFHHICH/F<1C<CFH1CGHE<@E@@EHHIGHHIHFE@C?DHGHH08CG0<FHIHIH?FH;IECG1C@GCHHI11ACGHHGDGFHHHIF@HCIHHEEHFHGIHEHFGFGHHCGEHHCIHHGHHEHHHHHFHGIIIIH:HIHHCIIHIG@?GCC@FEEEHHHHHEECCE@@GECGHIHHCA/<CFCC/HFHC111CFHHEIIHG?ECCHE?FCHGGHHGHCGED1@?HECIIHHFC<1CF<CC@HHGCHHDCHDCIIHHG@CFIIHFHHGHGCECIHDGD0<0<
@HISEQ:969:HM2KJBCX2:2:1101:14645:40426 2:N:0:ACTATGCA
GGAAATCCCATCCCCAACTATCCCTATTAATCATTACTTCAGTCCTAGAAACCAACAAAATAGAACCAAAGTCCTATTCCATTATTCCATGCTAATATATTCAAGCAAACATGCCTGCTTTAAACACTCTAATTTTTTCAAAGTAAAAGTCTTGGATCCCTAGCGCACTCAATTAAGAGCACACTAGTTCCCCAAAAGGAAAAGCCCAAAGTTGCAGTACAAACCTTACGGTTGACGGCAACTATAAGCCCAAAATTCAACTACGAGCTTTTTAACTGCAACAACTTTAATATACGCTATTGGAGCTGGAATTACCGCGGCTGCTGGCACCAGACTTGCCCTCCAA
+
CCDDDIHIIIIIHIIIIIIIIIIIIIIIIIIHIIIIIIIIIIHHHIIIIIIIIIIIIIIIIIIIIIGHIIIIHGIIIIIIIIIIIIIIHIIIIHHHIIIHIHIIIIIIIIIIIIIIHIIIIIIHIHHHIIIIIHHHIIIIIIIIIIIIIIIIIIIIIIIIIIIIIIIIIIIIIIIIIIIIIIIIIIIIIHHIIIIIHIIIIIIIIIIIIIIIIIIIIIIIIIIIIIIIIIIIIIIIIIIIHIHHHIIIIIIIIIIIIIIIIIIIIIIIIIIIIIIIIIIIIIIIIIIIIIIIIIIIIIIIIIIIIIIIIIIIIIIIIIIIIIIIIIIIIIIIIIIIIIIIIDDDDD
@HISEQ:969:HM2KJBCX2:2:1101:2313:40655 2:N:0:ACTATGCA
GGAAATCCCATCCCCAACTATCCCTATTAATCATTACGGTGATCCTAGAAACCAACAAAATAGAACCATGCCGTCCTATTCTATTATTCCATGCTAATGTATTCGAGCAAAAATGCCTGCTTTAAACACTCTAATTTTTTCAAGGTAAAGGTCCTGGATCCGCAAGACACCCAATTAAGGACATCAAGTTTCTCCAGAAGGTGAGAAATCAACAGCGACAGTTCATACCCCTTAAGGCATGACCATCACGTCAATCCCGAAATTCAACTACGAGCTTTTTAACTGCAACAACTTTAATATACGCTATTGGAGCTGGAATTACCGCGGCTGCTGGCACCAGACTTGCCCTCCAA
+
D?D@BC@@@GEHHHHHHHH?H?CCG?HHHCHHEHHIIIIIIGIHHHHFHGEHHIIHEHHIIIIEHEHIIIHHHHGHHHHHIIEHIEHHGGHHCHH1DCGCFDGEGIHHHIHHHHIHGGEFHHHHHIHHHGHHHGHHEHHHIHHIGHHHFDHHHGHGHFEHHHHHIGHIHIIHEHHGHHHHIIIIHFHFHD<IGIIIIEHHFHHIIIHHDIIHHHHHHIIIIIIIHIIIHIIHHHHIIIIIIIHIIHHGCDC<HCFCDHHIIHGHIIIHHEHGHEHIIIIIIIIIIIHIIIIIIIIIIIHHIIHHHFIIIHHHIIIHIIHGHHHCHHIIHHHIIHIHIHHHIIIIHHGIDDDDD
@HISEQ:969:HM2KJBCX2:2:1101:20466:41383 2:N:0:ACTATGCA
GGAAATCCCATCCCAACTATCCCTATTAATCATTACGGTGATCCTAGAAACCAACGAAATAGAATCAGTCCGTCCTATTTCATTATTCCATGCTAATGTATTCAGACGATAGTCTGCTTTAAACACTCTAATTTTTTCAAAGTAACAGTCCTGATTTCCCATCACACCAAATAAATGGCATGAAAGTTCCTCAGAAGGTAGAGATCCATCTCACCAGTGCAGACAATTAAGCCTGACCAATGGGTAGACCCCGAGGTTCAACTACGAGCTTTTTAACTGCAACAACTTTAATATACGCTATTGGAGCTGGAATTACCGCGGCTGCTGGCACCAGACTTGCCCTCCAA
+
DA?@DHHHHHHIHIIGIEFH?FGHIIIGHHHCHEHH?GHIFHHIIIIHGIGCHCHC?EHIII1GEEFFFHHHHIIIIEHHHHFGHIHH?G?CGH?EGHHCFG@GHHHEHHHGE@GHHGHFHHHHGHEHHHH<HFGHCE@HFGHHGGHIHHIIIHHIIIHHHGEIHHHHIHEHCEHHIHHHHHIHGIH::EHIH:HHHEIIIHIIIHHFHGHHIIHHFAFCHFHH?IHEIIIGHHGIHHIIHHHHF<HFHCHIHIIIIIHIIIIIHIHHEGIIHIIIIIIIIIIIIHHCHIIIIIIIIIIHHHHIIIHHIIHHEIHHDHHIIIIHHHHGHIIHHHHIIIIIIGDCDDD
@HISEQ:969:HM2KJBCX2:2:1101:9679:42162 2:N:0:ACTATGCA
GGAAATCCCATCCCCAACTATCCCTATTAATCATTACGGTGATCCTAGAAACCAACAAAATAGAACCATGCCGTCCTATTCTATTATTCCATGCTAATGTATTCGAGCAAAATGCCTGCTTTAAACACTCTAATTTTTTCAAGGTAAAGGTCCTGGTTCCACATGACACCCAATTAAGGACATCATGCTTCTCCAGAAGGTGAGAAATCAACTGAGACAGTTCATACCCCTTAAGGCACGACCATCACGTCAATCCCGAAATTCAACTACGAGCTTTTTAACTGCAACAACTTTAATATACGCTATTGGAGCTGGAATTACCGCGGCTGCTGGCACCAGACTTGCCCTCCAA
+
DADDDIIIIIIIIGIIIIIIIIIIIIHIIHIIIHIHIGHHHHIIIIIIIIIIIIIIIIHGIIHIIIIHHHHHIEDHIIHHHIIIIIHHIIIIHHIHIGHGHIHIIIGIIIIIIIHIIIIHHIHHHIIIIIIIIIIIIHHIIIIIIGIIIIIIHIIIHIIIIIIHIIIIGHIIIIIIIIIIIIIIIIIIIHIIIIIIHIIIIIIIIIIIIIIIIIIIIIIIIIIIIIIIIIIIIIIIGHHIIIIIIIIIIIHIIHIIIIIIIIIIIIIIHIIIIIIIIIIIIIIIIIIIIIIIIIIIIIIHIIIIIIIIIIIIIIIIIIIIIIIIIIIIIIIIIIIIIIIIIIIIIIIDDDDD
@HISEQ:969:HM2KJBCX2:2:1101:19072:42144 2:N:0:ACTATGCA
GGAAATCCCATCCCCAACTATCCCTATTAATCATTACGGTGATCCTAGAAACCAACAAAATAGAACCATGCCGTCCTATTCTATTATTCCATGCTAATGTATTCGAGCAAAAATGCCTGCTTTAAACACTCTAATATTTTCAAGGTAAAGGTCCTGGATCCGCAAGACACCCAATAAAGGACATCGAGTTTCTCCAGAAGGTGAGAAATCAACAGTAACAGTTCATACCCCTTAAGGCATGACCATCACGTCAATCCCGAAATTCAACTACGAGCTTTTTAACTGCAACAACTTTAATATACGCTATTGGAGCTGGAATTACCGCGGCTGCTGGCACCAGACTTGCCCTCCAA
+
DDDADEHHGIGIIIIGCHHHHHHGIIIIGEHHHHGHIHIIIEHG1GHHHHIC<GHIIIIIIGHGIGCGHHHHGHIIIHG1CGHHGIIHCHHIHI@HHIIIIHFHHIIIIIIIHHHGHII@HHHFIIHHIIFHEHIHCHHIHEIIHHGHIHIHHIIIHCHIHIHHHHHHHHIHIIHIHIIIIIIIIIIHHIHIHIIIIHHEGHIIIHHHGEIIIIIHHHHHIHIIIIHGI=IIIHIIIIIIHHGHIIHHIHHGIIHIIIIIIIHIHIHIIIHIHHIIIIHHIIIIIIIIIIIIIIIIIIIHHIIHIIHIHIIIIHIIIIIIIIHIIIIIIIIIIIIHIHIIIIHIHIHHACDDD
@HISEQ:969:HM2KJBCX2:2:1101:17356:42121 2:N:0:ACTATGCA
GGAAATCCCATCCCCAACTATCCCTATTAATCATTACGTCAATCCTAGAAACCAACAAAATAGGATCAACGTCCTATTTCATTATTCCATGCTAATGTATTCAAGCGCGAGCCTGCTTTAAACACTCTAATTTTTTCAAAGTAACAGTCCTGATTCCCCACCACACCAAATTAATGACATGATGGTTCGTCAGAAGGTAGAAATCAGTAACACCAGTACGTACCGAAGGCACGACCAGCGTACTAATCCCGAAATTCAACTACGAGCTTTTTAACTGCAACAACTTTAATATACGCTATTGGAGCTGGAATTACCGCGGCTGCTGGCACCAGACTTGCCCTCCAA
+
DBBDAIIIIIIIHIIIIIIIIGHIIIIIIHHHIHIIIGHIHIIHIIHHHIEHHHHIIHHHIEDEHHIIIIH1DGHIIHHHIIEHFHHIIIICHHCHIIIIIHFGIIIIIIIHIIIHHHHIIIHIIIIIIHIIIIIIIIIIIIHIIIIIIIIIIIIIIIIIIHGHIIIIIIIIIIIIIIIIIHIIIIIIIIHIIIIIIHIHIIIIIIIIIIIIIIIIIIIIIIIIIHIIIIIIIIIIIIIIIIHGIIIIIIIIIHIIIIIIIHIIIIIIIIIIIIIIIIIIIIIIIIIIIIIIIIIIIIIIIIIIIIIIIIIIIIIIIIIIIIIIIIIIIIIIIIIIIIIIDDDDD
@HISEQ:969:HM2KJBCX2:2:1101:8837:41110 2:N:0:ACTATGCA
GGAAATCCCATCCCCAACTATCCCTATTAATCATTACGGTGATCCTAGAAACCAACGAAATAGAATCAGTCCGTCCTATTTCATTATTCCATGCTAATGTATTCAGACGATAGTCTGCTTTAAACACTCTAATTTTTTCAAAGTAACAGTCCTGATTTCCCATCACACCAAATAAATGGCATGAAAGTTCCTCAGAAGGTAGAGATCCATCTCACCAGTGCAGACAATTAAGCCTGACCAATGGATAGACCCCGAGGTTCAACTACGAGCTTTTTAACTGCAACAACTTTAATATACGCTATTGGAGCTGGAATTACCGCGGCTGCTGGCACCAGACTTGCCCTCCAA
+
DDDDDIIIIIIIIIIIIIIIIIIIIIIIIIIHIIIIIIIIIIIIIIIIIIIIGHHIIIIIIIIIHHHIIIIHIIIHHIIIIHIIHIIIGIIIIIIIIIIIIHIIIIIIIIIIIIIGIIIHIIIIHIIIIIIIIIIHIIIIIIIIIIIIIIIIIIIIIIIIIIIIIIIHIIIIIIIIIHIIIIIIIIIIIIIIIIIIIIIHIIIIIIIIIHIHIIIIIIIIIIIIIIIIIIIIIIIIIIIIIIHHHHIIIIIIIIHIIIIIIIIIIIIIIIIIIIHIIIIIIIIIIIIIHIIIIIIIIIIIIIIIIIIIIIIIIIIIIIIIIIIIIIIIIIIIIIIIHIIIIIIDDDDD
@HISEQ:969:HM2KJBCX2:2:1101:6791:42440 2:N:0:ACTATGCA
GGAAATCCCATCCCCAACTATCCCTATTAATCATTACGGTGATCCTAGAAACCAACAAAATAGAATCATGCCGTCCTATTTTATTATTCCATGCTAATGTATTCAAGCAAAATGCCTGCTTTAAACACTCTAATTTTTTCAAAGTAAAGGTCCTGGTTCCCCGCGACACCCAATTAAGGGCATTGCGGTTCTCCAGAAGGTGAGAAATTGACTACACCAGTTCATACCCCTTAAGGCACGACCGATGTGTCAATCCCGAAATTCAACTACGAGCTTTTTAACTGCAACAACTTTAATATACGCTATTGGAGCTGGAATTACCGCGGCTGCTGGCACCAGACTTGCCCTCCAA
+
DDDADIIHGIIEHIIGGIIIIGHHHIIHIG?GHGFHIIIHIIIGIIIHHHHHEHIHHHIIHIFHFHIIIHHHHHHIIIFHIHIIIEHIHGIIIIIH1DGHHDIIIIHHIFHCIHFHHEFFGHIHHIHIHHHECFHGHHHHHHIHHIIIIFHHGIIIHHGIHIHIIIIIIIHIIIIFII;IIGIGIHEHGIIIHGIIIIIIIIIHHHFIHIGIIIHFHIHIIIGHHHIGHIIIIIIIIHHIIIIIIIIIIHHHCIIHHIIHIIIHIIIHIIHHGIIIIIIIIIIIIIIIIIHHHIIHHFIIIHIIIGIIIIIIIIIHIIIIIIIIIIIIIIIIIIIIIIIIHIIIIIICDDDD
@HISEQ:969:HM2KJBCX2:2:1101:20998:42271 2:N:0:ACTATGCA
GGAAATCCCATCCCCAACTATCCCTATTAATCATTACGGTGATCCTAGAAACCAACGAAATAGAATCAGTCCGTCCTATTTCATTATTCCATGCTAATGTATTCAGACGATAGTCTGCTTTAAACACTCTAATTTTTTCAAAGTAACAGTCCTGATTTCCCATCACACCAAATAAATGGCATGAAAGTTCCTCAGAAGGTAGAGATCCATCTCACCAGTACAGACAATTAAGCCTGACCAATGGGTAGACCCCGAAGTTCAACTACGAGCTTTTTAACTGCAACAACTTTAATATACGCTATTGGAGCTGGAATTACCGCGGCTGCTGGCACCAGACTTGCCCTCCAA
+
DABDDHEFHHHHHIIIIIHFHECGHFCGEFC@G?GEEHFECG?@FHG?EHIIFHHC=EHHF1@GH1FHEHEEHCH/0<<11<<DGHHFHEFHHCHEHHHIFA1GFFHGEHHIGHIGIHCC8DHEC<GFFHGHIHHHEEGHHIGA@CCCEHCEFG@EHFHIHHHHHHFIIHHHGCD@IIIIIH@D@@HGCEDG@HGGHIHHHDC:HH;HH7GEHHHHGHHHGGGCHIHHEEIHIHEFHIIHHIHHCFFBIHEHGFC1EIIFHCHFHIHHHDIIIHHHHIHGEHHHHFHCHCIIIIHHIIIIIIIIIHHIIIIIGIIIIIIHHHHIHIGIHHHHHGIHIIHIIIIDDDDD
@HISEQ:969:HM2KJBCX2:2:1101:19192:42502 2:N:0:ACTATGCA
GGAAATCCCATCCCCAACTATCCCTATTAATCATTACATCGATCCTAGAAACCAACAAAATAGAATGCGATGTCCTATTTCATTATTCCATGCTAATGTATTCAAGCGTGAGCCTGCTTTAAACACTCTAATTTTTTCAAGGTAACAGTCCTAATTCCCTATAACATCAAATAAATGACATTATAGTTCTTTAGAAGGTGAGAACCAATAAAATCAGTACATACCAAGGCATGACCAACTAATTGATCCCGAAGTTCAACTACGAGCTTTTTAACTGCAACAACTTTAATATACGCTATTGGAGCTGGAATTACCGCGGCTGCTGGCACCAGACTTGCCCTCCAA
+
DDDDDIIHHIIIIIIIIIIIIIIIIIIIHIIIIIIIIIIIIGHHIIIIIIGIIIIIIIIHIHHHIIGIIFIIIIHIIIIHIHHHIHHHIIIGIIIIIIIIIHHIIHIIIHIIIIIIIIIIIHIIIGIIIIIIIIHIHIIIIIIIHIIIHHIIIIIIIIHIIIIIIIIIIIIIIIIIIIGIIIIIIIIIIIIHIIIIIIIIIIIHHIIIIIIIIIIIIIIIIIHIIIIIIIIIIIIIIIHIIIIHIIII=IIIIIIIIIIIIIIIIIIIIIIIIIIIIIIIIIIIIIIIIIIIHIIIIIIIIIIIIIIIIIIIIIIIIIIIIIIIIIHIIIIIIIIIIIIIDDDDD
@HISEQ:969:HM2KJBCX2:2:1101:2584:43685 2:N:0:ACTATGCA
GGAAATCCCATCCCCAACTATCCCTATTAATCATTACTTCAGTCCTAGAAACCAACAAAATAGAACCAAAGTCCTATTCCATTATTCCATGCTAATGTATTCATAACTTTCAGCCTGCTTTAAACACTCTAATTTTTTCAAAGTAAAGGTCCTGGATTGCGAACCCAACCCAGCAAAGGGCAGGAACGTTCTCCAGGAAGATGGTAAGCGCGCATCGGCACTCACACACGAAACCGTGGCGGGCCAAGCGCACTATACCAGAAATCCAACTACGAGCTTTTTAACTGCAACAACTTTAATATACGCTATTGGAGCTGGAATTACCGCGGCTGCTGGCACCAGACTTGCCCTCCAA
+
DD?DD@EHIIE?1FHEHHIEHIIEHIIHIIHHHHIG1DHG@EFGHHHHHFCD@C@HIEHHIHHIIIHHEHCFC?GHIGCHIIHHHHH1DGHHIIHCHHEHIGGCHIIHHHHGHCCHHHCHFFHHHHGGFGCHHEHHE@HHHFIIHHH@HIIEIIIHIHHHIIIHCHHHHHIIIIIHIHEEHHDHIHHFF@HHHHHHHHIHIIIHIHIIHHIIIHIIGIIHHGEHHIIHHHHDFHIIIFHIHIIHIHIIIIHIHFFEIIHIHHFFIIHIIIIIHEFHIHHIIIIIIIIIIIHGIIIIIGIIHHEIIIIIHHIIIIIIIIIIHDDHIIIIIHIIIIIIIIIIIIIIIIIIIIDDDDD
@HISEQ:969:HM2KJBCX2:2:1101:4635:43441 2:N:0:ACTATGCA
GGAAATCCCATCCCCAACTATCCCTATTAATCATTACGGTGATCCTAGAAACCAACGAAATAGAATCAATCCGTCCTATTTCATTATTCCATGCTAATGTATTCAGACGTTAGCCTGCTTTAAACACTCTAATTTTTTCAAAGTAACAGTCCTGATTTCCCATTACACCAAATAAATGGCATGAAAGTTCCTCAGAAGGTAGAGATTTATCTCACCAGTGCAGACAATTAAGCCTGACCAATGGGTAAACCCCGAAGTTCAACTACGAGCTTTTTAACTGCAACAACTTTAATATACGCTATTGGAGCTGGAATTACCGCGGCTGCTGGCACCAGACTTGCCCTCCAA
+
DDDDDIIIIIIIIIIIIIIIIIIIIIIIIIHIIIIIIIIIIIIIIIHFHIIIIIHIIIHHIIIIIIIIIIIIHIIIIIIIIIIIIHIIIIIIIIIIIHIIHHIIIIIIIHIIIHIIIIHIHIIIIIIIIIIHIIIHIIHHIIHHHIIIIIIIIIHIIIIIIIIIIHIHHIIIIIIIIIIIIIIIIIIIIIHIIIIIIIIIIIIIIIIIIIIIIIIIIIIIIIIIIIIIIIIIIIIIIII<IIIIIHGIIIIIHIIIIIIIIIIIIIIIIIHIIIIIIIIIIIIIIIIIHIIIIIIIIIIIIIIIIIIIIIIIIIIIIIIIIIIIIIIIIIIIIIIIIHIIIIIDDDDD
@HISEQ:969:HM2KJBCX2:2:1101:16467:41199 2:N:0:ACTATGCA
GGAAATCCCATCCCCAACTATCCCTATTAATCATTACTTCAGTCTTAGAAACCAACAAAATAAGACCAAAGTCCTAAATTATTATTCCATGCTAATGTATTCATAGCGTAAGCCTGCTTTGAACACTCTAATTTTTTCAAAGTAAAAGATCGAGATGACCGTTCCGACCCAGTAAAGAGTAGAACGGCTCTCTCGAAGGATGACCGGCACACATCGGCACTCACACGCGAAACCGCGGCGGGCCAAGCGCGCCAAAGCCAGAAATCCAACTACGAGCTTTTTAACTGCAACAATTTTAATATACGCTATTGGAGCTGGAATTACCGCGGCTGCTGGCACCAGACTTGCCCTCCAA
+
CDDDDIIIHIIIIIIIIHIIIIIHHHIIIIIHIIHHHHIHIIIHIIHIIIIHHIIIIIIIHIIGHHHHGIIHHHHIIIIIHIIIIIHIEHHFHHGHIIHIHC?GHIIIHHIIIHHIHHIHHHHHIFHHIIHHEGHHHHIIIIHHHIHIHHHHGIIIIIHGIHEGIIHHHIGHIIIIIIIIIHHHIIIIIIIIIIIIIIIIIIIIIIHHIIIHHHIIIIIIIIIHCIIHHHIHIIIIIIIIIIIIIIHIIIIIIIIIIIHHHHIIIIIIIIHIIIIIIIIIIIIIIIIIIIIIIIIIIIIIIHHIIIIIIIIIIIIIIIIIIIIIIIIIIIIIIIIIIIIIIIIIIIIIIIDDDDD
@HISEQ:969:HM2KJBCX2:2:1101:5519:45163 2:N:0:ACTATGCA
GGAAATCCCATCCCCAACTATCCCTATTAATCATTACGGTGATCCTAGAAACCAACGAAATAGAATCAGTCCGTCCTATTTCATTATTCCATGCTAATGTATTCAGACGATAGTCTGCTTTAAACACTCTAATTTTTTCAAAGTAACAGTCCTGATTTCCCATCACACCAAATAAATGGCATGAAAGTTCCTCAGAAGGTAGAGATCCATCTCACCGGTGCAGACAATTAAGCCTGACCAATGGGTAGACCCCGAGGTTCAACTACGAGCTTTTTAACTGCAACAACTTTAATATACGCTATTGGAGCTGGAATTACCGCGGCTGCTGGCACCAGACTTGCCCTCCAA
+
ADDDDIIIIIIIIIIIIIIIIIIIIIIIIIIIIIHIIHHIIIIIIIIIIIIIIIIIIIHHIIIIHIIEHHHIHIHHIIIHIIIGIIIIIIIHHHIHIFIIIIIIIIIIIIIIIIIIIIHIIIIHIIIIIIIIIGHIIIIIHHIIIIIIIIIIIIIIIIIIIIIIIIIIIIIIIIIIIIIIIIIIIIIIIIIIIIIIIIIIIIHIIIIIIIIIIIIIIIIIIIIIIIIHIIIIIIIIIIIIIIIIIHFIHIIIIIIIIIIIIIIIIIIIIIIIIIIIIIIIIIIIIIIIIIIIIIIHIIIIIIIIIIIIIIIIIIIIIIIIIIIIIIIIIIIIIIIHIIIIIIIDDDDD
@HISEQ:969:HM2KJBCX2:2:1101:5673:45524 2:N:0:ACTATGCA
GGAAATCCCATCCCCAACTATCCCTATTAATCATTACGGTGATCCTAGAAACCAACAAAATAGAACCATGCCGTCCTATTCTATTATTCCATGCTAATGTATTCGAGCAAAAATGCCTGCTTTAAACACTCTAATTTTTTCAAGGTAAAGGTCCTGGATCCGCAAGACACCCAATAAAGGACATCGAGTTTCTCCAGAAGGTGAGAAATCAACAGTAACAGTTCATACCCCTTAAGGCATGACCATCACGTCAATCCCGAAATTCAACTACGAGCTTTTTAACTGCAACAACTTTAATATACGCTATTGGAGCTGGAATTACCGCGGCTGCTGGCACCAGACTTGCCCTCCAA
+
DDDDBIIIIIIIIIIIIIIHIIIIIIIIIIIIIIIIIIIIIHHHIIIHIIIIIGIIIIIHHIHIIIIIIHHIIIIHIIIIIIIHIHIIIIEHGIIIIHIHHGGHHIIIIIHIIIIIIIIIIIIIHHHHIIIIIHIIIIIIIIIHHIIIIIHHIIHIIHIHHHIIIIIIHIIIIIIIIIIHIIIIIHIIHIIIIIIIIIIHIIIIIIIIHIIIIIIIIIIIIGIIIIHIIIIIIIIHIIIIIIIGIIHIIIHHIIIIIIIIIIIIIIHHIIIIIHIHHIIIIIIIIIIIIIIIIIIIIIIIHIIIIIIIIIIIIGIIIIIIIIIIIIIIIIIIIIIIIIIIIIIIIIIIDDDDD
@HISEQ:969:HM2KJBCX2:2:1101:9837:46057 2:N:0:ACTATGCA
GGAAATCCCATCCCCAACTATCCCTATTAATCATTACGGTGATCCTAGAAACCAACAAAATAGAACCATGCCGTCCTATTCTATTATTCCATGCTAATGTATTCGAGCAAAAATGCCTGCTTTAAACACTCTAATTTTTTCAAGGTAAAGGTCCTGGATCCGCAAGACACCCAATAAAGGACATCAAGTTTCTCCAGAAGGTGAGAAATCAACAGTAACAGTTCATACCCCTTAAGGCATGACCATCACGTCAATCCCGAAATTCAACTACGAGCTTTTTAACTGCAACAACTTTAATATACGCTATTGGAGCTGGAATTACCGCGGCTGCGGGCACCAGACTTGCCCTCCAA
+
D@DDDIIIIIIHIIIIGIIIHIIHIIHHIHEHHIIIIHIIIIHIIIIIIIIHIIIIIGHEHHDHHIIEHHIIIIIIIGHCHIHIIGHG@HIIGIHEC@DGHHHHHHFHHGGHIIHHHFHHFHIHIIIIIHHIIHIIHFHGEGIIHIIIIHIIGIHHIHIIIIIIIIIHHEIHHHIHGHIIIIIIIHIIIIHIHHIIHFEHII<IIHIIIIIIIIHIIHGIGHIIHEGIIHIIIIIHIIIIFHIIIHIGIHGCIIIHIIHIIIIFHGIIIHIHHIIIHIHHIHIIIIIIIIIIIHIIIHHIHIIIIIIIIIIHIIIIIIIIIIIIIIIIIIHIIIIIIIIHHHIIIIIIDDDDB
@HISEQ:969:HM2KJBCX2:2:1101:4269:46740 2:N:0:ACTATGCA
GGAAATCCCATCCCCAACTATCCCTATTAATCATTACGTCGATCCTAGAAACCAACAAAATAGAATCAAACGTCCTATTTCGTTATTCCATGCTAATGTATTCAAGCGTGAGCCTGCTTTAAACACTCTAATTTTTTCAAAGTAACAGTCCTGATTCCCCATGACACCAAATTAATGACATCATGGTTCGTCAGAAGGTAGGAATCAATAATACCAGTACGTACAATAGCACGACCAATAAATTGATCCCGAAATTCAACTACGAGCTTTTTAACTGCAACAACTTTAATATACGCTATTGGAGCTGGAATTACCGCGGCTGCTGGCACCAGACTTGCCCTCCAA
+
DDDDDIIIIIIIHIIIIIIIIHIIIHIIIIHIIIHIIIIIIIIIIIIIGIIIIIIIIIIGIIHHHIIGHHHHHHIIIHIIIIIIIIIIIIIIHIIIIIIHIIIIIIIIIIIIIHIIHIIIIHIIIIIIIHIIIIIIIIIIIIIIIIIIIIIIIIIIIIIIIHIIIIIIIIHHIIHIIIIIIIIIIIIIIIIIIIIIIIIIIIIIHHIHIIIIIIIIIIHGIIIIIIIIIIIIIIIIIIIIIIHHIIIIIIIIIIIIIIIIIIIIIIIIIIIIIIIIIIIIIIIIIIIIIIIIIIIIIIIIIIIIIIIIIIIIIIIIIIIIIIIIIIIIIIIIIIIIIIIIDDDDD
@HISEQ:969:HM2KJBCX2:2:1101:3673:47077 2:N:0:ACTATGCA
GGAAATCCCATCCCCAACTATCCCTATTAATCATTACGGTGATCCTAGAAACCAACAAAATAGAACCATGCCGTCCTATTCTATTATTCCATGCTAATGTATTCGAGCAAAAATGCCTGCTTTAAACACTCTAATTTTTTCAAGGTAAAGGTCCTGGATCCGCAAGACACCCAATAAAGGACATCAAGTTTCTCCAGAAGGTGAGAAATCAACAGTAACAGTTCATACCCCTTAAGGCATGACCATCACGTCAATCCCGAAATTCAACTACGAGCTTTTTAACTGCAACAACTTTAATATACGCTATTGGAGCTGGAATTACCGCGGCTGCTGGCACCAAGACTTGCCCTCCAA
+
@D0D@H?FE<GFHICHGHHCHHIIHHIIIE@CFCGHIGIHFIHHFHHGIIIEFHFHHEHIHHEEHHHFHG@FDHEEHHHEHHHIIIHIIFHHHGHHEHHGHGHEHHHHIH@FH@GHHEGHHIIIIHIIIIIIIHGHHHEHGGHHHCGHIIIIHCHFFEHHEHHHIHHHHEHIHHIIHIEIIIHHCD?HEDEHGHGIHEGIHEIIHICEHHIHHHIHEHEECIIHHEEIHIIIHHGIHHIHHHHIIIHHIHHHHH<HGHHHHHIHIIHHHEEHEIHIIHFIIIIIIIHHHIIHHHHIIHIHEHGIIIIIIIIIIIIIIIHHIIIIIIIIIHIHIIIIIIIIIIIIIIIIIDDDB@
@HISEQ:969:HM2KJBCX2:2:1101:2085:47513 2:N:0:ACTATGCA
GGAAATCCCATCCCCAACTATCCCTATTAATCATTACGGTGATTCAGAAACCAACAAAACAGGACCACTGTCCTATTTTATTATTCCATGCTAATGTATTCAAGCGTGAGCCTGCTTTAAACACTCTAATTTTTTCAAGGTAACAGTCCTAATTCCCCGTGACACCAAATTAATGGCATTACGGTTCTTTAGAAGGTGAGAAATCAATAATATCAGTACATACCAACGGCATGACCGATACATTGATCCCGAAATTCAACTACGAGCTTTTTAACTGCAACAACTTTAATATACGCTATTGGAGCTGGAATTACCGCGGCTGCTGGCACCAGACTTGCCCTCCAA
+
DADD@HHIIIIGHIIHGHIHII?FHE@GGHHEE1FHHHIIIH@@HHHHIIIIHEHHHIHIICHH?GHHHG1DHIECGHGHIII?C@GHIIHHHHHFHCGHGFGHHHHGDEGGHHEEIHHHHHHHEHIHHHHHIF<CHIHIIHEIHHFHHGIIIHH@GHIHHGEGCCHHHIIIIIIIHIIIIIIIIHEIHIIIIIIIIIIIIIIHEHEIIIIHHIGHIIHIIIHIGIIIIIIIIHHIIHHHCEDCFDHE/CIHIIIHGFIIIIIIIIHHGIIHHHIIIIHGHHIIHFIIIIHIHHIHHIIIIIIIIIIIHIIIIIHHIIIGIHIIIIIIIIIHHHHIIIHEADDD@
@HISEQ:969:HM2KJBCX2:2:1101:17738:48481 2:N:0:ACTTTGCA
GGAAATCCCATCCCCAACTATCCCTATTAATCATTACGTCAATCCTAGAAACCAACAAAATAGGATCGAACGTCCTATTTCATTATTCCATGCTAATGTATTCAAGCGTTAGCCTGCTTTAAACACTCTAATTTTTTCAAAGTAACAGTCCTGTTTCCCTGCAACACCAAATTAATGACATTACAGTTCTTCAGAAAGGAGGAATCAGCGAAGCCAGTACATACCAGTGGCACGACCAACCTGCTGACCCCGAAATTCAACTACGAGCTTTTTAACTGCAACAACTTTAATATACGCTATTGGAGCTGGAATTACCGCGGCTGCTGGCACCAGACTTGCCCTCCAA
+
BDDDDIHIIIIIIIIIIIIIIIIIIIIIIIIIIIIIIIIIIHIHIIIIIIIIIIIIIIHIIIIHIIIGIGIIIIIIIIIIIIIGIIIIIIHIIIIIIIIIIIIIIIIIIIIIIHIHIIIIIIIIIIIIIIIIIIIHHIIIIIIIIIIIIIIIIIIIIIIIIIIIIIIIIIHHHIIIIIIIIIIIIIIIIIIIIIIIIIIIIIIIIIIIIIIIIIIIIIIIIIIIIIIIIIIIIIIIIIIIIIIHGIIIIIIIIIHIIIIIIIIIIIIIIIIHIIHIIIIIIIIIIIHIIIHIIIIIIIIIIIIIIIIIIIIIIIIIIIIIIIIIIIIIIIIIIIIIIIIIIDDDDD
@HISEQ:969:HM2KJBCX2:2:1101:12308:48739 2:N:0:ACTATGCA
GGAAATCCCATCCCCAACTATCCCTATTAATCATTACGTCGATCCTAGAAACCAACAAAATAGAATCAAACGTCCTATTTCATTATTCCATGCTAATGTATTCAAGCGTAAGCCTGCTTTAAACACTCTAATTTTTTCAAAGTAACAGTCCTGATTCCCCACGACACCAAATTAATGACATCGCGGTTCTTCAGAAGGTAGAAACCGATAATGCCAGTACGTACCGAAGCACGACCAACAATTCGATCCCGAAATTCAACTACGAACTTTTTAACTGCAACAACTTTAATATACGCTATTGGAGCTGGAATTACCGCGGCTGCTGGCACCAGACTTGCCCTCCAA
+
DDDDDIIIIIIIIIIIHIIIHIIIIIIIIIIIIIIIIIIIIIIIIIIHHIIIHIIIIIIHHHFIIEHHIIIIHHHIIIIIIIIIIIIIIIIIEHIIIGIHHGEHIIHHHIIHHHIIIIIIIIIIIHHIHIHIIIIHHIIIIIIIIIIIIIIIIIHIIIIIIHIHIIHIIIHHIIGIIIIIIIIIIIIIIIHIIIIHIIIIIIIIIIIIIIIIIIIIIIIIIIIIIIIIIIIIIIHIIIIIHIHCHGHHIIIIIIIIIIIIHHIIIHIIIIIIIIIIIIHIHEGHHHIIIIIIHIIIIIIIIIIIHIIIIIIIIIIIIIIIIHIIIIIIIIIIIIIIIIIIDDDDD
@HISEQ:969:HM2KJBCX2:2:1101:20203:48428 2:N:0:ACTATGCA
GGAAATCCCATCCCCAACTATCCCTATTAATCATTACAACGGTCCTAGAAACCAACAAAATAGAATCATTGTCCTATTCTATTATTCCATGCTAATGTATTCCGGCATATGCCTGCTTTAAACACTCTAATTTTTTCAAGGTAAAGGTCTTGGATATTCGCAACATCCAATAAAGGACATTACGCTTCCCCAAGCGGTGAGGCCCAACCGACCAGTACTCGTTACAAGAACGGACCAATCGGCCAAACCCAAAATTCAACTACGAGCTTTTTAACTGCAACAACTTTAATATACGCTATTGGAGCTGGAATTACCGCGGCTGCTGGCACCAGACTTGCCCTCCAA
+
DDADDIEHIIIIIIIIIIIIIIIIIIIIIIIIIIIIIIIIIIIHIIIIIIIIGIHIIIHEHIHIIHIIIHHEHIHIIHHIIIIIIIIGHIGEHIHIHHHFHCHHGHHIIIIIHHIIHIIIIIHHH<IIIIIIIIIIIFIIHHIIIIHIHHHHIIIHIIIIHHIHGHIIIIIIIHI?HIIIHIIIIIHHEIHHIIHHIIIIIIIIIIIIIIHIIIIIIIIHIIIIIIIIIHHIIIHIIIIIIIGGIIIIIHIIIIHIIIIIIIHIHIIIIIIHH@IIIIIIIIIIHIIIHHEHEIIIIIHIIIHIHHIIIIIIHIHIHIHHIIIIIIIIIIGIIIIIIIIIDDDDD
@HISEQ:969:HM2KJBCX2:2:1101:14386:48648 2:N:0:ACTATGCA
GGAAATCCCATCCCCAACTATCCCTATTAATCATTACGGTGATCCTAGAAACCAACGAAATAGAATCAGTCCGTCCTATTTCATTATTCCATGCTAATGTATTCAGACGATAGTCTGCTTTAAACACTCTAATTTTTTCAAAGTAACAGTCCTGATTTCCCATCACACCAAATAAATGGCATGAAAGTTCCTCAGAAGGTAGAGATCCATCCTACCAGTGCAGACAATTAAGCCTGACCAATGGGTAGACCCCGAAGTTCAACTACGAGCTTTTTAACTGCAACAACTTTAATATACGCTATTGGAGCTGGAATTACCGCGGCTGCTGGCACCAGACTTGCCCTCCAA
+
DCDDDIIIIIIIIHIIIIIIIIIIIIIIIGHHIIIIIIIIIHIHIIIIIIIIIIIIIIGHIIEHIHIIHIIIIIIIIIIIIIIIIIIIIIIIHHIIIHIIIIIIIIIIIIIIHIIIIIIIHIIIIIIIIIIIIIIHIIIIIIHIIIIIIIIIHIIIIIIIIIIIIIIIIIIIIIIIIIIIIIIIIIIIIIHIIIIIHIIHIIIIIIIIIIIIIIIIIIIIIIIIIIIIIIIIIIIIIIIIIIHIIHHIIIIHIIIIIIIIIIIIIIIIIIIIIIIIIIIIIIIIIIIIIIIIIIIIIIIIIIIIIIIIIIIIIIIIIIIIIIIIIIIIIIIIIIIIIIIIIIIDDDDD
@HISEQ:969:HM2KJBCX2:2:1101:3595:49486 2:N:0:ACTATGCA
GGAAATCCCATCCCCAACTATCCCTATTAATAATTACGGTGATCCTAGAAACCAACAAAATAGAACCATGCCGTCCTATTCTATTATTCCATGCTAATGTATTCGAGCAAAAATGCCTGCTTTAAACACTCTAATTTTTTCAAGGTAAAGGTCCTGGATCCGCAAGACACCCAATTAAGGACATCAAGTTTCTCCAGAAGGTGAGAAATCAACAGCGACAGTTCATACCCCTTAAGGCATGACCATCACGTCAATCCCGAAATTCAACTACGAGCTTTTTAACTGCAACAACTTTAATATACGCTATTGGAGCTGGAATTACCGCGGCTGCTGGCACCAGACTTGCCCTCCAA
+
DDDDDIHIIIIIGIIIIIIIIIIIIIHIIIIIIIIIIIIIIIIIIHIIIIIIGIIIIGIHIIIGIHHIIGIIIIGHIIIIIIIIIGHHH@HHHEHHIIHIHHHIIIIIIIIIHHIIHHIIIHIIIHIIIIIIIHIIIHHHIIIIIIIIIIIIIIIIIIIIIIIIIIIIIHGIIIIIIIIIIIHIHIIIIIHIIIIIIIIIIIIIIIIIIIIIIIIIIIIIIIIIIIIIIIIIIIIIIIIIIIIIIIIHIIHGIIIIIIIIIIIIIIIIIIIIIIIIIIIIIIIIIIIIIIIIIIIIIIIHHIIIIIIIIIIIIIIIIIIIIIIIIIIIIIIIIIIIIIIIIIIIIIIIDDDDD
@HISEQ:969:HM2KJBCX2:2:1101:20275:49016 2:N:0:ACTATGCA
GGAAATCCCATCCCCAACTATCCCTATTAATCATTACCTCGACTCCGAAAGCCAACGAAATAGAACCGAGATCCTATTCCATTATTCCATGCACTAATGTTCAGGCTGTAGCGCCTGCTTTGAGCACTCCAATTTTTTCAAAGTAAACGTGCTAGCCACCCGTGGCACTCGGTTAAGAGAACCACGAACGAACTAACAAAATCGTCCGGGCAGACAGTACCAGACGAATCTGAACCATCCGCCCGAAACCGAGATCCAACTACGAGCTTTTTAACCGCAACAACTTTAATATACGCTATTGGAGCTGGAATTACCGCGGCTGCTGGCACCAGACTTGCCCTCCAA
+
DDDDDIIIIIIIIIIIIIIIIIIIIIIIIIIIIIIIIIIIHIIIIIIIIIHIIIIIHHHIHIFHHIIHIHGEHHIHIHIHIIIHEHIIIIHFHIIIIIHHIHEIIHIIIIIIHIIIIIIIIIIIIIIIIIIIIIHIIIIIIHHHHIGIHHHHHHHIHHGIIIHHIIIIIIIIHHIIIIIIIIIIIIIIIIIIIIHIIIHHGHIIHGIIIIIIIIIIIIIIIII=IIIIIIIIIHIIHIIIIIIHIIIIIIIIIIIIIIIIIIIIIIIIIIIIIIHIIIIIIIIIIIIIIIIHGIIIIIIIIIIIIIIIIIIIIIIIIIIIIIIIIIIIIIIIIIIIIIIIDDDDD
@HISEQ:969:HM2KJBCX2:2:1101:18775:49293 2:N:0:ACTATGCA
GGAAATCCCATCAGCCCAACTATCCCTATTAATCATTACGTCGATCCTAGAAACCAACAAAATAGAATCAAACGTCCTATTTCGTTATTCCATGCTAATGTATTCAAGCGTGAGCCTGCTTTAAACACTCTAATTTTTTCAAAGTAACAGTCCTGATTCCCCATGACACCAAATTAATGACATCATGGTTCGTCAGAAGGTAGGAATCAATAATACCAGTACGTACAATAGCACGACCAATAAATTGATCCCGAAATTCAACTACGAGCTTTTTAACTGCAACAACTTTAATATACGCTATTGGAGCTGGAATTACCGCGGCTGCTGGCACCAGACTTGCCCTCCAA
+
DDCDDHIIIIIIHIIII1DHIHHHIIIIIHIIIIIIIHIHHIIIIHIIHHHHIIIIIIIIEHIHHIIIIHHHIHHHHIGIIGHHIIHIEHHHIHGHFHHHHEGHHHIIIIIIIIIHHIHHIHHHHHIIIFHIIIIGHHHFIIIIIIIIIIIHHHIIHHIIHIHHHIHIIHIIIIIIHHIIIIIHIIIIIIIIIIIIIIIIIIIIIIIGIIIIIIIIIIIIIIIIIIIIIIIIIIIIIIII<IIIHCIIIIIIIIIIIIIIIIHIIIIIIIIIIIIIIIIIIIIIIIIIIIIIIIHIIIIIIIIIIIIIIIIIIIIIIIIIIIIIIIIIIIIIIIIIIIIIIIDDDDD
@HISEQ:969:HM2KJBCX2:2:1101:13656:49645 2:N:0:ACTATGCA
GGAAATCCCATCCCCAACTATCCCTATTAATCATTACGTCAATCCTAGAAACCAACAAAATAGGATCGAACGTCCTATTTCATTATTCCATGCTAATGTATTCAAGCGTTAGCCTGCTTTAAACACTCTAATTTTTTCAAAGTAACAGTCCTGTTTCCCTGCAACACCAAATTAATGACATTACAGTTCTTCAAGAAGGAGGAATCAGTAAAGCCAGTACACACCATTGGCACGACCAACCTACTGACCCCGAAATTCAACTACGAGCTTTTTAACTGCAACAACTTTAATATACGCTATTGGAGCTGGAATTACCGCGGCTGCTGGCACCAGACTTGCCCTCCAA
+
DDDDDIHIIIIHIIIIIIIIIIIIIIIIIIIIIIIIIIIIIIIIIIIIIIIIIIIIIIIHIIIIIIIIIIIHHHIIIIIIIIIIHIIIHIHIIIIIIIIIIIIIIIIIIIIHIIIIIIIIIIIIIIIIIIIIHIIIIIIIIIIIIIIIHIIIHIIIIIIHIHIIIIIIIIIIIIIIHIIIIIIIIIIIIIIIIIIIIIIIIIIIIIIIIIIIIIIIIIIIHHGHIIIIIIIIIIIIIIHIIIIHIIIIIIIIIIIIIIIIIIIIIIIIIIIIIIIIIIIIIIIIIIIIIIIIIIIIIIIIIIIIIIIIIIIIIIIIIIIIIIIIIIIIIIIIIIIIIIIIIDDDDD
@HISEQ:969:HM2KJBCX2:2:1101:8420:50252 2:N:0:ACTATGCA
GGAAATCCCATCCCCAACTATCCCTATTAATCATTACATCGATCCTAGAAACCAACAAAATAGAATCGGATGTCCTATTTCATTATTCCATGCTAATGTATTCAAGCATGAGCCTGCTTTAAACACTCTAATTTTTTCAAGGTAACAGTCCTAATTCCCCGTGACACCAAATTAATGGCATTACGGTTCTTTAGAAGGTGAGAAATCAATAATATCAGTACATACCAACGGCATGACCGAAACATTGATCCCGAAATTCAACTACGAGCTTTTTAACTGCAACAACTTTAATATACGCTATTGGAGCTGGAATTACCGCGGCTGCTGGCACCAGACTTGCCCTCCAA
+
DCDCBHFHFHHIIHHE<CGHHHEEG@EEGHHHIGHEHIHHHEHIEEE1CCHHHFFHHHHGHIIGHEHHIECCHEC<GHGGHHFIHHHHHHHCCCH@CFCG@@IHHFCFEEE<G@@FHH<FHHHHH??EGHHI?GH18<<FH@@FFHIHHIIHFEGHCCFHGGGGE0HHHIHHHHGC@F<GHIHHGHHHDGHHIEGIHHC?FHIHHD?F2HG?HHHIHGHHGHHIHHFHDIHHE@HFH<HHIHEDCGHHC<HEHHIHGEHHIGHHH?HHIIHEHFHHCIIHHHF?IHEFHHGIHEHHHIHGHCFC@EFIHIIIIGIIIIHG@IHHIIH?CHIHHHHIHIIHHIDADB@
@HISEQ:969:HM2KJBCX2:2:1101:19750:50944 2:N:0:ACTATGCA
GGAAATCCCATCCCCAACTATCCCTATTAATCATTACGTCAATCCTAGAAACCAACAAAATAGGATCAACGTCCTATTTCATTATTCCATGCTAATGTATTCAAGCGCGAGCCTGCTTTAAACACTCTAATTTTTTCAAAGTAACAGTCCTGATTCCCCACTACACCAAATAAATGACATGATGGTTCGTCAGAAGGTAGGAATCAGTAACACCAGTACGTACCGAAGGCACGACCAGCGTACTAATCCCGAAATTCAACTACGAGCTTTTTAACTGCAACAACTTTAATATACGCTATTGGAGCTGGAATTACCGCGGCTGCTGGCACCAGACTTGCCCTCCAA
+
AADDDIIHHHHHH?GIIIIIIHHEHIIHHIHHHIIIIIIIIIIIIIHHFFHIHIHIHHIIIHFHGGHIIHIHFFHHIHHIHIHIHIHGIIHGEHGIHIHIHHHHHCDCHHHDEHHHHGHHHHHHHIIHIIIIIHGHHHGHHHHIGHEHIHGHHHHHHH@CGEFHHHHHHGEEIGIHHEEIIIIHGIH=HIIHEHHCIIHIHHFHHIIHHHHHIHHIHHGHHHDHG<FFHHHHHFHHHHHHHHCEHHHDDHHIGGHIHHHEE<HH@HIHHEGHHHGIIIIIHHHEHGIHEIHHGGIIIIIIIIIIIHHIIIHIIHDHHHHIIIIIIIHHIHHHIIHHCCGIDDDDD
@HISEQ:969:HM2KJBCX2:2:1101:13446:51430 2:N:0:ACTATGCA
GGAAATCCCATCCCCAACTATCCCTATTAATCATTACGTCAATCCTAGAAACCAACAAAATAGGGTCAAACGTCCTATTTCATTATTCCATGCTAATGTATTCAAGCGTGTGCCTGCTTTAAACACTCTAATTTTTTCAAAGTAACGGTCCTGATTCCCCATGACACCAAATTAATGACATCACAGTTCGTCAGAAGGTAGAAATCAATAATACCAGTGCATACCGGAGGCACGACCAATATATTGATCCCGAAATTCAACTACGAGCTTTTTAACTGCAACAACTTTAATATACGCTATTGGAGCTGGAATTACCGCGGCTGCTGGCACCAGACTTGCCCTCCAA
+
B@DBBEHIEHHHHHHIIIIEHEEIIHHIHEHHHHHIIIHIIHIGIEHIIIHHFHHHIIIIIIIHIIHIIEHHHHGHHHGHHIHHEHHHIHEEHHHHIGEHFGGIHHEDCEH<HEHHIIHHIHEGHEHEHEHIIIIII@HC<ADEGHEBHHGFHCHHHHGHHIGHHHHIIGHHEHHIFHFHHCGHHHIHHFDDEEHHF@G?EHHHCGGD0GDFHHCHG8@HGCHGIIHHHEE@/1@HHGEC@A?D<1C6IHECHFD<<1C<<HHH@@C@?HHHHF<HFHHEGFHIHHFGHGCHHHC1@?1GD1CE@1HEIHEHDECC?CFD111?FHGHCGG?@D1HCHDHD0@@DD
@HISEQ:969:HM2KJBCX2:2:1101:10798:51963 2:N:0:ACTATGCA
GGAAATCCCATCCCCAACTATCCCTATTAATCATTACATCGATCCTAGAAACCAACAAAATAGAATCGGATGTCCTATTTCATTATTCCATGCTAATGTATTCAAGCGTGAGCCTGCTTTAAACACTCTAATTTTTTCAAGGTAAAAGTCCTAATTCCCCGTGACACCAAATTAATGGCATTACGGTTCTTTAGAAGGTGAGAAATCAATAATATCAGTACATACCAACGGCATGACCGAAACATTGATCCCGAAATTCAACTACGAGCTTTTTAACTGCAACAACTTTAATATACGCTATTGGAGCTGGAATTACCGCGGCTGCTGGCACCAGACTTGCCCTCCAA
+
DDDDDHIIIIIIIIIIHIIIIIIIIHIIIIIIIIIIIIIHIIIIIIIHIIIIIIIIIIHFHHHGIIIIIIIIIHGHIHHIIIIGHIHHHHIHHHHHHIHHHCIIHHHHHIIIHIIIIIHIFIHHHHIIIHHHHFIIHIHHIHHIIIIIHIIIHHIHHHHHGIIIIIIHIIHGHHIIHGIIHHIHHGHFGHIIHHIIHHHHIIIIHHHIIIIIIIIIIIIIIIIIIIIIIIIIHIIIIIIIIIIHHHIIHIHHIIIIIHIIIIIIHHHIIIIIIHIIIHIIIIIIIIHHIIIIIIIIIIIIIIIIIIIIIIIIIHIIIIIIIIIIIIIIIIIIIIIHHIIIIIDDDDD
@HISEQ:969:HM2KJBCX2:2:1101:12468:52249 2:N:0:ACTATGCA
GGAAATCCCATCCCCAACTATCCCTATTAATCATTACGGTGATCCTAGAAACCAACAAAATAGAACCATGCGTCCTATTTCATTATTCCATGCTAATGTATTCAGGCAATAGCCTGCTTTAAGCACTCTAATTTTTTCAAGGTAACAGTCCTGCTTCCCCAACGCACCAAATTAATGGCATGCTGGTTATTCAGAAGGTAGGAATCCATCACGCCAGTACAGACCCAAAAGCCCGACCAACGGATAAATCCCGAAATTCAACTACGAGCTTTTTAACTGCAACAACTTTAATATACGCTATTGGAGCTGGAATTACCGCGGCTGCTGGCACCAGACTTGCCCTCCAA
+
DCDDDIIIIIIIIIIIGIIIIIIIIIIIIIIIIIGIHHHHIIIIIIIIIIIHHIIIIHHFHIHHIIHIIHIIHIHIIIIIIIIIHIIIIIIHHIIIIIIHIHHIIIIIIIIIIIIIIIFHHIHHIIIIIIIIIHIIIIIIIIIIIIIIIIIIIIHHHIIIIIIIIIIIIIIIIIIIIIIIIIIHIIIIHHIIIHIIIIIIIIIIIIIIIIHIIIIIIIIIIIIIIIIHHIIIHIIIIIIIIIIHHIIIIIIIIIIIIIIIIIIIIIIIIIIIIHIIIHIIIIIIIIIIIIIIIIIIIIIIIIIIIIIIIIIIIIIIIIIIIIIIIIIIIIIIIIIIIIIIIIDDDDD
@HISEQ:969:HM2KJBCX2:2:1101:17033:53336 2:N:0:ACTATGCA
GGAAATCCCATCCCCAACTATCCCTATTAATCATTACGGTGATCCTAGAAACCAACGAAATAGAATCAGTCTGTCCTATTTCATTATTCCATGCTAATGTATTCAGACGATAGTCTGCTTTAAACACTCTAATTTTTTCAAAGTAACAGTCCTGATTTCCCATCACACCAAATAAATGGCATGAAAGTTCCTCAGAAGGTAGAGATCCATCTCACCAGTGCAGACAATTAAGCCTGACCAATGGGTAGACCCCGAAGTTCAACTACGAGCTTTTTAACTGCAACAACTTTAATATACGCTATTGGAGCTGGAATTACCGCGGCTGCTGGCACCAGACTTGCCCTCCAA
+
DDDDDIIIIIHIIHIIIIIIIIIIIIIIIIIIIIIIIIIIIIIIIIIIIIIIIIIIHIIIHIHIIIIIGHHHHHHFEHHIIIIHIGHIIIIIGIGHIHIIIIIIIIHIIIIGIIIIIIIIIIIIIIIIHHIIIIIIHHHHIHIIIIIIIIIIIIHIIIIIIIIIIIIIIIIIIIIHIIIIIIIIIIIIIIHIIHIHIIIIIIIIIIIIIHIHIIHIIIIHIIIIIIIIIIHIIIIIIIIIGIIIIHHHIIIGIIIIIIIIIIIIIIIIIIIIIIIIIIIIIIIIIIGIIIIIIIIHIIIIIIIIIIIIIIIIIIIIIIIIIIIIIIIIIIIIIIIIIIIIIIIDDDDD
@HISEQ:969:HM2KJBCX2:2:1101:14183:54433 2:N:0:ACTATGCA
GGAAATCCCATCCCCAACTATCCCTATTAATCATTACGGCGGTCCTAGAAACCAACAAAATAGGACCGCACGTCCTATTCTATTATTCCATGCTAACGTATTCGAGCAAAGGCCTGCTTTGAACACTCTAATTTTTTCAAAGTAAAAGTCCTGGTCCCCAACACACCCAGTGAAGGGCATGCGGTTCTCCAGAAGAGAAGGCCCGGCCGGACAAGTGCACGCGGTGAGGCGGACCTGCCAGCCAGGCCAAAGGTTCAACTACGAGCTTTTTAACTGCAACAACTTTAATATACGCTATTGGAGCTGGAATTACCGCGGCTGCTGGCACCAGACTTGCCCTCCAA
+
@?<DDEH?HIIIGCEGHCFHIIHIHHHHHIEEHIIEHECFHHIIHHHFHFGEHHHCCEGHHGCCHCHC?E/CGEHIIHIIIIIIIE@1FHHH@EHHIIGIIHFHHEGHIIHCF@FHIHIHHIIHHIGHHHHHHCIHHIGIIHHGIHGIIHHIHEHHCIGIIIHHGGHHHIHEFIIIHIIHIIIIIIIHHIIIIIIIHHHIIHDHEHIIIIIHHIIIIHHIGEIHIIIHHIIIIGIIIIIIHGEIIIFHIIIIHIIIIIIIIHGHIIIIIIIIIHEFHIHHFHHIIIIIIIHHIIIIIIIIIIIIIIIIIIIIIIIIIIHIIIIIIIIHIIIHIIIIIIIDDDDC
@HISEQ:969:HM2KJBCX2:2:1101:4596:56391 2:N:0:ACTATGCA
GGAAATCCCATCCCCAACTATCCCTATTAATCATTACGGTGGTCCTAGAAACCAACAAAATAGAACCACAACGTCCTATTCTATTATTCCATGCTAATCTATTCAAGCAATAGCCCGCTTTAAACACTCTAATTTTTTCAAGGTAATGGTCCTGGCTCCCCAACACACCCAATTAAGGACATACTGGTTCACCAGAAGGAAGACCCGACAACAGGACAGTACTCGCCAAAGACGGACCGCCCGGCCAAGTCTAAAATTCAACTACGAGCTTTTTAACTGCAACAACTTTAATATACGCTATTGGAGCTGGAATTACCGCGGCTGCTGGCACCAGACTTGCCCTCAA
+
DDADDIHIIIIIIIIIIIIIIIIIIIIIIIIIIIIIIIIIIIIIIIIIHHIIIIGIIHHIIIIIIIGIIHGHHHGFIIGHCHGIGIIIIIHIIIIHIIIIHFHHHIIIIIIIIIIIIIHIIIIHIIIIIIIHHIIHIIIIIHHIIIIIIIIIIIHHHHIHIIIIIIHIIIIIIIIIIIIIIIIIIIIIIHIIIIIIIIIIIIIIHIIIIIIIIIIIIIIIIIIIIIIIIIIHIIIIIIIIIIIHHIIIIIIIIIIIIIIIIIIIIIIIIIIIIIIIIIIIIIIIIIIIIIIIIIHIIIIIHIIIIIIIIIIIIIIIIIIIIIIIIIIIIIIIIIIIIIIIIDDDDD
@HISEQ:969:HM2KJBCX2:2:1101:12768:56060 2:N:0:ACTATGCA
GGAAATCCCATCCCCAACTATCCCTATTAATCATTACGGTGATCCTAGAAACCAACAAAATAGAATCATGCCGTCCTATTTTATTATTCCATGCTAATGTATTCAAGCAAAAATGCCTGCTTTAAACACTCTAATTTTTTCAAAGTAAAGGTCCTGGTTCCTCGTGGCACCCAATTAAGGACATCACGGTTCTCCAGAAGGTGAGAAATTCACTACACCAGTTCATACCCCTTAAGGCACGACCGATGTGCAAATCCCGAAATTCAACTACGAGCTTTTTAACTGCAACAACTTTAATATACGCTATTGGAGCTGGAATTACCGCGGCTGCTGGCACCAGACTTGCCCTCCA
+
DDDDDIIIIIIIIIIIIIIIIIIIIIIIIIIIIIIIIIIHIIIIIIIIIIIIIIIIIIIHIIHGIIIIIHHGHCHHHIIIIIIIIGHIGIIIIHIHIIIIIHHIIHHHHIIIIIIIIIIGIIIIIIIIIIIIIIIHHFIIIIIIIIIIIIIIIIIHHIIIIIIIIHHFIIIIIIIIIIIIIIIIIIIIIHIHIIIIIIIIIIIIIIIHIIIIIIIIIIIIIIIIIIIIIIIIIIHI<IIIIIIIIIIIIHCHHIIIIIIIIIIIIIIIIIIIIIIIIIIIIIIIIIIIIIIIIIIIIIIIHIIIIIIIIIIIIIIIIIIIIIIIIIIIIHIIIIIIIIIIIIIIIIIDDDDD
@HISEQ:969:HM2KJBCX2:2:1101:8563:55862 2:N:0:ACTATGCA
GGAAATCCCATCCCCAACTATCTATTAATCATTACGTCAATCCTAGAAACCAACAAAATAGAATCAAACGTCCTATTTCATTATTCCATGCTAATGTATTCAAGCGTGCGCCTGCTTTAAACACTCTAATTTTTTCAAAGTAACAGTCCTGATTCCCCACGACACCAAATTAATGACATCGCGGTTCTTCAGAAGGTAGGAACCAATAATGCCAGTACGTACCGAGGCACGACCGACAGTCTGATCCCGAAATTCAACTACGAGCTTTTTAACTGCAACAACTTTAATATACGCTATTGGAGCTGGAATTACCGCGGCTGCTGGCACCAGACTTGCCCTCCAA
+
DDDDDIIIIIIIIIIIIIIIIIIIIIIIIHIIIIIIIHIIIIIIIIIIIIIIIIIIIGIIIHHIIIIIIIIIHIIIIIIIIIIHHIIHIIHHIIIIHIHIIIIIIHIHIHIIIIIIIHIHIIIIIIIIIHHHHHHIIHIIIIIIIIHIHIIIIHIIGIIIIIIIIIIIIIIIHIIHIIIIIIIIIIIIIIIIIIIIIIIIIIIHIIIIIHIIIIIHIIIIIIIIIIIIIIIIIIIIIIIIHHIIIIIIIIIIIIIIIIIIIIIIIIIIIIIIIIIIIIIIIIIIIIIIIIIIHIIIHIIIIIIIIIIIIIIIIIIIIIIIIIIIIIIIIIIIIIIIIIDDDDD
@HISEQ:969:HM2KJBCX2:2:1101:10542:56583 2:N:0:ACTATGCA
GGAAATCCCATCCCCAACTATCCCTATTAATCATTACGTCAATCCTAGAAACCAACAAAATAGGATCAACGTCCTATTTCATTATTCCATGCTAATGTATTCAAGCGCGAGCCTGCTTTAAACACTCTAATTTTTTCAAAGTAACAGTCCTGATTCCCCACCACACCAAATTAATGACATGATGGTTCGTCAGAAGGTAGAAATCAGTAACACCAGTACGTACCGAAGGCACGACCAGCGTACTAATCCCGAAATTCAACTACGAGCTTTTTAACTGCAACAACTTTAATATACGCTATTGGAGCTGGAATTACCGCGGCTGCTGGCACCAGACTTGCCCTCCAA
+
DDDDBIHIHIIIIIIIIIIIIIIIIIIIIIIIIIIIIIHIIIII?EHIIHIFHIIIEHHIIIHIHIHHFH0<FGHHHHHIIIIIIGIGIHHHHHHHHHHHIHHHHHHHIHIHHHIGIIIHHHHHIIHHHHIIHIHHHHGHHHIIIIIIIHHIHHFHDHIHIIIHIIIIIHGIIHHIIIIIIHIIHIHIHIIGIIIIIIIIIIIIIIIIHHIHIHIIIIIHIIIIIHIHIIIIIIIIIIIIIIIIIIII=HIHGIIHIHHHFHIIIIIIIIIIIIIIIIIIIIIIHIIIIIIIHIIIIIIIIIIIIIIIIIIIIIIIIIIIIIIIIIIIIIIIIIIIIIIIDDDDD
@HISEQ:969:HM2KJBCX2:2:1101:14515:56425 2:N:0:ACTATGCA
GGAAATCCCATCCCCAACTATCCCTATTAATCATTACATCGATCCTAGAAACCAACAAAATAGAATCGGATGTCCTATTTCATTATTCCATGCTAATGTATTCAAGCGTGAGCCTGCTTTAAACACTCTAATTTTTTCAAGGTAACAGTCCTAATTCCCCGTGACACCAAATTAATGGCATTACGGTTCTTTAGAAGGTGAGAAATCAATAATATCAGTACATACCAACCGACAAACTCCGAAATTCAACTACGAGCTTTTTAACTGCAACAACTTTAATATACGCTATTGGAGCTGGAATTACCGCGGCTGCTGGCACCAGACTTGCCCTCCAA
+
@@DD@HDFEHHIGHIHIIEHIIIECGHIHIHHHIIIHEEHHIIIGHH@EFHHHHIIE@GEHECCGE1D@G@E@GHIH11D@11<FHH@DCG?IHFHGGHHHHEFFCGHHFG<FHGFHGIIHHEG?IIHHHIIIIIHEIHHEHIHHHHHHCHHHIHIHH@CIHGGEFDIIIIHHHHIIIIHHHDHHIIHHIHIGHHIIIIIHHIHHHGHIHIIHIHHIIIIHIHHGIHHHHFHHIIIHDDHFIIHCHIHIHIIHHIIHHIIIHHHHIHHHHIIIIIIIIIIIHEHIHIHHIIIIIIIIHGIIHIIIGIIHHIHIIIIIIIHEHFEEIHHHF?ADBD
@HISEQ:969:HM2KJBCX2:2:1101:10354:56480 2:N:0:ACTATGCA
GGAAATCCCATCCCCAACTATCCCTATTAATCATTACGTCGATCCTAGAAACCAACAAAATAGAATCAAACGTCCTATTTCGTTATTCCATGCTAATGTATTCAAGCGTGAGCCTGCTTTAAACACTCTAATTTTTTCAAAGTAACAGTCCTGATTCCCCATGACACCAAATTAATGACATCATGGTTCGTCAGAAGGTAGGAATCAATAATACCAGTTCGTACAATAGCACGACCAATAAATTGATCCCGAAATTCAACTACGAGCTTTTTAACTGCAACAACTTTAATATACGCTATTGGAGCTGGAATTACCGCGGCTGCTGGCACCAGACTTGCCCTCCAA
+
DCDDDIIIIIIIIIIIIIIIIIIIIIIIIIIIIIIIIIIIIIIHIIIIIIIIIIIIIIHIIIGHIIIIHIIHHHIIHIIIIHIIIIIIIIIIIIIIHIHHIIIIIIHHHIIHHIIIHIIIHHIHIIIIIIIIIHIIHIIIIIIIIIIHIIIIIIHIIIHIIIIIIIIIIIHHHHIIIIIIIIIIIIIHIHIIIIIIIIIIIIIIIIIIIIIHII<IIIHIIIIIIIIIIIIIIIIIIIIIIIHIIIIIIIIIIIIIIIIIIIIIIIIIIIIIIIIIIIIIIIIIHHHIIIIIIIIIIIIIIIIIIIIIIIIIIIIIIIIIIIIIIIIIIIIIIIIIIIIIDDDDD
@HISEQ:969:HM2KJBCX2:2:1101:7472:56755 2:N:0:ACTATGCA
GGAAATCCCATCCCCAACTATCCCTATTAATCATTACGGTGATCCTAGAAACCAACAAAATAGAACCATGCCGTCCTATTCTATTATTCCATGCTAATGTATTCGAGCAAAAATGCCTGCTTTAAACACTCTAATTTTTTCAAGGTAAAGGTCCTGGATCCGCAAGACACCCAATAAAGGACATCAAGTTTCTCCAGAAGGTGAGAAATCAACAGTAACAGTTCATACCCCTTAAGGCATGACCATCACGTCAATCCCGAAATTCAACTACGAGCTTTTTAACTGCAACAACTTTAATATACGCTATTGGAGCTGGAATTACCGCGGCTGCTGGCACCAGACTTGCCCTCCAA
+
@BDDDIHIIIIIIIIIIIIIIIIIIIIIIIIIIIHIIIIIIIIIHIHHHIIHHIIHHIIIIIHIIHIHHHHHDHHDHHIHHIIIIIIIIHIIEFHIHHHHHCHIHHIIIHHHIHHHIHHHIIIHIIIIIIIIIIIIIIIHHIIIIIIIIIIIIHIIIHIIIHHHIIHFIIHIIIIHIIHIIIIIIIIIIIIIIHIIIIIIIIIIIIIIIIIIIIIIIHIHHIIIIHIIIIIIIIIIIIIIIIHIIIIHIHHFIIIGIIIIIIIIIIIIIIIIIIIIIIIIIIIIIIIIIIIIIIIIGHIIIIIIIIIIIIIIIIIIIIIIIIIIIIIIIIIIIIIIIIIIHIIIIIIIDDDDD
@HISEQ:969:HM2KJBCX2:2:1101:14658:57337 2:N:0:ATTATGCA
GGAAATCCCATCCCCAACTATCCCTATTAATCATTACGGTGATCCTAGAAACCAACGAAATAGGTTTGAACGTCCTATTTCATTATTCCATGCTAATGTATTCAAGCGTTAGCCTGCTTTAAACACTCTAATTTTTTCAAAGTAACAGTCCTGTTTCCCTGCAACACCAAATTAATGGCATTACAGTTCTTCAGAAAGGAGGAATCAGCGAAACCAGTTCATACCAGTGGCACGACCAACCTGCTGACCCCGAAATTCAACTACGAGCTTTTTAACTGCAACAACTTTAATATACGCTATTGGAGCTGGAATTACCGCGGCTGCTGGCACCAGACTTGCCCTCCAA
+
DDDDDIHHHIIIIIIIIIIIIIIHIIIHIIIIIIIIIIGIIGHHHGIIHIIIIIHIIIIIIIIHIIIIIIHIIHIIIIHIIIHHFHIIFIHHHIHIIIIIHHIIIIIIIIIHIIIIIHIIIIIIHIIIIHHHIIIHIHIIIIIIIHIHIIIIIIIHHHHHIHIIIIIIHIIIHIHIHIIIIIIIIIIIIIIIIIIIIIIIIIIIIIIIHIIIIIIIIIIIIIIIHIIIIIIIIIIIIIIIIIIHHIIHIIIIIIIIIIIIIIIHIIIIIIIIIIHIIIIIIIIIIIIIIIIIIIIIGIIIIIIIIIIIHIIIIIIIIIIIIIIIIIIIIIIIIIIIIIHIIDDDDC
@HISEQ:969:HM2KJBCX2:2:1101:16910:57806 2:N:0:ACTATGCA
GGAAATCCCATCCCCAACTATCCCTATTAATCATTACGTCAATCCTAGAAACCAACAAAATAGGATCAACGTCCTATTTCATTATTCCATGCTAATGTATTCAAGCGCGAGCCTGCTTTAAACACTCTAATTTTTTCAAAGTAACAGTCCTGATTCCCCACCACACCAAATTAATGACATGATGGTTCGTCAGAAGGTAGAAATCAGTAACACCAGTACGTACCGAAGGCACGACCAGCGTACTAATCCCGAAATTCAACTACGAGCTTTTTAACTGCAACAACTTTAATATACGCTATTGGAGCTGGAATTACCGCGGCTGCTGGCACCAGACTTGCCCTCCAA
+
DDDDDIIIIIHIIIIIIIIIGFHIIIIIHIIIIIIIIIIIIIHIIIIIIIIIHIIHHHIIIIHIHIHFHHEHHHHIHHIIIIIIHIIIIHIIIIIIHHIIIIHHIIHHIIIHHIIIIIIHHHHIIIIIIIIIIIIIIIIIIHIIIIIIIIIIIIIIIHHHIIIHIIHIIIIIIHIIIIIIIIIIIIHIIIIIIIIIIIIIIIIIIIIIIIHIIIIIIIIIIIIIHIIIIHHIHIIIIIIIIIHFIIIIIIIIGIIIIIHHHHIIHIIIIIIIIHIIIIIIIIIIIIIIIIIIHIIIIIIIIIIIIIIIIIIIIIIIIIIIIIIIIIIIIIIIIIIIIIIIDDDDD
@HISEQ:969:HM2KJBCX2:2:1101:8064:57224 2:N:0:ACTATGCA
GGAAATCCCATCCCCAACTATCCCTATTAATCATTACGGTGATCCTAGAAACCAACAAAATAGAACCATGCCGTCCTATTTTATTATTCCATGCTAATGTATTCAAGCAAAATGCCTGCTTTAAACACTCTAATTTTTTCAAAGTAAAGGTCCTGGTTCCCCGCGACACCCAATTAAGGGCATCGCGGTTCTCCAGAAGGTGAGAAATTGACTACACCAGTTCATACCCCTTAAGGCACGACCGATGTGTCAATCCCGAAATTCAACTACGAGCTTTTTAACTGCAACAACTTTAATATACGCTATTGGAGCTGGAATTACCGCGGCTGCTGGCACCAGACTTGCCCTCCAA
+
DDDDDIIIIIIIIIIIIIIIIIIIIIIIIHIIIIIIIIIIIIIIIIIIIIHIHIIIIIIIIIHHIIIIHFCGHHHIIIHHHIIGHIHIIIIHHHHGHIIHIGHHIIIIIIIIHHIIIHHIHHHIIIIIIHIIIIIHIIIIIIHHIIIIIIIIIIIHIHIIIIIHIIIIIIHIIIIHIIIIIIIIIIIIIIIIIIIIIIIIIIIIIIIIIIIHIIIIIIIIIIIIIIIIIIIIIIIIIIIIIIIIIIIIIIHIIIIIIIIIIIIIIIIIIIIIIIIIIIIIIIIIIIIIIHIIIIIIIIIIIIIIIIIIIIIIIIIIIIIIIIIIIIIIIIIIIIIIIIIIIIIIIIIDDDDD
@HISEQ:969:HM2KJBCX2:2:1101:19998:58056 2:N:0:ACTATGCA
GGAAATCCCATCCCCAACTATCCCTATTAATCATTACGGTGGTCCTAGACCAACAAAATAGAACCAACGTCCTATTCTATTATTCCATGCTAATCTATTCAAGCAAAAGCCCGCTTTAAACACTCTAATTTTTTCAAGGTAATGGTCCTGGTTCCCCGACACACCCAATAAAGGGCATACCGGCTCACCAGAAGGATAGACCCGACAACAGAACAGTACTCGCCAGAGACGGACCGTCCGGTCAGGCCTAAAATTCAACTACGAGCTTTTTAACTGCAACAACTTTAATATACGCTATTGGAGCTGGAATTACCGCGGCTGCTGGCACCAGACTTGCCCTCCAA
+
DDDDDIIIIIIIIIIIIIIIIHIHHIIIIIIIIIIIIIIIIHIIGHIIIIIIIIIIIIIHIIIIIIIIIIHIIIIIGIIIIHIIIIHIGIIIIIHHIIIIIHHHHIIIIHIIIGIIHIIIIHIIIIIIIIIIIIIIIIHHIIIIIIIIIIHIHGHHIIIIIIHIHHHHHIHHHIHAGEHFEHHHIIHIHIIHIHIIIIHFHIHHHIIIHIIHIIIHGIHHIIIIIIIIHIIIIIIIIIIIIHHHEIHGIIIIIHIIHIHHHHIHHHIIIIIIIIIIIIIIIIHHHIIIIIIIIIIHGFFIIIIIIIIIIIIIIIIIIIIIIIIIIIIIIIIIIIIIIIIDDDDD
@HISEQ:969:HM2KJBCX2:2:1101:14904:58481 2:N:0:ACTATGCA
GGAAATCCCATCACCCAACTATCCCTATTAATCATTACTCATTTCCCCAAAAACCAACAAAATTCGAGATACGAGTCCTAAATTATTATTCCATGCTAATGTATTCATAACTTTCAGCCTGCTTTAAACACTCTAATTTTTTCAAAGTAAAGGTCCTGGATTGCGAACCCAACCCAGTAAAGGGCAGGAACGTTCTCCAGGAAGATGGTAAGCGCGCATCGGCACTCACACACGATACCGTGGCGGGCCAAGCGCACTATACCAGAAATCCAACTACGAGCTTTTTAACTGCAACAACTTTAATATACGCTATTGGAGCTGGAATTACCGCGGCTGCTGGCACCAGACTTGCCCTCCAA
+
DDDDDIIIIIIHIIIIIIIIIIIIIIIIIIIIIIIIIIIIIIIIIIIIIIIIIIIIHIGIEHIIIIGIIIIIIGIEHHHHHHHHIIIHIIHEEHIEHHIEE<DHHHFHIIIHHHHIIIIIIHIHHIIHHHIIHIIHHIIIIHIIIIHIIHIIIIIIIIIHHIIIIIIIIIIHHIIIIIIHIIIIIIIIIIIIIHHIIIIHIIIIIIIIIIIIIIIIIIIIIIIIIIIIIIIIIIHHIIHIIIIIIIIIIIIIIIIIIIIIIIHIIIIIIIIIIIIIIIIIIIIIIIIIIIIIIIIIIIIIIIIIHIIIIIIIIIIIIIIIIIIIIIIIIIIIIIIIIIIIIIIIIIIIIIIIIIDDDDD
@HISEQ:969:HM2KJBCX2:2:1101:16140:58488 2:N:0:ACTATGCA
GGAAATCCCATCCCCAACTATCCCTATTAATCATTACGGTGGTCCTAGACCAACAAAATAGAACCAACGTCCTATTCTATTATTCCATGCTAATCTATTCAAGCAAAAGCCCGCTTTAAACACTCTAATTTTTTCAAGGTAATGGTCCTGGTTCCCCGACACACCCAATAAAGGGCATACCGGCTCACCAGAAGGATAGACCCGACAACAGAACAGTACTCGCCAGAGACGGACCGTCCGGTCAGGCCTAAAATTCAACTACGAGCTTTTTAACTGCAACAACTTTAATATACGCTATTGGAGCTGGAATTACCGCGGCTGCTGGCACCAGACTTGCCCTCCAA
+
CDDDAH@<CFHFHGHIFFHCHH?HHFIGFHIHIFHIIC=HIII1CHIIIIHHHIHEH@DG@GHICHHFIGH0<CEHHGHHIHHIG1@?CCGG1<HIHHFHGD@HHHGCDCHDEHHHHHFHHGIIIHHIEHHIHHIGHHIGIHEHIGIHGFHFCHHC@IIIHCHIGIHIHHHHIIIIHHIHHHHHHHIIGI<IIIIIIHIIIIIIHFIHHHIIHIHIIIIIIIGIIIIIIIIIIGHHCHHIIIIIIIIIIIIIHIIIIIHIIHHIHHIIIIIIIIHIIIHHHHHIHIIIHIHHHHHGD<CIIIIIIIIIIIIIHHHIIIIHGIIHHIIIHHHHIIIIIIIDDDDD
@HISEQ:969:HM2KJBCX2:2:1101:12315:58507 2:N:0:ACTATGCA
GGAAATCCCATCCCCAACTATCCCTATTAATCATTACAACGGTCCTAGAAACCAACAAAATAGAATCGTTGTCCTATTCTATTATTCCATGCTAATGTATTCTGGCATATGCCTGCTTTAAACACTCTAATTTTTTCAAGGTAAAGGTCCTGGATCCGCAAGACACCCAATAAAGGACATCAAGTTTCTCCAGAAGGTGAGAAATCAACAGTACCAGTTCATACCCCTTAAGGCATGACCATCACGTCAATCCCGAAATTCAACTACGAGCTTTTTAACTGCAACAACTTTAATATACGCTATTGGAGCTGGAATTACCGCGGCTGCTGGCACCAGACTTGCCCTCCAA
+
ADDDB?@G1<<1<FDHHIIIIIFHHHIIIIIIIIIIIC?FDHHGIIHIIIIHGHIIIIEHHIHII1C@HH1<CG11<D1DFH?@DE@1<C@1<D@<1<<C1:D<<:E@HIGIIIIIHHHGFIHIIIIHIIIIIIIHG?B1HEHIIIII9IHE?%DHC7<..F7HE@IHHHC<GIIIIHHG<.FFEIIIIIIIIIIIIGIIIIHGD0@HD<<1F/IIIIIIIIHIIHHCHCIIIHG1IIHD<10<HF/GIIIIIIIIIIIIIIIIIHHIIIIIIIHIIIIIIIIIIIIIIHGIIIIIHIIHHIIIIIIIIIIIIIIHIHIIIIIIIIIIIIIIIIIIIHIIIIIIDDDDD
@HISEQ:969:HM2KJBCX2:2:1101:6414:58640 2:N:0:ACTATGCA
GGAAATCCCATCCCCAACTATCCCTATTAATCATTACGGTGATCCTAGAAACCAACGAAATAGAATCAGTCCGTCCTATTTCATTATTCCATGCTAATGTATTCAGACGATAGTCTGCTTTAAACACTCTAATTTTTTCAAAGTAACAGTCCTGATTTCCCATCACACCAAATAAATGGCATGAAAGTTCCTCAGAAGGTAGAGATCCATCTCACCAGTGCAGACAATTAAGCCTGACCAATGGGTAGACCCCGAAGTTCAACTACGAGCTTTTTAACTGCAACAACTTTAATATACGCTATTGGAGCTGGAATTACCGCGGCTGCTGGCACCAGACTTGCCCTCCAA
+
D00<<DF@HI11<11<G@GEC1FCHEE<G@DG@CCCE1<<D1F11DGECHHEFFHEHGHH@G?EH<<C1<11C<C?HH?FC@CGH?1C11<<FDGCECFHFCHHHHGHFHHCHFHGEECFHEGHECFF<DCHHFHHHGHHHHEGCEEHGGHHHHHFGCIHHHHGF?GE?HIHFGEHCCEHHHGFHGHHEHD?EEC@HGHGHFFCDGH:HCHHFGHCIIIHEIHHCCHGHDHHHEHFF1@HHHFIHGDHIHHGHIIIIHGHHHEGHHGGEEHHHHGC@IIHCCCEHFEECGHHHGEHHGC@FCEG@@ECCEFHE@IHDHDHGF?G@CHFHIIIHHHCHGHGC@H@D?@D
@HISEQ:969:HM2KJBCX2:2:1101:9103:58935 2:N:0:ACTATGCA
GGAAATCCCATCCCCCAACTATCCCTATTAATCATTACGTTGATCCTAGAAACCAACAAAATAGAATCGAACGTCCTATTTCATTATTCCATGCTAATGTATTCAAGCGCGTGCCTGCTTTAAACACTCTAATTTTTTCAAAGTAACAGTCCTGACTCCCCACAACATCAAATTAATGACATCATGATTCATCAGAAGGGAGAAATCAATGACATTAGTACGTACCGAAGGCACGACCGACGTATTGATCCCGAAATTCAACTACGAGCTTTTTAACTGCAACAACTTTAATATACGCTATTGGAGCTGGAATTACCGCGGCTGCTGGCACCAGACTTGCCCTCCAA
+
DDDDDIIIIIIIIIIIIIIIIIIIIIIIIHIIIIIIIIHHIIIIIIIIHHHHHIIIIHGHGHIIIHIHIIEHIIFFHIIIIIIIIHIHIIIHFHHHEHHIIHIHHIHIIIIIIIIIIIIIIIIIIIIIGIIIHHIIHIHIIIIHGIIIIIIIHHIHIIIIIIHIIHHGHIIIHHHHHIHHHHIIIIIIIHHHIIHIIIIIIIIIIIIIHIHIIHHIIIIIIIIIIIIIIIIIIIIIIIIIIIIHIHIIIIIIIIIIHIIIIIIIIIIIIIIIHHHIIIHIIIIIIIIIIIIIIIIIIIIIIIIIHIHHHIHHHIIIIIIIIHIIIIIIHHIIIHIIIIHIIICDDDB
@HISEQ:969:HM2KJBCX2:2:1101:3456:59359 2:N:0:ACTATGCA
GGAAATCCCATCCCCAACTATCCCTATTAATCATTACGGTGATCCTAGAAACCAACGAAATAGAATCAGTCCGTCCTATTTCATTATTCCATGCTAATGTATTCAGACGATAGTCTGCTTTAAACACTCTAATTTTTTCAAAGTAACAGTCCTGATTTCCCATCACACCAAATAAATGGCATGAAAGTTCCTCAGAAGGTAGAGATCCATCTCACCAGTGCAGACAATTAAGCCTGACCAATGGGTAGACCCCGAAGTTCAACTACGAGCTTTTTAACTGCAACAACTTTAATATACGCTATTGGAGCTGGAATTACCGCGGCTGCTGGCACCGACTTGCCCTCCAA
+
BB?DDGHIIHIIIIIIIIIIIIIIIIIIIIIIIIIIIHEHHIIHIIIIIIIIIIIIIHIIIIIIIIIIHIIGHIIHHIIIIHIIICHIIIIIIIIGGIIIIIIIHHIIIIIIIIHHIIIIIIIIIIIIIIIIIIIIIIIIIIIIIHIIHEHIIHIIIHIIIIIIIIIIIIIIIIIIIHIIIIIIIIIIIIIIIIIIIIIIIIIIIIIIIHIHHIIIIIIHIIIIIIIIIIIIIIGIIIIIIIIIIHHIIIIIIIIIIIIIIIIIIIIIIIIIIIIIIIIIIIIIIIIHHIIIIIIIIIIIIIIIIIIIIIIIIHHIIIIIIIIIIIIIIIIIIIIIIIIIIIDDDDD
@HISEQ:969:HM2KJBCX2:2:1101:1698:59812 2:N:0:ACTATGCA
GGAAATCCCATCCCCAACTATCCCTATTAATCATTACGTCGATCCTAGAAACCAACAAAATAGAATCAAACGTCCTATTTCGTTATTCCATGCTAATGTATTCAAGCGTGAGCCTGCTTTAAACACTCTAATTTTTTCAAAGTAACAGTCCTGATTCCCCATGACACCAAATTAATGACATCATGGTTCGTCAGAAGGTAGGAATCAATAATACCAGTACGTACAATAGCACGACCAATAAATTGATCCCGAAATTCAACTACGAGCTTTTTAACTGCAACAACTTTAATATACGCTATTGGAGCTGGAATTACCGCGGCTGCTGGCACCAGACTTGCCCTCCAA
+
DABDDIIEHHIIIIIIIIIIIGCHIIIIIHGIIIIIHIIIIGHIIIHHEHHIIIIIHIHEGFHH?GHGHHIIHIIIHHHHGHHHHHIIIHIHEEHIHHHIIIHIIHIIHHHHHHHHHHHHIIGIIHHIHHHHHHIHEHHHIHHHHGHGGGIHGHHHHHCH@FHHIIIIHHHGHIHHIHHHCHIIIIIIIHIIIIIIIHIHHEIHHHIIIHIHHIIIIIIIIII=IIIIIIIIIIIIIIHIHIIHIHGIIIIIIIHHHIIIIIIIIIHIIIIIIIIIIIIIIIHHHHHIIIIIIIIHFIHHIIIIIIIIIIIIIIIIIIIIIHIHIIIIIIIIIIIIIIIIDDDDD
@HISEQ:969:HM2KJBCX2:2:1101:10821:59749 2:N:0:ACTATGCA
GGAAATCCCATCCCCAACTATCCCTATTAATCATTACTTCAGTCCTAGAAACCAACAAAATAGAACTAAAGTCCTATTCCATTATTCCATGCTAATATATTCAAGCAAACATGCCTGCTTTAAACACTCTAATTTTTTCAAAGTAAAAGTCTTGGATCCCTAGCGCACTCAATTAAGAGCACACTAGTTCCCCAAAAGGAAAAGCCCAAAGTTGCAGTACAAACCTTTCGGTTGACGGCAACTATAAGCCCAAAATTCAACTACGAGCTTTTTAACTGCAACAACTTTAATATACGCTATTGGAGCTGGAATTACCGCGGCTGCTGGCACCAGACTTGCCCTCCAA
+
DDDDBIIHIIIIIIGFHIHIHHIHIIHIHIEHIFHHIIHHHHHHIHFHIHHICHHHIEHHGHDGGHIIFHEHHHEGHHEHHEHIIIHCHHC?GHGHHHHHHCGHIIIIHIIIIHIHIHHHHHEHAAHFHHIHHHGHHHHGHHIHHHFEFIIHHHFGHHIHHHIHHHHHHIHCHFHHHHFHHIGHEHHHHHIIIIIHEHHHEHIHIIIIIHHHGHIIIIHFHHIIHHGIIIIGIHIIIGHHHFCDHHHF<HIHHHHEHEHHHFHIIHIIIIIIHIIIHIIIIIIIHEHIHHHHHHHHIIIIHHHIHGFHHIHHIIIHHHHHIIIHHFHIHHHEFDHHHHHHH@DDDB
@HISEQ:969:HM2KJBCX2:2:1101:10888:60209 2:N:0:ACTATGCA
GGAAATCCCATCCCCAACTATCCCTATTAATCATTACGTCGATCCTAGAAACCAACAAAATAGGGTCAAACGTCCTATTTCATTATTCCATGCTAATGTATTCAAGCGTGTGCCTGCTTTAAACACTCTAATTTTTTCAAAGTAACGGTCCTGATTCCCCATGACACCAAATTAATGACATCACAGTTCGTCAGAAGGTAGAAATCAATAATACCAGTGCATACCAGAGGCACGACCAATATATTGATCCCGAAATTCAACTACGAGCTTTTTAACTGCAACAACTTTAATATACGCTATTGGAGCTGGAATTACCGCGGCTGCTGGCACCAGACTTGCCCTCCAA
+
DCDDDIIIIIIIIIIIIHIIIIIIIIIIIIIIIIIIIIIIHIIIIIIIIIIIIIIIHIIIIHHGHIIHHIIHIIIIIIIIIIIIIIIIIIHIIIIIIIIIHGIIIHIIIIIHIIHIIIIIIIIIIIIIIIIIIIIIIIIIIHIIIIIIIIIIHHIIIIIIIIIIHIIIIIIHHHHHIIIIIIIIIIIIIIIIIHIIIIHIIIIIIIIIIIIIIIIIIIIIIIIIIIIIHIIIIIIIIIIIIIIHHIIIHIIIIIIIIHIIIIIIIIIIIIIIIIHGIIIIIIIIIIIIIIIIIIIIIHIHHIIIIIIIIIIIIIIIIIIIIIIIIIIIIIIIIIIIIHIIIDDDDD
@HISEQ:969:HM2KJBCX2:2:1101:13234:60467 2:N:0:ACTATGCA
GGAAATCCCATCCCCAACTATCCCTATTAATCATTACTTCAGTCCGCAAACACCAACAAAATAGAACCAAAGTCCTAACTTATTATTCCATGCTAATGTATTCATAGCCTGCAACGCCTGCTTTAAACACTCTAATTTTTTCAAAGTAAACGATCTAGTGCGCTGGTACCGGCTCAGTGAAGAGTAGCACCAGTGTCGCTAGAAGGATGGCTTGGCCAAGCCGGCACTCACACACGTCACCGTGGCGGGCCGGCTGCACCACACCAGAAATCCAACTACGAGCTTTTTAACTGCAGCAACTTTAATATACGCTATTGGAGCTGGAATTACCGCGGCTGCTGGCACCAGACTTGCCCTCCAA
+
DB@D@HHHHIIIIHIIIIIHIIHIHIIIHHIIIIIHIHIIIIIHHHIIIIIIGIGGEHCHHIIHHHIHGEHIIFHHIGIHIHIIIIIIFHIIIHGFHIIIIH?EEHH?GHHHIIHHHIIHHHHHHHHHHHIIIIHIHIHHHHHHIIIIHIHHHHHHIEHDHIIIIIHGHEEHHIIIIHIHFIIIIHFHHEHHHHHHHHHHIHIHHFIIIHIIHHIHHD=HHDHEIIIHIIHGHHIIHIHIIIHIIIIIIHGIIIHHHIHEIIIIIIHIHIIGIIIHDHHHIHHGIHEIIIIIIIIIHIIIHHHHHHIHHIHHHHGCHEHIHHHEIHIIIIHIIIIGIIIIIIIHIIIIIIIIIIHHDADDD
@HISEQ:969:HM2KJBCX2:2:1101:15329:60939 2:N:0:ACTATGCA
GGAAATCCCATCCCCAACTATCCCTATTAATCATTACTTCAGTCTTAGAAACCAACAAAATAAGACCAAAGTCCTAAATTATTATTCCATGCTAATGTATTCATAGCGTAAGCCTGCTTTGAACACTCTAATTTTTTCAAAGTAAAAGATCGAGATGACCGTTCCGACCCAGTAAAGAGTAGAACGGCTCTCTCGAAGGATGACCGGCACACATCGGCACTCACACGCGAAACCGCGGCGGGCCAAGCGCGCCAAAGCCAGAAATCCAACTACGAGCTTTTTAACTGCAACAATTTTAATATACGCTATTGGA
+
@DDBAECGCGHIE1EHHHHHIIHFGFHIEHEH@HHGHIIIIIIHHIIHEEHFEHEHEEC?DCG@DH?HEFEHEHHFGHIIEEHHIECHC@GEHHH@GGCGHFHHHHIIII?EH6CHHEGHHHFCBEGGHHIIIHHFHHHEHHIIIHGIHIIIHCFHHGEHHHHGHIGECGEHHHGC<EEHHHEEDG?C<<<<CEHGHEHEHECC?HHEHHF<E<HFEHF<EEHIHDEG@E<<?CCHDDHCAC0CIHCC0C1CEHHG1HCC<CCFCHHHGHC<<<@C0EHFHHHHHH?GIIIIHHHHIFHFHHEC<C@C<0@@@
@HISEQ:969:HM2KJBCX2:2:1101:9600:61097 2:N:0:ACTATGCA
GGAAATCCCATCCCCAACTATCCCTATTAATCATTACGGTGATCCTAGAAACCAACGAAATAGAATCAGTCCGTCCTATTTCATTATTCCATGCTAATGTATTCAGACGATAGTCTGCTTTAAACACTCTAATTTTTTCAAAGTAACAGTCCTGATTTCCCATCACACCAAATAAATGGCATGAAAGTTCCTCAGAAGGTAGAGATCCATCTCACCGGTGCAGACAATTAAGCCTGACCAATGGGTAGACCCCGAGGTTCAACTACGAGCTTTTTAACTGCAACAACTTTAATATACGCTATTGGAGCTGGAATTACCGCGGCTGCTGGCACCAGACTTGCCCTCCAA
+
DADDDIGHIIIHIIIIIIIIIIIHIIIIIIIIIIIIIIIIIIIIHIHHIIIIIIIIIGIIIHGCEHIIIIIGIIIIIIHIIIIIIGIIIIIGHIIIIIHIHIIIIIIIIIIIIIIIIIIIIIIIIIIIIIIIIIIIHIIIIIIIIIIIIIIIIIHHHIIGIIIIIIIIIIIHIIHHHIIIIIIIIIIIIIIIIIHHIIIIIIIIIIIIIIIIIIIIIIIIIIIIIIIIIIIIIIIIIIIIIIIIHHDIIIIIIIIIIIIIIIIIIIIIIIIIIIIIIIIIIIIIIIIIIIIIIIIIIIIIHIIIIIIGIIIIIIIIIIIIIIIIIIIIIIIIIIIHIIIIIIIDDDDD
@HISEQ:969:HM2KJBCX2:2:1101:7607:61591 2:N:0:ACTATGCA
GGAAATCCCATCCCCAACTATCCCTATTAATCATTACGGTGGTCCTAGAAACCAACAAAATAGAATCATCCGTCCTATTTTATTATTCCATGCTAATGTATTCAAGCAAAATGCCTGCTTTAAACACTCTAATTTTTTCAAAGTAAAGGTCCTGGTTCCCCGCGGCACCCAATTAAGGACATCGCGGTTCTCCAGAAGGTGAGAAATTGACTACACCAGTTCATACCCCTTAAGGCACGACCGATGTGTCAATCCCGAAATTCAACTACGAGCTTTTTAACTGCAACAACTTTAATATACGCTATTGGAGCTGGAATTACCGCGGCTGCTGGCACCAGACTTGCCCTCCAA
+
DDDDCIIIIIIIIIIIIIIIIIIIIHHIIHIIIIGHHIHIIIIIHHHIIIIGIIIIIHGHIHHIIIIIGHHHGHIIIHHIIIIIIIIIIIIIIGIIHGIIIIIIIIIHIHHIHHIIIIIIIIHHHIIIHIIIIHGIIHIHHIIHHIHIIIIIIIIIHHHHIIIIIIIIIIIHGHHIIIIIIIHIIHIIHIIIIIIIIIIIIIIIIIIIIIIIIIIIIHIIIIIIHIIIIIIIII=IHIIIHIII>IIHGHIIIIIIIGIIIIIIIIIIIIIIIIIIIIIIIIIIIIIIIIIIIIIIIHEIIHHIIIIIIIIIIIIIIIIIIIIIIIIIIIIIIIIIIIIIIIIIIHDDDDB
@HISEQ:969:HM2KJBCX2:2:1101:17848:62047 2:N:0:ACTATGCA
GGAAATCCCATCCCCAACTATCCCTATTAATCATTACGGTGATCCTAGAAACCAACAAAATAGAACCATGCCGTCCTATTCTATTATTCCATGCTAATGTATTCGAGCAAAAATGCCTGCTTTAAACACTCTAATTTTTTCAAGGTAAAGGTCCTGGATCCGCAAGACACCCAATTAAGGACATCAAGTTTCTCCAGAAGGTGAGAAATCAACAGCGACAGTTCATACCCCTTAAGGCATGGCCATCACGTCAATCCCGAAATTCAACTACGAGCTTTTTAACTGCAACAACTTTAATATACGCTATTGGAGCTGGAATTACCGCGGCTGCTGGCACCAGACTTGCCCTCCAA
+
DDDDDIIIIIIIIIIIIIIIIEHIIIIIIIIIIIIIIIIIIIIIIIHHIIIIGIIIIIGHGHHEHIGIIIHHIIHIIHIIIIIIIIHIHHIIHIHIHHIHHCHIHIIIIIIIIIIIIIIIIIHHIIHIGHIIIHIIIIIIIIIHGIIIIIIIIIHHGIIIIIHIHHHIIIIIIIIIIIIIIIIIIIIIIHIIIIIIIIIIIHIIIIIIIIIIIIIIIIIIIIIIIIIIGIIIIIIIIIIIIIIIIIIIIIHFIIHIGIIIIIIIIIIIIIIIIIIIIIIIIIIIIIIIHIIIIIIIIIIIIIIIIIIIIIIIIIIIIIIIIIIIIIIIIIIIIIIIIIIIIIIIIIIIDDDDD
@HISEQ:969:HM2KJBCX2:2:1101:21239:62099 2:N:0:ACTATGCA
GGAAATCCCATCCCCAACTATCCCTATTAATCATTACGTCAATCCTAGAAACCAACAAAATAGGATCGAACGTCCTATTTCATTATTCCATGCTAATGTATTCAAGCGTTAGCCTGCTTTAAACACTCTAATTTTTTCAAAGTAACAGTCCTGTTTCCCTGCAACACCAAATTAATGGCATTACAGTTCTTCAGAAAGGAGGAACCAGCAAAGCCAGTGCATACCAGTGGCACGACCAACCTGCTGATCCCGAAATTCAACTACGAGCTTTTTAACTGCAACAACTTTAATATACGCTATTGGAGCTGGAATTACCGCGGCTGCTGGCACCAGACTTGCCCTCCAA
+
DDDDB??F1DGEHEHHHH1FCCHE?FCHHH?FHF@C@E<1<C?E1CDEHGECDG?GEHHIHHHHHCGEEE1C<@=DFC@F1DC@G?1<<<<CF@FGGG1D1<<FH@HH@CEHHFFCHCACFGHGEHBAFFCFHHGFHB8DHHHIIHFHCFGHHACDIHHGCGD1FHHHEGCHDGFCEIHGGCFGHIIHHIHHFHHHIIHCEF@EIHIHHFEHHHCEIHFHEHFIHHHHEHHHHHEHFF<IHHEEDGIHDCHHIHGHHGHIIIIIFHHIHIHEHHHHIHHHHEGHHHHH?IHHHIHHEHGHHHGFGIGIHHHIIIIHHHIHHIIHGIHHIIIGHDHHIIIIIDDDDB
@HISEQ:969:HM2KJBCX2:2:1101:18048:62667 2:N:0:ACTATGCA
GGAAATCCCATCCCCAACTATCCCTATTAATCATTACGTTGATCCTAGAAACCAACAAAATAGAATCGAACGTCCTATTTCATTATTCCATGCTAATGTATTCAAGCGCGTGCCTGCTTTAAACACTCTAATTTTTTCAAAGTAACAGTCCTGATTCCCCACGACACCAAATTAATGACATCATGGCTCCTCAGAAAGGAGAAACCAATAACACCAGTACATACCAGAGGCATGACCGACGTATTGATCCCGAAATTCAACTACGAGCTTTTTAACTGCAACAACTTTAATATACGCTATTGGAGCTGGAATTACCGCGGCTGCTGGCACCAGACTTGCCCTCCAA
+
DCDDCHIIIIIIIIIIIIIIIIIIIIIIIIIIIIIIIIIIIIIIIIIIIIIGHIIIIIIGHHHHIIHHIIIIIHIHIIHIHIIIEHIHIIIHIIHHIIIHHIIIIIIHHHHHHIIIIIIIHHIHHIIIIIIIIIIIIIIIHIHIIIIIIIIIHIHHIIHIIIIIIIGIIIHHHIIIIIIIIIIHIIIIIHHIIIIIIIIIIIIIIIIHIIIIHHIIIIHIIIIIIIIIIHIIHIIHIIIIIIIHHIIIIIIIIIIIIIIIIIIIIIIIIIIIIIIIIIIIIIIIIIIIIIIIIHIIHIIIIIIIIIIHIIIIIIIIHIIIIIIIIIIIIIIIIIHIIIIIIDDDDD
@HISEQ:969:HM2KJBCX2:2:1101:16915:63940 2:N:0:ACTATGCA
GGAAATCCCATCACCCAACTATCCCTATTAATCATTACGTCAATCCTAGAAACCAACAAAATAGGATCAACGTCCTATTTCATTATTCCATGCTAATGTATTCAAGCGCGAGCCTGCTTTAAACACTCTAATTTTTTCAAAGTAACAGTCCTGATTCCCCACCACACCAAATTAATGACATGATGGTTCATCAGAAGGTAGAAATCAGTAACACCAGTACGTACCGAAGGCACGACCAGCGTACTAATCCCGAAATTCAACTACGAGCTTTTTAACTGCAACAACTTTAATATACGCTATTGGAGCTGGAATTACCGCGGCTGCTGGCACCAGACTTGCCCTCCAA
+
DDDDDIIIIIIIIIIIIIIIIIHIIIIIIIIIIIIIIIIIIIIIIIIIIIHHIIIIIIIIEHHHHHIIIIIIHHIIIIIIIHIHIIIIIIHIIHIIIHIIHIHHIIIIIIIIIIIIIIIHIIIIIIIIIIIIIIIIIIIIIIIIIIIIIIIIIHIIIHHHHIIHHIIGIHHIIIIIIIIIIIIIIIIIIGIIIIIIIIIIIIIIIIIIIIIIHIIIIIHIIIIIIIIIIIIIIIIIIIIIIIIIHIIIIIIHHGIIIIIIIIIIIIIIIIIIIIIIIIIIIIIIIIIIIIIIHHIIIIIIIIIIIIIIIIIIIIIIIIIIIIIIIIIHIIIIIIIIIIIIIDDDDD
@HISEQ:969:HM2KJBCX2:2:1101:11978:64599 2:N:0:ACTATGCA
GGAAATCCCATCCCCAACTATCCCTATTAATCATTACGTCAATCCTAGAAACCAACAAAATAGGTTTGAACGTCCTATTTCATTATTCCATGCTAATGTATTCAAGCAAATGCCTGCTTTAAACACTCTAATTTTTTCAAAGTAACAGTCCTGTTTCCCTGCAACACCAAATTAATGACATTACAGTTCTTCAGAAAGGAGGAATCAGCGAGACCAGTTCATACCAGTGGCACGACCAGCCTGCTGACCCCGAAATTCAACTACGAGCTTTTTAACTGCAACAACTTTAATATACGCTATTGGAGCTGGAATTACCGCGGCTGCTGGCACCAGACTTGCCCTCCAA
+
CCDDDIHIIIHIIIIIIIIHIHIIIIIIHIIIIIIIIHIIHIIHIHIIIIIIIIIIIIIIHEHGEHHIHHIIIGHIIIIHHIIIIHIHGIIIGHIGIIIGHHIIIIIIIIIIIIIIIIIIIIHIIIIIIIIIIIHIIIIIIIIIIHIIIIHIIIHIHGIIIHIIIIIIIIIHHIHIIIIIIIIIIIIIIIIIIIIIIIIHIIIIIIIIIIIIHIIIIIIIIHHHHIIIIIIIIIIIIIIIIIHGDIHGIIIIIIIIIHIIIIIHIIIIIIHIIIIIIIIIIHIIIIIIIIIIIIIIHIIIIIIIIIIIIIIIIIIIIIIIIIIIIIIIIIIIIIIIIIIIIDDDDD
@HISEQ:969:HM2KJBCX2:2:1101:3412:64733 2:N:0:ACTATGCA
GGAAATCCCATCCCCAACTATCCCTATAATCATTACGGTGATCCTAGAAACCAACAAAATAGAATCATGCCGTCCTATTTTATTATTCCATGCTAATGTATTCAAGCAAAATGCCTGCTTTAAACACTCTAATTTTTTCAAAGTAAAGGTCCTGGTTCCCCGCGACACCCAATTAAGGGCATCGCGGTTCTCCAGAAGGTGAGAAATTGACTACACCAGTTCATGCCCCTTAAGGCACGACCGATGTGTCAATCCCGAAATTCAACTACGAGCTTTTTAACTGCAACAACTTTAATATACGCTATTGGAGCTGGAATTACCGCGGCTGCTGGCACCAGACTTGCCCTCCAA
+
DCDDDHIIIIIIIIIIIIIIIGIIIIIIIIIIIIHHFDGHGHIHIIGIIGIIIGII?HHIEHIIIIIIIIIIIIIIIHEHHHIIHIHIIIHHGIIIIIIIIGFHIHHIHHHIIIIIIIHHHHHHIHHIIHIHHHIIHHGHIIIIIIIHIIIIIIIIHIIIIIIIIIIIIIIIIIHHIIIIIIHIIIIHIIIIIIIIIIIIIIHIIIGIIIIIIHHGHIIIIIIIIIIIIHHHIIIIIIIIIIIHIHIIIHIIHIIIIIIIIIIIIIIIIIIIIIIIIIIIIIIIIIIIHIIIIIIIIIIIIIIIIIIIIIIIIIIIIIIIIIIIIIIIIIIIIIIIIIIIIIIIIIDDDDD
@HISEQ:969:HM2KJBCX2:2:1101:12520:64091 2:N:0:ACTATGCA
GGAAATCCCATCCCCAACTATCCCTATTAATCATTACGTCAATCCTAGAAACCAACAAAATAGGATCGAACGTCCTATTTCATTATTCCATGCTAATGTATTCAAGCGTTAGCCTGCTTTAAACACTCTAATTTTTTCAAAGTAACAGTCCTGTTTCCCTGCAACACCAAATTAATGACATTACAGTTCTTCAGAAAGGAGGAATCAGCGAAGCCAGTACATACCAGTGGCACGACCAACCTGCTGACCCCGAAATTCAACTACGAGCTTTTTAACTGCAACAACTTTAATATACGCTATTGGAGCTGGAATTACCGCGGCTGCTGGCACCAGACTTGCCCTCCAA
+
DDDDDIIIIIIIIIIIIGHIIIIIIIIIIHIIIIIIIIIIIIIIIGIIIIIHHIHIGHHFHIIIHHHGHGGCGHHHHHIIIIIIIIIIGHIIHHHGIIIIIHIHIIIIIIIIIIIIIIHIIIIIIIIHIIIIIIIHIIHHIIIIIIIIIIIIIIIIIIIIIIIIIIIIIIIHHIIIIIIIIIIIIIIIIIIIIIIIIIIIIIIHIIIIIIIIIHIIIIIIIIIIIIIIIIIIIIIIIIIIIIIHHIIIIIIIIIIIIIIIIIIIIIIIIIIIIIIIIIIIIIIIIIIIIIIIIIIIIIIIHIIIIIIIIIIIIIIIIIIIIIIIIIIIIIIIIIIIIIIIIDDDDD
@HISEQ:969:HM2KJBCX2:2:1101:19553:65746 2:N:0:ACTATGCA
GGAAATCCCATCCCCAACTATCCCTATTAATCATTACTTCAGTCCTAGAAACCAACAAAATAGAACCAAAGTCCTATTCCATTATTCCATGCTAATATATTCAAGCAAACATGCCTGCTTTAAACACTCTAATTTTTTCAAAGTAAAAGTCTTGGATCCCTAGCGCACTCAATTAAGAGCACACTAGTTCCCCAAAAGGAAAAGCCCAAAGTTGCAGTACAAACCTTACGGTTGACGGCAACTATAAGCCCAAAATTCAACTACGAGCTTTTTAACTGCAACAACTTTAATATACGCTATTGGAGCTGGAATTACCGCGGCTGCTGGCACCAGACTTGCCCTCCAA
+
DDBDDIIIIIIIIIIIHIIIIIIIIIIIIIIIHIIIIIIIIIIIIGHIIIIIIIIIIHIHIIHIIIIIIIIIGHIIIIIHIHIIIIIHIIIIIIIIIHIIIIIIHIIIIIIHIIIIIHGHIHIHIIIIIIIIIIIHHIIIIHIHHIIHIHIIIIIHIHIIIGIHIIIIIIIIIIIIHIIIIIIIIIIIIIIIIIIHIIIIIIIIIIIIIIIIIIHIIIIIIHHIIIIIIIIIIIIIIHIIIHHHHIIIIHIIIIIGIIHIIIIIIIIIIIIIIIIIIHIIIIIIIIIIIHIIIIIIIIIIIIIIIIIIIIIIIIHIIIIIIIIIIIIIIIIIHIIIIIIIIDDDDD
@HISEQ:969:HM2KJBCX2:2:1101:20561:66217 2:N:0:ACTATGCA
GGAAATCCCATCCCCAACTATCCCTATTAATCATTACGTCAATCCTAGAAACCAACAAAATAGGATCGAACGTCCTATTTCATTATTCCATGCTAATGTATTCAAGCGTTAGCCTGCTTTAAACACTCTAATTTTTTCAAAGTAACAGTCCTGTTTCCCTGCAACACCAAATTAATGACATTACAGTTCTTCAAGAAGGAGGAATCAGTAAAGCCAGTACATACCATAGGCACGACCAACCTACTGACCCCGAAATTCAACTACGAGCTTTTTAACTGCAACAACTTTAATATACGCTATTGGAGCTGGAATTACCGCGGCTGCTGGCACCAGACTTGCCCTC
+
BDDDCIIIIIHIEFHIIIIHIIIIIIHIIIIIIIIIIIIIIIIIIIHHIIHIHIHIGIHIIIHIIIIIIIIIIIIIIIIIGIIIIHIHGHIIGIIIIHIIIHIIIGHIHIIIIIIIIIIHIHHHHIIGIIIIIIHIIHIIIIIIIIIHFHHIIIIIIIIIIIIIIIHHIHIHHIIHIIIIIIIHGIHHIHHIIIIHIIIHHHIHIIIIIIIIIIHIIIIIIIIIIIIIIIIIIIIIIIIIHGHHHGIIIIIHHIIIIIIHIHIIIIIIIIIIIIHIIIIIIIIIIIIIIIIIIIIIIIIIIIIIIIIIIIIIIIHIIIIIIIIIIIHIIIIIIIIIIIDDDDD
@HISEQ:969:HM2KJBCX2:2:1101:13784:67547 2:N:0:ACTATGCA
GGAAATCCCATCCCCAACTATCCCTATTAATCATTACATCGATCCTAGAAACCAACAAAATAGAATCGGATGTCCTATTTCATTATTCCATGCTAATGTATTCAAGCGTGAGCCTGCTTTAAACACTCTAATTTTTTCAAGGTAACAGTCCTAATTCCCCGTGACACCAAATTAATGGCATTACGGTTCTTTAGAAGGTGAGAAATCAATAATATCAGTACATACCAACGGCATGACCGAAACATTGATCCCGAAATTCAACTACGAGCTTTTTAACTGCAACAACTTTAATATACGCTATTGGAGCTGGAATTACCGCGGCTGCTGGCACCAGACTTGCCCTCCAA
+
ADDDCIIIIHIIIIIIIIIIIIIIIIIIIHIIIIIGIIIHHHIHIHIHIIIIIIGIHEHIHIHIIIIEHCEHIIHHHIIHIIIICHIIHHHHHIIIIIIIIIIIIIIIIIIIIIIHIIIIIIIIIIIIIIIIIIIIIIIIIIIIIIIIIIIIIHHIIIIIIIIIIIIHIIIIHIIIHIIIIIIIIIIIIHIIIIIIIIIIIIIIIIIIIIIIIIIIIIIHIIIIGIIIIIHIIIIIIIIIIIIIIHIIIHIHIHIIIIIIIIIIIIIIIIIIIIIIIIIIIIIIIHIIIIIIIHIIIIIIHHIIIIIIIIIIIIIIIIIIIIIIIIIIGIIIIIIIGIIIIIDDDDD
@HISEQ:969:HM2KJBCX2:2:1101:3683:68291 2:N:0:ACTATGCA
GGAAATCCCATCCCCAACTATCCCTATTAATCATTACGGTGATCCTAGAAACCAACGAAATAGAATCAGTCCGTCCTATTTCATTATTCCATGCTAATGTATTCAGACGATAGTCTGCTTTAAACACTCTAATTTTTTCAAAGTAACAGTCCTGATTTCCCATTACACCAAATAAATGGCATGAAAGTTCCTCAGAAGGTAGAGATCCATCTCACCAGTGCAGACAATTAAGCCTGACCAATGGGTAGACCCCGAGGTTCAACTACGAGCTTTTTAACTGCAACAACTTTAATATACGCTATTGGAGCTGGAATTACCGCGGCTGCTGGCACCAGACTTGCCCTCCA
+
DCDD?HHHIHIG?GHHECHECDCHHECEHGF?H1GHHIIHIGHGGFHHHIIHEHIIHEHIGHIECFHHGIHH<DDEFHIECCCCGH1D@HHHEHIIIHHHIIIHHHEEHIHEHHHIIGHGHHHHHHGHGHIGIIIHFCH@FHIIHHHHEHHIIHHHEHHGIHH#IHIIIHIIIIHIIHIIIIIIHIIHFE7:IIIIIIIIIIIIIIHIHGII;IIIIHEHHIIIIIIHIHIIIIIIIGIHCIHEHHIIIFHHHIHHHIIGFHIIIIIHFHIGIIHHIHHIHIHIIHIHHHHIIIIIIIIIIIIIIHHIIIIIHHHIHHDIIIIIIIIHHHHHHHHHIIIIIHDD@DB
@HISEQ:969:HM2KJBCX2:2:1101:9734:68735 2:N:0:ACTATGCA
GGAAATCCCATCCCCAACTATCCCTATTAATCATTACGGTGGTCCTAGAAACCAACAAAATAGAACCATGCCGTCCTATTTTATTATTCCATGCTAATGTATTCAAGCAAAAATGCCTGCTTTAAACACTCTAATTTTTTCAAAGTAAAGGTCCTGGTTCCCCGCGGCATCCAATTAAGGACATCGCGGTTCTCCAGAAGGTGAGAAATTGACTACACCAGTTCATACCCCTTAAGGCACGACCGATGTGTCAATCCCGAAATTCAACTACGAGCTTTTTAACTGCAACAACTTTAATATACGCTATTGGAGCTGGAATTACCGCGGCTGCTGGCACCAGACTTGCCC
+
@DDDCIIGIIIIIIIIIIIIIIIIIIIIIIIHIIIHIICHHIIGHIIIIIIHHIHIIHHIIIHHIIGHHIHHIIIIIIIHIIIIIHHIHIIHHIHIIHIIIIHHIIHIIIIIIIHIHHHIHHIHHHHIIIIIIIIIIIHHHHHHHGIIIIIHFIIIIHIIIIIIIIIIIIIIIIIIIIIIIIIIIIIHIIIIHIIIIGIIIIIIIIIIIIIIHIIIIIIIIIIIIIIIHHIIIIIIIIIIIIIIIIFIIHHHIIIIHGIIIIHIIIIIIIIIIIIIIIIIIIIIIIIIIHFIIIIIIHHGEIIIIIIIIIHIIIIIIIIIIIIIIIIHIIIIIIIIIIIIIIIDDDDD
@HISEQ:969:HM2KJBCX2:2:1101:3327:69325 2:N:0:ACTATGCC
GGAAATCCCATCCCCAACTATCCCTATTAATCATTACGTCAATCCTAGAAACCAACAAAATAGGATCAAACGTCCTATTTCATTATTCCATGCTAATGTATTCAAGCGTTAGCCTGCTTTAAACACTCTAATTTTTTCAAAGTAACAGTCCTGTTTCCCTGCAACACCAAATTAATGACATTACAGTTCTTCAAGAAGGAGGAACCAGTAAAAGCCAGTACATACCAGAGGCACGACCAACTTACTAATCCCGAAATTCAACTACGAGCTTTTTAACTGCAACAACTTTAATATACGCTATTGGAGCTGGAATTACCGCGGCTGCTGGCACCAGACTTGCCCTCCAA
+
BDABDIIIIIIIIIIIIIIGHIIHIIIIIIHEHHHHHIIIIIHIHIIHHIIHIIIIIIH1F1<FCEHHEHFHCGHHIEGHHHIEHIHHEHEHGHIHIIIIIHHFHHHIIGHHHHGIIIHHHHHIHHHIIIIIHHHIHHHIHHHIIIIGGIIIIIIIIIIIHIIIIHHIIIHIHIIIIIIIHIHIHIIHIHHGIIIHHIIIHIHHIHHHIHIIIIIIIIIIIHHHIHIIHIIIIIHIIIIHHIIIHHGHHIIIIIHGHEIHIIHHHIIIIIIHIHHIIIIIIHEHHIHHIIIIIHHIIIIIIIHIIIIIIIIIIHIIIIIIIIIIIIIIIIIIIIHIIIIIIIDDDDD
@HISEQ:969:HM2KJBCX2:2:1101:7860:69331 2:N:0:ACTATGCA
GGAAATCCCATCCCCAACTATCCCTATTAATCATTACGGTGATCCTAGAAACCAACAAAATAGAACCATGCCGTCCTATTCTATTATTCCATGCTAATGTATTCGAGCAAAAATGCCTGCTTTAAACACTCTAATTTTTTCAAGGTAAAGGTCCTGGATCCGCAAGACACCCAATAAAGGACATCAAGTTTCTCCAGAAGGTGAGAAATCAACAGTAACAGTTCATACCCCTTAAGGCATGACCATCACGTCAATCCCGAAATTCAACTACGAGCTTTTTAACTGCAACAACTTTAATATACGCTATTGGAGCTGGAATTACCGCGGCTGCTGGCACCAGACTTGCCCTCCAA
+
DDDDDIHIIIIIIIIIIIIIIIIIIIIIIIIIIHIIIIIIIIIIIHHIIIHHHHHIHHIIIIGHIIIIIIIIHHIIHGIHIIIIIIIGIGIIIIIIIIHF@FFIIIIIIIHIIIIIIIIIIIIIIHIIIIIIIIIHIIHHIHGIIHIIIIIIIIIIIHIHIIIGHIIIIIHIIIIIIIIIIIIIIIIIHHEHIIIIHIIIIIIIIIIIHIIIIIIIIIIIIIHIIIIIIIIIIIIIIIIIIIIIIIIIIHGDIIHIIIIIIIHHIIIIIIIIIIIIIIIIIIIIIIIIIIIIIIIIIIIHHIIIIIIIIIIIIIIIIIIIIIIIIIIIIIIIIIIIIIIIIIIIIIIIDDDDD
@HISEQ:969:HM2KJBCX2:2:1101:12542:70384 2:N:0:ACTATGCA
GGAAATCCCATCCCCAACTATCCCTATTAATCATTACGGTGATCCTAGAAACCAACAAAATAGAACCATGCCGTCCTATTCTATTATTCCATGCTAATGTATTCGAGCAAAAATGCCTGCTTTAAACACTCTAATTTTTTCAAGGTAAAGGTCCTGGATCCGCAAGACACCCAATAAAGGACATCAAGTTTCTCCAGAAGGTGAGAAATCAACAGTAACAGTTCATACCCCTTAAGGCATGACCGTCACGTCAATCCCGAAATTCAACTACGAGCTTTTTAACTGCAACAACTTTAATATACGCTATTGGAGCTGGAATTACCGCGGCTGCTGGCACCAGACTTGCCCTCCAA
+
DDDDDIIIIIIIIIIIIIIIIIIIIIIIIIIIIIHIIIIIIIIIIIIIIIIIIIHIIIIIIIIIIIIIIHHHIIIHIIIIIIIIIEHHGIIIIIHIIIIHEDGHHIHHIHHIHIHIIIIHHIIIIIHHHHHIIIIIIIIIIIHHHHIHIIIIIIIIIHGHIIHIHIIIHHIIIIIIIIIIHIHHHHIIHIHIHIIIIIIIIIIIIIIIIIIIIIIIIHIIIIIGIIIIIIIIIIIIIIIIIIIIIIIIIHGFIIIIIIIIIIIIIIHIIIIIIIIIIIIIIHIIIIIIIIIIIIIIIIIIIIIIIIIIIIIIIIIIIIIIIIIIIIIIIIIIIIIIIIIIIIIIIIIIDDDDD
@HISEQ:969:HM2KJBCX2:2:1101:9436:71426 2:N:0:ACTATGCA
GGAAATCCCATCCCCAACTATCCCTATTAATCATTACATCGATCCTAGAAACCAACAAAATAGAATCGGATGTCCTATTTCATTATTCCATGCTAATGTATTCAAGCGTGAGCCTGCTTTAAACACTCTAATTTTTTCAAGGTAACAGTCCTAATTCCCCGTAACACCAAATTAATGGCATTACGGTTCTTTAGAAGGTGAGAAATCAATGATAACAGTGCATACCAACGGCATGACCGAAATATTGATCCCGAAATTCAACTACGAGCTTTTTAACTGCAACAACTTTAATATACGCTATTGGAGCTGGAATTACCGCGGCTGCTGGCACCAGACTTGCCCTCCAA
+
DDDDDIIIIIIIIIIIIIIIIIIIIIIIIIIIIIIIIIIIIIIHIIIIIIIIIIIIIIIIIHIIIIIIIIIIIHIIIIIHIIIIIIIIHIHGHIIIIIIIIIHIIIIHIIIHIIIIIIIIHIIIIIIIIIIIIIIHIIIIIIIIIIIIIIIIIIIIIIIIIIIIIIIIIIIIIIIIIIIIIIIIIIIIIIIIIIIIIIIIIIIIIIIIIIIIIIIIIIIIIIIIIIIIIIIIIIIIIIIIIIIIIHIIIIIIIIIIIIIIIIIIIIIIIIIIIIIIIIIIIIIIIIIIIIIIIIIIIIIIIIIIIIIIIIIIIIIIIIIIIIIIIIIIIIIIIIIIIIIIIIDDDDD
@HISEQ:969:HM2KJBCX2:2:1101:10941:71364 2:N:0:ACTATGCA
GGAAATCCCATCCCCAACTATCCCTATTAATCATTACGTCAATCCTAGAAACCAACAAAATAGGTTCGATCGTCCTATTTCGTTATTCCATGCTAATGTATTCAAGCGCGAGCCTGCTTTAAGCACTCTAATTTTTTCAAAGTAACAGTCCTGTTTCCCTGCAACACCAAATTAATGACATTACAGTTCTTCAAGAAGGAGGAACCAGTAAAGCCAGTACATACCAGAGGCACGACCAACTTACTAATCCCGAAATTCAACTACGAGCTTTTTAACTGCAACAACTTTAATATACGCTATTGGAGCTGGAATTACCGCGGCTGCTGGCACCAGACTTGCCCTCCAA
+
@@@@@CD<D?<C@EHGHHCC1<D1DFGHEEEHHIIIIHEHGHG@<FCHHFH?F1<GHHEEHG11<C@?FGGEEFHHIFHEEHI@DHH1<1F1FFHHHIGIHHHHHHHHIHIHCHEEGHADHHEHHHHIHFF@FEHFHHHHHHFHHHIHHHEHGDCCHEFHHHHGHIEHEHGDGHCHIIIHHGHGIHFEHFHHIIIIHEIIIHHIHFHHHHIIGHHHGHHHHHHC8HHGE=HHHHIHHHHGD?HH8HDIIHHCHHFC1HHGC0<EEGHG@EEHH@HFCIIHHHC<HHEHHG<FHHHEHGC?FEDHGF<11FGHHIIHDHHHC<HEEHHHHEEIHEIHFIHEG<00<0
@HISEQ:969:HM2KJBCX2:2:1101:13900:71607 2:N:0:ACTATGCA
GGAAATCCCATCCCCAACTATCCCTATTAATCATTACGGTGATCCTAGAAACCAACAAAATAGAACCATGCCGTCCTATTCTATTATTCCATGCTAATGTATTCGAGCAAAAATGCCTGCTTTAAACACTCTAATTTTTTCAAGGTAAAGGTCCTGGATCCGCAAGACACCCAATTAAGGACATCAAGTTTCTCCAGAAGGTGAGAAATCAACAGCGACAGTTCATACCCCTTAAGGCATGACCATCACGTCAATCCCGAAATTCAACTACGAGCTTTTTAACTGCAACAACTTTAATATACGCTATTGGAGCTGGAATTACCGCGGCTGCTGGCACCAGACTTGCCCTCCAA
+
BD@D0DFCECGHCHEHIIIIEGGHHIIIIHHFHCHEHIHHIHHFCHHHHHHCDGHHIEHCHGHHIHE@E@GHHHCHEEFGHH@FHEEFCHHFIFHIHEHGGCHHIHEHDFHEHBFHHHHIHHIHHHHHHHHHHIEHHEHHEHEHIIIIIHIHIIHGHEEHH@?HHIHHHIHHHEEHFHHI:EIH:HHHHG<IIIIIHHGHHHG?HHIIIHIHECH?EGEGHFCIGIHIIIIIIIHHHIIFHIHIIHGEIHFHIIIGIHHIHHEHFIIIHIIHHHIIHHHIIIHHIIHIIHHIHHGIIHHHHHEIHIIHHIIIIIIIIIIIIIIHIIIIIIIIIIIIIIIHIIIIIIIIDDCDB
@HISEQ:969:HM2KJBCX2:2:1101:21130:70616 2:N:0:ACTATGCA
GGAAATCCCATCCCCAACTATCCCTATTAATCATTACGTCAATCCTAGAAACCAACAAAATAGGATCAAACGTCCTATTTCATTATTCCATGCTAATGTATTCAGGCGCTAGCCTGCTTTAAACACTCTAATTTTTTCAAAGTAACAGTCCTGTTTCCCCGCAACACCAAATTAATGGCATTACGGTTCTACAAGAAGGAGGAATCAGCAAGCTAGTACATACCAGTGGCAAGACCAACCTGCTGATCCCGAAATTCAACTACGAGCTTTTTAACTGCAACAACTTTAATATACGCTATTGGAGCTGGAATTACCGCGGCTGCTGGCACCAGACTTGCCCTC
+
DDDDDHIHHHIHIHIHIIFHHIIIIIIIIIIIIIIIHIHHHHHHFHHHIIIIEHIHIIIIHIHHIGHIHIGHFHHFEHCGHIIIIIIHIHFEFHHHF@HGEHEHHCGHHIIHFHHGIGFGGHIHIIHHIHHHHHIIHIIIHIIHHIHIHIIHHIIHIIIIHIIHIIIIIHHIIIIIIIIIIIIIIIIIIIHIHIIIIIIIIIIIIIIHIIHIIIIIIIIIIIIIIIIIIIIIHIIIIHIHFIIIIIIIHEIIIIIIIIIIHHIIHIIIIIIHHGIIIIIIIIIIIIIIIIIIIIIIIIIIIIIIIIIIIIIIIIIIIIIIIIIIIIIIIIIHFIIIIDDDDD
@HISEQ:969:HM2KJBCX2:2:1101:4320:72523 2:N:0:ACTATGCA
GGAAATCCCATCCCCAACTATCCCTATTAATCATTACGTCAATCCTAGAAACCAACAAAATAGGATCAAACGTCCTATTTCATTATTCCATGCTAATGTATTCAAGCGTTAGCCTGCTTTAAACACTCTAATTTTTTCAAAGTAACAGTCCTGTTTCCCTGCAACACCAAATTAATGACATTACAGTTCTTCAGAAAGGAGGAATCAGCGAGACCAGTACGTACCAATGGCACGACCAACCTGCTGACCCCGAAATTCAACTACGAGCTTTTTAACTGCAACAACTTTAATATACGCTATTGGAGCTGGAATTACCGCGGCTGCTGGCACCAGACTTGCCCTCCAA
+
DDDDBIIIIIIIIIIIIIIIIHIIIIIIIIIIIIIIIIIIIIIIIIIIIIIIHIIIIIIHHHFHHIIIIGHIIIIIIIIIIIIIIIHIHIIIHIIIIHIIIIIIIIIIIIIHHHIIIIIIIIIIIIIIIIHIIIIHHIIIIIHIHHHHHIIIIIIIIIIHIIIIIIIIIIHHHIIIIIIIIIIIIIIIIIIIIIIIIIIIIHIIIIIIIIIIIIIIIIHIIIIHIIIIIIIIIIIIIIIIIIIHHHHIIIIIIIIIIIIIIIIIIIIIIIIIIIIIIIIIIIIIIIIIIIIIIIIIIIIIIIIIIIIIIIIIIIIIIIIIIIIIIIIIIIIIIIIIIIIIIDDDDD
@HISEQ:969:HM2KJBCX2:2:1101:12007:72684 2:N:0:ACTATGCA
GGAAATCCCATCCCCAACTATCCCTATTAATCATTACGTCAATCCTAGAAACCAACAAAATAGGATCGAACGTCCTATTTCATTATTCCATGCTAATGTATTCAAGCGTTAGCCTGCTTTAAACACTCTAATTTTTTCAAAGTAACAGTCCTGTTTCCCTGCAACACCAAATTAATGACATTACAGTTCTTCAGAAAGGAGGAATCAGCGAAGCCAGTACATACCAGTGGCACGACCAACCTGCTGACCCCGAAATTCAACTACGAGCTTTTTAACTGCAACAACTTTAATATACGCTATTGGAGCTGGAATTACCGCGGCTGCTGGCACCAGACTTGCCCTCCAA
+
DDDDDIIIIIIHIIIIIIIIIIIIIIIIIIIIIIIIIIIIIIIHIIIIIIIIIIIIIIHIIIIIHIIIIIIIFHIIIIIIIHIIIHIIIIHIIIIIIIIIIHHHIIHIHIIEHHIIIIIHIHHIIIIHIIIIIIHHIIIHHGHHIIIIHIIIHIIIIIIIIIIIIIIHEHHHEHHHFEHIIHHIGHHECHHHIIHHIGHGCHGEHHIFHGDHIHIIHHFHHFIHHHGIIHIHIHHDFHEHHHHHGGEHDHE?HEEIHG?HGHIHHHHHEHEECHHHEEG<<C1CC<1FHHCE@CCC1FG?HEEHEC<HE@EHDIHDGHGIIHEG1HHHFHEHG@CDHEC<<<<<D<
@HISEQ:969:HM2KJBCX2:2:1101:8343:72428 2:N:0:ACTATGCA
GGAAATCCCATCCCCAACTATCCCTATTAATCATTACGGTGATCCTAGAAACCAACAAAATAGAACCATGCCGTCCTATTCTATTATTCCATGCTAATGTATTCGAGCAAAATGCCTGCTTTAAACACTCTAATTTTTTCAAGGTAAAGGTCCTGGTTCCACATGACACCCAATTAAGGACATCATGCTTCTCCAGAAGGTGAGAAATCAACTGCGACAGTTCATACCCCTTAAGGCACGACCATCACGTCAATCCCGAAATTCAACTACGAGCTTTTTAACTGCAACAACTTTAATATACGCTATTGGAGCTGGAATTACCGCGGCTGCTGGCACCAGACTTGCCCTCCAA
+
DDDDDIIIIIIIIIIIIIIIIIIIIIIIIIIIIIIIIIIIIIIIIIHIIIIIIIIIIIHIIIGIIIIIIIIHIIIHIIHHIIIIIIIIIHIIGIIHIIIHHCIIIIIIIIIIIIHIIIIIIIIIHIIIHHHIEHIIIIIHHFIIIIIIIIIHHHHIHHHIIIIIIIIIIIIIIIIIIIHIIIIIHIHIIIIIIIIIIHIIIIIIIIIIIIHIIIIIIIIIIIIIIIIIIIIIIIIIIIIIIIIIHIIIIIHIIIIIIIIIIIIIIIIIIIIIIIIIIIIIIIIIIIIIIIIIIIIIIIIHIIIIIIIIIIIIIIIIIIIIIIIIIIIIIIIHIIIIIIIIIIIIIIIDDDDD
@HISEQ:969:HM2KJBCX2:2:1101:5706:73557 2:N:0:ACTATGCA
GGAAATCCCATCCCCAACTATCCCTATTAATCATTACGTCAATCCTAGAAACCAACAAAATAGGATCAACGTCCTATTTCATTATTCCATGCTAATGTATTCAAGCGCGAGCCTGCTTTAAACACTCTAATTTTTTCAAAGTAACAGTCCTGATTCCCCACCACACCAAATTAATGACATGATGGTTCGTCAGAAGGTAGGAATCAGTAACACCAGTACGTACCGAAGGCACGACCAGCGTACTAATCCCGAAATTCAACTACGAGCTTTTTAACTGCAACAACTTTAATATACGCTATTGGAGCTGGAATTACCGCGGCTGCTGGCACCAGACTTGCCCTCCAA
+
DDDDDIIIIIIIHHHIIIIIIHIIIIIIIIIIIIIIIIIHIIIIIHHIIIIIIIIIIIIHHIHIIIIIIIIIIIIIIIIIIIIHIIIIHIIHIIIIIHIIIHIIIIHIIIIIIIIIIHHIHHIIIIIIIIIIIIIIIIIIIIIIIIIIIIIIIHHIIIHHIIIIIIIIIIIIIIIIHIIIIIIIIIIIIIIIIHIIIIIIIIIIIIIIIIIIIIIIIIIIIIIIIIHIIIIIIIIIIIIIIIIIIIIIIIHIIIIIIIIIIHIIIIIIIIIIIIIIIIIIIIIIIIIIIIIIIIIIIIIIIIIIIIIIIIIIIIIIIIIIIIIIIIIIIIIIIIIIIIIIDDDDD
@HISEQ:969:HM2KJBCX2:2:1101:3845:74235 2:N:0:ACTATGCA
GGAAATCCCATCCCCAACTATCCCTATTAATCATTACGGTGATCCTAGAAACCAACGAAATAGAATCAGTCCGTCCTATTTCATTATTCCATGCTAATGTATTCAGACGATAGTCTGCTTTAAACACTCTAATTTTTTCAAAGTAACAGTCCTGATTTCCCATCACACCAAATAAATGGCATGAAAGTTCCTCAGAAGGTAGAGATCCATCTCACCAGTGCAGACAATTAAGCCTGACCAATGGGTAGACCCCGAGGTTCAACTACGAGCTTTTTAACTGCAACAACTTTAATATACGCTATTGGAGCTGGAATTACCGCGGCTGCTGGCACCAGACTTGCCCTCCAA
+
BDDDDIIIIIIIIIIIIIIIIIIIIIIIIIIIIIIIIIHIIHHHIIIIIIIIIIIIIIIHIIIIIIIIIHIHIIGHHIIIIHIIIIIIIIIIEHGEHHIIIIIIHIIHIIIIIIIIIIIIIIIHIHIIHIIIIIIIIIIIIIIGHHIIIHIIIIHIIIIHIIIIIIIIHHIIIIIIIIIIIIIIHIIIIIIIHIIIIIIHIIIIIIIIIIIIIIIIIIIIIIIIIIIIIIIIIIIIIIIIIIIIHHDIIIIIIIIIIIIIIIIIIIIIIIIIIIIIIIIIIIIIIIIIIIIIIIIIIIIIIIIIIIIIIIIIIIIIIIIIIIIIIIIIIIIIIIIIIIIIIIIDDDDD
@HISEQ:969:HM2KJBCX2:2:1101:16133:73128 2:N:0:ACTATGCA
GGAAATCCCATCCCCAACTATCCCTATTAATCATTACGGTGGTCCTAGAAACCAACAAAATAGAACACAACGTCCTATTCTATTATTCCATGCTAATCTATTCAAGCAATAGCCCGCTTTAAACACTCTAATTTTTTCAAAGTAATGGTCCTGGCTCCCCAACACACCATACTGGTTCACCAGAAGGAAGACCCGACAGCAGACAGTACTCGCCAAAGACGGACCGCCCGGCCGGGCCTAAAATTCAACTACAAGCTTTTTAACTGCAACAACTTTAATATACGCTATTTGAGCTGGAATTACCGCGGCTGCTGGCACCAGACTTGCCCTCCAA
+
DDDDDIIIIIIIIIIIIIIIIIHIIIIIIIIIIIIIIIIIIIIIIIIIIIIIIIIIIGHIHHHIIIIGGIIIIIIIGHIIIHIIIIIIIIIIIIIIIIIIIHIIIIIHHHHIIIIHIIIIIIIHHIIHIIIIIIIIIIIHHHHIIIHHIIIIIIIIIIIIIIIIIIIIIIIIIIHIHIHHIIIIIIIIIIIIIHIIIIIIIIIIIIIIIIIIIIHIIIIIIIIIIIIIIIIHFIIIIHHII=IIIIIIIIHHIIHIIIIIIIIIIIIIIIIIIIIIIIIIHHIIIIIIIIIIIIIIIIIIIIIIIIIIIIIIIIIIIIIIIIIIIIIIIDDDDD
@HISEQ:969:HM2KJBCX2:2:1101:5285:75006 2:N:0:ACTATGCA
GGAAATCCCATCCCCAACTATCCCTATTAATCATTACTTTGGTCTTTAAAACCAATAAAATAAAACCAAAGTCCTATTTTATTATTCCATGCTAATGTATTCAAGCATAAAAGCCTGCCTTAAACACTCTAATTTCTTCAAAGTAAACGTCCTGGTTCTCTCCTGCACTCGGTTAAGAGCACAAGGAGTTCCCCAGAAAAAAGGACTTGATAGTAATACCAGTACTCACCTAAAAGGCAGACCAGCCTACCGCATCCAAAATTCAACTACGAGCTTTTTAACTGCAACAACTTTAATATACGCTATTGGAGCTGGAATTACCGCGGCTGCTGGCACCAGACTTGCCCTCCAA
+
DDDDDIIIIIIIIIIIHIIIIIIIIIIIIIIIIIIIIIIIIHIIIIIIIIIIHIIIIIGHIIHHIIIIHIHHGHIIIHIIIIIIIIIIIIIEHIIHIIHHIFIHHHIIIIIIIIIIHIIIHIHIHHIIHIHIIIHIIHIIIIIIIIIIIIIIIIIHHIIIIIIIIIIIIIIIIHIIIIIIIIIIIIGIIHHIIIIIIIIIIIIIIIIIIIIIIIIIIIIIIIIIIIIIIIIIIIIIIIIIIIIIIIIIIHCIHIIIIIIIIIIHHHIIIIIIIIIIIIIIIIIIIIIIIIIIIIIIIIIIIIIIIIIIIIIIIIIIIIIIIIIIIIIIIIIIIIIIIIIIIIIIIIIDDDDB
@HISEQ:969:HM2KJBCX2:2:1101:10806:74731 2:N:0:ACTATGCA
GGAAATCCCATCCCCAACTATCCCTATTAATCATTACGTCAATCCTAGAAACCAACAAAATAGGATCGAACGTCCTATTTCATTATTCCATGCTAATGTATTCAAGCGTTAGCTTGCTTTAAACACTCTAATTTTTTCAAAGTAACAGTCCAAATTCCCCAAAACACCAAATTAATGGCATTAAGATTCATCAGGAAGGAGGAATCAGTGAGACCAGTACATACCAGAGGCATGACCAACCTACTAACCCCGAAATTCAACTACGAGCTTTTTAACTGCAACAACTTTAATATACGCTATTGGAGCTGGAATTACCGCGGCTGCTGGCACCAGACTTGCCCTCCAA
+
CDCADIIIHHIHHIIIHIIIHHHIIIIIIHIHIIIIIHIIHHIHHHHHHHIIIIIIIIIFHIIF@GHCHHHIIIIHIGHHHIIIIIHIHHFHHIIHHHIHHIHHIGHGHHIHIIIIHHHIIHIIIHHHHHHHGHHHHIIIIHIIHHHIHHIIHFGHIIHIIHHHIIIIIIIHHIIHHHIHIIIIHIHIIHHIIIIIIIIIHIIHHIIIIIIGIIIIIIIHIHIIIIIIHIIIIIIIHIIIHHHHHHHHIIIIIIIHFHIIIIIIIIHIIIHHHHIIIIIIIIIIHIIIIIGIIIIIIIIHIIIIIIIIIIIIIIIIIIIIIIIIIIIIIIIIHHHIIGIIIDDDDD
@HISEQ:969:HM2KJBCX2:2:1101:3134:76051 2:N:0:ACTATGCA
GGAAATCCCATCCCCAACTATCCCTATTAATCATTACGTCGATCCTAAAAACCAACAAAATAGGGTCAAACGTCCTATTTCATTATTCCATGCTAATGTATTCAAGCGTGTGCCTGCTTTAAACACTCTAATTTTTTCAAAGTAACAGTCCTGATTCCCCATGACACCAAATTAATGACATCACAGTTCGTCAGAAGGTAGAAATCAATAATACCAGTGCATACCGGAGGCACGACCAATATATTGATCCCGAAATTCAACTACGAGCTTTTTAACTGCAACAACTTTAATATACGCTATTGGAGCTGGAATTACCGCGGCTGCTGGCACCAGACTTGCCCTCCAA
+
ADDDDIIIIIIIIIIIIIIIIIIIIIIIIIIIIIIIIHHIIIIIIIGHHIHIIIIIHIIIII1CGHGHIIIIIIHIIIIIIIIIIIIHIIIIHIHIIIIIIIIIIHIIIHIIIIIIIIIIIIIIHHIIIIIHHIHHIIHHHIIIIIIIIIIIHIHIIIIIIIIHIIIIIIIIIIIIIHHHIIIIIHIHIIIHIIIHHHGHIIIIIIHHHIIIIIIHIIIIIIIIIIIIIIIIIIIIIIIIIIIHEHIIIIIIIIIIIIIIIHIIIIIIIIIIIIIIIIIIIIIIIIIIIIIIIIIIIIIHHIIIIIIIIIIIIIIIIIIIIIIIIIIIIIIIIIIIIIIIIDDDDD
@HISEQ:969:HM2KJBCX2:2:1101:2359:75401 2:N:0:ACTATGCA
GGAAATCCCATCCCCAACTATCCCTATTAATCATTACGTCAATCCTAGAAACCAACAAAATAGGATCGAACGTCCTATTTCATTATTCCATGCTAATGTATTCAGGCGTTAGCCTGCTTTAAACACTCTAATTTTTTCAAAGTAACAGTCCAGATTCCCTGCAACACCAAATTAATGGCATTACAGCTCATCAGGAAGGAGGAATCAGTGAGACCAGTACATACCAGTGGCATGACCAACCTACTGACCCCGAAATTCAACTACGAGCTTTTTAACTGCAACAACTTTAATATACGCTATTGGAGCTGGAATTACCGCGGCTGCTGGCACCAGACTTGCCCTCCAA
+
@DBDBIHHEHI?@?HII=HHEFHIIIIIGHHHHHIICHHGHHHHIHIHGHIGCHIIIHIEHIHHIIGCFFG<H1GHHIHCCECHHIFFGHHIEHHHIIHHHHHGGDHCHHHHEGHHHFHIIIHHHIHHHHIIHHHFFHHEHHFHIIIIIIIIHHIHIIHIIIIIIIHIIIIHIIIGIHEEGIIHIIIHIIIHIIIII;IIIHIIIHIIHIIIIIIIIIIIIIII<IIIHIIIIIIIIIHIIHFHGIHIIHHIGIHGIIIIIHHIIIIIIIIIIIIIIHHHHIIIIIIIIIIIIIIIIIIIIHIIIIIIIIIIIIIIIIIIIIIIIIIIIHIIIIIIIIIIICCDDD
@HISEQ:969:HM2KJBCX2:2:1101:6451:75680 2:N:0:ACTATGCA
GGAAATCCCATCCCCAACTATCCCTATTAATCATTACGTCGATCCTAGAAACCAACAAAATAGAATCAAACGTCCTATTCCGTTATTCCATGCTAATGTATTCAAGCGTGAGCCTGCTTTAAACACTCTAATTTTTTCAAAGTAACAGTCCTGATTTCCCATAACACCAAATTAATGGCATTATAGTTCGTCAGAAGAGAGAAACCGATTATACCAGTACGTACAAAAGCACGACCAATAAACCGGTCTCGAAATTCAACTACGAGCTTTTTAACTGCAACAACTTTAATATACGCTATTGGAGCTGGAATTACCGCGGCTGCTGGCACCAGACTTGCCCTCCAA
+
ADDDDHIIIFHIGCHECHII1<FHIEEH1C1<1<F?GGCHDCEGEGHHEHHFHHHCGEEHII1<C1DGHCEH1FGHCCFEEHIH=HHHIHCCGHHCHHHHIHHHHGHHIIHHHEHEHIIHEHCFHIIIHHGHHEHHFFHGHHGHHHHHHHEIHIHIIIEHHGHEIHFHI9HIIIIIHIHIHHHHIHIHIH@EHHHHIIIIHDHGDCIHEHG@8HIIIHHGGIIHFECFIHHIHCHEHHHEHCCFHHEAGHFHIIIIHHGHDHIHCHHHHIHHHEIHE@EHHHHFCCHHHHHECHIHFIIHHE@EHHFEIHHIHDDGIHEHIHHIHHHIIIIIHIIIIIHHADDBD
@HISEQ:969:HM2KJBCX2:2:1101:12433:77024 2:N:0:ACTATGCA
GGAAATCCCATCCCCAACTATCCCTATTAATCATTACGGTGGTCCTAGAAACCAACAAAATAGAATCGGATGTCCTATTTCATTATTCCATGCTAATGTATTCAAGCGTGAGCCTGCTTTAAACACTCTATTTTTTTCAAGGTAACAGTCCTAATTCCCCGTGACACCAAATTAATGGCATTACGGTTCTTTAGAAGGTGAGAAATCAATAATATCAGTACATACCAACGGCATGACCGAAACATTGATCCCGAAATTCAACTACGAGCTTTTTAACTGCAACAACTTTAATATACGCTATTGGAGCTGGAATTACCGCGGCTGCTGGCACCAGACTTGCCCTCCAA
+
0000<<CF1FH@11110<11D1<<<<F1<<GH11<<1<0<10<<<DFFE<<G?C1<<F@GHGHCH@C1000/D<<FHIIHE1@?1DH1<DHC1D1<CEIHHHGCCHHFIHGC?G@H?GGBAGFGHCEGGF$<HHHHGA@CGIIIHFDEIHEHHGEGHHE1DD?H9HCDHHHH9HHFF/DGHHGCC<DHCHIHHHHFCCECHEFIIHIHHHHHHHFIIHHHHHEHCFE@?IIHECGIFHFEHHHGF@CH<DIHGIIIIHIIHHHHHHEHHHIHHHIHIHFGIIIIIIIIIHHHGEHDIHHHHHHHHGHIIEIIIIHIIHHHHEHHHEEIHIIIIIIHIIIIHHA@DDB
@HISEQ:969:HM2KJBCX2:2:1101:10902:77169 2:N:0:ACTATGCA
GGAAATCCCATCCCCAACTATCCCTATTAATCATTACGTCAATCCTAGAAACCAACAAAATAGGATCGAACGTCCTATTTCATTATTCCATGCTAATGTATTCAAGCGTTTAGCTTGCTTTAAACACTCTAATTTTTTCAAAGTAACAGTCCAAATTCCCCGCAACACCAAATTAATGGCATTACGGATCATCAGGAAGGAGGAATCAGTGAGACCAGTACATACCAGAGGCATGACCAACCTACTAACCCCGAAATTCAACTACGAGCTTTTTAACTGCAACAACTTTAATATACGCTATTGGAGCTGGAATTACCGCGGCTGCTGGCACCAGACTTGCCCTCCAA
+
DDDDDIGIIIIIIIIIIIIIIIIIIIIIIIGIIIIIIIIIIIIIIIIIIIIIIIHHHHHIIIIHHHIGIIIIIIIIIIIIIIIHHIIIIIIIIIHGHIIIIIIHIHIIIIIIIIIIIIIIIIIIIIIHHHHIIIHIIHIHIIIIIIHIHHHHHHHGHIIIHIIIIHIIHIIIIIIIIIIIIIIIIIIIHIGHIHIIIIIIIIIIIHIIIHIIIIHIIIIIIIIIIIIIIIIIIIIHIIIHHHIHGHHHIHIIIIIIIHIIIHHIIIIIIGIIIIIIIIIIIIIIIHIIIIIIIIIIIIIIGIHIIIIIIIIIIIIIIIIIIIIIIIIIIIIIIIIIIIIIIIDDDDD
@HISEQ:969:HM2KJBCX2:2:1101:17913:77551 2:N:0:ACTATGCA
GGAAATCCCATCCCCAACTATCCCTATTAATCATTACGTTGATCCTAGAAACCAACAAAATAGGTTCGAACGTCCTATTTCATTATTCCATGCTAATGTATTCAAGCTAAAGCCTGCTTTAAACACTCTAATTTTTTCAAAGTAACAGTCCTAACTCCCCATAACACCAAATTAATGACATCATGGTTCGTCAGAAAGGAGAAACCAATGATACCAGTACGTACCGAAGCACGACCGACATATTGATTCCGAAATTCAACTACGAGCTTTTTAACTGCAACAACTTTAATATACGCTATTGGAGCTGGAATTACCGCGGCTGCTGGCACCAGACTTGCCCTCCAA
+
DDDDDIIIIIIIIIIIIIIIIIIIIIIIIIIIIIIIIIIIIIIIIIIIIIIIIIIIIHHHIIHHIIIIHIIIIHHIIIIIIIIIIIIIIIIIIIHIIIIIIHIIIIIIIGIIIIIIIHIIIHIIIIIIIIIIIIIIIHHIIIIIIIIIIIIIIIIIIIIIIIIIIIIIIIIHIIIIIIIIIIIIIIIIIIHHIIIIIIIIIIIIIIIIIIIIIIIIIIIIIIIIIIIIIIIIIIIIIIIIIIIHIIIIIIIIIIIIIIIIIIIIIIHIIIIIIIIIIIIIIIIIIIIIIIIIIIIIIIIIIIIIIIIIIIIIIIIIIIIIIIIIIIIIIIIIIIIIIIIIDDDDD
@HISEQ:969:HM2KJBCX2:2:1101:5476:77709 2:N:0:ACTATGCA
GGAAATCCCATCCCCAACTATCCCTATTAATCATTACATCGATCCTAGAAACCAACAAAATAGAATCGGATGTCCTATTTCATTATTCCATGCTAATGTATTCAAGCGTGAGCCTGCTTTAAACACTCTAATTTTTTCAAGGTAACAGTCCTAATTCCCCGTAACACCAAATTAATGGCATTACGGTTCTTTAGAAGGTGAGAAATCAATAATATCAGTACATACCAACGGCATGACCGAAACATTGATCCCGAAATTCAACTACGAGCTTTTTAACTGCAACAACTTTAATATACGCTATTGGAGCTGGAATTACCGCGGCTGCTGGCACCAGACTTGCCCTCCAA
+
DDABDIIIIIIIHIHIHIIIIIIIIIIIIIIIIIIIIIIIHIHIGHHIIIIIIIHIIIIEHIEHIIIGHIIDHHIHIIIIIGIIIIIIHIIIIIIIHIIIIIHHIIIIIIIIHIIIHIHIIIIIIIIIIIIIIIIIIIIIIHIIHIIIIIIIIIIIIIIIIIHIHIIIIIIIIIIIIIGHIIIIIIIIIIIIIIIIIIIIIIIIIIIIIIIIIIIIIIIIIIIIIIIIIIIIIIIIIIIIIIIIHHHIGIIIIIIIIIIIIIIIIIIIIIIIIIHGHIIIIIIIIIIHIIIIIIHIGIIIHIIIIIIIIIIIIIIIIIHIIIIIIIIIIIIIIIIIIIIIIIDDDDD
@HISEQ:969:HM2KJBCX2:2:1101:10082:77482 2:N:0:ACTATGCA
GGAAATCCCATCCCCAACTATCCCTATTAATCATTACTTCAGTTCTAGAAACCAACAAAATAGAACCGAAGTCCTAAATTATTATTCCATGCTAATGTATTCAAGGCATAAGCCTGCTTTAAACACTCTAATTTTTTCAAAGTAATAGAGCTAGATCGCGACGACAGCCCAGTAAAGGGTGCCGCCGTTTTCTAGCAGGATGGTAGACGCGCGCCGGCACTCACACTCGTAACCGAGGCGGGCCAGGTGCGTCAAACCAGAAATCCAACTACGAGCTTTTTAACTGCAGCAACTTTAATATACGCTATTGGAGCTGGAATTACCGCGGCTGCTGGCACCAGACTTGCCCTCCAA
+
DDDDDIIIIIIIIIIIIIIIIIIIIIIIIIIIIIIIIIIIIIIIIHIIIIIIIHIIIGHIIIIIIIIIGI<CFHIIIIIIIIIIIIIIIIHIIFHIHHIIIEFGHHHHIIIIIIIIIIIIIIIIIIIIIIHHHIIIIIIIIIIIIIIIIIIIIIIIIIIIIIIHIIIIIIIHHHIIIIIIIIIIIIIIIIIIIGIIIIIIIIIIIHHIIIIIIIIIII?III=III=HIHIIIIII>HIIIIIIIIIIIIIHGIIIIIIIIIIIIIIHHGIIIIIIIIIIIIIIIIIIIIIIIIIIIIIIIIIIIIHEHIIIIIIIIIIIIIIIIIIIIIIIIIIIIIIIIIIIIIIIIDDDDD
@HISEQ:969:HM2KJBCX2:2:1101:6674:76688 2:N:0:ACTATGCA
GGAAATCCCATCCCCAACTATCCCTATTAATCATTACATCGGTCCGTAAACCATCAAAATAGAACCAATGTCCTATTTCATTATCCCATGCTAATGTATTCAAGGCAAAAAACGCCTGCTTTGAACACTCTATTTTTCTCAAAGTAAACTATCGGAATCCCATGAGCACTTAGTGAAAAGTACCAAAACATGTTCCTCCGAAGTACATGGCCAACATTCTCGCATGCGCATGACCGTGAGGCCACGGACGCTCGAATATCAACCAAGACTCAGACTACGAGCTTTTTAACTGCAACAACTTTAATATACGCTATTGGAGCTGGAATTACCGCGGCTGCTGGCACCAGACTTGCCCTCCAA
+
BBADBHIIGHEHHHHGHIIHIHHIHIIIIGHIIIIHGHHHHHGHHHCEGFHHHHHIHEHHHI1GHIIII?GCCFHIIIHHHHHII?GHEHHIIIIGHIHHHDCEFHHIIHHHHHFIIIIIIIIHIIHHFIHHIHIIHHFGHHHFHHHHIIHHHIIIHIGIIIIHHHEIIIIIIIHIIHIIHHHIHHHHHEIHFEHDEGIIHIIIIIIIIIIHIHHHHDGIH=HHI+IIIHIHHIIIIIIHIHIIGIIHHIIIIIIIHHGIHIIIIIHFEGHHIIIIHIIHIHHHIIIIIIIHHCHHHIIHGIHIIIIHIIEHIHIHIIIIIIIIHIHIHIIHIIHIIIIIIIIIIIIIIIIIIIIDDDDD
@HISEQ:969:HM2KJBCX2:2:1101:7838:78036 2:N:0:ACTATGCA
GGAAATCCCATCCCCAACTATCCCTATTAATCATTACGGTGATCCTAGAAACCAACAAAATAGAACCATGCCGTCCTATTCTATTATTCCATGCTAATGTATTCGAGCAAAAATGCCTGCTTTAAACACTCTAATTTTTTCAAGGTAAAGGTCCTGGATCCGCAAGACACCCAATAAAGGACATCAAGTTTCTCCAGAAGGTGAGAAATCAACAGTAACAGTTCATACCCCTTAAGGCATGACCATCACGTCAATCCCGAAATTCAACTACGAGCTTTTTAACTGCAACAACTTTAATATACGCTATTGGAGCTGGAATTACCGCGGCTGCTGGCACCAGACTTGCCCTCCA
+
DDDDDIIIIIIIIIIIIIHIIIIIIIIIIIIIIIIIIIIIIIIIIIIIIIIIIHIIIIHHIIHHHIIIIHFHHHHHHIHIIIIHIIIIIIIHHHIIIHIEHCHIIIHIIIIIIIIIIHIHIHIHHHIIIIIIIIIIIIIIIHHHHIIIIIIHIIIIIIIIHIIIIIIIIIIIIIIIIIIIIIIIIIIIIIHIIHIIIIIIIHIIIIIIHIIIIIIIIHIIIIIIIIHIIIIIIIIIIIIIIIIIIIIIIHGIIIHIHIIIIIIIIIIIIHIIHIIIIIIIIHIIIIIIIHIIIIIIIIIHHIIIIIIIIIIIIIIIIIIIIIIIIIIIIIIIIIIIIIIIIIHIIIIDDDDD
@HISEQ:969:HM2KJBCX2:2:1101:7589:79246 2:N:0:ACTATGCA
GGAAATCCCATCCCCAACTATCCCTATTAATCATTACGTCAACCCTAGAAACCAACAAAATAGGATCGATCGTCCTATTTCATTATTCCATGCTAATGTATTCAAGCGTTAGCCTGCTTTAAACACTCTAATTTTTTCAAAGTAACAGTCCTGTTTCCCCGCAACACCAACTTAATGGCATTACGGTTCTACAAGAGGGAGGAATCAGCGAGACCAGTGCATACCAGTGGCACGACCAACCTGCTGACCCCGAAATTCAACTACGAGCTTTTTAACTGCAACAACTTTAATATACGCTATTGGAGCTGGAATTACCGCGGCTGCTGGCACCAGACTT
+
DDDDDIIIIIIIIIIIIIIIIIIIHHIIHIHIIIIIIIIIIIIIIIHHIIIIIIIIGIIGIIFHFHIIIIIHIGHIIIIGIHIIIHHHIIIIIHIHIIIIIIIIIHIIIIIHIIIIIHIIHIHIIIIIIIIIHHIIIIHIIIIIIIIIIIIIIIIIIIIIIIIIIIIIIHIIIIIHIIHIIIIIHIIIIIIIIIIIIIIIIIIIHIIHIIIIIIIIIIIIIIIIHIIIIIIIIIHHIIHIIIIIIIIHIIIIIIIIIIIIIIIHIHHIIIIIIIIIIIIIIHIIIIIIIIIIHHIIIHHHHIIIIIIIIIIIIIIIIIIIIIIIIIIHIIIIDDDDD
@HISEQ:969:HM2KJBCX2:2:1101:4682:79868 2:N:0:ACTATGCA
GGAAATCCCATCCCCAACTATCCCTATTAATCATTACGGTGATCCTAGAAACCAACAAAATAGAACCATGCCGTCCTATTCTATTATTCCATGCTAATGTATTCGAGCAAAAATGCCTGCTTTAAACACTCTAATTTTTTCAAAGTAAACGATCTAGTCGATCCCGCTGCGCTCAATCAAGAGTGAGCGGGGTCGGCCTAGAAGGATGGCTGCAGCAGTATGGCACTCACACACATCACTGTGGCGGGCCACACTGCACCCAACCAGAAATCCAACTACGAGCTTTTTAACTGCAGCAACTTTAATATACGCTATTGGAGCTGGAATTACCGCGGCTGCTGGCACCAGACTTGCCCTCCAA
+
@DDDDIIIIIIGHIIIIIIIIIIIHIIIIIIIIIIIIIIIIIIHIIIHIHIIIIIIIIIIIGCFHHIIIIHFIIIIHHHHIIIIIIIIIHIIFEHIIIIIIHHHHGHIIIIIIIIIIIIIIIIIIIIIIIIIIIIIHIIIIIIHHHIIIIIIIIIIIIIIIIIIIIIIIIIIIIIIIIIIHHIHIIIIIIIIGIIIIIIIIIIIIIIIIIIIIHIIIIIIIIIIIIIIIIIIIIIIIIIIIIIIIIIIIIIIIIIIIIHHIIIIIIIHIIIIIIIIIIIIIIIIIIIIIIIIIIIIIIIIIIIIHIIIIIIIIIIIIIIIIIIIIIIIIIIIIIIIIIIIIIIIIIIIIIIIIIIIDDDDD
@HISEQ:969:HM2KJBCX2:2:1101:20854:79585 2:N:0:ACTATGCA
GGAAATCCCATCCCCAACTATCCCTATTAATCATTACGGTGGTCCTAGAAACCAACAAAATAGAATCATCCGTCCTATTTTATTATTCCATGCTAATGTATTCAAGCAAAATGCCTGCTTTAAACACTCTAATTTTTTCAAAGTAAAGGTCCTGGTTCCCCGCGGCACCCAATTAAGGACATCGCGGTTCTCCAGAAGGTGAGAAATTGACTACACCAGTTCATACCCCTTAAGGCACGACCGATGTGTCAATCCCGAAATTCAACTACGAGCTTTTTAACTGCAACAACTTTAATATACGCTATTGGAGCTGGAATTACCGCGGCTGCTGGCACCAGACTTGCCCTCCAA
+
DADDDHIIIIIIIIIIIIIIIIIIIIIIIIIIIIHIIIIHHIIIIIHIIIIIIIIIIIHHHIHHIIIIHHIHHHIHIIHIIHHIIIHHHCFHHIGHHHIIIIIHIHGIIIIIHIIHHHHHIIHHHHGFHIIIHIIIIIHIHGGHGHHHHIHIIHIIHIIIIIIHHHIIHHIIIIIIIIIIIIIIIIIIHIIIHIIIIIIIIIIIIHIIHHIIHIHIIIIIIIIIIIIHIIIIIIIIHIIIIIIIIIIIGHIHIIIIIIIHIIIIIIIIIIIIIIIIIIIIIIIIHIIIIIIIIIIIIIIIIIIIIIIIIIIIIIIIIIIIIIIIIIIIIIIIIIIIIIIIIIIIIIDDDDD
@HISEQ:969:HM2KJBCX2:2:1101:12306:80804 2:N:0:ACTATGCA
GGAAATCCCATCCCCAACTATCCCTATTAATCATTACGGTGATCCTAGAAACCAACAAAATAGAACCATGCCGTCCTATTCTATTATTCCATGCTAATGTATTCGAGCAAAAATGCCTGCTTTAAACACTCTAATTTTTTCAAGGTAAAGGTCCTGGATCCGCAAGACACCCAATAAAGGACATCAAGTTTCTCCAGAAGGTGAGAAATCAACAGTAACAGTTCATGCCCCTTAAGGCATGACCATCACGTCAATCCCGAAATTCAACTACGAGCTTTTTAACTGCAACAACTTTAATATACGCTATTGGAGCTGGAATTACCGCGGCTGCTGGCACCAGACTTGCCCTCCAA
+
@DD@DIFHIIIHEHHHHGIIHIIHIIIIHIHHIIIIIHIHGHHHHHIGEEHCGHIHIIIIIIGIIHHHIIIIGHHHIHCGEHCHHEFHGEHHEEHHHHIFGHHHHHHIIHHIIIHHIIIHHHHHHHHHHHHHHHHHHHHHIIHEGEHHHAG?HEIIHCIHDHHHHGHHHHHIIHHHHG@IIIIIIIIIHGHIIHHIIIIIIIIIIIIIIIIIHIIIIIIIIII=GIIG<IIIIIIIIIIIIHIIIIIIIIHFIIHHIHHIIIIHHIHIIIIIHIHGIIIIIIIHHEIHIIHIIHHHHGHGDIIIIIIIIIIIIIIIIIIHIIIGIIIIIGIIIIIIHIIIIHHIHHGIDDDDC
@HISEQ:969:HM2KJBCX2:2:1101:19671:80895 2:N:0:ACTATGCA
GGAAATCCCATCCCCAACTATCCCTATTAATCATTACGGTGATCCTAGAAACCAACAAAATAGAACCATGCCGTCCTATTTTATTATTCCATGCTAATGTATTCAGGCACTAGCCTGCTTTGAGCACTCTAATTTTTTCAAGGTAATAGTCCTGCTTCCCCAACGCACCAAGTGAATGGCATGCTGGTTATTCAGAAGGTAAGAACCCACCACACCAGTACGGACAGTGAAGCCCGACCGATGGACAGATTCCGAAATTCAACTACGAGCTTTTTAACTGCAACAACTTTAATATACGCTATTGGAGCTGGAATTACCGCGGCTGCTGGCACCAGACTTGCCCTCCAA
+
DDDDDIIIIIIIHIIIHIIHIHIIIIIIIIIHIIIIIIIIIIIIIIIIIIIIIIIIIIIIHHIIIIHIIHIIIIHIHIIIIIIIIIIHIHHHIHIIIIIIIFHIHIIHIIIIIIIIIIIIIIIIIHIIIIIIIIIIIIIIIIIIIIIIIHIIIIHHIIIIIIHIIIIIIIIIIIIIIIIIIIIIIHIIIIIIIIIIIIIIIIIIIIIIIIIIHIIIIHHIHIIIIIIIIIIIIIIIIIIIIIIIIIHIIIIIIIIIIIIIIIIHHHIGIIIIIIIIHIHIIIIIIHIIIIIIIIIHIIIIIIIIIIIIIIIIIIIIIIIIIIIIIIIIIIIIHIIIIIIIIIIDDDDD
@HISEQ:969:HM2KJBCX2:2:1101:9393:81859 2:N:0:ACTATGCA
GGAAATCCCATCCCCAACTATCCCTATTAATCATTACGTCAATCCTAGAAACCAACAAAATAGGATCGAACGTCCTATTTCATTATTCCATGCTAATGTATTCAAGCGTTAGCTTGCTTTAAACACTCTAATTTTTTCAAAGTAACAGTCCAAATTCCCCAAAACACCAAATTAATGGCATTAAGATTCATCAGGAAGGAGGAATCAGTGAGACCAGTACATACCAGAGGCATGACCAACCTACTAACCCCGAAATTCAACTACGAGCTTTTTAACTGCAACAACTTTAATATACGCTATTGGAGCTGGAATTACCGCGGCTGCTGGCACCAGACTTGCCCTCCAA
+
DBADDHHIIHFHHHHIIIIHIIIIIHIIIIIIIIHHHICEHHHFHIIIIIIIHIIFHFHIHIG?1@GGEHHHHEHHIIIGFEGFHIIIGHHGEHEHHIIIIIIIIIIHHIHIIIHHHHIHIIIIIHIGIIIIIHHHHHIIIIHIIIIIGHHIIIIHIIIHGIIIIIIHIIIIIIIIHIIIIIIIHHIIIIIIIIIIIIIIIIIIHHIIIIIHIIIIIIIHIIIIIIIIIIIIIIIIIIIIIHHHGIIIIGIIIIIIIIIIIIIIIIIHIIIIIIIHIIIIIIIIIIHHIIIIIIIIIIIIIIIIIIIIIIIIIIIIIIIIIIIIIIIIIIIIHIIIIIIIIDDDDD
@HISEQ:969:HM2KJBCX2:2:1101:17023:81486 2:N:0:ACTATGCA
GGAAATCCCATCCCCAACTATCCCTATTAATCATTGCTCACAAATCCAAAAACCAACAAAATACGATAAACGAGCCCTAACTTATTATTCCATGCTAATGTATTCATAACTAACCGCCTGCTTTAAACACTCTAATTTTTTCAAAGTAAAGGTCCTGGATTGCGAACCCAACCCAGCAAAGGGCAGGAACGTTCTCCAGGAAGATGGTAAGCGCGCATCGGCACTCACACACGAAACCGTGGCGGGCCAAGCGCACTATACCAGAAATCCAACTACGAGCTTTTTAACTGCAACAACTTTAATATACGCTATTGGAGCTGGAATTACCGCGGCTGCTGGCACCAGACTTGCCCTCCAA
+
DDDDDHIIIIIIIIIIIIIIHIIIHIHIIIIIIIIIIHIIIIIIHHIHIHHIIIIIIIHHIIFHHHHHHHIEHHHHIIIIIHHHFHIGHIHIIFHHHHFEC<<EGHEHHIHHIIIHIIHIIHHHHHHHIIIIHHHGHGHHHIHGHHIIHIIIIIIHIIHIIIIHHHIIIHHIIIIIIIIIIIIIHIIIIIIIIIIIIIIIIIIIIIIIIHIIIIIIIIIIIIIIIIIIHIHIIIIHIIIIIIIIIIIHIIIIIIIIHIIIIIIIIIIIIIHIIIHIIHIIIIIIIIIIIIIIIIIIIIIIIIIIHHIIIIIIIIIIIIIIIIIIIIIIIIIIIIIIIIIIIIIIIHIIIHIIIDDDDD
@HISEQ:969:HM2KJBCX2:2:1101:8923:81509 2:N:0:ACTATGCA
GGAAATCCCATCCCAACTATCCCTATTAATCATTACGTCAATCCTAGAAACCAACAAAATAGGATCGAACGTCCTATTTCATTATTCCATGCTAATGTATTCAAGCGTTAGCTTGCTTTAAACACTCTAATTTTTTCAAAGTAACAGTCCAAATTCCCCGCAACACCAAATTAATGGCATTACGGATCATCAGGAAGGAGGAATCAGTAAGACCAGTACATACCAGAGGCATGACCAATCTACTAACCCCGAAATTCAACTACGAGCTTTTTAACTGCAACAACTTTAATATACGCTATTGGAGCTGGAATTACCGCGGCTGCTGGCACCAGACTTGCCCTCCAA
+
AABDBHHHHIIIIIIIHHHGIHHIHIIHIIIHIIIIIHIIIHIIIIIIHHGHHHIIIHHIHIHHHIIIHIHHIIHIGHIIHIIIIIIIIIHFHHIIIIIIEFHHHHIIHHHHHHIIHHHHHCHHHHIIIHHHIGHIIIHGHEIHHHIHHHHHHHGIHIIIHHHHHHIIIIIHIIHIIIIIIIHGHHIIHHIIIIIIIHIHEHHHHHIIIHIIIIIHIIIIHIHIIIHHIHIIIIIIIIIHIIHHHHIIIHHIIIHHHHHIIHIIIIIHHIGIIIIIIIHIIIIHIHIIHIHIIIIIIIHIIIIIIIIIHIHGIIIIIIIIIIIIIIIHHHIHHIIIGIIHDDCDD
@HISEQ:969:HM2KJBCX2:2:1101:11466:82896 2:N:0:ACTATGCA
GGAAATCCCATCCCCAACTATCCCTATTAATCATTACGGTGATCCTAGAAACCAACAAAATAGAACCATGCCGTCCTATTCTATTATTCCATGCTAATGTATTCGAGCAAAATGCCTGCTTTAAACACTCTAATTTTTTCAAGGTAAAGGTCCTGGTTCCACATGACACCCAATTAAGGACATCATGCTTCTCCAGAAGGTGAGAAATCAACTGCGACAGTTCATACCCCTTAAGGCACGACCATCACGTCAATCCCGAAATTCAACTACGAGCTTTTTAACTGCAACAACTTTAATATACGCTATTGGAGCTGGAATTACCGCGGCTGCTGGCACCAGACTTGCCCTC
+
ADDDDIIHIIIIIIIIIIIIIIHIIIIIIIIHIIIIIIIIIIIGHHHIIIIHIIIIHIIIIIGHIIIIIHHIIHIIGIGHIIIIIIIHHIIHIGIIIIIIIIIIHEHHHHIIIHIIIIIHIIHIIIIIIIIIIIIIIHIIIIIIIHIIIIIIIIIIIIIIIIIIIIIIIHIIIIIIIIIIHIIIHIIIIIIIIIIIIIIIIIIIIIIIIIIIIIIIIHIIIIIIIIIIIIIIIIIIIIIIIIIIIIHHIGIIIIIIHIIIIIIIIIIIIIIHIIIIIIIIIIIIIIIIIIIIIIIIHIIHIIIIIIIIIIIIIIIIIIIIIIIIIIIIIIIIIIIIIIIIIIIIDDDDD
@HISEQ:969:HM2KJBCX2:2:1101:5050:83380 2:N:0:ACTATGCA
GGAAATCCCATCCCCAACTATCCCTATTAATCATTACGGTGATCCTAGAAACCAACAAAATAGAACCATGCCGTCCTATTCTATTATTCCATGCTAATGTATTCGAGCAAAAATGCCTGCTTTAAACACTCTAATTTTTTCAAGGTAAAGGTCCTGGATCCGCAAGACACCCAATAAAGGACATCAAGTTTCTCCAGAAGGTGAGAAATCAACAGTAACAGTTCATACCCCTTAAGGCATGACCATCACGTCAATCCCGAAATTCAACTACGAGCTTTTTAACTGCAACAACTTTAATATACGCTATTGGAGCTGGAATTACCGCGGCTGCTGGCACCAGACTTGCCCTCCAA
+
B0D@@HC1<CGEF?CEHHH@CEGHEHICFC<GHHHIIHHIHHHGIIIHEE<E1DFHEG?CCEF<DEFFH11<C0/<CFFHHIIIHE1DGC?G1D?EGHC<C1<CFIHIHIHHIHHHHHFGHHIIHIIHHHHHHFHCFF?HHHHGHIGIIHGECFC@HE<HFIIHHHHIII:IIGIHIH:IHEHHHHGCF/GHHHIIHHF@HHHHIHIHGIHHF@HIHHGIIHHHIFCIIHHCFEHIHHHEHIIHHHHEHIHHHHHHHEGEHEIIIHEHCEFHHHIIHHHIIIHIHEIHHHHHHHGIIIHEIHHEHG?GIIHIIIIIIHHIIIIIHIIIHIIIIHFIIHHCIHHEHCHH?B@BD
@HISEQ:969:HM2KJBCX2:2:1101:6376:82748 2:N:0:ACTATGCA
GGAAATCCCATCCCCAACTATCCCTATTAATCATTACGTCAATCCTAGAAACCAACAAAATAGGATCAAACGTCCTATTTCATTATTCCATGCTAATGTATTCAAGCGTGTGCTTGCTTTAAACACTCTAATTTTTTCAAAGTAACAGTCCTGATTCTCCATGACACCAAATTAATGACATCACAGTTCATCAGAAGGGAGAAATCAATGATGTCAGTACATACCAAAGGCATGACCGGCACCTTGATCCCGAAATTCAACTACGAGCTTTTTAACTGCAACAACTTTAATATACGCTATTGGAGCTGGAATTACCGCGGCTGCTGGCACCAGACTTGCCCTCCAA
+
DDDDDIIIIIIIIIIIIIIIIIIHIIIIIIIIIIIIIIIIIHIIIIIIIIIIIIIIIHHHHIHHHHIIIIIIIIIIIIHIIIIIIIIIEIIIIIIIIIIIIIHIIIIIIHHHIIIIIIIIHIHIHIIIIIIHIIIIIIIHHIIIIIIIIIIIHIHHHHHIIIIIIIIIIIIIIIIIIIIIIIIIIIIIGIHIIIIIIIIIIIIHIIIHIIIIIIIIIIIIIHIIIIIIIIIIIIIIIIIIIIIHGIIIIIIIIIIIIIIIIIIIIIIIIIIIIIIIIIIIIIIIIIHIGIIIIIIIIIIIIIIIIIIIIIIIHIIIIIIIIIIIIIIIIIIIIIIIIIIIIDDDDD
@HISEQ:969:HM2KJBCX2:2:1101:16990:84023 2:N:0:ACTATGCA
GGAAATCCCATCCCCAACTATCCCTATTAATCATTACGGTGGTCCTAGAAACCAACAAAATAGAACCACAACGTCCTATTCTATTATTCCATGCTAATCTATTCAAGCAATAGCCCGCTTTAAACACTCTAATTTTTTCAAGGTAATGGTCCTGGCTCCCCAACACACCCAATTAAGGACATACTGGTTCACCAGAAGGAAGACCCGACAACAGGACAGTACTCGCCAAAGACGGACCGCCCGGCCAAGTCTAAAATTCAACTACGAGCTTTTTAACTGCAACAACTTTAATATACGCTATTGGAGCTGGAATTACCGCGGCTGCTGGCACCAGACTTGCCCTCCAA
+
DDDDDIIIIIIIIIIIIIIIIIIIIHIIIIIIIIIIIIIEHIIIIIIIIIIIIIIIIIIIII@GHIIIIFHFHCGHHICHHH1FHFHIGHIFHIIIHHIIIIIIHIHHIIEIHIHIHIIIHHHIHIIIHHHHIIIIHGIHEIIIHIIIIIIIIIHIIHIIIIIHHIIIIIIIIIIIIHIIIIIIIIIIIIIHIIIHIHHIIIIIIIIIIIIIIIIHIIIIIIIHIIHIIIHHIIHHHHHIIIIIIHIIIIHIIIIIIIIIIIHCIIIIIIIIIIIIIIIIIIIIIIIIIIIIIHHIIIIHIIIIIIIIIIIIIHIIIIIIIIIIIIHHF<IIIIIIIIIIIIDDDDD
@HISEQ:969:HM2KJBCX2:2:1101:11630:84295 2:N:0:ACTATGCA
GGAAATCCCATCCCCAACTATCCCTATTAATCATTACGGTGGTCCTAGAAACCAACAAAATAGAACCACAACGTCCTATTCTATTATTCCATGCTAATCTATTCAAGCAAATGCCTGCTTTAAACACTCTAATTTTTTCAAGGTAATGGTCCTGGCTCCCCGGCACACCCAATAAAGGACATACTGGTTCACCAGAAGGTGGACCCGACACAGGACAGTACTCGCCAAAGACGGACCGCCCGGCCAGGCCTAAAATTCAACTACGAGCTTTTTAACTGCAACAACTTTAATATACGCTATTGGAGCTGGAATTACCGCGGCTGCTGGCACCAGACTTGCCCTCCAA
+
DDDDDIIIIIIIIIIIIIIIIIIIIIIIIIIIIIIIIIIIHIIIIIIIIIIHIIIHHHIGIIHHIHIIIIHIIHHIIIIHHIIIIIEHHIIIIHIIIHGHIHHHHIHIIIIIIIIHIHHIHHHIIHIIIIIIHHIIIIIIIIIIIIIIIIHIIHIFHHHIHIIIIHIHHHIIIIIIIIIIIHIIIIIIHGIHIIIIIIIIIIHHHIIIIIGIIIIIIIIIIIIIIIIIIIIIIIIIIIIIIIIIIIIHHIIIIIIIIIIIIIIIIHIIIIIIIIIIIIIIIIIHIIIIIIIIIIIIHIHGDIIIIIIIIIIIIIIIIHIIIIIIIIIIIIIIIIIIIIIIIDDDDD
@HISEQ:969:HM2KJBCX2:2:1101:10522:84757 2:N:0:ACTATGCA
GGAAATCCCATCCCCAACTATCCCATTAATCATTACGGTGATCCTAGAAACCAACAAAATAGAACCATGCCGTCCTATTCTATTATTCCATGCTAATGTATTCGAGCAAAAATGCCTGCTTTAAACACTCTAATTTTTTCAAGGTAAAGGTCCTGGATCCGCAAGACACCCAATTAAGGACATCGAGTTTCTCCAGAAGGTGAGAAATCAACAGCAACAGTTCATACCCCTTAAGGCACGACCATTACGTCAATCCCGAAATTCAACTACGAGCTTTTTAACTGCAACAACTTTAATATACGCTATTGGAGCTGGAATTACCGCGGCTGCTGGCACCAGACTTGCCCTCCAA
+
DDDDDIIGHIIIIIIIIIIIIIIIHIIIIIIIIIIIIIHIHIIIIIIIIIIIIIIIIIIIIHHIIIIGIIIIHIIIHIIIIIIIIHHHIIIIIIIHIEHHIGIIIIIIIIIIIIIIIIHIIIIHIHHIHIIIIIIIIIIIIIIHHHIIIIIHIIIIIHIIIIIIHIIIIIIIIIIHIIIIIIIIIIIIIIIHIIIGIIIIIIIIIHHHIIIIIIGIIIIIIIIIHIGIIIIIIIIIIIIIIIIIIIIIHECIIIIIIIIIIIHIIIIIIIIHIIHIIIIIIIIIIHIIIIIIIIIIIHHHIIIHIIIIIIGIIIIIIIIIIIIIIIIIIIIIIIIIIIIIIIIIIIIDDDDD
@HISEQ:969:HM2KJBCX2:2:1101:14422:85166 2:N:0:ACTATGCA
GGAAATCCCATCCCCAACTATCCCTATTAATCATTACGGTGATCCTAGAAACCAACAAAATAGAACCATGCCGTCCTATTCTATTATTCCATGCTAATGTATTCGAGCAAAATGCCTGCTTTAAACACTCTAATTTTTTCAAGGTAAAGGTCCTGGTTCCACATGACACCCAATTAAGGACTTCATGCTTCTCCAGAAGGTGAGAAATCAACTGCGACAGTTCATACCCCTTAAGGCACGACCATCACGTCAATCCCGAAATTCAACTACGAGCTTTTTAACTGCAACAACTTTAATATACGCTATTGGAGCTGGAATTACCGCGGCTGCTGGCACCAGACTTGCCCTCCAA
+
ADDDDIIIIIIGIIIIIIIIIIIIIIIIIIIIIHHIIHFHIIHIIIHHIIII@@FGIHHHHIHIIIGHHHHIHHIDEHHHHHEFFEHHHHCEH1DEHHEEHGHHHHIIIIIHIHEHIGIHIHHHHHHIIHHIIIHIHHIIHHIIIIIHHIIHIIIIIHHIIHHIIIIIGIIIIIIIIHIIIIIGHIIIHHIIIIIIIIIIIIHIIIIIIIIIHIIIIIIIIIIHIIIIIIIIIIIIIIIGIIIIIIIIIHGIIIIHIIIIIIIIIIIIHIIIIIIIIIIIHIIIIIIIIIIIIIIIIIIHIIIIIIIIIIIIIIIIIIIIIIIIIIIIIIIIIIIIIIIIIIIIIIIDDDDD
@HISEQ:969:HM2KJBCX2:2:1101:16418:87528 2:N:0:ACTATGCA
GGAAATCCCATCCCCAACTATCCCTATTAATCATTACGTCGATCCTAGAAACCAACAAAATAGAATCAAACGTCCTATTTCATTATTCCATGCTAATGTATTCAAGCGTGAGCCTGCTTTAAACACTCTAATTTTTTCAAAGTAACAGTCCTGATTCCTCACAACACCAAATAAATGACATCATGGTTCGTCAGAAGGGAGAAACCGACGATGCCAGTACGTACCGAGGCACGACCAACATGATGGTCCCGAAATTCAACTACGAGCTTTTTAACTGCAGCAACTTTAATATACGCTATTGGAGCTGGAATTACCGCGGCTGCTGGCACCAGACTTGCCCTCCAA
+
BAADBHF11<F<DCCEECFHHHEHGHHIIIHCHHHHC@GG</D<<DEEHFHHHFHHHHHHFGHEGHDEGHEGHCEEEHHI@DGHEHID1DDEEGGHHIHHIIHGH?HFHHIHHHEHEFGFHHHEHEGCHHHHIIHHIIIIIHHIIIIHHHHEHHGIEEHHIIIHHGIIHIIHIGHHHIHHFHHE<IIHHIIIIHIHIIHIHIIHI;HIIIIIIIIHEHHHIIIIIIIIIIIIIIIIIIIHHGGGHDHDDHCIIHFGHHHGIIIIIIIIIIIIIIIIHIIIIIIIIIIIIIIIIIHHHHGFIHIIIHGFIIIIIIIIIIIIIHHHIIIIIIIHIIIIGIIGDDDDD
@HISEQ:969:HM2KJBCX2:2:1101:15093:87933 2:N:0:ACTATGCA
GGAAATCCCATCCCCAACTATCCCTATTAATCATTACAGTGATCCTAGAAACCAACGACATAGAATCAGTTCGGCCTATTTCATTATTCCATGCTAATGTATTCAGACGTTAGCCTGCTTTAAACACTCTAATTTTTTCAAAGTAACAGTCCTGATTTCCCATCACAACAAATGAATGGCATGAAAGTTCCTCAGAAGGTAGAGATTCATCTCACCAGTGCAGACAATTAAGCCTGACCAATGGGTAAACCCCGAAGTTCAACTACGAGCTTTTTAACTGCAACAACTTTAATATACGCTATTGGAGCTGGAATTACCGCGGCTGCTGGCACCAGACTTGCCCT
+
00<0DC1<11DHH?EFE=F<<F@C@FH1<1F1FHHF@1<DHHE<1D<11<<111100</<0D111C1D<D1<1//<C<1<<1<C?CGC<1<FCHHIHIHH?FIHG?HHHHFHHA?F1@FECHFGHCHHFBFEDIHHHFC<C1GHEEGEGECEEF@EIIHEHGC@DGD#<FHCG?HF/FIHH@D<0IIIIIFFIIHHIGIGHFIGIFHHF1<<<HCEEHFFGFHF@CFHHFHFCFHHHGFGHFCHHIFIHFC0@CHHCG1HHHGIHIHHHEHHHIIHHECC@@HHCHHIHHIIHHHCEECHHHIHEG@<@@ECIHF/IHCHHGCEGIIHCCCEEG<<E1<??DB@
@HISEQ:969:HM2KJBCX2:2:1101:8374:87105 2:N:0:ACTATGCA
GGAAATCCCATCCCCAACTATCCCTATTAATCATTACGGTGATCCTAGAAACCAACAAAATAGAACCATGCCGTCCTATTCTATTATTCCATGCTAATGTATTCGAGCAAAAATGCCTGCTTTAAACACTCTAATTTTTTCAAGGTAAAGGTCCTGGATCCGCAAGACACCCAATTAAGGACATCAAGTTTCTCCAGAAGGTGAGAAATCAACAGCGACAGTTCATACCCCTTAAGGCATGACCATCACGTCAATCCCGAAATTCAACTACGAGCTTTTTAACTGCAACAACTTTAATATACGCTATTGGAGCTGGAATTACCGCGGCTGCTGGCACCAGACTTGCCCTCCAA
+
@DADDIIIHIIIIHIIIIHIIIIIIIIIIHIIHIIIHIHIIIIIIIIIIIIHIIIIIH?EHIIIHHIIIIIFHI?FHHIHIIIIIIIIIIIIEHHFHHHIIEHIIIIIIIIIIIIIIIIIIIHHIIIIIIIIIIIIIIIIIHIIIIIIIIIIIIIIIIHHIIIIIIIIIIIIIIIIIIIIIIIIIIIIIIIIHIIIIHIIIIIIIIIIIIIIIIIIIIIIIIIIIIIIIIIIHIIIIIIIIIIIIIIIIIIHIIIIIIIIIIIIIIIIIHIIIIIIIIIIIIIIIIIIIIIIIIHIIIGHIIIIIIIIIIIIIIIIIIIIIIIIIIIIIIIIIIIIIIIIIIIIIIIIDDDDD
@HISEQ:969:HM2KJBCX2:2:1101:12030:88293 2:N:0:ACTATGCA
GGAAATCCCATCCCAACTATCCCTATTAATCATTACGGTGATCCTAGAAACCAACAAAATAGAACCATGCCGTCCTATTTTATTATTCCATGCTAATCTATTCAAGCACAAGCCTGCTTTAAGCACTCTAATTTTTTCAAGGTAATAGCTCTGCTTCCCCAACGCACTAACTTAATAGCATGCTGGTTATTCAGAAGGTAGGAATTCATCAGGCCAGTGCGGACAGTGAAGCCCGACCAACCGACAAACTCCGAAATTCAACTACGAGCTTTTTAACTGCAACAACTTTAATATACGCTATTGGAGCTGGAATTACCGCGGCTGCTGGCACCAGACTTGCCCTCCAA
+
DDDDDFIIIIHIIIIIIIIIIIHIIIIIIIIIIIIIHIIIIIIIIIIHIIIIIIIIHIIIIIHIIIIIIHIHIHIIIIIIIIIGHHHHHHCHHHIHHIHHHHHIIIIIIIIIIIHIHHIIIIIIHIIIIIHHIHIIHIIHHIIIIIIIIIIIIIIIHIIIIIHIHHIIHHIIIIIIHIIIIIIIIIIIIHHIHIIIIIIIIIIIIIIHIIIIIIHIIIIIIIIIIIIIIIIIIIIIIIIIIHIHGHIIIIIIIIIIIIIIIIIHIIIIIIIIIIIIIIIIIIIHIIIIIIHIHIHIIIIIIIIIIIIIIIIIIIIIGIIIIIIIIIIIIIIIIIIIIIIIIIDDDDD
@HISEQ:969:HM2KJBCX2:2:1101:13101:88915 2:N:0:ACTATGCA
GGAAATCCCATCCCCAACTATCCCTATTAATCATTACGGTAGTCCTAGAAACCAACAAAATAGAACCACAACGTCCTATTCTATTATTCCATGCTAATCTATTCAAGCAATAGCCCGCTTTAAACACTCTAATTTTTTCAAGGTAATGGTTCTGGCTCCCCAACACACCCAATAAAGGGCATACTGGTTCACCAGAAGGAAGACCCGACAGCAGACAGTACTCGCCAAAGACGGACCGCCCGACCAGGCCTAAAATTCAACTACGAGCTTTTTAACTGCAACAACTTTAATATACGCTATTGGAGCTGGAATTACCGCGGCTGCTGGCACCAGACTTGCCCTCCAA
+
AAABCIHCCGHIIIIHC@GEH@HEGHIHIIIIIIIIIEHIHHHHGHHIIFEH1G1CGEHEHHHGHIIHHIEHHHEE@EHHHHIGHGHHEHFHHIHEEHCGHHHHHHIIIHHIEHHHHIEHHHHIHIHIFHIIHFCHGHHHIHEGFGHHEHHGIHHCHEH?HHIHHIHHG0HHH?FHGHEHHIHHHCHIHHHHHIIIIHIHHDIHHHIIIIHFHHIHIIIIIIIIHIIHIHEGHIHHEHHHGIIHEF@HHFHIIIIIHIHHHIHHHEHHHGEIHIIIHHIIHHIIHIIHIIHIHIIIIGIIIIHIIIIHHIIIIIIHIIIIHIIIIHIIIIIIIIIIIIIGIDDDDD
@HISEQ:969:HM2KJBCX2:2:1101:10042:89223 2:N:0:ACTATGCA
GGAAATCCCATCCCCAACTATCCCTATTAATCATTACGTCAATCCTAGAAACCAACAAAATAGGATCAACGTCCTATTTCATTATTCCATGCTAATGTATTCAAGCGCGAGCCTGCTTTAAACACTCTAATTTTTTCAAAGTAACAGTCCTGATTCCCCACTACACCAAATTAATGACATGATGGTTCGTCAGAAGGTAGAAATCAGTAACACCAGTACGTACCGAAGGCACGACCAGCGTACTAATCCCGAAATTCAACTACGAGCTTTTTAACTGCAACAACTTTAATATACGCTATTGGAGCTGGAATTACCGCGGCTGCTGGCACCAGACTTGCCCTCCAA
+
<<@D0<DGH1<<CG@1<GEE@CCCECHGEFHHE1GHIIE@E@FHHHCEFCHHHIIIEGH?HHHCHCGHHHH<1DEC@E@G@@@@?HG@CHHC?CCCHHH?HEC@DHCDHEHIIHHEHHHGHIIE@EGEHFHGEEGCGHHIIHHIHFIIHHFHB@HIIHHGHHHGCGHHIHIHIIHHHHIIIIHHGIHIIHHIIIIIIHIIHIHHIIIHIIIIIIIIIHIHIHIHHHIHIIHIIHHHIIIIIIHGIHHCIHIHFHHHEHEHIIIIIIHHIIIIHIIIIIIIIHHHFHHIIIIHHIHHHHHHIIIIIIIIIIIIIIIHHIIIIHHIIIIIIIIIIHIHIIIIDDDDD
@HISEQ:969:HM2KJBCX2:2:1101:14847:89464 2:N:0:ACTATGCA
GGAAATCCCATCCCCAACTATCCCTATTAATCATTACGTCAATCCTAGAAACCAACAAAATAGGATCAAACGTCCTATTTCATTATTCCATGCTAATGTATTCAAGCGTTAGCCTGCTTTAAACACTCTAATTTTTTCAAAGTAACAGTCCTGTTTCCCTGCAACACCAAATTAATGACATTACAGTTCTTCAAGAAGGAGGAACCAGTAAAGCCAGTACATACCAGAGGCACGACCAACTTACTAATCCCGAAATTCAACTACGAGCTTTTTAACTGCAACAACTTTAATATACGCTATTGGAGCTGGAATTACCGCGGCTGCTGGCACCAGACTTGCCT
+
DDDDDIIIIIIIIIIIIGIIIIHIIHIIIIIIIIIIIIIIHIIIIIIIIIGHHIIIIIIHIIIIIIIIHIIIHCHIIIIIHIIIGHHIIHIHIIIIIHHIHHIIIIHHHIHIHHHIIHIHIHIIHHIGHIIIIIIHHIIHIIIIIIIIHIIIIIIIHIIIIIIIIIIIIHIIHIHIIIIIIIIIIIIIIIIHHIIIIIHHIIIIIIIIHIIIIIHIIHHIIIIGIIIIHHI=IIIIHHD<HHIHHIHHIIIIIIIIIIIIHHCGHHIIGIIIIIIIIIIIIIIIHIIIIIIIIHIIIHIHHIIIIIIIIIIIIIIIIIIIIIIIIIIIIIIIIIIHDDDDD
@HISEQ:969:HM2KJBCX2:2:1101:11262:89475 2:N:0:ACTATGCA
GGAAATCCCATCCCCAACTATCCCTATTAATCATTACGTCAATCCTAGAAACCAACAAAATAGGATCGAACGTCCTATTTCATTATTCCATGCTAATGTATTCAAGCGTTAGCTTGCTTTAAACACTCTAATTTTTTCAAAGTAACAGTCCAAATTCCCCGCAACACCAAATTAATGGCATTACGGATCATCAGGAAGGAGGAATCAGTGAGACCAGTACATACCAGAGGCATGACCAATCTACTAACCCCGAAATTCAACTACGAGCTTTTTAACTGCAACAACTTTAATATACGCTATTGGAGCTGGAATTACCGCGGCTGCTGGCACCAGACTTGCCCTCCAA
+
DAB@?EHHHGIIIIIIIHHHHIIIIIIIHIIHHIFIIGHIIFHHHIIEHHHIIIIIIHHIIGHHEHICCHEHEFHHCFHHHHGHIIIHIIHHEHFIIGIIIGIHIIIHIIHHHIIIIHHIIIIIIHHIIHHHHHGHIIIHIHHHIIHHGEIIHFCHIDGIIHIIIIIIIGIIIIIHIIGIHIIIHIIIIGIIIIIIIIIHIIIIIHIIIIIIIIHIHIIIHHHIIHHIIGIIIHIIIIIIIHHGCHCHIIIGIIHEHIIIIHIHIIIIIIIIIIIIIIIHIIHIIIIIIIHIIIIIIIIIIIIIHIIIHIIIIIIIIIIIIIIIIIIIIIIIIIIIIIIIIDDDDD
@HISEQ:969:HM2KJBCX2:2:1101:6851:90128 2:N:0:ACTATGCA
GGAAATCCCATCCCCAACTATCCCTATTAATCATTACGGTGATCCTAGAAACCAACAAAATAGAACCATGCCGTCCTATTCTATTATTCCATGCTAATGTATTCGAGCAAAATGCCTGCTTTAAACACTCTAATTTTTTCAAGGTAAAGGTCCTGGTTCCACATGACACCCAATTAAGGACATCATGCTTCTCCAGAAGGTGAGAAATCAACTGCGACAGTTCATACCCCTTAAGGCACGACCATCACGTCAATCCCGAAATTCAACTACGAGCTTTTTAACTGCAACAACTTTAATATACGCTATTGGAGCTGGAATTACCGCGGCTGCTGGCACCAGACTTGCCCTCCAA
+
@@@0@@1CEHGCHHHHHHHIIHC1<C<G1CHHEF11D1<F1<GHCF@GHHCHHHHCHGHI1DFC?G?CCHIHC<</DC@<D1DDGH1<1<1111<<<1C<1<=HEHC0HGFHHEHGIIHHHEEEHHHHGHGE@H1E@CF<FIHGG<DHE?HIHGHEHEHIHEHHFCHEG@CIIIHHIGIIHHIHHIHFHHHIHG7HEIIHIIIHHCF?HIHHHEEG<EEGHHFHHHHIHHGEHGGECACGHIHHEIIHEG@HHHHCGIHHFGHGIIHHCGEFEHIHFHHFFHIIIIIHIHHCHHHEG@IIHIHHCCHIHHHEHFHHHCHDDH<HEHFEHIHIIIIIIHHHHCHDDHG@@@@@
@HISEQ:969:HM2KJBCX2:2:1101:20732:90133 2:N:0:ACTATGCA
GGAAATCCCATCCCCAACTATCCCTATTAATCATTACGGTGATCCTAGAAACCAACAAAATAGAACCATGCCGTCCTATTCTATTATTCCATGCTAATGTATTCGAGCAAAAATGCCTGCTTTAAACACTCTAATTTTTTCAAGGTAAAGGTCCTGGATCCGCAAGACACCCAATAAAGGACATCAAGTTTCTCCAGAAGGTGAGAAATCAACAGTAACAGTTCATACCCCTTAAGGCATGACCGTCACGTCAATCCCGAAATTCAACTACGAGCTTTTTAACTGCAACAACTTTAATATACGCTATTGGAGCTGGAATTACCGCGGCTGCTGGCACCAGACTTGCCCTCCAA
+
CDDDDIIIIIIIIIIIIIIIIIIIIIIIIIGIIIIIIIIIIIIIIHIIIIIIIIIIIIIIIIIIHIIIIEHIIHIHIIIIIIIIIHGIIGIIHIIIIIIIIFHHGEEHHHIIIIIIIIIIIHHHIHIIHIIIHHIIIIIIIIIHHIIIIIIIIIIHIHIIIIIIHIIIIIIIIIHHHGIHHIIHIIHHHHHGGIIIIIIIIIHIHIIIHIIIIIIIIIIHHHHIIIHIIIIIIIIIIIIIIIIIIIIIIHGDIIHIIIIIIHHFIHHIHFIIIIIIIIHHIIIHHIIIIIIIIIIIIIIIHIIIIIIIIIIIIIIIIIIIIIIIIIIIIIIIIIIIIIIIIIIIIIIIDDDDD
@HISEQ:969:HM2KJBCX2:2:1101:4317:90944 2:N:0:ACTATGCA
GGAAATCCCATCCCCAACTATCCCTATTAATCATTACGGTGATCCTAGAAACCAACAAAATAGAACCATACCGTCCTATTCTATTATCCCATGCTAATGTATTCGAGCAAAAATGCCTGCTTTAAACAAACACTCTAATTTTTTCAAGGTAAAGGTCCTGGATCCGCAAGACACCCAATAAAGGACATCAAGTTTCTCCAGAAGGTGAGAAATCAACAGTAACAGTTCATACCCCTTAAGGCATACCATCACGTCAATCCCGAAATTCAACTACGAGCTTTTTAACTGCAACAACTTTAATATACGCTATTGGAGCTGGAATTACCGCGGCTGCTGGCACCAGACTTGCCCTCCAA
+
DCDDDIIIIIIIIIIIHIIIIIIIIIIIIIIIIIIIIIHIIHHIIIIIIIGHHIHHHIIHIIFGHIIIIIIFHHHHGHHHIIIIIHHEHEHIHHIIIHIHIGHHHIIIIIIIIII@IIIIIIIIIIIIIHHHIIIIIIIIIIIIIIIIIIIIIIIIIIGIIHIIHHGIIIIIIHIIIIIIHIIIIIIIIIIIIIIIIIIIIIIIIIIIIIIIIIIIIIIIGIIIIHIHIIIIIIIIIIIIIIIIIIIIIIIIIHGHIIIIIIIIIIIIIIIIIIIIIIIIIIIIIIIIIIIIIIIIIIIIIIIIIIIIIIIIIIIIIIIIIIIIIIIIIIIIIIIIIIIIIIIIIIIIIIIDDDDD
@HISEQ:969:HM2KJBCX2:2:1101:5156:90863 2:N:0:ACTATGCA
GGAAATCCCATCCCCAACTATCCCTATTAATCATTACGTCAATCCTAGAAACCAACAAAATAGGATCGAACGTCCTATTTCATTATTCCATGCTAATGTATTCAAGCGTTAGCCTGCTTTAAACACTCTAATTTTTTCAAAGTAACAGTCCTGTTTCCCTGCAACACCAAATTAATGGCATTACAGTTCTTCAGAAAGGAGGAACCAGCAAAGCCAGTGCATACCAGTGGCACGACCAACCTGCTGATCCCGAAATTCAACTACGAGCTTTTTAACTGCAACAACTTTAATATACGCTATTGGAGCTGGAATTACCGCGGCTGCTGGCACCAGACTTGCCCTCCAA
+
DDDDDIIGIIIIIIIGHHHIIIIHIIIIIIIIIIIIIFIIIIGIIIGHHIHHIIIIII?@CGC?FHCEHHGDHEDDHGHH?EHHIFH1CGEHI@?HIIIHIHIHFIIIHIIIIIIIIIIIIIIIIIIIIIIHIHHIIIIHIHHIIIIIHIIIIIIHHIGIIIIIIII:IIHGIIHI:IIIIIIIIIIIIIIHIIIIII;IHIIIIIIIIIII<IIIIIIIIIIIIIIIIIIIIGIIIIIIIIHHGIIGHIIIIIIIIIIIHIIIIIIIIIIIIIIIIIIIIIIIIIIIIIIIIIIIIIIIIIIIIIIIIIIIIIIIIIIIIIIIIIIIIIIIIIIIIIIIIDDDDD
@HISEQ:969:HM2KJBCX2:2:1101:9376:91326 2:N:0:ACTATGCA
GGAAATCCCATCCCCAACTATCCCTATTAATCATTACTTCAGTCCTAGAAACCAACAAAATAGAACCAAAGTCCTATTCCATTATTCCATGCTAATATATTCAAGCAAACATGCCTGCTTTAAACACTCTAATTTTTTCAAAGTAAAAGTCTTGGATCCCTAGCGCACTCAATTAAGAGCACACTAGTTCCCCAAAAGGAAAAGCCCAAAGTTGCAGTACAAACCCTTCGGTTGACGGCAACTATAAGCCCAAAATTCAACTACGAGCTTTTTAACTGCAACAACTTTAATATACGCTATTGGAGCTGGAATTACCGCGGCTGCTGGCACCAGACTTGCCCTCCAA
+
0?DDDFHHIIHHHHHHIHHIIFFHIIIIIEHEHHIIICE@EGHHIIFHIIIH?GHIIIEHHH1FHIEHIIHEH1DHEH?E1FGHHIHCGHHG@CEHHHHE1EHE<GCGHHHHHH0@<DGCFHHAHIIHHHIHIFHIHCEEHHGCHHHHIHFHA<EHHHEFHECEC?FCCFHHGCGCIHH@CEGHIHFHHGIIHEHHHHIIGHHHHEHHCHGF@E@F<IIIHG?GIIHDHH7IH@<HFHHHIIHEFHHCGHEFGCGGFEHHHEDHCHCEIHHHHHHHHFHHGIHGCHHEHHG0CHC<<CIHCC1HC@CCCEIHHIHHHHHHHHHCFEEHGEHFHEHHEE?CC@ADD<
@HISEQ:969:HM2KJBCX2:2:1101:10618:91211 2:N:0:ACTATGCA
GGAAATCCCATCCCCAACTATCCCTATTAATCATTACGGTGATCCTAGAAACCAACGAAATAGAATCAGTCCGTCCTATTTCATTATTCCATGCTAATGTATTCAGACGATAGTCTGCTTTAAACACTCTAATTTTTTCAAAGTAACAGTCCTGATTTCCCATAACACCAAATAAATGGCATGAAAGTTCCTCAGAAGGTAGAGATCCATCTCACCAGTGCAGACAATTAAGCCTGACCAATGGGTAGACCCCGGAGTTCAACTACGAGCTTTTTAACTGCAACAACTTTAATATACGCTATTGGAGCTGGAATTACCGCGGCTGCTGGCACCAGACTTGCCCTCCAA
+
<D0D0<D@DECC1FGD00DEH?C11<DG1<C111<<1<<C<GFFCGH?GCE@1CGEEEG@F?GEHF?11<1<<<<C<@E?EC11<1<1<<FG11DCD<GHHHHHHHHGEAAF?GIIIIIIHHF(IHIIHHFHHHFB<EH@HCG@G@HGECHHIHHHHIIHIIIHD9GIHGIHFGD?EHIGHIIHHFHFHGGIIIIGIIIIIIHHEIIHIGHHFHFIIFIGGGGHIFHGHHGHHHHHFFHIGGIFHGDFGHHHIIHIHHIIIIIIIHHIIIIIIIHIIIHHEHHIIIHHHHHHHHIIIFIIIHHIIHG@FHIIIIIIIIIIIGIIIIIIHIIIHEGHHCIIIIHDDDD<
@HISEQ:969:HM2KJBCX2:2:1101:17803:91553 2:N:0:ACTATGCA
GGAAATCCCATCCCCAACTATCCCTATTAATCATTACGTCAATCCTAGAAACCAACAAAATAGGATCGAACGTCCTATTTCATTATTCCATGCTAATGTATTCAAGCGTTAGCTTGCTTTAAACACTCTAATTTTTTCAAAGTAACAGTCCAAATTCCCCAAAACACCAAATTAATGGCATTAAGATTCATCAGGAAGGAGGAATCAGTGAGACCAGTACATACCAGAGGCATGACCAACCTACTAACCCCGAAATTCAACTACGAGCTTTTTAACTGCAACAACTTTAATATACGCTATTGGAGCTGGAATTACCGCGGCTGCTGGCACCAGACTTGCCCTCCAA
+
0<0D@HI1FC@@<<EHE=1C<<1<GGEH?111C@@GE1<1EH?CCEC11CHH??GD@?CHFCG11<C00D</<<CGCGF1FH?CGHEG11D@1CHCG?ECEHEG@1HGA@HGHGHEF1FCIIIHGB<CHE@CFHHHFHFHEADHHHHFDECHHGD<CD<@G;GHHF<CEHHGEHIHHG?GGCHEHDCD@DDFCG/EGF@GCHHD<1HHHFG?HGGE@GHFFCG@FC1HHHCD1FHCF@HEEHCCGC<//CC1FGD1?GFCECHGF?EE?EHGEEHIIHHFHHFHHHCFG@@IHHE@C<D<<<<F@HH@EGIIHIIHIHHHC?HHHGEHFEHEHIHHHEHDHD@@AD
@HISEQ:969:HM2KJBCX2:2:1101:18198:92324 2:N:0:ACTATGCA
GGAAATCCCATCCCCAACTATCCCTATTAATCATTACGGTGATCCTAGAAACCAACAAAATAGAATCATGCCGTCCTATTTTATTATTCCATGCTAATGTATTCAAGCAAAATGCCTGCTTTAAACACTCTAATTTTTTCAAAGTAAAGGTCCTGGTTCCCCGCGACACCCAATTAAGGGCATCGTGGTTCTCCAGAAGGTGAGAAATTGACTACACCAGTTCATACCCCTTAAGGCACGACCGATGTGTCAATCCCGAAATTCAACTACGAGCTTTTTAACTGCAACAACTTTAATATACGCTATTGGAGCTGGAATTACCGCGGCTGCTGGCACCAGACTTGCCCTCCAA
+
DDDDDIIIIIIIIIIIIIIIIIIIIIIIIIIIIIIIIIIIHIIIIHIIHIIIIIHIIIHHHHHIIIIIIHHIIHIIHHIIIIHIIIIIHIIIIIIIIIIIHDGIIIIIIIIHHHIHIHIIHGHHHHIHIHIIHIIIIIHIHIHIIIIIIGIHHHIHHIHHIIIIIHIIIIIIIIIIIIIGIIIIIIIIIIIIIIIIIIIIIIIIIIIIIIIIIIIIIIIIIIHIIIIIIIIIIIIHIIIIHIIIIIIIIIHIHIIIIIIIIIIIIIHHIIIIIIIIIIIIIIIIIIIIIIIIHIIIIIIIIIIIIIIIIIIIIIIIIIIIIIIIIIIIIIIIIIIIIIIIIIIIIIIDDDDD
@HISEQ:969:HM2KJBCX2:2:1101:12730:92708 2:N:0:ACTATGCA
GGAAATCCCATCCCCAACTATCCCTATTAATCATTACGTCAATCCTAGAAACCAACAAAATAGGATCAAACGTCCTATTTCATTATTCCATGCTAATGTATTCAAGCGTTAGCCTGCTTTAAACACTCTAATTTTTTCAAAGTAACAGTCCTGTTTCCCTGCAACACCAAGTAAATGGCATCACAGTTCTTCAAGAAGGAGGAATCAGTAAGGCCAGTACATACCAGTGGCACGACCAACCTACTGACCCCGAAATTCAACTACGAGCTTTTTAACTGCAACAACTTTAATATACGCTATTGGAGCTGGAATTACCGCGGCTGCTGGCACCAGACTTGCCCTCCAA
+
DCDDDIHIIIIIIIIIIIIIIIIIIHIIIIIIIIIIIIHIIIIIGIIIIIHIIIIIGIIHHIHHHHFIIIIIIIIIIIIIIIIIIIIIIIIIIIIHIIIIHGIIIIIIIIIIIIIIIIIIIIIIIIIIIIIIIIIIIHIIIIIIIHHIIIIIIIIIIHHIIIIIIIIIIIIIIIIIIHGIIIIIIIIHIIIIIIIIIIHHHIIIHHIIIIIIIIIIIIIIIIIIIIIIHIIIIHIIIIIIIIHEIIIIHIIIIIIIIIIIIIIIIIIIIIIIIIIIIIIIHHIHIHIIHIIIIIIIIIIIIIIIIIIIIIIIIIIIIIIIIIIIIIIIIIIIIIIIIIIIIDCDDD
@HISEQ:969:HM2KJBCX2:2:1101:17667:94498 2:N:0:ACTATGCA
GGAAATCCCATCCCCAACTATCCCTATTAATCATTACGTCGATCCTAGAAACCAACAAAATAGAATCAAACGTCCTATTTCATTATTCCATGCTAATGTATTCAAGCGTGCGCCTGCTTTAAACACTCTAATTTTTTCAAAGTAACAGTCCTGATTCCCCACGACACCAAATTAATGACATCGCGATTCTTCAGAAGGTAGGAACCAATAATGCCAGTGCGTACCGAGGCACGACCGACAATCTGATCCCGAAATTCAACTACGAGCTTTTTAACTGCAACAACTTTAATATACGCTATTGGAGCTGGAATTACCGCGGCTGCTGGCACCAGACTTGCCCTCCAA
+
DDDDDIIIIIHHIIIIIIHIIIIIHIIIIIIIIIIIIIIIIIIIIIIIIIIIIIIIIHHHIIIGIIIHHIICGHHIIHIIIIIIHHIIIIIIHIIIIIIIIIIHIIIIIIIIIIIHIIIIIIIIIIIIIIIIIIIIIIIIIIIIIIHHIIIIIIIIIIIIIIIIIIIIIIIIIIHIIIIIHIIIIIIIIIHIIIIIIIIIIIIIIIIIIIHHIIIIIIIIIIIIIIIIIIIIIIIIIIIIIIHGIIHIIIIIIIIIIIIIIIIIIIIIIIIIIIIIIIIIIIIIIIIIIIIIIIIIIIIIIIIIIIIIIIIIIIIIIIIIIIIIIIIIIIIIIIIIIIIIDDDDD
@HISEQ:969:HM2KJBCX2:2:1101:15652:95228 2:N:0:ACTATGCA
GGAAATCCCATCCCCAACTATCCCTATTAATCATTACGGTGGTCCTAGAAACCAACAAAATAGAACCGCACGTCCTATTCTATTATTCCATGCTGTAATATTCGAGCAAAGGCCTGCTTTGAACACTCTAATTTTTTCAAAGTAAAAGTCCTGGTCCCCAACACACCCAGTGAAGGGCATGCGGTTCTCCAGAAGAAAAGGCCCGGCCGGACAAGTGCACGCGGTGAGGCGGACCTGCCAGCCAGGCCAAAGGTTCAACTACGAGCTTTTTAACTGCAACAACTTTAATATACGCTATTGGAGCTGGAATTACCGCGGCTGCTGGCACCAGACTTGCCCTCCAA
+
@@D@@G1<CC@?F1<1@EFG?G1FH?<CCCE11FHHCD0D@EEEF<CC@1<1CC1@G@@GHI1FH?CC?</<1<<DC<1D@CC11DG1<CH?D1?F?@2GHDF1FH0HIHE=GECB8FHEHHHHHGFCHHFCCHIECGG8FE<HHHGGCFG?G?<C?0@?G@EEFG?HHFHGCHCEHHG??E?9CD<:=FHHI?H@GHHE<C/HD<HCFFHE?HHFIHHDHHIIHIGH?IHHGDGCEECC@GDHCHG1@HG?CCFIIHH@IGIHEHEHHHEHD1HHEFCHHHCHCEF<C@D0HIHEHD?HHIIHHIIHHGDCHIHHGG@CCHGEHEHE@CF<GC@DCHHDD<@B
@HISEQ:969:HM2KJBCX2:2:1101:15771:96244 2:N:0:ACTATGCA
GGAAATCCCATCCCCAACTATCCCTATTAATCATTACGGTGGTCCTAGAAACCAACAAAATAGAACCACAACGTCCTATTCTATTATTCCATGCTAATCTATTCAAGCAATAGCCCGCTTTAAACACTCTAATTTTTTCAAGGTAATGGTCCTGGCTCCCCAACACACCCAATTAAGGACATGCTGGTTCACCAGAAGGAAGACCCGACAACAAGACAGTACTCGCCAAAGACGGACCGCCCGGCCAGGCCTAAAATTCAACTACGAGCTTTTTAACTGCAACAACTTTAATATACGCTATTGGAGCTGGAATTACCGCGGCTGCTGGCACCAGACTTGCCCTCCAA
+
DCDDDIIIIIIIIIIIIIIIIIIIIIIIIIIIIIIIIIIIIIIIIIIIIIIIIIIIIIIIIIIHIIIHIHIIIHIIIIIIIIIIIIIIIIIIIIIIIIIIIIIHIIIIIIIIIIIIIHIIIIIIIIIIIIIIIIIIIHHIIIIIIIIIIHIIIHHHIIIIIIHIIIIIIHIIHHHIIIHIIIIIIIHIIIIHIIIIIIIHHHHHIIHIIIIIIIHGHIIIIIIIIIIIIIHHIIIIIIIIHIIIIIIIIIIIIIIIIIIIIIIHIIHIIIIIIIIIIIIIIIIIIIIIIIIIIIHIIIIIIIIIIIIIIIIIIIIGIIIIIIIIIIIIIIHHIIIIIIIIIIDDDDD
@HISEQ:969:HM2KJBCX2:2:1101:19767:98145 2:N:0:ACTATGCA
GGAAATCCCATCCCCCACTATCCCTATTAACCATTACGGTGATCCTAGAAACCAACAAAATAGAACCATGCCGTCCTATTCTATTATTCGATGCTAATGTATTCGAGCAAAAATGCCTGCTTTAAACACTCTAATTTTTTCAAGGTAAAGGTCCTGGATCCGCAAGACACCCAATAAAGGACATCAAGTTTCTCCAGAAGGTGAGAAATCAACAGTAACAGTTCATACCCCTTAAGGCATGACCATCACGTCAATCCCGAAATTCAACTACGAGCTTTTTAACTGCAACAACTTTAATATACGCTATTGGAGCTGGAATTACCGCGGCTGCTGGCACCAGACTTGCCCTCCAA
+
00@<<1<11<111<1//<<<1<<1<DEE11111<<<1D0<111<G11<F11D1<1<D<<<1D1<11<CC11<<GH/<1D<1<CF1D11<11<101<D111C11@<HF<CG@GHE<HB1CCA(A(<8<BDF81<HCF1B6<<CAB8<GEH?B-:.HG?7-:HIHHD?CD</://F<C/IFG<F@B/HGFCD/D/@CHGC0@@C@0<0HFCC<:/11:@F?F<<1=GC<?@1<1<C:<1?IGHHG@C<CCHG1<FCDE<<11CC@EIIHG<<HGCHC<@FG1HHCFEIIIHHD11F1EIHE@E?CH@F@CCGD<<<CHGIHDH<DHE<FHGC<C<11<@<ED<C<HH<FH@@BDB
@HISEQ:969:HM2KJBCX2:2:1101:9784:98406 2:N:0:ACTATGCA
GGAAATCCCATCCCCAACTATCCCTATTAATCATTACGTCAATCCTAGAAACCAACAAAATAGGATCAACGTCCTATTTCATTATTCCATGCTAATGTATTCAAGCGCGAGCCTGCTTTAAACACTCTAATTTTTTCAAAGTAACAGTCCTGATTCCCCGCCACACCAAATTAATGACATGATGGTTCGTCAGAAGGTAGGAACCAGTAACACCAGTACGTACCTAAGGCACGACCAACGTACTGATCCCGAAATTCAACTACGAGCTTTTTAACTGCAACAACTTTAATATACGCTATTGGAGCTGGAATTACCGCGGCTGCTGGCACCAGACTTGCCCTCCAA
+
@<DD@HHHGHIEHHHIIIIGHHHGFHEFHICHHHIII?GHHHHHEH@G@FFHIGIHEHHIII<1<FHHIIG1CHHEHEHHIIIIIH?EH?GFHC?HHHHHHEHHIHHIHFHGHHHIIHFGG@8DFH@CGHHIHHHHE@GHIHHHFFDCH@HGHHHIIGIIHHIHEH@EIGIHGHHHHHHH@GIIIIIHHHCHHHHCIIHHEGIIEIHIIIIHHHHHGHIIHHIIHGHHIHIHHHEFGFHHIHGDIGHGHIHIHIIHGE@IIIHHHIHHIIIIIIIIIIIIIHHIHHIHIIIIHIIIIIIIIIIIIIHIIIIIIIHIIIIIIIHIIIHIIHFHEHIIIDHHDBD@D
@HISEQ:969:HM2KJBCX2:2:1101:9229:98567 2:N:0:ACTATGCA
GGAAATCCCATCCCCAACTATCCCTATTAATCATTACGTCGATCCTAGAAACCAACAAAATAGAATCAAACGTCCTATTTCATTATTCCATGCTAATGTATTCAAGCGCGAGCTTGCTTTAAACACTCTAATTTTTTCAAAGTAACAGTCCTGATTTCCCATGACACCAAATTAATGACATCGTGGTTCGTCAGAAGGGAGAAACCAATAATGCTAGTACGTACAAAGTACGACCGACATATTAGTCCCGAAATTCAACTACGAGCTTTTTAACTGCAACAACTTTAATATACGCTATTGGAGCTGGAATTACCGCGGCTGCTGGCACCAGACTTGCCCTCCAA
+
DDDDDIIIIIIIIIIIIIIIIIIIIIIIIIIIIIIIIIIIIIIIIIEHIIIIIIIIIIIGIIHHIIIIIIIIHIIIIIIIIIIIHIIEHIIIIIIHIIIIIIIIHIIIIIIIIIIIIIIIIIIIIIIIIIIIIIHIIIIIHHIIIHIIIIIIIIIIIIIIIIIIIIIIIIIIIIIIIIIIIIIIIIIIIIIIIIIIIIIIIIIIIIIIIIHIIIIIIIIIIIIIIIIIIIIIIIIIIIIHHIHIIIIHIIIIIIIIIIIIIIIIIIIIIIIIIIIIIIIIHIIIIIIIIIIIIIIIIIIIIIIIIIIIIIIIIIIIIIIIIIIIIIIIIIIIIIIIIIIDDDDD
@HISEQ:969:HM2KJBCX2:2:1101:3681:99524 2:N:0:ACTATGCA
GGAAATCCCATCCCCAACTATCCCTATTAATCATTACATCGGTCCGTAAACCATCAAAATAGAACCAATGTCCTATTTCATTATCCCATGCTAATGTATTCAAGGCAAAAAACGCCTGCTTTGAACACTCTATTTTTCTCAAAGTAAACTATCGGAATCCCATGAGCACTTAGTGAAAAGTACCAAAACATGTTCCTCCGAAGTACATGGCCAACATTCTCGCATGCGCATGACCGTGAGGCCACGGACGCTCGAATATCAACCAAGACTCAGACTACGAGCTTTTTAACTGCAACAACTTTAATATACGCTATTGGAGCTGGAATTACCGCGGCTGCTGGCACCAGACTTGCCCTCCAA
+
DDDDDIIIIHIIIIIIIIIIIIHIIIIIIIIHIIIGHHIGEHIIII@GHHIIHHIGIIHIIIIIIIIHGIIHIIIIIIIIIIIHIIIIIIIIIGIIHHHIHFHHHHIIIIIIIIIIHIIIIIIIIIIIIIIHHIIIIIIIIIIIIIIIIIIIIHFHIIIIIIIIIIIIHIIIIIHHHIIGIIIIIIIHHIIHIHIIGHIIHHHHHIIIIIIIIIIIIHHHIIIIIIIIIIIIIIIIIHIIIIIIIIIIIIIIIIIIIHHIIIIIIIHGIIIIIIIIIIIIIIIIIIIIIIIIIIIIIIIIIIHIIHIHIIIIIHIIIIIIIIIIIIIIIIIIIIIIIIIIIIIIIIIIIIIIIIIDDDDD
@HISEQ:969:HM2KJBCX2:2:1101:17722:99845 2:N:0:ACTATGCA
GGAAATCCCATCCCCAACTATCCCTATTAATCATTACGGTGATCCTAGAAACCAACGAAATAGAATCAGTCCGTCCTATTTCATTATTCCATGCTAATGTATTCAGACGATAGTCTGCTTTAAACACTCTAATTTTTTCAAAGTAACAGTCCTGATTTCCCATCACACCAAATAAATGGCATGAAAGTTCCTCAGAAGGTAGAGATCCATCTCACCAGTGCAGACAATTAAGCCTGACCAATGGGTAGACCCCGAAGTTCAACTACGAGCTTTTTAACTGCAACAACTTTAATATACGCTATTGGAGCTGGAATTACCGCGGCTGCTGGCACCAGACTTGCCCTCCAA
+
DBBDDIIIFHCEGHHHHIHFHFHHHIIHHHF?CCHHH1EHC?GFHIHHHHIECHIII1EEGHHHIHHHEHEFHFEDHEHHH@CFCHHHHIHHEEGFEHHEGGHGHIIIHIIIIIIIIIHHGHIHHHEHHIIHDFIHHDHHHIIIIHHHIIIIHHHHHIHHHIIIHHGGEHHIIIIHHGIIIIIIHIIHIGIIIIIHII;IIIIIIIIHGHIIIIIIIHIHHIIIIH=IIIIIHHIIIIHIIIHGHC<IHIIIIIIIIHIGGIIIIIIIIHHIIIIHIIIIIIIIIIIIIHHIIIHHHHIIIIHIIIIHIIIHHHGIHIIIIIIIIIIIIIIIIHHGHHIIIIIDCDDD
@HISEQ:969:HM2KJBCX2:2:1101:12037:99174 2:N:0:ACTATGCA
GGAAATCCCATCCCCAACTATCCCTATTAATCATTACGTCAATCCTAGAAACCAACAAAATAGAATCAAACGTCCTATTTCATTATTCCATGCTAATGTATTCAAGCGTGCGCCTGCTTTAAACACTCTAATTTTTTCAAAGTAACAGTCCTGATTCACCACGACACCAAATTAATGACATCGCGGTTCTTCAGAAGGTAGGAACCAATAATGCCAGTGCGTACCGAAGCACGACCAACAATTTGATCCCGAAATTCAACTACGAGCTTTTTAACTGCAACAACTTTAATATACGCTATTGGAGCTGGAATTACCGCGGCTGCTGGCACCAGACTTGCCCTCCAA
+
@@DBDHCG?F@DC?C@0<<FHHICHFHCH@CE1CCE@1D1<GEH@FHE<DG111<0<FHE111<111<DGH=GG=@1<FE@<D1CGHG<G1CEFHECEHHIIHHHH?HC@HGG@HHHGHHIIHFHECEHHHHH1EAHHHGEB1AHFF@HHFHHEB<C$GHHHHCEEHEHFC@CHHHF@HHHHGHFHHHCHIIIGIHHHHIHHEIHHIIIHFHHEHIIIHEHHHCHIGIIHBHAIHCHHHHHEEFHHDCIHHHHCIIGIIHCCHEHGHIIIHEHGIHEHIIHIIHFEHHIIHHHHHEHGHF@IHIHIIIHHHIHIIHDHF?EIIHHEEHHHD1IHHHHEC1@ADDB
@HISEQ:969:HM2KJBCX2:2:1101:19324:101289 2:N:0:ACTATGCA
GGAAATCCCATCCCCAACTATCCCTATTAATCATTACGTCAATCCTAGAAACCAACAAAATAGGATCGAACGTCCTATTTCATTATTCCATGCTAATGTATTCAAGCGTTAGCCTGCTTTAAACACTCTAATTTTTTCAAAGTAACAGTCCTGTTTCCCTGCAACACCAAATTAATGACATTACAGTTCTTCAGAAAGGAGGAATCAGCGAAGCCAGTGCATACCAGTGGCACGACCAACCTGCTGACCCCGAAATTCAACTACGAGCTTTTTAACTGCAACAACTTTAATATACGCTATTGGAGCTGGAATTACCGCGGCTGCTGGCACCAGACTTGCCCTCCAA
+
DDDDDIIIIIHFHIIIIIHHGHHIIIIIIIIHIIIIIIIIIHIHHIHGHHIHIHHHIIHHHHFFG@HHIIIIIGHIHHHHEHIHIIIHHHHGEEHHHIIHIEHGHHIHHIIFIHICHHIIHHIIHHIHHHIIIIIHIHHIHHHIHHHGFEHHGIGHHGHHEIIHEEEIIHHHGHHGIIHHHEHHIIIIIGIIHIIHIIIIIIHDHHHIIIIIGIIIIIIHIHHHHIHHEGIHHHEHHHFHCFEFFHCHGIIHHIIHHGIHHHHIIIIHHGIGIHIIHHIIIIHHGD1GFHEHHHHHHCCIIIIIIIIIHHHHHHHIHGIIIIIHHIIIIIIIIIIIHGHHHDDDDD
@HISEQ:969:HM2KJBCX2:2:1101:5704:100753 2:N:0:ACTATGCA
GGAAATCCCATCCCCAACTATCCCTATTAATCATTACCTCAATGCTCTACAAAACCAACAAAATAGAACCGAGGTCCTATTCTATTATTCCATGCAACATTATTCAGGCGGATAGCCTGCTTTAAGCACTCTAATTTTCTCAAAGTAAACGTACCGGCTACCGAAAACACCCAGTAAAGGGCATCAACGGCCAACCGATTGATTAGGACCAGACATGTAGTAACAGCAATTAAGCGTACCACATGCTAGTACCCGAGATCCAACTACGAGCTTTTTAACTGCAACAACTTTAATATACGCTATTGGAGCTGGAATTACCGCGGCTGCTGGCACCAGACTTGCCCTCCAA
+
@@BBDH1FHEEFHIHHC=CFEHHCHHFHHEHHHHCC@<CHHHHIIIFEEHEHIHGGHIIE@C1FCCGEE??DEDHHEH<CFEH11DHGHEEHHEF?HHHEHHGGHHIIIHHHHHHIHFFHCEIIHHHHHHHHHIGHHHECGFHIIIHHIEGGHDHEEDHHHHIIIIIIHHEHGIHGHDIHHHHHIHEIIIIIIHHCIIIHHHHHEHFHHIHIIIIHIIIIHIIIIGHHHHIHHHHFIHHGIIIIHGEDIIIIHHIHHIHIIIIIIIHIIHEIHHIIIIIIIHHHHHHIIHFHIIH=HHIIIIHEHGHHIHEIIIIHIIIIIIHHHIIIIIIIIIHHIIIHGIHHBABD@
@HISEQ:969:HM2KJBCX2:2:1102:6498:3396 2:N:0:ACTATGCA
GGAAATCCCATCCCCAACTATCCCTATTAATCATTACGGTGATCCTAGAAACCAACAAAATAGAACCATGCCGTCCTATTCTATTATTCCATGCTAATGTATTCGAGCAAAAATGCCTGCTTTAAACACTCTAATTTTTTCAAGGTAAAGGTCCTGGATCCGCAAGACACCCAATTAAGGACATCAAGTTTCTCCAGAAGGTGAGAAATCAACAGCAACAGTTCATACCCCTTAAGGCACGACCATTACGTCAATCCCGAAATTCAACTACGAGCTTTTTAACTGCAACAACTTTAATATACGCTATTGGAGCTGGAATTACCGCGGCTGCTGGCACCAGACTTGCCCTCCAA
+
ADDDDIIIHHHEHEHGIIGIGGHIHHIIIIHHIHHIIGHHIHGCHIHHC?GEHIIIIHIIIH<FHHIIIHH@DEDHC1FHIEHFFHIIHHIHG@GHHG@C@DCHIHEGHEHIHHICHHHFHHDBGHIIIIIHHGE?FGGGHIIIIHHHIHIHHEHEGHFHHIEHHHE@<HEHHFHHHEH:HHHHEIIFHGCHGGHHHEHIIIGGIHGHEIIHIHHGHHHFHGFHHIHIIIIIHHHHIIIIIHIIHEIIIIHGIHIIIIHIIIHGIHIIIHHHIGIHEGIHHIIHIFEHIIIIIIIHIIIHHIHHIIIIHHIIIHHHHHGHHHCIIIIIIHEIHIIHIHIIHIHGHHHHDDBD@
@HISEQ:969:HM2KJBCX2:2:1102:17664:3444 2:N:0:ACTATGCA
GGAAATCCCATCCCCAACTATCCCTATTAATCATTACGGTGATCCTAGAAACCAACAAAATAGAACCATGCCGTCCTATTCTATTATTCCATGCTAATGTATTCGAGCAAAAATGCCTGCTTTAAACACTCTAATTTTTTCAAGGTAAAGGTCCTGGATCCGCAAGACACCCAATAAAGGACATCAAGTTTCTCCAGAAGGTGAGAAATCAACAGTAACAGTTCATACCCCTTAAGGCATGACCATCACGTCAATCCCGAAATTCAACTACGAGCTTTTTAACTGCAACAACTTTAATATACGCTATTGGAGCTGGAATTACCGCGGCTGCTGGCACCAGACTTGCCCTCCAA
+
BDDDDIIIIIIIIIIIIIIIIIIIIIIIIIIIIIIIIHIIIIHIIIIIIIIIIIIIIEHIHIGHIIHIIHIGIHIIII@HHIIIHIIIHHIIIIIIIIIHIHHIIIHIIIIHIIIHGHHIIHHHHIFIIIIIIIHHHIHIIIIIIIIIIIIIIIIIIIIIIIIIIIIIIIIHIIIIIIIIIIHIIIIIIIIIIIIIIIIIIIIIIIIIHIIIIIIIIHIIIIIIIHHIIIIIIIIIIIIIIIIIIIIHIIHGIIIGIIIIIIIIIIHHIHIIIIIIIHIIIIIIIIIIIIIIIIIIIIIIIIIIIIIIIIIIIIIIIIIIIIIIIIIIIIIIIIIIIIIIIIIIIIIIDDDDD
@HISEQ:969:HM2KJBCX2:2:1102:9668:5313 2:N:0:ACTATGCA
GGAAATCCCATCAGCCCAACTATCCCTATTAATCATTACGTCGATCCTAGAAACCAACAAAATAGAATCAAACGTCCTATTTCATTATTCCATGCTAATGTATTCAAGCGCGAGCTTGCTTTAAACACTCTAATTTTTTCAAAGTAACAGTCCTGATTTCCCGCGACACCAAATTAATGACATCGTGGTTCGTCAGAAGGGAGAAACCAATAATGCTAGTACGTACAAAGTACGACCGACATATTAGTCCCGAAATTCAACTACGAGCTTTTTAACTGCAACAACTTTAATATACGCTATTGGAGCTGGAATTACCGCGGCTGCTGGCACCAGACTTGCCCTCCAA
+
DDDDDIIIGIIIIGIIIIIIIIIIIGIIIIIIIIIIIIIIIIIIIIIIIIHHIIIIIIIIIIIIIIHIIIIIIFGHGHIHIIIIIIIGIIIIIIIIIIIIIIIIIHIIIIIIHIIIIIIHIHIIIHIIIIIIIIIIIIIIIIIIIIIIIIIIIIIIIIIIIHIIIIIIIHIIIIIIIIHIIIIIIIIIIIIIIIIIIIIIIIIIIIIHIIIIIIIIIIIIIIIIIIIIIIIIIIIIIIIIIHIIHIIIIIIHIIIIIIIIIIIIIIIIIIHIIHIIIIIIIIIIIIIIIIIIIIIIIIIIIIIIIIIIIIIIIIIIIGIIIIIIIIIIIIIIIIIIIIIIIDDDDD
@HISEQ:969:HM2KJBCX2:2:1102:13126:5058 2:N:0:ACTATGCA
GGAAATCCCATCCCAACTATCCCTATTAATCATTACGGTGATCCTAGAAACCAACAAAATAGAACCATGCCGTCCTATTCTATTATTCCATGCTAATGTATTCGAGCAAAATGCCTGCTTTAAACACTCTAATTTTTTCAAGGTAAAGGTCCTGGTTCCACATGACACCCAATTAAGGACATCATGCTTCTCCAGAAGGTGAGAAATCAACTGCGACAGTTCATACCCCTTAAGGCACGACCATCACGTCAATCCCGAAATTCAACTACGAGCTTTTTAACTGCAACAACTTTAATATACGCTATTGGAGCTGGAATTACCGCGGCTGCTGGCACCAGACTTGCCCTCCAA
+
DDBDDGIIHIIIIIIIGHIIIHIIIIIIIIHIIIHIIIIIIIIHHHIIIIIIIIHGHIFHHCHIIHCHF?G/C/<CCHHHF?HHHHHGHIHHHIIHIHHHHIGIIIGIIIHIIHIHIHIGGHGHHHHCIIHHHHHHIHHHIHIIIHHHIHIIIHIHHIIIIIIHIIIIIIIIHIIIIIIIIIIIIIIHHIIIIIIIIIIIHIIIIHIIIIIIIIIIIIIIHIIIIIIIIHHHHIIIGIIIIIIIIIIHEGIHIIIIIIIIIIIIIIIIHHIIIIIIIIIHIHIIIIIIIIIIIIIIIIIIIIIIIIIIIIIIHHIIIIIIIIIIIIIIIIIIIIIIIIIIIIIIIIDDDDD
@HISEQ:969:HM2KJBCX2:2:1102:20643:5750 2:N:0:ACTATGCA
GGAAATCCCATCCCCAACTATCCCTATTAATCATTACGGTGATCCTAGAAACCAACAAAATAGAACCATGCCGTCCTATTCTATTATTCCATGCTAATGTATTCGAGCAAAATGCCTGCTTTAAACACTCTAATTTTTTCAAGGTAAAGGTCCTGGTTCCACATGACACCCAATTAAGGACATCATGCTTCTCCAGAAGGTGAGAAATCAACTGCGACAGTTCATACCCCTTAAGGCACGACCATCACGTCAATCCCGAAATTCAACTACGAGCTTTTTAACTGCAACAACTTTAATATACGCTATTGGAGCTGGAATTACCGCGGCTGCTGGCACCAGACTTGCCCTCCAA
+
DDCCDHGIIIIHGHGIIIIHIIIIIIIIIIIGIIIIIHHHIHIGIIHIIIIHHIIIHIIIIIHIHGHHIGHHHHDHGFFHHIIGHIFHIIIC@EHHIHHFH<DFHIHGHHIIIIHHHHHHHIIIIIIHHHHHGHIIIIIHHHHHHIIHIHHIHGIHHIIIIIIIHIIIHIHHIIIIIIIIIIIIIIIIIIIIIIIIIGHHIIIIIIIIIHIIIIIIIIIHIIIIIIIIIIIIHII<IIIIIIIIIIIIIHHIHHIIIIIIIIIIIIIIHIIIIIHIIIIIIIIIIIIIIHIIIIIIIIIIIIIIIIIIIIIIIIIIIIIIIIIIIIIIIIIIIIIIIIIIIIIIIIIDDDDD
@HISEQ:969:HM2KJBCX2:2:1102:1481:6289 2:N:0:ACTATGCA
GGAAATCCCATCCCCAACTATCCCTATTAATCATTACGGTGATCCTAGAAACCAACAAAATAGAACCATGCCGTCCTATTTTATTATTCCATGCTAATCTATTCAAGCACAAGCCTGCTTTAAGCACTCTAATTTTTTCAAGGTAATAGCTCTGCTTCCCCAACGCACTAACTTAATAGCATGCTGGTTATTCAGAAGGTAGGAATTCATCAGGCCAGTGCGGACAGTGAAGCCCGACCAACCGACAAACTCCGAAATTCAACTACGAGCTTTTTAACTGCAACAACTTTAATATACGCTATTGGAGCTGGAATTACCGCGGCTGCTGGCACCAGACTTGCCCTCCAA
+
<D@DD@HHHHHHEHIHHIIIIHIIIIIIIIGFHFIHIIHIIIIIIIIGHIIIHG1EEE@HHIGHHGIIHFHIHHGIHHIHHICGHHIIIIHHIIIEHHHIIHIIHHHHHHHIGIIHIHHIHGHIIIHHHHHHIIIIIIIHHIHEIHIIIIIIHHIIHHIIIIIHIIIIIIIIHIHIHIIHIIHIIIIHHFGHIIIGIIIIII:HCIIHIIIIIIIIIIIHIIIHIHIIHIGHHHIIHHHHHGIIIHHHEIIIIIHHFIIIIHIIHIIHHIIIHHHIIIIIHIIHHHHIIHIIIHHHIGIIIGIIHHHIIIIIIIIIIIIIIIIIIIIIIIIIHFIIIIHHGHIDDDAD
@HISEQ:969:HM2KJBCX2:2:1102:5793:6545 2:N:0:ACTATGCA
GGAAATCCCATCCCCAACTATCCCTATTAATCATTACATCGATCCTAGAAACCAACAAAATAGAATCTGATGTCCTATTTCATTATTCCATGCTAATGTATTCAAGCGTAAGCTTGCTTTAAACACTCTAATTTTTTCAAGGTAACAGTCCTAATTCCCCATAACATCAAATAAATGACATTATGGTTCTTTAGAAGGTGAGAACCAATAAAACCAGTACATACCAAGGCATGACCGATTCCTTGATCCCGAAATTCAACTACGAGCTTTTTAACTGCAACAACTTTAATATACGCTATTGGAGCTGGAATTACCGCGGCTGCTGGCACCAGACTTGCCCTCCAA
+
DDDDDIIIIIIIIIIIIIIIIIIIIIIIIIIIIIIIIIIIIHIIIIIIIIIIIIIIIEHHHHIHIIIIIIIIIIIIIIIIIIIIIIIHIIIIIIIIIIIIIIIIIIIIIIIIIIIIIIIIIIIIIHIIIHIIIIIIIIIIIIIIIIIIHIIIIIIIHHHHIIIHIIHIIIIIIIIIIIIIIIIIIIIIIIHIIIIIIIIIIIIIIIIIIIHIIIIIIIIIIIIIIIIGIIIIIIIIIIIIIHHHIIIIIIIIIIIHIIIIHHHIHIIIIIIIHHIIIIIIIIIIIIIIIHIIIIIIIIIIIIIIIIIIIIIIIIIIIIIIIIIIIIIIIIIIHIIIIIIIDDDDD
@HISEQ:969:HM2KJBCX2:2:1102:8455:6614 2:N:0:ACTATGCA
GGAAATCCCATCCCAACTATCCCTATTAATCATTACATCGATCCTAGAAACCAACAAAATAGAATCGGATGTCCTATTTCATTATTCCATGCTAATGTATTCAAGCGTGAGCCTGCTTTAAACACTCTAATTTTTTCAAGGTAACAGTCCTAATTCCCCGTGACACCAAATTAATGGCATTACGGTTCTTTAGAAGGTGAGAAATCAATAATATCAGTACATACCAACGGCATGACCGAAACATTGATCCCGAAATTCAACTACGAGCTTTTTAACTGCAACAACTTTAATATACGCTATTGGAGCTGGAATTACCGCGGCTGCTGGCACCAGACTTGCCCTCCAA
+
DDDDDIHIHHIIIIIIIIIIIIIIIIIIIIIIIIIIIIIIIIIIIIIIGIIIIIHHIIIIIHIGIIIIIIIHIGIIIHIGGIIIIGHIIIIHIIIIIIIIHHIIIIIIIIIGIIIIIIIIIIIIIIIIIIIIIIIGHIIIIIIIIIIIIIIIIIIIIIIIIHIIIHIIIIIIIIIIIIIIIIIIIIIIIIIIIIIIIIIIIIIIIIIIIIIIIIIIIIIIIHIIIIIIIIIIIIIIIIIIIIIHHIIIIIIIIIIIIIIIIIIIIIIIIIIIIIHIIHIIIIIIIIIIIIIIIIIIIIIIIIIIIIIIIIIIIIIIIIIIIIIIIIIIIIIIIIIIIIIIIDDDDD
@HISEQ:969:HM2KJBCX2:2:1102:20715:5437 2:N:0:ACTATGCA
GGAAATCCCATCCCCAACTATCCCTATTAATCATTACGTCAATCCTAGAAACCAACAAAATAGGATCGAACGTCCTATTTCATTATTCCATGCTAATGTATTCAAGCGTTAGCCTGCTTTAAACACTCTAATTTTTTCAAAGTAACAGTCCTGTTTCCCTGCAACACCAAATTAATGACATTACAGTTCTTCAGAAAGGAGGAATCAGCGAAGCCAGTACATACCAGTGGCACGACCAACCTGCTGACCCCGAAATTCAACTACGAGCTTTTTAACTGCAACAACTTTAATATACGCTATTGGAGCTGGAATTACCGCGGCTGCTGGCACCAGACTTGCCCTCCAA
+
DADADIIIIIIIIICHHHHIIIHHIIIIIIIIIIIIIEHIIIIIIHIHIIIIHIIIIHHHHIIHIIHIHIH<CEHHHHIHHIIIIHGHEHIHHIEGHHHIIIIIIGIIIHHHHGHHHHHHHHIHIIIIHHIHIHHIIIIHHIIIIHHIIIHHIHIHIIIGIIIIIHIHIHHHIIIHHFIHIIIIIHHHGIHIIIHIIIIIHHHIHIIIGHFIIHIIHFFHHIIIIIIIIHIIIIIIIIHIIIHGCIIIIIIIIIIIHIIIIIIIIHIIIIHIHHHIHIIIIIIHHIIIIIGIIIIIIIIIIIIHIIIIIIIIIIIIHIIHIIIIIIIIIIIIIIIIIIIIIDDDDC
@HISEQ:969:HM2KJBCX2:2:1102:15651:5762 2:N:0:ACTATGCA
GGAAATCCCATCCCAACTATCCCTATTAATCATTACGGTGATCCTAGAAACCAACAAAATAGAACCAATGCCGTCCTATTTTATTATTCCATGCTAATCTATTCAAGCACTAGCTTGCTTTAAGCACTCTAATTTTTTCAAGGTAATAGCTCTGCTTCCCCAACGCACCAAATTAATGGCATGAAGGTTATTCAGAAGGTAAGAATCCATCAAATCAGTACGAACAGTGAAGCCCGACCGATAGACAGATTCCGAAATTCAACTACGAGCTTTTTAACTGCAACAACTTTAATATACGCTATTGGAGCTGGAATTACCGCGGCTGCTGGCACCAGACTTGCCCTCCAA
+
DDDDDIIIIIIIIIIIIIIIIIIIIIIIIIIIIIIIIIIIIIIIIIIIIIIIIIIIIIHIIIIIIIIIIHEHHHHIHIIIIIIIIIIIGIIIHHIIIIIIIIIIIIIIIIIIIIIIIIIIIIIIIIIIHIIIIHIIIIIIIIIIIIIIHIIIIIIIIIIIIIIIIIIIIIIIIIIIIIIIIIIIIIIIIIIIIIIIIIIIIIIIIIIIIIIIIIIIIIIIIIIIIIIIIIIIIIIIIIIIIIIIIHHIIIIIIIIIIIIIIIIIIIIIIIIIIIIIIIIIIIIIIIIIIIIIIIIIIIIIIIIIIIIIIIIIIIIIIIIIIIIIIIIIIIIIIIIIIIIIIIIDDDDD
@HISEQ:969:HM2KJBCX2:2:1102:8373:7687 2:N:0:ACTATGCA
GGAAATCCCATCCCCAACTATCCCTATTAATCATTACGGTGATCCTAGAAACCAACGAAATAGAATCAGTCCGTCCTATTTCATTATTCCATGCTAATGTATTCAGACGATAGTCTGCTTTAAACACTCTAATTTTTTCAAAGTAACAGTCCTGATTTCCCATCACACCAAATAAATGGCATGAAAGTTCCTCAGAAGGTAGAGATCCATCTCACCAGTGCAGACAATTAAGCCTGACCAATGGGTAGACCCCGAAGTTCAACTACGAGCTTTTTAACTGCAACAACTTTAATATACGCTATTGGAGCTGGAATTACCGCGGCTGCTGGCACCAGACTTGCCCTCCAA
+
000<@GC1@<1FD1CCHHIEFE?G@GHCHCGEHHHH?GFH1CE<FHE@CGH1<<F0<DEGHHGHIEHI<<<C0F?EHHCHE?FEEHEFH11D111C@FFGEGFHFEC1EIHHHIHIIHHIHIHHIGGE@GHHIIHHEEHHIIIIHGCHHHGEFFHIHEEEHHGHFEFD0FGIHIHGEEHHHFIGHHHIHHFHFECHGHEHFFF7HIIHIIIIIHDEHHEHEFFGG@FIIIHHHHHHG@EH@IHHHFDIIHHHHHIIHGEHHCHHIHEHHHFHHHGIIIHEGGGCIHIIHHIHHIIIIIIIIIHIHHIIIIHIIGIHIHHHEGCGHEIGHFFHHHEHHHE=EEE@?D@0
@HISEQ:969:HM2KJBCX2:2:1102:4506:8063 2:N:0:ACTATGCA
GGAAATCCCATCCCCAACTATCCCTATTAATCATTACGGTGGTCCTAGACCAACAAAATAGAACCAACGTCCTATTCTATTATTCCATGCTAATCTATTCAAGCAAAAGCCCGCTTTAAACACTCTAATTTTTTCAAGGTAATGGTCCTGGTTCCCCGACACACCCAATAAAGGGCATACCGGCTCACCAGAAGGATAGACCCGACAGCAGAACAGTACTCGCCAGAGACGGACCGTCCGGTCAGGCCTAAAATTCAACTACGAGCTTTTTAACTGCAACAACTTTAATATACGCTATTGGAGCTGGAATTACCGCGGCTGCTGGCACCAGACTTGCCCCTCCAA
+
DCDDAIIIIIIIIIIIIHIIIHIGHHHIIHIIHHIGIIIIHIIHIHIIIGHHHHI?HEHIGIHGHEHIGIHCHGHHGHHIIIIIIFHHHG?EHHHHHHIHIFGHHIIIHHHHIIIIIIIIIIHIIHHIHHIIHHHIHHHHIHHHHHEHIIHHHFIHHIHFHHIHGIIIIIIIHHHIHHIIHHIHHIHHFHHIIHIHIH7HHHIIIIHFIIHIIGHHHH<HIHHIIIIIIIIIIIIIIHHIIHECIGIIIIIIIIIIIIHHIIIIIIIIIIIIIIHIIIIIIIIIIIIIIIHHIHHHDD<IGIHIIHHIIIIIIHHIIIIIIIIIIIIFHIIIIIIIIIIIDDDDD
@HISEQ:969:HM2KJBCX2:2:1102:12044:8085 2:N:0:ACTATGCA
GGAAATCCCATCCCCAACTATCCCTATTAATCATTACGGTGATCCTAGAAACCAACGAAATAGAATCAGTCCGTCCTATTTCATTATTCCATGCTAATGTATTCAGACGATAGTCTGCTTTAAACACTCTAATTTTTTCAAAGTAACAGTCCTGATTTCCCATCACACCAAATAAATGGCATGAAAGTTCCTCAGAAGGTAGAGATCCATCTCACCAGTGCAGACAATTAAGCCTGACCAATGGGTAGACCCCGAAGTTCAACTACGAGCTTTTTAACTGCAACAACTTTAATATACGCTATTGGAGCTGGAATTACCGCGGCTGCTGGCACCAGACTTGCCCTCCAA
+
DDDDCIIIIIIIIIIIIIIIIIIGIIIIIIIIIIIIIIIIIIIIIIIIIIGIIHIIIIIHIIIIIGHIIIHHIHHHIHIHHHIIIIIGIIIIHGIIIIIEHHIHIIIIHIIIIIIIIIIIIHIIIIIIIIIIIHHIIHHIGIHHIIIIIHIIIIIIIIIIIIIIIIIIIIIIIIIIIIIIHHIIIIIIIHIIIIIIIIIIIIIIIIIIIHIIIIIIIIIIIIIIIIIIIIIIHIIIIIIIIHIIHHGIIIIIIIIIIIIIIIIIIIIIIIIIIIIIIIIIIIIHIIIIIIIIIIIIIIIIIIIIIIIIIIIIIIIIIIIIIIIIIIIIIIIIIIIIIIIIIIIDDDDD
@HISEQ:969:HM2KJBCX2:2:1102:10470:8692 2:N:0:ACTATGCA
GGAAATCCCATCCCCAACTATCCCTATTAATCATTACGTCAATCCTAGAAACCAACAAAATAGGATCGAACGTCCTATTTCATTATTCCATGCTAATGTATTCAAGCGTTAGCCTGCTTTAAACACTCTAATTTTTTCAAAGTAACAGTCCTGTTTCCCTGCAACACCAAATTAATGACATTACAGTTCTTCAAGAAGGAGGAATCAGTAAAGCCAGTACATACCATTGGCACGACCAACCTACTGACCCCGAAATTCAACTACGAGCTTTTTAACTGCAACAACTTTAATATACGCTATTGGAGCTGGAATTACCGCGGCTGCTGGCACCAGACTTGCCCTCCAA
+
DDDDDIIIIIIIIIIIIIIIIIIIIIIIIIIIIIIIIIIIIIIIHIIIIIIIIIIIHIHIIIHIGIHIIIIGGHIIIIHIIIIIIIIHIIIIIIIIHIIIIIIIIIIIIIIIIIIIIIIIIIIIIIIIIIIIIIIIIHIIIIIIIIIHIIIIIIIIIIIIIIIIIIIIIIIHIIIIIIHIIIIIIIIIIIIIIIIIIIIHIIIIIIIIIIIIIIIIIIIIIIIIIIIIIIIIIIIIIIHIIIHHHIIIIIIIIHIIIIIIIIIIIIIIIIIIIIIIIIIIIIIIIIIIIIIIIIIIIIIIIIIIIIIIIIIIIIIIIIIIIIIIIIIIIIIIIIIIIIIIIDDDDD
@HISEQ:969:HM2KJBCX2:2:1102:18933:10212 2:N:0:ACTATGCA
GGAAATCCCATCCCCAACTATCCCTATTAATCATTACGTCAATCCTAGAAACCAACAAAATAGGATCGAACGTCCTATTTCATTATTCCATGCTAATGTATTCAAGCGTTAGCCTGCTTTAAACACTCTAATTTTTTCAAAGTAACAGTCCTGTTTCCCTGCAACACCAAATTAATGACATTACAGTTCTTCAGAAAGGAGGAATCAGCGAAGCCAGTACATACCAGTGGCACGACCAACCTGCTGACCCCGAAATTCAACTACGAGCTTTTTAACTGCAACAACTTTAATATACGCTATTGGAGCTGGAATTACCGCGGCTGCTGGCACCAGACTTGCCCTCCAA
+
<D@D@HHFEH1DGHHHHHHH<1<EHHFHHHFEHHEE@@G1EGH1FFGFHGIECHHHHHHEHHGGFECHCHIHEGHHHHCG?F@FF<DGHCH11D1<EFD86CGHG?FE0FHIHHHHHAFEHFEHHHHHGCGD@HGEHHHHHHHIIIHH@FC<HFHEIHFGIGHGF01F?FHHGHGHIIHG@GHGCHFCF?FGHHHHCHHHHFHHGHIIGIHHHGIIHIIIHIIIIIIIHGGGGIIIGIIIIHG@DEIIIHEFIIIIIIHHHHIHHHHHHHGIFHGGIIIIIIIIHHHHIHHHEIIHHGIIIIIIIHIIIIIIIIIIHDIHHHIIIHHIIIHIIIIIIIIIIBADDD
@HISEQ:969:HM2KJBCX2:2:1102:7568:10821 2:N:0:ACTATGCA
GGAAATCCCATCCCCAACTATCCCTATTAATCATTACTCGGGTCCCGAAGGCCAACACAATAGGACCAGACTCCTATCACGTTATTCCATGCTAATGTATTCAGAGCATAAGCTTGCTTTGAGCACTCTAATTTTTTCGAAGTAACAGCACCGGAACCACAACCCAGCCAATTAAGGCCAAGAGCACGCCGCCGACAAAAGGGACGGAAGGGCAGGTGCACACCTAGTAGGCGGACCGACCCTTACGACCCAAGATCCAACTACGAGCTTTTTAACTGCAACAACTTAAATATACGCTATTGGAGCTAGAATTACCATGGTTGCTGGCACCAGACTTGCCCTCCAA
+
DDDDDIHIIIIIHIIHIIIIIHIIIIIIIIIIIIIIIIIIGHHHCHEHHHHGEHHIIIIFHIHHGIIGHHIIGHHHHHIHHHHHIIIIIIIIIHIIIIIIIHIHIIIIIHIIIIHIHIIIIIIIHIIIIIHIIHIIIIIIHEIIIIHHIHHIHHIHIIIIIIIIIIIIIIIIIHIIIHIIIIIIIIIIIIIIIIHHIIIIIIIHIIIHIIHIIIHIHHHIIIIIIIIIIIIIIIIIIIIIIIHFGHHIIIHIHIIHHGHHIIIIIIIIIIIIIIIIIIIIIIIHHHIIIIIIHIIIIIIIIIIIIHHIHIIHIIIIIIIIIIHIHIHIIIIIIIIIIIIIIDDDDD
@HISEQ:969:HM2KJBCX2:2:1102:3877:11213 2:N:0:ACTATGCA
GGAAATCCCATCCCCAACTATCCCTATTAATCATTACGTCGATCCTAGAAACCAACAAAATAGAATCAAACGTCCTATTTCATTATTCCATGCTAATGTATTCAAGCGTAAGCCTGCTTTAAACACTCTAATTTTTTCAAAGTAACAGTCCTGATTCCCCACGACACCAAATTAATGACATCGCGGTTCTTCAGAAGGTAGGAACCGATAATGCCAGTGCGTACCGAGGCACGACCAACAATTCGATCCCGAAATTCAACTACGAGCTTTTTAACTGCAACAACTTTAATATACGCTATTGGAGCTGGAATTACCGCGGCTGCTGGCACCAGACTTGCCCTCCAA
+
DDDDDIIIIIIIIIIIIIIIIIIIIIIIHIIIIIIIIIIIIIIIIIIHIIIIIIIIGIIIHHHEHHIIIIIHHIIIIIIIIIIIIIIHIIIIIIIIIIIIIIIIIIIIHIHIIIIIIIIIIIIIIIIIIIIIIIIIIIIIIIIIIIIIIIIIIIIIIIIHIIIIIIIIIIIIIIIIIIIIIIIIIIIIIIIIIIIIIIIIIIIIIIIIIIIIIIIIIIIIIIIGIIIIIIIIIIIIIIIIHHHHIIHIIIHIIIIIIIIIIIIHIIIIIIIIIIIIIIIIIIIIIIIIIIIIIIIIIIIIIIIIIIIIIIIIIIIIIIIIIIIIIIIIIIIIIIIIIIIIDDDDD
@HISEQ:969:HM2KJBCX2:2:1102:4452:12163 2:N:0:ACTATGCA
GGAAATCCCATCCCCAACTATCCCTATTAATCATTACTCATTTCCCCAAAAACCAACAAAATTCGAGATACGAGTCCTAAATTATTATTCCATGCTAATGTATTCATAACTTTCAGCCTGCTTTAAACACTCTAATTTTTTCAAAGTAAAGGTCCTGGATTGCGAACCCAACCCAGTAAAGGGCAGGAACGTTCTCCAGGAAGATGGTAAGCGCGCATCGGCACTCACACACGATACCGTGGCGGGCCAAGCGCACTATACCAGAAATCCAACTACGAGCTTTTTAACTGCAACAACTTTAATATACGCTATTGGAGCTGGAATTACCGCGGCTGCTGGCACCAGACTTGCCCTCCAA
+
DDDDDIIIIIIIIIIIIIIIIIHIIIIIIIIIIIIIIIIIIIIIIIIIIIIIIIIIIIIIIIHIIGIHIIIGFH@@HHHIIIIIIIIIIIIIIIIIIIIIICGHHHIIIIIHIIIIIIIHHIIIIIHIIHIIIIIIIIHHIIIIIIIIIIIHHHHIIIIHIIIIHIIIIIIHIIIIIIIIIIIIIIIIIIIIIIIIIIIIIIIIIIIHIIIIIIIIIIIIIIIIIIIIIIIIIIIIIIIIIIIIIIIIIIIIIIIHHIIIIIIIIIHIIIIIIIIIIIIIIIIIIIIIIIIIIIIIIIIIIIIIIIIIIIIIIIIIIIIIIIIIIIIIIIIIIIIIIIIIIIIIIIIIIIIIIDDDDD
@HISEQ:969:HM2KJBCX2:2:1102:2174:12566 2:N:0:ACTATGCA
GGAAATCCCATCCCCAACTATCCCTATTAATCATTACAGCGGTCCTAGAAACCAACAAAATAGAACCGATGTCCTATTCTATTATTCCATGCTAATGTATTCGAGCAAAGGCCTGCTTTGAACACTCTAATTTTTTCAAGGTAAAAGTCCTGGTTCCCCATTACACCCAATAAAGGGCATAAGGCTCCCCAGAAGGAAAGACCCGACCGAATCCGTACGCTCGATTAGGAGGACAGATCAGCCAGGTCCAAGGTTCAACTACGAGCTTTTTAACGGCAACAACTTTAATATACGCTATTGGAGCTGGAATTACCGCGGCTGCTGGCACCAGACTTGCCCTCCAA
+
AADDCIIIIIIIIIIIIIIIIIIHHIIIIIIIIIHIIIIIIIHIIIIIIIIIIIHII1GHHIHHIIIIHIIHGFHIIHHIIIIIHIHHHIIEHHIIHIEHGGHHHIIIIIHIHIIIHIIFEFHHHIIIIIIIHHHDHGEHHHEHHIIIIIIIIHHHHHIIHGHIHIGGHHIHHHHHIIHIHHHIHHHIIIIIHHIIIIIIIIIHEHHHHHIIIIHIIIIHIIHEEIIIHHIHFHFIIIIIIHHIIIIIHIIIHIHIIHGIIHHIIIIIHIIIIIHIHGHGHGIIHHGEFIHIIIIHHHHHHIIIIIIIHHIIIIIHIIHHIIIIIIIIIIIIIIIIIIIDDDDD
@HISEQ:969:HM2KJBCX2:2:1102:12155:12249 2:N:0:ACTATGCA
GGAAATCCCATCCCCAACTATCCCTATTAATCATTACGGTGGTCCTAGAAACCAACAAAATAGAACCACAACGTCCTATTCTATTATTCCATGCTAATCTATTCAAGCAATAGCCCGCTTTAAACACTCTAATTTTTTCAAGGTAATGGTCCTGGCTCCCCAACACACCCAATAAAGGACATGCTGGCTCACCAGAAGGAAGACCCGACAGCAGACAGTACTCGCCAAAGACGGACCGCCCGGCCAGGCCTAAAGTTCAACTACGAGCTTTTTAACTGCAACAACTTTAATATACGCTATTGGAGCTGGAATTACCGCGGCTGCTGGCACCAGACTTGCCCTCCAA
+
@DDDDIIIHGHHHIIIIHIIIIIIIIIIIHIIIIIIIIIHHIIHIIIIIIIHIIIIIGIFHIHHIIIHIIIIGHIIIIIHIIHHHIIHHIIIIIIHIHHHIHHHIIIIIIIIHHHHGFHHIIIIIIIIIIIIIIIHIIIIIHIIIHHIIIIIHIHIIIIIIHIHIIIIIIIIIIIIIIIHHIIIHIIHHGHHIIIIIIIIIIIIIIIHIIIIHIIIIIIIIIIIIIIIIIIIIIIIIHHIHHIIIIIIHIIIIHIIIIHIIIIIIIIIIIIHIIIIIIIIIIIHIIHIIIIGIIIIGIIIIIIIIIIIIHIIIIIIIIIIIIIIIIIIHIIIIHIFIIIIIDDDDD
@HISEQ:969:HM2KJBCX2:2:1102:19820:12700 2:N:0:ACTATGCA
GGAAATCCCATCCCCAACTATCCCTATTAATCATTACATCGATCCTAGAAACCAACAAAATAGAATCCGATGTCCTATTTCATTATTCCATGCTAATGTATTCAAGCGTAAGCTTGCTTTAAACACTCTAATTTTTTCAAGGTAACAGTCCTAATTCCCCATAACATCAAATAAATGACATTATGGTTCTTTAGAAGGTGAGAACCAATAAAACCAGTACATACCAAGGCATGACCGATTCCTTGATCCCGAAATTCAACTACGAGCTTTTTAACTGCAACAACTTTAATATACGCTATTGGAGCTGGAATTACCGCGGCTGCTGGCACCAGACTTGCCCTCCAA
+
ADDDDIHIIIIIIIIIIIIIIIIIIIIIIIIIIIIIIIIIIIIHIIIIIHIIIIIIHEHIIIIIIIIIIGIIIIEHHIIIIHIIIIIIIIIIHIIIIIIIIIIHIHHIIIHIIIIIIIIIIIIIIIIIIIIIIIIIIIIIIIIIIIIIIIIIIIIIIIIIIIIIIIIIIIIIIIIIHIIIIIIIIIIIIIIIIIIIIIIIIIIHIIIIIIIIIIIIIIIIIIIIIIIIIIIIIIIIIIIIIHHHGIHIGIIIIIIIIIIIHIIIIGIIIIIIIIIIIIIIIIIIIIIIIIIIIIIIIHIIIIIGIIIIIIIIIIIIIIIIIIIIIIIIIIIIIIHIHIIIDDDDD
@HISEQ:969:HM2KJBCX2:2:1102:17612:12506 2:N:0:ACTATGCA
GGAAATCCCATCCCCAACTATCCCTATTAATCATTACGGTGATCCTAGAAACCAACGAAATAGAATCAGTCCGTCCTATTTCATTATTCCATGCTAATGTATTCAGACGTTAGCCTGCTTTAAACACTCTAATTTTTTCAAAGTAACAGTCCTGATTTCCCACCACGCCAAATTAATAACATGATGGTTCCCCAGAAGGTAGAAATTCTACACACCAGTACAGACTTGGTAGCCCGACCGACGGTAGAACCCCGAAATTCAACTACGAGCTTTTTAACTGCAACAACTTTAATATACGCTATTGGAGCTGGAATTACCGCGGCTGCTGGCACCAGACTTGCCCTCCAA
+
DDDDDIIIIIIIIIIIIIIIIIIIIIIIIIIIIIIIIIIIIIIHIIIIIIIIIIIIIIIIIIIIIHHHHIIHIHIHIIIIIIIIIIIIIIIIIIIIIIIIIIIIIIIIIIIIIIHIIIIIIIIIIIIIIIIIIIIHIIIIIIIIIIHIIHIIIIIIIIIIIIIIIIIIIIIIIIIIIIIIIIIIIIHIIIIIIIIIIIIIIIIIIIIIIIIIIIIIIIIIIIIIIIIIIIIIIIIII?IIIIIIHHGIIIIIIIIIIIIIIIIIIIIIIIIIIIIIIIIIIIIIIIIIIIIIIIIIIIIIIIIIIIIIIIIIIIIHIIIIIIIIIIIIIIIIIIIIIIIIIIIDDDDD
@HISEQ:969:HM2KJBCX2:2:1102:2204:12092 2:N:0:ACTATGCA
GGAAATCCCATCCCCAACTATCCCTATTAATCATTACGTCAATCCTAGAAACCAACAAAATAGGATCAACGTCCTATTTCATTATTCCATGCTAATGTATTCAAGCGCGAGCCTGCTTTAAACACTCTAATTTTTTCAAAGTAACAGTCCTGATTCCCCACCACACCAAATAAATGACATGATGGTTCGTCAGAAGGTAGAAATCAGTAACACCAGTACGTACCGAAGGCACGACCAGCGTACTAATCCCGAAATTCAACTACGAGCTTTTTAACTGCAACAACTTTAATATACGCTATTGGAGCTGGAATTACCGCGGCTGCTGGCACCAGACTTGCCCTCCAA
+
@ADDACCD@GGECFEHHEFHHHHHE?GHIIHHIEHIHHCCGHEGG?FC?FH11DGH1CF1DD<F@GC@<FHHHHHIF@CHF<<C?<DFCGHCCC1FHHHIIHHHHG=EGHC@CFCCEGGHHH@BCAADGCC@HEHEGBA?GGDG1FGHECHHEHHFHC@EHHHGF@7@GCHHHGHFHHEHGCIIHIHFCCIIIHEFHEHGF@H@HHEHCHFHCGCEEGHCCHH?HHHHEEHCEED@IIII=FFDGHGHIHEHCHHEHFHEDIIIIIHHHHEHG<HHHIIIIIHG@GEHHHIHIIIIIHEIIHHHIHEHIIIHIHHIHFH@CEHHHEHFHHHHHHHHHGIID@BDD
@HISEQ:969:HM2KJBCX2:2:1102:8725:13638 2:N:0:ACTATGCA
GGAAATCCCATCCCCAACTATCCCTATTAATCATTACGGTGGTCCTAGAAACCAACAAAATAGAACCACAACGTCCTATTCTATTATTCCATGCTAATCTATTCAAGCAATAGCCCGCTTTAAACACTCTAATTTTTTCAAGGTAATGGTCCTGGCTCCCCAACACACCCAATTAAGGACATACTGGTTCACCAGAAGGAAGACCCGACAACAGGACAGTACTCGCCAAAGACGGACCGCCCGGCCAAGTCTAAAATTCAACTACGAGCTTTTTAACTGCAACAACTTTAATATACGCTATTGGAGCTGGAATTACCGCGGCTGCTGGCACCAGACTTGCCCTCCAA
+
DDDDDIIIIIIIIIIIIIIIIIIIIIIHHHIIIIIIIIIIIHIIIIIIIIIIIIIIIGIIIIGHEHHFHIHIIHHIIHHHIHHHIEHHIGIGEHHGGHHFHGHIHIIIIIHIIIIIHHHIIIHHIHIHHIIIHHIIHHIIIIIIIIIHIIIHIIHHIIHHIIIIIIIIIIIIIIIHHIIIIIIIHIIIIIIIIIHIIIIIIIIIIIIIIIIIIIIIIIIIIIIIIIIIIIIHIIIIIIHIIIIIIHIIIIIIIIIIIIIIIIIHIIIIIIIIIIIHIIHIIIIHHIIIIIIIIHGIIIIIIIIIIIIIIIIIIIIIIHIIIIIIIIIIIIIIIIHIIIIIIIDDDDD
@HISEQ:969:HM2KJBCX2:2:1102:1904:13700 2:N:0:ACTATGCA
GGAAATCCCATCCCCAACTACCCTATTAATCATTACGGTGATCCTAGAAACCAACAAAATAGAACCATGCCGTCCTATTCTATTATTCCATGCTAATGTATTCGAGCAAAAATGCCTGCTTTAAACACTCTAATTTTTTCAAGGTAAAGGTCCTGGATCCGCAAGACACCCAATAAAGGACATCAAGTTTCTCCAGAAGGTGAGAAATCAACAGTAACAGTTCATACCCCTTAAGGCATGACCATCACGTCAATCCCGAAATTCAACTACGAGCTTTTTAACTGCAACAACTTTAATATACGCTATTGGAGCTGGAATTACCGCGGCTGCTGGCACCAGACTTGCCCTCCAA
+
BD?DACHHIHI?FEEHHFHH1DGFHIIIFHH?HH@@@GCGHIHIHH1DCFEHH<GHEH1DCCFEE?HII?GDGDC@@GHHEEHFGHEHHI?@CE11DGC1F1<@D@HHGFHGHGG@GCF?1IHHFGDHEHGHC=F?<GCHHE1AHHFFFHEHD91?GIIHHGDCEIHIHHGDHDEHHHHCHF/GDH</C/D/HGHHH?HFFAD<HHG@HGEGHFFECH@CHDHHG0CFHGDGFCFDGFHEHGIHHHEFGC@HHC<HHHHGIIHIHHGCHIHHCGC1GGCGDGG@IIIHIHHHHHHHHHGCCHGDHEIIHCGGG@HHHHHIHHDIHIIIGHHED<FHEHEHH@IHIIIDDDBD
@HISEQ:969:HM2KJBCX2:2:1102:9918:15405 2:N:0:ACTATGCA
GGAAATCCCATCCCCAACTATCCCTATTAATCATTACGGTGATCCTAGAAACCAACGAAATAGAATCAGTCCGTCCTATTTCATTATTCCATGCTAATGTATTCAGACGATAGTCTGCTTTAAACACTCTAATTTTTTCAAAGTAACAGTCCTGATTTCCCATCACACCAAATAAATGGCATGAAAGTTCCTCAGAAGGTAGAGATCCATCTCACCAGTGCAGACAATTAAGCCTGACCAATGGGTAGACCCCGAGGTTCAACTACGAGCTTTTTAACTGCAACAACTTTAATATACGCTATTGGAGCTGGAATTACCGCGGCTGCTGGCACCAGACTTGCCCTCCAA
+
DDDDDIIIGIIIIIIIIIIIIIIIIIIIIIIIIIIIIH=HIIIIIIIGH@FHIIIIIIIHIHFHHHHHHHHIIIIIIIIHIIIIIIIIIIIIHIHHIHIIIIIIIIIIIIIIIIHIIHIIHIIIIIIIHIIIIIIIIIIIIIIIIIIIIIIHIIIIIIIIIIIIIIIIIIIIIIIIIIIHIIIIIIIIIIIIIIIIIIIIIIIIIIIIIIIIIIIIIIIIIIIIIIIIIIIIIIIIIIIIIIIIIHGIIHHIIIIIIIIIIIIIIIIIIIIIIIIIIIIIIIIIIIIIIIIIIIIIIIIIIIIIIIIIIIIIIIIIIIIIIIIIIIIIIIIIIIIIIIIIHIIDDDDD
@HISEQ:969:HM2KJBCX2:2:1102:18589:16218 2:N:0:ACTATGCA
GGAAATCCCATCCCCAACTATCCCTATTAATCATTACGGTGATCCTAGAAACCAACGAAATAGAATCAGTCCGTCCTATTTCATTATTCCATGCTAATGTATTCAGACGTTAGCCTGCTTTAAACACTCTAATTTTTTCAAAGTAACAGTCCTGATTTCCCATCACACCAAATAAATGGCATGAAAGTTCCTCAGAAGGTAGAGATTCATCTCACCAGTGCAGACAATTAAGCCTGACCAATGGGTAAACCCCGAAGTTCAACTACGAGCTTTTTAACTGCAACAACTTTAATATACGCTATTGGAGCTGGAATTACCGCGGCTGCTGGCACCAGACTTGCCCTCCAA
+
ADDCDHIIIIIIIIIHIIIIIIIIIIIIIIIIIIIIIIIIIHHHIIIIIIIIIIIIHHIHIIIHHHIIEGHIIIIIIIHHHIIIHIIIIIIIHIIIGHIIIIIIIIIIIIIIIIIIIIIIIIIIIHIIIIIHHIIIIIIIHIIIIIIIIIIGHIIIIIHIIIIIIIIIIIIIIIIIIIIIIIIIIIIIIIIIIIIIIIIIIIIIIIIIIHIIIIHIIIIIHIIIIIIIIIIIIIIIIIIIIIIIIHHIIIIHIIHIIIIIIIIHIIIIIIIIIIIIIIIIIIIIIIIIIIIIIIIIIIIIIIIIIIIIIIIIIIIIIIIIIIIIIIIIIIIIIIIIIIIIIIIDDDDD
@HISEQ:969:HM2KJBCX2:2:1102:16478:15223 2:N:0:ACTATGCA
GGAAATCCCATCCCCAACTATCCCTATTAATCATTACGTCAATCCTAGAAACCAACAAAATAGGATCGAACGTCCTATTTCATTATTCCATGCTAATGTATTCAAGCGTTAGCCTGCTTTAAACACTCTAATTTTTTCAAAGTAACAGTCCTGTTTCCCTGCAACACCAAATTAATGACATTACAGTTCTTCAGAAAGGAGGAATCAGCGAAGCCAGTACATACCAGTGGCACGACCAACCTGCTGATCCCGAAATTCAACTACGAGCTTTTTAACTGCAACAACTTTAATATACGCTATTGGAGCTGGAATTACCGCGGCTGCTGGCACCAGACTTGCCCTCCAA
+
DDDDDIHCFHHEHHHHIHIIIHIIHIIIIIIIIIIGHIIIIIIHIIIIIIIEHIHIHIIIHIHIGHGIIIHHIGIIIIIIHHHHHHICCFHIGIHHHIHIIIIIIIHIIHHIHHHGHHIIIIIHIHHIHIIHIIIIIIIHHIIIIIHIIIIIHIIIIIIIHIIIIIGIIIIHHIIIIIIIIIIIIIIHHHIHIIIIIIIIHIIIIIIIIIIIIIIIIIIIIIIIIIIIIHIIIIII>IIHHIIHGIIHIIHIIIIIIIIIIIIHHIIIIIIIIGIIIIIIIIIIIIIIIIIIIIIIIIIIIIIIIIIIIIIIIIIIIIIIIIIIIIIIIIIIIIIIIIIIIDDDDD
@HISEQ:969:HM2KJBCX2:2:1102:4614:16391 2:N:0:ACTATGCA
GGAAATCCCATCCCCAACTATCCCTTTAATCATTACGGTGATCCTAGAAACCAACAAAATAGAACCATGCCGTCCTATTCTATTATTCCATGCTAATGTATTCGAGCAAAAATGCCTGCTTTAAACACTCTAATTTTTTCAAGGTAAAGGTCCTGGATCCGCAAGACACCCAATAAAGGACATCAAGTTTCTCCAGAAGGTGAGAAATCAACAGTAACAGTTCATACCCCTTAAGGCATGACCATCACGTCAATCCCGAAATTCAACTACGAGCTTTTTAACTGCAACAACTTTAATATACGCTATTGGAGCTGGAATTACCGCGGCTGCTGGCACCAGACTTGCCCTCCAA
+
DDDDDIIIIIIIIIIIIIIIIIIIIIIIIIIIIIIIIIIIIIIIIIIIIIIIIIIIIIIIHHHIIIIIHIIIHCHHHHIIHIIIIIIHHIHIIIIIIIIIGHHIIIIIIIIIIIIIIIIIIIIIIIIIIIIIHIIHHIHIIIIIIIIIIIIIIIIHHIIIIIIIIIIIHIIIIIIIIIIIIIIIIIIIHHIIIIIIIIIIIIIIIIIIIIIIIIIHIIIIIIIIHEIIIIIIIIIIIIIIHHIIIIHIIHFIIIIIIIIIIIIIIIIIIIIIIIIIIIIIIIIIIIIIIIIIIIIIIIIIIIIIIIIIIIIIIIIIIIIIIIIIIIIIIIIIIIIIIIIIIIIIIIIDDDDD
@HISEQ:969:HM2KJBCX2:2:1102:20020:16613 2:N:0:ACTATGCA
GGAAATCCCATCCCCAACTATCCCTATTAATCATTACGGTGATTCAGAAACCAACAAAACAGGACCACCGTCCTATTCTATTATTCCATGCTAATGTATTCAGACGTAAGCCTGCTTTGAACACTCTAATTTTTTCAAGGTAAAGGTCCTGGTTTCCCACCACGCTAAATTAATAACATGATGGTTCTCCAGAAGGTAGGAATTCTACACGCTAGTACAGACTGGGTAGCCCGACCAACGGTAAAACCCCGAAATTCAACTACGAGCTTTTTAACTGCAACAACTTTAATATACGCTATTGGAGCTGGAATTACCGCGGCTGCTGGCACCAGACTTGCCCTCCAA
+
DBBD@HF1<D1F<CG?E@<D?@1DDFEEHGHHI?CCCCHH1C1<DGEEHF1CHD@@<CGCE<11<C@DGHHGC=G@@FHEE?F?C@FHHH11DEEHIEG@G@<CHHFHHDCHEHHFHHEG@B<HFHGFGE@FF2ECHGHE@GEHGAE7<DF@CF8?@BCCHGGCGCECF<@HEHHH9EFEGCIIHHC#1HGDFCC/HHIIHGHCGG</CHHCGEHFHHIIHG@<FHCF?<HE@EE@HG;F@HGDHF?C/C<HGHCCEHG@CHHGC<CHCHHF<1<@IHHGIHHGD111CCHEHC1@G<111@?HHG1HHHECFHCF/C?EHC<G<HCCCHEG<EEEHECIDBD@D
@HISEQ:969:HM2KJBCX2:2:1102:6400:16988 2:N:0:ACTATGCA
GGAAATCCCATCCCCAACTATCCCTATTAATCATTACGTCAATCCTAGAAACCAACAAAATAGGATCGAACGTCCTATTTCATTATTCCATGCTAATGTATTCAAGCGTTAGCCTGCTTTAAACACTCTAATTTTTTCAAAGTAACAGTCCTGTTTCCCTGCAACACCAAATTAATGACATTACAGTTCTTCAAGAAGGAGGAATCAGTAAAGCCAGTACATACCATAGGCACGACCAACCTACTGACCCCGAAATTCAACTACGAGCTTTTTAACTGCAACAACTTTAATATACGCTATTGGAGCTGGAATTACCGCGGCTGCTGGCACCAGACTTGCCCTCCAA
+
DDDDDIIHIIIIIHIIIIIIIIIIIIIIIIIIIHIIIIIIIIIHHIIHHIIIIIIIHHGIIIIHIIIIDHFHHHIIIIIIIGIIIIHHHIIIIIIHIIIIIHIIIIIIIIIIIIIIIIIIIIIIHIIHIIIHHIIIIIHIIIHIIIIIIHIIIIGIIIIIIIIIIIIIIIIIIHHIIIIIIIIIIIIIIHGIIIIIIIIIIIIIIIIHIIIIIIIIIIIIIIIIIIIIIHIIIIIIHIIIIIIHIIIIIIIIIIIIIIIIIIIIIIIIIIIIIIIIIIIIIIIIIIIIIIIIIIIIIIIIIIIIIIIIIIIIIIIIIIIIIIIIIIIIIIIIIIIIIIIIIDDDDD
@HISEQ:969:HM2KJBCX2:2:1102:7594:17463 2:N:0:ACTATGCA
GGAAATCCCATCCCCAACTATCCCTATTAATCATTACGGCTCTCCTAGAAACCAACAAAATAGGAGCGCCGTCCTATTCCATTATTCCATGCTAATGTATTCGAGCAAAGGCCTGCTTTGAACACTCTAATTTTTTCAAAGTAAAAGTCCTGCTTCCCAAAACACGCCCAGCGAAGGGCATGCCGTTGCGCAGAAGGAAAGGCCCGGCCGAGCCAGTGCACGCGGTGAGGCGGACCGGTCAGCCAGGCCCAAGGTTCAACTACGAGCTTTTTAACTGCAACAACTTTAATATACGCTATTGGAGCTGGAATTACCGCGGCTGCTGGCACCAGACTTGCCCTCCAA
+
DDCDDIIIGIHIGIIIIIHHHEHIIIHFHHHIIIIIIHHDDHEHCHIGHHIHIIHIIIHIHIFHGFGCDHEHHIHFHIIIHIEHHHIIIIIIIIHIIIIIIHIGIIIIIIIIIIIHIIIGHIIIIIHIHHHIIIIIIIIIIIIIIIIHIIIIIHEIIIHIIIFHIGIIHHIIIHIIIHIIIIIIIHEHIIIIIHIIIIHIIIIIHIIIIIIIIIIIIIIIIIIIIIIIHIIIIIIIIIIIIIIIIIIIIHIIIIHIIIIIIIIIIIIIIIIIHHIIIIIIIIIIIIIIHIHFHHHIHIIIIIIIIIIIIIIIIHIIIIIHIIIIIIIIIIIIIIIIIIIIDDDDD
@HISEQ:969:HM2KJBCX2:2:1102:16817:16626 2:N:0:ACTATGCA
GGAAATCCCATCACCAACTATCCCAATTAATCATTACATCGATCCTAGAAACCAACAAAATAGAATCGGATATCCTATTTCATTAATCCAAGCTAATGTATTCAAGCGTTAGCATGCTTTAAACACTCTAATTTTTTCAAGGTAACAGTCCTAATTCCCCGTGACACCAAATTAATGGCATTACGGTTCTTTAGAAGGTGAGAAATCAATAATATCAGTACATACCAACGGCATGACCGAAACATTGATCCCGAAATTCAACTACGAGCTTTTTAACTGCAACAACTTTAATATACGCTATTGGAGCTGGAATTACCGCGGCTGCTGGCACCAGACTTGCCCTCCAA
+
00<DB11<<1D1111D<DHIHH1<1<11<G<CH11DCHC10F1<0<11<C111<<E1CH<D@1DCH?E0<<011<1<1<<<FG1<111111<111<1@@@<10<GF12<%B<5%EHF0@GFFB1EA66EFGH?7+C@HBDA/IHH5AA62?IHGHHDG8HHHHHEHH@GIHEIHF<<G@HHE<</>ECHACHHC@HDC0FIFHEHEEHHEHHCHCHFCDFHG:EAE@D?F=C@HECAIGIHEHHECECC</FCD<1FEEHHFIHEHHECHEHHHHG1EIHIHHHF1GCF1HFHHHDF@CHCCEHHD<1EHEHHHH?DHDIHHFC@E@1C<11G1HGE1@E0<0?DB0
@HISEQ:969:HM2KJBCX2:2:1102:10242:17122 2:N:0:ACTATGCA
GGAAATCCCATCCCCAACTATCCCTATTAATCATTACGGTGATCCTAGAAACCAACGAAATAGAATCAGTCCGTCCTATTTCATTATTCCATGCTAATGTATTCAGACGATAGTCTGCTTTAAACACTCTAATTTTTTCAAAGTAACAGTCCTGATTTCCCATCACACCAAATAAATGGCATGAAAGTTCCTCAGAAGGTAGAGATCCATCTCACCAGTGCAGACAATTAAGCCTGACCAATGGGTAGACCCCGAGGTTCAACTACGAGCTTTTTAACTGCAACAACTTTAATATACGCTATTGGAGCTGGAATTACCGCGGCTGCTGGCACCAGACTTGCCCTCCAA
+
DDCDDIIIIIIIIIIIIIIIIIIIIIIIIIIIIIIIIIGIIIIIIIIIIIIIIHHIIIIIIIIHIIIIIIIIIIIHIIIIIIIIIGIIIIIIIGIGHIIIIIIIIIIIIIIIIIIIIIHIHIHIIIIIIIIIIIIIIIIIIIIIIIIIHIIIIIIIIIIIIIHIIIIIIIIIIHIIIIIIIIIIIIIIIIIIIIHIIIIIIIIHIIIIIIIIIIIIIIIIIIIIIIIIIIIIIIIIIIIIIIIHHHDIIIIIIIIIIIIIIIIIIIIIIIIIIIIIIIIIIIIIIIIIIIIIIIIIIIIIIIIIIIIIIIIIIIIIIIIIIIIIIIIIIIIIIIIIIIIIIIIDDDDD
@HISEQ:969:HM2KJBCX2:2:1102:7603:16400 2:N:0:ACTATGCA
GGAAATCCCATCCCAACTATCCCTATTAATCATTACGGTGATCCTAGAAACCAACAAAATAGAACCATGCCGTCCTATTCTATTATTCCATGCTAATGTATTCGAGCAAAAATGCCTGCTTTAAACACTCTAATTTTTTCAAGGTAAAGGTCCTGGATCCGCAAGACACCCAATTAAGAACATCAAGTTTCTCCAGAAGGTGAGAAATCAACAGCGACAGTTCATACCCCTTAAGGCACGACCATCACGTCAATCCCGAAATTCAACTACGAGCTTTTTAACTGCAACAACTTTAATATACGCTATTGGAGCTGGAATTACCGCGGCTGCTGGCACCAGACTTGCCCTCCAA
+
B@<B@G@1DGHHGHHGHHIH1<<FHHIHEHHCH?G@G@CC@GG?F@CG1CHIHHCHH?<<D@FH@@CHCC@<<F<0CG1<<C<CCFHHHI?1<<C<G@F?G1H@DF=HIHFGFDHGH?GIHHGHGHHHIIIIHHBHHAF?HHIHIHHIIIIIHIIHHDHHIIHH9IIHGHIHHGCHEIHHIIHHHHGIHHHHIIIIIIGIIIHHIIIIIIIIHIHIIIIIIHHIIIHHIIIIIHHHHHHGEHIIIIHHHHFHHHHCGHCIIIIIIIIIIIIIHGIIIIHHHIIIIIIHHEIHIIIHIHHHIIIIIIIIIIIHIIIIIHHIHHIIIIIIIIIIIIIIIIIIGHHIIGIDDDAD
@HISEQ:969:HM2KJBCX2:2:1102:2411:18316 2:N:0:ACTATGCA
GGAAATCCCATCCCCAACTATCCCTATTAATCATTACGGTGATCCTAGAAACCAACAAAATAGAACCATGCGTCCTATTTCATTATTCCATGCTAATGTATTCAGGCAATAGCCTGCTTTAAGCACTCTAATTTTTTCAAGGTAACAGTCCTGCTTCCCCAACGCACCAAATTAATGACATGCTGGTTATTCAGAAGGTAGGAATCCATCACGCCAGTACAGACCCAAAAGCCCGACCAACGGATAAATCCCGAAATTCAACTACGAGCTTTTTAACTGCAACAACTTTAATATACGCTATTGGAGCTGGAATTACCGCGGCTGCTGGCACCAGACTTGCCCTCCAA
+
DDBDDIIIGHIIIHIIIIIGIIIHIIIIHIIIIIIIIIIIIHHIIIIIIHIIIHIIIEFHIIIHIIIIIIGIHIIIIIIHHHHIIIIHIIIFIIIIIHHGH?GIHGEHHHIDIIIIIIHHHIHIFIIHHHHHHIIIHIIIIIHIIIIIIIIIIHHFEHIHIIIIIIIIIIHIHIHHIIGIIHHHHHEHIIIIIIIHIHHHIHIHIIIIIIIIIIIIIHIIIIIIIIIIIHIIIIHHHIIIHIIHGEIIIIIIIIIIIIIIIIIIIIIIIIIIIIIIIIIIIIIIIIIIIIIIIIIIIIIIIIIIIIIIIIIIIIIIIIIIIIIIHIIIIIIIIIIIIIIIIIDDDDD
@HISEQ:969:HM2KJBCX2:2:1102:8050:20241 2:N:0:ACTATGCA
GGAAATCCCATCCCCAACTATCCCTATTAATCATTACGGTGGTCCTAGAAACCAACAAAATAGAACCACAACGTCCTATTCTATTATTCCATGCTAATCTATTCAAGCAATAGCCCGCTTTAAACACTCTAATTTTTTCAAGGTAATGGTCCTGGCTCCCCAACACACCCAATAAAGGACATACTGGTTCACCAGAAGGAAGACCCAACAACAGACAGTACTCGCCAAAGACGGACCGCCCGGCCAGGCCTAAAATTCAACTACGAGCTTTTTAACTGCAACAACTTTAATATACGCTATTGGAGCTGGAATTACCGCGGCTGCTGGCACCAGACTTGCCCTCCAA
+
DDDDDIIIIIIIIIIIIIIIIIIIIIIIIIIIIIIHIFHHIIIIIIIIIHIIGIHIIIIIIIHHHHIIIIIIIHHHHHHIIIIIIIIIHIIIIIIIHIIIHHHIIIIIIIHHIIIIIIIHIIHIIHIIIIIHIIIIHGHHHIIIIHIIIIIIIIHIIIIHIIIIIIIIIHIIIHIIIIIIIIIIHHIIIHIHIIIIIIIHHIHIHGIIIIIIIIIIIIIIHIIIIIHIIIIIIIIIIHIIIIIIHIIIIHIIIIIIIIIIIIIIIHIIIIIIIIIIIIIIIIIIIIIIIIIIIHIIIIIHIIIIIIIIIIIIIIIIIIIIIIIIIIIIIIIIIIIIIIIIIDDDDD
@HISEQ:969:HM2KJBCX2:2:1102:21154:19117 2:N:0:ACTATGCA
GGAAATCCCATCCCCAACTATCCCTATTAATCATTACGGTGATCCTAGAAACCAACGAAATAGAATCAGTCCGTCCTATTTCATTATTCCAATAGCGTATATTAAAGTTGTTGCAGTTAAAAAGATCGTAGTTGAACTTCGGGGTTTACCCATTGGTCAGGCTTAATTGTCTGTACTGGTGAGATAAATCTCTACCTTCTGAGGAACTTTCATGCCATTTAGTTGGTGTGATAGGAAATCAGGACTGTTACTTTGAAAAAATTAGAGTGTTTAAAGCAGGCTAACGTCTGAATACATTAGCATGGAATAATGAAATAGGACGGATTGGTTCTATTTCGTTGGTTTCTAGGATCACCGTAATGATTAAAGGGATAGTTGGGACGTGGTTACGT
+
DBDDDECFHHEGHHHHHFHIEHHIHHHHFHHHHC@GHEH1CED@@?CGHHIEGHIHEHIHEHGIIE@EHC@GEF?DGED11<F11C@F?GHE?FE1/0<0CC@EGHF11<<<<CCGFFDFFFHH1<<FGEHG1CFED?D1D@AHHHHEG@HGHHF1EFEHGG@??HHHEHF:<IHCC/?D<<CFFCCCG@FHHF?EHG<EHC?C/CHIHHIHIHFHHHFIHHFHCHIIGIIIHHIIHIHFHIHHIHHFHGEHIHIIHHHHIIIHIIIIIHIIIIHIIIIGIHIIIHIHGGDGIFHHHHCHGIHIHIGIHIIIIIIIIIIHIIHIIIIGIIHIIIIIIIIIIIIIIIHIIHHHHDIIIIIIIIIIHIIIIIIIIIIIIIIIIIIIIIIDDDDD
@HISEQ:969:HM2KJBCX2:2:1102:11011:20463 2:N:0:ACTATGCA
GGAAATCCCATCCCCAACTATCCCTATTAATCATTACGGTGATCCTAGAAACCAACAAAATAGAACCATGCCGTCCTATTTTATTATTCCATGCTAATCTATTCAAGCACAAGCCTGCTTTAAGCACTCTAATTTTTTCAAGGTAATAGCTCTGCTTCCCCAACGCACTAACTTAATAGCATGCTGGTTATTCAGAAGGTAGGAATTCATCAGGCCAGTGCGGACAGTGAAGCCCGACCAACCGACAAACTCCGAAATTCAACTACGAGCTTTTTAACTGCAACAACTTTAATATACGCTATTGGAGCTGGAATTACCGCGGCTGCTGGCACCAGACTTGCCCTCCAA
+
DCDDDIIIIIIIIIIIIIIIIIIIIIIIIIIIIIIIIIIIIIIIIIIIIIIIIHHIIHHIIIHIIIIIIGHGIIIGHHIHIIIIIIIIIIIIICHHHHIIIIHIIIHIIIIIHIIIIIIHHIIIIIHIIIIIIIIIIIIIIIIIIIIIIIIIIIIHHIIIIIHIIIIIIIHIIIIGIIIIIIHIIIIIHHHHIIIIIIIHIIIIIIIIIIIIIIIHIIIIIIHIIIIIIIIIIIIIIIIIIIIIIHHIIIHIIIIIIIIIIIIIHIIIIIIIIIIIIIIIIIIIIIIIIIIIIIIIIIIIIIIIIIIIIIIIIIIIIIIIIIIIIIIIIIIIIIIIIIIIIIIDDDDD
@HISEQ:969:HM2KJBCX2:2:1102:14926:20365 2:N:0:ACTATGCA
GGAAATCCCATCCCCAACTATCCCTATTAATCATTACGGTGATCCTAGAAACCAACGAAATAGAATCAGTCCGTCCTATTTCATTATTCCATGCTAATGTATTCAGACGATAGTCTGCTTTAAACACTCTAATTTTTTCAAAGTAACAGTCCTGATTTCCAACCACACCAAATAAATGGCATGAAAGTTCCTCAGAAGGTAGAGATCCATCTCACCAGTACATACCAGAGGCACGACCAACTTACTAATCCCGAAATTCAACTACGAGCTTTTTAACTGCAACAACTTTAATATACGCTATTGGAGCTGGAATTACCGCGGCTGCTGGCACCAGACTTGCCCTCCAA
+
DDDDDIHIIIIIHIIIIIIIIIIIIIIIIIIIGIIIIIIIIIIIIIIIIIIIIIIIIIIHIHIIIIIIIIHHIIIIIIIIHHHIHIIIIIIIIIIIIIIIIIIIIIIIIIIIIIHIIIHIIIIIIIIHHIIHIIIIIIIIIIIIIIIHIIHIIIIIIIIIIIIIIHIIHHIIIIIIIIIIIIIIIIIIIIIIIIIIIIIIIIIIIIHIHIIIIIIIIIIIIIIIIIIIIIIIIIIIIIIIIIIIHHIIIIIIIIIIIIIIIIIHIIIIIIIIIIIIIIIIIHIIIIIIIIIIIIIIIIIIIIIIIIIIIIIIIIIIIIIIIIIIIIIIIIIIIIHIIIIIIIDDDDD
@HISEQ:969:HM2KJBCX2:2:1102:11255:20120 2:N:0:ACTATGCA
GGAAATCCCATCCCCAACTATCCCTATTAATCATTACATCGATCCTAGAAACCAACAAAATAGAATCTGATGTCCTATTTCATTATTCCATGCTAATGTATTCAAGCGTAAGCTTGCTTTAAACACTCTAATTTTTTCAAGATAACAGTCCTAATTCCCCATAACATCAAATAAATGACATTATGGTTCTTTAGAAGGTGAGAACCAATAAAACCAGTACATACCAAGGCATGACCGATTCCTTGATCCCGAAATTCAACTACGAGCTTTTTAACTGCAACAACTTTAATATACGCTATTGGAGCTGGAATTACCGCGGCTGCTGGCACCAGACTTGCCCTCCAA
+
DCDDDIIIIIIIIIIIIIIIHIIIIIIIIIIIIIIIIIIIIIIIIIIIIIIIIIHIIHIIIIHIHIIIIIIIIGIIIIIIIIIIIIIGIHHIGHIIIIHIIIIIIIHIIIIIIIHIIIIIIIIHIIIIIIIIIIHHIIIHH$IIIIIIIIIIIIIHHHFIIIIIIIHIIIIIIIIIIIHIIIIIIIIIHIIIIIIIIIIIIIIIHIIIIIIIIIIIIIIIIIIIIIIIIIIIIIHIIIIIIIIHIIIIIIIIIIIIIIIIIIIIIIIIIIIIIIIIIIIIIIIIIIIIIIIIIIIIIIIIIIIIIIIIIIIIIIIIIIIIIIIIIIIIIIIIIIIIIIIIDDDDD
@HISEQ:969:HM2KJBCX2:2:1102:2935:21394 2:N:0:ACTATGCA
GGAAATCCCATCCCCAACTATCCCTATTAATCATTACTTCAGTCCGCAAACACCAACAAAATAGAACCAAAGTCCTAACTTATTATTCCATGCTAATGTATTCATAGCCTGCAACGCCTGCTTTAAACACTCTAATTTTTTCAAAGTAAACGATCTAGTGCGCTGGTACCGGCTCAGTGAAGAGTAGCACCAGTGTCGCTAGAAGGATGGCTTGGCCAAGCCGGCACTCACACACGTCACCGTGGCGGGCCGGCTGCACCACACCAGAAATCCAACTACGAGCTTTTTAACTGCAGCAACTTTAATATACGCTATTGGAGCTGGAATTACCGCGGCTGCTGGCACCAGACTTGCCCTCCAA
+
ADBDDIIIHIIIIHHHHIIIIIIIIIIIIIIIGIIIIIIIIIIIIIIHIHIIIIIHIIIFFHIHIHIIIIGGHCHHIIIIIHIIIIIIIIHI?FHHHEHFHFHHHIGHIIIIGIIIHHIIIIIIIIIHIIIIIIIIIIHHIIIIIIIIIIIIIIIHHIIIIIIIIIHHIIIIIIIIIIIIIIIIIIIIIIIIIIIIIIIIIIIIIIIIIIIIIIIIIIIIIIIIIHHHIHIIIIIIIIIIIIIIIIIIIIIIIIIIIIHEIIIIIIIIIIIIIIIIIIIIIIIIIIIIIIIIIIIIIIIIIIIIIIHIHIIIIIIIIIIIIIIIIIIIIIIIIIIIIIIIIIIIIIIIIIIIIIIIDDDDD
@HISEQ:969:HM2KJBCX2:2:1102:14832:21349 2:N:0:ACTATGCA
GGAAATCCCATCCCCAACTATCCCTATTAATCATTACGGTGATCCTAGAAACCAACAAAATAGAACCATGCCGTCCTATTCTATTATTCCATGCTAATGTATTCGAGCAAAATGCCTGCTTTAAACACTCTAATTTTTTCAAGGTAAAGGTCCTGGTTCCACATGACACCCAATTAAGGACATCATGCTTCTCCAGAAGGTGAGAAATCAACTGCGACAGTTCATACCCCTTAAGGCACGACCATCACGTCAATCCCGAAATTCAACTACGAGCTTTTTAACTGCAACAACTTTAATATACGCTATTGGAGCTGGAATTACCGCGGCTGCTGGCACCAGCCTTGCCCTC
+
D?DBBEEGCEEEECEHHEEHHI1DGHHHIGIHHEHHHE@<<1F<FCHHHIHE?@HIIHECHHCEHHHII@G1/E//CCHCHHIIIII11<<FH1D1FE1EHGEHEHHHHHEHHGHHFEEHIHIIIIIHGIHG<FEHIIHGIHF?IHHHHGHHHHE?FHHHIIHIHIDHHEEGECIIHHHI;;IIHHCIHIHEGH:HFHHEHHIHHHHIIIIIHFHHHGHIHEIIIIIHIHH@IHIGFCHHHHIIIHE<FFEHC?IHIIHIIIFIIIIIIHHFEEGCIHHHEHIHGGIHHHHEEHIIHHHHIGIGIHHEHHIIHGEIHHHIIIIIHHHHHHHHIIIIHFD1HHGE@@B@B
@HISEQ:969:HM2KJBCX2:2:1102:17199:21021 2:N:0:ACTATGCA
GGAAATCCCATCCCCAACTATCCCTATTAATCATTACGTTGATCCTAGAAACCAACAAAATAGAATCGAACGTCCTATTTCATTATTCCATGCTAATGTATTCAAGCGCGTGCCTGCTTTAAACACTCTAATTTTTTCAAAGTAACAGTCCTGACTCCCCACAACATCAAATTAATGACATCATGATTCATCAGAAGGGAGAAATCAATGACATTAGTACGTACCGAAGGCACGACCGACGTATTGATCCCGAAATTCAACTACGAGCTTTTTAACTGCAACAACTTTAATATACGCTATTGGAGCTGGAATTACCGCGGCTGCTGGCACCAGACTTGCCCTCCAA
+
CDDDDIIIIGIIIIIIIIIIIIIIIIHIIIHIIIIIIIIIIIIGIIIIIIIIHIIIGIIIIHHHHHIIHHIHIHIIIIIIIIIIIIIIIIIIIIGIIIIIGFFGHCH8HIGHHHIIIHIIHHHIIHHIIIIIHIIIIHIIHHHIHGHHEFHHHIIIIIIIHIIIIHHHIHIHIIHIFGFHIIIIIIHHGHHGHHEHHEIHGDCHHHHFCGHIIIHIHHHGGFIHHHHHGHH?HHEHCCIIGHHG@HECCHCHGHCG?FHHHGCCCFGIHFCHHHHCHFGHFCHFDC@HCGGIHCIHHHFIIIHGHHHGGGIHGIGIHHHIHGHH@?GIHHFHIIIIIHHHD<<DD<
@HISEQ:969:HM2KJBCX2:2:1102:13972:22100 2:N:0:ACTATGCA
GGAAATCCCATCCCCAACTATCCCTATTAATCATTACGGTGATCCTAGAAACCAACAAAATAGAACCATGCCGTCCTATTCTATTATTCCATGCTAATGTATTCGAGCAAAAATGCCTGCTTTAAACACTCTAATTTTTTCAAGGTAAAGGTCCTGGATCCGCAAGACACCCAATTAAGGACATCAAGTTTCTCCAGAAGGTGAGAAATCAACAGCGACAGTTCATACCCCTTAAGGCATGACCATCACGTCAATCCCGAAATTCAACTACGAGCTTTTTAACTGCAACAACTTTAATATACGCTATTGGAGCTGGAATTACCGCGGCTGCTGGCACCAGACTTGCCCT
+
BDDDDIIIIIIIIIIIIIIIIIIIIIIIIIIIGIIIIIHIIIIGIIIIIIIIIIIIGIIIIIGHHHHIHFHHHHGIGIHHHHIIIIIIIGIHHGHEHHIHHHHIEHHIIIIIIHHHIIIIIIIHHIIIIIIIIIIIIIIIHHIIIIIHIGIIIIIHIIHIIIIIIIIIIIIIIIIIIIIHHIIIIIHIIIIIIHIIIIIIHIHIIIIIHIIIIIIIHIIIIIIIIIIIIIIIIHIIIIHHIIIIIIHHIIIIIIIHIIIIIIIIIIIIHFIIHIIIIIIIIIIIIIIIIIIIIIIIIIIIIIHIIIIIHIIHHIIIIIIIIIIIIIIIIIIIIIIIIIIIIIIIDDDDD
@HISEQ:969:HM2KJBCX2:2:1102:15225:23446 2:N:0:ACTATGCA
GGAAATCCCATCCCCAACTATCCCTATTAATCATTACGGTGGTCCTAGACCAACAAAATAGAACCAACGTCCTATTCTATTATTCCATGCTAATCTATTCAAGCAAAAGCCCGCTTTAAACACTCTAATTTTTTCAAGGTAATGGTCCTGGTTCCCCGGCACACCCAGTTAAGGACATACCGGCTCACCAGAAGGATAGACCCGACAACAGACAGTACTCGCCAGAGACGGACCGCCCGGTCAGGCCTAAAATTCAACTACGAGCTTTTTAACTGCAACAACTTTAATATACGCTATTGGAGCTGGAATTACCGCGGCTGCTGGCACCAGACTTGCCCTCCAA
+
DDDDDIIIIIIIIIIIIIIIIIIIIIIIIIIIIIIIIIHHIIIIIIIIHIIIIIIIHIIHHHIIIIIIIIIIIIIIIIIIIIIIIIIHIHIIIIIIIIIHIIIIIIIIIIIIIIHIIHIIIIIIIIIIIIIIIIIIIIIIIIIIIIIIIIIHHIIIIIIIIIIIIIIIIIIIIIIIIIIIIIIIIIIHIIIIIIIIIIIIIIIIIIIIIIIIIIIIIIIIIIIIIIIIIIIIIIIIIIIIHHIIIIHIIIIIIIIIIIIIIIIIIIIIIIIIIIIIIIIIIIIIIIIIIIIIIIIHHGIIIIIIIIIIIIIIIIIIIIIIIIIIIIIIIIIIIIIIIIDDDDD
@HISEQ:969:HM2KJBCX2:2:1102:4722:24336 2:N:0:ACTATGCA
GGAAATCCCATCCCCAACTATCCCTATTAATCATTACGGCTCTCCTAGAAACCAACAAAATAGGAGCGCCGTCCTATTCTATTATTCCATGCTAATGTATTCGAGCAAAGGCCTGCTTTGAACACTCTAATTTTTTCAAAGTAAAAGTCCTGCTTCCCGAACACACCCAGTGAAGGGCATGCCGTTCCGCAGAAGGAAAGGCCCGGCCGAACCAGTGCACGCGGTGAGGCGGACCGGTCAGCCAGGCCCAAGGTTCAACTACGAGCTTTTTAACTGCAACAACTTTAATATACGCTATTGGAGCTGGAATTACCGCGGCTGCTGGCACCAGACTTGCCCTCCAA
+
DDCDCIIIIIIIIIIIIIIIIIIIIIIIIIIIIIIIIIIIIIIIIIIIIIIIIHIIIEHIHIFHHIIIHIECHHIIIIIIIIIIIIIIIIHIIIIHIIHHIIIIHIHIIIIIIIIIIIHIIIIIIIIIIIIIIHIHIIHHIHIIHIIIIIHIIHIIIHHIIIIIIIIIHIIIIIIIIIIIHIIIHHHIIHIIIIIIIIIIIIHHIIIIIHIIIIIIIIIIIIIIIIIIIIIIIIIIIIIIHIIIIHIIHIIIIIIIIIIIIIIIIIIIIIIIIIIIIIIIIIIIIIIIIIIIIIIIIIIIIIIIIIIIIIIIIIIIIIHIIIIIIIIIIIIIIIIIIIIDDDDD
@HISEQ:969:HM2KJBCX2:2:1102:18140:23857 2:N:0:ACTATGCA
GGAAATCCCATCCCCAACTATCCCTATTAATCATTACGGTGATCCTAGAAACCAACGAAATAGAATCAGTCCGTCCTATTTCATTATTCCATGCTAATGTATTCAGACGATAGTCTGCTTTAAACACTCTAATTTTTTCAAAGTAACAGTCCTGATTTCCAATCACACCAAATAAATGGCATGAAAGTTCCTCAGAAGGTAGAGATCCATCTCACCAGTGCAGACACCTAAGCCTGACCAATGAGTAAACCCCGAAGTTCAACTACGAGCTTTTTAACTGCAACAACTTTAATATACGCTATTGGAGCTGGAATTACCGCGGCTGCTGGCACCAGACTTGCCCTCCAA
+
DDA@DIEHHHHIHIIHIIIII?GHIIHHIHIIIIIHIIIIIHIFHIIIHIHIH?GHIEHEHHGHHIGHIHHHHIIIEGHHHCGHIGGHI?CFEHIGH?IHHHIHHFHIIIIIHIGIHHHIHHHHIHHHHIHHHHGEHDIHHIIIHHHHHHIHIIIIHIIIHHHHHHIIIIIIHHHHGHHEHHHHHHIIHIHIIHFFIIIIIHIHHCGIIHIIIIIIIIIHIIIHHCHIIIIIHIIFHIHIIIIIHGHIIIIHIHHIHHHECIHCIHHFIIIIIHIIIIIIIIIHHFFHHHHHIHIIIIHGIIIIIIIIIIIHHHGHCIHIIIIIIIIIIIHIIHHGHHHIIIIDDDDA
@HISEQ:969:HM2KJBCX2:2:1102:16910:24275 2:N:0:ACTATGCA
GGAAATCCCATCCCCAACTATCCCTATTAATCATTACGGTGATCCTAGACACCAACAAAATAGAACCATTCCGTCCTATTCTATTATTCCATGCTAATGTATTCGAGCAAAATGCCTGCTTTAAACACTCTAATTTTTTCAAGGTAAAGGTCCTGGTTCCACATGACACCCAATTAAGGACATCATGCTTCTCCAGAAGGTGAGAAATCAACTGCGACAGTTCATACCCCTTAAGGCACGACCATCACGTCAATCCCGAAATTCAACTACGAGCTTTTTAACTGCAACAACTTTAATATACGCTATTGGAGCTGGAATTACCGCGGCTGCTGGCACCAGACTTGCCCTCCAA
+
<0<D0<C1<1D11D11CG@@HH?GC1<1<1<111<1D10<11<D<FH1<1<DE1<CC1C1<11<D<DFH1<F1DE/CC111111<<D1CFCGH1<1C11<1<DECHHF<611F5B<1?HC5I6GAB/CCF@DFC6DE??CGA@F<D6A@A@CFFEB<<<GC<CGD;1:/D0<//<00H?HG?<9CCHEHGHG/@/HG0HEHFFHGEHCG:<0HFE@@CHEHGC<<0F1<@H@D/HCHAIGHG=@<0CGFE@G<///GGD<HH?G?GD0CE@C@HFIHH?G<EHHHEHHEGHCCF<?C<GGDEHH@HHHHHGHIHHHHHHHF?EHHHHEGIIHHEHIGHEFHHHGCCCD00D0
@HISEQ:969:HM2KJBCX2:2:1102:15576:25162 2:N:0:ACTATGCA
GGAAATCCCATCCCCAACTATCCCTATTAATCATTACTCCGGTCCCAAAGGCCAACACAATAGGACCAGACTCCTATCACGTTATTCCATGCTAATGTATTCAGAGAATAAGCTTGCTTTGAGCACACTAATTTTTTCAAAGCAACAGCGCCAGAACCGCGACCCATCCAATTAAGGCCAGGAGCATGCCACCAACAAAAGGGACGGAAGGGCAGGTGCACACCGAGTAGGCGGACCGACCCTTACAATCCAAGATCCAACTACGATCTTTTTAACTTCAACAACTTAAATATACGCTATTGGAGCTGGAATTACTGTGGCTGCTGGCACCAGACTTGCCCTCCAA
+
<<DDB1DG<1<DHIHIIIIIIIIIIIIIIIIIIIIII?CHG//<CH@HH1FHHIII11CEHHH<GEHHCGHHHHHHIF1<0DHHIHIIIIHHC11<1<FHHDGHF@@EHGH@B1<8C<FH1CBF@IHHG@DCHIIIHGBDH16<C1D=E;.<CCH0HE.E3HEDC/<FH@C/FEGD@E<F</:EEHCHGGCC<8D<00HD0C/6<@CFC<?CAC7<E;C8EGHID?E=IHFFF0IHDD<<G@?C<EHHCIH?IIIIIHIIIIHIIH@IIIIIIHHD<1IIIHHHHIH@IIIIIIIIIIIIIIIIIIIIIIIIIIHEIIIIIIIIIIIIIIIIIIIIIIIIIDDDDD
@HISEQ:969:HM2KJBCX2:2:1102:20120:25996 2:N:0:ACTATGCA
GGAAATCCCATCCCCAACTATCCCTATTAATCATTACGGTGATCCTAGAAACCAACAAAATAGAACCATGCCGTCCTATTCTATTATTCCATGCTAATGTATTCGAGCAAAATGCCTGCTTTAAACACTCTAATTTTTTCAAGGTAAAGGTCCTGGTTCCACATGACACCCAATTAAGGACATCATGCTTCTCCAGAAGGTGAGAAATCAACTGCGACAGTTCATACCCCTTAAGGCACGACCATCACGTCAATCCCGAAATTCAACTACGAGCTTTTTAACTGCAACAACTTTAATATACGCTATTGGAGCTGGAATTACCGCGGCTGCTGGCACCAGACTTGCCCTCCAA
+
D@@DDIHHHHHHIIIIHHIIIIIIIHHGHIIEHHGHIIIIHEEHHII?GHHIGHIIHEHEEHHHHHIEH@GHHHHIIHIHIE@GHCHHIIFHHHHHHIE1C<IHGH?HGHGHHHIHIHIGIHFFFCHHHIIIIIGHIHEFHHHFEFHHHGFHIGHHFGH@IHIHHHHHIHIHHHGEHHIHGHHIHHIHIIIIGGIHIIHHHIHEHHEIHFHIHHIIHHHHGHIIIIIIIHHHIIIIHHH?HIIHGH@EFGHHHCIIHEGIIHHIGIHIHHEHHHHHEHEG<EEIIHHHHHHHFHHGEHHIIIHIG@C@HEHGIIIIIIHHHHHIHHIHIIIIHHHIHHHHIHIHDEF?ADAD
@HISEQ:969:HM2KJBCX2:2:1102:7712:25847 2:N:0:ACTATGCA
GGAAATCCCATCCCCAACTATCCCTATTAATCATTACGGTGATTCAGAAACCAACAAAACAGGACCACCGTCCTATTTTATTATTCCATGCTAATGTATTCAGACATAAGCCTGCTTTGAACACTCTAATTTTTTCAAGGCAAAGGTCCTGGTTTCCTACCACGTTAAATTAATAACATGATAGTTCCCCAGAAGGTAGAAATTCTACACGCCAGTACAGACAATAGCCCGACCAACGATAGAACCCCGAAATTCAACTACGAGCTTTTTAACTGCAACAACTTTAATATACGCTATTGGAGCTGGAATTACCGCGGCTGCTGGCACCAGACTTGCCCTCCAA
+
DDDDDGIHIIIIIIIIIHIIHIHIIIIGIIIIHHIIIIGIIIIIIIIIIIHIGGIIH?GIIHHHHIIHIIFHHIIHIIFHFHIIIIIIIIHHIIIIIIIIIIIIIIIIIIIIIIIHIIGIIHIIIHIIIIIIIIIIIIIIHIIIIIHHHIIIIIHHIIIIIIIHHIIIHHHHIIIIHIIIIIIIIHIGIIIIIIIIIIIIIIIIIIIIIIIIIIHIIIIIIIIIIIIIIIIIIIIII=HIIHIHIIIIIIIIIIIIIIIIIIIIIIIIIIIHIIIIHIIIIIIIHIIIHHHIIIIIIGIIIIIIIIIIIIIIIIIIIIIIIIIIIIIIIIIIIIIIIIDDDDD
@HISEQ:969:HM2KJBCX2:2:1102:10845:26924 2:N:0:ACTATGCA
GGAAATCCCATCCCCAACTATCCCTATTAATCATTACGGTGGTCCTAGAAACCAACAAAATAGAACCATGCCGTCCTATTTTATTATTCCATGCTAATGTATTCAAGCAAAAATGCCTGCTTTAAACACTCTAATTTTTTCAAAGTAAAGGTCCTGGTTCCCCGCGGCATCCAATTAAGGACATCGCGGTTCTCCAGAAGGTGAGAAATTGACTGCACCAGTTCATACCCCGTGAGGCACGACCGATGCGCCAATCCCGAAATTCAACTACGAGCTTTTTAACTGCAACAACTTTAATATACGCTATTGGAGCTGGAATTACCGCGGCTGCTGGCACCAGACTTGCCCTCCAA
+
DDDDDIIIIIIIIIIIIHIIIIIIIIIIIIIIIIIIIIIIIIIIIIIIIIIIIIIIIIIHHHHIIIIIHGIHDEHIIHIIHHHHIIIIIIIIIIIIHIHIIFEHIIIIIIIIIIIIIIIIIIHIIIIIIIIIIIIIHHIIIIIIIIIIIIIHIIIIIIIIIIIIIIIIIIIIIIIIIIIIIIIIIIIIIIIIIIIIIIIIIIIIIIIIIIIIIIIIIIIIIIIIIIIIIIIIIIIIIIIIIIHIIIIIIIHGIIHIIIIIIIIIIIIIIIIIIIIIIIIIIIIIIIIHHIIIIIIIIIIIIIIIIIIIIIIIIIIIIIIIIIIIIIIIIIIIIIIIIIIIIIIIIIIIDDDDD
@HISEQ:969:HM2KJBCX2:2:1102:20495:25553 2:N:0:ACTATGCA
GGAAATCCCATCCCCAACTATCCCTATTAATCATTACAACGGTCCTAGAAACCAACAAAATAGAATCGTTGTCCTATTCTATTATTCCATGCTAATGTATTCTGGCATATGCCTGCTTTAAACACTCTAATTTTTTCAAGGTAAAGGTCTTGGCTCCGAGCAACACCCAATAAAGGGCATTACCCTTCCCCAAGCGGTGAGGCCCAACCGCCCAGTACTCGTTACAAGAACGGACCAACCGGCCAAACCCAAAATTCAACTACGAGCTTTTTAACTGCAACAACTTTAATATACGCTATTGGAGCTGGAATTACCGCGGCTGCTGGCACCAGCTTGCCCTCCA
+
AB@DDHIEE?1F@FHIHEHHCEECFFGHHEFCEEHHIII@HID0CFGHHHEHHHIIHHI?GH?CG<11GHHCC@EH1<@C?GHEHHHCGE<1@GH@1<1<:<:111<CD1<CFHHACEGH@HHECDCC1<D1<D</C@?1C@GHHHEGH?1D1HCHHE.<CCC<FHAEBCGHG?HG?ADF<DH/CDCGDGD/<DC=HHEHEHGCCIHHHEGD8FFFHE<HHFGHCHE<<<C<1D3DEE@7F<@EHFIHBGC<1<<1G1D<<<G<1<0G<CHCEIIHHCIHHCC<<1F111<<<C?C1GC<1HGHC1HC<1</HF/F<11C@HEGC1GCHFC11CG@HE0D0D0
@HISEQ:969:HM2KJBCX2:2:1102:9341:27885 2:N:0:ACTATGCA
GGAAATCCCATCCCCAACTATCCCTATTAATCATTACGGTGGTCCTAGACCAACAAAATAGAACCAACGTCCTATTCTATTATTCCATGCTAATCTATTCAAGCAAAAGCCCGCTTTAAACACTCTAATTTTTTCAAGGTAATGGTCCTGGTTCCCCGACACACCCAATAAAGGGCATACCGGCTCACCAGAAGGATAGACCCGACAACAGAACAGTACTCGCCAGAGACGGACCGTCCGGTCAGGCCTAAAATTCAACTACGAGCTTTTTAACTGCAACAACTTTAATATACGCTATTGGAGCTGGAATTACCGCGGCTGCTGGCACCAGACTTGCCCTCCAA
+
DDBDDIIIIIIIIIIIIIIIIIIIIIIHIIIIIIIIIIGIIIIIHHIIIIIHGIHIIIIIHHIIGHGHIIIIIIIIIIHIIIHIHIIIIIIHIHIIIIIIGIHHIIIHIIIIIIIIIIIIIIIHIIHIIIIIIIHHIIIIIIIHIIIIIIHHHIIIIIIIIIIIIIIIIIIIIIHHIIIIIIIIIIIHIIIIIIIIIIIHIHIIIIIIIIIIIIIIIIHIIIIIIIIIIIIIIIIIHIIHIIHIIIIIIIIIIIIIIIIIIIIIIIIIIIIIIIIIFIIIIIIIIIIIIIIIIIIIIHHIIIIIIIIIIIIIIIIIIIIIIIIIIIIIIIIIIIIIIIIDDDDD
@HISEQ:969:HM2KJBCX2:2:1102:18180:27610 2:N:0:ACTATGCA
GGAAATCCCATCCCCAACTATCCCTATTAATCATTACGTCGATCCTAGAAACCAACAAAATAGAATCAAACGTCCTATTTCGTTATTCCATGCTAATGTATTCAAGCGTGAGCCTGCTTTAAACACTCTAATTTTTTCAAAGTAACAGTCCTGATTCCCCATGACACCAAATTAATGACATCATGGTTCGTCAGAAGGTAGGAATCAATAATACCAGTACGTACAATAGCACGACCAATAAATTGATCCCGAAATTCAACTACGAGCTTTTTAACTGCAACAACTTTAATATACGCTATTGGAGCTGGAATTACCGCGGCTGCTGGCACCAGACTTGCCCTCCAA
+
DDADAHEHIIIIIGHIIIIIIIIIIIIIIHIIIIIIIIIIIIIIIIHGIIIIIIIIFIEHIIHHHEHHHIIIIIHIIIIIIGIIIIIIEHHIHIIIIHIIIIIIIIIIHHHIIIIIIIIIIHIIIIIIIIIIHIIIIIIHHHIIIIIIIIIIIIIHHHIIIIIIIIIIIIIHHIHIIIIIIIIIIIIHIIHIIIIIIIHHIIIIIIIHIHIIHGIIIIIHIIHIIIIIIIIIIIIIIIIIIHIHIIIIIIIIIIIIIIIIGIIIIIIIIIIIIIIIIIIIIIIIIIIIIIIIIIIIIIIIIIIIIHGHHIIHIHIHIIIIIIIIIIIIIIIIIIIIGIIIDDDDD
@HISEQ:969:HM2KJBCX2:2:1102:7027:28294 2:N:0:ACTATGCA
GGAAATCCCATCCCCAACTATCCCTATTAATCATTACGGCGGTCCTATAACCAACAAAATAGAACCGCACGTCCTATTCTATTATTCCATGCTAATGTATTCGAGCATAGGCCTGCTTTGAACACTCTAATTTTTTCAAAGTAAAAGTCCTGGTTCCCCGCACGCCCAGCGAAGGGCATGCGTACCCCCAGAGTGAAAGCCCCGGCCGGGCCAGTGCACGCGGTGAGGCGGACCAGCCGGCGCGGGGCCCAGGTTCAACTACGAGCTTTTTAACCACAACAACTTTAATATACGCTATTGGAGCTGGAATTACCGCGGCTGCTGGCACCAGACTTGCCCTCCAA
+
@DDDAHGHIIIIIHIIIHHIHIIHIIIIIIHHHIIIIHEDHHHCDEEHEHH@HHH1GHH1DGHFHHHGHIEHIIHHEEHHIIIIIHIHIIGIHCGHHHHIIFHIHIHIIIHHHHHIHIIIGHGEH?HHEFGHIIIIIH@HHGHHHIHHHIHHIIHIIHIIIIHHDHIHHHG@CHGHHIIIHHHHHHHGFHIHFFGHHHHIIHHCHDHHHHHHIIHHHHHIIHHHGEGIIIHFHHEFGEDHHHHHHGHCIIEFHHHEHGEHIHIIGHIIIIIHHHHFF?EHGGHEHHHFHEIIHEIIHFHHG?IHHEIHHHHIHHIHHHIHIHHEHCFD@CHFIIIIIIIDBDB@
@HISEQ:969:HM2KJBCX2:2:1102:8141:28486 2:N:0:ACTATGCA
GGAAATCCCATCCCCAACTATCCCTATTAATCATTACGTCAATCCTAGAAACCAACAAAATAGGATCGAACGTCCTATTTCATTATTCCATGCTAATGTATTCAAGCGTTAGCCTGCTTTAAACACTCTAATTTTTTCAAAGTAACAGTCCTGTTTCCCTGCAACACCAAATTAATGACATTACAGTTCTTCAAGAAGGAGGAATCAGTAAAGCCAGTACATACCATAGGCACGACCAACCTACTGACCCCGAAATTCAACTACGAGCTTTTTAACTGCAACAACTTTAATATACGCTATTGGAGCTGGAATTACCGCGGCTGCTGGCACCAGACTTGCCCTCCAA
+
DDDDDIIIIIIIIIIIIIIIIIIIIIIIIIIIIIIIIHIIIIIHIIIIIIIIFIIIHIHIIHIIIIIIFHFHIIIHIIIHIHIIIIIHHIHIHIIHIIIIIIIIIIIIHIIIHIIIIIIIIIIIIIIIIIIIIIIIIIIIIIIIIIIIIIIIIIIIIIIIIIIIIIIIIIIIIIIIIIIIIIIIIIIIIIIIIIIIIIIIIIIIHIIIIIIIIIIIIHIIIIIIIIIIIIIIIIIIIIIIIIIHHHIIIIIIIIIIIIIIIIIIIIIIIIIIIHHIIIIIIIIIIIIIIIIIIIIIIIIIIIIIIIIIIIIIIIIIIIIIIIIIIIIIIIIIIIIIIIIIIDDDDD
@HISEQ:969:HM2KJBCX2:2:1102:18013:28374 2:N:0:ACTATGCA
GGAAATCCCATCCCCAACTATCCCTATTAATCATTACGGTGATCCTAGAAACCAACAAAATAGAATCGGATGTCCTATTTCATTATTCCATGCTAATTTATTCAAGCGTGAGCCTGCTTTAAACACTCTAATTTTTTCAAGGTAACAGTCCTAATTCCCCGTGACACCAAATTAATGGCATTACGGTTCTTTAGAAGGTGAGAAATCAATAATATCAGTACATACCAACGGCATGACCGATACATTGATCCCGAAATTCAACTACGAGCTTTTTAACTGCAACAACTTTAATATACGCTATTGGAGCTGGAATTACCGCGGCTGCTGGCACCAGACTTGCCCTCCAA
+
DDDDDIIIIIIIIIIIIIIIIHIIIHIIIIIIIIIIIIHHIIIGIIIIIIIIIIIIIIIGIIHHIIIHHGHIHIIIIIHIIIIIIIIIIIIIHIIIIIIIIGIHIHHIIHIIIIHHHHIHIIHIIIIHIIIIIIIIIIIIIIIIIIIIIHIIIIIIIHIIIIIHHHIHIIIIIIIIHGIIIIIIIIIIIIIIIIIIIIIIIIIIIIIIIIIIIIIIIIIIIIIIIIIIIIIIIIIIIHIIIIIIHHIIIIIIIIIIIIIIIIIIIIIIIIIIIIIIIIIIIIIIIIIIIIIIIIIIIIHIHIIIIIIIIIIIIIIIIIIIIIIIIIIIIIIIIIIIIIIIIIDDDDD
@HISEQ:969:HM2KJBCX2:2:1102:12686:30000 2:N:0:ACTATGCA
GGAAATCCCATCCCCAACTATCCCTATTAATCATTACGTCAATCCTAGAAACCAACAAAATAGGATCAAACGTCCTATTTCATTATTCCATGCTAATGTATTCAAGCGCGTGCCTGCTTTAAACACTCTAATTTTTTCAAAGTAACAGTCCTGACTCCCCACAACATCAAATTAATGACATCATGATTCATCAGAAGGGAGAAATCAATGACATTAGTACGTACCGAAGGCACGACCGACGTATTGATCCCGAAATTCAACTACGAGCTTTTTAACTGCAACAACTTTAATATACGCTATTGGAGCTGGAATTACCGCGGCTGCTGGCACCAGACTTGCCCTCCAA
+
DDCDDIIIIIIIHIIIIIHIIIIIIIIIGIIHHIIIIIIIIIIIIIIGHIIIIIIHGHGCHFCHHIHIIHHHIIHIIIIIIIIIGIIEHIHHHIHEIIIIHEHIIIIHIIIIIIIIIHIHIIIIIIIIIIIIIHIHHHIHIIHIIIIIHHHIHIHIIIIIIIIIIIHIIIHHIIIIIIIHIIIIIIIIIHHIHIIIIHIIHIIIIIIIIIIHIIIIIIIIIIIIIIHIIHIIIIIIIIIIIHHHGIHHIIIIIIIIIIIIIIHIIIIIIIIIIIHIHIIIHHIIIIIIIIIIIHIIHHIHEIIIIIIIIIIIIIIIIIIIIIIIIIIIIIIIIIIIIIIIIDDDDD
@HISEQ:969:HM2KJBCX2:2:1102:2616:30080 2:N:0:ACTATGCA
GGAAATCCCATCCCAACTATCCCTATTAATCATTACGGTGATCCTAGAAACCAACAAAATAGAACCATGCCGTCCTATTCTATTATTCCATGCTAATGTATTCGAGCAAAAATGCCTGCTTTAAACACTCTAATTTTTTCAAGGTAAAGGTCCTGGATCCGCAAGACACCCAATTAAGGACATCAAGTTTCTCCAGAAGGTGAGAAATCAACAGCGACAGTTCATACCCCTTAAGGCATGACCATCACGTCAATCCCGAAATTCAACTACGAGCTTTTTAACTGCAACAACTTTAATATACGCTATTGGAGCTGGAATTACCGCGGCTGCTGACACCAGACTTGCCCTCCAA
+
DDDADIGIIIIHIHIIIIIIIIIGGHIIIIGIHIIIIIIIHIHHEEHIIIIIGIHIIIGHHHIIIIIIHHHIHGHHHHIIIHHIHHGHHHIIIIGFHIIGHDGHIIIIIIHHIIIIIIHIIIHIHGIIIGIIIIIIIIIIIIIIIIHIIGIHHHHIIIIIIIIGIIIIIIIIHIIIIIHIIIIIIIHHHFIHIIIIIIHIIIHIIIIIIIIIIIIIIIIIIHIIIIIIIIHIHIIIIIIIIIIIIIIIIIHIIIIIIIIIIIIIIIHHHIIGIIIIIIIIIIIIIIIIIIIIIIIIIIIHIIIIIIIIIIIIIIIIIIIIIIIIIIIIIIIIIIIIIIIIIIIIIIIDDDDD
@HISEQ:969:HM2KJBCX2:2:1102:3171:30681 2:N:0:ACTATGCA
GGAAATCCCATCCCCAACTATCCCTATTAATCATTACGGTGATCCTAGAAACCAACGAAATAGAATCAGTCCGTCCTATTTCATTATTCCATGCTAATGTATTCAGACGTTAGCCTGCTTTAAACACTCTAATTTTTTCAAAGTAACAGTCCTGATTTCCCATCACACCAAATAAATGGCATGAAAGTTCCTCAGAAGGTAGAGATTCATCTCACCAGTGCAGACAATTAAGCCTGACCAATGGGTGAACCCCGAAGTTCAACTACGAGCTTTTTAACTGCAACAACTTTAATATACGCTATTGGAGCTGGAATTACCGCGGCTGCTGGCACCAGACTTGCCCTCCAA
+
DDDDDIIIIIIIHIIGIIIIIIIIIIHIGIHHIIIIIIHIIHIGHIHIHIIIIIGIHCGHIIIIGIIIHIFHIIIIIIIHHHHIGIHIIHIIIIIGHIIIIIIIIIIIIIIFHIIIIIIHIFHHIGIGEHHHHIHHIHHGHHFHIIHHEHHIHEEHEHCHIHIIIIGHHHIFGHGEHGFGHHHIIIHHGGHIIIHHIIHHIIHGCHIIIIHHIIHIIHH@FIIHHHHIGIIIHHIIHHHHFGIHHHFFCDHHHHHCFFHEHHCIIIGIIHIHGHHIHHHGEGHIIIHHIIHHIIIHHHHIHIIIIHFHGGCHHHGIIIIHHHHHHFHG?IHGFHIHIHHIIIIDDDDD
@HISEQ:969:HM2KJBCX2:2:1102:6155:30934 2:N:0:ACTATGCA
GGAAATCCCATCCCCAACTATCCCTATTAATCATTACATCGATCCTAGAAACCAACAAAATAGAATCTGATGTCCTATTTCATTATTCCATGCTAATGTATTCAAGCGTAAGCTTGCTTTAAACACTCTAATTTTTTCAAGGTAACAGTCCTAATTCCCCATAACATCAAATAAATGACATTATGGTTCTTTAGAAGGTGAGAACCAATAAAACCAGTACATACCAAGGCATGACCGATTCCTTGATCCCGAAATTCAACTACGAGCTTTTTAACTGCAACAACTTTAATATACGCTATTGGAGCTGGAATTACCGCGGCTGCTGGCACCAGACTTGCCCTCCAA
+
DACADHIHIIIIIHHHHHIIIIIIIGEEHHIHIIIIHHIIIHEEHHHIIHHHHFIIHIGHEHIHIFFHIHIIIHHIIIIIHHHHHHHHHEHFHHEHIIHHEIIHHHIIIGIIIIIIIIIHIHGHGHHIHIHHHHGHDHHHIIIHIIIIIHFHIIHHHHHGFHHHHHHIIIIGIIHHHIHIHHHIHIIHIHIIIIHIIIHIHFHIIIIIIIIIIIIIHIIHIHIIIIIIIIIGIIIHIIHHHHGDIHHGIIIIIIHFEGIIIIIIIIIIIIIIIIIIIIIIIIIIIIIIIHIGIIIHIIIIIIIIIIIIIIIIIIIIIIIIIIIIIIIIIIIIHIIIIIIIDDDDD
@HISEQ:969:HM2KJBCX2:2:1102:16879:30422 2:N:0:ACTATGCA
GGAAATCCCATCCCCAACTATCCCTATTAATCATTACGGTGATCCTAGAAACCAACAAAATAGAACCATACCGTCCTATTCTATTATCCCATGCTAATGTATTCGAGCAAAAATGCCTGCTTTAAACAAACACTCTAATTTTTTCAAGGTAAAGGTCCTGGATCCGCAAGACACCCAATAAAGGACATCAAGTTTCTCCAGAAGGTGAGAAATCAACAGTAACAGTTCATACCCCTTAAGGCATACCATCACGTCAATCCCGAAATTCAACTACGAGCTTTTTAACTGCAACAACTTTAATATACGCTATTGGAGCTGGAATTACCGCGGCTGCTGGCACCAGACTTGCCCTCCAA
+
DDADDIIIIIIIIIIIIIIIIIIIIIIIIIIIIHIIIHHIIIIIIIIIIIIIIIIIIIIFIIHHHIIIIHIIIIIIIIIIIIGHIIIIIIIIIIIIIIIIIGHHHHIIIIIIIIIIIIIIIIIIIIIIIIIIIIIIHIIIIIIIIHIIIIIIIIIHIIIIIIIIIIIIIIIIIIIIIIIIIIIIIIIIIIIIIIHIIIIIIIIIIIIIIIIIIIIIIIIIIIIIIIIIIIIIIIIIIIIIIIIIIIIIIGHIIHDIIIIIIIIIIIIIIIIIIIIIIIIIIIIIIIIIIIIIIIIIIIIIIIIHIIIIIIIIIIIIIIIIIIIIIIIIIIIIIIIIIIIIIIIIIIIIIIIDDDDD
@HISEQ:969:HM2KJBCX2:2:1102:5013:31097 2:N:0:ACTATGCA
GGAAATCCCATCCCCAACTATCCCTATTAATCATTACGGCGGTCCTAGAAACCAACAAAATAGGACCGCACGCCCTATTCTATTATTCCATGCTAACGTATTCGAGCAAAGGCCTGCTTTGAACACTCTAATTTTTTCAAAGTAAAAGTCCTGGTCCCCAACACACCCAGTGAAGGGCATGCGGTTCTCCAGAAGAGAAGGCCCGGCCGGACAAGTGCACGCGGTGAGGCGGACCTGCCAGCCAGGCCAAAGGTTCAACTACGAGCTTTTTAACTGCAACAACTTTAATATACGCTATTGGAGCTGGAATTACCGCGGCTGCTGGCACCAGACTTGCCCTCCAA
+
CDCDDIHIIIIIIIIIIIIIHIHIIIIIIIIHIIIIIGHIIIIIIIIIHIIGIHIIIHHHIGEHHGIIIHIIHHHHHHIIIFHIIIIIIIIIIIIIHIIIIHIHIIIIIIIIHIIHIIIIIIHIIIIHIIIIIIIIIIIIIIIIIIHIIHIHIHIIIIHHIIHIIIIIIHHIIIIIIIIIIIIIIIIIIIIIIIIIIIIIIIIHIIIIIIIIIIIIIIIIIIIIIIIIIIIIIIIIIIIIIHHIIIIHIIIIIIIIIIIIIIIIIIIIIIIIIIIIIIIIIIIIIIIIIIIIIIIIIIIIIIIIIIIIIIIIIIIIIIIIIIIIIIIIIIIIIIIIIIIDDDDD
@HISEQ:969:HM2KJBCX2:2:1102:18274:31470 2:N:0:ACTATGCA
GGAAATCCCATCCCCAACTATCCCTATTAATCATTACGTTGGTCCTAGAAACCAACAAAATAGAACCACAACGTCCTTTTCTTTTATTCCTTGCTAATCTATTCAACCAAATCCCTCCTTAAAACACTCTATTTTTTTCAAGTTAATGTTCTTGGCTCCTCCGCACACCAAATAAAGGACTTACTGGTTCACCAGAAGGTGGACCCGACAAAGGAAAGTACTCGCCAAAGACGGACCGCCCGGCCAGGCCTAAAATTCAACTACGAGCTTTTTAACTGCAACAACTTTAATATACGCTATTGGAGCTGGAATTACCGCGGCTGCTGGCACCAGACTTGCCCTCCAA
+
0<0<011111<1<CHIIIIIIIIIIHIIIIIHHIHHHI1111<GHIIIIIIIIIIIIIIHIII1D1DH1D10/<<0<1<GH?1<1<D1D11<<11<1111<<11<</1<1<<1</</<GG%D@6@8<C11B%IHHHH6EHGH%1F11B$1<111111<E%1$0/:85<./H1HHG*D/</#EG@<D/C/=/G1IIIIHG#HHG/EH0</D0F</00<01</C-1D/0G<D1</HHHF</FC1/D>D1?HD1EIIIHIIIIIIHIIIHIIIIIIIIIIIIIIIIIHIIIIIHIIIIIIIIHHIIIIIIIIIIIIIIIIIIIIIIIIIIIIIIIIIIIIIIIIDDDDD
@HISEQ:969:HM2KJBCX2:2:1102:4527:30360 2:N:0:ACTATGCA
GGAAATCCCATCCCCAACTATCCCTATTAATCATTACGTCAATCCTAGAAACCAACAAAATAGGATCAAACGTCCTATTTCATTATTCCATGCTAATGTATTCAAGCGTTAGCCTGCTTTAAACACTCTAATTTTTTCAAAGTAACAGTCCTGTTTCCCTGCAACACCAAATTAATGACATTACAGTTCTTCAAGAAGGAGGAACCAGTAAAGCCAGTACATACCAGAGGCACGACCAACTTACTAATCCCGAAATTCAACTACGAGCTTTTTAACTGCAACAACTTTAATATACGCTATTGGAGCTGGAATTACCGCGGCTGCTGGCACCAGACTTGCCCTCCAA
+
DADADGHEHIIHIIIIIIIIIIIIIIIIIHIIIIIIIHCGHIIICHIIHIHIFHHH1DHHIIEFHHIIIFHIHHEHIIHHHHHHCHHHIII@EHHGIGIIIIHHHEHIIHHIIIIIHIIIIIIIIIIIHIIHIIHIIHHFIIIIIIHIIHIIHHIHHIIIIIIHG?IIIIIHIHIIIHIGHHIHHIIHHHGHFIHHHHHHEIIHIIHIIIHIIHHHIHIIIIIHIGIHIHIIIIIIIIIHHHHHEHGIIIHIIIIIIHIIHHEHHIHIIIIIIHIIIIIIIIIIIHIHIIIIHHIHFGFDDIIIIIIIIGIIIIIIIIIHHIIIIHFIHIIIIHHIIIIIIDADDD
@HISEQ:969:HM2KJBCX2:2:1102:6570:31699 2:N:0:ACTATGCA
GGAAATCCCATCCCCAACTATCCCTATTAATCATTACGGTGATCCTAGAAACCAACGAAATAGAATCAGTCCGTCCTATTTCATTATTCCATGCTAATGTATTCAGACGATAGTCTGCTTTAAACACTCTAATTTTTTCAAAGTAACAGTCCTGATTTCCCATCACACCAAATAAATGGCATGAAAGTTCCTCAGAAGGTAGAGATCCATCTCACCAGTGCAGACAATTAAGCCTGACCAATGGGTAGACCCCGAAGTTCAACTACGAGCTTTTTAACTGCAACAACTTTAATATACGCTATTGGAGCTGGAATTACCGCGGCTGCTGGCACCAGACTTGCCCTCCAA
+
BDDDDIIFHHIIIIIIIIIIIIIIIIIIIIHIIIIIIIHIHHIEHIIIIIIIIIIIIIHIIIIIIIIIIIIEHIIIIIIIIHHHIIIIIHIIIIIIGHFIIHIIIIIIIIIHIIHIIIIIHHHIFHIIIIHIIIHIIIHIIIIIIIIIIIIIHIIIIIIIIIIIIIHEHHIIIIIIHHHHIIIHIIIIHIIIIIIIIIIIIIIIIIIIIIIIIIIIIIIIHIIIIIIIIHIIIIIIIIIIIIII0GFIIIIIIIIIHIIIIIIIIIIIIIIIIIIIIIIIIIIIIIIHGIIIIIIIIIIIIIIIIIIIIIHIIIIIHIIIIIIIIIIIIIIIIIIIIIIIIIIDDDDD
@HISEQ:969:HM2KJBCX2:2:1102:5882:31955 2:N:0:ACTATGCA
GGAAATCCCATCCCCAACTATCCCTATTAATCATTACGTCGATCCTAGAAACCAACAAAATAGAATCAAACGTCCTATTTCATTATTCCATGCTAATGTATTCAAGCGTACGCCTGCTTTAAACACTCTAATTTTTTCAAAGTAACAGTCCTGATTCCCCACGACACCAAATTAATGACATCGCGGTTCTTCAGAAGGTAGGAACCAATAATGCCAGTACGTACCGAAGCACGACCAACAATTCGATCCCGAAATTCAACTACGAGCTTTTTAACTGCAACAACTTTAATATACGCTATTGGAGCTGGAATTACCGCGGCTGCTGGCACCAGACTTGCCCTCCAA
+
ADABBIIIIEFHHHC?GHIHEHEGHGCFHIHGHIIIIHIIHHI?@GEHIHIIHHIIHHG?GEHGCCGH<CHCDHHHIIIIIIGHHHICHHHHHHEGHEHFC?HFHHHIIFHHIHHHHHCHEHHHHIIHIHIHHIHHIHIHGGHHHHHIIIIHFHHHHHIIHIIIIHIHIHFHIIIIIIIHIIHHIEEIHIHHHEHGIGHHIHHHEHIIIHGGIIIIIIIIGIIIHHHIIIIIIIHHHHEHHECDGDHIIIIIIHHEHHIIIHIIHHHHHHEHHHHIIHEIHHHGIIGIIIIIIIHHHIIIIIHEIIHIIIIHIIHDIIIHHHEHIIIIHIIIHHIIIHHHBADD?
@HISEQ:969:HM2KJBCX2:2:1102:7641:31794 2:N:0:ACTATGCA
GGAAATCCCATCCCCAACTATCCCTATTAATCATTACAGCGGTCCTAGAAACCAACAAAATAGAACCGATGTCCTATTCTATTATTCCATGCTAATGTATTCGAGCAAAGGCCTGCTTTGAACACTCTAATTTTTTCAAGGTAAAAGTCCTGGTTCCCCGCTACACCCAATAAAGAGCATAGGGTTCCCCAGAAGGAAAGACCCGACCGAATCCGTACGCTCGATTAGGAGGACAGATCAGCCAGGTCCAAGGTTCAACTACGAGCTTTTTAACGGCAACAACTTTAATATACGCTATTGGAGCTGGAATTACCGCGGCTGCTGGCACCAGACTTGCCCTCCAA
+
DCDDDIIIIIIIIIIHIIIIIIIIHIIIIIIIIIIIIIHIIHIIIIIIIHIIIHIIEHEHHHHIIIIIDHHHIIIIIGGHIIHIHIEHIIIIIIIIIHIHHHHIIIHHHHIIIIIIIIIIIIIIIIIIIIIIIIIGHIIIIIIIIIIIIIIIIHHIIIIIIIHIHIHHIIIIIIIGIIIIIIIIIIIGIIIIIIIIIIHGHIIIIIIIIIHHHIIIIIIIIHIIIIIIIIIIIIIIIIIIIHHIIIIIHIIIIIIIIIIIIIIIIIIIIIIIIIIIIHIIIIIIIIIIIIHIIIIIIGIIIIIIIIIIIIIIIIIIIIIIIIIIIHIIIIIIIIIIIIIDDDDD
@HISEQ:969:HM2KJBCX2:2:1102:10496:33252 2:N:0:ACTATGCA
GGAAATCCCATCCCCAACTATCCCTATTAATCATTACGTTGATCCTAGAAACCAACAAAATAGAATCGAACGTCCTATTTCATTATTCCATGCTAATGTATTCAAGCGCGTGCTTGCTTTAAACACTCTAATTTTTTCAAAGTAACAGTCCTGACTCCCCACAACATCAAATTAATGACATCATGATTCATCAGAAGGGAGAAATCAATGACATTAGTACGTACCGAAGGCACGACCGACGTATTGATCCCGAAATTCAACTACGAGCTTTTTAACTGCAACAACTTTAATATACGCTATTGGAGCTGGAATTACCGCGGCTGCTGGCACCAGACTTGCCC
+
DDDADIIIIIIIHIIIIIIIIIIHIIIIIIIIIIIIIIIIIIIIIHIIIIIIIHIIIIIIIIIGHIIHIIHIIIIIIIIIIIIIIIIEHHIIIIIIIIIIIIIIIIIGIIIIIIIIIIHIHIIHIIIIIIIIIIIIIIIIIIIIIIIIIIIIIIIIIIIIIIIIIIIIIIIIIIIIIIHIIIIIIIIIIIIIIIIIIIIIIIIIIIIIIIIIIIIIIIIIIIIIIIIIIIIIIIIIIIHGIIIIIIIIIIIIIIIIIIIIIIIIIIIIIIIIIIIIIIIIIIIIIIIIIIIIIIIIIIIIIIIIIIIIIIIIIIIIIIIIIIIIIIIIIIIIIIIIDDDDD
@HISEQ:969:HM2KJBCX2:2:1102:13004:32366 2:N:0:ACTATGCA
GGAAATCCCATCCCCAACTATCCCTATTAATCATTACGGTGATCCTAGAAACCAACGAAATAGAATCAGTCCGTCCTATTTCATTATTCCATGCTAATGTATTCAGACGATAGTCTGCTTTAAACACTCTAATTTTTTCAAAGTAACAGTCCTGATTTCCAACCACACCAAATAAATGGCATGAAAGTTCCTCAGAAGGTAGAGATCCATCTCACCAGTGCAGACAATTAAGCCTGACCAATGGGTAGACCCCGAAGTTCAACTACGAGCTTTTTAACTGCAACAACTTTAATATACGCTATTGGAGCTGGAATTACCGCGGCTGCTGGCACCAGACTTGCCCTCCAA
+
DDDDDIIIIIIIIIIIIIIIIHIIGIIIIIIIIIIIIIIIIIIHIIIIIIIIIHIIIIHIIIIHHIIIIIGIIIIIIHHIIGHIIIIIIIIIIIIGHHIIIIHIIIIIIIIIHIIIIIIIIIIIIIIIIIHIIIIIIIIIIIIIIIIIHIIIIIIIIIIIHHHHIIIIIIIIIIIIIIIIHIIIIIIIHIHHIIIIIIIHIIIIIIIIHIIIIIIIIIIIIIIIIIIIIIIIIIIIIIIIIIIHIHDIIIIHHIIIIIIHIIIIIIIIIIIIIIIIIIIIIIIIIIIIIIIIIIIIIIIIIIIIIIIIIIIIIIIIIIIIIIIHIIIIIIIIIIIIIIIIIIIDDDDD
@HISEQ:969:HM2KJBCX2:2:1102:13733:33648 2:N:0:ACTATGCA
GGAAATCCCATCCCCAACTATCCCTATTAATCATTACGTCAATCCTAGAAACCAACAAAATAGGATCGAACGTCCTATTTCATTATTCCATGCTAATGTATTCAAGCGTTAGCCTGCTTTAAACACTCTAATTTTTTCAAAGTAACAGTCCTGTTTCCCTGCAACACCAAATTAATGACATTACAGTTCTTCAGAAAGGAGGAATCAGCGAAGCCAGTGCATACCAGTGGCACGACCAACCTGCTGACCCCGAAATTCAACTACGAGCTTTTTAACTGCAACAACTTTAATATACGCTATTGGAGCTGGAATTACCGCGGCTGCTGGCACCAGACTTGCCCTCCAA
+
B@@B@GHH@G@G@GGFEG@C<1@<CGHHHHHC@GEEHFEHHEH@HHHEHHHI1CFIH1CFC@1DEEHH=GHIFEHEHEHHHHHH?HHFEH?<CCEEHGF6C<GGG@ECCCHHIHHHCEHGHIIIHGIIIHHGHGHHHHHIHIHHGGAEFHEE@HBGIIHHHHFHHGGHHECHFHHHFCCEHF<EFHHCCCHHHH@HHHC@HEHHEHDIHIHHEIIIIHGGHFGGEEHHH9DHHF<HFHFHFHH?6C<ADFHHIIIHIHIHHIIHIIH@HHHF<<<EEGIIIEGD1E@FFHIHHHDFHIIHHEHGIHEIIHHHHHHHHHIIHHEHEE?HHHHC?CGCCEIIIADDDD
@HISEQ:969:HM2KJBCX2:2:1102:4033:34197 2:N:0:ACTATGCA
GGAAATCCCATCCCCAACTATCCCTATTAATCATTACGGTGGTCCTAAAACCAACAAAATAGAACCAACGTCCTATTCTATTATTCCATGCTAATCTATTCAAGCAAATGCCCGCTTTAAACACTCTAATTTTTTCAAGGTAATGGTCCTGGTTCCCCGACACACCCAATAAAGGGCATCCCGGCTCACCAGAAGGATAGACCCGACGACAGAACAGTACTCGCCAAAGACGGACCATCCGGCCAGGCCTAAAATTCAACTACGAGCTTTTTAACTGCAACAACTTTAATATACGCTATTGGAGCTGGAATTACCGCGGCTGCTGGCACCAGACTTGCCCTCCAA
+
DBDDDIIIIIIIIIIIIIHIIIIIIIIIIIIIIIIIIIHIIIIIIIIIIIIIHIIIIIIIIHHIIIIIIIHIIIIHHIIIIIIIIIIHIIHHHHIIIIIHIIHIIIIIIIIIIIIIIIHIIIIIIIIIGIIIIIIHIIIIHHHIIIIIIIIIHHIIHIIIIIIIIIIIHIHHHIIIHHIIIHGIIHIIIHHIIIIIIIIHHIIIIIIIIIIIIIIIIIIIIIIIIIIIIHIIIIIIHHIIIHGHIIIIHIIIIIIIIIIIIHIIIIIIIIIIIIIIIIIIIIIIHIIIIIIIIIIIIHHHIIIIHIIIIIIIIIIIIIIIIIIIIIIIIIIIIHIIIIIHDDDDD
@HISEQ:969:HM2KJBCX2:2:1102:8383:34295 2:N:0:ACTATGCA
GGAAATCCCATCCCCAACTATCCCTATTAATCATTACGGTGATCCTAGAAACCAACAAAATAGAACCAGCCCGCCCTATTTTATTATTCCATGCAAATCTATTCAAGCACTAGCCTGCTTTAAGCACTCTAATTTTTTCAAGGTAATAGCTCTGCTTCCCCGGCGCACCAACTGAATGGCATGCCGGTTATTCAGAAGGTAGGAACCCATCACACCAGTACGGACCGTGAAGCCCGACCGACGGACAGACCCCGAAATTCAACTACGAGCTTTTTAACTGCAACAACTTTAATATACGCTATTGGAGCTGGAATTACCGCGGCTGCTGGCACCAGACTTGCCCTCCAA
+
BDDD@@HHHCHHIIIHIIIHIHHHIIHIIIICH?FCGHII1<1C11<1<F?G@F<0<@G11<1C1F1<11<<//<//1<FH?1<11<1<11<<<1<11HIHHDGFHHIHI8HD@IIHIHHIIIGIHH8IIIIHIHHF?HI9IIHIHEI8HGEHEFH?IHHHE;EEEHIHIIIIIIGHIHHFIIIIIIIFHEHGHFIHIHHFHFHIIHHCHFHGDHFHHHCGIFHIIHHFIIHHIIFFHCGIHGFFCDIIHHIGHHIIIIIIIHHIHIHIHIIIIIIHIIIIIIIIHIIHHHIIIHHIIIIIIIIIIHIIIIIIIIIIIIIIIIIIIIIIIIIIIHEHHIIIIIADDDD
@HISEQ:969:HM2KJBCX2:2:1102:5928:34328 2:N:0:ACTATGCA
GGAAATCCCATCCCCAACTATCCCTATTAATCATTACGGTGATCCTAGAAACCAACGAAATAGAATCAGTCCGTCCTATTTCATTATTCCATGCTAATGTATTCAGACGTTAGCCTGCTTTAAACACTCTAATTTTTTCAAAGTAACAGTCCTGATTTCCAATCACACCAAATTAATGACATGAAAGTTCCTCAGAAGGTAGAGATTTATCTCACCAGTACAGACAATTAAGCCTGACCAATGGGTAAACCCCGAAGTTCAACTACGAGCTTTTTAACTGCAACAACTTTAATATACGCTATTGGAGCTGGAATTACCGCGGCTGCTGGCACCAGACTTGCCCTCCAA
+
DDDDCIHIIHIHHIIIIIIHHIIIIIIIIIIIHIIIIIIIIIHHHFHHIGIIIIIIIGIIIIIHIHGHIHIIIIIIHHIIIIIHIIIIIIGIIIIHIHIIHHHIHIHHIHIIIIIIIHHIGIHHHHHIIIIHIIHGEHIHFHIIIIHIIIIIIHEHHHIHHHIIIIHHHIHIIHIIIIIIIIIIIIIIIHHIIIIIIIHHIIIIHHHHHIIHIIIIIIIIHIIIIIIIGIIIIIIIIIIIIIIIIHEHHHIIIIIIIHIIIIIIIIHIIIIIIIIIIIHIIIIIIHIIHIIIIIIIIIIIIIIIIIIIIIIIIIIIIIHIIIIIIIIIIIHIIIIHIIIIIIIDDDDD
@HISEQ:969:HM2KJBCX2:2:1102:16043:34679 2:N:0:ACTATGCA
GGAAATCCCATCCCCAACTATCCCTATTAATCATTACGGTGATCCTAGAAACCAACGAAATAGAATCAGTCCGTCCTATTTCATTATTCCATGCTAATGTATTCAGACGATAGTCTGCTTTAAACACTCTAATTTTTTCAAAGTAACAGTCCTGATTTCCCATCACACCAAATAAATGGCATGAAAGTTCCTCAGAAGGTAGAGATCCATCTCACCAGTGCAGACAATTAAGCCTGACCAATGGGTAGACCCCGAGGTTCAACTACGAGCTTTTTAACTGCAACAACTTTAATATACGCTATTGGAGCTGGAATTACCGCGGCTGCTGGCACCAGACTTGCCCTCCAA
+
DDDDDIIIIIIHIIHHIIIIIIIIIIIIIIIHHIIIIIIIIIIHIIIIIIIIHIIHIGIIIIIIIIIIIIIIIIIIIIIHIFGHHIIIIIIGIIIHIIHIIHHGIIIIIIIIIIIIIIHIIIHHIIIIIIIIIIIIHIIIIIHIIIIIIIIIIHIHIIIIIHHHIIIHHIIIIIIIIHIIIIIIIIHIIIGIIIIIIIIIIIIIIIIIIHIIIIIIIIIIIIIIIIIIIHIIIIIIIIIIIIIHHGDIIHGHIIIIIHIIIIIIIIIIIIIIIIIIIIIIIIIIIIHHCHIIIIIIIIIIIIIIIIIIIIHIIIIIIIIIIIIIIIIIIIIIIIIIIIIHIIIDDDDD
@HISEQ:969:HM2KJBCX2:2:1102:18622:34458 2:N:0:ACTATGCA
GGAAATCCCATCCCCAACTATCCCTATTAATCATTACGGTGATCCTAGAAACCAACAAAATAGAACCATGCCGTCCTATTCTATTATTCCATGCTAATGTATTCGAGCAAAAATGCCTGCTTTAAACACTCTAATTTTTTCAAGGTAAAGGTCCTGGATCCGCAAGACACCCAATAAAGGACATCAAGTTTCTCCAGAAGGTGAGAAATCAACAGTAACAGTTCATACCCCTTAAGGCATGACCATCACGTCAATCCCGAAATTCAACTACGAGCTTTTTAACTGCAACAACTTTAATATACGCTATTGGAGCTGGAATTACCGCGGCTGCTGGCACCAGACTTGCCC
+
DBBD@EHIGHFHHIIEHIHHIHIIIIHHIIIHIIIIIIGHH?FHIHHIIHHHHIII@CGHH1?HHHFHIHGHHEHHHHIIHIII@GHHHEC?GHIHHHHHGFHHHCGHIHHFHHIHGFGHHIHHIIGEHHHHIEGGCFCEHEHEFGEHHHHAHIIHHHHIHGGHHHHGHHIHHIFIHF?HHHIGGHIHHEGHIIIIHEHFHHIHHIIHHCHHE@@GGHHIIHEEHGCD3EGFGA@EHFAHIIHGIHGIIHCH?FCHCCEGGFC?G?HGCCE?CHHGC<HHHHEF?IHFHGFIIHEFHFCC<ECHGGFGIHHHHHEFHGCCC/H??CIHHEHHHEGCFHFHEHHDDADD
@HISEQ:969:HM2KJBCX2:2:1102:20452:34778 2:N:0:ACTATGCA
GGAAATCCCATCCCCAACTATCCCTATTAATCATTACGGTGATCCTAGAAACCAACAAAATAGAACCATGCCGTCCTATTCTATTATTCCATGCTAATGTATTCGAGCAAAATGCCTGCTTTAAACACTCTAATTTTTTCAAGGTAAAGGTCCTGGTTCCACATGACACCCAATTAAGGACATCATGCTTCTCCAGAAGGTGAGAAATCAACTGCGACAGTTCATACCCCTTAAGGCACGACCATCACGTCAATCCCGAAATTCAACTACGAGCTTTTTAACTGCAACAACTTTAATATACGCTATTGGAGCTGGAATTACCGCGGCTGCTGGCACCAGACTTGCCCTCCAA
+
DDDDDHIGIIIIHIIIIIIIIHIIIIIIIHIHIIIIHEHHHIIIIIHIIHIHIIHIHHH@FGEHIIHHHIIEHHHIIIHIHHHHHHIIGIIHIGIHHHHHCDGEHHGHHIIHIIFHF?HIHGHHIIIGHGHHGHIIHFHHIFEEIIIIHHHHGIIHHFIIIIIHHIIIHIEIHHGIIIHIIIHIIIGIIHIIHIIIIIIIHIHIIIIIIHIIIIIIIIIHHIIHIIIIHIIIHGIIIHIIIIHIIHGHIHGIHIIIHIHHIIIHIIIHDIIIIIIIIIIIIIIIIIIIIIIIHIIIIIIHIIIIIIIIIIHIGIIIIIHIIIHIIIIIIIIIIIIIIIHHIIIIIIIDDDDD
@HISEQ:969:HM2KJBCX2:2:1102:10442:35196 2:N:0:ACTATGCA
GGAAATCCCATCCCCAACTATCCCTATTAATCATTACGTCAATCCTAGAAACCAACAAAATAGGATCGAACGTCCTATTTCATTATTCCATGCTAATGTATTCAAGCGTTAGCCTGCTTTAAACACTCTAATTTTTTCAAAGTAACAGTCCTGTTTCCCTGCAACACCAAATTAATGGCATTACAGTTCTTCAGAAAGGAGGAATCAGCGAAGCCAGTGCATACCAGTGGCACGACCAACCTGCTGACCCCGAAATTCAACTACGAGCTTTTTAACTGCAACAACTTTAATATACGCTATTGGAGCTGGAATTACCGCGGCTGCTGGCACCAGACTTGCCCTCCAA
+
DDDDDIHIIIIIIIIIIIIIIIIIIIIIIIIIIIIIIIIIIIIIIIIIIIIIIIIIIHHIIIIIIII<GHHIIIIIIIHHHIIIIIII?GHGHIHIIIIIIHHHIIIHHIIIIHIIIHIIIIIIIIIIIIIIIIIIIIIIIIIIHHIIIHHIIIIIIIHIIIIIHHIIIIHGHIIIIIIIIIIIIIIIIIIIIIIIIIIIIIIIHIHIIIIIIIIIIIIIIIIIIIIIIIIIIIIIIIIIIIIHGHIIIIIHIIIIIIIIIIIIIIIIIIIIIIIIIIIIIIIIIIHIIIIIIIIIIIIIIIIIIIIIIIIIIIIIIIIIIIIIIIIIIIIIIIIIIIIIIDDDDD
@HISEQ:969:HM2KJBCX2:2:1102:15663:35484 2:N:0:ACTATGCA
GGAAATCCCATCCCCAACTATCCCTATTAATCATTACGGTGATCCTAGAAACCAACAAAATAGAACCATGCCGTCCTATTCTATTATTCCATGCTAATGTATTCGAGCAAAAATGCCTGCTTTAAACACTCTAATTTTTTCAAGGTAAAGGTCCTGGATCCGCAAGACACCCAATAAAGGACATCAAGTTTCTCCAGAAGGTGAGAAATCAACAGTAACAGTTCATACCCCTTAAGGCATGACCATCACGTCAATCCCGAAATTCAACTACGAGCTTTTTAACTGCAACAACTTTAATATACGCTATTGGAGCTGGAATTACCGCGGCTGCTGGCACCAGACTTCCCTCCAA
+
DA0@D1<<<<F1F@@E0EHIII1<1<<1D@FCG<1<D10<E?1DCHH?E1DHHFHHH1@11DCEHHHCE1DG/0<CC<<11<1<G@FEC?D@@DGHHI?CC<DCGHHHD@CG6?DGHGGAEB<<1GDE@AGHGGE1FHCHE1A?HECEAB6A?ADB7<C<C1DEH90DCEG0EHHHHFCECHEIGCCECC?GFCIHD?IFEEGHHEEE@<1<11/AD1D1GCHHEE@HGG1HHEH?GC<C1GHEGC@CGD<F</DCC<1CD<1HHFC<</GC?HFIHHEG?CC1<CGCC1<C<CC@<F<00EEGC<1@GH?EEIHHGG1DEDCDEFCEG?IHG@HHHHFCGEFHH=@D0<00
@HISEQ:969:HM2KJBCX2:2:1102:8333:35492 2:N:0:ACTATGCA
GGAAATCCCATCCCCAACTATCCCTATTAATCATTACGTCAATCCTAGAAACCAACAAAATAGGATCAAACGTCCTATTTCATTATTCCATGCTAATGTATTCAAGCGTTAGCCTGCTTTAAACACTCTAATTTTTTCAAAGTAACAGTCCTGTTTCCCTGCAACACCAAATTAATGACATTACAGTTCTTCAAGAAGGAGGAACCAGTAAAGCCAGTACATACCAGAGGCACGACCAACCTACTAATCCCGAAATTCAACTACGAGCTTTTTAACTGCAACAACTTTAATATACGCTATTGGAGCTGGAATTACCGCGGCTGCTGGCACCAGACTTGCCCTCCAA
+
@DABDHH1CFCHHIF?0EHIIHEHEHHHH1GGHHEHHHHC<GHECE@GHGH@CHHIH?@GGF@?H1E1@CHHDHDC?CE1@FGHEF@<FCC@FH1CEEEGEHGGEHHH6F<C?GFAEEHHEGBHGFEGEEHDHHFC<C?HHIHG@GHCGFEGEH;GHHHFIHHGG@GHCCHHEHHF@HHHHHFGHHGCCIIIHHHHHH;HIHF0IHHHCHCEF1HIIIIIHHHEIHHCEEIHFHECC@FHGG<1B?HDHFGG?@@EHGEHHHEIIIIHHGC1HHHIHEHHHHEF?HFECCFHCHEFGCCFFGEEH?HEHEHIHHIIIIIHFEGIIHIIIHHHHHHGCIIHE@DB@@
@HISEQ:969:HM2KJBCX2:2:1102:2340:35838 2:N:0:ACTATGCA
GGAAATCCCATCCCCAACTATCCCTATTAATCATTACGTCAATCCTAGAAACCAACAAAATAGGATCGAACGTCCTATTTCATTATTCCATGCTAATGTATTCAAGCGTTAGCCTGCTTTAAACACTCTAATTTTTTCAAAGTAACAGTCCTGTTTCCCTGCAACACCAAATTAATGACATTACAGTTCTTCAAGAAGGAGGAATCAGTAAAGCCAGTACACACCATTGGCACGACCAACCTACTGACCCCGAAATTCAACTACGAGCTTTTTAACTGCAACAACTTTAATATACGCTATTGGAGCTGGAATTACCGCGGCTGCTGGCACCAGACTTGCCCTCCAA
+
DDDDDIIHIIIIIIIIHIIIIIIIIIIIIIIIIIHFHIIIIIIIIGIIIIIIIIIIIEHIIIHHHHHIHIIHFIIIIIHIIIIIHIIIIIIHFHIIIIIIIIIHIIHIIIIIIIIIIHHHIHIIIIIIIIIHIIIIHIIIIIIIIIIIIIIIIHIHIIIIHHHIIIGIIIIIIIIIIHIFIIIIIIIIIIIIIIIIIIHIHFIIIIIIIIHIIIIIIIIIHHHGIIIIGIIIIIIHIIIIIIHHHIIIIIIIIIIIIIIIIIIIIIIIIIIIIIIIIIIIIIIIIIIIIIIHIIIIIIIIIIIIIIIIIIIIIIIIIGIIIIIIIIIIIIHIIIIIIIIHIDDDDD
@HISEQ:969:HM2KJBCX2:2:1102:20839:36203 2:N:0:ACTATGCA
GGAAATCCCATCCCCAACTATCCCTATTAATCATTACATCGATCCTAGAAACCAACAAAATAGAATCTGATGTCCTATTTCATTATTCCATGCTAATGTATTCAAGCGTAAGCTTGCTTTAAACACTCTAATTTTTTCAAGGTAACAGTCCTAATTCCCCATAACATCAAATAAATGACATTATGGTTCTTTAGAAGGTGAGAACCAATAAAACCAGTACATACCAAGGCATGACCGATTCCTTGATCCCGAAATTCAACTACGAGCTTTTTAACTGCAACAACTTTAATATACGCTATTGGAGCTGGAATTACCGCGGCTGCTGGCACCAGACTTGCCCTCCAA
+
CCDDDIIIHIIIIIIIIIIIIIIIIIIIIIIIIIIIIIIIIIIIIHIIIIIIIIIIIIIGIIIIIIIIIIHIIIIIIIIIIIIIIIIIHIHIIIIIGIIIIHHIIIHHIIIIIIIIIIIIIIIIIIIIIIIIIIIIIIHIIIIIIIIIIIIIIIIIIIIIIIIIIHHHIIIIIIIIIIIIIIIIIIIIHHEIIIIIIIIIHIIIIIIIIIIIIIIIIIIIIIIIIIIIIIIIIIIIIIIIIIHHIIIIIIIIIIIIIIIIIIIIHIIIIIIIIHIIIIIIIIIIIIIIIIIIIIIIIIIIIIIIIIIIIIIIIIIIIIIIIIIIIIIIIIIIIIIIIIIIDDDDD
@HISEQ:969:HM2KJBCX2:2:1102:3928:36704 2:N:0:ACTATGCA
GGAAATCCCATCCCCAACTATCCCTATTAATCATTACTCATTTCCCCAAAAACCAACAAAATTCGAGATACGAGTCCTAAATTATTATTCCATGCTAATGTATTCATAACTTTCAGCCTGCTTTAAACACTCTAATTTTTTCAAAGTAAAGGTCCTGGATTGCGAACCCAACCCAGTAAAGGGCAGGAACGTTCTCCAGGAAGATGGTAAGCGCGCATCGGCACTCACACACGATACCGTGGCGGGCCAAGCGCACTATACCAGAAATCCAACTACGAGCTTTTTAACTGCAACAACTTTAATATACGCTATTGGAGCTGGAATTACCGCGGCTGCTGGCACCAGACTTGCCCTCCAA
+
DDDDDIHHIIIIIHIGIIIIIIIIHIIGGIIIIHIHIIIIIHIIEHHIIIIIIIIIIIHIIHIIIIIIIIHHHHHEHHH?GHHHHIIIHGFHIHIIIIGIHFEHIHHEHHHHHIIIIHIHIHIIIIIHHHHIHHHHHIHHIIHIGHGIHIIHIIIIIHIHIIIHIHIHIIIHIIIIIIIHHI:IIIHIIHIIIIHIGIHIHIIHIIIIIIHHHGIIHIGIIIIHHIIHIIIHIIIIIHHGIIIIIIIIIIHIIIHHHIIHHIIHHHHIIIIIIHIIIIIIIIIHIHIHIIIIIIIIHHHIIIIIIIIIIIIIIIIIIIIIIHIIIHIIIIIIIIIIIIIIIIIIIIIHIIIIHDDDDD
@HISEQ:969:HM2KJBCX2:2:1102:9698:37730 2:N:0:ACTATGCA
GGAAATCCCATCCCCAACTATCCCTATTAATCATTACATCGATCCTAGAAACCAACAAAATAGAATCTGATGTCCTATTTCATTATTCCATGCTAATGTATTCAAGCGTAAGCTTGCTTTAAACACTCTAATTTTTTCAAGGTAACAGTCTTAATTCCCCATAACATCAAATAAATGACATTATGGTTCTTTAGAAGGTGAGAACCAATAAAACCAGTACATACCAAGGCATGACCGATTCCTTGATCCCGAAATTCAACTACGAGCTTTTTAACTGCAACAACTTTAATATACGCTATTGGAGCTGGAATTACCGCGGCTGCTGGCACCAGACTTGCCCTCCAA
+
DB@DDHHH1CC1<1CCCHHGFFGHHHHHHHH@GGGHHHHIGHF?0DG1CE?H1DHHIIEHCHH1C<C<1DHH1CG?@GH?FF@FGCCFHHEE?GHHCGGGCF1DA1AG0@EFG?HEFB1AFFBBC8CHHHEHHGFCEE@CC?CFHIHDGG$HFHHCC<<DCGD?<FH10<HCFHFG<<<0EGEHG2@DCHHFHG@F0FHFD<CDHGEGC1<DGFE<EHGC??H?CF<@HGIHE<EG1<1<11<1<<///HF1@HF11GEC<EEHHHD@IIHG@HEHH?G<GD<D<1<G@GCDHC1C@FGCCHEHEHIHEG?HHDDC<GC?FEF?HD1<C<11<IHH@<HH@?ADD
@HISEQ:969:HM2KJBCX2:2:1102:8769:37928 2:N:0:ACTATGCA
GGAAATCCCATCCCCAACTATCCCTATTAATCATTACGTCAATCCTAGAAACCAACAAAATAGGATCAAACGTCCTATTTCATTATTCCATGCTAATGTATTCAAGCGTTAGCCTGCTTTAAACACTCTAATTTTTTCAAAGTAACAGTCCTGTTTCCCTGCAACACCAAATTAATGACATTACAGTTCTTCAAGAAGGAGGAACCAGTAAAGCCAGTGCATACCAGAGGCACGACCAACCTACTAATCCCGAAATTCAACTACGAGCTTTTTAACTGCAACAACTTTAATATACGCTATTGGAGCTGGAATTACCGCGGCTGCTGGCACCAGACTTGCCCTCCAA
+
DDDDDIIIIIIIIHIIIIIIIIIIIIIIIIIIIIIIIIIIIIIHIIIIIIIIIIIIIIHIIIHIGIIIIIIIHIIIIIIIIIIIIIIIIIIIIIIIIIIIIIIIIIHIHIIIIIIIIIIIIHIIIIIIIHIHIIIIIIIIIIIIIIIIIIIIIIIIIIIIIIIIIIIIIIIIIIIIIIIIIIIIIIIIIIIIIIIIIIIIIIIIIIIIIIIIIIIIIIIIIIIIIIIIIIIIIIIHIIHIIIHHIIIHIIIIIIIIIIIIIIIIIIIIIIIIIIIIIIIIIIIIIIIIIIIIIIIIIIIIIIIIIIIIIIIIIIIIIIIIIIIIIIIIIIIIIIIIIIIIIDDDDD
@HISEQ:969:HM2KJBCX2:2:1102:6505:38561 2:N:0:ACTATGCA
GGAAATCCCATCCCCAACTATCCCTATTAATCATTACGGTGGTCCTTGAACCAACAAAATAGAACCACAACGTCCTATTCTATTATTCCATGCTAATCTATTCAAGCAAAAGCCTGCTTTAAACACTCTAATTTTTTCAAGGTAATGGTCCTGGCTCCCCGGCACGCCCAATTAAGAACATACCGATTCACCAGAAAGATAGACCCGACGACAGAACAGTACTCGCCAGAGACAGACCGTCCGGCCAGGCCTAAAATTCAACTACGAGCTTTTTAACTGCAACAACTTTAATATACGCTATTGGAGCTGGAATTACCGCGGCTGCTGGCACCAGACTTGCCCTCC
+
DDDD@1FEEH@G1C<CH0<<<FHEHHHEHHHHHHHIEEE1EHH@CEHCHHH11CEH@CEHH@C@HHHHHFCEHFEHCH<1<CH@HH@<DECFCHHIHHEIHGIIIIHIHIHHHIHGHGIIIIIIHIIIHHHGHHIHGHFIHIIIIIIIFGIIIIIHH?GIIIIIIIHIHIIIIIHIIHHIIIHGIHHIHIIIIIIIIIIIIIIIIIIIIHFGII=IIIIIIIIIIIIIIIHIIIIIIIIIIIHHIIIIIIIIIIIIIHIIIIIIIIIIIIIIIIHIIIIIIIIIIIIIIIIIIIIIIHHHHHIIIIIIIHIIIIIIIIIIIIIIHIIIIIIIIIIIIIIIDDDDD
@HISEQ:969:HM2KJBCX2:2:1102:14489:38146 2:N:0:ACTATGCA
GGAAATCCCATCCCCAACTATCCCTATTAATCATTACTTCAGTCCGCAAACACCAACAAAATAGAACCAAAGTCCTAACTTATTATTCCATGCTAATGTATTCATAGCCTGCAACGCCTGCTTTAAACACTCTAATTTTTTCAAAGTAAACGATCTAGTGCGCTGGTACCGGCTCAGTGAAGAGTAGCACCAGTGTCGCTAGAAGGATGGCTTGGCCAAGCCGGCACTCACACACGTCACCGTGGCGGGCCGGCTGCACCACACCAGAAATCCAACTACGAGCTTTTTAACTGCAGCAACTTTAATATACGCTATTGGAGCTGGAATTACCGCGGCTGCTGGCACCAGACTTGCCCTCCAA
+
DDDDDIIIIIIIIIIIIIIIIIIIIIIIIIIIIIIIIIIIIIIHIIIIIIIIIIIHIIIIIIIHHIIIIIHIHIHIIIIIIIIIIIIIIIIIIIIIIIIIIDHHIIGHHIHIIIIIHHIIIIIIIIIIHIIIIIIIHIIIIHHIIIIIIIIIIIIIIIIIIIIIIIIIIIIIIIHIIIIIIIIIHIIIHIIIIIIIIIIIIIHIIIIHIIIIIIIIIIIIIIIIIIIIIIIIHHIIIIIIIIIHIIIIIIIIIIIIIIHEIIIIIIIIIIIIIIIIHIIIIIIIIIIIIIIIIIIIIIIIIIIIIIGHHIIIIIIIIIIIIIIIIIIIIIIIIIIIIIIIIIIIIIIIIIIIIIIIDDDDD
@HISEQ:969:HM2KJBCX2:2:1102:3129:37383 2:N:0:ACTATGCA
GGAAATCCCATCCCAACTATCCCTATTAATCATTACGGTGGTCCTAGAAACCAACAAAATAGAACCATGCCGTCCTATTTTATTATTCCATGCTAATGTATTCAAGCAAAAATGCCTGCTTTAAACACTCTAATTTTTTCAAAGTAAAGGTCCTGGTTCCCCGCGGCATCCAATTAAGGACATCGCGGTTCTCCAGAAGGTGAGAAATTGACTGCACCAGTTCATACCCCGTGAGGCACGACCGATGCGCCAATCCCCAAATTCAACTACGAGCTTTTTAACTGCAACAACTTTAATATACGCTATTGGAGCTGGAATTACCGCGGCTGCTGGCACCAGACTTGCCCTCCAA
+
@@DDDII?GCEHHE?GHHIIEHFHEHICHIII@GHHICF1<<FEGHHEHIIHFHHI@@GHCEHHHHEH1CD?DCHDHHHEEFGHHFC<FHHHEHHHHHHGI?EGGIIHHFIGIIHIHIHIHHHHFHIIHHHIHHHHHFGHH@CHHGHIHHGGHFHIIDIIIIIHHIHHDIIIIHHHHH;HHHHHIIII=IIIIIIHI;IIHIIIIHFIGHIIIIHHIIIHIGIIIIIHIIIIIIHIIIIHHIIHHHIIIHGHG@GIIIIHIHEIHHECHHHEIHEIGHHHGIIIIIIHHFHIGHIIIHIHIIIIIIIIIHHHHHHHIHDIIIIIGIIIHIIIHIHIIIIIIHIIIHIDAD@?
@HISEQ:969:HM2KJBCX2:2:1102:5740:38517 2:N:0:ACTATGCA
GGAAATCCCATCCCCAACTATCCCTATTAATCATTACGGTGATCCTAGAAACCAACGAAATAGAATCAGTCCGTCCTATTTCATTATTCCATGCTAATGTATTCAGACGATAGTCTGCTTTAAACACTCTAATTTTTTCAAAGTAACAGTCCTGATTTCCAACCACACCAAATAAATGGCATGAAAGTTCCTCAGAAGGTAGAGATCCATCTCACCAGTACAGACAATTAAGCCTGACCAATGGGTAGACCCCGAAGTTCAACTACGAGCTTTTTAACTGCAACAACTTTAATATACGCTATTGGAGCTGGAATTACCGCGGCTGCTGGCACCAGACTTGCCCTCCAA
+
DAA@@HC@HHHHHHGHHIEH?DHHHICGEHIEH?FHIHIHIIEGCEE@GHEEIIIICGHEHIIFHIEHHCH<CDCCEHCCGF@?CG?1<FFHHCCHCHHIHEHGIIIIIHHHHHIIFIIFIHHHHHHHGIIIIIHHHFFHGIHIIHHHHHIIIHGHFHIFIHH9HHHIHIIIIIIIIIIIIIHIIHHHHHIIIIIIIHCGHIIIIIIIIHIIIIIIIIIIIIIIIIIIIIIIIIIIIIIIHIIIHFDIIGIIIIIIIIIIIIIIIIIIIIIIIIIIIIIIIIIIIIIIIHIIIIIIIIIIIIIIIIIIIIIIIIIIIIIIIIIIIIIIIIIIIIIIIIIIIIIDDDDD
@HISEQ:969:HM2KJBCX2:2:1102:3015:39202 2:N:0:ACTATGCA
GGAAATCCCATCCCCAACTATCCCTATTAATCATTACGGTGGTCCTAGAAACCAACAAAATAGAATCATCCGTCCTATTTTATTATTCCATGCTAATGTATTCAAGCAAAATGCCTGCTTTAAACACTCTAATTTTTTCAAAGTAAAGGTCCTGGTTCCCCGCGGCACCCAATTAAGGACATCGCGGTTCTCCAGAAGGTGAGAAATTGACTACACCAGTTCATACCCCTTAAGGCACGACCGATGTGTCAATCCCGAAATTCAACTACGAGCTTTTTAACTGCAACAACTTTAATATACGCTATTGGAGCTGGAATTACCGCGGCTGCTGGCACCAGACTTGCCCTCCAA
+
CDADDIIIIIIHIHIIIIIIIHIIIIIIIIIIIIIIIIIIIIIIIIIIIIIGHIIIIIIIIIIIIHIIHIIGHHIIIGIHIIIIIIIHHIIIIIIHHHHIIHIHIIIIIIIIIIHIIIIIIIIIIHIIIIIHIIHIIIIIIIIIIIIIIHIIIIHHHIHIIIIIHIIIIIIIHIIIIIIIIIIIIHIIIIHGIIIIIIIIIIIIIIIIIIIIIIIIIIIIIIIIFIIIIIIIIIIIIIIIIIIIIIIIIIIHIIIIHIIIHIIIIIIIIIIIIIIIIIIIIIIIIIIIIIIIIIIIIIIIIIIIIIIIIIIIIIIIIIIIIIIIIIIIIIIIIIIIIIIIIIIIIIDDDDD
@HISEQ:969:HM2KJBCX2:2:1102:10264:39685 2:N:0:ACTATGCA
GGAAATCCCATCCCCAACTATCCCTATTAATCATTACGGTGATCCTAGAAACCAACGAAATAGAATCAGTCCGTCCTATTTCATTATTCCATGCTAATGTATTCAGACGTTAGCCTGCTTTAAACACTCTAATTTTTTCAAAGTAACAGTCCTGATTTCCCATCACACCAAATAAATGACATGAAAGTTCCTCAGAAGGTAGAGATTTATCTCACCAGTGCAGACAATTAAGCCTGACCAATGGGTAAATCCCGAAGTTCAACTACGAGCTTTTTAACTGCAACAACTTTAATATACGCTATTGGAGCTGGAATTACCGCGGCTGCTGGCACCAGACTTGCCCTCCAA
+
DDDDDIGIIIHIIIIIIIIIIIIIHIIIIIIIIIIIIIGIIGIHIIIIIIIIIIIIIIIIIIHGIHIIIHIGHGHIHIIHHHIIIIIIIHGIHHIIHIIHIHCEHHHIIIHIHIIIIIIIIIIHHIIHIIIHHHHIIIIHHIIGIIIIIIIIHHIHIIIIIIIIIIGIIIIIIIIIHIHIIHIIIIIIIIHIHIIHIHIIIIHIIIIIIHHHFHHIIHIHIHIIIIIIIIIHGIIIIH=IIIII<HFIIIIIIIIIIIIIIIHIIIIIIIIIIIIIIIIIIIIIIIIIIIIIIIIIIIIIIIIIIIIIIIIIIIIIIIIIIIIIIIIIIIIIIIIIIIIIIIIDDDDD
@HISEQ:969:HM2KJBCX2:2:1102:18276:39512 2:N:0:ACTATGCA
GGAAATCCCATCCCCAACTATCCCTATTAATCATTACGGTGATCCTAGAAACCAACAAAATAGAACCATGCCGTCCTATTTTATTATTCCATGCTAATCTATTCAAGCACAAGCCTGCTTTAAGCACTCTAATTTTTTCAAGGTAATAGCTCTGCTTCCCCAACGCACTAACTTAATAGCATGCTGGTTGTTCAGAAGGTAGGAATTCATCAGGCCAGTGCGGACAGTGAAGCCCGACCAACCGACAAACTCCGAAATTCAACTACGAGCTTTTTAACTGCAACAACTTTAATATACGCTATTGGAGCTGGAATTACCGCGGCTGCTGGCACCAGACTTGCCCTCCAA
+
DDDDDIIIIIIIIIIIIIIIIIIIHHIIHHHIIIIIIIIIHFIIIIIHHIIIIHIIGGIIIIIHHHGHGIGIIIIGIIIIIIIIIHIIIHIIHIIIIIIIIIIIIIHIIIIIIHIIIIIIIIIIIIHIIIIIIIIIHHIIIIIIIIIIIIIIIIIIIIIIIHIIIHHHIIHIIIIHIIIIIIIIIIIIIIIIIIIIIIHHHIHIIIIIIIIIIIIIIIIIIIIIIIIIIIIIIIIIIIIIIIIIIIHIIIIIIIIIIIIIIIIIIIIIIIIIIIIIHIIIIIIIIIIIIIIIIIIIIIIIIIIIIIIIIIIIIIIIIIIIIIIIIIIIIIIIIIIIIIIIIIIDDDDD
@HISEQ:969:HM2KJBCX2:2:1102:1488:40028 2:N:0:ACTATGCA
GGAAATCCCATCCCCAACTATCCCTATTAATCATTACGTCGATCCTAGAAACCAACAAAATAGAATCAAACGTCCTATTTCATTATTCCATGCTAATGTATTCAAGCGCGAGCTTGCTTTAAACACTCTAATTTTTTCAAAGTAACAGTCCTGATTTCTCGCGACACCAAATTAATGACATCGTGGTTTGTCAGAAGGGAGAAACCAATAATGCTAGTACGTACAAAGTACGACTGACATATTAGTCCCGAAATTCAACTACGAGCTTTTTAACTGCAACAACTTTAATATACGCTATTGGAGCTGGAATTACCGCGGCTGCTGGCACCAGACTTGCCCTCCAA
+
DDDDDIGIIIIHIHIIIIGIIIIIIIIIIIIIIHHIIIIIIIIIIIIIIIIIIIGIIIIIIIIIGHIIIIIHHIHIIIIIHIIIIHIIIIIIHHIIIIHIHHIIIHIIHIHII?IIIIHIIIIIHHIIIIIIIIIIHIIIIIIIIIIIIIIIHIIIIIIIHIIIIIHHIIHIHIIIIIIIIIIIIIIIIIIIIIIIIIHIIIIIIIIIIIIIIIIIIIIIIIIIIIIIIIIIIIIIIIIIIIHI=IIIIIIIIIIIIIIIIIIIIIIIIIIIIIIIIIIIIIIIIIIIIGIIIIIIIIIIIIIIIIIIIIIIIIIIIIIIIIIIIIIIIIIIIIIIIIIDDDDD
@HISEQ:969:HM2KJBCX2:2:1102:7102:40306 2:N:0:ACTATGCA
GGAAATCCCATCCCCAACTATCCCTATTAATCATTACGGTGATCCTAGAAACCAACAAAATAGAACCATGCCGTCCTATTCTATTATTCCATGCTAATGTATTCGAGCAAAAATGCCTGCTTTAAACACTCTAATTTTTTCAAGGTAAAGGTCCTGGATCCGCAAGACACCCAATTAAGGACATCAAGTTTCTCCAGAAGGTGAGAAATCAACAGCGACAGTTCATACCCCTTAAGGCATGACCATCACGTCAATCCCGAAATTCAACTACGAGCTTTTTAACTGCAACAACTTTAATATACGCTATTGGAGCTGGAATTACCGCGGCTGCTGGCACCAGACTTGCCCTCCAA
+
DDDDDIIIIIIIIIIIIIIIIIIIIIIIIIIIIIIIIIIIIIIIIIIIIIIIIIIIIIIGIHHHIIIFHHHIIHHIIHIIIIIIIIHIIIF?GHIIIHIIIHHHIIHIIIIIHIIIIIIIIHIIIIIIHHIIIHIIIIIHIIIIIIIIIIIIIIIIIIIIIIIIIHIIIHIIIIHIIHIIIIIIIIIIIIHIHIIIIIIIIIIIIIIIIIIIIIIIHIIIIIIIIIIIIIIIIIIIIIIIIIIIIIIIIIHGIIIIIIIIIIIIIIIIHHIIIIIIIIIIIIIIIIIIIIIIIIIIIIIIIIIIIIIIIIIIIIIIIIIIIIIIIIIIIIIIIIIIIIIIIIIIIIIIDDDDD
@HISEQ:969:HM2KJBCX2:2:1102:6694:40687 2:N:0:ACTATGCA
GGAAATCCCATCCCCAACTATCCCTATTAATCATTACGGTGGTCCTAGACCAACAAAATAGAACCAACGTCCTATTCTATTATTCCATGCTAATCTATTCAAGCAAAAGCCCGCTTTAAACACTCTAATTTTTTCAAGGTAATGGTCCTGGTTCCCCGACACACCCAATAAAGGGCATACCGGCTCACCAGAAGGATAGACCCGACAACAGACAGTACTCGCCAGAGACGGACCGCCCGGTCAGGCCTAAAATTCAACTACGAGCTTTTTAACTGCAACAACTTTAATATACGCTATTGGAGCTGGAATTACCGCGGCTGCTGGCACCAGACTTGCCCTCCAA
+
@0DDDIEHHHCG1CEHH=EH@@1CFHEHH@1<FHC1GHHHE@G@@1D?HHIIIHHEHCGFFHHFCFCE0<C=E@<FCEFHHH@D1CDD<11<DHHHHIIHI6@1IIIIHHCCB6/F@IHHHIHHHGHGEF8D1CHGHCHGH?FCHEIIHEGB<GIIHIIIHHHHHHCHEHIHFEIHEHHHDFGHHEHE<HHIHHHFEHHII<HHHHHHGIGHHHEIHHHHIEGHDFIHIHFHIIHBHIHHFEHGF1EHHHHHHHEIHGHHHFHHHHHHHFHIIHIIIHHED?IHHGHHEEEHIHHHHHHIIIHIIIIHIHHDHGIIHHHHHHHHHHIIHHEIGHIIIHD@DBB
@HISEQ:969:HM2KJBCX2:2:1102:8438:40752 2:N:0:ACTATGCA
GGAAATCCCATCCCCAACTATCCCTATTAATCATTACGTCGATCCTAGAAACCAACAAAATAGGGTCAAACGTCCTATTTCATTATTCCATGCTAATGTATTCAAGCGTGTGCCTGCTTTAAACACTCTAATTTTTTCAAAGTAACGGTCCTGATTCCCCATGACACCAAATTAATGACATCACAGTTCGTCAGAAGGTAGAAATCAATAATACCAGTGCATACCAGAGGCACGACCAATATATTGATCCCGAAATTCAACTACGAGCTTTTTAACTGCAACAACTTTAATATACGCTATTGGAGCTGGAATTACCGCGGCTGCTGGCACCAGACTTGCCCTCCAA
+
DDDDDIIHHIHHIIHIHIIGIIIIHIIIIIIIGIHEHIHIHHIIIHIIIIIHFIIIHIIIIIIIIEHHIIIIHIIIGIHIIFHIIHIIHHIIGEHIIIIIIIIIIIIIIIIIIIIIIGHIIIHHGGIHHHHIIIHIIHHEFIHIHIIIHHIIHHIIIHIGHEHHHHHIIIIIIHIIIIIIHHHIIIIIIIIIIIIHHHHFIHIIIIIIHIIHII=IHEHIHHHHHHHI<IIIIHIIIIIIHIHHHIHIIIIIIIIGIIIIIIIIIIIIIIIIHHGIIIIIIIIIIIIIIIIIIIIIIIIHHIIIIIIIIIIIIIIIGIIIIIIIIIIIIIIIIIIIIIIIIBCDDD
@HISEQ:969:HM2KJBCX2:2:1102:2466:41474 2:N:0:ACTATGCA
GGAAATCCCATCCCCAACTATCCCTATTAATCATTACATCGATCCTAGAAACCAACAAAATAGAATCGGATGTCCTATTTCATTATTCCATGCTAATGTATTCAAGCGTGAGCCTGCTTTAAACACTCTAATTTTTTCAAGGTAACAGTCCTAATTCCCCGTGACACCAAATTAATGGCATTACGGTTCTTTAGAAGGTGAGAAATCAATAATATCAGTACATACCAACGGCATGACCGAAACATTGATCCCGAAATTCAACTACGAGCTTTTTAACTGCAACAACTTTAATATACGCTATTGGAGCTGGAATTACCGCGGCTGCTGGCACCAGACTTGCCCTCCAA
+
000<0C<@1DHI<11<0<C111<<<CHEGH@@G@CFCGHC01DG<1<<CF1DH?<C@GGCGHH?GEC1<EEC<F<<<<FECHECHEH1<@11<C<1<H@@GIIIHECIIHECGHHIHHEHDHHHHHG@GC@HHGHEEHEHF?FHHHGHEEHEHHEGGHGFHEHIHH?FHHEIHHHE<@E?HC@CG<G@CHHEG@@H2HEF2EHEH?IHGEFEEGG1EHIHHHCH@=HHAF?CCAFC<<>?GC?B<<G</F?CHF1EHG@GHHHIGIIHFIIHEEF<?HCHIHGHHEHGCHEHEHEHECEEEEHHIIIHCGFEHHHHDHCHHHEHEEHEEHHGECHHEHEHHHBD@DD
@HISEQ:969:HM2KJBCX2:2:1102:11741:40599 2:N:0:ACTATGCA
GGAAATCCCATCCCAACTATCCCTATTAATCATTACATCGATCCTAGAAACCAACAAAATAGAATCGGATGCCCTATTTCATTATTCCATGCTAATGTATTCAATCGTGAGCCTGCTTTAAACACTCTAATTTTTTCAAGGTAACAGTCCTAATTCCCCGTGACACCAAATTAATGGCATTACGGTTCTTTAGAAGGTGAGAAATCAATAATATCAGTACATACCAACGGCATGACCGAAACATTGATCCCGAAATTCAACTACGAGCTTTTTAACTGCAACAACTTTAATATACGCTATTGGAGCTGGAATTACCGCGGCTGCTGGCACCAGACTTGCCCTCCAA
+
00<B0<1<1@<<<111<FGCHH1<1<1D1<1D1GF11<10<1D0CD1D1FFH@10<<D1<11<C1C10<0/1<<<CF111<D@1D11<D<111<<<HF@15<D@%1H6<F=CCFF1DC<DHGAF8118GF5<1<HHHGCFH@GGCHCCFEGHH9<DG<HEEEEEDC?IHGGCECFE0HH=CGH@G@D/F@@DCCC5:CHGCFEG?1FGHIH@HF<1GCFHH@@CFHDC/1?HE<<E:11CCCFFC>?A//D1<1F1EHF<<<C<1C1@HC1E@EIIHHHEC<<<F<1C@CEIDIHG<HEEGFCCD<<11?GE/F</CDFHFHG@@C@C<?HEHDC1G<<0G?@@DD
@HISEQ:969:HM2KJBCX2:2:1102:10786:42964 2:N:0:ACTATGCA
GGAAATCCCATCCCCAACTATCCCTATTAATCATTACGGTGATCCTAGAAACCAACGAAATAGAACCAAGCCGTCCTATTTCATTATTCCATGCTAATGTATTCAAGCGTTAGCCTGCTTTAAACACTCTAATTTTTTCAAAGTAACAGTCCTGTTTCCCTGCAACACCAAATTAATGGCATTACAGTTCTTCAGAAAGGAGGAATCAGCGAAACCAGTTCATACCAGTGGCACGACCAACCTGCTGACCCCGAAATTCAACTACGAGCTTTTTAACTGCAACAACTTTAATATACGCTATTGGAGCTGGAATTACCGCGGCTGCTGGCACCAGACTTGCCCTCCAA
+
DCDDDIIIIIIHIHIIIIIIIIIIIIIIIIIIIIIIIIIIIIHIGHIIIIIIIHHIIGIIIIIGHIIIIIIIIIIIIIIIHHHIIGIIIIHHHGIIIIIHHHHIIIHIHIHIIIIIIIHIHIIIIIHIIIIHIIIIIIIIIIIIIIIIIIHIIIIIIIIIIIIIIIIIIIIHHHIHIIIIIIIIIIIIIIIIIIIIIIIIHHIIIIIIIIIIIIIIIIIIIIIIIIIIIIIIIIIIIIIIIHIIHHIIIIIIIIIIIIIIIIIIIIHIIIIIIIIIIIIIIIIIIIIIIIIIIIIIIIIIIIIIIIIIIIIIIIIIIIIIIIIIIIIIIIIIIIIIHIIIIIDDDDD
@HISEQ:969:HM2KJBCX2:2:1102:7169:44179 2:N:0:ACTATGCA
GGAAATCCCATCCCCAACTATCCCTATTAATCATTACGGTGGTCCTAGAAACCAACAAAATAGAACCACAACGTCCTATTCTATTATTCCATGCTAATCTATTCAAGCAAATGCCTGCTTTAAACACTCTAATTTTTTCAAGGTAATGGTCCTGGCTCCCCGGCACACCCAATAAAGGACATACTGGTTCACCAGAAGGTGGACCCGACACAGGACAGTACTCGCCAAAGACGGACCGCCCGGCCAGGCCTAAAATTCAACTACGAGCTTTTTAACTGCAACAACTTTAATATACGCTATTGGAGCTGGAATTACCGCGGCTGCTGGCACCAGACTTGCCCTCCAA
+
0B@DDH?1DHHFH?HHHHHGIFH@CECFE<@CGH@?@@EF?EHHIIIEHHHHIHIII1DHFGFECCCCGHH@?EFGH1<1CC11<<<11D11D11<FEFEHGH?GHECEHICHIHHBFEDB@@FHHHHFHFG?EHHHHGCHHHEHHHIIHHHDHEGHGHDGHB=?HHHHHHHEIIIF;IIIGHIHHHHIIHHIIHH=IIHHHHHEGIIIHHHFEHIHHHIHHIEHHIHCGHHHC<HHHIIHHF1CHHHEIHHIIHIIIIIHHHHEFEHIIIIIIHIIIIHGFC<HEHIHGIIHHIHIHHFGIIIHHHIHHHHIHHIIIIIIHIHFIIHEIIIHEHHHFGIHADB@@
@HISEQ:969:HM2KJBCX2:2:1102:14346:45163 2:N:0:ACTATGCA
GGAAATCCCATCCCCAACTATCCCTATTAATCATTACGGTGATCCTAGAAACCAACAAAATAGAACCATGCCGTCCTATTCTATTATTCCATGCTAATGTATTCGAGCAAAATGCCTGCTTTAAACACTCTAATTTTTTCAAGGTAAAGGTCCTGGTTCCACATGACACCCAATTAAGGACATCATGCTTCTCCAGAAGGTGAGAAATCAACTGCGACAGTTCATACCCCTTAAGGCACGACCATCACGTCAATCCCGAAATTCAACTACGAGCTTTTTAACTGCAACAACTTTAATATACGCTATTGGAGCTGGAATTACCGCGGCTGCTGGCACCAGACTTGCCCTCCAA
+
D?@DDIIIIIHIIIIIIIIIHHIIIIIIIIIIIIIIIIGHHIIIIHIIIIIIIIIIHIIIIGHIHHHIIHIHIHHIIIHIIGIHIHFHHHGHHEHIIIHFHHHIIIIIHIIIHIIIIIHHHIHHHHHIIIIIIIIIIIIIIIIIIIIIIHIIIIIIIHIIIIIIIIIIIIIIIIIIHIIIHHHIIIIIIHIIIIIIIIIIIIIIIIIIIIIIIIIIIIIIIIIIIIIIIIIIIIIHIIIIIIIIIHFIIIHIIIIIIIIIIIIIIIIIIIIIIIIIIIIIIIIIIIIIIIIIIIIIHIIIIIIIIIIIIIIIIIIIIHIIIIIIIIIIIIIIIIIIIIIIIIIIIIIDDDDD
@HISEQ:969:HM2KJBCX2:2:1102:12984:45133 2:N:0:ACTATGCA
GGAAATCCCATCCCCAACTATCCCTATTAATCATTACGTCAATCCTAGAAACCAACAAAATAGGATCGAACGTCCTATTTCATTATTCCATGCTAATGTATTCAAGCGTTAGCTTGCTTTAAACACTCTAATTTTTTCAAAGTAACAGTCCAAATTCCCCGCAACACCAAATTAATGGCATTACGGATCATCAGGAAGGAGGAATCAGTGAGACCAGTACATACCAGAGGCATGACCAATCTACTAACCCCGAAATTCAACTACGAGCTTTTTAACTGCAACAACTTTAATATACGCTATTGGAGCTGGAATTACCGCGGCTGCTGGCACCAGACTTGCCCTCCAA
+
BBDDCIIIIIIIHHIIIHIIIIIIIIIIIIIIIIIIIIIIIIIIIIIIIIIIIIIIHIIHIIIICHHHIIIIHIHIIIGIIIIIIIIIIIIIIHHIIIIIIHIIIIIIIIIIIIIIIIIIIHIIIIIIIIHIIIIIIIHIIIIIIIHIIIIIIIIIIDHHIIIIIIIIIIIIIIHIHHIHIHIIGIHIIIIIIIIIIIIHIHIIIIIIIIHIIIIIHHIIIIIIIIIIIIIIIHIIHIIIHIHHHIIIIIIIHGHHGIIIHHHHHHHIIIIIIIHIIIIIIIIIIIIIIIIIIIIIIIHIIIIIIIIHHIIIIIHIIIIHIHHHIIIIIIIIIIHHIIIIIDCDDD
@HISEQ:969:HM2KJBCX2:2:1102:15560:45646 2:N:0:ACTATGCA
GGAAATCCCATCCCCAACTATCCCTATTAATCATTACGGTGATTCAGAAACCAACAAAACAGGACCACCGTCCTATTTTATTATTCCATGCTAATGTATTCAGACGTAAGCCTGCTTTGAACACTCTAATATTTTCAAGGTAAAGGTCCTGGTTTCCCACCACGCTAAATTAATAACATGATGGTTCCCCAGAAGGTAGAAATTCCACACGCCAGTACAGACTATTGCCCGACCAACGGTAGAACCCCGAAATTCAACTACGAGCTTTTTAACTGCAACAACTTTAATATACGCTATTGGAGCTGGAATTACCGCGGCTGCTGGCACCAGACTTGCCCTCCAA
+
D@BDDIIIIIIIIIIIHIHIIIIIIHIIIIHIIIIIIIIIIIIIIIIIIIHIIIIIII@HHGC?EHHIHHHHIIHIIIIIIIIGIIIIIIIIIHHHIIIIIIIHIIIIIIIIIIIHHIIIIIIIIIIIIIIIIIIIIIIIIIHIHHHIIIIIIHIIIIIIIIIIIIIIIHIIIIIIIIIIIIIIIIIIIIIIIIIIIIIIIIIIIIIIIIIIIIIIIIIIIIIIIIIIIIIIIIIIIIIHHFIIGHIIIIIIIIIIIIIIIHHIIIIIIIIIIIIIIIIIIIIIIHIIHHHIIIIIIIIIIIIIIIIIIIIIIIIIIIIIIIIIIIIIIIIIIIIIIIDDDDD
@HISEQ:969:HM2KJBCX2:2:1102:16872:45350 2:N:0:ACTATGCA
GGAAATCCCATCCCCAACTATCCCTATTAATCATTACGGTGATTCAGAAACCAACAAAACAGGACCACCGTCCTATTTTATTATTCCATGCTAATGTATTCAGACATAAGCCTGCTTTGAACACTCTAATTTTTTCAAGGTAAAGGTCCTGGTTTCCTACCACGCTAAATTAATAACATGATAGTTCCCCAGAAGGTAGAAATTCTACACGCCAGTACAGACAATAGCCCGACCAACGATAGAACCCCGAAATTCAACTACGAGCTTTTTAACTGCAACAACTTTAATATACGCTATTGGAGCTGGAATTACCGCGGCTGCTGGCACCAGACTTGCCCTCCAA
+
BDDDDHHIIIHHIHHIIIHIHIIIHIIIHGHHHHIHIIHI@GHFHIHIIIIHIIHHHICHIF1DHHIIIHHHIIHHIIGIIHIIIIIIHGHIIHIIIIHIHHGIHIIHIIHIIHIIHIIIIIIIIIHHIIIHHHFHHIIIHEIIIIHHIIIIIHEHHHHHCGIIIHHIIIIIIIIIHIIIIIHFHGIIIHHIIIIIHIHHHIIIIIIHGIIIIIIHIIIIIHGIIIIIIIIIIIIIHIGIHFHFDHHIIIHIHIHIHIIIIIIIIIIIIIIHIIIIHIIIIIIHIGIIIIHGIIIIIIIIIIIIIIIIIHIIIIHIIIIIIIIIIIIIIIIIIIIIIIDDDDD
@HISEQ:969:HM2KJBCX2:2:1102:10785:45752 2:N:0:ACTATGCA
GGAAATCCCATCCCCAACTATCCCTATTAATCATTACGGTGATCCTAGAAACCAACAAAATAGAACCATGCCGTCCTATTTTATTATTCCATGCTAATGTATTCAGGCACTAGCCTGCTTTGAGCACTCTAATTTTTTCAAGGTAATAGTCCTGCTTCCCCAACGCACCAAGTGAATGGCATGCTGGTTATTTAGAAGGTAAGAACCCACCACACCAGTACGAACAGTGAAGCCCGACCGATGGACAGATTCCGAAATTCAACTACGAGCTTTTTAACTGCAACAACTTTAATATACGCTATTGGAGCTGGAATTACCGCGGCTGCTGGCACCAGACTTGCCCTCCAA
+
D?D@BHHIIIIHGEHIIIIIIIIHHIHIIHFHHIIIHHIIIGIHHIIIIGIIIIIIIHIHHHHEEHHGHCHIIEEHHIIIIHHHIIIIHHHIIIIHGHHHIIHIIIHIIIIIHHHIIIHHIIHIHIIIIIIIIIIIIIIIHIIHIIIIHHIIIIIHHHGIHIHHHHHHIIHIIIIIIHIIIIIIIIHHIHIIIIIIIIIIIIGIIIHFIIIIIIIIIIHHIIIIHIHIIIIIIIIIIIIIIIIIHHGIIIIIIIIIIIIHHIIIIIHIIIIIIIIIIHHIHIIIIIIIIIIIIIIIIIIIIIHIIIIIHIIIIIIIIIIIIIIIIIIIIIIIIIIIIIIIIHIDDDDD
@HISEQ:969:HM2KJBCX2:2:1102:10983:45906 2:N:0:ACTATGCA
GGAAATCCCATCCCCAACTATCCCTATTAATCATTACAGCGGTCCTAGAAACCAACAAAATAGGATCGAACGTCCTATTTCATTATTCCATGCTAATGTATTCAAGCGTTAGCCTGCTTTAAACACTCTAATTTTTTCAAAGTAACAGTCCTGTTTCCCTGCAACACCAAATTAATGGCATTACAGCTCTTCAGAAAGGAGGAATCAGCGAAACCAGTACATACCAGTGGCACGACCAACCTGCTGACCCCGAAATTCAACTACGAGCTTTTTAACTGCAACAACTTTAATATACGCTATTGGAGCTGGAATTACCGCGGCTGCTGGCACCAGACTTGCCCTCCAA
+
B@DDAHEHIFHHGHHHIHHHHHHHHHHHIIIHHIHIIIHHHHIHHIHIGIIHIHIIIHGEHHI?HIIIHHHGH10D1CHHE?DGHHH1DCFF?C@FHHHHGIHHIIIHIHFDFFHHHHHIIIFIHHHIHIIHIIIIHHIEIIHHHHFGHHEHHHIHHFGHHHGGEFHH@EHHHIIIGHEIIIHHHFHHHHHFCHEHEFFHFGHG@HHHHHHGHHFHIHHIIHHGHGHHHHHHHHEIHIHHHHCE<HIHGIHFFIIIIIIIHEIIIIHIHGHHHH@HHEIHHHFHHEHEIHIIIHCFHCHHH@IIGIHHIIIIIIIHHHHHHF@HECEIIIIHHFHG?GIHHBDBCD
@HISEQ:969:HM2KJBCX2:2:1102:18802:45576 2:N:0:ACTATGCA
GGAAATCCCATCCCCAACTATCCCTATTAATCATTACGGTGATCCTAGAAACCAACGAAATAGAATCAGTCCGTCCTATTTCATTATTCCATGCTAATGTATTCAGACGATAGTCTGCTTTAAACACTCTAATTTTTTCAAAGTAACAGTCCTGATTTCCCATCACACCAAATAAATAGCGTATATTAAAGTTGTTGCAGTTAAAAAGCTCGTAGTTGAATTTCGGGGCCAGTAGGTTGGTCGTGCCACTGGTATGCACTGGCCTCACTGGTCCCTCCTTCTTGTAGAACCGTGATGGCATTAATTTGTTGTTGCGGGGAAACAGGACTGTTACTTTGAAAAAATTAGAGTGCTTAAAGCAGGCTCGCGCTTGAATACATTAGCATGGAATAACGAAATAGGACGATCGAACCTATTTTGTTGGTTTCTAGGATCGACGTAATGATTAATAGGGATAGTTGGGCGCTCTTTGTTC
+
DDDDDIIHIHIIIIIIIIIIIIHIIIIIIIIIHIIIIIIHIIGHIIIIHIHHIIIHHIGCHIHHHHHHEHII=GHEHHHIIHGCHIIIEIHIEHIICEFHHDGHHIIGHIIIHHIIHIIIEHHECGEEHHHHIIIIIHHIHH1DGE?HEHIGCCHHHI@FGCH<FC@1C@G@HHHIHG</.D<CHHEC/:CGGCGH?CEH@E/DG?HH/:G@CHCE?A?CFC8D.FHF-GHIIIHHIHEIHH?IHHHHIIIIIIHIIIIHEC?GIHHIHHIIHIIIIHHGIIIIIIIIIIIHIHIIIIHIIIIIIHIIIIIIIIGHHHHIIIIIIIIIIIIIIIIIIIIIIHIIHHHIIIIIIIIIIIHCIIIHHGHIIIIIIHIIIHIIHIIIIIIIIIIIIIIIIIHIIHIIIIIIIIIIIIIIIIIIIIIIIIIIIIIIIIIIIHIIIIIIIIIIIIIIIIIIIIIGHIIIIIIIIIDDDDD
@HISEQ:969:HM2KJBCX2:2:1102:17127:45779 2:N:0:ACTATGCA
GGAAATCCCATCCCCAACTATCCCTATTAATCATTGCTCCGACTTGACCAAAACCAACAAAAATAAGTCTGAGCCCTTTATTATTATTCCATGCTAATGTATTCACAGCGTAAGCCTGCTTTAAACACTCTAATTTTTTCAAAGTAAATGATCTGGAACACATGCTCCCAACCCAGTGAAGGGCAGAAGCAGTATCCCAGAAGGAGCCGAGAACCCTCCAGCACTCACGTCCTTGTTGGGCGCGGGCTAGATTGCTCTCAGAGAAATCCAACTACGAGCTTTTTAACTGCAACAACTTTAATATACGCTACTGGAGCTGGAATTACCGCGGCTGCTGGCACCAGACTTGCCCTCCAA
+
AADDDIIHIHIHHIIIHIIIIHHHIGHHHHIIIIIIIIIHHHIDHIIIHIGHHIHHIIIHIIIIIIIIIIIGHIIIIIIIHIHEFGHEH?1CHHHIHIGHHEE@FH?HHIIHHHHHHIIIIIHHHHIIHIHIHIIIHIIIHIIIIHIIIHIIHIIHIHIIIHHHIHHHIIIHEHIIIIHHIIIIIIIIHIIIFIIHEIIIIIIHHHGIIIHHHIIIIIIIIHIHEIIIIIHIIIIIIIIGIIIIIIHIIIIIIHIHIIIIHIIIIIIHIIIIIIIIIHIIIIIIIIIIHHIIHHGHIIIIIIIIHIIIIIIIIIIIIIIIIIIIIIIIIIIIIIIIIHHHHHHHHIIIIIIIDDDDD
@HISEQ:969:HM2KJBCX2:2:1102:12728:47434 2:N:0:ACTATGCA
GGAAATCCCATCCCCAACTATCCCTATTAATCATTACTTCAGTCCTAGAAACCAACAAAATAGAACCGAAGTCCTAAATTATTATTCCATGCTAATGTATTCAAGGCATAAGCCTGCTTTAAACACTCTAATTTTTTCAAAGTAATAGAGCTAGATCGCGACGACAACCCAGTGAAGGGCGCCGCCGTTTTCTAGCAGGATGGCAGACACGCGCCAGCACTCACACTCGTAACCGAGGCGGGCCAGGTGCGTCAAACCAGAAATCCAACTACGAGCTTTTTAACTGCAGCAACTTTAATATACGCTATTGGAGCTGGAATTACCGCGGCTGCTGGCACCAGACTTGCCCTCCAA
+
DDDDDIIIIIIIIIIIGHHIIHIIIIIIIIGHHHIHHIIIIGHHIIHIIIIIHGHDHHHIIIHHIIIIHIHHIIIIIIHHFIEHICGEEHIGHHGI?CCGHHHHIHHIFHHHGFHFHHHHHHHFFF@HHHIIIHIIHIHIIIHIHHIIIHGHIHHHIIIIIIHIIIIIIIIHHEIHIHIIIIIIHIIIHHHEHIIIIIIIIIIIIIIIIIIIIIIIIIIHIIIIIIHGIIIIIIIIIIIIIIIIGIIIIIHHEHGHHIIIIIIIHIIIIHHIIIIIIIIIIIHIIIIIIIIIIHIIIIIIIHIIIIIHIIIIIIIIIIIIIIIIIIIIIIIIIIIIIIIIIIIHIIIIIDDDDD
@HISEQ:969:HM2KJBCX2:2:1102:20878:46985 2:N:0:ACTATGCA
GGAAATCCCATCCCCAACTATCCCTATTAATCATTACGTGGTCCTAAAACCAACAAAATAGAACACCGTCCTATTTTATTATTCCATGCTAATGTATTCAAGCAAAAATGCCCGCTTTAAACACTCTAATTTTTTCAAAGTAAAGGTCCTAGTTCATTGAAACACCCAATAAAGAAGCATCCCAATTCACCAGAAGGTAAGAAATTGGCTACACACCGATTCATGCCCCTAAAAGCACGACCAATATATCCCAATCCCGAAATTCAACTACGAGCTTTTTAACCGCAACAACACTAATATACGCTATCGGAGCTGGAATTACTGCGGCTGCTAATACCAGACTTGCCCTCCAA
+
DDDDDIHIIHIHIIIIIIHIIIIIIIIIIIHIIIHIIIIIIIIIIHIIIHIHFHIIIFHHHIIIIIIIFHHHHEEHHIIGIHIIIIIIIHHHIIIHIIFHIIHFIIIIHHIIHIHGHIHHIIIIHHHHHHIIIIHHIIHIIIHHHIIIHIIHHHHHIIHHIIHHIIIIIIHIHIIHIHEIIIHIHHHHHHHGIIIIIIIIIIHEGHIIIIIHHIHIIIHIIIIIIIIHIIIIIIIIIHIHIGGIIIIHHHGDIIIIIIIIIIIIIIIIIHIIHIIIIIIIIIIIIIIIIIIHGIIIIIHHGIIIIHIIIIIIIIIIIIIIIIIIIIIIIHIIIIIHIIIIIIIIIIIIDDDDD
@HISEQ:969:HM2KJBCX2:2:1102:15854:47710 2:N:0:ACTATGCA
GGAAATCCCATCAGCCCAACTATCCCTATTAATCATTACGGTGGTCCTAGAAACCAACAAAATAGAACCATGCCGTCCTATTTTATTATTCCATGCTAATGTATTCAAGCAAAAATGCCTGCTTTAAACACTCTAATTTTTTCAAAGTAAAGGTCCTGGTTCCCCGCGGCATCCAATTAAGGACATCGCGGTTCTCCAGAAGGTGAGAAATTGACTGCACCAGTTCATACCCCGTGAGGCACGACCGATGCGCCAATCCCGAAATTCAACTACGAGCTTTTTAACTGCAACAACTTTAATATACGCTATTGGAGCTGGAATTACCGCGGCTGCTGGCACCAGACTTGCCCTCCAA
+
DDDDDIIIIHHHHIIIIIIIIIIIIIIIIIIIIIIHIIIIIIIHIIIIIHIIIIIIIIIIIIHIGHHHIIHHHHIHCDHIIIIIIIIHIGHHIIHIIIIHC<GGHIHIHHHIGIIIIIHIHIIIIIIHIHIIIHHIHIHHIHIIIIIIIIIIIIIIIIIIIIIIHIIIIIIIIIIIIIIIIIIIIIIIIIIGIIIIIIIIIIIIIIIIIIIIIIIIIIIIIIIIIIIIHIIIIIIIIIIIIIIIIHIIIIIIHGIIIIIIIIIIIIIIIIIIIIIIIIIIIIIIIIIIIIIIIIIIIIIIIIIIIIIIIIIIIIIIIIIIIIIIIIIIIIIIIIIIIIIIIIIIIIIIIIDDDDD
@HISEQ:969:HM2KJBCX2:2:1102:3610:49730 2:N:0:ACTATGCA
GGAAATCCCATCCCCAACTATCCCTATTAATCATTACGGTGATCCTAGAAACCAACAAAATAGAACCATGCCGTCCTATTCTATTATTCCATGCTAATGTATTCGAGCAAAAATGCCTGCTTTAAACACTCTAATTTTTTCAAGGTAAAGGTCCTGGATCCGCAAGACACCCAATAAAGGACATCAAGTTTCTCCAGAAGGTGAGAAATCAACAGTAACAGTTCATACCCCTTAAGGCATGACCATCACGTCAATCCCGAAATTCAACTACGAGCTTTTTAACTGCAACAACTTTAATATACGCTATTGGAGCTGGAATTACCGCGGCTGCTGGCACCAGACTTGCCCTCCAA
+
DDB@BEF@HHHHCFHHIGIIIEHHIIGIIGHFGHIIHIHHHGHIIIIIIIIIFHHIIHIIIIFHIHIIHEC?DE?DEHHFEHHFHIEHHHII11<FHHHCH@CHEF?GIHEHEIHHHHIHHCHFHEHHHHFFHHHHHGHHIHHCGIHIGHHGEHHGEHEHFFHIIHIIIHHFHHHIIIIIHIHIIIIIIHFIHFHIIIII;IHHHHIHH;FIIIIIIIIIIHGIIIIIIHIHHHHHIGHIIHHHHIGIHHHFHIIIIHIIIIIIIIIIIIIHHHHIIIIIIHIGIIIIIIIIIIIIIIHHGIIIIIIIIIIIIIIIIIIIIIIIIIIIHGIIIHIIIIIIIIIIIIIIDDDDD
@HISEQ:969:HM2KJBCX2:2:1102:7798:49853 2:N:0:ACTATGCA
GGAAATCCCATCCCCAACTATCCCTATTAATCATTACATCGATCCTAGAAACCAACAAAATAGAATCGGATGTCCTATTTCATTATTCCATGCTAATGTATTCAAGCGTAAGCTTGCTTTAAACACTCTAATTTTTTCAAGGTAACAGTCCTAATTCCCCATAACATCAAATAAATGACATTATGGTTCTTTAGAAGGTGAGAACCAATAAAACCAGTACATACCAAGGCATGACCGATTCCTTGATCCCGAAATTCAACTACGAGCTTTTTAACTGCAACAACTTTAATATACGCTATTGGAGCTGGAATTACCGCGGCTGCTGGCACCAGATTGCCCTCCAA
+
DD@DDIIIEHIIHHHHHHHHIHHHHHIIIGIHEHGHHIIIIIIIFIIIIIFHIIIIHHIIIFHGHIIF0GHIIIIIHHHIHIHHIIIHFHHHEHIIIHHIHHHIHHHIIIIHHHIHHHHFHHIHHHHIIIIHHHIIHIHGHHHIIIHIIHHIIIIHIIIIHHHHHIIHIHHHGHIHHHHHHIHHFIIIGHHHHIIHHHFIHHGDGHHHIHIIHI=IHGIIIHHH;HGIIHHIHGEHHHIIHFHHHGIHDHHEIHHIIHHGCCHHEHIGIHHEHHHGHIIIIHEHH@EHHHHIHDHG@HEHHHHIHHIHIHIHIIHIHHIIIIIIIHEHHIIIIEHHHHFB@@D@
@HISEQ:969:HM2KJBCX2:2:1102:4229:49863 2:N:0:ACTATGCA
GGAAATCCCATCCCCAACTATCCCTATTAATCATTACGTCGATCCTAGAAACCAACAAAATAGAATCAAACGTCCTATTTCATTATTCCATGCTAATGTATTCAAGCGTAAGCCTGCTTTAAACACTCTAATTTTTTCAAAGTAACAGTCCTGATTCCCCACGACACCAAATTAATGACATCGCGGTTCTTCAGAAGGTAGGAACCAATAATGCCAGTGCGTACCGAAGCACGACCAACAATTTGATCCCGAAATTCAACTACGAGCTTTTTAACTGCAACAACTTTAATATACGCTATTGGAGCTGGAATTACCGCGGCTGCTGGCACCAGACTTGCCCTCCAA
+
BDDDDIIIIIIIIIIIIIIIHHHHIIIIIGIIIIIIIIIIIIIHIIHIIIIIIIII@HEHHIHHIHIIIHHCFGHIHIHIHIIIHIIFHIIIIIHIIIHHIHIIIIIHIIIHHIIHIIIIIIIHIIIHHIIIHHHIIIIIIIIIIIIIIIIIIIIIIIIIIIIIIIIIIIIIIIIIIIIIIIIIIIIIIIIIIIIIIIIIIIIIIHHIIIIIIIIIIIIIIIIIIIIIIIIIIIHIIIIIIIHGIIIIIIIIIIIIIIIIIIIIIIIIIIIIIHIIIIIIIIIIIIIIIIIIHIIIIIIIIIIIIIIIIIIIIIIIIIIIIIIIIIIIIIIIIIIIIIIIDDDDD
@HISEQ:969:HM2KJBCX2:2:1102:5227:50508 2:N:0:ACTATGCA
GGAAATCCCATCCCCAACTATCCCTATTAATCATTACGTCGATCCTAGAAACCAACAAAATAGAATCAAACGTCCTATTTCATTATTCCATGCTAATGTATTCAAGCGTAAGCCTGCTTTAAACACTCTAATTTTTTCAAAGTAACAATCCTGATTCCCCACGACACCAAATTAATGACATCGCGGTTCTTCAGAAGGTAGGAACCAATAATGCCAGTGCGTACCGAAGCACGACCAACAATTTGATCCCGAAATTCAACTACGAGCTTTTTAACTGCAACAACTTTAATATACGCTATTGGAGCTGGAATTACCGCGGCTGCTGGCACCAGACTTGC
+
DDDDDIIIIIIIIIGHIIHHIIIIIIIIIIIIIIIIIIIIIIIIIIFIIIIIIIIIHIIHIIIHIIIIIIIIIIIIIIIIIIIIHIIHIIIIIIIHIIIIHHIIIIIIIIIIIIIHHIIIHHHIIIIIIIHIIHHIIIGIIIIIIIIIIIIIIIIGIIHIIIIIIIIIIIIIIIHIIIIIIIHIHIHIIIIIIIIIIIHIIIIIIIIHIIHIHIIIIIIHIIIIIHEIIIIIIIHHHIHIIIIIIIIIIIIIIIIIIIIIIIIIIIIIIIIIIHIIIIIIIIIIIIIIIIIIIIIIIIIIIIIIIIIIIIIIIIIIIIIIIHIIIIIIIIIIIDDDDD
@HISEQ:969:HM2KJBCX2:2:1102:20291:51076 2:N:0:ACTATGCA
GGAAATCCCATCCCCAACTATCCCTATTAATCATTACGGTGATCCTAGAAACCAACGAAATAGAATCAAGCCGTCCTATTTCATTATTCCATGCTAATGTATTCAGACGTTAGCCTGCTTTAAACACTCTAATTTTTTCAAAGTAACAGTCCTGATTTCCAATCACACCAAATTAATGACATGAAAGTTCCTCAGAAGGTAGAGATTTATCTCACCAGTACAGACAATTAAGCCTGACCAATGGGTAAACCCCGAAGTTCAACTACGAGCTTTTTAACTGCAACAACTTTAATATACGCTATTGGAGCTGGAATTACCGCGGCTGCTGGCACCAGACTTGCCCTCCAA
+
DDDDDIIIIIIIIIIIIIIIIIIIIIIIIIIIIIIIIIIIIIIIHIIHHIIIHIIIHIIIIIHIIIIIIIIIHGHIIIHHHIIIIIIIIIIIHIIHIIIIIHIIIIIIHIIIIIIHIFHIIIIIIIHHHIIIIIIIIIIIIIIHIIIIIHHHIIHHIIIIIIIIIIIIIIIIIIIIHIIIIIIIHIIHIIIIIIHGIIIIIIIIIIIIHIHIIIIIIIIIIIIIIIIIIIIIIIIIII=HIIIIHHDIIIHIIIIIIIIIIIIIIIIIIIIIIIIIIIIIIIIIIIIIIHIIIIIIIIIIIIIIIIIIIIIIIIIIIIIIIIIIIIIIIIIIIIIIIIIIIIIDDDDD
@HISEQ:969:HM2KJBCX2:2:1102:17934:52086 2:N:0:ACTATGCA
GGAAATCCCATCCCCAACTATCCCTATTAATCATTACGTCGATTTCCGAAAACCAACAAAATAGAAACGACGTCCTATTCCATTATTCCATGCACGAATATCCAAGCGTGTAAAGCCTGCTTTGAGCACTCTAATTTTTTCAAAGTAAACCTGGCGGCGCCCCAGGACACTCGGTTAAGAGCACCCTGACGCCTCCGCCACACCATTCACGGGCCAATGGGACAGTCGCGCCAAACAGCGGACCGTCCCCTACCCGCCGAGATCCAACTACGAGCTTTTTAACCGCAACAACTTTAATATACGCTATTGGAGCTGGAATTACCGCGGCTGCTGGCACCAGACTTGCCCTCCAA
+
DDDDDHIIIIHIIIIIIIIIIIIIIIIIIIIIIIIIIHIIIIIIIHIIHIIIIGIHIIIIHIIHIIIIHIIIIIIIIIIIIIIIIIIIIHIHHIIDGDHH@DGIIIHIIIIHHIIIIIGIIIIIIIHIIIIIIIIIHHIIIIIIHHHIIIIIIHIIHIIIIIIIIIIIIIIIIIIHIIHHHIIIIIIHHIIIIIIIIIHIHHIIIIHIHIIIIIIIIIIIIIIIIIIIIIIIIHHIIIIIHHIIIIIIIIIHIIIIIIIIIIIIIIIIIIIIIIIIIIIIIIIIIIIIIIIIIIIIIIIIHIIIIIIIIIIIIIIIIIIIIIIIIIIIIIIIIIIIIIIIIIIIIIIIDDDDD
@HISEQ:969:HM2KJBCX2:2:1102:15993:51958 2:N:0:ACTATGCA
GGAAATCCCATCCCCAACTATCCCTATTAATCATTACGGTGATCCTAGAAACCAACAAAATAGAACCATGCCGTCCTATTCTATTATTCCATGCTAATGTATTCGAGCAAAATGCCTGCTTTAAACACTCTAATTTTTTCAAGGTAAAGGTCCTGGTTCCACATGACACCCAATTAAGGACATCATGCTTCTCCAGAAGGTGAGAAATCAACTGCGACAGTTCATACCCCTTAAGGCACGACCATCACGTCAATCCCGAAATTCAACTACGAGCTTTTTAACTGCAACAACTTTAATATACGCTATTGGAGCTGGAATTACCGCGGCTGCTGGCACCAGACTTGCCCTCCAA
+
DD@@DHIIIHGECHIHFHIIIHHHHHHIHIIHIIHIIIHHHHHHGIGGIIIHGIIEHIHIIIIIIIHHIG?HCHDHHI?C@@@1<EEHIFHH1FHHEHHGHGEGHHIIHHIIIIIIIHIHEIHHHHIIIIIIHFHIHIHHGEGHGIIHIHHHHGHFHFGIIHHIHIIHIHIHHHHIIIIIIIGIIIIIHHHIIIIIIIIIIIIHIIHIIIHHHGII>IIIHGHHHIIHIIHHIIIIIIIHHIIIIIIIHHHIIIGIIIIIHHHIIIIHHIHIIIIIIIIHGHCIIIIIIIHHGIIIIIIIIIIIIIHIIGIIHHIIIIIIIIHIGIIIIIIIIIIIIIIIIIIGIIHDDDDD
@HISEQ:969:HM2KJBCX2:2:1102:11634:52599 2:N:0:ACTATGCA
GGAAATCCCATCCCCAACTATCCCTATTAATCATTACGTTGATCCTAGAAACCAACAAAATAGAATCGAACGTCCTATTTCATTATTCCATGCTAATGTATTCAAGCGCGTGCCTGCTTTAAACACTCTAATTTTTTCAAAGTAACAGTCCTGACTCCCCACAACATCAAATTAATGACATCATGATTCATCAGAAGGGAGAAATCAATGACATTAGTACGTACCGAAGGCACGACCGACGTATTGATCCCGAAATTCAACTACGAGCTTTTTAACTGCAACAACTTTAATATACGCTATTGGAGCTGGAATTACCGCGGCTGCTGGCACCAGACTTGCCCTCCAA
+
DDDDDHIIIHHHHIIHHIIIIIIIHIGHIIIIIIIIIHGHGHIIIIIHIHIIIIHIIGIHHIHHHHIHHIIIHHHHHHHHHIGHHIHIIIEHHGIHHGHHGHFHHIIHIHHDHHHHGHHIIIFHIIHIIIHHHHEFHHHHIIIIIIIHGHIIHHHHHHIIIIIIIIHHHIIHIIHHIHIIIIIIIHIIIIIHIIIIIIIIIIIIIIIIIIIIIIHIIIIIIIIHIIIIIIIIIIIIIIIIIIIHFHIIIIIIIIIIIIIIIIHIIHIIIIIIIHIIIIIIIHIHIIIIIIIIIIIIIIIIIIIIIIIIIIIIIIIIIIIIIIIIIIIGIIIIIIIIIIIIIDDDDD
@HISEQ:969:HM2KJBCX2:2:1102:18684:52317 2:N:0:ACTATGCA
GGAAATCCCATCCCCAACTATCCCTATTAATCATTACTTCAGTCCTAGAAACCAACAAAATAGAACTAAAGTCCTATTCCATTATTCCATGCTAATATATTCAAGCAAACATGCCTGCTTTAAACACTCTAATTTTTTCAAAGTAAAAGTCTTGGATCCCTAGCGCACTCAATTAAGAGCACACTAGTTCCCCAAAAGGAAAAGCCCAAAGTTGCAGTACAAACCTTTCGGTTGACGGCAACTATAAGCCCGAAATTCAACTACGAGCTTTTTAACTGCAACAACTTTAATATACGCTATTGGAGCTGGAATTACCGCGGCTGCTGGCACCAGACTTGCCCTCCAA
+
DDDDDHIIHHHIIHIIIIIHHIIHHIIIIIHIIIIIIIIIIIHIIHHHHHHHHIIIIHIIIIHCHIHHIIIIGHIIIHIIIIGIIIIEHHIHHIIIIIHHGHHHHHIIIIIIIHHHEHHIIIIIHHIIHHIIIHHHHHIIIIHIIIIIIHHFHHHIIIIHIIHDHIHHHIIIIIIIIHHIIIIIIIIHIGHHIIIIIHIIIIIIIIIIIIIIIIHIIIIIIIIIIIIIIIIIIIIIIIHIHHGGHIIIIHIIIHIIIIIIHIIIIIIIIIIIIIIIIIIIIIIHIIHIIIIIIHIIIIIIIIIIIIIIIIIIIIIIIIIIIIIIIIIIIIIIIIIIIIIIIDDDDD
@HISEQ:969:HM2KJBCX2:2:1102:4829:53805 2:N:0:ACTATGCA
GGAAATCCCATCCCCAACTATCCCTATTAATCATTACGTCAATCCTAGAAACCAACAAAATAGGATCAACGTCCTATTTCATTATTCCATGCTAATGTATTCAAGCGCGAGCCTGCTTTAAACACTCTAATTTTTTCAAAGTAACAGTCCTGATTCCCCACCACACCAAATTAATGACATGATGGTTCGTCAGAAGGTAGAAATCAGTAACACCAGTACGTACCGAAGGCACGACCAGCGTACTAATCCCGAAATTCAACTACGAGCTTTTTAACTGCAACAACTTTAATATACGCTATTGGAGCTGGAATTACCGCGGCTGCTGGCACCAGACTTGCCCTCCAA
+
BDDDDHIGHIIIHHIHFHIEHHHIHHIIIIHIIIIIIHIIIIIIIIFHIH?GHHIHHIIIIIHICHHHHIEHEHIHHCHHEHHIICCCCHHIHFHHHHIHHGGHIHIIIIIIIHIIHDHHHHIHHHHGGIIIHHIHIHHHEHHHHFHFGIIHHIIIHHEHHIHHHIIHHHHIIHHEIIHCIIHHHHGHGIIHIIIIHIHHHIIIIIIHHHH0GIFIHIIHHGIIHGHIHHHIIHDIIIIIIHHEHHHCHHGHEHHIHHHIHFIHHHIIHIIIHHIHIIIHHGDHIIHHIHFIHIIHIHHHIIIIIHFFIIHHHIIIHIIIHIIIHG?IIIIHIIIIHHIICDDDD
@HISEQ:969:HM2KJBCX2:2:1102:2779:54200 2:N:0:ACTATGCA
GGAAATCCCATCCCCAACTATCCCTATTAATCATTACGTCGATCCTAGAAACCAACAAAATAGAATCAAACGTCCTATTTCGTTATTCCATGCTAATGTATTCAAGCGTGAGCCTGCTTTAAACACTCTAATTTTTTCAAAGTAACAGTCCTGATTCCCCATGACACCAAATTAATGACATCATGGTTCGTCAGAAGGTAGGAATCAATAATACCAGTACGTACAATAGCACGACCAATAAATTGATCCCGAAATTCAACTACGAGCTTTTTAACTGCAACAACTTTAATATACGCTATTGGAGCTGGAATTACCGCGGCTGCTGGCACCAGACTTGCCCTCCAA
+
DA@D@EG?HHHI1C1EEHEHGEHIHHEHHIIIIIIICHHHHHIIIIGFEHHICHHEHHHEHFEHECHGHH?CH?GE1FFHE@FGEHH1FHEHCEHIHHHHCHHHIHGCH?HDEDEGCG?HGCGHHHHHHHHEHFHIHHIIHFGHHHHHGGCDHHEHH@EHHHEIHGHHHIIHGHGEEGIIHHHFIHHGIHHEHHGHHHGIHHIIIIIIIIIIIHIIHGIIHIHIHEHHHGIIIHEIHIHIGHHFIHGHHEFIIHHEIHIIHHIIIIIHIIIIIHHFIIHHHFFGHGHIIIHHFIHHHEHHHIIIIHHHHHHHIIHHGIIIIIHHHGEIHHHIIIHIIIHHBADDB
@HISEQ:969:HM2KJBCX2:2:1102:11986:54909 2:N:0:ACTATGCA
GGAAATCCCATCCCCAACTATCCCTATTAATCATTACGGTGATCCTAGAAACCAACGAAATAGAATCAGTCCGTCCTATTTCATTATTCCATGCTAATGTATTCAGACGATAGTCTGCTTTAAACACTCTAATTTTTTCAAAGTAACAGTCCTGATTTCCAACCACACCAAATAAATGGCATGAAAGTTCCTCAGAAGGTAGAGATCCATCTCACCAGTACAGACAATTAAGCCTGACCAATGGGTAGACCCCGAAGTTCAACTACGAGCTTTTTAACTGCAACAACTTTAATATACGCTATTGGAGCTGGAATTACCGCGGCTGCTGGCACCAGACTTGCCCTCCAA
+
DDDDDIHGIIIIIIIHIIIIIIHIIIIIIIIIIHHIIIIIIIIIIHIHIIIIIIIIIIIIIHHI?DHHHHIIHHHHHCGHIHIIIIIIIHHHIGIIIIIIIHIIIHIIIHIIIIIHIIHIIIIIIIIIHIIIIIIIIIIHIIIIIIIIHIGIHIHIHIIIIHHIHHHIHIIIIIIIIHHHIIIIIIIIHGIIIIIIIIIIIIIIIIIIIIIHIIIIIIIIHIIIIIGIIIIIIIHIIHIIIIIIHGDIHGIIIIHHIIIIIIIIIIIIIIIIIIIIIIIIIHHIIIIIIIIIIIHHIIIIIIIIIIIIIIIIIIIIIIIIIIIIIIIIIIIIIHIIIIIIIIIDDDDD
@HISEQ:969:HM2KJBCX2:2:1102:16460:55180 2:N:0:ACTATGCA
GGAAATCCCATCCCCAACTATCCCTATTAATCATTACGTCGATCCTAGAAACCAACAAAATAGAATCAAACGTCCTATTTCGTTATTCCATGCTAATGTATTCAAGCGTGAGCCTGCTTTAAACACTCTAATTTTTTCAAAGTAACAGTCCTGATTCCCCATGACACCAAATTAATGACATCATGGTTCGTCAGAAGGTAGGAATCAATAATACCAGTACGTACAATAGCACGACCAATAAATTGATCCCGAAATTCAACTACGAGCTTTTTAACTGCAACAACTTTAATATACGCTATTGGAGCTGGAATTACCGCGGCTGCTGGCACCAGACTTGCCCTCCAA
+
DDCDDIIHHIIIHIIHIHIIIIGHIIIIIIIEHIIIHIIHHIIHHHIIIIIIIIIIIIGHIIIIIIIIIIGGHHHHIIIIFHHIHIIHCHHHGHHHIIIIIGEHHIIIIHIIHHIIHIIIIIIHIHIIIIIIIIIIIIIIHIIIIHIIIIIIIIIFGIIIIIHHHIIIIIIIIIIIIIIIIIIIHIIIIIIIIIIIIIIHHHIIHIIIIIIIHIIIIIIIIIIIIIIIIIIIIIIIIIIIIIHHIIIIIIIHIIIIIIIIHIIIIIIIIIIIIIIIIIIIIIIIHHIIIIIIIHIIIIIIIHIIIIHHIIIIIIIIIIIIIIIIIIIIIIIIIIIIIIHIDDDDD
@HISEQ:969:HM2KJBCX2:2:1102:15389:55346 2:N:0:ACTATGCA
GGAAATCCCATCCCCAACTATCCCTATTAATCATTACGTGATCCTAAAACCAACAAAATAGAACCATGCCGTCCTATTCTATTATTCCATGCTAATGTATTCGAGCAAAATGCCTGCTTTAAACACTCTAATTTTTTCAAGGTAAAGGTCCTGGTTCCACATGACACCCAATTAAGGACATCATGCTTCTCCAGAAGGTGAGAAATCAACTGCGACAGTTCATACCCCTTAAGGCACGACCATCACGTCAATCCCGAAATTCAACTACGAGCTTTTTAACTGCAACAACTTTAATATACGCTATTGGAGCTGGAATTACCGCGGCTGCTGGCACCAGACTTGCCCTCCAA
+
DDDDDIIIIIIIIIIIIIIIIIIIIIIIIIIIIIIIIIIIIIIHHIIIIIIIIIIIIIIIIIIGIIIIIIGHHIIIIIIIIIIIIIIIIIIIIIIIGFEHIIIIIIIIIHIHI1IIIIIIIIIIIIIHIIIIIIIIIIIHIIIIIIIHIIIIIIIHHIIIIIIIIIIIIIIIIIIIIIIIIIIIIIIIIIIIIIIIIIIHIIIIIIIIIIIIIIIIIIIIIIIIIIIIIIIIIIIIIIIIIIIIIIIIHIIIIIIIIIIIIIIIIIIIIIIIIIIIIIIIIIIIIIIIIIIIIIIIIIIIIIIIIIIIIIIIIIIIIIIIIIIIIIIIIIIIIIIIIIIIIIIIIDDDDD
@HISEQ:969:HM2KJBCX2:2:1102:15194:55665 2:N:0:ACTATGCA
GGAAATCCCATCCCCAACTATCCCTATTAATCATTACGTCAATCCTAGAAACCAACAAAATAGGATCGAACGTCCTATTTCATTATTCCATGCTAATGTATTCAAGCGTTAGCTTGCTTTAAACACTCTAATTTTTTCAAAGTAACAGTCCAAATTCCCCGCAACACCAAATTAATGGCATTACGGCTCATCAGGAAGGAGGAATCAGTGAGACCAGTACATACCAGAGGCATGACCAACCTACTAACCCCGAAATTCAACTACGAGCTTTTTAACTGCAACAACTTTAATATACGCTATTGGAGCTGGAATTACCGCGGCTGCTGGCACCAGACTTGCCCTCCAA
+
DDDDDIIIIIIIIIIIIIIIIIIIIIIIIIIIIIIIIIIIIIIIIIIIIIHIIIIIIIIIIIHIIIIIIIIIIIIIHIIIIIIIIIIHIIHIHIIIIIIIIIIIIHIIIIHIIIIIIIIIIIHIIIIHIIIIIIIIIIIHHIIIIIIIIIIIIIHIIIIIIIIIIIIIIIIIIIIIIIIIIIIIIIIIIIIIIIIIIIIIIIIIIIIIIIIIIIIIIIIIIIIIIIIIIIIIIIIIIIIIIIHHEIHIIIIIIIIIIIIIIIHIIIIIIIIIIIIIIIIIIIIIIIIIIIIIIIIIIIIIIIIIIIIIIIIIIIIIIIIIIIIIIIIIIIIIIIIIIIIIIDDDDD
@HISEQ:969:HM2KJBCX2:2:1102:10153:56119 2:N:0:ACTATGCA
GGAAATCCCATCCCCAACTATCCCTATTAATCATTACGTCGATCCTAGAAACCAACAAAATAGAATCAAACGTCCTATTTCATTATTCCATGCTAATGTATTCAAGCGTAAGCCTGCTTTAAACACTCTAATTTTTTCAAAGTAACAGTCCTGATTCCCCACGACACCAAATTAATGACATCGCGGTTCTTCAGAAGGTAGGAACCGATAATGCCAGTGCGTACCGAAGCACGACCAACAATTCGATCCCGAAATTCAACTACGAGCTTTTTAACTGCAACAACTTTAATATACGCTATTGGAGCTGGAATTACCGCGGCTGCTGGCACCAGACTTGCCCTCCAA
+
BA@DDHIIIIIIHEHIIIFHEHFIIIHIIIHHIIHIIHIIHHHIDHHHHIIFCHHIIIIIIGHIHHIIIHHHGHHHHHHIEHIEHHHEGHHIHIHIHHHHIIHHIHHHHHHHIIIIIHHIHHHIIIHIIHHHDCCIIIIHIIHIHIIIIHIIHIIIIIIIIHHHHIHIIIIIIIIIIIIIHIIIIIIIIIIGIIIIIIHIIIIIIHIIIIHIIIIIIIIIIIIIHIIIIIIIIIIIIIIIIHGDIIIHIIIIIIIIIIIIIIIIIIIIIIIHHGIIIIIIIIIIHHHHHHHIIIIIIIIIIIIGIIHIIIIIIIIIIIIIIIIIIIIIIIIIHIIIIIIICDDDB
@HISEQ:969:HM2KJBCX2:2:1102:18393:56581 2:N:0:ACTATGCA
GGAAATCCCATCCCCAACTATCCCTATTAATCATTACGTCGATCCTAGAAACCAACAAAATAGAATCAAACGTCCTATTTCATTATTCCATGCTAATGTATTCAAGCGCGAGCTTGCTATAAACACTCTAATTTTTTCAAAGTAACAGTCCTGATTTCCCATGACACCAAATTAATGACATCGTGGTTCGTCAGAAGGGAGAAACCAATAATGCTAGTACGTACAAAGTACGACCGACATATTAGTCCCGAAATTCAACTACGAGCTTTTTAACTGCAACAACTTTAATATACGCTATTGGAGCTGGAATTACCGCGGCTGCTGGCACCAGACTTGCCCTCCAA
+
DDD@BHHIIIIIIIIIIIHHGHHHHIIIIHIHIIIHIIIIICHHCHCHHFHHHHIIHIIIIHIIIIIIIIGFECEHIIIIEHHIGCGHEHHEHCHEHIHIHGHIHIIIIHHHHHHHIG6IIIHIFHEHHHHHIHEHHIIIIIHIIIHIIIIHHHIHIIHIIIIIIIHGHHHEHIIIIHEHHIIIHIIIHIHIIIIHHIHHFHIHHIIIIHHGHEIIIIIHH<IIIIIIIII=IIHIIIIHHIHHHIIHIHIIIHIIIIIIIIIIIIIIHEIIIIHHHIIHIIHHGIIIIIIHIIIIIHIIIIIHIIIIHHHIIIIIIIIIIIIIIIIIIIIIIIIIIIIBDDDD
@HISEQ:969:HM2KJBCX2:2:1102:9396:57582 2:N:0:ACTATGCA
GGAAATCCCATCCCCAACTATCCCTATTAATCATTACGTCAATCCTAGAAACCAACAAAATAGGATCGAACGTCCTATTTCATTATTCCATGCTAATGTATTCAAGCGTTAGCTTGCTTTAAACACTCTAATTTTTTCAAAGTAACAGTCCAAATTCCCCAAAACACCAAATTAATGGCATTAAGATTCATCAGGAAGGAGGAATCAGTGAGACCAGTACATACCAGAGGCATGACCAACCTACTAACCCCGAAATTCAACTACGAGCTTTTTAACTGCAACAACTTTAATATACGCTATTGGAGCTGGAATTACCGCGGCTGCTGGCACCAGACTTGCCCTCAA
+
B?DAAHIIFHIIHIHIIIIIIIIIIIIIIIIIIHIIIIIIIHIIIHIIGIIHHIHHHHHHIHHH?FHHHHHIHIIIIIGHIIIIHIHFHIIEHHHHIIIIIHHGFGIHHHHHHGHHHHHIIIIHFHHHHHHIIIHIIHHFEHIIHHFHHIIIIIHFHGCHHHHHHHHGHHGIHHHGHHHHHFGCDEGFHGF@GHEHHIHEGHIIHEHHIIIIIHIIIIHHIIIIHIHHHHHEHFEIHGHGHCGHGHG7HHHHIIIIIIHIIIHEHEIHIIIIHIHHIHIHIIIIHHHEIIHHHIHHHIHGGIHHHEIHIHIIIHHIHGIIIIHHEIHHGHHHIIIHIHGE@DDDD
@HISEQ:969:HM2KJBCX2:2:1102:11382:57597 2:N:0:ACTATGCA
GGAAATCCCATCCCCAACTATCCCTATTAATCATTACATCGATCCTAGAAACCAACAAAATAGAATCGGATGTCCTATTTCCTTATTCCATGCTAATGTATTCAAGCGTGAGCCTGCTTTAAACACTCTAATTTTTTCAAGGTAACAGTCCTAATTCCCCGTAACACCAAATTAATGGCATTACGGTTCTTTAGAAGGTGAGAAATCAATGATAACAGTGCATACCAACGGCATGACCGAAATATTGATCCCGAAATTCAACTACGAGCTTTTTAACTGCAACAACTTTAATATACGCTATTGGAGCTGGAATTACCGCGGCTGCTGGCACCAGACTTGCCCTCCAA
+
<D0BD@CH@FH@@G1D0CHC1CGE1CC@GEEGHIIEG1<C@?11<CEHHHGIIEEHCGHEHG<@@@E1000<<FGHGHHII1<E11<1@C1DHH11<HEIHHFHHHHHHHIIHHGHHIH6GHHHGIHGBCACIIIHHHHFDEHIHHCHEHHHGIHE?<FIIIHHHIIIHHHCHHIHHHHEHHHHIHHC<7FCEIIHHHFIHCCFHIIIIHEEHHHFEHHFIIHIIGIGHHEGGHHHIHGIIIHG@FFHFGDIIIHEECEHHHHHIHHEIIIIHIIIIIHIIIHHEHHHFHHIHHE/HFEHHHHHCHEHHIIIIHIIIIGIIHHHCIHHFHEHHHCEIHHHHEDDDD@
@HISEQ:969:HM2KJBCX2:2:1102:12439:57517 2:N:0:ACTATGCA
GGAAATCCCATCCCCAACTATCCCTATTAATCATTACGTCGATCCTAGAAACCAACAAAATAGAATCAAACGTCCTATTTCGTTATTCCATGCTAATGTATTCAAGCGTGAGCCTGCTTTAAACACTCTAATTTTTTCAAAGTAACAGTCCTGATTCCCCATGACACCAAATTAATGACATCATGGTTCGTCAGAAGGTAGGAATCAATAATACCAGTTCGTACAATAGCACGACCAATAAATTGATCCCGAAATTCAACTACGAGCTTTTTAACTGCAACAACTTTAATATACGCTATTGGAGCTGGAATTACCGCGGCTGCTGGCACCAGACTTGCCCTCCAA
+
DDDCCIHHCHHFHHHIHHIIIIGEHHHHHHIGHIECHHCHHHIIIIHIHHHIIH@HHIIEEGHCGGHHHHIHCHDFHH@FHHHIHEHHHIECGHHGHHEHIIHHHIIGHHIHIHHIHIIHIGIIIHIIHHEHHHIHHGHHHIHFHHHHIHHIIIIHIFEIIIIIIIHIIIHHIIIIGIIIIIHHHIIHHIIIIIIIIHIHHGIIHHIHHIIIIHIHHHFIIGIIIHHIIIHHIHHEHIIGIIHGHHF</GHIHHHHIIIIIIIHIHIIIIIIHGIIHIIHIHIHGCEIIHIIIIIHIIIIHHHGIIHHHHGDHIIHIIIIIIIIIIIHHIIIHHHHIHHED@@@@
@HISEQ:969:HM2KJBCX2:2:1102:10488:57844 2:N:0:ACTATGCA
GGAAATCCCATCCCCAACTATCCCTATTAATCATTACGGTGATCCTAGAAACCAACAAAATAGAACCATGCCGTCCTATTCTATTATTCCATGCTAATGTATTCGAGCAAAAATGCCTGCTTTAAACACTCTAATTTTTTCAAGGTAAAGGTCCTGGATCCGCAAGACACCCAATTAAGGACATCAAGTTTCTCCAGAAGGTGAGAAATCAACAGCGACAGTTCATACCCCTTAAGGCATGACCATCACGTCAATCCCGAAATTCAACTACGAGCTTTTTAACTGCAACAACTTTAATATACGCTATTGGAGCTGGAATTACCGCGGCTGCTGGCACCAGACTTGCCCTCCAA
+
DDDDDIIIHIIIHIIIIIIIIIIIIIIIIIIHIIHHIIHIIHIIIIIIIHIIG1FGEHHIIHHEHHHIIECGHIHHHIHHIIIIIGIIIIIHIHIHIHHHEHDHIHHECHIIIIHIIIIHIIIIHHIIIIIIIHIHIIIIIIIIIIIIIIIIIIHIIIIIIIIIIHIIIIHIIIIIIIIIIIIIIIIIIIHIHIIIIIIIIIIIIIIIIIIIIIHIIIIIIIIIIIIIIIIIIIIIIIIIIHHIIIIIHIHGIIIIIIIIIIIIIIIIIHIIIHIIIIIIIHIIIIIIIIIIIIIIIIIIGIIIIIIIIIIIIIIIIIGIIIIIIIIIIIIIIIIIIIIIIIIIIIIIDDDDD
@HISEQ:969:HM2KJBCX2:2:1102:9642:57876 2:N:0:CCTATGCA
GGAAATCCCATCCCCAACTATCCCTATTAATCATTACGTCAATCCTAGAAACCAACAAAATAGGATCGAACGTCCTATTTCATTATTCCATGCTAATGTATTCAAGCGTTAGCCTGCTTTAAACACTCTAATTTTTTCAAAGTAACAGTCCTGTTTCCCTGCAACACCAAATTAATGGCATTACAGTTCTTCAGAAAGGAGGAATCAGCGAAGCCAGTACATACCAGTGGCACGACCAACCTGCTGACCCCGAAATTCAACTACGAGCTTTTTAACTGCAACAACTTTAATATACGCTATTGGAGCTGGAATTACCGCGGCTGCTGGCACCAGACTTGCCCTCCAA
+
@DADA1DFCFG1C?@ECGHIIGHIIIIIHI?GHIHIHHHFH@GGHIHHHH@HFHHEHGCHHIHCE?FCGHEHCFCEGCEGH?CGE@C<1F@CEHE?FF@FFFHGHIGHGFGEEHI@HEFGFE8CG?BF@GEGEHIIHGGHHFGGHHHHHHFHGHIHHFHEHHHGEG@@HHGFGGEIHHHHHGH@GCHHHIHIIIHIHGEEFCCF.CDHGFHH:@CGCECFEEFIHHHHEHHECGECC>@HHHEC<GC<HCHHHECC@HHIIHCGC1HCCEHHFFCCHHHIHF@C@FCCFHHHHHCCC<CIHEHF@EEHIIHIIIHHHCHEEHEHIIHHGFD11CEIHCC01D?D<0
@HISEQ:969:HM2KJBCX2:2:1102:16743:58438 2:N:0:ACTATGCA
GGAAATCCCATCCCCAACTATCCCTATTAATCATTACGGTGATCCTAGAAACCAACAAAATAGAACCATGCCGTCCTATTCTATTATTCCATGCTAATGTATTCGAGCAAAAATGCCTGCTTTAAACACTCTAATTTTTTCAAGGTAAAGGTCCTGGATCCGCAAGACACCCAATTAAGGACATCAAGTTTCTCCAGAAGGTGAGAAATCAACAGCGACAGTTCATACCCCTTAAGGCATGACCATCACGTCAATCCCGAAATTCAACTACGAGCTTTTTAACTGCAACAACTTTAATATACGCTATTGGAGCTGGAATTACCGCGGCTGCTGGCACCAGACTTGCCCTCCAA
+
DDDDDHHHIIHHHIIIIIHHFHIIIIIIIHIIIIHIIIIIFHIIHEHHHIGEHIIIHHHHIIHGEHGHHHHHHEHHIHHHFHHHHHIIII1D@FHIHIEGHHIIIIIIHIIFEIIHHHHIIIIHIIHHHIIIIHHHIHHHHHHHIIHHFIIIIHHFHHCHIHGHIIHIIHIHIIHIIIIIIIIIIIGIIIGIIIHIIHIIHIHHIHIIHIIIIGIIIIIHIIGIIIHIIIIIIIIIIIIIIHIIIIHHIIIHIIIIIIIIIIIIIIIIHHIHFHHIIIIIIHIIIIIIIIIIIIIIIIHHHIIIIIIIIIIIIIIIIIIIIIIHHIIIIIIIIIIIIIHHHIHHIIIHDDDDD
@HISEQ:969:HM2KJBCX2:2:1102:3569:59463 2:N:0:ACTATGCA
GGAAATCCCATCCCCAACTATCCCTATTAATCATTACGGTGATCCTAGAAACCAACAAAATAGAACCATGCCGTCCTATTCTATTATTCCATGCTAATGTATTCGAGCAAAATGCCTGCTTTAAACACTCTAATTTTTTCAAGGTAAAGGTCCTGGTTCCACATGACACCCAATTAAGGACATCATGCTTCTCCAGAAGGTGAGAAATCAACTGCGACAGTTCATACCCCTTAAGGCACGACCATCACGTCAATCCCGAAGTTCAACTACGAGCTTTTTAACTGCAACAACTTTAATATACGCTATTGGAGCTGGAATTACCGCGGCTGCTGGCACCAGACTTGCCCTCCAA
+
DDDDDIIIIIIIIIIIIIIIIIIIIIIIIIIIIIIIIIIIIIIIIIIIIIIIIIIIFHFIIIHHIIIIIIG@EHHHIIIHHIIIIIIIIIIIIHIIIIIIIGHHHIHIHIIIHIIIIIIIIIIIHIIIIHIIHIIIIIIHIHHIHIIIIIHHIIHIIIIIIIHHIHHHHIIIIIIIIGIIIIIIIIIIIIIIIHIIHIIIIIIIIIIIIIIIIIIIIIIIHIIIIIIIIIIIIIIIIIIIIIIIIIHIIIHHIIIIIIHG1IIIIIIIIIIHIIHIIIIIIIIIIIIIIIIIIIIIIIIIIIIIIIIIIIIIIIIIIIIIIIIIIIIIIIIIIIIIIIIIIIIIIIIDDDDD
@HISEQ:969:HM2KJBCX2:2:1102:8291:59991 2:N:0:ACTATGCA
GGAAATCCCATCCCCAACTATCCCTATTAATCATTACGTCGATCCTAGAAACCAACAAAATAGAATCAAACGTCCTATTTCATTATTCCATGCTAATGTATTCAAGCGTGAGCCTGCTTTAAACACTCTAATTTTTTCAAAGTAACAGTCCTGATTCCCCACAACACCAAATAAATGACATCATGGTTCGTCAGAAGGGAGAAACCAACAATACCAGTACGTACCGAGGCACGACCGACATGATGGTCCCGAAATTCAACTACGAGCTTTTTAACTGCAGCAACTTTAATATACGCTATTGGAGCTGGAATTACCGCGGCTGCTGGCACCAGACTTGCCCTCCAA
+
DDDDDHHIIIIIHIHIIHIIIIIIIIIIIIIIIIIIIIIIIIIHIIIIIIIIIIIDHHIIIIIIIIIIIIIHHIIIIIIIIIIHIIHIIHHIHHEHIIHHHHGHIIHHHHIHHHHIIIHIHIHIIHGHHHIHIHIIHIHHHIIIIIIIIIHHHEHGIIHHIIIIIGHIIIIIIIIHHIIIHIIIIHIHHIHIIIIIHHIIGIIIIIIIIHHIIIIIIHIIHHIHIIIIIIIIIIIIIIHFIIHEIIIIIIIIIIIIHGIIHEHHIGIIIIIIIIIIIIIIIIIIIIIIIIIIIIIIIHIIIIIIIIIIIIIIIIIIIIIIIIIIIIIIIIHHGHIIIIIIDDDDD
@HISEQ:969:HM2KJBCX2:2:1102:12918:60243 2:N:0:ACTATGCA
GGAAATCCCATCCCCAACTTCCCTATTAATCATTACGTCAATCCTAGAAACCAACAAAATAGGTTTGAACGTCCTATTTCATTATTCCATGCTAATGTATTCAAGCGTTAGCCTGCTTTAAACACTCTAATTTTTTCAAAGTAACAGTCCTGTTTCCCTGCAACACCAAATTAATGGCATTACAGTTCTTCAGAAAGGAGGAATCAGCGAAACCAGTTCATACCAGTGGCACGACCAACCTGCTGACCCCGAAATTCAACTACGAGCTTTTTAACTGCAACAACTTTAATATACGCTATTGGAGCTGGAATTACCGCGGCTGCTGGCACCAGACTTGCCCTCCAA
+
B@DDDHIEHFIHCGCEHHHI@EHHIIHEEHHEHIHHHHIGHHHIHIICFHIIHIIIFHHIHHHHIHHCHIIHHIIHIHIIIIIHIIIFHIHGHIHHHIIHHIIIHHHEIIHHHIIIGIHHIIIHHIIIHIIIIHHIIIIHIHHHGHIHHHHIIHHIHFIIIIHHIHIIHHHHIHHIHHIIIIIHGECHIIIIIIIIIIIHIIIIIIIHHHHGIIHHHIIIIHIIIIHHIIIHIHGIIIIIIIHGHHDIIIHHIIIHHIIIGHHIIIIIIIHIHHIIIIIIHHHGHHGHHIHHEDHHHIHIIIIIHIIIIIIIIIHIIIIIIIHIGIHIIIIHHHEIIIIIDABDB
@HISEQ:969:HM2KJBCX2:2:1102:18747:60110 2:N:0:ACTATGCA
GGAAATCCCATCCCCAACTATCCCTATTAATCATTACGGTGATTCAGAAACCAACAAAACAGGACCACCGTCCTATTCTATTATTCCATGCTAATGTATTCAGACATAAGCCTGCTTTGAACACTCTAATTTTTTCAAGGTAAAGGTCCTGGTTTCCCACCACGCCAAATTAATAACATGATGGTTCCCCAGAAGGTAGAAATTCTACACACCAGTACAGACTTGGTAGCCCGACCGACGGTAGAACCCCGAAATTCAACTACGAGCTTTTTAACTGCAACAACTTTAATATACGCTATTGGAGCTGGAATTACCGCGGCTGCTGGCACCAGACTTGCCCTCCAA
+
@D@@B@EFE@HGH??@@HHFFHHCHFHHGEII?@FEHC=<C<1FFHHIIEGHIIIIGCCGH?CEE@11DEGHC0CCC@E@C11FGHCHH1GHHHHFHH@/1<1GFFGCHDFCGHHCHHIFIIHEHHGBC<8C16BC@6CGFACHF1<@@H7A1B%ECHH?CCEEHBDEADCC<<@GHFEC<HEHHHE@/DD@EH?<7DC@<<FD0CEGDF<F@@?F<1D<.A?HIFHCE??CD:C/CAHDCCC<CA/</DD<11GF@C0CECCC1FC<1<<1<FC@F<<GF<<<1<<11?CCC<CEH@?@<<1C@?HF@F<<DC</<GC?F?@C<@FCG<1111@HDCHF@@@B0
@HISEQ:969:HM2KJBCX2:2:1102:12381:60509 2:N:0:ACTATGCA
GGAAATCCCATCCCCAACTATCCCTATTAATCATTACGGTGATCCTAGAAACCAACGATATAGAATCAGTCCGTCCTATTTCATTATTCCATGCTAATGTATTCAGACGATAGTCTGCTTTAAACACTCTAATTTTTTCAAAGTAACAGTCCTGATTTCCCATCACACCAAATAAATGGCATGAAAGTTCCTCAGAAGGTAGAGATCCATCTCACCAGTGCAGACAATTAAGCCTGACCAATGGGTAGACCCCGAGGTTCAACTACGAGCTTTTTAACTGCAACAACTTTAATATACGCTATTGGAGCTGGAATTACCGCGGCTGCTGGCACCAGACTTGCCCTCCAA
+
DDCDDIIIGIIIIIIIIIIIIIIIIIIIIIIIIIIIIIIIIHIIIIIGHIIIIIIHHGHIHIIIHHIIIIIIIIHIIIHIIIIIIIIIHHGIIIIIFHIIIIIIIIIIIIIHIIIIIIIIIIIHIIIIIIIIIIIIIIIIIIIIIIIIHIIIIIIHIIIIIIHIIIIIIIIIIIIIIIIIIHIIHIIIIHIIIIIIIIIIIIIIIIIIIIIIIIIIIIIIIIIIIIIIIIIIHIIIHIIIIIIIIHHIIIIIIIIIIIIIIIHIIIIIIIIIIIIIIIIIIIIIIIIIIIIIIIIIIIIIIIIIIIIIIIIIIIIIIIIIIIIIIIIIIIIIIIIIIIIIIIIDDDDD
@HISEQ:969:HM2KJBCX2:2:1102:14108:60534 2:N:0:ACTATGCA
GGAAATCCCATCCCCAACTATCCCTATTAATCATTACGTCAATCCTAGAAACCAACAAAATAGGATCAACGTCCTATTTCATTATTCCATGCTAATGTATTCAAGCGCGAGCCTGCTTTAAACACTCTAATTTTTTCAAAGTAACAGTCCTGATTCCCCACCACACCAAATTAATGACATGATGGTTCGTCAGAAGGTAGAAATCAGTAACACCAGTACGTACCGAAGGCACGACCAGCGTACTAATCCCGAAATTCAACTACGAGCTTTTTAACTGCAACAACTTTAATATACGCTATTGGAGCTGGAATTACCGCGGCTGCTGGCACCAGACTTGCCCTCCAA
+
BDDDDIHHIIIIHIIIIIIIIHIIIIIIHIIIIIIIIHHIIHIIIIIHHIIIIIIIHIIIHIEHHIIHIIGHHHHFHHHHHIHIHIIIHIFHIHIIIIHIHEFIHIFHHIEHHHGHHGFHHHHHHHHHHIIHHHGHHIHHIHHIIIHHHHHHIHIIHHHHIHGHHFHHIIIIHHIIIIIIIHHDHHHHIHHIIIIIIGIIHHEHIIIIIHIIIIIIIHGIIHIHIHIHIHHIIIIIIHIIHHIHIIIIIIHIHHHIIIHHHHHFEHHHIIHIIIFIIIIIHHHIIHHIHIIIHIIIIIIIIIIIHIIIIIIIIIIIIIIIIIHIIIIIIIIHIIHIIIIIDDADB
@HISEQ:969:HM2KJBCX2:2:1102:4201:61335 2:N:0:ACTATGCA
GGAAATCCCATCCCCAACTATCCCTATTAATCATTACGGTGATTCAGAAACCAACAAAACAGGACCACCGTCCTATTTTATTATTCTATGCTAATGTATTCAGACGTAAGCCTGCTTTGAACACTCTAATTTTTTCAAGGTAAAGGTCCTGGTTTCCCACCACGCTAAATAAATAACATGATGGTTCCCCAGAAGGTAGAAATTCCACGCGCCAGTACAGACTATTGCCTGACCAACGGTAGAACCCCGAAATTCAACTACGAGCTTTTTAACTGCAACAACTTTAATATACGCTATTGGAGCTGGAATTACCGCGGCTGCTGGCACCAGACTTGCCCTCCAA
+
@DDDDHIIHIIIIHIIIIIIIIIIGHIIIHHHHGCFHHGIIIIIIHIGHIIIIIIHHHHIIIHEHIIIIGEHDHIIGHIFHIIIIIIGHHHIIIIIIIHIIIHGHIIHHIIIIHIIIIHHHIHIIHIHIIIIIIIIIIIIIIIIIIHHIIHIIIIIIIIIIIHIIIIIIIIHHIIIIIIIIHIIIIIIIIIIIIIIIIIIIIIIIIHHHHIIIIIIIIIIIIIIIIIIIIIIIIIIIIHGHGIIIIIIIIIIIIIIIIIIIIIIIIIIIIIIIIIIIIIIHIIIIIIIIIHIIIIIIIIIIIIIIIIIIIIIIIIIIIIIIIIIIHIIIIIIIIIIIIDDDDD
@HISEQ:969:HM2KJBCX2:2:1102:12806:61609 2:N:0:ACTATGCA
GGAAATCCCATCCCCAACTATCCCTATTAATCATTACGTCGATCTAAGAAACCAACAAAATAAAATCAAACGTCCTATTTCGTTATTCCATGCTAATGTATTCAAGCGTGAGCCTGCTTTAAACACTCTAATTTTTTCAAAGTAACAGTCCTGATTCCCTAAAACACCAAATTAATGGCATTAAAGTTCGTCAGAAAGGAGAAACCGATTATACCAGTACGTACAATAGCACGACCAGTAAGCCGGTCTCGAAATTCAACTACGAGCTTTTTAACTGCAACAACTTTAATATACGCTATTGGAGCTGGAATTACCGCGGCTGCTGGCACCAGACTTGCCCTCCAA
+
DDDDDHHIIIIIIIIHIIIIHIIIIIIIIIIIIIIHIIIHHHHHGHHIHHIIHGHIIIIIIHIIHHIEFHHIHIIIHIIIIIIIHHIIIHHHIIIIIIIIIIIHIHIIIIIIIIIHIIIHIAHHHHIIHIIIIIIIIHHIIIHIHHHHHHHIIIIIGIIIIHIIHIIIIIIIIIHFIIIIIIIIIHHIHIHIIHIIIIIIIIIHIHIIIIIIIHIIIIIHIIIIIIHIIIIIIIIIIIIIIIHFIHHIIIIIIIIIIIIIIHIIIIIIIIIIIHIIIIIIIIHIIIIIIIIIIIIIIIIIIIIIIIIIIIIIIIIIIIIIIIIIIIIIIIIIIGIIIIIIDDDDD
@HISEQ:969:HM2KJBCX2:2:1102:10071:61523 2:N:0:ACTATGCA
GGAAATCCCATCCCCAACTATCCCTATTAATCATTACGTCAATCCTAGAAACCAACAAAATAGGATCAAACGTCCTATTTCATTATTCCATGCTAATGTATTCAAGCGTTAGCCTGCTTTAAACACTCTAATTTTTTCAAAGTAACAGTCCTGTTTCCCTGCAACACCAAATTAATGACATTACAGTTCTTCAAGAAGGAGGAATCAGTAAAGCCAGTACACACCATTGGCACGACCAACCTACTGACCCCGAAATTCAACTACGAGCTTTTTAACTGCAACAACTTTAATATACGCTATTGGAGCTGGAATTACCGCGGCTGCTGGCACCAGACTTGCCCTCCAA
+
DDCDDIIIIIIHIIIIIIIIIIIIIIIIIIHIIIIIIIIIIIIIIIIIIIIIIIIIIIFIIIHIIIIIIHIHIIIIIIIIIEHIIIIIEHHIIHFHHIIIHIHHHIIHIIIIHIIIIIIIIIIIIIIIIHHIIIHHHIIIHIIIIIIIIHIIIIIIIIIIHIIIIIIIIIHHHIHIIIHIIIIIIIIIIIIIIIIIIIIHIIIIHIIIIIIIIIIIIIIIIIIIIIIIIIIIIIIIIIIIIHHHGIIIIIIIIIIIIIIIIIIIIIIIIIIIIIHIIIIIIIIIIIGIIIIIIIIIIIIIIIIIIIIIIIIIIIIIIIIIIIIIIIIIIIIIIIIIIIIIIDDDDD
@HISEQ:969:HM2KJBCX2:2:1102:10117:61748 2:N:0:ACTATGCA
GGAAATCCCATCCCCAACTATCCCTATTAATCATTACGTCAACCCTAGAAACCAACAAAATAGGATCAAACGTCCTATTTTATTATTCCATGCTAATGTATTCAAGCGTTAGCCTGCTTTAAACACTCTAATTTTTTCAAAGTAACAGTCCTGTTTCCCCGCAACACCAAATTAATGGCATCACGGTTCTTCAAGAAGGAGGAATCAGCGAGGCCAGTGCATACCATTGGCACGACCAACCTGCTGACCCCGAAATTCAACTACGAGCTTTTTAACTGCAACAACTTTAATATACGCTATTGGAGCTGGAATTACCGCGGCTGCTGGCACCAGACTTGCCCTCCAA
+
DDDDDIIIIIIIIIIIHIIIHIHIIIIIIIIIIIIIHIIIIHHHIIIIHIIIIIHIIIGGIIHGCHIIIIIIEHIIIIHHHIIHIIIIIIIIIIIIIIIIIIIIIIHIIIIIIIIIIIIHIIIIIIIIIIHIGIIIIIIIIIIHIIIIIIIIIIIHHHIIIIIIIIHHHIIIIIIIIHIIIIHIIIIIIIIIIIIIHIIIIIIIIIIIIIIIIIIIIIIIIIIIIIIIIIHHIIIIIIHIIIIHHHGIHIIIIIIIIIIIIIIIIIIIIIIIIIIIIIIIIHIIIIIHIIIIIIIIIIIIIIIIIIIIIIIIIIIIIIIIIIIIIIIGIIIIIIIIIIIIIDDDDD
@HISEQ:969:HM2KJBCX2:2:1102:4728:60829 2:N:0:ACTATGCA
GGAAATCCCATCCCCAACTATCCCTATTAATCATTACGGTGGTCCTAGAAACCAACAAAATAGAACCACAACGTCCTATTCTATTATTCCATGCTAATCTATTCAAGCAATAGCCCGCTTTAAACACTCTAATTTTTTCAAGGTAATGGTCCTGGCTCCCCAACACACCCAATAAAGGACATGCTGGCTCACCAGAAGGAAGACCCGACAGCAGACAGTACTCGCCAAAGACGGACCGCCCGGCCAGGCCTAAAATTCAACTACGAGCTTTTTAACTGCAACAACTTTAATATACGCTATTGGAGCTGGAATTACCGCGGCTGCTGGCACCAGACTTGCCCTCCAA
+
DDDDDIIIIIIIIHIIIIIHIIIIIIIIIIIIIIIIIIIIIHIIIIIIIIIIIIHIHIHIIIIIGHIIIIIHHHHIIIHIHIIIIIIIIIIIIIIIIIIIIHHHIIHHIIIIHIIIIIGHIIIHHHHHIIIHHIIIHIHIIIIIIIIHHIIIHIIIIHHIIIIIIIIHIHIHIIHIIIIIIIIIIIHHHIIIIHIIIIIIIIIIHIIIIIIIIIIHIIIIIIIIIHIIIIIIIIIIIIIHIIIIHIIIIIIIIIIIIIIIIIHIIIIIIIIIIIIIIIIIIIIHHIIIIIIIIIIIIIIIIIHIIIIIIIIIIIIIIIIIIIIIIIIIIIIIIIIIIHIIIDDDDD
@HISEQ:969:HM2KJBCX2:2:1102:8311:62658 2:N:0:ACTATGCA
GGAAATCCCATCCCCAACTATCCCTATTAATCATTACGTCGATCCTAGAAACCAACAAAATAGAATCAAACGTCCTATTTCATTATTCCATGCTAATGTATTCAAGCGCGAGCTTGCTTTAAACACTCTAATTTTTTCAAAGTAACAGTCCTGATTTCCCACGACACCAAATTAATGACATCGTGGTTCGTCAGAAGGGAGAAACCAATAATACTAGTACGTACAAAGTACGACCGACATATTAGTCCCGAAATTCAACTACGAGCTTTTTAACTGCAACAACTTTAATATACGCTATTGGAGCTGGAATTACCGCGGCTGCTGGCACCAGACTTGCCCTCCAA
+
DDDDDIIHIIIIIIIIIIIIIIIIIIIIIIIIIIIIIIIIIIIIIHIIIIIIIIIIIHIIIIIIIHIIIIHIHIIIGIIIIIIIIIIIIIIIHIIIIIIIIIIIIIIIIIIIIIIHIIIIIIIIIIIIIIIIIIIIIIIHIIIIIIIIIIIIIIIIIIIIIIIIIIIIIIIIIIIIIIIIIIIIIIIIHIHIIIIIIIIIIIIIIHIHIIIIIIIIIIIIIIIIIIIIIIIIIIIIIIIIIIIHIIIIIIIIIIIIIIIIIIIIIIIIIIIIIIIIIIIIIIIIIIIIIIIIIIIIIIIIIIIIIIIIIIIIIIIIIIIIIIIIIIIIIIIIIIIIIIIDDDDD
@HISEQ:969:HM2KJBCX2:2:1102:15024:63302 2:N:0:ACTATGCA
GGAAATCCCATCCCCAACTATCCCTATTAATCATTACGGTGGTCCTAGAAACCAACAAAATAGAACCATGCCGTCCTATTTTATTATTCAATGCTAATGTATTCAAGCAAAAATGCCTGCTTTAAACACTCTAATTTTTTCAAAGTAAAGGTCCTGGTTCCCCGCGGCATCCAATTAAGGACATCGCGGTTCTCCAGAAGGTGAGAAATTGACTGCACCAGTTCATACCCCGTGAGGCACGACCGATGCGCCAATCCCGAAATTCAACTACGAGCTTTTTAACTGCAACAACTTTAATATACGCTATTGGAGCTGGAATTACCGCGGCTGCTGGCACCAGACTTGCCCTCCAA
+
@?BD@HC@GHHGH1CEEHHHIIEHHIHCHHI?CE@FG1D1C@<D1GHEEHHIIIIIGEHH?EHCHEH?<@FH<C/<CF1CC@1FGHI1F11<DGHHHEEHE<DEGC8C1FH<IGE5DG@@@BHEHEHGFFB?<FH1<@GBC1IIHHHEHE<D@CF?FHEE1CD<HHH@GCHHG?EAGHHFIHHHEHHHHHGHF?GFEHIIIIIIIHGHHEIIIGIHGFEEHHHIHECCHHAFHFHGC=IIHEDHHHHCD?HCHEC?/FC@EGFIIHECCHHF1IIHHHHHHFHFHHEEIHHFG@EIHHGHHHEHEHGEHIHIGHHHEHE?F///EHE<D11HEEHHIHF<<<1CFHHG??BD0
@HISEQ:969:HM2KJBCX2:2:1102:20003:63056 2:N:0:ACTATGCA
GGAAATCCCATCCCAACTATCCCTATTAATCATTACGTCGATCCTAGAAACCAACAAAATAGAATCAAACGTCCTATTTCATTATTCCATGCTAATGTATTCAAGCGTAAGCCTGCTTTAAACACTCTAATTTTTTCAAAGTAACAGTCCTGATTCCCCACGACACCAAATTAATGACATCGCGGTTCTTCAGAAGGTAGGAACCAATAATGCCAGTGCGCACCGAAGCACGACCAACAATTTGATCCCGAAATTCAACTACGAGCTTTTTAACTGCAACAACTTTAATATACGCTATTGGAGCTGGAATTACCGCGGCTGCTGGCACCAGACTTGCCCTCCAA
+
DD@DDIEHHIFHHIIIIIIIHIHIIIIIIIIIIIIIIHIIIIIIIIIIIIIHIIIIHIIIIIIIIIGGHHGGHDHHHIIHHIIIIHIHGIGHHHIIIIHIHGHHHIIIIIHIIIIIIHHHIHIHIIIIIIHIIIIHIIIIIIIIIHIIIIIIIIHIHIIIIIIIIIIIIHIIIIIIIIIHIIIIIIHIIIIIIIIIIIIIIIIIHIIHIIIIIIIIIIIHHI>IIIIHIIIIIIIIIIIHIHCHHHIIIIIIIIHIIIIIIIIIIIIIIIIHHIIIIIIIIIIIIIIIIIIIIIIIIIIIIIIIIIIIIIIIIIHIIIIIIIIIIIIIIIIHIIIIIIHDDDDD
@HISEQ:969:HM2KJBCX2:2:1102:11539:63728 2:N:0:ACTATGCA
GGAAATCCCATCCCCAACTATCCCTATTAATCATTACGGTGATCCTAGAAACCAACAAAATAGAACCATGCCGTCCTATTTTATTATTCCATGCTAATCTATTCAAGCACAAGCCTGCTTTAAGCACTCTAATTTTTTCAAGGTAATAGCTCTGCTTCCCCAACGCACTAACTTAATAGCATGCTGGTTATTCAGAAGGTAGGAATTCATCAGGCCAGTGCGGACAGTGAAGCCCGACCAACCGACAAACTCCGAAATTCAACTACGAGCTTTTTAACTGCAACAACTTTAATATACGCTATTGGAGCTGGAATTACCGCGGCTGCTGGCACCAGACTTGCCCTCCAA
+
DDDDDHHIHIIIIIIIIHIIIIIIIIIIIIIIIIIIIICHIIHIIIHIIIIIIIHIIIIIIIHIIIIHHHIIHHIIIIIHIIHHIIIH?HHHHGHHIHIIIIIIIIIIIIHHHHHHIIHHIHIHIHIIIIIIIIIIIIIIIIIIIIHIIIIH8IIIHHIIIIIIIIHIIHIIIIHIIHIIIIIIIIIIIIIIHIHHIIIIIIIIIIHIHIIIIIIIIIIIIHIIIIIIIIIIIIHIIIIIIIIIIHHIIIHIIIIIIIIIIIIIIIIIIIIIIIIIIIIIIIIIIIIIIIIIHIIIIIIIIIIIIIIIIIIIIIIIIHIIIIIIIIIIIIIIIIIIIIIIIIIDDDDD
@HISEQ:969:HM2KJBCX2:2:1102:20173:63847 2:N:0:ACTATGCA
GGAAATCCCATCCCCAACTATCCCTATTAATCATTACGTCGATCCTAGAAACCAACAAAATAGAATCAAACGTCCTATTTCATTATTCCATGCTAATGTATTCAAGCGTGCGCCTGCTTTAAACACTCTAATTTTTTCAAAGTAACAGTCCTGATTCCCCACGACACCAAATTAATGACATCGCGGTTCTTCAGAAGGTAGGAACCAATAATGCCAGTGCATACCGAAGCACGACCGACAATCTGATCCCGAAATTCAACTACGAGCTTTTTAACTGCAACAACTTTAATATACGCTATTGGAGCTGGAATTACCGCGGCTGCTGGCACCAGACTTGCCCTCC
+
DDCDDIIHHIIIIHIIIIIIIIIIIIIIIIIIIIIIIIIIHIIIIIIIIIIGGHIIIIIHIIHIIIIHIIIGHIIIIIIIHIIIIIIHIIIIGIIHGIIIHHGHHIIHHHHHIIIIIIGIIIHHHHHHHIHHHIHIIIIIIIIIIIIIIGIHIHIIGIIHIIIIIIIHIIIIIIIIIIIIIIIIIHHGIIHIIIIIIHHHIIIIIIIIIIIIIIIIIIIIIIIIIIIIIIIIIIIIIIIIHHIIIIHIIIIIIIIIIIIIIIIIIIIIIIIIIIIIIIIIIIIIIIIIIIIIIIIIIIIHIIIIIIIHIIIIIIIIIIIIIIIIIIIIIIIIIIIIIIDDDDD
@HISEQ:969:HM2KJBCX2:2:1102:12627:64984 2:N:0:ACTATGCA
GGAAATCCCATCCCCAACTATCCCTATTAATCATTACATCGATCCTAGAAACCAACAAAATAGAATCTGATGTCCTATTTCATTATTCCATGCTAATGTATTCAAGCGTAAGCTTGCTTTAAACACTCTAATTTTTTCAAGGTAACAGTCCTAATTCCCCATAACATCAAATAAATGACATTATGGTTCTTTAGAAGGTGAGAACCAATAAAACCAGTACATACCAAGGCATGACCGATTCCTTGATCCCGAAATTCAACTACGAGCTTTTTAACTGCAACAACTTTAATATACGCTATTGGAGCTGGAATTACCGCGGCTGCTGGCACCAGACTTGCCCTCCAA
+
DDDDDIIIIIIIIIIHIIIIIIIIIIIIIIIIIIIIIIIIGIHHIIIIIIIIIIIIIIIIIIDHHIGIIIIHHHIIGIHHHIIIIIHIIIIIIIIHHHIIIHHIIIHIHIIIIIHHIHIHHEHIIIIIIIIIIHHIHIIHIIIIIIIIHHIIIIIIIIHIIHIIIHIIIIIIIIIIIHIIIIHHIIIIIIHGIIIIHIFGGHIIIIIIIIIIIIIIIIIIIIIIHIIIIIIIHIHIIIIIIIHHIIHIIIIIHIIIIIIHGHIIIGIIIIIHHHIIIIIIIIIIIIIIIIIIIIIIIIIIIIIIIIIIIIIIIIIIIIIIIIIIIIIIIIIIIGHHIIIIDDDDD
@HISEQ:969:HM2KJBCX2:2:1102:13785:65477 2:N:0:ACTATGCA
GGAAATCCCATCCCCAACTATCCCTATTAATCATTACGGTGATCCTAGAAACCAACAAAATAGAACCATGCCGTCCTATTCTATTATTCCATGCTAATGTATTCGAGCAAAAATGCCTGCTTTAAACACTCTAATTTTTTCAAGGTAAAGGTCCTGGATCCGCAAGACACCCAATTAAGGACATCAAGTTTCTCCAGAAGGTGAGAAATCAACAGCGACAGTTCATACCCCTTAAGGCATGACCATCACGTCAATCCCGAAATTCAACTACGAGCTTTTTAACTGCAACAACTTTAATATACGCTATTGGAGCTGGAATTACCGCGGCTGCTGGCACCAGACTTGCCCTCCAA
+
DCDDAEEHHIIIIHHIIIIHIIIIHHIIIIIIIIIIIIIIHIIIIIIHHIIIIIIHIIIGIE1CGHHHH@HIIHHIHHHEHIIIIIIIHHIIIFHIHHFEHHDFEFHHIIGHIHHFHIHHFHIHHIHHIIIIIIIHIIIIHHHHHIIHGIIIIHHIIIIIIHEIHHH@IGHIIIIIIIHHHIIIHIIIIHHHIGIIIIIIIHIIIIIIHIIHHHHHIHIIIHIIIIHHIIIHIIIIIIIIHGIIIHHIIHHHIHIIIHHHHHHIGIIIIIIHHIIIIIIIIGIIIIIIIIIIIIIIIIHHGIIIIHIIIIIIIIIIIIIIIIIIIIIIIIIIIIIIIIIIIIIIIHIIDDDDD
@HISEQ:969:HM2KJBCX2:2:1102:9427:66123 2:N:0:ACTATGCA
GGAAATCCCATCCCCAACTATCCCTATTAATCATTACGTCGATCCTAGAAACCAACAAAATAGAATCAAACGTCCTATTTCGTTATTCCATGCTAATGTATTCAAGCGTGAGCCTGCTTTAAACACTCTAATTTTTTCAAAGTAACAGTCCTGATTCCCCATGACACCAAATTAATGACATCATGGTTCGTCAGAAGGTAGGAATCAATAATACCAGTACGTACAATAGCACGACCAATAAATTAATCCCGAAATTCAACTACGAGCTTTTTAACTGCAACAACTTTAATATACGCTATTGGAGCTGGAATTACCGCGGCTGCTGGCACCAGACTTGCCCTCCA
+
<?DB@FHECEHH@C@HHEHGF@GHFHHIH?CCFHGH1EEC/<1<D1DHFHICFHGHE1<<DGFHH?FG@E@E<DCEH1<D1<D@C@@11D1<@C@FHHEEHGEEH?CEH0B<HF?DF<BH@HH?CCCEEEHHHIIHHGIIH8HEHIHHEGHGHGI1D<HHHGFC<DF?EHCHHHFHEDCDFFHHDEHGIIHIHEGHIIIHH?EHHGHEGCDG<DGHDFGEEHFC?HHEAHEC/FHEEF@?HEC1GDC-C?D<C<C1@GDE<CE1CIIIHEHIGDGFECEIHHHGG@CFF1E0@IHGCF@@GE@1HIHHIGC/FDE/CFE@H@@1@CHFFF1<1?HGDE@D0@D<
@HISEQ:969:HM2KJBCX2:2:1102:10383:65524 2:N:0:ACTATGCA
GGAAATCCCATCCCCAACTATCCCTATTAATCATTACGTCGATCCTAGAAACCAACAAAATAGAATCAAACGTCCTATTTCGTTATTCCATGCTAATGTATTCAAGCGTGAGCCTGCTTTAAACACTCTAATTTTTTCAAAGTAACAGTCCTGATTCCCCATGACACCAAATTAATGACATCATGGTTCGTCAGAAGGTAGGAATCAATAATACCAGTACGTACAATAGCACGACCAATAAATTGATCCCGAAATTCAACTACGAGCTTTTTAACTGCAACAACTTTAATATACGCTATTGGAGCTGGAATTACCGCGGCTGCTGGCACCAGACTTGCCCTCCAA
+
BDDDDIIIIIIIIIIIHIIIIIIIIIIIIIIHIIIIIIIIIIIIIHIIIIIIIIIIEHHHIIHGHIIIIIIIHIHIIHIIIIIIIIIICEEHIIIIIIIIHIIIIIIHHHHHIIIIIGHIIIIIIIIIIIIIIHIIIIIIIIIHIIIIIIIIIIIIIIIIIIIHIIIIIIIIIIIIIIIIIIIIIIIIIIIIIIIIIIIIIIIIIIIIIIIIIIHIIIIIIIIIIIIIIIIIIIIIIIIIHHHFIIIIIIIIIIIIIIIIIIIIIIIIIIIIIIIIIIIIIGIIIIIIIIIIIIIIIIIIIIIIIIIIIIIIIIIIIIIIIIIIIIIHIIIIIIIIIIIIDDDDD
@HISEQ:969:HM2KJBCX2:2:1102:1708:67492 2:N:0:ACTATGCA
GGAAATCCCATCCCCCAACTATCCCTATTAATCATTACGGTGATCCTAGAAACCAACGAAATAGAATCAGTCCGTCCTATTTCATTATTCCATGCTAATGTATTCAGACGATAGTCTGCTTTAAACACTCTAATTTTTTCAAAGTAACAGTCCTGATTTCCCATCACACCAAATAAATGGCATGAAAGTTCCTCAGAAGGTAGAGATCCATCTCACCAGTACAGACAATTAAGCCTGACCAATGGGTAGACCCCGAAGTTCAACTACGAGCTTTTTAACTGCAACAACTTTAATATACGCTATTGGAGCTGGAATTACAGCGGCTGCTGGCACCAGACTTGCCCTCCAA
+
@DADDIHIHIIIIIIIIIIIIIIIIIIIIHIIIIIIIIIIIIIIHIGHIIIHIIGHIHHIHIIIIIIII@HHIIHIHIIIIIIIHIHHIHFHIIEHIHIIIIIIIIIIIHIIIHIIIHHHIIHHHIIIIIIIIIGIIIHHIIIIIIIHIIHIIIIIIHHIIHIIGIHIIIIIHHHIIIIIIIIIIIIIIIIIIIIIIIIIIIIIIIIIIIHIIIIIIIIIIIHIIIIIIIIIIHIIIIIIIIIIIHHGIIIIIHIIIIIIIIIIIIIIIIIIIIIIIIIIIIIIHHIIIIHIIIIIIIIIIIIIIIIIIHIIIIIIIIIIIIIHHIIIIIGIIIIIIIIIIIIIDDDDD
@HISEQ:969:HM2KJBCX2:2:1102:16144:68224 2:N:0:ACTATGCA
GGAAATCCCATCCCCAACTATCCCTATTAATCATTACGGTGATCCTAGAAACCAACAAAATAGAATCATGCCGTCCTATTTTATTATTCCATGCTAATGTATTCAAGCAAAATGCCTGCTTTAAACACTCTAATTTTTTCAAAGTAAAGGTCCTGGTTCCCCGCGACACCCAATTAAGGGCATCGCGGTTCTCCAGAAGGTGAGAAATTGACTACACCAGTTCATACCCCTTAAGGCACGACCGATGTGTCAATCCCGAAATTCAACTACGAGCTTTTTAACTGCAACAACTTTAATATACGCTATTGGAGCTGGAATTACCGCGGCTGCTGGCACCAGACTTGCCCTCCAA
+
DDDBDHHIIIIIHIIIIIIIIIIIHIHIHHIIIIIIIIIHIHIIIIIIIIIHEHHHHII?FCEHIHHHIHIIIIHGG1DHHHHHHFFHHEFEEHEHHIIIICHIHHFIIIHHIIIIIIIIIHIHHHIIIHHIGCHHHHHIIIIIIHIIHIIIIIHHHHIIGIIIIHIIHIIIHFIIIHHGIIIIHIIIIIIIIHIIIIIIHIIIIIIHIIIIIIHIIIIIIIHIIHIIIIIIIIIHIIIHIIIIIIIIIIHIIIIHIIIIIIIIIIIIIIIIIHIIIIIHIIHIIIIIIHIIIIIIIIHIIIIIIIIIIIIIIIIIIIIIIIIIIIIIIIIIIIIIIHIIIIIIIIIDDDDD
@HISEQ:969:HM2KJBCX2:2:1102:11234:66940 2:N:0:ACTATGCA
GGAAATCCCATCCCCAACTATCCCTATTAATCATTACGTCGATCCTAGAAACCAACAAAATAGAATCAAACGTCCTATTTCGTTATTCCATGCTAATGTATTCAAGCGTGAGCCTGCTTTAAACACTCTAATTTTTTCAAAGTAACAGTCCTGATTCCCCATGACACCAAATTAATGACATCATGGTTCGTCAGAAGGTAGGAATCAATAATACCAGTACGTACAATAGCACGACCAATAAATTGATCCCGAAATTCAACTACGAGCTTTTTAACTGCAACAACTTTAATATACGCTATTGGAGCTGGAATTACCGCGGCTGCTGGCACCAGACTTGCCCTCCAA
+
BDDDDIIIIIIIIIIIIIIIIIIIIIIIIHIHIIIIHIIIIIIIIIIIIHIIIIIIIHHIIIHGHIIIIIIGHHHIHIHHHEHIIGIHHIIIIIIIIIHGIHHHIIHGHHHHIIIHHHIIIIHIIHIHIIIIIHHHIIIHHHIIIIIIIIIIIHIIIIIIIIIIGHHHIIIIIIIIIIIIHIIHIIIIIIIIIIIIHIIIIIIIIIIIIIIIHIIIIIHHIIIIIIIIIIIIIIIIIIIIIIHGIHIIIIIIIIIIIIIIIIIIIIIIIIIIIIIHIIIIIHIIIIIIIIIIIIIIIIIIIIIIIIIIIIIIIIIIIIIIIIIIIIIIIIIIIIIIIIIIDDDDD
@HISEQ:969:HM2KJBCX2:2:1102:15821:69133 2:N:0:ACTATGCA
GGAAATCCCATCCCCAACTATCCCTATTAATCATTACGTCGATCCTAGAAACCAACAAAATAGGATTAACGTCCTATTTCATTATTACATGCTAATGTATTCAAGCGTTAGCCTGCTTTAAACACTCTAATTTTTTCAAAGTAACAGTCCTGATTTCCCGCAACACCAAATTAATGACATCACGGTTCGTCAAGAAGGAGGAATCAGTAAAGCCAACAGTACATACCGAAGGCATGACCAACTTACTAACCCCGAAATTCAACTACGAGCTTTTTAGTTGCAACAACTTTAATATACCCTATTGGAGCTGGAATTACCGCGGCTGCTGGCACCAGACTTGCCCTCCAA
+
DD@D@<1<C<ECG1DHEEHHFI?@FHECHFIF?CE@@C@CE/<FEHEHGHHIIIHHH<FCCEH?1F@?F@@CCCGHEEEFFE?CHHEHH<11DEGGHH@F@EF<FFHCHEIIIHFIHIIGIIIIIHHHG1<DH?CHGECHHGGHIHCGIHGC?HDIHEGE;<CC@CHFHFHHHGGHHFEHG?HHHHHCHHHFGGEFHIIII<HHIHFHHHC@E@HHGAFCFEF<<HAHG>C>GGHCEHEEHHC@DH1FGH<<@FEFHG@D<<<0<ED11@EHGEEF@EEFCF<@C<CC@F<1GEHDG@FG@@CFHD?FHHFCHGHF<CCCCHHIHEGIIHEHIGECHC<<DEF@@<0<
@HISEQ:969:HM2KJBCX2:2:1102:10224:69309 2:N:0:ACTATGCA
GGAAATCCCATCCCCAACTATCCCTATTAATCATTACGGTGATCCTAGAAACCAACAAAATAGAACCATGCCGTCCTATTCTATTATTCCATGCTAATGTATTCGAGCAAAAATGCCTGCTTTAAACACTCTAATTTTTTCAAGGTAAAGGTCCTGGATCCGCAAGACACCTAATAAAGGACATCAAGTTTCTCCAGAAGGTGAGAAATCAACAGCGACAGTTCATACCCCTTAAGGCATGACCATCACGTCAATCCCGAAATTCAACTACGAGCTTTTTAACTGCAACAACTTTAATATACGCTATTGGAGCTGGAATTACCGCGGCTGCTGGCACCAGACTTGCCCTCCAA
+
B?DDAIIHHIHHIIIIIIIIIHIGHHHIIHIIHIHIIHIIGIIHHIIIIIIIEHHHEHHHHHEHCEHHH?@GHEHHIIIHHIGHHHHIHIH?GHEHEHHHGFEHIIIHHHHHHHHHIIHGIHHHIHHHHHHIIIHEHHHHGHIIIGHHHGHHHFHIHHIIHHIIIIIIIIIHHGHHIHHHHIIIIIIIIHCHECHFHHHGHEHHIHIIIIIHIHHHCIIHIIIIIIIIHIIHHIIHIIIIIIIIIIIHHHHEIIIIHHEHHGIIHHHHIIIIHIIIHIHHHHIIHHEHHIIIHEIIIIIIIHIIIIIIIIIIIIIIIIIIIHIIIIIIIIIIIHEIIHHEEHIHFHIIADBDD
@HISEQ:969:HM2KJBCX2:2:1102:16955:69449 2:N:0:ACTATGCA
GGAAATCCCATCCCCAACTATCCCTATTAATCATTACGGTGATCCTAGAAACCAACAAAATAGAACCATGCCGTCCTATTCTATTATTCCATGCTAATGTATTCGAGCAAAAATGCCTGCTTTAAACACTCTAATTTTTTCAAGGTAAAGGTCCTGGATCCGCAAGACACCCAATAAAGGACATCAAGTTTCTCCAGAAGGTGAGAAATCAACAGTAACAGTTCATGCCCCTTAAGGCATGACCATCACGTCAATCCCGAAATTCAACTACGAGCTTTTTAACTGCAACAACTTTAATATACGCTATTGGAGCTGGAATTACCGCGGCTGCTGGCACCAGACTTGCCCTCCAA
+
BDDDDHIIIIHIIIIIIIIIIIIIIIIIIIIIIIIIIIHIIIIIIIIHIHIIIIIIIIIIIIGEHIHIIHHFHHDHHIHHHIIIIIIIIIIIIHIIIHHHIHHIIIHGIIIIHIHHHIIIIHHIHIHIIIIIHIIIIIIIIIIIIHHIIIHHIHIIIIIIHHIHHIIIIIIIIIIIIIIIIIIIHHIIIIIIIIIIIIIIIIIIIIIIIIHIIIHGGHIIIIIIIIHIIIIIIIIIIIIIIHIIIIHHIHGDIIIIIIIHIHIIIIIIHEIIHIIHIIIIIIIIIGIHIIHIIIIIIIIIIIIIIHIIIIIIIIIIIIIIIIIIIIIIIIIIIIIIIIIIIIIIIIIIDDDDD
@HISEQ:969:HM2KJBCX2:2:1102:13824:69409 2:N:0:ACTATGCA
GGAAATCCCATCCCAACTATCCCTATTAATCATTGCTCACAAATCCAAAAACCAACAAAATACGATAAACGAGCCCTAACTTATTATTCCATGCTAATGTATTCATAACTAACCGCCTGCTTTAAACACTCTAATTTTTTCAAAGTAAAGGTCCTGGATTGCGAACCCAACCCAGCAAAGGGCAGGAACGTTCTCCAGGAAGATGGTAAGCGCGCATCGGCACTCACACACGAAACCGTGGCGAGCCAAGCGCACTATACCAGAAATCCAACTACGAGCTTTTTAACTGCAACAACTTTAATATACGCTATTGGAGCTGGAATTACCGCGGCTGCTGGCACCAGACTTGCCCTCCAA
+
DDDDDIIIIHHHHIIIIIIIIIIIIIIIIIIIIII?GHHIHIIHIIIIHIGIHIIIIIIIIIIIGHIIIHHCC<HHIIIIIHIIIIIHHEHIEHHHHEF@EEFGHIIHIIHCHEHIHEHHIIHHIIHIHIIHHIHIIIHHIIGIHIHIGIIGIIIHHHIIIHHHHIHIIIIIIIIHIIIIIHIIIIIIIIIIIIIHIIIIIIIIIIIIGIIIIIIIIIIHIIIHIIIHIIIIHIHIIIIIII=IIIIIIIIIIIIHIIIIIIIIIHIIIIIIIIIIIIIIIIIIIHIIIIIIIIHHHHIIIIIIIIIIIIIIIIIIIIHIIIIIIIIHIIIIIIIIIIIIIIIIIIIIIIIIDDDDD
@HISEQ:969:HM2KJBCX2:2:1102:9093:70069 2:N:0:ACTATGCA
GGAAATCCCATCCCCAACTATCCCTATTAATCATTACTTCAGTCCTAGAAACCAACAAAATAGAACCAAAGTCCTATTCCATTATTCCATGCTAATATATTCAAGCAAACATGCCTGCTTTAAACACTCTAATTTTTTCAAAGTAAAAGTCTTGGATCCCTAGCGCACTCAATTAAGAGCACACTAGTTCCCCAAAAGGAAAAGCCCAAAGTTGCAGTACAAACCTTACGGTTGACGGCAACTATAAGCCCAAAATTCAACTACGAGCTTTTTAACTGCAACAACTTTAATATACGCTATTGGAGCTGGAATTACCGCGGCTGCTGGCACCAGACTTGCCCTCCAA
+
BBADAHIIIIIGHHIHGHIIIIIIIHIIIHIHIIIIHIIHHIIHIGIHHHIIEHIIIGHHHHHEHHFHHHCFHHHGFF?GHIIEHI?GHHHHHFIEIHHGHEHHIHIGIIHHHIHHIIHIIHHHIIIHHIHHIIHHIHHHHGIIHHEHIIIHHIHHGFHHHHHHHCIIHIIIIHHIHIHIIII;IIHIIHGHIIIHEIIIIHIIIGHIIHHHIHIIHHIHIIIIIHHHDGIIIIIIIHHIHFGFFGIIIIIIHGIHHHHIIHCIIIIIIIHIHIIIIIIIIIIIIIHIHIIIIIIIIHGIIIIIIIIIIIIIIIHIIIIIIIIIIIIIIIIIIIIIIHGIIADDDD
@HISEQ:969:HM2KJBCX2:2:1102:13655:70269 2:N:0:ACTATGCA
GGAAATCCCATCCCCAACTATCCCTATTAATCATTACGTCAATCCTAGAAACCAACAAAATAGGATCAAACGTCCTATTTCATTATTCCATGCTAATGTATTCAAGCGTTAGCCTGCTTTAAACACTCTAATTTTTTCAAAGTAACAGTCCTGTTTCCCTGCAACACCAAATTAATGACATTACAGTTCTTCAGAAAGGAGGAATCAGCGAAGCCAGTACATACCAAAGGCACGACCAACCTGCTAACCCCGAAATTCAACTACGAGCTTTTTAACTGCAACAACTTTAATATACGCTATTGGAGCTGGAATTACCGCGGCTGCTGGCACCAGACTTGCCCTCCAA
+
DDDDDIIIIIIHIHHIIHIIIHIIIIIIHIIIIIIIIIIIHIIHIIHIHIIIIIIIIGHHHHHGCHHGHIIIHHHHHHHIIIIIIIIHHIIIHIIIIIIIIIHIIIIIIIIIIIIIIIIIIIIIGIIHHIIIIIIIIIHHIIIIIIIIHHIIIIIIHHIIIIIIIIIIIIIHIIIIIIIIIIIIIIIIIIIIIIIIIIIIIIIHIIIIIIIHIIIIIIIIIIIIIIIIIGIIIIIIIIHIIIIHGIIIIIIIIIIIIIIIIHIIIIIIIIIIIIIIIIIIIIIIIIIIIIIIIIIIIIHHHIIIIIIIIIIIIIIIIIIIIIIIIIIIIIIIIIIIIIIIIDDDDD
@HISEQ:969:HM2KJBCX2:2:1102:11453:71093 2:N:0:ACTATGCA
GGAAATCCCATCCCCAACTATCCCTATTAATCATTGCTCACAAATCCAAAAACCAACAAAATACGATAAACGAGCCCTAACTTATTATTCCATGCTAATGTATTCATAACTAACCGCCTGCTTTAAACACTCTAATTTTTTCAAAGTAAAGGTCCTGGATTGCGAACCCAACCCAGCAAAGGGCAGGAACGTTCTCCAGGAAGATGGTAAGCGCGCATCGGCACTCACACACGAAACCGTGGCGGGCCAAGCGCACTATACCAGAAATCCAACTACGAGCTTTTTAACTGCAACAACTTTAATATACGCTATTGGAGCTGGAATTACCGCGGCTGCTGGCACCAGACTTGCCCTCCAA
+
DADDDIIIIIIIIIIIIIIIIIIIIIIIIIIIIIIIIIIIIIIIIIIIIIIIIHIIIHIHHIIIIIIIHIIHHHHIHGHHIIIIIIIIIHHII@CHHIIIC<FE@GFGHIHHIIIHIHIIIIIIIIHCHIIIIHHIIIIHIIHHIIIIIIIIHIIIHIIIIIIIIIIHHHHHIIHIIHIIIIIHIIIIIIIIIIIIIIIIIHHHIIIIIIIIIIIGIIIIIIIGIIIIIIIIIIIIIIIIIIIIIIHIIIIIIHHCDGIIIIIIIIIIIIIIIIIIIIIIIIIIIIIIIIIIIIIIIIIIIIIIIIIIIIIIIIIIIIIIIIIIIHIIIIIIIIIIIIIIIIIIIIIIIIIIIDDDDD
@HISEQ:969:HM2KJBCX2:2:1102:20804:70747 2:N:0:ACTATGCA
GGAAATCCCATCCCCAACTATCCCTATTAATCATTACGGTGATCCTAGAAACCAACAAAATAGAACCATGCCGTCCTATTCTATTATTCCATGCTAATGTATTCGAGCAAAATGCCTGCTTTAAACACTCTAATTTTTTCAAGGTAAAGGTCCTGGTTCCACATGACACCCAATTAAGGACATCATGCTTCTCCAGAAGGTGAGAAATCAACTGCGACAGTTCATACCCCTTAAGGCACGACCATCACGTCAATCCCGAAATTCAACTACGAGCTTTTTAACTGCAACAACTTTAATATACGCTATTGGAGCTGGAATTACCGCGGCTGCTGGCACCAGACTTGCCCTCCAA
+
AADDDIIIIIHIHIIIIIHHIHHHHHHGGIGHGHHHH?CCGHCHGECHIIIIIFHIIHGIIGCGHFEHH1<GC<EHCHHHGCGCHIHHHHI??1FFFFC<CCDDFG?CHGHIIIHIFHFHHHIHHFHHIHGHIIIEHIHIGIIHHHHIHHHIIIIIHHHHHHHGHIHHEEHHFIIHGIIIHIIIIHIIHHIGIIGIIIIIHHIHHHIIIHIIIIIIIIIIHIIHIHIIIHHIIIIIIIIIIIIIIIHIIHGIIIIIIIIIIIIIIIIGIIIIIIIIIIIIIIIIIIHCIIIIIIIIIIHHIIIIIIIIIIIIIIIIIIIIIIIIIIIIIIIIIIIIIHIIIIIIIIIDDDDD
@HISEQ:969:HM2KJBCX2:2:1102:6126:71051 2:N:0:ACTATGCA
GGAAATCCCATCCCCAACTATCCCTATTAATCATTACGGTGGTCCTAGAAACCAACAAAATAGAACCCTTAGCCGTCCTATTTTATTATTCCATGCTAATGTATTCAGACGATAAAGCCTGCTTTAAACACTCTAATTTTTTCAAGGTAATGGTCCTGGTTCCGCCAGACACCAAATAAATGACATCTGACCTCGCCAGAAGGTAAGAGACCCGCGGAGCCAGTGATGGACAGTTAAGCCCAACCGACCCGCGGCTCCCGAAATTCAACTACGAGCTTTTTAACTGCAACAACTTTAATATACGCTATTGGAGCTGGAATTACCGCGGCTGCTGGCACCAGACTTGCCCTCCAA
+
DDABAHCGHIIIHIIIIIIIH1FHIIIIIIIHFECHHIIIIIIIGGIIIIIIICHHEHIHHIIIHIGIGHFCHHHII<<FHCHCHHHIHIE<EHHGHHG@1<DCIIIHHHHCHHHGHHFHIHFCGHHHIHIHHHHHHHHGGHCHFHHIIHEEBEHGIIHGHHHCHHHHIHIIHHHHHHHCHIIIHHAGECHD@IIHHHHFIIHEHFHHGHIIGIHHHGIIIIIIIIIHHHIIIGHHGHGIHHHHIHFGIIHFDEDCIIHHIHHHIIHHHEHHHFIHHIHHHHHIHIHEIIIHHEIIIIHHHEDHIIIIIIIHHGEEHHIIIIIIIIHIIIIIIIIIIIIGIIIGIIIIIDDDDD
@HISEQ:969:HM2KJBCX2:2:1102:13974:71395 2:N:0:ACTATGCA
GGAAATCCCATCCCCAACTATCCCTATTAATCATTACATCGATCCTAGAAACCAACAAAATAGAATCGGATGTCCTATTTCATTATTCCATGCTAATGTATTCAAGCGTAAGCTTGCTTTAAACACTCTAATTTTTTCAAGGTAACAGTCCTAATTCCCCATAACATCAAATAAATGACATTATGGTTCTTTAGAAGGTGAGAACCAATAAAACCAGTACATACCAAGGCATGACCGATTCCTTGATCCCGAAATTCAACTACGAGCTTTTTAACTGCAACAACTTTAATATACGCTATTGGAGCTGGAATTACCGCGGCTGCTGGCACCAGACTTGCCCTCCAA
+
DDDDCIIIIIIIIIIIIIIIIIIHIIIIIIIIIIIIIIIIIIIIIIIFHIIIIIIIIIIEHIHHHIIIGIIIHHHIIHHHIIIIIIIIIIHIIHHIIIIIIIIIIHHIIIIIIIIIIHIIIIIIIHIIIIIIHIIIIIIIIIIIIIIIIIIIIIIIIIGIIIHHIHHIIIIIIIIIIIIIIIIIIIIIIIIIIIIIIIIIIIIIIIIIIIIIIIIIIIIIIIIIIIIHHIIIIIIIIIIIIHHHIIIIIIIIIIIIIIIHIIIIIIIIIIIHIIIIIIIIIIIIIIIIIIHIIIIIIIIIIIIIIIIIIIIIIIIIIIIIIIIIIIIIIIIIIIIIIIIIDDDDD
@HISEQ:969:HM2KJBCX2:2:1102:8285:72272 2:N:0:ACTATGCA
GGAAATCCCATCCCCAACTATCCCTATTAATCATTACGGTGGTCCTAGAAACCAACAAAATAGAACCACAACGTCCTATTCTATTATTCCATGCTAATCTATTCAAGCAATAGCCCGCTTTAAACACTCTAATTTTTTCAAGGTAATGGTCCTGGCTCCCCAACACACCCAATTAAGGACATGCTGATTCACCAGAAGGAAGACCCGACAACAAGACAGTACTCGCCAAAGACGGACCGCCCGGCCAGGCCTAAAATTCAACTACGAGCTTTTTAACTGCAACAACTTTAATATACGCTATTGGAGCTGGAATTACCGCGGCTGCTGGCACCAGACTTGCCCTCCAA
+
DDDDDFHIIIIGIHIHIIIIIHIIIGIIIIIIIIIIIIIIIGIIHIIIIIIHIIHIEHHHIHHHFHIHIIIIHHFHHIHHEHHHIIIIIHHIEHHIIHHIHIHIII@IHHIIIHH<HHEHIHIIIIIIIIHHHIIIIHIIIIIIIIIHIIIIIIIIIIIIIIIHIIHIIIIHHHIHIHHHIIIIHHIIIIIGIGIIIIIIHIIIIIIIIHIIIIIHIIIIIIIIIIIIIIIIIIIIIIIIIIHHHHIIIIIIIIIIIIIIIHIHIIIIIHIIIIIIIIIIIIIIHHIIIIIIIIIIIIIIIIIIIIIHIIIIIIIIIIIIIIIIIIIIIIIIIIIIIIIIIIDDDDD
@HISEQ:969:HM2KJBCX2:2:1102:13483:72264 2:N:0:ACTATGCA
GGAAATCCCATCCCCAACTATCCCTATTAATCATTACGTCGATCCTAGAAACCAACAAAATAGAATCAAACGTCCTATTTCGTTATTCCATGCTAATGTATTCAAGCGTGAGCCTGCTTTAAACACTCTAATTTTTTCAAAGTAACAGTCCTGATTCCCCATGACACCAAATTAATGACATCATGGTTCGTCAGAAGGTAGGAATCAATAATACCAGTACGTACAATAGCACGACCAATAAATTGATCCCGAAATTCAACTACGAGCTTTTTAACTGCAACAACTTTAATATACGCTATTGGAGCTGGAATTACCGCGGCTGCTGGCACCAGACTTGCCCTCCAA
+
DDDDDIIGIIIIIGHIIIIIIIIIIIIIIIGHIIHHIIIHIHIF@HIIIIIFFHIIIIIHHHHEHHHHHIIGHIIIIIGHGHIIIIIEHIHHEHEHIIHIIHHHHHHIIIIIHHIHIHHIIIHIIHIIIHIHIIIIIIIIIIHHIIIIIHIHHIIIHHIIHHIIGIIIIIHHIIIHIIIIIIHHHIIIIIIIIIIIHIIIIIIIHGIIIIIIIIIIIIIIIIIIIIIIIIIIIIIIIIIIIIHEHHHIIIIIIIHIIIIIIIIIIIIIIIIIIIIIIIIIIIIIHHHIIIIIIIIIHIIIIIIIIIIIIIIIIIHIIIIIIIIIIIIIIIIIIIIIIIIIDDDDD
@HISEQ:969:HM2KJBCX2:2:1102:7217:72345 2:N:0:ACTATGCA
GGAAATCCCATCCGAGCCCAACTATCCCTATTAATCATTACGTCAATCCTAGAAACCAACAAAATAGGATCAACGTCCTATTTCATTATTCCATGCTAATGTATCCGAGCAAAGGCCTGCTTTGAACACTCTAATTTTCTCAAAGTAAAAGTCCTGGTTCCCCGACACGCCCAGTGAAGGGCATGCGATTCCCCAGAAGGAAAGGCCCGGCCGGACCAGTACACGCGGTGAGGCGGACCGGCCAGCCAGGCCCAAGGTTCAACTACGAGCTTTTTAACTGCAACAACTTTAATATTCGCTATTGGAGCTGGAATTACCGCGGCTGCTGGCACCAGACTTGCCCTCCAA
+
?DBDDHEHIIIIIHGHIIIIIHHIIIIHHIIIIIGIIIIHIHFHHIHHHIGIHHHHIIIIIEGHIHIHEEHHHGHHHHIIIHIIIIHIIIIEHEHHEFHCGFEFHIHHHHHIHC@HHFHFHHIFEHHIHHCGGHIHIE14@CFH?HEEHIGHB<FCFDGHHEHHDHIIIGIIEHEHHGGHHEEHHEHHHIHHIIII;HHGD8BHDG?E?5=6@CFEEIHIHGFHGD:C<:EECC/C=CDHCEC@H1CD1C1@F<<1CCC1C<GC<0EHF0C@G1CFED11GC<1?HGC1IHGCC</?G1G?@D1D11<HG?EEH<EC/<C1@CGE?HHEED1@EC<CHGC/0<0DADD
@HISEQ:969:HM2KJBCX2:2:1102:10747:72027 2:N:0:ACTATGCA
GGAAATCCCATCCCCAACTATCCCTATTAATCATTACGGTGATCCTAGAAACCAACAAAATAGAATCATGCCGTCCTATTTTATTATTCCATGCTAATGTATTCAAGCAAAATGCCTGCTTTAAACACTCTAATTTTTTCAAAGTAAAGGTCCTGGTTCCCCGCGACACCCAATTAAGGGCATTGCGGTTCTCCAGAAGGTGAGAAATTGACTACACCAGTTCATACCCCTTAAGGCACGACCGATGTGTCAATCCCGAAATTCAACTACGAGCTTTTTAACTGCAACAACTTTAATATACGCTATTGGAGCTGGAATTACCGCGGCTGCTGGCACCAGACTTGCCCTACAA
+
DDDDDIIIIIIIIIIIIIIIIIIIIIIIIIIHIIIIIIIIGIHIIIIHIIHHIIIIIIIIIIIHGHHHIIEEHHIIIIIIIIHIIHIIIIIIIHIIIHIIHHIIIIIHIIIIIIIIIHHIHIIIIIHIIHHIIIIIIIIIIIIIIIIIIIIIIIIHHIIIIIHIIIIIIIIIIIIIIIIIIIIIIIIIIIIIIIIIIHIIIIIIIHIIIIIIIIIIIIIIIIIIIIIIIIIIIIIIIIIIIIIIIIIHHHHIIIIIIHIIIIIIIIIIIIIIIIIIIIIIIIIIIIIIIIIIIIIIIIIIIIIIIIIIIIIIIIIIIIIIIIIIIIIIIIIIIIIIIIIIIIIIIIIDDDDD
@HISEQ:969:HM2KJBCX2:2:1102:11852:72956 2:N:0:ACTATGCA
GGAAATCCCATCCCAACTATCCCTATTAATCATTACGGTGGTCCTAGACCAACAAAATAGAACCAACGTCCTATTCTATTATTCCATGCTAATCTATTCAAGCAAAAGCCCGCTTTAAACACTCTAATTTTTTCAAGGTAATGGTCCTGGTTCCCCGACACACCCAATAAAGGGCATACCGGCTCACCAGAAGGATAGACCCGACAACAGACAGTACTCGCCAGAGACGGACCGCCCGGTCAGGCCTAAAATTCAACTACGAGCTTTTTAACTGCAACAACTTTAATATACGCTATTGGAGCTGGAATTACCGCGGCTGCTGGCACCAGACTTGCCCTCCAA
+
DDDDDHIIIIIIIIIIIIIIIHIIIIIIIIIIIIIIIHHHHHIIIIIIIIHIIIIHIIIHIHIIIIIIHHIHIIHIIIIHHIIIHCHHHIIHIIIIIIHIIHEIIIIIGIIIIIIIHIIIIIIIIIIIIIIIHHIIIIIIHIHHHIHIIIIIIHIIIIIIIHIIIIIIIIIIIIIIIIHIIIIHFHHIIIHIIIIIIIIHIIIIIIIIHHHIIIHIIHIIHIIIIIIIIIIIIIIIIIIIHIIHEHIIIIIIIIIIIIHIIIIIIIIIIIIIIIIIIIIIIIIIIIIIIHIIIIHHGIIIIIIIIIIIIIIIIIIIIIIIIIIIIIIGIIIIIIIIIDDDDD
@HISEQ:969:HM2KJBCX2:2:1102:2590:73223 2:N:0:ACTATGCA
GGAAATCCCATCCCCAACTATCCCTATTAATCATTACTTCAGTCCTAGAAACCAACAAAATAGAACTAAAGTCCTATTCCATTATTCCATGCTAATATATTCAAGCAAACATGCCTGCTTTAAACACTCTAATTTTTTCAAAGTAAAAGTCTTGGATCCCTAGCGCACTCAATTAAGAGCACACTAGTTCCCCAAAAGGAAAAGCCCAAAGTTGCAGTACAAACCTTTCGGTTGACGGCAACTATAAGCCCAAAATTCAACTACGAGCTTTTTAACTGCAACAACTTTAATATACGCTATTGGAGCTGGAATTACCGCGGCTGCTGGCACCAGACTTGCCCTCCAA
+
DDDDDIIIIIIIIIIIIIIIIIHIIIIIIIIIIIIIIIIIIIIIIIIIIIHIIIIIEGHIHIIIIIIIHHIHIIIIIIGEHIIIIHCEGHIHHIIIIIIIIIIIIIIIIHIIIIIIIIIIIIHIIIIIHIIIIIIIHIIIIIIIIIIIHHIHIIIIIIIIIIHIIIIIIIIIIIIIIIIIIIIIIIIIIIIIIIIIIIIIIIIIIIIIIIIIIIIIIIIIIIIIIIIIIIIIIIIIIIIIIHHHHIIIIIIIIIIIIIIIIIIIIIIIIIIIIIIIIIIIIIIIIIIIIIIIIIIIIIIIIIIIIIIIIIIIIIIIIIIIIIIIIIIIIIIIIIIIIIIIIDDDDD
@HISEQ:969:HM2KJBCX2:2:1102:10054:73277 2:N:0:ACTATGCA
GGAAATCCCATCCCCAACTATCCCTATTAATCATTACGTCAATCCTAGAAACCAACAAAATAGGATCAAACGTCCTATTTCATTATTCCATGCTAATGTATTCAAGCGTTAGCCTGCTTTAAACACTCTAATTTTTTCAAAGTAACAGTCCTGTTTCCCTGCAACACCAAATTAATGACATTACAGTTCTTCAAGAAGGAGGAACCAGTAAAGCCAGTACATACCAGAGGCACGACCAACCTACTAATCCCGAAATTCAACTACGAGCTTTTTAACTGCAACAACTTTAATATACGCTATTGGAGCTGGAATTACCGCGGCTGCTGGCACCAGACTTGCCCTCCAA
+
DDADDHHHECGHIIIIHIIIGIIIIIHHIIHIEHIIHIHHHIIHIIIIIIIIICHHICE1GHHEHCCEHEHHGHHIHHIHIHIIIIIIIEHHIIHIIFHIHHHHIHIIIHHGEGIIIHCHIIIIIHGGIIHIIHHHHHIGHHHIIHIIIIHIIHHIIHIHIIIIIIIIIIIIHIIIIIIIIIIIIIIIIIHIIIIIIIIIIHIIIIIIIIIIIIIIIIIIIHHIIIIIIHHHIHIHHIHHHIHHFHHHIIIHIIIIHHEHIIHIIIHIIIIIIHHIIIIIIIIIIIIIIIHIIIIIIIIIHIIIIGIIIIIIIIIIIIIIHIIHIIIIIIIIIIIIIIIIIDDDDD
@HISEQ:969:HM2KJBCX2:2:1102:5167:73293 2:N:0:ACTATGCA
GGAAATCCCATCCCCAACTATCCCTATTAATCATTACGGTGATCCTAGAAACCAACAAAATAGAACCATGCCGTCCTATTCTATTATTCCATGCTAATGTATTCGAGCAAAAATGCCTGCTTTAAACACTCTAATTTTTTCAAGGTAAAGGTCCTGGATCCGCAAGACACCCAATTAAGGACATCAAGTTTCTCCAGAAGGTGAGAAATCAACAGCAACAGTTCATACCCCTTAAGGCACGACCATTACGTCAATCCCGAAATTCAACTACGAGCTTTTTAACTGCAACAACTTTAATATACGCTATTGGAGCTGGAATTACCGCGGCTGCTGGCACCAGACTTGCCCTCCAA
+
ADDCDIIIIIIIIIHIIIIIIIIIIHIIIIIHIIIIIIGII?GHHIIIIIIIIHEHGIHHIHFHCGEHIHG?EEHHIIHIIHGIIHHHHHIIHECHHHGHHFCHHHHDHIIIEHHHIIIIIIHIHEIIIIIIIIHIIIIIIIHIHIIIIHIHIIIGHIIIIIIIIIIIIHIIIIIHIIIIIIIHIIIIIIIIHHIIIIIIIIIIIIIIHIIIIIIIIIIIIIIIIIIII=IIIIIIIIIIIIIIIHIIIIIHIIIIIIIIIIIIIHIHHHIIIIIIIIIIHIIIIIIIIIIIIIIIIIIIIIIIIIIIIIIIIIIIIIIIIIIIIIIIIIIIIIIIIIIIIIIIIIIIDDDDD
@HISEQ:969:HM2KJBCX2:2:1102:8107:73297 2:N:0:ACTATGCA
GGAAATCCCATCCCCAACTATCCCTATTAATCATTACGGTGGTCCTAGAAACCAACAAAATAGAACCATGCCGTCCTATTTTATTATTCCATGCTAATGTATTCAAGCAAAAATGCCTGCTTTAAACACTCTAATTTTTTCAAAGTAAAGGTCCTGGTTCCCCGCGGCATCCAATTAAGGACATCGCGGTTCTCCAGAAGGTGAGAAATTGACTGCACCAGTTCATACCCCGTGAGGCACGACCGATGCGCCAATCCCGAAATTCAACTACGAGCTTTTTAACTGCAACAACTTTAATATACGCTATTGGAGCTGGAATTACCGCGGCTGCTGGCACCAGACTTGCCCTCCAA
+
ADDDDIHIIIIIIHIIIIIIHIIIIIIIIIHIIIIIIIIIIHIIIIIIICHIIGHIIIIHHIEHGHHIGIGEHHHHHHHIIIIIIIIIIIIIIIIIIIGHHHHIIIHFHHIHIIIIHIIIHIIIIIIIIIIIIIIIIIIHIIIIIIIIHIIIIIIHIIHIIIIIIIIIIHIIIHIIIIIIIIIIIIHIIIIIIHIIIIIIIIIIIIIIIIIIIIIIIIIIIIIIIIIIIIIIIIIIIIIIIIIIIIIIIIHGIIIIIIIIIIIIIIIIIIIIIIIIIIIIIIIIIIIIHIIIIIIIIIIIIIIIIIIIIIIIIIIIIIIIIIIIIIIIIIIIIIIIIIIIIIIIIIIIDDDDD
@HISEQ:969:HM2KJBCX2:2:1102:9918:73665 2:N:0:ACTATGCA
GGAAATCCCATCCCCAACTATCCCTATTAATCATTACTTCCATCCTAGAAACCAACAAAATAGAACAGAAGTCCTAAATTATTATTCCATGCTAATGTATTCATAGCGCAAGCCTGCTTTGAACACTCTAATTTTTTCAAAGTAAAAGATTCAGCCACTACCTGCCACCCAGTGAAGGGCACAGCATAATGTCTAAAATGATGGCAGGCGCACAACCGCACACACTCCCTAACGGAAGCGGACGGCGCGCACCAAGCCAGAAATCCAACTACGAGCTTTTTAACTGCAACAATTTTAATATACGCTATTGGAGCTGGAATTACCGCGGGTGCTGGCACCAGACTTGCCCTCCAA
+
DDDDDHHIIHHIIIIIIIIIIIHIIIIIII@EHHHHIHHIIHIIIEEHFHHHIHHHFHHFGH@FHHH?F?C<CFHIHHFHHEEHEDDFECFF@FHHFGHH@<GHIHHHHHHIHIIIHIIGIIIIHHEHHHIHIFHHEHHHIHHHHHIGHHIIHIIHHHIIGHGIIHHEFHIHIIIIIHIIIIIHHIHIIHIIIIIHIHIIHIIIHIIIIIIIHGIIHIIIIIIHIGHIHHHHIHIIIIIIIIIIIHGIIFHECIIHHIIIIHIIHGHEIIIIIIGIIIIIHIIIIIHHHIIIIIIIIIIIIIIIIIIIIIIIIIIIIIIIIIIIIIIIIHIHIIIIIIIIIIIIIIIIIACDDD
@HISEQ:969:HM2KJBCX2:2:1102:14168:73801 2:N:0:ACTATGCA
GGAAATCCCATCCCCAACTATCCCTATTAATCATTACGTCGATCCTAGAAACCAACAAAATAGAATCAAACGTCCTATTTCATTATTCCATGCTAATGTATTCAAGCGCGAGCTTGCTTTAAACACTCTAATTTTTTCAAAGTAACAGTCCTGATTTCCCGCGACACCAAATTAATGACATCGTGGTTCGTCAGAAGGGAGAAACCAATAATGCTAGTACGTACAAAGTACGACCGACATATTAGTCCCGAAATTCAACTACGAGCTTTTTAACTGCAACAACTTTAATATACGCTATTGGAGCTGGAATTACCGCGGCTGCTGGCACCAGACTTGCCCTCCAA
+
DDADDIHHHIHHIIIIIIIIIIGIIIIIIIIIIIIIIIIIIIIGIIIIHIIIHIIIHIFIIIHIIIIIGIIIIHGHIHIIIIIIIIIHIIIIIIIIIIIIIIIHIIIIIIIIIIIIIHHHHIIHHIIIIIHHIHHHIIIIIHIHIIIIIIIIHHHHHIIIIIIIIIIIIHIIIIIIIIIIIIIHIIIIIIIHIIIIIIIIIIIIIIIIIIIHIIIHIIIIIIIIIIIIIIIIIIIIIHIIHIHIIIIIIIIIIIIGIIIHIIIIIIIIIIIIHIIIIHIIHIIIIIIIIHIIIIIIIIIIHHIIIIIIIIIIIIIIIIIIIIIIIIIIIIIIIIIIIIIDDDDD
@HISEQ:969:HM2KJBCX2:2:1102:8501:74076 2:N:0:ACTATGCA
GGAAATCCCATCCCAACTATCCCTATTAATCATTACGTCGATCCTAGAAACCAACAAAATAGAATCAAACGTCCTATTTCGTTATTCCATGCTAATGTATTCAAGCGTGAGCCTGCTTTAAACACTCTAATTTTTTCAAAGTAACAGTCCTGATTCCCCATGACACCAAATTAATGACATCATGGTTCGTCAGAAGGTAGGAATCAATAATACCAGTACGTACAATAGCACGACCAATAAATTGATCCCGAAATTCAACTACGAGCTTTTTAACTGCAACAACTTTAATATACGCTATTGGAGCTGGAATTACCGCGGCTGCTGGCACCAGACTTGCCCTCCAA
+
DDDDDHGIIIIIIIIIIGIIIIIIHIIIIIHIIIIIIIIIIHIHIGIIIIIIIIIIIHIIIIHIGIIIHIGHIHIIHHIGIIIIHIHHIIIHIIIHHHIIIIIIHIHIIIIIIIIIIIIIIIHIIHHHIIIIIIIIIHIIHHFHIIIIHIHHHIIIIIHHIIHGIIIIIIIIIIIIIIHHIIIGIHIIHIIIIIIIIIIIIHHHHIIIHIIGHIHHIIIIIIIIIIHIIHIIIIIIIIIIIHHIHIIIIGIIIIIIIIHHIIIIIIIIIIIIIIIIIIIIIIIIIIIIIIIIIIIIIIIIIIIIIIIIIIIIIIIIIIHG?IIIIIIIIIIIIIIIIIIDDDDD
@HISEQ:969:HM2KJBCX2:2:1102:8799:74940 2:N:0:ACTATGCA
GGAAATCCCATCCCCAACTATCCCTATTAATCATTACGTCGATCCTAGAAACCAACAAAATAGGGTCAAACGTCCTATTTCATTATTCCATGCTAATGTATTCAAGCTAATGCCTGCTTTAAACACTCTAATTTTTTCAAAGTAACAGTCCTAACTCCCCATAACACCAAATTAATGACATCATGGTTTGTCAGAAGGGAGAAACCAATGATGCCAGTACGTACCAAAAGCACGACCGACATATTGATCCCGAAATTCAACTACGAGCTTTTTAACTGCAACAACTTTAATATACGCTATTGGAGCTGGAATTACCGCGGCTGCTGGCACCAGACTTGCCCTCCAA
+
DDDDDIIIIIIIIIIIIIIIIIIIIIIIIIIIHIIIIIIIIIHIIGIIIIIIIIIIIIHIIIIIHIIIIIHIIIIIIIIIIGHIIIIEHHHHIHHIIIHHHHHIIIIIIIIIIIIIIIHIHHHHIIIIIIIIIIHIIIIIIIIIIHIIIIIIIHIIIIIIIIIIIIIIIIIHIIIIIIIHIIIIIIIIIIHIIHIHIIIIIIIIIIIIIIIIIIIIIIIIIHIIHHHIIIIIIIIIIIIIIIHIHIIHIHIHIIIIIIIIHEDIIIIIIIIIHIIIIIIIIIIHHIHIIIIIIIIIHIIIIIIIIIIIHIIIIIIIIIIIIIIIIIIIIIIIIIIIIIIIIDDDDD
@HISEQ:969:HM2KJBCX2:2:1102:19818:74797 2:N:0:ACTATGCA
GGAAATCCCATCCCCAACTATCCCTATTAATCATTACGGCGGTCCTAGAAACCAACAAAATAGAACCGCACGTCCTATTCTATTATTCCATGCTGTAATATTCGAGCAAAGGCCTGCTTTGAACACTCTAATTTTTTCAAAGTAAAAGTCCTGGTCCCCAACACACCCAGTGAAGGGCATGCGGTTCTCCAGAAGAAAAGGCCCGGCCGGACAAGTGCACGCGGTGAGGCGGACCTGCCAGCCAGGCCAAAGGTTCAACTACGAGCTTTTTAACTGCAACAACTTTAATATACGCTATTGGAGCTGGAATTACCGCGGCTGCTGGCACCAGACTTGCCCTCCAA
+
DDDCDIIIIIIIIIIIIIHIHIIIIIIIIIIIIIIIIHIIIIIIIIIHIIIIIIHIIIIIIIHIIIIHIIIDGHIHHIIIIIIIIIIGIIIIGGIIIHIIIIHIIIIIIIIIHIHIIIIIIIIIIIIIIIIIIIIIHHHIIHIIIIHHHHIIIIIHIHIIIHHHIHIIHIIIIIIIIIIIIIIIIIHIHIIIIIIIIIHHIIIIIIIIIIIIIIIIIIIIIIIIIIIIIIIIIIIIIIIIIIHIIIHIIIHIIIIIIIIIIIIIIIIIIIIIIIIIIIIIIIIIIIIIIIIIIIIIIIIIIIIIIIIIIIIIIIIIIIIIIIIIIIIIIIIIIIIIIIIDDDDD
@HISEQ:969:HM2KJBCX2:2:1102:9647:75388 2:N:0:ACTATGCA
GGAAATCCCATCCCCAACTATCCCTATTAATCATTACGTCGATCCTAGAAACCAACAAAATAGAATCAAACGTCCTATTTCATTATTCCATGCTAATGTATTCAAGCGCGAGCTTGCTTTAAACACTCTAATTTTTTCAAAGTAACAGTCCTGATTTCCCACGACACCAAATTAATGACATCGTGGTTCGTCAGAAGGGAGAAACCAATAATACTAGTACGTACAAAGTACGACCGACATATTAGTCCCGAAATTCAACTACGAGCTTTTTAACTGCAACAACTTTAATATACGCTATTGGAGCTGGAATTACCGCGGCTGCTGGCACCAGACTTGC
+
DCDCDIIHHIIIIIIIIIIIIIIIIIIIIIIIHIIHIEHIIIIIIGIHIEHIHIHIGHHIIIHIHHIHIHHIEHIIHHHHIIIIHIIIIIIIHIIIIIIIIIHHIIIIIIHHHHIIIIIHHIIIGIIIIIIIIIIIIIIHIHIIIIIIHIIIGIHIIIIIIIIIIIIHHIHHIHIHHIIIIIIIIIIIIIIIIIIIIIIIIIIIIGIIIHIIHIIIIIIIIIIIIHIIIIIIIIIHIHHIIIIIIIIIIIIIIIHIIIIIIIIIIIIIIIIIHIIIIIIIIHIIIIIIIIIHIIIIIIIIIIIIIIIIIIIIGIHIIIIHHHED<<<<IIHHDDDDD
@HISEQ:969:HM2KJBCX2:2:1102:10896:75528 2:N:0:ACTATGCA
GGAAATCCCATCCCCAACTATCCCTATTAATCATTACGGTGGTCCTAGAAACCAACAAAATAGAACCACAACGTCCTATTCTATTATTCCATGCTAATCTATTCAAGCAATAGCCCGCTTTAAACACTCTAATTTTTTCAAGGTAATGGTCCTGGCTCCCCAACACACCCAATAAAGGACATGCTGGCTCACCAGAAGGAAGACCCGACAGCAGACAGTACTCGCCAAAGACGGACCGCCCGGCCAGGCCTAAAATTCAACTACGAGCTTTTTAACTGCAACAACTTTAATATACGCTATTGGAGCTGGAATTACCGCGGCTGCTGGCACCAGACTTGCCCTCCAA
+
DDDDDIIIIIIIIIIIIIIIIIIIIIIIIIIIIIIIIIIIIIIGIIIIIHHIGIIIIIGHHIHHHIIIIIHIGHHIHIIIIIGIIIIIIHIIHII@IHIIIHHHIIIIIIIIIIIIIIHIIIIGHHIIGHIIIIIIIIIIIIIIIIIHHIIIIHHHHIIIIIIIIIHIHIIIIIIHIIIHIIIIHIIHHIIIIIIIIIIIIIHIIIIIIIIIIIIIIIIIIIIIIIIIIIIIIIIIIIIIIIIHGIIIIIIIIIIIIIIIIHIIIIIIIIIIIIIIIIIIIIIIIIIIIIIIHHIHIIIHHIIIIIIIIIIIIIIIIIIIIIIIIIIIIIIIIIIIIIIIIDDDDD
@HISEQ:969:HM2KJBCX2:2:1102:13141:75300 2:N:0:ACTATGCA
GGAAATCCCATCCCCAACTATCCCTATTAATCATTACGGTGATCCTAGAAACCAACAAAATAGAATCATGCCGTCCTATTTTATTATTCCATGCTAATGTATTCAAGCAAAATGCCTGCTTTAAACACTCTAATTTTTTCAAAGTAAAGGTCCTGGTTCCCCGCGACACCCAATTAAGGGCATCGCGGTTCTCCAGAAGGTGAGAAATTGACTACACCAGTTCATACCCCTTAAGGCACGACCGATGTGTCAATCCCGAAATTCAACTACGAGCTTTTT
+
DBAABFHFCEGHIIIIHHIIIGIHIIHHGHIFIIHHEGEFGHHHHIIIHHHHHHHIIEHIIIHHHIIIIHHHADE?HFHHGIHFHHHHIIHHGHHHHGHAHHFHHFGHIGHHIIIIIHHHHHHHIHIIHGFCCFHIHIIIIICEDGC@EEECHGHGCCHIIHIGHIIIIIHGGHHGIHH9CHHIIIHGIHHHCIHHH<HHCHHEHHHFHHGHFIHHFIHHHHHHDHHHHIIHHEHHHHHHHI=IIHEFHCHEF?GHHHHHF?EIHEGCDCIHHHADCDD
@HISEQ:969:HM2KJBCX2:2:1102:5042:76672 2:N:0:ACTATGCA
GGAAATCCCATCCCCAACTATCCCTATTAATCATTACGGTGATCCTAGAAACCAACGAAATAGAACCAATCCGTCCTATTTCATTATTCCATGCTAATGTATTCAGACGTTAGCCTGCTTTAAACACTCTAATTTTTTCAAAGCAACAGTCCTGATTTCCTATCACACCAACTAAATGGCATGAAAGTTCCTCAGAAGGTAGAGATTTATCTCACCAGTACAGACAATTAAGCCTGACCAATGGGTAAACCCCGAAGTTCAACTACGAGCTTTTTAACTGCAACAACTTTAATATACGCTATTGGAGCTGGAATTACCGCGGCTGCTGGCACCAGACTTGCCCTCCAA
+
@@@@BHHECHHIIHEHHHHHH11<<@@EE@HEHCF?@?<F?DHIHFE@1GHHHGGFG1<CDHH@E1<@FFHFEH@EGC?<@HHHH?G?D1FCFHH@CE@EG@FHC1CEHGEFHHCF161<11<DF@EEGBDBGHHFFCHCEHHGAAGC9<<FEFFD<CHGC<CDHHHEEHIGG@@0<CGFDFEHEEFCGC0EGHHHGC#?F@D2CCCHGDED8;CHHFD8F@@GCGA?GFC@?HG?FHHFF<<1C@</HF?=C1HHEFFIHGD0<E1@?IHHHHHEHEHHF<@FCGHFDHEECE@HCHHHC<1HG<?HHGHFFCCE<DCC1EGEFIIIHHHHCD@?HHHEE0EB0BB@
@HISEQ:969:HM2KJBCX2:2:1102:18303:76754 2:N:0:ACTATGCA
GGAAATCCCATCCCCAACTATCCCTATTAATCATTACGTCGATCCTAGAAACCAACAAAATAGAATCAAACGTCCTATTTCGTTATTCCATGCTAATGTATTCAAGCGTGAGCCTGCTTTAAACACTCTAATTTTTTCAAAGTAACAGTCCTGATTCCCCATGACACCAAATTAATGACATCATGGTTCGTCAGAAGGTAGGAATCAATAATACCAGTACGTACAATAGCACGACCAATAAATTGATCCCGAAATTCAACTACGAGCTTTTTAACTGCAACAACTTTAATATACGCTATTGGAGCTGGAATTACCGCGGCTGCTGGCACCAGACTTGCCCTCCAA
+
DDDDCIIIIIIIIIIIGIIIIIIIIIIIHHIIIIIIIIIIIIIIIIIIIIHHHHIIIHIHHHHHEHIGIHIIHIIIIIIIIHHIIIIHIIIIGHIHIIHHIGHIIHIIIIIIIIIHIIIIIIHHIIIEIIIIHHIIIIHIIIIHIIHIIIIIIIIIHIIIHHIHHIHFHHIHHIHHIHIIHHIIIHIIIIHIIIIIIIIIIHIIHIIIIIIIHIIIIIIIIIIIIIIIIIHDIIIHHHIIIIHIIIIIIIHIIIIHIIIIIIIIHIIIIIIIIIIIIIIIIIIIHHIIIIIIIIIIIIIIIIIIIIIIIIIIIIIIIIIIIIIIIIIIIIIIIIIIIIIIDDDDD
@HISEQ:969:HM2KJBCX2:2:1102:1715:76889 2:N:0:ACTATGCA
GGAAATCCCATCCCCAACTATCCCTATTAATCATTACGTCAATCCTAGAAACCAACAAAATAGGGTCGAACGTCCTATTTCATTATTCCATGCTAATGTATTCAAGCGTTAGCCTGCTTTAAACACTCTAATTTTTTCAAAGTAACAGTCCTGTTTCCCTGCAACACCAAATTAATGGCATTACAGTTCTTCAGAAAGGAGGAATCAGCGAAGCCAGTTCATACCAGTGGCACGACCAACCTGCTGACCCCGAAATTCAACTACGAGCTTTTTAACTGCAACAACTTTAATATACGCTATTGGAGCTGGAATTACCGCGGCTGCTGGCACCAGACTTGCCCTCCAA
+
DDDDDIIIIIIIIIIIIIIIIIIIIIIIIIIHIIIIIIIIIIIHIIIIIIIIIIGIHHIIIIIHIIIIIIGIHIIIIIIIIIIIIIIIHHIIIIIIIIIIIIIIIIIIIIIIIIIIIIIIIHIIHIIIIIIIIIIIIIHIHIIIIIIIIIIIIIIIIIIHIIIIIIIIIIIIIIIIIIIIIIIIIIIIIIIIIIIIIIIIIIIIIIIIIIIIIIIIIIIIIIIIIIIIIIIIIIIIIII<IIHHHIIIIIIIIIIIIIIIIIIIIIIIIIIIIIHIIIIIIIIIIIIIIIIIIIIIIIIIIIIIIIIIIIIIIIIIIIIIIIIIIIIIIIIIIIIIIIIIIDDDDD
@HISEQ:969:HM2KJBCX2:2:1102:18162:77917 2:N:0:ACTATGCA
GGAAATCCCATCCCCAACTATCCCTATTAATCATTACGGTGATCCTAGAAACCAACAAAATAGAATCATGCCGTCCTATTTTATTATTCCATGCTAATGTATTCAAGCAAAATGCCTGCTTTAAACACTCTAATTTTTTCAAAGTAAAGGTCCTGGTTCCCCGCGACACCCAATTAAGGGCATCGCGGTTCTCCAGAAGGTGAGAAATTGACTACACCAGTTCATACCCCTTAAGGCACGACCGATGTGTCAATCCCGAAATTCAACTACGAGCTTTTTAACTGCAACAACTTTAATATACGCTATTGGAGCTGGAATTACCGCGGCTGCTGGCACCAGACTTGCCCTCCAA
+
DDDD@HIHHIIIHIIIIIHIIIIIIIIIIIIIIIIIIIIIIIIHIHHIIIIIIIIIGIGEHIHIIIIIIIHIDHHIIIIIIIIIIHIII?HHHHIICHHIIFHHHHFHHHIIIIIIIIIIHIIIIHHHIIHHIHHHHIHIIIIIIIIIIIIIIIHIIHHIIIIHHIIIIIIIIIIIIIIIIIIIIIIIIIIIIIIIIIIIIIIIIIIIIIIIIIIIIIIIIIIIIIIIIIHHIIIIIIIIIIIIIIIIIIHIHIIIIIIIIIIHIIIIIIIIIIIIIIIIIIIIIIIIIIIIHHHIIIIIIIIIIIIIIIIIIIIIIIIIIIIIIIIIIIIIIIIIIIIIIIIIIIIDCDDD
@HISEQ:969:HM2KJBCX2:2:1102:19109:78081 2:N:0:ACTATGCA
GGAAATCCCATCCCCAACTATCCCTATTAATCATTACGGTGATCCTAGAAACCAACGAAATAGAATCAGTCCGTCCTATTTCATTATTCCATGCTAATGTATTCAGACGTTAGCCTGCTTTAAACACTCTAATTTTTTCAAAGTAACAGTCCTGATTTCCAATCACACCAAATTAATGACATGAAAGTTCCTCAGAAGGTAGAGATTTATCTCACCAGTACAGACAATTAAGCCTGACCAATGGGTAAACCCCGAAGTTCAACTACGAGCTTTTTAACTGCAACAACTTTAATATACGCTATTGGAGCTGGAATTACCGCGGCTGCTGGCACCAGACTTGCCCTC
+
DDDDDIHIIIIHIIIHIIIIIIIIIIIIIIHHIIIHIIIIIIIIHIIIIGIIHHIIIGIIHIIIIIIIIIIIHIIIIGIIIIIIIHIIHFEGHEHII@HHIHHHIIIHHIHHHIHHIIIIHIHHHIHHHIIIIIIHIHIIHHIHHIIIIIIIIIIIHHIIHIHGIHHIHIIIIHIIIIIIIIIIIIIHHHIIIIIIIIIIIIIIIIIHHHIIHIH9IIIIIIIIIIIIIIIIIII<IIIIIIIIIIIHIIHIIIIIHIIIIIIIIIIHIIIIIIIIIIIIIIIIIIHFHIIIIIIIIIIIIIIIIIIIIIIIIIIIIIIIIIIIIIIIIIIIIIIIIIIIDDBDD
@HISEQ:969:HM2KJBCX2:2:1102:17013:78361 2:N:0:ACTATGCA
GGAAATCCCATCCCCAACTATCCCTATTAATCATTACGTCGATCCTAGAAACCAACAAAATAGAATCAAACGTCCTATTTCATTATTCCATGCTAATGTATTCAAGCGCGAGCTTGCTTTAAACACTCTAATTTTTTCAAAGTAACAGTCCTGATTTCCCGCGACACCAAATTAATGACATCGTGGTTCGTCAGAAGGGAGAAACCAATAATGCTAGTACGTACAAAGTACGACCGACATATTAGTCCCGAAATTCAACTACGAGCTTTTTAACTGCAACAACTTTAATATACGCTATTGGAGCTGGAATTACCGCGGCTGCTGGCACCAGACTTGCCCTCCAA
+
DDDDDHHIIHHIIIIIIIHIIIIIIHIIIIFHHHHIIHIIHIIIIIHHHHIIIIIIIIHHHIHIFEHHIIICGHHHIHHFEHHHIFHIHIGHHEHHIHHHEHHHIIIIIIHIHIHHIEGCHFBHHIHHIHHIHHIHHHFHIIIIIIIIIIIIHHGIIHIGIIIIIHIIIIHIIIIIIIIHHIFIHHIIIHIIIIIIIIIIIIIIHHIIHHIIIIIIIIHIIHHHHIIHIHIIHIIIIIHIIHHIIIIHIHHIIIIIIIIIIIIIIIIIIIIIHIIHIIIIHIIIHIIHHHIIIIIIHIIIIIIIIIIIIIHIIHIHIHHIIIIHHHHHIHIIIIIIIIIDDBDD
@HISEQ:969:HM2KJBCX2:2:1102:6900:79044 2:N:0:ACTATGCA
GGAAATCCCATCCCCAACTATCCCTATTAATCATTACGGTGATCCTAGAAACCAACAAAATAGAACCATACCGTCCTATTCTATTATCCCATGCTAATGTATTCGAGCAAAAATGCCTGCTTTAAACAAACACTCTAATTTTTTCAAGGTAAAGGTCCTGGATCCGCAAGACACCCAATAAAGGACATCAAGTTTCTCCAGAAGGTGAGAAATCAACAGTAACAGTTCATACCCCTTAAGGCATACCATCACGTCAATCCCGAAATTCAACTACGAGCTTTTTAACTGCAACAACTTTAATATACGCTATTGGAGCTGGAATTACCGCGGCTGCTGGCACCAGACTTGCCCTCCAA
+
DDDDDIIIIHIIIIIIIIIIIIIIIIIIIIIIIIHIIIHIIIIIIIIIIIIIIIIIGIHEHICHHHIIIIIICHHIIFHGGHIIHHIIHHIIIGIHIIHEHGHFHHHGIHIIIIHIHIIIIHIIIIIIIIHHGHHIHIIIIIIHHIIIIIIIHHIIIIIIIHHHIIIIIHIHHHIHIHHIIIIHIIIHIIIIIHHIIIIIIIIIIIIIIIIIHIIIIIIIIHIHHIGHIIIHI=IIIIIIIIIIIIIIIIIIIHFIHHIIIIIIIIIIIIIIIIIIIIIIIIIIIIIIIIIIIIIIIIIIIIIIIIIIIIIIIIIIIIIIIIIIIIIIIIIIIIIIIIIIIIIIIIIIIIIDDDBD
@HISEQ:969:HM2KJBCX2:2:1102:15327:79404 2:N:0:ACTATGCA
GGAAATCCCATCCCCAACTATCCCTATTAATCATTACGTCAATCCTAGAAACCAACAAAATAGGATCAACGTCCTATTTCATTATTCCATGCTAATGTATTCAAGCGCGAGCCTGCTTTAAACACTCTAATTTTTTCAAAGTAACAGTCCTGATTCCCCACCACACCAAATTAATGACATGATGGTTCGTCAGAAGGTAGAAATCAGTAACACCAGTACGTACCGAAGGCACGACCAGCGTACTAATCCCGAAATTCAACTACGAGCTTTTTAACTGCAACAACTTTAATATACGCTATTGGAGCTGGAATTACCGCGGCTGCTGGCACCAGACTTGCCCTCCAA
+
?@DDDHGEHHHIIIIIIIIHIIIIIIIIIGEHIGHIGHHHEHEGGHIEHHIIIIFHEHHEHHEEHHHIGI0CHIIIIHIHHHIIHIIHIICEDGHIIIIHHIIIHGHHHIIHHHGIEHHHEHHHHIHIHIIIHHHHIIIIIHHIHIHHEGEGHECIIHGIIIHHHHIHEHFHHHGHFIHIIIIHIHFHHEHHGIIHIHHIIHHIIIIIHHHHIIIIIHIIIIHIIIIIHIIIIHHIHIHFIIIHHHHHDHIIHHIIIIIIHHHHHIHIIIIHHHHHIIIIIIIHCHGHIIHHGIIIIIIIIIIIIIIIIIIIIIIIIIIIIIIIIIIIHIHHIIIHIHIIDDCCD
@HISEQ:969:HM2KJBCX2:2:1102:15670:79917 2:N:0:ACTATGCA
GGAAATCCCATCCCCAACTATCCCTATTAATCATTACGGTGGTCCTAGAAACCAACAAAATAGAACCACAACGTCCTATTCTATTATTCCATGCTAATCTATTCAAGCAATAGCCCGCTTTAAACACTCTAATTTTTTCAAGGTAATGGTCCTGGCTCCCCAACACACCCAATTAAGGACATGCTGATTCACCAGAAGGAAGACCCGACAACAAGACAGTACTCGCCAAAGACGGACCGCCCGGCCAGGCCTAAAATTCAACTACGAGCTTTTTAACTGCAACAACTTTAATATACGCTATTGGAGCTGGAATTACCGCGGCTGCTGGCACCAGACTTGCCCTCCAA
+
DDDDDIIIIIHIHIIIIIHIHIIIIIIIIGHIIIIIHHGHIIIIIIIGIIIIIIHIHHIGIIGHHIIIIHIEEEHEHHEGGHIFHHHHHIIIGHHHIHHIIIIHIIIIIIIIHFIIIIIIHHIIIIIIIIIIHGHIIIIHIIIIIIIIIHIIIIHIHHHIHIIIIIIIIIIIIHIIIIIIHIIIIIIIIIIIIIIIIIIIIIIIIIIIIIIIIIIIIHIIIIIIIIIIIIHGIIIIIIIIIIIIIIIIIIIIIIIIIIIIIIIHIIIIIIIIIIIIIIIIIIIIIIIIIIIIIHGIIIIIIIIIIIIIIIIIIIIIIIIIIIIIIIIIIIIIIIHIIIIIIIDDDDD
@HISEQ:969:HM2KJBCX2:2:1102:9682:79760 2:N:0:ACTATGCA
GGAAATCCCATCCCCAACTATCCCTATTAATCATTACGGTGGTCCTAGAAACCAACAAAATAGAACCACAACGTCCTATTCTATTATTCCATGCTAATCTATTCAAGCAATAGCCCGCTTTAAACACTCTAATTTTTTCAAGGTAATGGTCCTGGCTCCCCAACACACCCAATAAAGGACATACTGGTTCACCAGAAGGAAGACCCGACAGCAGACAGTACTCGCCAAAGACGGACCGCCCGGCCAGGCCTAAAATTCAACTACGAGCTTTTTAACTGCAACAACTTTAATATACGCTATTGGAGCTGGAATTACCGCGGCTGCTGGCACCAGACTTGCCCTCCAA
+
DDDDDIIIIIIIIIIIIIIIIIIIIIIIIIIIIIIIIIIIHIHHHIIHIIIIIIIIICEHIIHHHIIHIIHIHGHIHIIHHIIIIIIIIIIIHIIIHIHIIHIIIIHHHIHIIHIIIIIHHHHIIIIIIIHIIIIHHHHIIIHIIIIIIIIIIIHIHIIIIIIIIIIIIIIIIIIIIIIIIHIIIIIIIIIIIIIIIIIIIIIIIIIIIIIIIIIIIIIIIIIIIIIIIIIIIIIIIIIIIIIHHIIIIIIIIIIIIIIIIIIIIHIIIIIIIIHIIIIIIIIIIIIIIIIIIIIIIIIIIIIIIIIIIIIIIIIIIIIIIIIIIIIIIIIIIIIIIIIIIDDDDD
@HISEQ:969:HM2KJBCX2:2:1102:12195:79766 2:N:0:ACTATGCA
GGAAATCCCATCCCCAACTATCCCTATTAATCATTACGGCGGTCCTAGAAACCAACAAAATAGAACCGCACGTCCTATTCTATTATTCCATGCTAATGTATCCGAGCAAAGGCCTGCTTTGAACACTCTAATTTTTTCAAAGTAAAAGTCCTGGTTCCCCGACACGGCCAGTGAAGGCCATGCGGCTCCCCAGAAGGAAAGGCCCGGCCGGACCAGTGCACGCGGTGAGGCGGACCGGCCAGCCAGGCCCAAGGTTCAACTACGAGCTTTTTAACTGCAACAACTTTAATATACGCTATTGGAGCTGGAATTACCGCGGCTGCTGGCACCAGACTTGCCCTCCAA
+
DDDCDHIHIIGHIIIIIIHIIFHEHCHHCHHHIIIHHC0FCHHDHHHCCG?FG@FHHHHFHH@HHEHEHHDHHHCHF?GHEEGHH@CHHEHCGHHIHHHIGEEEHDHCHGCDEHEHGGCHGHIHHFHIIHHHHEGE?FDIIHHFFGIHHIIIHHGH?F?CGAHHHGAEDFH?BFGCFFIIHHHHHCHHHEGIIHHHIGHIHDFIHHDGIIIIHEIHIHHDIHDHEIHH7DHGHIIIGHHIHIHGHGHFEHHHHHHFEHIIHHFIIHIHFCEHHHEHECGCECFFGIIIIIHFIIHFGHEGIIIIHHHIIHEHHDF??EHHFHIIIIHIHEHHIIIIHIHE@@@DD
@HISEQ:969:HM2KJBCX2:2:1102:7086:80059 2:N:0:ACTATGCA
GGAAATCCCATCCCCAACTATCCCTATTAATCATTACTTCAGTTCTAGAAACCAACAAAATAGAACCGAAGTCCTAAATTATTATTCCATGCTAATGTATTCAAGGCATAAGCCTGCTTTAAACACTCTAATTTTTTCAAAGTAATAGAGCTAGATCGCGACGACAGCCCAGTAAAGGGTGCCGCCGTTTTCTAGCAGGATGGTAGACGCGCGCCGGCACTCACACTCGTAACCGAGGCGGGCCAGGTGCGTCAAACCAGAAATCCAACTACGAGCTTTTTAACTGCAGCAACTTTAATATACGCTATTGGAGCTGGAATTACCGCGGCTGCTGGCACCAGACTTGCCCTCCAA
+
DDDDDIIIIIIIIIIIIIIIIIIIIIIIIIIIIIIIIIIIIIIIIIIIIIIIIIIIIIIIIIIHIIIIIIHHHIIIIIIIIIIIIIIIIIIHIIIIIIIIIHHIHH@HIIIIIIIIIIHIHHIIIIIIIIHIIIIHHHHIIIIIIIIIIIIIHIHIIIIHIIIIIIIIHIIIIIIIIIHIIIIIIIIIIIIIIIIIIIIIIIIIIIIIIIIIIIIIIIIIIIIIIIIIIIIIIIIIIIIIIIIIIIIIIIIIHIIIIIIIIIIIIIIIIHIIIIIIIIIIIIIIIIIIIIIIIIIIIIIIIIIIIIHDFIIIIIIIIIIIIIIIIIIIIIIIIIIIIIIIIIIIIIIIIDDDDD
@HISEQ:969:HM2KJBCX2:2:1102:4626:80659 2:N:0:ACTATGCA
GGAAATCCCATCCCCAACTATCCCTATTAATCATTACGGTGATCCTAGAAACCAACAAAATAGAACCATGCCGTCCTATTCTATTATTCCATGCTAATGTATTCGAGCAAAATGCCTGCTTTAAACACTCTAATTTTTTCAAGGTAAAGGTCCTGGTTCCACATGACACCCAATTAAGGACATCATGCTTCTCCAGAAGGTGAGAAATCAACTGCGACAGTTCATACCCCTTAAGGCACGACCATCACGTCAATCCCGAAATTCAACTACGAGCTTTTTAACTGCAACAACTTTAATATACGCTATTGGAGCTGGAATTACCGCGGCTGCTGGCACCAGACTTGCCCTCCAA
+
DDDDDIHIIIIIHIIIIIIIIIIIIHIIIIIIIIIIIIIIHIIIIIIIIIHIIIHHHIEHGI@HEHHIGEHFHHIIHIFHHHIIIIIHIIHHEHHHHHH<CCDIIIHHHIIIHIIHIHGIIIHIGHGIIIIIIIIIIIIIHHHIIHHIIGIIHIIIIIHIIIIIHIIIIHHIHIIIHIIIIIHIIIIIIIIIIIIIHHIIIIIIIIHIIIIIIIIIIIHIIIGIIIIIIIIIIIIIIIHIIGIIIIIIIIHIIIHIIIIIIIIIIIIIHIIIIIIIIIIIIIIIIIIIIIIIIIIIIIIIIIIIHIIIIIIIIIIIIIIIIIIIIIIIIIIIIIIIIIIIIIIIIIIDDDDD
@HISEQ:969:HM2KJBCX2:2:1102:8590:80662 2:N:0:ACTATGCA
GGAAATCCCATCCCCAACTATCCCTATTAATCATTACGTCAATCCTAGAAACCAACAAAATAGGATCGAACGTCCTATTTCATTATTCCATGCTAATGTATTCAAGCGTTAGCCTGCTTTAAACACTCTAATTTTTTCAAAGTAACAGTCCTGTTTCCCTGCAACACCAAATTAATGACATTACAGTTCTTCAAGAAGGAGGAACCAGTAAAGCCAGTACATACCAGAGGCACGACCAACCTACTAATCCCGAAATTCAACTACGAGCTTTTTAACTGCAACAACTTTAATATACGCTATTGGAGCTGGAATTACCGCGGCTGCTGGCACCAGACGTGCCCTCCAA
+
DDCDDIIIIIIIIIIIIIIIIIIIIGIIIIIIIIIGIIHIIIIIIHIIIIIIIIIIHIHIIHIFHHHHIIID@GHHIIIHIIIIHIIIIHIIIIGHIIIIIHIIIHIIIIIIIIHIIHIIIIIIHIHIIHIIHIIIIIIIIIIIIIIIIIIIIIIIIIHIIIIIIIIHIIIHIIHIIIIIIIIIIIIIIIIIIIIIIIIIIIIIIIIIIIIIIIIIIIIIIIIIIIIHIIIIIIIIIIHIIIHHDIIHIIIIIIIIIIIIIIHIIIIIIIIIIIIIIIIGIIIIIIGIIIIIIIIIIIIHHIIIIIIIIIIIIIIIIIIIIIIIIIIIIIIIIIIIIIIIIDDDDD
@HISEQ:969:HM2KJBCX2:2:1102:19350:81011 2:N:0:ACTATGCA
GGAAATCCCATCCCCAACTATCCCTATTAATCATTACGGTGATCCTAGAAACCAACGAAATAGAATCAGTCCGTCCTATTTCATTATTCCATGCTAATGTATTCAGACGATAGTCTGCTTTAAACACTCTAATTTTTTCAAAGTAACAGTCCTGATTTCCCATCACACCAAATAAATGGCATGAAAGTTCCTCAGAAGGTAGAGATCCATCTCACCAGTACAGACAATTAAGCCTGACCAATGGGTAGACCCCGAAGTTCAACTACGAGCTTTTTAACTGCAACAACTTTAATATACGCTATTGGAGCTGGAATTACCGCGGCTGCTGGCACCAGACTTGCCCTCCAA
+
@DADDIHIHIIF@EHHHHIHIIHCGIHIIIICHHHIHEHHHHEFHIIEHHHH@FHEGHHHHIEEHHHIHHHHEGHDGHFHHHEHHFHHHCFHHFHHIEHHGHGHEEHEHHHHIEHGF?FHH@HBCGHH1C@HFHHGIHHHGHCHHGGCD1DFFFHIIHIIIHHHHHCGHHGDFEHC@GHHHHHHIIIHIIHGHHHIHEHHHHHEIGIIIHHHGC?HF@HG@HGHEHHEHHFHHHHFD?CHG@EEHFDIIFIIIGIHIIIIHIIIHHHFEEGIIIIIIIGHHHHCFHG@GIHHEHIIIIIIIIIIHHFIHIIIIIHHEECC@FEHFIIIIIIHHEEHIHIIHHHBDBB@
@HISEQ:969:HM2KJBCX2:2:1102:13739:81612 2:N:0:ACTATGCA
GGAAATCCCATCCCCAACTATCCCTATTAATCATTACGTCAATCCTAGAAACCAACAAAATAGGATCAACGTCCTATTTCATTATTCCATGCTAATGTATTCAAGCGAGAGCCTGCTTTAAACACTCTAATTTTTTCAAAGTAACAGTCCTGATTTCCCACCACACCAAATTAATGACATGATGGTTCGTCAGAAGGTAGAAATCAGTAACACCAGTACGTACCGAAGGCACGACCAGCGTACTAATCCCGAAATTCAACTACGAGCTTTTTAACTGCAACAACTTTAATATACGCTATTGGAGCTGGAATTACCGCGGCTGCTGGCACCAGACTTGCCCTCCAA
+
DADDDIIIIIGIIIIIGHIIIIIIIHIIIIIIIIIIIIIIIIIHIIIIIIIIIIEHHHIIHIHCHIIIIIIIIIIIIIIIIIIIIIIIIIIIIIIIIIIIIIHHIIIIHHIIIIIIIIIHIHHIIHIIIIIIIHIIIIIGIIIIHIIHIIIIIIIIIIHHIHHIIIHHHIIIIIIHIIHIIIIIIIIIIIIIIIIIIIIIIHIIIIIHIIIHIIIIIIIIIIIIIIHIIHIIIIIIHIIIIIHHIIIIIIIIIHGIIHHHHFIHHGIIIIIIIHIIIIIIHIHIHHIHIIHHIIIIHIHHHIIHIIIIIHIHHIIIIIIIIIIHGHIHIIHGCH?IHIHH@DD<@
@HISEQ:969:HM2KJBCX2:2:1102:7134:82284 2:N:0:ACTATGCA
GGAAATCCCATCCCCAACTATCCCTATTAATCATTACGTCGATCCTAGAAACCAACAAAATAGAATCAAACGTCCTATTTCATTATTCCATGCTAATGTATTCAAGCGTGAGCCTGCTTTAAACACTCTAATTTTTTCAAAGTAACAGTCCTGATTCCCCACAACACCAAATAAATGACATCGTGGTTCGTCAGAAGGGAGAAACCAACAATACCAGTACGTACCGAGGCACGACCGACATGATGGTCCCGAAATTCAACTACGAGCTTTTTAACTGCAGCAACTTTAATATACGCTATTGGAGCTGGAATTACCGCGGCTGCTGGCACCAGACTTGCCCTCCAA
+
BBADDIHFCHHHIIIIIIIIIIIIIIIIHHIIIIIIIIIIHIIIIIIIIIIIIIIIHH?HIIIGHIIIIIIIIGHIIIIIHIHIIIIIIIHIHIIHIIIIIIIIIHIHIHIHIIIHIIIIIIIIIIIIIIIIIIIIIIIIIIIIIIIIIIIIHHIIIIIIIIIIIIIHIIHIIIIIHEHHHHHHIIIGIIIIIIIIIIIIIIIHIIIIIIIIIIIIIHIIIIIIIIIIIIIIIIIIIIIIIHGDIIIIIIIIIIIIIIIHHEIIIIIIIIIIIIIIIIIIIIIIIIIIIIIIIIIIIIHHIIIIIIIIIIIIIHIIIIIIIIIIIIIIIIIIIIIIIIIIDDDDD
@HISEQ:969:HM2KJBCX2:2:1102:16493:82399 2:N:0:ACTATGCA
GGAAATCCCATCCCCAACTATCCCTATTAATCATTACGGTGATCCTAGAAACCAACGAAATAGAACCAAGCCGTCCTATTTCATTATTCCATGCTAATATATTCAGACGTTAGCCTGCTTTAAACACTCTAATTTTTTCAAAGTAATAGTCCTGATTTCCAATCACACCAAATAAATGGCATGAAAGTTCCTCAGAAGGTAGAGATTTATCTCACCAGTACAGACAATTAAGCCTGACCAATGGGTAAACCCCGAAGTTCAACTACGAGCTTTTTAACTGCAACAACTTTAATATACGCTATTGGAGCTGGAATTACCGCGGCTGCTGGCACCAGACTTGCCCTCCAA
+
DDDDDIIIIIIHGHHHIIIIIIIIHIIIIIIIIIIIIIIIHHHFHHIHIIIIFHHIIIIIIIIIIIIIIHHHHHHHHGIHI?GHIIIIHHHHHHIIIIIIIIIIHIGIIIIIIHHIIIIHIIHHIIIIIIIIIIIIIIIHHIIIIIIIIIIIIIIIIHIIIIIIIIIIIIIIIIHIIIIIIIIIIIIIIIIIIIIIIIIIIIIHIIIIIIHIIIIIIIIIIIIIIIIIIIIIGIIIII=IIIIIIHHIIIIIIIIIIIIIIIIIIIIIIIIIIIIIIIIIIIIIIIIIIIIIIIIIIIIIIIIIIIIIIIIIIIIIIIIIIIIIIIIIIIIIIIIIIIIIIIIDDDDD
@HISEQ:969:HM2KJBCX2:2:1102:1294:82256 2:N:0:ACTATGCA
GGAAATCCCATCCCCAACTATCCCTATTAATCATTACGGTGATCCTAGAAACCAACAAAATAGAACCATGCCGTCCTATTCTATTATTCCATGCTAATGTATTCGAGCAAAAATGCCTGCTTTAAACACTCTAATTTTTTCAAGGTAAAGGTCCTGGATCCGCAAGACACCCAATTAAGGACATCAAGTTTCTCCAGAAGGTGAGAAATCAACAGCGACAGTTCATACCCCTTAAGGCATGACCATCACGTCAATCCCGAAATTCAACTACGAGCTTTTTAACTGCAACAACTTTAATATACGCTATTGGAGCTGGAATTACCGCGGCTGCTGGCACCAGACTTGCCCTCCAA
+
DCDDDHIIIIIHIGHHHIHHIIIIIIIHIIIIGIIIIIHHHH1DGHEHIGIIIIIIGIIIIIHEHIHIIHEHHGDDHCHHHHHIH?HHGHIIHFHEHHECFCFHHIHHHHHHIIIHHHHIHGHHHHHHIIIHHIIIIIIHHIIIIIHHIIIIIHHIHDCFIHHIIHHHHGHIIIIIHHIIIIIGIIHHHHIIIHIIIIIIIIIIIIIIIIIIIIIIIHIHIIIIIHHIIIIIIIIIIIIIIIIIIIIIIHHFIHIIIIIIIIIIIIIIHHIIHIIIIHIIIIIIIIIIGIIIIIIIHIHIHIIIIIIIIIIIIIIIIIIIIIIIIIIHIIIIIIIIIIIIIIIIIIIIDDDDD
@HISEQ:969:HM2KJBCX2:2:1102:11743:82514 2:N:0:ACTATGCA
GGAAATCCCATCCCCAACTATCCCTATTAATCATTACGGTGATCCTAGAAACCAACAAAATAGAACCATGCCGTCCTATTCTATTATTCCATGCTAATGTATTCGAGCAAAAATGCCTGCTTTAAACACTCTAATTTTTTCAAGGTAAAGGTCCTGGATCCGCAAGACACCCAATTAAGGACATCAAGTTTCTCCAGAAGGTGAGAAATCAACAGCGACAGTTCATACCCCTTAAGGCATGACCATCACGTCAATCCCGAAATTCAACTACGAGCTTTTTAACTGCAACAACTTTAATATACGCTATTGGAGCTGGAATTACCGCGGCTGCTGGCACCAGACTTGCCCTCCAA
+
DDDDDHIIHIIIIIIIIIIIIIHIHIIIIIIIIHIHIIHIIIIIIIHIIIIIIIIIIIIEHHHHHIIIHCHHCEHIIIHHHHIIIIIIIHGHHHHIIIEFHGHIIIHGHHIIIIHHIIIIIHHGHIIIIIIHIIIHHIIIIIIIHHHIIIIIIIIIIIHHIIIIIIIIIIHGIIHIFHIIIIIIIIIHIIIIIIIIIIIIIIIIIIIIIGIIIIIIIIIIIIIIIIHIIIIIIIIIIIIHIHIIIIIHIIIIIIHHGIIIIIIIIIIIHEHHHHEHIIIIIIIIIIIHIIIIIHIIIIFHGHIIIHIIIIIIIIIIIIIIIIIHIIIIIIHIIIIIIHIIIIIIIIIIDDDDD
@HISEQ:969:HM2KJBCX2:2:1102:15806:84258 2:N:0:ACTATGCA
GGAAATCCCATCCCCAACTATCCCTATTAATCATTACGTCGATCCTAGAAACCAACAAAATAGAATCAAACGTCCTATTTCATTATTCCATGCTAATGTATTCAAGCGCGAGCCTGCTTTAAACACTCTAATTTTTTCAAAGTAACAGTCCTGATTTCCCACGACACCAAATTGATGACATCGTGGTTCGTCAGAAGGTAGGAATCAATTTGACCAGTACGTACCGAGGCACGACCGATCAACTGATCCCGAAATTCAACTACGAGCTTTTTAACTGCAACAACTTTAATATACGCTATTGGAGCTGGAATTACCGCGGCTGCTGGCACCAGACTTGCCCTCCAA
+
B@DDDHHIIIEHFHHIIICG@HHHHEHHHIIFHIIIICCHHIGFHHHHHIEHIIEHGIHIHH?HCCGHHIH=GHIHHHHGHEHEHHGHH?EC?EHHHGEGGHHHHHEEHHHIHIIIIHHHGHHHHIGIHHCHHIEHHHHIIIIHHFFIHHCHHHHHIIIEHHHIIHHHHFIHIHHHGIIIIHIIIIHHHHIHIEHIIIIHIIIHIIHIIHHHGIHGEH<IIIIHGIIIIHEHHHIHIIIHF<FHIIIHHIIIHIGIHCIIHHHHFHHEIIHIHHGIHIIIIIHIHHHIHHC@<DGHHHHHIHEIGHIIHHCIHGIGHIIGIIIHIIIIIIIIIIIHGIIIDDDDD
@HISEQ:969:HM2KJBCX2:2:1102:10840:87398 2:N:0:ACTATGCA
GGAAATCCCATCCCCAACTATCCCTATTAATCATTACGGTGATCCTAGAAACCAACAAAATAGAACCATGCCGTCCTATTCTATTATTCCATGCTAATGTATTCGAGCAAAAATGCCTGCTTTAAACACTCTAATTTTTTCAAGGTAAAGGTCCTGGATCCGCAAGACACCCAATAAAGGACATCAAGTTTCTCCAGAAGGTGAGAAATCAACAGTAACAGTTCATACCCCTTAAGGCATGACCATCACGTCAATCCCGAAATTCAACTACGAGCTTTTTAACTGCAACAACTTTAATATACGCTATTGGAGCTGGAATTACCGCGGCTGCTGGCACCAGACTTGCCCTCCAA
+
BD0DDHHH1CG@HH?FE@HHIIC1CE?<@1G11<@1C1<<D@1D@HFEHHHHHE1CC<@1@G@?1CC?F@H?EEH<CGCF@G1DHCG@CCHHHCH?FGEH@DCH?HHFHHEGHHHHEBFHFCCFCCGB8DEG8DC@DCHHF@FHIIGCHIHFHHHEHDHHCEEHEHDHHGD</EIIHHDIIIIHHC</D:/GEEIGIHGHGCEHHEHGGIHFCEF@HIGHIHHHHBHDIIIIIHHGHHEIFHCCEEHHHHHDGCGIIHHHHCEHHGCHHHIIIIHGHHG?HHIHHHEHHHIHE?EHHHIIIIIIIIIHHEIGIHF@FFCIHIIGIIIIIGHHIIIIIIIHHHHHHIIHDA@BB
@HISEQ:969:HM2KJBCX2:2:1102:3798:87421 2:N:0:ACTATGCA
GGAAATCCCATCCCCAACTATCCCTATTAATCATTGCTCACAAATCCAAAAACCAACAAAATACGATAAACGAGCCCTAACTTATTATTCCATGCTAATGTATTCATAACTAACCGCCTGCTTTAAACACTCTAATTTTTTCAAAGTAAAGGTCCTGGATTGCGAACCCAACCCAGCAAAGGGCAGGAACGTTCTCCAGGAAGATGGTAAGCGCGCATCGGCACTCACACACGAAACCGTGGCGGGCCAAGCGCACTATACCAGAAATCCAACTACGAGCTTTTTAACTGCAACAACTTTAATATACGCTATTGGAGCTGGAATTACCGCGGCTGCTGGCACCAGACTTGCCCTCCAAA
+
DDDA?HEHEHHE1GE@<DHHIIICFH11GHHIHIII?DCGEH?<GHHHIHEEH=GEHHH@@GEIGIEH@CCEHE?E1DCGHC?CGCC?CCFGEHHHHEC@111<<CGHEGHDGHIHFIHIGHGHIHIIIIHHHEIIHFIHHHHHEIIHHHHH?H?GFHGHEGIHGCHIHGHHIHIIIIIHHHH;IIIHIIIHEHEHEGHHIHFHF?HIHIGIIIHCHIIHIIIIHHFHHIIIHHIIHIIHIIIGIIIIIIIGIHIHGCIIHEIHHIIIIIIIIHIIIIIIIIIIGIIHHIIHIIHIHHHHHFF=HHGIIHIIIGIIHIIIIIIIIIIGIIHG1FHHIIIIHGIIIIIIIIIHIH@DBDB
@HISEQ:969:HM2KJBCX2:2:1102:9871:88433 2:N:0:ACTATGCA
GGAAATCCCATCCCCAACTATCCCTATTAATCATTACGTCAATCCTAGAAACCAACAAAATAGGATCGAACGTCCTATTTCATTATTCCATGCTAATGTATTCAAGCGTTAGCTTGCTTTAAACACTCTAATTTTTTCAAAGTAACAGTCCAAATTCCCCGCAACACCAAATTAATGGCATTACGGCTCATCAGGAAGGAGGAATCAGTGAGACCAGTACATACCAGAGGCATGACCAACCTACTAACCCCGAAATTCAACTACGAGCTTTTTAACTGCAACAACTTTAATATACGCTATTGGAGCTGGAATTACCGCGGCTGCTGGCACCAGACTTGCCCTCCAA
+
DDDDBHIIGIIEHHGIDHHHIIEHFHIGHIGFHHHHE?GHGHHHHIHGHIHIHHH01D1DEGF<D<FGHHIDGFHECCC1DCHEFHI?FHE1@FGHHHHH@HHDIIHHIIIIIIIHIIHHHIHHIGHIHHIHHHIIHHHHHIHHFIHHHEHHHFGEIIIHGIHIHHIHIHIHEIHFI;IIHHEIIIHHIHIIIIHFIHHGIIHIHFEIIIIHHHIIHIIIIIIIIIIIIHIHHHHIIIIHHHFF?HHHIIGIIIIIIIHHIIHHHHIHIIIIIHGIIIIIIIIIGIIIIIIIHHIHHHHIIIIIIIIIIHIIIHHDIIIIIIIIIIIIIIIIIIIIIIIIIDDDDD
@HISEQ:969:HM2KJBCX2:2:1102:10849:88833 2:N:0:ACTATGCA
GGAAATCCCATCCCCAACTATCCCTATTAATCATTACTTCAGTCCTAGAAACCAACAAAATAGAACCAAAGTCCTATTCTATTATTCCATGCTAATGTATTCAGACGTAAGCCTGCTTTGAACACTCTAATTTTTTCAAGGTAAAGGTCCTGGTTTCCCACCACGCTAAATTAATAACATGATAGTTCCCCAGAAGGTAGAAATTCTACACACCAGTACAGACTTGTTAGCCCGACCAACGGTAGAATCCCGAAATTCAACTACGAGCTTTTTAACTGCAACAACTTTAATATACGCTATTGGAGCTGGAATTACCGCGGCTGCTGGCACCAGACTTGCCCTCCAA
+
DDDDDIIIIIHIIIIIIIIIIIIIIIIIIIIHIIIIIIIIIIIIIIIHIIIIIIIIIH?FHIHIIIIIFHIHIIIIIIHIIIIGHIIIIHIIHIIIIIIHHHHIHIIIIIGIIIHIIIIIIIIIIIIIHIIIIIIIIIIIHHIIIIIIIIIIIIIIHIIIHIIIIIIIIHIIIIIIIIIIIIIHIIHIIIIIIIIIIIIHIIHIIIIIIIIIIIIIIIIIIHIIIIIIIIIIIIIIIIIIIIHGDIHHIIIIIIIIIIHIIIIIIIIIIIIIIIIIIIIIIIHIIIIIIIIIHGIIIIIIIIIIIIIIIIIIIIIIIIIIIIIIIIIIIIIIIIIIIIIIIDDDDD
@HISEQ:969:HM2KJBCX2:2:1102:11759:88898 2:N:0:ACTATGCA
GGAAATCCCATCCCCAACTATCCCTATTAATCATTACATCGATCCTAGAAACCAACAAAATAGAATCGGATGTCCTATTTCATTATTCCATGCTAATGTATTCAAGCGTGAGCCTGCTTTAAACACTCTAATTTTTTCAAGGTAACAGTCCTAATTCCCCGTGACACCAAATTAATGGCATTACGGTTCTTTAGAAGGTGAGAAATCAATAATATCAGTACATACCAACGGCATGACCGAAACATTGATCCCGAAATTCAACTACGAGCTTTTTAACTGCAACAACTTTAATATACGCTATTGGAGCTGGAATTACCGCGGCTGCTGGCACCAGACTTGCCCTCCAA
+
DDCDDIGHIIIIIIIIIIIIIIIIIIIIIIIIIIIIIIIIIIIIIHGHIIIIIIIIGIIIIIHIIIIHHDHIHGHIIIIHEHHHIIHIHIIIIIIHGIIIIHHHIIHHHIIHHIIIIIIIIIHIIIIIIHIIIIIIIIIIIIIIIIIHHHHIIIIIIIIIIIIIHIHIIIIIIIIIIIHHIIIIIIIIIIIIIIIIIIIIIIIIIIIIIIIIIIIIIIIIHIIIIIIIIIIIIIIIIIIIIIIIHIIIHHIHIIIIHIIIIIIIIIIIIIIIIIIIIHIIIIIIIIIIIIIIIIIIIIIIIHIIIIIIIHGIIIIIIIIIIHIIIIIIIIIIHHIIIIIIIIDDDDD
@HISEQ:969:HM2KJBCX2:2:1102:18642:89241 2:N:0:ACTATGCA
GGAAATCCCATCCCCAACTATCCCTATTAATCATTACATCGATCCTAGAAACCAACAAAATAGAATCGGATGTCCTATTTCATTATTCCATGCTAATGTATTCAAGCGTGAGCCTGCTTTAAACACTCTAATTTTTTCAAGGTAACAGTCCTAATTCCCCGTGACACCAAATTAATGGCATTACGGTTCTTTAGAAGGTGAGAAATCAATAATATCAGTACATACCAACGGCATGACCGAAACATTGATCCCGAAATTCAACTACGAGCTTTTTAACTGCAACAACTTTAATATACGCTATTGGAGCTGGAATTACCGCGGCTGCTGGCACCAGAC
+
D@@D@DGGHHGHIEHHIIGIIIIGHIIIIIIIIIHIHHHHIIHHIGIIHEH@FHIIIGHII?G@GHCHGIHIIHHIIHHH?GFGHIEHHHGG@EGFEEFFHHEHHIIIHFGEHFGHIHHGEHHHHHIHHHIIHCHHHGCHH@HEHHHHGHHHHHHEHDFGDEHHEHCHHHGFHHHIEIIHHEEC<HGHFGHHIHHIHHEHHHHHHHHIHHIHHHHHHHHHHHHHIHHHE<ECGCFHE=EHHIHE@@HHCDH?HHFGEHHHHCHIHHHHHHEFHGGFHHFCHHG@CC1CCCC@HGDHEHGHHHHHIFHIHHIGIHHH?E?EHHHH@HFGHHH@BDBB
@HISEQ:969:HM2KJBCX2:2:1102:10342:89326 2:N:0:ACTATGCA
GGAAATCCCATCCCCAACTATCCCTATTAATCATTACGGTGATCCTAGAAACCAACAAAATAGAACCATGCCGTCCTATTCTATTATTCCATGCTAATGTATTCGAGCAAAAATGCCTGCTTTAAACACTCTAATTTTTTCAAGGTAAAGGTCCTGGATCCGCAAGACACCCAATAAAGGACATCAAGTTTCTCCAGAAGGTGAGAAATCAACAGTAACAGTTCATACCCCTTAAGGCATGACCGTCACGTCAATCCCGAAATTCAACTACGAGCTTTTTAACTGCAACAACTTTAATATACGCTATTGGAGCTGGAATTACCGCGGCTGCTGGCACCAGACTTGCCCTCCAA
+
DDDCDIGHIHHHIIIIHIIIHHIIIIHIIIFFIIIIIIIIIHIIIIIIIIIIIIIIIIIGHGHGHIIIIHHGHHDHIIIHIIIGHIIIIIIIIIIIIIIIIIGHHHIIIIIHIIIIIIIIIHIIIIHIIIIIIHHFHIHHIIIIIIIIIIIGIIIHIIIHIIIIIIIIIIIIIHIIIIIHIIIIIIIIIHHHHIIIIIIHIIIIIIIIIIIIIIIIIIIIIIIIIIIIIIIIIIIIIIIIIII=IIIIIIHFIHFIIIIIIIIIIIIIIIIIIIIIIIIIIIIIIIIIIIIIIIIIIIIIIIIIIIIIIIIIIIIHIIIIIIIIIIIIIIIIIIIIIIIIIIIIIIIIDDDDD
@HISEQ:969:HM2KJBCX2:2:1102:18441:88728 2:N:0:ACTATGCA
GGAAATCCCATCCCCAACTATCCCTATTAATCATTACGTAGATCCTAGAAACCAACAAAATAGGGTCAAACGTCCTATTTCATTATTCCATGCTAATGTATTCAAGCGTATGCCTGCTTTAAACACTCTAATTTTTTCAAAGTAACAGTCCTGATTCCCCATGACACCAAATTAATGACATCATGGTTCGCCAGAAGGGAGAAATCAATGATGTCAGTACATACCAAAGGCATGACCGGCACCTTGATCCCGAAATTCAACTACGAGCTTTTTAACTGCAACAACTTTAATATACGCTATTGGAGCTGGAATTACCGCGGCTGCTGGCACCAGACTTGCCCTCCAA
+
DDDDCHIHIIIIICHHIIIHIIIHIIIEHIIIHHHHHIIIIIHIFHIIHIIIIGHHIHHGHHHICHEHHHIHIHHHFHFFECGHIGIHIIIFHGIHIHIHHHHHHHIHIDHHIHIIHIIIGIHIIHHIHGHHIHHIIIHIIHIIIHHIHHIHIEHIIIIHHHIIHIIIIIHIIHEIIIIGIHIIIHDHGIGIIIIIHHGIIIIHHIIHIHGHGFIIIIIIHHIIIIHHIIIIIIIIHIIIIIIHHIIIIHIIIHHHGHIIIHEHIIIIIIGIIIIIIHIIIIIHHHEIIIHGHIIIIHHIIHIIIIIIIIIHIIIIHHIHIIIIIIIIIIIIIIIIIIIIIDDDBD
@HISEQ:969:HM2KJBCX2:2:1102:10470:91413 2:N:0:ACTATGCA
GGAAATCCCATCCCCAACTATCCCTATTAATCATTACGTTGATCCTAGAAACCAACAAAATAGAATCGAACGTCCTATTTCATTATTCCATGCTAATGTATTCAAGCGCGTGCCTGCTTTAAACACTCTAATTTTTTCAAAGTAACAGTCCTGACTCCCCACAACATCAAATTAATGACATCATGATTCATCAGAAGGGAGAAATCAATGACATTAGTACGTACCGAAGGCACGACCGACGTATTGATCCCGAAATTCAACTACGAGCTTTTTAACTGCAACAACTTTAATATACGCTATTGGAGCTGGAATTACCGCGGCTGCTGGCACCAGACTTGCCCTCCAA
+
DDDDDIIIHHIHIIIHIIIIIIIIIIIIIHIIIGHIIIIIIIIHIIIHIIIIIIIIIHHIIIHHIHIIHIIIIIHIIIIIIGIGHHEHHIHHEHHECHHIHCHIHIHIIIIIHIIIIIHIIIIIIIHHHHIIIHHIIIIIIIIIIHIHIHIIIIHGHIHIIHHIHIIIIIIIIIIIHHIIIIIHGIHIIHHHIIIIIIIIIIIIIIIIIIIIIIIIIHIIIIIIIIIII=HIIIIIIIIIIIIHFIIIIHFHIIIIGIIIIIIIIIIIIIHIIIIIIIIIIIIHIIGIIIIIHEIIIHIIIIIIIGIIIIIIIIIIIIIIIIIIIIIIIIIIIIIIIIIIHBDDDD
@HISEQ:969:HM2KJBCX2:2:1102:19551:91425 2:N:0:ACTATGCA
GGAAATCCCATCCCCAACTATCCCTATTAATCATTACGGTGGTCCTTGAACCAACAAAATAGAACCACAACGTCCTATTCTATTATTCCATGCTAATCTATTCAAGCAAAAGCCTGCTTTAAACACTCTAATTTTTTCAAGGTAATGGTCCTGGCTCCCCGGCACGCGCAATTAAGCACATACCGATTCACCAGAAAGATAGACCCGACGACAGAACAGTACTCGCCAGAGACGGACCGTCCGGCCAGGCCTAAAATTCAACTACGAGCTTTTTAACTGCAACAACTTTAATATACGCTATTGGAGCTGGAATTACCGCGGCTGCTGGCACCAGACTTGCCCTCCAA
+
0D0?@CCGGHIIHHIHECCCGCH?FHHFHIG@GHFH1E0<<0E1<DGG1CF?FH0<11CFCFHIIHC?1C0/CC0G<GGIF?FGCE@11<<@?EEEHGG@CCCHFHHHGEHIHHGGHIHH@FB1FII6H@<FHHHHDFC1GIHEEFG?FIIIHHIHHH?EHGIIHEEC?HHHGHHHEG?E87GIHHIHHHHHHIHGHGGHHFCGDCHHHEHHHEIIHGCFHECFHHCGIHFCDHIIHIHCHDD1HGIIIGHIHHIIIIHHHGHDIIHIIIIIIIHIIIGHIIIHHHGFGEGHHGGGIIHHEHEHHGEH@IIIHIHHHDIHHHHHH@HIHIIIHIIIHHFHHIACDBA
@HISEQ:969:HM2KJBCX2:2:1102:4089:91817 2:N:0:ACTATGCA
GGAAATCCCATCCCCAACTATCCCTATTAATCATTACGTCGATCCTAGAAACCAACAAAATAGAATCAAACGTCCTATTTCATTATTCCATGCTAATGTATTCAAGCGTAAGCCTGCTTTAAACACTCTAATTTTTTCAAAGTAACAGTCCTGATTCCCCACGACACCAAATTAATGACATCGCGGTTCTTCAGAAGGTAGGAACCAATAATGCCAGTGCGTACCGAAGCACGACCAACAATTTGATCCCGAAATTCAACTACGAGCTTTTTAACTGCAACAACTTTAATATACGCTATTGGAGCTGGAATTACCGCGGCTGCTGGCACCAGACTTGCCCTCCAA
+
DDDDDIIIIIIIIIIHIIIIIIIIIIIIIIIIIIIIIIIIIIIIIIIIIIIIIHHIHHGIHIIIIIIHEHHIHHIHHIIIIIIIIIIIHHIIHIIIIIIIIHGIIIIIIIIIIIIIIIIIIIIIIIIIIIIIIIIIIIIHIIIIIIIIIIIIIIIIIIIIIIIIHIIIIIIIIIIIIIIIIIIIIIIIIIIIIIIIIIIIIIIIIHIIIIHIIIIIIIIIIIIIIIIIIIIIIIIIIIIIIIIH=IIIIIIIIIIIIIIIIHIIIIIIIIIIIIIIIIIIIIIIIIIIIIIIIIIIIIIIIIIIIIIIIIIIIIIIIIIIIIIIIIIIIIIIIIIIIIIIDDDDD
@HISEQ:969:HM2KJBCX2:2:1102:17635:91640 2:N:0:ACTATGCA
GGAAATCCCATCCCCAACTATCCCTATTAATCATTACGGTGATCCTAGAAACCAACAAAATAGAACCATGCCGTCCTATTCTATTATTCCATGCTAATGTATTCGAGCAAAAATGCCTGCTTTAAACACTCTAATTTTTTCAAGGTAAAGGTCCTGGATCCGCAAGACACCCAATAAAGGACATCAAGTTTCTCCAGAAGGTGAGAAATCAACAGTAACAGTTCATACCCCTTAAGGCATGACCGTCACGTCAATCCCGAAATTCAACTACGAGCTTTTTAACTGCAACAACTTTAATATACGCTATTGGAGCTGGAATTACCGCGGCTGCTGGCACCAGACTTGCCCTCCAA
+
DDDDDIIIGEHHHIIHIIIIIIIIIHIGHIIIIIIIIIIIIIIGIIIHIIIIIIIIIIHHIIGHGHHIIIHIHHHIHIIIIIIIIIIIIIHIHIIIHHIHHFHIHIHIIIHHHHHHIIGIIIIHHIHHHHHIIHHIHHIIIIIHIHHIIIIIIIIIHHHGIGIIIIIIIIHHIIHIIIIIIIIIHIFIIIIIIIIIIIGIIIIIIIIIIIIIIIIIIIIIIIIHIIIIIIIIIIIIIIIIHHIGIIIIIIHHIIIIIIIIIIIIIIIIGHIIIIIIIIIIIIIIIIIIHIIIIIIIIIIIHIIIIIIIIIIIIIIIIIIIIIIIIIIIIIIIIIIIIIIIIIIIHIIIDDDDD
@HISEQ:969:HM2KJBCX2:2:1102:12496:92623 2:N:0:ACTATGCA
GGAAATCCCATCCCCAACTATCCCTATTAATCATTACGGTGATCCTAGAAACCAACAAAATAGAACCATGCCGTCCTATTCTATTATTCCATGCTAATGTATTCGAGCAAAATGCCTGCTTTAAACACTCTAATTTTTTCAAGGTAAAGGTCCTGGTTCCACATGACACCCAATTAAGGACATCATGCTTCTCCAGAAGGTGAGAAATCAACTGCGACAGTTCATACCCCTTAAGGCACGACCATCACGTCAATCCCGAAATTCAACTACGAGCTTTTTAACTGCAACAACTTTAATATACGCTATTGGAGCTGGAATTACCGCGGCTGCTGGCACCAGACTTGCCC
+
D?@D@GHFHIIIHEHHIIIIIIHIIIIIIIIIIHIIIHHIIHIHHHGIIHIFCHHIIIIGHHHIIHIIIHCHDHHIHH?GFHHHIIIIEFHHIHHIIIIIIIIIIIHHIIIIHIIIIIHIHEGGHHHHIIIFEIIFIIIIIFIHEIIIIIIIHIIHIHHHIIIH@HHHGHHHIIHIIIHHHHIIHGIHIIIIHHIIIIIIIIIHIHIIIIIIIIIIIIHIIIIIIHDIHIIIII=IIIIIHHHHFCHIIIIIIIIIIIIIIIIIIHIHHHIIIIIHIIIIHIIIIIIIIIIIIIIIIIHHIIIHHEIIIIIIIIIIIIIIIIIIIIIIIIIIIIIIIIIIIIDDDDD
@HISEQ:969:HM2KJBCX2:2:1102:8410:92953 2:N:0:ACTATGCA
GGAAATCCCATCCCCAACTATCCCTATTAATCATTACGGTGATCCTAGAAACCAACAAAATAGAACCATGCCGTCCTATTCTATTATTCCATGCTAATGTATTCGAGCAAAAATGCCTGCTTTAAACACTCTAATTTTTTCAAGGTAAAGGTCCTGGATCCGCAAGACACCCAATAAAGGACATCAAGTTTCTCCAGAAGGTGAGAAATCAACAGCGACAGTTCATACCCCTTAAGGCATGACCATCACGTCAATCCCGAAATTCAACTACGAGCTTTTTAACTGCAACAACTTTAATATACGCTATTGGAGCTGGAATTACCGCGGCTGCTGGCACCAGACTTGCCCTCCAA
+
DDADDIGIGHIIIIIIIIIIIICHEHGHHGIIHIIIIIIHHGFFHIHHHIHIIHIIIIHHHIIHIHIIIIGII@EHHIIIGGHIIIHIHIEFHHHH?HHHHFHHIHIIIHGEIIIIHHIIIIIIIIIIIIIIGIDHIIIIIIIIIIHIHHHHHIIIIIHHHIHHIIIIIIIIIIIIIIIHIIIIIIIIHIIIIIIIHHIIIIIIHIIIIIIHHHIIIIIIIIIIIIIIIHIIIIIIIIIIHIIIIIIIIHHFIIIIIIIIIIIIIIIIIHIIIIIHIIIIHHIIIIIIHIIIIEIIIIIHIIIIIIIIIIIIIIIIIIIIIIIIIIIIIIIIIIIIIIIIIIIIIIIICCDDD
@HISEQ:969:HM2KJBCX2:2:1102:4523:92578 2:N:0:ACTATGCA
GGAAATCCCATCCCCAACTATCCCTATTAATCATTACGTCAATCCTAGAAACCAACAAAATAGGATCGAACGTCCTATTTCATTATTCCATGCTAATGTATTCAAGCGTTAGCCTGCTTTAAACACTCTAATTTTTTCAAAGTAACGGTCCTGTTTCCCTGCAACACCAAATTAATGACATTACAGTTCTTCAGAAAGGAGGAATCAGCGAAGCCAGTGCATACCAGTGGCACGACCAACCTGCTGACCCCGAAATTCAACTACGAGCTTTTTAACTGCAACAACTTTAATATACGCTATTGGAGCTGGAATTACCGCGGCTGCTGGCACCAGACTTGCCCTCCAA
+
CDDDDIIIIIIIIIIIIIIIIIIIIHIHIIIIIIIIIIIHHHIIIIIIIIIIIIIIHIIIHIHIIIIHHIIIIHHIHGHIIHIIIIIIIIIIIIIIIIHHHHHIIIIIIIIIIIHIHIIIIIIIIIIIHIIIIIIIIIHIIIIIIIIHIIIIIIIIIIIIIIIIIIIHIIIHIHHIIHIGIIIIIIIIIIIIIIIIHIIIHIIIIIIIIIIIIIIIIIIHIIIIIIIIIHIIIIIIIIIIIIHGEIHHIHIIIIIIIIIIIIIIIIIIIIIIIIIIIIIIIIIIHIIIIIIIIIIIIIHHGIIIIIIIIIIIIIIIIIHIIIIIIIIIIIIIIIIIIIIIIDDDDD
@HISEQ:969:HM2KJBCX2:2:1102:18182:94656 2:N:0:ACTATGCA
GGAAATCCCATCCCCAACTATCCCTATTAATCATTACGGTGATCCTAGAAACCAACAAAATAGAACCATGCCGTCCTATTCTATTATTCCATGCTAATGTATTCGAGCAAAAATGCCTGCTTTAAACACTCTAATTTTTTCAAGGTAAAGGTCCTGGATCCGCAAGACACCCAATAAAGGACATCAAGTTTCTCCAGAAGGTGAGAAATCAACAGTAACAGTTCATACCCCTTAAGGCATGACCATCACGTCAATCCCGAAATTCAACTACGAGCTTTTTAGCTGCAACAACTTTAATATACGCTATTGGAGCTGGAATTACCGCGGCTGCTGGCACCAGACTTGCCCTCCAA
+
DDDDDHIIIIIIHIIIIIIIIIIIIIIIIIIIIIIIIIHIIIIFHIIHHIIIIIIIIHIIIIHIGIIGIIEHHHIIIIIIIIHIIIIHIIHGCHHIIGHHIFEEHIIIIHIHIIIIIIHIIIHIHIIIIIIIIIIIHIIHIIIIHHIIIHIIIIIIIGHIIHIIIIIHHEHHIIIIIIIIIIIIIIIIHHGHIIIIHHIIIIIIIIIIIIIIIIIHIIHHIII<IIIIIGIHHIIIIIGIIIHIIIIIIIHFIIHIIIIIIIIIIIIIIHIIIIIIIIHHG1IIIIIIIHIIIIIIIIIHHIIIIIIIIIIIIIIIIIIIIIIIIIIIIIIIIIIIIIIIIIIIIIIIDDDDD
@HISEQ:969:HM2KJBCX2:2:1102:15431:94283 2:N:0:ACTATGCA
GGAAATCCCATCACCCAACTATCCCTATTAATCATTACGTCGATCCTAGAAACCAACAAAATAGGGTCAAACGTCCTATTTCATTATTCCATGCTAATGTATTCAAGCGTGAGCCTGCTTTAAACACTCTAATTTTTTCAAAGTAACAGTCCTGATTCCCCGCGACACCAAATTAATGACATCACGGATCTTCAGAAGGGAGAAACCAGTGACACCAGTGCATACCAAAGGCATGACCAGCGTACTGATCCCGAAATTCAACTACGAGCTTTTTAACTGCAACAACTTTAATATACGCTATTGGAGCTGGAATTACCGCGACTGCTGGCACCAGACTTGCCCTCCAA
+
@0DB@11<111<1DHIIIIIHIIIIIIIIIIIIHIIIIHIIDHIIIIIIIIIIIHIGIIHIIIIIGHHCHHIIHHHIIIIIIIIIIHIHHIIHHIGHIIIIIHHIIIIII$IHGIIIIIIIIIIIIIIIIIIIIIIIIIIIHIIIIIIIIIIIIHHDHDIHHE/IIIHIIIIIIIIHG<IHG?HHEH@GIIIIIIHI@IIIHHIHCIIH@IHFFIIIIIIIIHIGHHC?IIIHGIIIIHFIHHGEDHC/IIHIIIIIIIIIIIIIIIIIIIIIIIIIIIIIIIIIIIIIIIIIIIIIHIIIIIIIIIIIIIIIIIIIIIHCIIIIIIIIIIIIIIIIIIHIIDDDDD
@HISEQ:969:HM2KJBCX2:2:1102:3561:95630 2:N:0:ACTATGCA
GGAAATCCCATCCCCAACTATCCCTATTAATCATTACTCATTTCCCCAAAAACCAACAAAATTCGAGATACGAGTCCTAAATTATTATTCCATGCTAATGTATTCATAACTTTCAGCCTGCTTTAAACACTCTAATTTTTTCAAAGTAAAGGTCCTGGATTGCGAACCCAACCCAGTAAAGGGCAGGAACGTTCTCCAGGAAGATGGTAAGCGCGCATCGGCACTCACACACGATACCGTGGCGGGCCAAGCGCACTATACCAGAAATCCAACTACGAGCTTTTTAACTGCAACAACTTTAATATACGCTATTGGAGCTGGAATTACCGCGGCTGCTGGCACCAGACTTGCCCTCCAA
+
DBDDDHIH?GHEHHFHHHIIIH@?HHIIIIIIIHIIGHHHIIGHHH?GHEHHHGFHICFGF?FHHHECGHHHHHHEEHIHIGHHHHH@GH1FHEEE@HE<D<DF?FEEHIHHIGIHEHHHFFCIHIHHHHHGE@B@CGGEDHFIIHIHHIHIHHEHHHHDHIHHHEECHHHHFHHH@IIIHHIIHFHHIHIHH@IIHG@HGIHIIHIIIIHHGHG=HIIIIIIIIHIIIIIHGHHHHHHE?HIIHGIIHDHIHHHHHIIHHFHFIHGGHHHHIGIHHIHIIHHHHIIHFHIIIGIIIIIIIIIGHHIGIHHHGFHIIIIHIIHHIIIIHIIIIHHCIIIIIIIIIIHIGHIHIDBDBD
@HISEQ:969:HM2KJBCX2:2:1102:12066:96278 2:N:0:ACTATGCA
GGAAATCCCATCCCCAACTATCCCTATTAATCATTACATCGATCCTAGAAACCAACAAAATAGAATCGGATGTCCTATTTCATTATTCCATGCTAATGTATTCAAGCGTGAGCCTGCTTTAAACACTCTAATTTTTTCAAGGTAACAGTCCTAATTCCCCGTGACACCAAATTAATGGCATTACGGTTCTTTAGAAGGTGAGAAATCAATAATATCAGTACATACCAACGGCATGACCGAAACATTGATTCCGAAATTCAACTACGAGCTTTTTAACTGCAACAACTTTAATATACGCTATTGGAGCTGGAATTACCGCGGCTGCTGGCACCAGACTTGCCCTCCAA
+
DDDDCIHIIIIIIIIIIHIIIIIIIIIIIIIIIIIIIIIIIIIIIIIHIIIIIIIIGIIIIIIIIIIIIIHIIIHHIHHIIIHHHIIIHIHHIIIIHHHIIHIIIIIIIIIIIIHIIHIIIIIIIIIIIIHIIIIIIIIIIIIIIIIIIIIIIIIIIHHFIIHIIIIIIIIIIIIIHGHHHIIIIIIIIIIIIIIIIIIIIIIIIIIIIIIIIIIIIIIIIIIIIIHIIIIIIIIIIIIIIIHIHHIIIIIGIIIIIIIIIIIIIIIIIIIIIIIHIIIIIIIIIIIIIIIIIIIIIIIIIIIIIIIIIIIIIIIIIIHIIIIIIIIHIIIIIIIIIIIIIIDDDDD
@HISEQ:969:HM2KJBCX2:2:1102:16436:96604 2:N:0:ACTATGCA
GGAAATCCCATCCCCAACTATCCCTATTAATCATTACGTCAATCCTAGAAACCAACAAAATAGGTTTGAACGTCCTATTTCATTATTCCATGCTAATGTATTCAAGCGTTAGCCTGCTTTAAACACTCTAATTTTTTCAAAGTAACAGTCCTGTTTCCCTGCAACACCAAATTAATGGCATTACAGTTCTTCAGAAAGGAGGAATCAGCGAAACCAGTTCATACCAGTGGCACGACCAACCTGCTGACCCCGAAATTCAACTACGAGCTTTTTAACTGCAACAACTTTAATATACGCTATTGGAGCTGGAATTACCGCGGCTGCTGGCACCAGACTTGCCCTCCAA
+
DADDDHHEHHHHHGHHIGHIIGHIIHIIIIIIIHIHHHIIIIHGFHHHIIHIHIIGIHIIHHH?FGHEGHHIIIIHHHIIHIIIIIIIC@HHIIIGIHHIIHHIIIHIIHHHIIIHHIIIHIHHIIIIIIIIIHIIIIIHIHHIIHIIHHIHHIIIHIHHIHIIIIGIIIHHIIIIIIIIIIIIIIIIIIHIIHIIIIIHHIIIHIIIIIIIIIHHHIIIHIIHHHHIIIIIHIIIIIIIIIIHHIIIIIIIIIIIIIIIIIIIIIIIIIIIIIIIIHIIIIIIIIIIIIHIIIIIIHHIIIIIIIIIHIIIIIGIIIIIIIIIIIIIIIIIIIIIIIIIIDDDDD
@HISEQ:969:HM2KJBCX2:2:1102:10652:96175 2:N:0:ACTATGCA
GGAAATCCCATCCCCAACTATCCCTATTAATCATTACTTCGTTCCTAGAAACCAACAAAATAGAAACAAAGTCCTAAATTATTATTCCATGCTAATGTATTCATAGCGCAAGCCTGCTTTAAACACTCTAATTTTTTCAAAGTAAAGGATCTAGATCCCAGTACCAGCCCAATGAAGGGTAGCACTGTTTTCTAGAAGGATGGCAGACGCACACCAGCACTCATGAGGTTACCCACATGGGCTAGGCGCACCGTACCAGAAATCCAACTACGAGCTTTTTAACTGCAACAACTTTAATATACGCTATTGGAGCTGGAATTACCGCGGCTGCTGGCACCAGACTTGCCCTCCAA
+
BDDDDIIIIIIIIIIIIIIIIIIIIIIHIIIIHIIIIIIIIHHIIIIIIIIIIIIIIIIHIIIIIHIIIIIIIIIIIIIIIIHHIIGHIHHFHHIIIIIIHFHIIIIIIIIIHIIIIIIIIIIIIIIIIIIIIIHIHHIIIIIIHIAIIIIIIIIIHIIIIIIIIIIIHHIIIIIIIHIHIIIHIIHIHHIIIIIIIIIIIIIIIIIIIIIIIIIIHIIIIIIIIIIIIIIIIIIIIIIIIIIIIIIIIIHGIIIIIIIIIIIIIIIIIIIIIIIIIIIIIIHIIIIIIIHIIIIIIIIIHIIIIIIIIIIIIIIIIIIIIIIIIIIIIIIIIIIIIIIIIIIIIIIIDDDDD
@HISEQ:969:HM2KJBCX2:2:1102:12674:97409 2:N:0:ACTATGCA
GGAAATCCCATCCCCAACTATCCCTATTAATCATTACGGTGATCCTAGAAACCAACGAAATAGAATCAGTCCGTCCTATTTCATTATTCCATGCTAATGTATTCAGACGTTAGCCTGCTTTAAACACTCTAATTTTTTCAAAGTAACAGTCCTGATTTCCCATCACACCAAATAAATGGCATGAAAGTTCCTCAGAAGGTAGAGATTCATCTCACCAGTACAGACAATTAAGCCTGACCAATGGGTAAACCCCGAAGTTCAACTACGAGCTTTTTAACTGTAACAACTTTAATATACGCTATTGGAGCTGGAATTACCGCGGCTGCTGGCACCAGACTTGCCCTCC
+
ADDCDIIIHIIIIIHHIIHGIIIIIIIIGFHCHIIIHHHIHHIIIIIIEHIIIIIIIIGIIIIGHHHGIIIIIGHHIGECHICHIIIIHIIIHIIIIIIIIHIIHIHHIIIHIIIIHIGIIIIIIIIIIHGEHHHIIIIIHHIIIHIGIHHHHHFHIIIIHIIIIIIIIHIIIIHHHIIIHHHIIIIIIHIIIIIIIIIIIIIIIIIIIHHHIIIIIIIIIIIIHIHIHIIIIIIIIIIIIIIIIIIIIIIIIIIIIIHIIIIIIIIIHIIIIIIIIIIIIIIIIIIIHHIIIIIIIIIIIIIIIIIIIIIIIIIIIIIIIIHIIIIIHIIIIIIIGIIIIDDDDD
@HISEQ:969:HM2KJBCX2:2:1102:3153:97885 2:N:0:ACTATGCA
GGAAATCCCATCCCCAACTATCCCTATTAATCATTACGGTGATCCTAGAAACCAACAAAATAGAATCATGCCGTCCTATTTTATTATTCCATGCTAATGTATTCAAGCAAAATGCCTGCTTTAAACACTCTAATTTTTTCAAAGTAAAGGTCCTGGTTCCCCGTGACACCCAATTAAGGGCATCGCGGTTCTCCAGAAGGTGAGAAATTGACTACACCAGTTCATACCCCTTAAGGCACGACCGATGTGTCAATCCCGAAATTCAACTACGAGCTTTTTAACTGCAACAACTTTAATATACGCTATTGGAGCTGGAATTACCGCGGCTGCTGGCACCAGACTTGCCCTCCAA
+
BDDDDIIIIIHHIIIIHIIIIIIIIIIIIHHIIIIIHIIHHIIHHIIIIIIIHIIIIIHCHHIEHIIIIIFHIIIIIIIIIIIIIIIIHHIIHIIIIIIIIEHHIIIIIIIIIHIIIIIIIIIIIIIIIHHIIIIIIIIIIIIIIIIIIIIIIIIIIIGIIIIIIIIIIIIIIIIIIIIIIIIIHGIIIIIIIHIIIIIIIIIIIIIIIIIIIIIIIIIIIHIIIIIHIIIIIIIIIIIIIIIIIIIIIIHIIIIIIIIIIIIIIIIIIIIIIIIIIIIIIIIIIIIIIIIIIIIIIIIHIIIIIIIIIIIIIIIIIIIIIIIIIIIIIIIIIIIIIIIIIIIIIIIDDDDD
@HISEQ:969:HM2KJBCX2:2:1102:21056:97369 2:N:0:ACTATGCA
GGAAATCCCATCCCCAACTATCCCTATTAATCATTACTTCAGCTCTAGAAACCAACAAAATAGAACCAAAGTCCTAAATTATTATTCCATGCTAATGTATTCATAGCAAAAAGCCTGCTTTAAACACTCTAATTTTTTCAAAGTAAATGATCTGGATCGCGTGTCCGGCCCAGTGAAGGGTAGACACGTTTTCCAGAAGGATGGCAGACACGCACCGGCACTCACACACGTAACCGTGGCGGGCCAGGCATATCAAACCAGAAATCCAACTACGAGCTTTTTAACTGCAACAACTTTAATATACGCTACTGGAGCTGGAATTACCGCGGCTGCTGGCACCAGACTTGCCCTCCAA
+
ADADDGCHHHIIIIIIIIHIIIIIHHHHIIHIIIIIIHGHHGIHHGIIIIIIIIIIIIIGHIHHIIIIHIHD?GHHIICHHHHIIIIIIIIHGHHHH@FDF<DGHHHHIIIIHEGGFHIHGHHGHGHHGHHHIIIIHIIIIIIHIIIIHIHHIHGDDHHHIIHHIHHHHIHHHIHHIIIIHGIIIIIIIIIHGIIIIIIIIIIIIIHHHHIIIIIIIIIIIIIIIIHIIIHIIIIIIIIIIIIIIIIIHIIIHGIIIIHGIIGIIIIHIIHEIIIIIIIIIIIIIIIIIIIIIIIIIIIIIIHIIIIIIIHIIIIIIIIIIIIIHIIIIIIIIIIIIIIIIIHIIIIIIIDDDDD
@HISEQ:969:HM2KJBCX2:2:1102:18637:97895 2:N:0:ACTATGCA
GGAAATCCCATCCCCAACTATCCCTACTAATCATTACGTCAATCCTAGAAACCAACAAAATAGGATCAAACGTCCTATTTCATTATTCCATGCTAATGTATTCAAGCGTTAGCCTGCTTTAAACACTCTAATTTTTTCAAAGTAACAGTCCTGTTTCCCTGCAACACCAAATTAATGACATTACAGTTCTTCAAGAAGGAGGAACCAGTAAAGCCAGTGCATACCAGAGGCACGACCAACCTACTAATCCCGAAATTCAACTACGAGCTTTTTAACTGCAACAACTTTAATATACGCTATTGGAGCTGGAATTACCGCGGCTGCTGGCACCAGACTTGCCCTCCAA
+
BDDDDHFIHHHIHIHIIIGIHGIGHHEHHIHHHHIHIIIIGIIEHHIIHHIHIHHII@GHHC<CCFFEHCHHCHIIHIIGIHGHIGEHHHHHIIIGHHHHHHHHIHHHIHHHHIIGHIIHIIHIIIIIHHIIHGHFHHHGIHHIIIIIHHIIHGIHIHHHIHIIIHHIHIHHHIIHIIHHHHIIIIIIIHIIIIIIIIIIIIIIHIIIIIIIIHHIIIIHHHIIIIIIIIIIIIIIIHEHIHIH;HHHHIHIIIIIIIIIIIIIIIIIIIIIIHGIIIIIIIIIIIHHIIIIIIIIIIIIIIIIIIIIHIIIIIIIIIIIIIIIIIIIIIIIIIIIIIIIIDDDDD
@HISEQ:969:HM2KJBCX2:2:1102:12933:98160 2:N:0:ACTATGCA
GGAAATCCCATCCCCAACTATCCCTATTAATCATTACGTCAATCCTAGAAACCAACAAAATAGGATCAAACGTCCTATTTCATTATTCCATGCTAATGTATTCAAGCGTTAGCCTGCTTTAAACACTCTAATTTTTTCAAAGTAACAGTCCTGTTTCCCTGCAACACCAAGTAAATGACATCACAGTTCTTCAAGAAGGAGGAATCAGTGAGGCCAGTGCATACCAGTGGCACGACCAACCTACTGACCCCGAAATTCAACTACGAGCTTTTTAACTGCAACAACTTTAATATACGCTATTGGAGCTGGAATTACCGCGGCTGCTGGCACCAGACTTGCCCTCCAA
+
DADDDIIIIHIIIIIHIGIIIIGHIIIIIIIIIIIIIIIIHIIIIIIIHIIHIHIIIIGEHHHHEHIIGIIGHGHIGHIIIIIIIIIHHFHEHHIIHHIIIHHHIIHHHHHGIIIHIHIIIIIIIHIHHHHIIIHIIIIHIIIIIIIIHHIIIIIHIIIIIIIIIIIIIIIIIIIHHHHHHIIGIHIIIIIIIIGIIIHIIIIIIIIIIIHIIHIIIIHIIIICIHIGHIIHHHIIGIHIHHHHIIIIIGHIIIHHIIIIIIIHHIIIIIIIIHIIGIIIIHHHIHIIIIIIHIIIIIIIHIIIIIIIIIIIIIIIIIIIHIIIIIIIIIIIIIIIIIIIIDDDDD
@HISEQ:969:HM2KJBCX2:2:1102:15496:98818 2:N:0:ACTATGCA
GGAAATCCCATCCCCAACTATCCCTATTAATCATTACGTCAATCCTAGAAACCAACAAAATAGGTTTGAACGTCCTATTTCATTATTCCATGCTAATGTATTCAAGCGTTAGCCTGCTTTAAACACTCTAATTTTTTCAAAGTAACAGTCCTGTTTCCCTGCAACACCAAATTAATGGCATTACAGTTCTTCAGAAAGGAGGAATCAGCGAAACCAGTTCATACCAGTGGCACGACCAACCTGCTGACCCCGAAATTCAACTACGAGCTTTTTAACTGCAACAACTTTAATATACGCTATTGGAGCTGGAATTACCGCGGCTGCTGGCACCAGACTTGCCCTCCAA
+
DDDDDIIIIIIIHHIIIIIIIIIIIIIIIIIIHIIIIHIIHIHHIIIIIIIIIIIIIIIIIIIIIIIIIIIIIIIIIIIIIIIIIIGHHIIIIIHIIIIIIIHHIIIIIIIIIHIIIIIIIIHIIIIIIIHHIIIIIIIIIHIIIIIIIIIIIIIIIIIIIIIIIIIHIHIIIIIIIIIIHIIIIIIIIIIIIIIIIIIIIIIIIIIIIIIIHIIIIHIIIIIIIIIIIIHIIIIGIIIIIIIHGIIIIIIIIIIIIIIIIIIIIIIIIIIIIIIIIIIIIIIIIIIIIIIIIIIIIIIIIIIIHIIIIIIIIIIIIIIIIIIIIIIIIIIIIHIIIIIIICDDDD
@HISEQ:969:HM2KJBCX2:2:1102:9635:99980 2:N:0:ACTATGCA
GGAAATCCCATCCCCAACTATCCCTATTAATCATTACGTCAATCCTAGAAACCAACAAAATAGGATCGAACGTCCTATTTCATTATTCCATGCTAATGTATTCAAGCGTTAGCCTGCTTTAAACACTCTAATTTTTTCAAAGTAACAGTCCTGTTTCCCTGCAACACCAAATTAATGACATTACAGTTCTTCAGAAAGGAGGAATCAGCGAAGCCAGTGCATACCAGTGGCACGACCAACCTGCTGACCCCGAAATTCAACTACGAGCTTTTTAACTGCAACAACTTTAATATACGCTATTGGAGCTGGAATTACCGCGGCTGCTGGCACCAGACTTGCCCTCCAA
+
DDDDDIIIIIIIIIHIIIIIIIIIIIIIIIIIIHIIIIIIIIIGIIIIIIIIIHHIIHHHIIIICHHIIIIGHIHIIIIHIIIIIIIIIHHHIIIIIIIHHIIIIHHIHHIIHIIIIIIIIIIIIIIIIIGIIIIIIIIHIIIIIIIIIIIIIIIIHIIIIIIIIIIIIIIHIIIIIIIIIIIIIIIIIIIIIIIIIIIIIIIIIIIIIIIIIIIIIIIIIIIIIIIIIHIIIIIIIIIIIIIHHIHIIIIIIIIIIIIIIIIIIIIIIHIIIIIIIIIIIIIIIIIIIIIIIIIIIIIIIIIIIIIIIIIIIIIIIIIIIIIIIIIIIIIIIHIIIIIIIDDDDD
@HISEQ:969:HM2KJBCX2:2:1102:21069:99531 2:N:0:ACTATGCA
GGAAATCCCATCCCCAACTATCCCTATTAATCATTACGTCGATCTTAGAAACCAACAAAATAAGATCAAACGTCCTATTTCATTATTCCATGCTAAAGTATTCAAGCGAATGCCTGCTTTAAACACTCTAATTTTTTCAAAGTAACAGTCCTGATTTCCCACGACACCAAATTAATGACATCGTGGTTCGTCAGAAGGGAGAAACCGACAGGGCCAGTACACACCAGAGGCGCGACCGACCCGTCGATCCCGAAATTCAACTACGAGCTTTTTAACTGCAACAACTTTAATATACGCTATTGGAGCTGGAATTACCGCGGCTGCTGGCACCAGACTTGCCCTCCAA
+
B?@@AF1<1FC1CCEHCCDGGHIIEGEHHHHHHEHHHE<DC?@CHHHHFEHEHHHEEHHIHFH<C<CFFE<<1<00D1<D1FCEH1@GHHHH?GGH/<<<E@DFHHH@B?HHEG?HHEHFDHHFIIHFFHHHIGHHFGFFHHHEHHIIIIGACE8@@HHG<B.GIHHIHIHIHHH?IHIHIHFHHHGHHF?GHHHHIHHFHE=/CEA<IHGFFHHCHF<ECCCFFCHHGHEEDHEHCC/IHCHCDHHBHH1EGIIIIIIIIHHIIHHIIHIIIIHIIIIIIIHHIIIIIIIIIHIIIIIIIIIIHIIIIIIIIIIIIIIIIIIIIIIHGIIHIHIHIIIIIDDDDB
@HISEQ:969:HM2KJBCX2:2:1102:5464:101177 2:N:0:ACTATGCA
GGAAATCCCATCCCCAACTATCCCTATTAATCATTACGGTGATCCTAGAAACCAACGAAATAGAATCAGTCCGTCCTATTTCATTATTCCATGCTAATGTATTCAGACGATAGTCTGCTTTAAACACTCTAATTTTTTCAAAGTAACAGTCCTGATTTCCAACCACACCAAATAAATGGCATGAAAGTTCCTCAGAAGGTAGAGATCCATCTCACCAGTACAGACAATTAAGCCTGACCAATGGGTAGACCCCGAAGTTCAACTACGAGCTTTTTAACTGCAACAACTTTAATATACGCTATTGGAGCTGGAATTACCGCGGCTGCTGGCACCAGACTTGCCCTCCAA
+
DDDDDIIIIHIIIIHIIIIIIIIIIIIIIIIIIIIIIIIIIHIIHIIIIIIIIIIIIIIIIIIIIIIHIIIIIIIIIIIIIIIIIIIIIIIIIHHIIIIIIIIIIIIIIIIIIIIIIIIIIIIIIHIIIIIIIIIIIIIIIHIIIIIIIIIIIIIIIIIIIIIIIIIIIIIIIIHIIIIIIIIIIIIIIIIIIIIIIIIIIIIIIIIIIIIIIIIIIIIIIIIIIIIIIIIIIIIIIIIIIIIIHGHIIIIIIIIIIIIIIIIIIIIIIIIIIIIIIIIIIIIIIIIIIIIIIIHIIIIIIIIIIIIIIIIIIIIIIIIIIIIIIIIIIIIIIIIIIIIIIIIDDDDD
@HISEQ:969:HM2KJBCX2:2:1103:15054:3071 2:N:0:ACTATGCA
GGAAATCCCATCCCCAACTATCCCTATTAATCATTACGTCAATCCTAGAAACCAACAAAATAGGATCGAACGTCCTATTTCATTATTCCATGCTAATGTATTCAAGCGTTAGCCTGCTTTAAACACTCTAATTTTTTCAAAGTAACAGTCCTGTTTCCCTGCAACACCAAATTAATGACATTACAGTTCTTCAAGAAGGAGGAATCAGTAAAGCCAGTACATACCATAGGCACGACCAACCTACTGACCCCGAAATTCAACTACGAGCTTTTTAACTGCAACAACTTTAATATACGCTATTGGAGCTGGAATTACCGCGGCTGCTGGCACCAGACTTGCCCCCAA
+
DDDDDIHIIIIIGIIIIIIIIIIIIIIIIIIIIIIIIIIIIIIIHIIIIIIIIIIIIIIIIIHHIIIIIIIIHGHHHIIIIIIIIIIIHHIIIIIIIIIIIIHIIIIIIIIIIIIIIIIIIHIIIIIIIIIIIIIIIIIIIIIIIIIIIIIIIIIHIIIIIHIIIIIIIIIIHIIHIIIIIIIIIIIIIIIIIIHIIIIIIIIIIIHIIIIIIIIIIIIIIIIIIIIIIIIIIIIHIHIIIHFDIIIIIIIGIIIIIIIIIIIIIIIIIIIIIIIIIIIIIIIIIIIIIIIIIIIIIIIIHIIIIIIIIIIIIIIIIIIIIIIIIIIIIIIIIIIIIIIIDDDDD
@HISEQ:969:HM2KJBCX2:2:1103:15295:2933 2:N:0:ACTATGCA
GGAAATCCCATCCCCAACTATCCCTATTAATCATTACGGTGATCCTAGAAACCAACAAAATAGAACCATGCGTCCTATTTCATTATTCCATGCTAATGTATTCAGGCAATAGCCTGCTTTAAGCACTCTAATTTTTTCAAGGTAACAGTCCTGCTTCCCCAACGCACCAAATTAATGGCATGCTGGTTATTCAGAAGGTAGGAATCCATCACGCCAGTACAGACCCAAAAGCCCGACCAACGGATAAATCCCGAAATTCAACTACGAGCTTTTTAACTGCAACAACTTTAATATACGCTATTGGAGCTGGAATTACCGCGGCTGCTGGCACCAGACTTGCCCTCCAA
+
BBDDDIHHHHEHHHHIIIIIIHIIIIIIIIHHIHHIHIIIIIIHHHHIEHIIHEII1FFEHIHEHHHHHEECEEDHHEHHEHHIIIHH?CH@HHHEGHHHHHHHHIIIHHHEEHHGHIIIIIIGIHIHHHIHHIIHIIIIIIIIHF@IHIIGIIHEIIIHHIIIHHCHIHHHIHFHIIIIIIIIIIHHHIIHIIIIIIHHIGIIIIIIIIIIIIIIHHIIIIIIIHIIIHIIIIIIIIIIIIHHGDIIIIIIIIIIIIIIHHHIIIIIIIIIIIIIIIIIIIIHHIIIGIIHIIIIIIIIIHIIIIIIIIIIIIIHIIIIIIIIIIIIIIIIIIIIIIIIHIDDDDD
@HISEQ:969:HM2KJBCX2:2:1103:3697:4369 2:N:0:ACTATGCA
GGAAATCCCATCCCAACTATCCCTATTAATCATTACGTCAATCCTAGAAACCAACAAAATAGGATCGAACGTCCTATTTCATTATTCCATGCTAATGTATTCAAGCGTTAGCCTGCTTTAAACACTCTAATTTTTTCAAAGTAACAGTCCTGTTTCCCTGCAACACCAAATTAATGACATTACAGTTCTTCAAGAAGGAGGAATCAGTAAAGCCAGTACATACCATAGGCACGACCAACCTACTGACCCCGAAATTCAACTACGAGCTTTTTAATTGCAACAACTTTAATATACGCTATTGGAGCTGGAATTACCGCGGCTGCTGGCACCAGACTTGCCCTCCAA
+
DDBDDIIIIIIIIIIIIIIIIIIIIIIIIIIIIIIIIIIIIIIIIIIIIIIIIIIIIIIIIIHIIHIIIIIIHGIIIIIIIIIIIIIIHIIHIHHIIIIIIIHIIIIIIIIIIIIIHIIIIIIIIIIIIIIIIIIIIIIIIIIIIIIIIIIIIIIIHIHIIIIIIHIIIIIIIIIIIIIIIIIIIIIIIIIIIIIIIIIIIIIIIIIIIIIIIIIIIIIIIIIIIIIIIIIIIIIIIIIIIIHHIIIIIIIIIIIIIIIIIIIIIIIIIIIIIIIIIIIIIIIIIIIIIIIIIIIIIIIIIIIIIIIIIIIIIIIIIIIIIIIIIIIIIIIIIIIIIIIIDDDDD
@HISEQ:969:HM2KJBCX2:2:1103:11679:4756 2:N:0:ACTATGCA
GGAAATCCCATCCCCAACTATCCCTATTAATCATTACGGTGATCCTAGAAACCAACAAAATAGAACCATGCCGTCCTATTCTATTATTCCATGCTAATGTATTCGAGCAAAAATGCCTGCTTTAAACACTCTAATTTTTTCAAGGTAAAGGTCCTGGATCCGCAAGACACCCAATAAAGGACATCAAGTTTCTCCAGAAGGTGAGAAATCAACAGTAACAGTTCATACCCCTTAAGGCATGACCGTCACGTCAATCCCGAAATTCAACTACGAGCTTTTTAACTGCAACAACTTTAATATACGCTATTGGAGCTGGAATTACCGCGGCTGCTGGCACCAGACTTGCCCTCCAA
+
DDDDDIHIIIIIIIIIIIHIIIIIIIIIIIIIIIIIIIHIIIIGIGIIIHIIIHIIIIIIIIHIIIIIIIIIGHIGIIIIIIIIIIIHIIIIIHIIIIGCHFHIIHIIIIIIHIIHIHIIIIIIIIIIIIIHIIIIIIIIHIIIIIIIIIIIIIIIIIIIIIIIIIIIIIHIIIIHIIIIIIIIIIIIIIIIIIIIIIIIIIIIIIHIHIIIIIIIIIIIIIHIIIIIIIIIIIIIIIIIIIIIIIIIIIHDIIHIIIIIIIIIIIIIIIIIHIIIIIIIIIIIIIIIIIIIIIIIIIIIIIIIIIIIIIIIIIIIIIIIIIIIIIIIIIIIIIIIIIIIIIIIIIIIDDDDD
@HISEQ:969:HM2KJBCX2:2:1103:12419:5265 2:N:0:ACTATGCA
GGAAATCCCATCCCCAACTATCCCTATTAATCATTACGTCGATCCTAGAAACCAACAAAATAGGGTCAAACGTCCTATTTCATTATTCCATGCTAATGTATTCAAGCGTGTGCCTGCTTTAAACACTCTAATTTTTTCAAAGTAACAGTCCTGATTCCCCATGACACCAAATTAATGACATCACAGTTCGTCAGAAGGTAGAAATCAATAATACCAGTACATACCAGAGGCACGACCAACTCTCTAATCCCGAAATTCAACTACGAGCTTTTTAACTGCAACAACTTTAATATACGCTATTGGAGCTGGAATTACCGCGGCTGCTGGCACCAGACTTGCCCTCCAA
+
DDDBDGGHHHIIIIHEHIIIIIIHHIIIIGIIIIHHIIHHHGIHIIIIIIIIIIGIGHFFH@FEHFHHICGHHIHIIHH?GHHHIIGCHIIIIG1DHEFHEFHHIH?HHHHHIHIHIHHHHHHHHIHHHEHHFHEHHICEHFHFIIHHHIIIIIGIIHHIHEEHHHIHHG@@HGHHGHHIGIFHHIHEHHEGHHIIHHEIHFFHIIIHHHHHHHHHHHEHHHIIHGH@HEHHHFEHHHIEHF<FCGEEF?EGHHGGGIIHEGCHEHGIIIIHHCFIIIHHHHECGEHIHEEHHIHIGHCHHHGEEHHHIHHHHHDDDIHIIHIIIIHHHHCEFHIHHHHHH@@D@D
@HISEQ:969:HM2KJBCX2:2:1103:11535:6568 2:N:0:ACTATGCA
GGAAATCCCATCCCCAACTATCCCTATTAATCATTACGTCAATCCTAGAAACCAACAAAATAGGATCGAACGTCCTATTTCATTATTCCATGCTAATGTATTCAAGCGTTAGCTTGCTTTAAACACTCTAATTTTTTCAAAGTAACAGTCCAAATTCCCCAAAACACCAAATTAATGGCATTAAGGTTCATCAGGAAGGAGGAATCAGTGAGACCAGTACATACCAGAGGCATGACCAACCTACTAACCCCGAAATTCAACTACGAGCTTTTTAACTGCAACAACTTTAATATACGCTATTGGAGCTGGAATTACCGCGGCTGCTGGCACCAGACTTGCCCTCCAA
+
DDDDDIGIIIIIIGHIIIIIHIIIIIIIIIIIIIIIIHHIIIIIIIIIIIIIHHIIIGIIII@EEGHHHGIHEHHIGEHHHIIIIHHIIIIGHIIIIHHHIHGHIIHHHIHHIIIIIIHHHIHHHIIIIIIIIIHGHHHIIIIIIGIIIIHIIIIHHIIIIHHHHIIHIIIIHIIIIIIIIIIIIIHIIGIIIIIIIIIIIIIIIIIIIIIIIIIIIIIIIIIIIIIIIIIIIIIIIIIIIIIHGIHIIIHIIIIIIIIHIHHGIIIIIIIIIIIIIIIIIIIIIIIIIIIIIIIIIIIIIIIIIIIIIIIIIIGIHIIIIIIIIIIIIIIIIIHHHIIIHDDDDD
@HISEQ:969:HM2KJBCX2:2:1103:9205:6721 2:N:0:ACTATGCA
GGAAATCCCATCCCCAACTATCCCTATTAATCATTACTCCGGTCCCGAAGGCCAACACAATAGGACCAGACTCCTATCACGTTATTCCATGCTAATGTATTTAGAGCATAAGCTTGCTTTGAGCACTCTAATTTTTTCAAAGTAACAGCGCCGGAACCGCGACCCAGCCAATTAAGGCCAGGAGCATGCCGCCGACAAAAGGGAAGGAAGGGCAGGTGCACACCGAGTAGGCAGACCGACCCTTACGACCCAAGATCTAACTACGAGCTTTTTAACTACAACAACTTAAATATACGCTATTGGAGCTGGAATTACCGCGGCTGCTGGCACCAGACTTGCCCTCCAA
+
DDDDDIIIIIIIIIIIIIIIIIIIIIIIIIIIIIIIIIIIIIIIIIIIIIHIHHHIIIIHIIIHHHIIHIIHIGHIIHIIIHHIIIIHIGHIIFEHIIIIIIIIIIIIIIIIIIIIIIIIIHIIIIIIIIIIIIIIIIIIIIIIIIIIIIIIIIHHIIIIIIIIIIIIIIIHIFIIIIIIIIIIIHIIIIIIIIIIIIIIIIIIIIIIIIIIIIIIIIIIIIIIIIIIIIIIIIIIIIIIIIHHHIIIIIIIIIIIIIIIIHHIIIIIIIIIIIIIIIIIHHHGIIIIIIIIIIIIIIIIIIIIIIIIIIIIIIIIIIIIIIIIIIIIIIIIIIIIIIIIIDDDDD
@HISEQ:969:HM2KJBCX2:2:1103:6560:6870 2:N:0:ACTATGCA
GGAAATCCCATCCCCAACTATCCCTATTAATCATTACGTCAATCCTAGAAACCAACAAAATAGGATCGAACGTCCTATTTCATTATTCCATGCTAATGTATTCATAACTAACCGCCTGCTTTAAACACTCTAATTTTTTCAAAGTAAAGGTCCTGGATTGCGAACCCAACCCAGCAAAGGGCAGGAACGTTCTCCAGGAAGATGGTAAGCGCGCATCGGCACTCACACACGAAACCGTGGCGGGCCAAGCGCACTATACCAGAAATCCAACTACGAGCTTTTTAACTGCAACAACTTTAATATACGCTATTGGAGCTGGAATTACCGCGGCTGCTGGCACCAGACTTGCCCTCCAA
+
DDDDDIIIIIIIIIIHIIIIIIIIIIIIIIIIIIIIIIIIIIIIIIIIIIIIIIIIIIIHIIIIIIIGIIIDHHHHHIIIIHIIIIIIEHIIIHIIIHIHHGHHIIIIIIIIHHIIIIIIIIIIIHHIHHIIHHIIIIIIIIIIIIIIHIHIIIIIHIIIIIHIGIHHHHIIIIIIHGIIIIIIIIIIIIIIIIIIIIIIIHIIIIIIIIIIIIIIIIIIIIIIIIIIIIIIIIIIIIIIIIIIIIIIIHIIHEHIIIIIIIIIIIIIIIIIIIIIHIIIIIIIIIIIIIIIIIIIIIIIIIIIIIIIIIIIIIIIIIIIIIIIIIIIIIIIIIIIIIIIIIIIIIIIIIIDDDDD
@HISEQ:969:HM2KJBCX2:2:1103:12449:7391 2:N:0:ACTATGCA
GGAAATCCCATCCCCAACTATCCCTATTAATCATTACGTCAATCCTAGAAACCAACAAAATAGGATCGAACGTCCTATTTCATTATTCCATGCTAATGTATTCAAGCGTTAGCCTGCTTTAAACACTCTAATTTTTTCAAAGTAACAGTCCTGTTTCCCTGCAACACCAAATTAATGACATTACAGTTCTTCAGAAAGGAGGAATCAGCGAAGCCAGTGCATACCAGTGGCACGACCAACCTGCTGACCCCGAAATTCAACTACGAGCTTTTTAACTGCAACAACTTTAATATACGCTATTGGAGCTGGAATTACCGCGGCTGCTGGCACCAGACTTGCCCTCCAA
+
DBBADHIFHHIIIHEHGHHHHICGHIFHFCGHHIEHHHGHIIIIHIIIIHHIHIIGIIIHHEHEHHIHHHIIH@@GHFECEHEH?EHHHHEEHFHEIHEEGHHCGHHHIHIIIHGCGHHHHGFH?EFHHFHHHIIIHHEIHIHGIHHHHHIIHIIHIIIHHIIIIH9FHGG?FHIHHIIHGHIHHIIGIIIHEHGIIIIIIHIHHIHIHHHIIHIHHIIIIIIIIIIHIHHIIIHIIHIIHHHECH?GIIHHIIIIIIHIIHIIIIIIHIIHHHFHIGIIIIIIIIHIIIHGHIHIIHGIHIIIHIGIIIIHIIIIHIIIHHIHHIIHIIHFHHHHHIIIHDDDDD
@HISEQ:969:HM2KJBCX2:2:1103:1690:8432 2:N:0:ACTATGCA
GGAAATCCCATCCCCAACTATCCCTATTAATCATTACGTCGATCCTAGAAACCAACAAAATAGAATCAAACGTCCTATTTCATTATTCCATGCTAATGTATTCAAGCGTGAGCCTGCTTTAAACACTCTAATTTTTTCAAAGTAACAGTCCTGATTCCCCACAACACCAAATAAATGACATCATGGTTCGTCAGAAGGGAGAAACCAACAATGCCAGTACGTACCTAGGCACGACCGACATGATGGTCCCGAAATTCAACTACGAGCTTTTTAACTGCAGCAACTTTAATATACGCTATTGGAGCTGGAATTACCGCGGCTGCTGGCACCAGACTTGCCCTCCAA
+
DDDDDIIIIIIIIIIIGIHIIIIIIIIIIIIIIIIIHHIIIHIIIIIIIIIIIIIIEHHEHIIGIIIIHIIIIIIIIIIHHIIIIIIGIIIIIIIIIIIIIIHIIIIIIIIIIIIGIIIIIIIIIIIIIIIIIHIHIIIIIIIIIIIIIIIIIIIHIIHIIIHHHIIIIIIIHIIIIHIIIIIIIIIIIIIHIIIIIIIIIIIIIIIIIIIIIIIIIIIIIIIIIIIIIIIIIIIIIIIIIIHGIIIIIIIIIIIIIIIIIIIIIIIIIIIIIIIIIIIIIIIIIIIIIIIIIIIIIIIIIIIIIIIIIIIIIIIIIIIIIIIIIIIIIIIIIIIIIIIIDDDDD
@HISEQ:969:HM2KJBCX2:2:1103:10866:9138 2:N:0:ACTATGCA
GGAAATCCCATCCCCAACTATCCCTATTAATCATTACGGTGATCCTAGAAACCAACGAAATAGAATCAGTCCGTCCTATTTCATTATTCCATGCTAATGTATTCAGACGTTAGCCTGCTTTAAACACTCTAATTTTTTCAAAGTAACAGTCCTGATTTCCCATCACACCAAATAAATGGCATGAAAGTTCCTCAGAAGGTAGAGATTTATCTCACCAGTACAGACAATTAAGCCTGACCAATGGGTAAACCCCGAAGTTCAACTACGAGCTTTTTAACTGCAACAACTTTAATATACGCTATTGGAGCTGGAATTACCGCGGCTGCTGGCACCAGACTTGCCCTCCAA
+
0D@DDHHI1CH@HF1DHHIIIIIIHHHEHHHCF@11FEGH?ECHHHHEHIGHIE?@G?EH@HHHGHHIHIHIIIC/CEEHEH@EHHHE@CFEHGCHHCCFHEHIGHGECGGHHHHHIIHHHGHHHHGGHD<6CHGCHHIGHIHHIHGHHHHHFHHGCGIHHHHIIIIHHHHGF?GHDCEHHFHHIHIHHGIHHHEECIHHFIHHCH?HG?E9HFEHIHHEEHEHHFHFIIIHGHCFGGGHHCEGF<FFCA<FCHHHHFCCCIHIHHEFHHGGHHHHHHHIH@HHFFECCIHHHH=HCGIHFE@GC?CHIHIIHEHHDCCCF@HHHIIHHEHIHFFDGEHHDHHDB@@B
@HISEQ:969:HM2KJBCX2:2:1103:13570:10112 2:N:0:ACTATGCA
GGAAATCCCATCCCCAACTATCCCTATTAATCATTACGGTGGTCCTAAAACCAACAAAATAGAACCAACGTCCTATTCTATTATTCCATGCTAATCTATTCAAGCAAATGCCCGCTTTAAACACTCTAATTTTTTCAAGGTAATGGTCCTGGTTCCCCGACACACCCAATAAAGGGCATCCCGGCTCACCAGAAGGATAGACCCGACGACAGAACAGTACTCGCCAAAGACGGACCATCCGGCCAGGCCTAAAATTCAACTACGAGCTTTTTAACTGCAACAACTTTAATATACGCTATTGGAGCTGGAATTACCGCGGCTGCTGGCACCAGACTTGCCCTCCAA
+
CDDCDIIIIIIIIIIIIIIIIIIIIIIIIHIIIIIIIIIIIIIIIIIIIIIGIIIIIIGHIHIIIHHIIHIGIIHIIIIIIIIHIIIIIIGIIIHIIHIIHIHHHIIIIIHIIIIIIIHIIIIIIIIIHIIIIIIHHHIIIIIIIHHIIIHHHHGIIIIIIIIIIIIIIGIIIIHIIHHHHIIIIIIIIIIIIIIIIIIIIIIIIIIIIIIIIIIIIIIIIIIIIIIIIHIIIIIIHHIIIIIIIIIHIIIIIIIIIIIIIIIIHIIIIIIIIIIIIIIIIIIIIIIIIIIHHHIIHHGHIIIIIIIIIIIIIIIIIIIIIIIIIIIIIIIIIIIIIIIIDDDDD
@HISEQ:969:HM2KJBCX2:2:1103:13676:10219 2:N:0:ACTATGCA
GGAAATCCCATCCCCAACTATCCCTATTAATCATTACGGTGATCCTAGAAACCAACGAAATAGAATCAGTCCGTCCTATTTCATTATTCCATGCTAATGTATTCAGACGATAGTCTGCTTTAAACACTCTAATTTTTTCAAAGTAACAGTCCTGATTTCCCATCACACCAAATAAATGGCATGAAAGTTCCTCAGAAGATAGAGATCCATCTCACCAGTACAGACAATTAAGCCTGACCAATGGGTAGACCCCGAGGTTCAACTACGAGCTTTTTAACTGCAACAACTTTAATATACGCTATTGGAGCTGGAATTACCGCGGCTGCTGGCACCAGACTTGCCCTCCAA
+
BBDDDE<DHIIHHHHHHIIECE?EHIHHHHFHHHGHHHIHHHI@EGHIGGIIIG1GHHCEHE@FECGHHGHIFFHHH@HHHIIE<FHFGECHC?CHHGHHIHHHHHIIHHEIHHEEHHHGHHIHFIIIIIIEHHEHFHEG<IIHIIHHHH?HIIIHHHHHEHHHIIIIIIHHHGHHFGDGIIIIIHHEEGIHIHGFEEHHIIIIIIHEHCHHIIHIIHHIHHDHIIHGIIIIIIIIIIHHIHHHHGDGIIIGHIIIHHIIHIHHIHIIIIIIIIIHGHFHHHIIHIIHHHHH@EHHIIIIHIGIHEFGFHHHHG<HGHHHHHHHEEG?IHH?HHHHHEHCDHHD@D@0
@HISEQ:969:HM2KJBCX2:2:1103:11213:9461 2:N:0:ACTATGCA
GGAAATCCCATCCCCAACTATCCCTATTAATCATTACATCGATCCTAGAAACCAACAAAATAGAATCTGATGTCCTATTTCATTATTCCATGCTAATGTATTCAAGCGTAAGCTTGCTTTAAACACTCTAATTTTTTCAAGGTAACAGTCCTAATTCCCCATAACATCAAATAAATGACATTATGGTTCTTTAGAAGTTGAGAACCAATAAAACCAGTACATACCAAGGCATGACCGATTCCTTGATCCCGAAATTCACCTACGAGCTTTTTAACTGCAACACCTTTCATATACGCTATTGGAGCTGGAATTACCGCGGCTTCTGGCACCAGACTTGCCCTCCAA
+
DDDD?HHHHIIIIIIIIIIIIIIIIIIIIIIIIIIIIIIIIIIIHIIIIIIIIIIIIIGHIGGHIIIIFHIIIIIIIIIIIIIIIIIIIIIHGIIIIHHII/<FHHGHIIGHGIHGIHIIIEHGIIFIIICFIGIHGIIHHFDHGGFHHHHHHHIGGHEHFHIGFHGCHEHGIFHFECHCHHIIIIF@HHE@@/FGF-/:FEHGCGDCFHHICG?CF11711<D1<7F7<AG@0BG?CHEE<0219AFFH11<1<1<1010/<<1<0111GCC<@D1101111<111111=ED/1<11111<1<111<1<</<///E1<1D11?D1<11<11<<1EEC<<0<0<<
@HISEQ:969:HM2KJBCX2:2:1103:20378:9982 2:N:0:ACTATGCA
GGAAATCCCATCCCCAACTATCCCTATTAATCATTACGGTGATTTAGAAACCAACAAAACAGTACCACCGTCCTATTTTATTATTCCATGTTAATGTATTCAAACGTAAGCCTGCTTTGAACACTCTAATTTTTTCAAGGTAAAGGTCCTGGTTTCCCACTACGCTAAATTAATAACATGATGGTTCCCCAGAAGGTAGAAATTCCACACGCCAGTACAGACAATTGCCCGACCAGCGGTAGAACCCCGAAATTCAACTACGAGCTTTTTAACTGCAACAACTTTAATATACGCTATTGGAGCTGGAATTACCACGGCTGCTGGCACCAGACTTGCCCTCCA
+
0DBBDIIIIHIIIHHHIIHCE?HHHHEGHFCHHH?@<E0<1DGHHIIIIIH1<CCHGCCG@GECGFHHH?1<CGHH11<FECCEGH1F@FFCIIHIIHHFHIIIIIIIIIHHH@GHIHHIIIHHGEHFFIIIHHG?HHEHHHHHHGFHHHHIHHHHHEIIHEIIHEHEIHGHIIGIII;IHIHHHIHHHHHEIIIHHHIIIIHHIHIIIHHHEIIHIIIIIHIIIIHIIHFIIIIFIIFHAIIIIIIGIIIIIHIIIIIIHIIIIIHEIIIIIHHIIIIIIIIIIIHGHECHGIHHHIIIHCHIIIIIHHHHIIIIIIIIHIIHIIIIIIIIIIIIIDDDDA
@HISEQ:969:HM2KJBCX2:2:1103:10815:10619 2:N:0:ACTATGCA
GGAAATCCCATCCCCAACTATCCCTATTAATCATTACGGTGGTCCTAGAAACCAACAAAATAGAACCATGCCGTCCTATTTTATTATTCCATGCTAATGTATTCAAGCAAAAATGCCTGCTTTAAACACTCTAATTTTTTCAAAGTAAAGGTCCTGGTTCCCCGCGGCATCCAATTAAGGACATCGCGGTTCTCCAGAAGGTGAGAAATTGACTGCACCAGTTCATACCCCGTGAGGCACGACCGATGCGCCAATCCCGAAATTCAACTACGAGCTTTTTAACTGCAACAACTTTAATATACGCTATTGGAGCTGGAATTACCGCGGCTGCTGGCACCAGACTTGCCCTCCAA
+
<B0<0<F11D<1DHH1CCCEC1<FCFHHEHHHE1<CGECEHHHHE1CG1D@<1<C@EC@GH111D@EC1<1</</<<F?1111<111111<C1CHHHCEGEDFHGFGHIHIHHHHFIIHHFF?CFCEEHF@HHGIHG?H@HHGEGDHHEG?FEHHFHHHIHHDIHHHHECHHCGIHHHHGHIIHHIHIHI=HHEFHEHHIIIIIHHEHFEHIHGIIIGII<IHGIHFH<FFIHFHEDECDEEFIIFIHHHG@HHCGIHH?HHGEHHEHECCHHHFIHIHHIIIIHHHFGHEHIHHHHHHHHHFHHEHIHHHIIIHIHHHDIIIIHHIIIIHHHHIHIHIIHHHHHHHH@DBDD
@HISEQ:969:HM2KJBCX2:2:1103:18485:11185 2:N:0:ACTATGCA
GGAAATCCCATCCCCAACTATCCCTATTAATCATTACGTCAATCCTAGAAACCAACAAAATAGGATCGAACGTCCTATTTCATTATTCCATGCTAATGTATTCAAGCGTTAGCCTGCTTTAAACACTCTAATTTTTTCAAAGTAACAGTCCTGTTTCCCTGCAACACCAAATTAATGACATTACAGTTCTTCAAGAAGGAGGAATCAGTAAAGCCAGTACACACCATTGGCACGACCAACCTACTGACCCCGAAATTCAACTACGAGCTTTTTAACTGCAACAACTTTAATATACGCTATTGGAGCTGGAATTACCGCGGCTGCTGGCACCAGACTTGCCCTCCAA
+
BBADDHIIIHIHHIIIIIIIHHHIIIIIHHHHIHIIIIIIIIIHIHHIIIIHIIIIIIEHHHFHCHHHFHIHIHHHEHHHIGH?HHFCHEEHEHH?IHIIIIIIIHHHHHHCHIHHIIIIHIHFHHIHIIIHGHIIIHHHHHHIIIHGIHEIGIHHEHHGHHIIIIHIIIHEHIIIHHGIHIIIIHHHIIHIIIIHIIIHHIIIHGIIIIIIGIIIHIIIIHGHHHIIIIIIIIIIGIIIHHHHF<IGHGIIIIIIHEHHIHHGIIHIIIIIIHIIIIIIIIIIIIIHHGIIIIIIGIIIIIIHFHHIIIIIIIIIIIIIIIIIIIIIIHIIIIIHIIIIICDDDD
@HISEQ:969:HM2KJBCX2:2:1103:19499:11193 2:N:0:ACTATGCA
GGAAATCCCATCCCCAACTATCCCTATTAATCATTACGGTGATCCTAGAAACCAACGAAATAGAATCAGTCCGTCCTATTTCATTATTCCATGCTAATGTATTCAGACGATAGTCTGCTTTAAACACTCTAATTTTTTCAAAGTAACAGTCCTGATTTCCCATCACACCAAATAAATGGCATGAAAGTTCCTCAGAAGGTAGAGATCCATCTCACCAGTGCAGACAATTAAGCCTGACCAATGGGTAGACCCCGAAGTTCAACTACGAGCTTTTTAACTGCAACAACTTTAATATACGCTATTGGAGCTGGAATTACCGCGGCTGCTGGCACCAGACTTGCCCTCCAA
+
DDDDDIIIHHIIIIHIIGIIIHIIHHHIIHHCHHIHHIHIIIIIHIIIIHIIHHIIIGHHIIIIIHHHIIIIIIIIIIIHHIHIIIIIEHHHHHHHIIIHIHHHIIIIIIIIHIHHIIIIIIHHIHHHHHIHHIIIIIGFDIIIIIIIIIIIIHIHHHHIHHFIHIHIIHHHIIIIHIIIHIHHHGIIIHHHGIIHIIIIIIIIIIIIIIIHIIIIIIIIIIIIIIIIIHIHIIIIIIIIIIIHHGAIIIIIIIIIHIIIIIIIIIIIIIIIIIIIIIIIIIIIIIIIIIIIIIIIIIHHIIIIIHIHIIIIIIIIIIHIIIIIHIIIIIIIIHIIIIHIIIH@DDDD
@HISEQ:969:HM2KJBCX2:2:1103:18162:11321 2:N:0:ACTATGCA
GGAAATCCCATCCCCAACTATCCCTATTAATCATTACTTCAGTCCTAGAAACCAACAAAATAGAACCGAAGTCCTAAATTATTATTCCATGCTAATGTATTCAAGGCATAAGCCTGCTTTAAACACTCTAATTTTTTCAAAGTAATAGAGCTAGATCGCGACGACAACCCAGTGAAGGGCGCCGCCGTTTTCTAGCAGGATGGCAGACACGCGCCAGCACTCACACTCGTAACCGAGGCGGGCCAGGTGCGTCAAACCAGAAATCCAACTACGAGCTTTTTAACTGCAGCAACTTTAATATACGCTATTGGAGCTGGAATTACCGCGGCTGCTGGCACCAGACTTGCCCTCCAA
+
DDDDDIIIIIIIIIIIIIIIIIIIIIIIHIIIIIIIIIIIIIIIIIIIHHIIIIIIIIIIIIIIIIIIIIIIIIIIIIIIHIIIIIIIGHIIIHIIIIIIIHHIIIIIIIIIIIIIIHHIIIIIIIIIHHIIIHIIHIIIIIIIIIIIIIIIIIIIIIIIIHIIIIIIIIIIHIIIIIGIIIIIHIIIIIIIIIIIIIIIIIIIGIIIIIIIIIIIIIIIIIIIIIIIHIIIIIIIIIIIIIIIIIIIIIIIIIIIIIIHIIIIIIIIIIIIIIIIIIIIIIIIIIIIIIIIIIIIIIIIIIIIIIIIIIIIIIIIIIIHIIIIIIIIIIIIIIIIIIIIIIIIIIIIIDDDDD
@HISEQ:969:HM2KJBCX2:2:1103:1844:12378 2:N:0:ACTATGCA
GGAAATCCCATCCCCAACTATCCCTATTAATCATTACGGTGATCCTAGAAACCAACAAAATAGAACCATGCCGTCCTATTCTATTATTCCATGCTAATGTATTCGAGCAAAAATGCCTGCTTTAAACACTCTAATTTTTTCAAGGTAAAGGTCCTGGATCCGCAAGACACCCAATAAAGGACATCAAGTTTCTCCAGAAGGTGAGAAATCAACTGCAACAGTTCATACCCCTTAAGGCATGACCATCACGTCAATCCCGAAATTCAACTACGAGCTTTTTAACTGCAACAACTTTAATATACGCTATTGGAGCTGGAATTACCGCGGCTGCTGGCACCAGACTTGCCCTCCAA
+
DDDDDIHIIIIGHHIHIIIIIIIIIIIIIIIIIIIIIHIIIIIHHIHIIIIIIIIIIHHIIIHHIIHIIIIIHHHIIHIIIHHIIHHGHDGHHHHIIHIHIHGIIIIIIIIIIIIIIIIGIHHIIIIHIIGIIIIIIIHIHIHIIGIIIIIIIIIIIIDHIIIIIIIIIIIIIIIIIIIIIIIIIIIIIIHIIIIIIIIIIIIIIHIIIIIIIIIHIIIIIIIIIIIIIIIIIIHIIIIIHIIIIIIIIHHFIIIIIIIIIIIIIIIIIIIIIIIIIIIIIIIIIIIIIIIIIIIIIIIIIIIIIIIIIIIIIIIIIIIIIHIIIIIIIIIIIIIIIIIIIIIIIIIIDDDDD
@HISEQ:969:HM2KJBCX2:2:1103:9797:12919 2:N:0:ACTATGCA
GGAAATCCCATCCCCAACTATCCCTATTAATCATTACAACGGTCCTAGAAACCAACAAAATAGAATCGTTGTCCTATTTCATTATTCCATGCTAATGTATTCAAGCGCGAGCCTGCTTTAAACACTCTAATTTTTTCAAAGTAACAGTCCTGATTCCCCACGACACCAAATTAATGACATCGTGGTTCTTCAGAAGGTAGGAACCAATAATGCCAGTGCGTACCGAAGCATGACCGACAATTTGATCCCGAAATTCAACTACGAACTTTTTAACTGCAACAACTTTAATATACGCTATTGGAGCTGGAATTACCGCGGCTGCTGGCACCAGACTT
+
DDDDDHHHIIIIIIHIIIIIIIIIIIIIIIIIIIIIIIIIIGIIIIIIIIIIIIHIGI?HHIHIIIIIHHGHHIHHIIGIIHIIHIIIIIIHHHIIIIIHIFHHFGDHHIHDHIIHHGHHIIIHHHHIIGHIHIIDHHIE@HHIG=HHEHIIEHHHHGHEDCDHIII;IIIGIIHIIIGIIIIIGIGIIIHIIIIIGFIIGIIIIIGIIIGGIIIIIIIIGGIIGIIGIHIHFHIIIFIIIIGIIIIIIIHHHIHIIIIIHIIIHIIIIIHIIIIIIIIHHGHFHIIIIHHHIIIIIIIIIIIIIIIIIIIIIIIHIIIIIHHGGCIIIIDDDDD
@HISEQ:969:HM2KJBCX2:2:1103:1489:12509 2:N:0:ACTATGCA
GGAAATCCCATCCCCAACTATCCCTATTAATCATTACGGTGATCCTAGAAACCAACAAAATAGAACCATGCCGTCCTATTTTATTATTCCATGCTAATCTATTCAAGCACAAGCCTGCTTTAAGCACTCTAATTTTTTCAAGGTAATAGCTCTGCTTCCCCAACGCACTAACTTAATAGCATGCTGGTTATTCAGAAGGTAGGAATTCATCAGGCCAGTGCGGACAGTGAAGCCCGACCAACCGACAAACTCCGAAATTCAACTACGAGCTTTTTAACTGCAACAACTTTAATATACGCTATTGGAGCTGGAATTACCGCGGCTGCTGGCACCAGACTTGCCCTCCAA
+
DDADDIIIIIHIIIIIIIIIIIIIIIIIIGIIIIIIIHIIIHIIIIIIIIIIHIEHIIHHIIHHIIIIHGHHIHIHIIHIIIIIIIHIIIIIIGIIIIIIIIIIIIIIIIIIIIIIIIIIIIHIIIIIIIIIIIIIIIIIHIIIIIIIIIIIIIIIIIIIIIHIIIIIIIIIIIIHIIIIHIHIIIIIHIIHHHIIIIIIIIIIIIIIIIIIIIIIIIIIIIIIIIIIIIIIIIIIIIIIIIIIHHGHEIIIIIIIIIIIIIHIHIIIIIIIIIIIIIIIIIIIIIIIIIIIIIIIIIIIIIIIIIIIIIIIIIIIIIIIIIIIIIIIIIIIIIIIIIIIIIIDDDDD
@HISEQ:969:HM2KJBCX2:2:1103:19177:12760 2:N:0:ACTATGCA
GGAAATCCCATCCCCAACTATCCCTATTAATCATTACGGTGATCCTAGAAACCAACGAAATAGAATCAGTCCGTCCTATTTCATTATTCCATGCTAATGTATTCAGACGATAGTCTGCTTTAAACACTCTAATTTTTTCAAAGTAACAGTCCTGATTTCCCATCACACCAAATAAATGGCATGAAAGTTCCTCAGAAGGTAGAGATCCATCTCACCAGTGCAGACAATTAAGCCTGACCAATGGGTAGACCCCGAAGTTCAACTACGAGCTTTTTAACTGCAACAACTTTAATATACGCTATTGGAGCTGGAATTACCGCGGCTGCTGGCACCAGACTTGCCCTCCAA
+
DDDDDIIIIIIIIIIIIIIIIIIIIIIIIIIIIIIIIIIIIIIIIHIIIIIIIIIIIIIIIIIIIIIIIIIIHHHHIIIIIIIIIIIIGIIIIIIIIIHIIIIHIIIIIIIIIIIIHIIIIIIHIHIIIIIIIIIIIIHHIIIIIIIIIIIIHIIIIIIIIIIIIIIIIIIIIIIIIIIIIIIIIIIIIIHIIIIIIIIIIIIIIIIIIIIIIIIHIIIIIIIIIIIIIIIIIIIIIIIIIIIIIHFIIIIIIIIIIIIIIIIIIIIIIIIIIIIIIIIIIIIIIIIIHIIIIIIIIIIIIIIIIIIIIIIIIIIIIIIIIIIIIIIIIIIIIIIIIIIIIIIDDDDD
@HISEQ:969:HM2KJBCX2:2:1103:15036:13253 2:N:0:ACTATGCA
GGAAATCCCATCCCCAACTATCCCTATTAATCATTACGGTGATCCTAGAAACCAACAAAATAGAACCATGCCGTCCTATTCTATTATTCCATGCTAATGTATTCGAGCAAAAATGCCTGCTTTAAACACTCTAATTTTTTCAAGGTAAAGGTCCTGGATCCGCAAGACACCCAATAAAGGACATCAAGTTTCTCCAGAAGGTGAGAAATCAACAGTAACAGTTCATGCCCCTTAAGGCATGACCATCACGTCAATCCCGAAATTCAACTACGAGCTTTTTAACTGCAACAACTTTAATATACGCTATTGGAGCTGGAATTACCGCGGCTGCTGGCACCAGACTTGCCCTCCAA
+
DDDCDGIIG?FHIIIIIHIHEHFEHHHHHIHHHHHHHGIIHHHFIEHG?HFHHGHIECHEHHHHIHIHIEHHDHHHH1<FHCGHGHHHHIIHHHIIGEHE@<CGHHCGHH@HHFHHEHEIHIIIIIHHIHHHIIHHIHIIIGIIIIHIIIIIIIIIIIGHIIHIHGIHIIHHIHHHIIIIHHEDIIIHIHEIHIHIIIIIHIIIIHIIIIIIIHHHHHGIIIHIIIIIHHHCHIII<IIIIHIIIIIIIHFGF<FCIHHIIIIIIHHHEEHHHHHIIHEHHGIIIIIIIHIIHHEGIIFHHHIIHHIIIIIIIIIIIIIIIIIIIIIIIHHGHFHIIIIIIIHIGIIIDDDDD
@HISEQ:969:HM2KJBCX2:2:1103:3887:13261 2:N:0:ACTATGCA
GGAAATCCCATCCCCAACTATCCCTATTAATCATTACAGCGGTCCTAGAAACCAACAAAATAGAACCGATGTCCTATTCTATTATTCCATGCTAATGTATTCGAGCAAAGGCCTGCTTTGAACACTCTAATTTTTTCAAGGTAAAAGTCCTGGTTCCCCACGACGCCCAATAAAGAACATCGGGTTCCCCAGAAGGAAAGACCCGACCGAATCCGTACGCTCGATTAGGAGGACAGATCAGCCCGGTCCAAGGTTCAACTACGAGCTTTTTAACGGCAACAACTTTAATATACGCTATTGGAGCTGGAATTACCGCGGCTGCTGGCACCAGACTTGCCCTCCAA
+
DDDDDIHIIIHIIIIIIIIIIIIIIIIIIFHIIIIIIIIIIIIIIHIIIIIIHIIIIIGIIIHIIIIIIIIHIIIIIIIIIIIIIIIIIIIIIHHIIIIIIIIIIIIIIIIIIIIIIIIIIIIIIIIIIIIIIIIIHIIIIIIIIIHIIIIHHIIIIIIIIIIIIIIIIIIIIIIIIIIIIHIIHIIIIIIIIIIIIIIIIIIIIIIIIIIIIIIIII<IIIIIIIIIIIIIIIIIIIIIIHEIIIIHIHIIIHIIIIIIIIIIIIIIIIIIIIIIIIIIIIIIIIIIIIIIIIIIIIIIIIIIIIIIIIIIIIIIIIIIIIIIIIIIIIIIIHIIIIIDDDDD
@HISEQ:969:HM2KJBCX2:2:1103:9944:13541 2:N:0:ACTATGCA
GGAAATCCCATCCCCAACTATCCCTATTAATCATTACGGTGATCCTAGAAACCAACGAAATAGAATCAGTCCGTCCTATTTCATTATTCCATGCTAATGTATTCAGACGTTAGCCTGCTTTAAACACTCTAATTTTTTCAAAGTAACAGTCCTGATTTCCAATCACACCAAATTAATGACATGAAAGTTCCTCAGAAGGTAGAGATTTATCTCACCAGTACAGACAATTAAGCCTGACCAATGGGTAAACCCCGAAGTTCAACTACGAGCTTTTTAACTGCAACAACTTTAATATACGCTATTGGAGCTGGAATTACCGCGGCTGCTGGCACCAGACTTGCCCTCCAA
+
DDDDDIIIIHIIIIIIIIIIIIIIIIIIIIIIIHIHIIIIIIHIIIHHIGGIIHHIIIIIGIIGEHIIIIIIHIIHIEHHIIIIIGIIIIIIIHIIIHIIIEIIHGIIIIIIIIIIIIIIIIIIIIIIIIIIIIIIIIIIIIIIIIIIIIHIIIIHIIIIIIIIIIHHIIIIHHGHIIHIIHIIIIIIIIIIIIIIIIIIIIIIIIIIIIHIIIIIIIIIIIIIIIIIIIIIIIIIIHIIHIIIHHHIIIIIIIIIIIIIIIIIIIIIIIIIIIIIIIIIIIIIHIIIIIIIIIIIIIIIIIIIIIIIIIIIIIIIIIIIIIIIHIIIIIIIIIIIIIIIIIIDDDDD
@HISEQ:969:HM2KJBCX2:2:1103:2643:12764 2:N:0:ACTATGCA
GGAAATCCCATCCCCAACTATCCCTATTAATCATTACTTCAGTCCTAGAAACCAACAAAATAGAACCGAAGTCCTAAATTATTATTCCATGCTAATGTATTCAAGGCATAAGCCTGCTTTAAACACTCTAATTTTTTCAAAGTAATAGAGCTAGATCGCGACGACAACCCAGTGAAGGGCGCCGCCGTTTTCTAGCAGGATGGCAGACACGCGCCAGCACTCACACTCGTAACCGAGGCGGGCCAGGTGCGTCAAACCAGAAATCCAACTACGAGCTTTTTAACTGCAGCAACTTTAATATACGCTATTGGAGCTGGAATTACCGCGGCTGCTGGCACCAGACTTGCCCTCCAA
+
DDCDDIIIIIIIIIIIIIHHIIIHIIIIIIIIIIIIIIIIIIIHIIHIHHFHIIIIIII?HHFCHHHIIIHIIIIIGIEIIIIIIIICHGEHHHHIIHHIIDHIIIIIIIIHIIIHHHHIHIHHEHIIIIHIHHIHHFEHHIHIIIHHHIIIHGECHHHGIHIIIIIIIIGHIHHHHHIHIIIIIIIIIHIIIIIIIHIIIIHIIIHIIIIIIGIIIIIIIIIIIIIIIHIIIIIIIIIIIIIIIIIIIIIHGIIIIIIIIIIIIIIIIIIIIIIIIIHIIIIIIIIIIIIIHHIIIIIIIIIIIIIHHIIIIIIIIIIIIIIIIIIIIIIIIIIIIIIIIIIIIIIHIDDDDD
@HISEQ:969:HM2KJBCX2:2:1103:9042:14271 2:N:0:ACTATGCA
GGAAATCCCATCCCCAACTATCCCTATTAATCATTACGTCAATCCTAGAAACCAACAAAATAGGATCGAACGTCCTATTTCATTATTCCATGCTAATGTATTCAAGCGTTAGCTTGCTTTAAACACTCTAATTTTTTCAAAGTAACAGTCCAAATTCCCCGCAACACCAAATTAATGGCATTACGGATCATCAGGAAGGAGGAATCAGTGAGACCAGTACATACCAGAGGCATGACCAATCTACTAACCCCGAAATTCAACTACGAGCTTTTTAACTGCAACAACTTTAATATACGCTATTGGAGCTGGAATTACCGCGGCTGCTGGCACCAGACTTGCCCTCCAA
+
DDDDCIIIIHIIIIIIIIIIIIIIIIIIIIIIIIIHIHIHHIHHIIIIIIIIIIIIIIGHHIFH?HHHIIIIIIHIHIIIIIIIIIIGHHIFHII?HIIIIIIIIHIIIIIIIIIHIIIIHIIHHIHIHIHIIIIIIIIIIIIIIIHHIIIIIIIHIIHIIIIIIIIIIIIHHIIIHIIIIIIIHIIIIIIHIIIIIIIIIIIIIIIHHIIIIIIIIIIIIIIIIIIIII=IHIIIIIIIIIIHHIIIIIIIIIIIIIIIIIIIIIIIIIIIIIIIIIIIIIIIIIIIIIIIIIIIIIIHHIIIIIIIIIIIIIIIIIIIIIIIIIIIIIIIIIIIIIIIIDDDDD
@HISEQ:969:HM2KJBCX2:2:1103:9845:14727 2:N:0:ACTATGCA
GGAAATCCCATCCCCAACTATCCCTATTAATCATTACGGTGGTCCTAGAAACCAACAAAATAGAACCACAACGTCCTATTCTATTATTCCATGCTAATCTATTCAAGCAATAGCCCGCTTTAAACACTCTAATTTTTTCAAGGTAATGGTCCTGGCTCCCCAACACACCCAATAAAGGACATGCTGGCTCACCAGAAGGAAGACCCGACAGCAGACAGTACTCGCCAAAGACGGACCGCCCGGCCAGGCCTAAAATTCAACTACGAGCTTTTTAACTGCAACAACTTTAATATACGCTATTGGAGCTGGAATTACCGCGGCTGCTGGCACCAGACTTGCCCTCCAA
+
<DDB@E<F1DCCC1<D<@@HIEHEHHHEHHEECC<GFCH<CE0<<CH?FHI@EHF=EH?CFFCCG1<FCCF@DGF0CGE1<DCGGE111<1DG1<FCHHHIHH?CHHCIIGIIHH?CHE;GHHIHHHCEIHGDIHGHHEEHHHHHGHG@HHEHHIHHHDE@GGE?GBEFEF<GIHHHHHIIHIHHIIGHGHHIIHIIFHHHCGDHHG>HIIHIIIIIIGIGHIIIGIIIHIHHIIIIIIIIHFHHIHHHHHHHHHHIHIHHHCHHHIIHIIHEHHIIIHEEGCDHHHEEHHHIHDHHHHFGIHHIIHGIIIIIIGIHCIIIIIIIIIIIHIIHHHIIIIIIDBDDD
@HISEQ:969:HM2KJBCX2:2:1103:7621:14933 2:N:0:ACTATGCA
GGAAATCCCATCCCCAACTATCCCTATTAATCATTACGGTGGTCCTAGAAACCAACAAAATAGAACCATGCCGTCCTATTTTATTATTCCATGCTAATGTATTCAAGCAAAAATGCCTGCTTTAAACACTCTAATTTTTTCAAAGTAAAGGTCCTGGTTCCCCGCGGCATCCAATTAAGGACATCGCGGTTCTCCAGAAGGTGAGAAATTGACTGCACCAGTTCATACCCCGTGAGGCACGACCGATGCGCCAATCCCGAAATTCAACTACGAGCTTTTTAACTGCAACAACTTTAATATACGCTATTGGAGCTGGAATTACCGCGGCTGCTGGCACCAGACTTGCCCTCCAA
+
DDDDDIIIIIIHIIIIHIIIIHIIIIIIIIIIIIIIIIIIIIIIIIIIIIIHIIIIIIIHHIGHHIF@HHIHEGHHIIIIIIIIIIHIIHHIIIIIIHHHIHFGHIHHIIIIIIIHIIHHIIIIIIIIIIIIGHHHHIHHIHHIIIIIHHGIIIIIIHHIIIIIIHIIIIIIIIHIIIIIIIIIIIIHIIIIIIIIIIIHIIIIIIIIIIIIIIIIIIIIIIIIIIIIIIIIIIIIHIIIIIIIIIIIIHHHIIHIIIHIIIIIGIIIHHHIIIIIIIIIIIIIIIIHGHIIIIIIIIIIHIIIIHIIIIIIIIIIIIHIIIIIIIIIIIHIIIIIIIIIIIIIIIIIDDDDD
@HISEQ:969:HM2KJBCX2:2:1103:15128:15484 2:N:0:ACTATGCA
GGAAATCCCATCCCCAACTATCCCTATTAATCATTACGTCAATCCTAGAAACCAACAAAATAGGATCGAACGTCCTATTTCATTATTCCATGCTAATGTATTCAAGCGTTAGCCTGCTTTAAACACTCTAATTTTTTCAAAGTAACAGTCCTGTTTCCCTGCAACACCAAATTAATGACATTACAGTTCTTCAAGAAGGAGGAATCAGTAAAGCCAGTACACACCATTGGCACGACCAACCTACTGACCCCGAAATTCAACTACGAGCTTTTTAACTGCAACAACTTTAATATACGCTATTGGAGCTGGAATTACCGCGGCTGCTGGCACCAGACTTGCCCTCCAA
+
DDDDDHIHIIIIIIIIIHIIIHIIIHHHIIIHIIIIHICGHIIEHIHHIIIEHIIHH?G?FEC@FHCGEGHDDHHIHHHEHIHIIIIHFIGFFCHHHHHFFEHHE@HHHHHGEHHHHHHHFGHHIHIHHHIHHCGIHFHHEHF@BEAEHHGIGHFHICHHHEEGHD-<C@GFDGGG@EHIIIHGDF@DDGFFFFHGDH0HIHED0HF<CHGC1G@GF?CCC<<CFEFECIIH?D4DGDACGHI<BD@?FHCCHEHHH@CE@GC<<@?GEHGC@D1CH@?HHGD<<?IHFC?EHC<<CIHIIIIHHIHHHCD<HEC<//1<1HHEFCCD<FC?IHHIGHDHHD@?B@
@HISEQ:969:HM2KJBCX2:2:1103:6674:15673 2:N:0:ACTATGCA
GGAAATCCCATCCCCAACTATCCCTATTAATCATTACGTCGATCCTAGAAACCAACAAAATAGGGTCAAACGTCCTATTTCATTATTCCATGCTAATGTATTCAAGCGTGTGCCTGCTTTAAACACTCTAATTTTTTCAAAGTAACAGTCCTGATTCCCCATGACACCAAATTAATGACATCATAGTTTGTCAGAAGGTAGAAACCAACGATGCCAGTACGTACCGGAGGCACGACCGACATGTTGATCCCGAAATTCAACTACGAGCTTTTTAACTGCAACAACTTTAATATACGCTATTGGAGCTGGAATTACCGCGGCTGCTGGCACCAGACTTGCCCTCCAA
+
ADDDDIIIHIIGHIIHIIIIIIIIIIIIIIIIIIIIIIIGHIECHHIHIHIHHIGH1FGHIIIHEHIH?HHIEHHHHGIIIEHIIHIIIIIIIHHHIHHIIIHHHHIIIIIIHHIIIHHHIIHHHIIIIIHIIHGHHFIIHHIHHIHIHHIIHEEHIIIHHIIIIIIIHHHHGIIIIIIIHIIIIIIIHHEIIIIHIHHHIIHHIIIIIIIIHIIIHHIIIIIIIIIIIIIIIIIIIIIIIIIHFIIHIIIIIIIHIIIHIHIIIIIIIIIIIIIIIIIIIIIIIIIIHIIIIIIIIIHGHIGIIIIIIIIIIIGIIIIIIIIIIIIIIIIIIIIIIIIIIDDDDD
@HISEQ:969:HM2KJBCX2:2:1103:10258:15269 2:N:0:ACTATGCA
GGAAATCCCATCCCCAACTATCCCTATTAATCATTACATCGATCCTAGAAACCAACAAAATAGAATCGGATGTCCTATTTCATTATTCCATGCTAATGTATTCAAGCGTGAGCCTGCTTTAAACACTCTAATTTTTTCAAGGTAACAGTCCTAATTCCCCGTAACACCAAATTAATGGCATTACGGTTCTTTAGAAGGTGAGAAATCAATGATAACAGTGCATACCAACGGCATGACCGAAATATTGATCCCGAAATTCAACTACGAGCTTTTTAACTGCAACAACTTTAATATACGCTATTGGAGCTGGAATTACCGCGGCTGCTGGCACCAGACTTGCCCTCC
+
BBDDDHIIIIHIIIIIIGIIIIHIIHIIIIIIHIIIIIIIIIIFIIHIIIIIHIIIIIGIIIHHIIIHIGHIIIIIHH@CHGIIIIIHHIIIIIHIIHHIHHIHIIHIIIIIIIIIIIIIHHCHHIIIIIHIIIIIIIIHIIIIHIIIHIIIIHHIIIIIIHHIIHIIHIIIIIIIIIHIIIIIIIIIIHIIHIIIIIIIIIIIIIIIIIIIIIIIIIIIIIIIIHIHIIIHIIIIIIIHIFIHIIIGIIIIIIIIIIIIIHEHHIIIIIIIIGIHHIIIIIIIHIIIIIHIIIHIIIIIIHIIIIIIIIHIIIIIIIIIIIIIIIIIIHHHFD<CIIIIDDDDD
@HISEQ:969:HM2KJBCX2:2:1103:4051:15677 2:N:0:ACTATGCA
GGAAATCCCATCCCCAACTATCCCTATTAATCATTACGTCGATCCTAGAAACCAACAAAATAGAATCAAACGTCCTATTTCATTATTCCATGCTAATGTATTCAAGCGCGAGCTTGCTTTAAACACTCTAATTTTTTCAAAGTAACAGTCCTGATTTCCCGCGACACCAAATTAATGACATCGTGGTTCGTCAGAAGGGAGAAACCAATAATGCTAGTACGTACAAAGTACGACCGACATATTAGTCCCGAAATTCAACTACGAGCTTTTTAACTGCAACAACTTTAATATACGCTATTGGAGCTGGAATTACCGCGGCTGCTGGCACCAGACTTGCCCTCCA
+
DCDDDIIIIIIHIIIFCHIHHIHIIHHIIIIIIIIGHHIIIDIIGIIIIIIIIIIIIIHHIIIIHIIIIHHIH@HIEHIIIIIIIHI?HHHIHIIIIHIIIIIIIIIIGIIIHHHIIIHIHHIIIIIIIIIIHHHHHHHHHIIIIIIIIIIIIIHIIHIIIIIIIIGIIIIHIIIIIIIIIIIIHIHIHIIIIIHIIIIIHIIIHIIIIIIIIIIIIIIGIIIIIIIIIIIIHGIIIIIHHGHHIIIIIIIIIIIIIIIIIIIIIIIIIIIIIIIIIIIIIHHHIIIIIIIIIIIHIIIIIIIIIIHIIIIIIIIIIIIIIIIIIIIIIIIIIIIIIIDDDDD
@HISEQ:969:HM2KJBCX2:2:1103:10905:16139 2:N:0:ACTATGCA
GGAAATCCCATCCCCAACTATCCCTATTAATCATTACTTCGGTCCTAGAAACCAACAAAATAGAACCAAAGTCCTATTCTATTATTCCATGCTAATGTATTCAAGCATAGGCCTGCTTTAAAAGCTCGTAGTTGAATTTCGGGGTCAGTAGGTTGGTCGTGCCAATGGTGTGTACTGGCTTTACTGATTCCTCCTTCTTGAAGAACTGTAATGTCATTAATTTGGTGTTGCAGGGAAACAGGACTGTTACTTTGAAAAAATTAGAGTGTTTAAAGCAGGCTAACGCTTGAATACATTAGCATGGAATAATGAAATAGGACGTTCGATCCTATTTTGTTGGTTTCTAGGATTGACGTAATGATTAATAGGGATAGTTGGGTGTCCAGGTTTA
+
DDCCDHGGEHHFHE?HIIIIHHHHGHIIIHIEGEHHHHIHIIHHHHIIIGHICHEHCGGHHHFHIHEHEE@FHFEHHHCHIIIIIIGHIIIFHIHIIIHHHEHHHFHIHH1DHHIIHIIHHEDEHEFHEHEEH1<CFC@ECHHHCEHHIHHHGHHIHIIHEH0FHHGGHHHC@FHGFHHIIHHIIEHHGGHHHIHHHIHHIIHHIHIIIIHHEHHHHIHIHHHFHHHHIIIHHGHI=HIIHHIHHHHHHHIIIIIIIIIIIIIIIHIIIIIIIIIIIIIIIIIHIHHIHHIIIIIIIIIIIIIIIIIIIIIIIIIIIHHIHIIIHHIIIIIIIIIIIIIIIIIIIIIIIIIIIIIIIIIHIIIIIIIIIIIIIIIIIIIIIIIIIIDDDDD
@HISEQ:969:HM2KJBCX2:2:1103:7956:17141 2:N:0:ACTATGCA
GGAAATCCCATCCCCAACTATCCCTATTAATCATTACGGTGGTCCTAGAAACCAACAAAATAGAACCACAACGTCCTATTCTATTATTCCATGCTAATCTATTCAAGCAATAGCCCGCTTTAAACACTCTAATTTTTTCAAGGTAATGGTCCTGGCTCCCCAACACACCCAATAAAGGACATACTGGTTCACCAGAAGGAAGGCCCGACAGCAGACAGTACTCGCCAAAGACGGACCGCCCGGCCAGGCCTAAAATTCAACTACGAGCTTTTTAACTGCAACAACTTTAATATACGCTATTGGAGCTGGAATTACCGCGGCTGCTGGCACCAGACTTGCCCTCCAA
+
DD0DDIEGEEHHCHFFE<FHHII?CGHHIHFC?GHHHIHHH@CHHHHHGIHHHECHE11CGGF1<F@H?1D@/<FGHH1CC<FHIEHGEGGFCFEHIIEHHCFCEEHHEHHHIHHHFHHGHHHHHIIHIIIHHHFB<EEHIHGHHEHHIIIIHGHHGHHCHGHGEFHIIIHGIIHHHGHHIIIIHHIIIHIIIHHIHIIHHIIHHGIHIIIGHHHIIIIHGGHHHIIHHHHIIIIIIIIHCHHEAIGHGHHIIHECCEHHGEEHIHFIHHFIHHFIIIIIIHHFCHCHIIHHFIIIHHCCIIIHIIIIIHHE<HHHCIHHGHHIIIIIIIIIIHIHIIIIIDDDD@
@HISEQ:969:HM2KJBCX2:2:1103:17254:16979 2:N:0:ACTATGCA
GGAAATCCCATCCCCAACTATCCCTATTATCAATACGTCGAACCTAAAAACCAACAAAATAAAATCAAAAGTCCTAATTCAATATTTCATGCTAATGTATTCAAGTGTGAGCCTGCTTTAAACACTCTAATTTTTTCAAAGTAACAGTCCTGATTCCCCACAACACCAAATAAATGACATCATGGTTCGTCAGAAGGGAGAAACCAACAATGCCAGTACGTACCTAGGCACGACCGACATGATGGTCCCGAAATTCAACTAAGAGCTTTTTAACTGCAGCAACTTTAATATACGCTATTGGAGCTGGAATTACCGCGGCTGCTGGCACCAGACTTGCCCTCCAA
+
DDA?DH1<<C@CGHHHFHHEEH1DGHHHEFG11<<<1<1<<11<1111<<00110<11CF?11<1<1CF1<<C11111D111<<1<1111<<<1HH@1@@H@HHF%HHCF<HEFEE6HG?HFHHHHEHF<DIIHHHIHII89II8HGAHH9AF8@DHHH@GHHE+HHGIHHIHG?FCCC@HHEDHH?ECFIIIIIIHGFHIHEHHHG0HEFFIHIGGIHFHHEHHHEHHIFHHHHFHH@IGEGIIFBCHFIHEGCHHIHEIHIHGGFHHFHHHHHIIHHHHHHFEIIIIGHHIIIHHCFIIIIIIIHHHHIHIIIIHIHIHHHHHEHIIHFHHGCHIHED@0<B
@HISEQ:969:HM2KJBCX2:2:1103:14160:17820 2:N:0:ACTATGCA
GGAAATCCCATCCCCAACTATCCCTATTAATCATTACTTCAGTCCTAGAAACCAACAAAATAGAACTAAAGTCCTATTCCATTATTCCATGCTAATATATTCAAGCAAACATGCCTGCTTTAAACACTCTAATTTTTTCAAAGTAAAAGTCTTGGATCCCTAGCGCACTCAATTAAGAGCACACTAGTTCCCCAAAAGGAAAAGCCCAAAGTTGCAGTACAAACCTTTCGGTTGACGGCAACTATAAGCCCAAAATTCAACTACGAGCTTTTTAACTGCAACAACTTTAA
+
DDDDDIIIIIIIIIIIIIIIIIIIIIIIIIHIIIIIIIIIIIIHIIIIIIIIIIIIIIIHIIIIIIIIIIIIIIHIIIHIIIIIIIIIIIIIIIIIIIIIIIIIIIIIIIIIHGIIIIIIIIIIIIIIIIIIIIIIIHIIIIIIIIIIIIIIIIIHIIIIIIIIIIIIIIIIIIIIIIIIIIIIIIIHDIIIIIIIIIIIIIIIIIIIIIIIIIIIIIIIIIIIIIIIIIIIIIIIIIIIIIIHIIIIIIIIIIIIIIIIIIIIIIIIIIIIIIIHIIIIIIIIIDDDDD
@HISEQ:969:HM2KJBCX2:2:1103:6975:18625 2:N:0:ACTATGCA
GGAAATCCCATCCCCAACTATCCCTATTAATCATTACGGCTCTCCTAGAAACCAACAAAATAGGAGCGCCGTCCTATTCTATTATTCCATGCTAATGTATTCGAGCAAAGGCCTGCTTTGAACACTCTAATTTTTTCAAAGTAAAAGTCCTGCTTCCCGAACACACCCAATGAAGGGCATGCCGTTCCGCAGAAGGAAAGGTCCGGCCGGACCAGTGCACGCGGTGAGGCGGACCGGCCAGCCAGACCCAAGGTTCAACTACGAGCTTTTTAACTGCAACAACTTTAATATACGCTATTGGAGCTGGAATTACCGCGGCTGCTGGCACCAGACTTGCCCTCCAA
+
DBDBDIHIIIIIIIIIHIIIIIIIIIIIIIIIIIIIIHIIIIIIIIIIGIIIIGIH?GHHIIIIIIIHIHICHIIIHHIIHHIIHHHHIIIEHHHIIIIIIIIIIIIIIIHIIIIIIHIIIIIHIIIIIIIIIIIHHIIIIIIIIIIIIIHIIIIHIIIIIIIIIIHIGIIIIHIIIIIIIIIIHIIIIIIIIIIIIHIIIIIIIIIIIIIIIIIIIHIIIIIIIIIIIIIIIIIIIIIIIIIIIIIIIIIIIIIIIIIIIIIIIIIIIIIIIIIIIIIIIIIIIIIIIIIIIIIIIIIIIIIIIIIIIIIIIIIIIIIIIIIIIIIIIIIIHIIIIIIDDDDD
@HISEQ:969:HM2KJBCX2:2:1103:18856:18736 2:N:0:ACTATGCA
GGAAATCCCATCCCCAACTATCCCTATTAATCATTACGGTGATCCTAGAAACCAACGAAATAGAACCAATCCGTCCTATTTCATTATTCCATGCTAATGTATTCAGACGTTAGCCTGCTTTAAACACTCTAATTTTTTCAAAGTAACAGTCCTGATTTCCTATCACACCAACTAAATGGCATGAAAGTTCCTCAGAAGGTAGAGATTTATCTCACCAGTACAGACAATTAAGCCTGACCAATGGGTAAACCCCGAAGTTCAACTACGAGCTTTTTAACTGCAACAACTTTAATATACGCTATTGGAGCTGGAATTACCGCGGCTGCTGGCACCAGACTTGCCCTCCAA
+
D@DDDIHIHIIIHIIHIIGFHFHIIIHIHGHHEHIGIIHIIHIIFFHIIHIHCHHIICE@FGEHHIHHHIHIIHIHIHIIIEHHHHHHHHHHIIHHCHHIIIHIIIIIIIHHHHHHHHIIHHIHHHEHHIIHHIIIIHHIHIIIIIHIIIIHIIIHIIIIIIIIIIIIIIHHHHGIIHGIIIIIIIIIHIIIIIIIIIIHIIIIHIIHGHIIIIGIIIIIIIIIIIIIHIIIIIIIIIIHIIIHHGCIIIIIIIIIIIHIIIIIIIIIIIHIHIIIIIIIIIIIIIIHHGHIIIIIIIIHIIIIIIIIIIIIIIHIIIIIIIIIIIIIIIIIIIIIIIIIIIIDDDDD
@HISEQ:969:HM2KJBCX2:2:1103:11050:21237 2:N:0:ACTATGCA
GGAAATCCCATCCCCAACTATCCCTATTAATCATTACGGTGATCCTAGAAACCAACGAAATAGAACCAATCCGTCCTATTTCATTATTCCATGCTAATGTATTCAGACGTTAGCCTGCTTTAAACACTCTAATTTTTTCAAAGTAACAGTCCTGATTTCCTATCACACCAACTAAATGGCATGAAAGTTCCTCAGAAGGTAGAGATTTATCTCACCAGTACAGACAATTAAGCCTGACCAATGGGTAAACCCCGAAGTTCAACTACGAGCTTTTTAACTGCAACAACTTTAATATACGCTATTGGAGCTGGAATTACCGCGGCTGCTGGCACCAGACTTGCCCTCCAA
+
DDCADIIIHIIHIIIIIIIIIIIIIIIIIIIIIIHHIIIIIIIHIIIIIIIIIIIIIIIHIIHHHIHIIIIFHHHIIIIIIIHIIIIHCHHHHHHGIHIIIIIIIIIIIIIIIIIHHIIIIIHIHIIIIIIIIIIIIIIIHHHIIIIIIIIIIIIIIHIIIIIIIIIIIIIIIHIIIIIIIIIIIIIIIIIHIIIIIIIIIIIIIIIIIIHIIIHIIIIIIIIIIIIIIIIIIIIIIIIIIIIIHHEIIIIIIIIIIIIIIIIIIIIIGIIIIIIIIIIIIIIIIIIHIIIIIIIIIIIIIIIIIIIIIIIIIIIIIIIIIIIIIIIIIIIIIIIIIIIIIIIDDDDD
@HISEQ:969:HM2KJBCX2:2:1103:4888:21424 2:N:0:ACTATGCA
GGAAATCCCATCCCCAACTATCCCTATTAATCATTACGGTGATCCTAGAAACCAACAAAATAGAACCATGCCGTCCTATTCTATTATTCCATGCTAATGTATTCGAGCAAAAATGCCTGCTTTAAACACTCTAATTTTTTCAAGGTAAAGGTCCTGGATCCGCAAGACACCCAATAAAGGACATCAAGTTTCTCCAGAAGGTGAGAAATCAACAGTAACAGTTCATACCCCTTAAGGCATGACCGTCACGTCAATCCCGAAATTCAACTACGAGCTTTTTAACTGCAACAACTTTAATATACGCTATTGGAGCTGGAATTACCGCGGCTGCTGGCACCAGACTTGCCCTCCAA
+
DD<DDEHIHIIEEH?GCHFHEEEHHHEHHIEEHEHHHGHIIGEHCHE1C1C@HHFH<CGHHH1<FFHIHHHIICHHHIICGEGHIGHHHIEECFC@H11FG1<CEIHGGHIHHIIIIHFEHHHIHEHHIIIIIHIHHIHIHGHHIIIHIIHFGHIIHHHHIHGHHIHHHHIHHIHHIIIHHGHHFIHHHHIGHIHIIIIIIIIIIIIIIIHIHIIIIHHIHHGHHGHIHIIHHHFHHFEHHGIIHIIHIHHCHHHIHIIIHIIIIIHIHIIIIIIIIIIIIIIHIIIHHEHHIIIHIIIIHIIHEHEIIIIHHIIIHIIIIHHIIIIIIIHIIHHHIIIHHIHIIIIIDDDD@
@HISEQ:969:HM2KJBCX2:2:1103:6146:21639 2:N:0:ACTATGCA
GGAAATCCCATCCCCAACTATCCCTATTAATCATTACGGTGATCCTAGAAACCAACAAAATAGAACCATGCCGTCCTATTCTATTATTCCATGCTAATGTATTCGAGCAAAAATGCCTGCTTTAAACACTCTAATTTTTTCAAGGTAAAGGTCCTGGATCCGCAAGACACCCAATTAAGGACATCAAGTTTCTCCAGAAGGTGAGAAATCAACAGCGACAGTTCATACCCCTTAAGGCATGACCATCACGTCAATCCCGAAATTCAACTACGAGCTTTTTAACTGCAACAACTTTAATATACGCTATTGGAGCTGGAATTACCGCGGCTGCTGGCACCAGACTTGCCCTCCAA
+
DDDDDIHIIIIIIGHIHHHIIIIIIIIHIHHIIIIHIIIHIIIGCHHHIIIIIIIHICHHIHEHHHIIHIHGHGHCHHHHIIHHIIIHEHHIIHHHIHHHIHHIFHHIIIHEFGHIHIIGEHIHHIHIIIIHEHIIGHIFEHHGHHIGHIIHIHIHFHHGHGHHHHEHHHIHIHHGIHHIHHHHIEIFHHDHGIHIHEEGECGEHEEHHHHHHIIHIIIIIHHHHHIEGIIIIIHIGIIIHIII;HEHIIHGHIHGHIIIIIHIIHGHGCHGHHFFIHIIHHHHIIIIIIHIIIHHHIIGIIGIIIHHGIHIIIIIIIHHHHHIGIIIIIIHIIIIIIIIHIIIIIIHDDDDA
@HISEQ:969:HM2KJBCX2:2:1103:1925:20593 2:N:0:ACTATGCA
GGAAATCCCATCCCCAACTATCCCTATTAATCATTACGTTGATCCTAGAAACCAACAAAATAGAATCGAACGTCCTATTTCATTATTCCATGCTAATGTATTCAAGCGCGTGCCTGCTTTAAACACTCTAATTTTTTCAAAGTAACAGTCCTGACTCCCCACAACATCAAATTAATGACATCATGATTCATCAGAAGGGAGAAATCAATGACATTAGTACGTACCGAAGGCACGACCGACGTATTGATCCCGAAATTCAACTACGAGCTTTTTAACTGCAACAACTTTAATATACGCTATTGGAGCTGGAATTACCGCGGCTGCTGGCACCAGACTTGCCCTCCAA
+
DDDDDIIIIIIIIIIHIIIIIIIIIIIIIGIIIIIIIIIIIIIIIHIIIHIIIIIIGIGHIIIIIIIIGIIGHGIIIIIIIIIIIIIGIHIIGIGEIIHIIIIIIIIIHIIIIIIHIIHIIHIIIIIIIIIIIIIIIIIHIIIIIIHIIIIIHIIIIIHIIIIIIIIIIIIIIIIIIIIIIIIIIIIIIIIIIIIIIIIIIIIIIIIIIIIIIIIIIIIIIIIIIIIIIIIIIIIIIIIIIHHIHIIIIIIIIIIIIIIIIIIIIIIIIIIIIIIIIIIIIIIIIIIIIIIIIIIIIIIIIIIIIIGIIIHIIIIIIIIIIIIIIIIIIIIIIIIIIIIIIDDDDD
@HISEQ:969:HM2KJBCX2:2:1103:10707:21290 2:N:0:ACTATGCA
GGAAATCCCATCCCCAACTATCCCTATTAATCATTACGTCAATCCTAGAAACCAACAAAATAGGATCGAACGTCCTATTTCATTATTCCATGCTAATGTATTCAAGCGTTAGCCTGCTTTAAACACTCTAATTTTTTCAAAGTAACAGTCCTGTTTCCCTGCAACACCAAATTAATGACATTACAGTTCTTCAAGAAGGAGGAATCAGTAAAGCCAGTACACACCATTGGCACGACCAACCTACTGACCCCGAAATTCAACTACGAGCTTTTTAACTGCAACAACTTTAATATACGCTATTGGAGCTGGAATTACCGCGGCTGCTGGCACCAGACTTGCCCTCCAA
+
0<0<01D11<<1DGHHIIIIIIIIIIIIIIIIIIIHIIII0GHIIIIIIIIIIIIIIIIHHII1FHI0GHIIIIIIIIIIIIIIIIIIIIIIIIIIIIIIIHIIIIGIICHGIIIGEHIIIIIIIIHHIIHHIIIIIIIHHIIHIHHIHICHIFHIIGGC0<CGHEEHHIGHHHIH??GHIHHF?GCHC/FHIIIIIHII?HHF0FD#<CHG11DGHHHHC@GDH@@CIIIIIIIHHCHHCDHHDE@AIIIIIIIIIIIIIIIIIIIIIIIIIIHIIIIHCIIIIIIIIIIIIIIIIIIIIIIIIIIIIIIIIIIIIIIIIIIIIIIIIIIIIIIIIIIIIDDDDD
@HISEQ:969:HM2KJBCX2:2:1103:15561:22721 2:N:0:ACTATGCA
GGAAATCCCATCCCCAACTATCCCTATTAATCATTACGGTGATCCTAGAAACCAACGAAATAGAATCAGTCCGTCCTATTTCATTATTCCATGCTAATGTATTCAGACGATAGTCTGCTTTAAACACTCTAATTTTTTCAAAGTAACAGTCCTGATTTCCCATCACACCAAATAAATGGCATGAAAGTTCCTCAGAAGGTAGAGATCCATCTCACCAGTACAGACAATTAAGCCTGACCAATGGGTAGACCCCGAAGTTCAACTACGAGCTTTTTAACTGCAACAACTTTAATATACGCTATTGGAGCTGGAATTACCGCGGCTGCTGGCACCAGACTTGCCCTCCAA
+
@DDADHHHIIIIIIIIIIIIHHHHHIIIIHIIIIIIIHEHHIIGIIIIGHIIIIGIHGIFHIHHHICHHHIGHHHDFHHIIGIIIIGHIIIIIIIIIIIIIHIIIIIIIIIHIIIIIIHIIHHIIIHHHHHHIHHIHIHHIHIIIIIIIIIIIIIIIHHIHGIIIHIHHIIIIIIIIIIIGIIIIIIHEIIIIIIIIIIIIIIIIIIIIIIHIIIIIIIIIIIIIIIIHIIIIHIIHIHIIIIIIHGIHHGGIIIIIIIIIIIIIIIIHIIIIIIIHIIIIIHIIIIIIIIIIIIIIIIIIIIIIIIIIIIIIIIIIIGIIIIIIIIIIIIHIIIIIIIIIIIDDDDD
@HISEQ:969:HM2KJBCX2:2:1103:11314:22896 2:N:0:ACTATGCA
GGAAATCCCATCCCCAACTATCCCTATTAATCATTACGGTGATCCTAGAAACCAACGAAATAGAATCAGTCCGTCCTATTTCATTATTCCATGCTAATGTATTCAGACGATAGTCTGCTTTAAACACTCTAATTTTTTCAAAGTAACAGTCCTGATTTCCCATCACACCAAATAAATGGCATGAAAGTTCCTCAGAAGGTAGAGATCCATCTCACCAGTACAGACAATTAAGCCTGACCAATGGGTAGACCCCGAGGTTCAACTACGAGCTTTTTAACTGCAACAACTTTAATATACGCTATTGGAGCTGGAATTACCGCGGCTGCTGGCACCAGACTTGCCCTCCAA
+
ADADDHIIIIIIIIIIIIIIIIIIIIIIIIIIIIIIIIIIIIIIIIIIGIIIIIIIHHHHIGFHIIIEHIHIIIIHIIIIIIGIHHIIIIIIIGIIIHIIIHIIIIIHIIIGIIIIIIIIIIIIIIHGIIIIIIIIIIIIIIIIIIIHIIIIIIIIIIIHIIIIIHIIIIIIIIIIIIIIIIIIIIIIIIIIHIIIIIIIIHIIIIIIIIIIIIIIIIIIIIIIIIIIIIIHHIIIIIIIIIIIHGHIIIIHIIIIIIIIIIIHIIIIIIIIIIIIIIIIIIIIIIIIIIIIIIIIIHIIIHIIIIIIIIIIIIGIIIIHIIIIIIIIIIIIIIIIIIIIIIIDDDDD
@HISEQ:969:HM2KJBCX2:2:1103:11546:22994 2:N:0:ACTATGCA
GGAAATCCCATCCCCAACTATCCCTATTAATCATTACGTCGATCCTAGAAACCAACAAAATAGAATCAAACGTCCTATTTCATTATTCCATGCTAATGTATTCAAGCGTGCGCCTGCTTTAAACACTCTAATTTTTTCAAAGTAACAGTCCTGATTCCCCACGACACCAAATTAATGACATCGCGGTTCTTCAGAAGGTAGGAACCAATAATGCCAGTGCGTACCGAAGCACGACCGACAATTTGATCCCGAAATTCAACTACGAGCTTTTTAACTGCAACAACTTTAATATACGCTATTGGAGCTGGAATTACCGCGGCTGCTGGCACCAGACTTGCCCTCCAA
+
DDDDD1CCGH@<1C1<E@1C@FEH1D@HHIIIHHHHHHGHCEHHHCD1?@GH1<FHEEHHIIC@G<GHHHHEHGC0DD@@HHHIHHEH?GEE?DGHHHHHHHIHIGFHH0IHFHIHHFFHEHFEGEHHHIHHHGHFHIIHIIHHHHHHGIHIIHG@IIHIHIIHECEHIIHHFHHC8HHHHHIIGHFH:IHIIIIIIIIIHHIIIIHIHHII;IHIHIIIIIIIIIIIIHI<IHIIIIHHIHHGEDCIIHEHGFHHIHHIHHIIHIIIIIIIIIIIIIIIHIIIHIIIIIIIIIIIHIIIIIIIHIHIHHIHIIGIIHGHIIIIIHIHEHHHHCIIIIGIDDDDB
@HISEQ:969:HM2KJBCX2:2:1103:11009:23554 2:N:0:ACTATGCA
GGAAATCCCATCCCCAACTATCCCTATTAATCATTACGGTGATTCAGAAACCAACAAAACAGGACCACCGTCCTATTCTATTATTCCATGCTAATGTATTCAGACGTAAGCCTGCTTTGAACACTCTAATTTTTTCAAGGTAAAGGTCCTGGTTTCCCACCACGCTAAATTAATAACATGATAGTTCCCCAGAAGGTAGAAATTCTACACACCAGTACAGACTTGTTAGCCCGACCAACGGTAGAATCCCGAAATTCAACTACGAGCTTTTTAACTGCAACAACTTTAATATACGCTATTGGAGCTGGAATTACCGCGGCTGCTGGCACCAGACTTGCCCTCCAA
+
DDDDDIIIIIIIIIIIIIIIIIIIIIIIIIIIHIIIIIIIIGHIIIIIIIIIIIIIIIIIIIHIIIIIHHIIIIIHIIIHIIIIIIIIIIIIIIIIIIIHIIIIIIIIIIIHIIIIIIIIIIIIIIIIFHIIIIIIIIIIIIIIIIIIIIIIIHHIIHIIIIIIIIIIIHIIIIIIIIIIIIHIIHIIIIIIIIIIIIIIIIIIIIIIIIIIIIIIIIIIIIIIIIIIIIIIIIIIIIHIHHHHIIIIIIIIIIIIIIIIIIIIIIIIIIIIIIIIIIIIIIIIIIIIIIIIIIIIIIIIIIIIIIIIIIIIIIHIIIIIIIIIIIIIIIIIIIIIIIIIDDDDD
@HISEQ:969:HM2KJBCX2:2:1103:12882:23938 2:N:0:ACTATGCA
GGAAATCCCATCCCAACTATCCCTATTAATCATTACAGCGGTCCTAGAAACCAACAAAATAGAACCGATGTCCTATTCTATTATTCCATGCTAATGTATTCGAGCAAAGGCCTGCTTTGAACACTCTAATTTTTTCAAGGTAAAAGTCCTGGTTCCCCACTACACCCAGTGAAGGGCATAGGGTTCCCCAGAAGGAAAGATCCGACCGAATCCGTGCGCTCGATTAGGAGGACAGATCAGCCAGATCCAAGGTTCAACTACGAGCTTTTTAACGGCAACAACTTTAATATACGCTATTGGAGCTGGAATTACCGCGGCTGCTGGCACCAGACTTGCAA
+
DDDADEHHCHHEH?@FEHHIH?HHHHIHHIIHHIIHIGGHHHHHCHHGCHF1CCGHHIIIIC?GCHHDHII11DHHGHHIHIHIIH<1@</HHIIIIIIIIHHEHIIIGHGHHHHBHHEHHECIHHHHGHEHIIIHIIHHFFGIIIGIIIHHGHIIHIIHHIIIHIIHEGHIIIIHIHHGIII;GHIIHIIIHHHIIIGIIIIIIIIIIIHHHIIHHIGIIHIIIIIIIHHHFHEHHIHGHHH9IIIIHFHGEHHIIIHHEHGIIIIIIIGIIHIIIHIIHHEHIHIHHHHIIIIIIIIHIGIIIIIIIIIHDHDHFIIIHHIIIIHHHIHHGDDDDD
@HISEQ:969:HM2KJBCX2:2:1103:13083:23786 2:N:0:ACTATGCA
GGAAATCCCATCCCCAACTATCCCTATTAATCATTACGTCAATCCTAGAAACCAACAAAATAGGATCGAACGTCCTATTTCATTATTCCATGCTAATGTATTCAAGCGTTAGCTTGCTTTAAACACTCTAATTTTTTCAAAGTAACAGTCCAAATTCCCCGCAACACCAAATTAATGGCATTACGGATCATCAGGAAGGAGGAATCAGTGAGACCAGTACATACCAGAGGCATGACCAATCTACTAACCCCGAAATTCAACTACGAGCTTTTTAACTGCAACAACTTTAATATACGCTATTGGAGCTGGAATTACCGCGGCTGCTGGCACCAGACTTGCCCTCCAA
+
@DDDDHIIHIIIHIGGHHIIIIIHHHHIHEHHHIIIIIIIIIIIEHIHHIICHHIIHIIEHIHHHIIIIFHIIHGGEHHHHIIIIIIIIIIIIIIIIIIIIHHHHIIIIIIIIIHIIHHHHIIGIHHIHIHIIHHIIIIIHHHIIHGGEIIHHHGHIIHIHIIHHIIIHHHIIIHHIIIHIHIIIIGIIIHIIIIIIIHHGHIHHIIHHHIIIIIIIIIIIHIIIIIIIHIHHIIIIIIIIIIHIIIIIIIIIIIIIIIIHHHHIHGIGIIHIIIIIHHIIIIHHHIHHGIIIHHHIIIIIIIIIIIIIIIIIIIHGIIIIIIIIHHIIIIIIIIIIIIIIDDDDD
@HISEQ:969:HM2KJBCX2:2:1103:15746:23690 2:N:0:ACTATGCA
GGAAATCCCATCCCCAACTATCCCTATTAATCATTACGGTGATCCTAGAAACCAACAAAATAGAACCATGCCGTCCTATTCTATTATTCCATGCTAATGTATTCGAGCAAAATGCCTGCTTTAAACACTCTAATTTTTTCAAGGTAAAGGTCCTGGTTCCACATGACACCCAATTAAGGACATCATGCTTCTCCAGAAGGTGAGAAATCAACTGCGACAGTTCATACCCCTTAAGGCACGACCATCACGTCAATCCCGAAATTCAACTACGAGCTTTTTAACTGCAACAACTTTAATATACGCTATTGGAGCTGGAATTACCGCGGCTGCTGGCACCAGACTTGCCCTCCAA
+
DDCDDIIIIIIIIHHIIIIIIIIIIHIIIHIIIIIIIIGIIIIGIIIIIIIIIIIIHHHIIIHHHIIIIIHHHHIHIIIIIIIIIIIIIIIIIIIEHHGHHGIHIIIIIIIIIIFIIIIIIIIFHIIIIIIIIIIIIIIIIIIIIIIIIHHHIIIIHFHHIIIIIHIIIIIIIIIIIIHIIIIIIIIIIHIIIIIIIIIIHHIIIIIHIHIIIIIHIIIIIIIIIIIHIIIIIGIIIHIIHIIIIIHIIHHIIIIIIHIIIIIIIIIIIIIIIIHIIIIIIIIIIIIIIIIIIIIIIHHIIIIIIIIIIIIIIIIIIIIIIIIIIIIIIIIIIIIIIIIIIIIIIIIDDDDD
@HISEQ:969:HM2KJBCX2:2:1103:18673:23023 2:N:0:ACTATGCA
GGAAATCCCATCCCCAACTATCCCTATTAATCATTACGTCAATCCTAGAAACCAACAAAATAGGATCAAACGTCCTATTTCATTATTCCATGCTAATGTATTCAAGCGTTAGCCTGCTTTAAACACTCTAATTTTTTCAAAGTAACAGTCCTGTTTCCCTGCAACACCAAATTAATGACATTACAGTTCTTCAAGAAGGAGGAACCAGTAAAGCCAGTACATACCAGAGGCACGACCAACCTACTAATCCCGAAATTCAACTACGAGCTTTTTAACTGCAACAACTTTAATATACGCTATTGGAGCTGGAATTACCGCGGCTGCTGGCACCAGACTTGCCCTCCAA
+
@DDDDIIIIIIIIIIIIIIIIIIIIIIIIIIIIIIIIIIIIIIIIIIIIIIIIIIIHHHHHIHIIIIIIIHHHIHIHHIIIIIIIIIIH@GHHHIIHIIIIIIIIIIIIIIIIIIIIIIIIIIIIIIIIIHIIIIIIIIIIIHIIIIIIHIIHIIIHHIIIIIIIIIIIIHHIIIIIIIIIIIIIIIIIIIIIIIIIIIIIIIIIHIIIIIIIIIIIIIIIIIIIIIIIIIIIIIIIIIIIIHHHIIHGIIIIIIIHIIIIIIIIIIIIIIIIIIIIIIIIIIIIIIIIIIIIIIIIIIHIIIIIIIIIIIIIIIIIIIIIIIIIIIIIIIIIIIIIIIIIDDDDD
@HISEQ:969:HM2KJBCX2:2:1103:16036:23838 2:N:0:ACTATGCA
GGAAATCCCATCCCCAACTATCCCTATTAATCATTACGGTGATCCTAGAAACCAACAAAATAGAACCATGCCGTCCTATTCTATTATTCCATGCTAATGTATTCGAGCAAAAATGCCTGCTTTAAACACTCTAATTTTTTCAAGGTAAAGTCCTGGATCCGCAAGACACCCAATAAAGGACATCAAGTTTCTCCAGAAGGTGAGAAATCAACAGTAACAGTTCATACCCCTTAAGGCATGACCATCACGTCAATCCCGAAATTCAACTACGAGCTTTTTAACTGCAACAACTTTAATATACGCTATTGGAGCTGGAATTACCGCGGCTGCTGGCACCAGACTTGCCCTCCAA
+
DDDDDIIIIIIIIIIIIIIIIIIIIIIIIHIIIIIIIIHIIIIIIIIIIIIHIIIIIIIHIIHIIIIIIHHGIIHIIIIIIIIIIIIIHIHHHFHHIGIIIHHHIHHHIIIIIIIIIIIIHIIIIIHIHHIIIIIHIIIIIIIFEHIIIIHHIIIIHCIIIIIHIIIIIIIIIIIIIIIIIHIIIIIIHHIHIIIIIIIH9HHIIIIHIIIIIIIIIGIIIIIIIIGIIIIIIIGIIIIGIIIHIIIIIFGIHEIIIIIIIIIIIIIIIHIIHIIIIIIIIIIIIIIIIIIIHIIIIIHIIIIIIIIIIIIIIIIIIIIIIIIHIIIIIIIIIIIIIIIIIIIIIIIDDDDD
@HISEQ:969:HM2KJBCX2:2:1103:14580:23818 2:N:0:ACTATGCA
GGAAATCCCATCCCCAACTATCCCTATTAATCATTACGTCGATCCTAGAAACCAACAAAATAGAATCAAACGTCCTATTTCGTTATTCCATGCTAATGTATTCAAGCGTGAGCCTGCTTTAAACACTCTAATTTTTTCAAAGTAACAGTCCTGATTCCCCATGACACCAAATTAATGACATCATGGTTCGTCAGAAGGTAGGAATCAATAATACCAGTACGTACAATAGCACGACCAATAAATTGATCCCGAAATTCAACTACGAGCTTTTTAACTGCAACAACTTTAATATACGCTATTGGAGCTGGAATTACCGCGGCTGCTGGCACCAGACTTGCCCTCCAA
+
DDDDDIIIIIIIIIIIIIIIIIIHIIIIIIIGIIIIIHIIIIIHIIIHIIIIIIIIHIIIIIHIIIIIIIIIIIIIIHIIIIIIIIIIIIIIIIIIIIIIHIIIIIIIIIIIIIIIIIIIIIIIIIIIIIIIIIIHHIIIIIIIIIIIIIIIIIIIIIIIIIIIIIIIIIIHHIIIIIIIIIIIIIIIIIHIIIIIIIIIIIIIIIIHIIIIIIIIIIIIIIIIIIIIIIIIIIIIIIIIHIIIIIIIHIIIIIIIIIIIIIIIIIIIIIIIIIIIIIIIIIHHIIIIIIIIIIIIIIIIIIIIIIIIIIIIIIIIIIIIIIIIIIIIIIIIIIIIIIIIDDDDD
@HISEQ:969:HM2KJBCX2:2:1103:4738:24238 2:N:0:ACTATGCA
GGAAATCCCATCCCCAACTATCCCTATTAATCATTACGGTGATCCTAGAAACCAACAAAATAGAATCATGCCGTCCTATTTTATTATTCCATGCTAATGTATTCAAGCAAAATGCCTGCTTTAAACACTCTAATTTTTTCAAAGTAAAGGTCCTGGTTCCCCGTGACACCCAATTAAGGGCATCGCGGTTCTCCAGAAGGTGAGAAATTGACTACACCAGTTCATACCCCTTAAGGCACGACCGATGTGTCAATCCCGAAATTCAACTACGAGCTTTTTAACTGCAACAACTTTAATATACGCTATTGGAGCTGGAATTACCGCGGCTGCTGGCACCAGACTTGCCCTCCAA
+
DDDDDIIHIHIIIIIIIIIIIIIIIIIIIIIIIIIIIHIIIIIIIIIIIIIIIIHIIHHIIHIIIIIIHHIHGIGHIIIIIIIIIIIIEHHIHIIHIIIIIGIIIIHHHIHIIIHIIIIIIIIHIIIIIHIIIIIIIIIIIHHIIIHIIHHIIIIIIIIIIIIIHHIIIIEIIIIIIIIIIIIIHEHIIIIHIIIIHIIIIIIIIIIIIHIIIIIIIGIIIIIIIHIIHHIIIIIIIIIIHHIIIIIIIHHIHHIIHIIIIIIIHIIIIIIIIIIIIIIIIIIIIIIIIIIIIIIIIIIIIIIIIIIIIIIIIIIIIIHIIIIIIIIIIIIIIIIIIIIIIIIIIIIDDDDD
@HISEQ:969:HM2KJBCX2:2:1103:19618:23591 2:N:0:ACTATGCA
GGAAATCCCATCCCCAACTATCCCTATTAATCATTACTTCAGTCCGCAAACACCAACAAAATAGAACCAAAGTCCTAACTTATTATTCCATGCTAATGTATTCATAGCCTGCAACGCCTGCTTTAAACACTCTAATTTTTTCAAAGTAAACGATCTAGTGCGCTGGTACCGGCTCAGTGAAGAGTAGCACCAGTGTCGCTAGAAGGATGGCTTGGCCAAGCCGGCACTCACACACGTCACCGTGGCGGGCCGGCTGCACCACACCAGAAATCCAACTACGAGCTTTTTAACTGCAGCAACTTTAATATACGCTATTGGAGCTGGAATTACCGCGGCTGCTGGCACCAGACTTGCCCTCCAA
+
@DDADIHIEIIIHEHIIIIIIIIFGHIIIIFHHHHHEHHIIIIHIHHIIIIHH=?<EH?EFHICFHHHHIIHIEHIHHHHGE@EHHIHIIIIHIICHIIIEGHGHHIEHHHIGHIIHIIIIHIHIIHGHHIFHIEHHIHH?GEHIIIHFGHIHHHHIIHHHEHHHHHIHIIHHIIIHEIHIIHHHIIIHHHIHIIIHHIIHHIHIHHIHHHIHHIIIIIHIHHIIIHIIIIIIIIHHIIIIHIIHHHHHIIIHIIIIIIHIHFHIIHIHHHIIIIHHHHHIHIIIHIIIHIHIIHIIIIIHGIIIIIFIIHG?IIIIHHIIIHEIHHDHHHGIIIIIIIIIIIIIIHHHGCHHHHIAADDD
@HISEQ:969:HM2KJBCX2:2:1103:8448:25052 2:N:0:ACTATGCA
GGAAATCCCATCCCCAACTATCCCTATTAATCATTACATCGATCCTAGAAACCAACAAAATAGAATCGGATGTCCTATTTCATTATTCCATGCTAATGTATTCAAGCGTGAGCCTGCTTTAAACACTCTAATTTTTTCAAGGTAACAGTCCTAATTCCCCGTGACACCAAATTAATGGCATTACGGTTCTTTAGAAGGTGAGAAATCAATAATATCAGTACATACCAACGGCATGACCGAAACATTGATCCCGAAATTCAACTACGAGCTTTTTAACTGCAACAACTTTAATATACGCTATTGGAGCTGGAATTACCGCGGCTGCTGGCACCAGACTTGCCCTCCAA
+
CDDDDIHIIIIIIIIIIIIIIIIHIIIIIHIIIHIIIIIIIIGHIIHIIIIIIIHIHIIHIHGHHGHIIDHHHIIIIHIIIIHHIIHE?HIHHHHEGIHIHHGHHIHIHHHIGIIIIIIIHIIIIIIGIIIIIIIIHIHHIHIHIIIIIIIIIIIHIIIIIIIIIIIIIIIIIIIIIIIGIIIIHIIIIIIIIIIIIIHIHIIIHIHHIIIIIIIIIIIIIHIIIIIIIIIIIIIIHIIIIIIIHGIIHIIIIIIIIHIIIIIIIIIIIIIIGIIIIIIIIIIIIIIIIIIIIIIGIIIIIIIIIIIIIIIIIIIIIGIIIIIIIIIIIIIIIIIIIIIIIIDDDDD
@HISEQ:969:HM2KJBCX2:2:1103:15769:24886 2:N:0:ACTATGCA
GGAAATCCCATCCCCAACTATCCCTATTAATCATTACGGTGATCCTAGAAACCAACAAAATAGAACCATGCCGTCCTATTCTATTATTCCATGCTAATGTATTCGAGCAAAAATGCCTGCTTTAAACACTCTAATTTTTTCAAGGTAAAGGTCCTGGATCCGCAAGACAACCAATTAAGGACATCAAGTTTCTCCAGAAGGTGAGAAATCAACAGCGACAGTTCATACCCCTTAAGGCATGACCATCACGTCAATCCCGAAATTCAACTACGAGCTTTTTAACTGCAACAACTTTAATATACGCTATTGGAGCTGGAATTGCCGCGGCTGCTGGCACCAGACTTGCCCTCCAA
+
DBBADIGHHHHIIIIIHIIIIIIIIIIIIIIIIIIIHIIIIIHIIIIIIIIIHIIIIHIIIHHHIHIHIFHIIIIIHIHHECHIIIIIHIIIIIIIHHFHHGHIHHEHHHIIIIHHIIGIIIHIHHIIIIHHIGIHIIIIIIIGCHGFHHHGIIIHFHEGIIIHEGHHHHHEEHFDIIIIIIIIIIHHFHHHHGIIIIIIIIGHHIII<IIIIIIIHHHGIIIIIIIGIIHHIIGIIIIIIIGIIIIIGIHFHGIIIIIIIIIIIIIIIIIIIIIIGIIIIIIIIIIIIIIIIIIIIIIIIIIIIIIIIIIIIIIIIIHC/IIIIIIIIIIIIIIIIIIIIIIIIIIIDDDDD
@HISEQ:969:HM2KJBCX2:2:1103:14217:25231 2:N:0:ACTATGCA
GGAAATCCCATCCCCAACTATCCCTATTAATCATTACGTTGATCCTAGAAACCAACAAAATAGAATCGAACGTCCTATTTCATTATTCCATGCTAATGTATTCAAGCGCGTGCCTGCTTTAAACACTCTAATTTTTTCAAAGTAACAGTCCTGATTCCCCACGACACCAAATTAATGACATCATGGCTCCTCAGAAAGGAGAAACCAATAACACCAGTACATACCAGAGGCATGACCGACGTATTGATCCCGAAATTCAACTACGAGCTTTTTAACTGCAACAACTTTAATATACGCTATTGGAGCTGGAATTACCGCGGCTGCTGGCACCAGACTTGCCCTCCAA
+
BDDDDIIIIIFHIIIIIHIIHIIIIIIIIIIIIIIIIIIIIIIGHIIIIIIIIIIIIIIIIIHIIIHIIIIHHIIIIIIIIIIIIIIIEEEHHIGHHIIIIGIIIIIIIHHIIIIIIIHIHIIIIIIHHIIIIIHIFIIIIIHIIHEIIIHIIIIIIIIIIIIIIIIIIIIIIIIIIIIIIIIHIIIIIIHIIIIIIIIIGIIIIIIIHHIIIIIIIIIIIIIIIIIIIIIIIIIIIIIII?IIHIIIIIIIIIIIIIIIIIIIIIIIIIIIHIHIIIIIIHIIIIIIIIIHIIIIIIIIIIIIIIIIIIIIIIIIIIIIIIIIIIIIIIIIIIIIIIIHHDDDDD
@HISEQ:969:HM2KJBCX2:2:1103:14651:25228 2:N:0:ACTATGCA
GGAAATCCCATCCCCAACTATCCCTATTAATCATTACTTTGGTCCTCAAACCAACAAAATAAAACCAAAGTCCTATTCTATTATTCCATGCTAATGTATCCAAGCAAACGCCTGCTTTGAACACTCTAATTTATTCAAAGTAAACCCTTGGAGTCCTGCTGTTGCAGGCCCCCAAGTATAGGGAAACCCCGAAAAGTACTTGCAACGCAAGACCAGTCGGACAATCCCGAAGTTCGACTACGAGCTTTTTAACTGCAACAACTTTAATATACGCTATTGGAGCTGGAATTACCGCGGCTGCTGGCACCAGACTTGACCTCCAA
+
DDCDDIHIIIIIIIIIIIIIIIIIIIIIHHHGHIIIIIIIIIIIIIIIIIIIIIIIIIIIIIHIIIIHHIIIIIIIIIIIIIIIIIIIIIIIHIIIIHIIIIIIIIIIIIIIHIIIIIIIIIIIIIHIIIIIIIIIIIIIIIIIIGIIIIIIIIIIIHIIIIIIIIIIIIEIHIIIIIIIIIIIIIIIIIIHIIIIIIIIIIIIIIIIIIIIIIIIIIIIHHIIIIHHHHIIIIIIIHIIIIIHIIHIIIIIIIIIHIIIIIIIIIIIIIIIIIIIIIIIIIIIIIIIIIIIIIIIIIIIIIIIIIIIIIIIIIIIIIDDDDD
@HISEQ:969:HM2KJBCX2:2:1103:1897:26119 2:N:0:ACTATGCA
GGAAATCCCATCCCCAACTATCCCTATTAATCATTACGGTGATCCTAGAAACCAACAAAATAGAACCATGCCGTCCTATTCTATTATTCCATGCTAATGTATTCGAGCAAAATGCCTGCTTTAAACACTCTAATTTTTTCAAGGTAAAGGTCCTGGATCCGCAAGACACCCAATAAAGGACATCAAGTTTCTCCAGAAGGTGAGAAATCAACAGTAACAGTTCATACCCCTTAAGGCATGACCATCACGTCAATCCCGAAATTCAACTACGAGCTTTTTAACTGCAACAACTTTAATATACGCTATTGGAGCTGGAATTACCGCGGCTGCTGGCACCAGACTTGCCCTCCAA
+
AADDDEIGHIHHHHHHHHHIIGEHHIIHIIIHEHHHHHHHHHIIIGHIIIIIHHIIIFFHHICHHGIHIEGHICHDDGEHHHHHIHHHHHEG?@HFEH?1<<GHIHHIGIHIIIHFHIHHIHHIIHHHHHHHIIIIIIEIIIIIIIIIIIHIHIHHHHHCIHIIIIIIHHHIIIIIIHIIIIIHIHIIHEIHIIIIIIIIIIIIIIHHIIIIIIIIIIIIIIIIIHIIIIIIIIHIIIIIIHIIHHHIIHFIIIIIIIIIIIIIIIIIIIIIIIIIIIIIIIIHIIIIIIIIIHIIIGIIIIIIIIIIIIIIIIIIIIIIIIIIIIIIIIIIIIIIIIIIIIIIIIIDDDDC
@HISEQ:969:HM2KJBCX2:2:1103:20804:26189 2:N:0:ACTATGCA
GGAAATCCCATCCCCAACTATCCCTATTAATCATTACGGTGATCCTAGAAACCAACGAAATAGAATCAGTCCGTCCTATTTCATTATTCCATGCTAATGTATTCAGACGATAGTCTGCTTTAAACACTCTAATTTTTTCAAAGTAACAGTCCTGATTTCCCATCACACCAAATAAATGGCATGAAAGTTCCTCAGAAGGTAGAGATCCATCTCACCAGTGCAGACAATTAAGCCTGACCAATGGGTAGACCCCGAAGTTCAACTACGAGCTTTTTAACTGCAACAACTTTAATATACGCTATTGGAGCTGGAATTACCGCGGCTGCTGGCACCAGACTTGCCCTCCAA
+
DDDDDIIIHIIIIIIIIIIIIIIIIIIIIIIIIIIIIIIIIIIIIHHHIIHIIIIIIIIIIIHIHHHIIIIIIIIIIHHHIIIHIIIHHHIIIHHIIIIIIIIHHIIIIIIHIHHIIIHIIIIIIIIIIIHIIIIIIIIIIIIIIIIIIHHHIIIIHHHIIIIIIIIIIIIIIIIIIIIIIIIIIIIIHIIIIIIIIIIIIIIIIIIIIHHHIIIIIIIIIIIIIIIIIIIIIIIIIIIIIIIIHGFIIIIIIIIIIIIIIIIIIIIIIIIIIIIIIIIIIIIIIIIIIIIIIIIIIHIIIIIIIIIIIIIIIIIIIIIIIIIIIIIIIIIIIIIIIIIIIIIDDDDD
@HISEQ:969:HM2KJBCX2:2:1103:21186:26184 2:N:0:ACTATGCA
GGAAATCCCATCCCCAACTATCCCTATTAATCATTACGTCAATCCTAGAAACCAACAAAATAGAATCAAACGTCCTATTTCATTATTCCATGCTAATGTATTCAAGCGTAAGCCTGCTTTAAACACTCTAATTTTTTCAAAGTAACAGTCCTGATTCCCCACGACACCAAATTAATGACATCGCGGTTCTTCAGAAGGTAGGAACCAATAATGCCAGTGCGTACCGAGGCACGACCGACAATCTGATCCCGAAATTCAACTACGAGCTTTTTAACTGCAACAACTTTAATATACGCTATTGGAGCTGGAATTACCGCGGCTGCTGGCACCAGACTTGCCTCCAA
+
DBD@D@?@G@C?F?GFD=<C@EHE?G1CFH?GH?DCECGCC=FG?1CH@FEHHHH=GHHHGF@FH1DG@EC<<<C0C11<1<FCEF?C?<<<11<C@HHFEHHHHHEGHCF?FHE@G@6BB1DCCIIHEGHHIHIHHHFHEHFCFB<GHHEAFH@EGIIHHHECHFHF8FGIHHF@EHGHCHDGHHIHI>IHIIIIIHIIIHHGIIIIHHHHIIIHIIIIHGIHIIIIIIHIIIIHHHHIHHFIHGHGEH?EHEHHHGEGHHHEHHIIIHIHHIIHIIGIHEHIIHHHFHHHEIGHIIIIIIIHHIIIIIHIIIIIIGIIIIIIIIHHIHHIHIIIIIHDDDDD
@HISEQ:969:HM2KJBCX2:2:1103:15367:26081 2:N:0:ACTATGCA
GGAAATCCCATCCCCAACTATCCCTATTAATCATTACGTCGATCCTAGAAACCAACAAAATAGAATCAAACGTCCTATTTCGTTATTCCATGCTAATGTATTCAAGCGTGAGCCTGCTTTAAACACTCTAATTTTTTCAAAGTAACAGTCCTGATTCCCCATGACACCAAATTAATGACATCATGGTTCGTCAGAAGGTAGGAATCAATAATACCAGTTCGTACAATAGCACGACCAATAAATTGATCCCGAAATTCAACTACGAGCTTTTTAACTGCAACAACTTTAATATACGCTATTGGAGCTGGAATTACCGCGGCTGCTGGCACCAGACTTGCCCTCCAA
+
@?@@@HIF@CC1DHE1E@GEFHIIGFHHIIEH@HHF@1<DEHG?GHHFH<CHH11<DHHHIG1FHIC<<CCGEHEDHEGH1<GFHHHC1@FFC1DGHFHHIFGHGCHHFD6<1DEDHHECCHBGHIHEFEHHFHHF<GHE@BD@HHEBFFA?FHEFEFCHHHFEIHHHEEHCCHGHFF@FHHHHGIHFHGIHHHHEGHG<CCHGH'FCHDCCEHHF?8HIHHHEHHIHHHHHHHHFCCD11<<AAEAA?<CGD<<FIHHEGHHCHIIHGC<HF@HHHG1GC1IHIHHHGHHHEF1?IHHIIHGIHIHHFGE??IIHHH@<HG?HGGCH@FHHC<11@?@GBB<00
@HISEQ:969:HM2KJBCX2:2:1103:7294:26437 2:N:0:ACTATGCA
GGAAATCCCATCCCCAACTATCCCTATTAATCATTACGGTGATCCTAGAAACCAACGAAATAGAATCAGTCCGTCCTATTTCACTATTCCATGCTAATGTATTCAGACGATAGTCTGCTTTAAACACTCTAATTTTTTCAAAGTAACAGTCCTGATTTCCCATCACACCAAATAAATGGCATGAAAGTTCCTCAGAAGGTAGAGATCCATCCTACCAGTGCAGACAATTAAGCCTGACCAATGGGTAGACCCCGAAGTTCAACTACGAGCTTTTTAACTGCAACAACTTTAATATACGCTATTGGAGCTGGAATTACCGCGGCTGCTGGCACCAGACTTGCCCTCCAA
+
DDDDDIIIHIIIIIIIHIIIIIIIIIIIIIIIIIIIIIHIIIIIIIIGIIIIIIHIIHHIIIHHIIIIIIIIIIIHIIIIIIIIHIIIIIIIIIIIIIIIIHIIIIIIIIIIIIIIIIIIIIIHIHIIIIIIIIIIIIIIHIIIIIIIIIIIIIIIIIIHIIIIIIIIIIIIIIIIIIIIIIIIIIIIIIIIIIIIIIIIIIIIIIIIIIIIIIIIIIIIIIIIIIIIIIIIIIIIIIIIIIIIIHHIIIIIIIIIIIIIIIIIIIIIIIIIIIIIIIIIIIIIIIIIHHIIIIIIIIIIIIIIIIIIIIIIIIIIIIIIIIIIIIIIIIIIIIIIIIIIIIIDDDDD
@HISEQ:969:HM2KJBCX2:2:1103:6180:26990 2:N:0:ACTATGCA
GGAAATCCCATCCCCAACTATCCCTATTAATCATTACAACGGTCCTAGAAACCAACAAAATAGAAGCGTTGTCCTATTCTATTATTCCATGCTAATGTATTCTGGCATATGCCTGCTTTAAACACTCTAATTTTTTCAAGGTAAAGGTCTTGGCTCCGAGCAACACCCAATAAAGGGCATTACCCTTCCCCAAGCGGTGAGGCCCAACCGCCCAGTACTCGTTACAAGAACGGACCAACCGGCCAAACCCAAAATTCAACTACGAGCTTTTTAACTGCAACAACTTTAATATACGCTATTGGAGCTGGAATTACCGCGGCTGCTGGCACCAGACTTGCCCTCCAA
+
BADDA?11<F?FHE@FHHF1<CGE@111DE@FHH?GCE?@EH<0C?1F?FCHE1C0DGHCEEH111<CDC?1<1D1<1<C@@?G<1<F1D1<D1@HH@HF?EDHHCGF@EGHGHHHHHHGIHHHEHHHGHGHFHHHHHIIIIIIIHHIIHFFIHHIGHIGHIIHHIHHIIHIIII;IIIIHHIIHHHIIHGIIIII>III;HIIIIIIIIGGIIIIHHCIFIIIIIIGIHIIIIIIIIIIIFHHIIIIIIIIIHHHIIIIHHHIHIHIIIIIIIIIIIIIIIHHGIIHHIIHHIIIIIHIIIIIIIIIIIIIIIIIIIIIIIIIHIIIIIIIIIIGIIIIDDDDD
@HISEQ:969:HM2KJBCX2:2:1103:10446:26701 2:N:0:ACTATGCA
GGAAATCCCATCCCCAACTATCCCTATTAATCATTACGGTGATCCTAGAAACCAACGAAATAGAATCAGTCCGTCCTATTTCATTATTCCATGCTAATGTATTCAGACGTTAGCCTGCTTTAAACACTCTAATTTTTTCAAAGTAACAGTCCTGATTTCCCATCACACCAAATGAATGGCATGAAAGTTCCTCAGAAGGTAGAGATTCATCTCACCAGTGCAGACAATTAAGCCTGACCAATGGGTAAACCCCGAAGTTCAACTACGAGCTTTTTAACTGCAACAACTTTAATATACGCTATTGGAGCTGGAATTACCGCGGCTGCTGGCACCAGACTTGCCCTCCAA
+
BBDADIGFHIIIIIIIHIIIIIIGHHIIIHGIIHHHIIIHEHIIHIIHIIIIHIHHIG0EFHHHHIIIIIIIEHHDEE@EHHHIIIIEHIFHHHIIHIHIIHHIIIHHIIHIIHFHEHIHHIHIHHIIHIIIIHIGIIIHHHIIHIHHHIIIHIHGHEIIIIIIIHIIIIIHHGHIIIIIIIIIIIIIIIHIIIHIIIIHHIIIIIIGIIIIIIIHIIHI<GIIIIIHIIIIIIIIIHHIHGHIHGDHIIIIIIIIIIIIIHGHIIHIIIHIIIIIIIIIIIIIIIIHEHIIIIIIHHIIIIIIIIIHIIHHHHHIIIIIIIIIIIIIIIIIIIIIIIIIIIIDDADD
@HISEQ:969:HM2KJBCX2:2:1103:18573:26805 2:N:0:ACTATGCA
GGAAATCCCATCCCCAACTATCCCTATTAATCATTACGGTGATCCTAGAAACCAACGAAATATAACCAAGCCGTCCTATTTCATTATTCCATGCTAATATATTCAGACGTTAGCCTGCTTTAAACACTCTAATTTTTTCAAAGTAATAGTCCTGATTTCCAATCACACCAAATAAATGGCATGAAAGTTCCTCAGAAGGTAGAGATTTATCTCACCAGTACAGACAATTAAGCCTGACCAATGGGTAAACCCCGAAGTTCAACTACGAGCTTTTTAACTGCAACAACTTTAATATACGCTATTGGAGCTGGAATTACCGCGGCTGCTGGCACCAGACTTGCCCTCCAA
+
D@<B@H1GHHIIEEHHCGHF@CGHHHIEHECHHIIGCCCHIC@CC@F@DCH1C1CG@@EHHF1DF?CFG111<DC<<1<<G?CGHIEC<C@G<1D@GHIHHD@HG?HHEGECH?<A<EEFDHGCHHFIHGEGGHHHIIHACHHFIIHFED<EIIHFHGHFDCHHH?EGEHHHHEHCHHFHHEIHHFFFE?HIHCIHIIHIHHIIIIIIGHHCECAEHGHHGHEHFEFHDGHDIHHEIHHHHH@EHGDHHIHEHGIHHEFFHHHEDGIHHIHHIIHHHHIIHHHIIHG@HHHHHHFEDHFHHH?HHHGIHEHHHIGHHIIHHIIHIIHIHHGEEFHIIIIHIIID@ADD
@HISEQ:969:HM2KJBCX2:2:1103:16734:27145 2:N:0:ACTATGCA
[truncated: 27,852,153 more chars]
