# Supplementary material for: Response of arbuscular mycorrhizal fungal community in soil and roots to grazing differs in a wetland on the Qinghai-Tibet plateau
Source: PeerJ. 2020 Jun 19;8:e9375. doi: 10.7717/peerj.9375 (PMC7307571; doi:10.7717/peerj.9375)
Supplement: Supplemental Information 21 [file peerj-08-9375-s021.zip › Root non-grazing 1-5/41.fastq]

@HISEQ:969:HM2KJBCX2:2:1101:4848:2120 2:N:0:ACTATGCA
GACCGTCAATACCCCAACTATCCCTATTAATCATTACGTCAATCCTAGAAACCAACAAAATAGAATCAAACGTCCTATTTCATTATTCCATGCTAATGTATTCAAGCGTGAGCCTGCTTTAAACACTCTAATTTTTTCAAAGTAACAGTCCTGATTCCCCACAACACCAAATAAATGACATCATGGTTCGTCAGAAGGGAGAAACCAACAATACCAGTACGTACCGAAGCACGACCGACATGATGGTCCCGAAATTCAACTACGAGCTTTTTAACTGCAGCAACTTTAATATACGCTATTGGAGCTGGAATTACCGCGGCTGCTGGCACCAGACTTGCCCCCAA
+
@DABDEHHHIIH@EHIHH@FHIIEH?HGHHIIIIIHHIIHGHIHHIH?@HHHEHHDHHEEHI1CHHIIIIHIIGHHHIHC?FHCHHH?@G@@HHGIIHHHHGIHHE@EHIHDFHHHHHHHHHFHHGHCH@CIHHGIIIIIIIIIIHHIHIHIEGECCCHHIDHIIHHICGHHHHHIIHHIIHFHHIHIIHHHHHFIIIIHHIGIIIIIIIIHHIIIGIGIIIIHGIHHGIIIIIHEFIIGFEGIHIIIIIHHIIIHHHHHFIIIIHIIIIHHHCIIIHIHHIIIIIIHIIIIIIIIIIHIIIIIGGIIIIHIIIIIIIIIIIIIIIIIIIGIHIIIIGHDBDDB
@HISEQ:969:HM2KJBCX2:2:1101:10629:2483 2:N:0:ACTATGCA
GACCGTCAATACCCCAACTATCCCTATTAATCATTACGTCGATCCTAGAAACCAACAAAATAGGTTCGATCGTCCTATTTCGTTATTCCATGCTAATGTATTCAAGCGCGAGCCTGCTTTAAGCACTCTAATTTTTTCAAAGTAACAGTCCTGTTTCCCCGCAACAACAAATTAATGCCATCACGGTTCTACAAGAAGGAGGGACCAGTGAGGCCAGTGCATACCAGTGGCACGACCAACCTACTGGCCCCGAAATTCAACTACGAGCTTTTTAACTGCAACAACTTTAATATACGCTATTGGAGCTGGAATTACCGCGGCTGCTGGCACCAGACTTGCCCTCCAA
+
0DD@DII0<GHICHF00<FGGHIG@FCHHIGI@HHE1<<GHII@G@E?@1CFH@CEHHHE?GE1<FFDCH?<G1D@FHIIIHCHE@<C11<11<C<EHHGHFIHCHHHHFHHIHHHEEHEHFHHHGHIIHHDFGB<?B1DHGFFAGGHFHHHEF=<DCGHHHFHHDGIIGIHIHHHFC?FGGEHD/?HFHHHIHGHHHHHFHH@GHGIHGIHHIGIIIHHFE=IHIIHCIIHHIHHEGFHHFHCHIHE/IHHHHHECFIHHDIHHFHIIHIIIIIIIHH@HHFCHIHEEEE<0IHIIHFFEIHEIHHHIIHIHHHHHDHCEFIIHHGGIIIHFHHEHE?EHADD@D
@HISEQ:969:HM2KJBCX2:2:1101:13044:2729 2:N:0:ACTATGCA
GACCGTCAATACCCCAACTATCCCTATTAATCATTACGTCAATCCTAGAAACCAACAAAATAGGATCAAACGTCCTATTTCATTATTCCATGCTAATGTATTCAAGCGTTAGCCTGCTTTAAACACTCTAATTTTTTCAAAGTAACAGTCCTGTTTCCCTGCAACACCAAATTAATGACATTACAGTTCTTCAAGAAGGAGGAACCAGTAAAGCCAGTACATACCAGAGGCACGACCAACTTACTAATCCCGAAATTCAACTACGAGCTTTTTAACTGCAACAACTTTAATATACGCTATTGGAGCTGGAATTACCGCGGCTGCTGGCACCAGACTTGCCCTCCAA
+
DDDCDIIHIIIIHHIIIIIIIIIIIIIIIIIIIIIHIIIIIIIHHIIIIIIIHHIIIIGIHIHHIIIIIIHIHIIIIIIIIIIIIIIHHIIIIIIIIHHIIIIHHIIIIIIIHIHHIIIIIIIIIIIIIIIHHIIIHIIIIIIIIIIHIHIIIHHIIIIHGIIIIIIIIIHIIIHHHIIIIIIIIIHHHHHIIIIIHHIHHHIHIHHIIIIIIHIIIIIIIHIIIIIIHHIIHIIIIIIIIIIHIIIHIIHIIIIIIIIIIIIIIIIIIIIHIIIIIIIIIIIIHHHIIIIIHIIIIHIHHIHIIIIIIIIGIIIIIIIIIIIIIIIIIIIIIIIIIIIIIDDDDD
@HISEQ:969:HM2KJBCX2:2:1101:2603:2835 2:N:0:ACTATGCA
GACCGTCAATACCCCAACTATCCCTATTAATCATTACGTCAATCCTAGAAACCAACAAAATAGGATCAAACGTCCTATTTCATTATTCCATGCTAATGTATTCAAGCGTTAGCCTGCTTTAAACACTCTAATTTTTTCAAAGTAACAGTCCTGTTTCCCTGCAACACCAAATTAATGACATTACAGTTCTTCAAGAAGGAGGAACCAGTAAAACCAGTACATACCAGAGGCACGACCAACTTACTAATCCCGAAATTCAACTACGAGCTTTTTAACTGCAACAACTTTAATATACGCTATTGGAGCTGGAATTACCGCGGCTGCTGGCACCAGACTTGCCCTCCAA
+
DDDDDIIHIIIIHHIIIIIIIIIIIIIIIIIIIIIIIIIGIIIIIIIIHIIIGHIIIHHIHHHIHIIIIIIIHHHIIIIIIIIIIIIHIIIIGIIIIIIIIIIIIIIIIIIHEIIIIIIIIIIIIIIHIIIIIIIIIIIHHH@IIHIIIIIHIIIIIIIIIIIIIIIIIIIIIIIIHIIIIIIIIIIIIIIIIIIIIIIIIIIIIIIIIIIIIIIIIIIIIIIIIIIIIIIIIIIIIIIIIIHHIIIIIIIIIIIIIIIIIHHIIIIIIIIIHIIIIIIIIIIIIIIIIIIIIIIIIIIIIIIIIIIIIIIIIIIIIIIIIIIIIIIIIIIIIIIIIIIIIDDDDD
@HISEQ:969:HM2KJBCX2:2:1101:10167:3461 2:N:0:ACTATGCA
GACCGTCAATACCCCAACTATCCCTATTAATCATTACATCGATCCTAGAAACCAACAAAATAGAATCGGATGTCCTATTTCATTATTCCATGCTAATGTATTCAAGCGTGAGCCTGCTTTAAACACTCTAATTTTTTCAAGGTAACAGTCCTAATTCCCCGTGACACCAAATTAATGGCATTACGGTTCTTTAGAAGGTGAGAAATCAATAATATCAGTACATACCAACGGCATGACCGAAACATTGATCCCGAAATTCAACTACGAGCTTTTTAACTGCAACAACTTTAATATACGCTATTGGAGCTGGAATTACCGCGGCTGCTGGCACCAGACTTGCC
+
DDDDDIIHHIIHHIIIIIIIIIIIIIIIIIIIIIIIIIIIIIIIIIIHIIIIIIIIIIIIIIIIHIIGEHHIIGHIIIHIIIHIIIIHIFHIHIIIIIIIHIIHIIIIIIIIIIIIHHHIIHIIIIIIIIHIIIIIHIIIIIIIIIIIIIIIIIIIIIIIIIIIIIIIIHHIIIIIIIIIIIIIIIIIHIIIIIIIIIIIIIIIIIIIIIIIIIIIIIIIIIIIIHIHIIIIIIIIGIIHIIIIIIIIIIIIIIIIIIIIIIIIIIIIIIIIIIIHIIIHIIIIIIIIIIIHIIIIIIHIHHIIIIIIIIIIIIIIIIIIIIIIIIIIIIIIIIIIDDDDD
@HISEQ:969:HM2KJBCX2:2:1101:9105:2817 2:N:0:ACTATGCA
GACCGTCAATACCCCAACTATCCCTATTAATCATTACGTCAATCCTAGAAACCAACAAAATAGGATCGAACGTCCTATTTCATTATTCCATGCTAATGTATTCAAGCGTTAGCTTGCTTTAAACACTCTAATTTTTTCAAAGTAACAGTCCAAATTCCCCGCAACACCAAATTAATGGCATTACGGATCATCAGGAAGGAGGAATCAGTGAGACCAGTACATACCAGAGGCATGACCAACCTACTAACCCCGAAATTCAACTACGAGCTTTTTAACTGCAACAACTTTAATATACGCTATTGGAGCTGGAATTACCGCGGCTGCTGGCACCAGACTTGCCCTCCAA
+
DDDDDIICEHHIHHIIIIIIIIIIIHIIIIIIIIIIIIIIIIIIIIIHIIIIIIIIFIIIIIIIHIIIIIIIIIIIFHIIIIIIIIIIFHIIIIIIIIIIIIHHIHHIHIIHIHHHIIIIIIIIIIHIIIIIHGHFHIHHIIIIIIIIHHIIIHEEHIIIIIIHHHIHHHHIIIIIIIIIIIIIIIIIIIIIIHHIIIIIIIIIIIIIIIIIIIIIHHIIIIIIIIIIIIIIIIIIIIIIIIIHHIHIIIIIIIIIIIHIIIIIIIIIIIIIIIIIIIIIIIIIIIIIIIIIIIIIIIIIIIIIIIIIIIIIIIIIIIIIIIIIIIIIIIIIIIIIIIIIHD<0DD
@HISEQ:969:HM2KJBCX2:2:1101:18471:3708 2:N:0:ACTATGCA
GACCGTCAATACCCCAACTATCCCTATTAATCATTACGGTGATCCTAGAAACCAACAAAATAGAATCATGCCGTCCTATTTTATTATTCCATGCTAATGTATTCAAGCAAAAATGCCTGCTTTAAACACTCTAATTTTTTCAAAGTAAAGGTCCTGGTTCCTCGTGGCACCCAATTAAGGACATCACGGTTCTCCAGAAGGTGAGAAATTCACTACACCAGTTCATACCCCTTAAGGCACGACCGATGTGCAAATCCCGAAATTCAACTACGAGCTTTTTAACTGCAACAACTTTAATATACGCTATTGGAGCTGGAATTACCGCGGCTGCTGGCACCAGACTTGCC
+
DDDDDIHIIIIIHHIIIIIIIIIIIIIIIIIIIIIIIIIIHIIHIHIIIIIIIIIIHHICHIHHHIIEHHGIHHIGHHHHHIIIIIIHHHIHCHIHIHIIFEHIIIHIIIIIIIGIIIIIHIIIIHHHIHHIIIIIIIIIHHIIIIIIIIIIHIIHHIIIHHHHHHHIIIIIIIIIIIIIIIIIHIIIIIIIIIIIIIIIIIIIIIIIIHHIIIIIIIIIIIIIHIHIIIIIIHIIIIIIIIIHHGIIIIHHHIIIIIIIIIIIIIIIIIIIIIIIIIIIIIIIIIIIIIHIIIIIIIIIHIIIIIIIIIIIIIIIIIIIIIIIIIIIIIIIIIIIIIIIIIDDDDD
@HISEQ:969:HM2KJBCX2:2:1101:17249:4777 2:N:0:ACTATGCA
GACCGTCAATACCCCAACTATCCCTATTAATCATTACGTCAATCCTAGAAACCAACAAAATAGGATCAACGTCCTATTTCATTATTCCATGCTAATGTATTCAAGCGCGAGCCTGCTTTAAACACTCTAATTTTTTCAAAGTAACAGTCCTGATTCCCCACCACACCAAATTAATGACATGATGGTTCGTCAGAAGGTAGAAATCAGTAACACCAGTACGTACCGAAGGCACGACCAGCGTACTAATCCCGAAATTCAACTACGAGCTTTTTAACTGCAACAACTTTAATATACGCTATTGGAGCTGGAATTACCGCGGCTGCTGGCACCAGACTTGCCCTCCAA
+
DDDDDIIHHIIIIIIIHIIIIIIIIIHIIIIIIIIIIIIIIIIIIIIIHIIHHIIIIIIHIIIHIIIIIIHIIIIIIIIIIIIIIIIIIIIHIIHIIIIIIIHIHIHIIIHIIIIIIIIIIIIIIHIIIIIIIIIIIIIIIIIIIIIIIIIIIHIIHFHHIHHIIIIIIIIIIIIIIIIIHIIIHIIIIIIIIIIIIIIIIIIHIIIIIIIIIIIIIIIIIIIIIIIIIIIIIIIIIIIIIIIHIIIIIIIIIIIHIIIIIIIIIIIIIIIIIIIIIIIIIIIIIIIIIIIGIIIIIIIIIIIIIIIIIIHIIIIIIIIIIIIIIIIIIIIIIIIIIIIIDDDDD
@HISEQ:969:HM2KJBCX2:2:1101:19108:5304 2:N:0:ACTATGCA
GACCGTCAATACCCCAACTATCCCTATTAATCATTACGTCGATCCTAGAAACCAACAAAATAGAATCAAACGTCCTATTTCATTATTCCATGCTAATGTATTCAAGCGTAAGCCTGCTTTAAACACTCTAATTTTTTCAAAGTAACAGTCCTGATTCCCCACGACACCAAATTAATGACATCGCGGTTCTTCAGAAGGTAGGAACCAATAATGCCAGTGCGTACCGAAGCACGACCAACAATTTGATCCCGAAATTCAACTACGAGCTTTTTAACTGCAACAACTTTAATATACGCTATTGGAGCTGGAATTACCGCGGCTGCTGGCACCAGACTTGCCCTCCAA
+
DDDDDHHIIIIIIIIIHIIIIIIIIIIIIIIIIIIIIIIIIIIIIIIIIIIIIIIIIIIIIIIIIIIIHIIIIIHIHIIHIIIIIIIIIIHIGIIIIIIHIIIIIGIIIIIHHIIIIIIIIIIIIIIIIIIIIHHIIHIIIIIIIIHIIIIIIIIIIIIIIIIIIIIIIIIIIIIIIIIHIIIHHHIIIIIIIIIIIIIIIIIIIIIIIIIHIIIIIIIIIIIIIIIIIIIIIIIHHI=IIIHHIIIIIIIIIIIIIIIIIIIIIIIIIIIIIIIIIIIIIIIHIHIIIIIIIIIIIIIIIIIIIIIIIIIIIIIIIIIIIIIIIIIIIIIIIIIIIIIIDDDDD
@HISEQ:969:HM2KJBCX2:2:1101:19970:5385 2:N:0:ACTATGCA
GACCGTCAATACCCCAACTATCCCTATTAATCATTACGTCAATCCTAGAAACCAACAAAATAGGATCAAACGTCCTATTTCATTATTCCATGCTAATGTATTCAAGCGTTAGCCTGCTTTAAACACTCTAATTTTTTCAAAGTAACAGTCCTGTTTCCCTGCAACACCAAATTAATGACATTACAGTTCTTCAAGAAGGAGGAACCAGTAAAGCCAGTACATACCAGAGGCACGACCAACTCTCTAATCCCGAAATTCAACTACGAGCTTTTTAACTGCAACAACTTTAATATACGCTATTGGAGCTGGAATTACCGCGGCTGCTGGCACCAGACTTGCCCTCCAA
+
DDDBDIIIIIIIIIII0GHIIIIIIIIIIIIIIIIIIIIIIIIIHHIIIIIHIIIIEHIIHIHHIIIIHHIHIIIIIIIIIIIIIIHHIIIIIIIIIIIIIIIIIIHIIIIIIHHHIIHIIIIIIIIIIIIHHIIHIIIIIIIIHIIIIIIIIIIIIIIIIIIIIIIIIIHIIIIIIIIIIHIIIIHIHIIIIIIIIIIHIIIIIIIIIIIHIIIIIIIIIIIIIIIIIIIIIIIIHIGHHHHHHIHFIIIIIIIIIIIIIIHIIIIIIIIIIIIIIIIIIIIIIIIIIIIIIIIIIIIIIIIIIIIIIIIHIIIIIIIIIIIIIIIIIIIIIIIIIIIIIDDDDD
@HISEQ:969:HM2KJBCX2:2:1101:8133:5754 2:N:0:ACTATGCA
GACCGTCAATACCCCAACTATCCCTATTAATCATTACGTCGATCCTAGAAACCAACAAAATAGAATCAAACGTCCTATTTCATTATTCCATGCTAATGTATTCAAGCGCGAGCTTGCTTTAAACACTCTAATTTTTTCAAAGTAACAGTCCTGATTTCCCGCGACACCAAATTAATGACATCGTGGTTCGTCAGAAGGGAGAAACCAATAATGCTAGTACGTACAAAGTACGACCGACATATTAGTCCCGAAATTCAACTACGAGCTTTTTAACTGCAACAACTTTAATATACGCTATTGGAGCTGGAATTACCGCGGCTGCTGGCACCAGACTTGCCCTCCAA
+
DCDBDHIHIIIHIIIHIIIIIIHIHHIIHHIIIIIIIIIIIIIIIIHHIIIIHHIIIIIHIGCHIIIHIIHHIHIIIIGHIIIIIIHEHIIIIIIIIIIIIGIHIIIGHHHIIIIIHHIIIIIIIIIIIHHHIHIIIIIHIHHIIIHIHHIIHIIIIIIHIHIHIIIGIIIHIHIIHIGIIIIIIIHIIIIIIIIIHHHIIIIIIIIIIIIIIIIIIIIIIIIIIIIIIIIIIIIIIIIIIIHIIHIHIIIIIIIIIIIIIIIIGIIIIIIIHIGIIIIIIIIIIIHIIIHHIIIIIHIIIIIIIIIIIIIIIIIIIIIIIIIIIIIIIIHIIIIIIIIDCDD@
@HISEQ:969:HM2KJBCX2:2:1101:11288:5967 2:N:0:ACTATGCA
GACCGTCAATACCCCAACTATCCCTATTAATCATTACGTCAATCCTAGAAACCAACAAAATAGGATCAACGTCCTATTTCATTATTCCATGCTAATGTATTCAAGCGCGAGCCTGCTTTAAACACTCTAATTTTTTCAAAGTAACAGTCCTGATTCCCCACCACACCAAATTAATGACATGATGGTTCGTCAGAAGGTAGAAATCAGTAACACCAGTACGTACCGAAGGCACGACCAGCGTACTAATCCCGAAATTCAACTACGAGCTTTTTAACTGCAACAACTTTAATATACGCTATTGGAGCTGGAATTACCGCGGCTGCTGGCACCAGACTTGCCCTCCAA
+
DDDDDHIHHIIIIHIGIIHIIIIHHIIIIHIIIIIIHIIIIIIIIIIHIGIIIIIHIHIGIHHHEHIIHIIIIIIIIIIIHIIIIIIIHIIIIIIIIIIIIIIIIIIIIIIIIIIIIIIIIIIHIIIIIHIIIIIIIIIHIIIIIIIIIIIIIIIIIIHIIIIIIIIIHIIIIIIIIIIIIIIIIIIIIIIIIIIIIIIIIIIIIIIIIIIIIIIIIIIIIIIIIIIIIIIIIIIIIIIIIIIHIIIIIIIIIIIIIIIIIHIIIIIIIIIIIIIIIIIIIIIIIIIIIIIIIIIIIIIIIIIIIIIIIIIIIIIIIIIIIIIIIIIIIIIIIIIIIIIIDDDDD
@HISEQ:969:HM2KJBCX2:2:1101:3885:5789 2:N:0:ACTATGCA
GACCGTCAATACCCCAACTATCCCTATTAATCATTACGTCGATCCTAGAAACCAACAAAATAGGGTCAAACGTCCTATTTCATTATTCCATGCTAATGTATTCAAGCGTGTGCCTGCTTTAACACTCTAATTTTTTCAAAGTAACGGTCCTGATTCCCCATGACACCAAATTAATGACATCACAGTTCGTCAGAAGGTAGAAATCAATAATACCAGTGCATACCGGAGGCACGACCAATATATTGATCCCGAAATTCAACTACGAGCTTTTTAACTGCAACAACTTTAATATACGCTATTGGAGCTGGAATTACCGCGGCTGCTGGCACCAGACTTGCCCTCCAA
+
DDDDDIIIIIIIIIIIIIIIIIIIIIIIIIIIIIIIIIIIIIIIIIIIIIIIIIIIIIGIIIHIIIIIIIIIIIIIIIIIIIIIII1CHIIIHIGIIIIIIIIHIIIIIIIIIIIIIIHHHHIIIIIIIIIIIIIIIIIIIHIIIHIIIIIIIIIIIIIIIIIIIIIIIIIIIIIIIIIIIIIIIIIIIIIIIIIIIIIIIIIIIIIIIIIIIIIIIIIIIIIIIIIIIIIIIIIIIIIIIIIIIIIIIIIIIIIIIIIIIIIIIIIIIIIIIIIIIIIIIIIIIIIIIIIIIIIIIHHHIIIIIIIIIIIIIIIIIIIIIHIIIIIIIIIIIIIIIIIIDDDDD
@HISEQ:969:HM2KJBCX2:2:1101:12824:6239 2:N:0:ACTATGCA
GACCGTCAATACCCCAACTATCCCTATTAATCATTACGTCAATCCTAGAAACCAACAAAATAGGATCAAACGTCCTATTTCATTGTTCCATGCTAATGTATTCAAGCGTTAGCCTGCTTTAAACACTCTAATTTTTTCAAAGTAACAGTCCTGTTTCCCTGCAACACCAAGTAAATGACATCACAGTTCTTCAAGAAGGAGGAATCAGTGAGGCCAGTGCATACCAGTGGCACGACCAACCTACTGACCCCGAAATTCAACTACGAGCTTTTTAACTGCAACAACTTTAATATACGCTATTGGAGCTGGAATTACCGCGGCTGCTGGCACCAGACTTGCCCTCCAA
+
BBDDDHHGHIIHGHIIIIIIIIIIIHHIIIIIIIIIIIIHHIIIIIIIGHIIGIIIIIIIIIHHIIIIIIHHHIIIIIIIIIIIEHFFHFHIHIIIH1IIHGIHIIIIIIIIIHIIIHIIIIIIIIIHIIHIIHIIHIIIIIIIHIHIHHHIIIIHIIIHHIHIIHHIIIIIIIIIIIIIGHGHEHGDHHIIIIIIIIIIIIIIIIIIIIIIIIIIIIIIIIIIIIHIIIIIIIIIIIIIIFHHHIIIIIIIIHIHIHIIIIIIIIIIIIIIIIIIIIIIIIIIHHIHHIIIIHIHHGHFGIIIIIIIIIIIIIIIIIIHIIIIIIIIIIIIHIIIIIIIHDDDDD
@HISEQ:969:HM2KJBCX2:2:1101:19478:6035 2:N:0:ACTATGCA
GACCGTCAATACCCCAACTATCCCTATTAATCATTACGTCAATCCTAGAAACCAACAAAATAGGATCAACGTCCTATTTCATTATTCCATGCTAATGTATTCAAGCGCGAGCCTGCTTTAAACACTCTAATTTTTTCAAAGTAACAGTCCTGATTCCCCACCACACCAAATTAATGACATGATGGTTCGTCAGAAGGTAGGAATCAGTAACACCAGTACGTACCGAAGGCACGACCAGCGTACTAATCCCGAAATTCAACTACGAGCTTTTTAACTGCAACAACTTTAATATACGCTATTGGAGCTGGAATTACCGCGGCTGCTGGCACCAGACTTGCCCTCCAA
+
@DDADCCDDHHHH<DECGCHC@HHIFHHG@HHHIICDHIIII1GECEGHHHIIIHE<CGH@H1<G?G1DCEEHH=DF1<F?HIHH@CHHIEECFEHHHHFGHGHHFCCHIIIFIHHIIHFHHIFH?GFECGCCHIIGIIECHHIIIHHHGHEHHHH?HCCHDHEHHHGHEDCGGHFHIIIFHHC?DIHHHIHHHIIIHHHIHHHEGHHIHHIHIHFIIIIHHHHH?IHCHHHHFDHIIIHGHHEGGHHCHHE@@EIIIIHHCGEEHHHIHEHGDHEHHIIIHIHEEIHGGHHGCCCFHFGFEFHGHEHIIIIIIGIIIHIHIHIIHHIIIHHIIIHHDCIDDCCD
@HISEQ:969:HM2KJBCX2:2:1101:7312:6292 2:N:0:ACTATGCA
GACCGTCAATACCCCAACTATCCCTATTAATCATTACATCGATCCTAGAAACCAACAAAATAGAATCGGATGTCCTATTTCATTATTCCATGCTAATGTATTCAAGCGTGAGCCTGCTTTAAACACTCTAATTTTTTCAAGGTAACAGTCCTAATTCCCCGTGACACCAAATTAATGGCATTACGGTTCTTTAGAAGGTGAGAAATCAATAATATCAGTACATACCAACGGCATGACCGATACATTGATCCCGAAATTCAACTACGAGCTTTTTAACTGCAACAACTTTAATATACGCTATTGGAGCTGGAATTACCGCGGCTGCTGGCACCAGACTTGCCCTCCAA
+
DDDDDIIHIIIGHHGIIIIIIIIIIIIIIIHIIIIIIIIIIIIIIIIIHIIIHIIIIIIHIIIIIIIIHHIIIIIIIIIIIIIIIIIIIIIIIIIIIIIIIHIIIHIHIIIIIIGIIIIIIIIIIIIIIIIIIIHHIIIIIIIIIIIIIIIIIHIIIHIIIIHIIIIIIIIHIIIIIHIIIIIIIIIHIIHIIIIIIIIIIIIIIIIIIIIIIIIIIIIIIIIIIIIIIIHIIIIIIIIIIIIIHHIIIIIHIIIIIIIIIIIIIIIIIIIIIIIIIIIIIIHHIIIIIIIIIHIIIIIIIIIIIIIIIIIIIIIIIIIIIIIIIIIIIIIIIIIIIHIIIIDDDDD
@HISEQ:969:HM2KJBCX2:2:1101:20116:6141 2:N:0:ACTATGCA
GACCGTCAATACCCCAACTATCCCTATTAATCATTACGGTGATCCTAGAAACCAACAAAATAGAACCATGCCGTCCTATTCTATTATTCCATGCTAATGTATTCGAGCAAAAATGCCTGCTTTAAACACTCTAATTTTTTCAAGGTAAAGGTCCTGGATCCGCAAGACACCCAATAAAGGACATCAAGTTTCTCCAGAAGGTGAGAAATCAACTGTAACAGTTCATACCCCTTAAGGCATGACCATCACGTCAATCCCGAAATTCAACTACGAGCTTTTTAACTGCAACAACTTTAATATACGCTATTGGAGCTGGAATTACCGCGGCTGCTGGCACCAGACTTGCCCTCCAA
+
DDDDDIIHHIIIHIIIIIIIIIIIIIIIIIIIIIIIIIIIIIIIIIIIIIIIIIIIIIIIIIHIIIIIIIIIIIIIIIIIIIIIIHIIIIIIIIIIFHHHIGHHIIIIIIIIIIIIIIIHIIIIIIIIIIIIIIIIIIHIIHIIIIIHHHHHIIIHHHIIIIIIIIIIIIHIIIIIIHHGIHHHIIIIIHHIIIIIIIIIIIIIHIIIIIIIIHIIIHIIIIIIIIIIIIIIIIIIHIIHHIIIIIIIIIHHIIHIIIIIIIIIIIIIIIIIIIIIIIIIIIIIIIIIIIIIIIIIIIIIIIIIHIIIIIIIIHIIIIIIIIIIIIIIIHIIIIIIIIIIIIIIIIIIDDDDD
@HISEQ:969:HM2KJBCX2:2:1101:13138:6513 2:N:0:ACTATGCA
GACCGTCAATACCCCAACTATCCCTATTAATCATTACGTCAATCCTAGAAACCAACAAAATAGGATCAAACGTCCTATTTCATTATTCCATGCTAATGTATTCAAGCGTTAGCCTGCTTTAAACACTCTAATTTTTTCAAAGTAACGGTCCTGTTTCCCTGCAACACCAAATTAATGACATTACAGTTCTTCAAGAAGGAGGAACCAGTAAAGCCAGTACATACCAGAGGCACGACCAACCTACTAATCCCGAAATTCAACTACGAGCTTTTTAACTGCAACAACTTTAATATACGCTATTGGAGCTGGAATTACCGCGGCTGCTGGCACCAGACTTGCCCTCCAA
+
DDDDDHIIIIIIIIIHIIHIIIIHIIIIIGI@@GHHIHIIIIHIIIIIHIIIGHHIIIIIIIIIHIIIIIIHHIIIIIIIIIIIIIIIIIIIIIHIIIIHIHIIIHHHHHHHFIHHHHHHHIHIIIIIIIIIIIHIHHIIIIIHIIIIIIIHIHHHHGHHIIIIIHHGIHHHHIHHHHHIIIIIIIIIHIIIIIIIIIHHIIIIHIIHIIIIHIGHHIIIIIIIIHIIIIIIIIIIIIIIIIHHHHHHIIIIIHHFHIGIHGEHHIIIIIIIIIIIIHIHHEIIHIHHHIHIHHCIIIIIHIHIIIIIIIIIIIIHIIIIIIHIIIIIIIIIIIHEIIIIHBDDDD
@HISEQ:969:HM2KJBCX2:2:1101:21023:6537 2:N:0:ACTATGCA
GACCGTCAATACCCCAACTATCCCTATTAATCATTACGTCGATCCTAGAAACCAACAAAATAGAATCAAACGTCCTATTTCATTATTCCATGCTAATGTATTCAAGCGTAAGCCTGCTTTAAACACTCTAATTTTTTCAAAGTAACAGTCCTGATTCCCCACGACACCAAATTAATGACATCGCGGTTCTTCAGAAGGTAGGAACCAATAATGCCAGTGCGTACCGAAGCACGACCAACAATTTGATCCCGAAATTCAACTACGAGCTTTTTAACTGCAACAACTTTAATATACGCTATTGGAGCTGGAATTACCGCGGCTGCTGGCACCAGACTTGCCT
+
DDDDDC@EE<D?@GE=HI1DCF@HHGDHHE@@CHHHII<CE<GGEHIHHEH@FHIIG@FHFE?GH1CCHHE@1D@<F<FEHEDEGH@F1G?FHDF<D?DGFE@GHHEHFEEDFF<FGCFGDHHIHIHIH;IHCEGHGHHIHHHHHBHEHHIEHHF1HGGGHGHHIHHFHHIEFIHIHHGGHDCCHHGF<C?EIHCHGCEHIHHF8EHHECCH:FIHG:HHHHE=HF1FHIHDHHEHHGGFHH@@7C#HHD1<1EEEIHEHGCEGGGIIHGHEECIHIHHF@?HIHHHEGGCCCIFHC@IHHFCCEHHIIIHHF?IIIIIIGIH@HHEHHHHHFHHADDDB
@HISEQ:969:HM2KJBCX2:2:1101:12176:6720 2:N:0:ACTATGCA
GACCGTCAATACCCCAACTATCCCTATTAATCATTACGTCGATCCTAGAAACCAACAAAATAGAATCAAACGTCCTATTTCATTATTCCATGCTAATGTATTCAAGCGTGAGCCTGCTTTAAACACTCTAATTTTTTCAAAGTAACAGTCCTGATTCCCCACAACACCAAATAAATGACATCATGGTTCGTCAGAAGGGAGAAACCAACAATACCAGTACGTACCGAGGCACGACCGACATGATGGTCCCGAAATTCAACTACGAGCTTTTTAACTGCAGCAACTTTAATATACGCTATTGGAGCTGGAATTACCGCGGCTGCTGGCACCAGACTTGCCCTCCAA
+
DDDDDIIIIIIIIIIIIIIIIIIIIIIIIIIIIIIIIIIIIIIIIIIIIIIIIGIIHHIIIIIIIIIIHIIIIIHHIIIIIIIIIIIIIIIHHIIIIIIIIHHHIIIIIIIIHIIIIIIHIHIIIIIIIIIIIIIIIIIIIIIIIIIIIIIHIIIIIGIIHIIIIIIIIIIIIIIIHHIIIIIIIIIIIIIGIIIIIIIIIHIIIIIIIIIIIIIIIIIIIIIIIIIIIIIIIIIIIIIIIIHIIIIIIIGIIIHHIIIIHHIIIIIIIIIIIIIIIIIIIIIIIIIIIIIIIIHIIIIIIIIIIIIIIIIIIIIIIIIIIIIIIIIIIIIIIIHIIIIIDDDDD
@HISEQ:969:HM2KJBCX2:2:1101:11221:7129 2:N:0:ACTATGCA
GACCGTCAATACCTCAACTATCCCTATTAATCATTACGTCGATCCTAGAAACCAACAAAATAGAATCAAACGTCCTATTTCATTATTCCATGCTAATGTATTCAAGCGTAAGCCTGCTTTAAACACTCTAATTTTTTCAAAGTAACAGTCCTGATTCCCCACGACACCAAATTAATGACATCGCGGTTCTTCAGAAGGTAGGAACCAATAATGCCAGTGCGTACCGAAGCACGACCAACAATTTGATCCCGAAATTCAACTACGAGCTTTTTAACTGCAACAACTTTAATATACGCTATTGGAGCTGGAATTACCGCGGCTGCTGGCACCAGACTTGC
+
DDDDDIGHHIIIIHIIIIIIIIIIIIIIIIIHIIIIIIIIHIIGIIIIHIIIIIIIIIIIIIIIHIHIHIIIIIIIHIIIIIIIIIIHIIIIIIIIIIIIIGHIIIIIIIIIIIHIHHIIIIIIIHIIIIIIIIIIHIIIHIIIIIIIIIIIHIIIIIHIIIIIIIIIIIIIIIIIIIHIIIIIIIIIIIIIIIIIIIIIIIIIIHIIHIIIIIIIIIIIIIIIIIIIIIIIIIIHFIIIIIIIIIIIIIIIIIIIHIIIHHHIHIIIIIIIIHIIIIIIIIIIIIIIIIIIHIIIIIIIIIIIIIIIIIIIIIIIIIIIIIIIIIHG1IIIIDDDDD
@HISEQ:969:HM2KJBCX2:2:1101:3883:7492 2:N:0:ACTATGCA
GACCGTCAATACCCAACTATCCCTATTAATCATTACATCGATCCTAGAAACCAACAAAATAGAATCGGATGTCCTATTTCATTATTCCATGCTAATGTATTCAAGCGTGAGCCTGCTTTAAACACTCTAATTTTTTCAAGGTAACAGTCCTAATTCCCCGTGACACCAAATTAATGGCATTACGGTTCTTTAGAAGGTGAGAAATCAATAATATCAGTACATACCAACGGCATGACCGAAACATTGATTCCGAAATTCAACTACGAGCTTTTTAACTGCAACAACTTTAATATACGCTATTGGAGCTGGAATTACCGCGGCTGCTGGCACCAGACTTGCCCTCCAA
+
DDDDDIIIIIIIIIIIIIIIIIIIIIIIIIIIIIIIIIIIIIIIIIIIIIIIIIIIIIHIIFHHIIIIIIIIIHIIIIIIIIIIIHHHIIIIIIIHIIIHIIIIHHHHIIIIIIIIIIIIIIIIIIIIIIHHIIIIIIIIHIIIIIIIIIIIIIIIIIIIIIIIIIIIIIIIIIIIIIIIIIIIIIIIIIIIIIIIIIIIIIIIIIIIIIIIIIIIIIIIIIIIIIIIIIIIIIIIIIIIIIIIHIIIIIIIIIIIIIIIIIIIIIIIIIIIIIIIIIIIIIIIIIIIIIIIIIIIIIIIIIIIIIIIIIIIIIIIIIIIIIIIIIIIIIIIIIIIIIIIIDDDDD
@HISEQ:969:HM2KJBCX2:2:1101:4543:7577 2:N:0:ACTATGCA
GACCGTCAATACCCAACTATCCCTATTAATCATTACGGTGATTCAGAAACCAACAAAACAGGACCACCGTCCTATTCTATTATTCCATGCTAATGTATTCAGACGTAAGCCTGCTTTGAACACTCTAATTTTTTCAAGGTAAAGGTCCTGGTTTCCCACCACGCTAAATTAATAACATGATGGTTCCCCAGAAGGTAGAAATTCTACACACCAGTACAGACTTGGTAGCCTGACCAACGGTAGAACCCCGAAATTCAACTACGAGCTTTTTAACTGCAACAACTTTAATATACGCTATTGGAGCTGGAATTACCGCGGCTGCTGGCACCAGACTTGCCCTCCAA
+
BDDDDHIIIHIIIIIIIIIIIIIIIIIIGIIIIIIIHIHIIIIIIIEHHIIIHIIIIIIIDEHIIIIIIHIIHIHHCHHHIIIIIIIIIIFHIIIIIIIIIHHIIIIIHHIHIIIIIHGIIIIIHIIIHIIIIIIIHIIIIIIIIIHIIHHHIHIIIIHHIIIIIIIGHIIIIIIIIIHHIHHIIIIIIIIHHHIIIIIIIIIIIIIIIIIIIIIIIIIHIIIIIIIIIIIIIIIIIIIIHHDIIIIIIIIIIIIHGHIIIIIIGIIIIIHIHIIIIGIIIIIIIHHIIHIHIIIIIIIIIIIIIIIIIIIIIIIIIIIIIIIIIIIIIIIIIIIIIIIDDDDD
@HISEQ:969:HM2KJBCX2:2:1101:12500:7563 2:N:0:ACTATGCA
GACCGTCAATACCCCAACTATCCCTATTAATCATTACGTCAATCCTAGAAACCAACAAAATAGGATCGAACGTCCTATTTCATTATTCCATGCTAATGTATTCAAGCGTTAGCCTGCTTTAAACACTCTAATTTTTTCAAAGTAACAGTCCTGTTTCCCTGCAACACCAAATTAATGACATTACAGTTCTTCAAGAAAGAGGAATCAGTAAAGCCAGTACACACCATTGGCACGACCAACCTACTGACCCCGAAATTCAACTACGAGCTTTTTAACTGCAACAACTTTAATATACGCTATTGGAGCTGGAATTACCGCGGCTGCTGGCACCAGACTTGCCCTCCAA
+
DDDAD<0DCHE<<CG<EHCCCHHHIIIHEC<<FCC@F?<<<EHE@FFEFCF1GHHIIEHHHGHHHCHGDHEHHHIHIFHIGHHIHHE<1<<FEHECFHEHHFHGE1HGAHHHEIIHHHDGFFBCGHH@ECHHHHHHDHGGHIEIHG@GGCEHHHHG@@F@IHIIHEEFEHHHFF@CEHIHHEC<F//HHEC@FH@HGHFEHHG<0E?HH@HHG<FIHFGHHDFFCHE:IIIIHG9C6EHHG8<D8;HDAHHHHEG?HGCHHEHGHGIHGHGECHHHHEHHEFEEHHH@HCFGG<<11HCHHEHHIIIGHHHHDCDEC/G@@?HHCEHG@EFCIH?HG@CCG@?@@D
@HISEQ:969:HM2KJBCX2:2:1101:14465:7680 2:N:0:ACTATGCA
GACCGTCAATACCCCAACTATCCCTATTAATCATTACGTTGATTCTAGAAACCAACAAAAATAGAATCTAACGTCCTATTTCATTATTCCATGCTAATGTATTCAAGCGCGTGCCTGCTTTAAACACTCTAATTTTTTCAAAGTAACATCCTGACTCCCCACAACATCAAATTAATGACATCATGATTCATCAGAAGGGAGAAATCAATGACATTAGTACGTACCAAAGGCACGACCGACGTATTGATCCCGAAATTCAACTACGAGCTTTTTAACTGCAACAACTTTAATATACGCTATTGGAGCTGGAATTACCGCGGCTGCTGGCACTAGACTTGCCCTCCAA
+
DADD@HHHHFHHHHHEHHCCEEHIHHIIIIIHFHHHIHCCHH@HHHHIIGFHEHHDEHHH?HH<FECHCEGH0FHHEFHC1FCHHIIHGEHIIGIIG@CFH@GGHIDEEIIIHHGFC@1FHGFGHEECGAGBEGH@GCHGIHEHFHHHGGBCDDFGHGGGHHHHFE@HFHHIHGH@FFCG<@CCEHECHGEDHHGIHHEIIHHCCHGGCHH@CFGIHHFECCFA-B@GHEEDH8CC?HHHEHHHHHIIHDIHHIHEIHEHG=IIIHGHHHHHHHCEEGGIHGIHHFHHECHEDHDIHHHCF@HGHIGIIHIHHIIIIIIIHHCCECEHHH@HD<C1HHHHC0?DD@
@HISEQ:969:HM2KJBCX2:2:1101:6298:8090 2:N:0:ACTATGCA
GACCGTCAATACCCCAACTATCCCTATTAATCATTACGTCGATCCTAGAAACCAACAAAATAGAATCAAACGTCCTATTTCGTTATTCCATGCTAATGTATTCAAGCGTGAGCCTGCTTTAAACACTCTAATTTTTTCAAAGTAACAGTCCTGATTCCCCATGACACCAAATTAATGACATCATGGTTCGTCAGAAGGTAGGAATCAATAATACCAGTACGTACAATAGCACGACCAATAAATTGATCCCGAAATTCAACTACGAGCTTTTTAACTGCAACAACTTTAATATACGCTATTGGAGCTGGAATTACCGCGGCTGCTGGCACCAGACTTGCCCTCCAA
+
DDDDDHHHIIIIIIIIIIIIIIIIIIIIIGIIIIHHIIIIIIIIIIIIIIIIIIIIIIIIIIIIIIIIHIIIHHIIIIIHIIIIIIIHIIIIIIIIIIIIIIIIIIIIIIIIHIIIIIIIIIHIIIIIIIIIIIHHIIIIIIIIIIIIIHIIIIIIIHIIIIIIIIIIIIIIIIIIIIIIIIIIIIIIIIIIIIIIIIIIIIIIHIIIIIIIHIIIIIHHIIIIIIIIIIIIIIIIIIIIIHHHIIIIIIIIIHIHFHIIIIIIIIIIIIIIIIIIIIIIIIIIIIIIIIGIIIIIGIIIIIIIIIIIIIIIIIIIIIIIIIIIIIIIIIIIIIIIIHIIDDDDD
@HISEQ:969:HM2KJBCX2:2:1101:9375:8260 2:N:0:ACTATGCA
GACCGTCAATACCCCAACTATCCCTATTAATCATTACGTCAATCCTAGAAACCAACAAAATAGGATCGAACGTCCTATTTCATTATTCCATGCTAATGTATTCAAGCGTTAACCTGCTTTAAACACTCTAATTTTTTCAAAGTAACAGTCCTGTTTCCCTGCAACACCAAATTAATGACATTACAGTTCTTCAAGAAGGAGGAATCAGTAAAGCCAGTACATACCATAGGCACGACCAACCTACTGACCCCGAAATTCAACTACGAGCTTTTTAACTGCAACAACTTTAATATACGCTATTGGAGCTGGAATTACCGCGGCTGCTGGCACCAGACTTGCCCTCCAA
+
ADDDD@GGHIIIHIIIIIIIIIIIIIIIIIIIIIIHIIIIIIIIIIIIGHHIII@HHIIIHHIIHHIIIHHIHGHIIIIIIHIIHHIIGIHIIIIHHHIIIHIHHIHIIHHIHHIIIIIIHIHIIIIIIIIHIIHIHHIIHIIHIIIIHIHIIIIIIIIIIHHIIIIIIIIIIHIIIIIHIIIIIIIIIIIIIIHIIIIIIIIIHHHIIIHGIHGIIIIIIIIIIIIIIIIIIIIIIGIIIHHHIIIIIIIHIIIIIIIIIIIIIIIIIIIIIIIIIIIIIIIIIIIIIIIIIIIIIIIIIIIIIIIIIIIIIIIIIIIHIIIIIIIIIIIIHIIHHIIHIDDDDD
@HISEQ:969:HM2KJBCX2:2:1101:16814:8050 2:N:0:ACTATGCA
GACCGTCAATACCCCAACTATCCCTATTAATCATTACGTCGATCCTAGAAACCAACAAAATAGAATCAAACGTCCTATTTCATTATTCCATGCTAATGTATTCAAGCGTACGCCTGCTTTAAACACTCTAATTTTTTCAAAGTAACAGTCCTGATTCCCCACGACACCAAATTAATGACATCGCGGTTCTTCAGAAGGTAGGAACCAATAATGCCAGTACGTACCGAAGCACGACCAACAATTCGATCCCGAAATTCAACTACGAGCTTTTTAACTGCAACAACTTTAATATACGCTATTGGAGCTGGAATTACCGCGGCTGCTGGCACCAGACTTGCCCTCCAA
+
0DDDDCC@@1DGCHEHHHI1<FGE1DEFGH1FHHHHH1D@<CC<DE?1<<<CF?CGHIIIHH<CGCHGE1<01<EC1<FHH?CC@H?H1<C1@<CEGFHHFHIHHHIIIHGHH@EEDEGGFCGBFCHEHGHHHH@8CGIIHIHFAHHHFEHIHHIIHH9EGEHDHHHC?GGIIHEFCFGFIHIIH=EHCG?IH;G?HHHFHHGHFG<GFEHHHEIHIIHIGHHGHHHHIFBHHEHHEHCCGHEDFHIHDHHHIHIHHHIHHEHIIHHHIGHIIHHHHHHIIIIHHG@FHCEEEDIIHIHIHH@IGIIHEIHDHHGIIIIIHHEIIIIHIHFHCHHIHIIH?BDB?
@HISEQ:969:HM2KJBCX2:2:1101:17584:9213 2:N:0:ACTATGCA
GACCGTCAATACCCCAACTATCCCTATTAATCATTACGTCAATCCTAGAAACCAACAAAATAGGATCGAACGTCCTATTTCATTATTCCATGCTAATGTATTCAAGCGTTAGCTTGCTTTAACCACTCTAATTTTTTCAAAGTAACAGTCCAAATTCCCCGCAACACCAAATTAATGGCATTACGGCTCATCAGGAAGGAGGAATCAGTGAGACCAGTAAATACCAGAGGCATGACCAACCTACTAACCCCGAAATTCAACTACGAGCTTTTTAACTGCAACAACTTTAATATACGCTATTGGAGCTGGAATTACCGCGGCTGCTGGCACCAGACTTGCCCTCCAA
+
@@BBDHHIIIII?GEGHH@C1DGHIIIIIIEHHE@EHHEGGE@<CCCGEHHG1FGHEE@<F@<<GHH==FHDFHHC@HEFH?H?GH?HG?CCFHII1<CEHCHFHHFHHHHEGAC<GB<CHHADHGCECHFFBFHHEHHE@G<GGIIIIHFGHHIIGGG$<..<CHH@FCCG?GCHIHHHHIIIEFC<EG0D#<CEIHEHHHCG@@HG@@GBFEEHHHH#HHIHFFHCCHG@HECEAGDFC<<CBHEIHGHCHF<D@CIIHIHDHIGC@EHEHEHGEHHCHH@IHG<CFG?HHHHHFHHHHHF@HHCEEEIHHHHDHHHHIIHH@C1CCIIHGCECCG?0C@@@DD
@HISEQ:969:HM2KJBCX2:2:1101:5804:9487 2:N:0:ACTATGCA
GACCGTCAATACCCCAACTATCCCTATTAATCATTACATCGATCCTAGAAACCAACAAAATAGAATCGGATGTCCTATTTCATTATTCCATGCTAATGTATTCAAGCGTGAGCCTGCTTTAAACACTCTAATTTTTTCAAGGTAACAGTCCTAATTCCCCGTGACACCAAATTAATGGCATTACGGTTCTTTAGAAGGTGAGAAATCAATAATATCAGTACATACCAACGGCATGACCGAAACATTGATCCCGAAATTCAACTACGAGCTTTTTAACTGCAACAACTTTAATATACGCTATTGGAGCTGGAATTACCGCGGCTGCTGGCACCAGACTTGCCCTCCAA
+
D0DD@CH<EHEGEFH=GHI1@E?<@1CH@G@1CEHFHHGH0CC@@<1CG@GF<GH@GEE@1F@GHHII0<0/<1CFDHF@1F1<FH<F1CF1@1<F1IGHHHEHHHHHHE@<?IHC?HHGHEHIIHH?HGIHHHIHF<GHHHHIIIHHC@CEHHEHHHCH8FGIHIGHHHFIIIIIIHHIHHH?/HHGGIIIIHH:HHHIIHIIIHH:IIIIIII<IIHHGH;IIIIIIIIIIIGIDIFHEHEHF<CIGHGIIIIIHIIHHGHCIIIHIIIIIIIIIIHEHHIGIIIIHIIIHHHHGIHIHHHIIIHIIIGHHHHIIIHHGIIIHGEHHHIIIHIIIIHCIHADDDD
@HISEQ:969:HM2KJBCX2:2:1101:8574:10462 2:N:0:ACTATGCA
GACCGTCAATACCCCAACTATCCCTATTAATCATTACGTCGATCCTAGAAACCAACAAAATAGAATCAAACGTCCTATTTCGTTATTCCATGCTAATGTATTCAAGCGTGAGCCTGCTTTAAACACTCTAATTTTTTCAAAGTAACAGTCCTGATTCCCCATGACACCAAATTAATGACATCATGGTTCGTCAGAAGGTAGGAATCAATAATACCAGTACGTACAATAGCACGACCAATAAATTGATCCCGAAATTCAACTACGAGCTTTTTAACTGCAACAACTTTAATATACGCTATTGGAGCTGGAATTACCGCGGCTGCTGGCACCAGACTTGCCCTCCAA
+
DDD0BHIGFHHHHHHHFHEGHIHCGEEGHHIEHHIIIIEHHHHFEGCHIEHEH@FGHEHHHHECHHHH1FHHHHIGH@E@<FHFHHICGGECGHIIGHHHHECHEEFHHIHHHEGFCHFHGHHHIHHHEEHHHHEHHHFHHHFHGHIHHFHHCHHIIHIC@C@GCHHHECDF0HHFEHF@HFHIHHIFHHCIIHCIHFHHCFHHHHHEHECHIHFCFC@GGHEEHEGHEGFHGE>CDFHHIHGHHHHCCFF@CGCIHGEHHHEF<F<1IH@<CCD1<E@ECD1@<CEHIHCCCCCCCC@CCIFIIHIHGG@CECC/CIHEG@EG@CC<HFC<<<<ECHE<00<D0
@HISEQ:969:HM2KJBCX2:2:1101:9681:10157 2:N:0:ACTATGCA
GACCGTCAATACCCAACTATCCCTATTAATCATTACATCGATCCTAGAAACCAACAAAATAGAATCGGATGTCCTATTTCATTATTCCATGCTAATGTATTCAAGCGTGAGCCTGCTTTAAACACTCTAATTTTTTCAAGGTAACAGTCCTAATTCCCCGTGACACCAAATTAATGGCATTACGGTTCTTTAGAAGGTGAGAAATCAATAATATCAGTACATACCAACGGCATGACCGAAACATTGATCCCGAAATTCAACTACGAGCTTTTTAACTGCAACAACTTTAATATACGCTATTGGAGCTGGAATTACCGCGGCTGCTGGCACCAGACTTGCCCTCCAA
+
DDDDDIIIIIIIIGHIHHIIHIIIIIIIIIIIIIIIIIIIIIIEHIIIIIIIHIIIIIIHIGHIIIIIHHCGEHHIHFGHIIGIHHHIIIEFHIIHIIIHHGHHHEHEGIIIHIIIHHIHHIIIIIHIIIIIIHIIHIIIIIIIHHHIIIIIIIIIHIHIGIIIHIHIIIIIIIIIIIIIIIIIIIHHIIIIIIIHIHIIIIIIIIIIIIIIIIIIIIIIIIIIIIIIIIIIIIIIIIIIIIIHDIIHIIIIIIIIIIHIIIIHIIIIIIIIIIIIIIIIIIIIIIIIIIIIIIIIIHIHGIIIIIIIIIIIIIHIIIIIIIIIIIIIIIIIIHIIIIIIIDDDDD
@HISEQ:969:HM2KJBCX2:2:1101:4295:10649 2:N:0:ACTATGCA
GACCGTCAATACCCCAACTATCCCTATTAATCATTACGTCAATCCTAGAAACCAACAAAATAGGATCGAACGTCCTATTTCATTATTCCATGCTAATGTATTCAAGCGTTAGCCTGCTTTAAACACTCTAATTTTTTCAAAGTAACAGTCCTGTTTCCCTGCAACACCAAATTAATGACATTACAGTTCTTCAAGAAGGAGGAATCAGTAAAGCCAGTACACACCATTGGCACGACCAACCTACTGACCCCGAAATTCAACTACGAGCTTTTTAACTGCAACAACTTTAATATACGCTATTGGAGCTGGAATTACCGCGGCTGCTGGCACCAGACTTGCCCTCCAA
+
DADDDCGEGHIIEEHHIIIIIIHEFHIIIHHHFHHIIIIIIHIIHHHHIIIHHHHI?H1FHII1DHFHIFHHH?GHFHGIHIHIIIH?HHHHHHFFGHIHHHIIIIHEHHIECIIHHHHHIIIIIGIHHHHHGIHGHHIIIIHIIHGHIHFIIHGHIIHGHIIIHFEIHIHGGHHHIIHIHIIIIIIIHIIIIIHIIIHHHEIHIIIHIIIHEEIIHIIIIIHHIIIIIIHHHHHIHHIGIIHIFHCECHIHIIGHIHIIIHIIHHEIHIIIIIHIIIIHIHFIHHIIIIIIIIIIIIIIIIIIHIHHIIIIIIHHHHIHIIIIIIIIIIIIIIIIIIIIIDDDDD
@HISEQ:969:HM2KJBCX2:2:1101:17057:10720 2:N:0:ACTATGCA
GACCGTCAATACCCCAACTATCTCTATTAATCATTACGGTGGTCCTTGAACCAACAAAATAGAACCACAACGTCCTATTCTATTATTCCATGCTAATCTATTCAAGCAAAAGCCTGCTTTAAACACTCTAATTTTTTCAAGGTAATGGTCCTGGCTCCCCGGCACACGCAATTAAGCACATACCAATTCACCAGAAAGATAGACCCAACGACAGAACAGTACTCGCCAGAGACGGACCGTCCGGCCAGGCCTAAAATTCAACTACGAGCTTTTTAACTGCAACAACTTTAATATACGCTATTGGAGCTGGAATTACCGCGGCTGCTGGCACCAGACTTGCCCTCCAA
+
DBDDD0<@GHHIIIIIIIIIHHCHHIIIIIHHHEFHIHDCEHCGHICEHECFFHHIHEH1F11DHHFEEFHH@<E011<CFE1FE<FGH@1CG1DEFEHE<@@?HHIIIHEIGIHFC<DF@GHCFGCFBCHHHEHFEHFHHHHFHHG@@GDFDGHHHHHHACHGC0DHCHHEIGIHHHEHCDFIHHFCEFIHIIIHHHG?CHGDGCHHIIIIHIIHHHGCCEHHIIIIFEIHIIIIIIHHIHHHHHHHF1IHIHCIHHIIIIIHHHHIIIIIIIIIIIIIIIIIIIIIIHHIIIHHIIIIIIIIIIIIIIIIIIIIIIIIIIIIIIIIIIIIIIIIIIIIIIDDDDD
@HISEQ:969:HM2KJBCX2:2:1101:2347:11988 2:N:0:ACTATGCA
GACCGTCAATACCCCAACTATCCCTATTAATCATTACGTCGATCTTAGAAACCAACAAAATAAGATCAAACGTCCTATTTCATTATTCCATGCTAATGTATTCAAGCGAATGCCTGCTTTAAACACTCTAATTTTTTCAAAGTAACAGTCCTGATTTCCCACGACACCAAATTAATGACATCGTGGTTCGTCAGAAGGGAGAAACCGACAGGGCCAGTACACACCAGAGGCGCGACCGACCCGTCGATCCCGAAATTCAACTACGAGCTTTTTAACTGCAACAACTTTAATATACGCTATTGGAGCTGGAATTACCGCGGCTGCTGGCACCAGACTTGCCCTCCAA
+
@DBBDHHHIIHE@C@EHDHHIIIIHIIGFHHHIHHH?GH?HHHEHIIIEHHIGIHHEGHIHHGH1FHHHHHFFFEHIIHHIHHG@GHEHIHHHIIIIIIGHIHHFHHGHIDHHEHGHIEHHHIHHHHEGEHIIIIGHHIHIIHIGGEEFHHHIHFFHGHHHHHEHHHHIHHIHHGIHIEHHCHHFCFH@FHHHHGIHHFFHHGHEGHEIIIHHHIIIIIIIIIHGIIHHHCHHGIIHEC<IHHGDHHIIHIGHHHFHEGGFIIIHHIIHIIIIIHHEGHHHHHHGGH@HEE=HHIIIIIIIIHHIHGHHIIIHDHHIIIGHHECIHHHHIHGIHEHHGHGID@@@D
@HISEQ:969:HM2KJBCX2:2:1101:21253:11521 2:N:0:ACTATGCA
GACCGTCAATACCCCAACTATCCCTATTAATCATTACGTCAATCCTAGAAACCAACAAAATAGGATCAAACGTCCTATTTCATTATTCCATGCTAATGTATTCAAGCGTTAGCCTGCTTTAAACACTCTAATTTTTTCAAAGTAACAGTCCTGTTTCCCTGCAACACCAAATTAATGACATTACAGTTCTTCAAGAAGGAGGAACCAGTAAAGCCAGTACATACCAGAGGCACGACCAACTCTCTAATCCCGAAATTCAACTACGAGCTTTTTAACTGCAACAACTTTAATATACGCTATTGGAGCTGGAATTACCGCGGCTGCTGGCACCAGACTTGCCCTCCAA
+
ADAADDEHHDEHCCCHHHGH@@HHIHFHHIEHHEGHGHFHGHHEHFHHHHHIIIIFHHHHFHFHIHIGHIHGFCCHG<FFCGFFHHG?@FCFEFEEHEHHHHHGHIHHFGHIIIHHHHCHGHHHGHGHIGHHFHGHHHIIIHIIHGHIFIIGHEHHIHHHHHHGHGHCGHIIHIHEGHHHHGHHHHFHHIIHIIIIHHIFHHHHIHHHHHHFHHHIIII=HFHFIHHGHIHHHHHIIHGIIGHF<HDFHHGDCHHIIHHIHHEGFCIIIIHIHHHIHHHCHIIHIIIIIHH@GCIIHHGIIIIIIIIIHHIIIIIIIIIIIIIIIIIHHIHGHFGIIIIIIDDDDD
@HISEQ:969:HM2KJBCX2:2:1101:13702:12099 2:N:0:ACTATGCA
GACCGTCAATACCCCAACTATCCCTATTAATCATTACATCGATCCTAGAAACCAACAAAATAGAATCGGATGTCCTATTTCATTATTCCATGCTAATGTATTCAAGCGTGAGCCTGCTTTAAACACTCTAATTTTTTCAAGGTAACAGTCCTAATTCCCCGTGACACCAAATTAATGGCATTACGGTTCTTTAGAAGGTGAGAAATCAATAATATCAGTACATACCAACGGCATGACCGAAACATTGATCCCGAAATTCAACTACGAGCTTTTTAACTGCAACAACTTTAATATACGCTATTGGAGCTGGAATTACCGCGGCTGCTGGCACCAGACTTGCCCTCCAA
+
DDDDDIIGHHIIHHHIIGHHHHGHHIIIIIIIHIIIIIHFGHI?HHIIIIHHGHGIIIIHHIIHIHIIHIHIIIIHGIIIHHIHIIIHHIIIIIIIIIHIHGHCIIIIIHHIIIGIHIIIIHHIIIIHHHIHGHHGHHHFEHHIIGIHHHHHIIIIEIIIHEHIII@IIHIHHIHHEHGIIHHIIIHFGHHIIHFIHHIHIHHHHCIIHHIHIHGHHIIIIHHIEIIHHHFIIIHHCGIGHGCHFDCF??DHIIHIIH?GG?EEFIHIIIHIIIHGFHIHIIIIIIHIHHHEHEHHHHCHGHHIHHEGHHFHHHHHIIIIHHHFIHIIIHHHIHHIHIIHIIDD@DA
@HISEQ:969:HM2KJBCX2:2:1101:11070:12370 2:N:0:ACTATGCA
GACCGTCAATACCCCAACTATCCCTATTAATCATTACGGTGATCCTAGAAACCAACGAAATAGAATCAGTCCGTCCTATTTCATTATTCCATGCTAATGTATTCAGACGATAGTCTGCTTTAAACACTCTAATTTTTTCAAAGTAACAGTCCTGATTTCCCATCACACCAAATAAATGGCATGAAAGTTCCTCAGAAGGTAGAGATCCATCTCACCGGTGCAGACAATTAAGCCTGACCAATGGGTAGACCCCGAGGTTCAACTACGAGCTTTTTAACTGCAACAACTTTAATATACGCTATTGGAGCTGGAATTACCGCGGCTGCTGGCACCAGACTTGCCCTCCAA
+
DDDDDIHIIHIIIIIIIIIHIIGIEHIIIIIIIIIIGIIIIEHIIIIIHIIICHHHIIIIGIIHIHIIHIIGIIIIHIIIIIIIIHIIHHIIIIHHIIHHHIIIHHHIIIIIIHHIIIIIIIHIIIIIIIHIIIIHIIIIHHIIIIIIIIIIHIIIIIIIIHIIIIIIIIIIIIHHHIIIIIIIIIIIIIIIIIIIIIIHIIIIIIIIIIIIIIHHHIIIIIIIIIIIIIIIIIIIIIIIIIIIHGDIIIIIIIIIIIIIIIIIIIIIIIIIIIIIIIIHIIIHIIIIIIIIIIIIIIIHIIIIIIIIIIIIIIIIIIIIIIIIIIIIIIIIIIIIIIIIIIIDDDDD
@HISEQ:969:HM2KJBCX2:2:1101:17797:11703 2:N:0:ACTATGCA
GACCGTCAATACCCCAACTATCCCTATTAATCATTACGTCGATCCTAGAAACCAACAAAATAGAATCAAACGTCCTATTTCATTATTCCATGCTAATGTATTCAAGCGCGAGCCTGCTTTAAACACTCTAATTTTTTCAAAGTAACAGTCCTGATTTCCCACGACACCAAATTAATGACATCGTGGTTCGTCAGAAGGTAGGAATCAATTTGACCAGTACGTACCGAGGCACGACCGATCAACTGATCCCGAAATTCAACTACGAGCTTTTTAACTGCAACAACTTTAATATACGCTATTGGAGCTGGAATTACCGCGGCTGCTGGCACCAGACTTGCCCTCCAA
+
DDDDDIIIIIIIIIIIIIIIIIIIIIIIIHIIIIIIIIIIIIIIIIHIIIIIIIIHIHIIIIHIIIIIIIIFHIIIIIIIIHIIIIIHFHIHCHIFHIIHI@HHHHIIGHIHHIIIIIHHHFGEHIIIHIHHIHIIIIHHHEHHIIIIIHHIIIIIICCFIIIHEHHEIFHIHIHHHHHIIHIIIIHHHHIHHIIHHHHGHIHHHIIHIGIHIIIIIHIHHIIGIIIGIHIHHHIHHHHHIHHEIIHHHEHIHGCHIIIIIIIIIIIHIIIIIIIIHIIIIIHHE?EIIIIHIIIHIIIHIIIIIHIIIIIIIIIIIIIIIIIIIIIIIIHHIIGIIIIIDBDDD
@HISEQ:969:HM2KJBCX2:2:1101:19031:12541 2:N:0:ACTATGCA
GACCGTCAATACCCCAACTATCCCTATTAATCATTACGTCGATCCTAGAAACCAACAAAATAGAATCAAACGTCCTATTTCGTTATTCCATGCTAATGTATTCAAGCGTGAGCCTGCTTTAAACACTCTAATTTTTTCAAAGTAACAGTCCTGATTCCCCAAGACACCAAATTAATGACATCATGGTTCGTCAGAAGGTAGGAATCAATAATACCAGTACGTACAATAGCACGACCAATAAATTGATCCCGAAATTCAACTACGAGCTTTTTAACTGCAACAACTTTAATATACGCTATTGGAGCTGGAATTACCGCGGCTGCTGGCACCAGACTTGCCCTCCAA
+
ADDDDIIIIIIIIIIIIIIIIIIIIIIIIIIIIIIIIIIIIIIIIIIIHIIIIIIIIIIIIHIHHHIIIIIIIFIIGIIIIIIIHHIHIIIIIIIIIIIIIHHHIIIIIIIIIIIIIIHHIIHIIIIIIIIIIIIIIIIIIHIIIIIIIIIIIIIIIIIIIIIIIIIIIIIIIIIIIIIIIIIIIIIIIIIIIIIIIIIIIIIIIIIIIIIHHIIIIIIIIIIIIIIII=IIIIIIIIIIIIIHIIIIIHIIIIIIIIIHIIIIIIIIIIIIIIIIIIIIIIIIHHHIIIIIIIIIIIIIIIIIIIIIHIIIIIIIIIIIIIIIIIIIIIIIIIIIIIIIDDDDD
@HISEQ:969:HM2KJBCX2:2:1101:10450:12852 2:N:0:ACTATGCA
GACCGTCAATACCCCAACTATCCCTATTAATCATTACGTCAATCCTAGAAACCAACAAAATAGGATCGAACGTCCTATTTCATTATTCCATGCTAATGTATTCAAGCGTTAGCCTGCTTTAAACACTCTAATTTTTTCAAAGTAACAGTCCTGTTTCCCTGCAACACCAAATTAATGACATTACAGTTCTTCAGAAAGGAGGAATCAGCGAAGCCAGTGCATACCAGTGGCACGACCAACCTGCTGACCCCGAAATTCAACTACGAGCTTTTTAACTGCAACAACTTTAATATACGCTATTGGAGCTGGAATTACCGCGGCTGCTGGCACCAGACTTGCCCTCCAA
+
BDDDDHIHIIIIIIIIIIIIIIIIIIIIIIIIIIIIIIIIIIIIIIIIIIIHHIIIIIIIIHHHIIIIIIIIHIIIIIIIIHIIIIIHIIHIIHIIIIIIIIIIIIIIIIIHIIIIIIIIIIIIIIIIIIIIIIIIIIHIIIIIIIIIIIIIIIIIIIIIIIIIIIIIIIIIIIIIIIIIIIIIIIIIIIIHIIIIIIIIIIIHIIIIIIIIIIIIIIIIIIIIIIIIIIIIIIIIIIIIIIIHFIIHIIIIIIIIIIIIIIIIIIIIIIIIIIIIIIIIIIIIIIIIIIIIIIIIIIIIIIIIIIIIIIIIIIIIIIIIIIIIIIIIIIIIIIIIIIIIIDDDDD
@HISEQ:969:HM2KJBCX2:2:1101:6290:13633 2:N:0:ACTATGCA
GACCGTCAATACCCCAACTATCCCTATTAATCATTACGTCGATCCTAGAAACCAACAAAATAGAATCAAACGTCCTATTTCATTATTCCATGCTAATGTATTCAAGCGTAAGCCTGCTTTAAACACTCTAATTTTTTCAAAGTAACAGTCCTGATTCCCCACGACACCAAATTAATGACATCGCGGTTCTTCAGAAGGTAGGAACCGATAATGCCAGTGCGTACCGAAGCACGACCAACAATTCGATCCCGAAATTCAACTACGAGCTTTTTAACTGCAACAACTTTAATATACGCTATTGGAGCTGGAATTACCGCGGCTGCTGGCACCAGACTTGCCCTCCAA
+
DDDDDHHIIIIIIIIIIIIIIIIIIIIIIIHIIIIIIIIIIIIIIIIIIIHIIIIIIIIHIHHHIHIIIIIIHIIIIIIIIIIIIIIIIIHGHHIIIIIIIHGIIIIIIIIIIIIIIHIIIIIIIIHIIIHIIIIIIIIHIHIIIIIIIIIIIIIIIIIIIIIHIIIIIIIIIIIIIIIIHIIIIIIIHHHIIIIHIIIIIIIIHIIIIIIIIIIIIIIIIIIIIIIIIIIIIIHIIIIIIHGEIIIIIIIIIIIIIIIIIIIIIIIIIIIIIIIIIIHIIIIIIIIIIIIIIIIIIIIIIIIIIIIIIIIIIIIIIIIIIIIIIIIIIIIIIIIIIIIIDDDDD
@HISEQ:969:HM2KJBCX2:2:1101:21281:13558 2:N:0:ACTATGCA
GACCGTCAATACCCCAACTATCCCTATTAATCATTACGTCGATCCTAGAAACCAACAAAATAGAATCAAACGTCCTATTTCGTTATTCCATGCTAATGTATTCAAGCGTGAGCCTGCTTTAAACACTCTAATTTTTTCAAAGTAACAGTCCTGATTCCCCAAGACACCAAATTAATGACATCATGGTTCGTCAGAAGGTAGGAATCAATAATACCAGTACGTACAATAGCACGACCAATAAATTGATCCCGAAATTCAACTACGAGCTTTTTAACTGCAACAACTTTAATATACGCTATTGGAGCTGGAATTACCGCGGCTGCTGGCACCAGACTTGCCCTCCAA
+
@@@@DC=GHHIH?EHHHHFHCHFHIEHIIIGHIGHHHHHHHHHE=GHHHIHHHHHGHFHIHHHHH?ECHF?@<C0DF?F?GHFHHHIFGC<@FECEHGFHHHEFEIHHHIIEHGHHIIHGGHHIIIHHHHHHHHEFGCEHIHHIHHFHEEHHHEEFIIIHHHHHIHHIHHHIHHFHGHGFGHCHDIIHIHIHHHIIIIIHHIIHIIHHGEGGFIIHHHGHI<IIHGHHIIHIHHIIHHHHHHFCHIIHGIHHCHIIIIHIHHHHFHGIIIHGHEHHHCCIHEGIIIIIHHGHHIGIHHIIIHEHHIHGFHGHIHDHHIHIIGIIHIIIIIHHHIIIIIIIDDDD@
@HISEQ:969:HM2KJBCX2:2:1101:4453:14226 2:N:0:ACTATGCA
GACCGTCAATACCCCAACTATCCCTATTAATCATTACATCGATCCTAGAAACCAACAAAATAGAATCGGATGTCCTATTTCATTATTCCATGCTAATGTATTCAAGCGTGAGCCTGCTTTAAACACTCTAATTTTTTCAAGGTAACAGTCCTAATTCCCCGTGACACCAAATTAATGGCATTACGGTTCTTTAGAAGGTGAGAAATCAATAATATCAGTACATACCAACGGCATGACCGAAACATTGATCCCGAAATTCAACTACGAGCTTTTTAACTGCAACAACTTTAATATACGCTATTGGAGCTGGAATTACCGCGGCTGCTGGCACCAGACTTGCCCTCCAA
+
DDDDDIIHIIIIHIIEHIIHIIIGIIIIIIIIIIIIIIIFHIIIIIHIIIIICHIIIIIHIHGFHHHHHIIIHGHIHIIHHIIIIIIIIIIGEFHGEHHHIFFHIEHHIHIIIIIIGHHHIIIHHHHHIIIIIHEFHFEHF@GHFECFHBDHHHHIFHHHHHHHIIHHIHHIHIHHGGEEHHIIHHHHHHHHHEEEHHGHHIIIHHHHIIIIHH@EHHGHHIHHGDHGHHHIHIHHIIHHHHIHHGEF/HHGIIHIHHG?HIIIHIHHFIIHEFHIHIHHEHHEFEEEHF@HHGCCHEIHHHGIIIHEIIHHEIHCHHHIIIIHH?EHEHIIHHGFHHHIHHDDD?B
@HISEQ:969:HM2KJBCX2:2:1101:19910:14074 2:N:0:ACTATGCA
GACCGTCAATACCCCAACTATCCCTATTAATCATTACGTCAACCCTAGAAACCAACAAAATAGGATCAAACGTCCTATTTCATTATTCCATGCTAATGTATTCAAGCGTTTGCCTGCTTTAAACACTCTAATTTTTTCAAAGTAACAGTCCTGACTCCCCACGACACCAAATTAATGACATCATGATTCATCAGAAGGGAGAAATCAACGACGCCAGTGCGTACCGAAGGCACGACCGACGTATTGATCCCGAAATTCAACTACGAGCTTTTTAACTGCAACAACTTTAATATACGCTATTGGAGCTGGAATTACCGCGGCTGCTGGCACCAGACTTGCCCTCCAA
+
DDDDDHIHIIIIIIIIIIIIIIIIIIIIIIHIIIIIIIIIIIHHIHIIIIIHIIIIIIGHHHGHHHIIIIHIHGIIIIIIGIIIIIHGHIIIIIHHIIIIIIHIIIIIHIIIIIIIIIIIIIIIIIIIIIIIIIIIIIIHHIIHIIIIHIIIIHIIIIIIHHIIIIHIIHHHHHIHHGHIIIHIIIHHHHIHIIIIIIIIIHIIIHIHIHIHIIHIIIIIIHIIIIIIIIIIIIIIIIIIIIIHGIIIIIIIIIIIIIIIIHEHIIIIIIIIIIHIIIIIIIIIIHIIIIHIIIIIIIIHHIIIIIIIIHIIIIIIIIIIIIIIIGIIIIIIIIIIIIIIIDDDDD
@HISEQ:969:HM2KJBCX2:2:1101:14796:14206 2:N:0:ACTATGCA
GACCGTCAATACCCAACTATCCCTATTAATCATTACGTCGATCCTAGAAACCAACAAAATAGAATCAAACGTCCTATTTCATTATTCCATGCTAATGTATTCAAGCGTGCGCCTGCTTTAAACACTCTAATTTTTTCAAAGTAACAGTCCTGATTCCCCACGACACCAAATTAATGACATCGCGGTTCTTCAGAAGGTAGGAACCAATAATGCCAGTGCGTACCGAGGCACGACCGACAATCTGATCCCGAAATTCAACTACGAGCTTTTTAACTGCAACAACTTTAATATACGCTATTGGAGCTGGAATTACCGCGGCTGCTGGCACCAGACTTGCCCTCCAA
+
DDDADHHHIIIIIHHIIIIIIIIIIIIIIIIIHIIIHIIIIIIII?HIIIIHIIIIIIIIIIHHIIIIIIIIIIIHIIIIIHGIIHIEHIGIHIIIHIIIIIIIIHIIHIIGIIIIIIIIHHIIIHIIIHHHGIIIIIIIIIIIIIIIIIIIIIIIIIIIIIIIIIHHIIIHHIIIIIIIIIIHIIIIEIGHIIIIIIIIIIIIHIIIIIIIIIIIIIIHHIIIIIIIIIIIIIIIIIIIHHHIIIIIIIIIIIIIIIHHHHHHIIIIIIHIIIIGIIIIIIIIIIIIIIIIIHIIIIHIIIIIIIIIIIIIIIIIIIIIIIIIIIIIIIIIIIIIIIIDDDDD
@HISEQ:969:HM2KJBCX2:2:1101:6383:14427 2:N:0:ACTATGCA
GACCGTCAATACCCCAACTATCCCTATTAATCATTACGGCGGTCCTAGAAACCAACAAAATAGGACCGCACGTCCTATTCTATTATTCCATGCTAACGTATTCGAGCAAAGGCCTGCTTTGAACACTCTAATTTTTTCAAAGTAAAAGTCCTGGTCCCCAACACACCCAGTGAAGGGCATGCGGTTCTCCAGAAGAGAAGGCCCGGCCGGACAAGTGCACGCGGTGAGGCGGACCTGCCAGCCAGGCCAAAGGTTCAACTACGAGCTTTTTAACTGCAACAACTTTAATATACGCTATTGGAGCTGGAATTACCGCGGCTGCTGGCACCAGACTTGCCCTCCAA
+
DDDDDHHHGHIHIIHHIIIIGGHIIIIIHIIIHEHIIIHIIIHIIIIIIIIIIIHHHGHHHIECHIIIIDEHHCGHIHIIIHIIIIIHIIIHHHHIIIHHHFHIIHIIIIIHIIIIIIIIHIHIHIIIIIHHHIIIHIIIIIIIIIHIIHIIIIIHIIIIIIIHHIIIIIHIIIIIIIIHIIIHHHIIIIHIIIIIIIGIIHIIIIHIIIIIIIIHIIIIIIIIIIIIHIIIHIIIIIHIIHIIIHFEHHIIHIIIIIIIIIIIIHIIIIIIIIIHHGIHIIIIIIHIHIIIIIIIIIIIIHIHIIIHIIIIIIIIIHIIIIIIIIIHIIIIIIIIIIIDDDDD
@HISEQ:969:HM2KJBCX2:2:1101:5028:13666 2:N:0:ACTATGCA
GACCGTCAATACCCCAACTATCCCTATTAATCATTACGGCGGTCCTAGAAACCAACAAAATAGAACCGCACGTCCTATTCTATTATTCCATGCTGTAATATTCGAGCAAAGGCCTGCTTTGAACACTCTAATTTTTTCAAAGTAAAAGTCCTGGTCCCCAACACACCCAGTGAAGGGCATGCGGTTCTCCAGAAGAAAAGGCCCGGCCGGACAAGTGCACGCGGTGAGGCGGACCTGCCAGCCAGGCCAAAGGTTCAACTACGAGCTTTTTAACTGCAACAACTTTAATATACGCTATTGGAGCTGGAATTACCGCGGCTGCTGGCACCAGACTTGCCCTCCAA
+
DDDDDIIIIIIIIIIIIIIIIIIIIIIIIIIIIIIIIIIIIIIIIIIIIIIIIHIIIIIIIIHHIIHFDHHHIIIIIIIIIHIIIIIIIHIIHHIIIIIIIIIIIIIIIIIIIIIIIIIIIIIIIIIIIIIIIIIIIIIIIIIIIIHIIIIIIIHIIIIIHIIGGIIIIIIIIIIIIIIIHIHIIIIHIIHIIIIIIIIIHHIIHIHIIIHIIIIIIIIIIIIIIIIIIIIIIIIIHHIIIHGIIIIIIIIIIIIIIIIIIIIIIIIIIIIIIHHIIIIIIIIIIIIIIIIIIIIIIIIIIIIIIIIIIIIIIIIIIIIIIIIIIIIIIIIIIIIIIIIDDDDD
@HISEQ:969:HM2KJBCX2:2:1101:13770:14699 2:N:0:ACTATGCA
GACCGTCAATACCCCAACTATCCCTATTAATCATTACTTTATCCTTAGAAACCAACAAAATAAGAACAAAGTCCTAAATTATTATTCCATGCTAATGTATTCAGAGCAATTGCCTGCTTTAAACACTCTAATTTTTTCAAAGTAAAAGATCTAGTTCCCGACCCCAACCCAGTGAAGGGCAGAGCCGTTCCCTAGAAGGATGATGGGCGCACACCAGCACTCACGACCCGAAAGCCGTGGGCCAGGCGCACCACACCAGAAATCCAACTACGAGCTTTTTAACCGCAACAACTTTAATATACGCTATTGGAGCTGGAATTACCGCGGCTGCTGGCACCAGACTTGCCCTCCAA
+
DDDDDIIIIIIIHIIIIIIIIIHIIIIHIHIIIIIIIHIIIIIIIIIIHIIIHIIIIIIIIHIHHHHIHHFHIIIIIIIIIIIIIHHIIIIFEHIIIIIIHGHHGIIIIIIIHHHHIIIIIIIIIIIIHIIIIHIIIIHIIIHHIIIIHIHHHHHIHHHIIIIHHHHIIIIIIIHHIIIHHIHIGIIHIHIIIIIHHIIHIHHIIHIIIHHHHHHIIIIIHIIHFHIIHHGHHIIIIIIIIIIIIIIIIIHEHGHHHIIIIIHIIIIIIIHIIEIIIHIIHIIIIIHIIIIIHHHIIIIIIIIIIIIIIIIIIHIIIIIIIIIIIIIIIHIIIIIIIIIIIHIIIIIIDDDAC
@HISEQ:969:HM2KJBCX2:2:1101:8098:15233 2:N:0:ACTATGCA
GACCGTCAATACCCCAACTATCCCTATTAATCATTACGTCAATCCTGGAAACCAACAAAATAGGTTTGAACGTCCTATTTCATTATTCCATGCTAATGTATTCAAGCGTTAGCCTGCTTTAAACACTCTAATTTTTTCAAAGTAACAGTCCTGTTTCCCTGCAACACCAAATTAATGGCATTACAGTTCTTCAGAAAGGAGGAATCAGCGAAACCAGTTCATACCAGTGGCACGACCAACCTGCTGACCCCGAAATTCAACTACGAGCTTTTTAACTGCAACAACTTTAATATACGCTATTGGAGCTGGAATTACCGCGGCTGCTGGCACCAGACTTGCCCTCCAA
+
<BDD@HHGEHHHHHHIHHFHCHIIIH?HHHHHIICEHHHHHHFHHI1FGHHHEEHHH1FHIEFEHIHHHHHFGEHIHHHHIHHHHHHECHCCFHHCHHHHGEIHHGIIIIHH@HHHIIIIIHHHGGIGIIHHHHHHHGBGHHIHIIIHIIHIHIIHHFHHHHIHHF?HHHHIIIIHIHIHHHHIHHGHHFGIIIIIHHHHIIGHEIIIHHIHHHHHFCIIIHHIHHIHHIIIIIIGIHHIIIHHFHHHDDHIIIIIIIIIIIIIIHIHHHHIIHHGGHIIIIIIIIHGIIIIIIIIIIIIIIIIIIIIIIIIHIIHIIIIIIIIHIIIHIIIIIHHGIIHHDAD@@
@HISEQ:969:HM2KJBCX2:2:1101:10933:14893 2:N:0:ACTATGCA
GACCGTCAATACCCCAACTATCCCTATTAATCATTACGTTGTACCTAGAAACCAACAAAATAGGTTCGAACGTCCTATTTCATTATTCCATGCTAATGTATTCAAGCGCGTGCCTGCTTTAAACACTCTAATTTTTTCAAAGTAACAGTCCTGATTCCCCACGACACCAAATTAATGACATCATGGCTCCTCAGAAAGGAGAAACCAATAACACCAGTACATACCAGAGGCATGACCGACGTATTGATCCCGAAATTCAACTACGAGCTTTTTAACTGCAACAACTTTAATATACGCTATTGGAGCTGGAATTACCGCGGCTGCTGGCACCAGACTTGCCCTCCAA
+
DBDDDIHEGHH@CC<EHHHCHFHGCFHHHHEHHIIIFEFGHHHH1FEHIFGCEGEHEHHHHGHEHHH<C?<EHHGHHHHHHFHHCHF<CFC@GGHHHEHHIFHIIHHHHHFHEFDHHBFFCCEHHHHEEHGHHHHHIIFHGHHH?EE<CDHHHGCC<HGFEDGCEEFGEEHFHGHHCFEEHHHFHCHGHEFEHEEEIHCH2CG@FHCGECFECHC8F@C<<CFHEFACGECHIHHF/D<CCG?F<EC//HEF<1EEFEIHD<<D1CHE<C?G?HGFIHHH@D1HHG<FD@GEHEE@HHHHHHFHHEC1GGHFDDE/<C1GGCHEEIHGD<@C1HHGEED@HD<<00
@HISEQ:969:HM2KJBCX2:2:1101:3791:15067 2:N:0:ACTATGCA
GACCGTCAATACCCCAACTATCCCTATTAATCATTACATCGATCCTAGAAACCAACAAAATAGAATCGGATGTCCTATTTCATTATTCCATGCTAATGTATTCAAGCGTGAGCCTGCTTTAAACACTCTAATTTTTTCAAGGTAACAGTCCTAATTCCCCGTGACACCAAATTAATGGCATTACGGTTCTTTAGAAGGTGAGAAATCAATAATATCAGTACATACCAACGGCATGACCGATACATTGATCCCGAAATTCAACTACGAGCTTTTTAACTGCAACAACTTTAATATACGCTATTGGAGCTGGAATTACCGCGGCTGCTGGCACCAGACTTGCCCTCCAA
+
CDDDDIIHIIIIHIIIIIIGHIIIIHIIIIHIIIIHHHHIIIIGHHIIIIIIHIHIIIIGHHHHHIIICHIIIIHIIIIIIIIIHIIGIHHIIIIIIIIIIFHHIHHIIIIIGIIIHHHIHIIHHIIIHHHIIIIIIIIIIIIIIIIIIIHIIHIIIIGGHHIHGIIIIIIIIIIIIIIIIIIIIGHIIIIIIIIIIIIIIIIIIIIIIIIIIIGIIIIIIIIIIIIIIIIIIIIIIIIIIIHHG<IIHIIIIIIIIIIIIIIIIIIIIIIIHIIIIIIIIIIHIIIHIIIIIIIIHHIIHHIIIIIIIIIIIIIIIIIIIIIIIIIIHIIIIIIIIIIHIHDDDCC
@HISEQ:969:HM2KJBCX2:2:1101:14646:15436 2:N:0:ACTATGCA
GACCGTCAATACCCCAACTATCCCTATTAATCATTACGGTGATCCTAGAAACCAACAAAATAGAACCATGCCGTCCTATTCTATTATTCCATGCTAATGTATTCGAGCAAAAATGCCTGCTTTAAACACTCTAATTTTTTCAAGGTAAAGGTCCTGGTTCCCCGCGGCATCCAATTAAGGGCATCGCGGTTCTCCAGAAGGTGAGAAATTGACTACACCAGTTCATACCCCTTAAGGCACGACCGATGTGTCAATCCCGAAATTCAACTACGAGCTTTTTAACTGCAACAACTTTAATATACGCTATTGGAGCTGGAATTACCGCGGCTGCTGGCACCAGACTTGCCCTCCAA
+
CDDDDHIHHIIIGHHIIIIIIIIIIIIIIIIIIIIIIIIIIIIIIIIIIIIIIIIIHIHIIIHIIIIHIIIGIIHHHIIIHIIIIIIIIIIHIIHIIIIIIGHHIIIIIIIIIHIHIIIIIIIIIIHIIHIIIGIIIIIIIIIHIHIHIIIIIIHIHIIIIIIIIGIIIIIIIIIIIIIHIGIIIIIIIIIHGHIIIIHIIIIIHGIIIIIIIIIIIHIHHGIIHIIIHHHHHHEHHIHDFHHGIIIIIIHHHHDCCIIIHIHHGIIIHIIHIIHGIHHHHIIHIIIIIIHIIIIIIHFHHIIHHCGHIIIIHIHIIIIHHGIIHIIIIIIIIIIIIIHHGEHHHCHHDADDD
@HISEQ:969:HM2KJBCX2:2:1101:6719:15645 2:N:0:ACTATGCA
GACCGTCAATACCCCAACTATCCCTATTAATCATTACGTCGATCCTAGAAACCAACAAAATAGAATCAAACGTCCTATTTCATTATTCCATGCTAATGTATTCAAGCGTGAGCCTGCTTTAAACACTCTAATTTTTTCAAAGTAACGGTCCTGATTCCCCAAGACACCAAATTAATGACATCAAGGTTCTTCAGAAGGGAGAAATCAATAATGCCAGTACGTACCGAGGCACGACCAACAATTTGATCTCGAAATTCAACTACGAGCTTTTTAACTGCAACAACTTTAATATACGCTATTGGAGCTGGAATTACCGCGGCTGCTGGCACCAGACTTGCCCTCCAA
+
DDDDDIIIIIIIIIIIIIIIIIGIIIIIIIIIIIIIIIHIIIIIIIHIGIHIIIIHIIIIIHHHIIIIIIIHIIIIIIIIIIIIIIIIIIIIIIIIIIIIIIIIIIIIIIIIIIIIIIIIIIIIIIIIIIIIIIIIIIIIIIIIIIIIIIIIIIIIIIIIIIIIIIIIIIIIIIIIIIIIIIIIIIIIHIHIIIIIIIIIIIIIIIIIIIIIIIIIIIIIIIIIIIIIIIIIIIIIIIIIIIIHIIIIIIIIIIIHIIIIIIIIIIIIIIIIIIIIIIIIIIIIIIIIIIIIIIIIIIIIIIIIIIIIIIIIIIIIIIIIIIIIIIIIIIIIIIIIIIIIDDDDD
@HISEQ:969:HM2KJBCX2:2:1101:19238:15568 2:N:0:ACTATGCA
GACCGTCAATACCCCAACTATCCCTATTAATCATTACGTCGATCCTAGAAACCAACAAAATAGAATCAAACGTCCTATTTCGTTATTCCATGCTAATGTATTCAAGCGTGAGCCTGCTTTAAACACTCTAATTTTTTCAAAGTAACAGTCCTGATTCCCCAAGACACCAAATTAATGACATCATGGTTCGTCAGAAGGTAGGAATCAATAATACCAGTACGTACAATAGCACGACCAATAAATTGATCCCGAAATTCAACTACGAGCTTTTTAACTGCAACAACTTTAATATACGCTATTGGAGCTGGAATTACCGCGGCTGCTGGCACCAGACTTGCCCTCCAA
+
DDDDDIIIIIIIIIIIIIIIIIIIIIIIIIIIIIIHIIIIHIIHIIIIIIIHIIIIIIIHIIHIFHIIIIIIHHHIIIIIIHIIIIHIIIIIIFHIIIIIIEHIIHIIHIIIIIIIIIIIIIIIIIIIIIIIHIHHHIIIIIIIIIIIIIIIIIIIIHIHIIIIIIIIIIIHIIIIIIIIIIIIIIIIIIIIHIIIIIIIIIIHHHHGIIIIIIIIIHIIIIIIIIIIIIIIIIHIIIIIIIIHIIIIIIIIIIIIIIIIHIIIIIIIIIIIIIIIIIIIIIIIIHHIIIIIIIIIIIIIIIIIIIIIIIIIIIIIIIIIIIIIIIIIIIIIIIIIIIIIDDDDD
@HISEQ:969:HM2KJBCX2:2:1101:7849:16565 2:N:0:ACTATGCA
GACCGTCAATACCCCAACTATCCCTATTAATCATTACTTCAATTCCAAAAACCAACAAAACAGAACCAAAGTCCTATTTTATTATTCCATGCTAACATATTCAAGCACAGGCCTGCTTTGAGCACTCTAATTTTTTCAAGGTAATCATCCCAAATCCAATTCTTTTTCAAGAAATTGTCCTCGGGAAGGAAAGACATGTTCAATCAGCACTCACCTCTCGGTGGGCCAATCAACCATGCCCGAAATCCAACTACGAGCTTTTTAACTGCAACAACTTTAATATACGCTATTGGAGCTGGAATTACCGCGGCTGCTGGCACCAGACTTGCCCTCCAA
+
@DDADEH<EHFEHHHHIHIIIIEHHHHHHHIF@<CCFGHIIHIHIHHHHHHH0CHHHHHIIIIGHEHH1<<<@F@HHCHHIHHHI@HIIFIHGHHHHFFHHFH@HIHHHHHHCGHIIHIHCHHGHIHHH?GHHEHEIIIHIHDIHHHGHFHEHHDHHEHHHHHCFGGHHGFDHGEEHHIIIIHHHIHIIHHGIIIHFHHGIHHHF9HG@CCFGEHHIIHH==IHHCHHFHHEHHHIIIIHIGHIHEIIFEGHHIIHHHEHEHEGDIIHHHHIIIIHEIIIIHIIIIIIIIIHHIHHHGHHIIHIHHHIIHHHHEHIIHGHIHIHHHIIIIIBBDBD
@HISEQ:969:HM2KJBCX2:2:1101:15791:17229 2:N:0:ACTATGCA
GACCGTCAATACCCCAACTATCCCTATTAATCATTACATCGATCCTAGAAACCAACAAAATAGAATCTGATGTCCTATTTCATTATTCCATGCTAATGTATTCAAGCGTAAGCTTGCTTTAAACACTCTAATTTTTTCAAGGTAACAGTCCTAATTCCCCATAACATCAAATAAATGACATTATGGTTCTTTAGAAGGTGAGAACCAATAAAACCAGTACATACCAAGGCATGACCGATTCCTTGATCCCGAAATTCAACTACGAGCTTTTTAACTGCAACAACTTTAATATACGCTATTGGAGCTGGAATTACCGCGGCTGCTGGCACCAGACTTGCCCTCCAA
+
DDDDDCHHHHHIHHHHHHGHHEHHHHIHHGHHIIIIIHHIGIIIIIIHGIHIIHHIIFHHIIIIIHEHHIFF<C@HHHDH@EEHEHHHFEEEHHIIIIIHIEHIIHHIHEHIIIHIGEHGHHIIIHIIHHGHHIHFHHHIHFHIHIIIHHIIIHHHIIHHHHHGIHHHHIIIGIIIHHHEIIIHIHHIIIIIHIIHHIIIHIHGIHHIIIIHHGIHIHIHHHHFIIIHIHHHGHGHIIIIIHGEHG@HGIIIHHHIHHHEIHDHGEHHIIHHHHHHIIIIIHGEHIHGHHFIIIIIIIIIIIIIIHIIIIIHHIHIIIIIIIIHIIHIIIIIHIIIIIIIBADDD
@HISEQ:969:HM2KJBCX2:2:1101:5958:17470 2:N:0:ACTATGCA
GACCGTCAATACCCCAACTATCCCTATTAATCATTACGTCGATCCTAGAAACCAACAAAATAGGGTCAAACGTCCTATTTCATTATTCCATGCTAATGTATTCAAGCGTGTGCCTGCTTTAAACACTCTAATTTTTTCAAAGTAACAGTCCTGATTCCCCATGACACCAAATTAATGACATCACAGTTCGTCAGAAGGTAGAAATCAATGATACCAGTTCATACCAGAGGCACGACCAATATATTGATCCCGAAATTCAACTACGAGCTTTTTAACTGCAACAACTTTAATATACGCTATTGGAGCTGGAATTACCGCGGCTGCTGGCACCAGACTTGCCCTCCAA
+
DDDDDHHGHIIIIIIIIIHIIIIIIIIIIIIIIIIIIIIIIIIIIIGIIIIIIIIIIIHHIIIHHIIIHIIIIIIIIIIIIHIIIIIHIIIIIIIGIIIIIIIIIIIIIIIIIIIHIIIIIIIIIIIIIIIIIIHIIIIIHIIIIIIIIIIIIIHIIIIIIIIIIIIHIIIIIIIIIIIIHIIIIIIHIIHIIIIIIIIIIIIIIIIIIIIIIIIIIIIIIIIIIIIIIIIIIIIIIIIIIIIHIIIIIIIIIIIIIIIHIIIIIIIIIIIIIIHIIIIIIIIIIIIIIIIIIIIIIHIHHIIIIIIIIIIIIIIIIIIIIIIIIIIIIIIIIIIIIIIIIDDDDD
@HISEQ:969:HM2KJBCX2:2:1101:16257:17325 2:N:0:ACTATGCA
GACCGTCAATACCCCAACTATCCCTATTAATCATTACGGTGATCCTAGAAACCAACAAAATAGAACCATGCCGTCCTATTTCATTATTCCATGCTAATATATTCAGACAAAAGCCTGCTTTAAACACTCTAATTTTTTCAAGGTAACAGTCCTGGTTTCCCAAAACACCAAATAAATGACATTAAGGTTCTCCAGAAGGTAGAAATTCTTAAAATCAGTACGAACCTGTTGATTCAACCGATAAAAAAATTCCGAAATTCAACTACGAGCTTTTTAACTGCAACAACTTTAATATACGCTATTGGAGCTGGAATTACCGCGGCTGCTGGCACCAGACTTGCCCTCCAA
+
DDDDDHHEGHIHHHIIIIIIIIIIIIIIIHIIIIIIIIIIIIIHIIIIIIIIIIIIIHIHIIIHHIIIIIHHIIIIIIIIIIIIIEHIHHIHIHHHIIIIIFHHIIIIIHIIIIHIIIIIHIIIIIHHIIIIIIIIIIIIIIIHIIIIHIIHIIIIHHIEHIIIIIIIHIIHIIIHIHIHIHIHHIIHIIIIIIIIIIIHIHIIHIIIHIIIIIIIIIIIIIIIIIIIIIIIIIIIIIIIIIIIIIHIIIIIIHIIHHGHHGHGEHIIIIIIIIIIIIIHIIIIIIIIIHIIIIIIIIIHIHHIIIIIIIHIIIIIIIIIIIIIIIIIIIIIIIIIIIIIIIIDDDDD
@HISEQ:969:HM2KJBCX2:2:1101:19321:17322 2:N:0:ACTATGCA
GACCGTCAATACCCCAACTATCCCTATTAATCATTACGTCAATCCTAGAAACCAACAAAATAGGATCGAACGTCCTATTTCATTATTCCATGCTAATGTATTCAAGCGTTAGCCTGCTTTAAACACTCTAATTTTTTCAAAGTAACAGTCCTGTTTCCCTGCAACACCAAATTAATGGCATTACAGTTCTTCAGAAAGGAGGAATCAGCGAAGCCAGTGCATACCAGTGGCACGACCAACCTGCTGACCCCGAAATTCAACTACGAGCTTTTTAACTGCAACAACTTTAATATACGCTATTGGAGCTGGAATTACCGCGGCTGCTGGCACCAGACTTGCC
+
DDDDDIIHIIHIIIIIIIIIIIIIIIIIIIIIIIIIIIIIIIIIIIIIIIIIHHIIIIIIIIIIIIIIIIIIIIIIIIIIIIIIIIIIHHIIIIIIIIIIIIIIIIIIIIIIIIIIIIIIIIIIIIIIIIIIIIIIIIIIIIIIIIIIIIIIIIIIIIIIIIIIIIIIIIHHIIIIIIIIIIIIIIIIIIIIIIIIIIIIIIIIIIIIIIIIIIIIIIIIIIIIIIIIHIIIIIIIIIHIIIIIIIIIIIIIIIIIIIIIIIIIIIIIIIIIIIIIIIIIIIIIIIHIIIIIIIIIIIIIIIIIIIIIIIIIIIIIIIIIIIIIIIIIIIIIIIIDDDDD
@HISEQ:969:HM2KJBCX2:2:1101:11682:18434 2:N:0:ACTATGCA
GACCGTCAATACCCCAACTATCCCTATTAATCATTACGTCGATCCTAGAAACCAACAAAATAGAATCAAACGTCCTATTTCGTTATTCCATGCTAATGTATTCAAGCGTGAGCCTGCTTTAAACACTCTAATTTTTTCAAAGTAACAGTCCTGATTCCCCATGACACCAAATTAATGACATCATGGTTCGTCAGAAGGTAGGAATCAATAATACCAGTACGTACAATAGCACGACCAATAAATTAATCCCGAAATTCAACTACGAGCTTTTTAACTGCAACAACTTTAATATACGCTATTGGAGCCGGAATTACCGCGGCTGCTGGCACCAGACTTGCCCTCCAA
+
DDDDCHIIIIIHIIIHIIHIIIIIIIIHIIIIIIIIIECHHIHIIIHGIIFIGIIHHHIIIIIHIIIIIIHIHHIHII?DH?HIEHHHIIIGIIIIIHHHIHIIIIIIHHIIIIIHHHIIIIIIIIHHIHHIHHHHHHIIHHIIIIIHIHIIEHIHIHIIIHIIIHIHIHIHHIHHFEIIIIIIIIIIIIIIIIIIIIIIIIHHIGIIIHGHHIHIHHIIIIHHIIIIIIHIHIIHIIIIHHHHHIHDCHIIIIIIHHEGIIHIHHHHHHHHHEIHHIHHHIHEHGGHIIIIIIHIIIIIIIIIIIIIIIIIIIIHIIHEIIIIIIHIIIIIIHIHHIIIDADDD
@HISEQ:969:HM2KJBCX2:2:1101:16211:18946 2:N:0:ACTATGCA
GACCGTCAATACCCCAACTATCCCTATTAATCATTACGTCGATCCTAGAAACCAACAAAATAGAATCAAACGTCCTATTTCATTATTCCATGCTAATGTATTCAAGCGTAAGCCTGCTTTAAACACTCTAATTTTTTCAAAGTAACAGTCCTGATTCCCCACGACACCAAATTAATGACATCGCGGTTCTTCAGAAGGTAGGAACCGATAATGCCAGTGCGTACCGAGGCACGACCAACAATTCGATCCCGAAATTCAACTACGAGCTTTTTAACTGCAACAACTTTAATATACGCTATTGGAGCTGGAATTACCGCGGCTGCTGGCACCAGACTTGCCCTCCA
+
DDDDDIHIIIIIIIIIHIIIIIIIIIIIIIIIIIIIIIIIIIIIIIGHIIIIIIIIIIIHHHIHIEHHHHIIIIGHIIIIHIIIHHIIHHIIIIIIIIIIIHIHIHIHIIIHIIIIIIIIIIIIIHIIIIIIIIHHHIIIIIHIIIIHIIIIIIIHHIIIIIIIIIIIIIIIIIIHHIIIHIIIIIIIIIIIIIIIIIIIIIIIGIIIIIIIIIIIIIHIHHIIIIIIIIIIIIIIIIIIHIIIIIHIIIHIIIHHIIIHGHHIIHHIIIIIIIHHHIIIIIIIIIIIIIIHIIIIHHIIIIIIIIIHIIIIIIIIIIIIIIIIIIIIIIIIIIIIIIIDDDDD
@HISEQ:969:HM2KJBCX2:2:1101:13007:19742 2:N:0:ACTATGCA
GACCGTCAATACCCCAACTATCCCTATTAATCATTACGGTGATCCTAGAAACCAACGAAATAGAATCAGTCCGTCCTATTTCATTATTCCATGCTAATGTATTCAGACGATAGTCTGCTTTAAACACTCTAATTTTTTCAAAGTAACAGTCCTGATTTCCCATCACACCAAATAAATGGCATGAAAGTTCCTCAGAAGGTAGAGATCCATCTCACCAGTGCAGACAATTAAGCCTGACCAATGGGTAGACCCCGAAGTTCAACTACGAGCTTTTTAACTGCAACAACTTTAATATACGCTATTGGAGCTGGAATTACCGCGGCTGCTGGCACCAGACTTGCCCTCCAA
+
CDDDDIIIIIIIIIIIIIIIIIIIIIIIIIIIHIIHIIIIIHIIIIIIIIIIHIIIIHIIIIIHIIIIIIIIIIGHHIIIIHIIIIIIHIIIHIIIIIIIHFIHIIIIIIIIIHIIIIIIIIIHIIIIIIIIHIIIIHIIIHIIIIIIIIIIIIIIIIIIIHHIIIIIIIIIIIIIIIIHIIIIIIIHIHIIIIIIIIIGIIIIIIIIIHIIIIIIIIIIIIHIIIIIIIIIIIIIIIIIIIIIIHFIIIIIHIIIIIIIIIIIIIIIIIIIIIIIIIIIIIIIIIIIIIIIIIIIIIIIIIIIIIIIIIIIIIIIIIIIIIIIIIIIIIIIIIIIIIIIIIIDDDDD
@HISEQ:969:HM2KJBCX2:2:1101:14383:19107 2:N:0:ACTATGCA
GACCGTCAATACCCCAACTATCCCTATTAATCATTACGGTGATCCTAGAAACCAACAAAATAGAATCATGCCGTCCTATTTTATTATTCCATGCTAATGTATTCAAGCAAAATGCCTGCTTTAAACACTCTAATTTTTTCAAAGTAAAGGTCCTGGTTCCCCGCGACACCCAATTAAGGGCATCGCGGTTCTCCAGAAGGTGAGAAATTGACTACACCAGTTCATACCCCTTAAGGCACGACCGATGTGTCAATCCCGAAATTCAACTACGAGCTTTTTAACTGCAACAACTTTAATATACGCTATTGGAGCTGGAATTACCGCGGCTGCTGGCACCAGACT
+
CDDDDIIGHIIIIIIIIIIIIIIIIIIIIIIIIIIIIIIIHIIGIIIIIIIIIIIIIFHHIIIIIIIGIIGGHIIIIIIIIIIIIIHIIIHIIHIIIIIIIIHIIIIIIIIIIGIIIIIIIIIIGIIIIIIIIIIIIIIIIIIIIIIIIIIIIIIIIIIIIIIIIIIIIIIIIIIIIIIIIIIIIIIIIIHIIIIIIIIIIIIIIIIIIIIIIIIHIIIIIIIIIIIIIIIIIIIIIIIIIIIIIIIIIIIIHIIIIIIIIIIIIIIIIIIIIIIIIIIIIIIIIIIIIIIIIIIIIIIIIIIIIIIIIIIIIIIIIIIIIIIIIIIIIIIIIIIIIDDDDD
@HISEQ:969:HM2KJBCX2:2:1101:4365:19500 2:N:0:ACTATGCA
GACCGTCAATACCCCAACTATCCCTATTAATCATTACATCGATCCTAGAAACCAACAAAATAGAATCTGATGTCCTATTTCATTATTCCATGCTAATGTATTCAAGCGTAAGCTTGCTTTAAACACTCTAATTTTTTCAAGGTAACAGTCCTAATTCCCCATAACATCAAATAAATGACATTATGGTTCTTTAGAAGGTGAGAACCAATAAAACCAGTACATACCAAGGCATGACCGATTCCTTGATCCCGAAATTCAACTACGAGCTTTTTAACTGCAACAACTTTAATATACGCTATTGGAGCTGGAATTACCGCGGCTGCTGGCACCAGACTTGCCCTCCAA
+
ADDDDIIHCHCHC@HHHIHHEGH?GHHHIHIHGHIIIGHGHHIIHHHHIHIIEH?HHIIIHHCHHIFIH?GHHIIIGIGHHHGHHEEC@GH?CHFHHHHHHFCEFHEHHEHGIIHEHIIEH@F<CHHIH1@IHHHFHEHIEEEFHGHHHHHFHHGHHHGHHHIIIIIHGGHIIHH?IHHHHFHCFHC?EHGIHHIEGHHHHFHIIIIHIHG?EH;HHIIIIHFC7:HHCDHHHE=HHHHGEGHFHC//DIIHHIHGFHHECCGHECIIHIIIIHHHHFCHCEIGEHHIHHGHIHFHEFEGIIFIIHHIIIIHCCDHIHFIIIIIHHEHHIIHHHEHCDIH@DB<<
@HISEQ:969:HM2KJBCX2:2:1101:8006:20397 2:N:0:ACTATGCA
GACCGTCAATACCCCAACTATCCCTATTAATCATTACATCGATCCTAGAAACCAACAAAATAGAATCGGATGTCCTATTTCATTATTCCATGCTAATGTATTCAAGCGTGAGCCTGCTTTAAACACTCTAATTTTTTCAAGGTAACAGTCCTAATTCCCCGTGACACCAAATTAATGGCATTACGGTTCTTTAGAAGGTGAGAAATCAATAATATCAGTACATACCAACGGCATGACCGAAACATTGATCCCGAAATTCAACTACGAGCTTTTTAACTGCAACAACTTTAATATACGCTATTGGAGCTGGAATTACCGCGGCTGCTGGCACCAGACTTGCCCTCCAA
+
?@DDAHFCCCEH?HHHGHCFGHHHHIIHIIIHIE@EHHIGIGCHHHIHHGHIF1CC@C@GHH@FHHHF@C@DG?FH1CHIIIIIEE@FF<C??FH?GHFGCHHHHGCHIHHGHEEHHHHHHHIHHHHGGH8DC<<GHFCGEFHHFIHHHHHHCHHHHHDFIHEHHFFIFG?DGHHFFIHIIHCIHHHGIIHEHE9<GCCH@EIHCIHHHEHHFCCGCHHGC1CE6<HIIIIHEHIH;IHHHHFFHGIHIHDGHECHEHIHHIHHHIIHIHHHHGHHIIHHHHG?IIIHGIIHEEHGHHCCCGIIIIHIHF@FIHDIIHIIIHIIHGHHHGHHHHCHIHHDEEB@DD0
@HISEQ:969:HM2KJBCX2:2:1101:3797:19779 2:N:0:ACTATGCA
GACCGTCAATACCCCAACTATCCCTATTAATCATTACGTCAACCCTAGAAACCAACAAAATAGGATCAAACGTCCTATTTTATTATTCCATGCTAATGTATTCAAGCGTTAGCCTGCTTTAAACACTCTAATTTTTTCAAAGTAACAGTCCTGATTCCCCACCACACCAAATTAATGACATGATGGTTCGTCAGAAGGTAGAAATCAGTAACACCAGTACGTACCGAAGGCACGACCAGCGTACTAATCCCGAAATTCAACTACGAGCTTTTTAACTGCAACAACTTTAATATACGCTATTGGAGCTGGAATTACCGCGGCTGCTGGCACCAGACTTGCCCTCCAA
+
DDDDDHHHHHIIIGFHHHIIHHIHHHFHIIIIGIIIIIHIHHIIIIIHFHHHHHGEGH1GHHG1C?GH@GHHHIGDHHICHCCHEEHHHIHHHHIIHIHHHIIHIIHHIHHIIIIHHHIFHGFHHHHIIHHIIIIHHGE1GFHFHIHIIHHHEHHEIHEIIIIIHHIIIHHEEHHGIIHHHHHHHHHEHHHHHHIIHHIIHIIHHGFIHH;EHIIHHIHHIGIIHIHEIIHH9C<IIIIHIHGGDHHHIIHHIIIHGHIHHCHIIIIIIIHIHEHIIIIIIHEHIHIGIIIHIIIIIHHIIHEHGHFHF1IIHHHHIIIIIIIIIIIIIIIIIHGIIIIIIDDDDD
@HISEQ:969:HM2KJBCX2:2:1101:9802:21353 2:N:0:ACTATGCA
GACCGTCAATACCCCAACTATCCCTATTAATCATTACGTTGATCCTAGAAACCAACAAAATAGAATCGAACGTCCTATTTCATTATTCCATGCTAATGTATTCAAGCGCGTGCCTGCTTTAAACACTCTAATTTTTTCAAAGTAACAGTCCTGACTCCCCACAACATCAAATTAATGACATCATGATTCATCAGAAGGGAGAAATCAATGACATTAGTACGTACCGAAGGCACGACCGACGTATTGATCCCGAAATTCAACTACGAGCTTTTTAACTGCAACAACTTTAATATACGCTATTGGAGCTGGAATTACCGCGGCTGCTGGCACCAGACTTGC
+
DCDDDIIGHIIHIIIIIIIIIIHHIIIIIIHHIIIIIIHHHIIIIIHIIIIHHIIIIIIGIHIIIIHHHHHGHIIIIIIIIIIIIHIIIIIIHIHIIIHHIIIHIIIIIIIHIGHHIHHHIIIIIIIGIHFHIHHHIIIHHIIIIIIIHIIIIIIIIIIIIIIGIIIHIHHIIIIIIHIIIIIIIIIHIIIIIIIIIIIIIIIHIIIIIHFHIIIIIIIHIHIIIIIIIIIIIIIIIHIIIIIIIIIIIIIIIIIIIIIIIIHIIIIIIIIIIIIIIIIIIIHHIIIIIIIIIIIIIIIIIIIIIIIIIIIIIIIIIIIIIIIIIIIHH?IIIIDDDDD
@HISEQ:969:HM2KJBCX2:2:1101:18920:20751 2:N:0:ACTATGCA
GACCGTCAATACCCCAACTATCCCTATTAATCATTACGTCAATCCTAGAAACCAACAAAATAGGATCAAACGTCCTATTTCATTATTCCATGCTAATGTATTCAAGCGTTAGCTTGCTTTAAACACTCTAATTTTTTCAAAGTAACAGTCCTGTTTCCCTGCAACACCAAATTAATGGCATTACAGTTCTTCAGAAAGGAGGAATCAGCGAAGCCAGTACATACCAGTGGCATGACCAACCTGCTGACCCCGAAATTCAACTACGAGCTTTTTAACTGCAACAACTTTAATATACGCTATTGGAGCTGGAATTACCGCGGCTGCTGGCACCAGACTTGCCCTCCAA
+
DCDDDIHHHIIIHHIHHGHIHIIIHHIIIIIHIIIIHHHHHIICHIIIIHHHGIIIIIIIIIIIEEHICFGEGHHHIIIHGHIIIIIIIEGEE?GHHHIIHFGHHHHHHIHCHHHHHHHIIIIIHIIHIGHHHHHHIIIHHHIIHIIIIIIIHHIIHHIHIIHHIIIHHHFHHHIHHHHHHHHCHHIIIIIIIIIIIIHHIIIHHIIIHHHGHIIIIIIIIIIIHIIIHHIHHIIIIHHIHIHHGHIHIIIHHIHIIIIIIHHHIHGIIIIIIIIIIGIIIIIIIIHHHIHIIIIIIHIHFHHIIIIIIIIIIIIIIIIIHCHIIIIIIIIIIIIIIIIIICDDDB
@HISEQ:969:HM2KJBCX2:2:1101:9917:21443 2:N:0:ACTATGCA
GACCGTCAATACCCCAACTATCCCTATTAATCATTACGGTGATCCTAGAAACCAACAAAATAGAATCATGCCGTCCTATTTTATTATTCCATCCTAATGTATTCAAGCAAAATGCCTGCTTTAAACACTATAATTTTTTCAAAGAAAAGGTCCTGTTTCCCCGCGACACCAAATTAAGTGCATGGCGGCTTGCCAGATGGTGAGAAAGTGACTACACCAGTTCATACCCCTTAAGGCACGACCGATGTGTCAATCCCGAAATTCAACTACGAGCTTTTTAACTGCAACAACTTTAATATACGCTATTGGAGCTGGAATTACCGCGGCTGCTGGCACCAGACTTGCCCTCCAA
+
0DDD@<0<DHH1DHHIIIHIIIIIIIIIIIIIIIIIII01<EHIIIIIIIIIHIIIIIIIIIIIIIII11C<C0<<<1DC11<F1CH1C<1<1<1D1D@1<<1<DD1C<FGG11111<CF1<D?GH:FH/1</FGHH<<1</11/11<1011<11/10<D?1C.CEHH##################################ED<0<:..D00DCF0<0<1111GE<11111?IGGIIIIIHD<</1:::11IHE/IIIIIIIIIIIIIIIIIIIIIIIIIIIIIIIIIIIIIIIIIIIHIIIIIIIIIIIIIIIIIIIIIIIIIIIIIIIIIIIIIIIIIIIIIIIDDDDD
@HISEQ:969:HM2KJBCX2:2:1101:6307:22136 2:N:0:ACTATGCA
GACCGTCAATACCCAACTATCCCTATTAATCATTACGGTGATCCTAGAAACCAACAAAATAGGATCGAACGTCCTATTTCATTATTCCATGCTAATGTATTCAAGCGTTAGCCTGCTTTAAACACTCTAATTTTTTCAAAGTAACAGTCCTGTTTCCCTGCAACACCAAATTAATGACATTACAGTTCTTCAGAAAGGAGGAATCAGCGAAGCCAGTACATACCAGTGGCACGACCAACCTGCTGACCCCGAAATTCAACTACGAGCTTTTTAACTGCAACAACTTTAATATACGCTATTGGAGCTGGAATTACCGCGGCTGCTGGCACCAGACTTGCCCTCCAA
+
CDDDDIIIIIIIIIIIIIIIIIIIIIIIIIIIIIIIIIIIIIIIIIIIIIIIIIIIHHHHHHEHIHHIHIHHHIIIIIHHIIIIIFIIIIIIIIIHIIIIIIIIIIIIIIIIIIIIIIIIHIIIIIIIIIIIIIIIIIIIIIIIIIIIIIIIIIIIIIIIIIIIIIIIIIIIIIIIIIIIIIIIIHIIIIIIIIIIIIIIIIIIIIIIIIIIIIIIIIIIIIIIIIIIIIIIIIIIIIHIIIHHIIIIIIIIIIIIIIIIIIIIIIIIIIIIIIIIIIIIIIIIIIIIIIIIIIIIIIIIIIIIIIIIIIIIIIIIIIIIIIIIIIIIIIIIIIIIIIIIDDDDD
@HISEQ:969:HM2KJBCX2:2:1101:7945:22179 2:N:0:ACTATGCA
GACCGTCAATACCCCAACTATCCCTATTAATCATTACGTCGATCCTAGAAACCAACAAAATAGGTTCGATCGTCCTATTTCGTTATTCCATGCTAATGTATTCAAGCGCGAGCCTGCTTTAAGCACTCTAATTTTTTCAAAGTAACAGTCCTGTTTCCCCGCAACAACAAATTAATGCCATCACGGTTCTACAAGAAGGAGGGACCAGTGAGGCCAGTGCATACCAGTGGCACGACCAACCTACTGGCCCCGAAATTCAACTACGAGCTTTTTAACTGCAACAACTTTAATATACGCTATTGGAGCTGGAATTACCGCGGCTGCTGGCACCAGACTTGCCCTCCAA
+
D@0D<<DEHIHHII?GHHII?CHHHFIIIHEHHHHEHHCFHIIEHI11<DGI<@GH?CFCFHHHEHHDHHCCHHI@E11<D@FE?@EFFICHHIICHGIIHGE@HHG==GIGIHF<EEHIEHHGFEHIHHCIH@FEHFH8HCHHHHHHIIHACGHIIHDHHHHEHHEECHIIHIHHHEEGCHGCEHEIHIIHCIHHEEHHDGC<C?CHCGHEFEIIHHCIIIIIGIGIFFHHHCCCIHHHEGHFHIIGHDHIHHHHFIHIIIHHIIIIHHGIHIHHEHHGIHHIHHHHHHHECIIIIIIIIHIIHHGCHIIIIIIIIHHHIIIIHEGIIIIIIHGEHHHIIDBBAD
@HISEQ:969:HM2KJBCX2:2:1101:15995:22015 2:N:0:ACTATGCA
GACCGTCAATACCCCCACTATCCCTATTAATCATTACGTCAATCCTAGAAACCAACAAAATAGGATCGAACGTCCTATTTCATTATTCCATGCTAATGTATTCAAGCGTTAGCCTGCTTTAAACACTCTAATTTTTTCAAAGTAACAGTCCTGTTTCCCTGCAACACCAAATTAATGACATTACAGTTCTTCAAGAAGGAGGAATCAGTAAAGCCAGTACATACCATAGGCACGACCAACCTACTGACCCCGAAATTCAACTACGAGCTTTTTAACTGCAACAACTTTAATATACGCTATTGGAGCTGGAATTACCGCGGCTGCTGGCACCAGACTTGCCCTCCAA
+
DDDDDHHHIIIIIIIIIIIIIIIIIIIIIHIIIIIIIIIIIIIHIIIIIIIIIIHIIIIIIHGIIIIIIIIIIIIIIIIIIIIIIIIIIIIIIIHHIHIIHIIIIIIIIIIIIIIIIIIIIIHHIIIIIIIIIIIIIIIIIIIIIIIIIIIIIIIIIIIIIIIIIIIIIIHIHHIIIIIIIIIIIIIHIIIIIIIIIIIIIIIIIIIIIIIIIIIIIIIIIIIIIIIIIIIIIIIIIIHIH<HGHIIIIIIIIIIIHIIIIIIIIIIIIIIIIIIIIIIIIIIIIIIIIIIIIIIIIIIIIIIIIIIIIIIIIIIIIIIIIIIIIIIIIIIIIIIIIIIIIDDDDD
@HISEQ:969:HM2KJBCX2:2:1101:2607:22944 2:N:0:ACTATGCA
GACCGTCAATACCCCAACTATCCCTATTAATCATTACGTCGATCCTAGAAACCAACAAAATAGGGTCAAACGTCCTATTTCATTATTCCATGCTAATGTATTCAAGCGTGTGCCTGCTTTAAACACTCTAATTTTTTCAAAGTAACGGTCCTGATTCCCCATGACACCAAATTAATGACATCACAGTTCGTCAGAAGGTAGAAATCAATAATACCAGTGCATACCGGAGGCACGACCAATATATTGATCCCGAAATTCAACTACGAGCTTTTTAACTGCAACAACTTTAATATACGCTATTGGAGCTGGAATTACCGCGGCTGCTGGCAACAGACTTGCCCTCCAA
+
DDDDDIIIIIIIIHIIIIIIIHIIIIIIIIIIIIIIIIIIIIIIIIGIIIIIIIIIIIIEHFHHIIHIIIHIIIIIHIIIIIIIIIIHHHHIHGHHHIIIIIIHIHIIIIIIIIIIIIIIHIHIIIIIIIHHIHHIIIIIHIIHIIIIIIIIHIIIIIIIHHHIIIIIIIIIIIHHHHIIIIIIIIIIIHHIIHIHGIHIHIIIIIIIIIIHIIIIIHHIIHIIIIIIIIIIIIIIIIIIIIIHIHIHIIIIIHGHHIHIIHHIIIIIIIIIHIIIIIIIIIIIIHGFHIIIIIIIIIIHHIIIIIIIIIIIIIIIIIIIIIIIIIIIIIIIIIIIIIIIIDDDDD
@HISEQ:969:HM2KJBCX2:2:1101:16351:22938 2:N:0:ACTATGCA
GACCGTCAATACCCCAACTATCCCTATTAATCATTACGGTGATTCAGAAACCAACAAAACAGGACCACCGTCCTATTCTATTATTCCATGCTAATGTATTCAGACGTAAGCCTGCTTTGAACACTCTAATTTTTTCAAGGTAAAGGTCCTGGTTTCCCACCACGCCAAATTAATAACATGATGGTTCCCCAGAAGGTAGAAATTCTACACACCAGTACAGACTTGGTAGCCCGACCGACGGTAGAACCCCGAAATTCAACTACGAGCTTTTTAACTGCAACAACTTTAATATACGCTATTGGAGCTGGAATTACCGCGGCTGCTGGCACCAGACTTGCCCTCCAA
+
DDBDDHIHIIIHGGHIIIIIIIIIIIIIHHHIIIIHIIIIIHIIIIHIHHIIIHIIIIIIIIIHIIIIIIIIIIIIHHHFHIHIIHHHHIHIIGHHIIIIIFHIIIIIIIIIIIIHIIIIIHIIIIIHIHIIIIIIHIIHHIIIIIIIIIHHHHIHHIIHHIIIIIIHHHGIHHHIIHHIHIIHHHHIIIIIIIHHHHIIIHHIIHIIIIIIIHHHIIIIIIHHHHHHIIGIIIIIIIIHHHIHIIIIIIIIIHHHIIIHHIIIIIIIIIHIIIHGHIHHIIHGGEHIHIIHIFCHFHIIHHGHHHEGIHHHIIIIHFHHIHIIIHIIIIHHIIIIIIIIDDDDD
@HISEQ:969:HM2KJBCX2:2:1101:17661:23358 2:N:0:ACTATGCA
GACCGTCAATACCCCAACTATCCCTATTAATCATTACGGCGGTCCTAGAAACCAACAAAATAGAACCGCACGTCCTATTCTATTATTCCATGCTGTAATATTCGAGCAAAGGCCTGCTTTGAACACTCTAATTTTTTCAAAGTAAAAGTCCTGGTCCCCAACACACCCAGTGAAGGGCATGCGGTTCTCCAGAAGAAAAGGCCCGGCCGGACAAGTGCACGCGGTGAGGCGGACTTGCCAGCCAGGCCAAAGGTTCAACTACGAGCTTTTTAACTGCAACAACTTTAATATACGCTATTGGAGCTGGAATTACCGCGGCTGCTGGCACCAGACTTGCCCTCCAA
+
DDDCDIIIIIIIHHIIIIIIIIIIIHIIHIIIIIIIIIIIIIIIIIIIGIIIIHIIIIIIIIHIIHHCCHIHIIIGHIIIIIIIIHIIIIIIIIIHIIIIIIIIIIIIIIIIIIIHIHIIIIIIIIIIIHIIIIIIIIIIIIIIIIIIIIIIIIIIIIIIIIIHHIIIIIIIIIIIIIIIIIIIIIIIIIIIIIIIIIIIIIIIIIIIIIIIIIIIIIIIIIIIIIIIIIIIIIIIIIIIIIIIIIIIIIIIIIIIIIIIIIIIIIIIIIIIIIIIIIIIIIIIIIIIIIIIIIIIIIIIIHIIIIIIIIIIIIIIIIIIIIIIIIIIIIIIIIIIIIIDDDDD
@HISEQ:969:HM2KJBCX2:2:1101:8383:24000 2:N:0:ACTATGCA
GACCGTCAATACCCCAACTATCCCTATTAATCATTACGGTGATCCTAGAAACCAACGAAATAGAATCAGTCCGTCCTATTTCATTATTCCATGCTAATGTATTCAGACGTTAGCCTGCTTTAAACACTCTAATTTTTTCAAAGTAACAGTCCTGATTTCCCAACACACCAAATAAATGGCATAAAAGTTCCTCAGAAGGTAGAGATTTATCTCACCAGTGCAGACAATTAAGCCTGACCAATGGGTAAACCCCGAAGTTCAACTACGAGCTTTTTAACTGCAACAACTTTAATATACGCTATTGGAGCTGGAATTACCGCGGCTGCTGGCACCAGACTTGCCCTCCAA
+
DDDDCHGIIIHHHIIHIIIIIIIIHIIIIIIIIHIIIIIIIIIIIIIIIIIIGIIIIIIIHIHEHIIIIHEHIIIIIIIIIIIIIHIHIGHHIIGIHHIHHIIIIIHIIIIHHHIIIIIHIHIIIHIIIIIHIIHHIIIIFFIIHIIIHEHIIIIIIIIIIIHHHHEIIHHIIHHHIHH?HIIIIIIIIHHGIIIHIIIHIIIIIIHHHEIIIIIIIIIIIIIIIIIHFHIIIIIIIIIIHIIHHGHHEGIIIIIIIIIIIIIIIIIIIHIIIIIIHGIIIIIHIIHIIIIHIIIIIIIIIIIIIHIIIIIIIHIIHIIIIIIIIIIIIIIIIIIIIIIIIIIDDDDD
@HISEQ:969:HM2KJBCX2:2:1101:3608:24297 2:N:0:ACTATGCA
GACCGTCAATACCCCAACTATCCCTATTAATCATTACGTCGATCCTAGAAACCAACAAAATAGAATCAAACGTCCTATTTCGTTATTCCATGCTAATGTATTCAAGCGTGAGCCTGCTTTAAACACTCTAATTTTTTCAAAGTAACAGTCCTGATTCCCCATGACACCAAATTAATGACATCATGGTTCGTCAGAAGGTAGGAATCAATAATACCAGTACGTACAATAGCACGACCAATAAATTGATCCCGAAATTCAACTACGAGCTTTTTAACTGCAACAACTTTAATATACGCTATTGGAGCTGGAATTACCGCGGCTGCTGGCACCAGACTTGCCCTCCAA
+
DDDDDHIIIIIHHIIIIIIIIIIHIIIIIIIHIIIIIIIHIIIHHIIIIIIIHIIIIIHIIIIIIIIHIIIIIGIIIHHHHIIIIIIIGHHHIIIHIIHIIGIIIIIIIIIHIIIIIIIIIIHIIIIGIIIIIHIHIIIIIIIIHHHIIIIIIIIIIIIIIIIIIIIIIIIIIIIIIIIIGIIIIIIIIIIIIIIIIIIIIIIIIIIIIIIIIHIIIIIIIIIIIIIIIIIIIIIIIIIIIIHHIIIIIIIIIIIIIIIIIIIIIIIIIIIIIIIIIIIIIIIIIHIIIIIIHIIIIIIIIIIIIIIIIIIIIIIIIIIIIIIIIIIIIIIIIIIIIIIIDDDDD
@HISEQ:969:HM2KJBCX2:2:1101:8985:24992 2:N:0:ACTATGCA
GACCGTCAATACCCCAACTATCCCTATTAATCATTACGTCGATCCTAGAAACCAACAAAATAGAATCAAACGTCCTATTTCATTATTCCATGCTAATGTATTCAAGCGTGAGCCTGCTTTAAACACTCTAATTTTTTCAAAGTAACAGTCCTGATTCCTCACAACACCAAATAAATGACATCATGGTTCGTCAGAAGGGAGAAACCGACGATGCCAGTACGTACCGAGGCACGACCAACATGATGGTCCCGAAATTCAACTACGAGCTTTTTAACTGCAGCAACTTTAATATACGCTATTGGAGCTGGAATTACCGCGGCTGCTGGCACCAGACTTGCCCTCCAA
+
ABDA@GHIHIIIIHIHEHHFHEHEGHHHIIGIIIE?CEHHHIIIIIHHHIIIGHIIHHHHHHIEEEGHGEHHC?@HHHHHIIGFFGHG1FEFHFEHIHGEHHHHIGHEHHHHHEIHHEEHHIHHEIHHHGHHEEFDCGIHIIHHIIHIIHIIHIHHEFHEIIIHEHHHHEHHHIHHIHIHIIIIIIHFDHHHGIHIIIIIIIHIIGIIIGIIIIIIIIHIIGIIIIIIIHHFHHHIIIIIIHHEIIIGIGHHHHGFIHHGFIHIHIHHGEHHIIIIIIHIHIIIGIIIHIIHIIIGIIIHHIIIHHHGIIIHHIIIIIHHC@EFC?EHHGIIHFGHIIIIDCCDD
@HISEQ:969:HM2KJBCX2:2:1101:2418:25451 2:N:0:ACTATGCA
GACCGTCAATACCCCAACTATCCCTATTAATCATTACGTCGATCCTAGAAACCAACAAAATAGAATCAAACGTCCTATTTCGTTATTCCATGCTAATGTATTCAAGCGTGAGCCTGCTTTAAACACTCTAATTTTTTCAAAGTAACAGTCCTGATTCCCCAAGACACCAAATTAATGACATCATGGTTCGTCAGAAGGTAGGAATCAATAATACCAGTACGTACAATAGCACGACCAATAAATTGATCCCGAAATTCAACTACGAGCTTTTTAACTGCAACAACTTTAATATACGCTATTGGAGCTGGAATTACCGCGGCTGCTGGCACCAGACTTGCCCTCCAA
+
DDDDDIIIIIIIIIIIIIIIIIIIIIIIIIIIIIIIIIIIIIIIIIIIIIIIIIIIIIIGIIIIHHHIIIIHIHHHIIIIIIIIIIIHHIIHIIIIIIIIHGIIIIIIIIIIIIIHHIIHIIIIIIIIIIIIIIIIIIIIHIIIIIIIIIIIIIIIIHIIHIHHHIHIIIIHIIHHGHIIIIIHDIIHIIIIIIIIIIHIIHHHGIIIIIIHIIIIIIHIIIIIIIIIIIIIIIIIIIIIIIHGIIIIIIIIIIIIIIIIIIIIHIIIIIIIIIIIIIIIIIIIHHGHIIIIIIIIIIIIIIIIIIIIIIIIIIIIIIIIIIIIIIIIIIIIIIIHIIIIDDDDD
@HISEQ:969:HM2KJBCX2:2:1101:5485:25029 2:N:0:ACTATGCA
GACCGTCAATACCCCAACTATCCCTATTAATCATTACGTCAATCCTAGAAACGAACAAAATAGGATCAACGTCCTATTTCATTATTCCATGCTAATTTATTCAAGCGCGAGCCTGCTTTAAACACTCTAATTTTTTCAAAGTAACAGTCCTGATTCCCCACCACACCAAATTAATGACATGATGGTTCGTCAGAAGGTAGAAATCAGTAACACCAGTACGTACCGAAGGCACGACCAGCGTACTAATCCCGAAATTCAACTACGAGCTTTTTAACTGCAACAACTTTAATATACGCTATTGGAGCTGGAATTACCGCGGCTGCTGGCACCAGACTTGCCCTCCAA
+
DD0<@<<<C1<11<G0<CF1FC1<F11D1<<<11<1<11<<011<<G<11<G100<E<1F<<GFC<D@<101<DH@FH1<FH<CHHEHHFH?1D1</<@<D5<DH1E<EC<FFHEHIHG@<8EGHGFHG<DBG1DD:DHEFA<FBC67A7<80<D7F?;0HGC@8@<<//HFG85/<<<EHHH:CDIHGHHHHEHHIHGHIH?IHEIHFFHHD6H@FHEHEHGEEG<@EGCHHH?EHFEH5<5CIHDIIHC<1HHG<<0<D<HEIHIIHFIHF<@IHFHC<<<<<?HHEFCFIIIHEG@CCF@ECIHGCC<CFC?DHEIIHCHGFD1GCF<1EHHHEC@EDD@@D
@HISEQ:969:HM2KJBCX2:2:1101:9266:25600 2:N:0:ACTATGCA
GACCGTCAATACCCCAACTATCCCTATTAATCATTACGGTGATTCAGAAACCAACAAAACAGGACCACCGTCCTATTCTATTATTCCATGCTAATGTATTCAGACGTAAGCCTGCTTTGAACACTCTAATTTTTTCAAGGTAAAGGTCCTGGTTTCCCACCACGCTAAATTAATAACATGATAGTTCCCCAGAAGGTAGAAATTCTACACACCAGTACAGACTTGTTAGCCCGACCAACGGTAGAATCCCGAAATTCAACTACGAGCTTTTTAACTGCAACAACTTTAATATACGCTATTGGAGCTGGAATTACCGCGGCTGCTGGCACCAGACTTGCCCTCCAA
+
DDDDDIIIIIIIIIIIIIIIIIIIIIIIIIIIIIHIIIIIIIIIIIIIIIIIIIIIIIIIHHHIIHIIIIIIIIIIIIIIIIIIIIIIHHEHIIIIIIIIIIIHIIIIIIIIIIIIIIIHIHIIIIIIIIIIIIIIIIIIIIIIIIIIIIIIIHHIIIIIIIIIIIIIIIIIIIIIIIIIIIIIIIIIIIIIIIIIIIIIIIHIIIIIIIIIIIIIIIIIIIIIIIIIIIIIIIIIIIIIIIHHIIIIIIIIIIIIIIIIIIIIIIIIIIIIIIIIIIIIIIIHIIIIIIIIIIIIIIIIIIIIIIIIIIIIIIIIIIIIIIIIIIIIIIIIIIIIIIIIDDDDD
@HISEQ:969:HM2KJBCX2:2:1101:15037:26686 2:N:0:ACTATGCA
GACCGTCAATACCCAACTATCCCTATTAATCATTACGGTGGTCCTAGAAACCAACAAAATAGAACCACAACGTCCTATTCTATTATTCCATGCTAATCTATTCAAGCAATAGCCCGCTTTAAACACTCTAATTTTTTCAAGGTAATGGTCCTGGCTCCCCAACACACCCAACAAAGGACATGCTGATTCACCAGAAGGAAGACCCGACAGCAGACAGTACTCGCCAAAGACGGACCGCCCGGCCAGGCCTAAAATTCAACTACGAGCTTTTTAACTGCAACAACTTTAATATACGCTATTGGAGCTGGAATTACCGCGGCTGCTGGCACCTGACTTGCCCTCCAA
+
DDDDDIIIIIIIIIIIIIIIIIIIIIIIIIIIIIIIHHIIIIIIIIIIIIGIIIIIIIIIIIIIIIIIIIIIHIIIIIIGHHIIIHIIIIHIHIIIIIIIIHHIIIIIIIIIIIIHIIIHIIIIIIIIIIIIIIIIHIIIIIIIHIIIIIIIIHIHHIIIIIIHHIIIIIIIIIIIIIIHIIIIIIIIIIIIIIIIIIIIIIIIIIIIIIIIIIIIIIIIIIIIIIIIIIIIIIIIIIIIIIIHIIIIIIIIIIIHIIIIIIIIIIIIIIIIIIIIIIIIIIIIIIIIIIIIIIIIHHFD@IIIIIIIIIIIIIIIIIIIIIIIIIIIIIIIIIIIIIIIDDDDD
@HISEQ:969:HM2KJBCX2:2:1101:9913:26329 2:N:0:ACTATGCA
GACCGTCAATACCCCAACTATCCCTATTAATCATTACGTCAATCCTAGAAACCAACAAAATAGGATCGAACGTCCTATTTCATTATTCCATGCTAATGTATTCAGGCGTTAGCCTGCTTTAAACACTCTAATTTTTTCAAAGTAACAGTCCAGATTCCCTGCAACACCAAATTAATGGCATTACAGCTCATCAGGAAGGAGGAATCAGTGAGACCAGTACATACCAGTGGCATGACCAACCTACTGACCCCGAAATTCAACTACGAGCTTTTTAACTGCAACAACTTTAATATACGCTATTGGAGCTGGAATTACCGCGGCTGCTGGCACCAGACTTGCC
+
DDDDDHIIIIIIIIIIIIIIHIIIIIIIIIIIIIIIIHIIIIHIIIIIIIIIIHHIHIIIIIEHHIHHHIIIHIIIIIIIIIIIHIIIGHHGIHHIHIIIHHHIIIHIIIIIIIIIIHHIIIIIIIIIIIIHIIIIIIIIIIIIIIIIIIIIIIIIIIIIIIIIIIHIIIHHIHHIIIIIIIIIIIIIIIIIIIIIIHIIIIIIIIIIIIIIIIIIIIIIIIIIIIIIHIHHEIIIIIIIIIIIIIIIIIIIIIIIIIIIIIIIIIHHIIIIIIIIIIIHHIIIIIIIIIIIIIIIIIIIIIIIIIIIIIIIIIIIIIIIIIIHIIIIHF1IIIIDDDDD
@HISEQ:969:HM2KJBCX2:2:1101:16521:26660 2:N:0:ACTATGCA
GACCGTCAATACCCAACTATCCCTATTAATCATTACGTTGATCCTAGAAACCAACAAAATAGAATCGAACGTCCTATTTCATTATTCCATGCTAATGTATTCAAGCGCGTGCCTGCTTTAAACACTCTAATTTTTTCAAAGTAACAGTCCTGACTCCCCACAACATCAAATTAATGACATCATGATTCATCAGAAGGGAGAAATCAATGACATTAGTACGTACCGAAGGCACGACCGACGTATTGATCCCGAAATTCAACTACGAGCTTTTTAACTGCAACAACTTTAATATACGCTATTGGAGCTGGAATTACCGCGGCTGCTGGCACCAGACTTGCCCTCCAA
+
DDCDDIHHIIIIHHIIIIHHHIHIHHGEEHHIIIGHIIIIHHHHHIIIIIIHIIIHHIHHHHIIIGFEHFHHIIIHIHHIHIII?HHH?FHHHFHIIIIIHHHHHIIIIIHHIHIIIIIIHIIIIIHIIIIIIIIIHIIIIIIIIHHIIIIIIIIIIIIHIIHHIIHIIHHHHIIHEIIIIHHFGHIIHIIHFHHHGHHHGIIIIIIIII<IIIIIIIHIIIIIIIIHIHHHIHHGIIIHIHHFGIHIIHEHIIHIIIIIIHHIIIHIGIIIIIIIIIIIIIIHFHGEHIIHHIHIIIIIIIIIIIIIIIIIIIIIIIIIIIIIIIIIIIIIIIIGIIGIDDADA
@HISEQ:969:HM2KJBCX2:2:1101:2736:26187 2:N:0:ACTATGCA
GACCGTCAATACCCCAACTATCCCTATTAATCATTACGGTGATCCTAGAAACCAACAAAATAGAACCATGCCGTCCTATTCTATTATTCCATGCTAATGTATTCGAGCAAAAATGCCTGCTTTAAACACTCTAATTTTTTCAAGGTAAAGGTCCTGGATCCGCAAGACACCCAATTAAGGACATCAAGTTTCTCCAGAAGGTGAGAAATCAACAGCGACAGTTCATACCCCTTAAGGCACGACCATCACGTCAATCCCGAAATTCAACTACGAGCTTTTTAACTGCAACAACTTTAATATACGCTATTGGAGCTGGAATTACCGCGGCTGCTGGCACCAGACTTGCCCTCCAA
+
DDDDDIIIIIIIIIIIIIIIIIIIIIIIIIIIIIIHIIIIIIIGIIIHIIIIHHIIIIIIHIHGIIIHIIIHIGIGHHHHIIIIIIIGHIIIGIIIIIHHHHHIIIIIIIIIGIIIIIIIIIIIIIIIIIIIIIIIIIIHIIIIIIIIHIIIIIIIHIHIIIIIIIIIIIIIIIIIIIIHIIIIIIIIHGEHHIIIIIHIHIIIIIIHHIIIIIIIHIIIIIIIHIIIIIIIIIIIIIIIIIIIIIIIIIHHHIIGIIIIIIIIIIIHHIIIIIIIIIIIIIIIIIIIIIIIIIIIIIIIIIIIIIGIIIIIIIIIIIIIIGIIIIIIIIIIIIIIIIIIIIIIIIIIDDDDD
@HISEQ:969:HM2KJBCX2:2:1101:8182:27364 2:N:0:ACTATGCA
GACCGTCAATACCCCAACTATCCCTATTAATCATTACGGTGATCCTAGAAACCAACGAAATAGAATCAGTCCGTCCTATTTCATTATTCCATGCTAATGTATTCAGACGTTAGCCTGCTTTAAACACTCTAATTTTTTCAAAGTAACAGTCCTGATTTCCAATCACACCAAATTAATGACATGAAAGTTCCTCAGAAGGTAGAGATTTATCTCACCAGTACAGACAATTAAGCCTGACCAATGGGTAAACCCCGAAGTTCAACTACGAGCTTTTTAACTGCAACAACTTTAATATACGCTATTGGAGCTGGAATTACCGCGGCTGCTGGCACCAGACTTGCCCTCCAA
+
DDDDCIIGHIIIHIIIIIIIIIIIIIIIIIIIIHIHIIHIIIIIIIIIIIIIIIIIIIIIIIIHIIIIIIIGIIHIIHIIIIHIIIIIIIIIGIHIIIIIIHIIIIIIIIIIIHIIIIIIIIIIIIIIIIIIIIIIIIIIIIIIIIIIIIIIIIIIIIIIIHIIIIIIIHIIIIIIIIIIIIIIIIIIIIIIIIIIIIIIIHIIIIIHIIIIIIIIIIIIIIIIIIIIIIIIIIIIIIIIIIIIHHIIIIIIIIIIIIIIIIIIIIIIIIIIIIIIIIIIIIIIIIIIHIIIIIIIIIIIIIIIIIIIIIIIIIIIIIIIIIIIIIIIIIIIIIIIIIIIIIIDDDDD
@HISEQ:969:HM2KJBCX2:2:1101:3259:27356 2:N:0:ACTATGCA
GACCGTCAATACCCCAACTATCCCTATTAATCATTACGTCAATCCTAGAAACCAACAAAATAGGATCGAACGTCCTATTTCATTATTCCATGCTAATGTATTCAAGCGTTAGCTTGCTTTAAACACTCTAATTTTTTCAAAGTAACAGTCCAAATTCCCCGCAACACCAAATTAATGGCATTACGGATCATCAGGAAGGAGGAATCAGTAAGACCAGTACATACCAGAGGCATGACCAATCTACTAACCCCGAAATTCAACTACGAGCTTTTTAACTGCAACAACTTTAATATACGCTATTGGAGCTGGAATTACCGCGGCTGCTGGCACCAGACTTGCCCTCCAA
+
DDDDDHIHHIIIIIHIIIIIIIIIIIIIIIIIIIIIIIIIIIHIIIIIIHIIIIIIIIIIIIIIHIIIIIIIIGIHIIIIHIHIHIIHIIIIIIIIIIIHHIIIIIHHIHHHIIIIIIIIIIIHIIIIIIIIIIIIIHIIHIIIIIIIIIIIIHIHIIIIIIIHHHIHHIIIIIIIHHIIIIIIIIIHIIHIIIIIHIIIIIIIIIIIIIIIIIIIHIIIIIIIIIIIIIIIIIIIIIIIHIIHGHEIIIIIIIHIHIIIIIHIIIIIIIIIIIIIIIIIIIIIIIIIIIIIIIIIIIIIIIIIIIIIIIIIIIIIIIIIIIIIIIIIIIIIIIIIIIIIIDDDDD
@HISEQ:969:HM2KJBCX2:2:1101:2559:28603 2:N:0:ACTATGCA
GACCGTCAATACCCCAACTATCCCTATTAATCATTACGTCAATCCTAGAAACCAACAAAATAGGATCGAACGTCCTATTTCATTATTCCATGCTAATGTATTCAAGCGTTAGCCTGCTTTAAACACTCTAATTTTTTCAAAGTAACAGTCCTGTTTCCCTGCAACACCAAATTAATGACATTACAGTTCTTCAAGAAGGAGGAATCAGTAAAGCCAGTACACACCATTGGCACGACCAACCTACTGACCCCGAAATTCAACTACGAGCTTTTTAACTGCAACAACTTTAATATACGCTATTGGAGCTGGAATTACCGCGGCTGCTGGCACCAGACTTGCCCTCCAA
+
@DDDDIIIIIIIIIIIIIHIIIIHHIIIFFHHIIIHEHGHHEHHHHIHHIFHHIHIIIHHGGEEHHHHHIIHHEHEHIEEGCHHEHFCGGHECFH1HHIIIHGIIHHIIIICHHHIIIHIHIHIHHIHIIGIIIHHHIIIIIIIIIIIIIHHIHHIIIHIHHHIIIIIIHIIHIHIIIIIIIHHIIIIHHFIIIIIIIIIIIIHEIIIIIIIIIGIHIIIIIIIIIIIIIIIIIIIIIHIIHFHFHHIHIIIIIHIIIIIIIIHIIIIIIIIIHHIIIIIIHGIIIIIIIIIIIIIIIIIIIIIIIIIIIIIIIIIIIIIIIIIIIIIIIIIIIIIIIIIIDDDDD
@HISEQ:969:HM2KJBCX2:2:1101:20590:28239 2:N:0:ACTATGCA
GACCGTCAATACCCCAACTATCCCTATTAATCATTACGTCAATCCTAGAAACCAACAAAATAGGATCGAACGTCCTATTTCATTATTCCATGCTAATGTATTCAAGCGTTAGCCTGCTTTAAACACTCTAATTTTTTCAAAGTAACAGTCCTGTTTCCCTGCAACACCAAATTAATGACATTACAGTTCTTCAAGAAGGAGGAATCAGTAAAGCCAGTACACACCATTGGCACGACCAACCTACTGACCCCGAAATTCAACTACGAGCTTTTTAACTGCAACAACTTTAATATACGCTATTGGAGCTGGAATTACCGCGGCTGCTGGCACCAGACTTGCCCTCCAA
+
DDDDDIIIIIIIIIIIIIIIIIHIIHIIFIIIIIIIIIIIIIIIIIIIIIIIIIHHCHHHHEHIHHIIIEHHIIIIHHIIIIIIHHIHIEHHHIIIIIHIHIIIIIIIIIIHHIIIIIIIIIIHHIIIHHIIIIIIIHHIIIIIIIIHIIIIIIIIIIIIIIIIIIIIIIIHHIIIIIIIIIIIIIIIIIHIIIIIIIIIIIIIHIIIIIIIIIHIIIIIIIIIIIIIIIIIIIIIIIHIIIIHHIIIIIIIIIIIIIIIIIIIIIIIIIIIIIIIIIIIIIIIIIIIIIIIIIIIIIIIIIIIIIIIIIIIIIIIIIIIIIIIIIIIIIIIIIIIIIIIIDDDDD
@HISEQ:969:HM2KJBCX2:2:1101:20028:28545 2:N:0:ACTATGCA
GACCGTCAATACCCCAACTATCCCTATTAATCATTACGTCGATCCTAGAAACCAACAAAATAGGGTCAAACGTCCTATTTCATTATTCCATGCTAATGTATTCAAGCGTGAGCCTGCTTTAAACACTCTAATTTTTTCAAAGTAACAGTCCTGATTCCCCGCGACACCAAATTAATGACATCACGGATCTTCAGAAGGGAGAAACCAGTGACACCAGTGCATACCAAAGGCATGACCAGCGTACTGATCCCGAAATTCAACTACGAGCTTTTTAACTGCAACAACTTTAATATACGCTATTGGAGCTGGAATTACCGCGGCTGCTGGCACCAGACTTGCCCTCCAA
+
DDDDDIIIIIIIIIIIIIIIIIIIIIIIIIIIIIIIIIHIIIIIIIIIIIIIIIIIIIIIIIHFHHIIIIIIHHIIIIHHIIIIIHIIHHIIIIIIIIIIHHHIIIIIIIIIIIHHIIIIIIIIIIIIHHHHIIIIHIIIIIIIIIIHHIIIIIIIIIIGIIIIIIIIIHIIIIIIIIIIIIHIIIIIIIIIHHHIIHHIIIIHIIIIIIIIIIIIIIIIIIIIIIIIIIIIIIIIIIIIIIIHIIIIIIIHIIIIIIIIIIHIIIIIIIIIIIIIIIIIIIIIIIIIIIHIIIIIIIIHGEIIIIIIIIIIIIIIIIIIIIIIIIIIIIIIIIIIIIIIIDDDDD
@HISEQ:969:HM2KJBCX2:2:1101:9295:29373 2:N:0:ACTATGCA
GACCGTCAATACCCCAACTATCCCTATTAATCATTACGGTAGTCCTAGAAACCAACAAAATAGAACCACAACGTCCTATTCTATTATTCCATGCTAATCTATTCAAGCAATAGCCCGCTTTAAACACTCTAATTTTTTCAAGGTAATGGTTCTGGCTCCCCAACACACCCAATAAAGGGCATACTGGTTCACCAGAAGGAAGACCCGACAGCAGACAGTACTCGCCAAAGACGGACCGCCCGACCAGGCCTAAAATTCAACTACGAGCTTTTTAACTGCAACAACTTTAATATACGCTATTGGAGCTGGAATTACCGCGGCTGCTGGCACCAGACTTGCCCTCCAA
+
CDDDDIIHHIIIIIIIIIIIIIIIIIIIIIIIIIIIIIGIIIIIIIIIIIIIHHIIHHHHIIHIHIIIIIIHIHHIIIHIHIIIIIHHIIIIGHHIIIIHIHIIIIHHIIIIIIIIIIGHHHIIIIIHIIIIIIIIIIIIHIIIIIIIHHIIIIIIIIIHHIIHIIHHIIIIIHHHIIIIIIIIIIIIIHIIIIIIIIIIIIIIIIIIIIIIIIIIIIIIIIIIIIIIIIHIIIIIIIIGIIIIHIIIIIIIIIHHIIHIIHHIIIIIIIIIIIIIIIIIIIIIIIIIIIIIIIIIIIIIIIIIIIIIIIIIIIIIIIIIIIIIIIIIIIIIIIIIIIIIIDDDDD
@HISEQ:969:HM2KJBCX2:2:1101:5908:29736 2:N:0:ACTATGCA
GACCGTCAATACCCCAACTATCCCTATTAATCATTACGTCGATCCTAGAAACCAACAAAATAGAATCAAACGTCCTATTTCATTATTCCATGCTAATGTATTCAAGCGCGAGCCTGCTTTAAACACTCTAATTTTTTCAAAGTAACAGTCCTGATTTCCCACGACACCAAATTAATGACATCGTGGTTCGTCAGAAGGTAGGAATCAATTTGACCAGTACGTACCGAGGCACGACCGATCAACTGATCCCGAAATTCAACTACGAGCTTTTTAACTGCAACAACTTTAATATACGCTATTGGAGCTGGAATTACCGCGGCTGCTGGCACCAGACTTGCCCTCCAA
+
DDDDDHIIIIIIIIIIIIIGGIIIIIIIIIIIIIIIIIIIIIIIIIGHIIIIIHIIIEHIIIIIIIIIIIIIIIIIIIIIIIIIIIIIHIGHHHHIIIIIIFHHHHHHIIIIHIHIIIIIIIIIIIIIIIIIIIIIIHIIIHIIIHHIIIIIIIIIIIIIIIIHIIIIIIIIIHHIIHIIIIIIHIIIIIGIIIIHIIIIIIIIIIIIIIIHHIIIIIIIIHIIIIIIIIIIIIIIIIIIII<HIIIIIIIIIIHIIIIIIIIIIIIIIIIIIIIIIIIIHIHIIIIIIIHIIIIIIIHIIIIIIIIIIIIIIIIIIIIIIIIIIIIIIIIIIIIIIIIIDDDDD
@HISEQ:969:HM2KJBCX2:2:1101:18420:29689 2:N:0:ACTATGCA
GACCGTCAATACCCCAACTATCCCTATTAATCATTACGTCAATCCTAGAAACCAACGAAATAGGATCAAACGTCCTATTTCATTATTCCATGCTAATGTATTCAAGCGTTAGCCTGCTTTAAACACTCTAATTTTTTCAAAGTAACAGTCCTGTTTCCCTGCAACACCAAATTAATGACATTACAGTTCTTCAAGAAGGAGGAACCAGTAAAGCCAGTACATACCAGAGGCACGACCAACCTACTAATCCCGAAATTCAACTACGAGCTTTTTAACTGCAACAACTTTAATATACGCTATTGGAGCTGGAATTACCGCGGCTGCTGGCACCAGACTTGCCCTCCAA
+
DCDDDIHHIIIIIHIIIIIIIIHIIIIIIIIIIIIIIIIIIIIIIIIIHIIHHHII0CHHHIHIIIIIHHHIIIHIIIIHIIIIIIIHIIIIIIIIIIIIIIHIIIHIHIIIIIIIIIIIIIIIIIIHHHIHIIIIIIIIHIIIIIIIIIIIIIIHHIIIIIIIIIIHIIHHHIIIIIIIHIIIIIIIHIIHIIIIIIIIIIIIIHHIIHIIIIIIIIIIHHIIIIIIIHIIIIIIIHHIIIHHHHHFIIHIIIIHGIIIIHHHIIIIIIHHIIIIIIIIIIIIIHEIIIIIIIIIIIIIIIIIIIIIIIIIIIIIIIIIIIIIIIIIIIIIIIIIIIIIIDDDDD
@HISEQ:969:HM2KJBCX2:2:1101:9674:29790 2:N:0:ACTATGCA
GACCGTCAATACCCCAACTATCCCTATTAATCATTACGGCGGTCCTAGAAACCAACAAAATAGAACCGCACGTCCTATTCTATTATTCCATGCTGTAATATTCGAGCAAAGGCCTGCTTTGAACACTCTAATTTTTTCAAAGTAAAAGTCCTGGTCCCCAACACACCCAGTGAAGGGCATGCGGTTCTCCAGAAGAAAAGGCCCGGCCGGACAAGTGCACGCGGTGAGGCGGACCTGCCAGCCAGGCCAAAGGTTCAACTACGAGCTTTTTAACTGCAACAACTTTAATATACGCTATTGGAGCTGGAATTAACGCGGCTGCTGGCACCAGACTTGCCCTCCAA
+
DDDADGHHIHHHIIHIHHHIHHIIGIIIIIIHIIIII1CE?HCHHIIIIHIIHIH@<CEHHHEHIHIHHHII@HHHIHGHHFHIIHIIIIIGGIIIIIHHHHGIHHHIFHIIHHGIIHGHIIHEFIHHHIFHIHGEHIHFHIHIIIHGGHIIHIIHHEHHIIHIFIHHHIIIIIIIHHCIHIHIHHGFHHIHGHIHHGAHHGGIIHGIIIIIIIIIIIIIIIIIHIIIIHIHIIIIHHIHHHHIHHE@HHFCHCIHHHHEHEHEEHHHHIIIHHIIIIIIIIHFHHHHIIHIDIIHHIHHIHHHIIIIIHFIIHHIIIIIIHIIIIIIIHHFHGHIIHHBADAD
@HISEQ:969:HM2KJBCX2:2:1101:3456:30688 2:N:0:ACTATGCA
GACCGTCAATACCCCAACTATCCCTATTAATCATTACGTCAATCCTAGAAACCAACAAAATAGGATCAACGTCCTATTTCATTATTCCATGCTAATGTATTCAAGCGCGAGCCTGCTTTAAACACTCTAATTTTTTCAAAGTAACAGTCCTGACTCCCCACGACACCAAATTAATGACATCATGGTTCATCAGAAGGGAGGAATCAACGACCCCAGTGCGTACCGAAGGCACGACCGACGTATTGATCCCGAAATTCAACTACGAGCTTTTTAACTGCAACAACTTTAATATACGCTATTGGAGCTGGAATTACCGCGGCTGCTGGCACCAGACTTGCCCTCCAA
+
DDDDDIIHIIIIIIIIIIIIIIIIIIIIIIIIIIIIIIIIIIIIIIIIIIIIIIHIIHHIIIHIIIIIIIIIIHIIIIIIIIIIIHIGHHIIHIIIIIIIIHIIIIIIIIIIIIHIIIIIIIIIIIIIIIIIIIIIIIIIIIIIIIIIIIIIIIIIIIIIIIIIIIIIIIIIIIIIIIIHIIIIIIIIIIIIIIIIIIIIIIIIIIIIHHIIIIIIIIIIIIIIIIIIIIIIIIIIIIIIIHIIIIIIIIIIIIIIIIIIIIIIIIIIIIIIIIIIIIIIIIIIIIIIIIIIIIIIIIIIIIIIIIIIIIIIIIIIIIIIIIIIIIIIIIIIIIIIIIIIDDDDD
@HISEQ:969:HM2KJBCX2:2:1101:3456:30348 2:N:0:ACTATGCA
GACCGTCAATACCCCAACTATCCCTATTAATCATTACGTCGATCCTAGAAACCAACAAAATAGAATCAAACGTCCTATTTCGTTATTCCATGCTAATGTATTCAAGCGTGAGCCTGCTTTAAACACTCTAATTTTTTCAAAGTAACAGTCCTGATTCCCCAAGACACCAAATTAATGACATCATGGTTCGTCAGAAGGTAGAAATCAATAATACCAGTACGTACAATAGCACGACCAATAAATTGATCCCGAAATTCAACTACGAGCTTTTTAACTGCAACAACTTTAATATACGCTATTGGAGCTGGAATTACCGCGGCTGCTGGCACCAGACTTGCCCTCCAA
+
@DDBDIIIIIIIIIIIHIHIIIIIIIIIIGHIIIIGEHHIIIIIIIIIIIIIHIHHIH?HHIHIIIIIHHIHHIHIIHFHEHHIIIHHHIHIIIIIIIIIIGHHIIEHIIIIHIHIIIIIHHHIIHIIIIHIHHHIHHIHHIIIIIHIIHHIHIIHHIIIHHHHHHHIHIIIIIHHHHHIIIIIHIHIIIIIIIIIIIHIIIHIHHIHHIIIIIIIIIIIIIIGIIIIHIIIIIIIGIIIIIHHIIIIIIIIIIIHIIIHIIIIIIIIIIIIIHIIIHGIIIIIIIIIHIIIIIIIIIIIIIIIIIIIIIIIIIIIIIIIIIIIIIIIIIIIIIIIIIIIDADDB
@HISEQ:969:HM2KJBCX2:2:1101:8194:30090 2:N:0:ACTATGCA
GACCGTCAATACCCCAACTATCCCTATTAATCATTACGTCAATCCTAGAAACCAACAAAATAGGATCGAACGTCCTATTTCATTATTCCATGCTAATGTATTCAAGCGTTAGCCTGCTTTAAACACTCTAATTTTTTCAAAGTAACAGTCCTGTTTCCCTGCAACACCAAATTAATGACATTACAGTTCTTCAGAAAGGAGGAATCAGCGAAGCCAGTACATACCAGTGGCACGACCAACCTGCTGACCCCGAAATTCAACTACGAGCTTTTTAACTGCAACAACTTTAATATACGCTATTGGAGCTGGAATTACCGCGGCTGCTGGCACCAGACTTGCCCTCCAA
+
D?@0@0CCCCHFCDCHHIEHFHE?FHHHIIHHIEHHECCFHIFHCHIIIGHIEEEEEFCEHHCFCCE<EH?/<CE=HEHHFHHE1@HCGF<1?<<GIIIHEC1HHHE@<HHE1CEHGEEHHFH<GFHHEFHHGG1GEHHHFHHIIIHHHFFHIHHHHHHHHEHIHHGEEHGIIIHIHHIIIIIIIIHFHHGCCHHHHIIHEIHHDGGIIIHHF?1IFFG1GEG1GIIHEGIHHHIHEHHCFAHC:EECHHHHIIIIHHHHCEC0FEEHCCG?FGIIIIIIIHEIHIIHIIIIHHE?HIIIIIIIIHEIHHEEHHHDD?C@EHHHFIHGIHHFIHEIHHCHEAD@D@
@HISEQ:969:HM2KJBCX2:2:1101:11079:30768 2:N:0:ACTATGCA
GACCGTCAATACCCCAACTATCCCTATTAATCATTACGTCAATCCTAGAAACCAACAAAATAGGATCGAACGTCCTATTTCATTATTCCATGCTAATGTATTCAAGCGTTAGCCTGCTTTAAACACTCTAATTTTTTCAAAGTAACGGTCCTGTTTCCCTGCAACACCAAATTAATGACATTACAGTTCTTCAGAAAGGAGGAATCAGCGAAGCCAGTGCATACCAGTGGCACGACCAACCTGCTGACCCCGAAATTCAACTACGAGCTTTTTAACTGCAACAACTTTAATATACGCTATTGGAGCTGGAATTACCGCGGCTGCTGGCACCAGACTTGCCCTCCAA
+
DBADDD<GHHHEHHHIHHIIHFHFIHIIHHHFHHHHHHIEHHIHIGHHEHIIGHIHICHFH@<@FH1EEHHIE1EEHIGIHHHCEHHIIIEHFHEHHHIGHHHHGHHFFHHIIGHFHHHHHHIHFIHAHHHHHHIIFIHEIHHHHHHHGHHHIHIIHCIHEGHHHFDGHHHHIIIHHHIFHFHHHHHGIHFHIHHGHHIHIIIIIHHIIIHHHCHHHF@HH@IIIIIHEIIHHHHIHHGCEEEGEHHHHHEIIHHGEGHIIHDHC1EIIIHGIIIIIIIIIHHHHEHHHGIIIHIIHGHHHIHHEHEHEIIIIHHHHHEHHIIIIHIIHGFIIHIIHHHE@D@DD@
@HISEQ:969:HM2KJBCX2:2:1101:14792:30330 2:N:0:ACTATGCA
GACCGTCAATACCCCAACTATCCCTATTAATCATTACGTCGATCCTAGAAACCAACAAAATAGGTTCGATCGTCCTATTTCGTTATTCCATGCTAATGTATTCAAGCGCGAGCCTGCTTTAAGCACTCTAATTTTTTCAAAGTAACAGTCCTGTTTCCCCGCAACAACAAATTAATGCCATCACGGTTCTACAAGAAGGAGGGACCAGTGAGGCCAGTGCATACCAGTGGCACGACCAACCTACTGGCCCCGAAATTCAACTACGAGCTTTTTAACTGCAACAACTTTAATATACGCTATTGGAGCTGGAATTACCGCGGCTGCTGGCACCAGACTTGCCCTCCAA
+
DDDDDIIIIIIIIIIIIIIIIIIIIIIIIIIIIIIIIIIIIIIIIIGHIIIIIIIIIIIIIIIIIIHIIIHIIIIIIIIIIIHIHIIIIIHIHIIIIIIIIHIIIIIIIIIIIIIIIIIIIIIIIIIIIIHIIIIIIIIIIIIIHIIIIIIIIIIIIIIIIIIIIIIIIIHHHIIIIIIIIIIIIIIIIIIIIIIIIIIIIIIHIIIIIIIIIIIIIIIIIGIIIIIIIIIIIIIIIIIIHIHHHIIIIIIIIIIIIIIIIIIIIIIIIIIIHIIIIIIIIIIIIGIIIHIIIHIIIIIIIIIIIIIIIIIIIIIIIIIIIIIHIIIIIIIIHIIIIIIIIDDCDD
@HISEQ:969:HM2KJBCX2:2:1101:12824:30080 2:N:0:ACTATGCA
GACCGTCAATACCCCAACTATCCCTATTAATCATTACGTCAATCCTAGAAACCAACAAAATAGGATCAAACGTCCTATTTCATTATTCCATGCTAATGTATTCAAGCGCGAGCCTGCTTTAAACACTCTAATTTTTTCAAAGTAACAGTCCTGATTCCCCGCCACACCAAATTAATGACATGACGGTTCGTCAGAAGGGAGGAATCAGAAACACCAGTACATACCAAGGCACGACCAGTGTACTGATCCCGAAATTCAACTACGAGCTTTTTAACTGCAACAACTTTAATATACGCTATTGGAGCTGGAATTACCGCGGCTGCTGGCACCAGACTTGCCCTCCAA
+
B@BDACG<<FGC1C@CHHHEHIGHHHHFIHFCHHHGEH@10CGCG@GFG?EG<GE@DF1CHICFHH?E1C1<<F=GH?GCGCHHIIHDHGHFEEHHIHGI@<<CHGHCCHI<<E@<<GFHGFFHG1<@HHHHHG?CEEFHCFEHHHGHHHHEEHHHHEHHHHHDCEH?IIIHHFGEHGEEH@GHHHDGHIHHIIIIIIHIHFHEHGHIHGC?HHIHGEHEHECFCG<HHE>IHH?IIIHIHHHFHH<E@HECG?HHHECE@EHHHIIHHIIIHIIHGFIHHHHHHHCHHGIHEHFIGECD<CHHC1HIHHIHHDHGHFIGHIHFIFHIIIIGHECCIIHG@@D@@
@HISEQ:969:HM2KJBCX2:2:1101:10457:31218 2:N:0:ACTATGCA
GACCGTCAATACCCCAACTATCCCTATTAATCATTACGTCAATCCTAGAAACCAACAAAATAGAATCAAACGTCCTATTTCATTATTCCATGCTAATGTATTCAAGCGTTAGCCTGCTTTAAACACTCTAATTTTTTCAAAGTAACAGTCCTGTTTCCCTGCAACACCAAATTAATGACATTACAGTTCTTCAAGAAGGAGGAACCAGTAAAGCCAGTACATACCAGAGGCACGACCAACCTACTAATCCCGAAATTCAACTACGAGCTTTTTAACTGCAACAACTTTAATATACGCTATTGGAGCTGGAATTACCGCGGCTGCTGGCACCAGACTTGCCCTCCAA
+
DDDDDIIHIIIIIIIIIIIIIIIIIIIIIIIIIIIIIIIIIIIHIIIIIIIIIIIIHHHIIII1FHIIIIHHHIIIIIIHHIIIIIIIIIIHIIIEIHIIIFHHHIIIIIIIIIIIIIHIIIHIIIIIIIIIIIIIIIIIIIIIIIIIIIIIHHHIIIIIIIIIIIIIIIIIIIIIIIIIIIIIIIIIIIIIIIIIIIIIIIIHIIIIIIIIIIIIIIIIIIIIIIHIIIIIIIIIHIIIIIHGFIIIIIIIIIIIIIHIIIHIIIIIIIIIIIIIIIIIIIIIIIIIIIIIIIIIIIIIIIIIIIIIIIIIIIIIIIIIIIIIIIIIIIIIIIIIHIIIIDDDDD
@HISEQ:969:HM2KJBCX2:2:1101:5889:31540 2:N:0:ACTATGCA
GACCGTCAATACCCCAACTATCCCTATTAATCATTACGTCAATCCTAGAAACCAACAAAATAGGTTTGAACGTCCTATTTCATTATTCCATGCTAATGTATTCAAGCGTTAGCCTGCTTTAAACACTCTAATTTTTTCAAAGTAACAGTCCTGTTTCCCTGCAACACCAAATTAATGGCATTACAGTTCTTCAGAAAGGAGGAATCAGCGAAACCAGTTCATACCAGTGGCACGACCAACCTGCTGACCCCGAAATTCAACTACGAGCTTTTTAACTGCAACAACTTTAATATACGCTATTGGAGCTGGAATTACCGCGGCTGCTGGCACCAGACTTGCCCTCCAA
+
DBDDDIGHIIIIIHIIIIIIIIIIIIIIIIGIIIIIIIHIIIIHIIIIHIIIIIIIHIIIIIIIHHIIIIIIIIIIIIIIIIIIHHIIGHHHIIIIIIIHIIHIIIHIIIIIHIHHHIIIIIIIIIHIIHIIIIIHHHIIHIHIIIIIIIIIIIHIIIIIIHHIHIIIIIIIIIIIIIIHIIIIIIIHIIIIIIIIIIIIIIIIIIIIIIIHHIHHG9IIIHIIIIIIIIHIIIIIIIIIIIIHFIIIIIIIIIIIHIIIIIIIIIIIIIHIIIHIIIIIIIIIIIIIIIIIGIIIIIIIIHHIHIIIIIIIIIIIIIIIIIIIIIIIIIIIIIIIIIIIIDDDDD
@HISEQ:969:HM2KJBCX2:2:1101:3070:31522 2:N:0:ACTATGCA
GACCGTCAATACCCCAACTTCCCTATTAATCATTACGTCAATCCTAGAAACCAACAAAATAGGATCGAACGTCCTATTTCATTATTCCATGCTAATGTATTCAAGCGTTAGCCTGCTTTAAACACTCTAATTTTTTCAAAGTAACAGTCCTGTTTCCCTGCAACACCAAATTAATGACATTACAGTTCTTCAGAAAGGAGGAATCAGCGAAGCCAGTGCATACCAGTGGCACGACCAACCTGCTGACCCCGAAATTCAACTACGAGCTTTTTAACTGCAACAACTTTAATATACGCTATTGGAGCTGGAATTACCGCGGCTGCTGGCACCAGACTTGCCCTCCAA
+
DDDDDHIIIIIIIIIIIIIIIIIIIIIIIIIIIIIIIIIIIIIIIIIIIIIHIIIIIIIIIIIGHIGHIIIIIIIHIIIIIIIHIIIIIIIIIIIIIIIIIHHIIIIIIIIHIIIIIIIIIIIIIIIIIIIIIIIIIIHIIIIIIIIIIIIIIIIIIIIHIIIIIIIIIIIHIHIIIIIIIIIIIIHIIHIIIIIIIIIIIIIIIIIIIIIIIIIIIIIIIIIIIIIIIIIIIIIIIIIIIIHGIIIIIIIIIIIIIIIIIIIIIIIIIIIIIHIIIIIIIIIIIIIIIIIIIIIIIIIIIIIIIIIIIIIIIIIIIIIIIIIIIIIIIIIIIIIIIIIIDDDDD
@HISEQ:969:HM2KJBCX2:2:1101:6683:32286 2:N:0:ACTATGCA
GACCGTCAATACCCCAACTATCCCTATTAATCATTACGTCAATCCTAGAAACCAACAAAATAGGATCGAACGTCCTATTTCATTATTCCATGCTAATGTATTCAAGCGTTAGCCTGCTTTAAACACTCTAATTTTTTCAAAGTAACAGTCCTGTTTCCCTGCAACACCAAATTAATGACATTACAGTTCTTCAGAAAGGAGGAATCAGCGAAGCCAGTGCATACCAGTGGCACGACCAACCTGCTGACCCCGAAATTCAACTACGAGCTTTTTAACTGCAACAACTTTAATATACGCTATTGGAGCTGGAATTACCGCGGCTGCTGGCACCAGACTTGCCCTCCAA
+
DDDDDIIHIIIIHIIHIIIIIHIIIIIIIIIIIIIIIIIIIIIHIIIIIIIIFHIIHHIIICHHHIIIGHIIIHIIIIIIIIIIHIHIIIIIHIIIIIHIIHIIIHHHIIIHIIIIIIIIHIIIIIHHIIGIIHIIIIIIIIIIIIIIIIHIIIIIIIHIHIIIIIIIIIHHIIIHIIIIIIIIIIIIHHHIIIIIIIIIIIIIIHIIIIIIIIIIIIIIIIIIIHIIIIIHIIIIGIIIIIIHGIIIIIIIIIIIHIIHIIIHIIIIIIIHIIHIIIIIIIIIIIIIIIIIIIIIIIIIHIIIIIIIIIIIIIIIIIIIIIIIIIIIIIIIHIIIIIIIIDDDDD
@HISEQ:969:HM2KJBCX2:2:1101:6461:32210 2:N:0:ACTATGCA
GACCGTCAATACCCCAACTATCCCTATTAATCATTACGGTGATCCTAGAAACCAACGAAATAGAATCAGTCCGTCCTATTTCATTATTCCATGCTAATGTATTCAGACGATAGTCTGCTTTAAACACTCTAATTTTTTCAAAGTAACAGTCCTGATTTCCAACCACACCAAATAAATGGCATGAAAGTTCCTCAGAAGGTAGAGATCCATCTCACCAGTACAGACAATTAAGCCTGACCAATGGGTAGACCCCGAAGTTCAACTACGAGCTTTTTAACTGCAACAACTTTAATATACGCTATTGGAGCTGGAATTACCGCGGCTGCTGGCACCAGACTTGCCCTCCAA
+
DDDDDIIIIIIIIIIIIIIIIIIIIIIIIIIIIIIGIIIIIIIIIIIIIIIIIIHIIIIIIIIIHIIIIIIIIIIIIIIIIIHIIIIIIIIIIHIIIIIIIIIIIIIIIIIIIIIIIIIIIIIIIIIIIIIIIIIIIIIIIIIIIIIIIIIIIIIIIIIIIIIIIHHIIIIIIIIIIIIIIIIIIIIIIHIIIIIIIIIIIIIIIIIIIIIIIIIIIIIIIIIIIIIIIIIIIIIIIIIIIIIIHHHHIIIIIIIIIIIIIIIIIIIIIIIIIIIIIIIIIIIIIIIIIIIIIIIIIIIIIIIIIIIIIIIIIIIIIIIIIIIIIIIIIIIIIIIIIIIIIIIDDDDD
@HISEQ:969:HM2KJBCX2:2:1101:13617:32175 2:N:0:ACTATGCA
GACCGTCAATACCCCAACTATCCCTATTAATCATTACGGTGGTCCTAGAAACCAACAAAATAGAATCATCCGTCCTATTTTATTATTCCATGCTAATGTATTCAAGCAAAATGCCTGCTTTAAACACTCTAATTTTTTCAAAGTAAAGGTCCTGGTTCCCCGCGGCACCCAATTAAGGACATCGCGGTTCTCCAGAAGGTGAGAAATTGACTACACCAGTTCATACCCCTTAAGGCACGACCGATGTGTCAATCCCGAAATTCAACTACGAGCTTTTTAACTGCAACAACTTTAATATACGCTATTGGAGCTGGAATTACCGCGGCTGCTGGCACCAGACTTGCCCTCCAA
+
DDDDDIIHHIHIEEHHIIIHIHIIIIIHHHIHHHIHHIIIHIIHHIIIHIHHHGIIGHIHIIIGIIIIIHHHHHHHHHHIIHHIHIHHG?GH?HHIIIIIIIGHHHIIIIIIHHIIIIHHIIIIIHHIHHIIHIHHIIIHIHIIHIIIIIIIIIIHHIIIIIIIIIIIIIIIHIIIIIIHHDIHIIIIIHHIIIIIIIIIIIHIIIIIIIIIIIIIIHEGIIHIIIHIIIIIIIIIIIIIIIIIIIIIIHHFIHIIHIIHHIIIIIIIIIIIIIIIIIIIIIIIIIIIIIIIIIIIIIIIIIIIIIIIIIIIIIIIIIIIIIIIIIIIIIIIIIIIIIIIIIIIIIDDDDD
@HISEQ:969:HM2KJBCX2:2:1101:8610:31999 2:N:0:ACTATGCA
GACCGTCAATACCCCAACTATCCCTATTAATCATTACGGTGATCCTAGAAACCAACGAAATAGAATCAGTCCGTCCTATTTCATTATTCCATGCTAATGTATTCAGACGTTAGCCTGCTTTAAACACTCTAATTTTTTCAAAGTAACAGTCCTGATTTCCCATCACACCAAATAAATGGCATGAAAGTTCCTCAGAAGGTAGAGATTCATCTCACCAGTGCAGACAATTAAGCCTGACCAATGGGTAAACCCCGAAGTTCAACTACGAGCTTTTTAACTGCAACAACTTTAATATACGCTATTGGAGCTGGAATTACCGCGGCTGCTGGCACCAGACTTGCCCTCCAA
+
DDDCBIIIIIGFGHIHIIIHIEHHHIHHHHGIIIIHIIIIIIIIIICGIIIHHIIHICH=GHHHHHIIHFHIIHHIIIIHIIGHIHIIGHIH@HHHFHHHIHHIIIIHHHHHIGHHHGHIHHIEAFEHHHIHHHHHHHHEHHHHGHHGHHHHHHHHHHIIIHHHHHHHHGHHIIIHEIIIHIIHIIHHHHG?HIIIHIIHIHEGHHCHHIHHGIIHHHHF<EIIIIIIHIIIIIHIGHHIIIHHEHEHHIIHHIHGCIHIIHIIIHHFG<?HGCHHIIHHFHHEIHEHFGHIIIIIIHIIIIIHIIIIHIIIIIIIHHDIIIIIIHFIHGIIIIHHIIIIIIIDDDDD
@HISEQ:969:HM2KJBCX2:2:1101:17458:32623 2:N:0:ACTATGCA
GACCGTCAATACCCCAACTATCCCTATTAATCATTACGTCGATCCTAGAAACCAACAAAATAGAATCAAACGTCCTATTTCATTATTCCATGCTAATGTATTCAAGCGCGAGCTTGCTTTAAACACTCTAATTTTTTCAAAGTAACAGTCCTGATTTCCCGCGACACCAAATTAATGACATCGTGGTTCGTCAGAAGGGAGAAACCAATAATGCTAGTACGTACAAAGTACGACCGACATATTAGTCCCGAAATTCAACTACGAGCTTTTTAACTGCAACAACTTTAATATACGCTATTGGAGCTGGAATTACCGCGGCTGCTGGCACCAGACTTGCCT
+
DBDDDIIIIIIHHHHHIGHHHHHHIHIIIIIIIIHIIIIIICHHHHHIHIHHHHIIH@HFHHFHIIIIIHIHEHHIIIIIIIIIIHH@HIHIIIHIHHIIHHIIIIIHIIIIIIIIHHHHIHIIIIGHHHHIHHHHHIIIIIIIIIIIHIIIIHHHIIGIHHIIIHHHHHIIFIIIIIIIIIIIIIHGIIHIIIIIIIIIIIIIIIIIIIIIIIIIIIIIHIIIIIIIIIIIIIIIHGIHIIIHIIHIHHIIIIIIIIIHIIIIIIIIIIIIIIIIIIIIIHIIIHIIIIIHIIIIIIIIIIIIIIIIIIIIIIIIIIIIIIIIIIIIIIIIIIDDDDD
@HISEQ:969:HM2KJBCX2:2:1101:18145:32817 2:N:0:ACTATGCA
GACCGTCAATACCCCAACTATCCCTATTAATCATTACGTCAATCCTAGAAACCAACAAAATAGAATCAAACGTCCTATTTCATTATTCCATGCTAATGTATTCAAGCGTGCGCCTGCTTTAAACACTCTAATTTTTTCAAAGTAACAGTCCTGATTCCCCACGACACCAAATTAATGACATCGCGGTTCTTCAGAAGGTAGGAACCAATAATGCCAGTACGTACCGAGGCATGACCGACAGTCTGATCCCGAAATTCAACTACGAGCTTTTTAACTGCAACAACTTTAATATACGCTATTGGAGCTGGAATTACCGCGGCTGCTGGCACCAGACTTGCCCTCCAA
+
DDDDDIIIIIIIIIIIIIIIIIIIIIIIIIIIIIIIIEHIIIIHHIIIIIIIIIIIIIEHIIHIIHIIIHIIIIIIIIIIIIIIHIIIHHIHHIGIIIIIIIIIIIHIIIIIIIIIIIIIIIIIIIIIIIHIIIHHHIIIIIIIIIIIIIHHHIIIIIIIIIIIIIIIIIIIIIIHIIIIHIIIIIIIIIIHIIIIIIIIIIIIIIIIIHIIIIHIIIIIIIIIIIIIIIIIIIHIIIIIIIHHIIIIIIIIIIIIIIIIHIIIIIIGIIIIIIIIIIIIIIIIIIIIIIIHIIIIIIIIIIIIIIIIIIIIIIIIIIIIIIIIIIIIIIIIIIIIIIIIDDDDD
@HISEQ:969:HM2KJBCX2:2:1101:16240:33307 2:N:0:ACTATGCA
GACCGTCAATACCCCAACTATCCCTATTAATCATTACGTCAATCCTAGAAACCAACAAAATAGGATCAAACGTCCTATTTCATTATTCCATGCTAATGTATTCAAGCGTTAGCCTGCTTTAAACACTCTAATTTTTTCAAAGTAACAGTCCTGTTTCCCTGCAACACCAAATTAATGACATTACAGTTCTTCAAGAAGGAGGAACCAGTAAAGCCAGTACATACCAGAGGCACGACCAACCTACTAATCCCGAAATTCAACTACGAGCTTTTTAACTGCAACAACTTTAATATACGCTATTGGAGCTGGAATTACCGCGGCTGCTGGCACCAGACTTGCCCTCCAA
+
DDDCAIIIIIIHHIIIIIIIIIIIIIHHHIIIIIIIIHIIIIIIIIIIHIIGHIIIIIIIIHHIHIIIIIEHHIIIIIIHIIIIIIIIHIIFIIHIIIIIIIIIIIIIIIHHIHIIIHIHIIIIIIIIHIHIIIIHIIIIIIIIIIIIIIIIHIIIIHHGHIIIIIHIIHHIHIIIIIIIIHIIIIIHIIHIIIHIHHHHIIIHHHHIIIIIIIIHHHIHIIIIIIIIIIIIIIIIIIHHIHHHHHHGIIIIIIIHGIIHIIIIIIHIIIIIIIIIIIIIIIIIIIIIIIHIIIIIIIIIIIIIIIIIIIIIIIIIIIIIIIIIIIIIIIIIIIIIIIIIIDDDDD
@HISEQ:969:HM2KJBCX2:2:1101:18576:33740 2:N:0:ACTATGCA
GACCGTCAATACCCCAACTATCCCTATTAATCATTACATCGATCCTAGAAACCAACAAAATAGAATCGGATGTCCTATTTCATTATTCCATGCTAATGTATTCAAGCGTGAGCCTGCTTTAAACACTCTAATTTTTTCAAGGTAACAGTCCTAATTCCCCGTGACACCAAATTAATGGCATTACGGTTCTTTAGAAGGTGAGAAATCAATAATATCAGTACATACCAACGGCATGACCGAAACATTGATCCCGAAATTCAACTACGAGCTTTTTAACTGCAACAACTTTAATATACGCTATTGGAGCTGGAATTACCGCGGCTGCTGGCACCAGACTTGCCCTCCAA
+
BD@BBEHHEHHFHIIIIIIIIIIIIIIIIIIIIIIIIHHICHIHIIIIIIIIIIIIIIIIIHHHHIIICHGHIIHIIIIIIIIIIIIHIIIIGIIHIIIIIHHHIIIIHHIHHHIIIIIIIIIIIHIIHHIIIHIIHIIIFFHIFHIHIEHHHIIIIIIHHHFGHHIHHHHIIIGHHIHHHIIIEHIIIIIIHIIIHHHHEIHIIHIHHFHHHHHIIIIIIIGIIIIIHIIIGHIIIHCHGHGGCGGHEIIIIIIIIIIIIIIIIIIIIIHIIIIIIIIIIIIIIIIIIIIIIIIIIIIIIIIIIIIIIIIIIIIIIIIIIIIIIIIIIIIIIIIIIIIIIIDDDDD
@HISEQ:969:HM2KJBCX2:2:1101:2080:33525 2:N:0:ACTATGCA
GACCGTCAATACCCCAACTATCCCTATTAATCATTACGTCAATCCTAGAAACCAACAAAATAGGATCGAACGTCCTATTTCATTATTCCATGCTAATGTATTCAAGCGTTAGCCTGCTTTAAACACTCTAATTTTTTCAAAGTAACAGTCCTGTTTCCCTGCAACACCAAATTAATGACATTACAGTTCTTCAAGAAGGAGGAATCAGTAAAGCCAGTACATACCATAGGCACGACCAACCTACTGACCCCGAAATTCAACTACGAGCTTTTTAACTGCAACAACTTTAATATACGCTATTGGAGCTGGAATTACCGCGGCTGCTGGCACCAGACTTGCCCTCCAA
+
DDDCDCHHIIIGIHHHIIIIHIIHIHIIIIIFHIIHIIGHGHIIII?HIHIIIIIGIGHCHHIHIHHIHHEHHHHHIHIIHHEHIIHHHIIIIHIIHIHIIHHHIIHIGAGIIHHHHIHHFHHHHHHFHHHIIIHIIGGIHIIIIIHIIIIHHFFIIIHIHEDHHHHFHIIIHIIIIIHHEIIIH:HHHHIIHIIHIIIHIIIHHHI;EEHIHHHIHHHHHIIHEAIIIIIIIIIIIHHGIGIHGIIHIIIIIHIHIIIIIIIIIIIIIIIIIHGIIIIIHHIIIIIIHFIIIIHIHHIIIIIIIIIIIIIIIIIIIIIIIHCIIIIIHIIIIIHHHIIIIDDADB
@HISEQ:969:HM2KJBCX2:2:1101:13422:33837 2:N:0:ACTATGCA
GACCGTCAATACCCCAACTATCCCTATTAATCATTACGTCGATCCTAGAAACCAACAAAATAGAACCGCACGTCCTATTCTATTATTCCATGCTGTAATATTCGAGCAAAGGCCTGCTTTGAACACTCTAATTTTTTCAAAGTAAAAGTCCTGGTCCCCAACACACCCAGTGAAGGGCATGCGGTTCTCCAGAAGAAAAGGCCCGGCCGGACAAGTGCACGCGGTGAGGCGGACCTGCCAGCCAGGCCAAAGGTTCAACTACGAGCTTTTTAACTGCAACAACTTTAATATACGCTATTGGAGCTGGAATTACCGCGGCTGCTGGCACCAGACTTGCCCTCCAA
+
0D@@DCEHHHE1CCG@0<GHIHHFCCGFCFH@FHIHHFHIHHHGHH1EHH?C1DCEHCEGHIIHIIII//<CCHGHIIHIH1DG<CDDCHIGHHGHH@CIIIHHHGGHEEFEH?@EGHEHIEIHHFHHIHHDCHCHHIIIHHHHHHIHGEHHHIIIIIIEIIIHHHHFHHIHHHFEEDIIHIIIIIHHHHFHHIHHHF=IIHHIHDHICHGEHEHCGHHHEHCD1I<IHG<EH<E@GHHHG@EIHHFCHGHEHEIIIHHGHGEEHHHHEHDHIHHHIHHHHFFCGHIIHHHHHHIHIIIIHIIHHIHHG@IIHIIIIIIIIIIIIIIHIIIIIIGHIHIDBDD<
@HISEQ:969:HM2KJBCX2:2:1101:4453:33342 2:N:0:ACTATGCA
GACCGTCAATACCCAACTATCCCTATTAATCATTACGGTGATCCTAGAAACCAACAAAATAGGATCAACGTCCTATTTCATTATTCCATGCTAATGTATTCAAGCGCGAGCCTGCTTTAAACACTCTAATTTTTTCAAAGTAACAGTCCTGATTCCCCACCACACCAAATTAATGACATGATGGTTCGTCAGAAGGTAGAAATCAGTAACACCAGTACGTACCGAAGGCACGACCAGCGTACTAATCCCGAAATTCAACTACGAGCTTTTTAACTGCAACAACTTTAATATACGCTATTGGAGCTGGAATTACCGCGGCTGCTGGCACCAGACTTGCCCTCCAA
+
DDDDDIIIIIIIIIIIIIIIIIIIIIIIIIIIIIIIIIIGIIGIIIIIIIIHHHIGIIHIIIGHHIGIIIIIIIIIIHIIIIIIIIHIIIIIIIIIHIIIIIHIHIHIIIHIIHIIIIIIIIIIIIIIIHIIIIIIIIIIIIIIHIIIHIIIIIIIIIIIIIIIIIHHIIHIIIIIIIIIIIIIIIIIIIIIIIIIIIIIIIHIIIIIIIIHIIIIIIIIIIIHIIIIIIIIIIIIIIIIIIHIIIIIHIIIIIIIIIIIIIIIIIIIIIIIIIIIIIIIIIIIHIIIIIIIIIIIIIIIIIIIIIIIIIIIIIIHIIIIIIIIIIIIIIIIIIIIIIIDDDDD
@HISEQ:969:HM2KJBCX2:2:1101:19748:33815 2:N:0:ACTATGCA
GACCGTCAATACCCAACTATCCCTATTAATCATTACATCGATCCTAGAAACCAACAAAATAGAATCTGATGTCCTATTTCATTATTCCATGCTAATGTATTCAAGCGTAAGCTTGCTTTAAACACTCTAATTTTTTCAAGGTAACAGTCCTAATTCCCCATAACATCAAATAAATGACATTATGGTTCTTTAGAAGGTGAGAACCAATAAAACCAGTACATACCAAGGCATGACCGATTCCTTGATCCCGAAATTCAACTACGAGCTTTTTAACTGCAACAACTTTAATATACGCTATTGGAGCTGGAATTACCGCGGCTGCTGGCACCAGACTTGCCCTCCAA
+
BDDDDHHHIIIHHIGHHIIIGHHIIIIGIIIIIIE?GHHHHIIIIHHIIIICEHHIIIIIHHIGEHHGHIGHIEHHHIIHHIIIII?CGFHHIIIIIIIIIIHHHHHIIHIIHHIHIHIIIHHFHHHHIHHHIHHIHHH?IIIIHIGHIIHIIIIIIHIIIHIHGHIIIIIIHIIHIIIIIIIIHIIIIIIIIIIIIHIIGIIHIIIIIIIIIIIHIIIHHHHHFIIIHHIIIIIHIIIIIHHIHHHIIIHHIIIIIIIHHH@HHHIIIHIHHIHIIIHIHHHHIIHIIIIHIIIIIIIHIIGIIIIIIIIIIIIIIIHHFIIIIIIIIIIHIIIIIIIDDDD@
@HISEQ:969:HM2KJBCX2:2:1101:15696:33073 2:N:0:ACTATGCA
GACCGTCAATACCCCAACTATCCCTATTAATCATTACGTCGATCCTAGAAACCAACAAAATAGAATCAAACGTCCTATTTCGTTATTCCATGCTAATGTATTCAAGCGTGAGCCTGCTTTAAACACTCTAATTTTTTCAAAGTAACAGTCCTGATTCCCCAAGACACCAAATTAATGACATCATGGTTCGTCAGAAGGTAGGAATCAATAATACCAGTACGTACAATAGCACGACCAATAAATTGATCCCGAAATTCAACTACGAGCTTTTTAACTGCAACAACTTTAATATACGCTATTGGAGCTGGAATTACCGCGGCTGCTGGCACCAGACTTGCCCTCCAA
+
BDDDDIIIHIIIIIIIIIIIIIIHIIIIIIIIEHIIIIHHIIIIIIIIIIIIIEHHIHIIIIFHICEHIHHHHGICGHIIHIIIIHIIHIIIIFFHHHHIIHHHIIHHHIIHIIHIIIHIHIHIIIIIIIHEHIHHHIIIIIHIIIIIHIIIIHHHHIHIIIHHHIIHIIIIIIIIHHIIIIIIIIIIHHIIIIIIIIIIIIIIIHIIIIHHIIIIIIIIIIIIIIIIIIIIIIIIIIIIIIIHIIHIIIGIIIHIIIIIIIIIHIIIIIIIIIIIIIIIIIIIIHHIIIIIIHIIIHIIIIIIIIIIIIIIIHIIIIIIIIIIIIHIIIIIIIIIIIHIDDDDD
@HISEQ:969:HM2KJBCX2:2:1101:5832:34597 2:N:0:ACTATGCA
GACCGTCAATACCCCAACTATCCCTATTAATCATTACGTCAATCCTAGAAACCAACAAAATAGGATCGAACGTCCTATTTCATTATTCCATGCTAATGTATTCAAGCGTTAGCCTGCTTTAAACACTCTAATTTTTTCAAAGTAACAGTCCTGTTTCCCTGCAACACCAAATTAATGACATTACAGTTCTTCAGAAAGGAGGAATCAGCGAAGCCAGTACATACCAGTGGCACGACCAACCTGCTGACCCCGAAATTCAACTACGAGCTTTTTAACTGCAACAACTTTAATATACGCTATTGGAGCTGGAATTACCGCGGCTGCTGGCACCAGACTTGCCCTCCAA
+
DDDDDIGIIIIIIIIIIIIIIIIIIIIIIIHIIIIIIIIHIIHHIIIIHIIIIIIIIIIIIIIIGIIIIIIIIIIIIIIHIIIIIIIIGIIHIIIIIIIIIIHIIIIIIIIIIIIIIIIIIIIIIIIIIIIHIIIIIIIIIIIIIIIIIIIIIIIIIIIHIIHIIHHHIHIHHIIIIIIIIIIIIIIIIIIIFIHIIIIIIIIIIIIIIIIIHIIIIIIIIIIIIIIIIIIIIIIIIIIIIHHHHIIIIIIHIIIIIIIIIIIIIIIIIIIIIIIIIIIIIIHIIIIIIIIIIIIIIIIIHIIIIIIIIIIIIIIIIIIIIIIIIIIIIIIIHHIIIIIIIDDDDD
@HISEQ:969:HM2KJBCX2:2:1101:10337:34677 2:N:0:ACTATGCA
GACCGTCAATACCCCAACTATCCCTATTAATCATTACGTCAATCCTAGAAACCAACAAAATAGGATCGAACGTCCTATTTCATTATTCCATGCTAATGTATTCAAGCGTTAGCCTGCTTTAAACACTCTAATTTTTTCAAAGTAACAGTCCTGTTTCCCTGCAACACCAAATTAATGACATTACAGTTCTTCAGAAAGGAGGAATCAGCGAAGCCAGTGCGTACCAGTGGCACGACCAACCTACTGACCCCGAAATTCAACTACGAGCTTTTTAACTGCAACAACTTTAATATACGCTATTGGAGCTGGAATTACCGCGGCTGCTGGCACCAGACTTGCCCTCC
+
DDDDDHIIIIIIIIIIIIIIIIIIIIIIIIIIIIIIIIIIIIIIIIIIIIIIIIIIIIIIIIIIIIIIIIIIIIIIIIIIIIIIIIIIIIIHIIHIIIIHIHIIIIIIIIIIIIIIIHIIHIIIIIIHIIIIIHIIIIIIIIIIIIIIIIIIIIIIIIHIIIIIIIIIIIIIIIIIIIIIIIIIIIIIIIIIIIIIIIIIIIIIIIIIIIIIIIIIIIIIIIIIIIIIIIIIIIIIIIIIIIIIIIIIIIIIIIIIIIIIIIIIIIIHIIIIIIIIIIIIIIIIIIIHIHHIIIIIIIIIIIIIIIIIIIIIIIIIIIIIIIIIIIIIIIIIIHEIIIIDDDDD
@HISEQ:969:HM2KJBCX2:2:1101:2814:34446 2:N:0:ACTATGCA
GACCGTCAATACCCCAACTATCCCTATTAATCATTACGTCAATCCTAGAAACCAACAAAATAGGATCAAACGTCCTATTTCATTATTCCATGCTAATGTATTCAAGCGTTAGCCTGCTTTAAACACTCTAATTTTTTCAAAGTAACAGTCCTGTTTCCCTGCAACACCAAATTAATGACATTACAGTTCTTCAAGAAGGAGGAACCAGTAAAGCCAGTACATACCAGAGGCACGACCAACTTACTAATCCCGAAATTCAACTACGAGCTTTTTAACTGCAACAACTTTAATATACGCTATTGGAGCTGGAATTACCGCGGCTGCTGGCACCAGACTTGCCCTCCAA
+
D?DDDIIHHIHGHHIFHIHHIIIGHGHHIHIIIIHFHIIHIIIIIIIHHGHHHHIHIIIIIHHIFHHHHHEEHHIIIIIIIIHIGHHFHEHHIIIIIIIIIIIHIIIIIIIHHIIHIIIIIHHHEHIIHIIHHIIIIHHFHIIIHFHIIIIIHEIIIGHGHIHHHIIIIHHHHIHIIIIIIIIIIIIIGIHIIIIGIHHHFHHHHIIHHHHHIIIIIIIIHIIIIHIIIIIIIIIIHIHIIHGHHIIHIIIIIHHHIIIIIIHIIIIIIGIIIHGIIIIIIIIIIIIIIIIIIIIIHIHIHHHIHIGIIIIIIIIIIIIIIIIIIIIIIHIIIIIIHHHHHDBBDD
@HISEQ:969:HM2KJBCX2:2:1101:11378:33575 2:N:0:ACTATGCA
GACCGTCAATACCCCAACTATCCCTATTAATCATTACGTCAATCCTAGAAACCAACAAAATAGGATCAAACGTCCTATTTCATTATTCCATGCTAATGTATTCAAGCGTTAGCTTGCTTTAAACACTCTAATTTTTTCAAAGTAACAGTCCTGTTTCCCTGCAACACCAAATTAATGGCATTACAGTTCTTCAGAAAGGAGGAATCAGCGAAGCCAGTACATACCAGTGGCATGACCAACCTGCTGACCCCGAAATTCAACTACGAGCTTTTTAACTGCAACAACTTTAATATACGCTATTGGAGCTGGAATTACCGCGGCTGCTGGCACCAGACTTGCCCTCCAA
+
DDDDDIIHHIIIHIIIIHIIIEHIIEEHHIHEHIIIIIIFHHEHIIHHHHIIII?GHEHHHHHHIIIIHIGFHHIHIIFG?1DHHIIIGHHHFHIEIIIIIIHHGHHHHIIIIIIEGIIIIHGHFHIIIIIIHIIFHHHHHHFIIIIIHHHHHIHIIIGIIIIIHHHHIHHIIIIIIHIIIIIIIIIIHHHIHIIIHIIIIIIIIIIIIHEEIHFIIIIHIIIIIII;HIIIIIHIIIHIIIHHFIIIIIIIIIIIIIIIIIIIIIIIIIIIIIIIHIIIIIIIIIHIHIIIIIIIIIIIIIIIIIIIIIIIIIIIIIIIIIIIIIIHIIIIIHGIIIIHHACDDA
@HISEQ:969:HM2KJBCX2:2:1101:5567:34854 2:N:0:ACTATGCA
GACCGTCAATACCCCAACTATCCCTATTAATCATTACGGTGATCCTAGAAACCAACGAAATAGAATCAGTCCGTCCTATTTCATTATTCCATGCTAATGTATTCAGACGATAGTCTGCTTTAACCACTCTAATTTTTTCAAAGTAACAGTCCTGATTTCCCATCACACCAAATAAATGGCATGAAAGTTCCTCAGAAGGTAGAGATCCATCTCACCAGTGCAGACAATTAAGCCTGACCAATGGGTAGACCCCGAAGTTCAACTACGAGCTTTTTAACTGCAACAACTTTAATATACGCTATTGGAGCTGGAATTACCGCGGCTGCTGGCACCAGACTTGCCCTCCAA
+
<000DECHEGHH11<<C01FHE1<DE<C@@<1<11<<D0FH11<<DGHHEH11<FHH1CHHF1<<FGH1<FE=FF<EGH@HH111CCH11<C11<1<EHFHGCHGHFEBHIHFE<F1HEG@CG$HGCGCHEHEFCGEHHHDECHHEHHCFEFD1CEDCCEDCFHFGGEEDGC0FHHIHEEHFFHECF?IEFCCHEC0@?IIHF@EFHCHGHF<CG>G<<1F1ED<1HHG?HC@HEHHCCIHHHC@::@DGIIHEE@HEEHFGEHHGD1F<CD1FE@GEG@@GHHHHFHIHHEGHGIIIIIIIIIHHHHEHFIIIHH<<DHEFC@HGHHHCCCHHIIFGGHHHEDD<@@
@HISEQ:969:HM2KJBCX2:2:1101:2458:34857 2:N:0:ACTATGCA
GACCGTCAATACCCAACTATCCCTATTAATCATTACGTCGATCCTAGAAACCAACAAAATAGAATCAAACGTCCTATTTCGTTATTCCATGCTAATGTATTCAAGCGTGAGCCTGCTTTAAACACTCTAATTTTTTCAAAGTAACAGTCCTGATTCCCCATGACACCAAATTAATGACATCATGGTTCGTCAGAAGGTAGGAATCAATAATACCAGTACGTACAATAGCACGACCAATAAATTAATCCCGAAATTCAACTACGAGCTTTTTAACTGCAACAACTTTAATATACGCTATTGGAGCTGGAATTACCGCGGCTGCTGGCACCAGACTTGCCCTCCAA
+
DDDDDIGIIIIIIIIIIHIIIIIIIIIIIIIIIIIIIIIIIIIIIIIIIIIIIIIIIHIIIIHIIIGIIIIIIHIIIIIIIIIIIIIIIIIIIIIIIIIIIHHIIIIIIIIIIIIIIIIIIIIHIIIIIIIIIIIIIIIIIIIIIIIIIIIIIIIIIIIIIHIIIIIIIIIIIIIIIIIHIIIIIIIIIIIIIIIIIIIIIIIIIIIIIHIIIIIIIIIIIIIIIIIIIIIIIIIIIIIIIIIIIHIIIIIIIIIIIIIIIIIIIIIIIIIIIIIIIIIIIIIIIIIIIIIIIIIIIIIIIIIIIIIIIIIIIIIIIIIIIIIIIIIIIIIIIIIIIIIDDDDD
@HISEQ:969:HM2KJBCX2:2:1101:6532:34833 2:N:0:ACTATGCA
GACCGTCAATACCCAACTATCCCTATTAATCATTACATCGATCCTAGAAACCAACAAAATAGAATCGGATGTCCTATTTCATTATTCCATGCTAATGTATTCAAGCGTGAGCCTGCTTTAAACACTCTAATTTTTTCAAGGTAACAGTCCTAATTCCCCGTGACACCAAATTAATGGCATTACGGTTCTTTAGAAGGTGAGAAATCAATAATATCAGTACATACCAACGGCATGACCGAAACATTGATCCCGAAATTCAACTACGAGCTTTTTAACTGCAACAACTTTAATATACGCTATTGGAGCTGGAATTACCGCGGCTGCTGGCACCAGACTTGCCCTCCAA
+
DDDDAIIIIIHIIIIIIIIHIIHHHIIIIIIIIIIIIHIIEHIIIIIIHIIHHHIHIIIIIIIHIIIIHHIHHIIIIHHHIGIIIHIHHIIIIIFIIIIHIHHIHIIIIIIHHHIIIIHIIIHIIHIIIIIIIIIIIHHIIIIHIIIHHIHHIIHIIIIIIIIIIIHIIHHHIIIIIIIIIIIIIIIHFHHIIIIIIHHIIIHIIIIIIIIIIIIIIIIIIIIIGIIIIIIIIIIIIIIIIIIIIIHIIIIIIIIIIIIIIIIIIIIIIIIIIIHIIIIHIIIIIIHIIIIIIIIIIIIIHIIIIIIIIIIIIIIIIIIIIIIIIIIHIIIIIIIIIIIIIDDCDB
@HISEQ:969:HM2KJBCX2:2:1101:15734:35492 2:N:0:ACTATGCA
GACCGTCAATACCCCAACTATCCCTATTAATCATTACGTCGATCCTAGAAACCAACAAAATAGAATCAAACGTCCTATTTCATTATTCCATGCTAATGTATTCAAGCGTACGCCTGCTTTAAACACTCTAATTTTTTCAAAGTAACAGTCCTGATTCCCCACGACACCAAATTAATGACATCGCGGTTCTTCAGAAGGTAGGAACCAATAATGCCAGTACGTACCGAAGCACGACCAACAATTCGATCCCGAAATTCAACTACGAGCTTTTTAACTGCAACAACTTTAATATACGCTATTGGAGCTGGAATTACCGCGGCTGCTGGCACCAGACTTGCCCTCCAA
+
DDDADHHIIIIIIIIIIIIIIIIIIIIIIIIIHIIIIIIIIIIIIIIIHIIIIIIIIIIIIIHHIIIIHFFHHHIIIIHHGHHIHIHHGIIIIGIIIHIIIIHIIIHHIIIIHHIIIIIHHIHIIIIIIIIIHHIIIHIIIIHHIIIIIIIIIIHIIIIIIIIIIIIIIIIIIIIIIIIIIIIIIIIIIIIIIIIIIIIIIHIIIIIIHFHHGIIIIIIIIIIIIIIIIIIIIIIIIIIIIHHEIIIIIIHIIIIIHIIHHFIIIIIIIIIIIIIIIIIIIIIIIIIIIIIIIIIIIIIIIIIIIIIIIIIIIIIIIIIIIIIIIIIIIIIIIIIIIIIIDDCDD
@HISEQ:969:HM2KJBCX2:2:1101:11123:36178 2:N:0:ACTATGCA
GACCGTCAATACCCCAACTATCCCTATTAATCATTACGTCGATCCTAGAAACCAACAAAATAGGGTCAAACGTCCTATTTCATTATTCCATGCTAATGTATTCAAGCGTGTGCCTGCTTTAAACACTCTAATTTTTTCAAAGTAACGGTCCTGATTCCCCATGACACCAAATTAATGACATCACAGTTCGTCAGAAGGTAGAAATCAATAATACCAGTGCATACCGGAGGCACGACCAATATATTGATCCCGAAATTCAACTACGAGCTTTTTAACTGCAACAACTTTAATATACGCTATTGGAGCTGGAATTACCGCGGCTGCTGGCACCAGACTTGCCCTCCAA
+
DDBDBCGHH@GHHHEHHFFHHIHIIHIH?HFHIIIGII@H<<DHEHIEHGHIIHHH?GCCHHHH1DCEEHFHEHEHHIGCEHHE<GHHIIEGHHHGIGHHIIHHIIHIHHHGIIIHFFHHIHHGFFHHGH1DHGHHHIIHHHHHHIIIIHEFHHHFHHCGHEFIIIGIIIHEHIII;HHIHIIIHHHHIHHHIHIHHHEHIIIGIIIHGIHHH?GI=HEHHIIHIIIIIGIIIIIHGIIHIHIHHHCIIHHFHIHHHIHHEFHHIIIIIGIIIIHIIIIHIHIIIHHIIIIIIIIIHHFDDIHIHHHHHHHHIIIHIIIIIIIIIIIIIIIIIIIIIIIIIDDDDD
@HISEQ:969:HM2KJBCX2:2:1101:15733:36492 2:N:0:ACTATGCA
GACCGTCAATACCCAACTATCCCTATTAATCATTACGTCAATCCTAGAAACCAACAAAATAGGATCAAACGTCCTATTTCATTATTCCATGCTAATGTATTCAAGCGTTAGCCTGCTTTAAACACTCTAATTTTTTCAAAGTAACAGTCCTGTTTCCCTGCAACACCAAATTAATGACATTACAGTTCTTCAAGAAGGAGGAACCAGTAAAGCCAGTACATACCAGAGGCACGACCAACTTACTAATCCCGAAATTCAACTACGAGCTTTTTAACTGCAACAACTTTAATATACGCTATTGGAGCTGGAATTACCGCGGCTGCTGGCACCAGACTTGCCCTCCAA
+
DDDB@<CGHIIEHHH@EHHIIIHIIIIIIIIIFGIIHCGHEHHHIHHHIIIIIGFHFHHHHEHEHHHECHE?CGHCHDFDGGHHHHIHIC<GFHHH6CCHICEHC6ECHHHHHEAEHHIHHHHGGHFGHHHH@EC8HHAACHGEHHAFF@DHHGDFHCEEHHHFHHHHHFHIEHF<0CGHFDDCCIIHHHHFHHFHHEHHHECGEHC<::<<8;C@?GG1CHHHH@C?IHEEC@GDD@GH6GAEGCF//G?EF<11E?HC0CD<<CIHF<1<<<?EIHGHGC<11CF<<F<@H?IHG<FED<<11F1HG<<<C///C<?GEHIHF<<1HEC1<HEE@?CEB?DAD
@HISEQ:969:HM2KJBCX2:2:1101:9901:36349 2:N:0:ACTATGCA
GACCGTCAATACCCCAACTATCCCTATTAATCATTACGTCAATCCTAGAAACCAACAAAATAGGATCAACGTCCTATTTCATTATTCCATGCTAATGTATTCAAGCGCGAGCCTGCTTTAAACACTCTAATTTTTTCAAAGTAACAGTCCTGATTCCCCGCCACACCAAATGAATGACATGATGGTTCGTCAGAAGGTAGAAATCAGTAACACCAGTACGTACCGAAGGCACGACCAGCGTACTAATCCCGAAATTCAACTACGAGCTTTTTAACTGCAACAACTTTAATATACGCTATTGGAGCTGGAATTACCGCGGCTGCTGGCACCAGACTTGCCCTCCAA
+
DDDDDHIHHIIIIIIIIIIIIIIIIIIIIIIIIIIIIIIIIIIIIIIIIIIIIIIIIIIIIIGHIIHIIIIHHIIIIIIIIIIIHGIHIIIGIIIIIHFIIIIIIIHIIIHIIIIIIHIHHHHIIIIIIHIIIIIIIIIIIIIIIIIIIIIHHHHIIIIIIIIIIIIIIIIIIIIIIIIIIIIIIIIIIIIIIIIIIIIIIIIIIIIIIIIIIIIIIIIIIIIIIIIIIIIIIIIIIIIIIIIHIIIIIIIIIIIIIIIIIIIIIIIIIIIIIIIIIIIIIIHIIIIIIIIIIIIIIIIIIIIIIIIIIIIIIIIIIIIIIIIIIIIIIIIIIIIIIIIIDDDDD
@HISEQ:969:HM2KJBCX2:2:1101:5720:37659 2:N:0:ACTATGCA
GACCGTCAATACCCAACTATCCCTATTAATCATTACGGTGATCCTAGAAACCAACGAAATAGAATCAGTCCGTCCTATTTCATTATTCCATGCTAATGTATTCAGACGATAGTCTGCTTTAAACACTCTAATTTTTTCAAAGTAACAGTCCTGATTTCCCATCACACCAAATAAATGGCATGAAAGTTCCTCAGAAGGTAGAGATCCATCTCACCAGTACAGACAATTAAGCCTGACCAATGGGTAGACCCCGAAGTTCAACTACGAGCTTTTTAACTGCAACAACTTTAATATACGCTATTGGAGCTGGAATTACCGCGGCTGCTGGCACCAGACTTGCCCTCCAA
+
CCDDD@GHIIIHHIIIIHHIHHGHIIIHIHIIHIIIIGHHIIIHGGHHHHFHIIHIHIIIHHHIIIIIHFHHHHIIHIGHHHHIIIIIIIIHIIHIIIIHFEHHIIHHIHIIIHIIIIEHHIIIIIIHHIHIIHIIHIIIGIIIIIIIIIHIIIIIIIHEHHHIHIIIIIIIIIHFIIHIIIIIIIIHHIIIIIIIHIIIIHIIHIIIIIHIIIIIIIIIIHIIIIHIIIIIIIIIIIIIIIHHHDIHIIIHIIHEHHIIIIIIIIIHIIIIHIIIIGIIIHIIIIHEIIIIIIIIIIHIIIIIGIIIIIIIIIIIHHIIIIHGHIIHIIIIIIIIIIIIIIDDDDD
@HISEQ:969:HM2KJBCX2:2:1101:17025:37789 2:N:0:ACTATGCA
GACCGTCAATACCCCAACTATCCCTATTAATCATTACGTCGATCCTAGAAACCAACAAAATAGAATCAAACGTCCTATTTCATTATTCCATGCTAATGTATTCAAGCGTAAGCCTGCTTTAAACACTCTAATTTTTTCAAAGTAACAGTCCTGATTCCCCACGACACCAAATTAATGACATCGCGGTTCTTCAGAAGGTAGGAACCGATAATGCCAGTGCGTACCGAAGCACGACCAACAATTCGATCCCGAAATTCAACTACGAGCTTTTTAACTGCAACAACTTTAATATACGCTATTGGAGCTGGAATTACCGCGGCTGCTGGCACCAGACTTGCCCTCCAA
+
DDDDDGHIIIIIIIIIIIFHHIIHIIIIIIIIIIIGHHFHIIIIIIHIIIIIIIIIHHIHIIIEHGHHHIHEHCHIIGHHHIHHIHHHIIHHIHGHIIIIIIIIIHGIIHHDHIHIIIHIIEHIIIHIHHGIHHHHIIIHHIIHHHIIHHIHHHHHHHHIFIIHIHHHIHIHIIIIIHHHGIIIIIHIIIHHHHHIIIIIIIHHGIIIIIIIIHIIIIIIIIIIIIHFIIIIHIIHHHHHEECEIIIIIGIHIIIIIIHIHFIIIIIIIHFHHGIIHIIIHIHIIIIIIIIIHIIIIIIIIIIHFHIHEIIHIIIIIIIIIIIIIIIIIIIIIIHIIIIIDCDCD
@HISEQ:969:HM2KJBCX2:2:1101:9117:37520 2:N:0:ACTATGCA
GACCGTCAATACCCCAACTATCCCTATTAATCATTACGTCAATCCTAGAAACCAACAAAATAGGATCGAACGTCCTATTTCATTATTCCATGCTAATGTATTCAAGCGTTAGCCTGCTTTAAACACTCTAATTTTTTCAAAGTAACAGTCCTGTTTCCCTGCAACACCAAATTAATGACATTACAGTTCTTCAGAAAGGAGGAATCAGCGAAGCCAGTACATACCAGTGGCACGACCAACCTGCTGACCCCGAAATTCAACTACGAGCTTTTTAACTGCAACAACTTTAATATACGCTATTGGAGCTGGAATTACCGCGGCTGCTGGCACCAGACTTGCCC
+
DDDDDHIIIIIHIIIIIIIIIIIIIIIIIIIIIIIIIIIIIIIIIIIIIIIIIIIIIHHIIIHEHHIIIIIIHHIIIIGIIIIIHIIIIIIHIIIIIIIIIIIIIHIIIIIIIIHIHIIIIIIIIIIIIIIIIIIIIIIIIIIIIIIIIIIIIIIIHIIIIIIIIIIIIHIIIIIIIIIIIIIIIIIIHIIIIIIIIIIIIIIIIIIIIIIIIIIIIIIIIIIIIIIIIIIIIIIIIIHHIIIIIIIIIIIIIIIIIIIIIIIIIIIIIIIIIIIIIIIIIIIIIIIIIIIIIIIIIIIIIIIIIIIIIIIIIIIIIIIIIIIIIIIIIHIIIIIIDDDDD
@HISEQ:969:HM2KJBCX2:2:1101:20530:36819 2:N:0:ACTATGCA
GACCGTCAATACCCCAACTATCCCTATTAATCATTACGTCAATCCTAGAAACCAACAAAATAGGATCAACGTCCTATTTCATTATTCCATGCTAATGTATTCAAGCGCGAGCCTGCTTTAAACACTCTAATTTTTTCAAAGTAACAGTCCTGATTCCCCGCCACACCAAATTAATGACATGATGGTTCGTCAGAAGGTAGGAACCAGTAACACCAGTACGTACCTAGGGCACGACCAACGTACTGATCCCGAAATTCAACTACGAGCTTTTTAACTGCAACAACTTTAATATACGCTATTGGAGCTGGAATTACCGCGGCTGCTGGCACCAGACTTGCCCTCCAA
+
DDDDDIIEHIIIIIIIIIIIIIIIIIIIIIIIIIIIIHIIIIIIIIIIIIIHIIIIIIIIIGHIIHIIIIIHHIIHIIIIIIIIIIIIIIIIIIIIHHIIIFHIHIIIIIHIIIIHHHIIIIIIIIIIIIIIIIHIIIIIIHHHIIHIIIHHIHIIIIIIIIIIIIIIIIIIIIIIIIIIIIIIIIIIIIIIIIIIIIIIIIIIIIIIIIIIIIIIIIIIIIIIIIGIIIIIIIIHIIIIIHHFIIIIIIIIIIIIIIHIIIIIIIIIIIIIIIIIIIIIIIIIIIIIIIIIIIIIIIIIIIIIIIIIIIIIIIIIIIIIIIIIIIIIIIIIIIIIIIIIDDDDD
@HISEQ:969:HM2KJBCX2:2:1101:5221:37258 2:N:0:ACTATGCA
GACCGTCAATACCCCAACTATCCCTATTAATCATTACGTCAATCCTAGAAACCAACAAAATAGGATCAACGTCCTATTTCATTATTCCATGCTAATGTATTCAAGCGCGAGCCTGCTTTAAACACTCTAATTTTTTCAAAGTAACAGTCCTGATTCCCCGCCACACCAAATGAATGACATGATGGTTCGTCAGAAGGTAGGAACCAGTAACACCAGTACGTACCTAAGGCACGACCAACGTACTGATCCCGAAATTCAACTACGAGCTTTTTAACTGCAACAACTTTAATATACGCTATTGGAGCTGGAATTACCGCGGCTGCTGGCACCAGACTTGCCCTCCAA
+
DDDDDIIGHIIIHHIIIIIIIIIIIIIIIIIIIIIIIIIIIIIIIIIIHIIIHIIIIIIIIIHHHIIIIIIHIIIIIIIIIIIIIIHHIIIIIIIIIIIIIHHIHIHHIIIIIIIIIIIIIIHIIIFHIIIIHHIIIIIIHIIIIIIIIHHIIIIIIIIIIIIIIIIIIIIIIIIIIHIIIIIIIIIIIHIIIIIIIIIIIIIIIIIIIIIIIIIIHIIIIIIIIIIIIIIIIIIIIIIIIHHHIIIIIIIIIIIIIIIIIIIIIIIIIIIIIIIIIIHIIIIIIIIIIIIIIIIIIIIIIIIIIIIIIIIIIIIIIIIIIIIIIIIIIIIIIIIIIIIIDDDDD
@HISEQ:969:HM2KJBCX2:2:1101:14863:38987 2:N:0:ACTATGCA
GACCGTCAATACCCCAACTATCCCTATTAATCATTACGTCAATCCTAGAAACCAACAAAATAGGATCAAACGTCCTATTTCATTATTCCATGCTAATGTATTCAAGCGTTAGCCTGCTTTAAACACTCTAATTTTTTCAAAGTAACAGTCCTGTTTCCCTGCAACACCAAATTAATGACATTACAGTTCTTCAAGAAGGAGGAACCAGTAAAGCCAGTACATACCAGAGGCACGACCAACTTACTAATCCCGAAATTCAACTACGAGCTTTTTAACTGCAACAACTTTAATATACGCTATTGGAGCTGGAATTACCGCGGCTGCTGGCACCAGACTTGCCCTCCAA
+
DDDDDHHCEGHHEHHIIIIIEGEHIIIIIIIIHEHEHHHIIEHIHIHIIIHEEHIH@GHHHIEEGH?FHH@EFHIHIIIGHIHHFHHH?F@HHIHIIHIIIIHIIIIIIHIIIHIIFEFEHIHHHHFDGHHHIIIIHGFCIIIIIHGHHHIHEHGHHHIIIHIHHHHEHGGHHHHIHIIIHIIHHFHHFHCHIIIHHHIIIGHHFGHIHHHIHIFHFIHIHFFFHHFIHHHIHHHHIHGHCGHF:HHDHHHHHEHHHGGGIIIIH@EIIIIHGHGHIIIIIIIHHHHIHHHHEIIIIIHGGHGEIHHHHIHHIIIIIIIIHHIIIIIIIIIIIIIIIIIIIDDDDD
@HISEQ:969:HM2KJBCX2:2:1101:20275:39370 2:N:0:ACTATGCA
GACCGTCAATACCCAACTATCCCTATTAATCATTACGTCAATCCTAGAAACCAACAAAATAGGATCAAACGTCCTATTTCATTATTCCATGCTAATGTATTCAAGCGTTAGCCTGCTTTAAACACTCTAATTTTTTCAGAGTAACAGTCCTGTTTCCCTGCAACACCAAATTAATGACATTACAGTTCTTCAAGAAGGAGGAACCAGTAAAGCCAGTACATACCAGAGGCACGACCAACCTACTAATCCCGAAATTCAACTACGAGCTTTTTAACTGCAACAACTTTAATATACGCTATTGGAGCTGGAATTACCGCGGCTGCTGGCACCAGACTTGCCCTCCAA
+
DDDDDIIIIIIIIIIIIIIIIIIIIIIIIIIIIIIIIIIIIIIIIIIIIIIIIIIIIIIIIEHHIIIIIIHHIIIIIIIIIHIIIIIIIHIIIIIIIIIIIIIHIHIHIIHIIIIIHHIIIIIIIIIIIIIIIIIIIIGGIHHIIHIIIIIIIIIIIIIIIIIIIIHHHHIIIIIIIIIIIIIIIIIIIIIHIIIIIIIIIIIIIIIIIHIIIIIIIIIIIIIIIIIIIIIIIHIHHFIIIHGGIIIIIIIIIIIIIIHIIIIIIIIIIIIIIIIIIIIIIIIIIIIIIIIIIIIIIIIIIIIIIIIIIIIIIIIIIIIIIIIIIIIIIIIIIIIIIIIIDDDDD
@HISEQ:969:HM2KJBCX2:2:1101:14300:39047 2:N:0:ACTATGCA
GACCGTCAATACCCCAACTATCCCTATTAATCATTACGGTGATCCTAGAAACCAACGAAATAGAACCAATCCGTCCTATTTCATTATTCCATGCTAATGTATTCAGACGTTAGCCTGCTTTAAACACTCTAATTTTTTCAAAGTAACAGTCCTGATTTCCTATCACACCAACTAAATGGCATGAAAGTTCCTCAGAAGGTAGAGATTTATCTCACCAGTACATACCAGAGGCATGACCAACCTACTAACCCCGAAATTCAACTACGAGCTTTTTAACTGCAACAACTTTAATATACGCTATTGGAGCTGGAATTACCGCGGCTGCTGGCACCAGACTTGCCCTCCAA
+
DDDDDIIHIIIHHIIIIIIIIHHIIIIIIIIIIIIIIIIIHIIIIGIIIHIHIIIIIHIIIIHIHIIIIIIIIIIIIIIIIIIIIIIHHHIIIIIIHHHHHHIIIIIIIHHIHIIIIIIHIIIIIHHIIIIIIIIIIHIHIIIHIIIIHIIHHIIIIIIHHIHIIIIIIIIIIIIIIIIIGIIIIIIIIHIIIIIIIIIIIIIIIIIIHIIIIIIIIIIIIIIIIHHIIIIIIIIIIIIIIIIHGGIIIIIIIIIIIIIIIIIIIIIIIIIIIIIIIIHHHHIIIHIIHIIIIHHHIGIHIIIIIIIIIIIIIIIIIIIIHIIIIIIIIIHIIIIIIIIHIIDDDDD
@HISEQ:969:HM2KJBCX2:2:1101:7172:40671 2:N:0:ACTATGCA
GACCGTCAATACCCCAACTATCCCTATTAATCATTACGTCAATCCTAGAAACCAACAAAATAGGATCGAACGTCCTATTTCATTATTCCATGCTAATGTATTCAAGCGTTAGCTTGCTTTAAACACTCTAATTTTTTCAAAGTAACAGTCCAAATTCCCCGCAACACCAAATTAATGGCATTACGGCTCATCAGGAAGGAGGAATCAGTGAGACCAGTACATACCAGAGGCATGACCAACCTACTAACCCCGAAATTCAACTACGAGCTTTTTAACTGCAACAACTTTAATATACGCTATTGGAGCTGGAATTACCGCGGCTGCTGGCACCAGACTTGCCCTCCAA
+
DDDDDIHIIIIHHIIIIIIIIIIIIIIIIIIIIIIIHIIIIHHIHIIIIIIIIIIIHIEHIIHHIFHIIIEHHIIIIIIIIIIIHIIIIIIHIHIIIIIIIIIIIHHHHHIHHIIIIHHHIIGHIIIIIHHIIIIIIIHHIIHIHHHHHIIIHIIIIIIIIIIIIIIIHIIHHIIIIIHHHIIIIIHIIIIIIIIIIIIIIIIIIIIIIIIIIIIIIIIHIIIIIIIHIIIIIIIIIIIHIIIGHHEIHIIIIIIIIHIHHHIIIIIIIIIIIIHIIIIIHIIIIHIIIIIIIIIGIIIIIIIHIIIIIIIIHIIIHIIIIIIIIIIIIIIIIIIIIIIIIDDDDD
@HISEQ:969:HM2KJBCX2:2:1101:17476:40219 2:N:0:ACTATGCA
GACCGTCAATACCCAACTATCCCTATTAATCATTACGTCAATCCTAGAAACCAACAAAATAGGATCAAACGTCCTATTTCATTATTCCATGCTAATGTATTCAAGCGTTAGCCTGCTTTAAACACTCTAATTTTTTCAAAGTAACAGTCCTGTTTCCCTGCAACACCAAATTAATGACATTACAATTCTTCAAGAAGGAGGAACCAGTAAAGCCAGTACATACCAGAGGCACGACCAACCTACTAATCCCGAAATTCAACTACGAGCTTTTTAACTGCAACAACTTTAATATACGCTATTGGAGCTGGAATTACCGCGGCTGCTGGCACCAGACTTGCCCTCCAA
+
BDDDDIIIIIIIIIIIIIIIIIIIIIIIIIIIIIIIIIIIIIIIIIIIIIIIIIIIIIIIIHFHHHHIIIIIIIIIIHHHHIIIHIIIHIIIIIIIIIIIIIIIIIIIIIIIIIIIIIIIIIIIIIIIIHIIIIIHIIIIIIIIIIIHIIIIHIIIHIIIIIIHHIIIIIHHIHIIIIIIIIIIHHIHIIIIIIIIIIIIIIIIIIIIIHIIIIIIIIIIIIIIIIIIHIIIIIIIIIIHIHHHIHHIIIIHIIIHIIIHHHIIIIIIIIIIIIIIIIIIIIIIIHIIIIIIIIIIIIIHHIIHIIIIIIIIIIIIIIIIIIIIIIIIIIIIIIIIIIIIDDDDD
@HISEQ:969:HM2KJBCX2:2:1101:9115:40563 2:N:0:ACTATGCA
GACCGTCAATACCCCAACTATCCCTATTAATCATTACGTCGATCCTAGAAACCAACAAAATAGAATCAAACGTCCTATTTCATTATTCCATGCTAATGTATTCAAGCGTGCGCCTGCTTTAAACACTCTAATTTTTTCAAAGTAACAGTCCTGATTCCCCACGACACCAAATTAATGACATCGTAGTTCTTCAGAAGGTAGGAACCAATAATGCCAGTGTGTACCGAAGCACGACCAACCTACTAATCCCGAAATTCAACTACGAGCTTTTTAACTGCAACAACTTTAATATACGCTATTGGAGCTGGAATTACCGCGGCTGCTGGCACCAGACTTGCCCT
+
CDDDDIIHIIIIIIIIIIIIIIIIIIIIIIIIIIIIIIIIIIIIIIIIIIIHHIIIIIIIIIHIIHIIIIHHHHIIIIIIIIIIIIIIIIIIIIIIIIIIIGHIIIHIIIHIIIGIIIIIIIIIIIIIIIHIIIHIHIHHIIHIIHHHHHGHIIIHIIIIIIHHIHHHICHIHIHIHHHIIIIIHHEGEHHHHEHHEHEH?HIIIEHHEFHF?IHIHHHFHHFHHIHIIHHHIGCIHHIHDGHIIHHGEHEHFHCHHGGH@CCEHIGHHIIIHGGIHIHHGHIIHHEHHEFHEHGHHGCFHH?HHHHFIIHCHHIHHFCHGCHHHIHHG?HEF@?HDD<D<
@HISEQ:969:HM2KJBCX2:2:1101:2254:40774 2:N:0:ACTATGCA
GACCGTCAATACCCCAACTATCCCTATTAATCATTACGTCGATCCTAGAAACCAACAAAATAGAATCAAACGTCCTATTTCATTATTCCATGCTAATGTATTCAAGCGTAAGCCTGCTTTAAACACTCTAATTTTTTCAAAGTAACAGTCCTGATTCCCCACGACACCAAATTAATGACATCGCGGTTCTTCAGAAGGTAGGAACCAATAATGCCAGTGCGTACCGAAGCACGACCAACAATTTGATCCCGAAATTCAACTACGAGCTTTTTAACTGCAACAACTTTAATATACGCTATTGGAGCTGGAATTACCGCGGCTGCTGGCACCAGACTTGCCCTCCAA
+
DCDDDIIIIIIIHIIIIIIIIIIIIIIIIIIIIIIIIIIIIIIIIIIIIIIIIIIIIIIIIHIHIIIICHHHIIIIHIIIIHIIIIIHIHIIIIIHHHIIIIIHIIIIIIIIHIIIIIIIHHIHHIIIIIIIIIIIHHHIHIIHIHIIHHIIIIIIIIIIHHIIIIIIIHIIIIIIIHHIIHHIIHHGIIIIIIIIIIIIIHHHIHIIIIIHIIHIIIIHIIIIIIIIIIIIHHHHHHHIIIIHIIIIIIIHIIIHIIIIIHIIIIIIIIIHIHIIHEIIHFHFIIHEIHIHGHHHIHIIIIIIIIHHFHIIHGIIIIIIIIHIIIIIHIIIIIIIIIIIDDDDD
@HISEQ:969:HM2KJBCX2:2:1101:7624:40759 2:N:0:ACTATGCA
GACCGTCAATACCCCAACTATCCCTATTAATCATTACGTCGATCCTAGAAACCAACAAAATAGGTTCGATCGTCCTATTTCGTTATTCCATGCTAATGTATTCAAGCGCGAGCCTGCTTTAAGCACTCTAATTTTTTCAAAGTAACAGTCCTGTTTCCCCGCAACAACAAATTAATGCCATCACGGTTCTGCAAGAGGGAGGGACCAGTGAGGCCAGTGCATACCAGTGGCACGACCAACCTACTGGCCCCGAAATTCAACTACGAGCTTTTTAACTGCAACAACTTTAATATACGCTATTGGAGCTGGAATTACCGCGGCTGCTGGCACCAGACTTGCCCTCCAA
+
ADDBDCGE@EHEHHH=HIIIFGHIEHHHHIHHIIHHHHFECEHIHHHFHCHIHEHHEHIIIIHEC@@CF@@HEE@GHHEEHHGHEH?FHHFEECGHHHHHHHHHHHHHHIIHHE@GF@CFHHGHHHGFGEHHAHHIGGGIHEIHHIHIIHHHGHADEHHFHHIIHGHHIIIHGIHHEGHHGIIIHHHHIHEHIHHFHHHEHHCFHEHHHHGGHECHHHHGIHFIHHEGIIHIIHIIIIIIIIHGHHIHIHEIIIHHFHIIIHIHHHEHIIHGGIIIHGHIIIHGIIIGIIHHGEHGHHHHIIIHFEHGIIHEIHHGIIHIGHHEIIIIIIHIIHFIIGIIIDADD@
@HISEQ:969:HM2KJBCX2:2:1101:20430:41248 2:N:0:ACTATGCA
GACCGTCAATACCCCAACTATCCCTATTAATCATTACGTCGATCCTAGAAACCAACAAAATAGAATCAAACGTCCTATTTCATTATTCCATGCTAATGTATTCAAGCGTGAGCCTGCTTTAAACACTCTAATTTTTTCAAAGTAACAGTCCTGATTCCCCACAACACCAAATAAATGACATCATGATTCGTCAGAAGGGAGAAACCAACAATGCCAGTACGTACCTAGGCACGACCGACATGACGGTCCCGAAATTCAACTACGAGCTTTTTAACTGCAGCAACTTTAATATACGCCATTGGAGCTAGAATTACCGCGGCTGCTGGCACCAGACTTGCCCTCCAA
+
DDDDDIIIIGIIIIIIIIIIIIIIIIIIHIIIIIIIHIIIHIIIIIIIIIIIHIIIIIIIIHHIIIIIIIHHIGIIGIIIIIIIIIIIHHIGIIHIIIIIEIHIIHIIIIIIHHIIIHHHIIIIIIIGHIIIIIIIIIIIHHHIIIIIHIIIIHIIHHIGIIHIHHIIIIIHIIIIIIIIIIIHHIIIIIHIIIIIIIIIIIIIIIIIIIHGIIIIIHIIIIIIIGIIII=IIIIIIIIIIIHEIIIIIIIIIIIIIIIIIIIIIIIIIIIIIIIIIIIHIIIIIIIIIIIIIIIIIHIIIIIIIIHIIIIIIIIIIIIIIIIIIIIIIIIIIIIIIIIIDDDDD
@HISEQ:969:HM2KJBCX2:2:1101:10763:41520 2:N:0:ACTATGCA
GACCGTCAATACCCCAACTATCCCTATTAATCATTACGTCGATCCTAGAAACCAACAAAATAGGGTCAAACGTCCTATTTCATTATTCCATGCTAATGTATTCAAGCGTGTGCCTGCTTTAAACACTCTAATTTTTTCAAAGTAACAGTCCTGATTCCCCATGACACCAAATTAATGACATCACAGTTCGTCAGAAGGTAGAAATCAATAATACCAGTTCATACCAGAGGCACGACCAATATATTGATCCCGAAATTCAACTACGAGCTTTTTAACTGCAACAACTTTAATATACGCTATTGGAGCTGGAATTACCGCGGCTGCTGGCACCAGACTTGCCCTCCAA
+
DDDDDIHIIIIIIIIIIIIIIHIHIIIIIIIIIIIIIIIIIIIIIIIIIIIIIIIIHIIIIIHIIIIIIIIIIIIIIIIIIIIIIIIIIIIIHIIGHIIIIIHHIIIIIIIIIIIHHIIIIIIIIIIHIIIIIIIIIIIIIIIIIIIIHIHIIIIIIIIIIIIIIIIIIHHHIIIIIIIHHHIIIIIHHIHIIHHHHHIIIIIIIIIHIIIIIIIIIIIIIIIIIIIIIIIIIIII>HIIIHHIIIIIIIIIIIIIIIIIIIIIIIIIIIIIIIIIIIIIIIIIIIIIIIIIIIIIIIIHHIIIIIIIIIIIIIIIIIIIIIIIIIIIIIIIIIIIIIIIIDDDDD
@HISEQ:969:HM2KJBCX2:2:1101:8678:41419 2:N:0:ACTATGCA
GACCGTCAATACCCCAACTATCCCTATTAATCATTACGTCGATCCTAGAAACCAACAAAATAGAATCAAACGTCCTATTTCATTATTCCATGCTAATGTATTCAAGCGTAAGCCTGCTTTAAACACTCTAATTTTTTCAAAGTAACAGTCCTGATTCCCCACGACACCAAATTAATGACATCGCGGTTCTTCAGAAGGTAGGAACCAATAATGCCAGTGCGTACCGAAGCACGACCAACAATTTGATCCCGAAATTCAACTACGAGCTTTTTAACTGCAACAACTTTAATATACGCTATTGGAGCTGGAATTACCGCGGCTGCTGGCACCAGACTTGCCCTCCAA
+
DDDDDHIIIIIIIIIIIIIIIIIIIIIIIIIIIIIIIIIIIIIIIIIIIIIIIIIIIIIIIIIIIIIIIIHIHHHIGIIIIIIIIIIHIIIIGIIIIIIIIHIHIIIIIIIHIIIIIIIIIIIIIIIHHIHIHIIHHHIIIIIIIIIIIIIIIIHIIHHIGIIHIIIIIIIIHIHIIIIIIHIIIIIIIIIIIIIIIIIIIIIIIIIIIIIIIIIIIIIIHHIIIIIIIIIHIIIIIIIIHHHHIIIHIIIIIIIHIIIIIHIIIIIIIIIIIIIIIIIIIIIIIIIIIIIIIIIIHIIIIIIIIIIIIIIIIIIIIIIIIIIHIIIIIIIIHIIIIIIIDDDDD
@HISEQ:969:HM2KJBCX2:2:1101:8823:41970 2:N:0:ACTATGCA
GACCGTCAATACCCCAACTATCCCTATTAATCATTACGTCAATCCTAGAAACCAACAAAATAGGATCAACGTCCTATTTCATTATTCCATGCTAATGTATTCAAGCGCGAGCCTGCTTTAAACACTCTAATTTTTTCAAAGTAACAGTCCTGATTCCCCGCCACACCAAATTAATGACATGATGGTTCGTCAGAAGGTAGGAATCAGTAACACCAGTACGTACTGAAGGCACGACCAACGTACTAATCCCGAAATTCAACTACGAGCTTTTTAACTGCAACAACTTTAATATACGCTATTGGAGCTGGAATTACCGCGGCTGCTGGCACCAGACTTGCCCTCCAA
+
DDDDDIIHHIIHHIIIIIIIIIIIIIIIIIIIIIIIIIIIIIIIIIIIIIIIIIIIIIIIIIHIIIIIIIIHHFHIIIIIIIIHIIIIIIIIIIIIIIIIIHHIIHHHIIIHHIIIIIIIIHIHIIIIIHIIIIIIGIIHIHIIIIGHGIIIIIIIIIIIIIIIIIIIIIIIIHIIIIIIIIIIIIIIIIIIIIIIIIIIIIIHIIIIIIIIIIIIIIIIIIIIIIIIIIIIIIIIIIIHHHIHIIIIIIIIIIIHIIHHIHIIIIIIIIIIIIIIIIIIIIIIIIIIIIIIIIIIIIIIIIIIIIIIIIIIIIIIIIIIIIIIIIIIIIIIIIIIIIIIDDDDD
@HISEQ:969:HM2KJBCX2:2:1101:15120:41621 2:N:0:ACTATGCA
GACCGTCAATACCCCAACTATCCCTATTAATCATTACTTCCATCCTAGAAACCAACAAAATAGAACAGAAGTCCTAAATTATTATTCCATGCTAATGTATTCATAGCGCAAGCCTGCTTTGAACACTCTAATTTTTTCAAAGTAAATGATCCAGAAGTGACCCCGGCCCAGTGAAGGGTAGAGTCATTTTCCGGAAGGATGGCAGGCGCACTTCTGTACACACCAAGAAACCTTGGCGGACAGCGCGCACCAAGCCAGAAATCCAACTACGAGCTTTTTAACTGCAACAATTTTAATATACGCTATTGGAGCTGGAATTACCGCGGCTGCTGGCACCAGACTTGCCCTCCAA
+
DDDDDHIHHIEFGHIIIIIIIICEHHIIHEHCHHECHGHHHHIIIIIIEHHHIIIHHHIIHIHHEHGHHFD<DEEGHHHIHEHEH?EFHEHHHH@FEGHHHCIIHHHEHIIHHIHFGEH@?CGHG@HIHFHHIIHHHHHFHHHIIIHFEIIIIHHHHHHCGHDHGGCGHIHHHHHIIIHHEIHHHHHCHHHHHGEHHGHFEHHHHHDHGIHHEGEFGIHHEHIHIHHHFHIHHIIIIHFHHIIIGIHHGE<EHHHHHEIIIIGIHHHHHIIHHIIIHIIIIIIIIIIIIIFIHIIIIIIIIIIIIIIHIIIHIIIIIIIIIIIIIIIIIIIHIIIIIIIIIIIIIIHDADDB
@HISEQ:969:HM2KJBCX2:2:1101:4001:41110 2:N:0:ACTATGCA
GACCGTCAATACCCAACTATCCCTATTAATCATTACGTCAATCCTAGAAACCAACAAAATAGGATCGAACGTCCTATTTCATTATTCCATGCTAATGTATTCAAGCGTTAGCCTGCTTTAAACACTCTAATTTTTTCAAAGTAACAGTCCTGTTTCCCTGCAACACCAAATTAATGACATTACAGTTCTTCAAGAAGGAGGAACCAGTAAAACCAGTACATACCAGAGGCACGACCAACTTACTAATCCCGAAATTCAACTACGAGCTTTTTAACTGCAACAACTTTAATATACGCTATTGGAGCTGGAATTACCGCGGCTGCTGGCACCAGACTTGCCCTCCAA
+
DDDDCIIIIIIIHIIHIIIIIIIIIIIIIIIIIIHIHIIIIIIIIIIIIIHHHIGHEHHHIHHHHHIIIGIHIIHHIIHHGIIIIIHHIIIIGIIIIIIIIHHHHIIIIIIHIIIIHIIIIIIHHGIHIIIHHHGHHFIIIIIIIIHHIIIHIIIIGHHHHIHHIIHGEHHHIIHIIHIIIIIIIIIIHIIHIIIIIIHIHHGHHIHHIIIIHEIIIIIIIIHIIIHIIIIIIIIIHIIHIHHHHIIIIIIIIIHIIIIIIIIIIIIIIIIIIHHHGD1EIIIIIIIHIIIIIIHFHHGGIHHIIIIIGIGIIIIHIIIIIIIGIIIHIHFIIIHIIIIIDCCDD
@HISEQ:969:HM2KJBCX2:2:1101:12609:41973 2:N:0:ACTATGCA
GACCGTCAATACCCAACTATCCCTATTAATCATTACGTTGTATCTAGAAACCAACAAAATAGGTTCGAACGTCCTATTTCATTATTCCATGCTAATGTATTCAAGCGTTTGCCTGCTTTAAACACTCTAATTTTTTCAAAGTAACAGTCCTGACTCCCCACAACACCAAATTAATGACATCATGGTTCATCAGAAGGGAGAAATCAACGACGCCAGTGCGTACCGAAGGCACGACCGACGTATTGATCCCGAAATTCAACTACGAGCTTTTTAACTGCAACAACTTTAATATACGCTATTGGAGCTGGAATTACCGCGGCTGCTGGCACCAGACTTGCCCTCCAA
+
DDDDDHHIIIIIIIHHIIIIIIIIIIIIIIIIIIIIIIIIIIEHIIIIIIIEFHHIIIIIHHHHHHHIIIIIGHIIIIIIFHIIIHHIIHIGIIIIIIIIIIIIHIIIIIIIIIIIIHIIHHHHHIIIIIIIIIIHHIIIIIIIIIIIIIIIHIHHHIIIIIHHHHHIIHHIIIIIHIIIIIIIIIIHIIIIIIIIIIIIIIIIIIIIIIIIIIIIIIIIIIIIIIIIHHIIIIIIIIIIHHHFIIIIIHIIIIIIIGIIIIIIIIIIIIIIIIIIIIIIIIIIIIIIIIIIIIIIIIHHIIIIIIIIIIIIIIIIIIIIIIIHHIIIIIIIIIIIIIIIDDDDD
@HISEQ:969:HM2KJBCX2:2:1101:8926:41067 2:N:0:ACTATGCA
GACCGTCAATACCCCAACTATCCCTATTAATCATTACGGTGATCCTAGAAACCAACAAAATAGAACCATGCCGTCCTATTCTATTATTCCATGCTAATGTATTCGAGCAAAAATGCCTGCTTTAAACACTCTAATTTTTTCAAGGTAAAGGTCCTGGATCCGCAAGACACCCAATTAAGGACATCAAGTTTCTCCAGAAGGTGAGAAATCAACAGCAACAGTTCATACCCCTTAAGGCACGACCATTACGTCAATCCCGAAATTCAACTACGAGCTTTTTAACTGCAACAACTTTAATATACGCTATTGGAGCTGGAATTACCGCGGCTGCTGGCACCAGACTTGCCCTCCAA
+
DDDDCIIHHIIIIIIIIIIIIIIIIIIIIIIIIIIIIIIIIIIHIIIIIIIIHIIIHIHIIIHIIIIIIIIGIIIIHIHIIIIIIIIIIIIIIIIIIHIIIGHHHHIIIIIIIIIIIIIIIIIIIIIIIIIIIIIIHHIIIIIIIIIIHGIIGHIIIIHIIHIIHIIIIIIIIIIIIIIIIIIIIIHIIIIIIIIIIHIIIIIIIIIIIIIIIIIIIIIIIIIIIIIIIIIIHIIIIIIIIIIIIIIIIIIHIIIIIIIIIIIIIIIIIIIIIIIIIIIIIIIIIIIIIIIIIHIIIIIIIIIIIIIIIIIIIIIIIIIIIIIIIIIIIIIIIIIIIIIIIIIIIIIIDDDDD
@HISEQ:969:HM2KJBCX2:2:1101:13993:42493 2:N:0:ACTATGCA
GACCGTCAATACCCCAACTATCCCTATTAATCATTACGTCGATCCTAGAAACCAACAAAATAGAATCAAACGTCCTATTCCGTTATTCCATGCTAATGTATTCAAGCGTGAGCCTGCTTTAAACACTCTAATTTTTTCAAAGTAACAGTCCTGATTCCCTATAACACCAAATTAATGGCATTATAGTTCGTCAGAAAGGAGAAACCGATTATACCAGTACGTACAATAGCACGACCAGTAAGCCGGTCTCGAAATTCAACTACGAGCTTTTTAACTGCAACAACTTTAATATACGCTATTGGAGCTGGAATTACCGCGGCTGCTGGCACCAGACTTGCCCTCCAA
+
DADADHHHHGHIIIHIIHHIHIIIIIIIIIHIIIIIIIIIIIIIIIIIIIIIIIIIHIHHIIHHIHIIHIIHHFHHHGHIGHIIIIGIIIHIIIIIIHHHHIIIIIIIIIIIIIIIIHHIIIIIIIIHIIIIIIIIIIIIIIIIIIIIIIIIIIIIIIIIIIIIIIIIIIIIIIIHIIIIIIIIIIIIIIIIIIIIIIIIIIIIIIIIIIIIIIIIIIIIIHIIIIIIIIIIIIIIIIIIIGHFIIIIIHHIIIIIIIIIIIIIIIIIIIIIIIIIIIIIIIHIIIIIIIIIIIIIIIIIIIIIIIIIIIIIIIIIIIIIIIIIIIIIIIIIIIIIIIIIDDDDD
@HISEQ:969:HM2KJBCX2:2:1101:19687:41793 2:N:0:ACTATGCA
GACCGTCAATACCCCAACTATCCCTATTAATCATTACGGCGGTCCTAGAAACCAACAAAATAGAACCGCACGTCCTATTCTATTATTCCATGCTAATGTATCCGAGCAAAGGCCTGCTTTGAACACTATAATTTTTTCAAAGTAAAAGTCCTGGTTCCCCGACACGGCCAGTGAAGGCCATGCGGCTCCCCAGAAGGAAAGGCCCGGCCGGACCAGTGCACGCGGTGAGGCGGACCGGCCAGCCAGGCCCAAGGTTCAACTACGAGCTTTTTAACTGCAACAACTTTAATATACGCTATTGGAGCTGGAATTACCGCGGCTGCTGGCACCAAACTTGCCCTCCAA
+
DD@AAIDHIHGGCHIGHIHHIHHHHIIHIIEHIIGHIHIIIIIHIIIIHIIIIHIIICGHHIHHHIIIIIIHIIIIIIIIIHHHHIIHEHHHHIIEHHIIHHFHIIHIHFHHIIIHHIIIIIIIIIIIIHHHIHIHHHHIIHHHHHIHIIIHFHHGIIIHIHHHIHHIHHHHHIIIIIIIIHHHIHHIIIIIIIIIIIIIIIIHIIIIIIIHIIIIIIIIHHHIIIIIIIIIIGIHHHBIIIHHIIIIIIHIIIHIIHIIHIIIIIIIIIHIIIIHIIIIIIIHHHHIIIIHIIHIIIIHIIIIIIIIIHIIIHDCIIIIIIIIIIIIIIHHGEEIIIIHBADDD
@HISEQ:969:HM2KJBCX2:2:1101:1729:43017 2:N:0:ACTATGCA
GACCGTCAATACCCCAACTATCCCTATTAATCATTACGTCGATCCTAGAAACCAACAAAATAGAATCAAACGTCCTATTTCGTTATTCCATGCTAATGTATTCAAGCGTGAGCCTGCTTTAAACACTCTAATTTTTTCAAAGTAACAGTCCTGATTCCCCATGACACCAAATTAATGATATCATGGTTCGTCAGAAGGTAGGAATCAATAATACCAGTACGTACAATAGCACGACCAATAAATTGATCCCGAAATTCAACTACGAGCTTTTTAACTGCAACAACTTTAATATACGCTATTGGAGCTGGAATTACCGCGGCTGCTGGCACCAGACTTGCCCTCCAA
+
DCDDDIIIIIIIIIIIIIIIIIIIIHIHIIIIHIIIIIIIHIHGIIGIIIIHEHIIIIIHIHHHIHEHIHIHHHIIHIIIIIIIGIIIIIHIHHHHHIIIHHHIIHHIIHIHIHIIIIIIIHHHIIIIIIIIIIIIIIIIIHIIIIIIIHIIIIIIIIIIIIGIIIIIIHIIIIIIIIGIIIIIIIIIIIIIIIIIIIIIIIIIIIIIIIIIIHIIIIHHIIIIIIIIIIIIIIIIIIIIIIIHIIIIIIIIIIIIIIIIIIIIIIIIIIIIIIIIIIIIIIIIIHIIIIIIHIIIIIIIIIIIIIIIIIIIIIIIIIIIIIIIIIIIIIIIIIIIIIIIDDDDD
@HISEQ:969:HM2KJBCX2:2:1101:17075:43402 2:N:0:ACTATGCA
GACCGTCAATACCCCAACTATCCCTATTAATCATTACGTTGATCCTAGAAACCAACAAAATAGAATCGAACGTCCTATTTCATTATTCCATGCTAATGTATTCAAGCGCGTGCCTGCTTTAAACACTCTAATTTTTTCAAAGTAACAGTCCTGACTCCCCACAACATCAAATTAATGACATCATGATTCATCAGAAGGGAGAAATCAATGACATTAGTACGTACCGAAGGCACGACCGACGTATTGATCCCGAAATTCAACTACGAGCTTTTTAACTGCAACAACTTTAATATACGCTATTGGAGCTGGAATTACCGCGGCTGCTGGCACCAGACTTGCCCTCCAA
+
DDDDDHHGHHIIIIIGIIIIIIIIIIIIIIIIIIIHIIIIIIIIIIIIIIIIIIIIHIIIIIHHIIIIIIIHGHDHHIHHHIIIIIHIIIIGHGHHIIIIIIIIIIHIIIIHIIIIIHHIIIIHIIIIIIIIIIIIIIIIIIIIIIIIIGIIHIIIIIIIIIIIIIIIIIIIIIIIIIIIIIIIIIIHIIIIIIIIIIIIIIIIIIIIIIIIIIIIIIIIIIIIIIIIIIIIIIIIIIIIIIIHFIIIIIIIIIIIIIIIIIIIIHIIIHIIIIIIIIIIIIIIIIIIIIIIIIIIIIIIIIIIIIIIIIIIIIIIIIIIIIIIIIIIIIIIIIIIIIIIIDDDDD
@HISEQ:969:HM2KJBCX2:2:1101:17294:42839 2:N:0:ACTATGCA
GACCGTCAATACCCAACTATCCCTATTAATCATTACGTCAATCCTAGAAACCAACAAAATAGGATCAAACGTCCTATTTCATTATTCCATGCTAATGTATTCAAGCGTTAGCCTGCTTTAAACACTCTAATTTTTTCAAAGTAACAGTCCTGTTTCCCTGCAACACCAAATTAATGACATTACAGTTCTTCAAGAAGGAGGAACCAGTAAAGCCAGTACATACCAGAGGCACGACCAACCTACTAATCCCGAAATTCAACTACGAGCTTTTTAACTGCAACAACTTTAATATACGCTATTGGAGCTGGAATTACCGCGGCTGCTGGCACCAGACTTGCCCTCCAA
+
DDDDDHIIIIIIIIIIIIIIIIIIIIIIIIIIIIIIIIIIIIIIIIIIIIIIIIIIIIGHHHHIIIIIIIIHIHIIIIIIIIIIIIIHHIIIIIIIHIIIIIIIIIIIIIIIIIIIIHIIIIIIIIIIIIIIIIIIIIIIIIIIIIIIIIIIIIIIIIIIIIIIIIIIIHIIIIIIIIIIIIIIIIIIIHIIIIIIIIIIIIIIIIIIIIIIIIIIIIIIIIIIIIIIIIIIIIIIIIIIIIHHIHIIIIIIIIIIIIHIIIIIIIIIIIIIIIIIIIIIIIHIIIIIIIIIIIIIIIIIIIIIIIIIIIIIIIIIIIIIIIIIIIIIIIIIIIIIIIIIDDDDD
@HISEQ:969:HM2KJBCX2:2:1101:6518:43585 2:N:0:ACTATGCA
GACCGTCAATACCCAACTATCCCTATTAATCATTACGGTGAACCTAGAAACCAACAAAATAGAACCATGCCGTCCTATTCTATTATTCCATGCTAATGTATTCGAGCAAAATGCCTGCTTTAAACACTCTAATTTTTTCAAGGTAAAGGTCCTGGTTCCACATGACACCCAATTAAGGACATCATGCTTCTCCAGAAGGTGAGAAATCAACTGCGACAGTTCATACCCCTTAAGGCACGACCATCACGTCAATCCCGAAATTCAACTACGAGCTTTTTAACTGCAACAACTTTAATATACGCTATTGGAGCTGGAATTACCGCGGCTGCTGGCACCAGACTTGCCCTCCAA
+
<0<D000<0<C@<1<<C@1<<<<DHHHHF?<F1<<CDC1CE111DDHHEE111<D@G<FEF1<FC@F@<1<<C/C0<<1<1<<<GCF11CFHFCC1FHEHIFHCHHG@EFHH<1IHHHHHHEH8HEFDCHFHHHHIGDHHHHHIHFFIIHCHIHGHH?HGHIIHHIHHCHHHHEGIIHHIIIIIIIHH?HEFHCGFHIHGIIHIHIIIIIIIIIIHHIIHHIIIHEIHIHHHIHIIIHHEHHHF=HHEHGGHHDDIHHIIIHIIIHHHHIIHIIIIIIHHHGIHHHCEEHCHHHHGHHHIHHIIIIIHIIIIIIIIHHHHGIHHHEHHEIIHEHDCCEEIIIHHHGDDDD?
@HISEQ:969:HM2KJBCX2:2:1101:6772:43816 2:N:0:ACTATGCA
GACCGTCAATACCCCAACTATCCCTATTAATCATTACGTCAATCCTAGAAACCAACAAAATAGGATCAACGTCCTATTTCATTATTCCATGCTAATGTATTCAAGCGCGAGCCTGCTTTAAACACTCTAATTTTTTCAAAGTAACAGTCCTGATTCCCCGCCACACCAAATGAATGACATGATGGTTCGTCAGAAGGTAGGAACCAGTAACACCAGTACGTACCTAAGGCACGACCAACGTACTGATCCCGAAATTCAACTACGAGCTTTTTAACTGCAACAACTTTAATATACGCTATTGGAGCTGGAATTACCGCGGCTGCTGGCACCAGACTTGCCCTCCAA
+
DDDDDIIIIIIIIIIIIIIIIIIIIIIIIIIIIIIIIIIIIIIIIIHIHIIIIIIIIIHIIHHHHIIIIIIEHIIIIIIIIIIIIIIIFHIIIIIHIIIIHEHHHIIIIIHIHIIIIIIIHHIIHIIIIHIIIIHHIIIHHHIIIIIIIIIHIHIIHIIIIIIIIIHIIIHIIIIIIIIIIIIIIIIIIIIIIIIIIHIIIIIIIIHIIIIIIIIIIIIIIIIIIIIIIIIHIIIIIIIIIIHHIIIIIIIIIIIIIIIIIIIIIIIIIIIIIIIIIIIIIIIIIIIIIIIIIIIIIIHHHIIIIIHIIIIIIIIIIIIIIIIIIIIIIIIIIIIIIIIIDDDDD
@HISEQ:969:HM2KJBCX2:2:1101:21070:44041 2:N:0:ACTATGCA
GACCGTCAATACCCCAACTATCCCTATTAATCATTACGTCAATCCTAGAAACCAACAAAATAGGATCAAACGTCCTATTTCATTATTCCATGCTAATGTATTCAAGCGTTAGCCTGCTTTAAACACTCTAATTTTTTCAAAGTAACAGTCCTGTTTCCCTGCAACACCAAATTAATGACATTACAGTTCTTCAAGAAGGAGGAACCAGTAAAGCCAGTACATACCAGAGGCACGACCAACCTACTAATCCCGAAATTCAACTACGAGCTTTTTAACTGCAACAACTTTAATATACGCTATTGGAGCTGGAATTACCGCGGCTGCTGGCACCAGACTTGCCCTCCAA
+
DDDCDHGHIIIIIIIIIIIIHIIIIIIIIIHIIFGGHHHIIIIHIIIIIIIIIIIIIIIIIHHFHCHHHIIIEHHHIFHGHHHIIHHIIHHEHFHGHHHIHHHHIHIIHIIHIIHHIIHHHIIIHIHHIHIIIHIHIIIIIIIHHHHHIHHIHHGHIIHIIIIIIIIIHIHIIIIIIIIIHIIIIIIIIIHHIIIHIIIIIHHHIIIIIIIHIIIIIIIIIIIIIIIIIIHIIIIIIHHIIGHHDIGIGIIIIIIIIHIHIIIIHHIIIIIIHIIIIHIIIIIHIIIIIIIIIIIIIIIIIIIIHIIIIIIIIIIIIIIIIIIIIIIIIIIIIIIIIIIIIDDDDD
@HISEQ:969:HM2KJBCX2:2:1101:9534:44372 2:N:0:ACTATGCA
GACCGTCAATACCCCAACTATCCCTATTAATCATTACGTCGATCCTAGAAACCAACAAAATAGAATCAAACGTCCTATTTCATTATTCCATGCTAATGTATTCAAGCGCGAGCTTGCTTTAAACACTCTAATTTTTTCAAAGTAACAGTCCTGATTTCCCACGACACCAAATTAATGACATCGTGGTTCGTCAGAAGGGAGAAACCAATAATACTAGTACGTACAAAGTACGACCGACATATTAGTCCCGAAATTCAACTACGAGCTTTTTAACTGCAACAACTTTAATATACGCTATTGGAGCTGGAATTACCGCGGCTGCTGGCACCAGACTTGCCCTCCAA
+
DDDDDIIIIIIIIIIIIIIIIIIIIIIIIIIIIIIIIIIIIIIIIIIIIIIIIIIIIIIHIIIHIHIHIIIIHIHIIIIIIIIIIIIGIIIIIHIIIIIIIIIIIIIIIIIIIIIIIIIIIIIIIIIIIIIIIIIIIIIIIIHIIIIIIIIIIIIIIIIIIIIIIIIIIIIIIIIIIIIIIIIIIIIIIIIIIIIIIIIIIIIIIIIIIIIIIIIIIIIIIIIIIIIIIIIIIIIIIIIIIIIIII=IIIIIIIIIIIIIIIIIIIIIIIIIIIIIIIIIIIIIIIIIIIIIIIIIIIIIIIIIIIIIIIIIIIIIIIIIIIIIIIIIIIIIIIIIIIIDDDDD
@HISEQ:969:HM2KJBCX2:2:1101:6196:44559 2:N:0:ACTATGCA
GACCGTCAATACCCCAACTATCCCTATTAATCATTACGGTGATCCTAGAAACCAACGAAATAGAATCAGTCCGTCCTATTTCATTATTCCATGCTAATGTATTCAGACGTTAGCCTGCTTTAAACACTCTAATTTTTTCAAAGTAACAGTCCTGATTTCCCAACACACCAAATAAATGGCATAAAAGTTCCTCAGAAGGTAGAGATTCATCTCACCAGTGCAGACAATTAAGCCTGACCAATGGGTAAACCCCGAAGTTCAACTACGAGCTTTTTAACTGCAACAACTTTAATATACGCTATTGGAGCTGGAATTACCGCGGCTGCTGGCACCAGACTTGCCCTCCAA
+
DDDDDIIGDHGIIHHFHIFIGHHIIIIIIFIIIIIIIIDGHFEHGHIIHIIIIIIIIEHHHIHGHHHIIIGFHI?<GEEHHIIHIGIHHHHIHHHECHIIHFHGHIHHIIIHHHHHIHHIHHIIIIIIIIIIHHHHIHIIIIIIIIIHHIIIHIHHIHIIIIIHIHHIIIIIIIIIIIIIIIIIIIIIIIIIIIIIIIIIIIIIIIIIIIIIIIIIIIIIIIIIIIIIIIIIIIIIIIIIIIIIIHEHIIIIIIIIIIIIIIIIIIIIIIIIIIIIIIIIIHIIIIIHIHIIIIIIIIIIIIIIIIIIIIIIIIIIIIIIIIIIIIIIIIIIIIIIIIIIIIIDDDDD
@HISEQ:969:HM2KJBCX2:2:1101:6069:44466 2:N:0:ACTATGCA
GACCGTCAATACCCCAACTATCCCTATTAATCATTACGTCAATCCTAGAAACCAACAAAATAGGATCAAACGTCCTATTTCATTATTCCATGCTAATGTATTCAAGCGTTAGCCTGCTTTAAACACTCTAATTTTTTCAAAGTAACAGTCCTGTTTCCCTGCAACACCAAATTAATGACATTACAGTTCTTCAAGAAGGAGGAACCAGTAAAACCAGTACATACCAGAGGCACGACCAACTTACTAATCCCGAAATTCAACTACGAGCTTTTTAACTGCAACAACTTTAATATACGCTATTGGAGCTGGAATTACCGCGGCTGCTGGCACCAGACTTGCCCTCCAA
+
DDDDDIIHIIIIIIIIIIIIIIIIIHIIIIIIIIIIIIIIIHIIIIIIIIIIIIIIIIIIIGHHHIIIIIIIIIIIIIIGIIIIIIIIIIIIIIHIIIIIIHIIIIIIIIIIIIIIIIIIIIIIIIIIIIIIIIIIIIIIIIIIIIIIIHIIIIIIIIIIIIIIIIIIIIHHIIIIIIIIIIIIIIIIIIIIIIIIIIIIIIIIIIIIIIIIIIIIIIIIIIIHIIIIIIIIIIIIIIIIIIHHHIIIIIIIIIIIIIIIIIHIHIIIIIIIIIIIIIIIIIIHHIIIIIGIIIIIIIIIHIIIIIIIIIIIIIIIIIIIIIIIIIIIIIIIIIIIIIIIIDDDDD
@HISEQ:969:HM2KJBCX2:2:1101:19268:44736 2:N:0:ACTATGCA
GACCGTCAATACCCCAACTATCCCTATTAATCATTACATCGATCCTAGAAACCAACAAAATAGAATCGGATGTCCTATTTCATTATTCCATGCTAATGTATTCAAGCGTGAGCCTGCTTTAAACACTCTAATTTTTTCAAGGTAACAGTCCTAATTCCCCGTGACACCAAATTAATGGCATTACGGTTCTTTAGAAGGTGAGAAATCAATAATATCAGTACATACCAACGGCATGACCGATACATTGATCCCGAAATTCAACTACGAGCTTTTTAACTGCAACAACTTTAATATACGCTATTGGAGCTGGAATTACCGCGGCTGCTGGCACCAGACTTGCCCTCCAA
+
0@@@@HCECGHIH?CGHH?HG@FEHHFHHE<GHHHHIIHE@CHHHCHHIHIH1FHIHIIIGGC1FGH?HEE/<F@FG<C?EHE?CGE1<<<<<<DHHEEHGEHHHICCFEIIEHIHFH?IHHHHFHIIIIIIIIIIIIIHIHIHHGHHEGHHHHHE<DFIHHGHGHHIIHHGHIIHIHFEHHIHEHEHEHGIIIIHHHIHHIIIIGIIIIIIIHHIIIIHGHHHCCEHIIIIIIHIIIIHGHIHGDHHHHDIIIIIIHIIHCIIIIHHGGCIHIIHIIGIIHHIIHHHIIHIIIIIIIIHFHHIIIIIIIIIHIIIHHIIHIIIIIIIIIHIIHIHCHHGGIDDDB@
@HISEQ:969:HM2KJBCX2:2:1101:17269:44743 2:N:0:ACTATGCA
GACCGTCAATACCCCAACTATCCCTATTAATCATTACGTCAATCCTAGAAACCAACAAAATAGGATCGAACGTCCTATTTCATTATTCCATGCTAATGTATTCAAGCGTTAGCCTGCTTTAAACACTCTAATTTTTTCAAAGTAACAGTCCTGTTTCCCTGCAACACCAAATTAATGACATTACAGTTCTTCAGAAAGGAGGAATCAGCGAAGCCAGTGCATACCAGTGGCACGACCAACCTGCTGACCCCGAAATTCAACTACGAGCTTTTTAACTGCAACAACTTTAATATACGCTATTGGAGCTGGAATTACCGCGGCTGCTGGCACCAGACTTGCCCTCCAA
+
ADDDDHHHIIIHHHHIIHHHHIHIIIIIIGHHIIIIIHEHIHHHHEHHIIHHHHHIIHHEHIIHEHEFFHIDHIIIGFHIIIIIIIIIHEHHFHHIIHIIIIIIIIIIHIIHHIHHHIHIHHIGIIHHIIIIIIIIIIIIHIHIIHHGHFHHIHIIHHGIHHHHHGHHIHIHIIIHIIIIIIIIIHIIIIHIIIIIIIHHHEHHFIIIHIHEIIIIIIIIIIIIIIIIIIIIIIHGIIIIHEIHFIIHHHIHHHHIHIIIIIIIIIIHHIIIIIIIIIIHIIIIHCHIIIIIIIIIIIIIIIIIIIIIIIIIIIIIIIIHIIHIIIIIIIIIIIIIIIIIIDDDDD
@HISEQ:969:HM2KJBCX2:2:1101:9463:45499 2:N:0:ACTATGCA
GACCGTCAATACCTAACTATCCCTATTAATCATTACGTCGATCCTAGAAACCAACAAAATAGAATCAAACGACCTATTTCATTATTCCATGCTAATGTACTCAAGCGTGCGCCTGCTTTAAACACTCAAATTTTTTCAAAGTAACAGTCCTGATTCCCCACGACACCAAATTAATGACATCGCGGTTCTTCAGAAGGTAGGAACCAATAATGCCAGTGCGTACCGAGGCACGACCGACAATCTGATCCCGAAATTCAACTACGAGCTTTTTAACTGCAACAACTTTAATATACGCTATTGGAGCTGGAATTACCGCGGCTGCTGGCACCAGACTTGCCCTCCAA
+
@BBB@H0@GCGEC11<DFEHE1@GH1D1FH1<CG?<<<CEHI10<FHFHH11CG@GECFGCFEC1<1FH1D0/C@H11<DHECCC<<1DGG1<FC11DE/<<FC<<0:E0<<<G??1HHGHFHHFD8%HGCH3EC@GC6EGCHB@HB1<<C?GHHEHBEHIIHG@?CIHHCIHHH@;D<DHCE/:-F</HEHHHFE>@CEEIFIH@GCD1FD0.<AD/0<1<0HFCEED:CCC/CEHHEF<C::EC?A1G<CEED1@CC0<HHH@=EHHHHF@@EEHGEFHHHH@C1G?CCE<EG@<FGEHF<1C<<?D?GHH?GHHG?G?IHHHGCCHFECHHGGHED0<<<0
@HISEQ:969:HM2KJBCX2:2:1101:1549:45299 2:N:0:ACTATGCA
GACCGTCAATACCCCAACTATCCCTATTAATCATTACGTCAATCCTAGAAACCAACAAAATAGGATCGAACGTCCTATTTCATTATTCCATGCTAATGTATTCAAGCGTTAGCCTGCTTTAAACACTCTAATTTTTTCAAAGTAACAGTCCTGTTTCCCTGCAACACCAAATTAATGACATTACAGTTCTTCAGAAAGGAGGAATCAGCGAAGCCAGTGCATACCAGTGGCACGACCAACCTGCTGACCCCGAAATTCAACTACGAGCTTTTTAACTGCAACAACTTTAATATACGCTATTGGAGCTGGAATTACCGCGGCTGCTGGCACCAGACTTGCCCTCCAA
+
DDDDDIIIIIHIIIIIIIHFCHHHHHIIIHHGIIIFHEHHIIIGHGCHEHHHIIIIHHIEHHHHHIIIIIICH?HIIIIIIIIGIIHHHHHHCHHHIIIIHGIIIHIHIIIHHHGEIHHHHHHIIEFHIFHIIHHIHHIIIIIIIIIIIIHIIIHHIIIIIFIIIIGHHGIHIIIIHIIIIIIIIHIIGHHIIIIIIIIIIIIIIIIHG<IHHFHHHIIIIGIIII=IIIIIIIIIIIHHHHHHDGCIHIHG@F?HIHIIIIIHHIIIIIIGIIHIHIIIIIIIIIHIIIIIIHIIIIIIIIIIIIIIIIHIIIHIIIHHIIIIIIIIIIHIHHIIIIIIIDDDDD
@HISEQ:969:HM2KJBCX2:2:1101:6130:45541 2:N:0:ACTATGCA
GACCGTCAATACCCCAACTATCCCTATTAATCATTACGTCGATCCTAGAAACCAACAAAATAGAATCAAACGTCCTATTTCGTTATTCCATGCTAATGTATTCAAGCGTGAGCCTGCTTTAAACACTCTAATTTTTTCAAAGTAACAGTCCTGATTCCCCAAGACACCAAATTAATGACATCATGGTTCGTCAGAAGGTAGGAATCAATAATACCAGTACGTACAATAGCACGACCAATAAATTGATCCCGAAATTCAACTACGAGCTTTTTAACTGCAACAACTTTAATATACGCTATTGGAGCTGGAATTACCGCGGCTGCTGGCACCAGACTTGCCCTCCAA
+
D@0<@G@@EEECE?1<0<EHHIHHCEECHEHHHCFEHHHHHD@HHHF@1<<FHHEH??@DGHICCCFHEHI@<CG0D<1F@ECF?C<E@EFF1<FCHICGHHFEH9HHICECHEGEHBGEH8@BECF@E?@F?F11GEHHIHHHGHHHHFHHHEHGHEGCGE@FHHHHHHDGFDFGHHGD?GHCG<HGHFGFHHHHHH8EEGHEIHHEH@FC?EGHC%HEHFGAHEHE<<7CF<CC<<FHE@C1E<HHDF@@1F<CHGEC@H@HG@E1CCGD1@GC@G1FF<F<11@GD1<0HDCD1C<CCCD111F1EEE/HHCDIHEFHCF<CIHF@FDD<C1ECDHG@D@B@
@HISEQ:969:HM2KJBCX2:2:1101:6261:45266 2:N:0:ACTATGCA
GACCGTCAATACCCCAACTATCCCTATTAATCATTACATCGATCCTAGAAACCAACAAAATAGGATCGAACGTCCTATTTCATTATTCCATGCTAATGTATTCAAGCGTTAGCCTGCTTTAAACACTCTAATTTTTTCAAAGTAACAGTCCTGTTTCCCTGCAACACCAAATTAATGACATTACAGTTCTTCAGAAAGGAGGAATCAGCGAAGCCAGTGCATACCAGTGGCACGACCAACCTGCTGACCCCGAAATTCAACTACGAGCTTTTTAACTGCAACAACTTTAATATACGCTATTGGAGCTGGAATTACCGCGGCTGCTGGCACCAGACTTGCCCTCCAA
+
DDDDDHIIIIIIIIIIIIIIIIIIIIIIIIIIIIIIIIIIIHIIIIIIIIIIIHIIIIIHHIHIHHIIIIHHIIIIIIIIIIIIIIIIIIIIHIIIIIIHHGHIIIIIIIIIIIIIIIIIIIIHIIIIIHGIIIIIIIIHIIIIIIIIIIIIIHIIIIIIIIIIIIIHIHHHIIIIHIIIHIIIIIIIIIIIIIIIIIIIIHIGIIIIIIIIIIIIIIIIIIIIIIIIIIIIIIIIIIHIIIHHHIIIIIIIIIIIIIIIHIIIIIIIIHIIIIHIIHIIHHIHIIIIIIIIIIIIIIIIHHIIIIIIIIIIIIIIIIIIIIIIIIIIIIIIIIIIIIIIIDDDDD
@HISEQ:969:HM2KJBCX2:2:1101:7472:46184 2:N:0:ACTATGCA
GACCGTCAATACCCCAACTATCCCTATTAATCATTACGTCAATCCTAGAAACCAACAAAATAGGATCGAACGTCCTATTTCATTATTCCATGCTAATGTATTCAAGCGCGAGCCTGCTTTAAACACTCTAATTTTTTCAAAGTAACAGTCCTGATTTCCCGCCACACCAAATTAATGACATGACGGTTCGTCAGAAGGTAGGAACCAGTAACACCAGTACATACCAAGGCACGACCAGCGTACTGATCCCGAAATTCAACTACGAGCTTTTTAACTGCAACAACTTTAATATACGCTATTGGAGCTGGAATTACCGCGGCTGCTGGCACCAGACTTGCCCTCCAA
+
DDDDCHIHIIIIIIIIIIIIIIIIIIIIIIHIIIIIIIHHIIIIIIIIIIIIIIIIIIIHIIHHHHIIIIIIIIIIIIHHIIHHIIIHIIIIIIHHIHIHHGHHIIIIIIIIIIIIIIIIHHIIIIIIIIIIIIIIIIIIHHIIIIIGHIHIIIIIIIIIIIIIIIIIIHIIIIIIIIIIIIIIIIIHIIIIIHIIIIIIIHIIIIIIIIIIIIIIIIIIIIHHIIIIIIIIHHHIIIIIIHHHIIIIIIHIIIIIIIIIIIIIIIHIIIIIIIIIIIIIIIIHHIIIIIIIIIIIIIIIIIIIIIIIIIIIIIIIIIIIIIIIIIIIIIIIIIIIIIIIDDDDD
@HISEQ:969:HM2KJBCX2:2:1101:5089:46001 2:N:0:ACTATGCA
GACCGTCAATACCCCAACTATCCCTATTAATCATTACGTCAATCCTAGAAACCAACAAAATAGGATCAAACGTCCTATTTCATTATTCCATGCTAATGTATTCAAGCGTTAGCCTGCTTTAAACACTCTAATTTTTTCAAAGTAACAGTCCTGTTTCCCTGCAACACCAAATTAATGACATTACAGTTCTTCAAGAAGGAGGAACCAGTAAAGCCAGTACATACCAGAGGCACGACCAACTTACTAATCCCGAAATTCAACTACGAGCTTTTTAACTGCAACAACTTTAATATACGCTATTGGAGCTGGAATTACCGCGGCTGCTGGCACCAGACTTGCCCTCCAA
+
DBDDDIGIIHHGDHHHIIHGHGHHGFHIHHHGHHIHGHIGHIHHHD<GCHHHEHGHIIIHFD@HFHEEHEGHIHHEGHIIHIHIHIIDCFGHGHHHHHHHHHIIIIIHIIIIIIHHIIIIIHIIIIIHHHHIHHIIIHHHIHHIIHIIHHHIHIIIIIIIIIIIIIIIIHGFHIHHHIHHHIIIIHHIHHIIIHHIHHGHHHIIIIIHIIIIHIIIHHIIIHIIIHHHHHIIHHIIIIHHHHIHHHHHIIHIIIIHIIIHGGHGHHFHIIIHHIIIHHIIIIIIHIIIIHHHGIHIIHHHHHGHGGHHHIHIHIIHIIIIIIHIIIHIIIIHHIHHHHHIIDDDDD
@HISEQ:969:HM2KJBCX2:2:1101:5977:44956 2:N:0:ACTATGCA
GACCGTCAATACCCAACTATCCCTATTAATCATTACGTCAATCCTAGAAACCAACAAAATAGGATCAAACGTCCTATTTCATTATTCCATGCTAATGTATTCAAGCGTTAGCCTGCTTTAAACACTCTAATTTTTTCAAAGTAACAGTCCTGTTTCCCTGCAACACCAAATTAATGGCATTACAGTTCTTCAGAAAGGAGGAATCAGCGAAGCCAGTGCATACCAGTGGCACGACCAACCTGCTGACCCCGAAATTCAACTACGAGCTTTTTAACTGCAACAACTTTAATATACGCTATTGGAGCTGGAATTACCGCGGCTGCTGGCACCAGACTTGCCCTCA
+
DDDBDIIIIIIIIIHIIIIIIIIIIIIIIIIIIIIIIHIIIIIIGIIIIHGGHHIIIHIIHIIIIIIIIIIIIHIIIIIGIIIHIIHIGIIIIIIIIIHIHHH?HIIIIIIHIIIIIIIIHHHIIIIIIIIIIHIIIIIIIIIIIIIIIIIIIIIIIIIIIIIIIIIIIIHHIIIIIIIIIIIIIIIIHGIIIIHIIIIIIIIIIIIIIIIIIIIIIIIIIIIIIIIIHIIIIIIIIHIIHGIIIIIIIIIIIHIIIIIIIIIIIIIHIIIIIHIHIIIIIIIIIHIIIIIIIIIIIIIIIIIIIIIIIIIHIIIIIIIIIIIIIIIIIIIIIIIIIIDDDDD
@HISEQ:969:HM2KJBCX2:2:1101:7364:45976 2:N:0:ACTATGCA
GACCGTCAATACCCCAACTATCCCTATTAATCATTACGTCAATCCTAGAAACCAACAAAATAGGATCGAACGTCCTATTTCATTATTCCATGCTAATGTATTCAAGCGTTAGCTTGCTTTAAACACTCTAATTTTTTCAAAGTAACAGTCCAAATTCCCCGCAACACCAAATTAATGGCATTACGGATCATCAGGAAGGAGGAATCAGTGAGACCAGTACATACCAGAGGCATGACCAACCTACTAACCCCGAAATTCAACTACGAGCTTTTTAACTGCAACAACTTTAATATACGCTATTGGAGCTGAATTACCGCGGCTGCTGGCACCAGACTTGCCCTCCAA
+
DDDDDHIGHHIIHIIIIIIIIIIIIIIIIIIIIIIIIIIIIIIIIIIIIIIIIHIIIIIGHIFHIIIGCHHHHIIIIIIIIIIIIIIIIIIGIIIIIHHIHEEHHIIIIIIIIHHHHIHHIHIHIIIHHIIIIIHIIIIIIGHHHFDHHHIIIHHFIIIHHHIIIHIHIHHIHIIIIIGIIIIIIHIHFHHIHIIIIIHIIIIIHIIIIIHHHHIIIIHIIIIIHIIIIIIIIIHIHHEIHHGHHHGIHIIIIIHIIIIHHHHIIHIIIIIHHIIIIIIIIIIIIIIIIIIIIIIIIIIIIHIIIIIIIIIIIIIIIIIIIIIIIIIIIIIIIIIIIIIIDDDDD
@HISEQ:969:HM2KJBCX2:2:1101:18022:46608 2:N:0:ACTATGCA
GACCGTCAATACCCCAACTATCCCTATTAATCATTACGTCAATCCTAGAAACCAACAAAATAGGATCAAACGTCCTATTTCATTATTCCATGCTAATGTATTCAAGCGTTAGCCTGCTTTAAACACTCTAATTTTTTCAAAGTAACAGTCCTGTTTCCCTGCAACACCAAATTAATGACATTACAGTTCTTCAAGAAGGAGGAACCAGTAAAGCCAGTACATACCAGAGGCACGACCAACCTACTAATCCCGAAATTCAACTACGAGCTTTTTAACTGCAACAACTTTAATATACGCTATTGGAGCTGGAATTACCGCGGCTGCTGGCACCAGACTTGCCCTCCAA
+
DDDDAHIIIIIIIIIIIIIIIIIIIIIIGIIIIIIIIIIIIIIHIIIIIIIIIIIIIIHHIIIIFHIIIIIIIIIIIIIIIIIIIHIIIIIIIIIIIIIIIIIIIIIIIIIIIIIHIHIIIIIIHIIIHHIIIIIIIHIIIIIIHIIIHIIIHHHHIIIIIIIIIIIIIIHHHIIIIIIIHHIIIIIIIIIIIIIIIIIIIIIIIIIIIIIIIIIIIIIIIIIIIIIIIIIIIIIIIIHIIIHIHIIHIIIIIIHIIIIIIIHIIIIIIIIIIIIIIIIIIIIHIHIIIIIIIIIIIIIHIIIIIIIIIIIIIIIIIIIIIIIIIIIIIIIIIIIIIIIIIDDDDD
@HISEQ:969:HM2KJBCX2:2:1101:13176:46557 2:N:0:ACTATGCA
GACCGTCAATACCCAACTATCCCTATTAATCATTACATCGATCCTAGAAACCAACAAAATAGAATCTGATGTCCTATTTCATTATTCCATGCTAATGTATTCAAGCGTAAGCTTGCTTTAAACACTCTAATTTTTTCAAGGTAACAGTCCTAATTCCCCATAACATCAAATAAATGACATTATGGTTCTTTAGAAGGTGAGAACCAATAAAACCAGTACATACCAAGGCATGACCGATTCCTTGATCCCGAAATTCAACTACGAGCTTTTTAACTGCAACAACTTTAATATACGCTATTGGAGCTGGAATTACCGCGGCTGCTGGCACCAGACTTGCCCTCCAA
+
DCBDDIGHIIIHHHH@GHIIHIHHGHHIHHHIIIIIIIIHIIHHHHIIHIIHIIIIIIGHIIIIIIHIIHIHEEHIIIHHHIIIIIIHIIIHIIIHHHHIIIHHGHHHHHHHHIIGGIHIIIHIIHIIIHIIIIIIIIIIIIHIIIHIHHEGHHHHGHHHHHCIHHIIIIIIHHHHIIHHHHIHHHIIIHIIHIIIIHIIIIIIIIHIIIIIH;IHHIIIHHHIIHHHHIIEIIHHHIIIIIHIIIFHHHIIIHIIIIHIIHIIHIHHHIHEHIHEHEIIIIHHGEHIIIIIIIIGIIIIHIHHHHFHHHGIIIHIIIHIHHIHIIIIIIIIHGIIIIIDDDCB
@HISEQ:969:HM2KJBCX2:2:1101:3052:47439 2:N:0:ACTATGCA
GACCGTCAATACCCAACTATCCCTATTAATCATTACGTCAATCCTAGAAACCAACAAAATAGGATCGAACGTCCTATTTCATTATTCCATGCTAATGTATTCAAGCGTTAGCCTGCTTTAAACACTCTAATTTTTTCAAAGTAACAGTCCTGTTTCCCTGCAACACCAAATTAATGACATTACAGTTCTTCAGAAAGGAGGAATCAGCGAAGCCAGTGCATACCAGTGGCACGACCAACCTGCTGACCCCGAAATTCAACTACGAGCTTTTTAACTGCAACAACTTTAATATACGCTATTGGAGCTGGAATTACCGCGGCTGCTGGCACCAGACTTGCCCTCCAA
+
DDDDDIIIIIIIIIIIIIIIIIIIIIIIHIIIIIHI1DHIIIIIIIIIIIIHIIIHIIIIIIHGIIIIIIIHHIIHIIIHHIIIIHHHIIIHIIIHIIIIIIIIIIIIIHIIIIIIIIIIIIIIIIIIIIIIIIIIIIIIIIIIIIIIIIIIIIIIIIIIIIIIIIIIIIHIIIIIIIIIIIIIIIIIIIIIIIIIIIIIIIIHIIIIIIIIIIIIIIIIIIIIIIIIIIIIIIIIIIIIIIHHIIIIIIIIIIIIIIIIIIIIIIIIIIIIIIIIIIIIIIIIIIIIIIIIIIIIIIIIIIIIIIIIIIIIIIIIIIIIIIIIIIIIIIIIIIIIIIIIDDDDD
@HISEQ:969:HM2KJBCX2:2:1101:13906:47295 2:N:0:ACTATGCA
GACCGTCAATACCCCAACTATCCCTATTAATCATTACGTCAATCCTAGAAACCAACAAAATAGGATCGAACGTCCTATTTCATTATTCCATGCTAATGTATTCAGGCGTTAGCCTGCTTTAAACACTCTAATTTTTTCAAAGTAACAGTCCAGATTCCCTGCAACACCAAATTAATGGCATTACAGCTCATCAGGAAGGAGGAATCAGTGAGACCAGTACATACCAGTGGCATGACCAACCTACTGACCCCGAAATTCAACTACGAGCTTTTTAACTGCAACAACTTTAATATACGCTATTGGAGCTGGAATTACCGCGGCTGCTGGCACCAGACTTGCCCTCCAA
+
<<<DBHEC011<DHHHIIIIIIIIIHIIIIIIIHIIIIII0GHIIIIIIIIIIIIIIIIIIII1GHH<@HHDHIIIIIIIICHHIIIGIHHIGHHHIIIIIICH1DGFHGHHIIIIIHIIHHHG<HIIIHHIIIIIIIIIHHHHHHEHIIH7$DHHHHIC<1<GHIHIIHFHHHIIH+<CEDH@EG?FGHHHH0IIIHFECG=GGHIEH1D1D@DAGHHIEH?AHG@D1IHH?IIIHHGCD/HECFF/IIIIIIIIIIIIIIIIIIIIIIIIIIIIIIIIIIIIIIHIIIIIIIIIIIIIIIIIIIIIHIIIIIIIIIIIIIIIIIIIIIIIIIIIIIIIIDDDDD
@HISEQ:969:HM2KJBCX2:2:1101:11370:46876 2:N:0:ACTATGCA
GACCGTCAATACCCCAACTATCCCTATTAATCATTACGTCAATCCTAGAAACCAACAAAATAGGATCGAACGTCCTATTTCATTATTCCATGCTAATGTATTCAAGCGTTAGCCTGCTTTAAACACTCTAATTTTTTCAAAGTAACAGTCCCGTTTCCCTGCAACACCAAATTAATGACATTACAGTTCTTCAGAAAGGAGGAATCAGCGAAGCCAGTACATACCAGTGGCACGACCAACCTGCTGACCCCGAAATTCAACTACGAGCTTTTTAACTGCAACAACTTTAATATACGCTATTGGAGCTGGAATTACCGCGGCTGCTGGCACCAGACTTGCCCTCCAA
+
DDDAAHGHGHHIEHFHHHIIHIIHHIIIIHHIIIIHGGHHHIHIHIIHHIIIIIIIIHIEHEHG1FHIHHHDHHIIIIIIIHIHHIIIIIIIIHIIGFHHHHHIIIHHHHHIIIIIHHHHHHIIIIIHIHFH?HFFIIIIIHHIHIGHHHGIIHHIIIHIIHHHHIEIIIIIIHIIIHIIHHIIIHIHHFHHEIIIIIIIIHHHHIIIIIIIIIIHIIIIIIHHHGII<IHHHIHIHHHIIHIHGIHHIIIIIHIHIIIIIIIHIFGIIHIIHIIIIHIHIHIIIHHHHHIIIIIIIIIIIIIIIHIIHFFHGIIIIIIIIIIIIHIHHIIIIIIIIHDH@DDDDD
@HISEQ:969:HM2KJBCX2:2:1101:1324:46344 2:N:0:ACTATGCA
GACCGTCAATACCCAACTATCCCTATTAATCATTACCGGTATCCTAGAAACCAACAAAATAAAACCACGCCGTCCTATTCTATTCTTCCATGCTAATGTATTCCAGCAAAAATGCCTGCTTTAAACACTCTAATTTTTTCAAGGTAAAGGTCCTGCATCCGCAAGACACCCACTTAAGGAAATCGAGTTTCTCCAGACGGTGAGAAATCCACAGCAACAGTCCATACCCCTTAGGGCCCGACCGTTCCGTCAATCCCGAAATTCAACTACGAGCTTTTTAACTGCAACAACTTTAATATACGCTATTGGAGCTGGAATTACCGCGGCTGCTGGCACCAGACTTGCCCTCCAA
+
<<<<<<<<C<G1GHFHH@C@1FH@1<D1D<<F<F?@1</</11D1<11<<F1F10EGH@111<1FEH1</G/C<<DFH?<DHHI111<C1F1<G<11<<<1<1/<//</D1<<111D1<111<</1</<CG@1F1<11.<DG1D1<:11<1<<<1/10<<0<E####CA.HG8..HHA.B,.8.,C:,.,:/D88<<-<<//?HD/</0.0D0?IHHHGD0.00HHC<<110<-<:/-/IHD<-.0-0HEDD<CE<11HIIIIIIIIIIIIIIIIIIIIIIIIIIIIIIIIIIIIIIHIHIIIIIHIIIIIIIIIIIIIIIHIIIIIIIIIIIIIIIIIIIIIIIIIDDDDD
@HISEQ:969:HM2KJBCX2:2:1101:2196:47739 2:N:0:ACTATGCA
GACCGTCAATACCCCAACTATCCCTATTAATCATTACGTCGATCCTAGAAACCAACAAAATAGAATCAAACGTCCTATTTCATTATTCCATGCTAATGTATTCAAGCGTACGCCTGCTTTAAACACTCTAATTTTTTCAAAGTAACAGTCCTGATTCCCCACGACACCAAATTAATGACATCGCGGTTCTTCAGAAGGTAGGAACCAATAATGCCAGTACGTACCGAAGCACGACCAACAATTCGATCCCGAAATTCAACTACGAGCTTTTTAACTGCAACAACTTTAATATACGCTATTGGAGCTGGAATTACCGCGGCTGCTGGCACCAGACTTGCCC
+
@DDDDCHHHIIIIIIIHHHHHIIIIIIIIIIHIEH?GHHIIIIIIIIGIIIIHHHGEHFHFHHIIEHIICCEHHHHIIIHIIIHEHI?EEIIIIHHIIIHHFGGGHHDHHDHHHHHHIHGGEHGEEHHHIHIHEHFCHHHHHHIIIIHHHIHHHIIIIIHIIHIIIIIIIIHHG@I;IIHHIIIIIIIIHIIIIIIIIIIIHHIHHHHGHIIIIHIIHGH<IIIHHEIIII<<IHGHDHIIHHIHHGIIIHHIIIIIHIHHHIHHHIIIIHHIIIHIIIHIHIIIIIIIIIHHIHHIIIIIIIIIIIIIIIIIIIIHIHIIIHGIIIIIIIIIIIDDDDD
@HISEQ:969:HM2KJBCX2:2:1101:15024:47024 2:N:0:ACTATGCA
GACCGTCAATACCCCAACTATCCCTATTAATCATTACATCGATCCTAGAAACCAACAAAATAGAATCTGATGTCCTATTTCATTATTCCATGCTAATGTATTCAAGCGTAAGCTTGCTTTAAACACTCTAATTTTTTCAAGGTAACAGTCCTAATTCCCCATAACATCAAATAAATGACATTATGGTTCTTTAGAAGGTGAGAACCAATAAAACCAGTACATACCAAGGCATGACCGATTCCTTGATCCCGAAATTCAACTACGAGCTTTTTAACTGCAACAACTTTAATATACGCTATTGGAGCTGGAATTACCGCGGCTGCTGGCACCAGACTTGCCCTCCAA
+
@DDABHHEHHEHHHGHIIHIIIEHHHIIHHIIIIIIHII@HHHHIIHIHHHG1@CH?H?HHHGEHCFE1<FGHEHIIGFCEHHHIH@DGEHCHHIIIIHIHHHHIGGIIHHIHIHHHHHHHGHHHIHIIHHIIIHIIHHIIIIIHHHIIHIIIIIIIIHIIIIHIHIIIIIIIIHIHHHHHIIIHHIIIIIIIGII;IIIIIIIIHIIIIIHIIIIIIIIIIHIIIII<III=IIIIIIIIIHHIIIIGIIHIIIIIIIHHHIIIIIIIIHIHHIIIIIIIIIIIHHIIHIIIIIIIIHIIIIIIIIIIIIIIIIIIIIIIIIIIIIIIIIIIIIIIIIIDDDDD
@HISEQ:969:HM2KJBCX2:2:1101:9149:49282 2:N:0:ACTATGCA
GACCGTCAATACCCCAACTATCCCTATTAATCATTACGGTGGTCCTAGAAACCAACAAAATAGAACCACAACGTCCTATTCTATTATTCCATGCTAATCTATTCAAGCAATAGCCCGCTTTAAACACTCTAATTTTTTCAAGGTAATGGTCCTGGCTCCCCAACACACCCAATTAAGGACATACTGGTTCACCAGAAGGAAGACCCGACAACAGGACAGTACTCGCCAAAGACGGACCGCCCGGCCAAGTCTAAAATTCAACTACGAGCTTTTTAACTGCAACAACTTTAATATACGCTATTGGAGCTGGAATTACCGCGGCTGCTGGCACCAGACTTGCCCT
+
DA?@DHDCHGH?CFHHHEFHHFIHIFHHHGHEEHIIIH=DCHHHHIHHHGHEHHIIIIIHH?HHHHH?EEGHH@@GEHIHIHHEHHG?F@@CHEHIHHGCGEHIIHIIH@FHHEHIHHFCGH?G@FHHHIIIHGHEBCGIHIHIHHHHHGGHHHHIH0D0DGHIHHHIIHCHHIHHIHE?FHFGHHFCGGFHFEHHHHEHHGGCDDHHGGEIIHGHIHHGC/CDDDHHIIIIIIIHDHIHC<HHH?FHHHIHFEIHEIIIHEHHHIHHH?HHE@HIHH@GHHHHHHEIHHG1IIIHHH@HCHHEFEHHEHHG<CIIIIHIIFGHIHGCDF<F<<CEEHD@@DD
@HISEQ:969:HM2KJBCX2:2:1101:6531:49847 2:N:0:ACTATGCA
GACCGTCAATACCCCAACTATCCCTATTAATCATTACTCCGGTCCCGAAGGCCAACACAATAGGACCAGACTCCTATCATGTTATTCCATGCTAATGTATTCAGAGCATAAGCTTGCTTTGAGCACTCTAATTTTTTCAAAGAAACAGCGCCAGAACCGTGACCCAGCCAATTAAGGCCAGGAGCATGTCACCGACAAAAGGGATGGAAGGGCAGGTGCAAACCGAGTAGGCGGACTGACCCTTACAACCCAAGATCCAACTACGAGCTTTTTAACTGCAACAATTTAAATATACGCTATTGAAGCTGGAATTACCGCGGATGCTGGCACCAGACTTGCCCTCCAA
+
CDDDDIIHIIIIHIIIIIIIIIIIIIIIIIIIIIIIIIIIIIIIIIIIIIHIIIIIIIIIIIIIIIIIIIIIIIIIIHIIIIIIIIIIIIIIIIHIIIIIIIIIIIIIIIIIIIIIIIIIIIIIIIIIIIIHIIIIIIIIIHIIIIIIHIIIIIIIIIIIIIIIIIIIIIIIIHIIIHHIIIIIIIIIIIIIIIIIIIIIIIIIIIIIIIIIIIIIIIIIIIIIIIIIIIIIIIIIIIIIHHFGHIIIIIIIIIIIIIIIIIIIIIIIIIIIIIIIIIIIIIIIIIIIIIIIIIIIIIIIIIIIIIIIIIIIIIIIIIIIIIIIIIIIIIIIIIIIIIIIIDDDDD
@HISEQ:969:HM2KJBCX2:2:1101:15769:50123 2:N:0:ACTATGCA
GACCGTCAATACCCAACTATCCCTATTAATCATTACGTCGATCCTAGAAACCAACAAAATAGAATCAAACGTCCTATTTCGTTATTCCATGCTAATGTATTCAAGCGTGAGCCTGCTTTAAACACTCTAATTTTTTCAAAGTAACAGTCCTGATTCCCCAAGACACCAAATTAATGACATCATGGTTCGTCAGAAGGTAGGAATCAATAATACCAGTACGTACAATAGCACGACCAATAAATTGATCCCGAAATTCAACTACGAGCTTTTTAACTGCAACAACTTTAATATACGCTATTGGAGCTGGAATTACCGCGGCTGCTGGCACCAGACTTGCCCTCCAA
+
@@B@<<GHHEH@1F1DHECEHEHHIHGHHIHEHHIFHHEDCH?HGIFEHHHHFHIHHHIIIIG?FHHEHEHCFGHIGEHI?FCCCEHEHE?EHHH@@GIHHIIIIIHHHFHHHH?C@H@HFHHIHHHHIHHFGHHHGIHHHHHHHCGCHHFGHHCHEFHIHIHHHICEIHGCHGF<<HDHCIHHHHIIHHHIHIIIIIHEIIHIIHHHHHCCHIIIIHF<GIHFHHHEFHH=IIHHHIHHHHDHHHCDIIIHEHHHHIIIIIIIIIIIHHGIIIIIHHGHHGHHHEHHHHGIHFHHIHHHIIHIIIIIIIIHIHHHIIIIHIIHGIIIHIHIHEEHIIICDDBB
@HISEQ:969:HM2KJBCX2:2:1101:8458:50306 2:N:0:ACTATGCA
GACCGTCAATACCCCAACTATCCCTATTAATCATTACGGTGATCCTAGAAACCAACAAAATAGAACCATGCCGTCCTATTCTATTATTCCATGCTAATGTATTCGAGCAAAAATGCCTGCTTTAAACACTCTAATTTTTTCAAGGTAAAGGTCCTGGATCCGCAAGACACCCAATTAAGGACATCAAGTTTCTCCAGAAGGTGAGAAATCAACAGTAACAGTTCATACCCCTTAAGGCACGACCATTACGTCAATCCCGAAATTCAACTACGAGCTTTTTAACTGCAACAACTTTAATATACGCTATTGGAGCTGGAATTACCGCGGCTGCTGGCACCAGACTTGCCCTCCAA
+
DDDDDIHEHHIHHIIIIIIIIIGIIIIIIIIIIIIIIIIIIIIIIIIIHIHHIIIIIIIIIIIHHIIIHIIGIIIIHIIIIIIIIIIIGIIIIIIHIIIIIHHHIIIHIIIIIIIIIIIIIIIGIIIIIIIIHIIIIIIIIIIIIIIIIIIIIIHIIIIIIIIIIIIIIIIIIIIIIIIIIIIIIIIIIIIIIIIIIIIIIIIIIIIIIIIIIIIIIIIIIIIIIIIIIIIIIIIIIIIIIIIIIIIIIIHFIIHIIIIIIIIIIIIIIIIIIIIIIIIIIIIIIIIIIIIIIIIIIIIIIIIIIIIIIIIIIIIIIIIIIIIIIIIIIIIIIIIIIIIIIIIIIIIIDDDDD
@HISEQ:969:HM2KJBCX2:2:1101:20489:50151 2:N:0:ACTATGCA
GACCGTCAATACCCCAACTATCCCTATTAATCATTACGTCGATCCTAGAAACCAACAAAATAGAATCAAACGTCCTATTTCATTATTCCATGCTAATGTATTCAAGCGTACGCCTGCTTTAAACACTCTAATTTTTTCAAAGTAACAGTCCTGATTCCCCACGACACCAAATTAATGACATCGCGGTTCTTCAGAAGGTAGGAACCAATAATGCCAGTACGTACCGAAGCACGACCAACAATTCGATCCCGAAATTCAACTACGAGCTTTTTAACTGCAACAACTTTAATATACGCTATTGGAGCTGGAATTACCGCGGCTGCTGGCACCAGACTTGCCCTCCAA
+
DDDDDIIIIIIIIIIIIIIHIIIIIIIIIIIIIIIIIIIIIIIIIIIIIIIIHIIIIEIIIIIIIIIIIIIIHIIIIIIIIIIIHHIIIIIIIIIIIIHIHHHIIHIIIIIIIIIIIIIHIIIIIIIHIIIIIIIIIIIIIHHIIIIIIIIIIIIIIIIHHHIIIIIIIIIHHIIIIIIIIIHHIIIIIIIIIIIIIIIIIHIIHHIHIIIIIIIIIIIIIHIIIIIIIIIIIIIHHIIIHHHGIIIIIIIIIIIIIIIIIIIIIIIIIIIIIIIIIIIIIIIIIIIIIIIIIIIIIIIIIIIIIIIIIIIIIIIIIIIIIIIIIIIIIIIIIIIIIIIIDDDDD
@HISEQ:969:HM2KJBCX2:2:1101:5984:50358 2:N:0:ACTATGCA
GACCGTCAATACCCCAACTATCCCTATTAATCATTACGTCAATCCTAGAAACCAACAAAATAGAACCATGCCGTCCTATTCTATTATTCCATGCTAATGTATTCGAGCAAAAATGCCTGCTTTAAACACTCTAATTTTTTCAAGGTAAAGGTCCTGGATCCGCAAGACACCCAATTAAGGACATCAAGTTTCTCCAGAAGGTGAGAAATCAACAGCGACAGTTCATACCCCTTAAGGCACGACCATCACGTCAATCCCGAAATTCAACTACGAGCTTTTTAACTGCAACAACTTTAATATACGCTATTGGAGCTGGAATTACCGCGGCTGCTGGCACCAGACTTGCCCTCCAA
+
DDABCGHHHIIIIIHIECGHHIHHEHHIFGFIHIGFHIEHDHHEHHHHHIIIEHHHHHHHHIHHIHIIIIGHHDD<EGHEEHFHIIGIIHHIIHIIHIHHGHIIIHHHHIIIIHIIHIHIFHHHHGIHIHHHHEHIFHHIHHHIIIHIIIHIIIIIIHHFHHHIIIHIIIIHGHGCIIHFIHHHIIIHIIHIHIIIIIHHHHHIHHIIIHFIHHIIIIIHIIIIHHHIIIIIIIIIGIIIIIIIIIHHHHFDIIIIIIIIIIIIIHHHHFIIIIIIIIIIIIIIIIIIIIIIIIIIIIIHIIIIIHFIIHIIIIIIIIIIIIIIIIIIIIIIGIIIIIHIHGIIIIIIDDDDD
@HISEQ:969:HM2KJBCX2:2:1101:20254:50788 2:N:0:ACTATGCA
GACCGTCAATACCCCAACTATCCCTATTAATCATTACGTCAATCCTAGAAACCAACAAAATAGGATCGAACGTCCTATTTCATTATTCCATGCTAATGTATTCAAGCGTTAGCTTGCTTTAAACACTCTAATTTTTTCAAAGTAACAGTCCAAATTCCCCGCAACACCAAATTAATGGCATTACGGCTCATCAGGAAGGAGGAATCAGTGAGACCAGTGCATACCGATGGCATGACCAATCTACTAACCCCGAAATTCAACTACGAGCTTTTTAACTGCAACAACTTTAATATACGCTATTGGAGCTGGAATTACCGCGGCTGCTGGCACCAGACATGCCCTCGAA
+
DDDDDIIEEGHIIHIIIIIIIIIIIIIIIIHIIIIIIIIIIIIIIIIIIIIHIIIIIIIIIIHHIHIHHHIGHIGIHIIHIIIIIIIIHIIHFHHIHIIIHHHHIIIIHIIIIIIHGIIIIIIHHHHIIIIIIIIIIIIHHHHHIHIIHIIIIHHIGHIIIHIIHFHIHIIIIIIIIIIIIIIHIIHHIIIHIIIIIIIIIIIIHIIIIIIIIIIIIIIIIIIHIIIIIIIIIIIIHHHIIHEGGFFHIHHIIIIIIIIIIIHHIHIIIIIIIIIIHIIHHIIIIGIHIHIIIHGIIIIIIIIIIIIIIIIIIIIIIIIIIIIIIIIIIIIIIIIIIIIIIDDDDD
@HISEQ:969:HM2KJBCX2:2:1101:13845:50729 2:N:0:ACTATGCA
GACCGTCAATACCCCAACTATCCCTATTAATCATTACGTCGATCCTAGAAACCAACAAAATAGAATCAAACGTCCTATTTCGTTATTCCATGCTAATGTATTCAAGCGTGAGCCTGCTTTAAACACTCTAATTTTTTCAAAGTAACAGTCCTGATTCCCCATGACACCAAATTAATGACATCATGGTTCGTCAGAAGGTAGGAATCAATAATACCAGTACGTACAATAGCACGACCAATAAATTAATCCCGAAATTCAACTACGAGCTTTTTAACTGCAACAACTTTAATATACGCTATTGGAGCTGGAATTACCGCGGCTGCTGGCACCAGACTTGCCTCCAA
+
DDDDCHIHIIIIFFHIHIIHHIIIIIIIIIHIIIIIHGEGHIHCHHIHGHIIIIIIIHGHIIIIIGIIIIIIHHHDGHHHEHHFEGHEGHIGIIHIHIHIHHHHGIHHIHHGHHHHHHIIHHIHIIHHHHHHIIIIHIIIIIIIHIHIIHIHHGGHIIIIIHHIIIIIGIIHGIIIIIIIIIIIIHIIIIIIIIHGHIIIHHHHIIIIIIIIIIIIIIIIIIIIIIIIIIHHIIIIIIIIIHHIHIIIIIIIIHHHIHGEHHHIIIIIIIIIIIIIIIIIIHGHIIIIIIIIHIIIIIIIIIIIIIIIIIIIIIIIIIIIIIIIIIIIIIIIIIIIIIIDDDDC
@HISEQ:969:HM2KJBCX2:2:1101:18395:49851 2:N:0:ACTATGCA
GACCGTCAATACCCCAACTATCCCTATTAATCATTACGTCGATCCTAGAAACCAACAAAATAGAATCAAACGTCCTATTTCATTATTCCATGCTAATGTATTCAAGCGTGCGCCTGCTTTAAACACTCTAATTTTTTCAAAGTAACAGTCCTGATTCCCCACGACACCAAATTAATGACATCGCGATTCTTCAGAAGGTAGGAACCAATAATGCCAGTGCGTACCGAGGCACGACCGACAATCTGATCCCGAAATTCAACTACGAGCTTTTTAACTGCAACAACTTTAATATACGCTATTGGAGCTGGAATTACCGCGGCTGCTGGCACCAGACTTGCCCTCCAA
+
DDDDDGHIIIIIHHIIHHIIIIHHIIIIIIIIIIIIIIIIGGIIIHHHCHIIHIIIIIIIIIHHHIGIIIFCHGEHHIIIHHIIIIIHIIHIHIHIHHIIIGHIIIIIHEHHGHHIIEHHHIIIIIHHHHHIIIIIHHIIIIIIIIIIIHIHGHHIIIHIIIIIIHGIIHGHHIIIHIIHIIIHHHHIFHFIIIIIIIIIIIIIIHIIIIIIIIIIIGIIHIIIHIIIHIIII>IIIIIHHGHHIIFGIIIIIIIIIIIIHIIIIIIIIIIIIIIIIIIIIIIIIIIIIHIIIIIIIIHIIIIIIIIIIIIIIIIIIIIIIIHHIIIIIIIIIIIIIIIIDDDDD
@HISEQ:969:HM2KJBCX2:2:1101:18710:50541 2:N:0:ACTATGCA
GACCGTCAATACCCCAACTATCCCTATTAATCATTACGTCGATCCTAGAAACCAACAAAATAGAATCAAACGTCCTATTTCATTATTCCATGCTAATGTATTCAAGCGTGCGCCTGCTTTAAACACTCTAATTTTTTCAAAGTAACAGTCCTGATTCCCCACGACACCAAATTAATGACATCGCGATTCTTCAGAAGGTAGGAACCAATAATGCCAGTGCGTACCGAGGCACGACCGACAATCTGATCCCGAAATTCAACTACGAGCTTTTTAACTGCAACAACTTTAATATACGCTATTGGAGCTGGAATTACCGCGGCTGCTGGCACCAGACTTGCCCTCCAA
+
@BDD@CCHHECHIHHHHEHHIIH?FHEC?GHHFH?C@CFHD?HHHIHC?1F@C@G@H?GC<GH?HHHHHHIIHE0@GHCHCFEHHHHIHEHHHIIIIHCHHEDHHHCDHGHHHGDH@HCHHHBCCHEHECGGECCHHFHBHGCHIHIHHDHHGHHGIHHIHHIIIIIHII@HHHIHHHHGHHIIHEHHIHIHIHHHHIIHGGHGGGIIIIIIHEIHHHIHGEEFFHHH=HIDIIIHHHGC@@ECEDHHIIIIIIIIIHEIIIIIHHIIHIIIIIHHIIIHIHIHEEIIIHHIIIIIHHHHHIIGIIHIIIIIIIHIIHHIHHIIIIIHIIIIIHIIIIIIDDDDA
@HISEQ:969:HM2KJBCX2:2:1101:20373:51713 2:N:0:ACTATGCA
GACCGTCAATACCCCAACTATCCCTATTAATCATTACATCGATCCTAGAAACCAACAAAATAGAATCGGATGTCCTATTTCATTATTCCATGCTAATGTATTCAAGCGTGAGCCTGCTTTAAACACTCTAATTTTTTCAAGGTAACAGTCCTAATTCCCCGTGACACCAAATTAATGGCATTACGGTTCTTTAGAAGGTGAGAAATCAATAATATCAGTACATACCAACGGCATGACCGAAACATTGATCCCGAAATTCAACTACGAGCTTTTTAACTGCAACAACTTTAATATACGCTATTGGAGCTGGAATTACCGCGGCTGCTGGCACCAGACTTGCCCTCCAA
+
DDDDDIIDEHIIHIIIIIIIIHIIHIIIIIIIIIIIIIIIIIIIIIIIIIIIIIIIIIIIIIIIIIHHGHIIIIIIIIIIIIIIHIIGHIIIIIIIHHIIIHEHHIIHIIIIIHHIIIIIHIHHHIIIIIIIHIHIIIIIIIIHHHIIIHIHIIIIIIIHIIHIIIIIIIIIIIIIIIIIIIIIIIIIIIIIIIIIIIIIIHIIIIIIIIIIIIIIIIIIIIIIIGIIIIIGIIIIIIIIIIIIHGIIIGIIHIIIIIIIIIIIIIIIIIIIIIIIIIIIIIIIIIIIIIIIIIIIIIIIIIIIIIIIIIIIIIIIIIIIIIIIIIIIIIIIIIIIIIIIIIDDDDD
@HISEQ:969:HM2KJBCX2:2:1101:2667:52262 2:N:0:ACTATGCA
GACCGTCAATACCCCAACTATCCCTATTAATCATTACATCGATCCTAGAAACCAACAAAATAGAATCGGATGTCCTATTTCATTATTCCATGCTAATGTATTCAAGCGTGAGCCTGCTTTAAACACTCTAATTTTTTCAAGGTAACAGTCCTAATTCCCCGTAACACCAAATTAATGGCATTACGGTTCTTTAGAAGGTGAGAAATCAATGATAACAGTGCATACCAACGGCATGACCGAAATATTGATCCCGAAATTCAACTACGAGCTTTTTAACTGCAACAACTTTAATATACGCTATTGGAGCTGGAATTACCGCGGCTGCTGGCACCAGACTTGCCCTCCAA
+
DDD@@HIHIIIHIHIHIDHIIIIIHIHGHGHHHHIIIHIIIIIIIIIIGHHIIIIGIIIICHHHHHHHH@GDGG?GHEHGGHHHHIIIHIFEEHHIHHHHIHHCHHEEHHIHGEHHHHIHHICHGCGHHHHHIIIHIFCHIHHH?HHGGGIIHGHHIIHHHHEIIIIHHIIIIIHIIIIIIIIIIHIIIHHIIIIHIIIHHHHIIHHIHHIHIHIIIIIIIIIIIHHHHHIIIIHIIIIIIIHGCCHGHIIIIIIIIHIHHHHIIIIIIIIIIIIIIIHHIHHHIHIIIIIIIIIIIIHIIIIIIIIIHIIIIIIIIIIIIIHIIIIIIIHIHIIIIIIIIIDDDDD
@HISEQ:969:HM2KJBCX2:2:1101:11427:51222 2:N:0:ACTATGCA
GACCGTCAATACCCCAACTATCCCTATTAATCATTACGTCAATCCTAGAAACCAACAAAATAGGATCAACGTCCTATTTCATTATTCCATGCTAATGTATTCAAGCGCGAGCCTGCTTTAAACACTCTAATTTTTTCAAAGTAACAGTCCTGATTCCCCGCCACACCAAATTAATGACATGATGGTTCGTCAGAAGGTAGGAACCAGTAACACCAGTACGTACCTAAGGCACGACCAACGTACTGATCCCGAAATTCAACTACGAGCTTTTTAACTGCAACAACTTTAATATACGCTATTGGAGCTGGAATTACCGCGGCTGCTGGCACCAGACTTGCCCTCCAA
+
DDDDDIIHHHIIIIIIIIIIIIIIIIIIIIHIIIIIIIIIIIIIIIIIIIIIIIIIIIIIIIHHIIIHIIHHIIIIIIIIIIIIIIIIIHHHIIHIIIHIHHHIIIIIIIIHIIIIHIHHIIIIIIHIIIIIIIIIIIIIIIIHIIIIIIIHHHIIIIIIIIIIHIIIHIIIIIIIIIHHGHIIIIIIIIIIIIIIIIIIIIIIIIIIIIIIIHIIHIIIHIIIIIIHIIIIIIIIIIIIHIHGIIIIIHHIIIIIIIIIIHIIIIIIIIIIIIIIIIIIIIIIIIIIIIIIIIIIIIIIIIIIIIIIIIIIIIIIIIIIIIIIIIIIIIIIIIIIIHIIDDDDD
@HISEQ:969:HM2KJBCX2:2:1101:14833:52501 2:N:0:ACTATGCA
GACCGTCAATACCCCAACTATCCCTATTAATCATTACGTCAATCCTAGAAACCAACAAAATAGGATCAAACGTCCTATTTCATTATTCCATGCTAATGTATTCAAGCGTTAGCCTGCTTTAAACACTCTAATTTTTTCAAAGTAACAGTCCTGTTTCCCTGCAACACCAAATTAATGGCATTACAGTTCTTCAGAAAGGAGGAATCAGCGAGACCAGTACGTACCAATGGCACGACCAACCTGCTGACCCCGAAATTCAACTACGAGCTTTTTAACTGCAACAACTTTAATATACGCTATTGGAGCTGGAATTACCGCGGCTGCTGGCACCAGACTTGCCCTCCAA
+
@DBADHCDGHIHGHIIHHIIIIGHGHHIHIHIIHIIIHHGHHEHHFCHEHI1FHIIH?CFEH<C@CGHIF1C<1DEFFFHHCFEHGHHCHG1CEHHIIIIIIIIHHHGIIHIIIIIIIIIIIHIIIGIIIIIIIHIIIIIIIIIIIIIHIIIIIIHIIIIIIIIIIHIIIIIHIIIIIIIIIIIIIIIIIIIIIIIII3IIIIIIIIIIIIIIIIII<IIIIIIIIIIIIIIIIIIIIII%IIIIIIIIIIIIIIIIIIIIIIIIIIIIIIIIIIIIIIIIIIIIIIIIIIIIIIIIIIIIIIIIIIIIIIIIIIIIIIIIIIIIIIIIIIIIIIIIIIIIDDDDD
@HISEQ:969:HM2KJBCX2:2:1101:18628:52608 2:N:0:ACTATGCA
GACCGTCAATACCCAACTATCCCTATTAATCATTACGTCAATCCTAGAAACCAACAAAATAGGATCAAACGTCCTATTTCATTATTCCATGCTAATGTATTCAAGCGTTAGCCTGCTTTAAACACTCTAATTTTTTCAAAGTAACAGTCCTGTTTCCCTGCAACACCAAATTAATGACATTACAGTTCTTCAAGAAGGAGGAACCAGTAAAGCCAGTGCATACCAGAGGCACGACCAACCTACTAATCCCGAAATTCAACTACGAGCTTTTTAACTGCAACAACTTTAATATACGCTATTGGAGCTGGAATTACCGCGGCTGCTGGCACCAGACTTGCCCT
+
DDCDDEHIIEHFHCCGHHIIEIECHIEHIIIIEHHEHEHHHIHIIGHEHHHHIIFHH@GH@GFFHI?HHGEH1<EEFIHEFCE?H@FGHI1GC@EIIHHIIGHIIHHFHEHE?GHHIIIHIGHHHIEGHHDFEGHGHG<GHIHIHHHGHHIHHGHHHFHIIHHHIHIHHHIIIHHGIHHHIIHHHGHIHHIHIIIIIIIIHIHHIIHHEHHIIGIIIIIIHIIIIHGIHIHEHHIIHHEEHGIIHDFGIHIHEHHEHHHHHEIIIHHHIHHIHHIIIHIIIIHIHHIIIIIIHIIIIIHIIIIIIGIIIIIIIIHIHIIIIIIIIIHHIIIIIIHIDDDDD
@HISEQ:969:HM2KJBCX2:2:1101:11867:53520 2:N:0:ACTATGCA
GACCGTCAATACCCAACTATCCCTATTAATCATTACGTCGATCCTAGAAACCAACAAAATAGAATCAAACGTCCTATTTCGTTATTCCATGCTAATGTATTCAAGCGTGAGCCTGCTTTAAACACTCTAATTTTTTCAAAGTAACAGTCCTGATTCCCCATGACACCAAATTAATGACATCATGGTTCGTCAGAAGGTAGGAATCAATAATACCAGTACGTACAATAGCACGACCAATAAATTGATCCCGAAATTCAACTACGAGCTTTTTAACTGCAACAACTTTAATATACGCTATTGGAGCTGGAATTACCGCGGCTGCTGGCACCAGCTTGCCCTCCAA
+
DDDDDIIIIIIIIIIIIIIIIIIIIHHIIIIIIIIIIIIIIIIIIIIHIIIIIIIIIIIIIIGIIIIIIIIIIIIIIIIIIIIIIIIIIIHHHHIIIIIHIHHHIIIIIIHHIIIIIIIIIIIIIIIIIIIIIIIIIIIIIIIIIIIIIIIIIIIIIIIIIIIIIIIIIIIIIIIIIIIHIIIIIIIIIIIIIIIIIIIIIIIIIIIIIIIIIIIIHHIIIIIIIIIIIIIIIIIIIIIIHHIIIIIIIIIIIIIIIIIHHIHIIIIIIIIIIIIHHIIHIIIIHIIIIIIIIIIHIIIIIIIIIIIIIIIIIIIIIIIIIIIIIIIIIIIIIIIIIIDDDDD
@HISEQ:969:HM2KJBCX2:2:1101:9865:53694 2:N:0:ACTATGCA
GACCGTCAATACCGCAACTATCACTATTAATCATTACATCGATCCTAGAAACCAACAAAATAAAATCGGATGTCCTATTAAATCATCCCATGCATATGTATTCAAGCGTGAGCCTGCCTTAAAAACTCTTATTTTTTCATCGTAACAAACCTAATTCACCGTTACACCAAATTAATGGCATTACGGTTCTTTAGAAGGTGAGAAATCAATAATATCAGTACATACCAACGGCATGACCGAAACATTGATCCCGAAATTCAACTACGAGCTTTTTAACTGCAACAACTTTAATATACGCTATTGGAGCTGGAATTACCGCGGCTGCTGGCGCCAGACTTGCCCTCCAA
+
0<0<DHHH0<1110/<//<<1<111<1<<<G11D1<111<<1DE0D111<F11DG0<11<1111<1<0<<D/11111<1111<11<1111<CF11<1F@@1HG@<FIH99@'1G@&1%B<%11'<#B<8$<><D61<6/$$B<FE*1$/BGB0<770$9<C#&:CDH@EH..GHGBCE<<C:<-/-FE<AG@F<</C<?EH=HIIFBHD0F<@F<@HHC<D1B<:0D<C>ECCCCD<E:11<11F:CFH?C<<D11F<<10<<<011101ECCF<<HF<111<1<1GG<11HG<0<D1C@F<<<1@CE@HHHGCCECHHC@HEGIHD@C1@HFF1HEIIHGG@@D@?
@HISEQ:969:HM2KJBCX2:2:1101:12149:54111 2:N:0:ACTATGCA
GACCGTCAATACCCCAACTATCCCTATTAATCATTACGGTGATCCTAGAAACCAACAAAATAGAACCATGCCGTCCTATTCTATTATTCCATGCTAATGTATTCGAGCAAAAATGCCTGCTTTAAACACTCTAATTTTTTCAAGGTAAAGGTCCTGGATCCGCAAGACACCCAATAAAGGACATCAAGTTTCTCCAGAAGGTGAGAAATCAACTGCAACAGTTCATACCCCTTAAGGCATGACCATCACGACAATCCCGAAATTCAACTACGAGCTTTTTAACTGCAACAACTTTAATATACGCTATTGGAGCTGGAATTACCGCGGCTGCTGGCACCAGACTTGCCCTCCAA
+
?BDDAE=HIHHFGHIIIIIIIIHHHHHHHHFHHEHFHEHHGHIIEHGHHHHHIIIIIGHHEFHGHIF?HGHHH=CDHHIHHHEHIHHHHEHEHHHEHIIDDDFHIIIIHHHHIIHHGHIIHIIHEEHHCHHHHIIIIGHHHHHIHHEEHEEHGHHHHHGHHIIIIIHFHEHHHGCCGHHIIIHHHIHHIHIIIIIIIIHHCCIIIIIIHIHGCHHGHHHIHIH:EE<HIFIIIHI<FHFIHGGHHHEEF<1EIIIHIIIIHIIIIIIIIIIIIIIIIIIIIIIIHIIIIIHEEHHHHHHHIHIIIHIIGIHIHIIIHIIIIIHGIIIIHHIHG1IIIIHHGEHIIIIIDDDD@
@HISEQ:969:HM2KJBCX2:2:1101:7463:54191 2:N:0:ACTATGCA
GACCGTCAATACCCCAACTATCCCTATTAATCATTACGGTGATCCTAGAAACCAACGAAATAGAATCAGTCCGTCCTATTTCATTATTCCATGCTAATGTATTCAGACGATAGTCTGCTTTAAACACTCTAATTTTTTCAAAGTAACAGTCCTGATTTCCAACCACACCAAATAAATGGCATGAAAGTTCCTCAGAAGGTAGAGATCCATCTCACCAGTACAGACAATTAAGCCTGACCAATGGGTAGACCCCGAAGTTCAACTACGAGCTTTTTAACTGCAACAACTTTAATATACGCTATTGGAGCTGGAATTACCGCGGCTGCTGGCACCAGACTTGCCCTCCAA
+
DDDDDIGHIIIIHIIIIIIIIIIIIHHIIIIIIIIIIHIIIIIIIIIIIIIIHHHIIIIIIIHIIIIIIIHHIHIHIIIIIGHHHIIIGHIHGEHIIIIIIHIHIIIIIIIIIIIIIIIIIIIIIIIIIIIIHHHIIIIIHHIIIIIIIIIIIIIIIIIIIIIHHIHIIHIIIIHHIIIIIIIHHIIIIIHIIIIHIIIIIIIIIIIIIIIIIIIIIIIIIIIIIIIIIIIIIIIIIIIIHIIIIHGHHCIIIIIIIIIIIIIIIIIIIIIIIIIIIIIIIIIIIIIGIIIIIIIIIIIIIIIIIIIIIIIIIIIIIIIIHIIIIIIIIIIIIIIIIIIIIIIDDDDD
@HISEQ:969:HM2KJBCX2:2:1101:17856:54464 2:N:0:ACTATGCA
GACCGTCAATACCCCAACTATCCCTATTAATCATTACGTCAATCCTAGAAACCAACAAAATAGGATCAAACGTCCTATTTCATTATTCCATGCTAATGTATTCAAGCGTTAGCCTGCTTTAAACACTCTAATTTTTTCAAAGTAACAGTCCTGTTTCCCTGCAACACCAAATTAATGACATTACAGTTCTTCAAGAAGGAGGAACCAGTAAAGCCAGTACATACCAGAGGCACGACCAACCTACTAATCCCGAAATTCAACTACGAGCTTTTTAACTGCAACAACTTTAATATACGCTATTGGAGCTGGAATTACCGCGGCTGCTGGCACCAGACTTGCCCTCCAA
+
DDDDCIIIEHHIIHIIGIHIIFIIHHHIIHIIHHIIIIIIIIIHHHIIIHIHIIIHIHIGHEHHEHIFHIIIIIIIIIIIIHHHIIIHHHHIIHHHIIIIIIIHHIIIIHIEHIHHHHHIIHIIIIHHIIIIIHIHHIHIIHIIIIIIHHIIHHHHIIHIIIIHHHGIHHHHIIIIIIIIHHHHIGIIHIIIHIIHIIHHHIIIIIIIIIIIIIIIIIIIIIIIIIIIIIIIIIIIIIHIHHIHHIHHIIIIIIHIHIIIIIIIIIIIIIIIHIIHIIIIIIIIIIHIIIIIIIIIIIIIIIIIIIIIIIIIDIIIIIIIHIIIIIIIIIIIIIIIIIIIIDDDDD
@HISEQ:969:HM2KJBCX2:2:1101:14328:52807 2:N:0:ACTATGCA
GACCGTCAATACACCAACTATCCCTATTAATCATTACGTCAATCCTAGAAACCAACAAAATAGGATCAAACGTCCTATTTCATTATTCCATGCTAATGTATTCAAGCGTTAGCCTGCTTTAAACACTCTAATTTTTTCAAAGTAACAGTCCTGTTTCCCTGCAACACCAAATTAATGACATTACAGTTCTTCAAGAAGGAGGAACCAGTAAAGCCAGTACATACCAGAGGCACGACCAACTCTCTAATCCCGAAATTCAACTACGAGCTTTTTAACTGCAACAACTTTAATATACGCTATTGGAGCTGGAATTACCGCGGCTGCTGGCACCAGACTTGCCCTCCAA
+
DD@00<0DG@E11<CCGHHHEHEGGH?<<C1<C@HHHC1CGH1<DH1EGEE@HGEH?1CFHE??1GEC1FH0<1EE1DFC<F@11<@HECF1CG?HHIIGHGC@E<@D0@G>1A<1HHHG88<FGHHHHHGHHHEIHFHEEIIHFFEGIIIIHFDCDFHH@HCHHHGEHH<<FHGGGIGHFHEHGHIHIIGIHFGIHCEH?HHEGHHEEIHHH2EEGHIHHHHFGGGCC<HIHHHHEHAEAHHCCE<CGGHFHHEH?IHHHEH@GHIIIHHCHCCIIIIGIIHCGD1CFCG@<<HHIHGCC1HC@HHGIHHCDHHHHIHHGIHH@GGFHHIIHGEFIHHHC@<0DD
@HISEQ:969:HM2KJBCX2:2:1101:18724:54827 2:N:0:ACTATGCA
GACCGTCAATACCCCAACTATCCCTATTAATCATTACGTCAATCCTAGAAACCAACAAAATAGGATCAAACGTCCTATTTCATTATTCCATGCTAATGTATTCAAGCGTTAGCCTGCTTTAAACACTCTAATTTTTTCAAAGTAACAGTCCTGTTTCCCTGCAACACCAAATTAATGGCATTACAGTTCTTCAGAAAGGAGGAATCAGCGAGACCAGTACGTACCAATGGCACGACCAACCTGCTGACCCCGAAATTCAACTACGAGCTTTTTAACTGCAACAACTTTAATATACGCTATTGGAGCTGGAATTACCGCGGCTGCTGGCACCAGACTTGCCCTCCAA
+
DDDDDIHDDGHIHHIIIIGHHHIIIIIIIIIIIIIIIIIIIIIHHIIIHIIHHIIIIIHIIIEEFHIIFHCEHIHHHHGIIIIHIHHEFHIICHIGCCGHFE@GHCECHHHHH8FHHHHHHHG1DEHHHHHIHHGHDFCHFEEHI1GGGIHHHIHHHIHHHEIHEII:GIHHHHHHIHIHHIIIIIIGHHHH9:IIIIHHHHGEEIHIIIIIIIHIIIII<HIHIIIIIHIIIIIIGIIIIHIHGFHIHHIHIIIIIIIIIIIIIIIIIIIIIIIIIIIIIHHIIIIIIIIIHIIIIIIIIIIIIIIIIIIIIIIIIIIIIIIIIIIIIIIIIIIIIIIIIDDDDD
@HISEQ:969:HM2KJBCX2:2:1101:19078:55122 2:N:0:ACTATGCA
GACCGTCAATACCCAACTATCCCTATTAATCATTACATCGATCCTAGAAACCAACAAAATAGAATCTGATGTCCTATTTCATTATTCCATGCTAATGTATTCAAGCGTAAGCTTGCTTTAAACACTCTAATTTTTTCAAGGTAACAGTCCTAATTCCCCATAACATCAAATAAATGACATTATGGTTCTTTAGAAGGTGAGAACCAATAAAACCAGTACATACCAAGGCATGACCGATTCCTTGATCCCGAAATTCAACTACGAGCTTTTTAACTGCAACAACTTTAATATACGCTATTGGAGCTGGAATTACCGCGGCTGCTGGCACCAGACTTGCCCTCCAA
+
B@@D@<GHHIIIEEC1<FHIIIGHEGHE?GHEG@HHIHIHHFG@EC@GGFEGFFHHGHHHHFHCGHHH?HC@HHIHFHGHHFGHEHC<1DF1<GGF<FHHIHEGH@EHGHHIHGEHHHHHHFHFHFCFFHIIHIHFFCEEEHGHHHGDEHCIHGEH?FHHHIIIHIIIIHHHGEEHHHIHIIHHHGHIHIHH:EEDHHHFGE<C7@CF?HGFGIHHIHIIIIHHH;ECHHIHHC?H@EHGFF?CCCADHHHEG@DEHEHHHEIHHIIIIIIHHIIIHHHHCHE@HHIHHHIHDGHHIIHHHIIIIHHHHIIHGIIHGIIIHHIIHIIIIHHHHEIIIIHADDDB
@HISEQ:969:HM2KJBCX2:2:1101:15662:54577 2:N:0:ACTATGCA
GACCGTCAATACCCCAACTATCCCTATTAATCATTACGTCGATCCTAGAAACCAACAAAATAGAATCAAACGTCCTATTTCATTATTCCATGCTAATGTATTCAAGCGTGAGCCTGCTTTAAACACTCTAATTTTTTCAAAGTAACAGTCCTGATTCCCCACAACACCAAATAAATGACATCATGGTTCGTCAGAAGGGAGAAACCGACGATGCCAGTACGTACCGAGGCACGACCAACATGATGGTCCCGAAATTCAACTACGAGCTTTTTAACTGCAGCAACTTTAATATACGCTATTGGAGCTGGAATTACCGCGGCTGCTGGCACCAGACTTGCCCTCCAA
+
DDDDDIIIIHHGEHIIIHFHIHIIIIIIIIHFHHEHI?HHIHIGHEHHIGIIIEHEEHIIHIHHHFHHIIHHHHHDHIGGHEHHHGHHEHIHGHHEIHIIIHHHHCHGHGHHHHIIHHIHHHIHIIIHIIHIIIHGBGCGHHIHIGHHHIIIHHCIHHIIIHHGGHIIHIIHHHIIIHHHHIIIIIIHIIIIIHIIIHGIIIIIIIIIIIIIIIHIIIIIIIIIHHHIIIIHHIHIIHHIIGIIIIHIIIIIIHIIHHEIIIHIIIIIIIIIIIIIIIIIIGIIIIIIIHGHIIIIIIHHIIHIIIIIIIIIIIIIIIHIHGIHIIIIIIIIIIIIIHIIDDDDD
@HISEQ:969:HM2KJBCX2:2:1101:3920:54420 2:N:0:ACTATGCA
GACCGTCAATACCCAACTATCCCTATTAATCATTACGGTGGTCCTAGAAACCAACAAAATAGAACCACAACGTCCTATTCTATTATTCCATGCTAATCTATTCAAGCAAATGCCTGCTTTAAACACTCTAATTTTTTCAAGGTAATGGTCCTGGCTCCCCGGCACACCCAATAAAGGACATACTGGTTCACCAGAAGGTGGACCCGACACAGGACAGTACTCGCCAAAGACGGACCGCCCGGTCAGGCCTAAAATTCAACTACGAGCTTTTTAACTGCAACAACTTTAATATACGCTATTGGAGCTGGAATTACCGCGGCTGCTGGCACAGACTTGCCCTCCAA
+
DDDDDIIIIIIIIIIIIIIIIIIIIIIIIIIIIIIIIIIIIIIIIIIIIIIIIIIIIIIIHHIIIIIIIIIIIIIIIIIIIIIIIIIIIIIIIIIIIIIIIHHIIIIIIIIIIIIIIIIIIIIIIIIIIIHIIIIIIIIIIIIHIIIIIIIIIIIIIIIIIIIIIIIIIIIIIIIIIIIIIIIIIIIIIIIIIIIIIIIHIIIIIIIIIIIIIIIIIIIIIIIIIIIIIIIIIIIIIIIIIIHIIIIIIIIIIIIIIIIIIIIIIIIIIIIIIIIIIIIIIIIIIIIIIIIIIIIHGG<DIIIIIIIIIIIIIIIIIIIIIIIIIIIIIIIIIIIIIIIDDDDD
@HISEQ:969:HM2KJBCX2:2:1101:3012:55603 2:N:0:ACTATGCA
GACCGTCAATACCCCAACTATCCCTATTAATCATTACGTCAATCCTAGAAACCAACAAAATAGGATCAAACGTCCTATTTCATTATTCCATGCTAATGTATTCAAGCGTTAGCCTGCTTTAAACACTCTAATTTTTTCAAAGTAACAGTCCTGTTTCCCTGCAACACCAAATTAATGACATTACAGTTCTTCAAGAAGGAGGAACCAGTAAAGCCAGTGCATACCAGAGGCACGACCAACCTACTAATCCCGAAATTCAACTACGAGCTTTTTAACTGCAACAACTTTAATATACGCTATTGGAGCTGGAATTACCGCGGCTGCTGGCACCAGACTTGCCCTCCAA
+
DDDD@<CDGHIECHEHIHHHHH@?G?HHII?EHHIEHHHE<GHE@ECC<FECECHH@HHEHI?FG?CHCHFHHHIHHGGHIIHH?HHIIEFFCHHHHIHHHFHHHGFHHHHHGIHFHHIHHFHHHIIHIIHDCCDHIFFBGIHHG@HHHHIIIHIHHHIIIIIHIHIHIHIHHHGIHFIIHHFHHIHHIHFIIHIHIIHHGHHFHFHHHHIF;EIIHH?CHHHFGHHHEE;HCIHDHGCHHGHD<@EC/HHHIHEHEHHE?CCHIIIHIIIIIHEIIHHIHIIIIIIHHIIIHHHIFIHHFIIIIHIIIIIIIIIIIIIIIIIIIIIIIIIHIIIIIIIIGDDDD@
@HISEQ:969:HM2KJBCX2:2:1101:14652:55252 2:N:0:ACTATGCA
GACCGTCAATACCCCAACTATCCCTATTAATCATTACGTCAATCCTAGAAACCAACAAAATAGGATCAAACCGTCCTATTTCATTATTCCATGCTAATGTATTCAAGCGTTAGCCTGCTTTAAACACTCTAATTTTTTCAAAGTAACAGTCCTGTTTCCCTGCAACACCAAATTAATGACATTACAGTTCTTCAAGAAGGAGGAACCAGTAAAGCCAGTACATACCAGAGGCACGACCAACCTACTAATCCCGAAATTCAACTACGAGCTTTTTAACTGCAACAACTTTAATATACGCTATTGGAGCTGGAATTACCGCGGCTGCTGGCACCAGACTTGCCCTCCAA
+
DDDDDGHHHIIIIIIIIIIIIIIIIIIIIIIIIIHIIIIIIIIIIIIIIIIIIIIIIEHHIIHHIIIGIIIGIHHIIIIIHIIIIHIIHIIIIHHIIIIIIIIIIIIIIIIIIIIIIIIIIIIIIIIIIIIFHIIHIIIIIIIIIIIIIIIIIIIIIIIIIHHIIIIIIIIIIIIIIIIIIIIIIIIIIIIIIIIIHIIHHIIIIIIIIIIIIIIIIIIIIIIIIIIIIIIIIIIIIIIHIIIHHFIHIIIIIIIIIIIIIIIHIIIIIIIIHIIIIIIIIIIIIIIIIIIIIIIIIIIIIIIIIIIIIIIIIIIIIIIIIIIIIIIIIIIIIIIIIIIIIIDDDDD
@HISEQ:969:HM2KJBCX2:2:1101:20507:54520 2:N:0:ACTATGCA
GACCGTCAATACCCCAACTATCCCTATTAATCATTACGGCGGTCCTAGAAACCAACAAAATAGGACCGCACGTCCTATTCTATTATTCCATGCTAACGTATTCGAGCAAAGGCCTGCTTTGAACACTCTAATTTTTTCAAAGTAAAAGTCCTGGTCCCCAACACACCCAGTGAAGGGCATGCGGTTCTCCAGAAGAGAAGGCCCGGCCGGACAAGTGCACGCGGTGAGGCGGACCTGCCAGCCAGGCCAAAGGTTCAACTACGAGCTTTTTAACTGCAACAACTTTAATATACGCTATTGGAGCTGGAATTACCGCGGCTGCTGGCACCAGACTTGCCCTCCAA
+
DADDDHDGHHHHI?GHFCHIHIGIIHHHFGHGHHCFHE@H?H?HDHHHIIIHHIHHHHIIGCG?GFHHGIIGG?CECHHGEHHG1<GHHH1<DHIGEHDFG<C@GC=EIHG>DGHEHHIH?E@G??BDGHEHHH@GIIIIHHHHHHEEEHGHIIHIIGHHHICGEHIHFHIHG?HHEHEH7HGHHFGH?GIIHIIIIIIIHGGIGHDHHFCHIIFHHIHHDHEHIHHHIGGIHDEHFHCIGHGIIIGHIHGCEECHHHEDHHCHCIHHHIHIHHIHIIIIIIHHGIIIIIHIHIIIIHEHEIIIIIIIIIIIIIHHHHHIIIIIIIIGIIIHHEIIIIHDABDD
@HISEQ:969:HM2KJBCX2:2:1101:2205:57145 2:N:0:ACTATGCA
GACCGTCAATACCCCAACTATCCCTATTAATCATTACGTCAATCCTAGAAACCAACAAAATAGGATCAAACGTCCTATTTCATTATTCCATGCTAATGTATTCAAGCGTTAGCCTGCTTTAAACACTCTAATTTTTTCAAAGTAACAGTCCTGTTTCCCTGCAACACCAAATTAATGACATTACAGTTCTTCAAGAAGGAGGAACCAGTAAAGCCAGTACATACCAGAGGCACGACCAACTTACTAATCCCGAAATTCAACTACGAGCTTTTTAACTGCAACAACTTTAATATACGCTATTGGAGCTGGAATTACCGCGGCTGCTGGCACCAGACTTGCCCTCCAA
+
DDDADHGHHIIIIIIIIIIHIIIIIIHIIIIIIIIIIIIIIIIIIIIHIIIIIIHIIIIGHHHHGIIIEHHIIIIHHHIIIIHIIIIIIHIIGHIGIIIIHGHEHHIHHIIGCHHFHHHIHHHHHIIIHIIIIHIIIIIIIIIIHHFIIIIIHIIIIIIIIHIIIIIHHHIIHIHHHHHIHIIIIFHIIIIIIIIIIIIIIHHHIHIHHIIIIIIIIIIIIHIIHIIIIIIIIIIIIIIIIHHHGIIIIIIIIHHHIIIIIIIIIHIIHIIIIIHIIIIIIIIIIIIIIIIIHHHIIIIIHIIIIIIIIIIIIIIIIIIIIIIIIIIIIIIIIHGIIIIIIDDDDD
@HISEQ:969:HM2KJBCX2:2:1101:8303:56785 2:N:0:ACTATGCA
GACCGTCAATACCCCAACTATCCCTATTAATCATTACGGTGATCCTAGAAACCAACAAAATAGAATCATGCCGTCCTATTTTATTATTCCATGCTAATGTATTCAAGCAAAATGCCTGCTTTAAACACTCTAATTTTTTCAAAGTAAAGGTCCTGGTTCCCCGCGACACCCAATTAAGGGCATCGCGGTTCTCCAGAAGGTGAGAAATTGACTACACCAGTTCATACCCCTTAAGGCACGACCGATGTGTCAATCCCGAAATTCAACTACGAGCTTTTTAACTGCAACAACTTTAATATACGCTATTGGAGCTGGAATTACCGCGGCTGCTGGCACCAGACTTGCCCTCCAA
+
DDDDDIIHHIIIHIIIIIIIIIIIIIIIIIIIIIIIIIIIHIIIIIHIIIIIHIIIIHIIIIHIIIIIIIIIIIIIIIIHIIIIIIIIIIHIHIIIIIIIIHHIIIIHIIIIIIIIIIIHHIIIHIIHIIIIHIIIIIIIIIIIIIIIIHIIIIHHHIIIIIHIIIIIIIIIIIIHIIIIIIIIIIIIIIIIIIIIIIHIIHIIIIIIIIIIIIHIHIIIIIIIIIIIIIIIIIIIIIIIIIIIIIIIIHHIIIIIIIIIIIIIIIIIIIIIIIIIIIIIIIIIIIIIIHIIIIIIIIHHIIIIIIIIIIIIIIIIIIIIIIIIIIIIIIIIIIIIIIIIIIIIIIIDDDDD
@HISEQ:969:HM2KJBCX2:2:1101:3421:57860 2:N:0:ACTATGCA
GACCGTCAATACCCCAACTATCCCTATTAATCATTACGTCAATCCTAGAAACCAACAAAATAGAATCAAACGTCCTATTTCATTATTCCATGCTAATGTATTCAAGCGTAAGCCTGCTTTAAACACTCTAATTTTTTCAAAGTAACAGTCCTGATTCCCCACGACACCAAATTAATGACATCGCGGTTCTTCAGAAGGTAGGAACCGATAATGCCAGTGCGTACCGAGGCACGACCAACAATTCGATCCCGAAATTCAACTACGAGCTTTTTAACTGCAACAACTTTAATATACGCTATTGGAGCTGGAATTACCGCGGCTGCTGGCACCAGACTTGCCCCTCCAA
+
DDDBDIGHIIIHHIIHIIIIIIIIIIIIIIIIHIIIIIIIIHIHHIIIIIIIGHHHHHIIIIHHHIIIIIIGHHHIIIHHIHIIGIIHHEHHIIHIIIHHHHHIHIIIIIIGHIIIIIHHHHEHHIHHHHHIIIIIIIIIIIIIIHHHIIIIIHHGIIIIIIIIIIIIIHCHIIIHIHHHHIIIIIIIHHHHHIIIIIIIIIIIGIIIHIIIIIIIIIIHHHIIHIIIIIIIIIIIIIHHHIHHGHDHCHIIIIIIIIIIIIIIIIIIIIIIIIIIIIHHIIIIIIIHIIHIHIIIIIIIIIIIIIIIIIIIIIIIIIIIIIIIIIIIIIIIHIIIIHIIIDDDDD
@HISEQ:969:HM2KJBCX2:2:1101:19290:58025 2:N:0:ACTATGCA
GACCGTCAATACCCCAACTATCCCTATTAATCATTACGTCAATCCTAGAAACCAACAAAATAGGATCGAACGTCCTATTTCATTATTCCATGCTAATGTATTCAAGCGTTAGCCTGCTTTAAACACTCTAATTTTTTCAAAGTAACAGTCCTGTTTCCCTGCAACACCAAATTAATGACATTACAGTTCTTCAGAAAGGAGGAATCAGCGAAGCCAGTGCATACCAGTGGCACGACCAACCTGCTGACCCCGAAATTCAACTACGAGCTTTTTAACTGCAACAACTTTAATATACGCTATTGGAGCTGGAATTACCGCGGCTGCTGGTACCAGACTTGCCCTCCAA
+
DDDBDIIIIIHHHIIIIIIIIIIIHIIIIIIIIIIIIIHIIIIIIIIHIIIIIIIIIIIIIIIHHHIIIHHHHIIIIIIIIIIHIIIHHIIHIIIIIIIIIHIIIIIIIIHHHHIHHIIIIHIIGHIHIIEHIHHIIGIIIHHIHIIIIIHIIIIIIIFHHHIIHHHHIIIIIIIIHIHFHIIIIHHEHHEIHIHHIIIIIIIIHIIHIIFIIGHHIIH<HIHHGHIIIIGHHIHHEFDIHHHHGIHHIHHHHCIHHIIHEHHIHHEFIHFIHECIIHHHCHHGHHFHIHHIGHHHHIIIHIIIIIIGIIFIIIIIIIIIIHGIGHIIIIHIIIIHIIHIIDDDDD
@HISEQ:969:HM2KJBCX2:2:1101:1741:59001 2:N:0:ACTATGCA
GACCGTCAATACCCCAACTATCCCTATTAATCATTACGTCGATCCTAGAAACCAACAAAATAGAATCAAACGTCCTATTTCATTATTCCATGCTAATGTATTCAAGCGTAAGCCTGCTTTAAACACTCTAATTTTTTCAAAGTAACAGTCCTGATTCCCCACGACACCAAATTAATGACATCGCGGTTCTTCAGAAGGTAGGAACCAATAATGCCAGTGCGTACCGAAGCACGACCAACAATTTGATCCCGAAATTCAACTACGAGCTTTTTAACTGCAACAACTTTAATATACGCTATTGGAGCTGGAATTACCGCGGCTGCTGGCACCAGACTTGCCCTCCAA
+
DDDDDHIIIIIIIIIIIIIIIIIIIIIIIIHIIIIIIIIIIIIIIIIIIHIIIIIIFIEEHIHIIIIIGIIICHHIIIIGHIIHIIIIGIIHFEHHIIIIHIIIIIIIIIHIIIIHIIIIIHIIHIIIIIIHHHIHIHHIIIIIIIIIIIIIIIIIIIIIIHIIIIIIIIIIIIIIIIIIIIIIIIIIIIIIIIIIIIIIIIIIIIIIIIIIIIIIIIIIIIIIIIIIIIIIIIIIIIIIIIHIIIIGIIIIIIIIIIIIIHIIIIIIIIIIIIIIIIIIIIIIIIIHIIIIIIIIIIHIIIIIIIIIIIIIIIIIIIIIIIIIIIIIIIIIIIIIIIIIDDDDD
@HISEQ:969:HM2KJBCX2:2:1101:3617:59588 2:N:0:ACTATGCA
GACCGTCAATACCCAACTATCCCTATTAATCATTACGTCGATCCTAGAAACCAACAAAATAAGATCAAACGTCCTATTTCATTATTCCATGCTAATGTATTCAAGCGCGAGCCTGCTTTAAACACTCTAATTTTTTCAAAGTAACAGTCCTGATTCCCCGCCACACCAAATAAATGGCATAACGGTTCTTCAGAAGGGAGGAATCAGTGACACCAGTACATACCAAAGGCACGACCAGCGTACTGATCCCGAAATTCAACTACGAGCTTTTTAACTGCAACAACTTTAATATACGCTATTGGAGCTGGAATTACCGCGGCTGCTGGCACCAGACTTGCCCTCCAA
+
BD@DDHHHHEHHHHHHHEHHHH1FHIIIIIHHIIHIIHIHIHHHHHHHHHHEHHHIHIHHIIGIHHIIIHHHHGIIIIHEHHEHHH1@FHHFEHEHHIHEH@FHHEHHHFCD<EH@FHIIEGHHHFHHHEHCHHHGEHEHGFHGCHIGGHGEIHHIIHCHFIIHHHHHHHIIIIHHHIIIIIIHIIIIIIHIIHIIIHIIIIIIIHIHEIIIIIHHHHIHGHIHHIIIIHHIHGDHHF@HIHHDHIIHIIHIHIIIIIHIHEIHHFHHIIIIIIHFIIIIIIIIIHHIIIIHEHFH?HGGIIHIIIIHIIIIHHHHHIHIIGHIIIIIIIIHIHEHIIIIDD@AD
@HISEQ:969:HM2KJBCX2:2:1101:8782:59732 2:N:0:ACTATGCA
GACCGTCAATACCCCAACTATCCCTATTAATCATTACGTCAATCCTAGAAACCAACAAAATAGGATCAAACGTCCTATTTCATTATTCCATGCTAATGTATTCAAGCGTTAGCCTGCTTTAAACACTCTAATTTTTTCAAAGTAACAGTCCTGTTTCCCTGCAACACCAAATTAATGACATTACAGTTCTTCAAGAAGGAGGAACCAGTAAAGCCAGTACATACCAGAGGCACGACCAACCTACTAATCCCGAAATTCAACTACGAGCTTTTTAACTGCAACAACTTTAATATACGCTATTGGAGCTGGAATTACCGCGGCTGCTGGCACCAGACTTGCCCTCCAA
+
DDDCDIHHIIIIIIIIIIIIIIIIIIIIIIIIIIIIIIIIIIIIIIIIIIIIIIIIIIIIIIIIIIIIIIIIIIIHIIIIIIIIIIIHHIIIIIIIIIIIIIIIIIIHIIIIIIIIIIIIIIIIIHIIIIIIIIHIIIIIIIHIIHHIIIIIHIIIIIIIIIIIIIIIIIHIIIIIIIHIIIIIIIIIHIIIIIIIIIIIIIIIIIIIHIIIIIIIIIIIIIIIHIIIIIIIIIIIIIHIIIHHHIHHIIIIIIIIHIIHIIHIIIIIIIIIIIIIIIIIIIIIIIIIIIIIIIIIIIIIIIIIIIIIIIIIIIIIIIIIIIIIIIIIIIIIIIIIIIIIIDDDDD
@HISEQ:969:HM2KJBCX2:2:1101:13536:60190 2:N:0:ACTATGCA
GACCGTCAATACCCCAACTATCCCTATTAATCATTACGTCGATCCTAGAAACCAACAAAATAGAATCAAACGTCCTATTTCGTTATTCCATGCTAATGTATTCAAGCGTGAGCCTGCTTTAAACACTCTAATTTTTTCAAAGTAACAGTCCTGATTCCCCATGACACCAAATTAATGACATCATGGTTCGTCAGAAGGTAGGAATCAATAATACCAGTACGTACAATAGCACGACCAATAAATTGATCCCGAAATTCAACTACGAGCTTTTTAACTGCAACAACTTTAATATACGCTATTGGAGCTGGAATTACCGCGGCTGCTGGCACCAGACTTGCCCTCCAA
+
BD0@0EHD@CHC@<CCGEH@CEFGEGHIH@FC?@@C<C@CCDE@C<<@HIHC1<<<<F1<FFCCCHEGH@C<<1GE@C@C1<FHFHIHCGHGFHI@HHIH1<FHC?@0<@EHIEFFEHHIHHFCG@@CGFCGHHHEHHF<GBAHHCGHIECHC@DEEF@EFGCCCH<0DHIHIHHHCFHHHECHGCCHGCHHH@EGFDEHHEGFGEHGGFHEFCCE<FF@CCHEHHHH3HEECFH@HHHHC@EEHF<HIIGCCCIIHHGEGHEFHHGGFGCHHCIHEHHHHG<HD1<FCCHHHDHHFHEEGEHHHEIIIHHHHHIHHIHHIHCCHHHHHHHHIIIHHDGHDADDB
@HISEQ:969:HM2KJBCX2:2:1101:20521:60004 2:N:0:ACTATGCA
GACCGTCAATACCCCAACTATCCCTATTAATCATTACGTCGATCCTAGAAACCAACAAAATAGAATCAAACGTCCTATTTCATTATTCCATGCTAATGTATTCAAGCGTGCGCCTGCTTTAAACACTCTAATTTTTTCAAAGTAACAGTCCTGATTCCCCACGACACCAAATTAATGACATCTCGGTTCTTCAGAAGGTAGGAACCAATAATGCCAGTGCGTACCGAAGCACGACCAACAATTTGATCCCGAAATTCAACTACGAGCTTTTTAACTGCAACAACTTTAATATACGCTATTGGAGCTGGAATTACCGCGGCTGCTGGCACCAGACTTGCCCTCCAA
+
DB@BDIIIIIIIEHIIGHGIIGEEHIIIIIEEGEHHHHHHIHEHIHEHHIII1GHDHHHIIIHHIIHIIHHHHEFII?H1GFHEHIIH1F@EHIIFHFGHHHHHHIIHHGHHIHIEHFHHGBG@GHHHIIHHGHHHHIIHHIHIHHHHFF@FHHHHHHFDHGIIIHHHGIIHHHHHHHFHHF#HIIIHHIHHHIIIIHGG@EHIGIIIHGIHH<IIIIIHEIIIIHHIIIIHIHHCHIGIHHDCIIIIHHEGIIHGGIIIIIIIIIHGIIIIIHIIIIIIIIIHIHIIIIIIHIIIIHGDHIIIIIIIIIIIIIIHIIIHIIIHHIIIIHHHIIIIIIIHBCDDD
@HISEQ:969:HM2KJBCX2:2:1101:9178:59153 2:N:0:ACTATGCA
GACCGTCAATACCCCAACTATCCCTATTAATCATTACGTCGATCCTAGAAACCAACAAAATAGAATCAAACGTCCTATTTCATTATTCCATGCTAATGTATTCAAGCGTGCGCCTGCTTTAAACACTCTAATTTTTTCAAAGTAACAGTCCTGATTCCCCACGACACCAAATTAATGACATCGCGGTTCTTCAGAAGGTAGGAACCAATAATGCCAGTGCGTACCGAGGCACGACCGACAATCTGATCCCGAAATTCAACTACGAGCTTTTTAACTGCAACAACTTTAATATACGCTATTGGAGCTGGAATTACCGCGGCTGCTGGCACCAGACTTGCCCTCCA
+
DDCDDIIIIIHHHIIIIIIIIIIIIIIIIIIIIIIIIIIIIIIIIIIIIIIIIIIIIIIIIIIHIIIIIIIIIIIIIIIIIIIIHIIIIIIIGIIIHIIIIHHHHHIIIHIIIIHIIIIIIIIIIIIIIIIIIIIHIIIIIIIIIIIIIIIIHIHIIIIIIIIIIIHIIIHHHIHHHIIIHIIIHIHHIIIIIIIIIHHIIIIIHIIHIIIIIIIIIIIIHIIIIGIIIIIIIIIIIIIIIHGHIIIIIIIIIIIIIIIHGHHIHFHIIIIIIIIIIIIIIIIIIIIIIIIHIIIIHHHHIHIHHIIIHHHIIIIIIIIIIIIIIIIIIIIIIIIIIIIDDDDD
@HISEQ:969:HM2KJBCX2:2:1101:5330:60963 2:N:0:ACTATGCA
GACCGTCAATACCCCAACTATCCCTATTAATCATTACGTCGATCCTAGAAACCAACAAAATAGAATCAAACGTCCTATTTCATTATTCCATGCTAATGTATTCAAGCGTGCGCCTGCTTTAAACACTCTAATTTTTTCAAAGTAACAGTCCTGATTCCCCACGACACCAAATTAATGACATCGCGGTTCTTCAGAAGGTAGGAACCAATAATGCCAGTGCGTACCGAGGCACGACCGACAATCTGATCCCGAAATTCAACTACGAGCTTTTTAACTGCAACAACTTTAATATACGCTATTGGAGCTGGAATTACCGCGGCTGCTGGCACCAGACTTGCCCTCCAA
+
DDDDDIIIIIIIHIIIIIIIIHIIIIIIIIIIIIIIIIIIIGIIIIIHHIIIIIIHIIIHIIIEHGHIHHIIHHHHHHHIIIIIIIIIHIIIIGHIIIIIIIIIIHIIIIIIIIIIHIIIIIIIIIIIIIIIIIIIIIIIIIIIIIIIIIIIIIIHIIIIIIIIIIIIIIIIIIIIIIIIIIHIIIIIIIIIIIIIIIIIIIIIIIIIIHIIIIIIIIIIIIIIIIIIIIIIIIIIIIIIIIHHIHIIIIIIIIIIIIIIIIIIIIIIIIIIIHIIIIIIIIIIIIIIIIIIIIIIIIIIIIIIIIIIIIIIIIIIIIIIIIIIIIIIIIIIIIIIIIIIDDDDD
@HISEQ:969:HM2KJBCX2:2:1101:15249:60764 2:N:0:ACTATGCA
GACCGTCAATACCCCAACTATCCCTATTAATCATTACATCGATCCTAGAAACCAACAAAATAGAATCGGATGTCCTATTTCATTATTCCATGCTAATGTATTCAAGCGTAAGCTTGCTTTAAACACTCTAATTTTTTCAAGGTAACAGTCCTAATTCCCCATAACATCAAATAAATGACATTATGGTTCTTTAGAAGGTGAGAACCAATAAAACCAGTACATACCGAGGCATGACCGATTCCTTGATCCCGAAATTCAACTACGAGCTTTTTAACTGCAACAACTTTAATATACGCTATTGGAGCTGGAATTACCGCGGCTGCTGGCACCAGACTTGCCCTCCAA
+
BAB@D0EEGHHGH1<<EHHI1<GECFGEHHHIHHHIHHIEH1DEG1<DGHH@CHHIIII?CC1G?<G1<<</<<1<GEGHE@EH?G<1<FCCFHEIHIHFGHHHCHGEHHHIHHECHIHIHFHH?HFHHIIIIHHHCCIHGHHIIIIHHIHHIIIHIIIIHFHHIHE8HIIIIIHGIIIIHHHIIIIGHHHHIIIHIIHHI:GEEIHIIHIIIHIIHHHHFFIIIIHGIIIHGGHIIIIIIHC7IHHDDHHIIIGIIHIIIIIIIIHG<HHGIIIHIIIIIIIIIIIIHFIHIIHIHIHIIIIIGIIIIIIIIIHIIIIIIIIHIIHIIIIIIIIIIIIHBAADD
@HISEQ:969:HM2KJBCX2:2:1101:15994:60771 2:N:0:ACTATGCA
GACCGTCAATACCCAACTATCCCTATTAATCATTACATCGATCCTAGAAACCAACAAAATAGAATCTGATGTCCTATTTCATTATTCCATGCTAATGTATTCAAGCGTAAGCTTGCTTTAAACACTCTAATTTTTTCAAGGTAACAGTCCTAATTCCCCATAACATCAAATAAATGACATTATGGTTCTTTAGAAGGTGAGAACCAATAAAACCAGTACATACCAAGGCATGACCGATTCCTTGATCCCGAAATTCAACTACGAGCTTTTTAACTGCAACAACTTTAATATACGCTATTGGAGCTGGAATTACCGCGGCTGCTGGCACCAGACTTGCCCTCCAA
+
DDCDCIGHIIIIIHIHHIIIIIIIIIHHIHIIIGIIHHHGIIIIIIIEHIHIIIIIHGHHFHIIIIHIIIHHIIIIIHHIIHIGIIIIIIIGFFHIIHHHH@GHHIIIIHHHHIHEHHHIHFFFHIHGHADHGHIFHHIIHHIIHICEHIHHFEDIHIIIHHHHHHIHHFHHHIIHHHHGGHIHHFIIHHHHHHHHHIHHHIHEHHIIIIIIIIHIHIHHHIGIHHHHEIHHHIHHHHGHHGC?IIIDHIHHH@HIHHHIIHHHGHFIIIHHHIIHHEHHIIHHHHHIGIHIHHIHHHIHEIHHIIHHIIIHIIIIIHIIHGIHIIIIIIIIIHIIIIIDCDDD
@HISEQ:969:HM2KJBCX2:2:1101:18051:60737 2:N:0:ACTATGCA
GACCGTCAATACCCCAACTATCCCTATTAATCATTACGTCGATCCTAGAAACCAACAAAATAGAATCAAACGTCCTATTTCATTATTCCATGCTAATGTATTCAAGCGCGAGCCTGCTTTAAACACTCTAATTTTTTCAAAGTAACAGTCCTGATTTCCCACGACACCAAATTAATGACATCGTGGTTCGTCAGAAGGTAGGAATCAATTTGACCAGTACGTACCGAGGCACGACCGATCAACTGATCCCGAAATTCAACTACGAGCTTTTTAACTGCAACAACTTTAATATACGCTATTGGAGCTGGAATTACCGCGGCTGCTGGCACCAGACTTGCCCTCCAA
+
CDDDDIIHIIIIIIIIIIIIIIIIIIIIIIIIIIIIIGIIIIIIIIIIIIIIIIIIIIIHIIHHIIIHHGHHIIIIIIIIIGIIHIIIIHHHHIIIIIIIIIIIIIIIHHIHHIIIIIIIIIIIIIIIIIIIIIIIIIIIIIIIIIIIIIIIIIIIIIIIIIIIIIIIIIIHIIIHIIIIIIIIIIIIIIIIIIIIIIIIIIIIIIIIIIIIIIIIIIIIIIIIIIIIIIIIIIIIIIIIIIHHIIIGIIIIIIIIIIIIHIIIIIIIIIIIIIIIIIIIIIIIIHIIIIIIIIIIIIIIIIIIIIIIIIIIIIIIIIIIIIIIIIIIIIIIIIIIIIIIDDDDD
@HISEQ:969:HM2KJBCX2:2:1101:15657:62494 2:N:0:ACTATGCA
GACCGTCAATACCCCAACTATCATTAATCATTACGGTGGTCCTAGAAACCAACAAAATAGAACCACAACGTCCTATTCTATTATTCCATGCTAATCTATTCAAGCAATAGCCCGCTTTAAACACTCTAATTTTTTCAAGGTAATGGTCCTGGCTCCCCAACACACCCAATTAAGGACATACTGGTTCACCAGAAGGAAGACCCGACAACAGGACAGTACTCGCCAAAGACGGACCGCCCGGCCAAGTCTAAAATTCAACTACGAGCTTTTTAACTGCAACAACTTTAATATACGCTATTGGAGCTGGAATTACCGCGGCTGCTGGCACCAGACTTGCCC
+
CDDDCHHHIIIIIIIIIIIHIIIIIIIIIIIIIIIGIIIIIGHIHIIIIIIIIIIIIIIIIIIIIIHHHHIHHIIHHIIIIIHIHHHHIIIFHHHIHIHIIIHHHHIIHHHIIHIIIHHHIIIIIIIIIHIHIHEIHIHHHGIHHHHHHHGHHCEHIIIIIIIHHEIIIHIGIHIIGIIHHIHIIHFCEHEIIIIIHHHFHGHIIHIHIIHIHIIIIIHDHHHIHHEIIIIIIGIHDEIIHG>IIHIIIIIHHIIIIHHGCD@EIIIGHIHGDIIGIHHHIIIHGHIHHGEEIHHEFDHIIIIIIIIIIIIIIHHHHHIIHIIIIIHHEEHHIIDDDDD
@HISEQ:969:HM2KJBCX2:2:1101:20112:62849 2:N:0:ACTATGCA
GACCGTCAATACCCCAACTATCCCTATTAATCATTACGTCAATCCTAGAAACCAACAAAATAGGATCAACGTCCTATTTCATTATTCCATGCTAATGTATTCAAGCGCGAGCCTGCTTTAAACACTCTAATTTTTTCAAAGTAACAGTCCTGATTCCCCACCACACCAAATTAATGACATGATGGTTCGTCAGAAGGTAGAAATCAGTAACACCAGTACGTACCGAAGGCACGACCAGCGTACTAATCCCGAAATTCAACTACGAGCTTTTTAACTGCAACAACTTTAATATACGCTATTGGAGCTGGAATTACCGCGGCTGCTGGCACCAGACTTGCCCTCCAA
+
DDDDDIIHHIIHHIIIIIIIIIIIIIIIIIIIIIIIIIIIIIIIIIIIIIIIIIIIIIIHIIIIIIIIIIIIIIIIIIIIIIIIIIIIIIIIIIIIIIIIIIIIIIIIIIIIIIIIIIIIIHIIIIIIIIIIIIIIIIIIIIIIIIIIIHIHIHIIHIIIIIIIHIIIIIIIIIIIIIIIIIIIIIIIIIIIIIIIIIIIIIIIIIIIIIIIIIIIIIIIIIIIIIIIIIIIIIIIIIIIIIIHIIIIIIIIIIIIIIIIIIIIIIIIIIIIIIIIIIIIIIIIIIIIIIIIIIIIIIIIIIIIIIIIIIIIIIIIIIIIIIIIIIIIIIIIIIIIIIIIDDDDD
@HISEQ:969:HM2KJBCX2:2:1101:13151:63206 2:N:0:ACTATGCA
GACCGTCAATACCCCAACTATCCCTATTAATCATTACGTCGATCCTAGAAACCAACAAAATAGAATCAAAACGTCCTATTTCATTATTCCATGCTAATGTATTCAAGCGTAAGCCTGCTTTAAACACTCTAATTTTTTCAAAGTAACAGTCCTGATTCCCCATGACACCAAATTAATGACATCATGGTTCGTCAGAAGGGAGAAATCAATAAGCTAGTACGTACCAAGGGCACGACCAACATATTGATCCCGAAATTCAACTACGAGCTTTTTAACTGCAACAACTTTAATATACGCTATTGGAGCTGGAATTACCGCGGCTGCTGGCACCAGACTTGCCCTCCAA
+
DCCBDHIIHIHIHHIIIIIIIIIIHIIIIIIIHIIHHHIHIIIHHIIIHIII?GHIIIIIHHHIIGIIIIHICHHHHIHHHGHHIIHIHDHHHCGHIHIIIHHIHHHEHHIIHFIHHHHIIIHIHHHHIIIIIIIIIIIIIHGHHHHIIIHHGGHIIIIIIIHIIHIIIIIHHHIIHIIIHHHGHEIIHIGIIIIIHHHHIIIIIHHIHIIIIIIIIIIIHIIIIIIH:IIIIIIIGIIIIIIHHIIHHIIHIIIIIIIIIGIIIIIIIIIHIIHIIHIIIIIIHFFHHHHIIIIIIIIIIIIIIHHHHIHHIIIIIIIIIIIIIIIIIIIIIIIIIIIIIDDDDD
@HISEQ:969:HM2KJBCX2:2:1101:17676:62870 2:N:0:ACTATGCA
GACCGTCAATACCCCAACTATCCCTATTAATCATTACGTTGATCCTAGAAACCAACAAAATAGAATCGAACGTCCTATTTCATTATTCCATGCTAATGTATTCAAGCGCGTGCCTGCTTTAAACACTCTAATTTTTTCAAAGTAACAGTCCTGACTCCCCACAACATCAAATTAATGACATCATGATTCATCAGAAGGGAGAAATCAATGACATTAGTACGTACCGAAGGCACGACCGACGTATTGATCCCGAAATTCAACTACGAGCTTTTTAACTGCAACAACTTTAATATACGCTATTGGAGCTGGAATTACCGCGGCTGCTGGCACCAGACTTGCCCTCCAA
+
CDDDCIIHHIIIIIIIIIIIIIIIIIHIIIIIIIIIIIIIIIIIIIIIIIIIIIIIIIIIIIIIIIIIIIIIHIIIIIIIIIIIIIIIHIIIIIIHIIIIIIHIIIIGIHHIHHIIIIIIIHIIIIIIIIIIIIIIIHIIHIIIIIIIIIIIIIHIIIIIIIIIIIIIIIIIIIIIHHIIIIIIIIHHIIIIIIIIIIIIIIIIIIIIIIIIHIIIIIIIIIIIIIHIIIIIIIIIIIIHIIIHFIIIIIIIIIIIIIIIIIIIIIIIIIIIIIIIIIIIIIIIIIIHIIIIIIIIIHIIIIIIIIIIIIIIIIIIIIIIIIHIIIIIIIIIIIIIIIIIIDDDDD
@HISEQ:969:HM2KJBCX2:2:1101:16163:63415 2:N:0:ACTATGCA
GACCGTCAATACCCCAACTATCCCTATTAATCATTACGGTGGTCCTAGAAACCAACAAAATAGAACCACAACGTCCTATTCTATTATTCCATGCTAATCTATTCAAGCAAATGCCTGCTTTAAACACTCTAATTTTTTCAAGGTAATGGTCCTGGCTCCCCGGCACACCCAATAAAGGACATACTGGTTCACCAGAAGGTGGACCCGACACAGGACAGTACTCGCCAAAGACGGACCGCCCGGTCAGGCCTAAAATTCAACTACGAGCTTTTTAACTGCAACAACTTTAATATACGCTATTGGAGCTGGAATTACCGCGGCTGCTGGCACCAGACTTGCCCTCCAA
+
@ADAB0<DC@FFHHIIIIIIIHIIHIIIHIIIHIIIII=GHHEHIHGIHFHHHIIIIICHHIIHIII@?FHEH@EDHGHIIIHF?<CGHFH1<1@GHHHHE<FFHFCEFHIHEHGIHFFHGHIHEFHEHFHGHIIHIBHFHHGFHFHHHHIHHEEHCIHEECEHEEHH/HIIIIIIIHIIHFHEFHHIGGIHFHHIHHHFIIHHHHHHGDHEC<C@GIIIHIIIIIIIIHGECIHIHHCHAEGG<EHHIIHIHIHFFIIIIIIIIIIIHIIIIIIIHGIIIIIIIIIIIIIIIIIIIIHGGIIIIIIHIIIIIIIIIIIIIIIIIIIIIIIIIIIIIIIIIDDDDD
@HISEQ:969:HM2KJBCX2:2:1101:11152:63470 2:N:0:ACTATGCA
GACCGTCAATACCCCAACTATCCCTATTAATCATTACATCGATCCTAGAAACCAACAAAATAGAATCGGATGTCCTATTTCATTATTCCATGCTAATGTATTCAAGCGTGAGCCTGCTTTAAACACTCTAATTCTTTCAAGGTAACAGTCCTAATTCCCCGTGACACCAAATTAATGGCATTACGGTTCTTTAGAAGGTGAGAAATCAATAATATCAGTACATACCAACGGCATGACCGAAACATTGATTCCGAAATTCAACTACGAGCTTTTTAACTGCAACAACTTTAATATACGCTATTGGAGCTGGAATTACCGCGGCTGCTGGCACCAGACTTGCCCTCCAA
+
DCDDDIIHIIIIIIIHIIIIIIIIIIIIIIIIIIIIIIIIIIIIHIIIIHIIFHIIGHIIIIHIIIIIGIIHHHIIIIIHIHIIIIIHIIHIIIIIIIIIIIIIIIIIIIIIIIHHIIIIIIIIIIIIIIIIIIIIIIIHIIIIIHIIIIIIIIIIIIIIIIIHHIIIIIIIIIIIIIIIIIIIIIIIIIIIIIIIHIIIIIIIIIIIIIIIIIIIIIIIIIIIIIIIIIIIIIIIIIIIIIIIIHIIIIHHIIIIIIIIIIIIIIIIIIIIIIIIIIIIIIIIIIIIIIIIIIIIIIIIHIIIIIIIIIIIIIIIIIIIIIIIIIIIIIIIIIIIIIIIIIDDDDD
@HISEQ:969:HM2KJBCX2:2:1101:1267:63996 2:N:0:ACTATGCA
GACCGTCAATACCCCAACTATCCCTATTAATCATTACGTCGATCCTAGAAACCAACAAAATAGAATCAAACGTCCTATTTCATTATTCCATGCTAATGTATTCAAGCGTAAGCCTGCTTTAAACACTCTAATTTTTTCAAAGTAACAGTCCTGATTCCCCACGACACCAAATTAATGACATCGCGGTTCTTCAGAAGGTAGGAACCGATAATGCCAGTGCGTACCGAGGCACGACCAACAATTCGATCCCGAAATTCAACTACGAGCTTTTTAACTGCAACAACTTTAATATACGCTATTGGAGCTGGAATTACCGCGGCTGCTGGCACCAGACTTGCCCTCCAA
+
DDDDADEEHICHHHHHIIHIHIIIIIIIICCHIIIGHI@GHDHIIIIHHGHI?FGHHHHIGHHEHGHCEFEEFCCCEHGHIHIHHIIIIICFEHHHHGHHHFFFHHFGHGFHHHFIHHHHHHHHHHHHGIIHHEEHHIH@IIGIIIIGHHHHGHHIHHIIIHIIIIGIIHIIIIIIHIHHHIHHDHHIIIHHHIHHHHIIIIIIGHHIIHGIIHHIIIIIIIIIIIIHIIIHHGEEHHHHHHEDHHHHHHIHHIIHHHIIIHIIIIIIIIHIIIIIHGIIIIIIIHIHIIHHHIIIIIIIIIHIIIIIIIIIIIIHGIIIIIIIIIIIGGIIHHIIIHIIADDD@
@HISEQ:969:HM2KJBCX2:2:1101:14933:63767 2:N:0:ACTATGCA
GACCGTCAATACCCCAACTATCCCTATTAATCATTACGTCAATCCTAGAAACCAACAAAATAGGATCGAACGTCCTATTTCATTATTCCATGCTAATGTATTCAAGCGTTAGCCTGCTTTAAACACTCTAATTTTTTCAAAGTAACAGTCCTGTTTCCCTGCAACACCAAATTAATGACATTACAGTTCTTCAAGAAGGAGGAATCAGTAAAGCCAGTACATACCATTGGCACGACCAACCTACTGACCCCGAAATTCAACTACGAGCTTTTTAACTGCAACAACTTTAATATACGCTATTGGAGCTGGAATTACCGCGGCTGCTGGCACCAGACTTGCCCTCCAA
+
DDDDDHIDDHIIIIIIIIIIIIIIIIIIIIIIIIIIIIIIIIIIHIIIIIIIIIIIIIIIIIIIIHIIGHIIHIIIIIIIIIIIIIIHIIIGHIIIIHIIIIIIIIHIIIIIGIIIIHHIHHIIIIIIIIIIIIIIIIIIIIIIIIIIIHIIIIIIIIIIIIIIIIHHHIIIIIIIIIIIIIIIIGIIIIIIIIIIIIIIIHIIIIHIHIIIIIIIIIIIIIIIIIIIIIIIIIIIHHEHIHHHHIIIIIIIIIIIHIIIIIIIIIIIIIIIIHHIIIIIIIIIIIIIIIIIIIIIIIIIIIIIIIIIIIIIIIIIIIIIIIIIIIIIIIIIIIIIIIIIIDDDDD
@HISEQ:969:HM2KJBCX2:2:1101:13737:64655 2:N:0:ACTATGCA
GACCGTCAATACCCCAACTATCCCTATTAATCATTACGGCGGTCCTAGAAACCAACAAAATAGAACCGCACGTCCTATTCTATTATTCCATGCTGTAATATTCGAGCAAAGGCCTGCTTTGAACACTCTAATTTTTTCAAAGTAAAAGTCCTGGTCCCCAACACACCCAGTGAAGGGCATGCGGTTCTCCAGAAGAAAAGGCCCGGCCGGACAAGTGCACGCGGTGAGGCGGACCTGCCAGCCAGGCCAAAGGTTCAACTACGAGCTTTTTAACTGCAACAACTTTAATATACGCTATTGGAGCTGGAATTACCGCGGCTGCTGGCACCAGACTTGCCCTCCAA
+
DDDDDIIHIIIIIIIIIIIIIIIIIIIIIIIIIIIIIIIIIIIIIIIIIIHHHIIIIIHIIIIIIIIHIIIIHIIIIIIIIIIIIIIHIHH?HHIIIIIHHDHHIIIIIIIIIIIIIIIIIIIIIIIIIIIIIIIIIIIIIIIIIIIIIIIIIIIIIIIIIIIIHIIIIIIIIIIIIIIIIIIIIIHHIIIIIIIIIHIIIIIIIIIIIIIIIIIIIIIIIIIIIIIIIIIIIIIIIIIIIIHIIIIHIIIIIIIIIIIIIIIIIIIIIIIIIIIIIIIIIIIIIIIIIIIIIIIIIIIIIIIIIIIIIIIIIIIIIIIIIIIIIIIIIIIIIIIIIIIDDDDD
@HISEQ:969:HM2KJBCX2:2:1101:8910:63780 2:N:0:ACTATGCA
GACCGTCAATACCCCAACTATCCCTATTAATCATTACGTCGATCCTAGAAACCAACAAAATAGAATCAAACGTCCTATTTCATTATTCCATGCTAATGTATTCAAGCGCGAGCCTGCTTTAAACACTCTAATTTTTTCAAAGTAACAGTCCAAATTCCCCAAAACACCAAATTAATGGCATTAAGGTTCATCAGGAAGGAGGAATCAGTGAGACCAGTACATACCAGAGGCATGACCAACCTACTAACCCCGAAATTCAACTACGAGCTTTTTAACTGCAACAACTTTAATATACGCTATTGGAGCTGGAATTACCGCGGCTGCTGGCACCAGACTTGCCCTCCAA
+
DDDDDIIIIIIIHIIIIIIIIIIIIIIIIIIIIIIIIIIHIIIHIIIIIIIIIHIIIIIHIIHIIIIIIIIIIIHIIIIIIIIIIIIHIIIIIIIIIIIIIHIIIHIIIIIIHIIIIHIIHIIIIIIIIIIIIIIIIIIIIIIIIIIIIIIIIIIIIIIIIIIIIHIHHIIIIHIIIIIIIIIIIIIIIIIIIIHIIHHHIIIIIIIIIIIIIHIIIIIIIIIIIIIIIIIIIIIIIIHIIIHHHIIIIIIIIIIIIIIIIIIIIIIIIIIIIIIIIIHIIIIIIIIIIIIIIIIIIIIIIIIIIIIIIIIHIIIIIIIIIIHIIIHIIIIIIIIIIIIIIDDDDD
@HISEQ:969:HM2KJBCX2:2:1101:16783:65067 2:N:0:ACTATGCA
GACCGTCAATACCCCAACTATCCCTATTAATCATTACGTCAATCCTAGAAACCAACAAAATAGGATCAAACGTCCTATTTCATTATTCCATGCTAATGTATTCAAGCGTTAGCCTGCTTTAAACACTCTAATTTTTTCAAAGTAACAGTCCTGTTTCCCTGCAACACCAAATTAATGACATTACAGTTCTTCAAGAAGGAGGAACCAGTAAAGCCAGTACATACCAGAGGCACGACCAACTTACTAATCCCGAAATTCAACTACGAGCTTTTTAACTGCAACAACTTTAATATACGCTATTGGAGCTGGAATTACCGCGGCTGCTGGCACCAGACTTGCCCTCCAA
+
DDDDDHIHHIIIIIIIIIIIIIIIIIIIIIIIIIIIHIIIIIIIIIIIIIIIIIIIIIIIIIIFHIIIIIHHHHIIIIIIIIIHIIIIIHHGHIIIIIIIIHHHHIHIIIIIIIIIIHIHHHIHIIIIHIHIIIHIIIIIIIIIIIHIIHIIIIIIIIIIHIIIIHIHIIHIIIIIIIIIIIIIIIGIIIIIGIIHIIIIIIIIIIIIIIHIIIIIIIIIHIIIIGIHIIIIHIIIIIHIIIHHHIIIIIIIIIIIIIIIIHHIIHIIIIIIIIHIIIIIIIIIIIIIIHIIIHIIIIIHHIIIIIIIIIIIIIIHIIIIIIIIIIIIIIIIIIIIIIIIIDDDDD
@HISEQ:969:HM2KJBCX2:2:1101:17353:65114 2:N:0:ACTATGCA
GACCGTCAATACCCCAACTATCCCTATTAATCATTACATCGATCCTAGAAACCAACAAAATAGAATCGGATGTCCTATTTCATTATTCCATGCTAATGTATTCAAGCGTGAGCCTGCTTTAAACACTCTAATTTTTTCAAGGTAACAGTCCTAATTCCCCGTGACACCAAATTAATGGCATTACGGTTCTTTAGAAGGTGAGAAATCAATAATATCAGTACATACCAACGGCATGACCGAAACATTGATCCCGAAATTCAACTACGAGCTTTTTAACTGCAACAACTTTAATATACGCTATTGGAGCTGGAATTACCGCGGCTGCTGGCACCAGACTTGCCCTCCAA
+
BDDDDIHHHIIIIIIIIIIHIIIIIIIIIIIIIIIIIIIIIIIIIIIIIIIIIIIIIIIIHIHHIIIGHHHHIIIIIHFHHIIIIIHHIIIHIIIIHIIIIIIIIIIIIIIIIIIIIIIHIIIIIIIIIIIIIHIIHIIIIIIIIIIHIIIIIIIIIIIIIIIIIIIIIIIIIIIIIIIIIIIIIIIIIIIIIIIIIIIIIIIIIIIIIIIIIIIIIIIIIIIIIIIIIIIIIIIIIIIIIIIIIHIIIIIIIIIIIIIIIIIIIIIIIIIIIIIIIIIIIIIIIIIIIIIIIIIIIIIIIIIIIIIIIIIIIIIIIIIIIIIIIIIIIIIIIIIIIIIIIIDDDDD
@HISEQ:969:HM2KJBCX2:2:1101:11934:65742 2:N:0:ACTATGCA
GACCGTCAATACCCCAACTATCCCTATTAATCATTACGTCAATCCTAGAAACCAACAAAATAGGATCGAACGTCCTATTTCATTATTCCATGCTAATGTATTCAAGCGTTAGCCTGCTTTAAACACTCTAATTTTTTCAAAGTAACAGTCCTGTTTCCCTGCAACACCAAATTAATGACATTACAGTTCTTCAGAAAGGAGGAATCAGCGAAGCCAGTGCATACCAGTGGCACGACCAACCTGCTGACCCCGAAATTCAACTACGAGCTTTTTAACTGCAACAACTTTAATATACGCTATTGGAGCTGGAATTACCGCGGCTGCTGGCACCAGACTTGCCCTCCAA
+
CDDDDHHIIIIIHIIIIIIIIIIIIIIIIIIIIIIIIHHIIIIIIHIIIIIIIIIIIIIIHIHHIIIHHIIHIIIIIIIIIIIIIIIIIHIHIHHHFIIIIIIIIIIIIIIHIIIIIIIIIGIIIIIIHIIIIIIHIIIIIIIIIIIIIIIIIIIIIIIIIIIIIIIIIHIIIIIIIIIIHIIIIIIIIIIIIIIIIIIIIHIIIIIIIIIIIHIIIIIIIIIHIIIIIIIIIIIIIIHIIIIHGIIIIIIIIIIIIIIIIIIIIIIIIIIIIIHIIIIIIIIIIIIIIIIIIIIIIIIIIIIIIIIIIIIIIIIHIIIIIIIIIIIIIIIIIIIIIIIIIDDDDD
@HISEQ:969:HM2KJBCX2:2:1101:7425:67180 2:N:0:ACTATGCA
GACCGTCAATACCCCAACTATCCCTATTAATCATTACGTCAATCCTAGAAACCAACAAAATAGGATCGAACGTCCTATTTCATTATTCCATGCTAATGTATTCAAGCGTTAGCCTGCTTTAAACACTCTAATTTTTTCAAAGTAACAGTCCTGTTTCCCTGCAACACCAAATTAATGACATTACAGTTCTTCAGAAAGGAGGAATCAGCGAAGCCAGTACATACCAGTGGCACGACCAACCTGCTGACCCCGAAATTCAACTACGAGCTTTTTAACTGCAACAACTTTAATATACGCTATTGGAGCTGGAATTACCGCGGCTGCTGGCACCAGACTTGCCCTCCAA
+
DDDDDIIIHIIIIIIIIIIIIIIIIIIIIIIIIIIHHIIIIIIIIIIIIIIIIIHHHHEHHIIIIIIIIIIIIIIIIHIHHIIIIIIHIHIIIIIHIIIIIIIIIIIIIIIIHIIHIIIHIGIIHIIIHIIIIIIIIIIIIIIIIIIIHIIIIIIIIIIIIIIIIHHIIIIIIIIIIIIIIIIIIIIIIIIGIIIIIIIIIIIIIIIIIIIIIIIIHHIIIIIIIHIHIIIIIIIIIIIIIIHHHIIIIIIIIIIIIIIIIIIIIIIIIIIIIIIIIIIIIIIIIIIIIIIIHIIIIIIIIIIIIIIIIIIIHIGIIIIIIIIIIIIIIIIIIHIIIIIIIDDDDD
@HISEQ:969:HM2KJBCX2:2:1101:6281:67112 2:N:0:ACTATGCA
GACCGTCAATACCCAACTATCCCTATTAATCATTACGTCAATCCTAGAAACCAACAAAATAGGATCAACGTCCTATTTCATTATTCCATGCTAATGTATTCAAGCGCGAGCCTGCTTTAAACACTCTAATTTTTTCAAAGTAACAGTCCTGATTCCCCACCACACCAAATTAATGACATGATGGTTCGTCAGAAGGTAGAAATCAGTAACACCAGTACGTACCGAAGGCACGACCAGCGTACTAATCCCGAAATTCAACTACGAGCTTTTTAACTGCAACAACTTTAATATACGCTATTGGAGCTGGAATTACCGCGGCTGCTGGCACCAGACTTGCCCTCCAA
+
DDDDDIIIIIIIIIIIIIIIIIIIIIIIIIIIIIIIHIIIIIFHIIIIHIIHHIIIIIIIIGHFHIHHHIGIIIGIIIIIHIHHHHIIIIIIIIIHIIIIIIIHIIIIIIHIIIIIIIIHIIIIIIIIHIIIIIIIIIIIIIIIIIIIIIIIIIIIIIIHIIIIIIIIIIIIIIIIIIIIIIIIIIIIIIIIIIIIIIIIIIIIIIIIIIIIIIIIIIIIIIIIIIIIIIIIIIIIIIIIHHIIIIIIIIIIIIIIIHIIIIIIIIIIIIIIIIIIIIIIIIIIIIIIIIIIIIIIIHHIIIIIIIIIIIIIIIIIIIIIIIIIIIIIIIIIIIIIIIIDDDDD
@HISEQ:969:HM2KJBCX2:2:1101:6318:67170 2:N:0:ACTATGCA
GACCGTCAATACCCCAACTATCCCTATTAATCATTACATCGATCCTAGAAACCAACAAAATAGAATCGGATGTCCTATTTCATTATTCCATGCTAATGTATTCAAGCGTGAGCCTGCTTTAAACACTCTAATTTTTTCAAGGTAACAGTCCTAATTCCCCGTGACACCAAATTAATGGCATTACGGTTCTTTAGAAGGTGAGAAATCAATAATATCAGTACATACCAACGGCATGACCGAAACATTGATCCCGAAATTCAACTACGAGCTTTTTAACTGCAACAACTTTAATATACGCTATTGGAGCTGGAATTACCGCGGCTGCTGGCACCAGACTTGCCCTCCAA
+
DDDDDIIHIIIHEHIIIIIIIIIIIIIIIIIIIIIIIIIIIHIIIIIIIIIIIHIIIIIEHIHHHIIIIIIIIIIIIIIIIIIIIIIEHIIIIIIIIIIIIIIIHIIIIIIIIIIIIIIIIIIIIIIIIIIIIIIIIIIIIIIIIIIIIIIIIIIIHIIIHIIIIIIIIIIIIIIIHGHIIIIIHIIIHIIIIIIIIIIIIIIIHHHIHHHIIIIIIIIIIIIIIIIIIIIIIIIIIIIIIIIIHHIIIIHIIIIIIIIIIIIIIHIIIIIIIIIIIIIIIIIIIIIIIIIIIIIIIIIIHHIIIIIIIIIIIIIIIIIIIIIIIIIIIIIIIIIIIIIIIIDDDDD
@HISEQ:969:HM2KJBCX2:2:1101:17137:66558 2:N:0:ACTATGCA
GACCGTCAATACCCCAACTATCCCTATTAATCATTACGTTGATCCTAGAAACCAACAAAATAGGTTCGCACGTCCTATTTCATTATTCCATGCTAATGTATTCAAGCTAAAGCCTGCTTTAAACACTCTAATTTTTTCAAAGTAACAGTCCTAACTCCCCATAACACCAAATTAATGACATCATGGTTCGTCAGAAAGGAGAGACCAATGATGCCAGTACGTACCGAAGGCACGACCGACATATTGATCCCGAAATTCAACTACGAGCTTTTTAACTGCAACAACTTTAATATACGCTATTGGAGCTGGAATTACCGCGGCTGCTGGCACCAGACTTGCCCTCCAA
+
BDD@@<<CD@EEF<C@HGHHI1<DCCGHH1FE@H1F<C1F1@CGE@@@1<DEHHCH?GG1<CFF<CFH/D/C<GHHE@CGHGCGHFGH1111<<<FGGG@?H@D?HHGHHEGHHHHHFIHEFEF@HFDGG?CGHFFHHHHIHFFFCG@B?FF<FHHHIHFEE@G:#HFG?G@<CHHH5,<<D?GHIIIGHGHHEHIHGIHHHG?HHH;HFDF@IHH:EIIIHHHGGC?HHE?IHHHGHFCCHHCFEDCHFHHCHHHIHGIFHCE@<IIGIIIIHHHG?HHCC1CHCHHHHF<<<CEEG@FFGC1G1@EEIHH?DCECHCGIIIIHFEG?HGD@GG@HCF0IDDDD@
@HISEQ:969:HM2KJBCX2:2:1101:19998:67983 2:N:0:ACTATGCA
GACCGTCAATACCCCAACTATCCCTATTAATCATTACGGCGGTCCTAGAAACCAACAAAATAGGACCGCACGTCCTATTCTATTATTCCATGCTAACGTATTCGAGCAAAGGCCTGCTTTGAACACTCTAATTTTTTCAAAGTAAAAGTCCTGGTCCCCAACACACCCAGTGAAGGGCATGCGGTTCTCCAGAAGAGAAGGCCCGGCCGGACAAGTGCACGCGGTGAGGCGGACCTGCCAGCCAGGCCAAAGGTTCAACTACGAGCTTTTTAACTGCAACAACTTTAATATACGCTATTGGAGCTGGAATTACCGCGGCTGCTGGCACCAGACTTGCCCTCCAA
+
@@DB@CCGCGEHHHHIEHHHFHFHIHIHIHHCEFHHIIHHE?CEHGFHEHHHIE?CHHHHIHH?FHH?HHID<DEEHGIHCHHFEGHII?@1F?GHH=HHHCEFDEEEEHHHG@@?IHHHIHIHHHCFFEEHHHHHEGCHFCFHHHFHCEDHDGEIIHHEHGHHIGCGIIGHEGAFFEHHCHHI=HEHGC?EEHGC9HHDIHCCFHGIHHHHHHHEHIHDHFIIHGE@IHCHHD=HHIIHG?FIIH@GIHHEGEEHIIHCCHEFHHH@IHECCHIHIIHHGHEHEHIIHG@GIHFEF@GFHCEHG?HEHE<DHHGHHHHHIHGEIIHEHHFGG?HHHGHD@D@D
@HISEQ:969:HM2KJBCX2:2:1101:19782:68311 2:N:0:ACTATGCA
GACCGTCAATACCCCAACTATCCCTATTAATCATTACGGTGATTCAGAAACCAACAAAACAGGACCACCGTCCTATTCTATTATTCCATGCTAATGTATTCAGACGTAAGCCTGCTTTGAACACTCTAATTTTTTCAAGGTAAAGGTCCTGGTTTCCCACCACGCTAAATTAATAACATGATAGTTCCCCAGAAGGTAGAAATTCTACACACCAGTACAGACTTGTTAGCCCGACCAACGGTAGAATCCCGAAATTCAACTACGAGCTTTTTAACTGCAACAACTTTAATATACGCTATTGGAGCTGGAATTACCGCGGCTGCTGGCACCAGACTTGCCCTCCAA
+
0@0@?DHH0<CD@1<CC<C@C?<<<F@EE@?1<1DFC10D111<FHEFCC<FHHHHHHCCH?CH1C<1E?<0<EH11<1<<1<@EC1D1111@GHE@DCGCHHHIHHHHCGHE?HEG1GIIIIIIHHHHHGHAHHGHFEF?HHHHHGAIHIHHHFGHHHHHIIHHIIIIIIIIHEIIIIIIIGHIHH:HHIIHIHIHIIIHHHIIIIGIIIIHIFFHIIHHIIIIIIHGHHHHIIGIIIHIHGCIIHIHHEIIIIIIIIIIIIIIGIIHHEHGFIHIIIIHGGHHHEHIHGIHIGHIHHIIIHIIIHHHHGIIHHIIIIIIIIIIIIIIIIIIIIIIGIHCDDDD
@HISEQ:969:HM2KJBCX2:2:1101:20749:68420 2:N:0:ACTATGCA
GACCGTCAATACCCCAACTATCCCTATTAATCATTACGTCGATCCTAGAAACCAACAAAATAGAATCAAACGTCCTATTTCATTATTCCATGCTAATGTATTCAAGCGTGAGCCTGCTTTAAACACTCTAATTTTTTCAAAGTAACAGTCCTGATTCCCCACAACACCAAATAAATGACATCATGGTTCGTCAGAAGGGAGAAACCAACAATGCCAGTACGTACCTAGGCACGACCGACATGATGGTCCCGAAATTCAACTACGAGCTTTTTAACTGCAGCAACTTTAATATACGCTATTGGAGCTGGAATTACCGCGGCTGCTGGCACCAGACTTGCCCTCCA
+
DDDDDHIIIGIIHIIIIIIIIIIIIIIIIIIIIIIIIIIIIIIHIIHHIIIIHIIIIIIIIIIHIIIIIIIIIGIIIIIIIIIIIIIIIHIGHIIIIHIIIGHIIIHIIIHHIIIIIIIHIIIIIIIIGIIIIIIHIIHIIIIIHIIIHIIIIIHIHHHHHIIIIIIHIIIIHGIIIIIIHIIIIHIIIIIIIIIIIIHIIIIHHHHHIGHIIGIHIIIIIIIIIIHIIIIIIIIIIIIIIHF=IIHHIIIHIGIIIHHHFIIIHIIIIIIIIIIIIIIIIIIIIIIIIIIIIIHIIIIIIIIIIIIIIIIIIIIIIIHIIIIIIIIIIIIIIIIIIIIDDDDD
@HISEQ:969:HM2KJBCX2:2:1101:7489:68540 2:N:0:ACTATGCA
GACCGTCAATACCCCAACTATCCCTATTAATCATTACTTTGGTTCTAGAAACCAACGAAATAGAACCAAAGTCCTATTTCATTATTCCATGCTAATATATTCAAGCAATAATGCCTGCTTTAAACACTCTAATTTTTTCAAAGTAAAAGAGGTAGATCACCAAGGCCATCCGAAGACAACCATGGCTAACTACCCAGTAAACCCAGACCTTTCAACACCGTGAAAATGAATCCACAGTGGAAAGATCAAAGGTCAAAACTCAACTACGAGCTTTTTAACTGCAACAACTTTAATATACGCTATTGGAGCTGGAATTACCGCGGCTGCTGGCACCAGACTTGCCCTC
+
DDDDDHIHHIIHHHIIIIIIIIIIIIIIIIIIIIIIIIIIIHHIIIIHIIIIIIIIHIIIIIHEHHIIIIIHIIIIIIIIIIIIIIIHIIIIIIIIIIIIIFHHHHHIIGIHHHGHII2GHHIHIIIHGIHHIHIIHIHGHHFHHIIIIICHHHHIIIIIIHIHFHEHHIIIHIGHHIHGHHHECGHHFEHIEGHIHHHHIHHFGEDGHHCGHHGGCEFH@EGH?EIHGHFHHIIHHIHHHHHHHIIHHH@?FHGD1111GIIFIHE1CDDHGHEGEGFEHGHGD<1<<<FHEHD<0HHEGHEHHGGHHGHIHHG<?<HHCFHFHC1GFHIIIIIHH@?GHB?DBD
@HISEQ:969:HM2KJBCX2:2:1101:3081:68777 2:N:0:ACTATGCA
GACCGTCAATACCCCAACTAACCCTATTAATCATTACGGCGGTCCTAGAAACCAACAAAATAGAACCGCACGTCCTATTCTATTATTCCATGCTGTAATATTCGAGCAAAGGCCTGCTTTGAACACTCTAATTTTTTCAAAGTAAAAGTCCTGGTCCCCAACACACCCAGTGAAGGGCATGCGGTTCTCCAGAAGAAAAGGCCCGGCCGGACAAGTGCACGCGGTGAGGCGGACCTGCCAGCCAGGCCAAAGGTTCAACTACGAGCTTTTTAACTGCAACAACTTTAATATACGCTATTGGAGCTGGAATTACCGCGGCTGCTGGCACCAGACTTGCCCTCCAA
+
D?DD@0<<<1D111<<D01<111<<1<<1<GH?1CG?10F////<11<D11<GHI0@<CFCD@GHC1<<C/CH10<D111<<<D1D111<11<11FGC@@1<DCGGFFHEC511D@E@HECHIHB1@@D?5<<DH/?HHHHH?HFCGBGECEAC//DC7<CHHE:A8.CFA8.B.?G=IHDDD/8.8-CFHGIHCEEHGHDEBDEE?@DHCF0F<00HHADHEF?HD=DDIIHDHHIHHHG@<@1F1@EHIHCIHFHGCHHHEC<<CEIHCFHEHHEGHEGFCCCECFCG@HC?FIHEHHIGIIHEHHH?HHHHHDEHHHFHF<1CC1@HEG<@EGC0<<<0<@
@HISEQ:969:HM2KJBCX2:2:1101:14580:69654 2:N:0:ACTATGCA
GACCGTCAATACCCCAACTATCCCTATTAATCATTACGGCGGTCCTAGAAACCAACAAAATAGAACCAACGTCCTATTCTATTATTCCATGCTAATGTATTCGAGCATAGGCCTGCTTTGAACACTCTAATTTTTTCAAAGTAAAAGTCCTGGTTCCCCAACACGCCCAGTGAAGGGCATGAGGCTCCCCAGAAGGAAAGATCCGGTCGGACCAGTACACGCGGTGAGGCGGACCGGCCAACCAGACCCAAGGTTCAACTACGAGCTTTTTAACCGCAACAACTTTAATATACGCTATTGGAGCTGGAATTACCGCGGCTGCTGGCACCAGACTTGCCCTCCAA
+
DDDDDEHHHHHCHIIHHHIIIIIIIIIIIHIHIIIGIHCHI/<FHHIHIHIHHFHHHHIIEHHHIHIIHHEHHIIGHIHIIEHIIHHIIC@GHHIHHHHIIIHHHHIHIIIHHEIIIIIIIHHHIIIIIIHHGHIIIHFIIIHHHHIIIHIEHHIIIIIIIHIGIIIIIIIIIIIIIIIIIIIIIIHIIIIIIIIIIIHHHDIIIIIIIIIIIIIGIIIIIIIIIIIIIIIIIIIIIIIHIHDIIIIIIIIIIIIIIIIIIIIIIHIIIIIIIIIIIIIHIIIIIIIIIIIIIIIIIIIIIIIIIIIIIIIIIIIIIIIIIIIIIIIIIIIIIIIIIIIDDDDD
@HISEQ:969:HM2KJBCX2:2:1101:3713:67887 2:N:0:ACTATGCA
GACCGTCAATACCCCAACTATCCCTATTAATCATTACATCGATCCTAGAAACCAACAAAATAGAATCGGATGTCCTATTTCATTATTCCATGCTAATGTATTCAAGCGTGAGCCTGCTTTAAACACTCTAATTTTTTCAAGGTAACAGTCCTAATTCCCCGTGACACCAAATTAATGGCATTACGGTTCTTTAGAAGGTGAGAAATCAATAATATCAGTACATACCAACGGCATGACCGATACATTGATCCCGAAATTCAACTACGAGCTTTTTAACTGCAACAACTTTAATATACGCTATTGGAGCTGGAATTACCGCGGCTGCTGGCACCAGACTTGCCCTCCAA
+
DDDDDIHGHHIHHIIIIIIIIIIIIIIIIIHIIIIIIIIIIIIIIIIIIIIIEHIIHIIIIIHIIIIIIIHIIHIIHIIHIIIHIIIHHHHIHGHHHIIHHIHGIIGHIIIIIIIIIIHIHHIHHHHHIIHIIIIIIIIIIIIIIIIIIHIIIIHHIIHI.IHIIIHIIIIHIIIIIIIIIIIIIIIIIIIIIIIIIIIIIIIIIIIIIIIIIIIIIIIIIIIIIIIIIIIIIIIIHIIIIIHHHHIIIIIIIIIGHIIIIIIIIIIIIIIIIIIIIIIIIIIIIIIIIIIIIIIIIIIIIIIIIIIIIIIIIIIIIIIIIIIIIIIIIIIIIIIIIIIIIIDDDDD
@HISEQ:969:HM2KJBCX2:2:1101:16473:69734 2:N:0:ACTATGCA
GACCGTCAATACCCCAACTATCCCTATTAATCATTACGTCAATCCTAGAAACCAACAAAATAGGATCGAACGTCCTATTTCATTATTCCATGCTAATGTATTCAAGCGTTAGCTTGCTTTAAACACTCTAATTTTTTCAAAGTAACAGTCCAAATTCCCCGCAACACCAAATTAATGGCATTACGGATCATCAGGAAGGAGGAATCAGTGAGACCAGTACATACCAGAGGCATGACCAACCTACTAACCCCGAAATTCAACTACGAGCTTTTTAACTGCAACAACTTTAATATACGCTATTGGAGCTGGAATTACCGCGGCTGCTGGCACCAGACTTGCCCTCCAA
+
DDDCDIIDGHIIHIIIIIIIIIIIIHIIIIIHHIIIHIIIIHIHHIIIIIIHHIIIIIHIIHHHIIIIIHHDHIIIIIIIGIGHHIIGEHIIGHHCIIIIIIIIIIGHIIIHIIIIHIIIIHIHIEHIHHIIIIIIHHIIHHHHHHHIIIIIIGGHFIIHIIIIIIIIIHIHIIIHHIIHGIIIIIIHIHHIIHIIIIIIHHIIIIIIIIIIIIIIIIIIIIIHIIIHIIIIIIHIIIIH<IIHHIHIHHIGHIIIIIIIHHIIIIIIIIIIIIIIIIIIIIIIIIIIIIIIIIIIIIIIIIHIIIIHHIIIHIIIIIHIIIIIIIIIIIIIIIIIIIIIIDDDDD
@HISEQ:969:HM2KJBCX2:2:1101:2101:70286 2:N:0:ACTATGCA
GACCGTCAATACCCCAACTATCCCTATTAATCATTACATCGATCCTAGAAACCAACAAAATAGAATCTGATGTCCTATTTCATTATTCCATGCTAATGTATTCAAGCGTAAGCTTGCTTTAAACACTCTAATTTTTTCAAGGTAACAGTCCTAATTCCCCATAACATCAAATAAATGACATTATGGTTCTTTAGAAGGTGAGAACCAATAAAACCAGTACATACCAAGGCATGACCGATTCCTTGATCCCGAAATTCAACTACGAGCTTTTTAACTGCAACAACTTTAATATACGCTATTGGAGCTGGAATTACCGCGGCTGCTGGCACCAGACTTGCCCTCCAA
+
DDDDDIIHIIIIHHIHIIIIIIIIIIIIIIIIIIIIIIIIIIIIIIIIIIIIHHIIHIIIIIHEHHIIIHIIHIHIIIIIIGHIIIIGHHHHHIIIIIIHIIIIHHIHIIIIIIIIIIIIIIHIIIIIIIIIIIIIIIIIIIIIIIIIIIIIIIIIIIIIIHIIHHIIIIIIIIIIIIIIHIIIIIIIIIIIIIIIHIIIIIIIIIIIIIIIIIIIIIIIIIIIIIIIIIIIIIIIIIIIIIIHIIIIIIIIIIIIIIIIIHIIIIIIIIIIIIIIIIIIIIIIIIIIIIIIHIIIIIIIIIIIIIIIIIIIIIIIIIIIIIIIIIIIIIIIIIIIIIIIDDDDD
@HISEQ:969:HM2KJBCX2:2:1101:6342:70405 2:N:0:ACTATGCA
GACCGTCAATACCCCAACTATCCCTATTAATCATTACGTCAATCCTAGAAACCAACAAAATAGGATCAAACGTCCTATTTCATTATTCCATGCTAATGTATTCAAGCGTTAGCCTGCTTTAAACACTCTAATTTTTTCAAAGTAACAGTCCTGTTTCCCTGCAACACCAAATTAATGGCATTACAGTTCTTCAGAAAGGAGGAATCAGCGAAGCCAGTGCATACCAGTGGCACGACCAACCTGCTGACCCCGAAATTCAACTACGAGCTTTTTAACTGCAACAACTTTAATATACGCTATTGGAGCTGGAATTACCGCGGCTGCTGGCACCAGACTTGCCCTCCAA
+
DCDCDIIGHHIIHIIIIIIIIIIIIIIIIIIIIIIIIIIIHIIIIIIIIIIIHIIIHIIIIIHHIIIIGIIIIHIIHIIIIIIIIIIHIIIHIHHHIIIIHGHIIIIIIIIIIHIIIHHIIIIIHIIIIIIIIIIIIIIIIIIIIIIIIIIIIIIIIIIIIIIIIIIHIHIIIIIIIIIIHIIIIIIIIIIIIIIIIIIIIIIIIIIIIIHIIIIIIIIIIIIIIIIIIIIIIHIIIIIIIIIHHIIIIIIIIIIIIIIIIIIIIIIIIIIIIIIIIIIIIIIIIIIIIIIIIIIIIIIIIIIIIIIIIIIIIIIIIIIIIIIIIIIIIIIIIIIIIIIIIDDDDD
@HISEQ:969:HM2KJBCX2:2:1101:12615:70262 2:N:0:ACTATGCA
GACCGTCAATACCCAACTATCCCTATTAATCATTACGTCGATCATAGAAACCAACAAAATAGAATCAAACGTCCTATTTCATTATTCCATGCTAATGTATTCAAGCGTACGCCTGCTTTAAACACTCTAATTTTTTCAAAGTAACAGTCCTGATACCCCACGACACCAAATTAATGACATCGCGGTTCTTCAGAAGGTAGGAACCAATAATGCCAGTACGTACCGAAGCACGACCAACAATTTGATCCCGAAATTCAACTACGAGCTTTTTAACTGCAACAACTTTAATATACGCTATTGGAGCTGGAATTACCGCGGCTGCTGGCACCAGACTTGCCCTCCAA
+
<<D0<GC00C1<1<F?E@F?C@CCHH?C11D111111<1//<F0<<C11<1111<D<GFEC<1<11<1110<1<<DHHH?EEH?<11<DEC111@1HE@1?HED8D><HD4@1@/HH/FB(<<FFFH@GGDFE5G8HH@HHHDHHGE3EF?DHH$<DEHFHA8ADHHE@@8EHG.HEIIHDEEC@?EC=EHEHHC<0@C0@?GECFHGC</GHFHDDF<.D<.HFIFGFHEHIHFGFHHECFHIH?FCHEEEGC<EIHGEHIHHFG@HHHEHHHHEHGG@IIHHEEHHHECHHE@IIHHG@HIHGCHFHHGIHIIHGD1HHCHHG<GHEHED@EFIECFB@D@@
@HISEQ:969:HM2KJBCX2:2:1101:13591:71005 2:N:0:ACTATGCA
GACCGTCAATACCCCAACTATCCCTATTAATCATTACGTTGTACCTAGAAACCAACAAAATAGGTTCGAACGTCCTATTTCATTATTCCATGCTAATGTATTCAAGCGTTTGCCTGCTTTAAACACTCTAATTTTTTCAAAGTAACAGTCCTGACTCCCCACGACACCAAATTAATGACATCATGGTTCATCAGAAGGGAGGAATCAACGACCCCAGTGCGTACCGAAGGCACGACCGACGTATTGATCCCGAAATTCAACTACGAGCTTTTTAACTGCAACAACTTTAATATACGCTATTGGAGCTGGAATTACCGCGGCTGCTGGCACCAGACTTGCCCTCCAA
+
DDDDDIIEHHIHHIIIIIIIIIIIIIIIIIIIIIIIIIIIIIIIFHHIIIIIIIIIHIHIIHIIIIIIIIIHIIIIIIIIIIHIHIIIIIIIGIIHIIIIIIIHIHIIIIIIIIIIIIIIIHHIHIIIIIIHIIHIIHIHIIIIIIIHIIIIHHHIIIIIIIHIIIIIIIHIIIHIIIIIIIIIIIIIIHIIIIIIIIIIHIIHFHIIIIIIIIIIIIIIIIIIIIIIIIIIIIIIIIIIHHIHGIIIIIIHIIIHGIIIIIIIIIIIIIIIIIIIHIIHIIIIIIIIIHIIHIHIIIIHHIGIIIIIIIIIIIIIIIIIIIIIIIIIIIIIIIIIIIHIIDDDDD
@HISEQ:969:HM2KJBCX2:2:1101:18957:71410 2:N:0:ACTATGCA
GACCGTCAATACCCCAACTATCCCTATTAATCATTACGGCGGTCCTAGAAACCAACAAAATAGAACCGCACGTCCTATTCTATTATTCCATGCTGTAATATTCGAGCAAAGGCCTGCTTTGAACACTCTAATTTTTTCAAAGTAAAAGTCCTGGTCCCCAACACACCCAGTGAAGGGCATGCGGTTCTCCAGAAGAAAAGGCCCGGCCGGACAAGTGCACGCGGTGAGGCGGACCTGCCAGCCAGGCCAAAGGTTCAACTACGAGCTTTTTAACTGCAACAACTTTAATATACGCTATTGGAGCTGGAATTACCGCGGCTGCTGGCACCAGACTTGCC
+
DDDDDIIIIIIHHIIIIHIIIIIIIIIIIIIIIIIIIHIIIIDHIIIIHIIGIHHHHHHIHHHIIIIIIIIIIIIIIIIIIIIIIIIIHGFHIIIIIIIGHFHIIIIIIHHHIIIIIIIGIIIIIIIHHIIIIIIHGIIHHIIIIIIIIIIIIIIIIIIHEHHHHIIHIHDIIIIHIIIHIIIIIIHIIIIIHIIIHIGIIIIIIIIIIIIIIIIIIIHIIIII>IIIIIIIIIHIHIIIIIIIIIIIIIIIIIHIIIIIIIIIIIIIIIIIIIIIIIIIIIHIIIIIHHEHIIIIIIIIIIIIIIIIIIIIIIIIIIIIIIIIIIIIHIIIIDDDDD
@HISEQ:969:HM2KJBCX2:2:1101:15743:71375 2:N:0:ACTATGCA
GACCGTCAATACCCCAACTATCCCTATTAATCATTACGGTGATCCTAGAAACCAACAAAATAGAACCATGCCGTCCTATTCTATTATTCCATGCTAATGTATTCGAGCAAAAATGCCTGCTTTAAACACTCTAATTTTTTCAAGGTAAAGGTCCAGGATCCGCAAGACACCCAAATAAAGGACATCAAGTTTCTCCAGAAGGTGAGAAATCAACAGTAACAGTTCATACCCCTTAAGGCATGACCGTCACGTCAATCCCGAAATTCAACTACGAGCTTTTTAACTGCAACAACTTTAATATACGCTATTGGAGCTGGAATTACCGCGGCTGCTGGCACCAGACTTGCCCTCCAA
+
BDDDDHGHIIIIIIIHHIIHIIIHIIIIIIIIIIIIIIIIIIIIIIIIIIIHHIIIIEFHHGHIIIIIGGHH/CFHHHCHHHHIHIHIIHIGEFHHIGIHHHFIHIHHHIHIIIIIIIIIIIIHHHHIIIIIIIIHIIIGIIHIEIIIIIHGHEHIHHHIHHHIIHHHHEHFIIHHIHIIIIIIIHHHHIHHHGIHIHIIIIIIIIIIHHHIIIIIHHHHIIIHIHHHIIIIIIIIGGIIIIIIIIIHHIHHFIHCIIIIIIHIHIIIIIIIIIHIIIIIIHIIIIIIIIIIIIIIIIIIHGIIIIIIIIIIIIIIIIIIIIIIIIIIIIIIIIIIIIIIIIIIIIIIIDDDDD
@HISEQ:969:HM2KJBCX2:2:1101:13928:71687 2:N:0:ACTATGCA
GACCGTCAATACCCCAACTATCCCTATTAATCATTACATCGATCCTAGAAACCAACAAAATAGAATCGGATGTCCTATTTCATTATTCCATGCTAATGTATTCAAGCGTGAGCCTGCTTTAAACACTCTAATTTTTTCAAGGTAACAGTCCTAATTCCCCGTAACACCAAATTAATGGCATTACGGTTCTTTAGAAGGTGAGAAATCAATGATAACAGTGCATACCAACGGCATGACCGAAATATTGATCCCGAAATTCAACTACGAGCTTTTTAACTGCAACAACTTTAATATACGCTATTGGAGCTGGAATTACCGCGGCTGCTGGCACCAGACTTGCCCTCCAA
+
DDDDDIIHHIIHIIHIIIIIIIIIIIIIIIIIIIIIIIIHHIIIIIIIHIHEHFIIIIIIIGIHHIGIIIIIIIIIIIIIIIIIIIIHIHIIIIIIIIIIIIHIIIIIIIIIIIIIIIIIIHHHIIIIIIIIIIIIIIIIIIIIIIIIIIIIIIIIHIIHIIIIIIIIIIIIIIIIIHIIIIIIIIIIIIIIIIIIIIIIIIIHIHIIIIIIIIIIIIIIIIIIIIIIIIIIIIIIIIIIIIIIHHIIIIIIIIIIIIIIIIIIIIIHIIIIIIHGIIIIHIIIIIIIIIIIIIIIIHIIIHIIIIIIIIIIIIIHIIIIIIIIIIIIIIIIIIIIIIIIIIDDDDD
@HISEQ:969:HM2KJBCX2:2:1101:2875:71966 2:N:0:ACTATGCA
GACCGTCAATACCCCAACTATCCCTATTAATCATTACGTCAATCCTAGAAACCAACAAAATAGGATCGAACGTCCTATTTCATTATTCCATGCTAATGTATTCAAGCGTTAGCCTGCTTTAAACACTCTAATTTTTTCAAAGTAACAGTCCTGTTTCCCTGCAACACCAAATTAATGACATTACAGTTCTTCAGAAAGGAGGAATCAGCGAAGCCAGTACATACCAGTGGCACGACCAACCTGCTGACCCCGAAATTCAACTACGAGCTTTTTAACTGCAACAACTTTAATATACGCTATTGGAGCTGGAATTACCGCGGCTGCTGGCACCAGACTTGCCC
+
DDDDDIIIIIIIIIIIIIIIIIIIIIIIIIIIIIIIIHIIIIIIIIIIIIIIIIIIIIIIIIIIIHIIGHHIIHIIIIIIIIIIIIIIIIIIIIHIIIIIIIIIIIIIIIIIIIIIIIIIIIIIIIIIIIHIIIIIIIIIIIIIIHIIIIIIIIIIIIHHIIIIIIIIIHHHIHIIIIIIIIIIIIIIIHIIIIIIIIIIIIIIIIIIIIIIIIIIIIIIIIIIIIIIIIIIIIIIIIIHIIIIIIIIIIIIIIIIIIIIIIIHIIIIIIIIIIIIIIIIIIIIIIIIIIIIIIIIIIIIIIIIIIIIIIIIIIIIIIIIIIIIIIIIIIIIIIIIDDDDD
@HISEQ:969:HM2KJBCX2:2:1101:13982:70556 2:N:0:ACTATGCA
GACCGTCAATACCCCAACTATCCCTATTAATCATTACGTCGATCCTAGAAACCAACAAAATAGAATCAAACGTCCTATTTCATTATTCCATGCTAATGTATTCAAGCGTAAGCCTGCTTTAAACACTCTAATTTTTTCAAAGTAACAGTCCTGATTCCCCACGACACCAAATTAATGACATCGCGGTTCTTCAGAAGGTAGGAACCAATAATGCCAGTGCGTACCGAAGCACGACCAACAATTTGATCCCGAAATTCAACTACGAGCTTTTTAACTGCAACAACTTTAATATACGCTATTGGAGCTGGAATTACCGCGGCTGCTGGCACCAGACTTGCCCTCCAA
+
DDDDDHHIIHIIIIIIIIIIIIIIIIIIIIIIIIIIIIIIIIIIIIIIIIIIIIIIIIIIIIHIIIIIIIIIIIIIIIIIIHIIIIIIIIIHIHIIIHHIHIIIIIIIIHHCHIIIIHIHHIIIIIIIIIHIIHIIIIIIIIHIIIIIIIIIIIIIIIIIIHEHIIIIIIIIIIIIIIIIIIIIIIIIIIIHIIIIIIIIIHIIIIIHIIIIIIHIIIIIIIIIHIIIIIIIIIIIIIIIIIHHIIIIIIIIIIIIIIIIHCHHIIIIIIIIIHIIIIIIIIIIHIIIIIIIIIIIIIIIIIIIIIIIIIHIIIIIIIIIIIIIIIIIIIIIIIIIIIIIDDDDD
@HISEQ:969:HM2KJBCX2:2:1101:17024:72078 2:N:0:ACTATGCA
GACCGTCAATACCCCAACTATCCCTATTAATCATTACGTCAATCCTAGAAACCAACAAAATAGGATCAAACGTCCTATTTCATTATTCCATGCTAATGTATTCAAGCGTTAGCCTGCTTTAAAGACTCTAATTTTTTCAAAGTAACAGTCCTGTTTCCCTGCAACACCAAGTAAATGACATCACAGTTCTTCAAGAAGGAGGAATCAGTGAGGCCAGTGCATACCAGTGGCACGACCAACCTACTGACCCCGAAATTCAACTACGAGCTTTTTAACTGCAACAACTTTAATATACGCTATTGGAGCTGGAATTACCGCGGCTGCTGGCACCAGACTGCCCTCCAA
+
00<BDHCDE?EGFHIHHD??1<<FCFGE?1C@1G@<F@1DEH1<D<111CGHH?GHHH1FCF1FHIIHC@HG1<@E?<D1<<<DHFEHH?FE@1DFIHHCHEH@GHCHHHHGHIHHGA8<8<CC<DGHFB??CGC<CFGCHHEGHG?1E?HHHFG?DHEGGFHFHHHIHHHFCEHH6CGC/F<HF;9HHHG</HFD0CEHHHG@HD0HFF<DF1HFH1<@?GC@C?EIHFIHCHFE=@DF11<<=CE<//HEHG@EHF@D1DIIHFIIIIHGCDDCCGD1<D1@HGGG@GGE<<CHF@CEHHECHHHHH@FHHHDDIHFEH?EIIIHGGHGCHHHEHHE@D@@D@
@HISEQ:969:HM2KJBCX2:2:1101:17085:72662 2:N:0:ACTATGCA
GACCGTCAATACCCCAACTATCCCTATAAATCATTACGTCGATCCTAGAAACCAACAAAATAGAATCAAACGTCCTATTTCGTTATTCCATGCTAATGTATTCAAGCGTGAGCCTGCTTTAAACACTCTAATTTTTTCAAAGTAACAGTCCTGATTCCCCATGACACCAAATTAATGACATCATGGTTCGTCAGAAGGTAGGAATCAATAATACCAGTACGTACAATAGCACGACCAATAAATTGATCCCGAAATTCAACTACGAGCTTTTTAACTGCAACAACTTTAATATACGCTATTGGAGCTGGAATTACCGCGGCTGCTGGCACCAGACTTGCCCTCCAA
+
DDDDDHHHIIIIIIIIIIIIHIIIIII1DGHIIIIIIIIIIIIIIIIIIIIIIIIIIIIIIIHFHHIIIIHHFHHHIIGIIIIIIHIIIIIIHIHIIIHIIHIIIIIIIIHIIIIGIIIIIIIIIIIIIIIIIIIIIIIIIIIIIIIIIHIIIIIIIIIIIIIIIIIIIIIIHIIIIIIIIIIIIIIIIIIIIIIIIIIIIIIIIHIIIIIIIIIIIIIIIIIIIIIIIIIIIIIIIIIIIIIIIIIIIIIIIIIIIIIIIIIIIIIIIIIIIIIIIIIIIIIIIIIIIIIIHIIIIIIIIIIIIIIIIIIIIIIIIIIIIIIIIIIIIIIIIIIIIIIHDDDDD
@HISEQ:969:HM2KJBCX2:2:1101:17590:73329 2:N:0:ACTATGCA
GACCGTCAATACCCCAACTATCCCTATTAATCATTACATCGATCCTAGAAACCAACAAAATAGAATCGGATGTCCTATTTCATTATTCCATGCTAATGTATTCAAGCGTGAGCCTGCTTTAAACACTCTAATTTTTTCAAGGTAACAGTCCTAATTCCCCGTGACACCAAATTAATGGCATTACGGTTCTTTAGAAGGTGAGAAATCAATAATATCAGTACATACCAACGGCATGACCGAAACATTGATCCCGAAATTCAACTACGAGCTTTTTAACTGCAACAACTTTAATATACGCTATTGGAGCTGGAATTACCGCGGCTGCTGGCACCAGACTTGCCCTCCAA
+
DDDDDIIHHIIIHIIIIIIIIIIIIIIIIIIIIIIIIIIIIIIHIIIIIIIIIIHIIIIIIIIIIIIGHHHIIIIIIIIIIHIIIIIIGHHGHIIIIIIIIIHHIIIIIIIHIIIIHIIIGHIIIIIIIHIIIIIIIIIIIIHIIIIIIIIIIIIIIIIIIIIIIIIIIIIIIIIIIIIIIIIIIIIIIIIIIIHIIIIIIIIIIHIIIHIIIIIIIIIIIIIIIIIIIIIIIIIIIIIIIIIHGFGIIIIIIIIIIIIIIIHIIIIIIIIIIIIIIIIIIIIIIIIHIIIIIHIIIIIHGHIIIIIIIIIIIIIIIIIIIIIIIIIIIIIIIIIIIIIIIIDDDDD
@HISEQ:969:HM2KJBCX2:2:1101:5326:74086 2:N:0:ACTATGCA
GACCGTCAATACCCCAACTATCCCTATTAATCATTACGGCGGTCCTAGAAACCAACAAAATAGAACCGCACGTCCTATTCTATTATTCCATGCTGTAATATTCGAGCAAAGGCCTGCTTTGAACACTCTAATTTTTTCAAAGTAAAAGTCCTGGTCCCCAACACACCCAGTGAAGGGCATGCGGTTCTCCAGAAGAAAAGGCCCGGCCGGACAAGTGCACGCGGTGAGGCGGACCTGCCAGCCAGGCCAAAGGTTCAACTACGAGCTTTTTAACTGCAACAACTTTAATATACGCTATTGGAGCTGGAATTACCGCGGCTGCTGGCACCAGACTTGCCCTCCAA
+
DDDDAIIIIIIIIIIIIIIIIGHIIIIIIIIIIIIIIIIIIIIIIIHEHIIHFHIIIHIEFHGHHIHEHHIGHHIICEHIICHIIIIHHIHIGIGIEHIIHHHIHHIIIIGIIIHIIIIIIIIIIHIIHHIIIHIHHHIIHIHIIIIIIIHIIIIIIIIIIHHHHIIIIIIIIIIIHHIIIIIIIIHHHIIIIIIIHGHHGIIIIIIIIHIIIIIIHIIIIIIIIIIIIIIIIIIIIIHIIHDIIIIHIIIGIIIHIIIIIIIIIIIIIIIIIIIIIIIIIIIIHGIIIIHIIIIIIIIIIIIIIIIIIIIIIIIIIIIIIIIIIIIIIIIIIIIIIIIDDDDD
@HISEQ:969:HM2KJBCX2:2:1101:20446:73983 2:N:0:ACTATGCT
GACCGTCAATACCCCAACTATCCCTATTAATCATTACGTCAATCCTAGAAACCAACAAAATAGGATCAACGTCCTATTTCATTATTCCATGCTAATGTATTCAAGCGCGAGCCTGCTTTAAACACTCTAATTTTTTCAAAGTAACAGTCCTGATTCCCCGCCACACCAAATGAATGACATGATGGTTCGTCAGAAGGTAGGAACCAGTAACACCAGTACGTACCTAAGGCACGACCAACGTACTGATCCCGAAATTCAACTACGAGCTTTTTAACTGCAACAACTTTAATATACGCTATTGGAGCTGGAATTACCGCGGCTGCTGGCACCAGACTTGCCCTCCAA
+
DDDDDIIHHIIIIIIIIIIIIIIIIIIIIIIIIIIIIIIIIIIIIIIIIIIIIIIIIIIIIIHHIIIIIIIIIIIIIIIIIIIIIIIIIIIGIIIIIIIIIGHIHHIIIIIIIIIIIIIHIIIIHHIIIHIIIIIIIIIIIIIIIIIIIIIIIIIIIIIIIIIIIIIIIIIIIIIIIIIIIIIHIIIIIIIIIIIIIIIIIIIIIIIIGIIIIIIIIIIIIIIIIIIIIIIIIIIIIIIIIHHHIIIIIIIIIIIIIIIIIIIIIIIIIIIIIIIIIIIIIIIIIIIIIIIIIIIIIIIIIIIIIIIIIIIIIIIIIIIIIIIIIIIIIIIIIIIIIIIIDDDDD
@HISEQ:969:HM2KJBCX2:2:1101:18094:74174 2:N:0:ACTATGCA
GACCGTCAATACCCCAACTATCCCTATTAATCATTACGTTGTACCTAGAAACCAACAAAATAGGTTCGAACGTCCTATTTCATTATTCCATGCTAATGTATTCAAGCGTTTGCCTGCTTTAAACACTCTAATTTTTTCAAAGTAACAGTCCTGACTCCCCACAACACCAAATTAATGACATCATGGTTCATCAGAAGGGAGAAATCAACGACGCCAGTGCGTACCGAAGGCACGACCGACGTATTGATCCCGAAATTCAACTACGAGCTTTTTAACTGCAACAACTTTAATATACGCTATTGGAGCTGGAATTACCGCGGCTGCTGGCACCAGACTTGCCCTCCAA
+
DDBDBHEDEGFHFHE=EGEHHC<<@@G?F@G@@CHEHIIIEHHEHIIIFHIHIFHIHC1DFEGHHIIIG@1/DHHDEEGC?DFHEHECCFHH?@GHHIIHHFHGGHIIHGHEHICCHHHHIHIIIIIGIHHHGHHHHHHFCCHFHHHGFHEC@B<FIIIHHHHHGGEHHHFH@HGGHHIHHHHCFFIHHIIHHHFCHHEIIIHF<FHEHDGIHHHHHEHC6HGCGHGIHHGHIHHHHCHHHHGHHIIIHDIHHIIIIIHIIIIHHGCGEGHIIHIHHHIHHHIHHHEHHIIHHHIHIGHHIIIIIIIIHHHHCHHIIIIIIHCEHIIIIIIIIIHHHIIIHD?D@D
@HISEQ:969:HM2KJBCX2:2:1101:15325:74092 2:N:0:ACTATGCA
GACCGTCAATACCCCAACTATCCCTATTAATCATTACGTCGATCCTAGAAACCAACAAAATAGGATCAAACGTCCTATTTCATTATTCCATGCTAATGTATTCAAGCGTTAGCCTGCTTTAAACACTCTAATTTTTTCAAAGTAACAGTCCTGTTTCCCTGCAACACCAAATTAATGACATTACAGTTCTTCAAGAAGGAGGAACCAGTAAAGCCAGTGCATACCAGAGGCACGACCAACCTACTAATCCCGAAATTCAACTACGAGCTTTTTAACTGCAACAACTTTAATATACGCTATTGGAGCTGGAATTACCGCGGCTGCTGGCACCAGACTTGCCCTCCAA
+
0DDDDEHIIIIEGHIIIIIIIFHEHHIIIIIIIIHIIIIIIIIIIHHHHHIIFHHGHHIFHIG11EHHIIIIECCHHIIIIHIGHHGIHIHFFGHDHIIIIHHHIIFGIIIIGIIHIIIHIIHIIIIHIHIHHHHHHHIIIIHHHHHCHHIIIHHGDIIHIHHIIIIIHHGCHHHGHIIIHIIIHHIHIHIIIIIIHHHIIHIIIHH<IIIIIIIIIIIIIIIIIIIIIIIIHIIIIIHIHIHHHHE?IGIIIIIIIIIIIIIIIIIHIIIIIIIIIIIIIIIIHF?HIIIIIIIIIIIIIIIIIIIIIIIIIIHIHIIIIIIIIIIGIIIIIIIIIIGIIDDDDD
@HISEQ:969:HM2KJBCX2:2:1101:12532:74705 2:N:0:ACTATGCA
GACCGTCAATACCCCAACTATCCCTATTAATCATTACGGCGGTCCTAGAAACCAACAAAATAGAACCGCACGTCCTATTCTATTATTCCATGCTGTAATATTCGAGCAAAGGCCTGCTTTGAACACTCTAATTTTTTCAAAGTAAAAGTCCTGGTCCCCAACACACCCAGTGAAGGGCATGCGGTTCTCCAGAAGAAAAGGCCCGGCCGGACAAGTGCACGCGGTGAGGCGGACCTGCCAGCCAGGCCAAAGGTTCAACTACGAGCTTTTTAACTGCAACAACTTTAATATACGCTATTGGAGCTGGAATTACCGCGGCTGCTGGCACCAGACTTGCCCTCCAA
+
@BBDDGHCGFH?@GHHHHCCFE@GHIIIIIIH1EGGEGFHHCH??@FHIIHC@CHIIHIIEG1CHHHCD<<FCE@CHHFHHIHIHGI1CGHH?CIIIHIHHHECFFHHIIIHHIH@FFHHEHFHHHHHIIIIIHHIIHIHHIIIIIIHIIHEEHIIIIHHHHHECEHGGHEHHHHHEGDHIHEIIHIHHEHGEIHHCCHHHGHCHHHHIHHECHHIHHFHHEGHEIIIHIHHG?CHGHHGHECIIH@EHHCHIHHHHHHIIIIIHIHIIHEIIHIIIIIIHHFEHHEIIIHGHIGHIIIIHHHHHGIIIHIHDDHGIHEFHEHHFEHECEHHEHHHHHC<@DD@
@HISEQ:969:HM2KJBCX2:2:1101:2687:74982 2:N:0:ACTATGCA
GACCGTCAATACCCAACTATCCCTATTAATCATTACGTCAATCCTAGAAACCAACAAAATAGGATCGTCGTCCTATTTCATTATTCCATGCTAATGTATTCAAGCGTTAGCCTGCTTTAAACACTCTAATTTTTTCAAAGTAACAGTCCTGTTTCCCCGCAACACCAACTTAATGGCATTACGGTTCTACAAGAAGGAGGAATCAGCAAAGCCAGTGCATACCAGTGGCACGACCAACTTGCTGACCCCGAAATTCAACTACGAGCTTTTTAACTGCAACAACTTTAATATACGCTATTGGAGCTGGAATTACCGCGGCTGCTGGCACCAGACTTGCCCTCCAA
+
CDDDDIIIIIHFHIIIIIIIIIIIIIIIIIHIIIIIIIIIIIIIIIIIIIIIIIIHIIHIHHHIIIIIIIIIIIIIIIIIIIIIIIIIIIIIIIIIIIIIIIIIIHHHIHIIIIIIIIIIIHIIIIIIIIIIIIIIHHIIIIIIIIIIHHIIIIIIIIIIIIIIIIIIIIIIIIIIIHIIIIIIIIIIIIIIIIIIIIIIIIIIIIHIIIIIIIHIIIIIIIIIIIIIIIIIIIIIIIIIIHFHHIIIIIIIIIIIIIIIIIHIIIIIIIIIIIIIIIIIIIIIIIIIIIIIIIIIIIIIIIIIIIIIIIIIIIIIIIIIIIIIIIIIIIIIIIIIIIIDDDDD
@HISEQ:969:HM2KJBCX2:2:1101:15520:74074 2:N:0:ACTATGCA
GACCGTCAATACCCCAACTATCCCTATTAATCATTACGTCGATCCTAGAAACCAACAAAATAGAATCAAACGTCCTATTTCATTATTCCATGCTAATGTATTCAAGCGCGAGCTTGCTTTAAACACTCTAATTTTTTCAAAGTAACAGTCCTGATTCCCCATGACACCAAATTAATGACATCGTGGTTCGTCAGAAGGGAGAAACCAATAATGCTAGTACGTACAAAGTACGACCGACATATTAGTCCCGAAATTCAACTACGAGCTTTTTAACTGCAACAACTTTAATATACGCTATTGGAGCTGGAATTACCGCGGCTGCTGGCACCAGACTTGCCCTCCAA
+
DDDDDHICHIIHIIGHIIIGIIIIIIIIIIIIGIIGHIHIHHHIIIIGDFHIIIHHGHIHIIH@HFHHIIIIIHHIIHIIIIIIGHHHIHIIGIIIIIIHHEHIIIIIIIIFHIIIIHHHFHIIHIIHHIGHHFIIIHHIIIIIIIIIHIIIIIIIIHIIIHIIIIHGIIIHHIIIIHIIHHHIFHHIHHHIIIIIIIIIIIIIIIIIIHHHIHIIIIIIIIHIIHHIIIIHHIHIIIIIIIHIIIHIIHIIIIIIHIHHFEIFIIIIIIIIIIIIIHEHHGIGHHIIIIIIIHIHIIIIIIIIIIIIIIIIIIIIIIIIIIIIIIIIIIIIIIIGIIIDDDDD
@HISEQ:969:HM2KJBCX2:2:1101:19148:74570 2:N:0:ACTATGCA
GACCGTCAATACCCCAACTATCCCTATTAATCATTACGGTGATCCTAGAAACCAACGAAATAGAATCAGTCCGTCCTATTTCATTATTCCATGCTAATGTATTCAGACGATAGTCTGCTTTAAACACACTAATTTTTTCAAAGTAACAGTCCTGATTTCCAACCACACCAAATAAATGGCATGAAAGTTCCTCAGAAGGTAGAGATCCATCTCACCAGTACAGACAATTAAGCCTGACCAATGGGTAGACCCCGAAGTTCAACTACGAGCTTTTTAACTGCAACAACTTTAATATACGCTATTGGAGCTGGAATTACCGCGGCTGCTGGCACCAGACTTGCCCTCCAA
+
DCDDDIIIIIIHHIIIIIIIIIIIIIIIIIIHIIIIIIIIIIIIIIIIHIIIIHIIHHIIIIHIIIIIIIIIIIGHIGIIIIIIIIIII?HHIHIIIIIIIIIHIIIIIIIIIIIIIIIHIIIIIIIIIIIIIIHHIIIIIHIIIIIIIIIIIIIIIIIIIIIIIIIIIHHHIIIIHHIIIIIIIIIIIIIIIIIIIIIIIIIHH?IIIIHIIIIIIIIIIIIIIIIIHIIIIIIIIIIIIIIHGGGIIIIIIIIIIIIIIIIIIIIIIIIIIIIIIIIIIHHIIIIHHIIIIIIIIIIIIIIIIIIIIIIIIIIIIIIIIIIIIIIIIIIIIIIIIIIIIIIDDDDD
@HISEQ:969:HM2KJBCX2:2:1101:3342:75041 2:N:0:ACTATGCA
GACCGTCAATACCCCAACTATCCCTATTAATCATTACGTCAATCCTAGAAACCAACAAAATAGGATCAACGTCCTATTTCATTATTCCATGCTAATGTATTCAAGCGCGAGCCTGCTTTAAACACTCTAATTTTTTCAAAGTAACAGTCCTGACTCCCCACCACACCAAATAAATGACATGATGGTTCGTCAGAAGGTAGGAATCAGTAACACCAGTACGTACCGAAGGCACGACCAGCGTACTAATCCCGAAATTCAACTACGAGCTTTTTAACTGCAACAACTTTAATATACGCTATTGGAGCTGGAATTACCGCGGCTGCTGGCACCAGACTTGC
+
DDDDCIIIIIIIHIIIIIIIIIIIIIIIIIIIIIIIIIHIIIIIHIIIIIIIHIIIIIHIIIIIIIHIIIIIIIIIIIIIIIIIIIGIIIIHIIIIIHIIIIHIHIIIIIIHIIIIIIIIIIIIIIIIIIIIIIIIIIIIIHIIIIIIIHIIIIIIIIIIIIIIIIIIIHIIIIIIIIIIIIIIIIIIIIIIIIIIIIIIIIIIIIIIIIIIIIIIIIIIIIIIIIIIIIIIIIIHGIIIIIIIIIHIIIIIIIIIIIIIIIIIIIIIIIIIIIIIIIIIIIIIIIIIIIIIIIIIIIHIIIIIIIIIIIIIIIIIIIIIIIIIIIIIIIIIIDDDDD
@HISEQ:969:HM2KJBCX2:2:1101:4078:75089 2:N:0:ACTATGCA
GACCGTCAATACCCCAACTATCCCTATTAATCATTACATCGATCCTAGAAACCAACAAAATAGAATCGGATGTCCTATTTCATTATTCCATGCTAATGTATTCAAGCGTGAGCCTGCTTTAAACACTCTAATTTTTTCAAGGTAACAGTCCTAATTCCCCGTAACACCAAATTAATGGCATTACGGTTCTTTAGAAGGTGAGAAATCAATGATAACAGTGCATACCAACGGCATGACCGAAATATTGATCCCGAAATTCAACTACGAGCTTTTTAACTGCAACAACTTTAATATACGCTATTGGAGCTGGAATTACCGCGGCTGCTGGCACCAGACTTGCCCTCCAA
+
DDDDDIHGHIIIIIIIIIIIIIIIIHIIIIIIIIIIIIIIIIIHIHIIIIIHHHHIHIIIIIHHIIIHIHIIH?HHIIHIIHIIIHIIHIIIIIIIIIIIIIIIIHIHIIHIIHHIHHHIIIIIIIIIIIHIIIIIGIHIGIIIHIIIIIHIIIIIIIHHIIHIIIHIIIIIIIIIIIIIIIIHIIIIHIIIIIIHHHIIIIIIIIIIIIIIIIIIGIIIIIIIIIIIIIIIIIIIIIIIIIIHHHIHHIIIIIIIIIIIIIIIIIIIIIIIIIHHIIIIIIIHIIIIIIIIIIIIIIIIHHIIIIIIIIIIIIIIIIIIIHIIIIIIIIIIIIIIIIIIIIDDDDD
@HISEQ:969:HM2KJBCX2:2:1101:5145:75191 2:N:0:ACTATGCA
GACCGTCAATACCCAACTATCCCTATTAATCATTACATCGATCCTAGAAACCAACAAAATAGAATCGGATGTCCTATTTCATTATTCCATGCTAATGTATTCAAGCGTGAGCCTGCTTTAAACACTCTAATTTTTTCAAGGTAACAGTCCTAATTCCCCGTGACACCAAATTAATGGCATTACGGTTCTTTAGAAGGTGAGAAATCAATAATATCAGTACATACCAACGGCATGACCGAAACATTGATCCCGAAATTCAACTACGAGCTTTTTAACTGCAACAACTTTAATATACGCTATTGGAGCTGGAATTACCGCGGCTGCTGGCACCAGACTTGCCCTCCAA
+
@BDDDIIIIIIIIIIIIIIIIIIIIIHIIIIIIIIIIIIIGIIHIIIIIIIHIIIIIIFHHFIIIIHIGFHHHEHIIHIGFHIIIIGHIIIIIIIHIIIIIGIIIIIHIIIHIHIIIIIIIHIIIHIIHIHIIIIIIIIIIIIIIIIIIIIIIIIIIIIIIIIIIIIIIIIIIIIIIIIIIIIIIIIIHIIIIIIIIIIIIIIIIIIIIIIIIIIIIIIIIIIIIIIIIIIIIIIIIIIIIIIHHIIHIIIIIIIIIIIIIIIIHIIIIIIIIIIIIIIIIIIIIIIIIIIIIIIIIIIIIIIIIIIIIIIIIIIIIIIIIIIIIIIIIIIIIIIIIIIIIDDDDD
@HISEQ:969:HM2KJBCX2:2:1101:12253:75034 2:N:0:ACTATGCA
GACCGTCAATACCCCAACTATCCCTATTAATCATTACGGTGGTCCTAGAAACCAACAAAATAGAACCACAACGTCCTATTCTATTATTCCATGCTAATCTATTCAAGCAAATGCCTGCTTTAAACACTCTAATTTTTTCAAGGTAATGGTCCTGGCTCCCCGGCACACCCAATAAAGGACATACTGGTTCACCAGAAGGTGGACCCGACACAGGACAGTACTCGCCAAAGACGGACCGCCCGGCCAGGCCTAAAATTCAACTACGAGCTTTTTAACTGCAACAACTTTAATATACGCTATTGGAGCTGGAATTACCGCGGCTGCTGGCACCAGACTTGCCCTCCAA
+
ADDDCHIHHIIIFHHIIIIGIGHHHIIIGHIGHIIIIIIHEHIHIIGHIGHHHHHHHEFHICHIHHH@EHHHHHHHIF?GHHIIIEEHEGHHEHIHHC??G8GCHHHFHHIHD1EFHHEHHHHIHIGHHHFHHHHIHEGDHHCFCCGGGHFHH=CHHHHEHHHGHHIHHGIIHHHHEHFHHIHHHIHFF@HCIIIIHFCDHGCEEIIIIHHFCCHCHHEH7HHH?G@IIHFE@HHHEDHHHIHHEHHG@GIIHIHCHEHGEIHHHFHEHHIHFCD?HGCEHFHF@H?HHHHEHD<CCCCCFFIIHEIIIIHHHHHDC?IIIIHHG@GHIIIIHHE@HHIHCDBBD@
@HISEQ:969:HM2KJBCX2:2:1101:11765:75895 2:N:0:ACTATGCA
GACCGTCAATACCCCAACTATCCCTATTAATCATTACAGCGGTCCTAGAAACCAACAAAATAGAACCGATGTCCTATTCTATTATTCCATGCTAATGTATTCGAGCAAAGGCCTGCTTTGAACACTCTAATTTTTTCAAGGTAAAAGTCCTGGTTCCCCACGACACCCAGTAAAGGGCATCGGGTTTCCCAGAAGGAAAGACCCGACCGAATCCGTACGCTCGATTAGGAGGACAGATCAGCCAGGTCCAAGGTTCAACTACGAGCTTTTTAACGGCAACAACTTTAATATACGCTATTGGAGCTGGAATTACCGCGGCTGCTGGCACCAGACTTGCCCTCCAA
+
0DD@@C0DHEE<FGHHHIHHIGH@FFEEHEHHGHFCE?<FHHHIHII@FCGFHEGHH11<GHHHEE1C?H@FGE111DGHCG1DHGFEHHCHCGHHGEIHHHGCIHHIHIHHEIHEF<IIIIIIIIIHHEE<HGIHGHHIHGDEHHGDGIHHEIHIIHHHIHHHHGHIIIHH:H;IHIHGIII>HIIHFFGIHIIIIIHHHC<IIII=HEHIIHHIIIIIIIII>IIIIHIIIHHIHHHIHHHHHHHGIIHHIHEIHHHIIIIHIHHHHHGHGIIHHFHIIIIIIIIIIIIIIIIFIIIIIHIIIHIIIIHIHHHIHHHIIHIIIHGHHEIHHEHIIH@AADD@
@HISEQ:969:HM2KJBCX2:2:1101:1946:75447 2:N:0:ACTATGCA
GACCGTCAATACCCAACTATCCCTATTAATCATTACGTCAATCCTAGAAACCAACAAAATAGGATCGAACGTCCTATTTCATTATTCCATGCTAATGTATTCAAGCGTTAGCCTGCTTTAAACACTCTAATTTTTTCAAAGTAACAGTCCTGTTTCCCTGCAACACCAAATTAATGACATTACAGTTCTTCAAGAAGGAGGAATCAGTAAAGCCAGTACATACCATAGGCACGACCAACCTACTGACCCCGAAATTCAACTACGAGCTTTTTAACTGCAACAACTTTAATATACGCTATTGGAGCTGGAATTACCGCGGCTGCTGGCACCAGACTTGC
+
DDDCDHHIIIIIIIIIIIIIIIIIIIIIIIIIIIIIIIIIIIIIIFHIHIHHHIIIIFHIIHGHEHHEHIIHIIIIIIHCHIIIIIIIIHHHIIIGIIHHHIHHIIIHIIIHIIHHIIHIFDHHHIIIIIIIIIIIIIIIIIIIHIIIIIIHHIHIIIIIIIIHGIIIIIHIIIIIIIIIIIIIIIIIIIHIIIIIIIHGHIIIIIHGHIIIIIIIIIIIIIIIIIIHIIIHGIHHGHIIHIHIHHGIIIIIIIIIIIIIIIIIIIIIIIIIIHIHIIIIIIIIIIIIHIIIIIIIHIIIIIIIIIIIIIIIIIIIIIIIIIIIIIIIIIIIIDDDDD
@HISEQ:969:HM2KJBCX2:2:1101:17366:76382 2:N:0:ACTATGCA
GACCGTCAATACCCAACTATCCCTATTAATCATTACATCGATCCTAGAAACCAACAAAATAGAATCGGATGTCCTATTTCATTATTCCATGCTAATGTATTCAAGCGTAAGCTTGCTTTAAACACTCTAATTTTTTCAAGGTAACAGTCCTAATTCCCCATAACATCAAATAAATGACATTATGGTTCTTTAGAAGGAGAGAACCAATAAAACCAGTACATACCGAGGCATGACCGATTCCTTGATCCCGAAATTCAACTACGAGCTTTTTAACTGCAACAACTTTAATATACGCTATTGGAGCTGGAATTACCGCGGCTGCTGGCACCAGACTTGCCCTCCAA
+
CDDDDIIIIIIIIIIIIHIIIIIIIIIHIIIII1DHHIIIIIIIIIIIIIIHIIIIIIIIIHHIIIHHIIIHIIIHHHHIIIIIIIIIIIHHIIIIIIIIHIIIIIIIIIIIIIIIIIIIIHIIIIHIIIIHHIIIIIIIIIIIIIIIIIIIIIIIIIIIIIIIIIHIIIIIIIIIIIIIIHIIIIIHHIIIIIIIIIIHIHIIIIIIIIIIIIHIIIIIIIIIIIIIIIIIIIIIIIIIIHHIIIIIIIIIIIIIHIIHFIIIIIIIIIIIIIIIIIIIIIIIIIIIIIIIIIIIIIIIIIIIIIIIIIIIIIIIIIIIIIIIIIIIIIIIIIIIIHIDDDDD
@HISEQ:969:HM2KJBCX2:2:1101:1983:76854 2:N:0:ACTATGCA
GACCGTCAATACCCCCACTATCCCTATTAATCATTACGTCAATCCTAGAAACCAACAAAATAGGATCAACGTCCTATTTCATTATTCCATGCTAATGTATTCAAGCGCGAGCCTGCTTTAAACACTCTAATTTTTTCAAAGTAACAGTCCTGATTCCCCACCACACCAAATTAATGACATGATGGTTCGTCAGAAGGTAGAAACCAGTAACGCCAGTACGTACCTAAGGCACGACCAACGAACTGATCCCGAAATTCAACTACGAGCTTTTTAACTGCAACAACTTTAATATACGCTATTGGAGCTGGAATTACCGCGGCTGCTGGCACCAGACTTGCCCTCCAA
+
DDDDDIIIIIIIIIIIIIIIIIIIIIIIIIIIIIIIIIIIIIIIIIHIHHIIIIIIIIIIIIIIIIIIHHIHIHIIIIIIIIIIIIIIIIIIIIIIHIHIHHHHIIIIIIIIIIIIIHIIIHIIIIIIIIIIIIIIIIIIIIIIIIIHIIIIIHIIIIIIIIIIIHIIIIIIIHHIIIIIIIIIIIIIIIIIIIIIIIIIIIIIIIIIIHIIIIIIIIIIIIIIIIIIIIIIIIIIIIIIIIHHIIIIIIIIIIIHIIIIIHIIIIIIIIIIIIIIIIIIIIIIIIIIIIIIIIIIIIIIIIIIIIIIIIIIIIIIIIIIIIIIIIIIIIIIIIIIIIIIDDDDD
@HISEQ:969:HM2KJBCX2:2:1101:14227:77199 2:N:0:ACTATGCA
GACCGTCAATACCCCAACTATCCCTATTAATCATTACGGCGGTCCTAGAAACCAACAAAATAGAACCGCACGTCCTATTCTATTATTCCATGCTGTAATATTCGAGCAAAGGCCTGCTTTGAACACTCTAATTTTTTCAAAGTAAAAGTCCTGGTCCCCAACACACCCAGTGAAGGGCATGCGGTTCTCCAGAAGAAAAGGCCCGGCCGGACAAGTGCACGCGGTGAGGCGGACCTGCCAGCCAGGCCAAAGGTTCAACTACGAGCTTTTTAACTGCAACAACTTTAATATACGCTATTGGAGCTGGAATTACCGCGGCTGCTGGCACCAGACTTGCCCTCCAA
+
DDDDBHHHIHIHEHHHIIHIHHIIHGIHIHIIIIHIIIHGGHIEHIIHFEHHHHIIHIHGIH<GHHHHDIH?G?EHHCGECHHHHIIHHH?DGHHHIHEHHHGIHEHHHIHGIIIHHIGIEIIIHIIIHHHHHHHEHFIIHIIHHHIIIIIHFHHHHHIIIHHHHIHHFGEIHHIIHHIHHIIIHHEHHHIIIIIHHHDIIIIIIIGIHIIHHHIIIHHIIIIIGIIHHHGGEGIIIIIIIIIIIHHIIIIHIHIIIIHHIIIIHHIIIIHHIIIIIIIFHIIHHGIIIHGIIIIIIHHGIIIIIIIIIIIIIIGIIIIIIIIIIIIIIIIHIIIHIIIDDACD
@HISEQ:969:HM2KJBCX2:2:1101:3984:76821 2:N:0:ACTATGCA
GACCGTCAATACCCAACTATCCCTATTAATCATTACGTCGATCCTAGAAACCAACAAAATAGAATCAAACGTCCTATTTCGTTATTCCATGCTAATGTATTCAAGCGTGAGCCTGCTTTAAACACTCTAATTTTTTCAAAGTAACAGTCCTGATTCCCCATGACACCAAATTAATGACATCATGGTTCGTCAGAAGGTAGGAATCAATAATACCAGTACGTACAATAGCACGACCAATAAATTGATCCCGAAATTCAACTACGAGCTTTTTAACTGCAACAACTTTAATATACGCTATTGGAGCTGGAATTACCGCGGCTGCTGGCACCAGACTTGCCCTCCAA
+
DDDDDHIIIIHIHIIIIIGIIHIIIIIIIIIIIIIIHIIIDHIIIIIIIIIHIIIIIIHHIHFIIIGHIIHIIHIHHHGGHIIHIIIIIIIGIIIHIIIIIHHIIIHIIIIIHHHHHIIIHHIIIIIIIHHIIIIIIHIIIIIIIIHIIIIIHIIIIIIIIIIIHIIIIHIIIIIIIIIIIIIIIIIHIHHFHIIIIIHIIIIIHIIIIIIIIIIIIIIIIIIIIIIIIIIIIIIIIIIGIHFIIIIIIIIIIIIHIIIIIIIIIIIHIIIIIIIIIIIIIIHIIIHIHIIIIIIIIIIIIIIIIIIIIIIIIIIIIIIIIIIIIIIHIHIIIIIIIIIDDDDD
@HISEQ:969:HM2KJBCX2:2:1101:18510:77957 2:N:0:ACTATGCA
GACCGTCAATACCCCAACTATCCCTATTAATCATTACGTCAATCCTAGAAACCAACAAAATAGGTTTGAACGTCCTATTTCATTATTCCATGCTAATGTATTCAAGCGTTAGCCTGCTTTAAACACTCTAATTTTTTCAAAGTAACAGTCCTGTTTCCCTGCAACACCAAATTAATGGCATTACAGTTCTTCAGAAAGGAGGAATCAGCGAAACCAGTTCATACCAGTGGCACGACCAACCTGCTGACCCCGAAATTCAACTACGAGCTTTTTAACTGCAACAACTTTAATATACGCTATTGGAGCTGGAATTACCGCGGCTGCTGGCACCAGACTTGCCCTCCAA
+
DDDDDIIHHIIIHIIIIIIIIGIIIIIIIIIIIIIIIHIIIIIHIIHIIIIIIIHIHIIHHHHIIIIIGIIIIIIIIIIIIIIIHIHIIIIIIIGIIIIIIIIHIIIHIIIIIIEHFHHHIIIIIIIHIIIIIIIIIIIIIIIIIIIIIHIIIIIIIIIIIIIIIIIIIIHIIIIIIIIIIHIIIIIIIIHIIIIIIIIIIIIIIIIIIIIIIIIIIHHHAIIIHIIIIIIIIIIIIIIIIIIIHIIIHIIIIIIIIIIIIIIIIIIIIIIIIHIIIIIIIIIIIIIIIIIIIIIIIIIIIIIIIIHIIIIIIIIIIIIIIIIIIIIIIIIIIIIIIIIIIDDDDD
@HISEQ:969:HM2KJBCX2:2:1101:5452:78181 2:N:0:ACTATGCA
GACCGTCAATACCCCAACTATCCCTATTAATCATTACGTCAATCCTAGAAACCAACAAAATAGGATCGAACGTCCTATTTCATTATTCCATGCTAATGTATTCAAGCGTTAGCCTGCTTTAAACACTCTAATTTTTTCAAAGTAACAGTCCTGTTTCCCTGCAACACCAAATTAATGACATTACAGTTCTTCAAGAAGGAGGAATCAGTAAAGCCAGTACACACCATTGGCACGACCAACCTACTGACCCCGAAATTCAACTACGAGCTTTTTAACTGCAACAACTTTAATATACGCTATTGGAGCTGGAATTACCGCGGCTGCTGGCACCAGACTTGCCCTCCAA
+
DDDDDIIIIIIIIIIIIIIIIIIIIIIIIIIIIIIIIIIIIIIIIIIIIIIIIIIIIIIIIIGIEHIIIIIIIIGIHIIIFIIIIIIIIIHIGHHIIIIIIIIIIIIIIIIIIIHHHHIIIHIIIIIIIHIIIIHIIIIIIIIIIIIIIIIIIIIIIHIIIIIIIIIIIIIIIIIIIIIIIIIIIIIIIIIIIIIIIIIIIIIIIIIIIIIIIIIIIIIIIHHIIIIIIIIIIIIIIHHIIIIIHIIIIIIIIIIIIIIIIIIIIIIIIIIIIIIIIIIIIIIIIIHIIIIIIIIIIIIIIIIIIIIIIIIIIIIIIIIIIIIIIIIIIIIIIIIIIIIIIDDDDD
@HISEQ:969:HM2KJBCX2:2:1101:8062:78862 2:N:0:ACTATGCA
GACCGTCAATACCCCAACTATCCCTATTAATCATTACGTCGATCCTAGAAACCAACAAAATAGAATCAAACGTCCTATTTCATTATTCCATGCTAATGTATTCAAGCGTAAGCCTGCTTTAAACACTCTAATTTTTTCAAAGTAACAGTCCTGATTCCCCACGACACCAAATTAATGACATCGCGGTTCTTCAGAAGGTAGGAACCGATAATGCCAGTGCGTACCGAGGCACGACCAACAATTCGATCCCGAAATTCAACTACGAGCTTTTTAACTGCAACAACTTTAATATACGCTATTGGAGCTGGAATTACCGCGGCTGCTGGCACCAGACTTGCCCTCCAA
+
DDDDDIIIIIIIIIIIIIIIIIIIIIIIIIIGIIIIIIIIIIIIIIIIIIIHHIIIIIIIIIHIHIIIIIIIIIIIIIIIHIHIIIIIIIIIGHIIIIIIIIHHIIHIIIIIIHIIIIIIIIIIIIIIIIIIHIIIIIIIIIIIIIIIIIIIIIIIIIIIIIIIIIIIIIIIIIIIHIIIIIIIIIIHIIIIIIIIIIIIIIIIIIIIIIIIIIHIIIIIIIIIIIIIIIIIIIIHIIIIIIHHIIIIIIHIIIIIIIIIIIIIIIIIIIIIIHIIIIIIIIIIIIIIIIHIIIIIIIIIIIIIIIIIIIIIIIIIIIIIIIIIIIIIIIIIIIIIIIIIDDDDD
@HISEQ:969:HM2KJBCX2:2:1101:13163:78759 2:N:0:ACTATGCA
GACCGTCAATACCCCAACTATCCCTATTAATCATTACGTCGATCCTAGAAACCAACAAAATAGAATCAAACGTCCTATTTCATTATTCCATGCTAATGTATTCAAGCGTGCGCCTGCTTTAAACACTCTAATTTTTTCAAAGTAACAGTCCTGATTCCCCACGACACCAAATTAATGACATCGCGGTTCTTCAGAAGGTAGGAACCAATAATGCCAGTACGTACCGAAGCACGACCAACAATTCGATCCCGAAATTCAACTACGAGCTTTTTAACTGCAACAACTTTAATATACGCTATTGGAGCTGGAATTACCGCGGCTGCTGGCACCAGACTTGCCCTCCAA
+
@D@B@CGEHEHC1DG0GHHHECD@C<@FHHEGEHHGHHI?CCHGECCC?CGCG?DHHIGHHHEHIIGHHHHGCGEHIHEHH1CEHII1<DEEHIHGHHHI1HEHHCHIIHDIHHH@EFHHEHEH6GHEHHICGE;IHHHHHHGHHDHHHHHHHBGHEGEB@@CCEDEHFDEGFHHHHHHCEHHHHEC@6IIHHIHIHEHHH@IHHCGFBHHHE@EGHGHGHHCDHIIHGGCHG<1EGG<C@<<:C?CDHG@HGGHEECHHDIEIHH@@IHGHHFC<DGCIHHFCCD<1HHCEHHCH@HIIHHF?GCGC@D@HIHDHIIIHHED1FD@HIHGF<C<?CHHC0@D@D
@HISEQ:969:HM2KJBCX2:2:1101:12317:78551 2:N:0:ACTATGCA
GACCGTCAATACCCCAACTATCCCTATTAATCATTACGGCGATCCTTGAACCAACAAAATAAGACCACCAGTCCTATTCTATTATTCCATGCTGGCGTATTCAAGCTAAAACAGCCTGCTTTGAACACTCTAATTTCTTCACAGTAAAATCCGGTTCATCATCCTTCCCAATTAAGAAAAGAATGTTCCCCGATAAATTGAGACTTGATGACATCAGTACATGTCTTGCGACAGACCAATACATCTCATCTTACATCCGACTACGAGCTTTTTAACTGCAACAACTTTAATATACGCTATTGGAGCTGGAATTACCGCGGCTGCTGGCACCAGACTTGCCCTCCAA
+
DDDDDIHIIIIIHIIIIIIIIIIIIIIIHIIIIIIIHIIIIIIIIIIIHHIGIIIIIIIIIHEHIIIIHIGHHIIGIHIIIIIHIIIIIIHHIIIIIIIIHIIIIIIIIIIIIIIIIIIIHIIIHIIIIIIIHIIIIIIIIIIIIIIIIIIIHHIIIIIIIIIIIIIIIIIIIIIIIIIIIIIIIIIIHIIIIIIIIIIIHIIIIIIIIIIIIIIIIIIIIIIIIIIIIIIIIIIIIIIIIIIHEIIIIIIIIIIIIIIIIIIIIIIIIIIHIIIIIIIIIIIIIIIIIIHIIIIIIIIIIIIIIIIIIIIIIIIIIIIIIHIIIIIIIIIIIIIIIIIIIDDDDD
@HISEQ:969:HM2KJBCX2:2:1101:13135:80057 2:N:0:ACTATGCA
GACCGTCAATACCCCAACTATCCCTATTAATCATTACGGTGATCCTAGAAACCAACAAAATAGAATCAGTCCGTCCTATTTCATTATTCCATGCTAATGTATTCAGACGTTAGCCTGCTTTAAACACTCTAATTTTTTCAAAGTAACAGTCCTGATTTCCAATCACACCAAATTAATGACATGAAAGTTCCTCAGAAGGTAGAGATTTATCTCACCAGTACAGACAATTAAGCCTGACCAATGGGTAAACCCCGAAGTTCAACTACGAGCTTTTTAACTGCAACAACTTTAATATACGCTATTGGAGCTGGAATTACCGCGGCTGCTGGCACCAGACTTGCCCT
+
DDDC@HIC<FHHHHHIIIIIIHHIIGIIHHHHIHHIHHIIIIIHHFHEHHHEHEHIIIIHIHHGIIHIIHHEHG?EEEHHIHIGHHIFHHEHHIIIIIIIIIIIHHHIIHIIIHEIHHIHHHHHHHIIHHIIHIHIIIIIIIIIIHIIHHHIGHHHHHIIIHHIIHGEIIHHIIIIIHIIHHHIIIIIHHIIIIIHIHIIIHHIIIIIIHHHHIIHIIIIIIIIIIHHIIIIIIIIIIIHHGDEGHIHIIIIIIIIHHHHIHIIIIHIIIIIIHIHHHHHIIIIIHHFHGHHEIIIHIIHIIIIIIHHHGGIHHIIHIIIIIIIHIIIIIIIIIHIIIIDCCCD
@HISEQ:969:HM2KJBCX2:2:1101:7055:79550 2:N:0:ACTATGCA
GACCGTCAATACCCCAACTATCCCTATTAATCATTACATCGATCCTAGAAACCAACAAAATAGAATCGGATGTCCTATTTCATTATTCCATGCTAATGTATTCAAGCGTGAGCCTGCTTTAAACACTCTAATTTTTTCAAGGTAACAGTCCTAATTCCCCGTGACACCAAATTAATGGCATTACGGTTCTTTAGAAGGTGAGAAATCAATAATATCAGTACATACCAACGGCATGACCGAAACATTGATCCCGAAATTCAACTACGAGCTTTTTAACTGCAACAACTTTAATATACGCTATTGGAGCTGGAATTACCGCGGCTGCTGGCACCAGACTTGCCCTCCAA
+
DDDDDIIHIIIIIIIIIIIIIIIIIIIIIIIIIIIIIIIIIIIIIIIIIIIIIIIIIIIIIIHHIHIIHIIIIIIIIIHHHIIIIIIIGIIGHIIIIIIIIHIIIIIIIIIIIIIIIIIIIIIIIIIHIIHIIIIIIIIIIIIIIIIIIIIIIIIIIIIIHIIIHIIIIIIHIIIIIIIIIIIIIIIIIIIIIIIIIIIIIIIIIIIIIIIIIIHIIIIIIIIIIIIIIIIIIIIIIIIIIIIIIIIIIIIIIIIIIIIIIIIIIIIIIIIIIIIIIIIIIIIIIIIIIIIIIIIIIIIIIIIIIIIIIIIIIHIIIIIIIIIIIIIIIIIIIIIIIIIIIIDDDDD
@HISEQ:969:HM2KJBCX2:2:1101:9042:80203 2:N:0:ACTATGCA
GACCGTCAATACCCCAACTATCCCTATTAATCATTACGGTGATCCTAGAAACCAACGAAATAGAATCAGTCCGTCCTATTTCATTATTCCATGCTAATGTATTCAGACGTTAGCCTGCTTTAAACACTCTAATTTTTTCAAAGTAACAGTCCTGATTTCCAATCACACCAAATTAATGACATGAAAGTTCCTCAGAAGGTAGAGATTTATCTCACCAGTACAGACAATTAAGCCTGACCAATGGGTAAACCCCGAAGTTCAACTACGAGCTTTTTAACTGCAACAACTTTAATATACGCTATTGGAGCTGGAATTACCGCGGCTGCTGGCACCAGACTTGCCCTCCAA
+
DDDDDIHIIIIIIIIIIIIIIIIIIIIIIHIIIIIIIIIIIIIIHIIIIIIIIIIIIIHIIIIIIIIIIIGHIIIIIIIIIIIIIIIIIHIIIIIIIIIIIGIIHIHHIIIIIIIIIIIIIIIIIHIIIIIHHHHHIIIIHHIHIIIIIIIIIIIIIIIIIIHIIHHIHHHHIHIIIIIIIIIIIIIIIIIIIIHIIIIIIIIIIIIIHIIIIIIIIIIIIIIIIIIIIIIIIIIIIIIIIHIHHHHHIIIIGIIIIIIIIIIGIIIIIIIIIIIIIIIIIIIIIHHHIIIIIIIIIIIIIIIIHIIHIIIIIIIIHIIIIIHIIIIIIIIIIIIIIIIIIIIDDDDD
@HISEQ:969:HM2KJBCX2:2:1101:18004:79374 2:N:0:ACTATGCA
GACCGTCAATACCCAACTATCCCTATTAATCATTACGTCAATCCTAGAAACCAACAAAATAGGATCGAACGTCCTATTTCATTATTCCATGCTAATGTATTCAAGCGTTAGCCTGCTTTAAACACTCTAATTTTTTCAAAGTAACAGTCCTGTTTCCCTGCAACACCAAATTAATGACATTACAGTTCTTCAGAAAGGAGGAATCAGCGAAGCCAGTGCATACCAGTGGCACGACCAACCTGCTGACCCCGAAATTCAACTACGAGCTTTTTAACTGCAACAACTTTAATATACGCTATTGGAGCTGGAATTACCGCGGCTGCTGGCACCAGACTTGCCCTCCAA
+
DBDBACGECHEEHIIIICHHIIIIIIIIIIIIIIIIICFGHIHIHHIIIIIIHHIIIIIIIHHFHHHHHEHHCHIIIGHIIIIIHIIHIHHIIIIIIIIHIIIIHGEHHIHEHIIIIIIIIHIIIIIIIIIIIIHIIHIIIIIIIIIIIHIB@EHHIHIHEIIHHHIIIIIGHHIIIIIHHIIIIHIHIIIIIIIIIIIHFHGEIHDIIIIIIIIIIHIIIIHIIHHIIIIIIIIHCIIIGHHHIIHIIIHHIIIIIIIIIIIIIIIIIIIIIIIIIIIIIIIIIIIIIIIHIIIIIIIIIIIIIIIIIIIIIIIIIIIIIIIIIIIIIIIIIIIIIIIIDDDDD
@HISEQ:969:HM2KJBCX2:2:1101:18226:80643 2:N:0:ACTATGCA
GACCGTCAATACCCCAACTATCCCTATTAATCATTACGGTGATCCTAGAAACCAACGAAATAGAATCAGTCCGTCCTATTTCATTATTCCATGCTAATGTATTCAGACGATAGTCTGCTTTAAACACTCTAATTTTTTCAAAGTAACAGTCCTGATTTCCAATCACACCAAATAAATGGCATGAAAGTTCCTCAGAAGGTAGAGATCCATCTCACCAGTGCAGACACCTAAGCCTGACCAATGAGTAAACCCCGAAGTTCAACTACGAGCTTTTTAACTGCAACAACTTTAATATACGCTATTGGAGCTGGAATTACCGCGGCTGCTGGCACCAGACTTGCCCTCCAA
+
BDDDDIIIIIIIIIIIIIIIIIIIIIIIIIIIIIIIIIIIIIIIIIIIIIHIIIIIIIIIIIHCEHIIIIIHHIIIIIIIIIIIIIIIIIIIIIIIGIIHHHIIIIIIIIIIIIIIIIIIIIIIIIIIIIIIIIIIHIIIIIIIIIIIIIIIIIIIIIIIIIIIIIIIIIIIIIIIIIIIIIIIIIIIIIIHIIIIIIIIIIIIIIIIIIIIIIIIIIIIIIIIIIIIIIIIIIIIIIIIIIIIIHHIIIIIIIIIIIIIIIIIIIIIIIIIIIIIIIIIIIIIIIIIIIIIIIIIIIIIIIIIIIIIIIIIIIIIIIIIIIIIIIIIIIIIIIIIIIIIIIIDDDDD
@HISEQ:969:HM2KJBCX2:2:1101:3232:80824 2:N:0:ACTATGCA
GACCGTCAATACCCCAACTATCCCTATTAATCATTACGGCGGTCCTAGAAACCAACAAAATAGAACCGCACGTCCTATTCTATTATTCCATGCTGTAATATTCGAGCAAAGGCCTGCTTTGAACACTCTAATTTTTTCAAAGTAAAAGTCCTGGTCCCCAACACACCCAGTGAAGGGCATGCGGTTCTCCAGAAGAAAAGGCCCGGCCGGACAAGTGCACGCGGTGAGGCGGACCTGCCAGCCAGGCCAAAGGTTCAACTACGAGCTTTTTAACTGCAACAACTTTAATATACGCTATTGGAGCTGGAATTACCGCGGCTGCTGGCACCAGACTTGCCCTCCAA
+
DDDDDIIIIIIIIIIIIIIIIIIIIIIIIIIIIIIIIHIIIIIIIIIIIIIIHIIIHIIIIIHFHIHHHIIHIHHHIIIIIIIIIIIEHIIIHIIIIIIIHHIIIIIIIIIIIIIIIIIIHIIIIIIIIIIIIIHIIIIIIIIIHIIIIIIIIIIIIIIIIIIIIIIIIIIIIIIIIIIIIIIIIIIIIIIIIIIIIIIIIIIIIIIIIIIIIIIIIIIIIIIIIIIIIIIIIIIIIIIIIHHIIIIHIIIIIIIIIIIIIIIIIIIIIIIIIIIIIIIIIIIIIIIIIIIIIIIIIIIIIIIIIIIIIIIIIIIIIIIIIIIIIIIIIIIIIIIIIIIDDDDD
@HISEQ:969:HM2KJBCX2:2:1101:19173:79845 2:N:0:ACTATGCA
GACCGTCAATACCCCAACTATCCCTATTAATCATTACGTCGATCCTAGAAACCAACAAAATAGAATCAAACGTCCTATTTCATTATTCCATGCTAATGTATTCAAGCGTGCGCCTGCTTTAAACACTCTAATTTTTTCAAAGTAACAGTCCTGATTCCCCACGACACCAAATTAATGACATCGCGGTTCTTCAGAAGGTAGGAACCAATAATGCCAGTGCGTACCGAAGCACGACCAACAATTTGATCCCGAAATTCAACTACGAGCTTTTTAACTGCAACAACTTTAATATACGCTATTGGAGCTGGAATTACCGCGGCTGCTGGCACCAGACTTGCCCTCCAA
+
DDDDDIIIIIIIIIIHHHEHIHHEHHIIIIIIIIIIIGHIGHHHIIIIIHHIIIIIGEEHHIECHIIHHHHIIIIHIIHGIHHEHIHHHHHHH?CHHHHHIIIIHHHIGHIIIHIIHHHIIIHHIIIIHHHHHIIHHIHIHHHIHHHIHGIIIIHHIIHIIIIIHIHHIIIHHIHIIIIHIIIHIIIIIIIIIIHIIIIIIHIIHGIIIIIIIIIIIIIHIIIIIHIGIIHHHHHHIIHHIIIIIIIIIIIIIHHHIIIIIHIIIGIIIIIIIIIIHIIIIIIIIIIIIIIIIIIIHIHHIIIIIIHIIIIHIIHIIIIIIIIIIIIIIIHIIIIHIIIIADDDB
@HISEQ:969:HM2KJBCX2:2:1101:12106:80264 2:N:0:ACTATGCA
GACCGTCAATACCCCAACTATCCCTATTAATCATTACGTCAATCCTAGAAACCAACAAAATAGGATCGAACGTCCTATTTCATTATTCCATGCTAATGTATTCAAGCGTTAGCCTGCTTTAAACACTCTAATTTTTTCAAAGTAACAGTCCCGTTTCCCTGCAACACCAAATTAATGACATTACAGTTCTTCAGAAAGGAGGAATCAGCGAAGCCAGTACATACCAGTGGCACGACCAACCTGCTGACCCCGAAATTCAACTACGAGCTTTTTAACTGCAACAACTTTAATATACGCTATTGGAGCTGGAATTACCGCGGCTGCTGGCACCAGACTTGCCCTCCAA
+
DDDDDIIIIIIIHHHIIIIIIIIIIIIIIIIIIIIIIIHIIIIIIIIHIIIIIIIIIIHIIIIIIIIIIIIIIIIIIIIIIIIIIIIGHIIHHIIIIIIIIIHHIIIIHIIHHHIIIIIHIIIIIGIIIIIIIIIIIIHIIIIIIIIIIIIHIIIIIIIIIHIHIIIIIIIIIIIHIIIIIGIIIIIIIIIIIIIIIIIIIIIIIIIIIIIIIIIIIIIIIIIIIIIIIIIIIIIIIIIIIIIHGIIIIHIIIIIIIIIIIIIIHIIIIIIIIIIIIIIIIIIIIIIIIIIIIIIIIIIIIIIIIIIIIIIIIIIIIIIIIIIIIIIIIIIIIIIIIIIIIDDDDD
@HISEQ:969:HM2KJBCX2:2:1101:12492:80410 2:N:0:ACTATGCA
GACCGTCAATACCCCAACTATCCCTATTAATCATTACGTCAATCCTAGAAACCAACAAAATAGGATCAAACGTCCTATTTCATTATTCCATGCTAATGTATTCAAGCGTTAGCCTGCTTTAAACACTCTAATTTTTTCAAAGTAACAGTCCTGTTTCCCTGCAACACCAAATTAATGACATTACAGTTCTTCAAGAAGGAGGAATCAGTAAAGCCAGTACATACCAGAGGCACGACCAACTTACTAATCCCGAAATTCAACTACGAGCTTTTTAACTGCAACAACTTTAATATACGCTATTGGAGCTGGAATTACCGCGGCTGCTGGCACCAGACTTGCCCTCCAA
+
DDDDDHIHIIIIIIIIIIIIIIIIIIIIIIIIIIIIIIIIIIIIIIIIIIIIIIHIHIIIIIHHIIIIIIIIIIIIGIIIIIIIIIIFHIIIIIIIIIIIIIIIIIIIIIIIIIIIIIIIIIIIIIIIIIIIIIIIIIIIIIIIIIIIIIIIIIIIIIIIIIIIIIIIIIIIIIIIIIIIIIIIIIIIHIIIHIIIIIIIIIIIIIIIIIIIIIIIIIIIIIIIIIIIIIIIIIIIIIIIIIIIIIIIIIIIIIIIIIIIIIIIIIIIIIIIIIIIIIIIIIIIIIIIIIIIIIIIIIIIIIIIIIIIIIIIIIIIIIIIIIIIIIIIIIIIIIIIIIIIIDDDDD
@HISEQ:969:HM2KJBCX2:2:1101:9685:81251 2:N:0:ACTATGCA
GACCGTCAATACCCCAACTATCCCTATTAATCATTACGGTGATCCTAGAAACCAACGAAATAGAACCAATCCGTCCTATTTCATTATTCCATGCTAATGTATTCAGACGTTAGCCTGCTTTAAACACTCTAATTTTTTCAAAGTAACAGTCCTGATTTCCTATCACACCAACTAAATGGCATGAAAGTTCCTCAGAAGGTAGAGATTTATCTCACCAGTACAGACAATTAAGCCTGACCAATGGGTAAACCCCGAAGTTCAACTACGAGCTTTTTAACTGCAACAACTTTAATATACGCTATTGGAGCTGGAATTACCGCGGCTGCTGGCACCAGACTTGCCCTCCAA
+
DDDDDIIHIIIIIIIIIIIIIIIIIIIIIIIIIIIIIIHHIIHIIIIIIIHIIIIIIIIHIIHIIIIIIIIIIIHIIIIEHHIIIIIHHIIIHIIGCHHHIIIIIIIIIIIIIIIIIIIIIIIIIIIIIIIIII3HHIIIIIIIIIIIIIIIIHIIIIIIIIHIIIIIIIIIIIIIHHGIIIIIIIIHIIGIIIIIIIIIIIIIIIHIIIIIIIIIIIIIIIIIIIIHIIIIIIIHHIHHIIIHHHDF?IIIIIIIIIIHIIIHIIIIGIIIIIIIIIIIIIIIIIIIHHIIIIIIIIIIGIIIHIIIIIIIIIIIIIIIIIIIHIIIIIIIIIIHGIIIIIIDDDDD
@HISEQ:969:HM2KJBCX2:2:1101:17733:81362 2:N:0:ACTATGCA
GACCGTCAATACCCCAACTATCCCTATTAATCATTACGTCGATCCTAGAAACCAACAAAATAGAATCAAACGTCCTATTTCATTATTCCATGCTAATGTATTCAAGCGTTAGCCTGCTTTAAACACTCTAATTTTTTCAAAGTAACAGTCCCGTTTCCCTGCAACACCAAATTAATGACATTACAGTTCTTCAAGAAGGAGGAATCAGTAAAGCCAGTACACACCATTGGCACGACCAACCTACTGACCCCGAAATTCAACTACGAGCTTTTTAACTGCAACAACTTTAATATACGCTATTGGAGCTGGAATTACCGCGGCTGCTGGCACCAGACTTGCCCTCCA
+
DDDDDIIIIIIIIIIIIIIIIIIIIIIIIIIIIIIIIIIIIIIIIIIIIIIIIIIIHHHHIIIIIIIIIIHIHHIIIIIIIIIIIIIIIIHIHIHIIIIIIIIIIIIIHHHHIIIIIIIIIIIIIIIHIIIIIIIIIIIIIIIIIIIIIIIIIIIIIIIIIIIIIIIIIIIHIIIIHIIIIIIIIHIIIIIIIIIIIIIIIIIIIIIIIIIIIIIIIIIIIHIIIIIIIIIIIIIIIIHIIIHIIIIIIIIIIIIIIIIIIIIIIIIIIIIIIIIIIIIIIIIIIIIIIIIIIIIIIIIIIIIIIIIIIIIIIIIIIIIIIIIIIIIIIIIIIIIIIIIIDDDDD
@HISEQ:969:HM2KJBCX2:2:1101:20947:81594 2:N:0:ACTATGCA
GACCGTCAATACCCCAACTATCCCTATTAATCATTACGTCAATCCTAGAAACCAACAAAATAGGATCAAACGTCCTATTTCATTATTCCATGCTAATGTATTCAAGCGTTAGCCTGCTTTAAACACTCTAATTTTTTCAAAGTAACAGTCCTGTTTCCCTGCAACACCAAATTAATGACATTACAGTTCTTCAAGAAGGAGGAACCAGTAAAGCCAGTGCATACCAGAGGCACGACCAACCTACTAATCCCGAAATTCAACTACGAGCTTTTTAACTGCAACAACTTTAATATACGCTATTGGAGCTGGAATTACCGCGGCTGCTGGCACCAGACTTGCCCTCCAA
+
DDDDDHHHIIIHHIIIIIIIHIIIIIIIIIIIIIIIIIIHHIIIIIIIIIIIIIIIIIIHIHHHIIIIIHIHFGGEHHIHHIIHIHIIIIHHIFHIIIHIIIHHIIIHHHGHFHIIIHHHIIIIIIHHHHIIIHIIIIIIHIHIIIIHHHIIHIIIIIIIIIIHIIHIIIIIIIIIHIIHIIIIGIIIIIIIIIIIHIIIIHIIIIIIIHEIHIIIIIIGHHIIIIIIIIIIIIIIHHGIHHHGDHFHIIIIHIIIIIHIIIIIIHHIIIIIIIHIIIIIIIIHIHIIIIIHIIIIIIIIIIIIIIIIIIIIIIIIIIIIIIIIIIIIIIIIIIIIIIIIIDDDDD
@HISEQ:969:HM2KJBCX2:2:1101:4514:81224 2:N:0:ACTATGCA
GACCGTCAATACCCCAACTATCCCTATTAATCATTACGTCGATCCTAGAAACCAACAAAATAGAATCAAACGTCCTATTTCGTTATTCCATGCTAATGTATTCAAGCGTGAGCCTGCTTTAAACACTCTAATTTTTTCAAAGTAACAGTCCTGATTCCCCATGACACCAAATTAATGACATCATGGTTCGTCAGAAGGTAGGAATCAATAATACCAGTACGTACAATAGCACGACCAATAAATTGATCCCGAAATTCAACTACGAGCTTTTTAACTGCAACAACTTTAATATACGCTATTGGAGCTGGAATTACCGCGGCTGCTGGCACCAGACTTGCCCTCCAA
+
BDDDDIIIIIIIIIIIGIIIIIIIIIIHIIIIIIIIIIIIIIIIIIIIIIIIIIIIIIHHHIHIIIIIHHHGHHIIGHHIIIHIIIHHHIIIHHHIIIIIIIIHIIIIIHIHIHIIIIHGHHIHHIIIIIIIHHHIIIIIHHHHHIGIHIIIIIIIHIIIIIIHIIHIIIIHHIIIIIIIIIIHDIHIHIIIIIIIIIIIIHIIIHHIIIHIIIIIIIIIHIIHIIIIIIIIIIIIIIIIIHHHIIIIIIIIIIIIIGIIIIIIIIIIIIIIIIIIIIIIIHIIIIIIIIHIIIIIIIIIIIIIIIIIHIIIIIHIIIIIIIIIIIIIIIIIIIIIIIIIDDDDD
@HISEQ:969:HM2KJBCX2:2:1101:1807:82454 2:N:0:ACTATGCA
GACCGTCAATACCCCAACTATCCCTATTAATCATTACGGTGGTCCTAGACCAACAAAATAGAACCAACGTCCTATTCTATTATTCCATGCTAATCTATTCAAGCAAAAGCCCGCTTTAAACACTCTAATTTTTTCAAGGTAATGGTCCTGGTTCCCCGACACACCCAATAAAGGACATACCGGCTCACCAGAAGGATAGACCCGACAGCAGAACAGTACTCGCCAGAGACGGACCGTCCGGTCAGGCCTAAAATTCAACTACGAGCTTTTTAACTGCAACAACTTTAATATACGCTATTGGAGCTGGAATTACCGCGGCTGCTGGCACCAGACTTGCCCTCCAA
+
DDDDDIIHHHIIIIIIIIIIIIIIIIIIIIIIIIIIIIIIIIIIIIHIIIIIIIIGHHIH@HIIIIHIIHIIIIHIIIIIIIIGIEHIIIIIIIIIIIHIIIHIIIIIIIHIIIIIIIIIIIHIHIIHHIIIIIIHIIIIIIIIIIIIIIHIIIIHHHIIIIIIIIIIIIIIIIIHIIIIIIIIIHHIHIIIIIIIIIIIIIIIIIIIIIIHIIIIIHIHIIHIIIIIIIIIIIIIIIIII?HIIIIIIIIIIIIIIIIIHIIIIIIIIIIIIIIIIIIIIIIIIIIIIIIIIIIIHHGIIIIIIIIIIIIIIIIIIIIIIIIIIIIIIIIIIIIIIIIDDDDD
@HISEQ:969:HM2KJBCX2:2:1101:11048:82262 2:N:0:ACTATGCA
GACCGTCAATACCCAACTATCCCTATTAATCATTACATCGATCCTAGAAACCAACAAAATAGAATCGGATGTCCTATTTCATTATTCCATGCTAATGTATTCAAGCGTGAGCCTGCTTTAAACACTCTAATTTTTTCAAGGTAACAGTCCTAATTCCCCGTGACACCAAATTAATGGCATTACGGTTCTTTAGAAGGTGAGAAATCAATAATATCAGTACATACCAACGGCATGACCGAAACATTGATCCCGAAATTCAACTACGAGCTTTTTAACTGCAACAACTTTAATATACGCTATTGGAGCTGGAATTACCGCGGCTGCTGGCACCAGACTTGCCCTCCAA
+
DDDDDIIIIIIHHIIIIIHIIIIIIIIHIIIIIIIIIIIIIIIIIIIIIIIEHHHIIIHIIHHHIIIHIIIHIIIIIIIIIIIIIIFIIIHIIEHHIIIIIIIIIIIIIIIIII@IIIIIIIIIIIIIIIIIIHIHIHIIIIIIIIIIIIIIHIIHHIIIIIIIIIIIIGIIIIIIIIHIIIIIIIIIIIIIIIIIIIIIIIHIHIIIIHHHIIIIIIIIIIIIIIIIIIIIIIIIIIIIIHHGHIIIIIIIIIIIIIIIIIIIIIIIIIIIIIIIIIIIIIIIIIIIIIIIIIIIIIIHHIIIIIIHIIHIIIIIIIIIIIIIIIIIIIIIIIIIIIIIIDDDDD
@HISEQ:969:HM2KJBCX2:2:1101:18662:81762 2:N:0:ACTATGCA
GACCGTCAATACCCCAACTATCCCTATTAATCATTACGTCAATCCTAGAAACCAACAAAATAGGATCAACGTCCTATTTCATTATTCCATGCTAATGTATTCAAGCGCGAGCCTGCTTTAAACACTCTAATTTTTTCAAAGTAACAGTCCTGATTCCCCGCCACACCAAATGAATGACATGATGGTTCGTCAGAAGGTAGGAACCAGTAACACCAGTACGTACCTAAGGCACGACCAACGTACTGATCCCGAAATTCAACTACGAGCTTTTTAACTGCAACAACTTTAATATACGCTATTGGAGCTGGAATTACCGCGGCTGCTGGCACCAGACTTGCCCTCCAA
+
DDDDDIIHHIIIIIIIIIIIIIIIIIIIIIIIIIIIIIIIIIIIIIIIIIIIIIIIIIIHHIHHHIIIIIIIIIIHIIIIIIIIIIIIIIIIIIIIIIIIIGGHIHIIIDHIHIIIIIIIIHEHHHHIIIIIIIIIHIIIIIIIIIIIIIIIHIIIIIIIIIIIHIIIIIHIIIIIIIIIIIIIIIIIIIIIIIIIIIIIIIIIIIIIIIIIIIIIIIIIIIIIIIIIIIIIIIIIIIIIIIHHIIIIIIIIIIIIIIIIIIIIIIIIIIIIIIIIIIIIIIIIIIIIIIIIIIIIIIIIIIIIIIIIIIIIIIIIIIIIIIIIIIIIIIIIIIIIIIIIDDDDD
@HISEQ:969:HM2KJBCX2:2:1101:20577:82498 2:N:0:ACTATGCA
GACCGTCAATACCCCAACTATCCCTATTAATCATTACGTCAATCCTAGAAACCAACAAAATAAGACTGAAGTCTTATGTCATTATTCCATGCTAACATATTCAAACAATCGTTTGCTTTGAACACTCTAATTTTTTCAAAGTAAAATTCCTACAGTCAGAAAACACCAATAAAGGCACCTCCCACATGTAGAATAATTGGCTTAAAAAATGTAATCAACAATGTTGAAACAAGTTTTACACCAAAAGGTTCAACTACGAGCTTTTTAACTGCAACAACTTTAATATACGCTATTGGAGCTGGAATTACCGCGGCTGCTGGCACCAGACTTGCCCTCCAA
+
DDDDDIIHHIIHEHHIHIIIIIIIIIIIIIIIIIIIIIIIIIIIIIIHIIIIIIIIIIIIIIIIIIIIIIIIIIIIIHIIIIIIIIIIIIGHHIIIIIIIIIIIHHIIIIIIIIIIIIIIIHIHHHHIIIHIIIIIGIIIIIIIIIIIIIIIIIHHHIIHIIIIIIIIIHIIIIIIIHHHIIIIIIIIIIHIIIIIIIIHIHIIIIIIIIIIIIIIIIIHHIIIIIIIIIIIIIIHGDIIIIIIIIIIIIIIIIIIIIIIIIIIIIIIIIIIIIIIIIIIIIIIIIIIIIIIIHIIIIIIIIIIIIIIIIIIIIIIIIIIIIIIIIIIIIIIIIDDDDD
@HISEQ:969:HM2KJBCX2:2:1101:4234:82570 2:N:0:ACTATGCA
GACCGTCAATACCCCAACTATCCCTATTAATCATTACGGTGGTCCTAGAAACCAACAAAATAGAACCACAACGTCCTATTCTATTATTCCATGCTAATCTATTCAAGCAATAGCCCGCTTTAAACACTCTAATTTTTTCAAGGTAATGGTCCTGGCTCCCCAACACACCCAATAAAGGACATGCTGGCTCACCAGAAGGAAGACCCGACAGCAGACAGTACTCGCCAAAGACGGACCGCCCGGCCAGGCCTAAAATTCAACTACGAGCTTTTTAACTGCAACAACTTTAATATACGCTATTGGAGCTGGAATTACCGCGGCTGCTGGCACCAGACTTGCCCTCCAA
+
ADDDDHIIIIIIIIIIIIIIIIIIIIIIIHIIIIIIIIIIIIIIIIHHIIIIIIIIHIIIIIHIIIIIIHIGGHHHHIHIIIIIIIIIIIIIIIIIIIIHHHEHIIIIIIHHIHHHIIHIHHHIIIIHIIIHIIIIHIHIIIIIIIHHHHIIIIIHHIIIHIIIHGHHHEIIHIIIIIIIIHIIIIIIHGIHIIIIIIIIIIIHIIIIIIIIIIIIIIIIGIIHIHFIIIIIIIIIIIIIIIIGHIIIIHIIIIIIIIIIIIIIIHIIIIIIIIIIIIIIIIIIIIIIIIIIIIIIIHHHHIIIIIIIIIIIIIIHIIIIIIIIIIIIIIIIIIIIIIIIIDCDDD
@HISEQ:969:HM2KJBCX2:2:1101:4177:82689 2:N:0:ACTATGCA
GACCGTCAATACCCCAACTATCCCTATTAATCATTACGTCGATCCTAGAAACCAACAAAATAGAATCAAACGTCCTATTTCATTATTCCATGCTAATGTATTCAAGCGTAAGCCTGCTTTAAACACTCTAATTTTTTCAAAGTAACAGTCCTGATTCCCCACGACACCAAATTAATGACATCGCGGTTCTTCAGAAGGTAGGAACCAATAATGCCAGTGCGTACCGAAGCACGACCAACAATTTGATCCCGAAATTCAACTACGAGCTTTTTAACTGCAACAACTTTAATATACGCTATTGGAGCTGGAATTACCGCGGCTGCTGGCACCAGACTTGCCCTCCAA
+
DDDDDIIIIIIIIIIIIIIIIIIIIIIIIIIIIIIIIIIIIIIIIIIIIIIIIIIIIIGIIIHHIIIIHIIIIIHIIIIIIIIIIIIIIIIIIIIIIIIIIIIHIIIIHIHIIIIIIIIIIIIIIIIHIIIIIIIHHIIIIIIIIIIIHIIIIIIHIIIIIIIIIIIIIIIIIIIIIIHH@IIIIIIIIIIIIIIIIIIIIIIIIIIIIIIIIIIIIIIIIIIIIIIIIIIIIIIIIIIIIIHGIIIIIIIIIIIIIIIIIIIIIIIIIIIIIIIIIIIIIIIIIIIIIIIIIIIIIIIIIIIIIIIIIIIIIIIIIIIIIIIIIIIIIIIIIIIIIIIIDDDDD
@HISEQ:969:HM2KJBCX2:2:1101:19030:82859 2:N:0:ACTATGCA
GACCGTCAATACCCCAACTATCCCTATTAATCATTACGGTGATCCTAGAAACCAACAAAATAGAATCATGCCGTCCTATTTTATTATTCCATGCTAATGTATTCAAGCAAAATGCCTGCTTTAAACACTCTAATTTTTTCAAAGTAAAGGTCCTGGTTCCCCGCGACACCCAATTAAGGGCATCGCGGTTCTCCAGAAGGTGAGAAATTGACTACACCAGTTCATACCCCTTAAGGCACGACCGATGTGTCAATCCCGAAATTCAACTACGAGCTTTTTAACTGCAACAACTTTAATATACGCTATTGGAGCTGGAATTACCGCGGCTGCTGGCACCAGACTTGCCCTCCAA
+
DDCDDIIIIIIIIIIIIIIIIIIIIHIIIIIIHHIIIIIIIIIHIIIIGHIIHIIIIHIHIIIIIIIIIIIIIIIHHHHHIIIIIIIIIIIIHIHHIIIIIFIHIIIIIIIIIIIIIHIIHHGIIIHHHHHHIHIHHHHIHIIIIIIIIIIIIIIIIHIIIIIIIIIIIIIIIIIIIIIIIIIIIIIIIIIIIIIIIIIIIIIIIIIIIIIIHIHHGIIIIIIIIIIIIIIIIIIIIIIIIIIIIIIIGHHIIIIIIIIIIIIIIIIHIIIIIIIIIIIIIIIIIIIIIIIHIIIIIIIIIIIHIIIIIIIIIIIIHIIIIIIIIIIIIIIIIIIIIIIIIIIIIIIDDDDD
@HISEQ:969:HM2KJBCX2:2:1101:8729:83413 2:N:0:ACTATGCA
GACCGTCAATACCCCAACTATCCCTATTAATCATTACGTCAATCCTAGAAACCAACGAAATAGAATCAGTCCGTCCTATTTTATTATTCCATGCTAATGTATTCAGGCAAAAATGCCCGCTTTAAACACTCTAATTTTTTCAAAGTAAAGGTCCTGATTCATCGAAACACCCAAGAGCATCCCGACTCACCAGAAGGTGAGAAATTGGCTACACACCGTTTCATGCCCCTAAAGGCACGATCGATATATCCCAATCCCGAAATTCAACTACGAGCTTTTTAACCGCAACAACACTAATATACGCTATTGGAGCTGGAATTACCGCGGCTGCTAATACCAGACTTGCCCTCCAA
+
DDDDDIIIIIIIIIIIIIIIGHIGIIIIIIIIIIIHIHIIIIIHHIIHIIIHHFHIIIG<GD@CHHCHHIG?GHEHHHEEGHEHHIIIHCCHEHHIHGIIHGGGHHGHHHHIIIIHIIIIHHHIGIIHHFIHGEHHHIIIIIHHIHIHHIHHIHHHHHIHHIIEHHHHHIIIHGGHFEIHHIHHFHGIHGIHGHHIHIIIIIIIIGIIHIIIHHHIIIHIIIIIIIIIHIHHFIHHIHIHIIHHFHHIIHGDIIIIIIIIIHIIIIIHGIIIIIIIIIIIIIIHIIHIHIIHEIIIIIHIHIIIIIIIIIIIIIIIIIIIIIIIIIIIIIIIHHHIIIIIIIIIIIIIDDDDD
@HISEQ:969:HM2KJBCX2:2:1101:5579:83623 2:N:0:ACTATGCA
GACCGTCAATACCCCAACTATCCCTATTAATCATTACGTCAATCCTAGAAACCAACAAAATAGGATCAAACGTCCTATTTCATTATTCCATGCTAATGTATTCAAGCGTTAGCCTGCTTTAAACACTCTAATTTTTTCAAAGTAACAGTCCTGTTTCCCTGCAACACCAAATTAATGACATTACAGTTCTTCAGAAAGGAGGAATCAGCGAGACCAGTACGTACCAATGGCACGACCAACCTGCTGACCCCGAAATTCAACTACGAGCTTTTTAACTGCAACAACTTTAATATACGCTATTGGAGCTGGAATTACCGCGGCTGCTGGCACCAGACTTGCCCTCCAA
+
DDDDDHHHIIIIIIIIHIIIIIIIIIIIIIIIIIIIIIIIIIIIIIIIIIIHIIIHIIHHIIIIIIIIIIIIHIIIIIIIIIIIIIIIIIIIIIIIIIIIIHIIIHIIIIIIIIIIIIIIIIIIIIIIIIIIIIIIIIIIIIIIIIIIIIIIIIIIIIIIIIIIIIIIIIIHHIIIIIIIIIIIIIIIIIIIIIIIIIIIIIIIIIIIIIIIIIIIIIIIIIIIIIIIIIIIIIIIIIIIIIIHGIIIIHIIIIIIIIIIIIIIIIIIIIIIIIIIIIIIIIIIIIIIIIIIIIIIIIIIIIIIIIIIIIIIIIIIIIIIIIIIIIIIIIIIIIIIIIIIIDDDDD
@HISEQ:969:HM2KJBCX2:2:1101:4540:84089 2:N:0:ACTATGCA
GACCGTCAATACCCCAACTATCCCTATTAATCATTACGGCGGTCCTAGAAACCAACAAAATAGGACCGCACGTCCTATTCTATTATTCCATGCTAACGTATTCGAGCAAAGGCCTGCTTTGAACACTCTAATTTTTTCAAAGTAAAAGTCCTGGTCCCCAACACACCCAGTGAAGGGCATGCGGTTCTCCAGAAGAGAAGGCCCGGCCGGACAAGTGCACGCGGTGAGGCGGACCTGCCAGCCAGGCCAAAGGTTCAACTACGAGCTTTTTAACTGCAACAACTTTAATATACGCTATTGGAGCTGGAATTACCGCGGCTGCTGGCACCAGACTTGCCCTCCAA
+
DDDDDIIHIIIIIIIIIIIIIIIIIIIIIIIIIIIIIIIIIIIHIIHIGIIGHHIIHHIIIIHIIIIHIIGHHIIIIIIIIIIIIIIFHIIIHIIIIIIIIIIIIIIIIIIIIIIIIIIIIIIIIIIIIIIIIIIIIIIIIIIIIIHIIIIIIHIIIIIIIIIIIIIIIIIIIIIIIIIIIIIIIIIIIIIIIIIIIIIIIIIIIIIIIIIIIIIIIIIIIIIIIIIIIIIIIIIIIIIIIHHIIIIHIIIIIIIIIIIIIIIIIIIIIIIIHIIIIIIIIIIIIIIIIIIIIIIIIIIIIIIIIIIIIIIIIIIIIIIIIIIIIIIIIIIIIIIIIIIDDDDD
@HISEQ:969:HM2KJBCX2:2:1101:1930:83283 2:N:0:ACTATGCA
GACCGTCAATACCCCAACTATCCCTATTAATCATTACGTCAATCCTAGAAACCAACAAAATAGGATCAAACGTCCTATTTCATTATTCCATGCTAATGTATTCAAGCGTTAGCCTGCTTTAAACACTCTAATTTTTTCAAAGTAACAGTCCTGTTTCCCTGCAACACCAAATTAATGACATTACAGTTCTTCAAGAAGGAGGAACCAGTAAAGCCAGTACATACCAGAGGCACGACCAACTTACTAATCCCGAAATTCAACTACGAGCTTTTTAACTGCAACAACTTTAATATACGCTATTGGAGCTGGAATTACCGCGGCTGCTGGCACCAGACTTGCCCT
+
DDDDDIIHIIIIIIIIIIIIIIIIIIIIIIIIIIIIIIIIIIIIIIIIIHIIFHIIIIIIIIHIIIIIIIIIIIIIIIHIIIIIIHIGIIIHIIIIIIIIIIHIIIIIIIIIIIIIIIIIIIIIIIIIIIIIIIIIIIIIHIIIIIIIIIIIIIIIIHIIIIIIIIIIIIIIIIIIIIIIIIIIIIIIIIIIIIIIII;IIIIIIIIIIHIIIIIIIIIIIIIIIIIIIIIIIIIIIIHGHHIIIHHHIIIIIIIIIIIIIIHIIIIIIIIIIIIIIIIIIIIIIIIIIIIIIIIIIIIHIIIIIIIIIIIIIIIIIIIIIIIIIIIIIIIIIIIIIDDDDD
@HISEQ:969:HM2KJBCX2:2:1101:20179:84374 2:N:0:ACTATGCA
GACCGTCAATACCCCAACTATCCCTATTAATCATTACGTCAATCCTAGAAACCAACAAAATAGGATCGAACGTCCTATTTCATTATTCCATGCTAATGTATTCAAGCGTTAGCCTGCTTTAAACACTCTAATTTTTTCAAAGTAACAGTCCTGTTTCCCTGCAACACCAAATTAATGGCATTACAGTTCTTCAGAAAGGAGGAACCAGCAAAGCCAGTGCATACCAGTGGCACGACCAACCTGCTGATCCCGAAATTCAACTACGAGCTTTTTAACTGCAACAACTTTAATATACGCTATTGGAGCTGGAATTACCGCGGCTGCTGGCACCAGACTTGCCCTCCAA
+
DCDDDIIHIIIIHHIIIIIIIIIIIIIIIIIIHIIIIIIIIIIIIIIIIIIIIIIIIIIIIIHIIIIHHHHHIIIGIIIIIIIIIIIIHIIHIIHHIIIIIHHHHIIIIIHHIIIIIIIIIIIIIIIIIIIIIIIIIIIIIIIIIIIIIHHIIIIIIIHHHIIIIIIIIHIIIIIIIIIIIIIHIIIIIIHIIIIIIIIIIIIHHIHIIIIIIIIIIIIIIIIIIIIIIIIIIIIGIIIIIIIHHIIIIIIIGIIIIIIIHHIIIIIIIIIIIIIIIIIIIIIIIIIHIIIIIIIIIIIIIIIIIIIIIIIIIIIIIIIIIIIIIIIIIIIIIIIIIIIIIDDDDD
@HISEQ:969:HM2KJBCX2:2:1101:14819:85037 2:N:0:ACTATGCA
GACCGTCAATACCCCAACTATCCCTATTAATCATTACGGCGGTCCTAGAAACCAACAAAATAGGACCGCACGTCCTATTCTATTATTCCATGCTAACGTATTCGAGCAAAGGCCTGCTTTGAACACTCTAATTTTTTCAAAGTAAAAGTCCTGGTCCCCAACACACCCAGTGAAGGGCATGCGGTTCTCCAGAAGAGAAGGCCCGGCCGGACAAGTGCACGCGGTGAGGCGGACCTGCCAGCCAGGCCAAAGGTTCAACTACGAGCTTTTTAACTGCAACAACTTTAATATACGCTATTGGAGCTGGAATTACCGCGGCTGCTGGCACCAGACTTGCCCTCCAA
+
DDCDDIIEHHIIIIIIIIIIIHIIIIIIIIIIIIIIIHHIIIIIIIIIIIIHIIIIHIIIIIIHIIIIIIDHEEHHHGIIIIIIHHIIIIHIHIIIIIIIICIIIIIIIIIIIIIIIIIHIIIIIHIIIIIIIIIIIIIIIIIIIGIIIIIIIHIIIIIIIIIIIIIIHIIIIIIIIIIIIIIIIIIIIIIIIIIIIIIIIIIIIIHIIIIIIHIIIIIIIIIIIIIIIIIIIGIIIIIIIHEIIIHHHHIIIIIIIIIIIIIIIIIIIIIIHIIIIIIIIIIIIIIIIIIIIIIIIIIIIIIIIIIIIIIIIIIIIIIIIIIIIIIIIIIIIIIIIIIDDDDD
@HISEQ:969:HM2KJBCX2:2:1101:11355:85079 2:N:0:ACTATGCA
GACCGTCAATACCCCAACTATCCCTATTAATCATTACGTCGATCCTAGAAACCAACAAAATAGAATCAAACGTCCTATTTCATTATTCCATGCTAATGTATTCAAGCGTAAGCCTGCTTTAAACACTCTAATTTTTTCAAAGTAACAGTCCTGATTCCCCACGACACCAAATTAATGACATCGCGGTTCTTCAGAAGGTAGGAACCGATAATGCCAGTGCGTACCGAGGCACGACCAACAATTCGATCCCGAAATTCAACTACGAGCTTTTTAACTGCAACAACTTTAATATACGCTATTGGAGCTGGAATTACCGCGGCTGCTGGCACCAGACTTGCCCTCCAA
+
DDDDDHHIIIIIIIIIIIIIIIIIIIIGIHIIIIIIIIIIIIIIIIIHHIIIIIIIIGIIIIIIHIIIIIIIIIIIIIIIIIIIIIIIIIIIGIFHIIIIIHHIIIIIIHIIIIIIIHIIIIIIIIIIIIIIHIHHHHIIIHIIIIIIIIIIIHHGIIIIIIIIHIIIIIIIIIIIIIIHIIIIIIIIIIIIIIIIIIIIIIIIIHIIIIHIIIIIIIIIIIIIIIIIIIIIIIIIIIIIIHHEIIIIIIIIIIIIIIIHIIHIIIIIIIIIIIIIIIIIIIHHIHHIIIIIIIIIIIIIIIIIIIIIIIIIIIIIIIIIIIIIIIIIIIIIIIIIIIIIDDDDD
@HISEQ:969:HM2KJBCX2:2:1101:3404:85517 2:N:0:ACTATGCT
GACCGTCAATACCCCAACTATCCCTATTAATCATTACGTCGATCCTCGAAACCAACAAAATAGAATCAAACGTCCTATTTCGTTATTCCATGCTAATGTATTCAAGCGTGAGCCTGCTTTAAACACTCTAATTTTTTCAAAGTAACAGTCCTGATTCCCCATGACACCAAATTAATGACATCATGGTTCGTCAGAAGGTAGGAATCAATAATACCAGTACGTACAATAGCACGACCAATAAATTGATCCCGAAATTCAACTACGAGCTTTTTAACTGCAACAACTTTAATATACGCTATTGGAGCTGGAATTACCGCGGCTGCTGGCACCAGACTTGCCCTCCAA
+
<<<D00<0<1<C@F10<C1<CG1<@1F?@HC@<CEGC@CCC/1<0<10<1CC<<CGC111<G<<FG@FHI101<00DGHHDDHIFFEHGCFH?FH@HHHHHHEECGEHGFHH8E?DHFHHGFCHEHFF?<EDDHF@CFHHEAHHHHHEHH?HHCFFCG1GC@@EHHHGHHFC/HFGEHHDFC@F<GCHHCHHIHGFC00EGHCCCEGHFHHHGEEEFGHIIHHIHEGEHE<?GHEGFHHHFGFCCEFEDHHEHF1@HEECHHECEFGGHHC@HHIHCEFH@HG<F@CHHEG<<F1E<1HGD1EG?CF1FD</</HHHG1HCIIHGH?G@EHEFHC@C/FGD?D0@
@HISEQ:969:HM2KJBCX2:2:1101:16843:85601 2:N:0:ACTATGCA
GACCGTCAATACCCCAACTATCCCTATTAATCATTACGGTGGTCCTAGAAACCAACAAAATAGAACCACAACGTCCTATTCTATTATTCCATGCTAATCTATTCAAGCAATAGCCCGCTTTAAACACTCTAATTTTTTCAAGGTAATGGTCCTGGCTCCCCAACACACCCAATTAAGGACATACTGGTTCACCAGAAGGAAGACCCGACAACAGGACAGTACTCGCCAAAGACGGACCGCCCGGCCAAGTCTAAAATTCAACTACGAGCTTTTTAACTGCAACAACTTTAATATACGCTATTGGAGCTGGAATTACCGCGGCTGCTGGCACCAGACTTGCCCTCCAA
+
DDDDDHIHIIIIHIIIIIIIIIIIIIIIIIIIIHIIIIIHHIIHIIIIIHIIIIIIIIIHIIGHHIIIIIIIIHHIIIIHHIIIIHHHHIIGHHHIIHHHHHHIIIIIIIIIIIIIIIIIIIIHIIIHHHHHIIIIIIIIIIIIIIIIIIIIIHIIIIIIIIIIIIIIIIIIIIIIIIIIIHIIIIIIIIIHIIIIIIIIIIIIIIIIIIIIIIIIIIIIIIIIIIIIIHIHIIIIIIIIIIIIIHIIIIIIIIIIIIIIIIIIIIHIIIIIIIIHIIIIIIIIIIIIIIIHIIHIIIIIHHIIIIIIIIIIIIIIIIIIIIIIIIIIIIIIIIIIIIIIIIDDDDD
@HISEQ:969:HM2KJBCX2:2:1101:12712:85756 2:N:0:ACTATGCA
GACCGTCAATACCCCAACTATCCCTATTAATCATTACGTCGATCCTAAAAACCAACAAAATAGGGTCAAACGTCCTATTTCATTATTCCATGCTAATGTATTCAAGCGTGTGCCTGCTTTAAACACTCTAATTTTTTCAAAGTAACAGTCCTGATTCCCCATGACACCAAATTAATGACATCACAGTTCGTCAGAAGGTAGAAATCAATAATACCAGTGCATACCGGAGGCACGACCAATATATTGATCCCGAAATTCAACTACGAGCTTTTTAACTGCAACAACTTTAATATACGCTATTGGAGCTGGAATTACCGCGGCTGCTGGCACCAGACTTGCCCTCCAA
+
ADDDDIIIIIHHHIIIIIIIIIIGIIIHIIIIHHHHIIIIHIIIHIIHIIIIIIHIIHHIIIIIIHIIIHIIIIIIIHIIIFHIHIIIIIIIIIHHIIHIIHHIIIIIIIIHIIHIIIIIIIIIIIIIIHIIIHGHIIIIIIIHIIIFHIIIIIIIIIHIIIIIIIIIIIIIIIHGIIIIIIIIIIHIIIIIIIIIIIIIIIIIIIIIIIIIIIIIIIIIIIIIIIIIIHIIIIIIHHIIIIHIHIIIIIIIIIIHIIIIIIIIIIIIIIIIIIIIIIIIIIIIIIIIIIIIIIIIIIHHHIIIIIIIIIIIIIIIIIIIIIIIIIIIIIIIIIIIIIIIIDDDDD
@HISEQ:969:HM2KJBCX2:2:1101:16659:86203 2:N:0:ACTATGCA
GACCGTCAATACCCCAACTATCCCTATTAATCATTACGTCAATCCTAGAAACCAACAAAATAGGATCAAACGTCCTATTTCATTATTCCATGCTAATGTATTCAAGCGTTAGCCTGCTTTAAACACTCTAATTTTTTCAAAGTAACAGTCCTGTTTCCCTGCAACACCAAATTAATGACATTACAGTTCTTCAAGAAGGAGGAACCAGTAAAGCCAGTACATACCAGAGGCACGACCAACTTACTAATCCCGAAATTCAACTACGAGCTTTTTAACTGCAACAACTTTAATATACGCTATTGGAGCTGGAATTACCGCGGCTGCTGGCACCAGACTTGCCCTCCA
+
ADDDDIIIIIIIIIIIIIIIIIIIIIIIIGIIIIIIIIIIIIIIIIIIIIIIIIIIIIIIIIIIIIIIIIIIHIIIIIHHHIIHIIIIHIIHHIIIIIIIIIHHHIIIIIHHHIIIIIIIIIIIIIIIIIHIHGIIIIIHIIIIIIIIIIIIIIIIIIIIHHHIIIIHIIIIHIIIIHIIIIIIIIIIIIIIIIHIIIIIIHIIIIIIHIIHIIHIIIIIIIIIHHIIIIIIHHIIIIHIHIHFIIIIIIIIIHIHHIHIHHEIIHIIIIIIIIIIIIIIIIIIIIIIIIIIIIIHIIIIHIIIIIIIIIIIIIIIIIIIIIIIIIIIIIIIIIIIIIIIDDDDD
@HISEQ:969:HM2KJBCX2:2:1101:9400:86697 2:N:0:ACTATGCA
GACCGTCAATACCCCAACTATCCCTATTAATCATTACGTCAATCCTAGAAACCAACAAAATAGGATCGAACGTCCTATTTCATTATTCCATGCTAATGTATTCAAGCGTTAGCCTGCTTTAAACACTCTAATTTTTTCAAAGTAACAGTCCTGTTTCCCTGCAACACCAAATTAATGACATTACAGTTCTTCAGAAAGGAGGAATCAGCGAAGCCAGTACATACCAAAGGCACGACCAACCTGCTAACCCCGAAATTCAACTACGAGCTTTTTAACTGCAACAACTTTAATATACGCTATTGGAGCTGGAATTACCGCGGCTGCTGGCACCAGACTTGCCCTCCAA
+
DDDDDIIHIIIIIIIIIIIIIIIIIIIIIIIIIIIIIIIIIIIIIIIIIIIIIIIIIIIIIIHIIIIIHIIIHIIIHIIIIIIIIIIIIIIIIIIIIIIIHHHHHIIIIIIHGIIGIIIHIHHIHIIIIIIIIIIIHHHIIIIIIIIIIIIIIIIIIIIIIIIIIIIIIIIHIIIIIIIIIIIIIIIIHIIIIIIIIIIIIIIIIIIIIIIIIIIIIIIIIIIIIIIIIIIIIIIHIIIIIIIIHIIIIIIIIIIIIIIIIIIIIIIIIIIIIIIIIIIIIIIIIIIIIIIIIIIIIIIIIIIIIIIIIIIIIIIIIIIIIIIIIIIIIIIIIIIIIIIIIDDDDD
@HISEQ:969:HM2KJBCX2:2:1101:19588:86271 2:N:0:ACTATGCA
GACCGTCAATACCCCAACTATCCCTATTAATCATTACGTCAATCCTAGAAACCAACAAAATAGGATCGAACGTCCTATTTCATTATTCCATGCTAATGTATTCAAGCGTTAGCCTGCTTTAAACACTCTAATTTTTTCAAAGTAACAGTCCTGTTTCCCTGCAACACCAAATTAATGGCATTACAGTTCTTCAGAAAGGAGGAATCAGCGAAGCCAGTGCATACCAGTGGCACGACCAACCTGCTGACCCCGAAATTCAACTACGAGCTTTTTAACTGCAACAACTTTAATATACGCTATTGGAGCTGGAATTACCGCGGCTGCTGGCACCAGACTTGCCCTCCAA
+
DDDDDICGHHIHIIIIIHIIIIIIIIIIIIIIIIIIIIIIIIIGHIHIIIIIIHIIIIIIIHHHIIIIIHEHHH@GHHIIGGGHIIHHHEHFIHIIIHIIHHHHHIHIIIIIIIHHIIIIIIIIIIIIIIIIIIIIIIIHIIIHHIIHHIIHHHHHIIIIIIIIIIHHGHIHHHIIHHIHHIIIIIIIIIHIIHIIIIIHHIIIIIIIIIIHIIIIIIIIIHIIIIIIHIIIIIIIIIIIIHIHGIHIIIIHIIIIIIIIIIIIIIIIIIIIIIIIIIIIHIIIIHHIIHIIHIHHIIIIIIIIIIIIIIIIIIIIHIIIIIIIIIIIIIIIIIIIIIIGIDDDDD
@HISEQ:969:HM2KJBCX2:2:1101:17194:86939 2:N:0:ACTATGCA
GACCGTCAATACCCCAACTATCCCTATTAATCATTACGTTGATCCTAGAAACCAACAAAATAGAATCGAACGTCCTATTTCATTATTCCATGCTAATGTATTCAAGCGCGTGCCTGCTTTAAACACTCTAATTTTTTCAAAGTAACAGTCCTGACTCCCCACAACATCAAATTAATGACATCATGATTCATCAGAAGGGAGAAATCAATGACATTAGTACGTACCGAAGGCACGACCGACGTATTGATCCCGAAATTCAACTACGAGCTTTTTAACTGCAACAACTTTAATATACGCTATTGGAGCTGGAATTACCGCGGCTGCTGGCACCAGACTTGCCCTCCAA
+
DDCDDHIGGHIIIIIIIHHIIIIIIIIIIIIIIIIIIIIIIIIIIIIIIIIIIIIIIIIIIIHIIFIHIIIIHHHIIIIFIIIIIHHHFHIIIIHIIIIIIHGIIHIGIIIIIIIIIIIIIIIHHIIIIIIIIIIIHIGIIIHIIIIHIIIIIIIIHIIIIIIIHHHHGIIIIIIIIHIIGIIIIIHIHHIIIIIIIIIIIIIIIIIIIIIIIIIIIIIIIIIIIIIIIIIIIIIIIIIIIIIIIIIIIIHIIIIIIIIIIIIIHIIIIIIIHIIIIIIIIIIIIIIIIIIIIIIIIIIHIIIIIIIIIIIIIIIIIIIIIIIIIIIIIIIIIIIIIIIIIDDDDD
@HISEQ:969:HM2KJBCX2:2:1101:8043:86810 2:N:0:ACTATGCA
GACCGTCAATACCCCAACTATCCCTATTAATCATTACGTCAATCCTAGAAACCAACAAAATAGGATCAACGTCCTATTTCATTATTCCATGCTAATGTATTCAAGCGCGAGCCTGCTTTAAACACTCTAATTTTTTCAAAATAACAGTCCTGATTCCCCGCCACACCAAATTAATGACATGATGGTTCGTCAGAAGGTAGGAATCAGTAACACCAGTACGTACCGAAGGCACGACCAACGTACTAATCCCGAAATTCAACTACGAGCTTTTTAACTGCAACAACTTTAATATACGCTATTGGAGCTGGAATTACCGCGGCTGCTGGCACCAGACTTGCCCTCCAA
+
DDDDDIIGGHHIIIIIIIIIIIIIIIIIIIIIGIIIIIIIIIIIIIIIIIIIIIIIIHEHIIIHIIIIHIIHHIIIIIIIIIIIIIIHIIIIIIIIIIHHGHHIHIIIIIHHFHHIIIIIGHIIIIIHHIHIIHHHGHIIIHHHHIHHIIIHHIHIIIHHHIIIIIIIIIIIHIIIIIHIIIIIIIIIIIIIIIIIIIIIIIIIIIIIIIIIIIIIIIIIIIHIIGIIIIIIIHHHHIIIIIIIIIIIIIIIIIHHHIHHHHIIHHIIIIIIIIIIIIIIIIIIIIIIIIIIHIIIIIHIIIIIIIIIIIIIIIHIIIIIIIHIIIIIHIIIIIIIIIIIDDDDD
@HISEQ:969:HM2KJBCX2:2:1101:5456:87207 2:N:0:ACTATGCA
GACCGTCAATACCCCAACTATCCCTATTAATCATTACATCGATCCTAGAAACCAACAAAATAGAATCGGATGTCCTATTTCATTATTCCATGCTAATGTAATCAAGCGTGAGCCTGCTTTAAACACTCTAATTTTTTCAAGGTAACAGTCCTAATTCCCCGTGACACCAAATTAATGGCATTACGGTTCTTTAGAAGGTGAGAAATCAATAATATCAGTACATACCAACGGCATGACCGAAACATTGATCCCGAAATTCAACTACGAGCTTTTTAACTGCAACAACTTTAATATACGCTATTGGAGCTGGAATTACCGCGGCTGCTGGCACCAGACTTGCC
+
D@DDDHHGHHHHH@HHHFHHII@11EGCFHIHHIH?C@1GHFHHEHHEHHIIHHECH?GHHIEHHHHHGDHCEGFEHH@HHHHFGEGHEHIIIHFEHHEC@@@CGAHFH0@DF?HHHHHFHHEGBEFFFEHHHHFEHFAEHHGIHHHEHFGHHIIIHGIIHIIHIHEIIIIIIIIHHHGIHHHHHEHEHHFIIHIIHHHHHIHHEHIIIIHIIHGFAHHHEHIIIFHGIIIHIIHHIHHDHGCFEHEECDCGCGHHHIIHGGEHIHGIHFCIHIHFHHHIIIIHHIIIIIHHIHDHIHHIHHIHEIIIIHHIHHIGIGIHIIIIIIHIIIIHIHFIDDDD<
@HISEQ:969:HM2KJBCX2:2:1101:18810:87485 2:N:0:ACTATGCA
GACCGTCAATACCCAACTATCCCTATTAATCATTACGTCAATCCTAGAAACCAACAAAATAGGATCGAACGTCCTATTTCATTATTCCATGCTAATGTATTCAAGCGTTAGCCTGCTTTAAACACTCTAATTTTTTCAAAGTAACAGTCCTGTTTCCCTGCAACACCAAATTAATGGCATTACAGTTCTTCAGAAAGGAGGAATCAGCGAAGCCAGTGCATACCAGTGGCACGACCAACCTGCTGACCCCGAAATTCAACTACGAGCTTTTTAACTGCAACAACTTTAATATACGCTATTGGAGCTGGAATTACCGCGGCTGCTGGCACCAGACTTGCCCTCCAA
+
DDDDDHGIIIIIIIIIIEHHIIIIIIIIHIHHIIIIIIIHIIIIIIEHIIIIIHIIHIIIIFCEHHHIIIHIIIIIIIIHIIHIIIIIIIHHIIIIIIIHHHHHHHFEHHEEHIIHIHIIIIHIIIHHHFHHIIHFIIIGIIIIHIIIIIIIIHIIIIHHHIHIHHHHHCHGHIGHIHHIIIIIHIIIHIIHIIIIIIIIHIHHIIIHIIIIIIIIHIHIIIIIIIIHIIIIIIIIIIHIEHHHIIIHHHFHIIHHHFHIIIIIIIIIIIIHHIIIIIIIIIIIHIIIIIIIIIIIIIIIIIIIIIIIIIIIIIIIIIIIIIIIIIIIIIHHIIIIIIIIDDDDD
@HISEQ:969:HM2KJBCX2:2:1101:17857:87803 2:N:0:ACTATGCA
GACCGTCAATACCCCAACTATCCCTATTAATCATTACGGTGATCCTAGAAACCAACAAAATAGAACCATGCCGTCCTATTTTATTATTCCATGCTAATCTATTCAAGCACAAGCCTGCTTTAAGCACTCTAATTTTTTCAAGGTAATAGCTCTGCTTCCCCAACGCACTAACTTAATAGCATGCTGGTTATTCAGAAGGTAGGAATTCATCAAGCCAGTGCGGACAGTGAAGCCCGACCAACCGACAAACTCCGAAATTCAACTACGAGCTTTTTAACTGCAACAACTTTAATATACGCTATTGGAGCTGGAATTACCGCGGCTGCTGGCACCAGACTTGCCCTCCAA
+
DDDDDIGIIIIIIIIIIIHIIHHIIIIIIIIIIIIIIIIIIIIIIIIIEHIIHIIIIHIIIIIIIIGHHIIHHHIIIIIIIIIIIIIHEHIIIIIIIIIIIHIIIIIIIIIIIHIIIIIIIIHGHIIIHIIIHFIIIHIIIIHHHIIIIHIIIIIIIIIIHHIIIIIHHHHHHIIIIIIIIIIIIIIIIIIIIIIIHHIIIIHIHIIIIIIIIIIIIIIIIIIIIIIIIIIIIIIHHIIIIIIIIHHHHHHHIIIIIHIIIIIHEGIIIIIIIIIIIIIIIIIHIHIIIIIIIIIHIIIIIIIIIIIIIIIIIIIIIIIIIIIIIIIIIIIIIIHIIIIIIIIDDDDD
@HISEQ:969:HM2KJBCX2:2:1101:4388:88174 2:N:0:ACTATGCA
GACCGTCAATACCCCAACTATCCCTATTAATCATTACGTCAATCCTAGAAACCAACAAAATAGGATCGAACGTCCTATTTCATTATTCCATGCTAATGTATTCAAGCGTTAGCCTGCTTTAAACACTCTAATTTTTTCAAAGTAACAGTCCTGTTTCCCTGCAACACCAAATTAATGGCATTACAGTTCTTCAGAAAGGAGGAATCAGCGAAGCCAGTTCATACCAGTGGCACGACCAACCTGCTGACCCCGAAATTCAACTACGAGCTTTTTAACTGCAACAACTTTAATATACGCTATTGGAGCTGGAATTACCGCGGCTGCTGGCACCAGACTTGCCCTCCAA
+
DDDDDIIHIIIIHIIIIIIIIIIIIIIIIIIIIIIIIGIIIIIIIIIIHIIIIIIIIIIHIHHIIIIHHIIIIIIIIIHIIIIHIIIIIIIIIHHIIIHIIIIIIHIIIIHIIIIIIIIIIIIIIIIIIIIIIIHIHIIIHIIIIIIIIIIIIIHIIHIIIIIIIIIIIIIHIIHIIIIIIIIIIIIIIIIIIIIIIIIIIIIIIIIIIIIIIIIIIIIIIIIIIIIIIIIIIIIIIIIIIIIHGIIIIIIIIIIIIIIIIIIIIIIIIIIIIIIIIIIIIIIIIIIIIIIIIIIIIIIIIIIIIIIIIIIIIIIIIIIIIIIIIIIIIIIIIIIIIIIIIDDDDD
@HISEQ:969:HM2KJBCX2:2:1101:4611:88144 2:N:0:ACTATGCA
GACCGTCAATACCCCAACTATCCCTATTAATCATTACGTCGATCCTAGAAACCAACAAAATAGAATCAAACGTCCTATTTCATTATTCCATGCTAATGTATTCAAGCGCGAGCTTGCTTTAAACACTCTAATTTTTTCAAAGTAACAGTCCTGATTTCCCGCGACACCAAATTAATGACATCGTGGTTCGTCAGAAGGGAGAAACCAATAATGCTAGTACGTACAAAGTACGACCGACATATTAGTCCCGAAATTCAACTACGAGCTTTTTAACTGCAACAACTTTAATATACGCTATTGGAGCTGGAATTACCGCGGCTGCTGGCTCCAGACTTGCCCTCCAA
+
DDDDDHIIIIIIIIIIIIIIIIIIIIIIIIIIIIIIIIIIIGIIIIIIIIIIHIIIHIIIIIIIIIIIHIIIIIIIIIIIIIHIIIIIHIIIIIIIHIIIIIIIIIIIIIIIIIIIIIIIIGHIIIIIIIIIIIIIHIIIIIIIIIIIHIIIIIIIIIIIIHIIIIIIIIIIIIIIIIIIIIIIIIIIHIIIIIIIIIIIIIIIIIIIIIIIIIIIIIIIIIIIIIIIIIIIIIIIIIIIHIIIIIIIIIIIIIIIIIIIIIIIIIIIIIIIIIIIIHIIIIIIIHIIIIIIIIIIIIIIIIIIIIIIIIIIIIIIIIIIIIIIIIIIIIIIIIIIHIIDDDDD
@HISEQ:969:HM2KJBCX2:2:1101:3556:88608 2:N:0:ACTATGCA
GACCGTCAATACCCCAACTATCCCTATTAATCATTACATCGATCCTAGAAACCAACAAAATAGAATCAAAACGTCCTATTTCATTATTCCATGCTAATGTATTCAAGCGTAAGCCTGCTTTAAACACTCTAATTTTTTCAAAGTAACAGTCCTGATTCCCCATGACACCAAATTAATGACATCATGGTTCGTCAGAAGGGAGAAATCAATAAGCTAGTACGTACCAAAGGCACGACCAACATATTGATCCCGAAATTCAACTACGAGCTTTTTAACTGCAACAACTTTAATATACGCTATTGGAGCTGGAATTACCGCGGCTGCTGGCACCAGACTTGCCCTCCAA
+
DDDDAHHEHHHIIHIIIIIHIIIIIIIIIIHIIIIIIIIIIIIHHHHIIIIIEHHIIIIIIHIHIIIIIIIIGHEHHIIHHHHIIIIIIIIHIHHHHHIHIHHHIIIHHIIIHIHHIHHHIIHIIIIIIIIIEHHIHIIIIIIIIIHIIIIIIIHEFIHHIHHFHHIIIIIIHHIHIIIIIHHHHHIIIIHGIIIIHIIHIIIIIIIIIIIIHIIHHIIHIIIIIIIIIIHHIIIIIIIIIIIHDHHIHHHHIIIIIIIIIIIIIIIIIIIIIHEIIIIIIIIIIHHIIIIIIIHIIIIIIHIIIIIIIIIIIIIIIIIIIIIIIIIIIIIIIIIIHIIIIDDCDD
@HISEQ:969:HM2KJBCX2:2:1101:19442:87712 2:N:0:ACTATGCA
GACCGTCAATACCCCAACTATCCCTATTAATCATTACGGCGGTCCTAGAAACCAACAAAATAGAACCGCACGTCCTATTCTATTATTCCATGCTGTAATATTCGAGCAAAGGCCTGCTTTGAACACTCTAATTTTTTCAAAGTAAAAGTCCTGGTCCCCAACACACCCAGTGAAGGGCATGCGGTTCTCCAGAAGAAAAGGCCCGGCCGGACAAGTGCACGCGGTGAGGCGGACCTGCCAGCCAGGCCAAAGGTTCAACTACGAGCTTTTTAACTGCAACAACTTTAATATACGCTATTGGAGCTGGAATTACCGCGGCTGCTGGCACCAGACTTGCCCTCCAA
+
DDDDDIHIIIIIIIIIIIIIIIIIIIIIIIIIIHIIIIIIIIIIHHIIIIIIIIIIHIIIIHHIIIIGIIIHIIIIIIIIIHIIIIIIIIIHIFIHIHHIHIIHIIIHIIIHIHIIIIIIHIIIIIIIIIIIIIIIIIIIIIIIIIIIHIIIIIIIIIHIIIHHGIIIHIIIIIIIIIIIHIIIIHHHIIIHIIIIIIIIIIIIIIIIIIIIIIIIIIIIIIIIIIIIIIIIIIIIIIIIIIHIHHFHIIIIIIHIIIIIIIIIIIIIIIIIIIIIIIIIIIIIIIIIIIIIIIIIIIIIIIIIIIIIIIIIIIIIIIIIIIIIIIIIIIIIIIIIIIIDDDDD
@HISEQ:969:HM2KJBCX2:2:1101:20655:88804 2:N:0:ACTATGCA
GACCGTCAATACCCAACTATCCCTATTAATCATTACGGTGATCCTAGAAACCAACAAAATAGAATCATGCCGTCCTATTTTATTATTCCATGCTAATGTATTCAAGCAAAATGCCTGCTTTAAACACTCTAATTTTTTCAAAGTAAAGGTCCTGGTTCCCCGCGACACCCAATTAAGGGCATCGCGGTTCTCCAGAAGGTGAGAAATTGACTACACCAGTTCATGCCCCTTAAGGCACGACCGATGTGTCAATCCCGAAATTCAACTACGAGCTTTTTAACTGCAACAACTTTAATATACGCTATTGGAGCTGGAATTACCGCGGCTGCTGGCACCAGACTTGCCCTCCAA
+
?BDBDHIHIIHIHHIIIHIIHHIIHIIHHIIIIHHICEHHEHHHIEHIIIIIIIIHHIHHICEHIGHHCEHHEDHHHHHHHHIIHHIGHIIFHIIIHFHIIBFHHHGHGEHHHHEHHHHIIIIEEHCHFHHFGHIHGIHEHHEGHHIHIHHGHHHFHGFHHIAG?GGCHHIIHHHGHD@EHHHHEEHFHHHHHG@HHIHHHGHEIIIHHHEHIIIG=IHIIHHHHHEFHHIIIGHHHEC<C0IIIHHHHHIIIHDHGIHHHHHIIIIIHHIHIIHHIIHHHHEHHHHFFHHHIHIIHEHIHHHIIIIHHIIGIHIHIIEDHIIHIIHIIIIIHHIIIHHEIIIIIIDDDDD
@HISEQ:969:HM2KJBCX2:2:1101:6717:89013 2:N:0:ACTATGCA
GACCGTCAATACCCCAACTATCCCTATTAATCATTACGTCAATCCTAGAAACCAACAAAATAGGTTCGAACGTCCTATTTCATTATTCCATGCTAATGTATTCAGGCGCTAGCCTGCTTTAAACACTCTAATTTTTTCAAAGTAACAGTCCTGTTTCCCCGCAACACCAAATTAATGGCATTACGGTTCTACAAGAAGGAGGAGTCAGCGAGCCAGTGCATACCATTGGCACGACCGACATGCTAACCCCGAAATTCAACTACGAGCTTTTTAACTGCAACAACTTTAATATACGCTATTGGAGCTGGAATTACCGCGGCTGCTGGCACCAGACATGCCCTCCAA
+
DDDDDIIHIIIIIIIIIHIHIHIGHIIIIIIIIIIIIHIIIGIHHIHHIGIGHEHIIIIHHHHHHHIIIIIIHIHIIIIHHHHIIIHIIIIIHIIIIIHHHHHHIIIIIIIIIIIIHIIHIIHIIHIHIIIIIHHIIIIIIIIIHIIHHIIIHHIIIHIIIHIHIHIIIHHHIIIIIIIIIIIIIIIIHIIIIIIIIIIIIIIIHIIIIIIIIIIHIIIIIIIIIHIIIIHHIIIIIHIIIIHHHIIIHIIIHIIIIIIIIIIIIIIIIHIIIHIIIIHIIIIIHIIIIIIHIIIIIIIHIIIIIIIIIIIIIIIHIIIIIIIIIIIIIIIIIHIHIIIIDDDCD
@HISEQ:969:HM2KJBCX2:2:1101:6903:88234 2:N:0:ACTATGCA
GACCGTCAATACCCCAACTATCCCTATTAATCATTACGTCAATCCTAGAAACCAACAAAATAGAATCAAACGTCCTATTTCATTATTCCATGCTAATGTATTCAAGCGTGAGCCTGCTTTAAACACTCTAATTTTTTCAAAGTAACAGTCCTGATTCCCCACAACACCAAATAAATGACATCGTGGTTCGTCAGAAGGGAGAAACCAACAATACCAGTACGTACCGAGGCACGACCGACATGATAGTCCCGAAATTCAACTACGAGCTTTTTAACTGCAGCAACTTTAATATACGCTATTGGAGCTGGAATTACCGCGGCTGCTGGCACCAGAC
+
DDDDDIIHHIIIIIIIIIIIIIIIIIIIIIIIIIIIIGIIIIIIIIIIIIIIIIIIIIHIIIHIIIIIGIIIIIHIIIIIIIIIIIIHIIIIIIIIIIIIIIIIHIIIIIIIIIIIIIIHIIIIIIIIIIIIIIIIIIIIIIIIIIHIIIIIHIIIIIIIIIIIIIIIIIIIIIIIIIIIIIIIIIIIIHIHIIIIIIIIIIIIIIIIIIIIIIIIIIIIIIIIIIIIIIIHDIIIIIIIIIIIIIIIIIIIIIIIIIIIIIIIIIIIIIIIIIIIIIIIIIIIIIIIIIIIIIIIIIHIIIIIIIIIIIIIIIIIIIIIIIIIIIIIIDDDDD
@HISEQ:969:HM2KJBCX2:2:1101:4323:89990 2:N:0:ACTATGCA
GACCGTCAATACCCCAACTATCCCTATTAATCATTACGGCGGTCCTAGAAACCAACAAAATAGAACCGCACGTCCTATTCTATTATTCCATGCTGTAATATTCGAGCAAAGGCCTGCTTTGAACACTCTAATTTTTTCAAAGTAAAAGTCCTGGTCCCCAACACACCCAGTGAAGGGCATGCGGTTCTCCAGAAGAAAAGGCCCGGCCGGACAAGTGCACGCGGTGAGGCGGACCTGCCAGCCAGGCCAAAGGTTCAACTACGAGCTTTTTAACTGCAACAACTTTAATATACGCTATTGGAGCTGGAATTACCGCGGCTGCTGGCACCAGACTTGCCCTCCAA
+
DDDDBHIIIIIGHIIIHIHHIIIIGHIIHIIIIIIIIHHIDHIHHIIHIIIEHIFHHIHIIIHHIIHDHDDCHHIIIIIIIIIIIIIHHIIGHHHIIIHHHDEFHHIIIIHHEHIIIIIIIHIHIIIIIIIIIIHIIHIIIIIHIHHHIIIIHHHHDHGGHHEIHIIIHIIHIIHIIIIIIIIIIIIIIIIIIIIIHHIIIHIGIIIIIIIIHIIIIIIIIIIIIII=IIIIIHIIIIIIIIIIIHGEIIHIIHIIIIIHIIIIIIIIIIIIIIIIIIIHIIIIIIHIIIIIIIIIIIIIIIIIIIIIIIIIIHIIIIIIIIIIIIIIIIIIIIIIIIIDDDDD
@HISEQ:969:HM2KJBCX2:2:1101:1867:90128 2:N:0:ACTATGCA
GACCGTCAATACCCCAACTATCCCTATTATCATTACGGCGGTCCTAGAAACCAACAAAATAGAACCGCACGTCCTATTCTATTATTCCATGCTGTAATATTCGAGCAAAGGCCTGCTTTGAACACTCTAATTTTTTCAAAGTAAAAGTCCTGGTCCCCAACACACCCAGTGAAGGGCATGCGGTTCTCCAGAAGAAAAGGCCCGGCCGGACAAGTGCACGCGGTGAGGCGGACCTGCCAGCCAGGCCAAAGGTTCAACTACGAGCTTTTTAACTGCAACAACTTTAATATACGCTATTGGAGCTGGAATTACCGCGGCTGCTGGCACCAGACTTGCCCTCCAA
+
DDDDDIIHIIIIIIIIIIIIIHIIIIIIIIIIIIIIIIIIIIIIHIIIIIHHIIHHIHIIIIHHIIIIIIHIGHHEHHIIGIIIIGHIHHIIIIIIIIIHHHIIIIIIIIIIIIIIIIIIIIIIIIIIIIIIIIIIIIIIIIHIIIIIIIIIIIIIIIIIHFHHIIIIIIIIIIIIIIHIIIIIIIIIIIIIIIHIIIIIIHIIIHIIIIIIIIIIIHIIIIIIIIIIIIIIIHIHIIIIIHIIIIIIIIIIIIIIIIIIIIIIIIIHIIIIIIIIIIIIIHHHIIIIIIIIIIIIIIIIIIIIIIIIIIIIIIIIIIIIIIIIIIIIIIIIIIIIIIDDDDD
@HISEQ:969:HM2KJBCX2:2:1101:18214:90219 2:N:0:ACTATGCA
GACCGTCAATACCCCAACTATCCCTATTAATCATTACGTCAATCCTAGAAACCAACAAAATAGGATCGAACGTCCTATTTCATTATTCCATGCTAATGTATTCAAGCGTTAGCTTGCTTTAAACACTCTAATTTTTTCAAAGTAACAGTCCAAATTCCCCGCAACACCAAATTAATGGCATTACGGATCATCAGGAAGGAGGAATCAGTAAGACCAGTACATACCAGAGGCATGACCAATCTACTAACCCCGAAATTCAACTACGAGCTTTTTAACTGCAACAACTTTAATATACGCTATTGGAGCTGGAATTACCGCGGCTGCTGGCACCAGACTTGCCCTCCAA
+
DDDDDIIHHIIIIIIIIIIIIIIIIIIIIIIIIIIIIIIIIIIHIIIIIIIIIIIIIHHIIIIHIIIHIIIHIIIHHIIIIIIIIIIIFHIHHIIGIIIIIHFIIIIHHHIIIIIIIIIIIIGIIIHIIIIIIIIIHIIIIIIIIIHIHIIHEHIIIIIIIHIIIIIIIIIIIIIIIIIIIIIIHIIIIHHHIIIIIIIIIIIIIIIIIIIIIIIIIIIIIIIHIIIIIIIIIIIIIIIIIIHHHIHIIIIIIIIIIIIIIIIIIIIIIIIIIIIIIIIIIIIIIIGIIIIIIIIIIIIIIIIIIIIIIIIIIIIIIIIIIIIIIIIIIIIIIIIIIIIIIDDDDD
@HISEQ:969:HM2KJBCX2:2:1101:16521:90283 2:N:0:ACTATGCA
GACCGTCAATACCCCAACTATCCCTATTAATCATTACGTCGATCCTAGAAACCAACAAAATAGAATCAAACGTCCTATTTCGTTATTCCATGCTAATGTATTCAAGCGTGAGCCTGCTTTAAACACTCTAATTTTTTCAAAGTAACAGTCCTGATTCCCCATGACACCAAATTAATGACATCATGGTTCGTCAGAAGGTAGGAATCAATAATACCAGTACGTACAATAGCACGACCAATAAATTGATCCCGAAATTCAACTACGAGCTTTTTAACTGCAACAACTTTAATATACGCTATTGGAGCTGGAATTACCGCGGCTGCTGGCACCAGACTTGCCCTCCAA
+
DDDDDIIIIIIIIIHIIIHHIIIIIIIIIIIIIIIIIIIIIIHIIIIHIIIIIIIIIIGHIIHHHIHHIGIFHHHIIIIIIHHIIIHIIHIIGHIIIIIHHHHHIHHIIIIIHHIIIHIIIIIIIIIIIHHIIIIIGCHHIIIIIIIIIIHHHIIIIIIIIIIHIIHIHIIHIIIIIIIHIIIIIIIIIIHIHIIIHIIIIIIIIIIIIIIIIIIIIIIHIIIIIIHIIIIHIHHIIIIIIIHFHIIIIIIIIIIIIIIIIHIIIIIIIIIIIIIIIIIIHIHHHIIIIIIIIIIIIIIIIIIIIIIIIIIIIIIIIIIIIIIIIIIIIIIIIIIIIIIIDDDDD
@HISEQ:969:HM2KJBCX2:2:1101:14360:90768 2:N:0:ACTATGCA
GACCGTCAATACCCCAACTATCCCTATTAATCATTACGTCAATCCTAGAAACCAACAAAATAGGATCGAACGTCCTATTTCATTATTCCATGCTAATGTATTCAAGCGTTAGCCTGCTTTAAACACTCTAATTTTTTCAAAGTAACAGTCCTGTTTCCCTGCAACACCAAATTAATGGCATTACAGTTCTTCAGAAAGGAGGAATCAGCGAAGCCAGTACATACCAGTGGCACGACCAACCTGCTGACCCCGAAATTCAACTACGAGCTTTTTAACTGCAACAACTTTAATATACGCTATTGGAGCTGGAATTACCGCGGCTGCTGGCACCAGACTTGCCCTCCAA
+
DDDACIIGHIIIIHIIIIIIIIIIIIIIGIIHIIIHIIIIIIHIIIIIIIIIIHFHHIIIIIHHHIIHIIHGFFHHIIHIGHHIIHIIGIHEHIIIIHHHHIIIIIIIIIHIIIIIIIIIIHHHIIIIIIIIHIIHHGIHHIHIIHHHHIIIIHIIIIIIIIIIHHIHIIIIIHHIIHIIHIIIIIHHHHHHHHIIIIIIIIIIIIIIIIIIIIIIIIIIIIIIIIIHHHHIIIIIIHHHHIHHHIIHIIHIIIIIIIIIIIIIIHIIIIIIIIHIIHFHIIIIIHIIIIHIIIIHIIIIIIIIIIIIIIIIIIIIIIIIIIIIHIIIHIIIIHIIIIIIIDDDDD
@HISEQ:969:HM2KJBCX2:2:1101:2389:91257 2:N:0:ACTATGCA
GACCGTCAATACCCCAACTATCCCTATTAATCATTACGTCGATCCTAGAAACCAACAAAATAGGATCAAACGTCCTATTTCATTATTCCATGCTAATGTATTCAAGCGTTAGCTTGCTTTAAACACTCTAATTTTTTCAAAGTAACAGTCCTGTTTCCCTGCAACACCAAATTAATGGCATTACAGTTCTTCAGAAAGGAGGAATCAGCGAAGCCAGTACATACCAGTGGCATGACCAACCTGCTGACCCCGAAATTCAACTACGAGCTTTTTAACTGCAACAACTTTAATATACGCTATTGGAGCTGGAATTACCGCGGCTGCTGGCACCAGACTTGCCCTCCAA
+
DCDDDIH0EHIHIIIIIIIIIIIIIIIIIIIIIIIIIIIIIIIIIIIIIIIIIIHIIIIIIHFHIHIIIIIIIHIIIIHIIIIIGIIIIHIIIIIIIIIIIIIIIIIIIIIIIIIIIIIIHIIHIHHIIIIIIIIIIIIIHIIIHIIIHIHHIIIIIIIIIIIIIIIIIIHHIIIIIIIIIIIIIIIIIIIIIIIIIIIIIIIIIIIIIIIIIIIIIIIIIIIIIIIIIIIIIIIIIIIIIIHHHIHIIIIIIIIIIIIIIIIIIIIIIIIIIIIIIIIHIIIIIIHIIIHIIIIIIIIIIIIIIIIIIIIIIIIIIHIIIIIIIIGIIIIIIIIIIIIIIDDDDD
@HISEQ:969:HM2KJBCX2:2:1101:9430:91578 2:N:0:ACTATGCA
GACCGTCAATACCCCAACTATCCCTATTAATCATTACGTCAATCCTAGAAACCAACAAAATAGGATCAAACGTCCTATTTCATTATTCCATGCTAATGTATTCAAGCGTTAGCCTGCTTTAAACACTCTAATTTTTTCAAAGTAACAGTCCTGTTTCCCTGCAACACCAAATTAATGACATTACAGTTCTTCAAGAAGGAGGAACCAGTAAAGCCAGTACATACCAGAGGCACGACCAACTTACTAATCCCGAAATTCAACTACGAGCTTTTTAACTGCAACAACTTTAATATACGCTATTGGAGCTGGAATTACCGCGGCTGCTGGCACCAGACTTGCCCTCCAA
+
DDDDDIIGHIIIIIIIIIIIIIIIIIIIIIIIIIIIIIIIIIIIIIIIIIIIFIIIIIIIIIHIIIIIIIIIIIIIIIIIIIIIIIIIIIIIHIIIIIIIHEIIIIIIIIIIIIIIIIHHIIIIIIIIIIIIIIIIIIIIIIIIIIIIIIIIIIIIHIIIIIIIIIIIIIIHIIIIIIIIIIIIIIIIIIHIIIIIIIIIIIIIIIHHIIIIIIIIIIIIIIIIIIIIIIIIIIIIIIHIIIIIIIIIIIIIIIIIIIIIIIHIIIIIIIIIIIIIIIIIIIIIIIIIIIIIIIIIIIHGHIIIIIIIIIIIIIIIIIIIIIIIIIIIIIIIIIIIIIIIIDDDDD
@HISEQ:969:HM2KJBCX2:2:1101:9613:91255 2:N:0:ACTATGCA
GACCGTCAATACCCCAACTATCCCTATTAATCATTACGTCGATCCTAGAAACCAACAAAATAGAATCAAACGTCCTATTTCATTATTCCATGCTAATGTATTCAAGCGTACGCCTGCTTTAAACACTCTAATTTTTTCAAAGTAACAGTCCTGATTCCCCACGACACCAAATTAATGACATCGCGGTTCTTCAGAAGGTAGGAACCAATAATGCCAGTACGTACCGAAGCACGACCAACAATTCGATCCCGAAATTCAACTACGAGCTTTTTAACTGCAACAACTTTAATATACGCTATTGGAGCTGGAATTACCGCGGCTGCTGGCACCAGACTTGCCCTCCAA
+
DDDDDHHIIIIIIIIIIIIIIIIIIIIIIIIIIIIIHIIIIHIIIIIIIIIIIIIIIIIIIIIIIIIIIGIGIIIIIIIIIIIIHIHHHIIIGIHIIIIIIGIIIIIIIIIIIIIIIIIIIIIIIIIIIIIIIIIIIIIIIIIIIIIIIIIIIIIIIIIIHIIIIIIIIIIIIIIHIIHIIHIIHIIIIIIIIIIHIIHIIHIIHHIIIIHIIIIIIIIIIIIIIIHHIIIIIIIIIIIIIGHGIIIIIIIIIIIIIHIIIIIIHHIIIIIHIIIIIIIIIIHIIIIIIIIIHIIIIIIIIIIIIIIIIIIIIIIIIIIIIIIIIIIIIHIIIIIIIIIIDDDDD
@HISEQ:969:HM2KJBCX2:2:1101:12287:91208 2:N:0:ACTATGCA
GACCGTCAATACCCCAACTATCCCTATTAATCATTACGTCGATCCTAGAAACCAACAAAATAGAATCAAACGTCCTATTTCATTATTCCATGCTAATGTATTCAAGCGTGAGCCTGCTTTAAACACTCTAATTTTTTCAAAGTAACAGTCCTGATTCCCCACAACACCAAATAAATGACATCATGGTTCGTCAGAAGGGAGAAACCAACAATGCCAGTACGTACCTAGGCACGACCGACATGATGGTCCCGAAATTCAACTACGAGCTTTTTAACTGCAGCAACTTTAATATACGCTATTGGAGCTGGAATTACCGCGGCTGCTGGCACCAGACTTGCCCTCCAA
+
DDDDDIIIIHIHHIHIIIIIIIIIIGIHIIHIIIIIIIIHIIIHHIIIIHIIIIIIIIIIIIHGIIIIIIIIHHHDHHHHIIIIIHIIIHHFHHIIIHHHIGIIIIHIIIIIIIIHIHIIIIIIIIIIHIIIIHIIIIHIIIIIIIIIIIIIIHIIHHIIIDHIIIIIGIIIIIIIHHHHFIIHIIIIHIHHIIIIIIIIIHIIHHIIIIIIIIIIIIIIIIHIIIIIIIIIIIIHIIIIIIHIIIIIIIIHHHIHIIIIIIIIIIIIIIHIIIIIIIIIIIIIIIIIIIIIIIIGIIHHIIIIIIIIIHIIIIIIIIIIIIIHHIGIIIIIIIIIIIIFADDCD
@HISEQ:969:HM2KJBCX2:2:1101:14028:90168 2:N:0:ACTATGCA
GACCGTCAATACCCCAACTATCCCTATTAATCATTACGTCAATCCTAGAAACCAACAAAATAGGATCGAACGTCCTATTTCATTATTCCATGCTAATGTATTCAAGCGTTAGCTTGCTTTAAACACTCTAATTTCTTCAAAGTAACAGTCCAAATTCCCCGCAACACCAAATTAATGGCATTACGGATCATCAGGAAGGAGGAATCAGTAAGACCGGTACATACCAGAGGCATGACCAATCTACTAACCCCGAAATTCAACTACGAGCTTTTTAACTGCAACAACTTTAATATACGCTATTGGAGCTGGAATTACCGCGGCTGCTGGCACCAGACTTGCCCTCCAA
+
@DDD@HIH@C11<11<C0DCCG11<DGHC?F1<GC@GG<GH0CF1C1<<<FEEEHHHHCHFEG<C1<E=HHHH100<1<FH?1<1<CF1FHH11DE1<1F@EECH4GHEF@HEH@11G@<:1B<11HGE@8<<F$BB1<CA@HAC?FAEBFH1C7:<7<C.<CDEHHHHI9G@G/<F<@EG/DC<HH@FGCDC0CFFCED<DHHHGCHHFHDC/<@<1FC1<FHHFCIHHCGFBCG@GF=HHG@FIFCCHF1CG@G?CHH?C<ECCHHH@FCCD1CHEHHIHHHHHF1HEHEEECHF?@GCG@C111FEHHIHHE</IHHH@HHH@CIIIHEHGHCIHC01<00B0
@HISEQ:969:HM2KJBCX2:2:1101:17959:92202 2:N:0:ACTATGCA
GACCGTCAATACCCCAACTATCCCTATTAATCATTACGTCAATCCTAGAAACCAACAAAATAGGATCAAACGTCCTATTTCATTATTCCATGCTAATGTATTCAAGCGTTAGCCTGCTTTAAACACTCTAATTTTTTCAAAGTAACAGTCCTGTTTCCCTGCAACACCAAATTAATGACATTACAGTTCTTCAAGAAGGAGGAACCAGTAAAGCCAGTGCATACCAGAGGCACGACCAACCTACTAATCCCGAAATTCAACTACGAGCTTTTTAACTGCAACAACTTTAATATACGCTATTGGAGCTGGAATTACCGCGGCTGCTGGCACCAGACTTGCCCTCCAA
+
DDDDDHIIIIIIHIIIIIIIIIIIIIIIIIIIIIIIIHGIIIIIIIIIIIIIIHHIIIIHIIHHHHHIIICHGHHHIHIIIIIIIIIIIIIIIIIIIHFHHIHIIHHIIIIIHIIIIIIIIIIIIIIIIIIIIIIIHIIHIIIIIHIIIIIIIIIIIIIIIIIIHIHIIIIIHIIHIIIIIIIIIHIIIIIIIIIIIIIIIIIHHIIIIIIIIIIIIIIIIIIIIIIIIIIII<IHIIHIIIIHHIIHIIIIIIIIIIIIIIIIIIIIIIIIIIHIIIIIIIIIIIIIIHIIIIIIIIIIIIIIIIIIIIIIIIIIIIIIIIIIIIIIIIIIIIIIIIIIIDDDDD
@HISEQ:969:HM2KJBCX2:2:1101:14189:91754 2:N:0:ACTATGCA
GACCGTCAATACCCCAACTATCCCTATTAATCATTACGTCAATCCTAGAAACCAACAAAATAGGATCGAACGTCCTATTTCATTATTCCATGCTAATGTATTCAAGCGTTAGCCTGCTTTAAACACTCTAATTTTTTCAAAGTAACAGTCCTGTTTCCCTGCAACACCAAATTAATGACATTACAGTTCTTCAGAAAGGAGGAATCAGCGAAGCCAGTGCATACCAGTGGCACGACCAACCTGCTGACCCCGAAATTCAACTACGAGCTTTTTAACTGCAACAACTTTAATATACGCTATTGGAGCTGGAATTACCGCGGCTGCTGGCACCAGACTTGCCCTCCAA
+
DDDDDIIIIIIIIIIIIIIIIIIIIIIIIIIIIIIIIIIIIIIIIIIIIIIIIIIIIIIIIIIIHIHHIIIIIIIIIIIHHIIIIIIIIIIIIIIIIIIIIIHIIIIIIIIIIIIIIHHHIIHHIIIIIIIIIIIIIIHHIIIIIIIIIIIIIIIIIIIIIIIIIIIHHIHIIIIIIIIIIIIIIIIIIIIIIIIIIIIIIIIIIIIIIIHIIIIIIIIIGIIIIIIIIIIIIIIIIIIIIIIHHHHIIIIHIIIIIIIIIIIIIIIIIIIIIIIIIIIIIIIIIIHIIIIIIIIIIIIIIIIIIHIIIIIHIIIIIIIIHIIIIIIIIIIIIIIIIIIIIDDDDD
@HISEQ:969:HM2KJBCX2:2:1101:7640:92000 2:N:0:ACTATGCA
GACCGTCAATACCCCAACTATCCCTATTAATCATTACTTCGGTCCTAGAAACCAACAAAATAGAACCAAAGTCCTATTCTATTATTCCATGCTAATGTATTCAAGCGTGAGCCTGCTTTAAACACTCTAATTTTTTCAAAGTAAAAGTCCTGGATCCCCAGCGCACTCAGTTAAGAGCACACTGGCTCCCCAGAAGGAAAGATCCGACCAGAGCAGTGCTTACCTTTCAGCAAGACCACCCAGCCAGATCCAAAATTCAACTACGAGCTTTTTAACTGCAACAACTTTAATATACGCTATTGGAGCTGGAATTACCGCGGCTGCTGGCACCAGACTTGCCCTCCAA
+
@DDDAHHHHIIIIHIIHIIIIIHHIIHIHIHIIIIIHIIIGIIIIIIIGCHHHHHGHIIIIGHHHIHHHHI1GHHHGHIHFHIIIGIHIIIIIHIIHIIHIHIIHIHGGHHIIIIHCHHGIIHHHHHHHIIIIIIIIIIIIHIHIIHIIIIHHHHIIIIIGIIIIIIIHIIIIIIIIHHIHIIIIIIIIGIIIIIHIIHIHIGIIIIIIIIIIIIIIGIIHIIIIGIHIIIIIIIIIIIIIIIIHIHFFIHIIIIIIHG=IIIIIIIIIHIIIIIIIIIIHIIHIHIIHIIIIHIIIIIIIHIIIIIIIIIIIIIIIIIIIIIIIIIIIIHCIHIIIIIIIDDDDD
@HISEQ:969:HM2KJBCX2:2:1101:7933:92081 2:N:0:ACTATGCA
GACCGTCAATACCCCAACTATCCCTATTAATCATTACGGTGATCCTAGAAACCAACAAAATAGAATCATGCCGTCCTATTTTATTATTCCATGCTAATGTATTCAAGCAAAATGCCTGCTTTAAACACTCTAATTTTTTCAAAGTAAAGGTCCTGGTTCCCCGCGACACCCAATTAAGGGCATTGCGGTTCTCCAGAAGGTGAGAAATTGACTACACCAGTTCATACCCCTTAAGGCACGACCGATGTGTCAATCCCGAAATTCAACTACGAGCTTTTTAACTGCAACAACTTTAATATACGCTATTGGAGCTGGAATTACCGCGGCTGCTGGCACCAGACTTGCCCTCCAA
+
DDDADIIIIIIIIIIIIIIIIIIIIIIIIIHIIIIIIIIIIIIIHIIIIIIIIIIIIGHIIIIIIIIIIIIIIIIIIHIIIHHIIIIIFHHHEHIIIIIIGHIIIIIIIIIIIIIIIIIIIIIIIIIIIHIIIIIIIIIIIHIIIIIIHIIIIIIIHIIIIIIIIIIIIIIIIIIIHHHHHIIIIIIIIIIIIIIIIIIIIIIIIHIIIIIIIIIIIIIIIIIIIIIIIIIIIIIIIHIIIIIIIIIIIHFIIIIIIIIIIHIIIIIIIIIIIIIIIIIIIIIIIIIIIIIIIIIIIIIIIIIIIIIIIIIIIIIIIIIIIIIIIIIIIIIIIIIIIIIIIIIIIIIDDDDD
@HISEQ:969:HM2KJBCX2:2:1101:11084:92693 2:N:0:ACTATGCA
GACCGTCAATACCCAACTATCCCTATTAATCATTACATCGATCCTAGAAACCAACAAAATAGAATCTGATGTCCTATTTCATTATTCCATGCTAATGTATTCAAGCGTAAGCTTGCTTTAAACACTCTAATTTTTTCAAGGTAACAGTCCTAATTCCCCATAACATCAAATAAATGACATTATGGTTCTTTAGAAGGTGAGAACCAATAAAACCAGTACATACCAAGGCATGACCGATTCCTTGATCCCGAAATTCAACTACGAGCTTTTTAACTGCAACAACTTTAATATACGCTATTGGAGCTGGAATTACCGCGGCTGCTGGCACCAGACTTGCCCTCCAA
+
BDDDBCGGCHGHHHHHIGIHIIIIHEHEHHHHIIHIFHIHHIH@GHGIIIGIIHHIICHHIIIIHCCFGHEHHHEIHFHHIIH?GEEHEEHGHH?GEHIEEFEH?GHHIIHHHHIEHGHIHIHHIHIIHEEHIHGDEEHHIIGHHEE6EHHHH<EHFFEE2HI<C@ECGHEHIHHH:HGHFHH?<5FHHIHFF@FE<6E@HCGHCDF8IHICE<7CAGHHHED<C?EH/1HFEHFCHHFHC?D@HCHHHFFC<FIHHHEHHFHHHHHHEFGFIFIHHEHGHHFGCCHHHEHEHIHHHHHFIHHHIIIIIIIIIHHGIIIIGIIIHHHHHHFCHCIHIIIDDDDD
@HISEQ:969:HM2KJBCX2:2:1101:3735:92989 2:N:0:ACTATGCA
GACCGTCAATACCCCAACTATCCCTATTAATCATTACGTCAATCCTAGAAACCAACAAAATAGGATCGAACGTCCTATTTCATTATTCCATGCTAATGTATTCAAGCGTTAGCCTGCTTTAAACACTCTAATTTTTTCAAAGTAACAGTCCTGTTTCCCTGCAACACCAAATTAATGACATTACAGTTCTTCAGAAAGGAGGAATCAGCGAAGCCAGTGCATACCAGTGGCACGACCAACCTGCTGACCCCGAAATTCAACTACGAGCTTTTTAACTGCAACAACTTTAATATACGCTATTGGAGCTGGAATTACCGCGGCTGCTGGCACCAGACTTGCCCTCCAA
+
BDDDBEHHEGHICE@EEGE@DG?FCGEEHIIHEHGHIIEGECG1DHHHIHHIEEHEHHI11D<CEHHIHHCHHEHEHHF1FEEH@CFCGE1FFHEC1<@<FCGHEEEH@DHHHGFHHFBEHFHHHGIHHCEHHC1CCF@FHIFECGFHEGECEEGHIIHHHEEHDCHH?DCECHHF0CEEIHGGDCFE?@G@HF@FIIHHHFGCDGCD<ECHFF?HHEF@G?FB@EH?HE<<ED=/EGAH1:?F<GE?<<HFD@C?HCFGCHH@HGC0ECD1ECIHH@EC@F?FC<C@GCGCC<CEHDCCFEHEHC?IIGIHDIHH??IHEH?F<C@@HIHEC<1<C<HE<000@0
@HISEQ:969:HM2KJBCX2:2:1101:3296:92599 2:N:0:ACTATGCA
GACCGTCAATACCCCAACTATCCCTATTAATCATTACGTCGATCCTAGAAACCAACAAAATAGAATCAAACGTCCTATTTCATTATTCCATGCTAATGTATTCAAGCGCGAGCTTGCTTTAAACACTCTAATTTTTTCAAAGTAACAGTCCTGATTTCTCGCGACACCAAATTAATGACATCGTGGTTTGTCAGAAGGGAGAAACCAATAATGCTAGTACGTACAAAGTACGACTGACATATTAGTCCCGAAATTCAACTACGAGCTTTTTAACTGCAACAACTTTAATATACGCTATTGGAGCTGGAATTACCGCGGCTGCTGGCACCAGACTTGCCCTCCAA
+
DDDDDIIIIHIIIIIIIGIIIIIIIIIIIIIIIIIIIIIIIIIIIIIIIIIIHHIIIIIIIIIIIIIIIIIHIIIIIIHIIIIIIHIHIIIIIIIIIIIIIIHIIIGHIHIIIIIIIIIIIIIIHHHIIIIIIIHIIIIIIIHIIIIHIIIIIIIIIIIIIIIIIIIIIIIIIIIIIIIIIIIIIIIIIHIIIIIIIIIIIIIIIIIIHIIIIIIIIIIIIIIIIIIIIIIIHIIIIIIIIHHIIIIIIIIIIIIIIIIIIIIIIHIHIIIHHHFIIIIHGHIIIIIIIIIHIIIIIIIIIIIIIIIIIIIIIIIIIIIIIIIIIIIIIIIIIIIIIIIDCDDD
@HISEQ:969:HM2KJBCX2:2:1101:16953:93018 2:N:0:ACTATGCA
GACCGTCAATACCCCAACTATCCCTATTAATCATTACGTCAATCCTAGAAACCAACAAAATAGGATCGAACGTCCTATTTCATTATTCCATGCTAATGTATTCAAGCGTTAGCTTGCTTTAAACACTCTAATTTTTTCAAAGTAACAGTCCAAATTCCCCGCAACACCAAATTAATGGCATTACGGATCATCAGGAAGGAGGAATCAGTGAGACCAGTACATACCAGAGGCATGACCAATCTACTAACCCCGAAATTCAACTACGAGCTTTTTAACTGCAACAACTTTAATATACGCTATTGGAGCTGGAATTACCGCGGCTGCTGGCACCAGACTTGCCCTCCAA
+
DDDDDHIHHIIIIIIIIIIIHIIIIIIIIIIIIHIIIIIIIIIIIIIIHIIIIIIIIIIIIIHHGHHEHHIHIIIIIIIHIIIFHIIIIIIGIIIIIIHHHIIHIHIHHHIHHHHIIHIIIHIIIIIIIIIIIIIIIHHHHIIIIIHIIHHIIIIIIIIIIIIIHIIIIIIIIIIIIIIHIIIIIHEIIIIIIIIIIIIIIIIIIIIIIIIIIIIIIIIIIIIIIIIIIIIIIIIIIIIIIIHHGHHIIIIIIIIIIIIIIIIIIIIIIIIIHHFIIIIIIIIIIIIIIIIIIIIIIIIIIIIIIIIIIIIIIIIIIIIIIIIIIIIIIIIIIIIIIIIIIDDDDD
@HISEQ:969:HM2KJBCX2:2:1101:16597:93652 2:N:0:ACTATGCA
GACCGTCAATACCCCAACTATCCCTATTAATCATTACGTCGATCCTAGAAACCAACAAAATAGAATCAAACGTCCTATTTCGTTATTCCATGCTAATGTATTCAAGCGTGAGCCTGCTTTAAACACTCTAATTTTTTCAAAGTAACAGTCCTGATTCCCCATGACACCAAATTAATGACATCATGGTTCGTCAGAAGGTAGGAATCAATAATACCAGTACGTACAATAGCACGACCAATAAATTGATCCCGAAATTCAACTACGAGCTTTTTAACTGCAACAACTTTAATATACGCTATTGGAGCTGGAATTACCGCGGCTGCTGGCACCAGACTTGCA
+
DADDDIHHIIHHFHIIIIIIIIIIIIIIHHIIIIIHIIIIIIIHIIHIIIIIIIIIIIIIHHHGHIIIIHIIHHIIHGHHI@HHIIIIIIIIIIIIIIIIIIHIIIIIIIIHHIIIIIHHIIIIHIIIHIIHHIIIIIIIIIHIIHIIIIIIIIIIIIIIIGIIIIIIHHGHHHIIIHIIIIHHIIIHIIHHIIIIIIIIIHIIIIIIIIIHIHHIHIIIIIIIIIIIIIIIHHIIIIIIIIIIIIHIGIIIIIIIIIIIIIIIHIIIIIIIIIIIHIHIIHIIIHHIIIIIIIIIIHIIIIIIIIIIHIIGIIIIIIIIIIIIIIIIIHIIIHDDDDD
@HISEQ:969:HM2KJBCX2:2:1101:13753:95205 2:N:0:ACTATGCA
GACCGTCAATACCCCAACTATCCCTATTAATCATTACGGTGATCCTAGAAACCAACAAAATAGAATCGGATGTCCTATTTCATTATTCCATGCTAATGTATTCAAGCGTGAGCCTGCTTTAAACACTCTAATTTTTTCAAGGTAACAGTCCTAATTCCCCGTGACACCAAATTAATGGCATTACGGTTCTTTAGAAGGTGAGAAATCAATAATATCAGTACATACCAACGGCATGACCGATACATTGATCCCGAAATTCAACTACGAGCTTTTTAACTGCAACAACTTTAATATACGCTATTGGAGCTGGAATTACCGCGGCTGCTGGCACCAGACTTGCCCTCCAA
+
DDDDDIIHHIIHIIIIIIIIIIIIIIIIIIIIIIIIIIIIIIIIIIHIIIIIIIIIIIIIIIIGHHIHHIIIHIIIIIIIIIIIIIIIGIIIGIIIIIIIIHHIIHIIIIIIIIIIIHIIIHIIIIIIIIHIIIIIIIIIIIIIIIIIIIIIIIIIIHIIIIIIIIIIIIIIIHIIIIIIIIIIIHIIIIIIIIIIIIIHIIIIIIIIIIIIIIHIIIIIIIIIIIIIIIIIIIIIIIIIIIIIHIIIIIIIIIIIIIIIIIIIIIIIIIIIIIIIIIIIIIIIIIIIIIIIIIIIIIHIIIIIIIIIIIIIIIIIIIIIIIIIIIIIIIIIIIIIIIIIIIDDDDD
@HISEQ:969:HM2KJBCX2:2:1101:12492:95650 2:N:0:ACTATGCA
GACCGTCAATACCCCAACTATCCCTATTAATCATTACGTCAATCCTAGAAACCAACAAAATAGGATCGAACGTCCTATTTCATTATTCCATGCTAATGTATTCAAGCGTTAGCCTGCTTTAAACACTCTAATTTTTTCAAAGTAACAGTCCTGTTTCCCTGCAACACCAAATTAATGGCATTACAGTTCTTCAGAAAGGAGGAATCAGCGAAGCCAGTACATACCAGTGGCACGACCAACCTGCTGACCCCGAAATTCAACTACGAGCTTTTTAACTGCAACAACTTTAATATACGCTATTGGAGCTGGAATTACCGCGGCTGCTGGCACCAGACTTGCCCTCCAA
+
DBADDEEDDGHGCCEEHHHH@EHHHIIIIHIIHIIGGHHC@GHCGHIH?GHHHIIIIHCHHHEDHHHHHIHIHHHICHHIIIGHFEHGG@FCHCCHHHHHIHFHEH@HHIIIIHHEFEHHGECGHIHCGHHHHHIIHHIHIHHEHEHHHGIIIIIHHGGIIHHHHDCHHDHIHHHIHHHHEHHHIHH@EIGIIIIIIIIIHIIIHHIHHHEIHHIIIIIIIIIHIIIHGCGIIIIIIIHIHHEG@HHHHIHHGGEGIHEHHGHEHHGIIIGIIIHIHGIIIHHHIIIIHIIIIIHIHEHGHHIIIIIIHHIIIIIHIIIIIIIIIHIIHIIHHHHEHEIIH@@@D@
@HISEQ:969:HM2KJBCX2:2:1101:12339:95314 2:N:0:ACTATGCA
GACCGTCAATACCCCAACTATCCCTATTAATCATTACGTCAATCCTAGAAACCAACAAAATAGGATCAAACGTCCTATTTCATTATTCCATGCTAATGTATTCAAGCGTTAGCCTGCTTTAAACACTCTAATTTTTTCAAAGTAACAGTCCTGTTTCCCTGCAACACCAAATTAATGACATTACAGTTCTTCAAGAAGGAGGAACCAGTAAAGCCAGTACATACCAGAGGCACGACCAACTCTCTAATCCCGAAATTCAACTACGAGCTTTTTAACTGCAACAACTTTAATATACGCTATTGGAGCTGGAATTACCGCGGCTGCTGGCACCAGACTTGCCCTCCAA
+
BDDDDHIIIIIIIIIIIIIIIIIIIIIIHIIIIIIIIIIIIGIIIIGIIIIIIIIIIIIHIIIIIIIIIIIIIIIIIIIIIIIIIIIHHHHIIIIIIIIIIIIIIIIIIIIIIIIIIIIIHHIHHHIIHIIIIIIIIIIIIIHIIIHIHHIIIIIIIIIIHIIIIIIIIIIHIIIIIIIIHIIIIIIHIIIIHIIIIIIIIIIIIIIIHIHHIIHIIIIIIIIIHIIIIIIIIIIHIHHIHIHHHIIHIHIIIIIIIIIIHIIIIIIIIIIIIIIIIIIIIIIIIIIIIIIIIIHIIIIIIIIIIIIIIIIIIIIIIIIIIIIIIIIIIIIIIIIIIIIIIDDDDD
@HISEQ:969:HM2KJBCX2:2:1101:10886:94570 2:N:0:ACTATGCA
GACCGTCAATACCCCAACTATCTCTATTAATCATTACGTCGATCCTAGAAACCAACAAACTAGAATCAAACGTCCTATTTCATTATTCCATGCTAATGTATTCAAGCGTAAGCCTGCTTTAAACACTCTAATTTTTTCAAAGTAACAGTCCTGATTCCCCACGACACCAAATTAATGACATCGCGGTTCTTCAGAAGGTAGGAACCAATAATGCCAGTGCGTACCGAAGCACGACCAACAATTTGATCCCGAAATTCAACTACGAGCTTTTTAACTGCAACAACTTTAATATACGCTATTGGAGCTGGAATTACCGCGGCTGCTGGCACCAGACTTGCCCTCCAA
+
D?DDBH00<111<<<00D<1GE1<D?G?CHE11<FH?E<F//1<<11D111DHHH0<<<1<1D1<11D11<<11<0<D<F<<DHIII111DC11<IIHFHHFG@EBGGEHEIHHHCEHHHHHFGFHHHH?HHGEBFHHG@HHBGHHAGHHIHHGCCHHDIIH9GGH9@CH9FIIHFCGGHEIIGIHHHHHHIIIIHHHHHEIIIHIIIHIIIGIIIIIIHEHHCHHGIIIHHIGHIFHGECFGCCHHHDHHHHHGFIHHHDFGHHFIIIIIHIIIIHIIIHHHFECIIIHHEIHIHEIIIHHHHHFIIIHEHHIIIIIIIIIIIIIIIIIIIHHHIHDHG@DD@D
@HISEQ:969:HM2KJBCX2:2:1101:3865:95876 2:N:0:ACTATGCA
GACCGTCAATACCCCAACTATCCCTATTAATCATTACGTCGATCCTAGAAACCAACAAAATAGAATCAAACGTCCTATTTCATTATTCCATGCTAATGTATTCAAGCGCGAGCTTGCTTTAAACACTCTAATTTTTTCAAAGTAACAGTCCTGATTTCTCGCGACACCAAATTAATGACATCGTGGTTTGTCAGAAGGGAGAAACCAATAATGCTAGTACGTACAAAGTACGACTGACATATTAGTCCCGAAATTCAACTACGAGCTTTTTAACTGCAACAACTTTAATATACGCTATTGGAGCTGGAATTACCGCGGCTGCTGGCACCAGACTTGCCCTCCAA
+
CDDDDHIIIIIIIIIIIIIIIIIIIIIIIIIIIIIIIIIIIIIIIIIIIIIIIIIIICHHIHHHIIIIIIHHHHHHIIHIHIIIIIIIIHIIGIHIIIHHIIIIIIHIIIIIHHHHHIIIIHIIIIIHHIIIIIIIIIIIIIIHIIIIIIIIIIHIIIIIIHIIIIIIIIIIIIIIIIIIIGIHIIIIIIHIIIIIIIIIIIHIIIIHIIIIIIIIIIIIIIIIIIIIIIIIIIIIIIIIHHHIIIIHIIIIIIIIIIIIIIIIGIIIIIIIIIIIIIIIIIIIIIIIHIIIIIIIIIIIIIIIIIIIIIIIHIIIIIIIIIIIIIIIIIIIIIIIIIIDDDDD
@HISEQ:969:HM2KJBCX2:2:1101:19911:95754 2:N:0:ACTATGCA
GACCGTCAATACCCCAACTATCCCTATTAATCATTACGTCGATCCTAGAAACCAACAAAATAGAATCAAACGTCCTATTTCATTATTCCATGCTAATGTATTCAAGCGTGCGCCTGCTTTAAACACTCTAATTTTTTCAAAGTAACAGTCCTGATTCCCCACGACACCAAATTAATGACATCGCGGTTCTTCAGAAGGTAGGAACCAATAATGCCAGTACGTACCGAAGCACGACCAACAATTCGATCCCGAAATTCAACTACGAGCTTTTTAACTGCAACAACTTTAATATACGCTATTGGAGCTGGAATTACCGCGGCTGCTGGCACCAGACTTGCCCTCCAA
+
0D@0DCEEGHHHHHHHHCHHHE?HGHHHHHHHHHHCCGH<C/E@=CHIIEHHHIICEHHEHFHCGHEGHHCEEHHHHHCFCHHIIIH1DFFHGCEHHGHHG41DEGEHH>HHHHIHGFHIHHHEGGHHHHGFHHHIGHHHHC;B17HEG?HHHHEEHIHGCEHGHIIHIIIHHIHIHHHHGCIIHIIIHHE9IIIIIIHHBEIIIHIIIHIHHHGIHIIIIIHHGHIIIIIIIIIHHIHGIHG<FHHHHFEHHIHIIIIIIHHIIIIIIHGHGHIIHIIIHIHHHHHHHHFIIHFIIHHHIIIIIIHIIIIIHGIIHGHIIIIIIIIIIIHIIIIIIIIHDDDDD
@HISEQ:969:HM2KJBCX2:2:1101:5918:96585 2:N:0:ACTATGCA
GACCGTCAATACCCAACTATCCCTATTAATCATTACGTCGATCCTAGAAACCAACAAAATAGAATCAAACGTCCTATTTCATTATTCCATGCTAATGTATTCAAGCGTGCGCCTGCTTTAAACACTCTAATTTTTTCAAAGTAACAGTCCTGATTCCCCACGACACCAAATTAATGACATCGCGGTTCTTCAGAAGGTAGGAACCAATAATGCCAGTGCGTACCGAGGCACGACCGACAATCTGATCCCGAAATTCAACTACGAGCTTTTTAACTGCAACAACTTTAATATACGCTATTGGAGCTGGAATTACCGCGGCTGCTGGCACCAGACTTGCCCTCCAA
+
DDDDDHHIIIIIIIIHIIIIIIIIIIIIIIIIIIIIIIHIIIIGIIIIGIHHIIIIIIIIIIHHIHIIIHIIIIIIIIIIIHIIIIIIIIIIIIIIIIHIIIHIIIIIIIIIIIIIIIHIHIIIIIIIIIIIIIIIIIIIIIIIIIIIIIIIIHIIIIIIIIIIIIIIHIIIIHIIIIIIIIIIIIIIIIIIIIIIIIIIIIIIIHHIIIIIIIIHIIIIIIHIIIIIIIIIIIIIIIIHHHHHIIIIIIIIIIIIIIIIHIIIIIIIIIIIHIIIIIIIHHHIHIIIIIIIIIIIIIIIIIHIIIIIIIIIIIIIIIIHIIIIIIIIIIIIIIIIIIIDDDDD
@HISEQ:969:HM2KJBCX2:2:1101:7866:97633 2:N:0:ACTATGCA
GACCGTCAATACCCCAACTATCCCTATTAATCATTACGTCAATCCTAGAAACCAACAAAATAGGATCAACGTCCTATTTCATTATTCCATGCTAATGTATTCAAGCGCGAGCCTGCTTTAAACACTCTAATTTTTTCAAAGTAACAGTCCTGATTCCCCGCCACACCAAATTAATGACATGATGGTTCGTCAGAAGGTAGGAATCAGTAACACCAGTACGTACCGAAGGCACGACCAACGTACTAATCCCGAAATTCAACTACGAGCTTTTTAACTGCAACAACTTTAATATACGCTATTGGAGCTGGAATTACCGCGGCTGCGGCACCAGACTTGCCCTCCAA
+
DDDDDIIHHIIIIIIIIIIIIIIIIIIIIIIIIIIIIIIIIIIIIHIIIIIHHIIIIIIIIIIIIIIIIIGHHIIIIIIIIIHGIHIIIHIIIGIIGIIIHGHIIIIHIIIIIHHIIHHIIHHFHHIIIIIIIIIIIIIIIHHHHIHIIIIHHIHIHIIIIIIIIIIHIIIIIIHIIIIHIIIIIIIIIIIIIIIIIIIIIIIIIIIIHHHHHIIIIIIIIIIIIIIIIIIIHIIIIIIIHIHIIIIIIIIIIIIHIHEIIHHIHIIIIIHIIIIIIIIIIHGHIIIIIIIIHIIIIIIHIIIIIIIIIIIIIIIIIIIIIIIIIIIIIIIHIIIIIIIDDDDD
@HISEQ:969:HM2KJBCX2:2:1101:16605:97328 2:N:0:ACTATGCA
GACCGTCAATACCCAACTATCCCTATTAATCATTACGTCAATCCTAGAAACCAACAAAATAGGATCAAACGTCCTATTTCATTATTCCATGCTAATGTATTCAAGCGTTAGCCTGCTTTAAACACTCTAATTTTTTCAAAGTAACAGTCCTGTTTCCCTGCAACACCAAATTAATGACATTACAGTTCTTCAAGAAGGAGGAACCAGTAAAGCCAGTACATACCAGAGGCACGACCAACCTACTAATCCCGAAATTCAACTACGAGCTTTTTAACTGCAACAACTTTAATATACGCTATTGGAGCTGGAATTACCGCGGCTGCTGGCACCAGACTTGCCCTCCAA
+
DDDDDIIIIIIIIIIIIIIIIIIIIIIIIIIHIIIIIIIIHIHCHIIIIIHFIIHIIIHIIIGIHIIIIIHHIHHIIIIIIIIIIIIIIIIHIIIIIIHHIGHIIIIIIHIHGIIIHIIIHHHHGHHHHHHIIIIIHHIIIHIIIIFHIIIIIIIIHHHIHHIHGHHIHHFIIHHHHIIIIHIIIIHHIIHIIHFIHHHHHHHHHHHHIIHHHIHIIIHHHIHHHIIHIIHHHHIHHHIEFCGHHFEHHHIIIIHHHEHHEDHIIIIIIIIHHHIGIHHHEHHHHIIIHGIHIIIIHHEHHIIIIIIIIIIIIIIIIIIIIIIIIIIIIIIIIIIIIIIIDDDDD
@HISEQ:969:HM2KJBCX2:2:1101:4338:97547 2:N:0:ACTATGCA
GACCGTCAATACCCCAACTATCCCTATTAATCATTACGTCAATCCTAGAAACCAACAAAATAGGATCAAACGTCCTATTTCATTATTCCATGCTAATGTATTCAAGCGTTAGCCTGCTTTAAACACTCTAATTTTTTCAAAGTAACAGTCCTGTTTCCCTGCAACACCAAATTAATGACATTACAGTTCTTCAAGAAGGAGGAACCAGTAAAGCCAGTACATACCAGAGGCACGACCAACTTACTAATCCCGAAATTCAACTACGAGCTTTTTAACTGCAACAACTTTAATATACGCTATTGGAGCTGGAATTACCGCGGCTGCTGGCACCAGACTTGCCCTC
+
DDDDDIIIIIIIIIIIIIIIIIIIIIIIIIIIIIIIIIIIIIIHIIIIIIIIHIIIIIIIIIHHIIIIIIIIIHIIIIIIIIIIIIHHIIIIIIIIIIIIIIIHIHIIIIIIIIIIIIIIIIIIHIIIHIIIIIIIIIIIIIIIIHHIIIIIIIIIHIIIIIIIHIIEIIIHIIIIIIIIIIIIIIIIIIIIIIIHIIIIIIIHIIIIIIIIIIHIIIIIIIIHIIIIIIIIIIIIIIIIIHIIIIIIIIIIIIIIIIIIIIHIIIIIIIIIIIIIIIIIIIIIIIIIIIIIIHIIIIIHIIIIIIIIIIIIIIIIIIIIIIIIIIIIIIIIIIIHIIDDDDD
@HISEQ:969:HM2KJBCX2:2:1101:3421:97786 2:N:0:ACTATGCA
GACCGTCAATACCCAACTATCCCTATTAATCATTACGTCGATCCTAGAAACCAACAAAATAGAATCAAACGTCCTATTTCGTTATTCCATGCTAATGTATTCAAGCGTGAGCCTGCTTTAAACACTCTAATTTTTTCAAAGTAACAGTCCTGATTCCCCATGACACCAAATTAATGACATCATGGTTCGTCAGAAGGTAGGAATCAATAATACCAGTACGTACAATAGCACGACCAATAAATTGATCCCGAAATTCAACTACGAGCTTTTTAACTGCAACAACTTTAATATACGCTATTGGAGCTGGAATTACCGCGGCTGCTGGCACCAGACTTGCCCTCCAA
+
DDDBDIIIIIIIIIIIIIIIIIIIIIHHIIIIIIIIIIIIIIIIIIIIIIIHIHIIIIHIIHIIHIIIIIIIHHIIIHIIIIIIIIIHHGIHIIIIIIIIIIHHHIIIIIIIIIIIHIIIIHHHIIIIIIIIIIIIIIIIIIIIIIIIIIIIIIHHIIIIIIIIIIIIIIIIIIIIIIIIIIIIIIIIIIIIIIIIIIIIIIIIIIIIIIIIIIIIIIIIIIIIIIIIIIIHIIIIIIIIIIIIIIIIIIIIIIHIIIIIIIIIIIIIIIIIIIIIIIIIIIIIIIIIIIIIIIIIIIIIHIIIIIIIIIIIIIIIIIIIIIIIIIIIIIIIIIIIIIIDDDDD
@HISEQ:969:HM2KJBCX2:2:1101:8317:98375 2:N:0:ACTATGCA
GACCGTCAATACCCCAACTATCCCTATTAATCATTACGTCGATCCTAGAAACCAACAAAATAGAATCAAACGTCCTATTTCATTATTCCATGCTAATGTATTCAAGCGTGAGCCTGCTTTAAACACTCTAATTTTTTCAAAGTAACAGTCCTGATTCCCCACAACACCAAATAAATGACATCATGGTTCGTCAGAAGGGAGAAACCGACGATGCCAGTACGTACCGAGGCACGACCAACATGATGGTCCCGAAATTCAACTACGAGCTTTTTAACTGCAGCAACTTTAATATACGCTATTGGAGCTGGAATTACCGCGGCTGCTGGCACCAGACTTGCCCTCCAA
+
DDDDCHHIIIIIIIIIIIIIIIIIIIIIHHIIIIIIIIIIIIIIIIHIIHIHIIHIHIIEHHHHIHHIIIHIHGHHIIIIHIIIECHHHIIIHIIIIIHIHIIHIIIHIIIIIIIIIHIIIIHIIIIIIIHIIIHIIIHIIIIIIIIIIIIIIIIIIIIIIIHIIIIHIHIIHHHHHGHIIIIIIIIIIIHIIIIIIIIIIIIIIIIIIIIIIIIIIIIHHIHHIIIIIIIIIIIIIIIHIIIHIIIIIGIIIIHGIHHIIIIIIIHIIIIIIIIIIIIIIIIIHIIIIHIIIIIIIIIHIIIIIIIIIIIIIIIIHIIIIIIIIIIIIIIIIIIIHIIIDDDDD
@HISEQ:969:HM2KJBCX2:2:1101:8147:98875 2:N:0:ACTATGCA
GACCGTCAATACCCCAACTATCCCTATTAATCATTACGTCAATCCTAGAAACCAACAAAATAGGATCAAACGTCCTATTTCATTATTCCATGCTAATGTATTCAAGCGTTAGCCTGCTTTAAACACTCTAATTTTTTCAAAGTAACAGTCCTGTTTCCCTGCAACACCAAATTAATGACATTACAGTTCTTCAGAAAGGAGGAATCAGCGAAGCCAGTGCATACCAAAGGCACGACCAACCTGCTAACCCCGAAATTCAACTACGAGCTTTTTAACTGCAACAACTTTAATATACGCTATTGGAGCTGGAATTACCGCGGCTGCTGGCACCAGACTTGCCCTCCAA
+
DDDDDIIIIIIIIIIIHIHIIIIIIIIIIIIIHIHIIIHHIIIHHIIIIHHHHIHIGIIFHHHHHHHIIIHIIHHIIGHEHIIIIIHCCFHEEGHIIIIIHEIHIIIIIIIHIIIGIIIIIHHHHIIIIIIIIHGHIIIIIIHIIIIIHIIHIIHIIIIIIIIIIIIIIIHHHIIIIIIHIIIIIIIIIIIIIIIIIIIIIIIHHIIIIIIIIIIIIIIIIIIIIIIIIIIIIIIIHHEHHIIHFIIIIIIIIIIIIIIIIIIIIIIIIIIIIIIIIIIIIIIIIIIIIIIIIIIIIIIIHIIIIIIIIIIIIIIIIIIIIIIIIIIIIIIIIIIIIIIIIDDDDD
@HISEQ:969:HM2KJBCX2:2:1101:7412:99228 2:N:0:ACTATGCA
GACCGTCAATACCCCAACTATCCCTATTAATCATTACAGCGGTCCTAGAAACCAACAAAATAGAACCGATGTCCTATTCTATTATTCCATGCTAATGTATTCGAGCAAAGGCCTGCTTTGAACACTCTAATTTTTTCAAGGTAAAAGTCCTGGTTCCCCACCACACCCAGTGAAGGGCATGGGGTTCCCCAGGAGGAAAGGCCCGACCGAACCCGTGCGCTCGATTAGGAGGACAGGTCAGCCCGGCCCAAGGTTCAACTACGAGCTTTTTAACGGCAACAACTTTAATATACGCTATTGGAGCTGGAATTACCGCGGCTGCTGGCACCAGACTTGCCCTCCAA
+
ABDDDHHEHIIIIIIHIIIIIGIIIIIIIIIIIIIGIIIIIIIGIIIIIIIIHFHHIIIHIIHHIIIIGIIHHIIIIIHHIIHHHIIHGIIIIIIIIIIIIGIIIIIIIIIIIIIHIIIIIIIIIIIIIIIIHIHHIIIIIIIIHHIIIHFHHIIIIIHHIIIIIIIIIIIIIIIIIHIIIIIIIIIIIIIIIHIIIIIHIIIIHIIIIIHHIIIIIIIIIGIIIIIIIIIIIIIII=IHIIHIIIIIIIIIIIIIIIHIIIIIIHHIIIIIIIIIIIIIIHHIIIHIIIIHIIIIIIIIIIIIIIIIIIIIIGIIIIIIIIIIIGIIIIIIIIGIIIIDDDDD
@HISEQ:969:HM2KJBCX2:2:1101:16125:99092 2:N:0:ACTATGCA
GACCGTCAATACCCCAACTATCCCTATTAATCATTACGGTGATCCTAGAAACCAACGAAATAGAATCAAGCCGTCCTATTTCATTATTCCATGCTAATGTATTCAGACGTTAGCCTGCTTTAAACACTCTAATTTTTTCAAAGTAACAGTCCTGATTCCCCATGACACCAAATTAATGACATCACAGTTCGTCAGAAGGTAGAAATCAATAATACCAGTGCATACCGGAGGCACGACCAATATATTGATCCCGAAATTCAACTACGAGCTTTTTAACTGCAACAACTTTAATATACGCTATTGGAGCTGGAATTACCGCGGCTGCTGGCACCAGACTTGCCCTCCAA
+
DADDDHHHHHHHEHHGGHHHIIGEHHIIIHHIHHIHHIIIIGHCCHCHHIIIHHIIIFDHGIIGHEHHIIIIIIHIHIIFHHEHHFHIHHIGHHIHGIIHHDHHHIIIIIIIHIHIHHIIIIHHHHHIHIIIIIHHHHHIGIIHIIIIIIIIIHIIIIIIHHIIIIIHHIHHGFIIIGHIIIIIIHIHFIIIIIIIIIIIIIIHHHIHIHIIIIHIIIHHIIHIIIIIIHHIIIIIGGIIIIHIIHHHEHIHIIIIIIIIIIHIHHHIIIHIIHIHIIHIIIHHIHEGCGHGIHHHIIHHIIHIIHFIIIIIIIIIIIIIGIIIIIHHIIIIIIIHIIIIIHDDDDD
@HISEQ:969:HM2KJBCX2:2:1101:15681:99065 2:N:0:ACTATGCA
GACCGTCAATACCCCAACTATCCCTATTAATCATTACGTCGATCCTAGAAACCAACAAAATAGAATCAAACGTCCTATTTCATTATTCCATGCTAATGTATTCAAGCGCGAGCCTGCTTTAAACACTCTAATTTTTTCAAAGTAACAGTCCTGATTTCCCACGACACCAAATTAATGACATCGTGGTTCGTCAGAAGGTAGGAGTCAATTTGACCAGTACGTACCGAGGCACGACCGATCAACTGATCCCGAAATTCAACTACGAGCTTTTTAACTGCAACAACTTTAATATACGCTATTGGAGCTGGAATTACCGCGGCTGCTGGCACCAGACTTGCCCTCCAA
+
DDDDDHIIIIIIIIIIIIIIIIIIIIIIIIIIIIIIIIIIIIIHIIIIIIIIIIIIIIIIIIIIIIIIIIIIIIIIIIIIIHIIIIHHIIIIHIIIIIIIHIHHIHHHHHIHIIIIIHIIHIIIIIIIIIHIIIIIIIIIHIIHIIIIIIIIIIIIIHHHHIIHIHIGIIIIIIIIIIIIIIIIHHIIIIIIIIIIIIGIIIIIIIIHHHHHHHIIIIIIIIIIIIIIIIHIIIIIIIIHIIHHIHIHIIIIIIIHIIIHIIIIIIIIIIIIIIIIIIIIIIIIHIIIIIIIIIIIIIIIIIIIIIIIIIIIIIIIIIIIIIIHIIIIIIIIIIIIIIIIDDDDD
@HISEQ:969:HM2KJBCX2:2:1101:13407:99581 2:N:0:ACTATGCA
GACCGTCAATACCCCAACTATCCCTATTAATCATTACGTCAATCCTAGAAACCAACAAAATAGGATCAAACGTCCTATTTCATTATTCCATGCTAATGTATTCAAGCGTTAGCCTGCTTTAAACACTCTAATTTTTTCAAAGTAACAGTCCTGTTTCCCTGCAACACCAAATTAATGACATTACAGTTCTTCAGAAAGGAGGAATCAGCGAAGCCAGTGCATACCAAAGGCACGACCAACCTGCTAACCCCGAAATTCAACTACGAGCTTTTTAACTGCAACAACTTTAATATACGCTATTGGAGCTGGAATTACCGCGGCTGCTGGCACCAGACTTGCCCTCCAA
+
DDDDDIIIIIIIIIIIIIIIIIIIIIIIIIIIIIIIIHIIIIIHIIIIHIIIIIIHIIIIHHHHIIIIIIIIIIIIIIIIIIIIIIIIIIIIGHHIIIIIIHIIIIIIIIIIIIIIIHIIIIIIIIIHIIIIIIIIHIIIIIIIIIIIIIIIIIIIIIHIIIIIIIIIIIHGHIHIIIIIIIIIIIIIHIIIIIIIIIIIIIIIHIIIIIIIIIIIIHIIIIIIIIIIIIIIIIIIIIHIIIIHHIIIIIIIIIIIIIIIIIIIIIIIIIIIIIIIIIIIIIIIIIIIIIIIIIIIIIIIIIIIIIIIIIIIIIIIIIIIIIIIIIIIIIIIIIIIIIIIIDDDDD
@HISEQ:969:HM2KJBCX2:2:1101:2865:99337 2:N:0:ACTATGCA
GACCGTCAATACCCCAACTATCCCTATTAATCATTACGTCAATCCTAGAAACCAACAAAATAGGATCAACGTCCTATTTCATTATTCCATGCTAATGTATTCAAGCGCGAGCCTGCTTTAAACACTCTAATTTTTTCAAAGTAACAGTCCTGATTCCCCGCCACACCAAATTAATGACATGATGGTTCGTCAGAAGGTAGGAACCAGTAACACCAGTACGTACCTAAGGCACGACCAACGTACTGATCCCGAAATTCAACTACGAGCTTTTTAACTGCAACAACTTTAATATACGCTATTGGAGCTGGAATTACCGCGGCTGCTGGCACCAGACTTGCCCTCCAA
+
DDDDDIIDEEHIIIIIIIIIIIIIIIIIIIIIIIIIIIIIIIIHIIIIIIIIHHIIIGHIIIHHIIIIIIHIGIIIIIIHIIIIIIGIHHHGIIIIIIHIIGHIHIIHIGIIIIIIIIGIHIIIIIIIIHHIIIHHIIIIIIIHHIIHIIIHIIIIHIIIIIIIIIIIIIHIIIIIHIIHIIHHIIHIIIIIIIIIIIHIIIIIIIIIIIIIIIIIIIIIIIIIIIHIHIIIIIIIIIIIIIHEIIIIIIIIIIIIIIHIIIIIIHIIIIIIIIIIIIIIIIIIIIIIIIIIHIIIIIIIIIIIIIIIIIIIIIIIIIIIIIIIIIIIIIIIIIIIIIIIDDDDD
@HISEQ:969:HM2KJBCX2:2:1101:3262:99616 2:N:0:ACTATGCA
GACCGTCAATACCCCAACTATCCCTATTAATCATTACGTCAATCCTAGAAACCAACAAAATAGGATCAAACGTCCTATTTCATTATTCCATGCTAATGTATTCAAGCGTTAGCCTGCTTTAAACACTCTAATTTTTTCAAAGTAACAGTCCTGTTTCCCTGCAACACCAAATTAATGGCATTACAGTTCTTCAGAAAGGAGGAATCAGCGAGACCAGTACGTACCAATGGCACGACCAACCTGCTGACCCCGAAATTCAACTACGAGCTTTTTAACTGCAACAACTTTAATATACGCTATTGGAGCTGGAATTACCGCGGCTGCTGGCACCAGACTTGCCCTCAA
+
DDDDDIIHHHIIIIIIIIIIIIIIIIIIIIIIIIIIIIIIIHIGIIIIIIIIIIIIIHIIHHHIIIIIIIIIHHIIIIIIHIIIIIIIIIIIGIIIIIIIHIIIIIIIIIIIIHIIIIIIIIIHIIHIIIIIIIIIIIIIIIIIIIHIIIIIIIIIIHIIIIIIIIIIIIIIIIIIHHIIIIIIIIIIIIHIIIIIIIIIIIIIIIIIIIHIIIIIIIIIIIIIIHIIIIIIIIIIIIIIIHHGIIIHIIIIIIIIHIIIIIIIIIIIIIIIIIHIIIIIIIIIIIIIIIIIIIIIIIIIIIIIIIIIIIIIIIIIIIIIIIIIIIIIIIIIIIIIIIIIDDDDD
@HISEQ:969:HM2KJBCX2:2:1101:20235:99401 2:N:0:ACTATGCA
GACCGTCAATACCCCAACTATCCCTATTAATCATTACGTCGATCCTAGAAACCAACAAAATAAGATCAAACGTCCTATTTCATTATTCCATGCTAATGTATTCAAGCGTGTGCCTGCTTTAAACACTCTAATTTTTTCAAAGTAACAGTCCTGATTCCCCATAACACCAAATTAATGACATCATAGTTCGTCAGAAGGGAGAAATCAATAATACCAGTACATACCGAAGTACGACCGATATATTGATCCCGAAATTCAACTACGAGCTTTTTAACTGCAACAACTTTAATATACGCTATTGGAGCTGGAATTACCGCGGCTGCTGGCACCAGACTTGCCCTCCAA
+
BBCDDIIIIIIIIIIHIIIHHHIIIIIIIHIHIIHIIIIHHCHHHIIIIHHIIIIIIHIIIHIHIIIIIIIGH@EHHIIIIIIIIIIIGHIHHHIIIIIIIFGHHHHHHHHCHHHEHGHIIIIIIHHIHHHIIIHIIIIIIHHHIIIHCGHHGHHHHFHIIHHIIHIHHFIIHHIHIIHIIIIIIIHHEHHIIIHIIIHIIIIIIHIIHHHIIIHIIIIIIIIIIIIHIIHIIIIIIIIIIHGFHHHGHHIIIHHHIIIIIIIIIIIIIIIIIIIIIIIIIIHIIIIIIIIIIIIIHIIIIIIIIIIIIIHIIIIIIIIIIIIIIHIIIIIIIIIIIIIIDCDDD
@HISEQ:969:HM2KJBCX2:2:1101:8713:100450 2:N:0:ACTATGCA
GACCGTCAATACCCCAACTATCCCTATTAATCATTACGGTGATCCTAGAAACCAACAAAATAGAACCATGCCGTCCTATTCTATTATTCCATGCTAATGTATTCGAGCAAAAATGCCTGCTTTAAACACTCTAATTTTTTCAAGGTAAAGGTCCTGGATCCGCAAGACACCCAATTAAGGACATCAAGTTTCTCCAGAAGGTGAGAAATCAACAGTAACAGTTCATACCCCTTAAGGCACGACCATTACGTCAATCCCGAAATTCAACTACGAGCTTTTTAACTGCAACAACTTTAATATACGCTATTGGAGCTGGAATTACCGCGGCTGCTGGCACCAGACTTGCCCTCCAA
+
DDDDDIIHHIIIIIIIIIIIIIIIIIIIIIHIIIIIIIIIIIIIIIIIIIIIIIIIIHHHIIHHIIIIIIIIIIGHHIIIIIHHIIIIHHHIIIIIIIHIIHHHEHHIIIIIIHIIHIIIIIIIIIHIIIIIIHHHIIIIIEHIIIHHIHIIIIIIHHHIIIIHIHHIHHGIIHHHIHHGIHHHHHHHHHHHHHIIIIIIIIIIIIIIIIIIIIIIIHIIIIHIIIHIIIIIIIIIHIIIIIIIIIHIIIHHIIIIIIIIIIIIIIIIIHIIHIIIIIIIIIIIIIIIIHHIIHIHIIIIIIIIIIIIIIIHIIHHIIIIIIIIIIIIIHIIIIIHHIIIIIIIIIIIDDDDD
@HISEQ:969:HM2KJBCX2:2:1101:6392:100999 2:N:0:ACTATGCA
GACCGTCAATACCCCAACTATCCCTATTAATCATTACGTCAATCCTAGAAACCAACAAAATAGGATCGAACGTCCTATTTCATTATTCCATGCTAATGTATTCAAGCGTTAGCCTGCTTTAAACACTCTAATTTTTTCAAAGTAACAGTCCTGTTTCCCTGCAACACCAAATTAATGACATTACAGTTCTTCAGAAAGGAGGAATCAGCGAAGCCAGTGCATACCAGTGGCACGACCAACCTGCTGACCCCGAAATTCAACTACGAGCTTTTTAACTGCAACAACTTTAATATACGCTATTGGAGCTGGAATTACCGTGGCTGCTGGCACCAGACTTGCCCTCCAA
+
DDDDDIIHIIHHGHHHIHIIIIHIIIIIIGIIIHHHHIIIIHIIIIHHIIIIEHHIHEHIIIGHHIHHHIIHEHCEHIIGFHHHIHHHHIIIGHEFHHCHEEFHHIIIIIIHHIIEHEIIHIHIIIIIIIHHIIHIIIHHIIHIIHHHHHIHFHHHHIEGHHHIIIHHHIIIIIIIEHHIHHHHHHIHHHHIHHHHGHHHIHHHHIIIIHHHHIIIIHIIIHHIHIHIGIIHIHIIIHHIFHHGFHEHCGHHHHIFEHHHHEHGFHHHEIIIIHEHEIIIHHHHGGGFHHHHHIGIIHHCIIHIIIIIIHHIGIGIIIIIIIIIHEFHEHHHIIHIIHHHC<ABBD
@HISEQ:969:HM2KJBCX2:2:1101:15318:100781 2:N:0:ACTATGCA
GACCGTCAATACCCCAACTATCCCTATTAATCATTACGTCGATCCTAGAAACCAACAAAATAGAATCAAACGTCCTATTTCATTATTCCATGCTAATGTATTCAAGCGTGAGCCTGCTTTAAACACTCTAATTTTTTCAAAGTAACAGTCCTGATTCCTCACAACACCAAATAAATGACATCATGGTTCGTCAGAAGGGAGAAACCGACGATGCCAGTACGTACCGAGGCACGACCAACATGATGGTCCCGAAATTCAACTACGAGCTTTTAAACTGCAGCAACTTTAATATACGCTATTGGAGCTGGAATTACCGCGGCTGCTGGCACCAGACTTGCCCTCCAA
+
DCDDDHIHIIIHHCHIIIIIIIIIIHHIHHHIIIIHIIHHIIIGHIIIIIHHHHHIIIHIHHHHIIIIHGGHHHIIIIIIIIIIHIIIIIIGIIIIIIIIIIHIIIIIIHIHHIIHHIIIIIHHHIIIIIIHHHHIHIIHIHHIIIIIIIHHHIHHIIIIIIIIIIIIIIIIIIIIIHIIHIHHIHIIIIHIHIIIIIIIIIIIIIIIIIIIIIIIIIHHIIHHIIHHIIIIIIIIIIIIIHIIIIIHDHHIIIIIIHHHIIIIIGIIIIIIIIIIIIIIIIIIHHIIHIIIIIIIIIHHIIIIHHIIIIIIIIIIIIIIIIIIIIIIHD1HIIIIIIIIBDCDD
@HISEQ:969:HM2KJBCX2:2:1101:1417:101061 2:N:0:ACTATGCA
GACCGTCAATACCCCAACTATCCCTATTAATCATTACGGCGGTCCTAGAAACCAACAAAATAGAACCGCACGTCCTATTCTATTATTCCATGCTGTAATATTCGAGCAAAGGCCTGCTTTGAACACTCTAATTTTTTCAAAGTAAAAGTCCTGGTCCCCAACACACCCAGTGAAGGGCATGCGGTTCTCCAGAAGAAAAGGCCCGGCCGGACAAGTGCACGCGGTGAGGCGGACCTGCCAGCCAGGCCAAAGGTTCAACTACGAGCTTTTTAACTGCAACAACTTTAATATACGCTATTGGAGCTGGAATTACCGCGGCTGCTGGCACCAGACTTGCCCTCCAA
+
DDDDDIIIIIIIIIIIIHIIHIIIIIIIIIIIIIIHIHHHIIHIIIIIIIIIIIIIIIIIIIIIIIIHIIIIIIIIHHHIIIIHIHIIHIIIIIIIHIIIIHIIIGHIHIHHIIHIIIIIIIIIIIIIIHIIHIIIHIIIIHHIHIIIIIIIIIIIIIIIIIIIIIHHHIHIIIIIIIIIIIIIIIGIHHHIIIHIIIIIIIIIIIIIIIIIIHIIIIHIIIIIIIIIIIHIIIIIIIIIIHHIIIIIIIIIIIIIIIIIIIIIIIIIIIIHIIIIIIIIIIIIIIIHIIIIIIIIIIHIIIIIIIIIIIIIIIIIIIIIIIIIIIIIIIIIIIIIIIIDDDDD
@HISEQ:969:HM2KJBCX2:2:1102:7585:2454 2:N:0:ACTATGCA
GACCGTCAATACCCCAACTATCCCTATTAATCATTACGGTGATCCTAGAAACCAACGAAATAGAACCAATCCGTCCTATTTCATTATTCCATGCTAATGTATTCAGACGTTAGCCTGCTTTAAACACTCTAATTTTTTCAAAGTAACAGTCCTGATTTCCTATCACACCAACTATCCCTATTAATCATTACTTTGGTCCTCAAACCAACAAAATAAAACCAAAGTCCTATTCTATTATTCCATGCTAATGTATCCAAGCAAACGCCTGCTTTGAACACTCTAATTTATTCAAAGTAAACCCTTGGAGTCCTGCTGTTGCAGGCCCCCAAGTATAGGGAAACCCCGAAAAGTACTTGCAACGCAAGACCAGTCGGACAATCCCGAAGTTCGACTACGAGCTTTTTAACTGCAACAACTTTAATATACGCTATTGGAGCTGGAATTACCGCGGCTGCTGGCACCAGACTTGCCCTCCAA
+
BDDDCIHIHIHHHIIIIIIHEHHEHHEHIGHHHIHIIEHHIIIIHE@FFHIIIIIIIIIHIHEHFGHHFEHIECFHHHIIIIHIIHHEHFHHCHHFIHGEHHHFHHCHHEHHCHHIEHHEHHIHHHIGIII?GHHC@EHHHIHHFEFHIHI?F1<1GHHHHEHHIGEH=HHHHHHH0DDEHGHHHEHHEHHGEHGFE?/:EEC//EEHIIIIH?D@CFG@..6-896HHIIIIIIHHIIHIHIHHIHFIIGHHIHFIIHHHHHHEG?IHGIIIHHIHIHHHCGGHIIIHIHIHIIHHHGIIIHIHHIHIHIIIIGIIIIIHHHCIHIIIIIHIIIHIIIIIHHIIIIIIIHHIIHIIIIIHIIIIIHIIHGIIIHHHHEHIIHIHIIGIIIIIIIIIIIIIIIIIIIIIIIIIIIIIHIIIHIHHIHIIHIIIIIIIIIIIIIIIIIIIIIHIIIIIIIIIIHIHIIIIIIIDDDDD
@HISEQ:969:HM2KJBCX2:2:1102:16827:2327 2:N:0:ACTATGCA
GACCGTCAATACCCCAACTATCCCTATTAATCATTACTTTATCCTTAGAAACCAACAAAATAAGAACAAAGTCCTAAATTATTACTCCATGCTAAAGTATTCAGAGCAATTGCCTGCTTTAAACACTCTAATTTTTTCAAAGTAAAAGATCTAGTTCCCGACCCCAACCCAGTGAAGGGCAGAGCCGTTCCCTAGAAGGATGATGGGCGCACACCAGCACTCACGACCCGAAAGCCGTGGGCCAGGCGCACCACACCAGAAATCCAACTACGAGCTTTTTAACCGCAACAACTTTAATATACGCTATTGGAGCTGGAATTACCGCGGCTGCTGGCACCAGACTTGCCCTCCAA
+
<DD0D<<E=CCH1<DEG@1<1<<CGH1D1DGEH@C@F<1DCC@111<1<1D1DEHEHFHEFHC1<GHEEG1<<CGF1CHFGHH111<1<F11<<11<D@11<<DCEHE?HGHHHHEH3G@EBCH<EH?HGHHH86HEB<DHH8EEIHHGIHIIHIIIIHHHDHE?<CFIHH6F7@HCC@?HEHIHHE9A?=/<HDD?HEH@HH0H87@F@GD<A@CCGGH1IHDHHF:EGFC:DD<HHCHHGIIHBIHGHEDGFHIIIIIIIHEIIIIIIIIIIIIIIIIIIHDIIIIIIIIIIIIIIIIHIIIIIIIIIIIIIIIIIIIIIIIIIIIIIIIIIIIIIIIIIIIIIIIDDDDD
@HISEQ:969:HM2KJBCX2:2:1102:1277:3203 2:N:0:ACTATGCA
GACCGTCAATACCCCAACTATCCCTATTATCATTACGGCGGTCCTAGAAACCAACAAAATAGAACCGCACGTCCTATTCTATTATTCCATGCTGTAATATTCGAGCAAAGGCCTGCTTTGAACACTCTAATTTTTTCAAAGTAAAAGTCCTGGTCCCCAACACACCCAGTGAAGGGCATGCGGTTCTCCAGAAGAAAAGGCCCGGCCGGACAAGTGCACGCGGTGAGGCGGACCTGCCAGCCAGGCCAAAGGTTCAACTACGAGCTTTTTAACTGCAACAACTTTAATATACGCTATTGGAGCTGGAATTACCGCGGCTGCTGGCACCAGACTTGCCCTCCAA
+
DBDDDHHHHHIHIIIIHIHGIHIHFHHEHHIIHHIIIFEHDEHHIHHIGHIFHEHHHHHHICDGHHCFHHCGHD@GEHFHIHFHIIIIIICHEHIHHIIHHHHHIIHHCHHHHIHHHIIIGIIHIIHHFHHHIIHHFHHIHIIHHHHIHHHIHHIIIIHHIFHIIHIIIHIGHHIIIIIHEIIIIIHGIIHHHFHHHHIIIIIIIIIHIHFHGIIIHHHHDIIIIIHIHIHHHHHHHHHHIHIHHH?IIIIIIIIHIIHHHIIIHIIIIIIHIIIIIIIIIGIIIIHIIIHHIIIIGIIHGHHIIIIIIIIIHIIIIIIIIIIIIIIIIIIIIIHIIIDDDDD
@HISEQ:969:HM2KJBCX2:2:1101:15830:101250 2:N:0:ACTATGCA
GACCGTCAATACCCCAACTATCCCTATTAATCATTACCCCAGTCCTAGAAACCAACAAAATAAGACTGAAGTCTTATGTCATTATTCCATGCTAACATATTCAAACAATCGTTTGCTTTGAACACTCTAATTTTTTCAAAGTAAAATTCCTACAGTCAGAAAACACCAATAAAGGCACCTCCCACATGTAGAATAATTGGCTTAAAAAATGTAATCAACAATGTTGAAACAAGTTTTACACCAAAAGGTTCAACTACGAGCTTTTTAACTGCAACAACTTTAATATACGCTATTGGAGCTGGAATTACCGCGGCTGCTGGCACCAGACTTGCCCTCCAA
+
DDDDDIIGHHIIIIIIIIIIIIIIIIIIIIIIIIIIIIIIIIIIIIIGIIIIIIHIIIHHIIIHIIIGEHHIIIIIIHIIIIIGHHIIIIIHHHIHHIIIHHHHIIIIHHHHHHIIIHIHHHIIHIIIIIHHIIIIHIIIIIIIIIIIIIIIIIIIIIIIIIIIIIIIIHIIHIHHHHIIIHHIHHIIIIIIIHIIHIIHEIIIIIIIIIIIIIIIIIIIIIIIIIIIIIIIIIIIHFIIIIIIIIIGIGIIIIIIIIIIIIIIIIIIIIIIIIIIIIIIIIIIIIIIIIIIHHIIIIIIIIIIIIIIIIIIIIIIIIIIIIIIIIIIIIIIIIDDDDD
@HISEQ:969:HM2KJBCX2:2:1102:19241:2956 2:N:0:ACTATGCA
GACCGTCAATACCCCAACTACCCTATTAATCATTACGTCAATCCTAGAAACCAACAAAATAGGATCGAACGTCCTATTCTATTATTCCATGCTAATCTATTCAAGCAATAGCCCGCTTTAAACACTCTAATTTTTTCAAAGTAATGGTCCTGGCTCCCCAACACACCATACTGGTTCACCAGAAGGAAGACCCGACAGCAGACAGTACTCGCCAAAGACGGACCGCCCGGCCAGGCCTAAAATTCAACTACAAGCTTTTTAACTGCAACAACTTTAATATACGCTATTTGAGCTGGAATTACCGCGGCTGCTGGCACCAGACTTGCCCTCCAA
+
CDDDBIIIIIIIIIIIIIIIIIIIIIIIIHIIIIIIIIIIIIIIIHIIIIIIIIIIEHHIIFFHIIIIIIIIIIIIIHHIIIIIHHIIIIGIIIIIIIIIIHHIIIIIIIIIIIIIIIIIIIIIIIIIIIHHIHIHIIIIIIIHGIIHIHIIIIHIIIIHIIIHHIIIIIIIIIIIIIIIIIIIIIIIIIIIIIIIIIIIIIIIIIIIIIIIIIIIIIIHHEDHCIIIIIIHIIIIIIIIIIIIIIIIIHHIHIIIIIIIIIIIIIIIIIIIIHIIIIIIHIIIIIIIIIIIIIIIIIIIIIIIIIIIIIIIIIIIIIIIIIIIIIIIDDDDD
@HISEQ:969:HM2KJBCX2:2:1102:4348:2664 2:N:0:ACTATGCA
GACCGTCAATACCCCAACTATGCCTATTAATCATTACGGTGTTCCTAGAAACCAACAAAATAGAACCACAACGTCCTATTCTATTATTCCATGCTAATCTATTCAAGCAATAGCCCGCTTTAAACACTCTAATTTTTTCAATGTAATGGTCCTTGCTCCCCAACACACCCAATAAAGGACATGCTGGCTCACCAGAAGGAAGACCCGACAGCAGACAGTACTCGCCAAAGACGGACCGCCCGGCCAGGCCTAAAATTCAACTACGAGCTTTTTAACTGCAACAACTTTAATATACGCTATTGGAGCTGGAATTACCGCGGCTGCTGGCACCAGACTTGCCCTCCAA
+
<<<<<0<E=CGC1DCE0<<1D1<<<DDGE11<GC1111<CC0<1<<FH111111<<<<11<111<1<<CCC0/EE0<1<F11<<GHH11<<F11D1<1<<11@6GDG?GIHCH5<<6//<GC<81<F<<6<FE@GGAFF1(%HF<<GEAB1<:$11E0?D?F@HE.BF:.@88...HG:CHHG@HF>B:/B0?HHCHC>C0CCIHHEC<0:0<1<CHCHC///<<1@CCEGDACEE<<//?EEEDHGEE<IH?HHEHD1CGC<<<1?C<?HCC<<1EHIHF@EF<1G<1H?IIIHCEG@HHIHGD1IHGCCCEC/C<IHCCFHGGD1HGH@HEHC@HG<HEDD@?D
@HISEQ:969:HM2KJBCX2:2:1102:17102:3510 2:N:0:ACTATGCA
GACCGTCAATACCCCAACTATCCCTATTAATCATTACGTCAATCCTAGAAACCAACAAAATAGGATCAACGTCCTATTTCATTATTCCATGCTAATGTATTCAAGCGCGAGCCTGCTTTAAACACTCTAATTTTTTCAAAGTAACAGTCCTGATTCCCCACTACACCAAATTAATGACATGATGGTTCGTCAGAAGGTAGAAATCAGTAACACCAGTACGTACCGAAGGCACGACCAGCGTACTAATCCCGAAATTCAACTACGAGCTTTTTAACTGCAACAACTTTAATATACGCTATTGGAGCTGGAATTACCGCGGCTGCTGGCACCAGACTTGCCCTCCAA
+
DDD@DHIGHHHHGHIIIIHH?FFEHIIIIIGHIHIIIIIIIIIIIGHFHHHIIIIIHHFHIHEHHHHHHHHGHHIIIIHFHGFHHFHHIIICHHHHHHHGHIHHHHIHHIIIIHIIIIIIIGHIIIHHIHHIIHEHHIEHHHHHHIHHIIIHIHHIIHHHIIHHHHHIIHHHHHIHIIIGIIIHEHFHIIHIIGIIIHIIIIIHIIIIHHIIIIIIIHHGIIIIIIIIIHHIIIH=IHHIIHEHHIIHIIIGIIIIIHHIHHHHHEIIIHEEHHIHIIEIIIHIIHIHHIIIIIIIHIIIIIIHIIIIIIIGIIIIGIIIIIIIIIIHIIIIHIIIIIIIDDCDD
@HISEQ:969:HM2KJBCX2:2:1102:1568:3511 2:N:0:ACTATGCA
GACCGTCAATACCCCAACTATCCCTATTAATCATTACGTCAATCCTAGAAACCAACAAAATAGGATCGAACGTCCTATTTCATTATTCCATGCTAATGTATTCAAGCGTTAGCTTGCTTTAAACACTCTAATTTTTTCAAAGTAACAGTCCAAATTCCCCGCAACACCAAATTAATGGCATTACGGCTCATCAGGAAGGAGGAATCAGTGAGACCAGTGCATACCGATGGCATGACCAATCTACTAACCCCGAAATTCAACTACGAGCTTTTTAACTGCAACAACTTTAATATACGCTATTGGAGCTGGAATTACCGCGGCTGCTGGCACCAGACTTGCCCTCCAA
+
DDDDDIIHIIIIIIIIIIIIIIIIIIIIIIIIIIIIIIIIHIIIIIHIIIIIIIIIHHIIIIHIECHHIIIHIIIHGHIIIIIIIIIIIIHHIIHIHHIIIIIIIIIIIIIIIIIIIIIIIHIHIIIHIIGIIIIIIIIIIIIIIIIIIIHIIIIIIIIHHHHIIIIIHIIIIIIIIIIHIIIIHIIIIIIIIIIHHIIIIIIIIIIIHIIIIIIIIIIIIIIIIIIIIIIIIIIIIIIIIIHGGHHIIIIIIIIIIIIIIIHIIIHIIIIIIIHIIIIIIIIIIIIIIIIIHIIIIIIIIIIIIIIIIIIIIIIIIIIIIIIIIIIIIIIIIIIIIIIIICDDDD
@HISEQ:969:HM2KJBCX2:2:1102:16409:3255 2:N:0:ACTATGCA
GACCGTCAATACCCCAACTATCCCTATTAATCATTACGTCAATCCTAGAAACCAACAAAATAGGATCGAACGTCCTATTTCATTATTCCATGCTAATGTATTCAAGCGTTAGCCTGCTTTAAACACTCTAATTTTTTCAAAGTAACAGTCCTGTTTCCCTGCAACACCAAATTAATGACATTACAGTTCTTCAGAAAGGAGGAATCAGCGAAGCCAGTACATACCAGTGGCACGACCAACCTGCTGACCCCGAAATTCAACTACGAGCTTTTTAACTGCAACAACTTTAATATACGCTATTGGAGCTGGAATTACCGCGGCTGCTGGCACCAGACTTGCCCTCCAA
+
ADADDIHIHDDF@EEHHCFEH1GHFHIIIIGHHHHHC1FHHHIHCFGHHFHHCGHHIIIHHHFFIH@C@CCEGCEG?CHIC@GEFEHC<<GHCG?CHHHIHHIIIIIHIIHIHHIHIHHIHHIIIHIIIIHIHHHHHIIIIIIIHHHIIIHHGIHHDIIIHIIIHIIIHHHGIIIIIIHFHIIGIHHHHEHIHHIHHIIHHHIIHIHHIIIIIHHHHIIIHHHHIIIHHIIIIIIGIIIGHHEHGHIIIHGHIIIHIIIIIHIHIHGIIIIIIIIIIHIIIIIIHIIHIHHIIIIIIIIIIIIIIIIHIIIIGIIIIIIIIIIIIIIIIIIHEIHIIIIIIDDDDD
@HISEQ:969:HM2KJBCX2:2:1102:1513:4658 2:N:0:ACTATGCA
GACCGTCAATACCCCAACTATCCCTATTAATCATTACGTCGATCCTAGAAACCAACAAAATAGAATCGGATGTCCTATTTCATTATTCCATGCTAATGTATTCAAGCGTTAGCCTGCTTTAAACACTCTAAGTTTTTCAAAGTAACAGTCCTGTTTCCCTGCAACACCAAATTAATGACATTACAGTTCTTCAAGAAGGAGGAACCAGTAAAGCCAGTACATACCAGAGGCACGACCAACTTACTAATCCCGAAATTCAACTACGAGCTTTTTAACTGCAACAACTTTAATATACGCTATTGGAGCTGGAATTACCGCGGCTGCTGGCACCAGACTTGCCCTCCAA
+
DDDDDIIIIIIIIIIIIIIIIIIIIIIIIIIIIIIIIIIIIIIIIIIIIIIIIIIIIIIIIIHIHIICHHIHHIIIIIIIIIIIIIIIHIIIIIHIIIIIIIIIIIIIIIIIIIIIIIIIIIHIIIIIIIIIIIIIIIIIIIIIIIIIIIIIIIIIIIIIIIIIIIIIIIIIIIIIIIIIIIIIIIIIIIIIIIIIIIIIIIIIIIIIIIIIIIIIIIIIIIIIIIIIIIIIIIIIIIIIIIIHHIIIIIIIIIIIIIIIIIIIIIIIIIIIIIIIIIIIIIIIIIIIIIIIIIIIIIIIHIIIIIIIIIIIIIIIIIIIIIIIIIIIIIIIIIIIIIIIIDDDDD
@HISEQ:969:HM2KJBCX2:2:1102:14661:3659 2:N:0:ACTATGCA
GACCGTCAATACCCCAACTATCCCTATTAATCATTACGTCGATCCTAGAAACCAACAAAATAGAATCAAACGTCCTATTTCATTATTCCATGCTAATGTATTCAAGCGCGAGCTTGCTTTAAACACTCTAATTTTTTCAAAGTAACAGTCCTGATTTCCCGCGACACCAAATTAATGACATCGTGGTTCGTCAGAAGGGAGAAACCAATAATGCTAGTACGTACAAAGTACGACCGACATATTAGTCCCGAAATTCAACTACGAGCTTTTTAACTGCAACAACTTTAATATACGCTATTGGAGCTGGAATTACCGCGGCTGCTGGCACCAGACTTGCCCTCCAA
+
DDDDDHIIIIIIIIIIIIIIIIIIIIIIHIIIIIIIIIIIIIIIIIIIHIIIIIIIIIIIIIGHHIIIIIIIIHIIIHIIIIHIIIIHIIIHHIIIIIIIIIHHHIIIIIHIHIIIIHHIIIIIIIIIIIIIIIIIHIHIIIIIIIIIIIIIIIIIIIIIHIIIIIIIIIIIIIIIIIIIIIIIIIIIHIIIIIIIIIIIIIIHIIIIIIIIIIIIIIIIIIIIIIIIIIIIIIIIIIIIIIHIIIIIIIIIIIIIIIIIIIIIIIIIIGIIHIIIIIIIIIIIHIIIIIIIIIIIIIIIIIIIIIIIIIIIIIIIIIIIIIIIIIIIIIIIIIIIIIIDDDDD
@HISEQ:969:HM2KJBCX2:2:1102:11524:4781 2:N:0:ACTATGCA
GACCGTCAATACCCCAACTATCCCTATTAATCATTACGTCGATCCTAGAAACCAACAAAATAGAATCAAACGTCCTATTTCGTTATTCCATGCTAATGTATTCAAGCGTGAGCCTGCTTTAAACACTCTAATTTTTTCAAAGTAACAGTCCTGATTCCCCATGACACCAAATTAATGACATCATGGTTCGTCAGAAGGTAGGAATCAATAATACCAGTACGTACAATAGCACGACCAATAAATTGATCCCGAAATTCAACTACGAGCTTTTTAACTGCAACAACTTTAATATACGCTATTGGAGCTGGAATTACCGCGGCTGCTGGCACCAGACTTGCCCTCCAA
+
DDDDCGHIHHHIIIIIIIHIGHHIIIIIIIIIIIHHIIHIIIGHHHHIIIIIIIIIHIHHHIEHHHHCHFHHCGHIIIHGHIIIIIHHFHEHHHIIIIIIIHGIIHHGIIIHIIIIIEIIHIHIIIIIIHIHHHHIHGHIIHIIIIIIHHIIIIHHIIHHIIIHIHHIIHIHIIIIHIIIIIIIIIIIIIHFHIIIIIIIIIIIIIHHHIIHIIIIIIIHIIIIIIIHIHIIIHHEIHIIIHHIIIIHIIIIHIIIIIIIIIIHHIHIIIIIIIIIHIIHIIIIHHIIIIHIIIIIIIIIIIIGIIIIIIHIIIIIIIIIIIHIIHIGIIIIIHIIIGIIDDDDD
@HISEQ:969:HM2KJBCX2:2:1102:12718:4815 2:N:0:ACTATGCA
GACCGTCAATACCCCAACTATCCCTATTAATCATTACGTCAATCCTAGAAACCAACAAAATAGGTTTGAACGTCCTATTTCATTATTCCATGCTAATGTATTCAAGCGTTAGCCTGCTTTAAACACTCTAATTTTTTCAAAGTAACAGTCCTGTTTCCCTGCAACACCAAATTAATGGCATTACAGTTCTTCAGAAAGGAGGAATCAGCGAAACCAGTTCATACCAGTGGCACGACCAACCTGCTGACCCCGAAATTCAACTACGAGCTTTTTAACTGCAACAACTTTAATATACGCTATTGGAGCTGGAATTACCGCGGCTGCTGGCACCAGACTTGCCCTCCAA
+
DDDDDIHHIIIIHIIIIIIIIIHIIIIIIIIIIIIHHIIIIIIIIIIIIIIIIIIIIHIIIIIIIIIIIIIHIIIIIIHIHIIIIIIIGIIIGIIIIIIIIHIIIIGIIIIIIIIIIIIIIIIIIHIIHIHHIIIIIHIIIIIIIIIIIIIIIIIIIIIIIIIIIIIIIIIIIIIIHIIIHIIIIIIIIIIIIIIIIIIIIIIIIIIIIIIIIIIIHHIIIIIIIIIIIIIIIIIIIIIIIIIHFIIIIIIIIIIIIIIIIIIIIIIIIIIIIIHIIIIIIIIIIIIIIHIIIIIIIIIIIIIIIIIIIIIIIIIIIIIIIIIIIIIIIIIIIIIIIIIIIDDDDD
@HISEQ:969:HM2KJBCX2:2:1102:7104:5429 2:N:0:ACTATGCA
GACCGTCAATACCCCAACTATCCCTATTAATCATTACGGCGGTCCTAGAAACCAACAAAATAGAACCGCACGTCCTATTCTATTATTCCATGCTAATGTATTCAAGCGTTAGCCTGCTTTAAACACTCTAATTTTTTCAAAGTAACAGTCCTGTTTCCCTGCAACACCAAATTAATGACATTACAGTTCTTCAAGAAGGAGGAACCAGTAAAGCCAGTACATACCAGAGGCACGACCAACCTACTAATCCCGAAATTCAACTACGAGCTTTTTAACTGCAACAACTTTAATATACGCTATTGGAGCTGGAATTACCGCGGCTGCTGGCACCAGACTTGCCCTCCAA
+
CDDDDIIIIIIHIIIIIIIIIIIIIIIIIIIIIIIGIIIIHIIIIIIIIIIIIIIIIIIIIIHHHHIHIGHIIGHIHHIIIIIIIHIHIHIHHIHIIIIIIIHIIIIIHIIIIIIIIIIIIIIIIIIIIIIIIIIIIIIIIIIIIIIIIIIIIIIIIIIIIIIIIIIIIIIHIIIIIIIIIIIIIIIIGIIIIIIIIIIIIIIIIIIIIIIIIIIIIIIIIIIIIIIHIIIIIIIIIIIIIIHHHIIHIIIIIIIIIIIIIIIIIIIIIIIIIIIIIIIIIIIIIIIIIIIIIIIIIIIIIIIIIIIIIIIIIIIIIIIIIIIIIIIIIIIIIIIIIIIIIDDDDD
@HISEQ:969:HM2KJBCX2:2:1102:16572:5394 2:N:0:ACTATGCA
GACCGTCAATACCCCAACTATCCCTATAATCATTACATCGATCCTAGAAACCAACAAAATAGAATCGGATGTCCTATTTCATTATTCCATGCTAATGTATTCAAGCGTGAGCCTGCTTTAAACACTCTAATTTTTTCAAGGTAACAGTCCTAATTCCCCGTGACACCAAATTAATGGCATTACGGTTCTTTAGAAGGTGAGAAATCAATAATATCAGTACATACCAACGGCATGACCGATACATTGATCCCGAAATTCAACTACGAGCTTTTTAACTGCAACAACTTTAATATACGCTATTGGAGCTGGAATTACCGCGGCTGCTGGCACCAGACTTGCCCTCCAA
+
BDDDD@GHIIHHF1DGGEHHIIHIHHIE?F11DCGH?@<01<D0<<<C1DEEHHHHHH11<<C<111000/1<<11<C?<1C1CFCE11<111<1<IIIIIHHE@8CHHHCHIFHHGHIIHHCI9IIGIIHIHEHGHECI8HHHHG5?HHGG@<HEIIHHE<IIHHIHHHGHH:HH::IIHHHHEG?IHEIIHIIHFIHIGHHG@?HGIIIHHGHGFEHHHHIIIGHHGEGHIHHDFGHHHHGC:HHFHIHHHFIHIGIIIHHHIIHIHHEIHHCHIHIIIIIIHHFHHHHGIHHHEHHHHHGIIIIIIHIIIIIIHIIIIIHIIIHIIIIIHIIIIIIIHDDBDD
@HISEQ:969:HM2KJBCX2:2:1102:15485:4930 2:N:0:ACTATGCA
GACCGTCAATACCCCAACTATCCCTATTAATCATTACGTCAATCCTAGAAACCAACAAAATAGGATCGAACGTCCTATTTCATTATTCCATGCTAATGTATTCAAGCGTTAGCCTGCTTTAAACACTCTAATTTTTTCAAAGTAACAGTCCTGTTTCCCAGCAACACCAAATTAATGACATTACAGTTCTTCAGAAAGGAGGAATCAGCGAAGCCAGTGCATACCAGTGGCACGACCAACCTGCTGACCCCGAAATTCAACTACGAGCTTTTTAACTGCAACAACTTTAATATACGCTATTGGAGCTGGAATTACCGCGGCTGCTGGCACCAGACTTGCCCTCCAA
+
DDDDDIIHIIIIHHIIIIIIIIIIIIIIIIIIIIIIIIIIIIIIIIIHGIIIIIIIIIIIIIIHHIIIIIIIIIIIIIHIIHIIIIIIIHHHIIIIIIIIIIIIHHIIHIIIIIIIIIIIIHIIIHHHHHHHIIIIIIIIIIHIIIIIIIIIIIIIIHIIIIIIIIIIIIHIIIIIIIIIIIIIIIIIIIIIIIIIIIIIIIIHIIIIIIIIIIIIIIIIIHIIIIIIIIIIIIIIIIIIIIIIIIIIIIIIIIIIIIIIIIIIIIIIIIIIIIHIHIIIIIHIIIIIIIIIIIIIIHIIIIIIIIIIIIIIIIIIIIIIIIIIIIIIIIIIIIIIIIIIIDDDDD
@HISEQ:969:HM2KJBCX2:2:1102:7984:4844 2:N:0:ACTATGCA
GACCGTCAATACCCCAACTATCCCTATTAATCATTACGTCAATCATAGAAACCAACAAAATAGGATCAAACGTCCTATTTCATTATTCCATGCTAATGTATTCAAGCGTTAGCCTGCTTTAAACACTCTAATTTTTTCAAAGTAACAGTCCTGTTTCCCTGCAACACCAAATTAATGGCATTACAGTTCTTCAGAAAGGAGGAACCAGCGAGACCAGTACGAACCAAAGGCACGACCAACCTGCTGATCCCGAAATTCAACTACGAGCTTTTTAACTGCAACAACTTTAATATACGCTATTGGAGCTGGAATTACCGCGGCTGCTGGCACCAGACTTGCCCTCCAA
+
DDDDDIIIIIIIIIIIIIIIIIIIIIIIIIHIIIIIIIIIIIIIIIIIIIIIIIIIIIIIIIIIHIIIHIIIIGIIIIHIIIIIIIHIGIHIHIIIIHIIIGHIIIIIIIIIIIIIIIIIIHIIIIIIHIIIIIIIIIIIIIIIIHIIIIIIIIIIIIIIIIIIIIIIIIIIHIIIIIIIIIIIIIIIIIIIIIIIIIIIIIIIIIIIIIIIIIIIIIIIIIIIIIIHIIIIIIIIIIIIIIIHHIIIIIIIIIIIIIIIIIIIIIIIIIIIIIIIIIIIIIIIIIIIIIIIIIIIIIIIIIIIIIIIIIIIIIIIIIIIIIIIIIIIIIIIIIIIIIIIIDDDDD
@HISEQ:969:HM2KJBCX2:2:1102:9626:5875 2:N:0:ACTATGCA
GACCGTCAATACCCCAACTATCCCTATTAATCATTACGTGGTCCTAAAACCAACAAAATAGAACACCGTCCTATTTTATTATTCCATGCTAATCTATTCAAGCACAAGCCTGCTTTAAGCACTCTAATTTTTTCAAGGTAATAGCTCTGCTTCCCCAACGCACTAACTTAATAGCATGATGGTTATTCAGAAGGTAGGAATTCATCAGGCCAGTACGGACAGTGAAGCCCGACCAACCGACAAACTCCGAAATTCAACTACGAGCTTTTTAACTGCAACAACTTTAATATACGCTATTGGAGCTGGAATTACCGCGGCTGCTGGCACCAGACTTGCCCTCCAA
+
DDDDDIHGIIIIFIHIIIIIIHHHIIIIIIIIIIIHIHHHHHE?HHHIIIIIIIIHIIIGGHIHIIHIHDDHIHGHIIIHHIIIIHHHHHHFHHIIIIHHIIIHHIHIIIIGGHHHFHIIHIIIIIHHHIIIIIHHIIIIIIIIIIIIHIIIIIIIIIIIIHHHIIIIIIIIIIIIIIIIIIIHHHHIIIIIIHHIIIIHHGIHHIIIIIIIIIIHIIIIIIIIIIIIHIHHIIIIIHIIHHIIIIIIIIIIIIIHGIIHGHEIHIIIIIIIIIIHIHGIHIIIIIIIIHGIHHIIIIIIIIIIIIIIIIIIIIIIIIIIIIIIHIIIHHIIIIIIIIDDDDD
@HISEQ:969:HM2KJBCX2:2:1102:5754:5869 2:N:0:ACTATGCA
GACCGTCAATACCCCAACTATCCCTATTAATCATTACGTCGATCCTAGAAACCAACAAAATAGAATCAAACGTCCTATTTCATTATTCCATGCTAATGTATTCAAGCGTGAGCCTGCTTTAAACACTCTAATTTTTTCAAAGTAACAGTCCTGATTTCCCACAACACCAAATAAATGACATCATGGTTCGTCAGAAGGGAGAAACCAACAATACCAGTACGTACCGAGGCACGACCGACATGATGGTCCCGAAATTCAACTACGAGCTTTTTAACTGCAGCAACTTTAATATACGCTATTGGAGCTGGAATTACCGCGGCTGCTGGCACCAGACTTGCCCTCCAA
+
DDDDDIIIIIIIIIIIIHIIIIIIIIIIIIIIIIIIIIIIIIIIIIIIIIIIIIIIIIHIIIHHIIHHIIIIIIIIIIIIIIIIIIIIIIIIGIIIIIIHIHHIIIIIIIHIIIIIIIIIIIIIIIIHIIIIIIIIIIIIIIIIIIIIHIIIIIIIIIIIIIIIIIHHIIIIHIIIIIIHHIIIIIIIIIHIIIHHIIIIIIIIIIIIIIIHHIIIIIIIIIIIIIIIIIIIIIIIIIIIIIHEIIIIIIIIIIIIIIIIIIIIIIIIIIIIIIIIIIIIIIIIIIIIIIIIIIIIIIIIIIIIIIIIIIIIIIIIIIIIIIIIIIIIIIIIIIIIIIIIDDDDD
@HISEQ:969:HM2KJBCX2:2:1102:1726:6314 2:N:0:ACTATGCA
GACCGTCAATACCCCAACTATCCCTATTAATCATTACGTCAATCCTAGAAACCAACAAAATAGAATCAAACGTCCTATTTCATTATTCCATGCTAATGTATTCAAGCGTAAGCCTGCTTTAAACACTCTAATTTTTTCAAAGTAACAGTCCTGATTCCCCACGACACCAAATTAATGACATCGCGGTTCTTCAGAAGGTAGGAACCAATAATACCAGTGCGTACCGAGGCACGACCGACACTCTGATCCCGAAATTCAACTACGAGCTTTTTAACTGCAACAACTTTAATATACGCTATTGGAGCTGGAATTACCGCGGCTGCTGGCACCAGACTTGCCCTCCAA
+
DDDDDHHIIIIIIIIIIIIIHIIIIIIIIIHIIIIHIIIIIIIIIIIIGHIHIIIIIIIHHHHIIIHHHIIIIIIIHHIIIIGIIIIHIEEHFHHIIIHHHHIIIIHIHIIHCHHEGIHIHHIIHIIIIHIIIIIIHIHHHIHHIIIIHIIIIIIIIIHHHHHIIIIIIHHIIIIIIHHIIIIIIIIIIIIIIIIIIIIIIIIIIIIIIIIIHIIIIIIIIIIHIIIIIIIIIIIIIIIIIHHHIIIIIIIIIIIIIIIIIIIIIIIIIIIIIHIIIIIIIHGIIIIIIIIIIIIIIIIIIIIIIIIIIIIIIIIIIIIIIIIIIIIIIIIIIIIIIIIIDCDCD
@HISEQ:969:HM2KJBCX2:2:1102:11079:6138 2:N:0:ACTATGCA
GACCGTCAATACCCCAACTATCCCTATTAATCATTACGTCAATCCTAGAAACCAACAAAATAGGATCGTCGTCCTATTTCATTATTCCATGCTAATGTATTCAAGCGTTAGCCTGCTTTAAACACTCTAATTTTTTCAAAGTAACAGTCCTGTTTCCCCGCAACACCAACTTAATGGCATTACGGTTCTACAAGAAGGAGGAATCAGCAAAGCCAGTGCATACCAGTGGCACGACCAACTTGCTGACCCCGAAATTCAACTACGAGCTTTTTAACTGCAACAACTTTAATATACGCTATTGGAGCTGGAATTACCGCGGCTGCTGGCACCAGACTTGCCCTCCAA
+
DDBDD<C<EHIIGCHHIHEFGEHHHHHHEHHIHHHIIEHCEEHHIIGIIIIIH?GHHIHEHI?EH@CDFHDHCEHHHCGHHHIGIII?DHE?HHIHFIHIIHFCFHHHGHEEEHHHHHGHHHEEHFEGGHIIHIDHHCEIIHHIIIHH@EIHHIHHGHHGFHHHHGFECEHHIHHFHHIIIHHC@CIGHEG?HHHHIIHHHIIIHIHHHHH;IGIHIHHHHIGGCFA@EIHHHH?HGHHCG9CCEE@ECG@HGH@FHIHHIIIHHEHFHHHFCDEHIIHHHGHFHHGGC1@EEHHHGHDGHHHHHEHHFHCGHHDDIIIHIIHHHHHGIHHHCHHHHHHH@@DDD
@HISEQ:969:HM2KJBCX2:2:1102:18483:6368 2:N:0:ACTATGCA
GACCGTCAATACCCCAACTATCCCTATTAATCATTACGGTGATCCTAGAAACCAACGAAATAGAATCAGTCCGTCCTATTTCATTATTCCATGCTAATGTATTCAGACGATAGTCTGCTTTAAACACTCTAATTTTTTCAAAGTAACAGTCCTGATTTCCCATCACACCAAATAAATGGCATGAAAGTTCCTCAGAAGGTAGAGATCCATCTCACCAGTGCAGACAATTAAGCCTGACCAATGGGTAGACCCCGAAGTTCAACTACGAGCTTTTTAACTGCAACAACTTTAATATACGCTATTGGAGCTGGAATTACCGCGGCTGCTGGCACCAGACTTGCCCTCCAA
+
DDDDDIGHIIIIIIIIIIIIIIIIIIIIIIIIIIIIIHIIIIIIIIIIIIIIIIIIIHIIHIIHIHIIIIIGIHIIIIIIIIIHIIIIGIIIGHIHIIIIIIIIIIIHIIIIIIIIIGIIIIIHIIIIHIIHIIIHIIIIIHIIIIIIIHHIIIIIIIIIIIIIIIIIIIIIIIIIIIIHHHIIIIIIIIIIIIHIIIIIIIIIIIIIIIIIIIIIIIIIIIIIIIIIIIIIIIIIIIIIIIIIIHHIIIIIIIIIIIIIIIIIIIIIIIIIIIIIIIIIIIIIIIIIIIIIIIIIIIIIIIIIIIIIIIIIIIIIIIIIIIIIIIIIIIIIIIIIIIIIIIIDDDDD
@HISEQ:969:HM2KJBCX2:2:1102:6255:7432 2:N:0:ACTTTGCA
GACCGTCAATACCCCAACTATCCCTATTAATCATTACGGCGGTCCTAGAAACCAACAAAATAGAACCGCACGTCCTATTCTATTATTCCATGCTGTAATATTCGAGCAAAGGCCTGCTTTGAACACTCTAATTTTTTCAAAGTAAAAGTCCTGGTCCCAAACACACCCAGTGAAGGGCATGCGGTTCTCCAGAAGAAAAGGCCCGGCCGGACAAGTGCACGCGGTGAGGCGGACCTGCCAGCCAGGCCAAAGGTTCAACTACGAGCTTTTTAACTGCAACAACTTTAATATACGCTATTGGAGCTGGAATTACCGCGGCTGCTGGCACCAGACTTGCCCTCCAA
+
DDDDCIIIIIIIIIIIIIIIIIIIIIIIIIIIIIIIIIIIIHIIIIGIHHIIIIIIIHHIIIIGHIGGDHIIIIIIHHIIIIIIHHIHHIIIIIHIIIIIIIIIIIIIIIIIIIIIIIHIGIHIIIIIIIIIIIHHIIIIIIIIIHIIIIIIIIIIIIIIIIIIIIIIIIIIIIIIIIIIIIIIIIIIIIIIGIIIIIIIIIIIIIIIIIIIIIIIIIIIIIIIIIIIIIIIIIIHIIIIGFHIHIHIIIIIIIIIIIIIIIIIIIIIIIIIIIIIIIIIIIIIIIIIIIIIIIIIIIIIIIIIIIIIIIIIIIIIIIIIIIIIIIIIIIIIIIIIIIIDDDDD
@HISEQ:969:HM2KJBCX2:2:1102:20539:7809 2:N:0:ACTATGCA
GACCGTCAATACCCAACTATCCCTATTAATCATTACATCGATCCTAGAAACCAACAAAATAGAATCGGATGTCCTATTTCATTATTCCATGCTAATGTATTCAAGCGTGAGCCTGCTTTAAACACTCTAATTTTTTCAAGGTAACAGTCCTAATTCCCCGTGACACCAAATTAATGGCATTACGGTTCTTTAGAAGGTGAGAAATCAATAATATCAGTACATACCAACGGCATGACCGAAACATTGATCCCGAAATTCAACTACGAGCTTTTTAACTGCAACAACTTTAATATACGCTATTGGAGCTGGAATTACCGCGGCTGCTGGCACCAGACTTGCCCTCCAA
+
DDDDDIIIIIIIIIIIIIIIHIIIHIIIIIIIIIIIIIIIIIIIIIIIIIIIIIIIIIHIGIIIIIGHHIHIIIIIIIIIIHIIIHHHIIIIIIIHIIIIIEHHHIIIIIIIIIIIHIIHIIIIIIHIIHIIIIIIIGHIHHIIIIGHHIIIIIIIHGHHIIHHIIIGIIGHIIH<0CFFHHIHFHHIIIHIHFFE.0CD<HGCGHHIFHIIIEEHGFEE?EGGFHHHECHECGIGIHHHHEEHHCA@CGHEEIH?HG@@10<01ED=GIHEHFCHIIHHG@<HFCHHEG?H=HGIHEG?HGEHEG??HHHEIHCHGHF@C<HHIIHH@D<1IHGEEEC<10<<D<
@HISEQ:969:HM2KJBCX2:2:1102:18566:8152 2:N:0:ACTATGCA
GACCGTCAATACCCCAACTATCCCTATTAATCATTACGTCGATCCTAGAAACCAACAAAATAGAATCAAACGTCCTATTTCGTTATTCCATGCTAATGTATTCAAGCGTGAGCCTGCTTTAAACACTCTAATTTTTTCAAAGTAACAGTCCTGATTCCCCATGACACCAAATTAATGACATCATGGTTCGTCAGAAGGTAGGAATCAATAATACCAGTACGTACAATAGCACGACCAATAAATTGATCCCGAAATTCAACTACGAGCTTTTTAACTGCAACAACTTTAATATACGCTATTGGAGCTGGAATTACCGCGGCTGCTGGCACCAGACTTGCCCTCCAA
+
ADDDDIIIIIIIIIIIIIIIIIIIIIIIIIHIIIIIIIIIIIIIIIGIHHIGHHIIIIHGIHGHHHIIIGIHHHHIGIIIHFHIIIIHIIIIHIIIIIIIIIIIIIHHIHIIIIIIIIIIIIIIIIIIIIIIIIIIIIIIIIIIIIIIIIIIHIIIIIIIIIIIIIIIIIHEHIIIIIIHIIIIIIIIIIIIIIIIIIIIIIIIHIIIIIIIIIIIIIIIIIIIIIIIIIIIIIIIIIHIIIHIHHHIIIIIIIIHIIIIIIIIIIIIIIIIIIIIIIIIIIIIIHIIIIIIIIIGIIIIIIIIIIIHHHIIIIIIIIIIIIIIIIIIIIIIIIIIIIIIDDDDD
@HISEQ:969:HM2KJBCX2:2:1102:3873:8176 2:N:0:ACTATGCA
GACCGTCAATACCCCAACTATCCCTATTAATCATTACATCGATCCTAGAAACCAACAAAATAGAATCGGATGTCCTATTTCATTATTCCATGCTAATGTATTCAAGCGTGAGCCTGCTTTAAACACTCTAATTTTTTCAAGGTAACAGTCCTAATTCCCCGTGACACCAAATTAATGGCATTACGGTTCTTTAGAAGGTGAGAAATCAATAATATCAGTACATACCAACGGCATGACCGAAACATTGATCCCGAAATTCAACTACGAGCTTTTTAACTGCAACAACTTTAATATACGCTATTGGAGCTGGAATTACCGCGGCTGCTGGCACCAGACTTGCCCTCCAA
+
DDDDDHIHIIIIHIIIIIIIIIIIIIIGIIIIIIIIIIIIHHIIIIIIIIIIIIIIIHIIIIIIIIIIIHIIIIIIHIHIHHIIIHIIHIIIIIIIIIIIIIIHIIIIIIIIIIIIIIIIIIIIIIIHIIIIIIIIIIIIIIIIIIHIIIIIIIIIIIIIIIIIIIIIIIIHIIIIIIIIIIIIIIIHIIIIIIIIIIIIIIIIIIIIIIIIIIIIIIIIIIIIIIIIIIIIIIIIIIIIIIIIIHIIHIIIIIHIIIIIIIIIIIIIIIIIIIIIIHIIIIIIIIIIIIIIIIIIIIIIIIIIIIIIIIIIIIIIIIIIIIIIIIIIIIIIIIIIIIIIIIDDDDD
@HISEQ:969:HM2KJBCX2:2:1102:6095:8366 2:N:0:ACTATGCA
GACCGTCAATACCCCAACTATCCCTATTAATCATTACGTCGATCCTAGAAACCAACAAAATAGAATCAAACGTCCTATTTCATTATTCCATGCTAATGTATTCAAGCGTACGCCTGCTTTAAACACTCTAATTTTTTCAAAGTAACAGTCCTGATTTCCCGCGACACCAAATTAATGACATCGTGGTTCGTCAGAAGGGAGAAACCAATAATGCTAGTACGTACAAAGTACGACCGACATATTAGTCCCGAAATTCAACTACGAGCTTTTTAACTGCAACAACTTTAATATACGCTATTGGAGCTGGAATTACCGCGGCTGCTGGCACCAGATTGCCCTCCAA
+
DDDDDHIIIIIHIIIIIIIIIIIIIIIIIIIIIIIIIIHIIHIHIIIIGHIIHIIIIIIGIHIHIIIIIIIIIIIIIIIIIIIIIHIHIHIHIIIIIHHIIIIIIIIIIIIIIIIIIIIIIIIIHIIIIIIIIIIIIIIIIIIIIIIHHIIHIIIIIIIIIHIIIIIIIIIIIIIIIIIIIIHIIHEIHHHIIIIIIIIIIIIIIIIIHIIIIIIIIHIIIIIIIIIIIIIIIIIIIII=HHIIIHIIIIIIIIIIIIIIIIIIIIHIIIIIIIIIIIIIIIIIHHIIIIHIIIIIIIIIIIIIGIIIIIIIIIIIIIIIIIIIHIIIIIIIIIIIIIDDDDD
@HISEQ:969:HM2KJBCX2:2:1102:2604:8427 2:N:0:ACTATGCA
GACCGTCAATACCCCAACTATCCCTATTAATCATTACATCGATCCTAGAAACCAACAAAATAGAATCGGATGTCCTATTTCATTATTCCATGCTAATGTATTCAAGCGTGAGCCTGCTTTAAACACTCTAATTTTTTCAAGGTAACAGTCCTAATTCCCCGTAACACTAAATTAATGGCATTACGGTTCTTTAGAAGGTGAGAAATCAATGATAACAGTGCATACCAACGGCATGACCGAAATATTGATCCCGAAATTCAACTACGAGCTTTTTAACTGCAACAACTTTAATATACGCTATTGGAGCTGGAATTACCGCGGCTGCTGGCACCAGACTTGCCCTCCAA
+
DDDDDIIIIIIIIIIIIIIIIIIIIIIIIIIIGHIIIIIIHIIIIGIIIIIIIIIIIHHIIGHIIIIIIFEHIIHIIIIIIIIIIIIGIIHHHIHHIHIHIIIHHHIHHHGHIIIHHHIIHGHHIIIHIIIIIIIHIIIIIIIIIIIIHHIIIIIIIEHIHIHIIIHIIIIIIIIIIIIIIIIIIIIHIIIIIIHHIIIIIIIIIIIIIIIIIIHHIIIIIHIIIIIHHIIIIIIIIIIIHHIIHGIIIIIIIIIIIIIIIIIIIIIIIIIIIIIHIIIIIIIIIIIIIIIIIHIIIIIIIIIIIIIIIIIIIIIIIIGIIIIIIIIIIIIIIIIIIIIIIIDDDDD
@HISEQ:969:HM2KJBCX2:2:1102:4461:7710 2:N:0:ACTATGCA
GACCGTCAATACCCCAACTATCCCTATTAATCATTACTTCCATCCTAGAAACCAACAAAATAGAACAGAAGTCCTAAATTATTATTCCATGCTAATGTATTCATAGCGCAAGCCTGCTTTGAACACTCTAATTTTTTCAAAGTAAATGATCCAGAAGTGACCCCGGCCCAGTGAAGGGTAGAGTCATTTTCCGGAAGGATGGCAGGCGCACTTCTGTACACACCAAGAAACCTTGGCGGACAGCGCGCACCAAGCCAGAAATCCAACTACGAGCTTTTTAACTGCAACAATTTTAATATACGCTATTGGAGCTGGAATTACCGCGGCTGCTGGCACCAGACTTGCCCTCCAA
+
B@BDDEHCHIIHHE?HHIIGIHHHHIHIIHHIIIHIEHCHHIGIIIIEHHHIEHHHHHHIHHHEHFHE?CGHHCHIEEHCHIIHIIIECHHHHFEHIHHFE1IIHHIHIIGCHGIHHCHI?FGHHHHHHIHIHIIIIHIIIIIIIFHHHIHHHHHHEEHIHIHIHHC@CIIIHHHHGIIIGIHHIHHIHHIIHHIIIIIIIIHEHDGHHHHIIIIIHIIIHIIGIHHGCGHHIIIIHHFGHHIHGIIHCEFIHG?HIIHFHHHIIIIHHIHEIIIIIIIIHIIIIHIIHIHGEEIIHHHHCEEHHIIIIHIIIIIHIIHHIHHDGIHHIHIHIHFHHHHIIIIIHHHD@DD@
@HISEQ:969:HM2KJBCX2:2:1102:2370:8086 2:N:0:ACTATGCA
GACCGTCAATACCCCAACTATCCCTATTAATCATTACGTCAATCCTAGAAACCAACAAAATAGGATCGAACGTCCTATTTCATTATTCCATGCTAATGTATTCAAGCGTTAGCCTGCTTTAAACACTCTAATTTTTTCAAAGTAACAGTCCCGTTTCCCTGCAACACCAAATTAATGACATTACAGTTCTTCAGAAAGGAGGAATCAGCGAAGCCAGTACATACCAGTGGCACGACCAACCTGCTGACCCCGAAATTCAACTACGAGCTTTTTAACTGCAACAACTTTAATATACGCTATTGGAGCTGGAATTACCGCGGCTGCTGGCACCAGACTTGCCCTCCAA
+
DDDDDHHHHIIIIIIIIIIIIIIIIIIIFHIIIIIIIIIIIIIIIIHIHIIIIIIHIIIIIHHIIIIGGIIIIIIIIIIIIGIIIIIGIIHIHIIIIIIIIIIIIHIIHHIIHIIIIHHHIIIIIIIIIIHHIIIIIIIIIIIHHHHHIIIIIIIHIHHIIIIIIIHHIIIHIIIIIIHHHHIIIIIIIIIIIIIIHIIIIIIIHIIIIIHHIIIIIIIIIIIIIIIIIIIIIIIIIIIIIIIIHIIIIHHGHIHIIIIIIIIIIIIIIIIIIIIIIIIIIIIIIHIIIIHIIIIIIIIIIIIIIIIIIIIIIIIIIIIIIIIIIIIIIIIIIIIIIIIIIDDDDD
@HISEQ:969:HM2KJBCX2:2:1102:18381:8287 2:N:0:ACTATGCA
GACCGTCAATACCCCAACTATCCCTATTAATCATTACGGCGGTCCTAGAAACCAACAAAATAGGACCGCACGTCCTATTCTATTATTCCATGCTAACGTATTCGAGCAAAGGCCTGCTTTGAACACTCTAATTTTTTCAAAGTAAAAGTCCTGGTCCCCAACACACCCAGTGAAGGGCATGCGGTTCTCCAGAAGAGAAGGCCCGGCCGGACAAGTGCACGCGGTGAGGCGGACCTGCCAGCCAGGCCAAAGGTTCAACTACGAGCTTTTTAACTGCAACAACTTTAATATACGCTATTGGAGCTGGAATTACCGCGGCTGCTGGCACCAGACTTGCCCTCCAA
+
DDDDDHICDGHIHIIIIIIIGIIIIIIIIIIIIIIIIIHHIIIIIIIHHIIIIIIIHHHHIIHIIIIHHIIIIIIIIIIIIIIIIIIIHIIIIIIHIHHIIIIIIHIIIIHHHIIIIIIIIIIIIIIIIIHIIIIIIIIIIIIIIIIIIIIIIIIIHIIIIIIIIIIIIIIIIIIIIIIIIIIIIIIIHIIIIIGIIIIIIIHIIIIIIIIHIHIHIIIIIIIIIIIIIIIIIIIIIIIIIHHIIIHHIIIIIIIIIIIIIIIIIIIIHIIIIIIIIIIIIIIIHHIIIIIIIIIIIIIIIIIIIIIIIIIIIIIIIIIIIIIIIIIIIIIIIIIIIIIDDDDD
@HISEQ:969:HM2KJBCX2:2:1102:2380:8314 2:N:0:ACTATGCA
GACCGTCAATACCCCAACTATCCCTATTAATCATTACGTCGATCCTAGAAACCAACAAAATAGGGTCAAACGTCCTATTTCATTATTCCATGCTAATGTATTCAAGCGTGAGCCTGCTTTAAACACTCTAATTTTTTCAAAGTAACAGTCCTGATTCCCCGCGACACCAAATTAATGACATCACGGATCTTCAGAAGGGAGAAACCAGTGACACCAGTGCATACCAAAGGCATGACCAGCGTACTGATCCCGAAATTCAACTACGAGCTTTTTAACTGCAACAACTTTAATATACGCTATTGGAGCTGGAATTACCGCGGCTGCTGGCACCAGACTTGCCCTCCAA
+
DDDDDHHIIIIIHIIIIIIIIIIIIIIIIIIIIIIIIIHIIIIIHIIIIIIIIHIIHIIIIGIGHFHGFHIIIGIIHIIIIIIIIIIHIIIHIIHHHHIIIHHIIIIIIHIIIHIIIIIIIIIIIIIIIIHIIIIIIIIIIIIIIIIIIIIIIIIIIIIIIIIIIIIIIIIIIIIIIIIIIIIIIIIIIIHIIIIIIIIIIIIIIIIIHIIIIIIIIHIIIIIIIIIIIIIIIIIIIIIIIIIHFIIIIIIIIIIIIIIIIIHIIIIIIIIIIIIIIIIIIIIIIIIIIIIIIIIIIIIIIIIIIIIIIIIIIIIIIIIIIIIIIIIIIIIIIIIIIIIIIDDDDD
@HISEQ:969:HM2KJBCX2:2:1102:10470:8539 2:N:0:ACTATGCA
GACCGTCAATACCCCAACTATCCCTATTAATCATTACGGCGGTCCTAGAAACCAACAAAATAGAACCGCACGTCCTATTCTATTATTCCATGCTGTAATATTCGAGCAAAGGCCTGCTTTGAACACTCTAATTTTTTCAAAGTAAAAGTCCTGGTCCCCAACACACCCAGTGAAGGGCATGCGGTTCTCCAGAAGAAAAGGCCCGGCCGGACAAGTGCACGCGGTGAGGCGGACCTGCCAGCCAGGCCAAAGGTTCAACTACGAGCTTTTTAACTGCAACAACTTTAATATACGCTATTGGAGCTGGAATTACCGCGGCTGCTGGCACCAGACTTGCCCTCCAA
+
@@?@DHFHHHCCG1ECCEHIIICHFHHHGHIGHHEEG?@EHCCH?HHEFEHHHFCEHGIIHI<CHHH<HDHC<<0<DCGEHCGG?EHICHIHI?CHHCHHGCGHHIIHHE1GHEEHHHHHH?FHHHGGEHHIHHGCHGHGIIHHHHIEHGIHFHGIIHHHHGHGAHHGGHHIIIIHHHIHIHGHIGHHIIHIIGIHHHEDCCHEHIIHHH>HHIIHFHHHDCGHEIHEGHHH@HEHHHHIIIHGIHHHHHIIHEHHHHGCIHGCHGCEEHGGCIHEIHIIIIIIFHIIHIIIIIGIIHIIHHEHEHGEIIIIHECIIIIIIHHIIHIIIIIIIIIIIIHABBD?
@HISEQ:969:HM2KJBCX2:2:1102:16080:8881 2:N:0:ACTATGCA
GACCGTCAATACCCCAACTATCCCTATTAATCATTACAGCGGTCCTAGAAACCAACAAAATAGAACCGATGTCCTATTCTATTATTCCATGCTAATGTATTCGAGCAAAGGCCTGCTTTGAACACTCTAATTTTTTCAAGGTAAAAGTCCTGGTTCCCCACGACACCCAGTAAAGGGCATCGGGTTTCCCAGAAGGAAAGACCCGACCGAATCCGTACGCTCGATTAGGAGGACAGATCAGCCAGGTCCAAGGTTCAACTACGAGCTTTTTAACGGCAACAACTTTAATATACGCTATTGGAGCTGGAATTACCGCGGCTGCTGGCACCAGACTTGCCCTCCAA
+
B?@D?GE<@1DCCHHECCEHH111<CH1<<CG?FC1<CF?ED</<CHE@1<C1<DE?@<1DC<EH?FCHCHEEHHGEHHH1<1C@GHHFHEG@FHH@FHG?=G@<G@GH@H?IHIHFHGFE@@@EHHCEH?CHC6<B1F1@<A<DF1DGFFACHG@I:HGGAHCFH?@@<<CA:D;HECHDDD<F8EF#0GCHGDFHFG7CECAH@IHCHHECHEEHHE1CGFHEHFC@CF@HG@?IHIHCF<ECHG@CHFH@EHIIIHHDHG<1EHCHHHHHHGHEEHIHF@FEHHGFHDHHGEFGCHHHHHHHFDHF?IHHDH?HHIIHC1IHIIHFHHHGEHEHEFD@DBD
@HISEQ:969:HM2KJBCX2:2:1102:4921:9167 2:N:0:ACTATGCA
GACCGTCAATACCCCAACTATCCCTATTAATCATTACGTCAATCCTAGAAACCAACAAAATAGGATCGAACGTCCTATTTCATTATTCCATGCTAATGTATTCAAGCGTTAGCTTGCTTTAAACACTCTAATTTTTTCAAAGTAACAGTCCAAATTCCCCGCAACACCAAATTAATGGCATTACGGCTCATCAGGAAGGAGGAATCAGTGAGACCAGTACATACCAGAGGCATGACCAACCTACTAACCCCGAAATTCAACTACGAGCTTTTTAACTGCAACAACTTTAATATACGCTATTGGAGCTGGAATTACCGCGGCTGCTGGCACCAGACTTGCCCTCCAA
+
D<DD<<DCG?H?CG1EHHEFHE@FE1<DHHIEHGECFE<C<0<CFE?FGHI@1CGHE1CG@11<1<<E=C1?F?GEEF?1<1<<GEGEGHF1CGEHCHHHHCD@DHH@DGHECCC1GE?FH?@FEC:?G@B@HHHHDEH@HEGHGF1?B<@C1B<E??C<GEHFHHHC?@DDIHDDGCCCHFECH?FC@@HGF@DEHH9DF0CF1<<88F@@GHGHHCF1EEHFHGEC@C@GH1GHGIIFHGDDBFCHH<D@G<C<<1@D<0CEC11<1IH@F@<CGCCCC<D<<1CCEHFH@H?ECCCEHG<C<<1@IHF<CC/<HHF@F@HGEEG<C@CGCCHGIIIH@DDDD@
@HISEQ:969:HM2KJBCX2:2:1102:17623:7351 2:N:0:ACTATGCA
GACCGTCAATACCCCAACTATCCCTATTAATCATTACGTCGATCCTAGAAACCAACGAAATAGGATCAAACGTCCTATTTCATTATTCCATGCTAATGTATTCAAGCTAATGCTTGCTTTAAACACTCTAATTTTTTCAAAGTAACAGTCCTGATTCCCCACGACACCAAATTAATGACATCATGCTTCGTCAGAAGGGAGAAACCAATTGTACCAGTTCATACCGTAGGCACGACCGATAAATTGATCCCGAAATTCAACTACGAGCTTTTTAACTGCAACAACTTTAATATACGCTATTGGAGCTGGAATTACCGCGGCTGCTGGCACCAGACTTGCCCTCCAA
+
BDDD?DHHHIHHGHIIIHIIIHIIIHIIIIHIIIGIHIIIIGIHHIIHHHIHFHHHECCEGHHHIIIIIIIIH?EHHHIIGIIIIFHIHIIGHHFHIIHHEIIIHIIHIIIIIIIIIIIHHHIIHIIHIIIIIIHIIHHIHIHHIIIIIIHHHGHHHHFIIIIIIIIHIHHHHIIIIIIIIIIIIIIIIIIHIIIIIIIIIIIIIIIIIHIIIHHIIIIIIIIIHIIIIIIIIIIIHHIIIIIHGIIHHHIIIIIIIIIIIIIHIIIIIIIIIIIIIIIIIIIIIIIIIIIIIIIIHHHHHIIIIHHIIIIIIIIIIHIIIIIIIIIIIIIIIIIIIIIIIDDDDD
@HISEQ:969:HM2KJBCX2:2:1102:20413:9464 2:N:0:ACTATGCA
GACCGTCAATACCCCAACTATCCCTATTAATCATTACGTCAATCCTAGAAACCAACAAAATAGGATCAAACGTCCTATTTCATTATTCCATGCTAATGTATTCAAGCGTTAGCCTGCTTTAAACACTCTAATTTTTTCAAAGTAACAGTCCTGTTTCCCTGCAACACCAAATTAATGGCATTACAGTTCTTCAGAAAGGAGGAACCAGCAAAGCCAGTGCATACCAGTGGCACGACCAACCTGCTGATCCCGAAATTCAACTACGAGCTTTTTAACTGCAACAACTTTAATATACGCTATTGGAGCTGGAATTACCGCGGCTGCTGGCACCAGACTTGCCCTCCAA
+
DDDDDIIHIIIIIIHIIIIIIIIIIIHIIIIIIIIIIHHIIIIIIIIHIIIIGIHIHHIHIFHFHHIIGGIIGHEHHHIIIIIIIHIHHIHGFHHIIIIIIIGHIHHHGEHHHIIHIIIHIIIHIIIHHHIIIIHIIIHHIIIHIHIHHIIIIIIIIIIIIIIIHHIIHHIHIIIIIIIIIIIIIIIIIIIIIIIIIIIIIIHHHIIIIIIIIIIIIIIIIIIIIIIIIIIIIIIIII=IIIIIHIIIHIIIIIIIIIIIIIIIIIIIIIIIIIIIIIIIIIIIIIIIIIIIIIIIIIIIIIIIIIIIIIIIIIIIIHIIIGIHIIIIIIIIIIIIIIIIIDDDDD
@HISEQ:969:HM2KJBCX2:2:1102:5431:9727 2:N:0:ACTATGCA
GACCGTCAATACCCCAACTATCCCTATTAATCATTACGTCGATCCTAGAAACCAACAAAATAGAATCAAACGTCCTATTTCATTATTCCATGCTAATGTATTCAAGCGTACGCCTGCTTTAAACACTCTAATTTTTTCAAAGTAACAGTCCTGATTCCCCACGACACCAAATTAATGACATCACAGTTCGTCAGAAGGTAGAAATCAATAATACCAGTGCATACCGGAGGCACGACCAATATATTGATCCCGAAATTCAACTACGAGCTTTTTAACTGCAACAACTTTAATATACGCTATTGGAGCTGGAATTACCGCGGCTGCTGGCACCAGACTTGCCCTCCAA
+
DDDDDHIIHIIHHIIIIIIIIIIIIIIIIIIHIIIIIIIIIIIHIIHIIIHHHIIHI?GHIIIIIIIIGHIDHIHIHHHHIIIIIIIIHIGEEGHHHIIIHIHHIHHHHHIGIHGFHIHHHHGHIIIHHIIIGHGHFIIIIIIIIIIHHIHIIIFIHHHEIIIHHIHIHHHIIHIHHIIIIHIIHDDGIIIHIHIHHHGHIHIHHHIGIIGIIIIIHHEIIIIIIIIIIIIIHFHGIIIIIGG1HIIHIIHIIIIIIIIIIIIHIHIIIIIIIIIIIIIIHHHGHGFFHHIIIIIIIIIIIIHIIIIIIIIIIIIIIIHIIIIIIIIIIIIIHHIHIHIIIDAADD
@HISEQ:969:HM2KJBCX2:2:1102:6307:9725 2:N:0:ACTATGCA
GACCGTCAATACCCCAACTATCCCTATTAATCATTACGTCGATCCTAGAAACCAACAAAATAGAATCAAACGTCCTATTTCGTTATTCCATGCTAATGTATTCAAGCGTGAGCCTGCTTTAAACACTCTAATTTTTTCAAAGTAACAGTCCTGATTCCCCATGACACCAAATTAATGACATCATGGTTCGTCAGAAGGTAGGAATCAATAATACCAGTACGTACAATAGCACGACCAATAAATTGATCCCGAAATTCAACTACGAGCTTTTTAACTGCAACAACTTTAATATACGCTATTGGAGCTGGAATTACCGCGGCTGCTGGCACCAGACTTGCCCTCCAA
+
@@BDDHHEDH?DHHIHHFFH@HIHHIHHIIHHHIIEHEHHH<GH=HHCHHHIHHIHIEG1DGCHHEHHIHIEHIHHIIIGHIIIIGI?1@GHIHHHHEFHIIHHHHHHIIIHIHHHHHHHHHHIEHIHIHIIIHHHHHHHIIIHIIIIIHGIIIIIIIIIIIIIHIHIIIIHIIIIIIIHGIIIHGIIHIIHIIIIIIIIHIHHHHIIHIHHHHIHHHHHIIIIHIGIIIIIIIHHIIIIIHEHIIIIIIIIIIIIIHGGIIIIHIIIIHHIIIIIIIIIHHHFHEHIIIIIIIIIIIIIIHIIIIIIHIHHIIIIIIHHIIIIIHHIIIIIHIIIIIIIBCDBA
@HISEQ:969:HM2KJBCX2:2:1102:14438:9650 2:N:0:ACTATGCA
GACCGTCAATACCCAACTATCCCTATTAATCATTACGTCAACCCTAGAAACCAACAAAATAGGATCAAACGTCCTATTTTATTATTCCATGCTAATGTATTCAAGCGTTAGCCTGCTTTAAACACTCTAATTTTTTCAAAGTAACAGTCCTGTTTCCCCGCAACACCAAATTAATGGCATCACGGTTCTTCAAGAAGGAGGAATCAGCGAGGCCAGTGCATACCATTGGCACGACCAACCTGCTGACCCCGAAATTCAACTACGAGCTTTTTAACTGCAACAACTTTAATATACGCTATTGGAGCTGGAATTACCGCGGCTGCTGGCACCAGACTTGCCCTCCAA
+
DDDDCIHIIIIIIIIIIIIIIIIIIIIIIIIIIIIIIHIIIIIIIIIIIIIIIHIIIIGHIHGIGHIHHIHHHGIIIIHIHIIIIIGHIIIIIIIIHIIIIIHHHIHIIIHHHIIIIIIIIIIIHIIIIIIIIIIIIIIHIIIIIIIIIIIIHIHIIIIIIIIIIIIIIIIIIIIHIIIIIIIIHIIIIIIIIIIIIIIIIIIIIIIIIIIIIIIIIIIIIIIIIIIIIIIIIIIIIIIIIIHHIIIIIIIIIIIIIIIIIIIIIIIIIIIIIIIIIIIIIIIIIIIIIIIIIIIIIIIIIIIIIIIIIIIIIIIIIIIIIIIIIIIIIIIIIIIIIIIIDDDDD
@HISEQ:969:HM2KJBCX2:2:1102:17025:10979 2:N:0:ACTATGCA
GACCGTCAATACCCAACTATCCCTATTAATCATTACGTCAATCCTAGAAACCAACAAAATAGGATCGAACGTCCTATTTCATTATTCCATGCTAATGTATTCAAGCGTTAGCCTGCTTTAAACACTCTAATTTTTTCAAAGTAACAGTCCTGTTTCCCTGCAACACCAAATTAATGACATTACAGTTCTTCAGAAAGGAGGAATCAGCGAAGCCAGTGCATACCAGTGGCACGACCAACCTGCTGACCCCGAAATTCAACTACGAGCTTTTTAACTGCAACAACTTTAATATACGCTATTGGAGCTGGAATTACCGCGGCTGCTGGCACCAGACTTGCCCTCCAA
+
DDDDDHIIIHIIHIIIIIIHIIIIIHIIIIIIHIIIIIIIIIIIIIIIIIIHHIHIIIIIIHGHFHGHIIHHIGIHIIIIHHIIEHHHIGIHEHHIHIIIHHIIIIIIHIIIIIIIIIIHHIHIIHHIIIIIIIIIIIHIIIIIHIIIIIIIIIIIIHIIIIIIIIIIIIIIIIIIIIIIIIIIIIIHIIIIIIIIIIIIIIIIIIIIIIIIIIIIIIIIIIIIIIIIIIIIIIIIIHIIIIHFIIIIIIIIIIIIIIIIIIIIIIIIIIIIIIIIIIIIIHIIIIIIIIIIIIIIIIHHIIIIIIIIIIIIIIIIIIIIIIIIIIIIIIIIIIIIIIIIDDDDD
@HISEQ:969:HM2KJBCX2:2:1102:3015:11434 2:N:0:ACTATGCA
GACCGTCAATACCCCAACTATCCCTATTAATCATTACGGTGATCCTAGAAACCAACAAAATAGAACCATGCCGTCCTATTCTATTATTCCATGCTAATGTATTCGAGCAAAAATGCCTGCTTTAAACACTCTAATTTTTTCAAGGTAAAGGTCCTGGATCCGCAAGACACCCAATTAAGGACATCAAGTTTCTCCAGAAGGTGAGAAATCAACAGCGACAGTTCATACCCCTTAAGGCATGACCATCACGTCAATCCCGAAATTCAACTACGAGCTTTTTAACTGCAACAACTTTAATATACGCTATTGGAGCTGGAATTACCGCGGCTGCTGGCACCAGACTTGCCCTCCAA
+
DDDDDIHIIIIIIIHIIIIIIIIIIIIIIIIIIIGIIIIIIIHHIIIIIIIIIIIIIGHHIIHHHIIIIGIIIIIGIIIIIHHIIIIIIHIIIIIIIIIIIIHHIIIIIIIIIIIIIIIIIGIIIIHIIIHHIIHIIHHHHIIIIIGHIHHIIIIIHIIIIIGHIIIIIIIIIHHHIHGHIIIIIIIHIHGIIIIIIIIIHIIIIIIHIIIIIIHIIIIIIIIIIIIIIIIIHIIIIIIIIIIIIIHHIIHGIIIIIIIIIIIIIIIIIIIHIIIIIIIIIIIIIFIIIIIIIGIIIIIIHIIIIIIIIIIIIIIIIIIIIHIIIIIIIIIIIIIIIIIIIIIIIIHIDDDDD
@HISEQ:969:HM2KJBCX2:2:1102:15993:11089 2:N:0:ACTATGCA
GACCGTCAATACCCCAACTATCCCTATTAATCATTACGTCAATCCTAGAAACCAACAAAATAGGATCAAACGTCCTATTTCATTATTCCATGCTAATGTATTCAAGCGTTAGCCTGCTTTAAACACTCTAATTTTTTCAAAGTAACAGTCCTATTTCCCTGCAACACCAAATTAATGACATTACAGTTCTTCAGAAAGGAGGAATCAGCGAAGCCAGTACATACCAAAGGCACGACCAACCTGCTAACCCCGAAATTCAACTACGAGCTTTTTAACTGCAACAACTTTAATATACGCTATTGGAGCTGGAATTACCGCGGCTGCTGGCACCAGACTTGCCCTCCAA
+
@0BDDHGHD?CGHIHHGEHHIICG@C@HHHHGCHHHGHHIIIHHHHIHIIIII?GGE<@GHHHEHIHGHEH0DGHHIEHIECCHHFHH?HHF?EHHIHHCHEHECFHGHHGHHGHGHHHHHHFGBHHHHHBCFGFHHHF2GEHGHG@HHFHIHGHGDCEGG?1HGGHFHHIEHEHH@EDFHHHGCCHIIIHHEF/HEFC<CEEIIHHEHIHEIHGCDBHHE@HCHHHHCC=IIGHHHIIHEGCGCC6CAA<H@EHEEHG<D0<<1D@@HEHGEC<HHEGDCEIHEF<FHCFEHGCH?GIHF@HHCIIHHFHHEHF<//IHGG@HC?EFCHIIGCC11=HCD@@@@D
@HISEQ:969:HM2KJBCX2:2:1102:21000:10009 2:N:0:ACTATGCA
GACCGTCAATACCCCAACTATCCCTATTAATCATTACGTCAATCCTAGAAACCAACAAAATAAGATCGAACGTCCTATTTCATTATTCCATGCTAATGTATTCAAGCGTTAGCTTGCTTTAAACACTCTAATTTTTTCAAAGTAACAGTCCAAATTCCCCGCAACACCAAATTAATGGCATTACGGTTCATAAAGAAGGAGGAATCAGTGAGACCAGTACATACCAGAGGCATGACCAACCTACTAACCCCGAAATTCAACTACGAGCTTTTTAACTGCAACAACTTTAATATACGCTATTGGAGCTGGAATTACCGCGGCTGCTGGCACCAGACTTGCCCTCCAA
+
DDDDCGHGHGHIIIIIIIHHEHIIIHHHHIIIIIHIIIHEHHHGHGHHHIIIHIIIHIIHIIIHHGE@EHFE<C<CGHHHHHHHFHH1EGHE@?@?HFFHHHEHFHHHHHHHGHCFIHGCDGIIHHFHIFHHHHHIHEHIHHCHHIHHHHGFF1FEGIIHIHEHHHHHHHIIHIGIHHEHIIIIHII-HHIIHIIIIIIHHIIHHIII<IIIHI=IIIHHIHHIIIIIIIIHIIIIIIIGIIIHFHHIIGHGGHHIHHHHIIHIIIIIHIIIIIIIIIIIIHIHIIIIIHIIIIIIIIIIIIIIIIIIIIIHIIIIIIIIIIIIIIIIIIIIIIIIIIIIIDDDDD
@HISEQ:969:HM2KJBCX2:2:1102:15206:11283 2:N:0:ACTATGCA
GACCGTCAATACCCCAACTATCCCTATTAATCATTACGGCGGTCCTAGAAACCAACAAAATAGAACCGCACGTCCTATTCTATTATTCCATGCTGTAATATTCGAGCAAAGGCCTGCTTTGAACACTCTAATTTTTTCAAAGTAAAAGTCCTGGTCCCCAACACACCCAGTGAAGGGCATGCGGTTCTCCAGAAGAAAAGGCCCGGCCGGACAAGTGCACGCGGTGAGGCGGACCTGCCAGCCAGGCCAAAGGTTCAACTACGAGCTTTTTAACTGCAACAACTTTAATATACGCTATTGGAGCTGGAATTACCGCGGCTGCTGGCACCAGACTTGCCCTCCAA
+
DCDDDHIHIIIIIIIIIIHIIHIIIIIIIIIIIIIIIHHIIIIIIIHHGIIHHIHIHHIIIIHIHIHHIHIHIIHEHHIIGHIIIHIHIIIIIIIIIIHIHIIIIIIIIIIIIIHIIIIIIIIIIIIIIIIIIIIIHIIIHIIIIIIIIIIIIHIIIIIIIIIIIIIIHIIIIIIIIIIIIHIIIIIIIIIIIIIHHHIIIIIIIIIIIIIIIIIIIIIIIIIIIIIIIIIIIIIIIIIIIHGIIIIIIIIIIIIIIIIIIIIIIIIIIIIIIIIIIIIIIIIIIIIIHIIIIIIIIIIIIIIIIIIIIIIIIIIIIIIIIIIIIIIIIIIIIIIIIIIDDDDD
@HISEQ:969:HM2KJBCX2:2:1102:6961:11314 2:N:0:ACTATGCA
GACCGTCAATACCCCAACTATCCCTATTAATCATTACATCGATCCTAGAAACCAACAAAATAGAATCGGATGTCCTATTTCATTATTCCATGCTAATGTATTCAAGCGTGAGCCTGCTTTAAACACTCTAATTTTTTCAAGGTAACAGTCCTAATTCCCCGTAACACCAAATTAATGGCATTACGGTTCTTTAGAAGGTGAGAAATCAATGATAACAGTGCATACCAACGGCATGACCGAAATATTGATCCCGAAATTCAACTACGAGCTTTTTAACTGCAACAACTTTAATATACGCTATTGGAGCTGGAATTACCGCGGCTGCTGGCACCAGACTTGCCC
+
DDDDDIIIIIIIHIIHIIIIHIIIIIIIIIIHIIIIIIIIHIIIIIHIIIIHIHIIIIIIIIHIIIIFIIIIIHHHHHIIHIIIIIICHHIIIIHIIIHIHFIHHHIIIIIIIIIIIIIIIGIIIIIIIIHIIIIIIHIIHIIIIIIIIIIIIIIHIIHIIHIIIIIIIIIIIHIIIIHIIIIIIIIIIIIIIIIIIIIIIIIIIIIIIIIIIIIIIIIIIIIIGIIHIIIIIIIIIIIIIIIHIIIIIIIIIIIIIIIIIIIIIIIIIIIIIIIHIIIIIIIIIIIIIIIIIIIIIIIIIIIIIIIIIIIIIIIIIIIIIIIIIIIIIIIIIIIIIDDDDD
@HISEQ:969:HM2KJBCX2:2:1102:1490:12334 2:N:0:ACTATGCA
GACCGTCAATACCCCAACATCCCTATTAATCATTACGTCGATCCTAGAAACCAACAAAATAGGTTCGATCGTCCTATTTCATTATTCCATGCTAATGTATTCAGGCGCTGGCCTGCTTTAAACACTCTAATTTTTTCAAAGTAACAGTCCCGTTTCCCCGCAACACCAAATTAATGGCATTACGGTTCTACAAGAAGGAGGAATCAGCAAGCTAGTACATACCAGTGGCAAGACCAACCTGCTGATCCCGAAATTCAACTACGAGCTTTTTAACTGCAACAACTTTAATATACGCTATTGGAGCTGGAATTACCGCGGCTGCTGGCACCAGACTTGCCCTCCAA
+
DDDDDIIIIIIIIIIIIIIIIIHIIIIIIIIIIIIIIIIIIIIIIIHIIIIIIIIIHIHHHHFHHIIIIIIIIIIIHHIIIIIIIIIHHIIIIIIIIHIHHGFIIIIIIIIIIIIIHIIIIIIIIIHIIIIIIIIIIIIIIIIIIIHHIIIIIIIIIIIIIIIIIIIIIIIIIIIIIIIIIIIIIIIIIHIIIIIIIIIIIIIIIIIIIIIIIIIIIIIIIIIIIIIIHIIIIIIIHIIIHHHIIIIIIIIIIIIIIIIIHIIIIIIIIIIIHIIIIIIIIIIIIIIIIIIIIIIIIIIIIIIIIIIIIIIIIIIIIIIIIIIIIIIIIIIIIIIIIIIDDDDD
@HISEQ:969:HM2KJBCX2:2:1102:8860:12622 2:N:0:ACTATGCA
GACCGTCAATACCCCAACTATCCCTATTAATCATTACGTCGATCCTAGAAACCAACAAAATAGAATCAAACGTCCTATTTCGTTATTCCATGCTAATGTATTCAAGCGTGAGCCTGCTTTAAACACTCTAATTTTTTCAAAGTAACAGTCCTGATTCCCCATGACACCAAATTAATGACATCATGGTTCGTCAGAAGGTAGGAATCAATAATACCAGTACGTACAATAGCACGACCAATAAATTGATCCCGAAATTCAACTACGAGCTTTTTAACTGCAACAACTTTAATATACGCTATTGGAGCTGGAATTACCGCGGCTGCTGGCACCAGACTTGCCCTCCAA
+
DDDDDIIIIIIIIIIIIIIIIIIIIIIIIIIIIIIIIIIIIIIIIIIIIIIIIIIIIIIIIIIIIIIIIIIIHIIIIIIIIIIIIIIEHIIIIIIIIIIIIIIIIIIIIIIIIIIIIIIIIIIIIIIIIIIHIIIIHIIIIIIIIIIIHIIIIIIIIIIIIIIIIIIIIIIIIIHIIIIIIIIIIIIIIIIIIIIIIIIIIIIIIIIIIIIIIIIIIIIIIIIIIIIIIIIII?IIIIIIIIHFIIIIIIIIIIIIIIIIIIIIIIIIIIIIIIIIIIIIIIIHHIIIIIIIIIIIIIIIIIIIIIIIIIIIIIIIIIIIIIIIIIIIIIIIIIIIIIIIDDDDD
@HISEQ:969:HM2KJBCX2:2:1102:12517:13063 2:N:0:ACTATGCA
GACCGTCAATACCCCAACTATCCCTATTAATCATTACGTCGATCCTAGAAACCAACAAAATAGAATCAAACGTCCTATTTCATTATTCCATGCTAATGTATTCAAGCGTGCGCCTGCTTTAAACACTCTAATTTTTTCAAAGTAACAGTCCTGATTCCCCACGACACCAAATTAATGACATCGCGGTTCTTCAGAAGGTAGGAACCAATAATGCCAGTGCATACCGAAGCACGACCGACAATCTGATCCCGAAATTCAACTACGAGCTTTTTAACTGCAACAACTTTAATATACGCTATTGGAGCTGGAATTACCGCGGCTGCTGGCACCAGACTTGCCCTCCAA
+
DDDDDHIIIIIIIIIIIIHIIIIIIIIIIIIIIIIIIIIIIIIIIIIIHIIIHHIIIIIIIIIIHIIIIIIIHHHIIIIIIIIHIIIHIIHHIIIIHIIIIIIIIIHHHHIIIIIGIIHIIIIIIIIIIIIIIIIIIIIIIIIIIIIIIIIIIIIIIIIIIHHHHIIHIIIIHIIIIIIIIIIIIIIIIIIIIIIIIIIIIIIIIIIIIIIIIIIIIIIIIIIIIIIIIIIIIIIIIIIIIIHHIIIIIIIIIIIIIIIIIIIIIIIIIIIIIIIIIIIIIIIIIIIIIIIIIIIIIIHHIIIIIIIIIIIIIIIIIIIIIIIIIIIIIIIIIIIIIIIIDDDDD
@HISEQ:969:HM2KJBCX2:2:1102:6000:12319 2:N:0:ACTATGCA
GACCGTCAATACCCCAACTATCCCTATTAATCATTACGGTGATCCTAGAAACCAACAAAATAGAACCATGCCGTCCTATTCTATTATTCCATGCTAATGTATTCGAGCAAAATGCCTGCTTTAAACACTCTAATTTTTTCAAGGTAAAGGTCCTGGTTCCACATGACACCCAATTAAGGACATCATGCTTCTCCAGAAGGTGAGAAATCAACTGCGACAGTTCATACCCCTTAAGGCACGACCATCACGTCAATCCCGAAATTCAACTACGAGCTTTTTAACTGCAACAACTTTAATATACGCTATTGGAGCTGGAATTACCGCGGCTGCTGGCACCAGACTTGCCCTCCAA
+
BBD@BHHHHHIIIHIIHIIIIIIIIIIIHIHIIIIIIIHIIIIGHIHIIIIIEHHIHIIIIIIIIIHIHIIIIGHIIGHHGHIIIIIIIIIIIIIIIIICGGIHHIIIHHEIHIIIIIHIHHHGHIIHIIHIIHHIIIIIIHIIIIIIIIHCIHHHGHHIHIIIIIIIIHHIHHIIIHHIIIIIIHHIIIIIIIIIIIIIIHIHHGIIIIHHHIIIIIIIHIIIHIIIIIGIIIIIIIIHHIIHIIIIIHHIIIIHIIIIIIIIIIIIHIIHIIFIIIIIIIIIIIIIIIIIIIIIIIIHIIIHIIIIIIIHIIIIIIIIIIIIIIIIIIIIIIIIIIIIIIIIIIIDDDDD
@HISEQ:969:HM2KJBCX2:2:1102:4828:13409 2:N:0:ACTATGCA
GACCGTCAATACCCCAACTATCCCTATTAATCATTACGGCGGTCCTAGAAACCAACAAAATAGAACCGCACGTCCTATTCTATTATTCCATGCTGTAATATTCGAGCAAAGGCCTGCTTTGAACACTCTAATTTTTTCAAAGTAAAAGTCCTGGTCCCCAACACACCCAGTGAAGGGCATGCGGTTCTCCAGAAGAAAAGGCCCGGCCGGACAAGTGCACGCGGTGAGGCGGACCTGCCAGCCAGGCCAAAGGTTCAACTACGAGCTTTTTAACTGCAACAACTTTAATATACGCTATTGGAGCTGGAATTACCGCGGCTGCTGGCACCAGACTTGCCCTCCAA
+
DDDDDIIIIIIIHHIHHHIIIIIIIIIIIIIIIIIIIHHIIIIIIIIIIIHIGIIHHHIIIIHIIIIIIIIGHHHHHHIIIIIIHHIHHHHHHIIIHIIIIHHIIIIIIHIIHHHIIIIIHIIIIIIIIIIHHIIIIHIHIIHIHHHHHIIIIHHIHIIIIIIIFHHHIIHIIIIIIIIHIIIIIIIIHHIIHHIHHHHIIIGIIIIIIIIIII=IIIIIIIIIIIIIIIIIIIIIIIIIIHHIIIHHIGIIIIIHIIIIIIIIIIIIIIHIIHIIIIIIIIIIIIIIIIIIIIIIIIIIIIIIIIIIIIIIIIIIIIIIIIIIIGIGIIIHIHIIIIHDDDDD
@HISEQ:969:HM2KJBCX2:2:1102:13475:12849 2:N:0:ACTATGCA
GACCGTCAATACCCCAACTATCCCTATTAATCATTACGTCAATCCTAGAAACCAACAAAATAGGATCAAACGTCCTATTTCATTATTCCATGCTAATGTATTCAAGCGTTAGCCTGCTTTAAACACTCTAATTTTTTCAAAGTAACAGTCCTGTTTCCCTGCAACACCAAATTAATGACATTACAGTTCTTCAAGAAGGAGGAACCAGTAAAGCCAGTACATACCAGAGGCACGACCAACTCTCTAATCCCGAAATTCAACTACGAGCTTTTTAACTGCAACAACTTTAATATACGCTATTGGAGCTGGAATTACCGCGGCTGCTGGCACCAGACTTGCCCTCCAA
+
DDCDDHHIIIIIIIIIIIIIIIIIIIHHHHIHIIIIIIHHHHIIHIIIGHFHHIIIIIIIHIHIIIIHIHHIIGHIIIIIIIIIHHIHHIIIIIHIIIIIIIIIIIIHIIIIIIIIIIIIIHIIHIIIHHHHGHIIIHHIIIIIIIIIIIIIHHHIIIIHIIHIHHHHIHHHHIIIIIIHHHIIIHIHIIIIIIIIHIIIIIIIIIIHHIIIIIIIIIIIIHIIIIIIHHIIHHHIIIHIHHHHFGIHIIHIIIIIIIIIIIIHIIIIIIIHIIHIIIIIIHHHIIHHHIIIIIIIIIIIHIIIIIIIIIIIIIIIIIIIIIIIIHIIIIHIIIIIIIIIIDDDDD
@HISEQ:969:HM2KJBCX2:2:1102:12007:14414 2:N:0:ACTATGCA
GACCGTCAATACCCCAACTATCCCTATTAATCATTACGTCAATCCTAGAAACCAACAAAATAGGATCGAACGTCCTATTTCATTATTCCATGCTAATGTATTCAAGCGTTAGCCTGCTTTAAACACTCTAATTTTTTCAAAGTAACAGTCCTGTTTCCCTGCAACACCAAATTAATGGCATTACAGTTCTTCAGAAAGGAGGAACCAGCAAAGCCAGTGCATACCAGTGGCACGACCAACCTGCTGATCCCGAAATTCAACTACGAGCTTTTTAACTGCAACAACTTTAATATACGCTATTGGAGCTGGAATTACCGCGGCTGCTGGCACCAGACTCCCTCCAA
+
DDDDDIHHHIIIHHIIIIIIIIIIIIIIIIIIIIIIIIIIHIIIIIHIIIICGHIIIIIFHHIIIIIHIHHIHIIIIIIGIIIIIIIIIIIIIIIIHIIIIIIIIHIIIIIHIIIIIIIIIHHIIIIIIIHIIIIIIIIIIIIIIIIIIIIIIIIIIIIIIIIIIIHIGIIIGIIIIIIIIHIIIIIHIIIIIIIIIIIIIIIHIIIIIIIIIIHHIIIIIIIIIIIIIIIIIIIIHIIIIHGIIIIIIIIIIIIIIIIIIIIIIIIIIIIIIHHIIIIIIIIHIIIIIIIIIIIIIIIIIHIIIIIIIIIIIIIIIIIIIIIIIIIIIIHIIIIIIIIDDDDD
@HISEQ:969:HM2KJBCX2:2:1102:18278:14132 2:N:0:ACTATGCA
GACCGTCAATACCCCAACTATCCCTATTAATCATTACGTCAATCCTAGAAACCAACAAAATAGGATCAAACGTCCTATTTCATTATTCCATGCTAATGTATTCAAGCGTTAGCCTGCTTTAAACACTCTAATTTTTTCAAAGTAACAGTCCTGTTTCCCTGCAACACCAAATTAATGACATTACAGTTCTTCAAGAAGGAGGAACCAGTAAAGCCAGTACATACCAGAGGCACGACCAACTCTCTAATCCCGATATTCAACTACGAGCTTTTTAACTGCAACAACTTTAATATACGCTATTGGAGCTGGAATTACCGCGGCTGCTGGCACCAGACTTGCCCTCCAA
+
0DDDDHGHIIIHHIIHHIIIGIIIGEEHIHHHIIIIIHGEHIIHIIHHHHIIIGHIGHGEGHHEEFEHHIFH<FEHIEHHIIHFHG?FHE@EHIFCFCGCFHHHFHHIIHIHHHHIHHHHHFHHHIGHHHHHHEHHHHGIHEGHHIHHHHIHHGHHHHHFHIIHHIHHEHEHCHGIHGGHHHHHHEHHFIHI;IIIIIIIHGIHI;IIHHIIIIIIIIIIIHIHHHIHFGHHHHIIIHGHHHHGHIHEIIHEHFIIIIIIIIIIIIIIIHHHHEHHHGHEHHIIHHHHIIIIIIIGIIIIIIIIIIIIIIIIHIIIIIIIIIIIHIGIIIHIHHIIIIIIIDDDDD
@HISEQ:969:HM2KJBCX2:2:1102:5521:14620 2:N:0:ACTATGCA
GACCGTCAATACCCCAACTATCCCTATTAATCATTACGTCAATCCTAGAAACCAACAAAATAGGATCAAACGTCCTATTTCATTATTCCATGCTAATGTATTCAAGCGTTAGCCTGCTTTAAACACTCTAATTTTTTCAAAGTAACAGTCCTGTTTCCCTGCAACACCAAATTAATGACATTACAGTTCTTCAAGAAGGAGGAACCAGTAAAGCCAGTACATACCAGAGGCACGACCAACTTACTAATCCCGAAATTCAACTACGAGCTTTTTAACTGCAACAACTTTAATATACGCTATTGGAGCTGGAATTACCGCGGCTGCTGGCACCAGACTTGCCCTCCAA
+
@@00DE0<0CFF@1<@E0<1D@GFE?FEGGEFEGH@@E<DG@EEEHH@FHFHHHIG1F@FHHCGCG?GHHEHFCGEHCFF@FHEEGHIHHIHHC1GGHGHFFHHEIIHFGFHHFHEHHIFG@FFFCC1DCFHIIHEHHHCHHHHHIIHHIHHG@FCECEHHIHCIHHFHHGCHEH@I:HIHIHHHEIHDGFHHG@EF@GH@HHGCCIHHFHHEHIFCEHEHGEGC?FEHE<HDEGHHHGC8HCHHHHHE/<1CEIIHEEHHECHF?EHGEEHEIIHGHGCH?CGF1DF?HHHGCDEEHGCEIIIIHEEHHHEHC<C<?@CHC?C1C?HIHHHHCCCHHEC1?0<D0
@HISEQ:969:HM2KJBCX2:2:1102:15174:14277 2:N:0:ACTATGCA
GACCGTCAATACCCCAACTATCCCTATTAATCATTACGTCAATCCTAGAAACCAACAAAATAGAACCGCACGTCCTATTCTATTATTCCATGCTAATGTATCCGAGCAAAGGCCTGCTTTGAACACTCTAATTTTTTCAAAGTAAAAGTCCTGGTTCCCCGACACGGCCAGTGAAGGCCATGCGGCTCCCCAGAAGGAAAGGCCCGGCCGGACCAGTGCACGCGGTGAGGCGGACCGGCCAGCCAGGCCCAAGGTTCAACTACGAGCTTTTTAACTGCAACAACTTTAATATACGCTATTGGAGCTGGAATTACCGCGGCTGCTGGCACCAGACTTGCCCTCCAA
+
DDDDDIIEGHIIHIIIIIIIIIIIIIIIIIIIIIIIIIIIIIIHIIIIIIIIIIIIIIIGIIHIIIHHHIIGHIHIIHIIIHIIIIIHIIIHGIIIIHIIIHIIIIIIIIIIIIIIIIIIIIIIIIIIIIIIIIIIIIIHIIIIHIIIIIIIIIIHIHIHHIIIIIIIIIIIIIIIIIIIIIIIIIIIIIIIIIIIIIIIIIIIIIIIIIIIIIIIIIIIIIIIIIIIIIIIIIIIIIIIIIIHIIIIHIIIIIIIIIIIIIIIIIIIIIIIIIIIIIIIIIIIIIIIIIIIHIIIIIIIIIIIIIIIIIIIIIIIHIIIIIIIIIIIIIIIIIIIIIIIDDDDD
@HISEQ:969:HM2KJBCX2:2:1102:8076:14599 2:N:0:ACTATGCA
GACCGTCAATACCCAACTATCCCTATTAATCATTACGTCAATCCTAGAAACCAACAAAATAGGTTTGAACGTCCTATTTCATTATTCCATGCTAATGTATTCAAGCGTTAGCCTGCTTTAAACACTCTAATTTTTTCAAAGTAACAGTCCTGTTTCCCTGCAACACCAAATTAATGGCATTACAGTTCTTCAGAAAGGAGGAATCAGCGAAACCAGTTCATACCAGTGGCACGACCAACCTGCTGACCCCGAAATTCAACTACGAGCTTTTTAACTGCAACAACTTTAATATACGCTATTGGAGCTGGAATTACCGCGGCTGCTGGCACCAGACTTGCCCTCCAA
+
DDDDDIIIIIIIIIIIIIIIIIIIIIIIIIIIIIIIIIIIIIIIIIIIIIIHIIIIIIIIIHIHHIIIIIIIIIIIIHIHIIIIIHIGIIIHIIIIIIIIIIIIIIIIIIIIIIIIIIIIIIIIIIIIIIIIIIIIIIIIIIIIIIHIIIIIIIIIIIIIIIIIIIIIIIHIIIIIIHHEIHIIIIIIIIIIIIIIIIIIIIIIIIIIIIIHIIIHIIIIIIIIIIIIIIIIIIIIIIIIIIHHIIIIIIIIIIIIIIIIIIIIIIIIIIIIIIIIIIIIIIIIIIIIIIIIIIIIIIIIIIIIIIIIIIIIIIIIIIIIIIIIIIIIIIIIIIIIIIIIDDDDD
@HISEQ:969:HM2KJBCX2:2:1102:15722:14902 2:N:0:ACTATGCA
GACCGTCAATACCCCAACTATCCCTATTAATCATTACGTCAATCCTAGAAACCAACAAAATAGGATCGAACGTCCTATTTCATTATTCCATGCTAATGTATTCAAGCGTTAGCCTGCTTTAAACACTCTAATTTTTTCAAAGTAACAGTCCTGTTTCCCTGCAACACCAAATTAATGACATTACAGTTCTTCAAGAAGGAGGAATCAGTAAAGCCAGTACATACCATTGGCACGACCAACCTACTGACCCCGAAATTCAACTACGAGCTTTTTAACTGCAACAACTTTAATATACGCTATTGGAGCTGGAATTACCGCGGCTGCTGGCACCAGACTTGCCCTCCAA
+
?BDDDIIGHHIHIIIIHIHIIIEHHIFHIIHIIIIIIIIIIIICHIIHHHHIHIIIHCHHHHFHIFIHIHIHCHHHGHHGHGHHIHIIEHHIEHFHIFIIIIHHHGIIHIIHEHHHIIIIIHHIIIHHIIIGHIIIIIHHHIHIIHHIIIIIHIIIICHHIHHIIIIHIHIHHHIIIHIIHIIHHIHHHHHHIIIIIIIIIIIIHHIIIIIIIIHIHIHIIIIHIIIHHHHIIIIIHHHIIIHGIIIIIIIIIHIIIIIIIIIIIIIIHIIIIIHIHIHIIIIIIIHIIIIIIIIIIHIIHIHIHIIIIIIIIIIIIHIIIIGIIIIIIIIIIHIIIIIIIDDDDD
@HISEQ:969:HM2KJBCX2:2:1102:12626:15971 2:N:0:ACTATGCA
GACCGTCAATACCCCAACTATCCCTATTAATCATTACGTCGATCCTAGAAACCAACAAAATAGAATCAAACGTCCTATTTCATTATTCCATGCTAATGTATTCAAGCGCGAGCTTGCTTTAAACACTCTAATTTTTTCAAAGTAACAGTCCTGATTCCCCATGACACCAAATTAATGACATCGTGGTTCGTCAGAAGGGAGAAACCAATAATGCTAGTACGTACAAAGTACGACCGACATATTAGTCCCGAAATTCAACTACGAGCTTTTTAACTGCAACAACTTTAATATACGCTATTGGAGCTGGAATTACCGCGGCTGCTGGCACCAGACTTGCCCTCCAA
+
DDDDDIIIIIIIIIIIIIIIIIIIIIIIIIHIIIIIIIIIIIIIIIIIIIIIIIIIIIIIIIHHHHIIIIIGGHIIIIHHIIIIIIIIIIIIIIIIIIIIIHHHIIIHHHIHHHHIIIIIHIIIIIIIIIIIIHIIIIIIIIIIIIIIHIIIIIIIIIIIIIIIHHIIIIIHIIIIIIIIIIIIIIIIIIIIIIIIIIIIIIIIIIIIIIIIIIIIIIIIIHIIIIIIIIIIIIIIIIIHHIIIIIIIIHIIIIIIIIIIIIIIIIIIIIIIIIHHIIIIIIHHHIIIIIIIIIHIIIIIIHIIIIIIIIIIIIIIIIIIIIIIIIIIIIIIIIIIIIIDDDDD
@HISEQ:969:HM2KJBCX2:2:1102:9937:16114 2:N:0:ACTATGCA
GACCGTCAATACCCCAACTATCCCTATTAATCATTACGGTGATCCTAGAAACCAACGAAATAGAATCAGTCCGTGCTATTTCATTATTCCATGCTAATGTATTCAGACGATAGTCTGCTTTAAACACTCTAATTTTTTCAAAGTAACAGTCCTGATTTCCAACCACACCAAATAAATGGCATGAAAGTTCCTCAGAAGGTAGAGATCCATCTCACCAGTGCAGACAATTAAGCCTGACCAATGGGTAGACCCCGAAGTTCAACTACGAGCTTTTTAACTGCAACAACTTTAATATACGCTATTGGAGCTGGAATTACCGCGGCTGCTGGCACCAGACTTGCCCTCCAA
+
A@DDDIGIIHEG@HIIIGIFH<CGHHIIIIIFHIIFHCHIHHHHHHHE?FEHGHHIEHHHHHHEHHHIFHIIII1C??FFFGHIIIIIHGGHHHHHIIHHIIHIHIIGIIIIIHHHIHHHIIIIHHIIHIHHIIHHIHHIIIIIIIIHEGIIIHIIIHIHIGCHIHIIIIIIIGIHHIIIIIIIIIIHHEIFIHIIIIIIIIIIIIHHIHIIIIIIIIII;IHHIIIIHIIIIIHIIIIIIHIIHHFIIGIIIIIIIHHIIIGIIIIIIIIIIIIIIIIIIIHIIIHHIHIIIIHIIGIIIIIIIHIIIIIIIHIIIIIIIIGIHIIIIIIIIIIIHHIIIIIBDDDB
@HISEQ:969:HM2KJBCX2:2:1102:8473:15800 2:N:0:ACTATGCA
GACCGTCAATACCCAACTATCCCTATTAATCATTACGTCGATCCTAGAAACCAACAAAATAGAATCAAACGTCCTATTTCGTTATTCCATGCTAATGTATTCAAGCGTGAGCCTGCTTTAAACACTCTAATTTTTTCAAAGTAACAGTCCTGATTCCCCATGACACCAAATTAATGACATCATGGTTCGTCAGAAGGTAGGAATCAATAATACCAGTACGTACAATAGCACGACCAATAAATTAATCCCGAAATTCAACTACGAGCTTTTTAACTGCAACAACTTTAATATACGCTATTGGAGCTGGAATTACCGCGGCTGCTGGCACCAGACTAGCCCTCCAA
+
DDDDDHHDHIIIIIIIHIIIIIIIIIIIIIGHHHHIIHIIHIIIIIIIIIHHHIHIIIHEHHEC@HIHIIIHIHHHHHIIHIIHGIHHHHHHFHIIHHIGIIIIHHHIHIHHIIHIHGHHCHHIIIIIHIIIIIHHIHIIIHHHIHIEHHHHIIIHIIIIIHIIIIHIHHHHIIIHHHIIIIIIIIIIIIIIIIIIIIIIIIIIIIIHHIHHIIIIIIIIIIIIIIIIIIIIHIIIIIIIIIHIIHIIIIIHGGIIIIIIIIIIIIIIIIHIIIIIIIIIIIIIHIIHIIIIIIIIIIIIIIIIIIIIIIHIIIIIIIIIIIIIIIIIIIIIIHIIIIIDDDDD
@HISEQ:969:HM2KJBCX2:2:1102:17929:15848 2:N:0:ACTATGCA
GACCGTCAATACCCCAACTATCCCTATTAATCATTACGTCGATCCTAGAAACCAACAAAATAGAATCAAACGTCCTATTTCATTATTCCATGCTAATGTACTCAAGCGTGCGCCTGCTTTAAACACTCTAATTTTTTCAAAGTAACAGTCCTGATTCCCCACGACACCAAATTAATGACATCGCGGTTCTTCAGAAGGTAGGAACCAATAATGCCAGAGCGTACCGAGGCACGACCGACAATCTGATCCCGAAATTCAACTACGAGCTTTTTAACTGCAACAACTTTAATATACGCTATTGGAGCTGGAATTACCGCGGCTGCTGGCACCAGACTTGCCCTCCAA
+
DDDDDGHHIIIIIIIIIIIIIIIIIIIIIIIIIIIIIIIIIIIIIHIFIHIIIIIIIIHCHIHHIHIIHIIIHIIIIIIIIIIIIIIIHIHIIIIIIIIHIIHIIIIIIIIIIIIIIGHIIIIIIIIIIIIIIIIIIIHIIIHIIIIIIHIIIIIHIIHIIIIIIIIIIIHIIIIIIIIIIIIIIHIIIIIIIIIIIIIIIIIIIIIHIIIIIIIIIIIIIIIIIIIIIIIIIIIIIIIIIIIHIIIIIIIIIIIIIIIIIHIIIIIIIIIIHHIIIIIIIIIIIIIIIIIIHIIIIIIIIIIIIIIIIIIIIHIIIIIIIIIIIIIIIIIIIIIIHIIIDDDDD
@HISEQ:969:HM2KJBCX2:2:1102:9399:16517 2:N:0:ACTATGCA
GACCGTCAATACCCCAACTATCCCTATTAATCATTGCAAATACTCCCCACACCAACACAAAGAGCAAATGCCCTATTTTGTTATCCCATGCTAATATATTCTGGCTATAAAGCCTGCTTGAAACACTCTAATTTATTCAAGGTAATGGGCTCCGTCTTTCAACCAGCCAGTTAAGACCGGAAGATCAACAGAGCTGGGACCCCCACATGTCAGTACACACCTTCCGGTAGACCAACGATGTAGAGGTCTTGGTCCGACTACGAGCGTTTTAACTGCAACAACTTTAATATACGCTATTGGAGCTAGAATTACCGCGGGTGCTGGCACCAGACTTGCCCTCCAA
+
DDDDDIIHIIIIIIIIIIIIIIIIIIIIIIIIIIIIIIIIIIIIIIIIIIIIIIIIIIIIHHIIIIIIIIHIIIIIHIIIIIIHIIIIIIIIIIIIIIIIIIIIIIIIIIIIIIIIIIIIIIIIIIIIIIIIIIIIIIIIIIIIIIIIIIIIIIIIIIIIIIIIIIIIIIIIIIIIIIIIIIIIIIIIIIIIIIIIIIIIIIIIIIIIIIIIIIIIIIIIIIIIIIIIIIIIIIIIIIIIIHIIIIIIIIIIIIIIIIIIIIIIIIIIIIIIIIIIIIIIIIIIIIIIIIIIIIIIIIIIIIHD1IIIIIIIIIIIIIIIIIIIIIIIIIIIIIIIIIDDDDD
@HISEQ:969:HM2KJBCX2:2:1102:11432:16610 2:N:0:ACTATGCA
GACCGTCAATACCCCAACTATCCCTATTAATCATTACGTCGATCCTAGAAACCAACAAAATAGGGTCAAACGTCCTATTTCATTATTCCATGCTAATGTATTCAAGCGTGAGCCTGCTTTAAACACTCTAAGTAACAGTCCTGATTCCCCGCGACACCAAATTAATGACATCACGGATCTTCAGAAGGGAGAAACCAGTGACACCAGTGCATACCAAAGGCATGACCAGCGTACTGATCCCGAAATTCAACTACGAGCTTTTTAACTGCAACAACTTTAATATACGCTATTGGAGCTGGAATTACCGCGGCTGCTGGCACCAGACTTGCCTCCAA
+
DDDDDHIHHIIIIIIIHHIIGHHHHHIIIHIHIIHIIIIEHIIIIHGHIHIIHIIIGIFHIIFHHHIIHIIGFHIIIHHHHIIIIHGHHIIIGIIIIIIIIIHHIIIIIIIHIIIIGIIIIIIIIHHHIIIIIHIIHHHHHIIHHGIIIIIIIIHHIHIHIIIIIIIIIIHIIIIIIIIIIIIIIIIIHIHIHIIIIIIIIHIIIIHIIHIHIIIHHIIHIIIIIIHHIIIIIHIIIIIIIIIIHHHIHGEHEHIHIIIIIIIHHIIIIIIIHIHIIIIIIIHGIIHHIIIIIIIIIIIIIIIIGIIIIIIIGIIIHIIIIIIIIIIIIIDDDDD
@HISEQ:969:HM2KJBCX2:2:1102:18479:17039 2:N:0:ACTATGCA
GACCGTCAATACCCCAACTATCCCTATTAATCATTACGTCGATCCTAGAAACCAACAAAATAGAATCAAACGTCCTATTTCATTATTCCATGCTAATGTATTCAAGCGTGAGCCTGCTTTAAACACTCTAATTTTTTCAAAGTAACAGTCCTGATTTCCCACAACACCAAATAAATGACATCATGGTTCGTCAGAAGGGAGAAACCAACAATGCCAGTACGTACCGAGGCACGACCGACATGATGGTCCCGAAATTCAACTACGAGCTTTTTAACTGCAGCAACTTTAATATACGCTATTGGAGCTGGAATTACCGCGGCTGCTGGCACCAGACTTGCCCTCCAA
+
BDADDIGIIIIIIIHIIIIIIIIIIIIIIIIIIIIIIIIIGIIHIIHHIIIIIIIIIHIIIHHHIIIIEIIIIIIIIHIIIIIIIIIIIIHHGIIIIIIIIIIHIGHIIHIGIIIHIGHHIIIHIIIIIIIIIIIIIIHHIIIIIIIIIIHIHHIIHHIHIIIIIIIGIIIHIIIIIIIIIIHHHIIIIIHIIHIIIIIIIIIIIIIIIIIHHIIIIIIIIIIIIIIIIIIIIIIIIIIIIHGE=IIIIIIIIIIIIIIIIIIIIIIIIIIIIIIIIIIIIIIIIIIIIIIIIIIIIIHHIIIIIIIIIIIIIIIIIIIIIIIIIIIIIIIIIIIIIIIIDDDDD
@HISEQ:969:HM2KJBCX2:2:1102:7542:17731 2:N:0:ACTATGCA
GACCGTCAATACCCCAACTATCCCTATTAATCATTACGTCAATCCTAGAAACCAACAAAATAGGATCGAACGTCCTATTTCATTATTCCATGCTAATGTATTCAAGCGTTAGCTTGCTTTAAACACTCTAATTTTTTCAAAGTAACAGTCCAAATTCCCCGCAACACCAAATTAATGGCATTACGGATCATCAGGAAGGAGGAATCAGTGAGACCAGTACATACCAGAGGCATGACCAACCTACTAACCCCGAAATTCAACTACGAGCTTTTTAACTGCAACAACTTTAATATACGCTATTGGAGCTGGAATTACCGCGGCTGCTGGCACCAGACTTGCCCTCCAA
+
CDDDDEHHHHIIHHHHHHIEEHHIIIIIIHIIHIEHEHHHHHIIIIIGIIHIIIGEHCHHIIHHIIHGHCHDEHFHHIIIIIHIHFHFEGFGHHIHIHHGIIIIIHHHHIIIIHHEIHHIIEHHIIIIHIIIIIIHHHHIIIIHIHHHHHHHCGA<DGIIIIHHHHIIIIIIIGIIIHHGGHGIIIIIIIIIIIHHHHIIIIIIIII<IHG<IIIIIIIIIFHHIIIHGIIIHHG<HHIIIIHGCEAHHHIIEIIHFHGIHHHHHEIIIIIIIHEHIIIIIIIHHIHHHIIIHHIIIHGHIIIIIIIIHGGIIIHGIIIIIIIHIIIHIHHIHIIIIIIIHABDDD
@HISEQ:969:HM2KJBCX2:2:1102:15313:16570 2:N:0:ACTATGCA
GACCGTCAATACCCCAACTATCCCTATTAATCATTACGTCAATCCTAGAAACCAACAAAATAGGATCAACGTCCTATTTCATTATTCCATGCTAATGTATTCAAGCGCGAGCCTGCTTTAAACACTCTAATTTTTTCAAAGTAACAGTCCTGATTCCCCGCCACACCAAATTAATGACATGATAGTTCGTCAGAAGGTAGGAATCAGTAACACCAGTACGTACCGAAGGCACGACCAACGTACTAATCCCGAAATTCAACTACGAGCTTTTTAACTGCAACAACTTTAATATACGCTATTGGAGCTGGAATTACCGCGGCTGCTGGCACCAGACTTGCCCTCCAA
+
DDDD?HDDEGHHHIHHIIIIGIIIIIIIIIIIIIIIIIIIIIIHIIIIIIIEGHHHHIGIIIEHHIIIIHIHEHHIIIIIHIIIIHFEHHIIHIHIIIIIGEHIIIHIIIHIHIIHHIIIIHIIHHHHIHIIIIIHFHIHFCHHIIHIIIIGIIGIIIIIIIIIHIFHHIIGIIIIIHIIIIIIIIIIHHIIIIHHIIHHIIHIIIIIIIIHHGIHHGGIIIHIIIIIIIIIHIIGIIIIIIIHIIIIIIIIIIIIIIIIIHIHIHIIIIIHHIIIIIIIHHHIIIIIIIIIIIIIHIIIIIIIIIIIIIIIIIIIIIIIIGIIIIIIIIIIIIIIIIIIDDDDD
@HISEQ:969:HM2KJBCX2:2:1102:6509:16254 2:N:0:ACTATGCA
GACCGTCAATACCCCAACTATCCCTATTAATCATTACGTTGATCCTAGAAACCAACAAAATAGAATCGAACGTCCTATTTCATTATTCCATGCTAATGTATTCAAGCGCGTGCCTGCTTTAAACACTCTAATTTTTTCAAAGTAACAGTCCTGACTCCCCACAACATCAAATTAATGACATCATGATTCATCAGAAGGGAGAAATCAATGACATTAGTACGTACCGAAGGCACGACCGACGTATTGATCCCGAAATTCAACTACGAGCTTTTTAACTGCAACAACTTTAATATACGCTATTGGAGCTGGAATTACCGCGGCTGCTGGCACCAGACTTGCCCTCCAA
+
DDDDDIIHIIIIHIIIIIIIIIIIIIIIIIIIIIIIIIIIIIIIIIIIIIIIIIIIGHIIIIHIIIIHIIIIIIIIIIIIIIIIIIIGIIIIHIIIIIIIIIIIIIIIIIIHIIGIIIHHIIIHIIIIIHHHIIIIIIIIIIIIIIIIIIIIHIIIIIIIIIIIIHHIIIIIIIIIIIIIHIIIIIIIIIIIIIIIIIHIHIIIIHHHHIIIIIIIIIIIIIIIIIIIIIIIIIIIIIIIIHHIHIIIIIIIIIIIIIIIIIHIIIIIIIIIIIHIIIIIIIIIIIIIIIIIIIIIIIIIIIIIIIIIIIIIIIIIIIIIIIIIIIIIIIIIIIIIIIIIIDDDDD
@HISEQ:969:HM2KJBCX2:2:1102:3862:18347 2:N:0:ACTATGCA
GACCGTCAATACCCAACTATCCCTATTAATCATTACGGTGGTCCTAGACCAACAAAATAGAACCAACGTCCTATTCTATTATTCCATGCTAATCTATTCAAGCAAATGCCTGCTTTAAACACTCTAATTTTTTCAAGGTAATGGTCCTGGCTCCCCGGTACACTCAATAAAGAACATGCCGGTTCACCAGAAGGTAAGACCCGACACAGAACAGTACTCGCCAAAGACGGACCGCCCGGCCAGGCCTAAAATTCAACTACGAGCTTTTTAACTGCAACAACTTTAATATACGCTATTGGAGCTGGAATTACTGCGGCTGCTGGCACCAGACTTGCCCTCCAA
+
@<@<@0<E=1DC1<<D0F11<<<D<<D@1D1<<@11<0D10<1<<11<<DGH0111DGF11<CHI?CD110D1<<DF1C<<FEC1DF1DEF@HGHIIIHHF@1HFHGH1EC@CBGHHGHHHHIHGHCDCHFHHHHH8IIIHH5HEHHHEEE<IHGHHFHHEHIHHIHHFHGHHHHHH?/<HIIIHHGHHAHF/CEIIIHIIHHHHHHHCHHIHEHHHCHGIIFHFHEHCCCBCD?CE@FCDHEEC1GHHHGD1EHHH@HHHHHHIHHHIHHIHHFHHEEHIIHEGIIHEEHHGFD<DHEHFFIIHIHFHHGIIGIIIHHIIIHIIIHHEHHFHDHHH@DDD@
@HISEQ:969:HM2KJBCX2:2:1102:16587:18435 2:N:0:ACTATGCA
GACCGTCAATACCCCAACTATCCCTATTAATCATTACGTCGATCCTAGAAACCAACAAAATAGAATCAAACGTCCTATTTCATTATTCCATGCTAATGTATTCAAGCGTACGCCTGCTTTAAACACTCTAATTTTTTCAAAGTAACAGTCCTGATTCCCCACGACACCAAATTAATGACATCGCGGTTCTTCAGAAGGTAGGAACCAATAATGCCAGTACGTACCGAAGCACGACCAACAATTCGATCCCGAAATTCAACTACGAGCTTTTTAACTGCAACAACTTTAATATACGCTATTGGAGCTGGAATTACCGCGGCTGCTGGCACCAGACTTGCCCTCCAA
+
ADDDDGHIIFHHHIIIIIIIIGIIIIIIIIIIIIIIIIIIIIIIIIIIIIIIIIIIIHIIHIIIIIGIEHHHHHHIIGHIIIIIIIIIHIIIFHIIIIIIIIHHIIHIIIIIIIIIIIHIIIIIIIIIIIIIIIIIIIIIIIIIIIIIIIIIIIHIIIHIIIIIIIIIIIIIIIIIIIIIIIIIIIIIIIIIIIIIIIIIIIIIHIIIIIHIIIIIIIIIIIIIIIIIIIIIIIIIIIIIIHCEIIIIIIIIIIIIIIIIIHIIIIIIIIIIIIIIIIIIIIIIIIIIIIIIIIIIIIIIIIIIIIIIIIIIIIIIIIIIIIIIIHIIIIIIHIIIIIIIDDDDD
@HISEQ:969:HM2KJBCX2:2:1102:20451:18792 2:N:0:ACTATGCA
GACCGTCAATACCCCAACTATCCCTATTAATCATTACATCGATCCTAGAAACCAACAAAATAGAATCTGATGTCCTATTTCATTATTCCATGCTAATGTATTCAAGCGTAAGCTTGCTTTAAACACTCTAATTTTTTCAAGGTAACAGTCCTAATTCCCCATAACATCAAATAAATGACATTATGGTTCTTTAGAAGGTGAGAACCAATAAAACCAGTACATACCAAGGCATGACCGATTCCTTGATCCCGAAATTCAACTACGAGCTTTTTAACTGCAACAACTTTAATATACGCTATTGGAGCTGGAATTACCGCGGCTGCTGGCACCAGACTTGCCCTCCAA
+
B?DB@HEDDGHHHHIHIEGHCHHIHGHHGHIFHHIIIHIHDHG<EHH?CH@F@EG<ECH1<CCHHIHHGFFEH?1DG?GH11DCHEH?CF?EHH?@CFHHGHEGGGH=FECC?EH?IHHGGEHHGEHIHHFEEFHHFHEHHHEFIHHGGHGHFH?HHEE@EHHHHHEEHHFIHHD@GEHHHGHEEIIHHEIIHCHHEEHHFEHGGHIHHHEHHFHIIHHIIHHHHH@CIGIHEHHHCHEEHGGD=HHCCGHFGEHHIHHEHHHHHEIIIIIHHIIHIHFIHIIIHEIHIHHIIHIIHIHHIHIIIIHGHHIHDIHHH@IIIHIIHHIHIIHGHHIIIIIIDDDB@
@HISEQ:969:HM2KJBCX2:2:1102:11988:19197 2:N:0:ACTATGCA
GACCGTCAATACCCCAACTATCCCTATTAATCATTACGTCAATCCTAGAAACCAACAAAATAGGATCAAACGTCCTATTTCATTATTCCATGCTAATGTATTCAAGCGTTAGCCTGCTTTAAACACTCTAATTTTTTCAAAGTAACAGTCCTGTTTCCCTGCAACACCAAATTAATGACATTACAGTTCTTCAGAAAGGAGGAATCAGCGAAGCCAGTGCATACCAAAGGCACGACCAACCTGCTAACCCCGAAATTCAACTACGAGCTTTTTAACTGCAACAACTTTAATATACGCTATTGGAGCTGGAATTACCGCGGCTGCTGGCACCAGACTTGCCCTCCAA
+
DDDDDHHHIIIIHIIHIIIIIIIIIIIIIIIIIIIIIIIIIIIHIIIHIIIIIIIIGIIEHIHIHIIIIIIIIEHIIIHHHIIIIIIIIIIIGIHIIHIIIHIIIIHIIHIIIIIIIIHIIIIIIIIIIIIIIHIIIHIIGIIIIIIIIHIIIIIIIIIHIHIIIIIIIHIHHIIIIIHIIIIIIIIIIIIIIIHIIIIIIIIIIIIIIIHIIIIIIHIIIIIIIIIIIIIIIIIIHIHIHIHHGIIHIIIIIHHIIIIIIIIIIHIIIIIIIIIIIIIIIIHIIIIIHIIIIIIIIIIHHIIIIIIIIIIIIIIIIIIIIIIIIIIIIIIIIIIIIIIIIDDDDD
@HISEQ:969:HM2KJBCX2:2:1102:2166:19719 2:N:0:ACTATGCA
GACCGTCAATACCCCAACTATCCCTATTAATCATTACGTCGATCCTAGAAACCAACAAAATAGAATCAAACGTCCTATTTCATTATTCCATGCTAATGTATTCAAGCGTAAGCCTGCTTTAAACACTCTAATTTTTTCAAAGTAACAGTCCTGATTCCCCACGACACCAAATTAATGACATCGCGGTTCTTCAGAAGGTAGGAACCAATAATGCCAGTGCGTACCGAAGCACGACCAACAATTTGATCCCGAAATTCAACTACGAGCTTTTTAACTGCAACAACTTTAATATACGCTATTGGAGCTGGAATTACCGCGGCTGCTGGCACCAGACTTGCCCTCCAA
+
DDDDDIIIIIIIIIIIIIIIIIIIIIIIIIIIIIIIIIIIIIIIIIIIIIIIIHIIGIIHIIHIIIIIIHIIHIHIIIIIIIIIIIIIIIIIIIIIIIIIIIHHIIIIIIIIIIIIIIIIIIIIIIIHIIHIIIIIIIIIIIIIIIIIIIIIIIIIIIIIIIIIIIIIIIIIIIHIIIIIIIIIIHIHIIIIIIIIIIIIIIIIHIIIIIIIIIIIIIIIIIIIIIIIIIIIIIIIIIIIIIHHIIIIIGIIIIIIIIIIIHIIIIIIIIIIIIIIIIIIIIIIIIIIIIIIIIIIIIIIIIIIIIIIIIIIIIIIIIIIIIIIIIIIIIIIIIIIIIIIDDDDD
@HISEQ:969:HM2KJBCX2:2:1102:4535:19458 2:N:0:ACTATGCA
GACCGTCAATACCCCAACTATCCCTATTAATCATTACGGCGGTCCTAGAAACCAACAAAATAGGACCGCACGTCCTATTCTATTATTCCATGCTAACGTATTCGAGCAAAGGCCTGCTTTGAACACTCTAATTTTTTCAAAGTAAAAGTCCTGGTCCCCAACACACCCAGTGAAGGGCATGCGGTTCTCCAGAAGAGAAGGCCCGGCCGGACAAGTGCACGCGGTGAGGCGGACCTGCCAGCCAGGCCAAAGGTTCAACTACGAGCTTTTTAACTGCAACAACTTTAATATACGCTATTGGAGCTGGAATTACCGCGGCTGCTGGCACCAGACTTGCCCTCCAA
+
DDDDDIIHHIIHIIIIIIIIIIIIIIIIIIIIIIIIIIIIIIIIIHHIIIHIFHIIIEHIHHEGHIIHIIIIHIHIGIIIHGIIIHIIIIIIIIIHIIHHIIHIIIIIIIIIHIIHIIIIGIIIIIIIIHIIIIIIIIIIIIIIIIIIIIIIIIHIIIIIIIIIIIIHHIHIIIIIIIIIGIIIHIIIIIIIIIIIIHIIIIIIIIGHIHIIIIIIIIIIIIIIIIIIIHIIIIIIIIIIIIIIIIIHIIIIIIIIIIIIIIIIIIIIIIIHHG?IIIIHHGIIIIIIIHIIHIIIIIIIIIIIIIIIIIIIIIIHIIIIIIIIIIIIIIIIIIIIIIIDDDDD
@HISEQ:969:HM2KJBCX2:2:1102:4549:21468 2:N:0:ACTATGCA
GACCGTCAATACCCCAACTATCCCTATTAATCATTACGGTGGTCCTAGACCAACAAAATAGAACCAACGTCCTATTCTATTATTCCATGCTAATCTATTCAAGCAAAAGCCCGCTTTAAACACTCTAATTTTTTCAAGGTAATGGTCCTGGTTCCCCGACACACCCAATAAAGGGCATACCGGCTCACCAGAAGGATAGACCCGACAACAGACAGTACTCGCCAGAGGCGGACCGCCCGGTCAGGCCTAAAATTCAACTACGAGCTTTTTAACTGCAACAACTTTAATATACGCTATTGGAGCTGGAATTACCGCGGCTGCTGGCACCAGACTTGCCCTCCAA
+
ADDD@EGDE1CCGH@HHIHFH?CG<FHEEHHIIHIHI1CG@EH?1<GCH11DFEHHIGEH?FHFHC@EGHC@G1<D1CCGEHHH?GHHHGIIH@@EC<GFHDFGFEEH7C=CCEHHHHFB8<DHHEGEFHGHHDHHFIAAHFFEHHFFGFB<F?CDEGDDHHHHFEGDHHHHAEDHIIHDHGHGCCG@CHHEGEEGIHHHHHHEG<D<<.1<00CGC?DF@C@@HCEEC<IHCCDHC<HHGEHHD<<EHHHHFC?HGGE<GCECHHFFHHIIIHEFIIIHGEEGHEHHHCCHEGC<DCGGE@FEHEGHHHHDDDCEHHHIIHEHG<G@F@DCEEHCIHDBDDD
@HISEQ:969:HM2KJBCX2:2:1102:2020:21302 2:N:0:ACTATGCA
GACCGTCAATACCCCAACTATCCCTATTAATCATTACGGTGATCCTAGAAACCAACAAAATAGAACCATGCCGTCCTATTCTATTATTCCATGCTAATGTATTCGAGCAAAAATGCCTGCTTTAAACACTCTAATTTTTTCAAGGTAAAGGTCCTGGATCCGCAAGACACCCAATAAAGGACATCAAGTTTCTCCAGAAGGTGAGAAATCAACAGTAACAGTTCATACCCCTTAAGGCATGACCATCACGTCAATCCCGAAATTCAACTACGAGCTTTTTAACTGCAACAACTTTAATATACGCTATTGGAGCTGGAATTACCGCGGCTGCTGGCACCAGACTTGCCCTCCAA
+
0DDBDHIIIIHII?EEHHIFHHHH@FHHHGIIICHHIIIIEHIIIIIFCCHH?CCGHH?HHH1@G@CGHIGCHH<EHHEEHEEGHGEFI?@HHHIIII@HHFEIIHF0EF@FE?HGBEGHIEFIHGFDFHHEAHFCHGHIHHFHGHHHHGGHEEHHDHHHEHC.HHCFIHHIHFIHHEF@HGGHHHEFGD<FCDHHIHHHIHHHHIHF@?HHEHHHHHCF<8HIHGCECFIIHEHH;EIIGHEHHEHHIFEDIIHIIIHIIIHHHIIHGCGIIIIHIIHHHHIIHIHEFHHIHHIIIGIIIIIIHIIIIIIIIHIHIIIIHCHDDIIHIIIGIHIIIIHHHHEIIIIH@DDDA
@HISEQ:969:HM2KJBCX2:2:1102:10119:21548 2:N:0:ACTATGCA
GACCGTCAATACCCCAACTATCCCTATTAATCATTACGGTGATCCTAGAAACCAACGAAATAGAACCAATCCGTCCTATTTCATTATTCCATGCTAATGTATTCAGACGTTAGCCTGCTTTAAACACTCTAATTTTTTCAAAGTAACAGTCCTGATTTCCTATCACACCAACTAAATGGCATGAAAGTTCCTCAGAAGGTAGAGATTTATCTCACCAGTACAGACAATTAAGCCTGACCAATGGGTAAACCCCGAAGTTCAACTACGAGCTTTTTAACTGCAACAACTTTAATATACGCTATTGGAGCTGGAATTACCGCGGCTGCTGGCACCAGACTTGCCCTCCAA
+
DDDDDIHCEHHGHHGIHIIHIIIIIIIIIIIIIIIIIIHIIIIIIIIIHIHIHIHIIHHIIIIIHIIIHIIHIIHIHIIIIIIIICHIGIIHHHHIIIIIIIIIIIIIIIHIHIIIIHHIIIIIIIIHEIIIIIIHHIHIIIIIIIIIIIIIIIIIIIIIIIIIIIIIGIIIIIIIIIIIIIIIIIIIIIIIIIIIIIIHIIIIIIIIIIIIIIIIIIIIIIIIIIIIHIHIHIIIHHIIIIIIIHGIIIGIIIIIGIIIIIIIIIIIIIIIIIIIIIHIIIIIIIIIIIIIIIIIIIIIIIIIIIIIIIIIIIIIIIIIIIIIIIIIIHIIIIIHIIIIIIIDDDDD
@HISEQ:969:HM2KJBCX2:2:1102:3961:21442 2:N:0:ACTATGCA
GACCGTCAATACCCAACTATCCCTATTAATCATTACGTCAATCCTAGAAACCAACAAAATAGGATCGAACGTCCTATTTCATTATTCCATGCTAATGTATTCAAGCGTTAGCCTGCTTTAAACACTCTAATTTTTTCAAAGTAACAGTCCTGTTTCCCTGCAACACCAAATTAATGGCATTACAGTTCTTCAGAAAGGAGGAACCAGCAAAGCCAGTGCATACCAGTGGCACGACCAACCTGCTGATCCCGAAATTCAACTACGAGCTTTTTAACTGCAACAACTTTAATATACGCTATTGGAGCTGGAATTACCGCGGCTGCTGGCACCAGACTTGCCCTCCAA
+
ADBDAHIHHEHHHHHHCHIIHEHGGCEHHHECHFECGCH=HHHIHEFHIHIHHIIC?H1<DGC1F1GCG?EF?G<GHII1FCF1FHHIIFH?F@HHGGGHEGEFHE@<DCHEGHIIGHHHEGHCHE?GGIHEFHEEHHFFHGFHHHEFGHHFFHHHFHHCEHHFHGEHHHIHEHEGCHCHHGHHGC@FF??HGCHHGHHEHHGHIHHEGFHHFEHHC6FEGGFHHHHIHHHDEHD?HIIGGHHIHHFDFIHF@@GC?IHCHIHHFHHEIHIIHHIHIHHIIIHEGHHFHHDHGHCCG@@GCHHHFHEIIIHDDHH<DHFHGIIIHIIHIHHIHHHIIHHH@DDDB
@HISEQ:969:HM2KJBCX2:2:1102:11283:21386 2:N:0:ACTATGCA
GACCGTCAATACCCAACTATCCCTATTAATCATTACATCGATCCTAGAAACCAACAAAATAGAATCGGATGTCCTATTTCATTATTCCATGCTAATGTATTCAAGCGTGAGCCTGCTTTAAACACTCTAATTTTTTCAAGGTAACAGTCCTAATTCCCCGTGACACCAAATTAATGGCATTACGGTTCTTTAGAAGGTGAGAAATCAATAATATCAGTACATACCAACGGCATGACCGAAACATTGATCCCGAAATTCAACTACGAGCTTTTTAACTGCAACAACTTTAATATACGCTATTGGAGCTGGAATTACCGCGGCTGCTGGCACCAGACTTGCCCTC
+
DDDDDIIIII1CGIIHIIIEHIIIHHIIIIIHIIIIIIIHHCGHIEG1FHHIIIIIIIIIHFEHHIIC=HHIGHIIIIIIEHHIIHIIHIIGHIIIIIIHHIIIHHHHHIIIHIIIIIHHIIIIHHHHIHHHHIIHIIIHIIHHIIIHIIIIIHIIHIIHIIIIIIHIIIHHIIIIIIHHHIIIHHHHIIIIIIIIIIIIIIIIIIIIIIHHIIIIIIIIIIIIIIIIIHIIIIIIIIIIHHIHGIIEIIIIIIHIHIIIHIIIIIHIIIIHIHHIIIIIIIIHHIIIIIIIGIIIIHIHHIIIIIIIIIIIIIIIIIIIHIIIIIIIIIIIIIIHIHDDDDD
@HISEQ:969:HM2KJBCX2:2:1102:13214:21760 2:N:0:ACTATGCA
GACCGTCAATACCCAACTATCCCTATTAATCATTACGTCAATCCTAGAAACCAACAAAATAGGATCGAACGTCCTATTTCATTATTCCATGCTAATGTATTCAAGCGTTAGCCTGCTTTAAACACTCTAATTTTTTCAAAGTAACAGTCCTGTTTCCCTGCAACACCAAATTAATGACATTACAGTTCTTCAGAAAGGAGGAATCAGCGAAGCCAGTGCATACCAGTGGCACGACCAACCTGCTGACCCCGAAATTCAACTACGAGCTTTTTAACTGCAACAACTTTAATATACGCTATTGGAGCTGGAATTACCGCGGCTGCTGGCACCAGACTTGCCCTCCAA
+
@@@@D0EEHH<111<101DC111<<FGFHH?C@CC1CGFH0D<111<FHGC1DC<<1<FHCHF1DHHHE<E<1<C@HHIGHEHIGHC@@HH1<DHFGIIIIFGC1CGHHGGF1HHCHGHCGHGF68EHHIHHB?HHA@CGACCCEGEH?FB<DB@?EFG?EHG?H?D@GDIHHHGHHFCDG@HHHG/@HHFDIHHHCHHHCGHEFHHGIHEEHHH:@FIIHECHHHEEHECCEG?E=CHHGEDAEGIHHEIIIHHHCHEHIEC1D1EEIHHFC1HEHEFGHEHFCCCC<1GCHDHHHHHGHEECHH@@IHGHIHHHF<1G?EIIIHHHEHFC<HHGIGIIDBDDA
@HISEQ:969:HM2KJBCX2:2:1102:15287:22015 2:N:0:ACTATGCA
GACCGTCAATACCCCAACTATCCCTATTAATCATTACGTCGATCCTAGAAACCAACAAAATAGGGTCAAACGTCCTATTTCATTATTCCATGCTAATGTATTCAAGCGTGTGCCTGCTTTAAACACTCTAATTTTTTCAAAGTAACGGTCCTGATTCCCCATGACACCAAATTAATGACATCACAGTTCGTCAGAAGGTAGAAATCAATAATACCAGTGCATACCGGAGGCACGACCAATATATTGATCCCGAAATTCAACTACGAGCTTTTTAACTGCAACAACTTTAATATACGCTATTGGAGCTGGAATTACCGCGGCTGCTGGCACCAGACTTGCCCTCCAA
+
DDDCDHIIIIIIIIIHIIIIIIIHIIHIHHIIIIHHIIIIIIIIFHEHEHHIGGHIIIIIIGHIIHHIIIIHHIIIHIIIIGIIIHHEHIIIIIIIHIHIIHIIIGHHIIHIIIHHIIIIHIIIHHIHHIHIIHHIHIHHHIIIIHIGIIHHIIIIIHIIIIIHHIIIHHFHIIHHHHIHHIIIHHHHHHIIIIIIHHIHIIIIII<IIIIIIHIIHFHIIHIIHHIIIIIIIIIIHIIIIIHHHIHIIIIHHIIIIHIIIHFEIIIIIIIIIIHIHIIIIIIIHHIIIIIIIIIHIIIHGIIIIIHHIIIIIIIIIIHIIIHIHIIIIIIIIIHIIIIIIDDDDD
@HISEQ:969:HM2KJBCX2:2:1102:17263:22379 2:N:0:ACTATGCA
GACCGTCAATACCCCAACTATCCCTATTAATCATTACGTCAATCCTAGAAACCAACAAAATAGGATCGAACGTCCTATTTCATTATTCCATGCTAATGTATTCAAGCGCGAGCCTGCTTTAAACACTCTAATTTTTTCAAAGTAACAGTCCTGATTTCCCGCCACACCAAATTAATGACATGACGGTTCGTCAGAAGGGAGGAATCAGAAACACCAGTACATACCAGAGGCACGACCAGCGCACTGATCCCGAAATTCAACTACGAGCTTTTTAACTGCAACAACTTTAATATACGCTATTGGAGCTGGAATTACCGCGGCTGCTGGCACCAGACTTGCCCTCCAA
+
DDCDDIGEEHHIIHIIIIIIIIHIIIIIIHIIIIHHIIIIIIIIIIIHIHHIIIIIIEFHHHHHHHHDHIIIIHIIIHIHHHHIIIIEHGGHIIIIIHIIIHHGIHHIIIIIIHIIIHHIHIIHIIIIIIIIHHHIIHFIIIIHIHHHFHHIIIIIHHIIHIIIIIIIIIIHIIIHIHIIIIIIIIIIIIIHIIIIIIIIIIIIHIHIIIIIIIIIIIIIIIIIHIIIIIIHIIIIIIIIIIHHHIIIIIIIIIIIIIIIIIIIHIIIIIIIIIHGIIIIIIIIIIIIIIHIIIIIIIIIIIIIIIIIIIIIIIIIIIIIIIIIIIIIIIIIIIIIIIIIIDDDDD
@HISEQ:969:HM2KJBCX2:2:1102:18613:22311 2:N:0:ACTATGCA
GACCGTCAATACCCCAACTATCCCTATTAATCATTACATCGATCCTAGAAACCAACAAAATAGAATCGGATGTCCTATTTCATTATTCCATGCTAATGTATTCAAGCGTGAGCCTGCTTTAAACACTCTAATTTTTTCAAGGTAACAGTCCTAATTCCCCGTGACACCAAATTAATGGCATTACGGTTCTTTAGAAGGTGAGAAATCAATAATATCAGTACATACCAACGGCATGACCGAAACATTGATCCCGAAATTCAACTACGAGCTTTTTAACTGCAACAACTTTAATATACGCTATTGGAGCTGGAATTACCGCGGCTGCTGGCACCAGACTTGCCCTCCAA
+
BDDDDIIHIEEHH?EHHHHIIIHIIIHHIHIHGCFHI@GHEHIIIIIGHIIIIIIIIGICFEHHIIIHIDHIHIHIIIIIFHGHFGHIIIIHFHIIHHHHHFHIHIIIIHHHHHIIIIIIHGHHHIIIHIHIHIIHIHIHIIHHHIHHHHIIIIIHHHHIHHHHHHHHHHHGGHHHEH?HHIHGIGIHHHIHIHIIIIIIHHHEHHIIIIHIFHGIHCHIIIHHHHIIHHIIIHIIHGII>IHHF<GIIIIHHIIGHIIIIIIIHHHHHGGEHIHHIIIIIIIHHIHHIIIHIIIIIIIIIIIIIIIIIHIIIIIIIGHIIIHIHHHHHFGIIIIIIHHGIHDD@@@
@HISEQ:969:HM2KJBCX2:2:1102:16670:22991 2:N:0:ACTATGCA
GACCGTCAATACCCCAACTATCCCTATTAATCATTACGTCGATCCTAGAAACCAACAAAATAGAATCAAACGTCCTATTTCATTATTCCATGCTAATGTATTCAAGCGTAAGCCTGCTTTAAACACTCTAATTTTTTCAAAGTAACAGTCCTGATTCCCCACGACACCAAATTAATGACATCGCGGTTCTTCAGAAGGTAGGAACCAATAATGCCAGTGCGTACCGAAGCACGACCAACAATTTGATCCCGAAATTCAACTACGAGCTTTTTAACTGCAACAACTTTAATATACGCTATTGGAGCTGGAATTACCGCGGCTGCTGGCACCAGACTTGCCCTCCAA
+
DDDDCHIIIIIE1GHDEHIIHIIIEHHHHIHIIIIHHFFHIIIIHIGFEHGHIGHHIIHFHIHEFCGE?GHGH?CHHIIHICHHIIIIIIEHHEHHHIHIIIIHHGIIIIHIIIIIIIIHEHHIIIIFIIIIHIIHGIIHHIIHHHHIIIIHHIIIIHIIIIIIIIIIIIIHIIHIIHIGIIIIIIIIIIHIHHIHHIIIIIHIIHIIHHIIIIIIIIIIIIIIHIHHIIIIIIIIIIIIIHHGIIGIIIIIHIIIIIIIHFHIHIIIIIIIHHIIIIIIIIIHIIIIIIIHIIHIIIIIIIIIIIIIIIIIIIIIIIIIIIIIIIIIIIIIHIIIIIIIDDDDD
@HISEQ:969:HM2KJBCX2:2:1102:17915:23047 2:N:0:ACTATGCA
GACCGTCAATACCCAACTATCCCTATTAATCATTACGTCAATCCTAGAAACCAACAAAATAGGATCGAACGTCCTATTTCATTATTCCATGCTAATGTATTCAAGCGTTAGCTTGCTTTAAACACTCTAATTTTTTCAAAGTAACAGTCCAAATTCCCCGCAACACCAAATTAATGGCATTACGGCTCATCAGGAAGGAGGAATCAGTGAGACCAGTACATACCAGAGGCATGACCAACCTACTAACCCCGAAATTCAACTACGAGCTTTTTAACTGCAACAACTTTAATATACGCTATTGGAGCTGGAATTACCGCGGCTGCTGGCACCAGACTTGCCCTCCAA
+
DDDDDIIIIIIIIIIIIIIIIIIIIIIIIIIIIIIIIIIIIIIIIIIIIIIIIIIIHEHIIIGHIIIHIIIHIIIIIIIIHIIIIHIIIIHIHHIIIIIIIIIIIIIIHIIIIIIIIIIIHIIIIIHIIIIIIIIIIIIIIIIIIIIHIIIIIIHIHIIIIIIIIIIIIIIIHIIIIIIIHIIIIIIIIIIIIIIIIIIIIIIIIIIHIIIIIIIIIIIIIIIIIIIIIIIIIIIIHHIIIIHGIHIIIIIIIIIIIIIIIHIIIIIIIIIIIIIIIIIIIIIIIIIIIIIIIIIIIIIIIIIIIIIIIIIIIIIIIIIIIIIIIIIIIIIIIIIIIHIIDDDDD
@HISEQ:969:HM2KJBCX2:2:1102:4225:22063 2:N:0:ACTATGCA
GACCGTCAATACCCAACTATCCCTATTAATCATTACGTCGATCCTAGAAACCAACAAAATAGAATCAAACGTCCTATTTCATTATTCCATGCTAATGTATTCAAGCGTAAGCCTGCTTTAAACACTCTAATTTTTTCAAAGTAACAGTCCTGATTCCCCACGACACCAAATTAATGACATCGCGGTTCTTCAGAAGGTAGGAACCGATAATGCCAGTGCGTACCGAAGCACGACCAACAATTCGATCCCGAAATTCAACTACGAGCTTTTTAACTGCAACAACTTTAATATACGCTATTGGAGCTGGAATTACCGCGGCTGCTGGCACCAGACTTGCCCTCCAA
+
DDDDDIIIIIIIIIIIIIIIIIIIIIIIIIIIIIIIIIIIIIIIIIIIIIIHIIIGHIIIIHGHIIIIIIIHIIIGIIIIIIHGIHIFHHGEFHIIIIHIIIIIIGIHHIHIIIGIIIIIIIIIIIIIIHHHHIIHIIHIIIIIIIIIIIIIIIHIIIHHGIIIIIIIIIGIIIIIIIIHIIIIIIIIIIIIIIIIIIIIIIIIIIIIIIIIIIIIIIIIIIIIIII>IIIIIIIIIIIIHHFIIIIIIIIIIIIIIIIIIIIIIIIIIIIIIIIIIIIIIIIIIIIIIIIIIIIIIIIIIIIIIIIIIIIIIIIIIIIIIIIIIIIIIIIIIIIIIIIDDDDD
@HISEQ:969:HM2KJBCX2:2:1102:17727:23369 2:N:0:ACTATGCA
GACCGTCAATACCCCAACTATCCCTATTAATCATTACGTCGATCCTAGAAACCAACAAAATAGAATCAAACGTCCTATTTCGTTATTCCATGCTAATGTATTCAAGCGTGAGCCTGCTTTAAACACTCTAATTTTTTCAAAGTAACAGTCCTGATTCCCCATGACACCAAATTAATGACATCATGGTTCGTCAGAAGGTAGGAATCAATAATACCAGTACGTACAATAGCACGACCAATAAATTGATCCCGAAATTCAACTACGAGCTTTTTAACTGCAACAACTTTAATATACGCTATTGGAGCTGGAATTACCGCGGCTGCTGGCACCAGACTTGCCCTCCAA
+
DDDDDHIIIIIIIIIIIIIIIIIIIIIIIIIIIIIHIHHIIIIIIIGIIIHIIHIIIIIHIIIIIIIIIIIHHIIIHIIIGIIIIIIIIIIIGIIIHIHIHIIIIIIIIIIIHIIIHHIIIIIIIIIIIIIIIIIIIIIIIIIIIIIIIIIIIIIIHHIIIIIIIIIIIIIHIIIIHIIIIIIIIIIIIIIIIIIIIIIIIIIIHIIIIIIIIIIIIIIIIIIGIIIIIIIIIIIHIIIIIIIHIIIIIIIIIIIIIIIIIIIIIIIIIIIIIIIIIIIIIIIIIIIIIIIIIIIIIIIIIIIIIIIIIIIIIIIIIIIIIIIIIIIIIIIIIIIIIIIIDDDDD
@HISEQ:969:HM2KJBCX2:2:1102:10197:23791 2:N:0:ACTATGCA
GACCGTCAATACCCCAACTATCCCTATTAATCATTACGTCGATCCTAGAAACCAACAAAATAGAATCAAACGTCCTATTTCATTATTCCATGCTAATGTATTCAAGCGTAAGCCTGCTTTAAACACTCTAATTTTTTCAAAGTAACAGTCCTGATTCCCCACGACACCAAATTAATGACATCGCGGTTCTTCAGAAGGTAGGAACCAATAATGCCAGTGCGTACCGAAGCACGACCAACAATTTGATCCCGAAATTCAACTACGAGCTTTTTAACTGCAACAACTTTAATATACGCTATTGGAGCTGGAATTACCGCGGCTGCTGGCACCAGACTTGCCCTCCAA
+
DDDDDIHIIIIIIIIIIIIIIIIIIHIIIIIIIIIIIIIIIIIIIIGIIIIIIIIIIIIEHIIIHIIIIIIIIIIIIIIIIIIIIIIGIIIIEEHHHHIHIHIIIIIHHIIIIIIIIIIIIIIHHIIIHIIIIIHIIIIIIIIIIIIIIIIIIIIIIIIIIIIIHIIIIIIIIIIIHIHIIIIIIIIGIIIIIIIIIIIIIIHIHIIIIIIIIIIHIIIIIHIHIIIIIIIIIIIIIIIIIIIHIIIIIIIIHHIIIIIIHFIIHIIIIIIIIIIHGIIIIIIIIIIIIIIIIIIIIIIIIIIIIIIIIIIIIIIIIIIIIIIIIIIIIIIIIIIIIIIIDDDDD
@HISEQ:969:HM2KJBCX2:2:1102:15257:23214 2:N:0:ACTATGCA
GACCGTCAATACCCAACTATCCCTATTAATCATTACTCTGGTCTCGAAGGCCAACACAATAGGACCCAACCCCTATCACGTTATTCCATGCTAATGTATTCAGAGCATAAGCTTGCTTTGAGAACTCTAATTTTTTCAAATTAATAGTGCTGGAGCTGCGACCCAGCCAATTAAGGCCAAGAGCATGCCGCCGACAAAAGGGATGGAAGGTCAGGTGCATAACGAGTAGTTGAATCGACCTTTCCAACCGAAGATCCAACTACGAGATTTTTAACTGTAACAACTTAGATATATGCTATTGGAGCTAGAATTACCACGACTGCTGGCACCAGACTTGCCCTCCAA
+
DDDDDHIIIIIIIIIIIIIIHHIIIIIIIIIIIIIIIIIIIIIIIIGIIIIIIIIIIIIIHHHHHHIIIIHHIIGHIIIIIIIHIII1DEHHIIIIIIIIIIIIIIIIIIHIHIHIIIIIIIIIIIIIIIIIIIIIIIIIIIIIIIIIIIIIIIIIIIIIIIIIIIIHIIIIIIIIHHIIIIIIIIIIIIIIIIIIIIIIIIIIIIIIIIIIIHIIIIIIIIIIIIIIIIIIHIIIIIIIIIIHIIIIIHHIIIIIIIIIIIIIIIIIIIIIIIIIIIIIIIIIIIIIIIIIIIIIIIIIIIIIIIIIIIIIIIIHIIIIIIIIIIIIIIIIIIIIIIIIDDDDD
@HISEQ:969:HM2KJBCX2:2:1102:9869:23503 2:N:0:ACTATGCA
GACCGTCAATACCCCAACTATCCCTATTAATCATTACGTTGATCCTAGAAACCAACAAAATAGAATCGAACGTCCTATTTCATTATTCCATGCTAATGTATTCAAGCGCGTGCCTGCTTTAAACACTCTAATTTTTTCAAAGTAACAGTCCTGACTCCCCACAACATCAAATTAATGACATCATGATTCATCAGAAGGGAGAAATCAATGACATTAGTACGTACCGAAGGCACGACCGACGTATTGATCCCGAAATTCAACTACGAGCTTTTTAACTGCAACAACTTTAATATACGCTATTGGAGCTGGAATTACCGCGGCTGCTGGCACCAGACTTGCCCTCCAA
+
DDDDDHHDHGHEHHIIIIIIIIHIIIHIIIIIHIIIIHHIHIIIIIIIIIIIIIIIHHIHHIIIIIIGHHEHHHHHIIHIIIIIIIIIIHHHIIIIIIIIIIHHIIIIHHHIIIHHIHIIHIIIHIIIIIIIIIHHIIIHIIIIIIIIIIIIHIHIIIIHHIIIIIHHHIHIIIIIIIIIHIIIIIIIIIIIIIIIIIIHIIIIIIIIIIIIIIIIIIIHIHIHIIIIIIIIHIHIIIIIIIIHDIIIIIGIIIIIIIIIIHHIIIIIIIIIHIHIIIIIIHHGIIIIIIIIIIIIIIIHIIIIIIIIIIHHHIGGIIIIHIIIIIIIIIIHIIIIIIIIIDDDCD
@HISEQ:969:HM2KJBCX2:2:1102:15250:23570 2:N:0:ACTATGCA
GACCGTCAATACCCCAACTATCCCTATTAATCATTACATCGATCCTAGAAACCAACAAAATAGAATCGGATGTCCTATTTCATTATTCCATGCTAATGTATTCAAGCGTGAGCCTGCTTTAAACACTCTAATTTTTTCAAGGTAACAGTCCTAATTCCCCGTGACACCAAATTAATGGCATTACGGTTCTTTAGAAGGTGAGAAATCAATAATATCAGTACATACCAACGGCATGACCGAAACATTGATCCCGAAATTCAACTACGAGCTTTTTAACTGCAACAACTTTAATATACGCTATTGGAGCTGGAATTACCGCGGCTGCTGGCACCAGACTTGCCCTCCAA
+
DBDBDIIHHHFIHIHIIIIIIIIHHIIIIIHIIIIIIIIIGIIIIHHIEHIIIIHFHHIGIIGIHGHIDHHICGEHHIIHIHFFHIIIEHHFCE?HGHHHIHGIIIHIHGGHHIIIIHHHIIIIIIIIHHHHIIIFHIHEHHGCIIIIIIIIIHIEIHEIIIIIIIIIIHHFHIHIIIIIHIHIHGIIIHHIIIGIIIIIIIIGIIIHHHIIHHIHHHHIHHHIHHIHHHIHIIIIHIIIHIIIHHIIGIIIHHHHHHIIHEHIHIIHGHIIIHIIIIHHEIIIHIIIHIIIIHIIIHIIHHIIIHIIHIHIIIIIIIIIIIIIIIIHIIIIIIIIIIIIIIDDDDD
@HISEQ:969:HM2KJBCX2:2:1102:16547:24057 2:N:0:ACTATGCA
GACCGTCAATACCCCAACTATCCCTATTAATCATTACGTCAATCCTAGAAACCAACAAAATAGGATCGAACGTCCTATTTCATTATTCCATGCTAATGTATTCAAGCGTTAGCCTGCTTTAAACACTCTAATTTTTTCAAAGTAACAGTCCTGTTCCCCTGCAACACCAAATTAATGACATTACAGTTCTTCAGAAAGGAGGAATCAGCGAAGCCAGTGCATACCAGTGGCACGACCAACCTGCTGACCCCGAAATTCAACTACGAGCTTTTTAACTGCAACAACTTTAATATACGCTATTGGAGCTGGAATTACCGCGGCTGCTGGCACCAGACTTGCCCTCCAA
+
DDDDDIIIIIIIIIIHIIIIIIIIIIIIIIIIIIIIIIIIIIIIIIIIIIIIIIIIIIIIIIIHHHIHHHHHHGHIIIHIIIIIIIIHHIIHFHIIIHGIIHHIIHFHIIIIIHIIIIIIIHIIIIIIIIIIIIIHHIIIIIIIIIIIIIIIIIHIHHIIIIIIIIIIIIHHHIIIIIIIIIIIIIIHIIIHIIIIIIIIIIIIIIIIIIIIIIIIIIIIIIIIIIIIIIIIIIIIIIIIIIIHHIIIIHIIIIIIIIIIIIIIIIIIIIIIIIIIIIIIIIIIIIIIIIIIIIIIIIIIIIIIIIIIIIIIIIIIIIIIIIIIIIIIIIIIIIIIIIIIIDDDDD
@HISEQ:969:HM2KJBCX2:2:1102:1579:24907 2:N:0:ACTATGCA
GACCGTCAATACCCACTATCCCTATTAATCATTACGGCGGTCCTAGAAACCAACAAAATAGAACCGCACGTCCTATTCTATTATTCCATGCTGTAATATTCGAGCAAAGGCCTGCTTTGAACACTCTAATTTTTTCAAAGTAAAAGTCCTGGTCCCCAACACACCCAGTGAAGGGCATGCGGTTCTCCAGAAGAAAAGGCCCGGCCGGACAAGTGCACGCGGTGAGGCGGACCTGCCAGCCAGGCCAAAGGTTCAACTATGAGCTTTTTAACTGCAACAACTTTAATATACGCTATTGGAGCTGGAATTACCGCGGCTGCTGGCACCAGACTTGCCCTCCAA
+
@DDADH=EHIIHHIHHCH@HHHIIHIIII?GHICHIIGIIHHHHI1EEEHHHHIHIIEHHHHHHIIHIIHHHHFIGIIIHIH@HI?ECHGHIIHHIHHHFCDEH?HHIIHHHGHHEHHGHHCBDGCHGFHHIIIIIIHIHIIIIHHGIHHHIIIHHF?HEEGFIHEHHIIIIHHIHIIIIHIHHFEHHIHIHHIIGAIIIIIIIIIIHIIHIIIIHH@C=IIHHIIIIIHHHIIHGIHHHGHHIHFHHEIIIIHGGHHIHHEHFIIIHFGIIIIIIIIIIIIHFIIIIIHC?HEHHIIIIIIIIIIIIHIHHDHIIIIIIHHIIIIIHHHHHHHIHHDDD@@
@HISEQ:969:HM2KJBCX2:2:1102:1853:24649 2:N:0:ACTATGCA
GACCGTCAATACCCCAACTATCCCTATTAATCATTACGTCGATCCTAGAAACCAACAAAATAGAATCAAACGTCCTATTTCGTTATTCCATGCTAATGTATTCAAGCGTGAGCCTGCTTTAAACACTCTAATTTTTTCAAAGTAACAGTCCTGATTCCCCATGACACCAAATTAATGACATCATGGTTCGTCAGAAGGTAGGAATCAATAATACCAGTACGTACAATAGCACGACCAATAAATTGATCCCGAAATTCAACTACGAGCTTTTTAACTGCAACAACTTTAATATACGCTATTGGAGCTGGAATTACCGCGGCTGCTGGCACCAGACTTGCCCTCCAA
+
DDDDDIIIIIIIHIIIIIIIIIIIIIIIIIIIIIIIIIIIIIIIIGIIIIIIIIIIIIIIIIIIIIIIIIHIIIIIIIIIIIIIIIIHIIIIIHHIIIIIIIIIIIIIIIIIIIIIIHIIIIIIIHIIIIIIIIIIIIHIIIIIIIIIIIIIIIIIIIIIIIGIIIIIIIIIIIHIIHIIIIIIIIIIIIIIIIIIIIIIIHIIIHIIIIIIIIIIIIHIIIIIIIIIIIIIIIIIIIIIIHHIIIIIIIIHIIHIIIIIIIIIIIIIIIIIIIIIIIIIIIIIIHIIIIIIIIIIIIIIIIIIIIIIIIIIIIIIIIIIIIIIIIIIIIIIIIIIIIIIDDDDD
@HISEQ:969:HM2KJBCX2:2:1102:6293:24776 2:N:0:ACTATGCA
GACCGTCAATACCCAACTATCCCTATTAATCATTACGTCGATCCTAGAAACCAACAAAATAGAATCAAACGTCCTATTTCATTATTCCATGCTAATGTATTCAAGCGTGCGCCTGCTTTAAACACTCTAATTTTTTCAAAGTAACAGTCCTGATTCCCCACGACACCAAATTAATGACATCGCGGTTCTTCAGAAGGTAGGAACCAATAATGCCAGTGCGTACCGAGGCACGACCGACAATCTGATCCCGAAATTCAACTACGAGCTTTTTAACTGCAACAACTTTAATATACGCTATTGGAGCTGGAATTACCGCGGCTGCTGGCACCAGACTTGCCCTCCA
+
DDDDBHIIIIIIIIIIIIIIIIIIIIIIIIIIIIIIHHIIIIIIIIIIIIIIIIIIIIIIIIGHIIIIIIHHHIIHIIIIIIIIIIHIIIIIIIIIIIIIIHIHIIIIIIIIIIIIIIIIHIIIEHHHHHIIIIIIIIIIHIIIIIIHIIIIIIIIIIIIIIIIIIIIIIIIIIIIIIIIIIIIIHHHIHIIIIIIIIIIIIIIIIIIIIIIIIIIIIIIIIIIIIIIIIIIIIIIIIIIHHIIIIIIIIIIIIIIIIIIIIIIIIIIIIIIIIIIIIIIHIIIIIIIIIIHHIIIIIIIIIIIIIIIIIIIIIIIIIIIIIIIIIIIIIIIIIIIIIDDDDD
@HISEQ:969:HM2KJBCX2:2:1102:7959:26087 2:N:0:ACTATGCA
GACCGTCAATACCCCAACTATCCCTATTAATCATTACGTCGATCCTAGAAACCAACAAAATAGAATCAAACGTCCTATTTCATTATTCCATGCTAATGTATTCAAGCGTAAGCCTGCTTTAAACACTCTAATTTTTTCAAAGTAACAGTCCTGATTCCCCACGACACCAAATTAATGACATCGCGGTTCTTCAGAAGGTAGGAACCAATAATGCCAGTGCGTACCGAAGCACGACCAACAATTTGATCCCGAAATTCAACTACGAGCTTTTTAACTGCAACAACTTTAATATACGCTATTGGAGCTGGAATTACCGCGGCTGCTGGCACCAGACTTGCCCTCCAA
+
DDDDDIIHIHGEHHIHHGHIIIHEHHIHFFHIIIHIIIIIIDHIIIHHIIIHHEHIHIIHIGFHHHIIGHHHHHDHIHIGGHHIIHHHFFHHHIIIIIHHHIHHHGHHHIHEIHIGHHIIIIIHHHGHHHHHHHGHHGHIHHIIIHHHHIIIGHIIIIGHIIIIIIIIIIIIIIIIIIIHHHIIIIIIIII;IHIHHIIHIIIIHHIIIIIIII=IHII<IHIHIIIIIIIIIIIHIIIIIIHHGIIIIIIIIIIHIIIIIIIIIIIIIHIIIHIIIIIIIHHIIIIIIIIIIIIIIIHIIIIIIIIIIIIIIHIHIIIIIIIIIIIIIIIIIIIIIIIIDDCDD
@HISEQ:969:HM2KJBCX2:2:1102:17711:26138 2:N:0:ACTATGCA
GACCGTCAATACCCCAACTATCCCTATTAATCATTACGGCGGTCCTAGAAACCAACAAAATAGAACCGCACGTCCTATTCTATTATTCCATGCTGTAATATTCGAGCAAAGGCCTGCTTTGAACACTCTAATTTTTTCAAAGTAAAAGTCCTGGTCCCCAACACACCCAGTGAAGGGCATGCGGTTCTCCAGAAGAAAAGGCCCGGCCGGACAAGTGCACGCGGTGAGGCGGACCTGCCAGCCAGGCCAAAGGTTCAACTACGAGCTTTTTAACTGCAACAACTTTAATATACGCTATTGGAGCTGGAATTACCGCGGCTGCTGGCACCAGACTTGCCCTCCAA
+
DDDDDIIHIIIIIIIIIIIIIIIIIIIIIIIIHIIIIIHIIIIIIIIIIIIHIIIIIHIHIGHEHIHHHIIIIIIIIIHIIIIIIIIIIIIIIIIIIIIIIFHHIIHIIIIGIIIHIIIIIIIIIIHIIII2IIIHII=IIIIIGIIIIHHIIIIHIHIIIIIIIIHHHHHIIGIHGHHCGHIHHIFHIHIIHIIHHHHHHHEHHIIHIHIIIIHGHHHHHDEHCHFHHIHHHHIIIIHHEHHFHEGHHIIHEHHEHHHDH=HEC0IHEH?IHGHHHCHHFHEHG@E@C@=E<HGHEGHGHIIHHFHGHE<HHDCHGFHHFGIHEC<1GEHHHHHEC@F<@@DD
@HISEQ:969:HM2KJBCX2:2:1102:12953:26525 2:N:0:ACTATGCA
GACCGTCAATACCCCAACTATCCCTATTAATCATTACGTCAATCCTAGAAACCAACGAAATAGAATCAGTCCGTCCTATTTCATTATTCCATGCTAATGTATTCAGACGATAGTCTGCTTTAAACACTCTAATTTTTTCAAAGTAACAGTCCTGATTTCCCATCACACCAAATAAATGGCATGAAAGTTCCTCAGAAGGTAGAGATCCATCTCACCAGTGCAGACATTTAAGCCTGACCAATGGGTAGACCCCGAAGTTCAACTACGAGCTTTTTAACTGCAACAACTTTAGTATACGCTATTGGAGCTGGAATTACCGCGGCTGCTGGCACCAGACTTGCCCTCCAA
+
DDDDDIIIIIIIIIIIIIIIIIIIIIIIIIIIIIIIIIIIIIIIIIIIIIIIIIIIIIIEHIIHIIIIIIIGIIHIIIIIIIIIIHHHHIIIIIIIIIIIIHIIIIIIIIIIIIIIIIIIIIIHIIIIIIIIHIIIIIIIIIIIIIIIIIHGHIHIIIIIIIIIIIHIIIIIIIIIIHHIIIIIIIIIIIGIIIIIIIIIIIIIIIIIIHIIIIIIIIHIIIIIIIIIIIIIIIIHIIIIIIIIIHFIIIIIIIIIIIIIIIHIIIIIGIIIIIIIIIGIIIIIIIIIHHIIIIIIIIIIIIIIIIIIIIIIIIIIIIIIIIIIIIIIIIIIIIIIIIIIIIIDDDDD
@HISEQ:969:HM2KJBCX2:2:1102:15887:26609 2:N:0:ACTATGCA
GACCGTCAATACCCCAACTATCCCTATTAATCATTACAGCGGTCCTAGAAACCAACAAAATAGAACCGATGTCCTATTCTATTATTCCATGCTAATGTATTCGAGCAAAGGCCTGCTTTGAACACTCTAATTTTTTCAAGGTAAAAGTCCTGGTTCCCCACGACGCCCAATAAAGAACATCGGGTTCCCCAGAAGGAAAGACCCGACCGAATCCGTACGCTCGATTAGGAGGACAGATCAGCCCGGTCCAAGGTTCAACTACGAGCTTTTTAACGGCAACAACTTTAATATACGCTATTGGAGCTGGAATTACCGCGGCTGCTGGCACCAGACTTGCCCTCCAA
+
DDDDCHHHIIIIHIIIIIHIIIIIIIIIHIIIIHIIIIIIDHIHIIGHIGIIHHIIIIIHHHHHHIIIIIIIIIIHHCFIGIIIIHIIIIIHIGIIHHHFHHHHHHIHHIFHHIIIHHICHIIIIIHHHHHIHIHHIHHHHHIIIIIHHIIIHHHIIIHHHHHIHIIIIIIIHHHHIIIIIIHHHHGHCIHHFHHIIIIHGIIIIIIIIHGCIHHDHIIIHIHHFHHHIIIIIHIHIHIIIHFHIGIHEIIIFIIIIIIIIIIIIIIIIIIIIIIIIIIIIIIIIIIIIIIIIIIIIIIIHIIIIIIIIIIIIIIIIIIIIIIIIIIIIIIIIIIIIIIDDDDD
@HISEQ:969:HM2KJBCX2:2:1102:11109:27309 2:N:0:ACTATGCA
GACCGTCAATACCCCAACTATCCCTATTAATCATTACGTCGATCCTAGAAACCAACAAAATAGAATCAAACGTCCTATTTCGTTATTCCATGCTAATGTATTCAAGCGTGAGCCTGCTTTAAACACTCTAATTTTTTCAAAGTAACAGTCCTGATTCCCCATGACACCAAATTAATGACATCATGGTTCGTCAGAAGGTAGGAATCAATAATACCAGTACGTACAATAGCACGACCAATAAATTGATCCCGAAATTCAACTACGAGCTTTTTAACTGCAACAACTTTAATATACGCTATTGGAGCTGGAATTACCGCGGCTGCTGGCACCAGACTTGCCCTCCAA
+
DDDDDIHHHIIIIHIGHIHIHHIIIHIIHHHIGHIIIIIHIIIIIIIIHHHIIHHIIIIIIIEFHIIHGHHEHHHCEHHHIHHHHIIEGHHIIHIIIIHIHGHHHHEHIIHHIHIIIHIIHIIIHIIHIHHHIHIHHHH@IHHHHHIIIGIIHIIIIHEHIHHHHFFIIHHHIHHHHHIIIHIHHIIIIHIIHIIIIIHHHGGIHIHHIIHHCHFIHIHHHIIIIHIIIIIHIIIIIIIIHHIFIIHIHHIIIIHHIIHHGHIIIIHGIIIGIHIHHHGHHHHHHHIIIIIIHIIIIIGHHHIIIIGHHHGIIIIIIIHIIHIIIIIIHIIIIIHHIIHIDBDDB
@HISEQ:969:HM2KJBCX2:2:1102:9712:28740 2:N:0:ACTATGCA
GACCGTCAATACCCCAACTATCCCTATTAATCATTACATCGATCCTAGAAACCAACAAAATAGAATCGGATGTCCTATTTCATTATTCCATGCTAATGTATTCAAGCGTGAGCCTGCTTTAAACACTCTAATTTTTTCAAGGTAACAGTCCTAATTCCCCGTGACACCAAATTAATGGCATTACGGTTCTTTAGAAGGTGAGAAATCAATAATATCAGTACATACCAACGGCATGACCGAAACATTGATCCCGAAATTCAACTACGAGCTTTTTAACTGCAACAACTTTAATATACGCTATTGGAGCTGGAATTACCGCGGCTGCTGGCACCAGACTTGCCCTCCAA
+
CDDDDHHGHHIIHIIIIIIIIIHIIHIIIIIIIIIIIIIIIIIIIIIIIIIIHEHIIIGIIIIIIIIHHIIIIIIIIIHIIHIIIIIHHIIHHIIGGIIIIHHHHHHIIIIHIIIIGIHIHIHIGIIHIIHIIIIHIIIIIIIIIIIIIIIIIIIIIHHIIIHIIHHIIIIIIIIIIHIIIIIIIIIIIIIIIIIIIIIIIIIIIIIIIIIIIIIHIIIIIIIIIIIHIIIIIIIIIIIIIIIHHFIHFC/IIIIIIIIIIIIIIIIIIIIIIIIHIIIIIIIIIIIIIIIIIIHIIIIIIIIIIIIIHIIIIIIIIIIIHIIIIIIIHIIIIIIIIIIIIIDDDDD
@HISEQ:969:HM2KJBCX2:2:1102:8679:28729 2:N:0:ACTATGCA
GACCGTCAATACCCCAACTATCCCTATTAATCATTACGTCAATCCTAGAAACCAACAAAATAGGATCAAACGTCCTATTTCATTATTCCATGCTAATGTATTCAAGCGTTAGCCTGCTTTAAACACTCTAATTTTTTCAAAGTAACAGTCCTGTTTCCCTGCAACACCAAATTAATGACATTACAGTTCTTCAAGAAGGAGGAACCAGTAAAGCCAGTACATACCAGAGGCACGACCAACTCTCTAATCCCGAAATTCAACTACGAGCTTTTTAACTGCAACAACTTTAATATACGCTATTGGAGCTGGAATTACCGCGGCTGCTGGCACCAGACTTGCCCTCCAA
+
DDDDDIHHIIIIIIHIIIIIIIIIIIIIIIIIIGIIIIIIIIIIIIIIIHIHHGIIIGIIHHHHIHIIIIIIIHIIHHIIIIIIIIIIIIIIIIIIIIIIIIIIIIIIIIIIIIIIHIIIHIIIIIIIIIHHIIIIIIHIIIIIIIIIIIIIIIIIIIHIIIIIIIIIIIHHIIHIIHIIIIIIIHIHHIHIIIIIIHIHIIIIIIIIIIIIIHIIIIIIIIIHIIIIIIIIIHHIIIIHGIHHHHIHIIIIIIIIHIIIIHHGIHIIIIIIHHGHHHIHHIIIHIIIIIHHIIIIIIIIIIHIIHHHHHHIIIIIIIIIIIIIIIIIIIIIIIIIIIIIIDDDDD
@HISEQ:969:HM2KJBCX2:2:1102:2027:28612 2:N:0:ACTATGCA
GACCGTCAATACCCAACTATCCCTATTAATCATTACGTCAACCCTAGAAACCAACAAAATAGGTTTGAACGTCCTATTTCATTATTCCATGCTAATGTATTCAAGCAATTGCCTGCTTTAAACACTCTAATTTTTTCAAAGTAACAGTCCTGTTTCCCTGCAACACCAAATTAATGACATTACAGTTCTTCAGAAAGGAGGAATCAGCGAGACCAGTTCATACCAGTGGCACGACCAGCCTGCTGACCCCGAAATTCAACTACGAGCTTTTTAACTGCAACAACTTTAATATACGCTATTGGAGCTGGAATTACCGCGGCTGCTGGCACCAGACTTGCCCTCCAA
+
@DDDAHEHFIHIIFFHHHGGEHGH@HHEHFEHHECGECFEHHGDHIII1<C1FGHHHFFGHECHHHH?@@GECHHFHIIGEFHIHCH?ECFHIHIIHHHHIIIHEIIIIIIHGEGEGHGEHGGHHHHHHHIIHHHDHCHHGFHHHEHHIHHGFHIE?HHIIIIHHHHFHHG@IHIG@@FHEIIHHEFHHGDFCGHHHHIHHFIIIIIIIHHHIIIIHIHHHHIIHIHHIHHIIIIIIIHIIHHGIIIHGIIHHIIIHIIIIIHG?HHHHHHHHHIIHIHIIIIHGHEIIIIHHHHHHFGFGHFGHHHHIHGCHGHDIIIHIIHIIIIIIHHHGG@HHHIIDAABA
@HISEQ:969:HM2KJBCX2:2:1102:14456:28645 2:N:0:ACTATGCA
GACCGTCAATACCCCAACTATCCCTATTAATCATTACGTCGATCCTAGAAACCAACAAAATAGAATCAAACGTCCTATTTCATTATTCCATGCTAATGTATTCAAGCGTGCGCCTGCTTTAAACACTCTAATTTTTTCAAAGTAACAGTCCTGATTCCCCACGACACCAAATTAATGACATCGCGGTTCTTCAGAAGGTAGGAACCAATAATGTCAGTGCGTACCGAGGCACGACCGACAATCTGATCCCGAAATTCAACTACGAGCTTTTTAACTGCAACAACTTTAATATACGCTATTGGAGCTGGAATTACCGCGGCTGCTGGCACCAGACTTGCCCTCCAA
+
DDDDDIGHIIIIGIIIIIIIIIIIIIIIIIIIIIIIIIIIIIGIIIIIIIIIHHHHHIIIIIHHIIIIIIIHIIHIIIGHIIIIIIIHIIGHHIIIIIIIIIIIIIIIIIIIIIIIIIIIIIIIIIIIIIIIIIIHIIIIIIIIIIIIIIHIIIIIIIIIIIIIIIIIIIIIIIIIIIIIIIIIIIIIHIIIIIIIIIIIIIIIIIIHIIIIIIIIIIIIIIIIIIIIIIIIIIIIIIIIIHHFIIIIIIIIIIIIIIIIIHIIIIIIIIIIIHIIIIIIIIIIIIIIIIHIIIIIIIIHIIIIIIIIIIIIIIIIIIIIIIIIIIIIIIIIIIIIIIIIDDDDD
@HISEQ:969:HM2KJBCX2:2:1102:13846:28820 2:N:0:ACTATGCA
GACCGTCAATACCCCAACTATCCCTATTAATCATTACATCGATCCTAGAAACCAACAAAATAGAATCGGATGTCCTATTTCATTATTCCATGCTAATGTATTCAAGCGTGAGCCTGCTTTAAACACTCTAATTTTTTCAAGGTAACAGTCCTAATTCCCCGTGACACCAAATTAATGGCATTACGGTTCTTTAGAAGGTGAGAAATCAATAATATCAGTACATACCAACAGCATGACCGAAACATTGATCCCGAAATTCAACTACGAGCTTTTTAACTGCAACAACTTTAATATACGCTATTGGAGCTGGAATTACCGCGGCTGCTGGCACCAGACTTGCCCTCCAA
+
DDCDDIIHHIIIHIIIIIIIIIHIIHIIIIIIIIHIIIIIGHIHIIIIHIIIIIIIIIIHHHHIIIIHHHHIHIEHIIIHHHIIIIIGHIIIIIIIIIIIIIIHIIHIIIIIIIIIIIIHHHIIIIIIIIIIIIIIHIIIIIIIIIIIIIIIIIIIIIIIIIIIIIIIIIIIIIIIIIIIIIIIIIIIHIIIIIIIIIHIIIIIIIIIIIIIIIIIIIIIIIIIIIIIIIIIIIIIIIIIIIIIHGIIIIIIGIIIIIIIIIIIIIIIIIIIIIIIIIIIIIIIIIIIIIIIIIIIIIIIIIIIIIIIIIIIIIIIIIIIIIIIIIIIIIIIIIIIIIIIIIDDDDD
@HISEQ:969:HM2KJBCX2:2:1102:2796:30257 2:N:0:ACTATGCA
GACCGTCAATACCCCAACTATCCCTATTAATCATTACGTCGATCCTAGAAACCAACAAAATAGAATCAAACGTCCTATTTCATTATTCCATGCTAATGTATTCAAGCGTAAGCCTGCTTTAAACACTCTAATTTTTTCAAAGTAACAGTCCTGATTCCCCACGACACCAAATTAATGACATCGCGGTTCTTCAGAAGGTAGGAACCAATAATGCCAGTGCGTACCGAAGCACGACCAACAATTTGATCCCGAAATTCAACTACGAGCTTTTTAACTGCAACAACTTTAATATACGCTATTGGAGCTGGAATTACCGCGGCTGCTGGCACCAGACTTGCCCTCCAA
+
DDDCDHIIIIIIIIIIIIIIIIIIIIIIIIIIHIIIIIIIIHIHIIIIIIIIIIHIIGIIIIIGIIIIHIIIHIIIIIIHIIIIIIIIHIIGGIIIIIIHIHIIIIIIIIIIIIIIIIIIIIIIIIIIIIIIIIIIIIIIIIIIIIIIIIIIHHIIIIIIIIIIIIIIHIIIIIIIIIIIHIIIIIIIIIIIIIIIIIIIIIIIIIIIHIIIIIIIIIIIIIIIIIIIIIIIIIIIIIIIIIHFIIIIIIIIIIIIIIIIIHIIIIIIIIIIIHIIIIIIIIIIIIIIIIIIIIIIIIIIIIIIIIIIIIIIIIIIIIIIIIIIIIIIIIIIIIIIIIIIDDDDD
@HISEQ:969:HM2KJBCX2:2:1102:10110:29959 2:N:0:ACTATGCA
GACCGTCAATACCCCAACTATCCCTATTAATCATTACATCGATCCTAGAAACCAACAAAATAGAATCGGATGTCCTATTTCATTATTCCATGCTAATGTATTCAAGCGTGAGCCTGCTTTAAACACTCTAATTTTTTCAAGGTAACAGTCCTAATTCCCCGTGACACCAAATTAATGGCATTACGGTTCTTTAGAAGGTGAGAAATCAATAATATCAGTACATACCAACGGCATGACCGAAACATTGATCCCGAAATTCAACTACGAGCTTTTTAACTGCAACAACTTTAATATACGCTATTGGAGCTGGAATTACCGCGGCTGCTGGCACCAGACTTGCCCTCCAA
+
BDD@DGH<<GDGHHHHHHHHIHHIIIHIIIHHHIIIHEHHIIFHHHIGIIIHEEHIIIHIIIEHHHI@=EHHGH@HCFHHFEHCHHEG1C@@GHIHCHHGHEHHHHI=HH@@GCHEEHGIIIIIIHIEHHEDCCGHEEGHHHEFHIHEFEIHHHHHHDHEEEHHHIHCHFHGHHHHEIGIHIHHHHHFIIIIIIIIH3HHHEHFF@EIIIHHCHFHGHIHEGECF8EHHD1HIIHGHHEEEHFC<<IHCHIIHIIIIIIIHHECEFCFC<ECCEIHFCHHIIHHEHEEHECIHHHDHHIIHGCHHIIIHFHHHDHCCHIHIHHHGIIIIIGHEHIHEHCDEC0<<@D
@HISEQ:969:HM2KJBCX2:2:1102:15592:29748 2:N:0:ACTATGCA
GACCGTCAATACCCCAACTATCCCTATTAATCATTACGTCGATCCTAGAAACCAACAAAATAGGGTCAAACGTCCTATTTCATTATTCCATGCTAATGTATTCAAGCGTGTGCCTGCTTTAAACACTCTAATTTTTTCAAAGTAACAGTCCTGATTCCCCATGACACCAAATTAATGACATCATGGTTCGTCAGAAGGTAGGAATCAACGATACCAGTACGTACCGGAGGCACGACCGACATGTTGATCCCGAAATTCAACTACGAGCTTTTTAACTGCAACAACTTTAATATACGCTATTGGAGCTGGAATTACCGCGGCTGCTGGCACCAGACTTGCCCTCCAA
+
DDDDDIHHHHIIIIIIIIHIIIIIIIIIIIIIIIIIIIIIIIIIIIIHIIIIIIIHIIGIIIIIHCGHIIIHHIIIIIIIIIIGHIHIIIIHHIIHIIIIIIHHIIIGHHHHHIIIIHIIIIHIIIIIIIIIIIIIIIIIIIHIIIIIIIIIIIHHIIHIIHIIIIIIIIIIIIIIIIIIIHIIIIHIIIIIIIIIIIIIHIIIIIIIIIIIIIIIIIIHIHIIIIIIIIIIIIIIIIIIIIIHHIIIIIIIHIIIIIIIIIIIIIIIIIIIIIIIIIIIIIIIIIIIIIIIIIIIIIHHHIIIIIIIIIIIIIIIIIIIIIIIIIIIIIIIIIIIIIIIIDDDDD
@HISEQ:969:HM2KJBCX2:2:1102:5520:30943 2:N:0:ACTATGCA
GACCGTCAATACGCAACCGATGCATATTAATCATTACGTCGATCCTAGAAACCAACAAAATAGAATCAAACGTCCTATTTCGTATTTCCATTCTAATGTATTCAAGCGTGAGCCTGCTTGAAACTCTCTAATTTTTTCAAAGTAACAGGTCTGATTCCCCATGACACCAAATTAATGACATCATGGTTCGTCAGAAGGTAGGAATCAATAATACCAGTACGTACTATAGCACGACCAATAAATTGATCCCGAAATTCAACTACGAGCTTTTTAACTGCAACAACTTCAATATACGCTATTGGAGCTGGAATTACCGCGGCTGCTGGCACCAGACTTGCCCTCCAA
+
0<<00<<001111<<//<///001111<<CG1<1D1CE11//<<0<1<1<D?C1F0111<111<D11<1<<01<00111111<11<11<<<1111<<1<D1<EH5A(<CFGD(1HC/*F$86<($1A(1@??&:61<FH7B1EGA261#$1C1D:1D9@E@<F<<<<<0@C<CD<</</C-GF@<,:000=CFD0GA@EFA<F<B:<D<<<<11/1@C<:F<<:/1<D0<-HD<11GD1<?<1<1E/<=D<11HCC1<D<0HCD1D0CHHC1<DCG@HF<@FC<1<11GD<00<1<1CC11D1H@HIHCGECF/<//HF<D<<<111HHD<<D1C1EEC10@D<<
@HISEQ:969:HM2KJBCX2:2:1102:16324:31046 2:N:0:ACTATGCA
GACCGTCAATACCCCAACTATCCCTATTAATCATTACGTCGATCCTAGAAACCAACAAAATAGGTTCGATCGTCCTATTTCGTTATTCCATGCTAATGTATTCAAGCGCGAGCCTGCTTTAAGCACTCTAATTTTTTCAAAGTAACAGTCCTGTTTCCCCGCAACAACAAATTAATGCCATCACGGTTCTACAAGAAGGAGGGACCAGTGAGGCCAGTGCATACCAGTGGCACGACCAACCTACTGGCCCCGAAATTCAACTACGAGCTTTTTAACTGCAACAACTTTAATATACGCTATTGGAGCTGGAATTACCGCGGCTGCTGGCACCAGACTTGCCCTCCAA
+
DDDCDIHHHHIIIIIIIIIIIIIIIIIIIIIHIIHHHIIIIIIIIIIHHHIHGHIIIIHFGEHIIHIIIIIIIIIIIIIIIIIIIIIHIIIIIIHIIIIHHHHIIIIIIIIIIIIIIIIIIHHIIHIIIIIHIIIIIIIIIIIIIIIIIIIHHIIIIIHIIIIIIIIIIIHHFIHIIIIIIIIIIIIIIIIIIIIIIIIHIIIIIIIIIIIHIIIIIIIIIIIIIIIHIIIIIIIIIIIIIIHHHIIIIIIIIIIIIIIIIIHHIIIIIIIIIIIIIIIIIIIIHIHHIIIIIIIIIIIIIIIIIIIIIIIIIIIIIIIIIIIIIIIIIIIIIIIIIIIIIDDDDD
@HISEQ:969:HM2KJBCX2:2:1102:21068:30915 2:N:0:ACTATGCA
GACCGTCAATACCCCAACTATCCCTATTAATCATTACGTCAATCCTAGAAACCAACAAAATAGGACGTTTGATCCTATTTCATTATTCCATGCTAATGTATTCAAGCGTTAGCCTGCTTTAAACACTCTAATTTTTTCAAAGTAACAGTCCTGTTTCCCTGCAACACCAAATTAATGACATTACAGTTCTTCAGAAAGGAGGAATCAGCGAAGCCAGTGCATACCAAAGGCACGACCAACCTGCTAACCCCGAAATTCAACTACGAGCTTTTTAACTGCAACAACTTTAATATACGCTATTGGAGCTGGAATTACCGCGGCTGCTGGCACCAGACTTGCCCTCCAA
+
DDDDDHGGHIIHEHIIIGIIIIIIIIIIIIEHIHHHIIFHHIIIHIIIIIIIIIIIIIHEGHHHIHHHHHIIHIHGH?GGHIIEHHIHGIHIGHEHHHHIIIHHHHIHHEHIIHIHHIHHHHIHIIIHIHIIHHHIHHHEHIIIIHHHIIIIHIEHIIIIIIIIIIIHHHIHHIIHIHIIHHIIIIIIIHHEHHHHFIHFIHHHIIIIIIIIIIHIIII<IHIIIHHHIHIIIIIIHHHIIIIHFIHIIIIIHHHHFIHHIIIIHIIIIIIHIHHIIIIIIIIIIIIIHHIIIIIIIIIHHIIIIIIIIIIIIIIIIIIIIIIIIIIIHIIIHGIIIIIIIDDDDD
@HISEQ:969:HM2KJBCX2:2:1102:7926:31488 2:N:0:ACTATGCA
GACCGTCAATACCCCAACTATCCCTATTAATCATTACGTCGATCCTAGAAACCAACGAAATAGAATCAGTCCGTCCTATTTCATTATTCCATGCAAATGTATTCAAGCGTGAGCCTGCTTTAAACACTCTAATTTTTTCAAGGTAACAGTCCTAATTCCCCGTGACACCAAATTAATGGCATTACGGTTCTTTAGAAGGTGAGAAATCAATAATATCAGTACATACCAACGGCATGACCGAAACATTGATCCCGAAATTCAACTACGAGCTTTTTAACTGCAACAACTTTAATATACGCTATTGGAGCTGGAATTACCGCGGCTGCTGGCACAGACTTGCCCTCCAA
+
@<D@@<0DCHH1C@GH0D<1@<<CGHECCGH1DH@EH1FC/<D1CH1FEGG<1<<G0DEGE@1<F?1<1DG@<<1?GH11<FGH@H1C11DE<C1<1HIHHHGEEH@GHEGHHCGG?FHEHHFHFHIGHHG?HB<<1EHHHEHGIHEG@;<?EFE@C<CIHHEIIHHGHHH7DHIIIIIFIHHHHCHEGIHFGG;IIIIIIHHHH?CFIHFHIHIGIIFHHHHHHCC@HE1EHEECEDHFHIHEG@GHDHDCIHIIIHGFGECCHGEEHIIIIIIIHGIGIIHHHHG?HHIHHHIIHHFDGFFHHHIIIHHHHHHHHCIHHHHIHHHIHIHHHHIHIHHHGHADD@?
@HISEQ:969:HM2KJBCX2:2:1102:9432:31832 2:N:0:ACTATGCA
GACCGTCAATACCCCAACTATCCCTATTAATCATTACGTCGATCCTAGAAACCAACAAAATAGAATCAAACGTCCTATTTCATTATTCCATGCTAATGTATTCAAGCGTGCGCCTGCTTTAAACACTCTAATTTTTTCAAAGTAACAGTCCTGATTCCCCACGACACCAAATTAATGACATCGCGGTTCTTCAGAAGGTAGGAACCAATAATGCCAGTGCGTACCGAGGCACGACCGACAATCTGATCCCGAAATTCAACTACGAGCTTTTTAACTGCAACAACTTTAATATACGCTATTGGAGCTGGAATTACCGCGGCTGCTGGCACCAGACTTGCCCTCCAA
+
DDDDDIIIIIIHHIFHHIIIIIIIHIIIIIIIIIIIHEHHIIFIIIIIIHIIHIGHHIIIIIIHIIIGIHGHIGIHHIIIIIIIIIHE1CGHCHHIIHIIHGIHIIIIIHHHHHHIHIIIHHIHHHIHHIIIIIIHIHIHIIIIIIIIIIIIIHHHIHHIIIIIGIIIIIIIIIIHIIIHIIGHHHCIIHHIIIIIIIIHGIIIIIIIHIIIIIGIIHHIIIHHIIIIIHHHHDHIHIIIIHHHIHHIIHIIIIIIHIIIIHHIGHHHIIHHIIIIIIIIHHHIIHIHHIIGIIIIIHHHIHIIHIIIIIIIHHHIIIIIIIIIIIIIIIIHHHFHIIIIDDDDD
@HISEQ:969:HM2KJBCX2:2:1102:1621:32903 2:N:0:ACTATGCA
GACCGTCAATACCCAACTATCCCTATTAATCATTACGTCGATCCTAAAAACCAACAAAATAGGGTCAAACGTCCTATTTCATTATTCCATGCTAATGTATTCAAGCGTGTGCCTGCTTTAAACACTCTAATTTTTTCAAAGTAACAGTCCTGATTCCCCATGACACCAAATTAATGACATCACAGTTCGTCAGAAGGTAGAAATCAATAATACCAGTGCATACCGGAGGCACGACCAATATATTGATCCCGAAATTCAACTACGAGCTTTTTAACTGCAACAACTTTAATATACGCTATTGGAGCT
+
B@@@DHHDHEHHCFHHIGHHHCGHCGFHHHHHIIIHIGEH<CCHEEHHHHHHHHEH?HGHHG8CGG@FB<EHCHHHHHIGHHIIECFGIIHFHHEFF<HG<CIHHIIIHCHHHGHCFCECHFHHHEEEH?GHHDC<DGHIEC<FGGHCEFHHHIG<1C@GEEFCEGGIIIIFHH@HFGHHE@G1HHGEE@C@HHFHHHDFHHHHHIGEHGFFHFC@HDGDGHCEHHIHHGDEGF@EGGCHFEGC@CCF/F1CD<1CHHHHHHGF?@HHEG@DGCGEHHEHHHGFEIIIHHIHHC<D<GGHEDDA@B
@HISEQ:969:HM2KJBCX2:2:1102:6325:33138 2:N:0:ACTATGCA
GACCGTCAATACCCCAACTATCCCTATTAATCATTATCTCGATCCCTGAAACCAACAAAATAAGATCGTGATCCTATTCCATTATTCCATGATGCAATATTCAAGCAATACGCCTGCTTTGAACACTCTAATTTTCTCACAGTAAAAGTCCCGAACCCTAATACACACTCAATAAAGAGCACATACAGTTTTCGGAAAGAAAAGAATGACATTTATCAGTAAACAAACCTCTCGGCAAGACCGATAAACGCACTCCAAAGTCCAACTACGAGCTTTTTAACTGCAACAACTTTAATATACGCTATTAGAGCTGGAATTACCGCGGCTGCTGGCACCAGACTTGCCTCCAA
+
DDDDDIIIIIIIHHIIIIIIIIHIIIIHHIIIIIHHHHIIIGIIIIIGHIIHIHIIIIIIIEHHHHEHIIHIGEHIFFCHIIIIIIIIIHIGIIHHIIIHHFHHEHHHHHEHIIHEHIIHHHHIIEG?GHIIHIHIHHHHHHIHIIIGII?HCHHIEHHGIHHIHHHEHIHHIHEHHHHEIHHHHIFIHHIHHHIIIIIIIHHHIHIIIHIHFHHDIHHHHIIHECFHDHIIIIIIIIHHIIIIHDHHHHIIHGHIIHEHFIIHEHHHDIIIHIIHIIIIIIIHHCIIHHIIHGIIIHHIIHGHIIFIGIIIIHGIIIIIIIIIHIIIIIIIIIIGIIIIIIIIICDDDB
@HISEQ:969:HM2KJBCX2:2:1102:12396:33467 2:N:0:ACTATGCA
GACCGTCAATACCCCAACTATCCCTATTAATCATTACGTCGATCCTAGAAACCAACAAAATAGAATCAAACGTCCTATTTCATTATTCCATGCTAATGTATTCAAGCGCGAGCCTGCTTTAAACACTCTAATTTTTTCAAAGTAACAGTCCTGATTTCCCACGACACCAAATTAATGACATCGTGGTTCGTCAGAAGGTAGGAATCAATTTGACCAGTACGTACCGAGGCACGACCGATCAACTGATCCCGAAATTCAACTACGAGCTTTTTAACTGCAACAACTTTAATATACGCTATTGGAGCTGGAATTACCGCGGCTGCTGGCACCAGACTTGCCCTCCAA
+
DDDDCIIIIIIIHIIIIIIIIIIIIHIIIIIIIIIIIIIIIIIHIIIIIIIHEHIIIIIIIIHIHIIIIHGHIIIIIIIIIIIIFHHHIIHIHIIIIIIIIIIHIIIIIIIIIIIIIHHHHHIIIIIHIIIIIIIIIIIIIIIIIIIIIIIHIIIIIIIIIIIIIIIIIIIIIIIIIIIIIIIIIIIIIIIIIIIIIIIIIIIIIIHIIIIIIIIIIIIIIIIHIIIIIIIIIIIIIIIIIIHGIIIIIHIIIIIIIIIIIIIIIHIIIIIIIIIIIIIIIIIIIIIIIIIIIIIIIIIIIIIIIIIIIIIIIIIIIIIHIIIIIIIIIIIIIIIIIIIIDDDDD
@HISEQ:969:HM2KJBCX2:2:1102:13218:33453 2:N:0:ACTATGCA
GACCGTCAATACCCCAACTATCCCTATTAATCATTACGTTGATCCTAGAAACCAACAAAATAGAATCGAACGTCCTATTTCATTATTCCATGCTAATGTATTCAAGCGCGTGCCTGCTTTAAACACTCTAATTTTTTCAAAGTAACAGTCCTGATTCCCCACGACACCAAATTAATGACATCATGGCTCCTCAGAAAGGAGAAACCAATAACACCAGTACATACCAGAGGCATGACCGACGTATTGATCCCGAAATTCAACTACGAGCTTTTTAACTGCAACAACTTTAATATACGCTATTGGAGCTGGAATTACCGCGGCTGCTGGCACCAGACTTGCCCTCCAA
+
DDDDDIIEHIIIHHIIIIIIHHIIIIIIIIIIIIIIIIIIHIIIIIIHIIIICHHIHHIIIIIIIIIGEHHHHIHIIIIHIFIIHHIIIIIIHIIIIIIIIIHIIIIHHIIIIIIIIIIIIHIIHIHIIGHIIIIIIIIIIHIIIHIIIIIIHHHIIIHHIIIIIIHIIHHHHIIIIIIIIIIIIIIHIHIIIIHIIIIIHIIIIIIIIHHIHIIIIIIIIIIIIIIIIIIIIIHHHIIIIIHHHIIIIIIIIIIIIIIIHGEHIIIIIIIIIIHIIIIIIIIIIIIIIIIIIIIIIIIIIIIIIIIIIIIIIIIIIIIIIIIHIIIIIIIIIIIIIIIIIDDDDD
@HISEQ:969:HM2KJBCX2:2:1102:13144:34435 2:N:0:ACTATGCA
GACCGTCAATACCCCAACTATCCCTATTAATCATTACCTCGACTCCGAAAGCCAACGAAATAGAACCGAGGTCCTATTCCATTATTCCATGCACTAATGTTCAGGCTGTAGCGCCTGCTTTGAGCACTCCAATTTTTTCAAAGTAAACGTGCTGGCCACTCATGGCACTCGGTTAAGAGAACCATAAACGAACCAACAAGATCGTCCGGGCAAACAGTAAACGCCGCAAGGCGCACCGCTCGCCCGAAACCGAGATCCAACTACGAGCTTTTTAACCGCAACAACATTAATATACGCTATTGGAGCTGGAATTACCGCGGCTGCTGGCACCAGACTTGCCCTCCAA
+
0<<@@G@C01<11<C00EF@11111<DCCCC1<FCEH1<C<0CG01</0//1<1<GC100<1<DGCCC/FDE1F<1<@C@G1111CG11D1<<1DC@C@<<<EHC@BFFDHDD@CHEH?@@HF<16HHCHHH@C8FG?C@HEEHGAFHB<IHFC0<B7BAGHEHEGE7DFD;</HGHHB<;.EG@FEFCHEECG@F:DHG0??</HDEDC@DF=HIIHDDHE<</@?HE=E?EEDC<H?=HGFC<FEB<1F<1<G@?HFCC0HDHCHDCIHG@DHDHGECCEG<<<<1HFHG=HC1D1<1<?HHHCIIIHHE?F<</DIHHHEHHHHHHIHFD<<C@GIIHABD@B
@HISEQ:969:HM2KJBCX2:2:1102:18859:34471 2:N:0:ACTATGCA
GACCGTCAATACCCCAACTATCCCTATTAATCATTACGTCGATCCTAGAAACCAACAAAATAGGTTCGATCGTCCTATTTCGTTATTCCATGCTAATGTATTCAAGCGCGAGCCTGCTTTAAGCACTCTAATTTTTTCAAAGTAACAGTCCTGTTTCCCCGCAACAACAAATTAATGCCATCACGGTTCTACAAGAAGGAGGGACCAGTGAGGCCAGTGCATACCAGTGGCACGACCAACCTACTGGCCCCGAAATTCAACTACGAGCTTTTTAACTGCAACAACTTTAATATACGCTATTGGAGCTGGAATTACCGCGGCTGCTGGCACCAGACTTGCCCA
+
DDDCDIIIIIIHIIIIIHIIIIIIIIIIIIIGIIIIIIIIIIIIIIIIIIIIIIIIIHHIIIIIIIIIHICHHIHIIIIIIIIIIIIIIIIIIHIIIIIIIIIIIIIIIIIIIIIIIHIIIIHIIIIIIIIIIIIIIIIIIIIIIIIIIIIIIIIIIIIIIHIIIIIIIIIIIIIIIIIIIIIIIHIIIIIIIIIIIIIIIIIIIIIIIIIIIIIIIIIHIIIIIIIIIIIIIIIIIIHGHHHHIIIIIIIIIIIIIIIIIIIHIIIIIIIIIIIIIIIIIIIIHIIIIIIIIIIIIIIIIIIIIIIIIIIIIIIIIIIIIIIIIIIIIIIIIIIIIDDDDD
@HISEQ:969:HM2KJBCX2:2:1102:14788:35262 2:N:0:ACTATGCA
GACCGTCAATACCCCAACTATCCCTATTAATCATTACGGCGGTCCTAGAAACCAACAAAATAGAACCGCACGTCCTATTCTATTATTCCATGCTGTAATATTCGAGCAAAGGCCTGCTTTGAACACTCTAATTTTTTCAAAGTAAAAGTCCTGGTCCCCAACACACCCAGTGAAGGGCATGCGGTTCTCCAGAAGAAAAGGCCCGGCCGGACAAGTGCACGCGGTGAGGCGGACCTGCCAGCCAGGCCAAAGGTTCAACTACGAGCTTTTTAACTGCAACAACTTTAATATACGCTATTGGAGCTGGAATTACCGCGGCTGCTGGCACCAGACTTGCCCTCCAA
+
ADADDIIIIIIIIIIIIGIIIIIIIIIIIIIIIIIIIHHHIIIIIIIIIIHHEHHIHHIIIIGHHIIHHGHIHHHHIIHIIHHIIHIHHIIHHHHHIIIIIHHHHIIIHIHIIIIIIIIIIIIIIIIIIIHIIIIIIHIIIIIIIIIIHIIIIIHIIIIIIHHHHIIIIIIIIIHHIIIIIIIIIIIHIIIIIGIHHHFIHIIIHHHIIIIIIIIIIIIIIIIHIIIIIIIIIIIIIHIIIHHIIHHIIIIIIIIIIIIIIIIIIIIIIHIIIIIIHIIIIHHGHHHIIIIIIIIIIIIIIIIHIIIHIIIIHIIIIIIIIIIIIIIIIIHHHHIIIIIDADDA
@HISEQ:969:HM2KJBCX2:2:1102:6272:35488 2:N:0:ACTATGCA
GACCGTCAATACCCCAACTATCCCTATTAATCATTACGTCGATCCTAGAAACCAACAAAATAGAATCAAACGTCCTATTTCGTTATTCCATGCTAATGTATTCAAGCGTGAGCCTGCTTTAAACACTCTAATTTTTTCAAAGTAACAGTCCTGATTCCCCATGACACCAAATTAATGACATCATGGTTCGTCAGAAGGTAGGAATCAATAATACCAGTACGTACAATAGCACGACCAATAAATTAATCCCGAAATTCAACTACGAGCTTTTTAACTGCAACAACTTTAATATACGCTATTGGAGCTGGAATTACCGCGGCTGCTGGCACCAGACTTGCCCTCCAA
+
D@D@DGHHIEEHHHIHHFHEHIHHHHE?E@H@1C<CEHEHI<GHHIHHFHHHH?EHEE1CGHEE@GDGEHIH@HCHFCCC11DHH?<C@FEHHEHIIHG@C@DCHCHHGGHIHHEDGHHFC1HHACHHHGHHHHEHCCHHHHIHIHGEHHFIHHFCGFGHFHHHIIHHFGHGHHHEHHGHHHEHHGHHHFFFHFHGGHHIIIIIIIHHHHFIIIHHHIHIHHHHHHHHFE<HHHHHGHAIIIHGHHHHIIHHHHCHEHEEIIIIHIIHHHIHHG?IIHEHHHHIHHHHHFGCIHHGE@HHHHIHEIIIHHIIIIIGIHHIIIIHIIIHIHFH@IIHH<HEDDDB@
@HISEQ:969:HM2KJBCX2:2:1102:8966:35322 2:N:0:ACTATGCA
GACCGTCAATACCCCAACTATCCCTATTAATCATTACGGTGATCCTAGAAACCAACAAAATAGAACCAAACCGTCCTATTTTATTATTCCATGCTAATGTATTCAGACGGATGCCTGCTTTAAACACTCTAATTTTTTCAAAGTAACAGTCCTGATTTCCCCCCACACCAACTGAATGACATGGAGATTCCTCAGAAGGTAGGAACTCGTCACACCAGTGCAGACAGTTAAGCCTGACCAATGGGCAAATCCCGAAGTTCAACTACGAGCTTTTTAACTGCAACAACTTTAATATACGCTATTGGAGCTGGAATTACCGCGGCTGCTGGCACCAGACTTGCCCTCCAA
+
DDDDDIIIIIIIIIIIIIIIIIIIIIIIIIIIIIIIIIIIIHIIIIIIIIIIIIIIIIIIIIIIIIIIIIIIGHIIIHIIIIIIIIIIIIIIIIIIIIIIIIIIHIIIIIIIIIIIIIHHIIHHIIHHIHIIIIIIIHHHHIIIIIHHHHIIHIIIIIIIIIGIIHHHHIHIIIIIIIIIIIIHIIHHIIIIHHHIIHHHGHIIIIIHGIIIIIIIHHHIIIIIIIHIIIHHIIIIIIIIHHIHFDGHIIIIIHIIIGIHIIIIIIIIIIIIIIIIIIIHGGIIIIHEFIIIHIIIIIIIIIIIHIIIHIHHIHIIIIIIIIHIIIIIIIIIIIIIIIIHIIHDDDDD
@HISEQ:969:HM2KJBCX2:2:1102:14244:35695 2:N:0:ACTATGCA
GACCGTCAATACCCAACTATCCCTATTAATCATTACGTCGATCCTAGAAACCAACAAAATAGAATCAAACGTCCTATTTCATTATTCCATGCTAATGTATTCAAGCGTGAGCCTGCTTTAAACACTCTAATTTTTTCAAAGTAACAGTCCTGATTCCCCACGACACCAAATAAATGACATCATGGTTCGTCAGAAGGGAGAAACCGACGATGCCAGTACGTACCGAGGCACGACCGACATGATGGTCCCGAAATTCAACTACGAGCTTTTTAACTGCAGCAACTTTAATATACGCTATTGGAGCTGGAATTACCGCGGCTGCTGGCACCAGACTTGCCCTCCAA
+
DDDDDHIIIIIIIIIIIIIIIIIIIIIIIIIIIIIIIHIIIIIIIIIIIIIIIIIHIIIIIIIIIIIIIIHIIIIIIIIHIIIIIIIIIIIHIIIIIIHIIIIIIIIIIIIIIIIIIIIIIIIIIIIIIIIIIIIIIIIIIIIIIIIHIIIIIIIIIHIIIIIIIIIIIIIIIIIIIIIHIIIIIIIIHIIIIIIIIIIIIIIIIIHIIIIIIIIIIIIIIIIIIIIHIIIIIIIIIIIIIIHIIIIIIIIIIIIIIIIIHIIIIIIIIIIIIIIIIIIIIIIIIIIIIIIIIIIIIIHIIIIIIIIIIIIIIIIIIIIIIIIIIIIIIIIIIIIIIIIDDDDD
@HISEQ:969:HM2KJBCX2:2:1102:8847:36104 2:N:0:ACTATGCA
GACCGTCAATACCCAACTATCCCTATTAATCATTACGTCGATCCTAGAAACCAACAAAATAAGATCAAACGTCCTATTTCATTATTCCATGCTAATGTATTCAAGCGCGAGCCTGCTTTAAACACTCTAATTTTTTCAAAGTAACAGTCCTGATTCCCCGCCACACCAAATAAATGGCATAACGGTTCTTCAGAAGGGAGGAATCAGTGACACCAGTACATACCAAAGGCACGACCAGCGTACTGATCCCGAAATTCAACTACGAGCTTTTTAACTGCAACAACTTTAATATACGCTATTGGAGCTGGAATTACCGCGGCTGCTGGCACCAGACTTGCCCTCCAA
+
DDDDDHIHIIIIIIIHIIIIIIHIIIIIIIIIIIIIIIIIIIHIIIIIHHIHHHIHIIGIIHIGIIIIIIHIIIIIIIIIGIIIIIIIIGIIIIIHIIIIIHHIHIIIIHHIIIIIHIIIIIHIIIIIIHIHIIIIHIIHIIIHHIIIIIIHHIIIIIIIIIIIIGIIHIIIIIIIIIIIIIIIIIIIIIIIIIIIIIIHIIIHIIIIIHHIGHIIIIIIIIIHHIIIHIHIIIHIIGIIIHHFIHIIIIIIIIIIIHEG0EIHHIIIIIIIIIIIIIIIIIIIIIIIIIIIIIIIIHHHIIIIIIIIIIIIIIIIIIIIIIIIIIIIIIIIIIHIIIIIDDDDD
@HISEQ:969:HM2KJBCX2:2:1102:7597:37361 2:N:0:ACTATGCA
GACCGTCAATACCCCAACTATCCCTATTAATCATTACGTCAATCCTAGAAACCAACAAAATAGGATCAAACGTCCTATTTCATTATTCCATGCTAATGTATTCAAGCGTTAGCCTGCTTTAAACACTCTAATTTTTTCAAAGTAACAGTCCTGTTTCCCTGCAACACCAAATTAATGACATTACAGTTCTTCAAGAAGGAGGAACCAGTAAAGCCAGTACATACCAGAGGCACGACCAACCTACTAATCCCAAAATTCAACTACGAGCTTTTTAACTGCAACAACTTTAATATACGCTATTGGAGCTGGAATTACCGCGGCTGCTGGCACCAGACTTGCCCTCCAA
+
DDDDDIHIIIIIHIIHIIIIIIIIIGIIIIIIIIIIIIIIIIIIIIIIHIIIIIIIIIHHIIGGIIIIIIIIHHIHIIIIIIIIIIIIIHIGEHHFHIIIIIIIIIHGHHIIIIIIIIIIIIHHHHHHIHHHIIIIIHIHIIIIIIIIIIIIIHIIHIIIIIIHIIIIIIHHIHIIIHIIIIIIIIHHGIIIIIHHIIIIHHHHIIIIIIIIIFIIIIIHIIIIHI=IHIIGIIIIHIHIIHHGDIHHIIIIIHIIIIIIIHHIIIIIIIIIHHIIIIIHHIIHIGIIIIIIIIIIHHHHHIIIIIIIIIIIIIIIIIIIIIIIHIIIIIIIIIIHIIIIIDDDDD
@HISEQ:969:HM2KJBCX2:2:1102:17477:37888 2:N:0:ACTATGCA
GACCGTCAATACCCCAACTATCCCTATTAATCATTACGGTGATCCTAGAAACCAACAAAATAGAATCATGCCGTCCTATTTTATTATTCCATGCTAATGTATTCAAGCAAAATGCCTGCTTTAAACACTCTAATTTTTTCAAAGTAAAGGTCCTGGTTCCCCGCGACACCCAATTAAGGGCATCGTGGTTCTCCAGAAGGTGAGAAATTGACTACACCAGTTCATACCCCTTAAGGCACGACCGATGTGTCAATCCCGAAATTCAACTACGAGCTTTTTAACTGCAACAACTTTAATATACGCTATTGGAGCTGGAATTACCGCGGCTGCTGGCACCAGACTTGCC
+
DDDDDIFHIIIIGIIIIIIIIIIIIIIIIIIIHIIIIIHIIIHIIIIIIIIIGIIIIHHHIIIIHIIIIHHHIIHIHHIHIHHHIHIGHHHHHIIIIIIHIGHHIHIIIIIIIHIIIIIIIIIIIIIIIIIIIIHIIHHIIHIIHIIIIHIIIIHHHIIIIIIIIIIIIIIIHIIIIIIIIIIIHIIIIIIIIIIIIIIIIIIIIIIIIIIIIIIIIHIIIIIIIIIIHIIIIIIIIIIIIIIHFIIIIIIIIIIIIIIIIIHIHIGHIIIIIIIIIIIIIIIIIIIIIIIIIIIIIIIIIIIIIIIIIIIIIIIIIIIIIIIIIIIIIIIIIIIIHIIIIDDDDD
@HISEQ:969:HM2KJBCX2:2:1102:13532:37469 2:N:0:ACTATGCA
GACCGTCAATACCCCAACTATCCCTATTAATCATTACGTCAATCCTAGAAACCAACAAAATAGGATCAAACGTCCTATTTCATTATTCCATGCTAATGTATTCAAGCGTTAGCCTGCTTTAAACACTCTAATTTTTTCAAAGTAACAGTCCTGTTTCCCTGCAACACCAAATTAATGACATTACAGTTCTTCAAGAAGGAGGAACCAGTAAAGCCAGTGCATACCAGAGGCACGACCAACCTACTAATCCCGAAATTCAACTACGAGCTTTTTAACTGCAACAACTTTAATATACGCTATTGGAGCTGGAATTACCGCGGCTGCTGGCACCAGACTTGCCCTCCAA
+
DDDDAHIHHIHEHFEHHHIIIIGHHIIIIIIHIIIHIHHIIIHIHIIIIIIHHIIIIHFHHHEHFEHIIIHHCCGHIIIIHIHHIHIIEEHHGIEHIIHHHGFHCGHHHIIIHIHHHIHIHHHIIHHCEHHHHIIGDGGHIIIGHHIIIHHHGF1FHIIIIIIIHHHHHHHHIHIIIIHHHHHIHHHGHIHHHHHHHHIIIIIIHHIIIIIIIIIEIIHIIIHIHHHHHIIIHHHDHHIGFHFCCHE<C/FEHFC1FHIHHGHFIIHHIIHHEEEIHHIIHHIIHF1CIIIIHIIIIIHHHEIHIIIIIIIHHHHIHIHIHHHHHIGIIIIHHHIIIIHIHBADB@
@HISEQ:969:HM2KJBCX2:2:1102:15736:38151 2:N:0:ACTATGCA
GACCGTCAATACCCCAACTATCCCTATTAATCATTACATCGATCCTAGAAACCAACAAAATAGAATCGGATGTCCTATTTCATTATTCCATGCTAATGTATTCAAGCGTGAGCCTGCTTTAAACACTCTAATTTTTTCAAGGTAACAGTCCTAATTCCCCGTGACACCAAATTAATGGCATTACGGTTCTTTAGAAGGTGAGAAATCAATAATATCAGTACATACCAACGGCATGACCGAAACATTGATCCCGAAATTCAACTACGAGCTTTTTAACTGCAACAACTTTAATATACGCTATTGGAGCTGGAATTACCGCGGCTGCTGGCACCAGACTTGCCCTCCAA
+
DADDDEHEHHHGHEEHGHIIIIIIIIIHIIIIIIIIIIHIFEFHHIIIIIHCHHIHIIIEHHFEEHHFHHEEHIHHHIEHHIHHGHHIIIHHHHHHGHIIIIIHEGIIIIIIHIIFHGIIIIHHHIGHHGHGFFHIHIIHHHIIHGGFGHIIIIIIIHIIHIIIGHHHIIHHGHHFHHGIIHIIIHHHIIIIIHIIIIIHHHHHHGIIIHHIIIFHHGIIHHIHIHHIGIII?HHGEHIHIH=CBAEDHCHHHIHFFIHIIIHHHIIIHIIHIIHHIIIFIIIIHHEGEEHCCHHHFIHHGFHHECIIIIIIIIHHDHIIGIIIIGIIIIGHFHHIHHFGIIDDDCD
@HISEQ:969:HM2KJBCX2:2:1102:6173:38982 2:N:0:ACTATGCA
GACCGTCAATACCCCAACTATCCCTATTAATCATTACGTCGATCCTAGAAACCAACAAAATAGAATCAAACGTCCTATTTCATTATTCCATGCTAATGTATTCAAGCGTAAGCCTGCTTTAAACACTCTAATTTTTTCAAAGTAACAGTCCTGATTCCCCACGACACCAAATTAATGACATCGCGGTTCTTCAGAAGGTAGGAACCAATAATGCCAGTGCGTACCGAAGCACGACCAACAATTTGATCCCGAAATTCAACTACGAGCTTTTTAACTGCAACAACTTTAATATACGCTATTGGAGCTGGAATTACCGCGGCTGCTGGCACCAGACTTGCCCTCCA
+
DDDDDHHHIIIIIIIIIIIIIIIIIIIIIIIIIIIIIIIHIHHIIIIIHIIIHIGHGGEHHIIIIIIIIIIGHIIIIGHIIHHIIIIIIIHHEHIIIIIIIIIHIHIIIIIHIHFGIHHIHIHHIIIIHIIIIIIIIIIIIIIIIIIIIIIIIIIIIIIIIIHIIIIIIIIIIIIIIIIHIIIIIIIIIIIIIIIIIIIIIIIIIIIHIGHIIIIIIIIIIIIIIIIIIIII=IIIIIIIIIHIIIIIIIIIHIIHIIIIIHIIIIIIIIIIIIIIIIIIIIIIIIIIIIIIIIIIIIIIIIIIIIIIIIIIIIIIIIIIIIIIIIIIIIIIIIIIIIIDDDDD
@HISEQ:969:HM2KJBCX2:2:1102:16738:39198 2:N:0:ACTATGCA
GACCGTCAATACCCCAACTATCCCTATTAATCATTACGTCAACCCTAGAAACCAACAAAATAGGATCAAACGTCCTATTTTATTATTCCATGCTAATGTATTCAAGCGTTAGCCTGCTTTAAACACTCTAATTTTTTCAAAGTAACAGTCCTGTTTCCCCGCAACACCAAATTAATGGCATCACGGTTCTTCAAGAAGGAGGAATCAGCGAGGCCAGTGCATACCATTGGCACGACCAACCTGCTGACCCCGAAATTCAACTACGAGCTTTTTAACTGCAACAACTTTAATATACGCTATTGGAGCTGGAATTACCGCGGCTGCTGGCACCAGACTTGCCCTCCAA
+
DDDDDIGHIGHIIIIIIIHIIIIIIIIIIIIIIIIIIIIIIIIIIIIHIIIIIIHIIIIHIIHHEFHIIIIIGHHIGIHIIIIGHHHGIIIIIIIIIIIIIIIIIIIIIIIIHIIIIIIIIIIIIIIIIIHIHIIIIIIHHIIHHIIIIIIIIIIIIIIIIIIIIIIIIHIIIIIIIIIHHHIIIGIIIIIIHIIHIHIIIIIIIIIIIIIIIIIIIIIIHHIIIHHIIIIIIIIIIIIIIIIHHHHIIGIIIIIIIIIIIIIIIIIIIIIIIIIIIIIIIHHIIIIIIIIIIIIIIIIHIIIIIIIIIIIIIIIIIIIIIIIIIIIIIIIIIIIIIIIIIDDDDD
@HISEQ:969:HM2KJBCX2:2:1102:6382:39103 2:N:0:ACTATGCA
GACCGTCAATACCCCAACTATCCCTATTAATCATTACGTCGATCCTAGAAACCAACAAAATAGAATCAAACGTCCTATTTCATTATTCCATGCTAATGTATTCAAGCGCGAGCTTGCTTTAAACACTCTAATTTTTTCAAAGTAACAGTCCTGATTTCCCATGACACCAAATTAATGACATCGTGGTTCGTCAGAAGGGAGAAACCAATAATGCTAGTACGTACAAAGTACGACCGACATATTAGTCCCGAAATTCAACTACGAGCTTTTTAACTGCAACAACTTTAATATACGCTATTGGAGCTGGAATTACCGCGGCTGCTGGCTCCAGACTTGCCCTCCAA
+
DDDDDIIIIIIIIIIIIIIIIIIIIIIIIIIIIIIIIIIIIIIIIIIIIIIIIIIIIIHIIIIHIHHGIIIIIIIIIIIIGIHIHIIIIIGIIIIIHHHIIHHHIIIIIIIIIIIIHIIIIIIIIHIIIIIIIIIIIIIIIIIIIIIIIIIIIIIIIIIIIIIIIIIIIIIIIIIIIIIIIIIIIIIIIIIIIIIIIIIIIIIIIIIIIIIIIIIIIIIIIIIIIIIIIIIIIIIIIIIIIIHIIIIIIIIIIIIIIIIIIIIIIIIIIIIIIIIIIIIIIIIIIIIIIIIIIIIIIIIIIIIIIIIIIIIIIIIIIIIIIIIIIIIIIIIIIIIIIIIDDDDD
@HISEQ:969:HM2KJBCX2:2:1102:15437:38985 2:N:0:ACTATGCA
GACCGTCAATACCCCAACTATCCCTATTAATCATTACGTCAATCCTAGAAACCAACAAAATAGGATCGAACGTCCTATTTCATTATTCCATGCTAATGTATTCAAGCGTTAGCCTGCTTTAAACACTCTAATTTTTTCAAAGTAACAGTCCTGTTTCCCTGCAACACCAAATTAATGACATTACAGTTCTTCAGAAAGGAGGAATCAGCGAAGCCAGTACATACCAGTGGCACGACCAACCTGCTGACCCCGAAATTCAACTACGAGCTTTTTAACTGCAACAACTTTAATATACGCTATTGGAGCTGGAATTACCGCGGCTGCTGGCACCAGACTTGCCCTCCAA
+
DDDDDIHHIIIHHIIHHHHIIIIIIIHIIIIIIIIHIHIIIIIIIIIHHIIIIIIIHIHEHGHHHHIIHHHIIIIIHHIIIIIIIIIIHGHHHHHHIIIIIGIIIIIHIIIIIIIIIIIIIIIIIIIIIIIHIIIIIIIIIIIIHHIIIIIIIIIIIIIIIIIIIHHHHEIHIIIIIIIIIIIIIIIIIIIIIIIIIIIIIIIIHIIIIIIIHHHIIIIIIIIIIIIIIIIIIIIIIIIHIIHHGHIIHIIIIIIIIIIIIIIIIIIIIIIIIIIIIIIIIIIIHIIIIIIIIIIIIIIIHIIIIIIIIIIHIIIIIIIIIIHIIIGIIIIIIIIIIIIIIDDDDD
@HISEQ:969:HM2KJBCX2:2:1102:10046:39896 2:N:0:ACTATGCA
GACCGTCAATACCCCAACTATCCCTATTAATCATTACATCGATCCTAGAAACCAACAAAATAGAATCGGATGTCCTATTTCATTATTCCATGCTAATGTATTCAAGCGTGAGCCTGCTTTAAACACTCTAATTTTTTCAAGGTAACAGTCCTAATTCCCCGTAACACCAAATTAATGGCATTACGGTTCTTTAGAAGGTGAGAAATCAATGATAACAGTGCGTACCAACGGCATGACCGAAATATTGATCCCGAAATTCAACTACGAGCTTTTTAACTGCAACAACTTTAATATACGCTATTGGAGCTGGAATTACCGCGGCTGCTGGCACCAGACTTGCCCTCCAA
+
DDDDAIFHIIIIGHIHHIIIIIIIGIIIIIHIHHIIIIIIIIIIIIHHHIIIIIIIIIIHHEHEHHIIIIIHHFHHHIHIGIIIHHIIIIIIIIIIIIIIIIIHHHIIIIIIIIIIIHIIIIHIIIIIIIIIIIIIIHIIIIIIIIIHIIIIIIIIIIIIIIHHIIIIIIIIHIIIIHFGIIIIIIIIIIIIIIIIHIIIGIIIIIIIIIIIIIIIIIIHIIIIHGIIIIIIHIIIIHHIIIIHHCIHIIIIIIIIIIIIIIIIIIIIIIGIIIIIIIIIIIHIIIIIIIIIIIIGIIIHHHIIIIIIIIHIIIIIIIIIIHIIIIIIIIIIIIIHHIIIIIDDDDD
@HISEQ:969:HM2KJBCX2:2:1102:10664:40113 2:N:0:ACTATGCA
GACCGTCAATACCCCAACTATCCCTATTAATCATTACGTCAATCCTAGAAACCAACAAAATAGGTTTGAACGTCCTATTTCATTATTCCATGCTAATGTATTCAAGCGTTAGCCTGCTTTAAACACTCTAATTTTTTCAAAGTAACAGTCCTGTTTCCCTGCAACACCAAATTAATGGCATTACAGTTCTTCAGAAAGGAGGAATCAGCGAAACCAGTTCATACCAGTGGCACGACCAACCTGCTGACCCCGAAATTCAACTACGAGCTTTTTAACTGCAACAACTTTAATATACGCTATTGGAGCTGGAATTACCGCGGCTGCTGGCACCAGACTTG
+
DDDDDIIHIIIIIIIIIIIIIIIIIIIIIHIIIIIIIIIIIIIIIIIIIIIIIIIIIHIIIIIFHHHIHIIHHIHIIIHIIIIHIIIIGIIIIIIIIHIIIIIHIIIIIIIIIHIIIIIIIIIIIIIIIIIIIIIIIIIHIIIIIIIIIIIIIIIIIIIIIIIIIIIIIIIIIIIIIIIIIIIIIIIIIIHIIIIIIIIIIIIIIIIIIIIIIIIIHIIIIIIIIIIIIIIIIIIHHIIIIIIIIIIIIIIIIIIIIIIIIIIIIIIIIIIIIIHIIIIIIIIHIIIIIIIIIIIIIIIIIIIIIIIIIIIIIIIIIIIIIHIIIIIIIIIIIDDDDD
@HISEQ:969:HM2KJBCX2:2:1102:16545:39855 2:N:0:ACTATGCA
GACCGTCAATACCCCAACTATCCCTATTAATCATTACGTCGATCCTAGAAACCAACAAAATAGAATCAAACGTCCTATTTCATTATTCCATGCTAATGTATTCAAGCGTAAGCCTGCTTTAAACACTCTAATTTTTTCAAAGTAACAGTCCTGATTCCCCACGACACCAAATTAATGACATCGCGGTTCTTCAGAAGGTAGGAACCGATAATGCCAGTGCGTACCGAAGCACGACCAACAATTCGATCCCGAAATTCAACTACGAGCTTTTTAACTGCAACAACTTTAATATACGCTATTGGAGCTGGAATTACCGCGGCTGCTGGCACCAGACTTGCCCTCCAA
+
ADDDDHHIIHIIIIIIIIIIIIIIIIIIIIIIIIIIIIIIIIIIGIIIIIIIHIIIIIIIIIHGIIIIIIIIHIGIIIIIIIIIIIIIIIHIIIIIIIIIHIIIIIIIIIIIIIIIIIHHIIIIIIIIIHIIIIIIHHIIHIIIIIIIHIIIIHHIIEHIIIIIIIIIIIIIIIIIIIIIIIIIIIIIIIIIIIIIIIIIIIIIIGIIIIHIIIIIIIIIIIIIIIIHIIIIIIHIIIIIIHHHIIIIIIIIIIIIIIIIIHIIIIIIIIIIIIIIIIIIIIIIIIIIIIIIIIIIIIIIIIIIIIIIIIIIIIIIIIIIIIIIIIIIIIIIIIIIIIIIDDDDD
@HISEQ:969:HM2KJBCX2:2:1102:18462:40210 2:N:0:ACTATGCA
GACCGTCAATACCCCAACTATCCCTATTAATCATTACGGCGGTCCTAGAAACCAACAAAATAGAACCGCACGTCCTATTCTATTATTCCATGCTGTAATATTCGAGCAAAGGCCTGCTTTGAACACTCTAATTTTTTCAAAGTAAAAGTCCTGGTCCCCAACACACCCAGTGAAGGGCATGCGGTTCTCCAGAAGAAAAGGCCCGGCCGGACAAGTGCACGCGGTGAGGCGGACCTGCCAGCCAGGCCAAAGGTTCAACTACGAGCTTTTTAACTGCAACAACTTTAATATACGCTATTGGAGCTGGAATTACCGCGGCTGCTGGCACCAGACTTGCCCTCCAA
+
CDDDDIII0FHHHIIIIIIIIIIIIIIIIIIIIIIIIIGIIIIIGEHIHIIIIIIHEHEHHHHIIIH/EHIIIGIIIIIIIFHIIIIHHIIIHIIIIIHHHIIIHIIIIIHHHHHIIIHIHIIIIIIIIIIIIIIIHIIIHIGIIIIIIIIIIIIIIIIIIIHIIIIIIIHIIIIHIIIIIIIIIIHHHIIIIIIIIIIIIHIIIIIIIIIIIIIIIIIIIIIIIIIIIIIIIIIIIIHIIIHIIIHHIIIIIIIIIIIIIIIIIIIIIIIIIIIIIIIIIIIIIIIIIIIIIIIHIIIIIIIIIIIIIIIIIIIIIIIIIIIIIIIIIIIIIIIIIIIDDDDD
@HISEQ:969:HM2KJBCX2:2:1102:12926:40345 2:N:0:ACTATGCA
GACCGTCAATACCCCAACTATCCCTATTAATCATTACGTCGATCCTAGAAACCAACAAAATAGAATCAAACGTCCTATTTCATTATTCCATGCTAATGTATTCAAGCGTGCGCCTGCTTTAAACACTCTAATTTTTTCAAAGTAACAGTCCTGATTCCCCACGACACCAAATTAATGACATCGCGATTCTTCAGAAGGTAGGAACCAATAATGCCAGTGCGTACCGAGGCACGACCGACAATCTGATCCCGAAATTCAACTACGAGCTTTTTAACTGCAACAACTTTAATATACGCTATTGGAGCTGGAATTACCGCGGCTGCTGGCACCAGACTTGCCCTCCAA
+
DDDDDIIIIIIIIIIIIIIIIIIIIIIIIIIIIIIHIIIIIIIIIIGIIIIIHIIIIIIIIHIHFHIHHHIIIIHIIIIIIIIIIIIHIIIGHIGIIIIIIIIIIIIIIIIIIIIIIIIIIIIIIIIIIIIIIIHIIHIIIIIIIIIIIIHIHIHHIIHIIIIIIIIHIIIHHIIIHHHHIIIIIIIIIIIIIHIIIIIIIIIIIIIIIIIIIIIIIIIIIIIIIIIIIIIIIIIIIIIIIHHHIIIIIIIIIIIIIIIIIIIIIIIIIIIIIIIIIIIIIIIIIIIIIIIIIIIIIIIHIIIIIHIIIIIIIIIIIIIIIIIIIIIIIIIIIIIIIIIIDDDDD
@HISEQ:969:HM2KJBCX2:2:1102:2993:40970 2:N:0:ACTATGCA
GACCGTCAATACCCCAACTATCCCTATTAATCATTACGTCAATCCTAGAAACCAACAAAATAGGATCAACGTCCTATTTCATTATTCCATGCTAATGTATTCAAGCGCGAGCCTGCTTTAAACACTCTAATTTTTTCAAAGTAACAGTCCTGATTCCCCGCCACACCAAATTAATGACATGATGGTTCGTCAGAAGGTAGGAATCAGTAACACCAGTACGTACCGAAGGCACGACCAACGTACTAATCCCGAAATTCAACTACGAGCTTTTTAACTGCAACAACTTTAATATACGCTATTGGAGCTGGAATTACCGCGGCTGCTGGCACCAGACTTGCCCTCCAA
+
DDDDDIIHHIIIHIIIIIIIIIIIIIIIIIIIIIIIIIIIIIIIIIIIIIIIIIIIIIHIIIHHIIIIHHHHFHIIIGHHHHIHHHHIIIIHIIIIIIIIIHHIIIIIIIIHHHIIHHHHHHIIIHIIIIIHIIHIHIIIIIIIIIIHIIIIIHHIIIIIIIIHIIIIIIIIIIIIIIIIIIIIIIIIIIIIIIIIIIIIIIIIIIIIIIIIIIIIIIIIIIIIIIIIIIIIIIIIIIIIIIIHIIIIIIIIIIIIIIIIIHIIIIIIIIIIIIIIIIIIIIIIIIIIIIIIIIIIIIIIIIIIIIIIIIIIIIIIIIIIIIIIIIIIIIIIIIIIIIIIDDDDD
@HISEQ:969:HM2KJBCX2:2:1102:10314:41115 2:N:0:ACTATGCA
GACCGTCAATACCCCAACTATCCCTATTAATCATTACGTCAATCCTAGAAACCAACAAAATAGAATCAAACGTCCTATTTCATTATTCCATGCTAATGTATTCAAGCGCGAGCCTGCTTTAAACACTCTAATTTTTTCAAAGTAACAGTCCTGATTCCCCATGACATCAAATTAATGACATCATGATTCATCAGAAGGGAGAAATCAATAATACTAGTACGTACCAATGGCACGACCAGCATATTAATCCCGAAATTCAACTACGAGCTTTTTAACTGCAACAACTTTAATATACGCTATTGGAGCTGGAATTACCGCGGCTGCTGGCACCAGACTTGCCCTCCAA
+
DDDDDIIHIIIIIIIIIIIIIIIIIIIIIIIIIIIIIIIIIIIGIIIIIIIIIIIIIHIIIIIHIIIIIIIIIIIIIIIHIIIIIIIIIIIIHIIIIIIIIIIIIHHHHIIIIIIIIIIIIIHIIHIIIIIIIIIIIIIHIIIHHIIIIIIIIIIIIIIIIIIIIIIIIIIIIIIIIIIIIIIIHIIIIIIIIIIIIIHIHIIIIIIIIHIIHIIIIIIIIIIIIIIIIIIHIIIIIIIIIIIIIIIIIIIIIIIIIIIIIIHIIIIIIIIIIIIIIIIIIIIIIIIIIIIIIIIIIIIIIIIIIIIIIIIIIIIIIIIIIIIIIIIIIIIIIIIIIIIIIDDDDD
@HISEQ:969:HM2KJBCX2:2:1102:4201:40177 2:N:0:ACTATGCA
GACCGTCAATACCCCAACTATCCCTATTAATCATTACGTCGATCCTAGAAACCAACAAAATAGAATCAAACGTCCTATTTCGTTATTCCATGCTAATGTATTCAAGCGTGAGCCTGCTTTAAACACTCTAATTTTTTCAAAGTAACAGTCCTGATTCCCCAAGACACCAAATTAATGACATCATGGTTCGTCAGAAGGTAGGAATCAATAATACCAGTACGTACAATAGCACGACCAATAAATTGATCCCGAAATTCAACTACGAGCTTTTTAACTGCAACAACTTTAATATACGCTATTGGAGCTGGAATTACCGCGGCTGCTGGCACCAGACTTGCCCTCC
+
DDDDDHHIIIIIIIIIIIIIIIIIIIIIIIIIIIIIIIIHHIHIIIIIIIIIFHIIIHIIIGEHIIIIIIHIIGHIIIIIGHHIIIIIIGHHHIIIIIIIIHIIIIHIHGHHHHHHHHIHIHIHHIIIIIIIIIIIIIHIIIIEH@GHHHIIHIGIIH?IIHHIHIHIIHIHHIHIIHIIIIIIIIIIHIIIIIIIIIIHHHIHIHIHIGHHHIHIIIIIIIIIHIHHIHHHHGHIHHHIHHFIIIIHHIIIHHIIHHHHIHIHHIHIIIIIIIHIIIIIIHHHIIHIIHIIIIIIIIIIIIIIIIHHEHIIIIIIIIHHIIIIIHHGHHFD<<IIHICDDDD
@HISEQ:969:HM2KJBCX2:2:1102:8245:40628 2:N:0:ACTATGCA
GACCGTCAATACCCCAACTATCCCTATTAATCATTACGTCGATCCTAGAAACCAACAAAATAGAATCAAACGTCCTATTTCGTTATTCCATGCTAATGTATTCAAGCGTGAGCCTGCTTTAAACACTCTAATTTTTTCAAAGTAACAGTCCTGATTCCCCATGACACCAAATTAATGACATCATGGTTCGTCAGAAGGTAGGAATCAATAATACCAGTACGTACAATAGCACGACCAATAAATTGATCCCGAAATTCAACTACGAGCTTTTTAACTGCAACAACTTTAATATACGCTATTGGAGCTGGAATTACCGCGGCTGCTGGCACCAGACTTGCCCTCCAA
+
DDDDDIIIIIIIIIIIIIIIIIGHIIIIIIIIIIIHIIIIIIIHIIIIIIIIIIIIIIIIIHHGIIIIIIIIIHIIHIIIIIIIIIIIIIIIGIIIIIIIIHHIIIIIIIIIIIIIHIHIHHHHIIIIIIIIIIIIIIIIIIIIIIIIIIIIIIIIIIIIIIIIIIIIIIIIIIIIIIIIIIIIIIIIIIIIIIIIIIIHIIIIIIIIIIIIIIIIIIIIIIIIIIIIIIIIIIIIIIIIIIIGIIIIIIIIIIIIIIIIIIIIIIIIIIIIIIIIIIIIIIIIIIIIIIIIIIIIIIIIIIIIIIIIIIIIIIIIIIIIIIIIIIIIIIIIIIIIIIIIDDDDD
@HISEQ:969:HM2KJBCX2:2:1102:18385:40600 2:N:0:ACTATGCA
GACCGTCAATACCCAACTATCCCTATTAATCATTACGTCAATCCTAGAAACCAACAAAATAGGATCAACCGTCCTATTTCATTATTCCATGCTAATGTATTCAAGCGTTAGCCTGCTTTAAACACTCTAATTTTTTCAAAGTAACAGTCCTGTTTCCCTGCAACACCAAATTAATGACATTACAGTTCTTCAAGAAGGAGGAACCAGTAAAGCCAGTGCATACCAGAGGCACGACCAACCTACTAATCCCGAAATTCAACTACGAGCTTTTTAACTGCAACAACTTTAATATACGCTATTGGAGCTGGAATTACCGCGGCTGCTGGCACCAGACTTGCCCTCCAA
+
BBDDDHHHIHIF@DGHIIIIIIIIIIHIIIEHHHGHCHHIIHEHHHECHIIDGH=EHEHHHEHCEEFGHHDHIGIGIIGIIEGHHHHHHH1FHHIIIIIHHHHIGGIHHIIHHHHGHIIIHHEHHIHGHIHHEHHIHIIIIIIIIIIHFHIHHHGIHIIFHIIHHHHHHHHEHHHEHFHIHIIIIIIIIEIHHIHIH:HHHGFHFGGIHIIIIHIIH<IIIIHHIIIHEHHHEIIHG<HHHHHHGHEIIHHHEHHCHGIHIHIHGGIIIIIIIIIIIIIIHGGF1CIIIIIIIIIIIHHHIHIIIIGIIIIIIIHHIHIIHHIIIIIIIHHIIIHHIHIIDDDDD
@HISEQ:969:HM2KJBCX2:2:1102:13961:40577 2:N:0:ACTATGCA
GACCGTCAATACCCCAACTATCCCTATTAATCATTACATCGATCCTAGAAACCAACAAAATAGAATCGGATGTCCTATTTCATTATTCCATGCTAATGTATTCAAGCGTGAGCCTGCTTTAAACACTCTAATTTTTTCAAGGTAACAGTCCTAATTCCCCGTGACACCAAATTAATGGCATTACGGTTCTTTAGAAGGTGAGAAATCAATAATATCAGTACATACCAACGGCATGACCGAAACATTGATCCCGAAATTCAACTACGAGCTTTTTAACTGCAACAACTTTAATATACGCTATTGGAGCTGGAATTACCGCGGCTGCTGGCACCAGACTTGCCCTCCAA
+
DDDCDHHGHHHIHIIIIIIIIIIIIIIIIIIIIIIIIIIIIIGIIIIIIIIIIIIIIIIIIIHHIIHGHIIGIIIIIIHIIIIIIIIIIIIIIIIHIIIIIIIIHHIIIIIIIIIIIIIIIIIIIIIIIIIIIIIIIIIIIIIIIIIIIIHIIIIIIIIIIIIIIIIIIIIIIIIIIIHIIIIIIIIIIIHIIIIIIIIIIIIIIIIIIIIIIIIIIIIIIIIIIIIIIIIIIIIIIIIIIIIHHHIHIIIIIIIIIIIIIIIIIIIIIIIIIIIIIIIIIIIIIIIIIIIIIIIIIIIIIHIIIIIIIIIIIIIIIIIIIIIIIIIIIIIIIIIIIIIIIIDDDDD
@HISEQ:969:HM2KJBCX2:2:1102:10401:41474 2:N:0:ACTATGCA
GACCGTCAATACCCCAACTATCCCTATTAATCATTACGGTGATCCTAGAAACCAACAAAATAGAACCATGCCGTCCTATTCTATTATTCCATGCTAATGTATTCGAGCAAAAATGCCTGCTTTAAACACTCTAATTTTTTCAAGGTAAAGGTCCTGGATCCGCAAGACACCCAATAAAGGACATCAAGTTTCTCCAGAAGGTGAGAAATCAACAGTAACAGTTCATACCCCTTAAGGCATGACCGTCACGTCAATCCCGAAATTCAACTACGAGCTTTTTAACTGCAACAACTTTAATATACGCTATTGGAGCTGGAATTACCGCGGCTGCTGGCACCAGACTTGCCCTCCAA
+
D@D@DGEHHIHHFIIIIE@FHHHHHHHIIIIH1GHIIHCH?EH1CFHHIIIGHHHIHCHHIHHIIGHHIHIGDHHCGHHHHIIIIHIIFCFCFCD1GHHII<DEGHIIHIHHHH?HFHHHHGGFHEHIIGEHHADHHHIHHGHEEHHF@GHFHHHHHHHCIIIHHHIGHHEHHGCCIIHHHHIIHGHEGHHHEEGFEHIHGIHGEEHIHIIHIHHHHIIIFHGGHEI;HGFEGEHHHEEEHEDHHHGC=GCDGC/DHGHHF1HHHFHHHHEIHEEEHIHHHHFG<CDD1FD@EHHCHHHG<DHHHEHIIHD1CHHFEHIHHHHGHEHEHIIHGGCGHHHIHEHHIIHGDD@D@
@HISEQ:969:HM2KJBCX2:2:1102:16497:41875 2:N:0:ACTATGCA
GACCGTCAATACCCCAACTATCCCTATTAATCATTACGTCAATCCTAGAAACCAACAAAATAGGATCGAACGTCCTATTTCATTATTCCATGCTAATGTATTCAAGCGTTAGCCTGCTTTAAACACTCTAATTTTTTCAAAGTAACAGTCCTGTTTCCCTGCAACACCAAATTAATGACATTACAGTTCTTCAGAAAGGAGGAATCAGCGAAGCCAGTGCATACCAGTGGCACGACCAACCTGCTGACCCCGAAATTCAACTACGAGCTTTTTAACTGCAACAACTTTAATATACGCTATTGGAGCTGGAATTACCGCGGCTGCTGGCACCAGACTTGCCCTCCAA
+
DDDDDIHHIIIIIIIEHHIIIHIIIIIIIIIIIIIIIIIIIIIHIIIIHIIIIIIIHIIIIIIIIIIIIIIIIIIIIIIIIIIIIIIIEHIIIIIGIIIIIIHHHIHHHHHIHIIIIHIHIIIIIIIIIIGIIIIIHIIIIIIIIIIIIIIIIIIIIIIIIIIIIIIHIIHHIIIIIIIIIIIIIIIIIIIIIIIIIIIIIIIIIIIIIIIIIIIIIIIIIIIIIIIIIIIIIIIIIIIIIIIHHIIIIIIIIIIIIIIIIIIIIIIIIIIIIIIIIIIIIIIIIIIIIIIIIIIIIIIIIIIIIIIIIIIIIIIIIIIIIIIIIIIIIIIIIIIIIIIIIDDDDD
@HISEQ:969:HM2KJBCX2:2:1102:9293:42010 2:N:0:ACTATGCA
GACCGTCAATACCCCAACTATCCCTATTAATCATTACGTCAATCCTAGAAACCAACAAAATAGGATCGAACGTCCTATTTCATTATTCCATGCTAATGTATTCAAGCGTTAGCCTGCTTTAAACACTCTAATTTTTTCAAAGTAACAGTCCTGTTTCCCTGCAACACCAAATTAATGACATTACAGTTCTTCAAGAAGGAGGAATCAGTAAAGCCAGTACACACCATTGGCACGACCAACCTACTGACCCCGAAATTCAACTACGAGCTTTTTAACTGCAACAACTTTAATATACGCTATTGGAGCTGGAATTACCGCGGCTGCTGGCACCAGACTTGCCCTCCAA
+
DDDDDHIIIIIIIIIIIIIIIIIIIIIIIHIIIHHIIIIIIIHGIIIIIIIIIHIIIIIIIIHHIIIHHHIHHHIIIIGIIHIIIIIIIIIIIIIIHIIIHHIIIIIGIIIIIIIIIIIIIIIHIIIIIIIIIIIIIIIIIIIIIIIIIIIIIIIIIIIIIIIIHIHIIHIIIIIIIIIIIIIIIIIIGIIIIIIIIIIIIIIIHIIIIIIIIIIIIIIIIIIIIIIIIIIIIIIIIIIIIIHHGGIIIIIIIIIIHIIIIIIIIIIIIIGIIIHIIIIIIHIIIIHIIIIIIIIIIIIIIIIIIHIIIIIIGIIIIIIIIIIIIIIIIIIHIIIIIIIIIDDDDD
@HISEQ:969:HM2KJBCX2:2:1102:10411:42702 2:N:0:ACTTTGCA
GACCGTCAATACCCCAACTATCCCTATTAATCATTACGGCGGTCCTAGAAACCAACAAAATAGAACCGCACGTCCTATTCTATTATTCCATGCTGTAATATTCGAGCAAAGGCCTGCTTTGAACACTCTAATTTTTTCAAAGTAAAAGTCCTGGTCCCCAACACACCCAGTGAAGGGCATGCGGTTCTCCAGAAGAAAAGGCCCGGCCGGACAAGTGCACGCGGTGAGGCGGACCTGCCAGCCAGGCCAAAGGTTCAACTACGAGCTTTTTAACTGCAACAACTTTAATATACGCTATTGGAGCTGGAATTACCGCGGCTGCTGGCACCAGACTTGCCCTCCAA
+
DDDDAHHHIIHIIIIIIIIIIIIIIIIIIIGHIIIIIIIIIIIIIGIHHHIFHHHIEGHIIIHHHIIHHHIHIIIIIIIIFHIIIIIHIIIIIIIIIIIIIHIIHHHIIIHIIIIIIIIIIHHIIIIHHIIIIHHIIIIIIIIHIIIHHIIHIIIIIIIIIIIHHIIIHIHHHIIIIIIHIIIIIIIIGIIIIIIIGHHIIIIIIIIIIIIIIIIIIIIHIIIIIIIIIIIIIIIIIIHIHHGIIIIHIIIIIIIIIIIIIIIIIIIIIIIIIIIIIIIIIIIIIIIIIIIIIIIIIIIIIIIIIIIIIIIIIIIIIIIIIIIIIIIIIIIIIIIIIIIDDDDD
@HISEQ:969:HM2KJBCX2:2:1102:20819:42813 2:N:0:ACTATGCA
GACCGTCAATACCCCAACTATCCCTATTAATCATTACGTCGATCCTAGAAACCAACAAAATAGAATCAAACGTCCTATTTCATTATTCCATGCTAATGTATTCAAGCGTGTGCCTGCTTTAAACACTCTAATTTTTTCAAAGTAACAGTCCTGATTCCCCATGACACCAAATTAATGACATCACAGTTCGTCAGAAGGTAGAAATCAATAATACCAGTGCATACCGGAGGCACGACCAATATATTGATCCCGAAATTCAACTACGAGCTTTTTAACTGCAACAACTTTAATATACGCTATTGGAGCTGGAATTACCGCGGCTGCTGGCACCAGACTTGCCCTCCAA
+
ADDDDIGIIIIIGHIIIIHHIIHIIIIHIIIIII?HFHHIIHIIHHHHIIIGIIIIHIIHIIHIIIIIIIHFHFEHH@GHHIIIHHHIIIIGHIHIEHGHHFEHHHIIHIEIHIHIIHHHHHHHHHHHHHHIIHHHHHHIHHIIIIIIIHIHHHHHGIIIIIIIIIHHHIIIIIIIHHHIIIIIIIIIIIGHIIIHIIIHHIIIHIIIIIGIIIIIIIIIIIIIIHIHIIIHIIIIIIIIIHHGDIIIHDIIIIHHIIIIIGIIIIHIIIIHFEEIIIIHIHHIIIIIIIIIIIIIIIHHHIIGIIHHHIIIIIIIIIIIIIIIIIIHHIIIHGIIIIIIIDDDDD
@HISEQ:969:HM2KJBCX2:2:1102:9228:43358 2:N:0:ACTATGCA
GACCGTCAATACCCAACTATCCCTATTAATCATTACTTCAGTCCTAGAAAACAACAAAATAGAACCAAAGTCCTATTCCATTTTTCCATGCTAATATATTCAAGCAAACATGCCTGCTTTAAACACTCTAATTTTTTCAAAGTAAAAGTCCTGGATCCCTAGTGCACTCAATTATGAGCACACTAGTTCCCCAAAAGGAAAAGCCCAAACTTGCAGTACAAACCTTACAGTTGACAGCAACTATAAGCCCAAAATTCAACTACAAGCTTTTTAACTGCAACAACTTTAATATATGCTATTGGAGCTGGAATTACCGCAGCTGCTGGCACCAGACTTGCCCTCCAA
+
DDDDDIIIIIIIIHIIIIIIIIIIIIIIIIIIIIIIIIIIIIIIHIIIIIIIIIIIIIIIIHHHIIIHIIIIIIIIIIHIIIIIIIIHIIIIIIIIIIIIIIIIIIIIIIIIIIIIIIIIIIIIIIIIIIIIIIIIIIIIGIIIIIHIIIIIIIIIIIIIIIIIIIIIIIIIIIIIIHIIIIIIIIIIHIIIIIIIIIIIIIIHIIIIHIIIIIIIIIIIHIIIIIIIIIIIIIIIIIIIIIHHIHIIIIIIIIIIIIIIIHHHHIIIIIIIIIIIIIIIIIIIIIIIIIHIIIIIIHGFIIIIIIIIIIIIIIIIIIIIIIIIIIIIIIIIIIIIIIHIDDDDD
@HISEQ:969:HM2KJBCX2:2:1102:19891:43254 2:N:0:ACTATGCA
GACCGTCAATACCCCAACTATCCCTATTAATCATTACGTCGATCCTAGAAACCAACAAAATAGAATCAAACGTCCTATTTCGTTATTCCATGCTAATGTATTCAAGCGTGAGCCTGCTTTAAACACTCTAATTTTTTCAAAGTAACAGTCCTGATTCCCCATGACACCAAATTAATGACATCATGGTTCGTCAGAAGGTAGGAATCAATAATACCAGTACGTACAATAGCACGACCAATAAATTGATCCCGAAATTCAACTACGAGCTTTTTAACTGCAACAACTTTAATATACGCTATTGGAGCTGGAATTACCGCGGCTGCTGGCACCAGACTTGCCCTCCAA
+
DDDDCIIIIIIIIIIIIIIHIIIIIIIIIHIHIIIHIIIIIIIHIIIIIIIIIIIIIIIIIIHHIIIIIIIIIGHIGHIIHIIIHIIFHIIIIIIIIIIIIFHIIIIIIHIIIIIIIIIIIIIIIIIIHHFHHIIIIIIHHIIIIIIIIIHHHHHIIIHIHHHHIIIHIIHHIIIIIIIIIIIIIIIIIIIHIIIIIIIIIIIIIIIIIIIIIIIIIIIHIIIIIIIIIIIIIIIIIIIIIIIHIIIIIIIIIIIIIIIIIIIIIIIIIIIIIIIIIIIIIIIIIIIIIHIIIIIIIIIHHIIIIIIHIIIIIIIIIIIIIIIIIIIIIIIIIIIIIIIIDDDDD
@HISEQ:969:HM2KJBCX2:2:1102:19782:43385 2:N:0:ACTATGCA
GACCGTCAATACCCCAACTATCCCTATTAATCATTACGGTGATCCTAGAAACCAACGAAATAGAATCAGTCCGTCCTATTTCATTATTCCATGCTAATGTATTCAGACGATAGTCTGCTTTAAACACTCTAATTTTTTCAAAGTAACAGTCCTGATTTCCTATCACACCAAATAAATGGCATGAAAGTTCCTCAGAAGGTAGAGATCCATCTCACCAGTGCAGACAATTAAGCCTGACCAATGGGTAGACCCCGAAGTTCAACTACGAGCTTTTTAACTGCAACAACTTTAATATACGCTATTGGAGCTGGAATTACCGCGGCTGCTGGCACCAGACTTGCCCTCCAA
+
DDDDCIIHIIIIHIIIIIIIIIIIIIIIIIIIIIIIIIIIHIIIIIIIIHHFCGHIIIIIIIHIHIIIIIIHIIEHHHIHHGIIIIHIIHHIIIIIIIIHHHHIIIIIIIIIIIIHHIIIIIIIIIIIIIIIIIIIIIIIIIIIIHHHHIHIHHHIIIHIIIIIIIIIIIIIIIIHHHIIIIIIHIIIIIIIIIIIIIIIIIIIIIIIIIIIHIIIIIIIIIIIIIIIIIIHHHIIIGIIIIIIIHHIIIHHIIIIIIGIIIIIIIIIHHIIIIIIIIIIHHIIIIIIHIIIIIIIIIIIIIIIIIIIIIHIIIIIIIHIIIIIIIIIHIIHIIIIIIIIIIHDDDDD
@HISEQ:969:HM2KJBCX2:2:1102:18399:43744 2:N:0:ACTATCCA
GACCGTCAATACCCCAACTATCCCTATTAATCATTACGTCGATCCTAGAAACCAACAAAATAGAATCAAACGTCCTATTTCATTATTCCATGCTAATGTATTCAAGCGTAAGCCTGCTTTAAACACTCTAATTTTTTCAAAGTAACAGTCCTGATTCCCCACGACACCAAATTAATGACATCGCGGTTCTTCAGAAGGTAGGAACCAATAATGCCAGTGCGTACCGAAGCACGACCAACAATTTGATCCCGAAATTCAACTACGAGCTTTTTAACTGCAACAACTTTAATATACGCTATTGGAGCTGGAATTACCGCGGCTGCTGGCACCAGACTTGCCCTCCAA
+
CDDDCHHIIHIIHIIIIIIIIIIIIIIIIIIIIIIHIIIIIIIIIIIIIIIIIIIIHIHIIHHHIIIIIIGHHGIGHIIIIIHIIIIIHHIIIHIIIIIIIGIIIHIIIIIIIIIIHIHHIHIIIIIIIIIHIIHIIIIIIIHHIIIIIIIHIIIIIIIHIIIIIIHHIIHHIIIIIIIIHIHHHIIIIHIHIIIIIIIIIIIIHHIIIIIIIIGIIIIIIIIIIIIIIIIIII?HIIIIIIHHIIHIIIIIIIHIIIIHIIIIHHIIHIIIIIIIIIIHIIIIIIIIIIIIIIIIIIIGIIIIIIIHIIIIIIIIIIIIIGIIIIIIIIHIIIIIIIIIDDDBA
@HISEQ:969:HM2KJBCX2:2:1102:1314:42953 2:N:0:ACTATGCA
GACCGTCAATACCCCAACTATCCCTATTAATCATTACGTCAATCCTAGAAACCAACAAAATAGGATCGAACGTCCTATTTCATTATTCCATGCTAATGTATTCAAGCGTTAGCCTGCTTTAAACACTCTAATTTTTTCAAAGTAACAGTCCTGTTTCCCTGCAACACCAAATTAATGGCATTACAGTTCTTCAGAAAGGAGGAATCAGCGAAGCCAGTGCATACCAGTGGCACGACCAACCTGCTGACCCCGAAATTCAACTACGAGCTTTTTAACTGCAACAACTTTAATATACGCTATTGGAGCTGGAATTACCGCGGCTGCTGGCACCAGACTTGCCCTCCAA
+
DDDDDHIHIIIIIIIIIIIIIIIIIIIIIIIIIIIIIIIIIIIIIIIIHIIIIIIIIIIIIIHHHIIEHIGHHHIIIIHIIIIIIIIIHIIIIIHIIHIGEIIIIIIIIIIIIIIIIHIIIIHIIIIIIIIIIIIIIIIIIHIIIHIIIIIIHIIIIIIHHGHIIIHHHIHHIIIIFIHHIIIHIIIIIIIIIIIIIIIIIIIIHIIIIIIIIIIIIIIIIIIIIIIIIIIIIIIIIHGIIHHHHIHIIIIIIIIIIIIIIIIIIIIIIIIIIIIIIIIIIIIIIIIIIIIIIIIIIIIIIIIIIIIIIIIIIIIIIIIIIIIIIIIIIIIIIIIIIIIIIDDDDD
@HISEQ:969:HM2KJBCX2:2:1102:2889:44251 2:N:0:ACTATGCA
GACCGTCAATACCCCAACTATCCCTATTAATCATTACGTCAATCCTAGAAACCAACAAAATAGGATCAAACGTCCTATTTCATTATTCCATGCTAATGTATTCAAGCGTTAGCCTGCTTTAAACACTCTAATTTTTTCAAAGTAACAGTCCTGTTTCCCTGCAACACCAAATTAATGACATTACAGTTCTTCAAGAAGGAGGAACCAGTAAAGCCAGTACATACCAGAGGCACGACCAACTTACTAATCCCGAAATTCAACTACGAGCTTTTTAACTGCAACAACTTTAATATACGCTATTGGAGCTGGAATTACCGCGGCTGCTGGCACCAGACTTGCCCTCCAA
+
DCDDDIIEHIIHHHIIIIIIIIIIIIIIIIIIIIIIIIIIIIIIIIIIIIIIIIHIHIIIIIHIIIIIIIIIIIIIIIIIIIIIIIIHIIIIIIIIIIIIIHIIIIIIIIIIIIIIIIIIIHIIIIIIIHHHIIIIIIHHIIIIIIIIIIIIIIIIHIIIIIIIIIIIIIIIIIIIIIIIHIIIIIIIIIIIIIIIIIIHIIHHHIIIIHIIGIIIIIIIIIIIIIIIIIIIIIIIIIIIIIIHIIIIIIIIIHIIIIIIIGIIIIIIIIIIIIHIIIIIIIIIIIIIIIIIIIIIIIIHHIIIIIIIIIIIIIIIIIIIIIIIIIIIIIIIIIIIIIIIIDDDDD
@HISEQ:969:HM2KJBCX2:2:1102:3384:44158 2:N:0:ACTATGCA
GACCGTCAATACCCCAACTATCCCTATTAATCATTACGTCGATCCTAGAAACCAACAAAATAGAATCAAACGTCCTATTTCATTATTCCATGCTAATGTATTCAAGCGTACGCCTGCTTTAAACACTCTAATTTTTTCAAAGTAACAGTCCTGATTCCCCACGACACCAAATTAATGACATCGCGGTTCTTCAGAAGGTAGGAACCAATAATGCCAGTACGTACCGAAGCACGACCAACAATTCGATCCCGAAATTCAACTACGAGCTTTTTAACTGCAACAACTTTAATATACGCTATTGGAGCTGGAATTACCGCGGCTGCTGGCACCAGACTTGCCCTCCAA
+
DDDDDHHIIIGIFIIIIIIIHIIIHIIIIIIHHIIHIIIIIHIIIIIIHIHHIIIIIGIIIIIIHIIIHHHHHIIHHHIIIIIIIIGIGHHHIIIIIIIIIHHHIHHHHIIIIIIIIIIIHIIHHIIIIIIIIHIHHHHIIIIIIHHIHIHHIIIIIIHIIIIHHIIHIIIIIIIIIIIHHIIIIIHHIIIIIIIHIIIIIIIIHIIIIIHIHIGIIIIIIIHIIIHIIGIIIIIIIIHIIHGEIIIIIIIIIIIIIIIIHDIIIIIIIIIIIIIIIIIIIIHIEHGIIIIIIIIIIIHIIIIIIIIIIIIIIIIIIIIIIIIIIIIIIIIIIIIIIIIIDDDDD
@HISEQ:969:HM2KJBCX2:2:1102:19510:44073 2:N:0:ACTATGCA
GACCGTCAATACCCCAACTATCCCTATTAATCATTACGGCGGTCCTAGAAACCAACAAAATAGAACCGCACGTCCTATTCTATTATTCCATGCTGTAATATTCGAGCAAAGGCCTGCTTTGAACACTCTAATTTTTTCAAAGTAAAAGTCCTGGTCCCCAACACACCCAGTGAAGGGCATGCGGTTCTCCAGAAGAAAAGGCCCGGCCGGACAAGTGCACGCGGTGAGGCGGACCTGCCAGCCAGGCCAAATGTTCAACTACGAGCTTTTTAACTGCAACAACTTTAATATACGCTATTGGAGCTGGAATTACCGCGGCTGCTGGCACCAGACTTGCCCTCCAA
+
BABDDIIIII?HHHE=<D<<GHHHIIIGHIEHE?HHEHIHGHC/C@1FC@C<C@HHEHHHGEGHGH1<FCHD<C=0<CHFFHEFHHI@GFECHGHIFI?CF<CHHEHHIGH7CEGEGF@HCHGHHHED@FFCCEE3HHHIHFDH@EHHHGEEHHHHC?GHHH6ECHGHIHGIIHIHHIHGIHHGD.D/8GBCHH?HHHDHDE@HHEGIHGIIHIIII<HHIHEHD7GGIHHHHGHHHECIIIHHHC@EGH@1HFGFHG@HIHFFEEHHIIHHFHHHHEHHHHGHCHIHH@@HCHHFC@HHIHHCHIHIHHIHIHDIHIHHCGHHIIIIIHHHIHHIIHHD@@BA
@HISEQ:969:HM2KJBCX2:2:1102:14521:44087 2:N:0:ACTATGCA
GACCGTCAATACCCAACTATCCCTATTAATCATTACATCGATCCTAGAAACCAACAAAATAGAATCTGATGTCCTATTTCATTATTCCATGCTAATGTATTCAAGCGTAAGCTTGCTTTAAACACTCTAATTTTTTCAAGGTAACAGTCCTAATTCCCCATAACATCAAATAAATGACATTATGGTTCTTTAGAAGGTGAGAACCAATAAAACCAGTACATACCAAGGCATGACCGATTCCTTGATCCCGAAATTCAACTACGAGCTTTTTAACTGCAACAACTTTAATATACGCTATTGGAGCTGGAATTACCGCGGCTGCTGGCACCAGACTTGCCCTCCAA
+
DDDDDIIIIIIIIIIIIIIIIIIIIIIIIIIIIIIIIIIHIIIIIIGIIIIHHIIIIIGHHHHIHIIHIIEHHHIIIIIIIIIIIGIGIIIHIHHHHHHHIIIIIIIIHIIIIIIIIHHIHIHHHHHHIHIIIIIIHIIIHIIIIIIIIIIIIIIIHIIIIIHIIIIIIIIIHIIIIIIIIIIIIIIIIIIIIIIIIHIIIIHIIIIIIIIIIIIIIIIIIIIIIIIIHIIIIIIIIIIIIHGIIIIIIIIHIIIIIIIIIIIHIIIIIIIIIIIIIIIIIIIIIIIIIIHGIIIIHIIIIIIIIIIIIIIIIIIIIIIIIIIIIIIIIIIIIIIIIIIDDDDD
@HISEQ:969:HM2KJBCX2:2:1102:11283:44422 2:N:0:ACTATGCA
GACCGTCAATACCCCAACTATCCCTATTAATCATTACGTCGATCCTAGAAACCAACAAAATAGGTTCGATCGTCCTATTTCGTTATTCCATGCTAATGTATTCAAGCGCGAGCCTGCTTTAAGCACTCTAATTTTTTCAAAGTAACAGTCCTGTTTCCCCGCAACAACAAATTAATGCCATCACGGTTCTACAAGAAGGAGGGACCAGTGAGGCCAGTGCATACCAGTGGCACGACCAACCTACTGGCCCCGAAATTCAACTACGAGCTTTTTAACTGCAACAACTTTAATATACGCTATTGGAGCTGGAATTACCACGGCTGCTGGCACCAGACTTGCCCTCCAA
+
ADDDDIIIIIIIIIIIIIIHIIIIIHIIIIIIIIIIIIIIHHIIIIIIHIIIIIIIIIIGIGHHHHHEHFHIIHHIEHGHEHIIHHIIIIIIHIIIIIIIIIIIIIIIIIIIIIIHHIIIIIIIIIIIIIIIIIIIIIIIIHHIIIIIIIIIIIHIIIIIIIIIIIIIIIIIHIIIIIIIIIIIIHIHIIIIIIIIIIIIIIIIIIIIIIIIIHIIIIIIIIIIIIIIIIIIIIIIIIIIIIIIHIIIIIIIIIIIIHIIIIIIIIIHIIHIIIIIIIIIIIIIIIHIIIIIIIIIIIIIIIIIIIIIIIIIHIIHIIIIIIIIIIIIIIIIIIIIIIIIIDDDDD
@HISEQ:969:HM2KJBCX2:2:1102:19183:44464 2:N:0:ACTATGCA
GACCGTCAATACCCCAACTATCCCTATTAATCATTACGTCGATCCTAGAAACCAACAAAATAGAATCAAACGTCCTATTTCATTATTCCATGCTAATGTATTCAAGCGTACGCCTGCTTTAAACACTCTAATTTTTTCAAAGTAACAGTCCTGATTCCCCACGACACCAAATTAATGACATCGCGGTTCTTCAGAAGGTAGGAACCAATAATGCCAGTACGTACCGAAGCACGACCAACAATTCGATCCCGAAATTCAACTACGAGCTTTTTAACTGCAACAACTTTAATATACGCTATTGGAGCTGGAATTACCGCGGCTGCTGGCACCAGACTTGCCCTCCAA
+
DDDDDIHIIIIIHIIIIIIIIIIIIIIIIIIIIIIIIIIIIIIIIIIIIIIIHIIIIHIIIIHIIIIHIIHHFHHIHIIIIIIIIIHHHHHHIIIIIIIIIGHIIIIIIIGIIIIIIIIHHHIIHIIIIIIHHIIIIIIIIIHHHIIIIIIHHIHHIIIHHHIIIHIIIIHHHIIHIIIIIIIIIIIIIIIIIIIIIIIIIIIIIIIHHIIIHHIHIIIIIHIIIIIIIIIIIIIIIIIIHHGDIIHIIIIIIIIIIIIIIIIIIIIIIIIIHFIIIIHIIIIIIIIIIIIIHIIIIIIIIIIIIIIIIIIIIIIIIIIIIIIIIIIIIIIIIIIIIIIIDDDDD
@HISEQ:969:HM2KJBCX2:2:1102:4578:44387 2:N:0:TCTATGCA
GACCGTCAATACCCCAACTATCCCTATTAATCATTACGTCGATCCTAGAAACCAACAAAATAGAATCAAACGTCCTATTTCGTTATTCCATGCTAATGTATTCAAGCGTGAGCCTGCTTTAAACACTCTAATTTTTTCAAAGTAACAGTCCTGATTCCCCATGACACCAAATTAATGACATCATGGTTCGTCAGAAGGTAGGAATCAATAATACCAGTACGTACAATAGCACGACCAATAAATTAATCCCGAAATTCAACTACGAGCTTTTTAACTGCAACAACTTTAATATACGCTATTGGAGCTGGAATTACCGCGGCTGCTGGCACCAGACTTGCCCTCCAA
+
DDDDDIIIHHIHIIIIIIIIIIIIIIIIIIIIIIIIIIIIIIIIIIIIIHHHHCFHHIIHIIIIIIIIIHIIIIIIHHIIIIIIIIIGIIIIIIIIHIIIIIIHIIHHIIIIIIIIIIIHIIIIIIIIIIIIIIIHIIIIIIIIIIIIIIIIIIIIIIHIIIIIHHIIIHIHIIIIIIIIIIIIHIIIIIIIIIIIIIHHIHIIIHHHHFIHHIIIIIIIIIIIIIIIIIIIIIIIIIIIIIIIIIIIHIIIIIIIIIIIIIIIIIIIIIIIHHHIIIIIIIIIIIIIHIIIHIIIIIIIIIIIIIIIIIIIIIIIHIIIIIIIIGIIIHIIIIIIIIIIDDDCD
@HISEQ:969:HM2KJBCX2:2:1102:17155:44619 2:N:0:ACTATGCA
GACCGTCAATACCCCAACTATCCCTATTAATCATTACGTCGATCCTAGAAACCAACAAAATAGGGTCAAACGTCCTATTTCATTATTCCATGCTAATGTATTCAAGCGTGTGCCTGCTTTAAACACTCTAATTTTTTCAAAGTAACGGTCCTGATTCCCCATGACACCAAATTAATGACATCACAGTTCGTCAGAAGGTAGAAATCAATAATACCAGTGCATACCAGAGGCACGACCAATATATTGATCCCGAAATTCAACTACGAGCTTTTTAACTGCAACAACTTTAATATACGCTATTGGAGCTGGAATTACCGCGGCTGCTGGCACCAGACTTGCCCTCCAA
+
DDDDDHIIIIIIIIIIIIIIIIIIIIIIIIIIIIIIIIIIIIIIIIIIIHIIIIIIIIIIIIIIIIHIIIIIIIIIIIIHIIIIIIIIHIIIHIIIIIIIHIIIIIIIIIIIIIIIIIIIIIIIIIIIIIIIIIIHIIIIHIIIIIIIHHIIIIIIIIIIIIIIIIHHIIIIIIIIIIIIIIIIIIIIIIIIIIIIIIIHIIIIIIIIIIIIIIIIIIIIIIIIIIIIIIIIIIIIIIIIIIHHGIIIHIIIIIIIIIIIIIIIIIIIIIIIIIIIIIIIIIIIIIIIIIIIIIIIIHHFGIIIIIIIIIIIIIIIIIIIIIIIIIIIIIIIIIIIIIIIIDDDDD
@HISEQ:969:HM2KJBCX2:2:1102:6761:45117 2:N:0:ACTATGCA
GACCGTCAATACCCAACTATCCCTATTAATCATTACGTCGATCCTAGAAACCAACAAAATAGAATCAAACGTCCTATTTCATTATTCCATGCTAATGTATTCAAGCGTAAGCCTGCTTTAAACACTCTAATTTTTTCAAAGTAACAGTCCTGATTCCCCACGACACCAAATTAATGACATCGCGGTTCTTCAGAAGGTAGGAACCGATAATGCCAGTGCGTACCGAAGCACGACCAACAATTCGATCCCGAAATTCAACTACGAGCTTTTTAACTGCAACAACTTTAATATACGCTATTGGAGCTGGAATTACCGCGGCTGCTGGCACCAGACTTGCCCTCCAA
+
DDD@DHHHHHCCFGFHEFCGFHEHHHIGFFGEHIIHIIIDH?HHHHIFHHHHHHIIGIHHECGHHEHEHIIIHHIHIHIICHECGCH@HIEHIIEHHHIIHGHIIHEGEHIHHEHEHHHEFHIIIHHIIEIHHIIIHIEHGHHGHHHGHHIHHHHIH@IHHHFHHHHHAHHIHFHIHHEHIHHHGEIHGHIHGGFHIIHFHHHHEHDIHEHEIHHHHHHDIHIHHHHCHGHHHGIHHHHHHE?EHHGHHEEHHHFFGHEC<@11@HHIIHHHHHEHHIHHHIIIHHHEIIHHHEGHHHHHFFEHHGEIHHDHHHCHFIIGHIHHHEHIHIHFGEHGGIIDBAAD
@HISEQ:969:HM2KJBCX2:2:1102:18463:44831 2:N:0:ACTATGCA
GACCGTCAATACCCCAACTATCCCTATTAATCATTACGTCGATCCTAAAAACCAACAAAATAGGGTCAAACGTCCTATTTCATTATTCCATGCTAATGTATTCAAGCGTGTGCCTGCTTTAAACACTCTAATTTTTTCAAAGTAACAGTCCTGATTCCCCATGACACCAAATTAATGACATCACAGTTCGTCAGAAGGTAGAAATCAATAATACCAGTGCATACCGGAGGCACGACCAATATATTGATCCCGAAATTCAACTACGAGCTTTTTAACTGCAACAACTTTAATATACGCTATTGGAGCTGGAATTACCGCGGCTGCTGGCACCAGACTTGCCCTCCAA
+
@DDADGHHIHH@HICHHIIIIICGFEHFHHHEHHHIIIHIICCHHIIHEHHIHHEHE@GFHIIIFCHHHIIHIIIHHH@H?GHHI@HIFHIEHGEHIIHGHEIIIEHGHCHDHHIHHHIHIGFHIIHHHCHIHHHFHGECEIIHHHHGHHIIHHCHHGIIHHHHHDFHIIFHIHHHIIHIIIIIIIIIIIIIHHCHIHHIHIIIIIIHIHHIHHHHHHFHHHHGIHHGHCHCDEHHEHHGHHHC<GIHDHHHF@FCCHHEIHIIIHGIIIIIHHCIIIIHHIHHHHFHIIIIHIIIHFHGGIIIHHHGHIIIHHHHHIIHHHEHIIIIHHIHIHHHIIHIIDDADB
@HISEQ:969:HM2KJBCX2:2:1102:15029:45414 2:N:0:ACTATGCA
GACCGTCAATACCCCAACTATCCCTATTAATCATTACATCAATCCTAGAAACCAACAAAATAGGATCAACGTCTTATTTCATTATTCCATGCTAATGTATTCAAGCGCGAGCCTGCTTTAAACACTCTAATTTTTTCAAAGTAACAGTCCTGATTCCCCACCACACCAAATTAATGACATGATGGTTCGTCAGAAGGTAGGAATCAGTAACACCAGTACGTACCGAAGGCACGACCAGCGTACTAATCCCGAAATTCAACTACGAGCTTTTTAACTGCAACAACTTTAATATACGCTATTGGAGCTGGAATTATCGCGGCTGCTGGCACCAGACTTGCCCTCCAA
+
DDD?DGHHHHHHHEHHDHHHIIHHIHHIHGIFHHIGIIIIGIIHHIHHIIIIIHHFHCFCHEHHEHIIIICCFHHHFHHIIHHIICHHIIHHHHHIIIG@FHGHHH@HHGDHHGCFHHIGHHEEFHIIIIIIICFIHHHEGHFFHHECHHHHHHIIGEEECGFHEEHHIEEGF:FCHHHHHHEHHIHHIHHHFHGCHEHHFGEHHHHCHHHIHHH<HFIIHHFHEHG1CC<C1D<@HHHEHHHEHGIIGHHEIHHHHHIIHHIHHHIHHHIIHGFCEHGCHEIHHHHIIHHHGC@HCEEIHIIHEEEHHIIIIIIIIIIHG1HIHHHHHHEHC@HHIHHCD@@D0
@HISEQ:969:HM2KJBCX2:2:1102:15760:46202 2:N:0:ACTATGCA
GACCGTCAATACCCCAACTATCCCTATTAATCATTACGTCAATCCTAGAAACCAACAAAATAGGATCAACGTCCTATTTCATTATTCCATGCTAATGTATTCAAGCGCGAGCCTGCTTTAAACACTCTAATTTTTTCAAAGTAACAGTCCTGATTCCCCACCACACCAAATTAATGACATGATGGTTCGTCAGAAGGTAGAAATCAGTAACACCAGTACGTACCGAAGGCACGACCAGCGTACTAATCCCGAAATTCAACTACGAGCTTTTTAACTGCAACAACTTTAATATACGCTATTGGAGCTGGAATTACCGCGACTGCTGGCACCAGACTTGCCCTCCAA
+
BDDDDIIHIIIIIIIIIIIIIIIIIIIIIIHIIIIIIIIIIIIIIHIIIIIIIIIIGIHIIIEHIIIIIIHHHIHIIIHIIIIHIHIHHIHHIHIIIIIIIIGHHIIIIHHIIIIIIIIIIHHIIIIIIHIIIIHIIIIIIHIIIIIIIIHGEGHGIIHIHHHIIIIIIIHIIIIIIIIIIHIIIIIIIIHIIIIIIIIIIIIIIIIIIIIIIIIIIIIIIIIIIHIIIIIIIIIIIIHIIIHHIIIIIIIIIIIIIIIIIHIIIIIIIIIIIIIIIIIIIIIIIIIIIIIIIIIIIHEIIIIIIIIIIIIIIIIIIIIIIIIIIIIIIIIIIIIIIIIIDDDDD
@HISEQ:969:HM2KJBCX2:2:1102:13347:46610 2:N:0:ACTATGCA
GACCGTCAATACCCCAACTATCCCTATTAATCATTACGTCGATCCTAAAAACCAACAAAATAGGGTCAAACGTCCTATTTCATTATTCCATGCTAATGTATTCAAGCGTGTGCCTGCTTTAAACACTCTAATTTTTTCAAAGTAACAGTCCTGATTCCCCATGACACCAAATTAATGACATCACAGTTCGTCAGAAGGTAGAAATCAATAATACCAGTGCATACCGGAGGCACGACCAATATATTGATCCCGAAATTCAACTACGAGCTTTTTAACTGCAACAACTTTAATATACGCTATTGGAGCTGGAATTACCGCGGCTGCTGGCACCAGACTTGCCCTCCAA
+
[truncated: 38,334,301 more chars]
