# Supplementary material for: Response of arbuscular mycorrhizal fungal community in soil and roots to grazing differs in a wetland on the Qinghai-Tibet plateau
Source: PeerJ. 2020 Jun 19;8:e9375. doi: 10.7717/peerj.9375 (PMC7307571; doi:10.7717/peerj.9375)
Supplement: Supplemental Information 21 [file peerj-08-9375-s021.zip › Root non-grazing 1-5/42.fastq]

@HISEQ:969:HM2KJBCX2:2:1101:21102:2189 2:N:0:ACTATGCA
TTGGAACGGCTTCCCAACTATCCCTATTAATCATTACGTCGATCCTAGAAACCAACAAAATAGGGTCAAACGTCCTATTTCATTATTCCATGCTAATGTATTCAAGCGTGTGCCTGCTTTAAACACTCTAATTTTTTCAAAGTAACAGTCCTGATTCCCTATGACACCAAATTAATGACATCACAGTTCGTCAGAAGGTAGAAATCAATGATACCAGTTCATACCAGAGGCACGACCAATATATTGATCCCGAAATTCAACTACGAGCTTTTTAACTGCAACAACTTTAATATACGCTATTGGAGCTGGAATTACCGCGGCTGCTGGCACCAGACTTGCCCTCCAA
+
ADDDDIHHIIIIHHIHH<FGHHIIIHHHIIIIIIIIIHHIIIIIIGHIIIIIHIIIHIIIIIIIIEHHHFFHGHGHHCHHHHHHHIIIIGHHHHHHHHHHIHHGHEHHHIHIHHIHIIHHIIIIIIIIIIIIIIHGCHHIIIIIIHHHGIHHIIHHIIHGHIHHHHGIHIIIIIIHIIIIHHHIIIIIIIHHIIIIIHHIIIIIIHHHHIHIHHIHIIIIIIIIII=HIIIIIIIIIII<IIHGDIIIFIIIIHHHHIIIHHHIHEGIIIIHHIIIIIIHIIHHIIIIIIIIIIIIIHHHHIIHHIIIIIIIIIIIIIIIIIIIIIIIIIIIIHIIIIIIIDDDDD
@HISEQ:969:HM2KJBCX2:2:1101:13248:2222 2:N:0:ACTATGCA
TTGGAACGGCTTCCCAACTATCCCTATTAATCATTACGTCAATCCTAGAAACCAACAAAATAGGATCGAACGTCCTATTTCATTATTCCATGCTAATGTATTCAAGCGTTAGCTTGCTTTAAACACTCTAATTTTTTCAAAGTAACAGTCCAAATTCCCCGCAACACCAAATTAATGGCATTACGGATCATCAGGAAGGAGGAATCAGTGAGACCAGTACATACCAGAGGCATGACCAACCTACTAACCCCGAAATTCAACTACGAGCTTTTTAACTGCAACAACTTTAATATACGCTATTGGAGCTGGAATTACCGCGGCTGCTGGCACCAGACTTGCCCTCCAA
+
DDDDDIIIGIIIIIIIHIIIIIIIIIIIIIIIIIIIIIIIIIIIIIIIIIIIHHIIIIIIIIIIHIIIIIIIIIIIIIIIIIHIIIIIGHIIIIIIIIHIIIIIIIIHIIIIIIIIGIIIHIIHIIIIIIIIIIIIIIHIIIIIHIIIIIIIIIIIIIIIIIIIIIIIIIIIIIIIIIIIIIIIIIIIIIIIIHIIIHIIIHIIHIIIIHIIIIIHHIIIIIIIIIIIHIIIIIIIIIIIIHHIHHHIIIIHIIIHGIHIHHHIIIIIIIIIIIIIIIIIIIIIIIIHIIIIIIGIIIIIIIIIIIIIIIIIIIHIIIIIIIIIIIIIIIIIIIIIIIIIIDDDDD
@HISEQ:969:HM2KJBCX2:2:1101:12425:2752 2:N:0:ACTATGCA
TTGGAACGGCTTCCCAACTATCCCTATTAATCATTACGGCGGTCCTAGAAACCAACAAAATAGAACCGCACGTCCTATTCTATTATTCCATGCTGTAATATTCGAGCAAAGGCCTGCTTTGAACACTCTAATTTTTTCAAAGTAAAAGTCCTGGTCCCCAACACACCCAGTGAAGGGCATGCGGTTCTCCAGAAGAAAAGGCCCGGCCGGACAAGTGCACGCGGTGAGGCGGACCTGCCAGCCAGGCCAAAGGTTCAACTACGAGCTTTTTAACTGCAACAACTTTAATATACGCTATTGGAGCTGGAATTACCGCGGCTGCTGGCACCAGACTTGCCCTCCAA
+
DDCDDHIIIIHHIIIIIIIIIIIIHHHIIIIIIIHIIHEHHIHIIIIIIIIIIHHIHIHIIIHHHIIEIIHHHIIHEHIIICHHFGHHIIII?GHHHIIIHHFEHIIIIHHHIGHHEHIHHHFHHHHIIIHHHHHGHGIIHIHHHHHHDGGHFHIFHHIIIHIIHHIHCIHHIGIIHIHEEIIIIHHHHHHIIHFHHHHIHIGIIIIIIHHIHIIHIHHIIIIIIIIIIHIIHIIIIHHHHHGHHHHCIIIIIIHHIIIHIIIHIIGIIIHIIIIIIIIIHHEFHIIHHHIIIIIIIIIHHHIIHCHHHIHIIIHHCIIHHIIIIIIIHHHGG?HGHHEBDCDD
@HISEQ:969:HM2KJBCX2:2:1101:10714:3019 2:N:0:ACTATGCA
TTGGAACGGCTTCCCAACTATCCCTATTAATCATTACGGCGGTCCTAGAAACCAACAAAATAGAACCGCACGTCCTATTCTATTATTCCATGCTGTAATATTCGAGCAAAGGCCTGCTTTGAACACTCTAATTTTTTCAAAGTAAAAGTCCTGGTCCCCAACACACCCAGTGAAGGGCATGCGGTTCTCCAGAAGAAAAGGCCCGGCCGGACAAGTGCACGCGGTGAGGCGGACCTGCCAGCCAGGCCAAAGGTTCAACTACGAGCTTTTTAACTGCAACAACTTTAATATACGCTATTGGAGCTGGAATTACCGCGGCTGCTGGCACCAGACTTGCCCTCCAA
+
DDDDDIIIIIIIIIIIIIIIIIIIIIIIIIIIIIIIIIIIIIIIHIIIIIIIIIIIIIIIIIIIIIIIIIHHIGIIHIIIIIIIIIIHIIIIGIIIIIIIIIIIIIIIIIHIHIIIIIIIHIIIIIIHHIIIIIIIIIIIIIHIIIIIIIIHIIIIIIIIHIIHFIIIHIIHIIIIIIIIIIIIIIIIIIIIIIIIIIIIIIIIIIIIIIIIIIIHIIIIIIIIIIIIIIIIIIIIIII=IIHIIIIIIIIIIIIIIIIIIIIIIIIIIIIIIIIIIIIIIIIIIIIIIIIIIIIIIIIIIIIIIIIIIIIIIGIIIIIIIIIIIIIIIIIIIIIIIIIDDDDD
@HISEQ:969:HM2KJBCX2:2:1101:11239:3898 2:N:0:ACTATGCA
TTGGAACGGCTTCCCAACTATCCCTATTAATCATTACGTCAATCCTAGAAACCAACAAAATAGGATCAAACGTCCTATTTCATTATTCCATGCTAATGTATTCAAGCGTTAGCCTGCTTTAAACACTCTAATTTTTTCAAAGTAACAGTCCTGTTTCCCTGCAACACCAAATTAATGACATTACAGTTCTTCAAGAAGGAGGAACCAGTAAAGCCAGTACATACCAGAGGCACGACCAACTTACTAATCCCGAAATTCAACTACGAGCTTTTTAACTGCAACAACTTTAATATACGCTATTGGAGCTGGAATTACCGCGGCTGCTGGCACCAGACTTGCCCTCCAA
+
DDDDDIIIIIIIIIIIIIIIIHIHIIIIIIIIIIIIHHIIIIIHIIIIIIIIIIIIIIIIIIIIHIIHIIIIIIIIIIIIIIIIIIIFHIIIIIHGIHIIIIHHIIIIIIIHHIIIHIIHIIIIIIIHHHHIIIIIIIIIHIIHHHHHHIHIIIIIIIHFFHHIIIIIIIHGIIIIIIIHHHIIIIIIIIIIIIIIIHIIHIIIIIHHIIIIIIIHIIHIIIIIIIIHIIHHHIHIIHIHHHGHFHCFHHHFHFFIIIIIHHFIIIIIIIIIIIIIIIIIIIIIHHIIIIIIIHIIHHIHHIIIIIIIIIIIIIIIIHIIIIIHHIIIIIIIIIIIIIIIIDDDDD
@HISEQ:969:HM2KJBCX2:2:1101:9191:4119 2:N:0:ACTATGCA
TTGGAACGGCTTCCCAACTATCCCTATTAATCATTACGGCGGTCCTAGAAACCAACAAAATAGAACCGCACGTCCTATTCTATTATTCCATGCTGTAATATTCGAGCAAAGGCCTGCTTTGAACACTCTAATTTTTTCAAAGTAAAAGTCCTGGTCCCCAACACACCCAGTGAAGGGCATGCGGTTCTCCAGAAGAAAAGGCCCGGCCGGACAAGTGCACGCGGTGAGGCGGACCTGCCAGCCAGGCCAAAGGTTCAACTACGAGCTTTTTAACTGCAACAACTTTAATATACGCTATTGGAGCTGGAATTACCGCGGCTGCTGGCACCAGACTTGCCCTCCAA
+
DDDADIIIIIGIHIIIIIIHIIIIIIIIIIIIIIIIIIIIIIIHHIIIHIIHHIIIIIIIIIHHHHHEHIIHHHHHHHHIIIHIIIIHHIIIIIHHEIIIIIHIIHIIIIHGIIIIIIIHIIIIIIIHIIIIIIIHIHEHIHIIIIIIIIIIHHHHIHIIGHHIFHHHHEHHHHHHIIHIIIIIIHHHIIIHIIHHHHHHHGIIHIIIHIIIIIIIHIHIIIHIIIIIHIHHIHDHIIHHHHEIIIHHIHIHHIIIIIIIIIGIIIIIIIIHIHHHIIIHHIIGIIIIIIHHIIIIIIIIHIIIIIIIHIIIIIHHIIGIIIIIIIHHIIIHIIIIHIIDDDDD
@HISEQ:969:HM2KJBCX2:2:1101:13763:3976 2:N:0:ACTATGCA
TTGGAACGGCTTCCCAACTATCCCTATTAATCATTACGTCGATCCTAGAAACCAACAAAATAGAATCAAACGTCCTATTTCGTTATTCCATGCTAATGTATTCAAGCGTGAGCCTGCTTTAAACACTCTAATTTTTTCAAAGTAACAGTCCTGATTCCCCATGACACCAAATTAATGACATCATGGTTCGTCAGAAGGTAGGAATCAATAATACCAGTTCGTACAATAGCACGACCAATAAATTGATCCCGAAATTCAACTACGAGCTTTTTAACTACAACAACTTTAATATACGCTATTGGAGCTGGAATTACCGCGGCTGCTGGCACCAGACTTGCCCTCCAA
+
DDDDDIIIIIIIIIIIIIIIIIIIIIIIIIIIIIIIIIIIIIIIIIIHIIIIIIIIIIIIIGIHHIIIIIIIIIIIIIIIIHIIHIIIGIIIIHIIIIIIHIHIIIIIIIIIIHIIIIIIIIIIIIIIIIHIIIIIIIIHIIIIIIIIIIIIIIIIIHIIIIIHIIIIIIIIIIIIIIIIIIIIIIIIIIIIIIIIIIIIIIIIIIIIIIIIHIIIIIHIIIIIIIIIIIIIIIIHIIIIIHIIIIIIIIIIIIIIIIIIHHIIIIIIIIIIIIIIIIIIIIIIHIIIIIHIIIIHIIIIHIIIIIIIIIIIIIIIIIIIIIIIIIIIIIIIIIIIIGIIDDDDD
@HISEQ:969:HM2KJBCX2:2:1101:11514:5082 2:N:0:ACTATGCA
TTGGAACGGCTTCCCAACTATCCCTATTAATCATTACGGCGGTCCTAGAAACCAACAAAATAGAACCGCACGTCCTATTCTATTATTCCATGCTGTAATATTCGAGCAAAGGCCTGCTTTGAACACTCTAATTTTTTCAAAGTAAAAGTCCTGGTCCCCAACACACCCAGTGAAGGGCATGCGGTTCTCCAGAAGAAAAGGCCCGGCCGGACAAGTGCACGCGGTGAGGCGGACCTGCCAGCCAGGCCAAAGGTTCAACTACGAGCTTTTTAACTGCAACAACTTTAATATACGCTATTGGAGCTGGAATTACCGCGGCTGCTGGCACCAGACTTGCCCTCCAA
+
DDDCDIIHIIIIIIIIIIGHIIIIIIIIIIIIIIIIIHHIHIIIIIIIIIIIIIIIEHIHIIHIIIIGIIHEHIIHHIIIIIIIIIIHIIHIIHIIIIIIIIHIIIIIHHGHHIIIIIHIIHHHIIIIIIHIIIIIIIIIIIIHHIHHIIIIIIIHHIIIIIIIIIIIIIIIIIIIIIIIIIIIIIGIIIIIHHIHIHIIIIIHHHHIIIIIHIIIGIIIIHIIIIIIIIIIIIIIIIIIHHHIIIHIIIIGIIIIIIIIIIIIIIIIIIIIIIIIIIIIIIIIIIIGIIIIIIIIIIIIIIIIIIIIIIIIIIIIIIIIIIIIIIIIIIIIIIIIIIIDDDDD
@HISEQ:969:HM2KJBCX2:2:1101:9105:6974 2:N:0:ACTATGCA
TTGGAACGGCTTCCCAACTATCCCTATTAATCATTACGTCAATCCTAGAAACCAACAAAATAGGATCAACGTCCTATTTCATTATTCCATGCTAATGTATTCAAGCGCGAGCCTGCTTTAAACACTCTAATTTTTTCAAAGTAACAGTCCTGATTCCCCACCACACCAAATTAATGACATGATGGTTCGTCAGAAGGTAGAAATCAGTAACACCAGTACGTACCGAAGGCACGACCAGCGTACTAATCCCGAAATTCAACTACGAGCTTTTTAACTGCAACAACTTTAATATACGCTATTGGAGCTGGAATTACCGCGGCTGCTGGCACCAGACTTGCCCTCCAA
+
DDDDDIIIIIIIIIIIIIIIIIIIIIIIIIIIIIIIIIIIIIIIIIHGHIIIIIIIHHIIIIIHIIIHIIIIIIIIIIIIGIHIHIE?HHHIIHGHHIIIIHHHHHIIIIIIHHHIHIGIIIIIHIHIIHIIIHIIIIIHHIIIIIIIHIIHHIHIIHIHIHHHIEIHIHHHHHIHHGIIHHIIIIHIIIHHHHIIIHHHHIIIIIHHIHHHIIIIIIHIIIIIIIIHIIHIIHIIIIIIHHIHHIHIIHIIIIIIIIIIIHIIIHIIHIIIHIIIIIHIIIHIHHIIIIHHHIIIIIHIIIIIHHIIIIIIIIHIIIIIIIIIIIGIIIIIIIIIIIIIDDBDD
@HISEQ:969:HM2KJBCX2:2:1101:4600:7491 2:N:0:ACTATGCA
TTGGAACGGCTTCCCAACTATCCCTATTAATCATTACGTCAATCCTAGAAACCAACAAAATAGGATCAACGTCCTATTTCATTATTCCATGCTAATGTATTCAAGCGCGAGCCTGCTTTAAACACTCTAATTTTTTCAAAGTAACAGTCCTGATTCCCCGCCACACCAAATGAATGACATGATGGTTCGTCAGAAGGTAGGAACCAGTAACACCAGTACGTACCTAAGGCACGACCAACGTACTGATCCCGAAATTCAACTACGAGCTTTTTAACTGCAACAACTTTAATATACGCTATTGGAGCTGGAATTATCGCGGCTGCTGGCACCAGACTTGCCCTCCAA
+
DDDDDIIGIIIIIIIIIIIIIIIIIIIIIIIIIIIIIIIIIIIIIIIIIIIIIIIIGICHIIHHHIIFHIHIHIIIIIIIHIIHIHIIIIIIIHIIIIIIIFHHHHHIHIHHIIIHIHHIIEHIIIIIHGHIIIIIIIIIIIIHIIHHHIIIIIIIIIIIIHHHHHIIIIIIIIIHIHIGIIIIIHIIIIIGIIIIIHIIIIIIIIIIIH:IIIIIIIIIIIIIIIIIIIIIIIIIIIIIIIHGIIIIIIIIIIIIIHIIIHIIIIIIIIIIIIIIIIIIIIIIIIIIIIHIHIIIIIIIIIIIIIIIIIIIIIIIIIIIIIIIIHIIIIIIIIIIIIIIDDDDD
@HISEQ:969:HM2KJBCX2:2:1101:20362:6814 2:N:0:ACTATGCA
TTGGAACGGCTTCCCAACTATCCCTATTAATCATTACGTCAATCCTAGAAACCAACAAAATAGGATCGAACGTCCTATTTCATTATTCCATGCTAATGTATTCAAGCGTTAGCCTGCTTTAAACACTCTAATTTTTTCAAAGTAACGGTCCTGTTTCCCTGCAACACCAAATTAATGACATTACAGTTCTTCAGAAAGGAGGAATCAGCGAAGCCAGTGCATACCAGTGGCACGACCAACCTGCTGACCCCGAAATTCAACTACGAGCTTTTTAACTGCAACAACTTTAATATACGCTATTGGAGCTGGAATTACCGCGGCTGCTGGCACCAGACTTGCCCTCCAA
+
DDDDDIGIIIHHHHIHEHIHIIHHHHIIGHIIIIIHIIIIHHIIIIIHHHIIIHHIIEHHHHHHIIIHIIIIHIHHHGGHHIIIIGHHIHECGGHIIHHIIHHIIIIHIIIIIHHHHHEHICHHHHIIIIHHHIIGHHHHFHHHHHHHHIIIHIIIIIIIIIIIIIIIIIIHHHHIIIHHHIIIIIIIIHIIIIHIIIIIIIHHEIIIIIIIIIIIIIIIHHHHIIIIIIIIHIIIIHIIIIHHEIIIIIIIIIIIIIIHHHIHIHHHHIIIIHIIIIIIIIIHGFHIIIIIIIIIIIHHEIHHIIIIIIIIIIHIIIIIIIIIHIIIIIHIHHHHHIIIHDCDDD
@HISEQ:969:HM2KJBCX2:2:1101:4007:7081 2:N:0:ACTATGCA
TTGGAACGGCTTCCCAACTATCCCTATTAATCATTACGTCAATCCTAGAAACCAACAAAATAGGATCAAACGTCCTATTTCATTATTCCATGCTAATGTATTCAAGCGTTAGCCTGCTTTAAACACTCTAATTTTTTCAAAGTAACAGTCCTGTTTCCCTGCAACACCAAATTAATGACATTACAGTTCTTCAAGAAGGAGGAACCAGTAAAGCCAGTACATACCAGAGGCACGACCAACCTACTAATCCCGAAATTCAACTACGAGCTTTTTAACTGCAACAACTTTAATATACGCTATTGGAGCTGGAATTACCGCGGCTGCTGGCACCAGACTTGCCCTCCAA
+
DDDDDIIFFHIIIIIIIIIIIIIIHIIIIGHHHIIIIHHIIIIIHIIIIIIIIIIIIIHHIIIIGHHHHHICGHIHIIHHHHIIIIIIGIIIGHHHHHIGIEHIIIIHIIHIIIIIIHIIIHIIHHHEHGIHHHHHHHHIHIIIIHHIIIIHIIIIIHHHHIHIFEEHHHHFGIHIIHHHHHIIIHIIIIIHIIIIIIIIHIIIIIHIIIIIIIIIIIIIIIIIIIIIIIIIIIIIIIIIIHHGCIIIIIIIIIIIIIIIIIHIIIIIIIIIIIIIIIIIIIIIIIIIIIIIIIIIIIIIIIIIIIIIIIIIIIIIIIIIIIIIIIIIIIIIIIIIIIIIIDDDDD
@HISEQ:969:HM2KJBCX2:2:1101:4457:7611 2:N:0:ACTATGCA
TTGGAACGGCTTCCCAACTATCCCTATTAATCATTACATCGATCCTAGAAACCAACAAAATAGAATCTGATGTCCTATTTCATTATTCCATGCTAATGTATTCAAGCGTAAGCTTGCTTTAAACACTCTAATTTTTTCAAGGTAACAGTCCTAATTCCCCATAACATCAAATAAATGACATTATGGTTCTTTAGAAGGTGAGAACCAATAAAACCAGTACATACCAAGGCATGACCGATTCCTTGATCCCGAAATTCAACTACGAGCTTTTTAACTGCAACAACTTTAATATACGCTATTGGAGCTGGAATTACCGCGGCTGCTGGCACCAGACTTGCCCTCCAA
+
DDDDDIIHHHFHHIIIIIHIFHIIHIHIIIGHHHHHIIHIHIIHIHHHHIIIIIIIIIHHHHGHIHHHGHHCHHHHIIHHHHIIIGGHHIHHHGHHIHIHHFHHHIHHHHIHHHHIHIHHHHHIIIGHHHHIIIIIIHHHIIIIHHHHHFHHHIHHIIIIIIIIIIIIHHIHHGHIIHHHIIIIIIIIIIIIIIIHIIIIIIIIIIIIHIIHHIIHIIIIHIHIIIHIHHHHGHHHIIIIIIHG;IIIHHHHHGIIIIHHGCHGDHHIIIIHHGIIHIIIIIHHIIHHEHGHEHHHIHIIIIHHHIIIIHIHIIHIIIHHIIHIIHIIIIHHHIIHIIIIDDDDD
@HISEQ:969:HM2KJBCX2:2:1101:1861:8194 2:N:0:ACTATGCA
TTGGAACGGCTTCCCAACTATCCCTATTAATCATTACGTCAATCCTAGAAACCAACAAAATAGGATCAAACGTCCTATTTCATTATTCCATGCTAATGTATTCAAGCGTTAGCCTGCTTTAAACACTCTAATTTTTTCAAAGTAACAGTCCTGTTTCCCTGCAACACCAAATTAATGACATTACAGTTCTTCAAGAAGGAGGAACCAGTAAAGCCAGTACATACCAGAGGCACGACCAACCTACTAATCCCGAAATTCAACTACGAGCTTTTTAACTGCAACAACTTTAATATACGCTATTGGAGCTGGAATTACCGCGGCTGCTGGCACCAGACTTGCCCTCCAA
+
DDDDDIIIIIIIIIIIIIIIIIHIIIIIIIIIIIIIIIIIIIIIIIIIIIIIIIIIIIIIIHHIHIIIGHHIHHHIIIIIIIIIIIHIHIHIIIIIIIIIIIIIIIIIIIIIIIIIIIIIHIHIIIIHIIIIHIIIIIIIIIIIIIIIIIIIIIIIIIIIIIIIIIIIIIIHIIIIIIIIIIIIIIIIIIHIIIIIIIIIIIIHIIIIIIIIIIIIIIIIIIIIIIIIIIIIIIIIIIIIIIHHGIHHIIIIIIIIIIIIIIIIIIIIIIIIIIIIIIIIIIIIIIIIIIIIIIIIIIIIHIIIIIIIIIIIIIIIIIIIIIIIIIIIIIIIIIIIIIIIIDDDDD
@HISEQ:969:HM2KJBCX2:2:1101:19493:9537 2:N:0:ACTATGCA
TTGGAACGGCTTCTCAACTATCCCTATTAATCATTACGTCAATCCTAGAAACCAACAAAATAAGCTCGAACGTCCTATTTCATTATTCCATGCTAATGTATTCAAGCGTTAGCTTGCTTTAAACACTCTAATTTTTTCAAAGTAACAGTCCAAATTCCCCGCAACACCAAATTAATGGCATTACGGTTCATAAGGAAGGAGGAATCAGTGAGACCAGTACAAACCAGAGGCATGACCAACCTACTAACCACGAAATTCAACTGCGAGCTTTTTAACTGCAACAACTTTAATATACGCTATTGGAGCTGGAATTACCGCGGCTGCTGGCACCAGACTTGCCCTCCAA
+
0<<00<C00<<CH1<FC<FH@C1CFEC1CEH1<<1FE<1DGEHI1FC111<DH?C0<1111<<<1<<0<1D/DF=0<11D1<1<<11<1D@<11DHCFF@<1@@<CB?C@<@1<<F@<GFFC7FB?H@1GD5D1A@G:@61<8A<HHGCHEFACG8<HE4?CDFGG<HHGIHHIIH?HHEG<D<<GIHDFCCF0HG@DC1C@GFCHHC<B?E?1DD/<1<</<1<?AD?CC<1?EC@D<C<1D11A<:11D1F<1@<<<0<//D111HEG<1?F<<1GC1<<<1<1?HGCF00D<1GD11?D1@@C<1EHD1/E<?</1G?FCEEIHGCD111CCHE=<CG@BD<0
@HISEQ:969:HM2KJBCX2:2:1101:13318:10161 2:N:0:ACTATGCA
TTGGAACGGCTTCCCAACTATCCCTATTAATCATTACGTCAATCCTAGAAACCAACAAAATAGGATCGAACGTCCTATTTCATTATTCCATGCTAATGTATTCAAGCGTTAGCCTGCTTTAAACACTCTAATTTTTTCAAAGTAACAGTCCTGTTTCCCTGCAACACCAAATTAATGACATTACAGTTCTTCAGAAAGGAGGAATCAGCGAAGCCAGTGCATACCAGTGGCACGACCAACCTGCTGACCCCGAAATTCAACTACGAGCTTTTTAACTGCAACAACTTTAATATACGCTATTGGAGCTGGAATTACCGCGGCTGCTGGCACCAGACTTGCCCTCCAA
+
DDDDDIIIIIIIIIIIIIIIIIIIIIIIIIHIIIIIIIIIIIIIIIIIIIIIIIIIIIIIIIHHIIIIIIIIIIIIIIIIIIIIIIIIIIIIIIIIIIIIIHIIIIHIIIIIHIIIIIIIIIIIIIIIIIIIIIIIIIIIIIIIIIIIHIIIIIIIIIIIIIIIIIIIIIIIIIIIIIIIIIIIIIIIIIIIIIIIIIIIIIIIIIIIIIIIIIIIIIIIIIIIIIIIIIIIIIIIIIIIIIIIIIIIIIIIIIIIIIIIIIIIIIIIIIIIIIIIIIIIIIIIIIIIIIIIIIIIIIIIIIIIIIIIIIIIIIIIIIIIIIIIIIIIIIIIIIIIIIIIIDDDDD
@HISEQ:969:HM2KJBCX2:2:1101:13566:10655 2:N:0:ACTATGCA
TTGGAACGGCTTCCCAACTATCCCTATTAATCATTACGGCGGTCCTAGAAACCAACAAAATAGAACCGCACGTCCTATTCTATTATTCCATGCTGTAATATTCGAGCAAAGGCCTGCTTTGAACACTCTAATTTTTTCAAAGTAAAAGTCCTGGTCCCCAACACACCCAGTGAAGGGCATGCGGTTCTCCAGAAGAAAAGGCCCGGCCGGACAAGTGCACGCGGTGAGGCGGACCTGCCAGCCAGGCCAAAGGTTCAACTACGAGCTTTTTAACTGCAACAACTTTAATATACGCTATTGGAGCTGGAATTACCGCGGCTGCTGGCACCAGACTTGCCCTCCAA
+
DDDDDIHHHIIIIGHIIIIIIIHIHHIHHGIIIHIIIIIIHIIHHIIIIGIHIGIIHIIHIHIIFHHDHHD?DEEHHEHHHIHIHIIFGHHIIHIIIHIIEHHHIIIIIHHEIIIIIIIIIIHHIHHIIHGHGHHHHIIIIIHIIIIHHIHEHHHIIIIIHHHICIIIIIHIIIHHIIHIIHHIIHFGHGIIIIHHIIIIIHGIIIHHHHIIIIIIIIHHDIIIIIIIIIIIHDHHIIIIIIHIIIGHIHIHIHIIIIIIIGIIIIHIIIHIIIIIIIIIIIIIHHIIIIIIIGIGHHIIIIIIIIHHHIIIIIIIIIIIIIIIIIIIIHIIIHIIIIIDCDDD
@HISEQ:969:HM2KJBCX2:2:1101:13862:11069 2:N:0:ACTATGCA
TTGGAACGGCTTCCCAACTATCCCTATTAATCATTACGTCAATCCTAGAAACCAACAAAATAGGTTTGAACGTCCTATTTCATTATTCCATGCTAATGTATTCAAGCGTTAGCCTGCTTTAAACACTCTAATTTTTTCAAAGTAACAGTCCTGTTTCCCTGCAACACCAAATTAATGGCATTACAGTTCTTCAGAAAGGAGGAATCAGCGAAACCAGTTCATACCAGTGGCACGACCAACCTGCTGACCCCGAAATTCAACTACGAGCTTTTTAACTGCAACAACTTTAATATACGCTATTGGAGCTGGAATTACCGCGGCTGCTGGCACCAGACTTGCCCTCCAA
+
DDDDDIIHIIIIIGHIIGIHHHHIIIIIIHHHHIHIIIIIIIICHHHIIHIHEHIIIIIIIHCFHHIIIIII@FHDFGHIEHIHIIIGHIHIHHIIHIIIHIHHGHHIHIIIGHIIIHHHHHIIIIIIIIIIIIIIIIIIHHIIHIHIIIIIIIHIIIHIHHIIIIHIIHIIHIIHIIIIIIIIIIIIIHIIIIIIHEIHFIIIIIIHIIIHHHHHFHIIIIIGIIIHIIHEEIIIIHIHIHFHGIHIIIIIIIIIIIIIIIIIIHHIIIIIIIIIIIIIIIIIHEIIIIHIIIHHIHIIIIIIIIIIIIIIIIIIHIIIIIIIIIIIIIIIIHHGHIIIIDAADD
@HISEQ:969:HM2KJBCX2:2:1101:10088:11780 2:N:0:ACTATGCA
TTGGAACGGCTTCCCAACTATCCCTATTAATCATTACGTCGATCCTAGAAACCAACAAAATAGGTTCGATCGTCCTATTTCGTTATTCCATGCTAATGTATTCAAGCGCGAGCCTGCTTTAAGCACTCTAATTTTTTCAAAGTAACAGTCCTGTTTCCCCGCAACAACAAATTAATGCCATCACGGTTCTACAAGAAGGAGGGACCAGTGAGGCCAGTGCATACCAGTGGCACGACCAACCTACTGGCCCCGAAATTCAACTACGAGCTTTTTAACTGCAACAACTTTAATATACGCTATTGGAGCTGGAATTACCGCGGCTGCTGGCACCAGACTTGCCCTCCAA
+
DDDBDHIIIHHHHIIHIIHHIEHIIIIIHCHIIIIIHHGHHHEFHHIIHGHIHIHHIIIIIEHHHEHDEHHHHIEHHHHHHGHEHIIIIIII?CH1IIIIIHIIIIHHHHIHIHIIIIHHHHIIIIIIIIIIIIHIIIIIHHHHHIIHIHIIIIIIIIIIIIHIIIIHHHIIIIIGHHIIIIIIIIHHIIIIIIIIIIIIIIIIIIIIIIIHIIIIIHGIIIIIEIIIIIIIIIIIHHHIIHGHEHEHHDIIIIIIIIIIIIIIIIIIIIIIIIIIIIIIIIIIIIIIIIIIHGIIIIIHIIIIIIIIIIIHIIIIIIIIIIIIIIIIIIIIIIIIIIIIIDDCDD
@HISEQ:969:HM2KJBCX2:2:1101:9433:12369 2:N:0:ACTATGCA
TTGGAACGGCTTCCAACTATCCCTATTAATCATTACGTCAATCCTAGAAACCAACAAAATAGGATCGAACGTCCTATTTCATTATTCCATGCTAATGTATTCAAGCGTTAGCTTGCTTTAAACACTCTAATTTTTTCAAAGTAACAGTCCAAATTCCCCGCAACACCAAATTAATGGCATTACGGCTCATCAGGAAGGAGGAATCAGTGAGACCAGTACATACCAGAGGCATGACCAACCTACTAACCCCGAAATTCAACTACGAGCTTTTTAACTGCAACAACTTTAATATACGCTATTGGAGCTGGAATTACCGCGGCTGCTGGCACCAGACTTGCCCTCCAA
+
DDDDDIIIIGIIIIIIIIIIIIIIIIIIIIIIIIIIIIIIIIIIHIIIIIIIIIIIHIIIIEIIIIIIIIGIIIIHHIIGHHHIIII1GHHIIIIIIIIIIIIIIHHIIIIIIIIIIIIIIIIHHHIIIIIIIIIIIHHIIHIIIIIIIIIIIHHIIIIIIIIIIIHIIIIIIHGIIIIIIIIIIIIIIIIIIIIIIIHHIIIIIIIIIIIIHIIIIIIIIIIIIIIIIIIIIIIIIIIIIHGHIHIIHIIIIIIHIIIIIIIIIIIIIIIIIIIIIIIIIIIIIIIIIIIIIIIIIIIIIIIIIIIIIIIIIIIIIIIIIIIIIIIIIIIIIIIHIIIIDDDDD
@HISEQ:969:HM2KJBCX2:2:1101:10354:12220 2:N:0:ACTATGCA
TTGGAACGGCTTCCCAACTATCCCTATTAATCATTACGTCGATCCTAGAAACCAACAAAATAGAATCAAACGTCCTATTTCGTTATTCCATGCTAATGTATTCAAGCGTGAGCCTGCTTTAAACACTCTAATTTTTTCAAAGTAACAGTCCTGATTCCCCATGACACCAAATTAATGACATCATGGTTCGTCAGAAGGTAGGAATCAATAATACCAGTTCGTACAATAGCACGACCAATAAATTGATCCCGAAATTCAACTACGAGCTTTTTAACTGCAACAACTTTAATATACGCTATTGGAGCTGGAATTACCGCGGCTGCTGGCACCAGACTTGCCCTCCAA
+
DDADDHEHIIIIHIIIIIIIIGIIIIHIIIIIIIIHHHIIIHIIIIIIIHIIHICHHIHIIIGGHHIIGHIIHIIIGIEGHHIIIIHGHGHIGHIIIIIIIHHIHIEIIIIIIHIHGGHHIHHHIIIIIHIGHIIIHIIIIIIIIIIIIIIIIIHIIHHIIHHIIIIIIIIHIIIIIHHIIIIIIIIIIIHIIIHIIIIIIIIIIIIIIIIIHIHIIIIIIIIIIIIIIIIHIHIIHIIIIHIIIIHIHHHIIIHIIIIIIIIIIIIHIIIIIIIIIIIIHHHIHIHHIIIGIIIIGIIIIIIIIIIIIIIIHIIGIIIIIIIIIIIIIIIIIIIIIIIIDDDDD
@HISEQ:969:HM2KJBCX2:2:1101:13744:12179 2:N:0:ACTATGCA
TTGGAACGGCTTCCCAACTATCCCTATTAATCATTACGTCGATCCTAGAAACCAACAAAATAGAATCAAACGTCCTATTTCATTATTCCATGCTAATGTATTCAAGCGCGAGCTTGCTTTAAACACTCTAATTTTTTCAAAGTAACAGTCCTGATTTCCCGCGACACCAAATTAATGACATCGTGGTTCGTCAGAAGGGAGAAACCAATAATGCTAGTACGTACAAAGTACGACCGACATATTAGTCCCGAAATTCAACTACGAGCTTTTTAACTGCAACAACTTTAATATACGCTATTGGAGCTGGAATTACCGCGGCTGCTGGCACCAGACTTGCCCTCCAA
+
DDBDDIIIGIHIIIIIIIIHIIIIIIIIIIIIIIIIIIIIIHIIIIIIHIIIIIIHHIIGHHHIIIIGHIEHHHHIHIIIIIIIIIIIIGHHIIIIIIIIIIIIIIIIIIIHIHIIIIIIIIIHHIIIIIIIIIIIIIIIHIIHIIIIIIIIIIIIIHIIIIIIIIIHIIIIIIIIIIIIIIIIIIIIIIHIIIIIIIIIIIIIIIIIIIIIIIIIIIIIIIIIIIIIIIIIIIIIIIIIIIIIIIIIIIIIIIIIIIHIIIIIIIIIIIIIIIIIIIIIIIIIIIIIHIIIIIIIIIIIIIIIIIIIIIIIIIHIIIIIIIIIIIIIIIIIIHHIIIIDDDDD
@HISEQ:969:HM2KJBCX2:2:1101:16845:12109 2:N:0:ACTATGCA
TTGGAACGGCTTCCCAACTATCCCTATTAATCATTACGTCAATCCTAGAAACCAACAAAATAGGATCGAACGTCCTATTTCATTATTCCATGCTAATGTATTCAAGCGTTAGCCTGCTTTAAACACTCTAATTTTTTCAAAGTAACAGTCCTGTTTCCCTGCAACACCAAATTAATGACATTACAGTTCTTCAGAAAGGAGGAATCAGCGAAGCCAGTGCATACCAGTGGCACGACCAACCTGCTGACCCCGAAATTCAACTACGAGCTTTTTAACTGCAACAACTTTAATATACGCTATTGGAGCTGGAATTACCGCGGCTGCTGGCACCAGACTTGCCCTCCAA
+
DDDDDIIIIIIIIIIIIIIHIIHHIIIHIHEHHHHIHHHIHIIIIIIIIIHIHIII1FHIIHEFCHH=HEH<CGGHHGHHHIIIIIGHHHH?GHIHGIHIHHHHHIHHHHHIHIGHIHHIHHHGHIHFFHIIEIIHFHHHHIIHHHHHCHIIIIIIIIIIIIIIIHEHHHEHIIIIIIIHGIIIIIIGIIIIIIIIIIIIGIIIHHHHHIHIIIIIIIGIIIIIHIIIHIIIGIIIIIHHHGIHDHIIIIIIIIIIIIIIIIIIIIIIIHIIIIHIIIIIIIIIIIIHIIIIIHIHIIIHIIIIIIIIIIIIIIIIIIIIIIIIIIIIIIIIIIIIIGIIIDCDDD
@HISEQ:969:HM2KJBCX2:2:1101:17444:12357 2:N:0:ACTATGCA
TTGGAACGGCTTCCCAACTATCCCTATTAATCATTACGTCGATCCTAGAAACCAACAAAATAGAATCAAACGTCCTATTTCGTTATTCCATGCTAATGTATTCAAGCGTGAGCCTGCTTTAAACACTCTAATTTTTTCAAAGTAACAGTCCTGATTCCCCATGACACCAAATTAATGACATCATGGTTCGTCAGAAGGTAGGAATCAATAATACCAGTTCGTACAATAGCACGACCAATAAATTGATCCCGAAATTCAACTACGAGCTTTTTAACTGCAACAACTTTAATATACGCTATTGGAGCTGGAATTACCGCGGCTGCTGGCACCAGACTTGCCCTCCAA
+
DDDDDIIIIIHHIIIIIIIIIIIIIIIIIIIIIIIIIIIIIIIIIIIIIIIIHIIIHHHHHHIIIIIIIIIIIIIIIIIIIIIIIIIHIIIIIIIIHIIIIHHIIIHIIIHHIIIHGHHHHIIIIIIIHIIIIIIIIIIIIIIIIIIIIIIIIIIIIIIIIFIIIIIIIIIIIIIIIIIIIIIHIIIIIIIIIIIIIIIIIIIIHIIIIIIIHIIIIIIIIIIIIIIIIIIIIIIIIIIIIIIIIIIIIIIIIIIIIIIIIIIIIIIIIIIIIIIIIIIIIIIIHHIIIIIIHIIIIIIIIIIIIIIIIIIIIIIIIIIIIIIIIIIIIIIIIIIIIIIIDDDDD
@HISEQ:969:HM2KJBCX2:2:1101:9471:13111 2:N:0:ACTATGCA
TTGGAACGGCTTCCCAACTATCCCTATTAATCATTACGTCAATCCTAGAAACCAACAAAATAGGATCGAACGTCCTATTTCATTATTCCATGCTAATGTATTCAAGCGTTAGCCTGCTTTAAACACTCTAATTTTTTCAAAGTAACAGTCCTGTTTCCCTGCAACACCAAATTAATGGCATTACAGTTCTTCAGAAAGGAGGAACCAGCAAAGCCAGTGCATACCAGTGGCACGACCAACCTGCTGATCCCGAAATTCAACTACGAGCTTTTTAACTGCAACAACTTTAATATACGCTATTGGAGCTGGAATTACCGCGGCTGCTGGCACCAGACTTGCCCTCCAA
+
BDDDDGHEHHII@FEGCEHHHIIHHHIIIGICEIIHIHHEHIHEGFGH1CECHEHHEHFHHHH1GEGHHHIHIIH=HCHCEHHEHGC1DHHGGHFHHHIHHEGGGEGHIFHEHCHGHHFHIHIIFEIHHIIIHHIIGHGGHHHHHHIIIHEGIHIIIHFGIIIIHHEHHHHHHIHHIIIIIIHHHIGIIIIIHHIIIIIIHHHGGIHHHIIIIIIIIIIIIHHEIIIIHHHIIIIIIIIIIHFHFIIIGHIIHGIIIIIIIIIHHEGGIIIIHIIHHHFIIIIHIIHIIIIIGIIIIIIIIIIHIIIIIIIIIIIHHGIIIIHIIIIIIIIIIIIIIIIIIDDDDD
@HISEQ:969:HM2KJBCX2:2:1101:12359:13019 2:N:0:ACTATGCA
TTGGAACGGCTTCCCAACTATCCCTATTAATCATTACGTCAATCCTAGAAACCAACAAAATAGGATCGAACGTCCTATTTCATTATTCCATGCTAATGTATTCAAGCGTTAGCTTGCTTTAAACACTCTAATTTTTTCAAAGTAACAGTCCAAATTCCCCGCAACACCAAATTAATGGCATTACGGATCATCAGGAAGGAGGAATCAGTGAGACCAGTACATACCAGAGGCATGACCAATCTACTAACCCCGAAATTCAACTACGAGCTTTTTAACTGCAACAACTTTAATATACGCTATTGGAGCTGGAATTACCGCGGCTGCTGGCACCAGACTTGCCCTCCAA
+
DDDDDHIIIGIIIIIIIIIIIHIHHIIIIIIIIIIIIIIIIIIIIIIIHHIIIIIIIIIIHIHHIHIHIIHIIIHIIIIIIIIIIIIHIIIIIIIIIIIHHEHHIHIIIIIIIIIIIIIHIIIIIIHHHHIIIIIIIIIIIIHIIIIIIIIIIIIIIIIIIIIIIIIIIIIIIIIHIIIIIIIIIIIIIIHIHFIIIIIIIIIIIIIIIIIIIHIIIIIIHHIIIIIIIIIIIIIIIIIIIIIHIHHIIIIIIIIIIIIIIIIIIIIIIIIIIIIIIIIIIIIIHIIIIIIIIIIIIIIIIIIIIIIIIIIIIIIIHIIIIIIIIIIIIIIIIIIIIIIIIDDDDD
@HISEQ:969:HM2KJBCX2:2:1101:9377:12614 2:N:0:ACTATGCA
TTGGAACGGCTTCCCAACTATCCCTATTAATCATTACGTCAATCCTAGAAACCAACAAAATAAGATCGAACGTCCTATTTCATTATTCCATGCTAATGTATTCAAGCGTTAGCTTGCTTTAAACACTCTAATTTTTTCAAAGTAACAGTCCAAATTCCCCGCAACACCAAATTAATGGCATTACGGTTCATAAAGAAGGAGGAATCAGTGAGACCAGTACATACCAGAGGCATGACCAACCTACTAACCCCGAAATTCAACTACGAGCTTTTTAACTGCAACAACTTTAATATACGCTATTGGAGCTGGAATTACCGCGGCTGCTGGCACCAGACTTGCCCTCCAA
+
DDDDDHIIGGIIIIIGIIH?HHFCHHEF@@G1CCEEHHIIHIHHHIFIHFEFE1FHHEHHGHE?CHEH0FHHHFHHFH@GEGHH?GHEGEEHCHHHHHIIIHHCIHIHHHIHFGHIHHHIHFHHIHEHFHGGHIEEHEHIHIIHHHIHCCIIHHGCHDDHHHIHHHHEEHHIIHICIIHHHFHIHGIGHHIHEHIIIGIIIHHHHHHHHFEEEHHHHH@HHHGEHHEIIIIHIIHDHHEIHHFFGHFIHBGEHHGCEIIHIIIHHFHDHIIHIIIHHGFCHGC<HEHIHEFHIIIIIIHCIIHIIIIIHIIHIHIHIHHIIHIHIGIIIIHEIHIHEHHFH@@B@0
@HISEQ:969:HM2KJBCX2:2:1101:19598:14681 2:N:0:ACTATGCA
TTGGAACGGCTTCCCAACTATCCCTATTAATCATTACGTCAATCCTAGAAACCAACAAAATAGGATCAAACGTCCTATTTCATTATTCCATGCTAATGTATTCAAGCGTTAGCCTGCTTTAAACACTCTAATTTTTTCAAAGTAACAGTCCTGTTTCCCTGCAACACCAAATTAATGACATTACAGTTCTTCAAGAAGGAGGAACCAGTAAAGCCAGTACATACCAGAGGCACGACCAACCTACTAATCCCGAAATTCAACTACGAGCTTTTTAACTGCAACAACTTTAATATACGCTATTGGAGCTGGAATTACCGCGGCTGCTGGCACCAGACTTGCCCT
+
B@BDDH?@GHHH@HHFHIIGIHCCDHHIFHGEEHHCHIH@CCGFEHIIGECHCCEHHIEHHICHHIHHG@GCFF0EGHH?EEHIFFHHGCGHHE?EHHHIHHHHEHHHIHHHHIIIIHIIGHHFCHGGFHFHIEHFIHIHGGDHHEHHHHHHCHHHDH@FCH=EEFHECG<EGHHH@HEIIIIHHFFEHHECEHEG9HGGDEGIHHFCFGH?HEHIHHHHIIII;HEFH<HHEF3DGEDDGHHGHHCAIIHHFEGD1IHEHHHHHHD=HHHHGEEHEHHHF@GCHFIIHHFHEHDHHF?HHHHIHGEHEHIHHIHIHCEHGEIHIIHIIIIIIHHIHBDDAA
@HISEQ:969:HM2KJBCX2:2:1101:1987:14787 2:N:0:ACTATGCA
TTGGAACGGCTTCCCAACTATCCCTATTAATCATTACGGCGGTCCTAGAAACCAACAAAATAGAACCGCACGTCCTATTCTATTATTCCATGCTGTAATATTCGAGCAAAGGCCTGCTTTGAACACTCTAATTTTTTCAAAGTAAAAGTCCTGGTCCCCAACACACCCAGTGAAGGGCATGCGGTTCTCCAGAAGAAAAGGCCCGGCCGGACAAGTGCACGCGGTGAGGCGGACCTGCCAGCCAGGCCAAAGGTTCAACTACGAGCTTTTTAACTGCAACAACTTTAATATACGCTATTGGAGCTGGAATTACCGCGGCTGCTGGCACCAGACTTGCCCTCCAA
+
DDDDDIIIIIIIIHIHIIIIIIIIIIIIIGIIIIIIIIIIIIIIIIIIIIIHIHIHHHHIIIIHIIHHIIDHIIIHHIIHHFHIIIIGHIIIIHIIIIIIIIIIIIIIIIIIHIIIIIIIIIIIHHIIIIIIIIIIIIIIIIIHIIHIIIIIHIHIIHIIHIIIFIIIHIIIIIIIIIIIIIIIIIIIIIIIIIIIHIIIIIIIIIIIIHIIIIIIIIIIIIIII>IIIIIIIIIIIIIIIIHIIIIIIIIIIIIIIIIIIIIIIIIIIIIIIIIIIIIIIIIIIIIIIIIHIIIIIHIIIIIIIIIIIIIIIIIIIIIIIIIIIIIIIIIIIIIIIIIDDDDD
@HISEQ:969:HM2KJBCX2:2:1101:20087:15296 2:N:0:ACTATGCA
TTGGAACGGCTTCCCAACTATCCCTATTAATCATTACGGCGGTCCTAGAAACCAACAAAATAGAACCGCACGTCCTATTCTATTATTCCATGCTGTAATATTCGAGCAAAGGCCTGCTTTGAACACTCTAATTTTTTCAAAGTAAAAGTCCTGGTCCCCAACACACCCAGTGAAGGGCATGCGGTTCTCCAGAAGAAAAGGCCCGGCCGGACAAGTGCACGCGGTGAGGCGGACCTGCCAGCCAGGCCAAAGGTTCAACTACGAGCTTTTTAACTGCAACAACTTTAATATACGCTATTGGAGCTGGAATTACCGCGGCTGCTGGCACCAGACTTGCCCTCCAA
+
DDDDDIIIGIIIIIIIIIIIIHIGIIIIHIIHIIIHIHHHHHIIIIIIHIHHIIIIIGIIIHHIHIIIGIIIIIIHIIIIIHHHFHIHHIIIIIIIIIIHIIHIIIIIIIIHIIHHIIIIIIIIIIIIIIIIIIIIIIIIIIIIHIIIIIIHIIIIIIIIHHIIIIIIIIIIIIIIIIIHIIHIHIIIIIIIIIIIHIIIIIIIIIIIIIIIIIIIIIIHIIIIIIIIIIIIIIIIIIIIIHHIIIIHIIIIIIIIIIIIIIIIIIIIHIIIIIIIIIIIIIIIIIIIIIIIIIIIIIIIIIIIIIIIIIIIIIIIIIIIIIIIIIIIIIIHIIIIIIIDDDDD
@HISEQ:969:HM2KJBCX2:2:1101:11905:15615 2:N:0:ACTATGCA
TTGGAACGGCTTCCAAACTATCCCTATTAATCATTACGTCGATCCTAGAAACCAACAAAATAGAATCAAACGTCATATTTCATTATTCCATGCTAATGTATTCAAGCGTAAGCCTGCCTTAAACCCTCTAATTTTTTCAAAGTAACAGTCCTGATTCCCCACGACACCAAATTAATGACATCGCGGTTCTTCAGAAGGTAGGAACCGATAATGCCAGTGCGTACCGAAGCACGACCAACAATTCGATCCCGAAATTCAACTACGAGCTTTTTAACTGCAACAACTTTAATATACGCTATTGGAGCTGGAATTACCGCGGCTGCTGGCACCAGACTTGCCCTCCAA
+
00000110<F//1<1<1<<1111<111<1<11<<D1DG11<<D@<F<111D1C<F01<11DC<GH@11111<1<0<<11<<EH1C11<<111111IHH7HF610GF?HGHCC10HFD%*<E661%H2@<<D11%D8.D@<1FDII8IEHG7EE=GHE?EB7B.8?HF@:.;.G8:.FHD:-:??AHF<</<-GGC/CFB0<<.0ECDB<0E<C.G:C.H@IGHEFDCCHGC<C<HECG<E:@CDE<?F<=?HCCCCCGD<0<<EHGC@@@CF<<HHEC?HD11C<1G?F<<@CEC<<@@CGGG<1CGCCC?HHCHH?FFC<E1FD<1H@<C<CD1<0/0<@D<@D
@HISEQ:969:HM2KJBCX2:2:1101:1295:16409 2:N:0:ACTATGCA
TTGGAACGGCTTCCCAACTATCCCTATTAATCATTACGGCGGTCCTAGAAACCAACAAAATAGAACCGCACGTCCTATTCTATTATTCCATGCTGTAATATTCGAGCAAAGGCCTGCTTTGAACACTCTAATTTTTTCAAAGTAAAAGTCCTGGTCCCCAACACACCCAGTGAAGGGCATGCGGTTCTCCAGAAGAAAAGGCCCGGCCGGACAAGTGCACGCGGTGAGGCGGACCTGCCAGCCAGGCCAAAGGTTCAACTACGAGCTTTTTAACTGCAACAACTTTAATATACGCTATTGGAGCTGGAATTACCGCGGCTGCTGGCACCAGACTTGCCCTCCAA
+
DDDDDIIIIIHIIIIIIIIIHIIIIIIIIIIIHIIIIGHIIIIIIIIIIIIIIIIIGIIIIIHIIIIEHDHHHFIHHHGIIIIIIIIIIIIIGHIIHIIIIHHIIIGIIIIIGIIIIIIIIIIIIIIIIHHIIIIIIIIIIIIIIHIHIIIIHHIIIIIIIHIIHIIIIIIIIHIIIIIIIIIIIIIIIIIIIIIIIHGIIIIIIIIIIIIIIIIIIIHIIIIIIIIIIIIIIIIIIIIIIHHIIIHIIIIIIIIIIIIHIIIIIIIIIIIIIIIIIIIIIIIIIIIIIIIIIIIIIIIIIIIIIIIIIIIIIIIIIIIIIIIIIIIIIIIIIIIIIIIDDDDD
@HISEQ:969:HM2KJBCX2:2:1101:17351:16333 2:N:0:ACTATGCA
TTGGAACGGCTTCCCAACTATCCCTATTAATCATTACGGCGGTCCTAGAAACCAACAAAATAGAACCGCACGTCCTATTCTATTATTCCATGCTGTAATATTCGAGCAAAGGCCTGCTTTGAACACTCTAATTTTTTCAAAGTAAAAGTCCTGGTCCCCAACACACCCAGTGAAGGGCATGCGGTTCTCCAGAAGAAAAGGCCCGGCCGGACAAGTGCACGCGGTGAGGCGGACCTGCCAGCCAGGCCAAAGGTTCAACTACGAGCTTTTTAACTGCAACAACTTTAATATACGCTATTGGAGCTGGAATTACCGCGGCTGCTGGCACCAGACTTGCCCTCCAA
+
DDDBDHIIIIIIIIIIHIIIIIIIIIIIIIIIIIIIIIIIIHHHIIIHGIIHIIIIIHIHIIHHHHICEHIH@EHHHIIIHIIIGIHIIIHHHGHFEGHIHHHFHGHIEHEIIIIIHHIIHIIIIIIHIIIIIIIHIHIIIHHHHHIIIHIHHHIIIIIIHHIIHIHHIIIHHIIHHHHHIIIIIIIHHIIIIIHHIIHIIIIIIIIIIIIIIIIHIIHIIIIIIIIIIIIIFHIIIHIIIHEIIIHHIIIIIIIIIIIIIIIIIIIIIIIIIHIIIIIIHIIIIIIIIIIIIIIIHIIIIIIIIIIIIIIIIIIIIIIIIIIIIIIIIIIIIIIIIIIDDDDD
@HISEQ:969:HM2KJBCX2:2:1101:20557:16281 2:N:0:ACTATGCA
TTGGAACGGCTTCCCAACTATCCCTATTAATCATTACGTCGACCCTAGAAACCAACAAAATAGAATCAAACGTCCTCTTTCCTTATTCCATGCTAATGTATTCAAGCGCGAGCCTGCTTTAAACACTCTACTTTTTTCAAAGTAACGGTCCTGATTCCCCATGACACCAAATTAATGACATCATGGTTCTTCAGAAAGGAGAAATCAAAATTGCCAGTACGTACCGAGGCACGACCAACAGATTGATCTCGAAATTCAACTACGAGCTTTTTAACTGCAACAACTTTAATATACGCTATTGGAGCTGGAATTACCGCGGCTGCTGGCACCAGACTTGCCCTCCAA
+
@00D?1D=0//<<D1<@0C<1DG111<<GH@G1FH11<<CHH/<<D1<<1CGI110<FHH@C11DCDG?@?E<10<1DG1D11CGHHHHH1DD1C@1/<EH@@@5<=C//B>/<FEGDA1<FC8<C11B<$?C?B8.<<ABA0<<<C1HE@:090EHC7.//HCEHFEHEC<<<C/<EEHAHIIHE@CHFCEHGF<.CHD?HFHG0HFHIHH=G@GF@FGGHHC=HCHG:<?1FHGFF:</<EHFC>1E:GD11<<1HGCECECHHGF?EHGHG@GHHGD<1HHEHHHHHHEIDD@HCHE@HHHCF1F<D1HCGIHDFD<<@EHG1CGHEC<<1GEE/HHD0D?@
@HISEQ:969:HM2KJBCX2:2:1101:10644:16548 2:N:0:ACTATGCA
TTGGAACGGCTTCCCAACTATCCTATTAATCATTACGTCAATCCTAGAAACCAACAAAATAGGATCAAACGTCCTATTTCATTATTCCATGCTAATGTATTCAAGCGTTAGCCTGCTTTAAACACTCTAATTTTTTCAAAGTAACAGTCCTGTTTCCCTGCAACACCAAATTAATGACATTACAGTTCTTCAAGAAGGAGGAACCAGTAAAGCCAGTGCATACCAGAGGCACGACCAACCTACTAATCCCGAAATTCAACTACGAGCTTTTTAACTGCAACAACTTTAATATACGCTATTGGAGCTGGAATTACCGCGGCTGCTGGCACCAGACTTGCCCTCCAA
+
DDDDDIIIIIIIIIIIIIIIIIIIHIIIIIIIIIIIIHIIHIIIIIIIIIIIHIIIIIIIIIHIIIIHIIIIIIIIIHIIIIIIIIIGIHIGGHIHHIHIIIHHHHHIIIIHIIIIIIIIHHIIIIIIIIHIIIIIIIIIIIIIIIIIIIIIIIIIIIIHIIIIIIIIIIHIIIIIIIIIIIIIIIIIIIHIIIHIIIIIIIIIIIIIIIIIIIIIIIIIIIIIIIIIIIIIIIIIIIIHHGHHIIIIIIIIIIIIIIIIIHIIIIIIIIIIIIIIIIIIIIIIIIIIIIIIIIIIIIIIIIIIIIIIIIIIIIIIIIIIIIIIIIIIIIIIHIIIIIIIDDDDD
@HISEQ:969:HM2KJBCX2:2:1101:13856:17866 2:N:0:ACTATGCA
TTGGAACGGCTTCCCAACTATCCCTATTAATCATTACGGCGGTCCTAGAAACCAACAAAATAGAACCGCACGTCCTATTCTATTATTCCATGCTGTAATATTCGAGCAAAGGCCTGCTTTGAACACTCTAATTTTTTCAAAGTAAAAGTCCTGGTCCCCAACACACCCAGTGAAGGGCATGCGGTTCTCCAGAAGAAAAGGCCCGGCCGGACAAGTGCACGCGGTGAGGCGGACCTGCCAGCCAGGCCAAAGGTTCAACTACGAGCTTTTTAACTGCAACAACTTTAATATACGCTATTGGAGCTGGAATTACCGCGGCTGCTGGCACCAGACTTGCCCTCCAA
+
DCDDDIIIIIIIHIIIIIIIIIIIIIIIIIHIIIIIIFHIIIIHIHIIIIIIHHGIIIHHHIHIHIHHIDCHHEHIIIIIIHIHHIIHIIIHGHIIIHIIHHHIIIIIIIIIIGIIIHIIIIIIIIIIIIIIIHIIHHIHIIIIIIIIIIIIHHHIHIIIIHHHIIIIIIIIIIIHIIIIIIIIIIIHIIIIIIIIIIHGIIIIIIIIIIIIIIIIIIIIIIIIIIIIIIIIIIIHIIIIIHHIIIIIIIIIIIIIIIIIIHIIHIIIIIIIIIIIIIIIIIIIIIIIIIIIIIIIIIIIIIIIIIIIIIIIIIIIIIIIIIIIIIIIIIIIHIIIIIIDDDDD
@HISEQ:969:HM2KJBCX2:2:1101:19903:17887 2:N:0:ACTATGCA
TTGGAACGGCTTCCAACTATCCCTATTAATCATTACGTCAATCCTAGAAACCAACAAAATAGGATCAAACGTCCTATTTCATTATTCCATGCTAATGTATTCAAGCGTTAGCCTGCTTTAAACACTCTAATTTTTTCAAAGTAACAGTCCTGTTTCCCTGCAACACCAAATTAATGACATTACAGTTCTTCAAGAAGGAGGAACCAGTAAAGCCAGTGCATACCAGAGGCACGACCAACCTACTAATCCCGAAATTCAACTACGAGCTTTTTAACTGCAACAACTTTAATATACGCTATTGGAGCTGGAATTACCGCGGCTGCTGGCACCAGACTTGCCCTCCAA
+
DDDDDIIIIIIIIIIIIIIIIIIIIIIIIIIIIIIIIIIIIIHIIHIIIIIHHIIIIIIIIIIGIIIIHIIIIIHHHIIIHIIHIGHHIIIIIIIIIIIIIHIHIIHHIIIIIIIIIIIIIIIIIIIIIIIIIIIIIIIIIIIIIIIIIIIIIIHIIIIIIIIIHIHIIHIIIIIIIIIIIIIIIIIIHIIIIIIIIIIIIIIIHHIIIIIIIIIIIIIIIIIIIIIIIIIIIIIHH<IIHHHIIIHIIIIIIHIIIIIIHHHIIIIIIIIIIHIIIIIIIIHHHHIIIIIIIIIIIIIIIIIIIIIIIIIIIIIIIIIIIIIIIIIIIIIIIIIIIIIIDDDDD
@HISEQ:969:HM2KJBCX2:2:1101:6217:18329 2:N:0:ACTATGCT
TTGGAACGGCTTCCCAACTATCCCTATTAATCATTACGTCAATCCTAGAAACCAACAAAATAGGATCAAACGTCCTATTTCATTATTCCATGCTAATGTATTCAAGCGCGTGCCTGCTTTAAACACTCCAATTTTTTCAAAGTAACAGTCCTGTTTCCCTGCAACACCAAATTAATGACATTACAGTTCTTCAAGAAGGAGGAACCAGTAAAGCCAGTACATACCAGAGGCACGACCAACCTACTAATCCCGAAATTCAACTACGAGCTTTTTAACTGCAACAACTTTAATATACGCTATTGGAGCTGGAATTACCGCGGCTGCTGGCACCAGACTTGCCCTCCAA
+
BDDCDIIIIIIIIIIIIIIIIIIIIIIIIIIIIIIIIIIIIIIIIIIIIIIIIIIIHHHIIIIIIIIIIGHIIIIIIIIIIIIIIIIIHIIIIIIIIIIIIIIIIIIHIIIIIIIIIIIIIHIGIIIIIIIIIIIIIIIGIIIHIIIIIIIIIIIIIIIIIIIIIHIIIHHHHHHIIIIIHIIIIIIIIIIIIHIHIIIIIIIIIHIIIIIIIIIIIIIIIIIHHIIHIIIIIIIIIIIIIIHHHIIHIIIIIIIIIIIIIIIIIIIIIIIGIIIIIIIGIIIIIIIIIIIIIHIIIHHIIIIIIIIIIIIIIIIIIIIIIIIIIIIIIIIIIIIIIIIIIDDDDD
@HISEQ:969:HM2KJBCX2:2:1101:6774:18124 2:N:0:ACTATGCA
TTGGAACGGCTTCCCAACTATCCCTATTAATCATTACATCGATCCTAGAAACCAACAAAATAGAATCGGATGTCCTATTTCATTATTCCATGCTAATGTAATCAAGCGTGAGCCTGCTTTAAACAATCTAATTTTTTCCAGGTTACTGTCCTAATTCCCCGTGACACCAAATTAATGGCATTACGGTTCTTTAGAAGGTGAGAAATCAATAATATCAGTACATACCAACGGCATGACCGAAACACTAATCCCGAAATTCAACTACGAGCTTTTTAACTGCAACAACTTTAATATACGCTATTGGAGCTGGAATTACCGCGGCTGCTGGCACCAGACTTGCCCTCCAA
+
<00<0CFD0//<C@GHIIIIHEFHIIIHIIIIIHHHHE?1C<DEHHIHHIHIHIIIIHEEGG@HHHH1<CC<1<D1C11<F@FC<1<1D11<CEE@1C1//<1<C:FC00<<<<<11CFH@HH11/11<1D1BCEHG</<1<1/<1/<1<DG11<1E&GDD;EHCF5<C<C0CEC/DF/<<<@FGIECC<<CH@@FCD7HC8FF<$EHF<D<8D<C<6C@FC<<9EEE<FA1<HAEHCHD<:1</1/-/C<<<EEGHHEHHHGEHIIIIHHECHHGEEHIHGHCIHHHCHEIHHEH?EEGGHHFFCEHHFIHIHHCDHHFHEHHCHEEEHEH@FHD1IHDHF@DDAD
@HISEQ:969:HM2KJBCX2:2:1101:19987:19020 2:N:0:ACTATGCA
TTGGAACGGCTTCCCAACTATCCCTATTAATCATTACGGTGGTCCTAGAAACCAACAAAATAGAACCACAACGTCCTATTCTATTATTCCATACTAATCTATTCAAGCAATAGCCCGCTTTAAACACTCTAATTTTTTCAAGGTAATAGTTCTGGCTCCCCAAAACACCCAATAAAGGGCATACTGGTTCACCAGAAGGAAGACCCGACAGCAGACAGTACTCGCCAAAGACGGACCGCCCGGCCAGGCCTAAAATTCAACTACGAGCTTTTTAACTGCAACAACTTTAATATACGCTATTGGAGCTAGAATTACCGCGGCTGCTGGCACCAGACTTGCCCTCCAA
+
DDDDDIIIHIIIIIIIIIIIIIIIIIIIIIHIIIIIIIIIIIIHIIIIHIIIIIIIIHIIIIIIIIIIIIIIIIIIIIIHIIHIIIIIIIIIIIIIHIIIGDGHIIIIHIIIHHFHIHIIHIIIHIIIIIIIIGIIIIIIIHHHIIIIIHIIHGIECHHGHIIIIIIIHHHHHIIHIIIIIIIIIIIHHIHHHHHHIHIIHHHIIHHIIIGIIIIHIIIIIHIIIIHIIIHIIIIIIIHIIIIIHIIIIHIIIIIIIIIIHIIIIIIIIIIIIIIIIIIIIIIIIIIIIIIHHIIIIIIIIIHIIIIIIHIIIIIIIIIIIIIIIIIIIIIIIIIIIIIIIDDDDD
@HISEQ:969:HM2KJBCX2:2:1101:11020:19311 2:N:0:ACTATGCA
TTGGAACGGCTTCCCAACTATCCCTATTAATCATTACGTCAATCCTAGAAACCAACAAAATAGGATCGAACGTCCTATTTCATTATTCCATGCTAATGTATTCAAGCGTTAGCCTGCTTTAAACACTCTAATTTTTTCAAAGTAACAGTCCTGTTTCCCTGCAACACCAAATTAATGACATTACAGTTCTTCAAGAAGGAGGAATCAGTAAAGCCAGTACACACCATTGGCACGACCAACCTACTGACCCCGAAATTCAACTACGAGCTTTTTAACTGCAACAACTTTAATATACGCTATTGGAGCTGGAATTACCGCGGCTGCTGGCACCAGACTTGCCCTCCAA
+
DDDDDIIIIIIIIIIIIIIIIIIIIIIIIIHIIIIIIIIIIIIIIHHIIIIIIIIIIHIIIIIHIHIIIIIIHIIIIIIIIIIIIIIIIIIIIIIGIIHIIIIHHHIIIIIHIIIHIIIIIIIIIIIHHIIIIIIIHIIIIIIHIIIIHHHHIHIIIHHHHHGIIIIIIIIIIIHIIIIIIHIIIIIIIHIIIIIIIIHHIIIIHIIIIIIIIIIIIIIIIHHIIIIIIIIIIIIIIIIIHHHHHIIIIIIIIIIIHIIIHIIIIIIIIIIIIIIIIIIIIIIIIIIIIIHIIIIIIIIIIIIIIIIIIIIIIIIIIIIIIIIIIIIIIIIIIIIIIIIIIDDDDD
@HISEQ:969:HM2KJBCX2:2:1101:6770:19335 2:N:0:ACTATGCA
TTGGAACGGCTTCCCAACTATCCCTATTAATCATTACGTCAATCCTAGAAACCAACAAAATAGAATCAAACGTCCTATTTCATTATTCCATGCTAATGTATTCAAGCGTAAGCCTGCTTTAAACACTCTAATTTTTTCAAAGTAACAGTCCTGATTTCCCACGACACCAAATTAATGACATCGCGGTTCTTCAGAAGGTAGGAACCAATAATACCAGTTCGTACCGAGGCACGACCGACAATTTGATCCCGAAATTCAACTACGAGCTTTTTAACTGCAACAACTTTAATATACGCTATTGGAGCTGGAATTACCGCGGCTGCTGGCACCAGACTTGCCCTCCAA
+
BDD@?GHIGHIIIIIIIHIIGHHHIIIIIIIHIHHIIIIHHHHHE@EHHHIHHHIIIIHHHE1DHHHIIIHE@@CGHIII?HHHHHHCHHIII?HIIIIIIHHIIIHHHHHHEIHHIIHIIIHIHHHHHHHHHHHIHHHHIHHIIIIIIHIIHHHIHHEHHEHHGH?HHFHEHIHHHHHHCHIIHHHHEHHHIIHHCGIIHHIIGHHHHHHHFIIHEDAIGIIIIIIIIIIIIIHIHHCIHGHFIIDIHIGIIIHHIIIHIIIHHIHHGHIIHIHIIIIIHIHHGCHHIIIHHIIIHIIIIIIIIIIIIIIIIIIIIIIIIIIIIHIIIIIIIIIIIIIIDDDDD
@HISEQ:969:HM2KJBCX2:2:1101:20386:19551 2:N:0:ACTATGCA
TTGGAACGGCTTCCCAACTATCCCTATTAATCATTACGTCAATCCTAGAAACCAACAAAATAGGATCAAACGTCCTATTTCATTATTCCATGCTAATGTATTCAAGCGTTAGCCTGCTTTAAACACTCTAATTTTTTCAAAGTAACAGTCCTGTTTCCCTGCAACACCAAATTAATGACATTACAGTTCTTCAAGAAGGAAGAACCAGTAAAGCCAGTACATACCAGAGGCACGACCAACTTACTAATCCCGAAATTCAACTACGAGCTTTTTAACTGCAACAACTTTAATATACGCTATTGGAGCTGGAATTACCGCGGCTGCTGGCACCAGACTTGCCCTCCAA
+
CDDDCIIGIIHIGHHIIIIHIHIIIIIIIIIIIIIIIIIIHIIHHIIIIIIHIHIIIIIHIHIHIHIHIIIIIIHIIIIIIIIIIIHICHIIGHHHIIIIHEHHIHHHHHIFHIIHIIIIHIIHIIIIHIIIHIIIIIIIIIHHIHHHHIHHIIHH?HHHGGHHGIIIHHEHIHHHGCHHHIIIGIGHHHHHIIHEIHGD0HHGHHHIFIIH9IHIHIIHHGHHIIIIHEDHHE@EFHHIIIHHHIHHHBHHEIIIHHIIEHHHG1GIIIHHHHFIIIHHIHHHHHHHEHIIHHHFEHHIIIIIHIIHIHIIIHIHHHHIHHHHHHFHIIGHIHIIIIIIIDDDDD
@HISEQ:969:HM2KJBCX2:2:1101:16157:19771 2:N:0:ACTATGCA
TTGGAACGGCTTCCCAACTATCCCTATTAATCATTACGTCAATCCTAGAAACCAACAAAATAGGATCAAACGTCCTATTTCATTATTCCATGCTAATGTATTCAAGCGTTAGCCTGCTTTAAACACTCTAATTTTTTCAAAGTAACAGTCCTGTTTCCCTGCAACACCAAATTAATGACATTACAGTTCTTCAAGAAGGAGGAACCAGTAAAGCCAGTACATACCAGAGGCACGACCAACCTACTAATCCCGAAATTCAACTACGAGCTTTTTGACTGCAACAACTTTAATATACGCTATTGGAGCTGGAATTACCGCGGCTGCTGGCACCAGACTTGCCCTCCAA
+
DDDDDIIIIIIIIIIIIIIIIIIIIGIIIIIIIIIIIIIIIIIIIIIIIHIIIIIIIIIHIHHIIIIIIIIIIHHHIIIIIIIIIIIIIIGIIHIIHIIIIGIIIIIIHHIIIIIIIIIIIIIIIIIIIIIIIIIIIIIIIIIIIIIIIIIIIIIIIIIIHHIIIIIIIHIIHIIIHHHIIIHHHIIHHIIIIIIHIIIIIHHIIIIIIIIIIIIIIIIIIIIIIIIHIIIIIHIIIIIIIHHHHHG?IIIIIHIIHIHIHHHHIIHIIIIHIIIIIIIIIIIIIHHHIIIHIIIIIIHHIIIIIIIIIIIIGIIIIIIIIIIIHIIIIIHIGIIIIIIIIDDDDD
@HISEQ:969:HM2KJBCX2:2:1101:17551:20289 2:N:0:ACTATGCA
TTGGAACGGCTTCCCAACTATCCCTATTAATCATTACGTCGATCCTAGAAACCAACAAAATAGGATTAACGTCCTATTTCATTATTCCATGCTAATGTATTCAAGCGTTAGCCTGCTTTAAACACTCTAATTTTTTCAAAGTAACAGTCCTGATTTCCCGCAACACCAAATTAATGACATCACGGTTCGTCAAGAAGGAGGAATCAGTAAAGCCAGTACATACCGAAGGCATGACCAACTTACTAACCCCGAAATTCAACTACGAGCTTTTTAACTGCAACAACTTTAATATACGCTATTGGAGCTGGAATTACCGCGGCTGCTGGCACCAGACTTGCCCTCCAA
+
DDDDDIGIIIHIIIIIIIIIIIIIIIIIIIIIIIIIIIIIIIIIIIHIIIIIIIIIIIIIIIIHHHIIHHIIIIIIIHIIIIIIIIIIIIIGHIIIIIIIIIIIIIIIIIIIIIIIIIIIIIIIIIIIIIIIIIIHIIIIIIIIIIIIIIIIIIIIIIIIIIIIIIIIIIIIIIIIIIIIIIIIIIIIIIIIIIIIIIIIIIIIIIIIIIIIIIIIIIIIIIIIIIIIIIIIIIIIIIIIIIHGIIIIIIIIIIIIIIIIIIIIIIIIIIIIIIIIIIIIIIIIIIIIIIIIIIIIIIIIIIIIIIIIIIIIIIIIIIIIIIIIIIIIIIIIIIIIIIIIDDDDD
@HISEQ:969:HM2KJBCX2:2:1101:18153:22666 2:N:0:ACTATGCA
TTGGAACGGCTTCCCAACTATCCCTATTAATCATTACATCGATCCTAGAAACCAACAAAATAGAATCGGATGTCCTATTTCATTATTCCATGCTAATGTATTCAAGCGTGAGCCTGCTTTAAACACTCTAATTTTTTCAAGGTAACAGTCCTAATTCCCCGTGACACCAAATTAATGGCATTACGGTTCTTTAGAAGGTGAGAAATCAATAATATCAGTACATACCAACGGCATGACCGAAACATTGATCCCGAAATTCAACTACGAGCTTTTTAACTGCAACAACTTTAATATACGCTATTGGAGCTGGAATTACCGCGGCTGCTGGCACCAGACTTGCCCTCCAA
+
DDCADIIHIIIHEEHIIIIIIIHIIIIIIIIIIIIIIIIIGHIIIIHHIIIIIIIIFIIIGIIIIHIHHIIIIIIIIIIIIIIIIIIHHIGIHIIIIGIIIIHGHHIIIIIIIIIIIHIIIIIHHIIHIIGIIHHIIIIIHIIIIIIIIIIIIIIIGIIHHHHHHIIIIIIIIIIIIIIIGIIIIIIIHIIIIIIIHIIHHIIIHHIIHIIIIIIIIIIIIIIIIIIIIIIIIIIIIIIIIIIHHFIIIIIIIIIIIIIIIIHIIIIIIIIIIIIIIIHIIIIIIIIIIIIIIIIIIIIIIIIIIIIIIIIIIIIIIIIIIIIIIIIIIIIIIIIIIIIIIIDDDDD
@HISEQ:969:HM2KJBCX2:2:1101:20635:22892 2:N:0:ACTATGCA
TTGGAACGGCTTCCCAACTATCCCTATTAATCATTACAGCGGTCCTAGAAACCAACAAAATAGAACCGATGTCCTATTCTATTATTCCATGCTAATGTATTCGAGCAAAGGCCTGCTTTGAACACTCTAATTTTTTCAAGGTAAAAGTCCTGGTTCCCCACTACACCCAGTGAAGGGCATAGGGCTCCCCAGAAGGAAAGACCCGACCGAATCCGTGCGCTCGATTAGGAGGACAGATCAGCCAGGTCCAAGGTTCAACTACGAGCTTTTTAACGGCAACAACTTTAATATACGCTATTGGAGCTGGAATTACCGCGGCTGCTGGCACCAGACTTGCCCTCCAA
+
DDBB@HHHHHIIIIIFHEH1DHHIIIIIIIIIIIIHIIIIIIIIGIIGIHHHEHIIIIHIHIIIE?HHHHHHHHHIIIIIIIIIIGEHHFGHIIIIIHIIIEEHHHHHI8IHHIIHHHHIGIHHHHIIHHIHHCCEHH?IGIIHIIIIHHIHFHHFHGFEIHGG@HHGHECIIIHHFGIIIIFHCDHGHEFHHHHIIIHHIIHIGHHIIHHCHHIIHHEIHH@HHIIIIIIHIIIIIIIIHGGIIIHHFGHIIIIHIIHIIIIHIIIIIIIGIIIIIIIIIIIIIIIIIHEEHIIHFCCIIIIIIIIIIIIIHGIHIHHHIIIIIGIIHIIIIIIIIHIDDDDA
@HISEQ:969:HM2KJBCX2:2:1101:4408:24687 2:N:0:ACTATGCA
TTGGAACGGCTTCCCAACTATCCCTATTAATCATTACGTCAATCCTAGAAACCAACAAAATAGGATCGAACGTCCTATTTCATTATTCCATGCTAATGTATTCAAGCGTTAGCTTGCTTTAAACACTCTAATTTTTTCAAAGTAACAGTCCAAATTCCCCGCAACACCAAATTAATGGCATTACGGCTCATCAGGAAGGAGGAATCAGTGAGACCAGTGCATACCGATGGCATGACCAATCTACTAACCCCGAAATTCAACTACGAGCTTTTTAACTGCAACAACTTTAATATACGCTATTGGAGCTGGAATTACCGCGGCTGCTGGCACCAGACTTGCCCTCCAA
+
DDDDDIIIIIIIIIIIIIHIIIHIIIIIIHIIIIHIHHIIIIIIIIIIIIIIHHIIIGIHHIHHHHHIIIIIIIIIIIIIIIIIIIIHIIIIIIIHIIIIIIIIIIHHIIIIIIIIIIIIIIHIIHGIIIHHHIIIIIIIIIIHIIIHHHIIHIHIIIIHIIIHHIIIIIIIIIHIIIIIIIIIIIIIHIHIIIIIIIIIIIIIIIIHIHIIIIIIIIIIIIIIIIIIIIIIIIIIIIIIIIHHHHEIHHIIIIIIIIIIHIIIIIIIIIIIIIIIIIIIIIIIHIHIIIIIIIIIIHIHIIIIIIIIIIIIIIIIIIIIIIIIIIIIIIIIIIIIIIHIIDDDDD
@HISEQ:969:HM2KJBCX2:2:1101:1600:24834 2:N:0:ACTATGCA
TTGGAACGGCTTCCCAACTATCCCTATTAATCATTACGTCAATCCTAGAAACCAACAAAATAGGATCAAACGTCCTATTTCATTATTCCATGCTAATGTATTCAAGCGTTAGCCTGCTTTAAACACTCTAATTTTTTCAAAGTAACAGTCCTGTTTCCCTGCAACACCAAATTAATGACATTACAGTTCTTCAAGAAGGAGGAACCAGTAAAGCCAGTGCATACCAGAGGCACGACCAACCTACTAATCCCGAAATTCAACTACGAGCTTTTTAACTGCAACAACTTTAATATACGCTATTGGAGCTGGAATTACCGCGGCTGCTGGCACCAGACTTGCCCTCCAA
+
DDDDDHIIIIIIIIIIIIIIIHIIIIIIIIHIIIIIIIIIIIIIIIGIIIIHHIIIIIIIIIIIIIIIIIGHHHIIIIIIIIIIIII?EHIHIIIGIIIIIIIIIIIHIIIFHIIIIIIIIHIIIHIHIHIIIIIHIIIIHIIIIIIIIIIGIIHHIIIIIIIHHHHIHIIIIIHHIIIIIIIIIIHIHIIIHIIIIIIIIHIHIIHIIIIIIIIIIIIIIIIIIIIIIIIIIIIIHHGHHHHHHIIGIIIIIIIIHIIIHIHIIIIIIIIIIIIIIIIIIIIIIIIIIIIIIIIIIIIIHIIIIIIIIIIIIIIHIIIIIIIIIIIIIIIIIIIIIIIIIDDDDD
@HISEQ:969:HM2KJBCX2:2:1101:13424:25432 2:N:0:ACTATGCA
TTGGAACGGCTTCCCAACTATCCCTATTAATCATTACGTCGATCCTAGAAACCAACAAAATAGAATCAAACGTCCTATTTCATTATTCCATGCTAATGTATTCAAGCGTGCGCCTGCTTTAAACACTCTAATTTTTTCAAAGTAACAGTCCTGATTCCCCACGACACCAAATTAATGACATCGCGGTTCTTCAGAAGGTAGGAACCAATAATGCCAGTGCGTACCGAGGCACGACCGACAATCTGATCCCGAAATTCAACTACGAGCTTTTTAACTGCAACAACTTTAATATACGCTATTGGAGCTGGAATTACCGCGGCTGCTGGCACCAGACTTGCCCTCCAA
+
DDDDBIIIIHHIIHIIIIIIIIIIIIIIIIIIGIIHIEHHIIHHHHHIIIIIIIGHHHIIIIIHIGIGEHHEHCHHHIIII?GHHHIHHHIHIHIHIHHIHHIIIIIIIGHGIIIIIIIIIHHHIIIIIIIIIHIIHIIIIHIIIHIIIIIIIIIGIIIIIIIIIIIIIIIIIIIIIIIIIIIIIIIIIIIIIIIIIIHIHHIIIIIHIIIIIIIIIHIIIIIHIIIIIIIIIIIIIIIIIIIIIIIIIIIIIIHIIIIIIIIIIIIIIIIIIIIIIIIIIIIIIIIIIIIIIIIIIIIIIIIIIIIHIHIIIIIIIIIIIIIIIIIIIIIIIIIIIIIIDDDDD
@HISEQ:969:HM2KJBCX2:2:1101:19799:26093 2:N:0:ACTATGCA
TTGGAACGGCTTCCCAACTATCCCTATTAATCATTACAACGGTCCTAGAAACCAACAAAATAGAATCGTTGTCCTATTCTATTATTCCATGCTAATGTATTCTGGCATATGCCTGCTTTAAACACTCTAATTTTTTCAAGGTAAAGGTCTTGGCTCCGAGCAACACCCAATAAAGGGCATTACCCTTCCCCAAGCGGTGAGGCCCAACCGCCCAGTACTCGTTACAAGAACGGACCAACCGGCCAAACCCAAAATTCAACTACGAGCTTTTTAACTGCAACAACTTTAATATACGCTATTGGAGCTGGAATTACCGCGGCTGCTGGCACCAGACTTGCCCTCCAA
+
DDDDDIIIIIIHIIIIIIIIIIIIIIIIIIIIIIIIIIIHIHIIIIIIIIIIHIIIIHIHIIHHIIIIIIHIIIIIIIIIHIIIIIIIIIIIIIIIIIHHHDHHIIIIIIIIIIIIIIIIIHIIIHIIHHIIIIHIIIIIIIHHHIIIIIHIGIIIIHIIIIIIIHIHHIIIIIIIHIIIIIIIIHHIIIIIIIIIIIIIIIIII>IHIIIIIIIIIIIIIIIIIIIIIIIIIIIIIIIIIIHHIIIIIIIIIIIIIIIIIHIIIIIIIIIIIIIIIIIIIIIIIIIIIIIIIIIIIIIIIIIIIIIIIIIIIIIIIHIIIIIIIIIIIIIIIIIIIIIIDDDDD
@HISEQ:969:HM2KJBCX2:2:1101:20355:26015 2:N:0:ACTATGCA
TTGGAACGGCTTCCCAACTATCCCTATTAATCATTACAGCGGTCCTAGAAACCAACAAAATAGAACCGATGTCCTATTCTATTATTCCATGCTAATGTATTCGAGCAAAGGCCTGCTTTGAACACTCTAATTTTTTCAAGGTAAAAGTCCTGGTTCCCCACCACACCCAGTGAAGGGCATGGGGTTCCCCAGGAGGAAAGGCCCGACCGAACCCGTGCGCTCGATTAGGAGGACAGGTCAGCCAGGCCCAAGGTTCAACTACGAGCTTTTTAACGGCAACAACTTTAATATACGCTATTGGAGCCGGAATTACCGCGGCTGCTGGCACCAGACTTGCCCTCCAA
+
DDBDDIIIIIIIIIHIIIIIIIIIIIIIIIIIIIIIIIIIIIIIIIIIIIIHHIHIIIIIIIIIIIIHHHGHIIIGIIIIIIIIIIIHIIIHHIIHGHIIIHIIIIIHHHHIIIIIIIIIIIIIIIIIIIIIIIIIIIIIIIHIIIIIIIHHIIIIIHIIIHHHHIIIHIIIHIIIIIIIIIIIIIIIIIIIIIIIIIIHHIIIIIIIIIIIIIIIIIIIIIIIIIIIIIIIIIIIIIIIIHGIIIIIIIIIIIIIIIIIIIHIIIIIIIIIIIIIIIIIIIIIIIIIIIIIIIIIIIIIIIHD@IIIIIIIIIIIIIIIIIIIIIIIIIIIIIIIIIIDDDDD
@HISEQ:969:HM2KJBCX2:2:1101:13248:26460 2:N:0:ACTATGCA
TTGGAACGGCTTCCCAACTATCCCTATTAATCATTACGTCGATCCTAGAAACCAACAAAATAGAATCAAACGTCCTATTTCGTTATTCCATGCTAATGTATTCAAGCGTGAGCCTGCTTTAAACACTCTAATTTTTTCAAAGTAACAGTCCTGATTCCCCAAGACACCAAATTAATGACATCATGGTTCGTCAGAAGGTAGGAATCAATAATACCAGTACGTACAATAGCACGACCAATAAATTGATCCCGAAATTCAACTACGAGCTTTTTAACTGCAACAACTTTAATATGCGCTATTGGAGCTGGAATTACCGCGGCTGCTGGCACCAGACTTGCCCTCCAA
+
DDDDDIIIIIHIIIIIIIIIIIIIIIIIIIIIIIIIIIIIIIIIIIIIIIIIIIIIIIGIIIIIIIIIIIIHIHIIIIIIIIIIIIIIIHIIHIIIIGIIHFFHHHHIIGIIIIIHHIIIIHIGIIIIIIIGIIIIIIIHIIIIIIGHIFHHIIIIIIIIIIHIIIIIHHIIIIHIGCHHIEHHHHFHEHHHIGIIFHHIHIIHHIIIHIHIHEHIIHEGHHHHHEHHFHIICEHCHHHGHHHFCAHHII1G?HEFH?@CCC=HF<01IHHF<1<<1?EG@D<<11@E@=GC/<1<11C1<1HHHF<1?@1F<<CE<?FC<C1@HCD1@DD1<1D<@<01<<<D<
@HISEQ:969:HM2KJBCX2:2:1101:19595:26080 2:N:0:ACTATGCA
TTGGAACGGCTTCCCAACTATCCCTATTAATCATTACGGCGGTCCTAGAAACCAACAAAATAGAACCGCACGTCCTATTCTATTATTCCATGCTGTAATATTCGAGCAAAGGCCTGCTTTGAACACTCTAATTTTTTCAAAGTAAAAGTCCTGGTCCCCAACACACCCAGTGAAGGGCATGCGGTTCTCCAGAAGAAAAGGCCCGGCCGGACAAGTGCACGCGGTGAGGCGGACCTGCCAGCCAGGCCAAAGGTTCAACTACGAGCTTTTTAACTGCAACAACTTTAATATACGCTATTGGAGCTGGAATTACCGCGGCTGCTGGCACCAGACTTGCCCTCCAA
+
DDDBDIHIIHIIIIIIIIHIIIIIIIIHHIIIIIIIIIIIHIIHHHIIIIIIIIIIIIIIIHHIIIIIII/CGHIIHHIHHIIIIII1FHIIIIIIIIHIIIIIIHHIIHIHIIIHHIHIIIIIIIIIIIIIHIIIIIIIIIHHIIIIIIIIHIIIIHIIIIIIIIIIIIIIIIIHIIIIIIIHIHEHHHIIIIIIIIIIIIIHHHHHHHIIIIIIHHIIIIIIIIIIIIIIIIIIIIIIGIHIIIIIIIIIIIIIIIIIIIIIIIIIIIIIIIIIIIIIIIIIIIIIIIIIIIIIIIIIIIIIIHIIIIIIIIIIIIIIIIIIIIIIIIIIIIIIIIIDDDDD
@HISEQ:969:HM2KJBCX2:2:1101:21075:27449 2:N:0:ACTATGCA
TTGGAACGGCTTCCCAACTATCCCTATTAATCATTACGGTGATCCTAGAAACCAACAAAATAGAATCATGCCGTCCTATTTTATTATTCCATGCTAATGTATTCAAGCAAAATGCCTGCTTTAAACACTCTAATTTTTTCAAAGTAAAGGTCCTGGTTCCCCGCGACACCCAATTAAGGGCATTGCGGTTCTCCAGAAGGTGAGAAATTGACTACACCAGTTCATACCCCTTAAGGCACGACCGATGTGTCAATCCCGAAATTCAACTACGAGCTTTTTAACTGCAACAACTTTAATATACGCTATTGGAGCTGGAATTACCGCGGCTGCTGGCACCAGACTTGCCCTCCAA
+
DDDDDIHIIIGGHIIHHHIIHGHGHHHIIIGHHGHHHIIFHHHGHHHIHHHHCFHHHIHHHIHHIHHHGH1@CH?<EGHEEHHEHHHFECG1F@GEHHEFH?FEHHI1FGEHHHHHHIHH@HHHIEHFEHGHHIHHHFEFFHHGHHHHECHGHHCHEHHIHHEHEHIIHEHIIIHHHFFGIIIHHHHFIIHHIIIGIHIIHHGGIIIHHIIIIH$EI3HHHHIIHHHIIIIIIIHIHHGGHIHHHHGHHEGIIIIHIHIGGIHIHHHIHIHIHIIIIHHHFIHHHIIIIIIHHIIIIIIIIHIIHIIIIHIIIIIIHIIIIIIIIIIIIIIIIIIIIIIIIIIIIIIDDDD@
@HISEQ:969:HM2KJBCX2:2:1101:15025:27852 2:N:0:ACTATGCA
TTGGAACGGCTTCCCAACTATCCCTATTAATCATTACGTCAATCCTAGAAACCAACAAAATAGGATCGAACGTCCTATTTCATTATTCCATGCTAATGTATTCAAGCGTTAGCCTGCTTTAAACACTCTAATTTTTTCAAAGAACAGTCCTGTTTCCCTGCAACACCAAATTAATGACATTACAGTTCTTCAAGAAGGAGGAATCAGTAAAGCCAGTACATACCATAGGCACGACCAACCTACTGACCCCGAAATTCAACTACGAGCTTTTTAACTGCAACAACTTTAATATACGCTATTGGAGCTGGAATTACCGCGGCTGCTGGCACCAGACTTGCCCTCCAA
+
DDBDDIIIIIIIIIIIIIIIIIIIIIIIIIIIIIIIIIHIIIIIIIIIIIIIIIIIIIIIIIIIHHIHIIIIIIIIIIIHIIIIIIIIHIHHGHHIIIIIIGIIHIHHHIIIIIIIIIIIIHIIIIIIIIHIIIIGIIIIIIIIHHIIHIIIIIIIIHEIIIIIIIIIHIHIHIIIIIIIIIIIIIIIIHIIIIIIIIIIIIIIIIIIIHIIIIIIIIIIIIIIIIIIIIIIIIIIIIIIHHHHHIIIIIIIIIIIIIIIIIIIIIIIIIIIIHIIIIIIIIIIIIIIIIIIIIIIIIIIIIIIIIIIIIIIIIIIIIIIIIIIIIIIIIIIIIIIIIIIDDDDD
@HISEQ:969:HM2KJBCX2:2:1101:18657:27963 2:N:0:ACTATGCA
TTGGAACGGCTTCCCAACTATCCCTATTAATCATTACATCGATCCTAGAAACCAACAAAATAGAATCGGATGTCCTATTTCATTATTCCATGCTAATGTATTCAAGCGTGAGCCTGCTTTAAACACTCTAATTTTTTCAAGGTAACAGTCCTAATTCCCCGTGACACCAAATTAATGGCATTACGGTTCTTTAGAAGGTGAGAAATCAATAATATCAGTACATACCAACGGCATGACCGAAACATTGATCCCGAAATTCAACTACGAGCTTTTTAACTGCAACAACTTTAATATACGCTATTGGAGCTGGAATTACCGCGGCTGCTGGCACCAGACTTGCCCTCCAA
+
DDDDDIIIIHIIIIIIIIIIIIIIIIIIIIIIIIIIIIIIIIIIIIIIIIIIIIIIIIIIIIIIIIIIIHHIIIIIIIIIIIIIIIIIIIIIIIIIIIIIIIHIIIIIHIIIIIIIIIIIIIHIIIIGIIIHHIIIIIIIIIHIHIIIIIIIIIIIIIIIIIIIIHHIIIIIIIIIIIIIIIIIIIIIIIIIIIIIIIHIIIIIIIIIIIIIIIHIIIIIIIIIIIIIIIIIIIIIIIIIIIIIHIIIIIIIIIIIIIIIIIIIIIIHIIIIIIIIIIIIIIIIIIIIIIIIIIIIIIIIIIIIIIIIIIIIIIIIIIIIIIIIIIIIIIIIIIIIIIIIIIDDDDD
@HISEQ:969:HM2KJBCX2:2:1101:2418:28243 2:N:0:ACTATGCA
TTGGAACGGCTTCCCAACTATCCCTATTAATCATTACGGCGGTCCTAGAAACCAACAAAATAGAACCGCACGTCCTATTCTATTATTCCATGCTGTAATATTCGAGCAAAGGCCTGCTTTGAACACTCTAATTTTTTCAAAGTAAAAGTCCTGGTCCCCAACACACCCAGTGAAGGGCATGCGGTTCTCCAGAAGAAAAGGCCCGGCCGGACAAGTGCACGCGGTGAGGCGGACCTGCCAGCCAGGCCAAAGGTTCAACTACGAGCTTTTTAACTGCAACAACTTTAATATACGCTATTGGAGCTGGAATTACCGCGGCTGCTGGCACCAGACTTGCCCTCCAA
+
DDBBDIIIIHIIIIIHIIIIIIIIIIIIIIIIIIIIIHIIIIIGIIIHIIIIIIHIHIHHIIHGHIHEHIGHHFHHHHIIIHIIIIIGEHHEHFIIIIIIHIHIIIHHIIIIIIIIIIIIHHHHHIHIIIIIIIIIHIIIIIHIGIIIHHIHIIIIIHIIHIHHEIIHHIHIHIIIIIHIIIIIIIIIIIIIIIIIIIIHIIHIIHIGIIIIIIIIIIIIIIIIIIIIIIIIIIIIIIGIIIHIIIIIIIIIIIIIIIIIIIIHIHIIIIIIIIIIIIIIIIIIIGIIIIIIIIIIIIIIIIIIIIIIIIIIIIIIIIIIIIIIIIIIIIIIIIIIIIIDDDDD
@HISEQ:969:HM2KJBCX2:2:1101:20791:28655 2:N:0:ACTATGCA
TTGGAACGGCTTCCCAACTATCCCTATTAATCATTACGGCGGTCCTAGAAACCAACAAAATAGAACCGCACGTTCTATTCTATTATTCCATGCTGTAATATTCGAGCAAAGGCCTGCTTTGAACACTCTAATTTTTTCAAAGTAAAAGTCCTGGTCCCCAACACACCCAGTGAAGGGCATGCGGTTCTCCAGAAGAAAAGGCCCGGCCGGACAAGTGCACGCGGTGAGGCGGACCTGCCAGCCAGGCCAAAGGTTCAACTACGAGCTTTTTAACTGCAACAACTTTAATATACGCTATTGGAGCTGGAATTACCGCGGCTGCTGGCACCAGACTTGCCCTCCAA
+
DDD0DH1<</<<C@CHIIIIFHGHHIIGIIHIIIIIIIIHHIIDDHIGIIHCHHHH1GHEGHHIHHEHHIIIFHIHHHHFHFEHHHIEEHH??1G@FGHHG>FHEHFCHC@<@@FHHFHHEHFE@IIHFHHFEF?GFHIHFHHHBDGEA?EHEHHHGHIIHIGHHHIHIEIHGEHFCDGFHHGFHIHHHDFCHEIIH$CDCIIIHDIIIGIIIHH=HHCIIHIIGIHIIIIIIIIHDHGDHG<HEH?HHHHFCIIIIIIIHIIIIHIIIIHGFHHIIGIHIHIHFHIIHHHGIIHHHIHIHIIHIHHHIHIIIIIHIHGIIGIIIIIIIHIIIIIIIIHDBD@B
@HISEQ:969:HM2KJBCX2:2:1101:2659:28909 2:N:0:ACTATGCA
TTGGAACGGCTTCCCAACTATCCCTATTAATCATTACGTCAATCCTAGAAACCAACAAAATAGGATCAAACGTCCTATTTCATTATTCCATGCTAATGTATTCAAGCGTTAGCCTGCTTTAAACACTCTAATTTTTTCAAAGTAACAGTCCTGTTTCCCTGCAACACCAAATTAATGACATTACAGTTCTTCAGAAAGGAGGAATCAGCGAAGCCAGTACATACCAAAGGCACGACCAACCTGCTAACCCCGAAATTCAACTACGAGCTTTTTAACTGCAACAACTTTAATATACGCTATTGGAGCTGGAATTACCGCGGCTGCTGGCACCAGACTTGCCCTCCA
+
@DB@DHEHHIHHHHHHHIIIIHIIFHHHHHHIIFHII?GHHHHCCHFHHHIIHHHHEEHHHGHHHHHIIH@EGHEHIHIIIIHG@HH1FEHHHHIIGIIIIHEHHIIHIHHHFHAGHHHIIHIHIIIHEHHHEHEHGHHIIHIHHGHHEHIIHHHIIIHGIHGGEGHHHHFFHHIHHHIIIIHHHHIHHIIHIIIHHIIHHHIHIIIIIIIIIIIIIHHIIIII;HHEIGIHHHHIIHHHHGHDHGIIHIHHIIIIHHHHHHHHHHIIIIIHIIIIIIIIHIHGGHIHIHGHFIIIIIIIIIHIHHIIIIIIIHGHGIIIIIIHIIIIIIIIIIIIIIIIDBDDD
@HISEQ:969:HM2KJBCX2:2:1101:8467:27812 2:N:0:ACTATGCA
TTGGAACGGCTTCCCAACTATCCCTATTAATCATTACGTCAATCCTAGAAACCAACAAAATAGGATCGAACGTCCTATTTCATTATTCCATGCTAATGTATTCAAGCGTTAGCCTGCTTTAAACACTCTAATTTTTTCAAAGTAACAGTCCTGTTTCCCTGCAACACCAAATTAATGACATTACAGTTCTTCAGAAAGGAGGAATCAGCGAAGCCAGTGCATACCAGTGGCACGACCAACCTGCTGACCCCGAAATTCAACTACGAGCTTTTTAACTGCAACAACTTTAATATACGCTATTGGAGCTGGAATTACCGCGGCTGCTGGCACCAGACTTGCCCTCCAA
+
DDDDDIIIIIIGIIIIIIIIIIIIIGHHICHHIIHEHHGHIIIEHIIIIHIIHIHIIH1GHIIIIIGIIIIIHHIIIIIIIIIIHIHFHIIIIIHHIIIIIHHIIHHIGIIHIIIIIIIIIIHIHIIIIIIHIHHIIIHIGIIIIHIIIIIIIIIIIIIIIIIIHHHIHHHHIIIIIHIIHHIIIIIIIIIIIIIIIIIIIIIHIIIIIIIIIIIIIHIIIIHHGIIIIIIIIIIIIIIIHIIHGIIIIIIIIIIIIIHHIIIIIIIIIIIIIIHIIIIIIIIIHHIIIIIIIIIIIIIIHIIIIIIIIIIIIIIIIIIIIIIIIHIIIIIIIIIIIIIIIDDDDD
@HISEQ:969:HM2KJBCX2:2:1101:9195:29464 2:N:0:ACTATGCA
TTGGAACGGCTTCCCAAATCCCTATTAATCATTACGTCAATCCTAGAAACCAACAAAATAGGATCAAACGTCCTATTTCATTATTCCATGCTAATGTATTCAAGCGTTAGCCTGCTTTAAACACTCTAATTTTTTCAAAGTAACAGTCCTGTTTCCCTGCAACACCAAGTAAATGGCATCACAGTTCTTCAAGAAGGAGGAATCAGTAAGGCCAGTACATACCAGTGGCACGACCAACCTACTGACCCCGAAATTCAACTACGAGCTTTTTAACTGCAACAACTTTAATATACGCTATTGGAGCTGGAATTACCGCGGCTGCTGGCACCAGACTTGCCCTCCAA
+
DDDCDHIIIIIIIIIIIIIIIIIIHIIIIIIIIIIIIHIIIHHHIIIIIIIIIIIIIIIIIIIIIIIHIIIIIIIGIIIIIIIIIIHIIIFHHHIIIIIIIIIIIIIIHHHHIIHIIIHHHIIIIIIIIHIIIIIIIIIIIIIIIIIIIIHIHIIIIIIIIIIIIIIIIHHIIIIHIIIIIIIIIIIIIIIHIHIIIIHIIIIIIIIIIIIHIIIIIIIIIIIIIIGIIIIIIIIIHIIIIHHIIIIHIHIIIIIIIIIIIIIIIIIIIIIIIIIIIIIIIIIIIHIIIIIIIIIIIIIIIIIIIIIIIIIIIIIIHIIIIIIIIIIIIIIIIIIIIIIDDDDD
@HISEQ:969:HM2KJBCX2:2:1101:17239:28703 2:N:0:ACTATGCA
TTGGAACGGCTTCCCAACTATCCCTATTAATCATTACGTCAATCCTAGAAACCAACAAAATAGGATCGAACGTCCTATTTCATTATTCCATGCTAATGTATTCAAGCGTTAGCCTGCTTTAAACACTCTAATTTTTTCAAAGTAACAGTCCTGTTTCCCTGCAACACCAAATTAATGGCATTACAGTTCTTCAGAAAGGAGGAATCAGCGAAGCCAGTGCATACCAGTGGCACGACCAACCTGCTGACCCCGAAATTCAACTACGAGCTTTTTAACTGCAACAACTTTAATATACGCTATTGGAGCTGGAATTACCGCGGCTGCTGGCACCAGACTTGCCCTCCAA
+
DDDDDIIIIIIIHIIIIIIIIIIIIIIIIIIIIIIIIHIIIIIHHIGIIIIIIIIHIHIIIIIIIIIIIIIIIIHIIIIIIIIHIIIIHIIIIIHIIIIIHIIIIIIHEHHIIIIIIIHHIIIIIIIIIIIIIIIIIIIIIIIIIIIIIIIIIIIIIIIIHHHIIIIIIIHIIHHIIIIHIIIIIIIIIIIIIIIIIIIIHIIIIIIIIIIGIIIIIIIIIIIIIIIIIIIIIIIIIHIIIIIHHIIIIIIIIIIIIIIIIIIIIIIIIIIIIIIIIIIIIIIIIIIIIIIIIIIIIIIIIIIIIIIIIIIIIIIIIIIIIIIIIIIIIIIIIIIIIIIIIDDDDD
@HISEQ:969:HM2KJBCX2:2:1101:20878:29251 2:N:0:ACTATGCA
TTGGAACGGCTTCCCAACTATCCCTATTAATCATTACGGCGGTCCTAGAAACCAACAAAATAGAACCGCACGTCCTATTCTATTATTCCATGCTGTAATATTCGAGCAAAGGCCTGCTTTGAACACTCTAATTTTTTCAAAGTAAAAGTCCTGGTCCCCAACACACCCAGTGAAGGGCATGCGGTTCTCCAGAAGAAAAGGCCCGGCCGGACAAGTGCACGCGGTGAGGCGGACCTGCCAGCCAGGCCAAAGGTTCAACTACGAGCTTTTTAACTGCAACAACTTTAATATACGCTATTGGAGCTGGAATTACCGCGGCTGCTGGCACCAGACTTGCCCTCCAA
+
DDDCDIIIIIIIIIIIHIIIIIIIIIIIIIHIIIIIIIIIIIIHIIIIIHHHIHHIIIIIIIIIIIHHIIIIHFHHIIIHFIIHHHIH@DHHGIIIIIIIIHIHIIHHIHHIIIHHIHHHIIIIIIIHHHIIIIIIIIIHHIIIIIIIHIIIIIIIIIIIIIIIHIIIIIIIIGIIGIHHIIIIIHIHIIIIIIIIIHHIHIIIIIHIIIIIIIIIIIII=III>IIIIIIIIIIIIIIIIIHIIIIIIFIIHGIIIIIIIIIIHIIIIIIIIIIIIIIIIIIIIIIIIIIIIIIHIHIIIIHIIIIIIIIIIIIIIIIIIIIIHIIIIIIIIIIIHGIDDDDD
@HISEQ:969:HM2KJBCX2:2:1101:14384:29060 2:N:0:ACTATGCA
TTGGAACGGCTTCCCAACTATCCCTATTAATCATTACGTCAATCCTAGAAACCAACAAAATAGGATCGAACGTCCTATTTCATTATTCCATGCTAATGTATTCAAGCGTTAGCTTGCTTTAAACACTCTAATTTTTTCAAAGTAACAGTCCAAATTCCCCGCAACACCAAATTAATGGCATTACGGATCATCAGGAAGGAGGAATCAGTAAGACCAGTACATACCAGAGGCATGACCAATCTACTAACCCCGAAATTCAACTACGAGCTTTTTAACTGCAACAACTTTAATATACGCTATTGGAGCTGGAATTACCGCGGCTGCTGGCACCAGACTTGCCCTCCAA
+
DDBDDIIHIIIIIIIIIIIIIIHIIIIIIIIIIIIIIGHICHHHHIIIIIIIIHIICHIIIIEEHHHHIIIIHHHIHIIEHHIFHHIEHIHHIIHIIHIIIIIHIIHHHIIGIHHEGCHHHEHIIIHIIIHHHGHIHIIIIHGHIHHHEGIHFHIHHIIHGHHHEHCHIIIHHHHIIIIIHHIHHGHIHEIHIIHHIIIHIIHHGGIHIHIIHHIIII=HIIHIIIIHIIIIIHIIIIHHHHHHHIIIHHHHGIIIHIHHHHIIIIIIIIIIIIIIIIIIHIIIHHIIIIIHHHHIIIHGHHHIIIIIIHIIIIIHIIHIIHIHIIIHHHIIIHHHIIHGIDDDDD
@HISEQ:969:HM2KJBCX2:2:1101:8309:29662 2:N:0:ACTATGCA
TTGGAACGGCTTCCCAACTATCCCTATTAATCATTACGGCGGTCCTAGAAACCAACAAAATAGAACCGCACGTCCTATTCTATTATTCCATGCTGTAATATTCGAGCAAAGGCCTGCTTTGAACACTCTAATTTTTTCAAAGTAAAAGTCCTGGTCCCCAACACACCCAGTGAAGGGCATGCGGTTCTCCAGAAGAAAAGGCCCGGCCGGACAAGTGCACGCGGTGAGGCGGACCTGCCAGCCAGGCCAAAGGTTCAACTACGAGCTTTTTAACTGCAACAACTTTAATATACGCTATTGGAGCTGGAATTACCGCGGCTGCTGGCACCAGACTTGCCCTCCAA
+
BDDDDIIIGIDHIHIIGIIIGHFEHHIIIIIIIIIHID0EHHIHHHHHHHIHIIHGIIFHHIHEHIIIHGIHFHIIIHHIGHHIIEHFHIIH@HHHGIGIHHIIIHIGFIIHIIIGIIIHHHHHIIIIIIIHHIIHHIIIIIIIIHHHHIIHGFIHHGHHHEEB@IIIHIHIHIIIIIIIHIIIIHHIIIHHIIIHHHEIIHHHCDGGIIGIIIIIHIIIIIIIIIIIGIIIIGHHIIIIHECIIHDIGIHHGIIGIIIIIIIIIIIIIIIIIIIIIIIHIIIIIIIIIIHIIHHHIGIIIHHIIIIIIHIIIIIIIIIIHIIHHEIIIIIIIIHIIIIDDDDD
@HISEQ:969:HM2KJBCX2:2:1101:2727:30083 2:N:0:ACTATGCA
TTGGAACGGCTTCCCAACTATCCCTATTAATCATTACGGCGGTCCTAGAAACCAACAAAATAGAACCGCACGTCCTATTCTATTATTCCATGCTGTAATATTCGAGCAAAGGCCTGCTTTGAACACTCTAATTTTTTCAAAGTAAAAGTCCTGGTCCCCAACACACCCAGTGAAGGGCATGCGGTTCTCCAGAAGAAAAGGCCCGGCCGGACAAGTGCACGCGGTGAGGCGGACCTGCCAGCCAGGCCAAAGGTTCAACTACGAGCTTTTTAACTGCAACAACTTTAATATACGCTATTGGAGCTGGAATTACCGCGGCTGCTGGCACCAGACTTGCCCTCCAA
+
DDDDDIIIIIIIIIIIIIIIIIIIIIHIIIIIIIIIIIIIHHHIHIHIHIIIIIIIIIIEGGEHHIGHIIGIIHHHGFHHIIHIHIIHHHIIHHIIIIIIIHIHHHHIHIIIIIIIIIIIIIIIIIIIIIIIIIIIIIIIIIIIHIHIIIIHHIIIIIIHIIHHHIIHGIIIIIIIIIIIIIIIHIIHHIIIIHIHIIHIIIIIIIIIIIIIIIIIIHHIIIIIIIIIIIIIIIIIIIIIIHHIIIIIIIIIIIIIIIIIIIIIIIIIIIIIIIIIIIIIIIIIIIIIIIIIIIIIIIIIIIIIIIIIIIIIIIIIIIIIIIIIIIIIIIIIIIIIIIIDDDDD
@HISEQ:969:HM2KJBCX2:2:1101:9146:30235 2:N:0:ACTATGCA
TTGGAACGGCTTCCCAACTATCCCTATTAATCATTACGTCAATCCTAGAAACCAACAAAATAGGATCAAACGTCCTATTTCATTATTCCATGCTAATGTATTCAAGCGTTAGCCTGCTTTAAACACTCTAATTTTTTCAAAGTAACAGTCCTGTTTCCCTGCAACACCAAATTAATGACATTACAGTTCTTCAAGAAGGAGGAACCAGTAAAGCCAGTACATACCAGAGGCACGACCAACTTACTAATCCCGAAATTCAACTACGAGCTTTTTAACTGCAACAACTTTAATATACGCTATTGGAGCTGGAATTACCGCGGCTGCTGGCACCAGACTTGCCCTCCAA
+
DDBDDIIIIIIIIIIIIIIIIIIIIIIIIIIIIIIIIIIIIIIIIIIIIIHIHIIIIIIIIIHIIIIIHIIIIIIIIIIIIIIIIGIHIIIHHIIIHIIIIIIIIIHIIIIIIIIIIIIIIHIIIIIIIIHIIHHIIIHHGHIIIIIIIIIIIIIIHIHIIIIIIIIIIIIIIIIIIIIIIIIIIIIIIIIIHIIIIIIIIIIIIIIIIIIIIIIIIIIIIIIIIIIHIIIIIIIIIIIIIIIHHIIIIIIIIIIIIIIIIIIIIIIIIIIIIIIIIIIIIIIIIIIIIIIIIIIIIIIIIIIIIIIIIIIIIIIIIIIIIIIIIIIIIIIIIIIIIIIIIDDDDD
@HISEQ:969:HM2KJBCX2:2:1101:16262:30100 2:N:0:ACTATGCA
TTGGAACGGCTTCCCAACTATCCCTATTAATCATTACGTCAATCCTAGAAACCAACAAAATAGGATCGAACGTCCTATTTCATTATTCCATGCTAATGTATTCAAGCGTTAGCTTGCTTTAAACACTCTAATTTTTTCAAAGTAACAGTCCAAATTCCCCGCAACACCAAATTAATGGCATTACGGATCATCAGGAAGGAGGAATCAGTGAGACCAGTACATACCAGAGGCATGACCAACCTACTAACCCCGAAATTCAACTACGAGCTTTTTAACTGCAACAACTTTAATATACGCTATTGGAGCTGGAATTACCGCGGCTGCTGGCACCAGACTTGCCCTCCAA
+
DDDDDIGHHIIHFHGHHDHIIIFHHIIIIIIHIIIIGIIIIIHIIIHIGIIGGHHGHGIGH@GHHHIIHIHDEHEHIIIHIHIH?HHFHHIIIIH?IHHHIHGHIHIIGIIIIIIIIHIHIIHHHHIHHICHHIHHHHHHIIIIIIIFHHHIIIIHFHHHFIIHIHHIIIHHEHHHH?HHHHIHHEHHFFCHHHHIHEHHHGIHHHHHHFHHIIIHIHIIIIIIIHIHEHIIIHIHEHGIIIHHHHHHHIIHIIHHHHFIIIIIIIIHIIHHHHHGIIIIIIIHF1IIHIHHIHHHIHIIIHHHGHEH@HHHIIIHGHEIHIIHIIHHIIIIIIIIIIIHHDDDDD
@HISEQ:969:HM2KJBCX2:2:1101:17961:32028 2:N:0:ACTATGCA
TTGGAACGGCTTCCCAACTATCCCTATTAATCATTACGTCAATCCTAGAAACCAACAAAATAGGATCAAACGTCCTATTTCATTATTCCATGCTAATGTATTCAAGCGTTAGCTTGCTTTAAACACTCTAATTTTTTCAAAGTAACAGTCCTGTTTCCCTGCAACACCAAATTAATGGCATTACAGTTCTTCAGAAAGGAGGAATCAGCGAAGCCAGTACATACCAGTGGCATGACCAACCTGCTGACCCCGAAATTCAACTACGAGCTTTTTAACTGCAACAACTTTAATATACGCTATTGGAGCTGGAATTACCGCGGCTGCTGGCACCAGACTTGCCCTCCAA
+
DCDDDIIIIIIIIIIIIIIIIHIIIIHIIIIIIIIIIIIIIIIIIIIIIIIIIIIIIHIHIIIIEHHIHHHIIIIIIIIIIIIIIIIIIIIIIIIIIIIIIHIIIIIIIIIIIIIIIIIIIIIIIIIHIIIIIIIIIIIIIIHIIHIHIIIIIIHIIIIIIIIIIIIIIIGHIIIIIIIIIIIIIIIIIIIIIIIIIIIIIIIIIIIIIIIIIIIIIIIIIIIIIIIIIIIIIIIIIIIIIIIHHIIIIIIIIIIHIIIIIIIIIIIIIIIIIIIIIIIIIIIIIIHGIIIIIIIIIIIIIIIIIIIIIIIIIIIIIIIIIIIIIIIIIIIIIIIIIIIIIDDDDD
@HISEQ:969:HM2KJBCX2:2:1101:5766:33052 2:N:0:ACTATGCA
TTGGAACGGCTTCCCAACTATCCCTATTAATCATTACGTCAATCCTAGAAACCAACAAAATAGGATCAAACGTCCTATTTCATTATTCCATGCTAATGTATTCAAGCGTTAGCCTGCTTTAAACACTCTAATTTTTTCAAAGTAACAGTCCTGTTTCCCTGCAACACCAAATTAATGACATTACAGTTCTTCAAGAAGGAGGAACCAGTAAAGCCAGTACATACCAGAGGCACGACCAACCTACTAATCCCGAAATTCAACTACGAGCTTTTTAACTGCAACAACTTTAATATACGCTATTGGAGCTGGAATTACCGCGGCTGCTGGCACCAGACTTGCCCTCCAA
+
AD?@DGIHHDDHIEGECHIG?GHHGIHHHHHIIHHHHEHHFIIIEGFEHHFHHH1CEH1C@FHHHHHF1FCHI?GHEHHHIEE?CHH@FHGHDHIHHEHHIIHHEFHIHHHHHHFEHHIHHHHHEIIHHHHHHHEGFFHEIIIHHHHHIIHHHIHIIIIIIHHIIHHHEFHHHIIHIEIIIIIIIHIIIIIHHIHHGHGHFIIHHHGCHHHHIIHIIIIHIIHIGHIHIIIIIGIHHHHIHHCFDHHCIIHHHGHHEIHHHIHIIIIIIIIIIHHIIHIIIHIIIHEHHHHIHHIIIIIIIIHIIIHCHFIIIIIIIIIGHGIGIIIIIIIIIHIIIIIHIDADDD
@HISEQ:969:HM2KJBCX2:2:1101:8010:31776 2:N:0:ACTATGCA
TTGGAACGGCTTCCCAACTATCCCTATTAATCATTACGTCGATCCTAGAAACCAACAAAATAGAATCAAACGTCCTATTTCATTATTCCATGCTAATGTATTCAAGCGTAAGCCTGCTTTAAACACTCTAATTTTTTCAAAGTAACAGTCCTGATTTCCCACGACACCAAATTAATGACATCGCGGTTCTTCAGAAGGTAGGAACCGATAATGCCAGTGCGTACCGAGGCACGACCAACAATTCGATCCCGAAATTCAACTACGAGCTTTTTAACTGCAACAACTTTAATATACGCTATTGGAGCTGGAATTACCGCGGCTGCTGGCAC
+
DDDDDIIIIIHIHIIHIHHIHHIIGHIIHIIIIIIIIHHHHIIIIHHIGHIHHHIIIIHCHEHEHHHHIHIIIEHHIIIIIHIHHFIHIIIIIIIIIIIGHIIIIHIIIIHIIIHIHGHHHHHIIIIHHIIIIIIIIIIIHIIIIIIHHIIIIIIIIIGIIIIHIIIIIIIIHIIIIIIIIIIIIIHHFHHIIHHIHHHIIIIIIIIIIIIGIGIIIIIIIIIIIIHHIIIIIIIIIIIHHIIIIIHIIIIIIIHFIIIIIIIIHIHHIHIIHHHIIIIHHHCIHIIIIIIIIIIIIIIIIIIIIIIIIIIHIIHIIIIHIIIIDDDDD
@HISEQ:969:HM2KJBCX2:2:1101:10749:32587 2:N:0:ACTATGCA
TTGGAACGGCTTCCCAACTATCCCTATTAATCATTACGGCGGTCCTAGAAACCAACAAAATAGAACCGCACGTCCTATTCTATTATTCCATGCTGTAATATTCGAGCAAAGGCCTGCTTTGAACACTCTAATTTTTTCAAAGTAAAAGTCCTGGTCCCCAACACACCCAGTGAAGGGCATGCGGTTCTCCAGAAGAAAAGGCCCGGCCGGACAAGTGCACGCGGTGAGGCGGACCTGCCAGCCAGGCCAAAGGTTCAACTACGAGCTTTTTAACTGCAACAACTTTAATATACGCTATTGGAGCTGGAATTACCGCGGCTGCTGGCACCAGACTTGCCCTCCAA
+
DDDDDIIIIIIIHIIIIIIIIIIIIIIIIIIHIIIIIIHIIIIIIIIIIIIIIIHIIIIIIIIIIIHEHIIIIIIHIIIIIIIIIIIHHHHHCHIIIHIIIGIIIIIIIIIIIIIIIIIIIIIIIIIIIIIIIIIIIIIIIIIIIIIIIIIIIIIIIIIIIIIIIIIIIIIIIIIIIIIIIIIIIHIIIIIIIHIIIIHHHGIIGIIIIIIIIIIIIIHIIIIIIIIHIHIIIIIIIIHGHHHIIIIHIHHIIIHIIIIIIIIIIIIIHIIIIIIIIIIIIIIIGIIIHIIIIIIIIIIIIIIIIIIIIIIIIIIIIIIIIIIIIIIIIIIIIIIIIIIDDDDD
@HISEQ:969:HM2KJBCX2:2:1101:4262:32187 2:N:0:ACTATGCA
TTGGAACGGCTTCCCAACTATCCCTATTAATCATTACGGCGGTCCTAGAAACCAACAAAATAGAACCGCACGTCCTATTCTATTATTCCATGCTGTAATATTCGAGCAAAGGCCTGCTTTGAACACTCTAATTTTTTCAAAGTAAAAGTCCTGGTCCCCAACACACCCAGTGAAGGGCATGCGGTTCTCCAGAAGAAAAGGCCCGGCCGGACAAGTGCACGCGGTGAGGCGGACCTGCCAGCCAGGCCAAAGGTTCAACTACGAGCTTTTTAACTGCAACAACTTTAATATACGCTATTGGAGCTGGAATTACCGCGGCTGCTGGCACCAGACTTGCCCTCCAA
+
BD@@DHEEHIDDHHHHHIHIHFHHEH?HHHEHIEHFIHHH?EHCEGHEGHHHCEHHHIIIIEEHIIIIIHHDEHHHHHHIGIEGCHHHHGHHG?HIHHHIIIIHHHHHHHIHGHEHHEHHHHHHHHHGHHHIHGHGHIIIIHHHHHIIIIIHGIHFHIIHHIGHIIIIHHHIIIIHIIIIIIIHIGIHIHIIGIIIIIHHHGIHHIHIIIIIIIIIIIHIIIIII>III=IIIIIIIHHIIHHIIFHGHHIHHIIIIIIIIIIHHGIIIIIIIIIIGHIIIIIGHIIIIHCIIHHHHEHHIIIIHIIIIIIIIIIIHIIHHEIIIHIIIIIHHEIIIIHDADAD
@HISEQ:969:HM2KJBCX2:2:1101:17805:33427 2:N:0:ACTATGCA
TTGGAACGGCTTCCCAACTATCCCTATTAATCATTACGTCGATCCTAGAAACCAACAAAATAGAATCAAACGTCCTATTTCATTATTCCATGCTAATGTATTCAAGCGTGAGCCTGCTTTAAACACTCTAATTTTTTCAAAGTAACAGTCCTGATTCCCCACAACACCAAATAAATGACATCGTGGTTCGTCAGAAGGGAGAAACCAACAATACCAGTACGTACCGAGGCACGACCGACATGATGGTCCCGAAATTCAACTACGAGCTTTTTAACTGCAGCAACTTTAATATACGCTATTGGAGCTGGAATTACCGCGGCTGCTGGCACCAGACTTGCCCTCCAA
+
DDDDDIIIIIIIIIIIIIIIIIIIIIIIIIIIIIIIIIIIIIIIIIIIIIHHIIIIIGHHHHIEIIIIIHIIHIIIIIIIIIIIIIIIIHIIIIIIIHIIIHHIIIIIIIIHHIIIIIGHIIIIIIIIIIIIIIIIIIIIIIIIIIIIIHHIHHHFIIIIIIIIIIIIIIHIIIHHIIIHIIIHIIIIIIIGIHIIIIGIIIIIIIIIIIIIIIIIIHIIIIIHIIIIIIIIHIIIIIIIHIGIIIIIIIHIIHHHIIIIIIIIIIIIIIIIIIHIIIIIIIIHHHHIIHIIIIIIHIHIIIIIIIIHIHIHIIIIIIIIIIIIIIIIIIIIIIIIIIIIDDDCD
@HISEQ:969:HM2KJBCX2:2:1101:18722:33671 2:N:0:ACTATGCA
TTGGAACGGCTTCCCAACTATCCCTATTAATCATTACATCGATCCTAGAAACCAACAAAATAGAATCGGATGTCCTGTTTCATTATTCCATGCTAATGTATTCAAGCGTGAGCCTGCTTTAAACACTCTAATTTTTTCAAGGTAACAGTCCTAATTCCCCGTGACACCAAATTAATGGCATTACGGTTCTTTAGAAGGTGAGAAATCAATAATATCAGTACATACCAACGGCATGACCGAAACATTGATCCCGAAATTCAACTACGAGCTTTTTAACTGCAACAACTTTAATATACGCTATTGGAGCTGGAATTACCGCGGCTGCTGGCACCAGACTTGCCCTCCAA
+
DDDDDIIIHIIHHIIIIIIIIIIIIIIIIIHHIIIIIIIIIIIHIIIIIIIIGIHIIIIHIHHHHIIIIHHIIIII?GEHIIIIFHIHIIHIHIIIIIIHIIIIIIIIIIIIIIIIIHIIIIIIIIHIIIIIIIIIIIIIIIIIIIIIIHIHIIIIIIIIIIIIIIIHIIIIIIHHIIIIIIIIIIIIIHIIIIIIIIIIIIIIIIIIIIIIIIIIIIIIIIIIIIIIIIIIIIIIHIIIIIIIHIIIIIIIIIIIIIIIIIIIIIIIIIIIIIIIIIIIIIIIIIIIIIIIIIIIIIIIHHIIIIIIIIIIIIIIIIIIIIIIIIIIIIIIIIIIIIIIIHDDDDD
@HISEQ:969:HM2KJBCX2:2:1101:3744:32780 2:N:0:ACTATGCA
TTGGAACGGCTTCCCAACTATCCCTATTAATCATTACGTCGATCCTAGAAACCAACAAAATAGAATCAAACGTCCTATTTCATTATTCCATGCTAATGTATTCAAGCGCGAGCTTGCTTTAAACACTCTAATTTTTTCAAAGTAACAGTCCTGATTCCCCATGACACCAAATTAATGACATCGTGGTTCGTCAGAAGGGAGAAACCAATAATGCTAGTACGTACAAAGTACGACCGACATATTAGTCCCGAAATTCAACTACGAGCTTTTTAACTGCAACAACTTTAATATACGCTATTGGAGCTGGAATTACCGCGGCTGCTGGCACCAGACTTGC
+
DDDDDIIIIIIIIIIIIIIIIIIIIIIIIHIIIIIIIIIIIIIIIIIIIIIIIIIIIIIIIIIHHIIIIIIIIIIIIIIIIIIIFHHIIIIIIIIIIIIIIIIIIIIIIIIHIIIHIIIIIIIIIIIHIIIIIIIIIIIIIIIIIIIIHIIIIIIIIIIIIIIIIIIIIIIIIIIIIIIIIIIIIIIIIIIIIIIIIIIIIIIIIIIIIIIIIIIIIIIIIIIIIIIIIIIIIIIHIIIIIIIIIIIIIIIIIIIIIIIIIIIIIIIIIIIIIIIIIIIIIIIIIIIIIIIIIIIIIIIIIIIIIIIIIIIIIIIIIIIIIIIIIIIIIIIIDDDDD
@HISEQ:969:HM2KJBCX2:2:1101:6338:34434 2:N:0:ACTATGCA
TTGGAACGGCTTCCCAACTATCCCTATCAATCATTACGTTGATCCTAGAAACCAACAAAATAGGTTCGAACGTCCTATTTCATTATTCCATGCTAATGTATTCAAGCTAAAGCCTGCTTTAAACACTCTAATTTTTTCAAAGTAACAGTCCTAACTCCCCATAACACCAAATTAATGACATCATGGTTCGTCAGAAAGGAGAGACCAATGATACCAGTACGTACCGAAGGCACGACCGACATATTGATCCCGAAATTCAACTACGAGCTTTTTAACTGCAACAACTTTAATATACGCTATTGGAGCTGGAATTACCGCGGCTGCTGGCACCAGACTTGCCCTCCA
+
DDDDDIIIHIIIIIIIIIIIIIIIIIH1FGHIIIIIIIIIIIIIHIIIIIIIIIIIIEHIIIIIHIHHIIIIIIHIIIIGHHIIIIIIIIIIIIHIIIIIIGIHIIIIIIHIIIIHHIIIIIIIIIIIIHHIIHHHIIHHIIIIIIIHHGHHIHHHHHIIIIHHIIHIIIIIHIIIIIIIIIIIIHIIIIHIIIIIIIHIIIIIIIIIIIIIIIIIIIIIIIIIIIIIIHIIIIIIIIIIIIHHIIIIIIIIIIIGIIIIIIIIIHIIIIIIIIIIIIIIIIHHIGIIIIIIIHIHIIIHIHIIIIIIIIIIIIIIIIIHIHIIIIIIIIIIIIIIIIIIDDDDD
@HISEQ:969:HM2KJBCX2:2:1101:12266:35167 2:N:0:ACTATGCA
TTGGAACGGCTTCCCAACTATCCCTATTAATCATTACGTCAATCCTAGAAACCAACAAAATAGGTTTGAACGTCCTATTTCATTATTCCATGCTAATGTATTCAAGCGTTAGCCTGCTTTAAACACTCTAATTTTTTCAAAGTAACAGTCCTGTTTCCCTGCAACACCAAATTAATGACATTACAGTTCTTCAGAAAGGAGGAATCAGCGAAGCCAGTACATACCAAAGGCACGACCAACCTGCTAACCCCGAAATTCAACTACGAGCTTTTTAACTGCAACAACTTTAATATACGCTATTGGAGCTGGAATTACCGCGGCTGCTGGCACCAGACTTGCCCTCCAA
+
DDDDDIIIIIIIIIIIIHIIIIIIIIIIIIIIIIIIIIIIIIIEHIIHIIIIIIIIIIIIIIIIIIIIIHIIHIIIIIIIIIIIIIIIIIIIIIIIIIIIIIIIIIIIIIIIIIIIIIIIIIIIIIIIIIIIIIIIIIIIIIIIIIIIIIIIIIIIIIIIIIIIIIIIIIIIIIIIIIIIIIIIIIIIHIIHIIIIIHI/IIIIIIIIHIIIIIIIIIIIIIIIIIIIIIIIIIIIHIIIIIIIIIIIIIIIIIIIIIHIIIIIIIIIIIIIIIHIIIIIIIIIIIIIIIIIIIIIIIIIIIIIIIIIIIIIIIIIIIIIIIIIIIIIIIIIIIIIIIIIIDDDDD
@HISEQ:969:HM2KJBCX2:2:1101:10722:33870 2:N:0:ACTATGCA
TTGGAACGGCTTCCCAACTATCCCTATTAATCATTACGTCAATCCTAGAAACCAACAAAATAGGATCGAACGTCCTATTTCATTATTCCATGCTAATGTATTCAAGCGTTAGCCTGCTTTAAACACTCTAATTTTTTCAAAGTAACAGTCCTGTTTCCCTGCAACACCAAATTAATGGCATTACAGTTCTTCAGAAAGGAGGAATCAGCGAAGCCAGTGCATACCAGTGGCACGACCAACCTGCTGACCCCGAAATTCAACTACGAGCTTTTTAACTGCAACAACTTTAATATACGCTATTGGAGCTGGAATTACCGCGGCTGCTGGCACCAGACTTGCCCTCCAA
+
DDDDDIIIHIIIIIIIIIIGIIIIIHHIIIIIIIIIIIIIIIIIIIIIIIIIIIIIIIIIIHHIIHIHIIHIHHHIIIIIIIIIIIIIIIIIHIIIIIIIIIIIIHHHIHIIIIIIIIIIHIIIIIIIHIIIIIIIHHIIHIIIIIIIIIIIIIIIHIHIGIHIIIIIIIHGHIIIIIHIIIIIIIIIIIIIIIIIIIIIIIIHIIIIIIIIHIIIIIIIIIIIIIIHIIIIIIHHHHIIIIIIGHIIIHIIIIIIIIIIIIIIIIIIIIIIIIIIIIIIIIIIHIIIIIIIIIIIIIIIIIIIIIIIIIIIIIIIIIIIIIIIIIIIIIIIIIIIIIIIIDDDDD
@HISEQ:969:HM2KJBCX2:2:1101:20136:34934 2:N:0:ACTATGCA
TTGGAACGGCTTCCCAACTATCCCTATTAATCATTACGTCAATCCTAGAAACCAACAAAATAGGATCGAACGTCCTATTTCATTATTCCATGCTAATGTATTCAAGCGTTAGCCTGCTTTAAACACTCTAATTTTTTCAAAGTAACAGTCCTGTTTCCCTGCAACACCAAATTAATGACATTACAGTTCTTCAGAAAGGAGGAATCAGCGAAGCCAGTGCATACCAGTGGCACGACCAACCTGCTGACCCCGAAATTCAACTACGAGCTTTTTAACTGCAACAACTTTAATATACGCTATTGGAGCTGGAATTACCGCGGCTGCTGGCACCAGACTTGCCCTCCAA
+
DDDDDIIIIHHIIIIIHIGIIIHIIIIIIIIIIIIIIIIIIIIIIIIHHIIIIIIIIIIIIIHGHHEHHIIIHIIHIIIIHIIIIIGCHHEHHHIIIIIIIIIIIHIHIIIIIIHIGIHIHHIIIHHHHIHIIIIIIIIIHHHHHIIIIHHHHIHHHHIIHIHIHHIHIIIHHIIIIIIIIIIIIIIHHHHIIIIIIHIIIIIHIIIIIIIIGIHIHHIIIIIIIIFIHIIIIIIIHGHHHEGCDGCDDFG1HIIIIIIIIIIIIIIHHHIHHHCGHEHFIIIIIIIIIIIIIIIIIIIIIIHIIIIHHIIIIIIIIIIIIIIIIIIIIIIIIIIIIIIIIDDDDD
@HISEQ:969:HM2KJBCX2:2:1101:18834:37136 2:N:0:ACTATGCA
TTGGAACGGCTTCCCAACTATCCCTATTAATCATTACGTCAATCCTAGAAACCAACAAAATAGGATCAAACGTCCTATTTCATTATTCCATGCTAATGTATTCAAGCGTTAGCCTGCTTTAAACACTCTAATTTTTTCAAAGTAACAGTCCTGTTTCCCTGCAACACCAAGTAAATGACATCACAGTTCTTCAAGAAGGAGGAATCAGTGAGGCCAGTGCATACCAGTGGCACGACCAACCTACTGACCCCGAAATTCAACTACGAGCTTTTTAACTGCAACAACTTTAATATACGCTATTGGAGCTGGAATTACCGCGGCTGCTGGCACCAGACTTGCCCTCCAA
+
D@D@0<CHHHIHIIHGHEH1DH@@G1FECHH1CHHCGECHHHHI@FF@@CGH?@GGFH1C<GEEEHHHCCHC1CGCCHCCC<<GHHGH1CHE@FGEHIHGHIHHHHHIIGHHGFHEHHHHI?CCBHCEHEFECIHFHHECGHHFFHEHHEHHGHEIIHEHHHEIIHGHIHCHHHHHIIIIIHHHEHHHIHIHCHHFHHFIIIIHHHDHEHHDIHGHHHEHEHHFIHHIIIHHIIHDEHHHHFGFFHHDFHGCIIHEGIIHHIHHHHIIHHIHFHIHGFIIHIHIIHIHIHIIGIIIIIGHIIHIHHHHHHFHIIIIHIHGHIHGHIIIHHIHIIIIGHIIICDDDD
@HISEQ:969:HM2KJBCX2:2:1101:4995:36988 2:N:0:ACTATGCA
TTGGAACGGCTTCCCAACTATCCCTATTAATCATTACGTCGATCCTAGAAACCAACAAAATAGGGTCAAACGTCCTATTTCATTATTCCATGCTAATGTATTCAAGCGTGAGCCTGCTTTAAACACTCTAATTTTTTCAAAGTAACAGTCCTGATTCCCCGCGACACCAAATTAATGACATCACGGATCTTCAGAAGGGAGAAACCAGTGACACCAGTGCATACCAAAGGCATGACCAGCGTACTGATCCCGAAATTCAACTACGAGCTTTTTAACTGCAACAACTTTAATATACGCTATTGGAGCTGGAATTACCGCGGCTGCTGGCACCAGACTTGC
+
BDABDIIHHGIIHEHIIIIHEEHHIHHIHIIEHIHCHHHIHDEHHEFGHHGIIICEEEFHHHHEHH@HIGGHGEHEHFHHFHHHHHIIIIGEECHIFHHHHFGHGHHCGFE=HEHHEGCFH@GEFHHEGH?FHEEHHIIHAHHHGHH@HCIHHH2?@HDHEHEHCFCCIGHHHHGC:HHG?IHHHEHGCHIIHHEF@?HIIHHFAHH;HEHHH@CGHEHHHIHEHIHGEHGFHIH9=DIIIHHIIIHCCFHHHHHEHEHIHE<HHIHHFEHHHC<@IHIIHHHGHHHGEFEGECHGEGF<CHC?EIIIIIHHHHE?HIIHHEECC@ECHIHHHIDDD@@
@HISEQ:969:HM2KJBCX2:2:1101:10730:37247 2:N:0:ACTATGCA
TTGGAACGGCTTCCCAACTATCCCTATTAATCATTACGGTGATCCTAGAAACCAACAAAATAGAACCATGCCGTCCTATTCTATTATTCCATGCTAATGTATTCGAGCAAAAATGCCTGCTTTAAACACTCTAATTTTTTCAAGGTAAAGGTCCTGGATCCGCAAGACACCCAATAAAGGACATCAAGTTTCTCCAGAAGGTGAGAAATCAACAGTAACAGTTCATACCCCTTAAGGCATGACCATCACGTCAATCCCGAAATTCAACTACGAGCTTTTTAACTGCAACAACTTTAATATACGCTATTGGAGCTGGAATTACCGCGGCTGCTGGCACCAGACTTGCCCTCCAA
+
DDDDDIGIIIIIIIIIIIIIIIIIIIIIIIIHIIIIIIIIIIIGHIGIIIIIIIIIIIIIHIHIIIHHIIIIIIIIHHIIIIIIIIIIHIIHIIIIHIHIIHHHIIIIIIHIIIIIIIIIIIIIIIHHIIGIIIIIIIIIIIIIIIIIIIIIIIHIIIHIIIIIIIIIIIIHIIIIHIIIIIIIIIIIIIIIIIIIIIIIIIIIIIIIIIIIIIIHIHIIIIIIIIIIIIIIIIIIIIIIIIIIIIIIIIHFIIHIIIIIIIIIIIIIIHIIIIIIIIIIIIIIIIIIIIIIIIIIIIIIHIIIIIIIIIIIIIIIIIIIIIIIIIIIIIIIIIIIIIIIIIIIIIIIDDDDD
@HISEQ:969:HM2KJBCX2:2:1101:20604:38261 2:N:0:ACTATGCA
TTGGAACGGCTTCCCAACTATCCCTATTAATCATTACGGTGGTCCTAGACCAACAAAATAGAACCAACGTCCTATTCTATTATTCCATGCTAATCTATTCAAGCAAAAGCCCGCTTTAAACACTCTAATTTTTTCAAGGTAATGGTCCTGGTTCCCCGACACACCCAATAAAGGGCATACCGGCTCACCAGAAGGATAGACCCGACAGCAGAACAGTACTCGCCAGAGACGGACCGTCCGGTCAGGCCTAAAATTCAACTACGAGCTTTTTAACTGCAACAACTTTAATATACGCTATTGGAGCTGGAATTACCGCGGCTGCTGGCACCAGACTTGCCCTCCAA
+
DBBB@HCHHHDHHIIIIIHHHIHIHHIIIHIIHHFHIIIIIHIFHHGHEHHIIGHHGHHGHFHHEEHDCC<CG1DGCHIIIHCHDEHEEHIGHCGHHHIIHHGHHIHIHIIHGHHIGIIHIHHHIHHHHHHHECF6CGHIHHIHIHEHHHHGHEHHHHHFHHFIHHIHHFGHHGGHHHHGHHHHC;CFHHHHGGFHCHHHHHIHIIIHEIGHHEHHEIIHHIIHIIIIIIGIIIIIIIIHHFHIIIIHGIIIIIIIIIHIIHIHHHEEIHIIIIIIIIIIIIIIIGHGIIIHIIHHGDGIIIIIIIIIIIIIGIIIIHFHIIIIIIIIIIIIIIIHHIIDDDDD
@HISEQ:969:HM2KJBCX2:2:1101:13890:38465 2:N:0:ACTATGCA
TTGGAACGGCTTCCCAACTATCCCTATTAATCATTACATCGATCCTAGAAACCAACAAAATAGAATCGGATGTCCTATTTCATTATTCCATGCTAATGTATTCAAGCGTGAGCCTGCTTTAAACACTCTAATTTTTTCAAGGTAACAGTCCTAATTCCCCGTGACACCAAATTAATGGCATTACGGTTCTTTAGAAGGTGAGAAATCAATAATATCAGTACATACCAACGGCATGACCGAAACATTGATCCCGAAATTCAACTACGAGCTTTTTAACTGCAACAACTTTAATATACGCTATTGGAGCTGGAATTACCGCGGCTGCTGGCACCAGACTTGCCCTCCAA
+
DDDDDIIIIIIIIIIIIIIIIIIIIIIIIIIIIIIIIIIIIIIIIIIIIIIIIIIIIIIIIIIIIIIIIHIIIIIIIIIIIIIIIIIIIIIIIIIIIIIIIIIIIIIHIIIHIIIIIIIIIIIIIIIIIIIIIIHIIIIIIIIIIIIIIIIIIIIIIIIIIIIIIIIIIIIIIIIIIIIIIIIIIIIIIIIIIIIIIIIIIIIIIIIIIIIIIIIIIIIIIIIIIIIIIIIIIIIIIIIIIIIIHHIIIIIIIIIIIIIIIIIIIIIIIIIIIIIHIIIIIIIIIIIIIIIIIIIIIIIIIIIIIIIIIIIIIIIIIIIIIIIIIIIIIIIIIIIIIIIIIIDDDDD
@HISEQ:969:HM2KJBCX2:2:1101:15973:39547 2:N:0:ACTATGCA
TTGGAACGGCTTCCCAACTATCCCTATTAATCATTACGGCGGTCCTAGAAACCAACAAAATAGAACCGCACGTCCTATTCTATTATTCCATGCTGTAATATTCGAGCAAAGGCCTGCTTTGAACACTCTAATTTTTTCAAAGTAAAAGTCCTGGTCCCCAACACACCCAGTGAAGGGCATGCGGTTCTCCAGAAGAAAAGGCCCGGCCGGACAAGTGCACGCGGTGAGGCGGACCTGCCAGCCAGGCCAAAGGTTCAACTACGAGCTTTTTAACTGCAACAACTTTAATATACGCTATTGGAGCTGGAATTACCGCGGCTGCTGGCACCAGACTTGCCCTCCAA
+
DCDBDIIIHIHIIIIIIIHIIHHIIIIHIIIHIIHIIHHIIIIIHGHFIIHIICHFEFHIIHCHHI1<CHCHHHIIIHIGHHHHGHIIHE@GEHIIIIHIHIIIIHHIHHHGIIHIIIIIHIIHIIHGIHHIEIHHHIHFHFIIHIIIIIHIHHIHHGHEHIIIHFHHIHHGHIIHIIGIHHHIIIHGHEHG/IIIIIHGIHGIIHHIIIIIIIIIIIIIIIIIIIIIIIIII=IIIHIIHHEHCIIIIIIIIIIIIIIHIIIHIHIIIIIIHHIIIGIIIIHFHHIIIIIIIGIIIHIIIIIIIIIHHHIIIIGIIIIIHIIIIIIIIIIIIIIIIIHDDDDD
@HISEQ:969:HM2KJBCX2:2:1101:11527:39595 2:N:0:ACTATGCA
TTGGAACGGCTTCCCAACTATCCCTATTAATCATTACGGTGGTCCTAGAAACCAACAAAATAGAACCACAACGTCCTATTCTATTATTCCATGCTAATCTATTCAAGCAATAGCCCGCTTTAAACACTCTAATTTTTTCAAGGTAATGGTCCTGGCTCCCCAACACACCCAATTAAGGACATACTGGTTCACCAGAAGGAAGACCCGACAACAGGACAGTACTCGCCAAAGACGGACCGCCCGGCCAAGTCTAAAATTCAACTACGAGCTTTTTAACTGCAACAACTTTAATATACGCTATTGGAGCTGGAATTACCGCGGCTGCTGGCACCAGACTTGCCCTC
+
DDDDDIIIIIIIIIIIIIIIIIIIIIIIIIIIIIIIIIIIIIIIIIIIIIHHHIIIIIIIIIHIIIIIIIHHIHHHIIIIGIIIIHFHIIIIHHIIIIIHIHIIIIIIIIIIIIIIIIIIHIIIIIIIIIHIIIIIIIIIIIIIIIIIIIHHIIIIIIHIIHIIIIIIIIIIIHIIIIIIIIIIIIIIIIIIIIIIIIIIIHIIIIIIIIIIIIIIIIIIIIIIIIIIIIIHIIIIIIIIIHFIIIIIIIIIIIIIIIIIIIIHIIIIIIIIIIIIIIIIIIIIIIIIIIIIIIHIIIIIHHIIIIIIIIIIIIIIIIIIIIIIIIIIIIIIIIIIIIIDDDDD
@HISEQ:969:HM2KJBCX2:2:1101:9360:39563 2:N:0:ACTATGCA
TTGGAACGGCTTCCCAACTATCCCTATTAATCATTACGGCGGTCCTAGAAACCAACAAAATAGAACCGCACGTCCTATTCTATTATTCCATGCTGTAATATTCGAGCAAAGGCCTGCTTTGAACACTCTAATTTTTTCAAAGTAAAAGTCCTGGTCCCCAACACACCCAGTGAAGGGCATGCGGTTCTCCAGAAGAAAAGGCCCGGCCGGACAAGTGCACGCGGTGAGGCGGACCTGCCAGCCAGGCCAAAGGTTCAACTACGAGCTTTTTAACTGCAACAACTTTAATATACGCTATTGGAGCTGGAATTACCGCGGCTGCTGGCACCAGACTTGCCCTCCAA
+
DDDDBIIGHHHIIHIIIIIIIIIIIIIIIHIIIIIIIHIIIIIGHHHGHIIGIIIIIIIHIIIIHIHIHIIIIHIIHIHIIHIIIIIHIIIIIIIIIIIIIHIIIHIIHIIIIIIIIIIIIIHIIIIIIIIIIIIIIHHIHIIIIIIIIIIIIIIIIIIIHIIHIIIHIIHIIIIIIIIIIIIIIIIHIIIIIHIIIHIIIIIIIIIIHIIIIIIIIIIIIIIIIIIIIIHIIIIIIIIIIIHIIIIIIHIIIIIIIIIHIIIIIIIIIIIIIIIIIIIIIIIIIIIIIIIIIIIIIIIIIIIIIIIIIIIIIIIIIIIIIIIIIIIIIIIIIIIIIIIDDDDD
@HISEQ:969:HM2KJBCX2:2:1101:8536:41689 2:N:0:ACTATGCA
TTGGAACGGCTTCCCAACTATCCCTATTAATCATTACGTCAATCCTAGAAACCAACAAAATAGGATCGAACGTCCTATTTCATTATTCCATGCTAATGTATTCAAGCGTTAGCTTGCTTTAAACACTCTAATTTTTTCAAAGTAACAGTCCAAATTCCCCGCAACACCAAATTAATGGCATTACGGCTCATCAGGAAGGAGGAATCAGTGAGACCAGTACATACCAGAGGCATGACCAACCTACTAACCCCGAAATTCAACTACGAGCTTTTTAACTGCAACAACTTTAATATACGCTATTGGAGCTGGAATTACCGCGGCTGCTGGCACCAGACTTGCCCTCCAA
+
DDDDDIIIIIIIIIIIIIIIHIIIIIIIIIHIIIIIIIIIIIIIIIIIIIIIIIIIIIIIII@HIIIIIIIIHIIIIIIIIIIIIIIIIIIHIIIIIIIIIIIIIIIIIIIHHHHIIIIIIIIIIIIIIIIIIIHIIIIIIIHIIIIIIIIIHIHEIIIIHHIIIIIIHIIIIIIIIIIIIIIIIIIIIIHIIHIIIIIIIIIIIIIIIIIIIIIIHIIIIIIIIIIIIIIIIIIIIIIIIIIHHIHIIIIIIIIIHIIIIIIIIIIIIIIIIIIIIIIIIIIIIIIIIIIIHIIIIIIIIIIIIIIIIIIIIIIIIIIIIIIIIIIIIIIIIIIIIIIIIDDDDD
@HISEQ:969:HM2KJBCX2:2:1101:15803:41402 2:N:0:ACTATGCA
TTGGAACGGCTTCCCAACTATCCCTATTAATCATTACGGCGGTCCTAGAAACCAACAAAATAGAACCGCACGTCCTATTCTATTATTCCATGCTGTAATATTCGAGCAAAGGCCTGCTTTGAACACTCTAATTTTTTCAAAGTAAAAGTCCTGGTCCCCAACACACCCAGTGAAGGGCATGCGGTTCTCCAGAAGAAAAGGCCCGGCCGGACAAGTGCACGCGGTGAGGCGGACCTGCCAGCCAGGCCAAAGGTTCAACTACGAGCTTTTTAACTGCAACAACTTTAATATACGCTATTGGAGCTGGAATTACCGCGGCTGCTGGCACCAGACTTGCCCTCCAA
+
DDDDDIIIHIIIIIIIIIIIIIIGIIIIIIIIIIIIIIIIIIHIIIIHIIHIIIIIIHIIIIHIIIIIIHIIIIIDCHHIHIIIHIIHHEHIIEHIIIIIIIIHIIIIIIIIIIIIIIIIIIIIHIIIIIIIIIIHIIIHIIIIIIHHFHIIIIIIIIIIIIIIIIHHIIHIIIIIIIIIIIHHIHHIIIIIHIIIIIIIIIIIIIIIIHIIHIHFH?FIIIIIIIGIIIIHIIIIIIIIIHHIIIIHIIIIIHHIIIIIIIHHIIIIIIIHFHIIIIIIIIIIIHIIIIIIIIIIHHIIIIIIIIIIIHHIIGIIHIIIIIIIIIIHIIHGIIIIIIIDDDDD
@HISEQ:969:HM2KJBCX2:2:1101:6163:41840 2:N:0:ACTATGCA
TTGGAACGGCTTCCCAACTATCCCTATTAATCATTACGTCAATCCTAGAAACCAACAAAATAGGATCGAACGTCCTATTTCATTATTCCATGCTAATGTATTCAAGCGTTAGCCTGCTTTAAACACTCTAATTTTTTCAAAGTAACAGTCCTGTTTCCCTGCAACACCAAATTAATGACATTACAGTTCTTCAGAAAGGAGGAATCAGCGAAGCCAGTGCATACCAGTGGCACGACCAACCTGCTGACCCCGAAATTCAACTACGAGCTTTTTAACTGCAACAACTTTAATATACGCTATTGGAGCTGGAATTACCGCGGCTGCTGGCACCAGACTTGCCCTCCAA
+
DDDDDGHIIHDHHIIHHHHIIIIHHHHIIIIIGHHHHHHHIIIIGHHIEHHIIIGHEH?GHIHHIEHIIIHIEHHHIIHHHIIIIIIGGHIIIHIHHHGHHIIHGHEHIGHHIFHHHHHIIIHIHHIHHHFCHH8FDHI?HIIHHHHIIIIIHHHIIIHEIIIIIIIIIIHHHIHIIIIHHHHHEIIHHIHIHHHGIIHHIIIIHIIIIIIIIIIIIIHGIIIHIIIHH;IIIIIIIIIIIGIHGHECGHIIIIIGIIIIHGHIHIGHHIIIIIHIIIIIIIIIIHHIIIIIIIIIIIIHIIIIIIIIIIHEIHIIIIIIIIIIIIIIIIIIIIIIIIIHEDBDDD
@HISEQ:969:HM2KJBCX2:2:1101:8151:42480 2:N:0:ACTATGCA
TTGGAACGGCTTCCCAACTATCCCTATTAATCATTACGGCGGTCCTAGAAACCAACAAAATAGAACCGCACGTCCTATTCTATTATTCCATGCTGTAATATTCGAGCAAAGGCCTGCTTTGAACACTCTAATTTTTTCAAAGTAAAAGTCCTGGTCCCCAACACACCCAGTGAAGGGCATGCGGTTCTCCAGAAGAAAAGGCCCGGCCGGACAAGTGCACGCGGTGAGGCGGACCTGCCAGCCAGGCCAAAGGTTCAACTACGAGCTTTTTAACTGCAACAACTTTAATATACGCTATTGGAGCTGGAATTACCGCGGCTGCTGGCACCAGACTTGCCCTCCAA
+
DDDDDIIIIIIGIIIHIIIIIIIIHIIIGIHHFHIIIDHIGIHIIHIIHHHHHIIIIHHHHIHHHIECDEHHHHHIHIIIIIIIHHEGHHHEHHHIHHIHHFHIHHG@HIHHHGHIIHFHHHHIIIGHHIHHECHHDGIHIIIHHHHHHIHHGHHHHIIHIIHIHHHEIHHHEHHE?IGIIIIHHHHGHFFHHIIHHGIIIIHIHHHG@HIHHIHHEHHIIIIHIIIIIIHHHIHFIIIIHHEIIIHHHFHHIIHIIIIIIIIIIIIIIIIHIIHHGIIIIIHHIIIIHIGIIHHHIHHHIHIIIIIIIIIIIIIIIIHHIHEHIHHHEHIHIIIHIIIDDDD@
@HISEQ:969:HM2KJBCX2:2:1101:12531:42149 2:N:0:ACTATGCA
TTGGAACGGCTTCCCAACTATCCCTATTAATCATTACGTCAATCCTAGAAACCAACAAAATAGGATCAAACGTCCTATTTCATTATTCCATGCTAATGTATTCAAGCGTTAGCCTGCTTTAAACACTCTAATTTTTTCAAAGTAACAGTCCTGTTTCCCTGCAACACCAAATTAATGACATTACAGTTCTTCAAGAAGGAGGAACCAGTAAAGCCAGTACATACCAGAGGCACGACCAACTTACTAATCCCGAAATTCAACTACGAGCTTTTTAACTGCAACAACTTTAATATACGCTATTGGAGCTGGAATTACCGCGGCTGCTGGCACCAGACTTGCCCTCCAA
+
DDDDDIIIIIIIIIIIIIIIIIIIIIIIIIIIIIIIIIIIIHIGIIIIIIIIIIHIIIIIIIHIHIIIHHHHIIIIIIIIIIIIIIIIIIGIIIIHIHIIIIIIIIIIIIIHHIIIIHIIIIIIIIIIIIIIIIIIIIIIIIIIIIIIIIHIIIIIIIIIIIIIIIIIIHIHIIIIIIIIIIIIIIIIIIIIIIIIIIIIHIIHIHIIIIIIIIIIIIIIIIIIIIIIIIIIIIIHHIIIIIIHHIIIIIIIIIHHHIIIIIHIIIIIIIIIIIIIIIHIIIIIIIIIIIIIIIIIIIIHHIIIIIIIIIIIIIIIIIIIIIIIIIIIIIIIIIIIIIIIIDDDDD
@HISEQ:969:HM2KJBCX2:2:1101:9829:42583 2:N:0:ACTATGCA
TTGGAACGGCTTCCCAACTATCCCTATTAATCATTACGTCAATCCTAGAAACCAACAAAATAGGATCAAACGTCCTATTTCATTATTCCATGCTAATGTATTCAAGCGTTAGCCTGCTTTAAACACTCTAATTTTTTCAAAGTAACAGTCCTGTTTCCCTGCAACACCAAATTAATGACATTACAGTTCTTCAAGAAGGAGGAACCAGTAAAGCCAGTGCATACCAGAGGCACGACCAACCTACTAATCCCGAAATTCAACTACGAGCTTTTTAACTGCAACAACTTTAATATACGCTATTGGAGCTGGAATTACCGCGGCTGCTGGCACCAGACTTGCCCTCCAA
+
DDAADIIIHHHIIHIHIIIIIIHHIHHIIIIHHIIIIHHHIIIIIFHIIIIIIIIIIIIIIIHHHHHIIIGHGHDHIIGCEHHHHEECGHIIIIIGHIHHGCCIIIHIIIHHIHHGGGEIHIIIHIHHHIIIIIHHIIIHHHIHFHIHHIIIHFFHIHHIHIIIIHHHHHHHHIIIIIHIHHIHIIIIHHIHHIIIIIIIIIIIIIIIIIIIIHEIIIIIIIIIHHIHCIHHGHHIIFHIIHIHFIHCIIHHIHHIIIIIIIIIHIIIHIHHIHIIHIHHIIHIIIIIIIIIIIIIHIIIIIIIIIIIIIIIIIIIIHIIGIIIIIIIIIIIIIIIIIIIIDCBDD
@HISEQ:969:HM2KJBCX2:2:1101:9894:43079 2:N:0:ACTATGCA
TTGGAACGGCTTCCCAACTATCCCTATTAATCATTACGGTGATTCAGAAACCAACAAAACAGGACCACCGTCCTATTCTATTATTCCATGCTAATGTATTCAGACGTAAGCCTGCTTTGAACACTCTAATTTTTTCAAGGTAAAGGTCCTGGTTTCCCACCACGCTAAATTAATAACATGATAGTTCCCCAGAAGGTAGAAATTCTACACACCAGTACAGACTTGTTAGCCCGACCAACGGTAGAATCCCGAAATTCAACTACGAGCTTTTTAACTGCAACAACTTTAATATACGCTATTGGAGCTGGAATTACCGCGGCTGCTGGCACCAGACTTGCCCTCCAA
+
ADADDHIGHIIIIIIIIIIIIIIGIIIIIIIIIIIIIHDHHIHIIIGIIIIIIIIIFHIIHHCHHIIH=E@HHHIIIIHIIIIHHIIHIHHHHIIHHIIIHHHGHFHIHDFEHHIIIHHFIIIIIIIHHHHHHGIHFIIHHGEIHHHHIIHHHHHIHHIHIIIIHHIHIHHIHIIHHIIHGHIIIIIIIIHHIIIIIIHCIIIIIIIIHIIIIIIHIIIIHIIIIIGIIHHIIHIIIHGIHHF@GIIIHIGIIIHIIIIIHIIIIIIIIIIIIHIIIIIIIIIIIHIIIIIHHIIIIIIIIIIIIIIIIIIIIIHIIIIIIIIIIIIIIIIIHIIIIIIIDDDDD
@HISEQ:969:HM2KJBCX2:2:1101:18522:43690 2:N:0:ACTATGCA
TTGGAACGGCTTCCCAACTATCCCTATTAATCATTACGTCGATCCTAGAAACCAACAAAATAGAATCAAACGTCCTATTTCGTTATTCCATGCTAATGTATTCAAGCGTGAGCCTGCTTTAAACACTCTAATTTTTTCAAAGTAACAGTCCTGATTCCCCATGACACCAAATTAATGACATCATGGTTCGTCAGAAGGTAGGAATCAATAATACCAGTTCGTACAATAGCACGACCAATAAATTGATCCCGAAATTCAACTACGAGCTTTTTAACTGCAACAACTTTAATATACGCTATTGGAGCTGGAATTACCGCGGCTGCTGGCACCAGACTTGCCCTCCAA
+
DDDDAIIIIIIIIIIIIIIIIIIIIIIIIIIIIIIIIIIIIHIHIIIIIIIIIIIIIIGHIIHIFHIIIIIIIHIIIIIIGIIIIIIIIIIIIIIIIHIIIIIHIIIIIIIIHIHHIIIIHIIIIIIIIIIIHHHIIIIIIIIIIIIIIHIIIIIIIIIIIIIIIIIIIIIIHIIIIIIIIIIIIIIIIIIIIIIIIIIIIIIIIIIHIIIIHIIIIIIIIIIIIIIIIIIIIIHIIHIIIIIHIIIIIIIIIIIIIIIIIIIIIIIIIIIIIIIIIIIIIIIIIIIIIIIIIIIIIIIIIIIIIIIIIIIIIIIIIIIIIIIIIIIIIIIIIIIIIIIIDDDDD
@HISEQ:969:HM2KJBCX2:2:1101:1897:43600 2:N:0:ACTATGCA
TTGGAACGGCTTCCCAACTATCCCTATTAATCATTACGTCAATCCTAGAAACCAACAAAATAGGATCGAACGTCCTATTTCATTATTCCATGCTAATGTATTCAAGCGTTAGCCTGCTTTAAACACTCTAATTTTTTCAAAGTAACAGTCCTGTTTCCCTGCAACACCAAATTAATGACATTACAGTTCTTCAAGAAGGAGGAATCAGTAAAGCCAGTACATACCATAGGCACGACCAACCTACTGACCCCGAAATTCAACTACGAGCTTTTTAACTGCAACAACTTTAATATACGCTATTGGAGCTGGAATTACCGCGGCTGCTGGCACCAGACTTGCCCTCCAA
+
DDDCDIIIIHHIIIIHIIIIIIIIIIIIIHIIIIIIIIIIIIIIIIHIIIIIHIIIIIIHIIIIHHIIIIIIIIIIIIIIIIIIIIIEEHIIHIIIIIIIIIIHIIIIIIIIIIIIIIIIIIHIIIIIIIIHIHIIIIIIIIIIIHIIIIIIIIIIIIIIHIIIIIFHHIIIIIIIIIIIIIIIIIIIIIIIIIIIIIHIIIIHIIIIIIIIIIIIHIIIIIIIIIIIHIIIIIIIHIHIIHHGCHHIIIIHIIIIIIIIIIIIIIIIIIIIIIIIIIIIIIIIIIIIIIIIIIHIIIIIIIIIIIIIIIIIIIIIIIIIIIIIIIIIIIIIIIIIIIIIIDDDDD
@HISEQ:969:HM2KJBCX2:2:1101:2175:44341 2:N:0:ACTATGCA
TTGGAACGGCTTCCCAACTATCCCTATTAATCATTACGGCGGTCCTAGAAACCAACAAAATAGAACCGCACGTCCTATTCTATTATTCCATGCTGTAATATTCGAGCAAAGGCCTGCTTTGAACACTCTAATTTTTTCAAAGTAAAAGTCCTGGTCCCCAACACACCCAGTGAAGGGCATGCGGTTCTCCAGAAGAAAAGGCCCGGCCGGACAAGTGCACGCGGTGAGGCGGACCTGCCAGCCAGGCCAAAGGTTCAACTACGAGCTTTTTAACTGCAACAACTTTAATATACGCTATTGGAGCTGGAATTACCGCGGCTGCTGGCACCAGACTTGCCCTCCAA
+
DDDD?GHIGHIHHHHHCGHHIIIIIIHIIFHHHHIIIIIIIIHIIHHIHHIHHHGFHIIHHIF@GHHCHICCHIDHHHIHIIIIHII?EHIIIIIIIHIHGHIHFHHDEEIIHIHEHHIIGGHCHIHHGHIIHIIIIIHIIHIIIIHIIIHHHIHEHGHHFDHHHHFEHIIIIHHH:IIIHFIIIIHHHIHIIIIHIHHIIIIIIHHHIIHHIIIIIIIIIHIIIIII==IIIIIIIIHIIHGIIIHCIIIIIIHGIIIIIIIIIIHIIIIIIIIIIIIIIIIIIIIIHIIIIIIIIIIIIIIIIIIIIIIIIIIIIIIIIIIIIIIIIIIIIIIIIIIDDCDD
@HISEQ:969:HM2KJBCX2:2:1101:3533:44857 2:N:0:ACTATGCA
TTGGAACGGCTTCCCAACTATCCCTATTAATCATTACGTCAATCCTAGAAACCAACAAAATAGAATCAAACGTCCTATTTCATTATTCCATGCTAATGTATTCAAGCGTGAGCCTGCTTTAAACACTCTAATTTTTTCAAAGTAACAGTCCTGATTCCCCACAACACCAAATAAATGACATCGTGGTTCGTCAGAAGGGAGAAACCAACAATACCAGTACGTACCGAGGCACGACCGACATGATAGTCCCGAAATTCAACTACGAGCTTTTTAACTGCAGCAACTTTAATATACGCTATTGGAGCTGGAATTACCGCGGCTGCTGGCACCAGACTTGCCCTCCAA
+
DDDDDIIIIIIIIIIIIIIIIIIIIIIIIIIIIIIIIIIIIIIIIIIIIIIIIIIIIIGIIIIHIGIHGIIIIHIIIIIIIIIIIIIHIIIIHIIIIIIIHIHHIIIIIIIGIIGIIHHIIIIIIIIIIIIIIHGHIIIIIIIIIIIIIIIIIIIIIHHHIIIHIIHIIIIIIIIHIIIIGIIHIIIIIIIHHIIIIHIIIIIIIHIIIIIIIIIHIIIIIIIIIIIIIIIIIIIIIIIIIIIHIIIHIIIIIIIIIIIIIIIIIIIIIIIIIIIIIIIIIIIIIIIIIIIIIIIIIIIIIIIIIIIIIIIIIIIIIIIIIIIIIIIIIIIIIIIIIIIIDDDDD
@HISEQ:969:HM2KJBCX2:2:1101:16683:45669 2:N:0:ACTATGCA
TTGGAACGGCTTCCCAACTATCCCTATTAATCATTACGTCAATCCTAGAAACCAACAAAATAGGATCGAACGTCCTATTTCATTATTCCATGCTAATGTATTCAAGCGTTAGCTTGCTTTAAACACTCTAATTTTTTCAAAGTAACAGTCCAAATTCCCCAAAACACCAAATTAATGGCATTAAGATTCATCAGGAAGGAGGAATCAGTGAGACCAGTACATACCAGAGGCATGACCAACCTACTAACCCCGAAATTCAACTACGAGCTTTTTAACTGCAACAACTTTAATATACGCTATTGGAGCTGGAATTACCGCGGCTGCTGGCACCAGACTTGCCCTCCAA
+
DDDDDIIIIIHHIIIIIIIIIIIIIIIIIIIIIIIIIIIIIIIIIIIGIIIIIIIIIIHIIIIHIIIHGIIIIIIIIIIIIIIIIIIIHHIIIIIIIIIIHIHIIIIIIIIIIIIHIIIIIHHHHIHHHIIIIIIIHHIIIIIIIIIIIIIIIIIIIIIIIIIHIHIHIHIIIIIIIIIIIIIIIIIIIHHEIIIIIIIIIIIIHIIIIIIHHIIIIIIIIIIIIIIIIIIIIIIIIIIHIIHHFHIIIIIIIIHIHIIIIIHIIHIIIIIIIIIIIIIIIIIIIIIIIIIIIIIIIIIHIIIIIIIIIIIIIIIIIIIIIIHIIIIIIIIIIIIIIIIIIDDDDD
@HISEQ:969:HM2KJBCX2:2:1101:13180:47401 2:N:0:ACTATGCA
TTGGAACGGCTTCCCAACTATCCCTATTAATCATTACGTTGATCCTAGAAACCAACAAAATAGAATCGAACGTCCTATTTCATTATTCCATGCTAATGTATTCAAGCGCGTGCCTGCTTTAAACACTCTAATTTTTTCAAAGTAACAGTCCTGACTCCCCACAACATCAAATTAATGACATCATGATTCATCAGAAGGGAGAAATCAATGACATTAGTACGTACCGAAGGCACGACCGACGTATTGATCCCGAAATTCAACTACGAGCTTTTTAACTGCAACAACTTTAATATACGCTATTGGAGCTGGAATTACCGCGGCTGCTGGCACCAGACTTGCCTCCAA
+
DDDDAIIGIIIIFHIIIIIIIIIIIIIIIIIIIIIIIIIIIHIHIGIIIIIIHGIIIIIIIIIIIIIIIFDFHFHIIHEHHEHIHHHHHEHIIIIIHIIIIHHHHIHIHIIIIIIIHIIIIIIIHHIIIIHIHIIIIHIHIHHIIHHHIHHHHHHHIIGIIIIIIHFIIIIHIIIIIIIIIIIIIIIHGHHIIIIIGIIIIIIIIIIIIIIHIHHHIIIIIIIIHIIIIIIIIIIIIIIIIHGCIIIIHIHIIIIIIHIIIIIIIIIIIIIIIIHHGIIIIHIIIIIIIIIIHHHHIIIIIIIIIIIIIIIIIIIIIIIIIIIIIIHIIIHIIIIIIIIIDDDDD
@HISEQ:969:HM2KJBCX2:2:1101:2814:47001 2:N:0:ACTATGCA
TTGGAACGGCTTCCCAACTATCCCTATTAATCATTACGTCAATCCTAGAAACCAACAAAATAGGATCGAACGTCCTATTTCATTATTCCATGCTAATGTATTCAAGCGTTAGCCTGCTTTAAACACTCTAATTTTTTCAAAGTAACAGTCCTGTTTCCCTGCAACACCAAATTAATGACATTACAGTTCTTCAGAAAGGAGGAATCAGTAAAGCCAGTACATACCATAGGCACGACCAACCTACTGACCCCGAAATTCAACTACGAGCTTTTTAACTGCAACAACTTTAATATACGCTATTGGAGCTGGAATTACCGCGGCTGCTGGCACCAGACTTGCCCTCCAA
+
DDDDDIIIIIIIIIIIIIIIIIIIIIIIIIIIIIIIIIIIIIIIIIIIIIIIIIIIIIHIIIIIHIIIHIHIHIHIHIIIIHHIHIIEHGHHGIIIIIIIIIIIIIIIIIIIIIHIIIHIIIIHHHIHIIHHIIIIIIIIIIIIIIHIIIIIIIIIIIIIIIIIIIIIIIIIIIIIIIIIIIIIIIIIIIIIIIIIIIIIIIIIHIIIIIIIIIIIIIIIIIIIIIIIIIIIIIIIIIIIIIIHHIHIHIIIIIIIIIIIIIIIIIIIIIIIIIHIIIIIIIIIIIIIIIIIIIIIIIIIIIIIIIIIIIIIIIIIIIIIIIIIIIIIIIIIIIIIIIIIIDDDDD
@HISEQ:969:HM2KJBCX2:2:1101:9698:47325 2:N:0:ACTATGCA
TTGGAACGGCTTCCCAACTATCCCTATTAATCATTACGGTGATCCTAGAAACCAACGAAATAGAATCAGTCCGTCCTATTTCATTATTCCATGCTAATGTATTCAGACGTTAGCCTGCTTTAAACACTCTAATTTTTTCAAAGTAACAGTCCTGATTTCCCATCACACCAAATAAATGGCATGAAAGTTCCTCAGAAGGTAGAGATTCATCTCACCAGTGCAGACAATTAAGCCTGACCAATGGGTAAACCCCGAAGTTCAACTACGAGCTTTTTAACTGCAACAACTTTAATATACGCTATTGGAGCTGGAATTACCGCGGCTGCTGGCACCAGACTTGCCCTCCAA
+
DDDDDIIIIIHIHIIIIIIIHIIIIIIIIIIIIIIIIIIIIIIIIIIIIIIIHIIIIIHIIHIIIIIIIIGHIIIIIHIHIIIIIIIIIIIHHHIIIHIIIIHIIIIIIIIIGHIHHIIIIHEHHIIIIIIIIIHIHIHIIIIHHIIIIIIIHIIIIIHHIIHIIIIIHIIHIIIIIIIIIIIHIIIIIHHIHIIIIHIIIHIIIIIIIIHIIIIIIIIIGIIIIIIIIIIIIIIIIIIIIHIHFF<IIIGIIIIIIIIIIIIIIIIIIIIIIIIIIIIIIIIIIIGIIIIIIIIIIIIIIIIIIIIIIIIHIIIIIIIIIIIIIIIIIHIGIIIIIIIIIIIDDDDD
@HISEQ:969:HM2KJBCX2:2:1101:9767:47875 2:N:0:ACTATGCA
TTGGAACGGCTTCCCAACTATCCCTATTAATCATTACGGTGATCCTAGAAACCAACGAAATAGAATCAGTCCGTCCTATTTCATTATTCCATGCTAATGTATTCAGACGTTAGCCTGCTTTAAACACTCTAATTTTTTCAAAGTAACAGTCCTGATTTCCCATCACACCAAATAAATGGCATGAAAGTTCCTCAGAAGGTAGAGATTCATCTCACCAGTGCAGACAATTAAGCCTGACCAATGGGTAAACCCCGAAGTTCAACTACGAGCTTTTTAACTGCAACAACTTTAATATACGCTATTGGAGCTGGAATTACCGCGGCTGCTGGCACCAGACTTGCCCTCCAA
+
DDDACIEHIHHIGEHIHHIII?GHHHIIIIIIIIIIIIIIFCH@ECGCEHG1CGHHHHH=HCFHIHECEH?GEHGCHFHC?1DGEEGHHECE@EHIHCIHIIIIIHHHIIHIHIHHIIGIIHHEFBDFHIIIIIHHEHHHHIIHIIIIIIIIIHHIIIIHEGGIIHHIHIIHIIIIGIIIIIIIIIIIIIIIIIIHIIIIIIIIIIHIHIIGIIHHGIIIIIIIIIIIIIIIIIIIIIIIIIIIHHDIIIIIIIHIIIIIIIIIIHIIIIIIIIIIIIIGIIIIIIIIIIIIIIIIIIIIIIIIIIIIIIIHIIIIIIIIIIIIIIIIIIIIIIIIIIIIIIIDCDDD
@HISEQ:969:HM2KJBCX2:2:1101:8530:49723 2:N:0:ACTATGCA
TTGGAACGGCTTCCCAACTATCCCTATTAATCATTACGGCGGTCCTAGAAACCAACAAAATAGAACCGCACGTCCTATTCTATTATTCCATGCTGTAATATTCGAGCAAAGGCCTGCTTTGAACACTCTAATTTTTTCAAAGTAAAAGTCCTGGTCCCCAACACACCCAGTGAAGGGCATGCGGTTCTCCAGAAGAAAAGGCCCGGCCGGACAAGTGCACGCGGTGAGGCGGACCTGCCAGCCAGGCCAAAGGTTCAACTACGAGCTTTTTAACTGCAACAACTTTAATATACGCTATTGGAGCTGGAATTACCGCGGCTGCTGGCACCAGACTTGCCCTC
+
DDDDDIHHIIHHIIIIIIIIHIIIIIIIIIIIIIIIIIIIIHIHHIIIIIIIIHIIIIIGHHFHHIIIIHCHHHGIIIIHHIIIHIIHHIIHHHIIHHHHIDHHIIIIIIIIIIIIIIIIGHHIIIIIHHIHIIIIIHIIIIGHHIIIHGHHHHHIHIIIIIHEHFHHHHIIIIIIIIIIIHEHHHIHIIIIHHEHHHIIIHIHDDHIIIIIIIIGGIHHIIHIIII;IIIHIIIIIIHGIIIIIHHHIHHHIHHIIIIIIHIIIIHHIIIIIIHHIIIIIIIHHIIIHIIIIGIIIIIIHIGIIIIIIIIIIIHHIIIIHIIIIIIIIIIIIIIIDDDDD
@HISEQ:969:HM2KJBCX2:2:1101:4440:48639 2:N:0:ACTATGCA
TTGGAACGGCTTCCCAACTATCCCTATTAATCATTACGTCAATCCTAGAAACCAACAAAATAGGATCAAACGTCCTATTTCATTATTCCATGCTAATGTATTCAAGCGTTAGCCTGCTTTAAACACTCTAATTTTTTCAAAGTAACAGTCCTGTTTCCCTGCAACACCAAATTAATGACATTACAGTTCTTCAAGAAGGAGGAACCAGTAAAGCCAGTGCATACCAGAGGCACGACCAACCTACTAATCCCGAAATTCAACTACGAGCTTTTTAACTGCAACAACTTTAATATACGCTATTGGAGCTGGAATTACCGCGGCTGCTGGCACCAGACTTGCCCTCCAA
+
DDDDDIIIIIIIIIIIIIIIIIIIIIIIIIIIIIIIIIIIIHIGHIIIIIIIIIIIIIIIIIIIHIIIIIIIIIIIIIIIIIIIIIIIIIIIIIIIIIIIIHHHHIIIIIIIIIIIIIIIIHIIIIIIIIIIIIIIIIHHIIHIIIIIIIIIIIIIIIIIIIIIIIIIIIIIIIIIIIIIIIIIIIIIIIIIIIIIIIIIIIIIIIIIIIIIIIIIIIIIIIIIIIIIIIIIIIIIIIIIIIHHHIIIIIIIIIIIIIIIIIIIIIIIIIIIIIIIIIIIIIIIIIIIIIIIIIIIIIIIIIIIIIIIIIIIIIIIIIIIIIIIIIIIIIIIIIIIIIIIIDDDDD
@HISEQ:969:HM2KJBCX2:2:1101:12922:49783 2:N:0:ACTATGCA
TTGGAACGGCTTCCCAACTATCCCTATTAATCATTACGTCAATCCTAGAAACCAACAAAATAGGATCGAACGTCCTATTTCATTATTCCATGCTAATGTATTCAAGCGTTAGCTTGCTTTAAACACTCTAATTTTTTCAAAGTAACAGTCCAAATTCCCCAAAACACCAAATTAATGGCATTAAGGTTCATCAGGAAGGAGGAATCAGTGAGACCAGTACATACCAGAGGCATGACCAACCTACTAACCCCGAAATTCAACTACGAGCTTTTTAACTGCAACAACTTTAATATACGCTATTGGAGCTGGAATTACCGCGGCTGCTGGCACCAGACTTGCCCTCCAA
+
DDDDDIIIGIIHCHHHHIIIIIIIIIIIIIIIHIIIIIIIIIIIIHIHHHIIIIIIHIIIIIIIIIIIIIHIIIIIHHIIIIIIIIIHHIIIHIIGHIIIIHIIIIIIIIIIIIIHIIHIIIHHHHHIIIHGHIIIIIIIIHHIIIIIHIIIIIIHHIIIIIIIIIIIHIIHIIIHIHIIHIIIIIIIIIHIIIIIIIIHHIIIIIIIIIHIHHIIIIIIIHIHHHIIIIIIIIIIIHHIIIIHIIIIIIIIIIIIIIIHHIHIIIIIHIIIGIIIIIIIIIIHIHIIIIIIIIIIIIIIIIIIIIIIIIIIIIIIIIIIIIIIIIIIIIIIIIIIIIIIIDDDDD
@HISEQ:969:HM2KJBCX2:2:1101:8510:51188 2:N:0:ACTATGCA
TTGGAACGGCTTCCCAACTATCCCTATTAATCATTACGGTGATCCTAGAAACCAACAAAATAGAACCATGCCGTCCTATTCTATTATTCCATGCTAATGTATTCGAGCAAAAATGCCTGCTTTAAACACTCTAATTTTTTCAAGGTAAAGGTCCTGGATCCGCAAGACACCCAATAAAGGACATCAAGTTTCTCCAGAAGGTGAGAAATCAACAGTAACAGTTCATACCCCTTAAGGCATGACCGTCACGTCAATCCCGAAATTCAACTACGAGCTTTTTAACTGCAACAACTTTAATATACGCTATTGGAGCTGGAATTACCGCGGCTGCTGGCACCAGACTTGCCCTCCAA
+
DDDDDIIIIGIIIIIIIIIIIIIIIIIIIIIIIIIIIIIIIIIIIIIIIIIIIIIIHIIIHHFHIIIIIIIIIHIIIIIIIIIIIIIIIHIIIIIIIIIHHHIIIIHIIIHIIIIIIIIHIIIIIIIIIIIIIHHIIIIIIIIHIIIIIIIIIIIIIGHIIIIIIIIIIHIIIIIIHIIHIIHIIIIIIHHGIIIIIIIIIIIIIIIIIIIIIIIHHGHHIHHIIIIIIIIIIIIIIIIHIHHIIIIIIHHFIIHIIIIIIIIIIIHIIHIIIIIIIIIIIIIIIIIIIIIIIIIIIIIIHIIIIIIIIIHIIIIIIIIIIIIIIIIIIIIIIIIIIIIIIIIIIIIIDDDDD
@HISEQ:969:HM2KJBCX2:2:1101:20449:51699 2:N:0:ACTATGCA
TTGGAACGGCTTCCCAACTATCCCTATTAATCATTACGTCAATCCTAGAAACCAACAAAATAGGATCGAACGTCCTATTTCATTATTCCATGCTAATGTATTCAAGCGTTAGCTTGCTTTAAACACTCTAATTTTTTCAAAGTAACAGTCCAAATTCCCCGCAACACCAAATTAATGGCATTACGGCTCATCAGGAAGGAGGAATCAGTGAGACCAGTACATACCAGAGGCATGACCAACCTACTAACCCCGAAATTCAACTACGAGCTTTTTAACTGCAACAACTTTAATATACGCTATTGGAGCTGGAATTACCGCGGCTGCTGGCACCAGACTTGCCCTCCAA
+
DDDDDIGIIIGIIIIIIGIIIIIIIIIIIIIIIIIIIIIIIIIIIIIIHIIIIHIIIIIIIIHIIIHIIIIIIHIIIHHHHHIHHHIIHIIIGIIIIIIIHHHHHEGHHIIHIIIIIIIIIIHIIHHHCGEHHIHIIIHIIIIIIHIIIIHHHIHIIHIHHEHHHIIIIIHHHIIIIIIIIIHHIIIIIIIIIIIIIHHHHIIIHHIHHHIIHIIIIIIIIIIHHIHHHIIIIHIIIIIIIIHIFHHHIIIIIIHIIIHHIHHHIIHIIIIIIIIIIIIIIIIIIHHHIIHIIIIIIIIIIIIIIIIIHIIIIIIIIIIIIIIIIIIIIIIIIIIIIIIIIDDDDD
@HISEQ:969:HM2KJBCX2:2:1101:10349:51887 2:N:0:ACTATGCA
TTGGAACGGCTTCCCAACTATCCCTATTAATCATTACGTCAATCCTAGAAACCAACAAAATAGGTTCGAACGTCCTATTTCATTATTCCATGCTAATGTATTCAGGCGCTGGCCTGCTTTAAACACTCTAATTTTTTCAAAGTAACAGTCCTGTTTCCCCGCAACACCAAATTAATGGCATTACGGTTCTACAAGAAGGAGGAATCAGCAAGCTAGTACATACCAGTGGCAAGACCAACCTGCTGATCCCGAAATTCAACTACGAGCTTTTTAACTGCAACAACTTTAATATACGCTATTGGAGCTGGAATTACCGCGGCTGCTGGCACCAGACTTGCCCTCCAA
+
?DDDDHEHIIDDEHIH1GHH1C1CGE@FHHEGECHEHIHCHGICHHHE?EHHHIIIHFH?HCC@1<1<FEEE<GEEG@GHFHHHEHH?GHEHEH@EIHHGIIIIDFGHHEHDHH@CHG@CHHEGHIHHHHHHH6FHHHHEIFIHHIHHHHHIIH@EIHIHHIGIIHIHEGGHHIHIEIIHHIIHHHCGIIIIIHHFFIIHHIIH@HHCHFIIHIIIIHHHIIIHHHHHEIIIHIHIHHIHHHHDHIHHHIHHHIHIHHECIIHHHEHFIIHHIIIHIIHIIHHCFFIIIIHGHHIIIHFIIIIIIIIIIHIDIHHHIIIIIIIIIIGIIIIIIHIIIIIHADDBD
@HISEQ:969:HM2KJBCX2:2:1101:18911:51702 2:N:0:ACTATGCA
TTGGAACGGCTTCCCAACTATCCCTATTAATCATTACGTCGATCCTAGAAACCAACAAAATAGAATCAAACGTCCTATTTCATTATTCCATGCTAATGTATTCAAGCGTAAGCCTGCTTTAAACACTCTAATTTTTTCAAAGTAACAGTCCTGATTCCCCACGACACCAAATTAATGACATCGCGGTTCTTCAGAAGGTAGGAACCGATAATGCCAGTGCGTACCGAGGCACGACCAACAATTCGATCCCGAAATTCAACTACGAGCTTTTTAACTGCAACAACTTTAATATACGCTATTGGAGCTGGAATTACCGCGGCTGCTGGCACCAGACTTGCCCTCCAA
+
DDBDBHIDHHIIIIIIIIIIIIIIIIIIIIIIIIIIIIIIIIIIIIIHHIIIHIIIIIIIHIHHHIHIIHFHHEHIIHHIHHIIIIIHHHEFCHIIIIIIIHHIIHIIIHIIIIIIIIIIIIIIHIIIHIIIIIHHIHIHIIIIIIIIIIIIIIHIIIIHIIIIIHHHHIIIIIIIIIIIIIIIIIHIIIIIIIIIIIIIIIIIIIIIIIIIIIIIIIIIIIIIIIIIIIIIIIIIIIIIIIGFIIHIIIIIIIIIIIIIIHIIIIIIIIIIIIIIIIIIIIIIIIIIIIIIIIIIIIIIIIIIIIIIIIIIIIIIIIIIIIIIIIIIIIIIIIIIIIIIDDDDD
@HISEQ:969:HM2KJBCX2:2:1101:11327:52459 2:N:0:ACTATGCA
TTGGAACGGCTTCCCAACTATCCCTATTAATCATTACGGCGGTCCTAGAAACCAACAAAATAGAACCGCACGTCCTATTCTATTATTCCATGCTGTAATATTCGAGCAAAGGCCTGCTTTGAACACTCTAATTTTTTCAAAGTAAAAGTCCTGGTCCCCAACACACCCAGTGAAGGGCATGCGGTTCTCCAGAAGAAAAGGCCCGGCCGGACAAGTGCACGCGGTGAGGCGGACCTGCCAGCCAGGCCAAAGGTTCAACTACGAGCTTTTTAACTGCAACAACTTTAATATACGCTATTGGAGCTGGAATTACCGCGGCTGCTGGCACCAGACTTGCCCTCCAA
+
DDDBDIIIIIIIIIIIIIIIIIIIIIIIIIIIIIIIIIHIIIIHIIIHHIIHIIIIHHHIIIHIIIICHHIDHEHFHIIIIIIIIIIHIICHHHIIIIIGHDHIIHIIIGHDCIHHIHHHIIIIIIIIIIIIIIIIHIIHHIIIIIIIIIIIIIIIIIIIIIHHHHIIIIIIIIIIIIIIHHIIIIHGHIIIIHHIIIIHIGIIIIHHEIIIIIIIIIHHIIHIHIIIIHIIIIIIIIIHHHHIIHFGHFG@IHHEHIIHIHHHGIIIIIIIIIIIIIIIIIIIHIIIIIIIIIIHIIIIIIIIIIIIIIIIIIIIIIIIIIIIHIIIIIIIIIIIIIIDDDDD
@HISEQ:969:HM2KJBCX2:2:1101:12047:52442 2:N:0:ACTATGCA
TTGGAACGGCTTCCCAACTATCCCTATTAATCATTACCTCAAGTTCCGAAAACCAACAAAATAGAACCGAGGTCCTATTCCATTATTCCATGCACCATTATTCAGGCGAATTGCCTGCTTTGAACACTCTAATTTTTTCAAAGTAAACGTTCCGGCCACCCCAGACACTCAGTGAAGAGCACCTAGGGAAAACCGGATGGTAGATCAGGACAAGCAGTAATCACCGCGAGGTGAACCGCAAGCCTGGATCCGAGATCCAACTACGAGCTTTTTAACTGCAACAACTTTAATATACGCTATTGGAGCTGGAATTACCGCGGCTGCTGGCACCAGACTTGCCCTCCAA
+
DDADDIIIIIIIIIIIIIIIIHIIIIIIIIIIIIIIIIIIIIHIIIIIIIIIIIIIIIIIIIIIIIIIIIIIHIIHIIIIHIHEHIIIIIIIIIIHIIIHIFHIIIIHIIIIIIIIIIIIIIIIIIIIIIIIIIIHHHIIIIIIIIIIIIIIIIIIIIIIIIIIIIIIIIIIIIIIIIIIIIGIIIIIHIIHIIIIIIIIIIIIIIIIIIIIIIIIIIIIIIIIIIIIIIIIIIIIIIIIIIIHGIIIIIIIIIIIIIIIIIIIIIIIIIIIIIIIIIIIIIIIIIIIIIIIIIIIIIIIIIIIIIIIIIIIIIIIIIIIIIIIIIIIIIIIIIIIIIIIIDDDDD
@HISEQ:969:HM2KJBCX2:2:1101:4125:52706 2:N:0:ACTATGCA
TTGGAACGGCTTCCCAACTATCCCTATTAATCATTACGTCAATCCTAGAAACCAACAAAATAGGATCAAACGTCCTATTTCATTATTCCATGCTAATGTATTCAAGCGTTAGCCTGCTTTAAACACTCTAATTTTTTCAAAGTAACAGTCCTGTTTCCCTGCAACACCAAATTAATGACATTACAGTTCTTCAGAAAGGAGGAATCAGCGAAGCCAGTTCATACCAGTGGCACGACCAACCTGCTGACCCCGAAATTCAACTACGAGCTTTTTAACTGCAACAACTTTAATATACGCTATTGGAGCTGGAATTACCGCGGCTGCTGGCACCAGACTTGCCCTCCAA
+
DDDDDIIIIIIIIIIIIIIIIIIIIIIIIIIIIIIIIIIIIIIIIIIGIIIIIIIIIIIIIHIIHIIIIIGFIHIIHIIIIHIIIIIIIIIIIIIIIIIIIIHHIIGIIIIIHHIIIIIIIIHIHHIIIIIIIHIIIIIIIIIIIIIHIIIIIIIIIHIIIIIIIIIIIIIIIIHIIIIIIIIIIIIIIIIIHHIIIIIIIIIIIIIIIIIIIIIIIIIIIIIIIIIIIIIIIIIIIIIIIIIHHIIIIIIIIIIIIIIIIIIIIIIIIIIIIIIIIIIIIIIIIIIIIIIIIIIIIIIIIIIIIIIIIIIIIIIIIIIIIIIIIIIIIIIIIIIIIIIIIDDDDD
@HISEQ:969:HM2KJBCX2:2:1101:14928:52939 2:N:0:ACTATGCA
TTGGAACGGCTTCCCAACTATCCCTATTAATCATTACGTCAATCCTAGAAACCAACAAAATAGGATCGAACGTCCTATTTCATTATTCCATGCTAATGTATTCAAGCGTTAGCTTGCTTTAAACACTCTAATTTTTTCAAAGTAACAGTCCAAATTCCCCGCAACACCAAATTAATGGCATTACGGATCATCAGGAAGGAGGAATCAGTGAGACCAGTACATACCAGAGGCATGACCAATCTACTAACCCCGAAATTCAACTACGAGCTTTTTAACTGCAACAACTTTAATATACGCTATTGGAGCTGGAATTACCGCGGCTGCTGGCACCAGACTTGCCCTCCAA
+
DDDDDIIHIIIHGHHIIHHIIIIIIIFHHIHHIIHIIEHEHEHFHHICHHHHCGHHIIHHIEHHHIIHHIHDE@GHIHIIIIIIIIHHHIHIIHIHIIIIEGIHHHHIIIHHIIHIIFHFHHGIIIHIHHHIIIIHHIIHIHHIIHHHHHHHHHGHEHHIICHHDHEHHHFEHHIIIIIHIHIHHIHHIIHHHFIIHFHHHHGHAHHIHHHHHHHIGIIIHIIIIIHIIHIIIHHIIHEFHGHHIHHIIIHCHIHFFEGHIHDHGHFIIIHHHCFHFIHHHIHGIIFIIIIHHHHHCHGEHHHEECIHFGHHDHHHHHIIIHHHIHHHHG@FEHIIHHCHIDDCCD
@HISEQ:969:HM2KJBCX2:2:1101:12027:53136 2:N:0:ACTATGCA
TTGGAACGGCTTCCCAACTATCCCTATTAATCATTACGGCGGTCCTAGAAACCAACAAAATAGAACCGCACGTCCTATTCTATTATTCCATGCTGTAATATTCGAGCAAAGGCCTGCTTTGAACACTCTAATTTTTTCAAAGTAAAAGTCCTGGTCCCCAACACACCCAGTGAAGGGCATGCGGTTCTCCAGAAGAAAAGGCCCGGCCGGACAAGTGCACGCGGTGAGGCGGACCTGCCAGCCAGGCCAAAGGTTCAACTACGAGCTTTTTAACTGCAACAACTTTAATATACGCTATTGGAGCTGGAATTACCGCGGCTGCTGGCACCAGACTTGCCCTCCAA
+
DDDDDIIIIIIIIGHIIIIIIIIIIIIIIIIIIIIIIHHIIIIIIHIIIIIHIIIIIIIIIIGIIIIHHIIIIGIIIIIHIIIIIIIIIIIEHHIIIIIIIIIIIIIIIIIIIIIIIIIIIIIIIIIIIIIIHIIHHIIIIIIIIIIIIIIIIIIIIIIIIIIHIIHIIIIIIIIIIIIIIIIIIIHIIHIIIIIIHHIIIHIIIHIHIIIIIIIIIIIIIIIIIIIIIIIIIIIIIIIIIIHIIIIIIIIIIIIIIIIIIIIIIIIIIIIIIIIIIIIIIIIIIIIIIIIIIIIIIIIIIIIIIIIIIIIIIIIIIIIIIIIIIIIIIIIIIIIIIIIDDDDD
@HISEQ:969:HM2KJBCX2:2:1101:17129:52589 2:N:0:ACTATGCA
TTGGAACGGCTTCCCAACTATCCCTATTAATCATTACGTCAATCCTAGAAACCAACAAAATAGGATCGAACGTCCTATTTCATTATTCCATGCTAATGTATTCAAGCGTTAGCTTGCTTTAAACACTCTAATTTTTTCAAAGTAACAGTCCAAATTCCCCGCAACACCAAATTAATGGCATTACGGCTCATCAGGAAGGAGGAATCAGTGAGACCAGTGCATACCGATGGCATGACCAATCTACTAACCCCGAAATTCAACTACGAGCTTTTTAACTGCAACAACTTTAATATACGCTATTGGAGCTGGAATTACCGCGGCTGCTGGCACCAGACTTGCCCTCCAA
+
DCDDDIIIIIIIHIIIIIIIHIIIIIIIIHIIIIIIIIIHIIIIIIIIHIHIIIIIIIIGIIIIIIIIHIIIIIIIFHHIIIIIIIIHHHIIIHIIIIIIIIIIIIIIIIIIIIIIIIIIIHIIIIIIIHIHIIHHIIHIIIIIIIIIIIIIIIIIIIIIHHGHHHIHHHIIIIIIIIIIIIIIIIIIIIIIIIIIIIIIIIIIIIIII<IIIIIIIIIHIHIIIHGIIIHIIIIIIIIIIGHGDIHHIIIHHIIIIIIIIIIIIIIHIIIIIIIIIIIIIIIIIIIIIIIIIIIIHHIIIIIIIIIIIIIIIIIIIIIIIIIIIIHIIIIIIIIIIIIIIDDDDD
@HISEQ:969:HM2KJBCX2:2:1101:8123:53112 2:N:0:ACTATGCA
TTGGAACGGCTTCCCAACTATCCCTATTAATCATTACGTCAATCCTAGAAACCAACAAAATAGGATCAAACGTCCTATTTCATTATTCCATGCTAATGTATTCAAGCGTTAGCCTGCTTTAAACACTCTAATTTTTTCAAAGTAACAGTCCTGTTTCCCTGCAACACCAAATTAATGACATTACAGTTCTTCAAGAAGGAGGAACCAGTAAAGCCAGTGCATACCAGAGGCACGACCAACCTACTAATCCCGAAA
+
DDDDDIIIIIIIIIIIIIIIIIIIIIIIIIIIIIIIIIIIIIIIIIIIIIIIIIIIIIIIIIIIIIIIIIIIIIIIIIIIIIIIIIIIIIIIIIIIIIIIIIIIIIIIIIIIIIIHIIIIIIIIIIIIIIIIIIIIIIIIIIIIIIIIIIIIIIIIIIIIIIIIIIIIIIIHIIIIIIIIIIIIIIIIIIIIIIIIIIIIIIIIIIIIIIIIIIIIIIIIIIIIIIIIIIIIIIIIIIHIHIHIIIIIIIDDDDD
@HISEQ:969:HM2KJBCX2:2:1101:17971:52417 2:N:0:ACTATGCA
TTGGAACGGCTTCCCAACTATCCCTATAATCATTACGTCAATCCTAGAAACCAACAAAATAGGATCGAACGTCCTATTTCATTATTCCATGCTAATGTATTCAAGCGTTAGCTTGATTTAAACACTCTAATTTTTTCAAAGTAACAGTCCAAATTCCCCGCAACACCAAATTAATGGCATTACGGATCATCAGGAAGGAGGAATCAGTAAGACCAGTACATACCAGAGGCATGACCAATCTACTAACCCCGAAATTCAACTACGAGCTTTTTAACTGCAACAACTTTAATATACGCTATTGGAGCTGGAATTACCGCGGCTGCTGGCACCAGACTTGCCCTCCAA
+
DDDDDIIIIIIIIIIIIIIIHHHHIIIIIIIIIIIIIIIIIIHIIIIIIIIIIIIHHHIIIGGHIIGIIIGHIIIHIIHIIIIIIHIIIIEHIIIIIIHHIHHIIIIHHIIIIIIIIIIIHHHHIHHIGIIIHHIIIHGIIIIIIIIIHIHHHHIHIIIHIIHIIIIIIGHIHIIIHHHHIIIHIHIIHIIIIIIIIIHIIIIIIIIIIIIIIIIIIIIIIIIIIIIIIIIIIIIIIIIIIIHHIIIIIIIIIIIIIIIIIIIIIIIIIIIIIIIIIHIIIIIIIIIIIIIIIIIIIIIIIIIIIIIIIIIIIIIIIIIIIIIIIIIIIIIIIIIIIIIIDDDDD
@HISEQ:969:HM2KJBCX2:2:1101:7976:54161 2:N:0:ACTATGCA
TTGGAACGGCTTCCCAACTATCCCTATTAATCATTACGGCTCTCCTAGAAACCAACAAAATAGGAGCGCCGTCCTATTCTATTATTCCATGCTAATGTATTCGAGCAAAGGCCTGCTTTGAACACTCTAATTTTTTCAAAGTAAAAGTCCTGCTTCCCGAACACACCCAGTGAAGGGCATGCCGTTCCGCAGAAGGAAAGGCCCGGCCGAACCAGTGCACGCGGTGAGGCGGACCGGTCAGCCAGGCCCAAGGTTCAACTACGAGCTTTTTAACTGCAACAACTTTAATATACGCTATTGGAGCTGGAATTACCGCGGCTGCTGGCACCAGACTTGCCCTCCAA
+
DDDDDIIIIHIIIIIIIIIIIIIIIIIIIHIIIIIIIHIIIIIIIHIIIIIIIIIIIIIIIIHIIIIIIIIHHIIIIIIIIIIIHIHGIIIIIIIIIIIIIIHIHIIIIHHIIIIIIIIIIIIIIIHIIIIIIIIIIIIIIIIIIIIIIIIIIIIIIIHIHGHHHHHIHIIIIIIIIIIIIIHIIIIIIIIIHIIIIIIIIIIIIIIIIIHIIIIIIIIIIIIIIIIIIIIIIIIIIIIIHIHIIIIIIIIIIIIIIIIIIIIIIIIIIIIIIIIIIIIIIIIIIIIIIIIHIIIIIIIIIIIIIIIIIIIIIIIIIIIIIIHD1IIIIIIIIIIIIIIDDDDD
@HISEQ:969:HM2KJBCX2:2:1101:7020:54322 2:N:0:ACTATGCA
TTGGAACGGCTTCCCAACTATCCCTATTAATCATTACGTCAATCCTAGAAACCAACAAAATAGGATCAAACGTCCTATTTCATTATTCCATGCTAATGTATTCAAGCGTTAGCCTGCTTTAAACACTCTAATTTTTTCAAAGTAACAGTCCTGTTTCCCTGCAACACCAAATTAATGACATTACAGTTCTTCAAGAAGGAGGAACCAGTAAAGCCAGTACATACCAGAGGCACGACCAACCTACTAATCCCGAAATTCAACTACGAGCTTTTTAACTGCAACAACTTTAATATACGCTATTGGAGCTGGAATTACCGCGGCTGCTGGCACCAGACTTGCCCTCCAA
+
DDDDDIIIIHIIIIIIIIIHIIIIIIIIHIIIIIIHIIIIIHHHHHHIHIIHIIIIIIIHIHIICGHHHHHIHEHHIIIHHHHHHIIHHHIHIIIIIIHIIHIIIIIHHIIIIIIIIHHIIIIHIIIIIIIIIIHIIIIHIIHHHIIIIHIIIIIIIIIIIIIHHHHIHIHGGIIIHFGIIIIIIIIIIIIIIIIIHIHFHIIIIHIIIHIIIIIIHHHIIIHHHIIIIHI=GIIIHHHIIHIH:HDHHIIIIIIIIIIHIIIIIIIIIIIIIHIIIIIHIIIIIIIIIIIHIIIIIIIIHIIIIIIIIIIIIIIIHIIIIIHIIIIIIIIIIIIGIIIIIDDDDD
@HISEQ:969:HM2KJBCX2:2:1101:16617:54117 2:N:0:ACTATGCA
TTGGAACGGCTTCCCAACTATCCCTATTAATCATTACTTCATCCTTAGAAACCAACAAAATAAGAACAAAGTCCTAAATTATTATTCCATGCTAATGTATTCAGAGCAAATGCCTGCTTTAAACACTCTAATTTTTTCAAAGTAAAAGATCCAGTTCCCGACCCCAACCCAGTGAAGAGCAGAGCCGTTCCCTAGAAGGATGGTAGACGCACGCCAGCACTCACTAACCGAAGCCAGTGGGCCAGGCGCATCATACCAGAAATCCAACTACGAGCTTTTTAACCGCAACAACTTTAATATACGCTATTGGAGCCGGAATTACCGCGGCTGCTGGCACCAGACTTGCCCTCCAA
+
DDCCDIIIIIIIIIIIGIIIIHHIIIIIIIIIIIIGHIHHIHIIIIIIIHHEHIIIIIICHHFHHHHHIIHHIIIIIIIHIIFHIIIHEHHHHHIIIIIIGEGHHHHIIIIIIIHIIIIHHHIIIHIIHHIIIIIICHHIIIIHHHIHIHIIIIHHGIIIIIHIIHHIIIIIGIIIIIIIIIIIIIIHIGIIIIIIIIIIIIIIIIHIIIIIIHHIIIIIIIIIIHIIIIIIHHIIIIIIIGIIIIIIIIIHIIIGIHIIIIIIIIIIIIIIIIIIIIIIIIIIIIHIIIIIIIIIIIIIIIIIIIIIIIIIIIIIIIIIIIIIHIIIIIIIIIIIIIIIIIIIIIIIDDDDD
@HISEQ:969:HM2KJBCX2:2:1101:7656:56591 2:N:0:ACTATGCA
TTGGAACGGCTTCCCAACTATCCCTATTAATCATTACGGCGGTCCTAGAAACCAACAAAATAGAACCGCACGTCCTATTCTATTATTCCATGCTGTAATATTCGAGCAAAGGCCTGCTTTGAACACTCTAATTTTTTCAAAGTAAAAGTCCTGGTCCCCAACACACCCAGTGAAGGGCATGCGGTTCTCCAGAAGAAAAGGCCCGGCCGGACAAGTGCACGCGGTGAGGCGGACCTGCCAGCCAGGCCAAAGGTTCAACTACGAGCTTTTTAACTGCAACAACTTTAATATACGCTATTGGAGCTGGAATTACCGCGGCTGCTGGCACCAGACTTGCCCTCCAA
+
DDDDDHIIHHIIIHIIIHIIIHIIIIIIIIIIHIIIHIEHIGIIIIIIIIIIGIIIHGHIIIFIIIIIIIIIIIIIGIIHIIIIIIIIGIHIIIIIIIIIIIIIIIIHIIHIIIHHHHIGIIIIHIIIHHHIIHHHIHIIIIIIIIIIIIIHIIHHIIIIIHHIHIIIIIHIIIIIIIIHDHHHIIHIGIIIIIIIHGIIIIIIIIIIHIIIIHIHIIHIIIIIIIHIIIIHIIIIIIIIIIHIIHHHIIIIIIIIIIIIIIIIHIIIIHIIIIIHIIIIIIIIIIHIIIIIIIIIHIIIIIIIIIIIIIIIIIIIIIIIIIIIIIIIIIIIIHIIIIHDDDDD
@HISEQ:969:HM2KJBCX2:2:1101:19773:56559 2:N:0:ACTATGCA
TTGGAACGGCTTCCCAACTATCCCTATTAATCATTACGTCAATCCTAGAAACCAACAAAATAGGATCGAACGTCCTATTTCATTATTCCATGCTAATGTATTCAAGCGTTAGCTTGCTTTAAACACTCTAATTTTTTCAAAGTAACAGTCCAAATTCCCCGCAACACCAAATTAATGGCATTACGGCTCATCAGGAAGGAGGAATCAGTAAGACCAGTACATACCAGAGGCATGACCAACCTACTAACCCCGAAATTCAACTACGAGCTTTTTAACTGCAACAACTTTAATATACGCTATTGGAGCTGGAATTACCGCGGCTGCTGGCACCAGACTTGCCCTCCAA
+
DDDDDIIIHIIIIIIIIIIIIIIIIIIIIIIIIIIIIGIIIIIIIIIIIIIIIIIIIIIIIIHIIIIIIIIGIIIIIIIIIIIIHHHHIIIHHIIIIIIIIIIIIIHIIIIIIHIIIIIIIIIGGHHHIIIIHIHIHIIHIHHHHIHIHHIIIIIHIIIIIIHIIIIIIIHIIIIIIIIIIIIIIIIIIIIIIIIIIIIIIIIIIIIIIHHHII<IIIIIIHIIIIIIIIIIIIIIIIHIIHHHGHHIIIIIIIIIIIIIIHHIIIIIIIIIIIIIIIIIIIIIIIIIIIIIIIIIIIIIIIIIIIIIHIIIIIIIIIIIIIIIIIIIIIIIIIIIIIIIIDDDDD
@HISEQ:969:HM2KJBCX2:2:1101:17512:59028 2:N:0:ACTATGCA
TTGGAACGGCTTCCCAACTATCCCTATTAATCATTACGTCAATCCTAGAAACCAACAAAATAGGATCGAACGTCCTATTTCATTATTCCATGCTAATGTATTCAAGCGTTAGCTTGCTTTAAACACTCTAATTTTTTCAAAGTAACAGTCCAAATTCCCCGCAACACCAAATTAATGGCATTACGGCTCATCAGGAAGGAGGAATCAGTGAGACCAGTACATACCAGAGGCATGACCAACCTACTAACCCCGAAATTCAACTACGAGCTTTTTAACTGCAACAACTTTAATATACGCTATTGGAGCTGGAATTACCGCGGCTGCTGGCACCAGACTTGCCCTCCAA
+
DDDCDIIIIIIIIIIIIIIIIIIIIIIIHIIIIIIIIGIIIIIIGIIIIIIIIIIIIIIIHHHICHIIIIHIHIIIHIIIIIIIIIIEHIHHHIIIIIHIIHIHIIIIIIGHIIIHIIIIHIIFHIIHIIIIIIIIIHIIIIIIIIIIHIHIIIIIIIIIIIIHIIIIIIIIIIIIIIIIIIIIIIIIIIHIIGIIIIIIIIIIIIIIIIIIIHIIIIIIIIIIIIIIIIIIIIIIIIIIIHIHHHHIIIIIIIIIIIIIHIHIIIIIIIIIIIIIIIIIIIIIIIIIIIIIIIIIIIIIIIIIIIIIIIIIIIIIIIIIIIIIIIIIIIIIIIIIIIIIIDDDDD
@HISEQ:969:HM2KJBCX2:2:1101:19204:59705 2:N:0:ACTATGCA
TTGGAACGGCTTCCCAACTATCCCTATTAATCATTACGTCAATCCTAGAAACCAACAAAATAGGATCGAACGTCCTATTTCATTATTCCATGCTAATGTATTCAAGCGTTAGCCTGCTTTAAACACTCTAATTTTTTCAAAGTAACAGTCCTGTTTCCCTGCAACACCAAATTAATGACATTACAGTTCTTCAAGAAGGAGGAATCAGTAAAGCCAGTACACACCATTGGCACGACCAACCTACTGACCCCGAAATTCAACTACGAGCTTTTTAACTGCAACAACTTTAATATACGCTATTGGAGCTGGAATTACCGCGGCTGCTGGCACCAGACTTGCCCTCCAA
+
DDDDDIIIIIIIIIGIIIIIIIIIIIIIIIIIIIIIIHIIIIIIIHHIIIIIIIIIIIIHIIHHIHIIIIIIIIHHIIHIIIIIGIIIHIIIIIIHIIIIIIIIIIIIIIIIIIIIIIIIIHIIIIIIIIHHHIIIIIIIIIIIIIIIHIIIIIHHIHIIIIIIIIIIIIHHIIIIIIHHIIIIIIIIGIIIIIIIIIIIIIIIHIIIIIIIIIIIIIIIIHIIIIIIIIIIIIIIIIIIIIIHHIIIIIIIIIIIIIIIIIIIIIIIIIIIIIIIIIIIIHIIIIIIIIIIIIIIIIIIIIIIIIIIIIIIIIIIIIIIIIIIIIIIIIIIIIIIIIIIIDDDDD
@HISEQ:969:HM2KJBCX2:2:1101:3520:60415 2:N:0:ACTATGCA
TTGGAACGGCTTCCCAACTATCCCTATTAATCATTACGTCAATCCTAGAAACCAACAAAATAGGATCAAACGTCCTATTTCATTATTCCATGCTAATGTATTCAAGCGTTAGCCTGCTTTAAACACTCTAATTTTTTCAAAGTAACAGTCCTGTTTCCCTGCAACACCAAATTAATGACATTACAGTTTTTCAAGAAGGAGGAACCAGTAAAGCCAGTACATACCAGAGGCACGACCAACCTACTAATCCCGAAATTCAACTACGAGCTTTTTAACTGCAACAACTTTAATATACGCTATTGGAGCTGGAATTACCGCGGCTGCTGGCACCAGACTTGCCCTCCAA
+
DDDDDIIIIIIIIIIIIIIHIIIIIIIIIIIIIIIIIIIIIIIIIIIIIIIIIIIIIIIHHHIIHIIIHIHIIIIIIIIIIIIIIIIIIIIIIIIIIIIIIHIIIIIIIIIIIIIIIIIIIIIIIIIIIIIIIIIIIIHIIIIIIIIIIIIIIIIIIIIIIIIIIIIIIIIHIIIIHIIIIIIIIIHIFHIIIIIIIIIIIIIIIIIIIIIIIIIIIIIIIIIIIIIIIIIIIIIIIIHIIIHHHIIHIIIIIIIIIIIIIIIIIIIIIIIIIIIIIIIIIIIIIHHHIIIIIIIIIIIHHIIIIIIIIIIHCIIIIIIIIIIIIIIIIIHIIIIIIIIIIDDDDD
@HISEQ:969:HM2KJBCX2:2:1101:14873:60748 2:N:0:ACTATGCA
TTGGAACGGCTTCCCAACTATCCCTATTAATCATTACGGTGATCCTAGAAACCAACGAAATAGAATCAGTCCGTCCTATTTCATTATTCCATGCTAATGTATTCAGACGTTAGCCTGCTTTAAACACTCTAATTTTTTCAAAGTAACAGTCCTGATTTCCCATCACACCAAATAAATGGCATGAAAGTTCCTCAGAAGGTAGAGATTCATCTCACCAGTGCAGACAATTAAGCCTGACCAATGGGTAAACCCCGAAGTTCAACTACGAGCTTTTTAACTGCAACAACTTTAATATACGCTATTGGAGCTGGAATTACCGCGGCTGCTGGCACCAGACTTGCCC
+
DDDDDIIGIIIIIHIIIIIIIIIIIIIIIIIIIIIIHGIIIIIIIIIIIIIIIIGIIIIIIIIHIHIHFHIGIHIIIIHIIHIIIHIIIIIIIIIIHHIIIIHIIIIIIHIIHHIIIIIIIIIIIIIIIIIIIIIIIIIIIIIIIIIIIIIIHHIIIHIIIIIHIIIIHIIIIIGIIIIIIIIIIIIIIHIIIIIIIIIIIIIIIIIIIIIIIIIIIIIIIIII<IIHGIIIIIIIIIIIIHIIIIIIIIIIIIIIIIIIIIIIIIIIIIIIIIIIIIIIIIIIIIIIHIIIIIIIIIIIIIIIIIIIIIIIIIIIIIIIIIIIIIIIIIIIIIIIIIDDDDD
@HISEQ:969:HM2KJBCX2:2:1101:7274:60808 2:N:0:ACTATGCA
TTGGAACGGCTTCCCAACTATCCCTATTAATCATTACGGCGGTCCTAGAAACCAACAAAATAGAACCGCACGTCCTATTCTATTATTCCATGCTGTAATATTCGAGCAAAGGCCTGCTTTGAACACTCTAATTTTTTCAAAGTAAAAGTCCTGGTCCCCAACACACCCAGTGAAGGGCATGCGGTTCTCCAGAAGAAAAGGCCCGGCCGGACAAGTGCACGCGGTGAGGCGGACCTGCCAGCCAGGCCAAAGGTTCAACTACGAGCTTTTTAACTGCAACAACTTTAATATACGCTATTGGAGCTGGAATTACCGCGGCTGCTGGCACCAGACTTGCCCTCAA
+
@DD@DHHIFHIHIHIEHHH?GHHHHH?FHHHIHEGFHE0EH?CDHIHEE?FHIHIIHIIIHHHFHE@CEDH<CGHE@1C@@GHH@EHHHIIEHHHHFHGHHFHHFGGFHHHIHHHGHHGEHFGHHHHHHCFDHIHHIHFIHFHHHHHHFHH?EEFIGHIIHH?EFIIIHHHI<IIIHHHIIHHHGFGIIHHHHEHFC6=HIHFEEHHEG?=G@HECHHEHCHGHHIHIIHHHFHIHGIHFFDHIIIIIHGHHEEIHHHGCIIIIIIIIIHIHGCIIIHHIIHCCIIIIIHHHIIIIIIHHIHIIHEIHEIIHIIIHIIIIIIHIIHIIHHIIIIIIIIDDDDD
@HISEQ:969:HM2KJBCX2:2:1101:17931:60581 2:N:0:ACTATGCA
TTGGAACGGCTTCCCAACTATCCCTATTAATCATTACGTCAATCCTAGAAACCAACAAAATAGGATCGAACGTCCTATTTCATTATTCCATGCTAATGTATTCAAGCGTTAGCTTGCTTTAAACACTCTAATTTTTTCAAAGTAACAGTCCAAATTCCCCGCAACACCAAATTAATGGCATTACGGATCATCAGGAAGGAGGAATCAGTGAGACCAGTACATACCAGAGGCATGACCAACCTACTAACCCCGAAATTCAACTACGAGCTTTTTAACTGCAACAACTTTAATATACGCTATTGGAGCTGGAATTACCGCGGCTGCTGGCACCAGACTTGCCCTCCAA
+
DDDADIIHIIIIIGHHIIIIIIGIIIIIIIIIIIIIICHIHHHHHIIIIIIIFHHHHIHHIIIHH@GHIIIGHIIIIIIIHEHHIGIIHII?HHHIHIIHHEIHEHHHIIIIIIIHHIHHHEFHIHGHHHHHHEHHHEIIIIHHIIIHHHHIIHHCIHHHHIHIIIIIHHHHIIIIIHHIIHHIHIIIIIIIIIHIIIIIHIIIIIIIIIIHIHIIIIIIIIIHIIIIIIIIIIIIIIIIIIHIGHDIGIIHHIIIIIIIIHHIIIIIIIIIIIIIIIIIIIIIIIIIHIIHHHIHHIIIIIIIIIIIIHIIIIHHIIIIIIIIIIIIIIIIIIIIIIIIIDDDDD
@HISEQ:969:HM2KJBCX2:2:1101:21093:61837 2:N:0:ACTATGCA
TTGGAACGGCTTCCCAACTATCCCTATTAATCATTACGTCAATCCTAGAAACCAACAAAATAGGATCGAACGTCCTATTTCATTATTCCATGCTAATGTATTCAAGCGTTAGCCTGCTTTAAACACTCTAATTTTTTCAAAGTAACAGTCCTGTTTCCCTGCAACACCAAATTAATGGCATTACAGTTCTTCAGAAAGGAGGAATCAGCGAAGCCAGTGCATACCAGTGGCACGACCAACCTGCTGACCCCGAAATTCAACTACGAGCTTTTTAACTGCAACAACTTTAATATACGCTATTGGAGCTGGAATTACCGCGGCTGCTGGCACCAGACTTGCCCTCCAA
+
DCDDDIHIIIHIIHIGIICHEHHIHHIIIIIHIGIIIHFEHHGIIIIHIHGGIGHIIIIIIIIHIIIIHIHHEHGDHFHHIIHIIIHIHIIHGHHHEHFHHGGHHEHHHHHHHIHIIHHHFHHGFIIHHIHIIIIIIHIIIIHCHHHHEIIIHHHHHHIHIIIIIIIIIHIHHHIGIIIIIIHHHIHHIHHHGIHHIIIIIIIHHIIIIIHHIIIIIIHIIIIIIIIIIIIIIIIIIIIII=IHEIIIIGIIIHIIIIIIIIHIIHIIIIIIIIHIIIIIIIIIIIIIIIIIIIIIIIIIIIIIIIIIIIIIIIIIIIIIIIIIIIIIIIIIIIIIIIIIIDDDDD
@HISEQ:969:HM2KJBCX2:2:1101:17165:61878 2:N:0:ACTATGCA
TTGGAACGGCTTCCCAACTATCCCTATTAATCATTACGGCGGTCCTAGAAACCAACAAAATAGAACCGCACGTCCTATTCTATTATTCCATGCTGTAATATTCGAGCAAAGGCCTGCTTTGAACACTCTAATTTTTTCAAAGTAAAAGTCCTGGTCCCCAACACACCCAGTGAAGGGCATGCGGTTCTCCAGAAGAAAAGGCCCGGCCGGACAAGTGCACGCGGTGAGGCGGACCTGCCAGCCAGGCCAAAGGTTCAACTACGAGCTTTTTAACTGCAACAACTTTAATATACGCTATTGGAGCTGGAATTACCGCGGCTGCTGGCACCAGACTTGCCCTCCAA
+
DDDDDIIIIIHIIIIIHIIIIIGIIIIIIIIIIIIIIHIIIIIIHIIIIIIIIIIIIIIIIHHHIIHDHIIIIHIIGIIIIIIIIIIIIIIHGHHHIHGHGHGHIHIIIIHHIIIIIIHIIIIIHHHIIIIIIIIIIIIIIIIIIIIIHIIIIIIHFIIIIIIIIIHHIIIIIHIIIIIIIIIIHHIIIIIIIIIIHHHIHIIIIIIHIIIIIIIIIHHIIIIIIIIIIIIIIIIIIIIIIIHIIIIIIIIIIIIIIIIIIIIIIIIIIIIIIIIIIIIIIIIIIIIIIIIIIIIIIIIIIIIIIIIIIIIIIIIIIIIIIIIIIIIIIIIIIIIIIIIDDDDD
@HISEQ:969:HM2KJBCX2:2:1101:21266:62131 2:N:0:ACTATGCA
TTGGAACGGCTTCCCAACTATCCCTATTAATCATTACGTCAATCCTAGAAACCAACAAAATAGGATCAACGTCCTATTTCATTATTCCATGCTAATGTATTCAAGCGCGAGCCTGCTTTAAACACTCTAATTTTTTCAAAGTAACAGTCCTGATTCCCCACCACACCAAATAAATGACATAATGGTTCGTCAGAAGGTAGGAATCAGTAACACCAGTACGTACCGAAGGCACGACCAGCGTACTAATCCCGAAATTCAACTACGAGCTTTTTAACTGCAACAACTTTAATATACGCTATTGGAGCTGGAATTACCGCGGCTGCTGGCACCAGACTTGCCCTCCAA
+
A?D@DIEHHIC<FCHHHHHHECHHIHHIIIHIHCHHIHC?GHEHHHHHHHHHHHHGEHHGIEH@HFHEC@HGEC=G@1<<CEGHIH1DF@GH1DH?DECFC@DFDDE?EDDCHEG@GHIHHHCHICHIHGHHEHHHHIHIHFGHEECHFHHHHFHIHEGGFHFDHHFCGHCGHIHHHHCGGHHFH:IIHHHCHFGIHHHHECEIHHEHGHIHHFGHGCHHFGHEGDEHDFHIIHHHHGHFHHHDEHFIHCF?CCHHHGEHGCH@CHHIIHHGFDHIHHHHGHFHIIHHFGEHEHHHHCHFIHGHHHIHGHHHIIIIIIIHHHIHIIHIIIHHGIIHIIIIDDDD?
@HISEQ:969:HM2KJBCX2:2:1101:8265:62401 2:N:0:ACTATGCA
TTGGAACGGCTTCCCAACTATCCCTATTAATCATTACGTCAATCCTAGAAACCAACAAAATAGGATCGAACGTCCTATTTCATTATTCCATGCTAATGTATTCAAGCGTTAGCCTGCTTTAAACACTCTAATTTTTTCAAAGTAACAGTCCTGTTTCCCTGCAACACCAAATTAATGGCATTACAGTTCTTCAGAAAGGAGGAATCAGCGAAACCAGTACATACCAGTGGCACGACCAACCTGCTGACCCCGAAATTCAACTACGAGCTTTTTAACTGCAACAACTTTAATATACGCTATTGGAGCTGGAATTACCGCGGCTGCTGGCACCAGACTTGCCCTCCAA
+
DDDDDIIIIIIIIIIIIIIIIIIIIIIIIIHIIIIIIIIIIIIIIIIGHIIIIIIIIIIIIIIIIHIIIHIIHHGHIIHIIIIIIIIIHHIIIHHGHHIIFHEGHIIHHEHDFHFHIIIIIIIIIHIIIHIIIHHIIIIIIHHIIGIHIHHHHHIIIIIIIIIIHHHIIIHHHHIIHIIIIIIIIIHGIIIIIIIIIIIIIIIIHIIIIIIIHIIIII=IIHIIIIIHI=IIIIIIIIIIII=HGIIIIIIIIIIIIIIIIIIIIIIIIIIIIIIIIIIHIIIIIIIIIIIIIIIIIIIIIIIIIIIIIIIIIIIIIIIIIIIIIIIIIIIIIIIHIIIIIDDDDD
@HISEQ:969:HM2KJBCX2:2:1101:6668:61318 2:N:0:ACTATGCA
TTGGAACGGCTTCCCAACTATCCCTATTAATCATTACGGTGATCCTAGAAACCAACGAAATAGAACCAATCCGTCCTATTTCATTATTCCATGCTAATGTATTCAGACGTTAGCCTGCTTTAAACACTCTAATTTTTTCAAAGTAACAGTCCTGATTTCCTATCACACCAACTAAATGGCATGAAAGTTCCTCAGAAGGTAGAGATTTATCTCACCAGTACAGACAATTAAGCCTGACCAATGGGTAAACCCCGAAGTTCAACTACGAGCTTTTTAACTGCAACAACTTTAATATACGCTATTGGAGCTGGAATTACCGCGGCTGCTGGCACCAGACTTGCCCTCCAA
+
DDDDDIIIIIIIIIIIIIIIIIIIIIIIIIIIIIIIIIIIIIIIIIIIIIIIIIIIIIIIIHHIIIIIIIIIHIIIHIIIIGIIIIIIIIIIGGIIIIIIIIIHIIIIIIIIIHIIIIIIIIIIHIHIIIIIIIIIHIIIIIIIIIIIIIIIIIIIIIIIIIIIIIIIIIIIIIHIIIIIIIIIIIIIIHIIIIIIIIIIIIIIIIIIHIIIIIIIIIIIIIIIIIIIIIIIIIIIIIIIIIIHHHEIIIIIIIIIIIIIIIIIIIIIIIIIIIIIIIIIIIIIIIIIIHIIIIIIIIIIIIIIIIIIIIIIIIIIIIIIIIIIIIIIIIIIIIIIIIIIIIIDDDDD
@HISEQ:969:HM2KJBCX2:2:1101:2688:62989 2:N:0:ACTATGCA
TTGGAACGGCTTCCCAACTATCCCTTTAATCATTACGTCAATCCTAGAAACCAACAAAATAGGATCGAACGTCCTATTTCATTATTCCATGCTAATGTATTCAAGCGTTAGCCTGCTTTAAACACTCTAATTTTTTCAAAGTAACAGTCCTGTTCCCCTGCAACACCAAATTAATGACATTACAGTTCTTCAGAAAGGAGGAATCAGCGAAGCCAGTGCATACCAGTGGCACGACCAACCTGCTGACCCCGAAATTCAACTACGAGCTTTTTAACTGCAACAACTTTAATATACGCTATTGGAGCTGGAATTACCGCGGCTGCTGGCACCAGACTTGCCCTCCAA
+
DDDDDHIIIIIIIIIIIHIIIIHIIIIIIIIIIIIIIIIIHIIIIHIIIIIIGIIGIIIIIIIIIIIFHIIIIIIIHIIIIIIIIIIIHIIGIIHIIIIIIIIIIIIIIIIIIIIIIIIIIIIIIIIIIIIHIIIIIIIIIIIIIIHIIIIIIIIIHHHHIIIIIIIIIHGHHIHIIIIIIIIIIIIIIIIHHIIIIIIIIIIIIHIIIIIIIIIIIIIIIIIIIIIIIIIIIIIIIIIIIHHHHHIIIIIIIIHIIIIIIIIIIGIIIIIIIHIIIIIIIIIIIIIIIHIIIIIIIIIIIIIIIIIIIIIIIIIIIIIIIIIIIIIIIIIIIIIIIIIIDDDDD
@HISEQ:969:HM2KJBCX2:2:1101:1607:60998 2:N:0:ACTATGCA
TTGGAACGGCTTCCCAACTATCCCTATTAATCATTACGGTGATCCTAGAAACCAACGAAATAGAATCAGTCCGTCCTATTTCATTATTCCATGCTAATGTATTCAGACGATAGTCTGCTTTAAACACTCTAATTTTTTCAAAGTAACAGTCCTGATTTCCAACCACACCAAATAAATGGCATGAAAGTTCCTCAGAAGGTAGAGATCCATCTCACCAGTGCAGACAACTAAGCCTGACCAATGGGTAGACCCCGAAGTTCAACTACGAGCTTTTTAACTGCAACAACTTTAATATGCGCTATTGGAGCTGGAATTACCGCGGCTGCTGGCACCAGACTTGCCCTCCAA
+
DDA@DEEH@HIHIEHIIIIIIIHHHHECGHHIIHHIIG@GH?GHIIIHIIIIIIGIIIIIHIIHHFHHHHHIHHIDHHHEHIHHHEHHI1?GHHI11FGCHIHGIIIIIIHIIHHIHIHHEFCGIIIHIIIHHHHHIIHHEHIHIHHHIIHIIIIHHFIIIIIHIHHHHGIIIIIIHIHFGIIHHHHHIIHGHIIIHIHHIHIIIHIIHHHIIIIIIHIHFIIHIIH?IHIHIIIIIIIIIIIIIHFIIHHIHIHIHHHIIIIIIIIIIIIIIIIIHIIHHIIIIIIHHIIIIIIIIIGIIIIIIIIIIIIIIIIIIIIIIIIIIIIIIIIIIIIIIIIIHIIDDDDD
@HISEQ:969:HM2KJBCX2:2:1101:6722:62096 2:N:0:ACTATGCA
TTGGAACGGCTTCCCAACTATCCCTATTAATCATTACGTCAATCCTAGAAACCAACAAAATAGGATCAAACGTCCTATTTCATTATTCCATGCTAATGTATTCAAGCGTTAGCCTGCTTTAAACACTCTAATTTTTTCAAAGTAACAGTCCTGTTTCCCTGCAACACCAAATTAATGACATTACAGTTCTTCAAGAAGGAGGAACCAGTAAAGCCAGTGCATACCAGAGGCACGACCAACCTACTAATCCCGAAATTCAACTACGAGCTTTTTAACTGCAACAACTTTAATATACGCTATTGGAGCTGGAATTACCGCGGCTGCTGGCACCAGACTTGCCCTCCAA
+
DDDDDIIIIIIIIIIIIIIIIIIIIIIIIIIIIIIIIIIIIIIIIIIHIIIIHHHIIIIIIHHIHIIIIIHIIIIIIIIIHIIIIIIIHIIIIHIIIIHIHHEHIHIHIIIHHIIIIHIIHHIIIIIHIIIIIIIHHIIIIIIIIHHHHIHHHIHIIIHIIIIIIIIHHIHHIHHIHHHHIIIIIIHIIHGHHHHHHHHGHIIIIIIIIIHIHGIIIIGIIIIIIIHIIIHHIIIHIIIIIHHHHIHGIIHHEIIHIGIIIHHHHEHGIIIIIIIIIIIHIIIIIIHIIIIIIHIIIIIIIIIIIIIIIIIIIIIIIIIIIIIIIIIIIIIIIIIIIIHIHDDDDD
@HISEQ:969:HM2KJBCX2:2:1101:2649:63217 2:N:0:ACTATGCA
TTGGAACGGCTTCCCAACTATCCCTATTAATCATTACGTCAATCCTAGAAACCAACAAAATAGGATCAAACGTCCTATTTCATTATTCCATGCTAATGTATTCAAGCGTTAGCCTGCTTTAAACACTCTAATTTTTTCAAAGTAACAGTCCTGTTTCCCTGCAACACCAAATTAATGACATTACAGTTCTTCAAGAAGGAGGAACCAGTAAAGCCAGTACATACCAGAGGCACGACCAACCTACTAATCCCGAAATTCAACTACGAGCTTTTTAACTGCAACAACTTTAATATACGCTATTGGAGCTGGAATTACCGCGGCTGCTGGCACCAGACTTGCCCTCCAA
+
DDD?DEGHIIIIIHI11EHIIIEHHHIIGEHFE1CCHHGHHIEHHHIIIH1DCFHIII@GFEEH?CHIEEHHHHHHIIIHIIIHE?EHEHHECHIHHHIHHEGCHHIHGCHHHEGC1DFIIIHFI@GEEHHHGHIHFHHHH@AFAHHGD7HGFCCFHFFHHEHG1CHHGCHHFHHHCCGGHHHHHEHCEIHHG?IIHHCEH?FF?FHHHHHFCHHHGEFHIHHG@EHHC0GEHGEHHHCGD1CFAFGCIHHHHH@EHGFGEHHEHHEGHEHHHEIIIHFHIHGHC1HHIHHHHCHIIHHHHEIIIHHHHEIHHIHIIIIIIHFHFHIIIIIHEHGHHHIHE?D@@<
@HISEQ:969:HM2KJBCX2:2:1101:19166:63733 2:N:0:ACTATGCA
TTGGAACGGCTTCCCAACTATCCCTATTAATCATTACGTCAATCCTAGAAACCAACAAAATAGGATCAACGTCCTATTTCATTATTCCATGCTAATGTATTCAAGCGCGAGCCTGCTTTAAACACTCTAATTTTTTCAAAGTAACAGTCCTGATTCCCCACCACACCAAATTAATGACATGATGGTTCGTCAGAAGGTAGGAATCAGTAACACCAGTACGTACCGAAGGCACGACCAGCGTACTAATCCCGAAATTCAACTACGAGCTTTTTAACTGCAACAACTTTAATATACGCTATTGGAGCTGGAATTACCGCGGCTGCTGGCACCAGACTTGCCCTCCAA
+
DDDDDIHIHIIIIIIIIIIIIIIIIIIIIIIIIIIIIIIIIHIIIIIIIHIIIIIIIIIHHHHHGHHIHICEEHHIIIIGIIIHEHIIGFHGHHGHHHHHHHHHGHIIIIGIIIIIIIGIFHHHEHHHIIIIIEHHHIGHHFHIHHHHIHIHHHIIHHEGHHIIHHHIHHIIIIHHHHIHIIHHGHIIHHHIIIIIHFHHEHHHIGIIIHHIIIIHHIHHHIHIIHIIHIHIGIIIIIIHHHHIHIGIIIIIIFGHHHIIIIIIHGIIIIHHHHIIHIIIHIIIIHHHIHGIIIIIHFGHHIIIIIIIIIIIIIIIIIIIIIIIIIIIIIIIIIIIIIIIDDDDD
@HISEQ:969:HM2KJBCX2:2:1101:5933:64304 2:N:0:ACTATGCA
TTGGAACGGCTTCCCAACTATCCCTATTAATCATTACGGCTCTCCTAGAAACCAACAAAATAGGAGCGCCGTCCTATTCCATTATTCCATGCTAATGTATTCGAGCAAAGGCCTGCTTTGAACACTCTAATTTTTTCAAAGTAAAAGTCCTGCTTCCCAAAACACGCCCAGCGAAGGGCATGCCGTTCCGCAGAAGGAAAGGCCCGGCCGAGCCAGTGCACGCGGTGAGGCGGACCGGTCAGCCAGGCCCAAGGTTCAACTACGAGCTTTTTAACTGCAACAACTTTAATATACGCTATTGGAGCTGGAATTACCGCGGCTGCTGGCACCAGACTTGCCCTCCAA
+
DDCDDIIIIIIIIIIHIIIIIIIIIIIIIIIIIIIIIIIIIIIIIIIIHIIIIHIIHIIIIIHIFHHIIHHHIHIIIIIIIIIIIIIIIIIIIIHIHIHIIFHFHIIIHHIIIIGHIIIIIHHIIIHHIIIIIIIIIIIIIIHHHHIIIHHHHHHIIIIIIIIEEHGHIHIIIIHHIGIIIHHHHDIIHHGIIIIIHHGIIIIIHIIHIHHHHHIIHHHIIIIIHIIIIIIIIHHIIIIHHHHIHHHGIIIIHIGIIIIIHHHIIIIIIIIIIIIIIIHIIHIIIHIHIHGHIIIIIIIHIHIHIIIIIIIIIIIIIIIIIIIIIIIIIIIIIIIIIIIIDDDDD
@HISEQ:969:HM2KJBCX2:2:1101:5259:65135 2:N:0:ACTATGCA
TTGGAACGGCTTCCCAACTATCCCTATTAATCATTACGTCAATCCTAGAAACCAACAAAATAGGATCAAACGTCCTATTTCATTATTCCATGCTAATGTATTCAAGCGTTAGCCTGCTTTAAACACTCTAATTTTTTCAAAGTAACAGTCCTGTTTCCCTGCAACACCAAATTAATGACATTACAGTTCTTCAAGAAGGAGGAACCAGTAAAGCCAGTACATACCAGAGGCACGACCAACCTACTAATCCCGAAATTCAACTACGAGCTTTTTAACTGCAACAACTTTAATATACGCTATTGGAGCTGGAATTACCGCGGCTGCTGGCACCAGATTGCCCTCCAA
+
@D@<0FEG@HIHIHHIC@DHHIHHIIHHEEH1@@1<CCGHI0DH1FFCHHHHIHGEHCH?CFHC1<GEHIHH1<D@GE?1<CFGEGFHEHHHIGHHIFEEHEHFHF1<EHH1<HE@BGHEHIIHGFHFFFEEGECAEFAGHIHHHI@CFGFHHH8EEFGFCGHEHGHHIHHGHHHHFIHGCEHH@GF?EGHEHIHIHGGGHHHEE?HEHHHE@IHGHHHD6CFCE1/1EACCFG<<HEE@@G<111<E<CCGF1<11HHHHHHED<@HG<HFHEHD<CCF<CCF<@HEIIHCCCHHEHFCD1CC1@IHF@<<<</CDFC?GC1<<@<@HCGC<@CE0<CHD0<<0
@HISEQ:969:HM2KJBCX2:2:1101:2805:66119 2:N:0:ACTATGCA
TTGGAACGGCTTCCCAACTATCCCTATTAATCATTACGTCGATCCTAGAAACCAACAAAATAGAATCAAACGTCCTATTTCATTATTCCATGCTAATGTATTCAAGCGTAAGCCTGCTTTAAACACTCTAATTTTTTCAAAGTAACAGTCCTGATTCCCCACGACACCAAATTAATGACATCGCGGTTCTTCAGAAGGTAGGAACCGATAATGCCAGTGCGTACCGAAGCACGACCAACAATTCGATCCCGAAATTCAACTACGAGCTTTTTAACTGCAACAACTTTAATATACGCTATTGGAGCTGGAATTACCGCGGCTGCTGGCACCAGACTTGCCCTCCAA
+
DDDDDHIIIIIIIIIIIIHHHIIIIIIIIIIHIIIIHIIIIIIIIIIIIIIIIIEHIHCHIIIIIHHHIIHHGHHIIIIIGIIIIIIIIIIIHICHHIIIIIIIIIHHIIIIHIIIIHHHHIIIIIIIIIIIHIIIIIIIIIIIIIIIHIHIIGHIIIIIIIIHHIIIIIIIIIIIIHHIHIIIIIIIIIIIIIIHIIIIIIIIIIIIIIIIIIIIIIIIIIIIIIIHGIIIIIIIIIIIHHGDIIHHIIIIIIIIIIIIIIIIIIIIIIIIIIIIIIIIIIIIIIIHIIIIIIIIIIHIIIIIIIIIIIIIIIIIIIIIIIIIIIIIIIIIIIIIIIIIDDDDD
@HISEQ:969:HM2KJBCX2:2:1101:14441:65859 2:N:0:ACTATGCA
TTGGAACGGCTTCCCAACTATCCCTATTAATCATTACGTCGATCCTAGAAACCAACAAAATAGGGTCAAACGTCCTATTTCATTATTCCATGCTAATGTATTCAAGCGTGTGCCTGCTTTAAACACTCTAATTTTTTCAAAGTAACGGTCCTGATTCCCCATGACACCAAATTAATGACATCACAGTTCGTCAGAAGGTAGAAATCAATAATACCAGTGCATACCAGAGGCACGACCAATATATTGATCCCGAAATTCAACTACGAGCTTTTTAACTGCAACAACTTTAATATACGCTATTGGAGCTGGAATTACCGCGGCTGCTGGCACCAGACTTGCCCTCCAA
+
BADDDHHHEH?EHCGGHHIIIIIIIIIIHHIHIIIIIIIIIIIIHIIHIIIIIIIIEHIIIIHEHIGIIIIEF@HHGHHHFHIHHHIIE@FHHEHIIHHHIIIIIIHHIIIIIIIHIHEIHIEHHIIIIIGIHHHIHHFGHIIIIIIGIIIIIIIHHHIHIIIHIIIHIIHIIIIIHIIHIIIIIIHHIHHHIGIIIIIHIIIIIIIIIIIIIIIIIIIIIIIIIIIHIIIIIIIHIIIHIIHHHIIIIHIIIIHGIIIIIIHIHIIIIHIIIHHIIIGIIIIIIIIIIIIIIIIIIIIHHIIIIIIIIIIIHIIIIIIIIIIIIIIIIIIIIIIIIIIIIDDDDD
@HISEQ:969:HM2KJBCX2:2:1101:7606:66170 2:N:0:ACTATGCA
TTGGAACGGCTTCCCAACTATCCCTATTAATCATTACGTCAATCCTAGAAACCAACAAAATAGGATCGAACGTCCTATTTCATTATTCCATGCTAATGTATTCAAGCGTTAGCCTGCTTTAAACACTCTAATTTTTTCAAAGTAACAGTCCTGTTCCCCTGCAACACCAAATTAATGACATTACAGTTCTTCAGAAAGGAGGAATCAGCGAAGCCAGTGCATACCAGTGGCACGACCAACCTGCTGACCCCGAAATTCAACTACGAGCTTTTTAACTGCAACAACTTTAATATACGCTATTGGAGCTGGAATTACCGCGGCTGCTGGCACCAGACTTGCCCTCCAA
+
DDDADHIIIHIIIIIIIIIHHIHIIIIIHGFHEHIIIIHIIIIIHIIIIHIIIIIIHIHIIIHHIGHHGHHHIIIIIIIIIIIHIIIHGIHIGIIHIHFHHHHIIHIIGHIHHIHHIHIHHIIHIHIIIIIIIHIIIIIHIIIIIIIIHIIIIIIIIIHHHHHIIIHIIHHEHIIIIIIGIIIIIIIIIIHHIIIIIIIIIIIIIHGIIIIHHCIIIIIIIIIIIIIIIIIIIIIIIIIIHHHHDIHIIIIIIIHIIIIIIIIIIIIIIIIIIHHIIIIIIIIIIHHIIIIIIIIIIIIIIIIIIIIIIIIIIIIIIIIIHIIIIIIIIIIIIHGIIIIIIDDDDD
@HISEQ:969:HM2KJBCX2:2:1101:8253:66104 2:N:0:ACTATGCA
TTGGAACGGCTTCCCAACTATCCCTATTAATCATTACGGTGGTCCTAGACCAACAAAATAGAACCAACGTCCTATTCTATTATTCCATGCTAATATATTCAAGCAAAAGCCCGCTTTAAACACTCTAATTTTTTCAAGGTAATGGTCCTGGTTCCCCGACACACCCAATAAAGGGCATACCGGCTCACCAGAAGGATAGACCCGACAGCAGAACAGTACTCGCCAGAGACGGACCGTCCGGTCAGGCCTAAAATTCAACTACGAGCTTTTTAACTGCAACAACTTTAATATACGCTATTGGAGCTGGAATTACCGCGGCTGCTGGCACCAGACTTGCCCTCCAA
+
DDDDDIIIIIIIIIIIIIIIIIIIIIIIIIIIIIIIIIIIIIIIIIIIIIIIIIIIIIIIHIHIIIIHIHHIIHHIHIIIIIIIIIIHIIIHIIIIIIIIIHHHIIIIIIIIIIIIIIIIIHIIIIIIIIIIIHIIHIIIIIIIHIIIIIIHHIIIIIHIIIIIIIIHIIHHIIIIIIIIIIIIIIIIIIIIIIIIIIHIHIIIIIIIIIIIIIIIIIIIIIIIIIHIIIIIIIIIIIIIIIHIIIIHIIIIIIIIIIIIIIIIIIIIIIIIIIIIIIIIIIIIHIIIIIIIIIIHGDDIIIIIIIIIIIIIIIIIIIIIIIIIIIIIIIIIIIIIIIIDCDDD
@HISEQ:969:HM2KJBCX2:2:1101:19149:66003 2:N:0:ACTATGCA
TTGGAACGGCTTCCCAACTATCCCTATTAATCATTACATCGATCCTAGAAACCAACAAAATAGAATCGGATGTCCTATTTCATTATTCCATGCTAATGTATTCAAGCGTGAGCCTGCTTTAAACACTCTAATTTTTTCAAGGTAACAGTCCTAATTCCCCGTGACACCAAATTAATGGCATTACGGTTCTTTAGAAGGTGAGAAATCAATAATATCAGTACATACCAACGGCATGACCGAAACATTGATCCCGAAATTCAACTACGAGCTTTTTAACTGCAACAACTTTAATATACGCTATTGGAGCTGGAATTACCGCGGCTGCTGGCACCAGACTTGCCCTCCAA
+
DDADDIIIIIIIIIIIIIIIIIIIIIIIIIIIIIIIIIIIIIIIIIIIIIIIIIIIIIIHIHHHIIIIIIIIIIIIIIIIIIIIIIIHIIIIIIIIIIIIIIHIIHIHIIIIIIIIIIIIIIIIIIIIIIIIIIHIIIIIIIIIIIIIIIIIIIIIIIIIIIIIIIIIIIIIIIIIIIIIIIIIIIIIIHIIIIIIHIHHHHIIIIIIIIIIIIIIIIIIIIHIIIIIIIIIIIIIIIIIIIHHHDHIIIIIIIIIIIIIIHIIIIIIIIIIIIIIIIIIIIIIIIIIIIIIIIIIIIIIIHHIIIIIIIIIIIIIIIIIIIIIIIIIIIIIIIIIIIIIIIDDDDD
@HISEQ:969:HM2KJBCX2:2:1101:16411:65810 2:N:0:ACTATGCA
TTGGAACGGCTTCCCAACTATCCCTATTAATCATTACGTCAATCCTAGAAACCAACAAAATAGGATCAAACGTCCTATTTCATTATTCCATGCTAATGTATTCAAGCGTTAGCCTGCTTTAAACACTCTAATTTTTTCAAAGTAACAGTCCTGTTTCCCTGCAACACCAAATTAATGACATTACAGTTCTTCAAGAAGGAGGAACCAGTGAAGCCAGTACATACCAGAGGCACGACCAACCTACTAATCCCGAAATTCAACTACGAGCTTTTTAACTGCAACAACTTTAATATACGCTATTGGAGCTGGAATTACCGCGGCTGCTGGCACCAGACTTGCCCTCCAA
+
BDDBDEHCHCHH@FEHGHHIH1FEFCFG1<FCFGHHEEHDG@D<DFGHGHIHCHHIFHCHHHHHHHHH?HC<DCGGHFHH1C@HFHHC<CH?1<GHHEHDHEFHGGGHHHHHHGDGD<FFHHGIHGHFECCGHHHIHFHIIIIIHIIHIHHFHIIHCFHIHIIIHHHHGHGGHHIIIIHIIIIHF@GGFEFIIHCHGCHF?IHHDHGHHHIIIHGHHIHHHHIFIHII<HIHDHHHHHHHHFHFFHIIHIHEIHHECIIIHHIIIHCHIHIIIIIIHHEIIIIIHHHHHIIIIHIHIIHHHHFHIIHGFHHHIIIIIHHIIHGIIIHIIIIIIIIIIIHIIDDBDD
@HISEQ:969:HM2KJBCX2:2:1101:11611:66054 2:N:0:ACTATGCA
TTGGAACGGCTTCCCAACTATCCCTATTAATCATTACGTCAATCCTAGAAACCAACAAAATAGGATCAAACGTCCTATTTCATTATTCCATGCTAATGTATTCAAGCGTTAGCCTGCTTTAAACACTCTAATTTTTTCAAAGTAACAGTCCTGTTTCCCTGCAACACCAAATTAATGACATTACAGTTCTTCAAGAAGGAGGAACCAGTAAAGCCAGTACATACCAGAGGCACGACCAACCTACTAATCCCGAAATTCAACTACGAGCTTTTTAACTGCAACAACTTTAATATACGCTATTGGAGCTGGAATTACCGCGGCTGCTGGCACCCAGACTTGCCCTCCAA
+
DDDDAIIIIIIIIIIIIIIIIIIIIIHIIIHIIIIIIHIIIIIIIIIIIIIIIIIIIIIIIIHIIIIIIIIIIIIGIIIHHIIIIIIIHIIIIHHIIIIIIHIIIGIIIHIIIIIIIHIIIIIIIIIIIIHIIIIIIIIIIIIIIIIIIHIIIIIIIIIIIIIIIIIIIIIIIIIIIIIIIIIIIIIIIIIIIIIIIIIIIIIIIHIIIIIIIIIIIIIIIIIIIIIIIIHIIIIIIIIIIHHHHHIHIIIIIIIIHIIIIIIIIIIIIIIIIIIIIIIIIIIIIIIIIIIIIIIIIIIIIIIIIIIIIIIIIIIIIIIIIIIIIIIIIIIIIIIIIIIIIIDDDDD
@HISEQ:969:HM2KJBCX2:2:1101:6114:66826 2:N:0:ACTATGCA
TTGGAACGGCTTCCCAACTATCCCTATTAATCATTACGTCAATCCTAGAAACCAACAAAATAGGATCGAACGTCCTATTTCATTATTCCATGCTAATGTATTCAAGCGTTAGCTTGCTTTAAACACTCTAATTTTTTCAAAGTAACAGTCCAAATTCCCCGCAACACCAAATTAATGGCATTACGGATCATCAGGAAGGAGGAATCAGTGAGACCAGTACATACCAGAGGCATGACCAATCTACTAACCCCGAAATTCAACTACGAGCTTTTTAACTGCAACAACTTTAATATACGCTATTGGAGCTGGAATTACCGCGGCTGCTGGCACCAGACTTGCCCTCCAA
+
DDDC@HHIIHIIHIIIIIIIIIIIIIIIIIIIIIIIIIIIHIIIIIIIIIIIIIIIIIIIIIIIIIIIIIIIIIIIIIIIIIIIIIIIIIIIHIIHIHIIIIHIIIIIHHIIIIIIIIIHIIIIHIIIIIIIIIIIIIIHIIIIIIIIHIHIHIIIIIIIIIIIIHIHHIIHIIIIIIIIIIIIIHHIIIIIIIIIIIIIIIIIIIIIIIIHIIIIIIIIIIIIIIIIIIIIIIIIIIIIIIIHHHHIIIHIIIIIHIIIIIHIIIIIIIIIIIHIIIIIIIIIIIIIIIIIIHIIIIIIIIIIIIIIIIIIIIIIIIIIIIHIIIIIIIIIIIIIIIIIIDDDDD
@HISEQ:969:HM2KJBCX2:2:1101:4908:67663 2:N:0:ACTATGCA
TTGGAACGGCTTCCCAACTATCCCTATTAATCATTACGTCAATCCTAGAAACCAACAAAATAGGATCGAACGTCCTATTTCATTATTCCATGCTAATGTATTCAAGCGTTAGCCTGCTTTAAACACTCTAATTTTTTCAAAGTAACAGTCCTGTTTCCCTGCAACACCAAATTAATGACATTACAGTTCTTCAGAAAGGAGGAATCAGCGAAGCCAGTACATACCAGTGGCACGACCAACCAGCTGACCCCGAAATTCAACTACGAGCTTTTTAACTGCAACAACTTTAATATACGCTATTGGAGCTGGAATTACCGCGGCTGCTGGCACCAGACTTGCCCTCCAA
+
DDAB@HH@CDDHFCFECHIIHIHHHIIIHHIGHIEHFHHIHDEH@DC1<G?FEHIIIIH1FDDEF@GEHIHCHFHHFHHDHHHHHIHICHEEF?C?FGGHHFGHHGHEHHHHFHGGGGGHEFFIIHHHHCECEHCCEF1FBA?EHHEEIHHHFHGHDIIIIIHHHHHFHHHGEHHIHFHIHFIIIHHHHDIHHHG?HIGHHCC@@@DH?#?G?IHHCEFGFCC?HHHHEIIIHGCHEHHHHEGGDE<HFHEIIIIHFFEHHFIHIHGHHHHFIIHIIEHCHHHG?HHIIHEHHCHCHHFIIIIIHHHGHHHECHH?HHIHHHHHIHHIHHHEG<D1HHDGE@DDAD
@HISEQ:969:HM2KJBCX2:2:1101:12491:67609 2:N:0:ACTATGCA
TTGGAACGGCTTCCCAACTATCCCTATTAATCATTACGTCAATCCTAGAAACCAACAAAATAGGATCAACGTCCTATTTCATTATTCCATGCTAATGTATTCAAGCGCGAGCCTGCTTTAAACACTCTAATTTTTTCAAAGTAACAGTCCTGATTCCCCACCACACCAAATTAATGACATGATAGTTCGTCAGAAGGTAGGAATCAGTAACACCAGTACGTACCGAAGGCACGACCAGCGTACTAATCCCGAAATTCAACTACGAGCTTTTTAACTGCAACAACTTTAATATACGCTATTGGAGCTGGAATTACCGCGGCTGCTGGCACCAAACTTGCCCTCCAA
+
DDDDDIIHIIIIIIIIIIIIIIIIIIIIHIIIIIIIIIIIIHIHHIIIIIIIIIIIIIIHIHHHHIHIIIIHIGIIIIIIIIIIIHHHHIIIIHIIIIIIIIIIIIIIIIIIIIIIIIIIIIIIIIIIIIIIIIIIIIIHIIIIIIIHIIIIIIIIIIIIIIIIIHIIIHIIIIIIIIIIIIIIIIIIIIIIIIIIIIIIIIIIIIIIIIIIHIIIIIIIIIIIIIIIIIIIIIIIIIIIIIIHIIIIIIIIHIIIIIHIIIIIIIIIIIIIIIIIIIIIIIIIIIIIIIHIIIIHIIHIIIIIIIIIIIIIIIIIIIIIIIIIIIIIIIIIIIIIIIIIDDDDD
@HISEQ:969:HM2KJBCX2:2:1101:8904:68170 2:N:0:ACTATGCA
TTGGAACGGCTTCCCAACTATCCCTATTAATCATTACGTCAATCCTAGAAACCAACAAAATAGGATCAACGTCCTATTTCATTATTCCATGCTAATGTATTCAAGCGCGAGCCTGCTTTAAACACTCTAATTTTTTCAAAGTAACAGTCCTGATTCCCCGCCACACCAAATTAATGTCATGATGGTTCGTCAGAAGGTAGGAACCAGTAACACCAGTACGTACCTAAGGCACGACCAACGTACTGATCCCGAAATTCAACTACGAGCTTTTTAACTGCAACAACTTTAATATACGCTATTGGAGCTGGAATTACCGCGGCTGCTGGCACCAGACTTGCCCTCCAA
+
@00@BECHHIDDCCF<FEE11<11<DECC?1C?CGC@<<10E<F11D@G?E@<@FCC11CCHHGEH11<CE1<CHHCH1DC11@GF111<<C@H1DGHG<@C@CHHEBH?/?CEE<1C1D1DHGEC<C1<<GH?<EFEHEHGHHHI1DEH?GHHEHEHEHDDGEDCFDFCCGGD/D/HFCHEEC<<C@HEH?C<C0HFEH@HHG@<9@EF@G?GC1EGAG@<<6C@DEHHHGE=;EHGCHD@GECCC<F@1<11H@CCCD0<<<<1@GCC@1ECCE@HGD<<D<1<1<1D00</11<11FCFHEE?GC@HC/EH<E<EH?IHHEHHEGIHGF<@<C=HHHD@@@0
@HISEQ:969:HM2KJBCX2:2:1101:11352:69979 2:N:0:ACTATGCA
TTGGAACGGCTTCCCAACTATCCCTATTAATCATTACATCGATCCTAGAAACCAACAAAATAGAATCGGATGTCCTATTTCATTATTCCATGCTAATGTATTCAAGCGTGAGCCTGCTTTAAACACTCTAATTTTTTCAAGGTAACAGTCCTAATTCCCCGTGACACCAAATTAATGGCATTACGGTTCTTTAGAAGGTGAGAAATCAATAATATCAGTACATACCAACGGCATGACCGAAACATTGATCCCGAAATTCAACTACGAGCTTTTTAACTGCAACAACTTTAATATACGCTATTGGAGCTGGAATTACCGCGGCTGCTGGCACCAGACTTGC
+
DDDDDIIIIIIIIIIIIIIIIIIIIIIIIIIIIIIIIIIIIIIIIIIIHIIIIHIIGIIIIIIIIIIHHIIIIGIIIIIIIIIIIIIIIIIIIIIIIIIIIGHIIIIIIIIIIIIIIIIIIIIIIIIIIIIIIIIIIIIIIIIIIIIIIHIIIIIIIIIIIHHHIIIHIIIIIIIIIIIIIIIIIIIIIIIIIIIIIIIIIIIIIIIIIIIIIIIIIIIIIIIIIIIIIIIIIIIIHFHIIIIIIIIIIIIIHIIIIIIIIIIIIIIIIIIIIIIIIIIIIIIIIIIIIIIIIIIIIIHIIIIIIIIIHHIHIIIIIIIIIIIIIIIIIIIIIIIDDDDD
@HISEQ:969:HM2KJBCX2:2:1101:17281:69780 2:N:0:ACTATGCA
TTGGAACGGCTTCCCAACTATCCCTATTAATCATTACGTCAATCCTAGAAACCAACAAAATAGGATCGAACGTCCTATTTCATTATTCCATGCTAATGTATTCAAGCGTTAGCCTGCTTTAAACACTCTAATTTTTTCAAAGTAACAGTCCTGTTTCCCTGCAACACCAAATTAATGACATTACAGTTCTTCAAGAAGGAGGAATCAGTAAAGCCAGTACATACCATAAGCACGACCAACCTACTGACCCCGAAATTCAACTACGAGCTTTTTAACTGCAACAACTTTAATATACGCTATTGGAGCTGGAATTACCGCGGCTGCTGGCACCAGACTTGCCCTCCAA
+
DDDDDIIIIIIIIIHIIIIIIIIIIIIIIIIIIIIIIIIIIIIHHIIIIIIIIIIIHIHGHIHIIIIIIGHIIIIIIIIIIIIIIIIGIIIIIHIHIIHIIIHIIIIIIIIIIIIIIHIIIIHHHHIEHIIIIIIIIIIIIIIIIIIIIIIIIIIIHIIIGIHHGIGIIIIIIIHIIHFHIIIIIIIIIIIHIIIIIHIHFIHHHGHIIIIIIIIHIHIIIHIIIIIIIHHIIGIGIHHIHHFFCIHHIIIIIIIIIIIIIIIIIIIIIIIIIIIIIIIIIIIIIIIIIIIIIIIIIHHHIIIIIIIIIIIIIIIIIIIIIIIIIIIIIIIIIIIIIIIIIDDDDD
@HISEQ:969:HM2KJBCX2:2:1101:4169:70405 2:N:0:ACTATGCA
TTGGAACGGCTTCCCAACTATCCCTATTAATCATTACGGCGGTCCTAGAAACCAACAAAATAGAACCGCACGTCCTATTCTATTATTCCATGCTGTAATATTCGAGCAAAGGCCTGCTTTGAACACTCTAATTTTTTCAAAGTAAAAGTCCTGGTCCCCAACACACCCAGTGAAGGGCATGCGGTTCTCCAGAAGAAAAGGCCCGGCCGGACAAGTGCACGCGGTGAGGCGGACCTGCCAGCCAGGCCAAAGGTTCAACTACGAGCTTTTTAACTGCAACAACTTTAATATACGCTATTGGAGCTGGAATTACCGCGGCTGCTGGCACCAGACTTGCCCTCCAA
+
DD@@DHHI=CEHECFHHIICHHHHHIHIIIIHHIIHHHGHDHHCDHHEHHIHIIHIHHH?GH@CHIGHIIHIHDHHHEHIHHIHHHIHGGFGFFGHIIEHGDGEHGHHHIHEHGHHHEHHHIIIIHH@HHHHGHHGHIIIIHHHEHHIFIHH@HHHHFFHIIEHHHHIHHEIHHEGIGIHHIIGHHFGHHIHFFHEHFEHIHDIHHHHHCIIHIIIHEHCHHIHEHHEHIIIHGIHHDHHEGHHHHE=FF@GIHIHIIIGHHH?IHIIIHIHHEEIIIIIHHHHCHHGIIGIIIIIIHIIIIHIHIHHIHDHHDHHIHHIIHHEIEIIIIIIHHEIHHG@ADDD
@HISEQ:969:HM2KJBCX2:2:1101:11064:70161 2:N:0:ACTATGCA
TTGGAACGGCTTCCCAACTATCCCTATTAATCATTACGTCAATCCTAGAAACCAACAAAATAGGATCAAACGTCCTATTTCATTATTCCATGCTAATGTATTCAAGCGTTAGCCTGCTTTAAACACTCTAATTTTTTCAAAGTAACAGTCCTGTTTCCTTGCAACACCAAATTAATGACATTACAGTTCTTCAAGAAGGAGGAACCAGTAAAGCCAGTACATACCAGAGGCACGACCAACTTACTAATCCCGAAATTCAACTACGAGCTTTTTAACTGCAACAACTTTAATATACGCTATTGGAGCTGGAATTACCGCGGCTGCTGGCACCAGACTTGCCCTCCAA
+
DDD@DHHEHIIIHIHGHIIGIHIIIHIHHHIIIIIIIIIIIHIHHIIIIIHIHIHIIHHIIICFHIIHFHGHHIIIHHHHIIIIIIIGGHIIIIIIIIIIHHHHIIIIIIIIIIHHIIHIIIIIIIIIHIFIIIIHIIIIIIIIIHGIHIIIIIIIIIIIIHIIIHHHHHHHIIHIIIIHHIIIIIHHFGIIIHIIIIHIIIIFIIIIHIIIIIIIIIIIIIIIIIIIIIIIIIIIIIIIIIIHHIHEIIIIIIIIIIIIIIIIIIIIIIIIIIIHIIIIIIHHHHHGIIIIIIIIIIIHIIIIIIIIIIIIIIIIIIIIIIIIIIIIIIIIIIIIIIIIIDCDDD
@HISEQ:969:HM2KJBCX2:2:1101:5548:70526 2:N:0:ACTATGCA
TTGGAACGGCTTCCCAACTATCCCTATTAATCATTACGGTGATCCTAGAAACCAACAAAATAGAACCATGCCGTCCTATTCTATTATTCCATGCTAATGTATTCGAGCAAAAATGCCTGCTTTAAACACTCTAATTTTTTCAAGGTAAAGGTCCTGGATCCGCAAGACACCCAATAAAGGACATCAAGTTTCTCCAGAAGGTGAGAAATCAACAGTAACAGTTCATACCCCTTAAGGCATGACCGTCACGTCAATCCCGAAATTCAACTACGAGCTTTTTAACTGCAACAACTTTAATATACGCTATTGGAGCTGGAATTACCGCGGCTGCTGGCACCAGACTTGCCCTCCAA
+
DDDDDIIIIHIIIIIIIIIIIIIIIIIIIIIIIIIIIIIIIIIIIIIIIIIIIIIIIIIIIIHIIIIIIIIIIIHHIIIIIIIIIIIIIIIIIIIIIIIHIHHIIIIIIIIIIIIIIIIIIIIIIIIIIIIIIHIIIIIIHIIIIIIIIIIIIIIIIIIIIIIIIIIIIIIIIIIIIIIIIIIIIIIIIIHIHIIIIIIIIIIIIIIIIIIIIIHHIIIIIIIIIHHIIIIIIIIIIIIIIIIIIIIIIHGDIIIIIIIIIIIIIIIIHHIIIIIIIIIIIIIIIIIIIIIIIIIIIIIIIIIIIIIIIIIIIIIIIIIIIIIIIIIIIIIIIIIIIIIIIIIIIIIIDDDDD
@HISEQ:969:HM2KJBCX2:2:1101:6095:71055 2:N:0:ACTATGCA
TTGGAACGGCTTCCCAACTATCCCTATTAATCATTACGTCAATCCTAGAAACCAACAAAATAGGATCAAACGTCCTATTTCATTATTCCATGCTAATGTATTCAAGCGTTAGCCTGCTTTAAACACTCTAATTTTTTCAAAGTAACAGTCCTGTTTCCCTGCAACACCAAATTAATGACATTACAGTTCTTCAGAAAGGAGGAATCAGCGAGACCAGTACGTACCAATGGCACGACCAACCTGCTGACCCCGAAATTCAACTACGAGCTTTTTAACTGCAACAACTTTAATATACGCTATTGGAGCTGGAATTACCGCGGCTGCTGGCACCAGACTTGCCCTCCAA
+
DBDDDIIIIIIIIIIIIIIIIIIIIIIIIIIIIIIIIIIIIIIIIIIIIIIIIIIIIIHIIIIIIIIIIIIIIIIIIIIHIIIIIIHIIIIIIIIGHIIIIIIHIIIIIIIIIIIIIIIIHIIIIIIIIIIIIIIHHIHIIIIIHHIIIIHIIIIIIIIIIIIIIIIHIIIHIIIIIHIIHIIIIIIIIHHIIIIIIIIIIIIIIIIIIIIIHHIIIIIIIIIIIIHIIIIHIIIIIHIIIIIHHIHIIIIHIIIHHIHHIIIIIIIHHHIIIIHIIIIIIIIIIHIIIIIIIIIIIIIIIIIIIIIIIIIIIIIIIIIIIIIIIIIIHIIIIIIIIIIIIDDDDD
@HISEQ:969:HM2KJBCX2:2:1101:2623:71966 2:N:0:ACTATGCA
TTGGAACGGCTTCCCAACTATCCCTATTAATCATTACATCGATCCTAGAAACCAACAAAATAGAATCGGATGTCCTATTTCATTATTCCATGCTAATGTATTCAAGCGTGAGCCTGCTTTAAACACTCTAATTTTTTCAAGGTAACAGTCCTAATTCCCCGTGACACCAAATTAATGGCATTACGGTTCTTTAGAAGGTGAGAAATCAATAATATCAGTACATACCAACGGCATGACCGAAACATTGATCCCGAAATTCAACTACGAGCTTTTTAACTGCAACAACTTTAATATACGCTATTGGAGCTGGAATTACCGCGGCTGCTGGCACCAGACTTGCCCTCCAA
+
DDDDDIIIIIIIIIIIIIIIIIIIIIGIIIIIIIIIIIIIIIIIIIHIIIIIIIIIIIIIIHHIIIIGIIIIIIIIIIIIIIHIIGIIIGIIIIIIIIIIIIIIIIIIIIIIHIIIIIIIIIIIIIIIIIIIIIIIIIIIIIIIIIIIIIIIIIHIIIHIHIIIIIIIIIIHIIHIIIIHHIIIIIIIIHIIIIIIIIIIIIIIIIIIIIIIIIIIIIIIIIIIHIIIIIIIIIIIIIIIIIIHIHIIIIIIGIIIIIIIIIIIIIIIIIIIIIIIIIIIIIIIIIIIIIIIIIIIIIIIIIIIIIIIIIIIIIIIIIIIIIIIIIIIIIIIIIIIIIIIIIDDDDD
@HISEQ:969:HM2KJBCX2:2:1101:20924:71043 2:N:0:ACTATGCA
TTGGAACGGCTTCCCAACTATCCCTATTAATCATTACGTCAATCCTAGAAACCAACAAAATAGGATCAAACGTCCTATTTCATTATTCCATGCTAATGTATTCAAGCGTTAGCCTGCTTTAAACACTCTAATTTTTTCAAAGTAACAGTCCTGTTTCCCTGCAACACCAAATTAATGACATTACAGTTCTTCAAGAAGGAGGAACCAGTAAAGCCAGTACATACCAGAGGCACGACCAACTTACTAATCCCGAAATTCAACTACGAGCTTTTTAACTGCAACAACTTTAATATACGCTATTGGAGCTGGAATTACCGCGGCTGCTGGCACCAGACTTGCCCTCCAA
+
DCCADIHHHHHIIHGHIEHIIIIIIHHHIIIFHICHHHIHGIGHIHHHIGHGHIIIHIIHHIIICHIIHIIGFHHHHHIGCHIIIHHIHIHH@FEHHGIIHHHHHHHIHHHEHEHHHDHHHIIHIIHHIIHIIIHGIHHHHIHHHHIHGHFHDHCIHIHIHHIIIIGHHFFHHGEH<<FHHHHHHHIIIHHIIIIHHIHCHHIHGIIIHGFHIHHHIIIHHHIIIIHHIIIIIHHIHHFIIIHHCIIIIIHIHHFIIIHHHHCHHGIGHGIIHHHIIIIIHHIIIIHIIIIIIHIIIIHHHIHIIIIHIHIIIHIIIIIGIIIIIHIIIIIHIIIIIIIIIDDDDD
@HISEQ:969:HM2KJBCX2:2:1101:13040:71455 2:N:0:ACTATGCA
TTGGAACGGCTTCCCAACTATCCCTATTAATCATTACGTCAATCCTAGAAACCAACAAAATAGGATCGAACGTCCTATTTCATTATTCCATGCTAATGTATTCAAGCGTTAGCTTGCTTTAAACACTCTAATTTTTTCAAAGTAACAGTCCAAATTCCCCAAAATACCAAATTAATGGCATTACGGCTCATCAGGAAGGAGGAATCAGTGAGACCAGTACATACCAGAGGCATGACCAACCTACTAACCCCGAAATTCAACTACGAGCTTTTTAACTGCAACAACTTTAATATACGCTATTGGAGCTGGAATTACCGCGGCTGCTGGCACCAGACTTGCCCTCCAA
+
@BDD0<<<C<CH<<DC1GH<C1<CC@F1G1<@<<FG1<CEH0C11D1D1?C@1<DC@1D<F?<1<<F@EHC?DE0<FG1<1CGHHH?111DG@@FHC1<FCD:CHH1<0<<111BH?<<<FHI@1D<1CG1DECFH.<DHHHIEHC@EDHHGIC@GH0<1<00:.<0EGG@FH@D/-?CHE/HH?EG?CHF.FH@IHEE<0GD<1HEHHGC1GCCC<?GDEGF?G@>D1?F<<1EIHFIHEEF<<:<-C/1CHEF<1CCC@HF0HC?G<<<C?F<<1CHG<<CHC<D1EEIIHH?@<1HHECG<11<C?IIIHHFE<CC@EHEHEF1<CHEHEIHE<CDEHD<0D<
@HISEQ:969:HM2KJBCX2:2:1101:17043:73787 2:N:0:ACTATGCA
TTGGAACGGCTTCCCAACTATCCCTATTAATCATTACGTCAATCCTAGAAACCAACAAAATAGGATCAAACGTCCTATTTCATTATTCCATGCTAATGTATTCAAGCGTTAGCCTGCTTTAAACACTCTAATTTTTTCAAAGTAACAGTCCTGTTTCCCTGCAACACCAAATTAATGACATTACAGTTCTTCAAGAAGGAGGAACCAGTAAAGCCAGTACATACCAGAGGCACGACCAACCTACTAATCCCGAAATTCAACTACGAGCTTTTTAACTGCAACAACTTTAATATACGCTATAGGAGCTGGAATTACCGCGGCTGCTGGCACCAGACTTGCCCTCCAA
+
DDDDDIIIIIHIIIIIIIIIHHIIIIIIIIHIIIIIIIIIIIIIIGIIIIIIIIIIIHEHIIHHIHIIIIIIHIHIIIIFHIHEHIIIIIIIHHFHIHGIIIIIIIIIIIGHHIIIIHIIHHHIIIHHHHIIIHHIDHIIIIIIIHIIIHIIIIIIIIIIIIIIIHHIIIIIIIIIIIIHIIIIIIIIHHIIHIIIIIIIIIIIIIIIIIIIIIIIIIIIIIIHH?IIIIIIIIGIIIHIIHGFDHDFIIIIIIIIIIIIIHHIIIIIIIIIIIHIIIIIIIIIIIIIIIIIIIIIIIIIHIIIIIIIIIIIIIIIIIIIIIIIIIIIIIIIIIIIIIIIIDDDDD
@HISEQ:969:HM2KJBCX2:2:1101:12149:74136 2:N:0:ACTATGCA
TTGGAACGGCTTCCCAACTATCCCTATTAATCATTACATCGATCCTAGAAACCAACAAAATAGAATTAGATGTCCTATTTTATTATTCTATGCTAATGTATTCAAGCGTGAGCCTGCTTTAAACACTCTAATTTTTACAAAGTAACAGTCCTAATTCCCCGTGACACCAAATTAATGGCATTACGGTTCTTTAAAAGATGAGAAATTAATAATATCAGTACATACCAACGGCATGACCAAAACATTGATTTCGAAATTCAACTACGAGCTTTTTAACTGCAACAACTTTAATATACGCTATTGGAGCTAGAATTACTGTAGCTGCTAGCACCAGACTTGCCCTCCAA
+
DDBDDIIIHIIIIHFHHIIIIHIIIIIGIIIIIIIIIHIIIIIIIIIIIIIHHHIHHIIHHIIIHIIGHHIIIGHIIIIIIIIIGIIIIHHHHIIIIHHIIGHIHHIIIHHIIHIHHHHIIIIIIIIIIIIIHIHIIHHHIHHHIHIHHHHGHFEHHHHGHIHHEHHHIIHHIIIIGHHHIIIIIHHHGIIIIIHIIIIIIIHIIIIIIIHIHIIHEHIIIIIIIIIIIIIIIIIIIIIIIHHEG@HHHIHHIIIIIIHIHIIIIIHIIHIHHIIIIIIHHHIIIIIHIHIIIIHIGHIIHHHHHIFIIIIHIHIIIIIIIIHIIIIHIIHIIIIIIIHIIIDCDDD
@HISEQ:969:HM2KJBCX2:2:1101:15672:76159 2:N:0:ACTATGCA
TTGGAACGGCTTCCCAACTATCCCTATTAATCATTACGTCAATCCTAGAAACCAACAAAATAGGTTTGAACGTCCTATTTCATTATTCCATGCTAATGTATTCAAGCGTTAGCCTGCTTTAAACACTCTAATTTTTTCAAAGTAACAGTCCTGTTTCCCTGCAACACCAAATTAATGACATTACAGTTCTTCAGAAAGGAGGAATCAGCGAAACCAGTTCATACCAGTGGCACGACCAACCTGCTGACCCCGAAATTCAACTACGAGCTTTTTAACTGCAACAACTTTAATATACGCTATTGGAGCTGGAATTACCGCGGCTGCTGGCACCAGACTTGCCCTCCAA
+
DB@AAHIHIIHHHHIIIIIIIIIIIIIIIIIHHHIFEHFHHHIGHIHHIIIIIIHHIHIEHI@FGEHIHGHIHE=CH?EEHIHIFEHICCEHEEHIIHHHFHFHHHIIIHIIGHFFHHEHIHIHHHIIHHHHGGHIHHCHIHHHHIHGEHHB<EEEHGHHFEIHHGGHEH@HGHEHHFEHGHDGHHHCFHH@CCEGIHFHHEHHIIHHEF@FDIGHGDCHHHFF@HHF1HCEIHHDCGCEC@FFCE<//HG?HHIHH@HIIIIHIHHEHHHGD1CEHHHHHHHGE@CEEHHEHDC<@EHIIIIHH@EIHCHCIHDEC?IHEHEGEHH@GHGCFCFEH@IHH@@@D<
@HISEQ:969:HM2KJBCX2:2:1101:20932:76434 2:N:0:ACTATGCA
TTGGAACGGCTTCCCAACTATCCCTATTAATCATTACCTCAATGCTCTACAAAACCAACAAAATAGAACCGAGGTCCTATTCTATTATTCCATGCAACATTATTCAGGCGTAGGCCTGCTTTAAGCACTCTAATTTTCTCAAAGTAAACGCATCGGCCACTGAAAACACCCAGTAAAGGGCATAATCAGCCAACCGATAGATTAGGACCGGACGTGTAGTGACAGCAGTTAAGCGCACCACACGCCAGTACCCGAGATCCAACTACGAGCTTTTTAACTGCAACAACTTTAATATACGCTATTGGAGCTGGAATTACCGCGGCTGCTGGCACCAGACTTGCCCTCCAA
+
BDA@?HG@=H<C@?CFEE?CFHIIIIIHHHHI?EHHHHCGF?GHIHHH@HH1GHHHIIHIIHEHHC@GHHCC?H=C@1DFEHHF<@HHC?CGGEGFHCEE<<<<FHHCGHHH8<HFFHCHHI6<<IHEHCFEEGHEHH@HHIHHHH@GEAHC??D0C@DH?GBEGHI:FDGHIHFHHEHED/CFDCHIHHC<C2EHGEHG@HHEDHDDCHGF<?CEGHDFGFEFFHHHEGEHGHFGFCEEHGCEFEGF:C?CHHEHFHECCE@@CDGHIHIHIHHG@EHCGIIHHHGCEHEE<0DEHEHH@HHHHHHHF1FC@EDHDCCCE?IHIIHGD1<@HHG<HIHHHIHDDADA
@HISEQ:969:HM2KJBCX2:2:1101:10280:76910 2:N:0:ACTATGCA
TTGGAACGGCTTCCCAACTATCCCTATTAATCATTACGTCGATCCTAGAAACCAACAAAATAGAATCAAACGTCCTATTTCATTATTCCATGCTAATGTATTCAAGCGCGAGCTTGCTTTAAACACTCTAATTTTTTCAAAGTAACAGTCCTGATTTCCCACGACACCAAATTAATGACATCGTGGTTCGTCAGAAGGGAGAAACCAATAATACTAGTACGTACAAAGTACGACCGACATATTAGTCCCGAAATTCAACTACGAGCTTTTTAACTGCAACAACTTTAATATACGCTATTGGAGCTGGAATTACCGCGGCTGCTGGCACCAGACTTGCCCTCCAA
+
ADDDDIIIIIIIIIIIIIIIIIIIIIIIHIIIIIIHIHIIIIIIIIIIHIIIIIIIEIIHIIIIIIIIIIIIIIIIIIIIIHIIIIIIIIIIIIIHIIIIIIIHIIHHHIIIIIIIIIIIIIGIIIIHIIIHHHHHIIHHIIIIIIHHFHIIIIIIIHIIIIHHIIGHIGIIIIIIHIIIIIHIIHHIHIHIHHHHIIHIHIHHIIHHIIIHIIHHIIIIIIHIIIIIIIIHHIIIIIIHIHHHIIGIIHHEIHEHEDIHHHIIIHIIIIIHHGHHHGCHIHHHIIHGIGIIIIIHIIIIIIIHIIIIIIIIIIHHIIIIIIIIIHIIIIHHHIIIHHHDDADD
@HISEQ:969:HM2KJBCX2:2:1101:16984:77095 2:N:0:ACTATGCA
TTGGAACGGCTTCCCAACTATCCCTATTAATCATTACGTCAATCCTAGAAACCAACAAAATAGGATCGAACGTCCTATTTCATTATTCCATGCTAATGTATTCAAGCGTTAGCCTGCTTTAAACACTCTAATTTTTTCAAAGTAACAGTCCTGTTTCCCTGCAACACCAAATTAATGGCATTACAGTTCTTCAGAAAGGAGGAATCAGCGAAGCCAGTACATACCAGTGGCACGACCAACCTGCTGACCCCGAAATTCAACTACGAGCTTTTTAACTGCAACAACTTTAATATACGCTATTGGAGCTGGAATTACCGCGGCTGCTGGCACCAGACTTGCCCTCCAA
+
DDDCDIIIIIIIIIIIIIHIHIIIIIIIIIIIIIIIIIHIIIIIIIIIIIIIIIHIIIIIIIIIIIIIIIIIIIIIIIIIIIIIIIHIIIIIIIHIHHHIIEHHIIHHIIIIIIIIIIIIIHIIIIIIIHHIIIIIHIIIIIIIIIHIIIIIIIIIIIIIIIIIIIIIIHIIIIIIIIIIIIIIIIHIIIHHGIHHIIIHIIIIIIIIIIIIIIIIIIIHHIIIIIIIIIIHIHIIIIHIIIIIGIIIIIIIIIIIIIIIIIIIIIIIIIIIIIHIIIIIIIIHIIHIIIIIHHHIIIIIIIIIIIIIIIIIIIIIIIIIIIIIIIIIIIIHIHIIIIIIIDDDDD
@HISEQ:969:HM2KJBCX2:2:1101:9074:77706 2:N:0:ACTATGCA
TTGGAACGGCTTCCCAACTATCCCTATTAATCATTACATCGATCCTAGAAACCAACAAAATAGAATCGGATGTCCTATTTCATTATTCCATGCTAATGTATTCAAGCGTGAGCCTGCTTTAAACACTCTAATTTTTTCAAGGTAACAGTCCTAATTCCCCGTGACACCAAATTAATGGCATTACGGTTCTTTAGAAGGTGAGAAATCAATAATATCAGTACATACCAACGGCATGACCGAAACATTGATCCCGAAATTCAACTACGAGCTTTTTAACTGCAACAACTTTAATATACGCTATTGGAGCTGGAATTACCGCGGCTGCTGGCACCAGACTTGCCCTCCAA
+
DDDDDIIIIIIIIIIIIIIIIIIIIIIIIIIIIIIIIIIIIIIHHIIIIIIIHIIIIIIHHIIHIIIIIIIIIIIIIIIIIIIIHIIGHIIIIIIHIIIHHFHHIHIIIIIIIIIIIIIIIIIIIIIIIIIIIIIIIIIIIIIIIIIIIIIIIHIIIIIIIIIIIIIIIIIIIIIIIIIIIIIIIIIIIIIIIIIIIIIIIIIIIIIIIIIIIIIIIIIIIIIIIIIIIIIIIIIIIIIIIIIIHHIIIIIIIIIIIIIIIIIIIIIIIIIIIIIIIIIIIIIIIIIIIIIIIIIIIIIIIHIIIIIIIIIIIIIIIIIIIIIIIIIIIIIIIIIIIIIIIIDDDDD
@HISEQ:969:HM2KJBCX2:2:1101:19214:77837 2:N:0:ACTATGCA
TTGGAACGGCTTCCCAACTATCCCTATTAATCATTACGTCAATCCTAGAAACCAACAAAATAGGATCGAACGTCCTATTTCATTATTCCATGCTAATGTATTCAAGCGTTAGCCTGCTTTAAACACTCTAATTTTTTCAAAGTAACAGTCCTGTTTCCCTGCAACACCAAATTAATGACATTACAGTTCTTCAGAAAGGAGGAATCAGCGAAGCCAGTGCATACCAGTGGCACGACCAACCTGCTGACCCCGAAATTCAACTACGAGCTTTTTAACTGCAACAACTTTAATATACGCTATTGGAGCTGGAATTACCGCGGCTGCTGGCACCAGACTTGCCCTCCAA
+
DDDDDIIIIIIIIIIIHIIIIIIIIIIIIIIIIIIIIIIIIIIIIIIIIIIIIHIIHHIIIIHHHIIIIIIGIIIIIIHIIIIIIHIIIIIIIIHHIIIIIIIIIHHIHIIIIIHHIHHIIGHIIHIIIIIIIIIIIIIIIIIIIIIIIIIIIIIIHIHIIIIIIIIHIIIHIIIIIIIIIHIIIIIIGIIIIIIIIIIIIIIIGIIIIGIIHIIIIIIIIIIIIIIHIIIIIIIIIIIIIIIIHIIIIHIIIIIIIIIIIIIIIIHIIIIIIHIIIIIIIIIIIHHIIIIIIIIIIIIIIIIIIIGIIIIIGIHIIIIIIIIIIIIIIIIIIIIIIIHIIDDDDD
@HISEQ:969:HM2KJBCX2:2:1101:9751:78295 2:N:0:ACTATGCA
TTGGAACGGCTTCCCAACTATCCCTATTAATCATTACGGCGGTCCTAGAAACCAACAAAATAGAACCGCACGTCCTATTCTATTATTCCATGCTGTAATATTCGAGCAAAGGCCTGCTTTGAACACTCTAATTTTTTCAAAGTAAAAGTCCTGGTCCCCAACACACCCAGTGAAGGGCATGCGGTTCTCCAGAAGAAAAGGCCCGGCCGGACAAGTGCACGCGGTGAGGCGGACCTGCCAGCCAGGCCAAAGGTTCAACTACGAGCTTTTTAACTGCAACAACTTTAATATACGCTATTGGAGCTGGAATTACCGCGGCTGCTGGCACCAGACTTGCCCTCCAA
+
DDDDDIIHIIIIHIIIIIIIIIIIIIIIIIIIIIIIIHHHIIIIHIIHIIIHIIHIIIIIIIIIIIIIIIIGEHIHHIIIIIIIIIIIIIIHIFIIHIHIIIIHHIIIIIIIIIIIIIIIIHHIIHHHHIHIIIIHIIIIHIIHHIIIIIIIIIIIIIHHHHIIIIGIHIIIIIIIIIIIIIIIIHHIIIIIIIHIHHHIIGIIIIHIIIIIIIIIIHHIIIIIIIIIIIIIIIIIIIIIIHGIIIIHIIIIIIIIIIIIIGIIIIIIIIIIIIIIIIIIIIIIIIIIIIIIIIIIIIIIIIIIIIIIIIIIIIIIIIIIIIIIIIIIIIIIIIIIIIIDDDDD
@HISEQ:969:HM2KJBCX2:2:1101:19945:77136 2:N:0:ACTATGCA
TTGGAACGGCTTCCCAACTATCCCTATTAATCATTACGTCAATCCTAGAAACCAACAAAATAGGATCGAACGTCCTATTTCATTATTCCATGCTAATGTATTCAAGCGTTAGCCTGCTTTAAACACTCTAATTTTTTCAAAGTAACAGTCCTGTTTCCCTGCAACACCAAATTAATGACATTACAGTTCTTCAAGGAGGAGGAATCAGTAAAGCCAGTACACACCATTGGCACGACCAACCTACTGACCCCGAAATTCAACTACGAGCTTTTTAACTGCAACAACTTTAATATACGCTATTGGAGCTGGAATTACCGCGGCTGCTGGCACCAGACTTGCCCTCCAA
+
B@@D0<GE0//C1D@?HHH1<FH@GEGHIICHGHHF@EGHHHH?<DF1<<<FHHGHIIIEH@1<FGHE@<C/GF0D@GHIIIG@GE?1<<FHG@GH@FG@%?@<@5HFHE@HHEA<HGEFHHHHH6FGEA1HG@GHHE@GG@FGCB1GDCB@C@<1<HHG?HEC@CHFCCFGHHGE8<<<DF</D<<CCCCG<<<-<CEIIHIIGIHEHHIHHHHGFGF<<11@F<1HCEGIHGHED<CEH@HD<ACC?FHHHG?C@EHIHHHHEIHIHCEH@FGEIHIHIHIIIIHEHCHGGIHHEHEHG@EHHEGCHFF1HIGIIHHFF@E?IHHGIIHHCCEHHHDEHDDD@@
@HISEQ:969:HM2KJBCX2:2:1101:19748:78020 2:N:0:ACTATGCA
TTGGAACGGCTTCCCAACTATCCCTATTAATCATTACGTCAATCCTAGAAACCAACAAAATAGGATCGAACGTCCTATTTCATTATTCCATGCTAATGTATTCAAGCGTTAGCCTGCTTTAAACACTCTAATTTTTTCAAAGTAACAGTCCTGTTTCCCTGCAACACCAAATTAATGACATTACAGTTCTTCAAGAAGGAGGAATCAGTAAAGCCAGTACATACCATAGGCACGACCAACCTACTGACCCCGAAATTCAACTACGAGCTTTTTAACTGCAACAACTTTAATATACGCTATTGGAGCTGGAATTACCGCGGCTGCTGGCACCAGACTTGCCCTCCAA
+
DDDDDIIIIHIIHIIIIIIIIIIIHIIIIIIHIIIIIIIIIIIIIIIIIIIIIIIIIIIIIHHIIIIIIIIIIIIIIIIIIIIIIIIIIIIIIIIIIIIIIIHIIIIIIIIIHIIIIIIIIIHIIIIIIIIIIIGHHIIIIIIIIHHIIIIIIIHIIIIIHIIIIHIIIIIHHIIHIIIIIIIIIIIIGIIIIIIIIIIHHIIIHIIIIIIIIIIIIIIIIIIIIIIIIIIIIIIIIIIIIHHHFIIIIIIIIIIIHIIIIIIIIIIIIIIIIHHIIIIIIIIIIIIIIIIIIIIIIIIIIIIIIIIIIIIIIIIIIIIIIIIIIIIIIIIIIIIIIIIIIDDDDD
@HISEQ:969:HM2KJBCX2:2:1101:19668:78099 2:N:0:ACTATGCA
TTGGAACGGCTTCCCAACTATCCCTATTAATCATTACATCGATCCTAGAAACCAACAAAATAGAATCGGATGTCCTATTTCATTATTCCATGCTAATGTATTCAAGCGTGAGCCTGCTTTAAACACTCTAATTTTTTCAAGGTAACAGTCCTAATTCCCCGTGACACCAAATTAATGGCATTACGGTTCTTTAGAAGGTGAGAAATCAATAATATCAGTACATACCAACGGCATGACCGAAACATTGATCCCGAAATTCAACTACGAGCTTTTTAACTGCAACAACTTTAATATACGCTATTGGAGCTGGAATTACCGCGGCTGCTGGCACCAGACTTGCCC
+
@DDBDHIIIHGIHHHHIHHIIHHHH@GHCG@DGFHHIHEHHEH?GGHIFHEGHCEHECGEHC<EHHGIGGHCGHCECGCFCEGH<FH1DF<DCH?HGHHIIHFEFHHCGHHGHEHGHGCBFCGGGIIHHEH?F@HHCIIHIHIHEGGHHHGHHFGHHECEEHH9GGHGCF@<GHEHF/CHHHHHGHHFHGIHHHEFH?HIHEHGFEEGCHGGHHFHIIEHFFHIIHH8HEHHIHHHFCEF?FHGCHHECGHEHEHGHHFHHHEHHHG@HGIIHHEHIIIIIIIHHHDDHHFIHGEHCFFIHIHHFCIHCHHHHIHHHDIIHHHHHHEIIIHHIHIIGDDADD
@HISEQ:969:HM2KJBCX2:2:1101:4890:79910 2:N:0:ACTATGCA
TTGGAACGGCTTCCCAACTATCCCTATTAATCATTACGGTGGTCCTAGAAACCAACAAAATAGAACCATGCCGTCCTATTTTATTATTCCATGCTAATGTATTCAAGCAAAAATGCCTGCTTTAAACACTCTAATTTTTTCAAAGTAAAGGTCCTGGTTCCCCGCGGCATCCAATTAAGGACATCGCGGTTCTCCAGAAGGTGAGAAATTGACTGCACCAGTTCATACCCCGTGAGGCACGACCGATGCGCCAATCCCGAAATTCAACTACGAGCTTTTTAACTGCAACAACTTTAATATACGCTATTGGAGCTGGAATTACCGCGGCTGCTGGCACCAGACTTGCCCTCCAA
+
DDDDDIIIIIIIIGHIIIIIIIIIIIIIIIIIIIIIIIIIIIIIIIIIIIIIIIIIHHHIIIIIIIIIIIIHHHIHIIIIIIIIIIIIIIHIHHHIIIIIIGHIIIGFHIIIIIIIIIIIIIIIIIIHIIIIIIHIIIIIIIIIIIIIIIHIIIIIIIIIIIIIIIIIIIIIIIIIIIIIIIIIIIIIIIIIIIIHIIIIIIHIIIIHIIIHIIIIIIIIIIIIIIIIIIIIIIIIIIIIIIIIIIIIIIIHIHIGIIIHIIIIIIIIIIIIIIIIIIIIIIIIIIIIIIIIIIIIHIHIIIIIIIIIIIIIIIIIIIIIIIIHIIHIIIIIIIIIHIIIIIIIIIIIDDDDD
@HISEQ:969:HM2KJBCX2:2:1101:12783:80143 2:N:0:ACTATGCA
TTGGAACGGCTTCCCAACTATCCCTATTAATCATTACGTCAATCCTAGAAACCAACAAAATAGGATCGAACGTCCTATTTCATTATTCCATGCTAATGTATTCAAGCGTTAGCCTGCTTTAAACACTCTAATTTTTTCAAAGTAACAGTCCTGTTTCCCTGCAACACCAAATTAATGACATTACAGTTCTTCAAGAAGGAGGAATCAGTAAAGCCAGTACATACCATTGGCACGACCAACCTACTGACCCCGAAATTCAACTACGAGCTTTTTAACTGCAACAACTTTAATATACGCTATTGGAGCTGGAATTACCGCGGCTGCTGGCACCAGACTTGCCCTCCAA
+
DDDDDIIIIIIIIIIIIIHIIIIIIIIIIIIIIIIIIIIIIIIIIIIIIIIIIIIIIIHIIIHIIIIHIIIIIIIIIIIIIGIIIIIIIIIIHIIEIIIIIHIHIIIIIIIIHIIIIIIIIIIHIIIIIIIIIIIIHIIIIIIIIIIIIHIIIIIIIIIIIIIIIHIHIIIIIIIIIIIIIIIIHIIIIIIIIIIGIIIIIIIHHIIIIIIGIIIIIIIIHIIIIIIIIIIIIIIIIIHIIIHIIIHIIIIIIIIIIIIIIIIIIIIIIIIIIIHIIIIIIIIIIIIIIIIIIIIIIIIIIIIIIIIIIIIIIIIIIIIIHIIIIIIIIIIIIIIIIIIIIDDDDD
@HISEQ:969:HM2KJBCX2:2:1101:2414:80639 2:N:0:ACTATGCA
TTGGAACGGCTTCCCAACTATCCCTATTAATCATTACGTCGATCCTAGAAACCAACAAAATAGAATCAAACGTCCTATTTCATTATTCCATGCTAATGTATTCAAGCGTGCGCCTGCTTTAAACACTCTAATTTTTTCAAAGTAACAGTCCTGATTCCCCACGACACCAAATTAATGACATCGCGGTTCTTCAGAAGGTAGGAACCAATAATGCCAGTGCGTACCGAGGCACGACCGACAATCTGATCCCGAAATTCAACTACGAGCTTTTTAACTGCAACAACTTTAATATACGCTATTGGAGCTGGAATTACCGCGGCTGCTGGCACCAGACTTGCCCTCCAA
+
DDDCDIIIIIIIIIIIIIIIIIIIIIIIIIIIIIIHIIIIIIIIIIIIIIIIHIIIIIIIIIHIIIIIIHIIIIIIIIIIIIIIIIIHIIIIIIIIIIIIIIIIIIHIIIIIIIIIIIIHIIIIIHIIIIIIIHHHIIIIIIIIHHGIIIIIIIIIIIIIIIHHIIIIIIIIIIIIIIIIIIIIIIIIIIIIIIIIIIIIIIIIIHIIIIHIIIIIIIIIIIIIIIIIIIIIIIIIIIIIIIHHIIIIIIIIIIIIIIIIIIIIIIIHIIIIIHIIIIIIIIIIIIIIIIIIIIIIIIHHIIIIIIIIIIIIIIIIIIIIIIIIIIIIIIIIIIIIIIIIDDDDD
@HISEQ:969:HM2KJBCX2:2:1101:7087:80160 2:N:0:ACTATGCA
TTGGAACGGCTTCCCAACTATCCCTATTAATCATTACGGCGGTCCTAGAAACCAACAAAATAGAACCGCACGTCCTATTCTATTATTCCATGCTGTAATATTCGAGCAAAGGCCTGCTTTGAACACTCTAATTTTTTCAAAGTAAAAGTCCTGGTCCCCAACACACCCAGTGAAGGGCATGCGGTTCTCCAGAAGAAAAGGCCCGGCCGGACAAGTGCACGCGGTGAGGCGGACCTGCCAGCCAGGCCAAAGGTTCAACTACGAGCTTTTTAACTGCAACAACTTTAATATACGCTATTGGAGCTGGAATTACCGCGGCTGCTGGCACCAGACTTGCCCTCCAA
+
DDDDDIIIHHCHIIIIIIIIIIIIIIIIIIIIIIIIIIIIIIIDHIIIIIIIIIIIHIIIIHEHIIIHIIIHIIIIIIIIIIIIIIIFHHIIHHIIIIIIIHIIIIIIIIIIIIIIIIIIIIIIIIIIIIIIIIIIIIIIIIIIIIIIIIIIIIIIHGIIIHIIHIIIHHIIIIIIIIIHIIIIIIIIIIIIIIIIIIIIIIIIIIIIIIIIIIIIIIIIIIIIIIIIIIIIIIHIIIIIIIHIIIHHIIIIIIIIIIIIIIIIIIIIIIIIIIIIIIIIIIIIIIIIIIIIIIIIIIIIIIIIIIIIIIIIIIIIIIIIIIIIIIIIIIIIIIIIIIIDDDDD
@HISEQ:969:HM2KJBCX2:2:1101:11238:80985 2:N:0:ACTATGCA
TTGGAACGGCTTCCCAACTATCCCTATTAATCATTACGTCAATCCTAGAAACCAACAAAATAGGATCAAACGTCCTATTTCATTATTCCATGCTAATGTATTCAAGCGTTAGCCTGCTTTAAACACTCTAATTTTTTCAAAGTAACAGTCCTGTTTCCCTGCAACACCAAATTAATGGCATTACAGTTCTTCAGAAAGGAGGAATCAGCGAGACCAGTACGTACCAATGGCACGACCAACCTGCTGACCCCGAAATTCAACTACGAGCTTTTTAACTGCAACAACTTTAATATACGCTATTGGAGCTGGAATTACCGCGGCTGCTGGCACCAGACTTGCCCTCCAA
+
DDDCDIIIIIIIIIIIIIGIIHIIIIIIIIIIIIIIIIIIIIIIIIIIIIIIIIIIIIIIIIIIIIHIIIIHIHIIIIIGHIIIIIIIIIIGIIIIIIIIIHIIIIIIIIIIIIIIIIIIIIIIIIIIIIHIIIIIIHIIIIHIIHHIIIIIIIIIIHIIIIIIIIIHIHHEHIIIIIIIIIIIIIIIIIIIIIIIIIIIIIIIIIIIHIIIIIIIIHIIIIIIIIIIIIIIIIIIIIIIIIIHHIIIHIIIIIIIIIIIIIIIIGHIIIIIIIHIIIIIIIIIIIIGIIIIIIIIIIIIIIIIHIIIIIIIIIIIIIIIIIIIHIIIIIIIIIIIIIIIIDDDDD
@HISEQ:969:HM2KJBCX2:2:1101:4711:80430 2:N:0:ACTATGCA
TTGGAACGGCTTCCCAACTATCCCTATTAATCATTACGTCAATCCTAGAAACCAACAAAATAGGATCGAACGTCCTATTTCATTATTCCATGCTAATGTATTCAAGCGTTAGCTTACTTTAAACACTCTAATTTTTTCAAAGTAACAGTCCAGATTCCTCGCAACACCAAATTAATGGCATTACGGCTCATCAGGAAGGAGGAATCAGTGAGACCAGTACATACCAGTGGCATGACCAACCTACTGACCCCGAAATTCAACTACGAGCTTTTTAACTGCAACAACTTTAATATACGCTATTGGAGCTGGAATTACCGCGGCTGCTGGCACCAGACTTGCCCTCCAA
+
BDDDDIIGIIIIIIIIIIIIIGHHIIIIIIIIIIIIIIIIIIIIIHHHHIHIIIII?GHIIIHHIHIIIHHDCFHIEHIIHIHIEHHHHIHGHHHHEFHIID;HHHHHFEHGIHIIIIIIEEH@HHHFIHIIHIHHFHIIIEHHIHHIFHIIICHHHCGHEEHHIHICIHGHHHHHH@/CFFHHHC/EDG?ECCGHHIHHHGH@HIHEHGF@C6EFG1GGGEFEH@HGHHHFHEG8@CHFH1DEHFEHDDIHHHGHHEEHHFHIHEIIIHHCF<<HHEFIHHHGHGCF?EHDIIIIEFIIHHGCGHHFHIIIIIGIIIIIIIIIIHHCHHEHGHHIIIHHIDBDDD
@HISEQ:969:HM2KJBCX2:2:1101:13093:81254 2:N:0:ACTATGCA
TTGGAACGGCTTCCCAACTATCCCTATTAATCATTACGTCAATCCTAGAAACCAACAAAATAGGATCAAACGTCCTATTTCATTATTCCATGCTAATGTATTCAAGCGTTAGCCTGCTTTAAACACTCTAATTTTTTCAAAGTAACAGTCCTGTTTCCCTGCAACACCAAATTAATGGCATTACAGTTCTTCAGAAAGGAGGAATCAGCGAAGCCAGTGCATACCAGTGGCACGACCAACCTGCTGACCCCGAAATTCAACTACGAGCTTTTTAACTGCAACAACTTTAATATACGCTATTGGAGCTGGAATTACCGCGGCTGCTGGCACCAGACTTGC
+
@D@DDIIIIGIIFFHIIIIIIHIHHIIIHIHIIHHIHHIIIIIHCHIHIGIIDEHCHIIHHHHEHIFHIIIIEH=EHHIIHHHHHHHH?HIIIIIIIIIIIIHHIHHHGIIIIIIIIHHIHHHHFHIHIHFHIIIIIIIHGIHIIIIHIIIIHHHHHGIHIIIIHIHIIIIHHHGHHHIIIIIIIIHIIIIIIIIIIIGIIHIIHIIHIIIIIHHHFGIIIHIIIIIIIHIIIIIIGDHIHHEIFIIIHIIHIIIHIHIIIIIIIGIIIHIIIIIIHFIIIIHEHIHHIIIIHHHIIIIIIIHIIIHFEIIIIIIIHIIHIIIIIIIIHHIIIIDDDDD
@HISEQ:969:HM2KJBCX2:2:1101:14827:81158 2:N:0:ACTATGCA
TTGGAACGGCTTCCCAACTATCCCTATTAATCATTACGTCGATCCTAGAAACCAACAAAATAGGGTCAAACGTCCTATTTCATTATTCCATGCTAATGTATTCAAGCGTGTGCCTGCTTTAAACACTCTAATTTTTTCAAAGTAACAGTCCTGATTCCCCATGACACCAAATTAATGACATCACAGTTCGTCAGAAGGTAGAAATCAATAATACCAGTGCATACCGGAGGCACGACCAATATATTGATCCCGAAATTCAACTACGAGCTTTTTAACTGCAACAACTTTAATATACGCTATTGGAGCTGGAATTACCGCGGCTGCTGGCACCAGACTTGCCCTCCAA
+
DDDDDIIGIHHHIIIIIIIIIIIIIHIIIIIIIIIIIIIIIIIIIIIIIIIIIIIIIIIIIIIHGHIIHHHIIIIIIHIIIIIIIIIIIIIIIIHIIIIIIGIIIIIIIHHIIIIIIHIEHIIHIIIHIIIIIIIIIIIIIIIIHIIIHIIHHIIIIIIHHIIHHIHHIIIIIIHHHGIIIHIHGIIHIHIHIIIHHIGIIIIHIIIIIGIHIIIIIIIIHIIIIIIIIIIIIIIIIIIHIHHHFIHCIIIHIIIIIIIIIIIIIIIIIIIIIIIIIIIIIIIIIIIIIIIIIIIIIIHHHIIIIIIIIIIIIIIIIIIIIIIIIIIIIIIIIIIIIIIIIDDDDD
@HISEQ:969:HM2KJBCX2:2:1101:13293:80404 2:N:0:ACTATGCA
TTGGAACGGCTTCCCAACTATCCCTATTAATCATTACGTCAATCCTAGAAACCAACAAAATAGAATCAAACGTCCTATTTCATTATTCCATGCTAATGTATTCAAGCGTGCGCCTGCTTTAAACACTCTAATTTTTTCAAAGTAACAGTCCTGATTCCCCACGACACCAAATTAATGACATCGCGGTTCTTCAGAAGGTAGGAACCAATAATGCCAGTACGTACCGAGGCACGACCGACAGTCTGATCCCGAAATTCAACTACGAGCTTTTTAACTGCAACAACTTTAATATACGCTATTGGAGCTGGAATTACCGCGGCTGCTGGCACCAGACTTGCCCTCCAA
+
DDDDBIIIIHIIIIIIIIIIIIIIIIIIIIIIIIIIIIIIIIIIIIIHIIIIIIIIIHIIIIIIIHIIIIIIIIIIHIIHIIIIIIIIIIIIIIIIIIIIIIIIIIHIIIIIIIIIIIIIIIIIIIIIHIIIIIIHIIIIIIIIIIIIIIIIIIIIIIIHIIIIIIIIIIIIIIIIIIIIIIIIIIIIIIIIIIIIIIHIIIIIIIIHIHIHIIIIIIIIIIIIIIIIIIIIIIIIIIIIIIIIIIIIIIIIIIIIIIIIIIIIIIIIIIIIIIIIIIIIIIIIIIIIIIIIIIIIIIIIIIIIIIIIIIIIIHIIIIIIIIIIIIIIIIIIIIIIIIIIDDDDD
@HISEQ:969:HM2KJBCX2:2:1101:8394:82493 2:N:0:ACTATGCA
TTGGAACGGCTTCCCAACTATCCCTATTAATCATTACGTCAATCCTAGAAACCAACAAAATAGGTTTGAACGTCCTATTTCATTATTCCATGCTAATGTATTCAAGCGTTAGCCTGCTTTAAACACTCTAATTTTTTCAAAGTAACAGTCCTGTTTCCCTGCAACACCAAATTAATGACATTACAGTTCTTCAGAAAGGAGGAATCAGCGAAACCAGTTCATACCAGTGGCACGACCAACCTGCTGACCCCGAAATTCAACTACGAGCTTTTTAACTGCAACAACTTTAATATACGCTATTGGAGCTGGAATTACCGCGGCTGCTGGCACCAGACTTGCCCTCCAA
+
DDDDDIIIIIIIIIIIIIIIIIIIIIIIIIIIIIIIIIIIIIIIIIIIIIIIIIIIIHIIIIIHHIHHIHIIIIIIIIIHIIIIIIIGEHIIIHHHIIIIHIIIIIIIIIIHIHIHIIIIIIIIIIIIHIHIIIIIIIIGIIIHIIIIIIIIIIIIIIIIIIIIIIIIIIHIIIIIIIIIIIIIIIIIIIIIIIIIIIIIIIIHIIIIIIIIHIIIHHIIIIIIIIIIIIIIIIIIIIIIIIIHHIIIIIIIIIIIIIIIIIIIIIIIIIIIIIIIIIIIIIIIIIIIIIIIIIIIIIIIIIIIIIIIIIIIIIIIIIIIIIIIIIIIIIIIIIIIIIIIIDDDDD
@HISEQ:969:HM2KJBCX2:2:1101:7098:82616 2:N:0:ACTATGCA
TTGGAACGGCTTCCCAACTATCCCTATTAATCATTACATCGATCCTAGAAACCAACAAAATAGAATCGGATGTCCTATTTCATTATTCCATGCTAATGTATTCAAGCGTGAGCCTGCTTTAAACACTCTAATTTTTTCAAGGTAACAGTCCTAATTCCCCGTGACACCAAATTAATGGCATTACGGTTCTTTAGAAGGTGAGAAATCAATAATATCAGTACATACCAACGGCATGACCGAAACATTGATCCCGAAATTCAACTACGAGCTTTTTAACTGCAACAACTTTAATATACGCTATTGGAGCTGGAATTACCGCGGCTGCTGGCACCAGACTTGCCCTCCAA
+
DDBD@GHHHHIIGHIFHHHEHHHIIIIHHHHHHHIIIHHCGEHHEGHECEHIHIIIIEHIIHIHGIIHE=ED1FEHHIECGEFHIIE1GCFHEHEFHHIHHHIHHHHIHHIHHIIEHIIHHHIHHIHHIHHHIHIHHIHHIHHHHIIHIHIIIIIHHHGIHHIHHFFHFHGCGHHIHHGIHHHIHHC@HHHIIIHHIHIIIHIIFIIIIIIIIHEHHHIHHIHHHHIIHHGHHHHIHHIIIHHGGFHHHFIIHIIIIHIIIIIHFHIGIIIIIHHGHHIIHHIHIHIIHHHHGIIIIIIIIIIIIIIIIIIIHGHHHIIHIHIGIIIIHHHHHGHHHIIIIIDCDDC
@HISEQ:969:HM2KJBCX2:2:1101:2236:82777 2:N:0:ACTATGCA
TTGGAACGGCTTCCCAACTACCCTATTAATCATTACGGCGGTCCTAGAAACCAACAAAATAGAACCGCACGTCCTATTCTATTATTCCATGCTGTAATATTCGAGCAAAGGCCTGCTTTGAACACTCTAATTTTTTCAAAGTAAAAGTCCTGGTCCCCAACACACCCAGTGAAGGGCATGCGGTTCTCCAGAAGAAAAGGCCCGGCCGGACAAGTGCACGCGGTGAGGCGGACCTGCCAGCCAGGCCAAAGGTTCAACTACGAGCTTTTTAACTGCAACAACTTTAATATACGCTATTGGAGCTGGAATTACCGCGGCTGCTGGCACCAGACTTGCCCTCCAA
+
DDDDDIIIIHIIIIIIIIIIIIIIIIIIIIIIIIIIHIIIIIIIIIIIIIIIIIIIIIIIIIIIIIIIIIHIIIIIIIIIIIIIIIHIIIIIHIIIIIIIIHIIIHHIIIIIIIIIIIIIIIIIIIIIHHIIIIIIIIIIIIIIIIIIIIIIIIIIIIHIHIIIHIIIIHIIIIIIIIIIIIIIIIIIIIIIIHCIIHIIIGIIIIHIIIIIIIIIIHIIIHH?IIIIIIIIIIIIIIIIIHIIIIHIIIIIIIIIIIIIIIIIIIIIIIIIIIIIIIIIIIIIIIIIIIIIIIIIIIIIIIIIIIIIIIIIIIIIIIIIIIIIIIIIIIIIIIIIIIDDDDD
@HISEQ:969:HM2KJBCX2:2:1101:15095:84187 2:N:0:ACTATGCA
TTGGAACGGCTTCCCAACTATCCCTATTAATCATTACGTCAATCCTAGAAACCAACAAAATAGGATCGAACGTCCTATTTCATTATTCCATGCTAATGTATTCAAGCGTTAGCTTGCTTTAAACACTCTAATTTTTTCAAAGTAACAGTCCAGATTCCTCGCAACACCAAATTAATGGCATTACGGCTCATCAGGAAGGAGGAATCAGTGAGACCAGTACATACCAGTGGCATGACCAACCTACTAACCCCGAAATTCAACTACGAGCTTTTTAACTGCAACAACTTTAATATACGCTATTGGAGCTGGAATTACCGCGGCTGCTGGCACCAGACTTGCCCTCCAA
+
DCBDAHIHCCHHIIIIGIHHFHIIIIGHHIIIIIGHH@HHIIIHIHIHHIHHGHEHFHIHIICHIIIHHHGHII=HHIIGHHHEH1GFEHE?CCEHGHIIHFHHIIHEIIIGIIHHHIIHHHH?CHHIHHIIIIHGHHHDIHHHGHHCIHHHFEHIHIGIHHIIIHFIHHIHIIHIHFHEGDIIHIIIIHFGHHGIIIIIIHIGIHIIIHGIIIIIIIIIIIHIIIIIIIIIIHIIIIHHG4H4DHEFHGHGIHEHIHIHHIHHIIGHIHIHFHHIIHIIHHIIIIIIIHHIHHDEHHIIIHIIIIIIHIIIGIIIHIIIIIIIIIIIIIIIHIIIIGIIIDBADD
@HISEQ:969:HM2KJBCX2:2:1101:9573:83580 2:N:0:ACTATGCA
TTGGAACGGCTTCCCAACTATCCCTATTAATCATTACGGCGGTCCTAGAAACCAACAAAATAGAACCGCACGTCCTATTCTATTATTCCATGCTGTAATATTCGAGCAAAGGCCTGCTTTGAACACTCTAATTTTTTCAAAGTAAAAGTCCTGGTCCCCAACACACCCAGTGAAGGGCATGCGGTTCTCCAGAAGAAAAGGCCCGGCCGGACAAGTGCACGCGGTGAGGCGGACCTGCCAGCCAGGCCAAAGGTTCAACTACGAGCTTTTTAACTGCAACAACTTTAATATACGCTATTGGAGCTGGAATTACCGCGGCTGCTGGCACCAGACTTGCCCTCCAA
+
DDDDDIIIIHIIIIIIIIIIIIIIIIHIHHIIIIIIIIIIIHIIIIIIIIIIIIGIIIIIIIHIIICDHHIHHIIIIIIIIGIIIIIHIIIHHHIIIIIIHHHIIIHIIIHHHHIIHHIIIIIIIHIHIIIIHIIIIIIIIIHIIIHIHIIHIIIIIIIIHHHIFIIIIIIIIIIIIIIIIHIIIIHIIIIIIIIIIIIIIIIIIIIIHIIGIIIIIIIIIHIHIIIIIIIIIIIIIIIIIHHIIIIHIIIIIIIIIIIIIIIIIIIIIIIIIIIIIIIIIIIIIIIIIIIIIIIIIIIIIIIIIIIIIIIIIIIIIIIIIIIIIIIIIIIIIIIIHIIDDDDD
@HISEQ:969:HM2KJBCX2:2:1101:14096:83712 2:N:0:ACTATGCA
TTGGAACGGCTTCCCAACTATCCCTATTAATCATTACGTCAATCCTAGAAACCAACAAAATAGGATCAAACGTCCTATTTCATTATTCCATGCTAATGTATTCAAGCGTTAGCCTGCTTTAAACACTCTAATTTTTTCAAAGTAACAGTCCTGTTTCCCTGCAACACCAAATTAATGACATTACAGTTCTTCAAGAAGGAGGAACCAGTAAAGCCAGTGCATACCAGAGGCACGACCAACCTACTAATCCCGAAATTCAACTACGAGCTTTTTAACTGCAACAACTTTAATATACGCTATTGGAGCTGGAATTACCGCGGCTGCTGGCACCAGACTTGCCCTCCAA
+
DDDDCIIIIIIIHIIHIIIIIIIIIIIIIGHIIIIIIIIIIIIIIIIIIIIIIIIIIIHIIIHIIHIIIIIIIIIIIIIIIIIIIIHHIIHHIIIGIIIIIIIIIIHIIIHIHIIIIIIIIIIIIIIIIIIIIIIIIIIIIIIIIIIIHIIIIIIIIIIIIIIIIIIIIIIHHIIIIIIIIIIIIIIIIIIIIIIIIIIIIIIIIIIIIIIIIIIIIIIIIIIIIIIIIIIIIIIIIIHIIHHHHIHIIIIIIIIIIIIIIIIIIIIIIIIIIIIIIIIIIIIIIIIIIIIIIIIIIIIIIIIIIIIIIIIIIIIIIIIIIIIIIIIIIIIIIIIIIIIIIDDDDD
@HISEQ:969:HM2KJBCX2:2:1101:8441:84919 2:N:0:ACTATGCA
TTGGAACGGCTTCCCAACTATCCCTATTAATCATTACGTCAATCCTAGAAACCAACAAAATAGGATCGAACGTCCTATTTCATTATTCCATGCTAATGTATTCAAGCGTTAGCCTGCTTTAAACACTCTAATTTTTTCAAAGTAATAGTCCTGTTTCCCTGCAACACCAAATTAATGACATTACAGTTCTTCAAGAAGGAGGAATCAGTAAAGCCAGTACATACCATAGGCACGACCAACCTACTGACCCCGAAATTCAACTACGAGCTTTTTAACTGCAACAACTTTAATATACGCTATTGGAGCTGGAATTACCGCGGCTGCTGGCACCAGACTTGCCCTCCAA
+
DDDDDIIIIIIIIHIIHIIIIIIIIIIIIIIIIGIHIIIIII@GHIIHHIIIHHIIIIHIIIHHHHIIHIIHHHHIGIIIIIIIIHHIHIHIHHHIHGIIIIHHIIIHHHIIIHIIIIIIIHHIIHIHHHHHHIIIHHIIIHIIHHIIIIHIIGHHHIHIIIIIIIIIIIIIIIHHHFHGIHIIIIHIIIHIIIIHIIIIIIIIHIIIIIGHIIIIIIIIIIIIIIIIHIIIIIIIIIIIIIHIHIIIIIIIIIIIHIIIIIIHHHIIHIIIIIIIIIIIIIIIIIIIIIIIIHIIIIIIIIIIIIIIIIIIIIIIIIIIIIIIIIIIIIIIIIIIIIIIIDDDDD
@HISEQ:969:HM2KJBCX2:2:1101:18534:85622 2:N:0:ACTATGCA
TTGGAACGGCTTCCCAACTATCCCTATTAATCATTACGTCAATCCTAGAAACCAACAAAATAGGATCAACGTCCTATTTCATTATTCCATGCTAATGTATTCAAGCGCGAGCCTGCTTTAAACACTCTAATTTTTTCAAAGTAACAGTCCTGATTCCCCGCCACACCAAATTAATGACATGATGGTTCGTCAGAAGGTAGGAACCAGTAACACCAGTACGTACCTAAGGCACGACCAACGTACTGATCCCGAAATTCAACTACGAGCTTTTTAACTGCAACAACTTTAATATACGCTATTGGAGCTGGAATTACCGCGGCTGCTGGCACCAGACTTGCCCTCCAA
+
DDDCCIIIIIIIIHIHHHIIIIIIIIIIIIIEHIIGIHHHHHIHHIIIIIIIFHIHHGIGHICFHFHIIGHEHEHIHIIIHHIIH@EHHHEHHHHHIIHIHEGHHGHDHDHEHHGHHGHIIIIIIIIIIFHIIGGIIHHHHGIIHIHEIHIFHHHIIIIIIIIIIIHIHHIHIIHHHIHIIIHHIHHIIHHIIIIIHFIIHGIIIIIHIIIHIHIIIHHIIIIIIIIIGIIIIIHHIHEIIHHDHHDHHIIIIGHIHEIHHHIIHIIIIIIIIIIIIIIHIIIIIIIIHHIHIHIIIIIHIIIIIIIIIIIIIIGIIIHIIIIIIHIIIIHGHIIIIIIIDDDD@
@HISEQ:969:HM2KJBCX2:2:1101:5131:86498 2:N:0:ACTATGCA
TTGGAACGGCTTCCCAACTATCCCTATTAATCATTACGTCAATCCTAGAAACCAACAAAATAGGATCGAACGTCCTATTTCATTATTCCATGCTAATGTATTCAAGCGTTAGCCTGCTTTAAACACTCTAATTTTTTCAAAGTAACAGTCCTGTTTCCCTGCAACACCAAATTAATGACATTACAGTTCTTCAAGAAGGAGGAATCAGTAAAGCCAGTACATACCATAGGCACGACCAACCTACTGACCCCGAAATTCAACTACGAGCTTTTTAACTGCAACAACTTTAATATACGCTATTGGAGCTGGAATTACCGCGGCTGCTGGCACCAGACTTGCCCTCCAA
+
DDDDDHHHIIHHIIIIIIIHIIIIIIIIIIIIIIIHHHHIIIIIHIIIIIIIHHIIIIIHIGHIHHIIGIIIIIIIIIIIIIIHIIIIIIHCHHIIIIHIIHHIIHHIHHHIIHIHIHIIGHIIIIIHHIHIHHHIIIIIIIHHHIIIIIIIIHIIIHHIHIIIIIIIIIIHIHHIIIIIIIIHIIIIHHI?HIIGHGIIIIHHGIIIIIHIIIIIIIIIIIIIHGIIIIIIIIIIIIIIIHHGHIIIHIHIIIIHHGIHIIIIIIIIIIIIIIIIIIIIHIIHHIIIIIIIIIIIIIIIIIIIIIIIIIIIIIHHHGIIIIHIIHIIIIIHIIIIIIIIIDDDDD
@HISEQ:969:HM2KJBCX2:2:1101:7246:85843 2:N:0:ACTATGCA
TTGGAACGGCTTCCCAACTATCCCTATTAATCATTACGGCGATCCTCAAACCAACAAAATAAGACCGCTGTCCTATTCCATTATTCCATGCTGGCGTATTCAAGCTTCAAGCCTGCTTTGAACACTCTAATTTCTTCACAGTAAACCCGGTTCCCACCCCAGCCATTCCTGACCAGAACGTTCCCCGATAGTGAGACTCGATGCATCAGTGCAGCCCTTGCGGGAGACCAACGATCTCATCTTATGTCCGACTACGAGCTTTTTAACTGCAACAACTTTAATATACGCTATTGGAGCTGGAATTACCGCGGCTGCTGGCACCAGACTTGCCCTCCAA
+
DDDDDIIHIIHIIIIIIIIIIIIIIIIIIIIIIIIIIIIIIIIIIIIIIIIIIIIIIIIIIIIIIIIIIIIIIIIIIIIIIIIIIIIIIIIIIIIIIHIIIHHIIIIIIIIIIIIIIIHHHIIIIIIHIIIIIIIIIIIIIIHIHIIIIIIIIIIIIIIIIIIIIIIIIIIIIIIIIIIIIHIHIIHIIIIIIIIIIIIIIIIIIIIIIIIIIIIIIIIIIIIIIIIIIIIIIHHFIIHIIIIIIIIIIIIIIIIIIIIIIIIIIIIIIIIIHIIIHIIIIIHHHIIIIIIHIIIIIIIIIIIHIIIIIIIIIIIIIIIIIIIIIIIIIIIIDDDDD
@HISEQ:969:HM2KJBCX2:2:1101:6327:86766 2:N:0:ACTATGCA
TTGGAACGGCTTCCCAACTATCCCTATTAATCATTACGGCGGTCCTAGAAACCAACAAAATAGAACCGCACGTCCTATTCTATTATTCCATGCTGTAATATTCGAGCAAAGGCCTGCTTTGAACACTCTAATTTTTTCAAAGTAAAAGTCCTGGTCCCCAACACACCCAGTGAAGGGCATGCGGTTCTCCAGAAGAAAAGGCCCGGCCGGACAAGTGCACGCGGTGAGGCGGACCTGCCAGCCAGGCCAAAGGTTCAACTACGAGCTTTTTAACTGCAACAACTTTAATATACGCTATTGGAGCTGGAATTACCGCGGCTGCTGGCACCAGACTTGCCCTCCAA
+
DDCDDIIIIIHHIIIIIIIIIIIIHIIIIIIIIIIIIHHIIIIIIIIIIIIIHHIIIIIIIIHIIIIHHIIHIIHIIIIIIIIIIIIIIIIIGHHIHIHIIHGHHHHHIHIIIIHIIHHHGIIIIHHIIIIIIIHIIHIIHHHIIIIIHIIIHIIIIIIIHIHFHIHHHIHHIIIIIHIIIIIIIIHHHIIIIIIHHHHIIIIIIHHIIHIIHHIIHIHIIIIIIIIIIIIIIIIIIIIIIHHIIIIIIIIIIIIIIIIIIIIIIHIIIIHIIIIIIIIHIIIIIIIIIIIIIIIIIIIIIIIIIIIIIIIIIIIIIIIIIIIIIIHIIIIIHIIIIIIDDDDD
@HISEQ:969:HM2KJBCX2:2:1101:19562:86856 2:N:0:ACTATGCA
TTGGAACGGCTTCCCAACTATCCCTATTAATCATTACGTTGATCCTAGAAACCAACAAAATAGAATCAAACGTCCTATTTCGTTATTCCATGCTAATGTATTCAAGCGTGAGCCTGCTTTAAACACTCTAATTTTTTCAAAGTAACAGTCCTGATTCCCCATGACACCAAATTAATGACATCATGGTTCGTCAGAAGGTAGGAATCAATAATACCAGTACGTACAATAGCACGACCAATAAATTGATCCCGAAATTCAACTACGAGCTTTTTAACTGCAACAACTTTAATATACGCTATTGGAGCTGGAATTACCGCGGCTGCTGGCACCAGACTTGCCCT
+
DDDDDIIIIIIIIIIIIHIIIIIIIIIIIIIHIIIIIIHHIIIIIIIIIIIIIIHIGIIIIIIIHIIIIIIIIIIIIIHIIIIIIIIHIIIIIIIIIIIIIHIIIHIIIHIIIIHIIIIIIIHIIHIHHHHHHIIIIIIIIIIIIIIIHHIIIIIIHHIIIHHIIIHIIIHIHIIIHIIIIIIIIIIIHIIIIIIIIIIHHEIIHHIIIHIHIIHIHHIIIIIIIIIIIIIIIIIIIIHHIIIIIHHIIIIIIIIHIIIIIHIIIIIIIIIIIIIHGIIIIIHHIIIIIIHHEIIIHHIIIIIIIIIIIIIIIIIIIIIIIIIIIIIIIIIIIIIIDDDDD
@HISEQ:969:HM2KJBCX2:2:1101:11028:87689 2:N:0:ACTATGCA
TTGGAACGGCTTCCCAACTATCCCTATTAATCATTACGGCGGTCCTAGAAACCAACAAAATAGAACCGCACGTCCTATTCTATTATTCCATGCTGTAATATTCGAGCAAAGGCCTGCTTTGAACACTCTAATTTTTTCAAAGTAAAAGTCCTGGTCCCCAACACACCCAGTGAAGGGCATGCGGTTCTCCAGAAGAAAAGGCCCGGCCGGACAAGTGCACGCGGTGAGGCGGACCTGCCAGCCAGGCCAAAGGTTCAACTACGAGCTTTTTAACTGCAACAACTTTAATATACGCTATTGGAGCTGGAATTACCGCGGCTGCTGGCACCAGACTTGCCCTCCAA
+
DDDDDIIIHIIHHIIIIIIIIIIIIIIIIIIIIIIIIHHIIHIIIIIIIIHIIIIIIIHIIGCEHH@CDHHHHHHIIIIIIIGIIHHHHHIIHIIIIHHIHFHHIIIIIIIIIIIIIHIIIIIIIIIIIIHIIIIIIIIIIIIIIHIIIIIIHHEHIIIIIGFHHGIHHIIIHIIIHIIHIIIIIIIIIIIIHIIIIHIIIIGIIIIIIIIIIIIHGIIIIIIIIIIIIIIIIHIIIHIIIIIIIIHGIIIHIIIIIIHIIIIIIIIIIIIIIIIHIIIIIIIIIIIIIIIIIIIIIIIIIIIIIIIIIIIIIIIIIIIIIIIIIIIIIIIIIIIIIHIDDDDD
@HISEQ:969:HM2KJBCX2:2:1101:13269:87823 2:N:0:CCTATGCA
TTGGAACGGCTTCCCAACTATCCCTATTAATCATTACGGTGATCCTAGAAACCAACGAAATAGAATCAGTCCGTCCTATTTCATTATTCCATGCTAATGTATTCAGACGATAGTCTGCTTTAAACACTCTAATTTTTTCAAAGTAACAGTCCTGATTTCCCATCACACCAAATAAATGGCATGAAAGTTCCTCAGAAGGTAGAGATCCATCCTACCAGTGCAGACAATTAAGCCTGACCAATGGGTAGACCCCGAAGTTCAACTACGAGCTTTTTAACTGCAACAACTTTAATATACGCTATTGGAGCTGGAATTACCGCGGCTGCTGGCACCAGACTTGCCCTCCA
+
00D0D1100///<1111<DGC111<FCEHH??1FH1C@0<111<1<1DF1D1<F?CHHC=F@<11<<<DF11<F1/D@GEHEEHHHHHHCHH?<GEFGEHHEIIGHFDIHHIEHHG<?EHGAHEHHCHHFBCEHHGCHBGEHEHFAEGEHIHFIHHGHFHHCFFHGGHG(HHGHHHHE?HHIIIH7HHHEHHGGF0H@GIIIHEGEE:F1EG1F?FHHHFIIIIIIIH@HIGIHHHHIFHFHFFHGFEC?<G?HGCIGIHHHEIHHHIIIIIIIHIHFHCFHHEEGHHEGHHHHIHHEHCHEIIIHHHEHHHHIIHHIIDHGIHIIIHEHIHIHIHHHHHHE<?DD@
@HISEQ:969:HM2KJBCX2:2:1101:11304:88346 2:N:0:ACTATGCA
TTGGAACGGCTTCCCAACTATCCCTATTAATCATTACGGCGGTCCTAGAAACCAACAAAATAGAACCGCACGTCCTATTCTATTATTCCATGCTGTAATATTCGAGCAAAGGCCTGCTTTGAACACTCTAATTTTTTCAAAGTAAAAGTCCTGGTCCCCAACACACCCAGTGAAGGGCATGCGGTTCTCCAGAAGAAAAGGCCCGGCCGGACAAGTGCACGCGGTGAGGCGGACCTGCCAGCCAGGCCAAAGGTTCAACTACGAGCTTTTTAACTGCAACAACTTTAATATACGCTATTGGAGCTGGAATTACCGCGGCTGCTGGCACCAGACTTGCCCTCCAA
+
ADDDBH?0EHC/1DG1CH@ECCCHHEHHG?HF?@GHIIHGCHD/CHHCEEHCHEHHH?1<GH@HHIHHGHD?HH=CHFEHHEHHHIIICGHHC1@@@GEHHHHHEHHCECIHIHHHHHHIHHFFHIIIIIHIGFIHHIIHHIHHHIEHGIHHHEGHHHHHFB:</IIHHHHIHI<IIHIIHHHHGHHHHHIIIIHEHCIIHD;DHHHIIIIIIIIIIIHDIIIIIIIHIIIIIHHHHHHHHIIIIIHIIIIHIIHHHIHHIHIIIHFIIIIIIIHIIIIIIIIIHGHGIIIIIHIIHHIIIIIIIIIGIIIIIIGHIIIIIIIIIIIIIIIHIIIIIIIDDDDD
@HISEQ:969:HM2KJBCX2:2:1101:4138:89386 2:N:0:ACTATGCA
TTGGAACGGCTTCCCAACTATCCCTATTAATCATTACGGTGGTCCTAGAAACCAACAAAATAGAACCACAACGCCCTATTCTATTATTCCATGCTAATCTATTCAAGCAATAGCCCGCTTTAAACACTCTAATTTTTTCAAGGTAATGGTCCTGGCTCCCCAACACACCCAATAAAGGACATGCTGGCTCACCAGAAGGAAGACCCGACAGCAGACAGTACTCGCCAAAGACGGACCGCCCGGCCAGGCCTAAAGTTCAACTACGAGCTTTTTAACTGCAACAACTTTAATATACGCTATTGGAGCTGGAATTACCGCGGCTGCTGGCACCAGACTTGCCCTCCAA
+
<D0<<1DE0/CEFHH?CCH?CGEHH?CGHE1DGHIH@1CF@0<1<DC1<C@HCHEHHHFHH@DG?1D@C@G0<///<1<1CGHEH1<1DF?GH1<FG@GGG?GGEEHF6BEDHDCDGDDDHHEHHF@B@HFCE1CGHHIH/HEGB6D@G@GEEEDFA?ECB/HHEEHIHHHHH?HHH:HHHHECEEHEHHFHHHHGCG@HFDGIHHF<0HG@G@<0HHHHDCCF1C?GHCGEC<CHHD<HIIHHHHHFF<HHHIHHFC1IHHHHHHFIIGIHHIHFEIIIIGIIHHGHGEEECHHHHFIHHC@EFHHGGFG@CE<?CHEHEHC@<IIHIIHCEFG@C0C<GDD<<<
@HISEQ:969:HM2KJBCX2:2:1101:13256:89253 2:N:0:ACTATGCA
TTGGAACGGCTTCCCAACTATCCCTATTAATCATTACGTCAATCCTAGAAACCAACAAAATAGGATCGAACGTCCTATTTCATTATTCCATGCTAATGTATTCAAGCGTTAGCCTGCTTTAAACACTCTAATTTTTTCAAAGTAACAGTCCTGTTTCCCTGCAACACCAAATTAATGGCATTACAGTTCTTCAGAAAGGAGGAATCAGCGAAGCCAGTGCATACCAGTGGCACGACCAACCTGCTGACCCCGAAATTCAACTACGAGCTTTTTAACTGCAACAACTTTAATATACGCTATTGGAGCTGGAATTACCGCGGCTGCTGGCACCAGACTTGCCCTCCAA
+
DDDDDIIIHIIIIIIIIIIIIHIIIIIIIIIIIIIIIIIHIIIIIIIIIIIIIHIIIIIHIIIIHIIHHIIIHIIIIIIIIIIIIGIHIIIIHEHIIIIIIFIIIIIIIIHIIIIIIIIIIIHIIIIIIIIIIIIHHIIHIIIIIIIIIIIIIIIIIIIHIIIIIIIIIIHHHIIIIIIHIIIIIIHIIIIIIIIIIIIHHHIIIIIIIIIIIIIIHIIHIIIIIIIIIIIIIIIIIIIIIIIHHIIIIIIIIIIIIIIIIIIIIIIIIIIIIIIIIIIHHHIHHHHIIIIIIIIIIIIIIIIIIIIIIIIIIIIIIIIIIIIIIIIIIIIIIIIIIIIIIDDDDD
@HISEQ:969:HM2KJBCX2:2:1101:12632:89183 2:N:0:ACTATGCA
TTGGAACGGCTTCCCAACTTTCCCTATTAATCATTACGGCGGTCCTAGAAACCAACAAAATAGAACCGCACGTCCTATTCTATTATTCCATGCTGTAATATTCGAGCAAAGGCCTGCTTTGAACACTCTAATTTTTTCAAAGTAAAAGTCCTGGTCCCCAACACACCCAGTGAAGGGCATGCGGTTCTCCAGAAGAAAAGGCCCGGCCGGACAAGTGCACGCGGTGAGGCGGACCTGCCAGCCAGGCCAAAGGTTCAACTACGAGCTTTTTAACTGCAACAACTTTAATATACGCTATTGGAGCTGGAATTACCGCGGCTGCTGGCACCAGACTTGCCCTCC
+
DA@DBIIHIIIIFIIIIIIIIIIIIIIIIIIIIIIIIGGHHIHIIHIIIIIIIIGIIHIIIIHIHIIEHIHIIIHIIIIIHIGIIIIHIHIIIHHHHHIIIIHHHHIIIIIIHHHIIIIIIGIIIHIIIIIIIIIIIIIHHHIIIIIIIIIIIHIIIHIIHEHHHIHHHHHHHIHHIHIIIHIIFHHHIIIHIIIIIIIIHIIIIIIIIHIIIIIIIIIHIIHIIIIIIIIHHHIHHHHHFIIIIIHHIIIIIIIIIIIHIIGIIIIIIIIIIIHHIIHHHIHGIHIIIIHIIIIHHGHIIIHHIIHIIIIIIIIIIIIIIIHHIIIIIIIIIIIIIDDDDD
@HISEQ:969:HM2KJBCX2:2:1101:6966:88917 2:N:0:ACTATGCA
TTGGAACGGCTTCCCAACTATCCCTATTAATCATTACGTTGTACCTAGAAACCAACAAAATAGAATCGAACGTCCTATTTCATTATTCCATGCTAATGTATTCAAGCGCGTGCCTGCTTTAAACACTCTAATTTTTTCAAAGTAACAGTCCTGATTCCCCACGACACCAAATTAATGACATCATGGCTCCTCAGAAAGGAGAAACCAATAACACCAGTACATACCAGAGGCATGACCGACGTATTGATCCCGAAATTCAACTACGAGCTTTTTAACTGCAACAACTTTAATATACGCTATTGGAGCTGGAATTACCGCGGCTGCTGGCACCAGACTTGCCCTCCAA
+
ADDDAIIIIIIIIIIIGHIHIHIHHIIIIIIHHIIIIHIIHIHHHIHFGHHGHIIHIHIHHGGHIIIIIIIIIHHHEHHIFGHIIHHIEHIIIIIIIIHHIHHHIHHHIIIHIIHHIIHHCGGHHIIHHHIHHHIIIIIIHHEHIIHIHHHHHHHHHEHHIIIIIIHHIHHHHHIIIIIHEFHIHEIGHHIHEHHGIIHIHHHHFHHIICIHEIHHHFHIIHGHHHHHHGIIIIHIIIHHHHHECHHIIHIIIIIHHEHEIIHIHHIIIIHIIGIIIIIIIGIHIIHFGHFIH@HIHHHIIHIHIHIIIIIIHHHHIHIIIIIIIIIIIIHEHIHIIIHIHDADCD
@HISEQ:969:HM2KJBCX2:2:1101:9406:89256 2:N:0:ACTATGCA
TTGGAACGGCTTCCCAACTATCCCTATTAATCATTACGTCAATCCTAGAAACCAACAAAATAGGATCAACGTCCTATCTCATTATTCCATGCTAATGTATTCAAGCGTTAGCCTGCTTTAAACACTCTAATTTTTTCAAAGTAACAGTCCTGTTTCCCTGCAACACCAAATTAATGACATTACAGTTCTTCAGAAAGGAGGAATCAGCGAGACCAGTACGTACCAATGGCACGACCAACCTGCTGACCCCGAAATTCAACTACGAGCTTTTTAACTGCAACAACTTTAATATACGCTATTGGAGCTGGAATTACCGCGGCTGCTGGCACCAGACTTGCCCTCCAA
+
DDDDDIIIIIIIIIIIIIIIIIIIIIIIIIIIIIIIIIIGIIIIIIHIHIIIIIIIIHIIHHIHHIIIIIIHGIIIIIHIIIIIIIIIIIIIIIIIIIIHHHIIIHIIIIIIIIIIIHIIHHIIIIHHHIHIIIIIIIIIIIIIIIIHIIIIIIIIIIIIIIIIIIIIHHIIIHIHIIIGIIIIIIIHHIIIIIIIIGIIIIIIIIIIHIHHIHIIIIIIIIIIIIIIIIIIIIIIIIIIIIHFIIIHIIIIIIIIIIIIIIIIIHIIIIIIHFIGIIIIIIIIIHIIHHIIIIIIIIIIIIIHIIIIIIIIIIIIIIIIHIIIIIIIIIIIIIIIIIIIDDDDD
@HISEQ:969:HM2KJBCX2:2:1101:14366:90034 2:N:0:ACTATGCA
TTGGAACGGCTTCCCAACTATCCCTATTAATCATTACGTCAATCCTAGAAACCAACAAAATAGGATCGAACGTCCTATTTCATTATTCCATGCTAATGTATTCAAGCGTTAGCCTGCTTTAAACACTCTAATTTTTTCAAAGTAACAGTCCTGTTTCCCTGCAACACCAAATTAATGACATTACAGTTCTTCAGAAAGGAGGAATCAGCGAAGCCAGTACATACCAGTGGCACGACCAACCTGCTGACCCCGAAATTCAACTACGAGCTTTTTAACTGCAACAACTTTAATATACGCTATTGGAGCTGGAATTACCGCGGCTGCTGGCACCAGACTTGCCCTCCAA
+
DDDDDIIIIIIIIIIIIIIIIIIIIIIIIIIIIIIIIIIIIIIIIIIIIIIIIIIIIIIGIIHHIIIHIIIIIIHHIIIIIIIIIIIIIIIIGHHIIIIIIIIIIHIIIIIIHIHIIIIIIHHIIGIIIIIIIIIIIIIIIIIIIIIIIIIIIIIIIIIIIIIIIIIIIIHHEIIIIIIIHIIIIIIIIIIIIIIIIIIIIIIIHIIIIIIIIHIIIIIIIIIIIIIIIIIIIIIIIIIIIIIHHIIIIIIIIIIIIIIIIIIIIIIIIIIIIIIIIIIIIIIIIIIIIIIIIIIIIIIIIIIIIIIIIIIIIIIIIIIIIIIIIIIIIIIIIIIIIIIIIDDDDD
@HISEQ:969:HM2KJBCX2:2:1101:15963:90093 2:N:0:ACTATGCA
TTGGAACGGCTTCCCAACTATCCCTATTAATCATTACGTCAATCCTAGAAACCAACAAAATAGGATCGAACGTCCTATTTCATTATTCCATGCTAATGTATTCAAGCGTTAGCCTGCTTTAAACACTCTAATTTTTTCAAAGTAACAGTCCTGTTTCCCTGCAACACCAAATTAATGGCATTACAGTTCTTCAGAAAGGAGGAACCAGCAAAGCCAGTGCATACCAGTGGCACGACCAACCTGCTGATCCCGAAATTCAACTACGAGCTTTTTAACTGCAACAACTTTAATATACGCTATTGGAGCTGGAATTACCGCGGCTGCTGGCACCAGACTTGCCCTCCAA
+
DDDDDIIIIIIHHIIIIGIIIIEHHHIIIIIIIIIIIIIIHIIIIIIIIIIIGIIIHHIGIIIEHHHEHIIDGEHIIIIIIIHIIIIGGHGHHEEGIIIIIIHHHIIIIIIIHIIGIHIHIIIIIHHHHIHHHIIIIIIIIIHHIIGIHIIHHHHIIIIHIIIHEHFEHHIHHIHIHHIHGIIIHIHGHHIIIIIHIIIIIIIIHEIIIIHGIIIIIIIHIIHIIHIIIHIIIIIIIIHHHIHHHIIIHIIIIHGHHD?HIIIIIIGIIIIIIIIIIIIIIIIHIIIGIIIIIIIIIIIHIIIIIHIIIIIIIIIDGIIIIIIIIHIIIIIIHHHHHGIIHDDDDD
@HISEQ:969:HM2KJBCX2:2:1101:16913:91569 2:N:0:ACTATGCA
TTGGAACGGCTTCCCAACTATCCCTATTAATCATTACGTCAATCCTAGAAACCAACAAAATAGGATCAACGTCCTATTTCATTATTCCATGCTAATGTATTCAAGCGCGAGCCTGCTTTAAACACTCTAATTTTTTCAAAGTAACAGTCCTGATTCCCCACCACACCAAATAAATGACATGATGGTTCGTCAGAAGGTATGAATCAGTAACACCAGTACGTACCGAAGGCACGACCAGCGTACTAATCCCGAAATTCAACTACGAGCTTTTTAACTGCAACAACTTTAATATACGCTAATGGAGCTGGAATTACCGCGGCTGCTGGCACCAGACTTGCCCTCCAA
+
DDDDDIIIIIIIIIIIIIIIHHIIIIIIIIIIIIIIIIIIIHHIIIIIIIIIIIIIIIIIIIIHIIIIIIHHHIIIIIIIHHIIIHIIHIIHIIGIIIIHIIIIIIIIIHIHIIIIIHIIIIIIIIIIIIIIIIIIIIIFHIIIIIIIIIIIHIIIIIIIIIIIIIHIIIIIIIIIIIIIIIIIIIIIIIIIIHIIIIIIIIIIIIHIIIIIIIIIIHIIIIIIIIIIIIIIIII>IIIIIIIHIIIIIIIIIIIIIIHIIIIIIIIIIIIIIHIIIIIIIIIIIHIIIIIIIIIIIIIIIIIIIIIIIIIIIIIIIIIIIIIIIIIIIIIIIIIIIIIIDDDDD
@HISEQ:969:HM2KJBCX2:2:1101:18475:92323 2:N:0:ACTATGCA
TTGGAACGGCTTCTCAACTATCCCTATTAATCATTACGGCGTTCCTAGAAACCAACAAAATAGAACCGCACTTCCTATTCAATTATTTCATGCTGTAATACTCGAGCAAAGGCCTGCTTTGAACACTCTAATTTTTTCAAAGTAAAAGTCCTGGTCCCCAACACACCCAGTGAAGGGCATGCGGTTCTCCAGAAGAAAAGGCCCGGCCGGACAAGTGCACGCGGTGAGGCGGACCTGCCAGCCAGGCCAAAGGTTCAACTACGAGCTTTTTAACTGCAACAACTTTAATATACGCTATTGGAGCTGGAATTACCGCGGCTGCTGGCACCAGACTTGCCCTCCAA
+
0<0<0<100//<11<1111<1<1<<FFEH1<1CGGH110</</01<11<GH<111<<111<DE1<<G//<//1<FHI?111<1<<G11DF1GCFCHHFHEHDE0<6GDGGHI@@9CB?HH7GB1<FG?IHEHHEE@GCCE8EGBCF69EE?EHEFHHB,HHE?HGGIIIHHHIIFHHIFFEHGHHHEF/HIHEGIHHEGHHE?<C/?G@HFHFHF<.C<DC<1CECHECHHGECHHE0<<1<1CD<<@HFFDGC1?HEED/EGC1@F<1CFCF@<<<<<11C<<11<1C<0CC1?@C1<F<<<<1CHCD1CDHHDCFC?@EIIHG1CE?CHEH@HFHCD<000@
@HISEQ:969:HM2KJBCX2:2:1101:9659:92589 2:N:0:ACTATGCA
TTGGAACGGCTTCCCAACTATCCCTATTAATCATTACGGTGATCCTAGAAACCAACAAAATAGAACCATGCCGTCCTATTCTATTATTCCATGCTAATGTATTCGAGCAAAAATGCCTGCTTTAAACACTCTAATTTTTTCAAGGTAAAGGTCCTGGATCCGCAAGACACCCAATTAAGGACATCAAGTTTCTCCAGAAGGTGAGAAATCAACAGCGACAGTTCATACCCCTTAAGGCACGACCATCACGTCAATCCCGAAATTCAACTACGAGCTTTTTAACTGCAACAACTTTAATATACGCTATTGGAGCTGGAATTACCGCGGCTGCTGGCACCAGACTTGCCCTCCAA
+
BBDDDHHHEHCEHHHGHHIIIHHIHIIIIIGEHIIHIEHHIHIHHIIIIIIHHHIIIIIIIIEHIIIII?CHH<FHHE@?EHHHIIHIHIIHCEHHHE1FEGCHGFHGHHFHIIHHHIIIIHHGIHHHHGHH?GHHI@HHGEHHHHGDHHIHGIHIHHHHHIIIHGHHHHIHHGIHFIIHIHHEHHGHHGCHGHIHIHHHHIIIIIIHGHHHIIIIIIIHHHHFIIIIIIIIIIIIIHIHHGIIHIHHHHGCHIIIIHEHIIIIIHIIIIIHEIIIIIIIIIIIIIIIIIHHHHHHEIIIIIIIHHIIIIHIIIIHHIHHHHHGHIIIIIIIIIIIIHIHHIIIIIIIDDDDB
@HISEQ:969:HM2KJBCX2:2:1101:19478:93080 2:N:0:ACTATGCA
TTGGAACGGCTTCCCAACTATCCCTATTAATCATTACGTCGATCCTAGAAACCAACAAAATAGGTTCGATCGTCCTATTTCGTTATTCCATGCTAATGTATTCAAGCGCGAGCCTGCTTTAAGCACTCTAATTTTTTCAAAGTAACAGTCCTGTTTCCCCGCAACAACAAATTAATGCCATCACGGTTCTGCAAGAGGGAGGGACCAGTGAGGCCAGTGCATACCAGTGGCACGACCAACCTACTGGCCCCGAAATTCAACTACGAGCTTTTTAACTGCAACAACTTTAATATACGCTATTGGAGCTGGAATTACCGCGGCTGCTGGCACCAGACTTGCCCTCCAA
+
DDDDDIIIIIIIIIIIIIIIIIIIIIIIIIIIIIIIIIIIIIIIIIIIIIIIIIIIHIIIIIIGIIIHIIIHIIIIIIIIIIIIIIIIIHIIIIIIIIIIIHHIIIIIIIIIIIIIIHHHGIIIIIIIIIIIIIIIIHIIIIIIIIIHIHIIIIIIIIIIIIIIIIIIIIHIIIIIIIIIIIHIIIIIIIIIIIIIIIIIIIIIIIIIHIIIIIGIIIIIIIIIIIIIIIIIIIIIIIIIIIIHIIHIIHHHIIIIIIIIIIHIIIIIIIIIIIHIIIIIIIIIIIIIIIIIIIIIIIIIIIIIIIIIIIIIIIIIIIIIIIIIIIIIIIIIIIIIIIIIIDDDDD
@HISEQ:969:HM2KJBCX2:2:1101:9456:94207 2:N:0:ACTATGCA
TTGGAACGGCTTCCCAACTATCCCCATTAATCATTACGGCGGTCCTAGAAACCAACAAAATAGAACCGCACGTCCTATTCTATTATTCCATGCTGTAATATTCGAGCAAAGGCCTGCTTTGAACACTCTAATTTTTTCAAAGTAAAAGTCCTGGTCCCCAACACACCCAGTGAAGGGCATGCGGTTCTCCAGAAGAAAAGGCCCGGCCGGACAAGTGCACGCGGTGAGGCGGACCTGCCAGCCAGGCCAAAGGTTCAACTACGAGCTTTTTAACTGCAACAACTTTAATATACGCTATTGGAGCTGGAATTACCGCGGCTGCTGGCACCAGACTTGCCCTCCAA
+
DDDDDIIIIHIIIIIIIIIIIGHIIIIIHHIIIIIIIIIIIIIIIIIIIHHGHHIIIIIIIIIIIIIIIIIIIIIIHIIIIIIIIIIEHHIIIIIIIIIHIGHHIIIIIIIIIIIIIIIIIIIIIIIIIHIIIIIIIIIIIIIIIIIIIIIIIIIIIIIIIIIIHIIHIIHIIIIIIIIIHIIIIIIIIIIIIIIIIIIIIIIIIIIIIIIIIIIIIIIIIIIIIIIIIIIIIIIIIIIIIIHIIIIIIIIIIIIIIIIIIIIIIIIIIIIIIIIIIIIIIIIIIIIIIIIIIIIIIIIIIIIIIIIIIIIIIIIIIIIIIIIIIIIIIIIIIIIIIIIDDDDD
@HISEQ:969:HM2KJBCX2:2:1101:3674:94499 2:N:0:ACTATGCA
TTGGAACGGCTTCCCAACTATCCCTATTAATCATTACGTCAATCCTAGAAACCAACAAAATAGGATCGAACGTCCTATTTCATTATTCCATGCTAATGTATTCAAGCGTTAGCCTGCTTTAAACACTCTAATTTTTTCAAAGTAACAGTCCTGTTTCCCTGCAACACCAAATTAATGACATTACAGTTCTTCAAGAAGGAGGAATCAGTAAAGCCAGTACACACCATTGGCACGACCAACCTACTGACCCCGAAATTCAACTACGAGCTTTTTAACTGCAACAACTTTAATATACGCTATTGGAGCTGGAATTACCGCGGCTGCTGGCACCAGACTTGCCCTCCAA
+
BDDBDFEEG</CF@FEHHFFF@GHHHHHHHHIIIFH@@F?@CE@CC@CECHH1@HCHIHGHF<<CE?EH?1/<DC@GFHIE@<GC11<<<D1<<C1HHGHHEGCCGH@<BFDHECH1EFHEGH?GHHEEHHHHHEBCHHGHEFCHFHHEIHGGHHHHFEHIIIHEH?GCCFGHFCC/CHEDGIIIHHG@EEHHHHCH0G@FHHIHHHHIHCGECEFGH<HHD1FCEEEEE8HHEGH=FFH7FGCGEAA?CGFEFHGC@CECEEDE?HHGG@HD1EIIHFC<<?D@HCHF@@GCHHHCEGHECEIIHCHIHGCIIIDHEEGHHEHEFHIIHFG@H?IHFE<C<B@D@
@HISEQ:969:HM2KJBCX2:2:1101:20159:94142 2:N:0:ACTATGCA
TTGGAACGGCTTCCCAACTATCCCTATTAATCATTACGTTGATCCTAAAAACCAACAAAATAGGTTCGAACGTCCTATTTCATTATTCCATGCTAATGTATTCAAGCTAATGCCTGCTTTAAACACTCTAATTTTTTCAAAGTAACAGTCCTGATTTCCCATAACACCAAATTAATGACATCATGGTTCGTCAGAAGGGAGAAATCGATGACGACAGTACGTACCGAAGGCACGACCGACGTATCGATCCCGAAATTCAACTACGAGCTTTTTAACTGCAACAACTTTAATATACGCTATTGGAGCTGGAATTACCGCGGCTGCTGGCACCAGACTTGCCCTCCAA
+
?DDADIHHHIHHEEEFHGIIIEHIHIHIGHHGHIHIFHHI1<CCGHHHIIIHHHHHCHHFHHHIHEHDHH@EFEEEHHCGHHGHGHHEHHFHGEEHHIIHIGHHHGHHHHIGIHGHIHHIHIIHHGHCFEHHHEHGFEHIIHEHHFHEHHCEBFFIHIHIIIIHHFHHIIHEIHHGIIHHH;IIIHIIIIIIIIIHH8HFGIIIHIIIIHHIIIIIIIIIIIIGIIIIHHIIHIIGHGIIHIIHGIIIIIIHIHIHIIIIIIIIIIIIGIIIIHEGIIIHHIIHHHHHHHGIIIIIHHGDCIIIIIIHIIIHHIIIIIIIIIIIIIIIIIIIIIHIIIIIIDDDCD
@HISEQ:969:HM2KJBCX2:2:1101:4281:93653 2:N:0:ACTATGCA
TTGGAACGGCTTCCCAACTATCCCTATTAATCATTACGGCGGTCCTAGAAACCAACAAAATAGAACCGCACGTCCTATTCTATTATTCCATGCTGTAATATTCGAGCAAAGGCCTGCTTTGAACACTCTAATTTTTTCAAAGTAAAAGTCCTGGTCCCCAACACACCCAGTGAAGGGCATGCGGTTCTCCAGAAGAAAAGGCCCGGCCGGACAAGTGCACGCGGTGAGGCGGACCTGCCAGCCAGGCCAAAGGTTCAACTACGAGCTTTTTAACTGCAACAACTTTAATATACGCTATTGGAGCTGGAATTACCGCGGCTGCTGGCACCAGACTTGCCCTCCAA
+
BD@DDIIIHIIDHHHHIIIIIIIHIHHHIIIEHIFHHHDHDDHIHG?E@CHII?HHGHIHGIHHFHHHHHICFHIIGEHHIEHGFEHHIHE1<C@FGEHHHFGHHEHCHG@1DHHGFGFGHGIHHHGGHHFHHHHHHHH@HEGHHHCB@EHHB?HHHEHHHHCGGHFHHIIHHGHHEEEHE@HHHDHFFGCC6FHF?:HHHIII=HHHECCF?CEC@DHHHHIIHHHFHHHGC>HCHGFHGCEGFF<1FFEEEHEHGH@CHHFFHIIIIHHHHCEIHCHHEGG1HHHH@EEIHHHHFHECHIIHIHIHHHGHC/DIHGIHHHHIHHGIHFDDECH=C=CD@@BD
@HISEQ:969:HM2KJBCX2:2:1101:4811:94787 2:N:0:ACTATGCA
TTGGAACGGCTTCCCAACTATCCCTATTAATCATTACGTCAATCCTAGAAACCAACAAAATAGGATCAAACGTCCTATTTCATTATTCCATGCTAATGTATTCAAGCGTTAGCCTGCTTTAAACACTCTAATTTTTTCAAAGTAACAGTCCTGTTTCCCTGCAACACCAAATTAATGACATTACAGTTCTTCAAGAAGGAGGAACCAGTAAAGCCAGTGCATACCAGAGGCACGACCAACCTACTAATCCCGAAATTCAACTACGAGCTTTTTAACTGCAACAACTTTAATATACGCTATTGGAGCTGGAATTACCGCGGCTGCTGGCACCAGACTTGCCCTCCAA
+
DDBDDIIIIIIIIHIIHHIIIIIIIIIIIIIIIIIIIIIIIHIIIIIIIIIIIIIIIIIIIHIHHIIIGIHIIIIIHIIIIIIIIIIIIIIIIIIIIIHIIIIIIHIIIIIIIIIIIIIIIIHIIIIIIIIHIIIIIHIIIIIIIIIIHIHIIIIIIIIIIIIIIIIIIIIIIIIIIIIIIIIIIIIIIIHIIIIIIIIHHIHHIIIIIIIIIIIIIIIIIIIIIIIIIIIIIIIIIIIIIIHHHIIHIIIIIIIIHIIIIIIIIIIIIIIIIIIIIIIIIIIIIIIIIIIIIIIIIIIIIIIIIIIIIIIIIIIIIIIIIIIIIIIIIIIIIIIIIIIIIDDDDD
@HISEQ:969:HM2KJBCX2:2:1101:15755:94687 2:N:0:ACTATGCA
TTGGAACGGCTTCCCAACTATCCCTATTAATCATTACGTCGATCCTAGAAACCAACAAAATAGCATCAAACGTCCTATTTCATTATTCCATGCTAATGTATTCAAGCGTAAGCCTGCTTTAAACACTCTAATTTTTTCAAAGTAACAGTCCTGATTCCCCACGACACCAAATTAATGACATCGCGATTCTTCAGAAGGTAGGAACCGATAATACCAGTGCGTACCGAAGCACGACCAACAATTCGATCCCGAAATTCAACTACGAGCTTTTTAACTGCAACAACTTTAATATACGCTATTGGAGCTGGAATTACCGCGGCTGCTGGCACCAGACTTGCCCTCCAA
+
DBD@BHCEG<EHH1C@FHEHE?FFF@CFHHH@@HHHHEC@/C@1<C<<GHHHCGHI@1<C@HC1<<11CGHHH?EHH@GE1DG1FEHH@HHIE@CHCIHEHHEGFH1CGHCHFE@GHG@B80FHECG@C6<FE1D@.8CECGF1ABFHGCEEGB1C8?HECHHFA<HGFADF6GFC;<:/CCD</$</DC?HHH@HD/EFC0EC@CCC@HH0200DHEA0C<D0<HIIIIIHFGC/<1<11<0</:-A/<1F1C1G1GHEHFDC1101FD1CD<1C1<1D1<<1EIHH?G@<</11F@F1HHFD1@FC<C<<<////FF<@E1<<111@@CFCDCGHEC<D?@00
@HISEQ:969:HM2KJBCX2:2:1101:1822:94901 2:N:0:ACTATGCA
TTGGAACGGCTTCCCAACTATCCCTATTAATCATTACGTCAATCCTAGAAACCAACAAAATAGGATCGAACGTCCTATTTCATTATTCCATGCTAATGTATTCAAGCGTTAGCTTGCTTTAAACACTCTAATTTTTTCAAAGTAACAGTCCAAATTCCCCGCAACACCAAATTAATGGCATTACGGATCATCAGGAAGGAGGAATCAGTGAGACCAGTACATACCAGAGGCATGACCAATCTACTAACCCCGAAATTCAACTACGAGCTTTTTAACTGCAACAACTTTAATATACGCTATTGGAGCTGGAATTACCGCGGCTGCTGGCACCAGACTTGCCCTCCAA
+
DDA@@HHHEHHHEHIIHHIHHEHHHHIIIHIHIHIIIHHHE@<FEHIIHHHIGCEH<G?GHE1GHHCG@CHCGFHHHHEEFHHH@CEHFHHFHHECH@HIIIIIIDG@GGHHGEHHHHGE1GGHEHEEGHHIIIIHHHIIIIHEFFHIHIHEFHEGHIHHHHHHGIIIIHHHFHHFHFHHHIIHHHGHFGHHEIHHG?IIHIIIIIIIIIHHF?IHHH<HHHHFIIHFIGIHHCHHIHIHIHHHD/HIIIHIHGIIIIHHIHIIHEIHHIHIHIHIIIIHHGGIHEHHHIIIIIHHG?HFHHIHHEHHIHIIIIIIIIIIIIHHHGIHH?IIIIIHHIGIHACDDD
@HISEQ:969:HM2KJBCX2:2:1101:5830:94510 2:N:0:ACTATGCA
TTGGAACGGCTTCCCAACTATCCCTATTAATCATTACGGCGGTCCTAGAAACCAACAAAATAGAACCGCACGTCCTATTCTATTATTCCATGCTGTAATATTCGAGCAAAGGCCTGCTTTGAACACTCTAATTTTTTCAAAGTAAAAGTCCTGGTCCCCAACACACCCAGTGAAGGGCATGCGGTTCTCCAGAAGAAAAGGCCCGGCCGGACAAGTGCACGCGGTGAGGCGGACCTGCCAGCCAGGCCAAAGGTTCAACTACGAGCTTTTTAACTGCAACAACTTTAATATACGCTATTGGAGCTGGAATTACCGCGGCTGCTGGCACCAGACTTGCCCTCCAA
+
@@A@DHI@H/ECGHHIFHIGC@EEHHHHIII@EHHCCHHIIIDCDGHHEHHIIHIGHIIHHHHHHHIIIGHIECHIIIIHIGIIHIIIIIHEHHFHHICEH<IGIHHHEHHIHHCIHEHEHIIHHHHEHHHE@HHHIIIHGHHHIIHGFIHHHEHIHHEHHHHFFEHHAIHHEHG@HHIIIHHGE8CBH/?CHCGEHEEHDCFIIHDHHIHHHIIIHHHHHHIIIHHHHHFIHHEIHE>GGHHIIHECIHHFHHIHHHHEHEIGIHHIIHHEHHHIIIHIIHHCHHIIIIHGHHEF@GHHIIHEEIIHHHIIIHHIIIIIIIHHGIIIIHHHECCHHHF@ADDB
@HISEQ:969:HM2KJBCX2:2:1101:14557:94683 2:N:0:ACTATGCA
TTGGAACGGCTTCCCAACTATCCCTATTAATCATTACGTCGATCCTAGAAACCAACAAAATAGAATCAAACGTCCTATTTCATTATTCCATGCTAATGTATTCAAGCGTACGCCTGCTTTAAACACTCTAATTTTTTCAAAGTAACAGTCCTGATTCCCCACGACACCAAATTAATGACATCGCGGTTCTTCAGAAGGTAGGAACCAATAATGCCAGTACGTACCGAAGCACGACCAACAATTCGATCCCGAAATTCAACTACGAGCTTTTTAACTGCAACAACTTTAATATACGCTATTGGAGCTGGAATTACCGCGGCTGCTGGCACCAGACTTGCCCTCCAA
+
DDDDDIIIGIIIIIIIIIIIIIGIHIIIIIHIIIIIIIIIIIIHIIIIIIIIIIIIIIIIIIIHIIHIIIIIEHIIIIIHIIIIIIIIHIIIHIHIIIIIHIIIIIIIIIIIHHIIIHIIIHIIIIIIIIIIIIIIHIIIHIIIIIIIIIIIIIIHIIIIIIIIIIIIIIIIIIIIIIIIHIIIIIIIIIIIIIIIIIIIIIIIIIIIIIIIIIHIIIIIIIIIIIIIIIIIIIIIIIIIIIHFIHIIIIIIIIIIIIIIIHIIIIIIIIIIIIIIIIIIHFIIIIIIIIIIIIIIIIIIIIIIIIIIIIIIIIIIIIIIIIIIIIIIIIIIIIIIIIIIDDDDD
@HISEQ:969:HM2KJBCX2:2:1101:21204:95087 2:N:0:ACTATGCA
TTGGAACGGCTTCCCAACTATCCCTATTAATCATTACGGCGGTCCTAGAAACCAACAAAATAGAACCGCACGTCCTATTCTATTATTCCATGCTGTAATATTCGAGCAAAGGCCTGCTTTGAACACTCTAATTTTTTCAAAGTAAAAGTCCTGGTCCCCAACACACCCAGTGAAGGGCATGCGGTTCTCCAGAAGAAAAGGCCCGGCCGGACAAGTGCACGCGGTGAGGCGGACCTGCCAGCCAGGCCAAAGGTTCAACTACGAGCTTTTTAACTGCAACAACTTTAATATACGCTATTGGAGCTGGAATTACCGCGGCTGCTGGCACCAGACTTGCCCTCCAA
+
DBBADIEHIIH/C@HHHHEC11DH?FHHC1<@F?HHCEECDHDDDEHHHEHCFHHFHEHHHH?GHHEHDHCH11<0D@1<CHE@H??H1FHF1<C<GC<G@HGGFE=CH=HC@ECHHHHFHCHHHHHHHIHDHHHHHHHICHGGCCFFEHHEEHCIIH:DB?FEEIHGGEFHHHHHEE@DHECH>HIGIIHEHEHFGHCIHIHIIIIIIHHHCHIIHHHIIIIIGIIIHGHHEIIIIIIHHHGHIIIFFHHIHIHHEIIIHIIHIIIIIIIHIIIHHIHHHEHIHHIGIHIIIIIHFHIIIIIIIIIIIIHHIIIIIIIIIIIIIIIIIIIHIIIIHIIDDDDD
@HISEQ:969:HM2KJBCX2:2:1101:17916:94702 2:N:0:ACTATGCA
TTGGAACGGCTTCCCAACATCCCTATTAATCATTACGTCGATCCTAGAAACCAACAAAATAGAATCAAACGTCCTATTTCGTTATTCCATGCTAATGTATTCAAGCGTGAGCCTGCTTTAAACACTCTAATTTTTTCAAAGTAACAGTCCTGATTCCCCATGACACCAAATTAATGACATCATGGTTCGTCAGAAGGTAGGAATCAATAATACCAGTACGTACAATAGCACGACCAATAAATTGATCCCGAAATTCAACTACGAGCTTTTTAACTGCAACAACTTTAATATACGCTATTGGAGCTGGAATTACCGCGGCTGCTGGCACCAGACTTGCCCTCCAA
+
DDDDDIIIIHHHIIHIIIIGIIIIHIHIGIHHIIIIIIIIIHHHIIIIHHIHHHIIIIGIIIHGHHIIIIIIIIHIIHIIIIIIIIIEHHHHIHIIIIIIHGIIHIIIHIHIIIIIIHIHHIIIIIIIIIIIIIIIIIIIIIIIIIIIHIIIIIIIIIIIIIIHIHIIIHHHIIHIIHIIIIIIIIIHIIIIIIIIIIIIIIIIIIIIIIHHIIIH=HIIIIIIIIIIIIIHIIHIIIIIIIHIIIIIIIIIIIIIIIIIIIIIIIIIIIIIIIIIIIIIIIIIHHIIIIIIIIIIIIIIIIIIIIIIIIIIIIIIIIIIIIIIHIIIIIIIIIIIIIIDDDDD
@HISEQ:969:HM2KJBCX2:2:1101:20067:95427 2:N:0:ACTATGCA
TTGGAACGGCTTCCCAACTATCCCTATTAATCATTACGTCAATCCTAGAAACCAACAAAATAGGATCAAACGTCCTATTTCATTATTCCATGCTAATGTATTCAAGCGTTAGCCTGCTTTAAACACTCTAATTTTTTCAAAGTAACAGTCCTGTTTCCCTGCAACACCAAATTAATGACATTACAGTTCTTCAAGAAGGAGGAACCAGTAAAACCAGTACATACCAGAGGCACGACCAACTTACTAATCCCGAAATTCAACTACGAGCTTTTTAACTGCAACAACTTTAATATACGCTATTGGAGCTGGAATTACCGCGGCTGCTGGCACCAGACTTGCCCTCCAA
+
DDDDDIIIIIIIIIIIIIIIIIIIIIIIIIIIIIIIIIIIIIIIIIIIHIIIIIIIIIIGGCHHHIIIIIIIIIIIIIHIIIIIHIIIIHHHIIIIIHIIHHHHIIIIIHIHIIIIIIIIIIIIIIIIIIIIIIIIHIIIIIIIIIIIIIIIIIIIIIIIIIIIIIIIIIIIIHIIIIIIIIIIIIIIHIIIIIIIIIIIIIIIIHIIIIIIIIIIIIIIIIIIIHIIIIIIIIIIIIIIIIIIIIIIIIIIIIIIIIIIIIIIIIIIIIIIIIIIIIIIIIIIIIIIIIIIIIIIIIIHHIIIIIIIIIIIIIIIIIIIIIIIIIIIIIIIIIIIIIIIIDDDDD
@HISEQ:969:HM2KJBCX2:2:1101:15283:95564 2:N:0:ACTATGCA
TTGGAACGGCTTCCCAACTATCCCTATTAATCATTACATCGATCCTAGAAACCAACAAAATAGAATCGGATGTCCTATTTCATTATTCCATGCTAATGTATTCAAGCGTGAGCCTGCTTTAAACACTCTAATTTTTTCAAGGTAACAGTCCTAATTCCCCGTGACACCAAATTAATGGCATTACGGTTCTTTAGAAGGTGAGAAATCAATAATATCAGTACATACCAACGGCATGACCGAAACATTGATCCCGAAATTCAACTACGAGCTTTTTAACTGCAACAACTTTAATATACGCTATTGGAGCTGGAATTACCGCGGCTGCTGGCACCAGACTTGCCCTCCAA
+
DDDDDHIIHIIIIIIIIIHHIIIIIIIIIIIIIIIIIIGIHIIIIIIIIIIIIIIIIIHIIIHHHIIHFHIIIGIIIIHIIIIIIIIGHIIIGIIIIIHHHIIIIIIIIIIIIIIHIIIIIIIIIIIIIHHIIIIIIIIIIIIIIIIIHIHIHIHIIIIIIIIIIIIIIIIIIIIIIIIIIIIIIIIIIIIIIIIIIIHHHIIIIIIIIIIIIIIIIIIIIIIIIIIIIIIIIIIIIIIIIIIIIHIIIIIIIIIIIIIIIIIIIIIIIIIIIIIIIIIIIIIIIIIHIIIIIIIIIIIIIIIIIIIIIIIIIIIIIIIIIIIIIIIIIIIIIIIIIIIIIIDDDDD
@HISEQ:969:HM2KJBCX2:2:1101:12358:95169 2:N:0:ACTATGCA
TTGGAACGGCTTCCCAACTATCCCTATTAATCATTACGTCGATCCTAGAAACCAACAAAATAGAATCAAACGTCCTATTTCATTATTCCATGCTAATGTATTCAAGCGCGAGCTTGCTTTAAACACTCTAATTTTTTCAAAGTAACAGTCCTGATTTCCCGCGACACCAAATTAATGACATCGTGGTTCGTCAGAAGGGAGAAACCAATAATGCTAGTACGTACAAAGTACGACCGACATATTAGTCCCGAAATTCAACTACGAGCTTTTTAACTGCAACAACTTTAATATACGCTATTGGAGCTGGAATTACCGCGGCTGCTGGCACCAGACTTGCCCTCCAA
+
@D0<<CHIFIH?C@GGHDHIIIFFHHIHE@GEHHEFHFII?<CHEH@CG?CHI?1EGHHHIIHCFEEHHHIIF@EEH?CFCFHF1C@HHIEHCHHIF1<HHHFHIC<<B@C@GCFFEGHEGHGFCIIIHHEDFIIIIHHIHHHHIIIFIHHHEHHIIIHIIIHHHFEIHGHCIHIHIIIHDIHIHHHIIIIIIIIIHGHIIIIIIHHIHHHIGHHGCHIHFCHHFHIIHFFEHIIHIIIHHHHIIIIIIHIIIHHHIIHIIIIIIIIHHIHHHIIIHHIHIHHHCEHHHHHIHGHHHHHHEHEIHGHIHIIIIHIIIHIHHGIGIIHIIIIHIGIIHHC@@D@B
@HISEQ:969:HM2KJBCX2:2:1101:12872:95214 2:N:0:ACTATGCA
TTGGAACGGCTTCCCAACTATCCCTATTAATCATTACGTCAATCCTAGAAACCAACAAAATAGGATCGAACGTCCTATTTCATTATTCCATGCTAATGTATTCAAGCGTTAGCTTGCTTTAAACACTCTATTTTTTTCAAAGTAACAGTCCAAATTCCCCGCAACACCAAATTAATGGCATTACGGATCATCAGGAAGGAGGAATCAGTGAGACCAGTACATACCAGAGGCATGACCAATCTACTAACACCGAAATTCAACTACGAGCTTTTTAACTGCAACAACTTTAATATACGCTATTGGAGCTGGAATTACCGCGGCTGCTGGCACCAGACTTGCCCTCCAA
+
@<0DDCHEH<CEHEHHHF?GFECG@CEE?<FHHHF1<1<<DCF@1<FG1FG1C<FCGHEFG@1C@1<0CEFHH1DECGHIE@CE1<C1FC<D?<CGGFHHGDE@DHH0<GH<C@G1161<<CF8$<CEBF$DCCGB<C@<F<AAFHIHFGHHHH@EHG?F@ECGGCHGHCH?D<<CCDD<D@G00CEH?C@GFD?IHEHD?HF<CE@ABAGCHC@CCGCC1@C?HD/1/EECE>GFFGD1//<<@DCHE-<<CD<1HCCEG0CGGE@HHCHHEHFHD1<1G?HFFD1H@C1HEHCHFH@HGC<<11C@CHHHEF<C?C<C<<?G@CEIIHEG@F<<E0C@ED@D@?
@HISEQ:969:HM2KJBCX2:2:1101:12719:96268 2:N:0:ACTATGCA
TTGGAACGGCTTCCCAACTATCCCTATTAATCATTACGTCAATCCTAGAAACCAACAAAATAGGATCGAACGTCCTATTTCATTATTCCATGCTAATGTATTCAAGCGTTAGCTTGCTTTAAACACTCTAATTTTTTCAAAGTAACAGTCCAAATTCCCCGCAACACCAAATTAATGGCATTACGGATCATCAGGAAGGAGGAATCAGTGAGAGCAGTACATACCAGAGGCATGACCAATCTACTAACCCCGAAATTCAACTACGAGCTTTTTAACTGCAACAACTTTAATATACGCTATTGGAGCTGGAATTACCGCGGCTGCTGGCACCAGACTTGCCCTCCAA
+
BDDDDGHIIIIIHHHHHHIIHHGHHIIIGGHHHIIHIIIFHIIIIIG?GCHIIIIIIHHGHHHHHHIIIGHHIIHIHIIIFHHIHIH?EHIIGIIIIHFHIGIHHHDHIIICHHEECHHHHIHHHHHIIHHIIHIH<@HHHHIHHHGHGHHHHHHHIHHHHEHHHHIIIHEGHHFGHHGFHHHGGCEHHHHHHHHHIIIIGGIIIHHHHGIIHIIIHIHIIIHHHIHG?FIHHEHIIIHIIFHFHHIHHHFEHIHHHGIIIIHHG@?CIIGIHHCEIIHIHGFIHHHHFGIIIIHHHHHIHIIHHEEHEIIHCCDHHHCHFIIHEHEHIIIHHHIHEFIIHD?DDD
@HISEQ:969:HM2KJBCX2:2:1101:17053:95886 2:N:0:ACTATGCA
TTGGAACGGCTTCCCAACTATCCCTATTAATCATTACGGTGATTCAGAAACCAACAAAACAGGACCACCGTCCTATTTTATTATTCCATGCTAATGTATTCAGACATAAGCCTGCTTTGAACACTCTAATTTTTTCAAGGCAAAGGTCCTGGTTTCCTACCACGTTAAATTAATAACATGATAGTTCCCCAGAAGGTAGAAATTCTACACGCCAGTACAGACAATAGCCCGACCAACGATAGAACCCCGAAATTCAACTACGAGCTTTTTAACTGCAACAACTTTAATATACGCTATTGGAGCTGGAATTACCGCGGCTGCTGGCACCAGACTTGCCCTCCAA
+
DDDDDIIIHIIIIIIIIIIIIIIIHIIIIIIIIIIIIIIIIIIIIIIIIIIIIIIIIIIIIHHIIIIIIIHHIIIIIIHIHIHIHIIIIIIIHHIIHIHHHHIHHIIIIIIIIIHIIIIIIHHIIIIIIIIIIIIIIIIIIIIIIIIIIIIIIIIIIIIIIIIIIIIIIIIIIIIIIIIIIIIIIHHHIIIHHIIIHIIIHIIIHIIIIIIIIIIIIIIIIIIIIIIIIIIIIIIII=IHHDIIIIIIIIIIIIIIIIIIIIIIIIIIIIIIIIIIIIIIIIIIIIIIIIHIIIIIIIIIIIIIIIIIIIIIIIIIIIIIIIIIIIIIIIIIIIIIIIDDDDD
@HISEQ:969:HM2KJBCX2:2:1101:18475:97538 2:N:0:ACTATGCA
TTGGAACGGCTTCCCAACTATCCCTATTAATCATTACGTCAATCCTAGAAACCAACAAAATAGGATCGAACGTCCTATTTCATTATTCCATGCTAATGTATTCAAGCGTTAGCCTGCTTTAAACACTCTAATTTTTTCAAAGTAACAGTCCTGTTTCCCTGCAACACCAAATTAATGACATTACAGTTCTTCAAGAAGGAGGAATCAGTAAAGCCAGTACATACCATAGGCACGACCAACCTACTGACCCCGAAATTCAACTACGAGCTTTTTAACTGCAACAACTTTAATATACGCTATTGGAGCTGGAATTACCGCGGCTGCTGGCACCAGACTTGCCCTCCAA
+
DDDDDIIIIIIIIIIIIIIIIIIIIIIIIIIIIIIIIIIIIIIIIIIIIIIIIIIIIIHIIIHIHHIHHIIHIHIIIIIIIIIIIIIIHHIIGIHHIIIIIFHIIIIIIHIHI<IIIHIIHHHIIIIIIIIIIIIIIIEHEHHIIIIIHHHIIIIIIFHHGIHIGIIIIHFHIIHHHGHHHIHHIHIIIEHHIHHGHHIHICFHHIHFHHIIEHHIGHHIIIIHHHHECHHDHGHDDHHHHCFHHGGHIIEHHEEHGEEHEHDGH@EGHECH@D1HGHHF?HC<FCFHFEFG=DHHG??HHHGIIHHEEGIHHHGHHHIHC1GHHHHHHHHHCF?HEECD<<0<D<
@HISEQ:969:HM2KJBCX2:2:1101:14938:98450 2:N:0:ACTATGCA
TTGGAACGGCTTCCCAACTATCCCTATTAATCATTACGGCGGTCCTAGAAACCAACAAAATAGAACCGCACGTCCTATTCTATTATTCCATGCTGTAATATTCGAGCAAAGGCCTGCTTTGAACACTCTAATTTTTTCAAAGTAAAAGTCCTGGTCCCCAACACACCCAGTGAAGGGCATGCGGTTCTCCAGAAGAAAAGGCCCGGCCGGACAAGTGCACGCGGTGAGGCGGACCTGCCAGCCAGGCCAAAGGTTCAACTACGAGCTTTTTAACTGCAACAACTTTAATATACGCTATTGGAGCTGGAATTACCGCGGCTGCTGGCACCAGACTTGCCCTCCAA
+
CDDDDIIIIIHIIIIIIIIIIIIIIIHIIIIIIIIIIIIIIIIIIIIIIIIHIIIIIIIIIIIIIIIIIIHIHHIIIIIIHIIIHHIIIHIIHIIIIIHIHIIIIIIIIIIIIHIIHIIIIIIIIGIIIIIIHIIIIIIIIIIIIIIIIIIIIHIIIIIIHIIIHIIIIIIIIHIIIIIIIIIIIIIIIHIIIIIHHFHIHIIIIIIIIIIIIIIIIIIIIIIIIIIIIIIIIIIIIIIIIHHIIIIIIIIIIIIIIIIIIIIIIIIIIIIIIIIIIIIIIIIIIIIIIIIIIIIIIIIIIIIIIIIIIIIIIIIIIIIIIIIIIIIIIIIIIIIIIIIDDDDD
@HISEQ:969:HM2KJBCX2:2:1101:7922:99056 2:N:0:ACTATGCA
TTGGAACGGCTTCCCAACTATCCCTTTAATCATTACGGTGATCCTAGAAACCAACAAAATAGAACCATGCCGTCCTATTCTATTATTCCATGCTAATGTATTCGAGCAAAAATGCCTGCTTTAAACACTCTAATTTTTTCAAGGTAAAGGTCCTGGATCCGCAAGACACCCAATTAAGGACATCGAGTTTCTCCAGAAGGTGAGAAATCAACAGCAACAGTTCATACCCCTTAAGGCACGACCATTACGTCAATCCCGAAATTCAACTACGAGCTTTTTAACTGCAACAACTTTAATATACGCTATTGGAGCTGGAATTACCGCGGCTGCTGGCACCAGACTTGCCCTCCAA
+
DDDDDIIIIIIIIIIIIIHIIIIHIIHIHIIIIIIIIIIIIIIIIIIIIIHIIIIIIIIIIIIIIIIIIIHIIIIIIIIIIIIIIIIIIIIIIIIIIHHIHGHIIIIIIIIIIIIIIIIIIIIIIIIIIIIIIIIIIIIIIIIIIIIIIIIIIIHIIIIIIIIIIIIIIIIIIIIIIIIIIIIIIIIIIIIIIIIIIIIIIIIIIIIIIIIIIIIIIIHIIIIIHHIIIIIIIIIIIIIIIIIIIIIIIIGIIIIIIIIIIIIIIIIIIIIIIIIIIIIIIIIIIIIIIIIIIIIIIIHHIIIIIIIIIIIIIIIIIIIIIIIIIIIIIIIIIIIIIIIIIIIIIIIDDDDD
@HISEQ:969:HM2KJBCX2:2:1101:15884:99082 2:N:0:ACTATGCA
TTGGAACGGCTTCCCAACTATCCCTATTAATCATTGCTCACAAATCCAAAAACCAACAAAATACGATAAACGAGCCCTAACTTATTATTCCATGCTAATGTATTCATAACTAACCGCCTGCTTTAAACACTCTAATTTTTTCAAAGTAAAGGTCCTGGATTGCGAACCCAACCCAGCAAAGGGCAGGAACGTTCTCCAGGAAGATGGTAAGCGCGCATCGGCACTCACACACGAAACCGTGGCGGGCCAAGCGCACTATACCAGAAATCCAACTACGAGCTTTTTAACTGCAACAACTTTAATATACGCTATTGGAGCTGGAATTACCGCGGCTGCTGGCACCAGACTTGCCCTCCAA
+
@DDD@<GECDHIIIIIHHHHHE?EE1D1EFHEHHCGH@F?@HGGC1CGHHHEGHIIHEHHIIIIHIHC@HH=@<CHG@DFE1D1<C@HHHHHGCFH@CGH1<<DEEHHII@GHHHHHF?G@HHHHHIHFHHHHHEHHHGHHHGEHHHEEHB8<IHHHHG?CDF@=HECEHHGFHGE/DG@HHECF@ECGIIIHHHIHHHGIHCHHEFAHHH?<<HGDHCGEHCF0EEHHEHGFC=CCHECHGIHFEHHHHHDIHHEHIIHIIIIHHHHFIHIHHIIIIIHIIIIIIHHEH@GG1HHHHIHHHHIHEIHHGC1CCFCHHIHHIIIIHIHHHHFHHHIIGIHHIHHHIIGHHGCF@@DD<
@HISEQ:969:HM2KJBCX2:2:1101:21228:99422 2:N:0:ACTATGCA
TTGGAACGGCTTCCCAACTATCCCTATTAATCATTACGTCAATCCTAGAAACCAACAAAATAGGATCGAACGTCCTATTTCATTATTCCATGCTAATGTATTCAAGCGTTAGCTTGCTTTAAACACTCTAATTTTTTCAAAGTAACAGTCCAAATTCCCCGCAACACCAAATTAATGGCATTACGGCTCATCAGGAAGGAGGAATCAGTGAGACCAGTACATACCAGAGGCATGACCAACCTACTACCCCCGAAATTCAACTACGAGCTTTTTAACTGCAACAACTTTAATATACGCTATTGGAGCTGGAATTACCGCGGCTGCTGGCACCAGACTTGCCCTCCAA
+
D0B?DH?H=ECCCF?D@C@CD@EF@E1<CE@FG1<<FEH@EE1<<DGH?GHCHIICCHCHHHH1F?@<ECH<CCC0<1<D@C1FG1FHHI?FH1<@1@GHHHGDE<@FCBGIHEHHHCECCDHBGIHEBD@G1@@<EBDFHHIHHE@HGCDD?G??HFCIHCHHGFGHCHGH@E?EFHH?HHHHHG=GHG@FF?EE@HHEEFEHFIHFHHCGCG0HIIIHGCHHIIHCIIIHEEEHIHGFF?D<<<-FDHHEHFDGCHECHHIHG<HGIHEFFD<IHGHHHFEHHHHFEEIHIIIHIHHHEEHHHHEC<1HIHHHDHCIHHIHFHHHFDCEIHHHHHHHHEDD?@B
@HISEQ:969:HM2KJBCX2:2:1101:12040:99955 2:N:0:ACTATGCA
TTGGAACGGCTTCCCAACTATCCCTATTAATCATTACGGCGGTCCTAGAAACCAACAAAATAGAACCGCACGTCCTATTCTATTATTCCATGCTGTAATATTCGAGCAAAGGCCTGCTTTGAACACTCTAATTTTTTCAAAGTAAAAGTCCTGGTCCCCAACACACCCAGTGAAGGGCATGCGGTTCTCCAGAAGAAAAGGCCCGGCCGGACAAGTGCACGCGGTGAGGCGGACCTGCCAGCCAGGCCAAAGGTTCAACTACGAGCTTTTTAACTGCAACAACTTTAATATACGCTATTGGAGCTGGAATTACCGCGGCTGCTGGCACCAGACTTGCCCTCCAA
+
BD@@DHE0GH</DHGICEFEC@EHHCEHHIGHIHIEHEECCEEC/@E@DFGC11<EHFEHHFFHH?F<CCCDHEGD?HHHFEHCEHFHHE1<DGGEFGHE<<FGFH0@HHEDHHCFHIGHGEG?HHGIIIHHHEHGCCEHIHHHHHEIGIHGAE7?<C<FB/:A@H5:DHHGHEIIHEBIHHIHHCDHIEHH:HFHE/CHHC/GHHIHIIHHEIIIIHH<F0HIIHIIHHGEHDHHHHEHEHEHHF@DIIIHHEIHIIIIH@IIHHHIIHEHFCIHIHHEHGF?HIHHCHHHCIIIIIIHHIHHIHHHIHHHDDIHIIHIIIIIIHHH?IHHFG?HHHFD@ADD
@HISEQ:969:HM2KJBCX2:2:1101:18642:99554 2:N:0:ACTATGCA
TTGGAACGGCTTCCCAACTATCCCTATTAATCATTACGGCGGTCCTAGAAACCAACAAAATAGAACCGCACGTCCTATTCTATTATTCCATGCGGTAATATTCGAGCAAAGGCCTGCTTTGAACACTCTAATTTTTTCAAAGTAAAAGTCCTGGTCCCCAACACACCCAGTGAAGGGCATGCGGTTCTCCAGAAGAAAAGGCCCGGCCGGACAAGTGCACGCGGTGAGGCGGACCTGCCAGCCAGGCCAAAGGTTCAACTACGAGCTTTTTAACTGCAACAACTTTAATATACGCTATTGGAGCTGGAATTACCGCGGCTGCTGGCACCAGACTTGCCCTCCAA
+
DDDD@EHHEHIIIEHHHHHIIIIGHHHHHHCGHHHIHHHIH<CHDIIICGHHIHHHH@EHIIGHEEH<CCE?<DGCHHFHIEEIIHDGHIHIHIHIIGEHH>HHIIHHHGC>HGIHFHIH@HHHHHIIHHHHGGGAEHHHHG?HIIHG?HGIHHGHHHIIIIEIHHIGEEHHIIIHHEAEHCHGD>HHFHEAHHHCG@G@HEDEDHHHF<HH:IIIIHIHC@CGEHIIGHEHIHDIHHGCF@EHIHEG;HGHCHHHFGHHHEHHHG?IIIHHHHF@GEF@HF?EC@GCFIHEHHEFHIHEFF?IHIIHHHGIHHHDFCHFIIIHHHG@IIIIHHHHHCHD?@D@
@HISEQ:969:HM2KJBCX2:2:1101:11004:99932 2:N:0:ACTATGCA
TTGGAACGGCTTCCCAACTATCCCTATTAATCATTACGTCAATCCTAGAAACCAACAAAATAGGATCGAACGTCCTATTTCATTATTCCATGCTAATGTATTCAAGCGTTAGCCTGCTTTAAACACTCTAATTTTTTCAAAGTAACAGTCCTGTTTCCCTGCAACACCAAATTAATGACATTACAGTTCTTCAAGAAGGAGGAATCAGTAAAGCCAGTACATACCATTGGCACGACCAACCTACTGACCCCGAAATTCAACTACGAGCTTTTTAACTGCAACAACTTTAATATACGCTATTGGAGCTGGAATTACCGCGGCTGCTGGCACCAGACTTGCCCTCCAA
+
DDDD@IIIIIIIIIIIIIIIIIGIIIIIIHHIIIHIIIIIIIIIIIIIHHHHIIIIIHHHHIIIHIIIIIIGIHIIIIIIIIIIIIIIHIIIGIIIIIIIIHHIIIIHIHIHIIIHIIHIIIHHIIIIIIIIIIIIIIHIHHIIIHIHIIIIIIIIIIIIIIIIIIHFHHHHHIIIIIIIIIIIIIIIIIHIIIIIIIHIIHIIIIIIIIIHHHIIIIIHIIIIIIHHIIIIIIIIHIIIHHHHHIIIIIIIIIIIHIIIIIIHIIIHIIHIHHHIIGIIIIIIIIIIIIIIIIIIIHIIIIIIIIIIIIIIIIIIIIIIIIIIIIIIIIIIIIIIIIIIIDDDDD
@HISEQ:969:HM2KJBCX2:2:1101:17790:99224 2:N:0:ACTATGCA
TTGGAACGGCTTCCCAACTATCCCTATTAATCATTACGTCAATCCTAGAAACCAACAAAATAGGATCGTCGTCCTATTTCATTATTCCATGCTAATGTATTCAAGCGTTAGCCTGCTTTAAACACTCTAATTTTTTCAAAGTAACAGTCCTGATTTCCCGCAACACCAAATTAATGACATCACGGTTCGTCAAGAAGGAGGAATCAGTAAAGCCAGTGCATACCAATGGCATGACCAACTTACTAACCCCGAAATTCAACTACGAGCTTTTTAACTGCAACAACTTTAATATACGCTATTGGAGCTGGAATTACCGCGGCTGCTGGCACCAGACTTGCCCTCCAA
+
DDDDBHIIIIHHIIIIIIIIIIIIIIIIIIIIIIIHIGIIIIIIIIIIGIIIIIIIIIIIIIGHIHHDGHDDEHIIIHIIIIIIIIIHHIHHHGIIIIIHHIIIIIIIIIIIIIIIIIIHIIIIHHIHHIIIIIIIIIIIIIIIIIHFHIHHHHIIIIHIHIIIIIIIIIHHIIIIIHHIIIIHIIHIIHHIIIIIIIIHHHIIIIIIIIIIIIIIIIIIIIIHIIIIIIIIIIIIIIIHIIHIIIIIHIHIIIIIIIIIIIIIIIIIIIIIIIIIIIIIIIIIIIIIIIIIIIIIIIHHIIIIIIIIIIIIIIIIIIIHIIIIIIIIIIIHIIIIIIIICDDDD
@HISEQ:969:HM2KJBCX2:2:1101:11670:101144 2:N:0:ACTATGCA
TTGGAACGGCTTCCCAACTATCCCTATTAATCATTACGTCAATCCTAGAAACCAACAAAATAGGATCGAACGTCCTATTTCATTATTCCATGCTAATGTATTCAAGCGTTAGCCTGCTTTAAACACTCTAATTTTTTCAAAGTAACAGTCCTGTTTCCCTGCAACACCAAATTAATGACATTACAGTTCTTCAGAAAGGAGGAATCAGCGAAGCCAGTACATACCAGTGGCACGACCAACCTGCTGACCCCGAAATTCAACTACGAGCTTTTTAACTGCAACAACTTTAATATACGCTATTGGAGCTGGAATTACCGCGGCTGCTGGCACCAGACTGCCCTCCAA
+
D@?00<<<<F/ECG11DE@1GHHFGHCHHCHH@<CGHGIEHHH@@FH@CCCC1DF=ECC@GHD1<<D@@F<<<C<CGC1D1@FHECG1<<F@1<FHEIIIIHHHIHFHHIHHFHHFHHIHECIIIIHHHHFGEACHFEFGFHIHHIHHHHFHHIIIHHHHIIIIHEI8HHHIIHHIHHIIHFHHCHHHFGIFIHHGGAHCHHHGIIHHGIHIIIIIHIIFHHHGEEFHHHIIHFGGIIHHHHHCHIIIHIHFHHHIHHIIIIIHHGHHGIIGHIIHHEIIHGIHHHEHHHIIIIHHIIIIIIIIGIIIIIHIIIGIGIIIHIHHHEEHHEEHHGHCIIIIDDBDD
@HISEQ:969:HM2KJBCX2:2:1101:16985:101024 2:N:0:ACTATGCA
TTGGAACGGCTTCCCAACTATCCCTATTAATCATTACGTCAATCCTAGAAACCAACAAAATAGGATCAAACGTCCTATTTCATTATTCCATGCTAATGTATTCAAGCGTTAGCCTGCTTTAAACACTCTAATTTTTTCAAAGTAACAGTCCTGTTTCCCTGCAACACCAAATTAATGACATTACAGTTCTTCAAGAAGGAGGAACCAGTAAAGCCAGTACATACCAGAGGCACGACCAACCTACTAATCCCGAAATTCAACTACGAGCTTTTTAACTGCAACAACTTTAATATACGCTATTGGAGCTGGAATTACCGCGGCTGCTGGCACCAGACTTGCCCTCCAA
+
DDDDAIIIIIIIIIIIIIHIGHHIIIIIHIHHHIIGIIIIIIIIIHIICHIIIIIIHFHHIGGHIIHIIIIIHHHHIHIIGHHHHHECGH?EH?EHHHEHIHGEFIIIHHHHHHHIIIIIHHIHHIIIIIIIHIEHHHHHHIIIIIHHHHIIIIIIIIIIHHIIIIIHHHHHHHIIHHHHIHIIIIIIHHHIHIIHIIIIIHHHIIHHIIHEIIIIIIIHGIIIIHIIIIIHHHHIIHGIHHHGFHHHIIIHHHEHHHCHIIHIIIHHIHIIIIIHGIIIIIIIIIIIHIIIHEIIIIIIIIIHIIIIIHIIIIHHGIIIIIIIHIIIIIIIHHIHIIIIIDDDDD
@HISEQ:969:HM2KJBCX2:2:1101:20011:100040 2:N:0:ACTATGCA
TTGGAACGGCTTCCCAACTATCCCTATTAATCATTACGGCGGTCCTAGAAACCAACAAAATAGAACCGCACGTCCTATTCTATTATTCCATGCTGTAATATTCGAGCAAAGGCCTGCTTTGAACACTCTAATTTTTTCAAAGTAAAAGTCCTGGTCCCCAACACACCCAGTGAAGGGCATGCGGTTCTCCAGAAGAAAAGGCCCGGCCGGACAAGTGCACGCGGTGAGGCGGACCTGCCAGCCAGGCCAAAGGTTCAACTACGAGCTTTTTAACTGCAACAACTTTAATATACGCTATTGGAGCTGGAATTACCGCGGCTGCTGGCACCAGACTTGCCCTCCAA
+
DB@A@HGHGIHIIIIIIIIHIIIIGHIIIIIHHHHHIHHHDHHHHHGHHHHIIIHHIHHHGHC@FHHHHHGHIIHHGHIGHHHHHHHHIIIICFFHHGGHHHHHIHEHHHIIIIHHFFHIIIHHHHIIHHHC8DFHHIIHIIHHIIIGHIHEE?GIIHEHIHEECHHGIIIIHIHHIIHHHHIIIIHIIIIHIIIIIIGHIIIIIIHHFHIIIHGHHE@HIIIIIIIIIIGH?HHHIIIIIHGIIIHGIIHIHHHIIIIGIIIIIIIIIIIIHIIIIIIIIIHHIIIIIHHHHGIHIGIIIIIIIIIIIIIIIIIIHIIIIIIIIIIIIIIIIIIIIIIDDDDD
@HISEQ:969:HM2KJBCX2:2:1102:17264:3019 2:N:0:ACTATGCA
TTGGAACGGCTTCCCAACTATCCCTATTAATCATTACGTCAATCCTAGAAACCAACAAAATAGGATCGAACGTCCTATTTCATTATTCCATGCTAATGTATTCAAGCGTTAGCTTGCTTTAAACACTCTAATTTTTTCAAAGTAACAGTCCAAATTCCCCGCAACACCAAATTAATGGCATTACGGATCATCAGGAAGGAGGAATCAGTGAGACCAGTACATACCAGAGGCATGACCAATCTACTAACCCCGAAATTCAACTACGAGCTTTTTAACTGCAACAACTTTAATATACGCTATTGGAGCTGGAATTACCGCGGCTGCTGGCACCAGACTTGCCCTCCAA
+
DDDDDIIIIIIIIIIIIIIIIIIIIIIIHIIIIIIIIIIIIIIIIIIIIIIIIIIIIIIIIIHHIIIHIHIIIHHIIIIIIHIHIIIGIIIIGIIIIIIIIIHIIHIIIIIHIHIIIIIIIIIIHIIIIIIIIIIIIIIIIIIIIIIIIIIIHHHHIIIIIHIIIIIIIIIIIIIIIIIIIIIIIIIIIIIIIIIIIIIIIIIIIIIIIIIIIIIIIIIIIIIIIIIIIIIIIIIIIIIIIIIHHIIIIIIIIIIIIIIIIIIIIIIIIIIIIIIIIIIIIHIIIIIIIIIIIIIIIIIIIIIIIIIIIIIIIIIIIIIIIIIIIIIIIIIIIIIIIIIIIDDDDD
@HISEQ:969:HM2KJBCX2:2:1102:20112:2611 2:N:0:ACTATGCA
TTGGAACGGCTTCCCAACTATCCCTATTAATCATTACGTCGATCCTAGAAACCAACAAAATAGAATCAAACGTCCTATTTCGTTATTCCATGCTAATGTATTCAAGCGTGAGCCTGCTTTAAACACTCTAATTTTTTCAAAGTAACAGTCCTGATTCCCCATGACACCAAATTAATGACATCATGGTTCGTCAGAAGGTAGGAATCAATAATACCAGTACGTACAATAGCACGACCAATAAATTGATCCCGAAATTCAACTACGAGCTTTTTAACTGCAACAACTTTAATATACGCTATTGGAGCTGGAATTACCGCGGCTGCTGGCACCAGACTTGCCCTCCAA
+
DDDCDIIIIIIIIIIIIIIHIIIIIIIIIIIIIIIIIIIIIIIHIIIIIIIIIIIIIIIIIIIIIIIIIIIIIIHIIIIIIIIIIIIIHIIIIIHHHIIIIIIIHHIIIIIIIIIIIIIIIIIIIIHHIIHHIIIIIIIIIIIIIHHHIIIHHIHHIHIIIIIHIIHHHIHIIIHHHIHIHIIIGIHIHHIIIIIIIIHIEHIIIIIIIIIHEIIIHHHIIHIIIIHIIIIIIIIIIIIIHHHFHGHIHIHIHIIIIIIIIIIIIIIIIIIIIIIIIIIIIIHHHHIIIIIIIHHIIIIIIIIIIIIIHIIIHIIIIIIIIIIIIIIIIIIHIIIIHIIIDDDDD
@HISEQ:969:HM2KJBCX2:2:1102:19791:3296 2:N:0:ACTATGCA
TTGGAACGGCTTCCCAACTATCCCTATTAATCATTACGTCAATCCTAGAAACCAACAAAATAGGATCGAACGTCCTATTTCATTATTCCATGCTAATGTATTCAAGCGTTAGCCTGCTTTAAACACTCTAATTTTTTCAAAGTAACAGTCCTGTTTCCCTGCAACACCAAATTAATGACATTACAGTTCTTCAAGAAGGAGGAATCAGTAAAGCCAGTACACACCATTGGCACGACCAACCTACTGACCCCGAAATTCAACTACGAGCTTTTTAACTGCAACAACTTTAATATACGCTATTGGAGCTGGAATTACCGCGGCTGCTGGCACCAGACTTGCCCTCCAA
+
DDDDDIIIIIIIIHIIIIIIIIIIIIIIIIIIIIIIIIIIIIIHIIIIHIIIGHIIIGHIIIIGIIIHHIIGHIGIIHIIIIIIIHIHIIIIIIIIIIHIIHIIIIIIIIIIHHIIIIIIIIIIIIIIHHHHHIIIHHHIIIHHHHHIIIIIIIIIIIHIHIIIIIHHIHIIHIIIIHHIIIIIIIIGIIIIIIIHIIIIIHIIHIIIHIIIIIIIIHIIIIIIIIIII=IIIIIIIHHIIIHHGIIIIGIIIIIIIIGIIIIIIIIIIIIIIHIIIIIIIIIIIIIIIIIIIIIIIIIIIIIIIIIIIIIIIIIIIIIIIIIIIIIIIIIIIIIIIIIIIDDDDD
@HISEQ:969:HM2KJBCX2:2:1102:18069:3519 2:N:0:ACTATGCA
TTGGAACGGCTTCCCAACTATCCCTATTAATCATTACGTCAATCCTAGAAACCAACAAAATAGGATCAACGTCCTATTTCATTATTCCATGCTAATGTATTCAAGCGCGAGCCTGCTTTAAACACTCTAATTTTTTCAAAGTAACAGTCCTGATTCCCCGCCACACCAAATTAATGACATGATGGTTCGTCAGAAGGTAGGAATCAGTAACACCAGTACGTACCGAAAGCACGACCAACGTACTAATCCCGAAATTCAACTACGAGCTTTTTAACTGCAACAACTTTAATATACGCTATTGGAGCTGGAATTACCGCGGCTGCGGCACCAGACTTGCC
+
DDDDDIIIIIIIIIIIIIIIIIIIIIIIIIIIIIIIIIIIIIIFHHIHHIIIIIIIIIIIIIHIIIIIIIHIIIIHIIIHIIIHIIIHIIIIIIIIIIIIIHIIIIIHIIIIIIIIIIIIIIIIIIIIIIIIIIIIIIIHIIIIIIHHIIIHHHHIIIIIIIIIIIIIIIIIIIIIIIIIIIIIIIHIIHIIIIIIIIIIIIIIIIIIIIIIIIIIIIIIIIIIIIIIIIIIIIIIHIIIIIIIIIIIIIIIIIIHIIIIIHIIIIIIIIIIIIIIIIIIIIIIIIIIIIIIIIIIIIIIIIIIIIIIIIIIIIIIIIIIIIIIIIIIIIIIIDDDDD
@HISEQ:969:HM2KJBCX2:2:1102:1738:3289 2:N:0:ACTATGCA
TTGGAACGGCTTCCCAACTATCCCTATTAATCATTACGTCGATCCTAGAAACCAACAAAATAGAATCAAACGTCCTATTTCATTATTCCATGCTAATGTATTCAAGCGTAAGCCTGCTTTAAACACTCTAATTTTTTCAAAGTAACAGTCCTGATTCCCCACGACACCAAATTAATGACATCGCGGTTCTTCAGAAGGTAGGAACCGATAATGCCAGTGCGTACCGAGGCACGACCAACAATTCGATCCCGAAATTCAACTACGAGCTTTTTAACTGCAACAACTTTAATATACGCTATTGGAGCTGGAATTACCGCGGCTGCTGGCACCAGACTTGCCCTCCAA
+
DDDDDIIIIIIIIIIIIIIIIIIIIIIIIIIIIIIIIIIIIIIIIIIIIIIIIIIIIIIIIIIIIIIIIIHIIIIIIIIIIIIIIIIIIIIIIIIIIIIIIIHIIIIIIIIIIIIIIIIIIIIIIIIIIIIIIIIIIIIIIIIIIIIIHIIIIIIIIHIIHIIIIIIIIIIIIIIIIIIIHIIIIIIIIIIIIIIIIIIIIIIIIIIIIIIIIIIIIIIIIIIIIIIIIIIIIIIIIIIIIIHHIIIIIIIIIIIIIIIIIIIIIIIIIIIIIIIIIIIIIIIIIIIIIIIIIIIIIIIIIIIIIIIIIIIIIIIIIIIIIIIIIIIIIIIIIIIIIIIIDDDDD
@HISEQ:969:HM2KJBCX2:2:1102:2215:4642 2:N:0:ACTATGCA
TTGGAACGGCTTCCCAACTATCCCTATTAATCATTACGTCAATCCTAGAAACCAACAAAATAGGATCGAACGTCCTATTTCATTATTCCATGCTAATGTATTCAAGCGTAAGCCTGCTTTAAACACTCTAATTTTTTCAAAGTAAAAAATTCTAGTTCATTGAGACACCCATTAAGAACATCACAATTCACCAGAAGGTGAGAAATTGGCTACACCAGTTCATGCCCCTTAAGGCACGACCGATGCATCAATTCCGAAATTCAACTACGAGCTTTTTAACTGCAACAACTTTAATATACGCTATTGGAGCTGGAATTACCGCGGCTGCTGGCACCAGACTTGCCCTCCAA
+
DDDDDIIIIIIIIIIIIIIIIIIIIIIIIIIIIIIIIIIHIIIIIIIIIIIIIIIIHIIHIIHIIIIIHIIIIIIIIIIIIIIIIIIHEHHIIIIIIIIHIHHHIIIIIIIHHIIIIIIHIIIIIIIIHIIIIIIIIIIIIIIIIIIIIIHIIIIIIIIIIIIIIIIIIIIIIIIIIIIIIIIIIIIIIIIIIIIIIIIIIIIIIIIIIIIIIIIIIIIHIIIIIIIIIIIIIIIIIIIIIIIIIIIIHIIIIIIIIIHIIIIIIIIIIIIIIIIIIIIIIIIIIIIIIIIIIIIIIIIIIIIIIIIIIIIIIIIIIIIIIIIIIIIIIIIIIIIIIIIIIIIIIDDDDD
@HISEQ:969:HM2KJBCX2:2:1102:6652:3258 2:N:0:ACTATGCA
TTGGAACGGCTTCCCAACTATCCCTATTAATCATTACGTCGATCCTAGAAACCAACAAAATAGAATCAAACGTCCTATTTCATTATTCCATGCTAATGTATTCAAGCGCGAGCTTGCTTTAAACACTCTAATTTTTTCAAAGTAACAGTCCTGATTTCCCACGACACCAAATTAATGACATCGTGGTTCGTCAGAAGGGAGAAACCAATAATACTAGTACGTACAAAGTACGACCGACATATTAGTCCCGAAATTCAACTACGAGCTTTTTAACTGCAACAACTTTAATATACGCTATTGGAGCTGGAATTACCGCGGCTGCTGGCACCAGACTTGCCCTCCAA
+
DCDDDIIIHIIIIIIIIIHIIIIIIIIIIIIIIIIIIIIIIIIHHIIIIIHIHGHIIIIIIIIIIIIIHHHHHIIIIHHIIIHIIIIIIHIIGHIIIIHIIIIIIIGIIIIIIIIHIIIIIHHIIIIIIIHHHIHHHIIHHIIIIIIIIIIIIIIIIHEGHHIIIIIIIIIIIIIIIIHIIIIIIIIIIIIIIIIIIIIIIIIIIIIIIIHIIIIIIIIIIIIIIIIIIIIIHHIIIHIIIIHIIIIIIIIIIIIIIHGIIIIIIIIIIIIHIIIIIIHHHEIHHHIIIIIIIIIIIIIIIIIIIIIIIIIIIIIIIIHIIIIIIIIIIIIIIIIIIIIDDDDD
@HISEQ:969:HM2KJBCX2:2:1102:17692:3383 2:N:0:ACTATGCA
TTGGAACGGCTTCCCAACTATCCCTATTAATCATTACGTCAATCCTAGAAACCAACAAAATAGGATCAACGTCCTATTTCATTATTCCATGCTAATGTATTCAAGCGCGAGCCTGCTTTAAACACTCTAATTTTTTCAAAGTAACAGTCCTGATTCCCCGCCACACCAAATTAATGACATGATGGTTCGTCAGAAGGTAGGAACCAGTAACACCAGTACGTACCTAAGGCACGACCAACGTACTGATCCCGAAATTCAACTACGAGCTTTTTAACTGCAACAACTTTAATATACGCTATTGGAGCTGGAATTACCGCGGCTGCTGGCACCAGACTTGCCCTCCAA
+
DDDDDHIIIHIIIIIHIIIIIIHIIIIIIIIIIIIIIIIIIIIHIIIHIIIIIIIIIHIHHIHIIIIIHIIIIIIGIIIIIIIIIIIIIIIGIIHIIHHIIGHHHIIIIIIIIIIIIGHIIIIIIIIIIHIIIIIIIIIIIIIIIIIIGHIHIHHIIIIIIIHHHIIIIIIIHIIIIIIIIIIIIIIIIIIIIIIIIIIIIIIIIIIIIIIIIIIIIIIIIIIIIIIIIIIIIIIIIIIIIIHHIIIIIIIIIIIIHIIIIIIIIIIIIIIIIIIIIIIIIIIIIIIIIIIIIIIIIIIIIIIIIIIIIIIIIIIIIIIIIIIIIIIIIIIIIIIIIIIIDDDDD
@HISEQ:969:HM2KJBCX2:2:1102:11925:5076 2:N:0:ACTATGCA
TTGGAACGGCTTCCCAACTATCCCTATTAATCATTACGTCAATCCTAGAAACCAACAAAATAGGATCGAACGTCCTATTTCATTATTCCATGCTAATGTATTCAAGCGTTAGCCTGCTTTAAACACTCTAATTTTTTCAAAGTAACAGTCCTGTTTCCCTGCAACACCAAATTAATGACATTACAGTTCTTCAAGAAGGAGGAATCAGTAAAGCCAGTACATACCATTGGCACGACCAACCTACTGACCCCGAAATTCAACTACGAGCTTTTTAACTGCAACAACTTTAATATACGCTATTGGAGCTGGAATTACCGCGGCTGCTGGCACCAGACTTGCCCTCCAA
+
DDDDAIIIIIIIIIIIIIIIIIIIIIIIIIIIIIIIIIIIHHIHIIIIIIIIIIIIIIIIIIHIHIHIIIIIIIIIIIIIIIIIIIIIIIIIIIIIIIIIIIIIIIIIIIIIIIIIIIIIHIIIIHIHIIIIIIIHIIIIIIIIIIIIIIIIIIIIIIIIIIIIIIIIIIIIIIIIIIHIIIIIIIIIIIIIIIIIIIIIIIIIIIIIIIIIIIIIIIIIIIIIIIIIIIHIIIIIIIHIIIIHHIIIIIIIIIIIIIHIIIIIIIIIIIIIIIHIIIIIIIIHIIIIIIHIIIIIIIIIIIIIIHIIIIIIIIIIIIIIIIIIIIIIIIIIIIGIIIIIIDDDDD
@HISEQ:969:HM2KJBCX2:2:1102:9764:5392 2:N:0:ACTATGCA
TTGGAACGGCTTCCCAACTATCCCTATTAATCATTACTTTGGTCCTAGAAACCAACAAAATAGAGCCAAAGTCCTATTCTATTATTCCATGCTAATGTATTCAAGCTAAAAATATTGCCTGCTTTAAACACTCTAATTTTTTCAAAGTAAATGTCCTGGCTCGCACAGCGCACAGCAATAAAGCGCACGCTGCGTTCCCCAAGTGGTAATAGACGCGCGTCGCAGTCGCAGACATTGCCCGCACCGCAAATCCCGCACGCCCAAAATTCAACTACGAGCTATTTAACTGCAACAACTTTAATATACGCTATTGGAGCTGGAATTACCGCGGCTGCTGGCACCAGACTTGCCCTCCAA
+
DDDDDIIIIIIIIIIIIIIIIIIIIIIIHIHIIIIIIIIIIIIIIIIIIIIIIIHIIGIIIIHIIIIIIGEHHIIIIIIIIIIIIIIIIIIIIIIIIIIIIGHHHIIIIHIIIIIHHIIIIIIIIIIIIIIIIIIIIIIIIIGHIIHIIIIIIIIIHIIIIHIEIIIIIHHIIIIIHIHIIIIIIIIIIIIIIIIIIIIIIIIIHIIIIIIIHIIIIIIIIIIIIIIIHIIIIIIIIIGIHIIIIIIIIHHHHIHFIIHIIIIIIIIIIIIIIIIIIIIIIIIIIIIIIIIIIIIIIIIIIIIIHIIIIIIIIIIIIIIIIIIIIIIIIIIIIIIIIIIIIIIIIHIIIIIIDDDDD
@HISEQ:969:HM2KJBCX2:2:1102:14395:5028 2:N:0:ACTATGCA
TTGGAACGGCTTCCCAACTATCCCTATTAATCATTACGTCAATCCTAGAAACCAACAAAATAGGATCGTCGTCCTATTTCATTATTCCATGCTAATGTATTCAAGCGTTAGCCTGCTTTAAACACTCTAATTTTTTCAAAGTAACAGTCCTGTTTCCCCGCAACACCAACTTAATGGCATTACGGTTCTACAAGAAGGAGGAATCAGCAAAGCCAGTGCATACCAGTGGCACGACCAACTTGCTGACCCCGAAATTCAACTACGAGCTTTTTAACTGCAACAACTTTAATATACGCTATTGGAGCTGGAATTACCGCGGCTGCTGGCACCAGACTTGCCCTCAA
+
DDDDDIIIIIIIIIIIIIIIIIIIIIIIIIIIIIIIIIIIIIIIIIIIIIIIIIIIHIIIIIIIHIIGIIIIIIIIIIIIIIIIIIHHIIIIIIIIIIIIIHIIIIIHIIIIIIIIIIIIIIIIIIIIIIIIIIIIIIIIIIIIIIIIIIIIIIIIIIIIIIIIIIIIIIIIIIIIIIIIIIIIIIIIIIIIIIIIIIIIIIIIIIHIIIIIIIIIIIIIIIIIIIIIIIIIIIIIIIIIIHHIIIIIIIIIIIIIIIIIIIIIIIIIIIIIIIIIIIIIIIIIIIIIIIIIIIIIIIIIIIIIIIIIIIIIIIIIIIIIIIIIIIIIIIIIIIIIIIIDDDDD
@HISEQ:969:HM2KJBCX2:2:1102:14399:5513 2:N:0:ACTATGCA
TTGGAACGGCTTCCCAACTATCCCTATTAACCATTACTTCATCCTAGAAACCAACAAAATAGAACCATGCCGTCCTATTCTATTATTCCATGCTAATGTATTCGAGCAAAAATGCCTGCTTTAAACACTCTAATTTTTTCAAGGTAAAGGTCCTGGATCCGCAAGACACCCAATAAAGGACATCAAGTTTCTCCAGAAGGTGAGAAATCAACAGTAACACCAGTACGTACCTAAGGCACGACCAACGTACTGATCCCGAAATTCAACTACGAGCTTTTTAACTGCAACAACTTTAATATACGCTATTGGAGCTGGAATTACCGCGGCTGCTGGCACCAGACTTGCCCTCCAA
+
@@BDBIHIIHIIIIIIHHIIH@HIHIIIIH1DCHHHHHHEHIHIHIIIIIIGHEHHEHIIHEHIIICHCEHDEDHIEECHHHIIIIIIIIIIIIIGHFHIIFHIHHHHEHFIIIHIIHIGHHIIIIIIHIHHHIHFEHHIHEIIIIIIHHIHIIIIIHIIIIHHHCHHIIIIHIIIHIIIIIIHIIHHHIHIIIIIIIIHIIHIHHIHHHIHGIHHGHGGIIIHHCGIHGIIIIIIIIHIIIIIIIHCIHHIIIGIHHIIIIHHIHHHHHIHIIIIHGIHFIIIIIIHIIIIIIIIHIIHIHIIIIIIIIIIIIIIIIIIIIIIIIIIIIIHIIIIIHHIIIIIIIIDDDDD
@HISEQ:969:HM2KJBCX2:2:1102:6527:6876 2:N:0:ACTATGCA
TTGGAACGGCTTCCCAACTATCCCTATTAATCATTACGTCAATCCTAGAAACCAACAAAATAGGATCGAACGTCCTATTTCATTATTCCATGCTAATGTATTCAAGCGTTAGCTTGCTTTAAACACTCTAATTTTTTCAAAGTAACAGTCCAAATTCCCCGCAACACCAAATTAATGGCATTACGGATCATCAGGAAGGAGGAATCAGTGAGACCAGTACATACCAGAGGCATGACCAACCTACTAACCCCGAAATTCAACTACGAGCTTTTTAACTGCAACAACTTTAATATACGCTATTGGAGCTGGAATTACCGCGGCTGCTGGCACCAGACTTG
+
DDDDDHIIGIIIIIIIIIIIIIIIIIIIIIHIIIIIIIIIIIIIIIIIIIIIIIIIIIIHIHHIHIIIHIIIHHHIIIIIIIIIGIIIIIHIIIIIIIIIIIIIIIHIIIIIIIIIIIIIIHIIIIIIIIHIIIIIIIIIIIIIIIIIIIIIIIIIIIGIHIHHHGHHIIIIIIIIIIIIIIIIIIIIIIIIIIIIIIIIIIIIIIIIIHIIIIIIHIIIIIIIIIIIIIIIIIIIFIIIIIIIIIIIIIGIIIIIIIIHIIIIIIIIIIIIIIIIIIIIIIIIIIIIIIIIIIIIIIIIIIIIIIIIIIIIIIIIIHIIIIIIIIIIIIIIIDDDDD
@HISEQ:969:HM2KJBCX2:2:1102:3696:8555 2:N:0:ACTATGCA
TTGGAACGGCTTCCCAACTATCCCTATTAATCATTACGTCGATCCTAGAAACCAACAAAATAGAATCAAACGTCCTATTTCATTATTCCATGCTAATGTATTCAAGCGTGAGCCTGCTTTAAACACTCTAATTTTTTCAAAGTAACAGTCCTGATTCCTCACAACACCAAATAAATGACATCATGGTTCGTCAGAAGGGAGAAACCGACGATGCCAGTACGTACCGAGGCACGACCAACATGATGGTCCCGAAATTCAACTACGAGCTTTTTAACTGCAGCAACTTTAATATACGCTATTGGAGCTGGAATTACCGCGGCTGCTGGCACCAGACTTGCCCTCCAA
+
DDDCDIHIIIIIIIIIIIIIIIIIIIIIIIIIIIIIIIIIIHIIIIIIIIIIIIIIIIIGIIIHIIIIIIIIHHIIIIIIIIIIIIIIIIIIIIIIIHIIIHHIIIIIIHIIIIIHHIIIIIIIIIIIIIIIIIIIHIIIIIHHIIIIIIIIIIIIIIIIIIIIHHIIIIIIIIIIHIIIIIIIIIIIIIIIIIIIIIIIIIIIIIIIIIIIIIIIIIIIIIIIIIIIIIIIIIIIIIIIIIHGIIIIIIIIIIIIIIIIIHIIIIIIIIIIIIIIIIIIIIIIIIIIIIIIIIIIIIIIIIIIIIIIIIIIIIIIIIIIIIIIIIIIIIIIIIIIIIIIDDDDD
@HISEQ:969:HM2KJBCX2:2:1102:14126:8685 2:N:0:ACTATGCA
TTGGAACGGCTTCCCAACTATCCCTATTAATCATTACGGCGGTCCTAGAAACCAACAAAATAGAACCGCACGTCCTATTCTATTATTCCATGCTGTAATATTCGAGCAAAGGCCTGCTTTGAACACTCTAATTTTTTCAAAGTAAAAGTCCTGGTCCCCAACACACCCAGTGAAGGGCATGCGGTTCTCCAGAAGAAAAGGCCCGGCCGGACAAGTGCACGCGGTGAGGCGGACCTGCCAGCCAGACCAAAGGTTCAACTACGAGCTTTTTAACTGCAACAACTTTAATATACGCTATTGGAGCTGGAATTACCGCGGCTGCTGGCACCAGACTTGCCCTCCAA
+
DDBDDHHHIIIIIIHIIIIIIIIIIIIIIIIIHHIIIIHHEHIIHIIIIIIIIIII@GHHIIEHHHHCCHHHIIIHEHHIHEHIGIIIIIIIHHIIIIHHHDFIHIHIIHIIIIIIIIIIHHHHHIIHIHIGIIIIIHHHIIHIGIIHIHIIIIIIIHIIIIHHHIHIIIIIHIIHIIIIIIIIIIIIIIIIIHIHHHIIIIIIIHGIIIIIIIIIIIIIIIIIIIIIHHIIIIHIIIIIIHHIHIIIIIIIIIIIIIIIIIIIIIIIIHIIIIIIIIIIIIIIIIGIIIIIIIIIIIIIIIIIIIIIIIIIIIIIIIIIIIIIIIIIIIIIIIIIIIIADDDD
@HISEQ:969:HM2KJBCX2:2:1102:20179:8964 2:N:0:ACTATGCA
TTGGAACGGCTTCCCAACTATCCCTATTAATCATTACGGCGGTCCTAGAAACCAACAAAATAGAACCGCACGTCCTATTCTATTATTCCATGCTGTAATATTCGAGCAAAGGCCTGCTTTGAACACTCTAATTTTTTCAAAGTAAAAGTCCTGGTCCCCAACACACCCAGTGAAGGGCATGCGGTTCTCCAGAAGAAAAGGCCCGGCCGGACAAGTGCACGCGGTGAGGCGGACCTGCCAGCCAGGCCAAAGGTTCAACTACGAGCTTTTTAACTGCAACAACTTTAATATACGCTATTGGAGCTGGAATTACCGCGGCTGCTGGCACCAGACTTGCCCTCCAA
+
DDDDDIIIIIIHIIIHHHIIIIIIHIIIIIIIIIIIIIIIIIIIIIIGIIIIIIHIIIIHIIHIIIIHIHHHHHHIIGHIIIIIIIIHIIIIIHHHIIIIIIHHIFIHIIHGIIIHHIIIIIIIIIIIIHEGIIIHIHIIIIIIIIIIIIIHHIIIHIIIHHHHHIHEIIIIIIIHIIIIIIIIIIIIIIIIIIIHHIIIGIIIIIIIIIIIIIIIIIIIIIIIIIIIIIIIIHG3IIIIIHHIIIHHIIIIIIIIIIIIIIIIIIIIIIIIIIIIIIIIIIIIIIIIIIIIIIIIIIIIIIIIIIIIIIIIIIIIIIIIIIIIIIIIIIIIIIIIIIIDDDDD
@HISEQ:969:HM2KJBCX2:2:1102:10675:9402 2:N:0:ACTATGCA
TTGGAACGGCTTCCCAACTATCCCTATTAATCATTACGGTGATCCTAGAAACCAACGAAATAGAATCAGTCCGTCCTATTTCATTATTCCATGCTAATGTATTCAGACGTTAGCCTGCTTTAAACACTCTAATTTTTTCAAAGTAACAGTCCTAATTTCCCATCACACCAAATAAATGGCATGAAAGTTCCTCAGAAGGTAGAGATTTATCTCACCAGTACAGACAATTAAGCCTGACCAATGGGTAAACCCCGAAGTTCAACTACGAGCTTTTTAACTGCAACAACTTTAATATACGCTATTGGAGCTGGAATTACCGCGGCTGCTGGCACCAGACTTGCCCTCCAA
+
DDDCDII=EHDH@HHIIIHHHGHHHHIIHIIIIIHIHIHIHIIIGHIIIIIIHIIIHGIEHIHHHHHHHFHHIIHDHGHHIIGHHIHIIIEHG1FHIEIIIIHHHHHIHIIIHHHHHIHHHHHIIHIIIHHIHEIIHIIHHIIHHHHIHIHGEFIHHHGHHFGCHHHHHHIIIIIIIIHIIIIIIIIIIIGIIIIIIIIHIHIHIIHIIHGIIIIIIHIIIIIHIIIIIIHIIIHHGFIIIIHHHGCHIHHFIHIIHHFIIIHHDIIIIIIHHCGHHIHIIIIIIIHGCHIHHIIIIIIIIIIIIIIIIIIIIIHIIIIIIGIIHIIIHGIIIIIIHIIIIIIDDDDD
@HISEQ:969:HM2KJBCX2:2:1102:15300:9374 2:N:0:ACTATGCA
TTGGAACGGCTTCCCAACTATCCCTATTAATCATTACGGCGGTCCTAGAAACCAACAAAATAGAACCGCACGTCCTATTCTATTATTCCATGCTGTAATATTCGAGCAAAGGCCTGCTTTGAACACTCTAATTTTTTCAAAGTAAAAGTCCTGGTCCCCAACACACCCAGTGAAGGGCATGCGGTTCTCCAGAAGAAAAGGCCCGGCCGGACAAGTGCACGCGGTGAGGCGGACCTGCCAGCCAGGCCAAAGGTTCAACTACGAGCTTTTTAACTGCAACAACTTTAATATACGCTATTGGAGCTGGAATTACCGCGGCTGCTGGCACCAGACTTGCCCTCCAA
+
DDDDBEHIIIII@FHHHIGIIIEHHHIIIIIIHIIIIIIIIIICHHHIHEHF1EGHE?HHHHFHHHHHHHIEGHI=@EHIHFHIGIIHHHIGHEIIIIIHHGHHFFIIIIHHHHIIIIIIHIIIIIIGIIIIIIHHIIIIIIHIIHIHHHIHIIIHHFIIHHHHHIHIIHHIIIIIIIIIIIIIIHHHIIIIIIIIIHHIIIIIIIIIIIIIIHIIIIIIIIIIIIIIIIIIIIIIIIIIIHHIIIHIIHIIIIIHGHHHIIIIIHEIIIIIIIIIIIIIIIIIIIIIIIIHIIIIIIIIIIIIIIIIIIIIIIIIIIIIIIIIIIIIIIIIIHIIIIIDDCDD
@HISEQ:969:HM2KJBCX2:2:1102:19606:9993 2:N:0:ACTATGCA
TTGGAACGGCTTCCCAACTATCCCTATTAATCATTACGTCGATCCTAGAAACCAACAAGATAGGGTCAAACGTCCTATTTCATTATTCCATGCTAATGTATTCAAGCGTGTGCCTGCTTTAAACACTCTAATTTTTTCAAAGTAACAGTCCTGATTCCCCATGACACCAAATTAATGACATCACAGTTCGTCAGAAGGTAGAAATCAATAATACCAGTGCATACCGGAGGCACGACCAATATATTGATCCCGAAATTCAACTACGAGCTTTTTAACTGCAACAACTTTAATATACGCTATTGGAGCTGGAATTACCGCGGCTGCTGGCACCAGACTTGCCCTCCAA
+
DDDDDIIIIIIIHIIIIIHIIIIIIIIIIIIHIIIIIIIHIIIHHHHIHHIIIIIIIIIIIIIHIIIIIIIIIIGHIIIIHIHIHHIHHIIIIIHIIIIHHFIIIIIIIIIIIIIHIGIIIIIIIIIIHHIIIIIIIIIIIIIIIIIIIIIHIHHIIIIIIIIIIIIIIIHGHIIIIIHEHIIIIIIIHHHIIIIHIIIHIIIIHIIIIIIIIIIIIIIIIIIIIIIIIIIIIIIIIIIIIHHFFIIHIIIIIIIHIIIIIHIIIIIHEIIIIIHIIIIIIIIIIIIHIIHIIIIIIIIIHIIIIIIIIIIIIIIIIIIIIIIIIIIIIIIIIIIIIIIIIDDDDD
@HISEQ:969:HM2KJBCX2:2:1102:8040:10210 2:N:0:ACTATGCA
TTGGAACGGCTTCCCAACTATCCCTATTAATCATTACGTCAATCCTAGAAACCAACAAAATAGGATCGAACGTCCTATTTCATTATTCCATGCTAATGTATTCAAGCGTTAGCTTGCTTTAAACACTCTAATTTTTTCAAAGTAACAGTCCAAATTCCCCAAAACACCAAATTAATGGCATTAAGATTCATCAGGAAGGAGGAATCAGTGAGACCAGTACATACCAGAGGCATGACCAACCTACTAACCCCGAAATTCAACTACGAGCTTTTTAACTGCAACAACTTTAATATACGCTATTGGAGCTGGAATTACCGCGGCTGCTGGCACCAGACTTGCCC
+
DDDDDIIIIIIIIIIIIIIIIIIIIIIIIIIIIIIHIIIIIIIIIIIIIIIIIIIIIIHIIIHIIIIIIIIIIHIIIIIHIHHHIIIFHHIHIHIIIIIIHIIIIHIIIIIGIIIIIIIIIIIIGIHIIIIIIIIIHHIIIIIIIIIIIIIIIIIIIIHIIIHIIIIHHHIIIHIIIIIIIIHIIIIIIHIIIIIIIIIIIIIIIIIIIIIIIIIIIIIIIIIIIIIIHGIIIIIIIIIHIIIIIIIIIIIIIIIIIIIIIHHIIIIIIIIIIIIIIIIIIIIIIIIIIIIIIIIIIIIIIIIIIIIIIIIIIIIIIIIIIIIIIIIIIIIIIIIIDDDDD
@HISEQ:969:HM2KJBCX2:2:1102:13535:10186 2:N:0:ACTATGCT
TTGGAACGGCTTCCCAACTATCCCTAAAATCATTACGGCGGTCCTAGAAACCAACAAAATAGAACCGCACGTCCTATTCTATTATTCCATGCTGTAATATTCGAGCAAAGGCCTGCTTTGAACACTCTAATTTTTTCAAAGTAAAAGTCCTGGTCCCCAACACACCCAGTGAAGGGCATGCGGTTCTCCAGAAGAAAAGGCCCGGCCGGACAAGTGCACGCGGTGAGGCGGACCTGCCAGCCAGGCCAAAGGTTCAACTACGAGCTTTTTAACTGCAACAACTTTAATATACGCTATTGGAGCTGGAATTACCGCGGCTGCTGGCACCAGACTTGCCCTCCAA
+
DDDCDIIIIIIIIIIIIIIIIIIIIIIIIIIIIIIIIIIIIIIHIIIIIIIHIIIIIIIIIIIIIIIIIIIIIHHHIIHIHIIIIIGHHIFGHIIIIIIGHHHHIIHIIIIIIIIIIIIIHHHIIIHHHIIIIIIIHHIHGHHIIIIHGHIIIIIIIIIIGHHHIIGIIHHIHIIIIIIHIHIEHIHEIIIIIHGHFIIIIIIIIIGIIIGIIIIIHHHIIIIIIIIHIIIIIHIIHFIHGHIIIHHIIHIIIIIIIGHIIIIHHHIIIIIIIHIIIIIIIIHIIIIHHHIIIIIIIIIIIIIHIIIIIIIIIIIIIIIIIIIIIIIIIIIIIIIIIIDDDDD
@HISEQ:969:HM2KJBCX2:2:1102:11039:11211 2:N:0:ACTATGCA
TTGGAACGGCTTCCCAACTATCCCTATTAATCATTACGGTGATCCTAGAAACCAACAAAATAGAACCATGCCGTCCTATTCTATTATTCCATGCTAATGTATTCGAGCAAAAATGCCTGCTTTAAACACTCTAATTTTTTCAAGGTAAAGGTCCTGGATCCGCAAGACACCCAATTAAGGACATCAAGTTTCTCCAGAAGGTGAGAAATCAACAGCGACAGTTCATACCCCTTAAGGCATGACCATCACGTCAATCCCGAAATTCAACTACGAGCTTTTTAACTGCAACAACTTTAATATACGCTATTGGAGCTGGAATTACCGCGGCTGCTGGCACCAGACTTGCCCTCCAA
+
DDDDDIIIIIIIIIIIIIIIIIHIIIIIIIIIIIIIIIIIIIIIIIIHHFIIIHIIIIIIIIHIHIIIIIGIIHHIIIIIHIIIIIIIIIIIIIIGIIIHEGHHHIIIIIHIIIIIIIIIGHHIIHIIIIIIIHIHIIIIIIHIIIIIIIHIIIIIHHHHIIIIIIIIIIHIIIHHIIHIIIHIIIIHEHGHHIIIHIIIIIHIIIIHHIIIIIIIIIHIIIIIIIIIIHIIIIIIIIIIIIIHIIIIIIIHIIIIIIIIIIIIIIIIIIIIIIIIHIIIIIIIIIIIIIIHHIIIIIIIIIIIIIIIIHIIIIIIIIIIIIIIIIIIIIIIIIIIIIIIIIIIIIIIDDDDD
@HISEQ:969:HM2KJBCX2:2:1102:15002:11137 2:N:0:ACTACGCA
TTGGAACGGCTTCCCAACTATCCCTATTAATCATTACGGCGGTCCTAGAAACCAACAAAATAGAACCGCACGTCCTATTCTATTATTCCATGCTGTAATATTCGAGCAAAGGCCTGCTTTGAACACTCTAATTTTTTCAAAGTAAAAGTCCTGGTCCCCAACACACCCAGTGAAGGGCATGCGGTTCTCCAGAAGAAAAGGCCCGGCCGGACAAGTGCACGCGGTGAGGCGGACCTGCCAGCCAGGCCAAAGGTTCAACTACGAGCTTTTTAACTGCAACAACTTTAATATACGCTATTGGAGCTGGAATTACCGCGGCTGCTGGCACCAGACTTGCCCTCCAA
+
DD0@?GHI=CCE@@DHHCH@1FHFEHHIGEHGHGEG1C@CCH?<CHFHHIH?CHHIEHCEHCHHII1CCHH<EDHGHH1<CEHHEFGHHHEE<DCHHHHG<<FFB@6FHC15F8<E?HHHHIHI@EHGI?8CGHHE@HFGHCHHHFC/<C;DEHIIG/C/GHHIIHGGHG9D@GGFCHIIE?GEHFC/EFFFCHGHGHHCGGGIIIHHHHHHGEFIHF<DD=EIHIIHHHGHGDHIIIHHEC<1HGCEHGIHHEHF?HHEHHIIIHGHHIHIIIHIIHIHIHHHHEEHHHHHDFIIIIHGHHFHIIIIIIHIIIGIIHIIIGIIIIIIIIIHHHEHGFHBAA@D
@HISEQ:969:HM2KJBCX2:2:1102:19221:11657 2:N:0:ACTATGCA
TTGGAACGGCTTCCCAACTATCCCTATTAATCATTACGGCGGTCCTAGAAACCAACAAAATAGAACCGCACGTCCTATTCTATTATTCCATGCTGTAATATTCGAGCAAAGGCCTGCTTTGAACACTCTAATTTTTTCAAAGTAAAAGTCCTGGTCCCCAACACACCCAGTGAAGGGCATGCGGTTCTCCAGAAGAAAAGGCCCGGCCGGACAAGTGCACGCGGTGAGGCGGACCTGCCAGCCAGGCCAAAGGTTCAACTACGAGCTTTTTAACTGCAACAACTTTAATATACGCTATTGGAGCTGGAATTACCGCGGCTGCTGGCACCAGACTTGCCCTCCAA
+
DDDDDIIIIIIIIIHIIIIIIIIIIIHIIIIIIIIIIHIIIIIIIIIIIIIIIHIIIIIIIHIIIHIHIIIHIIIIIIIIHHIIIIIIHIIGHHIIIIIIIHIIIHIIIIIIIIIIGHIIIIIIIIIIIIIIIIIIIIIIIIIIIIIHIIIIIIIIHIIIIIIIHIIIIIIIIIIIIIIIIIHIIHHIIIIIIIIIIIIIIIIIIIIIIIIIIIIIIIIIIIIIIIIIIIIIIIIIIIIIIIIIIHHGIIIIIIIIIIIIIIIIIIIIIIIIIIIIIIIIIIIIIIIIIIIIIIIIIIIIIIIIIIIIIIIIIIIIIIIIIIIIIIIIIIIIIIIIIIIDDDDD
@HISEQ:969:HM2KJBCX2:2:1102:16780:11558 2:N:0:ACTATGCA
TTGGAACGGCTTCCCAACTATCCCTATTAATCATTACATCGATCCTAGAAACCAACAAAATAGAATCGGATGTCCTATTTCATTATTCCATGCTAATGTATTCAAGCGTGAGCCTGCTTTAAACACTCTAATTTTTTCAAGGTAACAGTCCTAATTCCCCGTGACACCAAATTAATGGCATTACGGTTCTTTAGAAGGTGAGAAATCAATAATATCAGTACATACCAACGGCATGACCGAAACATTGATCCCGAAATTCAACTACGAGCTTTTTAACTGCAACAACTTTAATATACGCTATTGGAGCTGGAATTACCGCGGCTGCTGGCACCAGACTTGCCCTCCAA
+
DCDDDIIIHIHIIIIIIIIHIIIIIIIIIIIIHIIIIIIIIIIIHIIIIIIIIIIIIIIIIIIHIIIHIIIIHHFHIHHHIHHHIHIIIIGHGIIIIIIIHHHCHHIIHHIHIIIIIIIIIHHHIHHHIIIIIIIHIHHIHIIIIIHIIIIIIIIIIIIHIIIIIIIIIIHIIIIIIIHHHIIIIIIHIIIIIHIIIIIHIIIIIIIIIIIIIIIIIIIIHHEHHHIHIIIIIIIIIIIIIIIIHGHIGIHGIIIIIIIIIIIIHIIIIIIIIIHHIIIIIIIIIIIIIHIIIHEIIIIHHHIIIIIHIIIIIIIIIIIIIIIIIIIIIIIIIIIIIIIIIIDDDDB
@HISEQ:969:HM2KJBCX2:2:1102:11029:12359 2:N:0:ACTATGCA
TTGGAACGGCTTCCCAACTATCCCTATTAATCATTACGTTGATCCTAGAAACCAACAAAATAGAATCGAACGTCCTATTTCATTATTCCATGCTAATGTATTCAAGCGCGTGCCTGCTTTAAACACTCTAATTTTTTCAAAGTAACAGTCCTGACTCCCCACAACATCAAATTAATGACATCATGATTCATCAGAAGGGAGAAATCAATGACATTAGTACGTACCGAAGGCACGACCGACGTATTGATCCCGAAATTCAACTACGAGCTTTTTAACTGCAACAACTTTAATATACGCTATTGGAGCTGGAATTACCGCGGCTGCTGGCACCAGACTTGCCCTCCAA
+
@D0DDEHIIIHHEHHHFHHHIEHFHHFHIHHHIHHHIHHHCHHE?HIEHIHHFEHIEEHGHCGHHHHHIIGCFHHHI@GHIIHHHHE?EEHHIHCCFFHHHHHGGHGHIFHCBHFEG@GHHIIHHHEG?HGHHFHIH?HHHFHHHGFHGH@CHEEHHHHHEHIIHHCHGDEFFHGHGF7ECHHHHIH@HCFCHHHHEHIIIIIHHHHFC0HGE@HIIIHE@HHHHGHGEDIIHHC?DEGCEHEEDGC/CIH@HHHEHHGHEEIHHCHEFIHHECCHHHHEHHF<EGHHHEHE@CDCC@HHHIIHHEEIHFGEDHHIHHIIHHEG@FEHHIIHHFGEGCIHHAB@B@
@HISEQ:969:HM2KJBCX2:2:1102:19752:12793 2:N:0:ACTATGCA
TTGGAACGGCTTCCCAACTATCCCTATTAATCATTACGTCGATCCTAGAAACCAACAAAATAGAATCAAACGTCCTATTTCATTATTCCATGCTAATGTATTCAAGCGCGAGCTTGCTTTAAACACTCTAATTTTTTCAAAGTAACAGTCCTGATTTCCCGCGACACCAAATTAATGACATCGTGGTTCGTCAGAAGGGAGAAACCAATAATGCTAGTACGTACAAAGTACGACCGACATATTAGTCCCGAAATTCAACTACGAGCTTTTTAACTGCAACAACTTTAATATACGCTATTGGAGCTGGAATTACCGCGGCTGCTGGCACCAGACTTGCCCTCC
+
DDDDDIIIIIIIIIIIIIIIIIIIIIIIIHIIIIIIIIIIIIIIIIIHIIIIIIIIHIIIIIIIIIIIIIIHHHIIIIIIIIIIIIIIIHIGHIIIIIIHIGIHIHHIIIIIIIIIIIIIIIIIIHIIIIIHIIIIIIIIIIIIIIIIIIIIIIIIIIIIIIIIIIIIIIIIIIIIIIIIIIIIHIIIIIHIIHIIIIIIIIIIIIIIIGIHIHIIIIIIIIIIIIIIIIHIIIIIIIHHHHHIIIIIIIIIIIIIIIIIIIIIGIIIIIIIIIIIIIIHHIIIIIIIGIIIIIIHIHHIIIIIIIIIIIIGIIIIIIIIIIIIIIIIIIIIIIIIIDDDDD
@HISEQ:969:HM2KJBCX2:2:1102:2628:13592 2:N:0:ACTATGCA
TTGGAACGGCTTCCCAACTATCCCTATTAATCATTACGGCGGTCCTAGAAACCAACAAAATAGAACCGCACGTCCTATTCTATTATTCCATGCTGTAATATTCGAGCAAAGGCCTGCTTTGAACACTCTAATTTTTTCAAAGTAAAAGTCCTGGTCCCCAACACACCCAGTGAAGGGCATGCGGTTCTCCAGAAGAAAAGGCCCGGCCGGACAAGTGCACGCGGTGAGGCGGACCTGCCAGCCAGGCCAAAGGTTCAACTACGAGCTTTTTAACTGCAACAACTTTAATATACGCTATTGGAGCTGGAATTACCGCGGCTGCTGGCACCAGACTTGCCCTCCAA
+
DDDDDIIIIIIHIIIIIIIIIIIIIIIIHIIIIIIIIIIIIIIIIIIIIIIIIIIIGIHHHIIIIIHIIIIIIIIIIIIIIHIIHIIEHIIIGIIIIIIIIIIIIIHIIIIIHIIIIIIIHIIIIIIIIIIIHIIIIIIIIIIIHIIIIIIHHHIIIIIIIIHIIIIHIIIIIIIIIIIIIHIIIIHHIIIIIIIIHHIIIIIIIIIIIIIIHIIIIIIIIIIIIIIIIIIIIIIIIIIIIHHIIIIIIIIIIIIIIIIIIIIIIIIIIIIIIIIIIIIIIIIIIIIIIIIIIIIIIIIIIIIIIIIIIIIIIIIIIIIIIIIIIIIIIIIIIIIIIIIDDDDD
@HISEQ:969:HM2KJBCX2:2:1102:7864:14489 2:N:0:ACTATGCA
TTGGAACGGCTTCCCAACTATCCCTATTAATCATTACGGCGGTCCTAGAAACCAACAAAATAGAACCGCACGTCCTATTCTATTATTCCATGCTGTAATATTCGAGCAAAGGCCTGCTTTGAACACTCTAATTTTTTCAAAGTAAAAGTCCTGGTCCCCAACACACCCAGTGAAGGGCATGCGGTTCTCCAGAAGAAAAGGCCCGGCCGGACAAGTGCACGCGGTGAGGCGGACCTGCCAGCCAGGCCAAAGGTTCAACTACGAGCTTTTTAACTGCAACAACTTTAATATACGCTATTGGAGCTGGAATTACCGCGGCTGCTGGCACCAGACTTGCCCT
+
DDDCDIIIIIIHIIIIIHHIIIFHIIIIIIIIHIIIIIIIIIIHHIIIIIHHIIIIIIIIIIGIIIIHIHIIIHHHHIIGIIIIIIHIIIIGIIIIIIHIHHHHIIIIIHHIIIIIIIHHIIIHIIIHIIIIIIIIIIHIIIIIIIHIHHIIIHGHHHHIIIHIHIIIIIIIIIIIIIIIHGHHHHIIIIIIIIIHHHHIIIIIIIIIIIIIIIIIIIIIIIIIIIIIIIIIIIIIIIHIIIIIIIIIIIIIIGIIIIIIIIIIIIIIIIIIIIIIIIIIIIIIIIIIIIIIIIIIIIIIIIIIIIIIIIIIIIIIIIIIIIIIIIIIIIIIIHIDDDDD
@HISEQ:969:HM2KJBCX2:2:1102:9858:13578 2:N:0:ACTATGCA
TTGGAACGGCTTCCCAACTATCCCTATTATCATTACGGCGGTCCTAGAAACCAACAAAATAGAACCGCACGTCCTATTCTATTATTCCATGCTGTAATATTCGAGCAAAGGCCTGCTTTGAACACTCTAATTTTTTCAAAGTAAAAGTCCTGGTCCCCAACACACCCAGTGAAGGGCATGCGGTTCTCCAGAAGAAAAGGCCCGGCCGGACAAGTGCACGCGGTGAGGCGGACCTGCCAGCCAGGCCAAAGGTTCAACTACGAGCTTTTTAACTGCAACAACTTTAATATACGCTATTGGAGCTGGAATTACCGCGGCTGCTGGCACCAGACTTGCCCTCCAA
+
BDD@DHIHDHCCH@GHHHIIGFGFC@FF@GGECHEH1<EH?ECDHEFHI@CEHHHHHEHFHHHCHH/CF<?HH@HHIEEHHF?EEH1GC<<DHHHEHHIIHFHDHFHIIIHHIHGHGIEFEHIIIIHHHEHGIHEEAEIHHFEGEECEEHHDHHEHECFFHHEDIHGDHIIHHEIIHHIIHHHHIHHHIHHHGHHFHHHHHCCIHIIHHGEHIIIHIHDDIGIIIIIHHIIIHIHDEEHHHCHHHCGIHFIIIIHIIIIIHG@HHHGIHIIIIIHIHH@HHGIHGHEHCHHHHGIHIIIHFHIHIHIIHEEHHHHIHHIHFIIHHIIHFHFIHHH?EFDD@<D
@HISEQ:969:HM2KJBCX2:2:1102:18643:14629 2:N:0:ACTATGCA
TTGGAACGGCTTCCCAACTATCCCTATTAATCATTACGTCAATCCTAGAAACCAACAAAATAGGATCAAACGTCCTATTTCATTATTCCATGCTAATGTATTCAAGCGTTAGCCTGCTTTAAACACTCTAATTTTTTCAAAGTAACAGTCCTGTTTCCCTGCAACACCAAATTAATGACATTACAGTTCTTCAAGAAGGAGGAACCAGTAAAGCCAGTACATACCAGAGGCACGACCAACCTACTAATCCCGAAATTCAACTACGAGCTTTTTAACTGCAACAACTTTAATATACGCTATTGGAGCTGGAATTACCGCGGCTGCTGGCACCAGACTTGCCCTCCAA
+
BDD?AHIDDHI<FHIIHEEFHIEHHHIIIIHGE<CCHCGHHIHIHHHHIIIIHHHHHI@EFHHEEGHIIHHIGHHHEHEEGHC@G@CHEHECG@HHHHHHGEEHHCFHHHHIHHHFHHEHEEHHHHGHGGHHIIIHHHHFFHHIHIHEGDHHHHEHHFIIIIIIGHHHIIHHHIIHHHGHGIHHHIHHIHIIIHHGIIHFHHIHIGIIIHHIIHHGIIIIHIIIHHEH<IHHDHHHGDHHHHGD<HHHHDHIIHGHHHHEEIHHEHHHHHIIHHHIIIIIIHEIHGEHIIIIHIIIIHHFDHIIIHHIIIIIIIIIIIIIIIIIIIIIIIIIIIHIIIHIIDDADD
@HISEQ:969:HM2KJBCX2:2:1102:17726:14909 2:N:0:ACTATGCA
TTGGAACGGCTTCCCAACTATCCCTATTAATCATTACGTCAATCCTAGAAACCAACAAAATAGGATCGAACGTCCTATTTCATTATTCCATGCTAATGTATTCAAGCGTTAGCCTGCTTTAAACACTCTAATTTTTTCAAAGTAACAGTCCTGTTTCCCTGCAACACCAAATTAATGACATTACAGTTCTTCAGAAAGGAGGAATCAGCGAAGCCAGTACATACCAAAGGCACGACCAACCTGCTAACCCCGAAATTCAACTACGAGCTTTTTAACTGCAACAACTTTAATATACGCTATTGGAGCTGGAATTACCGCGGCTGCTGGCACCAGACTTGCCCTCCAA
+
DADBDIIIIIIIIIIIIIIIIIIIIIIIIIIIIIIIIIIIIIIIHIHIIIIIIIIIIGIHIIIIHHHDHIHIHIIIIIIIIIHHHEHHIIIHEHIIIIIIHGHHIHGHHIIIIIHIIIIIIIIIIIIIIIHIIIIIIIIHIHIIIIIHFHIIIIIIHHIIHIIIIHHIHIHHIIIIIIIHHHHIIIIHHHDHIHHIIHEHHIHHIIIIHIIICHIIIHIIIIIIIIIHIIHIIIIIIIHIIIIIHHIIHIIHIHGHFIHIHGHIIIIIIIIIIIIIIIIIIIHHIIHIIIHIIIIIIIIIIIIIIIIIIIIIIIIIHIIIIIIIIIIIIIIIIIIFIIHIHDADDB
@HISEQ:969:HM2KJBCX2:2:1102:9935:14898 2:N:0:ACTATGCA
TTGGAACGGCTTCCCAACTATCCCTATTAATCATTACGTCAATCCTAGAAACCAACAAAATAGGATCAAACGTCCTATTTCATTATTCCATGCTAATGTATTCAAGCGTTAGCCTGCTTTAAACACTCTAATTTTTTCAAAGTAACAGTCCTGTTTCCCTGCAACACCAAATTAATGACATTACAGTTCTTCAAGAAGGAGGAACCAGTAAAGCCAGTACATACCAGAGGCACGACCAACCTACTAATCCCGAAATTCAACTACGAGCTTTTTAACTGCAACAACTTTAATATACGCTATTGGAGCTGGAATTACCGCGGCTGCTGGCACCAGACTTGCCCTCCAA
+
DDDCDIIIIIIIIIIIIIIIIIIIIIIIIIIIIIIIIIIIIIIIIIIIIIIIIIIIIIIHIIHIHIIIIIHIHHIIIHIIIIHIIIIIIIIIIIIIIIIIIIIIIHIIIIIIIIIIIIIIHIIIIIIIIIIIIIIIIIIIIIIIIIIIIIIIIIIIIIIIIIIIIIIIIIIIIIIIIIIIIIIIIIHIIIIIIIIIIIIIIIIIIIIIIIIIIIIIIIIIIIIIIIIIIIIIIIIIIIHIIIHHEIIHIIIIIIIIIIIIIIIIIIIIIIIIIIIIIIIIIIIIIIIIIIIIIIIIIIIIIIIIIIIIIIIIIIIIIIIIIIIIIIIIIIIIIIIIHIIIIDDDDD
@HISEQ:969:HM2KJBCX2:2:1102:8139:15292 2:N:0:ACTATGCA
TTGGAACGGCTTCCCAACTATCCCTATTAATCATTACGTCGATCCTAGAAACCAACAAAATAGGTTCGATCGTCCTATTTCGTTATTCCATGCTAATGTATTCAAGCGCGAGCCTGCTTTAAGCACTCTAATTTTTTCAAAGTAACAGTCCTGTTTCCCCGCAACAACAAATTAATGCCATCACGGTTCTACAAGAGGGAGGGACCAGTGAGGCCAGTGCATACCAGTGGCACGACCAACCTACTGGCCCCGAAATTCAACTACGAGCTTTTTAACTGCAACAACTTTAATATACGCTATTGGAGCTGGAATTACCGCGGCTGCTGGCACCAGACTTGCCCTCCAA
+
ADDDDIHHHICE@GCGHHFHCHHHHIHGHFFHHHHHIEHHHIIIEEHHHIHEHHEGEHHIH?EHHHEHHIHHGHHHHIFHIIHHHHFCHIIHCHHHHHIIIHEIIHHHIHEHHHHFHGHIIIIIIIIIIIHHEHHHHIIIIHIIHGIIHFGGHHIIHIIIIIIIHHEHFGEFGIHHFEGHIIIHEIIHHIIIHEHFIHHHC@HHIHI%IHHEHCHHHIHGHIHIHIHEHIHHHFHHHHHIHHHGHIDDHHEFIIIIIIIHHHHIIIIHHHHHHEEIHIHHIHIHEHEHHIHHCDIGIIIIIHHHE@C?IIIHHHDHGIIIHHIIIIIHGEIIIHE@HFHIIB@D@A
@HISEQ:969:HM2KJBCX2:2:1102:6878:17283 2:N:0:ACTATGCA
TTGGAACGGCTTCCCAACTATCCCTATTAATCATTACGGTGATCCTAGAAACCAACGAAATAGAATCAAGCCGTCCTATTTCATTATTCCATGCTAATGTATTCAGACGTTAGCCTGCTTTAAACACTCTAATTTTTTCAAAGTAACAGTCCTGATTTCCAATCACACCAAATTAATGACATGAAAGTTCCTCAGAAGGTAGAGATTTATCTCACCAGTACAGACAATTAAGCCTGACCAATGGGTAAACCCCGAAGTTCAACTACGAGCTTTTTAACTGCAACAACTTTAATATACGCTATTGGAGCTGGAATTACCGCGGCTGCTGGCACCAGACTTGCCCTCCAA
+
DDDDDIIIHIIIIIIIIIIIIIIIIIIIHIHIIHHIIIIIIIIIIIIIIHIHIIIIIGFIIIIIIIHIIHIIHGHIIIIIIIIIIIIIIIIIIIIIHIIIIIIIIHIIIIIIIIIHHIHIIIIIIIIIIIIIIIIIIIIHIIIIIIIIIHHIIHIIIIIIIIIIIIIIIIIIIIIIIIHIIIIIIIIIIIIIIIIGIIIIIIIIHIIIIIIIIIIIIIGIIIIIHIIIIIIIIIIIIIIIIIIHHFEIIIIIIIIIIIIIIIIIIGHIIIIIIIIIIIIIIIIIIIIHIIIHIIIIIIIIIIIIIIIIIIIIIIIIIIIIIIIIIIIIIIIIIIIIIIIIIIIDDDDD
@HISEQ:969:HM2KJBCX2:2:1102:13843:17432 2:N:0:ACTATGCA
TTGGAACGGCTTCCCAACTTCCCTATTAATCATTACGTCAATCCTAGAAACCAACAAAATAGGATCAACGTCCTATTTCATTATTCCATGCTAATGTATTCAAGCGCGAGCCTGCTTTAAACACTCTAATTTTTTCAAAGTAACAGTCCTGATTCCCCGCCACACCAAATGAATGACATGATGGTTCGTCAGAAGGTAGGAACCAGTAACACCAGTACGTACCTAAGGCACGACCAACGTACTGATCCCGAAATTCAACTACGAGCTTTTTAACTGCAACAACTTTAATATACGCTATTGGAGCTGGAATTACCGCGGCTGCTGGCACCAGACTTGCCCTCCAA
+
DDDDDIIIIIIIIIIIHIIIIIIIIHHIIIIIIIIIIHIIIGIHHHIIIIHHIIIIIGHIIGH?CGHHHHHHIIIGIIHIIIIIIIHHGEHIIIIIHIHIIFHIIIHDHHIIIHIIIIIIHIIIIGIIIIIIIIHHIIHIIGHIIHHIIIIII@HIIHICEHCHHHHHIIIIIHHHIIHIIIIHIIIIIIIIIIIIIIIIIIIIIIHHHIIIIIIHHIIIIIIIHIHIIIIIHIIIIIIIHGHIIGIIHHHIIIHEHIHHIHIHIIIIIIHHHIIIIIIIHHIIIHIIIHHHIIIHHHIIIIIIIIIIHIHHHHIIIIIIHHIHHHHIIIIHIIIIIIIDDADD
@HISEQ:969:HM2KJBCX2:2:1102:12154:18363 2:N:0:ACTATGCA
TTGGAACGGCTTCCCAACTATCCCTATTAATCATTACGTCGATCCTAGAAACCAACAAAATAGGGTCAAACGTCCTATTTCATTATTCCATGCTAATGTATTCAAGCGTGAGCCTGCTTTAAACACTCTAAGTAACAGTCCTGATTCCCCGCGACACCAAATTAATGACATCACGGATCTTCAGAAGGGAGAAACCAGTGACACCAGTGCATACCAAAGGCATGACCAGCGTACTGATCCCGAAATTCAACTACGAGCTTTTTAACTGCAACAACTTTAATATACGCTATTGGAGCTGGAATTACCGCGGCTGCTGGCACCAGACTTGCCCTCCAA
+
DDDDDIIIIIIIHIIHIHIHIHHIIHIIIIIHIIIIHHIHIIIHHHIHHHHIIIIIFIIIIIIIGIIIIIIIIIIIGIIIIIIIIHIHIIIIIHIIIHIIHFHIIIIIHIIHIIIIIIHHHHIIHIIIIIIIIIIHHIHHIIIIIIIHHCIIIIHIIIIIIIIIIIIIIHIIHFIIIIIIIIIIHIIIIIIIIHHIIIIIIIIIIIIIIHIIIIIIIIIIIIIIIIHIIIIIIHGIIIIIIIIIIIIHIIIIHIIIIIIIIIIIIIIIIIIIIIIIIIIIIIIIIIIIIIIIIIIIIIIIIIIIIIIIIIHIIIIIIIIIIIIIIIIIIIIDDDCD
@HISEQ:969:HM2KJBCX2:2:1102:2435:19433 2:N:0:ACTATGCA
TTGGAACGGCTTCCCAACTATCCCTATTAATCATTACGTCAATCCTAGAAACCAACAAAATAGGATCGAACGTCCTATTTCATTATTCCATGCTAATGTATTCAAGCGTTAGCTTGCTTTAAACACTCTAATTTTTTCAAAGTAACAGTCCAAATTCCCCGCAACACCAAATTAATGGCATTACGGATCATCAGGAAGGAGGAATCAGTGAGACCAGTACATACCAGAGGCATGACCAATCTACTAACCCCGAAATTCAACTACGAGCTTTTTAACTGCAACAACTTTAATATACGCTATTGGAGCTGGAATTACCGCGGCTGCTGGCACCAGACTTGCCCTCCAA
+
DDDDCIIIHIIIIIIIHIIIHHIIIIIIIIHII?HHIIHIIIIHIIIIIHIIIIIIIIHIHHHHIIIHGIIHHIHGHIIHIIIIIIHHHHIIHI1CHHHHHHIIHIIHIIHGIIHHHGHHIHIIHHIHHHEIIHIHIIHHHGGIIIHHHHHHHHHHIIIHIIIIHHIHCHEHGHGHGIGIIIIHHHIIIGHIIIIIHHHHIIIIIIIIHGGIIIIIIIIIIIIIIIIIIIIIIIIIIIIIIHHHCHHIIIIHHIIIIIIIIIIIIIIIIIIIIIHIIIHHHEFIIHIIIIIHIHIIIHIIHGIIIIIIIIIIIIIIIIIIIIIIIIIIIIIIIIIIIIIIIDDDDD
@HISEQ:969:HM2KJBCX2:2:1102:2383:18487 2:N:0:ACTATGCA
TTGGAACGGCTTCCCAACTATCCCTATTAATCATTACGGCGGTCCTAGAAACCAACAAAATAGAACCGCACGTCCTATTCTATTATTCCATGCTGTAATATTCGAGCAAAGGCCTGCTTTGAACACTCTAATTTTTTCAAAGTAAAAGTCCTGGTCCCCAACACACCCAGTGAAGGGCATGCGGTTCTCCAGAAGAAAAGGCCCGGCCGGACAAGTGCACGCGGTGAGGCGGACCTGCCAGCCAGGCCAAAGGTTCAACTACGAGCTTTTTAACTGCAACAACTTTAATATACGCTATTGGAGCTGGAATTACCGCGGCTGCTGGCACCAGACTTGCCCTCCAA
+
@@DADHHIHHHDHFEHIHHHIIIFHIHIIIHIHEHIICC?CHHEEHH1<D@CCEHEHIGCHIIHEHHCDHHDC?0CFHC@FCFHCCHGCCCF@GHHHCHHHIHHHHGHFHIHHIHHIHIHIIEIIHHEHHHGHFHHHIIIHHIHH@EIHIHHHHHGHHHHGG?EGIGHHHGIHHEHGHIIIIIIIHHGIIIIIHIHGHFIIIGIHHHHHEHIIIIHHHEHHIHIIIIIIHIHHHIHIIIIIHEIIIGIIIIHIIIGIIIIIIIIHIHIIIHIIHHIIHIIIIIIHHHIIHIIIIIIIIIIIIHIIIIIHIIIIIIIIIHIIIIIIIIIIIIIIIIIIIIDDDDD
@HISEQ:969:HM2KJBCX2:2:1102:7854:20149 2:N:0:ACTATGCA
TTGGAACGGCTTCCCAACTACCCTATTAATCATTACGTCAATCCTAGAAACCAACAAAATAGGATCAAACGTCCTATTTCATTATTCCATGCTAATGTATTCAAGCGTTAGCCTGCTTTAAACACTCTAATTTTTTCAAAGTAACAGTCCTGTTTCCCTGCAACACCAAATTAATGACATTACAGTTCTTCAAGAAGGAGGAACCAGTAAAGCCAGTACATACCAGAGGCACGACCAACCTACTAATCCCGAAATTCAACTACGAGCTTTTTAACTGCAACAACTTTAATATACGCTATTGGAGCTGGAATTACCGCGGCTGCTGGCACCAGACTTGCCCTCCAA
+
DDDDDIIIIIIHGHHIHHHIIIIHHIIIIIIIIIIIIIIIIIIHHHIIIIIIHHHIHHIHIIIHHGHEDGEHHIIIIIIIIIHHIIHHHIIIIGHIIIIHIHIHIIIIIIHHHIHIIIHIIIIIIIIIIIHIHIIIHHHFHIIIIIIIHIHHHHHIIIIIIIHIIHHIIHHGHHIHIIIIHIIIIIHHEIIIIIIIHIIIHHHIIIIIIIIIIIHIIIIIIIIIIIIIIIIIIIIIIHIIIIHHIHHIHIIIIHIGIIIIIHIIIIIIHEHIHHIIIIIIIIIIIHIIIIIIIIIIIIIHIIIIIIIIIIIGIIIIIIIIIIIIIIIIIIIIHIIHIIIIDDDDD
@HISEQ:969:HM2KJBCX2:2:1102:17304:19817 2:N:0:ACTATGCA
TTGGAACGGCTTCCCAACTATCCCTATTAATCATTACGGCGGTCCTAGAAACCAACAAAATAGAACCGCACGTCCTATTCTATTATTCCATGCTGTAATATTCGAGCAAAGGCCTGCTTTGAACACTCTAATTTTTTCAAAGTAAAAGTCCTGGTCCCCAACACACCCAGTGAAGGGCATGCGGTTCTCCAGAAGAAAAGGCCCGGCCGGACAAGTGCACGCGGTGAGGCGGACCTGCCAGCCAGGCCAAAGGTTCAACTACGAGCTTTTTAACTGCAACAACTTTAATATACGCTATTGGAGCTGGAATTACCGCGGCTGCTGGCACCAGACTTGCCCTCCAA
+
DDABDHIIIIIIIIIIIIGHIHHIIHGHIHHIIIIIIIIIIIHHIIIIHHHHCHHIIEHEHHGHHHGCDHIIIHHIIHIIHIFHGHFHHIHHHIIHHIHIIIIIHEEHIIIIIIIIIIIIIIHHHIIIIHIFHIIIIIIIHIIIIHIIHIIIIIIIIIIIIHHHHHIIHHHIGIIIIIIIIHHIIIIIHGIHIIIHHIIIIIIIIIIIIIIIIIIIHIIIIIIIIIIIIIIIIIIIIIIIHHGIIHHHIIHIIIHIIIIIIIHIIIIIIIIIIIIGIIIIIIIIIIIIIIIIIIIIIIIIIIIIIIIIIIIIIIIIIIIIIIIIIIIIIIIHIIIIIIIDDDDD
@HISEQ:969:HM2KJBCX2:2:1102:14630:20561 2:N:0:ACTATGCA
TTGGAACGGCTTCCCAACTATCCCTATTAATCATTACGGTGATCCTAGAAACCAACGAAATAGAATCAGTCCGTCCTATTTCATTATTCCATGCTAATGTATTCAGACGTTAGCCTGCTTTAAACACTCTAATTTTTTCAAAGTAACAGTCCTGATTTCCCATCACACCAAATAAATGACATGAAAGTTCCTCAGAAGGTAGAGATTTATCTCACCAGTGCAGACAATTAAGCCTGACCAATGGGTAAATCCCGAAGTTCAACTACGAGCTTTTTAACTGCAACAACTTTAATATACGCTATTGGAGCTGGAATTACCGCGGCTGCTGGCACCAGACTTGCCCTCCAA
+
DDDDDIIIIIIIIIIIIIIIIIIIIIIIHIIIIIIIIIIHIIIIIIHIIIIIHHIIIHIIIIIHIIIIIIIIIIHIIIIHIIIIIIIIIEHIIIIIIIIIIFHIIHIIIIIIHHHHIIIIIHHHHFHHHIIIIIIIIIIHIHIIIIIIIHIHHIIIIIIIHHHIIIIGIIIIIIIIHIIIIIIIIIIIHIIIIIHIIHHEHIIIIIIIHIIIIIHIIIIIIIIIIIIIIIIIIIIIIIIIIIHFHHHIIGIHIIIIIIIIIIIIIIIIIIIIIIIIHIIIIIIIIIHIIIIIIIIIIIIHIIIIIIIIIIIIIIIIIIIIIIIIIIIIIIIIIIIIIIIIIIIDDDDD
@HISEQ:969:HM2KJBCX2:2:1102:15847:20516 2:N:0:ACTATGCA
TTGGAACGGCTTCCCAACTATCCCTATTAATCATTACGTGGTCCTAAAACCAACAAAATAGAACACCGTCCTATTTTATTATTCCATGCTAATGTATTCAAGCAAAAATGCCCGCTTTAAACACTCTAATTTTTTCAAAGTAAAGGTCCTAGTTCATTGAAACACCCAATTAAGAAGCATCCCAATTCACCAGAAGGTAAGAAATTGGCTACACACCGATTCATGCCCCTAAAAGCACGACCAATATATCCCAATCCCGAAATTCAACTACGAGCTTTTTAACTGCAACAACTTTAATATACGCTATTGGAGCTGGAATTACCGCGGCTGCTGGCACCAGACTTGCCCTCCA
+
DDBDDIIIIIIIHIIIIIIIIIIIIGIIIIHIIIIIIIIIGIIIIIIHIIHIIIIHHIHIGHHIIHIHIEHIHHHEHIIHHIIHIIIIHFHHHHHIIIHGHHHHHIHIHDHHHHHIIIIHHHIIIIIIIIIHIHIHIHHHEHHIHHEFCCHHHHHIHIHIIHEEHIHHFGEIHHHHEGHIIHIIIIHHHHCFCFHIGCHIHIIIHHHGHHGCEHHIIFHHEHHEHIIHGHHIHGDHHHHGHEHHHHGEFHDHHC?HHHHHHFG<EHEHEEHHHGHIIIIHHHEEHGHEEHGFIHHHCCC@<DHHFFHEIHHHHIIHIHHHHHDHIHEGFCFHHC?EIIHHFHIHGIIDDDCD
@HISEQ:969:HM2KJBCX2:2:1102:2561:21868 2:N:0:ACTATGCA
TTGGAACGGCTTCCCAACTATCCCTATTAATCATTACGTCGATCCTAGAAACCAACAAAATAGAATCATGCCGTCCTATTTTATTATTCCATGCTAATGTATTCAAGCAAAATGCCTGCTTTAAACACTCTAATTTTTTCAAAGTAAAGGTCCTGGTTCCCCGCGACACCCAATTAAGGGCATCGTGGTTCTCCAGAAGGTGAGAAATTGACTACACCAGTTCATACCCCTTAAGGCACGACCGATGTGTCAATCCCGAAATTCAACTACGAGCTTTTTAACTGCAACAACTTTAATATACGCTATTGGAGCTGGAATTACCGCGGCTGCTGGCACCAGACTTGCCCTCAA
+
DDDDDIIIIIIIIIIHIIIIIIIIIIIIIIIIIIIIGIIIIHIIIIIIIIIIIIIIHIIIIIHDGHHIIIIHIIHIIIIIHIIIIIIIIIHHIGIIIIIIIIIIIIIIIIIIIIIIIIIIIIIHHIHIHHIIIIIIIIHIIIIIIIIIIIIIIIIHHHIIIIIIFHIHCIHIIHHIIIIIIIIIIIHIHHIIIIIIIIIIIIIIIIIIIIIIIIIHHIIHHHIIHIIIIIIIIHIIIIIIHIIIIIIIIHIIHHIIIIIIIIIIIIIIIHIIIIIIIIIIIIIIIIIIIHIIIIIIIIIIIIIIIIIIIIIIIIHIIIIIIIIIIIIIIIIIIIIIIIIIIIIIIIDDDDD
@HISEQ:969:HM2KJBCX2:2:1102:6638:21890 2:N:0:ACTATGCA
TTGGAACGGCTTCCCAACTATCCCTATTAATCATTACGTCGATCCTAGAAACCAACAAAATAGAATCAAACGTCCTATTTCGTTATTCCATGCTAATGTATTCAAGCGTGAGCCTGCTTTAAACACTCTAATTTTTTCAAAGTAACAGTCCTGATTCCCCAAGACACCAAATTAATGACATCATGGTTCGTCAGAAGGTAGGAATCAATAATACCAGTACGTACAATAGCACGACCAATAAATTGATCCCGAAATTCAACTACGAGCTTTTTAACTGCAACAACTTTAATATACGCTATTGGAGCTGGAATTACCGCGGCTGCTGGCACCAGACTTGCCCTCCAA
+
DDCDDIIIIIIHHIIHIIIIIFIIIIIHHIIHIIIIIHIIIIIIFHIIIIIHIIIIIHIIIIIIIIIIIIHGIIIIIHHIIHIIIIIEHIHHHIIIIIHIHHIIHIIHIIIIIIIHIIIIIIIHIIIIIIIHHIIIIIHHIIHIIIIGIIIIIIIIHHHHIIHHHIIIIHIIIIHHHHEIIIIIIHIIHIIIIGHIHIIHIIIIIIIIIIHHHIIHGIIIIIIHFHHHHHIIHHIIIIIIIHHHIIIIIIIIIHIIIIIIIIIIIIIIIIIIIIIIIIHHHHIHHIIHHIIIIIGIIHHHIIHIIIIIIIHHHGIGIIIIIIIIIIIIIIIIIIHHIIIHDDDDD
@HISEQ:969:HM2KJBCX2:2:1102:19761:22152 2:N:0:ACTATGCA
TTGGAACGGCTTCCCAACTATCCCTATTAATCATTACGGCGGTCCTAGAAACCAACAAAATAGAACCGCACGTCCTATTCTATTATTCCATGCTGTAATATTCGAGCAAAGGCCTGCTTTGAACACTCTAATTTTTTCAAAGTAAAAGTCCTGGTCCCCAACACACCCAGTGAAGGGCATGCGGTTCTCCAGAAGAAAAGGCCCGGCCGGACAAGTGCACGCGGTGAGGCGGACCTGCCAGCCAGGCCAAAGGTTCAACTACGAGCTTTTTAACTGCAACAACTTTAATATACGCTATTGGAGCTGGAATTACCGCGGCTGCTGGCACCAGACTTGCCCTCCAA
+
DDDDDIIIIIHIIIIIIHIIHIIIIIIIIIIIIIIIIIIIIIIIIIIHIIIIIHIIIIIIIIHHHIHHIIIIHEHIHHIIIIIIIIIHHHHIIGIIIIIHIGHHHIIIIIIIIIIHIIIIIIIIIIIIIIIIIIIIIIIIIIIIIIIIHIIIIIIHHIIIIHEHHIHIIIHIHIIIIIIIIIIHIIGIIIIIIHIIIIIIIIIIIIIIIIIIIIIIIIHIIIIIIIIIHIIIIIIIIIIIIHHIIIIHIIIIIIIIIIIIIIIIIIIIHIIIIIIIIIIIIIIIIIHIIIIIIIIIIIIIIIIIIIIIIIIIIIIIIIIIIIIIIIIIIIIIIIIIIIIDDDDD
@HISEQ:969:HM2KJBCX2:2:1102:2168:22846 2:N:0:ACTATGCA
TTGGAACGGCTTCCCAACTATCCCTATTAATCATTACGTCAATCCTAGAAACCAACAAAATAGGATCAAACGTCCTATTTCATTATTCCATGCTAATGTATTCAAGCGTTAGCCTGCTTTAAACACTCTAATTTTTTCAAAGTAACAGTCCTGTTTCCCTGCAACACCAAATTAATGACATTACAGTTCTTCAAGAAGGAGGAACCAGTAAAGCCAGTACATACCAGAGGCACGACCAACCTACTAATCCCGAAATTCAACTACGAGCTTTTTAACTGCAACAACTTTAATATACGCTATTGGAGCTGGAATTACCGCGGCTGCTGGCACCAGACTTGCCCTCCAA
+
DDDD@HEIIIIIIHHHIIIIIIHIIIIIIIIIIIHIIIIIICHIIIIIIIIIIIIIHCHHHHIHEHHIHHHIEHHHGIIIIGIIIHIIIIHIGHIHIIHHIHHIIIHIIHIHIIIHIIIIIIIIHHHIIIIHHHHHHIIIHIHIIHHHHHHHHGIIIIIIIIIIIIIIHHHHIHHGHFHHHIIIIIIHIIHIHIIIIIIIHIHGHHHIHIIIIIIIHHHHHHIHHFIHHHIHHHHIHHGEEHFFHHECHHFFHHEHHHHIHHEIHHIIIIHHIHHIIIIHHIHGHGGHGHIHIIIIIIIIHIHIIIIIIHIHHHHHHIIIIIIIIIHHHIIHIHIHHHHHHDAADD
@HISEQ:969:HM2KJBCX2:2:1102:5781:22817 2:N:0:ACTATGCA
TTGGAACGGCTTCCCAACTATCCCTATTAATCATTACGTCAATCCTAGAAACCAACAAAATAGGATCAAACGTCCTATTTCATTATTCCATGCTAATGTATTCAAGCGTTAGCCTGCTTTAAACACTCTAATTTTTTCAAAGTAACAGTCCTGTTTCCCTGCAACACCAAATTAATGACATTACAGTTCTTCAAGAAGGAGGAACCAGTAAAGCCAGTACATACCAGAGGCACGACCAACCTACTAATCCCGAAATTCAACTACGAGCTTTTTAACTGCAACAACTTTAATATACGCTATTGGAGCTGGAATTACCGCGGCTGCTGGCACCAGACTTGCCCTCCAA
+
@DD?DC10DE?CHIIIHIHIIIIIIIIIIIIIIIIIII<<0EHIIIIIIIIIIIIIIIIIIIIGIEHIE@HGCCGG@CGHIFCHHEHGHE<1CFHHHHFGE<EHC<CC6<EHG6C6GH8@GCEHGCCCGD@DCCGHIFFIIHHECC<6<1CD9FHCFFE<?GHFHH?IIHD0<FCD<<GHHHHC?<CF/CHHCC<CHG@FHHGHCIIIIHFEE6ECCCCFC<<GC1?IIFIIHIIIHD<D<1<<1IIHIIIIIIIIIIIIIHEHIIIIIIIIIIIIIIIIIIIIIIIIIIIIIIIIIIIIIIIIIIIIIIIIIIIIIIIIIIHIIIIIIIIIIIIIIIIIIDDDDD
@HISEQ:969:HM2KJBCX2:2:1102:14536:23080 2:N:0:ACTATGCA
TTGGAACGGCTTCCCAACTATCCCTATTAATCATTACGGCGGTCCTAGAAACCAACAAAATAGAACCGCACGTCCTATTCTATTATTCCATGCTGTAATATTCGAGCAAAGGCCTGCTTTGAACACTCTAATTTTTTCAAAGTAAAAGTCCTGGTCCCCAACACACCCAGTGAAGGGCATGCGGTTCTCCAGAAGAAAAGGCCCGGCCGGACAAGTGCACGCGGTGAGGCGGACCTGCCAGCCAGGCCAAAGGTTCAACTACGAGCTTTTTAACTGCAACAACTTTAATATACGCTATTGGAGCTGGAATTACCGCGGCTGCTGGCACCAGACTTGCCCTCCAA
+
DDDDDIIIIIHIIIIIIIIIIIIIIIIIIIIIIIIIIHEHIIIIIIIIIHIHHHGIIIIGIIHHIIIHIIIHFEGHHFHIIIHIHHHHIIIHHHIIHIIIHGIIIIIIIIIGIHIIIHHIIIIIIIIIIIIIIHIIIIIIIHIHIIIIIIIHFIHHDFHHIHGHHIIHFIHIIIIIIHGIIIIIHHHHHHHIGIHHIIIIIIIIIHHIIIIIHIIIHIIIIIIIIIIIIIIIIIIIIHIHHHCIIIHHHIIIIIIIIIIIIIIIIIIIIIIIIIIIIHHIIIIIIIIIIIIIIHIIIIIIIIIIIIIIIHIIIIIIIIIIIIIIIIIIIIHHHIIIIIIDDDDD
@HISEQ:969:HM2KJBCX2:2:1102:2318:24127 2:N:0:ACTATGCA
TTGGAACGGCTTCCCAGCTATCCCTATTAATCATTACGTCGATCCTAGAAACCAACAAAATAGAATCAAACGTCCTATTTCATTATTCCATGCTAATGTATTCAAGCGTGCGCCTGCTTTAAACACTCTAATTTTTTCAAAGTAACAGTCCTGATTCCCCACGACACCAAATTAATGACATCGCGATTCTTCAGAAGGTAGGAACCAATAATGCCAGTGCGTACCGAGGCACGACCGACAATCTGATCCCGAAATTCAACTACGAGCTTTTTAACTGCAATAACTTTAATATACGCTATTGGAGCTGGAATTACCGCGGCTGCTGGCACCAGACTTGCCCTCCAA
+
DDDDDIHIIIIIIIIIIIIIIIIIIIIIIIIIIIIIIIIIIIIIIIIIIIIIIIIIIIIIIIIIIIIIIIIIIIIIIIIIIIIIIIIIHIIIIIIIIIIIIHIIIIIIIHHIHIHIIIIIIIIIIIIIIIIIIIIIIIIIIIIIIIIIIIIIIIIIIIIIIIIIIIIIIIIIIIIIIIIIIIIIHIIIIIIIIIIIIIIIIIIIIIIIIIIIIIIIIIIIIIIIIIIIIIIIIIIIIIIIHIHHIIIIIIIIIIIIIIIIIHIIIIIIIIIIIIIIIIIIIIIIIIIIIIIIIIIIIIIIIIIIIIIIIIIIIIIIIIIIIIIIIIIIIIIIIIIIIIIIDDDDD
@HISEQ:969:HM2KJBCX2:2:1102:10666:24080 2:N:0:ACTATGCA
TTGGAACGGCTTCCCAACTATCCCTATTATCATTACGTCGATCCTAGAAACCAACAAAATAGAATCAAACGTCCTATTTCATTATTCCATGCTAATGTATTCAAGCGCGAGCTTGCTTTAAACACTCTAATTTTTTCAAAGTAACAGTCCTGATTTCCCATGACACCAAATTAATGACATCGTGGTTCGTCAGAAGGGAGAAACCAATAATGCTAGTACGTACAAAGTACGACCGACATATTAGTCCCGAAATTCAACTACGAGCTTTTTAACTGCAACAACTTTAATATACGCTATTGGAGCTGGAATTACCGCGGCTGCTGGCACCAGACTTGCCCTCCAA
+
DDDDDIIIIIHIIIIIIIIIIIIIIIIIIIIIIIIIIIIIIIIIIIIIIIIHIIIGIIIIIIIHIIIIIIIIHIIIIIIHIIIIIHIHIIIHIHHHIIIIIIHIIIHIIIIIHIIHIIIIIIHHIHHIIIIIIIIIIIIIIIIHIIIIIIIIIIIIIIIIIIIIIHIIIHHIIHIIIIHIIIIHHIHIIIHIIIIIHIIIIIIIIIIIIIHIIHIIIIIIIIIIIIIIIIIIIIIIIIIIIIIIIIIIIIIIIIIIIIIIIIIIIIIIIIHIIIIIIIHHHIHHHHHIIIIIIIIIHIIIIIIIIIIIIIIIIIIIIHIIIIIIIIIIIIHIHHIIIIDDDDD
@HISEQ:969:HM2KJBCX2:2:1102:21046:24045 2:N:0:ACTATGCA
TTGGAACGGCTTCCCAACTATCCCTATTAATCATTACGTCAATCCTAGAAACCAACAAAATAGGATCAAACGTCCTATTTCATTATTCCATGCTAATGTATTCAAGCGTTAGCCTGCTTTAAACACTCTAATTTTTTCAAAGTAACAGTCCTGTTTCCCTGCAACACCAAATTAATGGCATTACAGTTCTTCAGAAAGGAGGAATCAGCGAGACCAGTACGTACCAATGGCACGACCAACCTGCTGACCCCGAAATTCAACTACGAGCTTTTTAACTGCAACAACTTTAATATACGCTATTGGAGCTGGAATTACCGCGGCTGCTGGCACCAGACTTGCCCTCAA
+
DDDDDHHHHIHHHHEHHHHIHIIHIHHHHHEHHHHHIICHHDHHHGEHHHHIEHHHIIIHIHHGIEHHEH?@<FGHGFGEGHIGIECH?H1<11DCFHHHHHGGEHIEHGEGHIHIHHHIIIIHHIHHIIIIHHIIHIIHIHHHGHIHHHHGGHHHHIIHHHHHIGIHIIHHHHHIHHHIIIGEHIIHIIIHHIIHGIIIIIHHGIGHIIHHGCIIIIIIHHH=HHHIHIHIIIIIIIIIIHHFIHEEIIIHHHHHIIIIHHHGHEIIIIIIHIHIIIIIHHIHIHHIIIIIIIIIIIIIIIIIIIIIIIIIIIIIIIIIIIIIIIHHIIIIHHIIHIIIDDDDD
@HISEQ:969:HM2KJBCX2:2:1102:7419:24866 2:N:0:ACTATGCA
TTGGAACGGCTTCCCAACTATCCCTATTAATCATTACGTCAATCCTAGAAACCAACAAAATAGGATCGAACGTCCTATTTCATTATTCCAGCTCCAATAGCGTATATTAAAGTTGTTGCAGTTAAAAAGCTCGTAGTTGAACTTCGGGGTCTACCCATTGGTCAGGCTTAATTGTCTGTACTGGTGAGATGGATCTCTACCTTCTGAGGAACTTTCATGCCATTTATTTGGTGTGGTTGGAAATCAGGACTGTTACTTTGAAAAAATTAGAGTGTTTAAAGCAGACTATCGTCTGAATACATTAGCATGGAATAATGAAATAGGACGGACTGATTCTATTTCGTTGGTTTCTAGGATCACCGTAATGATTAATAGGGATAGTTGGGCGGCGCAAGATT
+
ADDDCHHCHHHHHIIIIHIIHHHIIIHIGIIIIIIIIHEFHHIHIIICHHHGHHIIGIFHHHHHHHIHGEHIH?EGHHHIHIIHGHG<FHHHIHIGHHECHEHIIIIIGEE1CGCHIIEHEEHGEGHCH<F<DECHHHEHHGHHCEHDFHHHHHGGHIGHHIIHFCHIGIIIIIIHHEHHIIGIHFIHEIIHEHHHHHHGHHCHIHHH;GHFHHGHIIHHHHIHGHEIHGIIIIIHIIHGIIIIGIHHHGHIIHHFIHIIIHIIIIIIIHIHGIIIIIIIIIHIHIHIIIIIIIHHG@IIIIIHIIIIIGIIIIGIIIIIHHIIIIIIIHIIIIIIIIIHIIIIIIIIIIIIIIIHHIIIIIIIIIHIIIIIIIIIIIIHIIHIIIIIIHIIIDDDDD
@HISEQ:969:HM2KJBCX2:2:1102:18123:24977 2:N:0:ACTATGCA
TTGGAACGGCTTCCCAACTATCCCTATTAATCATTACGGCGGTCCTAGAAACCAACAAAATAGAACCGCACGTCCTATTCTATTATTCCATGCTGTAATATTCGAGCAAAGGCCTGCTTTGAACACTCTAATTTTTTCAAAGTAAAAGTCCTGGTCCCCAACACACCCAGTGAAGGGCATGCGGTTCTCCAGAAGAAAAGGCCCGGCCGGACAAGTGCACGCGGTGAGGCGGACCTGCCAGCCAGGCCAAAGGTTCAACTACGAGCTTTTTAACTGCAACAACTTTAATATACGCTATTGGAGCTGGAATTACCGCGGCTGCTGGCACCAGACTTGCCCTCCAA
+
BDDDDHIIHHHHHIHIIIIIIIIIGIIIGHHHHIHHHHDDDHIHHHE@HHH?DEHIHEHHHIEEEHHDHGHHHII=HEHHIHHIIIIHHG?G1CHFHHIIIDIHIIHHHEEFHIHIIIIIIIIIIHHHHHHHIHHIIIIHIHIIGHHHIIIHHHIIHHHHHHEEHIHGHIHIHIIIHHHDHDGHHHHHIIIHGIIHIIHHGIIHIIIHIIIIHHIIIIIHIHIIIIIIIIIIIHIIIIIHIIHIIIHHHIIIIIHIIHIHIIIIIIIIIIIIIIIIIIIIIIIIIIIHIHCIIIIIIHIHIHIIIIIIIIIIIIIIIIIIIIIHGHIIIIIHIIIIIIHDDDDA
@HISEQ:969:HM2KJBCX2:2:1102:8523:25689 2:N:0:ACTATGCA
TTGGAACGGCTTCCCAACTATCCCTATTAATCATTACGTCAATCCTAGAAACCAACAAAATAGGATCGAACGTCCTATTTCATTATTCCATGCTAATGTATTCAAGCGTTAGCTTGCTTTAAACACTCTAATTTTTTCAAAGTAACAGTCCAAATTCCCCGCAACACCAAATTAATGGCATTACGGATCATCAGGAAGGAGGAATCAGTGAGACCAGTACATACCAGAGGCATGACCAATCTACTAACCCCGAAATTCAACTACGAGCTTTTTAACTGCAACAACTTTAATATACGCTATTGGAGCTGGAATTACCGCGGCTGCTGGCACCAGACTTGCCCTCCAA
+
DDDBDIIIHIIIIIIIIGIIHIIHHHIHHHHIIIHIIHIIIIIIIIIEIIHHIIIIIEHHHHGFEHIIIIGHHHIIIIIFHHGHHIIIIIIIIIHFHIIIIIIHIHIIHIIHIIIIIHIIIIHHHHIIIIFHHHHHHHHHIIIHHHHIIHHHHIIIIIIIIIIIIIHIIIIHIIIIIIIIIIIIHIIIIIIIIIHIIHHHHIIIIIIIIIHIIIIIIIIIIIIIIIIHGIIIIIHIHHHFHHHHGIIIIGIIIHHFIIIIIIIIIIIIIIIHHHHIIIIIIIIIIIHHIIIIHHIIIIIIIIIIIIHIHCIIIIIIIIIIIIIIIIIIIIIIIHIIIIIIIDADDB
@HISEQ:969:HM2KJBCX2:2:1102:20216:24523 2:N:0:ACTATGCA
TTGGAACGGCTTCCCAACTATCCCTATTAATCATTACGGTGATCCTAGAAACCAACGAAATAGAATCAGTCCGTCCTATTTCATTATTCCATGCTAATGTATTCAGACGATAGTCTGCTTTAAACACTCTAATTTTTTCAAAGTAACAGTCCTGATTTCCCATCACACCAAATAAATGGCATGAAAGTTCCTCAGAAGGTAGAGATCCATCTCACCAGTACAGACAATTAAGCCTGACCAATGGGTAGACCCCGAAGTTCAACTACGAGCTTTTTAACTGCAACAACTTTAATATACGCTATTGGAGCTGGAATTACCGCGGCTGCTGGCACCAGACTTGCCCTCCAA
+
DDDDDIIIIIIIIIIIIIIIIIIIIIIIIIIIIIIIIIIIIHIIIIIIIIIIIIHHHHIIIIIIIIIIIIIIIIIIIIIIIIIIIIHIIIIIHIIIIIIIIIIHIIIIIIIIIIIIIIIIIHIIIHIIIIIIIIIIIIIHIIHIIIIIIIHIHIIIIIIHIHHIIIIIIIIIIHHIIHHIIIIIIIHIIIIIIIIIIIIIHHIHHIIIIHIHIIIIIIIIIIIIIIIIIIIIIIIIIIIIHIIIIHGHIIIHIIIIIIIIIIIIIIIIIIIIIIIIIIIIIIIIIIIIIIIIIIIIIIIIIIIIIIIIIIIIIIIIIIIIIIIIIIIIIIIIIIIIIIIIIIIDDDDD
@HISEQ:969:HM2KJBCX2:2:1102:5470:26004 2:N:0:ACTATGCA
TTGGAACGGCTTCCCAACTATCCCTATTAATCATTACGGCGGTCCTAGAAACCAACAAAATAGAACCGCACGTCCTATTCTATTATTCCATGCTGTAATATTCGAGCAAAGGCCTGCTTTGAACACTCTAATTTTTTCAAAGTAAAAGTCCTGGTCCCCAACACACCCAGTGAAGGGCATGCGGTTCTCCAGAAGAAAAGGCCCGGCCGGACAAGTGCACGCGGTGAGGCGGACCTGCCAGCCAGGCCAAAGGTTCAACTACGAGCTTTTTAACTGCAACAACTTTAATATACGCTATTGGAGCTGGAATTACCGCGGCTGCTGGCAACAGACTTGCCCTCCAA
+
DDD@DHHHGHHHGHHECH?EHFE@GHHIHHEHGHIHIIHG<ECFDHIE?G?GH1CGGHHH@FGE<DG<?HHHHH0EFEHFHIGHHC<1<FH1FHCHHEHHH@GHHFHHIHGDGIHHHHHHHF<GHIHGGCHHHHHHIHHHHHIIEHHHFHGEHH7HEECA9C/@FDCGCBDG@HFA?EHGCHHGHHFAGIHHGIIHHIIIHDHCDCCHFCHHIHHHECHHHHGEIIIIHHHHH<IIHCGGE?DHEGFFIHHECEECIIIHHHGF1C@HHHHEIHEIIHHHIIHEHHHIHHHHCF<@GHIIIHIHH@IIIIIIIHHDCCCGIIIIHEIHEG?IHHHHHHEDDBDD
@HISEQ:969:HM2KJBCX2:2:1102:16655:24787 2:N:0:ACTATGCA
TTGGAACGGCTTCCCAACTATCCCTATTAATCATTACGTCAATCCTAGAAACCAACAAAATAGGATCGAACGTCCTATTTCATTATTCCATGCTAATGTATTCAAGCGTTAGCTTGCTTTAAACACTCTAATTTTTTCAAAGTAACAGTCCAAATTCCCCGCAACACCAAATTAATGGCATTACGGCTCATCAGGAAGGAGGAATCAGTGAGACCAGTACATACCAGAGGCATGACCAACCTACTAACCCCGAAATTCAACTACGAGCTTTTTAACTGCAACAACTTTAATATACGCTATTGGAGCTGGAATTACCGCGGCTGCTGGCACCAGACTTGCCCTCCAA
+
DDCADFIIIHIIIIIIIHIIIHIIIIIIIIIIIIIIIIHIHHHHIIIIIIIIHHHIHIHHHHGHIHIHHIHIIIHIIIIHHHIHIIH?HIHHHFHIHIHHHHHHIHHHIHHHIIIIIIIHHHIHHHHIIIIHIIIIIHHHHIIIIIIIHHIIIIIIIIIHIIIIIIIHIIIIIHHHIIIIIIIIHIHHHHIIIIIIIIIIIIIIIIIHHIIHHHIIIIIIIIIIHIIIIIIIIIIIIIIIIHHIFIHIIIIIIIIIIIIIIHHIHHIIIIIIIIHIIIIIIIIIIIIIIIIIIIIIIIIIIIIIIIIIIIIIIIIIIIIIIIIIIIIIIIIIIIIIIIIIIDDDDD
@HISEQ:969:HM2KJBCX2:2:1102:13239:27009 2:N:0:ACTATGCA
TTGGAACGGCTTCCCAACTATCCCTATTAATCATTACGGCGGTCCTAGAAACCAACAAAATAGAACCGCACGTCCTATTCTATTATTCCATGCTGTAATATTCGAGCAAAGGCCTGCTTTGAACACTCTAATTTTTTCAAAGTAAAAGTCCTGGTCCCCAACACACCCAGTGAAGGGCATGCGGTTCTCCAGAAGAAAAGGCCCGGCCGGACAAGTGCACGCGGTGAGGCGGACCTGCCAGCCAGGCCAAAGGTTCAACTACGAGCTTTTTAACTGCAACAACTTTAATATACGCTATTGGAGCTGGAATTACCGCGGCTGCTGGCACCAGACTTGCCCTCCAA
+
DDBDDIIIIIIIHIIIHIIIIIIHHHIIIIIIIIIIIEHHHIHHHEHFHHHIIHHIIIIIIIGHIIIIIII?<CEGHIIIIIIIHIHIHEHHGEHIHIHHHHHHHHIHHHIIIIIHHCHHHIHIIIIHGHHHIHHHIIHHIIIIHIIHHIIIHHIHIIHEIHHHEGHHHIHIIIIIIIHHHHHGHIHIGGIIHIIIIIIIIIGHHHDGHHIIIIHHHFHHCIGIIIIHHHEHIIIIHIHHHHHHIHHIIIIIHIIIIIHCIHIIGIIIHIIIIHHIIHIIHHHHHGIIGIIIIIIIIIHIIIIIIHIHHIIIIIIIIHIIIIIIIIIHHIHHHHIIHGHDDDDB
@HISEQ:969:HM2KJBCX2:2:1102:18551:27383 2:N:0:ACTATGCA
TTGGAACGGCTTCCCAACTATCCCTATTAATCATTACGTCAATCCTAGAAACCAACAAAATAGGATCGAACGTCCTATTTCATTATTCCATGCTAATGTATTCAAGCGTTAGCTTGCTTTAAACACTCTAATTTTTTCAAAGTAACAGTCCAAATTCCCCGCAACACCAAATTAATGGCATTACGGATCATCAGGAAGGAGGAATCAGTGAGACCAGTACATACCAGAGGCATGACCAATCTACTAACCCCGAAATTCAACTACGAGCTTTTTAACTGCAACAACTTTAATATACGCTATTGGAGCTGGAATTACCGCGGCTGCTGGCACAGACTTGCCCTCCAA
+
DDDDDHIIIIHIIIIIIIIIIIIIIIIIIIIIIIIIIIIIIIIIIIIIIIIIIIIIIIIIIIIFIIIIIIIIIIIHIIIIIIIIIIIIIHIIIIIIIIIIIIIIHIIHHHIIIIIIIIIIIIHIHHHHIHIIIHHIHIIHIIHIIIIIHIIIIIHIIHIIIIIIIIIIIIIIIIIIGIIIIIIIIIIIIIHIHIHIIIIIIHIIIIIIIIHHIIIIIHIIIIIIIIIIIIIIIIIIIIIIIHHFIIHHGIIIIIIHIIIIIIIIIIIIIIIIIIIIIIIIIIIIIIIIIIIIIIIIIIIIIIIIIIIIIIIIIIIIIIIIIIIIIIIIIIIHIIIIIIIIDDDDD
@HISEQ:969:HM2KJBCX2:2:1102:5084:28514 2:N:0:ACTATGCA
TTGGAACGGCTTCCCAACTATCCCTATTAATCATTACGTCAATCCTAGAAACCAACAAAATAGGATCAAACGTCCTATTTCATTATTCCATGCTAATGTATTCAAGCGTTAGCCTGCTTTAAACACTCTAATTTTTTCAAAGTAACAGTCCTGTTTCCCTGCAACACCAAATTAATGACATTACAGTTCTTCAAGAAGGAGGAACCAGTAAAGCCAGTGCATACCAGAGGCACGACCAACCTACTAATCCCGAAATTCAACTACGAGCTTTTTAACTGCAACAACTTTAATATACGCTATTGGAGCTGGAATTACCGCGGCTGCTGGCACCAGACTTGCCCTCCAA
+
BBDDDIIH=?HHHIHIEHHIC1DFEHEEHH<D<F11<CG@C0<C<GHIIGHD1C@0C1CGHF1<DHHCDFH<<1<<D1<C1DFHFCGE?FE@1<@CGHH8<<EFIIHHCHHGHHEC@@C1@CEGHHHEHHFFECH@EC<HFHGE8F@H@EHFC<EFDDFFFDGD0DGHEECDCHIHGCEGGHIG/CCFD<?CFCHCHHEHH@EH8@HHHHHEHF?III<GFG?H:@GGIHHHHHHC1@AEHGD6<<G<DHG@F1C@D1HHIIIHGCG@CD<@FG@HG?HGGCGF1HEGCCHEE<<E@?HFECC<1FC<CHGC/C/C</FHHHE1GGF1HIH@HFG<HG?FHD<0D@
@HISEQ:969:HM2KJBCX2:2:1102:3398:29481 2:N:0:ACTATGCA
TTGGAACGGCTTCCCAACTATCCCTATTAATCATTACGGTGATCCTAGAAACCAACGAAATAGAATCAGTCCGTCCTATTTCATTATTCCATGCTAATGTATTCAGACGATAGTCTGCTTTAAACACTCTAATTTTTTCAAAGTAACAGTCCTGATTTCCAACCACACCAAATAAATGGCATGAAAGTTCCTCAGAAGGTAGAGATCCATCTCACCAGTGCAGACAATTAAGCCTGACCAATGGGTAGACCCCGAAGTTCAACTACGAGCTTTTTAACTGCAACAACTTTAATATACGCTATTGGAGCTGGAATTACCGCGGCTGCTGGCACCAGACTTGCCCTCCAA
+
DDDDDIIIIIIHIIIIIIIIIIHII?HIIIIIIIIIIIIHIIIIIIIIIIIIIIIIIIIIIIIIFIIIIIIIGIIIIGIIIHHIIIIHHHHIIHIIIIIIIIHIIIIIHHIIIIIIIIIIIIHIIIIIIIIHIIIIIIIIIHEHHHIIIHIIIIIIIIHIIIHHHHIIIIIIHIIIIHIIIIHHIHIHHHHHIIIIIIIIIIIIHIIIIIIHIIHG:HGIIIIIIIIIIIIIIIIHFIIIIIIIHHDHDIIIIIIIIIIIIIIIIIIIIIIIIIIIIIIIHIIIIIHHIIIIIIIIIIIIIIIIIIIIIIIIHFIIIIIIIIIIIIIIIIIIIIIIIIIIIIIDDDDD
@HISEQ:969:HM2KJBCX2:2:1102:15083:29473 2:N:0:ACTATGCA
TTGGAACGGCTTCCCAACTATCCCTATTAATCATTACATCGATCCTAGAAACCAACAAAATAGAATCGGATGTCCTATTTCATTATTCCATGCTAATGTATTCAAGCGTGAGCCTGCTTTAAACACTCTAATTTTTTCAAGGTAACAGTCCTAATTCCCCGTGACACCAAATTAATGGCATTACGGTTCTTTAGAAGGTGAGAAATCAATAATATCAGTACATACCAACGGCATGACCGAAACATTGATCCCGAAATTCAACTACGAGCTTTTTAACTGCAACAACTTTAATATACGCTATTGGAGCTGGAATTACCGCGGCTGCTGGCACCAGACTTGCCCTCCAA
+
DDDDDHIIIIIIHHIIIIIIIHCHIIIIIHIIIIHHHIGIIIIHIIIIIIIIHIIIIIIIIHGGHIIHHHHIIIIIIIIIGHHIIIIIEHHHGIIGHIIHIHHHHHIIIIIIIHIHIIIIHHIIIIIIIHHIIIIIIHHIIIHIIHHHHIHHHHHHIIIIIIIIIIIIIIIIIHHIHHFHIIHHIHIIIIIIIIHHHIIIIIHIHHGIIIIIIIHIHIIIIHHIHIHHHHHIIIHHIHIIIIIHGDIIHIIHIGIIIIIIIHHIHIIIGIIIIHIHGEIIIIIHHHHIIIIIIHHIIIIHIIIIIIIIIIHIIHIIIGIIIIIIIIIHIIIIIHHHHHIIHHBA@BA
@HISEQ:969:HM2KJBCX2:2:1102:7145:29972 2:N:0:ACTATGCA
TTGGAACGGCTTCCCAACTATCCCTATTAATCATTACGTCAATCCTAGAAACCAACAAAATAGGATCAAACGTCCTATTTCATTATTCCATGCTAATGTATTCAAGCGTTAGCTTGCTTTAAACACTCTAATTTTTTCAAAGTAACAGTCCTGTTTCCCTGCAACACCAAATTAATGGCATTACAGTTCTTCAGAAAGGAGGAATCAGCGAAGCCAGTACATACCAGTGGCATGACCAACCTGCTGACCCCGAAATTCAACTACGAGCTTTTTAACTGCAACAACTTTAATATACGCTATTGGAGCTGGAATTACCGCGGCTGCTGGCACCAGACTTGCCCTCCAA
+
DDDCAHHIIHIIHEHHHIIIIIIIIIIIIIIIIIIIHHIIIIIHHHHHHIIIIIIIHIIHHIIIIGHHHIGHHIHIHHHHIHIGIIIEHHIIGIIHHIHHHHIIIIHIHHHHHHIHHHIHIIIIIHHHHHIHHHHHIHIIHIIIIIIIIHIHIIIIGIIIIIIIHIHIIHIIHIIIIIIIHIIIGIIIIHIHIIIGIIIIHIIHGIIHIIIGIGIHHIIIIIIIIIIIIIIIIHHIIIH;HHHHFHHIHDHGIIHIIIIIIIHHIIHIIIIIIIIIIIIIIGIIIHHIHIIIIIIIIIIIIIIGIHIIIIIIIIIIHIHIGIIIIIIIIHHHIIIIIIIIIDDDDD
@HISEQ:969:HM2KJBCX2:2:1102:7737:31171 2:N:0:ACTATGCA
TTGGAACGGCTTCCCAACTATCCCTATTAATCATTACGTCAATCCTAGAAACCAACAAAATAGGATCAACGTCCTATTTCATTATTCCATGCTAATGTATTCAAGCGCGAGCCTGCTTTAAACACTCTAATTTTTTCAAAGTAACAGTCCTGATTCCCCGCCACACCAAATTAATGACATGATGGTTCCTCAGAAGGTAGGAATCAGTAACACCAGTACGTACCGAAGGCACGACCAACGTACTAATCCCGAAATTCAACTACGAGCTTTTTAACTGCAACAACTTTAATATACGCTATTGGAGCTGGAATTACCGCGGCTGCTGGCACCAGACTTGCCCTCCAA
+
?D@BAHHGHHIDE?GEHIHIIIIIIHIIIIIGHHDHHEGGHHHIHHHHH1CHEHHHHIIGHHHG?1FG1C@11<G11<DFGFCD@?@11<C1CCCH1@E@@CDFCCCCHGHHEHGFHHIHIHHHHHFEFHCGHFHHFHHEHGFHIHHGCGHHHEHHCHHGC=HHEG?DEHIHHHG?HIIHGHHDHEEE)=IHEHD<C8G?HHIHHHHCDIHIHE@@@HHFEHCHEFHHIIGIIIIIIGIHHGGFFCCHGHHHHHGHIIHHHIIIIIIIIIIIIHHCHHHHIIIHHGIHGCHEHDIHEIHHHHIIHEIHIIGIIHIIIIIIIHHIIIIIIIIHIHCHIIHIDDDDB
@HISEQ:969:HM2KJBCX2:2:1102:17877:31031 2:N:0:ACTATGCA
TTGGAACGGCTTCCCAACTATCCCTATTAATCATTACGTCAATCCTAGAAACCAACAAAATAGGATCGAACGTCCTATTTCATTATTCCATGCTAATGTATTCAAGCGTTAGCCTGCTTTAAACACTCTAATTTTTTCAAAGTAACAGTCCTGTTTCCCTGCAACACCAAATTAATGACATTACAGTTCTTCAAGAAGAAGGAATCAGTAAAGCCAGTACATACCATTGGCACGACCAACCTACTGACCCCGAAATTCAACTACGAGCTTTTTAACTGCAACAACTTTAATATACGCTATTGGAGCTGGAATTACCGCGGCTGCTGGCACCAGACTTGCCCTCCAA
+
CDDDDIIIIIIIIIIHIIHIIIHIIIIIHIIIHIIIIIIIIHIIIIIIIGIIHIIIFHIIHHHHHIIIIIIIHHIIIIIIIIIIIHIIIHIIIIIIIIIIIHHGFHHHIHHGHIIGIIIIIIIIIIIHIIIHEEHIIIIIIHIIIHHIHHGHIIIIHIHGHHHIHIIIIIFDHHHIIHHHIHIHHIIHEIIHEIHHIIIIIIIHHIIHHHCHHIIIIIIGIIIIHIIIIHHIIIIIEHFHGIIGHIGHGHHHIIHHIIIIIIIIHHIIIIHHHHHIIIIIIIHGECFIHEIIIHHIHIIHHIHHIIIIIIHHHIIIIIIIIIIIIIIIIIIIIIHHIIIHHBCDDD
@HISEQ:969:HM2KJBCX2:2:1102:20298:31715 2:N:0:ACTATGCA
TTGGAACGGCTTCCCAACTATCCCTATTAATCATTACGGCGGTCCTAGAAACCAACAAAATAGAACCGCACGTCCTATTCTATTATTCCATGCTGTAATATTCGAGCAAAGGCCTGCTTTGAACACTCTAATTTTTTCAAAGTAAAAGTCCTGGTCCCCAACACACCCAGTGAAGGGCATGCGGTTCTCCAGAAGAAAAGGCCCGGCCGGACAAGTGCACGCGGTGAGGCGGACCTGCCAGCCAGGCCAAAGGTTCAACTACGAGCTTTTTAACTGCAACAACTTTAATATACGCTATTGGAGCTGGAATTACCGCGGCTGCTGGCACCAGACTTGCCCTCCAA
+
DBBDDIIIDDHIIIIIIIIIIIIIIIIIIIIIIIIHIIIIIHIIIIIIIIIIIIIIIIIIIIHIHIIEHHIHHIEHIIIIIIIIIIIIHFHHIHIIIIIIIIIIHIHIIIIHHHHIIIIHIIIIIIHHIHHIIIIIIIIIIIIIIIIIIIIIIIIIIIIGIHHHHIIIHIIIIHIIIIIIIIIIIIIIIIIIIIIIIIHIIIIIIIIIIIIIIIIIIIIIIIIIIIIIIHIIIIIIIIIIIIHIIIIIIIIIIIIIIIIIIIIIIIIIIIIIIIIIIIIIIIIIIIIIIIIIIIIIIIIIIIIIIIIIIIIIIIIIIIIIIIIIIIIIIIIIIIIIIIIDDDDD
@HISEQ:969:HM2KJBCX2:2:1102:4140:30959 2:N:0:ACTATGCA
TTGGAACGGCTTCCCAACTATCCCTATTAATCATTACGTCAATCCTAGAAACCAACAAAATAGGATCGAACGTCCTATTTCATTATTCCATGCTAATGTATTCAAGCGTTAGCCTGCTTTAAACACTCTAATTTTTTCAAAGTAACAGTCCTGTTTCCCTGCAACACCAAATTAATGACATTACAGTTCTTCAAGAAGGAGGAATCAGTAAAGCCAGTACACACCATTGGCACGACCAACCTACTGACCCCGAAATTCAACTACGAGCTTTTTAACTGCAACAACTTTAATATACGCTATTGGAGCTGGAATTACCGCGGCTGCTGGCACCAGACTTGCCCTCCAA
+
DDDDDIIHIIIIIIIIIIIIIIIIIIIIIIIIIIIIIIIIIIIIIIIIIIIIIIIIIIIIIIHIIIIIHIIIIIIIIIIIIIIIIIIIIIIIIIIIIIIIIHHIIIIIIIIIIIIIIIIIHIIIIIIIIHHIIIIIIIHIIIIIIIHIIIIIIIIIIIIIIIIIIIIIIIHIIIIIIIIIIIIIIIIIGIIIIIIIIIIIHIHHHIIIIIIIIIIIIIIIIIIIIIIIIIIIIIIIIIIIIIIHHIIIIHIIIIIIIIIHIIIIIIIIIIIIIIIIIIIIIIIIIIIIIIIIIIIIIIIIIIIIIIIIIIIIIIIIIIIIIIIIIIIIIIIIIIIIIIIIIDDDDD
@HISEQ:969:HM2KJBCX2:2:1102:10875:32254 2:N:0:ACTATGCA
TTGGAACGGCTTCCCAACTATCCCTATTAATCATTACGTCGATCCTAGAAACCAACAAAATAGAATCAAACGTCCTATTTCGTTATTCCATGCTAATGTATTCAAGCGTGAGCCTGCTTTAAACACTCTAATTTTTTCAAAGTAACAGTCCTGATTCCCCATGACACCAAATTAATGACATCATGGTTCGTCAGAAGGTAGGAATCAATAATACCAGTACGTACAATAGCACGACCAATAAATTGATCCCGAAATTCAACTACGAGCTTTTTAACTGCAACAACTTTAATATACGCTATTGGAGCTGGAATTACCGCGGCTGCTGGCACCAGACTTGCCCTCCAA
+
DDDDDIIIIIIIIIIIIIIIIIIIIIIIHIIIIIIIIIIIIIIIIIIIIIIIIIIIIIIIIIIIHIHIIIHIHHIIIIHIIIIIIIIHIIIHIIIIIIIIIIIIIHIIIIIIIHHHIIIIHIIIIIIIIIIIIIIIIIHIIIIIIHIIIIIIIIIIIHIIIIIIIIHIIIIIIIIIIIIIIIIIIIIIIIIIIIIIIIIIIIIIHIIIIIIHHIIIIIIIIIIIIIIIIIIIIIIIIIIIIIIGIIIIIIIIIIIIIIIIIIIIIIIIIIIIIIIIIIIIIIIIHIIIIIIIIIIIIIIIIIIIIIIIIIIIIIIIIIIIIIIIIIIIIIIIIIIIIIIIDDDDD
@HISEQ:969:HM2KJBCX2:2:1102:8334:32367 2:N:0:ACTATGCA
TTGGAACGGCTTCCCAACTATCCCTATTAATCATTACGTCGATCCTAGAAACCAACAAAATAGAATCAAACGTCCTATTTCATTATTCCATGCTAATGTATTCAAGCGTGCGCTTGCTTTAAACACTCTAATTTTTTCAAAGTAACAGTCCTGATTTCCCACGACACCAAATTAATGACATCGCGGTTCTTCAGAAGGGAGGAACCAATAATACCAGTGCGTACCGAGGCACGACCGACAATTTGATCCCGAAATTCAACTACGAGCTTTTTAACTGCAACAACTTTAATATACGCTATTGGAGCTGGAATTACCGCGGCTGCTGGCACCAGACTTGCCCTCCAA
+
DDDDDIIIIIIIIIIIIIIIIIIIIIIIIHIIIIIIIHIIIIIIIIIIIIIIIIIIIIIIIIIHIHIIIHIHIIIIIIIIIIIIIIIIIIIIIIIIIHIIIIIIIIHIIIHHHIIGIIIIIIIIIIIIIHIIIIIIIIIIIIIIIIIIIIIIIIIIIIIHIIIIIIHIIIIIIIIIIIIIIIIIIIIIIIIIIIIIIIIIIIIIIIIHIIIIIIIIIIIIIIIIIIIIIHIIIIIIIIIIIHHFIIIIIIIIIIHIIIIIIIGIIIIIIIIIIIIHIIIIIIIIIIIIIHIIIIIIIIIIIIIIIIIIIIIIIIIIIIIIHIIIIIIIIIIIIIIIIIIIDDDDD
@HISEQ:969:HM2KJBCX2:2:1102:4353:33323 2:N:0:ACTATGCA
TTGGAACGGCTTCCCAACTATCCCTATTAATCATTACGTCAATCCTAGAAACCAACAAAATAGGATCAACGTCCTATTTCATTATTCCATGCTAATGTATTCAAGCGCGAGCCTGCTTTAAACACTCTAATTTTTTCAAAGTAACAGTCCTGATTCCCCACCACACCAAATTAATGACATGATGGTTCGTCAGAAGGTAGAAATCAGTAACACCAGTACGTACCGAAGGCACGACCAGCGTACTAATCCCGAAATTCAACTACGAGCTTTTTAACTGCAACAACTTTAATATACGCTATTGGAGCTGGAATTACCGCGGCTGCTGGCACCAGACTTGCCCTCCAA
+
DDDDDIIIIIIIIIIIIIIIIIIIIIIIIIIIIIIIIIIIIIIIIIIIIIIIIIIIIIIIIIHIIIIIIIIIIIIIIIIIIIIIIIIIIIIGIIIIIIIIIHIIIIIIIIIIIIIIIIIIIIHHIIIHIIIIIIIIIIIIIIIIHIIIIIIIHIIIHIIIIIIIIIIIIIIIIIIIIIIIIIIIIIIIIIIIIIIIIIIIIIIIIIIIIIIIIIIIIIIIIIIIIIIIIIIIIIIIIIIIIIIHIIIIIIIIIIIIIHIIIIIIHIIIIIIIIIIIIIIIIIIIIIIIIIIIIHIIIIIIIIIIIIIIIIIIIIIIIIIIIIIIIIIIIIIIIIIIIIIIDDDDD
@HISEQ:969:HM2KJBCX2:2:1102:2065:33391 2:N:0:ACTATGCA
TTGGAACGGCTTCCCAACTATCCCTATTAATCATTACGTCAATCCTAGAAACCAACAAAATAGGATCGAACGTCCTATTTCATTATTCCATGCTAATGTATTCAAGCGTTAGCTTGCTTTAAACACTCTAATTTTTTCAAAGTAACAGTCCAAATTCCCCAAAACACCAAATTAATGGCATTAAGGTTCATCAGGAAGGAGGAATCAGTGAGACCAGTACATACCAGAGGCATGACCAACCTACTAACCCCGAAATTCAACTACGAGCTTTTTAACTGCAACAACTTTAATATACGCTATTGGAGCTGGAATTACCGCGGCTGCTGGCACCAGACTTGCCCTCCAA
+
DDDDDIIIIIIIIIIIIIIIIIIIIIIIIIIIIIIIIIHIIIIIIIIIIIIIIIIIFHHHHIHIIIIIIIIIIIIHHHIIIIIIHIIIIIIIIIIIGHHHIGIIIHEHHHHHHHIIIIIIIIHIIHHIIHHIHHHIIIIIIIIIIHIHFHCHHHIIHIHHIHHHHIIHIIHHFIHIHHHHHHHHHHHHHHHIHHHIIIIIHHIIGIHIHHHHIIHIIIIHIIIIIIIIHHHIHIIHIHHEIHHHHFHIIIIHIIIIIIIIIIIIIIIIIIHIIIIHHHHIIIIHHHHHIIIIIIIIIIIIIIIHIHHIHHHHIIHIIIIIIIIIIIIIIIIIIIHIIIIIIDDDDD
@HISEQ:969:HM2KJBCX2:2:1102:9895:33872 2:N:0:ACTATGCA
TTGGAACGGCTTCCCAACTATCCCTATTAATCATTACGGCGGTCCTAGAAACCAACAAAATAGAACCGCACGTCCTATTCTATTATTCCATGCTGTAATATTCGAGCAAAGGCCTGCTTTGAACACTCTAATTTTTTCAAAGTAAAAGTCCTGGTCCCCAACACACCCAGTGAAGGGCATGCGGTTCTCCAGAAGAAAAGGCCCGGCCGGACAAGTGCACGCGGTGAGGCGGACCTGCCAGCCAGGCCAAAGGTTCAACTACGAGCTTTTTAACTGCAACAACTTTAATATACGCTATTGGAGCTGGAATTACCGCGGCTGCTGGCACCAGACTTGCCCTCCAA
+
DDDDDIIHIIIIIIGHIIIIHIIIIIIIIIIIIHIHIEHHHHIIIIIHIIIHIIIIIHIIIIGIIIIGIIHIIIIHIIIIIIHIIHIIIIIIIIIIIHIIIIIIIIIIIIIIIIIIIIIIHIIIIIIIIIIIIIIIIHIIIIIIIIIIIHIIGHIIIIIIIIIIIIIIIIIIHIIIIIIHIIHIIIIHHIIIIIHHEHHIIIIIIIIIIHIIIIIIIIHIIIIIIIIIIIIIIGIIIIIIIHHIIIIHIIIIIIHIIIIIIIIIIIIIIIIIIIIIIIIIIIIIIIIIIIIIIIIIIIIIIIIIIIIIIIIIIIIIIIIIIIIIIIIIIIIIIIIIIIIDDDDD
@HISEQ:969:HM2KJBCX2:2:1102:7944:34554 2:N:0:ACTATGCA
TTGGAACGGCTTCCCAACTATCCCTATTAATCATTACGTCGATCCTAGAAACCAACAAAATAGAATCAAACGTCCTATTTCATTATTCCATGCTAATGTATTCAAGCGTAAGCCTGCTTTAAACACTCTAATTTTTTCAAAGTAACAGTCCTGATTCCCCACGACACCAAATTAATGACATCGCGGTTCTTCAGAAGGTAGGAACCAATAATGCCAGTGCGTACCGAAGCACGACCAACAATTTGATCCCGAAATTCAACTACGAGCTTTTTAACTGCAACAACTTTAATATACGCTATTGGAGCTGGAATTACCGCGGCTGCTGGCACCAGACTTGCCCTCCAA
+
@DBA?C<CGHC/CGH?1C@G?CCCC<<DGGHHGFHEHHE@/CGGHHHC?<FHHEHHEEEGHEHHHE@FE<CC1<CCH1D1DCFHI@1<CF1<<C?IHHHIHIHIGHHGIHIGIHHEHHCEHEHHHHIHEHHIHHFIHHHIHEHHEHHHEHIHHHCEIGHHHE?HGEHIHHGDHIHIHEGHHHHHECFCEHHIIIHIHGIHHGIIHGHHIIIHEGHHIH=HHHHGIIIIHHHIIHGHIHGGGHF<FHHDHHHHEIHIGIIIIIHIHIHHIIIHHHHHEIHIIIIHIHEHHIHDHIHEHIHHHIGIIIIIIIIHIHHCDIIHHEEIHIIHIHHHIIIIIIHGA@@DB
@HISEQ:969:HM2KJBCX2:2:1102:13801:35251 2:N:0:ACTATGCA
TTGGAACGGCTTCCCAACTATCCCTATTAATCATTACGTCAATCCTAGAAACCAACAAAATAGGATCGAACGTCCTATTTCATTATTCCATGCTAATGTATTCAAGCGTTAACCTGCTTTAAACACTCTAATTTTTTCAAAGTAACAGTCCTGTTTCCCTGCAACACCAAATTAATGACATTACAGTTCTTCAAGAAGGAGGAATCAGTAAAGCCAGTACATACCATAGGCACGACCAACCTACTGACCCCGAAATTCAACTACGAGCTTTTTAACTGCAACAACTTTAATATACGCTATTGGAGCTGGAATTACCGCGGCTGCTGGCACCAGACTTGCCCTCCAA
+
DDDDDIIHIIIIIIHIIDHIHHGHGHIIIIIIIIIIHIIIIIIHIGIGHIIIHIHIIIIIIIHIIIIHIGHIIIIIIIHHIIIIHHHIIHGIGGHGHFHHEEGHHHIHIIIIEHHHIIIIIHHFCHIIHHHIIHHIIIIHIHIIIHGHHHHIHHIIHHIIEHIIIIIHHHHIIIHHHHHHHHIIIHHEHHGIIIIIIIGHHGGHHIHIIHHGIGIIIHHHFHEFIIIIH@HH<IIIHFGHEIHGCDHHDCHIIIHEFGIIIIIIHIIIIHIIIIIIIIIIIHGIIIHGHIHHIIIIHHHIIIIHHIIIHGIIIIIIIHGIIFIIIIGIIIIIIIIIIIIIHDDCDD
@HISEQ:969:HM2KJBCX2:2:1102:10189:35712 2:N:0:ACTATGCA
TTGGAACGGCTTCCCAACTATCCCTATTAATCATTACGTCAATCCTAGAAACCAACAAAATAGGATCGAACGTCCTATTTCATTATTCCATGCTAATGTATTCAAGCGTTAGCTTGCTTTAAACACTCTAATTTTTTCAAAGTAACAGTCCAAATTCCCCGCAACACCAAATTAATGGCATTACGGCTCATCAGGAAGGAGGAATCAGTGAGACCAGTACATACCAGAGGCATGACCAACCTACTAACCCCGAAATTCAACTACGAGCTTTTTAACTGCAACAACTTTAATATACGCTATTGGAGCTGGAATTACCGCGGCTGCTGGCACCAGACTTGCCCTCCAA
+
DDDDDIIIIIIIIIHIIIIIIIHHIIIIIIIIIIIIIIIIIIIHIIIIIIIGIIIIIIIIIIGHIIIIFIIIIHIIIIHIIIIIIIIHHIIIIIIIIIIIIIIIIIHIIIIIIIIIIIIIIIIIIIIIIIIIIIIIIIIHIIIIIIIIHIIIIIIIIIIIIIIIIIIIIIIIIIIIIIIIIIIIIIHIIIHIIIIIIIIIIIIIIIIIIIHIIIIIIIIIIIIIIIIIIIIIIIIIIIIIIIHHHIIIIIIIIIIIIIIIIIIIIIIIIIIIIIIIIIIIIIIIIIIIIIIIIIIIIIIIIIIIIIIIIIIIIIIIIIIIIIIIIIIIIIIIIIIIIIIIIDDDDD
@HISEQ:969:HM2KJBCX2:2:1102:1574:37339 2:N:0:ACTATGCA
TTGGAACGGCTTCCCAACTATCCCTATTAATCATTACGGTGATCCTAGAAACCAACGAAATAGAATCAGTCCGTCCTATTTCATTATTCCATGCTAATGTATTCAGACGATAGTCTGCTTTAAACACTCTAATTTTTTCAAAGTAACAGTCCTGATTTCCTATCACACCAAATAAATGGCATGAAAGTTCCTCAGAAGGTAGAGATCCATCTCACCAGTGCAGACAATTAAGCCTGACCAATGGGTAGACCCCGAAGTTCAACTACGAGCTTTTTAACTGCAACAACTTTAATATACGCTATTGGAGCTGGAATTACCGCGGCTGCTGGCACCAGACTTGCCCTCCAA
+
DCDDDIIEHHIIIIIIIIIIHHHHHIIIIHIIIIIIIHIIHHIIIIIHHHIIIIIIIIHIIIFHHIIGFHICCGHHIIIIIIIIIHGHGHHHEHIIHHHIIHGHHHGIHHIIEIIIIIHIIHIHHHIIIIIHIIIIHIHIIEIIHIIIHHHIIIHHHIHIIIIHHIHHIIIHIHHIIIIIIIIIIIIIIIIIHHIIIIIIIIIGIIHIIHIHHIHHHIIIIIIIIIIHHIHIIHIHHIIIIIIIHHFHIHHHIIIIIIIIIIIHIHIIIHIIIIIIHIIIIHIIHIHHIIIIIIHIIIIIIIIIIIIIIIIIIIIIIIIIIIIIIIIIIIIIIHIIIIIHIIIDDDDD
@HISEQ:969:HM2KJBCX2:2:1102:13679:37025 2:N:0:ACTATGCA
TTGGAACGGCTTCCCAACTATCCCTATTAATCATTACGTCAATCCTAGAAACCAACAAAATAGGATCAACGTCCTATTTCATTATTCCATGCTAATGTATTCAAGCGCGAGCCTGCTTTAAACACTCTAATTTTTTCAAAGTAACAGTCCTGATTCCCCACCACACCAAATTAATGACATGATGGTTCGTCAGAAGGTAGGAATCAGTAACACCAGTACGTACCGAAGGCACGACCAGCGTACTAATCCCGAAATTCAACTACGAGCTTTTTAACTGCAACAACTTTAATATACGCTATTGGAGCTGGAATTACCGCGGCTGCTGGCACCAGACTTGCCCTCCAA
+
DDDDDHIHCHIHHIIIIIIIIHIIIIIIIIIIIIICHIIIIIHHHHIIIHIIIIIIGHHIIIHHIIIIIIICHIIHIHHHIIIIIHIEHHIIIIIIIIIIIIIIIIHIIIIHHIIIIIIIIIIIIHHHHIIIIIIIIIIHIIIIIIHIIIIIIIIIIIHHHHHIHIIHIIIIIIIIHIIIIIIIIIIIIIIIIIIIIIIIIIIHHIIIIIIIIIIIIHHIIIIIIIIIIIIIIIIIIIIIIIIHIIIIIIIIIIIIIIIIIHIIIIIIIIIIIIIIIIIIIIIIIIIIIIIIIIIIIIIIIIIIIIIIIIIIIIIIIIIIIIIIIIIIIIIIIIIIIIIIDDDDD
@HISEQ:969:HM2KJBCX2:2:1102:11412:36667 2:N:0:ACTATGCA
TTGGAACGGCTTCCCAACTATCCCTATTAATCATTACGTCAATCCTAGAAACCAACAAAATAGGATCAAACGTCCTATTTCATTATTCCATGCTAATGTATTCAAGCGTTAGCCTGCTTTAAACACTCTAATTTTTTCAAAGTAACAGTCCTGTTTCCCTGCAACACCAAATTAATGACATTACAGTTCTTCAAGAAGGAGGAACCAGTAAAGCCAGTACATACCAGAGGCACGACCAACCTACTAATCCCGAAATTCAACTACGAGCTTTTTAACTGCAACAACTTTAATATACGCTATTGGAGCTGGAATTACCGCGGCTGCTGGCACCAGACTTGCCCTCCAA
+
CBDDDIIIFIHIIIIIIIIIHHIHHIIEHHIIHIHHHHHIIHHIHIIIIHHHHHIIIHCHHHGHEHIHHIHEDCHHHGHHIIHHEHHHCCEHIIIIIGIIIGHIHGHHHHHIHEGIHHHHHIEHHHHHHEHIHHHHHHHHIIIIHHH1IHIHHHHHEIHIIIIIHHIHHHGHHIIIIIIIIIIIIIGIIIIHIIIHHIIHHHIIHHHHHGIIIIIIHHIHIHIIHHHG@HIHHHGHIHFIH<GCFIHHHHGIIHECCHGECIIHHECHEIIIIHHHIIIHHHHGIIIIIIIHGIIIHIIIHIIHGIIIIIHHHIHE?IIIHHIGIIHCHIIHIIIIIHHHHD?DB0
@HISEQ:969:HM2KJBCX2:2:1102:10121:38585 2:N:0:ACTATGCA
TTGGAACGGCTTCCCAACTATCCCTATTAATCATTACGTCAATCCTAGAAACCAACAAAATAGGTTCGAACGTCCTATTTCATTATTCCATGCTAATGTATTCAGGCGCTAGCCTGCTTTAAACACTCTAATTTTTTCAAAGTAACAGTCCTGTTTCCCCGCAACACCAAATTAATGGCATTACGGTTCTACAAGAAGGAGGAGTCAGCGAGCCAGTGCATACCATTGGCACGACCGACCTGCTAACCCCGAAATTCAACTACGAGCTTTTTAACTGCAACAACTTTAATATACGCTATTGGAGCTGGAATTACCGCGGCTGCTGGCACCAGACTTGCCCTCCAA
+
DDDDDIIHIIIIIIIHHHIIHIIHIIIIIGHFHIIIIIIIIIIIIHIFEHIIIIEEEH?HHIEHEHHHEGE<FEGHCHHEHGHHHHIHIIHIIIGHIIHIIHIIIGHIIIIIHIIIHIIHHHHHIIIHIIIIHHHEHIIHHIIIIHHHHIIIIIIIIHIIII;HIIIIIIIIIIIIHHIIIIIIHHIHHHIIIIIHIIIIHI=IIIHGIIIIHIIIIIIIIIIIIHHIII=IIIHIIIHIIIIHIIIIIIIIIIIIIIIIHFHHHIIIIIIIIHIIIIIIIIIIIIIIIIHHHIIIIIGIIIIIIIIIIIIIIIIIHIIIIIIIIIIHIIIIIIHIIIIIDDDDD
@HISEQ:969:HM2KJBCX2:2:1102:10790:39216 2:N:0:ACTATGCA
TTGGAACGGCTTCCCAACTATCCCTATTAATCATTACGGTGGTCCTAGACCAACAAAATAGAACCAACGTCCTATTCTATTATTCCATGCTAATCTATTCAAGCAAAAGCCCGCTTTAAACACTCTAATTTTTTCAAGGTAATGGTCCTGGTTCCCCGACACACCCAATAAAGGGCATACCGGCTCACCAGAAGGATAGACCCGACAACAGACAGTACTCGCCAGAGACGGACCGCCCGGTCAGGTCTAAAATTCAACTACGAGCTTTTTAACTGCAACAACTTTAATATACGCTATTGGAGCTGGAATTACCGCGGCTGCTGGCACAGACTTGCCCTCCAA
+
DDDDDIIIIIIIIIIIIIIIIIIIIIIIIHIIIIIIIIIIHIIIIHIIIIIIIIHIHHHIIIIIIIEHIHHIIIIIIIIIIIIIIIIIIIIIIIIIIIIIIHHHHIIIIHHHIIIIIIIIHIHHIIIHIIIIIHHIIIIIIIIIIIIIHHHHHIIIIIIHIIIIIIIIIIIIIIIIIIIIIIIHIIIIIIIIIIIIIHIHIIIIIIIIIIIIIIIHIHIIIIIIIIIIIIIIIIIIIIIIHIIIIIIIIIIIIIIIIIIHHIIIIIIIIIIIIIIIIIIIHIHIIIIIIIHIIIHHEHIIIIIIIIIIIIIIIIIIGIIIIIIIIIIIIIIIIIIIIDDDDD
@HISEQ:969:HM2KJBCX2:2:1102:8767:40094 2:N:0:ATTATGCA
TTGGAACGGCTTCCCAACTATCCCTATTAATCATTACGTCAATCCTAGAAACCAACAAAATAGGATCAAACGTCCTATTTCATTATTCCATGCTAATGTATTCAAGCGTTAGCCTGCTTTAAACACTCTAATTTTTTCAAAGTAACAGTCCTGTTTCCCTGCAACACCAAATTAATGACATTACAGTTCTTCAAGAAGGAGGAACCAGTAAAGCCAGTGCATACCAGAGGCACGACCAACCTACTAATCCCGAAATTCAACTACGAGCTTTTTAACTGCAACAACTTTAATATACGCTATTGGAGCTGGAATTACCGCGGCTGCTGGCACCAGACTTGCCCTCCAA
+
DD000<<0D/CHH11D1DGH?FH1DHEHHEE<FGEHH@<1<<F@EGFEE1<<FHH=1@@<<1@DGHEHHHGHEGHIE@FEHHHCEGH@HH?F11<1D@G@<F@CG=@<@<<GHF<@GAC@BGCGECFFHFEGAFHHIGEFG@<B<EF6<EH@DCCHGHCHCHHCHDGHHHIIIHEHIIIIHHGFD?GH5DHHDEHIHIGHHHGCEHGGEHGE?E@HEGEHHHD>D<:1E;HEIHHHE>HHE::@D@E?DGHF1HGHHD<CG=E@C@FEHHG@HHHG<@IHFHEHHHCEGCCCC<HGHEGHHFCHEEG@HEHHHECH<DGCHHHEHG?EHEF1CCEHIIIIH@ADBD
@HISEQ:969:HM2KJBCX2:2:1102:6063:40297 2:N:0:ACTATGCA
TTGGAACGGCTTCCCAACTATCCCTATTAATCATTACATCGATCCTAGAAACCAACAAAATAAAATTGGATGTCCTATTTTATTATTCTATGCTAATGTATTCAAGCGTGAGCCTGCTTTAAACACTCTAATTTTTACAAAGTAACAGTCCTAATTCCCCGTGATACCAAATTAATGGCATTACGGTTCTTTAAAAGATGAGAAATTAATAATATCAGTACATACCAACGGCATGACCAAAACATTGATTTCGAAATTCAACTACGAGCTTTTTAACTGCAACAACTTTAATATACGCTATTGGAGCTAGAATTACTGTGGCTGCTAGCACCAGACTTGCCCTCCAA
+
CDDDDIIIIIIIIIIIGGIIHHIIIIIIIIIIIIIIIIIIIIHIIIIIIIIIIIIIIHHIIIIIIIIIIIIIIIHIGHHFHHIIICHHIIIIIIGIIHIIIIIIIIIHHIIIIIIIHIHIIIIIHIIHIIIIIIIIIIIIIIEHIIIIHIHHIHHIIIIIIIIIIIIHIIIHIIIIIIIIIIIIIHHHIHHIIIIIIIIIIIIIIHIIIIIIIIIIIIIIIIIIIIIIIIIIIIIIIIIIIHIIIHIIIIIIHHIIIIIIIIIHIIIIIIIIIIIIIIIIIIIHHHIIIIIIIIIIIIIIIIIIIIIIIIIIIIIIIIIIIIIIIIIIIIIIIIIIIIIIIIDDDDD
@HISEQ:969:HM2KJBCX2:2:1102:16146:40906 2:N:0:ACTATGCA
TTGGAACGGCTTCCCAACTATCCCTATTAATCATTACGTCGATCCTAGAAACCAACAAAATAGAATCGGATGTCCTATTTCATTATTCCATGCTAATGTATTCAAGCGTGAGCCTGCTTTAAACACTCTAATTTTTTCAAGGTAACAGTCCTAATTCCCCGTAACACCAAATTAATGGCATTACGGTTCTTTAGAAGGTGAGAAATCAATGATAACAGTGCATACCAACGGCATGACCGAAATATTGATCCCGAAATTCAACTACGAGCTTTTTAACTGCAACAACTTTAATATACGCTATTGGAGCTGGAATTACCGCGGCTGCTGGCACCAGACTTGCCCTCCAA
+
DDDDBCGGCCDHHHHIGHHHHCE@GHHIGHHEGHHIIHHIIIIHCGHCEFFHHIHGGIHGIIGI?GEGHHIIGC?HIHFHE?HECEHHEHHEHHIGHFHIHHGHEIHHHHHHIIIIIHHIHHHIIHIIHGHIEHHHHHFHHIIIHHIIHIGIHIHHIHIHIGHHIIIIIHFHHIIHIIHIHIHGHHHHHIIIIIHHHIHHHHIIIIIIIIIIIHIIIHHEIIIIHIHHHHIGII=IIIIIIIIGHHHHHIHIIIIIHGHIHIIIIIIHIIIIIHHHIHIIIIIIIHHIHIIIIIHIIIHIHHIIHHHHHIIIHIIIIIIIGIIHIIIHIIIIIIIIIIIIIHBDDDD
@HISEQ:969:HM2KJBCX2:2:1102:19235:40757 2:N:0:ACTATGCA
TTGGAACGGCTTCCCAACTATCCCTATTAATCATTACGTCAACCCTAGAAACCAACAAAATAGGATCAAACGTCCTATTTTATTATTCCATGCTAATGTATTCAAGCGTTAGCCTGCTTTAAACACTCTAATTTTTTCAAAGTAACAGTCCTGTTTCCCCGCAACACCAAATTAATGGCATCACGGTTCTTCAAGAAGGAGGAATCAGCAAGGCCAGTTCATACCGGTGGCACGACCAACCTGCTGACCCCGAAATTCAACTACGAGCTTTTTAACTGCAACAACTTTAATATACGCTATTGGAGCTGGAATTACCGCGGCTGCTGGCACCAGACTTGCCCTCCAA
+
DADDDHIHIIIIHIIIEHIHIIIIIIIIHHIIIIHIIIHIIGIHHHIIIFHHIIIIIEHEHIFHIIHIIHIIIIIIIGHHHIIIIIGHHIIGIIIIIIIIIIHIIIIHIHHIIIIIIHIIIIIIHIIHIIHHHHHHHIFHHIGIIIIIIIIIIIHHIIIIHGIIIIGHIHHHIHIIHHIHIIIIIIIIIHIIIIIIIIHIIHIIIHIIIIIIIIIIIHIIHIIIIIIIIIIIIIIIIIIIHGHGGIIIHDIIIIIIIIHIIIIIGIIHIIHIIHHIIIIIIIIIIIIIIIIIHIIIIIIHHIHIIIIIIIIIIIIIHIIIIIIIIIIHHGHFHFHEIIIIIDDDDD
@HISEQ:969:HM2KJBCX2:2:1102:20773:41551 2:N:0:ACTATGCA
TTGGAACGGCTTCCCAACTATCCCTATTAATCATTACGTCAATCCTAGAAACCAACAAAATAGGATCGAACGTCCTATTTCATTATTCCATGCTAATGTATTCAAGCGTTAGCTTGCTTTAAACACTCTAATTTTTTCAAAGTAACAGTCCAAATTCCCCGCAACACCAAATTAATGGCATTACGGCTCATCAGGAAGGAGGAATCAGTGAGACCAGTACATACCAGAGGCATGACCAACCTACTAACCCCGAAATTCAACTACGAGCTTTTTAACTGCAACAACTTTAATATACGCTATTGGAGCTGGAATTACCGCGGCTGCTGGCACCAGACTTGCCCTCCAA
+
DDDDDIIIIIIIIIIIHIIIHIIIIIIIIIIIIIIGIIIIIIIIIIIIIIIIIIIIIIIIIIIIIIIGHHHHIIIIIIIHIHIIIIIHIIIIIIIHHHIIIIHHIHIIHIIIIIIIHHIIHIIIIIHIIIIIIIHHIIIIIIIIIIIIIIIIIIIIIIIIIIIIHIIIIIIIHIIHHIHHHIIIIIIIHHHIIIIIIIIIIIIIIIIIIIIIHIIIIIIIIIIIIIIIIIIGIIIIIIHIIHGHFHHIIIIIIIIIIIIIIIIIIIIIIIIIIIHIIIIIIIIHHIIIIIIIIIIIIIIIIIIIIIIIIIIIIIIIIIIIIIIIIIIIIIIIIIIIIIIIIDDDDD
@HISEQ:969:HM2KJBCX2:2:1102:4441:42476 2:N:0:ACTATGCA
TTGGAACGGCTTCCCAACTATCCCTATTAATCATTACGTCAATCCTAGAAACCAACAAAATAGGATCGAACGTCCTATTTCATTATTCCATGCTAATGTATTCAAGCGTTAGCCTGCTTTAAACACTCTAATTTTTTCAAAGTAACAGTCCTGTTTCCCTGCAACACCAAATTAATGACATTACAGTTCTTCAAGAAGGAGGAATCAGTAAAGCCAGTACACACCATTGGCACGACCAACCTACTGACCCCGAAATTCAACTACGAGCTTTTTAACTGCAACAACTTTAATATACGCTATTGGAGCTGGAATTACCGCGGCTGCTGGCACCAGACTTGCCCTCCAA
+
DDDDDIIIIIIIIIIIIIIHIIIIIIIIIIHIIIIIIHIIIIIIIH?EEHHIHIIHEHHCHHHGHHIHHIIHIHIIHIIIIIIIIIIIIIGIIIIIIIHIHIGIIHIHIIIIHHGIIHIIIIIIIIIIIIIIIIIIIIIIIIIIIIHIIIIIHIIHIIHIGIIIIIIIIIHHIIHHIIIIIIIIIIIHHHIIIIIIIIIHIIIIIIIIIIIHHIHIIIIIIIIIIIIIIIIIIIIIIIIIIIIIHHIHIHIIIIIIIHIIIIIIIHIIIIIIHHGIIIIIIIHGIHIIIIIIIIIIIIGIIIIIIIIIIIIIIIIIIIIIIIIHIIIIIIIIIIIIIIIIIDDDDD
@HISEQ:969:HM2KJBCX2:2:1102:17490:41164 2:N:0:ACTATGCA
TTGGAACGGCTTCCCAACTATCCCTATTAATCATTACGTCAATCCTAGAAACCAACAAAATAGGATCAAACGTCCTATTTCATTATTCCATGCTAATGTATTCAAGCGTTAGCCTGCTTTAAACACTCTAATTTTTTCAAAGTAACAGTCCTGTTTCCCTGCAACACCAAATTAATGACATTACAGTTCTTCAAGAAGGAGGAACCAGTAAAGCCAGTGCATACCAGAGGCACGACCAACTTACTAATCCCGAAATTCAACTACGAGCTTTTTAACTGCAACAACTTTAATATACGCTATTGGAGCTGGAATTACCGCGGCTGCTGGCACCAGACTTGCCCTCCAA
+
DDDDDIIIIIIIIIIIIIIIIIIIIIIIIIIIIIIIIIIIIIIIIIIIIIIIIIIIIIHHHHHIIIIIIIIIIHIIIIIIIIIIIIIGHHIIIIIGIIIIIIHIIIIIIIIIIIIIIIIIIIIIIIIIIIIHIIIIIIIIIIIIIIIIIIIIIIIIIIIIIIIIIIIIIIIHHIIIIIIIHIIIIIIIIIIIIIIIIIIIIIIIHHIIIIIIIIIIIIIIIIIIIIIIIIIIIIIIHIIIIIIHHIIIIIIIIIIIIIIIHIIIIIIIIIIIIIIIIIIIIIIIIIIIIIIIIIIIIIIIIIIIIIIIIIIIIIIIIIIIIIIIIIIIIIIIIIIIIIIIIDDDDD
@HISEQ:969:HM2KJBCX2:2:1102:12264:42865 2:N:0:ACTATGCA
TTGGAACGGCTTCCCAACTATCCTATTAATCATTACGTCAATCCTAGAAACCAACAAAATAGGATCAAACGTCCTATTTCATTATTCCATGCTAATGTATTCAAGCGTTAGCTTGCTTTAAACACTCTAATTTTTTCAAAGTAACAGTCCTGTTTCCCTGCAACACCAAATTAATGACATTACAGTTCTTCAGAAAGGAGGAATCAGCGAAGCCAGTACATACCAAAGGCACGACCAACCTGCTAACCCCGAAATTCAACTACGAGCTTTTTAACTGCAACAACTTTAATATACGCTATTGGAGCTGGAATTACCGCGGCTGCTGGCACCAGACTTGCCCTCCAA
+
DD@BBHHHHIIHGHIIFHIIIIIIIIIIIIIIGHHIHHHHHIHHIEHIIIIIIIEHIIIIIIIHHHIIIIIIHGHGHHIIIIHHIIIIIIIHHHIIIIHHIIIHIIIIIIIIIHHHHIIIIIIHFHIIIIIIIIHIIIIIIIIIHIIIIIIIHIIIHIGIIIIIIHIIIIGHIIIIIIIIIIHIIIIIIIIIIIIIIIHIIIHHIIHIIIIIIIIIIIIIIIIGIIIIIIIIIIIIIHIIIIIIIIIIIIIIIIIIIHIIIIIIIIIIIHIHIIIIIIIIHGHHIIIIIIIIHIIIHIIIIIIIIIIIIIIIIIIIIIIIIIIIIIIIIIIIIIIIHIIIDDDDD
@HISEQ:969:HM2KJBCX2:2:1102:10269:43590 2:N:0:ACTATGCA
TTGGAACGGCTTCCCAACTATCCCTATTAATCATTACGTCAATCCTAGAAACCAACAAAATAGGATCGAACGTCCTATTTCATTATTCCATGCTAATGTATTCAAGCGTTAGCCTGCTTTAAACACTCTAATTTTTTCAAAGTAACAGTCCTGTTTCCCTGCAACACCAAATTAATGACATTACAGTTCTTCAAGAAGGAGGAATCAGTAAAGCCAGTACACACCATTGGCACGACCAACCTACTGACCCCGAAATTCAACTACGAGCTTTTTAACTGCAACAACTTTAATATACGCTATTGGAGCTGGAATTACCGCGGCTGCTGGCACCAGACTTGCCCTCCAA
+
DDDDDIIIIIIIIIHIIIIIIIIIIIIIIIIIIIIGIIIIIIIIIIIIIIIIIIIIIIIIIIIHIIIHIIIIHIIIIIIIIIIIIIIIIIIIIIIHIIIIIIIIIIIHIIIIIIIIIIIIIIIIIIIIIIIIIIIIIIIIIIIHIIIIHIIIIIIIIIIIIIIIIIIIIIIIIIIIIIIHIIIIIIIIIIIIIIIHIIHIIIIIIIIIIIIIIIIIIIIIIIIIIIIIIIIIIIIIIIIIIIHIHIIIIIIIIIIIIIIIIIIIIIIIIIIIHIHIIIIIIIIIIIIIIIIIIIIIIIIIIIIIIIIIIIIIIIIIIIIIIIIIIIIIIIIIIIIIIIIIIDDDDD
@HISEQ:969:HM2KJBCX2:2:1102:13212:44198 2:N:0:ACTATGCA
TTGGAACGGCTTCCCAACTATCCCTATTAATCATTACGGCGGTCCTAGAAACCAACAAAATAGAACCGCACGTCCTATTCTATTATTCCATGCTGTAATATTCGAGCAAAGGCCTGCTTTGAACACTCTAATTTTTTCAAAGTAAAAGTCCTGGTCCCCAACACACCCAGTGAAGGGCATGCGGTTCTCCAGAAGAAAAGGCCCGGCCGGACAAGTGCACGCGGTGAGGCGGACCTGCCAGCCAGGCCAAAGGTTCAACTACGAGCTTTTTAACTGCAACAACTTTAATATACGCTATTGGAGCTGGAATTACCGCGGCTGCTGGCACCAGACTTGCCCTCCAA
+
DDDDDIIIIIIIIIIIIIIHIIIIIIIIIIICHHHHHIIIIIIIIIHIIIIIIIIIIIIHIIIIIIIHHGHGHCHHHHIIIIIIIIIIGIIHHIIIIIIIIHIIIIIIIIIHIIIIIHIIIIIIIIIIIIIIIIIIIIIIIIIIIIIIHIHIIHHIIIHHIIIHIIIIIIHIIIIIIHIHIHIIIIIHHIIIIHIIIIIIIIIIIIIIIIII>IHIIIIIIIIIIIIIIIIIIHIIIHIIIIHIIIIHIIIIIIHIIIIIIIGIIIIIIIIIIHIIIIIIIIIIIIIIIIIIIIIIIIIIIIIIIIIIIIIIIIIIIIIIIIIIIIIIIIIIIIIIIIIDDDDD
@HISEQ:969:HM2KJBCX2:2:1102:7368:44354 2:N:0:ACTATGCA
TTGGAACGGCTTCCCAACTATCCCTATTAATCATTACGTCAATCCTAGAAACCAACAAAATAGGATCGAACGTCCTATTTCATTATTCCATGCTAATGTATTCAAGCGTTAGCTTGCTTTAAACACTCTAATTTTTTCAAAGTAACAGTCCAAATTCCCTGCAACACCAAATTAATGACATTACAGCTCATCAGGAAGGAGGAATCAGTAAGGCCAGTACATACCAGAGGCATGACCAACCTACTAACCCCGAAATTCAACTACGAGCTTTTTAACTGCAACAACTTTAATATACGCTATTGGAGCTGGAATTACCGCGGCTGCTGGCACCAGACTTGCCCTCCAA
+
000<01100<F<GHIIIIIIIIIIIIIIIIIIIIIIIIIIIIIIIIIIIIIIIIIIGIIIIIIIIIIIIIIIIHIIIIIIIIIIIIIIGIIIIIIIIIIIIIIIIIHIIIIII%IIIIIIIIIIIIIIIIHIIIIIIIIIIIIIIIIIIHH$$$IGHIH%IIIIIIIIIIIIIIHHG/IIIHII/D#GD0HGD-IIIIIIIIIIIIHHI1@$$IIIHIIIIIIIHG%IIHGF1IIIIIIIIIHHE2IIIIIIIIIIIIIIIIIIIIIIIIIIIIIIIIIIIIIIIIIIIIIIIIIIIIIIIIIIIIIIIIIIIIIIIIIIIIIIIIIIIIIIIIIIIHHIIDDDDD
@HISEQ:969:HM2KJBCX2:2:1102:17264:44635 2:N:0:ACTATGCA
TTGGAACGGCTTCCCAACTATCCCTATTAATCATTACGGCGACTCTAGAAACCAACAAAATAGAACCGCACGTCCTATTTTATTATTCCATGCTAATGTATTCGGGCATAGGCCTGCTTTGAACACTCTAATTTTCTCAAGGTAAAAGTCCTGGTTCCCCGACGCACACCAATAAAGGGCACGCCGGCTCACCAAGAGGTAAGGCCCAGCCAGGCAGTACACGCCGTTAAGCGGACCACCCAGCCAGGTCTGAAGTTCAACTACGAGCTTTTTAACTGCAACAACTTTAATATACGCTATTGGAGCTGGAATTACCGCGGCTGCTGGCACCAGACTTGCCCTCCAA
+
BDDD?GHE=<HHCEH1CGHGIHHHHIH@FHIFHHEHIHHDDECCGEHEHHHIEEFEGFHHHFC1FHH?HHHHCCGEHFEHHEHHEHIECHHGHIGHFIHIHHHFCEEHHHIEFEEHIHFHGFHHHHHHEHEGHIH?GFBAFHECG@GEED@FHEC@HCHGHHICHDHFHHHF@HHHIIH6?EEGDHHC@@@B?CHGGHGGFFHG=EGFE?EHIIHIIHHHCCF;CFCEHHHDHHHCEGHHHHHHHIHHE@HHEHHHHCHIHHC@HG@=HGCHFHHFECHFHHGDG?HCHEFCGCCE@EHEHHIIHHHHHHEGCHHHHHHHHIIIHHEFEEFHGHIGHIHC@@@@@B
@HISEQ:969:HM2KJBCX2:2:1102:11465:44743 2:N:0:ACTATGCA
TTGGAACGGCTTCCCAACTATCCCTATTAATCATTACGGTGATCCTAGAAACCAACGAAATAGAATCAGTCCGTCCTATTTCATTATTCCATGCTAATGTATTCAGACGATAGTCTGCTTTAAACACTCTAATTTTTTCAAAGTAACAGTCCTGATTTCCCATCACACCAAATAAATGGCATGAAAGTTCCTCAGAAGGTAGAGATCCATCCTACCAGTGCAGACAATTAAGCCTGACCAATGGGTAGACCCCGAAGTTCAACTACGAGCTTTTTAACTGCAACAACTTTAATATACGCTATTGGAGCTGGAATTACCGCGGCTGCTGGCACCAGACTTGCCCTCCAA
+
DDDDCIIHHIIIIHIIHIHIGIIIIIIIIIFIIEHIIIHIIIIIIIIIHHHIIIIIIIIIIIHHIHIIIHIIIIIIIHIIIIIIIIIIIGIHIHHHHHIHHHIIIIHHHHIIIHHIIIHIHIHIIHHHHHHIHHHIHHHIIGIIIIIHHHHFHHHHHIIIIHIIIIIIHIIHGCEHIIIIHHIHHEHHHHHHHHHGHIIIHHFIIIGHIIIIIIHIGIIIHHFDGIIHIHHHEHHGFEEIHIIHG8GIIIHEGHHCHFF@CEHIIIHHHCIIIHHEEHIIHHIIIIHHIIIIHHHCIIHHEIIIHHHHIHIIHEHHE/HHIIIHIIIIIIHIIHHGHIIIIHIDDDDB
@HISEQ:969:HM2KJBCX2:2:1102:13729:45339 2:N:0:ACTATGCA
TTGGAACGGCTTCCCAACTATCCCTATTAATCATTACATCAATCCTAGAAACCAACAAAATAGAATCAAACGTCCTATTTCATTATTCCATGCTAATGTATTCAAGCGTGAGCCTGCTTTAAACACTCTAATTTTTTCAAAGTAACAGTCCTGATTCCCCACAACACCAAATAAATGACATCATGGTTCGTCAGAAGGGAGAAACCAACAATGCCAGTACGTACCGAGGCACGACCGACATGATGGTCCCGAAATTCAACTACGAGCTTTTTAACTGCAGCAACTTTAATATACGCTATTGGAGCTGGAATTACCGCGGCTGCTGGCACCAGACTTGCCCTCCAA
+
DADABCHCHIHIIIFHIHIIIIGIIIIIIIIGHIIIH1<FHHFGHIHHIGFIHIGIGHIIIIFHHIIHIIH=F?EHHHIHGIIIIHHHHICGCEHHHCHIIGHIIIEHIGIGIIFFHEGFGHIHHEHGHHHIIHHIIGIHGGCHHFHIGHHHHHIHHHHHGGHHHEEHHEHHHGHHHGHHGIIIIIHGHHHFHHEHIHHIHHHHFHGGEGIGIIIIHIHHHHEEIHHCGIHHIHGIIHHHHEEDIIHEHCIHIHHHHHGHEHHGEIIIIIHHIHIIGHIIHHHGHIHIIHIHHHHECHHHHHIIIIHEHHHHHHDGHHHEEHHIHHCHHHHIHIHIIIHIDDCDA
@HISEQ:969:HM2KJBCX2:2:1102:19581:45653 2:N:0:ACTATGCA
TTGGAACGGCTTCCCAACTATCCCTATTAATCATTACGTCAATCCTAGAAACCAACAAAATAGGATCAACGTCCTATTTCATTATTCCATGCTAATGTATTCAAGCGCGAGCCTGCTTTAAACACTCTAATTTTTTCAAAGTAACAGTCCTGATTCCCCACCACACCAAATTAATGACATGATGGTTCGTCAGAAGGTAGAAATCAGTAACACCAGTACGTACCGAAGGCACGACCAGCGTACTAATCCCGAAATTCAACTACGAGCTTTTTAACTGCAACAACTTTAATATACGCTATTGGAGCTGGAATTACCGCGGCTGCTGGCACCAGACTTGCCCTCCAA
+
DDDDDIIGIIIIIIIIIIIIIIIIIIIIIIIGIIIIHIIIIIIHIHIHIIIIIIIIHIGIIIIIIII?HC=GHHHIIIIHIIIHHHGHGIHIIHGHGHIIHHHIIIIIIGIIIIIHIIHIHIHIIIIIIIIIHHHIIHIHIIIIIIIIIHIHHHIHIIIIIIHIIIIIIIIIIIIIIIIIIIIHIHHHHHIIIIIIHHHHIHHHHHIHHIIHIIIIHIIIIIIIIIIIHIIHHIIIIHIIIIIHHIHIIIIIIHIIIIIIIHHIIIIIIIIIIIIIIIIIIIIIIIIIIIIIIIIIHHIIIIIIIIIHIIIIIIIIIIIIIHIIIIIIIIIIIIIHIIIIDDDDD
@HISEQ:969:HM2KJBCX2:2:1102:5788:46444 2:N:0:ACTATGCA
TTGGAACGGCTTCCCAACTATCCCTATTAATCATTACGGCGGTCCTAGAAACCAACAAAATAGAACCGCACGTCCTATTCTATTATTCCATGCTGTAATATTCGAGCAAAGGCCTGCTTTGAACACTCTAATTTTTTCAAAGTAAAAGTCCTGGTCCCCAACACACCCAGTGAAGGGCATGCGGTTCTCCAGAAGAAAAGGCCCGGCCGGACAAGTGCACGCGGTGAGGCGGACCTGCCAGCCAGGCCAAAGGTTCAACTACGAGCTTTTTAACTGCAACAACTTTAATATACGCTATTGGAGCTGGAATTACCGCGGCTGCTGGCACCAGACTTGCCCTCCAA
+
DDDDDIIIIIIIIIIIIIIIIIIIIIIIIIIIIIIIIIIIIIIIIIIIIIIIIIIIGIIFIIHIIIIHIIIIIIIIIIHIHIIIIIIHHIIIIHHIIIIIIIHIIIIIIIIIIIIIIIIIIIIIIIIIIIIIIIIIIIIIIIIIIIIIIIIIIIIIIHIIHIHIHIIIIIIIIIIIIIIIIIIIIIHIIIIIIIIIIIIIIIIIIIIIIHIIIIIIHIIIIIIIIIIIIIIIIIIIIIIIIIHIIIIIIIIIIIIIIIIHIIIIIIIIIIIIIIIIIIIIIIIIIIIIIIIIIIIIIIIIIIIIIIIIIIIIIIIIIIIIIIIIIIIIIIIIIIIIIIIDDDDD
@HISEQ:969:HM2KJBCX2:2:1102:4377:46363 2:N:0:ACTATGCA
TTGGAACGGCTTCCCAACTATCCCTATTAATCATTACGTCAATCCTAGAAACCAACAAAATAGGATCAACGTCCTATTTCATTATTCCATGCTAATGTATTCAAGCGCGAGCCTGCTTTAAACACTCTAATTTTTTCAAAGTAACAGTCCTGATTCCCCACCACACCAAATTAATGACATGATGGTTCGTCAGAAGGTAGGAATCAGTAACACCAGTACGTACCGAAGGCACGACCAACGCACTAATCCCGAAATTCAACTACGAGCTTTTTAACTGCAACAACTTTAATATACGCTATTGGAGCTGGAATTACCGCGGCTGCTGGCACCAGACTTGCCCTCCAA
+
DDDDDIIIIIIIHHIIIIIIIIIIIHIIIIIIIIIIIIIIIIIHHHHHGIIIIIIHHIIIIIHIIIIIIIGHIIIIIIIIIIIIIIIIIIIIIIIIHIIIIIIIIHIIIIIIIIHIHIIIIIIIIIIIIIIIIIIHIIIHHHHHIIIIHIHGHIIIGIIHIIIIIIIIIHIIIIIIIIIIIIIIIIIIIIIHHIIIIIIIIIIIIIIHHHIIIIIIIIIIIIIIIIIIHIIIIIIIIIIIIIHGHIIIIIIIIIIIIIIIHHIIIIIIIIIIIIIIIIIIIIIIIIIIIIIIIIIIIIIIIIIIIIIIIIIIIIIIIIIIIIIIIIIIIIIIHIIIIIIIDDDDD
@HISEQ:969:HM2KJBCX2:2:1102:10987:47226 2:N:0:ACTATGCA
TTGGAACGGCTTCCCAACTATCCCTATTAATCATTACGTCAATCCTAGAAACCAACAAAATAGGATCGAACGTCCTATTTCATTATTCCATGCTAATGTATTCAAGCGTTAGCTTGCTTTAAACACTCTAATTTTTTCAAAGTAACAGTCCAAATTTCCCGCAACACCAAATTAATGGCATTACGGTTCGTCAGGAAGGAGGAATCAGTGAGGCCAGTACATACCAGAGGCATGACCAACCTACTAACCCCGAAATTCAACTACGAGCTTTTTAACTGCAACAACTTTAATATACGCTATTGGAGCTGGAATTACCGCGGCTGCTGGCACCAGACTTGCCCTCCAA
+
DDBDBIIHIIIIHHIIIIIIIIIIIIIIHIIIIIIHIIIHIHIEHHHIIHIIIIIIHHHHHHIIIIIIIIGIIIIIIIIIIIIIIIIHHEHIIIHIIIIIIHHIIHIIIIIHIIIIIIIIIHHIIIIIIIHGIIIIIIIHIIIIIIIIIIIIIHHHIIIIIIIIIIIIIIIIIIIIIHIIIIIIIIIIIIIIHHHIIIIIIIIIIIIIIIHHIHIIIIIIIIIIIIIIIIIIIIIIIIIIIIIHHIHIIIIIIIIIIIIIIIIIIIIIIIIIIIIIIIIIIIIIIIIIIIIIIIIIIHIIIIIIIIIIIIIIIIIIIIIIIIIIIIIIIIIIIIIIIIIIIDDDDD
@HISEQ:969:HM2KJBCX2:2:1102:17051:47363 2:N:0:ACTATGCA
TTGGAACGGCTTCCCAACTATCCCTATTAATCATTACGTCAATCCTAGAAACCAACAAAATAGGATCGAACGTCCTATTTCATTATTCCATGCTAATGTATTCAAGCGTTAGCCTGCTTTAAACACTCTAATTTTTTCAAAGTAACAGTCCTGTTTCCCTGCAACACCAAATTAATGACATTACAGTTCTTCAAGAAGGAGGAATCAGTAAAGCCAGTACATACCATAGGCACGACCAACCTACTGACCCCGAAATTCAACTACGAGCTTTTTAACTGCAACAACTTTAATATACGCTATTGGAGCTGGAATTACCGCGGCTGCTGGCACCAGACTTGCCCTCCAA
+
DDDDDIIHIIIIIIIIIIIIHIIIIIIIIIIIIIIIIIIIIIIIIIIIIIIIIIIIIHIIHIHHFHHHHHHIFHHHIIIIIIIIHFHIIIHHHCHHIIIIHIIHHIIIHHHIIIIIIIHIIHIIIIHHIIIIIIIIHHGGFIIIIIIIIIIIIIIIIIIIIIIIIIIIIIIIIIIIIIIIHIIIIIIIIIIIIIIIIIIIIIIIIIIIIIIIIIIIIGIIIIIIIIIIIIIIIIIIGHHIIIIHHIIIIIIIIIIIIIIIIIIIIIIIIIIIIIIIIIIIIIIIIIIIIIIIIIIIIIIIIIIIIIIIIIIIIIIIIIIIIIIIIIIIIIIIIIIIIIIIIDDDDD
@HISEQ:969:HM2KJBCX2:2:1102:17530:47528 2:N:0:ACTATGCA
TTGGAACGGCTTCCCAACTATCCCTATTAATCATTACGTCAATCCTAGAAACCAACAAAATAGGTTTGAACGTCCTATTTCATTATTCCATGCTAATGTATTCAAGCGTTAGCCTGCTTTAAACACTCTAATTTTTTCAAAGTAACAGTCCTGTTTCCCTGCAACACCAAATTAATGGCATTACAGTTCTTCAGAAAGGAGGAATCAGCGAAACCAGTTCATACCAGTGGCACGACCAACCTGCTGACCCCGAAATTCAACTACGAGCTTTTTAACTGCAACAACTTTAATATACGCTATTGGAGCTGGAATTACCGCGGCTGCTGGCACCAGACTTGCCCTCCAA
+
DDCCDIIIIIIIIIIIIIIIIIIIIIIIIIIIIIIHIIIIIIIIIIIIIIIIIIIIIHIIIIIHIHIHIIIIIIIIIIIIIIIIIHIIIIIIIIIIIIIIIHHIIIIIIIIIIIIIIIIIIIHIIIIIHIIIIIIIIHIIIIHIHIHIIIIIIIIIHIIHIIIIIIIIIIIIIIIIIIIIIIIIGHIIHIIIIIIIIIIIIIIIIIIIIIIIIIIIIIIIIIIIIIIIIIIHIIIIIIII=IIHHIHHIIIIIIIIIIIIIIIIHIIIHIHIIIIIIIIIIIIIIHIIIIIIIIIIIIIIIIIIIIIIIIIIIIIIIIIIIIIIIIIIIIIIIIIIIIIIIDDDDD
@HISEQ:969:HM2KJBCX2:2:1102:14172:48085 2:N:0:ACTATGCA
TTGGAACGGCTTCCCAACTATCCTTATTAATCATTACGTCGATCCTAGAAACCAACAAAATAGAATCAAACGTCCTATTTCATTATTCCATGCTAATGTATTCAAGCGCGAGCTTGCTTTAAACACTCTAATTTTTTCAAAGTAACAGTCCTGATTTCCCACGACACCAAATTAATGACATCGTGGTTCGTCAGAAGGGAGAAACCAATAATACTAGTACGTACAAAGTACGACCGACATATTAGTCCCGAAATTCAACTACGAGCTTTTTAACTGCAACAACTTTAATATACGCTATTGGAGCTGGAATTACCGCGGCTGCTGGCACCAGACTTGCCCTCCAA
+
DDD?DHHHHIHHHIIIIIIIIIIIHIHIIIIIIIIIIIHHHHIIGIIHHIIIIIIIIHIIHIIHIIIIIIHHIIIIIIIIIHHIIHIIHIIHIIHHIIHIIHIGIHHHHHHHIHHCHIIIHHHEHHHFHHGEHHIGIIIIIIHIHIHIHHHCHHIIIHFHHHHHIIIHHHHFHIII;HIIHEGHHIHHHFGHHHHHIIIIIIIHHIIHHHHE<HIHIIHHHIIIIIHHIIIHHHHHHHIIIIIIHGIIIIIIIHIIIIIIIIIIIHHIIIIIIIIIHIHIHHHIIHIIIIIHIIIIIIIIIIIIIIIIIIIIIDIIIHIIHIIIIIIIIHHGHIIIIIHDADBB
@HISEQ:969:HM2KJBCX2:2:1102:6903:48323 2:N:0:ACTATGCA
TTGGAACGGCTTCCCAACTATCCCTATTAATCATTACGTCAATCCTAGAAACCAACAAAATAGGATCGAACGTCCTATTTCATTATTCCATGCTAATGTATTCAAGCGTTAGCCTGCTTTAAACACTCTAATTTTTTCAAAGTAACAGTCCTGTTTCCCTGCAACACCAAATTAATGACATTACAGTTCTTCAAGAAGGAGGAATCAGTAAAGCCAGTACATACCATAGGCACGACCAACCTACTGACCCCGAAATTCAACTACGAGCTTTTTAACTGCAACAACTTTAATATACGCTATTGGAGCTGGAATTACCGCGGCTGCTGGCACCAGACTTGCCCTCCAA
+
DDBDDIIIHIIIIIIIIHIIIIIIIIIIIIIIIIIIIIIIIIIIIIIHIIIIIIIIIIIIIIIIGIIHIIIIIIIIIHIIHIIIIIIIIIIHIIIIIIIIIIIIIIIIIIIIIIIIIIIIIIIIIIHIIIIIIIIIIIIHIIIIIIHIIIIIIIIIHIIIIIIIIIIIIIIHHIIIHIIIIIIIIIIIIHIIIIIIIIIIIIIIIIIIIIIHIIIIIIIIIIIIIIIIIIIIIIIIIIIIIIHHGIIIIIIIIIIIIIIIIIIIIIIIIIIIIIIIIIIIIIIIIIIIIIIIIIIIIIIIIIIIIIIIIIIIIIIIIIIIIIIIIIIIIIIIIIIIIIIIIDDDDD
@HISEQ:969:HM2KJBCX2:2:1102:18145:49022 2:N:0:ACTATGCA
TTGGAACGGCTTCCCAACTATCCCTATTAATCATTACGTCAATCCTAGAAACCAACAAAATAGGATCGAACGTCCTATTTCATTATTCCATGCTAATGTATTCAAGCGTTAGCTTGCTTTAAACACTCTAATTTTTTCAAAGTAACAGTCCAAATTCCCCGCAACACCAAATTAATGGCATTACGGCTCATCAGGAAGGAGGAATCAGTGAGACCAGTGCATACCGATGGCATGACCAATCTACTAACCCCGAAATTCAACTACGAGCTTTTTAACTGCAACAACTTTAATATACGCTATTGGAGCTGGAATTACCGCGGCTGCTGGCACCAGACTTGCCCTCCAA
+
DDC@DIIIHHIHHHHEHHCHHIHIIHIHIHHIIIHIHIIIIHIIIGIIHII?CGHHIIIIIHIHHHHIII1CDHIGHIIEHHHHIIICHIHHHHHHHHIIIIHHIIIIIIIHHEHHEFHHGIEHHIH@EHFHEHHICCG??HHFIHFECEFHICGHIGHECFHGHHIFHHGDEHHGFHCIHHIIEFDFEHHHCHEGEEFFGC@HHHIIHHHGHIIHHGHFHHHHEGF1CHGGCHGHEF@HFAHF?GHHCHECC@G@FF?GECHEH@HEEHHIIHFCGHHGD1F<C11IHHHEHHDGH@EEGEHEHEHHFHG?HHHHDDHHEHECEIFHFF<H@CEHEECEIDAB@@
@HISEQ:969:HM2KJBCX2:2:1102:8358:49031 2:N:0:ACTATGCA
TTGGAACGGCTTCCCAACTATCCCTATTAATCATTACGTCAATCCTAGAAACCAACAAAATAGGATCAAACGTCCTATTTCATTATTCCATGCTAATGTATTCAAGCGTTAGCCTGCTTTAAACACTCTAATTTTTTCAAAGTAACAGTCCTGTTTCCCTGCAACACCAAATTAATGACATTACAGTTCTTCAAGAAGGAGGAACCAGTAAAGCCAGTGCATACCAGAGGCACGACCAACCTACTAATCCCGAAATTCAACTACGAGCTTTTTAACTGCAACAACTTTAATATACGCTATTGGAGCTGGAATTACCGCGGCTGCTGGCACCAGACTTGCCCTCCAA
+
DDDDDIIIIIIIIIIIIIIIIIIIIIIIIIIIIIIIIIIIIIIIIIIIIIIIHIIIIIIIIIFHHHIIIIIIHHIIIIIIIIIIIIIHIIIHHHIIIIIIIIIIIIIIIIIIIHIIIIIIIIIIIIIIIIIIIIIIIIIIIIIIIIIHFHHIIIIIHIIHIHHHHIIIIIIIIIIIIIIIIIIIIIIIIIIIHIIHIIIIIIIIIHIHIIHIIIIIIIIIHIIIIIIIIIIIIIIIIHHIIIHHFHHEIIIIHIHIIIIIIIIIIIIIIIIHIIHIIIIIIHIHIIHIIIIIIIIIIIIHHIIIIIIIIIIIIIIIHGIIIIIIIIIIIIIIIIIIIIIIIDDDDD
@HISEQ:969:HM2KJBCX2:2:1102:10036:49352 2:N:0:ACTATGCA
TTGGAACGGCTTCCAACTATCCCTATTAATCATTACGTCAATCCTAGAAACCAACAAAATAGGATCGAACGTCCTATTTCATTATTCCATGCTAATGTATTCAAGCGTTAGCTTGCTTTAAACACTCTAATTTTTTCAAAGTAACAGTCCAAATTCCCCAAAACACCAAATTAATGGCATTAAGGTTCATCAGGAAGGAGGAATCAGTGAGACCAGTACATACCAGAGGCATGACCAACCTACTAACCCCGAAATTCAACTACGAGCTTTTTAACTGCAACAACTTTAATATACGCTATTGGAGCTGGAATTACCGCGGCTGCTGGCACCAGACTTGCCCTCCAA
+
DDDDAHIIIIIIIIIHHIIIIIIIIIIIIIIIIIIIIIIIIIGIIIIIIIIIIIIIIIIIIIGIIIHIHGHHIIIFHHIIIIIHIHIIIIHHFGHIHIIIIGIIIIIIIIIHHIIIGIHIHHIIIIIIIIIIIIIHHHHIIIIIIIIHHIHHIIGIIIIHIHIIIIIIIIIIIIIIHIIIHIIIIIIIIIHIIIIIIIIIIIIIIIIIIIIIIHIIIIIIIIIIIHIIIIIIIIIIIIIHIHHHHDIIIIIIIIIIIIIIIHIIHIIIIIIIIIIIIIIIIIIIIIIIIIIIIIIIIIIIIIIIIIIIIIIIIIIIIIIIIIIIIIIIIIIHIIIIIIIIDDDDD
@HISEQ:969:HM2KJBCX2:2:1102:8219:49442 2:N:0:ACTATGCA
TTGGAACGGCTTCCCAACTATCCCTATTAATCATTACGGCGGTCCTAGAAACCAACAAAATAGAACCGCACGTCCTATTCTATTATTCCATGCTGTAATATTCGAGCAAAGGCCTGCTTTGAACACTCTAATTTTTTCAAAGTAAAAGTCCTGGTCCCCAACACACCCAGTGAAGGGCATGCGGTTCTCCAGAAGAAAAGGCCCGGCCGGACAAGTGCACGCGGTGAGGCGGACCTGCCAGCCAGGCCAAAGGTTCAACTACGAGCTTTTTAACTGCAACAACTTTAATATACGCTATTGGAGCTGGAATTACCGCGGCTGCTGGCACCAGACTTGCCCTCCAA
+
DDDDDIIIIIIIIIIIIIIIIIIIIIIIIIIIIIIHIIHHIIIIIIIIIIIIIIHIHIIIIIIIHIIDHHIHHIIIIIIIHHIIIIIHFHIHIIIIIIIIIIHIIIIHIIGIIIIIIIIIIIIIHIHIIIIIIIIIIIIIIIIIIIIIIIIIIIIIIIIIIIGHFHHIIIIIIIIIIIIIIIIIIIIHIIIIHIIIIIIIIIIIIIIIIIIIIIIIIIHIIIIIIIIIIIIIIIIIIIIIIIHIIIHHIIIIIIIIIIIIIIIIIIIIIIIIIIIIIIIIIIIIIIIIIIIIIIIIIIIIIIIIIIIIIIIIIIIIIIIIIIIIIIIIIIIIIHIIIIIDDDDD
@HISEQ:969:HM2KJBCX2:2:1102:17324:49925 2:N:0:ACTATGCA
TTGGAACGGCTTCCCAACTATCCCTATTAATCATTACGTCAATCCTAGAAACCAACAAAATAGGATCGAACGTCCTATTTTATTATTCCATGCTAATGTATTCAAGCGTTAGCCTGCTTTAAACACTCTAATTTTTTCAAAGTAACAGTCCTGTTTCCCCGCAACACCAAATTAATGGCATCACGGTTCTTCAAGAAGGAGGAATCAGCGAGGCCAGTGCATACCATTGGCACGACCAACCTGCTGACCCCGAAATTCAACTACGAGCTTTTTAACTGCAACAACTTTAATATACGCTATTGGAGCTGGAATTACCGCGGCTGCTGGCACCAGACTTGCCCTCCAA
+
DDDDDIIIIIIIIIIIIHIIIIHIGHIIIIIIIIIIIIIHIIIIIIIIHIIHIIIIIHIGIIHIHIIIIIIIIGHHIIIIGHIIIIH?HHIHIIIHHIIIIIHIGHHHGHHHHIIHHIIIIHHIHHHIIIHIIIHHHHIIIIHIIHHIHIIIIIIIIIHHIIIHIIIHIIIIIIIIIIIIIIIIIIIIIIIGHIIIIIIIIIIIIIIIIIIIIIHIIIIIIIIHHIHIIIIIIIIIIIHHIIHHGHHIIIIIHHIIHGHIIIIIIIIIIIIIHIIIIIIIIIIIIIIIIIIIIIIIIIIIIIIIIIIIIIIIIIIIIIIIIHIHIIIIHIIHHGIIIIIIIDDDDD
@HISEQ:969:HM2KJBCX2:2:1102:17726:49063 2:N:0:ACTATGCA
TTGGAACGGCTTCCCAACTATCCCTATTAATCATTACGGCGGTCCTAGAAACCAACAAAATAGAACCGCACGTCCTATTCTATTATTCCATGCTGTAATATTCGAGCAAAGGCCTGCTTTGAACACTCTAATTTTTTCAAAGTAAAAGTCCTGGTCCCCAACACACCCAGTGAAGGGCATGCGGTTCTCCAGAAGAAAAGGCCCGGCCGGACAAGTGCACGCGGTGAGGCGGACCTGCCAGCCAGGCCAAAGGTTCAACTACGAGCTTTTTAACTGCAACAACTTTAATATACGCTATTGGAGCTGGAATTACCGCGGCTGCTGGCACCAGACTTGCCCTCCAA
+
DDDCDIIIIIGIIIIIIIIIIIIIIIIIHIIIIIIGIIHIIIIIIHIIHGHIIIIIIIIHIIIIIIIHHIIHIIIIIIIIIIIIIIIHIGHFHHHIIIIIIHIIIHIIIIHHIIIIHIIIIIIIIIIIIHIIIIIIIIIIIIIIIIIIIHIIHHIIIIIHIIIIIIIIIIIIIGIIIIIIIIIIIIIIIIIIIIIIIHHHIIIIIIIIIIIIIIIIIIIIIIIIIIIIIIIIIIHIIIIIIHHIIIIIIIIIIIIIIIIIIIIIIIIIIIIIIIIIIIIIIGIIIIIIIIIIIIIIIIIIIIIIIIIIIIIIIIIIIIIIIIIIIIIIIIHIIIIIIIIDDDDD
@HISEQ:969:HM2KJBCX2:2:1102:1540:49981 2:N:0:ACTATGCA
TTGGAACGGCTTCCCAACTATCTATTAATCATTACGTCAATCCTAGAAACCAACAAAATAGGATCGAACGTCCTATTTCATTATTCCATGCTAATGTATTCAAGCGTTAGCTTGCTTTAAACACTCTAATTTTTTCAAAGTAACAGTCCAAATTCCCCGCAACACCAAATTAATGGCATTACGGCTCATCAGGAAGGAGGAATCAGTGAGACCAGTACATACCAGAGGCATGACCAACCTACTAACCCCGAAATTCAACTACGAGCTTTTTAACTGCAACAACTTTAATATACGCTATTGGAGCTGGAATTACCGCGGCTGCTGGCACCAGACTTGCCCTCCAA
+
DDDDDIIIIIIIIIIIIIIIIIIIIIIIIIIIIIIIIIIIIIIIIIIIIIIIIIIIIIIGHIIIIIIIIIIIIHHHIIHIIIIIHHHIIIIIIIIIIIIIIIIIIIIIIIIIIIIIIHGHIIIIIIIIIIIIIIIHIIIIIIIIIIIIIIIIHIIIIIIIIIIIIIIIIIIIIIIIIIIIIIIIIIIIIIIIIIIIIIIIIIIIIIIIHIIIIIIIHIIIIIIIIIIIIIIIIIIIIIIIIHGHHIIIIIIIIIIIIIIIIIIIIIIIIIIIIIIIIIIIIIIIIIIIIIIIIIIIIIIIIIIIIIIIIIIIIIIIIIIIIIIIIIIIIIIIIIIIIIIDDDDD
@HISEQ:969:HM2KJBCX2:2:1102:7548:50522 2:N:0:ACTATGCA
TTGGAACGGCTTCCCAACTATCCCTATTAATCATTACGTCAATCCTAGAAACCAACAAAATAGGATCAACGTCCTATTTCATTATTCCATGCTAATATATTCAAGCGCGAGCCTGCTTTAAACACTCTAATTTTTTCAAAGTAACAGTCCTGATTCCCCGCCACACCAAATTAATGACATGATGGTTCGTCAGAAGGTAGGAACCAGTAACACCAGTACGTACCTAAGGCACGACCAACGTACTGATCCCGAAATTCAACTACGAGCTTTTTAACTGCAACAACTTTAATATACGCTATTGGAGCTGGAATTACCGCGGCTGCTGGCACCAGACGTGCCCTCCAA
+
<<00DGH<0/<C1<<D@E1D<C11D1<1DGHHCGH?C@@1DD@?F@G1CC1<1<C@E@GG<CCFE1DGG?CDCC=?GHIFHCGHCHEHGHC?GHEH/1<DGC<<<C@/F@<HCHHGFEG@FC@@HG@ECCGHHHHHEGDB81GF@HHHFH?HFBHGIH9GC0?IHHGCECHECC<FHHEIHHHHDHHGIGHHHF/CHHGH8HH;GHHCHHIHHEEIHHFIHG@HIIFHHHHDHGFHHGIFEFD<AIIHHF1EHE@HED@C0CDHHHHEHEHEH@GIHHHHIHGHCHHH@IHCHDIHHHHGGIIIHHHHCD1CFCIHCHHHHIHCEHIHIIHHHHHIIHHC@??DD
@HISEQ:969:HM2KJBCX2:2:1102:17630:50840 2:N:0:ACTATGCA
TTGGAACGGCTTCCCAACTATCCCTATTAATCATTACGGCGGTCCTAGAAACCAACAAAATAGAACCGCACGTCCTATTCTATTATTCCATGCTGTAATATTCGAGCAAAGGCCTGCTTTGAACACTCTAATTTTTTCAAAGTAAAAGTCCTGGTCCCCAACACACCCAGTGAAGGGCATGCGGTTCTCCAGAAGAAAAGGCCCGGCCGGACAAGTGCACGCGGTGAGGCGGACCTGCCAGCCAGGCCAAAGGTTCAACTACGAGCTTTTTAACTGCAACAACTTTAATATACGCTATTGGAGCTGGAATTACCGCGGCTGCTGGCACCAGACTTGCCCTCCAA
+
DDDDDHIIIIIIIIIIIIIIIIIIIIIIIIIIIIIIIHHIIIIIHIIFHIIIIIIIIIIIIIIIIIHCHHDHIIGHIIIIIIHIIIIIIIIIIGIIHIIIHHHIIIHIIHIIIIIIIIIIHIIIIIIIIIIIHHHHIIIHHIIIIIIHIHIIIIIIIIIIIIHHHIIHIIIIHIIIIIIIIIIIIIIIIIIIIIIIIHIIIIIIIIIIIIIIIIIIIIIIIIIIIIIIIIIIIIIIIIIIIIHIIIIHIIIIIIIIIIIIIIIIIIIIIIIIIIIIIIIIIIIIIIIIIIIIIIIIHIIIIIIIIIIIIIIIIIIIIIIIIIIIIIIIIIIIIHIIIIIDDDDD
@HISEQ:969:HM2KJBCX2:2:1102:10980:51337 2:N:0:ACTATGCA
TTGGAACGGCTTCCAACTATCCCTATTAATCATTACGTCAATCCTAGAAACCAACAAAATAGGATCGAACGTCCTATTTCATTATTCCATGCTAATGTATTCAAGCGTTAGCTTGCTTTAAACACTCTAATTTTTTCAAAGTAACAGTCCAAATTCCCCGCAACACCAAATTAATGGCATTACGGATCATCAGGAAGGAGGAATCAGTGAGACCAGTACATACCAGAGGCATGACCAATCTACTAACCCCGAAATTCAACTACGAGCTTTTTAACTGCAACAACTTTAATATACGCTATTGGAGCTGGAATTACCGCGGCTGCTGGCACCAGACTTGCCCTCCAA
+
DBDD@HEHEHIHIF?CCFFHHHCGHIHEEG@@GHIHEFHDHHEFHCC1CGEHIH@HE@HG1<G1CHEHIIIIHHIGHFHGHCFGHECHHCHEC1CFHGCGIHIIHHFEFBFGHEGFHHHGH@HGIHHHHCEHHHHFE?GIIGHHHDGEHIGIHHGHHIHHHHCCCIIIHIHHHIIGHHFFIIHHIHHHHHIHHIIHIIIHEHHHHFGFEH;FHF1HHIHHFIIIIHHHIIIIIIHII=IHHHHHHIHHDHEHGIHHIHIIIIIIGIIHIIHIIHHHHHGIIIHHHG@HHHEIIIIIIIIHIHIGIIHHHHHGHDHCHHIIIGIHGIIHHHHIHFIIIIIIDDDDD
@HISEQ:969:HM2KJBCX2:2:1102:3145:52440 2:N:0:ACTATGCA
TTGGAACGGCTTCCCAACTATCCCTATTAATCATTACGGCGGTCCTAGAAACCAACAAAATAGAACCGCACGTCCTATTCTATTATTCCATGCTGTAATATTCGAGCAAAGGCCTGCTTTGAACACTCTAATTTTTTCAAAGTAAAAGTCCTGGTCCCCAACACACCCAGTGAAGGGCATGCGGTTCTCCAGAAGAAAAGGCCCGGCCGGACAAGTGCACGCGGTGAGGCGGACCTGCCAGCCAGGCCAAAGGTTCAACTACGAGCTTTTTAACTGCAACAACTTTAATATACGCTATTGGAGCTGGAATTACCGCGGCTGCTGGCACCAGACTTGCCCTCCAA
+
DDDCDIIIIHIIIIIIIIIIIIIIIHIIIIIIIIIIIIIIIIIHIIIIIIIIIIIIIIIGIIIIIIIHIIIIIGIIIIIIHIIIIIIEHIIIHIIIIIIIIIIHHHHHHIIGHHHIIHIIGIIIIIHHHGIIIIIIIIIIIIHHHIHHHIIIIIIIIIIIIIIIIIHIIHHIHIIIEHCEHHHIHHHFIIHHHHHHHHHIHIIIIIIIIIIIIIIIIIIHIIIIIIIIIIIIIIIIIIIIIIGIIIIHIHHIIIIIIIIIIIIIIIIHIIIIIIIIIIIIIIIIIIIHHIIIIIIIIIIIIIIIIIIIIIIIIIIIIIIIIIIIIIIHIIIIIIIIIIIDDDDD
@HISEQ:969:HM2KJBCX2:2:1102:10365:52329 2:N:0:ACTATGCA
TTGGAACGGCTTCCCAACTATCCCTATTAATCATTACGTCAATCCTAGAAACCAACAAAATAGGATCGAACGTCCTATTTCATTATTCCATGCTAATGTATTCAAGCGTTAGCCTGCTTTAAACACTCTAATTTTTTCAAAGTAACAGTCCTGTTTCCCTGCAACACCAAATTAATGACATTACAGTTCTTCAGAAAGGAGGAATCAGCGAAGCCAGTGCATACCAGTGGCACGACCAACCTGCTGACCCCGAAATTCAACTACGAGCTTTTTAACTGCAACAACTTTAATATACGCTATTGGAGCTGGAATTACCGCGGCTGCTGGCACCAGACTTGCCCTCCAA
+
DDDDDIIIIIIIIIIIHIIIIIIIGIIIIIIIIIIIIIIIIIIIIIGIHHIHIIIIHIIGHHHHEHIIHIIHHIIIIIIIHIIIEHHHGIIHIIIIIIHHHFIHIIIHHHIIIIIIIIIIIIIIIIIIIIIHIHIIIFHHIIHHIIIIIIIIIIIIHIIIIIIHIIIIIIHHIIIIIHHIIIIIIIIIHIIIIIHIIIIIIIIIIIIIIIIIIIIIIIIIIIIHHIIIIIIIIIIIIIHHIIHHCIIIIIIIIIIIIIIIIIIIIIHIIIIIIIHIHIIIIIIIHIIIIIHIIIIIHHIHHIIIIIIIIIIHIIIIIIIIIIIIHIIIIIIIIIIIIIIIICDDDD
@HISEQ:969:HM2KJBCX2:2:1102:4835:53240 2:N:0:ACTATGCA
TTGGAACGGCTTCCCAACTATCCCTATTAATCATTACGTTGTACCTAGAAACCAACAAAATAGGTTCGAACGTCCTATTTCATTATTCCATGCTAATGTATTCAAGCGTTTGCCTGCTTTAAACACTCTAATTTTTTCAAAGTAACAGTCCTGACTCCCCACGACACCAAATTAATGACATCATGGTTCATCAGAAGGGAGGAATCAACGACCCCAGTGCGTACCGAAGGCACGACCGACGTATTGATCCCGAAATTCAACTACGAGCTTTTTAACTGCAACAACTTTAATATACGCTATTGGAGCTGGAATTACCGCGGCTGCTGGCACCAGACTTGCCCTCCAA
+
DDBDDIIHIIIIIHIIIIIIIIIIIIIIIIIIIIIIIIIIIIIIIIIIIIIIIIIIIHHIIIEHHIIIHIHHHIIIIIIIIIIIIIIIIIIIIIIIIIIIIIIHIIIIIIIIIIIIIIIIIIIIIIIIIIHHHHIHIIHIIIIIIIIIIIIIHIHIIGIIIIIIIIIIIIHHIIIIIIIIIIIIIIIHHIIIIIIIIIIIIIIIIIIIIIIIIIIIIIIIIIIIIIIIIIIIIIIIIIIIIIHHDIIIIHIIIIIIIIIIIIIIIIIIIIIIIIIIIIIIIIIIIIIIIIIIIIIIIHHHGIIIIIIIIIIIIIIIIIIIIIIIIIIIIIIIIIIIIIIIIDDDDD
@HISEQ:969:HM2KJBCX2:2:1102:10702:53302 2:N:0:ACTATGCA
TTGGAACGGCTTCCCAACTATCCCTATTAATCATTACGTCAATCCTAGAAACCAACAAAATAAGATCGAACGTCCTATTTCATTATTCCATGCTAATGTATTCAAGCGTTAGCTTGCTTTAAACACTCTAATTTTTTCAAAGTAACAGTCCAAATTCCCCGCAACACCAAATTAATGGCATTACGGTTCATAAAGAAGGAGGAATCAGTGAGACCAGTACATACCAGAGGCATGACCAACCTACTAACCCCGAAATTCAACTACGAGCTTTTTAACTGCAACAACTTTAATATACGCTATTGGAGCTGGAATTACCGCGGCTGCTGGCACCAGACTTGCCCTCCAA
+
DDDDDIIIIIIIIIIIIIIIIIIIIIIIIIIIIIIIIIIIIIIIIIIIHIIIIIIIIIIIIIIIIIIHHIIGHIIIIHIIHIIIIIIHIIIIIIIIIIIHHHIIIIHHIIIIHIIHIIHIIIIIIIIIIIIIIIIIIIIIIIIIIIIIIIIIIIIIIIIIIIIIIIIIIIHHIHIHIHIIIIIIIIIHIIIIIIIIIIIIIIIIIIIIIIIIIIIIHIIIIIIIIIIIIIIIIIIIIIIIIHIIGHIIIIIIIIIIIIIIIIIIIIIIIIIIHIIIIIIIIIIIGIIIIIIIIIIIIIIIIIIIHIIIIIIIIIIIIIIIIIIIIIIIIIIIHIIIIIIIIDDDDD
@HISEQ:969:HM2KJBCX2:2:1102:14710:53556 2:N:0:ACTATGCA
TTGGAACGGCTTCCCAACTATCCCTATTAATCATTATGTCGATCCTAGAAACCAACAAAATAAGATCAAACGTCCTATTTCATTATTCCATGCTAATGTATCCAAGCGCGAGCCTGCTTTAAACACTCTAATTTTTTCAAAGTAACAGTCCTGATTCCCCGCCACACCAAATAAATGGCATAACGGTTCTTCAGAAGGGAGGAATCAGTGACACCAGTGCATACCAAAGGCACGACCAGCGTACTGATCCCGAAATTCAACTACGAGCTTTTTAACTGCAACAACTTTAATATACGCTATTGGAGCTGGAATTACCGCGGCTGCTGGCACCAGACTTGCCCTCCAA
+
DDDDDIIIGIIIIIIIIIIIIIIIIIIIIIIIIIIIIIIIIIIIIIIIIIIIIIIIIIIIIIIIHHIIHIIIIIIIIIIIIIIIIIIIIIIIIIIIIIIIIHIIIIIIIIIIIIIIIIIHIIIIIIIIIIHIIIIIFHIIIIIIIHHHHHIIHHIHIIIIIHIIIIIIIIIIIIIIIIIIIIIHIIIIIIIIIIIIIIIIIIIIHIIIIIIIIIIIIIIIIIIIIIIIIIIIIIIIIIIIIIIIHIIIIIIIIIIIIIIIIIIIIIIIIIIIIIIIIIIIIIIIIIIIIIIIIHIIIIIIIIIIIIIIIIIIIIIIIIIIIIIIIIIIIIIIIIIIIIIIIDDDDD
@HISEQ:969:HM2KJBCX2:2:1102:1999:53795 2:N:0:ACTATGCA
TTGGAACGGCTTCCCAACTATCCCTATTAATCATTACGTCGATCCTAGAAACCAACAAAATAGAATCAAACGTCCTATTTCATTATTCCATGCTAATGTATTCAAGCGTAAGCCTGCTTTAAACACTCTAATTTTTTCAAAGTAACAGTCCTGATTCCCCACGACACCAAATTAATGACATCGCGGTTCTTCAGAAGGTAGGAACCGATAATGCCAGTGCGTACCGAAGCACGACCAACAATTCGATCCCGAAATTCAACTACGAGCTTTTTAACTGCAACAACTTTAATATACGCTATTGGAGCTGGAATTACCGCGGCTGCTGGCACCAGACTTGCCCTCCAA
+
DDDDDIHIIIIIIIHIIIIIIIHIIIIIIIIIIIIIIIIIIIIIIIIIIIIIIIIIIIIHIGHHIIIIGIIHEHHIEHHHIFHIHIHCHHHFHIIIIIIIIIIHIIIIIIIIHIIHIIHIHIIIIIIIIIHIIIIIIIIIIIIIIIIIIIIIIIIIIIIIIIIIIIIIIIIIIIIIIIIIIIIIIIIIIIIIIIIIIIIIIIIIIIIIIIIIIIIIIIIIIIIIIIIIIIIIIIIII=IIIHEDIIIIIIIIIIIIIIIIIHIIIIIIIIIIIIIIIIIIIIIIIIIIIIIIIIIIIIIIIIIIIIIIIIIIIIIIIIIIIIIIIIIIIIIIIIIIIIIIDDDDD
@HISEQ:969:HM2KJBCX2:2:1102:6094:54029 2:N:0:ACTATGCA
TTGGAACGGCTTCCCAACTATCCCTATTAATCATTACGTCAATCCTAGAAACCAACAAAATAGGATCAAACGTCCTATTTCATTATTCCATGCTAATGTATTCAAGCGTTAGCCTGCTTTAAACACTCCAATTTTTTCAAAGTAACAGTCCTGTTTCCCTGCAACACCAAATTAATGACATTACAGTTCTTCAAGAAGGAGGAACCAGTAAAGCCAGTACATACCAGAGGCACGACCAACCTACTAATCCCGAAATTCAACTACGAGCTTTTTAACTGCAACAACTTTAATATACGCTATTGGAGCTGGAATTACCGCGGCTGCTGGCACCAGACTTGCCCTCCAA
+
DDDCDIIIIIIIIIIIIIIIHIIHHIIIIIHIIIIIIIIIIIIHHHIIIHIHHIIIIIIGIIIHGIIIHIIIHHHHIIHIIIIIIIIIIIIIHIHIHIHIIIIIHIIIIIHIIIIIIGIIHIIIIIIIHIIIIIIIHHHIIIIIIHIIIIIIIIIIIIIIIIIIIIIIIHHHIIHIIIIIIIIIIIIIIHIIIIIIIIIIIIIIIHIIIIHIIIIIIIIIIIIIIIIIIIIIIIIIHIIIIHHGDGHHIIIIIHIHIIIIIHCIIIIIIIIIIIIIIIIIIIIHIIHIIIIIIIIIIIIIIIIIIIIIIIIIIIIIIIIIIIIIIIIIIIIIIIIIIIIIIDDDDD
@HISEQ:969:HM2KJBCX2:2:1102:6188:54155 2:N:0:ACTATGCA
TTGGAACGGCTTCCCAACTATCCCTATTAATCATTACAGCGGTCCTAGAAACCAACAAAATAGAACCGATGTCCTATTCTATTATTCCATGCTAATGTATTCGAGCAAAGGCCTGCTTTGAACACTCTAATTTTTTCAAGGTAAAAGTCCTGGTTCCCCACGACACCCAGTAAAGGGCATCGGGTTTCCCAGAAGGAAAGACCCGACCGAATCCGTACGCTCGATTAGGAGGACAGATCAGCCAGGTCCAAGGTTCAACTACGAGCTTTTTAACGGCAACAACTTTAATATACGCTATTGGAGCTGGAATTACCGCGGCTGCTGGCACCAGACTTGCCCTCCAA
+
DDDDDHIIHH??EEGEHHHH<GEHHHIIGGHG1FHHHHHGIIIDHGFHHIGFIIIIGH?FHHHIIIGHC/EGHHIIIICHEHHIIHC@EHEEEHIIIHIIHIIIIIIHIIIHIHIHHIHHIIHHHIIIIIIIIHGHHIIIHIHEHHHHIIIIIIHHIHHHIIIIHHIIIIIIIIIIIIIIIHIIIIIIIIIIIIHIIHIHHIIIIIIHHHHHIIIIIHIIIIIIIIIIIIIHIIIIIIIHIIHIIHIIIIIIIIIIIIIHIIIIIIIIIIIIIIHIIHIIIIIIIIIIIHIHIIIIIIIIIIIIIIIIIIIIIIIIIIIIIIIIIIIIIIIIIIIIIIIDDDDD
@HISEQ:969:HM2KJBCX2:2:1102:8044:53793 2:N:0:ACTATGCA
TTGGAACGGCTTCCCAACTATCCCTATTAATCATTACGTCAATCCTAGAAACCAACAAAATAGGATCGAACGTCCTATTTCATTATTCCATGCTAATGTATTCAAGCGTTAGCCTGCTTTAAACACTCTAATTTTTTCAAAGTAACAGTCCTGTTTCCCTGCAACACCAAATTAATGACATTACAGTTCTTCAAGAAGGAGGAATCAGTAAAGCCAGTACATACCATAGGCACGACCAACCTACTGACCCCGAAATTCAACTACGAGCTTTTTAACTGCAACAACTTTAATATACGCTATTGGAGCTGGAATTACCGCGGCTGCTGGCACCAGACTTGCCCTCCAA
+
BD0D0CFEE<CCHH1<FHHHEHF@GEHGEE?HHHIHHHGHHDE??GHEHHHEHCHHE@EHI?<@F1DE@HHHE1DHHHF@CHFEHHHCCE1CHHH@<CGHHHHHHHII<CC<C@@FHHHHHH?GEHHHEFFFC@HFDEH1@?BGEFIHHEEHHCGHHCCFFF0ECFCHHHFGFIIHGEGFFFHEHHHFECCFCIIHIHHHIHHHCHHHEHGDCHCII<EBHFEG?EEHHGGCHGCHHIEIHHGF<HGHCHFHE?HIHGHGGHHGC1HGIIIHHFHGC1IHG?GFCDD1HIIH@HC1ECHF@HH@HHHIHHG1CF<DC<HHFG?@EHG?CHHG<<EIIIIHHD@@D<
@HISEQ:969:HM2KJBCX2:2:1102:16081:53194 2:N:0:ACTATGCA
TTGGAACGGCTTCCCAACTATCCCTATTAATCATTACGTCAATCCTAGAAACCAACAAAATAGGATCGAACGTCCTATTTCATTATTCCATGCTAATGTATTCAAGCGTTAGCCTGCTTTAAACACTCTAATTTTTTCAAAGTAACAGTCCTGTTTCCCTGCAACACCAAATTAATGGCATTACAGTTCTTCAGAAAGGAGGAATCAGCGAAGCCAGTGCATACCAGTGGCACGACCAACCTGCTGACCCCGAAATTCAACTACGAGCTTTTTAACTGCAACAACTTTAATATACGCTATTGGAGCTGGAATTACCGCGGCTGCTGGCACCAGACTTGCCCTCCAA
+
DDDDDIIIIIIIHIIIIIIIIIIIIIIIIIIIIIIIIIIIIIIHHIIIIIIIIIIIIIIIIHHIHIIIIIIIIGHHHIIIGHHHIIIIEHHIHHIIIIIIIIIHIHIIHIIIIIIIIIIIIIIHIIHHIIIIIIIIIIIHHIHIIIIIIIIIIIIIIIIHIIIIIHHIIIIHIIIIHIIIHIIGHHIIIIIIIIIIHIIHIIIIHIIIIIIIIHIIIHIIIIIIIIIIIIIIIIIIIIIIIHHHDI<IIIIIIIIIIIIIIIIIIIIIIIIIIIIIIIIIIIIIIIHHIIGIIIIIIIIIIIIIIIIIIIIIIIIIIIIIIIIIIIIIIIIIIIIIIIIIIDDDDD
@HISEQ:969:HM2KJBCX2:2:1102:10618:55303 2:N:0:ACTATGCA
TTGGAACGGCTTCCCAACTATCCCTATTAATCATTACGTCAATCCTAGAAACCAACAAAATAGGATCAACGTCCTATTTCATTATTCCATGCTAATGTATTCAAGCGCGAGCCTGCTTTAAACACTCTAATTTTTTCAAAGTAACAGTCCTGATTCCCCGCCACACCAAATTAATGACATGATGGTTCGTCAGAAGGTAGGAACCAGTAACACCAGTACGTACCTAAGGCACGACCAACGTACTGATCCCGAAATTCAACTACGAGCTTTTTAACTGCAACAACTTTAATATACGCTATTGGAGCTGGAATTACCGCGGCTGCTGGCACCAGACTTGCCCTCCAA
+
DDDDDIIIIIHIIIIIIIIIIIIIIIIIIIIIIIIIIIIIIIIIIIIIIIIIIIIIIIIIIHHIIHHIIIIHIIIIIIIIIIIIIIIIIIHIIIIIIHIHHHIIHIIIIIHHIIIIIIIIIHHIIHIIIIIIIIHHIIIIIIIHIIHHHHIIIIIIIIIIIIIIIIIIIIIIIIIIIIIIIIIIIIIIIIIIIIIIIIIIIIIIIIIIIIIIIIIIIIIIIIIIIIIIIIIIIIIIIIIIIIHHIIIIIIIIIIIIIIHHHHIIIIIIIIIIIIIIIIIIIIIIIIIIIIIIHIIIIIIIIIIIIIIIIIIIIIIIIIIIIIIIIIIIIIIIIIIIIIIIDDDDD
@HISEQ:969:HM2KJBCX2:2:1102:16026:55425 2:N:0:ACTATGCA
TTGGAACGGCTTCCCAACTATCCCTATTAATCATTACGTCAATCCTAGAAACCAACAAAATAGGATCAACGTCCTATTTCATTATTCCATGCTAATGTATTCAAGCGCGAGCCTGCTTTAAACACTCTAATTTTTTCAAAGTAACAGTCCTGATTCCCCGCCACACCAAATTAATGACATGATGGTTCGTCAGAAGGTAGGAACCAGTAACACCAGTACGTACCTAAGGCACGACCAACGTACTGATCCCGAAATTCAACTACGAGCTTTTTAACTGCAACAACTTTAATATACGCTATTGGAGCTGGAATTACCGCGGTTGCTGGCACCAGACTTGCCCTCCAA
+
DD0B<G@ECDHHIHHHHICHIIGIIHIIIIIH@HHHHHHHIHIHEHGHEHIIHH@EGHHHHHHH?GHIIIGCHIHIIIHHIGHEHGII?CCFHEEHHHCEHCHFEIHHHDIHHHHGEHIFIIIHHIG@HFIHHHIGEHHHHGGEB@FFHCHEEHHHHHHHHDHHHEGHCGGHEGF@CGGCEEFHCDEGCHHHFCBG@CGHIHHHHGHFGGCHHIHHHGHHHHHHGHEHCHCEFHHEHGCE?D<<1EC/CC<CHCF?HEH?ECC@CHIIIHHHGDEEIIHHIHGDC?HEEFEEHDHEIHHDC@FC@H@HFE@HHDCCDFFCC@IHHC@HIHHHGHEHDEDG?DDD<
@HISEQ:969:HM2KJBCX2:2:1102:19093:56268 2:N:0:ACTATGCA
TTGGAACGGCTTCCCAACTATCCCTATTAATCATTACGTCAATCCTAGAAACCAACAAAATAGGATCGAACGTCCTATTTCATTATTCCATGCTAATGTATTCAAGCGTTAGCCTGCTTTAAACACTCTAATTTTTTCAAAGTAACAGTCCTGTTTCCCTGCAACACCAAATTAATGACATTACAGTTCTTCAGAAAGGAGGAATCAGCGAAGCCAGTGCATACCAGTGGCACGACCAACCTGCTGACCCCGAAATTCAACTACGAGCTTTTTAACTGCAACAACTTTAATATACGCTATTGGAGCTGGAATTACCGCGGCTGCTGGCACCAGACTTGCCCTCCAA
+
DDB@DIGHHHD<CHHIIIIIHIIHIIIIIIEHEHIIFEHIIIH<GHIIIEHHHGHHIIIHHHIIIGGHHIHDHHCEHHE1CGHEHIEEGHIIEEHFHHIGHFHIIFHHIIIIIIHHHHHIHEHHHIIHIGIIIHFHIHFEIHIIIIIHHFHIHHHECHIIIIHEHHHGEHIHHHIIHHC?GEE?FEGG</D#IHH?H;HHHGGHHGHIHHIIGH<IIH<CGIHHFH1FHHC<9HGC?FHCHGE<ACA@HCHHG?HEGHGEDEFC@GHFHH?E@C1EH?IHF@EEFEHHHHHHEHHGEHHHEIIIHECEHIHECHIHHE<1<FG@HHIHHIHHHHIIHG<GHD@D@D
@HISEQ:969:HM2KJBCX2:2:1102:2910:57211 2:N:0:ACTATGCA
TTGGAACGGCTTCCCAACTATCCCTATTAATCATTACGTCAATCCTAGAAACCAACAAAATAGGATCGAACGTCCTATTTCATTATTCCATGCTAATGTATTCAAGCGTTAGCTTGCTTTAAACACTCTAATTTTTTCAAAGTAACAGTCCAAATTCCCCGCAACACCAAATTAATGGCATTACGGCTCATCAGGAAGGAGGAATCAGTGAGACCAGTACATACCAGAGGCATGACCAACCTACTAACCCCGAAATTCAACTACGAGCTTTTTAACTGCAAC
+
BDBDAH@CCEDHHIHHHIIIEHHHIIIIIFIIHIHIIIIIIIIIIIIHIIIHHIHHGHIIIIIIIIIIIHHIIHIIIIHIHHIIIHIIHIIIGIHHHIIIHIHIIHIHIIIIIIIIIIIIIIIIIIIIIIIIIIIIHIHHIIIIHHIIIHEIIIIIIHIIIHHIIIHHHHHIIHIII;IHHIIIIHIHHHIHHIHHHHHF@6HIIIHEH<HHIHFHHHHHIIHI<IIIHHFGG;EG<HHI<IHHIHGIFHIIIIIIIIIIIHEHIHIIIIIIHGCIIDDDDB
@HISEQ:969:HM2KJBCX2:2:1102:9137:57402 2:N:0:ACTATGCA
TTGGAACGGCTTCCCAACTATCCCTATTAATCATTACGTCAATCCTAGAAACCAACAAAATAGGATCGTCGTCCTATTTCATTATTCCATGCTAATGTATTCAAGCGTTAGCCTGCTTTAAACACTCTAATTTTTTCAAAGTAACAGTCCTGTTTCCCCGCAACACCAACTTAATGGCATTACGGTTCTACAAGAAGGAGGAATCAGCAAAGCCAGTGCATACCAGTGGCACGACCAACTTGCTGACCCCGAAATTCAACTACGAGCTTTTTAACTGCAACAACTTTAATATACGCTATTGGAGCTGGAATTACCGCGGCTGCTGGCACCAGACTTG
+
DDDDDIIIGIIIIIIIIIIIIIIIIIIIHIIIIIIIIIIIIIIIIIIIIIIIIIIIIIIIIIIIGIIHIIIIIIIIIIIIIIIIIHIIHIIIIHIIIIHHIIHHHHIIIIHIIIIIIIIIIIIIIIIIIIIIIIIIIIIIIIIIIIIIIIIIIIIIHIIIIIIIIIIIIIIIIIIIIHIHIIIIHIIIIIIIHIHIIIIIIIIIIIIIIIIHIIIIIIIIHIIIIIIIIIIIIIHHIIIIIIIIIHIIIIIIIIIIIIIIIIIIIIIIIIIIHHIIIIIIIIIIIIIIIIIIHIIIHIIIIIIIIIIIIIIIIIIIIIIIIIIIIIIIIIIIDDDDD
@HISEQ:969:HM2KJBCX2:2:1102:1867:57662 2:N:0:ACTATGCA
TTGGAACGGCTTCCCAACTATCCCTATTAATCATTACGGCGGTCCTAGAAACCAACAAAATAGAACCGCACGTCCTATTCTATTATTCCATGCTGTAATATTCGAGCAAAGGCCTGCTTTGAACACTCTAATTTTTTCAAAGTAAAAGTCCTGGTCCCCAACACACCCAGTGAAGGGCATGCGGTTCTCCAGAAGAAAAGGCCCGGCCGGACAAGTGCACGCGGTGAGGCGGACCTGCCAGCCAGGCCAAAGGTTCAACTACGAGCTTTTTAACTGCAACAACTTTAATATACGCTATTGGAGCTGGAATTACCGCGGCTGCTGGCACCAGACTTGCCCTCCAA
+
DDDDDHHIGIIIIHIIIHHIHIHIIIIIIIIIIIIIIIIIIICCEHHHIIIHIIIIIIIIIEHHHIIHIIHHH?HHIIIIIIIIIIIHIIIHIHIIIIIIHIIHIIIIIIHIGIHIIIIIIIIIIIIIIIIIIIIIIIIHIHHIHHHHIIIIIIIHIIIIIIIIIIHIIIIIIIIIIIIIIHIIIHIIIIIIHIIHHIIIIIIHIIIIIIIIIIIIIIIIIIIIIIIIIIIIIIIIIIIIIIHIIIHHIIIIIIIIIIIIIIIIIIIIIIIIIIIIIIIIIIIIIIIIIIIIIIIIIIIIIIIIIIIIIIIIIIIIIIIIIIIIIIIIIIIIIIIIIIIDDDDD
@HISEQ:969:HM2KJBCX2:2:1102:3405:57731 2:N:0:ACTATGCA
TTGGAACGGCTTCCCAACTATCCCTATTAATCATTACGTCAATCCTAGAAACCAACAAAATAGGATCAAACGTCCTATTTCATTATTCCATGCTAATGTATTCAAGCGTTAGCCTGCTTTAAACACTCTAATTTTTTCAAAGTAACAGTCCTGTTTCCCTGCAACACCAAATTAATGACATTACAGTTCTTCAAGAAGGAGGAACCAGTAAAGCCAGTACATACCAGAGGCACGACCAACTTACTAATCCCGAAATTCAACTACGAGCTTTTTAACTGCAACAACTTTAATATACGCTATTGGAGCTGGAATTACCGCGGCTGCTGGCACCAGACTTGCCCTCCAA
+
DDDDAIIIIIIIIIFHIGIIIIHIHIHIIIIGHHIGIIIIIIIGHHIIIIIIIIIIIIIIIGHIHHHIGGHIHHGCEHEFHHHIHFHHHHHHIIIHHIHHIIIIIIIHHHIIHHFHHIIIIIIIIIIHHHIIIIGIIIIHIIIIIIHIIIIIIIIIIGIIIIIIHHHIIIIHIIIIIIIHHIIIIIIIIIIHHIIIIHIIHHHHIIHHIIIIIIHI<IIIIIIIIIIIIIIIIIIIIHHHIIIHHIIHIIIHIIIHIIIIIIIIIIIIHIIIIIIIIIHHIIHHHHIHIIIIIIHIHHGDCHHIIIIIIIIIIIIIIIIIIIIIIIIIIIIIIIIIIIIIIDDDDD
@HISEQ:969:HM2KJBCX2:2:1102:4619:57535 2:N:0:ACTATGCA
TTGGAACGGCTTCCCAACTATCCCTATTAATCATTACGTCGATCCTAGAAACCAACAAAATAGAATCAAACGTCCTATTTCATTATTCCATGCTAATGTATTCAAGCGTAAGCCTGCTTTAAACACTCTAATTTTTTCAAAGTAACAGTCCTGATTCCCCACGACACCAAATTAATGACATCGCGGTTCTTCAGAAGGTAGGAACCAATAATGCCAGTGCGTACCGAAGCACGACCAACAATTTGATCCCGAAATTCAACTACGAGCTTTTTAACTGCAACAACTTTAATATACGCTATTGGAGCTGGAATTACCGCGGCTGCTGGCACCAGACTTGCCCTCCAA
+
DDD@DH<@HD?<<GHHHIIIHHHHEGHHIIHHIFHIIIHHIIGIHIHIIIIGHGHIIIIIIIHHICHHHHHHHIIIIHHIIIIIIEHHCHIFIIIIHHGHHHIHHHHHIIIIIHIHHHIIIIIHHIIHIIHHHEFEFIHHIHHIHHHHHGIIIHGHHECHEGIIIIIIIHIHIIHHHHIIHIIIIIIHIHIHHHIHHIIIIHHHH@IIIIIIIHHIIHHGEEHIIHIIHIIIIHHIIIIIIHHHIIIHIIIIIIIHHHHHEHIIIIIIIIIIHHHIIHHHIHHHIIGIIIIIIIIIIIIIIIIHIHIIIIHHED?IIIIIIIHIHIHIIIHIIIIHHHGIDADBD
@HISEQ:969:HM2KJBCX2:2:1102:19172:57481 2:N:0:ACTATGCA
TTGGAACGGCTTCCCAACTATCCCTATTAATCATTACGGCGGTCCTAGAAACCAACAAAATAGAACCGCACGTCCTATTCTATTATTCCATGCTGTAATATTCGAGCAAAGGCCTGCTTTGAACACTCTAATTTTTTCAAAGTAAAAGTCCTGGTCCCCAACACACCCAGTGAAGGGCATGCGGTTCTCCAGAAGAAAAGGCCCGGCCGGACAAGTGCACGCGGTGAGGCGGACCTGCCAGCCAGGCCAAAGGTTCAACTACGAGCTTTTTAACTGCAACAACTTTAATATACGCTATTGGAGCTGGAATTACCGCGGCTGCTGGCACCAGACTTGCCCTCCAA
+
DDDDDIIIIIIIIIIIIIIIIIIIIIIIIIIIIIIIIHIHHIIHHIIHIIIIIIIIGIIGEHHHHIIHHHHHFHIIIHIHGIIIIIIHIIHIIGHIIHHIHDGHIIHIHIIIIIIIIIIHIHHHIIIHHIIIIIHHHIEIIIHIIIIIIIIIHIHIHIIIHIIGHIIIIIHEHIIIIIIIIIIIIIHGHIHIHIIIIGIII<IIIIIIHHIIIIIIIHHIIIIIIIIIIIIIIIIIIIIIIIHIIHHGIIIIIIIIIIIIIIIIIIIIIIIIIIIIIHIIIIHIHIIIIIIIHIIIIIIIIIIIIIIIIIIIIIIIIIIIIIIIIIIIIIIIIIIIIIIDDDDD
@HISEQ:969:HM2KJBCX2:2:1102:20267:58156 2:N:0:ACTATGCA
TTGGAACGGCTTCCCAACTATCCCTATTAATCATTACGTCAATCCTAGAAACCAACAAAATAGGATCGAACGTCCTATTTCATTATTCCATGCTAATGTATTCAAGCGTTAGCCTGCTTTAAACACTCTAATTTTTTCAAAGTAACAGTCCTGTTTCCCTGCAACACCAAATTAATGACATTACAGTTCTTCAGAAAGGAGGAATCAGCGAAGCCAGTGCATACCAGTGGCACGACCAACCTGCTGACCCCGAAATTCAACTACGAGCTTTTTAACTGCAACAACTTTAATATACGCTATTGGAGCTGGAATTACCGCGGCTGCTGGCACCAGACTTGCCCTCCAA
+
DDDDDIIHHHHIIIIIIIIIIIIIIIIIIIHIIIIIIEHHIIIIIIIHIIIIHIIIIIIIIIHHGHIEHHIIHIIIIIIIIIIIIIGHHIGFHIHIIIIIIIIIIIIIIHIIIIIHHHIIHHIIIIIIIIIIIIIIIIIIIIIIIIIIIIIIIIIIIIGIIIIIIIIHIIIIIIIIIIIIIIIIIIIIHIIHIIIIIIIIIIHIIIIIIIIIIIHIIIIIIIIIIIIIIIIIIIIIIIIIIIHHDIIIIIIIIIIIIIIIIIIIIIIIIIIIIIHIIIIIIIIIIIIIIIIIIIIIIIIIIIIIIIIIIIIIIIIIIIIIIIIIIIIIIIIIIIIIIIIIIDDDDD
@HISEQ:969:HM2KJBCX2:2:1102:20397:57412 2:N:0:ACTATGCA
TTGGAACGGCTTCCCAACTATCCCTATTAATCATTACGTTGATCCTAGAAACCAACAAAATAGAATCGAACGTCCTATTTCATTATTCCATGCTAATGTATTCAAGCGCGTGCCTGCTTTAAACACTCTAATTTTTTCAAAGTAACAGTCCTGATTCCCCACGACACCAAATTAATGACATCATGGCTCCTCAGAAAGGAGAAACCAATAACACCAGTACATACCAGAGGCATGACCGACGTATTGATCCCGAAATTCAACTACGAGCTTTTTAACTGCAACAACTTTAATATACGCTATTGGAGCTGGAATTACCGCGGCTGCTGGCACCAGACTTGCCCTCCAA
+
D0D@DHHI@/CHEHHFGCGG11CCG@<FFG?F@FHFEECF1<@HE@F<<@C1FCGH@GGH@GC1CEHCEHHHC@0CC1<DE@HEG<1FGG1<<DDEF@EFEE?EDHDIHHE>EGFHA@AEFCHFHFHGHHEHHIHFECHGHHIIIHHHCCGGEHGCFHFDEHEHD<CIHEIHHEIIIIHGFIIHEE<7HEHIIHFHFEHHHHIHGIHHHCHEHIHGEEHHHEFIIHHHHHFHGHFGIHHFHIHF<IIIHHIHHGIHEIHHCIIIHIIIIIHHG@DIHGHHHHGIHEHHIHHHIHHHHHHIIHHIIIHIHHHHHIIIHGIIHIHEHGIIHHIHHEHFHHHECBB@@B
@HISEQ:969:HM2KJBCX2:2:1102:12044:58702 2:N:0:ACTATGCA
TTGGAACGGCTTCCCAACTATCCCTATTAATCATTACGTCAATCCTAGAAACCAACAAAATAGGATCAAACGTCCTATTTCATTATTCCATGCTAATGTATTCAAGCGTTAGCCTGCTTTAAACACTCTAATTTTTTCAAAGTAACAGTCCTGTTTCCCTGCAACACCAAATTAATGACATTACAGTTCTTCAGAAAGGAGGAATCAGCGAAGCCAGTACATACCAAAGGCACGACCAACCTGCTAACCCCGAAATTCAACTACGAGCTTTTTAACTGCAACAACTTTAATATACGCTATTGGAGCTGGAATTACCGCGGCTGCTGGCACCAGACTTGCCCTCCAA
+
DDDDCIIIGHIIIIIIIIIIIHIIIIIIIIHIIIIIIIHIIIIIIIIIIIIIIIIIIIIIIIEHFHHIIIHIIIHIIIIIIIIIIIGHIIIIGGIHHIIHIHHHHHIGEGHEHHECHIIHIIIHIIIIIIIIIIIIIHGHHHHGHHIHIIIIIIIIHHFHFHHHGFHHIHHHIIIIIIHIIHHHHIIIIIHEEIIIIHHHGIIHGIHGIHIIHEIIIIIIIIIIIIIII==IIIIIIIIIIIIHHIIIIIIIIHIIHIHIIIIIIIIIIIIIIIHIHIIIIIIIIIIIIHIIIIIIIIIIIIIIIIIIIIIIIIIIHIIIIIIIIIIIIIIIIIIIIIIIIDDDDD
@HISEQ:969:HM2KJBCX2:2:1102:5574:59542 2:N:0:ACTATGCA
TTGGAACGGCTTCCCAACTATCCCTATTAATCATTACGTCAATCCTAGAAACCAACAAAATAGGATCGAACGTCCTATTTCATTATTCCATGCTAATGTATTCAAGCGTTAGCCTGCTTTAAACACTCTAATTTTTTCAAAGTAACAGTCCTGTTTCCCTGCAACACCAAATTAATGACATTACAGTTCTTCAGAAAGGAGGAATCAGCGAAGCCAGTTCATACCAGTGGCACGACCAACCTGCTGACCCCGAAATTCAACTACGAGCTTTTTAACTGCAACAACTTTAATATACGCTATTGGAGCTGGAATTACCGCGGCTGCTGGCACCAGACTTGCCCTCCAA
+
DCDCDIIIIIIIIGIIIIIIIIIIIIIIIIIIIIIIIIIIIIIIGIIIIIIIIIIIIIIGIIIIIIIIIIIIHIIIIIHIIHHHEHHHFHGHIIIIGIHIIIIIIIIHIIIIIIIIIIIIIIIIIIIHIIIIIIIIIIIIIIIIHHIIIIHIIIIIIIIIIIIIIIIIIIHHIIIIIIIHHHIIIIIIIIIIIIIIHIIIIIIIIIIIIIIIIIIIIIIIIIIHIIIIIIHIIIIIIIIGIIIHHIIIIIIHIIIIIIIIIIIIIIIIIIIHIIHIIIIIIIIIIIIIIIIIIIIIIIIIIIIIIIIIIIIIIIIIIIIIIIIIIIIIIIIIIIIIIIIIIDDDDD
@HISEQ:969:HM2KJBCX2:2:1102:9374:60106 2:N:0:ACTATGCA
TTGGAACGGCTTCCCAACTATCCCTATTAATCATTACGTCAATCCTAGAAACCAACAAAATAGGATCAACGTCCTATTTCATTATTCCATGCTAATGTATTCAAGCGTTAGCCTGCTTTAAACACTCTAATTTTTTCAAAGTAACAGTCCTGTTTCCCCGCAACACCAACTTAATGGCATTACGGTTCTACAAGAAGGAGGAATCAGCAAAGCCAGTGCATACCAGTGGCACGACCAACTTGCTGACCCCGAAATTCAACTACGAGCTTTTTAACT
+
DDDDDIIHIIIIHHIHIIIIIIIIIIIIIIIIIIIIIIIIIHIHHHIHIIHIIHIIIIIIIIIIHHIIIIHIHIIIIIIIIHIIIIIIHIIIIIIIIIIIIIIIHIIIIIIIIIIIIIIIHHHHIIIIIIIIIIIIIIIHIIIIIIIIIIIIIIIIIIIIIIIIIIIHHIIIIIHIIIIHIIIIIIIIIIIIIIIIIIIIIIIIIIIIIIIIIIIIIIIIIIIIIIIIIIIIIIIIIIIIIIIIHIHIIIIIIIIIIIIIIIIIIIIIIIIDDDDD
@HISEQ:969:HM2KJBCX2:2:1102:2355:61553 2:N:0:ACTATGCA
TTGGAACGGCTTCCCAACTATCCCTATTAATCATTACGGCGGTCCTAGAAACCAACAAAATAGAACCGCACGTCCTATTCTATTATTCCATGCTGTAATATTCGAGCAAAGGCCTGCTTTGAACACTCTAATTTTTTCAAAGTAAAAGTCCTGGTCCCCAACACACCCAGTGAAGGGCATGCGGTTCTCCAGAAGAAAAGGCCCGGCCGGACAAGTGCACGCGGTGAGGCGGACCTGCCAGCCAGGCCAAAGGTTCAACTACGAGCTTTTTAACTGCAACAACTTTAATATACGCTATTGGAGCTGGAATTACCGCGGCTGCTGGCACCAGACTTGCCCTCCAA
+
DDDADIIIIIIIHIIIIIIIIIIIIIIIIIIIIIIIIIIIIIIIGIIIHIIHGIIIHIIIIHHHHIIDHHHHHIIIHIHHIIIIIIIHHIIGHIIIIIIIHDFHIIIIIIIIIIIIIIIIHIHIIIIIIIIIIIIIIIIIIIIIIIIIIIIIIIHIIIIIHIHHGHHIHIHIIIIHIIIIIIIIIIIIIIIIIIIHGIHIIIIIIIIIIHIIIIIIIIIIIIIIIIIIIIIIIIIIIIIIIIIIIIIIIIIIIIIIIIIIIIIIIIIIIIIIIIIIIIIIIIIIIIIIIIIIIIIIIIIIIIIIIIIIIHIIIIIIIIIIIIIIIIIIIIIIIIIIIIIDDDDD
@HISEQ:969:HM2KJBCX2:2:1102:5495:60925 2:N:0:ACTATGCA
TTGGAACGGCTTCCCAACTATCCCTATTAATCATTACGTCAATCCTAGAAACCAACAAAATAGGATCAAACGTCCTATTTCATTATTCCATGCTAATGTATTCAAGCGTTAGCCTGCTTTAAACACTCTAATTTTTTCAAAGTAACAGTCCTGTTTCCCTGCAACACCAAATTAATGACATTACAGTTCTTCAAGAAGGAGGAACCAGTAAAGCCAGTACATACCAGAGGCACGACCAACCTACTAATCCCGAAATTCAACTACGAGCTTTTTAACTGCAACAACTTTAATATACGCTATTGGAGCTGGAATTACCGCGGCTGCTGGCACCAGACTTGCCCTCCAA
+
DCDDDIIIIIIIIIIIHIIIIIIIIIIIIIIIIIIIIIIIIIIHHIIIIIGHIIIIIIIHIIIIIIIIIIIIIHHIIIHIIIIIIIIIIIIIHIIIIIIIIIIIIIIIIIIHHIIIIIIIIIIIIIIIHIIIIIIIIHIIHIIIIHIHIIIIIIIIIIIIIIIIIIIIIIIHHIIIIIIIIIIIIIIIIIIIHHIIIIIIIGIIIIIIIIIIIHIIIIIIIIIIIIIIIIIIHF$IIIIIIIHHHIIIIIIIHHIIIIIIIIHIIIIIIIIIIIIIIIIIIIIIIGIIIIIIIIIIIIIIIIIIIIIHIIIIIIIIIIIIIIIIIIIIIIIIIIIIIIIIIDDDDD
@HISEQ:969:HM2KJBCX2:2:1102:13286:62243 2:N:0:ACTATGCA
TTGGAACGGCTTCCCAACTATCCCTATTAATCATTACGGCGGTCCTAGAAACCAACAAAATAGAACCGCACGTCCTATTCTATTATTCCATGCTGTAATATTCGAGCAAAGGCCTGCTTTGAACACTCTAATTTTTTCAAAGTAAAAGTCCTGGTCCCCAACACACCCAGTGAAGGGCATGCGGTTCTCCAGAAGAAAAGGCCCGGCCGGACAAGTGCACGCGGTGAGGCGGACCTGCCAGCCAGGCCAAAGGTTCAACTACGAGCTTTTTAACTGCAACAACTTTAATATACGCTATTGGAGCTGGAATTACCGCGGCTGCTGGCACCAGACTTGCCCTCCAA
+
DDCABHHHIHIHF@CDCHHIHIIIHHHIIGIHIIIIIIIIIIHHDEHD<CGFEHHIIIIIIGHHHHIIIIIIIHHIHGIIHHIICHH<C?CHHEHHIIIHHGHHFHHIHIEFEHF?EHHHFCFHHHEHHIHIIHHIIHHHHGHHCHHHHIHHHFHDFGGBFHHHGIIHIIIIHHHFB.IIGIIHHIHHIHCAABGHHEFGHHHIIIHGDIHHHHHHEHCHHHHHFHIGIIIHHCHEHIIHF?EHHCIGHHHG?IIIIHHCHGHG?IIIIIHHHGDHHIIIHHGCHFEEHHGGEEHIIHHGCHCFEFGIHGHHEECCG?IHHHCCHIHHEIHGHGHHGG?@DDDD
@HISEQ:969:HM2KJBCX2:2:1102:8971:62307 2:N:0:ACTATGCA
TTGGAACGGCTTCCCAACTATCCCTATTAATCATTACGGTGATCCTAGAAACCAACAAAATAGAACCATGCCGTCCTATTTTATTATTCCATGCTAATCTATTCAAGCACAAGCCTGCTTTAAGCACTCTAATTTTTTCAAGGTAATAGCTCTGCTTCCCCAACGCACTAACTTAATAGCATGCTGGTTATTCAGAAGGTAGGAATTCATCAGGCCAGTGCGGACAGTGAAGCCCGACCAACCGACAAACTCCGAAATTCAACTACGAGCTTTTTAACTGCAACAACTTTAATATACGCTATTGGAGCTGGAATTACCGCGGCTGCTGGCACCAGACTTGCCCTCCAA
+
DDDCDIIHIIIIIIIIIIIIIIIIIIIIIIIIIIIIIIHIIIIIIIIIIIIIIIIIIIIIIIHIIIIIIIHIIIIHIIIIIIHIIIIIIIIGIHHHIIIIIHHIIIIHHHIIIIIIIIHIIIIIIIIIIIIIIIIIHIIIIIIIIIIIIIHIIHIHIIIHIIIIIIIIIIIIIIIIIIIIIIIIIIIIIIIIIIIIIIIIIIIIIIIIIIIIIIIIIIIIIIHIIIIIIIIHIIHIIIIIIIIIIHHIHIIIIIIIIIIIIIIIIIIIIIIIIIIIIIIIIIIIIIIIIIIIIIIIIIIIIIIIIIIIIIIIIIIIIIIIIIIIIIIIIIIIIIIIIIIIIIIDDDDD
@HISEQ:969:HM2KJBCX2:2:1102:10350:62710 2:N:0:ACTATGCA
TTGGAACGGCTTCCCAACTATCCTATTAATCATTACGTCAATCCTAGAAACCAACAAAATAGGATCGAACGTCCTATTTCATTATTCCATGCTAATGTATTCAAGCGTTAGCCTGCTTTAAACACTCTAATTTTTTCAAAGTAACAGTCCTGTTTCCCTGCAACACCAAATTAATGGCATTACAGTTCTTCAGAAAGGAGGAATCAGCGAAGCCAGTGCATACCAGTGGCACGACCAACCTGCTGACCCCGAAATTCAACTACGAGCTTTTTAACTGCAACAACTTTAATA
+
DDDADIGIIIHHHIHIHIIIIIIIIIIHHIHIHHHIHGCHHIFHHHIHIIIHGHHIHEGHHIEHIHHHHHHFHHIIIHHHIHHIIHGIIIHHIHFHHIIHGIIIHIIIIIIHIIIHIIHHHIHIHHHIIFIIIHIIIIIIHHIHHIIHIIIIIIHHGIIIHEHIHHFHFHIIHIHHHHIIIHIIIIHHHFIGIIIHHHIIIIHHIIIHIIIIIIIIIHHHHIIIHHGIHIHIIIIIHHHGFIIH<IIIIIHHIHIIIIHHHIIIHHIIIIIIHFIIHIHHEHHIIIDDD@D
@HISEQ:969:HM2KJBCX2:2:1102:12418:64160 2:N:0:ACTATGCA
TTGGAACGGCTTCCCAACTATCCCTATTAATCATTACGTCAATCCTAGAAACCAACAAAATAGGATCGAACGTCCTATTTCATTATTCCATGCTAATGTATTCAAGCGTTAGCTTGCTTTAAACACTCTAATTTTTTCAAAGTAACAGTCCAAATTCCCCGCAACACCAAATTAATGGCATTACGGCTCATCAGGAAGGAGGAATCAGTGAGACCAGTACATACCAGAGGCATGACCAACCTACTAACCCCGAAATTCAACTACGAGCTTTTTAACTGCAACAACTTTAATATACGCTATTGGAGCTGGAATTACCGCGGCTGCTGGCACCAGACTTGCCCTCCAA
+
DDADDIIIIIIIIHIHHIIIIIIIIIIIHIIIIIEHHIHIIH1FHHIIIIIHHIIIIIGHHHH?CEHEH?HH@HDHIIHCGCHHIIHIIIGG?GEHHHHIIIIIIIHHHHIIIHHIIHIIIHHHHIIHIIIIIIIIIHHHHHIHIHIIIHIHHHGHIIIIIIIIIHHHHHIIIIHFIHIIIIIIIIIIIHHIIIIIIIIIIIIIIHHIGIIIIIHIIIIIIIIIIIIIIIIIIIIIIHHIIIHHGHHIHIIIIIIIIIIHIIIIIHGIIIIIIIIIHIIIIIIIIIIIIIIIIIIIIIIHIIIIIHIIIIIIIIIIIIIIIIIIIIIIIIIIIIIIIIIIHBBDDD
@HISEQ:969:HM2KJBCX2:2:1102:13815:64581 2:N:0:ACTATGCA
TTGGAACGGCTTCCCAACTATCCCTATTAATCATTACGTCAATCCTAGAAACCAACAAAATAGGATCGAACGTCCTATTTCATTATTCCATGCTAATGTATTCAAGCGTTAGCCTGCTTTAAACACTCTAATTTTTTCAAAGTAACAGTCCTGTTTCCCTGCAACACCAAATTAATGACATTACAGTTCTTCAGAAAGGAGGAATCAGCGAAGCCAGTACATACCAGTGGCACGACCAACCTGCTGACCCCGAAATTCAACTACGAGCTTTTTAACTGCAACAACTTTAATATACGCTATTGGAGCTGGAATTACCGCGGCTGCTGGCACCAGACTTGCCCTCCAA
+
DDDDDIIIIIIIIIIIHIIIIIIIIIIIIIIIIIIIIIIIIIIIIIIIIIIIIIIIIIIIIHHHFIIHIIIIHIIIIIIIIIHIIIIIIIIHIHIIIIHIEIHIIIHIIIIIIIIIIIIIIIIHIHIIIIIIIIIIIIHHIIGIIHIIIIIIIIIIHIHIIIHIIIHIIIIHIIHIIIIIIIIIIIIIIIIIIIIIIIIIIIIIIIIIIIIIIIIIIII<IIIIIIIIIIIIIIIIIII<IIIHGIIIIIIIIIIIIIIIIIIIHIIIIIIIIIIIIIIIIIIHIIIIIIIIIIIIIIIHHIIIIIIIIIIIIIIIIIIIIIIIIIIIIIIIIIIIIIIIIDDDDD
@HISEQ:969:HM2KJBCX2:2:1102:8127:64362 2:N:0:ACTATGCA
TTGGAACGGCTTCCCAACTATCCCTATTAATCATTACGTCAATCCTAGAAACCAACAAAATAGGTTTGAACGTCCTATTTCATTATTCCATGCTAATGTATTCAAGCAAATGCCTGCTTTAAACACTCTAATTTTTTCAAAGTAACAGTCCTGTTTCCCTGCAACACCAAATTAATGACATTACAGTTCTTCAGAAAGGAGGAATCAGCGAGACCAGTTCATACCAGTGGCACGACCAGCCTGCTGACCCCGAAATTCAACTACGAGCTTTTTAACTGCAACAACTTTAATATACGCTATTGGAGCTGGAATTACCGCGGCTGCTGGCACCAGACTTGCCCTCCAA
+
DDDDDHHEHGDHHHHHHFFHHIIIIIHIIIIIHIICGHHHHIIIIIHHIGHIFHIIGIHHHGHHHHIIIIIIIICHCEHHHHFHHIIHEHFHEHHHHHHGHHHHHHII?HIHIIIIIIIHIHHCFHIEHIHIIHIHHIHHHHHHHGHHHFHIHHHHHFHHHCIIIHEHFHHFHHHEIHIIIHHGHIIIIIIIIIGHIIIIIIIIIIHIIIIIHIIIIIIIIIIHHHIIIIIIIHHIIIIIHHHGEIIHIIIIIIHHHIIIIHIIHIIIIIIIIIIGHIIIIHIIHHIHIIIIIIHIIIIHIIIIIIIIIIIIIIIHIHIIIIHIIHEIIHIIIHHFIIIIIADDDD
@HISEQ:969:HM2KJBCX2:2:1102:7609:64657 2:N:0:ACTATGCA
TTGGAACGGCTTCCCAACTATCCCTATTAATCATTACGTCAATCCTAGAAACCAACAAAATAGGATCGAACGTCCTATTTCATTATTCCATGCTAATGTATTCAAGCGTTAGCTTGCTTTAAACACTCTAATTTTTTCAAAGTAACAGTCCAAATTCCCCGCAACACCAAATTAATGGCATTACGGATCATCAGGAAGGAGGAATCAGTAAGACCAGTACATACCAGAGGCATGACCAATCTACTAACCCCGAAATTCAACTACGAGCTTTTTAACTGCAACAACTTTAATATACGCTATTGGAGCTGGAATTACCGCGGCTGCTGGCACCAGACTTGCCCTCCAA
+
DDDDDIIIIIIIIIIGIIIIIIIIIIIIIIIIIIIGIHIIGIIIIIIHIIIIIHIIHIHIIIHGIIIEHIIIIIIIGIIIIGIIIIIHIIIIIHHHIIIIIIIHHIHH@IHHIIIIIIIIIHHIIIIIHHHHHHHIIHHIHIIHIIIIEHHHHHIIIIIIGIIHHHIIIIIIIIIIIHIIIIIIIIIHIIHIIIIIIIIIIIIIIHHIIIHIIIIIIIIIIIIIIIIIIIIIIIIIIIIIIIHHHIIIIIIIIIIIIIIIHHEIIHIIIIIIIIHIIIIIIIIIIIIIIIIGHIIIIIIIIIIIIIIIIIIIIIIIIIIIIIIIIIIIIIIIIIIIIIIIIDDDDD
@HISEQ:969:HM2KJBCX2:2:1102:10740:65049 2:N:0:ACTATGCA
TTGGAACGGCTTCTCAACTATCCCTATTAATCATTACGTCGATCCTAGAAACCAACAAAATAGGTTCGATCGTCCTATTTCGTTATTCCATGCTAATGTATTCAAGCGCGAGCCTGCTTTAAGCACTCTAATTTTTTCAAAGTAACAGTCCTGTTTCCCCGCAACAACAAATTAATGCCATCACGGTTCTACAAGAAGGAGGGACCAGTGAGGCCAGTGCATACCAGTGGCACGACCAACCTACTGGCCCCGAAATTCAACTACGAGCTTTTTAACTGCAACAACTTTAATATACGCTATTGGAGCTGGAATTACCGCGGCTGCTGGCACCAGACTTGCCCTCCAA
+
DDDDDIIIIIIIIIIIGIIIIIIIIIIIHHHIHHIEEHIHIIIHIIGHIIIIIIIGCCGHHHGHHIIIHHHHHHHHIHIIGHIHIIIIIIHHIIGGGHHHFHHHHGHIIIIIIHIHHIHHHHIHIGIHIIHHIIIIIIIIIIIIIHHIIIHHHIHIGHIIIHIIHHHIHIIIIHIIIHIHIHHHHHHIIIHHHHIIIIIIIGIIIIHHGEIHHIHHHHIIIIIIIIHHFIIIIHIIHHHHIIHHEIHIHHG?IIIIHHHHIIIIIIHIGIIIIIHIIIHHIIIHHIHIIHIIIHHHIIIIIIHHIIIHFHGHDIIIIIIIIIIIIIIHIIHHIIIIIHIIIDDDBB
@HISEQ:969:HM2KJBCX2:2:1102:18077:65083 2:N:0:ACTATGCA
TTGGAACGGCTTCCCAACTATCCCTATTAATCATTACGGCGGTCCTAGAAACCAACAAAATAGAACCGCACGTCCTATTCTATTATTCCATGCTGTAATATTCGAGCAAAGGCCTGCTTTGAACACTCTAATTTTTTCAAAGTAAAAGTCCTGGTCCCCAACACACCCAGTGAAGGGCATGCGGTTCTCCAGAAGAAAAGGCCCGGCCGGACAAGTGCACGCGGTGAGGCGGACCTGCCAGCCAGGCCAAAGGTTCAACTACGAGCTTTTTAACTGCAACAACTTTAATATACGCTATTGGAGCTGGAATTACCGCGGCTGCTGGCACCAGACTTGCCCTCCAA
+
DB@@@GHHHDHHIC?E1CFGHCGHHCHGFGHEHHHCGE=?C<CHHCEHEHHHEH1EEGCHGCGHEGCD<CHIHH=GGHHHHHIHHHH1CDCCH?GHHHHHGDIIIHHHHHHIIIIIIIIHHGHHHIIIHGHHHHIHHHHHHIHHHHFGGHIIHFEHHFHHIHEGGG@HHHHIIHHEIHIHHGIIHGHG<HHHEIHHHH@IHIGHIHIIHHHEEGHHDHIIIIGIIIIHIIHEGIIHIIIFIHDHH@?GIHHIIIIIIHIHIHIIIHHHIIIIHIIIIIIIIIIIIHIHIHIIHFIHH?HIIIHIHIHHHIIIIIHHHFGIHIIHIHGCHIHHCC@HHHIDD@DB
@HISEQ:969:HM2KJBCX2:2:1102:20868:66040 2:N:0:ACTATGCA
TTGGAACGGCTTCAACTATCCCTATTAATCATTACGGCGGTCCTAGAAACCAACAAAATAGAACCGCACGTCCTATTCTATTATTCCATGCTGTAATATTCGAGCAAAGGCCTGCTTTGAACACTCTAATTTTTTCAAAGTAAAAGTCCTGGTCCCCAACACACCCAGTGAAGGGCATGCGGTTCTCCAGAAGAAAATGCCCGGCCGGACAAGTGCACGCGGTGAGGCGGACCTGCCAGCCAGGCCAAAGGTTCAACTACGAGCTTTTTAACTGCAACAACTTTAATATACGCTATTGGAGCTGGAATTACCGCGGCTGCTGGCACCAGACTTGCCCTCCAA
+
DADCCH?HHIEDHIIHHHHHIIIHIIIIIIIIIIIIHIIHDHHIIIHHHFHHHIIIIIIHGHHHHIIIHHHHHIIHGHIIIIHIIIIIIEHHIIHHIIHIIIIIIHHIHHGHGIIHHHHIGGFIGIHHIIIIHIIIHHIIIHIIHIIIIGHGIIIIIIIHIHHGIIIIHHHIIIIHHHIIIIIIHHIIHHHHHEGEHHIIIHHHIIIIIIIIIIIIIIIIIIIIIIIIIIIIIIIIIHHHEGIIIHHIIIIIIIIIHIHHIIIIIIIIIHHIIIIIIIIIIIIIIIIIIIIIIHFHHIIIIIIIIIIIIIIIIIIHIIIIIIIIIIIHIHIIIIIIIDDDDD
@HISEQ:969:HM2KJBCX2:2:1102:11271:67398 2:N:0:ACTATGCA
TTGGAACGGCTTCCCAACTATCCCTATTAATCATTACGTCGATCCTAGAAACCAACAAAATAGAATCAAACGTCCTATTTCATTATTCCATGCTAATGTATTCAAGCGTGCGCCTGCTTTAAACACTCTAATTTTTTCAAAGTAACAGTCCTGATTCCCCACGACACCAAATTAATGACATCGCGGTTCTTCAGAAGGTAGGAACCAATAATGCCAGTGCGTACCGAGGCACGACCGACAATCTGATCCCGAAATTCAACTACGAGCTTTTTAACTGCAACAACTTTAATATACGCTATTGGAGCTGGAATTACCGCGGCTGCTGGCACCAGACTTGCCCTCCAA
+
DDDDCHIHIHHIIIIIIIIIIIIIIIIIIIIIIIIHIIIIIIIIIIIIHIIIIIFIGHHHIHHIIIIHIIHIIIGIIIIFCHIIIHIIIGIHIHCHHHIIIIIIHIHIIIIIGIIHIHHHHHIIIIGHIIHIIIIHHHIHIIIIHGHIHHIIHGEHCIIIHHIIHHHIIIIIIIIIIHHIHIIHIIHHHIIIIIIIIHIIIIIIIIIIIIGI;GIIIIIHIIIIIIIIIIIIIIIIIIIGIHHGFHHGIIIIIHHHIIIIIIIIIIIIIGHIIIIIIIIIIIIIHHHIHFIIIIIIIIIIIIIIIIIIIIIIIIIIIIIIIIIIIIIIIIIIIIIIIIIIDDDDD
@HISEQ:969:HM2KJBCX2:2:1102:19076:67191 2:N:0:ACTATGCA
TTGGAACGGCTTCCCAACTATCCCTATTAATCATTACGTCAATCCTAGAAACCAACAAAATAGGATCGAACGTCCTATTTCATTATTCCATGCTAATGTATTCAAGCGTTAGCTTGCTTTAAACACTCTAATTTTTTCAAAGTAACAGTCCAAATTCCCCGCAACACCAAATTAATGGCATTACGGATCATCAGGAAGGAGGAATCAGTGAGACCAGTACATACCAGAGGCATGACCAACCTACTAACCCCGAAATTCAACTACGAGCTTTTTAACTGCAACAACTTTAATATACGCTATTGGAGCTGGAATTACCGCGGCTGCTGGCACCAGACTTGCCCTCCAA
+
DDDDDIIIHIIIIIIIHIIIHIIIIIIIIIIIIIIIIIIIIIIIIIIIIIIIIIIIHIIIIHIIHIIIIIIIHIIIIIIIIIIIHIIIIIIIIIHIIIIIIIHIIIIIIIIIIIIIIIIIIIIIIIIIIIIIIIIIIIIIIIIIIIIIIIIIHIIIIIIIIIIIIIIIIIIHHIIIIIIIIIIIIIIIIIIIIIIIIIIIIIIIIIIIIIIIIIIIIIIIIIIIIIIIIIIIIHIIIIIIIIHHGIHIIHIIIIIIIIIIIIIIIIIIIIIIIIHIHIIIIIIIIIIIIIIIIIIIIIIIIIIIIIIIIIIIIIIIIIIIIIIIIIIIIIIIIIIIIIIIIDDDDD
@HISEQ:969:HM2KJBCX2:2:1102:7325:68482 2:N:0:ACTATGCA
TTGGAACGGCTTCCCAACTATCCCTATTAATCATTACGGTGATCCTAGAAACCAACAAAATAGAACCATGCCGTCCTATTCTATTATTCCATGCTAATGTATTCGAGCAAAATGCCTGCTTTAAACACTCTAATTTTTTCAAGGTAAAGGTCCTGGTTCCACATGACACCCAATTAAGGACATCATGCTTTTCCAGAAGGTGAGAAATCAACTGCGACAGTTCATACCCCTTAAGGCACGACCATCACGTCAATCCCGAAATTCAACTACGAGCTTTTTAACTGCAACAACTTTAATATACGCTATTGAAGCTGGAATTACCGCGGCTGCTGGCACCAGACTTGCCCTCCAA
+
DDDDDIGIIIHIIHHIIIIIIIHGHIGHHIHEHHICG?GCHGEHIIGCHHIIIIEHHIHHIIIEHHHIEF?ECGCFHHGIGHEHIIIHCFGHIGIIHHFFHHHHIIFHIIIIHIIHIIHGHFHGIHIIHHEECHHGHIIIHCFIHIIHIIIHHHHHFGHHHIGHIIIIIHHHHIIIIHHIIHGHIIHHHHHEHGIIFHHIIIHHIIHHHHIIIHFIHHHEHHIIIIIIIIIIHI<GHHHIIGIHHHHHFEFHHIIIIHIIIIIHHHHHIIIIIIIIIIHHIIIGIIIIIIHGHHHHHIIHIIIHGFFIIIIGHIIIHEHIIIHIIIHHC1HGHIIIIHIIIIIIIIHBB@D@
@HISEQ:969:HM2KJBCX2:2:1102:5906:68549 2:N:0:ACTATGCA
TTGGAACGGCTTCCCAACTATCCCTATTAATCATTACCTCAATGCTCTACAAAACCAACAAAATAGAACCGAGGTCCTATTCTATTATTCCATGCAACATTATTCAGGCGTAAAGCCTGCTTTAAGCACTCTAATTTTCTCAAAGTAAACGTACCAGCTACCGAAGACACCCAATAAAGGGCATAAACGGCCAACTGATTGATTAGGACTAGACAAGCAGTAACAGCAATTAAGCGTACCACATGCTAGTACCCGAGATCCAACTACGAGCTTTTTAACTGCAACAACTTTAATATACGCTATTGGAGCTGGAATTACCGCGGCTGCTGGCACCAGACTTGCCCTCCAA
+
DDDDDIIIIIIIIIIIIIIIIIIIIIIIIIIIIIIIIIIIIIIIIGHIIIIIIIIIIIIIIIIIIIIIIIIIIHIIHIIIIIIIIIIIIIIIIIHIIIIIIHHIIHHIIHIIIIIIIIIIIIIIIIIIIIIIIIIIIIIIIIIIIIIIIIIIIIIIIIIIIIIIIIIIIIIIIIIIIIIIH@IIIIIIIIIIIIIIIIIIIIIIIIIIIIIIIIIIIIIIIIIIIIIIIIIIIIIIIIIIIIIIIIHGIIIIIIIIIGIIIIIIIIIIIIIIIIIIIIIIIIIIIIHIIIIIIIIIHIIIIIIIIIIIIIIIIIIIIIIIIIIIIIIIIIIIIIIIIIIIIIIIDDDDD
@HISEQ:969:HM2KJBCX2:2:1102:18038:69125 2:N:0:ACTATGCA
TTGGAACGGCTTCCCAACTATCCCTATTAATCATTACGTCAATCCTAGAAACCAACAAAATAGGATCGAACGTCCTATTTCATTATTCCATGCTAATGTATTCAAGCGTTGGCTTGCTTTAAACACTCTAATTTTTTCAAAGTAACAGTCCAAATTCCCCGCAACACCAAATTAATGGCATTACGGCTCATCAGGAAGGAGGAATCAGTGAGACCAGTGCATACCGATGGCATGACCAATCTACTAACCCCGAAATTCAACTACGAGCTTTTTAACTGCAACAACTTTAATATACGCTATTGGAGCTGGAATTACCGCGGCTGCTGGCACCAGACTTGCCCTCCAA
+
DDDCDHIIGIIIGHIIIIIIIIIIIIIIIIIIIIIIIGIIIIIIIIIIIIIIIIHIEHHIIHHIIHIIHIIIIIIIIIIIIIIIIIIHIHIIHHIIIIHIIHIIHHIIIIIIIIIHIIIIIIIIIIIIIIIIIIIIIIIIIHIIIHIIIIIIHHHIIIIIIIIIIIIIIIIIIIIIIIIHHIIIGIHHIIIIIIIIIIIIIIIIIIIIIIIIIIIIIIIIIIIIHIIHIIIIIIIIIIIHHIHGFHDIIIIIIIIIIIIIIIIIIIIIIIIIIIIIIIIIIIIIIIIHIIIIIIIIIIIHHIIIIIIIIIIIIIIIIIIIIIIIIIIIIIIIIIIIIIIIIDDDDD
@HISEQ:969:HM2KJBCX2:2:1102:8685:69434 2:N:0:ACTATGCA
TTGGAACGGCTTCCCAACTATCCCTATTAATCATTACGTCGATCCTAGAAACCAACAAAATAGAATCAAACGTCCTATTTCATTATTCCATGCTAATGTATTCAAGCGCGAGCTTGCTTTAAACACTCTAATTTTTTCAAAGTAACAGTCCTGATTTCCCATGACACCAAATTAATGACATCGTGGTTCGTCAGAAGGGAGAAACCAATAATGCTAGTACGTACAAAGTACGACCGACATATTAGTCCCGAAATTCAACTACGAGCTTTTTAACTGCAACAACTTTAATATACGCTATTGGAGCTGGAATTACCGCGGCTGCTGGCACCAGACTTGCCCTCCAA
+
DDDBDHIHHHHIIIIIIIIIHIHHIIIIIHIIIIIIIIIIIIIIIIIIIIIIIIHIHIIHHGHEHIIHHIHHIIIIIIHHIIIIHHIIIHIIIIIIIHIIIHHHHIIHIIIHHIIIIIIIHHHIIIHIIHHHIIIIIIIIIIHHHIIIHIIIIIHHIIHIIIIIIHIGIHHHHIHHFHHHHHFIHEHIIIIIHIHIIHHIIIIHIIIIIIIIIIIIIIIIIIIIIIIIIIIIIIIIIIIIHGHHHIIIIIIIIIIIIHHCIIIIHIIIIIIHHIIIIIHHIHHFIHIIIIIHIIHIIIIIIIHHEHHIIHIIIIIIIIIIIIIIIIIIIIIIIIIIIIIDDDDD
@HISEQ:969:HM2KJBCX2:2:1102:8156:70337 2:N:0:ACTATGCA
TTGGAACGGCTTAACCCCAACTATCCCTATTAATCATTACATCGGTCCGTAAACCAACAAAATAGAACCAATGTCCTATTCCATTATCCCATGCTAATGTATTCAAGGCATAAAACGCCTGCTTTGAACACTCTATTTTTCTCAAAGTAAACTATCGGAATCCCACCAGCACTTAATTAAAAGCACCAAGTGTTCCTCCGAAGTACATGGCCAGCGTAATATCGCATGCACGTAACCAAAAAATGGCCACGGACGCTCAACACCAACCAAGACTCAGACTACGAGCTTTTTAACTGCAACAACTTTAATATACGCTATTGGAGCTGGAATTACCGCGGCTGCTGGCACCAGACTTGCCCTCCAA
+
DAADDIH=CCHHHED<?GHHIIHIHIHHI?HHH@EHH<C1DE<E0DEFEHIHHIHHHIIIHGHIIHHHEHHIEHH1FFFGCG@GHGHGHEFHI?HGECFFHCGCEHG11CEEEGHGDHIIIIHHHFHIIIHCHHFGHIIIHHG?GDHGGHEGEHHIIIIHE<HHHHAH@GFHHF?HHHEEHHCE@IHIHFGHHEHE@GG:CGCHHHHH?EHFHHCFG@/HHHHHEHHIHIHHHHF</IIHGHHCHHHCCIIIIHGCG@GHG<<HG@EGC1D<1@1FC0GECIIIHECHHEEHGHF@1HG@EHEHHF1CFCC</HIIIIIIIIIHHIIHGG?E<CHIIIIIGIHIIIIIIIIHIIHHIIIDD@0@
@HISEQ:969:HM2KJBCX2:2:1102:10537:70288 2:N:0:ACTATGCA
TTGGAACGGCTTCCCAACTATCCCTATTAATCATTACGGCGGTCCTAGAAACCAACAAAATAGAACCGCACGTCCTATTCTATTATTCCATTCTGTAATATTCGAGCAAAGGCCTGCTTTGAACACTCTAATTTTTTCAAAGTAAAAGTCCTGGTCCCCAACACACCCAGTGAAGGGCATGCGGTTCTCCAGAAGAAGAGGCCCGGCCGGACAAGTGCACGCGGTGAGGCGGACCTGCCAGCCAGGCCAAAGGTTCAACTACGAGCTTTTTAACTGCAACAACTTTAATATACGCTATTGGAGCTGGAATTACCGCGGCTGCTGGCACCAGACTTGCCCTCCAA
+
0<<0D?<00</<D<FGCCH1G1<CGHHHEHIHEHIH11<<C/<<C@1<FHHHHEHDHHFCHH11<CG///</<G0EF<<<<GHHFHG<CDE11<HGDCFHFDCF@<6<HHDHFH6@<DHH2<DG@1HEHEA<FDGEHDEEFFEFEGCCBGHE.C.C?B78;A?..H@.@B.CHIFHHAAE=:8GG@D/C<C8/C:==.0CC/CADDE0HHHHCGIIH:CCC@IHCHEAC<CHGCEEHEHHG<<HHD11HHG?HFF1CCCHHEHCHGCG@D1CEGF1@@EHHFEG@EFFF<0CHG@@@HC@IFG<1IHEG@HH???<HIHHGC<EG<HIHCG<<@HEIGC@0?B@
@HISEQ:969:HM2KJBCX2:2:1102:19991:70591 2:N:0:ACTATGCA
TTGGAACGGCTTCCCAACTATCCCTATTAATCATTACGTCAATCCTAGAAACCAACAAAATAGGATCAAACGTCCTATTTCATTATTCCATGCTAATGTATTCAAGCCTTAGCCTGCTATAAACACTCTAATTTTTTCAAAGTAACAGTCCTGATTTCCTGCAACACCAAATTAATGACATTACAGTTCGTCAAGAGGGAGGAATCAGTGAGACCAGTACATACCAGAGGCATGACCAACCTACTAACCCCGAAATTCAACTACGAGCTTTTTAACTGCAACAACTTTAATATACGCTATTGGAGCTGGAATTACCGCGGCTGCTGGCACCAGACTTGCCCTCCAA
+
DDDCDIGIHIIIIHIIIIIHHIIIIIIIIHIIIIIIIIIIIHIIIIIIIIIIIIIHIIIIHHEHIIIIIIIIIIIIGIIIIIIHIIIIIIIIHIIHIIHIIIHHIHIIHIIIIIIIIIIIIIIIHHHHIHIIIIIHIIIIIHIIIIIIIIIIIIHIIIIIIIIHEIIIIIIIHIHIIIIHHHIIIIIIIIIIIIIIIIIIIIIGIIIIHIH<IIIIIIIIIIIIIIIIIIIIIIIIIIIIIIHHHIHIIIIIIIIIIIIIHHHIIIIIIIIIIIIIIIIIIIIIIIIIGIIIIIIIIIIIIIIIIIIIIIIIIIIIIIIIIIIIIIIIIIIIIIIIIIIIIDDDDD
@HISEQ:969:HM2KJBCX2:2:1102:14063:70701 2:N:0:ACTATGCA
TTGGAACGGCTTCCCAACTATCCCTATTAATCATTACGTCAATCCTAGAAACCAACAAAATAGGATCAAACGTCCTATTTCATTATTCCATGCTAATGTATTCAAGCGTTAGCCTGCTTTAAACACTCTAATTTTTTCAAAGTAACAGTCCTGTTTCCCTGCAACACCAAATTAATGACATTACAGTTCTTCAAGAAGGAGGAACCAGTAAAGCCAGTACATACCAGAGGCACGACCAACCTACTAATCCCGAAATTCAACTACGAGCTTTTTAACTGCAACAACTTTAATATACGCTATTGGAGCTGGAATTACCGCGGCTGCTGGCACCAGACTTGCCCTCCAA
+
DDDADIIIIHIIIIIIIHIIIIIIIIGHIIIIIIIIIIIIIIIIIIIIHIIIIIIIIIIHHIHHIIIIIIIIIIHIIIHIIIIIIIIIIIHHGHIIHGIIIIHHIIIIHIIIHIHIIIIIIIHIHIIHHHIIIIIHHIIIIIIIIIIIIIHIIIIIHHHIIIIIIIHIIIHHIIIIIIIIIIIIIIIIIIIIIIIIIIIHIIIIIIIIIIIIIIIIIIIIIIIIHIHIIIIIIIIIIIIIIIIHHIIHIIIIHIIIIIIIIIIIIIIIIIIIIIIIIIIIIIIIIIIIIIIIHHIIIIIIIIIIIIIIIIIIIIIIIIIIIIIIIIIIIIIIIIIIIIIIGDDDDD
@HISEQ:969:HM2KJBCX2:2:1102:14075:71205 2:N:0:ACTATGCA
TTGGAACGGCTTCGCAACTATCCCTATTAATCATTACGTCGATCCTAGAAACCAACAAAATAGAATCAAACGTCCTATTTCATTATTCCATGCTAATGTATTCAAGCGTGCGCCTGCTTTAAACACTCTAATTTTTTCAAAGTAACAGTCCTGATTCCCCACGACACCAAATTAATGACATCGTAGTTCTTCAGAAGGTAGGAACCAATAATGCCAGTGTGTACCGAAGCACGACCGACAATTTGATCCCGAAATTCAACTACGAGCTTTTTAACTGCAACAACTTTAATATACGCTATTGGAGCTGGAATTACCGCGGCTGCTGGCACCAGACTTGCCCTCCAA
+
DDDDDIIIIHIIH<HHIIIIIIIIIIIIIIIIIIIIIHIIIIIIIIIIIIIIIIIIIIIHIIIHIIIIIIIIIIIIIIIIIIIIIIIIIHIIIHIIIIIIIHIIIIHIIIIIIIIIIIIIIIIIIIIIIIIIIHIHIIIIIIIIIIIIIIIIIIIIIIIIIHIIIIIIIIHHIIIIIIIIIIHHIIHHIIIIIIIIIIIIIIIIIHIIIIIIIHIHIIIIHIIIIIIIIHIIIHIIIIIHIHHGIIIIIIIIIIIIIIIIIIIIHIHIIIIIIIIIIIIIIIIIGIIIIIIIIIIHHHHHIIIIIIIIIIIIIIIIIIIHIIIIIIIIIIIIIIIIIIIIDDDDD
@HISEQ:969:HM2KJBCX2:2:1102:13746:71717 2:N:0:ACTATGCA
TTGGAACGGCTTCCCAACTATCCCTATTAATCATTACGTCAATCCTAGAAACCAACAAAATAGGATCAAACGTCCTATTTCATTATTCCATGCTAATGTATTCAAGCGTTAGCTTGCTTTAAACACTCTAATTTTTTCAAAGTAACAGTCCTGTTTCCCTGCAACACCAAATTAATGGCATTACAGTTCTTCAGAAAGGAGGAATCAGCGAAGCCAGTACATACCAGTGGCATGACCAACCTGCTGACCCCGAAATTCAACTACGAGCTTTTTAACTGCAACAACTTTAATATACGCTATTGGAGCTGGAATTACCGCGGCTGCTGGCACCAGACTTGCCCTCCAA
+
DDADDHIIGHIHGHHHIIHIIIIHIGIIIIIIIHIGIEHEHHIFGHIIIGIHIIIIIIIIIHHHHIIHHIHHHIHIIHEHGIIIHHIEHHIHEHHHHHHIIHHIIFHIHHHIHIHIIIHGHHIHIIIHHIIHIIIHHHHIIIIIIIIHIIIIIIIHHHHIIHIIIII:HGHHIIIIIHIHHIIIIHFIIIIIIGHIIIIIIIIIIIIIHIIHHF%IIIIIIIIIHIIGIIIIIIIIIIGIIIHEFHDHHIHEIIIIIIIIIIIIIIIIHHIIIIIIIGHGIIIIIIIHGIHIIIIIHIIIIIIIIIHIHIIIIIIHIIIIHIIIHGIHHIIIIHIIIIHIIDDCDD
@HISEQ:969:HM2KJBCX2:2:1102:12333:72109 2:N:0:ACTATGCA
TTGGAACGGCTTCCCAACTATCCCTATTAATCATTACTCTGGTCCTGAAAACCAACAAAACAGAACCATAGTCCTATTCTATTATTCCATGCTAATGTATTCAAGCAAATGCCTGCTTTGAACACTCTGATTTTTTCAAGGTAAACAACATTAGCTTTAACACTAATGTAAAAAATGATTCAAATAAATCTTACTCCTAAAAGTAAAATAAATTCAATATCACAAGATTCAACTACGAGCTTTTTAACTGCAACAACTTTAATATACGCTATTGGAGCTGGAATTACCGCGGCTGCTGGCACCAGACTTGCCCTCCAA
+
DDDDDIIIIIIIIIIIIIIIIIIIIIIIIIIHIIIIIIIIHIIHHHIIIIIIIHHIIIIIGIIHIIHIIIIIIIIIIIIIIIIIIIIIIIIIIHIIIIIIIIIIHHHHHHHHIHHCIHIHHHGHIIHHIHHHHIIHIIIIHHIIIIIHIIIIIIIIIIIIIIHHIIIIHHIIIHIIHHHHEHIIHHHIIIIIIIIIIIIIHIHIIIIIIIIIIIHHHHIIIIIIIIIHIIIIIIIIIIIIIIIIHIIIIIIHIIHIIIIIHIIIIIIGIIIIIIIIIIIIIHHIIIIIIIIIIIIIIIIIHIHIIIIIIIIIIDCDDD
@HISEQ:969:HM2KJBCX2:2:1102:10960:72033 2:N:0:ACTATGCA
TTGGAACGGCTTCCCAACTATCCCTATTAATCATTACGGCGGTCCTAGAAACCAACAAAATAGAACCGCACGTCCTATTCTATTATTCCATGCTGTAATATTCGAGCAAAGGCCTGCTTTGAACACTCTAATTTTTTCAAAGTAAAAGTCCTGGTCCCCAACACACCCAGTGAAGGGCATGCGGTTCTCCAGAAGAAAAGGCCCGGCCGGACAAGTGCACGCGGTGAGGCGGACCTGCCAGCCAGGCCAAAGGTTCAACTACGAGCTTTTTAACTGCAACAACTTTAATATACGCTATTGGAGCTGGAATTACCGCGGCTGCTGGCACCAGACTTGCCCTCCAA
+
DDDADIHIGHHHIIGHIHIIIIIIGGHIHFHIIIIIIHCHHHIHIIIIIIIIIIIIEHIIHIIIIIIHDHIHHHIFHHHIIHIIIHHHHGHHHGIIIHIHGFIIIIIIHIIFHIIGHHHIHHHIIIIIIHHIGHIGHIIIIIIHHIIIIIIHHIHIIHIIIIHHHIIGIHHIIHIHIIII<IIIIIHHIIIIIIIIIIHIHIIIHIIIIIIIIIIIIIHIIIIIIIIIHHHIIIIIIIIIIIHIIIHGGHHIHIHHGHIIIIIIIIIIIHHHIIIIIIIIIIHHFIIIIIIIIIIIIIIIHIIIIIIIIIHIIIIIIIIIIIIIHIIIIIIIIIIIIIIDDDDD
@HISEQ:969:HM2KJBCX2:2:1102:12031:72620 2:N:0:ATTATGCA
TTGGAACGGCTTCCCAACTATCCCTATTAATCATTACGTCAATCCTAGAAACCAACAAAATAGGTTTGAACGTCCAATTTCATTATTCCATGCTAATGTATTCAAGCGTTAGCCTGCTTTAAACACTCTAATTTTTTCAAAGTAACAGTCCTGTTTCCCTGCAACACCAAATTAATGGCATTACAGTTCTTCAGAAAGGAGGAATCAGCGAAACCAGTTCATACCAGTGGCACGACCAACCTGCTGACCCCGAAATTCAACTACGAGCTTTTTAACTGCAACAACTTTAATATACGCTATTGGAGCTGGAATTACCGCGGCTGCTGGCACCAGACTTGCCCT
+
0@?@@1FC0F<C@H1C?<GE<DFE@ECGG<DGEHI?<D1<@GFHHHCE1CCGHG?0EC1<1DCGGFC011<<C100<DCCHHEHI?EHII1CIGHIIHIIGIIIHIIHGCEHIHGIHH5EGGHEFCEHIEEFGFBF/FF6CHIHHIIIHHHFHCD1HHHGDCGHHIHHHIGIHGHHGCHEHIHHHHFHIIHHG?CEHGEEEFHFHHHHHHF@@IIGIHIIIIHIHGHGECCFCFCCHHHGHEIIIHHDHHEHF@C@HIIHHDHFHGGC<<<1FHHHFEHIHHGD?HHHHIHIIHDFIHEEHGFHHIHHHIIHDHCIIHFECHFHHG@?HHHGC<HEHDB00<
@HISEQ:969:HM2KJBCX2:2:1102:9114:73181 2:N:0:ACTATGCA
TTGGAACGGCTTCCCCACTATCCCTATTAATCATTACATCGATCCTAGAAACCAACAAAATAGAATCGGATGTCCTATTTCATTATTCCATGCTAATGTATTCAAGCGTAAGCTTGCTTTAAACACTCTAATTTTTTCAAGGTAACAGTCCTAATTCCCCATAACATCAAATAAATGACATTATGGTTCTTTAGAAGGTGAGAACCAATAAAACCAGTACATACCAAGGCATGACCGATTCCTTGATCCCGAAATTCAACTACGAGCTTTTTAACCGCAACAACACTAATATACACTATTGGAGCTGGAATTACCGCGGCTGCTAATACCAGACTTGCCCTCCAA
+
DDDDDIIIIIIIIIIIIIIIIIIIIIIIIIIIIIIIIIIIIIIIIIIIIIIIIHIIIIIHHHHHIIIHIIIIIHIIIIIIIHIIIIIIIIIIGIIIIIIIIIIHHIIHHIIIIIIGIIIIIIIIIIIIIIIIHIIIHIIIIIIIIIIIIIIIIIIIIIGIIIIIIIHIIIIIIIIIIIIIIIIIIIIIIIIIIIIIIIIIIIIIIHIIIIIIIIIIIIIIIIIIIIIIIIIIIIII<IIIIIHIIIIIIIIIIIHIIIIIIHIIIIIIIIIIIIIIIIIIIIIHHIIIIIIIIIIIIIIIIIIIIIIIIIIIIIIIIIIIIIIIIIIIIIIIIIIIIIIIDDDDD
@HISEQ:969:HM2KJBCX2:2:1102:11119:73630 2:N:0:ACTATGCA
TTGGAACGGCTTCCCAACTATCCCTATTAATCATTACGGCGGTCCTAGAAACCAACAAAATAGAACCGCACGTCCTATTCTATTATTCCATGCTGTAATATTCGAGCAAAGGCCTGCTTTGAACACTCTAATTTTTTCAAAGTAAAAGTCCCGGTCCCCAACACACCCAGTGAAGGGCATGCGGTTCTCCAGAAGAAAAGGCCCGGCCGGACAAGTGCACGCGGTGAGGCGGACCTGCCAGCCAGGCCAAAGGTTCAACTACGAGCTTTTTAACTGCAACAACTTTAATATACGCTATTGGAGCTGGAATTACCGCGGCTGCTGGCACCAGACTTGCCCTCCAA
+
DDDDDIIIIHIIIIIIIIGIIIIIIIIIIIIIIIIIIIIIIHIIIIIHIIIIIIIIIIIIIIEHIHIHIHHIIIIIIIIIIIIIIIIIHIIHIHIIIIHIHHIHIIIIIIHHIIIIIHHIIIIIIIIIIIIIIIIHIIIIIIIIIIIHHIIIIIIIHHIIHIHHHIHHIIIIIIIIIIIIIIIIIIIHIHIIIIIIIIHIIIIIIIIIIIIIIIIII==III5IIIIIIIIIIIIIIIIIIIHIIIIIIIIIIIIIIIIIIIIIIIHIIIIIIIIIIIIIIIIIIHIIIIIIIIIIIIIIIIIIIIIIIIIIIIIIIIIIIIIIIIIIIIIIIIIIIIIDDDDD
@HISEQ:969:HM2KJBCX2:2:1102:3975:74048 2:N:0:ACTATGCA
TTGGAACGGCTTCCCAACTATCCCTATTAATCATTACGTCAATCCTAGAAACCAACAAAATAGGATCGAACGTCCTATTTCATTATTCCATGCTAATGTATTCAAGCGTTAGCTTGCTTTAAACACTCTAATTTTTTCAAAGTAACAGTCCAAATTCCCCAAAACACCAAATTAATGGCATTAAGATTCATCAGGAAGGAGGAATCAGTGAGACCAGTACATACCAGAGGCATGACCAACCTACTAACCCCGAAATTCAACTACGAGCTTTTTAACTGCAACAACTTTAATATACGCTATTGGAGCTGGAATTACCGCGGCTGCTGGCACCAGACTTGCCCTCCAA
+
DDDDDIIIIIIIIIIIIIHIIIIIIIIIIIIIIIIIIIIIIIIIIIIIIHIIIIIIIIIIIIIIIIIIHIIIIIIIIIIIIIIIIIIGIHIIEHIIIIIIIIIHIHIIIIIIIIHIIIIIIIIIIIIIIIHHIIIIIIIIIIIIIIIIHIIIIIIIIHIIIIIIIHIIIIIIIIIIIIIIIIIIIIHIIHIIIIIIIIIIIIIIIIIIIIIIIIIIIIIIIIIIIIIIIIIIIIIIIIIIIIIIHIIIIIHIIIIIIIIIIIIIIIIIIIIIIIIIIIIIIIIIIIIIIIIIIIIIIIIIIIIIIIIIIIIIIIIIIIIIIIIIIIIIIIIIIIIIIIIIIDDDDD
@HISEQ:969:HM2KJBCX2:2:1102:14076:74512 2:N:0:ACTATGCA
TTGGAACGGCTTCCCAACTATCCCTATTAATCATTACGTCGATCCTAGAAACCAACAAAATAGAATCAAACGTCCTATTTCGTTATTCCATGCTAATGTATTCAAGCGTGAGCCTGCTTTAAACACTCTAATTTTTTCAAAGTAACAGTCCTGATTCCCCATGACACCAAATTAATGACATCATGGTTCGTCAGAAGGTAGGAATCAATAATACCAGTACGTACAATAGCACGACCAATAAATTGATCCCGAAATTCAACTACGAGCTTTTTAACTGCAACAACTTTAATATACGCTATTGGAGCTGGAATTACCGCGGCTGCTGGCACCA
+
DDDDDIIIGIIGHHHIIGIIIIIIIIIIIIIIIIIIIIIIIIIIIIIHIIIIIIIIGIHHHHHHHHIIIHIHHIIIIGIEEIIIIIIIIIIIHIIIIIIIIIIIIHIIIIIHHHIIHIHHIIIIIIIIIIIIIIIIIIIIIIIIIIIIIIIIIIIIHHHIIHIIIIIIHIHIIIIHIIIIIIIIIIIIIIIIIIIIIIIIIIIIIIIIIIIIIIIGIHHHIIIIIHHIHHIIIIIIIIIIIIIIIIIHIIIIIIIIIIIIIIIIHIIIIIIIIIIIIIHIIIIIIIIIIIIHIIIIIHIIIIIIIIIIIIIIIIIIIIIIGIIIIHDDDDD
@HISEQ:969:HM2KJBCX2:2:1102:15775:73388 2:N:0:ACTATGCA
TTGGAACGGCTTCCCAACTATCCCTATTAATCATTACATCGATCCTAGAAACCAACAAAATAGAATCGGATGTCCTATTTCATTATTCCATGCTAATGTATTCAAGCGTGAGCCTGCTTTAAACACTCTAATTTTTTCAAGGTAACAGTCCTAATTCCCCGTGACACCAAATTAATGGCATTACGGTTCTTTAGAAGGTGAGAAATCAATAATATCAGTACATACCAACGGCATGACCGAAACATTGATCCCGAAATTCAACTACGAGCTTTTTAACTGCAACAACTTTAATATACGCTATTGGAGCTGGAATTACCGCGGCTGCTGGCACCAGACTTGCCCTCCAA
+
DCDCDIIIIIIIIHIIIIIIIIIIHIIIIIIIIIIIIIIIHIIIIIIIIIIIIIHIIIIIIIIIIIIHHHIIIIIIIIIEHIIIIIIHIIIIIIIIIIIIIIHHIHHHIIIIIIIHIIIIIIGIIIIIIIIIIIIIIIIIIIIIIIIIIIIIIIIIIIIHIIIIIIHIIIIIIIIIHIIIIIIIIIIIIIHIIIIIIIIIIIIIIHIIIIIHIHIIIIIIIIIIIIIIIIIIIIIIIIIIIIIIHHIIIIIIIIIIIIIHIIIIIIIIIIIIIIIIIIIIIIIIIIIIIIIIIIIIIIIHHHIIIIIIIIIIIIIIIIIIIIIIIIIIIIIIIIIIIIIIIIDDDDD
@HISEQ:969:HM2KJBCX2:2:1102:5731:75299 2:N:0:ACTATGCA
TTGGAACGGCTTCCCAACTATCCCTATTAATCATTACGGCTCTCCTAGAAACCAACAAAATAGGAGCGCCGTCCTATTCCATTATTCCATGCTAATGTATTCGAGCAAAGGCCTGCTTTGAACACTCTAATTTTTTCAAAGTAAAAGTCCTGCTTCCCAAAACACGCCCAGCGAAGGGCATGCCGTTCCGCAGAAGGAAAGGCCCGGCCGAGCCAGTGCACGCGGTGAGGCGGACCGGTCAGCCAGGCCCAAGGTTCAACTACGAGCTTTTTAACTGCAACAACTTTAATATACGCTATTGGAGCTGGAATTACCGCGGCTGCTGGCACCAGACTTGCCCTCCAA
+
DDDDDIIHIIIIIIIIIIIIIIIIIIIIIIIIIIIIIIIIGIIIIIIIIIIIIGIIIIIIIIGHIHIIIIIIIIIIIIIIIIIIIIIHIHIIHIHIIIIHHFHIIIIIIIIIIIIIIIIIIIIIIIIIIIIIIIFHIIIIIIHIIIIIIIIIHHGIHIIIHHIIIIIIIIIIIIIIIIHIIIIIIHHHHIEIHHIIIIIHIIIIHIIIIIIIIIIIIIIIIIIIIIIIIIIIIIIIIIIIIIIIIIIIIIIIIHIHIIIIIIIIIIIIIIIIIIIIIIIIIIIIIIIIIIIIHIIIIIIIIIIIIIIIIIIIIIIIIIIIIIIIIIHIIIIIIIIIIIIIDDDDD
@HISEQ:969:HM2KJBCX2:2:1102:20538:75282 2:N:0:ACTATGCA
TTGGAACGGCTTCCCAACTATCCCTATTAATCATTACGTCGATCCTAGAAACCAACAAAATAGGTTCGATCGTCCTATTTCGTTATTCCATGCTAATGTATTCAAGCGCGAGCCTGCTTTAAGCACTCTAATTTTTTCAAAGTAACAGTCCTGTTTCCCCGCAACAACAAATTAATGCCATCACGGTTCTACAAGAGGGAGGGACCAGTGAGGCCAGTGCATACCAGTGGCACGACCAACCTACTGGCCCCGAAATTCAACTACGAGCTTTTTAACTGCAACAACTTTAATATACGCTATTGGAGCTGGAATTACCGCGGCTGCTGGCACCAGACTTGCCCTCCAA
+
DDDDDIIIIGIIIHIIIIIIIIIIIIIIIIIIIHIIIIIIIIIHHIIIIIIIIIIIIIHIIIHIHHHIIIIIIIIIIIIIIIIIIIIIIIIHIIIIIHIIIFIIIIIHIIIIIHIIIIIIHIGIIIIHIIIIIIIIIIIIIIIIIIHGIIIIIIIHHIIIIIIIIIIIIIHIIIIIIHIIIIIIIIIIIIIIIIIIIHHIIIIIIIIIIIIIIIHIIHIIIIIIIHIIIIIIIIIIIIIIIIHHEIIIIIIIIIIIIIIIIIIHIIIIIIIIIIIIIIIIIIIHHHF1IIIIIHIIIIIIIIIIIIIIIIIIIIIIIIIIIIIIIIIIIIIIIIIIIIIIIDDDDD
@HISEQ:969:HM2KJBCX2:2:1102:4500:75860 2:N:0:ACTATGCA
TTGGAACGGCTTCCCAACTATCCCTATTAATCATTACGTCAATCCTAGAAACCAACAAAATAGGATCAAACGTCCTATTTCATTATTCCATGCTAATGTATTCAAGCGTTAGCCTGCTTTAAACACTCTAATTTTTTCAAAGTAACAGTCCTGTTTCCCTGCAACACCAAATTAATGACATTACAGTTCTTCAAGAAGGAGGAACCAGTAAAGCCAGTGCATACCAGAGGCACGACCAACCTACTAATCCCGAAATTCAACTACGAGCTTTTTAACTGCAACAACTTTAATATACGCTATTGGAGCTGGAATTACCGCGGCTGCTGGCACCAGACTTGCCCTCCAA
+
DDDDCIIIIIIIIIGHIHHIIIIIIIIIIHHIIIIHIIIIFHHIIIIIIIIIIIIIIIGIIIIICEHHIHIHFHHIIIIHIHIHIIIIHHIIIHHIHIHHHHFHHIIIHIIIIIHHHHIHGHIIIHHIIHHIIIIHHIHHEIHHIIIHIHIIIHIIIEIIIIIIIIHIIHHHIIIIHIIIIHIIIIHEIIHHHIIIHHGIHIIIIHHHIIIHGIIIIIIIIHIIIIIGIHIIIIIIIHHIIHCGFIHDIIHHIHIIHIIIIIIIIHHGHIIHIIIIIIIIHIIHHHHIIHIIIIIHHHHIIIIIIIIIIIIIIIHIIHHIIIIIIHIIIIHHCCHHIIIGIDDDDD
@HISEQ:969:HM2KJBCX2:2:1102:2421:75948 2:N:0:ACTATGCA
TTGGAACGGCTTCCCAACTATCCCTATTAATCATTACGGCGGTCCTAGAAACCAACAAAATAGAACCGCACGTCCTATTCTATTATTCCATGCTGTAATATTCGAGCAAAGGCCTGCTTTGAACACTCTAATTTTTTCAAAGTAAAAGTCCTGGTCCCCAACACACCCAGTGAAGGGCATGCGGTTCTCCAGAAGAAAAGGCCCGGCCGGACAAGTGCACGCGGTGAGGCGGACCTGCCAGCCAGGCCAAAGGTTCAACTACGAGCTTTTTAACTGCAACAACTTTAATATACGCTATTGGAGCTGGAATTACCGCGGCTGCTGGCACCAGACTTGCCCTCCAA
+
DDCDDIIIIIIIIIIIIIIIIIIIIIIIIIIIIIHHHHIIIIIHHIIIIIIHHIIIIIIIIIIHIIIIIIIIIIHIIHIIIGIIIIIIIHIIGIIIIIIIIIHIIIIIIIHIHIIIIIIIIIIIIIIIHHHHHHIIHIIIIIIIIIIHIIIIHIIIIIIIIIIIHIIIHIIIIIIIIIIIIIIIIIHHGIIIIHIIIIHIIIIIIHIIIIIIIIIIIIIIIIIIIIIIIIIIIIIIIIIIIHHIIIIIIIIIIIIIIIIIIIIIIIIIIIIIIIIIIIIIIIIIIIIIIIIIIIIIIIIIIIIIIIIIIIIIIIIIIIIIIIIIIIIIIIIIIIIIIIIDDDDD
@HISEQ:969:HM2KJBCX2:2:1102:8454:75991 2:N:0:ACTATGCA
TTGGAACGGCTTCCCAACTATCCCTATTAATCATTACGTCAATCCTAGAAACCAACAAAATAGAATCAAACGTCCTATTTCGTTATTCCATGCTAATGTATTCAAGCGTGAGCCTGCTTTAAACACTCTAATTTTTTCAAAGTAACAGTCCTGATTCCCCATGACACCAAATTAATGACATCATGGTTCGTCAGAAGGTAGGAATCAATAATACCAGTACGTACAATAGCACGACCAATAAATTGATCCCGAAATTCAACTACGAGCTTTTTAACTGCAACAACTTTAATATACGCTATTGGAGCTGGAATTACCGCGGCTGCTGGCACCAGACTTGCCCTCCAA
+
DDDCDIIIIIIIIIIIIIIIIIIIIIIIIIIIIIIIIIIIIIIIIIIIIHIIIIIIIIIIIIIIIIIIHIIIIIIIIHIIHIIIIIIHGIIIIIIIIIIIIIIIIIIIIIIIIIIIIIIIIIIIIIIIIIIIIIIIIIIIIIHHIIIIIIIIIIIIIIIIIIIIIIIIIIIIIIIIIIIIIIIIIIIIIIIIIIIIIIIIIIIIIIIIIIIIIIIIIIIIIIIIIIIIIIIIIIIIIIIIIIIHIIIIIIIIIIIIIIIIIIIIIIIIIIIIIIIIIIIIIIIIIHIIIIIIIIIIIIIIIIIIIIIIIIIIIIIIIIIIIIIIIIIIIIIIIIIIIIIIDDDDD
@HISEQ:969:HM2KJBCX2:2:1102:16007:76421 2:N:0:ACTATGCA
TTGGAACGGCTTCCCAACTATCCCTATTAATCATTACGTCGATCCTAGAAACCAACAAAATAGGTTCGATCGTCCTATTTCGTTATTCCATGCTAATGTATTCAAGCGCGAGCCTGCTTTAAGCACTCTAATTTTTTCAAAGTAACAGTCCTGTTTCCCCGCAACAACAAATTAATGCCATCACGGTTCTACAAGAAGGAGGGACCAGTGAGGCCAGTGCATACCAGTGGCACGACCAACCTACTGGCCCCGAAATTCAACTACGAGCTTTTTAACTGCAACAACTTTAATATACGCTATTGGAGCTGGAATTACCGCGGCTGCTGGCACCAGACTTGCCCTCCAA
+
BDDDDIHHHIIIIIIFHIIIHIIIIIIIHIIIIIIIIIIIIIIHIIIIIHIIIIIIIIHHHIIHIIIIIIIIIIGHIIIHIIIIIIIHHHHIIHHHIHEHHHIHIIHIIIIIIIIIIHIIIIIIIHIIIIIIHHHIHHHHHIIIIIHIIIHIIHIIIIIIIIIIIIIHHIHIIIHHGIIIIIIHIHIIHIIHHIIIIIIIIIIIHIIIIIIIHIHHIIIHHIIHIIIIIIIIIIIIIIIHIIHHHIIGIHGDIIIIIIIIIIIIIIIIIIIIHHHHIIIHIIIIIFHHIIIIIIIHIHIHIIIIGHHIHHHIIIIIIIIIIIGIHIHGIIIIHIHIIHIIIDDDDD
@HISEQ:969:HM2KJBCX2:2:1102:14475:75560 2:N:0:ACTATGCA
TTGGAACGGCTTCCCAACTATCCCTATTAATCATTACGTCAATCCTAGAAACCAACAAAATAGGATCAAACGTCCTATTTCATTATTCCATGCTAATGTATTCAAGCGTTAGCCTGCTTTAAACACTCTAATTTTTTCAAAGTAACAGTCCTGTTTCCCTGCAACACCAAATTAATGACATTACAGTTCTTCAAGAAGGAGGAACCAGTAAAGCCAGTACATACCAGAGGCACGACCAACCTACTAATCCCGAAATTCAACTACGAGCTTTTTAACTGCAACAACTTTAATATACGCTATTGGAGCTGGAATTACCGCGGCTGCTGGCACCAGACTTGCCCTCCAA
+
DDCDDIIIIIIIIIIIIIIIHIIIIIIIIIHIIIIIIIIHIIIIIIIIHIIIIIIIIIIHHIHHIIIIIIHIGFHIIHIIIIIIIIIIIIIIIIIIIIIIIIIIIHIIIIIIIIIIIIHIIIIIIIIIIIIIIIIIHHHIIIIIIIIIIIIIIIHIIIIIIIIIIHHIHIIHIIIIIIIIIIIIHIIIHIHHEIIIIIIIIIIIIIIIIIHIIHIIIIIIIIII<IIIIIIIIIIIIHHIIIHHEIHHIIIHIIIIIIIIIIIHHIIIIIIIIIIIIIIIIIIIIIIIIIIIIIIIIIHHHIIIIIIIIIIIIIIIIIIIIIGIIIIIIIIIIIIIIIIIIDDDDD
@HISEQ:969:HM2KJBCX2:2:1102:6811:76783 2:N:0:ACTATGCA
TTGGAACGGCTTCCCAACTATCCCTATTAATCATTACGTCAATCCTAGAAACCAACAAAATAGGATCAAACGTCCTATTTCATTATTCCATGCTAATGTATTCAAGCGTTAGCCTGCTTTAAACACTCTAATTTTTTCAAAGTAACAGTCCTGTTTCCCTGCAACACCAAATTAATGGCATTACAGTTCTTCAGAAAGGAGGAACCAGCAAAGCCAGTGCATACCAGTGGCACGACCAACCTACTAATCCCGAAATTCAACTACGAGCTTTTTAACTGCAACAACTTTAATATACGCTATTGGAGCTGGAATTACCGCGGCTGCTGGCACCAGACTTGCCCTCCAA
+
DDDDDIIIIIIIIIIIIIIIIIIIIHIIIGEHHIIIIHIIIIIIIIIIIIIHIIIIGIIHHIHHIIHHIIHHIHHHIHHI?HHIIIIIEHHICFHIIIIIIIIIIHGIIIIIHHIIIIHIIIHIHIHHIIIIIIIIIIIHIIIIHHIIIIIIIIIIIIIIIIIIIIIIIHHIIIIIIIIIIIIIIIIHIIIIIIIIIIIIIIIIIIIIIIIIIIHIIIIIIIIIIIIIIIIIIIIIIIIIIIIHDIHEIIIIIIIIIIIIIIHIIIIIIIIIIIIIIIIIIIIIIIIIIIIIIIIIIHIIIIIIIIIIIIIIIIIIIIIIIIIIIIIIIIIIIIIIIIIIIDDDDD
@HISEQ:969:HM2KJBCX2:2:1102:21097:76592 2:N:0:ACTATGCA
TTGGAACGGCTTCCCAACTATCCCTATTAATCATTACGTCGATCCTAGAAACCAACAAAATAGGTTCGATCGTCCTATTTCGTTATTCCATGCTAATGTATTCAAGCGCGAGCCTGCTTTAAGCACTCTAATTTTTTCAAAGTAACAGTCCTGTTTCCCCGCAACAACAAATTAATGCCATCACGGTTCTACAAGAGGGAGGGACCAGTGAGGCCAGTGCATACCAGTGGCACGACCGACCTACTGGCCCCGAAATTCAACTACGAGCTTTTTAACTGCAACAACTTTAATATACGCTATTGGAGCTGGAATTACCGCGGCTGCTGGCACCAGACTTGCCCTCCAA
+
DBD@DE?EEHE?G?FEFECHHHHH1CDCGFHHHC@HCC<<ECEHI?HGGEEC<CCE?GHHHHIH1DFH?@FH11<0C<D?1CD?CC1F?@EHF?CHEHEHHHFHHDE@EDHHEGFBHHHFHHHGHIHFH@GHGHGHFBCHHHFH@?FAADGH?B<?GHHHHHD@HGHIIIIHIIHGDH;GF?FH@CHG?HHIHHH?IIIIIIHIHGCGFHHGGIIIHHECAFCIHHHG@G@FHGHGHIHGHHFCCEH?:<HEGIHHF@HHEHHHF@EHEHGD<@CIIHIHHFD1C1DD1@G@GHHIIHHHIIHHIIIHIHHHHF??DDHHFIIIIHHHFIHHHCHEHIHFHD<D?D
@HISEQ:969:HM2KJBCX2:2:1102:8052:77305 2:N:0:ACTATGCA
TTGGAACGGCTTCCCAACTATCCCTATTAATCATTACGGTGATCCTAGAAACCAACGAAATAGAATCAGTCCGTCCTATTTCATTATTCCATGCTAATGTATTCAGACGATAGTCTGCTTTAAACACTCTAATTTTTTCAAAGTAACAGTCCTGATTTCCCATCACACCAAATAAATGGCATGAAAGTTCCTCAGAAGGTAGAGATCCATCTCACCAGTGCAGACAATTAAGCCTGACCAATGGGTAGACCCCGAAGTTCAACTACGAGCTTTTTAACTGCAACAACTTTAATATACGCTATTGGAGCTGGAATTACCGCGGCTGCTGGCACCAGACTTGCCCTCCAA
+
ABDDAHHHIGHIIIIIIIIIIIIIIIHIIIIHHIIIIIIIIHIIIIIIIIIIIIIIHEHGIIIHIHIHEHHIIIIHIIIIIHIIIIGIHIIIHHHIIIIHIIHIIHIIHHHIIGHIHIHGHIIIHIIIIIIIIIIIIIIHHHGHIIHHHHIHIIIIIHIIIIIIIIIIHG@HIHIHHIIIIHIIHHIHHIIGHHGIHHHHIIGIIIIHCEHHEEGHIHHIHHEIIHHHIIIGFIIIIIIHHIHIIGDIHIIH@HIHEIIIIIIIIIIIGIIIIIHHHIIIIIIIIIIIIIIIIIIIIIIIIIIIIIIIIIIIIIIIIIIIIIIIIIIIIIIIIIIHIIIIIIIDDDDD
@HISEQ:969:HM2KJBCX2:2:1102:6074:77782 2:N:0:ACTATGCA
TTGGAACGGCTTCCCAACTATCCCTATTAATCATTACGGCGGTCCTAGAAACCAACAAAATAGAACCGCACGTCCTATTCTATTATTCCATGCTGTAATATTCGAGCAAAGGCCTGCTTTGAACACTCTAATTTTTTCAAAGTAAAAGTCCTGGTCCCCAACACACCCAGTGAAGGGCATGCGGTTCTCCAGAAGAAAAGGCCCGGCCGGACAAGTGCACGCGGTGAGGCGGACCTGCCAGCCAGGCCAAAGGTTCAACTACGAGCTTTTTAACTGCAACAACTTTAATATACGCTATTGGAGCTGGAATTACCGCGGCTGCTGGCACCAGACTTGCCCTCCAA
+
DDDDDIIIIHHHIIIIIIIHIIHIIIIIHIIIIIIIIIIIIIIIIGHHIIHIIIIIIIIGIIIGEHIHHIIHIIHIIIIIIIIIIIIHHHHHHIIIIIIIIIIIIIIIIIIIIIIIIIIIIIIIIIIIIIIIIIIIHIIIIIIHIIIIIIIIIIIIIIIHHIHIIIIIIIIIHIIIIIIIIIIIIIHHIIIHIIHHHHGHIIIIIIIIIIIHHIIIIIIIHIIIIIIIHIIIIHIIIIIIIHHIIIIHHHIHIIIIIIIHIIIIHIIIIIIIIIIIIIIIIIIIIIIIIIIIIIIIIHHIIHIIIIIIIIIIIIIIIIIIIIIIIIIIIIIIIIIIIIIDDDDD
@HISEQ:969:HM2KJBCX2:2:1102:9181:78140 2:N:0:ACTATGCA
TTGGAACGGCTTCCCAACTATCCCTATTAATCATTACGTCGATCCTAGAAACCAACAAAATAGAATCAAACGTCCTATTTCGTTATTCCATGCTAATGTATTCAAGCGTGAGCCTGCTTTAAACACTCTAATTTTTTCAAAGTAACAGTCCTGATTCCCCATGACACCAAATTAATGACATCATGGTTCGTCAGAAGGTAGGAATCAATAATACCAGTACGTACAATAGCACGACCAATAAATTGATCCCGAAATTCAACTACGAGCTTTTTAACTGCAACAACTTTAATATACGCTATTGGAGCTGGAATTACCGCGGCTGCTGGCACCAGACTTGCCCTCCAA
+
D@<0DFHIII?/DHIIIIIIIIIIIIIIIIIIIIIIIIII?HHIIIIHIIIIIIIIIIIIIIH1DHHHHIIIIIIIIIIHI@GHIHIIIIIIIIHGIIIIIH<IIIIIH6FHIHHIHHIIIIIIIIIIIIIIIIIIIIIIHHHIHIHIIHIIIHHIGDHCC<CDHHHHHHIIIIIIHHHHIHH@IHHHI<EHIIIIHGHHF?FHECFGHHHC<FHHHEEHD?FIIH?EIIII=IIHHF<C@D1BCIIIIIIIIIIIIIIIIIIIIIIIIIIIIIIIIIIIIIIIIHHIIIIIIIIIIIIIIIIIIIIIIIIIIIIIIIIIIIIIIIIIIIIIIIIIIIIIDDDDD
@HISEQ:969:HM2KJBCX2:2:1102:11884:78971 2:N:0:ACTATGCA
TTGGAACGGCTTCCCAACTATCCCTATTAATCATTACGGCGGTCCTAGAAACCAACAAAATAGAACCGCACGTCCTATTCTATTATTCCATGCTGTAATATTCGAGCAAAGGCCTGCTTTGAACACTCTAATTTTTTCAAAGTAAAAGTCCTGGTCCCCAACACACCCAGTGAAGGGCATGCGGTTCTCCAGAAGAAAAGGCCCGGCCGGACAAGTGCACGCGGTGAGGCGGACCTGCCAGCCAGGCCAAAGGTTCAACTACGAGCTTTTTAACTGCAACAACTTTAATATACGCTATTGGAGCTGGAATTACCGCGGCTGCTGGCACCAGACTTGCCCTCCAA
+
DBDDDIIIIIIIIIIIIIIIIHIIIIIIIIHIIIIIIIIIHHIIIIIIIIIGIIIIIIIHHIHFHHHEGHIHHHEHHHHIIIIIIIIIIIIIIHIHIIIIIHHIIHHIIHIHIIIIIIIIHHIIIHIIIIIIIIIIIIIIIIIIIIIIHIIIIIIHIIIIIHIIIIIHIHIIIIIIIIIIIIIIIIIHIIIIIIIIIHIIGIIIIIIIIIIIIIIIIHHIIIIIIIIIIIIIIIIIIIIIIHHIIIHHIIIHIIIIIIIIIIIIIIIIIIHIIIIIGIIIIIIHHIIIIIIIIIIIHIHIIIIIIIIIIHIIIIIIIIIIIHIIIIIIIIIIIIIIIIIDDDDD
@HISEQ:969:HM2KJBCX2:2:1102:15711:79208 2:N:0:ACTATGCA
TTGGAACGGCTTCCCAACTATCCCTATTAATCATTACGTCGATCCTAGAAACCAACAAAATAGAATCAAACGTCCTATTTCATTATTCCATGCTAATGTATTCAAGCGCGAGCTTGCTTTAAACACTCTAATTTTTTCAAAGTAACAGTCCTGATTTCCCATGACACCAAATTAATGACATCGTGGTTCGTCAGAAGGGAGAAACCAATAATGCTAGTACGTACAAAGTACGACCGACATATTAGTCCCGAAATTCAACTACGAGCTTTTTAACTGCAACAACTTTAATATACGCTATTGGAGCTGGAATTACCGCGGCTGCTGGCACCAGACTTGCCCTCCAA
+
DDDDDIIHIHHIIIIIIIHIIIIIIIIIIIIIIIIIIIIIIIIIIIIHIIIIIIIIIIIIIIIIIIIIIIIIIIIIHIIIIIIIIIIHIIIIHHIHIIIIIIIIIIIHIIIIIIIIIIIIIIIIIIIIIIIIIIIIIIIIGIIIIHIIIIIIIIIIIIIIIIHIIIIIIIIIIIIIIIIIIIIIHHHHIIIIIIIIIIIIIIIIIIIIIIIHIHIIIIIIIIIIIIHIIIIIIIIIIIIIIHHIIIIIIIIIIIIIIIIIIIIIHIIIIIIIIIIIIIIIIIIIIIIIIIIIIIIIIIIIIIIIIIIIIIIIIIIIIIIIIIIIIIIIIIIIIIIIIIIDDDDD
@HISEQ:969:HM2KJBCX2:2:1102:15250:80520 2:N:0:ACTATGCA
TTGGAACGGCTTCCCAACTATCCCTATTAATCATTACGTCAATCCTAGAAACCAACAAAATAGGATCAACGTCCTATTTCATTATTCCATGCTAATGTATTCAAGCGTTAGCCTGCTTTAAACACTCTAATTTTTTCAAAGTAACAGTCCTGTTTCCCTGCAACACCAAATTAATGACATTACAGTTCTTCAAGAAGGAGGAACCAGTAAAGCCAGTACATACCAGAGGCACGACCAACTTACTAATCCCGAAATTCAACTACGAGCTTTTTAACTGCAACAACTTTAATATACGCTATTGGAGCTGGAATTACCGCGGCTGCTGGCACCAGACTTGCCCTCC
+
DDDDDIHIIIIIIIIIIIIIIIIIIIIIIIIIIIIIIIIIIIIHHIHIIIIIHIIIIIHIIICHIHIIIIIHHHIIIIIIIIIIIIIIIIIIIIIIIIIIIIIIIIIIIIIIIIIIIHIIIIIIIIIIIIIIIIIIIIIIIIIIIIIHIIIIIIIIIIIIIIIIIIIIIIIIIIIIIIIIIIIIIIIIIIIIIIIIIIIIIIIIIIIIIIIIIIIIIIIIIIIIIIIHHIIIIIIIIIIIIIIHHHGIIIIIHIIIIIIIIHIIIIIIIIIIIIIIIIIIIIIIIIIIHHIIIIIIHIHHIIIIIIIIIIIIIIIIIIIIIIIIIIIIIIIIIHIIIIDDDDD
@HISEQ:969:HM2KJBCX2:2:1102:14118:80098 2:N:0:ACTATGCA
TTGGAACGGCTTCCCAACTATCCCTATTAATCATTACGTCAATCCTAGAAACCAACAAAATAGGATCAAACGTCCTATTTCATTATTCCATGCTAATGTATTCAAACGTTAGCCTGCTTTAAACACTCTAATTTTTTCAAAGTAACAGTCCTGTTTCCCTGCAACACCAAATTAATGGCATTACAGTTCTTCAGAAAGGAGGAATCAGCGAGACCAGTACGTACCAATGGCACGACCAACCTGCTGACCCCGAAATTCAACTACGAGCTTTTTAACTGCAACAACTTTAATATACGCTATTGGAGCTGGAATTACCGCGGCTGCTGGCACCAGACTTGCCCTCCAA
+
DDD@DHICHIHHEHIIIGHEHIHHEHEHIHIIHIIIIIIIIIIECHICFHHEHHIG?GCHHHE@GEHHFEHFHHCHHHHHIIIHH@G@C@G?EEGCEGHHHGGCHHHFHEHEHHHGIIHHGHIIIGHGHHIHHHFHEGHCIHGHIHHEGHGGGBCDHGHEHIHHHHIIIHIIEHHHFHHFCHFEHHHFHIIIHEGHHGEHIHIHHFHIHHHEIIIIIIIIHIHC<HHIHHHDHGGE?HHHIHHEFGHEHDIIIIIIHCHIIIIIHEIHHIHHEHC?HHHEEHHGCGIIIHHHHHIHHHHIIIHHHIHIIGIEHCHIHHIHGIIIHHHCIHHHCGIHIIIIHB@@@D
@HISEQ:969:HM2KJBCX2:2:1102:13772:81116 2:N:0:ACTATGCA
TTGGAACGGCTTCCCAACTATCCCTATTAATCATTACGTCAATCCTAGAAACCAACAAAATAGGATCAAACGTCCTATTTCATTATTCCATGCTAATGTATTCAAGCGTTAGCCTGCTTTAAACACTCTAATTTTTTCAAAGTAACAGTCCTGTTTCCCTGCAACACCAAATTAATGACATTACAGTTCTTCAAGAAGGAGGAACCAGTAAAGCCAGTGCATACCAGAGGCACGACCAACCTACTAATCCCGAAATTCAACTACGAGCTTTTTAACTGCAACAACTTTAATATACGCTATTGGAGCTGGAATTACCGCGGCTGCTGGCACCAGACTTGCCCTCCAA
+
DBC@DHIIGHIDHHIIIHIIIIIEHIHIIIIHIIHHHHHIIIHICHHHIHHHHHIIHEHIIIIHIGHIIEFHC@HHHH@HECHHIGIIHIIIIIIIIIIHIIIIIHHHHHIIHHIIIIIHHHFHIIIGHHIIIIIIIIIHHIIHHIIIHIHHHIHIHIIIIIIIIHIIHHHHIIIHIIHHIIIIHEHHFHIHIIIHIIIIIIHHIIIIHHIHHCHIIIIGIIIIIIIIIIIIIHEHIHIIHHGHHIGIIGHIIIIHIIIIIIHIHIIIIIIIIIHIIHIIIIIHHIIIIHHHIIIIIIIIIHIIIIHIIIIIIIIHHIHIIIIIIIIHHIHIIHIIIIIIICDDDD
@HISEQ:969:HM2KJBCX2:2:1102:9231:81567 2:N:0:ACTATGCA
TTGGAACGGCTTCCCAACTATCCCTATTAATCATTACGTCAACCCTAGAAACCAACAAAATAGGATCAAACGTCCTATTTTATTATTCCATGCTAATGTATTCAAGCGTTAGCCTGCTTTAAACACTCTAATTTTTTCAAAGTAACAGTCCTGTTTCCCCGCAACACCAAATTAATGGCATCACGGTTCTTCAAGAAGGAGGAATCAGCGAGGCCAGTGCATACCATTGGCACGACCAACCTGCTGACCCCGAAATTCAACTACGAGCTTTTTAACTGCAACAACTTTAATATACGCTATTGGAGCTGGAATTACCGCGGCTGCTGGCACCAGACTTGCCCTCCAA
+
DD@DAII=EHHHIEHHIIIHIICHIIIIHIIIEHHHHIII=GHHHHIHHHHIIHIIHG1DFHEHHHHIIHHIIICHFF?HI@GGHHCHFGHIHIG?IIIHHIIIIIHHHGHGHHHHHIIIIHHIHIIIHHHHIIHHHHGHHIIIIIHHHIIIIHHIHIIHHHHDIIIIIIIHFHIHHIIGHHIIIIHIIIIIIIIIIIIIIIIIHIHIIIHIIHIIHIIIIIIIIIHHIIIIIIIHIGIIIIHGFCHHHIHIIHIIHIIIIIIIIIIIIIIIIIHIIGIIIIHHIHHGIIIIIIHIIIIIIIIIGIHGCIIIIIIIIIIIIIIIIIIIHIIIIIIIIIIIIDDDDD
@HISEQ:969:HM2KJBCX2:2:1102:8760:82515 2:N:0:ACTATGCA
TTGGAACGGCTTCCCAACTATCCCTATTAATCATTACATCGATCCTAGAAACCAACAAAATAGAATCTGATGTCCTATTTCATTATTCCATGCTAATGTATTCAAGCGTAAGCTTGCTTTAAACACTCTAATTTTTTCAAGGTAACAGTCCTAATTCCCCATAACATCAAATAAATGACATTATGGTTCTTTAGAAGGTGAGAACCAATAAAACCAGTACATACCAAGGCATGACCGATTCCTTGATCCCGAAATTCAACTACGAGCTTTTTAACTGCAACAACTTTAATATACGCTATTGGAGCTGGAATTACCGCGGCTGCTGGCACCAGACTTGC
+
DDDCDIIIGIIIGIIIIIIIIIIIIIIIIIIIIIIIIIIIIIIIIHHIIIIHIIIIHIIIIIIIIGIIIIHIIIIHIIIHIIHIIIIIIIIIIIIIIIIIIHIIIIIIIIIIIIIIGIIHIIIIIIHIIIIHHIHHIIIIIIIIHHIIIIIIIIHIHGIIIIIHIIHIIIIIIIIIIIIHIIIIIIIIIIIIIIIIIIIIIIIIIIIIIIIIIIIIIIIIIIIIIIIIIIIIGHHHGHHHHIIIIIIIIIIIIHIHIHIIIHIIIIIIIIIIIHIIIIIIIIHHIGIIIHIIHIIIIIIIIIIIIIIIIIIIIIIIIIIIIGIIIIIIIIIIIDDDDD
@HISEQ:969:HM2KJBCX2:2:1102:2831:83913 2:N:0:ACTATGCA
TTGGAACGGCTTCCCAACTATCCCTATTAATCATTACGTCAATCCTAGAAACCAACAAAATAGGATCGAACGTCCTATTTCATTATTCCATGCTAATGTATTCAAGCGTTAGCCTGCTTTAAACACTCTAATTTTTTCAAAGTAACAGTCCTGTTTCCCTGCAACACCAAATTAATGACATTACAGTTCTTCAGAAAGGAGGAATCAGCGAAGCCAGTGCGTACCAGTGGCACGACCAACCTACTGACCCCGAAATTCAACTACGAGCTTTTTAACTGCAACAACTTTAATATACGCTATTGGAGCTGGAATTACCGCGGCTGCTGGCACCAGACTTGCCCTCCAA
+
DDDDDIIIIIIIIIIIIIIIHIHIIIIIIIHIIIIIIGHIHHIIIIIGIIIIIIII@HHFHIIIIIIIGIIGH?HIHHHICHHIIIIFHIIIGH?CIHIHHIIHHHHIIIIIIIIHHIIIIIIIIIIHIIIHHHIHHHHGIIIIIIIIIIIIIIIIIIIIIIIIIIIIIIIIIIIIIIIHIIIIIIIIIHFIIIIIIIIIIIIIIIIGIIIIIIIIIIIIIIIIIIIIIIIIIIIHIIIIIIIHGIIIIIIIIIHIIIIIIIIIIIIIIIIIHIIIIIIIIIIIIIIIIIIIGIIIIIIIIIIIIIIIIIIIIIIIIIIIIHIHIIIIIIIIIIIIIIIIIDDDDD
@HISEQ:969:HM2KJBCX2:2:1102:14094:83603 2:N:0:ACTATGCA
TTGGAACGGCTTCCCAACTATCCCTATTAATCATTACGTCAATCCTAGAAACCAACAAAATAGGATCAAACGTCCTATTTCATTATTCCATGCTAATGTATTCAAGCGTTAGCCTGCTTTAAACACTCTAATTTTTTCAAAGTAACAGTCCTGTTTCCCTGCAACACCAAATTAATGACATTACAGTTCTTCAAGAAGGAGGAACCAGTGAAGCCAGTACATACCAGAGGCACGACCAACCTACTAATCCCGAAATTCAACTACGAGCTTTTTAACTGCAACAACTTTAATATACGCTATTGGAGCTGGAATTACCGCGGCTGCTGGCACCAGACTTGCCCTCCAA
+
DDDDDI@EEHHHHIIHIHIIIIIIIHIIIIIEHHIIHHHIHGIHHIIGEHIIHIIIIIIFHHHI?GHIHHHEFHHHIHHHIHIIHHIIHHHHHHHHHHHIHHHIIIIIHHEEHIIIIIHIIIIIIIIIHIIIIIIIIHHHIIIIIIIIIHIIIIIIIIIIIIIHHHHIIIHHHIHHHGFIIIIHHIIHIIHHIIIIIIIIHHFIIIIIIIIHIIIIIHHIIIIIIIHGIIIIIIIIHIHIIIHGDGHHIIIIIIIIIIIIIIIIIHIIIIIIIIHIIIIIIIIIIIIHIIIIIIIIIIIHHIIIIIIIIIIIIIIIIIIIIIIIIIIIIIIIIIIIIIIIHDDDDD
@HISEQ:969:HM2KJBCX2:2:1102:14743:83507 2:N:0:ACTATGCA
TTGGAACGGCTTCCCAACTATCCCTATTAATCATTGCTCACAAATCCAAAAACCAACAAAATACGATAAACGAGCCCTAACTTATTATTCCATGCTAATGTATTCATAACTAACCGCCTGCTTTAAACACTCTAATTTTTTCAAAGTAAAGGTCCTGGATTGCGAACCCAACCCAGCAAAGGGCAGGAACGTTCTCCAGGAAGATGGTAAGCGCGCATCGGCACTCACACACGAAACCGTGGCGGGCCAAGCGCACTATACCAGAAATCCAACTACGAGCTTTTTAACTGCAACAACTTTAATATACGCTATTGGAGCTGGAATTACCGCGGCTGCTGGCACCAGACTTGCCCTCCAA
+
DDDADHFHGIIHIIIIIIIIIIHHIIIIIIIIIIIIIIIIIIHHHHHHIIIIIIIIIIGCFHEHGHHHIIGHIDHIHHIGIIIIFHHIICHHH?EHEHHHHCEG?HHIHHHIHIHHDHCHIHHHIIIHHHIIHIIIHHIIHHHHIHIIIIIIHHIIHHHIIIHHDIIHHEFIHHIIIHIIIIIIIIIIIIIHHEHHIIIIIGIIIIIIIIIIIIIIIIIIIIIIIIIIIIIIIHHHHIIIIIIIIIIIIIIIIHIHGIIIIIIIIIIIIIIIIIIIIIIIIIIIIIIGIGIIIIIIIIIIIIIIIIIIIIIIIIIIIIIIIIIIIIIIIHIIIIIIIIIHIIIIIIIIIIIIIDCADD
@HISEQ:969:HM2KJBCX2:2:1102:5733:85681 2:N:0:ACTATGCA
TTGGAACGGCTTCCCAACTATCCCTATTAATCATTACGTCAATCCTAGAAACCAACAAAATAGGATCGAACGTCCTATTTCATTATTCCATGCTAATGTATTCAAGCGTTAGCTTGCTTTAAACACTCTAATTTTTTCAAAGTAACAGTCCAAATTCCCCGCAACACCAAATTAATGGCATTACGGCTCATCAGGAAGGAGGAATCAGTGAGACCAGTACATACCAGAGGCATGACCAACCTACTAACCCCGAAATTCAACTACGAGCTTTTTAACTGCAACAACTTTAATATACGCTATTGGAGCTGGAATTACCGCGGCTGCTGGCACCAGACTTGCCCTCCAA
+
DDDDDIIIIIIIIIIIIIII1GIIIIIIIIIIIIIIIIIIIIIIIHIIIIIFHHIIIIHIIIIIHIIIIIIHIIIIIIIIIIIIIIIHIIIIIIIIIIIIIIIIIIIIIIHHIIIIIIIIIIIIIIIIHHHIIIHIIIIIIIIHIIHIIIIIHIIIIGIIIIIIIIIIIIIHHHHIIIIIIIIIGHIIHHHHIIIIIIIIIIIIIIIIIIIHIIIHHHIIIIIHIIIIIHIIIIIHIIIIIIHHHHHIIIIIIIIHHIIIIHHIIIIIIIHHIIIIIIIIIIIIIIIIIIHIIIIIIIIIIIIIIIIIIIIIIIIIIIIIIIIIIHIIIIIIIIIIIIIIICDDDD
@HISEQ:969:HM2KJBCX2:2:1102:14221:85467 2:N:0:ACTATGCA
TTGGAACGGCTTCCCAACTATCCCTATTAATCATTACGGCGGTCCTAGAAACCAACAAAATAGAACCGCACGTCCTATTCTATTATTCCATGCTGTAATATTCGAGCAAAGGCCTGCTTTGAACACTCTAATTTTTTCAAAGTAAAAGTCCTGGTCCCCAACACACCCAGTGAAGGGCATGCGGTTCTCCAGAAGAAAAGGCCCGGCCGGACAAGTGCACGCGGTGAGGCGGACCTGCCAGCCAGGCCAAAGGTTCAACTACGAGCTTTTTAACTGCAACAACTTTAATATACGCTATTGGAGCTGGAATTACCGCGGCTGCTGGCACCAGACTTGCCCTCCAA
+
DDDDDIIIIIHIIIIIIIIIIIIIIIIIIIIIIIIIIHIIIIIIIIIIIHIHHIIIIIIIIIHIIIIHHHIIIGHHIIIIIIIIIIIHFHIFFHIIIIHIIIIIIIIIIIGIHIIHIIIIIIIIIIIIIIIIIIIIHIHIIIIIIIIHIIIIHHIIIIIIIIIIHIIIIIIIIIIIIIIHIHIIIIIHIIIIIHHIHHHIIIIIIIIIIIIHIIIIIIHIIIIIIIIIIIIIIIIIIIIIIIHIIIIIIIIIIIIIIIIIIIIIIIIIIIHIIIIIIIIIIIIIIIIIIIIIIIIIIIIIIIIIIIIIIIIIIIIIIIIIIIIIIIIIIIIIIIIIIIIDDDDD
@HISEQ:969:HM2KJBCX2:2:1102:14594:85791 2:N:0:ACTATGCA
TTGGAACGGCTTCCCAACTATCCCTATTAATCATTACGGCGGTCGTAGAAACCAACAAAATAGAACCGCAAGTCCTATTCTATTATTCCATGCTGTAATATTCGAGCAAAGGCCTGCTTTGAACACTCTAATTTTTTCAAAGTAAAAGTCCTGGTCCCCAACACACCCAGTGAAGGGCATGCGGTTCTCCAGAAGAAAAGGCCCGGCCGGACAAGTGCACGCGGTGAGGCGGACCTGCCAGCCAGGCCAAAGGTTCAACTACGAGCTTTTTAACTGCAACAACTTTAATATACGCTATTGGAGCTGGAATTACCGCGGCTGCTGGCACCAGACTTGCCCTCCAA
+
@BD@D?H0</<<1<1<DG1DG<GEGHHHIHH@<1<1F10/<CEH//<@@CGF1DFHEEH?GECHEE@D/E/<<<FHHICE1GHE@<CGHI?111@GEH@HFHEFGF<B<G1HG?F8H@1HHHHFD@BD1<DEEEB8<AHHH?GDEFHHHHHEA?GCHHA/GC8EHF@.CF@?HHFEG:8+EHEGHCC/HDIHGCD/GD0?<GFIHECGCIHEHFHHHHHCF@G?CDFG?C<@ECCCA=FF1<<<<F<11G?FCHG@?C<CF=EED0HEH@1FC1EHHHHHHGCCHHHFG=DGCC11<1CEFFHEHHHEHE<CHF/HHFEHIIHHHGHIH@D<@C@CDHG@B0D<
@HISEQ:969:HM2KJBCX2:2:1102:15994:86231 2:N:0:ACTATTCA
TTGGAACGGCTTCCCAACTATCCCTATTAATCATTACGTCGATCCTAGAAACCAACAAAATAGAATCAAACGTCCTATTTCATTATTCCATGCTAATGTATTCAAGCGCGAGCCTGCTTTAAACACTCTAATTTTTTCAAAGTAACAGTCCTGATTTCCCACGACACCAAATTAATGACATCGTGGTTCGTCAGAAGGTAGGAATCAATTTGACCAGTACGTACCGAGGCACGACCGATCAACTGATCCCGAAATTCAACTACGAGCTTTTTAACTGCAACAACTTTAATATACGCTATTGGAGCTGGAATTACCGCGGCTGCTGGCACCAGACTTGCCCTCCAA
+
DDD@D1GECDDHHF1FH=EGHGIIIIIIIF1FEHEHHEHFHHHIIHIIIEHHIHCHHHH?EHI@HHH@CGHGHIIIHCEHEHHHHIIHIIH@GHEGGHEFHHHIHCHHIIHGIIHIHHHGFEHHIHIIHHEHIEHHEHFHIIIIHHHHHIIHHHHHHIHHGHCIHHHHHFHHHHEHEGHE@HHHHDHHHEHHIIIHIHHIHIHHHHHF@AHHHHHHCHFHEFF=HHIHHGCIIHHHHH*HHHHEHGHCHGGHIHCFGIIHEIHHHIIHHIIHHFIIHHEHIHHFC1GHIIHHGHFHFHHHHHFCHIHHHHEIIHHHHHIHHIIIIHHHHHFEHEE@EDHF@@@B@
@HISEQ:969:HM2KJBCX2:2:1102:6450:85456 2:N:0:ACTATGCA
TTGGAACGGCTTCCCAACTATCCCTATTAATCATTACGTCAATCCTAGAAACCAACAAAATAGGATCGAACGTCCTATTTCATTATTCCATGCTAATGTATTCAAGCGTTAGCCTGCTTTAAACACTCTAATTTTTTCAAAGTAACAGTCCTGTTTCCCTGCAACACCAAATTAATGACATTACAGTTCTTCAGAAAGGAGGAATCAGCGAAGCCAGTGCATACCAGTGGCACGACCAACCTGCTGACCCCGAAATTCAACTACGAGCTTTTTAACTGCAACAACTTTAATATACGCTATTGGAGCTGGAATTACCGCGGCTGCTGGCACCAGACTTGCCCTCCAA
+
DDDDDIIIIIIIIIIIIIIIIIIIIIIIIIIIIIIIIIIIIIIIIIIIIIIIIIIIIIIIIIHIIIIIHHIIIIIIIIIIIHIIIIIIIIIIIIIHIIIIIIIIIIIIIIIIIIIIIIIIIIIIIIIIIIIIIIIIIIIIIIIIIIIIIIIIIIIIIIHIIIIIIIIIIIGIIIIIIIIIIIIIIIIIIIIIIIIIIIIIIIIIIIIIIIIIIIIIIIIIIIIIIIIIIIIIIIIIIIIIIIIIIIIIIIIIIIIIIIIIIIIIIIIIIIIIIIIIIIIIIIIIIIIIIIIIIIIIIIIIIIIIIIIIIIIIIIIIIIIHIIIIIIIIIIIIIIIIIIIIIDDDDD
@HISEQ:969:HM2KJBCX2:2:1102:20163:85719 2:N:0:ACTATGCA
TTGGAACGGCTTCCCAACTATCCCTATTAATCATTACGTCAATCCTAGAAACCAACAAAATAGGATCAAACGTCCTATTTCATTATTCCATGCTAATGTATTCAAGCGTTAGCCTGCTTTAAACACTCTAATTTTTTCAAAGTAACAGTCCTGTTTCCCTGCAACACCAAATTAATGACATTACAGTTCTTCAAGAAGGAGGAACCAGTAAAGCCAGTACATACCAGAGGCACGACCAACCTACTAATCCCGAAATTCAACTACGAGCTTTTTAACTGCAACAACTTTAATATACGCTATTGGAGCTGGAATTACCGCGGCTGCTGGCACCAGACTTGCCCTCCAA
+
DDDCDHIIIIIIIIHIIIIIIIIIIIIIIHIIIIIIIHIIIIIIHHIIIIHIIIIIIIIIIEHIHHIIIIIIIIIIIIIIIHHIHHIEHIIIIIIIIIIHIFHHIIIIIHIHHHIIIIIIHHIIHHIIHIHHIIIIIIIIIIHIIIIHHIIHIIIIIHIIIIIHHIIIIIHGHIIIIIIIIIIIIIIGIIIIIHHHIIIHHHIHHIHHIIHIIHIIIIIIIHIIIIIIIIIIIIIIIIIIIIIHHIHFIIIIIIIHHIIIIIHIIIIIIIIIIIIIIIIIIIIIIIIIIIIIIIIIIHIIIIIIIIIIIIIIIIIIIIIIIIIIIIIIIIIIIIIIIIIIIDDDDD
@HISEQ:969:HM2KJBCX2:2:1102:12807:87952 2:N:0:ACTATGCA
TTGGAACGGCTTCCCAACTATCCCTATTAATCATTACGTCAATCCTAGAAACCAACAAAATAGGTTTGAACGTCCTATTTCATTATTCCATGCTAATGTATTCAAGCAAATGCCTGCTTTAAACACTCTAATTTTTTCAAAGTAACAGTCCTGTTTCCCTGCAACACCAAATTAATGACATTACAGTTCTTCAGAAAGGAGGAATCAGCGAAACCAGTTCATACCAGTGGCACGACCAACCTGCTGACCCCGAAATTCAACTACGAGCTTTTTAACTGCAACAACTTTAATATACGCTATTGGAGCTGGAATTACCGCGGCTGCTGGCACCAGACTTGCCCTCCAA
+
DDDDDIIIIIIIIIIIIIIIIIIIIIIIIIIIIIIIIIIIHHIIIIIIIIIIIIIIIIHIHIHIHHIIIIIGIIIIIIIIIIIIIIIHIGIHIHHIIIIIIIHIIIIIIIIIIIIIHIIIIIIIIIIHIIIIIIIIIIIGIIIIIIIIIIIIIIHHIIIIIIIIIHHIIIIIIIIIIIIIIIIIIIIIIIIIIIIIIIIIHIIIIIIIIIIIHIIIIIIIIIIIIIIIIIIIIIIIGIIIIIHHGIIIIIIIIIIIIIIIIIIIIIIIIIHIIHIIIIIIIIIIIIIIIIIIIIIIIIIIHIIIIIIIIIIIIIIIIIIIIIIIIIIIIIIIIHIIIIIIIDDDDD
@HISEQ:969:HM2KJBCX2:2:1102:11303:87605 2:N:0:ACCATGCA
TTGGAACGGCTTCCCAACTATCCCTATTAATCATTACGTCGATCCTAGAAACCAACGAAATAGGATCAAACGTCCTATTTCATTATTCCATGCTAATGTATTCAAGCTAATGCTTGCTTTAAACACTCTAATTTTTTCAAAGTAACAGTCCTGATTCCCCACGACACCAAATTAATGACATCATGCTTCGTCAGAAGGGAGAAACCAATTGTACCAGTTCATACCGTAGGCACGACCGATAAATTGATCCCGAAATTCAACTACGAGCTTTTTAACTGCAACAACTTTAATATACGCTATTGGAGCTGGAATTACCGCGGCTGCTGGCACCAGACTTGCCCTCCAA
+
DDDDBHIIIHIGIIIIIIIHHIHIIHGHIIIGHIIIIIIIIIIIIIIIIIIGIIIIIHIHHIIIIIIIIIGHHHHIIIIIGGFHHIHIIIFHHIIIIIIHIIIHIIIIIIIHIIIIIIHHIIIIIIHIIIIIIIIIHHHHHIGIIIIIIIIIIIIIIIIIIIIIIIHIIIIIIIIIIIIIIIIHIIIIIIIIIIIIIHIIIIIIIIIIIHIIIHIIIIIIIIIIIIIIIIIIIIHIGIIIIIHGDIIIIIGIIIIIIIIIIHIIIIHIIIIIIIIIIIIIIGIIIIIIIIIIIIIIIIIIIIIIIIIIIIIIIIIIIIIIIIIIIIIIIIIIIIIIIIIIIDDDDD
@HISEQ:969:HM2KJBCX2:2:1102:20836:87729 2:N:0:ACTATGCA
TTGGAACGGCTTCCCAACTATCCCTATTAATCATTACGTCAATCCTAGAAACCAACAAAATAGGATCGAACGTCCTATTTCATTATTCCATGCTAATGTATTCAAGCGTTAGCCTGCTTTAAACACTCTAATTTTTTCAAAGTAACAGTCCTGTTTCCCTGCAACACCAAATTAATGACATTACAGTTCTTCAAGAAGGAGGAATCAGTAAAGCCAGTACATACCATAGGCACGACCAACCTACTGACCCCGAAATTCAACTACGAGCTTTTTAACTGCAACAACTTTAATATACGCTATTGGAGCTGGAATTACCGCGGCTGCTGGCACCAGACTTGCCCTCCAA
+
DDDDDIIIHIIIIIIIIIHIIIIIIIIIIIIIIIIIIIIIIIIIHIIGIIIIIHIIIGIIIIIHIHIHIHIIIIIIIIIIIIIIIHIIIIIHIIIIIIIIIHIIIHIIIIIIIIIIIHIIIIIIIIHIIIIIIIIIIIHHIIIHHHIIHHIIIIIIGIIIIIIIIIIHIHHIIIIIHHGIIIIIIIHHIIIIIIHIIIIIHHIIIIIIIIIIIIHIIGIIIIIIIIHIIIIIIIIIIIIIIIHHGIIIIIIIIIIIIIIIIIIIIHIIIIHIIIIIIIIIIIIIIIIIIIIIIIIIIIIIIIIIIIIHIIIIIIIIIIIIIIIIIIIIIIIIIIIIIIIIIDDDDD
@HISEQ:969:HM2KJBCX2:2:1102:21136:87541 2:N:0:ACTATGCA
TTGGAACGGCTTCCCAACTATCCCTATTAATCATTACGTCGATCCTAGAAACCAACAAAATAGAATCAAACGTCCTATTTCATTATTCCACGCTAATGTATTCAAGCGTGCGCCTACTTTAAACACTCTAATTTTTTCAAAGTAACAGTCCTGATTCCCCACGACACCAAATTAATGACATCGTGGTTCTTCAGAAGGTAGGAACCAATAATGCCAGTGCGTACCGAAGCATGACCGACAATTTGATCCCGAAATTCAACTACGAACTTTTTAACTGCAACAACTTTAATATACGCTATTGGAGCTGGAATTACCGCGGCTGCTGGCACCAGACTTGCCCTCCAA
+
CDDDDIEHHGHHIIIHIIHIIIIHIIIIIIIIHHIIIHHHIIIGHHHHIIIHIIIIIIIIIIIIIIIIHIGHCHHIIHIIHHIIIIIIIIIHICHHHHHHHHHHIEHIHHIIHHIIIGHHHHGHIIHIIIIIIIIIIIIIHIHIHHIIIIIHHHHHIIHHHIIIHHHIIIHHHIHHIHIIIIIIGIIHIIIIIIHHIIIIIIIIIIIIHIIIIIIIIIIIIHIHIIHIIIHHHGIIIIIIIIHFIHIIIIIHHHIIIIIIHDHHGHIIIIIIHHIIIIHHHHHIIIIIHHEHHIIIIIIIIIIIIIIIIIIIIIIIHIIIIIIIIIIIIIIIHIIIIIIIDDDCD
@HISEQ:969:HM2KJBCX2:2:1102:19057:87379 2:N:0:ACTATGCA
TTGGAACGGCTTCCCAACTATCCCTATTAATCATTACATCGATCCTAGAAACCAACAAAATAGAATCGGATGTCCTATTTCATTATTCCATGCTAATGTATTCAAGCGTGAGCCTGCTTTAAACACTCTAATTTTTTCAAGGTAACAGTCCTAATTCCCCGTGACACCAAATTAATGGCATTACGGTTCTTTAGAAGGTGAGAAATCAATAATATCAGTACATACCAACGGCATGACCGAAACATTGATCCCGAAATTCAACTACGAGCTTTTTAACTGCAACAACTTTAATATACGCTATTGGAGCTGGAATTACCGCGGCTGCTGGCACCAGACTTGCCCTCCAA
+
DDDDDIIIIIIIHIIIIIIIIIIIIIIIIIIIIIIIIIIIIIHIIIIIHIIIIIIIHHHHIIIIHIIIIIHHIIIIGIIIIIIGHIIIHIIIIIIHHIIIIHIIIIIIIIIIIIIIIIIIIIIIIIIIIIHIIIIIHHIIIIIIIIIIIIIIIIIIIIIIIIHIIIIIIHIHIIIIIIHIIIIIIIHIIIHIIIIIIIIIHHIIIHIIIHIIHHIIIIHIIIHIIIIIIIIIIIIIHIHIIIIIIIIIIIIIIIIIIIIIIIIIIIIIIIIIHIIIIIIHIIIIIIIHIIIHIIIIIIIIHHIIIIIIIIIIIIIIIIIIIIIIIIIIIIIIIIIIIIIIIIDDDDD
@HISEQ:969:HM2KJBCX2:2:1102:19839:87985 2:N:0:ACTATGCA
TTGGAACGGCTTCCCAACTATCCCTATTAATCATTACATCGATCCTAGAAACCAACAAAATAGAATCGGATGTCCTATTTCATTATTCCATGCTAATGTATTCAAGCGTGAGCCTGCTTTAAACACTCTAATTTTTTCAAGGTAACAGTCCTAATTCCCCGTGACACCAAATTAATGGCATTACGGTTCTTTAGAAGGTGAGAAATCAATAATATCAGTACATACCAACGGCATGACCGAAACATTGATTCCGAAATTCAACTACGAGCTTTTTAACTGCAACAACTTTAATATACGCTATTGGAGCTGGAATTACCGCGGCTGCTGGCACCAGACTTGCCCTCCAA
+
DDDDDIIIIIIIIIIIIIIIIIIIIIIIIIIIIIIIIIIIIIIIIIIIIIIIIIIIIIIIIIIIHIIIHHIIIIIHHIIIIIIIIIIHIIIHIHIIIIIIIDHIHHIIIIIIIIIIIIIIIIIIIIIII<IIIIIIIHIIHIIIHIIIIIIIHIIIHHHFHIIIIIIIIIHIIIIIHGFHIIIIGHIIIIIIIIFHIHFEHHHHIIIIIIIIIHHGHHHIEFHHGHHHHHEIHIGHIICEHHHIIIHHFHDHHHHEHCHGHHHED1EGIGIIHGG@?EHIHHFFDF1FHEGCGHHIHCD@FCHHIHHCDCHG@HIIHDDEHEHHFHEEIIHHHHC1?GFHEDD<<D<
@HISEQ:969:HM2KJBCX2:2:1102:2015:88555 2:N:0:ACTATGCA
TTGGAACGGCTTCCCAACTATCCCTATTAATCATTACGTCAATCCTAGAAACCAACAAAATAGGATCAACGTCCTATTTCATTATTCCATGCTAATGTATTCAAGCGCGAGCCTGCTTTAAACATTCTAATTTTTTCAAAGTAACAGTCCTGATTCCCCGCCACACCAAATGAATGACATGATGGTTCGTCAGAAGGTAGGAACCAGTAACACCAGTACGTACCTAAGGCACGACCAACGTACTGATCCCGAAATTCAACTACGAGCTTTTTAACTGCAACAACTTTAATATACGCTATTGGAGCTGGAATTACCGCGGCTGCTGGCACCAGACTTGCCCTCCAA
+
DDDDDIIIIIIIGIIIHIIIIIIIIIIIIIHFHIHIIIIIIIIHIIIIIIIHIIIIHGHEHHHHIIIIIHIHHHHIIIIHIIIIIIICHIGHHHHHHHIHIHHHHIIIIIIHHIIIIIIIIHHHHIIIHIIHHIHIHHIIHIIIHICHHHIGGIHIIIHIHIIIHIHIIIHIIIIIHGIIIIIIIIIIIIIIIIIIIIGIIIHHIIIIIIIHIHIIIIIIIIIIIIIIIIIIIIIIIIIIHGHFIIIIIIIIIIIIIIIIIIIIIIIIIHGIHIIIIIHHIIHHHGHIIIHHHIIIIIIIIIIIIIIIIIIIIIIIIIIHIIIIIIIIIIIIIIIIIIIHDDDDD
@HISEQ:969:HM2KJBCX2:2:1102:21108:89604 2:N:0:ACTATGCA
TTGGAACGGCTTCCCAACTATCCCTATTAATCATTACGTCAATCCTAGAAACCAACAAAATAGGATCGAACGTCCTATTTCATTATTCCATGCTAATGTATTCAAGCGTTAGCCTGCTTTAAACACTCTAATTTTTTCAAAGTAACAGTCCTGTTTCCCTGCAACACCAAATTAATGACATTACAGTTCTTCAGAAAGGAGGAATCAGCGAAGCCAGTACATACCAGTGGCACGACCAACCTGCTGACCCCGAAATTCAACTACGAGCTTTTTAACTGCAACAACTTTAATATAGGCTATTGGAGCTGGAATTACCGCGGCTGCTGGCACCAGACTTGCCCTCCAA
+
DDDDDIEHGHCHHIGHIIGIHIIGIHHIIHIHIGHHGIHGHHGIHECHEHHGHFHIIHIHIIFHHIIHHHEH<FCCHHIGFH?GHGHIII?FHHHIGHHGHECEHHIHGHHEFFEHEFHIGHHIIIIHFGHIIIIIHIIEHIHHH-HHHHHHHHEHIHIIHGCIHGHGEGHIHHHIGIHHHIIIHHHHIHIIHFCIHIHGIIIHGIIIIHGIHHHIIIIIIHIIIHIIHIIHGIHIIHHIIHHHAIIGIGIGIIIIIHIIIIIIIIIIIIHHGFDIIIHIIIIHIIIHIIIIHG?IIIIIIIIIIIIIIIIIIIIIIIIIIIGIIIIHGHIIIHIIIIIIIDDDDD
@HISEQ:969:HM2KJBCX2:2:1102:18481:90085 2:N:0:ACTATGCA
TTGGAACGGCTTCCCAACTATCCCTATTAATCATTACGTCAATCCTAGAAACCAACAAAATAGGATCAAACGTCCTATTTCATTATTCCATGCTAATGTATTCAAGCGTTAGCCTGCTTTAAACACTCTAATTTTTTCAAAGTAACAGTCCTGTTTCCCTGCAACACCAAATTAATGACATTACAGTTCTTCAAGAAGGAGGAACCAGTAAAGCCAGTGCATACCAGAGGCACGACCAACCTACTAATCCCGAAATTCAACTACGAGCTTTTTAACTGCAACAACTTTAATATACGCTATTGGAGCTGGAATTACCGCGGCTGCTGGCACCAGACTTGCCCTCCAA
+
DDDDDIIIIIIIIIIIIIIIIIIIIIIIIIIIIIIIIIIIIIIIIIIIIIIIIIIIIIIHIIHHHIIIIIIIIIIIIIIIIHIIIIIIIIIIHIIIIIIIIIIIIIIIIIIIHIIIIIIIIIIIIIIIIIHIIIIIIIIIHIIIIIIIIIIIIIIIIHIIIIIIIIIIIIIHIIIIIIIIIIIIIIIIIIIIIIIIIIIIIIIIIHHIIIIIIIIIIIIIIIIIIIIIIIIIIIIIIIIIIIIHHIIIIIIIIIIIIIIIIIIIIIIIIIIIIIIIIIIIIIIIIIIIIIIIIIIIIIIIIIIIIIIIIIIIIIIIIIIIIIIIIIIIIIIIIIIIIIIIIDDDDD
@HISEQ:969:HM2KJBCX2:2:1102:6617:90449 2:N:0:ACTATGCA
TTGGAACGGCTTCCCAACTATCCCTATTAATCATTACTTCAGTCCTAGAAACCAACAAAATAGAACTAAAGTCCTATTCCATTATTCCATGCTAATATATTCAAGCAAACATGCCTGCTTTAAACACTCTAATTTTTTCAAAGTAAAAGTCTTGGATCCCTAGCGCACTCAATTAAGAGCACACTAGTTCCCCAAAAGGAAAAGCCCAAAGTTGCAGTACAAACCTTTCGGTTGACGGCAACTATAAGCCCAAAATTCAACTACGAGCTTTTTAACTGCAACAACTTTAATATACGCTATTGGAGCTGGAATTACCGCGGCTGCTGGCACCAGACTTGCCCTCCAA
+
D@DDDIIIIIIIIIIHIIIIIIIIIIIIIHIIIIIIIIIIIIIIHIIIIIIIHHFHGIIIIIEHHIIIHICHIIIHIIIIIHIIHHHEHHIGHHIHIIIIIEHHFHHHIHIIIIHIIIHIIHHHIIIHHHHIIIHIIIHHHIIHHFHIIIIIIHIHHIIIIHIHIHGIIIIHIIIIHEGIHHIIIHIIHDIHHEHHIIIIGIIIIIIIH9HIHIIHIIIHIIIIIIIIHIIHIIIIIIHHHHGGIIIIHIIIIIIIIIHHIIHHIHIIGIIIHIIIIIIIIIIIIIIHIIIHIHIIIIIIIIIIIIIIIIIIIIIGIIIIIIIIHIIIIIIHIIIIIIIIIDDDDD
@HISEQ:969:HM2KJBCX2:2:1102:13941:89202 2:N:0:ACTATGCA
TTGGAACGGCTTCCCAACTATCCCTATTAATCATTACGTCAATCCTAGAAACCAACAAAATAGGATCGAACGTCCTATTTCATTATTCCATGCTAATGTATTCAAGCGTTAGCTTGCTTTAAACACTCTAATTTTTTCAAAGTAACAGTCCAAATTCCCCGCAACACCAAATTAATGGCATTACGGCTCATCAGGAAGGAGGAATCAGTGAGACCAGTGCATACCGATGGCATGACCAATCTACTAACCCCGAAATTCAACTACGAGCTTTTTAACTGCAACAACTTTAATATACGCTATTGGAGCTGGAATTACCGCGGCTGCTGGCACCAGACTTGCCCTCCAA
+
DDDDDIIIIIIIIIIHIHIIIIIIIIIIIIIIIIIIIIIIIIIIIIIIIIIIIIIIHIIIIIIIIIIIIIIIIIIIIIIIHIIIIIIHIIIIIHIIIIIIIIIIIIIIIIIIIIIIIIIIIHIHIHIGIIIIIIIIIIIIHIIIIIIIIIIIIIIIIIIIIIIIHIIIIIIIIIIIHIIHIIIIIIIIIIIIIIIIIIIIIIIHIIIIIIIIIIIIIIIIIIIIIIIIIIIIIIIIIIIIIIIHFHHIIIIIIIIIIIIIIIIIIIIIIIIIIIHIIIIIIIIIIIIIIIIIIIIIIIIIIIIIIIIIIIIIIIIIIIIIIIIIIIIIIIIIIIIIIIIIIDDDDD
@HISEQ:969:HM2KJBCX2:2:1102:20812:89901 2:N:0:ACTATGCA
TTGGAACGGCTTCCCAACTATCCCTATTAATCATTACGTCGATCCTAGAAACCAACAAAATAGGGTCAAACGTCCTATTTCATTATTCCATGCTAATGTATTCAAGCGTGTGCCTGCTTTAAACACTCTAATTTTTTCAAAGTAACAGTCCTGATTCCCCATGACACCAAATTAATGACATCACAGTTCGTCAGAAGGTAGAAATCAATAATACCAGTGCATACCAGAGGCACGACCAATATATTGATCCCGAAATTCAACTACGAGCTTTTTAACTGCAACAACTTTAATATACGCTATTGGAGCTGGAATTACCGCGGCTGCTGGCACCAGACTTGCCCTCCAA
+
DDBDDIIIHIIIIIIIIIIGGHIIIIIIIIIIIIIIIIIIIIIIIIIHIIIGIIIIIIIIIIIIHHHHHHHHHIHIIIIHIHIIIIHHIIHFFHIIHHHHHGHHHIIIHHHHHHIHIHHHIIIIIIFIIIIIIIIHGHIIIIHIIIIHHHIIIIHHIIIIIIIHIIGIIIIIIHIIHHHHHHHIIIIIIHGIIIIIHIIIIIIHIIIHIIIIIIIIHHIHHIIIIIIIIIII=IIIIIHIGIIHFIIHIHIHIIIIIIIIIIIIHIIIIIIIIHHIIIIIIIFIIHHIIIIIIIIIIIIIIIIIIIHIIIIIIIIIIIIIIIIIIIIIHIIIIIIIIIIIIDDDDD
@HISEQ:969:HM2KJBCX2:2:1102:7934:90926 2:N:0:ACTATGCA
TTGGAACGGCTTCCCAACTATCCCTATTAATCATTACGTCGATCCTAGAAACCAACAAAATAGAATCAAACGTCCTATTTCATTATTCCATGCTAATGTATTCAAGCGTGCGCCTGCTTTAAACACTCTAATTTTTTCAAAGTAACAGTCCTGATTCCCCACGACACCAAATTAATGACATCGCGATTCTTCAGAAGGTAGGAACCAATAATGCCAGTGCGTACCGAGGCACGACCGACAATCTGATCCCGAAATTCAACTACGAGCTTTTTAACTGCAACAACTTTAATATACGCTATTGGAGCTGGAATTACCGCGGCTGCTGGCACCAGACTT
+
DBBDDIIIIHDEEGHHHIGEGECFHHFHIIIIIIHIIIIIHDHHHHIIIIIIECHHIHIGHIEEHIIIHFHIGFHHHIIIIIHIHHIIIFGHHIIIHHHIIHHIIHIHHGHHCHIFHHHHIIIIIIIIIHHIIHEIIHIHHIHHHHIIIHIIIIEHHIHHHIIIHIIGHHIIIIIIHIHIHHHIIHHGHIHIHHHIIIIIIHIIGIIHHHGBHHHGHHIIHFHHHHGHIHHHGFHEFGHIHIIHIIIDIIIIIHIHHEEIHEHHHIHGHCHHGCHHGIIHHHIHIIIIHIIHEIIHEHGHIIHIHHHIIIIIHIHIIIHIIIHHIHIIIIHDDBBD
@HISEQ:969:HM2KJBCX2:2:1102:1956:91084 2:N:0:ACTATGCA
TTGGAACGGCTTCCCAACTATCCCTATTAATCATTACGTCAATCCTAGAAACCAACAAAATAGGATCGAACGTCCTATTTCATTATTCCATGCTAATGTATTCAAGCGTTAGCTTGCTTTAAACACTCTAATTTTTTCAAAGTAACAGTCCAAATTCCCCGCAACACCAAATTAATGGCATTACGGTTCATCAGGAAGGAGGAATCAGTGAGATCAGTACATACCAGAGGCATGACCAACCTACTAACCCCGAAATTCAACTACGAGCTTTTTAACTGCAACAACTTTAATATACGCTATTGGAGCTGGAATTACCGCGGCTGCTGGCACCAGACTTGCCCTCCAA
+
0DB@AHIHIDHHGHFHHIGIIEHIHIIHIGEEEHHII?HGEHIFHHHGIIHI?CHHEEHHEE<GEHHEDEHGFHHH?FEEH?GHHGII?GHGHIIIIHIIIHGHIIHFHHIFBCHGHIEH@FHDC@CHHH?IHHHHFCFGIHFCHHIHHHHFFFHH?HDGHHHHGHHHHFGHHIIH:IHHHHH<IIIHEIHHIIIIIIEHIHHIIIIIIIHGCIIIIIHIIHHFHCFEFFEHHCHHGCECEGHGCGHHHCIGIIIIIIIIHFHHHEEIIIIIIHIHIIHIIIHHH?EFIIIHHHCIIHIHIIIIIIIIIIIIIIHHHIIIIIHIIIIIIIIIIIHHHHHH@@ADD@
@HISEQ:969:HM2KJBCX2:2:1102:10064:91230 2:N:0:ACTATGCA
TTGGAACGGCTTCCCAACTATCCCTATTAATCATTACGTCAATCCTAGAAACCAACAAAATAGGATCAACGTCCTATTTCATTATTCCATGCTAATGTATTCAAGCGCGAGCCTGCTTTAAACACTCTAATTTTTTCAAAGTAACAGTCCTGATTCCCCACCACACCAAATTAATGACATGATGGTTCGTCAGAAGGTAGAAATCAGTAACACCAGTACGTACCGAAGGCACGACCAGCGTACTAATCCCGAAATTCAACTACGAGCTTTTTAACTGCAACAACTTTAATATACGCTATTGGAGCTGGAATTACCGCGGCTGCTGGCACCAGACTTGCCCTCCAA
+
DDDDCIIIGIIIIIIHHHIIIIIIIIIIIIIIIIIHIIIIHHHIIIIIIHIIIIIIIIIIIIFHIHHIIHIHHIHIIIHIIHIIGHEHGHIGIGIHIIIHIIHIHHHHHHIIHIIIIIIIIIIIIIIIHHIIIIIIIIHIIIIIIIIIIIIIIIIIIHHHIHHIIIIIHIIIIIIIIHIIIIIIIIIIIIIIIIIIIIIIIIIIIIIIIIIHIHIIIIIIIIIIIIIIIIIIIIIIIIIHIHIHIIIIIIIIGIIIIGIIIHIIIIIIIIIIIIIIIIIIIIIIIIIIIIIIIIIIIIIIIIIIIIIIIHIIIIIIIIIIIIIIIIIIIIIIIIIIIIIIDDDDD
@HISEQ:969:HM2KJBCX2:2:1102:1607:92401 2:N:0:ACTATGCA
TTGGAACGGCTTCCCAACTATCCCTATTAATCATTACGTCAATCCTAGAAACCAACAAAATAGGATCGAACGTCCTATTTCATTATTCCATGCTAATGTATTCAAGCGTTAGCTTGCTTTAAACACTCTAATTTTTTCAAAGTAACAGTCCAAATTCCCCGCAACACCAAATTAATGGCATTACGGATCATCAGGAAGGAGGAATCAGTGAGACCAGTACATACCAGAGGCATGACCAACCTACTCACCCCGAAATTCAACTACGAGCTTTTTAACTGCAACAACTTTAATATACGCTATTGGAGCTGGAATTACCGCGGCTGCTGGCACCAGACTTGCCCTCCAA
+
D@0DBFHE@EDH?1<ECECFC?EFH?FCC?<CEGHHHE<FH0DH@HG1E?CHHEHHCH?GGHCHC<GE@<F/1DG@CHHHHGHH1C@<FF?D1FHIHFEF@1HDF@BEC<EGEHHB1B1F?HHGCGFFHHGFHF8GHEGAHEFHGGHHHGHGHH@%DHHFC?HIHHGHEHHIHIHHIHHHHHHHEEHCHHHHHGC?IHHIIHHHHHHHCHHHGFIIIHHCHHEF@?HF<1FGFCGCHG1EHGD<<-HDC<D@CC<<F1CEHHHDHFFE<EG?EFCC@FCCEEHG@?FFCEGC@CC<1@EDC<F1G@1IIGHG/HDC?HIH@F<<1C<@FHHEEGECHHIHFDDD@@
@HISEQ:969:HM2KJBCX2:2:1102:12696:92832 2:N:0:ACTATGCA
TTGGAACGGCTTCCCAACTATCCCTATTAATCATTACGGCGGTCCTAGAAACCAACAAAATAGAACCGCACGTCCTATTCTATTATTCCATGCTGTAATATTCGAGCAAAGGCCTGCTTTGAACACTCTAATTTTTTCAAAGTAAAAGTCCTGGTCCCCAACACACCCAGTGAAGGGCATGCGGTTCTCCAGAAGAAAAGGCCCGGCCGGACAAGTGCACGCGGTGAGGCGGACCTGCCAGCCAGGCCAAAGGTTCAACTACGAGCTTTTTAACTGCAACAACTTTAATATACGCTATTGGAGCTGGAATTACCGCGGCTGCTGGCACCAGACTTGCCCTCCAA
+
DDDDDIIIIIIIIIIIIIIIIIIIIIIIIIIIIIIIIIIIIIIIHIIIIIIIIIHIHHHHIIHIHHIHIHIIEHIIEHHHHIIIIIIHIHHIIIIHHIIIHHIIIIIIHHHHIIIIHIIIIHIIIIIIIIIHIHHHGIHIHIIIIIIIHIIIIIIIIIHHIIIHHHIHHIHHIIHHIIIIIIHIIIHHHIHHIHIIIIIIIGIIIIIIHIIHGIHHGIIIIIIIIIIIIIIIIIIIIIIHHHHIIHIIIHIIIIIIIIIIIIIIIIIIIIIIIIIIIIIIIIIIIIIIIIIIHIIIIIIIIIIIIIIIIIIIIIIIIIIIIIIIIIIIIIIIIIIIIIIDDDDD
@HISEQ:969:HM2KJBCX2:2:1102:3974:93386 2:N:0:ACTATGCA
TTGGAACGGCTTCCCAACTATCCCTATTAATCATTACGGCGGTCCTAGAAACCAACAAAATAGAACCGCACGTCCTATTCTATTATTCCATGCTGTAATATTCGAGCAAAGGCCTGCTTTGAACACTCTAATTTTTTCAAAGTAAAAGTCCTGGTCCCCAACACACCCAGTGAAGGGCATGCGGTTCTCCAGAAGAAAAGGCCCGGCCGGACAAGTGCACGCGGTGAGGCGGACCTGCCAGCCAGGCCAAAGGTTCAACTACGAGCTTTTTAACTGCAACAACTTTAATATACGCTATTGGAGCTGGAATTACCGCGGCTGCTGGCACCAGACTTGCCCTCCAA
+
DDDDDIIIHIIIIIIIIHIIIHIIIIIIIIHHIIIIIHIHIIIDHHIIICHHIFIIIIIEHFE?HHHDHHHIIHIIIIIHHGHHHIIGHIIICHIIIIIIIIHHIHIIIIIIIIIIIIIIIIIIIIIHIIIIIIIHIHIIIIHIIIIIIIIHHIII#HIIIHHIHIIIIIIIIIIIIIIIIIIIIIHHIHIIIIIIHFHIIIIIIIIIIIIIIIIIIIIIIIIIIIIIIIIIIIIIIIIIIIHIIIIHIIIIIIIIIIIIIIIIIIIIIIIIIIIIIIIIIIIIIIIIIIIIIIIIIIIIIIIIIIIIIIIIIIIIIIIIIIIIIIIIIIIIIIIIIIIDDDDD
@HISEQ:969:HM2KJBCX2:2:1102:6593:93460 2:N:0:ACTATGCA
TTGGAACGGCTTCCCAACTATCCCTATTAATCATTACATCGATCCTAGAAACCAACAAAATAGAATTGGATGTCCTATTTTATTATTCTATGCTAATGTATTCAAGCGTGAGCCTGCTTTAAACACTCTAATTTTTACAAAGTAACAGTCCTAATTCCCTGTGACACCAAATTAATGGCATTACGGCTCATCAGGAAGGAGGAATCAGTGAGACCAGTACATACCAGAGGCATGACCAACCTACTAACCCCGAAATTCAACTACGAGCTTTTTAACTGCAACAACTTTAATATACGCTATTGGAGCTGGAATTACCGCGGCTGCTGGCACCAGACTTGCCCTCCAA
+
D0DDDIIIIIIIIHIIIIIIIIIIIIIIIIIIIIIIIIIIIIIIIIIIIIHIIIIIIHIIHIIIHIIIIHIIHIIIIIIIIIIIIIIIIIIIGHIIIIIHHHIIIIHIIIIIIIIIIIIIIIIIIIIIIIIIIIIIIIIIIIIIIIIIIIHHIHIIIIIIIIHIIIIIIIHHIHIIIIIIIIIIIIIIIIIIIIIIIIIIIIIIIIIIIIIIIIIIIIIIIIIIIIIIIIIIIIIIIIIIIIIHIIIIIIIIIIIHHIIIIIHIIIIIIIIIIIIIIIIIIIIIIIIIIIIIIIIIIIIIIIIIIIIIIIIIIIIIIIIIIIIIIIIIIIIIIIIIIIIIIDDDDD
@HISEQ:969:HM2KJBCX2:2:1102:8482:94164 2:N:0:ACTATGCA
TTGGAACGGCTTCCCAACTATCCCTATTAATCATTACGTCAATCCTAGAAACCAACAAAATAGGATCGAACGTCCTATTTCATTATTCCATGCTAATGTATTCAAGCGTTAGCTTGCTTTAAACACTCTAATTTTTTCAAAGTAACAGTCCAAATTCCCCGCAACACCAAATTAATGGCATTACGGATCATCAGGAAGGAGGAATCAGTGAGACCAGTACATACCAGAGGCATGACCAACCTACTAACCCCGAAATTCAACTACGAGCTTTTTAACTGCAACAACTTTAATATACGCTATTGGAGCTGGAATTACCGCGGCTGCTGGCACCAGACTTGCCCTCCAA
+
DDDDDIIHIIIIIIIIIIIIHIIIIHHIIIIHHIHIHIIHIGIIIIIIIIHHIIIIGHHHHEEHHIIIHHHHHEHHIIHIGHHIIIIHHIHIIHIIIIHIIIHHIIHHHHIIIIHHHHIIIIIIHHFHHIIIIIIIIIIGHIIIIHHHIIIIIHIIHHIIIIIHHFHHIIIIIIIIIIIHIIIIHIIIIIIIHIIHIIIIGIIIIIHIIIIIIIIIIIIIIIIHIIIIIHHHIIHIIIHIHEGHIHHHHIIHIIIIIIHIIIIIIIIHIIIIIIIIIIIIIIIIIIIIIIIIHIIIIIIIHIIIIIIIIIIIIIHIIIIIIIIIIIIIIIIIIIIIIIIIIDDDDD
@HISEQ:969:HM2KJBCX2:2:1102:10533:94267 2:N:0:ACTATGCA
TTGGAACGGCTTCCCAACTATCCCTATTAATCATTACGGCGGTCCTAGAAACCAACAAAATAGAACCGCACGTCCTATTCTATTATTCCATGCTGTAATATTCGAGCAAAGGCCTGCTTTGAACACTCTAATTTTTTCAAAGTAAAAGTCCTGGTCCCCAACACACCCAGTGAAGGGCATGCGGTTCTCCAGAAGAAAAGGCCCGGCCGGACAAGTGCACGCGGTGAGGCGGACCTGCCAGCCAGGCCAAAGGTTCAACTACGAGCTTTTTAACTGCAACAACTTTAATATACGCTATTGGAGCTGGAATTACCGCGGCTGCTGGCACCAGACTTGCCCTCCAA
+
DDDDDIIIHIIIIIIIHIIIIIIIIIIIIIIIIIIIIHHIIIIIIIIIGIIIIIIIIIIHHIHIHIGHIIIHIGIGIIIIIIIIIIIHIIIGIGHIIIIIIIIIIIHHIIIIIIIHIIHIHIIIIIIIIIIIIIIIIIIIIIIIIIIIIHIIIHIIIIIIIIIIIIIIIIIIHIHIIIIIIIIIIIIIEIIIIIIHIHIIIIIIIIIIIIIIIIIIIIIIIIIIIIIIIIIIIIIIIIIIIHHIIIHHIIIIIIIIIIIIIIIIIIIIIIIIIIIIIIIIIIIIIIIIIIIIIIIIIIIIIIIIIIIIIIIIIIIIIIIIIIIIIIIIIIIIIIIIIIIDDDDD
@HISEQ:969:HM2KJBCX2:2:1102:2982:95119 2:N:0:ACTATGCA
TTGGAACGGCTTCCCAACTATCCCTATTAATCATTACGTCAATCCTAGAAACCAACAAAATAGGATCGAACGTCCTATTTCATTATTCCATGCTAATGTATTCAAGCGTTAGCCTGCTTTAAACACTCTAATTTTTTCAAAGTAACAGTCCTGTTTCCCTGCAACACCAAATTAATGACATTACAGTTCTTCAGAAAGGAGGAATCAGCGAAGCCAGTTCATACCAGTGGCACGACCAACCTGCTGACCCCGAAATTCAACTACGAGCTTTTTAACTGCAACAACTTTAATATACGCTATTGGAGCTGGAATTACCGCGGCTGCTGGCACCAGACTTGCCCTCCAA
+
DDDDDIIIHIIIIIIIIIIIIIHIIIIIIIIIIHIIIIIIIIIHHIHHIIHIHHIIIGHIIIIIIIIIIIIIIIIIIIIIIIIIIIIIIIHHHIHHIIIIIIHIIIIIIIIIIIHIIIIIIIIIIIIIIIIIIIIIIIIIIIIIIIIIIIIHIIHIIHIIIIIIIIIIIIIIIIIIIIIIIIIIIIIIHIIIIIIIIIIIIIIIIIIIIIIIIIIIIIIIIIIIIIIIIIHIIIIIIIIIIIIIHIIHIIIIIIIIGIIIIIIIIIIIIIIHIIIIIIIIIIIIIHEIIIIIIIIIIIIIIIIIIIIIIIIIIIIIIIIIIIIIIIIIIIIIIIIIIIIIIDDDDD
@HISEQ:969:HM2KJBCX2:2:1102:12388:95210 2:N:0:ACTATGCA
TTGGAACGGCTTCCCAACATCCCTATTAATCATTACGTCAATCCTAGAAACCAACAAAATAGGATCAAACGTCCTATTTCATTATTCCATGCTAATGTATTCAAGCGTTAGCCTGCTTTAAACACTCTAATTTTTTCAAAGTAACAGTCCTGTTTCCCTGCAACACCAAATTAATGACATTACAGTTCTTCAAGAAGGAGGAACCAGTAAAGCCAGTACATACCAGAGGCACGACCAACCTACTAATCCCGAAATTCAACTACGAGCTTTTTAACTGCAACAACTTTAATATACGCTATTGGAGCTGGAATTACCGCGGCTGCTGGCACCAGACTTGCCCTCCAA
+
DDDBDIIIIIIIIIIIIIIIIIIIIIIIIIIIIIIIIHIIIIIIIIIIIIIIIIIIIIIIIHHHHIIIIIIIIIIIIHIIIIIIIHIIIIIIIIGIIIIIIIIHIIIIIIIHIIIIIIIIIHIIHIIIIIIIIIIIIIIIIIIIIIIIIIIIHIIIIHIIIIIIIIIIIHIIIIIIIIIIIIIIIIIIIIIIIIHIIIIIIIIIIIIIIIIIIIIIIIIIIIIIIIIIIIIIIIIIIIIIIHHFIIIIIIIIIIIIIIIIIHIIHIIIIIIIIHIIIIIIIIIIIIIIIIIIIIIIIIIIIIIIIIIIIIIIIIIIIIIIIIIIIIIIIIIIIIIIIIIIDDDDD
@HISEQ:969:HM2KJBCX2:2:1102:9015:94490 2:N:0:ACTATGCA
TTGGAACGGCTTCCCAACTATCCCTATTAATCATTACGTCAATCCTAGAAACCAACAAAATAGGATCAAACGTCCTATTTCATTATTCCATGCTAATGTATTCAAGCGTTAGCCTGCTTTAAACACTCTAATTTTTTCAAAGTAACAGTCCTGTTTCCCTGCAACACCAAATTAATGACACTACAGTTCTTCAAGAAGGAGGAACCAGTAAAGCCAGTACATACCAGAGGCACGACCAACCTACTAATCCCGAAATTCAACTACGAGCTTTTTAACTGCAACAACTTTAATATACGCTATTGGAGCTGGAATTACCGCGGCTGCTGGCACCAGACTTGCCCTCCAA
+
DDDDDEFHHHIIHHHHHIIIIHFHH@FHEHICHFHHIHIIIIIHIHIIHHHIE@CHHHIIIIIHHIGEHIEEHHHHIHEHHHIIHIIIGIHHH1FHHHHIHHHGHHH@DEGHHHI@HGHHHHHHHFGHHIIIIIHHHCGIHHHHIIIHIHHHHFGGIHIIIIHHHIIIIHHHHIGGHHC</CHGEIIIHHHHHHIGIIIHHEIHEEHHGGIHHEHHHFHEHHHHEHHGADHIHHHDFDH8GIIHFGADEDHHIHHGIHFGHIIHH@EE?IHEHGHIIIIIHHIIHHHHIIHECHHHHGIIHHHHHE?HHHHHDIGIIHIHEHGHE@IIIIHHIHHGIIHIH@@DD@
@HISEQ:969:HM2KJBCX2:2:1102:10701:95488 2:N:0:ACTATGCA
TTGGAACGGCTTCCCAACTATCCCTATTAATCATTACGTCAATCCTAGAAACCAACAAAATAGGATCGAACGTCCTATTTCATTATTCCATGCTAATGTATTCAAGCGTTAGCCTGCTTTAAACACTCTAATTTTTTCAAAGTAACAGTCCTGTTTCCCTGCAACACCAAATTAATGGCATTACAGTTCTTCAGAAAGGAGGAATCAGCGAAGCCAGTGCATACCAGTGGCACGACCAACCTGCTGACCCCGAAATTCAACTACGAGCTTTTTAACTGCAACAACTTTAATATACGCTATTGGAGCTGGAATTACCGCGGCTGCTGGCACCAGACTTGCCCTCCAA
+
DDDDDIIIIIIIIIIIIIIIIIIIIIIIIIIIHIIIIIIIIIIIGIIIHIIIIIIIIIIIIHIIGIIIIIIIHIIIIIIIIIIIIIHIGHHHEHIIIIIIIIIIIIIIIIHIIIIIHIIIIIIIIHIIIIIIIIIIIIIIHIHHHHIIIIIHGIIIIHIIHGHHHHIGIIIHIIIIHIIGIIIIIIIIIIIIIIIIIIIIIIHHIIHIIIIIIIIIIIIIIIIGIIIIIIHIIIIIIHIHIHIHGIHIIIIIIIIIIIIIIIIIIIIIIIHIIIIIIHIIIIIIIIIIIIHIIIIIIIIIIIIIIIIIIIIIIIIIIIIIIIIIIIIIIIIIIIIIIIIIIDDDDD
@HISEQ:969:HM2KJBCX2:2:1102:14416:96062 2:N:0:ACTATGCA
TTGGAACGGCTTCCCAACTATCCCTATTAATCATTACGTCAATCCTAGAAACCAACAAAATAGGATCGAACGTCCTATTTCATTATTCCATGCTAATGTATTCAAGCGTTAGCTTGCTTTAAACACTCTAATTTTTTCAAAGTAACAGTCCAAATTCCCCGCAACACCAAATTAATGGCATTACGGCTCATCAGGAAGGAGGAATCAGTGAGACCAGTACATACCAGAGGCATGACCAACCTACTAACCCCGAAATTCAACTACGAGCTTTTTAACTGCAACAACTTTAATATACGCTATTGGAGCTGGAATTACCGCGGCTGCTGGCACCAGACTTGCCCTCCAA
+
0<@?@HIH=CEH1DG11DFFHI?@EHEH1<C@CHE1<CFH=EG11CGF?@CF<<EECCH?GH<11DECGH<<FC0CF@FHHEHF1<C<11C1?FEHHH@C?EDHHHGDHGH5FHGBC<FG@FBHGFHHHHHHHFE@C@CHHECGHEHG@G?HHHGCDC4D9HGDCHF@E?ECEIHHHHCHGHHHHHCHFHHHHHEEIHHCEIIIGHIIHEHHHH3CFGH?IHIHHHD9HIH=HIIG3HIHFIHG<E<HHA@IHHHIHHCEHEIIHHHHEEHGE<C@FHHHIHHEHIIEF?HFGHDHFHHGHIHCHEHHIIIHHHECDIHGHHIHHEIHIHHEHGC1HHHE@B?D@@
@HISEQ:969:HM2KJBCX2:2:1102:12480:96747 2:N:0:ACTATGCA
TTGGAACGGCTTCCCAACTATCCCTATTAATCATTACGTCGATCCTAGAAACCAACAAAATAGGATCGAACGTCCTATTTCATTATTCCATGCTAATGTATTCAAGCGTTAGCTTGCTTTAAACACTCTAATTTTTTCAAAGTAACAGTCCAAATTCCCCAAAACACCAAATTAATGGCATTAAGATTCATCAGGAAGGAGGAATCAGTGAGACCAGTACATACCAGAGGCATGACCAACCTACTAACCCCGAAATTCAACTACGAGCTTTTTAACTGCAACAACTTTAATATACGCTATTGGAGCTGGAATTACCGCGGCTGCTGGCACCAGACTTGCCCTCCAA
+
DDDDDIIIIIIIIIIIIIIIIIIIIIIIIHIIIIIIIIIIIIHIIIIIIIIHIIIIIIIIIIIIIIIIIHIIIIIIIIIIIIIIIIIIHIIIIHIIIIIIIIIIIIIIIIIIIIIIIIIIIIIIIHIIIIIIIIIIIIIIIIIIIIIIIIIIIIIIHIHIIIHIHHIIIIHHIIIIHIIIIIIIIIIIIIIIIIIIIIIIIIIIIIIIIIIIIIIIIIIIIIIIIIIIIIIIIIIIIIIIHIIHHIHIIIIIIIIIIHIIIIHIIIIIIIIIIIHIIIIIIIIIIIIIIIIIIIIIIIIIIIIIIIIIIIIIIIIIIIIIIIIIIIIIIIIIIIIIIIIIIDDDDD
@HISEQ:969:HM2KJBCX2:2:1102:4301:96207 2:N:0:ACTATGCA
TTGGAACGGCTTCCCAACTATCCCTATTAATCATTACGGCGGTCCTAGAAACCAACAAAATAGAACCGCACGTCCTATTCTATTATTCCATGCTGTAATATTCGAGCAAAGGCCTGCTTTGAACACTCTAATTTTTTCAAAGTAAAAGTCCTGGTCCCCAACACACCCAGTGAAGGGCATGCGGTTCTCCAGAAGAAAAGGCCCGGCCGGACAAGTGCACGCGGTGAGGCGGACCTGCCAGCCAGGCCAAAGGTTCAACTACGAGCTTTTTAACTGCAACAACTTTAATATACGCTATTGGAGCTGGAATTACCGCGGCTGCTGGCACCAGACTTGCCCTCCAA
+
DDCDDIIIIIIIHIIHIIIIIIIIIIIIIIIIIIIIIIIIIHIHIIIEHEHHIIIIIIIGHEFHHHHHIIHIIHIIGHHHIHHIIIICGGHIFHHIIHHHFGHHIIIIIIIIIHHIHIIIGIIIIHHHHIIIIIIIIIIIIIIIIIIHHHGHIIIIHFHHIHEGFHIIHIHIIIIIIGIIIHGIHIIHIIIIIIIIIIIIHIIIHHHIIHHFIIIIIHHIIIIIIIIIIIHIIIIIIIIIIIHIIIFHIIIIIIIHIIIIIIIIIIIHIIIIIIIIIIIIHIIIIIIIIHIIIIIIIIIIIIIIIIIIIIIIIHIIIIIIIIIIIIIGIIIIIIIIIIIDDDDD
@HISEQ:969:HM2KJBCX2:2:1102:10749:96196 2:N:0:ACTATGCA
TTGGAACGGCTTCCCAACTATCCCTATTAATCATTACGTCAACCCTAGAAACCAACAAAATAGGATCGATCGTCCTATTTCATTATTCCATGCTAATGTATTCAAGCGTTAGCTTGCTTTAAACACTCTAATTTTTTCAAAGTAACAGTCCTGTTTCCCCGCAACACCAACTTAATGGCATTACGGTTCTACAAGAGGGAGGAATCAGCGAGACCAGTGCATACCAGTGGCACGACCAACCTGCTGACCCCGAAATTCAACTACGAGCTTTTTAACTGCAACAACTTTAATATACGCTATTGGAGCTGGAATTACCGCGGCTGCTGGCACCAGACTTGCCCTCCAA
+
DDDDDIIIIIIIIGHIHHIIIIIIIIIIIIIIIIHHIHHIHHIHHIIHIIIIIIIIIIIIIGIIIIIIIIIIGIIGIIIIHHHIIIHIHIIIIIIFIHHIIIIIIIIIIIIIIHHIIIIIHHHHIIIGIIIIIIIHIIHIIIIIHIIIIHIIIIHIIIIIHHHIIIIHIHIIIIHIIIIGHIIIIIHHEIHIIIIIIIIIIIIHIIIIIIIIIIIIIHIIIIIIIIIIHIHHIIIIIIIIIIIHHIIIIIHIIIIIIIIIIIIIIIIIIIIIIIIIIHHIIHIIHIIIIIIIIIIIIHIIIIIIIIIIIIIIIIIIIIIIIIHIIIIIIIIIIIIIIIIIIDDDDD
@HISEQ:969:HM2KJBCX2:2:1102:7599:97014 2:N:0:ACTATGCA
TTGGAACGGCTTCCCAACTATCCCTATTAATCATTACGTCAATCCTAGAAACCAACAAAATAGGATCGAACGTCCTATTTCATTATTCCATGCTAATGTATTCAAGCGTTAGCTTGCTTTAAACACTCTAATTTTTTCAAAGTAACAGTCCAAATTCCCCAAAACACCAAATTAATGGCATTAAGGTTCATCAGGAAGGAGGAATCAGTGAGACCAGTACATACCAGAGGCATGACCAACCTACTAACCCCGAAATTCAACTACGAGCTTTTTAACTGCAACAACTTTAATATACGCTATTGGAGCTGGAATTACCGCGGCTGCTGGCACCAGACTTGCCCTCCAA
+
DDDDDIIIIIIIIIIIIIIIHIIIHHIIIIHHIIHHIH@EHHHHIIIIIHIIIIIIIGIHHGG??CEEHHHHHHHIIIIIIGIIIIIIGHHHFFHIIHIIHGIIIIIHIIHIIIIIHGIHIIHIIIIIIIIIIHIIHIIIIHHIIHHHHIIIIHHHIIIIIHIHHIIIIHIIIIIIIGIHHIIIIIIIIIIIIIIIIIIIIHIIIIIIIIIIIIIIIIIIIIIIIIIIIIIIIIIIIHHIIHHHHHHIIIIIIIIIIIIIIIHIIHIIIIIIIIIIIIIIIIIIIIHIIIIIIIIIIIIIIIIIIIIIHIIIIIIIIIIIIIIIIIIIIIIIIIIIIIIIIDDDDD
@HISEQ:969:HM2KJBCX2:2:1102:19523:96100 2:N:0:ACTATGCA
TTGGAACGGCTTCCCAACTATCCCTATTAATCATTACGTCAATCCTAGAAACCAACAAAATAGGATCAAACGTCCTATTTCATTATTCCATGCTAATGTATTCAAGCGTTAGCCTGCTTTAAACACTCTAATTTTTTCAAAGTAACAGTCCTGTTTCCCTGCAATACCAAATTAATGACATTACAGTTCTTCAAGAAGGAGGAACCAGTGAAGCCAGTACATACCAGAGGCACGACCAACCTACTAATCCCGAAATTCAACTACGAGCTTTTTAACTGCAACAACTTTAATATACGCTATTGGAGCTGGAATTACCGCGGCTGCTGGCACCAGACTTGCCCTC
+
<DD@0<<GCDHDHHCGHHHHIH?<CGEHIEH?FCFEHGDEHCG@FGCE@HHIIHIIHIE@FHHIIIHH?FHCCCHHIGE?GCEHE@CGHIIFGHFHHIIHC<CGHHHHFEGCEFEEGHGHIG1EAEDGHACHGHGHIHIHHHFHHHICEHGHIHFHHHGCDIIHHHHHGHGFFHGHFC<HDDHFFH:FGEHHHIHHGF@HHGHEFGHIIHHGHH3IFHIIIIHHG3EGIII=HIHHHF@FC<IIHHGGCHHHFHHEHIIHEGFHEECHGD<11ECHHGIHHG<CDC<EHHGHGGHIH@HHGGHHHHCCFHHGIIIIHDFEHHIIHIIHHIIIHHGGHFAADDD
@HISEQ:969:HM2KJBCX2:2:1102:17885:99115 2:N:0:ACTATGCA
TTGGAACGGCTTCCCAACTATCCCTATTAATCATTACGTCAATCCTAGAAACCAACAAAATAGGATCAACGTCCTATTTCATTATTCCATGCTAATGTATTCAAGCGCGAGCCTGCTTTAAACACTCTAATTTTTTCAAAGTAACAGTCCTGATTCCCCACCACACCAAATTAATGACATGATGGTTCGTCAGAAGGTAGGAATCAGTAACACCAGTACGTACCGAAGGCACGACCAGCGTACTAATCCCGAAATTCAACTACGAGCTTTTTAACTGCAACAACTTTAATATACGCTATTGGAGCTGGAATTACCGCGGCTGCTGGCACCAGACTTGCCCTCCAA
+
DDDDDIIIIHIIIIIIIIIIIIIIIIIIIIIIIIIIIIIIIIHIIIIIIIIIIIIIIIIIIIIIHIIIIIHIIIIIIIIIIIIHHIHHHHIIHHIIIIIIIIHIIIIIIIIIIIIIIIIIHIHIIIIIIIIIIIIIIIHIIIIIHIIIIIIHIIIIIIHIIIHHHIIIIIIIIIIIHIIIIIIIIIIIIIIIIIIGIIIIIIIIIIIIIIIIIIIIIIIIIIIIIIIIIIIIIIIIIIIIIIHIIIIIIIIIIIIIIIIIIIIIIIIHIIIIIIIIIIIIIIIIIIIIIIIIHIIIIIIIIIIIIIIIIIIIIIIIIIIIIIIIIIIIIIIIIIIIIIIIDDDDD
@HISEQ:969:HM2KJBCX2:2:1102:12804:98827 2:N:0:ACTATGCA
TTGGAACGGCTTCCCAACTATCCCTATTAATCATTACGGCGGTCCTAGAAACCAACAAAATAGAACCGCACGTCCTATTCTATTATTCCATGCTGTAATATTCGAGCAAAGGCCTGCTTTGAACACTCTAATTTTTTCAAAGTAAAAGTCCTGGTCCCCAACACACCCAGTGAAGGGCATGCGGTTCTCCAGAAGAAAAGGCCCGGCCGGACAAGTGCACGCGGTGAGGCGGACCTGCCAGCCAGGCCAAAGGTTCAACTACGAGCTTTTTAACTGCAACAACTTTAATATACGCTATTGGAGCTGGAATTACCGCGGCTGCTGGCACCAGACTTGCCCTCCAA
+
DDAA@HEHHHHHHIIHHHIIIEHHIIIIIGIIIIIIIIHHIIIIIIHHIIIIGIGIIIIIIHHHHIIHIHHCHIIIIIHIHHIIIIIEHHIIHIIIIHIIIIIHIIHIGIIIHIIIIHHIIIIIIIIIHIIIIIIIHHIIIIIIIIIIIIIHHHIIIIIIIHHIIIIIIIIIGIIIIIIIIIIHIIHHIIIIIIIIIIIIHIIIIIIIIHIIIIIIIIIIIIIIIIIIIIIIIIIIIIIIHHCIIIHHHHIHIIIIIIIIIIIIHIIIIIIIIIIIIIIIIIIIIIIHHIIIIIIIIHIIIHIIIHIIIHIIIIIIIIIIIIIHIIIIIIIIHIIIIIIDDDDD
@HISEQ:969:HM2KJBCX2:2:1102:9301:99325 2:N:0:ACTATGCA
TTGGAACGGCTTCCCAACTATCCCTATTAATCATTACGTTGTACCTAGAAACCAACAAAATAGGTTCGAACGTCCTATTTCATTATTCCATGCTAATGTATTCAAGCGTTTGCCTGCTTTAAACACTCTAATTTTTTCAAAGTAACAGTCCTGACTCCCCACGACACCAAATTAATGACATCATGGTTCATCAGAAGGGAGGAATCAACGACCCCAGTGCGTACCGAAGGCACGACCGACGTATTGATCCCGAAATTCAACTACGAGCTTTTTAACTGCAACAACTTTAATATACGCTATTGGAGCTGGAATTACCGCGGCTGCTGGCACCAGACTTGCCCTCCAA
+
DDDDDIIIIIIIIIIIIIIIIIIIIIIIIIIHIIIIIIIIIIIHIIIIHIIIIIIIGHF@HHHIHIIIIIIIIHIIHIHIIIIIIIIIIIIIGIIIIIIIIIIIIIIIIIIIIIIIIIIIIHIIIHIIIIIIHIIHIIIIIIHIIIIHHIIIIHIIIIIHIIHIIIIIIIIIHIIIIIIHHIIIIIIIIIIIIIIIIIIIHHIIIIIIIIHIIIIIIIIIIIIIIIIIIHIIIIIIIIIIIHHHEIIIIIIIIIIIIIIIIIIIIIIIIIIIIIHIIIIIIIIIIIIIIIIIIIIIIIIHHIIIIIIIIIIIIIIIIIIIIIIIIIIIIIIIIIIIIIIIIDDDDD
@HISEQ:969:HM2KJBCX2:2:1102:10869:99855 2:N:0:ACTATGCA
TTGGAACGGCTTCCCAACTATCCCTATTAATCATTACGTCAATCCTAGAAACCAACAAAATAGGATCGAACGTCCTATTTCATTATTCCATGCTAATGTATTCAAGCGTTAGCTTGCTTTAAACACTCTAATTTTTTCAAAGTAACAGTCCAAATTCCCCGCAACACCAAATTAATGGCATTACGGATCATCAGGAAGGAGGAATCAGTGAGACCAGTACATACCAGAGGCATGACCAATCTACTAACCCCGAAATTCAACTACGAGCTTTTTAACTGCAACAACTTTAATATACGCTATTGGAGCTGGAATTACCGCGGCTGCTGGCACCAGACTTGCCCTCCAA
+
DDBDDIIIIIIIIIIIIIIIIIIIIIIIIIIIIIIIIIIIIHHHIIIHIIIIIIIIIHHIIIIIIIIIIIIHIIIIIIIIIIIIIIIIIIIIHIIIIIIIIIHIIIIIIIIGIIIIIIIIIIIIIIIIIHHHIIIIIIIIIIIIIHIIIIIIHHHIIIIHIIIIIIIIIIIIIIIIIIIIIIIHIIIIIIIIHHHIIIIIIIIIIIIIIHHHIIIIIIIIIHIIIIIIIIIIIIIIIIIIIIIHIHIIHIIIIIIIIIIIIIIIIIIIIIIIIIIIIHIIIIIIIIHIIIIIIIIHIIIIIIIIIIIIIIIIIIIIIIIIIIIIIIIIIIIHIIIIIIIIIDDDDD
@HISEQ:969:HM2KJBCX2:2:1102:12293:101134 2:N:0:ACTATGCA
TTGGAACGGCTTCCCAACTATCCCTATTAATCATTACGTCAATCCTAGAAACCAACAAAATAGGATCAACGTCCTATTTCATTATTCCATGCTAATGTATTCAAGCGCGAGCCTGCTTTAAACACTCTAATTTTTTCAAAGTAACAGTCCTGATTCCCCGCCAACCAAATTAATGACATGATGGTTCGTCAGAAGGTAGGAATCAGTAACACCAGTACGTACCGAAGGCACGACCAACATACTAATCCCGAAATTCAACTACGAGCTTTTTAACTGCAACAACTTTAATATACGCTATTGGAGCTGGAATTACCGCGGCTGCTGGCACCAGACTGCCCTCCAA
+
DDDD@HIICHIIIHIHIHGHIIIIIIIIIIIIIIIIIGHIHIIIHHIIHIIIIGIIIIIHHHHH1FHHIIIHIIIHIHIEHEHI?EGFIII1FHHHHIIIIEHIHHHIIHCHIIIIIHHHIIIHIIHGIIIIHIHHEHIIIIIIIIHHGIIHIIIIIHHHHIIHIIIIHHHIIGIIIHIIIHIIIIIIIHIIIIIIHIIHHIIIIIIIIIIIIHIIIIIIIHHIIIHHFHIIHIIIIIIHF<HIIIIIIIIHGIHIIIIIIIIIIIIIIIIIIIIIIGIIIIIIIIIIIIIIIHIHIIHIIIHIIIIIIIIIIIIIIIIIIIIIIIIIIIIIIIIIIIDDDDD
@HISEQ:969:HM2KJBCX2:2:1103:12758:2317 2:N:0:ACTATGCA
TTGGAACGGCTTCCCAACTATCCCTATTAATCATTACGTCAATCCTAGAAACCAACAAAATAGGATCGAACGTCCTATTTCATTATTCCATGCTAATGTATTCAAGCGTTAGCCTGCTTTAAACACTCTAATTTTTTCAAAGTAACAGTCCTGTTTCCCTGCAACACCAAATTAATGACATTACAGTTCTTCAAGAAGGAGGAATCAGTAAAGCCAGTACACACCATTGGCACGACCAACCTACTGACCCCGAAATTCAACTACGAGCTTTTTAACTGCAACAACTTTAATATACGCTATTGGAGCTGGAATTACCGCGGCTGCTGGCACCAGACTTGCCCTCCAA
+
DDADDIIIIIIIIIIIIIIIIIIIIIIIIGIIIIIIIIIIIIIHIIIIIIIIIIIIHIFHHIHHHHHIIIIIIIIIIIIIIIIIIIIIIIIHEHIIIIIIIIIIIIIHHIIIIIIIIIIIIIIIHIIIIGIIIIIIIIIIIIIIIIIIIIIIIIIIIIIIHIIIIIIIIIIIIIIIIIIIHIIHHHIIIIIIIHIIIIIIIIIIHIIIHIIIIIIIIIIIIIIIIIIIIIIIIIIIIIIIIIHHHIIIIIHIIIIIIIIIHIIIIIIIIIIIIIIIIIIIIHIIIIIIIIHIIIHIIIIIIIIIIIIIIIIIIIIIIIIIIIIIIIIIIIIIIIIIIIIIIDDDDD
@HISEQ:969:HM2KJBCX2:2:1103:11556:2824 2:N:0:ACTATGCA
TTGGAACGGCTTCCCAACTATCCCTATTAATCATTACGGCGGTCCTAGAAACCAACAAAATAGAACCGCACGTCCTATTCTATTATTCCATGCTGTAATATTCGAGCAAAGGCCTGCTTTGAACACTCTAATTTTTTCAAAGTAAAAGTCCTGGTCCCCAACACACCCAGTGAAGGGCATGCGGTTCTCCAGAAGAAAAGGCCCGGCCGGACAAGTGCACGCGGTGAGGCGGACCTGCCAGCCAGGCCAAAGGTTCAACTACGAGCTTTTTAACTGCAACAACTTTAATATACGCTATTGGAGCTGGAATTACCGCGGCTGCTGGCACCAGACTTGCCCTCCAA
+
BDDDDIIIIIIIIIIIIIIIIIIIIIIIIIIIIIIIIHHHHIIIIIIIIIIIIIIIIIIIIIGHHIIHIIHIHIIIIGHIIIIIIIIIIIIHIIIHHIIIHHHHIIHIIIHHHIIIIIIIHIIIIIIIIIIIIIIIIIIHIIIIIIIHGIIIIIIIIIIIHHIHHHFIIIIIIIIIHIIIIIIHIIHHIHIIIHIIIHHIIIIIHHHHIHIIIIIIIIIIIIIIIIIIIIIIIIIIIIIHIHGIIHGDHHIIHIIHHIHIIIIIIIIIIIIIIGIIIIIIIIIIIIIIIIIIIIIIIIIIIIIIIIIIIIIIIHIIIIIIGIIIIIIIIIIIIIIIIIIDDDDD
@HISEQ:969:HM2KJBCX2:2:1103:7412:2602 2:N:0:ACTATGCA
TTGGAACGGCTTCCCAACTATCCCTATTAATCATTACATCAATCCTAGAAACCAACAAAATAGGATCAACGTCTTATTTCATTATTCCATGCTAATGTATTCAAGCGCGAGCCTGCTTTAAACACTCTAATTTTTTCAAAGTAACAGTCCTGATTCCCCACCACACCAAATTAATGACATGATGGTTCGTCAGAAGGTAGGAATCAGTAACACCAGTACGTACCGAAGGCACGACCAGCGTACTAATCCCGAAATTCAACTACGAGCTTTTTAACTGCAACAACTTTAATATACGCTATTGGAGCTGGAATTATCGCGGCTGCTGGCACCAGACTTGCCCTCCAA
+
DDDDDIIIIIIIIIIIIHIIIIIIIIIIHIIIIIIIIIIIIIIIHIIIIIIIIIIIIIIEHHIIHHIIIIIHHIIGICHIIIIIIHIGHIIHIHIIIIIIIIHIIHIIIIHHHIHHHIIIIIIIIIIIIIIIIIIIIIIIIIIHIIIIIIIIIIIIIIIHIIIIIIIIIIIIIIIIHIIIHHHHIIIIHIIIIIIIIIIIIIIIIIIIIIIHIIIIIIIIIIHHIHIIIIHIIIIIIIIIIHHIIIIIIIIIIIIIIHHIHHIIIIIIIIIIIIIIIIIIIIIIGIIIIIIIHIIIIIIHIIIIGIIIIIIIIIHIHIIIIIIIIIIIIIIIIIIIIIIIDDDDD
@HISEQ:969:HM2KJBCX2:2:1103:7944:3301 2:N:0:ACTATGCA
TTGGAACGGCTTCCCAACTATCCCTATTAATCATTGCTCACAAATCCAAAAACCAACAAAATACGATAAACGAGCCCTAACTTATTATTCCATGCTAATGTATTCATAACTAACCGCCTGCTTTAAACACTCTAATTTTTTCAAAGTAAAGGTCCTGGATTGCGAACCCAACCCAGCAAAGGGCAGGAACGTTCTCCAGGAAGATGGTAAGCGCGCATCGGCACTCACACACGAAACCGTGGCGGGCCAAGCGCACTATACCAGAAATCCAACTACGAGCTTTTTAACTGCAACAACTTTAATATACGCTATTGGAGCTGGAATTACCGCGGCTGCTGGCACCAGACTTGCCCTCCAA
+
DDDCDIIIIIIIIIIIIIIIIIIIIIIIIIIIIIIIIIIIIIIIIIIIIHIIIIIIHIIIIIIIIIIIIIIIIIIIIIIIIIIIIHIIIIIIIIIIIIHIHDHHIIIIIIIIIIIIHIIHIIIIIIIIIGHIIIHHIIHIHIIIIIIIIIIHHIIIIHIHIIIIIIIIIIHIIIIIIIIIIHIIIIIHIIIHHIIHHIIIIIIIIIIIIIHIIIIIIIIIIIIIIIIIIIIIIIIIIIIIIIIIIIIIIIIIIIIHHIIIIIIIIIIIIIIIIIHIIIIIIIIIIIIIIIIIIIIIIIIIIIIIIIIIIIIIIIIIIIIIIIIIIIIIIIIIIIIIIIIIIIIIIIIIIIIIIDDDDD
@HISEQ:969:HM2KJBCX2:2:1103:9462:2681 2:N:0:ACTATGCA
TTGGAACGGCTTCCCAACTATCCCTATTAATCATTACGTCGATCCTAGAAACCAACAAAATAGGGTCAAACGTCCTATTTCATTATTCCATGCTAATGTATTCAAGCGTGTGCCTGCTTTAAACACTCTAATTTTTTCAAAGTAACAGTCCTGATTCCCTATGACACCAAATTAATGACATCACAGTTCGTCAGAAGGTAGAAATCAATGATACCAGTTCATACCAGAGGCACGACCAATATATTGATCCCGAAATTCAACTACGAGCTTTTTAACTGCAACAACTTTAATATACGCTATTGGAGCTGGAATTACCGCGGCTGCTGGCACCAGACTTGCCCTCCAA
+
DDDDDIIIIIHIIIIIIIIIIIIIIIIIIIIIIIIHIIIIIHIHIHIIHIIIIIIIIHIIIIIFIHIIIHHHHHHHIIIIIIIIIIIHHIIIHIIIIIIIIIIIIIIIIIIIIIIIIHIIIIHIIIIHIIIIIIHIIHHIHHHIIIIIIIIIIIIIIIHIIIIIIIIIIIIIIIIIIIIIIIHIIIHHIIIIHIIIIIIIIIIIIIIIIIIIIIIIIIIIIIIIIIIIIGIIIIIIIIIIHHHHIIIIIIIHIIIIHIIIIIIIIIIIHIIIIHHIIIIIIHIIIIIIIIIIIIIHIHHHHIIIIIIIIIIIIIIIIIIIIIIIIIIIIIIIIIIIHIIIIDDDDD
@HISEQ:969:HM2KJBCX2:2:1103:9748:3343 2:N:0:ACTATGCA
TTGGAACGGCTTCCCAACTATCCCTATTAATCATTACGTCAATCCTAGAAACCAACAAAATAGGATCAAACGTCCTATTTCATTATTCCATGCTAATGTATTCAAGCGTTAGCCTGCTTTAAACACTCTAATTTTTTCAAAGTAACAGTCCTGTTTCCCTGCAACACCAAATTAATGACATTACAGTTCTTCAAGAAGGAGGAACCAGTGAAGCCAGTACATACCAGAGGCACGACCAACCTACTAATCCCGAAATTCAACTACGAGCTTTTAACTGCAACAACTTTAATATACGCTATTGGAGCTGGAATTACCGCGGCTGCTGGCACCAGACTTGCCCTCCAA
+
DDDDDIHIIHIIHHHHHHFHCEHHIIIIIIIIIIHIFIHIIIIGHIIIIIIHIIHIIIIIIIHHIHHHHHCHH?@GHIFHEHIHHHIHIIFHIGHIIIHHHGIIHIIIIIIHHIIIIIIIHIIIIIIIIHHIIIIIHIHIIIIIHHHIIHIHHIHIIIHIIIIIIHHGGIIIIIIIIHGIIIIIHIHIHIHIIIIIIIIIGIIHHEIIIIGIIIIIIIIIIIIIIIIIIIIIIIIIHHFHIHGHIIIIIIIIHIIIIIHIHHHIIHIIIIIHIIIIIIIIIIIIIIIIIIIIHIIIIIIIIIIIIIIIHIIIHIGIIIIIIIIIHIIIIIIIIIIIHIIIDDDDD
@HISEQ:969:HM2KJBCX2:2:1103:6152:4139 2:N:0:ACTATGCA
TTGGAACGGCTTCCCAACTATCCCTATTAATCATTACGGCGGTCCTAGAAACCAACAAAATAGGACCGCACGTCCTATTCTATTATTCCATGCTAACGTATTCGAGCAAAGGCCTGCTTTGAACACTCTAATTTTTTCAAAGTAAAAGTCCTGGTCCCCAACACACCCAGTGAAGGGCATGCGGTTCTCCAGAAGAGAAGGCCCGGCCGGACAAGTGCACGCGGTGAGGCGGACCTGCCAGCCAGGCCAAAGGTTCAACTACGAGCTTTTTAACTGCAACAACTTTAATATACGCTATTGGAGCTGGAATTACCGCGGCTGCTGGCACCAGACTTGCCCTCCAA
+
DDDDDIIIIHIIHIIHIEHIIIIIIIIIIIIIIIIFHHIIIHIIHIIIHHHHIIIIII@HHHIIIIIIGIIIIIIIIIIIIIIIIIHHHHIIIIIIIIIHGFHIIIIGIIIHIIIIIIIIIIIIIIIIIIIIIIIIHIIIHHIIIIIIIIIIIIIHHIIHHHHIIIIHIIIIIIIIIIIIHHHIHHHHIIIIIIIIIIIIIHHIIIIIIIIHIIIIIIIIIIIIHIIIIIIIIIIIIIIHIIGIHHGGHHIIIIIIIIIIIIIIIHIIIIIIIGIIIIIIIHIIIIIIIIIIIIIIIIIIIIIIIIIIIGIIIIIIIIIIIIIIIIIIIIIHIIIIIIIDDDDD
@HISEQ:969:HM2KJBCX2:2:1103:8319:3980 2:N:0:ACTATGCA
TTGGAACGGCTTCCCAACTATCCCTATTAATCATTACGTCAATCCTAGAAACCAACAAAATAGGATCAACGTCCTATTTCATTATTCCATGCTAATGTATTCAAGCGCGAGCCTGCTTTAAACACTCTAATTTTTTCAAAGTAACAGTCCTGATTCCCCACCACACCAAATTAATGACATGATGGTTCGTCAGAAGGTAGGAATCAGTAACACCAGTACGTACCGAAGGCACGACCAGCGTACTAATCCCGAAATTCAACTACGAGCTTTTTAACTGCAACAACTTTAATATACGCTATTGGAGCTGGAATTACCGCGGCTGCTGGCACCAGACTTGCCCTCCAA
+
DDDDDIIIIIIIIIIIIIIIIIIIIIIIIIIIIIIIIIIIIIIIIIIIHIIIIIIIIIIIIIEHIHHIIHHIIIIHIIIIHIHIIIHFHIIIHIIIIIHHIIIIIIHIIIIIHIIIIIIHHIIIIIIIIHHIIIIIIIIIIIIIIIIIIIIIIIIIIIIIIIIIIIIIIIIIIIIIHIIIIIIIIIIIIIIIIIIIIIIIIIIIIIHIIIIIIIIIIIIIIIIIHIIIIIIIIIHIIIIIIIIIIIIIIIIIIHIIHHHIIHIIIHIIIIIIIIIIIIIIHD1IIIIIIIIIIIIIIIIIIIIIIIIIIIIIIIIIIIIIIIIIIIIIIIIIIIIIIIHIDDDDD
@HISEQ:969:HM2KJBCX2:2:1103:8320:4335 2:N:0:ACTATGCA
TTGGAACGGCTTCCCAACTATCCCTATTAATCATTACGTCAATCCTAGAAACCAACAAAATAGGATCAAACGTCCTATTTCATTATTCCATGCTAATGTATTCAAGCGTTAGCCTGCTTTAAACACTCTAATTTTTTCAAAGTAACAGTCCTGTTTCCCTGCAACACCAAATTAATGACATTACGGTTCTTCAAGAAGGAGGAACCAGTAAAGCCAGTGCATACCAGAGGCACGACCAACCTACTAATCCCGAAATTCAACTACGAGCTTTTTAACTGCAACAACTTTAATATACGCTATTGGAGCTGGAATTACCGCGGCTGCTGGCACCAGACTTGCCCTCCAA
+
DABBDIHIHHIIIIEHEHHHHHHHIIIIIIIHIHHIHIIHEHICGHHEHHIHHIHIEGH?HG?EFHHIIIHHCF0CGCHHCHHCGHHCFEHIIGHGHIIHHHHFHHHHHHHGFIHHHIIIIHFHHGHHHHEHHEHIHHFEIHHIIHIIIIHGIIIHGHHHHIIIIHHHHHIHGIIIIIIHIHGII;HEGDIGIIIIIIIIIHHFGIIIIIIIIIHIIIIIIII=HIGIIIHIIHHIIIHH<HHGDHFHHIGHGEEGHHIIIIIGHHIIIIIIIIIIHGIIHGHHIIHHGIIIHEIIIIIIIIIHHGIIIIIHIIIIIIIIIIIIIIHHIIH@HHIGIGIIIDAD@@
@HISEQ:969:HM2KJBCX2:2:1103:10906:3604 2:N:0:ACTATGCA
TTGGAACGGCTTCCCAACTATCCCTATTAATCATTACGGCGGTCCTAGAAACCAACAAAATAGAACCGCACGTCCTATTCTATTATTCCATGCTGTAATATTCGAGCAAAGGCCTGCTTTGAACACTCTAATTTTTTCAAAGTAAAAGTCCTGGTCCCCAACACACCCAGTGAAGGGCATGTGGTTCTCCAGAAGAAAAGGCCCGGCCGGACAAGTGCACGCGGTGAGGCGGACCTGCCAGCCAGGCCAAAGGTTCAACTACGAGCTTTTTAACTGCAACAACTTTAATATACGCTATTGGAGCTGGAATTACCGCGGCTGCTGGCACCAGACTTGCCCTCCAA
+
DDDDDIIIIIIIIIIIIIIIIIIIIIIIIIIIIIIIIHIIIIIHIHIIIIIIIIIIIHHIIIGIIIIIIIGHIGHIIIIIIHIIIIIIIIIIGIIIIIIIIIIIIIHHIIIIHIIIIIHIIIIIHIIIIIIIIHHIIIIIIIIIIIIHHIIIIHHIHHIIIIGEHIHIIIIIIIIIIIIIIIIIIIIIGIIIIIIIIIIIIIIIIIIIIIIIIIIIIIIIIIIIIIHIIIIIIIIIIIIIIIIIIIIHIIIIIIIIIIGIIIHIIIIIIIIIIIIIIGIIIHHIIIIIIIIIIIIHHHHIIIIIIIIIIIIIIIIIIIIIIIIIIIIIIIIIIIIIIIIDDDDD
@HISEQ:969:HM2KJBCX2:2:1103:2664:4830 2:N:0:ACTATGCA
TTGGAACGGCTTCCCAACTATCCCTATTAATCATTACGTCGATCCTAGAAACCAACAAAATAGAATCAAACGTCCTATTTCATTATTCCATGCTAATGTATTCAAGCGTAAGCCTGCTTTAAACACTCTAATTTTTTCAAAGTAACAGTCCTGATTCCCCACGACACCAAATTAATGACATCGCGGTTCTTCAGAAGGTAGGAACCGATAATGCCAGTGCGTACCGAGGCACGACCAACAATTCGATCCCGAAATTCAACTACGAGCTTTTTAACTGCAACAACTTTAATATACGCTATTGGAGCTGGAATTACCGCGGCTGCTGGCACCAGACTTGCCCTCCAA
+
DDDCDIIIIIIIIHHIIIIIIIIIIIIIIIIIIIIIIIIIIIIIIIIIIIIIIIIIIHIHIIIIIIIIIGIIHHIIIIIIIIIIIIIIIHIIIHHIIIIIIIIHIIIIIIIIIIHIIIIIIHHIIIIIIHIIIIIIIIIIIIIIIIIIIIIIIIIIIIIIHIIIIIIHIIIIIIIIIIIIIIIIIIIIIIHIIIIIIIIIIIIIIIIIHIIIIHIIIIIHHHIIIIIIIIIIIIIIIIIIIHDDIHIIIIIIIIIIIIIIHHHIIIIIIIIHIIIIIIIIIIIIIIIIIIIIIIIIIIIIIIIHHIIIIIIIIIIIIIIIIIIIIIIIIIIIHIIIIIIIDDDDD
@HISEQ:969:HM2KJBCX2:2:1103:17672:5124 2:N:0:ACTATGCA
TTGGAACGGCTTCCCAACTATCCCTATTAATCATTACGTCAATCCTAGAAACCAACAAAATAGGATCAAACGTCCTATTTCATTATTCCATGCTAATGTATTCAAGCGTTAGCCTGCTTTAAACACTCCAATTTTTTCAAAGTAACAGTCCTGTTTCCCTGCAACACCAAATTAATGACATTACAGTTCTTCAAGAAGGAGGAACCAGTAAAGCCAGTACATACCAGAGGCACGACCAACCTACTAATCCCGAAATTCAACTACGAGCTTTTTAACTGCAACAACTTTAATATACGCTATTGGAGCTGGAATTACCGCGGCTGCTGGCACCAGACTTGCCCTCCAA
+
DDDCDIIIIIIIIIIIIIIIIIIIIIIIIIIIIIIIIIIIIIIIIIIIIIIIIIIIIIIHIIIHIIHIIIIHIIIHIIHIIIIIIIIIIIIIIIIHIIHIIIIIIIIIIIIIHIIIIIIIIIIIIIIIIIIIIIIIIIIIIIIIIIIIIIIIIHIIIIIIIIIIIIIIIIHHHIIIIIIIIIIIIIIIHIIIIIIIIIIIIHIIIIIIIIIIIIIIIIIIIIIIIIIIIIIIIIIIIHGIIIHHIIIIIIIIIIIIIIIIIIIIIIIIIIIIIIIIIIIIIIIIIIIIIIIIIIIIIIIIIIIIIIIIIIIIIIIIIIIIIIIIIIIIIIIIIIIIIIIIIDDDDD
@HISEQ:969:HM2KJBCX2:2:1103:18002:5175 2:N:0:ACTATGCA
TTGGAACGGCTTCCCAACTATCCCTATTAATCATTACGGCGGTCCTAGAAACCAACAAAATAGAACCACACGTCCTATTCTATTATTCCATGCTAATGTATTCGAGCATAGGCCTGCTTTGAACACTCTAATTTTTTCAAAGTAAAAGTCCTGGTTCCCCGACACACCCAGTGAAGGGCATGCGGCTCCCCAGAAGGAAAAACCCGGCCGGACCAGTGCACGCGGTGAGGCGGACCGGCCAGCCAGGCTCAAGGTTCAACTACGAGCTTTTTAACTGCAACAACTTTAATATACGCTACTGGAGCTGGAATTACCGCGGCTGCTGGCACCAGACTTGCCCTCCAA
+
DDDDDIIIIIIIIIIIIIIHIIHIIIIIIIIIIIIIIIIIIIIIIIIIIIIIIIIIIHIIIIIIIHIIIIHHIIIIIIIIIHIHGHIIIGHIIIIIHIIIIIIIIIGIIHIIIIIIHIIIHIIIHIIIIIIIIIIIIIIIIIIIIIIIIIIIHHHHIIHIIIIIIIIIIIIHHIIIIIIIIIIIHHGIIIIIIIIIIIIHHGIIIIIIIIIIIIIIIIIIIIIIIIIIIIIIIIIIIIIIIHHGIIHIIIIIIIIIIIIIIIIIIIIIIIIIIIIIIIIIIIIIIHIHIIHIHIHIIIIIIIIIIIIIIIIIIIIIIIIIIIIIIIIIIIIIIIIIIIIIDDDDD
@HISEQ:969:HM2KJBCX2:2:1103:1952:6048 2:N:0:ACTATGCA
TTGGAACGGCTTCCCAACTATCCCTATTAATCATTACATCGATCCTAGAAACCAACAAAATAGAATCGGATGTCCTATTTCATTATTCCATGCTAATGTATTCAAGCGTGAGCCTGCTTTAAACACTCTAATTTTTTCAAGGTAACAGTCCTAATTCCCCGTAACACCAAATTAATGGCATTACGGTTCTTTAGAAGGTGAGAAATCAATGATAACAGTGCATACCAACGGCATGACCGAAATATTGATCCCGAAATTCAACTACGAGCTTTTTAACTGCAACAACTTTAATATACGCTATTGGAGCTGGAATTACCGCGGCTGCTGGCACCAGACTTGCCCTCCAA
+
DDDDDIIIIIIIIIIIIIIIIIIIIIIIIIIGIIIIIIIIIIIIIIIIIIIIIIIIIIIIIIIIIIIIHIIIIIIIIIIIIHIIIIIIGIIIIIIIIIIIIIIIIIIIIIIIIIIIIIIIIIIIIIIHHIIIHIIIIIIIIIIIIIIIIIIIIIIIIIIIIIIIIIIIHIIIIIIIIIGIIIIIIIHIIIIIIIIIIIIIIIIIIIIIIIIIIIIIIIIIIIIIIIIIIIIIIIIHIIIIIIIIHHIIIIIIIIIIIIIIIIIIIIIIIHIIIIIIIIIIIIIIIIIIIIHIIIIIIIIIIIIIIIIIIIIIIIIIIIIIIIIIIIIIIIIIIIIIIIIIIIDDDDD
@HISEQ:969:HM2KJBCX2:2:1103:11763:6814 2:N:0:ACTATGCA
TTGGAACGGCTTCCCAACTATCCCTATTAATCATTACGTCAATCCTAGAAACCAACAAAATAGGATCAAACGTCCTATTTCATTATTCCATGCTAATGTATTCAAGCGTTAGCCTGCTTTAAACACTCTAATTTTTTCAAAGTAACAGTCCTGTTTCCCTGCAACACCAAATTAATGACATTACAGTTCTTCAAGAAGGAGGAACCAGTAAAGCCAGTGCATACCAGAGGCACGACCAACCTACTAATCCCGAAATTCAACTACGAGCTTTTTAACTGCAACAACTTTAATATACGCTATTGGAGCTGGAATTACCGCGGCTGCTGGCACCAGACTTGCCCTCCAA
+
DDBDDIIIIIIIIIIIIIIIIIIIIIIIIIIIIIIIIIIIIIIIIIIIIIIIIIIIHIHIIIIIHHHIIIHIIIIIIIIIIIIIIIIIIIIIIIHIIIIIIIIIIIIIIIIIIIIIIHIIIIIIIIIIIHEHHIIIIIIIIIIIIIIHIIIIIIIIIHIIIIIIIIIIIIHIIIIIIIIIIIIIIIIIIIIIIIIHIIIHIIIIIIIIIIIIIIIIIIIIIIIIIHIIIIIIIIIIIIIIIHHHFIHHIIIIIIIHIIIIIIIIIIIIIIIIIIIIIIIIIIIHHIIIIIIIIIIIIIIHHIIIIIIIIIIIIIIIIIIIGIIIIIIIIIIIIIIIIIIIIDDDDD
@HISEQ:969:HM2KJBCX2:2:1103:10725:7121 2:N:0:ACTATGCA
TTGGAACGGCTTCCCAACTATCCCTATTAATCATTACGTCAATCCTAGAAACCAACAAAATAGGATCGAACGTCCTATTTCATTATTCCATGCTAATGTATTCAAGCGTTAGCCTGCTTTAAACACTCTAATTTTTTCAAAGTAACAGTCCTGTTTCCCTGCAACACCAAATTAATGGCATTACAGTTCTTCAGAAAGGAGGAATCAGCGAAGCCAGTACATACCAGTGGCACGACCAACCTGCTGACCCCGAAATTCAACTACGAGCTTTTTAACTGCAACAACTTTAATATACGCTATTGGAGCTGGAATTACCGCGGCTGCTGGCACCAGACTTGCCCTCCAA
+
BADDDIIIHIIIIIHIIIIIIIIIIIIIIIIIIIIEHHHIHIIHIIIHHHHHIIIIIE1FFHIGHHHICCHHHGHIIIHHHIIIIIIIIIHIIHHIIIHIIIIIHIIHHHHIGFHGHHIIIIHHHIIHHHHHHHIIIHHGEEHHHHHIICGFFHHHHIHGIIHHIFGHHHHGHIIIIHHECGHHGGHIIHIIIHIIIIIIHIHFEIHIHHGHGEIIHIIIHGGHHIHG7@CHHHHDEGCHHGEGAFHEEHHIIIHGHHFHC<HHIHHIHHHGHHCHGHHHHHHGCEHHHIIHIIHIIIHHIHIIHIHHIIHHHHHDIIIIHIIIIHEHHHHH?GE?IIIIIDABBA
@HISEQ:969:HM2KJBCX2:2:1103:11905:7060 2:N:0:ACTATGCA
TTGGAACGGCTTCCCAACTATCCCTATTAATCATTACGGCGGTCCTAGAAACCAACAAAATAGAACCGCACGTCCTATTCTATTATTCCATGCTGTAATATTCGAGCAAAGGCCTGCTTTGAACACTCTAATTTTTTCAAAGTAAAAGTCCTGGTCCCCAACACACCCAGTGAAGGGCATGCGGTTCTCCAGAAGAAAAGGCCCGGCCGGACAAGTGCACGCGGTGAGGCGGACCTGCCAGCCAGGCCAAAGGTTCAACTACGAGCTTTTTAACTGCAACAACTTTAATATACGCTATTGGAGCTGGAATTACCGCGGCTGCTGGCACCAGACTTGCCCTCCAA
+
DDDDDIIIIHIIIIIIIIHIIIIIIIIIIIIIIIIIIIIIIIIHIIIIIIIIIIIIGIHHIIHIIIIHIHIHIIHHIIIIIIIIIIIGHIIHIIIIIIIIIIHIHIIHHIIIIIIIIHIIIIIIIIIIIIHIIIIIHIIIIIGIIIIIIIIIIHIHIIIIIIIHIIIIIIIIIIIIIIIIIIIIIIIIIIIIIIIIIHIIGIIIIHIIIHIIIIIIIIIIIIIIIIIIHIIIIIIIIIIIIHHIIIIIIIIIIIIIIIIIIIIIIIIIIIIIIIIIIIIIIIIIIIIIIIIIIIIIIIIIIIIIIIIIIIIIIIIIIIIIIIIIIIIIIIIIIIIIIIIDDDDD
@HISEQ:969:HM2KJBCX2:2:1103:7067:6097 2:N:0:ACTATGCA
TTGGAACGGCTTCCCAACTATCCCTATTAATCATTACGGCGGTCCTAGAAACCAACAAAATAGAACCGCACGTCCTATTCTATTATTCCATGCTGTAATATTCGAGCAAAGGCCTGCTTTGAACACTCTAATTTTTTCAAAGTAAAAGTCCTGGTCCCCAACACACCCAGTGAAGGGCATGCGGTTCTCCAGAAGAAAAGGCCCGGCCGGACAAGTGCACGCGGTGAGGCGGACCTGCCAGCCAGGCCAAAGGTTCAACTACGAGCTTTTTAACTGCAACAACTTTAATATACGCTATTGGAGCTGGAATTACCGCGGCTGCTGGCACCAGACTTGCCCTCCAA
+
DDDDDIGHGIHIIIIIIIIIIIIIIIIIIIIIIIIIIHIIDGHIIIHHIIIIIIIIIIIIIIFHHIICHHIIHHHIHIIIIIIIIHIIIIIIHHIIIHHIIIHIIIHIIIHIIIIHIIHIHIIIIIIGIIIIIIIIIHIIIIIIIIIIIHIIIIIIIHHHHHEHIIIIIIIIIHGIHIIIHIIIIHHEGIIIIIIHIHFIIIIIIIIIIGIIIIIIHHIIIIIIIIIIIIIIIIIIIHGIIIHIIIIIIIIIIIIHIIGIIHIIIIIIIIIIIIIIIIIIIIIIIIIIIIIIIIIIIIIIIIIIIIIIIIIIIIIIIIIIIIIIIIIIIIIHHIIIGIIDDDDD
@HISEQ:969:HM2KJBCX2:2:1103:17471:7597 2:N:0:ACTATGCA
TTGGAACGGCTTCCCAACTATCCCTATTAATCATTACGTCAATCCTAGAAACCAACAAAATAGGATCAAACGTCCTATTTCATTATTCCATGCTAATGTATTCAAGCGTTAGCCTGCTTTAAACACTCTAATTTTTTCAAAGTAACAGTCCTGTTTCTCTGCAACACCAAATTAATGACATTACAGTTCTTCAAGAAGGAGGAACCAGTAAAGCCAGTACATACCAGAGGCACGACCAACCTACTAATCCCGAAATTCAACTACGAGCTTTTTAACTGTAACAACTTTAATATACGCTATTGGAGCTGGAATTACCGCGGCTGCTGGCACCAGACTTGCCCTCCAA
+
DDDDDIIIIIIIIIIIIIIIIIIIIIIIIIIHIIIIIIIIHIIIHIIHHIHFHIIIIIIIIIIIHHIIHIIHIGHIHIIIHIIIIIHHHIII?HIGIIIIIHIIIHIEIIIHHIIIIHIHIHHHIHHIHIHIIIIIHHHIIIHIIIIIIIIIIIIIIHIIIGIIHHHHIIHGHIHIIIHHGHIHIIIIIIIHHHHIIHIIIIIIIIIIIIIIIIIIIIIIIHIIIIIIHIIIIIIIIIIIIIIHHHGGIIIIIIIIIIIIHIIIIIIIIIIIHHIIIIIIIIIIIIIIIIIIIIIIIIIIIIIIIIIIIIIIIIIIIIIIIIIIIIIIIIIIIIIIIIIIIDDDDD
@HISEQ:969:HM2KJBCX2:2:1103:7154:7645 2:N:0:ACTATGCA
TTGGAACGGCTTCCCAACTATCCCTATTAATCATTACGGCGGTCCTAGAAACCAACAAAATAGAACCGCACGCCCTATTCTATTATTCCATGCTGTAATATTCGAGCAAAGGCCTGCTTTGAACACTCTAATTTTTTCAAAGTAAAAGTCCTGGTCCCCAACACACCCAGTGAAGGGCATGCGGTTCTCCAGAAGAAAAGGCCCGGCCGGACAAGTGCACGCGGTGAGGCGGACCTGCCAGCCAGGCCAAAGGTTCAACTACGAGCTTTTTAACTGCAACAACTTTAATATACGCTATTGGAGCTGGAATTACCGCGGCTGCTGGCACCAGACTTGCCCTCCAA
+
DDDCDIGHIIIIIIIHIIIIIIIIIIIIIIIIIIIIIIHIIIIHHHIIIIIIIIIIHIIHIIHIIHHIIIII/CEHGHHIIHHHIHIGHHHEHIIIIHIIIIIIHHIIIIIIIIIIIIHIHIIIIIIIIIIIIIHIIIIIIIIIHIIIHIIIHIIIIIIIHHEHHGIIIIIIIIIIIIHIIIIIIIIHIIIIIIIHIHIIIIHIIIHIIIIIIIIIIIIIIIIIIIIIIIIIIIIIIIIIIHHIIHEDIIIIIIIIHHIIIIIHHIIIIIIIIIIIIIIIIIIIIIIIIIIIIIIIIIIIIIIIIIIIIIIIIHIHIIIIHIIIIIIIIIIHIHIIIHIDDDDD
@HISEQ:969:HM2KJBCX2:2:1103:4326:8042 2:N:0:ACTATGCA
TTGGAACGGCTTCCCAACTATCCCTATTAATCATTACGTCAATCCTAGAAACCAACAAAATAGGATCGTCGTCCTATTTCATTATTCCATGCTAATGTATTCAAGCGTTAGCCTGCTTTAAACACTCTAATTTTTTCAAAGTAACAGTCCTGTTTCCCCGCAACACCAACTTAATGGCATTACGGTTCTACAAGAAGGAGGAATCAGCAAAGCCAGTGCATACCAGTGGCACGACCAACTTGCTGACCCCGAAATTCAACTACGAGCTTTTTAACTGCAACAACTTTAATATACGCTATTGGAGCTGGAATTACCGCGGCTGCTGGCACCAGACTTGCCCTCCAA
+
DDDDDIIIIIIIIIIIGIIIIIIHIIIIIIIIIIIIIIIIIIIIHIIIIIIIIIGIIIIIIIIIIIIIIIIHIHIIIIIIIIIHHIIIIIEHIIHIIIIIIIHIIHIIIIHIIHHIIIHHIIIIIIIIIIHIIIIIIIIIIIIIIIIIIIIIIIIIIIHHHIHHHIHIHIIIIIIIIIIIIIIIHIIIHIHIIIIIIIIIIIIIIIIIIIHIHIIIIIIIIIIIIIIIIIIIIIIIIIIIIIHHIIIIHIIIIIIIIIIIIIIIIIIIIIIIIIIIIIGIIIIIIIIIIIIIIIIIIIIIIIIIIIIIIIIIIIIIIIIIIIIIHIIIGIIIIIIIIGIGDDDDD
@HISEQ:969:HM2KJBCX2:2:1103:14781:8650 2:N:0:ACTATGCA
TTGGAACGGCTTCCCAACTATCCCTATTAATCATTACGTCAATCCTAGAAACCAACAAAATAGGATCAAACGTCCTATTTCATTATTCCATGCTAATGTATTCAAGCGTGCGCCTGCTTTAAACACTCTAATTTTTTCAAAGTAACAGTCCTGATTCCCCACGACACCAAATTAATGACATCGTAGTTCTTCAGAAGGTAGGAACCAATAATGCCAGTGTGTACCGAAGCACGACCGACAATTTGATCCCGAAATTCAACTACGAGCTTTTTAACTGCAACAACTTTAATATACGCTATTGGAGCTGGAATTACCGCGGCTGCTGGCACCAGACTTGCCCTCCAA
+
DDDDBIHIIIIIIIIIHHHIFIIIIIHIIIIIIIIIIIIIIIIHIIIIHIHIIIIIIIIIIIIIGIHIIIHHEEHHIIIIIIIIIIIIHHHHIIHIHIIIHIHHHIIIIHHIIIIIHHHIIIIIIIIHIHFIIIIIIIIIIIIHIHHIHFHIIIIHIHIIHIIIIIIIIIIIIIIIIIIIHIIIIHIHIIIIIIIIIIIIIIIIIHIHIIIHIIIIHIIIIIIIIIIIIIIIIIIIIIIHHIHGIGIIHIIIIHGIIIIIIIIIIIIIIIIIIIIIIIIIIIHIIIIIIIIIIIIIIIHHIIIIIIIIHIIIIIIIIIIIIIIIIIIIIIIIIIIIIIIIDDDDD
@HISEQ:969:HM2KJBCX2:2:1103:4280:8563 2:N:0:ACTATGCA
TTGGAACGGCTTCCCAACTATCCCTATTAATCATTACGTCAATCCTAGAAACCAACAAAATAGGATCGAACGTCCTATTTCATTATTCCATGCTAATGTATTCAAGCGTTAGCCTGCTTTAAACACTCTAATTTTTTCAAAGTAACAGTCCTGTTTCCCTGCAACACCAAATTAATGACATTACAGTTCTTCAGAAAGGAGGAATCAGCGAAGCCAGTACATACCAGTGGCACGACCAACCTGCTGACCCCGAAATTCAACTACGAGCTTTTTAACTGCAACAACTTTAATATACGCTATTGGAGCTGGAATTACCGCGGCTGCTGGCACCAGACTTGCCCTCCAA
+
DDDDDIIIIIIIIIIIIIIIHIIIIIIIIIIIIIIIIIIIIIIIIIIIIIIIIIIIIIIGHHHIHIIIIIIIIIGIIIIIIIIIIIIIIIIIIIIHIIIIIIIIIIIIIIIIIHHIIIIIIIIIIIIIIIIIIIIIIIIIIIIIIIIIIIIIIIIIIIIIIIIIIIIIIIIHIIIIIIIIIIIIIIIIIIIIIIIIIH2HIIIIIIIIIIIIIIIIIIIIIIIIIIIIIIIIIIIIIIIIIIIHFIIIIIIIIIIIIIIIIHIIIIIIIIIIIIIIIIIIIIIIIIIIIIIIHIIIIIIIIIIIIIIIIIIIIIIIIIIIIIIIIIIIIIIIIIIIIIIIIDDDDD
@HISEQ:969:HM2KJBCX2:2:1103:4317:8571 2:N:0:ACTATGCA
TTGGAACGGCTTCCCAACTATCCCTATTAATCATTACGTCAATCCTAGAAACCAACAAAATAGGATCAACGTCCTATTTCATTATTCCATGCTAATGTATTCAAGCGCGAGCCTGCTTTAAACACTCTAATTTTTTCAAAGTAACAGTCCTGATTCCCCGCCACACCAAATTAATGACATGATGGTTCGTCAGAAGGTAGGAACCAGTAACACCAGTACGTACCTAAGGCACGACCAACGTACTGATCCCGAAATTCAACTACGAGCTTTTTAACTGCAACAACTTTAATATACGCTATTGGAGCTGGAATTACCGCGGCTGCTGGCACCAGACTTGCCCTCCAA
+
DDDCDIIIIIIIIIIIIIIIIIIIIIIIIIIIIIIIIGIIIIIIIIIIIIIIIIHIHHHIIIIHIIIFEHIHIHIIIIIHIIIIIIIIIIIIIIE1IHIIIHHIIIHIIHHHHIIIIIHIHIIIIIIIIHIIIIIIIIIHIHIHIIHIIIIIHHIIIIIIIIHIIIIIHIIIIIIIIIIIIIIIIIIIHIIIIIIIIIIIIIIIIIIIIIIIIIIHIIIIIIIIIIIIIIIIIIIIIIIIIIIIIIIIIIIIIIHIIIIIHHIIIIIIIIIIIIIIIIIIIIIIIIIIIIIIIIIIIIIIIIIIIIIIIIIIIIIHIIIIIIIIIIIIIIIIIIHIIIIIDDDDD
@HISEQ:969:HM2KJBCX2:2:1103:20810:9662 2:N:0:ACTATGCA
TTGGAACGGCTTCCCAACTATCCCTATTAATCATTACGTCAATCCTAGAAACCAACAAAATAGGATCGAACGTCCTATTTCATTATTCCATGCTAATGTATTCAAGCGCGAGCCTGCTTTAAACACTCTAATTTTTTCAAAGTAACAGTCCTGATTCCCCACCACACCAAATTAATGACATGATGGTTCGTCAGAAGGTAGAAATCAGTAACACCAGTACGTACCGAAGGCACGACCAGCGAACTAATCCCGAAATTCAACTACGAGCTTTTTAACTGCAACAACTTTAATATACGCTATTGGAGCTGGAATTACCGCGGCTGCTGGCACCAGAC
+
DDDCDIIIIIIIIIIHIIIIIIIIIIHIIIIIIIIIIIHIIIIGHIIIIHHIHIIIIIIIIIIIIIIIIIHIHIHIIIIIIIIIIIIIIIIIIHIIIIHIIHHIIIIIIHGGHIIIIHHHGIIIIIIIHIIHIIIIHIHHIIIIIHHIIIIHIIHHIIIEHHHFHHGIHHIIIIIIIIIIIIIIIIIIIIIIHIIIIIHIIIIIIIIIIIIIIIIHIIIIIIIIIIIIIIHHHFIHIHIIIIII>IIIGIIIIIIIIIIIIIHIIIIIIIIIIIIIIIIIIIIHIIIHIHIIIIIIIIIIIIIIIIIIIIIIIIIIIIIIIIIIIIIIIIDDDDD
@HISEQ:969:HM2KJBCX2:2:1103:16328:9769 2:N:0:ACTATGCA
TTGGAACGGCTTCCCAACTATCCCTATTAATCATTACGGCGGTCCTAGAAACCAACAAAATAGAACCGCACGTCCTATTCTATTATTCCATGCTGTAATATTCGAGCAAAGGCCTGCTTTGAACACTCTAATTTTTTCAAAGTAAAAGTCCTGGTCCCCAACACACCCAGTGAAGGGCATGCGGTTCTCCAGAAGAAAAGGCCCGGCCGGACAAGTGCACGCGGTGAGGCGGACCTGCCAGCCAGGCCAAAGGTTCAACTACGAGCTTTTTAACTGCAACAACTTTAATATACGCTATTGGAGCTGGAATTACCGCGGCTGCTGGCACCAGACTTGCCCTCCAA
+
DDDABIIIIHCHHIIIIIIIIIIIIIIIIHHHIIIHIIIIIHHHHHHIHIHHIEHIIIHIIHFHIIIGIIHIIHGHHIIIIIII1FH@FHHIHIIIIIIIIGHIHIIIHIIIIIIIHIHIIIHHIHIIHIIIIIIIIIIIIHIHIHEHAHGHIIDIHIIIIIIIIIIIIIIIIIIIHIIIIHHIHHGCEIIIIIIIHHHHIIIIIIIIHHIIIIIIHIIIIIIIIIIIIIIIIIIIIIIIIHGIIIIIIHHIIHHIIIIIIIIIIIIIIIIIIIIIIIIIIIIIHIIIHHHIIIIHIIIIIIIIIIIIIIIIIIIIIIIIIIIIIIIIIIIIIIIIIIIDDDDD
@HISEQ:969:HM2KJBCX2:2:1103:9440:9600 2:N:0:ACTATGCA
TTGGAACGGCTTCCCAACTATCCCTATTAATCATTACGGCGGTCCTAGAAACCAACAAAATAGAACCGCACGTCCTATTCTATTATTCCATGCTGTAATATTCGAGCAAAGGCCTGCTTTGAACACTCTAATTTTTTCAAAGTAAAAGTCCTGGTCCCCAACACACCCAGTGAAGGGCATGCGGTTCTCCAGAAGAAAAGGCCCGGCCGGACAAGTGCACGCGGTGAGGCGGACCTGCCAGCCAGGCCAAAGGTTCAACTACGAGCTTTTTAACTGCAACAACTTTAATATACGCTATTGGAGCTGGAATTACCGCGGCTGCTGGCACCAGACTTGCCCTCCAA
+
DDDDDIIIIIIIIIIIIHIIIIIIHHIIIIIIHIIIIIGIIIIIIIIIIHIHIIIIIIGHHG@HHHHHHIHHIEHIIIIIHIIIIIIHHCHHFGIIIIHIIHHIIIIIIIIIIHIIIIIHIIIIIIIIHHIHIIHIIIIIIIIIIIIIIIIIHHIH?HHIHHIIIIIIIIIIIIIIIIIIIIIIIIIIIIIIIIIIIIIIIIIIIIIIIIIIIIIIIIIIIIIIIIIIHIIIIIHIIIIIIHEIIHHHIIIIIIIIIIIIIIIIIIIIIIIIIIIIIIIIIIIIHIIIIIIIIIIIGIIIIIIIIIIIIIIIIIIIIIIIIIIIIIIIIIIIIIIIIIIDDDDD
@HISEQ:969:HM2KJBCX2:2:1103:1999:10238 2:N:0:ACTATGCA
TTGGAACGGCTTCCCAACTATCCCTATTAATCATTACGGCGGTCCTAGAAACCAACAAAATAGAACCGCACGTCCTATTCTATTATTCCATGCTGTAATATTCGAGCAAAGGCCTGCTTTGAACACTCTAATTTTTTCAAAGTAAAAGTCCTGGTCCCCAACACACCCAGTGAAGGGCATGCGGTTCTCCAGAAGAAAGGGCCCGGCCGGACAAGTGCACGCGGTGAGGCGGACCTGCCAGCCAGGCCAAAGGTTCAACTACGAGCTTTTTAACTGCAACAACTTTAATATACGCTATTGGAGCTGGAATTACCGCGGCTGCTGGCACCAGACTTGCCCTCCAA
+
DDDDDIIIIIIGIHGHHIIIIIGHHIIHIIIIIIIIIEEHHHHHHHHHHGHHIIICHHHIGHCHHHCHDDHIHHHGIGG?FHHHHHIIHHEHIIGHIHGFFHHHHCHHIIHIIIIHIHIIIIHHFGIHHEGHHHHIIHHHHHIHHHHHIIIHIHIHDHHHEHEGGIHIHHGHHIIIIHHHHHHHIHFGGIIHHGIHGAIIIIIIHHIHHFHGIIIIIHHHGIIIGHIIIIHHIIIHIHEHHEHIIIIHHHIHHIIIHHIIIIHIHIIIIIIHHIIIIIIIHIIIHIIIHIIIIIIIHHIIIIIHHIIIIHHIIIIIIIIIIIIGIHIIHHHHIHHIIIIDCDCD
@HISEQ:969:HM2KJBCX2:2:1103:5528:9752 2:N:0:ACTATGCA
TTGGAACGGCTTCCCAACTATCCCTATTAATCATTACGTCGATCCTAGAAACCAACAAAATAGAATCAAACGTCCTATTTCATTATTCCATGCTAATGTATTCAAGCGTAAGCCTGCTTTAAACACTCTAATTTTTTCAAAGTAACAGTCCTGATTCCCCACGACACCAAATTAATGACATCGCGGTTCTTCAGAAGGTAGGAACCGATAATGCCAGTGCGTACCGAAGCACGACCAACAATTCGATCCCGAAATTCAACTACGAGCTTTTTAACTGCAACAACTTTAATATACGCTATTGGAGCTGGAATTACCGCGGCTGCTGGCACCAGACTTGCCCTCCAA
+
DDDDDIIIIIIHIIIIIIIIIIIIIIIIIHIIIIIIIIIHIIHIIIIIIIIIIIIIIHHIIIIHIIIHIIIIHIIIIIIIIIIIIIIIIIIIGIFIHIIIHIHIIHIIIIIIIIHIIHIIIIIIIHIIIIIIIIIIIIIIHHIIIIIIHHIIHHHHIIIIIIIIIIIIIIHHIIIIIIIIIIIIHHIIIIIIIIIIIIIIIIIIIIIIHIIIIIIIIIIIIIIIIIIIIIIIIIIIIIIIIHFEIIIIHIIIIIIIIIIHIIIIIIIIIIIIIIIIIIIIIIIIIIIIIIIIIIIIIIIIIIIIIIIIIIIIIIIIIIIIIIIIIIIIIIIIIIIIIIIIDDDDD
@HISEQ:969:HM2KJBCX2:2:1103:6060:10134 2:N:0:ACTATGCA
TTGGAACGGCTTCCCAACTATCCCTATTAATCATTACGGCGGTCCTAGAAACCAACAAAATAGAACCGCACGTCCTATTCTATTATTCCATGCTGTAATATTCGAGCAAAGGCCTGCTTTGAACACTCTAATTTTTTCAAAGTAAAAGTCCTGGTCCCCAACACACCCAGTGAAGGGCATGCGGTTCTCCAGAAGAAAAGGCCCGGCCGGACAAGTGCACGCGGTGAGGCGGACCTGCCAGCCAGGCCAAAGGTTCAACTACGAGCTTTTTAACTGCAACAACTTTAATATACGCTATTGGAGCTGGAATTACCGCGGCTGCTGGCACCAGACTTGCCCTCCAA
+
DDDCDIIIIIHIIIIHIIIIGIIIIHIGIIIIIIIIIIHIIIHHHIIIIIGEHIIHGIIIIIGIHHIDHHIIGIIIIIGH?GHHHFHFHIIIHEHFHIGHHDGHHIHIICEEHHHGIHHHHHHIHIHHIIIIIIHIIIIIIIIIHGIIIIIHIIHIGIIHIGEGHIIHHIHHEIIIIIIGHIIIIHHHHHHIIIIHIGIIIIIIIIGIHIIIIHHIIIHIIIIIIIIIIIIHIIIIIIIIIHGIIHGIIIIIIIIIIIIIIIIIIHIHIIIIHIIHIIIIHIIIIIHHIIGIGIIIIIIIIIIIIIIIIIIHIIHIIIIHHHHIIIIIHHHHIIIIIGHADDDD
@HISEQ:969:HM2KJBCX2:2:1103:4399:9454 2:N:0:ACTATGCA
TTGGAACGGCTTCCCAACTATCCCTATTAATCATTACGGCGGTCCTAGAAACCAACAAAATAGAACCACACGTCCTATTCTATTATTCCATGCTAATGTATTCGAGCATAGGCCTGCTTTGAACACTCTAATTTTTTCAAAGTAAAAGTCCTGGTTCCCCGACACACCCAGTGAAGGGCATGCGGCTCCCCAGAAGGAAAAACCCGGCCGGACCAGTGCACGCGGTGAGGCGGACCGGCCAGCCAGGCTCAAGGTTCAACTACGAGCTTTTTAACTGCAACAACTTTAATATACGCTACTGGAGCTGGAATTACCGCGGCTGCTGGCACCAGACTTGCC
+
DDDDDIIHIIIIIIIIIIIIIIIIIIIIIIIIIIIIIFIIIIIIIIIHHIIIIHIIHIHHIIIIIIIIIIIIHGHIIIFHHHIIIIIIIIIIIIIIIHIIIHIIIHIIIIIHIIIIIIIIIIIIHIIIIIIIIIIIIIIHIIIIIIIIIIIIIIIIIIIIIIIIIHIIIIIIIGIIIIIHIIIIIIHIIIIIIIIIIIIHHHIIIIIIIIIIIIIIIIIIIIIIIIIIIIIIIIIIHEIIIIIIIIIIIIIIIIIIIIIIIIIIIIIIIIIIIIIIIIIIIIIIIIIIIIIIHIIIIIIIIIIIIIIIIIIIIIIIIIIIIIIIIIIIIIIIIIDDDDD
@HISEQ:969:HM2KJBCX2:2:1103:17265:10559 2:N:0:ACTATGCA
TTGGAACGGCTTCCCAACTATCCCTATTAATCATTACGTCGATCCTAGAAACCAACAAAATAGGTTCGATCGTCCTATTTCGTTATTCCATGCTAATGTATTCAAGCGCGAGCCTGCTTTAAGCACTCTAATTTTTTCAAAGTAACAGTCCTGTTTCCCCGCAACAACAAATTAATGCCATCACGGTTCTACAAGAAGGAGGGACCAGTGAGGCCAGTGCATACCAGTGGCACGACCAACCTACTGGCCCCGAAATTCAACTACGAGCTTTTTAACTGCAACAACTTTAATATACGCTATTGGAGCTGGAATTACCGCGGCTGCTGGCACCAGACTTGCCCTCCAA
+
DDDDDIIIIIIIHIIIIIIIIIIIIIIIIIIIIIIHIIIIIIIIIIIIIIIIIIIIIHIIIIIIIIIIHIIIIIHIIIIIIIIIIIIIIIIIIIIHHHIIIHIHIIIIIIIIIIIIIIIIIGIIIIIIIIIIIIIIIIIHHIIIIIIIIIIHIIIIIIIHIIIIIIIIIIIHIIIIIIIHHIIIIIIHIHIIIIIHIIIIIIIIIIIIIIIIIIIIIIIIIIIIIIIIHIIIIIIIIIIHIIHIHIIIHIIIIIIIIIIIIIIIIIIHIIIIIIHIIIIIIIIIIIIIIIIIIIIIIIIIIIIIIIIIIIIIIIIIIIIIIIIIIIIIIIIIIIIIIIIIIDDDDD
@HISEQ:969:HM2KJBCX2:2:1103:8833:10624 2:N:0:ACTATGCA
TTGGAACGGCTTCCCAACTATCCCTATTAATCATTACGTCAATCCTAGAAACCAACAAAATAGAATCAAACGTCCTATTTCATTATTCCATGCTAATGTATTCAAGCGTAAGCCTGCTTTAAACACTCTAATTTTTTCAAAGTAACAGTCCTGATTCCCCACGACACCAAATTAATGACATCGCGGTTCTTCAGAAGGTAGGAACCAATAATGCCAGTGCGTACCGAGGCACGACCGACAATCTGATCCCGAAATTCAACTACGAGCTTTTTAACTGCAACAACTTTAATATACGCTATTGGAGCTGGAATTACCGCGGCTGCTGGCACCAGACTTGCCCTCCAA
+
DB@DDIHIIIIIGIIIIIIIHEHIIIIIIIIIIIIIIHIHIIIIHIIHHIIIIIIIHIIHHHIHHIGIIIHIIIIIHIIIIIIIIIIIIIIIIIIIIIIIIIIHIIIIIIIHHIIIHIIIHIHIIIIIIIHIIIHIIIIIIIIIIIIIHHIIIIIIIIIHIIHHIIIHHGIIIIIHIHIIIIIIIIHIIIIHIIIIIIIIIIHIIIIIIIIIIIIIIIIIIIIIIIIIIIIIIHIIIIIIIHHIHIIIIIIIIIIIIIHH=HIIIIIIIIIIGIIIIIIIIIIHGIIIIIIIIIIIIIGIIIIIIIIIIIIIIIIIIIIIIIIIIIIIIIIIIIIIIIIIDDDDD
@HISEQ:969:HM2KJBCX2:2:1103:17071:9776 2:N:0:ACTATGCA
TTGGAACGGCTTCCCAACTATCCCTATTAATCATTACGTCAATCCTAGAAACCAACAAAATAGGATCAACTTCCTATTTCATTATTCCATGATAATGTATTCAAGCGCGAGCCTGCTTTAAACACTCTAATTTTTTCAAAGTAACAGTCCTGATTCCCCACCACACCAAATTAATGACATGATGGTTCGTCAGAAGGTAGGAATCAGTAACACCAGTACGTACCGAAGGCACGACCAGCGTACTATTCCCGAAATTCAACTACGAGCTTTTTAACTGCAACAACTTTAATATACGCTATTGGAGCTGGAATTACCGCGGCTGCTGGCACCAGACTTGCCCTCCAA
+
<<00<GH00///<D@<1011<1<<<1DH1D1<<1DHC<<10<11D1D1GHH11D<EHHIEH111<1<CC11<<1D111<D1F1FH1<1<F11<C<111<11<<CFH0CCE//CG?F@D1FHGBCHGCBFH1G@8<<CG@B81@G6F6<IHGB<1AHHGHIE<DGHGHI/</8<DCHGC@H<<#:.<D@8D<<D<CGDD@F/D70HCF7@IIIHHHE4IIIIHED<E<HHD<AHFH:IIIHCCGGHCCGHEIIIIH@IIIIIIIIIIIIIIIIIIIIIIIIIIIFIIIIIIIIIIIIIIIIIIIIIIIIIIIIIIIIIIIIIIIIIIIIIIIIIIIIIIIIDDDDD
@HISEQ:969:HM2KJBCX2:2:1103:20672:10116 2:N:0:ACTATGCA
TTGGAACGGCTTCCCAACTATCCCTATTAATCATTACGTCAATCCTAGAAACCAACAAAATAGGGTCAAACGTCCTATTTCATTATTCCATGCTAATGTATTCAAGCGTTAGCCTGCTTTAAACACTCTAATTTTTTCAAAGTAACAGTCCTGTTTCCCTGCAACACCAAATTAATGACATTACAGTTCTTCAAGAAGGAGGAACCAGTAAAGCCAGTACATACCAGAGGCACGACCAACCTACTAATCCCGAAATTCAACTACGAGCTTTTTAACTGCAACAACTTTAATATACGCTATTGGAGCTGGAATTACCGCGGCTGCTGGCACCAGACTTGCCCTCCAA
+
DDDDDIIIIIIIIIIIIIIIIIIIIIIIIIIIIIIIIIIIIIIIIIIIIHIIIIIIIIIIIIIIIIHIIHIIIIIIIIIIIIIIIIIIIIIIHIHIIIIIIIIIIHIIIIIIIHIIHHIHHIIIIHHHIIIIIIIIIIIIIIIIIIIIIIIIIHIIIIIIIIIIIIIHIIIIIIIIHHHIIIIIIIIIIIIIIIIIIIIIIIHIIIIIIIIIIIIIIII=IIIIIIIIIIIIIIIHIIHIIIHHGIHFIIIIIIIIIIIIIIIIIIIIIIIIIIIIIIIIIIIIIIIIIIIIIIIIIIIIIIIIIIIIIIIIIIIIIIIIIIIIIIIIIIIIIIIIIIIIIDDDDD
@HISEQ:969:HM2KJBCX2:2:1103:13476:10266 2:N:0:ACTATGCA
TTGGAACGGCTTCCCAACTATCCCTATTAATCATTACGTCAATCCTAGAAACCAACAAAATAGGATCGAACGTCCTATTTCATTATTCCATGCTAATGTATTCAAGCGTTAGCCTGCTTTAAACACTCTAATTTTTTCAAAGTAACAGTCCTGTTTCCCTGCAACACCAAATTAATGGCATTACAGTTCTTCAGAAAGGAGGAATCAGCGAAGCCAGTGCATACCAGTGGCACGACCAACCTGCTGACCCCGAAATTCAACTACGAGCTTTTTAACTGCAACAACTTTAATATACGCTATTGGAGCTGGAATTACCGCGGCTGCTGGCACCAGACTTGCCCTCCAA
+
DDDDBIIIIIHHIIHHIIIIIIIIIIIIHIIIGIIIIIIIIIIHHIIHIHHIHHHIIIIIIIIIHIIIIIGIHIHHIIIIIIIIGIFHHHHHII?FIIIIIHHIIIIIIIHHHIIIIIIIIIIIIIHIIIIIIIIIHIIIIIIIIIGIIIIHIIIIIIIIHIIIIHIIIIHHIIIIIIIIHIIIIHIIIHIIIIIHIIIIIIHIHIIHHIIIIHIIIIIIIIIIIIIIHIIIIIIGHIIHHHHHHHIIIIHHIIIHIIHHIHIIIIIIIIIIIIIIIIIIIIIIHIHIIIHIHIIIIIIIIIIIHIIIHIIIIIIIIIIIIIIIIIIIIIIIIIHIIIIIIDDDDD
@HISEQ:969:HM2KJBCX2:2:1103:4276:11510 2:N:0:ACTATGCA
TTGGAACGGCTTCCCAACTATCCCTATTAATCATTACGTCAATCCTAGAAACCAACAAAATAGGATCAAACGTCCTATTTCATTATTCCATGCTAATGTATTCAAGCGTTAGCCTGCTTTAAACACTCTAATTTTTTCAAAGTAACAGTCCTGTTTCCCTGCAACACCAAATTAATGACATTACAGTTCTTCAAGAAGGAGGAACCAGTAAAGCCAGTACATACCAGAGGCACGACCAACTTACTAATCCCGAAATTCAACTACGAGCTTTTTAACTGCAACAACTTTAATATACGCTATTGGAGCTGGAATTACCGCGGCTGCTGGCACCAGACTTGCCCTCCAA
+
DDDBDIIIIIGIHIIIIIIIIIIIIIIIIIIIIIIIIGHIIIIIGIIIIIIIIIHIIIEHIIICHHHIIHIIIIIIIIGIIIIIIIGIIIIIIIFHIIIIIIHIIIIIHIHHHIIIIIIIHHIIIIIIHIIIIIIHIIHHIIIIIIIIIHIHIIIIHIIIIIIIIIHIHIIIIIIIIIIIIIIIIIIIIIHIIHGIIHIIIIHHIIIIIIIIIHHIIIIIIIIIIIIIHIIIIIIGIIIIIIIIHIIIIIHHIIIIIIIIHIHIIIIIIIIIIIIIIIIHIIIIHIIIIIIIIIIIIIIHHIIIIIIIIIIIIIHIIIIIIIHIIIIIIIIIIIGIIIIIHDDDDD
@HISEQ:969:HM2KJBCX2:2:1103:18872:11017 2:N:0:ACTATGCA
TTGGAACGGCTTCCAACTATCCCTATTAATCATTACGGCGGTCCTAGAAACCAACAAAATAGAACCGCACGTCCTATTCTATTATTCCATGCTGTAATATTCGAGCAAAGGCCTGCTTTGAACACTCTAATTTTTTCAAAGTAAAAGTCCTGGTCCCCAACACACCCAGTGAAGGGCATGCGGTTCTCCAGAAGAAAAGGCCCGGCCGGACAAGTGCACGCGGTGAGGCGGACCTGCCAGCCAGGCCAAAGGTTCAACTACGAGCTTTTTAACTGCAACAACTTTAATATACGCTATTGGAGCTGGAATTGCCGCGGCTGCTGGCACCAGACTTG
+
DDDCDIIIIIIIIIIIIIIIIIIIIIIIIIIIIIIIIIIIHIIIIIIIIHHIIIIIIIIIIIIIIIIIIIIHIIIHIIIIIIIIIIIIIIIIIIIIIIIIIHIIIIIIIIIIIIIIIIIIIIIIIIIIIIIIIIIIIIIIIIIIIIIIIIIIIIIIIIIIIIIIHIIIIIIIIIIIIGIIIIIIIIIHIIIIIIIIIIIIIIIIIIIIIIIIIIIIIIIIIIIIIIIIIIIIIHIIIIIIIIIIIHHIIIIIIIIIIIIIIIIIIIIIIIIIIIIIIIIIIIIIIIIIIIIIIIIIIIIIIIIIIIIIHE/IIIIIIIIIIIIIIIIIIIDDDDD
@HISEQ:969:HM2KJBCX2:2:1103:10046:11093 2:N:0:ACTATGCA
TTGGAACGGCTTCCCAACTATCCCTATTAATCATTACGGCGGTCCTAGAAACCAACAAAATAGAACCGCACGTCCTATTCTATTATTCCATGCTGTAATATTCGAGCAAAGGCCTGCTTTGAACACTCTAATTTTTTCAAAGTAAAAGTCCTGGTCCCCAACACACCCAGTGAAGGGCATGCGGTTCTCCAGAAGAAAAGGCCCGGCCGGACAAGTGCACGCGGTGAGGCGGACCTGCCAGCCAGGCCAAAGGTTCAACTACGAGCTTTTTAACTGCAACAACTTTAATATACGCTATTGGAGCTGGAATTACCGCGGCTGCTGGCACCAGACTTGCCCTCCAA
+
@DB@@@E@=HEDEC<CGHHEEGFHHIHGHHEH?HHHHCHD/<C<CCGH1C@GFHHE?CEHHEFEHGH/C/C/<C=EH@FECHHHEEH?1D?FHCHFCHEGGHECG@<EBDHGHHHH@CHIIHH@HHHHHG@DCGH?IIIGHHHCHFGHAHHG@HFH.?FCGD:B@@?EHIHHHHG3IIHIHHDGD.@C=8HFBCHGEH=FIIHDHC<HH@EECHGHIHHHDEIIHHHEC?FHGGHIIHHFFGEIFHEFHHIHIHIIIIIHIHIIIHIIHIHHHHEHHIIIIHIIIIIIIIIIHHIIHHHHHHIHIIIIHHHHDIHIIIIIIIHIIIIIIHHHIGIHIIIDDBDD
@HISEQ:969:HM2KJBCX2:2:1103:9993:11768 2:N:0:ACTATGCA
TTGGAACGGCTTCCCAACTATCCCTATTAATCATTACGGTGATCCTAGAAACCAACAAAATAGAACCATGCCGTCCTATTCTATTATTCCATGCTAATGTATTCGAGCAAAAATGCCTGCTTTAAACACTCTAATTTTTTCAAGGTAAAGGTCCTGGATCCGCAAGACACCCAATAAAGGACATCAAGTTTCTCCAGAAGGTGAGAAATCAACAGTAACAGTTCATACCCCTTAAGGCATGACCGTCACGTCAATCCCGAAATTCAACTACGAGCTTTTTAACTGCAACAACTTTAATATACGCTATTGGAGCTGGAATTACCGCGGCTGCTGGCACCAGACTTGCCCTCCAA
+
DDDDDIIIIIIIIIIIIIIIIIIIIIIIIIIIIIIIIIHIIIIIIIIIIIIIIIIIIIIIIIHHIIIIIIIIIIIIIIIIIIIIIHIIIIIIIIIIIIIIHEHHIIHIIIIIIIIGIIIHIIIIIHIHHHIIIIIIIIIIIIIIIIIHIIIIIIIHHIIIIIIIIIIIIIIIIIIIIIIIIIIHIIIIIHHIIIIIIIIIIIIIIIIIIIIIIIIIIIHHIIIIIHHIIIHIIIIIIIIII<IIIIIIIIHDIHEIIIIIIIIIIIIIIIIHIIIIIIIIIIIIIIIIIIIIIIIIIIIIIIIIIIIIIIIIIIIIIIIIIIIIIIIIIIIIIIIIIIIIIIIIIIIIDDDDD
@HISEQ:969:HM2KJBCX2:2:1103:17343:12576 2:N:0:ACTATGCA
TTGGAACGGCTTCCCAACTATCCCTATTAATCATTACGGCGGTCCTAGAAACCAACAAAATAGAACCGCACGTCCTATTCTATTATTCCATGCTGTAATATTCGAGCAAAGGCCTGCTTTGAACACTCTAATTTTTTCAAAGTAAAAGTCCTGGTCCCCAACACACCCAGTGAAGGGCATGCGGTTCTCCAGAAGAAAAGGCCCGGCCGGACAAGTGCACGCGGTGAGGCGGACCTGCCAGCCAGGCCAAAGGTTCAACTACGAGCTTTTTAACTGCAACAACTTTAATATACGCTATTGGAGCTGGAATTACCGCGGCTGCTGGCACCAGACTTGCCC
+
DDDDDHHEHHCHHHIHIIEC@CGHHHHIFHHIIIIIIHHHHIIGCHEHIFGGHIIIHHIEHH?GHHGHHDDCHH@CHHIHHHIIIIG1FHEGHHIHHHGHCHEFGHGIIIIHGFHHHHIHHHHHHHHIIIHHHEHHHHHHIGCHHIIIHIIHHEGHHGCGGHIHEGIHFIIIIIIIGGHHHFIIIHFFFHHHFHHIHHHI<HCIIIIIIIHHIIIHIHIHIHHHEHHHHHIIHHIHHEIIHHHHHHG@IIIIHIHIIHIHIHFHIIIHIIIIIHIIIIIHHHHIHIIIIIIHHGHFGFIIIIIHHIIIIIIIHIIHIIHIIIFIIHIHFCHGHEDDDDD
@HISEQ:969:HM2KJBCX2:2:1103:17916:13157 2:N:0:ACTATGCA
TTGGAACGGCTTCCCAACTATCCCTATTAATCATTACGTCAATCCTAGAAACCAACAAAATAGGTTTGAACGTCCTATTTCATTATTCCATGCTAATGTATTCAAGCGTTAGCCTGCTTTAAACACTCTAATTTTTTCAAAGTAACAGTCCTGTTTCCCTGCAACACCAAATTAATGGCATTACAGTTCTTCAGAAAGGAGGAATCAGCGAAACCAGTTCATACCAGTGGCACGACCAACCTGCCGACCCCGAAATTCAACTACGAGCTTTTTAACTGCAACAACTTTAATATACGCTATTGGAGCTGGAATTACCGCGGCTGCTGGCACCAGACTTGCCCTCCAA
+
DDDDDIIIIIIIIIIIIIIIIIIIIIIIIIIIIIIIIIIIHIIIIIIIIIIHIIIIIIIIIIHHHIHIIIIIIIIIIIIIIIIIIIIIIIIHGIIIIHIIHHIIIIIIIIIIIIIIIIIIIIIIIIIIIIIIIIIIIIIIIIIIIIIIIIIIIIIIIIIIIIIIIIIIIIIIHIIIHIIIIIIIIIIIIIIHIIIHIIIIIIIIIIIIIIIIIIIIIHIIIIIIIIIIIIIIIIIIIIIIIIIHDIIIIIIIIIIIIIIIIIIIIHIIIIIIIIIIIIIIIIIIIIIIIIIIIIIIIIIIIIIIIIIIIIIIIIIIIIIIIIIIIIIIIIIIIIIIIIIIIDDDDD
@HISEQ:969:HM2KJBCX2:2:1103:3991:13670 2:N:0:ACTATGCA
TTGGAACGGCTTCCCAACTATCCCTATTAATCATTACGTCAATCCTAGAAACCAACAAAATAGGATCGAACGTCCTATTTCATTATTCCATGCTAATGTATTCAGGCGTTAGCCTGCTTTAAACACTCTAATTTTTTCAAAGTAACAGTCCAGATTCCCTGCAACACCAAATTAATGGCATTACAGCTCATCAGGAAGGAGGAATCAGTGAGACCAGTACATACCAGTGGCATGACCAACCTACTGACCCCTAAATTCAACTACGAGCTTTTTAACTGCAACAACTTTAATATACGCTATTGGAGCTGGAATTACCGCGGCTGCTGGAACCAGACTTGCCCTCCAA
+
BDA?AHEHHGHIIIIIHEGHGHIFEHIHIIIHIHIHHHHIHIIGFHHGHIIHIIIHHIFFHHHHIIGIIHHDCHHIHIHHEHHH11D@GHHEHH1DEEFHFIHHGCEHHHIHIFHHHGIHF?FHHHIHHHIEGHHFIHGE1HGCHFCCG?GEHHFFCGHH?HIIHHCHGHIIIIIHEGFGDCG@@CHEHH?GHHCGFHHED1EH@FE<HHG<FA8HEIHHHF<1FHEHGIIIHG@HHEHIHG<C<<A/H@<1G@EEHHHIHHC0C1?EHGD1?HFHIHHHD1FD1@IHEEF@ECC?CIHHCIHIHHGEG@FIHHHDC<G?1EHCEGCG<EHEHCC?IIGHH@<<B@
@HISEQ:969:HM2KJBCX2:2:1103:1722:13850 2:N:0:ACTATGCA
TTGGAACGGCTTCCCAACTATCCCTATTAATCATTACGTCAATCCTAGAAACCAACAAAATAGGATCGAACGTCCTATTTCATTATTCCATGCTAATGTATTCAAGCGTTAGCTTGCTTTAAACACTCTAATTTTTTCAAAGTAACAGTCCAAATTCCCCGCAACACCAAATTAATGGCATTACGGATCATCAGGAAGGAGGAATCAGTAAGACCAGTACATACCAGAGGCATGACCAATCTACTAACCCCGAAATTCAACTACGAGCTTTTTAACTGCAACAACTTTAATATACGCTATTGGAGCTGGAATTACCGCGGCTGCTGGCACCAGACTTGCCCTCCAA
+
DDDDDIIIIIIIIIIIIIIIIIIIIIIIGIIIIIIIIIIIIIIIIIIIIIIIIHIIHIIIIIIIIIIIEHIIGHDHIIIHIIHIIIIIIIIIEHIIIIIIIIIIHHIHIIIIIIIIIIIIIHIIIIIIIIIIIIIIIIIIIIIIIIIIHIIIHIIHIHIIIHHIIIIHHHIIIIIIIIIIIIIIIIIIIIIIIIIIIIIIIIIIIIIIIIIIIIHIIIIIIIIIIIIIIIIIIIIIIIIHIIIHHIIIIIIIIIIIIIIIIIIIIIIIIIIIIIIIIIIIIIIIIIIIIIIIIIIIIIIIIIIIIIIIIIIIIIIIIIIIIIIIIIIIIIIIIIIIIIIIIDDDDD
@HISEQ:969:HM2KJBCX2:2:1103:7299:13958 2:N:0:ACTATGCA
TTGGAACGGCTTCCCAACTATCCCTATTAATCATTACGGTGGTCCTAGAAACCAACAAAATAGAACCACAACGTCCTATTCTATTATTCCATGCTAATCTATTCAAGCAATAGCCCGCTTTAAACACTCTAATTTTTTCAAGGTAATGGTCCTGGCTCCCCAACACACCCAACAAAGGACATGCTGGTTCACCAGAAGGAAGACCCGACAACAAGACAGTACTCGCCAAAGACGGACCGCCCGGCCAGGCCTAAAATTCAACTACGAGCTTTTTAACTGCAACAACTTTAATATACGCTATTGGAGCTGGAATTACCGCGGCTGCTGGCACCAGACTTGCCCTCCAA
+
DDDDAHIIIIIIIIIIIIIIIGHIIIHIIIIIGIIIIIIIIHHHHHIIIIIIIIIIIHIIHHHHHHHHIIIIIIIIIIIIIIHIGIHIIFIHCHIIIIIHHHHIIIIIIHHHIIHHIHHGGIHHFFHIHIIHIIIHFHIHIIHIIIIHIIIHHHIHIIIHIIIHHIIIIIIHIIIIIIHIHHHIHIHCEIIFIIHIIIHIHIIIHIIIIIIIIIIIIIHIIIIIIIHHHIIIIIIHHIIIIIIIIHIIGHIIIHFIIHIHHGHIIIIIIIIIHIHHIIIIHIHIIIIHIIIHIIHIIIIIHIIHIGIIIHIIIHIIIIIIIHHHHIIIIIIIIIIIIHIIIIDDDDD
@HISEQ:969:HM2KJBCX2:2:1103:6395:13938 2:N:0:ACTATGCA
TTGGAACGGCTTCCCAACTATCCCTATTAATCATTACGTCGATCCTAGAAACCAACAAAATAGAATCAAACGTCCTATTTCATTATTCCATGCTAATGTATTCAAGCGTAAGCCTGCTTTAAACACTCTAATTTTTTCAAAGTAACAGTCCTGATTCCCCACGACACCAAATTAATGACATCGCGGTTCTTCAGAAGGTAGGAACCAATAATGCCAGTGCGTACCGAAGCACGACCAACAATTTGATCCCGAAATTCAACTACGAGCTTTTTAACTGCAACAACTTTAATATACGCTATTGGAGCTGGAATTACCGCGGCTGCTGGCACCAGACTTGCCCTCCAA
+
DDDDCIIIIIIIIIIIIIIIIIIHIIIIIIIIIIIIIIIIIHIIIIIIIIIIIIIIIIIIIIIIIIIIIIIHIIIIIIIIIIIIHIIIIIIIIIIIIIIHHHHIIIIIIIIIHIIIIIIIIHIIHHIIIHIIIHIHGIIIIIIIIIHIIIIIIHIHIIEHHIIIIHIHIHIIIIIIIIIGIIIIIIIIIIHIIIIIIIHHIHFIIIIIIIHIIIIHIIIIIIIIIIIIIIIIIIIIIIIIHHHHIIHIHIIHIIHIIIHHHCIIGIIIIIIIHHHIIHEIIIIGIHIIIIIIIIIIIIIIIIIIIIIIIIIIIIIIHIIIIIHIIGIIIIIIIHIIIIIGDDDDD
@HISEQ:969:HM2KJBCX2:2:1103:12171:14022 2:N:0:ACTATGCA
TTGGAACGGCTTCCCAACTATCCCTATTAATCATTACGTCAATCCTAGAAACCAACAAAATAGGATCGAACGTCCTATTTCATTATTCCATGCTAATGTATTCAAGCGTTAGCCTGCTTTAAACACTCTAATTTTTTCAAAGTAACAAGTCCTGTTTCCCTGCAACACCAAATTAATGACATTACAGTTCTTCAAGAAGGAGGAATCAGTAAAGCCAGTACATACCATAGGCACGACCAACCTACTGACCCCGAAATTCAACTACGAGCTTTTTAACTGCAACAACTTTAATATACGCTATTGGAGCTGGAATTACCGCGGCTGCTGGCACCAGACTTGCCCTCCAA
+
DDDDDHIHIIIIIIIIIIIIIHIGIIIIIIIIIIIIIIIIIIIHIIIIIIIIIIIIIHHHHIHIFHIIIIIIIHIIIIIIIIIIIIIHIIHIHHIIHIIIIIIIIIIIIIIIIIIIIHIIIIIIIIIHIHIIHIIIIIIIIHIIIIHIIIIIIIIHHIIIIIIIIIIIIIIHHHHIIIIIIIIIIIIIIIHIIIIIIIHIIIIIIHIIIIIIIHIHIIIIIIIIIIIHIIHI=IIIIIIIIIIHGEIIIIIIIIIIIIIIIIIIIIIIIIIIHIIIIIIIIIIIIIHIIIIIIIIIIIIIIHIIIIIIIIIIIIIIIIIIIIIIIIIIIIIIIIIIIIIIIHDDDDD
@HISEQ:969:HM2KJBCX2:2:1103:3060:14661 2:N:0:ACTATGCA
TTGGAACGGCTTCCCAACTATCCCTATTAATCATTACGGCGGTCCTAGAAACCAACAAAATAGAACCGCACGTCCTATTCTATTATTCCATGCTGTAATATTCGAGCAAAGGCCTGCTTTGAACACTCTAATTTTTTCAAAGTAAAAGTCCTGGTCCCCAACACACCCAGTGAAGGGCATGCGGTTCTCCAGAAGAAAAGGCCCGGCCGGACAAGTGCACGCGGTGAGGCGGACCTGCCAGCCAGGCCAAAGGTTCAACTACGAGCTTTTTAACTGCAACAACTTTAATATACGCTATTGGAGCTGGAATTACCGCGGCTGCTGGCACCAGACTTGCCCTCCAA
+
DDDDDIIIHIIIIIIIIIIIIIIIIIIIIIIIIIIIIIIIIIIHIIIIIIIHIIIIIIEHIIIIIIHIGIIIIFHIIIHIGIIIIIIIIIIGEHIIIHIHIIIIIIIIHGGIIIIIIHIHIIHIIIIIIIIHHIHHIIIIIIIIIGIIHIHIIHHIIIIHHIIIGIIIIIIIIIIIIIHEIIIIIIHHIHIIIIIIIIIIIIIIIIIIIHIHIIIIIIIIIIIIIIIIIIIIIIIIIIIHHHEIIIHHIIHIIIIIIIIIIIIIIIIIIIIIIIIIIIIIIIIIIIIIHIGIIIIIIIIIIIIIIIIIIIGIIIIIIIIIIIIIIIIIIIIIIIIIIIIDDDDD
@HISEQ:969:HM2KJBCX2:2:1103:11078:14343 2:N:0:ACTATGCA
TTGGAACGGCTTCCCAACTATCCCTATTAATCATTACGTCGATCCTAGAAACCAACAAAATAGAACCATGCCGTCCTATTCTATTATTCCATGCTAATGTATTCGAGCAAAAATGCCTGCTTTAAACACTCTAATTTTTTCAAGGTAAAGGTCCTGGATCCGCAAGACACCCAATTAAGGACATCAAGTTTCTCCAGAAGGTGAGAAATCAACAGCGACAGTTCATACCCCTTAAGGCATGACCATCACGTCAATCCCGAAATTCAACTACGAGCTTTTTAACTGCAACAACTTTAATATACGCTATTGGAGCTGGAATTACCGCGGCTGCTGGCACCAGACTTGCCCTCCAA
+
DDDDDIIIIHHIIIIIIIIIIIIHIHIIIIIIHHIIIIIIIIIIIIIIIHIIIIIIHIHHHHHIIIIIIHHIIIHIIHIIIIIIIGGHEHIIIII@EHFHICGHIIIIIIIIIIIHHHIEHIIHIIIIIIIIIIHIIIIIIHHEIIIHHHIIIIIIIIIIIIIIIIIIIIHIIIIHIIIIIIIIIIIIIHIIIIIIIHIIIHIIIIIIHHHIIGIIIIIIIIIIHIHHIIIIIIIIIIHIIIIIIIIIIIHGIIHIIIIIIIIIIIIIHIIIHHIIIIIIIIIIIIIIIHIIHGIIIIIIIIIIIIIIIIIIIIIIIIIIIIIIIIIIIIIIIIIIIIIIIIIIIIHIDDDDD
@HISEQ:969:HM2KJBCX2:2:1103:16338:15480 2:N:0:ACTATGCA
TTGGAACGGCTTCCCAACTATCCCTATTAATCATTACATCGATCCTAGAAACCAACAAAATAGAATCGGATGTCCTATTTCATTATTCCATGCTAATGTATTCAAGCGTGAGCCTGCTTTAAACACTCTAATTTTTTCAAGGTAACAGTCCTAATTCCCCGTGACACCAAATTAATGGCATTACGGTTCTTTAGAAGGTGAGAAATCAATAATATCAGTACATACCAACGGCATGACCGAAACATTGATCCCGAAATTCAACTACGAGCTTTTTAACTGCAACAACTTTAATATACGCTATTGGAGCTGGAATTACCGCGGCTGCTGGCACCAGACTTGCCCTCCAA
+
DDDDDIIIIGHIHHIIIIIIIIIIIIIIIIIIIIHIIIIIIIIHHHIIIIIIHIIIIIIGHHIIIIIIIHIIIIIIIIIIIIHIHHIHIIIIIIIIIIIHIHHIIIIIIIIIIIIIIIIIIIIIIIIIIIIIIIIIIIIIIIIIIIIIIIIIIHHIHIIHIIIIHIIIIIIIIHIIIIIIIIHHHHIHIIIIHIIIIIHIIHIIHHIIHHIHHHHIIIIIIIIIIIIIIIIIIIIIIIIIIIIIIHHIIIIIHIHIHGIIIIIIIHHIIIIIHHIIIIIIIIIIIHHHHIIIIHIIIIHIHIIIIIIIIHIHIHIIIIIIIIIIIIIIIIIIIIIIIIIIIIDDDDD
@HISEQ:969:HM2KJBCX2:2:1103:6890:14408 2:N:0:ACTATGCA
TTGGAACGGCTTCCCAACTATCCCTATTAATCATTACGTCAATCCTAGAAACCAACAAAATAGGATCGAACGTCCTATTTCATTATTCCATGCTAATGTATTCAAGCGTTAGCCTGCTTTAAACACTCTAATTTTTTCAAAGTAACAGTCCTGTTTCCCTGCAACACCAAATTAATGACATTACAGTTCTTCAGAAAGGAGGAATCAGCGAAGCCAGTACATACCAGTGGCACGACCAACCTGCTGACCCCGAAATTCAACTACGAGCTTTTTAACTGCAACAACTTTAATATACGCTATTGGAGCTGGAATTACCGCGGCTGCTGGCACCAGACTTGCCCTCCAA
+
DDDDDIIIIIIIIIIIIIIIIIIIIIHIIIIIIIIIIIHIIIIIIIIIIIIIIHIIHIIIIIHIHHIIHIIIIIIIIIIIIIGHHHHHHHIIIIHHIIIIHCHHIHIIIHIIIIIIIGHIIEHIIIIIIIIIIIIIIIIGHHIIIIIBGHIIIIIIHIIIEHHHIHIHIHGHIHIIHIFHHIHHHHEEIHHHIHHIIHHHHHIIHIIHHHHIHHHHEHHHHCHHHHHHHGIHHEIIIIIIIHHGDHHHHHIHHIHIIGHIIHHEFEFIIIIHIIHIIIIHHFHIIIHHEG?EEGGIIHHHIIIIIIIHHIIIGIIIHHFGIHHHHHIGIHIIGHIIGIHDGBDDDD
@HISEQ:969:HM2KJBCX2:2:1103:20096:15303 2:N:0:ACTATGCA
TTGGAACGGCTTCCCAACTATCCCTATTAATCATTACGTCGATCCTAGAAACCAACAAAATAGGATCGAACGTCCTATTTCATTATTCCATGCTAATGTATTCAAGCGTTAGCCTGCTTTAAACACTCTAATTTTTTCAAAGTAACAGTCCTGTTTCCCTGCAACACCAAATTAATGACATTACAGTTCTTCAAGAAGGAGGAATCAGTAAAACCAGTACATACCATTGGCACGACCAACCTACTGACCCCGAAATTCAACTACGAGCTTTTTAACTGCAACAACTTTAATATACGCTATTGGAGCTGGAATTACCGCGGCTGCTGGCACCAGACTTGCCCTCCAA
+
DDDDDIIIIIIIIIIIIIIIIIIIIIIIIIIIIIIIIIIIIIHIIIIIIIIIIIIIIIIIIIIHHIIIIIIHHHHIIIIIIIIIIIIIHIIHHFHHIIIIIIIIIIIIIIIIIIHIIIIHIHHIIHHIIGIIIIIIIIIIIIIIIIIIIIIIIIIIIIIIIIIIIIIIIIIHIIIIIIIIIIIIIIIIIIIIIIIIIIIIIIIIIIIIIIIIIIIIIIIIIIIIIIIIIIIIIIIIHIIIIIHHIIIIIIIIIIIIIIIIIIIIIIIIIIIIIIIIIIIIIIIIIIIIIIHIIIIIIIIIIIIIIIIIIIIIIIIIIIIIIIIIIIIIIIIIIIIIIIIIIDDDDD
@HISEQ:969:HM2KJBCX2:2:1103:13394:16288 2:N:0:ACTATGCA
TTGGAACGGCTTCCCAACTATCCCTATTAATCATTACATCGATCCTAGAAACCAACAAAATAGAATCTGATGTCCTATTTCATTATTCCATGCTAATGTATTCAAGCGTAAGCTTGCTTTAAACACTCTAATTTTTTCAAGGTAACAGTCCTAATTCCCCATAACATCAAATAAATGACATTATGGTTCTTTAGAAGGTGAGAACCAATAAAACCAGTACATACCAAGGCATGACCGATTCCTTGATCCCGAAATTCAACTACGAGCTTTTTAACTGCAACAACTTTAATATACGCTATTGGAGCTGGAATTACCGCGGCTGCTGGCACCAGACTTGCCCTCCAA
+
DD?B@HHHHIIIIIIEHHHIIIE1FHHHIHIHHIIHHHHI=CEH@GFHHIIIIGHIHFHHHHHGHEHHH?FHHCHHIHHHGHGHCFEHIIIHCHEHHHIHHFHEHGEEHHGIHGHFHIHHH1HDG8EHFF@CFH@DHHGGGIIHFGGD<IHHHGGHHHHHEFHHGHCHHHGFHHHDEHGHHHHG:GECHEFEIIIIIIIHHIIIIIIIHHIHHHHHIIHHHHHHHIIHIIIHHHIIHHHIFHIIIHDHHHHHHHCHIHIIIIHHEIHHIHHHHHHHHHHIIIHHGGCHHFIIHHIHHIHIHHHHHHHGGGHHIIHIIIIHHHHEIIIIIIIGHHEHEHHGD?@BB
@HISEQ:969:HM2KJBCX2:2:1103:11097:17073 2:N:0:ACTATGCA
TTGGAACGGCTTCCCAACTATCCCTATTAATCATTACGTCAATCCTAGAAACCAACAAAATAGGATCAAACGTCCTATTTCATTATTCCATGCTAATGTATTCAAGCGTTAGCCTGCTTTAAACACTCTAATTTTTTCAAAGTAACAGTCCTGTTTCCCTGCAACACCAAATTAATGACATTACAGTTCTTCAAGAAGGAGGAACCAGTAAAGCCAGTACATACCAGAGGCACGACCAACTTACTAATCCCGAAATTCAACTACGAGCTTTTTAACTGCAACAACTTTAATATACGCTATTGGAGCTGGAATTACCGCGGCTGCTGGCACCAGACTTGCCCTCCAA
+
DDDDDIIIIIIIIIIIIIIIIIIIIIIIIIIIIIIIIIIIIIIIIIIIIIIIIIIIIIIGIIIIIIIIIIIIHHIIIIIIIIIIIIIIIIIIGIHIIIIIIIIIIIHIHIIIIIIIIIIIIIIIIIIIIIHIIIIIIIIIIIIIIHIIIIIIIIIIIIIIIIIIIIIIIIIHHIIIIIIIIIIIIIIIIIIIIIIIHIIIIIHHIHIIIIIIIIIIIIIIIIIIIIIIIIIIIIIIIIHIIIIHHIIHIIIIIIIIIIIIIIHIIIIIIIIIHIHIIIIIIIIIIIIIIIIIIIIIHIIHHIIIIIIIIIIIIIIIIIIIIIIIIIHIIIIIIIIIIIHHIDDDDD
@HISEQ:969:HM2KJBCX2:2:1103:10212:18186 2:N:0:ACTATGCA
TTGGAACGGCTTCCCAACTATCCCTATTAATCATTACATCGATCCTAGAAACCAACAAAATAGAATCGGATGTCCTATTTCATTATTCCATGCTAATGTATTCAAGCGTGAGCCTGCTTTAAACACTCTAATTTTTTCAAGGTAACAGTCCTAATTCCCCGTGACACCAAATTAATGGCATTACGGTTCTTTAGAAGGTGAGAAATCAACTGCGACAGTTCATACCCCTTAAGGCACGACCATCACGTCAATCCCGAAATTCAACTACGAGCTTTTTAACTGCAACAACTTTAATATACGCTATTGGAGCTGGAATTACCGCGGCTGCTGGCACCAGACTTGCCCTCCAA
+
DDDDDIIIIIGIIIIIIIIIIIIIIIIIIIIIIIIIIIIIIIIIIIIIIIIIIIIIIIIHIHIIIIIIIIIIIHIIIIIIIIIIIIIIIIIIIIIIIIIHHHIHIIIHHIIIIIIIIIIIIIHIIIIIIIIIIIIIIIHIHIIIIIIIIIIIIIIIIIIIIIIIIIIIIIHIIIIIIIIIHHIHIIIHIHEIIIIIIIIIIIIIIIIIIIIIGHIIHHHIIIIIIIIIHIIIIIIIIIIIIIIIIIIHHIHIIIIIHIHHIHIIIIIIIIHIIIIIIHIIIIIIIIIHIIIIIIIIIIIIIHIIHIIIIIIIIIIIIIHIIIIIIIIIIIIIIIIIIIIIIIIIIDDDDD
@HISEQ:969:HM2KJBCX2:2:1103:13721:18697 2:N:0:ACTATGCA
TTGGAACGGCTTCCCAACTATCCCTATTAATCATTACATCGATCCTAGAAACCAACAAAATAGAATCGGATGTCCTATTTCATTATTCCATGCTAATGTATTCAAGCGTGAGCCTGCTTTAAACACTCTAATTTTTTCAAGGTAACAGTCCTAATTCCCCGTGACACCAAATTAATGGCATTACGGTTCTTTAGAAGGTGAGAAATCAATAATATCAGTACATACCAACGGCATGACCGAAACATTGATCCCGAAATTCAACTACGAGCTTTTTAACTGCAACAACTTTAATATACGCTATTGGAGCTGGAATTACCGCGGCTGCGGGCACCAGACTTGCCCTCCAA
+
DDDDDIIIHIIIGIIIHIIIHHHIIIIIIIIIIIIIIIIIHHIHIIIIIIIHIIIIIIIIIIHHEHIIIIIIIHIHHIHIIIIIIIIHFIIGGHIIIIHIIIIIIIIIIHIIIIIGIIIIHIIIIIIHHIIHIIIIHIIIIIIIIIIIIIIIIIIIIIIIIIIIIIIIIIIIIIIIIIIIIIIIIIIIIIIIIIIIIIIIIIIIIIIIIHIIIIIIIIIIIIIIIIIIIIIIIIIIIIIIIIHHHGIIIIIIIIIIIIIIIIIIIIIIIIIIIIIIIIIIIIIIIIIIIIIIIIHIIIIHIHIIIIIIIIIIIIIIIIIIIHIIIHIIIIIIIIIIIIIIIIDDDDD
@HISEQ:969:HM2KJBCX2:2:1103:4314:19018 2:N:0:ACTATGCA
TTGGAACGGCTTCCCAACTATCCCTATTAATCATTACGTCAATCCTAGAAACCAACAAAATAGGATCAAACGTCCTATTTCATTATTCCATGCTAATGTATTCAAGCGTTAGCCTGCTTTAAACACTCTAATTTTTTCAAAGTAACAGTCCTGTTTCCCTGCAACACCAAATTAATGACATTACAGTTCTTCAAGAAGGAGGAACCAGTAAAGCCAGTACATACCAGAGGCACGACCAACCTACTAATCCCGAAATTCAACTACGAGCTTTTTAACTGCAACAACTTTAATATACGCTATTGGAGCTGGAATTACCGCGGCTGCTGGCACCAGACTTGCCCTCCAA
+
DDDABIHHGDHHHHHHIIIIIHIIIIIIHHHIIIIHHEHHIHHEHHIIIIIHIHHHI?GHGGEEHHIIIECHHHGHIIHEGEHIIIIFIHHI?HHIIIIIIHHIHHHHEHHIHIIHIIHHIHHIIHIIIIHIIIIIIHIIIIHHHIIIIIIIIIIIGIGIHIIIIIHIHIIIIIHIIIGIIIIHIHIIHHHGIIHHIIIIHHHGHFIIIIIIIIIIIIIHIIIIIIIIIIIIIIIIIHIIIIIHIIHDIIIIIIIIIIIIIIIIIIIIIIIIIIIIIIIIIIIIIIIHIIIIIIIIIIIIIIIIIIIIIIIIIIIIIIIIIIIIIIHIIIIIIIIIIIIIIDDDDD
@HISEQ:969:HM2KJBCX2:2:1103:16322:19411 2:N:0:ACTATGCA
TTGGAACGGCTTCCCAACTATCCCTATTAATCATTACGGCGGTCCTAGAAACCAACAAAATAGAACCGCACGTCCTATTCTATTATTCCATGCTGTAATATTCGAGCAAAGGCCTGCTTTGAACACTCTAATTTTTTCAAAGTAAAAGTCCTGGTCCCCAACACACCCAGTGAAGGGCATGCGGTTCTCCAGAAGAAAAGGCCCGGCCGGACAAGTGCACGCGGTGAGGCGGACCTGCCAGCCAGGCCAAAGGTTCAACTACGAGCTTTTTAACTGCAACAACTTTAATATACGCTATTGGAGCTGGAATTACCGCGGCTGCTGGCACCAGACTTGCCCTCCAA
+
DDBDDIIIHFIIIGEHHFHIIIIHHFHHEEHHIIIEHIIIIHHHGHIIEEHIHIIIIHIHHHIHHIHHDHIIHEHHIIIHHEHH<DGFFHHHHIIIIHHHGDGHIIHHHIIHIIHHHHIIICGHHHHHIHHIHIIIIIHHIHHIHIIHHIHHHHHHHIIHIFEHHIIIHIHHIHIFGIHHIHHHHHHHHIHHHHGGHIIHIIIIIIIHHHIIIIIHHHHHIIIIIIIIIIIHIHGGHIIHGHHGHHIFGIHIIHHIIIHGIHIIIIIIHHFHHHIIIIIIIHGGFHIHHIIIIHIHIHFHGIIHGHFHGHIIHDIIIHIIIIIIIIIIIIIIIIIHIIIDDDDD
@HISEQ:969:HM2KJBCX2:2:1103:17359:19430 2:N:0:ACTATGCA
TTGGAACGGCTTCCCAACTATCCCTATTAATCATTACGTCAATCCTAGAAACCAACAAAATAGGATCAACGTCCTATTTCATTATTCCATGCTAATGTATTCAAGCGCGAGCCTGCTTTAAACACTCTAATTTTTTCAAAGTAACAGTCCTGATTCCCCACCACACCAAATTAATGACATGATGGTTCGTCAGAAGGTAGGAATCAGTAACACCAGTACGTACCGAAGGCACGACCAACGTACTAATCCCGAAATTCAACTACGAGCTTTTTAACTGCAACAACTTTAATATACGCTATTGGAGCTGGAATTACCGCGGCTGCTGGCACCAGACTTGCCCTCCAA
+
DDDDDIIIIIIIIIIIIIIIIIIIIIIIIIIIIIIIIIIIIIIIIIIIIIIIIIIIIIIHIIHHHIIIIIIIIIIIIIHIIIIIIIIIIIIIIIIIIIIIIIHIHIIIIIIIIIIIIHIIIIIIIIIIIIIIHIIIIIHIIIIIIIIIIIIIIIIIIIIIGIIIIIHIIIHHIIIIIIIIIIIIHIIIIIIIIIIIIIIIIIIIHIIIIIIIIIIIIIIIIIIIIIIIHIHIIIIIIIIIIIIHIIIIGIIIIIIHIIHIIHIIIIIIIIIIIIIIIIIIIGIIIIIIIIIIIIIHIIIIIIIIIIIIIIIIIIIHIIIIIIIIIIIIIIIIIIIIIIIICDDDD
@HISEQ:969:HM2KJBCX2:2:1103:17907:19940 2:N:0:ACTATGCA
TTGGAACGGCTTCCCAACTATCCCTATTAATCATTACGTCGATCCTAGAAACCAACAAAATAGGGTCAAACGTCCTATTTCATTATTCCATGCTAATGTATTCAAGCGTGTGCCTGCTTTAAACACTCTAATTTTTTCAAAGTAACAGTCCTGATTCCCTATGACACCAAATTAATGACATCACAGTTCGTCAGAAGGTAGAAATCAATGATACCAGTTCATACCAGAGGCACGACCAATATATTGATCCCGAAATTCAACTACGAGCTTTTTAACTGCAACAACTTTAATATACGCTATTGGAGCTGGAATTACCGCGGCTGCTGGCACCAGACTTGCCCTCCAA
+
DDDDDIHHIHIHIIIEHIHIIHIHHHIHIIIHHHIHIIIIDHIHIHIIHHIIIIIICHHIIIIHHHHIGHGHIIIIIIGIIHHIIIHIIHHHHIGGIIIIIIHIHHIHIIIHGIIHIIIIIIHIHHIIHIIIIIIIIIHIHHIIIIIIIIHIHIIIIHHHIIIIIIIIIHIIIIIIIIHIIHIIIIIIHIHIIIIIIIHHIIIIHHIIIIIIIIIIIIIIIIIIHIIIIHIHIIHIIIHIIIIIGIIIGIIHIIIIIIIIIIIIIHIIIIIIIIIIIIIIIIIHHIIIIIIIIIHIIIHIHIIIIIIIIIIIIIIIIIIIIIIIIIIIIIIIIIIIIIIIIDDDDD
@HISEQ:969:HM2KJBCX2:2:1103:15322:20032 2:N:0:ACTATGCA
TTGGAACGGCTTCCCAACTATCCCTATTAATCATTACGGCGGTCCTAGAAACCAACAAAATAGAACCGCACGTCCTATTCTATTATTCCATGCTGTAATATTCGAGCAAAGGCCTGCTTTGAACACTCTAATTTTTTCAAAGTAAAAGTCCTGGTCCCCAACACACCCAGTGAAGGGCATGCGGTTCTCCAGAAGAAAAGGCCCGGCCGGACAAGTGCACGCGGTGAGGCGGACCTGCCAGCCAGGCCAAAGGTTCAACTACGAGCTTTTTAACTGCAACAACTTTAATATACGCTATTGGAGCTGGAATTACCGCGGCTGCTGGCACCAGACTTGCCCTCCAA
+
DDDDDIIIIIIIIIIIIIIIIHIIIIIIIIIIIIIIIIIIIIIIIIIIIIIHIIIIIIIGIIIIIIIGIIGIIIIIIIIIIIIIIIIIIIIIIIIIIIIIIHHIIHIIIIIIIIIIIIIIIIIIIIIIIIIIIIIIHIIIIIIIIIIIIIIIHIIIIIIIIIIIIIIIIIIIIIIIIIIIIIIIIIIHIIIIIIIIIIIIIIIIIIIIIIIIIIIIIIIIIIIIIIIIIIIIIIIIIIIIIIHIIIIHIIIIIIIIIIIIIIIIIIIIIIIIIIIIIIIIIIIIIIIIIIIIIIIIIIIIIIIIIIIIIIIIIIIIIIIIHIIIIIIIIIIIIIIIIIIDDDDD
@HISEQ:969:HM2KJBCX2:2:1103:20712:20524 2:N:0:ACTATGCA
TTGGAACGGCTTCCCAACTATCCCTATTAATCATTACGGCGGTCCTAGAAACCAACAAAATAGAACCGCACGTCCTATTCTATTATTCCATGCTGTAATATTCGAGCAAAGGCCTGCTTTGAACACTCTAATTTTTTCAAAGTAAAAGTCCTGGTCCCCAACACACCCAGTGAAGGGCATGCGGTTCTCCAGAAGAAAAGGCCCGGCCGGACAAGTGCACGCGGTGAGGCGGACCTGCCAGCCAGGCCAAAGGTTCAACTACGAGCTTTTTAACTGCAACAACTTTAATATACGCTATTGGAGCTGGAATTACCGCGGCTGCTGGCACCAGACTTGCCCTCCAA
+
DDDDDIIIIIHIIIIIIIIIIIIIGIIIHHIIIIIIIIIIIIIHHGIIIIHHIIIHIIIIIIHIHIIHIIIIHHIIIIIIIIIHIIIIHGIIIIIHHIIIHFHGHHIIIIHIHHIHIFHIGHHHHIHHFHIIIIIHIIIIIIIHIIIIIHIEHHHHHIHHHIGHHHIIGIHHHIIIIIIIIHIIIIIHHHHHIIHIIIHHHHIHCEDHHHHIHIIHHHEHHHHHIHHHIHHIIIIIIHHHFEDGIH@IIIIIIIIHHHHGHIHHIIIIIIIIIHHHIHHEEIIHIIIIIIHHIHGIIHIIIIIIIIIIIHHHHIIIIIIHIHIHHHGCIHHHHHIIIIIDDDDD
@HISEQ:969:HM2KJBCX2:2:1103:20080:21429 2:N:0:ACTATGCA
TTGGAACGGCTTCCCAACTATCCCTATTAATCATTACGGCGGTCCTAGAAACCAACAAAATAGAACCGCACGTCCTATTCTATTATTCCATGCTGTAATATTCGAGCAAAGGCCTGCTTTGAACACTCTAATTTTTTCAAAGTAAAAGTCCTGGTCCCCAACACACCCAGTGAAGGGCATGCGGTTCTCCAGAAGAAAAGGCCCGGCCGGACAAGTGCACGCGGTGAGGCGGACCTGCCAGCCAGGCCAAAGGTTCAACTACGAGCTTTTTAACTGCAACAACTTTAATATACGCTATTGGAGCTGGAATTACCGCGGCTGCTGGCACCAGACTTGCCCTCCAA
+
[truncated: 27,039,537 more chars]
