# Supplementary material for: Response of arbuscular mycorrhizal fungal community in soil and roots to grazing differs in a wetland on the Qinghai-Tibet plateau
Source: PeerJ. 2020 Jun 19;8:e9375. doi: 10.7717/peerj.9375 (PMC7307571; doi:10.7717/peerj.9375)
Supplement: Supplemental Information 21 [file peerj-08-9375-s021.zip › Root non-grazing 1-5/43.fastq]

@HISEQ:969:HM2KJBCX2:2:1101:7293:2089 2:N:0:ACTATGCA
TCCTAGGTCCGACCCAACTATCCCTATTAATCATTACGTCGATCCTAGAAACCAACAAAATAGAATCAAACGTCCTATTTCATTATTCCATGCTAATGTATTCAAGCGCGAGCTTGCTTTAAACACTCTAATTTTTTCAAAGTAACAGTCCTGATTTCCCGCGACACCAAATTAATGACATCGTGGTTCGTCAGAAGGGAGAAACCAATAATGCTAGTACGTACAAAGTACGACCGACATATTAGTCCCGAAATTCAACTACGAGCTTTTTAACTGCAACAACTTTAATATACGCTATTGGAGCTGGAATTACCGCGGCTGCTGGCACCAGACTTGCCCTCCAA
+
DDDDDIIIIIIIIIIIIIIIIIIIIIIIIIIIIIIIIIIIIIIIIIIIHIIIIIIIIIIIIIIIIHIIIIIGIHIIIIIIIHIIEIIIIIIIIIIIIIIIIIIIIIHHHEFEGFFGGIIHHIIIIIIIIIIHIIIIIIIIIIIIIIIIIIIIIIIIIIHIHIIIHHHIIIIIIIIIIIIIIIIIIIIIIIIIIIIHIIIIIIIIIIIIIIIIIIIIIIIIHHIIIIIIIIIIIIIIIIIGGIHHIIIIIIIIIIIIIIIIIIIIIIIIIIIIIIIIIIIIIIIIHIIIIIIIIIIIIIIIIIIIIIIIIIIIIIIIIIIIIIIIIIIIIIIIIIIIIIIDDDDD
@HISEQ:969:HM2KJBCX2:2:1101:6182:2314 2:N:0:ACTATGCA
TCCTAGGTCCGACCCAACTATCCCTATTAATCATTACGTCGATCCTAGAAACCAACAAAATAAAATCAAACGTCCTATTTCGTTATTCCATGCTAATGTATTCAAGCGTGAGCCTGCTTTAAACACTCTAATTTTTTCAAAGTAACAGTCCTGATTCCCCAAAACACCAAATTAATGGCATTATGATTCGTCAGAAAGGAGAAACCAATAATACCAGTACGTACAAAAGCACGACCAGTAAACCGGTCTCGAAATTCAACTACGAGCTTTTTAACTGCAACAACTTTAATATACGCTATTGGAGCTGGAATTACCGCGGCTGCTGGCACCAGACTTGCCCTCCAA
+
DDDDDHIHFHIIIIIIHHIHIHHFHIIIIIHHHHHFHIIIIIIGHIIHIIIII?@ECEHHIIEHIIGIIIHIIIIIIHHIIIHHHHIHIFHHGGHIHIIHIIIIIIIIIIIIIIIHIIIIIHIIHHIIIIGHIFFHHIIIIIIIIHIIHHIIIIHIIHIIIIIIHIHIIIIIHIIIIIHHGHHHIGIIHGHIIIIIIIIIIIIIIIIIIHHIIIIIIIIIIIIIIIII<IIIIIIIIIIIIHHFIIIIIHIIIIIIIIIIIIIIIIIIIHHHIIIIIIIIIIHIIHIIIHIIIIIIIIIIIIIIIIIIIIIIIIIIIIIIIIIIIIIIIIIIIIIIIIIIDCDDD
@HISEQ:969:HM2KJBCX2:2:1101:5844:2731 2:N:0:ACTATGCA
TCCTAGGTCCGACCCAACTATCCCTATTAATCATTACGGTGATCCTAGAAACCAACAAAATAGAACCATGCCGTCCTATTCTATTATTCCATGCTAATGTATTCGAGCAAAAATGCCTGCTTTAAACACTCTAATTTTTTCAAGGTAAAGGTCCTGGATCCGCAAGACACCCAATTAAGGACATCAAGTTTCTCCAGAAGGTGAGAAATCACAGTAACAGTTCATACCCCTTAAGGCACGACCATTACGTCAATCCCGAAATTCAACTACGAGCTTTTTAACTGCAACAACTTTAATATACGCTATTGGAGCTGGAATTACCGCGGCTGCTGGCACCAGACTTGCCCTCCAA
+
DDDDDIIIIIIIIIIIIIIIIIIIIGIIIIIIIIIIIIIIIIIIIIIIIIIIIIIIIIIHIIIIHIIIIIIIIIGIIIIIIIIIHIIIIIIIHIIIIIIIIIHIHIIIIIIIIIHIIIIIIIIII=IIIIHHIIIIIIIIIIIIIIHHIIGIHIIIII=IIIIIII=H9HHHIHHIIIH9HHHHIIIHEFEHIIIIHIIGF@FHIGEE9IIII<HIIIII<IIIIHIIIIIIIIIIIIIIIGIIIIIGGGHIIIIIIIIIIIIIIIIIHIIIIIIIIIIIIIIIIIIIIIIIIIIIIIIHIHIIIHIIIIIIIIIIIIIIIIIIIIIIIIIIIIIIIIIIIIIIIIIDDDDD
@HISEQ:969:HM2KJBCX2:2:1101:12242:3151 2:N:0:ACTATGCA
TCCTAGGTCCGACCCAACTATCCCTATTAATCATTACGTCAATCCTAGAAACCAACAAAATAGGATCGTCGTCCTATTTCATTATTCCATGCTAATGTATTCAAGCGTTAGCCTGCTTTAAACACTCTAATTTTTTCAAAGTAACAGTCCTGTTTCCCCGCAACACCAACTTAATGGCATTACGGTTCTACAAGAAGGAGGAATCAGCAAAGCCAGTGCATACCAGTGGCACGACCAACTTGCTGACCCCGAAATTCAACTACGAGCTTTTTAACTGCAACAACTTTAATATACGCTATTGGAGCTGGAATTACCGCGGCTGCTGGCACCAGACTTGCCCTCCAA
+
DDDDDIIIIIIIIIIIIIIIIIIIIIIIIIIIIIIIIIIIIIIIIIIIHIIIIIIIIIIHIHHIIIIHIIHIIGIHIIIIIIIIIIIGFHIIIIIIIIHIIEHHIHIIIIIIIIIIHIIIIHHHIIIIIIIIIIIIIIIIIIIIIIIIHIIIIIIIHHIIIIIIIIIIIIIIIIIIIIIIHIIIIIIIIIIIIHIIIIIIIIIIIIIIIIHIIIIIIHIIIIIIIIIIIIIIIIIIIIIIIIIIIIIIIIIIIIIIIIIIIIIIIIIIIIIIIHIIIIIIIIIIIIIIIIIIIIIIIIIHIIIIIHIIIIIIIIIIIIIIIIIIIIIIIIIIIIIIIIIIDDDDD
@HISEQ:969:HM2KJBCX2:2:1101:4542:3546 2:N:0:ACTATGCA
TCCTAGGTCCGACCCAACTATCCCTATTAATCATTACGTCAATCCTAGAAACCAACAAAATAGGATCAAACGTCCTATTTCATTATTCCATGCTAATGTATTCAAGCGTTAGCCTGCTTTAAACACTCTAATTTTTTCAAAGTAACAGTCCTGTTTCCCTGCAACACCAAATTAATGACATTACAGTTCTTCAAGAAGGAGGAACCAGTAAAGCCAGTACATACCAGAGGCACGACCAACTTTCTAATCCCGAAATTCAACTACGAGCTTTTTAACTGCAACAACTTTAATATACGCTATTGGAGCTGGAATTACCGCGGCTGCTGGCACCAGACTTGCCCTCCAA
+
DDDDDIHIIIHHDHIHHHIIIHIIIIIIIHIIFIIIIIIIIIIIIIIIIIIIIIIIIHIIIHHHHIIIHIIIIIIIIIIIIIIIIIIIIGIIGIIIIIIIIIIHIIIIIIIHHIIIIIIIIIIIIIHIHIIHIIIIIIIIIIIIIIIHIIIIIIIIHIIIIIIIHIIHHHIIIIIIIIIIIIIIIIIIIIIIIIIIIIIHIIIHIIIIIIIIIIIIHIIIIIIIIHIIIIIIIIIHIIIIHG@HGIHIIIIIIIIIIIIIIIHIIIIIIIIIIIIIIIIIHIIIIIIIHIIIIIIIIHHHHIIIIIIIIIIIIIIIIIIIIIIIIIIIIIIIIIIIIIIIIDDDDD
@HISEQ:969:HM2KJBCX2:2:1101:19536:3147 2:N:0:ACTATGCA
TCCTAGGTCCGACCCAACTATCCCTATAATCATTACGGTGATCCTAGAAACCAACAAAATAGAACCATGCCGTCCTATTTTATTATTCCATGCTAATCTATTCAAGCACTAGCCTGCTTTAAGCACTCTAATTTTTTCAAGGTAATAGCTCTGCTTCCCCGGCGCACCAACTGAATGGCATGCCGGTTATTCAGAAGGTAGGAACCCATCACACCAGTACGGACCGTGAAGCCCGACCGACGGACAGACCCCGAAATTCAACTACGAGCTTTTTAACTGCAACAACTTTAATATACGCTATTGGAGCTGGAATTACCGCGGCTGCTGGCACCAGACTTGCCCTCCAA
+
DDDDAIIIIIIIIIIIIIIIIIIIIIIIIIHIIIIIIHIIIIIIIIIIIIIIIIIIHIIIIIIIIIIIIIIIIIHIIIIIIIIHIIIIIIIIIHIIIHHIIHGHIIHIIIIHHHIIIIIIIIHIIIIIIIIIIIHIIIIHHHHIIIIIHHIIIIIIHIIIHIIIIIIIIIIIGIIHIIIIIIIIIIIIIIIIIIIIIHHIIIIIIIIIIIIIIIIIIIIIIIIIIIIIIIIIIIIIIIIIH?HHGDIIIIIIIIIIIIIIIIIIIIIIIIIIIIIIIIIIIIIIIIIIIIIIIIIIIIIIIIIIIIIIIIIIIIIIIIIIIIIIIIIIIIIIIIIHIIIIIIDDDDD
@HISEQ:969:HM2KJBCX2:2:1101:2300:3966 2:N:0:ACTATGCA
TCCTAGGTCCGACCCAACTATCCCTATTAATCATTACGTGATCCTAAAACCAACAAAATAGAACCATCGTCCTATTTTATTATTCCATGCTAATGTATTCAAGCAAAAATGCCCGCTTTAAACACTCTAATTTTTTCAAAGTAAAGGTCCTGATTCATCGAAACACCCAAGAGCATCCCGAATCACCAGAAGGTGAGAAATTGGCTACACACCGTTTCATGCCCCTAAAGGCACAATCGATATATCCCAATCCCGAAATTCAACTACGAGCTTTTTAACCGCAACAACACTAATATACGCTATTGGAGCTGGAATTACCGCGGCTGCTAATACCAGACTTGCCCTCCAA
+
DDDDDIHHIHIIIIIIIIIIIIHIIIIIIHIHHIIHHIIIIIIFHFHHIIHHHIIIECCEHGIHFHIHIIIIHHHGHHHIIGGIFHHHHHHGHIHHFHIHHFHHHHEHIIIGGHHGIIIGIIIFHHHIHIIHHIHHHHHIHIHIHHHFHGHHHGHHIIIHIIHGGHHHIIDDECHHDGHGHHIHHHHGHHHEHIHEHHGGHHEGIIHHGHHHHHIHIHHIHHGIIHHCIH=IIIIHHIHHHEHGHCCHGHE<HEHGIIIIIIIHHEGEFHHHHHEHHHIIIIHIHIIIIHIHFFHHIIIIIHHEHHEEEIIIIIHHHHHHDHIIHIIIIIIHIIHEHIHHHDHH@DDD@
@HISEQ:969:HM2KJBCX2:2:1101:2940:3778 2:N:0:ACTATGCA
TCCTAGGTCCGACCCAACTATCCCTATTAATCATTACGTCGATCCTAGAAACCAACAAAATAGAATCAAACGTCCTATTTCATTATTCCATGCTAATGTATTCAAGCGTAAGCCTGCTTTAAACACTCTAATTTTTTCAAAGTAACAGTCCTGATTCCCCACGACACCAAATTAATGACATCGCGGTTCTTCAGAAGGTAGGAACCGATAATGCCAGTGCGTACCGAGGCACGACCAACAATTCGATCCCGAAATTCAACTACGAGCTTTTTAACTGCAACAACTTTAATATACGCTATTGGAGCTGGAATTACCGCGGCTGCTGGCACCAGACTTGCCCTCCAA
+
DDDDDIIIIIIIIIHIIIIHIHHGHHHIIEGEHHIHFHCGDDHGHHE@FEHGHHHHIGHCEHHE@GIGEEHGHGEHIIHHHIHIEHHICHIIHIHHIHHHHDHGHGHII=GIHHHHGHHHHHGCGIHHGHHIIIGCH@@FIHIHHHIIIIHHHHFHHHEHGDCHHG?FHHHGHIIIIIIHHHHHIHEEHHHIEIGHIHHFEIIHHCEIHHHHHCAH<FHGIHIIIIHHIIHGHHH@HHIHFHGCHCCHHHIIIIIHIIIIIHIIIIHFHHECCFHHIH?HHIHIIHHIHHCHHIIIIHIIIHIIIIIHIIIIIGHHIIIIIIIHHIIIIIHIIIIIIIIIBADDB
@HISEQ:969:HM2KJBCX2:2:1101:17763:4905 2:N:0:ACTATGCA
TCCTAGGTCCGACCCAACTATCCCTATTAATCATTACGGTGATCCTAGAAACCAACAAAATAGAATCATGCCGTCCTATTTTATTATTCCATGCTAATGTATTCAAGCAAAATGCCTGCTTTAAACACTCTAATTTTTTCAAAGTAAAGGTCCTGGTTCCCCGCGACACCCAATTAAGGGCATCGCGGTTCTCCAGAAGGTGAGAAATTGACTACACCAGTTCATACCCCTTAAGGCACGACCGATGTGTCAATCCCGAAATTCAACTACGAGCTTTTTAACTGCAACAACTTTAATATACGCTATTGGAGCTGGAATTACCGCGGCTGCTGGCACCAGACTTGCCCTC
+
DCDDCHHHIIIIIIIIIIIIIIIIIHIIIIHIIIIHIIIHHIIIIIGIIIIIIHIIEHIGIIIIIIIIIHHHGHHHIIGHIIIHIHHIHHHHHIIIIGIHHIHHHIIHIIHHIIIIIIIHIIIGHHHHIIIHIIIIHIIIHIIIIGFIIIIIIIHHIIIIIIIIHHHIIIIIIIIIIIHGHGIIIIIIIIIIIIHIIIIIIIIIIIIIIIIIIIIIIIIIIIIIIIIIIIIHIIIIHIIIIIIGIIHHGHIIHIIIIIIIIIIIIIIIIIIGIIIIIIIIIIIIIIIIIIIIIIIIIIIIIIIIIIIIIIIIGIIIIIIIIIIIIIIIHIIIIIIIHIIIIIIIDCDDD
@HISEQ:969:HM2KJBCX2:2:1101:7321:5095 2:N:0:ACTATGCA
TCCTAGGTCCGACCCAACTATCCCTATTAATCATTACGGTGGTCCTAGACCAACAAAATAGAACCAACGTCCTATTCTATTATTCCATGCTAATCTATTCAAGCAAAAGCCCGCTTTAAACACTCTAATTTTTTCAAGGTAATGGTCCTGGTTCCCCGACACACCCAATAAAGGGCATACCGGCTCACCAGAAGGATAGACCCGACAACAGACAGTACTCGCCAGAGACGGACCGCCCGGTCAGGTCTAAAATTCAACTACGAGCTTTTTAACTGCAACAACTTTAATATACGCTATCGGAGCTGGAATTACCGCGGCTGCTGGCACCAGACTTGCCCTCCAA
+
DDDDDHHIIIIIHIIIIIIIIIIIIIIIIIIIIIIIIIIIIIIIIIHIIIIIIIIIIIIIIHIIIIIIIIHIIIIIIIIIIIIIIIIIIIIIIIIIIIIIIIIHIIIIIIIIIIIIIIIIIIIIIIIIIIHIIIIIHIIIIIIIIIIIIIHHIHIIHIIIIIIIGGHIIIIHIIHIIIIIIHIHHIIIHHHIIIHIIIIIIIIIIIIIIIIIIIIIIIIIIIIIIIGIIIGIIIIIIIIIIHIIIIHHIIIIHIIIIIHEHGIIIIIIIIIIIIIIIIIHHHIHHIIIIIIIHIIIIIIHIIIIIIIIIIIHIIIIHIHIIIIIIIIHIIIIIIHHIIDDDDD
@HISEQ:969:HM2KJBCX2:2:1101:17054:5800 2:N:0:ACTATGCA
TCCTAGGTCCGACCCAACTATCCCTATTAATCATTACGGTGATCCTAGAAACCAACAAAATAGAACCATGCCGTCCTATTCTATTATTCCATGCTAATGTATTCGAGCAAAAATGCCTGCTTTAAACACTCTAATTTTTTCAAGGTAAAGGTCCTGGATCCGCAAGACACCCAATTAAGGACATCAAGTTTCTCCAGAGGGTGAGAAATCAACAGCGACAGTTCATACCCCTTAAGGCATGACCATCACGTCAATCCCGAAATTCAACTACGAGCTTTTTAACTGCAACAACTTAAATATACGCTATTGGAGCTGGAATTACCGCGGCTGCTGGCACCAGACTTGCCCTCCAA
+
DDDDDHHHHIIIIIIIIIIIIIIIIIIIIIGIIHIIIIIIIIIIIIIIIHIIHHIIIIIIIIHHIIIIHHHIIHHIIIIIHHIIIHIIIIIIIIIIIHHE@DFHIIIIIIIIHIIIIHHIIHIIIIIIIHHHIHHHHHIIIHIIIIIIIIIIIIIIIHIHIHIHIIIIIIIIIIIIIIIIIIIIIIIIIHHIIIIIIHGIIIIHHIHIIIIIIIIIIIIIIIIIIIIIIIHIIIIIIIIIIIIIIIIHIIHHIIIIIIIIIIIIHHHIIHIHHIHIIIIIIIIIIIIIHIIIIIIIIIIIIIIIIIIIIIIIIIIIIIIIIIIIIIIIIIIIIIIIIIIIIIIIIIIIDDDDD
@HISEQ:969:HM2KJBCX2:2:1101:10704:7142 2:N:0:ACTATGCA
TCCTAGGTCCGACCCAACTATCCCTATTAATCATTACGGTGATCCTAGAAACCAACAAAATAGAATCATGCCGTCCTATTTTATTATTCCATGCTAATGTATTCAAGCAAAATGCCTGCTTTAAACACTCTAATTTTTTCAAAGTAAAGGTCCTGGTTCCCCGCGTCACCCAATTAAGGACAGCGCGGTTCTCCAGAAGGTGAGAAATTGACTACACCAGTTCATACCCCTTAGGGCACGACCAATGTGTCAATCCCGAAATTCAACTACGAGCTTTTTAACTGCAACAACTTTAATATACGCTATTGGAGCTGGAATTACCGCGGCTGCTGGCACCAGACTTGCCCTCCAA
+
ADADDC?GHIIHCCHIIIECHH<@@FHHIIIHCEHFHE=G?EHHCD<CCGHEE?EHEFH<GGC@CCGHHHEC/GCDHIGHGHCEHGHE@G?H?<CGHHCG1<C@<DF@@DGHHDFHEDHGHIIHHHHHIHGIHFHHHECFFFHHEHHHHHIIHHIHHHHE<CCHFEHHGHIHHHHI;IIIHIHECDIIHHHHEHGF</HEHHHGIHIIHEIHEHHHHAHH@EEHHHHHHEIIHH9IIIIIHHHIHHGIHHHGHHDHHDHHFEIIHIIIIHIIIHHHIHHHHEHHGEHHHH@HHGCHHFHHGHHIIIHIIGHHCHHHHHDHHIHIHHCHHIIHHEHHEEHGG?HHHG<@BDDD
@HISEQ:969:HM2KJBCX2:2:1101:16556:7520 2:N:0:ACTATGCA
TCCTAGGTCCGACCCAACTATCCCTATTAATCATTACGTCAACCCTAGAAACCAACAAAATAGGATCAAACGTCCTATTTTATTATTCCATGCTAATGTATTCAAGCGTTAGCCTGCTTTAAACACTCTAATTTTTTCAAAGTAACAGTCCTGTTTCCCCGCAACACCAAATTAATGGCATCACGGTTCTTCAAGAAGGAGGAATCAGCAAGGCCAGTTCATACCAGTGGCACGACCAACCTGCTGACCCCGAAATTCAACTACGAGCTTTTTAACTGCAACAACTTTAATATACGCTATTGGAGCTGGAATTACCGCGGCTGCTGGCACCAGACTTGCCCTCCAA
+
DDDDDIIIIIIIIIIIIIIIIIIIIIIIIIIIIIIIIIIIIIIIIIIIHHIIIIIIIIHIIIIIIIIIIIIHIIHIIIIIIIIIIIIFHIIIIIIIIIIIIIHIIIIIIIIIIIIHHHIIIHHIIIIIIIIIIIIIIIIHIIIIIIIIIIIIIIIIIIIIHIIIHIIIIIHIIIIHIIIIIIIIIIIIIIIIIIIIIIIIIIIIIIIIIIIIIIIIIIIIIIIIIIIIIIIIIIIIIIHIIIIHHIIIIIIIIIIIIIIIIIIIIIIIIIIIIIIIIIIIIIIIIIIIIIIIIIIIIIIIIIIIIIIIIIIIIIIIIIIIIIIIIIIIHIHIIIIIIIIIIDDDDD
@HISEQ:969:HM2KJBCX2:2:1101:17603:7840 2:N:0:ACTATGCA
TCCTAGGTCCGACCCAACTATCCCTATTAATCATTACGTCAATCCTAGAAACCAACAAAATAGGATCAAACGTCCTATTTCATTATTCCATGCTAATGTATTCAAGCGTTAGCCTGCTTTAAACACTCTAATTTTTTCAAAGTAACAGTCCTGTTTCCCTGCAACACCAAATTAATGACATTACAGTTCTTCAAGAAGGAGGAACCAGTAAAGCCAGTACATACCAGAGGCACGACCAACCTACTAATCCCGAAATTCAACTACGAGCTTTTTAACTGCAACAACTTTAATATACGCTATTGGAGCTGGAATTACCGCGGCTGCTGGCACCAGACTTGCCCTCCAA
+
D@DDAHHH@@EDD<CGECGHI@HFHGHIHIHC@C@FFHHIICEEGHIIIIIHHHHHIHIGGHC1CGHHECH=E?HHHH1DFGHHFHHE1DE1DCFE@@HEHHGECEHHIIHGGHGHHHHIHIFHHHIHFEHGFHHIHHIIHFHHH@HAHGHHGHHGIHIHG?EHHHHHHCHFHHHIHHGHIGHHHIIIHFHHHH9EIIIIIFHFHHIIHHFHIHHHHIIIIIIHHIIIIIIIIIHIGHHHHGFGHHHHDHHG?GHHHIHHIIIHHHHIIIIIHHHIIGIIIIIIIIIHHIIHIHIHEHHIIIIIIIHHIIIIIIIIHHEIIIIIIIIIIHEIIHIIIHHHEB@@DD
@HISEQ:969:HM2KJBCX2:2:1101:10310:10122 2:N:0:ACTATGCA
TCCTAGGTCCGACCCAACTATCCCTATTAATCATTACGTCGATCCTAGAAACCAACAAAATAGAATCAAACGTCCTATTTCATTATTCCATGCTAATGTATTCAAGCGCGAGCTTGCTTTAAACACTCTAATTTTTTCAAAGTAACAGTCCTGATTTCCCGCGACACCAAATTAATGACATCGTGGTTCGTCAGAAGGGAGAAACCAATAATGCTAGTACGTACAAAGTACGACCGACATATTAGTCCCGAAATTCAACTACGAGCTTTTTAACTGCAACAACTTTAATATACGCTATTGGAGCTGGAATTACCGCGGCTGCTGGCACCAGACTTGCCCTCCAA
+
ABDDCIHHIIIDHHIIIIIIIIHIIHHHGHIIIIIIIHIIIIIIIGHIIIHIIHIIIIIIIIICHHIIIHHIIIIIIIGHIIIIGHHIHIIGHIIIHFHIHHHGIIIIHHHHHHHHHFHHHHIIIIIIIHIHIIIIHIHIIIHHHFIIHIHHHHADHEGHHHIIIIHCHHHEHIIIIIIIIIIIIIIHIIIIIIIIIHIIHIIIIIIHIIIIIIIIIIHIIIHGIIIIHHIIIIIIIIIHHIIIII;IHFIIGIIIIHHIIIIIIIIIIIIIIIIIIIIIIIIIIIIIIIIIIIIIIIIIIIIIIIIIIIIIIIIIIIHIIIIIIIIIIIIIIIHIIHIDDDDD
@HISEQ:969:HM2KJBCX2:2:1101:5842:9900 2:N:0:ACTATGCA
TCCTAGGTCCGACCCAACTATCCCTATTAATCATTACGGTGATCCTAGAAACCAACGAAATAGAATCAGTCCGTCCTATTTCATTATTCCATGCTAATGTATTCAGACGTTAGCCTGCTTTAAACACTCTAATTTTTTCAAAGTAACAGTCCTGATTTCCAATCACACCAAATTAATGACATGAAAGTTCCTCAGAAGGTAGAGATTTATCTCACCAGTACAGGCAATTAAGCCTGACCAATGGGTAAACCCCGAAGTTCAACTACGAGCTTTTTAACTGCAACAACTTTAATATACGCTATTGGAGCTGGAATTACCGCGGCTGCTGGCACCAGACTTGCCCTCCAA
+
DDDDDIIIIIIIIIIIIIIIIIIIHIIIIIIIIIIIIIIIIIIIIIIIIIIHIIIIIIIIIIIHGIIIIIIIIHIIIGIIIIIIIIIIHEHIIIIIIIIIIIHIIIIIIIIIIIIIIIIIIIIIIIIIIIIIIIIIIIIIIIIIIIIIIIIIIIIIHIIIIIIIIIIIIIIIIIIIIIIIIIIIIIIIIIIIIIIIIIIIIIIIIIIIIIIIIIIIIIIIIIIIIIIIIIIIIIIIIIIIIIIIIHHIIIIIIIIIIIIIIIIIIIIIIIIIIIIIIIIIIIIIIIIIIIIIIIIIIIIIIIIIIIIIIIIIIIIIIIIIIIIIIIIIIIIIIIIIIIIIIIIDDDDD
@HISEQ:969:HM2KJBCX2:2:1101:7618:9982 2:N:0:ACTATGCA
TCCTAGGTCCGACCCAACTATCCCTATTAATCATTACATCGATCCTAGAAACCAACAAAATAGAATTGGATGTCCTATTTATTATTCTATGCTAATGTATACAAGCGTGAGCCTGCTTTAAACACTCTAATTTTTACAAAGTAACAGTCCTAATTCCCTGTGACACCAAATTAATGGCATTACGGTTCTTTAAAAGATGAGAAAGCAATAATATCAGTACATACCAACGGTATGACCAAAACATTGATTCCGAAATTTAACTACGAGCTTTTTAACTGCAACAACTTTAATATACGCTATTGGAGCTAGAATTACTGTGGCTGCTAGCACCAGACTTGCCCTCCAA
+
<<BDDEEG1G?DCHHE1D@C1<1<1<11DFCC@@HIIH1@=CC@<G@GHEH<F@G=CD@1D@DHC<GHHHH@C@<1<<<<GC@FHEE1<GF1<C<GHEE&$A<6<GCEH0HD1EGE8D?AFAFBHHEDDD<GFCGEEGE<FFGCDFHEDF8FFH11HFCCHGD<<DECFHHCGFF<0CCGD<@G<D1<11HFFHH9DF?HHGDD#<D<CG1FEC<IHD<<<<0/<0101/D1<<1/1D<<1GD:1<@C<<FG@GGCF<1<1=HDF1101GFC<<1E@F<1C@<11<<<11HC<D/<11CC@FG1HCC1G@HC1D1<1CHD<D1<?FC<1HG<1<1<1EHGD<0?<0
@HISEQ:969:HM2KJBCX2:2:1101:1883:10392 2:N:0:ACTATGCA
TCCTAGGTCCGACCCAACTATCCCTATTAATCATTACGGTGGTCCTAGAAACCAACAAAATAGAATCATCCGTCCTATTTTATTATTCCATGCTAATGTATTCAAGCAAAATGCCTGCTTTAAACACTCTAATTTTTTCAAAGTAAAGGTCCTGGTTCCCCGCGGCACCCAATTAAGGACATCGCGGTTCTCCAGAAGGTGAGAAATTGACTACACCAGTTCATACCCCTTAAGGCACGACCGATGTGTCAATCCCGAAATTCAACTACGAGCTTTTTAACTGCAACAACTTAATATACGCTATTGGAGCTGGAATTACCGCGGCTGCTGGCACAGACTTGCCCTCCAA
+
DDDDDIIIIHIIIIIIIIIIIIIIIIIIIIIIIIIIIIIIIIIIIIHIIIIIIIIIIIIIIIIIIIIIIIIIIIIIIIIIIIHIIIIHIIIIIIHIIIIIIIHIIIIIIIIIHIIIIIIIIIIIIHIIIIIIIIIIIIIIIIIIIIIIIIIIIIIIIIIIIIIIIHIHIGIIIIIIIIIIIIIIHIIIIIIIIIIIIIIIIIIIIIIIIIIIIIHIIIIIIIIIIIIIIIIIIIIIIIIIIIIIIIIGIIIHIIIIIIIIIIIIIIIIIIIIIIIIIIIIIIIIIIIIIIIIIIIIIIIIIIIIIIIIIIIIIIIIIIIIIIIIIIIIIIIIIIIIIIIIIIIIDDDDD
@HISEQ:969:HM2KJBCX2:2:1101:10720:10398 2:N:0:ACTATGCA
TCCTAGGTCCGACCCAACTATCCCTATTAATCATTACGTAAATCCTAGAAACCAACAAAATAGGATCAACGTCCTATTTCATTATTCCATGCTAATGTATTCAAGCGCGAGCCTGCTTTAAACACTCTAATTTTTTCAAAGTAACAGTCCTGATTCCCCGCCACACCAAATTAATGACATGATGGTTCGTCAGAAGGTAGGAATCAGTAACACCAGTACGTACTGAAGGCACGACCAACGTACTAATCCCGAAATTCAACTACGAGCTTTTTAACTGCAACAACTTTAATATACGCTATTGGAGCTGGAATTACCGCGGCTGCTGGCACCAGACTTGCCCTCCAA
+
DDDCDHHIIHIHIIIIGIIIIIIHHIIIIIIIIIIIIHIIIIIHIIIIHHIIIHHIIIIIHIEIHIIIIIHHGHIIHHIIIIIIIHIIHEHHHHHIHIIHIHGHGHHHIIHIIIIIHHHHIIHIIIIHIHHHIIIIIIIHIIHIHIIHIIHIIHHIIHHFEDHIHIIHIIIHIIIIHIHIIIIIIIIIIIHIIIIII=IIIIIIIIIIIIIHHIIIGIIIHIIHIIIIIIIIIIIIIIIH>HHGIHIIIIIIIHHIIIIIHEHIHIIIIIIIIIHIGIIIIHIHIHIIIIIIIIIIIIHIIIIIIIIIIIIHIIIIIIIIIIIIIIIIIIIIIIIIIIIICCDDD
@HISEQ:969:HM2KJBCX2:2:1101:3299:11464 2:N:0:ACTATGCA
TCCTAGGTCCGACCCAACTATCCCTATTAATCATTACGGTGATCCTAGAAACCAACAAAATAGAACCATGCCGTCCTATTCTATTATTCCATGCTAATGTATTCGAGCAAAAATGCCTGCTTTAAACACTCTAATTTTTTCAAGGTAAAGGTCCTGGATCCGCAAGACACCCAATTAAGGACATCAAGTTTCTCCAGAAGGTGAGAAATCAACAGCGACAGTTCATACCCCTTAAGGCATGACCATCACGTCAATCCCGAAATTCAACTACGAGCTTTTTAACTGCAACAACTTTAATATACGCTATTGGAGCTGGAATTACCGCGGCTGCTGGCACCAGACTTGCCCTCCAA
+
D@DDDIIIHHIHIGHFCHHIII?GHHHHF?FCC@CFGHGGH@F@HHEHEHFHCHFHEG?FGFEEEHHHHGHEHIIIIII?<FCGEGHE1<DCHHHEEGHHICGIHHHEF@@HFFIIIHHCGHIHEDBFGGCHHIIHHC@CHH?GHFCH1BA<GHEH?FCGHHHEC?C0GII:EFHHHD@GHCFHHHIICFEGEHHFCFHHD?GHCHG?@?GHH?IHIHGIHHHCHHGDEIIIHIIHE@FHFCIFIHHHHHEDEHHHHEHFHHCIIHIHHCIHCGH@IHHE1<CCEHHHF?IHGHCIHEHIIIIHHFHHHHIIIGHEHFHDH?DIHFHEHHHHIIHHGF<ECEHHIIHHDDDDD
@HISEQ:969:HM2KJBCX2:2:1101:9886:11648 2:N:0:ACTATGCA
TCCTAGGTCCGACCCAACTATCCCTATTAATCATTACGGTGATCCTAGAAACCAACAAAATAGAACCATGCCGTCCTATTCTATTATTCCATGCTAATGTATTCGAGCAAAAATGCCTGCTTTAAACACTCTAATTTTTTCAAGGTAAAGGTCCTGGATCCGCAAGACACCCAATAAAGGACATCAAGTTTCTCCAGAAGGTGAGAAATCAACAGTAACAGTTCATACCCCTTAAGGCATGACCATCACGTCAATCCCGAAATTCAACTACGAGCTTTTTAACTGCAACAACTTTAATATACGCTATTGGAGCTGGAATTACCGCGGCTGCTGGCACCAGACTTGCCCTCCAA
+
DDDDDIIIIIIIIIIIIIIIIIIIIIIIIIIIGHIIIIHIIIIIIIIIIIIIIHIIIIIIIIDHHIIIIIHIGGHIHIHHHIIIIIIIGIIIEHIIIIIIIHIIIHHHIIHEHHIIIIIHIIIHIIIIIHIIIFHGGHIIHHFIHIHHHHIHHHHEEEHHIIIIIHGIIIHIHHHHIHIHIHHHGHIIHHHHHHHHIHIIIIIHIIHIIIIIHHHEGGIIIGIIIIIHHHGHIIIIIIIHGFHIIIIIIHGDIHDIIIIIHHIIIIIIIIIIIIHIIIIHHCHIIIIIHHFIIIIHHIHHCIIIIIIIIIHHIHHIIHIHHDDIHHIIIHHIIIHHHHHIHIIIIHIIDDDDD
@HISEQ:969:HM2KJBCX2:2:1101:2760:11853 2:N:0:ACTATGCA
TCCTAGGTCCGACCCAACTATCCCTATTAATCATTACGGTGATCCTAGAAACCAACAAAATAGAACCATGCCGTCCTATTCTATTATTCCATGCTAATGTATTCGAGCAAAAATGCCTGCTTTAAACACTCTAATTTTTTCAAGGTAAAGGTCCTGGATCCGCAAGACACCCAATAAAGGACATCAAGTTTCTCCAGAAGGTGAGAAATCAACAGTAACAGTTCATACCCCTTAAGGCATGACCATCACGTCAATCCCGAAATTCAACTACGAGCTTTTTAACTGCAACAACTTTAATATACGCTATTGGAGCTGGAATTACCGCGGCTGCTGGCACCAGACTTGC
+
DDDDDIIIIIIIIIHIIIIIIHIIIIIIIIIIIIIIIIIIIIIHIIIIIHIIIHIIIIIGHFHHIIIIIIIIIHHHHIIIIIIIIIIIIIIIIIIIIIIIIHHIIIIIIIIIIHIIIHIIIIIHIIIIIIIIIGIIIIIIIIIIIIIIIIIIIIIHIIIIIIIIIIIIIIIIIIIIIIIHIIIIIIGIIIHIIIIIIIIIIIIIIIIHIIIIIIIIIIIIIIIIIIIIIIIIIIIIIIIIIHIHGIIHIIIIIHHHIIIIIIIIIIIIIIIIIIIIIIIIIIIIIIIIIIIIIIIIIIIIHIIIIIIIIIIIIIIIIIIIIIIIIIIIIIIIIIIIIIIIIDDDDD
@HISEQ:969:HM2KJBCX2:2:1101:4904:12732 2:N:0:ACTATGCA
TCCTAGGTCCGACCCAACTATCCCTATTAATCATTACGTCAATCCTAGAAACCAACAAAATAGGATCAAACGTCCTATTTCATTATTCCATGCTAATGTATTCAAGCGTTAGCCTGCTTTAAACACTCTAATTTTTTCAAAGTAACAGTCCTGTTTCCCTGCAACACCAAATTAATGACATTACAGTTCTTCAAGAAGGAGGAACCAGTAAAGCCAGTACATACCAGAGGCACGACCAACCTACTAATCCCGAAATTCAACTACGAGCTTTTTAACTGCAACAACTTTAATATACGCTATTGGAGCTGGAATTACCGCGGCTGCTGGCACCAGACTTGCCCTCCAA
+
DDDDDIIIIIIIIIIIIIIIIIIIIIIIIIIIIIIIIIIIIIIIIIIIIIIIIIIIIIIIIIIIHHIIIIGHHHIHIIIIIIIIIIIHIIIIIIIIIIHIIIIIIIIIIIIIIIIIIHHIHHHHIIIIIIIIIIIIIIIHIIIIIIIIIIIIIIIIIIIIIIIIIIIIIIIHHIHIIIIIIIIIIIIIIIIIHIIHIIIIIHIIIIIIIIIIIHIIIIIIIIIIIIIIIIIIIIIIIIHIIIIIHIIHIIIIIIIIIIIIIIHIIIIIIIIIIIIIIIIIIIIIIIHIIIIIIIIIIIIHIIIIIIIIIIIIIIIIIIIIIIIIIIIIIIIIIIIIIIIIIDDDDD
@HISEQ:969:HM2KJBCX2:2:1101:12770:11832 2:N:0:ACTATGCA
TCCTAGGTCCGACCCAACTATCCCTATTAATCATTACGGTGGTCCTAGACCAACAAAATAGAACCAACGTCCTATTCTATTATTCCATGCTAATCTATTCAAGCAAAAGCCCGCTTTAAACACTCTAATTTTTTCAAGGTAATGGTCCTGGTTCCCCGACACACCCAATAAAGGGCATACCGGCTCACCAGAAGGATAGACCCGACAGCAGAACAGTACTCGCCAGAGACGGACCGTCCGGTCAGGCCTAAAATTCAACTACGAGCTTTTTAACTGCAACAACTTTAATATACGCTATTGGAGCTGGAATTACCGCGGCTGCTGGCACCAGACTTGCCCTCCAA
+
DDDCDIIIIIIIIIIIIIIIIIIIIIIIIIIIIIIIIIIIIIIIIIIIIIIIHIIIIHIHIHIIIFGIHHHIIIIIIIIIIIIIHHFHIIIIIHIIIIIIIHHIIIHIGEHIIIIHIIIIHIHIIIIIIIIIIIIIIIHIIIIIHIIIIIHHHHIIIIIHIHIIIIIIIIIIIIIIIIIIIIIIIIHIIIIIIIIIIIIIIIIIIIIIHHIIIIIIIIIIIIIIIIIIIIIIIIIIIIIIIIIIIIIIIIIIIIIIIIIIIIIIIIIIIIIIIIIIIIIIIIIIIIIIIIIHIIIHHGHIIIIIIIIIIIIIIIIIIIIIIIIIIIIIIIIIIIIIIIIDDDDD
@HISEQ:969:HM2KJBCX2:2:1101:11805:12981 2:N:0:ACTATGCA
TCCTAGGTCCGACCCAACTATCCCTATTAATCATTACGTTGATCCTAGAAACCAACAAAATAGAATCGAACGTCCTATTTCATTATTCCATGCTAATGTATTCAAGCGCGTGCCTGCTTTAAACACTCTAATTTTTTCAAAGTAACAGTCCTGATTCCCCACGACACCAAATTAATGACATCATGGCTCCTCAGAAAGGAGAAACCAATAACACCAGTACATACCAGAGGCATGACCGACGTATTGATCCCGAAATTCAACTACGAGCTTTTTAACTGCAACAACTTTAATATACGCTATTGGAGCTGGAATTACCGCGGCTGCTGGCACCAGACTTGCCCTCCAA
+
DDDDDHIIIIIIIIIIIIIIIIIIIIIIIIIHHHIIIHIIIIIIIIIIIIIIIHHIIIIIIIGHHHIGFHIHIIIIIIGHIIIIIIIIIIIIIIIIHIIHHEIIIIIIHHIIGHIIHHHHHHHHHIIIIIIIIIHIIIIIIIIIIIIIHIIIIIHIIIIIIIHHIHIIIIIHIHIHIIIIIIIHIIIIIHIIIIIIIIIIIIIIIIIIIIIIIIIIIHIHIIHIIIIIIIIIIIIIIIIIIIIHHIIIIIIIIIIIIIIIIIIIIIIIIIIIIIIIIIIIIIIIIIIIIIIIIIIIIIIIIIIIIIIIIIIIIIHIIIIIIIIIIIIIIIIIIIIIIIIIIDDDDD
@HISEQ:969:HM2KJBCX2:2:1101:18994:13399 2:N:0:ACTATGCA
TCCTAGGTCCGACCCAACTATCCCTATTAATCATTACGTCGATCCTAGAAACCAACAAAATAGGTTCGATCGTCCTATTTCGTTATTCCATGCTAATGTATTCAAGCGCGAGCCTGCTTTAAGCACTCTAATTTTTTCAAAGTAACAGTCCTGTTTCCCCGCAACAACAAATTAATGCCATCACGGTTCTACAAGAAGGAGGGACCAGTGAGGCCAGTGCATACCAGTGGCACGACCAACCTACTGGCCCCGAAATTCAACTACGAGCTTTTTAACTGCAACAACTTTAATATACGCTATTGGAGCTGGAATTACCGCGGCTGCTGGCACCAGACTTGCCCTCCAA
+
DDDDDIHIIIIIHIIIIIIIIIIIHIIIIHHIIIIIIIIIIIIHIIIIHIIIHIIIIHHHIIHIHIIIIIIGHGHHIIIIIHIIEHHHIIIIIIHIIIIIIHHIIIIIIIIIIIIIIIIIIIIIIIIIIIIIIIIIHIIIIIIIIIIIIIIIIHIIIIIIIIIIIIIIIIHHHIIIIIIIIIIIIIIIIIIIIIIIIIIIIIIIIIIIIIIIIIHIIIHIIIIIIIIIIIIIIIIIIIIIIIIHHIIIIIIIIIIIIIIIIIIIIIIIIIIIIIIIIIIIIIIIIIIIIIIIIIIHIIIIIIIIIIIIIIIIIIIIIIIIIIHIIIIIIIIIIIIIIIIIIDDDDD
@HISEQ:969:HM2KJBCX2:2:1101:18903:13782 2:N:0:ACTATGCA
TCCTAGGTCCGACCCAACTATCCCTATTAATCATTACGTCAATCCTAGAAACCAACAAAATAGGTTTGAACGTCCTATTTCATTATTCCATGCTAATGTATTCAAGCGTTAGCCTGCTTTAAACACTCTAATTTTTTCAAAGTAACAGTCCTGTTTCCCTGCAACACCAAATTAATGACATTACAGTTCTTCAGAAAGGAGGAATCAGCGAAACCAGTTCATACCAGTGGCACGACCAACCTGCTGACCCCGAAATTCAACTACGAGCTTTTTAACTGCAACAACTTTAATATACGCTATTGGAGCTGGAATTACCGCGGCTGCTGGCACCAGACTTGCCCTCCAA
+
DDDCDIIIIIIIHHIIIIIIIIIIHIIIIIIIIIIIIIIIIIIIIIIHIIIIIIIIIIIHIHHIHIIHIIIIHHIIIIGHIIIIIIIIGHHHIIIIIIIIIIHIIIIIIIIIIIIIIIIIIHIIIIIIIIIHIIIIIIIIIIHIIIIIIIHIIIIIIIIIHIIIHHIIIIIHIIIIIIIIIIIIIIIIIIIIIIIIIIIIIIIIIIIIIIHIHHIHHIIIIIIIIIIIIIHIIIIIIIIIHIIHEIIIIIIIIIIIIIIIIIHIIIIIIIIIIIIIIIIIIIIIIIIIIIIIIIIIIIIIIIIIIIIIIIIIIIIIIIIIIIIIIHIIIIIIIHIIIIIIIDDDDD
@HISEQ:969:HM2KJBCX2:2:1101:14197:14436 2:N:0:ACTATGCA
TCCTAGGTCCGACCCAACTATCCCTATTAATCATTACGGTGGTCCTAGAAACCAACAAAATAGAACCACAACGTCCTATTCTATTATTCCATGCTAATCTATTCAAGCAATAGCCCGCTTTAAACACTCTAATTTTTTCAAGGTAATGGTCCTGGCTCCACAACACACCCAATAAAGGACATGCTGGCTCACCAGAAGGAAGACCCGACAGCAGACAGTACTCGCCAAAGACGGACCGCCCGGCCAGGCCTAAAATTCAACTACGAGCTTTTTAACTGCAACAACTTTAATATACGCTATTGGAGCTGGAATTACCGCGGCTGCTGGCACCAGACTTGCCCTCCAA
+
<<D@DIGH?GHIIDIIHIIIIIIHIIIIIIIIH?FHHIHHHHIIIIHIIEHHIHI@ECHHHIIIIHIIHHHFHHHIIIEHIIHIHEHCEHIHIH?CIHHHHGEEGHHHHHIHIIIHHFHHHGEHHFGIHHHHHHIHHDFHHIGIHHHHFGEHHHGGEIIIIHHIIIIIHEHIHGHHHIIIIHHHHHIHFIIIIIIIIIFIHHHGIIIIHIHEIHHHIGIHHIIIGIIIHIHIIIIIIIIIIIHHGIIHHIIIIIIIIIHHHIHIHIIHIIIIIHFIIIIIIHIHIIHHHIIIIIIIIIIHIIIIIIIIIHIIIIIIIIIIIIIIIIIHHIIIIIIIIIIIIDDBA@
@HISEQ:969:HM2KJBCX2:2:1101:9927:15324 2:N:0:ACTATGCA
TCCTAGGTCCGACCCAACTATCCCTATTAATCATTACGGTGATCCTAGAAACCAACGAAATAGAATCAGTCCGTCCTATTTCATTATTCCATGCTAATGTATTCAGACGTTAGCCTGCTTTAAACACTCTAATTTTTTCAAAGTAACAGTCCTGATTTCCCATCACACCAAATAAATGGCATGAAAGTTCCTCAGAAGGTAGAGATTCATCTCACCAGTACAGACAATTAAGCCTGACCAATGAGTAAACCCCGAAGTTCAACTACGAGCTTTTTAACTGCAACAACTTTAATATACGCTATTGGAGCTGGAATTACCGCGGCTGCTGGCACCAGACTTGCCCTCC
+
DDDDDIFHIIIIIIIIIIIIHIIIIIIIIIIIIIHIIIHIIIIIIIIIIIIIIHIIIIGIIIHIIHHIHIIIIHHHIIIFHIIIIIIIIIIIHIFIIIIIIHIIIIIHIIIIIIIIIIHIIHHIIIIIIIIIIHHIIIHIIIIIIIIIHIIIHIIIIIIIIIHIIIIIIIIIIIIIIIIIIIIIHHHEIIHIIIIHIIIIIHIIIIIIIIIIIIIIIIIIIIIIIIIIIIIIIIIIIIIIIIIHGIIIIIIIIIIIIIIIIIIIIIIIIIIIIIIIIIIIIHHIIIIIIIIIHIIIIHIIIIIIIIIIIIIIIIIIIIIIIIIIIIIIIIIIIHHFHIIIIDDDDD
@HISEQ:969:HM2KJBCX2:2:1101:4838:15045 2:N:0:ACTATGCA
TCCTAGGTCCGACCCAACTATCCCTATTAATCATTACGTCGATCCTAGAAACCAACAAAATAGAATCAAACGTCCTATTCCGTTATTCCATGCTAATGTATTCAAGCGTGAGCCTGCTTTAAACACTCTAATTTTTTCAAAGTAACAGTCCTGATTCCCTAAAACACCAAATTAATGGCATTAAAGTTCGTCAGAAAGGAGAAACCGATTATACCAGTACGTACAATAGCACGACCAGTAAGCCGGTCTCGAAATTCAACTACGAGCTTTTTAACTGCAACAACTTTAATATACGCTATTGGAGCTGGAATTACCGCGGCTGCTGGCACCAGACTTGCCCTCCAA
+
0D00011<11<CFHIIIIIIEHIIIIIIIIIIIIIIIIIIDHHHIIIIIIIIIIIIIIHIHIFHIIIHHHIIIIIIIII1FCHIIHIIFHIIIIIGHIHIIHGHIHHII0DGHHIIIIIIIGHIIIIIIIHHHIIHHGIIHGIIIGFGHHHIIHIHHGGHHIEFHHHIHIIHHGGHFHEGHGHHHHHED<GHHHIHFGFCHHHCHEH@CGHGCGHCAGHHGC?IHFHHIIIIIIIHHHHIIHF<IIHHEIIIIIIIIIIIHIIIIIIIIIIIIIIIIIIIIIHIHHHIIIIIIIIIIIIIIIIIIIIIIIIIIIIIIIIIIIIIHGIIIIIIIIIIIIIIDDDDD
@HISEQ:969:HM2KJBCX2:2:1101:11820:15335 2:N:0:ACTATGCA
TCCTAGGTCCGACCCAACTATCCCTATTAATCATTACGTCAACCCTAGAAACCAACAAAATAGGATCAAACGTCCTATTTCATTATTCCATGCTAATGTATTCAAGCGTTAGCCTGCTTTAAACACTCTAATTTTTTCAAAGTAACAGTCCTGTTTCCCTGCAACACCAAATTAATGACATTACAGTTCTTCAAGAAGGAGGAACCAGTAAAGCCAGTACATACCAGAGGCACGACCAACCTACTAATCCCGAAATTCAACTACGAGCTTTTTAACTGCAACAACTTTAATATACGCTATTGGAGCTGGAATTACCGCGGCTGCTGGCACCAGACTTGCCCTCCAA
+
DDDDDHIHIIIIIIIIIIIIIIIIIIHHIIHIIHIIIIHHIIIIIIGHIHIIIIIIIIIIIIHHIIHHIIIIFHHIHHHHHIHHHHIIIIHHGHIIIIIIIIIIIHHHHHHHIIIIIIIHHHIHIIHHIHIIIIIIHIIHIIIIIIIIIIIHIIIIHIIIHIIIIIHIIIIIIIIIIIIIIIIIIIIIHIIIIIIIIIIIIIIIIHIIIIIIIIIIIIIIIIIIIIII<IIIIIIIIIHIIHHHFHHIIIIIIIIIIIIIIIIIIIIIIHIIIHHIIIIIIIIIIIIIIIIHIIIIIIIIIIIIIIIIIIIIIIIIIIIIIIIIIIIIIIIIIIIIIIIIIDCDDD
@HISEQ:969:HM2KJBCX2:2:1101:2398:14432 2:N:0:ACTATGCA
TCCTAGGTCCGACCCAACTATCCCTATTAATCATTACGGCGACTCTAGAAACCAACAAAATAGAACCGCACGTCCTATTTTATTATTCCATGCTAATGTATTCGAGCATAAGCCTGCTTTGAACACTCTAATTTTCTCAAGGTAAAAGTCCTGGGTAACTCGACGCACCGAATAAACGGCACGCCGTCTCCCCAGAAGGTGAACCCCGGCCCAAATAGTACCGACCAAAAGGCCGGACCATTAAGCCAGGGCTAAAATTCAACTACGAGCTTTTTAACTGCAACAACTTTAATATACGCTATTGGAGCTGGAATTACCGCGGCTGCTGGCACCAGACTTGCCCTCCAA
+
DDDDDIIIIIIIIIIIIIIIHIHIIIIIIIIIIIIIIIIIIHIIIIIIIIIIHIIIHIFHIIIHIIIHIIIHHHIIHIIIIIIIHHHHFHHIIIHFHIIIHGHIIIIIIIIIIIIIIIIIIGIIIIIHIIIIIHIIIIIIIIIIHHIIIIIIIIIHIIIIIHHIIHIHIIIHHHHHIIIIIIHIIHHIHIIIIIIIIIIIIIHIIIIIIIIIIIIIIIIIIIIIIIHIIHIIIIIIIIIIIIIIIIIIIIIIIIIIIIHIIIIIIIIIIIIIIIIIIIIIIIIIIHIIIIIIIIIHIIIIIIIIIIIIIIIIIIIIIIIIIIIIIIIIIIIIIIIIIIIIIIIDDDDD
@HISEQ:969:HM2KJBCX2:2:1101:8762:16703 2:N:0:ACTATGCA
TCCTAGGTCCGACCCAACTATCCCTATTAATCATTACGGTGGTCCTAGACCAACAAAATAGAACCAACGTCCTATTTTATTATTCCATGCTAATCTATTCAAGCAAAAGCCCGCTTTAAACACTCTAATTTTTTCAAGGTAATGGTCCTGGTTCCCACGGCACACGCGATAAAAGAACGTGCCGGTTCACCAGAAGGTAAGACCCGACACAGAACAGTACTCGCCAAAGACGGACCGCCCGGCCAGGCCTAAAATTCAACTACGAGCTTTTTAACTGCAACAACTTTAATATACGCTATTGGAGCTGGAATTACCGCGGCTGCTGGCACCAGACTTGCCCTCCAA
+
DDDDBGHIGHIHHIIHHIIIIIIHGHHIGIIHHIHHIGHHIIHHGHFHHIFHHHHCHHEHHHIIIFHHHHHHHIHIIIIIIHHHH?FHHIIIHEHFHHHIIHHHHGFHI@HDHIIHHHIHGEHEHEEIHHHHHEHHHHIIHHH@HHFIHHIHGHIIHHIHHHHDDGHHHHHFFHHHHEHIIII<IIIHHCIHHHHIHHF0BGGIIIIIIIIIIIHGGIIIIIIIHIIIGIIIGIIGIIHIIHHHHIGIHHHIFIIIIIIIIHHC?IIIIHHHHHFIIIIHHFDEGIIHHHGG<CHHHCHGIIHHCHHHHHIIIIIHIIIHHIIIHHHHIHGIHIHIHHIIDDDDD
@HISEQ:969:HM2KJBCX2:2:1101:19472:17889 2:N:0:ACTATGCA
TCCTAGGTCCGACCCAACTATCCCTATTAATCATTACGTCAATCCTAGAAACCAACAAAATAGGATCGAACGTCCTATTTCATTATTCCATGCTAATGTATTCAAGCGTTAGCCTGCTTTAAACACTCTAATTTTTTCAAAGTAACAGTCCTGTTTCCCTGCAACACCAAATTAATGACATTACAGTTCTTCAGAAAGGAGGAATCAGCGAAGCCAGTACATACCAGTGGCACGACCAACCTGCTGACCCCGAAATTCAACTACGAGCTTTTTAACTGCAACAACTTTAATATACGCTATTGGAGCTGGAATTACCGCGGCTGCTGGCACCAGACTTGCCCTCCAA
+
DDDDDIIIIIIIIIIIIIIIIIIIIIIIIIIIIIIIIIIIIIIIIIIIIIIIIIIIIIIIIIIIIIIIIIIIIIIIIIIIHIIIIIIIIIIIIIIIIIIIIIHIIIIIIIIIIIIIIIIIIIHIIIIIIIIIIIIIIIIHIIIIHIIIIIIIIIIIIIIIIIIIIIIIIIIIIIIIIIIIIIIIIIIIIHIIIIIIIIIIIHIIIIIIIIIIIIIIIIIIHHIIIIIIIIIIIIIIIIIIIIHHHIIIIIIIIIIIIIIIIIIIIIIIIIIIIIIIIIIIIIIIIIIIIIIIIIIIIIIIIIIIIIIIIIIIIIIIIIIIIIIIIIIIIIIIIIIIIIIIIDDDDD
@HISEQ:969:HM2KJBCX2:2:1101:21224:18374 2:N:0:ACTATGCA
TCCTAGGTCCGACCCAACTATCCATATTAATCATTACGTCAACCCTAGAAACCAACAAAATAGGAACAAACGTCATATTTTATTATACCATGCTAATGAATTCAAGCGTTAGCCTGCTTTAAACACTCTAATTTTTTCAAAGTAACAGTCCTGTTTCCCCGCAACAACAAATTAATGGCATCACGGTTCTTCAAGAAGGAGGAATCAGCAAGGCCAGTTCATACCAGTGGCACTACCAACCTGCTGACCCCGAAATTCAACTACGAGCTTTTTAACTGCAACAACTTTAATATACGCTATTGGAGCTGGAATTACCGCGGCTGCTGGCACCAGACTTGCCC
+
0<<0D1<<1C?E/CEC1EC111<11<1<<C1<<1C1@E<1DCGG01@C?1D<<CFCGGHFGHE1D1<<1<101<01<11111<1<@111<1<1<:<1</<@@@8&CGH?<<1561C6@<1<</B<F6<<CEHC7<@@:D9?H<F@@<C?GHGA6@<HGE<@EFFHF5FHHEFF<////-<<//?D.?C?GEG<@C@C1C/FHHEB@FCFDGE<<?EFC>D<1GHC1HCCHCCD/EDHG<<FHHFFHHFC=<1<<G?HHCGGG<ECEHHHHCFCC1HEEF1GF1CHFIHHCHHHEEFC1GCHIHHIIIHHGF1E?DF<?HHIIIHFHG@<1G<<<IHBD?@B
@HISEQ:969:HM2KJBCX2:2:1101:16920:18609 2:N:0:ACTATGCA
TCCTAGGTCCGACCCAACTATCCCTATTAATCATTACGTCAATCCTAGAAACCAACAAAATAGGTTCGAACGTCCTATTTCATTATTCCATGCTAATGTATTCAGGCGCTAGCCTGCTTTAAACACTCTAATTTTTTCAAAGTAACAGTCCTGTTTCCCCGCAACACCAAATTAATGGCATTACGGTTCTACAAGAAGGAGGAGTCAGCGAGCCAGTGCATACCATTGGCACGACCGACATGCTAACCCCGAAATTCAACTACGAGCTTTTTAACTGCAACAACTTTAATATACGCTATTGGAGCTGGAATTACCGCGGCTGCTGGCACCAGACTTGCCCTCCAA
+
CADDDFHIIHIIIIIIIIIIIHIIIIIIFHGHIIIHIHHIIIIHIIHHHCHHGIFHIIIHIHIHGHIHHIIIHIIIIHIHHHIIIIIIIIIHIHHIIIIIIGIIIIHHEIIIIIIIIIIIIIIIIIIHIIIIIIHIIIIHIIIIIIIIIIIHIIHHIIHHHHHIIIIIIIIIIIIIIIIIIIIIIIIIHIIIIIIIIIIIIIIIIIIIIIIIIIIIIIIIIIIIIIIIIIIIIIIIIIIIIIHFIIIIIIIIIIIIIIIIIIIIIIIIIIIIIIIIIIIIIIIIIIIIIIIIIIIIIIIIIIIIIIIIIIIIIIIIIIIIIIIIIIIIIIIIIIIIIIIIDDDDC
@HISEQ:969:HM2KJBCX2:2:1101:11437:19264 2:N:0:ACTATGCA
TCCTAGGTCCGACCCAACTATCCCTATTAATCATTACGGTGATCCTAGAAACCAACAAAATAGAACCATGCCGTCCTATTCTATTATTCCATGCTAATGTATTCGAGCAAAAATGCCTGCTTTAAACACTCTAATTTTTTCAAGGTAAAGGTCCTGGATCCGCAAGACACCCAATAAAGGACATCAAGTTTCTCCAGAAGGTGAGAAATCAACAGTAACAGTTCATACCCCTTAAGGCATGACCGTCACGTCAATCCCGAAATTCAACTACGAGCTTTTTAACTGCAACAACTTTAATATACGCTATTGGAGCTGGAATTACCGCGGCTGCTGGCACCAGACTTGCCCTCCAA
+
DDDDDGHHIIIIIHIIIIIIHHIIIIIIIIIIIIIIIHHIHIIIIHIFIIGIIIGIIIIIHICHIIIIHHHIIEDHCHICCGHIIIIIIEHI1FHGEEEFHFHHIIIHHHIIIHC?HHHHGHHIIIHIIGHHHIIHHHIIIIIHIIIIIHIIIIIIIHHHIHHIIIHHIIIHIHIIHIIIGIHIIIIIHGFHHIIIIIIIIIIIIIIIHIIIIIIIIIIIHIIIGIIIIIIIIIIIIIIIIHIIIIIHIIHGIIIIIIIIIIIIIIIIIIIIIIIIIIIIIIIIIIIIIIIIIIIIIIIIHIIIIIIIIIIIIIIIIIIIIIIIIIIIIIIIIIIIIIIIIHIIIIIIDDDDD
@HISEQ:969:HM2KJBCX2:2:1101:13992:19747 2:N:0:ACTATGCA
TCCTAGGTCCGACCCAACTATCCTATTAATCATTACGTCAATCCTAGAAACCAACAAAATAGGATCGAACGTCCTATTTCATTATTCCATGCTAATGTATTCAAGCGTTAGCCTGCTTTAAACACTCTAATTTTTTCAAAGTAACAGTCCTGTTTCCCTGCAACACCAAATTAATGACATTACAGTTCTTCAGAAAGGAGGAATCAGCGAAGCCAGTGCATACCAGTGGCACGACCAACCTGCTGACCCCGAAATTCAACTACGAGCTTTTTAACTGCAACAACTTTAATATACGCTATTGGAGCTGGAATTACCGCGGCTGCTGGCACCAGACTTGCCCTCCAA
+
DDDDDIIIIIIIIIIIIIIIIIIIIIIIIIIIIIIIIIIIIHIIIGHIIIIIIIIIIIIIIIIIIIHIHIHHHIIGFHIIIIIIIIIIGHEGHIIIIIIIIIIIIIHIIIHIIIIIIIIIIIIIIIIIIIHIIIIHIIIIIIIIIIIIIIIIIHIHIGIIIIIIIIIIIIIIIIIIIIIIIIIIIIIIIHIIIIIIIIIIIIIHIIIIIIIIIIIIIIIIIIIIIIIIIIIIIIIIIHIIIIHFIIIIIIIIIIIIIIIIIIIIIIIIIIIIIHIIIIIIIIIIIIIIIIIIIIIIIIIIHIIIIIIIIIIIIIIIIIIIIIIIIIIIIIIIHIIIIIIIDDDDD
@HISEQ:969:HM2KJBCX2:2:1101:17532:19749 2:N:0:ACTATGCA
TCCTAGGTCCGACCCAACTATCCCTATTAATCATTACGGTGATCCTAGAAACCAACAAAATAGAACCATGCCGTCCTATTCTATTATTCCATGCTAATGTATTCGAGCAAAATGCCTGCTTTAAACACTCTAATTTTTTCAAGGTAAAGGTCCTGGTTCCACATGACACCCAATTAAGGACATCATGCTTCTCCAGAAGGTGAGAAATCAACTGCGACAGTTCATACCCCTTAAGGCACGACCATCACGTCAATCCCGAAATTCAACTACGAGCTTTTTAACTGCAACAACTTTAATATACGCTATTGGAGCTGGAATTACCGCGGCTGCTGGCACCAGACTTGCCCTC
+
DDDDDIHIIIHHIIIIIIIIIIIIIIIIHIIIIHIIIIIIIIIIIIIIIIIIHIIIIIIHHHGCGIIIIHIIIIIIIGHGHFHHIIIIIIIIFHIHFHIIIIIIIIIIIIIHIIIIIIIHIIIIIIIIIHIIIIIIIIHHHIIIIIIIIIIIIIIIIIIIIIIIIIIIIIIIIIIIIIIIIIIIIIIIIIIIIIIIIIIIIIIIIIIIIIIIIIIIIIHIIIIIIIIIIIIIIIIIIIIIIIIIIIHHIIIIIIIIIIIIIIIIIIIIIIIHHIIIIIIIIIIIIIIIIIIIIIIIIIIIIIIIIIIIIIIIIIIIIIIIIIIIIIIIIIIIIIIIIIIIIIIIDDDDD
@HISEQ:969:HM2KJBCX2:2:1101:10742:20429 2:N:0:ACTATGCA
TCCTAGGTCCGACCCAACTATCCCTATTAATCATTACGTCGATCCTAGAAACCAACAAAATAGGTTCGATCGTCCTATTTCGTTATTCCATGCTAATGTATTCAAGCGCGAGCCTGCTTTAAGCACTCTAATTTTTTCAAAGTAACAGTCCTGTTTCCCCGCAACAACAAATTAATGCCATCACGGTTCTGCAAGAGGGAGGGACCAGTGAGACCAGTGCATACCAGTGGCACGACCAACCTACTGGCCCCGAAATTCAACTACGAGCTTTTTAACTGCAACAACTTTAATATACGCTATTGGAGCTGGAATTACCGCGGCTGCTGGCACCAGACTTGCCCTCCA
+
DDDDDIIIIIIIHIIIIIIHIIIHIIIIIIHIIIIIIIIIIIIIIIIIIIIIIIIIIIHIHHHIIIIIIIIIIIHIHIIIIIIIIFHIIHIIIIIIIIIIIIIIIIIIIIIIHIIIIIIIIIIIIIIIIIIHHHHIIIIIIIHHIHHIIIIIIIIIIIIIIIIIIIIIIIIHHIIIIIIIIIIIIIIIIIIIIIIIIIIIIIIIIIIIIIIIIIIIIIIIIIIIIIIIIIIIIIIIIHIIIHGDIIIHHIIIIIIIIIIIIHHHIHIIIIIIIIIIIIIIIIIIIIIIIIIIIHIIIIIIIIIIIIIIIIIIIIIIIIIIIIIIIIIIIIIIIIIIIIIIDDDDD
@HISEQ:969:HM2KJBCX2:2:1101:4321:21213 2:N:0:ACTATGCA
TCCTAGGTCCGACCCAACTATCCCTATTAATCATTACGGTGATCCTAGAAACCAACAAAATAGAACCATGCCGTCCTATTCTATTATTCCATGCTAATGTATTCGAGCAAAAATGCCTGCTTTAAACACTCTAATTTTTTCAAGGTAAAGGTCCTGGATCCGCAAGACACCCAATAAAGGACATCAAGTTTCTCCAGAAGGTGAGAAATCAACAGTAACAGTTCATACCCCTTAAGGCATGACCGTCACGTCAATCCCGAAATTCAACTACGAGCTTTTTAACTGCAACAACTTTAATATACGCTATTGGAGCTGGAATTACCGCGGCTGCTGGCACCAGACTTGCCCTCCA
+
DDDDDIIIIIIIIIIIIIIIIIGIIIIIIIIIIIIIIIIIIIIHIIIIIIIIIIIIIIIHHHHHHIHIIHIIIIIIIIHIIIIIIIIIIHHIHIIIHIHHIGHHIIHIIIIIHIIGHIIIIIIIIIIIIHIHIIIIIIIIHIIIHIIIIIIIHIIIIIIIIIIIIIIIIIIIIIIIIIIIIIIIIIIIIIIIHIIIIIIIIIIIIIIIHIIIIIIIIIIIIIIIIIIIIIIIIIIIIIHIIIIIIIIIIHGIIIIIIIIIIIIIIIIHIHIIIIIIIIIIIHIIIIIIIIIIIIIIIIIIIIIIIIIIIIIIIIIIIIIIIIIIIIIIIIIIIIIIIIIIIIIIIIIDDDDD
@HISEQ:969:HM2KJBCX2:2:1101:8983:20947 2:N:0:ACTATGCA
TCCTAGGTCCGACCCAACTATCCCTATTAATCATTACGTCGATTTCCGAAAACCAACAAAATAGAAACGACGTCCTATTCCATTATTCCATGCACGAATATCCAAGCGTGTAAAGCCTGCTTTGAGCACTCTAATTTTTTCAAAGTAAACCTGGCGGCGCCCCAGGACACTCGGTTAAGAGCACCCTGACGCCTCCGCCACACCATTCACGGGCCAATGGGACAGTCGCGCCAAACAGCGGACCGTCCCCTACCCGCCGAGATCCAACTACGAGCTTTTTAACCGCAACAACTTTAATATACGCTATTGGAGCTGGAATTACCGCGGCTGCTGGCACCAGACTTGCCCTCCAA
+
DDDDDIIIIIIIIIIIIIHIIIIIIHHIIIIIIIIIIIIIIIIIIHIIIIIIIIIIIIIIHIIHIIIIIIIIIIIIIIIIIGIIIIIIIIIIGIHHIIHHHFHHIIIIHHIIIIIIIIIIIHIIHIIIIIIIIIIIHHIIIIHIIHIHHHHIIIIIIIIIIIGHIIIIIHHIHIIIIHIIHHIIIIIIHIHIIIIIIIHIIHIIIHHIIIIHHIIIIIIIHHIIIHIHIIIHIIHIIIIIHHIIHDIIIIHHIIIIIIIIHIIIIIIIIIIIIIIIIIIIIIIIIIIIIHHHIIIIIIIIHIIIIIIIIIIIIIIIIIIIIIIIIIIIIHIIIIIIIIIIHIIIIIIIDDDDD
@HISEQ:969:HM2KJBCX2:2:1101:20997:21108 2:N:0:ACTATGCA
TCCTAGGTCCGACCCAACTATCCCTATTAATCATTACGTCAATCCTAGAAACCAACAAAATAGGATCAAACGTCCTATTTCATTATTCCATGCTAATGTATTCAAGCGTTAGCCTGCTTTAAACACTCTAATTTTTTCAAAGTAACAGTCCTGTTTCCCTGCAACACCAAATTAATGACATTACAGTTCTTCAAGAAGGAGGAACCAGTAAAGCCAGTACATACCAGAGGCACGACCAACTTACTAATCCCGAAATTCAACTACGAGCTTTTTAACTGCAACAACTTTAATATACGCTATTGGAGCTGGAATTACCGCGGCTGCTGGCACCAGACTTGCCCTCCAA
+
BA?BDIH?FHHIHHIIHIGHHHHIHHIIIIEHHCEE?GC@EEHCHEHHHII?@HGHHHHHIIHHHEEEHHIH1DC@GHHIIHH11<<F1CGHECHHHHHHH@1FHDEHEBGHFHHIHFDBCGHEHIIHGGHIHHGHGFEHHIHHGCGIHHHF1HHGGIHHHCHGIHHCHHGHHHIHHHGG@HHHHHIIIHHGIHHHEIHHHFHHEHII=IIIIIIHHHHIGHHHECHGHHHH<HEHHDHHE<GGCIIII'IIGHHGIIHEIHCDHEHHGIIHHEFIIIHGHHHHIIHHGCIIHHIHHIIHIIIHIIGIGHIIIIIIIHIIIIIIIIIIIIHHHFIIIHHHIDDDD@
@HISEQ:969:HM2KJBCX2:2:1101:15566:21385 2:N:0:ACTATGCA
TCCTAGGTCCGACCCAACTATCCCTATTAATCATTACGTCGATCCTAGAAACCAACAAAATAGAATCAAACGTCCTATTTCATTATTCCATGCTAATGTATTCAAGCGCGAGCTTGCTTTAAACACTCTAATTTTTTCAAAGTAACAGTCCTGATTCCCCATGACACCAAATTAATGACATCGTGGTTCGTCAGAAGGGAGAAACCAATAATGCTAGTACGTACAAAGTACGACCGACATATTAGTCCCGAAATTCAACTACGAGCTTTTTAACTGCAACAACTTTAATATACGCTATTGGAGCTGGAATTACCGCGGCTGCTGGCACCAGACTTGCCCTCCAA
+
DDDDDIIIHIIIIHIIIIIIIIIIIIIIIIIIIIIIIGIIIIIIIIIIIIIHIIIIIIIIIIIHIHIIIHGHIIIIIIIIIIIIIIIIGIHHIIIIIIIIIIIIIIIHIIIIIIIIIIIHIIIHIIIHIIIIIIIIIIIIIIIIIIIIIIIIIIIIIIHIIIIIIIIIIIIIIIIIIIIIIIIHIIIIIIIIIIIIIIIIIHIIIGIIIIIIIIIIIIIIIIIIIIIIIIIIIIIIHIIHHIIIIIIHIIIIIIIIIIIIIIIIIIIIIIIIIIIIIIIIIHIIHIIIIIIIIIIIIIIIIIIHIIIIIIIIIIIIIIIIIIIIIIIIIIIIIIIIIIIDDDDD
@HISEQ:969:HM2KJBCX2:2:1101:16819:21418 2:N:0:ACTATGCA
TCCTAGGTCCGACCCAACTATCCCTATTAATCATTACGGTGATCCTAGAAACCAACAAAATAGAACCATGCCGTCCTATTTTATTATTCCATGCTAATCTATTCAAGCACTAGCTTGCTTTAAGCACTCTAATTTTTTCAAGGTAATAGCTCTGCTTCCCCAACGCACCAAATTAATGGCATGAAGGTTATTCAGAAGGTAAGAATCCACCAAATCAGTACGAACAGTGAAGCCCGACCGATAGACAGATTCCGAAATTCAACTACGAGCTTTTTAACTGCAACAACTTTAATATACGCTATTGGAGCTGGAATTACCGCGGCTGCTGGCACCAGACCAA
+
DDDDDIHIIGIIIIIIIIIIHIIIIIIIIIEHIHIIIHHIHIIIIIIIIHIIIIIIIIIIIIHIIIHIIIIGHHHIIHHIIIHEHHIHFIEIHHHHIIIIIHHHHIIIIIIIIIHIIIHHIIIIIIIIIIIHIIIIIIIIIIIIIIIIIIIIIIIIIIIIIIHIIIIIIIHHIIHIHIIIHIIIIIIIIIIIIIIHIIHIIIIIIIIIIIIIIIIIIIIIIHIIIIIIIIIIIIIIHIHIIIIIIIIIIIIIHIIIIIIIIIIIIIHHIIIIIIIIHIIIIIIHHEIIIIIIIIHHIIIIIIIIIIIIIIIIIIIHIIIIIIIIIIIIIIIIIIIDDDDD
@HISEQ:969:HM2KJBCX2:2:1101:16723:21950 2:N:0:ACTATGCA
TCCTAGGTCCGACCCAACTATCCCTATTAATCATTACGGTGATCCTAGAAACCAACGAAATAGAATCAGTCCGTCCTATTTCATTATTCCATGCTAATGTATTCAGACGTTAGCCTGCTTTAAACACTCTAATTTTTTCAAAGTAACAGTCCTGATTTCCCATCACACCAAATAAATGGCATGAAAGTTCCTCAGAAGGTAGAGATTCATCTCACCAGTGCAGACAATTAAGCCTGACCAATGGGTAAACCCCGAAGTTCAACTACGAGCTTTTTAACTGCAACAACTTTAATATACGCTATTGGAGCTGGAATTACCGCGGCTGCTGGCACCAGACTTGCCCTCCAA
+
DDA@BHCHHEH?EHHIIIIIIIIIIIIIIIHHIHIIIGECCEEHIIIIIHIIIIIIHHHIIIIGHHHI1<D<C<FDGHII?FHIFHHHIG@G1<<G<FHIIHHEHHFHFHFGGGFHHHIIIHHHEHFHHHGIHIIIIHEGIHHHIIHIFHHHCFCIIHHHGHHIIHHHHHIIHHHHFIHHCH;HHGIIIHIHHHIHHHHGIIIIIHHIIIIGIIHIHHG@?EHCGHFHHHCHIIIIIIIIHFIHFHEI4IIIIIIIIIIIIIIIIIIIIIIIIIIIIIIIIIIIIIIIIIIIIIIIIIIIIIIIIIIIIIIIIIIIHIIIIIIIIHIIIIIIIIIIIIIIIIIDDDDD
@HISEQ:969:HM2KJBCX2:2:1101:19321:22077 2:N:0:ACTATGCA
TCCTAGGTCCGACCCAACTATCCCTATTAATCATTACGGTGGTCCTAGAAACCAACAAAATAGAACCACAACGTCCTATTCTATTATTCCATGCTAATCTATTCAAGCAATAGCCCGCTTTAAACACTCTAATTTTTTCAAGGTAATGGTTCTGGCTCCCCAACACACCCAATAAAGGGCATACTGGTTCACCAGAAGGAAGACCCGACAGCAGACAGTACTCGCCAAAGACGGACCGCCCGGCCAGGCCTAAAATTCAACTACGAGCTTTTTAACTGCAACAACTTTAATATACGCTATTGGAGCTGGAATTACCGCGGCTGCTGGCACCAGACTTGCCCTCCAA
+
DDDDDIIIHIEHIIIHIIIIIIIHIGIHEHHIIIIIIIIIIIIIIIIIIIIIHGHIIIIIIIHIIIIIIIIIIHIHIIIIIIIIHIIIIGGIHIIIHHHIIHHHHHHIIHIIIIIHIIHHHI@HFGIIIIIIIIIIIIIIIIIIIIIIIIIIIFHIHHHHIHHIIIIIIIIIIHIIIIIIIIIIIHIHHFIIHHIIIIIIIIIIIIIIIIIIHIHEIIHHHIIIIIIIIHGHHHIIIIIIHIHHEIHHIHIIIIIHIIIIIIHIIIHIIIIIIIIHIIIIIIIIIIHIIIIIIIIHIIIIIIIIIIIIIIIIIIIIIIIIIIIIIIIIIIIIIIIHIIIIIDDDBD
@HISEQ:969:HM2KJBCX2:2:1101:2602:22232 2:N:0:ACTATGCA
TCCTAGGTCCGACCCAACTATCCCTATTAATCATTACATCGATCCTAGAAACCAACAAAATAGAATCGGATGTCCTATTTCATTATTCCATGCTAATGTATTCAAGCGTGAGCCTGCTTTAAACACTCTAATTTTTTCAAGGTAACAGTCCTAATTCCCCGTGACACCAAATTAATGGCATTACGGTTCTTTAGAAGGTGAGAAATCAATAATATCAGTACATACCAACGGCATGACCGAAACATTGATTCCGAAATTCAACTACGAGCTTTTTAACTGCAACAACTTTAATATACGCTATTGGAGCTGGAATTACCGCGGCTGCTGGCACCAGACTTGCCCTCCAA
+
BD@@D1<<CCCHC//D1DH@11DGIHHHEHE1CCFHHGF1EHI@ECHIIGH11FGH1<DGE111<1<1<EHCD1<CG@GH1FEG1D@1111D1CEC1@EGG<DGG1<0<0<CB<ACEFEF1GFDGH1EFGF>A<FH.GFHFCH@G@BCHHGGEHHFGFCHHG@DC<<<EHF0FHHHEHDC<FFH:CDC<E?GG@CFCFHCHIIHFEGIHHF1?HGHCCFD1HHD1CHHHC=1GE=G<0EH@DD11CCE@D/<1F?HGFHECHECHFCC@HEG1FGCIIHCIHGHF?EHGCHHEE0HHIHHGHGFCHCFC1HHECC/<IHHHHHE@IIHD<GCHHHIIHECC1?DD@B
@HISEQ:969:HM2KJBCX2:2:1101:7207:23323 2:N:0:ACTATGCA
TCCTAGGTCCGACCCAACTATCCCTATTAATCATTACGGTGATCCTAGAAACCAACAAAATAGAACCATGCCGTCCTATTCTATTATTCCATGCTAATGTATTCGAGCAAAAATGCCTGCTTTAAACACTCTAATTTTTTCAAGGTAAAGGTCCTGGATCCGCAAGACACCCAATTAAGGACATCGAGTTTCTCCAGAAGGTGAGAAATCAACAGCAACAGTTCATACCCCTTAAGGCACGACCATTACGTCAATCCCGAAATTCAACTACGAGCTTTTTAACTGCAACAACTTTAATATACGCTATTGGAGCTGGAATTACCGCGGCTGCTGGCACCAGACTTGCCCTCCAA
+
ADDDDHHIHIIIIIIIIIIGIIIIIHIHIHHHIIGHIIIIIIIHIIIIIIIIIIHIGIFIIIIIIGHIIHHHHHICHIHCHHHHIGCHHH1CHHHHFHECGCCG@HHHHHIIIIIIIHIIGHHHHGGCHFHHIGHGHIIHIIHHHHIHHHFEHHHHHHEHHHIHIIHHHHHIIHIHGIHIHHHHHIIHIHHIGIIIIIIIHIIIIHHHHHIHIHHIIIIIIHHIIIIIIIHHHH<CIIIIIIIIIIIIIHHFIIIIIIIIIIIIIIIIIHIIHIIIIIIIIIIIIIIIIIIIHHHIIIHHHHIIHIIIIIIIIIIIIIIIIIIIIIIIIIIIIIIIIIIIIIIIIIIIDDDDD
@HISEQ:969:HM2KJBCX2:2:1101:18621:23454 2:N:0:ACTATGCA
TCCTAGGTCCGACCCAACTATCCCTATTAATCATTACGGTGATTCAGAAACCAACAAAACAGGACCACCGTCCTATTTTATTATTCCATGCTAATGTATTCAGACATAAGCCTGCTTTGAACACTCTAATTTTTTCAAGGTAAAGGTCCTGGTTTCCTACCACGTTAGATTAATAACATGATAGTTCCCCAGAAGGTAGAAATTCTACACGCCAGTACAGACAATAGCCCGACCAACGATAGAACCCCGAAATTCAACTACGAGCTTTTTAACTGCAACAACTTTAATATACGCTATTGGAGCTGGAATTACCGCGGCTGCTGGCACCAGACTTGCCCTCCAA
+
@@@@D<<<D1F?D<CGHEH@@FF<FHCFHIC?GEH?H<0F@GH?CFGIIGE1<<<<GCGEEGHHHHE@0C<CFGGG<FEEHH@HHH11<<1<<?G?GCGHEEFHHHGHEC@@D<B<F@CE1611F<B1?DGGHCH1DFC8<6<FB7GF<DF?<C:1@GC1:<CD00<#0<<CD@:F@HD/FHD/</C/HHG?HD</<0<C00D0EHG?EF0@HIH@IHGAHHHC@?A<E<1<1:<<CD</11/C/C<<:1G1D<1C<C=FD<<@HCHCC<FHGC<G1C1EHCC<@CHHHD<<11@HD1<11CE@HCEFCCHHCCHEFIIHCGC<@D1<<F<@D1DHEEBDD@A
@HISEQ:969:HM2KJBCX2:2:1101:11522:23758 2:N:0:ACTATGCA
TCCTAGGTCCGACCCAACTATCCCTATTAATCATTACATCGATCCTAGAAACCAACAAAATAGAATCGGATGTCTTATTTCATTATTCCATGCTAATGTATTCAAGCGTGAGCCTGCTTTAAACACTCTAATTTTTTCAAGGTAACAGTCCTAATTCCCCGTGACACCAAATTAATGGCATTACGGTTCTTTAGAAGGTGAGAAATCAATAATATCAGTACATACCAACGGCATGACCGAAACATTGATCCCGAAATTCAACTACGAGCTTTTTAACTGCAACAACTTTAATATACGCTATTGGAGCTGGAATTACCGCGGCTGCTGGCACCAGACTTGCCCTCCAA
+
DDDDDHIIIIIIIIIIHIIIIIHIIIIIIIIHIIIIIIHHHIIIIIIHIIIIIIIIIIIGIIHIIIIIIIIGHIHIIIHIIIIIIIIIHHCGHHHIHHHIIHIHIIIIIHIIIIIIHIIIIIIIIIIIIIIIIIIIIIIGIHHIIIIIIHIIIIIIIIIIIIIIIIIIIIIIIIIIIHHHIIIIIIIIIIIIIIIIIIIIIIIIIIIIIIIIIIIIIIIIIIIIIHHEIIIIIIIIIIIIIIIHGFIIIIHIIIIIIIIIIIIIIIIIIIIIIIIIIIIIIIIIIIIIIIIIIIIIIIIHIIIIIIIIIIIIIIIIIIIIIIIIIIIIIIIIIIIIIIIIIIDDDDD
@HISEQ:969:HM2KJBCX2:2:1101:12220:23980 2:N:0:ACTATGCA
TCCTAGGTCCGACCCAACTATCCCTATTAATCATTACGGTGATCCTAGAAACCAACAAAATAGAATCATGCCGTCCTATTTTATTATTCCATGCTAATGTATTCAAGCAAAATGCCTGCTTTAAACACTCTAATTTTTTCAAAGTAAAGGTCCTGGTTCCCCGCGACACCCAATTAAGGGCATCGTGGTTCTCCAGAAGGTGAGAAATTGACTACACCAGTTCATACCCCTTAAGGCACGACCGATGTGTCAATCCCGAAATTCAACTACGAGCTTTTTAACTGCAACAACTTTAATATACGCTATTGGAGCTGGAATTACCGCGGCTGCTGGCACCAGACTTGCCCTCCAA
+
DDDDDIIIIIGIIIIIIIIIIIIIIIIIIHIIIIIIIHIIIIIIIIHIIIIIIIIIIIIHIHHIIIIIIIIHIIIIIIIHIHIIIIIIIIIIHIIIIIGIIDHIIIIIIGIIIIHIIIIIIIIHIIIIIIIIGIHIIIHIIIIIHHHHIIIIIIIIIIIIIIIIIIIIIIIIIIIIIIIIIHIIIIIIIIIIIIIIIIIIIIIIIIIIIHIIIIIIIIIIIIIIIIIIIIIHIIIHIIIIIIHIIIIIIIHIIIIIIIIIIIIIIIIIIIIIIIIIIIIIIIIIIIIIIIIIIIIIIIHIIIIIIIIIIIIIIIIIIIIIIIIHIIIIIIIIIIIIIIIIIHIIIIIDDDDD
@HISEQ:969:HM2KJBCX2:2:1101:10666:23960 2:N:0:ACTATGCA
TCCTAGGTCCGACCCAACTTCCCTATTAATCATTACGTCAATCCTAGAAACCAACAAAATAGGATCGAACGTCCTATTTCATTATTCCATGCTAATGTATTCAAGCGTTAGCCTGCTTTAAACACTCTAATTTTTTCAAAGTAACAGTCCTGTTTCCCTGCAACACCAAATTAATGACATTACAGTTCTTCAGAAAGGAGGAATCAGCGAAGCCAGTGCATACCAGTGGCACGACCAACCTGCTGACCCCGAAATTCAACTACGAGCTTTTTAACTGCAACAACTTTAATATACGCTATTGGAGCTGGAATTACCGCGGCTGCTGGCACCAGACTTGCCCTCCAA
+
DDDDDIGIIIIIIIIHIIIIIIIHIIIIIIIIIIIIIIIIIIHIIHIIIIIIIIIIIHHIIIIIIIIIIIIIIIIIIHIIIIIGIIIFHHIGIIHIIIIIIIIIIIIIIIIIIIIIIIIIHIIIIIIIIHHIIIIIIHHIHIIIIIIIIIIIIIIIIIHIIIIIIIIIIIIIIIIIIIIIIIIIIIHIIIIIIIIIIIIIIIHIIIIIIIIIIIIIIIIIIIIIIIIIIIIIIIIIIIIIIIHGIIIIIIIIIIIIIIIIIIIIIIIIIIIIIIIIIIIIIIIIIIIIIIIIIIIIIIIIIIIIIIIIIIIIIIIIIIIIIIIIIIIIIIHIHHIIIIIIDDDDD
@HISEQ:969:HM2KJBCX2:2:1101:13382:25296 2:N:0:ACTATGCA
TCCTAGGTCCGACCCAACTATCCCTATTAATCATTACGGTGGTCCTAGACCAACAAAATAGAACCAACGTCCTATTCTATTATTCCATGCTAATCTATTCAAGCAAAAGCCCGCTTTAAACACTCTAATTTTTTCAAGGTAATGGTCCTGGTTCCCCGACACACCCAATAAAGGGCATACCGGCTCACCAGAAGGATAGACCCGACAACAGAACAGTACTCGCCAGAGACGGACCGTCCGGTCAGGCCTAAAATTCAACTACGAGCTTTTTAACTGCAACAACTTTAATATACGCTATTGGAGCTGGAATTACCGCGGCTGCTGGCACCAGACTTGCCCTCCAA
+
DDDDDHIIIIIIIIIIIIIIIIIIIIHIHIIIIIIIIIIIIIIIIIIIIIIIIIHGFHIIIHIIIHIGIIHIIIIIIIIIIHHHIIIIIIIHIIGIHIIIIHHIIHIIIIIHIIIIIIHIIIHHIHIGIIIIIIHHHIHIIIIIHHIIIIHHHIIHIIGIIIIHIGIIIIIHIIIHHHIIIIIIIIIIIIIIHIIIIIIIIIIIIIIIIIIIHIIIGIIHIIIHIIIIIGIIIHDIIIIIIHHHIIIHIIIIIIIIHHHCIIIIIIIIHIIIIIIIIIIHEHHEHIHIIIIIIIHHEFDIIIIIIIIIIHIIIIIIIHIIHIHIIIIIIIIIIIIIIIIDDCDD
@HISEQ:969:HM2KJBCX2:2:1101:12277:26346 2:N:0:ACTATGCA
TCCTAGGTCCGACCCAACTATCCCTATTAATCATTACGTCAATCCTAGAAACCAACAAAATAGGATCGAACGTCCTATTTCATTATTCCATGCTAATGTATTCAAGCGTTAGCCTGCTTTAAACACTCTAATTTTTTCAAAGTAACAGTCCTGTTTCCCTGCAACACCAAATTAATGACATTACAGTTCTTCAAGAAGGAGGAATCAGTAAAGCCAGTACATACCATTGGCACGACCAACCTACTGACCCCGAAATTCAACTACGAGCTTTTTAACTGCAACAACTTTAATATACGCTATTGGAGCTGGAATTACCGCGGCTGCTGGCACCAGACTTGCCCTCCAA
+
DDDDDHIIIIIIGHHIIHIIIIIIIIIIIIIIIIIIIHHIIIIIIIIIIIIIIIHIHIIIIIHHIHHHIGHGHIIIHIHIIIIIIIIIIIIHHIIHHGHHHIIIIHHHIIHHIHHHIIIIIHIIIIIIIIIIIHHIIIIIHIIIIIIIIIHHHIHHIIIIHIIIIIIIIIIHHHIIIIIIIIIIHIIHIIIIIHIIIHIIHIIIIIIIIIHHHIIIHIIIIIIIIIIIIHIIIHIIIIHIIIHFGIHHIIHHIIIHIIIIIIIIIIHIIIIIIIIIIIIIIHIIIIIIIIIIIIIIHIIHHIIIIIIIIHIIIIIIIIIIIIIIIIIIIIIIIIIIIIIIIDDDDD
@HISEQ:969:HM2KJBCX2:2:1101:10962:26958 2:N:0:ACTATGCA
TCCTAGGTCCGACCCAACTATCCCTATTAATCATTACGTCAATCCTAGAAACCAACAAAATAGGATCGAACGTCCTATTTCATTATTCCATGCTAATGTATTCAAGCGTTAGCCTGCTTTAAACACTCTAATTTTTTCAAAGTAACAGTCCTGTTTCCCTGCAACACCAAATTAATGACATTACAGTTCTTCAGAAAGGAGGAATCAGCGAAGCCAGTGCATACCAGTGGCACGACCAACCTGCTGACCCCGAAATTCAACTACGAGCTTTTTAACTGCAACAACTTTAATATACGCTATTGGAGCTGGAATTACCGCGGCTGCTGGCACCAGACTTGCCCTCCAA
+
DDDDDIIIIIIIHIIIIIIIIIIIIIIIIIIIIIIIIIIIIIIIHIIIIIIIFIHIIIIIIHHHIHIIHHIHHIIIGIIHIIIIHHIFIIIIHIIIIHHHHIHHIIIIHIIIIIIIIIIIIIHHIIIIHIIIHIIIIIIIIIHHIHHIHIIIHHHIIIIIIIIIHIHIIIFGGHHIHHIIHIIIIHIIIIIIIIIHHHIIHIIIGIIIIIIIHHIIIIIIIIIIIIIIIIIIIIIIIIIIIHHHHIIIIIIIIIIHIIHHIHIIIIIIIIIIIIIIIIIIIIIIHIIIIIIIIIIIIIIIIIIIIIIIIIIIIIIIIIIIIIIIIIIIIIIIIHIIIIIIIDDDDD
@HISEQ:969:HM2KJBCX2:2:1101:13570:27422 2:N:0:ACTATGCA
TCCTAGGTCCGACCCAACTATCCCTATTAATCATTACGTCAATCCTAGAAACCAACAAAATAGGATCAAACGTCCTATTTCATTATTCCATGCTAATGTATTCAAGCGTTAGCCTGCTTTAAACACTCTAATTTTTTCAAAGTAACAGTCCTGTTTCCCTGCAACACCAAATTAATGACATTACAGTTCTTCAAGAAGGAGGAACCAGTAAAGCCAGTGCATACCAGAGGCACGACCAACCTACTAATCCCGAAATTCAACTACGAGCTTTTTAACTGCAACAACTTTAATATACGCTATTGGAGCTGGAATTACCGCGGCTGCTGGCACCAGACTTGCCCTCCAA
+
DDDDDIHIHIIIIHIIIIGIIIIHHHIIIIIIIIIIIIIIIIIIIIIIIIIIIIIIHHIIIIIIIIIIIIHIHHHIIIIIIIIIIIIIIIIIIIIIIIIIIHIIIIIIIIIIIIIIIIIIIIIIIIIIIIHIIIIIIIIIIIIIIIHIHIIIIIIIIIIIIIIIIIIIIIIIIIIIIIIIIIIIIIIHIHIIIIIIIIIIIIIIIIIIIIIIIIIIIIIIIIIIIIIIIIIIIIIIIIIIIIHIHIIIIIIIIIIHHIIIIIIIIHIIIIIIIIIIIIIIIIIIIIHIIIIIIIIIIIIIIIIIIIIIIIIIIIIIIIIIIIIIIIIIIIIIIIIIIIIIIDDDDD
@HISEQ:969:HM2KJBCX2:2:1101:4467:27505 2:N:0:ACTATGCA
TCCTAGGTCCGATCCAACTATCCCTATTAATCATTACGGTGGTCCTAGAAACCAACAAAATAGAACCATGCCGTCCTATTTTATTATTCCATGCTAATGTATTCAAGCAAAAATGCCTGCTTTAAACACTCTAATTTTTTCAAAGTAAAGGTCCTGGTTCCCCGCGGCATCCAATTAAGGACATCGCGGTTCTCCAGAAGGTGAGAAATTGACTGCACCAGTTCATACCCCGTGAGGCACGACCGATGCGCCAATCCCGAAATTCAACTACGAGCTTTTTAACTGCAACAACTTTAATATACGCTATTGGAGCTGGAATTACCGCGGCTGCTGGCACCAGACTTGCCCTCCAA
+
DDDDDIHIIIIIIIIIIIIIIIHIIIIIIIIIHIIIIIIIIIIIIIIIIHHHIFHIIEHIHHGHHIIIIEGHHHHIIHHIHHIIHIHI?GHHH1DHHIIIIDFHIIIHHHHGIIHHIHHIIIIIIHHIIIIIHHIIHGHHIHHIH?HIHIIIIIHHIHHIHIIIIIIIHHHIHHIGIIIIIIIIIIIIIIIIIIIIIIIIIIIIIIIIIIIIIIHIIIIIHIHIIIIIIHIIIHHIIIIIIIIIIIIIIHHHIHIIIIIIIIIIIIIIHHIIIIIIIIIIIIIIIIIIIIHIIHHIIIIIIIIIIIIIIIIIIIIHIIIIIIIIIIIIIIIIIIIIIIIIIIIIIIIIDDDDD
@HISEQ:969:HM2KJBCX2:2:1101:9859:27591 2:N:0:ACTATGCA
TCCTAGGTCCGACCCAACTATCCCTATTAATCATTACGGTGATCCTAGAAACCAACAAAATAGAACCAACGTCCTATTCTATTATTCCATGCTAATCTATTCAAGCAAATGCCCGCTTTAAACACTCTAATTTTTTCAAGGTAATGGTCCTGGTTCCCCGACACACCCAATAAAGGGCATCCCGGCTCACCAGAAGGATAGACCCGACGACAGAACAGTACTCGCCAAAGACGGACCATCCGGCCAGGCCTAAAATTCAACTACGAGCTTTTTAACTGCAACAACTTTAATATACGCTATTGGAGCTGGAATTACCGCGGCTGCTGGCACCAGACTTGCCCTCCAA
+
@@DDDHIIHHHIHIICEHFECHHHEHIHHCHIIHIIIIECEHHHIIH?FHHHHHHIIIGHHHIHEHHIIIG1C@EEHEHIIIHIIHEEHII1@FEFCHFECHGHHFHIIH?E>F6EEHHHHHIHHHHHHHIHHHH<IHHHIHHFGIHHHGIIHHHECHGHGDHGHHEIHHGFHHFFHEHIHHFIIIHCHHIHHHIIIIIIHIIGHHIIIIIHIHIIIIIHHIH9EHFIII<<EHGGHIIGI=IIIHHFFHIIIIIIIIIHEHDHHDHIIIIIIIIHHIIHHHIHHHHHCHHHHHIIIIIIIIHHHEIIIIIHIIIHIHIIIIIIIIIHIIIHHFIHIIIIIDDD@@
@HISEQ:969:HM2KJBCX2:2:1101:8292:28340 2:N:0:ACTATGCA
TCCTAGGTCCGACCCAACTATCCCTATTAATCATTACGTTGATCCTAGAAACCAACAAAATAGGTTCGAACGTCCTATTTCATTATTCCATGCTAATGTATTCAAGCTAAAGCCTGCTTTAAACACTCTAATTTTTTCAAAGTAACAGTCCTAACTCCCCATAACACCAAATTAATGACATCATGGTTCGTCAGAAAGGAGAAACCAATGATACCAGTACGTACCGAAGGCACGACCGACATATTGATCCCGAAATTCAACTACGAGCTTTTTAACTGCAACAACTTTAATATACGCTATTGGAGCTGGAATTACCGCGGCTGCTGGCACCAGACTTGCCCTCCAA
+
DDDDDIIIIIIIIIHIIIIIIGIIIIIIIIIIGIIIIFHIIGIHIHHIHHHIIE@GGHEHHIIIIHIIIIIIHIIIHHHHHHHHHHHHIIIHHICGIIHIHIIIIIHHHICHHIIIIIHHIIHIIHIHHIEHHIIIIHIHHHHIIHIIIIIIIHIIIIHIIHHHIIHHHIIIIIHIIHHIHIIIIIHIIIIIIIIIIIIHIIIHIIIIIIIHIIIIIIIIIHHIIIGIIHIIIIIIHII>HFGGHHHHHIHHHHHIHIIHIIIIIHIHIHIIIIHIIIIIIHHHHHHHIIHIIHIHIHIIIIIHIIIIIIIIIIIIIIIIIIIIIIIIIHIHIIIIIIIIIDDDDB
@HISEQ:969:HM2KJBCX2:2:1101:11924:28249 2:N:0:ACTATGCA
TCCTAGGTCCGACCCAACTATCCCATTAATCATTACGTCGATCCTAGAAACCAACAAAATAGAATCAAACGTCCTATTTCATTATTCCATGCTAATGTATTCAAGCGTAAGCCTGCTTTAAACACTCTAATTTTTTCAAAGTAACAGTCCTGATTCCCCACGACACCAAATTAATGACATCGCGGTTCTTCAGAAGGTAGGAACCGATAATGCCAGTGCGTACCGAGGCACGACCAACAATTCGATCCCGAAATTCAACTACGAGCTTTTTAACTGCAACAACTTTAATATACGCTATTGGAGCTGGAATTACCGCGGCTGCTGGCACCAGACTTGCCCTCCAA
+
DDDDDHHIHIGHIIIIIIIIHIIIIIIEHIIIIIIHHHIIHIIHHIEFHIIHIHHCEEHHHIHHHHEHIIIEHIEHIFHIIHHIIGIIIHFHHHIIIIIGIIIIHIIIIIHIHIIIHIIIIIIIIIIIHHHHHHHHIIIHIHHHHHHHIIHEHIEHHGIIHIIIIHHHIIIIIHIIIIIIIIIIIIIHIIIHIHIIIIIIIIIIIIIHHIIIIIIIIIIIIIIIIIIGIIIIIHIIIIHIIHHIIIIIIIIIIIIIIIIGIIIHIHIIIIIIHIIIIIIIIHIGIHIIIIIHIIIIIIIIIIIIIIIIIIIIIGIIIIIIIHIIIIIIIIIIIIIIIIIDDDDD
@HISEQ:969:HM2KJBCX2:2:1101:12350:28022 2:N:0:ACTATGCA
TCCTAGGTCCGACCCAACTATCCCTATTAATCATTACGGTGATCCTAGAAACCAACGAAATAGAATCAGTCCGTCCTATTTCATTATTCCATGCTAATGTATTCAGACGTTAGCCTGCTTTAAACACTCTAATTTTTTCAAAGTAACAGTCCTGATTTCCCATCACACCAAATAAATGGCATGAAAGTTCCTCAGAAGGTAGAGATTCATCTCACCAGTACAGACAATTAAGCCTGACCAATGGGTAAACCCCGAAGTTCAACTACGAGCTTTTTAACTGCAACAACTTTAATATACGCTATTGGAGCTGGAATTACCGCGGCTGCTGGCACCAGACTTGCCCTCCAA
+
BDBDBIHIGHIDHHHHCGHIIHIHIHIIIIHHIGIIIHHHHEEHHIIHGGCHHHHHHH=@EHF?FFGHCHIIG@HHHEHEHHHHIIIIIHHHCHHEHHIIIHHIHHHHIIIHHIIHHIIIIHHGHIIIIIIIIIIIIHHHGGHIIIIIHIIIIIIIIIIIHIIHIHHHHIIHIHIIIIHIHIIIIIIIHHIIIIIIIIIHIIHIIIIIIIIIHIHHIIIIIIIIIHHIIIIIIIIIIIIIIH=HHGEIIIIIIIIIIIIIIIHIIIIIIIIHFIIIIIIHIIIIIIIIIHIIIHIIIIIIIIHIIIIIIIIIIIIIIIIIIHIIIIIIIHIIIHHHIIIIIIIDDDDD
@HISEQ:969:HM2KJBCX2:2:1101:12534:28206 2:N:0:ACTATGCA
TCCTAGGTCCGACCCAACTATCCCTATTAATCATTACGGTGATCCTAGAAACCAACGAAATAGAATCAGTCCGTCCTATTTCATTATTCCATGCTAATGTATTCAGACGATAGTCTGCTTTAAACACTCTAATTTTTTCAAAGTAACAGTCCTGATTTCCAACCACACCAAATAAATGGCATGAAAGTTCCTCAGAAGGTAGAGATCCATCTCACCAGTACAGACAATTAAGCCTGACCAATGGGTAGACCCCGAAGTTCAACTACGAGCTTTTTAACTGCAACAACTTTAATATACGCTATTGGAGCTGGAATTACCGCGGCTGCTGGCACCAGACTTGCCCTCCAA
+
DDDDDHHIIIIIIIIIIIIIIIIIIIIIIIIIIIIHIIIIIIIIIIIIIIIIIIIIHIHIIIIIIIIIHIIIGIHIIIIIIIIGHIIIIIIIIIIFHIIIIHIHIIIIIIIIIIIIIIIIIIIIIIIIIIIIIHIIIIIIIIIIIIIIIIIIIIIIIHHIIHIIIIIIIIIIIIHIIIIIIIIIIIIIIIIIIIIIIIIIIIIIIIIIIIIIIIIIIIIIIIIIIIIIIIIIIIIIIIIIIIIIHGGIIIIIIIIIIIIIIIIIIIIIIIIIIIIIIIIIIIIIIIIIIIIIIIIIIIIIIIIIIIIIIIIIIIIIIIIIIIIIIIIIIIIIIIIIIIIIIIIDDDDD
@HISEQ:969:HM2KJBCX2:2:1101:14866:28674 2:N:0:ACTATGCC
TCCTAGGTCCGACCCAACTATCCCTATTAATCATTACGTCAATCCTAGAAACCAACAAAATAGGATCGAACGTCCTATTTCATTATTCCATGCTAATGTATTCAAGCGTTAGCTTGCTTTAAACACTCTAATTTTTTCAAAGTAACAGTCCAAATTCCCCGCAACACCAAATTAATGGCATTACGGCTCATCAGGAAGGAGGAATCAGTGAGACCAGTGCATACCGATGGCATGACCAATCTACTAACCCCGAAATTCAACTACGAGCTTTTTAACTGCAACAACTTTAATATACGCTATTGGAGCTGGAATTACCGCGGCTGCTGGCACCAGACTTGCCCTCCAA
+
DDADDIIIIIIIIIIIIIIHGIHIIIIIIIIIIIIIIIIIIIIIIIIIIHIIIIIIHIIIHIHEHIIIIIIIIIIIIIIHIIHIHHIIHIIIHIHIIIIIIIIIHIIIIIIHIIIIIIIHIIIIHIIHHHHIIHIIIIIIIIIIIIIIHIIHIIIIIIIIIIHHHHIIIIIIIIIGIIIIIIIIIIIIIIIIIIIIIIIIIIIIIIIIIIIIIIIIIIIIIIIIIIIIHIIIIIIIIIIIIIIHHIIIIIHIIIIIIIIIIIIIIIIIIIIIIIIIIIIIIIIIIIIIIIIIIIIIIIIIIIIIIIIHIIIIIIIIIIIIIIIIIIIIIIIIIIIIIIIIIDDDDD
@HISEQ:969:HM2KJBCX2:2:1101:19316:28645 2:N:0:ACTATGCA
TCCTAGGTCCGACCCAACTATCCCTATTAATCATTACGGTGGTCCTAGAAACCAACAAAATAGGGTCAAACGTCCTATTTCATTATTCCATGCTAATGTATTCAAGCGTGTGCCTGCTTTAAACACTCTAATTTTTTCAAAGTAACAGTCCTGATTCCCCATGACACCAAATTAATGACATCACAGTTCGTCAGAAGGTAGAAATCAATAATACCAGTTCATACCAGAGGCACGACCAATATATTGATCCCGAAATTCAACTACGAGCTTTTTAACTGCAACAACTTTAATATACGCTATTGGAGCTGGAATTACCGCGGCTGCTGGCACCAGACTTGCCCTCCAA
+
DDDCDHHHIIIIIIIIIIHIIHIIIIIIIIIIIIIIIHIIIIIIIIIIIIIIIIIIHIIIIIIIIIIIIHIHIIIIIHHIFHHHIIIGHIIIIIHHIIIIHGHIIIIIHHGIIIIIIIFHHIHHGHHHHHHHGHIIHIGGHIHIIIIIHEHHHHIHHGIIIHHHIHIIIIHHIIIIHHIEHIHIHHHHIIHIIIHIHHIHHGHHHIIIGHFHHHHGHFHIHHHHEEIIIIIIIHIHEHIIIHHHBGIIHGIIIHEHHHHIIIIIIHIGIIHHHFFHFHGIIIHGEHCGIIIIIHCIHHGCFIHIIIIIHIHEDIGIIIHHHHGIIIIIIIIHHHCFIIHIIDDDD@
@HISEQ:969:HM2KJBCX2:2:1101:16848:28963 2:N:0:ACTATGCA
TCCTAGGTCCGACCCAACTATCCCTATTAATCATTACGTCGATCCTAGAAACCAACAAAATAGAATCAAACGTCCTATTTCATTATTCCATGCTAATGTATTCAAGCGTAAGCCTGCTTTAAACACTCTAATTTTTTCAAAGTAACAGTCCTGATTCCCCACGACACCAAATTAATGACATCGCGGTTCTTCAGAAGGTAGGAACCGATAATGCCAGTGCGTACCGAAGCACGACCAACAATTCGACCCCGAAATTCAACTACGAGCTTTTTAACTGCAACAACTTTAATATACGCTATTGGAGCTGGAATTACCGCGGCTGCTGGCACCAGACTTGCCCTCCAA
+
DDDDDGHIIIIIIIIIIIHIHIIIHHIIIIGHIIIIIIGHIIIIIIIIIIIIIIIIIIIIIHHHIIIIIIIIHIHHIHGHHIIIIIHIHIIIIGHHIHIHIIHHHHIIIIIHIIIIIIIHIHIIIIIIIIIIIIHHIIIIIIIHIIIIIIIIIIHEIIIIIIIIHIIIIIIIIIIIIIIIIIIIIIIHIIIIIIIIIIIIIIHIIIIIIIHIIIIIIIIIIIIHIIHGIIIIIIIIIIHHIHECEE/IIIIIIIIIIIIIIHIIIIIIIIIIIIIIIIIIIIIIIIIIIIIIIIIIIIIIIIIIIIIIIIIIIIIIIIIIIIIIIIIIIIIIIIIIIIIIDDDDD
@HISEQ:969:HM2KJBCX2:2:1101:3614:28993 2:N:0:ACTATGCA
TCCTAGGTCCGACCCAATTATCCCTATTAATCATTACGGTGGTCCTAGACCAACAAAATAGAACCAACGTCCTATTCTATTATTCCATGCTAATCTATTCAAGCAAATGCCTGCTTTAAACACTCTAATTTTTTCAAGGTAATGGTCCTGGCTCCCCGGTACACTCAATAAAGAACATGCCGGTTCACCAGAAGGTAAGACCCGACACAGAACAGTACTCGCCAAAGACGGACCGCCCGGCCAGGCCTAAAATTCAACTACGAGCTTTTTAACTGCAACAACTTTAATATACGCTATTGGAGCTGGAATTACCGCGGCTGCTGGCACCAGACTTGCCCTCCAA
+
DDDDDHHIHIIICHIHI1CGHHGHGHIIIHIIHIIIIIIIHIIHHIIIIIIIHHHIGHHHFHIIIIIIIICHIHIGHIIIIIIHHHIHIIHHHHHGHHIIHHHGIIIHHIIIHIHGHHIIIIIIIIHEHIIHHGHHHIIIIIIIIIIGIIIIIIIIGIIIIIIIIHIIIIHIIIHIIIIIIIIIHIIIIIGHIIHHHHIHIIIIIIHFGHGAIIIIIIIIIIIIIIIIIIIHHHHGIIIIHHIIIGIIHIIHIIIIIIIIIIIIIIIIHIIIIIIIIIIIHIHHHHHIHIIIIIHHGFIIIGHIIIIIIIIIIIIIIIIIIIIIIIIIIIIIIIIIIIDDDDD
@HISEQ:969:HM2KJBCX2:2:1101:5975:28054 2:N:0:ACTATGCA
TCCTAGGTCCGACCCAACTATCCCTATTAATCATTACGTCAATCCTAGAAACCAACAAAATAGGATCGAACGTCCTATTTCATTATTCCATGCTAATGTATTCAAGCGTTAGCTTGCTTTAAACACTCTAATTTTTTCAAAGTAACAGTCCAAATTCCCCAAAACACCAAATTAATGGCATTAAGGTTCATCAGGAAGGAGGAATCAGTGAGACCAGTACATACCAGAGGCATGACCAACCTACTAACCCCGAAATTCAACTACGAGCTTTTTAACTGCAACAACTTTAATATACGCTATTGGAGCTGGAATTACCGCGGCTGCTGGCACCAGACTAGCCCTCCAA
+
BDDCCIIIIIICHDHH@=@GFHHEHGIFFEECH?EEHHFHHD??GEHFFHHHHEEHHHHIIEHGC1C@GHHHIIGGH1<<@FH@G<1<CHHHGFHECEFFFIHHHHHH@HHHFFFHH@F8D8DB6FHIIHEHFCHEFGGEHIHHHGFGGE@FEF?CHHGFG?D@GGHHDCFFIHECHFHHHHHHHHHHHIIHHHHIHHGCHIHHEIHIHHIIHHEGCHHHHHHHHHEHHHEHFIIHHFCIHHFFD<?HDDF?IHG@HGHHGCEH@EHHHHG<@C@HIHHHIIHHEHHFHH@EFIIGIHFCHG@ECEEGEHGECHDHCHCGEHIHHIIHEFHHHCHIHHHEFDDBAD
@HISEQ:969:HM2KJBCX2:2:1101:3515:29090 2:N:0:ACTATGCA
TCCTAGGTCCGACCCAACTATCCCTATTAATCATTACGTCGATCCTAGAAACCAACAAAATAGAATCAAACGTCCTATTTCGTTATTCCATGCTAATGTATTCAAGCGTGAGCCTGCTTTAAACACTCTAATTTTTTCAAAGTAACAGTCCTGATTCCCCATGACACCAAATTAATGACATCATGGTTCGTCAGAAGGTAGGAATCAATAATACCAGTACGTACAATAGCACGACCAATAAATTGATCCCGAAATTCAACTACGAGCTTTTTAACTGCAACAACTTTAATATACGCTATTGGAGCTGGAATTACCGCGGCTGCTGGCACCAGACTTGCCCTCCAA
+
DDDDDIIIIGECEHIIIIIIIIIIIIIIIHIIIIIIIIIIIIIIIIIIIIIIIIIIIIGIIIIIIIIHIIIHHIIIIIIIHIIIIIIHIIHIGHHIIIIIIIIIIIIIIIIIIIIIIIIIIIIIIIIIHIIIIIIIIIIIIIIIIIIIIIIIIIIHHIHIIIIIIIIIIIHGIHIIIIIIIIIIIHIIIIIIIIIIHIIIIIIIIIIIIIIIHIIIIIIIIIIIIIIIIIIIIIIIIIIIIIHHIHHIIIIIIIIIIIIIIIIIIIIIIIIIIIIIIIIIIIIIIIHIIIIIHIIIIIIIIIIIIIIIIIIIIIIIIIIIIIIIIIIIIIIIIIIIIIIIDDDDD
@HISEQ:969:HM2KJBCX2:2:1101:4475:29977 2:N:0:ACTATGCA
TCCTAGGTCCGACCCAACTATCCCTATTAATCATTACGTCAATCCTAGAAACCAACAAAATAGGTTTGAACGTCCTATTTCATTATTCCATGCTAATGTATTCAAGCGTTAGCCTGCTTTAAACACTCTAATTTTTTCAAAGTAACAGTCCTGTTTCCCTGCAACACCAAATTAATGGCATTACAGTTCTTCAGAAAGGAGGAATCAGCGAAACCAGTTCATACCAGTGGCACGACCAACCTGCTGACCCCGAAATTCAACTACGAGCTTTTTAACTGCAACAACTTTAATATACGCTATTGGAGCTGGAATTACCGCGGCTGCTGGCACCAGACTTGCCCTCCAA
+
DDDDDEHHIIIHIIIIHHHHHHIIIIIIIGIIIIIHHIIHIIIIIIGIIIIIGCHHIGHIIHIHHHHHIHIIHIIIIIHHHIIIIIIIIIIHHIHIIIIIIFIHIIHIIIIHHHHIHIHIIIIEHIIIIIIHHHHHHIIHHIIIIHHIIIIIIIIIIIIIIIHIIIIIHFIHHHEHIIIHHHIIIIIIIHEEEHHIHIIHGHEIHIIIIHHIIIIIHIIIIIII<IIIIIIIIIHGIHHGIIIIHIIIIIIHHIIIIIIIIHIIIHHIIIIIIIIIIIGGIIHHHHHIIIIIIIIIIIIHIIIIIIIIIHIIIIIIIIIIIIIIIIIHHIIIIHIIIIIIIDDDDD
@HISEQ:969:HM2KJBCX2:2:1101:9845:29969 2:N:0:ACTATGCA
TCCTAGGTCCGACCCAACTATCCCTATTAATCATTACGTCAATCCTAGAAACCAACAAAATAGGATCGAACGTCCTATTTCATTATTCCATGCTAATGTATTCAAGCGTTAGCCTGCTTTAAACACTCTAATTTTTTCAAAGTAACAGTCCTGTTTCCCTGCAACACCAAATTAATGACATTACAGTTCTTCAAGAAGGAGGAATCAGTAAAGCCAGTACACACCATTGGCACGACCAACCTACTGACCCCGAAATTCAACTACGAGCTTTTTAACTGCAACAACTTTAATATACGCTATTGGAGCTGGAATTACCGCGGCTGCTGGCACCAGACTTGCCCTCCAA
+
DDDDDIIIIIIHIIIIIHHHHIIIIHIIIIIIIIIIIIHIIIIIIIIIIIIIIIIIIIHHIIHEHHIIGIIGHHIIHHHIIIIHIGIGIIIHHIIHIIIIIIHHIHHHIIIIIIIIHIIIHHIIIIIIHIHIIIIHHHHIIHHIIIIIIIIIIIIIIIIIIHIHIIIIIHIIIIIIIIIIIIIIIHIIIIIIIIIHIIIIIIIIIIIIHHIIIIHIIIIIIHIIIIIIIIIIIHHIIIHHIHGHHHIIIIIIIHIHIIIIIIIIHGIIIIIHHHGHIIIIIIIHIGIIHGIIIIIIIIIHIIIIIIIIIIIIIHGHIIIIIIIIIIIIIIIIHHHHHIIGIDDDDD
@HISEQ:969:HM2KJBCX2:2:1101:2707:30235 2:N:0:ACTATGCA
TCCTAGGTCCGACCCAACTATCCCTATTAATCATTACGTCAATCCTAGAAACCAACAAAATAGGATCAACGTCCTATTTCATTATTCCATGCTAATGTATTCAAGCGCGAGCCTGCTTTAAACACTCTAATTTTTTCAAAGTAACAGTCCTGATTTCCCACCACACCAAATGAATGACATGATGGTTCGTCAGAAGGTAGGAATCAGTAACACCAGTACGTACCGAAGGCACGACCAGCGTACTAATCCCGAAATTCAACTACGAGCTTTTTAACTGCAACAACTTTAATATACGCTATTGGAGCTGGAATTACCGCGGCTGCTGGCACCAGACTTGCCCTCCAA
+
DDADDHIIIIIHIHIIHIIIIIIHIHHGHIIGGHIGHIIIIIIIIICHHIIHIHIHIEHIHFHIIIIIIHHGHDHIIHFHIHHIIIIGIGIIIIHIFIIHHFHHHICHIIHIIHEIIHHIHHHIHHHIIIIIHIHIIHHIIHIHHIIHHHEHIIHIHEHEHHIHHIIHIHHIHIIIIHHHHHIIIIIIIIIIIHIHIHHIIIIHIIIIIIGIIHIIIIIIIIHIHGIIIIIIHGHHIIIIIIHHHIIIIIIIHHHHHHHIIIIIIIHEIIIIIIIIIIHHIIIIIHHHIIIIIHHEIIIIIIHIIIIIIIIIIIIIIIIIIIIIIHIIIIHIIIHIIIHHDADDB
@HISEQ:969:HM2KJBCX2:2:1101:3188:30807 2:N:0:ACTATGCA
TCCTAGGTCCGACCCAACTATCCCTATTAATCATTACGGTGATCCTAGAAACCAACAAAATAGAACCATGCCGTCCTATTCTATTATTCCATGCTAATGTATTCGAGCAAAAATGCCTGCTTTAAACACTCTAATTTTTTCAAGGTAAAGGTCCTGGATCCGCAAGACACCCAATTAAGGACATCGAGTTTCTCCAGAAGGTGAGAAATCAACAGCGACAGTTCATACCCCTTAAGGCACGACCATCACGTCAATCCCGAAATTCAACTACGAGCTTTTTAACTGCAACAACTTTAATATACGCTATTGGAGCTGGAATTACCGCGGCTGCTGGCACCAGACTTGCCCTCCAA
+
DDDDDIIIIIHCEHIIIIIIGIIIIIIIIIIIIIIIIIIHHHIIIIIIIIIHHHIII?@HHHHIHIIIIIIIIIIIIIIIIHHIIIIIIIIHIIIIHIHFHFHIHHHHHHIHHIGCHIHIIIIIHHHIIFHHGHHHHHHHHIIIIIHIIIIHIHIIIHHIIIIIIHHIIIIIIHIHIIIIIIIIHHIIHHHHHIIHHHIIHIIIIIIIIIIIIGIIIIIIIIIIIIIIHIIIIIIIIIIIIIIIIIIGIIHGIHHIIHIIIIIIIIHIIIIIIIIIIIIIIIIIIIHIHIIIIHIGIIIIHHIIIIIIIIIIIIIIIIIIIIIIIIIIIIIIIIIIIIIIIIIIIIIIDDDDD
@HISEQ:969:HM2KJBCX2:2:1101:9930:30854 2:N:0:ACTATGCA
TCCTAGGTCCGACCCAACTATCCCTATTAATCATTACGGTGATCCTAGAAACCAACAAAATAGAACCATGCCGTCCTATTTTATTATTCCATGCTAATCTATTCAAGCACTAGCCTGCTTTAAGCACTCTAATTTTTTCAAGGTAATAGCTCTGCTTCCCCGGCGCACCAACTGAATGGCATGCCGGTTATTCAGAAGGTAGGAACCCATCACACCAGTACGGACCGTGAAGCCCGACCGACGGACAGACCCCGAAATTCAACTACGAGCTTTTTAACTGCAACAACTTTAATATACGCTATTGGAGCTGGAATTACCGCGGCTGCTGGCACCAGACTTGCCCTCCAA
+
DDDDCIIIIIIIIIIIIIIIIIIIIIIIIIIIIIIIIIIIIIIIIIIIIIIIIIIIIIIIIIIHIIIIIIIIIIIIIIIIIIIIIIIIIIIIIIIIIHIIIIHIIIIIIIIIHIIIIIIIIIIHIIIIIIIIHIIIIIIIIIIIIIIIHIIIIIIIIIIIIIIIIIIIIIIIIIIIIIIIIIIIIIIIIIIIIIIIIIIHHIIIIIIIIIIIIHIIIIIIIIIIIIIIIIIIIIIIIIII>IIIIHGIIIIIIIIIIIIIIIIIIIIHIIIIIIIIIIIIIIIIIIIIIIIIIIHHIIIIIIIIIIIIIIIIIIIIIIIIIIIIIIIIIIIIIIIIIIIIIIIDDDDD
@HISEQ:969:HM2KJBCX2:2:1101:20516:30865 2:N:0:ACTATGCA
TCCTAGGTCCGACCCAACTATCCCTATTAATCATTACGGTGATCCTAGAAACCAACAAAATAGAACCATGCCGTCCTATTCTATTATTCCATGCTAATGTATTCGATCAAAAATGCCTGCTTTAAACACTCTAATTTTTTCAAGGTAAAGGTCCTGGATCCGCAAGACACCCAATTAAGGACATCAAGTTTCTCCAGAAGGTGAGAAATCAACAGCGACAGTTCATACCCCTTAAGGCATGACCATCACGTCAATCCCGAAATTCAACTACGAGCTTTTTAACTGCAACAACTTTAATATACGCTATTGGAGCTGGAATTACCGCGGCTGCTGGCACCAGACTTGCCCTCCAA
+
<<D0D11DCHHH?/<CG0<1D1CE1FCF1DHE@CEC@@<<1GGC11D?F11FHFH01D@HCFHE@1<FHC?1<0/<<11<D1FEH@DC11<111<1<C?1<<DC<</<HHGF@GIHHGFEH8HGFBFFHCEF<<><7<1.8/IFGDBDHEEEB<AEE?7<HCEIHCDEG?CEIIHDHHEIIHF@FHHFHHCFEFIIIIIIHHHG=HEGD0HHHHCHCH?G>F<<GE<?H=HCIHHFHHHIIIHECCEHHEEDE<IHCHEIIHHEFHHD0EEFEF@H?GHGHGH@EIIHHHHGF@EIHFHGCIIHIHCHHEIHHCHHHHCHCHDIHHEHHE1IIIIHHIHHHHEEHFCG?@DD@
@HISEQ:969:HM2KJBCX2:2:1101:12098:31110 2:N:0:ACTATGCA
TCCTAGGTCCGACCCAACTATCCCTATTAATCATTACGTCGATCCTAGAAACCAACAAAATAGAATCAAACGTCCTATTTCATTATTCCATGCTAATGTATTCAAGCGTAAGCCTGCTTTAAACACTCTAATTTTTTCAAAGTAACAGTCCTGATTCCCCACGACACCAAATTAATGACATCGCGGTTCTTCAGAAGGTAGGAACCGATAATGCCAGTGCGTACCGAGGCACGACCAACAATTCGATCCCGAAATTCAACTACGAGCTTTTTAACTGCAACAACTTTAATATACGCTATTGGAGCTGGAATTACCGCGGCTGCTGGCACCAGACTTGCCCTCCAA
+
DDBBDHCGHHHIIIHFIIIIIIIIIHHIIHHHIIIIHIHHHIIIIIIIIHHIHIHIHIIHIHHEHHIHHHIIIIIGIHIIIIIIIHIIIIIHIIIIIIIIHIIIIIIHIIIIIIIIIIHIIHIIIIIIIHHIIIIIHIIIIIHHIHHIIIHIIIHHIHEIIIIIIIIIIIIHHIHGIHIIIIIIIIIIGIIIIIIIIIIIIIIHIIIIIIHIIIIIIIIIIIIGIIIIIIIIIIIIIIIIIFHEIIHIIIIIIIIIIIIIHHIHIIIIIIIIIIIIIIIIHIHIIIIIIIIIIIIIIIIIIIIIIIIIIIIIIIHIIIIIIIIIIIIIIIIIHIIIIIIIDADDD
@HISEQ:969:HM2KJBCX2:2:1101:11990:31303 2:N:0:ACTATGCA
TCCTAGGTCCGACCCAACTATCCCTATTAATCATTACGTCGATCCTAGAAACCAACAAAATAGGTTCGATCGTCCTATTTCGTTATTCCATGCTAATGTATTCAAGCGCGAGCCTGCTTTAAGCACTCTAATTTTTTCAAAGTAACAGTCCTGTTTCCCCGCAACAACAAATTAATGCCATCACGGTTCTACAAGAGGGAGGGACCAGTGAGGCCAGTGCATACCAGTGGCACGACCGACCTACTGGCCCCAAAATTCAACTACGAGCTTTTTAACTGCAACAACTTTAATATACGCTATTGGAGCTGGAATTACCGCGGCTGCTGGCACCAGACTTGCCCTCCAA
+
?DDDDHIIFIIIIIIIIIIIIIGHHIIIIIIHIIIIIGHHIHIIIIIGHHIIIIIIGHHIHHIHHIIIIIGIHHHHHHIIIIIIIIIIHIIHIIIIHIHHHHIIIIIIHIHHHHIIIIIHIHGIIHIIIHHHHIHHIGHHIHIHHHIIHIHIIIHGIHIIIIIIIIHIIIHIHIIIIIIHHHHIIIIIIHHIIIIIIIIIIHIIIIIIIIHIIIGIIIIIIIHIIIIIIIH=IIIIIIHIIIIHCIHIHGIIIIIIIIIIIIHHHFIIIIIIIIHIIIHHIIIIIIIIIIIHIIIIIIIIIIIIIIIIIIIIIIIIIIIIIIIIIIIIIIIIHHIIIIHIIDDDDD
@HISEQ:969:HM2KJBCX2:2:1101:18200:31626 2:N:0:ACTATGCA
TCCTAGGTCCGACCCAACTATCCCTATTAATCATTACGTCGATCCTAGAAACCAACAAAATAGAATCAAACGTCCTATTTCATTATTCCATGCTAATGTATTCAAGCGCGAGCTTGCTTTAAACACTCTAATTTTTTCAAAGTAACAGTCCTGATTTCCCACGACACCAAATTAATGACATCGTGGTTCGTCAGAAGGGAGAAACCAATAATACTAGTACGTACAAAGTACGACCGACATATTAGTCCCGAAATTCAACTACGAGCTTTTTAACTGCAACAACTTTAATATACGCTATTGGAGCTGGAATTACCGCGGCTGCTGGCACCAGACTTGCCCTCCAA
+
DDDDDIIIIIIIIIIIIIIIIIIIIIIIIIIIIIIIIIIIIIIIIIIIIIIIIIIIIIIIIIIIIIIIIIIIIIIIIIIIIIIIIIIIIIIIIIIIIIIIIIHIIIIIIIIIIHIIIIIIIIIIIIIIIIIIIIIIIIIIIIIIIIIIIIIIIIIIIIHIIIIIIIIIIIIIIIGIHIIIIHIIIIIIIIHIIIIIIIIIHIIIIIIIIIIIIIIIIIIIIIIIIIIIIIIIIIIIIIIIIHHIIHIIIIIIIIIIIIIIIIIIIIIIIIIIIIIIIIIIIIIIIIIIIIIIIIIIIHIIIIIIIIIIIIIIIIIIIIIIIIIIIIIIIIIIIIIIIIIDDDDD
@HISEQ:969:HM2KJBCX2:2:1101:2535:31501 2:N:0:ACTATGCA
TCCTAGGTCCGACCCAACTATCCCTATTAATCATTACGGTGATCCTAGAAACCAACAAAATAGAACCATGCCGTCCTATTCTATTATTCCATGCTAATGTATTCGAGCAAAAATGCCTGCTTTAAACACTCTAATTTTTTCAAGGTAAAGGTCCTGGATCCGCAAGACACCCAATTAAGGACATCAAGTTTCTCCAGAAGGTGAGAAATCAACAGCGACAGTTTATACCCCTTAAGGCATGACCATCACGTCAATCCCGAAATTCAACTACGAGCTTTTTAACTGCAACAACTTTAATATACGCTATTGGAGCTGGAATTACCGCGGCTGCTGGCACCAGACTTGCCCTCCAA
+
DDDADIIIIIIIIIIIIIIHIIIIIIIHHHHIIIHIIIGHHIIIIIIIIIGHHIIH@FGHIIHFHIHIHHHIHHIHIIHHIIIIIIIIIHHIHIIIIFHHH<FEHI7H@GCHHIHHIIIHIIIIIIIGHHIG;DFHHH<IIIHIIHHHF1F;EEFGH?HIIG<HI<CDHIEGHCDGHHHHHGHIHHHHHHH?FCHIFHFHHHFCCH?@DFFH0AFC<D>FCF?%HGGCGAGIIHHEIHGC7<AFD<0<0C?<F/C</11D<1?HCHHEIHE<1<0?IHF?G<EHEEHGD<FFFHG1FD0GCCE?G1IHIHD@HCC1F?EC<<<C?C@1EH@HGHFHFCEIHIIIIHGIDDDD@
@HISEQ:969:HM2KJBCX2:2:1101:3287:31738 2:N:0:ACTATGCA
TCCTAGGTCCGACCCAACTATCCCTATTAATCATTACGTCAATCCTAGAAACCAACAAAATAGGATCGAACGTCCTATTTCATTATTCCATGCTAATGTATTCAAGCGTTAGCCTGCTTTAAACACTCTAATTTTTTCAAAGTAACAGTCCTGTTCCCCTGCAACACCAAATTAATGACATTACAGTTCTTCAAGAAGGAGGAATCAGTAAAGCCAGTACATACCATTGGCACGACCAACCTACTGACCCCGAAATTCAACTACGAGCTTTTTAACTGCAACAACTTTAATATACGCTATTGGAGCTGGAATTACCGCGGCTGCTGGCACCAGACTTGCCCTCCAA
+
DCDDDIHIIIIDHCHIIIIIIIIIIIIIIHIIIIIIIIIIIIIIHIIIIIIIIIIIGIEHIIHHCHHIIIIIIIIIIIIIHIIIIIIIIHIIHIIHIIIIIIIIIIIIIHIIIIIIIIIIHHHIHIIHIGHHIIIHE6IIIIIIIIIIIIIIIIIIIIIIIIIIIIIIIIIIIIIIIIIIIIIIIIIIIIIIIIIIIIIIIIIIIIIIIIIHIIIIIIIIIIIIIIIIIIIIIIIIIIHIIIHHHIHIIIHIIIIIHIIIIHIIIIHIIIIIIHHIIIIIIIIIIIGIIIIIIIIIIIIGIIIIIIIIIIIIIIIIIIHHHIIIIIIIIIIIIIIIIIIIIDDDDD
@HISEQ:969:HM2KJBCX2:2:1101:5691:31925 2:N:0:ACTATTCA
TCCTAGGTCCGACCCAACTATCCCTATTAATCATTACGGTGATCCTAGAAACCAACAAAATAGAACCATGCCGTCCTATTTTATTATTCCATGCTAATCTATTCAAGCACAAGCCTGCTTTAAGCACTCTAATTTTTTCAAGGTAATAGCTCTGCTTCCCCAACGCACTAACTTAATAGCATGCTGGTTATTCAGAAGGTAGGAATTCATCAAGTCAGTGCGGACAGTGAAGCCCGACCAACCGACAAACTCCGAAATTCAACTACGAGCTTTTTAACTGCAACAACTTTAATATACGCTATTGGAGCTGGGATTACCGCGGCTGCTGGCACCAGACTTGCCCTCCAA
+
DDDDDIIIIIIIIIIIIIIIIIIIIIIIIIIIIIIIIIIIIGIIIIIIIIIIIIIIIIIHHFHHIIIIIIIIIHIIGIIIIIIIIIHIIIIIIHIIIIIIIHGIIIIIIIIIIHIIIIIHHIIIIIIIIIIIIIIIIHIIIIIIIIIIIIIIIIIIHIIIIIHIIIIIIIIIIIIIIIIIIIIIIIIIIIIIIIIIIIIIHHIIIIIIIIIIIIIIIIIIIIIIIIIIIIIIIIIIIIIIIIIIIGGIHIIIIIIIIIIIIIIIIIIIIIIIIIIIIIIIIIIIIHIIIIIIIIIHIIIIIIIIIIIIIIIIIIIIIIHIIIIIIIIIIIIIIIIIIIIIIIIDDDDD
@HISEQ:969:HM2KJBCX2:2:1101:14417:32136 2:N:0:ACTATGCA
TCCTAGGTCCGACCCAACTATCCCTATTAATCATTACGTCAATCCTAGAAACCAACAAAATAGGATCAAACGTCCTATTTCATTATTCCATGCTAATGTATTCAAGCGTTAGCCTGCTTTAAACACTCTAATTTTTTCAAAGTAACAGTCCTGTTTCCCTGCAACACCAAATTAATGACATTACAGTTCTTCAAGAAGGAGGAACCAGTAAAGCCAGTACATACCAGAGGCACGACCAACCTACTAATCCCGAAATTCAACTACGAGCTTTTTAACTGCAACAACTTTAATATACGCTATTGGAGCTGGAATTACCGCGGCTGCTGGCACCAGACTTGCCCTCCAA
+
DDDDDIIIIIIIIIIIIIIIIIIIIIIIIIIIIIIIIIIIIIIIIIIIIIIIIIIIIIIIIIIIIIIIHHHIIIIIIIIHIIIIIIIIHIIIIIIIIIIIIIHIIIIIIIIIIIIIIIIIIHIIIIIIIIIIIIIIIIIIIIIIIIIIIIIIIIIIIIIIIIIIIIIIIIIIIIIIIIIIIIIIIIHHIIIIIIIIIIIIIIIIIIIIIIIIIIIIIIIIIIIIIIIIIIIIIIIIIIHIIIIHHIIHIIIIIIIIHIIIIIHIIIIIIIIIIIHIIIIIIIIIIIIIIIIIIIIIIIIIIIIIIIIIIIIIIIIIIIIIIIIIIIIIIIIIIIIIIIIIIDDDDD
@HISEQ:969:HM2KJBCX2:2:1101:11586:32476 2:N:0:ACTATGCA
TCCTAGGTCCGACCCAACTATCCCTATTAATCATTACGTCGATCCTAGAAACCAACAAAATAGAATCAAACGTCCTATTTCATTATTCCATGCTAATGTATTCAAGCGCGAGCTTGCTTTAAACACTCTAATTTTTTCAAAGTAACAGTCCTGATTTCCCGCGACACCAAATTAATGACATCGTGGTTCGTCAGAAGGGAGAAACCAATAATGCTAGTACGTACAAAGTACGACCGACATATTAGTCCCGAAATTCAACTACGAGCTTTTTAACTGCAACAACTTTAATATACGCTATTGGAGCTGGAATTACCGCGGCTGCTGGCACCAGACTTGCCCTCCAA
+
DDDDDIIIIIIIIIIIIIIIIIIIIIIIIIIIIIIIIIIIHHIIIIHHHHIIIIIIIIIIGIHIIIIIIHIIIIIIHIIIIHIIIIIIIIIIIIIIIIIIIHHIIIIIIIIIIIIIIIIIIIIIIIHIIIIHIIIIIIIIIIIIIIIIIIIIIIIIIIIIIIIIIIIIIIIIIIIIIIIIIIIIIIIIIIIIIIIIIIIIIIIIIHIIIIIIIIIIIIIIIIIHIIIIIIIIIIIIIIIIIIHIIIIIIIIIIIIIIIIIIIIIIIIIIIIIIIIIIIIHIHIIIIIIIIIIIIIIIIIIIIIIIIIIIIIIIIIIIIIIIIIIIIIIIIIIIIIIIIIDDDDD
@HISEQ:969:HM2KJBCX2:2:1101:8664:32169 2:N:0:ACTATGCA
TCCTAGGTCCGACCCAACTATCCCTATTAATCATTACGGTGATCCTAGAAACCAACAAAATAGAACCATGCCGTCCTATTCTATTATTCCATGCTAATGTATTCGAGCAAAAATGCCTGCTTTAAACACTCTAATTTTTTCAAGGTAAAGGTCCTGGATCCGCAAGACACCCAATAAAGGACATCAAGTTTCTCCAGAAGGTGAGAAATCAACAGTAACAGTTCATACCCCTTAAGGCATGACCATCACGTCAATCCCGAAATTCAACTACGAGCTTTTTAACTGCAACAACTTTAATATACGCTATTGGAGCTGGAATTACCGCGGCTGCTGGCACCAGACTTGCCCTCCAA
+
D@0D@<1CGFHCD/<<1EGIC1DGHHHHIHH?<GHCHE0<1DG1<CCGHH?1<<101C<CC@1DC1<@C11<C@CCD1DEE@1D1DFCC1D1D11CDHCE11D<1<<CHHDGCC<HFG??AFFGHH@EHHFCIHEHCHHFBCGE1<A<F<@?GDCC<IIHCHHHIHH6ECGEHHHECGC/G8F<HH?D@FEIIHGIHEHC;HCEGCEHHGIHGF9<6CHEHHHEH=HEHFIHFG@HHHEHEHHHHGB<EHFDGC/E/IHEHHIHHHG@EHHGIHCIHIIHHEEFIHHGCFEHEHHEHGHG<CCHEEG1HEEEHHHIIIIHHDHCHEEEHG1HHHIIIIHFCC<D0DCEBADD0
@HISEQ:969:HM2KJBCX2:2:1101:20669:32772 2:N:0:ACTATGCA
TCCTAGGTCCGACCCAACTATCCCTATTAATCATTACGTCAATCCTAGAAACCAACAAAATAGGATCAACGTCCTATCTCATTATTCCATGCTAATGTATTCAAGCGCGAGCCTGCTTTAAACACTCTAATTTTTTCAAAGTAACAGTCCTGATTCCCCGCCACACCAAATTAATGACATGATGGTTCGTCAGAAGGTAGGAATCAGTAACACCAGTACGTACCGAAGGCACGACCAGCGTACTAATCCCGAAATTCAACTACGAGCTTTTTAACTGCAACAACTTTAATATACGCTATTGGAGCTGGAATTACCGCGGCTGCTGGCACCAGACTTGCCCTCCAA
+
@@DD@FHEFHDHICDHFGHIIIICHFHHGEHEHHHHIIHIHIIIIIIFHIHIGE?CHHEHHHIHICFHCEEHIIHGHIHHHHHHHEEGHECHHHIIHHIIIHHFIHGHHIDHHHEHHHHFHHHHIIIIIEHHHHHHHHHCHCHHHHGGHHHHFHIIIIHGGHHHHHHHHGDFHGHHHIH?HHHHHHGEEHGHHHHFCGH9HIHFHGHFHEGHIIIIIIHHHIHIIIIIHFGIHHHHIIIGIIIHIIIIIIIIHIGHIIHEEFHHHIIIGIIIHFHIGIIIIIIHHEEHIIIIIHIIHIIIIIIIIIIIIIIIIIIGIIHGIIIIIIIIIIHIHIHHHHIIDDDDA
@HISEQ:969:HM2KJBCX2:2:1101:20093:33956 2:N:0:ACTATGCA
TCCTAGGTCCGACCCAACTATCCCTATTAATCATTACATCGATCCTAGAAACCAACAAAATAGAATCGGATGTCCTATTTCATTATTCCATGCTAATGTATTCAAGCGTAAGCTTGCTTTAAACACTCTAATTTTTTCAAGGTAACAGTCCTAATTCCCCATAACATCAAATAAATGACATTATGGTTCTTTAGAAGGTGAGAACCAATAAAACCAGTACATACCAAGGCATGACCGATTCCTTGATCCCGAAATTCAACTACGAGCTTTTTAACTGCAACAACTTTAATATACGCTATTGGAGCTGGAATTACCGCGGCTGCTGGCACCAGACTTGCCCTCCAA
+
B@BDD?CFHH?HHCDFFGFCCH@DHIFHHHIGGGFGFHEFHHIIFHH?EHHHCHHIG@F1CD1F@GCHCHIHICHHHIIIHEHH@1@<DHEH1<@FHGFE11ADC=@F<EC<<CHHGFBD?@F11HFGHFEHFHHHEGCEHEHHHCDG?CDFHHEHCGHCEHHGH-<<D0FEEG?F?HHFIHHFGF<D<<<DHHHE:HHGFCHHCGHGFGDFE@EHHEHIHG<1ECD1CEHECECHCCHHG<<1AC<C<D1<EHHG@GD1=C<<1@@G@FF@C<CD111HHFCCHHHFFGHEHHCEHHGFIIIHIHHFHHHDHDCHHFC1<E1<1C1IHHHGCIH?HH@<0?DDD
@HISEQ:969:HM2KJBCX2:2:1101:11447:34725 2:N:0:ACTATGCA
TCCTAGGTCCGACCCAACTATCCCTATTAATCATTACGGTGATCCTAGAAACCAACAAAATAGAATCATGCCGTCCTATTTTATTATTCCATGCTAATGTATTCAAGCAAAATGCCTGCTTTAAACACTCTAATTTTTTCAAAGTAAAGGTCCTGGTTCCCCGCGACACCCAATTAAGGGCATCGCGGTTCTCCAGAAGGTGAGAAATTGACTACACCAGTTCATACCCCTTAAGGCACGACCGATGTGTCAATCCCGAAATTCAACTACGAGCTTTTTAACTGCAACAACTTTAATATACGCTATTGGAGCTGGAATTACCGCGGCTGCTGGCACCAGACTTGCCCTCCAA
+
DDDDDIIIIIIHIIIIIIIIIIIIIIIIIIIIIIIIIIIIIIIIIIIIIIIIHIIIIHFHIIIIIIIIIIIIIIHHIIIIIIIIIIIIIHIIIHIIIHIIIGIIIIIIIIIIIHIIIIIIIIIIIIIIIIIIHIIIIIIIHIIIIIIIIIHIIIIIIIIHIIHIHIIIIIIIIIIIIIIIIHIIIIIIIIIIIIIIIIIIIIIIIIIIIIIIIIIIIIIIIIIIIIIIIIIIIIIIIHIIIIIIIIIIIIHIIIIIIIIIIIIIIIIIIIIHIIIIHIIIIIIIIIHHHHHIIIIIIIIHIIIIIIIIIIIIIIIIIIIIIIIIIIIIIIIIIIIIIIIIIIIIIIIDDDDD
@HISEQ:969:HM2KJBCX2:2:1101:18406:34231 2:N:0:ACTATGCA
TCCTAGGTCCGACCCAACTATCCCTATTAATCATTACGTCAATCCTAGAAACCAACAAAATAGAATCAAACGTCCTATTCCGTTATTCCATGCTAATGTATTCAAGCGTGAGCCTGCTTTAAACACTCTAATTTTTTCAAAGTAACAGTCCTGATTTCCCATAACACCAAATTAATGGCATTATAGTTCGTCAGAAGAGAGAAACCGATTATACCAGTACGTACAAAAGCACGACCAATAAACCGGTCTCGAAATTCAACTACGAGCTTTTTAACTGCAACAACTTTAATATACGCTATTGGAGCTGGAATTACCGCGGCTGCTGGCACCAGACTTGCCCTCCAA
+
DDDCDIIIIIIIIIIIIIIIIIIIIIIIIIIIIIIIIIIIIIIIIIIIIIIIIIIIIIIIIGIIIIIHII1DGHIIHHIHIIIIIIIHIHIIIIIIIIIIIHHIIIIIIIIIHHIHIIIIIIIIIIIIIIHHIIIIIIIIIIIIIIIIIIIIIIIIIIIHIHIIIIIIIIHIIIIIIHHIIIIIIHIIIHHHIIIIIIIIIIIIIIIIIIIIIIIIIIIIIIIIIIIIIIIIIIIIIIIIIIIIIIIIHHHIIIIIIIHIIIIIIIIIIIIIIIIIIIIIIIIIHHHIIIIIIIIIIIIIIIIIIIIIIIIIIIIIIIIIIIIIIIIIIIIIIIIIIIIIDDDDD
@HISEQ:969:HM2KJBCX2:2:1101:4545:35114 2:N:0:ACTATGCA
TCCTAGGTCCGACCCAACTATCCCTATTAATCATTACGGTGATCCTAGAAACCAACAAAATAGAACCATGCCGTCCTATTTTATTATTCCATGCTAATGTATTCAGGCATAGGCCTGCTTTGAGCACTCTAATTTTTTCAAGGTAATGGTTCTGCTTCCCCGGCACATCAAATTAATGGCATACCGGTTATTCAGAAGGTAGGAATCCATCACACCAGTGCGGACCGTGAGGCCCGACCGACGGATAGATCCCGAAATTCAACTACGAGCTTTTTAACTGCAACAACTTTAATATACGCTATTGGAGCTGGAATTACCGCGGCTGCTGGCACCAGACTTGCCCTCCAA
+
DDDDDIIIIIIIIIHIIIIIIIIIIIIIIIIIIIIIIIIIIGIIIIIIHIIIIIIIIIHIIIIIIIIIIIHIHIIIIIIIIIIIIIIIHIIIIIIIHIIIIHIIHHHHHIIIEHHHHIIIIEIIIHIHIIIIIIIIIIIIIIIIIHIIIIIHIIIIIIIHIIIIIIIHIIIIIIIIHIIHIIIIIIIIIIIIIIIIIIIIIIIIIIIIIIIIIIHIIIIIIIIIHIIIIHIIIIGIIIIIIIIIIHGIHIIHIIIIIIIIIIIIIIIIIIIIIIIHHIIIIIIIIHIIIIIIIIIIIIIIIIIIIIIIIIIIIIIIGIIIIIIIIIIIIIIIIIIIHIIIIIIDDDDD
@HISEQ:969:HM2KJBCX2:2:1101:20541:34730 2:N:0:ACTATGCA
TCCTAGGTCCGACCCAACTATCCCTATTAATCATTACGTCAATCCTAGAAACCAACAAAATAGGATCAAACGTCCTATTTCATTATTCCATGCTAATGTATTCAAGCGTTAGCCTGCTTTAAACACTCTAATTTTTTCAAAGTAACAGTCCTGTTTCCCTGCAACACCAAATTAATGACATTACAGTTCTTCAAGAAGGAGGAACCAGTAAAGCCAGTGCATACCAGAGGCACGACCAACCTACTAATCCCGAAATTCAACTACGAGCTTTTTAACTGCAACAACTTTAATATACGCTATTGGAGCTGGAATTACCGCGGCTGCTGGCACCAGACTTGCCCTCCAA
+
ABDDDHHHHHHIHDHHHHIHCHHHIHIIIHIHHHHIHCFHCCHIHIICHHHHHHHIG1GHHEEGF@GEGHIGECCGHH?FECFFCHIHGHIIFFEGHHFFHGHHIHFHIIIIIIIIIIIHHGIHHFFHHHHGHIIIEDHHHHHIHHIIHHIIIFHHHIIHIGHHEHHEHHEHGIIHHHGIIHIIHHHEEIIHHHIIIIHEFIIIHIHHIHIIHIHIIIIIIHHHIIHIIGIIIIHHEHFHF:CGDHDDIIIGIHIHHIIIIHHHCEIHIHHHGFFIHIIHCCHGIIIIIIIIIHHGGIHHEIIHIIHGIIIIIHIIIIHCHIHIIIIIIIIGIIIIIIIIIDDDDD
@HISEQ:969:HM2KJBCX2:2:1101:9228:35303 2:N:0:ACTATGCA
TCCTAGGTCCGACCCAACTATCCCTATTAATCATTACGGTGGTCCTAGAAACCAACAAAATAGAACCACAACGTCCTATTCTATTATTCCATGCTAATCTATTCAAGCAATAGCCCGCTTTAAACACTCTAATTTTTTCAAGGTAATGGTCCTGGCTCCCCAACACACCCAATAAAGGACATGCTGGCTCACCAGAAGGAAGACCCGACAGCAGACAGTACTCGCCAATGACGGACCGCCCGGCCAGGCCTAAAATTCAACTACGAGCTTTTTAACTGCAACAACTTTAATATACGCTATTGGAGCTGGAATTACCGCGGCTGCTGGCACCAGACTTGCCCTCCAA
+
DCDADIIHIIHIHDHHIHIIHHHIIHHIIIHHHHHHIIHIIIIIIIIIIIIIHIIIIIIHHIHIIIGHIIIIGHCEHHHHIHIIHIIIIGFHIIIIIIIIIHHHHIIHIIIIIIHIIIHHIIIIIHIIIIIIIIHHIHHIIHIIIIIIIIIIIHHIIIIIHHHHHIIIHEIIIIIIIIHIIIIIIIIIIIIII;IIIIIHHGIIIIIIIIIIIIIIIIIIIIIIIIIIIIIIIIIIIIIIIIIIHIIHHIIIIIIIIIIIIHIIIIIIIIIIIIIIIIIIIHIIIIIIIIIIIIIIIIGIIIIIIIIIIIIIIIIIIIIIIIIIIIIIIIIIIIIIIIIIIDCCDD
@HISEQ:969:HM2KJBCX2:2:1101:13211:35350 2:N:0:ACTATGCA
TCCTAGGTCCGACCCAACTATCCCTATTAATCATTACGTCAATCCTAGAAACCAACAAAATAGGATCGAACGTCCTATTTCATTATTCCATGCTAATGTATTCAGGCGTTAGCCTGCTTTAAACACTCTAATTTTTTCAAAGTAACAGTCCAGATTCCCTGCAACACCAAATTAATGGCATTACAGCTCATCAGGAAGGAGGAATCAGTGAGACCAGTACATACCAGTGGCATGACCAACCTACTGACCCCGAAATTCAACTACGAGCTTTTTAACTGCAACAACTTTAATATACGCTATTGGAGCTGGAATTACCGCGGCTGCTGGCACCAGACTTGCCCTCCAA
+
DDDDDIIIIIIIIIIIIIIIIIIIIIIIIIIIIIIIIIIIIIIIIIGIIIIIIIIIIHIIHHHHIIIIIHHIIIIIIIIIIIIIIIIIIGHIGIIIIIIIIHIIIIIIIIIIHIIIIIIIIIIIIIIIIIIIIIIIIIIHIIIIIIIIIIIIIIIIHIIGIIIIHIIIIIHHFHHIIIIIIIIIIIIIHIIIIIIIIIIIIIIIIIIIIIIIIIIIIIIIIIIIIIIIIIIIIIIIHIIIIIHHHIIIIIIIIIIIIHIIIIHIIIIIIIIIIIIIIIIIIIIIIIHIIIIIIIIIIIIIIIIIIIIIIIIIIIIIIIIIIIIIIIIIIIIIIIIIIIHIIDDDDD
@HISEQ:969:HM2KJBCX2:2:1101:16403:35703 2:N:0:ACTATGCA
TCCTAGGTCCGACCCAACTATCCCTATTAATCATTACCTCGACTCCGAAAGCCAACGAAATAGAACCGAGATCCTATTCCATTATTCCATGCACTAATGTTCAGGCTGTAGCGCCTGCTTTGAGCACTCCAATTTTTTCAAAGTAAACGTGCTGGCCACTCATGGCACTCGGTTAAGAGAACCATAAACGAACCAGCAAGATCGTCCGGGCAAACAGTAAACGCCGCAAGGCGCACCGCTCGCCCGAAACCGAGATCCAACTACGAGCTTTTTAACCGCAACAACATTAATATACGCTATTGGAGCTGGAATTACCGCGGCTGCTGGCACCAGACTTGCCCTCCAA
+
BDDDDIIIFFEEE<EEFGFGHH?GHHHIFFH@GHHHCFGHHCEHH1C<<CFDGFEHHEGGFFGGHHFHG?HHHHHHHHHHCHHHIH<DDCD11DGCHIIHIHHIIIHHHHDHHIIHHHHHHHHHHGG@HFHIHHHHHIHEIHGGIIIHGHIHIHIHGIIGIIHIHIHEHHHCHHHIHHEIIIIHHHFEEHHHHEHDHIIHIGIHHHIIIIIIIIIIIHGIIIIIIIHHHHHHHHGIIIHIIHHHHIIIIIHHHHHHIIIIIIIHHIIIIIIHHIIHIIIIIIIIHIHIIIIIIIIIIIIIHIIIIIIHIIIIIIIHHIIIIIIIIIFIIIIIHIIIIHIIIDDDDD
@HISEQ:969:HM2KJBCX2:2:1101:16351:36563 2:N:0:ACTATGCA
TCCTAGGTCCGACCCAACTATCCCTATTAATCATTACGTCAATCCTAGAAACCAACAAAATAGGATCAAACGTCCTATTTCATTATTTCATGCTAATGTATTCAAGCGTTAGCCTGCTTTAAACACTCTAATTTTTTCAAAGTAACAGTCCTGTTTCCCTGCAACACCAAATTAATGACATTACAGTTCTTCAAGAAGGAGGAACCAGTGAAGCCAGTACATACCAGAGGCACGACCAACCTACTAATCCCGAAATTCAACTACGAGCTTTTTAACTGCAACAACTTTAATATACGCTATTGGAACTGGAATTACTGCGGCTGCTGGCACCAGACTTGCCCTCCAA
+
<0<D<1CC11</<?/11<<11<D1<1D1FHHGCCF111<GHH111<1<<C1F@<C@EH?1<11<G11<CE1<<F0C1<DGC1DC11<1<<1<G?HEGG<A<<D8C$HHECFCCA<FC@FFFHAB6@EHHEFDC81$<CG@F:<<HEFCHECCFFEG/CD<<G3CEEGHFGCE@FFEHEGD<0G8<<0C<D@HFCC1GDCD<GFCD8DC:1HFDCECFC<GGCFCCDD'CHCHEHECD<<C8?DA@G?<C?GEHEEG@EFEGDF@HGC<<111<HHE?CGFD?HGC<11D<<C<D/HHGC1G?CHEGEFFGD<1HC<DCHGHHGHHD<C<1C<1HEE@@CCHD@<00
@HISEQ:969:HM2KJBCX2:2:1101:13389:36583 2:N:0:ACTATGCA
TCCTAGGTCCGACCCAACTATCCCTATTAATCATTACGGTGATCCTAGAAACCAACAAAATAAAACCAAAGTCCTATTCTATTATTCCATGCTAATGTATCCAAGCAAACGCCTGCTTTGAACACTCTAATTTATTCAAAGTAAACCCTTGGAGTCCTGCTGTTGCAGGCCCCCAAGTATAGGGAAACCCCGAAAAGTACTTGCAACGCAAGACCAGTCGGACAATCCCGAAGTTCGACTACGAGCTTTTTAACTGCAACAACTTTAATATACGCTATTGGAGCTGGAATTACCGCGGCTGCTGGCACCAGACTTGCCCTCCAA
+
DDDDDIIIIIIIIIIIIIIIIIIHIIIIIIIIIIIIIIIIIIIIIIIIIIIIIIIIIIIIIIIHHIIIHIIIIIIIIIIIIIIIIIIIIIIIIIIIIIIHIIIIIIIIIIIHIIIIIIIIIIIIIIIIIIIIIIIHIIIIIIIIIIIIHIIIHIIIIIIIHCIIIIIIIIIIIIIIIIIIIIIIIIIIIIHHIIIIIIIHIIIIIIIIIIIIIIIIIIIIIIHIHIIHIHHIIIIIIIIIIIIIIIIIIIIIIIIIIIIIIIIIIHIIIIIIIIIIIIIIIIIIIIIIIIIIIIIIIIIIIIIIIIIIIIIIIIIIIIIDDDDD
@HISEQ:969:HM2KJBCX2:2:1101:14889:36976 2:N:0:ACTATGCA
TCCTAGGTCCGACCCAACTATCCCTATTAATCATTACGTCGATCCTGGAAACCAACAAAATAGAATCAAACGTCCTATTTCATTATTCCATGCTAATGTATTCAAGCGCGAGCTTGCTTTAAACACTCTAATTTTTTCAAAGTAACAGTCCTGATTTCCCGCGACACCAAATTAATGACATCGTGGTTCGTCAGAAGGGAGAAACCAATAATGCTAGTACGTACAAAGTACGACCGACATATTAGTCCCGAAATTCAACTACGAGCTTTTTAACTGCAACAACTTTAATATACGCTATTGGAGCTGGAATTACCGCGGCTGCTGGCACCAGACTTGCCCTCCAA
+
0DDB<F<DC1<<E/<1DC1@G1C<CCEH?1<1DC@CC<D@??CH@<11<FGGHH?0<DHHE@H?1<<11<GHDG0C@CC@@HEEHF@E@HC1GC@HHHHHGGCGGHHEHFHHFHHFHHF@CFEHIIGHICHHHHGHCGHHHHHHIIIHHHFC@C@F<?DDAHEEIHHHIHHHEEHCGHIHHIIHDCHEHEHHHHHHH@HFHEEHHHHHEFGHHHGHHHEHEHGCFEHFGHHHHDHHFCDHFF@HC<HHFHFIHECIIHHCHH@FCIHGC?EFHHHEHFHHCHEHCEGD@CCH?CCHHGCHHFEHGEFEHE?EC?CCC@ECIHFIHF<ECEFEIIHDDFID@D@<
@HISEQ:969:HM2KJBCX2:2:1101:10545:37284 2:N:0:ACTATGCA
TCCTAGGTCCGACCCAACTATCCCTATTAATCATTACGGTGGTCCTAGAAACCAACAAAATAGAACCACAACGTCCTATTCTATTATTCCATGCTAATCTATTCAAGCAATAGCCCGCTTTAAACACTCTAATTTTTTCAAGGTAATGGTCCTGGCTCCCCAACACACCCAATTAAGGACATACTGGTTCACCAGAAGGAAGACCCGACAACAGGACAGTACTCGCCAAAGACGGACCGCCCGGCCAAGTCTAAAATTCAACTACGAGCTTTTTAACTGCAACAACTTTAATATACGCTATTGGAGCTGGAATTACCGCGGCTGCTGGCACCAGACTTGCCCTCCAA
+
DDDDDIIIIIIIIIIIIIIIIIIIIIIIIHIIIIIIIIHIIIIIIIIIIIIIIIHIIIIIIIIIIIIIIIIIIIIIIIIIHIIIIIIIIIIIHHIIIIIIIIIIIIIIIIIIIIIIIIIIIIIIIIIIIIIIIIIIIIIIIIIIIIHIIIIIIIIIIIIIIHIIIIIIIIIIIIIIIIIIIIIIIIIIIHIIIIIIIIIIIIIIIIIIIHIIIIIIIIIIIIIIIIIIIIIIIIIIIIIIIIIIHHIIIIIIIIIIIIIIIIIIIIIIIIIIIIIIIIIIIIIIIIIIIIIIIIIIIIIIHIIIIIIIIIIIIIIIIIIIIIIIIIIIIIIIIIIIIIIIIIDDDDD
@HISEQ:969:HM2KJBCX2:2:1101:5539:38440 2:N:0:ACTATGCA
TCCTAGGTCCGACCCAACTATCCCTATTAATCATTACGTCAATCCTAGAAACCAACAAAATAGGTTCGAACGTCCTATTTCATTATTCCATGCTAATGTATTCAAGCTAAAGCCTGCTTTAAACACTCTAATTTTTTCAAAGTAACAGTCCTAACTCCCCATAACACCAAATTAATGACATCATGGTTCGTCAGAAAGGAGAAACCAATGATACCAGTACGTACCGAAAGCACGACCGACATATTGATCCCGAAATTCAACTACGAGCTTTTTAACTGCAACAACTTTAATATACGCTATTGGAGCTGGAATTACCGCGGCTGCTGGCACCAGACTTGCCCTCCAA
+
BDCDDHHHIIHCHIHH?CHIHICHHIIIIHIHIIIIHHIIIGHIIIIIIIIHHIIIHHIGHIEG@1FEHIHHIEHHIIIIIIIHIIIHFHIIFFHHIHIIIFIIIIIIIIIHIIIIHHHHIIIHIHIIIIIHHHHHIHIHHHHHIHIHHIIIHIIIIIHIHHHHHIIIIIIIIIIIIIIIHIIIIHHHIIHIIHHIIIIIIIIIIIIIIIIIIIIIIIIIIIIIIIIIIIIIIIIIIIIIIIIHHIHDIIIIIIIIIIIHIIHIIIIIIIIIIIIIIIIIIIIIIIIIIIIIIIIIIIIIIIIIIIIIIIIIIIIIIIIIIIIIIIIIIIIHIIIIIIIIIDDDDD
@HISEQ:969:HM2KJBCX2:2:1101:20469:38247 2:N:0:ACTATGCA
TCCTAGGTCCGACCCAACTATCCCTATTAATCATTACGGTGATCCTAGAAACCAACAAAATAGAATCATGCCGTCCTATTTTATTATTCCATGCTAATGTATTCAAGCAAAAATGCCTGCTTTAAACACTCTAATTTTTTCAAAGTAAAGGTCCTGGTTCCTCGTGGCACCCAATTAAGGACATCACGGTTCTCCAGAAGGTGAGAAATTCACTACACCAGTTCATACCCCTTAAGGCACGACCGATGTGCAAATCCCGAAATTCAACTACGAGCTTTTTAACTGCAACAACTTTAATATACGCTATTGGAGCTGGAATTACCGCGGCTGCTGGCACCAGACTTGCCCTCCAA
+
DDDDDIIIIIIIIIIIIIHIIIIIIIIIIIIIIIIIIIGIIIHIIIIIIHHIIIIIIHIIIIHHIIIIIHIIIIIIIHIIIIIIIGHIHHIHHIIIIHIHIGHHIIHIIIIIIIIIIIIGHIIIIIIIIIFHHIIHHHIIHHHIHHIIIHHHHHHGIHHGHHIGIIIHHHIIIHIIHHEHEEGGEHHIHHHEGHHHHEIHHFHHCIIHHIHGEHHHHHIIHHHHGHHIIIIHIIIIIIHHHHGIHHHHHHHHHFDHIIIIIIIHCIIIIHIHIHEHIIIIIIIIIIIIIIIIIIIIIIIIIIIIIIIIIIIIIIIIIIIIIIIIIIIIIIIIIIIIIIIIIIIIIIIIDDDDD
@HISEQ:969:HM2KJBCX2:2:1101:17501:39651 2:N:0:ACTATGCA
TCCTAGGTCCGACCCAACTATCCCTATTAATCATTACGTCGATCCTAGAAACCAACAAAATAGGTTCGATCGTCCTATTTCGTTATTCCATGCTAATGTATTCAAGCGCGAGCCTGCTTTAAGCACTCTAATTTTTTCAAAGTAACAGTCCTGTTTCCCCGCAACAACAAATTAATGCCATCACGGTTCTACAAGAAGGAGGGACCAGTGAGGCCAGTGCATACCAGTGGCACGACCAACCTACTGGCCCCGAAATTCAACTACGAGCTTTTTAACTGCAACAACTTTAATATACGCTATTGGAGCTGGAATTACCGCGGCTGCTGGCACCAGACTTGCCCTCCAA
+
DDDDDGHIIIIIICHHIFHHHHHIIIIIIIIIIIIIIIIHHCHIIIGGIHHIIHIIIIGHFGHCHHHD@GHDGHHIG?GHHHHIIH@HHEHHGHGHIIIHH@HHHIIIIIIHIIIIIIIHHHIIIIIHHIGHIIHGHHIHHHIIHHIFIIIIHGHHIIIIHIHIIIHIIIHGEHIIHHHHHIIIIIHGIIIIIHHIHIIIIIIIHHIIIIIIIIIIIIIIIIIIIIH=IIIIIIIIIIIIHHHHHIIIIIIIIIIIIIIHIIIIIIIIIIIIIIIIHIIIIHIIIIIIIIIIHHHIIIIIIIIIIIIIIIIIIIIIIIIIIIGIIIIIIIIIIIHIIIIIIDDDDD
@HISEQ:969:HM2KJBCX2:2:1101:8243:39768 2:N:0:ACTATGCA
TCCTAGGTCCGACCCAACTATCCCTATTAATCATTACGTCAATCCTAGAAACCAACAAAATAGGATCAAACGTCCTATTTCATTATTCCATGCTAATGTATTCAAGCGTTAGCCTGCTTTAAACACTCTAATTTTTTCAAAGTAACAGTCCTGTTTCCCTGCAACACCAAATTAATGACATTACAGTTCTTCAAGAAGGAGGAACCAGTAAAGCCAGTACATACCAGAGGCACGACCAACCTACTAATCCCGAAATTCAACTACGAGCTTTTTAACTGCAACAACTTTAATATACGCTATTGGAGCTGGAATTACCGCGGCTGCTGGCACCAGACTTGCCCTCCAA
+
@DDADFHIEHH<FHCEHHIHIHE@HEHIFHC<11<DG@HECH1CDFHHFEHFFC@EH@DCCG111DHEH?<0<1DEHFGE@FHIIFIEH11<1FF1CH@CHHGHE1CC08<111D1A@HHDGF@CEFB8F@GG;HEGHE6D8<FFGCCCC7@HF<1DFC1EDGHEG<0<0D<<GEHEFE?HFCF@/<<C<<<FC@HCCCC0<#HGFCHC<7D1<FDG1DF@HGHCEHHCB0ECCHHGC<F<<<D<</<</<<<1F<1<<0<0EEF1C0EEGHIHHIIIHCHGCCC@IH@F<<@HC1C1HFGFCC1C1HD1FG/C?/C<<1FC<1D1CFEHHGF@IHCCCGED?@@@
@HISEQ:969:HM2KJBCX2:2:1101:4341:39621 2:N:0:ACTATGCA
TCCTAGGTCCGACCCAACTATCCCTATTAATCATTACGGTGATCCTAGAAACCAACAAAATAGAACCATGCCGTCCTATTTTATTATTCCATGCTAATCTATTCAAGCACTAGCCTGCTTTAAGCACTCTAATTTTTTCAAGGTAATAGCTCTGCTTCCCCGGCGCACCAACTGAATGGCATGCCGGTTATTCAGAAGGTAGGAACCCATCACACCAGTACGGACCGTGAAGCCCGACCGACGGACAGACCCCGAAATTCAACTACGAGCTTTTTAACTGCAACAACTTTAATATACGCTATTGGAGCTGGAATTACCGCGGCTGCTGGCACCAGACTTGCCCTCCAA
+
DDDCDIIIIHIIHIHIIIIIIIIIIIIIIIIIIIIIIIIIIHHGIIIEGHIIIIIIIIIIIIIIIIIIIEHHIIIIHHIIIIHHHIIIIIIIIIIIHIIHIFHHIHIHIIIIIIIIHHHHIIIHHHIHIIIIIIIIIIIIIIIIIIIHGIIIIIIIIIIIIIIIIIIIIIIIIIIHIIIIIIIIIIIIIIIIIIIIIIIIHIIIIIIIIIIIIHIIIIIIIIIIHIIIIIIIIIIIIIIIIIIIIHHIIIHIIIIIIIIIIIIIIIIIIIIIIIIIIIIIIIIIIIIIIIIIIIIIIIIIIIIIIIIIIIIIIIIIIIIIIIIIIIIIIIIIIIIIIIIIIIIDDDDD
@HISEQ:969:HM2KJBCX2:2:1101:3892:40040 2:N:0:ACTATGCA
TCCTAGGTCCGACCCAACTATCCCTATTAATCATTACCTCAATGCTCTACAAAACCAACAAAATAGAACCGAGGTCCTATTCTATTATTCCATGCAACAGTATTCAGGCGTAAGGCCTGCTTTAAGCACTCTAATTTTCTCAAAGTAAACGTGTCGGCTACTGAAAACACCCAATAAAGGGCATCAACAGCCAACCGACGAATTAGGACCAGACACGTAGTAACAGCAATCAAGCGTACCACGTGCTAGTACCCGAGATCCAACTACGAGCTTTTTAACTGCAACAACTTTAATATACGCTATTGGAGCTGGAATTACCGCGGCTGCTGGCACCAGACTTGCCCTCCAA
+
ADDDDHGIIIGHHIIIIIIIECHIIIIIIIIHIIIIIIIHHHIHIIIHIIIHHIHDHIIIHIIHIHFHIIIIHHIIIE?EHHHIHE?GHH?GHIIGFHGHHHHHHGIIHHHHHIDIIIIIIIIIIHGIHIIIIIIHIHHHIIHIIHHHHHHHHEIIGIIIIIHIHIIIIIIIHHIIIIHHIHIIHHIHHIIIIIHIIIIIIIIIIIIHHHHIHFIIIIIIIHHIIIIIIIHIIIIIIIIIIHHIIHHDIIIHIIHGIHHIHIIIIIIIIIHIIIIIIHIIIIIIIIIIHIIIIIIHIIIHIIIIIIGIIIIIIIIIIIIHIIIIIIHIIIIIIIIIIIIIIIIHADDDD
@HISEQ:969:HM2KJBCX2:2:1101:17027:39709 2:N:0:ACTATGCA
TCCTAGGTCCGACCCAACTATCCCTATTAATCATTACGTCGATCCTAGAAACCAACAAAATAGAATCAAACGTCCTATTTCGTTATTCCATGCTAATGTATTCAAGCGTGAGCCTGCTTTAAACACTCTAATTTTTTCAAAGTAACAGTCCTGATTCCCCATGACACCAAATTAATGACATCATGGTTCGTCAGAAGGTAGGAATCAATAATACCAGTACGTACAATAGCACGACCAATATATTGATCCCGAAATTCAACTACGAGCTTTTTAACTGCAACAACTTTAATATACGCTATTGGAGCTGGAATTACCGCGGCTGCTGGCACCAGACTTGCCCTCCAA
+
@DD0@H?<<D/FH/FEE@C11D1D1<1DEGFHHEG1C@1CC/DFHHG11<<F<FHHEC<D11<<<1<1<1<<1<00<1<1<1D?G11DCE?1<11FHGE<F><8F@AAHHGHHIHHF@E6<CCEHH1CH1FDHH<F89GHGHHEHHH?HIHHFDEHFHHICFCDCHHGHHFHEFEHC<GC?GGHHDE0EC<F7HIHECHEHG@F<?HHGGED<?IHFCHHEFCF@@HE@@IHHHCEC<<1/EGFHEC?ECC?HFCGC@HHECC<1HEHGIHHFIIHGF1HHEHGIHEFCGHHGHFEHHHHIHHEFEEHHIIIHH<GIHHIHIIIIIIIHHFHEH@HHC@D0@@D<
@HISEQ:969:HM2KJBCX2:2:1101:12947:40314 2:N:0:ACTATGCA
TCCTAGGTCCGACCCAACTATCCCTATTAATCATTACGTCAATCCTAGAAACCAACAAAATAGGATCAAACGTCCTATTTCATTATTCCATGCTAATGTATTCAAGCGTTAGCCTGCTTTAAACACTCTAATTTTTTCAAAGTAACAGTCCTGTTTCCCTGCAACACCAAATTAATGACATTACAGTTCTTCAAGAAGGAGGAACCAGTAAAGCCAGTACATACCAGAGGCACGACCAACCTACTAATCCCGAAATTCAACTACGAGCTTTTTAACTGCAACAACTTTAATATACGCTATTGGAGCTGGAATTACCGCGGCTGCTGGCACCAGACTTGCCCTCCAA
+
DDDDDHIIIIIIIIIIIIIIIIIIHIIIIIIHHIIIIGHHIIIHIIIIIIIIIIIIIHHIIIHHIIIIHIIIHHHIHHIIIIIIIIHIIIHHIEFHIIIIHHIHIHIIIIIHIHIIHIHIIIIGIIIHHIIIIHFHIIHHIIIIIIIIIIIIIIIIIHGIIIIIIIIIIIGHIIIIHIIGIIIIIIHIIIIIIIIIIIIIIIIIIIIIIIIIIIHIIHHIIIIIIIIIIIIIIIIIIIIIIIHHHIHHIIIGIIIHHHIIIIIIIIIIIIIIIIIIIIIIIIIIIIGIIIIIIIIIIIIIIIIIIIIIIIIIIIIIIIIIIIIIIIIIIIIIIIIIIIIIIDDDDD
@HISEQ:969:HM2KJBCX2:2:1101:17442:40705 2:N:0:ACTATGCA
TCCTAGGTCCGACCCAACTATCCCTATTAATCATTACGTCGATCCTAGAAACCAACAAAATAGAATCAAACGTCCTATTTCATTATTCCATGCTAATGTATTCAAGCGTGAGCCTGCTTTAAACACTCTAATTTTTTCAAAGTAACAGTCCTGATTCCTCACAACACCAAATAAATGACATCATGGTTCGTCAGAAGGGAGAAACCGACGATGCCAGTACGTACCGAGGCACGACCAACATGATGGTCCCGAAATTCAACTACGAGCTTTTTAACTGCAGCAACTTTAATATACGCTATTGGAGCTGGAATTACCGCGGCTGCTGGCACCAGACTTGCCCTCCAA
+
DDDDDIIIIIIIIIGIIIHIIIIIIHIIIIIIIIIIIHHIIIIIIIIIIIIIHHHIIIIFHDCFHHIHIIIIHIIIIIIHHIIIIIHHGIIIIIHIIGHIIIIIHIIIIIIIIIIIIIIIIGHIIIIIIIIHIIIIIIIIIIIIIIIHHIIIIIIIIIIIIIIIHIIIIIIIIIIHIHIHIIIIIIIIIIIIIIIIIIIIIIIIIIIIHIIIIIIIHIIIIIIIIIIIIIIIIIIHIIIIIIIHIIIIIIIIIIIIIIIIIHIIIIIIIIIIIIIIIIIIIIIIIIIIIIIIIIIHIIHHIIIIIIIIIIIIIIIIIIIIIIIIIIIIIIIHIIIIIIIIDDDDD
@HISEQ:969:HM2KJBCX2:2:1101:9606:40621 2:N:0:ACTATGCA
TCCTAGGTCCGAGCCAACTATCCCTATTAATCATTACGGTGATCCTAGAAACCAACAAAATAGAACCATGCCGTCCTATTTTATTATTCCATGCTAATCTATTCAAGCACTAGCTTGCTTTAAACACTCTAATTTTTTCAAGGTAATAGCTCTGCTTCCCCAACGCACCAAATTAATGGCATGAAGGTTATTCAGAAGGTAAGAATCCACCAAATCAGTACGAACAGTGAAGCCCGACCGATAGACAGATTCCGAAATTCAACTACGAGCTTTTTAACTGCAACAACTTTAATATACGCTATTGGAGCTGGAATTACCGCGGCTGCTGGCACCAGACTTGCCCTCCAA
+
<000<<1<<G///<C1F@CF11<F1F@GCH@F<1FH1DGH?1<1D@F1FGHCF1D=<GHHC<1DD?HE1<1<CC?HEHIIIGHIHIHIIIIHFEHIIH@DGDGHIIHIHHFHEHHHGEFGHIH$HGHIIIIGHGHIIHHII@CFHHIHHBDHHEEGHHHEHHEEF<E?IIHHFHIIIIGDGHHHGCHHHEIIHGFHIH@CHHHGH@EHIIHHGGCHFIIHGIHGAEHECHHH<CIGIHIIIHIFG:<E?IHIIIIIIIIIIIIIIIIIIIIIIIIIIIIIIIIHHHIIIIIIIGIIIIHIIIIIIIIIIIIIIIIIIIIIIIIIIIIIIIIIIIIIIIIIIIIDDDDD
@HISEQ:969:HM2KJBCX2:2:1101:14202:41560 2:N:0:ACTATGCA
TCCTAGGTCCGACCCAACTATCCCTATTAATCATTACGTCAATCCTAGAAACCAACAAAATAGGATCAAACGTCCTATTTCATTATTCCATGCTAATGTATTCAAGCGTTAGCCTGCTTTAAACACTCTAATTTTTTCAAAGTAACAGTCCTGTTTCCCTGCAACACCAAATTAATGACATTACAGTTCTTCAAGAAGGAGGAACCAGTAAAGCCAGTACATACCAGAGGCACGACCAACTTACTAATCCCGAAATTCAACTACGAGCTTTTTAACTGCAACAACTTTAATATACGCTATTGGAGCTGGAATTACCGCGGCTGCTGGCACCAGACTTGCCCTCCAA
+
DDDDDIIIIIGHIIIIIIIIIIIIIIIIIIIIIHIIIIIIIIIIIIIGIIIIIIIIIIIIIHHIIIHIIIIIGHIIIIIIIIIIIIIIGIIIIIIIIIIIIIIIIIIIIIIHHIIHIIIIIIIIIIIIIIIIIIIIIIIIHIIIIIIIHIIHIGIIIIIIIIIIIIIIIIIIIIIIIIIIIIIIIIIIHIIIIIIIIIIIIIHHIIIIIIIIIIIIIIIIIIIIIIIIIIIIIIIIIIIIIIIHGIGIIIIIIIIIIIIIIIHIIIIIIIIHHIIIIIIIIIIIIIHIIIIIIIIIIIHHHIIIIIIIIIIIIIIIIIIHIIIIIIIIIIIIIIIIIIIIIDDDDD
@HISEQ:969:HM2KJBCX2:2:1101:19425:41359 2:N:0:ACTATGCA
TCCTAGGTCCGACCCAACTATCCCTATTAATCATTACGGTGATCCTAGAAACCAACAAAATAGAATCATGCCGTCCTATTTTATTATTCCATGCTAATGTATTCAAGCAAAATGCCTGCTTTAAACACTCTAATTTTTTCAAAGTAAAGGTCCTGGTTCCTCGCGGCACCCAATTAAGGACATCGCGGTTCTCCAGAAGGTGAGAAATTGACTACACCAGTTCATACCCCTTAAGGCACGACCGATGTGTCAATCCCGAAATTCAACTACGAGCTTTTTAACTGCAACAACTTTAATATACGCTATTGGAGCTGGAATTACCGCGGCTGCTGGCACCAGACTTGCCCTCCAA
+
DDDDDIIIIIIIIIIIIIIIIIIIIIIIIIIIIIIIIIIIIIIIIIIHIGIIIIIIHIIIIIIIIIIIIIIIIIIHIIIIIIIIIIIIFHIIHHIHIIIIIFHHIIIIIHIIIIIGIIHHIIIIHIHIIIIIHHIIIIHHHHIIHIIIHIIIIIIHGIIHIIIIIIIIIIIIIIIIHIIIIIIIIIIIIIHHIIIIIIIHIIIIIIIIIIIIIIIIIIIIIIIHIIIIIIIIIIIIIIIIIIHIIIIIIIIIIIIIIIIIIIIIIIIIIIIIIIIIIIIIIIIIIIIIIIIIIHIIIIIIIIIIIIIIIIIIIIIIIIIIIIIIIIIIIIIIIIIIIIIIIIIIIIIDDDDD
@HISEQ:969:HM2KJBCX2:2:1101:20633:42594 2:N:0:ACTATGCA
TCCTAGGTCCGACCCAACTATCCCTATTAATCATTACGTTGATCCTAGAAACCAACAAAATAGAATCGAACGTCCTATTTCATTATTCCATGCTAATGTATTCAAGCGCGTGCCTGCTTTAAACACTCTAATTTTTTCAAAGTAACAGTCCTGACTCCCCACAACATCAAATTAATGACATCATGATTCATCAGAAGGGAGAAATCAATGACATTAGTACGTACCGAAGGCACGACCGACGTATTGATCCCGAAATTCAACTACGAGCTTTTTAACTGCAACAACTTTAATATACGCTATTGGAGCTGGAATTAACGCGGCTGCTGGCACCAGACTTGCCCTCCAA
+
DDDADHIIHHHHIIIIIIIIIHHFHIHHHHHIIHIIIHHHIEHHHHI1GHIIIIEHHIHIIEHIGHIHHFHIIIIHIIHIIIIHHIIHCHHHIFHIIHHHHDHHHHHHIIIHIIIIHEHIIIIHIIIIIIIIHIIIFIHIHIHHIIIIIHHIIIIHIHIIHIHEEHHIHIIHIIIIIIIIIIIIIIIIIHHHIIIIIIIIIIIIIHIIIIIIIHHIIHIIIHIIIIIIIIIIIIIIIIIIIIHHFIIIIIIIIIIHHIIIIIHIIHIIIIIIHIHGIIIIIHIIIIIIIIIIIHIIIIIIIIIIIIIIIIIIIIIIIIIIIIIIIIIIIIIIIIIIIIIIIDDDDD
@HISEQ:969:HM2KJBCX2:2:1101:16115:42277 2:N:0:ACTATGCA
TCCTAGGTCCGACCCAACTATCCCTATTAATCATTACGTCGATACTAGAAACCAACAAAATAGAATCAAACGTCCTATTTCGTTATTCCATGCTAATGTATTCAAGCGTGAGCCTGCTTTAAACACTCTAATTTTTTCAAAGTAACAGTCCTGATTCCCCATGACACCAAATTAATGACATCATGGTTCGTCAGAAGGTAGGAATCAATAATACCAGTTCGTACAATAGCACGACCAATAAATTGATCCCGAAATTCAACTACGAGCTTTTTAACTGCAACAACTTTAATATACGCTATTGGAGCTGGAATTACCGCGGCTGCTGGCACCAGACTTGCCCTCCAA
+
DDCDDIIIHIIHIIIIIHIIIIIIIIIIIIIIIIIIIIIHIIIIIIIHHIIIIIIIIGHIIIIIIIIIIIIGIHIHHHIIHHHIHIIFFHIHIIIIIIIHHGHHIIIIIIIIIIIIIHIIHHIIIIIIHIIIHIHHHIIIIIIHHIIIIIIHIIIIIIIIIIIIIIIIIIIIIIIIIIIIHIIHHIIIIHIIIIIIIIHIIIIIIIIIIIIIIIIIIHHIIIIIIIIIIIIIIIIIIIIIIIIIIHHIIHFHIIIIIIIIIIIIIIIIIIIIIIIIIIIIIIIHHHHIIIIIIIIIHIIIIIIIIIIHHHIHIIIIIIIIIIIIIIIIIIIIIIIIIIIIDDDDD
@HISEQ:969:HM2KJBCX2:2:1101:2995:43283 2:N:0:ACTATGCA
TCCTAGGTCCGACCCAACTATCCCTATTAATCATTACGTCAATCCTAGAAACCAACAAAATAGGATCAACGTCCTATTTCATTATTCCATGCTAATGTATTCAAGCGCGAGCCTGCTTTAAACACTCTAATTTTTTCAAAGTAACAGTCCTGATTCCCCACCACACCAAACTAATGACATGATGGTTCGTCAGAAGGTAGGAATCAGTAACACCAGTACGTACCGAAGGCACGACCAGCGTACTAATCCCGAAATTCAACTACGAGCTTTTTAACTGCAACAACTTTAATATACGCTATTGGAGCTGGAATTACCGCGGCTGCTGGCACCAGACTTGCCCTCCAA
+
DDDDDGIIIIHHIIIIIIIIIIIIIIIIIIIIIIIGIIIIIIIIIIIIGHIIIGIIHIIHHIGHIIIHIIHEHHIIIIIIIIIIIIHHHIIHIHHHIIIIIIHIIIIIIIIIIIIIIIIIIIIIIIIIIIIHHIHIIIIIIIIIIIIGIIIIIIHIIIIIIIIIHIIIIIIIIIIIIIHGIHIIIIIIIHIIIIIHHHHIIIIIIIIIIIIIIIIIIIIIIIIIIIIIIIIIIIIIIIIIIIIIIIIIIIIIIIIIIIIIIFIIIIIIIIIIIIIIIIIIIIIIIIIIIIIHHIIIIIIIIIIIIIIIIIIIIIIIIIIIIIIIIIIIIIIIIIIIIIIIDDDDD
@HISEQ:969:HM2KJBCX2:2:1101:10630:43376 2:N:0:ACTATGCA
TCCTAGGTCCGACCCAACTATCCCTATTAATCATTACGTCGATCCTAGAAACCAACAAAATAGAATCAAACGTCCTATTTCGTTATTCCATGCTAATGTATTCAAGCGTGAGCCTGCTTTAAACACTCTAATTTTTTCAAAGTAACAGTCCTGATTCCCCATGACACCAAATTAATGACATCATGGTTCGTCAGAAGGTAGGAATCAATAATACCAGTACGTACAATAGCACGACCAATAAATTGATCCCGAAATTCAACTACGAGCTTTTTAACTGCAACAACTTTAATATACGCTATTGGAGCTGGAATTACCGCGGCTGCTGGCACCAGACTTGCCCTCCAA
+
DDDDDIIIIHIHHIIHFDHHEEEHHIGIIIIGFHHHG1FFHHH@HHHIIHIIIHHHGH?FGIFHEEHHIHIIIEHHIIHIIIIHH?HCGCGCCGFHHHHGG<FEHHHHHHEIHHIIIIIIFEHIIIHHGHIIIIIHF@FIHHFGHIHIIHHHIIIIIIIIIHIIIIIHHHHHHHHGHHIIIIHHHIIHIIHHHIIIIIIIIIIIHHHHHEEEFEIIIIIIIHIHIIIIHHIIIIIIIIIIIHHGIIIHIIIHEIIIIHIIHIIIIIIIIHHGHHHEGIIIHHGCC@HIIIIIIIIIIIIHIHIIIIIIIHHHIIIIIIIIIIIIIIIIIIIHIGIIIIIIDDDDD
@HISEQ:969:HM2KJBCX2:2:1101:13936:43258 2:N:0:ACTATGCA
TCCTAGGTCCGACCCAACTATCCCTATTAATCATTACGTCAATCCTAGAAACCAACAAAATAGGATCGAACGTCCTATTTCATTATTCCATGCTAATGTATTCAAGCGTTAGCTTGCTTTAAACACTCTAATTTTTTCAAAGTAACAGTCCAAATTCCCCGCAACACCAAATTAATGGCATTACGGCTCATCAGGAAGGAGGAATCAGTGAGACCAGTGCATACCGATGGCATGACCAATCTACTAACCCCGAAATTCAACTACGAGCTTTTTAACTGCAACAACTTTAATATACGCTATTGGAGCTGGAATTACCGCGGCTGCGGGCACCAGACTTGCCCTCCAA
+
DDDDDIIIIIIIIIIIIIIIGIIIIIIIIIIIIIIIIIIIIIIIIIIIIIIIIIIIHIHIHIIIHIHIHIIIIHIIIIIIIIIIIIIHHIIIIHIIIIIIIIIHHIIIIIIIIIIIIIIIIIIIIIIIIIIHIIIIIIHIIIIIIIIIIHHHIIIIIIIIIIIIIIIIIIIIIIIIIIIIIIIIIIIIIIIIIIIIIIIIIIIIIIIIIIIIIIIIIHIIIIIIIIHIIIIIIIIIIIIIIIIHGIIIIIIIIIIIIIIIIIIIIIIIIIIIIIIIIIIIIIIIIIIIIIIIIIIIIIIIIIIIIIIIIIIIIIIIIIIIIIIIIIIIIIIIIIIIIHIHIDDDDD
@HISEQ:969:HM2KJBCX2:2:1101:18668:44463 2:N:0:ACTATGCA
TCCTAGGTCCGAGCCCAACTATCCCTATTAATCATTACGTCAATCCTAGAAACCAACAAAATAGGATCAAACGTCCTATTTCATTATTCCATGCTAATGTATTCAAGCGTTAGCCTGCTTTAAACACTCTAATTTTTTCAAAGTAACAGTCCTGTTTCCCTGCAACACCAAATTAATGACATTACAGTTCTTCAGAAAGGAGGAATCAGCGAAGCCAGTGCATACCAAAGGCACGACCAACCTGCTAACCCCGAAATTCAACTACGAGCTTTTTAACTGCAACAACTTTAATATACGCTATTGGAGCTGGAATTACCGCGGCTGCTGGCACCAGACTTGCCCTCCAA
+
DDDDDEHHIHHIGIIIIHIIHIIHIIIIIIIIHHIIIIIIHHIHIHIHIGIIHCFHHIFHHHHHIFHIIHHIEGHIIHEHEHHECHIIIIHIIH@CHHHHIGHHHIHIHEIHHGGHIIIHIIIIHIIHHHIHHIIHHHHHIIHEEHHHGHHIHHEHIHHHH@HHHHHIHIHHCGHGHIHEHHHHHHFF@DFGHIIIHIHEH@HHGDHGHHGEIHHIIIIHIIIIIIIHFC8HIIHGHHHHHIIIHFHIH@IIIIIHHCCIIHGEGEE?CIHIIHHEHHHIHHFIIHF1FHIIIHIHHHCHHIHIIHFIHHIIIHHDHHHHIIIIIIHHHGCGIIIIIIHIIHDADDB
@HISEQ:969:HM2KJBCX2:2:1101:19566:44878 2:N:0:ACTATGCA
TCCTAGGTCCGACCCAACTATCCCTATTAATCATTACGGTGATCCTAGAAACCAACAAAATAGAACCATGCCGTCCTATTTTATTATTCCATGCTAATCTATTCAAGCACTAGCCTGCTTTAAGCACTCTAATTTTTTCAAGGTAATAGCTCTGCTTCCCCGGCGCACCAACTGAATGGCATACCGGTTATTCAGAAGGTAGGAACCCATCACCCCAGTACGGACCGTAAAGCCCGACCGACGGACAGACCCCGAAATTCAACTACGAGCTTTTTAACTGCAACAACTTTAATATACGCTATTGGAGCTGGAATTACCGCGGCTGCTGGCACCAGACTTGCCCTCCAA
+
DADDBIIIIIGIIHIIIIIGIIIIIIIHIHHHHIIIHIIIIHHIIIIHIIIIIIHIIIC?GHHEHHHHIHIIIIIIIIIHGHIIIFHIIIIIIIICHHHIG%EHIHHIIHIIIIIHIHHHIIIIIIIHIHIIHIIIIIIIIHHIIHHIIIIIIIIHHIIIHIIIIIIIIIIHIIIHHIIIIHIIIIIIHIHIHIIHIHHHHHFHFHGIHHHHIIIIIHHIIIIIIIIIIIIGIIHFIIIIIIIHHHDIIIIIHHHIIHHIIIHIIIIIGIIIIIIIIIIIIHIHIHIGIIIIIIHIIIIIIHIIIIIIIIIIIIIHGIIIIIIIHIIIIIIIIHHHHIIHIGIDDDDD
@HISEQ:969:HM2KJBCX2:2:1101:3254:44555 2:N:0:ACTATGCA
TCCTAGGTCCGACCCAACTATCCCTATTAATCATTACGTCAATCCTAGAAACCAACAAAATAGGATCGAACGTCCTATTTCATTATTCCATGCTAATGTATTCAAGCGTTAGCTTGCTTTAAACACTCTAATTTTTTCAAAGTAACAGTCCAAATTCCCCGCAACACCAAATTAATGGCATTACGGATCATCAGGAAGGAGGAATCAGTAAGACCAGTACATACCAGAGGCATGACCAATCTACTAACCCCGAAATTCAACTACGAGCTTTTTAACTGCAACAACTTTAATATACGCTATTGGAGCTGGAATTACCGCGGCTGCTGGCACCAGACTTGCCCTCCAA
+
BDBD@EGFHEHIIHHHEHHHIHIIIIIHHHIHIIIGIGHHHHIHIIIIHIIIEHHH?C?GGHFEE?GHCHHIIGIGHIGHIIGIIIHHHHIIGHHIIHGIIIHHHHHHHHIHGFGFCHHHIIIIIFHHHHHIHGHHFEGHHHHHIEHGHIHHGFHIHCGHEHGIHHIIIHHFHGCEIIHGHHIIEHFEF?HHFHEEHHHHEEHFHHIHHIIIHH9GIIHHHHGHHFIIHHIIIIHI<HFHIIHGHHHHIIHHHEH?HIIIHHHHF?HHHHGIHHHHIIIHGEHIEF@EIIHHIHIHIHIIIIIHEIIHHHHG<HIHHIIIIIIHIHIIIIIIIIIIIIIIIDDDDD
@HISEQ:969:HM2KJBCX2:2:1101:13417:45844 2:N:0:ACTATGCA
TCCTAGGTCCGACCCAACTATCCCTATTAATCATTACTTCAGTCCTAGAAACCAACAAAATAGAACCAAAGTCCTATTCCATTATTCCATGCTAATATATTCAAGCAAACATGCCTGCTTTAAACACTCTAATTTTTTCAAAGTAAAAGTCTTGGATCCCTAGCGCACTCAATTAAGAGCACACTAGTTCCCCAAAAGGAAAAGCCCAAAGTTGCAGTACAAACCTTTCGGTTGACGGCAACTATAAGCCCAAAATTCAACTACGAGCTTTTTAACTGCAACAACTTTAATATACGCTATTGGAGCTGGAATTACCGCGGCTGCTGGCACCAGACTTGCCCTCCAA
+
DDDDDIIIIIIIIIIIIIIIIIGIIIIIIIIIIIIIIIIIHEHIIIIIHIIIIHIIIHHIHIIHIIIIHIIHIHHHHIGIHIIIIHGHIIFHHHIIHHHHIHHHHIIIIIIIIIIHGFHHHGHIIIHIIIIHHHIIIHHIIIIHIIIHIHIIHHHHHIIIIHHIHIIHHIIIIIIIHIHIIIIHHHIIHEHHHIIIIIHIIIIIIIIIIIHHHHHHIIIIIHIHIIIIIIIIIIIIIIIIIHIHIIIIIIIIIIHGGIIHHIIHHIIIHIHHHIIIIHIIIIIIIHHHIHIIIIIIIIIIIIIIIIIIIIIIIIIIIIIIIIIIIIIIIIIIIIHHIIIIIDDDDD
@HISEQ:969:HM2KJBCX2:2:1101:4705:46877 2:N:0:ACTATGCA
TCCTAGGTCCGACCCAACTATCCCTATTAATCATTACGGTGATCCTAGAAACCAACAAAATAGAACCATGCCGTCCTATTCTATTATTCCATGCTAATGTATTCGAGCAAAAATGCCTGCTTTAAACACTCTAATTTTTTCAAGGTAAAGGTCCTGGATCCGCAAGACACCCAATTAAGGACATCAAGTTTCTCCAGAAGGTGAGAAATCAACAGCGACAGTTCATACCCCTTAAGGCATGACCATCACGTCAATCCCGAAATTCAACTACGAGCTTTTTAACTGCAACAACTTTAATATACGCTATTGGAGCTGGAATTACCGCGGCTGCTGGCACCAGACTTGCCCTCCAA
+
DDDDD?<DFHIHIHIIHIIIFHHIIGHHIEHIIGHIIECH@HIIHIIHHIHIIFCHHECGGH@HFHIHFDEHDEHHHHHIHIIIIIIIII@HHHIIGIHIIHH@DHGDHHEGHIHHHGCHGHHHIHHHHFHHHCDFCHIGIHHHFHIHHIHIHIHHIIHHHHFHEHCHFCGIIIIIHIHHHFHHHFIIHHHIIIHFIGIHIIHIIHHHGIIIII=HIHHHHEIIII=HIIHIIIHIIHIIHII=IIIHHHD1IIIIHHFHHHIIIIIIIIIIHHIFIIIIHIIIHIIIIIIIIIIIIIIHEIIHIIIIIIIIIHIIIIIIHDIIGIIIIIIIIIIIIIIIIGIIHIIIBDDD@
@HISEQ:969:HM2KJBCX2:2:1101:15795:47308 2:N:0:ACTATGCA
TCCTAGGTCCGACCCAACTATCCCTATTAATCATTACGTCGATCCTAGAAACCAACAAAATAAGATAAAACGTCCTACTCCATTATACCATGCTAATGTATTCAAGCGCGAGCCTGCTTTAAACACTCTAATTTTTTCAAAGTAACAGTCCTGATTCCCCGCCACACCAAATAAATGGCATAACGGTTCATCAGAAGGGAGGAATCAGTGACACCAGTACATACCAAAGGCACGACCAGCGTACTGATCCCGAAATTCAACTACGAGCTTTTTAACTGCAACAACTTTAATATACGCTATTGGAGCTGGAATTACCGCGGCTGCTGGCACCAGACTTGCCCTCCAA
+
@DDDD<CH1</<C/CGH0<<D<@@1<D1C1<CE11<11<CCDHH01<<C1D1F<G01<<@FECH1F1<<G1<D10<D111<<@DGH1<11<<<<F1CIH@@@111C7D0?CDH61<CHHHGB1B8D@0@C4DF@1HCFCC66<<8HGE=DGC<$C$HFCGHDCCE8//<CDFHF<<CC/CDEHHCCGEC@F?HCHHCAGC@HEEFG?@C1<D<AC11FCHHHCIFC1@1=DHHHFDAEHGC1CD<@FC//<111CC@D<0C@<C<11@CEG@HEHHEEC@EHE@HGD1@EHCGCHHEEIIHHFFECCHHHHHDEH<CIHHIHEHHHEHHHHHHGIIHIHHE?DB0D
@HISEQ:969:HM2KJBCX2:2:1101:10336:47137 2:N:0:ACTATGCA
TCCTAGGTCCGACCCAACTATCCCTATTAATCATTACGTCAATCCTAGAAACCAACAAAATAGGATCAACGTCCTATTTCATTATTCCATGCTAATGTATTCAAGCGCGAGCCTGCTTTAAACACTCTAATTTTTTCAAAGTAACAGTCCTGATTCCCCACCACACCAAATAAATGACATGATGGTTCGTCAGAAGGTAGAAATCAGTAACACCAGTACGTACCGAAGGCACGACCAGCGTACTAATCCCGAAATTCAACTACGAGCTTTTTAACTGCAACAACTTTAATATACGCTATTGGAGCTGGAATTACCGCGGCTGCTGGCACCAGACTTGCCCTCCAA
+
DDDDDIIIIIIIIIIIIIIIIIHHIIIIIIIIIIIIIIIIIIIIIIEHIIIIIIIIIIIHIIIIIIIIIGIIIIIIHIIIIIHGIIIIIIHIIIIIHHHIHIIIIIIIIIIIIIIIIHHHIIIIIIIIIIIIIIIHIIIIIIIIIIIIIIIIIIIIIIIIIIIIIIIIIIIIIHHIIIIIIIIIHIIIIIIIIIIIIIIIIIIIIIIIIIIIIIIIIIIIIIIIIIIIIIIIIIIIIIIIIIIIIIIIIIIIIIIIIIIIHHHIIIIIIIIIIIIIIIIIIIIIIIIIIIIIHIIIIIIIIIIIIIIIIIIIIIIIIIIIIIIIIIIIIIIIIIIIIIIIDDDDD
@HISEQ:969:HM2KJBCX2:2:1101:14899:47242 2:N:0:ACTATGCA
TCCTAGGTCCGACCCAACTATCCCTATTAATCATTACGTCAATCCTAGAAACCAACAAAATAGGATCAACGTCCTATTTCATTATTCCATGCTAATGTATTCAAGCGCGAGCCTGCTTTAAACACTCTAATTTTTTCAAAGTAACAGTCCTGATTCCCCGCCACACCAAATGAATGACATGATGGTTCGTCAGAAGGTAGGAACCAGTAACACCAGTACGTACCTAAGGCACGACCAACGTACTGATCCCGAAATTCAACTACGAGCTTTTTAACTGCAACAACTTTAATATACGCTATTGGAGCTGGAATTACCGCGGCTGCTGGCACCAGACTCGCCCTCCAA
+
B@DDBFHHGHCHDHIIIHIIIEGHIIHHGH1FHHIIHHHFHIH?FHCHHHHEHHIIHHIIHHCHHE?HHEDHHEHEEHHIIFHHCHHGEH?1FEGHIHGGHHHHHGEDHIDHIIIIHHHHHHIHIIIIHIIIIIHIIIHHHHHHHHEHIIIIHHHIIIIIIIIHIHHHIIIIIIIHIIIIIIIIIIIIIHHIIIIIIIIIIIIIIGIIIIIIIIIIIIIIIIIIIIIIIIIIIIIIIIIIIHFFIIIIGIIIIIIIIIIIIIIIIIIIIIHHIIIIIIIIIIIIIHIIHIHHIIIIIIIIIIIIIIIIIIIIIIIIIIIIIIIIIIIIIIIIIIIIIIIIDDDDD
@HISEQ:969:HM2KJBCX2:2:1101:1611:48559 2:N:0:ACTATGCA
TCCTAGGTCCGACCCAACTATCCCTATTAATCATTGCTCACAAATCCAAAAACCAACAAAATACGATAAACGAGCCCTAACTTATTATTCCATGCTAATGTATTCATAACTAACCGCCTGCTTTAAACACTCTAATTTTTTCAAAGTAAAGGTCCTGGATTGCGAACCCAACCCAGCAAAGGGCAGGAACGTTCTCCAGGAAGATGGTAAGCGCGCATCGGCACTCACACACGAAACCGTGGCGGGCCAAGCGCACTATACCAGAAATCCAACTACGAGCTTTTTAACTGCAACAACTTTAATATACGCTATTGGAGCTGGAATTACCGCGGCTGCTGGCACCAGACTTGCCCTCCAA
+
DDDADFIIIIIIIIIIIHIIIIIIIHHIHIHHIIHIIIIIIIII?EHHFHHHIIEHHHIIIIHIIIHIIHFHHHHHIIIIHHIIIIIIIICGHHCGFHCGGFCECHCEIHHEHHIHHIHHIIIIHHIHHHHIHHIIIIIFHHH0IIIIIHIIHIHHHIIIIIIIIIIIHHHHEHIHHHGHIHIGIIIIIHIIHIIIIIIIIIIIIGIIHHIIIIIIIIHHHHIIIIGIIIIIIHIHIIIGIIIIIHIIGIIIIHHHFIIIIIIIIIHIIIIIIHHIIHGIIIIIIIIIIIIIIHIHIIIIIIIIHGHHIIIIIIIIIHIIIIIIIIIIIHIIHIIIIIIGIIIIIHIIIIIIIDDDDD
@HISEQ:969:HM2KJBCX2:2:1101:10901:48961 2:N:0:ACTATGCA
TCCTAGGTCCGACCCAACTATCCCTATTAATCATTACGGTGGTCCTAGACCAACAAAATAGAACCAACGTCCTATTCTATTATTCCATGCTAATCTATTCAAGCAAAAGCCCGCTTTAAACACTCTAATTTTTTCAAGGTAATGGTCCTGGTTCCCCGACACACCCAATAAAGGGCATACCGGCTCACCAGAAGGATAGACCCGACAGCAGAACAGTACTCGCCAGAGACGGACCGTCCGGTCAGGCCTAAAATTCAACTACGAGCTTTTTAACTGCAACAACTTTAATATACGCTATTGGAGCTGGAATTACCGCGGCTGCTGGCACCAGACTTGCCCTCCAA
+
DADDDHIIIIIIHIIIIIIIIIIIIIIIIHIIIIIIIIHIHIHIGHIIIIIIHIIIIGHHHEHHIHHIIHIIIEHHIIHIIIIEHIHIIIIIIIIIIIIIIHHIIIHIIIIIIIGHIIIHIIIIIIIIIIIIIIIIIIIIHIHHHIHHHGHHDHHHHEHHIIIHIIHIHIIIHHHIHIIGIHIHIIIHEHHIIIIIIIIGIIIHIHHHIHIIIIHHHHFHIHHIHHHIIIIHHIHIIIHHIHHIIIHHIIIHIIIIIIHIHIIHIHGIIIIIHIHGHGIIIIHHIIIHHHGDCHHGFDFIIIIHHHIIIIIIGIHIIIHHIHHIIIIIIIIHIIIIIIHDADDD
@HISEQ:969:HM2KJBCX2:2:1101:6676:50843 2:N:0:ACTATGCA
TCCTAGGTCCGACCCAACTATCCCTATTAATCATTACGGTGATCCTAGAAACCAACGAAATAGAATCAGTCCGTCCTATTTCATTATTCCATGCTAATGTATTCAGACGATAGTCTGCTTTAAACACTCTAATTTTTTCAAAGTAACAGTCCTGATTTCCCATCACACCAAATAAATGGCATGAAAGTTCCTCAGAAGGTAGAGATCCATCTCACCAGTGCAGACAATTAAGCCTGACCAATGGGTAGACCCCGAGGTTCAACTACGAGCTTTTTAACTGCAACAACTTTAATATACGCTATTGGAGCTGGAATTACCGCGGCTGCTGGCACCAGACTTGCCCTCCAA
+
A@DDD1GFCHHIIDHIIHHIHIHEHGHHIHCCHI1CFHHF1EHGHGIHFHHHIHII=C@HHFE@EHHI@F?GHH1EGHHHH?@<CC@FCHHH@EHCF<CGHCGFHCHHHIHHHHHHHFAFFFCFGHIFEHHFHHHCEH;G@DEAFHHGDCHHCHHHEGHIIEHHGHIIFHHI@HECHGHGIIHGHHHHHGHGIHHIHHHFHFGGE?GGFCFHHHIHIHGIIHIIIGIIHIIIIHHCFE<HHGIFIHHIIGIGIHHEFHCEECEIIHFEE@HHIIIIIIHHHHHHGHHHHEIIIHEHHHHEIGIIIHIIIIIHEGHEHCHGIHIIHHIHHEGIHHCHEEHEHIHDDDD@
@HISEQ:969:HM2KJBCX2:2:1101:6677:51365 2:N:0:ACTATGCA
TCCTAGGTCCGACCCAACTATCCCTATTAATCATTACGTCAATCCTAGAAACCAACAAAATAGGATCGAACGTCCTATTTCATTATTCCATGCTAATGTATTCAAGCGTTAGCCTGCTTTAAACACTCTAATTTTTTCAAAGTAACAGTCCTGTTTCCCTGCAACACCAAATTAATGACATTACAGTTCTTCAAGAAGGAGGAACCAGTAAAGCCAGTACATACCAGAGGCACGACCAACCTACTAATCCCGAAATTCAACTACGAGCTTTTTAACTGCAACAACTTTAATATACGCTATTGGAGCTGGAATTACCGCGGCTGCTGGCACCAGACTTGCCCTCCAA
+
DDDDDHGIH@ECCHIIIIII?<<GHEHHIHIEIIGIH1FFEGHEFHFHIIIHEEFHICHHHFCCGHHHGHCHHIHHGHHGCCFHHHE1FHHFCFHHIIIHIHIHEGHHHHG=CGHHHIIGHEGFHGHIHHHHEHHHIHG@IHGHH@CIHIHFHHHIIEIIIHIIIIFHGHHCHHIIHEGHIHHIIHHHHIIHHIIIIIIHHEHHEGIIIIIIIIIIHIIIIIHIIHIIIIIIIIIIIIHIGHIHHIIIHIGIIIHHHIIIIIHIIIHHIIIIIHHHGIIIHHHHIHHIIIHIHHDIIIIIIIIIIIIIIIIIIIIIIIIIIIIIIIIIIHIIIIHIIIIIHDDDDD
@HISEQ:969:HM2KJBCX2:2:1101:4680:51409 2:N:0:ACTATGCA
TCCTAGGTCCGACCCAACTATCCCTATTAATCATTACGGTGATCCTAGAAACCAACAAAATAGAACCATGCCGTCCTATTCTATTATTCCATGCTAATGTATTCGAGCAAAAATGCCTGCTTTAAACACTCTAATTTTTTCAAGGTAAAGGTCCTGGATCCGCAAGACACCCAATAAAGGACATCAAGTTTCTCCAGAAGGTGAGAAATCAACAGTAACAGTTCATACCCCTTAAGGCATGACCATCACGTCAATCCCGAAATTCAACTACGAGCTTTTTAACTGCAACAACTTTAATATACGCTATTGGAGCTGGAATTACCGCGGCTGCTGGCACCAGACTTGCCCTCCAA
+
DDDDDIHIIIIHIIHIIIIIIGHIIIIIFIIIIIIIIIIIIIIIGHHHHIIIIIEHHIHHHIHIEHHHIIHHICHHIFHHIICGHHIIIIIIIIIIIHFHHCEEHHHEHHHIIHGIGHHHIHHHHIHIIIIIHGIIIIIIHHIIIIIHIIIIIIIIIIIIIIHIIIHHHGHIIIIIIIIIIIIHHIIHHHHGHIIIIHIIIIIIIIIHIIIIIIIIIHIHIIIIIIIHEGIIIIHIGIHIIIIGIIIIIHHDIHIIIHIIIHHIIIHIHIIIIIIIIIIIIIIIIIHIIIIIHIIIIIIIIIIIIIIIIIIIIIIIIIIIIIIIIIIIIIIIIIIIIIIIIIIIIIIIDDDDD
@HISEQ:969:HM2KJBCX2:2:1101:2644:51624 2:N:0:ACTATGCA
TCCTAGGTCCGACCCAACTATCCCTATTAATCATTACGGTGGTCCTAGAAACCAACAAAATAGAACCATGCCGTCCTATTTTATTATTCCATGCTAATGTATTCAAGCAAAAATGCCTGCTTTAAACACTCTAATTTTTTCAAAGTAAAGGTCCTGGTTCCCCGCGGCATCCAATTAAGGACATCGCGGTTCTCCAGAAGGTGAGAAATTGACTGCACCAGTTCATACCCCGTGAGGCACGACCGATGCGCCAATCCCGAAATTCAACTACGAGCTTTTTAACTGCAACAACTTTAATATACGCTATTGGAGCTGGAATTACCGCGGCTGCTGGCACCAGACTTGCCCTCCAA
+
DDDDDIIIIIIHHIIIIIIIIHHIIIIIIIHHIIIIIIIIIIIIIIHIIIIIHGIIIIIHIHGHIIIIIIIIIHIIIFHIIIHIIHIIHIIHHIIIIIIHHDGIHIHHFHIIIIIIHIIIIIIIHHIEIIIIIHIHIIIIIIIIHHHIGHEIHHHHHHIIIHIHHHIHHHIIIIHIIIHIIHIIHIIIIIIIHIIIIIIIIIIHHHHGHFCHHIHFHHIGIHGIHHIHEHHGIHHIIIHIIIHIHIIHHHHDIIIHHHHHFIHIHHHIHEHIGIIIHIIIIIIIHHIIHFHIIHHHIIHIIIIHIIIIIIIIIIIHIIIIIIIIIIIIIIIIIIIIIIIIIHIGIIIHDDDDD
@HISEQ:969:HM2KJBCX2:2:1101:16698:51649 2:N:0:ACTATGCA
TCCTAGGTCCGACCCAACTATCCCTATTAATCATTACGTCGATCCTAGAAACCAACAAAATAGAATCAAACGTCCTATTTCATTATTCCATGCTAATGTATTCAAGCGTAAGCCTGCTTTAAACACTCTAATTTTTTCAAAGTAACAGTCCTGATTCCCCACGACACCAAATTAATGACATCGCGGTTCTTCAGAAGGTAGGAACCGATAATGCCAGTGCGTACCGAGGCACGACCAACAATTCGATCCCGAAATTCAACTACGAGCTTTTTAACTGCAACAACTTTAATATACGCTATTGGAGCTGGAATTACCGCGGCTGCTGGCACCAGACTGCCCTCCAA
+
DDCDDGCHHHIIIIIIIIIIFHIIIIIIIHHIIIIIIIIIIIHIIIHIHIIIIIIIIIIIIIHHHHIHIIIIFHEHIIGHHHHIIIIIIHHHHHIHHIIHHHHHHIHHHHIHHHIHIIIIHIHIIHIIIIIHIIHHIIHHIIIIIIIHIIHHHHHIHIIIIIHGHIIHIIIIIIIIIHHHIIIIIIIIIIIIIIIIIIIIIIIIIGIIIIIIIIIIIIIIIIIIIIIIIHIIIIIIIIIIIHGIIHIIIIIIIIIIIIIIHIIIIIIIIIIIIIIIIIIIIIHIIIIIIIIIHIIIIIIIIIIIIIIIIIIIIIIIIIIIIIIIIIIIIIIIIIIIIIIDDDDD
@HISEQ:969:HM2KJBCX2:2:1101:16317:52183 2:N:0:ACTATGCA
TCCTAGGTCCGACCCAACTATCCCTATTAATCATTACATCGATCCTAGAAACCAACAAAATAGAATCGGATGTCCTATTTCATTATTCCATGCTAATGTATTCAAGCGTGAGCCTGCTTTAAACACTCTAATTTTTTCAAGGTAACAGTCCTAATTCCCCGTGACACCAAATTAATGGCATTACGGTTCTTTAGAAGGTGAGAAATCAATAATATCAGTACATACCAACGGCATGACCGAAACATTGATCCCGAAATTCAACTACGAGCTTTTTAACTGCAACAACTTTAATATACGCTATTGGAGCTGGAATTACCGCGGCTGCTGGCACCAGACTTGCCCTCCAA
+
DBDDDIIIIIIIIIIIIIIIIIIIHHIHIHHIIIIIIIIIIIIIIIIIIIIIHHFHHIIIIIIIIIIIIHHIIIIHGHIIHIHIIIIGGHHIHIIIIHIHHGIHIIIIIIIIIIIIIIIIHHIHIIHHIIIIIIIIHHHIIHHIIHHIHIHHIHHIIIIHIHIIIIIIIIHHHIIIIHIIIIIIIIIHIIHIIIIHHIIHHHIIHHIIIIIHIIIIIHIIIIIIHIIIIIIIIIIIIIIIIIIIHIIIIHIIIIIIIIIIIIIIIIIIIIIIHEIIIIHIIIIIIHHHHIIIIIIIIIHIIIIIIIIIIIIIIIIIIIIIHIIIIIIIIIIIIIIIIIIIIIDDDDD
@HISEQ:969:HM2KJBCX2:2:1101:3764:52723 2:N:0:ACTATGCA
TCCTAGGTCCGACCCAACTATCCCTATTAATCATTACGTCAATCCTAGAAACCAACAAAATAGGATCAAACGTCCTATTTCATTATTCCATGCTAATGTATTCAAGCGTTAGCCTGCTTTAAACACTCTAATTTTTTCAAAGTAACAGTCCTGTTTCCCTGCAACACCAAGTAAATGGCATCACAGTTCTTCAAGAAGGAGGAACCAGTAAGGCCAGTACATACCAGTGGCACGACCAACCTACTGACCCCGAAATTCAACTACGAGCTTTTTAACTGCAACAACTTTAATATACGCTATTGGAGCTGGAATTACCGCGGCTGCTGGCACCAGACTTGCCCTCCAA
+
DDDDCIIIHIIIIHHIIIIIIIIIIIIIIHHIIIIIIIIIIIIIIIIIIIIIIIIHIIIIIIIIHIIIIIIIIHIIIIIIIIIIIIIIIIIIIIIGIIIIIIIIIIIIIHIHIIIIIIIIIIIIIIIIIIIIIIIIIIIIIIIIIHHIIIIIIIIIIIIIIIIIIIIIIIIIIIIHIIIIIIIIIIIIIIIIIIIIIIIIIIIIIIIIIIIIIIIIIIIIIIIIIIIIIIIIIIIIIIIIHIIHIIIIIIIIHIIIIIIIIIHIIIIIIIIIIIIIIIIIIIIIIIIIIIIIIIIIIIIIHIIIIIIIIIIIIIIIIIIIIIIIIIIIIIIIIIIIIIIIIDDDDD
@HISEQ:969:HM2KJBCX2:2:1101:6333:52700 2:N:0:ACTATGCA
TCCTAGGTCCGACCCAACTATCCCTATTAATCATTACGTCAATCCTAGAAACCAACAAAATAGGATCAACGTCCTATTTCATTATTCCATGCTAATGTATTCAAGCGCGAGCCTGCTTTAAACACTCTAATTTTTTCAAAGTAACAGTCCTGATTCCCCGCCACACCAAATGAATGACATGATGGTTCGTCAGAAGGTAGGAACCAGTAACACCAGTACGTACCTAAGGCACGACCAACGTACTGATCCCGAAATTCAACTACGAGCTTTTTAACTGCAACAACTTTAATATACGCTATTGGAGCTGGAATTACCGCGGCTGCTGGCACCAGACTTGCCCTCCAA
+
DCDDDHHHIHIIHIIIIIHIHHIIIIIIIIIIIIIIHHGHHHIIHHHHEHHI@GHH?GHIIIHIICGHIIIEHGHIIHIIIIIIHHH?GHGHIIIIIHIHHGFHHFGHHHHIHIHHEFFEE<F4FCHHHGHHIIEH:<GHIHHHIIGHIHHHIIHHCHHECEHIIIIHHHFHHGHHIHIIIHHHHGCFHIHHHEHH;EHHCHGHGGFFHHIHHIHHHHFHGGHCEHHHFHCFHHIICGCHGGGHGDGC@<CIHGC1@GCE@DHC@EH@IHIHHHFCHHIIIGHHHEHGIHGGCCFD1CEGCECFGD1FHGHHE?</HH?CHEEHECEIEEEFCCCGHC0<0?@DD
@HISEQ:969:HM2KJBCX2:2:1101:9163:51902 2:N:0:ACTATGCA
TCCTAGGTCCGACCCAACTATCCCTATTAATCATTACGTCGATCCTAGAAACCAACAAAATAGAATCAAACGTCCTATTTCGTTATTCCATGCTAATGTATTCAAGCGTGAGCCTGCTTTAAACACTCTAATTTTTTCAAAGTAACAGTCCTGATTCCCCATGACACCAAATTAATGACATCATGGTTCGTCAGAAGGTAGGAATCAATAATACCAGTACGTACAATAGCACGACCAATAAATTGATCCCGAAATTCAACTACGAGCTTTTTAACTGCAACAACTTTAATATACGCTATTGGAGCTGGAATTACCGCGGCTGCTGGCACCAGACTTGCCCTCCAA
+
DDDDDIHIIIIIIIIIIIIIIIIIIIIIIIIIIIIIIIIIIGIHIIIIIIIIIIIIHIIIIHIIIIHHIIIIIIICHIIIIIIIIIHIIIIIIIIIIIHIIHHHIIIHIHIHIIIIIIIIIIIIIIIIIIIIHIIIIIIIIIIIIIIIIIIIIIIIIIIIIIIIIIIIIIIIIIIIIIIIIHIIIIIIIIIIIIIIIIHHIHIIHIIIIIIIIIIIIIIIIIIGIIIIIIIIIIIIIHIIIIHHIIIIIHIHIIHIIIIIIIIIIIIIIIIIIIIIIIIIIIIIGIIIIIIIIIIIIIHIIIIIIIIIIIIIIIIIIIIIIIIIIIIIIIIIIIIIIIIIDDDDD
@HISEQ:969:HM2KJBCX2:2:1101:15749:52427 2:N:0:ACTATGCA
TCCTAGGTCCGACCCAACTATCCCTATTAATCATTACGTCGATCCTAGAAACCAACAAAATAGAATCAAACGTCCTATTTCATTATTCCATGCTAATGTATTCAAGCGCGAGCTTGCTTTAAACACTCTAATTTTTTCAAAGTAACAGTCCTGATTTCCCACGACACCAAATTAATGACATCGTGGTTCGTCAGAAGGGAGAAACCAATAATACTAGTACGTACAAAGTACGACCGACATATTAGTCCCGAAATTCAACTACGAGCTTTTTAACTGCAACAACTTTAATATACGCTATTGGAGCTGGAATTACCGCGGCTGCTGGCACCAGACTTGCCCTCCAA
+
DDDDDIIIIIIIIIIIIIIIIIIIIIIIIIIIIIIIIIIIIIIIIIIHIIIIIIIIIHIGIIHHIIIIIIIHHIIIIIIIIIIIIIIIIIIIHIIIIIIIIHIIIIIIIIIIIIIIIIIIIIIIIIIIIIIIIIIIIIIIIIIIIIIIIIIIIIIIIIIIIHIIIIIIIIIIIIIIIIIIIIIIIIIIIIIIIIIIIIIIIIIIIIIIIIIIIIIIIIIIIIIIIIIIIIIIIIIIIIIIIIIIIIHIIIIIIIIIIIIIIIIIIIIIIIIIIIIIIIIIIIIIHIIIIIIIIIIIIIIIIIIIIIIIIIIIIIIIIIIIIIIIIIIIIIIIIIIIIIIDDDDD
@HISEQ:969:HM2KJBCX2:2:1101:19207:52688 2:N:0:ACTATGCA
TCCTAGGTCCGACCCAACTATCCCTATTAATCATTACGTCAATCCTAGAAACCAACAAAATAGGATCAAACGTCCTATTTCATTATTCCATGCTAATGTATTCAAGCGTTAGCCTGCTTTAAACACTCTAATTTTTTCAAAGTAACAGTCCTGTTTCCCTGCAACACCAAATTAATGACATTACAGTTCTTCAAGAAGGAGGAACCAGTAAAGCCAGTACATACCAGAGGCACGACCAACCTACTAATCCCGAAATTCAACTACGAGCTTTTTAACTGCAACAACTTTAATATACGCTATTGGAGCTGGAATTACCGCGGCTGCTGGCACCAGACTTGCCCTCCAA
+
DDDDDIIIIIIIIIIIIIIIHHIIIIHHIIIHIIIIIIIGIIIIIIFHIIIIIIIIHIIIIIHHHIIIIIIIHIIIIIIIIIIIIIIICGHHIIIIIIHIIHHIIHIHHHIHHHIHIHIIIIIIIIIIHHHIIIIHIIHHIIIIIIIIIIIIIHHH?HIIIIIIIIIIIIHGIIIIIHHHHIIIIIIHHHIIIIIIIIIIIIIIIIIIIIIHIIHIIIIIIIIIIIIIIIIIIIIIIIHIIIHFGIIHGIIIIIIHGHIIIHIIIIIIIIIIIIHIIIIIIIIIIIIIIIIIIIIIIIIHIIIIIIIIIIIIIIIIIIIIIIIIIIIIIIIIIIIIIIIIIDDDDD
@HISEQ:969:HM2KJBCX2:2:1101:21057:53705 2:N:0:ACTATGCA
TCCTAGGTCCGACCCAACTATCCCTATTAATCATTACGGTGGTCCTAGAAACCAACAAAATAGAACCACAACGTCCTATTCTATTATTCCATGCTAATCTATTCAAGCAATAGCCCGCTTTAAACACTCTAATTTTTTCAAGGTAATGGTCCTGGCTCCCCAACACACCCAATAAAGGACATGCTGGCTCACCAGAAGGAAGACCCGACAGCAGACAGTACTCGCCAAAGACGGACCGCCCGGCCAGGCCTAAAATTCAACTACGAGCTTTTTAACTGCAACAACTTTAATATACGCTATTGGAGCTGGAATTACCGCGGCTGCTGGCACCAGACTTGCCCTCCAA
+
DADBDHIIHIIGGDHIIHIH@@HHGHGHIIIHHHIIGHHFHHGHIIHHEFHHHGHHHHIIGIFHHFHH?GHC?DGE=F@GGGHHGHHFHGCDE?GCG1GCFGGHHIIHFH@HEHF??GGEHGFCEHGGIHHHGHHHHHHHHHEEEHHECEGIFHFHEHIIHHHGCHHIIIIIIIIHHHBHEIHIHIIIGHHIHHHIIIIHGECHIIIIIIIIIIIIIIII<I==IIIGIIIIIIIIIGIIIIIIHIIIGIIGIIIIIIIIIIHIHFIIIIIIIIIHIIIIIIIHIIIHIHIIHHIIIIHHHIIIIIIIIIIIIIIIIIIIIIIIIIIIIIIIIIIIIIIIIDDDDC
@HISEQ:969:HM2KJBCX2:2:1101:18965:54015 2:N:0:ACTATGCA
TCCTAGGTCCGACCCAACTATCCCTATTAATCATTACGTCGATCCTAGAAACCAACAAAATAGAATCGGATGTCCTATTTCATTATTCCATGCTAATGTATTCAAGCGTGAGCCTGCTTTAAACACTCTAATTTTTTCAAGGTAACAGTCCTAATTCCCCGTGACACCAAATTAATGGCATTACGGTTCTTTAGAAGGTGAGAAATCAATAATATCAGTACATACCAACGGCATGACCGAAACATTGATCCCGAAATTCAACTACGAGCTTTTTAACTGCAACAACTTTAATATACGCTATTGGAGCTGGAATTACCGCGGCTGCTGGCACCAGACTTGCCCTCCAA
+
DDDDDIIIIIIHHIIIHIHIIIIIIIHIHIGHIIIIHHHHHIIIIIIIIIHHIIHIIHH1GGHC?FHHIGIIIIIIIIIIIIIGHIIGIHIIIICHHIIIIIHIIIIIIHHHHIIIIIIIHHHHIHHIIIIIIIIIIIIIHHIHHIIIIIIIIIIHIIIIIIIIIIIIIIIHIIIIIIIIIIIIIIIHIIIIIIIIIIIIIIIIIIIIIIIIIIHIIIIIIHIIIIIIIIIIIIIIIIIIIIIHHGIIIIIIIIIIIIIIIIIIIIIIIIIIIIIIIIIIIIIIIIIIIIIIIIIIIIHIHIIIIIIIIIIIIIIIIIIIIIIIIIIIIIIIIIIIIIIIIIDDDDD
@HISEQ:969:HM2KJBCX2:2:1101:13326:53523 2:N:0:ACTATGCA
TCCTAGGTCCGACCCAACTATCCCTATTAATCATTACGGTGGTCCTAGACCAACAAAATAGAACCAACGTCCTATTCTATTATTCCATGCTAATCTATTCAAGCAAAAGCCCGCTTTAAACACTCTAATTTTTTCAAGGTAATGGTCCTGGTTCCCCGACACACCCAATAAAGGGCATACCGGCTCACCAGAAGGATAGACCCGACAACAGACAGTACTCGCCAGAGACGGACCGCCCGGTCAGGTCTAAAATTCAACTACGAGCTTTTTAACTGCAACAACTTTAATATACGCTATTGGAGCTGGAATTACCGCGGCTGCTGGCACCAGACTTGCCCTCCAA
+
DDDDBHHHIHHHIIIIIIIIIIHIIIIIIIIIIIIIIIIIIIIIIIIIIIIIIIIIIHHIIIIHIIHIIHHIIHIHIIGHHHHHHHEHIHHGDEHIIIIIHHHHHIIIHIIIIIHHIHGHEGHHHIIIIIIHIIIHIHIIIIGIHEHHHHIHHHHHIIIIHIHGIHIIIIIIIHHHIIIHIIIHIIIIIIIIIIIIIIIIIIIIIIIIHIIIIIIHIIIIIHHIIIGIIIIIHIGIHIHHFHHHHHHIIIIIHHIIHIIIIIIIIIIIIIIHGIIHGIIIHIIIIIIIIIIIIHHIHHIIIIIIIIIHIIIIIIIIIIIIIIIIIIGIIIIIIIIIIICDDDD
@HISEQ:969:HM2KJBCX2:2:1101:7752:54622 2:N:0:ACTATGCA
TCCTAGGTCCGACCCAACTATCCCTATTAATCATTACGTCAATCCTAGAAACCAACAAAATAGAATCAAACGTCCTATTTCATTATTCCATGCTAATGTATTCAAGCGTGCGCCTGCTTTAAACACTCTAATTTTTTCAAAGTAACAGTCCTGATTCCCCACGACACCAAATTAATGACATCGCGGTTCTTCAGAAGGTAGGAACCAATAATGCCAGTACGTACCGAGGCACGACCGACAGTCTGATCCCGAAATTCAACTACGAGCTTTTTAACTGCAACAACTTTAATATACGCTATTGGAGCTGGAATTACCGCGGCTGCTGGCACCAGACTTGCCCTCCAA
+
0DD@DEHF1<CFD//<@CHHHHG1C<<C<<FF1F1<G@<DHGCHEHG?@11DHI?01111<GEE<<DCF@HF@F@CHEH1<1CG<11FEH?<?FE11<<@C<DHH%60<@5<CC6@?CEBF8@CC11@CGHDFFEGEFEBG@F@GHE?B1GB1<B7D0FCFC7.C;CEEF<<FGCD8<C@C-=CGC//?CHEG?HHHCG?GC<<EHFHHF1HCFA<0ED0@EGE<1?E@E</GDDHEGHFA:1<HBFDDF<C@HF1FC<GE<0G1D<111D1HHF@1IHHEHHD<@1HH?HHHC@GF@@E<<GD1D11FE@CHHC/IH@IIHHEEHHF<HEF<<1CHHE<00@@@
@HISEQ:969:HM2KJBCX2:2:1101:9589:55700 2:N:0:ACTATGCA
TCCTAGGTCCGACCCAACTATCCCTATTAATCATTACGTCAATCCTAGAAACCAACAAAATAGGATCGAACGTCCTATTTCATTATTCCATGCTAATGTATTCAAGCGTTAGCCTGCTTTAAACACTCTAATTTTTTCAAAGTAACAGTCCTGTTTCCCTGCAACACCAAATTAATGACATTACAGTTCTTCAAGAAGGAGGAATCAGTAAAGCCAGTACACACCATTGGCACGACCAACCTACTGACCCCGAAATTCAACTACGAGCTTTTTAACTGCAACAACTTTAATATACGCTATTGGAGCTGGAATTACCGCGGCTGCTGGCACCAGACTTGCCCTCCAA
+
DCDDDIIIIIGIIIIIIIIIIHIIIIIIIIIIIIIIIIIIIIIHIIIIHIIIIIIIIIIIIIIIGIHIIIIIIHHIIIIIIHIIIIHIHIIIGIIHIIIIIHIIIIIIIIIHIHIIIIIIIIIHIIIIHIIIIIIIIHHIIIIIIIHHIIIIIHIIIIHIIIIIIIIIIIIHHIIIIIIIIIIIIIIIIIIIIIIIIIIIIIIHHIIIIIIIIIIIIIIIIIHIIHIII=IIIIIIIIHIIIHHFIIIIHIIIIIIIIIIIIIIIIIIIIIIIIIIIIIIIIIIIIIIIIIIIIIIIIHIHIIGIIIIIHIIIIIIIIIIIIIIIIIIIIIIIIIIIIIIIDDDDD
@HISEQ:969:HM2KJBCX2:2:1101:2569:55980 2:N:0:ACTATGCA
TCCTAGGTCCGACCCAACTATCCCTATTAATCATTACGGCGACTCTAGAAACCAACAAAATAGAACCGCACGTCCTATTTTATTATTCCATGCTAATGTATTCGAGCATAAGCCTGCTTTGAACACTCTAATTTTCTCAAGGTAAAAGTCCTGGTTCCCCAACACACCCAGTGAAGGGCATGCCGGCTCACCAAGAGGTAAGACCCAGCCGGACAGTACATACCGTTAGGCAGACCATCCAGCCAGGCCTGAAGTTCAACTACGAGCTTTTTAACTGCAACAACTTTAATATACGCTATTGGAGCTGGAATTACCGCGGCTGCTGGCACCAGACATGCCCTCCAA
+
DDDDDIIIIIHIHIIIIIIIIIIIIIIIIIIIIIIIIIIIHHHIIIIGIIIIIIIIIIIIIIIIIIIIIIIIHIIIHIIIHIIIIIIGIIIIHIIIIIIIIIHIIHIIIIIIIIIIIIIIIIHIIIIIIIHIIIIIIIIIIIIIIIIHIIIIIGGHIIIHIIIIIIIIIIIHIIIIIHIIIHIIIIIIIIIIIIIIIIIIIIIIIIIIIIIIIIIIIIIIIIIIIIIIIIIIIIIIIIIIIIIHIIIIIIIIIIIIIIIIIIIIIIIIIIIIIIIIIIIIIIIIIIIIIIIIIIIIIIIIIIIIIIIIIIIIIIIIIIIIIIIIIIIIIIIIIIIIIIIIDDDDD
@HISEQ:969:HM2KJBCX2:2:1101:1936:56532 2:N:0:ACTATGCA
TCCTAGGTCCGACCCAACTATCCCTATTAATCATTACGTCAATCCTAGAAACCAACAAAATAGGATCGAACGTCCTATTTCATTATTCCATGCTAATGTATTCAAGCGCGAGCCTGCTTTAAACACTCTAATTTTTTCAAAGTAACAATCCTGATTCCCCGCCACACCAAATTAATGACATGACGGTTCGTCAGAAGGTAGGAACCAGTAACACCAGTACATACCAAGGCACGACCAGCGTACTGATCCCGAAATTCAACTACGAGCTTTTTAACTGCAACAACTTTAATATACGCTATTGGAGCTGGAATTACCGCGGCTGCTGGCACCAGACTTGCCCTCCAA
+
DDDDDIIIIIIIIIIIIIIIIIIIIIIIIIIIIIIIIIIIIIIIIIIIIIIIIIIIIIIIIIIIIIIIIIIIIIIIIIIIIIIGIIIHIIIIIIIIIIIIIHIIIIIIIIIIIIIIIIIIIIGHIIIIIIIIIIIIIIIIIIIIIHHIIIIHIIHIIIIIIIIIIIIIIIIIIIIIIIIIIIIIIIIIIIIIIIIIIIIIIIIIIIIIIIIIIIIIIIIIIIIIIIIIIIIIIIIIIIIIIIHHIIIIIIIIIIIIIIIIIIIIIIIIIIIIIIIIIIIIIIIIIIIIIIIIIIIIIIIIIIIIIIIIIIIIIIIIIIIIIIIIIIIIIIIIIIIIIIIIDDDDD
@HISEQ:969:HM2KJBCX2:2:1101:12751:56798 2:N:0:ACTATGCA
TCCTAGGTCCGACCCAACTATCCCTATTAATCATTACGGTGATCCTAGAAACCAACAAAATAGAATCATGCCGTCCTATTTTATTATTCCATGCTAATGTATTCAAGCAAAATGCCTGCTTTAAACACTCTAATTTTTTCAAAGTAAAGGTCCTGGTTCCCCGCGACACCCAATTAAGGGCATCGCGGTTCTCCAGAAGGTGAGAAATTGACTACACCAGTTCATACCCCTTAAGGCACGACCGATGTGTCAATCCCGAAATTCAACTACGAGCTTTTTAACTGCAACAACTTTAATATACGCTATTGGAGCTGGAATTACCGCGGCTGCTGGCACCAGACTTGCCCTCCAA
+
DDDDDIIIIIIIIIIIIIIIIIIIIIIIIIIIIIIIIIIIIIIIIIIIIIIIIIIIIIIIIIIIHIIIIIIIIHIIIHIIHGIIIIIIIIIIIIIIIIIIIHIIIIIIIIIIIHIIIIIIIIIIHIIIIIHIIIIIIIIIIIIIIHIIIIIIIIIIIIIIIIIIIIIIIIIIIIIIIIIIIIIIIIIIIIIIIIIIIIIIIIIIIIIIIIIIIIIIIIIIIIIIIIIIIIIIIIIIIIIIIIIIIIIIIIHIIIIIIIIIIIIIIIIIIIIIIIIIIIIIIIIIIIIIIHIIIIIIIIIIIIIIIIIIIIIIIIIIIIIIIIIIIIIIIIIIIIIIIIIIIIIIIIIDDDDD
@HISEQ:969:HM2KJBCX2:2:1101:16000:57728 2:N:0:ACTATGCA
TCCTAGGTCCGACCCAACTATCCCTATTAATCATTACGGTGGTCCTAGAAACCAACAAAATAGAACCATGCCGTCCTATTTTATTATTCCATGCTAATGTATTCAAGCAAAAATGCCTGCTTTAAACACTCTAATTTTTTCAAAGTAAAGGTCCTGGTTCCCCGCGGCATCCAATTAAGGACATCGCGGTTCTCCAGAAGGTGAGAAATTGACTGCACCAGTTCATACCCCGTGAGGCACGACCGATGCGCCAATCCCGAAATTCAACTACGAGCTTTTTAACTGCAACAACTTTAATATACGCTATTGGAGCTGGAATTACCGCGGCTGCTGGCACCAGACTTGCCCTCCAA
+
DDDDDIIIIIIIIIIIIIIIIIIIIHIIIIIHIIIIIHIIIIIIIIIIIIIIIIIIHIIHIIGIIIIIIIHGHHHHHIIIIIIIIIIIIIIIIIIIIIIIIHHIIIIIIIIIIIIIIIIIIIIGHHHIIIIIIHIIIIIIIIIIIIIIIIIIIIIHIIIIHIHHIIIIIIIIIIIIIIIIIIIIIIIIIIIIIIIIIIIIIIIIIIIIIIIIIIIIIIIIIIIIIIHIIIIIIIIIIIIIIIIIIIIIIIHHHGIIIIIIIIIIIIIIIIIIIIIIIIIIIIIIIIIIIIIIIIIIIIIIIIIIIIIIIIIIIIIIIIIIIIIIIIIIIIIIIIIIIIIIIIIIIIIIDDDDD
@HISEQ:969:HM2KJBCX2:2:1101:18988:57949 2:N:0:ACTATGCA
TCCTAGGTCCGACCCAACTATCCCTATTAATCATTACGTCAATCCTAGAAACCAACAAAATAGGATCGAACGTCCTATTTCATTATTCCATGCTAATGTATTCAAGCGTTAGCTTGCTTTAAACACTCTAATTTTTTCAAAGTAACAGTCCAAATTCCCCGCAACACCAAATTAATGGCATTACGGATCATCAGGAAGGAGGAATCAGTGAGACCAGTACATACCAGAGGCATGACCAATCTACTAACCCCGAAATTCAACTACGAGCTTTTTAACTGCAACAACTTTAATATACGCTATTGGAGCTGGAATTACCGCGGCTGCTGGCACCAGACTTGCCCTCCAA
+
DDDDDIIIGHIIIIIIIIIIIIIIIIIIHIIIIIIIIIIHIIIIIIIIIIIIHHIIIIIGHHHIHIHIIGIHIFHIIIIHHIIIGHIHHIIIGIIIIIIIEFHHI<HHHHIHIIIIIHHHIHIIIHIHHHGIIIIHHHIHIHHIIIIHHCIIHHHHEIHIIIHIIHIIIIHGHIHIIIIHIIIIIIIEHIHIIIIIIIIIHIIIHIH<IIIIIIIIIIIIIIIIIIIIIHIIIII<IIIIIIIHHH<IIIIIIIIIIIIIIIIIIIIIIIGIIIIIIIIIIIIIIIIIIIHIHHIIIIIIIIIIIIIIIIIIIIIIIIIIIIIIIIIIIIIIIIIIIIIIIDDDDD
@HISEQ:969:HM2KJBCX2:2:1101:2224:56277 2:N:0:ACTATGCA
TCCTAGGTCCGACCCAACTATCCCTATTAATCATTACGTCAATCCTAGAAACCAACAAAATAGGATCAACGTCCTATTTCATTATTCCATGCTAATGTATTCAAGCGCGAGCCTGCTTTAAACACTCTAATTTTTTCAAAGTAACAGTCCTGATTCCCCACCACACCAAATTAATGACATGATGGTTCGTCAGAAGGTAGAAATCAGTAACACCAGTACGTACCGAAGGCACGACCAGCGTACTAATCCCGAAATTCAACTACGAGCTTTTTAACTGCAACAACTTTAATATACGCTATTGGAGCTGGAATTACCGCGGCTGCTGGCACCAGACTTGCCCTCCAA
+
CCDDDIIIIIIIIIIIIIIIIIIIIGIIIHIIIIIGIIIIIIIIIIIIIIIIIIIIIHIIIHIIHIIIIIHHIIIIIIHIIIIIIIIGIIHIIIIIIIIIIHIIHHHHIHIHIGIIHIIIIIHHIIIIHIIHIIIIIIIIHIIIIIIIIHHIHIIHIIIHIIIIIIIIIHHIIIIHIIIIIIIHIHIIIIIIIIIIIIIIIIIIIIIIIIIIIIIIHHIHIIIIIIIIIIHIIIIIIIIIIIHIIHHHIIIIIIIIIIHIIIIIIIIHIIIIIIIIIIIIIIIIIIIIIIIIHIIIIIIHIIIIIIIIIIIIIIIIIIIIIIIIIIIIIIIHIIIIIHIIDDDDD
@HISEQ:969:HM2KJBCX2:2:1101:13391:58092 2:N:0:ACTATGCA
TCCTAGGTCCGACCCAACTATCCCTATTAATCATTACGTCGATCCTAGAAACCAACAAAATAGAATCAAACGTCCTATTTCATTATTCCATGCTAATGTATTCAAGCGTGCGCCTGCTTTAAACACTCTAATTTTTTCAAAGTAACAGTCCTGATTCCCCACGACACCAAATTAATGACATCGCGATTCTTCAGAAGGTAGGAACCAATAATGCCAGTGCGTACCGAGGCACGACCGACAATCTGATCCCGAAATTCAACTACGGGCTTTTTAACTGCAACAACTTTAATATACGCTATTGGAGCTGGAATTACCGCGGCTGCTGGCACCAGACTTGCCCTCCAA
+
DDDDCIIIIIIIIIIIIIIIIIIIIIIIIIIIIIIHIIIIIIIIHIIIIIIIIIIIIIIIIIIIIIIIIIIGHIIIIIIIIIIIIIIIIIIIIIIIIIIIIHIIIIIIIIIIIIIIIIIIIIIIIIIIIIIHIIIHHIIIIIIIIIIIIIIIIIIIIIIIIIIIIIIIIIHHHIHHIIIIIIIIIIIIIIIIIIIIIIIIIHIIIIIIIIIHIIIIIIIIIIIIIIIIIIIIIIIIIIIIIHHHIIHIIIIIIIIIIIIIIIHG<IIIIIIIIIIIIIIIIIIIIIIIIIIIIIIIIIIIIIIIIIIIIIIIIIIIIIIIIIIIIIIIIIIIIIIIIIIIDDDDD
@HISEQ:969:HM2KJBCX2:2:1101:17554:58358 2:N:0:ACTATGCA
TCCTAGGTCCGACCCAACTATCCCTATTAATCATTACGTCAATCCTAGAAACCAACAAAATAGGATCGAACGTCCTATTTCATTATTCCATGCTAATGTATTCAAGCGTTAGCTTGCTTTAAACACTCTAATTTTTTCAAAGTAACAGTCCAAATTCCCCGCAACACCAAATTAATGGCATTACGGCTCATCAGGAAGGAGGAATCAGTGAGACCAGTACATACCAGAGGCATGACCAACCTACTAACCCCGAAATTCAACTACGAGCTTTTTAACTGCAACAACTTTAATATACGCTATTGGAGCTGGAATTACCGCGGCTGCTGGCACCAGACTTGCCCTCCAA
+
DDDDDIIIIIIIIIIIIIIIIIIIIIIIIIIIIIIIIIIIIIIIIIIIIIIIIIIIIIIIIIHIIIHHHIIIIIIIIIIIIIIIIIIHIIIIIIIIIIIIIIIIIIIIIIIIIIIIIIIIIIIIHIIIIIIIIIIIIIIHHIIIIIIIIIIIIHHIIIIIIIIIHHIIIIIIIIIIIIIIIIIIIIHIIIIHIIIIIIIHIIIIIIIIIIIIIIIIIIIIIIIIIIIIIIIIIIIIIIIIIIIIII<IIIIIIIIIIIIIIIIIIIIIIIIIIIIIIIIIIIIIIIIIIIIIIIIIIIIIIIIIIIIIIIIIIIIIIIIIIIIIIIIIIIIIIIIIIIIIIDDDDD
@HISEQ:969:HM2KJBCX2:2:1101:10343:59178 2:N:0:ACTATGCA
TCCTAGGTCCGACCCAACTATCCCTATTAATCATTACGTCAATCCTAGAAACCAACAAAATAGGATCAACGTCCTATTTCATTATTCCATGCTAATGTATTCAAGCGCGAGCCTGCTTTAAACACTCTAATTTTTTCAAAGTAACAGTCCTGATTCCCCACCACACCAAATTAATGACATGATGGTTCGTCAGAAGGTAGAAACCAGTAACGCCAGTACGTACCTAAGGCACGACCAACGAACTGATCCCGAAATTCAACTACGAGCTTTTTAACTGCAACAACTTTAATATACGCTATTGGAGCTGGAATTACCGCGGCTGCTGGCACCAGACTTGCCCTCCAA
+
DCDDDIIIIGIIIIIIIIHIHIIIIIIIIIIIIIIIIIHHHHIIIIIIIIIIIIIIIIIIHIFHIIIIIIIHHEHIHFHHIIIIIHEHIIIGIIHIHHIHIIIIIIIIIHHHIHGHIIHHIHHIIIIIHHHHGIHIIIIIIIIIHHHHIHHHHHIIIHEFIHIHHGIHHHHHIHIHHHHHHIIIHHIIIHIHIIIHHHIIIHHIHIHFHHIIIIIIIIHIIIIIIIIIHIIIIHHIIIIHHIHIIIGIIHIGIIIIIIHHFHHGIHIHIIIIIHIIGIIIIIIIIIIIIIIHHIIIHHHHIIIIHIIIIHHIIIIIIIIIIHIIHHIIIIIHIIIIIIIIDCDDD
@HISEQ:969:HM2KJBCX2:2:1101:7349:59593 2:N:0:ACTATGCA
TCCTAGGTCCGACCCAACTATCCCTATTAATCATTACGGTGATCCTAGAAACCAACAAAATAGAACCATGCCGTCCTATTCTATTATTCCATGCTAATGTATTCGAGCAAAAATGCCTGCTTTAAACACTCTAATTTTTTCAAGGTAAAGGTCCTGGATCCGCAAGACACCCAATAAAGGACATCAAGTTTCTCCAGAAGGTGAGAAATCAACAGTAACAGTTCATACCCCTTAAGGCATGACCATCACGTCAATCCCGAAATTCAACTACGAGCTTTTTAACTGCAACAACTTTAATATACGCTATTGGAGCTGGAATTACCGCGGCTGCTGGCACCAGACTTGCCCTCCAA
+
DDDDCIIIIIIIIIIIIIIIIIIIIIIIIIIGIHIIIIIIIIIIIIIIIIIIIIIIIIIIIGHIIIHIIIGIHIHIIIIIIIIIIIIIIIIIIIIIIIIIIHHHIIHIIIHIIIIIIIIIIIHIIIIIIIIIHIIIHIIIIIIIIIIIIIIIIEIIIIIIIHIIIIHGHHIIIHHIIIIIIIIIIIIIIIHIIHIIIIIIIHIIIIIHHIIIIIIIIIIIIHHIIHIIIIIIIIIIIIIIIIIIIIHHIIHGIIIIIIIIIIIIIIHHIHIIIHIIIIIIIIIIIIIIIIIIIIIIIIIIIIIIIIIIIIIIIIIIIIIIIIIIIIIIIIIIIIIIIIIIIIHIIIIIDDDDD
@HISEQ:969:HM2KJBCX2:2:1101:16975:58953 2:N:0:ACTATGCA
TCCTAGGTCCGACCCAACTATCCCTATTAATCATTACGTCGATCCTAGAAACCAACAAAATAGAATCAAACGTCCTATTTCGTTATTCCATGCTAATGTATTCAAGCGTGAGCCTGCTTTAAACACTCTAATTTTTTCAAAGTAACAGTCCTGATTCCCCAAGACACCAAATTAATGACATCATGGTTCGTCAGAAGGTAGGAATCAATAATACCAGTACGTACAATAGCACGACCAATAAATTGATCCCGAAATTCAACTACGAGCTTTTTAACTGCAACAACTTTAATATACGCTATTGGAGCTGGAATTACCGCGGCTGCTGGCACCAGACTTGCCCTCC
+
DDDDDIIIIIIIIIIIIIHIHIIIIIIIIIIIIIIIIIIIIIIIIIIIIIIIIIIIIIIIIIIIIIIIIIHIHIHIIIIIIIIIIIIIIIIIGIIIIIIIIHIIIIIIIIIHIIIIIIIIIIIIIIHGIHIIHIIIIIIHIIIIIIIIIIIIIIIIHIIIIIIIIIIIIIHHIIIIIHIIHHIIIIIIHIIIHHIIIIIIIIIIIIIIIIIIHIIIIIIIIIIIIHIIIIIIIIIIIIIIIIIHHIIIIIIIIHIIIIIIHHIHGHGIIIIIHIIIIIIIIIIIIIIIGIIHHIIIIHHIIIIIHIIIIIIIIIIIIIIHIIIIIIIIIIIIIIIIIIDDDDD
@HISEQ:969:HM2KJBCX2:2:1101:9008:60468 2:N:0:ACTATGCA
TCCTAGGTCCGACCCAACTATCCCTATTAATCATTACGTCAATCCTAGAAACCAACAAAATAGGACGTTGATCCTATTTCATTATTCCATGCTAATGTATTCGAGCGCGAGCCTGCTTTAAACACTCTAATTTTTTCAAAGTAACAGTCCTGATTCCCCGCCACACCAAATTAATGACATGATGGTTCGTCAGAAGGTAGGAACCAGTAACACCAGTACGTACCTAAGGCACGACCAACGTACTGATCCCGAAATTCAACTACGAGCTTTTTAACTGCAACAACTTTAATATACGCTATTGGAGCTGGAATTACCGCGGCTGCTGGCACCAGACTTGCCCTCCAA
+
DDDADHHHFHHHIDHIH=CHHC?FHHHHHHIGECHHHHIEEHHEHIIIIIIIIIIIIHIIGC<FHIHIIIGHHHHHHIIIIIIEHIDFHHHGDGDHHEFFH@EHE0CHHHHHHHHHHIHHHCFCHEHHIHGHHHHD1FEHHHGEHHEFHHHBGG;GCGCH<HHHIICEHHHHHHHGIHHICIHHHIHEGFHIIHIGIIHHFHIIGIIIIHHHIIHHHGEHHHCHF;HEHIIIIIIIHIIHIIHHIHIHCIIIIIHIIHHHIHIIHHHHHHG?EFEIIIIIIHF?HEGHHC@IHHFHGIIIIIIIIGHIIIIHHDHHIIHHFHIHHEIIIHHHIIHIHIIHADADB
@HISEQ:969:HM2KJBCX2:2:1101:4403:60629 2:N:0:ACTATGCA
TCCTAGGTCCGACCCAACTATCCCTATTAATCATTACGTCGATCCTAGAAACCAACAAAATAGGGTCAAACGTCCTATTTCATTATTCCATGCTAATGTATTCAAGCGTGTGCCTGCTTTAAATACTCTAATTTTTTCAAAGTAACGGTCCTGATTCCCCATGACACCAAATTAATGACATCACAGTTCGTCAGAAGGTAGAAATCAATAATACCAGTGCATACCAGAGGCACGACCAATATATTGATCCCGAAATTCAACTACGAGCTTTTTAACTGCAACAACTTTAATATACGCTATTGGAGCTGGAATTACCGCGGCTGCTGGCACCAGACTTGCCCT
+
DDDDBIIHHHIIIHIIHHIIIIIIIIIEHHIIIIEHEHFHHIHIIIIEHIHIIIHHIHEHHIH?GHHHHH@GCGHIHIEHIIIHHHIIGHICHHGIIHIHE<EFHCCHHIHCCHCFHIIIHHHIHEFHHHHHEFHHHFHFCHHEHHIIII@C<@FHHIHHHHGCIIH?EHFHEGGHEFFHEHIHHHHE=HEEIIHHFEHGEIIIHHHGHIHHHHHHFFGFIIIIHHEHEGHEGFGHEIHFHFHIHFIHHDIIHHHFCHGEHECHHHIIIHHHGEHHHHHFFGIIHHIIIHEIHHIEIHHHHHHHHEHIIIHEIIIIHIIIHIHHGIIIIIIIIIHHHCACCD
@HISEQ:969:HM2KJBCX2:2:1101:16781:60526 2:N:0:ACTATGCA
TCCTAGGTCCGACCCAACTATCCCTATTAATCATTACGGTGATCCTAGAAACCAACAAAATAGAACCATGCCGTCCTATTCTATTATTCCATGCTAATGTATTCGAGCAAAAATGCCTGCTTTAAACACTCTAATTTTTTCAAGGTAAAGGTCCTGGATCCGCAAGACACCCAATTAAGGACATCAAGTTTCTCCAGAAGGTGAGAAATCAACAGCGACAGTTCATACCCCTTAAGGCATGACCATCACGTCAATCCCGAAATTCAACTACGAGCTTTTTAACTGCAACAACTTTAATATACGCTATTGGAGCTGGAATTACCGCGGCTGCTGGCACCAGACTTGCCCTCCAA
+
DDDDDIGIIIIIIIIIIIIIIHIIHIIIGIHIIHIIIIIIHIIIIIIIIIIHHIIHHIIIIIHHHIIGHHHHIIIIIIIIIGIGHHHIHHIIGIHHIHIIIGHHIHHIIIHHIHIHIHHHIHHHHHHIHIHHHHHIGHIHHIIIIHIHHIHFHIHHIIIIIIIIIIIIIIIIIIIHHIIIIIIIIHHIIIIIIIIHIIIIIIIIIHGIIIHIIHIIIIIIIHIHIII<IIIIIIIIHIGIIIIIIIIHIGHFIIIIIIIIHIIIIIIIIHIHEIIIIIIIIIIIIIIIIHIIIIIIIIIHHIIIHIIIIIIIIIIIIIIIIIIIIIIIIIIIIIIIIIIIIIIIIIIIDDDDD
@HISEQ:969:HM2KJBCX2:2:1101:14168:60511 2:N:0:ACTATGCA
TCCTAGGTCCGACCCCAACTATCCCTATTAATCATTACGTCAATCCTAGAAACCAACAAAATAGGATCAAACGTCCTATTTCATTATTCCATGCTAATGTATTCAAGCGTTAGCCTGCTTTAAACACTCTAATTTTTTCAAAGTAACAGTCCTGTTTCCCTGCAACACCAAATTAATGACATTACAGTTCTTCAAGAAGGAGGAACCAGTAAAGCCAGTACATACCAGAGGCACGACCAACCTACTAATCCCGAAATTCAACTACGAGCTTTTTAACTGCAACAACTTTAATATACGCTATTGGAGCTGGAATTACCGCGGCTGCTGGCACCAGACTTGCCCTCCAA
+
DBDDDIIIIIIIHIIIIHIIIIHHIHIIIIIIHIIEHIIIGIIHIIIIIIIHHHIIIIIIIIIIHCHHHIIGHIIIIIIIIIIHIHGHIIIIHIIIIIIIIHHIIIFHGHHIIHHIIIIIHHHHHHCHHHHFHGHHHIHIIHIIIHHIHHHIIHHHIHIIIIHIEIIIIHIIHHIHHHHHHIHIHIIIIHHIIHGIIHHHHHHEGIIHIIHHGHGIGGIIIHHIHHHIHHIIIHHEHHHHIIHHFGHHHIIHIIIIIIIHG?G<IIIIIIIIIIHHIHIHEGE?HIHGIGIIIHEIIIHIIHIIHGIIIIHIHGHIIIGIIGIIIIHGHIIIIIHIGIIHDGDBDDD
@HISEQ:969:HM2KJBCX2:2:1101:11828:61007 2:N:0:ACTATGCA
TCCTAGGTCCGACCCAACTATCCCTATTAATCATTACGTCAATCCTAGAAACCAACAAAATAGGTTTGAACGTCCTATTTCATTATTCCATGCTAATGTATTCAAGCGTTAGCCTGCTTTAAACACTCTAATTTTTTCAAAGTAACAGTCCTGTTTCCCTGCAACACCAAATTAATGGCATTACAGTTCTTCAGAAAGGAGGAATCAGCGAAACCAGTTCATACCAGTGGCACGACCAACCTGCTGACCCCGAAATTCAACTACGAGCTTTTTAACTGCAACAACTTTAATATACGCTATTGGAGCTGGAATTAACGCGGCTGCTGGCACCAGACTTGCCCTCCAA
+
DDDDDIIIIIIIIIIIIIHHHIIIIIIIIIIIHHIIIIIIIIIIIIIIIHIIIIIIIIIIIIIHHHHIIIIIHIIIIIHEHHIIIIIHIIIHHIIIIIHIIIHIHHIIIIIIIIIIIIIIIHHHIIIHIIIHIIIHIIHIIIIIIIIIHIIIIIIIIIIIIIIIIIIIIIIIIIIIIIIIIIIIIIIIIIIIIIIIIIIIHIIIIIIIIIIIHIIIIIIIIIIIIIIIIIIIIIIIIIIIIIHECIIIIIIIIIIIIIIIIIIIIIIIIIIIIHGIIIIIIIIIIIIIIIIIIIIIIIIIIIIIIIIIIIIIIIIIIIIIIIIIIIIIIIIIIIIIIIIIIDDDDD
@HISEQ:969:HM2KJBCX2:2:1101:12496:61006 2:N:0:ACTATGCA
TCCTAGGTCCGACCCAACTATCCCTATTAATCATTACGTCGATCCTAGAAACCAACAAAATAGAATCAAACGTCCTATTTCATTATTACATGCTAATGTATTCAAGCGTGCGCCTGCTTTAAACACTCTAATTTTTTCAAAGTAACAGTCCTGATTCCCCACGACACCAAATTAATGACATCGCGGTTCTTCAGAAGGTAGGAACCAATAATGCCAGTGCGTACCGAGGCACGACCGACAATCTGATCCCGAAATTCAACTACGAGCTTTTTAACTGCAACAACTTTAATATACGCTATTGGAGCTGGAATTACCGCGGCTGCTGGCACCAGACTTGCCCTCCAA
+
<00D?<GH?G/E/FH@1D1<111<1<<1<111<<D1F1<</<D1<F@E11D<FCHCHC1CE<1FH11<<1F0<C@01111<@GD<FC1<C1<1<1HEHCIHHG=EHHDCHCHHF@CEEE1GFCF@HHG@EB1B<1<.FEIHEHFGGFBDGHHE7A9<FG@B.<CHFIHHGG4<HGGH:/C?DHFCH>EED/GIHG<F/?GCD0CA0HFC</HHDG<F0<CFECGAHGC0CCCC</0CGEGC@FCCCCCHFEHEHEHH@HGIIFHHCECF?EHHHHEHFCF?G@GF1<1HHGIHHF?C@FHIHEH?GIIHHHCHHDCEHG@IHHHFCFCHF1FCE1HEHC1@?D@@
@HISEQ:969:HM2KJBCX2:2:1101:19869:61230 2:N:0:ACTATGCA
TCCTAGGTCCGACCCAACTATCCCTATTAATCATTACGGTGGTCCTAGACCAACAAAATAGAACCAACGTCCTATTCTATTATTCCATGCTAATCTATTCAAGCAAAAGCCCGCTTTAAACACTCTAATTTTTTCAAGGTAATGGTCCTGGTTCCCCGACACACCCAATAAAGGGCATACCGGCTCACCAGAAGGATAGACCCGACAGCAGAACAGTACTCGCCAGAGACGGACCGTCCGGTCAGGCCTAAAATTCAACTACGAGCTTTTTAACTGCAACAACTTTAATATACGCTATTGGAGCTGGAATTACCGCGGCTGCTGGCACCAGACTTGCCCTCCAA
+
DDDDDFGHHHH<HDH?EEFHHIH@GHIHIHIHHHHIIIII?@EGCHHCHHGHIDHFHIHIHHI?FG@DGDFHHIHHIIGIFGHHGHHC@?CH?G@CFHIHHHHGHIEEHHHF<CCHEHIIFFBGHHHHHHIIHHGE@GA<FBC@B@GEEC8EDCF<HGBCC=HHEHCHHIHGIIHHHHHFGHIHGECFH<IIHHHHHFDHHCE#IHHGHEFEEHGIHDE/IGIIHGHHHGFHIIHFIHIHHDEHHCHGHHIIIGIIHHEHEGHHEIHIHHIHHFEIIGIHHHF1HIIHG@=GC@GGEFCIIIHIHCIIHHDIHDIHEEFHHHEHFHFHHHHEH@HHCEH@D@@?
@HISEQ:969:HM2KJBCX2:2:1101:5597:62689 2:N:0:ACTATGCA
TCCTAGGTCCGACCCAACTATCCCTATTAATCATTACGTCAATCCTAGAAACCAACAAAATAGGATCGAACGTCCTATTTCATTATTCCATGCTAATGTATTCAAGCGTTAGCCTGCTTTAAACACTCTAATTTTTTCAAAGTAACAGTCCTGTTTCCCTGCAACACCAAATTAATGACATTACAGTTCTTCAAGAAGGAGGAATCAGTAAAGCCAGTACATACCATTGGCACGACCAACCTACTGACCCCGAAATTCAACTACGAGCTTTTTAACTGCAACAACTTTAATATACGCTATTGGAGCTGGAATTACCGCGGCTGCTGGCACCAGACTTCCCTCCAA
+
DDDDDIIIIIIIIIIIIIIIIIIIIIIIIIIIIIIIIIIIIIIIIIIIIIIIIIIIIIIIIIIIIHIIHHIIIIIIIIIIIIIIIIIIIIIIIIHIIIIIIIIIIIIIIIIIIIIIIHIIIIIIIIIIHIIIIIIIIIIIIIIIIIIIIIIIIIIIIIIIIIIIIIIIIIIIIIIIIIIIIIIIIIIIIHIIIIIIIIIIIIIIIIIIIIIIIIIIIIIIIIIIHIIIIIIIIIIIIHHIHIGEIIIIIIIIIIIIIIIIIIIIIIIIIIIIIIIIIIIIIIIIIIIIIIIIIIIIIIIHHIIIIIIIIIIIIIIIIIIIIIIIIIIIIIIIIIIIIIIIDDDDD
@HISEQ:969:HM2KJBCX2:2:1101:19485:62772 2:N:0:ACTATGCA
TCCTAGGTCCGACCCAACTATCCCTATTAATCATTACGGTGATCCTAGAAACCAACGAAATAGAATCAGTCCGTCCTATTTCATTATTCCATGCTAATGTATTCAGACGATAGTCTGCTTTAAACACTCTAATTTTTTCAAAGTAACAGTCCTGATTTCCCATCACACCAAATAAATGGCATGAAAGTTCCTCAGAAGGTAGAGATCCATCTCACCAGTGCAGACAATTAAGCCTGACCAATGGGTAGACCCCGAGGTTCAACTACGAGCTTTTTAACTGCAACAACTTTAATATACGCTATTGGAGCTGGAATTACCGCGGCTGCTGGCACCAGACTTGCCCTCCAA
+
DDDDDIIIIIIIIIIIIIIIIIIIIIIIIIIGIIIIIIIIIIIIIIIIIIIIIIIIIHIIIIIIIIIIIIIIIIIIIIIIIIIIIGIIHHIIHIIIIHIHIIHIIIIEHIIIIHGIIIIIIIIHIIIIHIHIIIIIIIIIHIIHIIHIIIIHHIIIIIIIIHIIIIIIIIIIIIIIIIIIIIIIIIIHHIHIIIIIIIHHHIIIIIIIIIIIIIIIIIIIIIIIIIIHIIIIIIIIIIIIIIIHHGDIIIIIIIIIIIIIIIIIIIIIIIIIIIIIIIIIIIIIIIIIHHIIIIIIIIIIIIIIIIIIIIIIIIIIIIIIIIIIIIIIIIIIIIIIIIIIIIIDDDDD
@HISEQ:969:HM2KJBCX2:2:1101:12967:62824 2:N:0:ACTATGCA
TCCTAGGTCCGACCCAACTATCCCTATTAATCATTACGTCGATCCTAGAAACCAACAAAATAGAATCAAACGTCCTATTTCGTTATTCCATGCTAATGTATTCAAGCGTGAGCCTGCTTTAAACACTCTAATTTTTTCAAAGTAACAGTCCTGATTCCCCATGACACCAAATTAATGACATCATGGTTCGTCAGAAGGTAGGAATCAATAATACCAGTACGTACAATAGCACGACCAATAAATTGATCCCGAAATTCAACTACGAGCTTTTTAACTGCAACAACTTTAATATACGCTATTGGAGCTGGAATTACCGCGGCTGCTGGCACCAGACTTGCCCTCCAA
+
DDDDDIIIIIIIIIIIIIIIIIIIIIIIIHIIIIIIIIIIIIIIIIIIIIIIIIIIIIIIIIIIIIIIIIIHIHIHIIIIIIHIIIIIIIIIGIIIIIIHIIIIIIIIIIIIIIIIHHHIIIIIIIIIIIIIIIIIIIIIIIIIIIIIIIIIIHIIIIIIIIIIIIIIIIIIIIIIIIIIIIIIIIIIIIIIIIIIIIIIIHIIIIIIIIIIIIIIIIIHIIIIIIIIIIIIIIIIIIIIIIIIIIIIIIIIIIIIIIIIIIIIIIIIIIIHIIIIIIIIIIIIIHHIIIIIIIIIIIIIIIIIIIIIIIIIIIIIIIIIIIIIIIIIIIIIIIIIIIIIDDDDD
@HISEQ:969:HM2KJBCX2:2:1101:15839:64343 2:N:0:ACTATGCA
TCCTAGGTCCGACCCAACTATCCCTATTAATCATTACGTCGATTCTAGAAACCAACAAAATAGAATCAAACGTCCTATTCCGTTATTCCATGCTAATGTATTCAAGCGTGAGCCTGCTTTAAACACTCTAATTTTTTCAAAGTAACAGTCCTGATTCCCTATAACACAAAATTAATGGCATTATAGTTCGTCAGAAGAGAGAAACCGATTATACCAGTACGTACAAAAGCACGACCAGTAAACCGGTCTCGAAATTCAACTACGAGCTTTTTAACTGCAACAACTTTAATATACGCTATTGGAGCTGGAATTACCGCGGCTGCTGGCACCAGACTTGCCCTCCAA
+
DDDDDIHIIIIIIIIIGIHHHHHIIIIIIGIIIIIIIIIIIIIIIHIIIIIIIGIIIGIIIIHHIIIIIIIIIIIIIIIIIIIIIIHHIIHIHIIIHHIIIIIIIHHIIIHIIHIIHHHIIIIIIIIIIIIIIIIIIIIIIIIIIIIIIIIIIIIIIIIIIIHIIIIIIIIIHIIIIIHIIIIIIIIIIIHIIIIIIIIIHHIIIIHIIIIIIIIIIIIIIHIIIIIIIIIIIIIIIIIIIIIHIIIIIIIIIIIIIIIHIIIIIIIIIIIIIIIIIIIIIIIIIIIIIIIIIIIIIIIIIIIIIIIIIIIIIIIIIIIIIIIIIIIIIIIIIIIIIIIIDDDDD
@HISEQ:969:HM2KJBCX2:2:1101:10054:63750 2:N:0:ACTATGCA
TCCTAGGTCCGACCCAACTATCCCTATTAATCATTACGTCGATCCTAGAAACCAACAAAATAGGAGATCAAACGTCCTATTTTATTATTCCATGCTAATGTATTCAAGCGCGAGCTTGCTTTAAACACTCTAATTTTTTCAAAGTAACAGTCCTGATTCCCCGCCACACCAACTAAATAGCATAACGGTTCATCAGAAGGGAGGAATCAGTGACACCGAAGGTACGACCAGCTTACTGATCCCGAAATTCAACTACGAGCTTTTTAACTGCAACAACTTTAATATACGCTATTGGAGCTGGAATTACCGCGGCTGCTGGCACCAGACTTGCCCTCCAA
+
B@@@01D<<D/CECE1<0DCHH11<<<<<1D<<1@<<<1DEH1FHIH1<DCHEH?<<<<<<GHHHHH<C?11DE<C@G1D<11<F<11<<1:<DC1<DACF@CG@GG@&=5C:HI#F1C@6<1811<FFGBD<?B1DG<GHGBAF9@<0DB@GH0D@GH<CHHIHHD.</GFGFHFFCGCHG@HHC<.C?HC<HIHECED<<1IHIIHFC1?DHD0CF@EE1<C<<<<<1FC/EFFD@HIH<HECAEFHD<<10/CCD1@C@EHHEFEGEE@FCEGD1?FEH@GEHC@F1C<CHHHE@@HC<CECCHCHEHC@HCC@CIHGHHEG<@<C0?HF@D<<0
@HISEQ:969:HM2KJBCX2:2:1101:3747:64360 2:N:0:ACTATGCA
TCCTAGGTCCGACCCAACTATCCCTATTAATCATTACGGTGGTCCTAGAACCAACAAAATAGAACCAACGTCCTATTCTATTATTCCATGCTAATCTATTCAAGCAAATGCCCGCTTTAAACACTCTAATTTTTTCAAGGTAATGGTCCTGGCTCCCCAACACACCCAACAAAGGACATGCTGGTTCACCAGAAGGAAGACCCGACGACAAGACAGTACTCGCCAAAGACGGACCGCCCGGCCAGGCCTAAAATTCAACTACGAGCTTTTTAACTGCAACAACTTTAATATACGCTATTGGAGCTGGAATTACCGCGGCTGCTGGCACCAGACTTGCCCTCCAA
+
DDDDDIIIIIIIIHIIIIIIIIIIIIIIIIHIIIIIIIIIIIIIIIIIIIIIIIIIIIIIIIIIIIIIIIHHHIIIIHIIGHHIHIHGIIIIHIIHIIIIIIHIIIIIIIIIIIHIIIIIIIIIIIIIIHIIIIIIIHHIIIIIIIHIIIIHIIIIIHIIIIGHIIHIIIIIIIIIIIIIIIIIIIHHHIIIIIIIIIIHIIIIIIIIIIIIIIIIIIIIIIIIIIIIIIIIIIIIIIIIIIIIIIIIIIIIIIIIIIIIIIIIIIIIIIIIIIIIIIIIIIIIIIIIIIIIIIIIHHHIIHIIIIIIIIIIIIIIIIIIIIIIIIIIIIIIIIIIIIIDDDDD
@HISEQ:969:HM2KJBCX2:2:1101:11664:66126 2:N:0:ACTATGCA
TCCTAGGTCCGACCCAACTATCCCTATTAATCATTACGTCAATCCTAGAAACCAACAAAATAGGATCAAACGTCCTATTTCATTATTCCATGCTAATGTATTCAAGCGTTAGCCTGCTTTAAACACTCTAATTTTTTCAAAGTAACAGTCCTGTTTCCCTGCAACACCAAGTAAATGACATCACAGTTCTTCAAGAAGGAGGAATCAGTAAGGCCAGTACATACCAATGGCACGACCAACCTACTGACCCCGAAATTCAACTACGAGCTTTTTAACTGCAACAACTTTAATATACGCTATTGGAGCTGGAATTACCGCGGCTGCTGGCACCAGACTTGCCCTCCAA
+
DDDCDIIIIIIHIIIHEIFHHHHHHHH1FHIIHIIHGIIIIHIIIIIIIIIHIIIGIIIIIIIFHHHIHHHHIIIIGIIIIIIIHIIHIHIEHGHIIHIIIHEHHHGIIGIIHIIIIGHGHCHHHHHFFHIHHHIHIHIGHGHHHCFHHHGHIIFGHGHIIHHEHHHHHG0FCGHHHGGHIGII:HFEHIEHHG@CDHDD0EHIHHHHEEFC@<:GHC@CCHFEGHH@FHHGCEHDEHAIIHGC@EHHHE11EHIHHEIH@@E@<?GIIHEGHGCED1EEH@1CFHHHEFC@HHHCEHEIIIHHEFC1CEECC<?HE?CFFHIHFHHFF?ECIHHIHHHFIBDD@<
@HISEQ:969:HM2KJBCX2:2:1101:4656:66720 2:N:0:ACTATGCA
TCCTAGGTCCGACCCAACTATCCCTATTAATCATTACGTTGATCCTAGAAACCAACAAAATAGAATCGAACGTCCTATTTCATTATTCCATGCTAATGTATTCAAGCGCGTGCCTGCTTTAAACACTCTAATTTTTTCAAAGTAACAGTCCTGATTCCCCACGACACCAAATTAATGACATCATGGCTCCTCAGAAAGGAGAAACCAATAACACCAGTACATACCAGAGGCATGACCGACGTATTGATCCCGAAATTCAACTACGAGCTTTTTAACTGCAACAACTTTAATATACGCTATTGGAGCTGGAATTACCGCGGCTGCTGGCACCAGACTTGCCCTCCAA
+
DDDDDIIIIIIIIIIIIIIIIIIIIIIIIIIIIIIIIIIIIIIIIIIIIIIIIIIIHIHIIIHIIIIIIGIIIIIIIIIIIHIIIIIHIIIIHIEHIIIIIIIIIIIIIIIIIIIIHHIIIIIIIIIHIIIIIIIIIIIIIIIIIIIIIIIIIIIIIIIIIIIIIIIIIIIIIIIIIIIIIIIIIIIIIIIIIIIIIIIIIIIIIIIIIIIIHIIIIIIIIIIIIIIIIIIIIIIIIIIIIIIHFIIIIIIIIIIIIIIIIIIIIIIIIIIIIIIIIIIIIIIIIIIIIIIIIIIIIIIIIIIIIIIIIIIIIIIIIIIIIIIIIIIIIIIIIIIIIIIIIDDDDD
@HISEQ:969:HM2KJBCX2:2:1101:5676:67187 2:N:0:ACTATGCA
TCCTAGGTCCGACCCAACTATCCCTATTAATCATTACGGTGATCCTAGAAACCAACAAAATAGAACCATGCCGTCCTATTCTATTATTCCATGCTAATGTATTCGAGCAAAAATGCCTGCTTTAAACACTCTAATTTTTTCAAGGTAAAGGTCCTGGATCCGCAAGACACCCAATTAAGGACATCAAGTTTCTCCAGAAGGTGAGAAATCAACAGCGACAGTTCATACCCCTTAAGGCATGACCATCACGTCAATCCCGAAATTCAACTACGAGCTTTTTAACTGCAACAACTTTAATATACGCTATTGGAGCTGGAATTACCGCGGCTGCTGGCACCAGACTTGCCCTCCAA
+
DCDDDIIIIIIIHIIIIIIIIIIIIIIIIIIIIIIIIIIIIIIHHIIIIHIIIHIIIIHIIIHGIIIIIIIIIIIHCHIIIIIIIIIIHIIIHHIEHGIHIGHIIHIHIIIIIIIIGHHIIIIIHIIIIIIHHIIIIIIHHIIHIIHHIHIIHHGHIIIHIIIIIIIIIIHIIIFHIIIHHIIIIIIIGFFHGIIIIIIIIHIIIIIIIIHIIIIIIIIIIIIIIIIIIIIIIIIIIGIIIIIIHGIHIHHFIIIIIIIIIIIIIIIIIIIIIIIIIIIIIIIIIIIIIIIIIHIIIIIIHIIIIIIIIIIIIIIIIIIIIIIIIIIIIIIIIHIIIIIIIIIIIIIIDDDDD
@HISEQ:969:HM2KJBCX2:2:1101:20449:67682 2:N:0:ACTATGCA
TCCTAGGTCCGACCCAACTATCCCTATTAATCATTACATCGATCCTAGAAACCAACAAAATAGAATCGGATGTCCTATTTCATTATTCCATGCTAATGTATTCAAGCGTGAGCCTGCTTTAAACACTCTAATTTTTTCAAGGTAACAGTCCTAATTCCCCGTGACACCAAATTAATGGCATTACGGTTCTTTAGAAGGTGAGAAATCAATAATATCAGTACATACCAACGGCATGACCGAAACATTGATTCCGAAATTCAACTACGAGCTTTTTAACTGCAACAACTTTAATATACGCTATTGGAGCTGGAATTACCGCGGCTGCTGGCACCAGACTTGCCCTCCAA
+
DDDDDIIIIHIIIIIIHIIIIIIIHIIIIIIIIIIIIIIIHGIIIIIGHHIIIIIIIIIHHHHHHIIGEHHHHHHIIIIIGIIIGIIIIHIIHHIIIHIIIHIIHHFIIIIIIIIIIIIIIIIHIHHHHIIIIIIIIGIIIIHHFHIIIIIHIIIHHIIIIIIIIIIHIIIIIIIIIHGHIIIGHHIIIIIIIIIIIIIIIIIIIIIIIIIIIIIIIIIIIIIIIIIIIIIIIIIIIIIIIIHIHGGIIIIHIIIIIIIIIIIIIIIIIIIIIIIIIIIIIIIIIIIIIIIIIIIIIIIIIIIIIIIIIIIIIIIIIIIIIIIIIHIIIIIIIIIIIIIIIIDDDDD
@HISEQ:969:HM2KJBCX2:2:1101:1650:68420 2:N:0:ACTATGCA
TCCTAGGTCCGACCCAACTATCCCTATTAATCATTACGGTGATCCTAGAAACCAACAAAATAGAACCATGCCGTCCTATTCTATTATTCCATGCTAATGTATTCGAGCAAAAATGCCTGCTTTAAACACTCTAATTTTTTCAAGGTAAAGGTCCTGGATCCGCAAGACATCCAATAAAGGACATCAAGTTTCTCCAGAAGGTGAGAAATCAACAGTAACAGTTCATACCCCTTAAGGCATGACCATCACGTCAATCCCGAAATTCAACTACGAGCTTTTTAACTGCAACAACTTTAATATACGCTATTGGAGCTGGAATTACCGCGGCTGCTGGCACCAGACTTGCCCTCCAA
+
DDDDDIIIIIIIIIIIIIIIIIIIIIIIIIIIIIIIIIIIIIIIIIIIIIIIIIIIIGIIIIIIIIIIIIGIHHHHIHHIHIIIIIGHIIIHIIIIGHIHICEIHHHIIIHFIHIIIIIIIIIIIIIIIIIIHIIIIIIIIIIIIIIIIHIIIIIIIIIIIIIIIIIIIIIIIIIIIIIIIIIIIIIIIIIIIIIIIIIIIIIIIIIIIIIIIIIIIIIIIIIIIIIIIIIIIIIIIIIIIHIIIIIHIIHGIIIIIIIIIIIIIIIIIIIIIIIIIIIIIIIIIIIIIIIIIIIIIIIIIIIIIIIIIIIIIIIIIIIIIIIIIIIIIIIIIIIIIIIIIIIIIIIIDDDDD
@HISEQ:969:HM2KJBCX2:2:1101:14396:68480 2:N:0:ACTATGCA
TCCTAGGTCCGACCCAACTATCCCTATTAATCATTACGTCAATCCTAGAAACCAACAAAATAGGTTTGAACGTCCTATTTCATTATTCCATGCTAATGTATTCAAGCGTTAGCCTGCTTTAAACACTCTAATTTTTTCAAAGTAACAGTCCTGTTTCCCTGCAACACCAAATTAATGGCATTACAGTTCTTCAGAAAGGAGGAATCAGCGAAACCAGTTCATACCAGTGGCACGACCAACCTGCTGACCCCGAAATTCAACTACGAGCTTTTTAACTGCAACAACTTTAATATACGCTATTGGAGCTGGAATTACCGCGGCTGCTGGCACCAGAC
+
DDDCDIIIIIIIIIIIIIIIIIIIIHIIIIIIIHIIIIIIIIIIIIIIIIIIIIIIIIIIIIHIHHHIIIIIIIIIIIIIIIIIIIIIHIIIIIIIIIIIIIHIIIIIHIIIIIIIIIHHIIHIIHIHHIIIIIIIIIIIIIIIIIIIIIIIIIIIIIIIIIIIIIIIIIIIIIIIIIIIIIIIIIIIIHIIIIIIIIHCIIIIIIIIIIIIIIIIIIIIIIIIIIIIIIHHHGIIIIIIIIIIIIIIIIIIIIIIIIIIIIIIIIIIIIIIIIIIIIIIIHIIIIIIIIIIIIIIIIIHIIIIIIIIIIIIIIIIIIIIIIIGIIIIIIDDDDD
@HISEQ:969:HM2KJBCX2:2:1101:5319:67323 2:N:0:ACCATGCA
TCCTAGGTCCGACCCAACTATCCCTATTAATCATTACGGTGATCCTAGAAACCAACAAAATAGAGTCATGCCGTCCTATTTTATTATTCCATGCTAATGTATTCAAGCAAAATGCCTGCTTTAAACACTCTAATTTTTTCAAAGTAAAGGTCCTGGTTCCCCGCGACACCCAATTAAGGGCATCGTGGTTCTCCAGAAGGTGAGAAATTGACTACACCAGTTCATACCCCTTAAGGCACGACCGATGTGTCAATCCCGAAATTCAACTACGAGCTTTTTAACTGCAACAACTTTAATATACGCTATTGGAGCTGGAATTACCGCGGCTGCTGGCACCAGACTTGCCCTCCAA
+
DDDDDIIIIIIIIIIIEHIIIIIIIIIIIIIIIIIIIIIIIGIIIIIIHHIIIIIIIIIHHHHE@EHHHCEHHIIHIHHIIIHIIIIIHGHHHGHIHIIIHCIHHIIIIIHHIIIIIIIIIIIIHHHIIHHHIIIIIIIIHIHHHIIIIIHIFIHIIIIIIIIIIIIIIIIIIHIIIIIIIIIIIIIIIIIHIIIIIIIIHIIIIIIIIIIIIIIIHIIIIIIIIIIIHIIIIIIIIIIIIIIIIIIIIIHIIIIIIIIIIIIIIIIIIIIIIIIIIIIIIIIIIIIIIIIIIIIIIIIIIIIIIIIIIIIIIIIIIIIIIIIIIIIIIIIIIIIIIIIIHEIIIIIDDDDD
@HISEQ:969:HM2KJBCX2:2:1101:1854:67794 2:N:0:ACTATGCA
TCCTAGGTCCGACCCAACTATCCCTATTAATCATTACGTCGATCCTAGAAACCAACAAAATAGAATCAAACGTCCTATTTCGTTATTCCATGCTAATGTATTCAAGCGTGAGCCTGCTTTAAACACTCTAATTTTTTCAAAGTAACAGTCCTGATTCCCCAAGACACCAAATTAATGACATCATGGTTCGTCAGAAGGTAGGAATCAATAATACCAGTACGTACAATAGCACGACCAATAAATTGATCCCGAAATTCAACTACGAGCTTTTTAACTGCAACAACTTTAATATACGCTATTGGAGCTGGAATTACCGCGGCTGCTGGCACCAGACTTGCCCTCCAA
+
DDDDDIIIIIIIIIIIIIIIIIIIIIIIIIIIIIIHIIIIIGIIIHIIIIIIIIIIIIIIIIIIIIIIIIHIHIIIIIHIIIIIIIIIIIIIGHHIIIHIIHGIHIIIIIIIIIIIIIIIIIIIIHIIIIIIIIIIHIIIIIIIIIIIIIIIIIIIIIIIIIIIIIIIIIIIHIIIIIIIHIIIIIIIIIHIIIIIIIIIIIIIIHIIIIIIIIIIIIIIIIIIIIIIIIIIIIIIIIIIIIIIIIIIGIHHIIIHIIIIIHIIIIIIIIIIIIIIIIIIIIIIIHIIIIIIIIIIIIIIIIIIIIIIIIIIIIIIIIIIIIIIIIIIIIIIIIIIIIIIDDDDD
@HISEQ:969:HM2KJBCX2:2:1101:19530:69067 2:N:0:ACTATGCA
TCCTAGGTCCGACCCAACTATCCCTATTAATCATTACGGTGATCCTAGAAACCAACGAAATAGAATCAGTCCGTCCTATTTCATTATTCCATGCTAATGTATTCAGACGATAGTCTGCTTTAAACACTCTAATTTTTTCAAAGTAACAGTCCTGATTTCCCATCACACCAAATAAATGGCATGAAAGTTCCTCAGAAGGTAGAGATCCATCTCACCAGTGCAGACAATTAAGCCTGACCAATGGGTAGACCCCGAAGTTCAACTACGAGCTTTTTAACTGCAACAACTTTAATATACGCTATTGGAGCTGGAATTACCGCGGCTGCTGGCACCAGACTTGCCCTCCAA
+
DDDDDIIIIIIIIIIHIIIIIHIIIIIIIIIIIIIIIIIIIIIIIIIIIIIIIIIIGIIIIIIIIIIIIIIIIIHDHIHIIIIIIIHIIIHHHIIIHFHHHFHHIIIIIHIIHIIIIIIIIIIIIIHIIIIHIIIIIIIIIIIIIIIIIIIHIIHIIIIHHIIIIIIHIHIIIIIIIHIIIIIIIIIIIIIIIIIIIIIIIIIIIIIIIIIHIIIIIIIIIIIIIIIIIIIIIIIIIIIIIIIIIHFIIIIIIIIIIIIIIIIIIIIIIIIIIIIIIIHHIIIIIIIHHIIIHIIIIIIIIIIIIIIIIIIIIIIIIIIIIIIIIIIIIIIIIIIIIIIIIIIDDDDD
@HISEQ:969:HM2KJBCX2:2:1101:4695:69397 2:N:0:ACTATGCA
TCCTAGGTCCGACCCAACTATCCCTATTAATCATTACGTCAATCCTAGAAACCAACAAAATAGGATCGAACGTCCTATTTCATTATTCCATGCTAATGTATTCAAGCGTTAGCCTGCTTTAAACACTCTAATTTTTTCAAAGTAACAGTCCTGTTTCCCTGCAACACCAAATTAATGACATTACAGTTCTTCAGAAAGGAGGAATCAGCGAAGCCAGTGCATACCAGTGGCACGACCAACCTGCTGACCCCGAAATTCAACTACGAGCTTTTTAACTGCAACAACTTTAATATACGCTATTGGAGCTGGAATTACCGCGGCTGCTGGCACCAGACTTGCC
+
DDDDDHHIIIIHIIIIIIIHHHIIIIIIIIIIIIIIIIIIIIHIIIIIIIIIHGIHI@HIIGHHIHIIHHIIHIIIIHIIIHIIIIIIGHHIIIIIIIHHHIIIIIIIIIHHHIIHHHHIIIIIIHIIHHGIHIIIHHIIHIIIIIIIGGIHIHHEGIHIGIIIIIHIIIIHHIIIIIIIIIIIIIIIIIIIIIIIIIIIIIIHIIIIIIGIIIIIIIIHHIIIIIIIIIIIIIIIIHIIIIIIIIIIIIHHIIIIIIIIHIIIIIIIIIIIIIHIIIIHIHHHIIIIIHIIIIIIIIIHIIIIIIIIIIIIIIIIIIIIIIIIIIIIIIIIIIIDDDDD
@HISEQ:969:HM2KJBCX2:2:1101:14214:70019 2:N:0:ACTATGCA
TCCTAGGTCCGACCCAACTATCCCTATTAATCATTACGGTGGTCCTAGAAACCAACAAAATAGAACCACAACGTCCTATTCTATTATTCCATGCTAATCTATTCAAGCAATAGCCCGCTTTAAACACTCTAATTTTTTCAAGGTAATGGTCCTGGCTCCCCAACACACCCAATTAAGGACATACTGGTTCACCAGAAGGAAGACCCGACAACAGGACAGTACTCGCCAAAGACGGACCGCCCGGCCAAGTCTAAAATTCAACTACGAGCTTTTTAACTGCAACAACTTTAATATACGCTATTGGAGCTGGAATTACCGCGGCTGCTGGCACCAGACTTGCCCTCCAA
+
DDDDDHHHIIHIHIIIIIIIIIIIIIIIIIIIIIGIIHCHIHIIHHIIIIIGHHIIHIIHIIEHHIHIIHFECEHDHHIGIIIIIIH@HHIIHEEGFIHIIIIIIIIIIIHHIIIIHHHIIHIIHIIIHHIIIIHIHHIIIIIIIIIHIIIIIHHIHGIIIHIIHHHGIIIIIIIIIIIIHIIIIIIIIIIIIHIIIIIIIIIIHIIIIIIIIIIIHIIIIIIH<IIIIHHHIIIIIHGIIIIIIIIIIGHIIIIIIIIIIIIHIIHIIIIIIIIIIIIIIIIIIIIIIIHIIHGIIIIIIIIIIIIIIIIIIIIIIIIIIIIIIIIIIIIIIIIIHIIIIIDDDDD
@HISEQ:969:HM2KJBCX2:2:1101:9972:70628 2:N:0:ACTATGCA
TCCTAGGTCCGACCCAACTATCCCTATTAATCATTACGTTGATCCTAGAAACCAACAAAATAGAATCGAACGTCCTATTTCATTATTCCATGCTAATGTATTCAAGCGCGTGCCTGCTTTAAACACTCTAATTTTTTCAAAGTAACAGTCCTGACTCCCCACAACATCAAATTAATGACATCATGATTCATCAGAAGGGAGAAATCAATGACATTAGTACGTACCGAAGGCACGACCGACGTATTGATCCCGAAATTCAACTACGAGCTTTTTAACTGCAACAACTTTAATATACGCTATTGGAGCTGGAATTACCGCGGCTGCTGGCACCAGACTTGCCCTCCAA
+
DDDDDHHIIIIIIIIIIIIIIIIIIIIIIIIIIIIIIIIIIIIIIIIIHIIIIIIIHIIIIIHHHIIHIIIIHHIIIIIIIIIIIIIIIHHIIIGIIGIGIIIIIHHHHHHHHH/IIHIIIIIIIIIIIIIIIIIIIIIIIIIIIIIIIIIIIIIHIIIIIIIIIIHIIIIIIIIIIIIIIIIIIIIIIIIIIIIIIIIIIIIIIIHIIIIIIIIIIIIIIIIIIIII=IIIIIIIIIIIIIIHGIIIIGIIIIIIIIIIIIIIIIIIIIIIIIIIIIIIIIIIIIIIIIIIIIIIIIIIIIIIIIIIIIIIIIIIIIIIIIIIIIIIIIIIIIIIIIIIIDDDDD
@HISEQ:969:HM2KJBCX2:2:1101:20280:69379 2:N:0:ACTATGCA
TCCTAGGTCCGACCCAACTATCCCTATTAATCATTACGGTGATCCTAGAAACCAACGAAATAGAATCAGTCCGTCCTATTTCATTATTCCATGCTAATGTATTCAGACGATAGTCTGCTTTAAACACTCTAATTTTTTCAAAGTAACAGTCCTGATTTCCAACCACACCAAATAAATGGCATGAAAGTTCCTCAGAAGGTAGAGATCCATCTCACCAGTACAGACAATTAAGCCTGACCAATGGGTAGACCCCGAAGTTCAACTACGAGCTTTTTAACTGCAACAACTTTAATATACGCTATTGGAGCTGGAATTACCGCGGCTGCTGGCACCAGACTTGCCCTCCAA
+
DDDDDHIIIIIIHHIIIIIIIIIIIIIIHIIIIIIIIIIIIIIIIHHIIIIIHHIIIIIIIIHHIIIIHIIIIIHIIIIIIIIIIIIHIIIIHHIIIIIIIHIIHIIIIIIIIIIIIIHIIIIHHIIIIIIIIIIHHHIIIIIIIIIIIHIIIIHIIHIIIIIIIIIIIIIIIIIIIIIIIIIIIIIHIIIIIIIIIIIIIIIIHIIIIIIIIIIIIIIIIIIIIIIIIIIIIIIIIIIIIIIIIHFIIIIIIIIIIIIIIIIIIIIIIIIIIIIIIIIIIIIHIIIIIIIIIIIIIIIIIIIIIIIIIIIIIIIIIIIIIIIIIIIIIIIIIIIIIIIIIIIDDDDD
@HISEQ:969:HM2KJBCX2:2:1101:15636:71277 2:N:0:ACTATGCA
TCCTAGGTCCGACCCAACTATCCCAATTAATCATTACGGTGGTCCTAGAAACCAACAAAATAGAACCATGCCGTCCTATTTTATTATTCCATGCTAATGTATTCAAGCAAAAATGCCTGCTTTAAACACTCTAATTTTTTCAAAGTAAAGGTCCTGGTTCCCCGCGGCATCCAATTAAGGACATCGCGGTTCTCCAGAAGGTGAGAAATTGACTGCACCAGTTCATACCCCGTGAGGCACGACCGATGCGCCAATCCCGAAATTCAACTACGAGCTTTTTAACTGCAACAACTTTAATATACGCTATTGGAGCTGGAATTACCGCGGCTGCTGGCACCAGACTTGCCCTCCAA
+
DDDBDHGIIGHIIHHHHHFHHHIIIIIIHHHEHIIGGGFFHHHEHHHIIIIIHEHIIHIHEIHHHH@FG?G1C0CE=FHGE1CDHHH?HE1CGEHHEHHIHGGIHHF<FHHFGHHCFHHFFFIHF6IHIHIHHIDHHHHHIIHIHIIHIHGHGHIHHE<HHIHIHHHHHHEHHIGIIHIIIHHIIIIIIIIIIHIIHIIIIIII<G@HFGIIIHHGCCCHEIIHIIIHGIIHIFHIIGIIGHIIHEFIHEGFFCHHDHHEEEFHHHHEIHIIIHIHHHHEHHIIIIIIIIIHIHIIIHEIIIIIIIIIHHHIHIIHHIHIHCDHHIIIIIIHIIHIHGHHHFHHIHIIDDD@D
@HISEQ:969:HM2KJBCX2:2:1101:18328:71748 2:N:0:ACTATGCA
TCCTAGGTCCGAGCCCAACTATCCCTATTAATCATTACGTCAATCCTAGAAACCAACAAAATAGGATCGAACGTCCTATTTCATTATTCCATGCTAATGTATTCAAGCGTTAGCCTGCTTTAAACACTCTAATTTTTTCAAAGTAACAGTCCTGTTTCCCTGCAACACCAAATTAATGACATTACAGTTCTTCAAGAAGGAGGAATCAGTAAAGCCAGTACACACCATTGGCACGACCAACCTACTGACCCCGAAATTCAACTACGAGCTTTTTAACTGCAACAACTTTAATATACGCTATTGGAGCTGGAATTACCGCGGCTGCTGGCACCAGACTTGCCCTCCAA
+
ABDDCIIICHHHHHDHIHHHHIHHIHIIIHHIIHGHHGHHIIIHF@HHIIGHEHHEHHIEHHEHHHHHHIHHHEHHHHIIHECHHGHIGHEHIHIIHIHHHDHHIHGHGGHHHGHHIFHEHIHFGHEHIIIIHIHHHHHFFIHIIIHHHHHHHHHEHIIHIIHIIHIHIHHDCHHHHIIHHHHHIIIIIHFHIIIIIHIIIIIIIHIIIHHIIHFIIIHIGIIIIHIIIHHHHHGGHHHGHIHHGHIIIHHIIIHHEIHIIHIIIHHHHIIHIIIIIIHHIIHHGHG@IIIIIIIIIIHIHFIIIIIHIIIIIIIIIHIIIHIIIIIIIIIIIIIIHIIIHHBDDDD
@HISEQ:969:HM2KJBCX2:2:1101:9742:71585 2:N:0:ACTATGCA
TCCTAGGTCCGACCCAACTATCCCTATTAATCATTACGTCAATCCTAGAAACCAACAAAATAGGACGTTTGATCCTATTTCATTATTCCATGCTAATGTATTCAAGCGTTAGCTTGCTTTAAACACTCTAATTTTTTCAAAGTAACAGTCCTGTTTCCCTGCAACACCAAATTAATGGCATTACAGTTCTTCAGAAAGGAGGAATCAGCGAAGCAAGTACATACCAGTGGCATGACCAACCTGCTGACCCCGAAATTCAACTACGAGCTTTTTAACTGCAACAACTTTAATATACGCTATTGGAGCTGGAATTACCGCGGCTGCTGGCACCAGACTTGCCCTCCAA
+
0<<@D<<FGEHDHHHHIHHHHCG?CGHHHIIIEG?GHIHEH=@G1<G@GHEHC?CG?GHIHG<<FFHGHH0FGHGHHHGFHCFGEEH?C@EHEFGHH1CHFDDHHCGIHHHG1CFAHFHECHG<FHECHH?GHHHHIIEGIHFHGFD@CE<<E<FEHHHD1?FHEHI0HHFHGHF08E?GHHIHEEFFHHCCHCGDEGCEH@?GECEI<HIHD1(1CHHHIGCH6GH:8HHHGG@EA<<1GEF11GC/<CIHHGHHFHCE@GDGD<EECCGFED<1HF<@GCEHHEHHIIIHHGCGDHHHEHHGHHHHGHFHIIIIHCHHEHIHEHG1HEEHGCHEIH?0F<000<
@HISEQ:969:HM2KJBCX2:2:1101:19389:71516 2:N:0:ACTATGCA
TCCTAGGTCCGACCCAACTATCCCTATTAATCATTACGGTGGTCCTAGACCAACAAAATAGAACCAACGTCCTATTCTATTATTCCATGCTAATCTATTCAAGCAAAAGCCCGCTTTAAACACTCTAATTTTTTCAAGGTAATGGTCCTGGTTCCCCGACACACCCAATAAAGGGCATACCGGCTCACCAGAAGGATAGACCCGACAACAGACAGTACTCGCCAGAGACGGACCGCCCGGTCAGGCCTAAAATTCAACTACGAGCTTTTTAACTGCAACAACTTTAATATACGCTATTGGAGCTGGAATTACCGCGGCTGCTGGCACCAGACTTGCCCTCCAA
+
DDDDDIIIIIIIIIIIIIIIIIIIIIIIIIIIIIIIIIHIIFIIIIIIHHIIIIIIHHIHIHIIIIIIIIIIIIIIIIIIIIIIIIGIIIIIIIIIIIHIIIHGIIIIIIIIIIIHIIIIIIIIIIIHHHIHHHIGHIIIIIHHIIHIIIIHIIIIIIIIIIIIIIIIIHIIIIIIHIIIIIIIIIIIIIIIIIIIIIIIIIIIIHIIHIIIIIIIIHCIIIIIIIIIIIIIIIIIIIIIIIIIIIIIIIIIIHIIIIHHIIIIIIIIHHIIIIIIIIIIIIIIIIIHIIIIIIHHHGIIIIIIIIIIIIIIIIIIIIHIIIIIIIIIIIIIIIIIIIDDDDD
@HISEQ:969:HM2KJBCX2:2:1101:7438:70949 2:N:0:ACTATGCA
TCCTAGGTCCGACCCAACTATCCCTATTAATCATTACGTTGATCCTAGAAACCAACAAAATAGAATCGAACGTCCTATTTCATTATTCCATGCTAATGTATTCAAGCGCGTGCCTGCCTTAAACACTCTAATTTTTTCAAAGTAACAGTCCTGATTCCCCACGACACCAAATTAATGACATCATGGCTCCTCAGAAAGGAGAAACCAATAACACCAGTACATACCAGAGGCATGACCGACGTATTGATCCCGAAATTCAACTACGAGCTTTTTAACTGCAACAACTTTAATATACGCTATTGGAGCTGGAATTACCGCGGCTGCTGGCACCAGACTTGCCCTCCAA
+
DADBDHIEHHCHHDHIGHIIIIIHIIIIIIIIIIIIIIIIIIIIIIIIIIIIGEHHHHIEIGHFCHIIHIIIHIIHHHEFHHIIIHHIIIHIGFHHHHHIIEHHHHHDHHHIHIIIHEIIIIHHIIHIHHHHHHFEFHHIIHIHIIIHHIIHGHHHHIHIIIIHHIIHIIIHHHIIHHIIIIHIIHHHIHHIIIIIIIIIIIIIIHHIIHIIHIIIIIHGIIIHIIIIIIIHHIHGIIIIIIIHGHIHIHIIHFIIGIIIGIHIHHIIIIIIIIIIIIIIHGIIIHEIIHIIIIIIIIIIIIIIIIIIIIIIHIHIHIIIHIIIIIIIIIIIHIIGIIGHHDDCDD
@HISEQ:969:HM2KJBCX2:2:1101:8930:71628 2:N:0:ACTATGCA
TCCTAGGTCCGACCCAACTATCCCTATTAATCATTACTTCAGTCCTAGAAACCAACAAAATAGAACCAAAGTCCTATTCCATTATTCCATGCTAATATATTCAAGCAAACATGCCTGCTTTAAACACTCTAATTTTTTCAAAGTAAAAGTCTTGGATCCCTAGCGCACTCAATTAAGAGCACACTAGTTCCCCAAAAGGAAAAGCCCAAAGTTGCAGTACAAACCTTTCGGTTGACGGCAACTATAAGCCCAAAATTCAACTACGAGCTTTTTAACTGCAACAACTTTAATATACGCTATTGGAGCTGGAATTACCGCGGCTGCTGGCACCAGACTTGCCCTCCAA
+
DDDDDIIIHHHIIIIIIIIIIIIIIIIIIIIIIIIIIIIIIIIIIIIIIIIIIIIIIIIIIIIIIIIIIIHHIIIIHICHIIIIIIHH@HHGHHIIHIIIIHHIIIIIIGIIIIIIIIIIIHIIHIIIIIIIIIIIIHIIIHIHIIIIIIIIIIIIIHIHHDHGIHHIIIIHIIIHIIIIIIIIIIHHHHHIGIIIIIHHIIHIIIIHEHFIHIIIIIIIIHIIIIIHIIHIIIIIIIIHFHHFGIIIIIIIIIIIHHIIIIIIIIIIIIIIIIIIIIIIIIIIIIIIHIIIIHIHIIHHHIIIIIIIIIIIIIIIIIIIIIIIIIIIIIIIIIIIIIIIIDDDDD
@HISEQ:969:HM2KJBCX2:2:1101:13393:72890 2:N:0:ACTATGCA
TCCTAGGTCCGACCCAACTATCCCTATTAATCATTACGGTGATCCTAGAAACCAACAAAATAGAATCATGCCGTCCTATTTTATTATTCCATGCTAATGTATTCAAGCAAAATGCCTGCTTTAAACACTCTAATTTTTTCAAAGTAAAGGTCCTGGTTCCCCGCGACACCCAATTAAGGGCATCGCGGTTCTCCAGAAGGTGAGAAATTGACTACACCAGTTCATACCCCTTAAGGCACGACCGATGTGTCAATCCCGAAATTCAACTACGAGCTTTTTAACTGCAACAACTTTAATATACGCTATTGGAGCTGGAATTACCGCGGCTGCTGGCACCAGACTTGCCCTCCAA
+
DDDDDIIIHHGHHDDHHIIIIHHHHIIIIHIIHIIIIIIIIIIHHHIHHHHHHHIIHIHHHH@GEHHIIHHIGHIIICHHIIIIIGIIHIIIIFHHGHHHIHIIIIIGIIIIIIHIHIIHHHHIIIIHHIIIIHIIHHIIIIHIHHHIIIHHIGHGHHHHHIHHHHHHIIHIIIIHHIIIIHGHHHH=IGIHHIIIIIIIIHIIIIIIIIIIIIHIIIIHHIIIIIIII=HHIIIIIIHIIHHHHHIIIHEIHIIIIIIIIIIIIHIHIIIIIIIIIIIIIIIIIIIIIHHHHHIIIIIIIIIIHHHIIIIIIIIIIIIIIIIIIIIHIIIIIIIIIIIIIIIIIIIDDDDD
@HISEQ:969:HM2KJBCX2:2:1101:12450:71749 2:N:0:ACTATGCA
TCCTAGGTCCGACCCAACTATCCCTATTAATCATTACGTCAATCCTAGAAACCAACAAAATAGGATCGAACGACCTATTTCATTATTCCATGCTAATGTATTCAAGCGTTAGCCTGCTTTAAACACTCTAATTTTTTCAAAGTAACAGTCCTGTTTCCCTGCAACACCAAATTAATGGCATTACAGTTCTTCAGAAAGGAGGAATCAGCGAAGCCAGTACATACCAGTGGCACGACCAACCTGCTGACCCCGAAATTCAACTACGAGCTTTTTAACTGCAACAACTTTAATATACGCTATTGGAGCTGGAATTACCGCGGCTGCTGGCACCAGACTTGCCCTCCAA
+
@@BDDH?FFF?ED/<FHE?G11CGE?EFCCCHHHHEH@DF0ECH@@1<D@CE11<CEC@EGD<1C<F<CEH/0/<DGECH@EF@@EH1F11CG?FCHEHFCHEEFEHGGCE?@<A<F1EGFADB6DE?HEBGGCF?E?F<CGHHHEHG?1GAB<<FH?EFDCD08DCEIHEF@GHFHHHFHH@HHHHIIIIIIIIHHHGHCEIIHGIIIHHHEEHHFHGC/HHHEG@F1ECCA>IHHFDC<1ECAHDGHD@FIHEEGIHGEHIHHH@EHEGGD1HHHIIHHF<1EH@HGCCEIHH@?GIHFIHIHIIIIIHGHIHHEDHHECHG1GGEHGCCC<HIHCCGF<@DD<
@HISEQ:969:HM2KJBCX2:2:1101:7025:72835 2:N:0:ACTATGCA
TCCTAGGTCCGACCCAACTATCCCTATTAATCATTACGTCAATCCTAGAAACCAACAAAATAGGATCAACGTCCTATTTCATTATTCCATGCTAATGTATTCAAGCGCGAGCCTGCTTTAAACACTCTAATTTTTTCAAAGTAACAGTCCTGATTCCCCGCCACACCAAATGAATGACATGATGGTTCGTCAGAAGGTAGGAACCAGTAACACCAGTACGTACCTAAGGCACGACCAACGTACTGATCCCGAAATTCAACTACGAGCTTTTTAACTGCAACAACTTTAATATACGCTATTGGAGCTGGAATTACCGCGGCTGCTGGCACCAGACTTGCCCTCCAA
+
DDDDDIIIIIIIIIIIIIIIIIIIIIIIIIIIIIIIIIIIIIIIIIIIIIIIIIIIIIIIIIHHIIIIIIIIGIIIIIIIIIIIIIIHIIIIIIIIHIIIIHHIIIHIHHIHIHIIIIIIHHIIIHIIIIIIIIIIIIIIIIIIIIHHIIIIIHHIIIIIIIIIIIHIIIIIIIIIIIIIIIIIIHHIIIIIIIIIIIIIIIIIIIIIIIIIIIIIHIIIIIIIIIIIIIIIIIIIIIIIIIHGIIIIIIIIIIIIIIIIIIIIIIIIIIIIIIIIIIIIIIIIIIIIIIIIHIIIIIIIIIIIIIIIIIIIIIIIIIIIIIIIIIIIIIIIIIIIIIIIDDDDD
@HISEQ:969:HM2KJBCX2:2:1101:17978:73216 2:N:0:ACTATGCA
TCCTAGGTCCGACCCAACTATCCCTATTAATCATTACGGTGGTCCTAGAAACCAACACAATAGAACCACAACGCCCTATTCTATTATTCCATGCTAATCTATTCAAGCAATAGCCCGCTTTAAACACTCTAATTTTTTCAAGGTAATGGTCCTGGCTCCCCAACACACCCAATAAAGGGCATGCTGGCTCACCAGAAGGAAGACCCGACAGCAGACAGTACTCGCCAAAGACGGACCGCCCGGCCAGGCCTAAAATTCAACTACGAGCTTTTTAACTGCAACAACTTTAATATACGCTATTGGAGCTGGAATTACCGCGGCTGCTGGCACCAGACTTGCCCTCCAA
+
0DB0D1@<DC/C?EEE1<GGHHG@C@GH@E?1C1<<C?HG?=<@CFH@?1DHGEGGG11<1<GHE1<<<DEE////<<DG1<<DF<<111<1<D11?HHF@<@?1@@6CH?D><DDCB/6HG@GFHHHF1HED6<DGHHEHHG@FF1@@HHEHEDE.E701*B7D<8<EHEGHFG.;6,8A8B./@.@HFF?@CFEIIHECCFDDHHFEE>CGCCCFHGIHEHEFCHE1>FCC<F<CECC/G?GAEHHCF@GHHC?IHF<1HHG?IGIIHHIHG<HHHFHHHD<1<1D1C<<CDIIHHHHHCE@CEHHHC<1?H?E<HHG@HECEIHGFCFEGFC1@CC0G@@@<0
@HISEQ:969:HM2KJBCX2:2:1101:8953:73603 2:N:0:ACTATGCA
TCCTAGGTCCGACCCAACTATCCCTATTAATCATTACGGCGACTCTAGAAACCAACAAAATAGAACCGCACGTCCTATTTTATTATTCCATGCTAATGTATTCGGGCATATGCCTGCTTTGAACACTCTAATTTTCTCAAGGTAAAAGTCCTGGTTCCCCGACACACCCAGTAAAGGGCATGCCGGCTCACCAAGAGGTAAGGCCCAGCCAGACAGTACATACCGTGAGGCAGACCATCCGGCCAGGTCTGAAGTTCAACTACGAGCTTTTTAACTGCAACAACTTTAATATACGCTATTGGAGCTGGAATTACCGCGGCTGCTGGCACCAGACTTGCCCTCCAA
+
DDDDDIIIIHIIIIIIEHIIIIIIIIIIIIIIGIIIIHHIHIIIIIIIIIIIIIIIHHHHIIIIIIIIIIIIIIIHHIIIIIIIIIIIIIIHIIIHHIIIIHHIHIIHHIIIIIHIHIHHHIHHHIHIIHHIIIHHHHIIIIHHHIIIIIIIHHIIHIIHHIIHIIIIIHIIIIIIHIIHHIIHIIIGIHIIIIIIIHHHHIIGIIIIIIIIHIIIHIIIIIIIIIIIIIIIIIIIHHIIIIIIIIIIIIIIIIIIIIIIIIHIIIIIIIIIIIHIIIIHHHHGIIIIIIIIIIIIIIIIIHIIIHIIIIIIIIIIIIIIIIIHIIIIIIIIIIIIIIIIDDDDD
@HISEQ:969:HM2KJBCX2:2:1101:3742:74338 2:N:0:ACTATGCA
TCCTAGGTCCGACCCAACTATCCCTATTAATCATTACGGTGATCCTAGAAACCAACAAAATAGAACCATGCCGTCCTATTCTATTATTCCATGCTAATGTATTCGAGCAAAAATGCCTGCTTTAAACACTCTAATTTTTTCAAGGTAAAGGTCCTGGATCCGCAAGACACCCAATTAAGGACATCAAGTTTCTCCAGAAGGTGAGAAATCAACAGCGACAGTTCATACCCCTTAAGGCATGACCATCACGTCAATCCCGAAATTCAACTACGAGCTTTTTAACTGCAACAACTTTAATATACGCTATTGGAGCTGGAATTACCGCGGCTGCTGGCACCAGACTTGCCCTCCAA
+
DBDDDIIIIIGIIHIIIIIIIIIIIIIIIIIIHIIIIIIIIIIIIIIIIIIIIIHIIIIIIIIHIIIIIIIIHHHHHIGHHIIIIIIIIGFHHIIIIIIHIEHHIHEHHHIIIIIIIIIHIIHIHHIIIHIIIHHIIIIIIIHIHHIHEIIHHIIHHGIIHHHHFIHHHHHGIIIIIIHIIIIIIIHHIIIIIIIIHIIIIIIIIIIHIIIIIHHIIIIIIIIII;III<HHHIHIIIIIIIIIIIIIIIIHIIIIIIIIIIIIIIIIIIIIIIIIIIIIIIIIIIIIIIIIIIIIIIIIIIIIIIIIIIIIIIIIIIIIIIIIIIIIIIIIIIIIIIIIIIIIIIIIDDCDD
@HISEQ:969:HM2KJBCX2:2:1101:4190:74933 2:N:0:ACTATGCA
TCCTAGGTCCGACCCAACTATCCCTATTAATCATTACATCGATCCTAGAAACCAACAAAATAGAATCGGATGTCCTATTTCATTATTCCATGCTAATGTATTCAAGCGTGAGCCTGCTTTAAACACTCTAATTTTTTCAAGGTAACAGTCCTAATTCCCCGTGACACCAAATTAATGGCATTACGGTTCTTTAGAAGGTGAGAAATCAATAATATCAGTACATACCAACGGCATGACCGAAACATTGATCCCGAAATTCAACTACGAGCTTTTTAACTGCAACAACTTTAATATACGCTATTGGAGCTGGAATTACCGCGGCTGCTGGCACCAGACTTGCCCTCCAA
+
DDDDDIIIIIIIIIIIHIIIIIIIIHIIIIIIIIIIIHIIIIIIIIIIIIIIIIIIIIIIIIIIIIIIIIIIIIIIIIIIIIIIIIIHIIIIHIHIIIIIIIHIIHIIIIIIIIIIIIIIIIIIIIIHIIIIIIIIIIIIIIIIIIIIIHIIIIIIIIIIIIIIIIHHIIIIIIIIIIIIIIIIIIIIIIIIIIIIIIIIIIIIIIIIIIIIIIIIIIIIIIIIIIIIIIIIIIIIIIIIIIIIIHIHIIIIIIIIIIIIIIIIIIIIIIIIIIIIIIIIIIIIIIIIIIIIIIIIIIIIIIIIIIIIIIIIIIIIIIIIIIIIIIIIIIIIIIIIIIIIIIDDDDD
@HISEQ:969:HM2KJBCX2:2:1101:16704:75395 2:N:0:ACTATGCA
TCCTAGGTCCGACCCAACTATCCCTATTAATCATTACGTCAATCCTAGAAACCAACAAAATAGGATCAACGTCCTATTTCATTATTCCATGCTAATGTATTCAAGCGCGAGCCTGCTTTAAACACTCTAATTTTTTCAAAGTAACAGTCCTGATTCCCCGCCACACCAAATGAATGACATGATGGTTCGTCAGAAGGTAGAAACCAGTAACACCAGTACGTACCTAAGGCACGACCAACGTACTGATCCCGAAATTCAACTACGAGCTTTTTAACTGCAACAACTTTAATATACGCTATTGGAGCTGGAATTACCGCGGCTGCTGGCACCAGACTTGCCCTCCAA
+
DDDDDHHIIIIHGHIIIIIIIIIIIIIIHIIIIIIIIHHIIIIIIHIIIIIIIIIIIIHIIIHGIIIHIIIHHIIIIIGIIICHGEHIHHFHIHIIIHHIIHGHFIHHIHHIIIGHHIIIIIHIIIHIIHIIIIIIHHIHEHHEHHEGGIIHHEEIIIIIIIIIIIIIIHIIIIIIIIIIIIIIIIIIIIIIIIGIIIIIIHHIIIIIIHHHHIIIIIIIHIIIIIIIIIIIIIIIIIIIIIHGIIIIIIIIIIIIIIIIIHIIIIIIIIIIIIIIIIIIIHHIHIIIIIHIHHIIIIIIIIIIIIIIIIIIIIIIIIIIIIIIIIIIIIIIIIIIHIIIDDDDD
@HISEQ:969:HM2KJBCX2:2:1101:14001:75750 2:N:0:ACTATGCA
TCCTAGGTCCGACCCAACTATCCCTATTAATCATTACGTCGATCCTAGAAACCAACAAAATAGGTTCGATCGTCCTATTTCGTTATTCCATGCTAATGTATTCGAGCGCGAGCCTGCTTTAAGCACTCTAATTTTTTCAAAGTAACAGTCCTGTTTCCCCGCAACAACAAATTAATGCCATCACGGTTCTACAAGAGGGAGGGACCAGTGAGGCCAGTGCATACCAGTGGCACGACCGACCTACTGGCCCCGAAATTCAACTACGAGCTTTTTAACTGCAACAACTTTAATATACGCTATTGGAGCTGGAATTACCGCGGCTGCTGGCACCAGACTTGCCCTCCAA
+
DDDDDHHIIIIIIIHIIIHIIIIIIIIIIIIIIIIGIIIIIIIIIIHIIIIIIIIIGIIIIIGHIIIIIHIIIIIIIHIIIIIIIHIIHIIIIIIIIIIIHHHIIIIIIIIIIIIHHHIIIIIIIIHHIIIIIIIIIIIHIIIIIIIIIIIIIIIHHHHIIIIIIIHIIIHIIHIIIIIIIIIIHIIIIIIIHIIIIIIIIIIIIIHHIHIIIIIIIIIIIIIIIIIIIIIIIHIGIIIIIIIHHIIIIIIIIIIIIIIIIIIIIGIIHIIIIIIHIIIIIIIIIIIIIHIIIIIIIIIIIIIIIIIIIIIHIIIIIIHIIIIIIIIIIIIIIIIIIIIIIDDDDD
@HISEQ:969:HM2KJBCX2:2:1101:3931:75788 2:N:0:ACTATGCA
TCCTAGGTCCGACCCAACTATCCCTATTAATCATTACGGTGATCCTAGAAACCAACAAAATAGAACCATGCCGTCCTATTCTATTATTCCATGCTAATGTATTCGAGCAAAAATGCCTGCTTTAAACACTCTAATTTTTTCAAGGTAAAGGTCCTGGATCCGCAAGACACCCAATAAAGGACATCGAGTTTCTCCAGAAGGTGAGAAATCAACAGTAACAGTTCATACCCCTTAAGGCATGACCATCACGTCAATCCCGAAATTCAACTACGAGCCTTTTAACTGCAACAACTTTAATATACGCTATTGGAGCTGGAATTACCGCGGCTGCTGGCACCAGACTTGCCCTCCAA
+
DBDDDCHHHIIIHHHHHHHHIIHIIIIIHEH@FHIHIGEHHHIHHHIHIIHHHHHIIIIIIHHFHHHHHHGHDIHHGEEHCHHIIHEHEFGEEHIIIH?F1DCFEEC>HHIFGGEGIHHHFFHGGEHHHHFHIHIGGGCEIIHEHHHIHIIIGIIHHHIHHIHIIIHHHIHIIIHHHIIIIHIHFHIHHCEGIIHIIIHHIGHIHIHHHEIIIHIIHIHIHEHIHHHHHIIIIIIGIHGIHHHHHIHHIIHGIIIHGIHIIIIIIIIIIIHGIHIIIIIHIIIHIIIIIIIIIIIIIIIHHGGIIIIIHHIIIIHHHIIIIIIIIIIHIIIIIIIIIIIIIIIIIIIIDDDDD
@HISEQ:969:HM2KJBCX2:2:1101:8961:73820 2:N:0:ACTATGCA
TCCTAGGTCCGACCCAACTATCCCTATTAATCATTACGTTGTACCTAGAAACCAACAAAATAGGTTCGAACGTCCTATTTCATTATTCCATGCTAATGTATTCAAGCGTTTGCCTGCTTTAAACACTCTAATTTTTTCAAAGTAACAGTCCTGACTCCCCACAACACCAAATTAATGACATCATGGTTCATCAGAAGGGAGAAATCAACGACGCCAGTACGTACCGAAGGCACGACCGACGTATTGATCCCGAAATTCAACTACGAGCTTTTTAACTGCAACAACTTTAATATACGCTATTGGAGCTGGAATTACCGCGGCTGCTGGCACCAGACTTGCCCTCCAA
+
DDDDDIHIIIIIGIIIIIIIIIIIIIIIIIIIIIIIIIIIHIIIIIGIHIIIIIIIHIIIIHGHHHIIIHHHIIIIIIIIHHIIIHIHHIIIEHIIIIIHIIIIIIIIIIIIIIIIIIHIIHIHIHIIIIIIIIIIIHIIIIHIIIIIHHFHIIIIHIHHIIIIHIIHIIIIIIIHIIIIHIIIIIIIIHIIIIIIIIIIIIIIIIIIHIIHIIIIIIIIIIIIIIIIIIIIIIIIIIIIHGHIHIIHIIIIIIIIIIIHG0IIIIIIIIIIIIHIIIIIIIIHHGIIIIIIIIIIIIIHHIIIIIIIIIIIIIIIIIIIIIIIIIIIIIIIIIIIIIIIIDDDDD
@HISEQ:969:HM2KJBCX2:2:1101:6344:75841 2:N:0:ACTATGCA
TCCTAGGTCCGACCCAACTATCCCTATTAATCATTACGGTGATCCTAGAAACCAACAAAATAGAACCATGCCGTCCTATTCTATTATTCCATGCTAATGTATTCGAGCAAAAATGCCTGCTTTAAACACTCTAATTTTTTCAAGGTAAAGGTCCTGGATCCGCAAGACACCCAATAAAGGACATCAAGTTTCTCCAGAAGGTGAGAAATCAACAGTAACAGTTCATACCCCTTAAGGCATGACCATCACGTCAATCCCGAAATTCAACTACGAGCTTTTTAACTGCAACAACTTTAATATACGCTATTGGAGCTGGAATTACCGCGGCTGCTGGCACCAGACTTGCCCTCCAA
+
DDDDDIIIIIIIIIIIIIIIIIIIIIIIIIGIIIIIIIIIHIIIIIIIIIIIIIIIIIIIIIIIIIIIIIGIIIHIIIIIIIGIIIIIIIIHIHIIIIIIHHHIIIHIIIIIIHHIIHIIIIIIIIGIIIIIIIIIIIIHIIIHHIIIIHIIIIHIIIIIIIIIIIIIIIIIIIIIHIIIIIIIIIII;IIIIIIIIIIIIIIIIIIIIIIIIIIIIIIIIIIIIIIIIIIIIIIIIIIIIIIIIIIIIIHGIIIIIHIIIIIIIIIIIIIIIIIIIIIIIIIIIIIIIIIIIIIIIIIIIIIIIIIIIIIIIIIIIIIIIIIIIIIIIIIIIIIIIIIIIIIIIIIIDDDDD
@HISEQ:969:HM2KJBCX2:2:1101:11247:76389 2:N:0:ACTATGCA
TCCTAGGTCCGACCCAACTATCCCTATTAATCATTACGTCAACCCTAGAAACCAACAAAATAGGATCAAACGTCCTATTTTATTATTCCATGCTAATGTATTCAAGCGTTAGCCTGCTTTAAACACTCTAATTTTTTCAAAGTAACAGTCCTGTTTCCCCGCAACACCAAATTAATGGCATCACGGTTCTTCAAGAAGGAGGAATCAGCGAGGCCAGTGCATACCATTGGCACGACCAACCTGCTGACCCCGAAATTCAACTACGAGCTTTTTAACTGCAACAACTTTAATATACGCTATTGGAGCTGGAATTACCGCGGCTGCTGGCACCAGACTTGCCCTCCAA
+
DDDDDIIIIIIIIIIIIGIIHIIHIIIIIIIIIIIIHIIIIIIIIIIIIIIIIIIIIIIIIIHIHHIIIIIIIIIIIIIIIIIIIIIIIIIIIHIHIIIIIIIIIIIIIIIIIIIIIIIIIIIIIIIIIIIIIIIIIIIIIHIIIIIIIIIIIHIHIIIIIIIIIIIIIIIIIIIIIIIIIIIIIIIHIIIIIIIIIIIIIIIIIIIIIIIIIIIIIIIIIIIHIIIIIIIIIIIIIIHIIIIIHIIIIIIIIIIIIIIIIIIIIIIIIIIIIIIIIIIIIIIIIIHHHIIIIIIIIIIIIIIIIIIIIIIIIIIIIIIIIIIIIIIIIIIIIIIIIIIIIDDDDD
@HISEQ:969:HM2KJBCX2:2:1101:5095:75412 2:N:0:ACTATGCA
TCCTAGGTCCGACCCAACTATCCCTATTAATCATTACGTCGATCCTAGAAACCAACAAAATAGAATCAAACGTCCTATTTCATTATTCCATGCTAATGTATTCAAGCGTGAGCCTGCTTTAAACACTCTAATTTTTTCAAAGTAACAGTCCTGATTTCCCACAACACCAAATAAATGACATCATGGTTCGTCAGAAGGGAGAAACCAACAATACCAGTACGTACCGAGGCACGACCGACATGATAGTCCCGAAATTCAACTACGAGCTTTTTAACTGCAGCAACTTTAATATACGCTATTGGAGCTGGAATTACCGCGGCTGCTGGCACCAGACTTGCCCTCCAA
+
@?D@0FHHHEHDHHHGHIHHHHHHHHIIICEHHEHHHEHHDHIIHHHHCHHIHEHDHEHIHHHH@@G@@FCHHGIICHCEF@<GHHIIHFHE1D<IIIHHF@FHFHHHHHIHHFHIIIHHGHHGAHHHHGHEHHBFADGHIFH@HIHHHGIIHHEGFEEEDCHHIIHHHHHIHIHIIIHHEEGIIIIHHHEFIIHHHEIIIIIHHGIHHFHHIIIIHHHIIIIHHFIGIHHDHDHHIIHIHHHGHHHIHIHHHGGIHIHIIIIHHIHIIIIIIIIIIIHIIHIIIIHIIIIIIIIIIIIIIIIIIIHHIIIIIIIIIIIIIIIIIIIIIIIIIHHHCIHIDDDDD
@HISEQ:969:HM2KJBCX2:2:1101:3490:76847 2:N:0:ACTATGCA
TCCTAGGTCCGACCCAACTATCCCTATTAATCATTACGGTGATCCTAGAAACCAACAAAATAGAACCATGCGTCCTATTTCATTATTCCATGCTAATGTATTCAGGCAATAGCCTGCTTTAAGCACTCTAATTTTTTCAAGGTAACAGTCCTGCTTCCCCAACGCACCAAATTAATGACATGCGGGTTATTCAGAAGGTAGGAATCCATCACGCCAGTACAGACCCAAAAGCCCGACCAACGGATAAATCCCGAAATTCAACTACGAGCTTTTTAACTGCAACAACTTTAATATACGCTATTGGAGCTGGAATTACCGCGGCTGCTGGCACCAGACTTGCCCTCCAA
+
DDDDDIIIIIIIIIIIIIIIIIIIIHHIIIIIIIIIIIIIHIIIIIIIIIIIIIIIIIIIIEHEHHHHIIIIIIIIIIIIIIIIGIIIIIIIIIIIIIIIIHIIIIIIIHIIIIIIIIIIIIIHIIIHIIIIIIIIIIIIIIIIIIIIIIIHIIIIIIIIIHIIIIIIIIIIIIIIIIIIIHE#IIIIIIIIIIHIIIIIIIIIIIIIIIIIIIIIIIIHIHIIIIIIIIIIIIIIIIIIIIIIHHIIIIIIIIIIIIIIIIIIIIIIIIIIIIIIIIIIIIIIHIIIIIIIIIHIIIIIIIIIIIIIIIIIIIIIIIIIIIIIIIIIIIIIIIIIIIIIIIDDDDD
@HISEQ:969:HM2KJBCX2:2:1101:12093:76732 2:N:0:ACTATGCA
TCCTAGGTCCGACCCAACTATCCCTATTAATCATTACGTCGATCCTAGAAACCAACAAAATAGAATCAAACGTCCTATTTCGTTATTCCATGCTAATGTATTCAAGCGTGAGCCTGCTTTAAACACTCTAATTTTTTCAAAGTAACAGTCCTGATTCCCCATGACACCAAATTAATGACATCATGGTTCGTCAGAAGGTAGGAATCAATAATACCAGTACGTACAATAGCACGACCAATAAATTGATCCCGAAATTCAACTACGAGCTTTTTAACTGCAACAACTTTAATATACGCTATTGGAGCTGGAATTACCGCGGCTGCTGGCACCAGACTTGCCCTCCAA
+
DDDDDIIIIIIHHIIIIIIIIIIIIIIIIIIIIIIIIIIIIIIIIIIIIIIIIGHIIIIIIIHHIIIIIIIIIIIIIHIIIIIIIIIIIIIIIHIIIIIIIGIIIIIIIIIIHIIIIHIIIIIIIIIHIIHIIIIIIIIIIIIHIHHIIIIIIIIIIIHIHIHHIIIIIIIIIIIIIIIIIIIIIIIIHIIIIIIIIIIIIIIIIIIIIIIIIIIIIIIIIIIIIIHEIIIIIIIHIIIIIIHHIIIIHIIIIIIIIIIIIIIIIIIIIIIIIIIIIIIIIIIIIHIIIIIIIIIIIIIIIIIIIIIIIIIIIIIIIIIIIIIIIIIIIIIIIIIIIIIIDDDDD
@HISEQ:969:HM2KJBCX2:2:1101:7137:76598 2:N:0:ACTATGCA
TCCTAGGTCCGACCCAACTATCCCTATTAATCATTACGGTGGTCCTAGAAACCAACAAAATAGAACCACAACGTCCTATTCTATTATTCCATGCTAATCTATTCAAGCAATAGCCCGCTTTAAACACTCTAATTTTTTCAAGGTAATGGTCCTGGCTCCCCAACACACCCAATTAAGGACATACTGGTTCACCAGAAGGAAGACCCGACAACAGGACAGTACTCGCCAAAGACGGACCGCCCGGCCAAGTCTAAAATTCAACTACGAGCTTTTTAACTGCAACAACTTTAATATACGCTATTGGAGCTGGAATTACCGCGGCTGCTGGCACCAGACTTGCCCTCCAA
+
B@@DDIEFEHHCCDDHHHI?G@FHIEHFEHIIIHEHHH@<CHHEHHEEHHCHHFHHIHE@CHHHEHHECC1CECCCE@F1G@G1<1GHC1<DCCEHIHHEHGHHHFGHIIGIHHHGIHHIHHEFFCHGFHHHE@GFFIHHIHIIIHEEFIHHHHEFHHHEHHHHIHGHIHHHFHIHIHIIIIIIIIHFGDHGIIIIHHIIIHHHIIIIIIIHIIHHIIIIIIHHIIIHIIHGHIIHIIHHDIIHHHIIIFGHHIIIIIIIHHHFHIHIIHHIIIIIIIIIIIIIHHHFHHEHHHCIIIHHIHIIIIIIIIIIIIIHIHIIHIIIIIIHHIIIIIHIIIHIHEDDBDD
@HISEQ:969:HM2KJBCX2:2:1101:14187:77305 2:N:0:ACTATGCA
TCCTAGGTCCGACCCAACTATCCCTATTAATCATTACGTCGATCCTAGAAACCAACAAAATAGAATCAAACGTCCTATTTCATTATTCCATGCTAATGTATTCAAGCGTAAGCCTGCTTTAAACACTCTAATTTTTTCAAAGTAACAGTCCTGATTCCCCACGACACCAAATTAATGACATCGCGGTTCTTCAGAAGGTAGGAACCGATAATGCCAGTGCGTACCGAGGCACGACCAACAATTCGATCCCGAAATTCAACTACGAGCTTTTTAACTGCAACAACTTTAATATACGCTATTGGAGCTGGAATTACCGCGGCTGCTGGCACCAGACTTGCCCTCCAA
+
CDDDDHHHCCCHHHHHHHHFHIHEHIGHHIGEHHHHHIHIIGEECGHEHHHCHIGEHHEGHHGI?HCHHGHHE?GHIIIHHHHHIHICEF@1DD@CHHEGGEHHEH@CHCHDCIHFEHEHIHH?HHHEFEHHGHAECHHHFHHIGHFFHE?CHHHHHCIIHHHGGGIHIHEIIHGIHHGCCIIIIIHIHHCIIHEIIIIIIIHHGHHHHFIIIGIIIIIIIIHHDIHHDCHHHIIIIHHIHF@DHEIIIIIHIHGGIIHIHIIHHHIIIGHHHHIIIIIIIHGIIIIIHHHHHHIIIIIIIIIHHIIIIIIIIGIGIIIIHHIIIIIIHIHIHHIIIIIHACCDD
@HISEQ:969:HM2KJBCX2:2:1101:2811:77979 2:N:0:ACTATGCA
TCCTAGGTCCGACCCAACTATCCCTATTAATCATTACGTCAATCCTAGAAACCAACAAAATAGGATCGAACGTCCTATTTCATTATTCCATGCTAATGTATTCAAGCGTTAGCCTGCTTTAAACACTCTAATTTTTTCAAAGTAACAGTCCTGTTTCCCTGCAACACCAAATTAATGACATTACAGTTCTTCAAGAAGGAGGAATCAGTAAAGCCAGTACACACCATTGGCACGACCAACCTACTGACCCCGAAATTCAACTACGAGCTTTTTAACTGCAACAACTTTAATATACGCTATTGGAGCTGGAATTACCGCGGCTGCTGGCACCAGACTTGCCCTCCAA
+
DDDDDIIIIIIIIIIIIIIIIIIIIIIIIIIIIIIHIIIIIIIIIIIIIIIIIIIIIIIIIIIIHIIIIIIIIHHIIIIIIIIIIIIHIHIIIIIIIIIIIHIIHIIIIHIIIIIIIIIIHHHHIIIIHIIIIIIIIIIIHIIIIHIIIHHIIIIIIIIIIIIIIIIIIIIIIIIIIIIIIIIIHIIIIIHIGIIIIIIIIIIIIIIIIIIIIH<IIIIIIIIIIIIIIIIIIIIIIIIIIIIHGIIIIIIIIIIIIIIIIIIIIIIIIIIIIIIIIIIIIIIIIIIIIIIIIIIIIIIIIIIIIIIIIIIIIIIIIIIIIIIIIIIIIIIIIIIIIIIIIDDDDD
@HISEQ:969:HM2KJBCX2:2:1101:12322:76952 2:N:0:ACTATGCA
TCCTAGGTCCGACCCAACTATCCCTATTAATCATTACGTTGTACCTAGAAACCAACAAAATAGGTTCGAACGTCCTATTTCATTATTCCATGCTAATGTATTCAAGCGTTTGCCTGCTTTAAACACTCTAATTTTTTCAAAGTAACAGTCCTGACTTCCCACAACACCAAATTAATGACATCATGGTTCATCAGAAGGGAGAAATCAACGACGCCAGTACGTACCGAAGACACGACCGACGTATTGATCCCGAAATTCAACTACGAGCTTTTTAACTGCAACAACTTTAATATACGCTATTGGAGCTGGAATTACCGCGGCTGCTGGCACCAGACTTGCCCTCCAA
+
DDDDDIIIIIIIIIIIIIIIIIIIIIIIIIIIIIIIIIIIIIIIIIIIIIIIIIIIHHIIIIIIIIHHHIIIIIIIIIIIIIIIIIIIIIIIIIIIIIIIIIHHIHIIIIIIIIIIIIIIIIHIIIIIIIIIHHIIIIIIIIIHHHIIIHIIIHIIIIIIIIIIIIIIIIIIIIIHIIIIIIIIIIIHHIIIIIIIIIIIIIIIIIIIIHHIIHIIIIIIIIIIIIIIIIIIIIIIIIIIIIIHHIIHIIIIIIIIIIIIGIIIIIIIIIIIIIIIIIIIIIIIIIIIIIIIIIIIIIHHGIIIIIIIIIIIIIIIIIIIHIIIIIIIIIIIIIIIIIIIIDDDDD
@HISEQ:969:HM2KJBCX2:2:1101:11676:78378 2:N:0:ACTATGCA
TCCTAGGTCCGACCCAACTATCCCTATTAATCATTACGTCAATCCTAGAAACCAACAAAATAGGATCAACGTCCTATTTCATTATTCCATGCTAATGTATTCAAGCGCGAGCCTGCTTTAAACACTCTAATTTTTTCAAAGTAACAGTCCTGATTCCCCGCCACACCAAATTAATGACATGATGGTTCGTCAGAAGGTAGGAACCAGTAACACCAGTACGTACCTAAGGCACGACCAACGTACTGATCCCGAAATTCAACTACGAGCTTTTTAACTGCAACAACTTTAATATACGCTATTGGAGCTGGAATTACCGCGGCTGCTGGCACCAGACTTGCCCTCCAA
+
DADDDIIIIHIIIHIIIIIIIIIIIIGHIIIIIIIIIIHHIIIIIIIIIHHIIIHIIIIIHHHHHIIIIIIHIIHIIFHIIIIHIIIIIIIIIIIIIHHIIHHHHHEHIDEHIHHHIIIIIIIHIIIHIHHHHHHDHHIIG@HGHHGGHCHHHE@IIIIHIHIHIHIHIIHIIIIHHIIIIIIHIIIIIHIIIIIIIIIIIIIHHIIIHHGII<IIIHIIIIIGIIIIIIHIHHHEHHHHHHHHIIIHIIIIIIIIIIIIIIIIHIIIIIIHIIIIIIIIIIHGHHIHIIHHHHIIIIHHIIIIIIIIIIIIIIIIIIIIIIIIHIGIIIIHHHHHIIIIDDDDD
@HISEQ:969:HM2KJBCX2:2:1101:16567:78290 2:N:0:ACTATGCA
TCCTAGGTCCGACCCAACTATCCCTATTAATCATTACGGTGATCCTAGAAACCAACAAAATAGAACCATGCCGTCCTATTTTATTATTCCATGCTAATCTATTCAAGCACAAGCCTGCTTTAAGCACTCTAATTTTTTCAAGGTAATAGCTCTGCTTCCCCAACGCACTAACTTAATAGCATGCTGGTTGTTCAGAAGGTAGGAATTCATCAGGCCAGTGCGGACAGTGAAGCCCGACCAACCGACAAACTCCGAAATTCAACTACGAGCTTTTTAACTGCAACAACTTTAATATACGCTATTGGAGCTGGAATTACCGCGGCTGCTGGCACCAGACTTGCCCTCCAA
+
DDDDDIIIIIIIIIIIIIIIHIIIIIIIIIIIIIIIHIIIIIIHIIIIIIIIIIIIIIHIIIHIIIIIIIIIIHHIIHIIIIIIIIIHIIHIHHIIIIIHIHHIIIHIIIIIIIHIIIHIIIIIGIIIIIIIIIIHIIIIIIHIIIIIIIIIIIIIIIIHHHIIIIIIIIHIIIIIIIIIIIIIIIIIIIHIIIIIIIIIIIIIIIIIIIHIIIIIIIIIIIIIIIIIIIIIIIIIIIIIIIIIIIHIIIIIIIIIIIIIIIIIIIIIIIIIIIIIIIIHIIIIIIIIIIIIIIIIIIIIIIIIIIIIIIIIIIIIIIIIIIIIIIIIIIIIIIIIIIIIIHHDDDDD
@HISEQ:969:HM2KJBCX2:2:1101:8204:79016 2:N:0:ACTATGCA
TCCTAGGTCCGACCCAACTATCCCTATTAATCATTACGTCGATCCTAGAAACCAACAAAATAGGGTCAAACGTCCTATTTCATTATTCCATGCTAATGTATTCAAGCGTGTGCCTGCTTTAAACACTCTAATTTTTTCAAAGTAACAGTCCTGATTCCCCATGACACCAAATTAATGACATCATAGTTCGTCAGAAGGTAGAAATCAATAATACCAGTGCATACCGGAGGCACGACCAATATATTGATTCCGAAATTCAACTACGAGCTTTTTAACTGCAACAACTTTAATATACGCTATTGGAGCTGGAATTACCGCGGCTGCTGGCACCAGACTTGCCCTCCAA
+
DDDDDIHHFEH?HCHIIIIIIIHHIIIIIIIHIIIIIIIIIIIHHIIIIIIHIIIIGEHEHHICEHIIIHHHHHHIGIHIIIIIIIIHIIIGHIIHIIIIIIIIIIIIIIIHHIHIIIIIIIIIHIIHIIIIIIIHIHHHHIIIIHHIHHIIIIHHIHEHHHHIHIHIIIIHHIHIIHIIIIIIIIHIIIIHIIHIIIIIIIIIIIIIHIIIIIIIIHIIIIIHIHHIHIIHHIHGIIIIHIIHHIIIIHIHIIIIIIIIHIIIIIHIIIIIIIHIIIIIIIGIIHFIIIIIIIIIIHIIIIIIIIIIIIIIIIIIIIIIIHIIIIIIIIIIIIIIIIIIIDDDDD
@HISEQ:969:HM2KJBCX2:2:1101:15001:79669 2:N:0:ACTATGCA
TCCTAGGTCCGACCCAACTATCCCTATTAATCATTACGGTGGTCCTAGAAACCAACAAAATAGAACCACAACGTCCTATTCTATTATTCCATGCTAATCTATTCAAGCAATAGCCCGCTTTAAACACTCTAATTTTTTCAAGGTAATGGTCCTGGCTCCCCAACACACCCAATAAAGGACATACTGGTTCACCAGAAGGAAGACCCGACAGCAGACAGTACTCGCCAAAGACGGACCGCCCGGCCAGGCCTAAAATTCAACTACGAGCTTTTTAACTGCAACAACTTTAATATACGCTATTGGAGCTGGAATTACCGCGGCTGCTGGCACCAGACTTGCCCTCCAA
+
DDDDDIIIIIIHIIIIIIIIIIIIIIIHIIIIIIIIIIHHIGIIIIIIHIIIGIIIIIIHIIGEHHIIIIIIIHIIIIHIIIIIIII?GHHIEHIHIIIIIIIIHHIHIIIIIIIIIIHHCFHIIIIHIHHHHHHHH?IIIGHHIIHIHHIIIHEEHHHHIHHIIIIIIIIIHFIIIIIIIIIIHIIIHFIHHHHIHIHGHHFIIIIIIIIIIGIIIIIIIIIIIIHIIHHIIHIIIIIIIIIIHIIGHHGIIIIIIIHHIHHIIHIIIIIIIHHHIIIIHIHHIIIIIHIIIHIIIIIHIIIIIIIIIIIIIIIIIIHIIIIIIIIIIIIIIIIIIHIHIDDDDD
@HISEQ:969:HM2KJBCX2:2:1101:14957:80787 2:N:0:ACTATGCA
TCCTAGGTCCGACCCCACTATCCCTATTAATCATTACGTCAATCCTAGAAACCAACAAAATAGGATCGAACGTCCTATTTCATTATTCCATGCTAATGTATTCAAGCGTTAGCCTGCTTTAAACACTCTAATTTTTTCAAAGTAACAGTCCTGTTTCCCTGCAACACCAAATTAATGACATTACAGTTCTTCAAGAAGGAGGAATCAGTAAAGCCAGTACACACCATTGGCACGACCAACCTACTGACCCCGAAATTCAACTACGAGCTTTTTAACTGCAACAACTTTAATATACGCTATTGGAGCTGGAATTACCGCGGCTGCTGGCACCAGACTTGCCCTCCAA
+
DDDDDIIIIIIGIIIHIHHIIIHIIIIIIIIIIIIIIIIIIIIIIIIIIIIIHIIIIIICHHHEHIIIHIIHHIIIIHIIIIHIIIHIIIIIHHIIIIIIIIIHIIIIIIIIIIIIIIIIIHIIIIIIHHIIIIIHHIIHIIIHIIIIIIIIIIIIIHIIIIIIIIIIIIHIHIIIIIHHIIIIIIIIIIIIIIIIIIIIIIIHIIIIIIIIIIIIIIIIIIIIIIIIIIIIIIIIIIIIIIIIHIIIIIIIIIIIIIIIIIIIIIIIIIIIIIIIIIIIIIIIIIIIIIIIIIIIIIIIIIIIIIIIIIIIIIIIIIIIIIIIIIIIIIIIIIIIIIIIIDDDDD
@HISEQ:969:HM2KJBCX2:2:1101:4867:81372 2:N:0:ACTATGCA
TCCTAGGTCCGACCCAACTATCCCTATTAATCATTACGTCAATCCTAGAAACCAACAAAATAGGATCAAACGTCCTATTTCATTATTCCATGCTAATGTATTCAAGCGTTAGCCTGCTTTAAACACTCTAATTTTTTCAAAGTAACAGTCCTGATTCCCCGCCACACCAAATTAATGACATGATGGTTCGTCAGAAGGTAGGAATCAGTAACACCAGTACGTACTGAAGGCACGACCAACGTACTAATCCCGAAATTCAACTACGAGCTTTTTAACTGCAACAACTTTAATATACGCTATTGGAGCTGGAATTACCGCGGCTGCTGGCACCAGACTTGCCCTCCAA
+
DDDDDIHIIIIIIIIIIIIIIIIIIIIIIIIIIIIIIIIIIIIHHIIIIIIIIIIIIIIIIIIIIIIIHHIIIIHIIIIIHIIIIIIIIIIIIIIIIIIIIHHHIIIIIIIIIIIIIIIIHHHIHHIIIIIIIIIIIIIIIIIHIHHHIIHHIIIIIIIHIIIIIIIIIIIIIIIIIIIIIIIIIIIIIIHIIIIIIIIIIIIIIIIIIIIIIIIIIIIIIIIIIIIIIIIIIIIIIIIIIIIHGIIIIIIIIIIIIIIIIHHIIIIIIIIIIIIIIIIIIIIIIIIIIIIIIIIIIIIHHIIIIIIIIIIIIIIIIIIIIIIIIIIIIIIIIIIIIIIIIDDDDD
@HISEQ:969:HM2KJBCX2:2:1101:17749:81472 2:N:0:ACTATGCA
TCCTAGGTCCGACCCAACTATCCCTATTAATCATTACGGTGATTCAGAAACCAACAAAACAGGACCACCGTCCTATTTTATTATTCCATGCTAATGTATTCAGACATAAGCCTGCTTTGAACACTCTAATTTTTTCAAGGTAAAGGTCCTGGTTTCCTACCACGCTAAATTAATAACATGATAGTTCCCCAGAAGGTAGAAATTCTACACGCCAGTACAGACAATAGCCCGACCAACGATAGAACCCCGAAATTCAACTACGAGCTTTTTAACTGCAACAACTTTAATATACGCTATTGGAGCTGGAATTACCGCGGCTGCTGGCACCAGACTTGCCCTCCAA
+
BDDDDHHIIIHHHIIIIIIIIHIIGHIIHHIIICHIIIIIHIGIIIIIIIIIIIICHHIHGHHHHGHIIIEHHIIIIIIIIIIIIIIIHEFHIIIIIHHIGHHGHHIHIIIIIHIIIIEHEHFHHIIIHIIHIIIIIIIIIIIIIIIIHHHIIIIHHIIIH@IHHHIIIHIIIHHHEHHHIHHIHCIGIIIIIHHIHIIIIIIIHIIIIIIIIIIIIIIIIHIIHIIIHIIIIHIIIIHHHCGHFIIIGIIIIIIIHIIIIIIIIIIIIIIIIIIIIIIHHIIHIIIIIIHIIHIIIIIIIIIIIIIIIIIIIIIIIIIIIIIIIIIHIGIIIIHIIIDDDDD
@HISEQ:969:HM2KJBCX2:2:1101:1804:81554 2:N:0:ACTATGCA
TCCTAGGTCCGACCCAACTATCCCTATTAATCATTACGGTGGTCCTAAAACCAACAAAATAGAACCAACGTCCTATTCTATTATTCCATGCTAATCTATTCAAGCAAATGCCCGCTTTAAATACTCTAATTTTTTCAAGGTAATGGTCCTGGTTCCCCGAAACACCCAATAAAGGGCATCCCGGCTCACCAGAAGGATAGACCCGACGACAGAACAGTACTCGCCAATGACGGACCATCCGGCCAGGCCTAAAATTCAACTACGAGCTTTTTAACTGCAACAACTTTAATATACGCTATTGGAGCTGGAATTACCGCGGCTGCTGGCACCAGACTTGCCCTCCAA
+
DDDDDIIIIIIIIIIIIIIIIIIIIIIIIIIIHIIIIIIIIIIIIIIIIIIIIIIIIIHIIIGIIIIIIIIIGIIIIGIIIIIIHIIIIIIIIIIIIHIIIHHHIIIIIHHIIIHHHIHIIIIIIHIHHIIIIHIHIIIIIIIIIHHIIIIIHHIIIIIIIIIIIIIIIIIIIIIIHHIIIIIIIIIIHIIIIIIIIIIIIHIIHHIIIIIHIIIIIIHIIIIHHIHIIIHIHIIIIIIIIIIHHIHIIIIIIIIIIIIIIIIIIIIIIIIIIHIIIIIIIIHIIIIIIIIIHIIIIHGFIIIIIIIIIIIIIIIIIIIIIIIIIIIIIIIIIIIIIIIIDDDDD
@HISEQ:969:HM2KJBCX2:2:1101:4749:81247 2:N:0:ACTATGCA
TCCTAGGTCCGACCCAACTATCCCTATTAATCATTACATCGATCCTAGAAACCAACAAAATAGAATCGGATGTCCTATTTCATTATTCCATGCTAATGTATTCAAGCGTGAGCCTGCTTTAAACACTCTAATTTTTTCAAGGTAACAGTCCTAATTCCCCGTGACACCAAATTAATGGCATTACGGTTCTTTAGAAGGTGAGAAATCAATAATATCAGTACATACCAACGGCATGACCGAAACATTGATCCCGAAATTCAACTACGAGCTTTTTAACTGCAACAACTTTAATATACGCTATTGGAGCTGGAATTACCGCGGCTGCTGGCACCAGACTTGCCCTCCAA
+
DCDDDIIIIIIIGHIIIIIIIIIIIIIIIIIIIIIIIHIHIIIIIIIGIIIIIIIIIIIIIHGHHIIIHIIIIIIIIIIIIHIIHIIIIIIIHIHIIIIIIIIHIIIHHIIIIIIIIIIIIHIIHIIIIHIIIHIIHIIIIHHHIIIHIIIIIHIIHIIIIIIIIIIIIIHHHIHIIIIIIIIIIIIIIIIIIIIIIIIIIIIIIIIHIIIIIIIIIIIIIIIIIIIIIIIIIIHIIIIIIHHFFFIHHIHIIIIIIIIIIIIIIIIIIIIIIIIIIIIIIIIIIIIIIIIIIIIIHHFHHHIIIIIIIIIIIIIIIIIIIIIIIIIIIIIIIIIIIIIIIIDDDDD
@HISEQ:969:HM2KJBCX2:2:1101:18747:81783 2:N:0:ACTATGCA
TCCTAGGTCCGACCCAACTATCCCTATTAATCATTACGGTGGTCCTAGAAACCAACAAAATAGAACCATGCCGTCCTATTTTATTATTCCATGCTAATGTATTCAAGCAAAAATGCCTGCTTTAAACACTCTAATTTTTTCAAAGTAAAGGTCCTGGTTCCCCGCGGCATCCAATTAAGGACATCGCGGTTCTCCAGAAGGTGAGAAATTGACTGCACCAGTTCATACCCCGTGAGGCACGACCGATGCGCCAATCCCGAAATTCAACTACGAGCTTTTTAACTGCAACAACTTTAATATACGCTATTGGAGCTGGAATTACCGCGGCTGCTGGCACCAGACTTGCCCTCCAA
+
DDDDDIIIIIIIIIIIIIIIIIIIIIIIIIIIIIIIIIIIHIIIIIIIIIIIIIIIIIHGGHFFGHHIIEHIDHHIIIIIIIIIIHIIIIIIIIIIIIIIHGGFIIHGIIIIHIIIHHHIIIIHIIIIHHFHHIIIIIIIIHIIIIIIIIHIIIIIHIHIIIIIIIIIIHIIIIIIIIIIIIIIHIHHIIIHHHIIIIIIIIIIIIIIIIIIIIIIIIIIIIIIIHDIHIIIIIIIIIIIIHIIIIIIIIIIIIHIIIIIIIIIIIIIIIIIIIIIIIIIIIIIIIIIIIIIIIIIIIIIIIIIIIIIIIIIIIIIIIIIIIIIIIIIIIIIIIIIIIIIIIIIIIIIDDDDD
@HISEQ:969:HM2KJBCX2:2:1101:8481:82741 2:N:0:ACTATGCA
TCCTAGGTCCGACCCAACTATCCCTATTAATCATTACGTCAATCCTAGAAACCAACAAAATAGGATCGAACGTCCTATTTCATTATTCCATGCTAATGTATTCAAGCGTTAGCCTGCTTTAAACACTCTAATTTTTTCAAAGTAACAGTCCTGTTTCCCTGCAACACCAAATTAATGACATTACAGTTCTTCAGAAAGGAGGAATCAGCGAAGCCAGTGCATACCAGTGGCACGACCAACCTGCTGACCCCGAAATTCAACTACGAGCTTTTTAACTGCAACAACTTTAATATACGCTATTGGAGCTGGAATTACCGCGGCTGCTGGCACCAGACTTGCCCTCCAA
+
ADDDDGH<F@HHHD?1CEEHHGEHHIIFEEHHHFHCGEFHCH@HHEHEFHHIIIIH@GHHIFHE1<GHC?GDCHHHFF1DD1FEHHC?HHI1@1@@HIIIIIHDIHHHIIHIHHEGHHHHIHHIHGIIIHHGHHHIGHGIIHIIIHHIHIIIIIHGHIIIIIIIIIHHI9HHIIIIIIIIIIIIIIHHHIIGIIIIIIIIIIIIIIIIIIIF>IHIIIIIIIIIIIIIIIIIIHIIIIIIGIIHHIIIIIIIIIIIIIIIIGIIIHIIHIIIIIHIIIIHIIIIIIIIIIHIGIIHIIIGIHIIIIIIIIIHIIIIIIIIIIIIIIIIIIIIIIIIIIIIIDDDDC
@HISEQ:969:HM2KJBCX2:2:1101:7656:83105 2:N:0:ACTATGCA
TCCTAGGTCCGACCCAACTATCCCTATTAATCATTACGTCAATCCTAGAAACCAACAAAATAGGATCGAACGTCCTATTTCATTATTCCATGCTAATGTATTCAAGCGTTAGCCTGCTTTAAACACTCTAATTTTTTCAAAGTAACAGTCCTGTTTCCCTGCAACACCAAATTAATGACATTACAGTTCTTCAAGAAGGAGGAATCAGTAAAGCCAGTACATACCAGAGGCACGACCAACCTACTGACCCCGAAATTCAACTACGAGCTTTTTAACTGCAACAACTTTAATATACGCTATTGGAGCTGGAATTACCGCGGCTGCTGGCACCAGACTTGCCCTCCAA
+
DCDDDIIIIIIHIIIIGIIIIIHIIIIIIIIIIIFEHHIIIIIIIIIIHHHHIIIIHCGHHHIHIHIIIHIIIGIIIIIHHHIIIIIIIIIIIGIIIIIHIHHIIIIIHIIHIHIIIIIIIIIIIGIHHGHIIIIIIHIHHIIHIIIIIIIIIIHHHIIIHGHHIHHHIIIIIIHIIIIIIIIIIIHIIIIIIIIIIIHIIIIIIIIIIIIIIHIIIIIIIIIIIIIIIIHHIHCGGHHHIIIIHHHEAGIIIIIIIIIIIIIIIIIIIIIIIIHIIIIIHIIIIIIIIIIIIIIIIGHIIIIIIIIIIIIIIIIIIIIIIIIIIIHGHIIIIIGIIIIIIDDDDD
@HISEQ:969:HM2KJBCX2:2:1101:11535:83403 2:N:0:ACTATGCA
TCCTAGGTCCGACCCAACTATCCCTATTAATCATTACGTCGATCCTAGAAACCAACAAAATAGAATCAAACGTCCTATTTCATTATTCCATGCTAATGTATTCAAGCGTGCGCCTGCTTTAAACACTCTAATTTTTTCAAAGTAACAGTCCTGATTCCCCACGACACCAAATTAATGACATCGCGGTTCTTCAGAAGGTAGGAACCAATAATGCCAGTGCGTACCGAGGCACGACCGACAATCTGATCCCGAAATTCAACTACGAGCTTTTTAACTGCAACAACTTTAATATACGCTATTGGAGCTGGAATTACCGCGGCTGCTGGCACCAGACTTGCCCTCCAA
+
DDDDDIGIIIIIIIIIIIIIHIIIIIIIIIIIIIIIIIHIIIIIIHIHIIIIIIIIIIIIIIHHHGIIIIIIIIIIIIGHIIIIHIIIHIIHFHIIIIIHHIHHIIHIIHIIIIIIIHHIIHIIIHIIIIIIIIIIIIHIIHIIHIHHHIIIIIIIIIIIIIHIIIIIIHHHHIIIHHHIIGIIIIIIIIIIIIHIIIHHGIIIIIIHHHIHHIHHIIIIIIIIIIIIIIHGIHHIIHIHHHHHIIIIIIIIIHIIIIHHIHIIIIIIIIIIIIIIIIHIIIHGIIIIHIIIHGIIIIIIIIIIIIIIIIIIIIIIHIIIIIIIIIIIIIIIIIIIIIHIDDDDD
@HISEQ:969:HM2KJBCX2:2:1101:10995:82811 2:N:0:ACTATGCA
TCCTAGGTCCGACCCAACTATCCCTATTAATCATTACTTCAGTCCTAGAAACCAACAAAATAGAACCAAAGTCCTATTCCATTATTCCATGCTAATATATTCAAGCAAACATGCCTGCTTTAAACACTCTAATTTTTTCAAAGTAAAAGTCTTGGATCCCTAGCGCACTCAATTAAGAGCACACTAGTTCCCCAAAAGGAAAAGCCCAAAGTTGCAGTACAAACCTTACGGTTGACGGCAACTATAAGCCCAAAATTCAACTACGAGCTTTTTAACTGCAACAACTTTAATATACGCTATTGGAGCTGGAATTACCGCGGCTGCTGGCACCAGACTTGCCCTCCAA
+
DDDDDIIIIIIIIIIIIIIHIIIIIIIIHHHIIIIIHHIIIIIIIIIIIHIIIIIIIIHHHIIIIIIIIIHIHIHHIHHIIHIIIIIIIIHHHIHIIIIIIIIIIHIIIIIIHIIIIIIIIIIIIIIIIIIIIIIIIIIIIHHHIIIIIIIIIIHHIIIIIHIIIIIIIHIIIHIIHHIHIHIIIHIIIHIIIIIIIIGIIGIIIIIIIIIIIHIIHIIHIIIIIIIIIIIIIIIIIIHIIHGHHIIIIIIIIIIIHIIIIIIIIIIIIIIHIIIHIHIIIIIIIIIIIIIIIIIIIIIIIIIIIIIIIIIIIIIIIIIIIIIHIIIIIIIIIIIIIIIIIDDDDD
@HISEQ:969:HM2KJBCX2:2:1101:1732:83928 2:N:0:ACTATGCA
TCCTAGGTCCGACCCAACTATCCCTATTAATCATTACGTCAATCCTAGAAACCAACAAAATAGGATCAACGTCCTATTTCATTATTCCATGCTAATGTATTCAAGCGCGAGCCTGCTTTAAACACTCTAATTTTTTCAAAGTAACAGTCCTGATTCCCCACCACACCAAATTAATGACATGATGGTTCGTCAGAAGGTAGGAATCAGTAACACCAGTACGTACCGAAGGCACGACCAGCGTACTAATCCCGAAATTCAACTACGAGCTTTTTAACTGCAACAACTTTAATATACGCTATTGGAGCTGGAATTACCGCGGCTGCTGGCACCAGACTTGCCCTCCAA
+
DDDDDIIIIIIHIIIIIIHIHHIHIIIIIIIIIIIIIIIIIIIIHIIIIIIIIIIIIIIIIIHHHIIIIIIHHHIIIIIIGIHIGEHFHIIIIIHHIHHIIDGHHGHIIIIIIIIIIIIIIIIIIIHIIIIIIIIIHHIIIIIIIIIHIIIIIIHIIIIIGIIIHIIIIIIIIHHIHHHIHIIIIIIIIIIIIIIIIIIIIIIIIIIIIIHIIIIIIIIIIIIIIIIIIIHIIIIHIIIIIHHHIIIIIIIIIIIIIIHIIHIIHIIIIIIIIHIIIIIIIIIIIIIIIIIIIIIIIIIIIIIIIIIIIIIIIIIIIIIIIIIIIIIIIIIIIIIIIIIIDDDDD
@HISEQ:969:HM2KJBCX2:2:1101:8382:84762 2:N:0:ACTATGCA
TCCTAGGTCCGACCCAACTATCCCTATTAATCATTACGTCAATCCTAGAAACCAACAAAATAGGATCAAACGTCCTATTTCATTATTCCATGCTAATGTATTCAAGCGTTAGCCTGCTTTAAACACTCTAATTTTTTCAAAGTAACAGTCCTGTTTCCCTGCAACACCAAATTAATGACATTACAGTTCTTCAAGAAGGAGGAACCAGTAAAGCCAGTACATACCAGAGGCACGACCAACCTACTAATCCCGAAATTCAACTACGAGCTTTTTAACTGCAACAACTTTAATATACGCTATTGGAGCTGGAATTACCGCGGCTGCTGGCACCAGACTTGCCCTCCAA
+
DCDDDIIIIIIIIIIIIIIIIIIIIIIIIIIIIIIIIIIIIIIIIIIIIIIIIIIIHIIIIIIIIIIIGIIHIHHHEHHIIIIIGIIHHIIIIHIHIHIIIIIIIIIIIHIIHIHGIIIIIIIHIIIIIIHIIIIIIHIIIIIIIHIIIIIIIHIIIIIIIIIIIIIIIIIHIIIIIIHHIIIIIIIIIIIIHIIIIHIHIIIIIIIGIIIIIIIIIIIIIIIIHHIIIIIIIIIIIIHIIHHHGIIIIIIIIIIIIIIIIIIIIIIIIIIIIIIIIIIIIIIIIIIIIIIIIIIIIIIIIIIIIIIIIIIIIIIIIIIIIIIIIIIIIIIHIIIIIIIIIDDDDD
@HISEQ:969:HM2KJBCX2:2:1101:3146:84981 2:N:0:ACTATGCA
TCCTAGGTCCGACCCAACTATCCCTATTAATCATTACGTCGATCCTAGAAACCAACAAAATAGAATCAAACGTCCTATTTCATTATTCCATGCTAATGTATTCAAGCGTGAGCCTGCTTTAAACACTCTAATTTTTTCAAAGTAACAGTCCTGATTCCCCACAACACCAAATAAATGACATCATGGTTCGTCAGAAGGGAGAAACCAACAATGCCAGTACGTACCTAGGCACGACCGACATGATGGTCCCGAAATTCAACTACGAGCTTTTTAACTGCAGCAACTTTAATATACGCTATTGGAGCTGGAATTACCGCGGCTGCTGGCACCAGACTTGCCC
+
DDDDDIIIIIIHIIIHIIIIIIIIIIIIIIIIIIHIIHIIIIIIIIIIIIIIHIIIHIEHHIHHIIHHIIIIIIIIIIIIIIIIHHIIIIIIIIIIIIIIIHHIIIIIIIIIIIIIIIIIHIIIIIIIIIIIIIIIIIIIIIHHIIIIIIHIIIIIIIIIIIIIIHIIIIIIIIIIIIIIIIIIIIIIIIHIIIIIIIIIIIIIIHIIIIIIIIIIIIIIIIIIIIIIHIIIIIIIIIHIIIIIIIIIIIIIIIIHIIIIIHIIHIIIIIIIIHIIIIIIIIIIIIIIIIIIIIIIHIIIIIIIIIIIIIIIIIIIIIIIIIIIIIIIIIIIIIIDDDDD
@HISEQ:969:HM2KJBCX2:2:1101:18162:84848 2:N:0:ACTATGCA
TCCTAGGTCCGACCCAACTATCCCTATTAATCATTACGGTGATCCTAGAAACCAACAAAATAGAACCATGCCGTCCTATTTTATTATTCCATGCTAATCTATTCAAGCACAAGCCTGCTTTAAGCACTCTAATTTTTTCAAGGTAATAGCTCTGCTTCCCCAACGCACTAACTTAATAGCATGCTGGTTGTTCAGAAGGTAGGAATTCATCAGGCCAGTGCGGACAGTGAAGCCCGACCAACCGACAAACTCCGAAATTCAACTACGAGCTTTTTAACTGCAACAACTTTAATATACGCTATTGGAGCTGGAATTACCGCGGCTGCTGGCACCAGACTTGCCCTCCAA
+
DDDBDGHCFHHHI?EHIIIIHHHHIIIIEEHHH1FHH@CFEEHGHHHCGHHHHGHIGCGHIHEHEHHIHEH1CDF<H?GHF?HHIFIH@1GHECF?F@GHHFHEHIHHHHFFHEEHHHGG8HFGHHHHIIGHHEGCGHIHHHCHFGHCGGHE@HHGEHHGHHHHEHHH@GHEHHEHHIIHIHGEHGFDIHHIHHCHHHHHG<CHHHHIHIIIGHHEEACC0HHHIHF@ECCDGHGHHHIHCDEHFGDHHBHC<CHIHHHHHIHIHCCGF<C?HEIIHHEGIIHECHHEIHHEECHGDHHHHEHIHG@1EEEHHGHHHDGHHFFHEEHEFCHHF?GD?HHECGE<@@B@
@HISEQ:969:HM2KJBCX2:2:1101:10421:85029 2:N:0:ACTATGCA
TCCTAGGTCCGACCCAACTATCCCTATTAATCATTACGTCAATCCTAGAAACCAACAAAATAGGTTCGAACGTCCTATTTCATTATTCCATGCTAATGTATTCAGGCGCTAGCCTGCTTTAAACACTCTAATTTTTTCAAAGTAACAGTCCTGTTTCCCTGCAACACCAAATTAATGACATTACAGTTCTTCAGAAAGGAGGAATCAGCGAAGCCAGTACATACCAGTGGCACGACCAACCTGCTGACCCCGAAATTCAACTACGAGCTTTTTAACTGCAACAACTTTAATATACGCTATTGGAGCTGGAATTACCGCGGCTGCTGGCACCAGACTTGCCCTCCAA
+
DDDDDIHIIIIIIIIIIIIIIIIIIIIIIIIIIIIIIIIIIIIIIIIIIIIIIIIIIIIIIIIIHIIIIIIIIIIIIHIIIIIHIIIIIIIIGIHIIIIIIIIIIIIIIIIIIIIIIIIIIIIIIIIIIIIIIIIIIIIIIIIIIIIIIIIIIIIIIIIIIIIIIIIIIIIIIIIIIIIIIIIIIIIIIIIIIIIIIIIIIIIIIIIIIIIIIIIIIIIIIIIIIIIIIIIIIIIIIIIIIIIIHIIIIIIIIIIIIIIIIIIIIIIIIIIIIIIIIIIIIIIIIIIIIIIIIIIIIIIIIIIIIIIIIIIIIIIIIIIIIIIIIIIIIIIIIIIIIIIIIDDDDD
@HISEQ:969:HM2KJBCX2:2:1101:20255:85171 2:N:0:ACTATGCA
TCCTAGGTCCGACCCAACTATCCCTATTAATCATTACGTCAATCCTAGAAACCAACAAAATAGGATCAAACGTCCTATTTCATTATTCCATGCTAATGTATTCAAGCGTTAGCCTGCTTTAAACACTCTAATTTTTTCAAAGTAACAGTCCTGTTTCCCTGCAACACCAAATTAATGACATTACAGTTCTTCAAGAAGGAGGAACCAGTAAAGCCAGTACATACCAGAGGCACGACCAACCTACTAATCCCGAAATTCAACTACGAGCTTTTTAACTGCAACAACTTTAATATACGCTATTGGAGCTGGAATTACCGCGGCTGCTGGCACCAGACTTGCCCTCCAA
+
DDDDDIGIIIIIHHHIIHIIHIGIIIHIIIIIIIIIIIIIIIIIIIHIIIIIHIIIIHIIIIFHIIIHIIHHHHIHIIIIIGIHIHHIIIHHHIIIIHHHHHGHIHIIIIIIIIIHIIIHHHIIIIIIIIIIIIHHHIIIHIIIIIIIIIIIIIIIIIIIIHIHHIIHIIIIHIIIIIIIIIIHHIIIHIIIIIIIGHIIIIIHHIIIIHIIIHIIIIIIIIIIIIIHIIHIHIIIIIIIIIIHFIGIIIIIIIIIIIHHHHHGIIIIIIIIIIIIIIIIIIIIIIIIIIIIHIIIIIIIIIIIIIIIIIIIIIIIIIIIIIIIIIHIIIIIIIIHIIIIIDCDDD
@HISEQ:969:HM2KJBCX2:2:1101:11363:85790 2:N:0:ACTATGCA
TCCTAGGTCCGACCCAACTATCCCTATTAATCATTACGGTGATCCTAGAAACCAACAAAATAGAACCATGCCGTCCTATTCTATTATTCCATGCTAATGTATTCGAGCAAAAATGCCTGCTTTAAACACTCTAATTTTTTCAAGGTAAAGGTCCTGGATCCGCAAGACACCCAATAAAGGACATCAAGTTTCTCCAGAAGGTGAGAAATCAACAGTAACAGTTCATACCCCTTAAGGCATGACCATCACGTCAATCCCGAAATTCAACTACGAGCTTTTTAACTGCAACAACTTTAATATACGCTATTGGAGCTGGAATTACCGCGGCTGCTGGCACCAGACTTGCCCTCCAA
+
DDDDDIIIIIIHHIIIGHIIIIIIIIIIIIIIIIIIIHIIIIIIIIIHHIHIHIIIIIIIIIEHIIIIIHHHIDIHIHHHIIIIHIIIIHIIIIIIIIGIHDGHHHEIIIHFIIIIHIIGIIIIIIIIIIIIHHHHIIIIIIIIIHIIIIHHIIIIHHGIIIIIIIIIIHHIIIIIIIIIHHHIIIIIIHFGIIIIHHIIIIIIIIHHHHIIIIIIIIIHIIIIIHHIIIIIIIHHIIHIIIIIIIIIIIHGHHDHGHHIIIIIIIIHIIIIIIIIIIIIIHIIIIIIIIIIHIIIIIGHIIIIIIIIIIIIIIHIIIIIIHIIIIIIIIIIIIIIIIIIIIIIIIIIDDDDD
@HISEQ:969:HM2KJBCX2:2:1101:19888:85755 2:N:0:ACTATGCA
TCCTAGGTCCGACCCAACTATCCCTATTAATCATTACGTCGATCCTAGAAACCAACAAAATAGAATCAAACGTCCTATTTCATTATTCCATGCTAATGTATTCAAGCGTAAGCCTGCTTTAAACACTCTAATTTTTTCAAAGTAACAGTCCTGATTCCCCACGACACCAAATTAATGACATCGCGGTTCTTCAGAAGGTAGGAACCAATAATGCCAGTGCGTACCGAAGCACGACCAACAATTTGATCCCGAAATTCAACTACGAGCTTTTTAACTGCAACAACTTTAATATACGCTATTGGAGCTGGAATTACCGCGGCTGCTGGCACCAGACTTGCCCTCCAA
+
DDDDDIIIIIIIHIIIIIIIIHIIIIIIIHHIIIIIIIIIIIIIIIIIIIIHHIIIIIIIIHIIIIIIIIIIIIIIHIIIIIIIIIIIIIIIIIIIIIIIIIHIHIIIIIIIIHHIIIIIHIHHHIIIIIIIIIIIIIHHIHIIIIIIIIIIIIIHIHHIIIIIIIIIIIIIIIHIIIIIHIIIIIHIIIHIIIIHIIIIIIIIIIIIIIIIIIIIIIIIIIIIIIIIIII=IIIIIIIIIIIHIIIIIHIIIIIIIIIIIHIIIIIIIIIIIIIIIIIIIIIIIIIIIIIHHIHIHIIIIIIIIIIIIIIIIIIIIIIIIIIIIIIIIIIIIIIIIIIIDDDDD
@HISEQ:969:HM2KJBCX2:2:1101:8356:86604 2:N:0:ACTATGCA
TCCTAGGTCCGACCCAACTATCCCTATTAATCATTACGGTGATCCTAGAAACCAACGAAATAGAATCAGTCCGTCCTATTTCATTATTCCATGCTAATGTATTCAGACGTTAGCCTGCTTTAAACACTCTAATTTTTTCAAAGTAACAGTCCTGATTTCCAATCACACCAAATTAATGACATGAAAGTTCCTCAGAAGGTAGAGATTTATCTCACCAGTACAGACAATTAAGCCTGACCAATGGGTAAACCCCGAAGTTCAACTACGAGCTTTTTAACTGCAACAACTTTAATATACGCTATTGGAGCTGGAATTACCGCGGCTGCTGGCACCAGACTTGCCCTCCAA
+
DDDDDIIIHIIIIIHIIIIIIIIIIHHHIIIHIIIIIGIIIIIHIIIIIIIIIIIIIHHDHIIGHIIIIIIIHGHHHIIIGHIIHHIIIIIIIIIIHHIIIIIIIGGIIHIIIIIGIIHIIIIIIIIIIIIIIIIGIIIHHHIHIIIIIHHHIIIIIIIIHFIIIIIIIIIHHHHIIHIIIIIIIIIIIIIIIIIIIIIIIIIIIIIIIIHHHIHIIIIIIIIIIIIIIIIIIIIIIHIIIHIIIHGIIIIIIIIIIIIIIIIIIIIIIIIIIIIIIIIIIIIIIHIHHHIIIIIIIIIIIIIIIIIIIIIIIIIIIIHIIIIIIIIIIIIIIIIIIIIGIIIDDDDD
@HISEQ:969:HM2KJBCX2:2:1101:6469:86538 2:N:0:ACTATGCA
TCCTAGGTCCGACCCAACTATCCCTATTAATCATTACGGTGGTCCTAGACCAACAAAATAGAACCAACGTCCTATTCTATTATTCCATGCTAATCTATTCAAGCAAATGCCTGCTTTAAACACTCTAATTTTTTCAAGGTAATGGTCCTGGCTCCCCGGTACACTCAATAAAGAACATGCCGGTTCACCAGAAGGTAAGACCCGACACAGAACAGTACTCGCCAAAGACGGACCGCCCGGCCAGGCCTAAAATTCAACTACGAGCTTTTTAACTGCAACAACTTTAATATACGCTATTGGAGCTGGAATTACCGCGGCTGCTGGCACCAGACTTGCCCTCCAA
+
DDDDDGHIIIIIIIIHIIIIIIIHHIIIHIIIIIIIIHIIIIIIIIIIIIIIHIIIIHIII@CGGHIIHIIIHEGHEHIIIHIEHGHIIIHHHIIIGIHIHHIIIIIHIIHIIIIIIHHHIIIIHIIHHIHIEHHHIIIIIIIIHIHIIIIIIIHIIIIIIIIIIIIIIIIIIIIIIIIIHIIHIHIHIIIIIIIIHGIHHHIIIIIIIIHHIIIIHIHIIGIIIIIHIHIHIIIIIIIIHGIIIHHHHIIIIIIIIIIIIIHIIIIIIIIIIIIIIIIIHIIIIIIIIIIIIHHD<DIIIIIIIIIIIIIIIIIIIIIIIIIIIIIIIIIIIIIIIIDDDDD
@HISEQ:969:HM2KJBCX2:2:1101:11646:86258 2:N:0:ACTATGCA
TCCTAGGTCCGACCCAACTATCCCTATTAATCATTACGTTGATCCTAGAAACCAACAAAATAGAATCGAACGTCCTATTTCATTATTCCATGCTAATGTATTCAAGCGCGTGCCTGCTTTAAACACTCTAATTTTTTCAAAGTAACAGTCCTGACTCCCCACAACATCAAATTAATGACATCATGATTCATCAGAAGGGAGAAATCAATGACATTAGTACGTACCGAAGGCACGACCGACGTATTGATCCCGAAATTCAACTACGAGCTTTTTAACTGCAACAACTTTAATATACGCTATTGGAGCTGGAATTACCGCGGCTGCTGGCACCAGACTTGCCCTCCAA
+
DDDDDIHIIIIIIIIIIIIIIIHIIIIIIIIIIIIIIHHHIIIIIIIHIIIIIIIIIHHEHIIIIHIIIIHIHGHIHIIIIIIIIIIIHIIIIHIIIIIHHIIHIIIIIIIHIIIIIHIIIHIIIIIIIIIIHIHIIIIIIHIIIIIIIIHIIIIIIIHIIIIIIIIIIIIIIHHIIIIHIIIIIIIIIIIIIIIIIIIIIIIIIIIIIIHHIIIIIIIIIIIIIIIIIIIIIIIIHIIIIIIHHIIIHIIIIIIIIIIIHIHIIIIIIIIIHHFIIHIIIIHHIIIIIIIIIHIIIIIIIIIIIIIIIIIIIIIIIIIIIIIIIIHIIIIIIIGIIIIIIDDDDD
@HISEQ:969:HM2KJBCX2:2:1101:19733:87356 2:N:0:ACTATGCA
TCCTAGGTCCGACCCAACTATCCCTATTAATCATTACGTTGATCCTAGAAACCAACAAAATAGAATCGAACGTCCTATTTCATTATTCCATGCTAATGTATTCAAGCGCGTGCCTGCTTTAAACACTCTAATTTTTTCAAAGTAACAGTCCTGACTCCCCACAACATCAAATTAATGACATCATGATTCATCAGAAGGGAGAAATCAATGACATTAGTACGTACCGAAGGCACGACCGACGTATTGATCCCGAAATTCAACTACGAGCTTTTTAACTGCAACAACTTTAATATACGCTATTGGAGCTGGAATTACCGCGGCTGCTGGCACCAGACTTGCCCTCCAA
+
@@DDDIEHIIHIIIIHIHIIIIHHGHHIHIIIIIIEHHHFCFEHHIHIHHHIHHHHIIIIIIHHIII?1FGDHHHHGHHIHGFHHHCFFFHIIIIHIIIIHG@HH?CGHHHDFHHEEHIIIGHIHHEHEIIHHGHCFGHIIIIIIHHHFHIIIIHHIHHCEHHIHIIIIIIIIHHIIIIIIHIIHHHIHIIIIIIIIHHIIIIIIIIHHGIGIHIIIIIIIGIIIIHIIGIIIGIIIIIIIIIHGGHIHGHHIIHIIIIIIHHHIHIIIIIHIIIHHHIIIIIIIIIIIIHIIHIIHIIIHIIIIIIIIIIIIIIIIIIIIIIIIIIIIIHIHHIIIIIIIDCDDC
@HISEQ:969:HM2KJBCX2:2:1101:8342:87805 2:N:0:ACTATGCA
TCCTAGGTCCGACCCAACTATCCCTATTAATCATTACGTCAATCCTAGAAACCAACAAAATAGGATCGAACGTCCTATTTCATTATTCCATGCTAATGTATTCAAGCGTTAGCTTGCTTTAAACACTCTAATTTTTTCAAAGTAACAGTCCAAATTCCCCAAAACACCAAATTAATGGCATTAAGATTCATCAGGAAGGAGGAATCAGTGAGACCAGTACATACCAGAGGCATGACCAACCTACTAACCCCGAAATTCAACTACGAGCTTTTTAACTGCAACAACTTTAATATACGCTATTGGAGCTGGAATTACCGCGGCTGCTGGCACCAGACTTGCCCTCCAA
+
DDDDDIIIIIIIIIIIIIIIIIIIIIIIIIIIIIIIIIIIIIIIIIIIIIIIIIIIIIIIIIHIIIIGHIIIIHHIIIIIIHHIIIIHIIIIHIIIIIIIIIIIIIIIIIIIIIIHIIIIIIIIIIHIIIIIIIIIHIHIIIIIIHIIHIIIIIIIIIIIIHIIHHIIIIIIIIIIIIIIIIIIIIIIIIIIIIIIIIIIHIIIIIIHIIGIIIIIIIIIIIIHIIIIIIIIIIIIIIIIIIIHHIIIIIIIIIIIIIIIIIHIIIIIIIIIIIIIIIIIIIIIIIIIIIIIIIIIIHIIIIIIIIIIIIIIIIIIIIIIIIIIIIIIIIIIIIIIIIIIIDDDDD
@HISEQ:969:HM2KJBCX2:2:1101:16107:87415 2:N:0:ACTATGCA
TCCTAGGTCCGACCCAACTATCCCTATTAATCATTACGGTGATCCTAGAAACCAACAAAATAGAACCATGCCGTCCTATTCTATTATTCCATGCTAATCTATTCAAGCACTAGCCTGCTTTAAGCACTCTAATTTTTTCAAGGTAATAGCTCTGCTTCCCCGGCGCACCAACTGAATGGCATACCGGTTATTCAGAAGGTAGGAACCCATCACCCCAGTACGGACCGTAAAGCCCGACCGACGGACAGACCCCGAAATTCAACTACGAGCTTTTTAACTGCAACAACTTTAATATACGCTATTGGAGCTGGAATTACCGCGGCTGCTGGCACCAGACTTGCCCTCCAA
+
DD@D@GHI?F?HIHHEEHHIHEH?GHHIGHHGFHHHHIIIHHHHGHFHHHHFC?EHH1DGFFHCHIHIIIGEHIDDHFCH?FFHIIGIHFHHHEHEFEHIIHHIIIIIIIIIHGIHIIHIIIHHHHGHHHIIHIHHHIHIIHFHHHHHHIIIHHHIHGHHHIIIHHHFHIIIIHEFGBHIHFIHHHHIHHHHHIHIIHHHHHFIHHHHHHFEIIIIIHHHHCEIIIIIIIIIHIIIIHIIHIIHHEFIIIIIIHHHF?HIHEEFEGIGIIIHEIHHHIHEIIHFHFHHEHHHHG@HIHIHIHHHIHHIHHIIIHEHHHHIIIIIIIHHIIIIIIIIIHHIHHH?BDDD
@HISEQ:969:HM2KJBCX2:2:1101:13111:88195 2:N:0:ACTATGCA
TCCTAGGTCCGACCCAACTATCCCTATTAATCATTACGGTGATCCTAGAAACCAACAAAATAGAACCATGCCGTCCTATTTTATTATTCCATGCTAATCTATTCAAGCACTAGCCTGCTTTAAGCACTCTAATTTTTTCAAGGTAATAGCTCTGCTTCCCCGGCGCACCAACTGAATGGCATACCGGTTATTCAGAAGGTAGGAACCCATCACCCCAGTACGGACCGTAAAGCCCGACCGACGGACAGACCCCGAAATTCAACTACGAGCTTTTTAACTGCAACAACTTTAATATACGCTATTGGAGCTGGAATTACCGCGGCTGCTGGCACCAGACTTGCCCTCCAA
+
DDDDDHIIIIIIIIIIHIIIIIIIIIIIIIIIIIIIIIIIHIIIIIIIIIIIHIIIIIIIIHIIIIIIIGHHIIHIIIIHHIIHIIIIIIIIHIIIIHGHHIIHHIIIIIHIIIIIIIIHIIIIIIIIIIIIIIHIIIIIIIIIIIIIIHIIIIIHGIIIHIHIGHIIIHIIIIIIIIIIIIIIIIIHIIIIIIIIHHHHIIIIIIHIIIIIIIIIIIIIIIIIIIIIIIIIIIIIIII>II=IIHGIGIIIIIIIIIIIIIIIIIIIIIIIIIIIIIIIIIIHHFIIIIIIIIHHIIIIIIIIIIIIIIIIIIIIIIIIIIIIIIIIIIIIIIIIIIIIIIIDCDDD
@HISEQ:969:HM2KJBCX2:2:1101:19556:89112 2:N:0:ACTATGCA
TCCTAGGTCCGACCCAACTATCCCTATTAATCATTACGTCAATCCTAGAAACCAACAAAATAGGATCGAACGTCCTATTTCATTATTCCATGCTAATGTATTCAAGCGTTAGCCTGCTTTAAACACTCTAATTTTTTCAAAGTAACAGTCCTGTTTCCCTGCAACACCAAATTAATGACATTACAGTTCTTCAAGAAGGAGGAATCAGTAAAGCCAGTACATACCATAGGCACGACCAACCTACTGACCCCGAAATTCAACTACGAGCTTTTTAACTGCAACAACTTTAATATACGCTATTGGAGCTGGAATTACCGCGGCTGCTGGCACCAGACTTGCCCTCCAA
+
BDDADICG@GEHHDHHHHIHIIHHHIIIIIIHHHHHHIIHIGHEGHHHIIIIHIIIIHIIH?GFHHIHHHCH1<DGHHIHHHHHFHHHHHHIGHCHEEHFHIIHHEFHHHHHHHIIGHHHHEHIFHHIFIIHGHHIIHHHHHHIIHHHHCHFHG@@HIHHGHIIHHGIHFF@CHGHHHGGHHIIIHHFFCHFHIIIIIHIIIIHFIIIHHHHEGHIHIIIIIHIGIIHC0HHHIHHF>FGIIHGIFHDDHHFCHIIIIHHHEIIIIHHEIHEHGHIHHHGIIHGEIHEIIIIHIHCFEIHHIIHIIIIIHIIGIHHGHIIHIHHIHHGGIHEHHHEHEIHGBBADB
@HISEQ:969:HM2KJBCX2:2:1101:19921:89000 2:N:0:ACTATGCA
TCCTAGGTCCGACCCAACTATCCCTATTAATCATTACGGTGATTCAGAAACCAACAAAACAGGACCACCGTCCTATTCTATTATTCCATGCTAATGTATTCAGACGTAAGCCTGCTTTGAACACTCTAATTTTTTCAAGGTAAAGGTCCTGGTTTCCCACCACGCTAAATTAATAACATGATAGTTCCCCAGAAGGTAGAAATTCTACACACCAGTACAGACTTGTTAGCCCGACCAGCGGTAGAATCCCGAAATTCAACTACGAGCTTTTTAACTGCAACAACTTTAATATACGCTATTGGAGCTGGAATTACCGCGGCTGCTGGCACCAGACTTGCCCTCCAA
+
DDCDDIIIIIIIIIIIIIIIIIIIIHIIHHIFHHIIIIIIIGHHIHIGIIIIGIIIIIIIGIGEHIIIHIIIIIIIIHHEHIHHIIHFHIIHIIIIIHIIIIIIIIIIIIIIIIIIIIIIHHIIIIHIHIIIIIIIIHIIIIIIIIIHHHIIIIIIIHIIIHIIIIIHIIIIIHIIIIIIHHIIHIIIIIIHIIIHHIIIIHIIIIIIIIIIIIIIIIIIIHIIIIGIIIIIIIIIIHIIIHHHIIIIIIIIIIIIIIIIIIIIIIIGIIIIHIIIIIIIIIIHIIIIIIIHHIIIIIIIIIIIIHHHIIIIIIIIIIIIIIIIIIIIIIIIIIIIIIIIDDDDD
@HISEQ:969:HM2KJBCX2:2:1101:17975:89528 2:N:0:ACTATGCA
TCCTAGGTCCGACCCAACTATCCCTATTAATCATTACGGTGATCCTAGAAACCAACAAAATAGAACCATACCGTCCTATTCTATTATCCCATGCTAATGTATTCGAGCAAAAATGCCTGCTTTAAACAAACACTCTAATTTTTTCAAGGTAAAGGTCCTGGATCCGCAAGACACCCAATAAAGGACATCAAGTTTCTCCAGAAGGTGAGAAATCAACAGTAACAGTTCATACCCCTTAAGGCATACCATCACGTCAATCCCGAAATTCAACTACGAGCTTTTTAACTGCAACAACTTTAATATACGCTATTGGAGCTGGAATTACCGCGGCTGCTGGCACCAGACTTGCCCTCCAA
+
DDDBDHIIGHHHIHHIHIIIIIIIIIHIIIIHIIIIIHHHIHIIIHIIIIHHIIHIIIIHIIHHIIIIHHHIHHHHIHHIIIIIIIIIIHE@HGHIHIIIIHHHHHHIIIIHHHHGHIHIHHHHIIHHHIIIIIIHHIHIIIHHIIHHIIIIIIHGIHHHIHHHHHHGIIIHIIIHIHHIHIIHIIIIIIHHHHHGHHHIIHHGIHIIHIHIIIHHHIIHIHHIHFHIIHHHIHIHIIIIHFIIIIIHHIIIIHGIIHHHIIIIIIHHIIIIIIIIIHIIIHIHHIHIIHIIIIIHEIIIIIIHIIIIIIIIIIIIIIIIIIHHGGIIIIIIIIIIIIIIIIHIIIIIIIHBDDDD
@HISEQ:969:HM2KJBCX2:2:1101:5830:90140 2:N:0:ACTATGCA
TCCTAGGTCCGACCCAACTATCCCTATTAATCATTACGGTGATCCTAGAAACCAACAAAATAGAACCATGCCGTCCTATTTTATTATTCCATGCTAATCTATTCAAGCACTAGCCTGCTTTAAGCACTCTAATTTTTTCAAGGTAATAGCTCTGCTTCCCCGGCGCACCAACTGAATGGCATGCCGGTTATTCAGAAGGTAGGAACCCATCACACCAGTACGGACCGTGAAGCCCGACCGACGGACAGACCCCGAAATTCAACTACGAGCTTTTTAACTGCAACAACTTTAATATACGCTATTGGAGCTGGAATTACCGCGGCTGCTGGCACCAGACTTGCCCTCCAA
+
@@B0<11<<1<?C//<<0<1F11DH1DHEHFIH<C?C1DD11<FC@FCCHH11<FECHIF?GHHHECHIC<CFC<CG111<CGE@GEHHH1DG?CGECIHHIHHEHHHIHFHHEHHIHCGIHIGHHEFHIIHEHHICHHHFIHHIHIIIIHIHIHHGIHHIHECCIIIHFIIHHHHHHHHHHHGIIHIHCH@GFIHIIHFIHHHHHEEHCEH;GHHCEFHHGIIIHIIHE<?IIHG?IIHHIHGCCBDHDHDHEHHHIHHCCHHIIHEHCIIHIHHHHGCEEG@HHHEIIHIIHGCIHHGH@HHHG?@EIIIHEHIIHHDEIIHGHFC1HHHIIHIIHIIIIID?ADB
@HISEQ:969:HM2KJBCX2:2:1101:14512:90633 2:N:0:ACTATGCA
TCCTAGGTCCGACCCAACTATCCCTATTAATCATTACGGTGATCCTAGAAACCAACAAAATAGAACCATGCCGTCCTATTTTATTATTCCATGCTAATCTATTCAAGCACTAGCCTGCTTTAAGCACTCTAATTTTTTCAAGGTAATAGCTCTGCTTCCCCGGCGCACCAACTGAATGGCATACCGGTTATTCAGAAGGTAGGAACCCATCACCCCAGTACGGACCGTAAAGCCCGACCGACGGACAGACCCCGAAATTCAACTACGAGCTTTTTAACTGCAACAACTTTAATATACGCTATTGGAGCTGGAATTACCGCGGCTGCTGGCACCAGACTTGCCCTCCAA
+
DDDDDIIIIIIIIIIIIIIIIHIIHIIIIIIIHIIIIIGIIIIIIIHIIIIIIIIIGIIIIIHIIIIIIIGIHHIIIIIIIIIIIIIIIHIIHIIIHGIIIHIIIIIIIIIIHGHHHHHIHIIIIIIIIIIHHIIIIIIIIHIIIIIIIHIIIIIIGIIIIIIIIIIIHIIIIIIIIIIIIHIIIHIHHIHIIIIIIIIIIIIIIIIIIIHHHIIIIIIIIIIIIHIIIIHHIIIIIIIIIIIIIHFIIIIIIIIIIIIIIIIIHIIIIIIIIIIIIIIIIIIIIIIIIIIIIIIHIIIIIIIIIIIIIIIIIIIIIIIIIIIIIIIIIIIIIIIIIIIIIIIDDDDD
@HISEQ:969:HM2KJBCX2:2:1101:10732:90963 2:N:0:ACTATGCA
TCCTAGGTCCGACCCAACTATCCCTATTAATCATTACGGTGGTCCTAGAAACCAACAAAATAGAACCACAACGTCCTATTCTATTATTCCATGCTAATCTATTCAAGCAATAGCCCGCTTTAAACACTCTAATTTTTTCAAGGTAATGGTCCTGGCTCCCCAACACACCCAATTAAGGACATACTGGTTCACCAGAAGGAAGACCCGACAACAGGACAGTACTCGCCAAAGACGGACCGCCCGGCCAAGTCTAAAATTCAACTACGAGCTTTTTAACTGCAACAACTTTAATATACGCTATTGGAGCTGGAATTACCGCGGCTGCTGGCACCAGACTTGCCCTCCAA
+
DDDDDIIIIIIHIHIHHHIIIIIIHIIIIHIIIIIIIHIIHIIIIIIIHIIIIIIIIIIIIIIIHHIHIIIIIHHIIIIIIIIEGHIHIHIIHHFHIIIIIHHIHIIIIIIIIIIIHHIIIIIIIIIIIIIIIIIIHHIIIIIIIIIIIHIIIIHHIIIIHIIIHIIHIIIHHHIHIIIIIIIIIIIIIHIIIIIHHIIIIIHIIIIIIIIIIGIIIIIIIIIIIIIIIIIIIIIIIIIIIIIIHGIIIGIIIIIIHHIIIIIIIIIIIIIIIIIIIIHIIIIIIIIIIIIIIIIIIIIIHIIIIIIIIIIIIIIIIIIIIIIIIIIIIIIIIIIIIIIIIIDDDDD
@HISEQ:969:HM2KJBCX2:2:1101:1469:90840 2:N:0:ACTATGCA
TCCTAGGTCCGACCCAACTATCCCTATTAATCATTACGGTGATCCTAGAAACCAACAAAATAGAACCATGCCGTCCTATTCTATTATTCCATGCTAATGTATTCGAGCAAAAATGCCTGCTTTAAACACTCTAATTTTTTCAAGGTAAAGGTCCTGGATCCGCAAGACACCCAATAAAGGACATCAAGTTTCTCCAGAAGGTGAGAAATCAACAGTAACAGTTCATACCCCTTAAGGCATGACCGTCACGTCAATCCCGAAATTCAACTACGAGCTTTTTAACTGCAACAACTTTAATATACGCTATTGGAGCTGGAATTACCGCGGCTGCTGGCACCAGACTTCC
+
DDDDDIIIIHIIIIIIIIIIIHIIIIIIIIIIIIIIIIIIIIIIIIIIIIIIIIIIIIIIIHHHIIIHIIIIDEHHHIIIIIHIIIGHIIIIIHIIIIIHIIIIIIIIIIIIIIIIIIIIIIIIIIIIIIIIIIHHHHIIIIIIIIIIIIIHHIIIIIIIHIIIIIIIIIHIIIIIIIIIIIIIIIIIIIHIHIIIIIIIIIIIIIIIIIIIIIIIIIIIIIIIIIIIIIIIIIIIIIIIIIIHGIIIIIIIIIIIIIIIIIIIIIIIIHIIIIIIIIIIIHIIIIIIIIHIIIIIIIIIHIIIIIIIIIIIIIIIIIIIIIIIIIIIIIIIIIIIIIIIIDDDDD
@HISEQ:969:HM2KJBCX2:2:1101:2558:91206 2:N:0:ACTATGCA
TCCTAGGTCCGACCCAACTATCCCTATTAATCATTACGTCGATCCTAGAAACCAACAAAATAGAATCAAACGTCCTATTTCGTTATTCCATGCTAATGTATTCAAGCGTGAGCCTGCTTTAAACACTCTAATTTTTTCAAAGTAACAGTCCTGATTCCCCATGACACCAAATTAATGACATCATGGTTCGTCAGAAGGTAGGAATCAATAATACCAGTACGTACAATAGCACGACCAATAAATTAATCCCGAAATTCAACTACGAGCTTTTTAACTGCAACAACTTTAATATACGCTATTGGAGCTGGAATTACCGCGGCTGCTGGCACCAGACTTGCCCTCCAA
+
DADDDHIHHHHIIIIIIIIIHIIIIIIIIIIHIHIIIIIIIIIIGIHIGHHHHHIIIIEHHIIIIIHHIIIII?EGHHGIIIIHIIIIIIIIIIIIIHIIHIIIIIIHIHIHIIHHIIIIIHIFHGHIIHIIIHIHIIIIIHHIIIIIIIIIIIIIIHHIIIIIIIIIIIHIIIIIIIIHIIIIHIIIIIHIIIIIIIIIIHHHHIIIIIIIHIIIIIIIIIIIIIIIIIIIIIIIIIGIIIIIIIIIIIIIIIHGIIIIIHHIIIIIIIHEIIIIIIIIIIIIIHHIIIIIIIIIIIIIIHIIIIIIIIIIIIIIIIIIIIIIIIIIIIIIIIIIIIIIDDDDD
@HISEQ:969:HM2KJBCX2:2:1101:13388:91874 2:N:0:ACTATGCA
TCCTAGGTCCGACCCAACTATCCCTATTAATCATTACGTCAATCCTAGAAACCAACAAAATAGGATCGAACGTCCTATTTCATTATTCCATGCTAATGTATTCAAGCGTTAGCCTGCTTTAAACACTCTAATTTTTTCAAAGTAACAGTCCTGTTTCCCTGCAACACCAAATTAATGACATTACAGTTCTTCAAGAAGGAGGAATCAGTAAAGCCAGTACATACCATAGGCACGACCAACCTACTGACCCCGAAATTCAACTACGAGCTTTTTAACTGCAACAACTTTAATATACGCTATTGGAGCTGGAATTACCGCGGCTGCTGGCACCAGACTTGCCCTCCAA
+
DBDDDIHIEHHIIDHIIIIIIIIIIIHIHIHIIIIIEFHIIIIIHHGEGIIIGIIIIIIEHHHFEHHHIHFHHHIEHHGHIIIIIIHCHIIIGHIIIIHIIGIHIIIHHHIHHIHIIIIIIHEIIHHHGGHIHIIIIEHIIIIHHEIIHHIIIHHHIIIEIIIIHGHHHHGHHIIIIIHHHHHEHHIIHHIIHEHIIHHFHEHHFHHHHHHGHHIHHEHIHHIHHEHH;FIHIIIIHHHHHHHIHIHDCCFFIIHEHHIHHGHHEIHIIHHHIHFHHIIHIIIIHHHIHHHEHIIIIIGIHIHIHHHHIIHECHHHHGHHHHHIIIIIIIIHEEHCIHHGIDDDDC
@HISEQ:969:HM2KJBCX2:2:1101:16035:91736 2:N:0:ACTATGCA
TCCTAGGTCCGACCCAACTATCCCTATTAATCATTACGTCGATCCTAGAAACCAACAAAATAGGTTCGATCGTCCTATTTCGTTATTCCATGCTAATGTATTCAAGCGCGAGCCTGCTTTAAGCACTCTAATTTTTTCAAAGTAACAGTCCTGTTTCCCCGCAACAACAAATTAATGCCATCACGGTTCTACAAGAAGGAGGGACCAGTGAGGCCAGTGCATACCAGTGGCACGACCAACCTACTGGCCCCGAAATTCAACTACGAGCTTTTTAACTGCAACAACTTTAATATACGCTATTGGAGCTGGAATTACCGCGGCTGCTGGCACCAGACTTGCCCTCCAA
+
D@DDDIIIIIIHIHIIIIIIIIHIIGIIIIIIIIIHIIHIIIIIIIIIIIIIIIHIIIIHIIIIIIIIIIIHIIIIIIHIHIIIIIIHIIIHIIIIIIIIIHIIIIIIIIIIIIIIIIIIIIIIIIIIIIHIHIHHIIIIIIIIIHIIIIIIIIHHIHIIIIIIIIIIIIIHIIHHIGIHIIIIIIIIIIIIIIIIIIIIIIIHIIIHIIIIIIIHIIIIIIIIIIIIIIIIIIIIIIIIIIHGEHIIHEIHIIIIIIIIIIIIIIIIIIIIIIIIIHIIIIIIIHIIIIIIIIIIIIIIIIIIIIIHHIIIIIIIIIIIIIIIIIIIIIIIIIIIIIIIIDDDDD
@HISEQ:969:HM2KJBCX2:2:1101:19483:91640 2:N:0:ACTATGCA
TCCTAGGTCCGACCCAACTATCCCTATTAATCATTACGGTGATCCTGGAAACCAACAAAATAGAACCATGCCGTCCTATTCTATTATTCCATGCTAATGTATTCGAGCAAAATGCCTGCTTTAAACACTCTAATTTTTTCAAGGTAAAGGTCCTGGTTCCACATGACACCCAATTAAGGACATCATGCTTCTCCAGAAGGTGAGAAATCAACTGCGACAGTTCATACCCCTTAAGGCACGACCATCACGTCAATCCCGAAATTCAACTACGAGCTTTTTAACTGCAACAACTTTAATATACGCTATTGGAGCTGGAATTACCGCGGCTGCTGGCACCAGACTTGCCCTCCAA
+
DDDDDIIIIIIIIIIIIIIIHIIIIIIIIIIIIIIIIIIIIIIIIIIIIIIIIIIIIHHHIIHIIIIIIIIIIIHIHIIIIIIIIIIEFHHIHIIIIIIHHGHHHHIIHGIIIIIIIHHHHHHIHIIIIIIIIIIIIIIIIIIIIIIIIIIIIIIHIIIGIIIIIIIIIIIIIIIIIIIIIIIIIIIIHGIIIIIIIIIIIIIIIIIIIIIIIIIIIIIIIHIHIHIIIIIIIIIIIIIIIIIIHHIIIHHIIIIIIIIIIIIIIIIIIIIIIIIIIIIIIIIIIIIIIIIIIIIIIIIIIIIIIIIIIIIIIIIIIIIIIIIIIIIIIIIIIIIIIIIIIIIIIIIDDDDD
@HISEQ:969:HM2KJBCX2:2:1101:12423:91818 2:N:0:ACTATGCA
TCCTAGGTCCGACCCAACTATCCCTATTAATCATTACGGTGGTCCTAGAAACCAACAAAATAGAACCACAACGTCCTATTCTATTATTCCATGCTAATCTATTCAAGCAATAGCCCGCTTTAAACACTCTAATTTTTTCAAGGTAATGGTCCTGGCTCCCCAACACACCCAATAAAGGACATACTGGTTCACCAGAAGGAAGACCCGACAGCAGACAGTACTCGCCAAAGACGGACCGCCCGGCCAGGCCTAAAATTCAACTACGAGCTTTTTAACTGCAACAACTTTAATATACGCTATTGGAGCTGGAATTACCGCGGCTGCTGGCACCAGACTTGCCCTCCAA
+
D@DDDHHIIHIIHHIIIIHIIHIIHIIIIHCHEHHIIIIIIHHIIIIIIIIIHIIIIHIIIHIHIIIIICHHHIHHHIIIHEHIHGIIIHIIIIIIIHIIIGHIIIIIIIHECHHHHEHGIIHHHHGHHIHIIIIIHIIIIIIIIIHHIIHIIIHHEIIIIIIHIIIIIIIIIIIII:IIIIIIIIIIHHHEGIIIIIIIIIIIIIIIIIIIIIIIIIIIIIIIIIIIIIIIIIIIIIIIIIIGHHIIHIIIIIIHIIIIIIIIIHIIIIIIIIIIIIIIIIIIIIIIIIIIIIIIIIIIIIIIIIIIIIIIIIIIIIIIIIIIIIIHIIIIGIIIIIIIIDDDDD
@HISEQ:969:HM2KJBCX2:2:1101:6269:91028 2:N:0:ACTATGCA
TCCTAGGTCCGACCCAACTATCCCTATTAATCATTACGTCGATCCTAGAAACCAACAAAATAGAATCAAACGTCCTATTTCGTTATTCCATGCTAATGTATTCAAGCGTGAGCCTGCTTTAAACACTCTAATTTTTTCAAAGTAACAGTCCTGATTCCCCAAGACACCAAATTAATGACATCATGGTTCGTCAGAAGGTAGGAATCAATAATACCAGTACGTACAATAGCACGACCAATAAATTGATCCCGAAATTCAACTACGAGCTTTTTAACTGCAACAACTTTAATATACGCTATTGGAGCTGGAATTACCGCGGCTGCTGGCACCAGACTTGCCCTCCAA
+
DDDDDIIIIHIIIHIIIIIIIIIIIIIIIIIIIIIIIIIIIIIIIIIIIIIIHIIIIIIIIIHIIIIGHIIIIIIIIIIIIIIIIIIIIIIIGIIIHIIHHIHIIIIIIIIIIIIIIIIIIIHIIIIIIIIIIIIIIIIHHIIIIIHIIIIIHIIIIIIIIIIIIIIIIIIIIIIIHHIIIIIIIIIHIIIIIIIIIIIIIIIIIIIHIIIIIIIIIIIIIIIIIIIIIIIIIHHIIIIIIIIIIIIIIIIIIIIIIIIIIIIHIIIIIIIIIIIIIIIIIIIIHHIIIIIIIIIIIIHHIIIIIHIIIIIIIIIIIIIIIIIIIIIIIIIIIIIIIIIIDDDDD
@HISEQ:969:HM2KJBCX2:2:1101:2898:92312 2:N:0:ACTATGCA
TCCTAGGTCCGACCCAACTATCCCTATTAATCATTACGTCAATCCTAGAAACCAACAAAATAGGATCAAACGTCCTATTTCATTATTCCATGCTAATGTATTCAAGCGTTAGCCTGCTTTAAACACTCTAATTTTTTCAAAGTAACAGTCCTGTTTCCCTGCAACACCAAATTAATGACATTACAGTTCTTCAAGAAGGAGGAACCAGTAAAGCCAGTACATACCAGAGGCACGACCAACTTACTAATCCCGAAATTCAACTACGAGCTTTTTAACTGCAACAACTTTAATATACGCTATTGGAGCTGGAATTACCGCGGCTGCTGGCACCAGACTTGCCCTCC
+
DDDDDIIIIIIIIIIIGIIIIIIIIIIIIHIIIIIIIIIIIIIIIIIIIIIIIIIIHIGIIIIIIIIIIIIIIHIIIIIIHIIIIIIIHIIIIIIIIIIIIIIIIIIIIIIIIIIIIIIIIIIIIIIIIIIIIIIIIIIIHIIHHHIIIIIHIIHIIIIIIIIIIIIIIIIIHIIIIIIIIIIIIIIIIIIIIIIIIIIHIIIIIIIIIIIIIIIIIIIIIIIIIIIIIIIHHIIIIIHIIIHHIIIHIIHIIIIIIIIIIHEHIIIIIIIIIIIIIIIIIIIIIIIIIIIIHIIHIIIIHIIIIIIIIIIIIIIIIIIIIIIIIIIIIIIIIIIIIIIDDDDD
@HISEQ:969:HM2KJBCX2:2:1101:4237:93426 2:N:0:ACTATGCA
TCCTAGGTCCGACCCAACTATCCCTATTAATCATTACGTCGATCCTAGAAACCAACAAAATAGGGTCAAACGTCCTATTTCATTATTCCATGCTAATGTATTCAAGCTAATGCCTGCTTTAAACACTCTAATTTTTTCAAAGTAACAGTCCTAACTCCCCATAACACCAAATTAATGACATCATGGTTCGTCAGAAGGGAGAAATCAATGATACCAGTACGTACCAGAGGCACGACCGATATATTGATCCCGAAATTCAACTACGAGCTTTTTAACTGCAACAACTTTAATATACGCTATTGGAGCTGGAATTACCGCGGCTGCTGGCACCAGACTTGCCCTCCAA
+
DDDDDIIIIIIIIIIIIIIIIIIIIIIIIIIIIIIIIIIIGHIIIIIIIIIIIIIIIIIIIHGHHHIIIIIIHIIIIIIIIIIIGIIIIHIIGIHIIIHIIIIIIHIIIIIHIIIIIIIIIIIIIHIIIIIIIIIIIIIHIIIIIIIIHIIHIHHHIHHIIIIIHHGHIIIHIIIIIIIIIIHGHIIIIIIIIIIIIIIIIIIIIIIIIHIIIIIIHIIIIIHIGIIIIIIIIIIIIIIIIIIHFIIIIIIIIIIHIIIIIIIIIIIIIIIIIIIIIIIIIIIIIIIIIIIIIIIIIIIIIIIIIIIHIIIIIIIIIIIIIIIIIIIHIIIIIIIIIIIIIDDDDD
@HISEQ:969:HM2KJBCX2:2:1101:17505:93575 2:N:0:ACTATGCA
TCCTAGGTCCGACCCAACTATCCCTATTAATCATTACGGTGATCCTAGAAACCAACAAAATAGAACCATGCCGTCCTATTTTATTATTCCATGCTAATCTATTCAAGCACTAGCCTGCTTTAAGCACTCTAATTTTTTCAAGGTAATAGCTCTGCTTCCCCGGCGCACCAACTGAATGGCATACCGGTTATTCAGAAGGTAGGAACCCATCACCCCAGTACGGACCGTAAAGCCCGACCGACGGACAGACCCCGAAATTCAACTACGAGCTTTTTAACTGCAACAACTTTAATATACGCTATTGGAGCTGGAATTACCGCGGCTGCTGGCACCAGACTTGCCCTCCAA
+
DCDDDFHHIIIDHIIIIIIHHEHHHIIIIIIGGIHGFCHHHHIHHIIIHGGHHIIIIHFIIIGHIIIIGEHHIHHIHHIHHHHEHHIIFEHIIGHIIIIIIHHHEHIIIIIIHHHIIIIIIHIHIHGHHIHGIIIIIIHGHIIIIIIHHHHIIIFGFHIHHIIIIIIIIIIIIIIIHIHEHIIHHIIIIIIIIIIIIIIIIIIIIHIHHIIHFHHIIIIIIIIIIIIIIHIIIIIIIGIIIIHHHGDIIIHIIIIIHHGD1IIIIIIIIIIIIIHHHHIIIHHIIIHGIIIIIIIIIIIHIIIIIIIIIIIIHIIIHHIIIIIIIIIIIHIIIIIHIIIIIIIDDDDD
@HISEQ:969:HM2KJBCX2:2:1101:11111:94344 2:N:0:ACTTTGCA
TCCTAGGTCCGACCCAACTATCCCTATTAATCATTACGTCAATCCTAGAAACCAACAAAATAGGATCGAACGTCCTATTTCATTATTTCATGCTAATGTATTCAAGCGTTAGCCTGCTTTAAACACTCTAATTTTTTCAAAGTAACAGTCCTGTTTCCCTGCAACACCAAATTAATGACATTACAGTTCTTCAAGAAGGAGGAATCAGTAAAGCCAGTACACACCATTGGCACGACCAACCTACTGACCCCGAAATTCAACTACGAGCTTTTTAACTGCAACAACTTTAATATACGCTATTGGAGCTGGAATTACCGCGGCTGCTGGCACCAGACTTGCC
+
DDDDDIIIIIIIIIIIIIIIIIIIIIIIIIIIIIIIIIIIIIIIIIHIHHHIIIGIIIIIIHIIEHHIHGIHHHIIIIIIIIIIEHIIIIIIIIIIIIIIIIIIIHHHIIIIIHIIIIIIIHIHIIIIIIHHIIHIIIIIIIIIIIIHHIIIIIIIIHIIHIHIIIIIHHHHIIHGHIIIIIIIIIIIIIIIIIIIIIIIIIIIIIIIIGIIGIIIIIIIIIHIIIIIIIIIIIIIIIHHIIIIIIIIIIIIIIIIIIIHIIIIIIGIIIIIIIIIIIIIIIIIIIIIIHHIIIIHHHIIIIIIIIIIIIIIIIIIIIIIIIIIIIIIIIIIIIIDDDDD
@HISEQ:969:HM2KJBCX2:2:1101:6912:94337 2:N:0:ACTATGCA
TCCTAGGTCCGAGCCCAACTATCCCTATTAATCATTACGTCAATCCTAGAAACCAACAAAATAGGATCAACGTCCTATTTCATTATTCCATGCTAATGTATTCAAGCGCGAGCCTGCTTTAAACACTCTAATTTTTTCAAAGTAACAGTCCTGATTCCCCACCACACCAAATTAATGACATGATGGTTCGTCAGAAGGTAGGAATCAGTAACACCAGTACGTACCGAAGGCACGACCAGCGTACTAATCCCGAAATTCAACTACGAGCTTTTTAACTGCAACAACTTTAATATACGCTATTGGAGCTGGAATTACCGCGGCTGCTGGCACCAGACTTGCCCTCCAA
+
DBDBDIGHFHIDIIHIHIHIIIIHIIGHHIIIIIIIIHIHIHIIHGHIHEHHHIHIHIIFEHHGGIIEHEHHIIHHHHIHHHGIIIHIGIIIIIIHIIHIIHHHIIGIIHIIIIIHIIHIHHHHIHHGHHEIIIIIIGFHIIHHHHIIHIIIIHHHHHIHHHHHHIHIHHHIIHFHHHIHIIHHHGHHIIHIIIHGHHIIIHIIIIIHHIIIHHHHHIHHIIIIIHHIIIIGIIIHIIHIIIHHHIIHGIIGIIIIIIHHCHCHHIIHHHIIIIIIIGIIIIHHHHHHIIIHIIIIHHIIIIIIIIIIIIIIIIIIIHIIIIIHIIIIIIIIIIIIIGIIIDDCDD
@HISEQ:969:HM2KJBCX2:2:1101:7943:94309 2:N:0:ACTATGCA
TCCTAGGTCCGACCCAACTATCCCTATTAATCATTACGTGATCCTAAAACCAACAAAATAGAACCATCGTCCTATTTTATTATTCCATGCTAATGTATTCAAGCAAAAATGCCCGCTTTAAACACTCTAATTTTTTCAAAGTAAAGGTCCTGATTCATCGAAACACCCAAGAGCATCCCGAATCACCAGAAGGTGAGAAATTGGCTACACACCGTTTCATGCCCCTAAAGGCACAATCGATATATCCCAATTCCGAAATTCAACTACGAGCTTTTTAACCGCAACAACACTAATATACGCTATTGGAGCTGGAATTACCGCGGCTGCTAATACCAGACTTGCCCTCCAA
+
DDDDDIIIIIIHIIIIIIIIIHIIIIIIIIIIIIIIIIIIIIIIIIIHIIHIIIIIIIIIIIHIIIIIIIIIIHIIIIIIIIIIHIHIGHIIIIHHIIHIIHHHHIHIIIHIIIIIIIIIIIIIHHIIIIIIIIIIIIIHHGIIIHIIIIIIHIIIHIIIIIIIHGIHIHHHIIIIIIIIIIIIIIIIIIIIIIHIIIIIIIIIIIIIIIIIIIIIIIIIIIIIIIIIIIIIIIIIIIIIIIIIIIH;IIHIIIIIIIIIIIIIIIIIIIIIIIIIIIIIIIIIIIIIHIIIIIIHGIIIIIHIIIIIIIIIIIIIIIIIIIIIIIIIIIIIIIIIIIIIIIIIDDDDD
@HISEQ:969:HM2KJBCX2:2:1101:14590:94707 2:N:0:ACTATGCA
TCCTAGGTCCGACCCAACTATCCCTATTAATCATTACGTCAATCCTAGAAACCAACAAAATAGGATCGAACGTCCTATTTCATTATTCCATGCTAATGTATTCAAGCGTTAGCTTGCTTTAAACACTCTAATTTTTTCAAAGTAACAGTCCAAATTCCCCAAAACACCAAATTAATGGCATTAAGGTTCATCAGGAAGGAGGAATCAGTGAGACCAGTACATACCAGAGGCATGACCAACCTACTAACTCCGAAATTCAACTACGAGCTTTTTAACTGCAACAACTTTAATATACGCTATTGGAGCTGGAATTACCGCGGCTGCTGGCACCAGACTTGCCCTCCAA
+
DDDDDIIIIIIIIIIIIIIIIIIIIIIIIIIIIIIIIIIIIIIIIIIIIIIIIIIIGIIIGHHIFHIIIIIIIIIIHIIIIIIIIIIIIIIIHIIIIIHIIIIIIHIIIIIIIIIIIIIIIIIIIIIIIIIIIIIIIIIHIIIIIIIHHIIIIIIIIIIIIIIIIIIIIIHIIIIIIIIIIIIIIIIIIIIIIIIIIIIIIIIIIIIIIIIIHIHIIIIIIIIIIIIIIIIIIIIIIIIIIIHHHIIIIIIIIIIIIIIIIIIHIIIIIIIIIIIIIIIIIIIIIIIIIIIIIIIIIIIIIIIIIIIIIIIIIIIIIIIIIIIIIIIIIIIIIIIIIIIIIDDDDD
@HISEQ:969:HM2KJBCX2:2:1101:12852:94928 2:N:0:ACTATGCA
TCCTAGGTCCGACCCAACTATCCCTATTAATCATTACGGTGGTCCTAGACCAACAAAATAGAACCAACGTCCTATTCTATTATTCCATGCTAATCTATTCAAGCAAAAGCCCGCTTTAAACACTCTAATTTTTTCAAGGTAATGGTCCTGGTTCCCCGACACACCCAATAAAGGGCATACCGGCTCACCAGAAGGATAGACCCGACAGCAGAACAGTACTCGCCAGAGACGGACCGTCCGGTCAGGCCTAAAATTCAACTACGAGCTTTTTAACTGCAACAACTTTAATATACGCTATTGGAGCTGGAATTACCGCGGCTGCTGGCACCAGACTTGCCCTCCAA
+
DDBDDIIIIIIIIIIIIIIIIIHIIHIHHHHIGHIGIGHIHIIEHIIHIH?HHIIIIHHIEHIIHIGDHHIIIICHIIHIIIIIFHHHHIHHIIII@GHHHDHHIHIIHFGHIIHIIIIIIIHFHHHHHHHIIIIHHHEGIHIIIIIIIIHHHHIIIIIHHHGGHIHIHIHHHGHIIIIIHHIIIIIIIIIIIIIIIIIIIHIIIIIHIIIIIIIIIIIIIIIIHIIIHIGIIIIIIHHHHIHHIIHIIIIIIHIHEIHIHHHHIIIIIIIIIHIHIHHIHHHCIIIIIGIIIHHHHHHIIIIHFIIIIIIIIIHIIIIIIIIIIIIIIIIIIIIIIIIDCDDD
@HISEQ:969:HM2KJBCX2:2:1101:20382:94799 2:N:0:ACTATGCA
TCCTAGGTCCGACCCAACTATCCCTATTAATCATTACGTCAATCCTAGAAACCAACAAAATAGGATCGAACGTCCTATTTCATTATTCCATGCTAATGTATTCAAGCGTTAGCTTGCTTTAAACACTCTAATTTTTTCAAAGTAACAGTCCAAATTCCCCAAAACACCAAATTAATGGCATTAAGATTCATCAGGAAGGAGGAATCAGTGAGACCAGTACATACCAGAGGCATGACCAACCTACTAACCCCGAAATTCAACTACGAGCTTTTTAACTGCAACAACTTTAATATACGCTATTGGAGCTGGAATTACCGCGGCTGCTGGCACCAGACTTGCCCTCCAA
+
DDDDDGHIIIIIIIIIIIIHIIIIIIIIIIIHIIIIIIHHIIHHHIIIIIIIIIHHEHHIIIHIIIIIHHHHIIHGHHIIIHIHHIHHEHIIGIIHIIIIHGHHHDHHIHIHIIIIIIIIIEIIHGHIIIHIHHFHDGEHIIIIIIHCHHIHHEGFIIIHIIIIHIIIIIIIHHIHFIHFHHGHGGIIIIHHHEIIIIIHIHIHEHI<IHHHIHFIHIIIIIIIIIHII=IHHIIIIIIIIIHFEFHIHIIIIIIIHIHHHIHHIIIHIIIHIIHIIIIIIIIIIIIIIIIIIIIIIHIIIIIIIIIIIIIIIIIIIIIIIIIIIIIIIIIIIIIIIIIIIDDDDD
@HISEQ:969:HM2KJBCX2:2:1101:6932:95689 2:N:0:ACTATGCA
TCCTAGGTCCGACCCAACTATCCCTATTAATCATTACGTCAATCCTAGAAACCAACAAAATAGGATCGAACGTCCTATTTCATTATTCCATGCTAATGTATTCAAGCGTTAGCTTGCTTTAAACACTCTAATTTTTTCAAAGTAACAGTCCAAATTCCCCGCAACACCAAATTAATGGCATTACGGATCATCAGGAAGGAGGAATCAGTGAGACCAGTACATACCAGAGGCATGACCAATCTACTAACCCCGAAATTCAACTACGAGCTTTTTAACTGCAACAACTTTAATATACGCTATTGGAGCTGGAATTACCGCGGCTGCTGGCACCAGACTTGCCCTCC
+
DDDDDIIIIIIIIIIIIIIIIIIIIIIIIIIIIIIIIIIIIIIIIIIIIIIIIIIIIIIIIIIIIIIIIIIIIIIIHIIIIGHIIIIIIIIIIIIIIIHIHHIIIIHIIIIIIIIIIIIIIIIIIIIIIIIHIHIIIIIIIIIIIIIIIIIIIIHIIIIIIIIIIIIIIIIIIIHIIIIIIIIIIIIIIIIIIIIIIIIIIIIIIIIIIIIIIIIIIIIIIHIIIIIIIIIIIIHIIIIIIHHIIIIIIIIIIIIIHIIIIIIIIIIIIIIIIIHIIIIIIIIIIIIIIIIIIHIIIIIIIIIIIIIIIIIIIIIIIIIIIIIIIIIIIIIIIIIIIIIDDDDD
@HISEQ:969:HM2KJBCX2:2:1101:16396:96196 2:N:0:ACTATGCA
TCCTAGGTCCGACCCAACTATCCCTATTAATCATTACGTCAATCCTAGAAACCAACAAAATAGGATCGAACGTCCTATTTCATTATTCCATGCTAATGTATTCAAGCGTTAGCCTGCTTTAAACACTCTAATTTTTTCAAAGTAACAGTCCTGTTTCCCTGCAACACCAAATTAATGACATTACAGTTCTTCAAGAAGGAGGAATCAGTAAAGCCAGTACACACCATTGGCACGACCAACCTACTGACCCCGAAATTCAACTACGAGCTTTTTAACTGCAACAACTTTAATATACGCTATTGGAGCTGGAATTACCGCGGCTGCTGGCACCAGACTTGCCCTCCAA
+
DDDDDIIIHGHHHDHEHHGGHHIIGHHHHEHGHHIHCGHFHIH<DGEHHHHIIIIIIIIIHHHHCFFEEHH?G1GGHHHIHEHIHHICCFGHHHHEIIIIIHIHIHIIIIIHIHIIIIIIIIIHIIIIIIIGHIIHIIIIIIIIIIIHHHIHIIIIIIIIIIIIIIIIIIHGHIHIIIIIIIIIIIIIIIIIIIIIIIHIIIIIHIHHIIIIIIIIIIIIIIIGIIIIHIIIIIIIIIIIIIIHIIIIIIIHIIIIHIIIIIIIIIHIIIIIIIHIHFIIIIIIIIHIIIHIIIIIIIIIHIIIIIIHHIIIIIIIIIIIIIIIIIIIIIIIIIIIIIIIIDDDDD
@HISEQ:969:HM2KJBCX2:2:1101:8954:96163 2:N:0:ACTATGCA
TCCTAGGTCCGACCCAACTATCCCTATTAATCATTACGGTGGTCCTAGACCAACAAAATAGAACCAACGTCCTATTCTATTATTCCATGCTAATCTATTCAAGCAAAAGCCCGCTTTAAACACTCTAATTTTTTCAAGGTAATGGTCCTGGTTCCCCGACACACCCAATAAAGGGCATACCGGCTCACCAGAAGGATAGACCCGACAACAGAACAGTACTCGCCAGAGACGGACCGTCCGGTCAGGCCTAAAATTCAACTACGAGCTTTTTAACTGCAACAACTTTAATATACGCTATTGGAGCTGGAATTACCGCGGCTGCTGGCACCAGACTTGCCCTCCAA
+
DDDDDHGHIIIIIIIIIIIIIIIIIIIIIIIIIIIIIIIIIIIIIIIHIHHIIIIIIIIIIIIIIIIIIGFHIGIIIIEHIIIIIIIIIIIIIIIIIIIIIIIIIHHIIIIIHIHHIIIIIIIIIIIIIIHIIIIIIIIIIIIIIIIIIGIHHHHEIIIIIIIIIIIIIIIIIIIIIIIIIIIIIIIIIIIIIIIIIIIIIIIIIIIIHIIHIIIIIIIIIIIIIIIIIIIIIIIIIIIIIIIIIIIHIIIIIIHIIIIIIIIIIIIIIIIIIIIIIIIIIIIIIIIIIIIIIIHHHFGIIIIIIIIIIIIIIIIIHIIIIIIIIIIIIIIIIIIIIIIDDDDD
@HISEQ:969:HM2KJBCX2:2:1101:1950:97225 2:N:0:ACTATGCA
TCCTAGGTCCGACCCAACTATCCCTATTAATCATTACGTCAATCCTAGAAACCAACAAAATAGGATCAAACGTCCTATTTCATTATTCCATGCTAATGTATTCAAGCGTTAGCCTGCTTTAAACACTCTAATTTTTTCAAAGTAACAGTCCTGTTTCCCTGCAACACCAAATTAATGACATTACAGTTCTTCAAGAAGGAGGAACCAGTAAAGCCAGTACATACCAGAGGCACGACCAACTTACTAATCCCGAAATTCAACTACGAGCTTTTTAACTGCAACAACTTTAATATACGCTATTGGAGCTGGAATTACCGCGGCTGCTGGCACCAGACTTGCCCTCCAA
+
@DDDCHEHHHHHHHHIIIIIIGHIIIIHHHIHHIHIIIHGGIIIIHHIIIGFHHIHHIIII?@HECHHEHHDCHHHHHHHIHHHIIICHFCEHHHEHIHIIIHHIIHIIHEHFHHIIHHIIIIHHHHIHHHHIIIIHIIIIHHIIIIIIGIHIIHHIHIHIHHHHHHGHIIHIHIHIHIHHIIIIIIIHHHEIIHIIIIIGIIHIIIIIIIIIHIIIIIIIIIIIIIIIIIIIIIIIIHIIHHGGIHHIGIHHHHHIIIIIIIIIHIIIIHHIHHIIIIIIIIIIIIIHGIIIHHIIIHIHIIIIHIIIIIIIIGIIIIIIIIIIIIIIIIHIHIIIIIHIDDCCD
@HISEQ:969:HM2KJBCX2:2:1101:14859:97566 2:N:0:ACTATGCA
TCCTAGGTCCGACCCAACTATCCCTATTAATCATTACATCGATCCTAGAAACCAACAAAATAGAATCTGATGTCCTATTTCATTATTCCATGCTAATGTATTCAAGCGTAAGCTTGCTTTAAACACTCTAATTTTTTCAAGGTAACAGTCCTAATTCCCCATAACATCAAATAAATGACATTATGGTTCTTTAGAAGGTGAGAACCAATAAAACCAGTACATACCAAGGCATGACCGATTCCTTGATCCCGAAATTCAACTACGAGCTTTTTAACTGCAACAACTTTAATATACGCTATTGGAGCTGGAATTACCGCGGCTGCTGGCACCAGACTTGCCCTCCAA
+
DDDDDIIIIIIIIIIIIIIIIIIIIHIIIIIIIIIIHHIIIIIIIIIIGIIIIIIIIHHHIIHIIIIIIIIIIIHIIIIIIHIIIIHIIIIHIIHIIIIIHHHHIHIIIIIHGIIIIIIIIHHHEHHIHIHIIIIIIGHIIGIIIIIIHIIIIHHIIIHGHIHHIIHGHHHHHHFHGFHHIIHIIHHHIIIIGIIG?HGGHHEHHHHFFHIHDDDG<FC<CGEHFGGHDAGH0@FGDDDHHDA</<8AHF1@HG<G<<<10<<111<1IIHF1D<<<<1F11G<1HF1D<0<0<<<C@@F1F<<<1<F1D1C</C//<D11C1C@IIIIIIIIIIIIIIIDDDDD
@HISEQ:969:HM2KJBCX2:2:1101:20923:98107 2:N:0:ACTATGCA
TCCTAGGTCCGACCCAACTATCCCTATTAATCATTACGGTGATCCTAGAAACCAACAAAATAGAACCATGCCGTCCTATTCTATTATTCCATGCTAATGTATTCGAGCAAAAATGCCTGCTTTAAACACTCTAATTTTTTCAAGGTAAAGGTCCTGGATCCGCAAGACACCCAATAAAGGACATCAAGTTTCTCCAGAAGGTGAGAAATCAACAGTAACAGTTCATACCCCTTAAGGCATGACCGTCACGTCAATCCCGAAATTCAACTACGAGCTTTTTAACTGCAACAACTTTAATATACGCTATTGGAGCTGGAATTACCGCGGCTGCTGGCACCAGACTTGCCCTCCAA
+
DDDDDIIIIIIIIIIIIIHIHIIIGIIIIIIIIIIIIIIIIIIIIIIIIIIIIIIIIIIIIIGHIIIH1DHIIEHIGIHHIIIIIIHHHIHHHHIHIHIHHHHIEFEHHIIIIIIIIIIHIHHHIIIIIIIIIIIIIIIIGHHIHIIIIIIIIIHHHHEHHHIIIHHIIIHEIIHHIHHGHIIIIIIHIHGHHIIIIIIIIIIIIIIIHHGIHIIHHHIIIIIIIHHIIHIIIIGIIIHHHEIIIIIIIIHFIIIIHIIIIIIIIHIIIHIIIIIIIIIIIHIIIIIIHIIIIIIIIIHIIIIIIIIIIIIIIIIIIIIIIIIIIIIIIIIIIIIIIIIIIIIIIIIIDDDDD
@HISEQ:969:HM2KJBCX2:2:1101:14524:98247 2:N:0:ACTATGCA
TCCTAGGTCCGACCCAACTATCCCTATTAATCATTACGGTGATCCTAGAAACCAACAAAATAGAACCATGCCGTCCTATTCTATTATTCCATGCTAATGTATTCGAGCAAAAATGCCTGCTTTAAACACTCTAATTTTTTCAAGGTAACAGTCCTGTTTCCCTGCAACACCAAATTAATGACATTACAGTTCTTCAAGAAGGAGGAACCAGTAAAGCCAGTACATACCAGAGGCACGACCAACTTACTAATCCCGAAATTCAACTACGAGCTTTTTAACTGCAACAACTTTAATATACGCTATTGGAGCTGGAATTACCGCGGCTGCTGGCACCAGACTTGCCCTCCAA
+
DDDDDIIIIIIIIIIIIIIIIIIIIIIIIIIIIIIIIIIIHIIIIIIIIIIIIIIIIGHIII11FHIIIIIGIIIIIIIGIIIIIIIIGIIIIGIHCFHIIIIHIIHIH@HHIIIIIIIIIIIIIIIIHIIIIHIHIIHIIHIIIIIHIIIIIIIIIIHIGIIHIIIIIIGIHHHIIIIIIIIIHIIIIIIIIIIIIIIIIIIIHIHIIIIIIHIIHIIHIIIIIIIIIIIIIIIIIIIIIHIIHIIHIIIIIIIIIIIIIHIHIIHIHGHGHHGIIIIIIIIIIIIIIHIIIIIIHIIIIIIHIIIIIIIIIIIHIIIIIIIIGIIHIIIIIIIIIHIIIIIIDDDDD
@HISEQ:969:HM2KJBCX2:2:1101:19611:96059 2:N:0:ACTATGCA
TCCTAGGTCCGACCCAACTATCCCTATTAATCATTACGGTGATCCTAGAAACCAACAAAATAGAATCATGCCGTCCTATTTTATTATTCCATGCTAATGTATTCAAGCAAAATGCCTGCTTTAAACACTCTAATTTTTTCAAAGTAAAGGTCCTGGTTCCCCGCGACACCCAATTAAGGGCATCGTGGTTCTCCAGAAGGTGAGAAATTGACTACACCAGTTCATACCCCTTAAGGCACGACCGATGTGTCAATCCCGAAATTCAACTACGAGCTTTTTAACTGCAACAACTTTAATATACGCTATTGGAGCTGGAATTACCGCGGCTGCTGGCACCAGACTTGCCCTCCAA
+
DDDDDIIIIIIIIIIIIIIHIHIIIIIIIIIIIIIIIIIIIIIHIIIIIIIIIIIIIIIIIIHHIIIIIIGGIIHIHIIIIIIIIIIIIHIIGIIIIIIIIGHIIIIHIIIIIIIIIIIIHIIIIIIIIIIIIIIIIIIIHHIIIIIIIIIIIIIIIIHIIIIIHIIIIIIIIIIIIIIIIIIIIIIIHIIIIIIIIIIIIHIIIIIIIIIIIIIIIIIIIHIIIIIIIIIIIIIIIIIIIIIIIIIIIIHIIIIIIIIIIIIIIIIIIIIIIIIIIIIIIIIIIIIIIIIIIHIIIIIIIIIIIIIIIIIIIIHIIIIIIIIIIIIIIIIIIIIIIIIIIIIIIIIDDDDD
@HISEQ:969:HM2KJBCX2:2:1101:10208:99022 2:N:0:ACTATGCA
TCCTAGGTCCGACCCAACTATCCCTATTAATCATTACGGTGATCCTAGAAACCAACAAAATAGAACCATGCCGTCCTATTCTATTATTCCATGCTAATGTATTCGAGCAAAAATGCCTGCTTTAAACACTCTAATTTTTTCAAGGTAAAGGTCCTGGATCCGCAAGACACCCAATTAAGGACATCAAGTTTCTCCAGAAGGTGAGAAATCAACAGCGACAGTTCATACCCCTTAAGGCATGACCATCACGTCAATCCCGAAATTCAACTACGAGCTTTTTAACTGCAACAACTTTAATATACGCTATTGGAGCTGGAATTACCGCGGCTGCTGGCACCAGACTTGCCCTCCAA
+
ADDDDIIIIIIIIIIIIIIIIIIIIIIIIIIIIIIIIHHIHIIIIIIIIHIIIIIIIIIIIHHHIIGCHHIIHHIIIGHHIIIIHHHIIHHIIIHIIIIIIHIIIHIIIIIHIIHHIHIIIIIHHHHHIIIIIIIHIHIIIGHHHHHIIIIIIIIIIIIIIIIIIIHIHIIIIIIHIIIIIIHIHIIIIIIIHIIIIIIIIIIIIIIIHHIIIIIIIIIIIIIIIIIIHIIIIIIIIIIIIIIIIIIIIIHGIIHIIIIIIIIIIIIIHHIIHIIIIIHIIIHHIIIIIIHIIIIIIIIIIIIIIHIIIIIIIIIIIIIIIIIIIIIIIIIIIIIIIIIIIIIIIIIIDDDDD
@HISEQ:969:HM2KJBCX2:2:1101:5030:99490 2:N:0:ACTATGCA
TCCTAGGTCCGACCCAACTATCCCTATTAATCATTACGGTGATCCTAGAAACCAACAAAATAGAACCATGCCGTCCTATTTTATTATTCCATGCTAATCTATTCAAGCACAAGCCTGCTTTAAGCACTCTAATTTTTTCAAGGTAATAGCTCTGCTTCCCCAACGCACTAACTTAATAGCATGCTGGTTGTTCAGAAGGTAGGAATTCATCAGGCCAGTGCGGACAGTGAAGCCCGACCAACCGACAAACTCCGAAATTCAACTACGAGCTTTTTAACTGCAACAACTTTAATATACGCTATTGGAGCTGGAATTACCGCGGCTGCTGGCACCAGACTTGCCCTCCAA
+
DDDDDIIIIIIIIHIIIIIIIIIIIIIIIIIIIIIIIIIIIIIIIIIIIIIIIIIIIIHIIIIHIIIIIHIGIHHHHHHHHHIIIIIIIIHIHHIIIIIIIHHHIIHHIIIIHGHIIIIIIHIIIHHHGIHIIIIIIIIIHIIIIIIIIIIIIIIIHIIIIIIIIHIHIIHIIIIIIIIIIIHIIIIIIIIIIIIIIIIIIIIIIIIIIIIIHIIIIIIIIIIIIIIIIIIIIIIIIHIIIIIIHHIIHHIIIIIIHIIIIIIIHIIIIIIIIIIIIIIIIIIIIIIHIIIIIIIIIIIIIIIIIIIIIIIIIHIIIIIIIIIIIIIIIIIIIIIIIIIIIIIDDDDD
@HISEQ:969:HM2KJBCX2:2:1101:16634:99486 2:N:0:ACTATGCA
TCCTAGGTCCGACCCAACTATCCCTATTAATCATTACATCGATCCTAGAAACCAACAAAATAGAATCGGATGTCCTATTTCATTATTCCATGCTAATGTATTCAAGCGTGAGCCTGCTTTAAACACTCTAATTTTTTCAAGGTAACAGTCCTAATTCCCCGTAACACCAAATTAATGGCATTACGGTTCTTTAGAAGGTGAGAAATCAATGATAACAGTGCATACCAACGGCATGACCGAAATATTGATCCCGAAATTCAACTACGAGCTTTTTAACTGCAACAACTTTAATATACGCTATTGGAGCTGGAATTACCGCGGCTGCTGGCACCAGACTTGCCCTCCAA
+
DDDDDIIIIIIIIIIIIIIIIIIIIIIIIIIIIIIIIIIIIIIIIIIIIIIIIIIIIIIIIIIIIIIIIHIHIIIIIIIIIGIIIIIIHIIIIIIIIIIIHIIIIIIIIIIIIIIIIIIIIIHIIIIIIIIIIIIIIIIIIIIIIIIIIIIIIIIHHIIIIIIIIIIIIIIIIIIIIIIIIIIIIIIIIIIIIIIIIIIIIIIIIIIIIIIIIIIIIIIIIIIIIHIIIIIIIIIIIIIIIIIIHHIIIIIIIIIIIIIIIIIIIIIIIIIIIIIIIIIIIIIIIIIIIIIIIIIIIIIIIIIIIIIIIIIIIIIIIIIIIIIIIIIIIIIIIIIIIIIIIIDDDDD
@HISEQ:969:HM2KJBCX2:2:1101:9530:100697 2:N:0:ACTATGCA
TCCTAGGTCCGACCCAACTATCCTATTAATCATTACGGTGGTCCTAGAAACCAACAAAATAGAACCACAACGTCCTATTCTATTATTCCATACTAATCTATTCAAGCAATAGCCCGCTTTAAACACTCTAATTTTTTCAAGGTAATAGTTCTGGCTCCCCAAAACACCCAATAAAGGGCATACTGGTTCACCAGAAGGAAGACCCGACAGCAGACAGTACTCGCCAAAGACGGACCGCCCGGCCAGGCCTAAAATTCAACTACGAGCTTTTTAACTGCAACAACTTTAATATACGCTATTGGAGCTAGAATTACCGCGGCTGCTGGCACCAGACTTGCCCTCCAA
+
DBDDDHIIIHIIIHIIIIIIIIIIIIIIIIIGHIIHIFIIIHIIIIHHHIIIIHIIIHIIIIIHIHHIIIII1FEHHHEHIIGHHHIIHICGHIIIIG@HHFHHHHGHHGHIHHHHEHIHHIIIIHIHHEGIIHIIHHHHGIIIIIIHIHIHIHIHHHGIIIHIIIIIIIIIIHIIIIIIHIHIHIIIIIHGIIIIIIHIIIHHIIIIHHHIIIIIIIIIIIIIHIIHHHIIHIIIIIIIIIIIIIIHIIIHHIIIIHIIIHIIHIIIIIHIIHIIIHHHHHHIIIIHIIIIIIIIGIIIIHIIIIIIHIHIIIIIIGIIIIIIIIIIIIIHIIIIIIIHDCADD
@HISEQ:969:HM2KJBCX2:2:1101:18482:101263 2:N:0:ACTATGCA
TCCTAGGTCCGACCCAACTATCCCTATTAATCATTACGGTGGTCCTAGAAACCAACAAAATAGAACCACAACGTCCTATTCTATTATTCCATGCTAATCTATTCAAGCAATAGCCCGCTTTAAACACTCTAATTTTTTCAAGGTAATGGTCCTGGCTCCCCAACACACCCAATAAAGGACATGCTGGCTCACCAGAAGGAAGACCCGACAGCAGACAGTACTCGCCAAAGACGGACCGCCCGGCCAGGCCTAAAATTCAACTACGAGCTTTTTAACTGCAACAACTTTAATATACGCTATTGGAGCTGGAATTACCGCGGCTGCTGGCACCAGACTTGCCC
+
DDDDDIIIHHHIIIIIIIIHIIIIIIIIIIIIIFHHIIIIHHIHIIIHIIIIIIIIIECEHIHIIIHHHHIIHCHIHHIIIIIIHHEHHEHIHHICHIIIHDGHIGHHIIHIHHHHFHHHHHIIHIIIIIHHHIIHHHIIIIHHHHIHIHHHHHHHIGHHIIHHHIHIIIIHIIIIHHIIIIIIIIIIIIHGIIIIIIIIGIIIHHHHIIIIIIIIIIIHHIIIIIIIIIIIIHHIIIIHHIIIIIIIIHIHHIIHHIIIHHEHIIHIIHIIIHHIIIIIIIIIIIIIHIIIHGIHIIHEIIIIIIIIIIIHHEFHHIIIIIIIIIIIIIIHEGHIDDDDD
@HISEQ:969:HM2KJBCX2:2:1101:17122:100858 2:N:0:ACTATGCA
TCCTAGGTCCGACCCAACTATCCCTATTAATCATTACGGTGGTCCTAGAAACCAACAAAATAGAACCACAACGTCCTATTCTATTATTCCATGCTAATCTATTCAAGCAATAGCCCGCTTTAAACACTCTAATTTTTTCAAGGTAATGGTCCTGGCTCCCCAACACACCCAATTAAGGACATACTGGTTCACCAGAAGGAAGACCCGACAACAGGACAGTACTCGCCAAAGACGGACCGCCCGGCCAAGTCTAAAATTCAACTACGAGCTTTTTAACTGCAACAACTTTAATATACGCTATTGGAGCTGGAATTACCGCGGCTGCTGGCACCAGACTTGCCCTCCAA
+
DDDDCHHIIIIIIIIIHHIHGIIIIIIIIIIIIIIIIIIIIHIIHIIIIIIIIIIIIGIIIHHIIIIIIGHIIIIIIIIIIIIIIGIIIIIIHGHIIIHHIGHHIIIIIIHIIIIIIIIIHHIHHHIIIIIHIIIIIIHIIIIIIIIIHIIIIIHHHIIHIIHIIIIIIIIIHIHIIIIIIIIIIIIIIIIHIIIIIIIIIIGIIIIIIIIIIIIIIIIIIIIIIGIIIIIIIIIIIIIIIIIIHHIHIIIIIIIIIIIIIIIHIIIIIIIIIIIHIIIIIIIIHIIIIIIIIHHIIIIIIIIIIIIIIIIIIIIIIIIIIIIIIIIIIIIIIIIIIIIIIIDDDDD
@HISEQ:969:HM2KJBCX2:2:1102:17356:2618 2:N:0:ACTATGCA
TCCTAGGTCCGACCCAACTATCCCTATTAATCATTACGTCAATCCTAGAAACCAACAAAATAGGATCAACGTCCTATTTCATTATTCCATGCTAATGTATTCAAGCGCGAGCCTGCTTTAAACACTCTAATTTTTTCAAAGTAACAGTCCTGATTCCCCACCACACCAAATTAATGACATGATGGTTCGTCAGAAGGTAGAAATCAGTAACACCAGTACGTACCGAAGGCACGACCAGCGTACTAATCCCGAAATTCAACTACGAGCTTTTTAACTGCAACAACTTTAATATACGCTATTGGAGCTGGAATTACCGCGGCTGCTGGCACCAGACTTGCCCTCCAA
+
DDDDDIIIIIEHIIIIIIIHIHIIHIIIIIIIIIIIIEHIIIIIIIIIIHIIIIIIIIHHIIHHHHHIIIIIIHIIIIHIIIIIIIIIIIIHIIIIIIHIIIIHIIIHIIIIIIIHHHIIHIIIIIIIIIIIIIIIIIIIIIIIIIHIIIIIIIIIIIIIIIIIIIIIIIIIIIIIIIIIIIIIIIIIIIIIIIIIIIIIIIIIIIIIIIIIIIIIIIIIIIIIIIIIIIIIIIIIIIIIIIHHIIIIIIIIIHIIIIIIIHIIIIIIIIIIIIIIIIIIIHIIIIIIIIIIHIIIIIIIIIIIIIIIIIIIIIIIIIIIIIIIIIIIIIIIIIIIIIIIDDDDD
@HISEQ:969:HM2KJBCX2:2:1102:10648:4861 2:N:0:ACTATGCA
TCCTAGGTCCGACCCAACTATCCCTATTAATCATTACGGTGATCCTAGAAACCAACGAAATAGAATCAGTCCGTCCTATTTCATTATTCCATGCTAATGTATTCAGACGATAGTCTGCTTTAAACACTCTAATTTTTTCAAAGTAACAGTCCTGATTTCCCATCACACCAAATAAATGGCATGAAAGTTCCTCAGAAGGTAGAGATCCATCTCACAGTACAGACAATTAAGCCTGACCAATGGGTAGACCCCGAAGTTCAACTACGAGCTTTTTAACTGCAACAACTTTAATATACGCTATTGGAGCTGGAATTACCGCGGCTGCTGGCACCAGACTTGCCCTCCAA
+
DDDDDIHHIIIIHHIIIIIIIIIIIIIIHHHIHEHGHHIIIIIHIEHHHIIIHIIIHIIIIIIIIHIIIIIIIIIIIIHIIIIIIHEHIIIIIHHHHGEHHGGHIHIIHHHIIIIIIHHIIIIIIIHIIIIHIIIIHIHHHIHIIIIIHIIIIIIIIIHIHEIIIIIIIIIIHEHHHHGHIHHIIIHHHHGIIIIIIIIIIIIIIIHIIIIIHIIIIIIIIIIIIIIIIIIIIIHIIIIHIHEEGDIIHIIIIIIIIIIIIIIIIIIHIIIIIIHIIIIIIIIIHIHGIIIIIIIIHIHIHIIIIIIIIIIIHIIGGIIHIGIIIIIIHIIHIHIHHIHHIIDDDDB
@HISEQ:969:HM2KJBCX2:2:1102:2837:5411 2:N:0:ACTATGCA
TCCTAGGTCCGACCCAACTATCCCTATTAATCATTACGGTGATCCTAGAAACCAACAAAATAGAACCATGCCGTCCTATTCTATTATTCCATGCTAATGTATTCGAGCAAAAATGCCTGCTTTAAACACTCTAATTTTTTCAAGGTAAAGGTCCTGGATCCGCAAGACACCCAATTAAGGACATCAAGTTTCTCCAGAAGGTGAGAAATCAACAGCGACAGTTCATACCCCTTAAGGCATGACCATCACGTCAATCCCGAAATTCAACTACGAGCTTTTTAACTGCAACAACTTTAATATACGCTATTGGAGCTGGAATTACCGCGGCTGCTGGCACCAGACTTGCCCTCCAA
+
00<DD@GHHIGH<HHIFHGCH?<DEF<<GCCGH<CEHI@F?CDCDHH111CH1<DHCHCCGHHHH?FGC11DEG<CGHI?<<1CEFEEEE?1FHIEHHGHGGCGGEIHHHG?H@1CHHED<HHEB8HGEIHHAFCGCCIHHHHHHHFHHHEEHFHHCECIHGIIHHIHHHGHGCHHIHFIHEHHGGEHCIIIIHHIIIHHHIHIIHEHIHHHHEHEHHHHEIHHHHHHIHH@IHHIHHHFIHFHIIHFFHHEHHCHDIIIIIIIHIIHHIIIHHHGIIHHIHHHHIFIHHHHGHEHIIHEDDIIIHHHHIIIHEIIIHCIHGIIIIIIIIHEIHHHIHGHHHHIIIIHDBDB@
@HISEQ:969:HM2KJBCX2:2:1102:12679:5211 2:N:0:ACTATGCA
TCCTAGGTCCGACCCAACTATCCCTATTAATCATTACGGTGGTCCTAGACCAACAAAATAGAACCAACGTCCTATTCTATTATTCCATGCTAATCTATTCAAGCAAAAGCCCGCTTTAAACACTCTAATTTTTTCAAGGTAATGGTCCTGGTTCCCCGACACACCCAATAAAGGGCATACCGGCTCACCAGAAGGATAGACCCGACAGCAGAACAGTACTCGCCAGAGACGGACCGTCCGGTCAGGCCTAAAATTCAACTACGAGCTTTTTAACTGCAACAACTTTAATATACGCTATTGGAGCTGGAATTACCGCGGCTGCTGGCACCAGACTTGCCCTCCAA
+
DDDDDIIHIIIIIGHGHIIIIHIIIGHIHHHIIIIIIIIIIGHIIIIFHIHHIIIFFGHIHIIIIIHHIIIIHEHHEHIIIIIIIIIHGHHHHIHHIIEHIHHHIHIIHIIIIIIHHIGHHHHHHHIHHHH?HHHIIIIIHFGFHFHHHIIHGHIHIHIIIHIIHIIIHIICIIIIIIIIIIIIIIIHHHHIIIIIHIIIIHGIIIIHIIIHCIIIIIIIIIIIIIIIIIIIHHHIIIIIIIIIIIHIIIIIIIIIIIHHHHIHIIIHIIIIIIIIIIIIIIIIHHHIIIHHHHHHGDFIIIIIGIIIIHIIIIIIIIIIIIIIIIIIIGIIIIIIIIIDDCDD
@HISEQ:969:HM2KJBCX2:2:1102:9275:5739 2:N:0:ACTATGCA
TCCTAGGTCCGACCCAACTATCCCTATTAATCATTACGTCGATCCTAGAAACCAACAAAATAGAATCAAACGTCCTATTTCGTTATTCCATGCTAATGTATTCAAGCGTGAGCCTGCTTTAAACACTCTAATTTTTTCAAAGTAACAGTCCTGATTCCCCATGACACCAAATTAATGACATCATGGTTCGTCAGAAGGTAGGAATCAATAATACCAGTACGTACAATAGCACGACCAATAAATTGATCCCGAAATTCAACTACGAGCTTTTTAACTGCAACAACTTTAATATACGCTATTGGAGCTGGAATTACCGCGGCTGCTGGCACCAGACTTGCCCTCCAA
+
DDDDDIIIGIIIIIIIIIIIIIGIIIIIIIIIHIIIIIIIHIIIIIIIIIIIIHIIIIIIIHHIIIIIHIIGHHIIHIIIIIIIIIIIIIHIIIIIIIIIIHIIIIIIIHIIIIIIIIIIIIIIIHIIIIIIIIIHHIIIIIIIIIIIIHIIIIIIIHHIIIIIIIIIIIIIIIIIIIIHIIIIIIIIIHIIIIIIIIIIIIIIIHIIIIIIHIIIIIIIIIIIIIIIIIIIIIIIIIIIIIHGIIIIIIIIIIIIIIIIIIIIIIIIIIIIIIIIIIIIIIIIHHHIIIIIIIIIIIIIIIIIIIIIIIIIIIIIIIIIIIIIIIIIIIIIIIIIIIIIDDDDD
@HISEQ:969:HM2KJBCX2:2:1102:13344:6714 2:N:0:ACTATGCA
TCCTAGGTCCGACCCAACTATCCCTATTAATCATTACGGTGGTCCTAGACCAACAAAATAGAACCAACGTCCTATTCTATTATTCCATGCTAATCTATTCAAGCAAATGCCTGCTTTAAACACTCTAATTTTTTCAAGGTAATGGTCCTGGCTCCCCGGTACACTCAATAAAGAACATGCCGGTTCACCAGAAGGTAAGACCCGACACAGAACAGTACTCGCCAAAGACGGACCGCCCGGCCAGGCCTAAAATTCAACTACGAGCTTTTTAACTGCAACAACTTTAATATACGCTATTGGAGCTGGAATTACCGCGGCTGCTGGCACCAGACTTGCCCTCCAA
+
DDDDDIIIIIIIIIIIIIIIIHIHHIHIIHHIIIIIIIGIIIIIIIIIIHIHIIIHHFHIHHIIHHHIIIIIIIHIHHHHHHHIIHIIHHIGHIIHIIIIIIIIIIIIHIIIHIHHIFIHHHHIHIIHHHIHIIHIIIHIIHHHHHIIHIIIHIIHIIIHIIHGHHIIIIHHIIIIHHGIIIIIHGIHIIIIIIIIIIIIIIIIIIIIIIIIIIIHIHIIIHHHIHHHHHHHIIIIIIIHHHHIIHIIIIIIIIIIIIIIIIIIIIIIIIIIIIIIIIIIIIIIIIHIIIIIIIIHGGIIIIIIIIIIIIIIIIIIIIIIIIIIIIIIIIIIIIIIIIDDCCD
@HISEQ:969:HM2KJBCX2:2:1102:1405:7488 2:N:0:ACTATGCA
TCCTAGGTCCGACCCAACTATCCCTATTAATCATTACGTCAATCCTAGAAACCAACAAAATAGGATCGAACGTCCTATTTCATTATTCCATGCTAATGTATTCAAGCGTTAGCCTGCTTTAAACACTCTAATTTTTTCAAAGTAACAGTCCTGTTTCCCTGCAACACCAAATTAATGACATTACAGTTCTTCAAGAAGGAGGAATCAGTAAAGCCAGTACATACCATAGGCACGACCAACCTACTGACCCCGAAATTCAACTACGAGCTTTTTAACTGCAACAACTTTAATATACGCTATTGGAGCTGGAATTACCGCGGCTGCTGGCACCAGACTTGCCCTCCAA
+
DDDDDIIIIIIIIIIIIIIIHIIIIIIIIIIIIIIIIIHIIIIIIHIIIIIIIIIIIIIIIGHGEHIHIIIIHHHHIIHIIIHIIIHIIIGIHHHIHHIIHIIIIIHIHHIIIIIIIIIIHIIIIIIIIIIIIIHIIIIIHIIIIIIIIIIIIIIIIHIIIHIIIIIIIIIHIIIIIIIIIIIIIIIIIIIIIIIIIIIIIIIIIIIIIIIIIIIIIIIIIIIIIIIHIIIIIIIIIIIIIIIHHIIHIIIIIIIIIIIIIIIIIIIIIIIIIIHIIIIIIIIIIIIIIIIIIIIIIIIIIIIIIIIIIIIIIIIIIIIIIIIIIIIIIIIIIIIIIIIIIDDDDD
@HISEQ:969:HM2KJBCX2:2:1102:13662:7096 2:N:0:ACTATGCA
TCCTAGGTCCGACCCAACTATCCCTATTAATCATTACGTCAATCCTAGAAACCAACAAAATAGGATCGAACGTCCTATTTCATTATTCCATGCTAATGTATTCAAGCGTTAGCTTGCTTTAAACACTCTAATTTTTTCAAAGTAACAGTCCAAATTCCCCGCAACACCAAATTAATGGCATTACGGATCATCAGGAAGGAGGAATCAGTGAGACCAGTACATACCAGAGGCATGACCAATCTACTAACCCCGAAATTCAACTACGAGCTTTTTAACTGCAACAACTTTAATATACGCTATTGGAGCTGGAATTACCGCGGCTGCTGGCACCAGACTTGCCCTCCAA
+
@DDDD1DG@GHHHHHCFEHHIIHCHHHIIHHG@GHHIIIIIIHI?GHHEHHIHHEHIHCHHIIHIEHIHIHIEGHGHIIHIGGHHFHIGIGH?FHHIHIHHHHHH@F=HHHEHHHHGHIGHFHHEHHHHHIHHHBFDG@EHIIIFHCCFGCCEEFHHHHDIHHIHHHGHGFHIHIIHHHEHHHGCIIFIHHFCHIIHHHECEIHHGHGHEIHHHCHFGHIHEHHIHIHI4HCHGHHHIIHIIHHHHC?C/EF1HGHHIHHIGIIHEEHHIEGHGEIHHFEEHEHHG?HHEHHFIHHIGHIIHIIHHHEIIIHHHIHDIIGIHIHHIHHGHHCHFHHHHIIIBDD@@
@HISEQ:969:HM2KJBCX2:2:1102:6343:7937 2:N:0:ACTATGCA
TCCTAGGTCCGACCCAACTATCCCTATTAATCATTACGGTGATCCTAGAAACCAACAAAATAGAACCATGCCGTCCTATTCTATTATTCCATGCTAATGTATTCGAGCAAAATGCCTGCTTTAAACACTCTAATTTTTTCAAGGTAAAGGTCCTGGTTCCACATGACACCCAATTAAGGACATCATGCTTCTCCAGAAGGTGAGAAATCAACTGCGACAGTTCATACCCCTTAAGGCACGACCATCACGTCAATCCCGAAATTCAACTACGAGCTTTTTAACTGCAACAACTTTAATATACGCTATTGGAGCTGGAATTACCGCGGCTGCTGGCACCAGACTTGCCCTCCAA
+
DDDDDIIIIIIIIIIIIIIIIIIIIIIIIIIIHIIIIIGIIIIIIIIIIIIIIIIIIGHIIIIHIIIIIIHIIIIIIIIIHIIIIHIIIIIIGHIIHIIIIHIIIIIIIHIIIIIIIIIIIIIIIGIIIHIIIIIIIIIIIIIIHIIIIIIIIIIIIIIIIIIIIIHIIHIIIIIIIIIIIIIIIIIIHHHIIHIIIIIIIIIIIIIIIIIIIIIHIIIIIIIIIIHIIIIIIIIIIIHIIIIIIIHIIIHIIIIIIIIIIIIIIIIIHIIIIIIIIIIIIIIIIIIIIIHIIIIIIIIIIIIIIIIIIIIIIIIIIIIIIIIIIIIIIIIIIIIIIIIIIIIIIIIDDDDD
@HISEQ:969:HM2KJBCX2:2:1102:2152:7866 2:N:0:ACTATGCA
TCCTAGGTCCGACCCAACTATCCCTATTAATCATTACGTCAATCCTAGAAACCAACAAAATAGGATCGAACGTCCTATTTCATTATTCCATGCTAATGTATTCAAGCGTTAGCCTGCTTTAAACACTCTAATTTTTTCAAAGTAACAGTCCTGTTTCCCTGCAACACCAAATTAATGACATTACAGTTCTTCAAGAAGGAGGAATCAGTAAAGCCAGTACATACCATAGGCACGACCAACCTACTGACCCCGAAATTCAACTACGAGCTTTTTAACTGCAACAACTTTAATATACGCTATTGGAGCTGGAATTACCGCGGCTGCTGGCACCAGACTTGCCCTCCAA
+
DDDADHHHHHIIIIHIIIIIIIIIIIIIIIIIIIIIHIIIIIIIGGHIHIIIIHIIIIHIIHCHHHHHFHIDGHIIGIIHHHIIIII?GEHHHHIGHHHIIEHHIIGIIHIEHHIIIGHCHG9HHHHHHIHIIHIHHHIIIIIHHCHHHHHHIHFHI<@EHIIHI;IGIHHDFGHH/C/FHGFHGEHCHFEHHHEGF@GE?EDHI0@G@HHH?H1F9AHHIHHHCHHIE?GEHH<ECDGHHH<AGFHIHH<1G@1C<1F<C<CEG@FCIIHIIIHIIHIIHHGIIIHIHHIIIIIIIIIIIIIIIIIIIIIIIIGIIHIIIIIIIIIIIIIIIIIIIIIIIDDDDD
@HISEQ:969:HM2KJBCX2:2:1102:2730:8606 2:N:0:ACTATGCA
TCCTAGGTCCGACCCAACTATCCCTATTAATCATTACGTCGATCCTAGAAACCAACAAAATAGAATCAAACGTCCTATTTCGTTATTCCATGCTAATGTATTCAAGCGTGAGCCTGCTTTAAACACTCTAATTTTTTCAAAGTAACAGTCCTGATTCCCCATGACACCAAATTAATGACATCATGGTTCGTCAGAAGGTAGGAATCAATAATACCAGTACGTACAATAGCACGACCAATAAATTAATCCCGAAATTCAACTACGAGCTTTTTAACTGCAACAACTTTAATATACGCTATTGGAGCTGGAATTACCGCGGCTGCTGGCACCAGACTTGCCCTCCAA
+
DDDDDIIIIIIIIIIIIIIIIIIIIHIIIIIIIIIIIIIIIIIIIIIIIIIIIIIHIIIHIIIIIIIIGIIIIIIIGHIIIIIIHIIHHHIIIIIIIHIIIIIIIHGHIGIIHHIIIIIIIIIIIIIIIIHIIIIIIIIIIIIIIIIIIIIIIIIHIIIIIIHHHIIIIIHIHIIIIIIIIIIIIHIIIHHIIIIIIIIIIHIIIHIIIIIIIIIIIIIIIIIIIIIIIIIIIIIIIIIIIIIIIHHIIIIIIIIIIIIIIIIIIIIIIIIIIIIIIIIIIIIIIHHIIIIIIIIIIIIIIIIIIIIIIIIIIIIIIIIIIIIIIIIIIIIIIIIIIIIIDDDDD
@HISEQ:969:HM2KJBCX2:2:1102:18352:8438 2:N:0:ACTATGCA
TCCTAGGTCCGACCCAACTATCCCTATTAATCATTACGTCAATCCTAGAAACCAACAAAATAGGATCAACGTCCTATTTCATTATTCCATGCTAATGTATTCAAGCGCGAGCCTGCTTTAAACACTCTAATTTTTTCAAAGTAACAGTCCTGATTCCCCACCACACCAAATTAATGACATGATGGTTCGTCAGAAGGTAGAAATCAGTAACACCAGTACGTACCGAAGGCACGACCAGCGTACTAATCCCGAAATTCAACTACGAGCTTTTTAACTGCAACAACTTTAATATACGCTATTGGAGCTGGAATTACCGCGGCTGCTGGCACCAGACTTGCCCTCCAA
+
DDDDDIIIIIIIIIIIIIIIIIIIIIIIIIIIIIHHIHIHIGHHIIIIIIIIIIIIIIIIHHHIIIIIIIHHHIIIIIIIIIIIIHIIIHHIIIIIIHGIIIHHIIHIIIIIIIIIIIIIIIIIHIIIIIHIIIIHIIIIIIHIIIIIIIIIIHHIIIHHHIIIIIIIHIIIIIIHHIIIIIIIIIIIIIHIIIIIIHIIIIIHIIIIIIIIIIIIIIIIIIIIIIIIHIIIIII>IIIIIHIIIIIIIIIIIIIIIIIIIHIIIIIIIIIIIIIIIIIIIIIIIIIIIIIIIIIIIIIIIIIIIIIIIIIIIIIIIIIIIIIIIIIIIIIIIIIIIIIIDDDDD
@HISEQ:969:HM2KJBCX2:2:1102:18554:8302 2:N:0:ACTATGCA
TCCTAGGTCCGACCCAACTATCCCTATTAATCATTACGTCGATCCTAGAAACCAACAAAATAGGATTAACGTCCTATTTCATTATTCCATGCTAATGTATTCAAGCGTTAGCCTGCTTTAAACACTCTAATTTTTTCAAAGTAACAGTCCTGATTTCCCGCAACACCAAATTAATGACATCACGGTTCGTCAAGAAGGAGGAATCAGTAAAGCCAGTACATACCGAAGGCATGACCAACTTACTAACCCCGAAATTCAACTACGAGCTTTTTAACTGCAACAACTTTAATATACGCTATTGGAGCTGGAATTACCGCGGCTGCTGGCACCAGACTTGCCCTCCAA
+
DB@BB1FHHH?<CEHIGE<C<CHG@GHIIEEFFHHHICDECDE@GGH@FGHECCFH?CCHHHCCC@GHHHHGEEHHHGGHIIIC@1@EHC??GH1HHE1IIIIIIIHIIHIHHIHHHIIGIHHIHIHHHHHIHEGHIIHIIIIHIIIHIII9IHDHHIHHIIHGHEHIIHHIIIHIIIIIIIIHIIHHHHHIIIIIIIIHIIIHIHHIHHIIH;HIIIIIIIIIIIHHIIIIIIIHIIIIIHEGIIIIIIIIIIIHIIIHHHIIIIIIIIIIIIIIIIIIIIIIIHHIIIIIIIIIHIIIIIIIIIIIIIIIIIIIIIIIHIIIIIIIIIIIIHHIIIIIDDDDD
@HISEQ:969:HM2KJBCX2:2:1102:2592:8784 2:N:0:ACTATGCA
TCCTAGGTCCGACCCAACTATCCCTATTAATCATTACGTCAATCCTAGAAACCAACAAAATAGGATCGAACGTCCTATTTCATTATTCCATGCTAATGTATTCAAGCGTTAGCCTGCTTTAAACACTCTAATTTTTTCAAAGTAACAGTCCTGTTTCCCTGCAACACCAAATTAATGACATTACAGTTCTTCAAGAAGGAGGAATCAGTAAAGCCAGTACATACCATTGGCACGACCAACCTACTGACCCCGAAATTCAACTACGAGCTTTTTAACTGCAACAACTTTAATATACGCTATTGGAGCTGGAATTACCGCGGCTGCTGGCACCAGACTTGCCCTC
+
DDDDDIIIIIIIIIIIIIIIIIIIIIIIIHIIIIIIIIHIIIIIIIIIIIIIIIIIHIGIHIHGHIIIIIHIIIHHEHIIIIIIIIIGECHHGIIIIIIIIIIIHIIIIIIIIIIIIIIIHHIHIIHIIIIIHHHIIIIIHIIIIHIIHIIIIIIIIIHIIIIIHIIHIIIIIIIHHIIIIHIIIIIIHIIIIIIIIIIIHHHHHIIIIIIHI<IIIIIIIIIIIIIIIIIIIIHIIHEIHFHHIGIIIIIIIIIIIIIIIIIIIIIIIIIIIIIIIIHIIIIIIIIIIIIIIIIIIIIIIIIIIIIIIIIIIIIIIIIIIIIIIIIIIIIIIIIIIIDDDDD
@HISEQ:969:HM2KJBCX2:2:1102:21264:8675 2:N:0:ACTATGCA
TCCTAGGTCCGACCCAACTATCCCTATAATCATTACGTCAATCCTAGAAACCAACAAAATAGGATCGAACGTCCTATTTCATTATTCCATGCTAATGTATTCAAGCGTTAGCCTGCTTTAAACACTCTAATTTTTTCAAAGTAACAGTCCTGTTTCCCTGCAACACCAAATTAATGACATTACAGTTCTTCAAGAAGGAGGAATCAGTAAAGCCAGTACACACCATTGGCACGACCAACCTACTGACCCCGAAATTCAACTACGAGCTTTTTAACTGCAACAACTTTAATATACGCTATTGGAGCTGGAATTACCGCGGCTGCTGGCACCAGACTTGCCCTCCAA
+
@@D@DHIHII<HHIIHGEHH?GHFGHIFGGHICGGHHFEHHEHIIIIIGIGHHIHGCHHIHGFHGHFEEHH<1@C?E1CCHHEHEE?EHFEHEFHGFGGFGEFFHHHHBEHHHGHHGHIGIIHIHHGHHHIIHHHHHGHHIHHHGEGIHHHHHHGIIIHIIHHEEHFEG@HIHHHEGGGHHHHGH:IIHHIHIIIIIIIIIIIIIIHIHGHIIIIIIIGIHHIIIIIIIIIHHHIHCFGIFGGDHHIFHFHE?IIIHIIIHIIHEIHHHHHCGFIIIIHIIHHIIIIIHIIIIIHHGHHHHHHHHIIIIIIIIIIGIIIIIIIIIIIIIIIIHIIIIIIIDDDDD
@HISEQ:969:HM2KJBCX2:2:1102:2666:9116 2:N:0:ACTATGCA
TCCTAGGTCCGACCCAACTATCCCTATTAATCATTACGGTGATCCTAGAAACCAACAAAATAGAACCATGCCGTCCTATTCTATTATTCCATGCTAATGTATTCGAGCAAAAATGCCTGCTTTAAACACTCTAATTTTTTCAAGGTAAAGGTCCTGGATCCGCAAGACACCCAATTAAGGACATCAAGTTTCTCCAGAAGGTGAGAAATCAACAGCGACAGTTCATACCCCTTAAGGCATGACCATCACGTCAATCCCGAAATTCAACTACGAGCTTTTTAACTGCAACAACTTTAATATACGCTATTGGAGCTGGAATTACCGCGGCTGCTGGCACCAGACTTGCCCTCCAA
+
DDDDDIIIIGEEHIIIGIIHIIIHHIIHIIIIIIIIIIIIHHIHIIHIIIIIIIIIIIIIIHEGHHFHHIIHIIIIIIGHHIIIIIIIHHIHEHHGCEGGHHHHIIIIIIIIIIHIIHIIHGHIIIIIIIIIIHIIHIIIHHHHIHIHGIIHHHHIHHHIIIHIIIIIHIIIIHFHIIIIIHGIIIIIIHHIHIHIIIIIIHIIIIIHHIIIIHHHHIIIIIHIIIHHHIIIHIIIHHIIIIIIIIIHHHCFIHHIHIIIIIIIIIHHIIIIIIIIIHIIIIIIIIIIIIIIIIIIIHIIHIIIIIGIIIIIIIIIIIIIHIIIIIIIIIIIIIIIIIHHHIHIIIIIDDDDD
@HISEQ:969:HM2KJBCX2:2:1102:5950:9360 2:N:0:ACTATGCA
TCCTAGGTCCGACCCAACTATCCCTATTAATCATTACGGTGATCCTAGAAACCAACAAAATAGAACCATGCCGTCCTATTCTATTATTCCATGCTAATGTATTCGAGCAAAAATGCCTGCTTTAGACACTCTAATTTTTTCAAGGTAAAGGTCCTGGATCCGCAAGACACCCAATAAAGGACATCAAGTTTCTCCAGAAGGTGAGAAATCAACTGCAACAGTTCATACCCCTTAAGGCATGACCATCACGTCAATCCCGAAATTCAACTACGAGCTTTTTAACTGCAACAACTTTAATATACGCTATTGGAGCTGGAATTACCGCGGCTGCTGGCACCAGACTTGCCCTCCAA
+
DDDDDIIIIIIIIIIIIIIIIIIIIHIIIIIIIIIIIIIIIIIIIIIIIIIIIIIIIHIIIIIIIIIIIIIIIIIIIIIIIIIIIIIIIIIIIIIIIIIIIHHIIIIIIIGHHHIIIIIIIIII1IIIIIIIIIIIHHIIIIIIIIIIIIHHIHIIHIIIIIIIIIIIIIGIIIIIIIIHIIIIIHIIHIHIIIIIIIIIIIHIIIHIIIIIIIIIIIIIIIIIIIIIIIIIIIIIIIIIIIIIII;HIHHFIIIIIIIIIIIIIIIIIHIIIIIIIIIIIIIIIIIIIIIIIIIIIIIIHIIIIIIIIIIIIIIIIIIIIIIIIIIIIIIIIIIIIIIIIIIIIIIIDDDDD
@HISEQ:969:HM2KJBCX2:2:1102:13052:8678 2:N:0:ACTATGCA
TCCTAGGTCCGACCCAACTATCCCTATTAATCATTACGTCAATCCTAGAAACCAACAAAATAGGATCGAACGTCCTATTTCATTATTCCATGCTAATGTATTCAAGCGTTAGCCTGCTTTAAACACTCTAATTTTTTCAAAGTAACAGTCCTGTTTCCCTGCAACACCAAATTAATGACATTACAGTTCTTCAAGAAGGAGGAATCAGTAAAGCCAGTACATACCATCGGCACGACCAACCTACTGACCCCGAAATTCAACTACGAGCTTTTTAACTGCAACAACTTTAATATACGCTATTGGAGCTGGAATTACCGCGGCTGCTGGCACCAGACTTGCCCTCCAA
+
DDDDDHIIIHIIIIIIIHHIIIIIIIIIIIIIIIIIHIHIHIIIIIGIIEHHFHIIEHHIHHCEHHHIIIHIHGGIIIIHHHIIHGHHHIGHEHFHIIIHHHHIIIHHGGHHHHIIIIIIIHHIIIIHIIHHIIIIIIIIIIIIIIIHIIGGGHHHHHIIIIIIIIIIIIHIHHFGHHEIIHIIIIIIGIHHIIIIIHIIHHIIHIIIIIIIIIHIIIIHHHHHIIHGIGIIIIIHIHIHHHEGHDHHCHHIIIHHIHHGIHIIGIHH?HGIIIHIHIIIHIIIIHGGHHHIIIIIIHIIIIIHHIIHHIIIIIIIIIIIIIIIIIIIHIIIIHIHIHHHHADDDD
@HISEQ:969:HM2KJBCX2:2:1102:13905:11011 2:N:0:ACTATGCA
TCCTAGGTCCGACCCAACTATCCCTATTAATCATTACGTCAATCCTAGAAACCAACAAAATAGGATCGAACGTCCTATTTCATTATTCCATGCTAATGTATTCAAGCGTGAGCCTGCTTTAAACACTCTAATTTTTTCAAAGTAACAGTCCTGATTCCCTAAAACACCAAATTAATGGCATTAAAGTTCGTCAGAAAGGAGAAACCGATTATACCAGTACGTACAATAGCACGACCAGTAAGCCGGTCTCGAAATTCAACTACGAGCTTTTTAACTGCAACAACTTTAATATACGCTATTGGAGCTGGAATTACCGCGGCTGCTGGCACCAGACTTGCCCTCCAA
+
DDDDDIIIIIIIIIIIIIIIIIGIIIIIIIIIIIIIIIGHIHIIIIIIIIIIIIIIIIIGHHHHHIIIIIIHIIIIIIIIIIIIIIIHIIIIHHIIIIIIIIIIIIIIIIIIIIIIIIIIIIIIIIIIIIIIIIIHIIIIIIIIIIIIHIIIIIIHHHIHHHHIIIIIIIIHIIIIIIIIIIIIIIIIIIIIIIIIIIIIIIIHIIIIIIHIIIIIIIIIIIIIIIIIIIIIIIIIIIIIHIHHIIIIIIIIIIIIIIIIIIIIIIIIIIIIIIIIIIIHIIIIIHHG?IIIIIIIIIIIIIIIIIIIIIIIIIIIIIIIIIIIIIIIIIIIIIIIIIIHDDDDD
@HISEQ:969:HM2KJBCX2:2:1102:7768:11385 2:N:0:ACTATGCA
TCCTAGGTCCGACCCAACTATCCCTATTAATCATTACGGTGATCCTAGAAACCAACAAAATAGAACCATGCCGTCCTATTTTATTATTCCATGCTAATCTATTCAAGCACTAGCCTGCTTTAAGCACTCTAATTTTTTCAAGGTAATAGCTCTGCTTCCCCGGCGCACCAACTGAATGGCATGCCGGTTATTCAGAAGGTAGGAACCCATCACACCAGTACGGACCGTGAAGCCCGACCGACGGACAGACCCCGAAATTCAACTACGAGCTTTTTAACTGCAACAACTTTAATATACGCTATTGGAGCTGGAATTACCGCGGCTGCTGGCACCAGACTTGCCCTCCAA
+
DDDDDHIIIIIIIIIIIIIIIIIIIIIIIIIIIIIIIIIIIIFIIIFHIHIIIIIIIIIHIGIIIIIIIEHIIHHHIIIIGIIIIIHHIIHHIEHHIIIIIIHHIIIIIIIIIIHIIHIHIIIIIHIIIIIHIIIIIIIIIIIIHHIIIIIIIIIIIIIIIIIIIIIIHHHHHIIIIIIHIIIIIIIHIIIIHIIIIIIIIIHIIHCIIIIIHFIIIHIIIIIIIHIIIHIIIIIIIIIIGIIIIIHIIIIHIIIIIIIIIHIHIIIIIIIIIIIIIIIIIIIHHGHGIHHIIIIHIIIIIHHIIIIIHIIIIIIIHIHHIIIIIIIIIIIIIIIIIHIIIIIDDDDD
@HISEQ:969:HM2KJBCX2:2:1102:16081:12090 2:N:0:ACTATGCA
TCCTAGGTCCGACCCAACTATCCCTATTAATCATTACGGTGGTCCTAGACCAACAAAATAGAACCAACGTCCTATTCTATTATTCCATGCTAATCTATTCAAGCAAATGCCTGCTTTAAACACTCTAATTTTTTCAAGGTAATGGTCCTGGCTCCCCGGTACACTCAATAAAGAACATGCCGGTTCACCAGAAGGTAAGACCCGACACAGAACAGTACTCGCCAAAGACGGACCGCCCGGCCAGGCCTAAAATTCAACTACGAGCTTTTTAACTGCAACAACTTTAATATACGCTATTGGAGCTGGAATTACCGCGGCTGCTGGCACCAGACTTGCCCTCCAA
+
@BDDDIIII?FCCHCEH@GEH1@<FHEEGHFEHIIHIIIIIIIEHHHCFCEH?DHEH?<1CFHEC11CCDD=E1@E?HHIICHEHH?FGHHHHIGHEEGCHHHIHIHIIIIIIGIIHIHHIHHHHIIIHIIHHHHIHIIIIHFIIHHHGEHHHIIHHHIIIIIHEIIIHGHHHHFHGIIIHEIIHIII;IIHHIHIIHHFGHHIIIIIIIHIIIIIHHHIIIIIIIIIIIHIIIIIHHIHGCIIIHHGHIIHHHIHHDCHGEIHIIIIIIIIIHGIIIIIHIHFGIHGHIIIHHFGDDHHIHHIHHIIIIIIHHIHIIIIIIIIIIIIIIIIHIGIIIDDDDC
@HISEQ:969:HM2KJBCX2:2:1102:14332:12635 2:N:0:ACTATGCA
TCCTAGGTCCGACCCAACTATCCCTATTAATCATTACGTCGATCCTAGAAACCAACAAAATAGAATCAAACGTCCTATTTCATTATTCCATGCTAATGTATTCAAGCGCGAGCTTGCTTTAAACACTCTAATTTTTTCAAAGTAACAGTCCTGATTTCCCGCGACACCAAATTAATGACATCGTGGTTCGTCAGAAGGGAGAAACCAATAATGCTAGTACGTACAAAGTACGACCGACATATTAGTCCCGAAATTCAACTACGAGCTTTTTAACTGCAACAACTTAAATATACGCTATTGGAGCTGGAATTACCGCGGCTGCTGGCACCAGACTTGCCCTCCAA
+
DDDDDIIIIIIIGIIIIIIIIIIIIIIIHIIIIIIIIIIIIIIIIIIIIIIIIIIIIIIIIIIIIHIIIIIHHIIIIIIIHIIIIIIIHIIIHHIIIIIIIIHIIIIIIIIHIIIIIHIHIIHIHIIIIIHIIIIIIIIIIIIIIHIIIIIIIIIIIIIIIIIIIIIIIIIIIIIIIIIIIIIIIIIIIIIIIIIIIIIIIIIIIIIIIHIHIIIIIIIIIIIIIIIIIIIIIIIIIIIIIIIIIIIIIIIIIIIIIIIIIIIIIIIIIIIIIIIIIIIIIIIIIIIIIIIIIIIIIIIIIIIIIIIIIIIIIIIIIIIIIIIIIIIIIIIIIIIIIIIDDDDD
@HISEQ:969:HM2KJBCX2:2:1102:6559:13604 2:N:0:ACTATGCA
TCCTAGGTCCGACCCAACTATCCCTATTAATCATTACGTCGATCCTAGAAACCAACAAAATAGGTTCGATCGTCCTATTTCGTTATTCCATGCTAATGTATTCAAGCGCGAGCCTGCTTTAAGCACTCTAATTTTTTCAAAGTAACAGTCCTGTTTCCCCGCAACAACAAATTAATGCCATCACGGTTCTACAAGAAGGAGGGACCAGTGAGGCCAGTGCATACCAGTGGCACGACCAACCTACTGGCCCCGAAATTCAACTACGAGCTTTTTAACTGCAACAACTTTAATATACGCTATTGGAGCTGGAATTACCGCGGCTGCTGGCACCAGACTTGCCCTCCAA
+
DDDDDIIIHIIIIIIIIIIIIIIIIIIIIIIIIIIIIIIIIIHHIIIIHGIIIGIIIIFHHHIIHIIIIIIGHIIIHGHIIIIHHIIHIIIHIIIIHGHIIHIIIIIHIIHIIIIIIIIIIIHHIIIIIIGHHHIHIIIIHIHIIHIIIIIIIIIIHGIIHIIIIIIIIIIHHHIIIIIIIIIIIIIIIIIIIIIIIIIIIIIIHIIIIIIIIIHIIIIIIIIIIIIIIIIIIIIIIIIIIIIHGIIIHIIIIIIIIHIIIIIIIIIIIIIIIHHIIIIHIIIIIIIIIIIIIIIIIIIIIIIIIIIIIIIIIIIIIIIIIIIIIIIIIIIIIIIIIIIIIDDDDD
@HISEQ:969:HM2KJBCX2:2:1102:10815:13423 2:N:0:ACTATGCA
TCCTAGGTCCGACCCAACTATCCCTATTAATCATTACGTCAATCCTAGAAACCAACAAAATAGAACACAACGTCCTATTCTATTATTCCATGCTAATCTATTCAAGCAATAGCCCGCTTTAAACACTCTAATTTTTTCAAAGTAATGGTCCTGGCTCCCCAACACACCATACTGGTTCACCAGAAGGAAGACCCGACAGCAGACAGTACTCGCCAAAGACGGACCGCCCGGCCAGGCCTAAAATTCAACTACAAGCTTTTTAACTGCAACAACTTTAATATACGCTATTTGAGCTGGAATTACCGCGGCTGCTGGCACCAGACTTGCCCTCCAA
+
DDDDDIIIIIIIIIIIIIIIIIHIIIIIIIIIIIIIIIIIIDHHHIIIIIIIIIIIIIIHIHHHHIIIIIIIHIHIIIIIIIIIIIIIIIIIIIIIIIIIIIIIIIIIIIIIIIIIIIHIIIIIIIIIIIIIIIIIIIIIIIIIIIIIIIIIIHIIIIIIIIIIIIIIIIIIIIIIIIIIIIIIIIIIIIIIIIIIIIIIIIIIIIIIIIIIIIIIIIIIIIIIIIIIIIIIHIIIIIIIIIIIHIIIIIIIIIIIIIIIIIIIIIIIIIIIIIIIIIIIIHIIIIIIIIIIIIIIIIIIIIIIIIIIIIIIIIIIIIIIIIIIIIIIIDDDDD
@HISEQ:969:HM2KJBCX2:2:1102:10205:13738 2:N:0:ACTATGCA
TCCTAGGTCCGACCCAACTATCCCTATTAATCATTACGGCGGTCCTAGAAACCAACAAAATAGAACCGCACGTCCTATTCTATTATTCCATGCTAATGTATCCGAGCAAAGGCCTGCTTTGAACACTCTAATTTTTTCAAAGTAAAAGTCCTGGTTCCCCGACACGGCCAGTGAAGGCCATGCGGCTCCCCAGAAGGAAAGGCCCGGCCGGACCAGTGCACGCGGTGAGGCGGACCGGCCAGCCAGGCCCAAGGTTCAACTACGAGCTTTTTAACTGCAACAACTTTAATATACGCTATTGGAGCTGGAATTACCGCGGCTGCTGGCACCAGACTTGCCCTCAA
+
DDDDDIIIGIIIIIIIIIIIIIIIIIIIIIIIIIIIIIHHIIIIIIHHIIIIIIIIIIIIIIIIIIIIIHIIHHIHIIGIIIHIIIIIIIIHHIIIIHIHIGHIHIHIIIIIIHHIIIIIHHHIIIHIIIIIHHIIIIIIIIIIHIIIIIIIIIIIIIIIIHHHIIIIIIIHIIIIIIIIIIIIIIIIIIIIIIIIIIIHIIIIIIIHIIIIIIIIIIIIIIIII>IIIIIIIIIIGIIIGHHIGIIHGIIIIIIIIIIIIIIIIIIIIIIIIIIIIIIIIIIIIIIIIIIIIIIIHHF1IIIIIIIIIIHHIIIIIIIIIIIIIIIIIIIIIIIIIIIDDDDD
@HISEQ:969:HM2KJBCX2:2:1102:3077:15468 2:N:0:ACTATGCA
TCCTAGGTCCGACCCAACTATCCCTATTAATCATTACATCGATCCTAGAAACCAACAAAATAGAATCTGATGTCCTATTTCATTATTCCATGCTAATGTATTCAAGCGTAAGCTTGCTTTAAACACTCTAATTTTTTAAGGTAACAGTCCTAATTCCCCATAACATCAAATAAATGACATTATGGTTCTTTAGAAGGTGAGAACCAATAAAACCAGTACATACCAAGGCATGACCGATTCCTTGATCCCGAAATTCAACTACGAGCTTTTTAACTGCAACAACTTTAATATACGCTATTGGAGCTGGAATTACCGCGGCTGCTGGCACCAGACTTGCCCTCCAA
+
DDDDDIIIIIIIIIIIIIIIIIIIIIIIIIIIIIIIIIIIIIIIIIIIIIIIIIIIHHIIIIIICHIIIHIIFHHIIIIIIIIIHIIIIGHIIIIIIHIIIIIIIIIIIHHHHHIHIIIIHIIIIIIHHIHHIIIIIIIIIIIIIIIIIIIIIIIIIIIIIIIIIHHIIIIIIIIIIIIIIIIIIIIIIIIIIIIIIIIIIIIIIIIIIIIIIIIIIIIIIIIHIIIIIIIIIII<IIIIIHGIIIIIIIIIIIIIIIIIHIIIIIIIIIIIIIIIIIIIIIIIIIIIIIIIIIIIIIIIIIIIIIIIIIIIIIIIIIIIIIIIIIIIIIIIIIIIIIIDDDDD
@HISEQ:969:HM2KJBCX2:2:1102:19648:15025 2:N:0:ACTATGCA
TCCTAGGTCCGACCCAACTATCCCTATTAATCATTACGGTGATCCTAGAAACCAACAAAATAGAACCATGCCGTCCTATTCTATTATTCCATGCTAATGTATTCGAGCAAAAATGCCTGCTTTAAACACTCTAATTTTTTCAAGGTAAAGGTCCTGGATCCGCAAGACACCCAATTAAGGACATCAAGTTTCTCCAGAAGGTGAGAAATCAACAGCGACAGTTCATACCCCTTAAGGCATGACCATCACGTCAATCCCGAAATTCAACTACGAGCTTTTTAACTGCAACAACTTTAATATACGCTATTGGAGCTGGAATTACCGCGGCTGCTGGCACCAGACTTGCCCTCCAA
+
DDDCCHIHIIIIIIIIIIHHIIIHHIIIIIIIIIIIIHIIIIIIIIIIIIIIHGHHIIHHIIIIIIIHHHCHHGHIHGHIIIHHFEHIIEHIHGGHIF?FHDEHHIHHHIIHHIIIIIIHIIIHHIHHHGHHHHHIHHHHHHIHHHHHIHHIHHDHIHHIIIIHHHHHGHIIIHGHEHHFIIIIIIIIIIHHHHHIIHHHHHHIIHHFHIIH<IIHIIIHHIHIII=HIIHIIIHEHIIIIHHHIIHHGC?GIIIHIHIIIIHIIIIIGIIIIIIGHIIIHGHHHHIHIIIIIHFHGIHGDIIIHHIIIIIIIIIIIIIIIIIIIIIIIHHIHHHHIHHHHIIHIIIIDDDDD
@HISEQ:969:HM2KJBCX2:2:1102:12163:16110 2:N:0:ACTATGCA
TCCTAGGTCCGACCCAACTATCCCTATTAATCATTACATCGATCCTAGAAACCAACAAAATAGAATCTGATGTCCTATTTCATTATTCCATGCTAATGTATTCAAGCGTAAGCTTGCTTTAAACACTCTAATTTTTTCAAGGTAACAGTCCTAATTCCCCATAACATCAAATAAATGACATTATGGTTCTTTAGAAGGTGAGAACCAATAAAACCAGTACATACCAAGGCATGACCGATTCCTTGATCCCGAAATTCAACTACGAGCTTTTTAACTGCAACAACTTTAATATACGCTATTGGAGCTGGAATTACCGCGGCTGCTGGCACCAGACTTGCCCTCCAA
+
DDDCDIGHII?HHHHIIDHHHHHHHIHHIHIIHIIIIGHHGHICGHIEHIIIHIIHIGHHHIGEHHFHE?EHHGFHIIIGEHIHHHIH@HIEHHIIIIIIIIHGIHHHIHHHHIIHHIIIIHEHHFIHIIHHHHIHHHHHHHIIIIIHEHHIHHHIHHIIIGHHHGFIIIIIIIIIIIIIIIIIHHHHGIHIIIIIIIHEIIIIIHIIIHIIHIIIIIIIHHII<IIIHIIHIIIGIIIIIIHHIIIHIIIIHHFIIIIIIHHIIHIHIIIIHHIIHIIIIHHHHHHHHIHHHIIIHIIIIIIIIHIIIIIIIIIIIIHIIIIIIIIIIIIIIIIHDIIIDDDDA
@HISEQ:969:HM2KJBCX2:2:1102:8053:16530 2:N:0:ACTATGCA
TCCTAGGTCCGACCCAACTATCCCTATTAATCATTACGTCGATCCTAGAAACCAACAAAATAGGGTCAAACGTCCTATTTCATTATTCCATGCTAATGTATTCAAGCGTGAGCCTGCTTTAAACACTCTAATTTTTTCAAAGTAACAGTCCTGATTCCCCGCGACACCAAATTAATGACATCACGGATCTTCAGAAGGGAGAAACCAGTGACACCAGTGCATACCAAAGGCATGACCAGCGTACTGATCCCGAAATTCAACTACGAGCTTTTTAACTGCAACAACTTTAATATACGCTATTGGAGCTGGAATTACCGCGGCTGCTGGCACCAGACTTGCCCTCCAA
+
D@?DDDHHCHDHIHDEGHHIICGE?GHEC1FHHH<@H<DHD/DHHII@@GCHIIHCEC@CEHHGHEHHIIIC<GDGH?1CGCCGHH1<GECCFF@CHHHHDIHCHEHHHIHDIIHIHHHGEGBGFHHFHHEDHIHIIHHHHIHHCGHCHEEADECGH9GGHIHHIIIIHHHHIHIIIHHIHHEIHHIIGIIIIIHHFH;GEHG@IIIHEHHIIHIIHIIIIHFFHIHEGIHIIIHIHIIIIIHCFHIGIIIIIHHGIIHIIHIHEHHIHIIIHHGIIIIIIIIIIIHHIIIIIIIIIHHHIIIIHHIIIIIIIIIHIIIIHIIIIIIHHIIHHEHHHHIIIDCDAD
@HISEQ:969:HM2KJBCX2:2:1102:17588:16986 2:N:0:ACTATGCA
TCCTAGGTCCGACCCAACTATCCCTATTAATCATTACGGTGATTCAGAAACCAACAAAACAGGACCACCGTCCTATTTTATTATTCCATGCTAATGTATTCAGACATAAGCCTGCTTTGAACACTCTAATTTTTTCAAGGTAAAGGTCCTGGTTTCCTACCACGCTAAATTAATAACATGATAGTTCCCCAGAAGGTAGAAATTCTACACGCCAGTACAGACAATAGCCCGACCAACGATAGAACCCCGAAATTCAACTACGAGCTTTTTAACTGCAACAACTTTAATATACGCTATTGGAGCTGGAATTACCGCGGCTGCTGGCACCAGACTTGCCCTCCAA
+
CDDDDIHHEHIIICHHIIHIHHFIIIIHHHIEHHIIIGH@HEGHHFH@GHIFGFHHIEH@HC?GHHIIHIHCHH@GHEHIHHIIIGHEHIIGHIIHHHHHHHFHHIIIIHHHHHHIIIHFHHEGEHIIIHHHGHHIIHHHHHHHHIHHHIHHIIHHEIHHGHEHIIIIIIIIHGHHEGIIIHIHHIIGIIHIIIHHFIHHIHHHHHHGIHHHIIIIIIIIIIIIIHGDGH=IIIIIIIIIHHIHHHHIIIIIIIIIHHHHHHIIIIIIIIHGHIIIIIHIIIIHIHHIIIIIIHIIIIIIIIIIIIIIGIIIIIIIIIIIIIIIHIIIIHHIIIHGIIDDDDD
@HISEQ:969:HM2KJBCX2:2:1102:20665:16225 2:N:0:ACTATGCA
TCCTAGGTCCGACCCAACTATCCCTATTAATCATTACGGTGATCCTAGAAACCAACAAAATAGAACCATGCCGTCCTATTTTATTATTCCATGCTAATCTATTCAAGCACTAGCCTGCTTTAAGCACTCTAATTTTTTCAAGGTAATAGCTCTGCTTCCCCGGCGCACCAACTGAATGGCATACCGGTTATTCAGAAGGTAGGAACCCATCACCCCAGTACGGACCGTAAAGCCCGACCGACGGACAGACCCCGAAATTCAACTACGAGCTTTTTAACTGCAACAACTTTAATATACGCTATTGGAGCTGGAATTACCGCGGCTGCTGGCACCAGACTTGCCCTCCA
+
DDDDBHFHIHDDHIHIHHIIIIIIIIIHHIFHIIIIIHHHHIIHIIIIEHHHHHHIIHHHHHHHHIIIII1FHEDHCFHHIIIHHHHHHHIHIHHHHHHHEDGEHHHHHEEHIIHG@HHHHEEFGGFHHHIIIIIIEHH@DHFEHFHHHHFHIHHHIHHE?EDHHHH<FGHHHGDDCACEHFHDIHGIHHHGCFHEIII<IHHCCGEEGCCF?@AECGCCGCCGCHHHCHDHHIHCEDDHFH@GG<EFHDIHEFEEFIHHECIHCEHFHHH@HIIIHH?HIHHGCG@HF?HHHC<<<@HGIHEHFEIIHIIIIIIIIIHDIGIIHHFIHHG@HEHGIIIHIHADADD
@HISEQ:969:HM2KJBCX2:2:1102:20812:17600 2:N:0:ACTATGCA
TCCTAGGTCCGACCCAACTATCCCTATTAATCATTACATCGATCCTAGAAACCAACAAAATAGAATCGGATGTCCTATTTCATTATTCCATGCTAATGTATTCAAGCGTGAGCCTGCTTTAAACACTCTAATTTTTTCAAGGTAACAGTCCTAATTCCCCGTGACACCAAATTAATGGCATTACGGTTCTTTAGAAGGTGAGAAATCAATAATATCAGTACATACCAACGGCATGACCGAAACATTGATCCCGAAATTCAACTACGAGCTTTTTAACTGCAACAACTTTAATATACGCTATTGGAGCTGGAATTACCGCGGCTGCTGGCACCAGACTTGCCCTCCAA
+
DDCDDIIIIIIIIIIHIHHHGHIIIHHHIIIIIIIIIIIIIIIHIIIIIHIIIHIIIIIHIIIIIGHIHIIDHIGHIIIIIIIIIHIIHHHGHHIIIIIIHHHHHHHHHIHHGHHIIIHIHHIHIHIIIIIIIHIEGIIIIIHHHIIIIIIHIIIHIIIIIIIIIIGHIIHGIIIIIIIIIIIIIIIIIIIHIIIIIIHHIHIIHHIIIIIIIIGHIIIIIHHHIHIHIIIIIIIIIIIIIIIHHCHIHIIIIIHIIIIIIIIIIIIHIIIIIIHHIIHIIIIIIIIIIHIHIIHIIIHHGCIIIIIIIIIIIIIIIIIIIIIIIIHGIIIIIIHHIIIIIIDDDDD
@HISEQ:969:HM2KJBCX2:2:1102:14629:17780 2:N:0:ACTATGCA
TCCTAGGTCCGACCCAACTATCCCTATTAATCATTACGGTGGTCCTAGAAACCAACAAAATAGAACCACAACGTCCTATTCTATTATTCCATGCTAATCTATTCAAGCAATAGCCCGCTTTAAACACTCTAATTTTTTCAAGGTAATGGTCCTGGCTCCCCAACACACCCAATAAAGGACATACTGGTTCACCAGAAGGAAGACCCGACAGCAGACAGTACTCGCCAAAGACGGACCGCCCGGCCAGGCCTAAAATTCAACTACGAGCTTTTTAACTGCAACAACTTTAATATACGCTATTGGAGCTGGAATTACCGCGGCTGCTGGCACCAGACTTGCCCTCCAA
+
DBBADECHCCCH/CCGHCCHHHIHHHIIHCGHIHHHHIFHHGHHHHIHHHHF@GHIIIHEHIGHIIIEHHEEHIIGICH?<F<FEEFHGHH@@@HFFGEGE@GHHHD1CGEH7DCGHHGEHG@F@FHFHHI8HGFHHH1HEHHIHHEHHHHBDCHHEHEHEIHHHHEFIHEHFGCGHEHHFIHHHFIHHHHGGEGIHHG<CF=AIIHHH=HHH@GHHFHHEFAECEEHHHC<HHEHHDHEHCHHEHGIIIIHHIHHFDFC<@E0G@IFIHHHEF1IIIHIHGD<FHHEF<EHGHIIIHEGHHHHHHHHHIHEHDHIGHFHEEHHIIIHG?HC@GHHHECHHBDBDB
@HISEQ:969:HM2KJBCX2:2:1102:18426:17791 2:N:0:ACTATGCA
TCCTAGGTCCGACCCAACTATCCCTATTAATCATTACGTCGATCCTAGAAACCAACAAAATAGAATCAAACGTCCTATTTCGTTATTCCATGCTAATGTATTCAAGCGTGAGCCTGCTTTAAACACTCTAATTTTTTCAAAGTAACAGTCCTGATTCCCCATGACACCAAATTAATGACATCATGGTTCGTCAGAAGGTAGGAATCAATAATACCAGTACGTACAATAGCACGACCAATAAATTGATCCCGAAATTCAACTACGAGCTTTTTAACTGCAACAACTTTAATATACGCTATTGGAGCTGGAATTACCGCGGCTGCTGGCACCAGACTTGCCCTCCAA
+
DDDBDIIIIIHIGIIIHICHFHIIIGHHGHEHIIIHIHCC?DHFHIEH@HHEHHHIEHECGHIHIIIGIIHEHICHI?HCHHHH@HHEEHEHEFHIIIIIHFIIIHIIIIIHGHHHHHIIHIFHFHHHHIHHHHIIHGIIHIHHIHIHHIHHEHEHIIHHEHHFE@EHFHGFIIIIIIHHHHHHFHHEIIHIIIIIIIHHGHIHHHIIIGHEHHHIIIIIGHHHHIIIIIIIIIHHHIIIIIIHIIHIIIHIIIHGHIHIIIIHIIIIIHIIHHHHIIIIIHCFGGIIIIIHHIGIGIIIIHH@FCIIIHHHHIIIIIIHIIIIIIIIIIIHGGIIGIIIBCDD@
@HISEQ:969:HM2KJBCX2:2:1102:9627:18310 2:N:0:ACTATGCA
TCCTAGGTCCGACCCAACTATCCCTATTAATCATTACGTCAATCCTAGAAACCAACAAAATAGGATCGAACGTCCTATTTCATTACTCCATGCTAATGTATTCAAGCGTTAGCCTGCTTTAAACACTCTAATTTTTTCAAAGTAACGGTCCTGTTTCCCTGCAACACCAAATTAATGACATTACAGTTCTTCAGAAAGGAGGAATCAGCGAAGCCAGTGCATACCAGTGGCACGACCAACCTGCTGACCCCGAAATTCAACTACGAGCTTTTTAACTGCAACAACTTTAATATACGCTATTGGAGCTGGAATTACCGCGGCTGCTGGCACCAGACTTGCCCTCCAA
+
CDDDDHHHHIIIIIIHIIIIIIIIIIIIIIIIIIIIIHIIIIIIIIIIIIIIIIIIIIIIIIIGHIIIIIIIIIIIIIIIIIIIIHHIIIHHIHIIIIIIHIIHIIIIIIIIHIIIIIHHHHHIIIIIIIIIIIIIIGIIIIIIIIIIIGIIIIIIIHIIHIIIIIIIIIIIIIIIIIIIIIIIIIIIHIIIIIIIIIIIIIIIIIIIIIIHHHIIIIIIHIIIIIIIIIIIIIIHIIIIIIIIHIIIIIIIIIIIIIIIIIIIIIIIIIIIIIIIIIIIIIIIIIIIIIIIIIIIIIIHHIIIIIIIIIIIIIIIIIIIIIIIIIIIIIIIIIIIIIIIIDDDDD
@HISEQ:969:HM2KJBCX2:2:1102:2864:17978 2:N:0:ACTATGCA
TCCTAGGTCCGACCCAACTATCCCTATTAATCATTACGTCAATCCTAGAAACCAACAAAATAGGTTTGAACGTCCTATTTCATTATTCCATGCTAATGTATTCAAGCAAATATGCCTGCTTTAAACACTCTAATTTTTTCAAAGTAACAGTCCTGTTTCCCTGCAACACCAAATTAATGACATTACAGTTCTTCAGAAAGGAGGAATCAGCGAGACCAGTTCATACCAGTGGCACGACCAGCCTGCTGACCCCGAAATTCAACTACGAGCTTTTTAACTGCAACAACTTTAATATACGCTATTGGAGCTGGAATTACCGCGGCTGCTGGCACCAGACTTGCCCTCCAA
+
DDDDDIIIIIIIIIIIIIIIIIIIIIIIIIIIIIIIIIIIIIIIIIHIIIIGIIIIHHGHIHIHHHHIIFIIIGIIIIIIGHIIIIHIIIIIIHHIIHIIIIIIIIIIIIIIIIIIIIIIIIIIIHHHIIIIGIHIIIIIIIIIIIIIIIIIIIIIIIIIIIIIIIIIIIIIIHIIIIIIIIIIIIIIHIIHIIIIIIIIIIIIIIIIIIIIIIIIIIIIIIIIIIIIIIIIIIIIIIIIIIIIIHHIIIIIIIIIIIIIIIIIIIIIIIIIIIIIIIIIIIIIIIIIHIIIIIIIIIIIIIIIIIIIIIIIIIIIIIIIIIIIIIIIIIIIIIIIIIIIIIIDDDDD
@HISEQ:969:HM2KJBCX2:2:1102:19768:18757 2:N:0:ACTATGCA
TCCTAGGTCCGACCCAACTATCCCTATTAATCATTACGGTGATCCTAGAAACCAACGAAATAGAATCAGTCCGTCCTATTTCATTATTCCATGCTAATGTATTCAGACGATAGTCTGCTTTAAACACTCTAATTTTTTCAAAGTAACAGTCCTGATTTCCCATCACACCAAATAAATGGCATGAAAGTTCCTCAGAAGGTAGAGATCCATCTCACCAGTGCAGACAATTAAGCCTGACCAATGGGTAGACCCCGAAGTTCAACTACGAGCTTTTTAACTGCAACAACTTTAATATACGCTATTGGAGCTGGAATTACCGCGGCTGCTGGCACCAGACTTGCCCTCCAA
+
DDDDDHIIIIIIIIIIIIIIIIIIIIIIIIIIIIIHIIIIIIIIIIIIIIIIHIGIHIIHIHIIIIIIIIIIIIIIIIIIIIIHIGGIIHIIGIGIIGIHIGHFHIIIIIIIHIIHIIIIHHEHIIIIIIHIIIIIHIHIIIHHIIIIHIIIHIIIIIHIIHHIIHIHHIIIIIHIIIHIIHHIIIIIIIIIIIIIIIIIIIHIIHGIIIIIIIIIIIIIIIIIIIIIIIIIIIIIIIIIIIIIHGHIIIIIIIIIIIIIIIIIIHIIIIIIIIIIIIHIIIIIIIIIHHHIIIIIIIIIIIIIIIIIHIIIIHIIIIIIIIIIIIIIIIIIHIIIIIIIHHIDDDDD
@HISEQ:969:HM2KJBCX2:2:1102:2600:19484 2:N:0:ACTATGCA
TCCTAGGTCCGACCCAACTATCCCTATTAATCATTACGTCAATCCTAGAAACCAACAAAATAGGATCAAACGTCCTATTTCATTATTCCATGCTAATGTATTCAAGCGTTAGCCTGCTTTAAACACTCTAATTTTTTCAAAGTAACAGTCCTGTTTCCCTGCAACACCAAATTAATGACATTACAGTTCTTCAAGAAGGAGGAACCAGTAAAGCCAGTGCATACCAGAGGCACGACCAACCTACTAATCCCGAAATTCAACTACGAGCTTTTTAACTGCAACAACTTTAATATACGCTATTGGAGCTGGAATTACCGCGGCTGCTGGCACCAGACTTGCCCTCCAA
+
CDDDDIIIHIIIIIIIIIIIIHHIHIIIIIIIIIIIIIIIGIIIIIHHIGIIIIIIEHECGHGHHHIIHHIIIIIIIIIIIIIIIIIHHIIIHIIIHIIIIIIHIIIIIIIIIHIHIIIIIIHIIHIHIIHHIIIHHIHHGHIIIIIIIHIIIIIIIIIHIIIIIIHIIIIHHIIIHIIIIIIIIIIHIHHIIIIIIIIIIIIIIHHIHHII<IIIIIIIIIIIIIIIIIIIIIIIIIIIIIHHGIIHIIIIIIIIIIIIIIHIIIIIIIIIIIIIIIIIIIIHHHIIIIIIIIIIIIIIHIIIIIIIIIIIIIIIIIIIIIIIIIIIIIIIIIIIIIIIICCDDD
@HISEQ:969:HM2KJBCX2:2:1102:16635:18655 2:N:0:ACTATGCA
TCCTAGGTCCGACCCAACTATCCCTATTAATCATTACGTCAATCCTAGAAACCAACAAAATAGGATCGAACGTCCTATTTCATTATTCCATGCTAATGTATTCAAGCGTTAGCTTGCTTTAAACACTCTAATTTTTTCAAAGTAACAGTCCAAATTCCCCAAAACACCAAATTAATGGCATTAAGGTTCATCAGGAAGGAGGAATCAGTGAGACCAGTACATACCAGAGGCATGACCAACCTACTAACTCCGAAATTCAACTACGAGCTTTTTAACTGCAACAACTTTAATATACGCTATTGGAGCTGGAATTACCGCGGCTGCTGGCACCAGACTTGCCCTCCAA
+
DDDDDIIIIIIIIIIIIIIIIIIIIIIIIIIIIIIIIIIIIIIIIIHIIIIIIIIIIIHHIIGIIIIIIIIIIIIIIIIIIIIIIIIIGIIIIIIIIIIIHIIIIIHIIIIIIIIIII8IHHIIIIIIIIIIIIIIIIIIIIIIIIIIHIIIIIIIIIIHIIIIIHIIIIIIIIIHIIIIIIIIIIIIIIIIIIIIIIIIIIIIIIIIIIIIHIIIIIIIIIIIHIIIIIIIIIIIIIIIIIHHHIIIIIIIIIIIIIHIIIIIIIIIIIIIIIIIIIIIIIIIIIIIIIIIIHIIIIIIIIIIIIIIIIIIIIIIIIIIIHIIIIIIHIIIIIIIIIIIIDDDDD
@HISEQ:969:HM2KJBCX2:2:1102:16261:19916 2:N:0:ACTATGCA
TCCTAGGTCCGACCCAACTATCCCTATTAATCATTACGGTGATCCTAGAAACCAACAAAATAGAACCATGCCGTCCTATTCTATTATTCCATGCTAATGTATTCGAGCAAAAATGCCTGCTTTAAACACTCTAATTTTTTCAAGGTAAAGGTCCTGGATCCGCAAGACATCCAATAAAGGACATCAAGTTTCTCCAGAAGGTGAGAAATCAACAGTAACAGTTCATACCCCTTAAGGCATGACCATCACGTCAATCCCGAAATTCAACTACGAGCTTTTTAACTGCAACAACTTTAATATACGCTATTGGAGCTGGAATTACCGCGGCTGCTGGCACCAGACTTGCCCTCCAA
+
DDDDDIIIHIIIHIIGIIIEHHIIIIIIHIIIGIHIIIIIIIIIIIIIIIIIIIIIIIIGIIEIIIIIIGIHIIIIIIIHIIIIHIIIIIIIIHIIIIIHHDGIIIIIIIIIIIHIIHIHIIIIIIIIHIHIIIIIIIIIIIIIIIIIIIIIIIIHIIIIIHIIIIIIIHIIIIIIIIHHIIHIHIIIIHIIIIIIIIIIHIIIIIIIHIIIIIIIIHHIHIIIIIIIIIIIIIIIIIIIIHIIIIIIIIHFIIHHIHHIIIHIIIIIHHHIIIIHIIIIIIIIIIIIIIHHHFHIIIIIIIIIIIIHIIIIIIIIIIIIIIIIIIIIIIIIIIIIIIIIIIIIIIIIDDDDD
@HISEQ:969:HM2KJBCX2:2:1102:6307:19754 2:N:0:ACTATGCA
TCCTAGGTCCGACCCAACTATCCCTATTAATCATTACGTCAATCCTAGAAACCAACAAAATAGGATCAAACGTCCTATTTCATTATTCCATGCTAATGTATTCAAGCGTTAGCCTGCTTTAAACACTCTAATTTTTTCAAAGTAACAGTCCTGTTTCCCTGCAACACCAAATTAATGACATTACAGTTCTTCAGAAAGGAGGAATCAGCGAAGCCAGTACATACCAAAGGCACGACCAACCTGCTAACCCCGAAATTCAACTACGAGCTTTTTAACTGCAACAACTTTAATATACGCTATTGGAGCTGGAATTACCGCGGCTGCTGGCACCAGACTTGCCCTCCAA
+
BDDDDHHIIHIIIIIIIIIIIIIIIIIIIIIIIIIIIIHEH=HIIIIIIIIIIIHIIIIIIHHHIHIIHGIEGHHIIFHIIIIIIIHIIIIIIIIIHHHHHFFHIFIHCHGHHHHHIHHHHIIIIIHHIHEIHFHIHHHIHIHHHHHIHEHHHHIIHHHHFHHIHHIHHHHFHHEHHGCIHHIIIIHFHHCGHIIHIHHGEEGIHIIIIIHHHGGHHEGFFHIIIIIII=III=IIIIHIHHHHEHIGHIIIIIIIIIIIIIIIIIIIIIIIIIHIIIIIIIIIIIIIIIIIIIIIIIIHHIIIIIIIIIIIIIIIIIIIIIIIIIIIIIIIIIIIIIIIIDDDDD
@HISEQ:969:HM2KJBCX2:2:1102:5254:20653 2:N:0:ACTATGCA
TCCTAGGTCCGACCCAACTATCCCTATTAATCATTACGTCAATCCTAGAAACCAACAAAATAGGATCGAACGTCCTATTTCATTATTCCATGCTAATGTATTCAAGCGTTAGCTTGCTTTAAACACTCTAATTTTTTCAAAGTAACAGTCCAAATTCCCCGCAACACCAAATTAATGGCATTACGGCTCATCAGGAAGGAGGAATCAGTGAGACCAGTACATACCAGAGGCATGACCAACCTACTAACCCCGAAATTCAACTACGAGCTTTTTAACTGCAACAACTTTAATATACGCTATTGGAGCTGGAATTACCGCGGCTGCTGGCACCAGACTTGCCCTCCAA
+
@@DDDHHHHEHHIH?1GHIECHHEHHIHIIIIIIIIHEIHHFCGFHFHIIIIHIHHCFEEHHEH1C@CHHHHFHCGHHE@1CGHI?<FCFHIHH1FIHHG@IIHIIHIHGIHIHHGHIIIIHEHHHHHIHEHHEGHH@BEIIHIHHHHHHHHEHEHIIIHEHDHEHFHIHGHHIIHFFCEHIIIIIHFHHFIIIIIIH<IIIIIHIIHGIIHHHHIIIIIHHHIIH1HEIHIHIIHHEHHHEHHGGIHHFIHFHEEHCHEHHEEHHHHHEIHIHHFFHFHHIIIHIGCCGIIIHHEIIHIHHHHGHF1FIIIIHIHIHIIIIIHIIIHHHIIHHIIIIHIIADAB@
@HISEQ:969:HM2KJBCX2:2:1102:16187:20099 2:N:0:ACTATGCA
TCCTAGGTCCGACCCAACTATCCCTATTAATCATTACGTTGATCCTAGAAACCAACAAAATAGAATCGAACGTCCTATTTCATTATTCCATGCTAATGTATTCAAGCGCGTGCCTGCTTTAAACACTCTAATTTTTTCAAAGTAACAGTCCTGATTCCCCACGACACCAAATTAATGACATCATGGCTCCTCAGAAAGGAGAAACCAATAACACCAGTACATACCAGAGGCATGACCGACGTATTGATCCCGAAATTCAACTACGAGCTTTTTAACTGCAACAACTTTAATATACGCTATTGGAGCTGGAATTACCGCGGCTGCTGGCACCAGACTTGCCCTCCAA
+
DCDDDIIIIIIIIHIIIIIHHHHIIHIIIIIIIIIIIIIIHIIIIIIIIIIGIIIIIIIHIIIIIIIIIIIIIHIIIIIIHIIIIIIFHHIIHHHIIIIIIIIIIHIIIIIIIIIIIHIIIIIIIIIIIIIIIIIIIIHIIIIIIIIIIIIIIIIIIIIIIIIIIIIHHIHIIIIIIIHIIIIIIIIIIIHIIIHIIIIIIIIIIIIIIIIIIIIIIHIHIIIIIIIIIIIIIIHIIIIIIHHIIIIIIIIIHHGIIIIIIIIIIIIIIIIIIIIIIIIIIIIIIIIIIIIIIIIIIIIHHIIIIIIIIIIIIIIIIIIIIIIIIIIIIIIIIIIIIIIIIDDDDD
@HISEQ:969:HM2KJBCX2:2:1102:16383:20676 2:N:0:ACTATGCA
TCCTAGGTCCGACCAACTATCCCTATTAATCATTACGTCAATCCTAGAAACCAACAAAATAGGATCAAACGTCCTATTTCATTATTCCATGCTAATGTATTCAAGCGTTAGCCTGCTTTAAACACTCTAATTTTTTCAAAGTAACAGTCCTGTTTCCCTGCAACACCAAATTAATGACATTACAGTTCTTCAAGAAGGAGGAACCAGTAAAGCCAGTACATACCAGAGGCACGACCAACCTACTAATCCCGAAATTCAACTACGAGCTTTTTAACTGCAACAACTTTAATATACGCTATTGGAGCTGGAATTACCGCGGCTGCTGGCACCAGACTTGCCCTCCAT
+
DDDDCIIIHHHHHIGHHHHIIIIHGHIHIIIIIIHHHHHHIIHHHHHIIIIGHIIIIIGGHIIHHIIHIIIHGIIFHIIIHIIIIIIC?GEHGFGHHHHIIIIIIHIIHHEHGFHHIIIHIHIIHHHIIIHHHIIIIIIIIIIIHIIIHIIIIIIIGIIHIIIIIHIIIHIHIHHIIHHHHIIIIIIHIIIIIIIIHHHIHIIHEHHIIIIIIIIIIIIIHIIIIHIIHHIIIIIIIIIIIHGIIHFHIIIIIHGHIIIIIIIIIIIIIIHHIIIIIIIIIIIIIHHIIHHIIIIIIIIHIIIIIHGHIIHHIIIIIIIIIIIIIIIIIIIIIIIIIHIIDDDDD
@HISEQ:969:HM2KJBCX2:2:1102:5546:20771 2:N:0:ACTATGCA
TCCTAGGTCCGACCCAACTATCCCTATTAATCATTACGGTGATCCTAGAAACCAACGAAATAGAATCAGTCCGTCCTATTTCATTATTCCATGCTAATGTATTCAGACGATAGTCTGCTTTAAACACTCTAATTTTTTCAAAGTAACAGTCCTGATTTCCCATCACACCAAATAAATGGCATGAAAGTTCCTCAGAAGGTAGAGATCCATCTCACCAGTGCAGACAATTAAGCCTGACCAATGGGTAGACCCCGAGGTTCAACTACGAGCTTTTTAACTGCAACAACTTTAATATACGCTATTGGAGCTGGAATTACCGCGGCTGCTGGCACCAGACTTGCCCTCCAA
+
DDDDDIGHHIHIIIIIHIIIIIIIIIIIIIIIIIIHHIIIIIIIHIIHIIIIIIIIIIIIIIIIIIIIIIIIHIIIIIIIIIIIIIIIIHHIIIIIEHIIIIIIIIIIIIIIIIIIHIIIIIHIIIIIIIHIIIHIIIIIIHIIIIIIIIIIIIIIIIIIIIHIIIIIIIIIHIIIIIIIIIIIIIIIIIIIIIIIIIIIIIIIIIIIIIIIIIIIIIIIIIIIIIIIIIIIIIIIIIIIIIIIGHDIIIIHIHEIIIIIIIIIIIIIIIIIIIHHIIIIIIIIIIIIIIIIIIIIIIIIIIIIIIIIIIIIIIIIIIIIIIIIIIIIIIIIIIIIIIIIIIIDDDDD
@HISEQ:969:HM2KJBCX2:2:1102:13823:21799 2:N:0:ACTATGCA
TCCTAGGTCCGACCCAACTATCCCTATTAATCATTACGTCAATCCTAGAAACCAACAAAATAGGATCGAACGTCCTATTTCATTATTCCATGCTAATGTATTCAAGCGTTAGCCTGCTTTAAACACTCTAATTTTTTCAAAGTAACAGTCCTGTTTCCCTGCAACACCAAATTAATGACATTACAGTTCTTCAGAAAGGAGGAATCAGCGAAGCCAGTGCATACCAGTGGCACGACCAACCTGCTGACCCCGAAATTCAACTACGAGCTTTTTAACTGCAACAACTTTAATATACGCTATTGGAGCTGGAATTACCG
+
DDDDDIGIIIIIHIIIHIIIHIIIIHHIIHIHHIIIIGHHHHIIIIIIIIIIHHIIIIIHIIIGEHIIIIIIIIIIIIIIIIIIIHIHGHFC@CHHHIIHHHHIHHIFHHIIIHIGHHHHHHHIIHHHHHHIIGHIIIHIIIHHIHIHHHIHHHIHHIHHIHHHHGEHHH6GHIIIIIIIIHIIIHHIIIIIHHGIIHIIIIHIIIIIIIIIIHHHIIHIIIIIIHIHIIIIIIIIHHGGHHIIIIIHIIIIIIIIIIIIIIIIIIIIIIIIIIIIIHHIIIIIIIIIIIIIIIGIIHIIIIIHHIIHEIIIDDDDD
@HISEQ:969:HM2KJBCX2:2:1102:17661:22028 2:N:0:ACTATGCA
TCCTAGGTCCGACCCAACTATCCCTATTAATCATTACGTCAATCCTAGAAACCAACAAAATAGGATCGAACGTCCTATTTCATTATTCCATGCTAATGTATTCAAGCGTTAGCCTGCTTTAAACACTCTAATTTTTTCAAAGTAACAGTCCTGTTTCCCTGCAACACCAAATTAATGGCATTACAGTTCTTCAGAAAGGAGGAATCAGCGAAGCCAGTGCATACCAGTGGTACGACCAACCTGCTGACCCCGAAATTCAACTACGAGCTTTTTAACTGCAACAACTTTAATATACGCTATTGGAGCTGGAATTACCGCGGCTGCTGGCACCAGACTTGCCCTCCAA
+
DDDDDIIIIIIIHIIIIIGIIIIIIIIIIIIIIIIHIHIIIIIIIIIHIIIIIIIIIHEHIIHHIIIIIIIIIIIIIIIIIIIIIIIIIIIIIIIIIIIIGIIIIIIIHIIIIIIIIIIIIIIIIIIIIIIIIIIIIIIIIIIIIIIIIGIIIIIIIIIIIIIIIIIIIIIIIIIIIIIIIIIIIIIIIIIIIIIIIIIIIIIIIIIGIIIIIIIIIIIIIIIGIIIIIIIIIIIIIIIIIIIHHIIIIIIIIIIIIIIIIIIIIIIIIIIIIIIIIIIIIIIIIIIIIIIIIIIIIIIIIIIIIIIIIIIIIIIIIIIIIIIIIIIIIIIIIIIIIIIIIDDDDD
@HISEQ:969:HM2KJBCX2:2:1102:12523:22144 2:N:0:ACTATGCA
TCCTAGGTCCGACCCAACTATCCCTATTAATCATTACGGTGATCCTAGAAACCAACAAAATAGAACCATGCCGTCCTATTCTATTATTCCATGCTAATGTATTCGAGCAAAAATGCCTGCTTTAAACACTCTAATTTTTTCAAGGTAAAGGTCCTGGATCCGCAAGACACCCAATTAAGGACATCAAGTTTCTCCAGAAGGTGAGAAATCAACAGCGACAGTTCATACCCCTTAAGGCATGACCATCACGTCAATCCCGAAATTCAACTACGAGCTTTTTAACTGCAACAACTTTAATATACGCTATTGGAGCTGGAATTACCGCGGCTGCTGGCACCAGACTT
+
DDDDDIIIIIIIIIIIIIIIIIIIIIIIIIIIIIIIIIIIIIIIIIIIIIIIIIIIIHHHIHHHIIIHIHHEHHHIIIEHIIIIIIIIIIIHHIIHIHIIIHHIIIIIIIIIIIIIIHIHIIIIIIIIIIHIIIIIIIIIIIIHIIIHIIIIHIIIIIIIIIIIIIIIIIIIIIIIIIIIIIIHIIIIIIHIIIIIIIIIIIIIIIIIIIIIIIIIIIIIIIIIIIIIIIIIIIIIIIIIIIHIIIIIIIIIIIIIIIIIIIIIIIIIIIIIIIIIIIIIIIIIIIIIIIIIIIIIIIIIHIIIIIIIIIIIIIIIIIIIIIIIIIIIIIIIIIIIIIIDDDDD
@HISEQ:969:HM2KJBCX2:2:1102:10647:22048 2:N:0:ACTATGCA
TCCTAGGTCCGACCCAACTATCCCTATTAATCATTACGTCAATCCTAGAAACCAACAAAATAGGATCAAACGTCCTATTTCATTATTCCATGCTAATGTATTCAAGCGTTAGCCTGCTTTAAACACTCTAATTTTTTCAAAGTAACAGTCCTGTTTCCCCGCAACAACAAATTAATGCCATCACGGTTCTGCAAGAGGGAGGGACCAGTGAGGCCAGTGCATACCAGTGGCACGACCAACCTACTGGCCCCGAAATTCAACTACGAGCTTTTTAACTGCAACAACTTTAATATACGCTATTGGAGCTGGAATTACCGCGGCTGCTGGCACCAGACTTGCCCTCCAA
+
DDDDDHIIHIIIIHIIIIIIIIHIIIIIIIIIIIIIIIIIIIIIIIIGIIIIIGIIIIIIHHHHFHIHIIIIHHIIIIHIHHIIIGIHHIIIIIHIIHIIIHIIIIIIIIIIIIIIIIIHHIHIIIIIIIIHIIIHIIIIIIIIIIIIIIGIIIIIIIIIIIIIIIIIHHHIIIIIIIIIIIIIIIIIHIIIIIIIIIIIIIIIIHIIIIIIIIIIIIIIIIIIIIIIIIIIIIIIHIIIIIIHHIIIIIIIIIIIIIIIIIIIIIIIIIIIIIIIIIIIIIIIIIIIIIIIIHIIIIIIHIIIIIIIIIIIIIIIIIIIIIIIIIIIIIIIIIIIIIIIIDDDDD
@HISEQ:969:HM2KJBCX2:2:1102:7882:22325 2:N:0:ACTATGCA
TCCTAGGTCCGACCCAACTATCCCTATTAATCATTACGGTGGTCCTAGACCAACAAAATAGAACTAACGTCCTATTCTATTATTCCATGCTAATCTATTCAAGCAAAAGCCCGCTTTAAACACTCTAATTTTTTCAAGGTAATGGTCCTGGTTCCCCGACACACCCAATAAAGGGCATACCGGCTCACCAGAAGGATAGACCCGACAACAGAACAGTACTCGCCAGAGACGGACCGTCCGGTCAGGCCTAAAATTCAACTACGAGCTTTTTAACTGCAACAACTTTAATATACGCTATTGGAGCTGGAATTACCGCGGCTGCTGGCACCAGACTTGCCCTCCAA
+
DDDDBHIGHIIIIHIIEHIHIIIIIHIIIIIIFEHHIHHIIHIIIHHHIHHHIIEH?EHIIGIIHEHHI@HHIH?@HIHIIH1FHIHHHHFFHHHHIIIIHGHIIIIIIHIHHHFIIHIHHFIIIIIHHIIIIHHGEHIIHIIIIIIIIHHG?IIIIIIIIHIIIHHHHHHHIIHIIHHIIIIIIIIIIIIIIIIIIIIIIIIIIIIHHHHHHIIIHIIIIIIIHIIIIIIIIIIIIII=HHHIIIIIIIIIIIIIIIIIHIHGHIIIIIIIIIIIIIIIIIIIHHIIHIHHIIIHHGFIIIHIIIIIIIIIIIIIIIIIIIIIIIIIIIIIIIIIIIIDDDDD
@HISEQ:969:HM2KJBCX2:2:1102:11843:22466 2:N:0:ACTATGCA
TCCTAGGTCCGACCCAACTATCCCTATTAATCATTACGGTGATTCAGAAACCAACAAAACAGGACCACCGTCCTATTTTATTATTCCATGCTAATGTATTCAGACATAAGCCTGCTTTGAACACTCTAATTTTTTCAAGGTAAAGGTCCTGGTTTCCCACCACGCTAAATTAATAACATGATGGTTCCCCAGAAGGTAGAAATTCCACACGCCAGTACAGACAATTGCCCGACCAGCGGTAGAACCCCGAAATTCAACTACGAGCTTTTTAACTGCAACAACTTTAATATACGCTATTGGAGCTGGAATTACCGCGGCTGCTGGCACCAGACTTGCCCTCCAA
+
DBCDDIGIIIIDIIIIIIIIIIHIHHIIIGHHHHHIHIHIHIHHIHIIHIIHIIIIIIHIIHEHHHEEHDGECGHHIGIIIIIFIEHHHHFHIIIHIFHHHHHIHHHHIHEHGHHIIIIHHHIIIIIIEHHIIIIIHIIHIIIHGHHFIIHEIIIHHEIHHHHEGIIIIIIIIHHIIIIIIIHHGEIIIIIIIHIHGHHHIIHIGIIIHIHEIHHHIIIIIIIIIIIIHHIIHDIHIIIFFCDDIIGIFHECHIIIHHHEHIGIIIIHEHHEHHIIHIIIIHHHIIIIIIIIIIIIIHIHHIIIIIIIIIIHIHIHIHHIHIIHHIHIHIIIHHIIIGDDDDD
@HISEQ:969:HM2KJBCX2:2:1102:17431:21867 2:N:0:ACTATGCA
TCCTAGGTCCGACCCAACTATCCCTATTAATCATTACGTCGATCTAAGAAACCAACAAAATAGGATCGAACGTCCTATTTCATTATTCCATGCTAATGTATTCAAGCGTTAGCCTGCTTTAAACACTCTAATTTTTTCAAAGTAACAGTCCTGTTTCCCTGCAACACCAAATTAATGACATTACAGTTCTTCAGAAAGGAGGAATCAGCGAAGCCAGTACATACCAGTGGCACGACCAACCTGCTGACCCCGAAATTCAACTACGAGCTTTTTAACTGCAACAACTTTAATATACGCTATTGGAGCTGGAATTACCGCGGCTGCTGGCACCAGACTTGCCCTCCAA
+
DDDDDIIIIIHIIIIIIIIIIIIIIIIIIIIIIIIIIIIIIIIIIHIIIIIIIIIIIGHHIIIIIIIIIIIIIIIIIIIIIIIIIIIIIIIIIIIIIIIIIIIIIIIIIIIHHHIIIIIIIIIIIIIIIIIIIIIIIIIIIIIIIIIIIIHIIIIIHIIHIIIIIIIIIIIHIIIIIIIIIIIIIIIIIIIIIIIIIIIIIIIIHIIIIIIIIIIIIIIIIIIIIIIIIIIIIIIIIIIIIIIHHIIIIIIIIIIHIIIIIIIIIIIHIIIIIIIIIIIIIIIIIHIIIIIIIIIIIIIIIIIIIIIIIIIIIIIIIIIIIIIIIIIIIIIIIIIIIIIIIDDDDD
@HISEQ:969:HM2KJBCX2:2:1102:11986:22866 2:N:0:ACTATGCA
TCCTAGGTCCGACCCAACTATCCCTATTAATCATTACGGTGATCCTAGAAACCAACAAAATAGAACCATGCCGTCCTATTCTATTATTCCATGCTAATGTATTCGAGCAAAAATGCCTGCTTTAAACACTCTAATTTTTTCAAGGTAAAGGTCCTGGATCCGCAAGACATACAATAAAGGACATCAAGTTTCTCCAGAAGGTGAGAAATCAACAGTAACAGTTCATACCCCTTAAGGCATGACCATCACGTCAATCCCGAAATTCAACTACGAGCTTTTTAACTGCAACAACTTTAATATACGCTATTGGAGCTGGAATTACCGCGGCTGCTGGCACCAGACTTGCCCTCCAA
+
DDDDDIHHIIIIIGHHIIIIIIIIIIHIIIIIIIIIIIHHHIHHHIIIIIIHIIIIIHIIIIHHIIIHH<EGHHHIIGIHHHIHIIIIEHIII?GHHHHHHHHIIIIIIHIHIHHIIHHIIHHIIIIIIHHHIHIIIHIIIIIIIIIIIIIHGGHFIHIHIIIIHIIIIIIIIIIHIIIHHHHIIIIHIIIIGIHIIIIIHFIIIIIIIIIIIHIHIIIHIHIIIIIIIIIIIIIIIIHIIHIIIIIHIHHDIIIIIIIHFHIIIIIIIIIIHIIIIIIHIHIIIIIIGIHIIIIIIIIHEIIIIIIIIIIIIIIIIIIIIIIIIIIIIIIIIIIIIIIIIIIIIIIIDDDDD
@HISEQ:969:HM2KJBCX2:2:1102:12067:22824 2:N:0:ACTATGCA
TCCTAGGTCCGACCCAACTATCCCTATTAATCATTACGTCAATCCTAGAAACCAACAAAATAGGATCAACGTCCTATTTCATTATTCCATGCTAATGTATTCAAGCGCGAGCCTGCTTTAAACACTCTAATTTTTTCAAAGTAACAGTCCTGATTCCCCACCACACCAAATTAATGACATGATGGTTCGTCAGAAGGTAGAAATCAGTAACACCAGTACGTACCGAAGGCACGACCAGCGTACTAATCCCGAAATTCAACTACGAGCTTTTTAACTGCAACAACTTTAATATACGCTATTGGAGCTGGAATTACCGCGGCTGCTGGCACCAGACTTGCCCTCCAA
+
DDDDDIIIIIIIIIIIIIIIIIIIIHIIIIHIIIIIIIIIIIIIIIIIIIIIIIIIIHIHIIHIIIIIIIIHIIIIIIIIIIIIHHIIHHIGIIIHIHIIIHIHIIIIIIIIIIHIHIIIIIIIIIIIIIIIIIIIIIIIIIIIIIIHHIIIIIIIIIHHIIHIIIIIIIIIIIIIIIIIIIIIIIIIIIIIIIIIIIIIIIIIIIIIIIIIIIIIIIIIIIIIIIIIIIIIIIIIIIIIIIIHIIHIIIIIIIIIIIIIIIIIIIIIIIIIIIIIIIIIIIIHIIIIIIIIIIIIIIIHIIIIIIIIIIIIIIIIIIIIIIIIIIIIIIIIIIIIIIIIDDDDD
@HISEQ:969:HM2KJBCX2:2:1102:16641:22833 2:N:0:ACTATGCA
TCCTAGGTCCGACCCAACTATCCCTATTAATCATTACGGTGATCCTAGAAACCAACAAAATAGAACCATGCCGTCCTATTCTATTATTCCATGCTAATGTATTCGAGCAAAAATGCCTGCTTTAAACACTCTAATTTTTTCAAGGTAAAGGTCCTGGATCCGCAAGACACCCAATAAAGGACATCAAGTTTCTCCAGAAGGTGAGAAATCAACAGTAACAGTTCATACCCCTTAAGGCATGACCATCACGTCAATCCCGAAATTCAACTACGAGCTTTTTAACTGCAACAACTTTAATATACGCTATTGGAGCTGGAATTACCGCGGCTGCTGGCACCAGACTTGCCCTCCAA
+
ADDDDIHIIIIIIGIIHIHIIHHHIIIIHIIIIGIIIIIIIIGIHIIIIIIIHHIII@GGHHHIHIIIIEHH<EFHIIHGHIHHIIIIHCHHIIHIIIIIIIHHIIIIIIIIIIIIIIIIIHIIIIIIIIIIIIIIIIIIIIIIIIIHIHIHIIIIIIHHIIIIIIIHIIIIHIIIIHIIIIIIIIIIIHHIIIIIIIIHIIIIIIIIIIIIIIHIHHHIIHGIIIIIHIIHGIHIIIIIIIIIIIIIIHHDIIIGIIIIHIIIHHIIIHIIHHIIIIIIIIIIIIIIIIIIIIIIIIIHGGIIIIIIIIIIIIIIIIIIIIIIIIIIIIIIIIHIIIHIIIIIIIIIDDDDD
@HISEQ:969:HM2KJBCX2:2:1102:18004:23095 2:N:0:ACTATGCA
TCCTAGGTCCGACCCAACTATCCCTATTAATCATTACGGTGATCCTAGAAACCAACAAAATAGAACCATGCCGTCCTATTTTATTATTCCATGCTAATCTATTCAAGCACTAGCCTGCTTTAAGCACTCTAATTTTTTCAAGGTAATAGCTCTGCTTCCCCGGCGCACCAACTGAATGGCATACCGGTTATTCAGAAGGTAGGAACCCATCACCCCAGTACGGACCGTAAAGCCCGACCGACGGACAGACCCCGAAATTCAACTACGAGCTTTTTAACTGCAACAACTTTAATATACGCTATTGGAGCTGGAATTACCGCGGCTGCTGGCACCAGACTTGCCCTCCAA
+
DDDDDIIIIIIIIIIIIIIIIIIIIIIIIIIIIIIIIIIIIGIIIIGIIIIIIIIIIEHHHHHHIIIIIIIIHHHIIHHHIIIHIIHHIGIIIIIIHHIIIHFIHHIHHIIIHIIIIIHGIIHHIIHIIIIIIIHHIIIIIHEHIHIHIHIIIIHHHHHIIIIIIIHHHIIHIIIIIIHIHIIIIIIIIHIIIIIIIHIIHHIIIIIIHIHHIIIIIIIIIIIIGIIIHIIIIIIIIIIIIIIIIHHIIHHIIIIIIIHFIIIIHIIIIIIIHIHHHHIIIIIIIIIIIIIIHIHGIIIIIIIIIIIIHIIIIIGIIIIIIIIIIIIIIIIHIIHIIIIIHIIDDDDD
@HISEQ:969:HM2KJBCX2:2:1102:5933:22020 2:N:0:ACTATGCA
TCCTAGGTCCGACCCAACTATCCCTATTAATCATTACGGTGATCCTAGAAACCAACAAAATAGAACCATGCCGTCCTATGCTATTATTCTCGGCTAATCTATTCAAGCAAATGCCTGCTTAAAACACTCTAATTTTTTCAAGGTAATGGTCCTGGCTCCCCGGTACACTCAATAAAGAACATGCCAGTTCACCAGAAGGTAAGACCCGACACAGAACAGTACTCGCCAAAGACGGACCGCCCGGCCAGGCCTAAAATTCAACTACGAGCTTTTTAACTGCAACAACTTTAATATACGCTATTGGAGCTGGAATTACCGCGGCTGCTGGCACCAGACTTGCCCTCCAA
+
<0<D0EEC1<<CCCE11D<<F?11<1<1<DH11<1<CEH1<1<CFG1<1<<1D1DGE111<<F?C1<111<DCHD/0<<1<1C111<11110<0D<<1111/<@GFH@@B181BF11@B8%@B7GHFFF6CH?C1@D<F8C8@B1<1EB<BC7:E?<H??A<G?;HHF/DGCGBFCDEHHE/GFCF-A:.:.HEEIGIHGC=/=/CC@EED@CCFHHHD1<</HHEHF0ED<A<ECIHDGFCGC11F@HH@HHG??GCHEGG@HGEHEE<@H@GECHCCG@FC1F<11ECHEHE<?F<1CDC@EG@HEGD<<<?HCC/<1?F<1EFHHHF@FCCDHHHEC@HD@@@@
@HISEQ:969:HM2KJBCX2:2:1102:19575:23081 2:N:0:ACTATGCA
TCCTAGGTCCGACCCAACTATCCCTATTAATCATTACGTCGATCCTAGAAACCAACAAAATAGAATCAAACGTCCTATTTCGTTATTCCATGCTAATGTATTCAAGCGTGAGCCTGCTTTAAACACTCTAATTTTTTCAAAGTAACAGTCCTGATTCCCCAAGACACCAAATTAATGACATCATGGTTCGTCAGAAGGTAGGAATCAATAATACCAGTACGTACAATAGCACGACCAATAAATTGATCCCGAAATTCAACTACGAGCTTTTTAACTGCAACAACTTTAATATACGCTATTGGAGCTGGAATTACCGCGGCTGCTGGCACCAGACTTGCC
+
DCBDDIIIHHIIIIIIIIIIIIIIIIIIIHIIIIIIIIIHHHHEHIIGHIIIEHHIIIIIIHIIIIIIHIGHICHHIHIICHHIIIHHHGHIHGIIIIIIIIIHIIIIIIHIHIIIIIIHHIIIIIIIIIHHIIIIIIIIHIIHIIHHHHIHHHHIIIIHIIHIIIIIIIIIIIHIGHGHIIIIIHHHHHEIIHIHGHHHHHIHIIIIIIIHIHIIHFIHFCIGIIHIIIIHHHHEHHIIIIIIHHEIIHHHIIIIIIHIGIIIIIIIIIIIIIIHGIIIHHHGFDDHIIIHHHIIIIIIIIIIIHHGIHIIIIIIIIIIIIIIIIIIIHHIIIDDDDD
@HISEQ:969:HM2KJBCX2:2:1102:20138:22957 2:N:0:ACTATGCA
TCCTAGGTCCGACCCAACTATCCCTTATTAATCATTACGGTGATCCTAGAAACCAACAAAATAGAACCATGCCGTCCTATTCTATTATTCCATGCTAATGTATTCGAGCAAAAATGCCTGCTTTAAACACTCTAATTTTTTCAAGGTAAAGGTCCTGGATCCGCAAGACACCCAATAAAGGACATCAAGTTTCTCCAGAAGGTGAGAAATCAACAGTAACAGTTCATACCCCTTAAGGCATGACCATCACGTCAATCCCGAAATTCAACTACGAGCTTTTTAACTGCAACAACTTTAATATACGCTATTGGAGCTGGAATTACCGCGGCTGCTGGCACCAGACTTGCCCTCCAA
+
DDDDDIIIIIIIIHIHIIIIIIIIIIIIIIHHHIIIIIIIIHFHIIIIIHIIIIIIIIIIIIIIIIIIIIIIHHHHDHHHHHHHIIHHIHIHHHHIIHHIHFHHHIIIIIIIIIIHIIIIHIIIIIIIIIIIIIIIIIIIIIIIIIHIIIHIHIIIHIIIIHHHIIIIHIHHIIHIIHHIIIIIIIIHIHIHIIIIIIIIHIHIIIIIIIIIIIIIIIHHHIIHIIIHIIIIIIIIIIIIIIIIIIIHHHHHGIIHIIIIIIIIIIIIIIIIIIIIIIIIIIIIIIIIIIIIIIIIIIIIIHIIIIIIIIIIIIIIIIIIIIIIIIIIIIIIIIIIIIIIIIIIIIIIIDDDDD
@HISEQ:969:HM2KJBCX2:2:1102:1278:24025 2:N:0:ACTATGCA
TCCTAGGTCCGACCCAACTATCCCTATTAATCATTACGTCGATCCTAGAAACCAACAAAATAAAATCAAACGTCCTATTTCGTTATTCCATGCTAATGTATTCAAGCGTGAGCCTGCTTTAAACACTCTAATTTTTTCAAAGTAACAGTCCTGATTCCCCAAAACACCAAATTAATGGCATTATGATTCGTCAGAAAGGAGAAACCAATAATACCAGTACGTACAAAAGCACGACCAGTAAACCGGTCTCGAAATTCAACTACGAGCTTTTTAACTGCAACAACTTTAATATACGCTATTGGAGCTGGAATTACCGCGGCTGCTGGCACCAGACTTGCCCTCCAA
+
DBDBAF?HHIIHHDEEHHHIIIGIIIHIEIHHIIIIIIIICCGHIHGHIIHIHECHHIHIIIIHIIGHHIIIGIHHHG@GHIHHIEHIEHHIHCHIIIIIHIIHHIHIHHHHHIIHIIHHIGHHIIIHIIHIIIHEIIHHIIHHHHIIHHHHHHEHHDIHIIIGHHHIIIIHHHHEFEEGHCHIHIIGIHHHIHIIIIIIIIHHIIIIIIHHIIIIHIIHHIHHIIIIIIIIIH=II=IHHFCC;IIIGIIIHHIHIHIHHHIIGIIIIIIIIIIIIIIIIIIIIIHHGHIIIIIIHEEHIIIIHIIIIIIIIIIIIIIGIIIIIIHHHIIIIIIIIIIIDDDD@
@HISEQ:969:HM2KJBCX2:2:1102:2560:24426 2:N:0:ACTATGCA
TCCTAGGTCCGACCCAACTATCCCTATTAATCATTACGTCAATCCTAGAAACCAACAAAATAGGATCGAACGTCCTATTTCATTATTCCATGCTAATGTATTCAAGCGTTAGCCTGCTTTAAACACTCTAATTTTTTCAAAGTAACAGTCCTGTTTCCCTGCAACACCAAATTAATGACATTACAGTTCTTCAAGAAGGAGGAATCAGTAAAGCCAGTACACACCATTGGCACGACCAACCTACTGACCCCGAAATTCAACTACGAGCTTTTTAACTGCAACAACTTTAATATACGCTATTGGAGCTGGAATTACCGCGGCTGCTGGCACCAGACTTGCCCA
+
DDDDDIIIIIIIIIIIIIIIIIIIIIIIIIIIIHIIIIIIIIIIIIIIIIIHIIIIIIHIHFHIHIIIGHIHGHHHHIIIIIIIIIIEHHHFIIIIIIIIIHHIIHIIIIIIIIIIIIIIHIIHHHIIHIHIIHIHIIHIIIHIIIIIIIIIIIIIHHHHHIIIIIIIIIIHHHHIHIGIIIIIIIHIIIIIIIIIIIHHHHIIIIIIIIIIIIHIIIIIIIIIIIIIIIIIIIIIIHGHDIHHIIHIIIIIIIIIIIIIIIIIIIIIIIIIIIIIIHIIIIIIIIIIIHIIIIIIIIIIIIIIIIIIIIIIIIIIIIIIIIIIIIIIIIIIIIIIIDDDDD
@HISEQ:969:HM2KJBCX2:2:1102:10073:24299 2:N:0:ACTATGCA
TCCTAGGTCCGACCCAACTATCCCTATTAATCATTACGTCAATCCTAGAAACCAACAAAATAGGATCAAACGTCCTATTTCATTATTCCATGCTAATGTATTCAAGCGCGAGCCTGCTTTAAACACTCTAATTTTTTCAAAGTAACAGTCCTGATTCCCCGTCACACCAAATGAATGACATGATGGTTCGTCAGAAGGTAGGAACCAGTAACACCAGTACGTACCTAAGGCACGACCAACGTACTGATCCCGAAATTCAACTACGAGCTTTTTAACTGCAACAACTTTAATATACGCTATTGGAGCTGGAATTACCGCGGCTGCTGGCACCAGACTTGCCCTCCAA
+
DDDDDHHIIIIIIIIIIIHIHIIIIIIIIIIIIIIIIIIIIIIIIIIIHIIIHIIIIIIIHIHCGHIIIIHHEHHIIIIIIGIIIIIHIIEHEHHIIHIIHIIHHHIIIIHHIIIIIIIIIIIIIIIGHIIHHHIIIIIHHIHHFIHIIIHHIHHIIIIIIHHGHHHIIIIIIIIIHIHIIIIHHIIHIIGHIIIIIIIIIGIHHHIIIIHHIIIIIIIIIIIIIIIIIIIIIIHHGIIIIHIHGIHIHHIIHIIHIIIIIIHHH?IIIIIIIIHIIIIIIIIHIHHIIIIHIHIIIIIIIIIIIIIIIIIIIIIIIIIIIIIIIIIIIIIIIHIIIIIIIDDDDD
@HISEQ:969:HM2KJBCX2:2:1102:16093:24497 2:N:0:ACTATGCA
TCCTAGGTCCGACCCAACTATCCCTATTAATCATTACGTCAATCCTAGAAACCAACAAAATAGGATCAAACGTCCTATTTCATTATTCCATGCTAATGTATTCAAGCGTTAGCCTGCTTTAAACACTCTAATTTTTTCAAAGTAACAGTCCTGTTTCCCTGCAACACCAAATTAATGACATTACAGTTCTTCAAGAAGGAGGAACCAGTAAAGCCAGTACATACCAGAGGCACGACCAACTTACTAATCCCGAAATTCAACTACGAGCTTTTTAACTGCAACAACTTTAATATACGCTATTGGAGCTGGAATTACCGCGGCTGCTGGCACCAGACTTGCCCTCCAA
+
DDDDDIIIIHHHHIHIIIIIIIIIIIIIIIIIIIIIIIIIIIIIIIIIIIHHHIIIIIGIHIIIIIIIIIIHIIIHIIIIIIIIIIIIIIIHGIIIIIIIIGIIIIIIIIHHHIIIIIIIIHIIIIIIHIIIIIIIIIIIIIIIIIHIIIIIIIIIIIIIIIIIIIIIIIHHIIIHHIIIIIIIIIIIIIIIIIIIIIIIIHIHIIIHIIIIIIIIIIIIIIIIIIIIIIIIIIIIIIIIIIIHHIIHIIHIIIIIIHIIIIIIIIIIIIIIIIIIIIIIIIIIIHIIIIHIIIIIIIIIIIIIIIIIIIIIIIIIIIIIIIIIIIIIIIIIIIIIIIIIIDDDDD
@HISEQ:969:HM2KJBCX2:2:1102:14269:23638 2:N:0:ACTATGCA
TCCTAGGTCCGACCCAACTATCCCTATTAATCATTACGTCAATCCTAGAAACCAACAAAATAGGATCGAACGTCCTATTTCATTATTCCATGCTAATGTATTCAAGCGTTAGCTTGCTTTAAACACTCTAATTTTTTCAAAGTAACAGTCCAAATTCCCCGCAACACCAAATTAATGGCATTACGGCTCATCAGGAAGGAGGAATCAGTGAGACCAGTACATACCAGAGGCATGACCAACCTACTAACCCCGAAATTCAACTACGAGCTTTTTAACTGCAACAACTTTAATATACGCTATTGGAGCTGGAATTACCGCGGCTGCTGGCACCAGACTTGCCCTCCAA
+
@DD@DCH<1DCHHHHHEHGEHHC<FFHIGHHCCF@DHHHHIHHIHFEHIHEHIG?CGC?C?GHHHCCGCGE<1<<D@@?1D@FHE1<F@HG<C<DGHHHFHHHHHDG<DECDGHHG?CGCDCHHBFBDGH?F@1HFCFE@GBCEFCHGF<@@FHE@HHHIHHHFDFHHHFHIIHGCEHIHHGHHHEHFHHHFFFIIIHHHEBHFHHHFEEEHFHEIIHFEHEGEFIIIGHECHHHH?EFEFHF<C<:<HDHEHHHEH?EG@EHGHFIIHIIH@HHHHHG<HEHHIHHHHEIHE@CHFIHHHHHEGEIIIIHHHE<HHCHHCHFHHHF1CIH@C<HHIHEG<<@<<<
@HISEQ:969:HM2KJBCX2:2:1102:6216:25069 2:N:0:ACTATGCA
TCCTAGGTCCGACCCAACTATCCCTATTAATCATTACGTCAATCCTAGAAACCAACAAAATAGGATCGAACGTCCTATTTCATTATTCCATGCTAATGTATTCAAGCGTTAGCCTGCTTTAAACACTCTAATTTTTTCAAAGTAACAGTCCTGTTTCCCTGCAACACCAAATTAATGACATTACAGTTCTTCAAGAAGGAGGAATCAGTAAAGCCAGTACACACCATTGGCACGACCAACCTACTGACCCCGAAATTCAACTACGAGCTTTTTAACTGCAACAACTTTAATATACGCTATTGGAGCTGGAATTACCGCGGCTGCTGGCACCAGACTTGCCCTCCAA
+
DDDDDIIIIIIIIIIIIIIIIIIIIIIIIIIIIIIIIIIIIIIIIIIIIIIIIIIIIIIIIHGHHHIIIHIIIIIIIIIIIIIIIIIIHIIIIIIFIIIIIHHIHHHIIIIIIIIHIIIIIIIIIIIIIIIHIHIIIIIHIIIIIIIIIIIIIIIIIIIIIIHIIIIHIIIIIIIIIIIIIIIIIIHIIIIIIIIIIIIIIIIIIIIIIIIIIIIIIIIIIIIIIIIIIIIIIIIIIIIIIIHHHIIIIIIIIIIIIIIIIIIIIIIIIIIIIIIIIIIIIIIHIIIIIIIIIIIIHIIIIIIIIIIIIIIIIIIIIIIIIIIIIIIIIIIIIIIIIIIIIDDDDD
@HISEQ:969:HM2KJBCX2:2:1102:15440:24929 2:N:0:ACTATGCA
TCCTAGGTCCGACCCAACTATCCCTATTAATCATTACGGTGGTCCTAGACCAACAAAATAGAACCAACGTCCTATTCTATTATTCCATGCTAATCTATTCAAGCAAATGCCTGCTTTAAACACTCTAATTTTTTCAAGGTAATGGTCCTGGCTCCCCGGTACACTCAATAAAGAACATGCCGGTTCACCAGAAGGTAAGACCCGACACAGAACAGTACTCGCCAAAGACGGACCGCCCGGCCAGGCCTAAAATTCAACTACGAGCTTTTTAACTGCAACAACTTTAATATACGCTATTGGAGCTGGAATTACCGCGGCTGCTGGCACCAGACTTGCCCTCCAA
+
DBADDCFHHHHHIIIIIIIIIIIIIIIIIIIIIIIIIIGIIIIIIIIIHIIIIIIIHIIIIGIIIIGIIHIIIIHHIIIIHIHHIIIIIGIIIIHHIIIIIHIIIIHIIIIIHHIIHIIIIHIIIIIHHIHFHIHHIIIIIHIGHHHHIIIIHHHEHIGIIIIIIIIIHHIIIIIIIIIIIIIIIIIIIIIIHIIIIHIHHIIIIIIIIIIHIIIHHIIIHHIIIIHHIIGIIIIHIIIIHHHHIIHIIIIGHFIIIIIIIIIIHGIGIGIIIIIIHIIIHIIIIIIIIIIIIHCHHGIIIIHIIHIIHIIIIIIIIIIIIIIIIIIIIIIIIIIIIIDDDDD
@HISEQ:969:HM2KJBCX2:2:1102:8066:25195 2:N:0:ACTATGCA
TCCTAGGTCCGACCCAACTATCCCTATTAATCATTACGTCGATCCTAGAAACCAACAAAATAGAATCAAACGTCCTATTTCATTATTCCATGCTAATGTATTCAAGCGCGAGCCTGCTTTAAACACTCTAATTTTTTCAAAGTAACGGTCCTGATTCCCCATGACACCAAATTAATGACATCATGGTTCTTCAGAAGGGAGAAATCAAAATTGCCAGTACGTACCGAGGCACGACCAACAAATTGATCTCGAAATTCAACTACGAGCTTTTTAACTGCAACAACTTTAATATACGCTATTGGAGCTGGAATTACCGCGGCTGCTGGCACCAGACTTGCCCTCCAA
+
DDDDDIIIIIIHIIIIIIIIIIIIIIIIIIIIIIIIIIIIIHIIIIIIIIIIIIIIIIIIIHHEHHIIIHIIIIIIIIIIIIIHHHIIIIIIIIIIIIIIIIIIIIIIIIIIHIIIIIIIIIIIIIIIHIIIIIIIIIHIHHIIIIHIHIIIIIIIIIIIIIIIIIHIHHIIIIIIIIIIIIIIIIIHGIIIIIIIIHIIIIIIIIIIIIIIIIIIIIIIIIIIIIIIIIIIIIIIIIIIIHHHIIIIIIIIIIIIIIIIIIIIIIIIIIIIIHIHIIIIIIHIIIIIIIIIIIIIIIIIIIIIIIIIIIIIIIIIIIIIIIIIIIIIIHIIIIIIIIIIDDDDD
@HISEQ:969:HM2KJBCX2:2:1102:13587:24922 2:N:0:ACTATGCA
TCCTAGGTCCGACCCAACTATCCCTATTAATCATTACGGTGATCCTAGAAACCAACAAAATAGAACCATGCCGTCCTATTCTATTATTCCATGCTAATGTATTCGAGCAAAAATGCCTGCTTTAAACACTCTAATTTTTTCAAGGTAAAGGTCCTGGATCCGCAAGACACCCAATAAAGGACATCAAGTTTCTCCAGAAGGTGAGAAATCAACTGCAACAGTTCATACCCCTTAAGGCATGACCATCACGTCAATCCCGAAATTCAACTACGAGCTTTTTAACTGCAACAACTTTAATATACGCTATTGGAGCTGGAATTACCGCGGCTGCTGGCACCAGACTTGCCCTCCAA
+
DDCDDIIIIIIIHIIHIIIIIHIIIIIIIIIIIIIIIIIIIIIIIIIIGHIIGHIIIIIGHFHIIIIHHIGHIIHIGGHIIIIIIIIIHIIIIHIIIIIIIHIEHHHIIIIIIIIIIHIIIIIIIIHHIIIIIIIIIIIIIIIIIIIIIIIIIIIIIIIIIIIIIIIIIIIIIIIIIIIIIIIHIIIIIIIIIHIIIIIIIIIIIIIIIIIIIIIIIIIIIIIIIIIIIIIIHIIIHIHIIIIHIIIIIIIIIIIIIIIIIIIIIIIHGIIIIIIIIIIIHIIIIIIIIIIHHIIIIIIIIIIIIIIIIIIIIIIIIIIIIIIIIIIIIIIIIIIIIIIIIIIIIIIIDDDDD
@HISEQ:969:HM2KJBCX2:2:1102:18182:25574 2:N:0:ACTATGCA
TCCTAGGTCCGACCAACTATCCCTATTAATCATTACGGTGGTCCTAGAAACCAACAAAATAGAACCACAACGTCCTATTCTATTATTCCATGCTAATCTATTCAAGCAATAGCCCGCTTTAAACACTCTAATTTTTTCAAGGTAATGGTCCTGGCTCCCCAACACACCCAATAAAGGACATGCTGGCTCACCAGAAGGAAGACCCGACAGCAGACAGTACTCGCCAAAGACGGACCGCCCGGCCAGGCCTAAAGTTCAACTACGAGCTTTTTAACTGCAACAACTTTAATATACGCTATTGGAGCTGGAATTACCGCGGCTGCTGGCACCAGACTTGCCCTCCAA
+
@D@DAEHIHICDHII?GCHHHI?GHIG1GC1@HHHHCHHH@<CHEE?GH1CH@FHH11<GH<DFH@@HFEE/1<DGECDC1CCGE11FCF1<CEC@@GHC<<D@7GCC@GEHHHE?<?H<GH4HHEFHHHGFD3C9?CGHHDFE71<;DCHC<EG@HIHH?=GEHHHHHI:CHFHI8IHBB/HIIHC??HHF:=/@:CCHHC?C0CHEEC0.@GHC<1?C/H?GCCC@<1HIHE??IGHE1C<<FG@IHFD1@CD1GCC<CC@E@<C<@?ECF<C1HHHHHCF<1<1HEHE=EDGGCEFCIHG@<EHHCGE/CHCDHEED@C1HIHF<CHHHDE@CC<C1@BD<@
@HISEQ:969:HM2KJBCX2:2:1102:16062:26042 2:N:0:ACTATGCA
TCCTAGGTCCGACCCAACTATCCCTATTAATCATTACGGTGATCCTAGAAACCAACGAAATAGAATCAGTCCGTCCAATTTCATTATTCCATGCTAATGTATTCAGACGATAGTCTGCTTTAAACACTCTAATTTTTTCAAAGTAACAGTCCTGATTTCCCATCACACCAAATAAATGGCATGAAAGTTCCTCAGAAGGTAGAGATCCATCTCACCAGTGCAGACAATTAAGCCTGACCAATGGGTAGACCCCGAAGTTCAACTACGAGCTTTTTAACTGCAACAACTTTAATATACGCTATTGGAGCTGGAATTACCGCGGCTGCTGGCACCAGACTTGCCCTCCAA
+
DDDDDHHIIIIHIDHIHIHHHIHIIIIIIHHHHIGHIHHHHGIHHIIIHIHIIIIIG1D@GHIIHHHHIIIEHHHIIIIHEHHIIHHIIIHHHCHGIIGHHFHHHEHHHHIHEHFHHHHHHHIHEHHHHHHHHIIIIIIHHEGHHIHIIIEH;HHIIIECHHHHGHHIIIGIHHHFCFFFHHHEHHHIHHIHIIIGIHHFHIIE?GHHFHHHIIIHIIHHHHIGIIHHHHHFFFHCIIIHHEHHFGHHIH?=HEHHHEG?IHHHH=FG?HHHGC?IIG@HHHHHGFHGHEEIIHFHH@@CEHG?IIIHIIHHHECIHDHDHGHCE?EEGIIIIIHCE?D=DGD@DD@B
@HISEQ:969:HM2KJBCX2:2:1102:11946:25777 2:N:0:ACTATGCA
TCCTAGGTCCGACCCAACTATCCCTATTAATCATTACGTCAATCCTAGAAACCAACAAAATAGGATCAAACGTCCTATTTCATTATTCCATGCTAATGTATTCAAGCGTTAGCCTGCTTTAAACACTCTAATTTTTTCAAAGTAACAGTCCTGTTTCCCTGCAACACCAAATTAATGACATTACAGTTCTTCAAGAAGGAGGAACCAGTAAAGCCAGTGCATACCAGAGGCACGACCAACCTACTAATCCCGAAATTCAACTACGAGCTTTTTAACTGCAACAACTTTAATATACGCTATTGGAGCTGGAATTACCGCGGCTGCTGGCACCAGACTTGCCCTCCAA
+
BDDABHHIIHHIGD<GHEEEGHHIIIHHHIHHIHIHICHEHIICHHI@GFHIHIHIIIIHIIHGFHIHHHEHHHICHHHH?EHHEFIHHIHEHHEEEHIIHHIIHHHHHHIHEFHEH@?IHHHHGHFHHIIIHIHGHFHHIHIIIHIGHIHHIIHHHHHHHHHHHIHFHGHEGHIHHEHHHIHIIIHHFIIHIHHIIIIIIIIIHIHGHIHH;CIHHH<HIHIFIIIIIIHHD<HHIIIIIHG<DF@GHEHIIIHGHEIIHHHH@HHGIHHFEHHHHHF@CEHHIHFIIHHHHEIIFIIIIIIIHEHHHEHHHIHHHDHEFEGHHEHEIHGHHIIIHHIHHDBACA
@HISEQ:969:HM2KJBCX2:2:1102:14615:26583 2:N:0:ACTATGCA
TCCTAGGTCCGACCCAACTATCCCTATTAATCATTACATCGATCCTAGAAACCAACAAAATAGGATCGAACGTCCTATTTCATTATTCCATGCTAATGTATTCAAGCGTTAGCCTGCTTTAAACACTCTAATTTTTTCAAAGTAACAGTCCTGTTTCCCTGCAACACCAAATTAATGACATTACAGTTCTTCAAGAAGGAGGAATCAGTAAAGCCAGTACATACCATAGGCACGACCAACCTACTGACCCCGAAATTCAACTACGAGCTTTTTAACTGCAACAACTTTAATATACGCTATTGGAGCTGGAATTACCGCGGCTGCTGGCACCAGACTTGCCCTCCAA
+
DDDDDIIIIIIIIIIIIIIHIIIIIIIHIIIIIIIIIIIIIIIIIIIIIIIIIIIIIIIIIHFEEHIHIIIIIIHIGIIIHIIIIIIHHIIIHGIIIIIIIHIIIHHIIIIIHIIHHIHHHIIIIIIIIHIIIIIIIIIIIHIIIIIHIIIIIIIIIIIHIIIIIIIIIIIHHIIIIIIIIIIIIIIIHHHIIIIIIIIHIIIHHIIIIIIIIIIIIHIIIIIIIIHIIHHHHIIIIIIIIHIIHIIIIIIIIIIIIIHHIIIIIIHIIIIIIIIIIHIIIIIIIIIIIIIIIIIIIIIIIIIIHIIIIHIIIIIIIIIIIIIIIIIIIIIIIIHIIIIIIDDDDD
@HISEQ:969:HM2KJBCX2:2:1102:8589:25788 2:N:0:ACTATGCA
TCCTAGGTCCGACCCAACTATCCCTATTATCATTACATCGATCCTAGAAACCAACAAAATAGAATCGGATGTCCTATTTCATTATTCCATGCTAATGTATTCAAGCGTGAGCCTGCTTTAAACACTCTAATTTTTTCAAGGTAACAGTCCTAATTCCCCGTGACACCAAATTAATGGCATTACGGTTCTTTAGAAGGTGAGAAATCAATAATATCAGTACATACCAACGGCATGACCGAAACATTGATCCCGAAATTCAACTACGAGCTTTTTAACTGCAACAACTTTAATATACGCTATTGGAGCTGGAATTACCGCGGCTGCTGGCACCAGACTTGCCCTCCAA
+
DDDDDIIIIIIIHIIHIIIIIIIIIIHIIIIIIIIIIIIIIIIIIIHIIIIIIGIHHIHIIIIIIIGIIIIIIHIIIIIIIIIIIHICHHIHIIIIIIIIIHHIIIIIIIIIIIIIIIIIIIIHIIIIIIIIIIIIIIIIHIIIHHIIIIIIIIIIIIIIIIIIIIIIIHIIIIIIIIIIIIIIIIIIIHIIIIIHIIIIHIIIIIIIIIIIIIIIIIIIIIIIIIIIIHIIIIIIHIIIIIHHEIIIIIIIIIIIIIIIIIIIIIIIHIIIIIIIIIIIIIIIIIIIIIIIIIIIIIIIIIIIIIIIIIHIHIIIIIIHHIIIIIIIIIIGIIIIIIIIIDDDDD
@HISEQ:969:HM2KJBCX2:2:1102:15741:25915 2:N:0:ACTATGCA
TCCTAGGTCCGACCCAACTATCCCTATTAATCATTACGTCAATCCTAGAAACCAACAAAATAGGATCAAACGTCCTATTTCATTATTCCATGCTAATGTATTCAAGCGTTAGCTTGCTTTAAACACTCTAATTTTTTCAAAGTAACAGTCCTGTTTCCCTGCAACACCAAATTAATGACATTACAGTTCTTCAAGAAGGAGGAACCAGTAAAGCCAGTACGTACCAGAGGCACGACCAACTTGCTGATCCCGAAATTCAACTACGAGCTTTTTAACTGCAACAACTTTAATATACGCTATTGGAGCTGGAATTACCGCGGCTGCTGGCACCAGACTTGCCCTCCAA
+
@@D@B1FHEHCH/EHH@H1<DFCG@EGEHICGEHFHH@FEEHHC@H1DC@GHF1GHG?EC<<1CGEEHE1<<CHH0<GC@HC?@FHC@F1<@FGE1FHGHHEC1A<FE<<CC=<HGEGFBF@F?FFFCGGDGHFFHHHGFHE166AFHH1F<GD<DIHGHD1E<<<CCD<00<FFGGHHCGC<HFGGCECHEEIHGHG0EIIHG<:?HCHEEHHHHIHGE@EDCCFHHD<<?HF@CDHE@F<GCG?CADHHHEFG<F<1D@CIHFCHCCHG1?C<?HCC1FHHC<1F<F<GC<<<1<<CCCCHEGCFHGCHGCC/<?DIHCGC<C@@FGHFC<<<<<HIIHD<<B<
@HISEQ:969:HM2KJBCX2:2:1102:8641:26756 2:N:0:ACTATGCA
TCCTAGGTCCGACCCAACTATCCCTATTAATCATTACGTCGATCCTAGAAACCAACAAAATAGAATCAAACGTCCTATTTCATTATTCCATGCTAATGTATTCAAGCGCGAGCTTGCTTTAAACACTCTAATTTTTTCAAAGTAACAGTCCTGATTCCCCATGACACCAAATTAATGACATCGTGGTTCGTCAGAAGGGAGAAACCAATAATGCTAGTACGTACAAAGTACGACCGACATATTAGTCCCGAAATTCAACTACGAGCTTTTTAACTGCAACAACTTTAATATACGCTATTGGAGCTGGAATTACCGCGGCTGCTGGCACCAGACTTGCCCTCCAA
+
DDDDDIHIIIIIHIIHIIHIHIIIIIIIIIIIIIIIIIIIGHIIIIIIHHIIIIIIIIHIIIIEHIIIIGCHHIHHIIIIIIIIIIIIHIIGIIIIIIHIIIIIIIHHEHHHIIIIIHHIHIHGHHHIIHHHIHHIIIIIIIIIIHIHHIHHIIIHIIIIIIIIIIIIIIIHHIIHHHHHIIIIIIIHIHHIIIIIIHHIIIIIIGIIIIIHIIIIIHIIHHHIIIIGIIIIIIIIIIHHHIIIIIIIIIIIIIIIIIHIIHIIIIIIIIIIIIIIIIIIIIIIIIIIIIHHIIIIIIGIIIIIIIIGIIIIIIIIIIIIIIIIIIIIIHIIIIIIIHIDDDDD
@HISEQ:969:HM2KJBCX2:2:1102:20387:26511 2:N:0:ACTATGCA
TCCTAGGTCCGACCCAACTATCCCTATTAATCATTACGTCAACCCTAGAAACCAACAAAATAGGATCAAACGTCCTATTTTATTATTCCATGCTAATGTATTCAAGCGTTAGCCTGCTTTAAACACTCTAATTTTTTCAAAGTAACAGTCCTGTTTCCCCGCAACACCAAATTAATGGCATCACGGTTCTTCAAGAAGGAGGAATCAGCGAGGCCAGTGCATACCATTGGCACGACCAACCTGCTGACCCCGAAATTCAACTACGAGCTTTTTAACTGCAACAACTTTAATATACGCTATTGGAGCTGGAATTACCGCGGCTGCTGGCACCAGACTTGCCCTCCAA
+
DDDDDIIIHHIHHHIIIGIIIGIIIIIIIIIIIIIIIHHHHIIIIIIIIIIIIIIIIIIIIHEIHHIIHIHHHHGHHIIIIIHHIH@HHHIHHEHHHIHIIHHIHGHIIIIIIHIIHHIIHHHHGHGHIIIIIIHIIIHIIIIIIIIIIIIIHHHIIHIIIIIIIIIIIIIHHIIIIIIIHIIIHHHHIIIIIIIIIIIIHIIIIIIIIIIIIIIIIIIIIIIIIIIIIIIIIIIIIIIIIIIIHIIIIIIIIIIIIIIIIHIIIIIIIIIIIIIIIIIIIIIIIIIIIIIIIIIIIIIIIIIIIIIIIIIIIIIIIIIIIIIIIIIIIIIIIIIIIIIIIDDDDD
@HISEQ:969:HM2KJBCX2:2:1102:17882:27428 2:N:0:ACTATGCA
TCCTAGGTCCGACCCAACTATCCCTATTAATCATTACATCGATCCTAGAAACCAACAAAATAGAATCGGATGTCCTATTTCATTATTCCATGCTAATGTATTCAAGCGTGAGCCTGCTTTAAACACTCTAATTTTTTCAAGGTAACAGTCCTAATTCCCCGTGACACCAAATTAATGGCATTACGGTTCTTTAGAAGGTGAGAAATCAATAATATCAGTACATACCAACGGAATGACCGAAACATTGATCCCGAAATTCAACTACGAGCTTTTTAACTGCAACAACTTTAATATACGCTATTGGAGCTGGAATTACCGCGGCTGCTGGCACCAGACTTGCCCTCCAA
+
DDDDDIIIIIIIIIIIIIIIIIIIIIIIIIIIIIIIIIIIIIIIIIHHHIIIIIIIIIIIIIIIIIIIIHIIIIIIIIIIIIIIIIIHIIIIIIHIIIIIIIIIIIHIIHIIIIIIIIIIIIIIIIIIIIIHIIIHIIIIHIIIIIHIIIIIHIIIIIIIIIIIIIIHIIIIIIIIIIIIIIIIIIIIIIIIIIIIHHIIIIIIIIIIIIIIIIIIIIIIIIIIGIIIIIIIIIIIIIIIIIIIIHIIIIIIIIIIIIIIIIIIIIIIIIIIIIIIIIIIIIIIIIIIIIIIIIIIIIIIIHIIIIIIIIIIIIIIIIIIIIIIIIIIIIIIIIIIIIIIIIDDDDD
@HISEQ:969:HM2KJBCX2:2:1102:12044:27523 2:N:0:ACTATGCA
TCCTAGGTCCGACCCAACTATCCCTATTAATCATTACATCGATCCTAGAAACCAACAAAATAGAATCGGATGTCCTATTTCATTATTCCATGCTAATGTATTCAAGCGTGAGCCTGCTTTAAACACTCTAATTTTTTCAAGGTAACAGTCCTAATTCCCCGTGACACCAAATTAATGGCATTACGGTTCTTTAGAAGGTGAGAAATCAATAATATCAGTACATACCAACGGCATGACCGAAACATTGATCCCGAAATTCAACTACGAGCTTTTTAACTGCAACAACTTTAATATACGCTATTGGAGCTGGAATTACCGCGGCTGCTGGCACCAGACTTGCCCTCCAA
+
DDDDCIIIIIIIIIIIIIIIIIIIIIIIIIIIIIIIIIIIIGIIIIIIIIIIIIIIIIIIIIIGHIIHGIIGHHIIGIIIIIIIIIIIHIIIGIIIIHIIIIIIIHIIIIIIIIIIIIHIIIIIIIIHHIIHIIIIHHIIIIIIIIIIIIIIIIIIIIHIIHHIIIIIIIIIIIIIIIIIIIIIIIIHHIIIIIIIIIIIIIIIIIIIIIIIIIIIIIIIIIIIGIIIIIIIIIIIIIIIIIIIHGHHIIIIIIIIIIIIIHHIIIIIIIIIIIIHIIIIIIIIIIIIIIIIIIIIIIIIHIIIIIIIIIIIIIIIIIIIIIIIIIIIIIIIIIIIIIIIIIDDDDD
@HISEQ:969:HM2KJBCX2:2:1102:15160:26417 2:N:0:ACTATGCA
TCCTAGGTCCGACCCAACTATCCCTATTAATCATTACGGTGATCCTAGAAACCAACAAAATAGAACCATGCCGTCCTATTCTATTATTCCATGCTAATGTATTCGAGCAAAAATGCCTGCTTTAAACACTCTAATTTTTTCAAGGTAAAGGTCCTGGATCCGCAAGACACCCAATTAAGGACATCAAGTTTCTCCAGAAGGTGAGAAATCAACAGCGACAGTTCATACCCCTTAAGGCATGACCATCACGTCAATCCCGAAATTCAACTACGAGCTTTTTAACTGCAACAACTTTAATATACGCTATTGGAGCTGGAATTACCGCGGCTGCTGGCACCAGACTTGCCCTCCAA
+
DDDDDIIIIIIIIIIHIIIHIIIIIIIIIIIIIIIIIIIIHIIIIIHIIIIIFHIIHEHHIIIIIIIIIEHGHIHHHHIIIIIHHEHHHIIHHHHIIEHEHGHHHIIIIIHHIIHHHIHIGHGIIHIIIIHIIIIIIIIIIIHIIIIIIIIIIIIHHIIIIIIIIIIIHHIIIIIIIIHIIHIHHIIIHIIIIHIHIIIIIHIIIIIHHIIIIIIIIIIIIIIIIHGIIIIHIIIIIIIIIIIIIIIIHIHIIHIIIIIIIIIIHIIIIIIIIHIHIIHIIHIIIIIIIIHIIIIIIIIIIIIIIIIIIIIIHIIIIIIIIIIIIIIIIIIIIIIIIIIIIIIIIIIIDDDDD
@HISEQ:969:HM2KJBCX2:2:1102:7770:28609 2:N:0:ACTATGCA
TCCTAGGTCCGACCCAACTATCCCTATTAATCATTACGTCGATCCTAGAAACCAACAAAATAGAATCAAACGTCCTATTTCATTATTCCATGCTAATGTATTCAAGCGTAAGCCTGCTTTAAACACTCTAATTTTTTCAAAGTAACAGTCCTGATTCCCCACGACACCAAATTAATGACATCGCGGTTCTTCAGAAGGTAGGAACCGATAATGCCAGTGCGTACCGAGGCACGACCAACAATTCGATCCCGAAATTCAACTACGAGCTTTTTAACTGCAACAACTTTAATATACGCTATTGGAGCTGGAATTACCGCGGCTGCTGGCACCAGACTTGCCCTCCAA
+
DDDDDIIIIIIIIIIIIIIIIIIIIIIIIIIIIIIIIIIIIIIIIIIIIIIIIGIIHHIIIIHIIIIIIIIIIIIIIIIIIIIIIIIIIHIIGHIIIIIIIIHIIIIIIIHIIIIIGIIIIHIIIIIIIIIIIIIIIIIIIIIIIIHIIIIIIIIIIIIIIIIIIIIIIIIIIIIIIIIIIIIIIIIIIIIIIIIIIIIIIIIIIIIIIHIIIIIIIIIIIIIIIIIIIIIIIIIIIIIIIIIGIIIIIIIIIIIIIIIIIIIIIIIIIIIIIHIIIIIIIIIIIIIIIIIIHIIIIIIIIIIIIIIIIIIIIIIIIIIIIIIIIIIIIIIIIIIIIIIIDDDDD
@HISEQ:969:HM2KJBCX2:2:1102:7238:28870 2:N:0:ACTATGCA
TCCTAGGTCCGACCCAACTATCCCTATTAATCATTACGTCAATCCTAGAAACCAACAAAATAGGATCGAACGTCCTATTTCATTATTCCATGCTAATGTATTCAAGCGTTAGCTTGCTTTAAACACTCTAATTTTTTCAAAGTAACAGTCCAGATTCCTCGCAACACCAAATTAATGGCATTACGGCTCATCAGGAAGGAGGAATCAGTGAGACCAGTACATACCAGTGGCATGACCAACCTACTGACCCCGAAATTCAACTACGAGCTTTTTAACTGCAACAACTTTAATATACGCTATTGGAGCTGGAATTACCGCGGCTGCTGGCACCAGACTTGCCCTCCAA
+
DDDDCIIIIIIIGIIIHIIIHIIIIIIIIIIIIIIIIIIIIIIIIIGIIHHIIHIIIIIGIHGH@@HHIHIHIIIIIHIIIIIIHHIIIHIGHGHIIIIIIHFHHHFIIIIIIIIIHHGHHIIIIIHIIIIIIIIIIIIIIIIHIIIHIIIIIIIIIIIIIIIIIIIIIIIIIIHIIIIIIIIIIIHHHIIIIIIIIIIIHIIIIGHIIHFIIHHIIIIIIIIIIIIIHIIIIIIIIIHHIHHHHIIIIGIIHIIIIIIIIIIIIIIIIIIHIIHIIIGIIHIIHIIIIIIIIIIIHHIHHIHIIIIIIIIIIIIIIIIIIIIIIIIIIIIIHIIIIIIIIDDDDD
@HISEQ:969:HM2KJBCX2:2:1102:3225:27797 2:N:0:ACTATGCA
TCCTAGGTCCGACCCAACTATCCCTATTAATCATTACGTCGATCCTAGAAACCAACAAAATAGGTTCGATCGTCCTATTTCGTTATTCCATGCTAATGTATTCAAGCGCGAGCCTGCTTTAAGCACTCTAATTTTTTCAAAGTAACAGTCCTGTTTCCCCGCAACAACAAATTAATGCCATCACGGTTCTACAAGAAGGAGGGACCAGTGAGGCCAGTGCATACCAGTGGCACGACCAACCTACTGGCCCCGAAATTCAACTACGAGCTTTTTAACTGCAACAACTTTAATATACGCTATTGGAGCTGGAATTACCGCGGCTGCTGGCACCAGACTTGCCCTCCAA
+
DDDDDIIIIIHIIHIIIIIIIIIHHIIHHIIIIIIHIIIIIIIIIIIGGHHIIIIIIHIHIHIIIHEHIIIIHHIHIIHHHIIIEHIIIIIIIIIHHIIIIIHHHIHHHHHDHIIIIIIIHIIIIIIHHIIIIIIICGIHIIIIIIIIIHIIIHIIIIIIIHIHIIIHIIHIIIIIIIIHHIGIHHGIIIIIIIHEHFGIIIHHIIHIHHIGIHHHIIHIHHGHIIHIIIIIIHIHHIIHHHFHEHHHHDIHIIIIIHIHIHHHHEIIIHEIIIIHCGIHEHEEHHHIHIIIHHIHEIIIIIGIIIIIIIIIIIIIIIIIIIIIIIIHHIIHFHHHHE?HF@ADBD
@HISEQ:969:HM2KJBCX2:2:1102:10322:29191 2:N:0:ACTATGCA
TCCTAGGTCCGACCCAACTATCCCTATTAATCATTACATCGATCCTAGAAACCAACAAAATAGAATCGGATGTCCTATTTCATTATTCCATGCTAATGTATTCAAGCGTGAGCCTGCTTTAAACACTCTAATTTTTTCAAGGTAACAGTCCTAATTCCCCGTGACACCAAATTAATGGCATTACGGTTCTTTAGAAGGTGAGAAATCAATAATATCAGTACATACCAACGGCATGACCGAAACATTGATCCCGAAATTCAACTACGAGCTTTTTAACTGCAACAACTTTAATATACGCTATTGGAGCTGGAATTACCGCGGCTGCTGGCACCAGACTTGCCCTCCAA
+
DDDDDIIIIIIIIIIIIIIIHIIIIIIIIIIIIIIIIIIIIIIIIIIIIIIIIIIIIIIIIIIIIHIHIIIIIIHIIIIHIIIIGHHIHIIIIIIIIIIIIIIIIIIIIIIIIIIIIIHHHIIIHIIIIIHIIIIIIIIIIIIIHIIIHIIIIIIIIIIIIIIIIIIHIIIIIIHIIIIIIIIIIIIIIIIIIIIIIIIIIIIIIIIIIIIIIIHIIIIIIIIIIIIIIIHIIIIIIIIIIIIIHGIIIIIIIIIIIIHIIIIIIIIIIIIIIIIIIIIIIIIIIIIIIIIIIIIIIIIIIIIIIIIIIIIIIIIIIIIIIIIIIIIIIIIIIIIIIIIIIIDDDDD
@HISEQ:969:HM2KJBCX2:2:1102:21177:29451 2:N:0:ACTATGCA
TCCTAGGTCCGACCCAACTATCCCTATTAATCATTACGTCGATCCTAGAAACCAACAAAATAGAATCAAACGTCCTATTTCATTATTCCATGCTAATGTATTCAAGCGCGAGCTTGCTTTAAACACTCTAATTTTTTCAAAGTAACAGTCCTGATTTCCCATGACACCAAATTAATGACATCGTGGTTCGTCAGAAGGGAGAAACCAATAATGCTAGTACGTACAAAGTACGACCGACATATTAGTCCCGAAATTCAACTACGAGCTTTTTAACTGCAACAACTTTAATATACGCTATTGGAGCTGGAATTACCGCGGCTGCTGGCACCAGACTTGCCCTCCAA
+
DAAADHIHIIIHD<DHIFHHHIIIIIFHHHEFHGHHHHCEHHHIIIIIHIIHHIIIIIIIIIIIIGEHIGHI1<@=G@EEHFHHHHEHGHHCCHHHEHGHEGHHHHHHHHDHHIHHHHHHHHIHHHGHGGHEHIIHHHHHHHHIIHGHCGHHHFHHGHHIHHHHIIIHHHIIIHHHHHHIIIHIIIIIIHHIIIIIHIIHIHHHHIIHHHIIIIIIIHHIIHIIIIHIHIIIIIIIIIIIHHFIIIIIIIHHHIHIIIIIIIHHIIIIIIIIIIIIIIIHHCIIIIIIHHHHIIIIHIIIIHIIIIIIIIIIIIIIIIIIIIIIIIIIIIIHIIIIIIIDDDDD
@HISEQ:969:HM2KJBCX2:2:1102:19032:29668 2:N:0:ACTATGCA
TCCTAGGTCCGACCCAACTATCCCTATTAATCATTACGTCAATCCTAGAAACCAACAAAATAGGATCAAACGTCCTATTTCATTATTCCATGCTAATGTATTCAAGCGTTAGCCTGCTTTAAACACTCTAATTTTTTCAAAGTAACAGTCCTGTTTCCCTACAACACCAAATTAATGACATTACAGTTCTTCAAGAAGGAGGAACCAGTAAAGCCAGTAAATACCAGAGGCACGACCAACTTAATAATCCCGAAATTCAACTACGAGCTTTTTAACTGCAACAACTTTAATATACGCTATTGGAGCTGGAATTACCGCGGCTGCTGGCACCAGACTTGCCCTCCAA
+
0DD0011D1D//<EHIHIIIIIIIIIIIIIIIIIIIIIII0GHIIIIIIIIIIIIIIIIIIII1DHIIIIIIHHHIIIIIIIIIIIIHIIIIIGIIIIIIICHIHHHGI=HHIIIIIGIIIHIIIIGHHIIIIIIHHIIIIIII8F<IIIHII<FHICG0$<FDFGIIIHHHHGHHGHIIIDD/<FCHH/8H:IIIHGD@GHHF:DE01:HG<CGHFGH$1CEEE6IIIIIIIGFG<1F<1D</<</IIIIIIIIIIIIIIIIIIIIIIIIIIIIIIIHF<IIIIIIIIIIIIIIIIIIIIIIIIIIIIIIIIIIIIIIIIIIIIIIIIIIIIIIIIIIIIDDDDD
@HISEQ:969:HM2KJBCX2:2:1102:4314:29516 2:N:0:ACTATGCA
TCCTAGGTCCGACCCAACTATCCCTATTAATCATTACGTCAATCCTAGAAACCAACAAAATAGGTTTGAACGTCCTATTTCATTATTCCATGCTAATGTATTCAAGCGTTAGCCTGCTTTAAACACTCTAATTTTTTCAAAGTAACAGTCCTGTTTCCCTGCAACACCAAATTAATGGCATTACAGTTCTTCAGAAAGGAGGAATCAGCGAAACCAGTTCATACCAGTGGCACGACCAACCTGCTGACCCCGAAATTCAACTACGAGCTTTTTAACTGCAACAACTTTAATATACGCTATTGGAGCTGGAATTACCGCGGCTGCTGGCACCAGACTTGCCCTCCAA
+
DDDDDIIIIIIIIIIIIIIIIIIIIIIIIIIIIIIIIIIIIGIIIIIIIIIIIIIIIIIIIIIIHIIHHIIIIIIIHIIGHIIIIIIHHHIIGIIHIIIIIIIIIIIIIIIIIIIIIIIIIIIIHHIIIHHIIIHIIIIIIIIIIIIIIIIIIHIIIHIIIIIIIIIIIIIIIIIIIIIIIIIIIIIIIIIIIIIIIIIIIHIIIIIIIIIIIIIIHIIIIIIIIIIIIIIIIIIIIIIIIIIHGIIIIIIIIIIIIIIIIIIIIIIIIIIIIIIIIIIIIIIIIIIIIIIIIIIIIIIIIIIIIIIIIIIIIIIIIIIIIIIIIIIIIIIIIIIIIIIIIDDDDD
@HISEQ:969:HM2KJBCX2:2:1102:19249:29763 2:N:0:ACTATGCA
TCCTAGGTCCGACCCAACTATCCCTATTAATCATTACGGTGATCCTAGAAACCAACAAAATAGAACCATGCCGTCCTATTCTATTATTCCATGCTAATGTATTCGAGCAAAAATGCCTGCTTTAAACACTCTAATTTTTTCAAGGTAAAGGTCCTGGATCCGCAAGACACCCAATTAAGGACATCAAGTTTCTCCAGAAGGTGAGAAATCAACAGCGACAGTTCATACCCCTTAAGGCACGACCATCACGTCAATCCCGAAATTCAACTACGAGCTTTTTAACTGCAACAACTTTAATATACGCTATTGGAGCTGGAATTACCGCGGCTGCTGGCACCAGACTTGCCCTCCAA
+
DDCDDIIIIIIIIIIIIIIIIIIIIIIIIIIIHIIHIIIIIIHIIIIIIIIIIIIIIIIHIIIHHIIIIIIHHHGHHIIIIIIIIIIIIIIHIIIIHHHHHFHIEIIIIIIIIIHIIIIIIIIIIHIIIIIIIIIIIIIIIIIIIIIIIIIIIIHIIIIIHHIIIIHHHHHIIHHIHIIIIIIIIIIIHIHIIIIIIIIIIIIIIIIHHIIIIIIIIIHIIIHIIIIIIIIIIHIIIIIIIIIIIHIIIIIHIHIIIIIIIIHIIIIHIIIIIIIIIIIIIHIIIIIIIIIIIIIIIIIIHIIIIIIIIIIIIIIIIIIIIIIIIIIIIIIIIIIIIIIIIIIIIIIIDDDDD
@HISEQ:969:HM2KJBCX2:2:1102:18805:30126 2:N:0:ACTATGCA
TCCTAGGTCCGACCCAACTATCCCTATTAATCATTACGTCAATCCTAGAAACCAACAAAATAGGATCGAACGTCCTATTTCATTATTCCATGCTAATGTATTCAAGCGTTAGCCTGCTTTAAACACTCTAATTTTTTCAAAGTAACAGTCCTGTTTCCCTGCAACACCAAATTAATGACATTACAGTTCTTCAGAAAGGAGGAATCAGCGAAGCCAGTGCATACCAGTGGCACGACCAACCTGCTGACCCCGAAATTCAACTACGAGCTTTTTAACTGCAACAACTTTAATATACGCTATTGGAGCTGGAATTACCGCGGCTGCTGGCACCAGACTTGCCCTCCAA
+
DDDDDHIIIIIIHIIIIIIIIIHIIIIIIIIIIIIIIIIIIIIIIIIIIIIIIIIIIIIIIIIIIIIHIIIIFIIIIIIIIIIIIIIHIIIIHIIIIIIIIIHIIIIIIIIIIIIIIIHIIIIIIIIIIIIIIIIIIIIIIIIIIIIIIIIIIIIIIIIIIHIIIIIIIIHIIIIIIIIIIIIIIIIIIIHIIIIIIIIIIIIIHIIIIIIIIIIIIIIIIIIIIIIIIIIIIIIIIIIIIIIHHIIIIIIIIIIIIIIIIIIIIIIIIIIIIIIIIIIIIIIIIIIIIIIIIIIIIIIIIIIIIIIIIIIIIIIIIIIIIIIIIIIIIIIIIIIIIIIIIDDDDD
@HISEQ:969:HM2KJBCX2:2:1102:13445:30025 2:N:0:ACTATGCA
TCCTAGGTCCGACCCAACTATCCCTATTAATCATTACGGTGGTCCTAGAAACCAACAAAATAGAACCACAACGTCCTATTCTATTATTCCATGCTAATCTATTCAAGCAAATGCCTGCTTTAAACACTCTAATTTTTTCAAGGTAATGGTCCTGGCTCCCCGGCACACCCAATAAAGGACATACTGGTTCACCAGAAGGTGGACCCGACACAGGACAGTACTCGCCAAAGACGGACCGCCCGGTCAGGCCTAAAATTCAACTACGAGCTTTTTAACTGCAACAACTTTAATATACGCTATTGGAGCTGGAATTACCGCGGCTGCTGGCACCAGACTTGCCCTCCAA
+
DDDCDIHIHIIIGHIIIIIGIHIGHIIIFIIIIIIIIIHIIIIIIIIIIIIHIIIIIHIHIIIIFHIIIIIIIHIIIIHHHHHGIHIHFHHIHIIIIFGHG@GHHIIIIIIIIIHIHHHIHIIGIIHIIIIIIHIIIIIIIIHHIIIIIHIIIHHHHIHHHIIIIIIIIIHHHIIIIIIIIIIIGIHIIIIIIIIIIIIHIIIIIIIIIIIIH;HHIIIIHHIIIIIIIIIIIIHIIIIIIIIIHIIIIIIIIIIHHIIIIHIIIIIIIIIIIIIIIIIIIIIIHIIIIIIIIIIIIIIIHIIIIIIIIIIIIIIIIIIIIIIIIIIIIIIIIIIIIIIIIDDDDD
@HISEQ:969:HM2KJBCX2:2:1102:14380:30490 2:N:0:ACTATGCA
TCCTAGGTCCGACCCAACTATCCCTATTAATCATTACGGTGATCCTAGAAACCAACAAAATAGAACCATGCCGTCCTATTCTATTATTCCATGCTAATGTATTCGAGCAAAATGCCTGCTTTAAACACTCTAATTTTTTCAAGGTAAAGGTCCTGGTTCCACATGACACCCAATTAAGGACATCATGCTTCTCCAGAAGGTGAGAAATCAACTGCGATAGTTCATACCCCTTAAGGCACGACCATCACGTCAATCCCGAAATTCAACTACGAGCTTTTTAACTGCAACAACTTTAATATACGCTATTGGAGCTGGAATTACCGCGGCTACTGGCACCAGACTTGCCCTCCAA
+
DDDDDGEHIHHIIIIIIIIIIIHIIIIIIIIIIHHIIIIIIIIIIIIGHIIIIIIIIIIIIIIIIIIIIIGIIIIHIIIIIIIIIHEHHIECECFHIHHHIHHHHHFCHIIIIIIHIIHIHIIHHIIHHHHHHHIIIIIIIIIIIIIIIIHIHHIHHHIGIIIIHIIIIIIIIIHIIIHIIHHHIIIIIHIHIIIIIIIIIIIIIIHIIIHIIIIIIIIIIIIHIHIIIIIIHIIIIIHIIIIIIIIIIHHIIIIIIIIIIIIIIIIIIIIIIIHIIIIIIIIIIIIIIIIIIIIIIIHHIIIIIIIHIIIIIIIIIIIIIIIIIIIIIIIIIIIIIIIIIIIIIHIDDDDD
@HISEQ:969:HM2KJBCX2:2:1102:7778:30779 2:N:0:ACTATGCA
TCCTAGGTCCGACCCAACTATCCCTATTAATCATTACGTCAATCCTAGAAACCAACAAAATAGGATCGAACGTCCTATTTCATTATTCCATGCTAATGTATTCAAGCGTTAGCCTGCTTTAAACACTCTAATTTTTTCAAAGTAACAGTCCTGTTTCCCTGCAACACCAAATTAATGACATTACAGTTCTTCAGAAAGGAGGAATCAGCGAAGCCAGTACATACCAGTGGCACGACCAACCTGCTGACCCCGAAATTCAACTACGAGCTTTTTAACTGCAACAACTTTAATATACGCTATTGGAGCTGGAATTACCGCGGCTGCTGGCACCAGACTTGCCCTCCAA
+
DDDDDHHIIIIIIIIIIIIIIIIIIIIIHIIIIIIIIIIIIHIIIIHIIIIIIIIIHIIFHHHIIIIHIIIGIIIIIIIIHIIIIIIIIHHHHIIIHHIIIHHHIHIIIIIIGIHIIIIIIIIIIIHGHHHIIHIIIIIIIIIIIIIIIIHIIIIIIIIIHIIIIIIIIIIHIIIIIIIIIIIIIIIIHIIIIIIIIIIIIIIIIHHIIIIIIIIIIII<IIIIIIIIIIIIIIIIIIIIIIIHHIIIIIIIIIIIIIIIIIIIIIIIIIIIIIHIIIIIIIIIIIIIIIIIIIIIIIHHHIIIIIIIIIIIIIIIIIIIIIIIIIIIIIIIIIIIIIIIIDDDDD
@HISEQ:969:HM2KJBCX2:2:1102:12336:30879 2:N:0:ACTATGCA
TCCTAGGTCCGACCCAACTATCCCTATTAATCATTACGGTGGTCCTAGACCAACAAAATAGAACCAACGTCCTATTCTATTATTCCATGCTAATCTATTCAAGCAAAAGCCCGCTTTAAACACTCTAATTTTTTCAAGGTAATGGTCCTGGTTCCCCGACACACCCAATAAAGGGCATACCGGCTCACCAGAAGGATAGACCCGACAACAGACAGTACTCGCCAGAGACGGACCGCCCGGTCAGGCCTAAAATTCAACTACGAGCTTTTTAACTGCAACAACTTTAATATACGCTATTGGAGCTGGAATTACCGCGGCTGCTGGCACCAGACTTGCCCTCCAA
+
DDDDDIIIIIIIIIIIIIIIIIGHIIIIIIIIIIIIIIIIHIIIIIIIHIIIIIIEHIIFEHHIIIIIIHIIIHIIIIIIIIIIIIIIIHIIIIHIIIIIHIIHIIIIIIIIGHIHIIHIIIIIIIIHIIIIHHIIHIIIIIIIIIIIHIHHHIIHHHIIIIIIIIIIIIIIIIIHIIIIIIIIIIIIIIIIIIIIIIHHIIHIIIIIIIIIIIIIIIIIIIIIIIIIIIIIIIIIIIIIIIIIIIIIIIIIIIIIIHHEIIIIIIIIIIIIIIIIIIIIIIIIIIIIIIIIIHHFDDIIIIIIIIIIIIIIIIIIIIIIIIIIIIIIIIIHIIIIIIDDDDD
@HISEQ:969:HM2KJBCX2:2:1102:6874:31876 2:N:0:ACTATGCA
TCCTAGGTCCGACCCAACTATCCCTATTAATCATTACGGTGGTCCTAGAAACCAACAAAATAGAACCACAACGTCCTATTCTATTATTCCATGCTAATCTATTCAAGCAATAGCCCGCTTTAAACACTCTAATTTTTTCAAGGTAATGGTCCTGGCTCCCCAACACACCCAATTAAGGACATACTGGTTCACCAGAAGGAAGACCCGACAACAGGACAGTACTCGCCAAAGACGGACCGCCCGGCCAAGTCTAAAATTCAACTACGAGCTTTTTAACTACAACAACTTTAATATACGCTATTGGAGCTGGAATTACCATGGCTGCTGGCACCAGACTTGCCCTCCAA
+
DDDDDHIIIIIIIIIIIIIIHHIIIIHHHIHIHIIIIHHFHIIIIIGIIGHHIIIIIIIGHIFHHICHIIIIHHIIIEDHHHIIIIEGHHHIHHHGIIIIIHHHIIIIIIIHDHHGHIHIIHIIIHIIIIIIHHHHHHIIIIIHHIIIHHIHIIIIIIIIIIIIHIHHIIIHGHIIIIIIIIIIIIIIIIIHIHIIIIIHIHHIIIIIIIIIIIIIIIIIIIIIIIIIIIIIIIIIIIIIIIIIIIIIIHIIIIIIIIIIIIIIIIIIIIIIIIIIIIIIIHHIHHIIIIIIIHHIIIIIIIIIIIIIIIIIIIIIIIIIIIIIIIIIIIIIIIIIIIIIIIDDDDD
@HISEQ:969:HM2KJBCX2:2:1102:10268:31595 2:N:0:ACTATGCA
TCCTAGGTCCGACCCAACTATCCCTATTAATCATTACATCGATCCTAGAAACCAACAAAATAGAATCAAACGTCCTATTTCATTATTCCATGCTAATGTATTCAAGCGCGAGCTTGCTTTAAACACTCTAATTTTTTCAAAGTAACAGTCCTGATTTCCCATGACACCAAATTAATGACATCGTGGTTCGTCAGAAGGGAGAAACCAATAATGCTAGTACGTACAAAGTACGACCGACATATTAGTCCCGAAATTCAACTACGAGCTTTTTAACTGCAACAACTTTAATATACGCTATTGGAGCTGGAATTACCGCGGCTGCTGGCACCAGACTTGCCCTCCAA
+
DDDDDIIIIIIIIIIIIIIIIIIIIIIIIIIIIIIIIIIIHHHIHIIIIIIIIIIIHIIIIIIHHIHIIIIGHIHHIIIIIIHIIIIIIIIGHIIIIIIIIIIIIIIIIIIIIIIIIIHIIIIIIIIHIIIHIHHHIIIIIIIIIIIIGIIIIIIIIIIIIIHIIIIIIIHIIIIIIIIHHIHHIIIHIIIIIIIIIIIIIIIIIIIIIIIIIIIIIIIIIIIIIIIIIIIHIIHIIIIIIIHIIIIIHIIIIIIIIIIIIIIIIIIIIIIIIIIIIHIHHHIIIIIIIIIIIIIIIIIIIIIIIIIIIIIIIIIIIIIIIIIIIIIIIIIHIIIIIIIDDDDD
@HISEQ:969:HM2KJBCX2:2:1102:19727:32345 2:N:0:ACTATGCA
TCCTAGGTCCGACCCAACTATCCCTATTAATCATTACGGTGGTCCTAGAAACCAACAAAATAGAACCATGCCGTCCTATTTTATTATTCCATGCTAATGTATTCAAGCAAAAATGCCTGCTTTAAACACTCTAATTTTTTCAAAGTAAAGGTCCTGGTTCCCCGCGGCATCCAATTAAGGACATCGCGGTTCTCCAGAAGGTGAGAAATTGACTGCACCAGTTCATACCCCGTGAGGCACGACCGATGCGCCAATCCCGAAATTCAACTACGAGCTTTTTAACTGCAACAACTTTAATATACGCTATTGGAGCTGGAATTACCGCGGCTGCTGGCACCAGACTTGCCCTCCAA
+
<00D<CCFHHD//C/<<EFGEEE@FECCGHEHGHI?C1CFE=<C1D<C?1FEHGEHHHI?CC1CGFHEHF<<C0/CDHHHCH@?E@1CH1@EFFG1@GE<F1<GEG@DFH8F?IHGBC1D@HHHHEI?G8<DGHIEGDFCHHEEHEHEEG@FCGEGEE?D???HC.HHHHHHHGACGHIHGH<C@CE.HHEHF?HHCCECHHFHEHHHF@AHIHGC0AAA;HH;FC<CHHHEF<<<DEC@@EH=9E@</FFCHCF<IHHGHHCFCFHD<<D<1HHECGHHCHEHEIHEF1CC1HCHCCE<CC1CECHHHHGECF<HHIHDDIIHCFCCHEHGHFHEIIIIHHHEHHHGD0<@D
@HISEQ:969:HM2KJBCX2:2:1102:15072:32828 2:N:0:ACTATGCA
TCCTAGGTCCGACCCAACTATCCCTATTAATCATTACATCGATCCTAGAAACCAACAAAATAGAATCGGATGTCCTATTTCATTATTCCATGCTAATGTATTCAAGCGTGAGCCTGCTTTAAACACTCTAATTTTTTCAAGGTAACAGTCCTAATTCCCCGTGACACCAAATTAATGGCATTACGGTTCTTTAGAAGGTGAGAAATCAATAATATCAGTACATACCAACGGCATGACCGAAACATTGATCCCGAAATTCAACTACGAGCTTTTTAACTGCAACAACTTTAATATACGCTATTGGAGCTGGAATTACCGCGGCTGCTGGCACCAGACTTGCCCTCCAA
+
BADDCHHIIIIIIIHIIIIHIHIIIHHIIIIGHHIIHIIIIIIHIIGIHHHIIIIIICHHIIIIIIIHIDHCHHHHIIIHIIHHIFHHEGHHIIIIIIIHHIIIIHIIIIHIHIIHHFHIIIIIIIIIIHIHIIHIIIIIIIIIIIIIIHHHIIIIIIIIIIIIIIIHIIIIIIHHIIIIIIIIIIIIHIIIHIIIIIIIIHIIIIIHIIIIIIIIIIIIIIHHHIIHIIIIHHIIIIIIIIHHHGIIIIIIIIIHEHHIIIIIIHHIHHHIIIHHHIIIIIIIIIIIIGIIIIHHIHIIIHIIIIHIIIIIIHIIIIHIIHIIIIIIHHHIHIIIIIIIIIDADDD
@HISEQ:969:HM2KJBCX2:2:1102:5180:32323 2:N:0:ACTATGCA
TCCTAGGTCCGACCCAACTATCCCTATTAATCATTACATCGATCCTAGAAACCAACAAAATAGAATCTGATGTCCTATTTCATTATTCCATGCTAATGTATTCAAGCGTAAGCTTGCTTTAAACACTCTAATTTTTTCAAGGTAACAGTCCTAATTCCCCATAACATCAAATAAATGACATTATGGTTCTTTAGAAGGTGAGAACCAATAAAACCAGTACATACCAAGGCATGACCGATTCCTTGATCCCGAAATTCAACTACGAGCTTTTTAACTGCAACAACTTTAATATACGCTATTGGAGCTGGAATTACCGCGGCTGCTGGCACCAGACTTGCCAA
+
DDDDDIIIIIIIIIIIIIIIIIIIIIIIIIIIIIIIIIIIIIIIIIIIHIIIIIIIIIIIIIIIHHIIIIIIIIIIIIIIIIIIIIIHIHIIIIIIIIIIIHIIIIIIIIIIIIIIHHIIIIIHIIIHIIIIIIIIIIIIIIIIIIHIIIGHIHIIIHHHIIHIIIIIIIIIIIIHIIIIIIIIIIIIHIHIIIIIIIIIIIIIIIIIIIIIIIIIIIIIIIIIIIIIIIIIIIIHIIIHIIIIIIHIHIIIIIHHIIIIIHIIIIIIIIIIIIIIIIIIIIIIIIIIIIIIIIIIIIIIIIIIIIIIIIIIIIIIIIIIIIIIIIIIIIIIIIIIDDDDD
@HISEQ:969:HM2KJBCX2:2:1102:13500:33573 2:N:0:ACTATGCA
TCCTAGGTCCGACCCAACTATCCCTATTAATCATTACGGTGATCCTAGAAACCAACAAAATAGAACCATGCCGTCCTATTCTATTATTCCATGCTAATGTATTCGAGCAAAATGCCTGCTTTAAACACTCTAATTTTTTCAAGGTAAAGGTCCTGGTTCCACATGACACCCAATTAAGGACATCATGCTTCTCCAGAAGGTGAGAAATCAACTGCGACAGTTCATACCCCTTAAGGCACGACCATCACGTCAATCCCGAAATTCAACTACGAGCTTTTTAACTGCAACAACTTTAATATACGCTATTGGAGCTGGAATTACCGCGGCTGCTGGCACCAGACTTGCCCTCCAA
+
DDDDDIIIHHIIIIIIIIIIIIIIIIIIIIIIIIIIIIIIIIIHHHIIIIIIIIIIIIIIIHHHHHIIIGHIIIIIIIIIIIIIIHIHIIIIIHIIIIIIIGHIIIIIHHHHIHIIIIIIIIIIHIHIHHHHHHHIIIIIIIHIIIIIHIIIIIHIIHIIHIIIIIIIIIIIIIIIIIHIIIHIIIIIIIIIIIIIIIIIHIIIIIIIIHIIIIIIIIIHIIIIIIIIIIIIIIIIHHHIIIIIHIHIIIHIHHIHGIIIIIIIIIIIIIIIHIIIIIIIIIIIIIIIIIIIIIIIIIIIIIIIIIIIIIIIIIIIIIIIIIIIIIIIIIIIIIIIIIIIIIIIIIIDDDDD
@HISEQ:969:HM2KJBCX2:2:1102:16106:33903 2:N:0:ACTATGCA
TCCTAGGTCCGACCCAACTATCCCTATTAATCATTACGTCAATCCTAGAAACCAACAAAATAGGTTTGAACGTCCTATTTCATTATTCCATGCTAATGTATTCAAGCGTTAGCCTGCTTTAAACACTCTAATTTTTTCAAAGTAACAGTCCTGTTTCCCTGCAACACCAAATTAATGGCATTACAGTTCTTCAGAAAGGAGGAATCAGCGAAACCAGTTCATACCAGTGGCACGACCAACCTGCTGACCCCGAAATTCAACTACGAGCTTTTTAACTGCAACAACTTTAATATACGCTATTGGAGCTGGAATTACCGCGGCTGCTGGCACCAGACTTGCCCTCCAA
+
DDDDDIIIIIIIIIIIIIIIIIIIIIIIIHIHIIIIIHIIIIIHIIIIIIIIIIIIGIIHIHIIHIIIIIIIIIIIIIIIIIIIIIIIIIIIIIIHIIIIIHIIIIIIIIIIIIIIIIIIIIIIIIIIIIIIIIIIIIIIIIIIIIIIIIIIIHIIIIIIIIIIIIIIIIIHHIIIIHHIIIIIIIIIIIIIIHIIIIIIIIIIIIIIIIIIIIIIIIIIIIIIIIIIIIIIIIIIIIIIIIHIHIIIIHIIIIIIIIIIIIIIIIIIIIIIIIIIIIIIIIIIHIIIIIIIIIIIIIIIIIIIIIIIIIIIIIIIIIIIIIIIIIIIIIIIIIIIIIIIIDDDDD
@HISEQ:969:HM2KJBCX2:2:1102:16801:33999 2:N:0:ACTATGCA
TCCTAGGTCCGACCCAACTATCCCTATTAATCATTACGTCAATCCTAGAAACCAACAAAATAGGATCGTCGTCCTATTTCATTATTCCATGCTAATGTATTCAAGCGTTAGCCTGCTTTAAACACTCTAATTTTTTCAAAGTAACAGTCCTGTTTCCCCGCAACACCAACTTAATGGCATTACGGTTCTACAAGAAGGAGGAATCAGCAAAGCCAGTGCATACCAGTGGCACGACCAACTTGCTGACCCCGAAATTCAACTACGAGCTTTTTAACTGCAACAACTTTAATATACGCTATTGGAGCTGGAATTACCGCGGCTGCTGGCACCAGACTTGCCCTCCAA
+
<BD@DCGH1FHDHHHHHHHIGHIHEHHIIHEHHHIIIIEHHIIIIIHHIIIIIHIHIIIIIIHGH1FEHFHEHHHHFGHHHHIIHEHIIIHIHHGIIHIIIIHHHHIHHHHGEHHIIIHHHIIIHIHHGIHHHGHHIIIHHHIIIHIHIIIIIHHHHIGIIIIIIIHHHIHIIHHIIIHHHIIIIHIGIIIIIIIIIIIIIIIHIHIIIIIIIIIIIIIHIIHIH<IIIIIIIIIIIHIIIHHGHHHHIGIIIIIIIHIIHEIIHIIIIIIIIHIIIIIIGHIIIIHIIHIHGHIIIHIHIIIIIIIIHIIIIIIIIIIIIIIIIIIIIIIIIIIIIIIIDADDD
@HISEQ:969:HM2KJBCX2:2:1102:16610:35263 2:N:0:ACTATGCA
TCCTAGGTCCGACCCAACTATCCCTATTAATCATTACGTCAATCCTAGAAACCAACAAAATAGGATCAAACGTCCTATTTCATTATTCCATGCTAATGTATTCAAGCGTTAGCCTGCTTTAAACACTCTAATTTTTTCAAAGTAACAGTCCTGTTTCCCTGCAACACCAAATTAATGACATTACAGTTCTTCAAGAAGGAGGAACCAGTAAAGCCAGTACATACCAGAGGCACGACCAACCTACTAATCCCGAAATTCAACTACGAGCTTTTTAACTGCAACAACTTTAATATACGCTATTGGAGCTGGAATTACCGCGGCTGCTGGCACCAGACTTGCCCTCCAA
+
DDDDDIFHIIHHIIIIIIIGIGHIHIIIIIIIHIIIIIIIIIIIIIHIGIIIHHIIIIGHHHHEHIIHIIIGEHHHHIIIHHIFHHHCGHHHIIGHIIIIHHHHIIIIHHIIIIIIHIIHIIHIIIIGIHIIIIIHHIIIIIHIIHHIHHHHIIIIIHHIHIIIIIGHHHHHIIHIIIGIIIIIHIIHFHIIIIIIIIIIIIIIHIIIIIIIIIHIIIIIIIIIIIIIIIIIIIHHIIHHHHHHDHEEGIIIIIIIIGIIIIIIIIGIIIIIIIIHHHIIIIIIHFIIIIIHIIIIHIIIIIIIIIIIIIIIIIIIHIIIIIIIIIIIIIIHIHIIIIIIHDDDDD
@HISEQ:969:HM2KJBCX2:2:1102:2298:35314 2:N:0:ACTATGCA
TCCTAGGTCCGACCCAACTATCCCTATTAATCATTACGGTGATCCTAGAAACCAACAAAATAGAACCATGCCGTCCTATTCTATTATTCCATGCTAATGTATTCGAGCAAAAATGCCTGCTTTAAACACTCTAATTTTTTCAAGGTAAAGGTCCTGGATCCGCAAGACACCCAATTAAGGACATCAAGTTTCTCCAGAAGGTGAGAAATCAACAGCGACAGTTCATACCCCTTAAGGCACGACCATCACGTCAATCCCGAAATTCAACTACGAGCTTTTTAACTGCAACAACTTTAATATACGCTATTGGAGCTGGAATTACCGCGGCTGCTGGCACCAGACTTGCCCTCCAA
+
DDDDDIIIIIIIIIIIIIIIIHIIIIIIIIIIIIIIIIIIIIIIIIIIIIHIIIIIIIIIHHIHIIIIIIIIIIIIIIIIIIIIIIIIIIIIIHIIIIIIIHHIIIIIIIIIHHHIIIIIIIIIIIIEHIIHIIIIIIHIIIIIHIIIIIIHGIIIIIIIIIIIIIIIIIIIIIIIIIIIIIHIIIHIIIIIIIIIIIIIIIIIHIIIIIIIIIIIIIIIIIIIIIIIIIIIIIIIIIIIIIIIIIIHIIHHIIIIIIIIIIIIIIIIIIIIIIIIIIIIIIIIIIIIIIIIIIIIIIIIHIIIIIIIIIIIIIIIIIIIIIIIIIIIIIIIIIIIIIIIIIIIIIIIDDDDD
@HISEQ:969:HM2KJBCX2:2:1102:4936:36623 2:N:0:ACTATGCA
TCCTAGGTCCGACCCAACTATCCCTATTAATCATTACGGTGATCCTAGAAACCAACGAAATAGAATCAGTCCGTCCTATTTCATTATTCCATGCTGATGTATTCAGACGATAGTCTGCTTTAAACACTCTAATTTTTTCAAAGTAACAGTCCTGATTTCCAACCACACCAAATAAATGGCATGAAAGTTCCTCAGAAGGTAGAGATCCATCTCACCAGTGCAGACAATTAAGCCTGACCAATGGGTAGACCCCGAAGTTCAACTACGAGCTTTTTAACTGCAACAACTTTAATATACGCTATTGGAGCTGGAATTACCGCGGCTGCTGGCACCAGACTTGCCCTCCAA
+
DDDDDIIIIGIIIIIIIIIIIIIIIIIIIIIIIIIIIIEHIIIIIIIHIIIIIIIIIIIIIIIIIIIIIIIIIHIIHIIHIIIIIIIIIHIIIIFHHIIIIIIIIIIIIIIHHIHIHIIIIIIIIHHIIIIIIIHIIIIIIIIIIIIIIHIIGIIIIIIIIHHIIIIHIIIIIIHIHIIIIIIIIIIIIIIIIHHGHHIHIIIIIHIIIIHFIIIIIIIGIIIIIIIIIIIIIIIIIIII<IIHHGFIIIIIIIIIIIIIIIIIIIIIIIIIIIIIIIIIIIIIIIIIIIIIIIIIIIIIIIIIIIIIIIIIIIIIIIIIIIIIIIIIIIIIIIIIIIIIIIIDDDDD
@HISEQ:969:HM2KJBCX2:2:1102:11845:36918 2:N:0:ACTATGCA
TCCTAGGTCCGACCCAACTATCCCTATTAATCATTACGGTGATCCTAGAAACCAACGAAATAGAATCAGTCCGTCCTATTTCATTATTCCATGCTAATGTATTCAGACGATAGTCTGCTTTAAACACTCTAATTTTTTCAAAGTAACAGTCCTGATTTCCCATCACACCAAATAAATGGCATGAAAGTTCCTCAGAAGGTAGAGATCCATCTCACCAGTGCAGACAATTAAGCCTGACCAATGGGTAGACCCCGAAGTTCAACTACGAGCTTTTTAACTGCAACAACTTTAATATACGCTATTGGAGCTGGAATTACCGCGGCTGCTGGCACCAGACTTGCCCTCCAA
+
DBDDDIGHHIIIHIGHHIIHIIIIIHIIIHIHHIHHHIIHHIHCGHHHIHIHHIIIIIIIIHGHICHCFFHIHEFDHHHIIHHHHIHGHEHHHIFHHIIIHIIIIIHIIIIIIHHHHHIIIHIIIIIIIIIIIIIIIHHHHIIIIHGHIIHIIIIIIHHIIGIIIIIIHIHIIIIIIIIIIIIIIIIIHCIIIIIIIIHIIIIIIIIIIIIIIIIIIIIIGIIIIIIIIIIIIIIIIIIIIIIIHGDIIIIIIIIIIIIIIIIIIIIIIHIIIHIIHIIIIIIIIIIIIIIIIIIIIIIIIIIIIIIIIIIIIIIIIIIIIIIIIIIIIIIIIIIIIIIIIIIDDDDB
@HISEQ:969:HM2KJBCX2:2:1102:11055:37413 2:N:0:ACTATGCA
TCCTAGGTCCGACCCAACTATCCCTATTAATCATTACGTCGATCCTAGAAACCAACAAAATAGAATCAAACGTCCTATTTCATTATTCCATGCTAATGTATTCAAGCGTGAGCCTGCTTTAAACACTCTAATTTTTTCAAAGTAACAGTCCTGATTCCTCACAACACCAAATAAATGACATCATGGTTCGTCAGAAGGGAGAAACCGACGATGCCAGTACGTACCGAGGCACGACCAACATGATGGTCCCGAAATTCAACTACGAGCTTTTTAACTGCAGCAACTTTAATATACGCTATTGGAGCTGGAATTACCGCGGCTGCTGGCACCAGACTTGCCCTCCAA
+
DDDDDIIIIIIIIIIIIIIIIIIIIIIIIIIIIIIIIIIIHIIIIIIIIIIIIIIIIIIHIIHHHIIIIIIHIIIIIIHIIIIIIIIIIIIHIIIIIIIIIIIIIIIHHIIIIIIIIIIIIIIIIIIIIIIIIIIIIIIIIIIIIIIIIIIIIIIIIIIIIIIIIIIIIIIIIHIIHHIHIIIIIIIIIIIIIIIIIIIIIIHHIIIIIIIIIIIIIIIIIIIIIIIIIIIIIIIIIIIIIHHDIIIIIIIIIIIIIIIIIHIIIIIIIIIIIIIIIIIIIIIIIIIIIIIIIIIIIIIHIIIIIIIIIIIIIIIIIIIIIIIIIIIIIIIIIIIIIIIIDDDDD
@HISEQ:969:HM2KJBCX2:2:1102:19136:37388 2:N:0:ACTATGCA
TCCTAGGTCCGACCCAACTATCCCTATTAATCATTACGGTGGTCCTTGAACCAACAAAATAGAACCACAACGTCCTATTCTATTATTCCATGCTAATCTATTCAAGCAAAAGCCTGCTTTAAACACTCTAATTTTTTCAAGGTAATGGTCCTGGCTCCCCGGCACGCCCAATTAAGAACATACCGATTCACCAGAAAGATAGACCCGACGACAGAACAGTACTCGCCAGAGACGGACCGTCCGGCCAGGCCTAAAATTCAACTACGAGCTTTTTAACTGCAACAACTTTAATATACGCTATTGGAGCTGGAATTACCGCGGCTGCTGGCACCAGACTTGCCCTCCAA
+
DDDDDHIIIIIIIHIIIHIIIIIIIIIIIIIIIIGIIIIIIIIIIHHIIIIIIIIIIIIIHHIIIIIIIIIIHHHHIHIHIIIIIHIHHHHHGHHEIIIIIIIIIIIIIIIIIIIIIHHIHHIIHIIIIIIIIIIIIHIIIIIIIIIIIIIIIIIIIHIIIIIIHIIIIIHHHIIIHIIIIIIIHIIIIIIIIIIIIIHIGIIIIHHHHIIIIIIIHIIHIIHIHIIIIIIIIIIIIIIIIIIIHHIIIHIIIIIIIIIIIHHFIIIHIIIIIHIIIIIIIIIIIIHHIIHIIIIIHHFFDDIIIIIIIIIIIIIIIIIIIIIIIIIIIIIIIIHIIIIIIIDDDDD
@HISEQ:969:HM2KJBCX2:2:1102:19121:37977 2:N:0:ACTATGCA
TCCTAGGTCCGACCCAACTATCCCTATTAATCATTACGGTGGTCCTAAAACCAACAAAATAGAACCAACGTCCTATTCTATTATTCCATGCTAATCTATTCAAGCAAATGCCCGCTTTAAATACTCTAATTTTTTCAAGGTAATGGTCCTGGTTCCCCGAAACACCCAATAAAGGGCATCCCGGCTCACCAGAAGGATAGACCCGACGACAGAACAGTACTCGCCAATGACGGACCATCCGGCCAGGCCTAAAATTCAACTACGAGCTTTTTAACTGCAACAACTTTAATATACGCTATTGGAGCTGGAATTACCGCGGCTGCTGGCACCAGACTTGCCCTCCAA
+
DDDDDIIIIIIIIIIIIIIIIIIIIIIHHIIIIIIHIIIIHHIIIIIIIIIHIHIIHEHHIHHHHIIGHIHIGIHGHGIHIIIHIIIHIIIIIIIIIHHHIIIIIHIIIIIIIIIHIIIIIIIIIIIIIIIIHHIIHHIIIIHIIIIIIIIIIHHIIIIIIIHIIIIIHHIHIIIHIIHIIIIIGIIIIIIIIIIIIIIIIIIIIIIIIIIIIIIIIIHIIIIIIHIIIIIIIIIIIIIIIIIH>IIIIIIIIIIHIIIIIHIIIIIIIIIIIIIIIIIIIIIIIHHIIIIIIIIIIIHHIIIIIIIIIIIIIIIIIIIIIIIIIIIIIIIIIIIIIIIIDDDDD
@HISEQ:969:HM2KJBCX2:2:1102:11990:38542 2:N:0:ACTATGCA
TCCTAGGTCCGACCCAACTATCCCTATTAATCATTACGTCAATCCTAGAAACCAACAAAATAGGGTCAAACGTCCTATTTCATTATTCCATGCTAATGTATTCAAGCTAATGCCTGCTTTAAACACTCTAATTTTTTCAAAGTAACAGTCCTAACTCCCCATGACACCAAATAAATGAAATCATGGTTCGTCAGAAGGGAGAAATCAATGATACCAGTACGTACCAGAGGCACGACCGATATATTGATCCCGAAATTCAACTACGAGCTTTTTAACTGCAACAACTTTAATATACGCTATTGGAGCTGGAATTACCGCGGCTGCTGGCACCAGACTTGCCCTCCAA
+
DDDDDIIIIHIIIIIHIIIIHIIIIIIIIIIIIIIIIIIIIIIHHIIIIIIIIIGIIIEIIIGHHHHIGIIIIIIGHIIIIIIIIIIIIIIIIIIIIIIIIHHIHIIIIIHIHIIIIIIIIIHIIIIIIIIIIIIIIIIIIHIIIIIIIIIIIIFHIIIIHIIIIHCIIIIIIHIIIHIIHIIIIHIIIIIIIHIHIIIIIIIIIIIIIIIIIIIHIIHGIIIIIIIIIIIIIIIIIIIIIIIHGIIIIGIIIIIIIHIHHHHIIIIIIIIIIIHIIIIIIIIHIIIIIIIIIHIIIIIIIIIIIIIIIIIIIIIIIIIIIIIIIIIIIIIIIHIHIIIIIDDDDD
@HISEQ:969:HM2KJBCX2:2:1102:1740:39144 2:N:0:ACTATGCA
TCCTAGGTCCGACCCAACTATCCCTATTAATCATTACGTCAATCCTAGAAACCAACAAAATAGGATCAAACGTCCTATTTCATTATTCCATGCTAATGTATTCAAGCGTTAGCCTGCTTTAAACACTCTAATTTTTTCAAAGTAACAGTCCTGTTTCCCTGCAACACCAAATTAATGACATTACAGTTCTTCAAGAAGGAGGAACCAGTAAAGCCAGTACATACCAGAGGCACGACCAACTTACTAATCCCGAAATTCAACTACGAGCTTTTTAACTGCAACAACTTTAATATACGCTATTGGAGCTGGAATTACCGCGGCTGCTGGCACCAGACTTGCCCTCCAA
+
DDB@DHIICH<CHHIIIIIIIIIIIIIIIIIIIIIIIIEEHHIIIIIIIIIIIIIIIIIIIIIHF1DHGHHCDEGEE1FHI1CHHEH?F<@@HE@FHHHIHHHHFHIHHFEIIHHHHHHFFBEGHHEHHEHHHHGHIHHHFIIIHHIIHGIIHGHHI:GHHFGIIIGIIIHHGIIHHFFIHIIIIIHIHIHFHIIHIIIIIIIIIIIIIIIIIIIIIIIIIHIIHIIIIIGIIIIIHIHHIGHHGIIIIIIIIIIIIIIIIIIIHGIIIIIHIIIIIIIIIIIIIIIIIIIHIIIIIIIHHIIIIIIIIIIIIIIIIIIIIIIIIIIIIIIIIIIIIIIIIDDDDD
@HISEQ:969:HM2KJBCX2:2:1102:2868:39152 2:N:0:ACTATGCA
TCCTAGGTCCGACCCAACTATCCCTATTAATCATTACGTCGATCCTAGAAACCAACAAAATAGAATCAAACGTCCTATTTCATTATTCCATGCTAATGTATTCAAGCGTGCGCCTGCTTTAAACACTCTAATTTTTTCAAAGTAACAGTCCTGATTCCCCACGACACCAAATTAATGACATCGTAGTTCTTCAGAAGGTAGGAACCAATAATGCCAGTGTGTACCGAAGCACGACCGACAATTTGATCCCGAAATTCAACTACGAGCTTTTTAACTGCAACAACTTTAATATACGCTATTGGAGCTGGAATTACCGCGGCTGCTGGCACCAGACTTGCCCTCCAA
+
DDDDDIIIIIIIIIIIIIIIIIIIIIIIIIIIIIIIIIIIIIIIIIIIIIIIIIIIIHIIIIIHIIIIIIIIIIIIIIIIIIIIHIIIIIIIIHIIIIIIIIIIIIIIIIIIIIIIIIIIIIIIIIIIIIIIIIIIIIIIIIIIIIIIIIIIIIHIIIIIIIIIIIIIIIIIIIIIIIIIIIIIIIIIIIIIIIIIIIIIIIIIIIIIIIIIIIIIIIIIIIIIIIIIIIIIIIIIIIIIIIHHIIIIIIIIIIIIIIIIIIIIIIIIIIIIIIIIIIIIIIIIIIIIIIIIIIIIIIHHIIIIIIIIIIIIIIIIIIIIIIIIIIIIIIIIIIIIIIIIDDDDD
@HISEQ:969:HM2KJBCX2:2:1102:3291:39716 2:N:0:ACTATGCA
TCCTAGGTCCGACCCAACTATCCCTATTAATCATTACGTCGATCCTAGAAACCAACAAAATAGAATCAAACGTCCTATTTCATTATTCCACGCTAATGTATTCAAGCGTGCGCCTACTTTAAACTCTCTAATTTTTTCAAAGTAACAGTCCTGATTCCCCACGACACCAAATTAATGACATCGTGGTTCTTCAGAAGGTAGGAACCAATAATGCCAGTGCGTACCGAAGCATGACCGACAATTTGATCCCGAAATTCAACTACGAACTTTTTAACTGCAACAACTTTAATATACGCTATTAGAGCTGGAATTACCGCAGCTGCTGGCACCAGACTTGCCCTCCAA
+
DDDDDIIIIIIIHIIHIIIHIIIIIIIIIIIIHIIIIHIIIHIHIIIIHIIIIIIIHFHIIIHIIIIIHIIIE?HHHGHIIIIIIHIHHHIGDEHIIIIIIIIIIIIIIIIIIIIIHIIIIIIH1IHIIIIIHHIIIIIHIIIIIIIIIIIIIIIIIIIIIIIIIIIIIIIIIIIIIIIIIIIIHIFIHHHIIIIIIIIIIIIIIIIIIIIIIIIIIIHIIIIIIIIIIIIIIHIIIIIIIIIHHHHIIIIIIIIIIIIIIIIIIIIIIIIIIIIIIIIIIIIIIIIIIIHIIIIIIIIHIIIIIIHHGHIIIIIIIIIIIIIIIIIIIIIIIIIIIIIIDDDDD
@HISEQ:969:HM2KJBCX2:2:1102:20552:39373 2:N:0:ACTATGCA
TCCTAGGTCCGACCCAACTATCCCTATTAATCATTACGTCAATCCTAGAAACCAACAAAATAGGATCGAACGTCCTATTTCATTATTCCATGCTAATGTATTCAAGCGTTAGCCTGCTTTAAACACTCTAATTTTTTCAAAGTAACAGTCCTGTTTCCCTGCAACACCAAATTAAAGACATTACAGTTCTTCAAGAAGGAGGAATCAGTAAAGCCAGTACATACCATTGGCACGACCAACCTACTGACCCCGAAATTCAACTACGAGCTTTTTAACTGCAACAACTTTAATATACGCTATTGGAGCTGGAATTACCGCGGCTGCTGGCACCAGACTTGCCCTCCAA
+
DDDDDIIIIIIIIIIIIIIIIIIIIIIIGIIIIIIIIIIIIIIIIIIIIIIIIIIIIEHHHIIGIHIIIIIIIIIIIHIIIIIIIIIIIIIIIIIIIIIIIHHIIIIIIIIIIIIHIIIIIHHIIIIIIIIHHIIIIIHIIIIIIIIIIHIIIIIIIIIIIIIIIIIIIIHEHFH#HIIIIIIIIIIIIIIIIIIIIIIIIIIIIIIIIIIIIIIIIIIIIIIIIIIHIIIIIIIIIIHIIHGHFIIIIIIIIIIIIIIIIIIIIIIIIIIIIIIIIIIIIIIIIIIIIIIIIIIIIIIIIIIIIIIIIIIIIIIIIIIIIIIIIIIIIIIIIIIIIIIIIDDDDD
@HISEQ:969:HM2KJBCX2:2:1102:6576:40381 2:N:0:ACTATGCA
TCCTAGGTCCGACCCAACTATCCCTATTAATCATTACATCGATCCTAGAAACCAACAAAATAGAATCTGATGTCCTATTTCATTATTCCATGCTAATGTATTCAAGCGTAAGCTTGCTTTAAACACTCTAATTTTTTCAAGGTAACAGTCCTAATTCCCCATAACATCAAATAAATGACATTATGGTTCTTTAGAAGGTGAGAACCAATAAAACCAGTACATACCAAGGCATGACCGATTCCTTGATCCCGAAATTCAACTACGAGCTTTTTAACTGCAACAACTTTAATATACGCTATTGGAGCTGGAATTACCGCGGCTGCTGGCACCAGACTTGCCCTCCAA
+
DCDDCIIIIIIIIIIIHIIIIIIIIIIIHIIIIIIIIIIIIIIIIIIIHIIIIIIIHIIIIIHGHIIIIIIIIIIIIIIIIHIIIIIFIIIIIIIIIIHIIIIIIIIIIIIIIIIIIIIIIHIIIIIIIIIIIIHIIIHIIHIIIIIIIIHIIIIIIIIIIIIIIHIIIIIIIIIIIIIIIIIIIIIIHIIIIIIHIHIIIIIIIIIIIIIIIIIIIIIIIIIIIIIIIIIIIIIHIIIIIHHDIIIIIIIIIIIIIIIIIIIIIGIIIIIIIIIIIIIIIIIIHIIIHIIIIIHIIIIIIIIIIIIIIIIIIIIIIIIIIIIIIIIIIIIIIIIIIIIIDDDDD
@HISEQ:969:HM2KJBCX2:2:1102:18939:39574 2:N:0:ACTATGCA
TCCTAGGTCCGACCCAACTATCCCTATTAATCATTACGTCAATCCTAGAAACCAACAAAATAGGATCGAACGTCCTATTTCATTATTCCATGCTAATGTATTCAAGCGTTAGCTTGCTTTAAACACTCTAATTTTTTCAAAGTAACAGTCCAAATTCCCCAAAACACCAAATTAATGGCATTAAGATTCATCAGGAAGGAGGAATCAGTGAGACCAGTACATACCAGAGGCATGACCAACCTACTAACCCCGAAATTCAACTACGAGCTTTTTAACTGCAACAACTTTAATATACGCTATTGGAGCTGGAATTACCGCGGCTGCTGGCACCAGACTTGCCCTCCAA
+
DDDDDIIIIIHGHHIIIIIIIIIIIIIIIIIIIIIIIIIIIIIIIGIIIIIIIIIIIIIHIIHIIIHIIHHHHHIIIHGIHIIIIIIIIIIIHGIIIIIIIIIIIIIIIIIHHIIIHHFIIIHIIIHIIIHIIIIIIIIHIIIIIIIIHIHHHEGHIGHHIIIIHHIIIHGHIIIIHHIIHIIIHHHI;HHIIIIIIIIIIHIII<IIIIIIIIIIIIIIIHIIIIIIIHIIIIIIIIIIIIIHHIHIIIHIIIIIIIIIIIIHHHIIIIIIIHHIIIIHIIIIIIIIIIIIIIIIIIIIIIIIIIIIIIIIIIIIIIIIIIIIIIIIIIIIIIIIIIIIIDDDDD
@HISEQ:969:HM2KJBCX2:2:1102:15831:38918 2:N:0:ACTATGCA
TCCTAGGTCCGACCCAACTATCCCTATTAATCATTACAGCGGTCCTAGAAACCAACAAAATAGAACCTCTGTCCTATTCTATTATTCCATGCTAATGTATTCGAGCAAAGGCCTGCTTTGAACACTCTAATTTTTTCAAGGTAAAAGTCCTGGTTCCCCACGACGCCCAGTGAAGGGCATCGGGATCCCCAGAAGGAAAGGCCCGACCGAACCCGTGCGCTCGATTAGGAGGACAGGTCAGCCAGGCCCAAGGTTCAACTACGAGCTTTTTAACGGCAACAACTTTAATATACGCTATTGGAGCTGGAATTACCGCGGCTGCTGGCACCAGACTTGCCCTCC
+
DDDDDHIIIIIGIIIIIIIIIIIIIIIIIIIIIIIIIIHIIHIIIIIIIIIIIIIIIIIIIIIFHIIIIC@GHHHHHFHFIIIHIHIIIIIIIIHIIIIIHIIIIIIIIIIIIIIIIIIIHIIIIIIHIIIIIIIIIHIIIIHHHHIIIIIIIIIHIHIIIHHIHHIIHIHIHIIIIIIIIIIIIIIIIIIIIIIIIIIIIIIIIIHIIIIIIIIIIIIIIIIIIIIIIIIIIIIIIIHGDIIIIHIIIIIIIIIIIIIIIIIIIIIIIIIIIIIIIIIIIHIIIHIIIIHHIIIIIIIIIIIIIIIIIIIIIIIIIIIIIIIIIIIHIIHFHIHHIDDDDD
@HISEQ:969:HM2KJBCX2:2:1102:1571:40870 2:N:0:ACTATGCA
TCCTAGGTCCGACCCAACTATCCCTATTATCATTACGTCAACCCTAGAAACCAACAAAATAGGATCAAACGTCCTATTTTATTATTCCATGCTAATGTATTCAAGCGTTAGCCTGCTTTAAACACTCTAATTTTTTCAAAGTAACAGTCCTGTTTCCCCGCAACACCAAATTAATGGCATCACGGTTCTTCAAGAAGGAGGAATCAGCGAGGCCAGTGCATACCATTGGCACGACCAACCTGCTGACCCCGAAATTCAACTACGAGCTTTTTAACTGCAACAACTTTAATATACGCTATTGGAGCTGGAATTACCGCGGCTGCTGGCACCAGACTTGCCCTCCAA
+
DCDDDHIIIIIIIIIIIIIIIIIIIIIIIIIIIIIIIHIHIGIIIIIIIIIIIIIIIIIIIEEHIIIIIIHHHIIIIIIIHIIGHHIIIIIIIGGIIIIIIHHIHIIIIIIHIIIIIIIHIIIIIIHHIIIIIIIIIIIIIIIHIIIIIIIIIIIIIIHHIIIIHIIIIIIIIIIIIIIIIIIIIIIIIIIIIIIIIIIIIIIIIIIIIIIIIIIIIIIHIIIIIIIIIIIIIIIIIIIIIIHHIIIIIIIIIIIIIIIIIHIIIIIIIIIIHHIIIIIIIIIIIIIIIIIIIIIIIIIIIIIIIIIIIIIIIIIIIIIIIIIIIIIIIIIIIIIIIIIIDDDDD
@HISEQ:969:HM2KJBCX2:2:1102:19451:40635 2:N:0:ACTATGCA
TCCTAGGTCCGACCCAACTATCCCTATTAATCATTACGTCGATCCTAGAAACCAACAAAATAGGTTCGATCGTCCTATTTCGTTATTCCATGCTAATGTATTCAAGCGCGAGCCTGCTTTAAGCACTCTAATTTTTTCAAAGTAACAGTCCTGTTTCCCCGCAACAACAAATTAATGCCATCACGGTTCTACAAGAGGGAGGGACCAGTGAGGCCAGTGCATACCAGTGGCACGACCAACCTACTGGCCCCGAAATTCAACTACGAGCTTTTTAACTGCAACAACTTTAATATACGCTATTGGAGCTGGAATTACCGCGGCTGCTGGCACCAGACTTGCCCTCCAA
+
D@DDAEEHE@CDHDHEEHHHICHFFGHF@HGHGF1D?GC1<FFEHCHFHCF<FHHIH1CHHFEEH?@?GH@C1<D<CGHI?1CCCCFGHE1<F1DCHEGFEHH@HFFDHDEDIHHGHGHHHHHHIHGHHHCFFHEFEHICHIIIIIHHHGHHGHEHHHIIIHHHGHFCHHHHIHHHFHCEGHHFCGIIIIIIIHHG8HFFGHIIIHHFHGIGIIIIIIIHGIIGHHHIHHHCBFEHHIHHHHFCCCHHDAHHEHHIIIIHHFHHHHEIHIIHHGDHIIIIHHFHHHHHIIIHHHH?EIIIHFEHIIIIIHIIIIHIIHHHIHHHIHHHIIIIHHHEIIIHFBDBDB
@HISEQ:969:HM2KJBCX2:2:1102:7490:41096 2:N:0:ACTATGCA
TCCTAGGTCCGACCCAACTATCCCTATTAATCATTACGTCAATCCTAGAAACCAACAAAATAGGATCGAACGTCCTATTTCATTATTCCATGCTAATGTATTCAAGCGTTAGCTTGCTTTAAACACTCTAATTTTTTCAAAGTAACAGTCCAGATTCCTCGCAACACCAAATTAATGGCATTACGGCTCATCAGGAAGGAGGAATCAGTGAGACCAGTACATACCAGTGGCATGACCAACCTACTAACCCCGAAATTCAACTACGAGCTTTTTAACTGCAACAACTTTAATATACGCTATTGGAGCTGGAATTACCGCGGCTGCTGGCACCAGACTTGCCCTCCAA
+
DDDDDIIIIIIIIIIIIIIIHIGHIIIIIIIIIIIIIHHIIIIIIIIIIIIIIIIIIHIIIIHIIIIIGHIHHHIIIIIIIIIIIIIIIIHIHIHFIIIIIIIIIIIIIIIIIIIIIIIIIIIIIIIIIIIIIIIIIIHIIIIIIIIIIIIIIIIIIIHIIIIIIIIIIIIIIIIIIIIIHIIIIIIIIIIIIIIIIIIIIIIIIIIIIIIIHIIIIIIIIIIIIIIIIIIIIIIIHHGIIIHHFHHIIIIIIIIIIIIHIIIIIIHIIIIIIIIIIIIIIIIIIIIIIIIIIIIIIIIIIIIIIIIIIIIIIIIIIIIIIIIIIIIIIIIIIIIIIIIIIDDDDD
@HISEQ:969:HM2KJBCX2:2:1102:18517:41401 2:N:0:ACTATGCA
TCCTAGGTCCGACCCAACTATCCCTATTAATCATTACGTCAATCCTAGAAACCAACAAAATAGGATCGAACGTCCTATTTCATTATTCCATGCTAATGTATTCAAGCGTTAGCCTGCTTTAAACACTCTAATTTTTTCAAAGTAACAGTCCTGTTTCCCTGCAACACCAAATTAATGGCATTACAGTTCTTCAGAAAGGAGGAATCAGCGAAGCCAGTGCATACCAGTGGCACGACCAACCTGCTGACCCCGAAATTCAACTACGAGCTTTTTAACTGCAACAACTTTAATATACGCTATTGGAGCTGGAATTACCGCGGCTGCTGGCACCAGACTTGCCCTCCAA
+
DDDDDIHIIIIIIDIIIIIIIIIIIIIIIIIIIIIIIIIIIIIIIIIIIIIIIIIIIIHIIIIIIIIIIIIIHHIIIIHIIIIIIHIHHIIHHIHIIIIIIIIIIHHIIIHIIIIIHIIIIHIIIHHIIHIIIIIIIIIHIIIIIIIIIIIIIIIIIIIIIIIIIIIIIIHHHIIIIHIIIIIIIIIIIIIIIIIIIIIIIIIIIIIIIIIIIIIIIIIIIIIIHIIIIIIIIIIIIIHIIIIHGIIIIIIIIIIIIIIIIIIIIIIIIIIIIIIIIIIIIHIIIIIIIIIIIIIIIIIIIIIIIGIIIIIIIIIIIIIIIIIIIIIIIIIIIIIHIIIIIDDDDD
@HISEQ:969:HM2KJBCX2:2:1102:3155:41831 2:N:0:ACTATGCA
TCCTAGGTCCGACCCAACTATCCCTATTAATCATTACGGTGATCCTAGAAACCAACGAAATAGAATCAGTCCGTCCTATTTCATTATTCCATGCTAATGTATTCAGACGTTAGCCTGCTTTAAACACTCTAATTTTTTCAAAGTAACAGTCCTGATTTCCCATCACACCAAATGAATGGCATGAAAGTTCCTCAGAAGGTAGAGATTCATCTCACCAGTGCAGACAATTAAGCCTGACCAATGGGTAAACCCCGAAGTTCAACTACGAGCTTTTTAACTGCAACAACTTTAATATACGCTATTGGAGCTGGAATTACCGCGGCTGCTGGCACCAGACTTGCCCTCCAA
+
DDDDDIIIIIIIIIIIIIIIIIIIIIIIIIIIIIIIIIIIIIIIIIIIIIIIIIIIIIHIHIIHIIIIHIIIIIIIIIIIIIIHIIIIIHIIIHIIHIHIIIIIIIIIIIIIIIIIIIIIIHIIIIIIIIIHIIIIIIIIIIIHIIIIIIIIIIIIIIIIIIIIIIIIIIIIIIHHIIIHIIIIIIIIIIHIIIIIIIIIIIIIIIIIIIIHIIIIIIIIIIIIIIIIIIIIIIIIIIIIIIIIHHEIIIIIIIIIIIIIIIIIIIIIIIIIIIIIIIIIIIIIIIIHHIIIIIIIIIFIIIIIIIIIIIIIIIIIIIIIIIIIIIIIIIIIIIIIIIIIIIIDDDDD
@HISEQ:969:HM2KJBCX2:2:1102:16767:41718 2:N:0:ACTATGCA
TCCTAGGTCCGACCCAACTATCCCTATTAATCATTACGGTGATCCTAGAAACCAACAAAATAGAATCATGCCGTCCTATTTTATTATTCCATGCTAATGTATTCAAGCAAAATGCCTGCTTTAAACACTCTAATTTTTTCAAAGTAAAGGTCCTGGTTCCCCGTGACACCCAATTAAGGGCATCGCGGTTCTCCAGAAGGTGAGAAATTGACTACACCAGTTCATACCCCTTAAGGCACGACCGATGTGTCAATCCCGAAATTCAACTACGAGCTTTTTAACTGCAACAACTTTAATATACGCTATTGGAGCTGGAATTACCGCGGCTGCTGGCACCAGACTTGCCCTCCAA
+
DDDCDHHIIIIIIIIIIIIGIIIIIIIIIIIIIIHIIIIIHIIIIIIHIHIIFHIIIIHIHHHHHHIHIIIIIIIIIIIIIGIIIIIIIGIHIHIHHHHHHHHHIIIHHIHIHIIIHHHHHIIHIIIIIIIIHIHIIIHIIIIIIIIIIIIIIIHIIIIIIIIIIIIIIIIIIIIGIIIIIIIIIIIIIIIIIHHIIIIIIIIIIHIIIIIIIIHHHIIIIIIIIIIIIIIIIIGIIIIIIIIIIIIIIHFIIIIIIIIIIIIIIIIHIIIIIIIIIIIIIIIIIIIHHHIIIIIIIIIIIIIIHIIIIIIIIIIIIIIIHIIIIIIIIIIIIIIIIIIIIIIIIIIDDDDD
@HISEQ:969:HM2KJBCX2:2:1102:10399:42362 2:N:0:ACTATGCA
TCCTAGGTCCGACCCAACTATCCCTATTAATCATTACGGTGATCCTAGAAACCAACAAAATAGAACCATGCCGTCCTATTTTATTATTCCATGCTAATCTATTCAAGCACTAGCTTGCTTTAAGCACTCCAATTTTTTCAAGGTAATAGCTCTGCTTCCCCAACGCACCAAATTAATGGCATGAAGGTTATTCAGAAGGTAAGAATCCATCAAATCAGTACGAACAGTGAAGCCCGACCGATAGACAGATTCCGAAATTCAACTACGAGCTTTTTAACTGCAGCAACTTTAATATACGCTATTGGAGCTGGAATTACCGCGGCTGCTGGCACCAGACTTGCCCTCCAA
+
DDDDDIIIIHIIIIIIIIIIIIIIIIIIIIIIIIIIIIIIIIIIIIIIIIIIIIIIHIIIIIIIIIIIIIIHGHIIIIIHIHIIIIIIIGHIIHHIIIIHIGGHIIIIIIIIHIIIIIIIIHHIIIIIIIHIIIIIHHHHGIIIIIIIIIIIHIHIIIIIIIIIIGIIIIIIIIIIIIIIIHIHIIIIIHIIIHIHIIIIIIIIIIIIHGIIIIIIIIIIIIIIIHIIIIIIIIIIHGIIHIIII<EIIIIIIIIIIIIIIIHGIIIHIIIIIIIIHIIIIIIIIIIIIIIIIIIIIIIIIIIIIIIIIIIIIIIIIIIIIIIIIIIIIIIIIGIIIIIIIHIDDDDD
@HISEQ:969:HM2KJBCX2:2:1102:3104:42764 2:N:0:ACTATGCA
TCCTAGGTCCGACCCAACTATCCCTATTAATCATTACGGTGATCCTAGAAACCAACAAAATAGAACCATGCCGTCCTATTTTATTATTCCATGCTAATGTATTCAGGCACTAGCCTGCTTTGAGCACTCTAATTTTTTCAAGGTAATAGTCCTGCTTCCCCAACGCACCAAGTGAATGGCATGCTGGTTATTTAGAAGGTAAGAACCCACCACACCAGTACGAACAGTGAAGCCCGACCGATGGACAGATTCCGAAATTCAACTACGAGCTTTTTAACTGCAACAACTTTAATATACGCTATTGGAGCTGGAATTACCGCGGCTGCTGGCACCAGACTTGCCCTCCAA
+
DDDDDHIIHHIIIIDIFIIIIIHHIHHHHHIHIIIHIIIIIIIIHGCHEHIIIIIIIHI1DCH@HHHHIIIIIHIIIIIIGHHIIIIIHIHIHGICHHHHIHHIHHHHHIIIHIIIIIFHIHIIIIIHHIIIHIIIIHHIHHHHIHIIIIIIIIIHHIHIHHIIHHHHIIHHIHIIIHIIIIIIIHHHHIIIIIIIIHGIHHIIIIIHIIIIIHIIIIHIIIIIIIIIIIIIIIIIHIIIHHIHHGGIIIIIIIIIIIIHGIIIIIIHHIIIHIIIHHHHHIIIIIIIIIHIIHGHIIIIIIHIIIIIIHIIIIIIIIIIIIIIIIIIIIIIIHIHHIIIIHIDDDDD
@HISEQ:969:HM2KJBCX2:2:1102:17064:43122 2:N:0:ACTATGCA
TCCTAGGTCCGACCCAACTATCCCTATTAATCATTACGGTGATCCTAGAAACCAACAAAATAGAACCATGCCGTCCTATTCTATTATTCCATGCTAATGTATTCGAGCAAAAATGCCTGCTTTAAACACTCTAATTTTTTCAAGGTAAAGGTCCTGGATCCGCAAGACACCCAATTAAGGACATCAAGTTTCTCCAGAAGGTGAGAAATCAACAGCGACAGTTCATACCCCTTAAGGCATGACCATCACGTCAATCCCGAAATTCAACTACGAGCTTTTTAACTGCAACAACTTTAATATACGCTATTGGAGCTGGAATTACCGCGGCTGCTGGCACCAGACTTGCCCTCCAA
+
DDDDDIHIIIIIGIIIIIIIIIIIIIIIHIIIIIHHIIIIIIIIIIHIIIIIIIIIIIIGIHGHHIHIIIIIHHHIIIHFHIIHIHEHHIIFHHHIIHIIIHHHHIGHIIIHHHIIIIHIHIIIIIIIIIIIIIIHHHHHIIIIIIIIIIIHIIIIIIIIIIIIIHHHIIIIIIIIIIIIIIIIIIIIIIHIIHIIIIIIIIIIIIIIIIIIIIIHIIIIIIIIIIIIIIIIIIIIIIIIIIIIIIIIIIHGIIIIIIIIIIIIIIIIIIIIIIIIIIIIIIIHIIIIIIIIIIIIIIIIHIIIIIIIIIIIIIIIIIIIIIIIIIIIIIIIIIIIIIIIIIIIIIIIDDDDD
@HISEQ:969:HM2KJBCX2:2:1102:14384:43012 2:N:0:ACTATGCA
TCCTAGGTCCGACCCAACTATCCCTATTAATCATTACGTCAATCCTAGAAACCAACAAAATAGGATCGAACGTCCTATTTCATTATTCCATGCTAATGTATTCAAGCGTTAGCCTGCTTTAAACACTCTAATTTTTTCAAAGTAACAGTCCTGTTTCCCTGCAACACCAAATTAATGACATTACAGTTCTTCAGAAAGGAGGAATCAGCGAAGCCAGTGCATACCAGTGGCACGACCAACCTGCTGACCCCGAAATTCAACTACGAGCTTTTTAACTGCAACAACTTTAATATACGCTATTGGAGCTGGAATTACCGCGGCTGCTGGCACCAGACTTGCCCTCCAA
+
DDDDDIIHHHCHGHHHHIIIIIIEHFGHHHHHIHCHHE<GEHHIEHE1DGHIIGHHIHCEHEHEHHHHHGIHHHIGIHGHHIIIGHHHII@GGFHHHIHHIHHHHEIIIHIIHHGCAHHHHICHFHFHHGHIIHFCFGGGHIIIHEIHHEACGHIHIHHE@FHHIHHGGFFGHFHHHCD?EIHHFCDEIHIIHGIIHIHEGFHHHIIHEIIHHHHGHHHIIHHEIHFHEHIIHHHHIHHHHH@FDHHHECHEHIIHGH@HHIHHC1EIHGFCHH@IGIHHHIHHFFCCG@EC@HDIIH@HEHHCFHHEHHHHGHDDCHHHHEFIHHGEGIHHHGHEHC<FG?DADA
@HISEQ:969:HM2KJBCX2:2:1102:17535:43874 2:N:0:ACTATGCA
TCCTAGGTCCGACCCAACTATCCCTATTAATCATTACGGTGATCCTAGAAACCAACAAAATAGAACCATGCCGTACTATACTATTATTCCATGCTAATGTATTCGAGCAAAAATGCCTGCTTTAAACACTCTAATTTTTTCAAGGTAAAGGTCCTGGATCCGCAAGACACCCAATAAAGGACATCAAGTTTCTCCAGAAGGTGAGAAATCAACAGTAACAGTTCATACCCCTTAAGGCATGACCATCACGTCAATCCCGAAATTCAACTACGAGCTTTTTAACTGCAACAACTTTAATATACGCTATTGGAGCTGGAATTACCGCGGCTGCTGGCACCAGACTTGCCCTCCAA
+
@0D@D1<DCEDH/</1<0<CG1<CCGHHFH?GEFCGFGCCH?CC@HHEHHII1FEGHC@GC1D1F1CGHFHHCD0<CHE1<<GHHCF@1FGG11GHFH1FH<DHHHHEIHHHGIGHHHFHEHFGHGCHGHHHEF<HCHHEHHHHHEDHIHIIIHIHGHHHGEIIHHH8C?IIIIHHIIHHIIHHFHIHHHEHHEII<HHCH;HHHHIIIIIIIHHEIIIIIHGGIHIIIIHIGGIHEHIIHEEFIHGHIIHGIHDHGIIIIIIIHIIIHIHHFCHHEIHIIIIIIHIIFFHFHHHIIIIIIIGIHIHIIIIIHHIIHIIIIIHHHGIIIIHIHHFHHFEHHIIIIIHHD@DD<
@HISEQ:969:HM2KJBCX2:2:1102:7318:44706 2:N:0:ACTATGCA
TCCTAGGTCCGACCCAACTATCCCTATTAATCATTACATCGATCCTAGAAACCAACAAAATAGAATTGGATGTCCTATTTTATTATTCTATGCTAATGTATTCAAGCGTGAGCCTGCTTTAAACACTCTAATTTTTACAAAGTAACAGTCCTAATTCCCTGTGACACCAAATTAATGGCATTACGGTTCTTTAAAAGATGAGAAATCAATAATATCAGTACATACCAACGGTATGACCAAAACATTGATTCCGAAATTTAACTACGAGCTTTTTAACTGCAACAACTTTAATATACGCTATTGGAGCTGGAATTACCGCGGCTGCTGGCACCAGACTTGCCCTCCAA
+
DCDDDIIIIIIIIIIIIIIIIIIHIIIIIIIIIIIIIHHIIIIIIHIIIIIIIIIIIIIHIHIIIIIIIIIHIIIIIIHIIIIIGHIIIIIGIIIIIIIIIIIHIIIIIIIIIIIIIIIIIIIIIIIIIIIIIIIIIIIHIIHIHIHIIIIIIIIIIIIIIHIIIIHIIIIIIIIIIIHIIIIGIIIHIIIIIIIIIIIIIIIIIIIIIIIIIIHIIIIIIIIIHIIHIIIIIIIIIIIHHIIIIHIIIIIIIIIIIIIHIIIIIIIIIIIIIIHHHGIHIIIIIIIIIIIIIIIIIIIIIIIIIIIIIIIIIIIIIIGIIIIIIIIIIIIIIIIIIIHIHIDDDDD
@HISEQ:969:HM2KJBCX2:2:1102:4172:45295 2:N:0:ACTATGCA
TCCTAGGTCCGACCCAACTATCCCTATTAATCATTACGGTGGTCCTAGACCAACAAAATAGAACCAACGTCCTATTCTATTATTCCATGCTAATCTATTCAAGCAAAAGCCCGCTTTAAACACTCTAATTTTTTCAAGGTAATGGTCCTGGTTCCCCGACACACCCAATAAAGGGCATACCGGCTCACCAGAAGGATAGACCCGACAACAGACAGTACTCGCCAGAGACGGACCGCCCGGTCAGGTCTAAAATTCAACTACGAGCTTTTTAACTGCAACAACTTTAATATACGCTATTGGAGCTGGAATTACCGCGGCTGCTGGCACCAGACTTGCCCTCCAA
+
DDDDDIIIIIIIIIIGEHIIIIIIIIIIIIIIIIIIIHIIHIIIIIIIIIHIIIIIIIIHHHIIIIIHHHIHHIIIIIIIIGIHHIIIGHIHHHHFHHIIIHHEIIIIHIHIIIIHHIHIHIIHIIIIIIIIIIIIIIIIIIIIIIIIHGHHDDIGHIIIIIHHIIIIIIIIIIIIIIIHIIIIIIIIIIIIHFHHHIGIIIIIHIIIIIIIIIIHIHGIIIIIIIIIIIIIIIIIIIIIHIIIIIIIIIIIIIHIIIIIIIIIIIIIIIIIIIIIIIIIIIIIIIIIIGIIIIIIHHIIIIIIIIIIIIIIIIIIIIIIIIIIIIIIIIIIIIIIIIDDDDD
@HISEQ:969:HM2KJBCX2:2:1102:17868:45351 2:N:0:ACTATGCA
TCCTAGGTCCGACCCAACTATCCCTATTAATCATTACGGTGATCCTAGAAACCAACAAAATAGAACCATGCCGTCCTATTTTATTATTCCATGCTAATCTATTCAAGCACTAGCCTGCTTTAAGCACTCTAATTTTTTCAAGGTAATAGCTCTGCTTCCCCGGCGCACCAACTGAATGGCATACCGGTTATTCAGAAGGTAGGAACCCATCACCCCAGTACGGACCGTAAAGCCCGACCGACGGACAGACCCCGAAATTCAACTACGAGCTTTTTAACTGCAACAACTTTAATATACGCTATTGGAGCTGGAATTACCGCGGCTGCTGGCACCAGACTTGCCCTCCAA
+
DDDDDHIIIIIIIIIIIIIIIIIIHIIIIIIIIIIIIIIIHIIIIIIGIIIIHIIIIIIIHHHIIIIIHIIIIIIIIIIIIIIIIIIGFHIIHHIIIIIIIIIHIIIIIIIIIIIIHIIIIIIIHIIIIIIHIIIIIIGIHIIIIIIIIIIIIIIIIIIIIIIIIIIIIIIIIIIIIIIIIIIIIIIHIIIIIIIIIHHHIIIIHIIIIHIFIIIIIIIIIIIIIIIIIIIIIIIIIIIIHHIIIHFIIHIIIIIIIHIIIIIIIIIIIIIIIIIIHIIIIIHGD1IIIIIIIIIIIIIIIIIIIIIIIIIIIIIIIIIIIIIIIIIIIIIIIIIIIIIIIIIDDDDD
@HISEQ:969:HM2KJBCX2:2:1102:20626:45242 2:N:0:ACTATGCA
TCCTAGGTCCGACCCAACTATCCCTATTAATCATTACGTCAATCCTAGAAACCAACAAAATAGGATCAAACGTCCTATTTCATTATTCCATGCTAATGTATTCAAGCGTTAGCCTGCTTTAAACACTCTAATTTTTTCAAAGTAACAGTCCTGTTTCCCTGCAACACCAAATTAATGACATTACAGTTCTTCAAGAAGGAGGAACCAGTAAAGCCAGTACATACCAGAGGCACGACCAACTTACTAATCCCGAAATTCAACTACGAGCTTTTTAACTGCAACAACTTTAATATACGCTATTGGAGCTGGAATTACCGCGGCTGCTGGCACCAGACTTGCCCTCCAA
+
DDBD@@HIIIHHEHHFIGIIEEHFGHEHIHIIIEHHGEHEHIIFHH?GGHIHHIIIIICFHCEHIH1CEEH=CGEEH@DHHIIHHHHCGHHIHHFHHFGHHHHFHIHGHHHC@HHHGIHEHHHIHHCHHHHIHHGIFHCHHDGHHHCGHGEHIIEC@@HIHGIIHHGGIHHE@HHHEEIGIIIHIIIIIIIIHIHHHHEHHGHHEEHIHHIIHIFIIIIIIHHGHHHF1CGEHGEIHHGDCFHHFHFCHCHHGHIHCHHHIHHEHIHIHHHHIIHIIIHFHCHHG@FIIHFHIHGGHEHGHHIIIHIIHHHHGIIIIIIIIIHHIHCIHHIIIHHHHHHEHDDDDD
@HISEQ:969:HM2KJBCX2:2:1102:21241:45739 2:N:0:ACTATGCA
TCCTAGGTCCGACCCAACTATCCCTATTAATCATTACGTCGATCCTAGAAACCAACAAAATAGGGTCAAACGTCCTATTTCATTATTCCATGCTAATGTATTCAAGCGTGAGCCTGCTTTAAACACTCTAATTTTTTCAAAGTAACAGTCCTGATTCCCCGCGACACCAAATTAATGACATCACGGATCTTCAGAAGGGAGAAACCAGTGACACCAGTGCATACCAAAGGCATGACCAGCGTACTGATCCCGAAATTCAACTACGAGCTTTTTAACTGCAACAACTTTAATATACGCTATTGGAGCTGGAATTACCGCGGCTGCTGGCACCAGACTTGCCCTCCAA
+
BAAADFHF?EDH??CFHGEHC?FFCGGHIIECGHHHEGF?EH?EGEHIEEH1FHHCHHHGGEFEE<FECGFG<1=CCD<1@DFGEF11<C?CG?DGFC6FEFFHIHHHHIHHFFEHHHHGDHHHHFGGCHHIIEHEGFHHIIHHHHIIHIHCGDE<IIIIHGIIIHHHHCG@HIHHGHHEHHHEEGIIIGIIHHHHIIIIIIIIIIIH;HHIIIIIIIIHIIIIHIIHHIIHIHHGIIIIIIIFFIIIGIIHHGIHHIHIIHEHHGHIHHHIHECIIIIIIIIIIIIHIHIHHEIIIIIIIIHHIIIIIIIIIIIIIIIIIIIIIIIHIIIIHGIIHIIIIDDDDB
@HISEQ:969:HM2KJBCX2:2:1102:13154:46190 2:N:0:ACTATGCA
TCCTAGGTCCGACCCAACTATCCCTATTAATCATTACGTCAATCCTTGAAACCAACAAAATAGGATCAAACGTCCTATTTCATTATTCCATGCTAATGTATTCAAGCGTTAGCCTGCTTTAAACACTCTAATTTTTTCAAAGTAACAGTCCTGTTTCCCTGCAACACCAAATTAATGACATTACAGTTCTTCAAGAAGGAGGAACCAGTAAAGCCAGTACATACCAGAGGCACGACCAACTTACTAATCCCGAAATTCAACTACGAGCTTTTTAACTGCAACAACTTTAATATACGCTATTGGAGCTGGAATTACCGCGGCTGCTGGCACCAGACTTGCCCTCCAA
+
BADDAHHHHHIIIHIIHIIHHHHIIHIHIIIIIIIIHIIHIIIIIIIIGIIIHIIHHIIHHIEHIIIIIIIHHICHEHHHHIIIHHIHHIHH1GEHIIIHHIHHGHHHIIIIIIIIIHIIIGGGHHIIHIIIIIIIIHGHGIHHHHFHHHIHHHHCDIHIIIHHHHIHHIHHHIIHHIHHHHIIHEIHHHHHGHEHIHGIIIIIIIHHHIIIHHEIHIIIIIHHIIHHGCHIHHGIIHHGIIHHHIHFHHHHHHHEIIIIHHIHGHFIIIIHIHHIHIIIHIHHHHEHIIHHEHHCGFHFGIIGIIHIHHIIHIIHIIIIIIIIIIHHHIIIHHHGIHIIIDCDDC
@HISEQ:969:HM2KJBCX2:2:1102:17519:45994 2:N:0:ACTATGCA
TCCTAGGTCCGACCCAACTATCCCTATTAATCATTACGTCAATCCTAGAAACCAACAAAATAGGATCAAACGTCCTATTTCATTATTCCATGCTAATGTATTCAAGCGTTAGCCTGCTTTAAACACTCTAATTTTTTCAAAGTAACAGTCCTGTTTCCCTGCAACACCAAATTAATGACATTACAGTTCTTCAAGAAGGAGGAACCAGTAAAGCCAGTACATACCGGAGGCACGACCAACTTACTGATCCCGAAATTCAACTACGAGCTTTTTAACTGCAACAACTTTAATATACGCTATTGGAGCTGGAATTACCGCGGCTGCTGGCACCAGACTTGCCCTCCAA
+
DDDDDIIIIHIIHIIIIIIIIIIIIIIIIIIIIIIHHIIIIIIIIIHIIIIIIIHIGHHIIEHHHIHIIIHIIIIIIIIIIIIIIIIHIHIIHHHIIIIIIHHIIIIIIIIIIIIIIHIIIIIIIIIIIIHIIIIIIIIIIIIIIIIIIIIIIHIHHHIIIIIIIIIIIIIIIIIIIIHIIIIIIIIIIIIHIIIHIIIIIIIIGIIIIIHIIIIIIIIIIIIIIIIIIIIIIIIIIIIIIIIIHIIIIIIIIIIIIIIIIIIIIIHIIIIIIIIIIIIIIIIIIIHHIIIIIIIIIIIHIIIIIIIIIIIIIIIIIIIIIIIIIIIIIIIIIIIIIIIIIDDDDD
@HISEQ:969:HM2KJBCX2:2:1102:17396:46156 2:N:0:ACTATGCA
TCCTAGGTCCGACCCAACTATCCCTATTAATCATTACGTCGATCCTAGAAACCAACAAAATAGAATCAAACGTCCTATTTCATTATTCCATGCTAATGTATTCAAGCGTGAGCCTGCTTTAAACACTCTAATTTTTTCAAAGTAACAGTCCTGATTTCCCACAACACCAAATAAATGACATCATGGTTCGTCAGAAGGGAGAAACCAACAATACCAGTACGTACCGAGGCACGACCGACATGATGGTCCCGAAATTCAACTACGAGCTTTTTAACTGCAGCAACTTTAATATACGCTATTGGAGCTGGAATTACCGCGGCTGCTGGCACCAGACTTGCCCTCCAA
+
DDDDDHIHIIIIHIIIIHHIGIHHIHIHHIIIHIIIIIIIIIIIIIHIIIHHIHIHHIHEGHHGIHIHIIHEHFHHIHHIIIIGHHIIII1F?FHIHIIIIHIIIIIIIIIHIHIFIGIIIIHIHHIHHIIHIIHHHIIIIIIIIIIIHIIIIIIHIIHHIIIIHHIEIHHHHIIHIIIIIHIGHIIIIIIIIIIIIIIIIIIIHIIIIIHIHHIIIIIIIIIIIIIIIIIIIIIIIIIIIIHHIIHIIHIIIIIIIIIIIHIIIIIIHIIHIIIIIIIIIIIIIIIIIHIHIIIIIHHHIIIIIIIIIIIIIIIIIIIIIIIIIIIIIIIIIIIIIIIIDDDDD
@HISEQ:969:HM2KJBCX2:2:1102:16481:47792 2:N:0:ACTATGCA
TCCTAGGTCCGACCCAACTATCCCTATTAATCATTACGTCAATCCTAGAAACCAACAAAATAGGATCAAACGTCCTATTTCATTATTCCATGCTAATGTATTCAAGCGTTAGCCTGCTTTAAACACTCTAATTTTTTCAAAGTAACAGTCCTGTTTCCCTGCAACACCAAATTAATGACATTACAGTTCTTCAAGAAGGAGGAACCAGTAAAGCCAGTACATACCAGAGGCACGACCAACTTACTAATCCCGAAATTCAACTACGAGCTTTTTAACTGCAACAACTTTAATATACGCTATTGGAGCTGGAATTACCGCGGCTGCTGGCACCAGACTTGCCCTCCAA
+
DDDDDIIIIIIIIIIIIIIIIIIIIIIIIIIIIIIIIIIIIIHHIIIIIIIIIIIIIIIIIIIHIIIIIHIGIFHGHIIIIIIIIIIIEHIHHIIIIIIIIHHHIIIHIIIIGEIIHIIIIIIIIHHHIIIIIIIIHIIHHHIIIIIHHIHIHIIIIIIIIIIIIIIIIIIIIIIIIIIIIIIHIIIIHIIIIIIIIIIIIIIIIHIIIIIIIIIIIIIIIIIIIIIIIIIIIIHIIIIIIIIIHIHHIIIIIIIIIIIIIIHIIIIIHHHIIIHIIIIIIIIIIIIIIHIIIIIIIIIIHIIIIIIIIIIIIIIIIIIIIIIIIIIIIGIIIIIIIIIIIDDDDD
@HISEQ:969:HM2KJBCX2:2:1102:19691:48884 2:N:0:ACTATGCA
TCCTAGGTCCGACCCAACTATCCCTATTAATCATTACGTCAACCCTAGAAACCAACAAAATAGGATCAAACGTCCTGTTTTATTATTCCATGCTAATGTATTCAAGCGTTAGCCTGCTTTAAACACTCTAATTTTTTCAAAGTAACAGTCCTGTTTCCCCGCAACACCAAATTAATGGCATCACGGTTCTTCAAGAAGGAGGAATCAGCGAGGCCAGTGCATACCATTGGCACGACCAACCTGCTGACCCCGAAATTCAACTACGAGCTTTTTAACTGCAACAACTTTAATATACGCTATTGGAGCTGGAATTACCGCGGCTGCTGGCACCAGACTTGCCCTCCAA
+
DDDDDIIIIIIIIIIIIIIIIIIIIIIIIIIIIIIIHIHHIIIIIIIIIIIIIIIIIIIIIHHIIIIIIIIHIHII1DGIIIIIIIIIHIIIIIIIIIIIIIIHHHIIIIIIIIIIIIIIIIIIIIIIHHIIIIIIIIHHIIIIIIIIIIIIIIIIIIIIIIIIIIIIIIIIIIIIIIIIIIIIIIIIIIIIIIHIIIIIIIIHIIIIIIIIIIIIIHIIIIIIIIIIIIIIIIIIIIIIIIIHGIIIIIIIIIIIIIIIIIIIIHIIHIIIIIIIIHIIIIHHIIHIIIIIIIIIIIIIIIIIIIIIIIIIIIIIIIIIIIHIIIIIIIIIIIIIIIIIIDDDDD
@HISEQ:969:HM2KJBCX2:2:1102:13605:48861 2:N:0:ACTATGCA
TCCTAGGTCCGACCCAACTATCCCTATTAATCATTACATCGATCCTAGAAACCAACAAAATAGAATCTGATGTCCTATTTCATTATTCCATGCTAATGTATTCAAGCGTAAGCTTGCTTTAAACACTCTAATTTTTTCAAGGTAACAGTCCTAATTCCCCATAACATCAAATAAATGACATTATGGTTCTTTAGAAGGTGAGAACCAATAAAACCAGTACATACCAAGGCATGACCGATTCCTTGATCCCGAAATTCAACTACGAGCTTTTTAACTGCAACAACTTTAATATACGCTATTGGAGCTGGAATTACCGCGGCTGCTGGCACCAGACTTGCCCTCCAA
+
ADDDDHIIIHHIHHIIGIFHHHHHCCHHHEEGEHHHHIIIIEHEEHCGCFHHHIHHECD@DHHHIHHHH1DGEHEHIHIIHHHIHHHHIFCF?F@EHIIHHHHHHEHIIIHHHBFEFCHHHF@CFHGHH?A?GHIHIHHECFHEHHHIIIIIHHHHHIHHHHIEECCIIIHHIHHHHGEHHIHGCIHCIIHHHIHGIHGHHHIHHEHHFHFCH7IIIHGFHEIIIIHHEEHHEHGIHHHHEHFDGIIHIHHIHHHHHFCE<HGIHEIGIIHGHHEFCHHHGHHF<@CIIIFFHHGHEHHIIIIHEHIHHIIHIHHDIIHFHEHIHIIHIIHHHE?HHIIIDD@AD
@HISEQ:969:HM2KJBCX2:2:1102:14148:49217 2:N:0:ACTATGCA
TCCTAGGTCCGACCCAACTATCCCTATTAATCATTACATCGATCCTAGAAACCAACAAAATAGAATCGGATGTCCTATTTCATTATTCCATGCTAATGTATTCAAGCGTGAGCCTGCTTTAAACACTCTAATTTTTTCAAGGTAACAGTCCTAATTCCCCGTGACACCAAATTAATGGCATTACGGTTCTTTAGAAGGTGAGAAATCAATAATATCAGTACATACCAACGGCATGACCGAAACATTGATCCCGAAATTCAACTACGAGCTTTTTAACTGCAACAACTTTAATATACGCTATTGGAGCTGGAATTACCGCGGCTGCTGGCACCAGACTTGCCCTCCAA
+
@@BDAHHIIHDHDHDHGCG<DEHHHHHHEHHHIIHIIIH@@FFGCHFHHHIHHFHIFHHHIH?GHGF@CHICHECHIECGH1CCGHF@<<G1G?FHCGGHEGHHHGHCEEHDEHHHI@BDGHH@HHHGFEEHHEHF<@DGIIHIHHHGHHHHHIIHH?=HGCHFGCG9HHHHFEHEGCEED@CDEEHHHGDHFIHHFHHGGIIHHC1?HIIIHHH@EIHHHHGCGHHHHIIIHHIHIHGEGFEHEHIIHD?IIIHHHHCHHEHHEHHHHIIHHEHFHHHCEHHHGIIHH?HIHHHEHCHCHFHHHIIIIIIIHIIIHC<HHEHIIHHHEIHHC@GCIIIIHED0@@D
@HISEQ:969:HM2KJBCX2:2:1102:7458:50227 2:N:0:ACTATGCA
TCCTAGGTCCGACCCCAACTATCCCTATTAATCATTACGGTGATCCTAGAAACCAACAAAATAGAACCATGCCGTCCTATTTTATTATTCCATGCTAATATATTCAGGCACTAGCCTGCTTTGAGCACTCTAATTTTTTCAAGGTAATAGTCCTGCTTCCCCAACGCACCAAGTGAATGGCATGCTGGTTATTCAGAAGGTAAGAACCCACCACACCAGTACGGACAGTGAAGCCCGACCGATGGACAGATTCCGAAATTCAACTACGAGCTTTTTAACTGCAACAACTTTAATATACGCTATTGGAGCTGGAATTACCGCGGCTGCTGGCACCAGACTTGCCCTCCAA
+
DDCDDIIIIHHHHHIHIHIIIIHHIIIIIIIIIHIHHHIIIIIIHGIIIIIIGIIHIIIIIIIIIIIGIIIHHIHIIIHEHHHHHHIHIIIGHIHCHHHIIIIIIIHIIHHIIIHIIIIIIIIIIIIIIIIIIIIIIIIIIIIIIIIIIIIIHIIIIIIIHHEHHIHHHHHEIIIIIIIHIIIIHIIHIIIIIIIIIIIIIHHHEHGIGIIHHIIIIIIIIIIIIIIIIIIIIIIIIHHIIIIIIIIIIIIIIIIIIIIIIIIIIIIIIIIIIIIHIHIHIIIIIIHIIIIIIIHIIIIIIIIIIIIIHIIIIIIIIIIIIIIIIIIIIIIIIHIIHGIIIIIIDCDDC
@HISEQ:969:HM2KJBCX2:2:1102:20811:50612 2:N:0:ACTATGCA
TCCTAGGTCCGACCCAACTATCCCTATTAATCATTACATCGATCCTAGAAACCAACAAAATAGAATCGGATGTCCTATTTCATTATTCCATGCTAATGTATTCAAGCGTGAGCCTGCTTTAAACACTCTAATTTTTTCAAGGTAACAGTCCTAATTCCCCGTGACACCAAATTAATGGCATTACGGTTCTTTAGAAGGTGAGAAATCAATAATATCAGTACATACCAACGGCATGACCGAAACATTGATCCCGAAATTCAACTACGAGCTTTTTAACTGCAACAACTTTAATATACGCTATTGGAGCTGGAATTACCGCGGCTGCTGGCACCAGACTTGCCCTCCAA
+
DDDDDHIIIIIIIIIIIIIIHIIIIIHHIIIIIIIIIIIIIIIIIIIIIIIIIIIIIIIIHIIIHHIIIIIIHHHIHDHHIIIIHHIHIIHIGIIIHHHIHHIHHIIIIIIIIIIHIIHIHHHIIIHHHIIHHHIHIHHEHHIIIIIHEHIIIIHIHIIIIIIIHHEIHIHHIIIIIIGHIIIIIIIIIIIIIIIIIIIHHIIIIIIIIIIIIIIIIIIIIIIIIIIIIIIIIIIIIIIIIIIHHCIIIIIIIIIIIIIIIIIIIIIIIIIIIIIIIIIIIIIIIIIIIIIHIIIIIIIIIHIIIIIIIIIIIIIIIIIIIIIIIIIIIIIIIIIIIIIIIIDDDDD
@HISEQ:969:HM2KJBCX2:2:1102:18309:51051 2:N:0:ACTATGCA
TCCTAGGTCCGACCCAACTATCCCTATTAATCATTACGTCGATCCTAGAAACCAACAAAATAGAATCAAACGTCCTATTTCATTATTCCATGCTAATGTATTCAAGCGCGAGCTTGCTTTAAACACTCTAATTTTTTCAAAGTAACAGTCCTGATTTCCCATGACACCAAATTAATGACATCGTGGTTCGTCAGAAGGGAGAAACCAATAATGCTAGTACGTACAAAGTACGACCGACATATTAGTCCCGAAATTCAACTACGAGCTTTTTAACTGCAACAACTTTAATATACGCTATTGGAGCTGGAATTACCGCGGCTGCTGGCACCAGACTTGCCCTCCAA
+
DDDDDIIIIIIIIIHIIIIIIIIIIIIIIIIIIIIIIIIIIIIIIIIIIIIIIIIIIIIIIIGHIIIIIHIIHIIIIIIIIIIIIIIIIIIIIIEIIHIHIIHIHHHHIHIIIIIIIIIIIHHIIIIIHIIHHHIHIIIIHIIIIIIIHIIHIIIIIIHIIIHIIHHHHHHIIIIIIIIIIIIIIIIIIIIIIIIIIIIIIIIIIIIIIIIIIIIIIIIIIIHIIIIIIIIIIIIIIIIHHIHIIIIIIIIIIIIIIIIIIIIIIIIIIIIIIIIIIIIIIIIIIIIIIIIIIIIIIIIIIIIIIIHIIIIIIIIIIHIIIIIIIIIIIIIIIIIIIIIDDDDD
@HISEQ:969:HM2KJBCX2:2:1102:15562:51702 2:N:0:ACTATGCA
TCCTAGGTCCGACCCAACTATCCCTATTAATCATTACATCGATCCTAGAAACCAACAAAATAGAATCGGATGTCCTATTTCATTATTCCATGCTAATGTATTCAAGCGTGAGCCTGCTTTAAACACTCTAATTTTTTCAAGGTAACAGTCCTAATTCCCCGTGACACCAAATTAATGGCATTACGGTTCTTTAGAAGGTGAGAAATCAATAATATCAGTACATACCAACGGCATGACCGAAACATTGATCCCGAAATTCAACTACGAGCTTTTTAACTGCAACAACTTTAATATACGCTATTGGAGCTGGAATTACCGCGGCTGCTGGCACCAGACTTGCCCTCCAA
+
DDDDDIIIIIIIIIIIIIIIIIIIIIIIIIIIIIIIIIIHIGHIIIIIIIIIHHIIHIIIHIHHHIIIIIIIIIIIIIIIIIIIIGIIIIIIGHIIIHIIHIHHIIIHHIIHHHIIIIHIIIIIIIIIIIIIIIIIIIIIIIHIIIIIHHIIIIIIIIIIHIIIIIIIIIIIIIIIIHIIHIIIIIIIIIIIIIIIIIIIIIIIHHGIHIIIIIIIIIIIIHIHIIIIIIHIIIIIIIIIIIIIHHIIIIIIIIIIIIIIIIIIIIIIIIIIIIIIIIIIIIIIIHIIIIIIIIIIIIIIHIIIIIIIIIIIIIIIIIIIIIIIIIIIHIIIIIIIIIIIIIDDDDD
@HISEQ:969:HM2KJBCX2:2:1102:10031:51558 2:N:0:ACTATGCA
TCCTAGGTCCGACCCAACTATCCCTATTAATCATTACGTCGATCCTAGAAACCAACAAAATAGGTTCGATCGTCCTATTTCGTTATTCCATGCTAATGTATTCAAGCGCGAGCCTGCTTTAAGCACTCTAATTTTTTCAAAGTAACAGTCCTGTTTCCCCGCAACAACAAATTAATGCCATCACGGTTCTACAAGAAGGAGGGACCAGTGAGGCCAGTGCATACCAGTGGCACGACCAACCTACTGGCCCCGAAATTCAACTACGAGCTTTTTAACTGCAACAACTTTAATATACGCTATTGGAGCTGGAATTACCGCGGCTGCTGGCACCAGACTTGCCCTCCAA
+
DDDDDIIIHIIHIGIHIIIIIIIIIIIIIIIIIIIIIIIIIIIIIIIIIIIIHIIIIHHIIIHHIIIIIIIIIFHIIIIIIIIIIIIIHIIIGIIHIIIIIIHIIHIIIIIIIIIIIIIIHIIIIIIIIIIIIIIIIIIIIIIIIIIIIIIIIIIIIIIIIIIIIIIIIIIIIIIIIIIIIIIIIIIIIIIIIIIIIIIIIIIIIIIIIIHIIIIIIIIIIIIIIIIIIIIIIIIIIIIIIIIHHIIIHIIIIIIIIIIIIIIIIIIIIIIIIIIIIIIIIIIIIIIIIIIIIIIIIIIIIIIIIIIIIIIIIIIIIIIIIIIIIIIIIIIIIIIIIIIIIDDDDD
@HISEQ:969:HM2KJBCX2:2:1102:13939:51643 2:N:0:ACTATGCA
TCCTAGGTCCGACCCAACTATCCCTATTAATCATTACGTCAATCCTAGAAACCAACAAAATAGGATCAACGTCCTATTTCATTATTCCATGCTAATGTATTCAAGCGCGAGCCTGCTTTAAACACTCTAATTTTTTCAAAGTAACAGTCCTGATTCCCCACCACACCAAATTAATGACATGATGGTTCGTCAGAAGGTAGAAATCAGTAACACCAGTACGTACCGAAGGCACGACCAGCGTACTAATCCCGAAATTCAACTACGAGCTTTTTAACTGCAACAACTTTAATATACGCTATTGGAGCTGGAATTACCGCGGCTGCTGGCACCAGACTTGCCCTCCAA
+
DDDDDIHIIIGIIIIHIIIIIHIIIIIIIIGHIIIIIIIHHIIIIIHIIIIIIIIIIIIIIIHFHHHIHIHIHIIIIIHIIIIIIIIIIIHIIIIHHHIIIIIIIIIIIIIIIIIIIIIHHHHHIIIIIHIIIIIIIIIIIIIIIIIIIIIIIIIIIIHIHIEHIIIIIIIIIIIIHIIIIIIIIIIIIIIIIIIIIIIIIIIIHIIIIIIIIIIIHIIIIIIIIIIIIIIIIIIIIIIIIHHHIIHHHIIIIIIHIIIHIHIIIIGHIIIIIIHIIIIIIIHGIIIIIIIIHIIIIIIIIIIIIIIIIIIIIHIIIIIIIIIIIIIIIIIIIIIIIHIIDDDDD
@HISEQ:969:HM2KJBCX2:2:1102:11852:52704 2:N:0:ACTATGCA
TCCTAGGTCCGACCCAACTATCCCTATTAATCATTACGTCGATCCTAGAAACCAACAAAATAGAATCAAACGTCCTATTTCATTATTCCATGCTAATGTATTCAAGCGCGAGCTTGCTTTAAACACTCTAATTTTTTCAAAGTAACAGTCCTGATTTCCCATGACACCAAATTAATGACATCGTGGTTCGTCAGAAGGGAGAAACCAATAATGCTAGTACGTACAAAGTACGACCGACATATTAGTCCCGAAATTCAACTACGAGCTTTTTAACTGCAACAACTTTAATATACGCTATTGGAGCTGGAATTACCGCGGCTGCTGGCACCAGACTTGCCCTCCAA
+
D@DB@HEHHEFHDCDHIGEHCGHHIHHHIHHIHHHHHHFFCHHEEHEH@HHIIIIIEE<FHECHHEHHHHI@<D@CHHICHHIIIE@DCC@HHHH?/?@HH@CGEDHDDHHEEHFCHIHHEFG?FEHHHIHHIIHIIHHHHE@GCFFCHEFHHHHIFHHHEGHH?GHIHGCHHGFHCEFIHEIHHCDGEIHHHHHEHHFCHBGCHFHHHFAFFEHHHHGEEHIHGGHHHHHHIHHEHGHHFGCFHHIHEFFCEGIHCEEC<EGCCEHHHHIHHHEHFHEHHGEFEEGGG@@EHHCCHHHEHFEGIIHIHIHHDCHCHHHEHIHHF<@EFEHEHCHGCEC@BDD@
@HISEQ:969:HM2KJBCX2:2:1102:7583:52505 2:N:0:ACTATGCA
TCCTAGGTCCGACCCAACTATCCCTATTAATCATTACATCGATCCTAGAAACCAACAAAATAGAATCGGATGTCCTATTTCATTATTCCATGCTAATGTATTCAAGCGTGAGCCTGCTTTAAACACTCTAATTTTTTCAAGGTAACAGTCCTAATTCCCCGTGACACCAAATTAATGGCATTACGGTTCTTTAGAAGGTGAGAAATCAATAATATCAGTACATACCAACGGCATGACCGAAACATTGATCCCGAAATTCAACTACGAGCTTTTTAACTGCAACAACTTTAATATACGCTATTGGAGCTGGAATTACCGCGGCTGCTGGCACCAGACTTGCCCTCCAA
+
DDDABHHGFHIIIIIHHHHIIIIHIHGHIFIHHIEHIGEIHCHIHIHHIIHIIIGIIHIHHHIEHHHFHDEDHEEHHHHHHCGHGHIIIIIHGHHGFHH?HHHHHIIHHIIHIHCHGHHEHFEHHFGHHEFHIIIHIIIIIIIIFHIHHIIIHHHHIHIGHIGHHHHIIIHHHHHIIIHIIHIIHIIIIIIIHGHHIIIIIIIIIIIHHIIHHH@HEEHFGHIGHIHHIHEHGIIHIIIHFHHGGGGCHHHHHIIIIIHCIIHIIIIIIIIIIIHHHFEG@HIGIHHHEHIHIIHIIHEIIHIIH?IEHIHIIIIIIGHHHHHIHHIIIHIIIHGIIIHHHIDCDAD
@HISEQ:969:HM2KJBCX2:2:1102:7390:53330 2:N:0:ACTATGCA
TCCTAGGTCCGACCCAACTATCCTATTAATCATTACGTCAATCCTAGAAACCAACAAAATAGGATCGAACGTCCTATTTCATTATTCCATGCTAATGTATTCAAGCGTTAGCCTGCTTTAAACACTCTAATTTTTTCAAAGTAACAGTCCTGTTTCCCTGCAACACCAAATTAATTGCATTACAGTTCTTCAGAAAGGAGGAATCAGCGAAGCCAGTACATACCAGTGGCACGACCAACCTGCTGACCCCGAAATTCAACTACGAGCTTTTTAACTGCAACAACTTTAATATACGCTATTGGAGCTGGAATTACCGCGGCTGCTGGCACCAGACTTGCCCTCCAA
+
DDDDDIIIIIIIIIIIIIIIIIIIIIIIIIIIIIIIIHIIIIIIIIIIIIIIIIIIIHIIIIIIIIIIHHHHIIIHIIIIIIIIIIIIIIHFHIIIIIHIIHIIIIIIIHIHIIIIIIIIIIIIIIIIIIIIIIIIIIIIIIIIIIIIIIIIIIIIHIIIIIIHIIIIIIIIIIIIIIIIIIIIIIIHIIIIIIIIIIIIIIIIIIIIIIIIIIIIIIIIIIIIIIIIIIIIIIIIIIIIIIHGIIIHIIIIIIIIIIIIIIIIIIIIIIIIIIIIIIIIIIIIIHIIIIIIIIIIIIIIIIIIIIIIIIIIIIIIIIIIIIIIIIIIIIIIIIIIIIIIDDDDD
@HISEQ:969:HM2KJBCX2:2:1102:13112:53386 2:N:0:ACTATGCA
TCCTAGGTCCGACCCAACTATCCCTATTAATCATTACGGTGATCCTAGAAACCAACAAAATAGAACCATGCCGTCCTATTCTATTATTCCATGCTAATGTATTCGAGCAAAAATGCCTGCTTTAAACACTCTAATTTTTTCAAGGTAAAGGTCCTGGATCCGCAAGACACCCAATAAAGGACATCAAGTTTCTCCAGAAGGTGAGAAATCAACTGCAACAGTTCATACCCCTTAAGGCATGACCATCACGTCAATCCCGAAATTCAACTACGAGCTTTTTAACTGCAACAACTTTAATATACGCTATTGGAGCTGGAATTACCGCGGCTGCTGGCACCAGACTTGCCCTCCAA
+
DDDDDIIIIIIIIIIIIIIIIIIIIIIIIIIIIIIIIIIIIIIHIHIIIIIIIHIIIGIIHHIIIIHIIIIHIIHIIHIIHIIHIIIIIHIIIIIHIHIHIHIIHIIGIIIHHHHFIIIIIIIIIIHIIIIIHFHIIIIHIIHIIIIIIIIIIIIIIIIIIIIIIIIIIIIIIIIIIIIIIIIIIIIIHHHIIIIIIIIIIIIIIIIIIIIIIIIIIIIIIIIIIIIIIIIIIIIIIIIIIIIIIIIHIHHGIIHIIIIIIIIIIIIIIIIIIIIIIHIIIIIIIIIIIIIIIIHIIIIIIIIIIIIIIIIGIIIIIIIIIIIIIIIIIIIIIIIIIIIIIIIIHIIIDDDDD
@HISEQ:969:HM2KJBCX2:2:1102:7285:53825 2:N:0:ACTATGCA
TCCTAGGTCCGACCCAACTATCCCTATTAATCATTACGTCGATCCTAGAAACCAACAAAATAGAATCAAACGTCCTATTTCGTTATTCCATGCTAATGTATTCAAGCGTGAGCCTGCTTTAAACACTCTAATTTTTTCAAAGTAACAGTCCTGATTCCCCATGACACCAAATTAATGACATCATGGTTCGTCAGAAGGTAGGAATCAATAATACCAGTACGTACAATAGCACGACCAATAAATTAATCCCGAAATTCAACTACGAGCTTTTTAACTGCAACAACTTTAATATACGCTATTGGAGCTGGAATTACCGCGGCTGCTGGCACCAGACTTGCCCTCCAA
+
DDDDDIIIIHIIIIIIIIIIIIIIIIIIIIIIIIIIIIIIIHIIIIIIIIIIIIIIIIIIIIIHIIIIIIIIHIIIIIIIHIIIIIIIHIIIIIIIIIIIIIIIIHIIIIIIIIIIIIIIIIIIIIIIIIIIIIIIIIHIIIIIIIIIIIIIIIIIIIIIIIIIIIIIIIIIIIIIIIIIIIIIIIIIIIIIIIIIIIIIIIIIHHIIIIIIIIIIIIIIIIIIIIIIIIIIIIIIIIIIIIIHHIIIIIIIIIIIIIIIIIHIIIIIIIIIIIIIIIIIIIIIIIIIIIHIIIIIIIIIIIIIIIIIIIIIIIIIIIIIIIIIIIIIIIIIIIIIIIIIDDDDD
@HISEQ:969:HM2KJBCX2:2:1102:4884:53967 2:N:0:ACTATGCA
TCCTAGGTCCGACCCAACTATCCCTATTAATCATTACGTCAATCCTAGAAACCAACAAAATAGGATCAACGTCCTATTTCATTATTCCATGCTAATGTATTCAAGCGCGAGCCTGCTTTAAACACTCTAATTTTTTCAAAGTAACAGTCCTGATTCCCCACCACACCAAATAAATGACATGATGGTTCGTCAGAAGGTAGGAATCAGTAACACCAGTACGTACCGAAGGCACGACCAGCGTACTAATCCCGAAATTCAACTACGAGCTTTTTAACTGCAACAACTTTAATATACGCTATTGGAGCTGGAATTACCGCGGCTGCTGGCACCAGACTTGCCCTCCAA
+
DDDDDHIIIIIIIIIIIIIIIHHHHIIIIIIIIIIIIIIIIIIIIIIIIIIIIIIIIHIHIIHHIIIHGIHHIIIIIIIIIIIIIHIIIHIGHIIIIIIIIHHIHHIIIHIIIIIIIIIIHIIIIIIIIIIIIIHIHIIIIIIIIIIHIIIIIIIIIIIHHIIIIIHIIIIHIIHIIIIIIIIIIIIIIIHIIIIIIIIIIIIIIIIIIIIHIIIIIIIIIIIIIIIIIIIIIIIIIIIIIIIHIIIIIIIIIIIIIIIIIHIIIIIIIIIIIIIIIIIIIIIIIIIIIIIHIIIIIIIIIIIIIIIIIIIIIIIIIIIIIIIIIIIIIIIIIIIIIIIIDDDDD
@HISEQ:969:HM2KJBCX2:2:1102:5558:54112 2:N:0:ACTATGCA
TCCTAGGTCCGACCCAACTATCCCTATTAATCATTACTTCGGTCCTAGAAACCAACAAAATAGAACCAAAGTCCTATTCTATTATTCCATGCTAATGTATTCAAGCGTGAGCCTGCTTTAAACACTCTAATTTTTTCAAAGTAAAAGTCCTGGATCCCCAGCGCACTCAATTAAGAGCACACTGGTTCCCCAGAAGGAAAGATCCGACCAGAGCAGTGCTTACCTTGCGGCAAGACCACCCAGCCAGATCCAAAATTCAACTACGAGCTTTTTAACTGCAACAACTTTAATATACGCTATTGGAGCTGGAATTACCGCGGCTGCTGGCACCAGATTGCCCTCCAA
+
@DDDDIHEHIHHHHHHFEHHFHEEHEHHEHHHEHHEHHHHHFHICHHHHE?GHHIIHHIEEHFHHHHIIEHHFEGH1GG??FG@GC@H<@EEEECFH@EGHHHIIHHHIIHGGHIHH@D1FGFHEHHHFCFIHH@CHH@HHHGHHH1HFFCHEEGHGHEGHHHHHHHHHIHGHHHHEHHEGHHHIIHHGCD@H@CFGHFFHEHCHHFCHH?HHHIIHFHHHFHCHHCFFFFHCCIIIGCIHHHIHHHEH?G<@EIHGFHE<HCHHCHIIIHIHHIGFIIHIIHHIIIIHHHHHIIHHHFHEIIHHIHHHHIHHHIHCHEHFIHCHFIIIIHIIIHHHHDGBDD@@
@HISEQ:969:HM2KJBCX2:2:1102:19726:54301 2:N:0:ACTATGCA
TCCTAGGTCCGACCCAACTATCCCTATTAATCATTACGTCAATCCTAGAAACCAACAAAATAGAATCAAACGTCCTATTTCATTATTCCATGCTAATGTATTCAAGCGTAAGCCTGCTTTAAACACTCTAATTTTTTCAAAGTAACAGTCCTGATTCCCCACGACACCAAATTAATGACATCGCGGTTCTTCAGAAGGTAGGAACCAATAATACCAGTGCGTACCGAGGCACGACCGACACTCTGATCCCGAAATTCAACTACGAGCTTTTTAACTGCAACAACTTTAATATACGCTATTGGAGCTGGAATTACCGCGGCTGCTGGCACCAGACTTGCCCTCCAA
+
DDDDAIHHHHHCHIIIIIGHHEHIHIEHEHHIHIIHIHHHIHHHEHEF?HHHHHHHHCHEHEGHHFHHCHHIHHHHHHIHIHIHHIEG?GHIHIIHIIIIFIHEFGHHIHHHIHIIIHHHHIIIHHHHHHHHIIIIHHHHHHHIHIIIHIHHIIIHEHHCHHHIHHIFHHHHIHHFHHHHHIIIHIIIHIIIIIHIIHIHHHIIIHIIIHHFIHHHDHHIHHHHHHHHIIHIIIIIIHHHIHFHIIHHIIHIHIIIIIIIIIHHIGIIIIHIIHIIIGIIHHGGHHHIIIIIIIIIHIIHIIIIIIIHIIGIIHIHIHIGIIIIIIIIIIIHIIHIHHHFACDDD
@HISEQ:969:HM2KJBCX2:2:1102:7801:56270 2:N:0:ACTATGCA
TCCTAGGTCCGACCCCAACTATCCCTATTAATCATTACGTTGATTCTAGAAACCAACAAAAATAGAATCTAACGTCCTATTTCATTATTCCATGCTAATGTATTCAAGCGCGTGCCTGCTTTAAACACTCTAATTTTTTCAAAGTAACATCCTGACTCCCCACAACATCAAATTAATGACATCATGATTCATCAGAAGGGAGAAATCAATGACATTAGTACGTACCAAAGGCACGACCGACGTATTGATCCCGAAATTCAACTACAAGCTTTTTAACTGCAACAACTTTAATATACGCTATTGGAGCTGGAATTACCGCGGCTGCTGGCACCAGACTTGCCCTCCAA
+
DDDDDIIIIIIIIIIIIIIIIIIIIIIIIIIIIIIIIIIIIIIIIIIIHIIIIIIIIIHIIIIIIIHHIIIIIIHIHIIIIIIIIIHIIIHIIIIIIIIIIIIIIIIIIIHIHIHIIIIIIIIIIIIIIIHIIIIIIIIIIIHIIIIIIIIIIIIIHIIIIIIIIIIHIIIIIIIIIIHIIIIIIIHHIIIIIIIIIIIIIIIIIIIIIIIIIIIIIIIIIIIIIIIIIIIIIIIIIIIIIIIHHIIIIIIIIIIIIIIIIIIHIIIIIIIIIIIHIIIIIIIIIIHIIIIIIHHIIIIIIIIIIIIIIIIIIIIIIIIIIIIIIIIIIIIIIIIIIIIIIIDDDDD
@HISEQ:969:HM2KJBCX2:2:1102:8179:56430 2:N:0:ACTATGCA
TCCTAGGTCCGACCCAACTATCCCTATTAATCATTACGTCAATCCTAGAAACCAACAAAATAGGATCAAACGTCCTATTTCATTATTCCATGCTAATGTATTCAAGCGTTAGCCTGCTTTAAACACTCTAATTTTTTCAAAGTAACAGTCCTGTTTCCCTGCAACACCAAATTAATGACATTACAGTTCTTCAAGAAGGAGGAACCAGTAAAGCCAGTACATACCAGAGGCACGACCAACCTACTAATCCCGAAATTCAACTACGAGCTTTTTAACTGCAACAACTTTAATATACGCTATTGGAGCTGGAATTACCGCGGCTGCTGGCACCAGACTTGCCCTCCAA
+
DDDDDIIIIIGGIIIIIIIIIIIIIIIIIIIIIIIIIIIIIIIIIIIIIIIIIIIIHIIIIIHIIIIIIIIIIIIIIIHIIHIIIIIIIIIIIIIHIIIIIIIIIIIIIIIIIIIIIIIIIIIIIIIIIIIIIIIIIIIIIIIIIIIIIIIIIIIIIIIIIIIIIIIIIIIIIHIIIIIIIIIIIIIIIIIIIIIIIIIIIIIHIIIIIIIIIIIIIIIIIIII<IIIIIIIIIIIIIHIIIHHHIIIIIIIIIIIIIIIIHHIIIIIHIIIIIIIIIIIIIIIIIIIIIIIIIIIIIIIIIIIIIIIIIIIIIIIIIIIIIIIIIIIIIIIIIIIIIIIIDDDDD
@HISEQ:969:HM2KJBCX2:2:1102:11823:56297 2:N:0:ACTATGCA
TCCTAGGTCCGACCCAACTATCCCTATTAATCATTACGTCGATCCTAGAAACCAACAAAATAGAATCAAACGTCCTATTTCATTATTCCATGCTAATGTATTCAAGCGCGAGCTTGCTTTAAACACTCTAATTTTTTCAAAGTAACAGTCCTGATTTCCCGCGACACCAAATTAATGACATCGTGGTTCGTCAGAAGGGAGAAACCAATAATGCTAGTACGTACAAAGTACGACCGACATATTAGTCCCGAAATTCAACTACGAGCTTTTTAACTGCAACAACTTTAATATACGCTATTGGAGCTGGAATTACCGCGGCTGCTGGCACCAGACTTGCCCTCCAA
+
DDDDDIIIIIIIIIIIIIIIIIIIIIIHIHIIIIIIIIIIIIIIIIIIIIIIIIIIIIHIIHIIIIIIIIIIIIIIIIIHHIIIIIIHIIIHIIIIIIIIIIHIIIIIIIIIIIIIIIIIIIHIIIIIIIHIIIIIIIIHIIIIIIIIIIIIIIIIHIIIGIIIIIIHIIIIIIIIIIIIIIIIIIIIIIIIIIIIIIIIIIIIIIIIIIIIIIIIIHIIIIIIIIIIIIIIIIIIIIIIIIHIIIIIIIIIIIHIIIIIIIIIIIIIIIIIIIIIIIIHGHIIIIIIIIIHIIIIIIIIIIHIIIIIIIIIIIIIIIIIIIIIIIIIIIIIIIIIIIIDDDDD
@HISEQ:969:HM2KJBCX2:2:1102:17928:56624 2:N:0:ACTATGCA
TCCTAGGTCCGACCCAACTATCCCTATTAATCATTACTCATTTCCCCAAAAACCAACAAAATTCGAGATACGAGTCCTAACTTATTATTCCATGCTAATGTATTCATAACTTTCAGCCTGCTTTAAACACTCTAATTTTTTCAAAGTAAAGGTCCTGGATTGCGAACCCAACCCAGTAAAGGGCAGGAACGTTCTCCAGGAAGATGGTAAGCGCGCATCGGCACTCACACACGATACCGTGGCGGGCCAAGCGCACTATACCAGAAATCCAACTACGAGCTTTTTAACTGCAACAACTTTAATATACGCTATTGGAGCTGGAATTACCGCGGCTGCTGGCTCCAGACTTGCC
+
DDDCDIHIHIDHIIIIIHIHIIIIIHHHIIIIIIIHIIHHHGHIHIIIIIIFHIHIIFHHICGHHHIIHIGHHIHCGHCFHIHFHEHIHIIEHIIIIIH?GCEIHHFHHHHIIIIHGHIHHH?IHEHFHHIIHHGHHHIIHIHHIIIIHHIIIIIIIIHEGHHHHHDHHHFIIIHIIHIIIHHGIIIIIIHHIIHGIIIIIIIIIIIIIIIIIIIIHHIIIIIIIIIIII=HHIIIHHIIHGIIIHHHIHCIHHHIIHIIIIIIIIIIGIIIIIHIIIIHIIHGHIIIHHHHHHHHIIIIIIIIIHIIHFIIIIIIIIIIIIIIIIIIIIIIIIIIIIIIHG@IHHHDDDDA
@HISEQ:969:HM2KJBCX2:2:1102:11803:56809 2:N:0:ACTATGCA
TCCTAGGTCCGACCCAACTATCCCTATTAATCATTACGTCAATCCTAGAAACCAACAAAATAGGATCGAACGTCCTATTTCATTATTCCATGCTAATGTATTCAAGCGTTAGCCTGCTTTAAACACTCTAATTTTTTCAAAGTAACAGTCCTGTTTCCCTGCAACACCAAATTAATGACATTACAGTTCTTCAGAAAGGAGGAATCAGCGAAGCCAGTGCATACCAGTGGCACGACCAACCTGCTGACCCCGAAATTCAACTACGAGCTTTTTAACTGCAACAACTTTAATATACGCTATTGGAGCTGGAATTACCGCGGCTGCTGGCACCAGACTTGCCCTCCAA
+
D@<<D?1<<1//<<CH1D<GH11F1CCEHEHH@GHHHIIG@E1GCGHHHHIIEHCHHFCFGC11DFGHH@1/1DGH@EHHIHHHEHI?FHE1GH?1HHGCHEGHIIHGFHEGEIHHHIHFDHHFIGHHHHAFEGHHDHHHIHIIHGCIIHHHIHHHHEHHHHHGHHGIHIFHIIIIHHHHGIIIIHHIIIHHHIFHHGHHIIIHFHHIHHHGHEIIIHHEIIHCHHHHGIHHEGE/HCCIHCG?GHHF@HHIIHHEEHGG@0CHGHHGGIHGIHHIHHIHG@1HCGF?IIIHEIHIHIIIIHIHHHHHIIHIHDIHIIIHHIIHHHGD1HEHHCHIIIHFIABBDD
@HISEQ:969:HM2KJBCX2:2:1102:11916:57432 2:N:0:ACTATGCA
TCCTAGGTCCGACCCAACTATCCCTATTAATCATTACGGTGGTCCTAGACCAACAAAATAGAACCAACGTCCTATTCTATTATTCCATGCTAATCTATTCAAGCAAAAGCCCGCTTTAAACACTCTAATTTTTTCAAGGTAATGGTCCTGGTTCCCCGACACACCCAATAAAGGGCATACCGGCTCACCAGAAGGATAGACCCGACAACAGAACAGTACTCGCCAGAGACGGACCGTCCGGTCAGGCCTAAAATTCAACTACGAGCTTTTTAACTGCAACAACTTTAATATACGCTATTGGAGCTGGAATTACCGCGGCTGCTGGCACCAGACTTGCCCTCCAA
+
DDDDDIIIHIIIIHHIIIIIIHIIIIIIIIIIIIIIIIIIIIIIIIIGIIIHIIIIHIIHIIIIIHIIIHHHIGHHIIIIIIIIIIIIHHHHEHIIIIHIIIIIIIIIHIIIIIIGHHIIIIIIIIIIIIIIHHIIIIIIIIIIIIHIIIIIIIIIIIIIIIIIIIIIIIIHIIIIIIIIIIIIIIIIIIIHHIIIIIIIIIIIIIIHIIIIIIIIIIIIIIIHIIIIIIIIIIIIIIIIIIIIIIIIIIIIIIIIIIIHHIIIIIIIIIIIIIIIHIIIIIIIIIIIIIIIIHHHDDDIIIIIIIIIIIIIIIIIIIIIIIIIIIIIIIIIIIIIIIIDDDDD
@HISEQ:969:HM2KJBCX2:2:1102:6311:57770 2:N:0:ACTATGCA
TCCTAGGTCCGACCCAACTATCCCTATTAATCATTACGTCGATCCTAGAAACCAACAAAATAGGGTCAAACGTCCTATTTCATTATTCCATGCTAATGTATTCAAGCGTGTGCCTGCTTTAAACACTCTAATTTTTTCAAAGTAACGGTCCTGATTCCCCATGACACCAAATTAATGACATCACAGTTCGTCAGAAGGTAGAAATCAATAATACCAGTGCATACCAGAGGCACGACCAATATATTGATCCCGAAATTCAACTACGAGCTTTTTAACTGCAACAACTTTAATATACGCTATTGGAGCTGGAATTACCGCGGCTGCTGGCACCAGACTTGCCCTCCAA
+
DDDDAHIIIHIIIIIHIIIIIIIIIIIIIIIIIIIIIIIIIIIIIIHHIIIIIIIIIIIIIICHHHHIIIIIIIIIIIIIIIIIIIIIHIIIIIIIIIIHHIIIIHIIIIIIIIIIIIIHIIIIIIIIHIIIIIIIIIHHHIIIIIIIHHIIIHHIIIIIIIIIIIIIIIIIIIIIIIIIIIIIIIIIIIIIIIIIIIIIIIIIIIIIIIIIIIIIIIIIIIIIIIIIIIIIIIIIIIIIIIIH:IIIIIIIIIIIIIIIIIIIIIIIIIIIIIIIIIIIIIIIIIIIIIIIIIIIIIIIIIIIIIIIIIIIIIIIIIIIIIIIIIIIIIIIIIIIIIIIIDDDDD
@HISEQ:969:HM2KJBCX2:2:1102:12847:57525 2:N:0:ACTATGCA
TCCTAGGTCCGACCCAACTATCCCTATTAATCATTACGGTGGTCCTAGAAACCAACAAAATAGAATCATCCGTCCTATTTTATTATTCCATGCTAATGTATTCAAGCAAAATGCCTGCTTTAAACACTCTAATTTTTTCAAAGTAAAGGTCCTGGTTCCCCGCGGCACCCAATTAAGGACATCGCGGTTCTCCAGAAGGTGAGAAATTGACTACACCAGTTCATACCCCTTAAGGCACGACCGATGTGTCAATCCCGAAATTCAACTACGAGCTTTTTAACTGCAACAACTTTAATATACGCTATTGGAGCTGGAATTACCGCGGCTGCTGGCACCAGACTTGCCCTCCAA
+
DCDDDIIIIIIIIIIHIIIIIIIIIIIIIIHIIIIIIIIIIHIIIIIIIIIIIIIIIIIIIIIGHIIIHIHHIIIIIIIHIHIIIHIIIIIIIIIIIIHGHIIHIIIIIIIIIIIIIIIIIHIIIIIIIIIIIIIIIIIIIIIHIIIIIIIIIIIHIHIIIIIHIIIIIIIIIIIIIIIIIIIHIIIIIIIIIIIIIIIIIIIIIIHIIIIIIIIIIIIIIIIIIIIIIIIIIIIIIIIIIIIIIIIIIIIHIIIIIIIIIIIIIIIIIIIIIIIIIIIIIIIIIIIIIIIIHIIIIIIIIIIIIIIIIIIIIIIIIIIIIIIIIIIIIIIIIIIIIIIIIIIIIIDDDDD
@HISEQ:969:HM2KJBCX2:2:1102:14905:57543 2:N:0:ACTATGCA
TCCTAGGTCCGACCCAACTATCCCTATTAATCATTACGTCAATCCTAGAAACCAACAAAATAGGATCGAACGTCCTATTTCATTATTCCATGCTAATGTATTCAAGCGTTAGCCTGCTTTAAACACTCTAATTTTTTCAAAGTAACAGTCCTGTTTCCCTGCAACACCAAATTAATGACATTACAGTTCTTCAAGAAGGAGGAATCAGTAAAGCCAGTACATACCATTGGCACGACCAACCTACTGACCCCGAAATTCAACTACGAGCTTTTTAACTGCAACAACTTTAATATACGCTATTGGAGCTGGAATTACCGCGGCTGCTGGCACCAGACTTGCCCTCCAA
+
DDDDDIIIIIIIIIIIIIIIIIIIIIIIIIIIIIIIIIIIIIIIIIIIIIIIIIIIHIIIIIHIIIIIIIHHHHHIIHIIIIIIIIIHHIIIIIIIIIIIIHIIIIIIIIIIIIIHIIIIIIIIIIIIIIIIIIIIIIIIIIIIIIIIIIIIIIIIIIIIHIIIIIIHIIHHIIIIIIIIIIIIIIIIIIIIIIIIIIIIIIIIIIIIHIIIIIIIIIIIIIIHIIIIIIIIIIIIIIIIIHIHHIIIIIIIIIIIIIIIIIIIIIIIIIIIIIIIIIIIIIIIIIIIIIIIIIIIIIIHHIIIIIIIIIIIHIIIIIIIIIIIIIIIIIIIIIIIIIIIIDDDDD
@HISEQ:969:HM2KJBCX2:2:1102:16336:57662 2:N:0:ACTATGCA
TCCTAGGTCCGACCCAACTATCCCTATTAATCATTACGTCAATCCTAGAAACCAACAAAATAGGATCGAACGTCCTATTTCATTATTCCATGCTAATGTATTCAAGCGTTAGCCTGCTTTAAACACTCTAATTTTTTCAAAGTAACAGTCCTGTTTCCCTGCAACACCAAATTAATGACATTACAGTTCTTCAGAAAGGAGGAATCAGCGAAGCCAGTACATACCAGTGGCACGACCAACCTGCTGACCCCGAAATTCAACTACGAGCTTTTTAACTGCAACAACTTTAATATACGCTATTGGAGCTGGAATTACCGCGGCTGCTGGCACCAGACTTGCCCTCCAA
+
D<<B@FHH@CCDD??GHGHHHGCGH?FGHHHHHHHHEEHIHHH?GHHHCHII1CGHI?HCFEGHHFHHGHHDHFHEHHEHHEHIHEH11FGHHEG1EHHGHEHIIHHIIIHHHHIHIIIIIIHIIHHHFHIIHFHHEHHIIFHHIHGHHHHHHHHGIFHHHHHIHIIHEHHGHHHHIHHHHHHIHIIHHGHIIGIHGHHIHEIIHIIHHHIHGHHGHIIIIHHHHHGA@GIIIIIIIIIHHHHGDDIIHHHCIIHHIIIIIHED1CFHIHE@IIHHHEIIIIIIHHHFIHEIGIIGHHHHHGIIHHGEDHGGHHHHHIHHHHGHGIHIIHHHHIHEHEHHEBDCDD
@HISEQ:969:HM2KJBCX2:2:1102:17786:58203 2:N:0:ACTATGCA
TCCTAGGTCCGACCCAACTATCCCTATTAATCATTACGTCGATCCTAGAAACCAACAAAATAGGATCAAACGTCCTATTTCATTATTCCATGCTAATGTATTCAAGCGTTAGCCTGCTTTAAACACTCTAATTTTTTCAAAGTAACAGTCCTGTTTCCCTGCAACACCAAATTAATGACATTACAGTTCTTCAAGAAGGAGGAACCAGTAAAGCCAGTACATACCAGAGGCACGACCAACCTACTAATCCCGAAATTCAACTACGAGCTTTTTAACTGCAACAACTTTAATATACGCTATTGGAGCTGGAATTACCGCGGCTGCTGGCACCAGACTTGCCCTCCAA
+
DDDDDIIIIIIIHIIIIIIIIIIIIIIIHIIIIIIHIIIIGIHIIIIIHIIIIIIIIIIIIIIIGIIIHIIHIIIIIIIIIIIIIIIIIIIIGIIIIIIIIIIIIIIIIIIIIIIIIIIIHHHHIIIIIIIIIIIIIIIHHIHIIIIIIIIIIHIIIGIIIIIIIIIIIIIIIIIIIIIIIIIIIIIIIIIHIIIIIIIIIIIIIIHIIIIIIIIIIIIIIHIIIIIIIIIIIIIIIIIIIIHHHIIHIIIIIIIIIIIIIIIIIIIIIIIIIIIIHIIIIIIIIHIIIIIIIIIIIIIIIIIIIIIHHIIIIIIIIIHIIIIIIIIIIIIIIIIIIHIIIDDDDD
@HISEQ:969:HM2KJBCX2:2:1102:18633:57068 2:N:0:ACTATGCA
TCCTAGGTCCGACCCAACTATCCCTATTAATCATTACGTCAATCCTAGAAACCAACAAAATAGGATCAACGTCCTATTTCATTATTCCATGCTAATGTATTCAAGCGCGAGCCTGCTTTAAACACTCTAATTTTTTCAAAGTAACAGTCCTGATTCCCCGCCACACCAAATGAATGACATGATGGTTCGTCAGAAGGTAGGAACCAGTAACACCAGTACGTACCTAAGGCACGACCAACGTACTGATCCCGAAATTCAACTACGAGCTTTTTAACTGCAACAACTTTAATATACGCTATTGGAGCTGGAATTACCGCGGCTGCTGGCACCAGACTTGCCCTCCAA
+
DDDDDIHIIIIIIIHIIIIIIIHIIIIIIIIIIIIHIIIIIHIIHIIIIIIIIIIIIHIIIIHIGIIIIIIIIIIIIGHIIIIIIHIIIIIHIIIIIIIIIFHIIIHHHHHIIIIHEHHIGHIIIHIIIIIIIIIIHIIIIIIIIIIIIIIHIHHHIIIIHHIIIIHIIIIIIHHIIIIIHIIIIIIIIIIIIIIIIIIIIIIIIIIIIIIIIIIIIHIIIIIIIIIIIIIIIIIIIIIIIIHGIIIIIHIIHIIHIIIHHHIIIIIIIIIIIIIIHIIIIIIIIIIIIIIIIIHIIIIIIIIIIIIIIIIIIIIIIIIIIIIIIIIIIIIIIIIIIIIIDDDDD
@HISEQ:969:HM2KJBCX2:2:1102:20307:58239 2:N:0:ACTATGCA
TCCTAGGTCCGACCCAACTATCCCTATTAATCATTACGGTGGTCCTAGACCAACAAAATAGAACCAACGTCCTATTCTATTATTCCATGCTAATCTATTCAAGCAAAAGCCCGCTTTAAACACTCTAATTTTTTCAAGGTAATGGTCCTGGTTCCCCGACACACCCAATAAAGGGCATACCGGCTCACCAGAAGGATAGACCCGACAACAGACAGTACTCGCCAGAGACGGACCGCCCGGTCAGGTCTAAAATTCAACTACGAGCTTTTTAACTGCAACAACTTTAATATACGCTATTGGAGCTGGAATTACCGCGGCTGCTGGCACCAGACTTGCCCTCCAA
+
DDDDDHIIIIIIIIIIIIIIIIIIIIIIIIIIIIIIIGHHHHIIIIIFHHIIIIIIEHIGHIIIIHHIHHIIIIIIHIIHHIHIIIHHGIIEHIIHHIIGIGIIIIHIIIIIIIHIIHHHHHIHIIHHHHHHHIIHIHIIHIHIIIIHIHHHEHIIHIIIIIIIIIIHHIHHIIIIIIHHIHIHIHFHIHIIHIIIIIIIIIIIIIIIHIIIIIIIIIIIIIIIIIIIIIIIIIIIIIIIIIIIIIIIIIIIIIIIIIIIIIIIIIIIIIIIIIIIIIIIIIIIIIIIIIIIIIHHHGIIIIIIIIIIIIIHIIIIIIIIIIIIIIIIIIIIIIIIIIDDDDD
@HISEQ:969:HM2KJBCX2:2:1102:20546:59447 2:N:0:ACTATGCA
TCCTAGGTCCGACCCAACTATCCCTATTAATCATTACATCGATCCTAGAAACCAACAAAATAGAATCGGATGTCCTATTTCATTATTCCATGCTAATGTATTCAAGCGTGAGCCTGCTTTAAACACTCTAATTTTTTCAAGGTAACAGTCCTAATTCCCCGTAACACCAAATTAATGGCATTACGGTTCTTTAGAAGGTGAGAAATCAATGATAACAGTGCATACCAACGGCATGACCGAAATATTGATCCCGAAATTCAACTACGAGCTTTTTAACTGCAACAACTTTAATATACGCTATTGGAGCTGGAATTACCGCGGCTGCTGGCACCAGACTTGCCCTCCAA
+
DDDCDIIIIIIIIIIIIIIIIIIIIIIIHHIIIIIIIIIIIIIIIIIHIIIIIIIIIIIIIIIIIIIIHEHIHIIIIIIIIIIIGIIIIIHHHICHHHHHIIIIIIIIIIIHIIIIHHIIIIIIIIIHIIIIHIIIIIHIIIIIIIIIIIIIIIIIIIHIIIIIIIIIIIIIIIIIIIIIIIIIIIIIIIIIIIIIIIIIIIIIIHHIIIIIIIIIIIIIIIIIIIIIIIIIIIIIIIIIIIIIHGIIIIIIIIIIIIIIIIIIIIIIIIIIIIIIIIIIIIIIIIIIIIIIIIIIIIHIHIIIIIIIIIIIIIIIIIIIIIIIIIIIIIIIIIIIIIIIIIDDDDD
@HISEQ:969:HM2KJBCX2:2:1102:9460:59358 2:N:0:ACTATGCA
TCCTAGGTCCGACCCAACTATCCCTATTAATCATTACGTCAATCCTAGAAACCAACAAAATAGGATCAACGTCCTATTTCATTATTCCATGCTAATGTATTCAAGCGCGAGCCTGCTTTAAACACTCTAATTTTTTCAAAGTAACAGTCCTGATTCCCCACCACACCAAATTAATGACATGATGGTTCGTCAGAAGGTAGAAATCAGTAACACCAGTACGTACCGAAGGCACGACCAGCGTACTAATCCCGAAATTCAACTACGAGCTTTTTAACTGCAACAACTTTAATATACGCTATTGGAGCTGGAATTACCGCGGCTGCTGGCACCAGACTTGCCCTCCAA
+
DDDDDIIHHIIIIIIIIIIIIIIHIIIIIIIIIIIIIIIIIIIIIIIGIIHIIIIHIHIIIICHHIIIIIIHIIIIIHIIIIIIIIIEHIIGIIIIIIIIIHHIIIIIIIIIIIIIIHIIIIIIHIHIIIIGHHIIIHIIIIIIIIIIIIIIIIHIIHIIHHIHHIIIIIIIIIIIIIIIIIIGIHIHIIIIIIIIIIIIIIIHIHIIIIIIIIIIIIIIIIIIIHIIIIHIIIIIIIIIIHHHHIIIIIIIIIIIIIIIIIIIIIIIIIIIIHIIIIIIIIIIIIIHIIIIHIIIIIIIIIIIIIIIIIIIIIIIIIIIIIIIIIIIIIIIIIIIIIIIDDDDD
@HISEQ:969:HM2KJBCX2:2:1102:14512:59982 2:N:0:ACTATGCA
TCCTAGGTCCGACCCAACTATCCCTATTAATCATTACGGTGATCCTAGAAACCAACAAAATAGAACCATGCGTCCTATTTCATTATTCCATGCTAATGTATTCAGGCAATAGCCTGCTTTAAGCACTCTAATTTTTTCAAGGTAACAGTCCTGCTTCCCCAACGCACCAAATTAATGACATGCTGGTTATTCAGAAGGTAGGAATCCATCACGCCAGTACAGACCCAAAAGCCCGACCAACGGATAAACCCCGAAATTCAACTACGAGCTTTTTAACTGCAACAACTTTAATATACGCTATTGGAGCTGGAATTACCGCGGCTGCTGGCACCAGACTTGCCCTCCAA
+
@@B@DG1D@@F<?<<1C0<F@CC1DC<CHC1<DCGHHHIIIHHI@?CCH?@HHEH@EEH<<F<<DC<C<11<<C/<FH@CG1<1D1<F?1C1D@G?1HHF<<11GF<CECHCFHCHDHFEHEF<8GBF@GIIHIHGHGC?FE/GDGHHHHEHHCHHHCFFHHHGHHHH:@IIHHHHEH@HIIIIIIIIIIHHHF@GHFFHHHH<H<HHHIHIHCGGH489@<0C8DGH@ADDDDFHFHIHGIHEF<FHIIHFFD<HHCHEHC@<0G<?IHHHCHG@IIHHFCGC<C11HIIHGHDHHF1@CGCFEGIHHHHHHE<?CD<HHCC@EHG<1C@EHIIIHHGIHC@D@@@
@HISEQ:969:HM2KJBCX2:2:1102:2704:60416 2:N:0:ACTATGCA
TCCTAGGTCCGACCCAACTATCCCTATTAATCATTACGGTGATCCTAGAAACCAACAAAATAGAACCATGCCGTCCTATTCTATTATTCCATGCTAATGTATTCGAGCAAAAATGCCTGCTTTAAACACTCTAATTTTTTCAAGGTAAAGGTCCTGGATCCGCAAGACACCCAATAAAGGACATCAAGTTTCTCCAGAAGGTGAGAAATCAACAGTAACAGTTCATACCCCTTAAGGCATGACCGTCACGTCAATCCCGAAATTCAACTACGAGCTTTTTAACTGCAACAACTTTAATATACGCTATTGGAGCTGGAATTACCGCGGCTGCTGGCACCAGACTTGCCCTCCAA
+
BD@DBHHHIHHHHHHIIIHHHHHHHIHHIIIHEHHIIIGIIFI?HEFHHIHIIIIHHHE@HCGFHIIHHHEHHHIHHIIHIHIIIIIIIIGIGIIIIIHCHCFHEHHGHHFHIIIIIHH?H@HCGHIIIHIIIIIHIHIHIHGHIIIHHHHHHIEIHHHHHIIIIHHHGIIGIIIIIIHIHHIIHHHIIHHHHIHGHEHIIHIIHIIIHIIIHIIIIIIHIHGIHHHHIIIHHIIIHIIIIIIIIIHIIHHFHHHIIIIIIIIIIIIIIIIIHIIIIIIIHEHIIIIIIIIIIHIIIIHFHIIIIIIIIHIIIIIIIIIIIIIIIIIIHIIIIIIIIIIIIIIIIIIHCDDDA
@HISEQ:969:HM2KJBCX2:2:1102:13707:59802 2:N:0:ACTATGCA
TCCTAGGTCCGACCCAACTATCCCTATTAATCATTACGTCGATCCTAGAAACCAACAAAATAGAATCAAACGTCCTATTTCGTTATTCCATGCTAATGTATTCAAGCGTGAGCCTGCTTTAAACACTCTAATTTTTTCAAAGTAACAGTCCTGATTCCCCATGACACCAAATTAATGACATCATGGTTCGTCAGAAGGTAGGAATCAATAATACCAGTACGTACAATAGCACGACCAATAAATTAATCCCGAAATTCAACTACGAGCTTTTTAACTGCAACAACTTTAATATACGCTATTGGAGCTGGAATTACCGCGGCTGCTGGCACCAGACTTGCCCTCCAA
+
AD@DDHEGCFDHI<EGHEHIHFEGH@EEHHHEHICCHHHII/<FHIEHEHHHEHCEHHIIGII@DCFHGHEHCCCEHHIIHHGFHGIHHHHHCFGIIIIIIIIHHGHGHHGHHIIHIIIIIHGHEIHHHHHIIHIIIIIHHIHHHHHIIIIIIIIIHIGHIIIHIIIIIIHIIHIIGHIIIIIIIIIIIIIIIIIIHIIIIIIIIIIIIIHHHIIIIIIIIIIIIHIIHIHHHIHIIIIHCGHGHIHCCCC@EFIIIHIHDIHHFGIIIIIIIIIIGHHHIHHHHEGIIHEIHIIIIIIHHHIHIIHHHIIHHHHHHHHHH@IIIIIHIIIIHIIIIIHIDDD@@
@HISEQ:969:HM2KJBCX2:2:1102:16975:59914 2:N:0:ACTATGCA
TCCTAGGTCCGACCCAACTATCCCTATTAATCATTACGGTGATCCTAGAAACCAACAAAATAGAACCATGCCGTCCTATTCTATTATTCCATGCTAATGTATTCGAGCAAAAATGCCTGCTTTAAACACTCTAATTTTTTCAAGGTAAAGGTCCTGGATCCGCAAGACACCCAATTAAGGACATCAAGTTTCTCCAGAAGGTGAGAAATCAACAGCGACAGTTCATACCCCTTAAGGCATGACCATCACGTCAATCCCGAAATTCAACTACGAGCTTTTTAACTGCAACAACTTTAATATACGCTATTGGAGCTGGAATTACCGCGGCTGCTGGCACCAGACTTGCCCTCCAA
+
DDDDDIIIIIIIIIIIIIIIIIIIIIIIIIHHIIIIIIIIIIIIIIIIIIIIIIIIHIIGIGHHHHHHIIII<DHHIIIHHHIIIIHHHIIIGGHHIIIIIHIHHIIHIIIHIIIIIHHIIIIIIIIIHHHIIIIIIIIIIIIHHIIIIIIIIHIHIIIIIIIIIIHIIIIIIIIIIIIIHHIIIIIIIIHIIIIIIHIIIIIIIIHIIIIIIHIIHHIIIIIIIIIIIIIIIIIIHHGIIIIHIIIHIIHEIGIIIIIHHHIIGHIIHFIIIIIIIIIIIHIIIHIIIIIIIHIIIIIIHIIIIHIIIIIIIIIIIIIIIIIIHIIIIIIIIIIIIIIIIIIIIIIIDDDDA
@HISEQ:969:HM2KJBCX2:2:1102:14068:60753 2:N:0:ACTATGCA
TCCTAGGTCCGACCCAACTATCCCTATTAATCATTACGGTGATCCTAGAAACCAACAAAATAGAACCATGCCGTCCTATTCTATTATTCCATGCTAATGTATTCGAGCAAAAATGCCTGCTTTAAACACTCTAATTTTTTCAAGGTAAAGGTCCTGGATCCGCAAGACACCCAATAAAGGACATCAAGTTTCTCCAGAAGGTGAGAAATCAACAGTAACAGTTCATACCCCTTAAGGCATGACCGTCACGTCAATCCCGAAATTCAACTACGAGCTTTTTAACTGCAACAACTTTAATATACGCTATTGGAGCTGGAATTACCGCGGCTGCTGGCACCAGACTTGCCCTCCAA
+
DDDDCIIIIIIIIHIIIIIIIIIIIIIIIIIIIIIGIHIIIIIIIIIIIIIIIIIIIIIGIIHIIIIIIEEHIHIIIIIIIIIIIIIIIIHHIHIIHIHIIHHIIIIIIIIIHIIIIIIIIHHHHHGHIHIIIHIIIIIHIIIHIIIIIIIIHIHIHIIIIHIIIHHIIIIIIIIIIIIHIIIIIIIIHHGIHHIIIIIIIIHIIIIIHIIIIIHIHIIIHIIIIIHIIIIIHHHIHHHHHEIIHHGHIIEFHHCIIIIIHHIHHHGIHFHHHHHIIIIIIIIIIIIIIIIIIIIIIIIIHIIIIIIIIIIIIIIIIIIIIIIIIIIIIIIIIIIIIIIIIIIIIIIIDDDDD
@HISEQ:969:HM2KJBCX2:2:1102:10102:61708 2:N:0:ACTATGCA
TCCTAGGTCCGACCCAACTATCCCTATTAATCATTACGGTGGTCCTAGAAACCAACAAAATAGAACCACAACGTCCTATTCTATTATTCCATGCTAATCTATTCAAGCAATAGCCCGCTTTAAACACTCTAATTTTTTCAAGGTAATGGTCCTGGCTCCCCAACACACCCAATTAAGGACATACTGGTTCACCAGAAGGAAGACCCGACAACAGGACAGTACTCGCCAAAGACGGACCGCCCGGCCAAGTCTAAAATTCAACTACGAGCTTTTTAACTGCAACAACTTTAATATACGCTATTGGAGCTGGAATTACCGCGGCTGCTGGCACCAGACTTGCCCTCCAA
+
DDDDDGHIIIIIIIIIIIIIHIIIIHIIIIIIIIIIIHIIHIIIIIIHIIIHHIIIIIGIHHHIIIIHIHEHGHHCHIIIIIHIIHIIHIIIIIIHHIIHHIHHIIIIIIIIIIIIIIIGHGIIIHIIIIIIIHIGIHIFHHIIIIIIIIIHGFEHCHEIHHHHIHIGIIHHGEHHIHHEIIIIIIIHIHIGIIIIIIIIIHHHGHIHHHIHIIHIHIIIIIIIIIHIGIIIIIIIIIIIIHIIIIIIIIIIIIIIIIIIIIHIIIIIIIIHGHIIIIIIIHIIIIIIIIIIIIHIIIIIIIIIIIIIIIHIIIIIHIIIIIIIIIHIIIIIIIHIIIIIIIDDDDD
@HISEQ:969:HM2KJBCX2:2:1102:2318:62196 2:N:0:ACTATGCA
TCCTAGGTCCGACCCAACTATCCCTATTAATCATTACGGTGGTCCTAGAAACCAACAAAATAGAACCACAACGTCCTATTCTATTATTCCATGCTAATCTATTCAAGCAATAGCCCGCTTTAAACACTCTAATTTTTTCAAGGTAATGGTCCTGGCTCCCCAACACACCCAATAAAGGACATACTGGTTCACCAGAAGGAAGACCCGACAGCAGACAGTACTCGCCAAAGACGGACCGCCCGGCCAGGCCTAAAATTCAACTACGAGCTTTTTAACTGCAACAACTTTAATATACGCTATTGGAGCTGGAATTACCGCGGCTGCTGGCACCAGACTTGCCCTCCAA
+
DDDDDIHIHHIIIIIIHEHFHEHHIIIIIIIIIHIIIIIIIFHHHHIIIIHIHHHIIHIIGHHHEHHIHIIHHEHCEHHIHIH@HHIIGCHHIHIIIHHIIHHIIHHIIIIIIHHIIIIHGIHHHIIEIIIIIHHHHEHHHIIIIIIIIIIHIHICFIIIIHIIIIHGEIIIIGIIIIIHIIIIIIIIIIIGIIIIIIIIHHHIHFIIIIIHIIIHIIIIHDHIIIIIIIHIIIIIIIIIIIIHHIIIHEIIIIIIIHIHIHHHIHIIIIIIIHHIIIIIIIIIIIIIIHIIIIIIIIIHIIIIHIIIIHIIIIIIHIIIIIIHHIIIIIHIIIIIIIIHIDDDDD
@HISEQ:969:HM2KJBCX2:2:1102:7767:61485 2:N:0:ACTATGCA
TCCTAGGTCCGACCCAACTATCCCTATTAATCATTACGTCAACCCTAGAAACCAACAAAATAGGATCAAACGTCCTATTTTATTATTCCATGCTAATGTATTCAAGCGTTAGCCTGCTTTAAACACTCTAATTTTTTCAAAGTAACAGTCCTGTTTCCCCGCAACACCAAATTAATGGCATCACGGTTCTTCAAGAAGGAGGAATCAGCAAGGCCAGTTCATACCAGTGGCACGACCAACCTGCTGACCCCGAAATTCAACTACGAGCTTTTTAACTGCAACAACTTTAATATACGCTATTGGAGCTGGAATTACCGCGGCTGCTGGCACCAGACTTGCCCTCCAA
+
DDDDDIIIIIIIIIIIIIIIHIIIIIIIIIIIIIIIHHIIIIIIHIHIIIGIIIIIIH@HHHGHIHHIIIGIHIIIHIHHIIHHHIHIGHIIIIIHIIHHHGHIIIIIIIIIIIIIIIIIIHHIIIIHIIIIIIIGIIIIIIHIIIHIIIIIHIIHIHHHHIIIIIIIIIIIHIIIIIIHIIIIIIIIIHIIGIIIIIHEIIIHIIIIIIIIIIIIIIIIIIIIIIIIIII=HIIIIIIIIHHHDIIIIIIIIIIIIIHIHGHIIIIIIIIIIIHIIIIIIIIIIGIIIIIIIHIIIIIHHIIHIHHIIIIIIIIIIIIIIIIIIIIIIIIIIHIIIIIIIDDDDD
@HISEQ:969:HM2KJBCX2:2:1102:19437:62168 2:N:0:ACTATGCA
TCCTAGGTCCGACCCAACTATCCCTATTAATCATTACGTCAATCCTAGAAACCAACAAAATAGGATCAAACGTCCTATTTCATTATTCCATGCTAATGTATTCAAGCGTTAGCCTGCTTTAAACACTCTAATTTTTTCAAAGTAACAGTCCTGTTTCCCTGCAACACCAAATTAATGACATTACAGTTCTTCAAGAAGGAGGAACCAGTAAAGCCAGTACATACCAGAGGCACGACCAACCTACTAATCCCGAAATTCAACTACGAGCTTTTTAACTGCAACAACTTTAATATACGCTATTGGAGCTGGAATTACCGCGGCTGCTGGCACCAGACTTGCCCTCCAA
+
<<BDBH?FHEHDCFHHHECFHFG@F?@HCEGGFE@EHGHH=C?E@FHH1<DG1F?0EECHHCHFCCFC@C1<1<<<<GC<<CFGHHE<DGCF@CEHHHHCD<<DEDH?@?HHCHHHIHHHGHHHCEHHGFHHHHFHFFGHAHH@HHFHIIHGGFCE:CGC@FE@E<C0<?DCHHCHED/FH@FGHHFDCF@CFGDGC@GHHHIHHGHHHHGGHE1GCFFF<GHFHGGGCEHHIHG6FCF1HGAC<<AEEHHF<11D1G?G@GCHFG1HHEIHCCDCEG@GEHC<C@HG<D1GEDHIIHIHFHIHIHH?HGC?EC/<CEEHEH@@CCF1C@F?<<HCE@DEECDBDD
@HISEQ:969:HM2KJBCX2:2:1102:10972:63982 2:N:0:ACTATGCA
TCCTAGGTCCGACCCAACTATCCCTATTAATCATTACGGTGGTCCTAGAAACCAACAAAATAGAACCACAACGTCCTATTCTATTATTCCATGCTAATCTATTCAAGCAATAGCCCGCTTTAAACACTCTAATTTTTTCAAGGTAATAGTCCTGGCTCCCCAACACACCCAACAAAGGACATGCTGATTCACCAGAAGGAAGACCCGACAGCAGACAGTACTCGCCAAAGACGGACCGCCCGGCCAGGCCTAAAATTCAACTACGAGCTTTTTAACTGCAACAACTTTAATATACGCTATTGGAGCTGGAATTACCGCGGCTGCTGGCACCAGACTTGCCCTC
+
DDDDDHIIIIIIIIIIIIIHIIIIIIIIIIIIIIHIIIIIIIIIIIIIHIIIIIIIIIIHIIIIIIIHIHIIIIIIIIIIIIIIIIGIIIIIIHIGHHIIIHHHIIHIIIIIIIIIIIHHIIIIHHIIIIIIIIIIHIIHIHIIIIIHIIIIIIHIIIIIIIIIIIHIHIIIIGIIHIIIIIHHIIIIIIIIIIIGIIIIIIIHIIIIIIIIIIIIIIIIIIIIIIIHGIIIIHIIIIIIHHIIHIIIIIHIIHHHIIIIIIHIIHIIHIIIHIIIIIIIHIIIIIIIIIHIIIIIIIIHHGIIIIIIHIIIIIIIIIIIIIIIIIHIIIIIIIIHIIDDDAD
@HISEQ:969:HM2KJBCX2:2:1102:7338:64348 2:N:0:ACTATGCA
TCCTAGGTCCGACCCAACTATCCCTATTAATCATTACGGTGATCCTAGAAACCAACAAAATAGAACCATGCCGTCCTATTCTATTATTCCATGCTAATGTATTCGAGCAAAATGCCTGCTTTAAACACTCTAATTTTTTCAAGGTAAAGGTCCTGGTTCCACATGACACCCAATTAAGGACATCATGCTTCTCCAGAAGGTGAGAAATCAACTGCGACAGTTCATACCCCTTAAGGCACGACCATCACGTCAATCCCGAAATTCAACTACGAGCTTTTTAACTGCAACAACTTTAATATACGCTATTGGAGCTGGAATTACCGCGGCTGCTGGCACCAGACTTGCCCTCCAA
+
DCDDDHHIIIIIIIIIHHIEHIIHIIIIGIIIIIIIIGIIIIIIIIHIHIIIIIIIIIIHIIHHIIIIIHGHIIIIIGHHIIIIIIIIIIIIIHIIIIIIHFHHHHIIIIIIIIHIHIIIIHHHIIIIIIIIIIIIIIIIHIIIIIIIIIIIIIIIHHIIIIIIIIIIIIIIIIHHIIIIIIIIIIIHHHIIIIIIIIIHIIIIIIIIIHHIIIIIIIIIIIIIIIIIIIHHHIIHIIIIIHIIIIIIIIHIIIIIIHIIIIIIIIIIIIIIIIIIIIIIIIIIIIIIIHIIIIIIIIIIIIIIIIIIIIIIIIIIIIIIIHIIIIIIIIIIIIIIIIIIIIIIIIIDDDDD
@HISEQ:969:HM2KJBCX2:2:1102:13776:64823 2:N:0:ACTATGCA
TCCTAGGTCCGACCCAACTATCCCTATTAATCATTACGGTGGTCCTTGAACCAACAAAATAGAACCACGACGTCCTATTCTATTATTCCATGCTAATCTATTCAAGCAAAAGCCTGCTTTAAACACTCTAATTTTTTCAAGGTAATGGTCCTGGCTCCCCGGCACGCCCAATTAAGAACATACCGATTCACCAGAAAGATAGACCCGACGACAGAACAGTACTCGCCAGAGACGGACCGTCCGGCCAGGCCTAAAATTCAACTACGAGCTTTTTAACTGCAACAACTTTAATATACGCTATTGGAGCTGGAATTACCGCGGCTGCTGGCACCAGACTTGCCCTCCAA
+
DDDDDHIIHEDCCECHHIIHIIIIIEHIHIIHIHHII1@GHHIIGHIIGEHIIHHHIIIIIHIHHHIIHIHHHIIIHHIIIIEGEHIHHHEGHHHHHHIHIGHIIIIIIIIIIIHGHHHIIHGHIIIIIIGIIIIIIHHHIHIIIIIEHHIIIHHIIIGIIIIIIHIIIIIIIIIIIIIIIIIHIIIH9EIIHHHHEIIHHHHIIIIIHIIIIHHIIIIIIHHIIIIIIIIIIIIIIIIIIIIIHIIIIIHIIIIIIIIIHIIHIIIIIIIIIIIIIHHIIIIIIHHHHIHIIIHIIIHHFFHHIIIIIIIIIIIIIIIIIIIIIIIIIIIIIIIIIIIIIIDDDDD
@HISEQ:969:HM2KJBCX2:2:1102:12858:65505 2:N:0:ACTATGCA
TCCTAGGTCCGACCCAACTATCCCTATTAATCATTACGTCAATCCTAGAAACCAACAAAATAGGATCAAACGTCCTATTTCATTATTCCATGCTAATGTATTCAAGCGTTAGCCTGCTTTAAACACTCTAATTTTTTCAAAGTAACAGTCCTGTTTCCCTGCAACACCAAATTAATGACATTACAGTTCTTCAAGAAGGAGGAACCAGTAAAGCCAGTACATACCAGAGGCACGACCAACCTACTAATCCCGAAATTCAACTACGAGCTTTTTAACTGCAACAACTTTAATATACGCTATTGGAGCTGGAATTACCGCGGCTGCTGGCACCAGACTTGCCCTCCAA
+
DDDDCIIIIIIIHHIIIIIGIIIIIIIIIHFHIIIHIIIIIIIIIIIIHIIIIIIIIIIHHHGHHIIIGHFHHHHIIIIIIHIIIIIIIIIIIIIIIIHIIHHHHIIIIIIIIIIIIIIIIHHGHHIIIIIHIHIIIIIIIHIIIIHIIIIIIIIIIIIIIIIHHIIHIHIIIIHHIIIIHIIIIIIIHIHIIHHHIIIIHIIIIIIIHIGIIIIIIIIIGIIIIIIIIIIIHIIIIIHIIHHHHIIIIIIIIIIIIIIIHHEIIIIIIIIIHIHIIIIIIIIHIIIIHHIIIHIIIIIHIIIIIIIIIIIIIIIIIIIIIIIIIIIIIIIIIIIHHHIIIDDDDD
@HISEQ:969:HM2KJBCX2:2:1102:6422:65568 2:N:0:ACTATGCA
TCCTAGGTCCGACCCAACTATCCCTATTAATCATTACGTCAATCCTAGAAACCAACAAAATAGGATCGAACGTCCTATTTCATTATTCCATGCTAATGTATTCAAGCGTTAGCTTGCTTTAAACACTCTAATTTTTTCAAAGTAACAGTCCAAATTCCCCGCAACACCAAATTAATGGCATTACGGCTCATCAGGAAGGAGGAATCAGTGAGACCAGTACATACCAGAGGCATGACCAACCTACTAACCCCGAAATTCAACTACGAGCTTTTTAACTGCAACAACTTTAATATACGCTATTGGAGCTGGAATTACCGCGGCTGCTGGCACCAGACTTGCCCTCCAA
+
DDDDCHHIIIIIIIIIIIIIIIIIIIIIIIIIIIIIIIIIIIIIIIIIIHIIIIIIHHHIIIHIHIIHIIIIFHIHIIHIIIIIIIIHIHIGIIHIIIIIIIHIIIIIHHHIIIIIIIIIIIHHHHIIIHIIIIIHIIHHHIIIIIHHIHIHHIHIIIIHIIIIHHIIIIIIIIIIIIIIIIIIHIIIIIIIIIIIIIIIIIIIIIIIIIIIIIIIHIIIIIIIIIIHHIIIIIIIIIIIIHHHFIIHIHIIIIIIIIIIIIIIIIIIIIIIIIIIHIIIIIIIIIIIIIIIIIGIIIIIIIIIIIIIIIIIIIIIIIIIIIIIIIIIIIIIIIIIIIIIIDDDDD
@HISEQ:969:HM2KJBCX2:2:1102:7499:65917 2:N:0:ACTATGCA
TCCTAGGTCCGACCCAACTATCCCTATTAATCATTACGGTGATCCTAGAAACCAACAAAATAGAACCATGCCGTCCTATTCTATTATTCCATGCTAATGTATTCGAGCAAAAATGCCTGCTTTAAACACTCTAATTTTTTCAAGGTAAAGGTCCTGGATCCGCAAGACACCCAATAAAGGACATCAAGTTTCTCCAGAAGGTGAGAAATCAACTGCAACAGTTCATACCCCTTAAGGCATGACCATCACGTCAATCCCGAAATTCAACTACGAGCTTTTTAACTGCAACAACTTTAATATACGCTATTGGAGCTGGAATTACCGCGGCTGCTGGCACCAGACTTGCCCTCCAA
+
DDDADHHHHHHIIIIIIIHIIIIIIIGIHIHIIIIHHEHIIIIIIIIIIIIIIIIIHIIIHIIIIIIIIIIIHHHHHHHIIHIHIIHIIIIHECG@GHIIIHHHGHHHGHGGGHHGFHHHHGIIIIIIIIIIIHHIIHIHHIHHIIHECEHHHIIHIIIIGHEHHCFHIIHEHIHEIHHIIIIIIIIIHFIIIIHIHGIIIIHIIIIHGHHIHIGIIHHIIIGII<IIHHHECGHHIIIIHHHHHCCDEHHHCDHCCEHIHHHHHGIIGHIIHGIIIIIHIIIIIHHIHGFIIHHIIIHHCIHIIIIGHH@HGIIIIIIHHGHHIIIIIIIIIIIIIIHGHHHIHGIHD@@AD
@HISEQ:969:HM2KJBCX2:2:1102:18701:67303 2:N:0:ACTATGCA
TCCTAGGTCCGACCCAACTATCCCTATTAATCATTACGGTGATCCTAGAAACCAACAAAATAGAACCATGCCGTCCTATTCTATTATTCCATGCTAATGTATTCGAGCAAAAATGCCTGCTTTAAACACTCTAATTTTTTCAAGGTAAAGGTCCTGGATCCGCAAGACACCCAATAAAGGACATCAAGTTTCTCCAGAAGGTGAGAAATCAACAGTAACAGTTCATACCCCTTAAGGCATGACCATCACGTCAATCCCGAAATTCAACTACGAGCTTTTTAACTGCAACAACTTTAATATACGCTATTGGAGCTGGAATTACCGCGGCTGCTGGCACCAGACTTGCCCTCCAA
+
BDB@DIIIHHHCHHIIIIIIIIIIIIIIIIGIIIIIIIGC?HEHHIIIHIIIIIIGIIIGHIH?FGHIH1FFCEH<CDHHIH1DFCF1FEHH11<DCECD?<<=HDECHGHG@5DCHHHG6C@<F6@B11<D1<GHIHGFCHG@EIIHG6<GFCFA1DHF?FDC<<CHI@EHHEFIIHG@F/CCCCHF<:/CGC<C@GC<<CFIH8HEHCHFHIIIHHCA/<1CD<CCECGEHHIIIHHAIIIHHAGC<@EHIIIIIIIIIIHIIIIIIIIIIIIIIIIIIIIIIIIIIIIIHIIIIIIIIIIIIIHIIIIIIIIIIIIIIIIIIIIIIIIIIIIIIIIIIIIIHIIIDDDDD
@HISEQ:969:HM2KJBCX2:2:1102:9581:67331 2:N:0:ACTATGCA
TCCTAGGTCCGACCCAACTATCCCTATTAATCATTACGTCAATCCTAGAAACCAACAAAATAGGTTTGAACGTCCTATTTCATTATTCCATGCTAATGTATTCAAGCGTTAGCCTGCTTTAAACACTCTAATTTTTTCAAAGTAACAGTCCTGTTTCCCTGCAACACCAAATTAATGGCATTACAGTTCTTCAGAAAGGAGGAATCAGCGAAACCAGTTCATACCAGTGGCACGACCAACCTGCTGACCCCGAAATTCAACTACGAGCTTTTTAACTGCAACAACTTTAATATACGCTATTGGAGCTGGAATTACCGCGGCTGCTGGCACCAGACTTGCCCTCCAA
+
DDDDDIHIIHIHIIIIIIIIIHHIIIHIHHIHIIHGHIIIIIIHHHIHIIIIIIIIIFHIIGHHIIIIGIIHIIIHGIHHIIIIIIIIIHHHGIIHIIIIIGIHIIIIIIIHHHIHIIIIIIHIIIIHHEGIIIIIIIIIIHIIIIIIHHHIIIIHIIHGHHHIHIGHHIIIIIIIHIIIIIIIIIIHGIIHIIIIHHIHIHHEHGIIIIIIIIIHHGIIIIIIIIIIIIIIHHHIHHHIIIIIHIIIIIIIIGIIIIIIIIIIIIIIIIIIIIHIIHIIIIHIIIIIIIIIIIIIHIIIIHIIIIIIIIIIHIIIIIIIIIIIIIIIIIIIIIIIIIHIHDDDDD
@HISEQ:969:HM2KJBCX2:2:1102:11590:67634 2:N:0:ACTATGCA
TCCTAGGTCCGACCCAACTATCCCTATTAATCATTACGTCAATCCTAGAAACCAACAAAATAGGATCAAACGTCCTATTTCATTATTCCATGCTAATGTATTCAAGCGTTAGCCTGCTTTAAACACTCTAATTTTTTCAAAGTAACAGTCCTGTTTCCCTGCAACACCAAATTAATGACATTACAGTTCTTCAAGAAGGAGGAACCAGTAAAGCCAGTACATACCAGAGGCACGACCAACCTACTAATCCCGAAATTCAACTACGAGCTTTTTAACTGCAACAACTTTAATATACGCTATTGGAGCTGGAATTACCGCGGCTGCTGGCACCAGACTTGCCCTCCAA
+
DDDDDIIIIIIIIIHHIIIIIIIIIIIIIIIIIIIIIIHIHIIIHIIIIIHIIHHHEHHHIIIII?CGHIIHGHHHIHHIIIIIII<CCGHHIHHHIHHIIIIHHIIHHFHDFIIHIIHGEIIHHHIFEHIIIHHHHHHIHIIHHHFIIHIIIIIHIIHHHHGGHIHIHHIIHIIIIIIIIIIIIIHFHIIIHIIIIHIHIGIIIHIIGIIIHIIIHIIHHFHII<=IIHIHHHGHGHHIHGFGDIIIIIIIHIIIIIIIIIHIHIIIIIIIHHHIIIIIIIIIHIIIIIIIIHIGIIIIIIIIIIHHIHIIIIIGIHIIIIIHIIIIIIIIIIIIIIIIHDDADD
@HISEQ:969:HM2KJBCX2:2:1102:5298:68114 2:N:0:ACTATGCA
TCCTAGGTCCGACCCAACTATCCCTATTAATCATTACGTCAATCCTAGAAACCAACAAAATAGGATCGAACGTCCTATTTCATTATTCCATGCTAATGTATTCAAGCGTTAGCTTGCTTTAAACACTCTAATTTTTTCAAAGTAACAGTCCAAATTCCCCGCAACACCAAATTAATGGCATTACGGATCATCAGGAAGGAGGAATCAGTGAGACCAGTACATACCAGAGGCATGACCAATCTACTAACCCCGAAATTCAACTACGAGCTTTTTAACTGCAACAACTTTAATATACGCTATTGGAGCTGGAATTACCGCGGCTGCTGGCACCAGACTTGCCCTCCAA
+
DDDDDIIIIIIIIHHIIIIIIIHIIHIIIIHIIIIIIGIIIIIIIIIIHIIIIIIIIIGIIIHIIHIHGIIIIHIGIIIIIIHIIIGHFEHIIHIHIIIIIGHIIIIIIIHHGHHIIHHIH?HHHIHIHIHIIHHIHHHIIIIIIIIHHHEHIIHHEIHHIIIIIIIHGHEHHHIHIIIHEHIIIIGIHIIIIHHIIIIIIIIIIIIIIIIIIGIIIIIIIIIIIHIIIHHIIIIIIIIHHGIHHIIHIIGIHHHHIHHIIIIHHHIIIIIHHGIIIIIIIHGFEIIGIIIIHHIHHHHIGHIHIHHEHIHHIIIIIIIIIIIIIIIIIIIIIIIIIIHHIDCDDB
@HISEQ:969:HM2KJBCX2:2:1102:12182:68827 2:N:0:ACTATGCA
TCCTAGGTCCGACCCAACATCCCTATTAATCATTACGGTGATCCTAGAAACCAACGAAATAGAATCAGTCCGTCCTATTTCATTATTCCATGCTAATGTATTCAGACGATAGTCTGCTTTAAACACTCTAATTTTTTCAAAGTAACAGTCCTGATTTCCCATCACACCAAATAAATGGCATGAAAGTTCCTCAGAAGGTAGAGATCCATCTCACCAGTGCAGACAATTAAGCCTGACCAATGGGTAGACCCCGAGGTTCAACTACGAGCTTTTTAACTGCAACAACTTTAATATACGCTATTGGAGCTGGAATTACCGCGGCTGCTGGCACCAGACTTGCCCTCCAA
+
BADDC@HHCHHHHIHHHIGEHHHHHHIHIIH?HFFHIGIIIIGHIEHHFHEGCFHHGGHHFEHHHHCE<DFHHCHEHHEGFHIIIHHFGCHCGHFHFEHHHFHHIFHIIIIHIHGHHHHAAFEEFHHHHHIIHHIHHHHFHHIHHIIHHHCGEFHHHHIIIIIIGHHEHHHIIHG?IIHHHEIIIIIHDFHFHHFEHIHIHIHIIIIIHFIHHHCHIIHGIIIIHIIHFGEEIIHIIGHHEIHGF@HHHIIIIHFIHHE@HEEHIGHIEHFGHEIIIHGHIHHHHHF?EHHIIHIHH?EHHIHHHHHGCGIHHIIHIHIIHIHIHIHCHHHIHG@HHIIHHHADAD@
@HISEQ:969:HM2KJBCX2:2:1102:20293:68689 2:N:0:ACTATGCA
TCCTAGGTCCGACCCAACTATCCCTATTAATCATTACGTCGATCCTAGAAACCAACAAAATAGAATCAAACGTCCTATTTCGTTATTCCATGCTAATGTATTCAAGCGTGAGCCTGCTTTAAACACTCTAATTTTTTCAAAGTAACAGTCCTGATTCCCCATGACACCAAATTAATGACATCATGGTTCGTCAGAAGGTAGGAATCAATAATACCAGTACGTACAATAGCACGACCAATAAATTGATCCCGAAATTCAACTACGAGCTTTTTAACTGCAACAACTTTAATATACGCTATTGGAGCTGGAATTACCGCGGCTGCTGGCACCAGACTTGCCCTCCAA
+
DDDDDIIIIIIIIIIIIIIIIIIIIIIIIIIIIIIIIIIIIIIIIIIIIHIIIIIIIIIIIHHHIIIIIIIGIIIIIIIIIIIIIIIIHIHIHIIIIIIIIIHIIIIIIIIIIIIIIIIIIIIHHIIIIIIIIIIHHHIHIIIHIIIIIIIIIIIIIIIIIHIIIIIHIIIHIIIIIIIIIIIIIIIIIIIIIIIIIIIIIIIIIIIIIIIHHIIIIIIIIIIIIIIIIIIIIIIIIIIIIHHGIIIIIIIIIIIIIIIIIIIIIIIIIIIIIIIIIIIIIIIIIIIIIIIIIIIIIIIIIIIIIIIIIIIIIIIIIIIIIIIIIIIIIIIIIIIIIIIIDDDDD
@HISEQ:969:HM2KJBCX2:2:1102:10714:70081 2:N:0:ACTATGCA
TCCTAGGTCCGACCCAACTATCCCTATTAATCATTACATCGATCCTAGAAACCAACAAAATAGAATCGGATGTCCTATTTCATTATTCCATGCTAATGTATTCAAGCGTGAGCCTGCTTTAAACACTCTAATTTTTTCAAGGTAACAGTCCTAATTCCCCGTGACACCAAATTAATGGCATTACGGTTCTTTAGAAGGTGAGAAATCAATAATATCAGTACATACCAACGGCATGACCGAAACATTGATTCCGAAATTCAACTACGAGCTTTTTAACTGCAACAACTTTAATATACGCTATTGGAGCTGGAATTACCGCGGCTGCTGGCACCAGACTTGCCCTCCAA
+
ADDADGIIFH?HFHDHIIIII?FHHHHIIIIIFIIIIHIFCHHEHIIIGFHH1CHHGHH1D@<GHGGHHHIIIIIEFFHIIFHHCHHFHHIIHHIFHHIIIFHEFFF6GHHHHHHIIIHHHGHGEHH?IIHHHFHHIE1CH?HH?FHFGHCHECHHHIIHHHHIHHGHHHGHHHHIHI?FHIHHHHHHEHHIIHHIHFHEGIHHHHIHHHHEHIH;HHCBHG6CEEHIHHCHIHHEIHEHGCHHC<<GC0DHCHHGFD1HCEEHEHEECEHCECHHEHHIHHHD<1C1FG1HG@G<GFFHCFIIIIHEIIHHHCE/<</HG1F1<@FEHGIHCC<<<C@IHC@@DAD
@HISEQ:969:HM2KJBCX2:2:1102:5877:70038 2:N:0:ACTATGCA
TCCTAGGTCCGACCCAACTATCCCTATTAATCATTACGTCAATCCTAGAAACCAACAAAATAGGATCGAACGTCCTATTTCATTATTCCATGCTAATGTATTCAAGCGTTAGCCTGCTTTAAACACTCTAATTTTTTCAAAGTAACAGTCCTGTTTCCCTGCAACACCAAATTAATGACATTACAGTTCTTCAGAAAGGAGGAATCAGCGAAGCCAGTGCATACCAGTGGCACGACCAACCTGCTGACCCCGAAATTCAACTACGAGCTTTTTAACTGCAACAACTTTAATATACGCTATTGGAGCTGGAATTACCGCGGCTGCTGGCACCAGACTTGCCCTCCAA
+
DADDDIIIIIIIHHHHHIIIHIIIIIIIFHIIIHIIIIHIIIIIIIHIHHIIIHIIIIIIIHHIHIIIIIHIIIIIGIIIIHIIIIIHIIIHGHIHIHIHHHHIIHIIIIIIIIIIIIIIIHHHGHIIIIIIIIIHIIIIIIIIIHIIIIIIIIHIHIIIIIIIIIIIIIIHIIIIIIIIHHIIIIIIHHIIIIHHHIHIHIIIHIHIIIIIIIHHIIIIIIIIIIIIHIIIIIIIIIHIHHIHHIIHIIIHIIHIIIIHIIIIIIIIIIIIIHHIIIIIIIHIIIIIIIIIIIIIIIIIIIIIIIIIIIIIIIIIIIIIIIIIIIIIIIIIIIIIHIIIIDDDDD
@HISEQ:969:HM2KJBCX2:2:1102:5566:70929 2:N:0:ACTATGCA
TCCTAGGTCCGACCCAACTATCCCTATTAATCATTACGGTGATCCTAGAAACCAACAAAATAGAACCATGCCGTCCTATTTTATTATTCCATGCTAATCTATTCAAGCACTAGCCTGCTTTAAGCACTCTAATTTTTTCAAGGTAATAGCTCTGCTTCCCCGGCGCACCAACTGAATGGCATACCGGTTATTCAGAAGGTAGGAACCCATCACCCCAGTACGGACCGTAAAGCCCGACCGACGGACAGACCCCGAAATTCAACTACGAGCTTTTTAACTGCAACAACTTTAATATACGCTATTGGAGCTGGAATTACCGCGGCTGCTGGCACCAGACTTGCCCTCCAA
+
DDDDDIHIIIIIIIIIIIIIIIIIIIIIIIIIIIIIIIIIIIIIIIGIIHIIIIIIIIIIIIIIIIIIIHIIGHHIIIIIIIIIIIIIIIIHIGIIIIIIIGHFHIIIIIIIIFHIIF<IIHIIIIIIGIIHIIIIIIIIIIII=IIIIIHHHHHHHHHHIIIIIIIIIGIIIIHIIIHIICHHHGHCEHHFHIFHHCGHGIIHHHHDGHIHIIIHEHHIHHHHHHIHFIHIHHGHEDHFEGHGHDDGFHIIH?G?CIIHHHHH?DHGGC1CHCHHHHG?<G<F<<HHEHGHEECCHHEHEHHH?EIIHHHGIHGIHHIGIHIGIIHHHHIHHFIHHEHHDC<<<<D<
@HISEQ:969:HM2KJBCX2:2:1102:17139:70626 2:N:0:ACTATGCA
TCCTAGGTCCGACCCAACTATCCCTATTAATCATTACGGTGATCCTAGAAACCAACAAAATAGAACCATGCCGTCCTATTCTATTATTCCATGCTAATGTATTCGAGCAAAATGCCTGCTTTAAACACTCTAATTTTTTCAAGGTAAAGGTCCTGGTTCCACATGACACCCAATTAAGGACATCATGCTTCTCCAGAAGGTGAGAAATCAACTGCGACAGTTCATACCCCTTAAGGCACGACCATCACGTCAATCCCGAAATTCAACTACGAGCTTTTTAACTGCAACAACTTTAATATACGCTATTGGAGCTGGAATTACCGCGGCTGCTGGCACCAGACTTGCCCTCCAA
+
DCBDDHIIIHHHCDCHHHIHHHIIIIGF?GGFHGCFHHCCHEEHIHHHIFECHE1EHHHIIHHHHIHHHHHHHHHCC1@FEGHEHHHH@<FH@GHE@CECHCHHGIGDHE@IHIHHIHHHCHHFHHHIEHHGIIHIIIHHHIHHCHCDIHEFHHHFIEH@DEEHHHHIHHHIHHCFECHHIHIIHF<FHGEEHHGGCFEHECFFIHHC?GHHG@HIIIIHEHFC@CCFHHHIIIHGEHIIIIIIHHGFIHFHHHFHEH@F@HC@@ECECEHEHHHHEHHHGHIIHGHHF@EECGEHDCD0HIIHHHHEIGIHIIHHGHGIIIIIHHHEEHHHIHHHIIHGHFHG?H@@@D<<
@HISEQ:969:HM2KJBCX2:2:1102:13404:70923 2:N:0:ACTATGCA
TCCTAGGTCCGACCCAACTATCCCTATTAATCATTACGTCGATCCTAGAAACCAACAAAATAGGGTCAAACGTCCTATTTCATTATTCCATGCTAATGTATTCAAGCGTGTGCCTGCTTTAAACACTCTAATTTTTTCAAAGTAACGGTCCTGATTCCCCATGACACCAAATTAATGACATCACAGTTCGTCAGAAGGTAGAAATCAATAATACCAGTGCATACCGGAGGCACGACCAATATATTGATCCCGAAATTCAACTACGAGCTTTTTAACTGCAACAACTTTAATATACGCTATTGGAGCTGGAATTACCGCGGCTGCTGGCACCAGACTTGCCCTCCAA
+
DDDDDIIIIHIIIIIIHIIIIIIIIIIIIIHHIIIIIIIIIIHIIIIIIIIIIIIIIGIIHHHIFHIIIHHIHEHIIIIIIIIIIIIHHHIIGIEHIHHHIIHHIHHHHIHIHIIIHHHHIFGHHIHIIHHIIIIIIIHHHHHIHHHIHIHIIIIIIIIIIHIIIIIII;IHIIIIIIIHHIIIIIHIIIIIIIIIIIIHIIIIHIIIIIIHIHIIHHGIIHIIIIHIIIIIIIIHHIHFIIHEHIIHIIIIIIIIHIIIHHHHIIIIIIIIIIIIIIIIIIHIIIIIIIIIIIIIIIIHHIIIIIIIIIIIIIIIGIIIIIIIIIIIIIIIIHIIIIIIIDDDDD
@HISEQ:969:HM2KJBCX2:2:1102:20211:71021 2:N:0:ACTATGCA
TCCTAGGTCCGACCCAACTATCCCTATTAATCATTACGGTGATCCTAGAAACCAACAAAATAGAACCATGCCGTCCTATTCTATTATTCCATGCTAATGTATTCGAGCAAAATGCCTGCTTTAAACACTCTAATTTTTTCAAGGTAAAGGTCCTGGTTCCACATGACACCCAATTAAGGACATCATGCTTCTCCAGAAGGTGAGAAATCAACTGCGACAGTTCATACCCCTTAAGGCACGACCATCACGTCAATCCCGAAATTCAACTACGAGCTTTTTAACTGCAACAACTTTAATATACGCTATTGGAGCTGGAATTACCGCGGCTGCTGGCACCAGACTTGCCCTCCAA
+
B@@DDFH@?CCCHHHHHHIIHI?EHHEHH?GCFHFHIGEH?@FHIHIGIHIIIGGECF1DFHHHHHGHIHIICHIIIIH@GFHIIHFEHH<<FFHIHHIGGFHCIIHHIHGHHHHHIHHEHEFFCEEHFHH@FDGGHFDHHIHIIHHHIHHHHIIHBHIHIIHHHGEHIHIHEHHHIHGCCHHEHHFHHHIHIIHHIIH:HHHHIHHHHHIIIEHHG@@EHIIIH:HHHHIHHHHCFHEFIHEHIHHHHHFEIIHHHCFEHHEH@EHHEHHHEHEIIHFF<HGHCIHEHIHFGHIIHEHH<GIHHHIIIIIHHHHIIIIIIIHHIHHIHHIIIH@HIHHGEEEHIIIDDDD@
@HISEQ:969:HM2KJBCX2:2:1102:20564:71486 2:N:0:ACTATGCA
TCCTAGGTCCGACCCAACTATCCCTATTAATCATTACGTCAATCCTAGAAACCAACAAAATAGGTTTGAACGTCCTATTTCATTATTCCATGCTAATGTATTCAAGCGTTAGCCTGCTTTAAACACTCTAATTTTTTCAAAGTAACAGTCCTGTTTCCCTGCAACACCAAATTAATGGCATTACAGTTCTTCAGAAAGGAGGAATCAGCGAAACCAGTTCATACCAGTGGCACGACCAACCTGCTGACCCCGAAATTCAACTACGAGCTTTTTAACTGCAACAACTTTAATATACGCTATTGGAGCTGGAATTACCGCGGCTGCTGGCACCAGACTTGCCCTCCAA
+
DDCDDFHIHHHDHIIIIIIIIIIIGHHIIIIIIIIIIEHHIHH@EHICHHEHIGHIHIGIIIHEHGHHHHIIIICHIIIIIGIIIIIHHIIGGHHHIHHHCDHGHHIIIHIHHHHIIIHHIHFHIHIGIIIIIHHIIIHHIHGHHHHHIIIIHIHGHFHEHHGIHHHHHHHHHIHHHGIIHIIIIIIHFHFIIHIIHIHIIIIHHHHHHEIHGHIIHHIIIIIIIHHIHEHIHHHIIIHIHF=HFI;;EGHGHHHIHIIIIHHHHHIIIIIIIGIIIHIIIIIIIIIHHIIIIIIHHIHHHGIHHHIIIHIIIIIIIIIIHHHFIIIIIIIIHGHIIIIIIDDDDD
@HISEQ:969:HM2KJBCX2:2:1102:15559:71550 2:N:0:ACTATGCA
TCCTAGGTCCGACCCAACTATCCCTATTAATCATTACGTCAATCCTAGAAACCAACAAAATAGAATCAAACGTCCTATTTCGTTATTCCATGCTAATGTATTCAAGCGTGAGCCTGCTTTAAACACTCTAATTTTTTCAAAGTAACAGTCCTGATTCCCTAAAACACCAAATTAATGGCATTATAGTTCGTCAGAAGAGAGAAACCGATTATACCAGTACGTACAAAAGCACGACCAGTAGACCGGTCTCGAAATTCAACTACGAGCTTTTTAACTGCAACAACTTTAATATACGCTATTGGAGCTGGAATTACCGCGGCTGCTGGCACCAGACTTGCCCTCCAA
+
DDDDDIIIIIIIIIIIIIIIIIIIIIIIIIIIIIIIIIIIIIIIIIIGIIIIIIIIIIEHHIGHHHIIHIIIHHHHIHIIIIIIIIIIHIHIIIIH%HHFIIIIIIIIIHIHHIIIHIHIIIIIIIIIIIIIIHIHHIIIIIIIIIIIHHIIIIIIIIIIIIHHIIIIIIIHIIIIIIIIIIIIIIIIIIGHIIIIIIIIIIIIIIIIIIIIIIIIIIIIIIIHIIIIIIIIIIIIIIIIIIIHIIIIHHIIIIIIIIIIIIIIIIIIIIIIIIIIIIIHIIIIIIIIIIIGIIIIGGIIIIIIIIIIIIIIIIIIIIIIIIIIIIIIIIIIIIIIIIIIDDDDD
@HISEQ:969:HM2KJBCX2:2:1102:6773:72096 2:N:0:ACTATGCA
TCCTAGGTCCGACCCAACTATCCCTATTAATCATTACGTCAATCCTAGAAACCAACAAAATAGGATCGAACGTCCTATTTCATTATTCCATGCTAATGTATTCAAGCGTTAGCCTGCTTTAAACACTCTAATTTTTTCAAAGTAACAGTCCTGTTTCCCTGCAACACCAAATTAATGACATTACAGTTCTTCAAGAAGGAGGAATCAGTAAAGCCAGTACATACCATTGGCACGACCAACCTACTGACCCCGAAATTCAACTACGAGCTTTTTAACTGCAACAACTTTAATATACGCTATTGGAGCTGGAATTACCGCGGCTGCTGGCACCAGACTTGCCCTCCAA
+
DDDDDIIIIIIIIIIIIIIIIIIIIIIIIIIIIIIIIIIIIIIIIIIIIIIIIIIIIIIHHGFHIIIIIIIIIGIIIIIIIIIIIIIHIIHIIIIEIIIIIIHHIIIIIIIIIIIIIIIIIHHIIIIHIIHIHIIIIIIIIIIIIIIIIIIHIIIIIIIIIHIIIIIIIIHHHIHIIIHHHIIIHIIHIIIIIIHIIIHIIIIIHIHHIIHGIIIIIIIIIIIIGIIIIIIIIIIIHHHIIIHEGIIIIIIIIHIIIIIIIIIIHIIIIIIIIHIIIHIIIIIIIIIIIGHIIIIIIIIIHIIIIIHIIIIIIIIIIIIIIIIIIIIIIIIIIIHIIIIIIDBDDD
@HISEQ:969:HM2KJBCX2:2:1102:5382:71886 2:N:0:ACTATGCA
TCCTAGGTCCGACCCAACTATCCCTATTAATCATTACGGTGATCCTAGAAACCAACAAAATAGAACCATGCCGTCCTATTCTATTATTCCATGCTAATGTATTCGAGCAAAAATGCCTGCTTTAAACACTCTAATTTTTTCAAGGTAAAGGTCCTGGATCCGCAAGACACCCAATAAAGGACATCAAGTTTCTCCAGAAGGTGAGAAATCAACTGTAACAGTTCATACCCCTTAAGGCATGACCATCACGTCAATCCCGAAATTCAACTACGAGCTTTTTAACTGCAACAACTTTAATATACGCTATTGGAGCTGGAATTACCGCGGCTGCTGGCACCAGACTTGCCCTCCAA
+
CDDDDEHIHIIIH<<<<EHFHGHIIIIIIIIIGIEHIIGHHHIHEHHHIIIHHIIIIEHEGGFHIIIIIGHIHGDDEHHGHHHIIHIHHGHHHGFEHIH?@<GHHHIIHHIFHGIIIHIIHCHFHIIHIIGHIGHIHHHHH@HHIIHHHGFHIHHEHHIIGHHHHGGDG?GHFHHIHIIHHEHIHHIHHFIIIHIIHFIHHHIIHEIHHHIIIHIIIHHHHH?HHHFIIIIHIHHHHHHHIHIIIIHHHHECHCHHEHFHHGIHIHIIIIHIHIIIIHHFHIHHHHFIIHHFEHIHHIHEGIIIHIIIIIIHIIIIHIHDHIHIIIIIIIIIIIIIIHEHGIIIIHHFA@D@<
@HISEQ:969:HM2KJBCX2:2:1102:19085:71743 2:N:0:ACTATGCA
TCCTAGGTCCGACCCAACTATCCCTATTAATCATTACGTCGATCCTAGAAACCAACAAAATAGAATCAAACGTCCTATTTCATTATTCCATGCTAATGTATTCAAGCGCGAGCTTGCTTTAAACACTCTAATTTTTTCAAAGTAACAGTCCTGATTTCCCGCGACACCAAATTAATGACATCGTGGTTCGTCAGAAGGGAGAAACCAATAATGCTAGTACGTACAAAGTACGACCGACATATTAGTCCCGAAATTCAACTACGAGCTTTTTAACTGCAACAACTTTAATATACGCTATTGGAGCTGGAATTACCGCGGCTGCTGGCACCAGACTTGCCCTCCA
+
DDDDDHHIIIHCDDCHHIGIIIIIIEHHIIIGIIHEIHIIIHHHIIIIIHHHIHIHIIIHIIHIIIIIIHIIII=HHIIGEHHHIHHFIIIHFIIIHHHIIHGIIIIIHIIHIIIHHHHIIIIIHIIIIIII1FHHIHHIIIHIIIIIIIIHGIHIIHIIIHIFIIIIIIIIIIIIHIIHDIIIIHHHIIHHHIIIIHHIIIIIIIIIHIIHIIIIIIIIIHIIIIIIIIIIIIIHIIIIHGHHIIGIGHHHIIIIIIIHIIIHIIIIIIIIHGIHIIIIIIIHHGHIIIHHIGIHIIIIIIIIIIHIIIIIIIGIIIIIIIIIIHHIIIIIIIIIIIDDDDD
@HISEQ:969:HM2KJBCX2:2:1102:18958:72648 2:N:0:ACTATGCA
TCCTAGGTCCGACCCAACTATCCCTATTAATCATTACGGTGGTCCTAGACCAACAAAATAGAACCAACGTCCTATTCTATTATTCCATGCTAATCTATTCAAGCAAATGCCTGCTTTAAACACTCTAATTTTTTCAAGGTAATGGTCCTGGCTCCCCGGTACACTCAATAAAGAACATGCCGGTTCACCAGAAGGTAAGACCCGACACAGAACAGTACTCGCCAAAGACGGACCGCCCGGCCAGGCCTAAAATTCAACTACGAGCTTTTTAACTGCAACAACTTTAATATACGCTATTGGAGCTGGAATTACCGCGGCTGCTGGCACCAGACTTGCCCTCCAA
+
DCDDDGHIIIIIGIIIIIIIIIIHIIIIIIHHIHIHIIIIIIIIIIEHGIIIIIHHEEHCHHCHH@EHHHHIIGIHFHHHHIIHIII?HIIIHIIIHHHHIHIIIIHIIIIIHIIIIHHIIIIIHIHIHIIIIIHIFHIIIIHIHHIHHHIHHIIHIIIIIIIIHIIIIIIIIIIIIIIIIIIIIIIHIIIHGIIHIHHHIIIIIIHIIIHHIIIIIIIIIIIIIIHIIIIIIIIIIIHIIHIIIIIIIIIIIHIIIIIHIIIIIIIIIIIIIIIIIIIIIIIIIIIIIIIIIIIHGGIIIIIIIIIIIIIIIIIIIIIIIIIIIIIIIIHHHIIIIIDDDDD
@HISEQ:969:HM2KJBCX2:2:1102:7505:72516 2:N:0:ACTATGCA
TCCTAGGTCCGACCCAACTATCCCTATTAATCATTACGTCGATCCTAGAAACCAACAAAATAGGGTCAAACGTCCTATTTCATTATTCCATGCTAATGTATTCAAGCGTGTGCCTGCTTTAAACACTCTAATTTTTTCAAAGTAACAGTCCTGATTCCCCATGACACCAAATTAATGACATCACAGTTCGTCAGAAGGTAGAAATCAATAATACCAGTGCATACCAGAGGCACGACCAATATATTGATCCCGAAATTCAACTACGAGCTTTTTAACTGCAACAACTTTAATATACGCTATTGGAGCTGGAATTACCGCGGCTGCTGGCACCAGACTTGCCCTCCAA
+
DDDDDIIIIIIIIIIIIIIIIIIIIIIIIIIIIIIIIIIIIIIIIIIIIIIIIIIIIIHHIFGHIIIIIIIIIIIIIIIIIIIIIIIIIIIIIIIHIIIIIIIIIIIIIIIIIIIIIHIIHIHIIIIIIIIIIIIIIIIIHIIIIHIIIIIIIIIIIIIIHIIIIIIIIIIIIIIIIIIIIIIIIIIIIIIHIIIIIIIIIIIIIIIIIIIIIIIIIIGIIIIIIIIIIIIIIIIIIIIIIIIHGIIHIIIIIIIIIIIIIIIIIIIIIIIIIIHGIIIIIIIIIIIIIIHIIIIIIIIIHIIIIIIIIIIIIIIIIIIIIIIIIIIIIIIIIHHIIIIIIDDDDD
@HISEQ:969:HM2KJBCX2:2:1102:13489:72540 2:N:0:ACTATGCA
TCCTAGGTCCGACCCAACTATCCCTATTAATCATTACGGTGGTCCTTGAACCAACAAAATAGAACCACGACGTCCTATTCTATTATTCCATGCTAATCTATTCAAGCAAAAGCCTGCTTTAAACACTCTAATTTTTTCAAGGTAATGGTCCTGGCTCCCCGGCACGCCCAATTAAGAACATACCGATTCACCAGAAAGATAGACCCGACGACAGAACAGTACTCGCCAAAGACGGACCATCCGGCCAGGCCTAAAATTCAACTACGAGCTTTTTAACTGCAACAACTTTAATATACGCTATTGGAGCTGGAATTACCGCGGCTGCTGGCACCAGACTTGCCCTCCAA
+
DDDDDIIIHIIIIIHIIIIIIIIIIIIIIHIIIIIIIIIIIHIHHIIIHIIIGIIIGIIIHEHIHHHIIIIIHIHHHIIIIHIIIGIIHHHHHHIIIHIIIIIIIHIIHHHHHIIIHHHHHIIHIHHIHIIIIHHHIIIIHHIHHIHHIIIHHDHHIIIHIHIIIIIIHHHIHHHIIHIIIIHIHIHHIIHIIIHIIIIIIIHIIIIIIIIIIIIIHIIHIIHHIIIHIHIHIHIIIIIIIIIIIHIIIIIIIIIIHHIIIIIIIIIIIHIGHIIIIIIIIIIIIIHHIIHIIHIIIIHHGHIIIIIIIHIIHHIIIIIGIIIIIIIIIIIIIIIIIIIIIIDDDDD
@HISEQ:969:HM2KJBCX2:2:1102:14239:72904 2:N:0:ACTATGCA
TCCTAGGTCCGATCCAACTATCCCTTAATCATTACGTCGATCCTAGAAACCAACAAAATAGAATCAAACGTCCTATTTCGTTATTCCATGCTAATGTATTCAAGCGTGAGCCTGCTTTAAACACTCTAATTTTTTCAAAGTAACAGTCCTGATTCCCCATGACACCAAATTAATGACATCATGGTTCGTCAGAAGGTAGGAATCAATAATACCAGTACGTACAATAGCACGACCAATAAATTGATCCCGAAATTCAACTACGAGCTTTTTAACTGCAACAACTTTAATATACGCTATTGGAGCTGGAATTACCGCGGCTGCTGGCACCAGACTTGCCCTCCAA
+
DDDDDHIIIIIIIIIIIIIIIIIIIIIIIIIIIIIIIIIIGIIIIHIIIIIIIIIIIIIIIIIIIIIIIIIIHIIIIIHGIIHIIGIIIICGHIIIHHIIGIIIIIIIHHHIHHIIIIIIHHHHIIIIIIIIIIIIIIIIIIIIIIHHIIHIIIIIIIIIHHIIIIIIIIIIIIIHIIIIIIIIIIIIIIIIIIIIIIIIIIIIIIHIIHHIIIIIIIIIIIIIIHIIIIIIIIIIIIIIIFIIIIIIIIIIIIIIIIIHIIIIIIIIIIIIIIIIIIIIIIIIIIIIHIIIIIIIIIIIIIIIIIIIIIIIIIIIIIIIIIIIIIIIIIIIIIIIIIDDDDD
@HISEQ:969:HM2KJBCX2:2:1102:15961:73610 2:N:0:ACTATGCA
TCCTAGGTCCGACCCAACTATCCCTATTAATCATTACGGTGGTCCTAGAAACCAACAAAATAGAATCATCCGTCCTATTTTATTATTCCATGCTAATGTATTCAAGTAAAATGCCTGCTTTAAACACTCTAATTTTTTCAAAGTAAAGGTCCTGGTTCCCCGCGGCACCCAATTAAGGACATCGCGGTTCTCCAGAAGGTGAGAAATTGACTACACCAGTTCATACCCCTTAAGGCACGACCGATGTGTCAATCCCGAAATTCAACTACGAGCTTTTTAACTGCAACAACTTTAATATACGCTATTGGAGCTGGAATTACCGCGGCTGCTGGCACCAGACTTGCCCTCCAA
+
DDDDDFHIGHHIIIIIIIIIHHIIHIHIIHIHHHIIIIEHIIHHIIHHHIHIHIHCEEH1FHHEHFHHE?GHIGHHHIHIIGHHEEHCG@GHHHHHIIIIIHHHIHHIIIIIIIHIEHHFGHHHGHHIIIIHHICHIIIIIHIIHIHFHIIIIIIIHIIIIIIHEHHEIIIIIHIHIIIIIIHIHHIHIIHIHIIIHEIHIIIIIIHCIIIIHHIHIIIIHHGIIIIIIHIIHHHHIIIIIII?IIHIHFIHIIHIIIIIIHIIIHIHIIIIIHHFEIIIIIIIIIHFHHECIIIIIIIIIIIHHIIIHIIIIIIIIIIIIIHIIIGIIIIIIHIIIIIIIIIIIIDDDDD
@HISEQ:969:HM2KJBCX2:2:1102:8653:74735 2:N:0:ACTATGCA
TCCTAGGTCCGACCCAACTATCCCTATTAATCATTACGGTGATTCAGAAACCAACAAAACAGGACCACCGTCCTATTCTATTATTCCATGCTAATGTATTCAGACGTAAGCCTGCTTTGAACACTCTAATTTTTTCAAGGTAAAGGTCCTGGTTTCCCACCACGCTAAATTAATAACATGATGGTTCTCCAGAAGGTAGGAATTCTACACGCTAGTACAGACTGGGTAGCCCGACCAACGGTAAAACCCCGAAATTCAACTACGAGCTTTTTAACTGCAACAACTTTAATATACGCTATTGGAGCTGGAATTACCGCGGCTGCTGGCACCAGACTTGCCCTCCAA
+
DD@B@CCCHIHHDHIIIIIIHIIIIHHIIII?CEEEHHCEEH1CCHHHCHE@HHHHIHEHIEC1@GHHGH@HDHIC@@FFHCGHC<1DGHCHHIHIIIIGGCCHIIIGIHHIIHIIIIEHIIIGHHIIHEIIIHHEEEGGGHAHHGHH1FHGHHHIIIHHFHHHHEHH@FFCGIHHGCECHHIIHHH<DEHEHECHCHHHHHECIIIIIIIIHIIIHHHEHHHHEHIIIHHC?HHHIHHIIHIHIHIGHGIIHH@FGHHEIHHHHGIIIIIHHHG?GHHFG?FCEEFIHHHDIIHGIIIHFHFEEHGGHIHDHHHHIHHF?HHHGIHEEHCIIHHHIIIH?DDBD
@HISEQ:969:HM2KJBCX2:2:1102:16880:74140 2:N:0:ACTATGCA
TCCTAGGTCCGACCCAACTATCCCTATTAATCATTACGTCAATCCTAGAAACCAACAAAATAGGATCAAACGTCCTATTTCATTATTCCATGCTAATGTATTCAAGCGTTAGCCTGCTTTAAACACTCTAATTTTTTCAAAGTAACAGTCCTGTTTCCCTGCAACACCAAATTAATGACATTACAGTTCTTCAAGAAGGAGGAACCAGTAAAGCCAGTACATACCAGAGGCACGACCAACCTACTAATCCCGAAATTCAACTACGAGCTTTTTAACTGCAACAACTTTAATATACGCTATTGGAGCTGGAATTACCGCGGCTGCTGGCACCAGACTTGCCCTCCAA
+
@DDBDHIIHIIIIIHGIGHECHIHHH@EFEEHEFHIIIEECEHHHHHIHHIIIIII?GFEHHCEHEHIGHHHHE0DHDH?FH@FHHHHCE?FEEECIGHHIHHHG?EHHGIHHEHIHEHHHF8EFIIHIIHIIIIIGHHCGHHHHHHIHGFHHGHEIIIIIHHHHEHIIHHGIIIIIIIIIIIHHIHHHHHIHHIHHHHCGDE@IIIIIHIHIGIIIIIHHIIIHHIHIHHIIHHHHEFGFHGGDIHGIIIIIIIIGIHHGHFIIHIIHHHHHGDHIHIHIIIHIIIIIIIGIHIHHHHHHIIHIIIIIIIHGHIIIIIIIHIIIIIIIIHHHGHFIIIHHDBDDD
@HISEQ:969:HM2KJBCX2:2:1102:11216:75051 2:N:0:ACTATGTA
TCCTAGGTCCGACCCAACTATCCCTATTATTCATTACGGTGATCCTAGAAACCAACAAAATAGAACCATGCCGTCCTATTTTATTATTCCATGCTAATCTATTCAAGCACTAGCTTGCTTTAAGCACTCTAATTTTTTCAAGGTAATAGCTCTGCTTCCCCAACGCACCAAATTAATGGCATGAAGGTTATTCAGAAGGTAAGAATCCATCAAATCAGTACGAACAGTGAAGCCCGACCGATAGACAGATTCCGAAATTCAACTACGAGCTTTTTAACTGCAACAACTTTAATATACGCTATTGGAGCTGGAATTACCGCGGCTGCTGGCACCAGACTTGCCTCCAA
+
DDDDDIIIHIIIIIHIIIIIIHHIIIGIIIIHIIHIIGIIIIIHHIIIIIIIGGIIIHHHHHHHHIHHHFFHHIHIIHIIIIIEHHIIIIHHHCHHIHIIIGGIIIIIHIIIIIIIIIIIIHIIIIIIHIIIHGHHIIIIIIIIIIIIHIIHHIHIIIIIIHHHIIIIIIIHHIIHGGIIIIIHIIHHIIIHIIIHIIIIIHIIIHIHHIIIHIHIIIIIIIIIIIHIIIIIIIIIIHIIIIIIHHIGIIHIHEIIIIIIIIIIIIGIIIIIIIIIIIGIIIIIIIIIIIIIGIIIIIIHIIIIIIIIIIGIIIIIIIIIIIIIIIIIIHIIIIIIIGIIIIDDDDD
@HISEQ:969:HM2KJBCX2:2:1102:20133:75618 2:N:0:ACTATGCA
TCCTAGGTCCGACCCAACTATCCCTATTAATCATTACGGTGATCCTAGAAACCAACAAAATAGAATCATGCCGTCCTATTTTATTATTCCATGCTAATGTATTCAAGCAAAATGCCTGCTTTAAACACTCTAATTTTTTCAAAGTAAAGGTCCTGGTTCCCCGTGACACCCAATTAAGGGCATCGCGGTTCTCCAGAAGGTGAGAAATTGACTACACCAGTTCATACCCCTTAAGGCACGACCGATGTGTCAATCCCGAAATTCAACTACGAGCTTTTTAACTGCAACAACTTTAATATACGCTATTGGAGCTGGAATTACCGCGGCTGCTGGCACCAGACTTGCCCTCCAA
+
DDDDCIIIIIIIIIIIIIIIIHIIIIIIIGIIIIIIIIHIHIIIIIIIIIIHIIIIIIIIIIIIIIIIIIGHHIGIIIIIIIIIIIIIIGHHIGIIIHIIIGHIIIIIIIIIIIIIIIIIIIIHHHHIIIIIIIIIIIIIIIIIIIIIIIGIIHIIIIIIIHIIHIIIIIIIIIHIIIIIIIIIIIIHIIIHIIIIIIIHIIIIIIIIHIIIIIIIIIIIIIIIIIIIIIHHIIIIIIIIIIHIIIIIIIHIHIIIIIIIIIIIIIIIIIIIIIIIIIIIIIIIIIIIIIIIIIIIIIIIIIIIIIIIIIIIIIIIIIIIIIIIIIIIIIIIIIIIIIIIIIIIIIIDDDDD
@HISEQ:969:HM2KJBCX2:2:1102:19706:75725 2:N:0:ACTATGCA
TCCTAGGTCCGACCCAACTATCCCTATTAATCATTACGTCAATCCTAGAAACCAACAAAATAGGATCAACGTCCTATTTCATTATTCCATGCTAATGTATTCAAGCGCGAGCCTGCTTTAAACACTCTAATTTTTTCAAAGTAACAGTCCTGATTCCCCGCCACACCAAATTAATGACATGATGGTTCGTCAGAAGGTAGGAATCAGTAACACCAGTACGTACCGAAGGCACGACCAACGTACTAATCCCGAAATTCAACTACGAGCTTTTTAACTGCAACAACTTTAATATACGCTATTGGAGCTGGAATTACCGCGGCTGCGGCACCAGACTTGCCCTCCA
+
DDDDBIIIIIIIIGIHIIIIIIIIIIIIIIIIIIIIIIIIIIIIIIIIIIIIIIIIIIIIIHHIIIIHIIIIIIIIIIIIIIIIIIFHIIHHIIIIGIIIIHIHHIIIIHHIIIIHIIIIHHIIIHIIIIIIIHIIIIIIIIIHIIIIIIIIIIIIGIIIIIIIIIIIIIIIIIIIIIIIIIIIIIIIIIIIIIIIIIIIHIIIIIIIIIIIIIIHIIIIIIIIIIIIIIIIIIIIIIIIIIIIIIHIIIIIIIIIIIHIIHIIIIIIIIIIIIIIIIIIIIIHGIIIIIIIIIIIHIIHIIIIIIIIIIIIIIIIIIHIIIIIHIIIIIIIIIIIIIDDDDD
@HISEQ:969:HM2KJBCX2:2:1102:7061:75839 2:N:0:ACTATGCA
TCCTAGGTCCGACCCAACTATCCCTATTAATCATTACGGTGATCCTAGAAACCAACAAAATAGAACCATACCGTCCTATTCTATTATCCCATGCTAATGTATTCGAGCAAAAATGCCTGCTTTAAACAAACACTCTAATTTTTTCAAGGTAAAGGTCCTGGATCCGCAAGACACCCAATAAAGGACATCAAGTTTCTCCAGAAGGTGAGAAATCAACAGTAACAGTTCATACCCCTTAAGGCATACCATCACGTCAATCCCGAAATTCAACTACGAGCTTTTTAACTGCAACAACTTTAATATACGCTATTGGAGCTGGAATTACCGCGGCTGCTGGCACCAGACTTGCCCTCCAA
+
DDDDDIIIIHIIIIIIIIIIIIIIIIIIIIIIGIIIIIIIIIIIIIIIIIIIIIIIIHIIIIHIHIIIIIIIIIIIIGHIHIIIIIIIIIIIHIIIIIHIIIIGHIIIIIIIIIIIIIIHIIIIIIIIIIIIIIIIIIIIIIIIIIIHIHIIIHHIIIIIIIIIIIIIIHIIIIIIIIIIIIHIIIIIIIIIIIIIIIIIIIIIIIIIIIIIIIIIIIIIIIIIIIIIHIIIIIIIIHIIIIIIIIIIIIIIIHGIIIIIIIIIIIIIIIIIIIIIIIIIIIIIIIIIIIIIIIIIIIIIIIIIIIIIIIIIIIIIIIIIIIIIIIIIIIIIIIIIIIIIIIIIIIIIIIIDDDDD
@HISEQ:969:HM2KJBCX2:2:1102:9913:76471 2:N:0:ACTATGCA
TCCTAGGTCCGACCCAACTATCCCTATTAATCATTACGTCGATCCTAGAAACCAACAAAATAGAATCAAACGTCCTATTTCGTTATTCCATGCTAATGTATTCAAGCGTGAGCCTGCTTTAAACACTCTAATTTCTTCAAAGTAACAGTCCTGATTCCCCATGACACCAAATTAATGACATCATGGTTCGTCAGAAGGTAGGAATCAATAATACCAGTACGTACAATAGCACGACCAATAAATTGATCCCGAAATTCAACTACGAGCTTTTTAACTGCAACAACTTTAATATACGCTATTGGAGCTGGAATTACCGCGGCTGCTGGCACCAGACTTGCCCTCCAA
+
0DDDDFEEEE/CEHIEHHECHCECEHH?GH1DFHH1FCFE/<GFGIHCH@HHHEHHI?ECECHHH?C@EHHGDGC0<<CEC1D1CGCC@@D<?11GF6<FEG@HHHEH;H@HHGHFGFBFDG@F@F@1A1EEA<$<1@6HG@EHHHFHGEIHHH8:<D0<80ED0HHG<D##EGDCHEHCG<F</C/?IIII;HEHHGCH<;GD<<<FCC<<BGC@CGGF;FDAHF?HHEEH:<1GDAAEHD6<6CAFHFHEFHHHECD1CH@HDD0CHHHGFHFHFHC<GF<1<<<EHHHGCCEC@GCHIIHHF@HHCHHCE<CCCIHFG@FCCEC@IHD<<<<1@HD1@0<<0
@HISEQ:969:HM2KJBCX2:2:1102:16956:76289 2:N:0:ACTATGCA
TCCTAGGTCCGACCCAACTATCCCTATTAATCATTACGTCAATCCTAGAAACCAACAAAATAGGATCGAACGTCCTATTTCATTATTCCATGCTAATGTATTCAAGCGTTAGCCTGCTTTAAACACTCTAATTTTTTCAAAGTAACAGTCCCGTTTCCCTGCAACACCAAATTAATGACATTACAGTTCTTCAGAAAGAAGGAATCAGCGAAGCCAGTACATACCAGTGGCACGACCAACCTGCTGACCCCGAAATTCAACTACGAGCTTTTTAACTGCAACAACTTTAATATACGCTATTGGAGCTGGAATTACCGCGGCTGCTGGCACCAGACTTGCCCTCCAA
+
DDDDDIIIIIIIIIIIIIIIIIIIIIIIIIIIIHIIIIIIIIIIIIIIIIIIIIIIHIIHIIHIHIHHEHIHCFHHFHHIIIIIIIIIIHHIHIIHIIHHHIIIIIIIIIHHIIIIIIIHHIIIIIIIIIIIIIIIIIIHIIHIIIIIIIIIIIIIIIIIIIIIIIIIIIIHIIIIIHIIIIIIIIIIIIIIIIIHIIIIIIIIIIHIIHHHIIIIIIIIIIIIIIIIIIIIIHHI>IIIIIIIHIIIIIIIHIIIIIIIIIIIIHIIIIIIIIIIIIIIIIIHIIIIIHIIIIIIIIHHHIIIIIIIIIIIIIIIIIIIIIIIIIIIIIIIHHIHIIIIIDDDDD
@HISEQ:969:HM2KJBCX2:2:1102:11258:76809 2:N:0:ACTATGCA
TCCTAGGTCCGACCCAACTATCCCTATTAATCATTACGTCGATCCTAGAAACCAACAAAATAGGGTCAAACGTCCTATTTCATTATTCCATGCTAATGTATTCAAGCGTGAGCCTGCTTTAAACACTCTAAGTAACAGTCCTGATTCCCCGCGACACCAAATTAATGACATCACGGATCTTCAGAAGGGAGAAACCAGTGACACCAGTGCATACCAAAGGCATGACCAGCGTACTGATCCCGAAATTCAACTACGAGCTTTTTAACTGCAACAACTTTAATATACGCTATTGGAGCTGGAATTACCGCGGCTGCTGGCACCAGACTTGCCCTCCAA
+
DDDDDHHHIIIIIIIIIIIIIIIIIIIIIIIIIIIIIIIIIIIIIIIIIIIIIIIIIIIIIIHIIIIIIIIIIIIIIIIIIIIIIIIIIIIIIIIIIIIIIHIIIIIIIIIIHIIIIIIIIHIIIIIIIIIIIIIIIIIIIIIIIIHHIIIIIIIIIIIIIIIIIIIIIIIIIIIIIIIIIIIIIIIIIIIIIIIIIIIIIIIIIIIIIIIIIHIIIIIIIIIIIIIIIIIIHIIIIIIIIIIIIIIIIIIIIIIIIIIIIIIIIIIIIIIIIIIIIIIHIIIIIIIIIIIIIIIIIIIIIIIIIIIIIIIIIIIIIIIIIIIIIIIIIIIDDDDD
@HISEQ:969:HM2KJBCX2:2:1102:20031:78288 2:N:0:ACTATGCA
TCCTAGGTCCGACCCAACTATCCCTATTAATCATTACGGTGATCCTAGAAACCAACAAAATAGAACCATGCCGTCCTATTCTATTATTCCATGCTAATGTATTCGAGCAAAAATGCCTGCTTTAAACACTCTAATTTTTTCAAGGTAAAGGTCCTGGATCCGCAAGACACCCAATTAAGGACATCAAGTTTCTCCAGAAGGTGAGAAATCAACAGCGACAGTTCATACCCCTTAAGGCATGACCATCACGTCAATCCCGAAATTCAACTACGAGCTTTTTAACTGCAACAACTTTAATATACGCTATTGGAGCTGGAATTACCGCGGCTGCTGGCACCAGACTTGCCCTCC
+
DDDBDGIIIIIIHIIHIHGHIIGIIIIHIIIIHIIIIIHIHHIHHIIHIIIIIGIHHCEHHHHIIEHIIIIIIHIIIIIHHIIIHIEHIIIGEHIHCHEHIIHHFIHIIIHIHHIHIIFHHHIIIIHIHHHHHHHIIHHHHIIHHIIHIIIHIIIHHIHEHHIHIIIIIIIHHIHHIIHHHHGHGIIIIIHIHHIIIIIHIIIIIIIHHHHIIIIIIIIIIIIHHIIIIIIIIHIIIIIIHIIIIIIIHGHIIIIIHIGIIIIIIIIHHHHIIIIHIGIIHIIIIIIIIIIIIIHIIHIHHIGHIIIIHIHIIIHHIIIHIIIIIIIIIIIIIIIIIIIIIHHEHICDDDD
@HISEQ:969:HM2KJBCX2:2:1102:20345:78312 2:N:0:ACTATGCA
TCCTAGGTCCGACCCAACTATCCCTATTAATCATTACGTTGTACCTAGAAACCAACAAAATAGGTTCGAACGTCCTATTTCATTATTCCATGCTAATGTATTCAAGCGTTTGCCTGCTTTAAACACTCTAATTTTTTCAAAGTAACAGTCCTGACTCCCCACAACACCAAATTAATGACATCATGGTTCATCAGAAGGGAGAAATCAACGACGCCAGTGCGTACCGAAGGCACGACCGACGTATTGATCCCGAAATTCAACTACGAGCTTTTTAACTGCAACAACTTTAATATACGCTATTGGAGCTGGAATTACCGCGGCTGCTGGCACCAGACTTGCCCTCCAA
+
<DDD@FHICGCHDHHH1GEHEHHHHCFEHHIIHIHHIGHI@HCHHHH@CGHF1CHHHGHHEG?ECGHDHIEHIIIIH?C@CHHIFHFHEHH?1GEEHHIHHC@@GHEHHGH@HHHFHEHIIIHHGHHHHHHIIFHHIHCECCHG<CCABGEHIIEHHHDEFGIIHHGIHHH@HIIHHHEGDIHHHHHEEHGCEFHFFHHIIIHGCCDHHHHHIIIIIHDCDEIHGIHHHEHCHHHHHFHIHHEHHHHHIIHFHHHHGCHHHHIHHEIIIIIIHF<CGIIHHFHFF@EHHHHCCCDG@HHGFHHEGGCIIHHCIIIHHHIHEIHEEHHIIIHHHFHHHIIIID@ADD
@HISEQ:969:HM2KJBCX2:2:1102:21052:78460 2:N:0:ACTATGCA
TCCTAGGTCCGACCCAACTATCCCTATTAATCATTACGTCAATCCTAGAAACCAACAAAATAGGATCGAACGTCCTATTTCATTATTCCATGCTAATGTATTCAAGCGTTAGCTTGCTTTAAACACTCTAATTTTTTCAAAGTAACAGTCCAAATTCCCCGCAACACCAAATTAATGGCATTACGGCTCATCAGGAAGGAGGAATCAGTGAGACCAGTACATACCAGAGGCATGACCAACCTACTAACCCCGAAATTCAACTACGAGCTTTTTAACTGCAACAACTTTAATATACGCTATTGGAGCTGGAATTACCGCGGCTGCTGGCACCAGACTTGCCCTCCAA
+
DDAADHICHHDHIHIIIIGHGHIIIHHIHIGIIHIIIIHHHFHEH?FHIHIIHHHHIIIIIGHHHHHHIHIGIEHHIIHIIHIGHHGIHGFGHHIIHFHIHEIIHHHHHHHGHHHHIHHGHIIIIIGHHIIIIIHIIIIIIHHHIHHHHIHIIHGIGIHEHIHIIHHGIHIGHIIIIIIIIGIHIHHHHHIHIIHHIIIIIIHIIIIHFHGIHIIIIIIIIIIIIIIHIIIHHIIIIIHIIHGHDHDIIIIHFHEIIIIIIHEHHEIIIIIIIGGIIIIIIIIHIIIIIIIHIHHIIIIIHIIHIIHIIIIIIIIIIIIIIIIIIIHIIIIIIHIIIIIIIDDDDD
@HISEQ:969:HM2KJBCX2:2:1102:1456:78586 2:N:0:ACTATGCA
TCCTAGGTCCGACCCAACTATCCCTATTAATCATTACGGTGATCCTAGAAACCAACGAAATAGAATCAGTCCGTCCTATTTCATTATTCCATGCTAATGTATTCAGACGATAGTCTGCTTTAAACACTCTAATTTTTTCAAAGTAACAGTCCTGATTTCCCATCACACCAAATAAATGGCATGAAAGTTCCTCAGAAGGTAGAGATCCATCTCACCAGTGCAGACAATTAAGCCTGACCAATGGGTAGACCCCGAGGTTCAACTACGAGCTTTTTAACTGCAACAACTTTAATATACGCTATTGGAGCTGGAATTACCGCGGCTGCTGGCACCAGACTTGCCCTCCAA
+
DDDDDIIIIGGHIIIIIIIHIHIIIIIIIIIIIIIIIIIIHIIIIIGIIIIIIHIIHIIIIIHFHHIIIHIIIIIIIIIIIIIIIGIIIIGIIGIIIIIIIHIHIIIIIIIIIIIHIIIIIHHHGHHHHIIHIGHHIIIHIHIHHIIIIHHIIIIIIIIIIIIIHHFHIIIIIIIIIIIIIHHIIIGIIHIIIIGIIIIIIIHIIGIIIIIGIHEIIIIIIIIHIIIIIIIIHIIHIIIIIIIIHGDIIIIIIIIIIIIIHIIIIIIIIHIIIIIIIIIIIIIIIIIIIIIIIIIIIIIIIIIIIIIIHIIIIIIIIIIIIIIIIIIIIIIIIIIIIIIIIIIDDDDD
@HISEQ:969:HM2KJBCX2:2:1102:15927:79259 2:N:0:ACTATGCA
TCCTAGGTCCGACCCAACTATCCCTATTAATCATTACGGTGATCCTAGAAACCAACGAAATAGAACCAAGCCGTCCTATTTCATTATTCCATGCTAATATATTCAGACGTTAGCCTGCTTTAAACACTCTAATTTTTTCAAAGTAACAGTCCTGATTTCCAACCACACCAAATAAATGGCATGAAAGTTCCTCAGAAGGTAGAGATCCATCTCACCAGTACAGACAATTAAGCCTGACCAATGGGTAGACCCCGAAGTTCAACTACGAGCTTTTTAACTGCAACAACTTTAATATACGCTATTGGAGCTGGAATTACCGCGGCTGCTGGCACCAGACTTGCCCTCCAA
+
?D@ADCHH?HHIIIDHIICEFHCEEFHEGGEC@1C?<CEGHHHHHGH@FCEHIEHHIIE=CFGEE11<D1CGH@D<D?1CGIEEHHGC11C1F?C1<CHCCGH@GE?GC<EE?DGGEC@GEHIHGHF?EHEFFGFGHCGHHHFHHHGFGDHCIIHG@FHHE@CH0<C<EHCHDC<F@@CGCHHHIHHCH5IHGGCDCDFFHH<C@GIHHGFCHG:HHFFCECDDGHHHHFGF@@GCCEFHH<1<<>DECC/HEFFG@H@CGIHIIIHHCHHHF@EGCIHIH?HIHGCCCHEHIIHHC?IHHEHIIHIHIHIIIIHHHHHHHHGHIIIHHHGHFFHGHDEDHHHD?D<<
@HISEQ:969:HM2KJBCX2:2:1102:7067:79870 2:N:0:ACTATGCA
TCCTAGGTCCGACCCAACTATCCCTATTAATCATTACGTCAATCCTAGAAACCAACAAAATAGGATCAAACGTCCTATTTCATTATTCCATGCTAATGTATTCAAGCGTTAGCCTGCTTTAAACACCCTAATTTTTTCAAAGTAACAGTCCTGTTTCCCTGCAACACCAAATTAATGGCATTACAGTTCTTCAGAAAGGAGGAACCAGCAAAGCCAGTGCATACCAGTGGCACGACCAACCTGCTGATCCCGAAATTCAACTACGAGCTTTTTAACTGCAACAACTTTAATATACGCTATTGGAGCTGGAATTACCGCGGCTGCTGGCACCAGACTTGCCCTCCAA
+
DDDDDIIIIIIIIIIIIIIIIIIIIIIIIIIIIIIIIIIIIHIIIIIIIIIIIIIIIIIIIIH?HHIIHIHHHIIIIIIIIIIHHIIHIHHIGIIIIHHIHIHIIIIIHHIIHIIIIHIIIIIIIIHIIIIIIIIIIIIIIIHIIIIIIIIIIIIIIIIIIIIIIIIIIIHHIIIIIIIIIIIIIIIIIHIIIIIIIIIIHIIIIIIIIIIIIIIIIIIIIIIIIIIIIIIIIIIIIIIIIIIIHIIIIIIIIIIIIIIIIIIIIIIIIIIIIHHIIIIIIIIIIIHHIIHIIIIIIIIIIIIIIIIIIIIIIIIIIIIIIIIIIIIIIIIIIIIIIIIIIDDDDD
@HISEQ:969:HM2KJBCX2:2:1102:6239:80783 2:N:0:ACTATGCA
TCCTAGGTCCGACCCAACTATCCCTATTAATCATTACGTCGATCCTAGAAACCAACAAAATAGGTTCGATCGTCCTATTTCGTTATTCCATGCTAATGTATTCAAGCGCGAGCCTGCTTTAAGCACTCTAATTTTTTCAAAGTAACAGTCCTGTTTCCCCGCAACAACAAATTAATGCCATCACGGTTCTACAAGAAGGAGGGACCAGTGAGGCCAGTGCATACCAGTGGCACGACCAACCTACTGGCCCCGAAATTCAACTACGAGCTTTTTAACTGCAACAACTTTAATATACGCTATTGGAGCTGGAATTACCGCGGCTGCTGGCACCAGACTTGCCCTCCAA
+
DDDDDIIIIIIIIIIIIIIIIIIIIIIIIIIIIIIIIHHIIIIIIIIIIIIIHIIIEHEHIIIIIIIIIIHHGHHHHIIIIIIIIIIIIIIIIIHIIIIIIHHIIIIIIIIHIIIIIIIIIIIIIIIIIIIIIIHHIIIIIIIIIIIIIIIIIIIIIIIIIIIIIIIIIIIIIIIHIIIIHIIIIIIIIIIIIIIIIIIIIIIIIIIIIIIIIIIIIIIIIIIIIIIIIIIIIIIIIIIIIIIIHIIIIHIIIIIIIIHHIIIIIIIHHIIIIIIIIIIIIIIIIIIIIIIIIIIIIIIIIIIIIIIIIIIIIIIIIIIIIIIIIIIIIIIIIIIIIIIIIDDDDD
@HISEQ:969:HM2KJBCX2:2:1102:6006:80931 2:N:0:ACTATGCA
TCCTAGGTCCGACCCAACTATCCCTATTAATCATTACGGTGATCCTAGAAACCAACAAAATAGAACCATGCCGTCCTATTTTATTATTCCATGCTAATCTATTCAAGCACTAGCCTGCTTTAAGCACTCTAATTTTTTCAAGGTAATAGCTCTGCTTCCCCGGCGCACCAACTGAATGGCATACCGGTTATTCAGAAGGTAGGAACCCATCACCCCAGTACGGACCGTAAAGCCCGACCGACGGACAGACCCCGAAATTCAACTACGAGCTTTTTAACTGCAACAACTTTAATATACGCTATTGGAGCTGGAATTACCGCGGCTGCTGGCACCAGACTTGCCCTCCAA
+
DDDDDIIIIIIIIIIIIIIIIIIIIIIIGIIIIIIIIIIIIIIIIIIIIIIIIIIIIIIIIIHIHIIIIIHIIHHIIIIHIIIIIIIIHIIIIHIIIIIIIHHHIIIIIIIHHIIHIIIIIIIIIIIIIIIIIIIIIIHIIIEIIIIIIIIIIIIIHIHIIIIIIIIIIIIIIIIIIHIIIIIIIIIIIIIIHIIIIIHHHHHIIIIIIIIIIIIIIIHIIIIIIIIIHIIIIIIIHIIIIIIIIHDIIIIHIIIIIIIIIIHIIIIIIIIIIIIIIHIIIIIIIIIIIIIHIIIIIIIIHHHIIIIIIIIIIHIIIIIIIIIIIIIIIIIIIIIIHHIIIIIDDDDD
@HISEQ:969:HM2KJBCX2:2:1102:14979:81166 2:N:0:ACTATGCA
TCCTAGGTCCGACCCAACTATCCCTATTAATCATTACATCGATCCTAGAAACCAACAAAATAGAATCGGATGTCCTATTTCATTATTCCATGCTAATGTATTCAAGCGTGAGCCTGCTTTAAACACTCTAATTTTTTCAAGGTAACAGTCCTAATTCCCCGTGACACCAAATTAATGGCATTACGGTTCTTTAGAAGGTGAGAAATCAATAATATCAGTACATACCAACGGCATGACCGAAACATTGATCCCGAAATTCAACTACGAGCTTTTTAACTGCAACAACTTTAATATACGCTATTGGAGCTGGAATTACCGCGGCTGCTGGCACCAGACTTGCCCTCCAA
+
DDDDDIHHIIIHIIHIIIIIIIIIIIIIIIIIIIIIIIIIIIIIIIIIIIIIIIIIIIIIIIHIIIIIHIIIIIIIIIIIIIIIIIIIIIHHIIIEHIIIIHHHIIIIIHHHIIIIIIIIIIHIHIIIIIIIIIIIIIIIIIIIIIIIIIIIIIIIIIIIIIIIIIIIIIIIIIIIIIIIIIIIIIIIIIIIIIIIIIIIIIIIIIIIIIIIIIIIIIIIIIIIIIIIIIIIIIIIIIIIIIIIHGIIIIIIIIIIIIIIIIIIIIIIIIIIIIIIIIIIIIIIIIIIIIIIIIIIIIIIHHIIIIIIIIIIIIIIIIIIIIIIIIIIIIIIIIIIIIIIIIDDDDD
@HISEQ:969:HM2KJBCX2:2:1102:11070:81385 2:N:0:ACTATGCA
TCCTAGGTCCGACCCAACTATCCCTATTAATCATTACGGTGATCCTAGAAACCAACAAAATAGAACCATGCCGTCCTATTTTATTATTCCATGCTAATCTATTCAAGCACTAGCCTGCTTTAAGCACTCTAATTTTTTCAAGGTAATAGCTCTGCTTCCCCGGCGCACCAACTGAATGGCATGCCGGTTATTCAGAAGGTAGGAACCCATCACACCAGTACGGACCGTGAAGCCCGACCGACGGACAGACCCCGAAATTCAACTACGAGCTTTTTAACTGCAACAACTTTAATATACGCTATTGGAGCTGGAATTACCGCGGCTGCTGGCACCAGACTTGCCCTCCAA
+
DDDDDIIIIIIIIIIIIIIIIIIIIIIIIIIIIIIIIIHIIIIIIIIIHIIIIIIIIIIIIIHIFIIIIIIIIHHHIIIIIIIGIIIIIIIIEHIIIIIIIHHIIIIIIIIIIIIIIIHIIHHIIIIIIIIIIIIIIIHIIIIIIIIIIIIIIIIIIIIIIIIIIIIIHHIIHHHIIIIIIIIIIHIIIIIIIHIIIIIHHIIIIIIIIIIHIGIIIIIIIIIIIIIIIIIIIIIIHIIIIIIIIHHIIGIIIIIIIIIIIIIIHIIIIIIIIIIIIIIIIIIIIHIIIIIIIIIIIIIIIIIIIIIIIIIIIIIIIIIIIIIIIIIIIIIIIIIIIIIIIIIDDDDD
@HISEQ:969:HM2KJBCX2:2:1102:19411:81927 2:N:0:ACTATGCA
TCCTAGGTCCGACCCAACTATCCCTATTAATCATTACGTCAATCCTAGAAACCAACAAAATAGGATCAACGTCCTATTTCATTATTCCATGCTAATGTATTCAAGCGCGAGCCTGCTTTAAACACTCTAATTTTTTCAAAGTAACAGTCCTGATTCCCCACCACACCAAATTAATGACATGATGGTTCGTCAGAAGGTAGAAATCAGTAACACCAGTACGTACCGAAGGCACGACCAGCGTACTAATCCCGAAATTCAACTACGAGCTTTTTAACTGCAACAACTTTAATATACGCTATTGGAGCTGGAATTACCGCGGCTGCTGGCACCAGACTTGCCCTCCAA
+
DDDDDIIIIIIIIIIIIIIIIIIIIIIIIIIHIIIIIIIIIIIIIIIGGIIIIIIIIIIIHIHHIIIIIIIIIIIIIIIIIIIIIIIIIIIIIIIIHIIIHHHIIIIIIIIIIIIHIIIIIIIIIIGHIIIIIIIIIIIIIIIIIIIIIIIIIIIIIIIIIIIIIIIIIIIIIIIIIIIIIIIIIIIIIIIIIIIIIIIIIIIIIIIIHIIIIIIIIIIIIIIIIIIIIIIIIIIIIIIIIIIHIIIIIIIIIIIIIIIIIIIIIIIIIIIIIIIIIIIIIIIIIIIIIIHIIIIIIIIIIIIIIIIIIIIIIIIIIIIIIIIIIIIIIIIIIIIIIIIIDDDDD
@HISEQ:969:HM2KJBCX2:2:1102:16514:81997 2:N:0:ACTATGCA
TCCTAGGTCCGACCCAACTATCCCTATTAATCATTACGGTGGTCCTAGAAACCAACAAAATAGAACCATGCCGTCCTATTTTATTATTCCATGCTAATGTATTCAAGCAAAAATGCCTGCTTTAAACACTCTAATTTTTTCAAAGTAAAGGTCCTGGTTCCCCGCGGCATCCAATTAAGGACATCGCGGTTCTCCAGAAGGTGAGAAATTGACTGCACCAGTTCATACCCCGTGAGGCACGACCGATGCGCCAATCCCGAAATTCAACTACGAGCTTTTTAACTGCAACAACTTTAATATACGCTATTGGAGCTGGAATTACCGCGGCTGCTGGCACCAGACTTGCCCTCCAA
+
DDDDDIIHIIIIIIIHGHIIIHHIIHIIIIIIIIIIIIIIHHIGHIIIIHIHHIIHIHHHHHHIIIHEHGHFIIIHIGIHIIHIIIIIIIEHHGHHHIIIIHHHIIIIIIIIIHIIGHHIHIIHIIHIIIHIHIIIIIIIIGHHHIIHHIIIIIIIIIHIIIIIIIIIIIHIIIIIIIIIHIHIIGIIIIIIIIHHIIIIIIIIIIIIIIIIIIIIIIIIIIIIGIHIIIIIIIIIIIHHIHIIIIIIIIHHIIIIIIIIIIIIIIIIHHHIIIIIIIIIIIHIIIIIIIIIIIIIIIHIIIIIIIIIIIIIIIIIIIIIIIIIIIIIIIIIIIIIIIIIIIIIIIIIDDDDD
@HISEQ:969:HM2KJBCX2:2:1102:4103:82603 2:N:0:ACTATGCA
TCCTAGGTCCGACCCAACTATCCCTATTAATCATTACGGTGATCCTAGAAACCAACAAAATAGAACCATGCCGTCCTATTTTATTATTCCATGCTAATGTATTCAGGCACTAGCCTGCTTTGAGCACTCTAATTTTTTCAAGGTAATAGTCCTGCTTCCCCAACGCACCAAGTGAATGGCATGCTGGTTATTTAGAAGGTAAGAACCCACCACACCAGTACGAACAGTGAAGCCCGACCGATGGACAGATTCCGAAATTCAACTACGAGCTTTTTAACTGCAACAACTTTAATATACGCTATTGGAGCTGGAATTACCGCGGCTGCTGGCACCAGACTTGCCCTCCAA
+
DDDDDIHHIEDHIIIIIIIIIHIFIIIIIHHIGHGHHIGIIIIIIIIICHIHIIIIHHIHIIH1<GHHEEHI?GHHIIIGIIIIIHHIHEHHEEHHHEIHHIIIHHHIIIIIIIHIIIIIIIIHIIIIIIIIIHIIIIIIIIIIIIIIIIHIIIIIIIGIIHIIIIIIIIIIIIIIIIIIHIIHIIIHHIIIIIIIIIIHIIIIIIIIIIIIIIIIIIIIIIIIIIIIIIIIHIIIIIIIIIIIHGCIIIHIIIIIIIIIIIIIIIIIIIIIIIIHFIIIIIIIIHIIIIIIIIHHIIIIIIIIIIIIIIIIIIIIIIIGIIIIIIIIIIIIIIIIIIIIIIIDDDDD
@HISEQ:969:HM2KJBCX2:2:1102:10677:82805 2:N:0:ACTATGCA
TCCTAGGTCCGACCCAACTATCCCTATTAATCATTACATCGATCCTAGAAACCAACAAAATAGAATTGGATGTCCTATTTTATTATTCTATGCTAATGTATTCAAGCGTGAGCCTGCTTTAAACACTCTAATTTTTACAAAGTAACAGTCCTAATTCCCCGTGACACCAAATTAATGGCATTACGGTTCTTTAAAAGATGAGAAATTAATAATATCAGTACATACCAACGGCATGACCAAAACATTGATTTCGAAATTCAACTACGAGCTTTTTAACTGCAACAACTTTAATATACGCTATTGGAGCTAGAATTACTGTGGCTGCTAGCACCAGACTTGCCCTCCAA
+
DDDDDIIHIIIIIHIIIIIIIIIIIIHIIIIIIIIIIIIIIIIIHIIIIIIIIGIIGIIIIIEHIIIGCHIIIIIIHIIIIHIIII1CGHIIIIIIIIIIHIIIIIIIIIIIGIIIIIIIIIIIIIIIIIHHIIIIIIIIIIIHHIIIIIIIIIIIIIIIIIIIIIHIHIIIIIIIIIHIIIIIIIIIIIIIIIIIIIIIIIIIIIIIIIIIIIIIIIIIIIIIIIIHIIIIIIIIIIIIIIIIIIHIIIIIIIIIIIIIIIIIIIIIIIIIIIIIIIIIIIIIHIIIIIIIIIIIIIIIIIIIIIIIIIIIIIIIIIIIIIIIIIIIIIIIIIIIIIIIIIDDDDD
@HISEQ:969:HM2KJBCX2:2:1102:10651:84158 2:N:0:ACTATGCA
TCCTAGGTCCGACCCAACTATCCCTATTAATCATTACGTCAATCCTAGAAACCAACAAAATAGGATCAACGTCCTATTTCATTATTCCATGCTAATGTATTCAAGCGCGAGCCTGCTTTAAACACTCTAATTTTTTCAAAGTAACAGTCCTGATTCCCCGCCACACCAAATTAATGACATGATGGTTCGTCAGAAGGTAGGAACCAGTAACACCAGTACGTACCTAAGGCACGACCAACGTACTGATCCCGAAATTCAACTACGAGCTTTTTAACTGCAACAACTTTAATATACGCTATTGGAGCTGGAATTACCGCGGCTGCTGGCACCAGACTTGCCCTCCAA
+
ADDDDIIIHIICHHHHIHIIHIIIIIIIIIIIHIIIIIIIIGIIIIIHIIIIIIIIIIHIIIIGIIIIIIIGHHIIIIIIIIIIIIIHIIIIHIIIIIHHHHHIIHIGIIIIHIIIIIIHHIIIIIIIIHHIIGHIHHHIIIHIHHHHIIIHHHIIHHIIIIIIIIIIIHIIIIIIIIIIIIIIIIIIIIIIIIIIIHIHHIIIIIIIIIIIIIIIIIIIIIIIIIIIIIIIIIIIIIIIIIHIIIIIIIIIIIIIIHHIIIIIIIIIIIIIIIIIIIIIIIIIIIIIIIIIIIIIIIIIIIIIIIIIIIIIIIIIIIIIIIIIIIIIIIIIIIIIIIIIDDDDD
@HISEQ:969:HM2KJBCX2:2:1102:18845:84368 2:N:0:ACTATGCA
TCCTAGGTCCGACCCAACTATCCCTATTAATCATTACATCGATCCTAGAAACCAACAAAATAGAATCGGATGTCCTATTTCATTATTCCATGCTAATGTATTCAAGCGTGAGCCTGCTTTAAACACTCTAATTTTTTCAAGGTAACAGTCCTAATTCCCCGTGACACCAAATTAATGGCATTACGGTTCTTTAGAAGGTGAGAAATCAATAATATCAGTACATACCAACGGCATGACCGAAACATTGATCCCGAAATTCAACTACGAGCTTTTTAACTGCAACAACTTTAATATACGCTATTGGAGCTGGAATTACCGCGGCTGCTGGCACCAGACTTGCCCTCCAA
+
ADDDCGFHIIIGDHH?EHHEH@GEHHHHIGEG?FHIHHG@@@C@GEHHIIGHI?GHI@EHGHGHHHCEEGHCGCGGHIHGHIIHIHH?<CHHEHHEHIIHGFHHHHFHHHHHGIHHGH@GHIIIIIHIHIIIHIHIHHGCH7IIHIHIIHGDHGHHHGIIIIIIIH?HIHHHHIHIIHGHIIHHHIIHHHEIIHHCHGFIIIHHGEHHEIIIIHHFHIHHHHFGGHHHIIHIHIIIIIIIHHFFFCHHHIIHIIIIIHGCHHHIHIHIHHIIIHHHHIIIIIIIHIIHHEIHG@GGHIIHHHIIIIIIIIIIHHIIHCIIIHIIIHHHIIIHHIIHHIIIIIDADDD
@HISEQ:969:HM2KJBCX2:2:1102:10545:84405 2:N:0:ACTATGCA
TCCTAGGTCCGACCCAACTATCCCTATTAATCATTACGTCTATCCTAGAAACCAACAAAATAGAATCAAACGTCCTATTTCGTTATTCCATGCTAATGTATTCAAGCGTGAGCCTGCTTTAAACACTCTAATTTTTATAAAGTAACAGTCCTGATTCCCCATGACACCAAATTAATGACATCATGGTTCGTCAGAAGGTAGGAATCAATAATACTAGTACGTACAATAGCACGACCAATAAATTGATCCCGAAATTCAACTACGAGCTTTTTAACTGCAACAACTTTAATATACGCTATTGGAGCTGGAATTACCGCGGCTGCTGGCACCAGACTTGCCCTCCAA
+
0<0D@1<<1<CC/</<C01DC1<CGHHEEEC?GCCGHC1D11<D1<11DGFFGEH=11GE?F11DE?CGE?0GEHG?CFH?FHH?HH?G<E1FE<E<1<FHF1EG8?AB<C<6?HCGFCCCIHHHFFDG9DHHHE@GA1DEBDHF<DCHCEH@GFFHHEGF@?D0DC#2E@EHCF@<CD</<DCDCEDECECDDE<C?C<7C<F1EFCGH1<@C/C71@F7FD<$9CC#=E@1CDHEHHFHGGAH?<A<1CEFGGHEC<C0/@?HECD1@@HFHHD@1D1FHHD<C<C?FG@@IHHFFC<1?GCEG?H@HHHC?</EC1HF@?HHCCFC?EED1HEHE@?B??BD
@HISEQ:969:HM2KJBCX2:2:1102:19463:85968 2:N:0:ACTATGCA
TCCTAGGTCCGACCCAACTATCCCTATTAATCATTACCTCGACTCCGAAAGCCAACGAAATAGAACCGAGATCCTATTCCATTATTCCATGCACTAATGTTCAGGCTGTAGCGCCTGCTTTGAGCACTCCAATTTTTTCAAAGTAAACGTGCTGGCCACCCATGGCACTCGATTAAGAGAACCATGAACGAACCAACAAAATCGTCCGGGCAAACAGTAGACACCGCAAGGTGCACCGCTCGCCCGAAACCGAGATCCAACTACGAGCTTTTTAACCGCAGCAATATTAGTATACGCTATTGGAGCTGGAATTACCGCGGCTGCTGGCACCAGACTTGCCCTCCAA
+
DDDDDHHIIIIIIIIIIIIIIIIIIIIIIIIIIIIIIHIIIIIIIIHIIIIIIIIIIIIHIIIIIIIIIIIIIIIIIIIIIIIIIIIIEHHIIIIIHIIIIIIHHIIIIIIIIIIIIIIHIHIIIIIIIIIIIIIIIIIIIIHIIIIIIIIHIIIIIIIIIIIIIIIHIIIIIIIIIIHIIIIIIIIIIIIIIIIIIIIIIIIIIIIHIIIIIIIIIIIIIIIIIIIIIIIIIIIIIIIIIIIHGIIIIIIIIHIIIIIIIIIIIIIIIIIIIIIIIIIIIIIIIIIIIIIIIIIIIIIIIIIIIIIIIIIIIIIIIIIIIIIIIIIIIIIIIIIIIIIIIDDDDD
@HISEQ:969:HM2KJBCX2:2:1102:9972:86347 2:N:0:ACTATGCA
TCCTAGGTCCGACCCAACTATCCCTATTAATCATTACGTCAACCCTAGAAACCAACAAAATAGGATCAAACGTCCTATTTTATTATTCCATGCTAATGTATTCAAGCGTTAGCCTGCTTTAAACACTCTAATTTTTTCAAAGTAACAGTCCTGTTTCCCCGCAACACCAAATTAATGGCATCACGGTTCTTCAAGAAGGAGGAATCAGCAAGGCCAGTTCATACCGGTGGCACGACCAACCTGCTGACCCCGAAATTCAACTACGAGCTTTTTAACTGCAACAACTTTAATATACGCTATTGGAGCTGGAATTACCGCGGCTGCTGGCACCAGACTTGCCCTCCAA
+
DDDDDIIHIIIIIIIIIIIIHIIIIIHIIIIIIIIIIIHIIIIIIIIIIIIIHIIIIHEHIIHHIHHHHFHHIIIIIIHIHHIHHHHIHIIHHGHHHIIIIIIIIIIIIIHHIIIIIIIIIIFHHIIIIIIIIIIIIHHIIIIIIIIIIIIIIIIHIIHIIIIIIIIIIIIIHIHIHHIIIIIIIIIIIIIIIIIIIIIIIIIIIIHIIIIIIIIIIIIIIIIIIIIIIHIIIHIIIIIIIHHHGHIIIIIIIIIIIIIIIIIIIIIIIIIIIIHIIIIIIIGIIIIIIIIHDHIIIIIIIIIIIIIIIIIIIIIIIIIIIIIIIIIIHIHHIHIIIIIIIDDDDD
@HISEQ:969:HM2KJBCX2:2:1102:6755:87133 2:N:0:ACTATGCA
TCCTAGGTCCGACCCAACTATCCCTATTAATCATTGCTCACAAATCCAAAAACCAACAAAATACGATAAACGAGCCCTAACTTATTATTCCATGCTAATGTATTCATAACTAACCGCCTGCTTTAAACACTCTAATTTTTTCAAAGTAAAGGTCCTGGATTGCGAACCCAACCCAGCAAAGGGCAGGAACGTTCTCCAGGAAGATGGTAAGCGCGCATCGGCACTCACACACGAAACCGTGGCGGGCCAAGCGCACTATACCAGAAATCCAACTACGAGCTTTTTAACTGCAACAACTTTAATATACGCTATTGGAGCTGGAATTACCGCGGCTGCTGGCACCAGACTTGCCCTCCAA
+
DCDDDIIIIIIIIIIIIIIIIIIIIIIIIIIIHIIIIIIIIIHGHHIIIIIGHIGIIIIIIIIIIIHCHHIIIIIIIIIIIIIIIIIHIIIIIIIIHIIIIGHIIIIIIIIIIIIIIIIIIIIIIHIIIIIIIIHIIIIIIIHIIIHIIIIIHIIIIHHHIIIIIIIIIIIIHIIIIHIHIIIIIIHIIIGIHIHHIIIIIIIIIIIIIHIIIIIII=IIIIIHHIIIIIIIHIIIIIIIHHIIIIIIIIIIIIHHGIIIIIIIIIIHHIIIIHHIHIIIIIIIIIIIIIIIIIIIIIIIIIIIIHIIIIIIGIIIIIIHIIIIIIIIIIIIIIIIIIIIIIIIIIIIIIIIGDDDDD
@HISEQ:969:HM2KJBCX2:2:1102:18515:87058 2:N:0:ACTATGCA
TCCTAGGTCCGACCCAACTATCCCTATTAATCATTACGGTGATCCTAGAAACCAACAAAATAGAACCATGCCGTCCTATTCTATTATTCCATGCTAATGTATTCGAGCAAAAATGCCTGCTTTAAACACTCTAATTTTTTCAAGGTAAAGGTCCTGGATCCGCAAGACACCCAATAAAGGACATCAAGTTTCTCCAGAAGGTGAGAAATCAACAGTAACAGTTCATACCCCTTAAGGCATGACCATCACGTCAATCCCGAAATTCAACTACGAGCTTTTTAACTGCAACAACTTTAATATACGCTATTGGAGCTGGAATTACCGCGGCTGCTGGCACCAGACTTGCCCTCCAA
+
DDDDDIHIIIIIIIIIIIIGIIIIIIIIIIIIHIIIIIIIIIIIIIIGIIIIHIIIIHHIIIHIIIIIIIIIHIIHIIIGHHIIIIIIIIIIIHHIIIIHIGHHHIHIIIIIIIIHIIIIIIIIIIIIIIIIIIIIIIIIIIIIHIHIIIHIIIIIIIIIIIIIIHHIIIIIIIIIIIIIIIIIIIIIIIHHIIIIIIIIIIIIIIIIIIIIIIIIIIIIIIIHHIIIIIIIIIIHIIIIIHIIIHIIIIHFIIIIIIIIIIIIIIIHIHIIIIIIIIIIIIIIIIIIIIIIIIIIIIIIIIIIIIIIIIIIIIIIIIIIIIIHIIIIIIIIIIIIIIIHIIIIIIIIDDDDD
@HISEQ:969:HM2KJBCX2:2:1102:2893:87265 2:N:0:ACTATGCA
TCCTAGGTCCGACCCAACTATCCCTATTAATCATTACGTCAATCCTAGAAACCAACAAAATAGGATCAAACGTCCTATTTCATTATTCCATGCTAATGTATTCAAGCGTTAGCCTGCTTTAAACACTCTAATTTTTTCAAAGTAACAGTCCTGTTTCCCTGCAACACCAAATTAATGACATTACAGTTCTTCAAGAAGGAGGAACCAGTAAAGCCAGTACATACCAGAGGCACGACCAACCTACTAATCCCGAAATTCAACTACGAGCTTTTTAACTGCAACAACTTTAATATACGCTATTGGAGCTGGAATTACCGCGGCTGCTGGCACCAGACTTGCCCTCCAA
+
DDDDDIIIIIIIIIIIIIIIIIIIIIIIIIIIIIIIIIIIIIIHIIHIIIIIIIIIIIIIIIIIIIIIIIIIIIIIIIIIIIIIIIIIIIIIIIIIIIIIIHIIIIIIIIIIIIIIIIIIIIIIIIIIIIIIIIHIIIIIIIIIIIIIIIIIIIHIIHIIIIIIIIIIIIHIIIIIIIIIIIIIIIIIHIHIIIIIIIIIIIIIIIIIIIIIIIIIIIIIIIIIIIIIIIIIIIIIIIIIIIIHFIIHIIIIIIIIIIIIIHHIIIIIIIIIIIIIIIIIIIIIIIIIIIIIIIIIIIIHHIIIIIIIIIIIIIIIIIIIIIIIIIIIIIIIIIIIIIIIIDDDDD
@HISEQ:969:HM2KJBCX2:2:1102:11345:86241 2:N:0:ACTATGCA
TCCTAGGTCCGACCCAACTATCCCTATTAATCATTACGTCAATCCTAGAAACCAACAAAATAGGATCGAACGTCCTATTTCATTATTCCATGCTAATGTATTCAAGCGTTAGCCTGCTTTAAACACTCTAATTTTTTCAAAGTAACAGTCCTGTTTCCCTGCAACACCAAATTAATGACATTACAGTTCTTCAAGAAGGAGGAATCAGTAAAGCCAGTACACACCATTGGCACGACCAACCTACTGACCCCGAAATTCAACTACGAGCTTTTTAACTGCAACAACTTTAATATACGCTATTGGAGCTGGAATTACCGCGGCTGCTGGCACCAGACTTGCCCTCCAA
+
DDDDDIIIIHHIIIIIIIIIIIIIIIIIIIIIIIIIIIIIIIIIIIIIIIIIIIIIIIIIIIIHFHIIHIIIIIIIIFHIIIIIIIIIIHHIIIIIIIIIIIIIIIIIHIIIIIIIIIIIIIIIIIIIIIIIIIIIHIIIIIIIIIIIIIIIIIHHIIIIIIIIIIIIIIIIIIIIIIIIIIIIIIIIIIIIIIIIIIIIIIIIIIIIIIIIIIIIIIIIIIIIIIIIIIIIIIIIHIIIIIIIGIIIIIIIIIIIIIIIIIIIIIIIIIIIIIHIIIIIIIIIIIIIIIIIIIIIIIIIIIIIIIIIIIIIIIIIIIIIIIIIIIIIIIIIIIIIIIIIIDDDDD
@HISEQ:969:HM2KJBCX2:2:1102:16380:87387 2:N:0:ACTATGCA
TCCTAGGTCCGACCCAACTATCCCTATTAATCATTACGTCGATCCTAGAAACCAACAAAATAGAATCAAACGTCCTATTTCGTTATTCCATGCTAATGTATTCAAGCGTGAGCCTGCTTTAAACACTCTAATTTTTTCAAAGTAACAGTCCTGATTCCCCATGACACCAAATTAATGACATCATGGTTCGTCAGAAGGTAGGAATCAATAATACCAGTACGTACAATAGCACGACCAATAAATTGATCCCGAAATTCAACTACGAGCTTTTTAACTGCAACAACTTTAATATACGCTATTGGAGCTGGAATTACCGCGGCTGCTGGCACCAGACTTGCCCTCCAA
+
DDDDDIIIEHHHHHHIIIIIIIIIIFHIHHIIIGHHHEHIIHGGHHHHHHIIHIHIIHFHGHEFHHHFHIIIIGIHEHIHHIGHEHH??1D??GHHIIIHHGIIHHHFHHIIHFGGHHHHIHIIIHHHIIHFHIIIHGIHHFHHHHHEHIHHHHHGIIHIHHHIIIHGIHHGHIIIIIHIHHHIIIHIIHHHHHHHHHHHHHIHHIIIIIIHHIIIIIIIIIIIIIIIHIIHHHIIHGIIIIHHEEIIIIHIIIHHHIHIIIIIIIIIIIHHIIIHHIIIIIIHHFFHIIIIIIIIIIIIHIIIIIHHIHHHHIIHIIIIIIIIIHIIIIIIIIIIIIIIDDDDD
@HISEQ:969:HM2KJBCX2:2:1102:7151:87899 2:N:0:ACTATGCA
TCCTAGGTCCGACCCAACTATCCCTATTAATCATTACATCGATCCTAGAAACCAACAAAATAGAATCGGATGTCCTATTTCATTATTCCATGCTAATGTATTCAAGCGTGAGCCTGCTTTAAACACTCTAATTTTTTCAAGGTAACAGTCCTAATTCCCCGTGACACCAAATTAATGGCATTACGGTTCTTTAGAAGGTGAGAAATCAATAATATCAGTACATACCAACGGCATGACCGAAACATTGATCCCGAAATTCAACTACGAGCTTTTTAACTGCAACAACTTTAATATACGCTATTGGAGCTGGAATTACCGCGGCTGCTGGCACCAGACTTGCCCTCCAA
+
DDDDDIHIIIIIIIIIIIIIIIIIIHGIIIIIHIIIIHIIIIIGHHIIIIIIIIIIHIHHHIHIHIGIIGHHHIII?GHIIIIIIIHIIIIIIHHHHHIIIIIIIIHHIIHHIIIIHHHIIIHIHIHHHIIIIIIIHIIIIIIIIIIIIIIIHHHHHIIIIIIIIIIIIIIHIIIIIIIIIIIIIHIIHHHIIIIIIIHIHHIIIIIIIIIIIIIIIIIIIIIIIIIIIIIIIIIIHIIIIIHHHHGIIIIIIIIIIIIIIIIIIIIIIIIIIIIIIIHIIIIIIIIIHIIIIIIIIIHIIHIIIIIIIIIIIIIIIIIIIIIIIIIIIIIIIIIIIIIHIIDDDDD
@HISEQ:969:HM2KJBCX2:2:1102:7821:88272 2:N:0:ACTATGCA
TCCTAGGTCCGACCCAACTATCCCTATTAATCATTACGGTGGTCCTAGACCAACAAAATAGAACCAACGTCCTATTCTATTATTCCATGCTAATCTATTCAAGCAAAAGCCCGCTTTAAACACTCTAATTTTTTCAAGGTAATGGTCCTGGTTCCCCGACACACCCAATAAAGGGCATACCGGCTCACCAGAAGGATAGACCCGACAGCAGAACAGTACTCGCCAGAGACGGACCGTCCGGTCAGGCCTAAAATTCAACTACGAGCTTTTTAACTGCAACAACTTTAATATACGCTATTGGAGCTGGAATTACCGCGGCTGCTGGCACCAGACTTGCCCTCCAA
+
DDDDDIIIIIIIIIIIIIIIIIIIIIIIIIIIIIIIIIIIIIIIIIIIIIIIIIIIIIIIIIIIHIIIIIIIIIHIIIIIIIIIIIIIIIIIIIIIIIIIIHIIIIIIIIIIIIIIIIIIIIIIIIIIIIIIIIIIIIIIIIIIIIIIIIIHHIIIIIIIIIIIIIIIIIIHIIIIIIIIIIIIIIIIIIIIIIIIIIIIIIIIIIIIIIIIIIIIIIIIIIIIIIIIIIIIIIIIIHIIIHHIIIIIIIIIIIIIIIIIIIIIIIIIIIHIIIIIIIIIIIIIIIIIIIIIIIIHHDGIIIIIIIIIIIIIIIIIIIIIIIIIIIIIIIIIIIIIIIIDDDDD
@HISEQ:969:HM2KJBCX2:2:1102:8769:88489 2:N:0:ACTATGCA
TCCTAGGTCCGACCCAACTATCCCTATAATCATTACGGTGGTCCTAGAAACCAACAAAATAGAACCACAACGTCCTATTCTATTATTCCATGCTAATCTATTCAAGCAATAGCCCGCTTTAAACACTCTAATTTTTTCAAGGTAATGGTCCTGGCTCCCCAACACACCCAACAAAGGACATGCTGATTCACCAGAAGGAAGACCCGACAGCAGACAGTACTCGCCAAAGACGGACCGCCCGGCCAGGCCTAAAATTCAACTACGAGCTTTTTAACTGCAACAACTTTAATATACGCTATTGGAGCTGGAATTACCGCGGCTGCTGGCACCAGACTTGCCCTCCAA
+
DDDDDIIIIIIHIIIIHIIIIIIIHHIIIIIIHIIIIIIIIIHIIHHIHIIIIIIIHC?HHIHHHFHIIIIIHIIHIIHIIGIIIIIIEHHEHHHIIIIIIIIIIIHIIIIIHIIHHGHHHHIIHIIIIIIIIIIHHHIIIIHIIIIIIIIHHHHHIIIIIIHHIIHIIIIIIIIHIIIIIIIIHIHHHHHIHIHGIIIIIIIIIIIIIIIIHIIIIHIIIIIIIIIIIIIIIIIIIIIIIIHGGIIIIHIIIHHFIIIIIHHIIIIIIIIIIIIIIIIHIIHHHCIIIIHHIIIIIIIIIHIIIIIIIIIIIIIIIIIIIIIIIIIHIIIIHIIIIIIIDDDDD
@HISEQ:969:HM2KJBCX2:2:1102:20399:87301 2:N:0:ACTATGCA
TCCTAGGTCCGACCCAACTATCCCTATTAATCATTACGGTGATCCTAGAAACCAACGAAATAGAATCAGTCCGTCCTATTTCATTATTCCATGCTAATGTATTCAGACGATAGTCTGCTTTAAACACTCTAATTTTTTCAAAGTAACAGTCCTGATTTCCCATCACACCAAATAAATGGCATGAAAGTTCCTCAGAAGGTAGAGATCCATCCTACCAGTGCAGACAATTAAGCCTGACCAATGGGTAGACCCCGAAGTTCAACTACGAGCTTTTTAACTGCAACAACTTTAATATACGCTATTGGAGCTGGAATTACCGCGGCTGCTGGCACCAGACTTGCCCTCCAA
+
DDDDDIHIHIIIIIIIIIIIIIIIIIIIIIIIIIIIIGHIIIIIIIHIIIIIIIIIIFHIIIIHIIIIIIIIDHFHIIIIIIHIIIIIIIIHHFHIEHIHIHHIIHHHHHIIIIIIIHHHIIHHHHHHHHIEGHIHHHHHGHIIIIIIGHHIHHIGHIIIIIHHHHHIHIHGHHIIIIIIIIIIIIIIIIHIIIIIIIIGHIIIIIIIIIIIIHHHIIIIIIIIIIIIIIHIGIIIIIIIIIIIHGDGHGIIIIIIIIIIHIIIIIHIIIIIIIIIIIIIIIIIIIHIHIIIIIIIIIIHIIIIIIIIIIIIIIIIIIIIIIIIIIIIIIIIIIIIIIIIIIIDDDDD
@HISEQ:969:HM2KJBCX2:2:1102:8885:88930 2:N:0:ACTATGCA
TCCTAGGTCCGACCCAACTATCCCTATTAATCATTACGGTGATCCTAGAAACCAACAAAATAGAACCATGCCGTCCTATTTTATTATTCCATGCTAATCTATTCAAGCACTAGCTTGCTTTAAGCACTCTAATTTTTTCAAGGTAATAGCTCTGCTTCCCCAACGCACCAAATTAATGGCATGAAGGTTATTCAGAAGGTAAGAATCCATCAAATCAGTACGAACAGTGAAGCCCGACCGATAGACAGATTCCGAAATTCAACTACGAGCTTTTTAACTGCAACAACTTTAATATACGCTATTGGAGCTGGAATTACCGCGGCTGCTGGCACCAGACTTGCCCTCCAA
+
DDDDDIIIIIIIHIIIIIIIIIIIIIIIIIIIIIIIIIIIIIIIIIIIHIIIGHHIIIIGHIIIHGIIIIHHIIIHIHHIGHHHIIIIIIIIHEHHHIIIIHIIIIIIIIIIHIHIHIHIIIIIIIHIIIIIIIIIIIIIIIIIIIIIIIIIIIIIIIHHIIIIHIHHHIIIHIIIIIIIIIIIIIIIIHIIIIIIIIIIIIIIIIIIIIIIIIIIHIHIIIIIIIIIIIIIIIIIIIHIIIIIIHGIIHIIIIIIHIIIIIIIIIIIIIIIIIIIIIIIIIIIIIIHIIIHIIIIIHIIIIIIIIIIIIIIIHIIIIIIIIIIIIIIIIIIIIIIIIIIIIIDDDDD
@HISEQ:969:HM2KJBCX2:2:1102:18606:89049 2:N:0:ACTATGCA
TCCTAGGTCCGACCCAACTATCCCTATTAATCATTACGTCAATCCTAGAAACCAACAAAATAGGATCAAACGTCCTATTTCATTATTCCATGCTAATGTATTCAAGCGTTAGCCTGCTTTAAACACTCTAATTTTTTCAAAGTAACAGTCCTGTTTCCCTGCAACACCAAACTAATGACATTACAGTTCTTCAAGAAGGAGGAACCAGTAAAGCCAGTACATACCAGAGGCACGACCAACCTACTAATCCCGAAATTCAACTACGAGCTTTTTAACTGCAACAACTTTAATATACGCTATTGGAGCTGGAATTACCGCGGCTGCTGGCACCAGACTTGCCCTCCAA
+
DDDDDIHIIHIIIIHIIIIIIIIIIIIIIIIIHIIIIHIIIIIIIIIIIIIIIIIIIHIIIIIIIIHIHHIHHIIIIHHIIIIIIIIGHIIFHHIIIIIIIIIIIIIIIHIIIIIIHIIIIIIHIIIIIIIIIIIIIIIIIIIIIIHIIIIIIIIIIIIIIIIIIIIIIHIIIIIIIIIIIIIIIIIIIIIIIIIIIIIIIIIIIIIIIIIIIIHIIIIIIIIIIIIIIIIIIIIIIIIIIIIHHIHHIIIIIIIIIIIIIIHIIIIIIIIIIIIIIIIIIIIIIHHIIIIIIIIIIIIIIIIIIIIIIIIIIIIIIIIIIIIIIIIIIIIIIIIIIIIIIDDDDD
@HISEQ:969:HM2KJBCX2:2:1102:9689:89493 2:N:0:ACTATGCA
TCCTAGGTCCGACCCAACTATCCCTATTAATCATTACGGTGATCCTAGAAACCAACAAAATAGAACCATGCCGTCCTATTCTATTATTCCATGCTAATGTATTCGAGCAAAAATGCCTGCTTTAAACACTCTAATTTTTTCAAGGTAAAGGTCCTGGATCCGCAAGACACCCAATAAAGGACATCAAGTTTCTCCAGAAGGTGAGAAATCAACAGTAACAGTTCATACCCCTTAAGGCATGACCATCACGTCAATCCCGAAATTCAACTACGAGCTTTTTAACTGCAACAACTTTAATATACGCTATTGGAGCTGGAATTACCGCGGCTGCTGGCACCAGACTTGCCCTCCAA
+
DDDDDIIIIIIIIIIIIIIIIIIIIIIIIIIIGHHIIIIIIHIIIIIIIIIIIIIIIIHIIIIIIIIIIIIIHIHIIHFHHIIHIIIIIIIIHHIIIIIHGHHHIIIIIIIIIIIHIIIIIIIIIIIIIIIIHHIHIHGIIIIIIIIIIIIIIIIIIIIIIIIIIIIIIIIIIIIIIIIIIIIHIHIIIHIIHIIIIIIIIIIIIHIIIIIIIIIIIHIIHIIIIIIIIIIIIIIIIIIIIHIIIIIIIHGCIIIIIIIIHIIIIIIIIHIIIIIIIIIIIIIIIIIIIIIIIIIIIIIIIIIIIIIIIIIIIIHIIIIIIIIHIIIIIIIIIIIIIIIIIIIIIIIIDDDDD
@HISEQ:969:HM2KJBCX2:2:1102:12167:89847 2:N:0:ACTATGCA
TCCTAGGTCCGACCCAACTATCCCTATTAATCATTACGTCGATCCTAGAAACCAACAAAATAGGGTCAAACGTCCTATTTCATTATTCCATGCTAATGTATTCAAGCGTGTGCCTGCTTTAAACACTCTAATTTTTTCAAAGTAACAGTCCTGATTCCCCATGACACCAAATTAATGACATCACAGTTCGTCAGAAGGTAGAAATCAATAATACCAGTTCATACCGGAGGCACGACCAATATATTGATCCCGAAATTCAACTACGAGCTTTTTAACTGCAACAACTTTAATATACGCTATTGGAGCTGGAATTACCGCGGCTGCTGGCACCAGACTTGCCCTCCAA
+
DDDDDIIIIIIIIIIIIIIIIIIIIIIIIIIIIIIIIIIIIIIIIIIIIIIIIIIIHIIIIIIIIIHIIIIIIIIIIIIIIHIIIIIIIIIIIIIIIIIIIIIIIIIIIIIIIIIIIIIIIIIIIIIIIIIIIIIIIIIIIIIIIIIIIIIIIIIIIIIIIIIIIIIIIIIIIIIIIIIIIIIIIIIIIIIIIIIIIIIIIIIIIIIIIIIIIIIIIIIIIIIIIIIIIIIIIIIIIIIIIIIIHIIIIIIIIIIIIIIIIIIIIIIIIIIIIIIIIIIIIIIIIIIIIIIIIIIIIIIIHIIIIIIIIIIIIIIIIIIIIIIIIIIIIIIIIIIIIIIIIDDDDD
@HISEQ:969:HM2KJBCX2:2:1102:3213:89994 2:N:0:ACTATGCA
TCCTAGGTCCGACCCAACTATCCCTATTAATCATTACGGTGATCCTAGAAACCAACAAAATAGAACCATGCCGTCCTATTCTATTATTCCATACTAATGTATTCGAGCAAAAATGCCTGCTTTAAACACTCTAATTTTTTCAAGGTAAAGGTCCTAGATCCGAAAGACACCCAATAAAGGACATCAAGTTTCTCCAGAAGGTGAGAAATCAACAGTAACAGTTCATACCCCTTAAGGCATGACCATCACGTCAATCCCGAAATTCAACTACGAGCTTTTTAACTGCAACAACTTTAATATACGCTATTGGAGCTGGAATTACCGCGGCTGCTGGCACCAGACTTGCCCTCCAA
+
<D0D0<F@1D//<EHIFHHIIHIIIIIIIHIIIIIIIIHIIIIGIE@C<<CCGCE<C@GH@<F1F11<D11</0//<<GEHE@FC@?<<<D11<<DFG1<1<C@E@<5CHHIF1<EC@AGGC@C661<IHIIHEHHHG@CHFHGFEB<B??@9HE$<HIHCF/G(DHE<<C<HF/HHG:/H?IHHEHEHHGHGCFIIIH@HCIHEFEGIFHFC?HEIIFHACFHHDHCEHHIIIIHIIIGIIFEHGFGHHFCHCEIHEEHEEEIGIIFHHG@FIHHHD<EHEIIHHFHF@GHHIHGC1CHGEEGIIHGIIHHFIHHHHHHCDDCDHIHGHEIHCD1HEHHGEIHIIHG@DD@@
@HISEQ:969:HM2KJBCX2:2:1102:10730:90280 2:N:0:ACTATGCA
TCCTAGGTCCGACCCAACTATCCCTATTAATCATTACGTCAATCCTAGAAACCAACAAAATAGGATCAAACGTCCTATTTCATTATTCCATGCTAATGTATTCAAGCGTTAGCCTGCTTTAAACACTCTAATTTTTTCAAAGTAACAGTCCTGTTTCCCTGCAACACCAAATTAATGACATTACAGTTCTTCAAGAAGGAGGAACCAGTAAAGCCAGTACATACCAGAGGCACGACCAACCTACTAATCCCGAAATTCAACTACGAGCTTTTTAACTGCAACAACTTTAATATACGCTATTGGAGCTGGAATTACCGCGGCTGCTGGCACCAGACTTGCCCTCCAA
+
DDDDDIIIIHIIIIIIIIIIIIIIIIIIIIIIIIIIIIIIIIIIIIIIIIIIIIIIIHIHIIIIIIIIIIIIIIIIIIIIIIIIIIIIHIIIHHIGIIIIHFIIIIIIIIIIHIIIIIIIIIIIHIIIIIIIIIIHIIIIIIIIIIIIIIIIIIIIGIIIIIIIIIIIIIIHIIIIIIIIIIIIIIIHIIIHIIIIIIIIIIIIHIIIIIIIIIHIIIIIIIIIIIIIIIIIIIIIHIIIIIIHHIHIIIIIIIIIHIIIIIIIIIIIIIIIIIIIIIIIIIIIIIHIIIIIIIIHHHIIIIIIIIIIIIIIIIIIIIIIIIIIIIIIIIIIIIIIIIIIIDDDDD
@HISEQ:969:HM2KJBCX2:2:1102:2814:91631 2:N:0:ACTATGCA
TCCTAGGTCCGACCCAACTATCCCTATTAATCATTACGTCAACCCTAGAAACCAACAAAATAGGATCAAACGTCCTATTTTATTATTCCATGCTAATGTATTCAAGCGTTAGCCTGCTTTAAACACTCTAATTTTTTCAAAGTAACAGTCCTGTTTCCCCGCAACACCAAATTAATGGCATCACGGTTCTTCAAGAAGGAGGAATCAGCAAGGCCAGTTCATACCGGTGGCACGACCAACCTGCTGACCCCGAAATTCAACTACGAGCTTTTTAACTGCAACAACTTTAATATACGCTATTGGAGCTGGAATTACCGCGGCTGCTGGCACCAGACTTGCCCTCCAA
+
DDDDDIIIHHIIIIIIHIIIIHIIIIIIIIIIIIIIIIIIIIIIIIIHIIIIIIIIHIGIIIIIIIIIIIIIIIIIIIIIIIIIIIIIIHIIIHIIIIIIIIIIIIIIIIIIIIIIIIIIIIIIIIIIIIIIIIIIIIHIIIIIIIIIIHIIIIIIIIIIIIIIIIIIIIIHHIIIIIIIIIIIIIIIIIIIIIIIIIIIIIIIIIIIIIIIIIIIIIIIIIIIIIIIIIIIIIIIIIHIIIIHFIIIIIIIIIIIIIIIIIHIIIIIIIIIIIIIIIIIIIIIIIIIIIIIIIIIIIIIIIIIIIIIIIIIIIIIIIIIIIIIIIIIIIIIIHIIIIIIIDDDDD
@HISEQ:969:HM2KJBCX2:2:1102:12153:91455 2:N:0:ACTATGCA
TCCTAGGTCCGACCCAACTATCCCTATTAATCATTACGGTGGTCCTAGACCAACAAAATAGAACCAACGTCCTATTCTATTATTCCATGCTAATCTATTCAAGCAAAAGCCCGCTTTAAACACTCTAATTTTTTCAAGGTAATGGTCCTGGTTCCCCGACACACCCAATAAAGGGCATACCGGCTCACCAGAAGGATAGACCCGACAGCAGAACAGTACTCGCCAGAGACGGACCGTCCGGTCAGGCCTAAAATTCAACTACGAGCTTTTTAACTGCAACAACTTTAATATACGCTATTGGAGCTGGAATTACCGCGGCTGCTGGCACCAGACTTGCCCTCCAA
+
DDDDDIIIIIIHIIIIIIIIIIIIIIIIIIIIIIIIIIIIIIIIIIIIIIIHIIIIIIIIHIIIIHIIIIIIIIHHIIIIIIIEHHIIIIHHIIIIIIIIIHIIIIIIHIIIIIHHHHIIIIIIIIIIIIIIIHIIIIIHHIHIIHIIIIHIIIIHIIIIIIIIIIIIIIIIIIIIIIIHIIIHIIIIIIIIIIIIIHIIIIIIIIIIIIIIIIIIIIIIIIIIIIIIIIIIIIIIIIIIIIIIIIIIIIIIIIIIIIIIHIIIIIIIIIIIIIIIIIIIIIIIIIIIIIIHIIHHDDFIIIIIIIIIIIIIIIIIIIIIIIIIIIIIIIIIIIIIIIIDDDDD
@HISEQ:969:HM2KJBCX2:2:1102:18510:91522 2:N:0:ACTATGCA
TCCTAGGTCCGACCCAACTATCCCTATTAATCATTACGTCAATCCTAGAAACCAACAAAATAGGATCAACGTCCTATTTCATTATTCCATGCTAATGTATTCAAGCGCGAGCCTGCTTTAAACACTCTAATTTTTTCAAAGTAACAGTCCTGATTCCCCGCCACACCAAATGAATGACATGATGGTTCGTCAGAAGGTAGGAACCAGTAACACCAGTACGTACCTAAGGCACGACCAACGTACTGATCCCGAAATTCAACTACGAGCTTTTTAACTGCAACAACTTTAATATACGCTATTGGAGCTGGAATTACCGCGGCTGCTGGCACCAGACTTGCCCTCCAA
+
DDBD@E?GFGDH?CHGHCEHFEHIIEHHC@ECHHIIIIIHIIIIGHIIIIGIIIHIEE?@GEEGEFEHHH@DHDE?HIIGHHFHCCCGHIEE@E?EHHHGE?@@GGCHHIIIHHFHCBGHH@CHG@FIHEDHHGHCHHDGHGHHGHGEHHFHGGFHGIIHHIIHIIHEIIHEFHHHGHGEIHIIHHHIIIIIIIHHEIIIIIIII=IHHGCHHIIHIHHIIHFIIIIIIHHG=HIIHHIIGHHFHHHCHGIIIHHIHIHGHHIIIHHHIIIIHGHHIIHHGHFFHGGIGGIHCIHHIHEHIIIIIIHHIIIIHIHGHHIHIHHIIGIIHIIIHIHIIIIHBDDDD
@HISEQ:969:HM2KJBCX2:2:1102:11661:91511 2:N:0:ACTATGCA
TCCTAGGTCCGACCCAACTATCCCTATTAATCATTACGTCGATCCTAGAAACCAACAAAATAGGGTCAAACGTCCTATTTCATTATTCCATGCTAATGTATTCAAGCGTGAGCCTGCTTTAAACACTCTAATTTTTTCAAAGTAACAGTCCTGATTCCCCGCGACACCAAATTAATGACATCACGGATCTTCAGAAGGGAGAAACCAGTGACACCAGTGCATACCAAAGGCATGACCAGCGTACTGATCCCGAAATTCAACTACGAGCTTTTTAACTGCAACAACTTTAATATACGCTATTGGAGCTGGAATTACCGCGGCTGCTGGCACCAGACTTGCCCTCCAA
+
BDDDDHIHIIIIIIIIIHIHHIHHHEHGHHHHIHHIIHHIHIIIIIICEEHHHEHIIHHIHIIHEDFHFHIGFHHIIIHIIIHIIEHIIH11GGFHHIE@HHHHHEHCG@HCHHHIHHHGFGEHHEGHHHIIHHHHHHIIIHHHIIHHEHHIIIGHHIIIHFHHEC/DHHHHIIHIEGHIHHHEEFHHHHHHIHHIHEHIHHHIHIIHEFEHIIIIEHHHEHHIIHHEFHIHHHHHHIHH@HFCCHHECHHHIGIIIIHIIIHGECIIIHFEHCFHHIIHEHFC?EHHGC?HHIHIIIHIHIIIHHIIHG?FIHECDC?HHEEIHIHHHIIHGHIHHHCCED<<@<
@HISEQ:969:HM2KJBCX2:2:1102:19732:91674 2:N:0:ACTATGCA
TCCTAGGTCCGAGCCAACTATCTATATTAATCATTACATCGCTTCTAGTAACCATCAAAATAGAAACGGGTGTCCTTTTTCATTATTCCATGCTGATGTATTCAAGCGTGAGCCTGCTTTAAACACTCTAATTTTGTCAAGGTAACAGTCCTAATTCGCCGTGAGACCAAATTAATGGCATTACGGTTCTTTAGAAGGTGAGAAATCAATAATATCAGTACATACCAACGGCATGACCGAAACATTGATCCCGAAATTCAACTACGAGCTTTTTAACTGCAACAACTTTAATATACGCTATTGGAGCTGGAATTACCGCGGCTGCTGGCACCAGACTTGCCCTCCAA
+
<00<011<11///</111<1<F111111DG1<1DC11D1100<10<F11<<<111<<FC1C111<<<10<</<11<1<11<1<<111<11<111111?HH@1HH86GF@B1C@@EHG21EE@BF8E?FA8<1<F<$D1(<A1<HBA@HH?9EHF91?#@D.EH0#HHCHHHHCCCC@H?HHGIHA@CC</0CEF?HGCG?CIHHHCFAC@FC>HHEG@GIFG1:1GE</GD<1C:CHHFEECD<G<HFAE/EHHHHEGF?HHECCC@F@GEHEEEHFHHH?HGFHFCH@HEIGCHCC@HGEHFHHIGHFG<FC?CDIHCHC@F?HHGF<EHHHFFEHHHHEHDD?D@
@HISEQ:969:HM2KJBCX2:2:1102:5352:91454 2:N:0:ACTATGCA
TCCTAGGTCCGACCCAACTATCCCTATTAATCATTACGGTGATTCAGAAACCAACAAAACAGGACCACCGTCCTATTTTATTATTCCATGCTAATGTATTCAGACATAAGCCTGCTTTGAACACTCTAATTTTTTCAAGGTAAAGGTCCTGGTTTCCTACCACGCTAAATTAATAACATGATAGTTCCCCAGAAGGTAGAAATTCTACACGCCAGTACAGACAATAGCCCGACCAACGATAGAACCCCGAAATTCAACTACGAGCTTTTTAACTGCAACAACTTTAATATACGCTATTGGAGCTGGAATTACCGCGGCTGCTGGCACCAGACTTGCCCTCCAA
+
@DDDCEHFGHHDHHGH?GHHIHHHHEEGEHHGIH?GEHCHE?FEHIICHII1DHIIIIIFHC?ECHCHH/DGHIIDG1<@GEHIIHHHHG@EEHEIHHHGEF@CGIHHHIHHIIHHHHFIHIHH@HEHHHFDGHHFGHGG6?EHHGIIIHHHEHHIFHHIIHIEHIHHIIHHHDHGCE?@EGIIHEHHHHGDIHHDGIHHGHHHHHHEHIIHIIIIIHIIHIHIIHHHHFHH?EHIGFHHHGHHHDGIHIIIGHCIIIHIIHFIIHIHIHHHGIIHEIIHIIIIHGIIIHHHHIIIHHIHGIIIHIIIIHHHHGIIIIHIHIIIIIIHFHGHHHIIHGDDDDA
@HISEQ:969:HM2KJBCX2:2:1102:8161:93866 2:N:0:ACTATGCA
TCCTAGGTCCGACCCAACTATCCCTATTAATCATTACGTCAATCCTAGAAACCAACAAAATAGAATCAAACGTCCTATTTCATTATTCCATGCTAATGTATTCAAGCGTGCGCCTGCTTTAAACACTCTAATTTTTTCAAAGTAACAGTCCTGATTCCCCACGACACCAAATTAATGACATCGTAGTTCTTCAGAAGGTAGGAACCAATAATGCCAGTGTGTACCGAAGCACGACCGACAATTTGATCCCGAAATTCAACTACGAGCTTTTTAACTGCAACAACTTTAATATATGCTATTGGAGCTGGAATTACCGCAGCTGCTGGCACCAGACTTGCCCTCCAA
+
DDDDDGIIIIIIIIIIIIIIIIIIIIIIIHIIIIIIIIIIIIIIIIIIIIIIIIIIIIHIIIIIIIIIIIIHHHHIIIIIIIIIHIIHIIIIIIHIIIIIHHIIIIIIIIIIIIIIIIIIIIIIIIIIIIIIIIIIIIIIIIIIIIIIIIIIIIHIIIIIIIIIIIIIIIIIIIIIIIIIIIIIIIIIIIHIIIIIIIIIIIIIIIIIIIHIIIIIIIIIIIIIIIIIIIIIIIIIIIIIIHIIIIIIIIIIIIIIIIIIIIIIIIIIIIIIIIIIIIIIIIIIIIIIIHIIIIIIHHHHIIIIIIIIIIIIIIIIIIIIIIIIIIIIIIIIIIIIIIIIDDDDD
@HISEQ:969:HM2KJBCX2:2:1102:16333:94764 2:N:0:ACTATGCA
TCCTAGGTCCGACCCAACTATCCCTATTAATCATTACGGTGGTCCTTGAACCAACAAAATAGAACCACAACGTCCTATTCTATTATTCCATGCTAATCTATTCAAGCAAAAGCCTGCTTTAAACACTCTAATTTTTTCAAGGTAATGGTCCTGGCTCCCCGGCACACGCAATTAAGCACATACCAATTCACCAGAAAGATAGACCCAACGACAGAACAGTACTCGCCAGAGACGGACCGTCCGGCCAGGCCTAAAATTCAACTACGAGCTTTTTAACTGCAACAACTTTAATATACGCTATTGGAGCTGGAATTACCGCGGCTGCTGGCACCAGACTTGCCCTCCAA
+
DBDDDHIIIHIIIIIIIIIIIGHIHIIIIHIIHHHIIIIHIIIHIHIICGGHHIIIIHIHEHHIIIIIIIHIIIIIHIIHHHIIHHIIHHIIIIIIIHIHHIIIHIIIIGEHFHIHHHIIIIIIIHIHHIIIIHIIHIIIIIIIHHIFHIIIIDHGHIIHFEIIIIHEIIHIIHIHIIIIIHIEHHHFIIIIIIIIIHIIHHGIIIIHG?IIIIIIIIIIIHHIIIIIIIIIIIIIIIIIIIIIIHIIIIIHIIIIIIIIIHHHIIIIIIIIHHIIIHGIIIIIHHIHHIIIIHHIIIHHHHIIIIIIIIIHHIIIIIIIIIIIIIIIIIIIHGIIHIIIIIDDDDD
@HISEQ:969:HM2KJBCX2:2:1102:10682:94732 2:N:0:ACTATGCA
TCCTAGGTCCGACCCAACTATCCCTATTAATCATTACGGTGATCCTAGAAACCAACGAAATAGAATCAGTCCGTCCTATTTCATTATTCCATGCTAATGTATTCAGACGATAGTCTGCTTTAAACACTCTAATTTTTTCAAAGTAACAGTCCTGATTTCCCATCACACCAAATAAATGGCATGAAAGTTCCTCAGAAGGTAGAGATCCATCTCACCAGTACAGACAATTAAGCCTGACCAATGGGTAGACCCCGAAGTTCAACTACGAGCTTTTTAACTGCAACAACTTTAATATACGCTATTGGAGCTGGAATTACCGCGGCTGCTGGCACCAGACTTGCCCTCCAA
+
DDDDDHFHIIIIIIIIIHIIIIIIIIIIIIIIHIIIIIIIIIIIIIIIIIIIIIIIIIIHIIIIHEHHIIIIIHIIIIIIIIIIIIIIIHIIIIIGIIIIIHHHIGHHIIIIIIIIIIIIIIIIHIGHHIIIIHIIIIIIIIIIIIIIIIIIIHIIIIIIIIIIIIIIIIIIIIHIIIIHIIIIIIIIIIIIIIIIIIIIIIIIIHIIIIIIIIIIIIIIIIIIIIIIIIIIIIIIIIIIIIIHHGDIGIIHIIIIHIIHIIIIIIIIIIIIIIIIIIIGIIIIIIIIHIIIIIIIIIIIIIIIIIIIIIIIIIIIIIIIIIIIIIIIIIIIIIIIIIHIIIIDDDDD
@HISEQ:969:HM2KJBCX2:2:1102:10741:95276 2:N:0:ACTATGCA
TCCTAGGTCCGACCCAACTATCCCTATTAATCATTACGGTGATCCTAGAAACCAACGAAATAGAATCAGTCCGTCCTATTTCATTATTCCATGCTAATGTATTCAGACGATAGTCTGCTTTAAACACTCTAATTTTTTCAAAGTAACAGTCCTGATTTCCCATCACACCAAATAAATGGCATGAAAGTTCCTCAGAAGGTAGAGATCCATCTCACCAGTACAGACAATTAAGCCTGACCAATGGGTAGACCCCGAGGTTCAACTACGAGCTTTTTAACTGCAACAACTTTAATATACGCTATTGGAGCTGGAATTACCGCGGCTGCTGGCACCAGACTTGCCCTCCAA
+
DDDDDIHIIIIIIIIIIIIIIIIIIIIIIIIIHIIIIIGIIIHHIIHIIIIIIIHHIHHDHIGIIIIIIIIGIIIIIGIIIIHIIIIIIIIHHIHEHHIIIIHIIHIIIIIIIIIIIIIHHIIHIIIIIIHIIIIIIIIIHIIIIIIIIIIIIIHIIIHIIIIIIIIIIIHIIIIIIIIIIIIIIIIIIIHIIIIIIIIIIIIIIIIIIIIIIHHHIIIIIIIIIIIIIIIIIIIIIIIIIIIIHHEIIIIIIIHHIIIIIIIIIIIIIIHIIIIIIIIIIIIIIIIIHHIHIIIIIIIIIIIIIIIIIIIIIIIIIIIIIIIIIIIIHIIIIIIIIIIIIIIDDDDD
@HISEQ:969:HM2KJBCX2:2:1102:14514:94093 2:N:0:ACTATGCA
TCCTAGGTCCGACCCAACTATCCCTATTAATCATTACGGTGATCCTAGAAACCAACAAAATAGAACCATGCCGTCCTATTTTATTATTCCATGCTAATCTATTCAAGCACTAGCCTGCTTTAAGCACTCTAATTTTTTCAAGGTAATAGCTCTGCTTCCCCGGCGCACCAACTGAATGGCATGCCGGTTATTCAGAAGGTAGGAACCCATCACACCAGTACGGACCGTGAAGCCCGACCGACGGACAGACCCCGAAATTCAACTACGAGCTTTTTAACTGCAACAACTTTAATATACGCTATTGGAGCTGGAATTACCGCGGCTGCTGGCACCAGACTTGCCCTCCAA
+
DDDDDIGHIIIIIIIIIIIIIIIIIIIIIIIIIIIIIIIIIIIIIIIIIIIIIIIIIIIIIIIIIIIIIHIIIIHHIIHHIIIIIIIIIIIIIHIHIIIIIIHIIIIIIIIIHHIIIIHIIIIIIIIIIIIIIIIIIIIIIIIIIIIIIIIIIIIIIIIIIIIHIIIIIIIIIIIIIIIIIIIIIIIIIIIIIIIIIIIIIHIIIIIIIIHHIHIIIIIIIIIIIIIIIIIIIIIIIHIIIIIIIHGIIIIIIIIIIIIIIIIIIIIIIIIIIIIIIIIIIIIIIIIIIIIIIIIIIIIIIIIIIIIIIIIIIIHIIIIIIIIIIIIIIIIIIIIHIIIIIIIDDDDD
@HISEQ:969:HM2KJBCX2:2:1102:18878:95773 2:N:0:ACTATGCA
TCCTAGGTCCGACCCAACTATCCCTATTAATCATTACGTCGATCCTAGAAACCAACAAAATAGAATCAAACGTCCTATTTCATTATTCCATGCTAATGTATTCAAGCTCGAGCTTGCTTTAAACACTCTAATTTTTTCAAAGTAACAGTCCTGATTTCCCGCGACACCAAATTAATGACATCGTGGTTCGTCAGAAGGGAGAAACCAATAATGCTAGTACGTACAAAGTACGACCGACATATTAGTCCCGAAATTCAACTACGAGCTTTTTAACTGCAACAACTTTAATATACGCTATTGGAGCTGGAATTACCGCGGCTGCTGGCACCAGACTTGCCCTCCAA
+
DDDDDIIIIHIHIIIIIIIIIIIIIIIIIIIIIIIIIIIIIIIHHIIIIIIIIIIIIIIIIIIIIIIIIGIIHIIIIIIIIGHIIIIGHIIIIIIIIIIIIIIHIIIIIIIIIIIHIIIIIIHIIIIHIIIIIIIIIIIIIIIIIIIIIIIIIIIIIIIHHIIIIIHIIIIHHIIIIIIIIIIIIHIIIIIIIIIIIIIIIIIIIIIIIIIIIIIIIIIIIIIIIIIIIIIIIIIIIIIHHIHIIHIGIIIIIIIIIIIIIIIIIIIIIIIIIIIIIIIIIHIIIIIIIIIIIIIIIIIIIIIIIIIIIIIIIIIIIIIIIIIIIIIIIIIHIIIHIIIDDDDD
@HISEQ:969:HM2KJBCX2:2:1102:1685:96653 2:N:0:ACTATGCA
TCCTAGGTCCGACCCAACTATCCCTATTAATCATTACGTCAATCCTAGAAACCAACAAAATAGGATCAAACGTCCTATTTCATTATTCCATGCTAATGTATTCAAGCGTTAGCCTGCTTTAAACACTCTAATTTTTTCAAAGTAACAGTCCTGTTTCCCTGCAACACCAAATTAATGACATTACAGTTCTTCAAGAAGGAGGAACCAGTAAAGCCAGTACATACCAGAGGCACGACCAACCTACTAATCCCGAAATTCAACTACGAGCTTTTTAACTGCAACAACTTTAATATACGCTATTGGAGCTGGAATTACCGCGGCTGCTGGCACCAGACTTGCCCTCCAA
+
DADDAHIIIIGIHIIGIIIIIIIIIIIIIIIIIIIIIIIIIIIIIIIIIIIIIIIIHIIGIIGHIIIIHIIIIHHIIIIIHIIIIIIGIIIHIIIIIIIIIIIHIIIIIIIIIIIIIIIIIIIIIIIIIIIHIIIIIIIIIIIIIIIIIIIIIHIIIIIIIHGIIIHHIIIHHIHIIIIIIIIIIIIIIIHIIIIIHIIIIIIHHIIIIIIIIIHHIIIIIIIIIIIIIIIIIIIIIIHIIHHHHIHIIIIIIIIIIIIIIIHIIIIIIIIIIIIIIIIIIIIIIIIIIIIIIIIIIIIHHIIIIIIIIIIIIIIIIIIIIIIIIIIIIIIIIHIIIIIIIDDDDD
@HISEQ:969:HM2KJBCX2:2:1102:19659:95995 2:N:0:ACTATGCA
TCCTAGGTCCGACCCAACTATCCCTATTAATCATTACGGTGGTCCTAGAAACCAACAAAATAGAACCACAACGTCCTATTCTATTATTCCATGCTAATCTATTCAAGCAATAGCCCGCTTTAAACACTCTAATTTTTTCAAGGTAATGGTCCTGGCTCCCCAACACACCCAATAAAGGACATACTGGTTCACCAGAAGGAAGACCCGACAGCAGACAGTACTCGCCAAAGACGGACCGCCCGGCCAGGCCTAAAATTCAACTACGAGCTTTTTAACTGCAACAACTTTAATATACGCTATTGGAGCTGGAATTACCGCGGCTGCTGGCACCAGACTTGCCCTCCAA
+
D@@DAHCH?FDCHDHHHHCEH@GEGHIH@@H?<CFFGHHH@HHCCG<@HCHHEHI@H1EEFDCEC@@CEHEEDHHCEHHIHGEHHIIIC@?FH1DCCHIHIGGGECFCGGGHHG?FHHEHHECHHEBF1CC@FHIIIIHHHB?GDBG1HGAD<AGDCCDBCEFA+BCEIHEIHHGBDHFFADIIIHHHAEG?@HEGHCGEECBHDHIHGHIHHHEEFHIHEAIIIHGIIHHEE:BIHHHHHEGHGHIIIIIIIIIIIIIIHHIIIHIHHGC1?HHHIIHIHIIHHEG@IHFEHCE@HHHHHEEEIIIHEIIIHHHIHIIIHEHHCIIIIIIIIIIHIIHHHDDDD@
@HISEQ:969:HM2KJBCX2:2:1102:20452:96565 2:N:0:ACTATGTA
TCCTAGGTCCGACCCAACTATCCCTATTAATCATTACGGTGATCCTAGAAACCAACAAAATAGAACCATGCCGTCCTATTCTATTATTCCATGCTAATGTATTCGAGCAAAAATGCCTGCTTTAAACACTCTAATTTTTTCAAGGTAAAGGTCCTGGATCCGCAAGACACCCAATTAAGGACATCAAGTTTCTCCAGAAGGTGAGAAATCAACAGCGACAGTTCATACCCCTTAAGGCATGACCATCACGTAATCCCGAAATTCAACTACGAGCTTTTTAACTGCAACAACTTTAATATACGCTATTGGAGCTGGAATTACCGCGGCTGCTGGCACCAGACTTGCCCTCCAA
+
D@D@D?EHH1/C/F<GCC1@CG@GHHHFHHHHHHGEHEDHIGHCCF11FHHEEHHIHHHIHI<GHHIEEEHH?@EFCHEGEEHHHHEGDEEHHICHII1<GFC1CC@EHHHFGHHG@CFHIHHEHHIHGEHEGGHHHHHDEHCFHHHHGCHEH7@CE?DHHFFHHCHHHHCHHHHHGHE@FHEHEEFCCCEG<HDCFFHIHIIIHHHH@HHHECD1<@CIHHHHFIIIIFGHIHF?@EFHIIIHD1/CFCDF/<HD?IIHCGHEHEHG?HHIHHG@HGEHFIHEHIHHCCHEIHGCGEEECCCFIHFHHIHHHHIHH@HHDHDDGIHIHHGG@EHHIHHEGCEEDDH@?AD@
@HISEQ:969:HM2KJBCX2:2:1102:15543:97234 2:N:0:ACTATGCA
TCCTAGGTCCGACCCAACTATCCCTATTAATCATTACGGTGATCCTAGAAACCAACGAAATAGAATCAGTCCGTCCTATTTCATTATTCCATGCTAATGTATTCAGACGATAGTCTGCTTTAAACACTCTAATTTTTTCAAAGTAACAGTCCTGATTTCCCATCACACCAAATAAATGGCATGAAAGTTCCTCAGAAGGTAGAGATCCATCTCACCAGTGCAGACAATTAAGCCTGACCAATGGGTAGACCCCGAGGTTCAACTACGAGCTTTTTAACTGCAACAACTTTAATATACGCTATTGGAGCTGGAATTACCGCGGCTGCTGGCACCAGACTTGCCCTCCAA
+
DDDDCIGHHHII<CCHHHIIHHHHHHHHH@GHGHFHIIGHIIIIHIIIIEHHHHHII?EHHEEDHHI1FEFHHHHDHHDHHHIHHIIHHIIIH@GHHGHHHIHHHHIIIHHHIHHHHHIHHFGHHHCHHHFHHIIHHEAHHHHIIIIIHHFHGIIIIHHHHIFHHHHIEHHHEEHIHEIIIIIHIGIIHGIIIIIHHIIIHIIIIIHHFIHGIHHIIIIIIIHIIIIIIIIIIIH;IHGIIHIHH@CIIHHIHHC1IIIIIIIIIHIIHHHEHHIIIHGHFHIIIIIIIIIIIIIHHIHFHIHHIIIGIHIIIIIIHHIIIHHHHIIIIIIIIIIHHGIIIHG@@DD@
@HISEQ:969:HM2KJBCX2:2:1102:8257:96781 2:N:0:ACTATGCA
TCCTAGGTCCGACCCAAACTATCCCTATTAATCATTACGGTGATCCTAGAAACCAACAAAATAGAACCATGCCGTCCTATTCTATTATTCCATGCTAATGTATTCGAGCAAAAATGCCTGCTTTAAACACTCTAATTTTTTCAAGGTAAAGGTCCTGGATCCGCAAGACACCCAATTAAGGACATCAAGTTTCTCCAGAAGGTGAGAAATCAACAGCGACAGTTCATACCCCTTAAGGCACGACCATCACGTCAATCCCGAAATTCAACTACGAGCTTTTTAACTGCAACAACTTTAATATACGCTATTGGAGCTGGAATTACCGCGGCTGCTGGCACCAGACTTGCCCTCCAA
+
[truncated: 31,099,122 more chars]
