# Supplementary material for: Response of arbuscular mycorrhizal fungal community in soil and roots to grazing differs in a wetland on the Qinghai-Tibet plateau
Source: PeerJ. 2020 Jun 19;8:e9375. doi: 10.7717/peerj.9375 (PMC7307571; doi:10.7717/peerj.9375)
Supplement: Supplemental Information 21 [file peerj-08-9375-s021.zip › Root non-grazing 1-5/44.fastq]

@HISEQ:969:HM2KJBCX2:2:1101:14635:2546 2:N:0:ACTATGCA
TCCTCACTATCACCCAACTATCCCTATTAATCATTACGGCGGTCCTAGAAACCAACAAAATAGGACCGCACGTCCTATTCTATTATTCCATGCTAACGTATTCGAGCAAAGGCCTGCTTTGAACACTCTAATTTTTTCAAAGTAAAAGTCCTGGTCCCCAACACACCCAGTGAAGGGCATGCGGTTCTCCAGAAGAGAAGGCCCGGCCGGACAAGTGCACGCGGTGAGGCGGACCTGCCAGCCAGGCCAAAGGTTCAACTACGAGCTTTTTAACTGCAACAACTTTAATATACGCTATTGGAGCTGGAATTACCGCGGCTGCTGGCACCAGACTTGCCCTCCAA
+
DDDDDIIIIIIIIIIIIIIIIIIIIIIIHHIIIIIIIIIIIIIIIIIIIIIHIHIIIIIIHHHIIIIIIIHHIIHIHHIIIIIIFHIHIIIIIIIIIHIIIHHIIIIIIIIIHIIIIIIIIIIIIIIIIHHHIIIIIIIIIIIIIIIIIHIIIHIIIIIHIIIHIIIHHIIIIIIIIIIIIHIIIHHIIIIIIIIIIIIIIIIHIIIIIIIIIIIIIIIIIIIIIIIIIIIIIIIIIIIIIIHIIIIIIIIIIIIIIIIIIIIIIIIIIIIIHIIIIIHHIIIIIIIIIIIIIIIIIIIIIIIIIIIIIIIIIIIIIIIIIIIIIIIIIIIIIIIIIIIDDDDD
@HISEQ:969:HM2KJBCX2:2:1101:13430:2967 2:N:0:ACTATGCA
TCCTCACTATCACCCAACTATCCCTATTAATCATTACGGTGGTCCTAGAAACCAACAAAATAGAACCACAACGTCCTATTCTATTATTCCATGCTAATCTATTCAAGCAAATGCCTGCTTTAAACACTCTAATTTTTTCAAGGTAATGGTCCTGGCTCCCCGGCACACCCAATAAAGGACATACTGGTTCACCAGAAGGTGGACCCGACACAGGACAGTACTCGCCAAAGACGGACCGCCCGGCCAGGCCTAAAATTCAACTACGAGCTTTTTAACTGCAACAACTTTAATATACGCTATTGGAGCTGGAATTACCGCGGCTGCTGGCACCAGACTTGCCCTCCAA
+
DDADDIIIIIIHIHFIHHHIIIIIIIIHHHIIIIIIIIIHEHIIIIIIIIIIIIIII?1CFGGHIIEFIIIHIIHIHHHIEHGHIHIEHFHHIIIHIIIIGHIHHIHIIHIIIIHIIIHHHIHIIIIHHHIHHHHGHHIGIIHHIHHIIIIIHHHHGIHHIHFIIHIIIIIIIHIIIIIHIIIIHGHIIHHIIIIIIIIHIIIIIIIIIIIIHHHHIIIIIIIIIHIIIIHIIIHIIIIHIHIHHIIIIHHIIIIHHIHIIIIIIIIIIIIIIIIIIHIIIIIIIIHIIIIIIIIIHGHDDIIIIIIIIIIIIIIIIIIIIIIIIIIIIIIIHIIIIIIIIDDDDD
@HISEQ:969:HM2KJBCX2:2:1101:16326:4120 2:N:0:ACTATGCA
TCCTCACTATCACCCAACTATCCCTATTAATCATTACGTCAATCCTAGAAACCAACAAAATAGGATCAAACGTCCTATTTCATTATTCCATGCTAATGTATTCAAGCGTTAGCCTGCTTTAAACACTCTAATTTTTTCAAAGTAACAGTCCTGTTTCCCTGCAACACCAAATTAATGACATTACAGTTCTTCAAGAAGGAGGAACCAGTAAAGCCAGTACATACCAGAGGCACGACCAACTTACTAATCCCGAAATTCAACTACGAGCTTTTTAACTGCAACAACTTTAATATACGCTATTGGAGCTGGAATTACCGCGGCTGCTGGCACCAGACTTGCCCTCCAA
+
DDDDDIIIIIHHHIIIIIIIIIIIIIIIIIIIIIIIIIIIIIIHIIIIIIIIIIIIIIFHGHHHHIIIIIIIIIIHHIIIHIIIIIIHHIIIIIIIIHIIIHIIIIIHIIIIIIIHHIIIIIHIIIIIIHIHIHIIIIHIIIIIIIIIHIIIIIIIIIIIIIIIHIIIHIIHIIHIHIIIIIIIIIIIIIIIIHHIIIIIIIIIIHHIIIIIIIIIHIIIIIIHIIIIIIIIIIIIIIIIIIIHIIIHIIIIIIIIHIIIIHHIIIIIIIIIIIIIIIIIIIIIIIHHIIHIIIIIIIIHIIIIIIIIIIIIIIIIHIIIHIIIIIHIIIIIIIIIIIIIIDDDDD
@HISEQ:969:HM2KJBCX2:2:1101:16762:5491 2:N:0:ACTATGCA
TCCTCACTATCACCCAACTATCCCTATTAATCATTACGTCGATCCTAGAAACCAACAAAATAGGTTCGATCGTCCTATTTCGTTATTCCATGCTAATGTATTCAAGCGCGAGCCTGCTTTAAGCACTCTAATTTTTTCAAAGTAACAGTCCTGTTTCCCCGCAACAACAAATTAATGCCATCACGGTTCTACAAGAAGGAGGGACCAGTGAGGCCAGTGCATACCAGTGGCACGACCAACCTACTGGCCCCGAAATTCAACTACGAGCTTTTTAACTGCAACAACTTTAATATACGCTATTGGAGCTGGAATTACCGCGGCTGCTGGCACCAGACTTGCCCTCCAA
+
@DDDDHHHHEHIEHHIEEH@EHIHEEHIIIIFHHHEHHHHCEHFIHEFFHHIHIGHIIIHH@C@@C@HHEHHHIHEEE1DEHEHFHHHIHIIIIIHHIIIHHHHECFHDC?IIIIHIHHIIHIHIIHHIIHIIHIIGIHHFIGIHIHIIIIIHHIIIIIIIHHGHIIIHEIGIIHHHHHIIGCIIIIIIIIIHIHHIIIIIHIHHIEIIIHIIIIIIIIIIIHIIHIIIIIIIIHGIIIIIHFHHIIHIIIIIIIIIIHIIHIIIIIHIIIIIIIIIIIIIIGIIIIIIIIIHGIIIIIIIHIIIIIIIIIHDIIHIIIHIIIIIIHGIIIIIIIIIIHHHDDDDC
@HISEQ:969:HM2KJBCX2:2:1101:17230:5254 2:N:0:ACTATGCA
TCCTCACTATCACCCAACTATCCCTATTAATCATTACGGTGATCCTAGAAACCAACAAAATAGAACCATGCCGTCCTATTCTATTATTCCATGCTAATGTATTCGAGCAAAATGCCTGCTTTAAACACTCTAATTTTTTCAAGGTAAAGGTCCTGGTTCCACATGACACCCAATTAAGGACATCATGCTTCTCCAGAAGGTGAGAAATCAACTGCGACAGTTCATACCCCTTAAGGCACGACCATCACGTCAATCCCGAAATTCAACTACGAGCTTTTTAACTGCAACAACTTTAATATACGCTATTGGAGCTGGAATTACCGCGGCTGCTGGCACCAGACTTGCCCTCCAA
+
DDDDDIIIIIIIIIIIIHIIIIIIIIIIIIIIIIIIIGIHIIIHIIIIHHIIIIIIGHHIIIHHHIEHIEHIIIIIIHIIHIIIIIHIIIIGHHHHHGIHGEIHIHIIIIIIIHIIIIIIIIIIIIIIIHIGHHIHHGHHIIIIIIIIIIIGIIHGHHIIIIIIHHIIHIIIIIIIIIIIIIIIIIIHHIIIIIIIIIIIIIIIIIIIIIIIIIIIIIIIIIIHIIIGIIIIIIIIIIIIIIIIHIHIIHGIHHIIIIIIIIIIIIIIIIIIIIIIIIIIIHIIIIIIIIIIIIIIIIIHIIIIIIIIIIIIIIIIIIIIIIIIIIIIIIIIIIIIIIIIIIIIIIIDDDDC
@HISEQ:969:HM2KJBCX2:2:1101:5473:6497 2:N:0:ACTATGCA
TCCTCACTATCACCCAACTATCCCTATTAATCATTACGGTGGTCCTAGAAACCAACAAAATAGAACCACAACGTCCTATTCTATTATTCCATGCTAATCTATTCAAGCAAATGCCTGCTTTAAACACTCTAATTTTTTCAAGGTAATGGTCCTGGCTCCCCGGCACACCCAATAAAGGACATACTGGTTCACCAGAAGGTGGACCCGACACAGGACAGTACTCGCCAAAGACGGACCGCCCGGCCAGGCCTAAAATTCAACTACGAGCTTTTTAACTGCAACAACTTTAATATACGCTATTGGAGCTGGAATTACCGCGGCTGCTGGCACCAGACTTGCCCTCCAA
+
@@DBDHIEGHCGCCHEHIIIIHHIHHHH?CGHHHIGHIGHHHIHEGF?EGHFEHEHHHFFHHF@ECFHIHIHIIHFHHHHHHH@CHHHIGFEE@GGHHIIEFHIHIHIHHHHHHHHHHIHHHIHHIHHHIHIIHGIHHHIHHGHHHH?CECHHGIHHGHCHHHHHHHHGHIHIHIIHIIIHHIIHIIIIHIHIHIIHIIIIIIIIIHIIIIIIHHHIHIHHHIHHIHH;IIIIIHIIHDHHHGEGHHHHIIIHHHHHIIIHHHHHEHIIIIHHIHHEHHHHHIIIIHHHHEHHHIHGHHHFIIFHIIIHIIIIIIIIHIHIIIHHIIHHIIIHHIHIGIIIDDDDB
@HISEQ:969:HM2KJBCX2:2:1101:7572:6070 2:N:0:ACTATGCA
TCCTCACTATCACCCAACTATCCCTATTAATCATTACGGTGGTCCTAGAAACCAACAAAATAGAACCACAACGTCCTATTCTATTATTCCATGCTAATCTATTCAAGCAAATGCCTGCTTTAAACACTCTAATTTTTTCAAGGTAATGGTCCTGGCTCCCCGGCACACCCAATAAAGGACATACTGGTTCACCAGAAGGTGGACCCGACACAGGACAGTACTCGCCAAAGACGGACCGCCCGGCCAGGCCTAAAATTCAACTACGAGCTTTTTAACTGCAACAACTTTAATATACGCTATTGGAGCTGGAATTACCGCGGCTGCTGGCACCAGACTTGCCCTCCAA
+
DDDDDICHHHHHIIIIIIIIIIIIIIIIIIIIHIHIIIIIIIIIIIIIIIIIIIIIIIIGIGHIIIIIGIIHFHHHHHCGHHIIIICHHHHIHEHIIIIHIHIHIGHHHIIIIIIIIIIIHHIIIIIIIIHIIHHHHIIIHIGHHIIIIHIHIIGHHHHIIHHHIIIIIIIIHHIIHIIHIIIIIIIIIIIIIIIIIIIIIHIIIIIIHIIIHHIIIIIIIHIHEIIIIIHIIIIIIIIHHIIHHIIHHGIIIIIIIIGIIIHIIIIIIIIIIIIIIIIIIIGIIIHIIIIGHIIIHHCHGIIIIIIIIIIIIIIIIIIIIIIIIIIIIIIIHIIIIIIIIDDADD
@HISEQ:969:HM2KJBCX2:2:1101:15012:6039 2:N:0:ACTATGCA
TCCTCACTATCACCCAACTATCCCTATTAATCATTACGTCGATCCTAGAAACCAACAAAATAGGTTCGATCGTCCTATTTCGTTATTCCATGCTAATGTATTCAAGCGCGAGCCTGCTTTAAGCACTCTAATTTTTTCAAAGTAACAGTCCTGTTTCCCCGCAACAACAAATTAATGCCATCACGGTTCTGCAAGAGGGAGGGACCAGTGAGGCCAGTGCATACCAGTGGCACGACCAACCTACTGGCCCCGAAATTCAACTACGAGCTTTTTAACTGCAACAACTTTAATATACGCTATTGGAGCTGGAATTACCGCGGCTGCTGGCACCAGACTTGCCCTCCAA
+
DDDADIIIIIIIIIIHIIIIIIIIIIIIIIIIIIIIIIIIIIIIIIIIIIIFHIIIFIHHIIFHHHIIHIIIIIIIIIIIIIIIIIIIIIIIIIIHHIHHIHHHIIIIIIHHIIIIIIIGHIIIIIIIIIIIIIIHIIHHIIHIIIIHIIIIIIIIIIIIIHIIIIIIIIHHHHIHIIIIIIIIIIHIIHIHIHIIIIIIIIIIIIIIIIIIIIIIIIHIIIIIIIIHIIIIIIIIIIIIIIHHIIIIIIHIIIIIIIIIIHHIIIIIIIIIIIIIIIIIIIIIHIIIIIIIIIIIIIIIIIIIIIIIIIIIIIIIIIIIIIIIIIIIIIIIIIIIHHIIIDDDDD
@HISEQ:969:HM2KJBCX2:2:1101:13432:6572 2:N:0:ACTATGCA
TCCTCACTATCACCCAACTATCCCTATTAATCATTACGTCAATCCTAGAAACCAACAAAATAGGTTTGAACGTCCTATTTCATTATTCCATGCTAATGTATTCAAGCAAATGCCTGCTTTAAACACTCTAATTTTTTCAAAGTAACAGTCCTGTTTCCCTGCAACACCAAATTAATGACATTACAGTTCTACAGAAAGGAGGAATCAGCGAGACCAGTTCATACCAGTGGCACGACCAGCCTGCTGACCCCGAAATTCAACTACGAGCTTTTTAACTGCAACAACTTTAATATACGCTATTGGAGCTGGAATTACCGCGGCTGCTGGCACCAGACTTGCCCTCCAA
+
DDDDDIIIIIHIIGIIIIIIIIIIIHIIIIHIIIIIIIIIIIIIIIEHHIEHIGHIEFHHHIIIIHIIHHHHHIIHIIIIIIIIIIIIIGIHIIIGHIHHIHGHIIIIIGIHIIIHIIHHIIIHHIIIIIIIIIIHIIIIIIHIIHHHHIHIIIIIIIIIIIIIIIIHIHHHIIHIIIIIIIIIIIHIHIIIIIIIIIIHIHIIHIIIHHHHIIIIIIIIIIIIIIIIIIIIIIIIIHHHHIIHHIIIIIIIIIHIHIIIIIIIIIIIIIIIIIIIIIIIIIIIIHHHIHFHIIIIIIIIIIIIIIIHIIIIIIIIIIIIIIIIIIIIIIIIIHIIIIIIIDDDDD
@HISEQ:969:HM2KJBCX2:2:1101:13307:6648 2:N:0:ACTATGCA
TCCTCACTATCACCCAACTATCCCTATTAATCATTACGTCAATCCTAGAAACCAACAAAATAGGATCGAACGTCCTATTTCATTATTCCATGCTAATGTATTCAAGCGTTAGCTTGCTTTAAACACTCTAATTTTTTCAAAGTAACAGTCCAAATTCCCCGCAACACCAAATTAATGGCATTACGGCTCATCAGGAAGGAGGAATCAGTGAGACCAGTACATACCAGAGGCATGACCAACCTACTAACCCCGAAATTCAACTACGAGCTTTTTAACTGCAACAACTTTAATATACGCTATTGGAGCTGGAATTACCGCGGCTGCTGGCACCAGACTTGCCCTCCAA
+
<@<<D11<CC<<CFHECE@?ECHHIE?G1C@CHCG?C?C<0<DC@FG?1<<D1<<0D1<@<CHGE@G@0<1<1<<ECG?@<<CG1G@GG@D1<F1FHHHHGFHHFIHEEHEEIHH?HG@EEHHH@HHCHEHDHHHEHHGHHEFHHCHGHEG<1<7DIHD3GCEFEFCHHEGEFEHHFCHE<CHDHHFCGGHFHEFHHHDCFIIIHGGGGFHHGC<D1CGCBGIGHGCGFFHCC<HIIIH@C8GHGEHHHC<HHHF<<@HHE0DGGC<@EEHG1EGEHFHHGFFGHIHCHHHHHGC?HCFHHIHHEFGCEHHEHHHHHH@HHHCHHHIHHHHHHHHHHHECC<@@@<
@HISEQ:969:HM2KJBCX2:2:1101:18157:6552 2:N:0:ACTATGCA
TCCTCACTATCACCCAACTATCCCTATTAATCATTACGTCGATCCTAGAAACCAACAAAATAGAATCAAACGTCCTATTTCATTATTCCATGCTAATGTATTCAAGCGTGCGCCTGCTTTAAACACTCTAATTTTTTCAAAGTAACAGTCCTGATTCCCCATGACACCAAATTAATGACATCATGGTTCGTCAGAAGGTAGGAATCAATAATACCAGTACGTACAATAGCACGACCAATAAATTGATCCCGAAATTCAACTACGAGCTTTTTAACTGCAACAACTTTAATATACGCTATTGGAGCTGGAATTACCGCGGCTGCTGGCACCAGACTTGCCCTCCA
+
D@DDBIIIIIIIGIIIIHHHHIGHIIIIIIIIIIIIHIIGIHHIHIIIHEHGHIIIIIIHIHEFFEHIEEHGHEHHIEECE?GEEHIIIFEEEEGCDGFHHFHHHGIHHHHHHHHIHHIIIHIHHHGHFIIIHHIGIIIIIIHHIIIHHHHIIIHHIIHIIIIIHHHIIIHHHHIIIIHHGIIIIHHHGHIHIIIIIIIHIHHHHIIIIIIIIHIIIIIIIIIIIIHIHIHHHHHIIIIIIIIIIIIIIIIIGHHEIIIHHIIIHIIHIIIIIIIIIIIIIIHHFHIIIIIHHIIIIIIIIIIIIHIHIIIIIIIIHIIHEGIHIIIIIIIIIIIIIIIDDDDD
@HISEQ:969:HM2KJBCX2:2:1101:11648:6331 2:N:0:ACTATGCA
TCCTCACTATCACCCAACTATCCCTATTAATCATTACGGTGGTCCTAGAAACCAACAAAATAGAACCACAACGTCCTATTCTATTATTCCATGCTAATCTATTCAAGCAAATGCCTGCTTTAAACACTCTAATTTTTTCAAGGTAATGGTCCTGGCTCCCCGGCACACCCAATAAAGGACATACTGGTTCACCAGAAGGTGGACCCGACACAGGACAGTACTCGCCAAAGACGGACCGCCCGGCCAGGCCTAAAATTCAACTACGAGCTTTTTAACTGCAACAACTTTAATATACGCTATTGGAGCTGGAATTACCGCGGCTGCTGGCACCAGACTTGCCCTCCAA
+
DBDDDIIIIIIIIIIIIIIIIIIIIIIIIFHIIHHIIIHIIIIIIIIIIIIIIIIIIIIIIIHHHIIIIIIDHHIHHIHHHIIIIIIIGHIIHCHHIIIIIHHIIIIIIIIIIIIIIIIIIIIIIIIIIIIIIIIIIIIIIIIIIIIIIHIIIHHIIIIIIIIIIIIIIIIIIIIHIIIIIIIIIIIIIIIIIIIIIIIIIIIIIIIIIIIIIIIIIIIIIHIIIIIIIIIIIIIIIIIIIIIIHIIIHEIIIIIIHIHIIIIIIIIIIIIIIIHIIIIIIIIIIIIIIIIIIIIIIIHHGIIIIIIIIIIIIIIIIIIIIIIIIIIIIIIIIIIIIIIIIDDDDD
@HISEQ:969:HM2KJBCX2:2:1101:13493:7281 2:N:0:ACTATGCA
TCCTCACTATCACCCAACTATCCCTATTAATCATTACGTCGATCCTAGAAACCAACAAAATAGAATCAAACGTCCTATTTCATTATTCCATGCTAATGTATTCAAGCGTGAGCCTGCTTTAAACACTCTAATTTTTTCAAAGTAACGGTCCTGATTCCCCACGACACCAAATTAATGACATCGCGATTCATCAGAAAGGAGAAACCAATAATACCAGTGCGTACCGAAGGCACGACCAGCAAATTGATCCCGAAATTCAACTACGAGCTTTTTAACTGCAACAACTTTAATATACGCTATTGGAGCTGGAATTACCGCGGCTGCTGGCACCAGACTTGCCCTCCAA
+
DDDDDIIIIIHIIIEHIIIIIIIHIHHIGHHIIIIIIIIIHIHHHIIIHIHIHIIIIIIGIIIHIIIIIIHHIIIIIIIIIIIIIIIHIIIIHIIHIIIIIHIIIHHHIIIIIHHIIIIIIIIIIIIIIHIHHIHHHHIIIIIIIIIHIIIIIIIIIIFHIIIIIIIIIIIIIIHIIIIIIIIHIIHHHHHIIHIIIIIIIIIIIIIIIIIIIIIIIIIIIIIIIIIHIIIIIIIIIIIIIIIIIIIIHCIIIIIHEIIIIIIIIHIIIIIIIIIIIIIIIIIIIIIIIHHIIIIIIIIIIIIIHIIIIIIGIIIIGIIIHIIIIIIIIIIIIIIIIIIIIDDDDD
@HISEQ:969:HM2KJBCX2:2:1101:4953:8380 2:N:0:ACTATGCA
TCCTCACTATCACCCAACTATCCCTATTAATCATTACGGCGGTCCTAGAAACCAACAAAATAGGACCGCACGTCCTATTCTATTATTCCATGCTAACGTATTCGAGCAAAGGCCTGCTTTGAACTCTCTAATTTTTTCAAAGTAAAAGTCCTGGTCCCCAACACACCCAGTGAAGGGCATGCGGTTCTCCAGAAGAGAAGGCCCGGCCGGACAAGTGCACGCAGTGAGGCGGACCTGCCAGCCAGGCCAAAGGTTCAACTACGAGCTTTTTAACTGCAACAACTTTAATATACGCTATTGGAGCTGGAATTACCGCGGCTGCTGGCACCAGACTTGCCCTCCAA
+
@DDD@HHHIGICG1<EHCGHE@GHHE?F<CGHFHI?CC0CHHID/C<C1<DF1<DG@<<F@CE1@CC<CEF<@@EHII@HFCGHCC@CC@<11<FCEEC@@<<<BFEHHGEIFIHHFHIHHEBB<G?FHHCCHHHEHHHHHF@IHIHGHGHCGHGHHHGCHHIEFGHFHCG?HG4A@ECHHEEHFCHE@HHFEHHGGFH?HHDHDDGGHHIHHFEH@IIIHIIHCHGFHIHHD<DFHFIHHEGIIHHEHFGEHHGCEIIHHGEHHGHIHHHF1GC@F<<HEEGIIHHHIIIHHG@HIHHEHHEGEHIHG?IHHDCHECGFHIIHEGFHCH?HHIHCCGHDDD@@
@HISEQ:969:HM2KJBCX2:2:1101:11945:9546 2:N:0:ACTATGCA
TCCTCACTATCACCCAACTATCCCTATTAATCATTACGTCAATCCTAGAAACCAACAAAATAGGATCAAACGTCCTATTTCATTATTCCATGCTAATGTATTCAAGCGTTAGCCTGCTTTAAACACTCTAATTTTTTCAAAGTAACAGTCCTGTTTCCCTGCAACACCAAGTAAATGACATCACAGTTCTTCAAGAAGGAGGAATCAGTGAGGCCAGTGCATACCAGTGGCACGACCAACCTACTGACCCCGAAATTCAACTACGAGCTTTTTAACTGCAACAACTTTAATATACGCTATTGGAGCTGGAATTACCGCGGCTGCTGGCACCAGACTTGCCCTCCAA
+
DDDDDIIIIIIIIIIIIIIIIIIIIIIIIIIIIIIIIIIIIIIIIIIIIIIIIHIIIIIIIIHEHHHIIHHIHIIIIIIIIIIIIIIIIIIIIIIIIIIHHIIIIIIIIIIIIIIIIIIIIHIIIIIIIIIIIIIIIIIIIIIHIIIIIIIIIIIIIIIIIIIIIIIIIIIIIIIIIIIIIIIIIIHIIIIIIIIIIIIIIIIIIIIIIIIIIIIIIIIIIIIHIIIIIIIIIIIIIIIIIIIHHIIIIIIIIIHIIIIIIIIIIIIIIIIIIIIIIIIIIIIIIIIIIIIIIIIIIIIIIIIIIIIIIIIIIIIIIIIIIIIIIIIIIIIIIIIIIIIIIDDDDD
@HISEQ:969:HM2KJBCX2:2:1101:20986:9749 2:N:0:ACTATGCA
TCCTCACTATCACCCAACTATCCCTATTAATCATTACGTCGATCCTAGAAACCAACAAAATAGAATCAAACGTCCTATTTCGTTATTCCATGCTAATGTATTCAAGCGTGAGCCTGCTTTAAACACTCTAATTTTTTCAAAGTAACAGTCCTGATTCCCCAAGACACCAAATTAATGACATCATGGTTCGTCAGAAGGTAGGAATCAATAATACCAGTACGTACAATAGCACGACCAATAAATTGATCCCGAAATTCAACTACGAGCTTTTTAACTGCAACAACTTTAATATACGCTATTGGAGCTGGAATTACCGCGGCTGCTGGCACCAGACTTGCCCTCC
+
DDDAAHGHH<FGHGIHIIGH?GHIHHGHHHHIIGHIIIHHGHHHIIIIIHHHHHIIHHHHIIFHIEHFHHGHGEHHIEHGHIIIHH11EHDFCFHIHHHFHEHGHIIHHGHDGHHFHFCHGHHFHHFHHGHHIIIHHHGHIHHIHHHHHEIHGIIIIIIIHHHHHHIHHHIIIIIIIIHHIHHIIIIIIIIIIIIIIIIIIIIIIIIHHGFHGIIIIHHIIIIIIIIIIIIIIHIIHIIHHEHIIHHHEIIIIIIIIIIHDEHEFIHIIIHHIHIIIIHIHEHIHIIIIIIHEHEIHIIIIHIHIIIHGIHIIIIHIIHHIIIIIIIIIIIIHIIIIIDDDDD
@HISEQ:969:HM2KJBCX2:2:1101:3672:10719 2:N:0:ACTATGCA
TCCTCACTATCACCCAACTATCCCTATTAATCATTACGTCGATCCTAGAAACCAACAAAATAGAATCAAACGTCCTATTTCATTATTCCATGCTAATGTATTCAAGCGCGAGCCTGCTTTAAACACTCTAATTTTTTCAAAGTAACAGTCCTGATTTCCCACGACACCAAATTAATGACATCGTGGTTCGTCAGAAGGTAGGAATCAATTTGACCAGTACGTACCGAGGCACGACCGATCAACTGATCCCGAAATTCAACTACGAGCTTTTTAACTGCAACAACTTTAATATACGCTATTGGAGCTGGAATTACCGCGGCTGCTGGCACCAGACTTGCCCTCCAA
+
DDDCDIHIIIIHEHIIIIIIIIIIIIIIIIIIIIIIIIIIIIIIIIIIIHIIIHIIIIIIIIIIIIIIIIIHIIIIIIIIIIIIGIIIGHIGHIIIIIIIIIIIIEHHIIHHGIHIHIIIIIIIHIIIHHIIIIIIIIIIIHIIIIIIHIIIIIIIIIIIHHIIIIIIIIIIIIIIIIIGHIIIIIIIIIIIIIIIIIHIIIIIIIIIIIIIIIIIIIIIIIIIIIIIIIIIIIIIIIIIIIHGIIIIIIIIIIIIIIIIIIIIIIIIIIIIIIIIIIIIHIHIIIIIIIIIIIIIIIIIIIIIIIIIIIIIIIIIIIIIIIIIIIIIIIIIIIIIIIIIDDDDD
@HISEQ:969:HM2KJBCX2:2:1101:6476:11412 2:N:0:ACTATGCA
TCCTCACTATCACCCAACTATCCCTATTAATCATTACGTCAATCCTAGAAACCAACAAAATAGGATCAACGTCCTATTTCATTATTCCATGCTAATGTATTCAAGCGCGAGCCTGCTTTAAACACTCTAATTTTTTCAAAGTAACAGTCCTGATTCCCCACCACACCAAATTAATGACATGATGGTTCGTCAGAAGGTAGGAATCAGTAACACCAGTACGTACCGAAGGCACGACCAGCGTACTAATCCCGAAATTCAACTACGAGCTTTTTAACTGCAACAACTTTAATATACGCTATTGGAGCTGGAATTACCGCGGCTGCTGGCACCAGACTTGCCCTCCAA
+
DDDDDIIIIIIIIIIIIIIIIIIIIIIIIIIIIIIIIIIIIIIIIIIIIIIIIIIIFIHIIIIIIHIIIIIIIIIIIIIIIIHHIIIIIIIIIIHIGIIIIIIIIIIIIIIHIIHIIIIIIIHIIIIIIIIIIIIIIIIIIIHIIIIHIIIHIIIIIIIIIIIHHIIIIIIHIIHIIIIIIIIIIHIIIIIIIIIIIIIIIIIIIIIIIIIIIIIIIIIIIIIIIIIIIIIIIIIIIIIIIHIHIIIIIIIIIGIIIIIIIHIIIIIIIIIIIIIIIIIIIIIHIIIIIIIIHIIIIIIIIIIIIIIIIIIIIIIIHIHIIIIIIIIIIIIIIIHIIIIIDDDDD
@HISEQ:969:HM2KJBCX2:2:1101:9181:10936 2:N:0:ACTATGCA
TCCTCACTATCACCCAACTATCCCTATTAATCATTACGTCGATCCTAGAAACCAACAAAATAGAATCAAACGTCCTATTTCGTTATTCCATGCTAATGTATTCAAGCGTGAGCCTGCTTTAAACACTCTAATTTTTTCAAAGTAACAGTCCTGATTCCCCATGACACCAAATTAATGACATCATGGTTCGTCAGAAGGTAGGAATCAATAATACCAGTTCGTACAATAGCACGACCAATAAATTGATCCCGAAATTCAACTACGAGCTTTTTAACTGCAACAACTTTAATATACGCTATTGGAGCTGGAATTACCGCGGCTGCTGGCACCAGACTTGCCCTCCAA
+
DDDDCIIIIIIIIHIIIIIIIIIIHIIIIIIIIIIIIIIIIIIIIIIIIIIIIIGHIIIIIHECHIIGIIIIIGHIIIIIGIIIHHIIIIIIHIIIIIIIIHIIIHHIIIIIHHIIIIIIIIIIIIIIHIIHHIIIIIIIIIIIIIIIIIIIHHHHIIHIIIIIIIIIIIIHIIIIIIIHIIIIIIIIIIIIIIIIIIIIIIIIIIIIIIIIHIIIIIIIIIIIIIIIIIIIIIIIIIIIIIIIIIIIIIIIIIIIIIIIIIIIIIIIIIIIIIIIIIIIIIIHHHHHIIIIIIIIIIIIIIIIIIIIIIIIIIIIIIIIIIIIIIIIIIIIIIIIIIIIDDDDD
@HISEQ:969:HM2KJBCX2:2:1101:15020:11493 2:N:0:ACTATGCA
TCCTCACTATCACCCAACTATCCCTATTAATCATTACGTCAACCCTAGAAACCAACAAAATAGGATCAAACGTCCTATTTTATTATTCCATGCTAATGTATTCAAGCGTTAGCCTGCTTTAAACACTCTAATTTTTTCAAAGTAACAGTCCTGTTTCCCCGCAACACCAAATTAATGGCATCACGGTTCTTCAAGAAGGAGGAATCAGCGAGGCCAGTTCATACCATTGGCACGACCAACCTGCTGACCCCGAAATTCAACTACGAGCTTTTTAACTGCAACAACTTTAATATACGCTATTGGAGCTGGAATTACCGCGGCTGCTGGCACCAGACTTGCCCTCCAA
+
DDDDDIIIIIIIIIIIIIIIIIIIIIIIIIIIIIIIIIIIIIIIIIIIHIIIIIIIIIIIIIHEHIIIIIIIIIHIIIIHIIIIIIIIHIIIGIHIIIIIIIHIIIIIIIIIIIIIIIIIIIIIIIIIIIIIIIIIIIIIIIIIIIIIIIIIIIIIIIIIIIIIIIIIIIIIHIIIIIIIIIIIIIIIIIIIIIIIIIIIIIIIIIIIIIIIIIIIIIIIIIIIIIIIIIIIIIIIIIIIIIIHHIIIIIIIIIIIIIIIIIIIIIIIIIIIIIIIIIIIIIIIIIIIIIIIIIIIIIIIIIIIIIIIIIIIIIIIIIIIIIIIIIIIIIIIIIIIIIIIIDDDDD
@HISEQ:969:HM2KJBCX2:2:1101:18492:12238 2:N:0:ACTATGCA
TCCTCACTATCACCCAACTATCCCTATTAATCATTACGGCGGTCCTAGAAACCAACAAAATAGGACCGCACGTCCTATTCTATTATTCCATGCTAACGTATTCGAGCAAAGGCCTGCTTTGAACACTCTAATTTTTTCAAAGTAAAAGTCCTGGTCCCCAACACACCCAGTGAAGGGCATGCGGTTCTCCAGAAGAGAAGGCCCGGCCGGACAAGTGCACGCGGTGAGGCGGACCTGCCAGCCAGGCCAAAGGTTCAACTACGAGCTTTTTAACTGCAACAACTTTAATATACGCTATTGGAGCTGGAATTACCGCGGCTGCTGGCACCAGACTGCCCTCCAA
+
DDDDDIIIIHHIIIIIIIIIIIIIIIIIHIIIIIIIIHHIHIIIIIIIGGIIIIIIHHIIIHHHIHHHHHHIHGIIEHHIIIIIECGHIIIIIIIIIIIIHHIHHHIIHIIHIIIIIIIIIIIIIIIHIIIIIIIIIIIIIIHIIIIIHHIIIIIIIIIIIIIIIIIIHIIIIIHHIIHIIIIHIIIIIIIIIIIIIIIIIIIIIIIIIIIIIIIIIIIIIIIIIIIIIIIIIHIIIIIIHHIIIIIHIIIIIIIIIIIGIIIIIIIIIIIIIIIIIIIIIHIIIIIIIIIIIIIIIIIIIIIIIIIIIIIIIIHIIIIIIIIIHIIIIIIIIIIIIIDDDDD
@HISEQ:969:HM2KJBCX2:2:1101:17678:12130 2:N:0:ACTATGCA
TCCTCACTATCACCCAACTATCCCTATTAATCATTACGGTGATCCTAGAAACCAACAAAATAGAACCATGCCGTCCTATTTTATTATTCCATGCTAATGTATTCAGGCACTAGCCTGCTTTGAGCACTCTAATTTTTTCAAGGTAATAGTCCTGCTTCCCCAACGCACCAAGTGAATGGCATGCTGGTTATTCAGAAGGTAAGAACCCACCACGCCAGTACGGACAGTGAAGCCCGACCGACGGACAGATTCCGAAATTCAACTACGAGCTTTTTAACTGCAACAACTTTAATATACGCTATTGGAGCTGGAATTACCGCGGCTGCTGGCACCAGACTTGCCCTCCAA
+
DADDDIHIIIIIIIIIIHIIIHIIIIIIIIHHIIHIIIIIIIIIIIHIIIIIIIIIIII?GHHIIIHIIHHHIHIIIGHHIIIHFHIHIIIIHHHHIICGHFHIHIHIIIIIIHHIHIHIIIIIIIIHIIIHIIIIIIIIIIIIIIIIHHIIIIHHHGHHIHIIIIIIIIGIIIIIHIIIIIIIIIIIIIIHIIIIIIIIIHIIIIIIIIIIIIIIIIIIIIIIIIIIIIIIIHIIIHIIIIIIIHGIIIHIHIIIIHIIGIIIIIHHGIIIIIHIIIIIIIIIIIIIIIIIHFIHIIIIIIHIIIIIIIIIIIIIIIIIIIIIIHIIIIIIIIIIIIIIIIIDDDDD
@HISEQ:969:HM2KJBCX2:2:1101:4724:12808 2:N:0:ACTATGCA
TCCTCACTATCACCCAACTATCCCTATTAATCATTACGGCGGTCCTAGAAACCAACAAAATAGGACCGCACGTCCTATTCTATTATTCCATGCTAACGTATTCGAGCAAAGGCCTGCTTTGAACACTCTAATTTTTTCAAAGTAAAAGTCCTGGTCCCCAACACACCCAGTGAAGGGCATGCGGTTCTCCAGAAGAGAAGGCCCGGCCGGACAAGTGCACGCGGTGAGGCGGACCTGCCAGCCAGGCCAAAGGTTCAACTACGAGCTTTTTAACTGCAACAACTTTAATATACGCTATTGGAGCTGGAATTACCGCGGCTGCTGGCACCAGACTTGCCCTCCAA
+
DDDDDHIIIHIIHIIIIIIIHHIIIIHIHIIIIHHHIIDHHHIIIIHIIIIHHIGIEGIIIHEHEHHHIIHHHGGHHHIHIIIIIEHIIHHHFFIHHIIIIIIHIHHHIHEHHHHGHIIIHHHIIIIIHHHIHIIIIIIGIIIIHIIIIHHIIIIIIIIGIIIIIIHIIIIIHIIIIIIHIIIIIIIIIIIHHIIIIIIIIIIIIIIIIIHHIIIIGIIIIIIIIIIIIIIIIIIIIIIIIIIIIIHIIIIIIIIIIIIIIHIIIIIIIIIIIIIIHHHHIHIGIIGIIIIIIIIIIIIIIIIIIIIIIHIIIIIIIIIIIIHIIIIIIIIIIIIIIIIDDDDD
@HISEQ:969:HM2KJBCX2:2:1101:17057:12769 2:N:0:ACTATGCA
TCCTCACTATCACCCAACTATCCCTATTAATCATTACGGTGGTCCTAGAAACCAACAAAATAGAACCACAACGTCCTATTCTATTATTCCATGCTAATCTATTCAAGCAAATGCCTGCTTTAAACACTCTAATTTTTTCAAGGTAATGGTCCTGGCTCCCCGGCACACCCAATAAAGGACATACTGGTTCACCAGAAGGTGGACCCGACACAGGACAGTACTCGCCAAAGACGGACCGCCCGGCCAGGCCTAAAATTCAACTACGAGCTTTTTAACTGCAACAACTTTAATATACGCTATTGGAGCTGGAATTACCGCGGCTGCTGGCACCAGACTTGCCCTCCAA
+
DDDCDIIIIIIIIIIIIIHIHIIIIIIIIIHIIIIIIIIIIIIIIIIIGIIIIIIIIIHIIIHHIIIIIIIIIIIHIIIEHIIIIIIIIHIIIHIIIIIIIHHHIIIIIIIIIHHIIIHHHHIIHHIIIHIHFHIIIHIHIIIIIIHIIHIIIIIIIIIIIIIIIIIIIIIIIIIIIIHIIIIHHHIIIIIIIIIHIIIIIHIIIIIIIIIIIIIIIIIIIIIIIIIIIIIIIIIIIIIIIIIIIIIIIIIIIIIIIIIIIIIIIIIIIIIIIIIIIIIIIIIIIIIIIIIHIHIIHHHDFIIIHIIIIIIIIIIIIIIIIIIIIIIIIIIIIIIIIHIIIDDDDD
@HISEQ:969:HM2KJBCX2:2:1101:12301:12798 2:N:0:ACTATGCA
TCCTCACTATCACCCCTATCCCTATTAATCATTACATCGATCCTAGAAACCAACAAAATAGAATCGGATGTCCTATTTCATTATTCCATGCTAATGTATTCAAGCGTGAGCCTGCTTTAAACACTCTAATTTTTTCAAGGTAACAGTCCTAATTCCCCGTAACACCAAATTAATGGCATTACGGTTCTTTAGAAGGTGAGAAATCAATGATAACAGTGCATACCAACGGCATGACCGAAATATTGATCCCGAAATTCAACTACGAGCTTTTTAACTGCAACAACTTTAATATACGCTATTGGAGCTGGAATTACCGCGGCTGCTGGCACCAGACTTGCCCTCCAA
+
ADDDDIIIIIIIIHIIIIIIIIIIIIIIIHIHIIIIIIIHIIIHIIHIIIGHHIHIIHIHHIIIGIGDHHIEHHIIIGHGIIHIIIHHHIIHIHGIIIHHIIIIGHHFHIIHIIIHHHIIIIIHIIIIIIIHHHHIIIIIIIIHIIIHIIIIIIHIIIIIIIIIIIIIIIIIIIIIIIIIIIIIIIIIHIIIIIIIIIIHIIIIIIIIIIIIIIIIIIHIIIIIIHHIIIIIIIHIIIIIIHHGIIIIIIIIIIIIIIIIIIIIIIIIIIIIIIIIIIIIIIIHIIIIIIIIIIIIIIIHIIIIIIHIIIIHIIIIIIIIIIIIIIIIIIIIIIIIIIIIDDCDD
@HISEQ:969:HM2KJBCX2:2:1101:10047:12528 2:N:0:ACTATGCA
TCCTCACTATCACCCAACTATCCCTATTAATCATTACGGCGGTCCTAGAAACCAACAAAATAGGACCGCACGTCCTATTCTATTATTCCATGCTAACGTATTCGAGCAAAGGCCTGCTTTGAACACTCTAATTTTTTCAAAGTAAAAGTCCTGGTCCCCAACACACCCAGTGAAGGGCATGCGGTTCTCCAGAAGAGAAGGCCCGGCCGGACAAGTGCACGCGGTGAGGCGGACCTGCCAGCCAGGCCAAAGGTTCAACTACGAGCTTTTTAACTGCAACAACTTTAATATACGCTATTGGAGCTGGAATTACCGCGGCTGCTGGCACCAGACTTGCC
+
DDDDDIIIIIIIIIIIIIIIIIIIIIIIIIIIIIIIIIIIIIIIIIIIIIIIIIIIIHGIIHEHIIHIIHDHIHIIIIIIIIIIIIIHIIIIIHIIIHIIIHGIIHIIIIGIIIIIIIIIIHIIIIIIIIIIIIIIIIIIHIIIIIIIHIIIIIIIIHIIIHHHIIIIIHFIIIIIIIIIIIIIIIIIHIIIIIIHIIIIGHIIIIIIIIIIIIIIIIIIIIIIIIIIIIIIIIIHGIIIIIIIIIIIIIIIIIIIIIIIIIIIHIIIIIIIIIIIIIIIIHIIIIIIIIIHIIIIIIIIIIIIIIIIIIIIIIIIIIIIIIHIIIHGHIIIIDDDDD
@HISEQ:969:HM2KJBCX2:2:1101:2690:14242 2:N:0:ACTATGCA
TCCTCACTATCACCCAACTATCCCTATTAATCATTACGTCAATCCTAGAAACCAACAAAATAGGATCGAACGTCCTATTTCATTATTCCATGCTAATGTATTCAAGCGTTAGCCTGCTTTAAACACTCTAATTTTTTCAAAGTAACAGTCCTGTTTCCCTGCAACACCAAATTAATGACATTACAGTTCTTCAAGAAGGAGGAATCAGTAAAGCCAGTACACACCATTGGCACGACCAACCTACTGACCCCGAAATTCAACTACGAGCTTTTTAACTGCAACAACTTTAATATACGCTACTGGAGCTGGAATTACCGCGGCTGCTGGCACCAGACTTGCCCTCCAA
+
DDDDDIIIIIIIIIIIIIIIIIIIIIIIIIIIIIIIIIIIIIIIIIIIIIIHIIIIIIIIIHHIIIGHIIIIHIIIIIIIIIIIIIIHIIIIIIGHIIIIIGIIIIIIIIIIIIIIIIIIIIIIIIIIIIIIIIIIIHIIIIIIHIIIHIIIHHIIIGIHIIIIIIIIIIIHHIIIIIIIIIIIIIIIIIIIIIIIIIIIIIIIHIIIIIIIIIIIIIIIIIIIIIIIIIIIIIHIIHHIIHGHHIIIIIIIIIIIIIIIIIIIIIIIIIIIIIHIIIIIIIIHHIIIIIIIIIIIHGD1IIIIIIIIIIIIIIIIIIIIIHIIIIIIIIIIIIIIIIIIIBDDDD
@HISEQ:969:HM2KJBCX2:2:1101:11162:14223 2:N:0:ACTATGCA
TCCTCACTATCACCCAACTATCCCTATTAATCATTACGTCGATCCTAGAAACCAACAAAATAGAATCAAACGTCCTATTTCGTTATTCCATGCTAATGTATTCAAGCGTGAGCCTGCTTTAAACACTCTAATTTTTTCAAAGTAACAGTCCTGATTCCCCATGACACCAAATTAATGACATCATGGTTCGTCAGAAGGTAGGAATCAATAATACCAGTACGTACAATAGCACGACCAATAAATTGATCCCGAAATTCAACTACGAGCTTTTTAACTGCAACAACTTTAATATACGCTATTGGAGCTGGAATTACCGCGGCTGCTGGCACCAGACTTGCCCTCCAA
+
DDDDDIIIIIIIIIIIIIIIIIIIIIIIIIIHIIIIIIIIIIIIIGIIIIIIIIIIHIIIIHIIIIGIHIIIIHIHIIIIIIIIIIIIIIHFHIIIIIIIIIIIIIIIIIIIHIIIIIIIIIIIIIIIIIIIIIIIIIIIIIIIIIIIIIIIIIIIIIIIIIIIIIIIIIIHIIIIIIIIIIIIIIIHIIIIIIIIIIIIIIIIIIIIIIIIHIIIIIIIIIIIIIIIIIIIIIIHIIIIIIIHIIIIIIIIHIIIIIIIIIIIIIIIIIIIIIIIIIIIIIIIIIIIIIIIIIIIIIIIIIIIIIIIIIIIIIIIIIIIIIIIIIIIIIIIIIIIIIIIDDDDD
@HISEQ:969:HM2KJBCX2:2:1101:17675:14127 2:N:0:ACTATGCA
TCCTCACTATCACCCAACTATCCCTATTAATCATTACGGTGGTCCTAGACCAACAAAATAGAACCAACGTCCTATTCTATTATTCCATGCTAATCTATTCAAGCAAAAGCCCGCTTTAAACACTCTAATTTTTTCAAGGTAATGGTCCTGGTTCCCCGACACACCCAATAAAGGGCATACCGGCTCACCAGAAGGATAGACCCGACAACAGAACAGTACTCGCCAGAGACGGACCGTCCGGTCAGGCCTAAAATTCAACTACGAGCTTTTTAACTGCAACAACTTTAATATACGCTATTGGAGCTGGAATTACCGCGGCTGCTGGCACCAGACATGCCCTCCAA
+
DDDDDIIIIIIIIIIIIIIIIIIIIIIIIHIIIIIIIIIIIIIIIIIIIIIIIIIIIIIIIHIIIIIIIIIIIIHIHIHHHIIIIHI?HHIIIIIIIIHIIGIIHIIIIHIIIIHHIHHHIIHIIIIIIIHIIIIHIIIIIIIIIHIIIHHIHHIFHHIIIIIIIIIHIIIIIIIIIIIIIIIGIIHHIIIIIIIIHIIIIIIIIIIIHIIIIIIIIIIIIIIIIIIIIIIIIIHIIIIIIHHIIIIHIIIIIIIIIIIHFIIIIIIIHIIHIIIIIIIIIIIIIIIIIIIIIIHHFDGIIIIIIIIIIIIIIIIIIIIIIIIIIIIIIIIIIIIIIIIDDDDD
@HISEQ:969:HM2KJBCX2:2:1101:5779:14298 2:N:0:ACTATGCA
TCCTCACTATCACCCAACTATCCCTATTAATCATTACGGTGATCCTAGAAACCAACGAAATAGAATCAGTCCGTCCTATTTCATTATTCCATGCTAATGTATTCGAGCAAAAATGCCTGCTTTAAACACTCTAATTTTTTCAAGGTAAAGGTCCTGGATCCGCAAGACACCCAATAAAGGACATCAAGTTTCTCCAGAAGGTGAGAAATCAACAGTAACAGTTCATACCCCTTAAGGCATGACCATCACGTCAATCCCGAAATTCAACTACGAGCTTTTTAACTGCAACAACTTTAATATACGCTATTGGAGCTGGAATTACCGCGGCTGCTGGCACCAGACTTGCCCTCCAA
+
DDDDDIIIIIIIIIIIIIIIIIIIIIIIIIIIIIIIIIIIIIIIIIIIIIIIIIIIIIIGIIHIHIIIIIIIIIIGIIIIIHIIIIGHIIIIHIIIIIIIIGHIIHHIIIIIIIIIIIIIIIHIIHIIHHHIGIIIIIIIIIIIIIIIIIIIIIIHIIIIIIIIIIIIIIIHIIHIIIIIIIIIIIIIIIIIIIIIIIIIIIIIIIIIIIIIIIIIIIIIIIIIIIIIIIIIIIIIIIIIIIIIIIIIIIHGIIHIIIIIIIIIIIIIIIIIIIIIIIIIIHIIIIIIIIIIIIIIIIIIHIIIIIIIIIIIIIIIIIIIIIIIIIIIIIIIIIIIIIIIIIIIIIHIDDDDD
@HISEQ:969:HM2KJBCX2:2:1101:7492:14285 2:N:0:ACTATGCA
TCCTCACTATCACCCAACTATCCCTATTAATCATTACGGTGATTCAGAAACCAACAAAACAGGACCACCGTCCTATTCTATTATTCCATGCTAATGTATTCAGACGTAAGCCTGCTTTGAACACTCTAATTTTTTCAAGGTAAAGGTCCTGGTTTCCCACCACGCTAAATTAATAACATGATAGTTCCCCAGAAGGTAGAAATTCTACACACCAGTACAGACTTGTTAGCCCGACCAGCGGTAGAATCCCGAAATTCAACTACGAGCTTTTTAACTGCAACAACTTTAATATACGCTATTGGAGCTGGAATTACCGCGGCTGCTGGCACCAGACTTGCCCTCCAA
+
DDDDDIIIIHIIIIIIIIIIIIIIIIIIIIIIIIIIIIIIIIIIIIIIIIIIIIIIHIIIIHHHIIIIIHHIIIIIIIIIIIIIIIIIIIIIIIIIIIIIIHIHHIIIIIIIIIIIIIIIIIIIIIIIIIIIIIIIIIIIIIIIIIIIIIIHIIHIIIIIIHIIIIIHIIIIIIIIIIIIIIIIIIIIIIIIIIIIIIIIIIIIIIIIIIIIIIIIIIIIHIIIIIIIIIIIIIIIIIIIIHHDIIIIIIIIIIIIIIIIIIIIIIIIIIIIIHIIIIIIIIIIIIIIIIIIIIIIIIIIIIIIIIIIIIIIIIIIIIIIIIIIIIIIIIIIIIIIIIIIDDDDD
@HISEQ:969:HM2KJBCX2:2:1101:2796:14833 2:N:0:ACTATGCA
TCCTCACTATCACCCAACTATCCCTATTAATCATTACATCGATCCTAGAAACCAACAAAATAGAATCTGATGTCCTATTTCATTATTCCATGCTAATGTATTCAAGCGTAAGCTTGCTTTAAACACTCTAATTTTTTCAAGGTAACAGTCCTAATTCCCCATAACATCAAATAAATGACATTATGGTTCTTTAGAAGGTGAGAACCAATAAAACCAGTACATACCAAGGCATGACCGATTCCTTGATCCCGAAATTCAACTACGAGCTTTTTAACTGCAACAACTTTAATATACGCTATTGGAGCTGGAATTACCGCGGCTGCTGGCACCAGACTTGCCCTCCAA
+
DDDDDIIIIIIIIIIIIIIIIIIIIIIIIIIIIIIIIIIIIIIIIIHIIGHIHIIIIIIIIIIIIIIIIHIIIIGHHIIIIHIIIIIGHIIIHIHIIIIIIIIIIHIIIIIIIIIIIIIIIHGIIIIIIIIIIIIIIIIIIIIIIIHIIIIIHIIIIIIIIIIHIIIIIIIIIIIHIIIIIIIIHHIIIIIIIIIIIIIHIIIIIIIIIIIIIIIIIIIIIIIIIIIIIIIIIIIIIIIIIIIHIIIIIIIIIIHHIIIIIHIIIIIIIIIIIIIIIIIIIIHIIIIIIIIIIIIIIIIIIIIIIIIIIIIIIIIIIIIIIIIIIIIIIIIIIIIIIIIIDDDDD
@HISEQ:969:HM2KJBCX2:2:1101:17894:14590 2:N:0:ACTATGCA
TCCTCACTATCACCCAACTATCCCTATTAATCATTACGTCAATCCTAGAAACCAACAAAATAGGATCAAACGTCCTATTTCATTATTCCATGCTAATGTATTCAAGCGTTAGCCTGCTTTAAACACTCTAATTTTTTCAAAGTAACAGTCCTGTTTCCCTGCAACACCAAATTAATGACATTACAGTTCTTCAAGAAGGAGGAACCAGTAAAGCCAGTACATACCAGAGGCACGACCAACTCTCTAATCCCGAAATTCAACTACGAGCTTTTTAACTGCAACAACTTTAATATACGCTATTGGAGCTGGAATTACCGCGGCTGCTGGCACCAGACTTGCCCTCCAA
+
DDDDDIIIIIIIIIIIIIIIIIIIHIIIIIHIIIIIIIIIIIIIIIIIIHIIHIIIHIIHHHHIGHIIIHHHHEEHHIHGHIFHIHIHHHHIIIIIIIIIIIIHIIIIIHIIIIIIIIIHHIHHIIHIIIIIIIIIIIIIIIIIIIIIIIIHIIHIIIIIIIIIIHIHIHIIHIHGIIIIIIIIIIIIIIIIIIIGIIIIIIIIIIIHHCIIIIIIIIIIIIIIIIIHIIIIIIIIIIHHHIIHHIIIIIIIIIIIIIIIIIIIIHIIIIIIIIIIIIIIIIIIIIHHIHIIIHIIIIIIIIIIIIIIIIIIIIIIIIIIIIIIIIIIIIIIIIIIIIHIIDDDDD
@HISEQ:969:HM2KJBCX2:2:1101:13625:15487 2:N:0:ACTATGCA
TCCTCACTATCACCCAACTATCCCTATTAATCATTACGTCAATCCTAGAAACCAACAAAATAGGATCAAACGTCCTATTTCATTATTCCATGCTAATGTATTCAAGCGTTAGCCTGCTTTAAACACTCTAATTTTTTCAAAGTAACAGTCCTGTTTCCCTGCAACACCAAATTAATGACATTACAGTTCTTCAAGAAGGAGGAACCAGTAAAGCCAGTGCATACCAGAGGCACGACCAACCTACTAATCCCGAAATTCAACTACGAGCTTTTTAACTGCAACAACTTTAATATACGCTATTGGAGCTGGAATTACCGCGGCTGCTGGCACCAGACTTGCCCTCCAA
+
DDDDDIIIIIIIIIIIIIIIIIIIIIIIIIIIIIIGIIIIIIIIHIIHIIIHIIGIIIIIIIIIHIEHEHGHIHIIIIHIIHIHHIIIEHHGHIIHIIIIIIHHIIIHIHIIIIHIIHIHIHHHHIIIIIIIIIIIIIIHHIIIIIIIIIIIHHIIIIIIIIIIIIIIIIIIIIIIIIHIIIIIIHIHIIIIIHIIIIIIIIIIIIIIIIIIIIIIIIIIIIIIIIIIIIIIIIIIIIIHIIIHHIIIIIIIIIIHIIIIIIIIIIIIIIIIIIIIIIIIIIIIIIIIIIIIIIIIIIIIIIIIIIIIHIIIIIIIIIIIIIIIIHHIIIIIIIIIIIIIIDDDDC
@HISEQ:969:HM2KJBCX2:2:1101:19980:15036 2:N:0:ACTATGCA
TCCTCACTATCACCCAACTATCCCTATTAATCATTACGGCGGTCCTAGAAACCAACAAAATAGGACCGCACGTCCTATTCTATTATTCCATGCTAACGTATTCGAGCAAAGGCCTGCTTTGAACACTCTAATTTTTTCAAAGTAAAAGTCCTGGTCCCCAACACACCCAGTGAAGGGCATGCGGTTCTCCAGAAGAGAAGGCCCGGCCGGACAAGTGCACGCGGTGAGGCGGACCTGCCAGCCAGGCCAAAGGTTCAACTACGAGCTTTTTAACTGCAACAACTTTAATATACGCTATTGGAGCTGGAATTACCGCGGCTGCTGGCACCAGACTTGCCCTCCAA
+
DDDDCIFHIIIG?CEGHEGHHIHEIHCHCEH@HHHIIHCHIGIHDHGHC1F@HFEH1<@G@G<<DH@D<??EEE@HHC?1D@EG1FH1C@FH?GHHFEEHHCEGFHHDEGIIIIHHHHHHGHGFFHHHIFHHHHGEIHGEIIGHEFHHHHFHHDDIHGIHHHEIGIHHIHHIHHIHHIIIHDHHEHHHHHHHIIHHIIHDHDHC<CCCHEG=HFIHFGHCHHHHEHIIIHGCFGIHIHHHIHE<HFGFHHEGFHHGIIIHHHEFIHHFHHFHHHHEGHEG@GHHEGIIIIIIIIIIIIHHCIHHEIHIIIIIIIIIIHIIIHIIIIHHGHHHIIHCDIHAD@DD
@HISEQ:969:HM2KJBCX2:2:1101:5953:15360 2:N:0:ACTATGCA
TCCTCACTATCACCCAACTATCCCTATTAATCATTACGGTGGTCCTAGAAACCAACAAAATAGAACCACAACGTCCTATTCTATTATTCCATGCTAATCTATTCAAGCAAATGCCTGCTTTAAACACTCTAATTTTTTCAAGGTAATGGTCCTGGCTCCCCGGCACACCCAATAAAGGACATACTGGTTCACCAGAAGGTGGACCCGACACAGGACAGTACTCGCCAAAGACGGACCGCCCGGTCAGGCCTAAAATTCAACTACGAGCTTTTTAACTGCAACAACTTTAATATACGCTATTGGAGCTGGAATTACCGCGGCTGCTGGCACCAGACTTGCCCTCCAA
+
DADDDIIIIIIIIIIIIIIIIIIIIIIIIIIIIIIIIIIIIIIIIIHHHIIIIIIIGIHIHIHHHIIIIIIIIIIIIHIIIIIHHIHHHIICHGHIIIIIIHHIIIIIIIIIHIIIIIHHHIHIIIIIIIHIHHHHIHIIIIIIIIIIIHIHHIIIIIIIIIHIIIHIIIIHIIHHIIIIIIIIIIIHIIIIHIHIIHIIIIIIIIIIIHIIIHHIIHHIHHIIIIIIHIHHIIIIIIIIIIIIHIIHIIHIIIIIHIHHHHFHIIGIIIIIIIIIIIIIIIIHHEIIIHIIIIIIHHFDDIIIIIIIIIIGIIIIIIIGIIIIIIIIIIIIIIIIIIIIIDDDDD
@HISEQ:969:HM2KJBCX2:2:1101:12053:16132 2:N:0:ACTATGCA
TCCTCACTATCACCCAACTATCCCTATTAATCATTACGTCGATCCTAGAAACCAACAAAATAGAATCAAACGTCCTATTTCATTATTCCATGCTAATGTATTCAAGCGCGAGCTTGCTTTAAACACTCTAATTTTTTCAAAGTAACAGTCCTGATTTCCCGCGACACCAAATTAATGACATCGTGGTTCGTCAGAAGGGAGAAACCAATAATGCTAGTACGTACAAAGTACGACCGACATATTAGTCCCGAAATTCAACTACGAGCTTTTTAACTGCAACAACTTTAATATACGCTATTGGAGCTGGAATTACCGCGGCTGCTGGCACCAGACTTGCCCTCCAA
+
DDDDDHIIIIIIHIHIIIIIIIIIIIIIIIIIIIIIIIIIIIIIIIHIHHIIIIIIHIIIIIFHIIIIGIIIHIIIIIIIIIIIGIHIIIIIHIIIIIIIIIHIIIIIIHHIIHIIHIIIIIHIIIIIIIIIIIHIIIIIIIHIIIIHIIIIIIIIIIIIIIIIIIIIIIIIIIIIIIIIIIIIHIIIIIIIIIIIIIIIIIIIIIIIIIIIIIIIIIIIIIIIIIIIIIIIIIIIIIIIIIIIIIIIHHHIIIIIIIIIIIIIHIIIIIIIIIIIIIIIIIIHIIIIIIIIIIIIIIIIIIIIIIIIIIIIIIIIIIIIIIIIIIIIIIIIIIIIIIIDDDDD
@HISEQ:969:HM2KJBCX2:2:1101:17374:16025 2:N:0:ACTATGCA
TCCTCACTATCACCCAACTATCCCTATTAATCATTACGTCGATCCTAGAAACCAACAAAATAGAATCAAACGTCCTATTTCATTATTCCACGCTAATGTATTCAAGCGTGCGCCTACTTTAAACACTCTAATTTTTTCAAAGTAACAGTCCTGATTCCCCACGACACCAAATTAATGACATCGTGGTTCTTCAGAAGGTAGGAACCAATAATGCCAGTGCGTACCGAAGCATGACCGACAATTTGATCCCGAAATTCAACTACGAACTTTTTAACTGCAACAACTTTAATATACGCTATTAGAGCTGGAATTACCGCAGCTGCTGGCACCAGACTTGCCCTCCAA
+
DDDDDIIIIHIIIIIIIIHIHHIIIIIIIIIIIIIIIIIIIIIIIIIIIIIIIIIIIIIIIIHIIIIIIIGHHHHIHIGHHIIIHHIEHIIIIHHHHFIHIHHHIIIHHHIHIIIHIIIHHIGEHIHIIIIIHHIIHHIIIHIHIIHIIIIIIHIHIIIIIIIIIIIHIIFIIGIHIHHGIIIIIIIIIIHEIIIIIIIIIIIIIIIIIIIIIIIIIIIIHHHIIIIIIIIIHHIIIIIIIIIHIHIIIIIIIIIIIIIIIHIIIHIIIIIIIHIIIIIHIIIIIIIIIIIHEIIIIIIIIIIIIIIIIIIIIIIIIIIIIIIIIIIIIIIHHIIIIIIIDDDDD
@HISEQ:969:HM2KJBCX2:2:1101:18239:16218 2:N:0:ACTATGCA
TCCTCACTATCACCCAACTATCCCTATTAATCATTACGGTGGTCCTAGAAACCAACAAAATAGAACCACAACGTCCTATTCTATTATTCCATGCTAATCTATTCAAGCAAATGCCTGCTTTAAACACTCTAATTTTTTCAAGGTAATGGTCCTGGCTCCCCGGCACACCCAATAAAGGACATACTGGTTCACCAGAAGGTGGACCCGACACAGGACAGTACTCGCCAAAGACGGACCGCCCGGCCAGGCCTAAAATTCAACTACGAGCTTTTTAACTGCAACAACTTTAATATACGCTATTGGAGCTGGAATTACCGCGGCTGCTGGCACCAGACTTGCCCTCCAA
+
DDDDDIIIIGHHHHIIIIIIIIHIIIIIIGIHIIIIIIIIIIIIIIIIIIIIHIIIIIIHIHHHHIIIHIGHHHIIIFHGGIGIIIIHHIHIHIIHHIIHHHHCGHHIIIIHIIHIHHGHFHIIHIIHIIIHIIIHIHIHIIHIIIIIIIIIIIIIHIIHIIIIIIIIIHIHIIIIIIIIIIIIIIIIIHIHIIIIIIIIHIIIIIIIIIIIIIIIIIIIIIIIIIHIIIHI=HIIIIIIIIIIHIIIHHEIIIIIHHHIHIHHIIGHIIIIIIIIIHIIIIIIIIIIIIIIIIIIIHGCDIIIIIIIIIIIIIIIIIIIHIIIIIIIIIIIIIIIIIIIIDDDDD
@HISEQ:969:HM2KJBCX2:2:1101:19985:16991 2:N:0:ACTATGCA
TCCTCACTATCACCCAACTATCCCTATTAATCATTACGTCGATCCTAGAAACCAACAAATAGGTCAAAGTCCTATTCCATTATTCCATGCTGAAGTATCCAAGCAATTGCCTGCCTGAAACACTCTAATTTTTTCAAAGTAAAGTGTATGATCCACTAGCCGACCAGTGAAGGCCGAGCTAGCTTCCCATACGGATGACCAAACACTGAACCGACTGCGAGAGCCGAGAACAGCGCTGGCCAGAAATTCAACTACGAGCTTTTTAACTGCAACAACTTTAATATACGCTATTGGAGCTGGAATTACCGCGGCTGCTGGCACCAGACTTGCCCTCCAA
+
DDBA@HIIHIIGIF?EH0F@CGHHHHEHCGEHHEHHE?<C<EFHIHIGICHGGHHHHEFHIECC@@HH?<<CCCF@1DEHG<DG1G@IIHHHIHHHFGHHG@HGHHEGGCCH?EHHEHIIGHHHEEGHEHCGF6<CEHHHHIHIHG@IIHHFAHFHIECEHEIHIHIIHHGE=GIIIIHEHEGFC<HFHHHFEGHIHHEFIIHCCGHCHCCHFHHHFHHIIHGHHHHCGCDHCHHFHEECGHHHHIHIGIHEHHFIIHGGH@EEG<EHECHGGHGIIIHFEHEHGDHHIHIHHEHFF1C@HFCEHCC??CCHHIHG@@1IFHIIHHHEIHEGDD?BD
@HISEQ:969:HM2KJBCX2:2:1101:16373:17044 2:N:0:ACTATGCA
TCCTCACTATCACCCAACTATCCCTATTAATCATTACGGCGGTCCTAGAAACCAACAAAATAGGACCGCACGTCCTATTCTATTATTCCATGCTAACGTATTCGAGCAAAGGCCTGCTTTGAACACTCTAATTTTTTCAAAGTAAAAGTCCTGGTCCCCAACACACCCAGTGAAGGGCATGCGGTTCTCCAGAAGAGAAGGCCCGGCCGGACAAGTGCACGCGGTGAGGCGGACCTGCCAGCCAGGCCAAAGGTTCAACTACGAGCTTTTTAACTGCAACAACTTTAATATACGCTATTGGAGCTGGAATTACCGCGGCTGCTGGCACCAGACTTGCCCTCCAA
+
D<DD@ECFFHHH1<C11<DGEHIHIIHHHHIHCFHCGEHHHHIIHEGHHGHIH@1EH1@1<<1D@CHHI<C?GCHE@<FGG<DC<FE1F1<GHHFH@ECHEDCHGHHHHH1IHHEEFHHH?IHGHG@HCGGHHHIGDHIHGGHHHHGHHEGEHC@DCHHIHIIIIIIHHHHHFHHHHIIIIHHHHHHIIIHFH;IIIIHHIIIIIIIHHHHHHDHEHIIIIIIIIIHHHHIIIHHIIIHFHHEGEGHHIGDCIHEIIHHCIHIIHEHHEIIIIGIHIIIGIHG@EHHIIIIIHHIIIIHHHHHHG<<HDGHIHHHHIEIHHHHHHHHHHHIIIIIIIIIDDDDD
@HISEQ:969:HM2KJBCX2:2:1101:11374:17591 2:N:0:ACTATGCA
TCCTCACTATCACCCAACTATCCCTATTAATCATTACGGCGGTCCTAGAAACCAACAAAATAGGACCGCACGTCCTATTCTATTATTCCATGCTAACGTATTCGAGCAAAGGCCTGCTTTGAACACTCTAATTTTTTCAAAGTAAAAGTCCTGGTCCCCAACACACCCAGTGAAGGGCATGCGGTTCTCCAGAAGAGAAGGCCCGGCCGGACAAGTGCACGCGGTGAGGCGGACCTGCCAGCCAGGCCAAAGGTTCAACTACGAGCTTTTTAACTGCAACAACTTTAATATACGCTATTGGAGCTGGAATTACCGCGGCTGCTGGCACCAGACTTGCCCTCCAA
+
DDDDDIIIIIIIIIIIIIIIIIIIIIIIIIIIIIIIIHIIIIIIIIHHIIIIIIHIIHEIIIIIIIIII?CDGHHIIIIIIIIIHIIIIIIIIIIIIIIIIHHIIIIIIIIHHIIIIIIIIIIIIIIIIIIIIIIIIIIIIIIIIIIIIIIIIHHIIIIIIIIGIIIIIIIHHIIIIIIIIIIIIIIIIIIIIIIIIIIIIIIIHHIIIIIIIIIIIIIIIIIIIIIIIIIIIIIIIIIIIIIIIIHIIIIIIIIIIIIIIIIIIIIIIIIIIIIIIIIIIHIIIIIIIIIIIIIIIIIIIIIIIIIIIIIIIIIIIIIIIIIIIIIIIIIIIIIIIIIDDDDD
@HISEQ:969:HM2KJBCX2:2:1101:1666:17969 2:N:0:ACTATGCA
TCCTCACTATCACCCAACTATCCCTATTAATCATTACTCATTTCCCCAAAAACCAACAAAATTCGAGATACGAGTCCTAAATTATTATTCCATGCTAATGTATTCATAACTTTCAGCCTGCTTTAAACACTCTAATTTTTTCAAAGTAAAGGTCCTGGATTGCGAACCCAACCCAGTAAAGGGCAGGAACGTTCTCCAGGAAGATGGTAAGCGCGCATCGGCACTCACACACGATACCGTGGCGGGCCAAGCGCACTATACCAGAAATCCAACTACGAGCTTTTTAACTGCAACAACTTTAATATACGCTATTGGAGCTGGAATTACCGCGGCTGCTGGCACCAGACTTGCCCTCCAA
+
DDDDCIIIIIIIGIIIIIIIIIIIIIIIIIHHIIIIIIIIIIIIIIIIHIIIIIIIIIIHIIIIIIIHIIIIIIIIIHIHIHHHIIIIIIIIICHIIIIGHFHHHIIIIIIIIIIHHHIIIIIHIIIIIIIIIHHIHIIIHIIIIIIIIIIIIIIIHIIIIIHIIIIIIHIIHIIHIIHIIIIIIIIIIIIIHIIIIIIIIIIIIIIHIIIIIIIIIIIIIIIIIIIIIIIIIIIIIIIIIIHIIIIIIIIIIIHIIIIIIIIIIIIIIIIIIHIIIIIIIIIIIIIIIIIIIIIIIIHIIIIIIIIIIIIIIIIIIIIIIIIIIIIIIIIIIIIIIIIIIIIIIIIIIIIIIDDDDD
@HISEQ:969:HM2KJBCX2:2:1101:8108:18018 2:N:0:ACTATGCA
TCCTCACTATCACCCAACTATCCCTATTAATCATTACGTCAATCCTAGAAACCAACAAAATAGGATCGAACGTCCTATTTCATTATTCCATGCTAATGTATTCAAGGCGTTAGCCTGCTTTAAACACTCTAATTTTTTCAAAGTAACAGTCCTGTTTCCCTGCAACACCAAATTAATGACATTACAGTTCTTCAGAAAGGAGGAATCAGCGAAGCCAGTGCATACCAGTGGCACGACCAACCTGCTGACCCCGAAATTCAACTACGAGCTTTTTAACTGCAACAACTTTAATATACGCTATTGGAGCTGGAATTACCGCGGCTGCTGGCACCAGACTTGCCCTCCAA
+
DDDDDIHIIIIIIIGIIIIIIIHIIIIIIHIIIIIHIIIIIIIIIIIHGIIIHFHIIHHIIIICHHHIIIIIIHIIIIGHGFGHIHIFHIHHCHGEHIHIIIIHIHIIHHIIIIHIHIIIIIIHHHIIIIIIIIIIHIIIHIIIIHIIIIIIIIIIIIGIIIIIIHIIHHIIHIIHGIHHIHIIIHHIIIIIIIIIIIIIIIHIIHIIIIIIIIIIIIIIIIIHHIIIIIIIIIIIIIHHIIIIHHIIIIIIIIIIIHIIIIIIIIIIIIIIIIIHIIIIIIIIIIIIIIHIIIIIIIIIHIIIIIIIIIIIIHIIIIIIIIIIHIIIHIIIIIIIIIIIIICCDDB
@HISEQ:969:HM2KJBCX2:2:1101:18699:18881 2:N:0:ACTATGCA
TCCTCACTATCACCCAACTATCCCTATTAATCATTACGTTGATTCTAGAAACCAACAAAAATAGAATCTAACGTCCTATTTCATTATTCCATGCTAATGTATTCAAGCGCGTGCCTGCTTTAAACACTCTAATTTTTTCAAAGTAACATCCTGACTCCCCACAACATCAAATTAATGACATCATGATTCATCAGAAGGGAGAAATCAATGACATTAGTACGTACCAAAGGCACGACCGACGTATTGATCCCGAAATTCAACTACGAGCTTTTTAACTGCAACAACTTTAATATACGCTATTGGAGCTGGAATTACCGCGGCTGCTGGCACCAGACTTGCCCTCCAA
+
DDDDDIIIIIIIHHIIIHIIIIIIIIIIIIIIIIIIIIIIIIIIIIHIIIIIIIHIIIIGIIHIHFHIIIIGHHIIIIIIIIHIHIIIIIHIIIIIIIIIIIIIIIHHHIIIIHHIIIIIIHHIIIIIIIIIIIIIIIIIIIIIIIIIIIIIIIIIIIIIIIIIIIIIIIIIIIIIIIIIIIIIIIIIIIIIIIIIIIHIIIIIIIIIIIIIIIIIIIIIIIIIIIIIIIIIIIIIIIIIIIIIHIIIIIIIIIIIIIIIIIIIIIIIIIIIIIIIIIIIIIIHIIHHIIIHIIIIIIIIIIIIIIIIIIIIIIIIIIIIIIIIIIIIIIIIIIIIIIIIIDDDDD
@HISEQ:969:HM2KJBCX2:2:1101:21137:18811 2:N:0:ACTATGCA
TCCTCACTATCACCCAACTATCCCTATTAATCATTACGTCAATCCTAGAAACCAACAAAATAGGATCAAACGTCCTATTTCATTATTCCATGCTAATGTATTCAAGCGTTAGCCTGCTTTAAACACTCTAATTTTTTCAAAGTAACAGTCCTGTTTCCCTGCAACACCAAATTAATGACATTACAGTTCTTCAAGAAGGAGGAACCAGTAAAGCCAGTACATACCAGAGGCACGACCAACTTACTAATCCCGAAATTCAACTACGAGCTTTTTAACTGCAACAACTTTAATATACGCTATTGGAGCTGGAATTACCGCGGCTGCTGGCACCAGACTTGCCCTCCAA
+
@@B@BHHIIIIIHHIGFIGIHHHIIHHIIIHHHHIHIIIIIIIIIIIIHIIHIIHHHHIHIIFHHHFHIIGIEHE=GHHGIHIGIHHHFHIIG?GHHHHHHIHHIIIIGHIHIIHIHHHGHIIHHIHHHIIIIIHIIIIIIIIHHAHHCHIHGHIIHIIIIHIHHGGHHHHHIIIIHHHHFFI9@IHIIIIIIIHHIIHIHIHHIIIIIHIIIIIHIIIIIIIHEHHHIIIIHEHHIHHIHIHHFIHHIIHIHGIIIIIHIIHIIHIIIIIIHEGIIHIIIIIHHIIGIHHIIIIIIIIIIIIIIIIIIIIIIIIIIIIIIIIIIIIIIIIIIIIIIHIIIDDDDD
@HISEQ:969:HM2KJBCX2:2:1101:9314:19745 2:N:0:ACTATGCA
TCCTCACTATCACCCAACTATCCCAATTAATCATTACATCGATCCTAGAAACCAACAAAATAGAATCTGATGTCCTATTTCATTATTCCATGCTAATGTATTCAAGCGTAAGCTTGCTATAAACACTCTAATTTTTTCAAGGTAACAGTCCTAATTCCCCATAACATCAAATAAATGACATTATCGTTCTTTAGAAGGTGAGAACCAATAAAACCAGTACATACCAAGGCATGACCGATTCCTTGATCCCGAAATTCAACTACGAGCTTTTTAACTGCAACAACTTTAATATACGCTATTGGAGCTGGAATTACCGCGGCTGCTGGCACCAGACTTGCCCTCCAA
+
DDDDDIIIIIIIIIIHIIIIIIIIIIIIHHIIIIIIIIIIIIIIHIHIIIIHHHEEHHIIIIHIHIIIIIIIIIIEGHHHHHHI?GHFHFIIIIIIIIIIIHIIIIIIIIIIIIIIIIIIIIIIHIIIIIIHHHHIIIIIIIIIIHIIIIIIIIIIHIIIIHIHIHIHIIIIIIIHIIIIHIHH/IIIIIIIIIIIIIIIIIIHHFIIIGIHHIHIIIIIIIIHFIIIIIHIIIIHIIIIIIHFIIIIIIIIIIIHIIIIIIIIIIIIIIIIIIIIIIIIIIIIHIIIIIIIIIIIIIIIIIIIIIIIIIIIIIIHIIIIIIIIIIIIIIIIIIIIIIHIDDDDD
@HISEQ:969:HM2KJBCX2:2:1101:8924:20264 2:N:0:ACTATGCA
TCCTCACTATCACCCAACTATCCCTATTAATCATTACGTGGTCCTAAAACCAACAAAATAGAACCATCGTCCTATTTTATTATTCCATGCTAATGTATTCAAGCAAAAATGCCCACTTTAAACACTATATTTTTTTCAAAGTAAAAGTCCTAGTTCATTGAAACACCCAAGAGCATCCCAATTCACCAGAAGGTGAGAAATTGGCTACACACCAATTCATGCCCCTAAAGGCATGACCGATATAACCCAATCCCGAAATTCAACTACGAGCTTTTTAACCGCAACAACACTAATATACGCTATTGGAGCTGGAATTACCGCAGCTGCTAATACCAGACTTGCCCTCCAA
+
DDDDDIIIIIIIIHIIIIIHIIIIIIIIIIIIIIIIIIIIIIIIIIIIIIIIIIHHHIIIHHHIHIICHIGHIIIIIIIIHHIIHIIIIIIIIIFHHIHEHDGHIIIGIIHHIHHIHIIIIHIIIIIIHIHIIIIHHGHHIIIIIIHHIGIIIIIIHIIIIIHHIIHIIIHIIIHIHHIIHGHIHIIIIIIIIIIIIIHGIIIIHIIHIIIIIIIIIIIIIIIIIIIIIIIIIIIFGIIIIHHD0FEDHDHCIIIIIIIHIIIIIHIIIIIIIIIIIIIIIIIIIIIIHIIIIIHIHIIIIIIIIIIIIIIIIIIIIIIIIIIHIIIIIIIIIIIIIIIIIIIIDDDDD
@HISEQ:969:HM2KJBCX2:2:1101:19504:20659 2:N:0:ACTATGCA
TCCTCACTATCACCCAACTATCCCTATTAATCATTACGTCGATCCTAGAAACCAACAAAATAGAATCAAACGTCCTATTTCGTTATTCCATGCTAATGTATTCAAGCGTGAGCCTGCTTTAAACACTCTAATTTTTTCAAAGTAACAGTCCTGATTCCCCATGACACCAAATTAATGACATCATGGTTCGTCAGAAGGTAGGAATCAATAATACCAGTACGTACAATAGCACGACCAATAAATTGATCCCGAAATTCAACTACGAGCTTTTTAACTGCAACAACTTTAATATACGCTATTGGAGCTGGAATTACCGCGGCTGCTGGCACCAGACTTGCCCTCCAA
+
DDDDCIIIIIIIIHIIIIIIIIIIIIIIHIIIIIIIIIIIIIHHHIIIIIIIIIIIIIHIIGHIIIIIIIIIIIIHHIIIIIIIIIIIIIIIIIIIIIIIIGIIIIIIIIIIIIIIIIIIIIIIIIIIIIHHIGHIIHHIIIIIIIIIIIIIIIIIIIIIIIIIIIIIIIIIIIIIIIIIHIIIIIIIIIIIIHIIIIIIIIIIIIIIIIIIHIIIIIIIIIIIIIIIIIIIIIIIIIIIIIIIIIIIIIIIIIIIIIIIIIIIIIIIIIIIIIIIIIIIIIIIIIIIIIIIIIIIIIIIIIIIIIIIIIIIIIIIIIIIIIIIIIIIIIIIIIIIIIIIDDDDD
@HISEQ:969:HM2KJBCX2:2:1101:1940:20786 2:N:0:ACTATGCA
TCCTCACTATCACCCAACTATCCCTATTAATCATTACGTCGATCCTAGAAACCAACAAAATAGAATCAAACGTCCTATTTCATTATTCCATGCTAATGTATTCAAGCGCGAGCTTGCTTTAAACACTCTAATTTTTTCAAAGTAACAGTCCTGATTTCCCGCGACACCAAATTAATGACATCGTGGTTCGTCAGAAGGGAGAAACCAATAATGCTAGTACGTACAAAGTACGACCGACATATTAGTCCCGAAATTCAACTACGAGCTTTTTAACTGCAACAACTTTAATATACGCTATTGGAGCTGGAATTACCGCGGCTGCTGGCACCAGACTTGCCCTCCAA
+
DDDDDIIIIIIIIIIIIIHHIIIIIIIIIIIIIIIIIIIHIIIGIIHHIIHHHIIIIHFHIIHHIIIIIIIIHEHIIIIIHHIIIIHIGHIHIIIIIIIIIHIIIHHGHIIGIIIHHIIGHHFHIHEIIHHHIIIIIIHHIIIIIIIIIIIHHIIHHE<EEIIIIIIHIHIHIHIHIIIIHIIIIIIIIIHIHIHIIHIIIIIHHIIHHIHIIIIIIIHHIHIIIIHIIIIIIHHIIHIIIHHHIIIIIIIIIIIHHIIIIIIIHIIIIIIIIIIIIIIIIIIIHIIIIIIIIIIIIIIIIIIIIIIIIIIIIIIIIIIIIIIIIIIIIIIIIIHIIHIDDDDD
@HISEQ:969:HM2KJBCX2:2:1101:4272:21020 2:N:0:ACTATGCA
TCCTCACTATCACCCAACTATCCCTATTAATCATTACGGTGATCCTAGAAACCAACGAAATAGAATCAGACCGTCCTATTTCATTATTCCATGCTAATGTATTCAGACGTTAGCCTGCTTTAAACACTCTAATTTTTTCAAAGTAACAGTCCTGATTTCCAATCACACCAAATTAATGACATGAAAGTTCCTCAGAAGGTAGAGATTTATCTCACCAGTACAGACAATTAAGCCTGACCAATGGGTAAACCCCGAAGTTCAACTACGAGCTTTTTAACTGCAACAACTTTAATATACGCTATTGGAGCTGGAATTACCGCGGCTGCTGGCACCAGACTTGCCCTCCAA
+
CADDDIIIIIIIIIIIIIIIIIIIIIIIIIIIIIIHIGHIHHIIIIIIHIIIIIHIIIIIIIIHHHIIIGIIIHIIIIIIIIHIIIIIIIHIIIIIGIHHHHEHHHHIIIIIIIIIIHHIIIHIHGIIIIIIIIHIIIIIIIHIIIIIIHIIHHHIIIIIIIIIIIIIHIIIIIIIHIIIIIIIIIIIIHIHIIIIIIIIIIIIIIIIIHIIIIIIIIIIIIIIIIIIHIIIIIIIIIIIIIIHHHEIIIIIIIIIIIIIIIIIIIIIIIIIIIIIIIIIIHIIIIHHIIIIIIIIIIIIIIIIIIIIIIIIIIIIIIIIIIIIHIIIIIIIIIIIIIIIIIIDCDDD
@HISEQ:969:HM2KJBCX2:2:1101:8973:21529 2:N:0:ACTATGCA
TCCTCACTATCACCCAACTATCCCTATTAATCATTACGTCGATCCTAGAAACCAACAAAATAGAATCAAACGTCCTATTTCATTATTCCATGCTAATGTATTCAAGCGTAAGCCTGCTTTAAACACTCTAATTTTTTCAAAGTAACAGTCCTGATTCCCCACGACACCAAATTAATGACATCGCGGTTCTTCAGAAGGTAGGAACCGATAATGCCAGTGCGTACCGAAGCACGACCAACAATTCGAGCCCGAAATTCAACTACGAGCTTTTTAACTGCAACAACTTTAATATACGCTATTGGAGCTGGAATTACCGCGGCGGCTGGCACCAGACTTGCCCTCCAA
+
DDDDDIIIIIIHIIIHIIIIIIIIIIIIHIIIIIIIIIIIIIIIIIHIIIIIIIIIHIIIIIIIIHIIIIHHHIIIIIIIIIIIHIIIIHHIGIIHIGGIIGFIIIIIIIIIIIIIHHHIHHIIHIIIIIHIHI=IIEHHHEHHHIGH;IIIII=IIIHEHII+HHIIGECF-HIIHHEHIIIII;;HHIIIHEEEHE:HHHHHHIHIIGDH@GDG<AHHCGHIEHECCDEHHHGHIIIHHIHH?G#FGH1EHG??HHG1=<<11@@FHG@HHGF?C<<1@1<?CDF1HGE<@C11FGF<1<FHEHG<1GE?HIHC<C<<<?CD11<1??ED1EEG@<<D<0<B<
@HISEQ:969:HM2KJBCX2:2:1101:16854:21864 2:N:0:ACTATGCA
TCCTCACTATCACCCAACTATCCCTATTAATCATTACGTCAATCCTAGAAACCAACAAAATAGGATCGAACGTCCTATTTCATTATTCCATGCTAATGTATTCAAGCGTTAGCTTGCTTTAAACACTCTAATTTTTTCAAAGTAACAGTCCAAATTCCCCAAAACACCAAATTAATGGCATTAAGGTTCATCAGGAAGGAGGAATCAGTGAGACCAGTACATACCAGAGGCATGACCAACCTACTAACCCCGAAATTCAACTACGAGCTTTTTAACTGCAACAACTTTAATATACGCTATTGGAGCTGGAATTACCGCGGCTGCTGGCACCAGACTTGCCCTCCAA
+
DDDDDIIIIIIIIIIIIIIIHIIIIIIIGIIIIIIIIIIIIIIIIIIHIIIIHIIIIHGIHIIHHFHEHHIIHIIIHGHIIIIIIHGIIIHHHHFEIGIIHHHHIHIHIIHHIIHHHIIHHHGHHIIIIHIIHIIIIHIIIIIIIIIIIIIIIIIHIIIIIHHFIHIHHHIIIIIIIIHIHIIIIIHGIIIIIIIIIIIIIIIIIIHIIIIIIIIIIIIIIIIIIIIHHIIIIIIIIIIIIHHHGIHIIIIIIIIIIIHIIHHIIIIIIIIIIIIIIIIIIHGIIIIIIIIIIIIIIIIIIIIIIIIIIIIIIIIIIIIIIIIIIIIIIIIIIIIIIIIIIDDDDD
@HISEQ:969:HM2KJBCX2:2:1101:3609:22780 2:N:0:ACTATGCA
TCCTCACTATCACCCAACTATCCCTATTAATCATTACATCGATCCTAGAAACCAACAAAATAGAATCTGATGTCCTATTTCATTATTCCATGCTAATGTATTCAAGCGTAAGCTTGCTTTAAACACTCTAATTTTTTCAAGGTAACAGTCCTAATTCCCCATAACATCAAATAAATGACATTATGGTTCTTTAGAAGGTGAGAACCAATAAAACCAGTACATACCAAGGCATGACCGATTCCTTGATCCCGAAATTCAACTACGAGCTTTTTAACTGCAACAACTTTAATATACGCTATTGGAGCTGGAATTACCGCGGCTGCTGGCACCAGACTTGCCCTCCAA
+
DDDDDIIIIIHHHHIHIIIIIIGHIIIIIIIHIIIIHIIDGHHHHIIGIIIEEHHIIIIIIIHHIIHIHEEEHCHHHIGHIGHIIHIHEHHHFHHHHIIIIGIIIHHIIIIIHIIIHIIIIGFHEIIIIIIIIIIIIIIIIIIIIIIIIIIIIIIIIHHIIIHIIIIIIIIIIIIIIIIIIIHHIIIIIIIIIIIIIIIIIIIIIIIIIIIIIIIIIIIIIIIIIIIIIIIIIIIIIIIIIHGHIIIIHIIIIIIIIIIIIIIIIIIIIIIIIIIIIIIIIIIIIIIIIIIIIIIIIIIIIIIIIIIIIIIIIIIIIIIIIIIIIIIIIIIIIIIIIIIIDDDDD
@HISEQ:969:HM2KJBCX2:2:1101:4062:22589 2:N:0:ACTATGCA
TCCTCACTATCACCCAACTATCCCTATTAATCATTACATCGATCCTAGAAACCAACAAAATAGAATCTGATGTCCTATTTCATTATTCCATGCTAATGTATTCAAGCGTAAGCTTGCTTTAAACACTCTAATTTTTTCAAGGTAACAGTCCTAATTCCCCATAACATCAAATAAATGACATTATGGTTCTTTAGAAGGTGAGAACCAATAAAACCAGTACATACCAAGGCATGACCGATCCCTTGATCCCGAAATTCAACTACGAGCTTTTTAACTGCAACAACTTTAATATACGCTATTGGAGCTGGAATTACCGCGGCTGCTGGCACCAGACTAGCCCTCCAA
+
DDDDDIIIIIIIIIIIIIIIIIIIIIIIIIIIIIIIIIHIIHIIIIIIIHIHHIHIIIGIIIIHIIIIIIIGHHIHIIIIIIIIHHHHHHIIHIIIIIIIIIIIIIIIIIIIIIIIGIIIIIHIIIIIIIIIIIIIIIIIIIIIIIIIIIIIIIIIHIIIIIIIIIIIIIIIIIIIHIIIIIIIIIIIIIIIIIIIIIIIIIIIHIIIIIIHIIIIIIIIIIIIIIIIIIIIIIIIIIIIIIHIIHIIIIIIIIIIIHIIHIIIIIIIIIIIIIIIIIIIIIIIIIIIIIIIIIIIHIIIIIIIIIIIIIIIIIIIIIIIIIIIIIIIIIIIIIIIIIIIDDDDD
@HISEQ:969:HM2KJBCX2:2:1101:7966:22835 2:N:0:ACTATGCA
TCCTCACTATCACCCCAACTATCCCTATTAATCATTACATCGATCCTAGAAACCAACAAAATAGAATCTGATGTCCTATTTCATTATTCCATGCTAATGTATTCAAGCGTAAGCTTGCTTTAAACACTCTAATTTTTTCAAGGTAACAGTCCTAATTCCCCATAACATCAAATAAATGACATTATGGTTCTTTAGAAGGTGAGAACCAATAAAACCAGTACATACCAAGGCATGACCGATCCCTTGATCCCGAAATTCAACTACGAGCTTTTTAACTGCAACAACTTTAATATACGCTATTGGAGCTGGAATTACCGCGGCTGCTGGCACCAGACTTGCCCTCCAA
+
DDDDDIIIIIHIIIIIIIIIHIIIIIIIIIIIIIIIIIIIHHIIIHIIIIIHIIIIIIIIIIIIIIIIIIHIIIGHHIIIIIIIIIIHEHHIIIHHIIIHIIIIIIIIIIIIHIIIHIIIIIIHGIGIIIIIIIIIIHIIIIIIIIIIIHIIIIIIIIIHHIIIIIHIIHIIIIIIIIIIIIIIIIIHHIIIIIIIIIIIIIIIIIIIIIIIIIIIIIIIIIIIIHIIIIIIIIIIHIIIIIIHHIIIIIIIIIIHIIIIIIIIIIIIIIIIIIIIIIIIIIIIIIIIIIIIHHIIIIIIIIIIIIIIIIIIIIIIIIIIIIIIIIIIIIIIIIIIIIIIIDDDDD
@HISEQ:969:HM2KJBCX2:2:1101:14876:23173 2:N:0:ACTATGCA
TCCTCACTATCACCCAACTATCCCTATTAATCATTACGTCAATCCTAGAAACCAACAAAATAGGATCGAACGTCCTATTTCATTATTCCATGCTAATGTATTCAAGCGTTAGCTTGCTTTAAACACTCTAATTTTTTCAAAGTAACAGTCCAAATTCCCCGCAACACCAAATTAATGGCATTACGGATCATCAGGAAGGAGGAATCAGTGAGACCAGTACATACCAGAGGCATGACCAATCTACTAACCCCGAAATTCAACTACGAGCTTTTTAACTGCAACAACTTTAATATACGCTATTGGAGCTGGAATTACCGCGGCTGCTGGCACCAGACTTGCCCTCCAA
+
BB@@B@EHHIHHEHH@GC@C<C@CG@CCH1C@HHHHHHEEEEHE?GHCEHHH?<EHHHHIIEDCHIH@HHCH<C<<F1D1DGH1GEHI1D@C@HFHH1EIHGEHHH7HIHHFHHF?HGHIIIHGBFDIHHHIHFEHFHHIIHHIIIGHEEHGHFGHHG9HHIIHHEI:IIIIIHHG:I;;HHHHH;IIIHFIIHIIIIIII;III;IIHHHEIHIIIIIIIIIHIIHHHGIIIHIIGHHGIIHHIIIHIIIIHIHHHIIIHGIIIIIHHIIHIHHIIHIIIIIIHHIHIIIIIIIIIIIIIHIIIIIIIIIIHIIIIIIIIIIIIHHIIIIHIIIHIIIHIDDDDD
@HISEQ:969:HM2KJBCX2:2:1101:4798:23009 2:N:0:ACTATGCA
TCCTCACTATCACCCAACTATCCCTATTAATCATTACGTCAATCCTAGAAACCAACAAAATAGGATCAACGTCCTATTTCATTATTCCATGCTAATGTATTCAAGCGCGAGCCTGCTTTAAACACTCTAATTTTTTCAAAGTAACAGTCCTGATTCCCCACCACACCAAATTAATGACATGATGGTTCGTCAGAAGGTAGAAATCAGTAACACCAGTACGTACCGAAGGCACGACCAGCGTACTAATCCCGAAATTCAACTACGAGCTTTTTAACTGCAACAACTTTAATATACGCTATTGGAGCTGGAATTACCGCGGCTGCTGGCACCAGACTTGCCCTCCAA
+
DDDDDIIIIIIIIIIIIIIIIIIIIIIIIHIIIIIIIIIIIIIIIIIIIIIHFHIIEEHIIIHHHIIIHGIIHHHIIGIHIIIIIIHHIIIHIHIIIIIIIIIIIIIIIIIIIIIIIIIIIIIIIIIIIIIIIIIIHHIIIIIIIIIIIIIIIIIIIIHIIIIIIIIIIIIIIIIIIIIIIIIIIIIIIIIIIIIIIIIIIIIIIIIIIIIIIIIIIIIIIIIIIIIIIIIIIIIIIIIIIIHIIIIIIIIIIIIHIIHIIIIIIIIIIIIIIIIIIIIIIIIIIIIIIIIIIIIIIIIIIIIIIIIIIIIIIIIIIIIIIIIIIIIIIIIIIIIIIIIIDDDDD
@HISEQ:969:HM2KJBCX2:2:1101:7854:23250 2:N:0:ACTATGCA
TCCTCACTATCACCCAACTATCCCTATTAATCATTACGTCAATCCTAGAAACCAACAAAATAGGATCAAACGTCCTATTTCATTATTCCATGCTAATGTATTCAAGCGTTAGCCTGCTTTAAACACTCTAATTTTTTCAAAGTAACAGTCCTGTTTCCCTGCAACACCAAATTAATGACATTACAGTTCTTCAAGAAGGAGGAACCAGTAAAGCCAGTACATACCAGAGGCACGACCAACCTACTAATCCCGAAATTCAACTACGAGCTTTTTAACTGCAACAACTTTAATATACGCTATTGGAGCTGGAATTACCGCGGCTGCTGGCACCAGACTTGCCCTCCAA
+
DDDDBHHIIIIIIIIIIIIIIIIIIIIIIIIIIIIIIHIIIIIIIIGHHHHIIIGICHIIHIIIHIIIIIIIIIIIIIHIIIIIGIHGEHIGGHIIIHHIIIIHIIIIIIIIHIHHHIIIIHHHHIIIIIHHHHHIIIIIIIIIIHIHIHIHHHHHIIIIIIIIIIIIHIIHHHHIIIIIHIIIIIIIIIIIIIIIIIIIIIIIIIIIHIIIIIIIIIIIIIIIIIIIIIIIHIIIIIHIHHHGHGIIIIIIIIHHFIHEHHIIIHIIIIIIIIIIIIIIIIIIIHIIIIIIIIIIIIHHIIIIIIIIIIIIIIIIIIIIIIIIIIIIIIIIIIIIIIIIIDDDDD
@HISEQ:969:HM2KJBCX2:2:1101:14222:24181 2:N:0:ACTATGCA
TCCTCACTATCACCCAACTATCCCTATTAATCATTACGGCGGTCCTAGAAACCAACAAAATAGGACCGCACGTCCTATTCTATTATTCCATGCTAACGTATTCGAGCAAAGGCCTGCTTTGAACACTCTAATTTTTTCAAAGTAAAAGTCCTGGTCCCCAACACACCCAGTGAAGGGCATGCGGTTCTCCAGAAGAGAAGGCCCGGCCGGACAAGTGCACGCGGTGAGGCGGACCTGCCAGCCAGGCCAAAGGTTCAACTACGAGCTTTTTAACTGCAACAACTTTAATATACGCTATTGGAGCTGGAATTACCGCGGCTGCTGGCACCAGACTTGCCCTCCAA
+
DDDDDIIIIIIIHHIIIIIIIIIIIIIIHIIIIIIHIHHIIIIIIIIHIHHIIIIIIHIIIHGIIIIHIIIIHIIIIGIIHIIIHIIIHIHIIIIHHHHIHHIHIIIIIIIIHIIIIEHIHIHIIIIIIIIIIIIIIIEIIIHHGHHIIIIIHIIHIIIIIIIIIHIIHIHHHIIIIHHIIIIIIIIIIIIIIIIIIHIIIIIIIHIIIIIIIIIIIIIIIIIIIIIHIIIHHIHIIIIIIIHGIHHIIIIIIIIIIIIIIIIIIIIIIIIIIIIIIHEFHHIIIIIIIHIHIIIIHIIIIIIIIIIIIIIIIIIIIIIIIIIIIIIIIIIIIIIIIIIDDDDD
@HISEQ:969:HM2KJBCX2:2:1101:4878:23763 2:N:0:ACTATGCA
TCCTCACTATCACCCAACTATCCCTATTAATCATTACGGTGATCCTAGAAACCAACGAAATAGAATCAAGCCGTCCTATTTCATTATTCCATGCTAATGTATTCAGACGTTAGCCTGCTTTAAACACTCTAATTTTTTCAAAGTAACAGTCCTGATTTCCAATCACACCAAATTAATGACATGAAAGTTCCTCAGAAGGTAGAGATTTATCTCACCAGTACAGACAATTAAGCCTGACCAATGGGTAAACCCCGAAGTTCAACTACGAGCTTTTTAACTGCAACAACTTTAATATACGCTATTGGAGCTGGAATTACCGCGGCTGCTGGCACCAGACTTGCCCTCCAA
+
DDDDDIIIIIHIIIIHHIIIIIHIHIIIIHIIIIIIIHIIIHIHIIIIIIIIIGIIIHIIHIHIIIIIIIIGIHIIHIIHIIIIIIIIHHHHEEH?GHHIIHIIHGIIHIIHHIHIIIHIIIHHIIIIHIIIIIIIIIIHIIIIIIIIHHFHHIHIIIIIIIHHHHHH?IHIIIIIIIHHHIHHGIIIHHIHIIIHHIHIHIIHIIIIHHIHHIIHIIIIIIIHHIIIIIIIHIIIHGHIIHEEHFBHIIIIIIHIIIIIIIHHIIIIIHIIIIHIIIIIIIIHHGIHHHHIIIIIHIIIIIIIIIIHIIIIIIIIIIIIIIIHIIIIIIIIIIHHIIIIIHIDDDDD
@HISEQ:969:HM2KJBCX2:2:1101:9043:24512 2:N:0:ACTATGCA
TCCTCACTATCACCCAACTATCCCTATTAATCATTACGGTGGTCCTAGAAACCAACAAAATAGAACCACAACGTCCTATTCTATTATTCCATGCTAATCTATTCAAGCAAATGCCTGCTTTAAACACTCTAATTTTTTCAAGGTAATGGTCCTGGCTCCCCGGCACACCCAATAAAGGACATACTGGTTCACCAGAAGGTGGACCCGACACAGGACAGTACTCGCCAAAGACGGACCGCCCGGCCAGGCCTAAAATTCAACTACGAGCTTTTTAACTGCAACAACTTTAATATACGCTATTGGAGCTGGAATTACCGCGGCTGCTGGCACCAGACTTGCCCTCCAA
+
DDDDDIIIIIIIIIHIIIIIIIIIIHIIIIIIIIHIIIIIIIIIIIHIGIIGHIIIIIIIHHIIIIIIIHGIHHHIHHIIIIIIIHHIIIIIIIIHIIHFIIHIIIIIIIIIHIIIIIIIIIHIIIIHIIHIIIIIHHHIIIIIIHIIIIIIHHHIIIIIIIIIIIIIIIIIIHIIIIIIIIIIIIIIIIIHIIIIIIIIIIIIIIIIIIIIIIIIIIIIIIIIIIIIIIIIII?HIIIIIIIIIIIIIIIIIIIHIIIIIIIIIIIIIIIIIIIIIIIIIIIIIIIIIIIIIIIIIIHHGIIIIIIIIIIIIIIIIIIIIIIIIIIIIIIIIIIIIIIIIDDDDD
@HISEQ:969:HM2KJBCX2:2:1101:21086:24142 2:N:0:ACTATGCA
TCCTCACTATCACCCAACTATCCCTATTAATCATTACGTCAATCCTAGAAACCAACAAAATAGGATCGAACGTCCTATTTCATTATTCCATGCTAATGTATTCAAGCGCGAGCCTGCTTTAAACACTCTAATTTTTTCAAAGTAACAGTCCTGATTTCCCGCCACACCAAATTAATGACATGACGGTTCGTCAGAAGGGAGGAATCAGAAACACCAGTACATACCAGAGGCACGACCAGCGCACTGATCCCGAAATTCAACTACGAGCTTTTTAACTGCAACAACTTTAATATACGCTATTGGAGCTGGAATTACCGCGGCTGCTGGCACCAGACTTGCCCTCCAA
+
BADBAHHHIIIIIIIIIIIIIGIIIIIIIHHHHHHHHIGHHHIGIGIIGIIIIIIIIIIIIIIHGHIIIIIIHH=EHHIIGIIHIIIIIIHIHHHIHHHHHFHHIHHHHIIDHHHHIHEGHIIIIIIHHHIIHEHIIIHIIIIIHHIHHIHIHFHIIIIIIIHHIIIIIIIIIHHIIHIIIIIIIIIIIIIIIIIHHIIIIIIIIIIIIHHHG<IIIIIIHHHIIIIGIIIIIIIIIIIIIIIHFIIGIIIIIIIIIIIIIIHIHHIIIIIHIIHIIIIIIIIHIIIIIIHHIHIIIIIIIIIIIIIIIIIIIIIIIIIIIIIIIIIIIIIIIHIIIIIIIDDDDD
@HISEQ:969:HM2KJBCX2:2:1101:4883:24614 2:N:0:ACTATGCA
TCCTCACTATCACCCAACTATCCCTATTAATCATTACGTTAATCCTAGAAACCAACAAAATAGGATCGTCGTCCTATTTCATTATTCCATGCTAATGTATTCAAGCGTTAGCCTGCTTTAAACACTCTAATTTTTTCAAAGTAACAGTCCTGTTTCCCCGTAACACCAACTTAATGGCATTACGGTTCTACAAGAAGGAGGAATCAGCAAAGCCAGTGCATACCAGTGGCACGACCAACTTGCTGACCCCGAAATTCAACTACGAGCTTTTTAACTGCAACAACTTTAATATACGCTATTGGAGCTGGAATTACCGCGGCTGCTGGCACCAGACTTGCCCTCCAA
+
DDDDDIIIIIIIIIIIIIIIIIIIIIIIIIIIIIIIIIIIIIIIIIHIHHIIIIIIIHIIIHHHIHHIIHHIIIIIIHIIIIIIIIIEHIHHIIIIHIIIIHIIIIIIIIIIIIIIIIIIIIIIIIIIIIIIIIIIIIIHIIIIIIIIIIIIIIIIIIIIIHIIFHIIHIIIIIIIIIIIIIIIIIIIIIIIIIHIIIIIIIIIIIIIIIIIIIIIIIIIIIIIIIIIIIIIIIIIIIIIIIIHIIIIIIIIIIIIIIIIIIIIIIIIIIIIIIIIIIIIIIIIIIIIIIIIIIIIIIIIIIIIIIIIIIIIIIIIIIIIIIIIIIIIIIIIIIIIIIIIDDDDD
@HISEQ:969:HM2KJBCX2:2:1101:8937:25357 2:N:0:ACTATGCA
TCCTCACTATCACCCAACTATCCCTATTAATCATTACGGTGGTCCTAGAAACCAACAAAATAGAACCACAACGTCCTATTCTATTATTCCATGCTAATCTATTCAAGCAAATGCCTGCTTTAAACACTCTAATTTTTTCAAGGTAATGGTCCTGGCTCCCCGGCACACCCAATAAAGGACATACTGGTTCACCAGAAGGTGGACCCGACACAGGACAGTACTCGCCAAAGACGGACCGCCCGGCCAGGCCTAAAATTCAACTACGAGCTTTTTAACTGCAACAACTTTAATATACGCTATTGGAGCTGGAATTACCGCGGCTGCTGGCACCAGACTTGCCCTCCAA
+
DDDDDIIIIIIIIIIIIIIIIIIIIIIIIHIIIIIIIHHIHHIIHIIIIIHHHIIIIHIHIIFHHIHIIFIHIHCHHHHIIIIIIGIIIIIIFIIIHHIIIIIHHHHIIHHHHHHIIIIIIGIIHHIIIIHIIIHIIHHIHHHIIIIIHIIIIIIIIIIIIIIIIIIIHIIIIIIIIIIIIIIIIHIIHIIIIGIIIIIIIIIIIIIIIHHFIIIIIIIIHIIIHHHIIIIIIIIIIIIIIIIIHIHIIIIIIIHIIIHIIIHIIIIIIIIIIIIIIIIIIIIIHIHIIIIIIIIIIHGFGIIIIIIIIIIIIIIIIIIIIHIIIIIIIIIIIIIIIIIIIDDDDD
@HISEQ:969:HM2KJBCX2:2:1101:16276:25518 2:N:0:ACTATGCA
TCCTCACTATCACCCAACTATCCCTATTAATCATTACGTCGATCCTAGAAACCAACAAAATAGAATCAAACGTCCTATTTCATTATTCCATGCTAATGTATTCAAGCGTGCGCCTGCTTTAAACACTCTAATTTTTTCAAAGTAACAGTCCTGATTCCCCACGACACCAAATTAATGACATCGCGGTTCTTCAAAAGGTAGGAACCAATAATGCCAGTGCGTACCGAAGCACGACCGACAATTTGATCCCGAAATTCAACTACGAGCTTTTTAACTGCAACAACTTTAATATACGCTATTGGAGCTGGAATTACCGCGGCTGCTGGCACCAGACTTGCCCTCCAA
+
DDDDDIIIIIIIIIIGIIIHIIIIIHHIIHIIIIIIHIIIIIIIIIIIIIIIHIIIIIIIIIIHIIIIIIIIIIIIIIIIIIHIIIIIIIIIIIIIIIIIIIIHIIIIIIIIIIIIIIIIIIIHIIIIIIIIIIIGIIHIIIIHHIIHHIIIIIIIIIIIIIIIIIIIIIIIIIHHIIIIIIIIIIIIIIIIIIIIIIHHIHIIIIIHIIIGIIIIIIIHHIIIIIIIIIIIIIIIIIIIHIIHIIHIIHIIIIHHIIIIIHHIIIIIIIIHIIIIIIIIIIIIIIIIIIIIIIIIHIIHIIIIIIIIIIIIIIIIIIIIIIIIIIIIIIIIIIIIIIIIDDDDD
@HISEQ:969:HM2KJBCX2:2:1101:9464:25640 2:N:0:ACTATGCA
TCCTCACTATCACCCAACTATCCCTATTAATCATTACGGTGATTCAGAAACCAACAAAACAGGACCACCGTCCTATTCTATTATTCCATGCTAATGTATTCAGACGTAAGCCTGCTTTGAACACTCTAATTTTTTCAAGGTAAAGGTCCTGGTTTCCCACCACGCTAAATTAATAACATGATAGTTCCCCAGAAGGTAGAAATTCTACACACCAGTACAGACTTGTTAGCCCGACCAACGGTAGAATCCCGAAATTCAACTACGAGCTTTTTAACTGCAACAACTTTAATATACGCTATTGGAGCTGGAATTACCGCGGCTGCTGGCACCAGACTTGCCCTC
+
DDDDDIIIIIIIIIIIIIIIIIIIIIIIIIIIIIIIIIIIIGIIIIIHIIIIIEHIIIIIHIIIIIEHFHIIIIIIIIIIIIIIIIIHHHIIIIIIIIIIIHIGIIIIIIIIIIIIHIIIIIIIIIIIIIIIIIIHIIIIIIIIIIHIIIIIIIIIIIIIIIIIIIHIIIIIIIIIIGIIIIIIIIIIIIIIIHIIIIIIIIIIIIIIIIIIIIIIIIIHHIIIIIIIIIIIIIIIIHIHFIIHG/IIIIIIIIIIIIIIIIIIIIIIIIIIIHIIIIIIIIIIIIIIIIIIIIIIIIIIIIIIIIIIIIIIIIIIIIIIIIIIIIIIIIIIIIIIIDDDDD
@HISEQ:969:HM2KJBCX2:2:1101:11544:25904 2:N:0:ACTATGCA
TCCTCACTATCACCCAACTATCCCTATTAATCATTACATCGATCCTAGAAACCAACAAAATAGAATCGGATGTCCTATTTCATTATTCCATGCTAATGTATTCAAGCGTGAGCCTGCTTTAAACACTCTAATTTTTTCAAGGTAACAGTCCTAATTCCCCGTGACACCAAATTAATGGCATTACGGTTCTTTAGAAGGTGAGAAATCAATAATATCAGTACATACCAACGGCATGACCGAAACATTGATCCCGAAATTCAACTACGAGCTTTTTAACTGCAACAACTTTAATATACGCTATTGGAGCTGGAATTACCGCGGCTGCTGGCACCAGACTTGCCCTCCAA
+
DDDDDIIIIIIIIIIIIIIIIIIIIIIIIIIIHIIIIIIIIIIIIIHIIIIIIIIIIIIIIIHIIIIFGHHHHHIIHIIIIIIHIIIIIIIIIHIHDIHIHIHIIIIIIHIIHIIIIIIIIIHIIIIIIIIIIIIIIIIIIIIHIIIIIIIIIIIIIIIIIIIIIIIIIIIIIIIIIIIIIIIIIIIIIIIIIIIIIIIIIIIIIIIIIIIIIIIIIIIIIIIIIIIIIIIIIIIIIHIIIIIIIHIIIIIIIIIIIIIIIIIIIIIIIIIIIIIIIIIIIIIIIIIIIIIIIIIIIIIIIIIIIIIIIIIIIIIIIIIIIIIIIIIIIIIIIIIIIIIIIIDDDDD
@HISEQ:969:HM2KJBCX2:2:1101:2204:26391 2:N:0:ACTATGCA
TCCTCACTATCACCCAACTATCCCTATTAATCATTACGTCAATCCTAGAAACCAACAAAACAGGACCACCGTCCTATTTTATTATTCCATGCTAATGTATTCAGACGTAAGCCTGCTTTGAACACTCTAATTTTTTCAAGGTAAAGGTCCTGGTTTCCCACCACGCTAAATTAATAACATGATGGTTCCCCAGAAGGTAGAAATTCCACACGCCAGTACAGACTATTGCCCGACCAACGGTAGAACCCCGAAATTCAACTACGAGCTTTTTAACTGCAACAACTTTAATATACGCTATTGGAGCTGGAATTACCGCGGCTGCTGGCACCAGACTTGCCCTCCAA
+
DDDDDIIIIIHIIIIIIIIIIIIIIIIIIIIIIIIIIIIHIIIIIIHIIIIHHIHIEHIIIIHIHHIHIGIHHHIHHIGIHIIIIIIIGIGIIIHIIIIIIIIIIIIIIIIIIIIIIIIIIHHIIIIIIIIIIIIIIIIIIIIIIIIIIIIIIIIIIIIIIIIIIIIIIIIIIIIIIIIIIIIIIIIIHIIIIIIIIIIIIIIIHIIIIIIIIIIIIIHIIIIIIIIIIIIIIIIIIIIIHGFIIIIIIIIIIIIIIIIIIIIIIIIIIIIIIIIIIIIIIIIIIIIIIIIHIIIIIIIIIIIIIIIIIIIIIIIIIIIIIIIIIIIIIIIIIIIIIIIDDDDD
@HISEQ:969:HM2KJBCX2:2:1101:11370:25844 2:N:0:ACTATGCA
TCCTCACTATCACCCAACTATCCCTATTAATCATTACATCGATCCTAGAAACCAACAAAATAGAATCTGATGTCCTATTTCATTATTCCATGCTAATGTATTCAAGCGTAAGCTTGCTTTAAACACTCTAATTTTTTCAAGGTAACAGTCCTAATTCCCCATAACATCAAATAAATGACATTATGGTTCTTTAGAAGGTGAGAACCAATAAAACCAGTACATACCAAAGACGGACCGCCCGGCCAGGCCTAAAATTCAACTACGAGCTTTTTAACTGCAACAACTTTAATATACGCTATTGGAGCTGGAATTACCGCGGCTGCTGGCACCAGACTTGCCCTCCAA
+
DDDDDIIIIIIIIIIIIHIIIIIIGIIIIIIIIIIIIIIIHIIIIIIHIIIIIIIIIGIIIIIHIHHIIGHHIHIIIIIIIIIIGEHIHIIIIIIIIHIHHIIHIIIIIHIIIIIIIIIIHIHIIIIIIIIIHIIIIIIIIIIIIIIHHIIIIIIIIIIIHIIIIIIIIIIIIIIIIIHHIIIIIIIIIIIIIIIIIIHIHIIIHIIIIHIIHIIIIIIIIIIIIIIIIHIIIIIIIIIIIIHEIIIIGHHHGIIHIIIIIHHIHIIIIIIHHHIIIIIIIIIIIIIIIIIIIIIIIIIIIIIHIIIIIIIIIIIIIIIIIIIIIIIIIIIIIIIIIIIIDDDDD
@HISEQ:969:HM2KJBCX2:2:1101:9915:25913 2:N:0:ACTATGCA
TCCTCACTATCACCCAACTATCCCTATTAATCATTACGGTGGTCCTTGAACCAACAAAATAGAACCACGACGTCCTATTCTATTATTCCATGCTAATCTATTCAAGCAAAAGCCTGCTTTAAACACTCTAATTTTTTCAAGGTAATGGTCCTGGCTCCCCGGCACGCCCAATTAAGAACATACCGATTCACCAGAAAGATAGACCCGACGACAGAACAGTACTCGCCAGAGACGGACCGTCCGGCCAGGCCTAAAATTCAACTACGAGCTTTTTAACTGCGACAACTTTAATATACGCTATTGGAGCTGGAATTACCGCGGCTGCTGGCACCAGACTTGCCCTCCAA
+
DCDDDIHHHIIIIHIIIIIIIHIIIIIIIIIIIHIIIHIF@HHHIIHIHHIIIHIIHIIHICEHHIHICHHHHHIHIIEFHHHEHHHIIECHEHHHFIIIHHHHHFHHIIIHHHHFHHIHHHIHIIIIIHHIIIIHIHHHIIIIIHIIIIIIIHHIIIIIIIIIIIIHIIIIHIIIHHHHIIIIHHHHHCHIIHHHHIIHIIIIIIIIIIHIIIIIIIIIIIIIIIIIIIIIIIGIIIIIIIIIIIIIIIIIIIIIHHIIIIIIIIHIIIIIIIIIIIIIIIHIIIIIIIIIIIIIIIHGFGIIIIIIIIIIIIIIHIIIIIIIIIIIIIIIIIIIHIIIIIDDDDD
@HISEQ:969:HM2KJBCX2:2:1101:17490:26451 2:N:0:ACTATGCA
TCCTCACTATCACCCAACTATCCCTATTAATCATTACGTCGATCCTAGAAACCAACAAAATAGAATCAAACGTCCTATTTCATTATTCCATGCTAATGTATTCAAGCGTGCGCCTGCTTTAAACACTCTAATTTTTTCAAAGTAACAGTCCTGATTCCCCACGACACCAAATTAATGACATCGCGGTTCTTCAGAAGGTAGGAACCAATAATGCCAGTGCGTACCGAAGCACGACCAACAATTTGATCCCGAAATTCAACTACGAGCTTTTTAACTGCAACAACTTTAATATACGCTATTGGAGCTGGAATTACCGCGGCTGCTGGCACCAGACTTGCCCTCCAA
+
DCDDDIHIIHIIIIIIIIIIIIIIIIIIIHHHIHIIIIIHIIIHIIIIIIIIIHIIIIGIIIHHHIHIIIIIICHHIIIIIIII?GHIIIIIIIIIIIIIIIHHHIHHHIIIGIIIIGIIIHIIIIIIIHIHIIIIIIIIHIIIIIHHIIIIIIHHIIHIIIIIIHHIIIIIIIHIIIIIIIIIIIIIIIIIIIIIIIIIIIIIIHIIIIIH<IIIIIIH7IIIIIIIIIIIIIHIIIIIIIIHIIIIIIIIIIIHIHIIIHIIIHIIIIIIIIIIIIIIHIIIIIIIIHIHIIIIIIHHIIIIIIIIIIIIIIIIIIIIIIIIIIIIIIIIIIIIGIIHDDDDD
@HISEQ:969:HM2KJBCX2:2:1101:11210:26563 2:N:0:ACTATGCA
TCCTCACTATCACCCAACTATCCCTATTAATCATTACGTCAATCCTAGAAACCAACAAAATAGGATCAACGTCCTATTTCATTATTCCATGCTAATGTATTCAAGCGCGAGCCTGCTTTAAACACTCTAATTTTTTCAAAGTAACAGTCCTGATTCCCCGCCACACCAAATTAATGACATGATGGTTCGTCAGAAGGTAGGAACCAGTAACACCAGTACGTACCTAAGGCACGACCAACGTACTGATCCCGAAATTCAACTACGAGCTTTTTAACTGCAACAACTTTAATATACGCTATTGGAGCTGGAATTACCGCGGCTGCTGGCACCAGACTTGCCCTCCAA
+
DDDDDIIIIIIIIIIIIIIIIIIIIIIIIIIIIIIIIIIIIIIIGIIIIIIIIIIIGHIIIHGHHIHIHHHHIGIHHIIIIIIIIIHIIIGIIIIIHHHIIIHIIIIIIIIIIIIIIIIHHIIIGHHIIHIIIIIHIIIHIHHIIIIIIIIHIIIIIIIIIIIIIIIIIIIIIIIIIIIIIIIIIIIIIIIIIIIIIIIIIIIIIIIIHIEHIIIIIIIIIIGIIIIIIIIIIIIIIIIIIIHHIIIIIIIIIIIIIIGHIIIIIIIIIIIIIHIHIIIIIIIIIIIIIIIIHIIIIIIIIIIIIIIIIIIIIIIHIIIIIIIIIIIIIIIIIIIIIIIIDDDDD
@HISEQ:969:HM2KJBCX2:2:1101:6793:27275 2:N:0:ACTATGCA
TCCTCACTATCACCCAACTATCCCTATTAATCATTACGTCAATCCTAGAAACCAACAAAATAGGATCAACGTCCTATTTCATTATTCCATGCTAATGTATTCAAGCGCGAGCCTGCTTTAAACACTCTAATTTTTTCAAAGTAACAGTCCTGATTCCCCGCCACACCAAATTAATGACATGATGGTTCGTCAGAAGGTAGGAATCAGTAACACCAGTACGTACCGAAGGCACGACCAACGTACTAATCCCGAAATTCAACTACGAGCTTTTTAACTGCAACAACTTTAATATACGCTATTGGAGCTGGAATTACCGCGGCTGCTGGCACCAGACTTGCCCTCCAA
+
DDDDCIIIIIIIIIIIIIIIIIHIIIIIIIIIIIIIIIIIIIIIHIGHIIIIHIIIGIIGIIHIHIIIIHIHHIIIHHIHIIIIIIIIIIIIIHHIIIIHHEHIIIIIIIIIHIHHIIIIIIHIHHHHHHIIIHIIIIIIHIIIIIIIIIIHHHHIIIIIIIIIHIIIIIIHIIIIHIIIIIIIIIIIHIIIIIIIIHIIIIHIIIIIIIIIIIIIIIIIIIIIHIIIIIIIIIHHIIIIIIHHIIIIIIIIIIIIIIIIIHIIIIIIIIIIIIIIIIIIIIHIIIIHIIIIIIIIIIIIIIIIIIIIIIIIIIIIIIIIIIIIIIIIIIIIIIIIIIIIDDDDD
@HISEQ:969:HM2KJBCX2:2:1101:20114:27359 2:N:0:ACTATGCA
TCCTCACTATCACCCAACTATCCCTATTAATCATTACGGCGGTCCTAGAAACCAACAAAATAGGACCGCACGTCCTATTCTATTATTCCATGCTAACGTATTCGAGCAAAGGCCTGCTTTGAACACTCTAATTTTTTCAAAGTAAAAGTCCTGGTCCCCAACACACCCAGTGAAGGGCATGCGGTTCTCCAGAAGAGAAGGCCCGGCCGGACAAGTGCACGCGGTGAGGCGGACCTGCCAGCCAGGCCAAAGGTTCAACTACGAGCTTTTTAACTGCAACAACTTTAATATACGCTATTGGAGCTGGAATTACCGCGGCTGCTGGCACCAGACTTGCCCTCCAA
+
DDDDDIIIIIIIIHHIIIIIIIIIIIIHIHIIIIIIIHHHIIIHIIIIIHIIIIIIIIIIIHHIIIIIHEHIIIHIHIIHIGIIIGIHIHHHHIIIIHHIHHEHIIIIIIIIIIIIIIIIIIIIIIIIIIIIIIIIIIIIIIIIIIIIIHIIHIIHIHHIHGHIHIIHIIHHGIIIIIIIIIIIIIIIIIIIIIIIIIIIIIHIIIIIIIIIIIIIIIIIHIIIIIIIIIIIIIIIIIIIIIIIIIIIIIHHIIIIIIIIIIIIIIIIIIIIIIIIIIIIIIIIIIIIIIIIIIIIIIIIIIIIIIIIIIIIIIIIIIIIIIIIIIIIIIIIIIIIIIIDDDDD
@HISEQ:969:HM2KJBCX2:2:1101:10697:27968 2:N:0:ACTATGCA
TCCTCACTATCACCCAACTATCCCTATTAATCATTACGTCGATCCTAGAAACCAACAAAATAGAATCAAACGTCCTATTTCATTATTCCGTGCTAATGTATTCAAGCGCGAGCTTGCTTTAAACACTCTAATCTTTTCAAAGTAACAGTCCTGATTTCCCGCGACACCAAATTAATGACATCGTGGTTCGTCAGAAGGGAGAAACCAATAATGCTAGTACGTACAAAGTACGACCGACATATTAGTCCCGAAATTCAACTACGAGCTTTTTAACTGCAACAACTTTAATATACGCTATTGGAGCTGGAATTACCGCGGCTGCTGGCACCAGACTTGCCCTCC
+
DDDDCIGIIIIIIIHHIIIIIIHIIIIIIIIIIIIIIIIIIIIIIIIIIHHIEHIHHIIIIIHIIIIIIIIIHHHIIIIIIIIIIIIIIHIIIIIIIIIHIIIIHIIIIHIIHIIIIIIHHIIIIHIIIIHIHHIIIIIIIHIIIIIIIIIIIIIIHIHIIIHHIHIIIIIIIIIIIIIIIIHIIIHIIIII0IIIIIIIIIIIIHIIIIIIIIIIIIIIIIIIIIIIIIIIHIGIIHHGHIHIIIIIIHIIIIIHIIIIIIIIIIIIIIIIIIIIIIIIIIIIHGIIIIHIIGIHIIIIIIIIIHIIIIIIIIIIIIIIIIIIIIIIIHHF1IIIIDDDDD
@HISEQ:969:HM2KJBCX2:2:1101:16590:27539 2:N:0:ACTATGCA
TCCTCACTATCACCCAACTATCCCTATTAATCATTACATCGATCCTAGAAACCAACAAAATAGAATCGGATGTCCTATTTCATTATTCCATGCTAATGTATTCAAGCGTGAGCCTGCTTTAAACACTCTAATTTTTTCAAGGTAACAGTCCTAATTCCCCGTAACACCAAATTAATGGCATTACGGTTCTTTAGAAGGTGAGAAATCAATGATAACAGTGCATACCAACGGCATGACCGAAATATTGATCCCGAAATTCAACTACGAGCTTTTTAACTGCAACAACTTTAATATACGCTATTGGAGCTGGAATTACCGCGGCTGCTGGCAACAGACTTGCCCTCCAA
+
DDDDDIIIIIIHHHIIIIIIHIIIIIIIIIIIIIIIIIIHIIIIIIIIHIIIIIIIIIIIIIIIHIIIGIII@EHHIIIIIIIIIIIHIIHHHIIIIIIIHIHIIIHIIIIIIIIIIIIIIIIIIIIIIIIIIIIHIIIIIIIIIIIIIIIIIIIIIIIIIIIIIIIIIIIIIIIIIIIIIIIIIIIIHIIIIIIIIIIHIIIIIIIIIIIIIIIIIIIIIIIIIIIIIIIIIIIIIHIIIIIHIFIIIIIIIIIIIIIIIIIIIIIIIIIIIIIIIIIIIIIIIIIIIIIIIIIIIIIIIIIIIIIIIIIIIIIIIIIIIIIIIIIIIIIIIIIIIIIIIIDDDDD
@HISEQ:969:HM2KJBCX2:2:1101:4796:29137 2:N:0:ACTATGCA
TCCTCACTATCACCCAACTATCCCTATTAATCATTACGGTGGTCCTAGAAACCAACAAAATAGAACCACAACGTCCTATTCTATTATTCCATGCTAATCTATTCAAGCAAATGCCTGCTTTAAACACTCTAATTTTTTCAAGGTAATGGTCCTGGCTCCCCGGCACACCCAATAAAGGACATACTGGTTCACCAGAAGGTGGACCCGACACAGGACAGTACTCGCCAAAGACGGACCGCCCGGCCAGGCCTAAAATTCAACTACGAGCTTTTTAACTGCAACAACTTTAATATACGCTATTGGAGCTGGAATTACCGCGGCTGCTGGCACCAGACTTGCCCTCCAA
+
D@@D@HEHHHHHIFEEHFEEH?HHHIHHFEEEHHHIIEHIIHGEHF?GHIIEHIIEHFHIIIC@CGF@EGHCD1<CEH@@<GCHCEHEE?@GHEHGEIHIIHHIIHHHHHHHFEIHHGHHHGIHIIIIHHIHIHHIHIIIIIIIIGHIHIHHIHHHHHDHHCHHIHIIHHIIIIIIIIHIHHFHHGIIIIIIIIIHIIIIIIHHHIIIIIIII:IIIIIIIIH2IIGHFHHHEHEIIHHHHHHHEHHGCCEHHFHFHGEHGHEHEEIIIIHHHHHHIIIIHFHGHHCIHHHHDIHHHHD<FHGIHIIIIIIHHHIHIIHIIIHIHIHHHGIHHHIIIHIHEADDDD
@HISEQ:969:HM2KJBCX2:2:1101:19515:28810 2:N:0:ACTATGCA
TCCTCACTATCACCCAACTATCCCTATTAATCATTACGGTGATCCTAGAAACCAACGAAATAGAACCAATCCGTCCTATTTCATTATTCCATGCTAATGTATTCAGACGTTAGCCTGCTTTAAACACTCTAATTTTTTCAAAGTAACAGTCCTGATTTCCTATCACACCAACTAAATGGCATGAAAGTTCCTCAGAAGGTAGAGATTTATCTCACCAGTACAGACAATTAAGCCTGACCAATGGGTAAACCCCGAAGTTCAACTACGAGCTTTTTAACTGCAACAACTTTAATATACGCTATTGGAGCTGGAATTACCGCGGCTGCTGGCACCAGACTTGCCCTCCAA
+
B0@@DHIIIIIIC1DHHHIHEHFEHIIHIHI?GFHIHHHIHIIGECHEHIIIGGFH=GCHFGEFHIGGHIC1DG@CCCE@DGGHHHEE1<GHC1@@EHF@FFHIHHHHEHEHEHHF?EEG@GIIHFEHGHHGEHIIHHHHHHDIHHIHHHHIIHIHHGEIHDGIIHIIGHIIIIIIHFEHCHEEFG/IIIHHEIIIHHIIHIHEHHEHGECGHH:HIIIIGIIIFHHE@IIGIIHHIIHIIIGHFHDHHHDIHCIHHEHHHIIIIHHHEIIHHHIIHHIHIIHEHHHHHHIIGIHIIHGFFIIIHIIIIIIHHGHIIIIIIIIHHIIEIIHIIIHHHHIIIIHDDCDA
@HISEQ:969:HM2KJBCX2:2:1101:13666:29312 2:N:0:ACTATGCA
TCCTCACTATCACCCAACTATCCCTATTAATCATTACGGTGATCCTAGAAACCAACGAAATAGAATCAGTCCGTCCTATTTCATTATTCCATGCTAATGTATTCAGACGATAGTCTGCTTTAAACACTCTAATTTTTTCAAAGTAACAGTCCTGATTTCCCATCACACCAAATAAATGGCATGAAAGTTCCTCAGAAGGTAGAGATCCATCTCACCAGTGCAGACAATTAAGCCTGACCAATGGGTAGACCCCGAAGTTCAACTACGAGCTTTTTAACTGCAACAACTTTAATATACGCTATTGGAGCTGGAATTACCGCGGCTGCTGGCACCAGACTTGCCCTCCAA
+
DDDDDIIIIIHHIIIIIIIIIIIIIIIIIIIIIIIIIIIIIIIIIIIIIIIIIIIIIIIIIIIF?HHHHIHHIIGIIIIIIIIIIIIIIIIIIIIIIIIIIHHIIIIIIIIIIIHIIIIIIIIIIIIIIIIIIIHIIIIIIIIIIIIIIIIIIIIIIIIHIIIHIIIIIIIIIIIIIIIIIIIIIIIIIIIIIIIIIIIIIIIIIIIIIIIIIIIIIIIIIIIIIIIIIIIIIIIIIIIIIIIIIIHIIIIIIIIIIIIIIIIIIIIIIIIIIIIIIIIIIIIIIIIIIIIIIIIIIIIIIIIIIIIIIIIIIIIIIIIIIIIIIIIIIIIIIIIIIIIIIIIDDDDD
@HISEQ:969:HM2KJBCX2:2:1101:14473:29096 2:N:0:ACTATGCA
TCCTCACTATCACCCAACTATCCCTATTAATCATTACGTCGATCCTAGAAACCAACAAAATAGAATCAAACGTCCTATTTCATTATTCCATGCTAATGTATTCAAGCGTGCGCCTGCTTTAAACACTCTAATTTTTTCAAAGTAACAGTCCTGATTCCCCACGACACCAAATTAATGACATCGTAGTTCTTCAGAAGGTAGGAACCAATAATGCCAGTGTGTACCGAAGCACGACCGACAATTTGATCCCGAAATTCAACTACGAGCTTTTTAACTGCAACAACT
+
DDDDDIIIIGIIIIIIIIHIIIIIIGIIIIIIIIIIIIIIIIIIHIIIIIIIIIIIIIIIIIIHIIIIIIHIIIIIIIIIIIIIIIIIIIIIIIIIIIIIIIIIIIIIIIIIIIIIIIIIIIIIIIIIIIIIIIIIHIIIIIIIIIIIIIIIIIIHIIIIIIIHHIIIIIIIIIIIIIIIIIIIIIIIIIIIIIIIIIIIIIIIIHIIIIIIIIIIIIIIIIIHIIIIIIIIIIIIIIIIIIIIIIIIIIIIIIIIIIIIIIIIIIIIIIIIIIIIIIIIDDDDD
@HISEQ:969:HM2KJBCX2:2:1101:10486:29348 2:N:0:ACTATGCA
TCCTCACTATCACCCAACTATCCCTATTAATCATTACGGCGACTCTAGAAACCAACAAAACAGAACCGCACGTCCTATGTTATTATTCCATGCTAATGTATTCAGGCAATAGCCTGCTTTGAACACTCTAATTTTCTCAAGGTAAAGGTCCTGGTTCCCCGACGCACGCCAATAAAGGGCACGCCGGCTCACCAAGAGGTAAGACCCAGCCAGACAGTACACGCCGTGAGGCGGACCACCCAGCCAGGCCTGAAGTTCAACTACGAGCTTTTTAACTGCAACAACTTTAATATACGCTATTGGAGCTGGAATTACCGCGGCTGCTGGCACCAGACTTGCCCTCCAA
+
0D00DC<EE1F1<G@HH@G<11DHCC<<FHI1DE<F11<////<0111<<<@1<DCCEGC<C1FCD@/<F//1<E0<C1D1<<<DH@E1FH?GHIGE@C1DIHFGCFEF@1<@F618<&F?HG@EEHG?GIHGBDHFHHDGHHHEHFEEF1<E@FGHH<E<.IHCH=HFEHHHFGHEAHIIGIIIHHHHEHHFEHCG@F<EHEGGCHECHHG<CIHHHHHHIFIIGIIHIIIHCEHHFHHHHFGCFHHECHHHHGIHIIIHHHHGHIIIIIHHEFHHIHHHHGCGFFIHHHECCCFC@HHHHHIIHHHHEGHHDIHIHFHHHFIIIHCCEEEHEHEGCHHHD@DD@
@HISEQ:969:HM2KJBCX2:2:1101:10406:29372 2:N:0:ACTATGCA
TCCTCACTATCACCCAACTATCCCTATTAATCATTACGGTGGTCCTAGAAACCAACAAAATAGAACCACAACGTCCTATTCTATTATTCCATGCTAATCTATTCAAGCAAATGCCTGCTTTAAACACTCTAATTTTTTCAAGGTAATGGTCCTGGCTCCCCGGCACACCCAATAAAGGACATACTGGTTCACCAGAAGGTGGACCCGACACAGGACAGTACTCGCCAAAGACGGACCGCCCGGCCAGGCCTAAAATTCAACTACGAGCTTTTTAACTGCAACAACTTTAATATACGCTATTGGAGCTGGAATTACCGCGGCTGCTGGCACCAGACTTGCCCTCCAA
+
B0@<BFHEHIIHCHHEHIICGHE?GHEHICHEGHEHH?0GC@GCCGHEHGHHGHHHHHCHHIHHH1DE<C10CEFH@GH?FHHIH1DCHHHHCHIHEC11IIHGF6DCHFGFECFEEE?HFHGBFHCCGHFHHG@CECG@DF6D<EE@<CEHHECH?GDEE.<HHGAEHHG?/IGGEF;CEFHIH@BDHHHHHEHHFHGCEHC<DIFHHHHG?FFFEIIIIHHC@@FHFEIHCHHHDHDDBCHHGG>>EEHIIIIIIIHEHHEEGEHEHHHHHHFIHHH@EGCIHIGIIHCE=IDEHHEGD?G?FHHCIHHHHHHDEDCIIIHIHHHEGIHHGCEEHHGIHABDD@
@HISEQ:969:HM2KJBCX2:2:1101:1685:29544 2:N:0:ACTATGCA
TCCTCACTATCACCCAACTATCCCTATTAATCATTACGTCAATCCTAGAAACCAACAAAATAGGATCGAACGTCCTATTTCATTATTCCATGCTAATGTATTCAAGCGTTAGCCTGCTTTAAACACTCTAATTTTTTCAAAGTAACAGTCCTGTTTCCCTGCAACACCAAATTAATGACATTACAGTTCTTCAAGAAGGAGGAATCAGTAAAGCCAGTACATACCATTGGCACGACCAACCTACTGACCCCGAAATTCAACTACGAGCTTTTTAACTGCAACAACTTTAATATACGCTATTGGAGCTGGAATTACCGCGGCTGCTGGCACCAGACTTGCCCTCCAA
+
D@BDAIIIII?EHFHHIGEHIIIIIIIIHHHIHIIIGIIHIIIIII?FFFHHEEHIIIHIIIIFHHIH=GHHEFHHGIGHIEHIIHIGIGIHEGE?HHHHIHFIIIIIIIIHGHHHHEEIHIHIHIHGHIHHIHIIHIIHIHHIIIHHHHIIIIHHIHIIHHHIIIIIIHIHIIIIHIIHIIIIIIIIIIIIIIIHHHIHHIHIHHHIIHHIIIIIIIIIIIIIIHIIIHIIIIIIIIHIIIHHHGIIIIGIIIIIIIHIHIIIIIIIIHIIIIHIIIIIIIIIIIIHIIIIIIIHIIIIIIIIIIIIIIIHIIIIIIIIIIIIIIIIIIIIIIIHIIIIIDBDDA
@HISEQ:969:HM2KJBCX2:2:1101:9650:30478 2:N:0:ACTATGCA
TCCTCACTATCACCCAACTATCCCTATTAATCATTACGGTGATCCTAGAAACCAACAAAATAGAACCATGCCGTCCTATTTTATTATTCCATGCTAATGTATTCAGGCACTAGCCTGCTTTGAGCACTCTAATTTTTTCAAGGTAATAGTCCTGCTTCCCCAACGCACCAAGTGAATGGCATGCTGGTTATTCAGAAGGTAAGAACCCACCACACCAGTACGGACAGTGAAGCCCGACCGATGGACAGATTCCGAAATTCAACTACGAGCTTTTTAACTGCAACAACTTTAATATACGCTATTGGAGCTGGAATTACCGCGGCTGCTGGCACCAGACTTGCCCTCCAA
+
B?DDDFHHHIHIGIHIHHIIICHIIHHHHHFHEHHIIIIIHHHHIFEH?HFIEFHGHHHHHIH?GFHIHFCGE<CCGHFHEHHHFFFEHHIGFHFFHECFHH1EHFHHH@?FFHECC1HHHHFGHIHHEGHIHEECGHHHG1EHGHHIEHFEHHFEHHIIIHHHF.HIHHEIIIHHFHEGCHHHHHHGIIHHCEIIIHIHHHGFIIHHHHEEHIHEIHIIHHHHEEHIHHECCHHGC=HHHHGIHGCHHHHDIHHHHEHCEIHHHHEGFEHIIIIHIFGHHGHGFCHHIHHFE=GCIIIHGIIIIIHCIIIIHIIIIIH?EHEHIHIIHIIIHHHHHHCE?FHDD@DD
@HISEQ:969:HM2KJBCX2:2:1101:20011:30806 2:N:0:ACTATGCA
TCCTCACTATCACCCAACTATCCCTATTAATCATTACGTCGATCCTAGAAACCAACAAAATAGAATCAAACGTCCTATTTCATTATTCCATGCTAATGTATTCAAGCGTAAGCCTGCTTTAAACACTCTAATTTTTTCAAAGTAACAGTCCTGATTCCCCACGACACCAAATTAATGACATCGCGGTTCTTCAGAAGGTAGGAACCAATAATGCCAGTGCGTACCGAAGCACGACCAACAATTTGATCCCGAAATTCAACTACGAGCTTTTTAACTGCAACAACTTTAATATACGCTATTGGAGCTGGAATTACCGCGGCTGCTGGCACCAGACTTGCCCTCCAA
+
DDDDDIIIIIIIICHIIIIIIIIIIFHIHIHIIGIIHHIIIIIIIIIIIIIIIIIGCGHHHIFH@HHIHIIIIIIIIIHHIIIIHIIIIIIGHHIHIIIIHGIIIIIIIHHHHHHHHIIIIIHHIHHHGEEGHHEHIHHIHIIIHHGIHHGIIHIIIHHIHIHIGIHIIIHHFHHIIIIIIIIHGHIHHHHIHHIIIIIIIIIIHGIIIIIHHIIIIIIIIHHEHIIIIIIHIIIIIIHIHEH@IIHHHIHIIIHHIIIIHEIIIGIIIIIIIIIIIHIIIIHHHHIIIHIIIIIIIIIIIIIIIIIHIIHIIIIIIIIIIGIIIIIIIIIIIIIIIIIIDDDDC
@HISEQ:969:HM2KJBCX2:2:1101:20495:30900 2:N:0:ACTATGCA
TCCTCACTATCACCCAACTATCCCTATTAATCATTACGGTGGTCCTAGAAACCAACAAAATAGAACCACCATGCCCTATCCTATTATTCTACGCCAATCTATTCAAGCAAACGCCTGCTTTAAACATTCTATTTTTTTCAAGGTAATGGTCCTGACTCCCCGGCACACCAAATAAAGGACATACTGGTTCACCAGAAGGTGGACCCGACACACGACAGTACTCACCGAAGGCAGACCGCCCGGCCAGGCCTAAAATTCAACTACGAGCTTTTTAACTGCAACAACTTTAATATACGCTAATGGAGCTGGGATTAACGCGGCTGGTGGCACCAGACTTGCCCTCCAA
+
<0<<0<G?@CH11DGEEGHGEHI@FCCGHIEHCHIE<C01<0<<<<FCCC1DHC<CHIIHHICGH1<D10<111<1<1<<1<11<1<1111<1</0HF8G@C51H6E<<E/%><E61CHCG@8<C6%F8@8%01@<HHGB<1F@B<IIHH-A8B#<?GHDD;<7CHG8@#GFFAG?FEBHGB8@@=GB@?HHG?F=EHHGCC<BF<0D<<<<.00FFGED<00.D</HD</<./</::/<DD</:11//1111GD1<11DC</<<110?EGC<<<1C<<1<1?GC?HGD<10ED<11<11<?C1<1<1D1D1<//F</C<11<1EHHHIHIIHCEHHHHFIDDDDD
@HISEQ:969:HM2KJBCX2:2:1101:9489:30570 2:N:0:ACTATGCA
TCCTCACTATCACCCAACTATCCCTATTAATCATTACGTCAATCCTAGAAACCAACAAAATAGGTTCGAACGTCCTATTTCATTATTCCATGCTAATGTATTCAAGCGTTTGCCTGCTTTAAACACTCTAATTTTTTCAAAGTAACAGTCCTAACTCCCCACGACACCAAATTAATGACATCATGGTTCATCAGAAGGGAGGAATCAACGACCCCAGTGCGTACCGAAGGCACGACCGACGTATTGATCCCGAAATTCAACTACGAGCTTTTTAACTGCAACAACTTTAATATACGCTATTGGAGCTGGAATTACCGCGGCTGCTGGCACCAGACTTGCCCTCCAA
+
DDDDDIIIIIHHIIIGGIIIIHIHIIIIIIIIIIIIHHIHHIIHIHIHCHIEHHHIIIIGIGIHHHEHHHHHIIIIIIIIIIIIIIIGIIIIIIIHIIHHHHHIHIIFHIHIHIIHIIHHIHHHHCHHHGHIIIIIIIHHIHIHIHIHIIHHHGHHIIIIGIHGHHFHHHIHIIIHIIIIIIIIIIIIIIIHHHHHIIIIIHIIIIIIHHHIIHIIIIIIIIHIIHHIIIHIIIIIHIHIIIHHHIHHCGIIHIIIGIIIHIIIIHIIIIHIIIIIIIIIIIIIIIIIIHIIIHIIIIIIHIIIHIIIIIIIIHDIIHIIIIIIIIIIIIIIIIHHHIIIGDCDAD
@HISEQ:969:HM2KJBCX2:2:1101:10203:31223 2:N:0:ACTATGCA
TCCTCACTATCACCCAACTATCCCTATTAATCATTACATCGATCCTAGAAACCAACAAAATAGAATCTGATGTCCTATTTCATTATTCCATGCTAATGTATTCAAGCGTAAGCTTGCTTTAAACACTCTAATTTTTTCAAGGTAACAGTCCTAATTCCCCATAACATCAAATAAATGACATTATGGTTCTTTAGAAGGTGAGAACCAATAAAACCAGTACATACCAAGGCATGACCGATTCCTTGATCCCGAAATTCAACTACGAGCTTTTTAACTGCAACAACTTTAATATACGCTATTGGAGCTGGAATTACCGCGGCTGCTGGCACCAGACTTGCCCTCCAA
+
DDDDDIIIIIIIIIIIIIIIIIIIIIIIIIIIIIIIIIIIIIIIHIIIIIHIIIHIHIIHIIIIIIGIIIIIIIIIIIHHIIIIIIHIIIHHGHIIIIIIIIIIIIIIIIIIIIIIIIIIIIIIHHIGIIIIIIIIIIIIIIIIIIIIIIIIIIIIIIIIIIIIIIIIIIIHIIIIIIIIIIIIIIIHIIIIIIIIIIIIIIIIIIIIIIIIIIIIIIIIIIIHIIIIIIIIIIIHGIIIIIIHIIIIIIIIIIIIIHIIIHIIHIIIIIIIIHIIIIIIIIIIIIIIHIIIIIIIIIIIIIIIIIIIIIIIIIIIIIIIIIIIIIIIIIIIHIIIIIIIDDDDD
@HISEQ:969:HM2KJBCX2:2:1101:14489:31436 2:N:0:ACTATGCA
TCCTCACTATCACCCAACTATCCCTATTAATCATTACGTCAATCCTAGAAACCAACAAAATAGGTTTGAACGTCCTATTTCATTATTCCATGCTAATGTATTCAAGGCGTTAGCCTGCTTTAAACACTCTAATTTTTTCAAAGTAACAGTCCTGTTTCCCTGCAACACCAAATTAATGACATTACAGCTCTTCAGAAAGGAGGAATCAGCGAAACCAGTTCATACCAGTGGCACGACCAACCTGCTGACCCCGAAATTCAACTACGAGCTTTTTAACTGCAACAACTTTAATATACGCTATTGGAGCTGGAATTACCGCGGCTGCTGGCACCAGACTTGCCCTCCAA
+
DDDDDGIIIIIHIIIIIIHIEHHHGHHIIIGHIHHIEHDCEHIHHIHHCCGCFHEHICHCHIHIIIHHHIHHHHHIGHIFEHHIHHHHCHFE?GEGHHIIHGIIIHIIIIIIIIIHHIIIIIHHIHHIIIIHIGEHHHIHIHIIIIIIHIHIIIIIIHEEHHIIIHHHHHIIIFHHIIIHHIIIHHIGIIIIIIIIIII;IIIIIIIIIIIIHGIIIHHHHHIIIIIHIIIIIIIIIHIIIIIIHCIIIIIIIHIIHHIIIIHIIIHIIIIIIHHHIIIIIIIHHHHIIIIIIIIIHIIHIHIIHHIIIIIIIIIIIIHIHIIHIIIIIIIIIIIIIIIIIIDCDDD
@HISEQ:969:HM2KJBCX2:2:1101:8190:32027 2:N:0:ACTATGCA
TCCTCACTATCACCCAACTATCCCTATTAATCATTACGTGGTCCTAAAACCAACAAAATAGAACACCGTCCTATTTTATTATTCCATGCTAATGTATTCAAGCAAAAATGCCCGCTTTAAACACTCTAATTTTTTCAAAGTAAAGGTCCTAGTTCATTGAAACACCCAATAAAGAAGCATCCCAATTCACCAGAAGGTAAGAAATTGGCTACACACCGATTCATGCCCCTAAAAGCACGACCAATATATCCCAATCCCGAAATTCAACTACGAGCTTTTTAACCGCAACAACACTAATATACGCTATCGGAGCTGGAATTACTGCGGCTGCTAACACCAGACTTGCCCTCCAA
+
DDDDDIIIIIIIHIIIIIIHIHIIHIIIIIIIIIIIHIIIIIIIIIIIIIIIHIGHHHHHIIIIIIIIHHHHIIHIHIIIIIIIHHHIHIHGHHHIIIEHHFHIIIIIIHIIHHIIHIIHIIHHHIIIIIIIIHIIIIIIHHIIIIIIIIIHIHGHIGIIIIIIIIIIHHHHIIIIIIIIIIHIIHHIHIIHIIIIIHIIIIIIIIIIIHHHHHIIIIIIIIIIIIIGIIIIIIIIIIIIIIIIIIGHHHGDHHEIHIIIIIHHIIHIIHIIIIIIIHHHHIHHHHIIIIHHIIIIIIGHHIIGIIIIIIIIIIIIIIIIIIHIIIIIIIIIIHHGIIIIIIIIIIIIDDDDD
@HISEQ:969:HM2KJBCX2:2:1101:1831:32872 2:N:0:ACTATGCA
TCCTCACTATCACCCAATATCCCTATTAATCATTACATCGATCCTAGAAACCAACAAAATAGAATCGGATGTCCTATTTCATTATTCCATGCTAATGTATTCAAGCGTGAGCCTGCTTTAAACACTCTAATTTTTTCAAGGTAACAGTCCTAATTCCCCGTGACACCAAATTAATGGCATTACGGTTCTTTAGAAGGTGAGAAATCAATAATATCAGTACATACCAACGGCATGACCGATACATTGATCCCGAAATTCAACTACGAGCTTTTTAACTGCAACAACTTTAATATACGCTATTGGAGCTGGAATTACCGCGGCTGCTGGCACCAGACTTGCCCTCCAA
+
BBDDDIIGHHFHEHHHHHHHHIIHIIH@GHHHIIIIC@HHHIIIIIIF?1FH?HHHHC<@1F1GCGCGHD<GHC@@HHGHHCE<GH?FE?C?GFHHHFHHIHHHEEEEHFGH@GHHHIIIEGHFIHGHIHIHHGH?GFHEGHHHHFEDF1FHHHIGIGIHIIIIIHHGIIIHIIIIHIIIHIIIHIHHIIIHHHHHHHHG@HHHFHHHGHEIHIHIIIHIIHHHIGIIIIIIIIHHGIIGIHH@DFGHHIIHIIIHHHHHGIIIIIIIIHIIIIIHHFIIIHHHHHIIHFHHHIHIIIIIIIIIIIIIIHIIIIIIIIHHFIHIIIIHIGIIIIGIGIIIIDADD@
@HISEQ:969:HM2KJBCX2:2:1101:11196:33218 2:N:0:ACTATGCA
TCCTCACTATCACCCAACTATCCCTATTAATCATTACTCATTTCCCCAAAAACCAACAAAATTCGAGATACGAGTCCTAACTTATTATTCCATGCTAATGTATTCATAACTTTCAGCCTGCTTTAAACACTCTAATTTTTTCAAAGTAAAGGTCCTGGATTGCGAACCCAACCCAGTAAAGGGCAGGAACGTTCTCCAGGAAGATGGTAAGCGCGCATCGGCACTCACACACGATACCGTGGCGGGCCAAGCGCACTATACCAGAAATCCAACTACGAGCTTTTTAACTGCAACAACTTTAATATACGCTATTGGAGCTGGAATTACCGCGGCTGCTGGCACCAGACTTGCCCTCCAA
+
DDDDDIIIIIIIIIIIIIIIIIIIIIIIIIIIIIIIIIIHIIIIIIIIIIIIIHIIIIHIHIIIIIHHHIIHHIHHGHIIIIIIIIGHIIIIIGHIIIHIIDGHIIIIHIIIIIII?IHIIHIIHIHIIIIIIIIHIIIIHIIHIIIIIIIIIIIIIHIIIIIIIIIIIHHIIIIIHGIIIIIHIIIIIIIIIIIIIIIIIIIIIIIIIIIIIIHIIIIIIIIHIIIIIGIIHHIIIIIIIIIIIIIIIIIIHIIIHIIIIIIHIIIIIIIIIIIIIIIIIIIIIIIIIIIIIIIIIIIIIIHIIIIIIIIIIIIIIIIIIIIIIIIIIIIIIIIHIIIIIIIIIIIIIIIHIDDDDD
@HISEQ:969:HM2KJBCX2:2:1101:9933:33946 2:N:0:ACTATGCA
TCCTCACTATCACCCAACTATCCCTATTAATCATTACGGCGGTCCTAGAAACCAACAAAATAGGACCGCACGTCCTATTCTATTATTCCATGCTAACGTATTCGAGCAAAGGCCTGCTTTGAACACTCTAATTTTTTCAAAGTAAAAGTCCTGGTCCCCAACACACCCAGTGAAGGGCATGCGGTTCTCCAGAAGAGAAGGCCCGGCCGGACAAGTGCACGCGGTGAGGCGGACCTGCCAGCCAGGCCAAAGGTTCAACTACGAGCTTTTTAACTGCAACAACTTTAATATACGCTATTGGAGCTGGAATTACCGCGGCTGCTGGCACCAGACTTGCCCTCCAA
+
D@B@DIHHHHHHHHHHHHHHIG@GHIIIIIICEHHIIICHD/<CDHHEHHHH?GH@CCGHII1<@GHHDCH<CEECH@@@G?FH?CH@C1GHHEGIHIIIIHEHGEGIIHHHHHIIIHHGIHIHHHFFGHHHGIHHHHHHIIIHIHHIIIIIHIIHIHHFHIHIIIHGIIIIIHHIIHHHGIIIHIHIIIIIIIIIIIHHHHHIIIHIIIHHHIIIHHHIIIIIIHIIIIIHHHHIIIHH=IHIIIIHIIIIIIIIIIIIIIIIHHHIHHHHHIIIIHHFHEIIIIIIIHIHIIIHHHIIGIIIIGIIIIHHHIIIHHHIIIIIIIHHIIHHHIHIHHHDBBAD
@HISEQ:969:HM2KJBCX2:2:1101:17814:33919 2:N:0:ACTATGCA
TCCTCACTATCACCCAACTATCCCTATTAATCATTACGTCAATCCTAGAAACCAACAAAATAGGATCAAACGTCCTATTTCATTATTCCATGCTAATGTATTCAAGCGTTAGCCTGCTTTAAACACTCTAATTTTTTCAAAGTAACAGTCCTGTTTCCCTGCAACACCAAATTAATGGCATTACAGTTCTTCAGAAAGGAGGAATCAGCGAAGCCAGTGCATACCAGTGGCACGACCAACCTGCTGACCCCGAAATTCAACTACGAGCTTTTTAACTGCAACAACTTTAATATACGCTATTGGAGCTGGAATTACCGCGGCTGCTGGCACCAGACTTGCCCTCCAA
+
DDDDCIEGHIIIIIGHIHGHHIIIHHHIHHIIFIIHHEHEGEHGHHHHGEEH?<C@CGFHH@FHHE1FEHFHEHHEHHHH?<FG@EHI1DGC@@HFHHIHHCEEHIHECHGEHFEEFCHHHCHHHHIGHHIIIIHHHEA@EHHHHGHGHFFHEHH?<FEIIIHHEHGEHHHCHHEHH8CHHFIIIHIHHHGFIHHFC@<G?EHHIIHECHHHCEHHCFCGHHHEEEIEHIIHCCHGIHFHFE@C<HEHHDC1IHH?HIHIIHHHHHEIGIHFHG<HHCGEGHHGCHHHIIIIHHHHGHIHHHHHEF<H?HHGIIIIIHHIHC?HFHG?FHIHIHHHGIIHHB@@@?
@HISEQ:969:HM2KJBCX2:2:1101:15928:33830 2:N:0:ACTATGCA
TCCTCACTATCACCCAACTATCCCTATTAATCATTGCTCACAAATCCAAAAACCAACAAAATACGATAAACGAGCCCTAACTTATTATTCCATGCTAATGTATTCATAACTAACCGCCTGCTTTAAACACTCTAATTTTTTCAAAGTAAAGGTCCTGGATTGCGAACCCAACCCAGCAAAGGGCAGGAACGTTCTCCAGGAAGATGGTAAGCGCGCATCGGCACTCACACACGAAACCGTGGCGGGCCAAGCGCACTATACCAGAAATCCAACTACGAGCTTTTTAACTGCAACAACTTTAATATACGCTATTGGAGCTGGAATTACCGCGGCTGCTGGCACCAGACTTGCCCTCCAA
+
D?DDDIIIIIIHIIIGHIIIIIIHIHIHIHHHHIHIIFIIIIIGIIIHIIIIIHHIIE?@HHHHHHIDHHCHHDHIIIIHIIIEHHHIIIIIIEHHHEFHHCGHHIHIHIHHICHHHIHIIIHIIIIIIIIIIIHIHIIHIHIHFHIIIIHHEIIIIIIIIIHGIHHHGHHCHIHHIHIIIIGIIHHHGEFGCIIIIGIIHIIIIIG<IIIIHGIIHDHHDDDEHIHGC??HHHGHIIIIHDIIIIIIIIIGIIHHEIIIHGHFIIIHIIHIIHHIIHFIIIIIIIIHEIHHHCHGHFHHHIHHHHIIIIIIIIIIIIIIIIIIIIIHHIIIIIIIIIHHHIHIHHCEHFIIIDDDDD
@HISEQ:969:HM2KJBCX2:2:1101:15253:35113 2:N:0:ACTATGCA
TCCTCACTATCACCCAACTATCCCTATTAATCATTACGTCAATCCTAGAAACCAACAAAATAGGATCGAACGTCCTATTTCATTATTCCATGCTAATGTATTCAAGCGTTAGCTTGCTTTAAACACTCTAATTTTTTCAAAGTAACAGTCCAAATTCCCCGCAACACCAAATTAATGGCATTACGGCTCATCAGGAAGGAGGAATCAGTGAGACCAGTACATACCAGAGGCATGACCAACCTACTAACCCCGAAATTCAACTACGAGCTTTTTAACTGCAACAACTTTAATATACGCTATTGGAGCTGGAATTACCGCGGCTGCTGGCACCAGACTTGCCCTCCAA
+
DDAADIIIIIHEHIHHHHIEHHIIIHHHHFHHIIIII@GEHHHIHIHICGHIIIIIIHIHHEHHIIIDH?1?FCCHH?HIGHHIIHHEHIH1CFF@HHHIHH@HHIGGIHHEHHHGHHHHEC@EHCIIIHHHHEHHHHFEIHIIIIIIHFHHE@HHCHHCGIIIIIGIGHHIIIIIIIIIHIHHE7HHIIIHIIHIIIIIIIIIIGIIIHHHHEIIIIIIIHHCHHHIHIGIIIIIGHHHHIGHHIHIIIIIIIIIIIIHGHHIIIIHGIIIIIIHIIIIIIIIIIHHIIIIHHHGIHIHHIIIIIIIIIIHIIIIIIIIGIIIIHIIIIIIIIIHIIIIIDDBDB
@HISEQ:969:HM2KJBCX2:2:1101:10431:36519 2:N:0:ACTATGCA
TCCTCACTATCACCCAACTATCCCTATTAATCATTACGTCAATCCTAGAAACCAACAAAATAGGATCGAACGTCCTATTTCATTATTCCATGCTAATGTATTCAAGCGTTAGCCTGCTTTAAACACTCTAATTTTTTCAAAGTAACAGTCCTGTTTCCCTGCAACACCAAATTAATGACATTACAGTTCTTCAGAAAGGAGGAATCAGCGAAGCCAGTTCATACCAGTGGCACGACCAACCTGCTGACCCCGAAATTCAACTACGAGCTTTTTAACTGCAACAACTTTAATATACGCTATTGGAGCTGGAATTACCGCGGCTGCTGGCACCAGACTTGCCCTCCAA
+
DDDDDIIIIIIIIIIIIHIIIIIIIIIIHIIIIIIIIIIIIIIIIIGHHIHIGHHIIIIIHHGHIHIIIIIHHIIIHIHIGHIIIIIHIIIHIIIIIIIIIIIIIIIIIIIIIIIIIIIIIIIIIIIIIIIIIIIIIIIIIIIIIHHHHIIIIIIIIIIIIIIIIIIIIIIHHIIIIIIIIIIIIIIIIIHIIIIIIIIIIIIIIIIIIIIIIIIIIIIIIHHGIIIIIIIIIIIIIIIIIIHHHIIIIIIIIIIIIIIIIIIIIIIIIIIIIIIIIIIIIIIIIIIIIIHIIIIIIHIHHIIIIIIIIIIHIIIIIIIIIIIIIIIIIIIIIIIIIIIIIDDDDD
@HISEQ:969:HM2KJBCX2:2:1101:11018:37939 2:N:0:ACTATGCA
TCCTCACTATCACCCAACTATCCCTATTAATCATTACGGTGATCCTAGAAACCAACAAAATAGAACCATGCCGTCCTATTCTATTATTCCATGCTAATGTATTCGAGCAAAAATGCCTGCTTTAAACACTCTAATTTTTTCAAGGTAAAGGTCCTGGATCCGCAAGACACCCAATTAAGGACATCAAGTTTCTCCAGAAGGTGAGAAATCAACAGCGACAGTTCATACCCCTTAAGGCATGACCATCACGTCAATCCCGAAATTCTACTACGAGCTTTTTAACTGCAACAACTTTAATATACGCTATTGGAGCTGGAATTACCGCGGCTGCTGGCACCAGACTTGCCCTCCAA
+
DDDDDIIIIIIIIIIIIIIIIHIIIIIIIIIIIIIIIIIIIIIIIIIIIIIIIIHIIIIHHHGHIIGHIIHIIHDHIIIIIIIIIIIIIHHIIHIIIGHHHHHHIIHIIIIIIIIIIIIHHHIIIIIIIIIIIIHHHHIIIIIIIIIIIIIIIIIHIIIIIIIIIIIIIIIHIIIIIIIIIIHIIIHIIHHIHIIIIIIIIIIIIIIIIIIIIIIIIIIIIIIIIIIHIIIIIIIIIIIIIIIIIIIIIIIHIIIIIIIIIIIIIIIIIHIIIIIIIIIIIIIIIIIIIIIIIIIIIHIIIIIIIIIIIIIIIIIIIIIIIIIIIIIIIIIIIIIIIIIIIIIIIIIIDDDDD
@HISEQ:969:HM2KJBCX2:2:1101:5825:38008 2:N:0:ACTATGCA
TCCTCACTATCACCCAACTATCCCTATTAATCATTACGGCGGTCCTAGAAACCAACAAAATAGGACCGCACGTCCTATTCTATTATTCCATGCTAACGTATTCGAGCAAAGGCCTGCTTTGAACACTCTAATTTTTTCAAAGTAAAAGTCCTGGTCCCCAACACACCCAGTGAAGGGCATGCGGTTCTCCAGAAGAGAAGGCCCGGCCGGACAAGTGCACGCGGTGAGGCGGACCTGCCAGCCAGGCCAAAGGTTCAACTACGAGCTTTTTAACTGCAACAACTTTAATATACGCTATTGGAGCTGGAATTACCGCGGCTGCTGGCACCAGACTTGCCCTCCAA
+
DBDDAIIIEHHHH?GHHHIIHIIGIIHIIHIIIIHFFHHIIGCHIIIIIHHGHH@HEFHIIHGHIEHIHIHIIEHIHIFHHIHGIIIHF@EHIIHHHHHGHDHHIHIHIIIHHHHHHHIIFHHHHHIIIIIIHIIHHIHHHHIIIIHIIIIIIIHIIIIGHHHHAIIIIIIHFIHIIIIIIIIHIIIHIGGIIIIIIHHHIHIIIIIIHIHHFIIIHIGIIGIIIIIIGIIGIIHIIIIGIHGIIHIIGIIIHIIIIIIIIIIIIIIIIIHHFIHIIIIHHHHIIIIIIIIHIIIHIHIIIIIIHIIIIIIIIIIIIIIIIIIIIIIIIIIHGIIIIIIDDDDD
@HISEQ:969:HM2KJBCX2:2:1101:21029:38419 2:N:0:ACTATGCA
TCCTCACTATCACCCAACTATCCCTATTAATCATTACGTCAATCCTAGAAACCAACAAAATAGGATCGAACGTCCTATTTCATTATTCCATGCCAATGTATTCAAGCGTTAGCTTGCTTTAAACACTCTAATTTTTTCAAAGTAACAGTCCAAATTCCCCAAAACACCAAATTAATGGCATTAAGGTTCATCAGGAAGGAGGAATCAGTGAGACCAGTACATACCAGAGGCATGACCAACCTACTAACCCCGAAATTCAACTACGAGCTTTTTAACTGCAACAACTTTAATATACGCTATTGGAGCTGGAATTACCGCGGCTGCTGGCACCAGACTTGCCCTCCAA
+
DDAADDFGHHIIHEEHIHHHEHHCFHHHIICH@GCEHHCGHHIIHIIIGFHIIHHIIIIIHGCG1<DGHHIDHHIHIII@GEGHFIHHHHE@@HHHIIHHEEEGIIIIHEHHIFIIHGFFHHEHEHIHIHHHIHHGHHHHHIGIHHIHHHGHHIGHDHFGHGGEGHEHFH?GIHHIHIHHHHFGGHGIIHHHHIHHIIIIIIHHIHIH<IHIIIHHI<IIIHHIHHHEIIIIHIHIHHGIHHCGDHHHHIHIGHGG@GFIIHHHG@HIIIIIGHHIIIIGIHEHIIIIIGIIHHIHEIIIIIIHIHHIIHIIIIHIIIIIIIIIIIIIIIIHIHIIIIIIIDDDDC
@HISEQ:969:HM2KJBCX2:2:1101:17381:38417 2:N:0:ACTATGCA
TCCTCACTATCACCCAACTATCCCTATTATCATTACGTCAATCCTAGAAACCAACAAAATAGGATCAACGTCCTATTTCATTATTCCATGCTAATGTATTCAAGCGCGAGCCTGCTTTAAACACTCTAATTTTTTCAAAGTAACAGTCCTGATTCCCCACCACACCAAACTAATGACATGATGGTTCGTCAGAAGGTAGAAATCAGTAACACCAGTACGTACCGAAGGCACGACCAGCGTACTAATCCCGAAATTCAACTACGAGCTTTTTAACTGCAACAACTTTAATATACGCTATTGGAGCTGGAATTACCGCGGCTGCTGGCACCAGACTTGCCCTCCAA
+
DCDDDHIIICGHICHHHIGIIHECGEGHHHIG?HHEECFEIIIIHCC11FHHHEHHIHHH1CCFEDGEHDEHHIIIHIIIIEHHHHHHIHHCE@HIIFFIHHHHIIIHIIIIIHHHHIHHIIIIIHHHIHFHHHIHGBHHIIHHIIIIIIHHEHIIIHHIHHHGHHIIIIIIIIIHHIIIIIIIIHIIIIIIIIHIIIIIIIIIIIIIIIIIIHIIIIIII=IIIIIIHHIIIIIIIIHHHIHIHHHGIIIHIIIIHHIIHIIIIIIIIIIHHIIIIIIHIHHHHHIIIIIIIIIIIIHIIIIIIIIIIIIIIIIIIIIIIIGIIIIIIIIIIIIHIIICDDDC
@HISEQ:969:HM2KJBCX2:2:1101:14520:38814 2:N:0:ACTATGCA
TCCTCACTATCACCCAACTATCCCTATTAATCATTACGGTGATCCTAGAAACCAACAAAATAGAACCACAACGTCCTATTCTATTATTCCATGCTAATCTATTCAAGCAATAGCCCGCTTTAAACACTCTAATTTTTTCAAGGTAATGGTCCTGGCTCCCCAACACACCCAATTAAGGACATACTGGTTCACCAGAAGGAAGACCCGACAACAGGACAGTACTCGCCAAAGACGGACCGCCCGGCCAAGTCTAAAATTCAACTACGAGCTTTTTAACTGCAACAACTTTAATATACGCTATTGGAGCTGGAATTACCGCGGCTGCTGGCACCAGACTTGCCCTCCAA
+
DCDDDHEHIEHHHIIIIIIIIIIIIIIIIIIIIIIIIIIIHGIIIIIIHIIGIIIIIIIGIFHIGIIIHIHHHHIIGIHEHIGIIIIIGHHIHIHIIIIIIHHFHIHHHIEHHHGIIIIHHIIIGHHHHIIIIIIIIHIHFIIIIIIHEIHGHHIHHIHHIIIHIHHIHGIIHHHHIIHGHIIIIIIHHFIHIIIIIIGHIHHIIIIHIHIIHIIIHIIIIIIIIGIIIIHHIIIIIIIIIIIIHHIHIIIIHHIIIHIIIIIIIIIGHIHIIIHIIIIIIIIIIIIIIGIIIIIIHIHHHHIIIIIIIHIIIIIIIIIIIIIIIIIIIIIIIIIIIIIIIIDDDDB
@HISEQ:969:HM2KJBCX2:2:1101:19745:38914 2:N:0:ACTATGCA
TCCTCACTATCACCCAACTATCCCTATTAATCATTACGTCAATCCTAGAAACCAACAAAATAGAATCAAACGTCCTATTTCATTATTCCATGCTAATGTATTCAAGCGCGAGCCTGCTTTAAACACTCTAATTTTTTCAAAGTAACAGTCCTGATTCCCCATGACATCAAATTAATGACATCATGATTCATCAGAAGGGAGAAATCAATAATACTAGTACGTACCAATGGCACGACCAGCATATTAATCCCGAAATTCAACTACGAGCTTTTTAACTGCAACAACTTTAATATACGCTATTGGAGCTGGAATTACCGCGGCTGCTGGCACCAGACTTGCCCTCCAA
+
DDDDDIIIIIIIIIIIIIHIIIIIIIIIIIIHIIIIIIIIIIIIIIIIIIIIIIIIIIIIIIHIHIHIIIHFHIIIIIIIIIIIIIIIIIIIIIHIIIIIIIHIIIHIIIHIIIIHIIIIIHIIIIIGIIIIIIIIIIIIIIIIIIIIIIIIIIIIIIIIGIIIIIIIIIIIIIIIIIIIIIIIIIIIIIIIIIIIIIHIHIIIIGIIIIIIIIIIIIIIIIIIIIIIIIIIIIIIIIIIIIIIIIIIIIIIIIIIIIGIIHIIIIIIIIIIIIIIIIIIIIIIIIIIIIIIIIIIIIIIIIIIIIIIIIIIIIIIIIIIIIIIIIIIIIIIIIIIIIIIIDDDDD
@HISEQ:969:HM2KJBCX2:2:1101:11943:39857 2:N:0:ACTATGCA
TCCTCACTATCACCCAACTATCCCTATTAATCATTACGGTGATTCAGAAACCAACAAAACAGGACCACCGTCCTATTTTATTATTCCATGCTAATGTATTCAGACGTAAGCCTGCTTTGAACACTCTAATTTTTTCAAGGTAAAGGTCCTGGTTTCCCACCACGCTAAATTAATAACATGATGGTTCCCCAGAAGGTAGAAATTCCACACGCCAGTACAGACAATTGCCCGACCAACGGTAGAACCCCGAAATTCAACTACGAGCTTTTTAACTGCAACAACTTTAATATACGCTATTGGAGCTGGAATTACCGCGGCTGCTGGCACCAGACTTGCCCTCCAA
+
BDD@DHIIHHIIH@EHHIIIHIIHIHHIHIIEHHHHHHHIHIHHIIIIHIIIGIIHICHHHE@GHHIIIIIFHH?HEEHHHH1FHHIHIHHIEHIHHHHFHHHGHHGHGHIIIIHHHHFIHGHHHHHHHHBHHHDHHHH@EF?HHHEHHIIFFHIHIGIHIIIHHIIHIIIIIHIHHHHGGGCHHHIIGIHHIIHHHIIHHHHHEHGDHFHHEHFEHHEIIHHHGDHHHHHEIIHGEGGGGDIHDIHHHFIHIHHHHG=HHFGHHIIIIIIHEHIHIHCHGIIIIHEHEECHCHIIHIIHHHIHHHHHHIHHCGIIIIIHHHIHEHGG1IHHIIIIHEBABB@
@HISEQ:969:HM2KJBCX2:2:1101:6900:40140 2:N:0:ACTATGCA
TCCTCACTATCACCCAACTATCCCTATTAATCATTACGGTGGTCCTAGAAACCAACAAAATAGAACCACAACGTCCTATTCTATTATTCCATGCTAATCTATTCAAGCAAATGCCTGCTTTAAACACTCTAATTTTTTCAAGGTAATGGTCCTGGCTCCCCGGCACACCCAATAAAGGACATACTGGTTCACCAGAAGGTGGACCCGACACAGGACAGTACTCGCCAAAGACGGACCGCCCGGCCAGGCCTAAAATTCAACTACGAGCTTTTTAACTGCAACAACTTTAATATACGCTATTGGAGCTGGAATTACCGCGGCTGCTGGCACCAGACTTGC
+
DDDDDIIIIIIIIIIIIIIIIIIIIIIIIIIIIIIIIIIIIIIIIIIIIIIIIIIIIIIIIIHHIIHHHIIIIHIIIIIIIIIIIIIIIIIIIIIIIIIIIGHIHHIIIIIIHIIIHIHHIIIIIHIIIHIIIIIIIIHIIIIIIIIIHIIIIHIIIIIHIHIIIIIIIIIIIIIIIIIIIIIIIIIIIIIIIIIIIIIIIIHIIIIIIIIIIIIIIIIIIIIIIIIIIIIIIIIIHHIIIIIIIIIIIIIIIIIIIIIIIIHIIIIIIIIIIIIIIIIIIIIIIIIIIIIIIIIIHHHFGIIIIIIIIIIIIIIIIIIIIIIIIIIIHFIIIIDDDDD
@HISEQ:969:HM2KJBCX2:2:1101:5468:41363 2:N:0:ACTATGCA
TCCTCACTATCACCCAACTATCCCTATTAATCATTACGGTGATTCAGAAACCAACAAAACAGGACCACCGTCCTATTTTATTATTCCATGCTAATGTATTCAGACATAAGCCTGCTTTGAACACTCTAATTTTTTCAAGGTAAAGGTCCTGGTTTCCTACCACGCTAAATTAATAACATGATAGTTCCCCAGAAGGTAGAAATTCTACACGCCAGTACAGACAATAGCCCGACCAACGATAGAACCCCGAAATTCAACTACGAGCTTTTTAACTGCAACAACTTTAATATACGCTATTGGAGCTGGAATTACCGCGGCTGCTGGCACCAGACTTGCCCTCCAA
+
DDDDDIIIIIIIIIIIFHIIIIIIIIIHGHIIIIIIIIIIHGIIIHGIHHIIHIIIIFHGHIHHHIIIIIIHIIIGIIIIIHHHHHHIIHHHHIHIIIIIHFIHIIIIIIHHHHIIIIIIHIHHIIIIHIIIHIIIIIIIIIIHICIIIIGIIHIIIIIHGIIIIIIIIHHIIHFHHIIIIIIIIHIGIIIIHIHIHIIIIIIIIIIIIGIIIIIIIIIIIIIIIIIIHIIIIIHHIHHIHHIHCDHIIIIIIIIIIIIIIIIIIIIIIIIHIIIIIIIIIIIIIIIIIIIIIIIIIIIIIIIHIIIIIIIIIIIIIIIIIIIIIIIIIIHIIIIIIIDDDDD
@HISEQ:969:HM2KJBCX2:2:1101:6364:41214 2:N:0:ACTATGCA
TCCTCACTATCACCCAACTATCCCTATTAATCATTACGGTGATCCTAGAAACCAACAAAATAGAATCATGCCGTCCTATTTTATTATTCCATGCTAATGTATTCAAGCAAAATGCCTGCTTTAAACACTCTAATTTTTTCAAAGTAAAGGTCCTGGTTCCCCGCGACACCCAATTAAGGGCATTGCGGTTCTCCAGAAGGTGAGAAATTGACTACACCAGTTCATACCCCTTAAGGCACGACCGATGTGTCAATCCCGAAATTCAACTACGAGCTTTTTAACTGCAACAACTTTAATATACGCTATTGGAGCTGGAATTACCGCGGCTGCTGGCACCAGACTTGCCCTCCAA
+
DDDDDIIIIIIIHHHIIIIIIIIIIIIIIIIIIIHHIIIIIIIIHIHIIIIIIIIIIIHIIIHIIHIHHIGHHHI<HHIHIIIIIHIIFHHHHHGIHHFHCDIHHIIHIIHIIIIIHHHHHHIHHIIHHHHIIHHHHIIIHHIHIIIIHHIIIIHHHHIHGHIIHEHDEIIIHHIHHHIHIIHIIIIIIHIIIIIIIIIHHIIIIIIIIIIIIIIIGIIIIIHIIHHIIIIIIIIIIIIIIIHIIIIIIIHIHIHCIIGIIIIIHIIHHHIHIIIIIHIHHGIIIGIIIHIHHHIIIIHHHIHIIIGIIIIIIHIHHIIIIIIIIIIIIHIIIIIIIIIIIGIIIIIDDCDD
@HISEQ:969:HM2KJBCX2:2:1101:6810:41369 2:N:0:ACTATGCA
TCCTCACTATCACCCAACTATCCCTATTAATCATTACGTCAATCCTAGAAACCAACAAAATAGGATCAACGTCCTATTTCATTATTCTATGCTAATGTATTCAAGCGCAAGCCTGCTTTAAACACTCTAATTTTTTCAAAGTAACAGTCCTGATTCCCCACCACACCAAATTAATGACATGATGGTTCATCAGAAGGTAGAAATCAGTAATACCAGTACGTACCGAAGGCACGACCAGCGTACTAATCCCGAAATTCAACTACGAGCTTTTTAACTGCAACAACTTTAATATACGCTATTGGAACTGGAATTACTGCGGCTGCTGGCACCAGACTTGCCCTCCAA
+
DDDDDHHIIIIIIIIIIIIIIIIHIIIIIIIIIIIIIHIHHHHHHIIIHIIIHHIIHIIHHHHHHHHIGHIHHHHIHHIIIIHHHHHHHHIHIHIIHHIHIIHHCGFHIHDHHIIHIIIIIIHIIHIIIIIHIIHHHHHHIIIIIHIHIIIIIIIHHHHEEHHHHHHHHIHHHFIIHIIIIIIIIIIIIIIIIIIIHHHIIIIIIIIIIIIIIIIIIIHHIIIIIIIIIIIIIIIHIIIIIIHHIIIIIIIIIIIIIIIIIIIIIIIIIIIIIIIIIIIIIIIIIIIIIIHHEIIIHIIIIIIIIIIIIIIIHIHIIIIIIIIIHIIIIIIIIIIIIIIIDDDCD
@HISEQ:969:HM2KJBCX2:2:1101:18787:41489 2:N:0:ACTATGCA
TCCTCACTATCACCCAACTATCCCTATTAATCATTACGTCAATCCTAGAAACCAACAAAATAGGATCGAACGTCCTATTTCATTATTCCATGCTAATGTATTCAAGCGTTAGCTTGCTTTAAACACTCTAATTTTTTCAAAGTAACAGTCCAAATTCCCCGCAACACCAAATTAATGGCATTACGGATCATCAGGAAGGAGGAATCAGTGAGACCAGTACATACCAGAGGCATGACCAACCTACTAACCCCGAAATTCAACTACGAGCTTTTTAACTGCAACAACTTTAATATACGCTATTGGAGCTGGAATTACCGCGGCTGCTGGCACCAGACTTGCCCTCCAA
+
DDDDDIIIIIIIIIIIIIHIIIHIIIIHHIIGHIHIHIIHIIIHIIIIHHIIHIIIGHH@HHHH?GHIHIHDIEHHFHIHEHIIGIHGHECFEEHIIIIIHHIIIIIIIIHHIIIIIIIIIHHHHIIIHIIHHHIIHHHGIHIIIIHIHIIIHHGHIIHHHIHHHIIHHIHIIIIIIIIIIIIIIIIIIIHIIIIIIIIIHIIIIIHIIIIIIIIIIIIIIIIIIIIIIII=IIIIIIIIIIIHHIIIIIIIIIIIIIIIIIIIGIIIIIIIIIIIIIIIIIIIIIGIIIIIIIIIIHIIIIIIIIIIIIIIIIIIIIIIIIIIIIIIIIIIIIIIIIIIIDDDDD
@HISEQ:969:HM2KJBCX2:2:1101:14484:42426 2:N:0:ACTATGCA
TCCTCACTATCACCCAACTATCCCTATTAATCATTACGTCAATCCTAGAAACCAACAAAATAGGATCAAACGTCCTATTTCATTATTCCATGCTAATGTATTCAAGCGTTAGCCTGCTTTAAACACTCTAATTTTTTCAAAGTAACAGTCCTGTTTCCCTGCAACACCAAATTAATGGCATTACAGTTCTTCAGAAAGGAGGAATCAGCGAAGCCAGTGCATACCAGTGGCACGACCAACCTGCTGACCCCGAAATTCAACTACGAGCTTTTTAACTGCAACAACTTTAATATACGCTATTGGAGCTGGAATTACCGCGGCTGCTGGCACCAGACTTGCCCTCCAA
+
DDDDDIIIIIIIIIIHIIIIIIIIIIIIHIIIIHIIIIIIIIIIIIIIIIHIIIIIEHHHHIHHHIIIIIIIIIIIIIHIIIIIIIIIIHHHIIIIIGIIIFHHHIHIIIIHIIIHIHIIIHHI<IIIIIHIIIIHIIIIIIIIHGHIHIHIGHIIIIHIIGHIIIIGHHHIHIIIHHHHHGHHH?FFHHHHFCIHGHIGIGIIHIIGHHFDHIHHFHHHGAFEHHFHH?GHHCCDHHGHFCCGHEHIGHE?HHHHC?HEE=HEC<CDGIHG1F<@CHHHGCEFFEHEEC1CCGCCHE@CHFE?HIFHHHHGCCE?//@FEGFEHFFF@IHHHHHHGDCEC@?BDD
@HISEQ:969:HM2KJBCX2:2:1101:20619:42197 2:N:0:ACTATGCA
TCCTCACTATCACCCAACTATCCCTATTAATCATTACGTCGATCCTAGAAACCAACAAAATAGAATCAAACGTCCTATTTCGTTATTCCATGCTAATGTATTCAAGCGTGAGCCTGCTTTAAACACTCTAATTTTTTCAAAGTAACAGTCCTGATTCCCCAAGACACCAAATTAATGACATCATGGTTCGTCAGAAGGTAGGAATCAATAATACCAGTACGTACAATAGCACGACCAATAAATTGATCCCGAAATTCAACTACGAGCTTTTTAACTGCAACAACTTTAATATACGCTATTGGAGCTGGAATTACCGCGGCTGCTGGCACCAGACTTGCCCTCCAA
+
DDDDDIIIIHIIIIIIIIIIIGIIIIIIHIIIIIIHIIIIIIIIIIIIIHIIIIIIIIIIIIIIIIIIIIIIIGIIIIIIIIIIHIIHHHHGHHIIIIIIIHHIHIHIIIIIIIIIIIIIIIHHHIIIIIIIIIIIIIIIHIIIIIIIIHIIIIIIIHIHIIIIIIIIIIIIIHIIIHIHIIIIIIIIIIIIIIIIIIIIIIIIIIIIIIIHIIIIIIIIIIIIIIIIIIIIIIIIIIIHIIHHIIIIIIIIIIIIIIIIIIIIIIIIIIIIIIIIIIIIIIIIIIIIIIIIIIIIIIIIIIIIIIIIIIIIIIIIIIIIIIIIIIIIIIIIIIIIIIIIDDDDD
@HISEQ:969:HM2KJBCX2:2:1101:16537:42128 2:N:0:ACTATGCA
TCCTCACTATCACCCAACTATCCCTATTAATCATTACGGTGATCCTAGAAACCAACGAAATAGAATCAGTCCGTCCTATTTCATTATTCCATGCTAATGTATTCAGACGATAGTCTGCTTTAAACACTCTAATTTTTTCAAAGTAACAGTCCTGATTTCCAACCACACCAAATAAATGGCATGAAAGTTCCTCAGAAGGTAGAGATCCATCTCACCAGTGCAGACAATTAAGCCTGACCAATGGGTAGACCCCGAAGTTCAACTACGAGCTTTTTAACTGCAACAACTTTAATATACGCTATTGGAGCTGGAATTACCGCGGCTGCTGGCACCAGACTTGCCCTC
+
DDDDDIIIIIIIIHIIIIIIIIIIIIIIIIIIIIIIIIIIIIIGIIIIIIIHHHIIIIIHIIHHHHFHHHIIHIIIIIIIIIIIIIIHIIIIIIHIHHIHIIIIIIIIHIIIIHIIIIIHHIIIIIIIIIIIIIIIIIIIIIIIIIIIIIIIIIIIIIIIIIHIIIHIIIIIIIIIIIIIIIIIIIIIIIIIIIIIIIIIIIIIIIIIIIIIIIIIIIIIIIIIIIIIIIIIIIIIIIIIIIIHIIIIIIIIIHIIIIIIIIIIIIIIIIIIIIIIIIIIIIIIIIIIIIIIIIIIIIIIIIIIIIIIIIIIIIIIIIIIIIIIIIIIIIIIIIIIIIIIDDDDD
@HISEQ:969:HM2KJBCX2:2:1101:4914:42927 2:N:0:ACTATGCA
TCCTCACTATCACCCAACTATCCCTATTAATCATTACGGCGGTCCTAGAAACCAACAAAATAGGACCGCACGTCCTATTCTATTATTCCATGCTAACGTATTCGAGCAAAGGCCTGCTTTGAACACTCTAATTTTTTCAAAGTAAAAGTCCTGGTCCCCAACACACCCAGTGAAGGGCATGCGGTTCTCCAGAAGAGAAGGCCCGGCCGGACAAGTGCACGCGGTGAGGCGGACCTGCCAGCCAGGCCAAAGGTTCAACTACGAGCTTTTTAACTGCAACAACTTTAATATACGCTATTGGAGCTGGAATTACCGCGGCTGCTGGCACCAGACTTGCCCTCCAA
+
DD@@<FCHEFHI?HC@GEH?<@@FHCF?FH@1DHHEC10C</<CC1D@@GHEGEH=1DFFGEFE1F1<E?//DC@0DH1<<FG1<111<F<1<FHHIIHHHDCHHF?GGHHD@<F1IHGEHFFHHEHIIHIEFCCHGGIIIHHHIHHH@FHFHEF<D?EHHIHIHGHIIIIIIIIIIHIIIIIHGCBF/IHHIIIIHG@<IIHIHDCHIIHHIIIIHFHCDFIHHIIIIFHIHDEHH=CEF?CHHHG@FHGGE@GGGHIHIIHHHHEIIIIHHHHIHHHFFHHHFHHHIIHHHIHHGIHHHHHHHGFIIIIIHHHHEGEHHIIHIHGEHIIIIIIIIHHDDDDD
@HISEQ:969:HM2KJBCX2:2:1101:9371:43002 2:N:0:ACTATGCA
TCCTCACTATCACCCACTATCCCTATTAATCATTACGTCAACCCTAGAAACCAACAAAATAGGATCGATCGTCCTATTTCATTATTCCATGCTAATGTATTCAAGCGTTAGCTTGCTTTAAACACTCTAATTTTTTCAAAGTAACAGTCCTGTTTCCCCGCAACACCAACTTAATGGCATTACGGTTCTACAAGAGGGAGGAATCAGCGAGACCAGTGCATACCAGTGGCACGACCAACCTGCTGACCCCGAAATTCAACTACGAGCTTTTTAACTGCAACAACTTTAATATACGCTATTGGAGCTGGAATTACCGCGGCTGCTGGCACCAGACTTGCCCTCCAA
+
DDDD@FFHHEHGEHEEHIGHHHHIIHIHIIHHIIIHIIIHGIHHHIHI?GH?GHDHEHHHHHHHHHIIIHCHIHIIIIGIIIIHIIHEHIEEHHIIHHIHHIIIGHHIIIHHIIIIIHHHGEHHHIHIIHHIIIIHIIIIIIIIHIHIIIGIHIIIHHIHHIIHHFHHHHCHIIIHHCIHIIHHIIIHHHHIIIHFIIIIIHIGIIIHIIIIIHIHHHHGIIIFHHHHIIIIIII>HIIHHHG@IIHDIIHIIIIHIIIIHIIIIIHIHIIHHHIIIHIIIHIHIIIIIIIIIIIIIIIHHIIIIIIIIIIIIIIIIIHHHGIHIIIIIIHHIIIIIIIIDDDDD
@HISEQ:969:HM2KJBCX2:2:1101:15119:43952 2:N:0:ACTATGCA
TCCTCACTATCACCCAACTATCCCTATTAATCATTACGGCGGTCCTAGAAACCAACAAAATAGGACCGCACGTCCTATTCTATTATTCCATGCTAACGTATTCGAGCAAAGGCCTGCTTTGAACACTCTAATTTTTTCAAAGTAAAAGTCCTGGTCCCCAACACACCCAGTGAAGGGCATGCGGTTCTCCAGAAGAGAAGGCCCGGCCGGACAAGTGCACGCGGTGAGGCGGACCTGCCAGCCAGGCCAAAGGTTCAACTACGAGCTTTTTAACTGCAACAACTTTAATATACGCTATTGGAGCTGGAATTACCGCGGCTGCTGGCACCAGACTTGCCCTCCAA
+
ADDCAIIIIIHIIIIIIIIIIHIIHHIHIHFHIIIHIGHHHIGIIIHGHGIHHFGFHHIHHH?FHHFHGHIIHGHHHHHHHIIHHHCGHHHHHFIIHIIIHDHHIIIHHHIIHIIIIIHIHHIIIIIIIIIIIHIIHHHIIHHHHHIHHHHEHHHIHIIIIIIIHIIIIHHIIIIIIIIIIIIIIIIIHIIIIIHIIHIIIIIHIIIHIIIHHIHIIIIIIIIIGIIHIIIIIIIIIIHGIHHIIIIHIGIIIIIIIIIIHIIIIIIIIIIIIIIIIIHHHHIHGIIHIIIIIIIIIIHIIIIIIIIIIIHIIIIIIIIIIIIIIIIIIIIIIIIIIIIDDDDD
@HISEQ:969:HM2KJBCX2:2:1101:15618:41092 2:N:0:ACTATGCA
TCCTCACTATCACCCAACTATCCCTATTAATCATTACGTCAATCCTAGAAACCAACAAAATAGGATCAACGTCCTATTTCATTATTCCATGCTAATGTATTCAAGCGCGAGCCTGCTTTAAACACTCTAATTTTTTCAAAGTAACAGTCCTGATTCCCCGCCACACCAAATGAATGACATGATGGTTCGTCAGAAGGTAGGAACCAGTAACACCAGTACGTACCTAAGGCACGACCAACGTACTGATCCCGAAATTCAACTACGAGCTTTTTAACTGCAACAACTTTAATATACGCTATTGGAGCTGGAATTACCGCGGCTGCTGGCACCAGACTTGCCCTCCAA
+
DDDDDIIIIHIIIIIIII1FHIIIIIIIIIIIIIIIIIIIIIIIIIIIIIIIIHIIIIIIIIHHIIIIIIGHHIIIIIIIIIIIIIIIIIHHIIIIIHIIHGHIHGHHHIIHIIIIIHIIIIIIIIIIIIIIIIIHIHHHIIIHIIIHIHHHIIIIIIIIIIIIIIIIIIIIIIIIIIIIIIIIIIIIIIHIIIIIIIIIIIIIIIIIIIIIIIIIHHHIIIIIIIIIIIIHIIIIIIIIIIHGIIIIIIIIIIIIIIIIIIIIIIIIIIIIIIIIIIIIIIIIIIIIIHIIIIIIIHIHIIIIIIIIIIIIIGIIIIIIIIIIIIIIIIIIIIIIIIIIDDDDD
@HISEQ:969:HM2KJBCX2:2:1101:16205:41157 2:N:0:ACTATGCA
TCCTCACTATCACCCAACTATCCCTATTAATCATTACATCGATCCTAGAAACCAACAAAATAGAATCGGATGTCCTATTTCATTATTCCATGCTAATGTATTCAAGCGTAAGCCTGCTTTAAACACTCTAATTTTTTCAAGGTAACAGTCCTAATTCCCCGTGACACCAAATTAATGGCATTACGGTTCTTTAGAAGGTGAGAAATCAATAATATCAGTACATACCAACGGCATGACCGAAACATTGATCCCGAAATTCAACTACGAGCTTTTTAACTGCAACAACTTTAATATACGCTATTGGAGCTGGAATTACCGCGGCTGCTGGCACCAGACTTGCCCTCCAA
+
DDDDDIIIHIIIIIHIIIGIIIIIIIIIIIIIIIIIIIIIIIIHIIIIIIIIIIHIIIHIIIHIIIIGIIIIIIIHHIIIGIIIIIIIHIIIIIIIIIIHHHIHIHHIHIIIIIIIIHIHIIIIIIHIHIIIIIIHIIIIHHHIIIIIIIHHIIIIIIIIIIHIIIIIIIHIIIIIIGIIHIIHIIIIHCHHIIIIIIIIIIIIIIIIIIIHIIIIIIIIHIIHIIHHIIIIIIIIIIIIIIIHIGIIIIIIHIIIIIIIIHIIIIIIIIIIHHIIIIIIIIIIIIIIIIIIIIIIIIIIHIIIIIIIIHIIIIIIIIIIIIIIIIIIIIIIIIIIIIIIIIDDDDD
@HISEQ:969:HM2KJBCX2:2:1101:16263:41023 2:N:0:ACTATGCA
TCCTCACTATCACCCAACTATCCCTATTAATCATTACGTCGATCCTAGAAACCAACAAAATAGGGTCAAACGTCCTATTTCATTATTCCATGCTAATGTATTCAAGCGTGTGCCTGCTTTAAACACTCTAATTTTTTCAAAGTAACGGTCCTGATTCCCCATGACACCAAATTAATGACATCACAGTTCGTCAGAAGGTAGAAATCAATAATACCAGTGCATACCAGAGGCACGACCAATATATTGATCCCGAAATTCAACTACCAGCTTTTTAACTGCAACAACTTTAATATACGCTATTGGAGCTGGAATTACCGCGGCTGCTGGCACCAGACTTGCCCTCCAA
+
DDDDDIHIIIHIIIIHIIIIIIIIIIIIIIIIIIIIIIIIIIIIIIHHHIIIIIGIIIIIIIHIHIIIHIIHIIIHGHIIIIHIHIIHHHHIIIIIIIIHIFGHIIIIIIIGIIIIGGEHHFHIHIIIIHHHIIIIH?HHHHIIIFHGHHIIIHHIHIIIHHH?HHHHIFEHFHHHHEHHF@EFCGHIGFHHIGII6HEH8IIEHHIDHHCEHHEEHF01BEH?EF@GEFE=@5EHF1FGCCC?FG<FHHD1EHF1F<1<11<<111<1IIIIIIIIIIIIIHIIHGIIIIIIIIIIHHEFIIIIIIIIIIIIIIIIIIGIIIIIIIIIIIIIIIIIIIIIDDDDD
@HISEQ:969:HM2KJBCX2:2:1101:3888:44069 2:N:0:ACTATGCA
TCCTCACTATCACCCAACTATCCCTATTAATCATTACGTCGATCTTAGAAACCAACAAAATAAGATCAAACGTCCTATTTCATTATTCCATGCTAATGTATTCAAGCGAATGCCTGCTTTAAACACTCTAATTTTTTCAAAGTAACAGTCCTGATTTCCCACGACACCAAATTAATGACATCGTGGTTCGTCAGAAGGGAGAAACCGACAGGGCCAGTACACACCAGAGGCGCGACCGACCCGTCGATCCCGAAATTCAACTACGAGCTTTTTAACTGCAACAACTTTAATATACGCTATTGGAGCTGGAATTACCGCGGCTGCTGGCACCAGACTTGCCCTCCAA
+
DDDDDIIIIIIIIIIIIIIIIIIIIIIIIIIIIIIIIIIIIIIIIIIIIIIIIIIIIIIHHIIIIIIIIHHFHFIIIIIIIIIIIIIGHIIGIIIIIIIIIIIIHIHHIIIIIIIIIIIIIIIIIIIIIIIIIIIIIIIHIIIIIIIIIIIIIIIIIIIIIIIIIIIIIIIIIIIIIIIIIIIIIIIIIIIIIIIIIIIIIIIIIIIIIIIIIIIIIIIIIIIIIIIIIIIIIIIIIIIIIIIHGIIIIIIIIIIIIIIIIIIIIIIIIIIIIIIIIIIIIIIIIIIIIIIIIIIIIIIIIIIIIIIIIIIIIIIIIIIIIIIIIIIIIIIIIIIIIIIIIDDDDD
@HISEQ:969:HM2KJBCX2:2:1101:7263:44709 2:N:0:ACTATGCA
TCCTCACTATCACCCAACTATCCCTATTAATCATTACGTCAATCCTAGAAACCAACAAAATAGGATCAAACGTCCTATTTCATTATTCCGTGCTAATGTATTCAAGCGTTAGCCTGCTTTAAACACTCTAATTTTTTCAAAGTAACAGTCCTGTTTCCCTGCAACACCAAATTAATGACATTACAGTTCTTCAAGAAGGAGGAACCAGTAAAGCCAGTACATACCAGAGGCACGACCAACCTACTAATCCCGAAATTCAACTACGAGCTTTTTAACTGCAACAACTTTAATATACGCTATTGGAGCTGGAATTACCGCGGCTGCTGGCACCAGACTTGCCCTCCAA
+
DDDDDIIIIIIIIIIIIIIIIIIIIIIIIIIIIIIIIIIIIIIIIIHIHIIIIIFHHIIHIIHCHGHHIHH=<FDHFHIHHHIEEHECHIICGHHHIIIIIIIIIIHFHHIIIIHIIHHHIHIHHHIIIIIHIIIIHIHHIIIIIIIIIIIHIHIIIIIIIIIIIIIIIIIHIIIIIIIIIIIIIIIHIIGIIIIIIIIIHIIIIIIIIIHIIIGIIIIIIIIIIIIIIIIIIIIIHEHHIIIHGIHIIIIIIIIIIIIIIIHIIIIIIIIIHIIIIIIIIIIIIIIIIIIIIIIIIIIIIIIIIIIIIIIHIIIIIIIIIIIIIIIIIIIIIIIIIIIIIDDDDD
@HISEQ:969:HM2KJBCX2:2:1101:11402:44223 2:N:0:ACTATGCA
TCCTCACTATCACCCAACTATCCCTATTAATCATTACGTCGATCCTAGAAACCAACAAAATAGAATCAAACGTCCTATTTCATTATTCCATGCTAATGTATTCAAGCGCGAGCCTGCTTTAAACACTCTAATTTTTTCAAAGTAACAGTCCTGATTTCCCACGACACCAAATTAATGACATCGTGGTTCGTCAGAAGGTAGGAATCAATTTGACCAGTACGTACCGAGGCACGACCGATCAACTGATCCCGAAATTCAACTACGAGCTTTTTAACTGCAACAACTTTAATATACGCTATTGGAGCTGGAATTACCGCGGCTGCTGGCACCAGACTTGCCCTCCAA
+
ADDBDGEHHHIICHIGHIEEHEFHHIGHHIEHHHHIICCEEHGGHH@DHHHECHHHCHIH1FGH?CGHEHIH<GEH?@CCEHHH?HH1C@CHHCFEHEEHCF?GHFHHHGEHFCFEG@FHHIIHHGGHHHIHHCFFHFHHHGE@GGFEEFIIHHGI0?@B0FE.GCHFFHHCFIHHHHHEHCGCFHCEGH@IIHHIIHFHHGHHHCEHFHHEGIHHF1@EGC<@HHE?=EHIFHHGGCEHHHFC@CEA<HEHHIIIHFH@GIHIHHEHHHF<<1EHHHEHHHFC@<EHHH=E<<HGHEHGHIIHEEIHFGHHHDHDHHH?IIHEHHHGIHGF<<@CEGHD0@@DD
@HISEQ:969:HM2KJBCX2:2:1101:7972:43297 2:N:0:ACTATGCA
TCCTCACTATCACCCAACTATCCCTATTAATCATTACCTCGACTCCGAAAGCCAACGAAATAGAACCGAGATCCTATTCCATTATTCCATGCACTAATGTTCAGGCTGTAGCGCCTGCTTTGAGCACTCCAATTTTTTCAAAGTAAACGTGCTGGCCACTCAAGGCACTCGGTAAAGAGAACCATGAACGAGCCAACAAAATCGTCCAAGCAAACAGTAAACATCGCAAGATGCACCATTCACCTGAAACCGAGATCCAACTACGAGCTTTTTAACCACAACAATTCTGATATACGCTATTGGAGCTGGAATTACCGCGGCTGCTGGCACCAGACTTGCCCTCCAA
+
DDDDDIIIIHIIIIIIIIIIIIIIIIIIIIIIIIIIIHIIIIIIIIIIIIHIIHIIHIIIIIHIIIIIIIIIIIIIIIGIHIHHIHHHHIHGIIIIIIIHHIHHIHIIIIIIIIIIIIHIIIIIIIHHIIHIIIHIHHIIIIHIHIIIIIIIIIIIIIIIIIIIIIIIIIHIIIIIIIIIIIIIIHIIIIHEIIIIIIIIHHIIIIIIIIIIIHIIIIIIHHIHIIIIIIIII<HIIIIIIIIHHIIIIIIIIIIIIIIIIGIIIIIIIIIIIHIHHHHIHIIIIHIIIIIIIIIIIIIIHIIIIIIIIIIIIIIIIIIIIIIIIIIIIIIIIIIIIIIIIDDDDD
@HISEQ:969:HM2KJBCX2:2:1101:2634:45133 2:N:0:ACTATGCA
TCCTCACTATCACCCAACTATCCCTATTAATCATTACGGTGGTCCTAGAAACCAACAAAATAGAACCACAACGTCCTATTCTATTATTCCATGCTAATCTATTCAAGCAATAGCCCGCTTTAAACACTCTAATTTTTTCAAGGTAATGGTCCTGGCTCCCCAACACACCCAATAAAGGACATACTGGTTCACCAGAAGGAAGACCCGACAGCAGACAGTACTCGCCAAAGACGGACCGCCCGGCCAGGCCTAAAATTCAACTACGAGCTTTTTAACTGCAACAACTTTAATATACGCTATTGGAGCTGGAATTACCGCGGCTGCTGGCACCAGACTTGCCCTCCAA
+
DDDDCIHIIHIIIIIIHIIIIHIHHIFHHEHHIIIGIIIIIIIIIIIIIGIIIIIHHHHIIIEEHIIIIIIHHHHHIIHHIIIIIIIIIIIIIIIHIHGHHEGIHIIIIHIHIIHHEHHIIHIIIHFEHHHHIIHIEDEGHIIIIIIIHHGIHHGHHIIEHHIHHIHHHHHHIHGHIHHHIIIHIHHIIGIIGIHIIHIHHHGIIIHG<IIIIIIIIIIIIIHIHGIIIIFIHIIHHIIHIIHCGIIIIIIIIIIIIHHIIIIIIIIIIIIIIIIIIIIIIIIIIIIIIIIIIHIIIIIHHIIIIIIIIIIIIIIIIIIIIIIIIIIIIIIIIIIIIIIIIDDDDD
@HISEQ:969:HM2KJBCX2:2:1101:11265:45235 2:N:0:ACTATGCA
TCCTCACTATCACCCAACTATCCCTATTAATCATTACGGTGGTCCTAGAAACCAACAAAATAGAACCACAACGTCCTATTCTATTATTCCATGCTAATCTATTCAAGCAAATGCCTGCTTTAAACACTCTAATTTTTTCAAGGTAATGGTCCTGGCTCCCCGGCACACCCAATAAAGGACATACTGGTTCACCAGAAGGTGGACCCGACACAGGACAGTACTCGCCAAAGACGGACCGCCCGGCCAGGCCTAAAATTCAACTACGAGCTTTTTAACTGCAACAACTTTAATATACGCTATTGGAGCTGGAATTACCGCGGCTGCTGGCACCAGACTTGCCCTCCAA
+
DDDDDIIIIIIIIIIIIIIIIIIIIIIIIIIIHIIIIIIIIIIIIIIIIHHHIIIIIIHIIIHIHHIIIIIHIIIGHIIIIIIIIIIIIIIIIIIIHIIIIHHHIIIIIIIIIHHIIHHIIIIHIIIIIIIIIIIHIIHIIIIIIIIIHHIIIIIIIIIIIIIIIHHIIIIIIIIIIIIIIIIIIIIIIHIIIIIIIIIIIIHIIIIIIIIIIIIIIIIIIIIIIIIIIII=IIIIIIIIIIIIHIIIIIIIIIIIIIIIIIIIIIIIIIIIIIIIIIIIIIIIIIIIIIIIIIIIIHGFFIIIIIIIIIIIIIIIIIIIIIIIIIIIIIIIIIIIIIIIIDDDDD
@HISEQ:969:HM2KJBCX2:2:1101:12656:45217 2:N:0:ACTATGCA
TCCTCACTATCACCCAACTATCCCTATTAATCATTACGTCAATCCTAGAAACCAACAAAATAGGATCGAACGTCCTATTTCATTATTCCATGCTAATGTATTCAAGCGTTAGCCTGCTTTAAACACTCTAATTTTTTCAAAGTAACAGTCCTGTTTCCCTGCAACACCAAATTAATGACATTACAGTTCTTCAGAAAGGAGGAATCAGCGAAGCCAGTACATACCAGTGGCACGACCAACCTGCTGACCCCGAAATTCAACTACGAGCTTTTTAACTGCAACAACTTTAATATACGCTATTGGAGCTGGAATTACCGCGGCTGCTGGCACCAGACTTGCCCTCCAA
+
DDDDDIIIIIIIIIIIIIIIIIIIIIIHIIIIIIIIIIIIIIIIIIIIIIIIIIIIIHFHIIIHIIHHIIIHHIIIIIIIIIIIIIIIIIIIIIIIIIIIIHIIIIIIIIIIIIIIIIIIIIHIHHIHIIIIIIIIIIHIIIIHIGIIIIIIIIIIIGIIIIIIIIIIIIIIIIIIIIIIIIIIIIIHIIIIIIIIIIIIIIIHGIIIIIIIIIIIIIIIIIIIIIIIIIIIIIIIIIIIIIIIHIIIIIIIIIIIIIIIIIIIIIIIIIIGIIIIIIIIIIIIIIIIIIIIIIIIIIIIIIIIIIIIIIIIIIIIIIIIIIIIIIIIIIIIIIIIIIIIIDDDDD
@HISEQ:969:HM2KJBCX2:2:1101:2392:45356 2:N:0:ACTATGCA
TCCTCACTATCACCCAACTATCCCTATTAATCATTACGGTGATCCTAGAAACCAACAAAATAGAACCATGCCGTCCTATTCTATTATTCCATGCTAATGTATTCGAGCAAAAATGCCTGCTTTAAACACTCTAATTTTTTCAAGGTAAAGGTCCTGGATCCGCAAGACACCCAATTAAGGACATCAAGTTTCTCCAGAAGGTGAGAAATCAACAGCGACAGTTCATACCCCTTAAGGCATGACCATCACGTCAATCCCGAAATTCAACTACGAGCTTTTTAACTGCAACAACTTTAATATACGCTATTGGAGCTGGAATTACCGCGGCTGCTGGCACCAGACTTGCCCTCCAA
+
DDDDDIHHIIIIIIIIIIIIIIIIIIIIGIHHIIIIIIIIIIIIIIEHHIIICHHIIIIHIICGHHGHGHCHHHIIIIIIHIIIIIIIHHHIIHIIIGIHH@FIGHGIIHIIIHIHHIIIHHIIIHIIIIIIIIIIHHIHCHIIIIIIIHIHIIIIIIIHGIIIIIIGIIHHIIHIIHHHIIIHIIIIIIIIHIIIIIIIIHIIIIIHHHIIIIIIIIIIIIHIIIIHIIIIIIII<IIIIIII>IIIIIIHIHIIIIIIIIIIIIIIIIHIIHIIIIIIIIIIIIIIIIIIIIIIHIIHHIIIIIIIIIIIIIIIIIIIIIIHIIIIIIIIIIIIIIIIIIIIIIIIDDDDD
@HISEQ:969:HM2KJBCX2:2:1101:2824:45565 2:N:0:ACTATGCA
TCCTCACTATCACCCAACTATCCCTATTAATCATTACGGTGATCCTAGAAACCAACAAAATAGAATCATGCCGTCCTATTTTATTATTCCATGCTAATGTATTCAAGCAAAAATGCCTGCTTTAAACACTCTAATTTTTTCAAAGTAAAGGTCCTGGTTCCTCGTGGCACCCAATTAAGGACATCACGGTTCTCCAGAAGGTGAGAAATTCACTACACCAGTTCATACCCCTTAAGGCACGACCGATGTGCAAATCCCGAAATTCAACTACGAGCTTTTTAACTGCAACAACTTTAATATACGCTATTGGAGCTGGAATTACCGCGGCTGCTGGCACCAGACTTGCCCTCCAA
+
DDDDDIIIIIIIIIIIIIIIIIIIIGHIIIIIIIIIIIIIIIIHIIHIHHIHHGIIHIIIIHHHHIIIIHH?HHIHIIIIIIIIIIIIFHIHCHHIIIIIGFGIIIHIHIIIIIIIIIGIIIIIIIIIIIIIIIIIIIIIIIIIIIIIHIIIIIIIIHIHHIIIIIIIIIHIIIIIIIIHIIHIIIIIIHIIGIIIIIIIIIIIIIIIIIIIIIIIIIIIIIIIHHHIIIIIIHIHHHHIIIIIIIIIIIHHIIHHIIIIIIIIIIIIIIIIIIIIIIIIIIIIIIIIIIIIHIIIIIIIIIIIIIIIIIIIIIIIIIIIIIIIIIIIIIIIIIIIIHIIIIIHIIIIDDDDD
@HISEQ:969:HM2KJBCX2:2:1101:18438:45605 2:N:0:ACTATGCA
TCCTCACTATCACCCAACTATCCCTATTAATCATTACAGCGGTCCTAGAAACCAACAAAATAGAACCGATGTCCTATTCTATTATTCCATGCTAATGTATTCGAGCAAAGGCCTGCTTTGAACACTCTAATTTTTTCAAGGTAAAAGTCCTGGTTCCCCACGACACCCAGTAAAGGGCATCGGGTTTCCCAGAAGGAAAGACCCGACCGAATCCGTACGCTCGATTAGGAGGACAGATCAGCCAGGTCCAAGGTTCAACTACGAGCTTTTTAACGGCAACAACTTTAATATACGCTATTGGAGCTGGAATTACCGCGGCTGCTGGCACCAGACTTGCCCTCCAA
+
DDDDDIIIIIHIIIIIIIIIIIIIIIIIHIIIIIIIIIIIIGIIIIIIIIHHIIIIIHIIIIIIIIHIIIIIFIIIIIIIIIIIIIIIIIEHHEIHIIHHHIIIIIIIIIIIIIIIIHHIIIIIIIHIIIHIIIIIIHIIIIIIIIIIIIHIIHIIFGIIIIIIIIIIIIIIIIIIIIIIIHIIIIIIIIIIIIIIIIIIIIIIIIIHIIIIIIIIIIIHIIIIIIIIIIIIIIIIIHIIIHHIIIIIIIIIIIIHIIIIIIIIIIIIIIIIIIIIIIIIIIIIIIIIIIIIIIIIIIIIIIIIIIIIIIIIIIIIIIIIIIIIIIIIIIIIIIIIIIIDDDDD
@HISEQ:969:HM2KJBCX2:2:1101:4760:46262 2:N:0:ACTATGCA
TCCTCACTATCACCCAACTATCCCTATTAATCATTACGTTGATCCTAGAAACCAACAAAATAGAATCGAACGTCCTATTTCATTATTCCATGCTAATGTATTCAAGCGCGTGCCTGCTTTAAACACTCTAATTTTTTCAAAGTAACAGTCCTGACTCCCCACAACATCAAATTAATGACATCATGATTCATCAGAAGGGAGAAATCAATGACATTAGTACGTACCGAAGGCACGACTGACGTATTGATCCCGAAATTCAACTACGAGCTTTTTAACTGCAACAACTTTAATATACGCTATTGGAGCTGGAATTACCGCGGCTGCTGGCACCAGACTTGCCCTCCAA
+
DDDDDIIIIIIIIIIGIIIIIIIIIIIIIIIIIIIIIIIIIIIIIIIHEHIIIHIIHIIHIIFHIIICEHHHHIIIHIIHIIIIIIIHIIIIIIHHIHIIIIIIIIIGIHIIIIIHIIIIIIIIIIIIIIIIIIIIHIIIIIIHIIIIIIIIIIIIIIIIIIIIIIHHIIIIIIIIIHIIGIIIIIIIIIIIIIIIIIIIIIIIIIIIIIIIIIIIIIIIIIIIIIIIIIIIIIIIIIIIIIIHIIIIIIIIIIIIIIIIIIIIIIIIIIIIIIIIIIIIIIIIIIIIIIIIIIIIIIIIIIIIIIIIIIIIIIIIIIIIIIIIIIIIIIIIIIIIIIIIIDDDDD
@HISEQ:969:HM2KJBCX2:2:1101:11694:46435 2:N:0:ACTATGCA
TCCTCACTATCACCCAACTATCCCTATTAATCATTACGTCAATCCTAGAAACCAACAAAATAGGATCAACGTCCTATTTCATTATTCCATGCTAATGTATTCAAGCGCGAGCCTGCTTTAAACACTCTAATTTTTTCAAAGTAACAGTCCTGATTCCCCACCACACCAAATTAATGACATGATGGTTCGTCAGAAGGTAGAAATCAGTAACACCAGTACGTACCGAAGGCACGACCAGCGTACTAATCCCGAAATTCAACTACGAGCTTTTTAACTGCAACAACTTTAATATACGCTATTGGAGCTGGAATTACCGCGGCTGCTGGCACCAGACTTGCCCTCCAA
+
DDDDDHIIIIIIIIIIIIIIIIHIHIIIIIIIIIIIIIIIIIIIIIIIIIIIIIIIHIHIHIGEHIIHIIGCGHHIIHIIIIEIHHIHIIIIIIHIHIIHIIIIHHHIIIIIIIIIHIHFHHIIIHHHHIIIIIIHHIIIIIIIIIIIIIIIHIIIHHIHHIIIIIIIIIIIIIIIIIIIHIIIIIIIHIIIIIIHIIIIIIIIIIIIIIHHIIIIIIIIHIIIIHIIIIIIIIIIIIIIIIIHIIIIHHIIIIIHIIHIIHIHHIIIIIIIIHIIHIIIIIIIIIIIIIIIIIIIIIIIIIIIIIIIIIIIIIIIIIIIIIHIIIIIIIIIIIIIIIIIDDDDD
@HISEQ:969:HM2KJBCX2:2:1101:16047:46048 2:N:0:ACTATGCA
TCCTCACTATCACCCAACTATCCCTATTAATCATTACGTCGATCCTAGAAACCAACAAAATAGAATCAAACGTCCTATTTCATTATTCCATGCTAATGTATTCAAGCGTGCGCCTGCTTTAAACACTCTAATTTTTTCAAGGTAACAGTCCTAATTCCCCGTGACACCAAATTAATGGCATTACGGTTCTTTAGAAGGTGAGAAATCAATAATATCAGTACATACCAACGGCATGACCGAAACATTGATCCCGAAATTCAACTACGAGCTTTTTAACTGCAACAACTTTAATATACGCTATTGGAGCTGGAATTACCGCGGCTGCTGGCACCAGACTTGCC
+
DDBDDIIHIIIIIIIIIIIIIIIIIIIHIHIHIIIIIHHHIIIIIIIIIIIHHIIIIGIIHIHIIIHIIIIIIGHHHIIIIIIIIIIIIHIIIIIIIIIIIIIIHIHIIHHIIIIHIIIIIHHIIIIIIIIIIIIIIIIIIIIIIIIHIIIIIIIIIIHIIIIIIIIIIIHHIIHIIIIIIIIHIIIIIIIIIIIIIIIHIIIIHHHIIHIIIIIIIIHIIIIIIIIIIIIIIIIIIIIHIIIIIIIIHIIIIIIIIIIIIIIIIIIIIIIIIIIHIIIIIIIIIIIIHIHHIHHHIIHIHHIIIIIIHIIIIIIIIIIIIIIIIIIIIIIIIHIIDDDDD
@HISEQ:969:HM2KJBCX2:2:1101:10953:46521 2:N:0:ACTATGCA
TCCTCACTATCACCCAACTATCCCTATTAATCATTACGTCAATCCTAGAAACCAACAAAATAGGATCAACGTCCTATTTCATTATTCCATGCTAATGTATTCAAGCGCGAGCCTGCTTTAAACACTCTAATTTTTTCAAAGTAACAGTCCTGATTCCCCACCACACCAAATTAATGACATGATGGTTCGTCAGAAGGTAGAAATCAGTAACACCAGTACGTACCGAAGGCACGACCAGCGTACTAATCCCGAAATTCAACTACGAGCTTTTTAACTGCAACAACTTTAATATACGCTATTGGAGCTGGAATTACCGCGGCTGCTGGCACCAGACTTGCCCTCCAA
+
DDDDAHIIIIIIHIIIIIIIIIIIIIIIIIIIIIIIIIHIIIIIIIIIIIIIIHIIIIIIIIIIIIIIIIIHIIIHIIIHIIIIIIIIIIIIIIIIIIIIIIIIIIIIDIIIIHIHHHIHIIIIIIIIIIIIIHIIIIIIIIIIIIIHIIIIIIIIIIIIHHHHFIIIIIHHIHIIHIIIIIIIIIHIIIIIIIIIHHHIIIHHIIIIIIIIIIIIIIIIIIIIIIIIIIIIIIIIIIIIIIIIHIIIIIHIIHFHIIIIIHIIIIIIIIIIIIIIIIIIIIIIIIIIIIIIIIIIIIIIIIIIIIIIIIIIIIIIIIIIIIIIIIIIIIIIIIIIIIIIDDDDD
@HISEQ:969:HM2KJBCX2:2:1101:3396:47620 2:N:0:ACTATGCA
TCCTCACTATCACCCAACTATCCCTATTAATCATTACGTCGATCCTAGAAACCAACAAAATAGAATCAAACGTCCTATTTCGTTATTCCATGCTAATGTATTCAAGCGTGAGCCTGCTTTAAACACTCTAATTTTTTCAAAGTAACAGTCCTGATTCCCCATGACACCAAATTAATGACATCATGGTTCGTCAGAAGGTAGGAATCAATAATACCAGTACGTACAATAGCACGACCAATAAATTGATCCCGAAATTCAACTACGAGCTTTTTAACTGCAACAACTTTAATATACGCTATTGGAGCTGGAATTACCGCGGCTGCTGGCACCAGACTTGCCCTCCAA
+
DDDDDIIIIIIIIIIIIIIIIIIIIIIIIIIIIIIIIIIIIIIIIIIIIIIIIIIIIIIHHHHHIHIIIIHIIHHIIIIHIIIIIIIHHHIIEHHHHIIHIHHIIIIIIIIHIIIIIIIIIIIIIIIIIIIIIHIIHIIIIIIIIIIIIIIIIIIIIHIHIIIIIIIIIIIHHIIHIIIIIIIIIIIIHIIIIIIIHIIIIIIIIIIIIIIIIIIIIIIIIIIIIIIIIIIIIIIIIIIIIIIHIIIIIGIIIIIIIIIIIIIIIIIIIIIIIIIIIIIIIIIIIIIIIIIIHIGIIIIIIIIIIIIIIIIIIIIIIIIIIIIIIIIIIIIIIIIIIIIIDDDDD
@HISEQ:969:HM2KJBCX2:2:1101:8875:47552 2:N:0:ACTATGCA
TCCTCACTATCACCCAACTATCCCTATTAATCATTACGTCAATCCTAGAAACCAACAAAATAGGATCAAACGTCCTATTTCATTATTCCATGCTAATGTATTCAAGCGTTAGCCTGCTTTAAACACTCTAATTTTTTCAAAGTAACAGTCCTGTTTCCCTGCAACACCAAATTAATGACATTACAGTTCTTCAAGAAGGAGGAACCAGTAAAGCCAGTACATACCAGAGGCACGACCAACTTACTAATCCCGAAATTCAACTACGAGCTTTTTAACTGCAACAACTTTAATATACGCTATTGGAGCTGGAATTACCGCGGCTGCTGGCACCAGACTTGCCCTCCAA
+
DADDDIIIIIIIHHHIHIIGEHGHFHIIIHIIHHHEEHHHHHIIHHIHHIIHHIHIHIEHHFHHIHIGHHHHHHIIHH?E@GGHIHIHHHHHHIIHHHIHHEIHHIIIIIIIHHHHHHEHHGIHHIHHHHHIHHIIHIHFHHHHHIHHIIIHIHIIIHHIHHIHHHHHHHHHIIIIIIIHHIIIIHIIHHHIIHIIIIIIIIHHHIIIIIIIIIIIIIIIIIIIHH<IIIHIIIIIIIIIIIIHFHHCHIIIIIIHIIIIIIHIIIIIIIIIIIIIIIIHIIIIIIIIIIIIIIIIIIIIIIIIIIIIIIIIIIIIIIIIIIIIIIIIIIIIIIIHIIIHHDDADD
@HISEQ:969:HM2KJBCX2:2:1101:8379:47846 2:N:0:ACTATGCA
TCCTCACTATCACCCAACTATCCCTATTAATCATTACGGTGGTCCTAGAAACCAACAAAATAGAACCACAACGTCCTATTCTATTATTCCATGCTAATCTATTCAAGCAAATGCCTGCTTTAAACACTCTAATTTTTTCAAGGTAATGGTCCTGGCTCCCCGGCACACCCAATAAAGGACATACTGGTTCACCAGAAGGTGGACCCGACACAGGACAGTACTCGCCAAAGACGGACCGCCCGGCCAGGCCTAAAATTCAACTACGAGCTTTTTAACTGCAACAACTTTAATATACGCTATTGGAGCTGGAATTACCGCGGCTGCTGGCACCAGACTTGCCCTCCAA
+
DDDDCHGHIIHIIIIIIIIIIIHHIIIIIIIIIIIHHHHHHHIIIIEHHIIHEHIIIEHHHHEEHHHIIIG@HHHDHHIHIHIIIIIHI?HIHHHIIIFIHHHGHHIHHHHIHHHHIHHFFHGGCHHHIIHIIIHIHHHHHIHHIHIH5IIIHIHHHGHCHHCIIIIIIIIIIIIIHEIHHFHHHHHHEIHFIIHEHHHHHHHHIHHHHIHGIIIIIIHHHHIHHIIIEHCHHHHIHIHHHIHHGIGHHHHHGIIIHIIIIHHHHGHIIIGIIIIHIIIIIIIHHGIIHHFIIIIHHHHDDIIIIIIIIIIIHIIGIIIIHIIIIIIIIIIIIIIIIGIIHDDDDD
@HISEQ:969:HM2KJBCX2:2:1101:9898:47885 2:N:0:ACTATGCA
TCCTCACTATCACCCAACTATCCCTATTAATCATTACGGTGGTCCTAGAAACCAACAAAATAGAACCACAACGTCCTATTCTATTATTCCATGCTAATCTATTCAAGCAAATGCCTGCTTTAAACACTCTAATTTTTTCAAGGTAATGGTCCTGGCTCCCCGGCACACCCAATAAAGGACATACTGGTTCACCAGAAGGTGGACCCGACACAGGACAGTACTCGCCAAAGACGGACCGCCCGGCCAGGCCTAAAATTCAACTACGAGCTTTTTAACTGCAACAACTTTAATATACGCTATTGGAGCTGGAATTACCGCGGCTGCTGGCACCAGACTTGCCCTCCAA
+
DDDDDIIIIIIIIIIIEHIIHHIIHIHIIIHGGHIIIHIIIIIHIHHHIIIIIIIIIIGHIIHIIIH?HIHHIGHIIHGFHIIIFHHHIEHHHIIIEF?@DGHFIIIHHFHHEGGHHHHHHHHGIEHHHHHIGFHHHGIIHHIHIHIIHHHFIHHHHHFHIIIHIIHHGIHIIHIHHEEFIIIHIIIHGEFGIIIGIIIHHDIIHDHIGIIIHHCIIIIIIIIHHCEEEHHHFE?<CHECDHHIIHHCHIHIIHHHG?HHHGCHIHHEHIIIIHEHHGIIHGHHFIHEHIIHHCHHEEDFFIIHIHIIIIIIIHIHIHIHEIIHIIIIIIIIIIHIIIIHGD@DDD
@HISEQ:969:HM2KJBCX2:2:1101:8560:47081 2:N:0:ACTATGCA
TCCTCACTATCACCCAACTATCCCTATTAATCATTACGGTGGTCCTAGAAACCAACAAAATAGAACCACAACGTCCTATTCTATTATTCCATGCTAATCTATTCAAGCAAATGCCTGCTTTAAACACTCTAATTTTTTCAAGGTAATGGTCCTGGCTCCCCGGCACACCCAATAAAGGACATACTGGTTCACCAGAAGGTGGACCCGACACAGGACAGTACTCGCCAAAGACGGACCGCCCGGCCAGGCCTAAAATTCAACTACGAGCTTTTTAACTGCAACAACTTTAATATACGCTATTGGAGCTGGAATTACCGCGGCTGCTGGCACCAGACTTGCCCTCCAA
+
B0DD0C@FGGGHIEHHHHIEHIHHHE?CGHH@HHHHIHCC1<CGHH@FGHEHIHHHEHIHHHHHHEHHHHFH?@FECE<@GHEHH@EHHGCHH?HHIIIHHHDEHFHHGIIHHHHHIEHHHHIHHHIIIIHIIIHIHGIIIIHFGIHGIHHHFHEHHIHHHHEIHHHIIIIHIIHIIHIIIIIIIIHHIHHIIIIIH;HHFHIIIIIIIIHIIIHIIHHIHHGIIIHGIIIHHHHIIIIIHIIHHIIHHGIIHIIHHIIIHDIHIHIIIIIIIIIIIIIHIIIIHHHHHHGIHIHHHFF<DIIIIIGIIIIIIIIIIIIIIIIIHHIIIIIIIHIIIIIIIDDDDD
@HISEQ:969:HM2KJBCX2:2:1101:19348:47947 2:N:0:ACTATGCA
TCCTCACTATCACCCAACTATCCCTATTAATCATTACGGTGGTCCTAGAAACCAACAAAATAGAACCACAACGTCCTATTCTATTATTCCATGCTAATCTATTCAAGCAAATGCCTGCTTTAAACACTCTAATTTTTTCAAGGTAATGGTCCTGGCTCCCCGGCACACCCAATAAAGGACATACTGGTTCACCAGAAGGTGGACCCGACACAGGACAGTACTCGCCAAAGACGGACCGCCCGGCCAGGCCTAAAATTCAACTACGAGCTTTTTAACTGCAACAACTTTAATATACGCTATTGGAGCTGGAATTACCGCGGCTGCTGGCACCAGACTTGCCCTCCAA
+
DDDDDHIIIIHIIIIIIHIIIIIIIIIIIIIIHIIIIIIIIIIIIIIIHHHIHIIIIIIIIIHHHIIIIIIHIHIIIIIIIHIIIIHIIIIIHIIIIIIIIHHHIIHHIIIIIIIIIIHHHHHIIIIIIIIIIIIHHHIIIHHHIIIIIIHIIIIIIIIIIIIIIIIIIHIIIIIIIIIIIIIIIIIIIIIIIIIIIIIIIIIIIIIIIIIIIII;IIIIIIIIIIIIIIIIIIHIIIIIIIIIIIIIIHIIIIIIIIIIIIIIIIIIIIIIIIIIIIIIIIIIIIIIIIIIIIIIHHEFFIIIIIIIIIIIIIIIIIIIIIIIIIIIIIIIIIIIIIIIIDDDDD
@HISEQ:969:HM2KJBCX2:2:1101:19966:48994 2:N:0:ACTATGCA
TCCTCACTATCACCCAACTATCCCTATTAATCATTACCTCGACTCCGAAAGCCAACGAAATAGAACCGAGATCCTATTCCATTATTCCATGCACTAATGTTCAGGCTGTAGCGCCTGCTTTTAGCACTCCAATTTTTTCAAAGTAAACGTGCTGGCCACTCAAGGCACTCGGTAAAGAGAACCATGAACGAACCAACAAAATCGTCCAAGCAAACAGTAAACATCGCAAGATGCACCATTCACCTGAAACCGAGATCCAACTACGAGCTTTTTAACCACAACAATTCTGATATACGCTATTGGAGCTGGAATTACCGCGGCTGCTGGCACCAGACTTGCCCTCCAA
+
<<0<DC1DC1<<FHFG@EEHEH1CF1CHFEH<DGEHEEHHC<EEGF0/CEHHCGHEH10<DH1FFHE/<CCE1CGHEFH@CG@GGEFHEE@111D<CF@CGG@811D7FH?<><CF1<HGG$A??BFF?F@<@8GHHD@?GF1@IHFCAD@BDHEECGEG;D:0/GDDC7</DCFH///HHHDHFEEHE@B<///<0HG@E?GHGEA<C11HGCHHEG<C1HIHHHG@D/FG=CHHCF1HF<1D<:@CC<1HFCIIHIHHEC<=C?GIHHHHC@FEE1HFECECHEIHH?D00HIHFHFHE?HIIIHGHHHE?F/ECHHHH?GIHHD1CHHC?IIHIIHGC?D@B@
@HISEQ:969:HM2KJBCX2:2:1101:19421:49281 2:N:0:ACTATGCA
TCCTCACTATCACCCAACTATCCCTATTAATCATTACATCGATCCTAGAAACCAACAAAATAGAATCGGATGTCCTATTTCATTATTCCATGCTAATGTATTCAAGCGTGAGCCTGCTTTAAACACTCTAATTTTTTCAAGGTAACAGTCCTAATTCCCCGTGACACCAAATTAATGGCATTACGGTTCTTTAGAAGGTGAGAAATCAATAATATCAGTACATACCAACGGCATGACCGAAACATTGATCCCGAAATTCAACTACGAGCTTTTTAACTGCAACAACTTTAATATACGCTATTGGAGCTGGAATTACCGCGGCTGCTGGCACCAGACTTGCCCTCCAA
+
DDDDDHHIIIIIIIIIIIIIIIIIIIIIIIIIIIIIIIIIIIIIIIIIIIIHIIHIIHIIIIHHIIIIIIIGHIHIIHIIIIIIIIIHIII?GHIIIIIIIGIIIHIHHIIIIFHIIIIIIIIIHHIIIIIIIIHIIIIIIIIIIIIIIIIIIIIIIHIIIIIIIIIIIHHIHHIIIIIIIIIIIIIIIIIIIIIIIIIIIIIIIIIIIIIIIIIIIIIIIIIIIIIIIIIIIIIIIIIIIIIIHFIGFIIIIIIIIIIIIIIIIIIIIIIIIIIIIIIIIIIIIIIIIIIIIIIIIIIIIIIIIIIIIIIIIIIIIIIIIIIIIIIIIIIIIIIIIIIIIIDDDDD
@HISEQ:969:HM2KJBCX2:2:1101:8396:49436 2:N:0:ACTATGCA
TCCTCACTATCACCCAACTATCCCTATTAATCATTACGTCGATCCTAGAAACCAACAAAATAGGTTCGATCGTCCTATTTCGTTATTCCATGCTAATGTATTCAAGCGCGAGCCTGCTTTAAGCACTCTAATTTTTTCAAAGTAACAGTCCTGTTTCCCCGCAACAACAAATTAATGCCATCACGGTTCTACAAGAGGGAGGGACCAGTGAGGCCAGTGCATACCAGTGGCACGACCGACCTACTGGCCCCGAAATTCAACTACGAGCTTTTTAACTGCAACAACTTTAATATACGCTATTGGAGCTGGAATTACCGCGGCTGCTGGCACCAGACTTGCCCTCCAA
+
DDDD@FHHHHIHHIIIIIIIHIIIIIIHIHIIIIIIHIIIIIIHIIIIGIHHHHIII@FHIHIIIHIICHCHHIGIIHIIIHIIIIIIHIIIHHIHHHHIFEHIIIIIIIHEHHHHHEHHHIIHIIHIIIIIHIIHHHIHHHHHFHEIHHIHHHHHIHIIIHHHHIIIHHGGHHIHIHHIIHGHHGIIIHCIHHHIHHIIHHIIIIHIIIIIIIIIIIIIIIIIIIIIIIIIIIIIIIIIIIHHGIIIGIHHIIIIIHHHIIIIIIIGIIIIIIIIFIHHHIIIIIHIIIIIIIIIIIIIIIIIIIIIHIIIHIHIIIIIIIIIIIIIIIIIIIIIIIIIIDDCDD
@HISEQ:969:HM2KJBCX2:2:1101:2565:49712 2:N:0:ACTATGCA
TCCTCACTATCACCCAACTATCCCTATTAATCATTACGGTGATCCTAGAAACCAACGAAATAGAATCAGTCCGTCCTATTTCATTATTCCATGCTAATGTATTCAGACGTTAGCCTGCTTTAAACACTCTAATTTTTTCAAAGTAACAGTCCTGATTTCCAATCACACCAAATTAATGACATGAAAGTTCCTCAGAAGGTAGAGATTTATCTCACCAGTACAGACAATTAAGCCTGACCAATGGGTAAACCCCGAAGTTCAACTACGAGCTTTTTAACTGCAACAACTTTAATATACGCTATTGGAGCTGGAATTACCGCGGCTGCTGGCACCAGACTTGCCCTCCAA
+
DDDDDIIIIIHIHIIIIIIIIHIIIIIIIHHHHIHIGIHHHIIHIIHIGHHIIIIIIIIIIIIHHIIIIIIHIIGHIIIGHIIIIIHIIIGHH1FEEHIIHHHIHIIIIIIIIIIIIIIIHHIHIHIHHIIHHIIIIIIHHIIHHIIIHHHIIIIIHIIHIIHIIIIIHHIIIIIIHHIIIHHIIIIHIIHHHIIIIIIIIHIIIIIHHHHIIIIIIIIIIIHIIIIIIIIIIIIIIIIIIIIIHHGIHIIIIIIIIIIIIIIHIIIIIIIIIIIIIIIIIIIIIIIHIHIIIIIIIIIIIIIIIIIIIIIIIIIIIIIIIIIIIIIIIIIIIIIHHIIIIIIDDDDD
@HISEQ:969:HM2KJBCX2:2:1101:13670:50459 2:N:0:ACTATGCA
TCCTCACTATCACCCAACTATCCCTATTAATCATTACGGTGGTCCTAGAAACCAACAAAATAGAACCACAACGTCCTATTCTATTATTCCATGCTAATCTATTCAAGCAAATGCCTGCTTTAAACACTCTAATTTTTTCAAGGTAATGGTCCTGGCTCCCCGGCACACCCAATAAAGGACATACTGGTTCACCAGAAGGTGGACCCGACACAGGACAGTACTCGCCAAAGACGGACCGCCCGGCCAGGCCTAAAATTCAACTACGAGCTTTTTAACTGCAACAACTTTAATATACGCTATTGGAGCTGGAATTACCGCGGCTGCTGGCACCAGACTTGCCCTCCAA
+
DDDDDIIIIIIIIIIIIIIIIIIIHHIIIIIIIIIIIIIIIIIIIIGIIIIIGHIIIIIIIIIHIIGIIHHIGIIIHIIIIIIIIIIIIIIIGHIIHIHIIHHHIIIIIIIHIIIIIIIHHHIIIIIIIIIIIIIIHHIIIIHIIIIHHHIIIIIIHIHIIIIIIIIIIIIIIIIIIIIIIIIIIIIIIIIIIIIIIIIIHHIIHIIIIIIIIIIIIIIIIIIIIIIIIIIIIIIIIIIIIIIIHIIIIIIIIIIIIIIIIIHHIIIIIIIIIIIIIIIIIIIIIIIIIIIIIIIIHGFDDIIIIIIIIIIIIIIIIIIIIIIIIIIIIIIIIIIIIIIIIDDDDD
@HISEQ:969:HM2KJBCX2:2:1101:12550:50709 2:N:0:ACTATGCA
TCCTCACTATCACCCAACTATCCCTATTAATCATTACATCGATCCTAGAAACCAACAAAATAGAATCTGATGTCCTATTTCATTATTCCATGCTAATGTATTCAAGCGTAAGCTTGCTTTAAACACTCTAATTTTTTCAAGGTAACAGTCCTAATTCCCCATAACATCAAATAAATGACATTATGGTTCTTTAGAAGGTGAGAACCAATAAAACCAGTACATACCAAGGCATGACCGATTCCTTGATCCCGAAATTCAACTACGAGCTTTTTAACTGCAACAACTTTAATATACGCTATTGGAGCTGGAATTACCGCGGCTGCTGGCACCAGACTTGCCCTCCAA
+
DDDDDIIIIIIHIIIHIIIIHHIFHHIHIIIIIIIIHIIIIIHHHIGIHHIHIHHIIIICHHHHHHIIIIHHHHHIIIIIIIIHIIIIIIIIHGIIIHIIHIGIHHHIHHIIIIIIHIHHIHIHHHIIIIIIIIIIIGHIIHIIIIIIHIIIIIIIIIIIIIHIIIIIIIIIIIII:IIIIIIIIII;IIIIIIIIIIIIIIHIHIIIIIIIIIIIIIIIIIIIIIIIIIIIIIIIIIIIIIHGIIIIIIIIHIIIIIIIIIIIIIHIIIIIIIIIIIIIIIIIIIIIIIIIIIIIIIIIIIIIIIIIIIIIIIIIIIIIIIIIIIIIIIIIIIIIIIIIDDDDD
@HISEQ:969:HM2KJBCX2:2:1101:6112:50745 2:N:0:ACTATGCA
TCCTCACTATCACCCAACTATCCCTATTAATCATTACGTCAATCCTAGAAACCAACAAAATAGGATCAAACGTCCTATTTCATTATTCCATGCTAATGTATTCAAGCGTTAGCCTGCTTTAAACACTCTAATTTTTTCAAAGTAACAGTCCTGTTTCCCTGCAACACCAAATTAATGACATTACAGTTCTTCAAGAAGGAGGAACCAGTAAAGCCAGTACATACCAGAGGCACGACCAACTTACTAATCCCGAAATTCAACTACGAGCTTTTTAACTGCAACAACTTTAATATACGCTATTGGAGCTGGAATTACCGCGGCTGCTGGCACCAGACTTGCCCTCCAA
+
DBDBCIIIIIIIIIIHHIIIHGIHIHGIIIHIIFHHHIHIIIIFHHIHIHIIHHIIIHIIIHFHCHIIHIEHFHIIIIIIIHIHHHIHIIHHGHEGG@GHHFCHHIIIHHIIIIIIIFHIGIIHHHHHIHIHHIIIIIIIIIHIIHHHHHIIIIIIIIFIIHIHHFHGHHHHHIHHHHI?HHEGHIIIHEIIIIH?HHHHHHIHHIHIIIIHIHHHIIIIHGHHHGIIHIHGHHHHHHHHEHHGEHDHIHGCHHIIIHEIHDHHGIIIIIIIIIIIIIIHIIIIHCHIIIHHHHIHHHHFGHIIHHIIIHIHHIIIHIHIIHGHGIIIIHIIIHIIIIIIIDDDDD
@HISEQ:969:HM2KJBCX2:2:1101:17863:49981 2:N:0:ACTATGCA
TCCTCACTATCACCCAACTATCCCTATTAATCATTACGTCAATCCTAGAAACCAACAAAATAGGATCAACGTCCTATCTCATTATTCCATGCTAATGTATTCAAGCGCGAGCCTGCTTTAAACACTCTAATTTTTTCAAAGTAACAGTCCTGATTCCCCGCCACACCAAATTAATGACATGATGGTTCGTCAGAAGGTAGGAATCAGTAACACCAGTACGTACCGAAGGCACGACCAGCGTACTAATCCCGAAATTCAACTACGAGCTTTTTAACTGCAACAACTTTAATATACGCTATTGGAGCTGGAATTACCGCGGCTGCTGGCACCAGACTTGCCCTCCAA
+
<D00DGHHHHEH1111D<FFHIHHH@@GHGIECGHHIIH1EHI@@E111<?GHEH@HEE?CG@@EHCE1D=<<<DG@<C1@HHHCF1CGGH?GCHHGHIIIH1GCE@HHIIHD?@?DGHIHGHHHHHHHFGHHHII?DHCGFHHFHB<G?BF1CCH?DDHC<G:DCFECEHFIHHHF?GEHHG<IGIIIHHHHHG@GIHHEIIIIHHIHG@EGHHHHHGIIIIIIHEHHHIIHFHHHHE@EIIIIHIHHGEHHEIHIHHHHEHHCEHHEIHHGEEHHEEHGEG@HEEGHIHHDCIHGHIIIHHIHHHFIIIIIIHHHGGIIIIHHIIIIIIIHIIIIIIHDA@DB
@HISEQ:969:HM2KJBCX2:2:1101:6590:50615 2:N:0:ACTATGCA
TCCTCACTATCACCCAACTATCCCTATTAATCATTACGTTGATCCTAGAAACCAACAAAATAGAATCGAACGTCCTATTTCATTATTCCATGCTAATGTATTCAAGCGCGTGCCTGCTTTAAACACTCTAATTTTTTCAAAGTAACAGTCCTGATTCCCCACGACACCAAATTAATGACATCATGGCTCCTCAGAAAGGAGAAACCAATAACACCAGTACATACCAGAGGCATGACCGACGTATTGATCCCGAAATTCAACTACGAGCTTTTTAACTGCAACAACTTTAATATACGCTATTGGAGCTGGAATTACCGCGGCTGCTGGCACCAGACTTGCCCTCCAA
+
DDDDDIIIIIIIIIIIIHIIIIIIHIIIIIIIIIIIIIIIIIIIIIIIHGIIIIIIIIIHIFHHIIIIGIHHHGIIGIHHHIIIIIIHHIIIHIIHHIIIIHIHHHIHIIIIIIIIIIIIIIIIIGIIIHHHHIIIHHIIHIIIIIIHIIIHHHIIIIIIHIIIIIHHHHHIIIIIIIIIIIIIIIIHIHHIIIIIIIIIIIIIIIIIIIIIIIIIIIIIIIIIIIIHIIIIIIIIIHIIIIIIHIHIIIIIIIIIIIGIIIIIIIIIGIIIIIIIIIIHIIIIIIIHIIIIIIIHIIIIIIIIIIIIIIIIIIIIIIIIIIIIIIIIIIIIIIIIIIIIIDDDDD
@HISEQ:969:HM2KJBCX2:2:1101:3490:51652 2:N:0:ACTATGCA
TCCTCACTATCACCCAACTATCCCTATTAATCATTACGGTGGTCCTAGAAACCAACAAAATAGAACCACAACGTCCTATTCTATTATTCCATGCTAATCTATTCAAGCAAATGCCTGCTTTAAACACTCTAATTTTTTCAAGGTAATGGTCCTGGCTCCCCGGCACACCCAATAAAGGACATACTGGTTCACCAGAAGGTGGACCCGACACAGGACAGTACTCGCCAAAGACGGACCGCCCGGCCAGGCCTAAAATTCAACTACGAGCTTTTTAACTGCAACAACTTTAATATACGCTATTGGAGCTGGAATTACCGCGGCTGCTGGCACCAGACTTGCCCTC
+
DDDCDHHIIIHIIIIIGIIIIIIIIIIIHIIIIIIIIIIIIIIIIIEHCHIIIIIIIIIEHIHHFHHHHIIIIHIIIHIIHIIIIIIIIIIIIIIIIIIHIHHHIHIIIIIIIHIIHIIHIIIIIIIIIIIIIIIIHHIHHIIHIIIIIHIIIIIIIIIIIIIIIIIIIHIIIIIIHIIIIIIIIIHIIIIIIIIIIIIIIIIIIIIIIIIIIIIIIIIIIIIIIIIIIIHIIIHIIIIIIIIIIIIIIHIIIIIHIIIIIIIIIIIIIIIIIIIIIIIIIIIIIIIIIIIIIIIHHFD<<IIIIIIIIIIIIIIIIIIIIIIIIIIIIIIIIIIIIIDDDDD
@HISEQ:969:HM2KJBCX2:2:1101:13378:52637 2:N:0:ACTATGCA
TCCTCACTATCACCCAACTATCCCTATTAATCATTACGTCAATCCTAGAAACCAACAAAATAGGATCAAACGTCCTATTTCATTATTCCATGCTAATGTATTCAAGCGTTAGCCTGCTTTAAACACTCTAATTTTTTCAAAGTAACAGTCCTGTTTCCCTGCAACACCAAATTAATGACATTACAGTTCTTCAAGAAGGAGGAACCAGTAAAGCCAGTACATACCAGAGGCACGACCAACCTACTAATCCCGAAATTCAACTACGAGCTTTTTAACTGCAACAACTTTAATATACGCTATTGGAGCTGGAATTACCGCGGCTGCTGGCACCAGACTTGCCCTCCAA
+
DDDDDIIIIIIIIHIIIIIIIIIIIIIIIIIIIHIIIIIIIIIIIIIIIHIIIIIIIIIIIGGHHIIIIIHGHCHHHIIIIGIIIIIIIHIIHIIHIIIIIIHIIIIIHIIEHIIIIIIIIIHHIIIIIIIIIIIIIHIIIIIIIIHIIIIIIIIIHHHHIIIIIIIIIIHHHHIIIIIIIHIIIIIHIIIHIIIIIIHIIIIIIIIIIIIIIIHIIIIIIIIIIIIIIIIIHIIIIIIIIIIHFHDGIIIIIIIIIIIIIIIIIIIIIIIIIIIIIIIIIIIIIIIIIIIIIIIIIIIIIIIIIIIIIIIIIIIIIIIIIIIIIIIIIIIIIIIIIIIIIDDDDD
@HISEQ:969:HM2KJBCX2:2:1101:6985:53177 2:N:0:ACTATGCA
TCCTCACTATCACCCAACTATCCCTATTAATCATTACGTCGATCCTAGAAACCAACAAAATAGGGTCAAACGTCCTATTTCATTATTCCATGCTAATGTATTCAAGCGTGTGCCTGCTTTAAACACTCTAATTTTTTCAAAGTAACGGTCCTGATTCCCCATGACACCAAATTAATGACATCACAGTTCGTCAGAAGGTAGAAATCAATAATACCAGTGCATACCAGAGGCACGACCAATATATTGATCCCGAAATTCAACTACGAGCTTTTTAACTGCAACAACTTTAATATACGCTATTGGAGCTGGAATTACCGCGGCTGCTGGCACCAGACTTGCCCTCCAA
+
DDDDDIIIIHHHIIIIIIEIIIIIIIHHIIIIIIHHIHIIIIIIHHHIIIIHHHHIHHEHHIHHIIIIGIFHCHIIIIIIIIIIIIHIIIIIIIIIIIHIIIGIIHHHHHHIIIIHHFHIHHIIIIIIIIIHHHHHHIIHHIIIHHEIIIIIIIIIIHIHHIIIHIIIIHHHIIHIHIIIIIIGIIIIIIIHIIIIIIHIIIIIIIIHIIIIIIII=IIIHIIIHIIIIIIIIIIIIIIIIIIIIIIIIIIIIIIIIIIIIIIIIIIIIIIIIIIIIIIIIIIIIIIIIIIIIIIIIIHGHIIIIIIIIIIIIIIIIIIIIIIIIIIIIIIIIHHIIIIIIDDDDD
@HISEQ:969:HM2KJBCX2:2:1101:8646:53308 2:N:0:ACTATGCA
TCCTCACTATCACCCAACTATCCCTATTAATCATTACGTCGATCCTAGAAACCAACAAAATAGAATCAAACGTCCTATTTCATTATTCCATGCTAATGTATTCAAGCGTACGCCTGCTTTAAACACTCTAATTTTTTCAAAGTAACAGTCCTGATTCCCCACGACACCAAATTAATGACATCGCGGTTCTTCAGAAGGTAGGAACCAATAATGCCAGTACGTACCGAAGCACGACCAACAATTCGATCCCGAAATTCAACTACGAGCTTTTTAACTGCAACAACTTTAATATACGCTATTGGAGCTGGAATTACCGCGGCTGCTGGCACCAGACTTGCCCTCCAA
+
DDDDDIIIIIIIIIIIIIIIHIIIIIIIIIIIIIIIIIIIIIIHIIIIHIIIIIIIIIIIIIIGIHIIIIIIHHIIIIHHIIIHIIIIIIIHIHIIIIIIHHIHIIIIIIHIIIHIHIHHIIIIIIIIIIIIIIIIGIIHIIIIIHIIHIIIIIIIIIIIIHIHHIIIIIIIIIHIIHIIHIIIHIIIIIIIIIIIIIIIIHIIIIIIIIHIIIIIHHIIHIIIIIIIIIIIIIIIIIIIHGGDIHHIIIIIIIIHIIIIIIIIIIIIIIIIIIIIIIIIIIIHIIIIIIIIIIIIIIIIIIIIIIIIIIIIIIIIIIIIIIIIIIIIIIIIHHIIIIIIDDDDD
@HISEQ:969:HM2KJBCX2:2:1101:8436:53785 2:N:0:ACTATGCA
TCCTCACTATCACCCAACTATCCCTATTAATCATTACGGTGGTCCTAGAAACCAACAAAATAGAACCACAACGTCCTATTCTATTATTCCATGCTAATCTATTCAAGCAAATGCCTGCTTTAAACACTCTAATTTTTTCAAGGTAATGGTCCTGGCTCCCCGGCACACCCAATAAAGGACATACTGGTTCACCAGAAGGTGGACCCGACACAGGACAGTACTCGCCAAAGACGGACCGCCCGGCCAGGCCTAAAATTCAACTACGAGCTTTTTAACTGCAACAACTTTAATATACGCTATTGGAGCTGGAATTACCGCGGCTGCTGGCACCAGACTTGCCCTCCCAA
+
DCDDAIHHIHIIIIIIGIIHIIHIIIHHHIHIEHHHHHHIEHHIIIIIHHIIIIIHI@FHHIHGHIHIIGHHIIIIGHHFEHHIHHIIFHHIIHH?GIHHIHGHHIHHHHIIHHFHHIHGHHHFHIIIIIHHHHHHHIIHHHHIIHHIHHHHIHGIHIIIIHIHHHGHIIHIIHIIIHGEHIIIIHHEHHEHIIGIIHHIIIIIHGIIIHGIHHFIIIIIHHHHHIHHHHHIIIIIIIIIIIIIHEIIFHIIIIIHGIIIIIIIHHIIIGIIIIIIIIIHEHIIHIHHHEHIIIIHHGHGGIIHIIIIIHHIIHIIIIIIIIIHIIIIIHIHIIIIIIHIIGDDDDD
@HISEQ:969:HM2KJBCX2:2:1101:12537:52938 2:N:0:ACTATGCA
TCCTCACTATCACCCAACTATCCCTATTAATCATTACGTCAACCCTAGAAACCAACAAAATAGGATCAACGTCCTATTTCATTATTCTATGCTAATGTATTCAAGCGCAAGCCTGCTTTAAACACTCTAATTTTTTCAAAGTAACAGTCCTGATTCCCCACCTCACCAAATTAATGGCATGATGGTTCATCAGAAGGTAGAAATCAGTAATACCAGTACGTACCGAATGCACGACCAGCGTACTAATCCCGAAATTCAACTACGAGCTTTTTAACTGCAACAACTTTAATATACGCTATTGGAACTGGAATTACTGCGGCTGCTGGCACCAGACTTGCCCTCCAA
+
D<<0<CHHEF1111<D<GHE11DCCCCHG@@1FC<@<<<1CC11<D<GHHE1GHIE<1D<<DHE@HF@<10EC0D1<DH@11<11<1111DE@EFCE@C@C1CFA8//<?E1CG2D1<F@CG1@@HBDE<GHHHH?HF3<HGB<:<9D9;1:HD<<CGH<EH#CGCHDGFDHF</<-</<//D00<F0F0AHHHF<.AC<1<1<://<111<HHHHEIGAB<<<<11/=D</F</HG<EHF<:1<?F=<D1<1<1<1<0<0/<111<<G?HD1<1<<1HD<@HGF1D1C<=HE/C<<1C<1<D<1@F<@H?IIHF/CEG@HIHF@H@HC1HHFCHHH?EE@DDD@
@HISEQ:969:HM2KJBCX2:2:1101:7825:55336 2:N:0:ACTATGCA
TCCTCACTATCACCCAACTATCCCTATTAATCATTACGGTGGTCCTAGACCAACAAAATAGAACCAACGTCCTATTCTATTATTCCATGCTAATCTATTCAAGCAAATGCCTGCTTTAAACACTCTAATTTTTTCAAGATAATGGTCCTGGCTCCCCGGTACACTCAATAAAGAACATGCCGGTTCACCAGAAGGTAAGACCCGACACAGAACAGTACTCGCCAAAGACGGACCGCCCGGCCAGGCCTAAAATTCAACTACGAGCTTTTTAACTGCAACAACTTTAATATACGCTATTGGAGCTGGAATTACCGCGGCTGCTGGCACCAGACTTGCCCT
+
DDDDDIHIIIIIIIIIIIIIIIIIIIIIIIIHIIIIIIIIHIIIIIHGHIIIIIIGHHHIHHHIIIIIIHHIIIHHIIIIIIIIIIIIIIIHIIIIHFHIHIHHIIIIIIIIIIHIHHIHIEIIIIIIIIIIIIHIIIIIGIIIIIIIIHHIIHHIIIIIIIIIIIIIHIIIHIIIIIIIIIIIIIIHIIIIIIIIIHIIIIIHIIIIIIIHHIIIIIIIIIIIIIIIIIIIIIIIIEIIIIIIIIIIIIIIHHIIIIIIIIIIIIIIIIIIIIIIIIIIIIIIIIIIIIHIIIGD<DIIIIIIIIIIIIIIIIIIIIIIIIIIIIIIIIIIIIDDDDD
@HISEQ:969:HM2KJBCX2:2:1101:6241:55507 2:N:0:ACTATGCA
TCCTCACTATCACCCAACTATCCCTATTAATCATTACGGTGGTCCTAGACCAACAAAATAGAACCAACGTCCTATTCTATTATTCCATGCTAATCTATTCAAGCAAATGCCTGCTTTAAACACTCTAATTTTTTCAAGGTAATGGTCCTGGCTCCCCGGTACACTCAATAAAGAACATGCCGGTTCACCAGAAGGTAAGACCCGACACAGAACAGTACTCGCCAAAGACGGACCGCCCGGCCAGGCCTAAAATTCAACTACGAGCTTTTTAACTGCAACAACTTTAATATACGCTATTGGAGCTGGAATTACCGCGGCTGCTGGCACCAGACTTGCCCTCCAA
+
DDDDDIIIIIIIIHIIIIIIIIIIIHIIIIIIIIIIIIIIIIIIIIEHFHHIIIIE@HHIIFHIIFHHIHHIIIFHHIIGIIIIIIHIIIIIFIHIIIIIIHHIIIIHIIIIIIIHIIHHHIIIIIIGIHIIIIIIHIIIIIIIIIHIIIIHIIHIIHHHIIIIIIIIHIHGIIIIIIIHIIHIIIIHIIIIHIIIIIIHIIIIIIIIHIHIIIHIIIHIIIIIIHHHIIIHIIIIIIIIHHIIIIHIIIIIIIIIIIIIIIIIIIIIIIIIIIIIIIIIIIIIIIIHIIIIIIIIIIIIIIIIIIIIIIIIIIIIIIHIIIIIIIIIIIIIIIIIIIDDDDD
@HISEQ:969:HM2KJBCX2:2:1101:10221:55373 2:N:0:ACTATGCA
TCCTCACTATCACCCAACTATCCCTATTAATCATTACGGTGATCCTAGAAACCAACAAAATAGAACCATGCCGTCCTATTCTATTATTCCATGCTAATGTATTCGAGCAAAAATGCCTGCTTTAAACACTCTAATTTTTTCAAGGTAAAGGTCCTGGATCCGCAAGACACCCAATTAAGGACATCAAGTTTCTCCAGAAGGTGAGAAATCAACAGCGACAGTTCATACCCCTTAAGGCATGACCATCACGTCAATCCCGAAATTCAACTACGAGCTTTTTAACTGCAACAACTTTAATATACGCTATTGGAGCTGGAATTACCGCGGCTGCTGGCACCAGACTTGCCCTCCAA
+
DDDDDIGIIHIIHIIIIIIIIIIIIIHIIHIIIIIIIHHIIHHIIIIIIGIHHEHHHIIIIIFIIIHIIHEHCDDHHCHFHHHIIIHHIIHIHHEHIHHHHEGHHHHHIIHHIHHHHHIHIIIHIHHHHIHIHIHHHGEFGIIIIIHGIHIHHIHHFHFIHHIHHHIHHHHIIGHIIIIIIHIIIHIIIHHHIIHIIIIIIGIIIIHIHIHIHIIIIIIIIIIIIHHHGIIIIIIHHHIIIIIIIIGHHIGHHIIIIIIIIIIIHHHHHHIHHIIIIIIIIHIIIIIIHIIIIIIIIIIIIIIIIIIIIIIIIHIIIIIIIIIIHIIIIIIHIIIIIIIIIIIIIIIIDDDDD
@HISEQ:969:HM2KJBCX2:2:1101:14737:55418 2:N:0:ACTATGCA
TCCTCACTATCACCCAACTATCCCTATTAATCATTACGGTGATTCAGAAACCAACAAAACAGGACCACCGTCCTATTTTATTATTCCATGCTAATGTATTCAGACGTAAGCCTGCTTTGAACACTCTAATTTTTTCAAGGTAAAGGTCCTGGTTTCCCACCACGCTAAATTAATAACATGATGGTTCCCCAGAAGGTAGAAATTCCACACGCCAGTACAGACTATTGCCCGACCAACGGTAGAACCCCGAAATTCAACTACGAGCTTTTTAACTGCAACAACTTTAATATACGCTATTGGAGCTGGAATTACCGCGGCTGCTGGCACCAGACTTGCCCTCCAA
+
DDCDDIIIIIHHHFHHIHIHIIFHIIIIIIIHHIHIIIIIEHIIIGHHIHHGGHFIIFIIIFGHHIIIHIICCEGHIHFHHIIIEHHIHHICHIIIIHIHIHHHHIHFHHCIHIHHIHHHFCHIIIHIHHHIIIIIIHIIIHEIIIIFEHIIHHHIHGHIIHHHHIIIIHHIIIHIIIIHHGIIIIIIIIHHIHIHIIIIIIIIHHGHEHEHIIIIIIHHFFIIHIIIIIIHFHIIIHHHHDIHHCDIIIIIIIIIIIIIIIIHIHHHIIIIIIIIHHIHHIIIIIIIIIIIIHIIIIIIIIIIHEEIIIIIHIHIHIIHIIHIIIIIIIIIIIIIIHDDDCD
@HISEQ:969:HM2KJBCX2:2:1101:18202:57061 2:N:0:ACTATGCA
TCCTCACTATCACCCAACTATCCCTATTAATCATTTCGTCGATCCTAGAAACCAACAAAATAGAATCAAACGTCCTATTTCATTATTCCATGCTAATGTATTCAAGCGCGAGCCTGCTTTAAACACTCTAATTTTTTCAAAGTAACAGTCCTGATTTCCCACGACACCAAATTAATGACATCATGGTTCATCAGAAGGGAGGAATCAACGACCCCAGTGCGTACCGAAGGCACGACCGACGTATTGATCCCGAAATTCAACTACGAGCTTTTTAACTGCAACAACTTTAATATACGCTATTGGAGCTGGAATTACCGCGGCTGCTGGCACCAGACTTGC
+
DADDDIIIIIIIIIIIIIIIIIIIIIIIIIIIIIIIIGIIHIIIIIIIHIIHHIIIGHHIIIHFHIHHIGHHFEHIIIIIIIIIIIIHHIIIIIIIIIIIIIHIIIIIIIIIIIIIIIIIIIIIIIIIIIIIHHIIIIIIIIIIIHHIHHIIIIIHIIIIIIIIIIIIIIIIIHIIIIIIIIIIIIIIIIIIIIIIIIIIIIIIIIIIIIHIIIIIIHIIIIIIIIIIIIIIIIIIHHIIIIIIIIIIIIIIIIIIIIIIIIIIIIIIIIIIIIHIIIIIIIIIIIIIIIIIIIIIIHIIIIIIIIIIIIIIIIIIIIIIIIIIIIIIIHIIIIDDDDD
@HISEQ:969:HM2KJBCX2:2:1101:7548:57470 2:N:0:ACTATGCA
TCCTCACTATCACCCAACTATCCCTATTAATCATTACGTCGATCCTAGAAACCAACAAAATAGGGTCAAACGTCCTATTTCATTATTCCATGCTAATGTATTCAAGCGTGAGCCTGCTTTAAACACTCTAATTTTTTCAAAGTAACAGTCCTGATTCCCCGCGACACCAAATTAATGACATCACGGATCTTCAGAAGGGAGAAACCAGTGACACCAGTGCATACCAAAGGCATGACCAGCGTACTGATCCCGAAATTCAACTACGAGCTTTTTAACTGCAACAACTTTAATATACGCTATTGGAGCTGGAATTACCGCGGCTGCTGGCACCAGACTTGCCCTCCAA
+
@DDADIHIIGIHIIIIIIIIIHIIIIGGHHIIIIIIIIIIIIIGHIIIIIIIHIIHHH?GHHHIIFHGIIIIHHHIIIIGHHHHIHIIHIIIGIIIIIIIIHIIIIIIIIIIHIHIIIIHIIIIIIIIIIIIIIIHHIIIIIIHIIIHIIIIIHHIIHHIIIIIIIIIIIIIIIIIIIIIIIIIIIIIIIIIIIHHHHIIIIIIIIIIIIHIIHIIIHIIIIIIIGHHIIIIIIIIGIIIIIHHFIIIIIIIIIGIIIIIIHHIIIIIIIIIIIIIIIIIIIIIIHIIIIIIIIIIIIIIIIIIIIIIIIIIIIIIIIIIIIIHIIIIIIIIIIIIIIIIIDDDDD
@HISEQ:969:HM2KJBCX2:2:1101:19730:56422 2:N:0:ACTATGCA
TCCTCACTATCACCCAACTATCCCTATTAATCATTACGTCAATCCTAGAAACCAACAAAATAGGTTTGAACGTCCTATTTCATTATTCCATGCTAATGTATTCAAGCAAATGCCTGCTTTAAACACTCTAATTTTTTCAAAGTAACAGTCCTGTTTCCCTGCAACACCAAATTAATGACATTACAGTTCTTCAGAAAGGAGGAATCAGCGAGACCAGTTCATACCAGTGGCACGACCAGCCTGCTGACCCCGAAATTCAACTACGAGCTTTTTAACTGCAACAACTTTAATATACGCTATTGGAGCTGGAATTACCGCGGCTGCTGGCACCAGACTTGCCCTCCAA
+
DDDDDIIIIIIHIHIECHHIIIIIIGIIIIIIIIIIIIIIIGHIIIIIIGIIIIIIIIIIIGHFGFCGIIHICHHIIIHIIIIIHHIFHHHIIIIIIIIHIHIHIIIIIIIIIIIHHIIIIIIHHHHIIHIIIIIIIHIHHHHHHHHIIIHIIIIIIHIHHIIIIIGIIIHHHIIIIIIGIHIIIIIHHIIHIIIIIIIHHIIIHIIIIIHIHIIIIIHIHHIIIIIHIIIIIIIIIIIIIIHHHIIIIIIIIIIIIIIHHIIIIHIIIIGIIHHHIIIIIHIIHIIIIIIIIIIIIIIIHIIIIIIHIIIIIIIIIIIIIIIIIIIIIIIIIIIIIIIIIDDDDD
@HISEQ:969:HM2KJBCX2:2:1101:5049:57733 2:N:0:ACTATGCA
TCCTCACTATCACCCAACTATCCCTATTAATCATTACATCGATCCTAGAAACCAACAAAATAGAATCGGATGTCCTATTTCATTATTCCATGCTAATGTAATCAAGCGTAAGCCTGCTTTAAACACTCTAATTTTTTCAAGGTAACAGTCCTAATTCCCCGTGACACCAAATTAATGGCATTACGGTTCTTTAGAAGGTGAGAAATCAATAATATCAGTACATACCAACGGCATGACCGAAACATTGATCCCGAAATTCAACTACGAGCTTTTTAACTGCAACAACTTTAATATACGCTATTGGAGCTGGAATTACCGCGGCTGCTGGCACCAGACTTGCCCTCCAA
+
DADDCIFHHIHHHEEEHHEHGEHIHHIIIIIIHHHIIIHH=EHIHIGIGIIIIIIIIIGCGH<C@EGHIHIIECHHFEHH?GHECHC?CGCH?FCCEGHH1GHHIIHHIIIHHHHIHGHHHHIHIIIHIIHIIIHIHIIIIIGIIHIIHIIIIIHG@IIIIIIIIIHHHIIIHIIIHIIIIIIHHIIIHHGIIIIIHIIIIIIIIHIIIHIIHHHIIIIIIHIIIIIIIIIIIIIIIHIIIIIIHDFHCFIIIIIIIIIIIIIIIIIIIIIIIIIIIIIIIHHIIIIHIIIIIIHIIIIIIIIIIIIIIIHIIIIIIIIIIIIIIIIIIIIIIIIIIIIIIIDCDDD
@HISEQ:969:HM2KJBCX2:2:1101:2388:56473 2:N:0:ACTATGCA
TCCTCACTATCACCCAACTATCCCTATTAATCATTACGGTGATCCTAGAAACCAACAAAATAGAACCATGCGTCCTATTTCATTATTCCATGCTAATGTATTCAGGCAATAGCCTGCTTTAAGCACTCTAATTTTTTCAAGGTAACAGTCCTGCTTCCCCAACGCACCAAATTAATGGCATGCTGGTTATTCAGAAGGTAGGAATCCATCACGCCAGTACAGACCCAAAAGCCCGACCAACGGATAAATCCCGAAATTCAACTACGAGCTTTTTAACTGCAACAACTTTAATATACGCTATTGGAGCTGGAATTACCGCGGCTGCTGGCACCAGACTTGCCCTCCAA
+
DDDDDIIIIIIIHIIIIIIHIIIIIIIIIIHHHIIIIHIIIIIIIIIIGHIIIIIIIIIHHHGGHHHIICHIIIHIHHIIIIHIIIIIIIIIFIIIHHIIIIHHHHHHIIIIHIIHHHIIHHIIIHHIIIIHIIHHIIIIIIIIIHIIIIIIIIIIIHIHIIIIIIIIIIHHIIIIIIIIIIIIIIIIIIIIIIIIIIHHIIIIIIIIIIIIIIIIIIIIIIIIIIIIHIIIIIIIIIIIIIHHGGIIIIIIIIIIIIIIIIIIIIIIIIIIIIIIIIIIIIIIIIIIIIIIIGIIIIIIIIIIIIIIIIIIIIIIIIIIIIIIIIIIIIIIIIIIIIIIIIDDDDD
@HISEQ:969:HM2KJBCX2:2:1101:15364:58208 2:N:0:ACTATGCA
TCCTCACTATCACCCAACTATCCCTATTAATCATTACATCGATCCTAGAAACCAACAAAATAGAATCTGATGTCCTATTTCATTATTCCATGCTAATGTATTCAAGCGTAAGCTTGCTTTAAACACTCTAATTTTTTCAAGGTAACAGTCCTAATTCCCCATAACATCAAATAAATGACATTATGGTTCTTTAGAAGGTGAGAACCAATAAAACCAGTACATACCAAGGCATGACCGATCCCTTGATCCCGAAATTCAACTACGAGCTTTTTAACTGCAACAACTTTAATATACGCTATTGGAGCTGGAATTACCGCGGCTGCTGGCACCAGACTTGCCCTCCAA
+
DDDDDIIIIIIIIIIIIIIIIIIIIIIIIIIIIIIHIIIIHHIIIIHIFIIIIIGHIIIIIIEHIIIIHIIIIFHIIIIIEHIIIIIHGHIIIIIHIIHIIHIIIIIIIIIHIIIIIIIIIHIIIIIIIIIHIIIIIIIIIIIIIIIIIIIIIIIIHIIIIIHHHHIIIIIIIIIIIIIIIIIIIIIIIIIIIIIIIIHIIIIIIIIIIIIIIIIIIIIIIIIIIIIIIIIIIIII<IIIIHIHIIIIIIIIIIIIIIIIIIIIIIIIIIIIIIIIIIIIIIIIIIIIIIIIIIIIIIIIIIIIIIIIIIIIIIIIIIIIIIIIIIIIIIIIIIIIIIIIDDDDD
@HISEQ:969:HM2KJBCX2:2:1101:5021:58220 2:N:0:ACTATGCA
TCCTCACTATCACCCAACTATCCCTATTAATCATTACGTCGATCCTAGAAACCAACAAAATAGGTTCGATCGTCCTATTTCGTTATTCCATGCTAATGTATTCAAGCGCGAGCCTGCTTTAAGCACTCTAATTTTTTCAAAGTAACAGTCCTGTTTCCCCGCAACAACAAATTAATGCCATCACGGTTCTACAAGAAGGAGGGACCAGTGAGGCCAGTGCATACCAGTGGCACGACCAACCTACTGGCCCCGAAATTCAACTACGAGCTTTTTAACTGCAACAACTTTAATATACGCTATTGGAGCTGGAATTACCGCGGCTGCTGGCACCAGACTTGCCCTCCAA
+
DDDDDIIIIIIIHIIIIIIIIIIIIHIIIIIIIIIIIIIIIIIIHHHHFHIGIIIIIIIIIHIHIIIIIIIIIHHHGIFHIGIIHIIIIIIIIHIIIIIIIHHHIHIHHHHHIIIIIIIIIIIIIIIIIIHIIHIIIHGIIIHHIHIIIIIIIHHIIIIIIIIIIIIIIIHHIIIIHFGIIIIIIIHIIIIIIIIIIIIIIIIIIIIIIIIIIHGIIIIHIIIIIGIIIIIIIIIIIIIIIIIHGIIIIIIIIIIIIIIIIIIIIIIIIIIIIIIIIIIIIIIIIIIIHIIIIIIIIIIIIIIIIIIIIIIIIIIIIIIHIIIIIIIIIIIIIIIIIIIIIDDDDD
@HISEQ:969:HM2KJBCX2:2:1101:17250:57907 2:N:0:ACTATGCA
TCCTCACTATCACCCAACTATCCCTATTAATCATTACGTCAATCCTAGAAACCAACAAAATAGGATCGAACGTCCTATTTCATTATTCCATGCTAATGTATTCAAGCGTTAGCCTGCTTTAAACACTCTAATTTTTTCAAAGTAACGGTCCTGTTTCCCTGCAACACCAAATTAATGACATTACAGTTCTTCAGAAAGGAGGAATCAGTGAGACCAGTACATACCAGAGGCATGACCAACCTACTAACCCCGAAATTCAACTACGAGCTTTTTAACTGCAACAACTTTAATATACGCTATTGGAGCTGGAATTACCGCGGCTGCTGGCACCAGACTTGCCCTCCAA
+
DBDDDIGIIIIIIIIIIIIIIIIIIHIIIIIIIIIIIIIIIIIIIIIIIHHIGHIIIIGIIHFHHHIIGIIGHIHIIIIIIIIIIIIHIGHGEHHHIIHIIIIIIIIIIIIIIIIIIIIIIHIIIIIIIIHIIIIIIIIIIIIIIIIIHIIIIIIIHIIIIIIIIIIIIIIHIIIIIIIIIIIIIIIIIIIIIIIIIIIIIIIIIIIIIIIIIIIIIIIIIIIIIIIIIIIIIIIIIIIIIIHHGIHIIIIIIIIIIIIIIIIIIIIIIIIIIIIIIIIIIIIIIIIIIIIIIIIIIIIIHIIIIIIIIIIIIIIIIIIIIIIIIIIIIIIIIIIIIHIIIDDDDD
@HISEQ:969:HM2KJBCX2:2:1101:3181:59402 2:N:0:ACTATGCA
TCCTCACTATCACCCAACTATCCCTATTAATCATTACGGTGATTCAGAAACCAACAAAACAGGACCACCGTCCTATTCTATTATTCCATGCTAATGTATTCAGACGTAAGCCTGCGTTGAACACTCTAATTTTTTCAAGGTAAAGGTCCTGGTTTCCCACCACGCTAAATTAATAACATGATAGTTCCCCAGAAGGTAGAAATTCTACACACCAGTACAGACTTGTTAGCCCGACCAACGGTAGAATCCCGAAATTCAACTACGAGCTTTTTAACTGCAACAACTTTAATATACGCTATTGGAGCTGGAATTACCGCGGCTGCTGGCACCAGACTTGCCCTCCAA
+
DDD00<FHGGH@<CGEHIIHFF1<D?@1DHHHHH1DEHHHF??<1<FHIHHIE1CE1GHI?FC@CHHGHIICHFHHHHCHHHIHIIIFHHHE?1FGHHCEG?@FGCE1E>C?E@?#EGC6GEGH?<IHHDHHGHCF<CGFHIHHHHIHFHHICHGIIIHHGHCH?GIHHHIHHEHGHCH?GDHGH<C<CHHIHGCHFHHECHHHGEGEHHHIHE9C<AEFHHIIIHCEEHEEHDDHHHHCGHHHIHHGHHHHCHIHHHGEEHHG@HEHHHHCHEHHCHHGEG<F@FHHFHHHDCHHHGC@?H@IHHIIHHHCHHCCGIHEHHIHHHHEIHEHC?HHHIHHDDDDA
@HISEQ:969:HM2KJBCX2:2:1101:15959:59546 2:N:0:ACTATGCA
TCCTCACTATCACCCAACTATCCCTATTAATCATTACGGTGGTCCTAGAAACCAACAAAATAGAACCACAACGTCCTATTCTATTATTCCATGCTAATCTATTCAAGCAAATGCCTGCTTTAAACACTCTAATTTTTTCAAGGTAATGGTCCTGGCTCCCCGGCACACCCAATAAAGGACATACTGGTTCACCAGAAGGTGGACCCGACACAGGACAGTACTCGCCAAAGACGGACCGCCCGGCCAGGCCTAAAATTCAACTACGAGCTTTTTAACTGCAACAACTTTAATATACGCTATTGGAGCTGGAATTACCGCGGCTGCTGGCACCAGACTTGCCCTCCAA
+
DDDDDIIIIIIIIIIIIIHIIIIIHIIIIIIIHIHIIHHHIIIIIIIIIIIHIIIIIHIIIIIIIIIIIIIIIIIHHIGHGIHIIIIIIHHHHHIIIIIIIIHHIIIHIIIIHIIIIIIIHIIIIIIIIIIHIIIIHIIIIIIIIIIIIIIIIHHHHIIIHHHHIIIIIHIIIIIIIIIIIIHIHIIIHIIHIIIIIIIIIIIIIIIIIIIIIIIIIIIIIIIIIIIIIIIIIIIIIIIIIIIIIHIIIIIIIIIIIIIIIIIIIIIIIIIIIIIIIIIIIIIIIHIIIIIIIIIIHGD<DIIIIIIIIIIIIIIIIIIIIIIIIIIIIIIIIIIIIIIIIDDDDD
@HISEQ:969:HM2KJBCX2:2:1101:14705:58834 2:N:0:ACTATGCA
TCCTCACTATCACCCAACTATCCCTATTAATCATTACGGTGGTCCTAGAAACCAACAAAATAGAACACAACGTCCTATTCTATTATTCCATGCTAATCTATTCAAGCAATAGCCCGCTTTAAACACTCTAATTTTTTCAAAGTAATGGTCCTGGCTCCCCAACACACCATACTGGTTCACCAGAAGGAAGACCCGACAGCAGACAGTACTCGCCAAAGACGGACCGCCCGGCCAGGCCTAAAATTCAACTACAAGCTTTTTAACTGCAACAACTTTAATATACGCTATTTGAGCTGGAATTACCGCGGCTGCTGGCACCAGACTTGCCCTCCAA
+
DDDCDIIIIIHIHIIIIFIHHIIIIIIIIIIIIIEHIEEHHHIIHHHIIIGHHIHIEHIIIIIGHIIIGHCHHIGHHHHIHHIIHHICHHHIHIIIIIIHIHHIIIIIIIIIHHIIHIHIIIEHIIIHIIIIIIIIIIIIIIIIIIIHIIHIIIIIIIIIIIIIIIIIIIHIIIIIIIIIIIIIIIIIIHIHIIIHIIIIHHIIIIIHIIIIHIIIIIIIIIIIIIIIHIIIIIIHHHIIIIIIIIIIIIIHIHIIIIIIHIHIIIIHIIIIIIIIHIIIIIIIIIHIIIIIIIIIIIIIHIIIIIIIIIIIIIIIIIIIIIIIIIIHIDDDCD
@HISEQ:969:HM2KJBCX2:2:1101:18258:59300 2:N:0:ACTATGCA
TCCTCACTATCACCCAACTATCCCTATTAATCATTACGGCGGTCCTAGAAACCAACAAAATAGGACCGCACGTCCTATTCTATTATTCCATGCTAACGTATTCGAGCAAAGGCCTGCTTTGAACACTCTAATTTTTTCAAAGTAAAAGTCCTGGTCCCCAACACACCCAGTGAAGGGCATGCGGTTCTCCAGAAGAGAAGGCCCGGCCGGACAAGTGCACGCGGTGAGGCGGACCTGCCAGCCAGGCCAAAGGTTCAACTACGAGCTTTTTAACTGCAACAACTTTAATATACGCTATTGGAGCTGGAATTACCGCGGCTGCTGGCACCAGACTTGCCCTCCAA
+
DDDDDIIIIIIIIHIIHHIIIIIIIIIIIIIIIHHIIIIIIIIIIGHIIIIIIIIIHGHFHEFHGHHEHIDHHHIIHIIIIIFIHHIIGIIHHHIIIIIIIDEHHHHIIIIIIIHGHIIIIIIIIIIHHIIIIIIIIIIIIIHIIIIIIIIIHIHHHIIIIIHIIIIIHIIIIIIIIIIIIHIIIHHIIIIIIIIIIIIIIHIIIIIIIIIIIHIIIIIIIIIIIIIIIIIIIIIIIIIIIHHIIIHHIIHIIIHHIIIIIIIIIIIIIIIIIIIIHIIIIHIIIIIIIIIIIIIIIIIIIIIIIIHIIIIIIIIIIIIIIIIIIIIIIIIIIIIIIIIDDDDD
@HISEQ:969:HM2KJBCX2:2:1101:2696:59759 2:N:0:ACTATGCA
TCCTCACTATCACCCAACTATCCCTATTAATCATTACGGTGGTCCTAGAAACCAACAAAATAGAACCACAACGTCCTATTCTATTATTCCATGCTAATCTATTCAAGCAAATGCCTGCTTTAAACACTCTAATTTTTTCAAGGTAATGGTCCTGGCTCCCCGGCACACCCAATAAAGGACATACTGGTTCACCAGAAGGTGGACCCGACACAGGACAGTACTCGCCAAAGACGGACCGCCCGGCCAGGCCTAAAATTCAACTACGAGCTTTTTAACTGCAACAACTTTAATATACGCTATTGGAGCTGGAATTACCGCGGCTGCTGGCACCAGACTTGCCCTCCAA
+
DDCDDHIIIIIIIIIIIIIIIIIIHGIIIIHIIIIIIIIIIIIIIIGIIIIIIIIIIIGIIIIIIIIIIGIIIIHGHIIIIIIIIEHIHIIIIGHIIIIIIHHIIHIIIIIIIIIIIHIIIIIIIIIIIIIIHHHIIIIIIIIIHIIIIIIIIIIIIIHIIIIIIIHHIIIIIIIIIIIIIIIIIIIIIIIIIIIIIIIIIIIIIIIIIIIGIIIIIIIIIIIIIIIIIIIHIIIIIIIIIIIIIIIIIIIIIIIIIHHIIIIIIIIIIIIIIIIIIIIIIIIIIIIIIIIIIIIHHGF<DIIIIIIIIIIIIIIIIIIIIIIIIIIIIIIIIIIIIIIIIDDDDD
@HISEQ:969:HM2KJBCX2:2:1101:11117:59685 2:N:0:ACTATGCA
TCCTCACTATCACCCAACTATCCCTATTAATCATTACGGCGGTCCTAGAAACCAACAAAATAGGACCGCACGTCCTATTCTATTATTCCATGCTAACGTATTCGAGCAAAGGCCTGCTTTGAACACTCTAATTTTTTCAAAGTAAAAGTCCTGGTCCCCAACACACCCAGTGAAGGGCATGCGGTTCTCCAGAAGAGAAGGCCCGGCCGGACAAGTGCACGCGGTGAGGCGGACCTGCCAGCCAGGCCAAAGGTTCAACTACGAGCTTTTTAACTGCAACAACTTTAATATACGCTATTGGAGCTGGAATTACCGCGGCTGCTGGCACCAGACTTGCCCTCCAA
+
DCADDIIIIIGIIIIIIIIIIGIIIIIHIHIIIIIIIIHIHIIIIIIIHIHHHIGIHHHHHHEHHHHIIHIIIHIIIGHIHIIIIHIIIIIIHHIIIIIHEDHIHIIIIHGGIHIIIHHIHIIIIIIIIIHIIIIHHIHIIIIIIIHIIIIIHHHIHHHHHHHHIIHIIHHIIIIIHHHIHIIIIIIHIIIIIIIHHIIHIIIIIIHIIIIIIIIIIIIHIIIIIIIIIIIIIIIIIIIIIIHIIIHHHHIIIIIHIIHIIHIIIIIIIIIIHIIHIIHHIIIIIIIIGIIIIIIIIIIIIIIIIIIIIIIIIIIIIIIIIIHIIIIIIIIIIHIIIIIDDDDD
@HISEQ:969:HM2KJBCX2:2:1101:11840:59434 2:N:0:ACTATGCA
TCCTCACTATCACCCAACTATCCCTATTAATCATTACGTCGATCCTAGAAACCAACAAAATAGAATCAAACGTCCTATTTCATTATTCCATGCTAATGTATTCAAGCGTAAGCCTGCTTTAAACACTCTAATTTTTTCAAAGTAACAGTCCTGATTCCCCACGACACCAAATTAATGACATCGCGGTTCTTCAGAAGGTAGGAACCAATAATGCCAGTGCGTACCGAAGCACGACCAACAATTTGATCCCGAAATTCAACTACGAGCTTTTTAACTGCAACAACTTTAATATACGCTATTGGAGCTGGAATTACCGCGGCTGCTGGCACCAGACTTGCCCTCCAA
+
DADDDHHIIIHIIHIIIIHHIIIIIIIIIIIIIIIIIIIIHIIIIIHIIHIIIIIIIIIIIHIIIGIIIIIGIIHIIIHIIHIIGHIHIIIIHIIIIIIIIIIIIIHIIIIIHIIIHHIIHHIIIIIHIIIIIIHHHIIHIIIIIHIHIIIIIIIHIHIIIIIIIIIIGIIIIIIIIHIIHIIHHIIIIIIIIIIIIIHHIIIIIHIHIIIIIHIIIIIIHHHFIIHIIIIHIIIIIIIIIIIIIIIIIIIIIIIIIIIIIIIIIIIIIIIIIIIIIIIIIIIIIIIIIIIIIIIIIIIIIIIIIIIIIIIIIIIIIIIIIIIIIIIIIIIIIIIIIIIIDDDDD
@HISEQ:969:HM2KJBCX2:2:1101:7089:60074 2:N:0:ACTATGCA
TCCTCACTATCACCCAACTATCCCTATTAATCATTACGGCGGTCCTAGAAACCAACAAAATAGGACCGCACGTCCTATTCTATTATTCCATGCTAACGTATTCGAGCAAAGGCCTGCTTTGAACACTCTAATTTTTTCAAAGTAAAAGTCCTGGTCCCCAACACACCCAGTGAAGGGCATGCGGTTCTCCAGAAGAGAAGGCCCGGCCGGACAAGTGCACGCGGTGAGGCGGACCTGCCAGCCAGGCCAAAGGTTCAACTACGAGCTTTTTAACTGCAACAACTTTAATATACGCTATTGGAGCTGGAATTACCGCGGCTGCTGGCACCAGACTTGCCCTCCAA
+
DDDDDIIHIIIIIIIIIIIIIIIIIIIIIHIIIIIIIIHHCHIIIIIIIIIIIHIHIGIGHIGHIIIHIIIIHGHIGIEHHIIIIIIIIIIIIIHIIIHIHHIIIHIIIIIIIIIIIIIIHIIIIIIIIIIIIIIIIIIIIIIIIIIIIIIHIIIIIIIIIIIIIIIIIIIIIIIIIIIIIIIIIIIIIIIIIIIIIIIIIIIIIIIIIIIIIIIIIIIIIIIIIIIIIIIIIIIIIIIIIIHIIIHIIIIHIHIIIIIIIIIIIIIIIIIIIIIIIIIIIIIIIIIIIIHHIHIIIIIIIIIIIIIIIIIIIIIIIIIIIIIIIIIIIIIIIIIIIIIDDDDD
@HISEQ:969:HM2KJBCX2:2:1101:13163:60323 2:N:0:ACTATGCA
TCCTCACTATCACCCAACTATCCCTATTAATCATTACGTCGATCCTAGAAACCAACAAAATAGAATCAAACGTCCTATTTCGTTATTCCATGCTAATGTATTCAAGCGTGAGCCTGCTTTAAACACTCTAATTTTTTCAAAGTAACAGTCCTGATTCCCCATGACACCAAATTAATGACATCATGGTTCGTCAGAAGGTAGGAATCAATAATACCAGTACGTACAATAGCACGACCAATAAATTGATCCCGAAATTCAACTACGAGCTTTTTAACTGCAACAACTTTAATATACGCTATTGGAGCTGGAATTACCGCGGCTGCTGGCACCAGACTTGCCCTCCAA
+
DDDDDIIIIIIIIIIIHIIIIIIIIIIIIIIIIIIIIIIIIIIIIIHIIIHIHHIIHIHHHIIIIIIIEHHDGHIHIIIIIIIIIIIHHIIIIIIIIIIIIIIIIHGIIIIIGHIIHIIIIIIIIIIIIIHIIIHHHHIIIIIIIGIIIIHHIIHHIFHIHHIIIIIIIIIIHIHHIIIIIHIIIHHIHHHIHIIIIIHIHHIHHHIIIHIIIIIIIHIIIIIIIIIIIIIIIHFIIIIIIIIIIIIIIIIIIIGIIIIHHIIIIIIHHIIIIIIIIIIIIIIHHHHIIIIIIHHIIIIIIHIIIIIHIHIIIIHIIIIIHIIIIIIIIIIIIIIIIIIIDDDDD
@HISEQ:969:HM2KJBCX2:2:1101:7083:61431 2:N:0:ACTATGCA
TCCTCACTATCACCCAACTATCCCTATTAATCATTACGTCAATCCTAGAAACCAACAAAATAGGATCAACGTCCTATTTCATTATTCCATGCTAATGTATTCAAGCGCGAGCCTGCTTTAAACACTCTAATTTTTTCAAAGTAACAGTCCTGATTCCCCGCCACACCAAATGAATGACATGATGGTTCGTCAGAAGGTAGGAACCAGTAACACCAGTACGTACCTAAGGCACGACCAACGTACTGATCCCAAAATTCAACTACGAGCTTTTTAACTGCAACAACTTTAATATACGCTATTGGAGCTGGAATTACCGCGGCTGCTGGCACCAGACTTGCCCTCCAA
+
DDDDDIIIIHIIIIIIIIIIIIIIIIIIIIIIIIIIIIIIIIIIHIIIIIIIIHIIGIHIIIHHHIIIHHHIIHHHHIIHHIIIIIIIIIIHIHIIIIIIIIHIDHHHHHHIIHIIHEHIHHHIIIHHHFEHIIHIIHIIHFIIHIGHIHIIIIIHIIIIIIIIIHIHIIIIHHIIHIIIIIIIIIHIIGIIIIIIIHIIIIIIIIIHIIIIHIIHHHHGIIHIIIIIIIIIIIIIIIGIIIHHIIIIIIIIIIIHIIHHHIIIIIIIIIIIHHHIIIHIIHIHIIIIIIIIIIIIIIIIIIIIIIIIIIIIIGIIIIIIIIIIIIIIIIIIHIIIIIIIDDDAD
@HISEQ:969:HM2KJBCX2:2:1101:3555:61730 2:N:0:ACTATGCA
TCCTCACTATCACCCAACTATCCCTATTAATCATTACATCGATCCTAGAAACCAACAAAATAGAATCTGATGTCCTATTTCATTATTCCATGCTAATGTATTCAAGCGTAAGCTTGCTTTAAACACTCTAATTTTTTCAAGGTAACAGTCCTAATTCCCCATAACATCAAATAAATGACATTATGGTTCTTTAGAAGGTGAGAACCAATAAAACCAGTACATACCAAGGCATGACCGATTCCTTGATCCCGAAATTCAACTACGAGCTTTTTAACTGCAACAACTTTAATATACGCTATTGGAGCTGGAATTACCGCGGCTGCTGGCACCAGACTTGCCCTCCAA
+
DDDDDIIIIIIIIIIIIIIIIIIIIIIIIGIIHIIIIIIIIIIHIIIHHHIIIIIIHIHIIIIIIHIIIGHGHIIHHIIIIIIIIIIIIIIIHIFIIHIIIHIIIIIIIIIIIIIIIIIIIIIIIIIIIIIIHIIIIIIIIIHIIIIIHIIHGHGHIIIIIIIIIIIIHHIHIIHIIIIIIIIIIIIIIIIIIIIIIIIIIIIIIIIIIIIIIIIIIIIIIIIIIIIIIIIIIIIIIIIIIIIHIIIIIIIIIIIIIIIHHHIIIIIIIIIIIIIIIIIIIIIIIIIIIIIIIIIIIIIIIIIIIIIIIIIIIIIIIIIIIIIIIIIIIIIIIIIIIIIIDDDDD
@HISEQ:969:HM2KJBCX2:2:1101:11609:63004 2:N:0:ACTATGCA
TCCTCACTATCACCCAACTATCCCTATTAATCATTACGTCAATCCTAGAAACCAACAAAATAGGATCAAACGTCCTATTTCATTATTCCATGCTAATGTATTCAAGCGTTAGCCTGCTTTAAACACTCTAATTTTTTCAAAGTAACAGTCCTGTTTCCCTGCAACACCAAATTAATGACATTACAGTTCTTCAAGAAGGAGGAACCAGTAAAGCCAGTACATACCAGAGGCACGACCAACTTACTAATCCCGAAATTCAACTACGAGCTTTTTAACTGCAACAACTTTAATATACGCTATTGGAGCTGGAATTACCGCGGCTGCTGGCACCAGACTTGCCCTCCAA
+
DDDDDIIIIIIIIIIIIIIIIIIIIIIIIIIIHHIIIHHHHHIIIIIIIIIIIIIIIIIIIIH1DGHIIHHHGHHIHHHHIIIIIIIIIIIHHIIIIIIIIIIIIIIIIHIIIHIIIIIIIIIIHIIIIIIHHHHHHHIIIIIIIHHIIIIIIIIIIIIIIIIIIHIIIIIIIIIIIIIIIIIIIIIHHHIIIIIIIIIIHIIHIIIIIIIIIIIIIIIIIIIIHHIIII=IIIIIIIIIIIIHGGHHIIIIIIIIIIIIIIIIIIIIIIIIIHFIIIIIIGIIIIIIIIIIIIIHGIIIIHIIIIIIIIIIIIIIHGIIIIIIIIIIIIIIHIIIIIIIIDDDDD
@HISEQ:969:HM2KJBCX2:2:1101:6777:63024 2:N:0:ACTATGCA
TCCTCACTATCACCCAACTATCCCTATTAATCATTACGGTGATCCTAGAAACCAACAAAATAGAACCATGCCGTCCTATTTTATTATTCCATGCTAATCTATTCAAGCACAAGCCTGCTTTAAGCACTCTAATTTTTTCAAGGTAATAGCTCTGCTTCCCCAACGCACTAACTTAATAGCATGCTGGTTATTCAGAAGGTAGGAATTCATCAAGTCAGTGCGGACAGTGAAGCCCGACCAACCGACAAACTCCGAAATTCAACTACGAGCTTTTTAACTGCAACAACTTTAATATACGCTATTGGAGCTGGAATTACCGCGGCTGCTGGCACCAGACTTGCCCTCCAA
+
DDDDDIIIIIHHIIIIIHIIHHIIIIIIHHIIIIIIIIHIIHIIIIIIEHHHIIIHIHEHHH@GHHGHHHHHIIHHIHHIIHHIH?HHGHHIEHHFHHHHIIIGIIIIIHIIIIIHIHHHHGHIIIIIFHIIIIIHHHEIHEHHIHHIIIIIIIIHHIIHHHHHEHHHHHHIIFHIHIIIIHIHHHIHHIIIGIIIHIIHHHGEIHIIIIHIIHHIIIIIHIHIIIIIHIHHHGFGHIHHHHHEHHFHHHIIIIIIHHHHHHHHHGIIIHIIHIIIIIIIIIHHHGIIIIIIIIIIIIIIIIIIIIIIIIHIIIHIIHHIIIIIIHIIIIIIIIIHIHIIHGHDBABD
@HISEQ:969:HM2KJBCX2:2:1101:15859:63421 2:N:0:ACTATGCA
TCCTCACTATCACCCAACTATCCCTATTAATCATTACGGTGGTCCTAGACCAACAAAATAGAACCAACGTCCTATTCTATTATTCCATGCTAATCTATTCAAGCAAAAGCCCGCTTTAAACACTCTAATTTTTTCAAGGTAATGGTCCTGGTTCCCCGACACACCCAATTAAGGACATACCGGCTCACCAGAAGGATAGACCCGACAACAGGACAGTACTCGCCAGAGACGGACCGCCCGGTCAAGCCTAAAATTCAACTACGAGCTTTTTAACTGCAACAACTTTAATATACGCTATTGGAGCTGGAATTACCGCGGCTGCTGGCACCAGACTTGCCCTCCAA
+
DDDDDIIIIIIIIIIIIIIIIIIIIIIIIIIIIIIIIHHIHIIIIIIIIIIIIIIHHIIIFHIIIIIIHHIIIIIIIIIIIIIIIIIIIIHIIFIIIIIIIIHIIIIIIIIIIIHHHIIHIIIIIIIIIIIIIIIHIHIIIIIIIIIIIGIHIIIIIIHIIIIIIIIIIIIIIIIIIIIIIIHIIIIIIIIIIIIIIIIIIIIIIIIIIIIIIIIIIIIIIIIIIIIIIIIIIIIIIIIIIIHIIIIIIIIIIIIIIIIIHHIIIIIIIIIIIIIIIIIIIHIIIIIIIIIIIIHHHGGIIIIIIIIIIIIIIIIIIIIIIIIIIIIIIIIIIIIIIIIDDDDD
@HISEQ:969:HM2KJBCX2:2:1101:8102:63530 2:N:0:ACTATGCA
TCCTCACTATCACCCAACTATCCCTATTAATCATTACGTCGATCCTAGAAACCAACAAAATAGAATCAAACGTCCTATTTCATTATTCCATGCTAATGTATTCAAGCGTAAGCCTGCTTTAAACACTCTAATTTTTTCAAAGTAACAGTCCTGATTCCCCACGACACCAAATTAATGACATCGCGGTTCTTCAGAAGGTAGGAACCGATAATGCCAGTGCGTACCGAAGCACGACCAACAATTCGATCCCGAAATTCAACTACGAGCTTTTTAACTGCAACAACTTTAATATACGCTATTGGAGCTGGAATTACCGCGGCTGCTGGCACCAGACTTGCCCTCCAA
+
DDDDDIIIIIIIIIHIIIHHHHHHIIIIIIIIIIIIIIIIIIIIIIIIIIIIIHIIHHIIIIGIIHIIGIIIIIIHGHHHIIIIIIIIHIIIIIHIIIIIIIIIIIIIIHIIIIHIIHIIIIIIIIIIIIIIHIHIFIHIIIIIIIIIIIIIIHIHIIIHIIHIIIIHIIGHIIIIIIIIIHIIIIIIIIIIIIIIIIIIIIIIHIIIIIIIIHHIIIIIIIIIIIIIIIIIIIIIHIIIIHIGIIHHIGIIIIIIIIIIIHIIIHIIIIIIHHIIIHIIIIIIIIIIIIIIIIIIIIIIIIIIIIIIIIIIIIIIIIIIIIIIIIIIIIIIIIIIIIIIDDDDD
@HISEQ:969:HM2KJBCX2:2:1101:16184:63887 2:N:0:ACTATGCA
TCCTCACTATCACCCAACTATCCCTATTAACCATTACATCGATCCTAGAAACCAACAAAATAGAATCAAACGTCCTATTTCATTATTCCATGCTAATGTATTCAAGCGTAAGCCTGCTTTAAACACTCTAATTTTTTCAAAGTAACAGTCCTGATTCCCCACGACACCAAATTAATGACATCGCGGTTCTTCAGAAGGTAGGAACCAATAATGCCAGTGCGTACCGAAGCACGACCAACAATTTGATCCCGAAATTCAACTACGAGCTTTTTAACTGCAACAACTTTAATATACGCTATTGGAGCTGGAATTACCGCGGCTGCTGGCACCAGACTTGCCCTCCAA
+
DDDDDIIIIIIIIIIIIIIIIIIIIIIIIIIIIIIIIIIIIIIIIIIIIIIIIIIIHI?HHIHIIGIIHHIIC?GHIIIIHIIIHIHIIIHIFHIIIIIIIIIHIHFIIIIGIIIIIHHIIIHHIIIIIIIIIIHHHIIIHIIIIIIIHIHIIIIHIIIHHIHIIIIIIIIIIIIIIIIIIIIIIIIIIIIIIIHIIIIIIHIIIIIIIIIIIIIIIIIIHHIIIIIIIIIIIIIIIIIIIIFHIIIIGIIIIHHIIIIIIHHGIHIIIIIIIIIIIIIIIIIIIIIIIIIIHIIIIIIIIIIIIIIIIIIIIIIIIIIIIIIIIIIIIIIIIIIIIIIIDDDDD
@HISEQ:969:HM2KJBCX2:2:1101:12892:64355 2:N:0:ACTATGCA
TCCTCACTATCACCCAACTATCCCTATTAATCATTACGGTGGTCCTAGAAACCAACAAAATAGAACCACAACGTCCTATTCTATTATTCCATGCTAATCTATTCAAGCAAATGCCTGCTTTAAACACTCTAATTTTTTCAAGGTAATGGTCCTGGCTCCCCGGCACACCCAATAAAGGACATACTGGTTCACCAGAAGGTGGACCCGACACAGGACAGTACTCGCCAAAGACGGACCGCCCGGCCAGGCCTAAAATTCAACTACGAGCTTTTTAACTGCAACAACTTTAATATACGCTATTGGAGCTGGAATTACCGCGGCTGCTGGCACCAGACTTGCCCTCCAA
+
D?D@BHHIIHIHIICHHIIIGH1FHHIHHHGGFHIFHIIEHHHIIIHHIIIGFHEHHIIHHHHIIHHFHHIIIEHHECGHHHHHIGHC?GHCE?FHHIHEFFIHIIHEGIHHIHH@FGHHFIHIIIHHHHIHIHHHICIHIIIHIIHIHHIIHHIHHHHHCGHHIIIIIIIHHFHIHIHIIIHIHHGHEGIHIHHIIIHHEHHIIIIIIIIIIIIIII6HHHIIHIIIIIIIIIHIIIHIHIIHHHIHHGIIIIIIIIHHIIIIIIIIIIIIIHHHIIIIIHHHIHHHHHIIHIIIIHHFHIIIIHIIIIIIIIIIHIIIHIIIIIIIIIIIIIIIIIIIIDDDDC
@HISEQ:969:HM2KJBCX2:2:1101:17090:64955 2:N:0:ACTATGCA
TCCTCACTATCACCCAACTATCCCTATTAATCATTACGTCGATCCTAGAAACCAACAAAATAGAATCAAACGTCCTATTTCATTATTCCATGCTAATGTATTCAAGCGTAAGCCTGCTTTAAACACTCTAATTTTTTCAAAGTAACAGTCCTGATTCCCCACGACACCAAATTAATGACATCGCGGTTCTTCAGAAGGTAGGAACCAATAATGCCAGTGCGTACCGAAGCACGACCAACAATTTGATCCCGAAATTCAACTACGAGCTTTTTAACTGCAACAACTTTAATATACGCTATTGGAGCTGGAATTACCGCGGCTGCTGGCACCAGACTTGCCCTCCAA
+
BADBDHIGEC?1DGHIHHHIGIHEGCH@EHIHEHIHIEEHDCHIIIIH??CGHFHHIHEHEHEFG11<F1D0CCHFH1@GHHIHGHHIGHIIHHHHHFIHHIHHHFHIIIIHIHEHIHHHHHHGFHHHBFHFHHFCEGHHIHHHFHHHGIIHHIHHIGHHHHHHEHIGIHHGHHHHHHFIIIIHFGHIIIIIIHIIHHHIIIHHEEIHHEEHIIHHHHIIHHIIHIHIIIIIIHIHH=HIIHGDHCHHHIHHHHHHIIHIIHIIIIIHIHIHHHIIIIIIIIIIIIIIHEIIIIGHHHHHIIIIHIHIIIIIIIIIIIHIIIIIIHIIIIIHIIHIIIIIDDDDA
@HISEQ:969:HM2KJBCX2:2:1101:18707:64741 2:N:0:ACTATGCA
TCCTCACTATCACCCAACTATCCCTATTAATCATTGCTCACAAATCCAAAAACCAACAAAATACGATAAACGAGCCCTAACTTATTATTCCATGCTAATGTATTCATAACTAACCGCCTGCTTTAAACACTCTAATTTTTTCAAAGTAAAGGTCCTGGATTGCGAACCCAACCCAGCAAAGGGCAGGAACGTTCTCCAGGAAGATGGTAAGCGCGCATCGGCACTCACACACGAAACCGTGGCGGGCCAAGCGCACTATACCAGAAATCCAACTACGAGCTTTTTAACTGCAACAACTTTAATATACGCTATTGGAGCTGGAATTACCGCGGCTGCTGGCACCAGACTTGCCCTCCAA
+
B@@@BG@FHHEGH?CEHEHHIICCGH@@FCHE@C1<11DFECH?EEGGHGHHE=GH=C?C1<1FH@F@EHIEGHDD<11<CCE1C?FCF11DGH@HE?<CGC@G?FHHHIIIIIHCC?E@CCHEC@G1HHGG@GGHIIHF?HCGE?FFEF@8@ECHHHHDGHDCECHHEEBEDIHHGHHGCFEEHECIHEGGCCGHHGFEHHF?AG?EC9HCDCCDHC?@0CGGHHFECHHG@HGGIIFFH?CFCHHEHDHCE?HCFHFFEHHEHGDCHHHHGGDHCFHIHHHHHCCEEIHFHGCCCCCG<EHDGHDIIHHHFHHFFEIHIIHEDHDDHHHHGHHIIHEHHIHHHGH?HHCCCD@@@B
@HISEQ:969:HM2KJBCX2:2:1101:9516:65038 2:N:0:ACTATGCA
TCCTCACTATCACCCAACTATCCCTATTAATCATTACGGTGATCCTAGAAACCAACAAAATAGAACCATGCCGTCCTATTCTATTATTCCATGCTAATGTATTCGAGCAAAAATGCCTGCTTTAAACACTCTAATTTTTTCAAGGTAAAGGTCCTGGATCCGCAAGACACCCAATTAAGGACATCAAGTTTCTCCAGAAGGTGAGAAATCAACAGCGACAGTTCATACCCCTTAAGGCATGACCATCACGTCAATCCCGAAATTCAACTACGAGCTTTTTAACTGCAACAACTTTAATATACGCTATTGGAGCTGGAATTACCGCGGCTGCTGGCACCAGACTTGCCCTCCAA
+
DDDDDHIIIIIIIIIIIIIIIIIHIIIIIGIEHIIIIIIIIIHHHIIIIIIIEIIIIHIIHGDHHIIIIHIIIHIIHIIIFHIIHHHCHEEHHHIHGIHGHDGHIIHIHEIIIIHIGHIEHHIIIIHIHIIIIIHHIIIIIIIIIIIIIIIIIIHIIHHGIHIIIIHHIHIIIHIIHGIIIIIIIIIIIIIIHIIIIIIIIIIIIIIIIIIIIIIHHHFIIIIHFIIIIIIIIIIIIIHIIIIHIIIGIIIHIIIIIIIIIIIIIIHIIIFIIIIIIIIIIIIIIIIIIIIIIIIIIIIHHIIHHIIHIIIIIIIIIIIIIIIIIIIIIIIIIIIIIIIIIIIIHIIIDDDDD
@HISEQ:969:HM2KJBCX2:2:1101:4137:65735 2:N:0:ACTATGCA
TCCTCACTATCACCCAACTATCCCTATTAATCATTACGGTGATCCTAGAAACCAACAAAATAGAATCATGCCGTCCTATTTTATTATTCCATGCTAATGTATTCAAGCAAAATGCCTGCTTTAAACACTCTAATTTTTTCAAAGTAAAGGTCCTGGTTCCCCGCGACACCCAATTAAGGGCATTGCGGTTCTCCAGAAGGTGAGAAATTGACTACACCAGTTCATACCCCTTAAGGCACGACCGATGTGTCAATCCCGAAATTCAACTACGAGCTTTTTAACTGCAACAACTTTAATATACGCTATTGGAGCTGGAATTACCGCGGCTGCTGGCACCAGACTTGCCCTCCAA
+
DDDDDIIIIIIIIIIIGIIIIIIIIIIIIIIIIIIIIIIIIGIIIIIIIIIIIIIHIHHHHHHGIIIIIHIEHHHIIIIIIIIIIHIIIIIGHIIIIIIIIHHIHIIGIHIIIIHHHIHIIIIHIIIIIIIIHIIIHHHIHHHIIIIIIIIIIIIIHHIIIHIIIIIIIHHIIIIIIIIIIIIIIIIIIIIIIIIIIIIIIIIIIIIIIIIIIIIIIIIIIIIIIIIIIIIIIIIIIIIIIIIIIIIIIIHIIIIHIIIIIIIIIIIIIIIIIIIIHIIIIIIIIIIIIHIIHIIIIIIIIIIIIIIIIIIIIIIIIIIIIIIIIIIIIIIIIIIIIIIIHIIIIIIDDDDD
@HISEQ:969:HM2KJBCX2:2:1101:2734:65090 2:N:0:ACTATGCA
TCCTCACTATCACCCAACTATCCCTATTAATCATTACATCGATCCTAGAAACCAACAAAATAGAATCGGATGTCCTATTTCATTATTCCATGCTAATGTATTCAAGCGTGAGCCTGCTTTAAACACTCTAATTTTTTCAAGGTAACAGTCCTAATTCCCCGTGACACCAAATTAATGGCATTACGGTTCTTTAGAAGGTGAGAAATCAATAATATCAGTACATACCAACGGCATGACCGAAACATTGATCCCGAAATTCAACTACGAGCTTTTTAACTGCAACAACTTTAATATACGCTATTGGAGCTGGAATTACCGCGGCTGCTGGCACCAGACTTGCCCTCCAA
+
DDDDDIIIIIIIIIIIIIIHIIIIIIIIIIGIHIIIIIIIIHIIIHEHGHGIIIHIIIIIIHIHIIIIIIIIIGIHHIIIIIIIGIHGHHGHHIGIIHIIIHIIIIIIIIIIIIHIIHHIIIIIIIIIIIIIIIIIIIIHHIIIIIIHIIIIIIIIIIIIIHIIIIIIIIIIIIIIIIIIIIIIIIIIIIHIIIIIIIIIIIIIIIIIIIIIIIIIIIIIIIIIIIIIIIIIIIIIIIIIIIHIHHIIHIIIIIIIIIIIIIIIIIIIIIIIIIIIIIIIIIIIIIIIIIIIIIIIIIIIHIIIIIIIIIIIIIIIIIIIIIIIIIIIIIIIIIIIIIIIIIDDDDD
@HISEQ:969:HM2KJBCX2:2:1101:20280:64987 2:N:0:ACTATGCA
TCCTCACTATCACCCAACTATCCCTATTAATCATTACGGCGGTCCTAGAAACCAACAAAATAGGACCGCACGTCCTATTCTATTATTCCATGCTAACGTATTCGAGCAAAGGCCTGCTTTGAACACTCTAATTTTTTCAAAGTAAAAGTCCTGGTCCCCAACACACCCAGTGAAGGGCATGCGGTTCTCCAGAAGAGAAGGCCCGGCCGGACAAGTGCACGCGGTGAGGCGGACCTGCCAGCCAGGCCAAAGGTTCAACTACGAGCTTTTTAACTGCAACAACTTTAATATACGCTATTGGAGCTGGAATTACCGCGGCTGCTGGCACCAGACTTGCCCTCCAA
+
DBDDDHIIIIIIHIIIIIGIIIIIHIIIIIHHIIIGI@CHHGHHHIGEEHHIIIGH@HHHIH<FHHIEHIHIHHHIIHHHIIHIIIIIIICHHHHHIEFGHHIIIIHIIIIHHHHGIIHHIHCHHIIIIIIIHHIHIIIIIIIIIHIIIIIIIHHHHHIIIHHHHIIIHIIIHIHHIIIIIIIIIIIGIIIIIIIIIIIHIHIIIHIIIIIIIIIIIIIIIIIIIIIIIIIIIIIIIIII<IIIIIIIIHIIIIIIIIHIIIIIIHIIIIIHIIIIGIHIIIIIIIIIIIIIIIIIIIIIIIIHIIIIIHIIIIIIIIIIIIIIIIIIIIHHIIIIIIIDDDCD
@HISEQ:969:HM2KJBCX2:2:1101:14319:65818 2:N:0:ACTATGCA
TCCTCACTATCACCCAACTATCCCTATTAATCATTACGGTGATCCTAGAAACCAACAAAATAGAACCATGCCGTCCTATTCTATTATTCCATGCTAATGTATTCGAGCAAAAATGCCTGCTTTAAACACTCTAATTTTTTCAAGGTAAAGGTCCTGGATCCGCAAGACACCCAATTAAGGACATCAAGTTTCTCCAGAAGGTGAGAAATCAACAGCGACAGTTCATACCCCTTAAGGCATGACCATCACGTCAATCCCGAAATTCAACTACGAGCTTTTTAACTGCAACAACTTTAATATACGCTATTGGAGCTGGAATTACCGCGGCTGCTGGCACCAGACTTGCCCTCCAA
+
DCDDDIGIGFHIIEHIIIIHIGHI1?GHIIIIIHIIIIIIGIIIIGHHIIIIHHIIIIIIIICHIIIIEHHHIHHGHIIHHHIHHHIIIFHGHEHIHIGHHHHIIIIIIHIIIIIIHIHIIIIGHHIIIIIIIIIIIHIIIIIIIIIIIHIHIHIIIIHHHIHIIIIFIIHIIIIGIIIHHHIIIIIIIIHHHIIIIIHIIIIIIIIIHIIIIIIIIIIIIIIIIIIIIIIIIIIIIIIIIIIIIIIIIIIHIIIIIIIIIIIIIIIIIIIIIIIIIIIIIIIIIIIIIIIIIIIIIIIIHIIIIIIIIIIIIHIIIIIIIIIIIIIIIIIHIIIIIIIIIIIIIIIIDDDDD
@HISEQ:969:HM2KJBCX2:2:1101:8711:66027 2:N:0:ACTATGCA
TCCTCACTATCACCCAACTATCCCTATTAATCATTACGTCGATCCTAGAAACCAACAAAATAGAATCAAACGTCCTATTTCATTATTCCATGCTAATGTATTCAAGCGTGAGCCTGCTTTAAACACTCTAATTTTTTCAAAGTAACAGTCCTGATTCCCCAAGACACCAAATTAATGACATAATGGTTCGTCAGAAGGAAGAAACCAATAAATTAGTACGTACCAAAGCACGACCAACATATTGATCCCGAAATTCAACTACGAGCTTTTTAACTGCAACAACTTTAATATACGCTATTGGAGCTGGAATTACCGCGGCTGCTGGCACCAGACTTGCCCTCCAA
+
DDDDDIIHIIIIIIIHIIIHHIIIIIHIIIIHIIIIIIIIIIIHHIIIIIIHHHIIIIGIHHHHHIHIIHIIHHHIHIIIIIIHIII?GHIHIIIHHHHIIIHHHHIIHIIIIIHHIHHHHHIIIIIHHIIIIIIIIHIIIIIIIHIIHHHHIHIIGHHHHIIIIHHIIHHIIIGIIIIHIHEIIIFIGHIHIIIHHIHHIIIIGIIIIIHIIHIIIIHHHHHHIHHFIIIIIIGIIIHIHIHHHHIGIIHHIHIHHCHHIGIHGIIIIIIIIIHIIIIIIIHIHHHIIIHHIHIIIIHIIIIIHIIHIIIIHIIIIIIIIIIIIIIIIIIHIIIIIIIDDDDD
@HISEQ:969:HM2KJBCX2:2:1101:9348:66247 2:N:0:ACTATGCA
TCCTCACTATCACCCAACTATCCCTATTAATCATTACGTCGATCCTAGAAACCAACAAAATAGAATCAAACGTCCTATTTCATTATTCCATGCTAATGTATTCAAGCGCGAGCTTGCTTTAAACACTCTAATTTTTTCAAAGTAACAGTCCTGATTTCCCGCGACACCAAATTAATGACATCGTGGTTCGTCAGAAGGGAGAAACCAATAATGCTAGTACGTACAAAGTACGACCGACATATTAGTCCCGAAATTCAACTACGAGCTTTTTAACTGCAACAACTTTAATATACGCTATTGGAGCTGGAATTACCGCGGCTGCTGGCACCAGACTTGCCCTCCAA
+
DDBBDIHIIIIHHE?EFHEGIIIIIIIIIIIGHIIHHIIIIIIIGIIIIIIHHHIIFI?HHHIG@EGHIIFHHHIIIIGHHIIHGHF@EEFEHIHHHHHHHCEHHHIIHHHHGCGHHHHFHGHHHIHHIIIIHHHIIIIIIHHHGGIHIHHGCE?GHCHHGIIIIIIIIIIHFHHF@HHFHHHHFHIIHFHHIHIHHHHHIIIHGIHICIIIIHEHHEEHIHHIHHHHHHIIIHHIHGIIHHEHEFHGEIHHHCHHIIIHHHGHHIIHHHHHHHIHIIIIFIHF<FFHHFIHGIIHHGFIHHEIHHIHIHHHHCCHHHFGIIIIIIIIIIIIIIHIIIIDD@DD
@HISEQ:969:HM2KJBCX2:2:1101:11571:66472 2:N:0:ACTATGCA
TCCTCACTATCACCCAACTATCCCTATTAATCATTACATCGGTCCGTAAACCATCAAAATAGAACCAATGTCCTATTTCATTATCCCATGCTAATGTATTCAAGGCAAACGCCTGCTTTGAACACTCTATTTTTCTCAAAGTAAACTATCGGAATCCCACAAGCACTTAATGAAAAGCACCTATGTTCCTCCGAAGTACATGGCCAGCGTTATCGCATGCACGTGACCAAAGGCCACGGACGCTCAACACCAACCAAGACTCAGACTACGAGCTTTTTAACTGCAACAACTTTAATATACGCTATTGGAGCTGGAATTACCGCGGCTGCTGGCACCAGACTTGCCCTCCA
+
DDDDCIIIIHIIIIIIIIIIIIIIIHHIHIGHIIIGHIGHGHHHIIIHHIIIIHIIIIIIHHHIIIIIIHHHHHHHIIHIIGHFHFHIHHHHEHIHIIIIIHHIHHHIGIHHHIIHHHHIIIIIIIIIIIIHIHIHIIHHIIIIIIIIIIIHIIIIIIIIIIIIIIIIIIIIHHIIHHIIIHIIIHIIIIHHIIIIIIIIIHIIIIIIIIIIIIIIIIIIIIIIIIIIIIIIIIIIIIIIIIIIIIHHIIHHEIIHHHGIHHHIIIIIIIHIIIIIIIHIIIIIIIIIHIIIIGIIIIIIIIIIIIIIIIIIIIIIIIIIIIIIIIIIIIIIIIIIIIHIIIIIIDDDDD
@HISEQ:969:HM2KJBCX2:2:1101:6255:65827 2:N:0:ACTATGCA
TCCTCACTATCACCCAACTATCCCTATTAATCATTACGGCGGTCCTATTCTATTATTCCATGCTAATGTATTCAAGCGTTAGCCTGCTTTAAACACTCTAATTTTTTCAAAGTAACAGTCCTGTTTCCCTGCAACACCAAATTAATGACATTACAGTTCTTCAAGAAGGAGGAACCAGTAAAGCCAGTACATACCAGAGGCACGACCAACTTACTAATCCCGAAATTCAACTACGAGCTTTTTAACTGCAACAACTTTAATATACGCTATTGGAGCTGGAATTACCGCGGCTGCTGGCACCAGACTTGCCCTCCAA
+
DDDDCIIHIIIHHHHIIIIIHIIHHIIIIFHHIIIIIH=HHHHHHEEHCCHIFHFHH?GHF?FHHHIGGIHIIHIHHGHHIIHHHHIHIHIIHIIHHHIHIIIIIIHHIIHHHHHHIHIIIIHIHHHFHHHIIIIHIIIIHIHIIIHHGIIIIIIIIHHIIIIIIIIIIHIHHHIHIIIIIIIHIIIIIIIHIIIIIHHIIIIIIIIHHHIHHGDHIIIIHIIIIHHIII<HFIIIIIIIIIIH?IIIIIIHHFIIHIIIIIIIHIIIIIIHHIIIIIIIIEIIHIHIIIIIIIIIIGHHHIIIIHHIIIHD@BDD
@HISEQ:969:HM2KJBCX2:2:1101:20413:66125 2:N:0:ACTATGCA
TCCTCACTATCACCCAACTATCCCTATTAATCATTACGTCAATCCTAGAAACCAACAAAATAGGATCGAACGTCCTATTTCATTATTCCATGCTAATGTATTCAAGGCGTTAGCCTGCTTTAAACACTCTAATTTTTTCAAAGTAACAGTCCTGTTTCCCTGCAACACCAAATTAATGACATTACAGTTCTTCAGAAAGGAGGAATCAGCGAAGCCAGTGCATACCAGTGGCACGACCAACCTGCTGACCCCGAAATTCAACTACGAGCTTTTTAACTGCAACAACTTTAATATACGCTATTGGAGCTGGAATTACCGCGGCTGCTGGCACCAGACTTGCCCTCCAA
+
DDDCDIIIIHIIIIIIIIHIIIIHIIIIIIIGHIIIIIIIIIIIIIIEHIIIHHIIIHHIIIHHIHHGHIIIIIIIHHIICHFHIHHCGHHIIHIIIIIHIIHHIIHIIIIIHHHIIHIIIIIHIIIIIIIIIIIIIIHHHIHIHIIIIIIIIIIHHIHIHIHIIIIIIHHIHHIIHIIIIIIIIIHGHHIIIIHHFIIIIIIHEIIIIIHGIHIIIIIIIHIIIIIIIIIIIIIIIIHHHIIHHH;DIIGIHHIIIIIHIIIIIIIIIIIIIIIIIIIIIIIIIIIIIIIIIIIIIIIIIHIIIIIIIIIIIIIIIIIIHIIIIIIIGIIIIIIIIIIIIIDDDDD
@HISEQ:969:HM2KJBCX2:2:1101:2158:67749 2:N:0:ACTATGCA
TCCTCACTATCACCCAACTATCCCTATTAATCATTACGGCGGTCCTAGAAACCAACAAAATAGGACCGCACGTCCTATTCTATTATTCCATGCTAACGTATTCGAGCAAAGGCCTGCTTTGAACACTCTAATTTTTTCAAAGTAAAAGTCCTGGTCCCCAACACACCCAGTGAAGGGCATGCGGTTCTCCAGAAGAGAAGGCCCGGCCGGACAAGTGCACGCGGTGAGGCGGACCTGCCAGCCAGGCCAAAGGTTCAACTACGAGCTTTTTAACTGCAACAACTTTAATATACGCTATTGGAGCTGGAATTACCGCGGCTGCTGGCACCAGACTTGCCCTCCAA
+
BDDDBIIIIIHIIIIIHIIIIIGIHHIIIIIIIIIIIHIIIIIIIIGHHIFEGHHGIIIIHIHHGFIHIIIIIFHHHHCHHHIIIIIIIHIIIIIHHHHHGHHIHIIIIIIIIIIIIIIHIIHHHIIIHHHIIIIIIIHIIIIIIHIIIIIIIIIIIIIHHIIIGIIHIIIIIIIIIIIIHIIIIIIHIIIIIIIIIIIIIIHIIHHIIIIIIIIIIIIIIIIIIIIIIIIHIHHIIIIIIIIIIIHHIIIIIHIIIIHIIIIIIIIIIIIIIIIIIIIIIIIIIIIIIIIIIIIIIHIIIIIIIIIIIIHIIIIIIIIIIIIIIIIIIIIIIIIIIIIDDDDD
@HISEQ:969:HM2KJBCX2:2:1101:5114:66749 2:N:0:ACTATGCA
TCCTCACTATCACCCAACTATCCCTATTAATCATTACGTCGATCCTAGAAACCAACAAAATAGAATCAAACGTCCTATTTCGTTATTCCATGCTAATGTATTCAAGCGTGAGCCTGCTTTAAACACTCTAATTTTTTCAAAGTAACAGTCCTGATTCCCCATGACACCAAATTAATGACATCATGGTTCGTCAGAAGGTAGGAATCAATAATACCAGTACGTACAATAGCACGACCAATAAATTGATCCCGAAATTCAACTACGAGCTTTTTAACTGCAACAACTTTAATATACGCTATTGGAGCTGGAATTACCGCGGCTGCTGGCACCAGACTTGCCCTCCAA
+
DDCDDIIIIIIIIIIIIIIIIIIIIIIIIIIIIIIHIIIIIIIIIIIIHIHIIIIIIIHHIIHHIIIHIIIIIIHIIGHIIIIIIIIIIIIIHEHHIHIIIIIIIIIIIIHHHIHIHHIIIIIIIIIIIIIIIHIIIIIIIIIIIIIIIIIIIIIIIIIIIIIIHIIIIIIHIIIIIHHIIIIIIIIIHIIIIIIIIIIIHIIIIHIIIIHHIIIIIIIIIIIIIIIIIIIIIIIIIIIIIIIHIIIIIIIIIIIIIIIIIIIIIIIIIIIIIIIIIIIIIIIIHHIIIIIIIIIIIIIIIIIIIIIIIIIIIIIIIIIIIIIIIIIIIIIIIIIIIIIIDDDDD
@HISEQ:969:HM2KJBCX2:2:1101:4365:68083 2:N:0:ACTATGCA
TCCTCACTATCACCCAACTATCCCTATTAATCATTACATCGATCCTAGAAACCAACAAAATAGAATCTGATGTCCTATTTCATTATTCCATGCTAATGTATTCAAGCGTAAGCTTGCTTTAAACACTCTAATTTTTTCAAGGTAACAGTCCTAATTCCCCATAACATCAAATAAATGACATTATGGTTCTTTAGAAGGTGAGAACCAATAAAACCAGTACATACCAAGGCATGACCGATTCCTTGATCCCGAAATTCAACTACGAGCTTTTTAACTGCAACAACTTTAATATACGCTATTGGAGCTGGAATTACCGCGGCTGCTGGCACCAGAC
+
DDDDDIIIIIHIIIIIIIIIIIIIIIIIIIIIIIIIIIIIIIIIIIIIIIIIIIIIIHIGHIIHIIIIIIIIIIFHIIIIHIIIHIIHIIIIIIIIIIIIIHIIIIIIIIIIHIIHHIIIIIIIIHHIHHIIIIIIIIIIIIIIIIIIHHHIHGHIHGHHIIIHIIHIIIIIIIIIIIIIIIIIIIIIIIIIIIIIIIIGIIIIIFHIIIIIHIIIIIIIIIIIIIIIIIIHEIHIIIIIIIIIIGIIIIIIHIIHHHIIIHIIIIIIIIIIIIIIIIIIIIHIHIIIIIIIIIIIIIHHIIIIIIIIIIIIIIIIIIIIIIIHIIIIIDDDDD
@HISEQ:969:HM2KJBCX2:2:1101:10823:68581 2:N:0:ACTATGCA
TCCTCACTATCACCCAACTATCCCTATTAATCATTACGGTGATCCTAGAAACCAACAAAATAGAATCATGCCGTCCTATTTTATTATTCCATGCTAATGTATTCAAGCAAAATGCCTGCTTTAAACACTCTAATTTTTTCAAAGTAAAGGTCCTGGTTCCCCGCGACACCCAATTAAGGGCATCGCGGTTCTCCAGAAGGTGAGAAATTGACTACACCAGTTCATACCCCTTAAGGCACGACCGATGTGTCAATCCCGAAATTCAACTACGAGCTTTTTAACTGCAACAACTTTAATATACGCTATTGGAGCTGGAATTACCGCGGCTGCTGGCACCAGACTTGCCCTCCAA
+
DDDDCIIIIIIIIIIIIIIIIIIIIIIIIIIIIIIIIIIIIIIIIIIIIIIIIIIIIIEHIIIIIIIIIIGIGHIHHIIIIIHHIIIIEHHHHIIIIIIIIDIIIIIIIIIIIIIIIIIIIIIIIIIIIIIIIIIIIIIIIIIIIIIHIIIIIIIIIIIIHIIIIIIIIHIIIIIIIIIIIIIIIIIIIIIIIIIIIIIIIIIIIIIIIIIIIIIIIIIIIIIIIIIIIIIIIIIIIIIIIIIIIIIIIIHIIIIIIIIIIIIIIIIIIIIIIIIIIIIIIIIIIIIIIIIIIIIIIIIIIIIIIIIIIIIIIIIIIIIIIIIIIIIIIIIIIIIIIIIIIIIIIIIDDDDD
@HISEQ:969:HM2KJBCX2:2:1101:7137:68674 2:N:0:ACTATGCA
TCCTCACTATCACCCAACTATCCCTATTAATCATTACATCGATCCTAGAAACCAACAAAATGGAATCGGATGTCCTATTTCATTATTCCATGCTAATGTATTCAAGCGTGAGCCTGCTTTAAACACTCTAATTTTTTCAAGGTAACAGTCCTAATTCCCCGTGACACCAAATTAATGGCATTACGGTTCTTTAGAAGGTGAGAAATCAATAATATCAGTACATACCAACGGCATGACCGAAACATTGATCCCGAAATTCAACTACGAGCTTTTTAACTGCAACAACTTTAATATACGCTATTGGAGCTGGAATTACCGCGGCTGCTGGCACCAGACTTGCCCTCCAA
+
DDBDDIHIHIHIIIIIIIIIIIIIIIIIIIIIIIIIIIIHGHIIIIIIIIIIIIIIIIIIIIHHHIIIIIIIIIIIHIIIIIIIIHGGHHHIIIHIIIIIIIIIIIIIIIIIIIIIIIIIIIIIIIIIIIIIIIIIIIIIIIIIIIIIIIIIIGIIIIIIIIIIIIIIIIIIIIIIIIIIIIIIIIIIIIIIIIIIIIIIIIIIIIIIIIIIIIIIIIIIIIIIIIIIIIIIIIIIIIHIIIIHHHIIIIIIIIIIIIIIIIIIIIIIIIIIIIIIHIIIIIIIIIIIIIIIIIIIIIIIIIIIIIIIIIIIIIIIIIIIIIIIIIIIIIIIIIIIIIIIIHDDDDD
@HISEQ:969:HM2KJBCX2:2:1101:16452:69388 2:N:0:ACTATGCA
TCCTCACTATCACCCAACTATCCCTATTAATCATTACGGTGATCCTAGAAACCAACAAAATAGAACCATGCCGTCCTATTCTATTATTCCATGCTAATGTATTCGAGCAAAAATGCCTGCTTTAAACACTCTAATTTTTTCAAGGTAAAGGTCCTGGATCCGCAAGACACCCAATTAAGGACATCAAGTTTCTCCAGAAGGTGAGAAATCAACAGCAACAGTTCATACCCCTTAAGGCACGACCATTACGTCAATCCCGAAATTCAACTACGAGCTTTTTAACTGCAACAACTTTAATATACGCTATTGGAGCTGGAATTACCGCGGCTGCTGGCACCAGACTTGCCCTCCAA
+
DDDDDIIIIIHIIIHIIIIIIIIIIIIIIIIIIIIIIIIIIIIIFHHIIIIIIIIIIIIIIIEHHIIII1D?HIIIIIIIIIIIIIIIHHIIHHIIIIIIIFHHHIIHIIIIIIIIICHHHIIIIHIIHIIIIIIIIIIIIIHIIIIIIIIIIIIIIIIIIIIIIIIHIIIIIIIIIIHHIIIIIIIIIIIIIHGIIIIIIIIIIIIIIIIIIIIIIIIIIIIIIIIIIIHIIIIIIIIIIIIIIIIIIIIHIHHIIIIIIIIIIIIHIIIIIIIIIIIIIIIIIIIIIIIIIIIIIIIIIIIIIIIIIIIIIIIHIIIIIIIIIIIIIIIIIIIIIIIIIIIIIIIIDDDDD
@HISEQ:969:HM2KJBCX2:2:1101:10578:69443 2:N:0:ACTATGCA
TCCTCACTATCACCCAACTATCCCTATTAATCATTACGACGATCCTAGAAACCAACAAAATAGAATCAAACGTCCTATTTCGTTATTCCATGCTAATGTATTCAAGCGTGAGCCTGCTTTAAACACTCTAATTTTTTCAAAGTAACAGTCCTGATTCCCCATGACACCAAATTAATGACATCATGGTTCGTCAGAAGGTAGGAATCAATAATACCAGTACGTACAATAGCACGACCAATAAATTGATCCCGAAATTCAACTACGAGCTTTTTAACTGCAACAACTTTAATATACGCTATTGGAGCTGGAATTACCGCGGCTGCTGGCACCAGACTTGCCCTC
+
DDDDDIIIIIIIIIIIIIHHHHHIIHIIIIIIIIIIII1EHIIIIIIIIHIIIIIIIIIIIHHIIHIGIIHIHHHHHHHHIIIHHIIIIIIHHIIIIIIIHIHHIIIIIIIIIIIIHHHIIIHIIHIIIIIIIIIIIHIIIIHIIIIHIIIIIIHIHHHHHIIHGIGIIIIHIIIIIIIIIIIIIIIIIIHIIIIIIIIIIIIIIIIIIIIIIIIIIIIIIIIIIIIIIIIIIIIIIIHHFIIIIIIIIIIHIIIIIIIIIIIIGIIIIIIIHIIIIIIIIIIIHIIIIIIIHIIIHIIIIIIIIIIIIIIIIIIIIIIIIIIIIIIIIIIIIIIIIDCDDD
@HISEQ:969:HM2KJBCX2:2:1101:5742:69564 2:N:0:ACTATGCA
TCCTCACTATCACCCAACTATCCCTATTAATCATTACGGCGGTCCTAGAAACCAACAAAATAGGACCGCACGTCCTATTCTATTATTCCATGCTAACGTATTCGAGCAAAGGCCTGCTTTGAACACTCTAATTTTTTCAAAGTAAAAGTCCTGGTCCCCAACACACCCAGTGAAGGGCATGCGGTTCTCCAGAAGAGAAGGCCCGGCCGGACAAGTGCACGCGGTGAGGCGGACCTGCCAGCCAGGCCAAAGGTTCAACTACGAGCTTTTTAACTGCAACAACTTTAATATACGCTATTGGAGCTGGAATTACCGCGGCTGCTGGCACCAGACTTGCCCTCCAA
+
ADDD@HHGHIIHHHHIHIGFEHHHIEEGEHHHIFHHHHIIIIIIIGEHGEHCG1G=EGHHGHCHEHHHHIHH<EHEHCFHHHIIEHFEGGHEHGIGEHHHCHECHEEFFHHCG@FHFHHCIHFHGHIIEHHHHIFHHCHHEHIIHHEHGHIH9GHGHHFHHCHHHHIBGHCHHH@:IHEHHCDH9CGHHCGEGHEHHHHIHDHEHIHHII=HFHHE@EHIIHHHHHEHHGHHHC@HIHIHHHHIIHCGCHHHEHEFHHIIIIHHHE@FHGC<CHHHFEHHHHHHFIHHEIIIHFIHHIHEIIIIHIHIHHHHHECIIIIIGHFIIIIIIIIHIIIHHHH@BBB@
@HISEQ:969:HM2KJBCX2:2:1101:12815:70890 2:N:0:ACTATGCA
TCCTCACTATCACCCAACTATCCCTATTAATCATTACGGCGGTCCTAGAAACCAACAAAATAGGACCGCACGTCCTATTCTATTATTCCATGCTAACGTATTCGAGCAAAGGCCTGCTTTGAACACTCTAATTTTTTCAAAGTAAAAGTCCTGGTCCCCAACACACCCAGTGAAGGGCATGCGGTTCTCCAGAAGAGAAGGCCCGGCCGGACAAGTGCACGCGGTGAGGCGGACCTGCCAGCCAGGCCAAAGGTTCAACTACGAGCTTTTTAACTGCAACAACTTTAATATACGCTATTGGAGCTGGAATTACCGCGGCTGCTGGCACCAGACTTGCCCTCCAA
+
DDDDDIIIIIIIIIIIIIIIIIIIIIIIIIIIIIIIIIIIIIIIIIIIIIIIIIIIIIIIIIIIGIIHHHIIIIIIHIIIIHIIIIIHIIIIIIIIIIIIIIIIIIIIIIGIIIIIIIIIIHIIIIIIIIIIIIIIIIIIIIIIIIIIIIIIIIIIIIIIIIIIIIIIIIIIGIIIIIIIIIIIIIIIHIIIIIIIIIIIIIHIIIIIIIIIIIIIIIIIIIIIIIIIIIIIIIIIIIIIIIHIIIIIIIIIIIIIIIIIIIIIIIIIIIIIIIIIIIIIIIIIIIIIIIIIIIIIIIIIIIIIIIIIIIIIIIIIIIIIIIIIIIIIIIIIIIIIIIIDDDDD
@HISEQ:969:HM2KJBCX2:2:1101:12108:70247 2:N:0:ACTATGCA
TCCTCACTATCACCCAACTATCCCTATTAATCATTACGGTGGTCCTAGACCAACAAAATAGAACCAACGTCCTATTCTATTATTCCATGCTAATCTATTCAAGCAAATGCCTGCTTTAAACACTCTAATTTTTTCAAGGTAATGGTCCTGGCTCCCCGGTACACTCAATAAAGAACATGCCGGTTCACCAGAAGGTAAGACCCGACACAGAACAGTACTCGCCAAAGACGGACCGCCCGGCCAGGCCTAAAATTCAACTACGAGCTTTTTAACTGCAACAACTTTAATATACGCTATTGGAGCTGGAATTACCGCGGCTGCTGGCACCAGACTTGCCCTCCAA
+
DDDDDIIIIIIIIIIIIIIIIIIIIIIIIIHIIIIIIIIIFIIIIIIGHIIIIIIHIIIFGHIHI@HHIIIIIIIIHIHIIIIHIIIIHIIIIIHHIIHIIHHIIIIIIIIIIHHHIHHIIIHIIIHIHIIHIIIIIIHIIIIIIHHIIHIIIIIIIHIIIIIIIIIIIIIIIHIIIIIHIIIIIIIIIIIIIIIHHIHHIIIHIHIIIHIHIIIHIIHIIIIHHIHHIIIHIIIIIIIHFHIIIIIIIIIIIIIIIIIHIHHIIIIIIIIHIIIIIIIIIIIHHIIIIIHIGHHFFDIIIIIIIIIIIIIIIIIIIIIIIHIIIIIIIIIIIIIIIIDDDDD
@HISEQ:969:HM2KJBCX2:2:1101:14181:71971 2:N:0:ACTATGCA
TCCTCACTATCACCCAACTATCCCTATTAATCATTACGTCGATCCTAGAAACCAACAAAATAGAATCAAACGTCCTATTTCGTTATTCCATGCTAATGTATTCAAGCGTGAGCCTGCTTTAAACACTCTAATTTTTTCAAAGTAACAGTCCTGATTCCCCAAGACACCAAATTAATGACATCATGGTTCGTCAGAAGGTAGGAATCAATAATACCAGTACGTACAATAGCACGACCAATAAATTGATCCCGAAATTCAACTACGAGCTTTTTAACTGCAACAACTTTAATATACGCTATTGGAGCTGGAATTACCGCGGCTGCTGGCACCAGACTTGCCCTCCAA
+
DADD?GHEHEHHHIHHIIHIHHIIIIHIHIHIIIIIGHHHHHIIIIIIHHIIHHHIF1FHHC<FHIHGHHHHHIHIHEHEHHIHHIHHGHHEEEHICCHFFFHHH?HHHHHIIIHHHH<FGHHGHHICHHIHHHEHIIHHGHIHIHHIHHHHHHHHHIEFHHHIIIHEHIHFHHHGFGEHHEGIIIHGHHIGIHIIHHHHHHHIHHHIIIIHIIIIIHGEHCGHGFCIHHEHECHHHHGG@GEFGH/<DIIIHIHHCHGECHHG<GGIHHIHHH?GEIIIHH@HCIHHHHHHEDHEIHHIIIIIIHIHEHHCHDHHHIIHIIIHHHEGHEHIHHHIGIIIDBDD@
@HISEQ:969:HM2KJBCX2:2:1101:16035:71577 2:N:0:ACTATGCA
TCCTCACTATCACCCAACTATCCCTATTAATCATTACGTCGATCCTAGAAACCAACAAAATAGGATTAACGTCCTATTTCATTATTCCATGCTAATGTATTCAAGCGTTAGCCTGCTTTAAACACTCTAATTTTTTCAAAGTAACAGTCCTGATTTCCCGCAACACCAAATTAATGACATCACGGTTCGTCAAGAAGGAGGAATCAGTAAAGCCAGTACATACCGAAGGCATGACCAACTTACTAACCCCGAAATTCAACTACGAGCTTTTTAACTGCAACAACTTTAATATACGCTATTGGAGCTGGAATTACCGCGGCTGCTGGCACCAGACTTGCCCTCCAA
+
DDBDDHIIIIIHHIIIHIIIHGHIHIIIIIIHHIHHHIIIIIHHHIIIIIIHHHIIIIGHIHFHHIIIH@HHIIHHHHHHHIHHIFF?EGEHEHHIIHIIIHIHIHIHIIHIIIIIIIIHHHGHIIHHIIHIIIIIHHIIHIHHGHIIHIHFHIIHHIIIIIIIIIIIIIIHIHGHHHHHIHIHIIIIIHIIIIIHIIHHIIIIIIIIHIHIIHIIIIIIHHGIHHHIIIIIHIIIIIIHHHIIIIGIIIHIHFEHIIIIIHHIIIIIIIIIIIIIIIIIIIIIIHHIIIIIIIIIIIHHIIIIIIIHIIIIIIIIIIIIIHHIIIIIIIIHIHIIIIIIDDDDD
@HISEQ:969:HM2KJBCX2:2:1101:6632:72190 2:N:0:ACTATGCA
TCCTCACTATCACCCAACTATCCCTATTAATCATTACGTCAATCCTAGAAACCAACAAAATAGGATCAAACGTCCTATTTCATTATTCCATGCTAATGTATTCAAGCGTTAGCCTGCTTTAAACACTCTAATTTTTTCAAAGTAACAGTCCTGTTTCCCTGCAACACCAAATTAATGACATTACAGTTCTTCAAGAAGGAGGAACCAGTAAAGCCAGTGCATACCAGAGGCACGACCAACTTACTAATCCCGAAATTCAACTACGAGCTTTTTAACTGCAACAACTTTAATATACGCTATTGGAGCTGGAATTACCGCGGCTGCTGGCACCAGACTTGCCCTCCAA
+
DDDDDIIIIIIIIIIIIIIIIIIIIIIIIIIIIIIIIIIIIIIIHIHIIIIIHIHIHIIIIIIHGHIIIIIIIIGIIIIIIIIIIIIHIIIIIIIIIIIIIHHIIIGIIHHIHHIIIIIIIIHHHIIIIIIIHIIIIIIIIIIIIIIIIIIIIIIIIIIIHIIIIIIIIIIIIIIIIIIIIIIIIIIIIIIIIIIIIIIIIIIHIIIIIIIIIIIIIIIIHIIIIIIIIIHIIIII>IIIIIIIHHIIIIIIIIIHIIIIIIIIIIIIIIHIIIHIIIIHIIIIIIIIIIIIIIIIIIIIIIIIIIIIIIIIIIIIGIIIIIIIIIIIIIIIIIIIIIIIIDDDDD
@HISEQ:969:HM2KJBCX2:2:1101:10395:72307 2:N:0:ACTATGCA
TCCTCACTATCACCCAACTATCCCTATTAATCATTACATCGATCCTAGAAACCAACAAAATAGAATCTGATGTCCTATTTCATTATTCCGTGCTAATGTATTCAAGCGTAAGCTTGCTTTAAACACTCTAATTTTTTCAAGGTAACAGTCCTAATTCCCCATAACATCAAATAAATGACATTATGGTTCTTTAGAAGGTGAGAACCAATAAAACCAGTACATACCAAGGCATGACCGATTCCTTGATCCCGAAATTCAACTACGAGCTTTTTAACTGCAACAACTTTAATATACGCTATTGGAGCTGGAATTACCGCGGCTGCTGGCACCAGACTTGCCCTCCAA
+
DDDDDIIIIIIIIIIIIIIIIIIIIIIIIIIIIIIIIIIIIIIIIIIIHIIIIIIIIEHIIIIIIIIIHIIGIIIIIIIHIIIIIIIIHIHIIIGIIIIIIHIIIIIIIIIIIIIIIIIIIIIIIIIIHIIIIIIIIIIIIIIIIIIIIIHIIIIIGIHIIIIIIIIIIIIIIIIIIIIIIIIIIIIIIIIIIIIIIIIIIIIIIIIIIIIIIIIIIIIIIIIIIIIIIIIIIIIIIIIIIIHIIIIIIIIIIIIIIIIIIIIIIIIIIIIIIIIIIIIIIIIIIIIIIIIIHIIIHIIIIIIIIIIIIIIIIIIIIIIIIIIIIIIIIIIIIIIIIIIIDDDDD
@HISEQ:969:HM2KJBCX2:2:1101:15145:72445 2:N:0:ACTATGCA
TCCTCACTATCACCCAACTATCCCTATTAATCATTACGTCGATCCTAGAAACCAACAAAATAGAATCAAACGTCCTATTTCATTATTCCATGCTAATGTATTCAAGCGTAAGCCTGCTTTAAACACTCTAATTTTTTCAAAGTAACAGTCCTGATTCCCCACGACACCAAATTAATGACATCGCGGTTCTTCAGAAGGTAGGAACCGATAATGCCAGTGCGTACCGAAGCACGACCAACAATTCGATCCCGAAATTCAACTACGAGCTTTTTAACTGCAACAACTTTAATATACGCTATTGGAGCTGGAATTACCGCGGCTGCTGGCACCAGACTTGCCCTCCAA
+
@@DDDEHHHHEIIFHGHIIEHIEFHHHEEHIGH?EHHEEGHGEHEHFHHHHIIEFHH?GE@HH?CC1FEHHHE@C@HCHCCCGHH?CHHIEHCHCFHIIIIIIHHHGIHHHCGEGGFGHHHHEEHHHGFB<CFHGBHHII?IHCHIHCBEFEHGE?HHI9HHHHFHFHIIHHHIHFHGEDHD:DHE8HHIIIIIIHHC:CEC@G@CEHFHGIIIII=IHIHEHHGIIIIHIIIIIHIHHCHC@DHCIHDFHHIHGIIHEHIIIIIIIHIIIIHGIIHIIIIHHHCCIGIHHHHDHH@EHH@IIHHHHHIHHCIIIIIHHHIHIIHIIIIIHIHGHIIIIH@ADAA
@HISEQ:969:HM2KJBCX2:2:1101:8482:71629 2:N:0:ACTATGCA
TCCTCACTATCACCCAACTATCCCTATTAATCATTACGTCGATCCTAGAAACCAACAAAATAGAATCAAACGTCCTATTTCGTTATTCCATGCTAATGTATTCAAGCGTGAGCCTGCTTTAAACACTCTAATTTTTTCAAAGTAACAGTCCTGATTCCCCATGACACCAAATTAATGACATCATGGTTCGTCAGAAGGTAGGAATCAATAATACCAGTACGTACAATAGCACGACCAATAAATTGATCCCGAAATTCAACTACGAGCTTTTTAACTGCAACAACTTTAATATACGCTATTGGAGCTGGAATTACCGCGGCTGCTGGCACCAGACTTGCCCTCCAA
+
DDDDDIIIIIIIIIIIIIIIIIIIIIIIIIIIIIIIIIIIIIIIIIIIIHIIIIHIIIGIIIHHHIIHIIIIIIIIIIHIIHFHHHHIIHHIIIIIIIIIIIIIIIIIIIIIHIIIIIIIIHHHIIHIHIIIIIIIIIHHHIIIIIHIIIHIIIIIIIIIIIIIHIIHHHHHHIHHIIIIIHIIIIIHGIHIIIIIIIIIIIIIIIIHHHHHIIHIIIHIIIIHIHIIIIIIIIIIIIIIIIIIIIHHHIIHIIHIIHIHHIIIHIIIIIIIIIIIIIIIIIIIHIIIIIHIHHIIIIIIIIIIIIIIIIIIIHIIIIIIIIIIIIIIIIIIIIHIIIIIDDDDA
@HISEQ:969:HM2KJBCX2:2:1101:3997:72309 2:N:0:ACTATGCA
TCCTCACTATCACCCAACTATCCCTATTAATCATTACATCGATCCTAGAAACCAACAAAATAGAATCTGATGTCCTATTTCATTATTCCATGCTAATGTATTCAAGCGTAAGCTTGCTTTAAACACTCTAATTTTTTCAAGGTAACAGTCCTAATTCCCCATAACATCAAATAAATGACATTATGGTTCTTTAGAAGGTGAGAACCAATAAAACCAGTACATACCAAGGCATGACCGATTCCTTGATCCCGAAATTCAACTACGAGCTTTTTAACTGCAACAACTTTAATATACGCTATTGGAGCTGGAATTACCGCGGCTGCTGGCACCAGACTTGCCCTCCAA
+
DDDDDIIIIIIIIIIIIIIIIIIIIIIIIIIIIHIIIIIIIIIIIIIIIIIHIIGIHIIHIHHHGIIIIIIIHIHIIIIIIIIIIIIIHHHIHIHIIIIIIIIIIIIIIIIIIIIIIIIIIIIIIIIIIIIIIIIIIIIIIIIIIIIIIIIIIIIIIHIIIIIIIIIIIIIIIIIIIIIIIIIIIIIIIIIIIIIIIIIIIIIIIIIIIIIIIIIIIIIIIIIIIIIIIIIIIIIIIIIIIIIFIIIIIIIIIIIIIIIIIIIIIIIIIIIIIIIIIIIIIIIIIIIIIIIIIIIIIIIIIIIIIIIIIIIIIIIIIIIIIIIIIIIIIIIIIIIIIIIIDDDDD
@HISEQ:969:HM2KJBCX2:2:1101:4336:72926 2:N:0:ACTATGCA
TCCTCACTATCACCCAACTATCCCTATTAATCATTGCCTCGGTCCTCAAACCAACGAATAAGACCGCGGCCCTATTGCATTATTCCATGCTGGCGTATCCAGGCGCGAGCCTGCCTTGAACACTCTAATTTCTTCACAGTAAGCGCGGTTCCCTGTCCACTGCTGGACAGCTCCCCGCGGCGGGGCGCAGCCGCCCAGTCCAGCCTGACGGCCGACCGCGCGGCCTTGCCCAAGGTCCGACTACGAGCTTTTTAACTGCAACAACTTTAATATACGCTATTGGAGCTGGAATTACCGCGGCTGCTGGCACCAGACTTGCCCTCCAA
+
DDDDDIIIIIIIIIIIIIIIIIIIIHIIIHIIIIIIIIIIIHIIIIIIIIGHHIGFHHIIIHFHIGHEHIHDHHIIIIIIIIIIIIIIIIIIIIIIIIHHIIIIIIHIIIIIIIIIIIIIIIIIHHEHIIIIIIHHIHHIIHGIIIIIHIIIIIIHIIIIIIIIIIIIIHIHIIIIIIIIIIIIIIHIIIIIIIIHIIIIIIIIIIIHIIIIIIIIIIIIIIIHGIIIIIHIIIIIIIIIIIIIIIIHIHIIIIHIIIIIIIIHIIIIIIIIIIIIIIIIIIIIIIIIIIIIIIIIIIIIIIIIIIIIIIIIIIIIIIIIIDDDDD
@HISEQ:969:HM2KJBCX2:2:1101:18149:73382 2:N:0:ACTATGCA
TCCTCACTATCACCCAACTATCCCTATTAATCATTACGGTGGTCCTAGAAACCAACAAAATAGAACCACAACGTCCTATTCTATTATTCCATGCTAATCTATTCAAGCAAATGCCTGCTTTAAACAATCTAATTTTTTCAAGGTAATGGTCCTGGCTCCCCGGCACACCCAATAAAGGACATACTGGTTCACCAGAAGGTGGACCCGACACAGGACAGTACTCGCCAAAGACGGACCGCCCGGCCAGGCCTAAAATTCAACTACGAGCTTTTTAACTGAAACAACTTTAATATACGCTATTGGAGCTGGAATTACCGCGGCTGCTGGCACCAGACTTGCCCTCCAA
+
DDDDDIGIIIIIIIIIIIIIIIIIIIIIHHHIIIIIIIIHIGHIIHIHHHFIIIIIIIIHHHHIIIIIIIHHGHH=HHIIIIHHHHIHIIIFHFHIHIIIIEGHHIIIIIIIIIIIIIIHIHHHIIIHHHHHHIIIHIHHIIIHIHIIIIIIHHHHHIIHIHHHIIIIHHIHIIIHIIHIIIIHHHHIIHIIIIIIIIIIIIIIIIIIIIIIIIIIIIHHIIIIHHIIIIIIIIIHHIIIIIIIIIIIIIIIIIIIIIIIIGIIIIIIIIIIHIIIIIIIIIIIIIIIIIIIIIIHIIIIIIIIIHIIIIIIIIIIIIIIIIIIIIIIIIIIIIIIIIIIIDDDDD
@HISEQ:969:HM2KJBCX2:2:1101:16700:73142 2:N:0:ACTATGCA
TCCTCACTATCACCCAACTATCCCTATTAATCATTACATCGATCCTAGAAACCAACAAAATAGAATCGGATGTCCTATTTCATTATTCCATGCTAATGTATCCAAGCGTAAGCTTGCTTTAAACACTCTAATTTTTTCAAGGTAACAGTCCTAATTCCCCATAACATCAAATAAATGACATTATGGTTCTTTAGAAGGTGAGAACCAATAAAACCAGTACATACCAAGGCATGACCGATTCCTTGATCCCGAAATTCAACTACGAGCTTTTTAACTGCAACAACTTTAATATACGCTATTGGAGCTGGAATTACCGCGGCTGCTGGCACCAGACTTGCCCTCCAA
+
DDDDCHIHHHGF@FHHIHHHGIIIIIIIIFCEHIIIIIIIIIHIIIIIEHHIIIGHHHHEHICHHIIHHEHHGEHHHIIHHHHIHHHIIGHHIIGIIIIIH@HHHGIIHIIFIIIIIIIIIIHHIHHGHHHIHHIIGIHHIIHGHGHHHHIIHIIIHIHIIHHHIIHFHIIGIHIIHHFHHIIIIIHGIHIIIHIIIIIIIHIIHHHIIIIIIIIHIIIIIIIIIIHIIIGIIIIGIIHIIIHHIIIHIHIIGIIIIIIGIIIIIHHIIIIHHHIIHIIIIIIIIHIHIGHHGIIIIIIIIIIIIIIIIIIIIIIIIIIIIIIIIIIIIIIIIIIIIIIIDDDDD
@HISEQ:969:HM2KJBCX2:2:1101:16170:73482 2:N:0:ACTATGCA
TCCTCACTATCACCCAACTATCCCTATTAATCATTACGGTGATCCTAGAAACCAACAAAATAGAACCATGCCGTCCTATTTTATTATTCCATGCTAATCTATTCAAGCACTAGCTTGCTTTAAGCACTCTAATTTTTTCAAGGTAATAGCTCTGCTTCCCCAACGCACCAAATTAATGGCATGAAGGTTATTCAGAAGGTAAGAATCCATCAAATCAGTACGAACAGTGAAGCCCGACCGATAGACAGATTCCGAAATTCAACTACGAGCTTTTTAACTGCAACAACTTTAATATACGCTATTGGAGCTGGAATTACCGCGGCTGCTGGCACCAGACTTGCCCTCCAA
+
DDDDBHHIIIIIHHIIIIIIIIGIIIIIIIIIIIIIHIIIIHIIIIIHHIIHEHIGHIIIHIIIIIIIGFGHHHHHHFHIGIIIIIIIIIIIHHIIIHIIIHHHIIIIIIHIIIIIIHIIIIIIGIIIIIHHHHIIHIIIIIIIIIIIIIHIGIIIIIIIIIIIGIIIIIIIHHIHIIIIIIIIIIIIIHIIIIIIIHIIIHHIIHIIIHIIIIIIHHFIIIIHHIIIIIIIIIIIIIIIIIIIHIHIIHFIIIIIIIIIIIIHIIIIIHIIIIIIIIIIIIIIIIIIIIIIIIHHIIIIIIIIIIIIHIIIIHIIIIHIIIIIIIIIIIIIIIIIHIIIIIIDDDDD
@HISEQ:969:HM2KJBCX2:2:1101:8364:74670 2:N:0:ACTATGCA
TCCTCACTATCACCCAACTATCCCTATTAATCATTACGTCAATCCTAGAAACCAACAAAATAGGTTTGAACGTCCTATTTCATTATTCCATGCTAATGTATTCAAGCGTTAGCCTGCTTTAAACACTCTAATTTTTTCAAAGTAACAGTCCTGTTTCCCTGCAACACCAAATTAATGACATTACAGTTCTTCAGAAAGGAGGAATCAGCGAAACCAGTTCATACCAGTGGCACGACCAACCTGCTGACCCCGAAATTCAACTACGAGCTTTTTAACTGCAACAACTTTAATATACGCTATTGGAGCTGGAATTACCGCGGCTGCTGGCACCAGACTTGCCCTCCAA
+
DDDDCIIIIIIGIIIHIIIIIIIIIIIIIIHIIIIIIHIIIIIIIIIIIIIIIIHIIIHIIIGHIHIIIIIIIIIIIIIIHIIIIIIGHIIIHGEHIIIIIIIIIIIIIIIIHIIIIIIIIIHIIIIIIIIIIIIIIIIIIIIIIIIIIIIIIICHHIHIIIIIIIIIIHIIIIIIIIIIIIIIIIIIIIIIIIIIIIIIIIIIIIIIIIIHHIIHHHIIIIHHIIIIIIIIIIIIIIIIIIIHHIIIIHIIIIIHIIIIIIIIIIIIIIIIIIIIIIIIIIIIIIIIIIIIIIIHIIIIIIIIIIIIIIIIGIIIIIIIIIIIIIIIIIIIIIIIIIIIIDDDDD
@HISEQ:969:HM2KJBCX2:2:1101:14661:74847 2:N:0:ACTATGCA
TCCTCACTATCACCCAACTATCCCTAATAATCATTACGTCGATCCTAGAAACCAACAAAATAGAATCAAACGTCCTATTTCATTATTCCATGCTAATGTATTCAAGCGTACGCCTGCTTTAAACACTCTAATTTTTTCAAAGTAACAGTCCTGATTCCCCACGACACCAAATTAATGACATCGCGGTTCTTCAGAAGGTAGGAACCAATAATGCCAGTACGTACCGAAGCACGACCAACAATTCGATCCCGAAATTCAACTACGAGCTTTTTAACTGCAACAACTTTAATATACGCTATTGGAGCTGGAATTACCGCGGCTGCTGGCACCAGACTTGCCCTCCAA
+
DDDDDIIIIIIIIIIIIIIIIIIIIIIIIIIIIIIIIIIIIIIIIIIIIIIIIIIIIIIIIIIGHIIIIIIIIIIIIIIIIIIIIIIIIIIIIIIIIIIIIHIIIIIIIIIIIIIIIIIIIIIIIIIIHIIIIIIIIIIHIIIIIIIIHHIIIIIIIIIIIIIIIIIIIIIIIIIIIHIIIIIIIIIIIIIIIIIIIIIIIIIIIIIIIIIIIIIIIIIIIIIIIIIIIIIIIIIIIIIIIHHGIIIIIIIIIIIIHHIIIIIIIIIIIIIIIIIIIIIIIIIIIIIIIIIIIIHIIIHIIIIIIIIIIIIIIIIIIIIIIIIIIIIIIIIIIIIIIIIIDDDDD
@HISEQ:969:HM2KJBCX2:2:1101:5552:74989 2:N:0:ACTATGCA
TCCTCACTATCACCCAACTGTCCCTATTAATCATTACGGTGGTCCTAGAAACCAACAAAATAGAACCACAACGTCCTATTCTATTATTCCATGCTAATCTATTCAAGCAAATGCCTGCTTTAAACACTCTAATTTTTTCAAGGTAATGGTCCTGGCTCCCCGGCACACCCAATAAAGGACATACTGGTTCACCAGAAGGTGGACCCGACACAGGACAGTACTCGCCAAAGACGGACCGCCCGGCCAGGCCTAAAATTCAACTACGAGCTTTTTAACTGCAACAACTTTAATATACGCTATTGGAGCTGGAATTACCGCGGCTGCTGGCACCAGACTTGCCCTCCAA
+
BADDDIIHHHIHEGCEGHIIG@GGHHGHIIIHEHHEHEEFEHHFHFHEHGEHCCHHCHIHHHFHHIIHIHHF<<FE@HEH?GHHH1F?11D@CHHIIHCEGGGCGIHHHHHHHHFHGHH@GHIIHFHFHIIHHHIG1EIHHHFHHIIFGDIHHAFHHIIHHHAEHHHIHHHHIGIHHIHHHHHFHGHEFHHGIIHEIIIHIIIHEIIHIIHHHHHEHHEHDDIIHHHHHEFEHHCHHDHHIIHIIIIIGHHIHHHEIHHHHIIHH@IHHIHFHGCFFIHIIIIHHFFGHIIHHHHHHGFDFIIHHHEIIHH?IIDHHHIIHHHIHHFHHHHHHEHEHHIHHBADDD
@HISEQ:969:HM2KJBCX2:2:1101:17794:74533 2:N:0:ACTATGCA
TCCTCACTATCACCCAACTATCCCTATTAATCATTACGTCAATCCTAGAAACCAACAAAATAGGATCGAACGTCCTATTTCATTATTCCATGCTAATGTATTCAAGCGTTAGCTTGCTTTAAACACTCTAATTTTTTCAAAGTAACAGTCCAAATTCCCCAAAACACCAAATTAATGGCATTAAGGTTCATCAGGAAGGAGGAATCAGTGAGACCAGTACATACCAGAGGCATGACCAACCTACTAACCCCGAAATTCAACTACGAGCTTTTTAACTGCAACAACTTTAATATACGCTATTGGAGCTGGAATTACCGCGGCTGCTGGCACCAGACTTGCCCTCCAA
+
DDDDDIIIIIIIHIIIIGIIIIIIIIIIIIIIIIIIIIIIIIIIIIIIIIIIIIIIGIIIIIHHIIIIIIIIIIIIIIIIIIIIIIIIIIIIIGIHIIIIHHIIIIIHIIIIHIIIIIIIIIIHHHIIIHHIIHIIIIIIIIIIIIIIHIIHHHHHIHIIIIHHHIIIIIIHIIHHIIIIIIIIIIHHIIIIIIHIIIIIIIIIIGIIIIIIIIIIIIIIIIIIIIIIIHIIIIIIIIIIIIHHHIHIIIIIIIIHHIIIHHHIIIIIIIIIIIIIIIIIIIIIIIIHIIIIIIIIIHIIIIIIIIIIIIIIIIIIIIIIIIIIIIIIIIIIIIIIIIIIIDDDDD
@HISEQ:969:HM2KJBCX2:2:1101:12569:75795 2:N:0:ACTATGCA
TCCTCACTATCACCCAACTATCCCTATTAATCATTACGTCAATCCTAGAAACCAACAAAATAGGATCAACGTCCTATTTCATTATTCCATGCTAATGTATTCAAGCGCGAGCCTGCTTTAAACACTCTAATTTTTTCAAAGTAACAGTCCTGATTCCCCGCCACACCAAATTAATGACATGATGGTTCGTCAGAAGGTAGGAATCAGTAACACCAGTACGTACCGAAAGCACGACCAACGTACTAATCCCGAAATTCAACTACGAGCTTTTTAACTGCAACAACTTTAATATACGCTATTGGAGCTGGAATTACCGCGGCTGCGGCACCAGACTTGCCCTCCAA
+
D@@DDGHHCHHHIHEGHHHCHHHCHIIGEHHHHFHCFH@GEGHHE@CHHHH@HEHIFHIIIE1<GCHGECCGHEHHCHEE@CHG?CGE?@CGH?IHHFFCHFHHHGHHHGIIIHHGHHEFHIIGIHHHGFE@GFHHIHHHHCGCHIHHEHHGHGHIEIGHHHHIHIIIHHIIHHHHHIFIIHIHIHHHIHIIIIIIHHIIIHGHHHHHFIHHGIIIIHFIGIIIIIIIIHIIIIHIIIIIHGGHHHDHIIHHHIHEHEDHHEIIIIIIIIIIIHHHIIIHHHHHHGFHHHIHHIIIHIHIIHIIIIIIIIIIIIIIHIGIIHIIIHIIIIIIIHFIIHHDBBDD
@HISEQ:969:HM2KJBCX2:2:1101:17731:75692 2:N:0:ACTATGCA
TCCTCACTATCACCCAACTATCCCTATTAATCATTACGTCAATCCTAGAAACCAACAAAATAGGATCGAACGTCCTATTTCATTATTCCATGCTAATGTATTCAAGCGTTAGCCTGCTTTAAACACTCTAATTTTTTCAAAGTAACAGTCCTGTTTCCCTGCAACACCAAATTAATGACATTACAGTTCTTCAGAAAGGAGGAATCAGCGAAGCCAGTGCATACCAGTGGCACGACCAACCTGCTGACCCCGAAATTCAACTACGAGCTTTTTAACTGCAACAACTTTAATATACGCTATTGGAGCTGGAATTACCGCGGCTGCTGGCACCAGACTTGCCCTCCAA
+
DDDDCIIIIHIIIIIGIHIIIIIIIIIIIIIIIIIIIIIIIIIIIIGIHIIIHIHIIIIHHIHHEHIHIIIIHHHHIIIIIIIIGIIIIGIIGIHHIIHHIIIIIHIIIIIIIIIIIIIIIIIHHIIHHHHFHHIIIIIIHIIIIHHIIIIIIIIIIIIIIIIIHIHHIIIHIIIIIIIIIIIIIIIIIIIIIIIIIIHIIIIIIIIIIIHIIHIIIIIIIIIIIIIIIIIIIIIIHIHIIIIHGIHIHIHIIIIIIIIIIIIIIIIIIIIIIIHIIIIIIIIIIIIIIIIIIIIIIIIIHIIIIIIIIIIIIIIIIIIIIIIIIIIIIIIIIIIIIIIIIDDDDD
@HISEQ:969:HM2KJBCX2:2:1101:15471:76286 2:N:0:ACTATGCA
TCCTCACTATCACCCAACTATCCCTATTAATCATTACGTCGATCCTAGAAACCAACAAAATAGAATCAAACGTCCTATTTCGTTATTCCATGCTAATGTATTCAAGCGTGAGCCTGCTTTAAACACTCTAATTTTTTCAAAGTAACAGTCCTGATTCCCCATGACACCAAATTAATGACATCATGGTTCGTCAGAAGGTAGGAATCAATAATACCAGTACGTACAATAGCACGACCAATAAATTGATCCCGAAATTCAACTACGAGCTTTTTAACTGCAACAACTTTAATATACGCTATTGGAGCTGGAATTACCGCGGCTGCTGGCACCAGACTTGCCCTCCAA
+
DDDDDIIIIIIIIIIGHIIIIIIIIIIIIIIIIIIIIIIIIIIIIIHIIIIIHIHHIHIIIIIGIIIIHIGIIIIIIIIIIIIIIIIIIHIIIIIIIIHIGIIIIHGHIIIIIIIIIIIIIHIIIIIIIIIIIIIIIIIIHIIIIIIIIIIIIIIIIIHIIIIIIIIIIIIIIIIIIIIIIHIIIIIIIIIIIIIIIIIIIIIIIIIIIIIIIIIIIIIIIIIIIIHIIIIIIIIIIIIIIIIIIIIIIIIIIIIIIIIIIIIIIIIIIIIIIIIIIIIIIIIIIIIIIIIIIIIIIIIIIIIIIHIIIIIIIIIIIIIIIIIIIHIIIIIIIIIIIIIIDDDDD
@HISEQ:969:HM2KJBCX2:2:1101:7469:76875 2:N:0:ACTATGCA
TCCTCACTATCACCCAACTATCCCTATTAATCATTACGTCAATCCTAGAAACCAACAAAATAGGATCAACGTCCTATTTCATTATTCCATGCTAATGTATTCAAGCGCGAGCCTGCTTTAAACACTCTAATTTTTTCAAAGTAACAGTCCTGATTCCCCGCCACACCAAATTAATGACATGATGGTTCGTCAGAAGGTAGGAATCAGTAACACCAGTACGTACCGAAGGCACGACCAACGTACTAATCCCGAAATTCAACTACGAGCTTTTTAACTGCAACAACTTTAATATACGCTATTGGAGCTGGAATTACCGCGGCTGCGGCACCAGACTTGCCCTCCAA
+
DDDDDIIIIIIIIIIIIIIIIIIIIIIIIIIIIIIIIIHIIIIIIIIIIIIIIIIIIIIIIIHHIIIIIIIIIIIIIIIIIIIIIIIIIIIIIIIIIIIIIHIIIIHIIIIIIIIIGIIIHHIIIIIHIIIIIIIIIIIIIIIIIIIIIHIIIIHIIIIIIIIIIIIIIIIIIIIIIIIIIIIIIIIIIIIIIIIIIIIIIIIIIIIIIIIIIIIIIIIIIIIIIIIIIIIIIIIIIIIIIIHIIIIIIIIIIIIIIIHIIIIIIIIIIIIIIIIIIIIIIIIIIIIIIIIIHIIIHIHHIIIIIIIIIIIIIIIIIIIIIIIIIIIIIIIIIIIIIIIDDDDD
@HISEQ:969:HM2KJBCX2:2:1101:4710:77471 2:N:0:ATTATGCA
TCCTCACTATCACCCAACTATCCCTATTAATCATTACCCCGATCCTCAAACCAACAAAATAAGACCGCGGCCCTATTCCATTATTCCATGCTGGCGTATCCAGGCGCGAGCCTGCCTTGAACACTCTAATTTCTTCACAGTAAACGCGGTTCCCCATCCAACGAATCAGATGAATCCCCGCGGCGAGGCGCAGCCACCCAGTCCAGCCTGACGGCCGACCGCGCGGCCTTGCCTAAAGTCCGACTACGAGCTTTTTAACTGCAACAACTTTAATATACGCTATTGGAGCTGGAATTACCGCGGCTGCTGGCACCAGACTTGCCCTCCAA
+
DDDDDIIIIIIIHIIIIIIIIIIIIIIIIIIIIIIIIIIIIIIIIIHIEHIFHIHHHHIIIHHHHIHHHGHIIIIIIIIIIIIIIIIIIIIIIIIIIIIIIGHHIIIIIIIIIIIIIIIIIIIIIIIIHIIIHIIIIIIIIIIIIIIIIIIIIIIHIIIIIIIIIIIIIHIIIIIIIIIIIHIIIIIIIIIIIIIIIIIIIIIIIIIIIIIIIIIIIIIIIIIIIIIHIIIIIIIIIIIIIIIHIIIIIIIIIIIIIIIIIIIIIIIIIIIIIIIIHIIIIIIIIIIIIIIIIIIIIIIIIIIIIIIIIIIIIIIIIIIIIIIIDDDDD
@HISEQ:969:HM2KJBCX2:2:1101:14669:77214 2:N:0:ACTATGCA
TCCTCACTATCACCCAACTATCCCTATTAATCATTACGTCAATCCTAGAAACCAACAAAATAGGATCAACGTCCTATTTCATTATTCCATGCTAATGTATTCAAGCGCGAGCCTGCTTTAAACACTCTAATTTTTTCAAAGTAACAGTCCTGATTCCCCACCACACCAAATTAATGACATGATGGTTCGTCAGAAGGTAGAAATCAGTAACACCAGTACGTACCGAAGGCACGACCAGCGTACTAATCCCGAAATTCAACTACGAGCTTTTTAACTGCAACAACTTTAATATACGCTATTGGAGCTGGAATTACCGCGGCTGCTGGCACCAGACTTGCCCTCCAA
+
DADDDHHIIIIIIIIIIIIIIIHIIIIIIIIIHIIGHIIHIIHHIIHHIGIIHIHHIIIIIHGGHHIIGGHIHHIIIHIIGIIIIIHH@GHECEHIIHIIHIIIIIIIIGHIHIIIIIIIHHHIHIIIIIIIIIIIIIIIIIIIHIIHIIIIIIHIIHHHIHIHHIIHIIIIIIIIIIIIIIIIIIIIIIIIIIIIIIIIIIIIIIIIIIIHIIIIIIIIIIIIIIIIIIII=IIIIIIIIIIHHIIHIIIIIIIIIIIIIIIIHIIIIIIIIIIIIIIIIIHIIIIIIIIIIIIIIIIIIIIIIIIIIIIIIIIIIIIIIIIIIIIIIIIIIIIIIIIIDDDDD
@HISEQ:969:HM2KJBCX2:2:1101:17436:77441 2:N:0:ACTATGCA
TCCTCACTATCACCCAACTATCCCTATTAATCATTACGGTGGTCCTAGACCAACAAAATAGAACCAACGTCCTATTCTATTATTCCATGCTAATCTATTCAAGCAAAAGCCCGCTTTAAACACTCTAATTTTTTCAAGGTAATGGTCCTGGTTCCCCGACACACCCAATAAAGGGCATACCGGCTCACCAGAAGGATAGACCCGACAACAGAACAGTACTCGCCAGAGACGGACCGTCCGGTCAGGCCTAAAATTCAACTACGAGCTTTTTAACTGCAACAACTTTAATATACGCTATTGGAGCTGGAATTACCGCGGCTGCTGGCACCAGACTTGCCCTCCAA
+
DDDDDIIIIIIIIIIHIIIIIIIIIIIIIIIIIIIIIIIIIIIIIIIIHIIIIIHHHHHHHHIIIIGIIIIIIGHIIIIIIIIIIIIIIIIHIIIIIIIIIIIIIIIIIIIIIIIIIIIIIIIIIIIHIIHIIIGHIIIIIIIHHIIIIIIHFIHIIIIIIIIIIIIIHIHIIHIIIIIIIIIIIIIIIIIIIIIIIIIIIIIIIIIIIIIIIIIIIIIIIIIIIIIIIIIIIIIIIIIIIIIIIIIIIIIIIIIIIIIIIIIHIIIIIIIIIIIHIIIIIIIIIGIIIIIIIHHHHGFIIIIIIIIIIIIIIIIIIIIIIIIIIIIIIIIIIIIIIIIDDDDD
@HISEQ:969:HM2KJBCX2:2:1101:19791:77675 2:N:0:ACTATGCA
TCCTCACTATCACCCAACTATCCCTATTAATCATTACGGTGGTCCTAGAAACCAACAAAATAGAACCACAACGTCCTATTCTATTATTCCATGCTAATCTATTCAAGCAAATGCCTGCTTTAAACACTCTAATTTTTTCAAGGTAATGGTCCTGGCTCCCCGGCACACCCAATAAAGGACATACTGGTTCACCAGAAGGTGGACCCGACACAGGACAGTACTCGCCAAAGACGGACCGCCCGGCCAGGCCTAAAATTCAACTACGAGCTTTTTAACTGCAACAACTTTAATATACGCTATTGGAGCTGGAATTACCGCGGCTGCTGGCACCAGACTTGCCCTCCAA
+
DDCDDIIIIIIIIIIIIIIIIIHIIIIIIIIIIIIIIIIIIIIIIIIIIIIIIIIIIIFIIIHHIIIIIIIIHHHHHIHHIHIIIIHIIIIIIIHIIIIIIEIIIIIIIIIIIIIIIIIIIIHIIIIIIIIIIIIIIHIIIIIIIIIIIHHIIIIIIIIIIHGIIIIIIHIIIHIIIIIIIIIIIIIIIIIIIIIHIIIIIIIIIII>IIIIIIIIIIIIIIIIIIIIIIIIIIHIIIIIIIIIHIIIIHIIIIIIIIIIIIHHIIIIIIIIIIIIIIIIIIIIIIIIIIIIIIIIHHGFDIIIIIIIIIIIIIIIIIIIIIIIIIIIIIIIIIIIIIIIICDDDD
@HISEQ:969:HM2KJBCX2:2:1101:20752:77572 2:N:0:ACTATGCA
TCCTCACTATCACCCAACTATCCCTATTAATCATTACGGCGGTCCTAGAAACCAACAAAATAGGACCGCACGTCCTATTCTATTATTCCATGCTAACGTATTCGAGCAAAGGCCTGCTTTGAACACTCTAATTTTTTCAAAGTAAAAGTCCTGGTCCCCAACACACCCAGTGAAGGGCATGCGGTTCTCCAGAAGAGAAGGCCCGGCCGGACAAGTGCACTCGGTGAGGCGGACCTGCCAGCCAGGCCAAAGGTTCAACTACGAGCTTTTTAACTGCAACAACTTTAATATACGCTATTGGAGCTGGAATTACCGCGGCTGCTGGCACCAGACTTGCCCTCCAA
+
DBDDDIIIHIIIIIIIIIIIIIIGIIIIIIIIIIIIIHHHIIIIIIIHIIIIHIIIIIIIIICFEHHHIIIIEHIHIIIIIHHII?EHIIGHGHIIIIIIHHHHIHIIIIIIIIIIIIIHHIHIIHHIIIIIIIIIIIHIIHHHHHIIIIIIHIHIGIHHHHHGHIIIIIHHHHIIIIIIIIIIHHIIIGIIIIIIIIHIHIIIIIIIIIIIIIIIIIHC#III>IGIIIIIIIIGIHIIHHGIIIIFGIIIIHIIIIIIIIIIIIIIIHIGIIIIHHIIIIIIIIIIIIIIIIIIIIIIIIIIIIIIIIIIIIHIIIIIIIIIIIIIIIIIIIIIIIIDDDDD
@HISEQ:969:HM2KJBCX2:2:1101:9413:76222 2:N:0:ACTATGCA
TCCTCACTATCACCCAACTATCCCTATTAATCATTACGGTGGTCCTAGACCAACAAAATAGAACCAACGTCCTATTCTATTATTCCATGCTAATCTATTCAAGCAAAAGCCCGCTTTAAACACTCTAATTTTTTCAAGGTAATGGTCCTGGTTCCCCGACGCACGCCAATAAAGGGCACGCCGGCTCACCAAGAGGTAAGGCCCAGCCAGACAGTACACGCCGTTAAGCGGACCGCCCGGCCAGGTCTGAAGTTCAACTACGAGCGTTTTAACTGCAACAACTTTAATATACGCTATTGGAGCTGGAATTACCGCGGCTGCTGGCACCAGACTTGCCCTC
+
<DBDBGHIIHIECCGHIIHHIFHECHHIHFHFIIIIIIIIHHHHHHH@HHGGHFGHHGGHFIH?1DC0EGHEHHEHEGHHFCG@GGF?CDHIHHHGHIEIHHGFHGHHH@DDEC@BCGHEFC?CHEHGHI?8@<HGIHHHHIIHECF@IGHHHEF1HHHEG2CHHHEHHHHHHGEGIHGH?CHEHE8GEHHHBHGCHHIIHEGHHCGHIIIHIHFHHHHHFGIIHDIHHDBHE<HD<EDFHCHHEIHHEEG?IIHHHHIIIHH?HIHFHHEHEHHHG<1HHF@HGHGCGECCC<<GF<@GGEGIIIIIHHF?DCIIHHHGC?HHED1HCCFIIHHD@DDD
@HISEQ:969:HM2KJBCX2:2:1101:17916:78127 2:N:0:ACTATGCA
TCCTCACTATCACCCAACTATCCCTATTAATCATTACGGTGATCCTAGAAACCAACAAAATAGAACCATGCCGTCCTATTCTATTATTCCATGCTAATGTATTCGAGCAAAATGCCTGCTTTAAACACTCTAATTTTTTCAAGGTAAAGGTCCTGGTTCCACATGACACCCAATTAAGGACATCATGCTTCTCCAGAAGGTGAGAAATCAACTGCGACAGTTCATACCCCTTAAGGCACGACCATCACGTCAATCCCGAAATTCAACTACGAGCTTTTTAACTGCAACAACTTTAATATACGCTATTGGAGCTGGAATTACCGCGGCTGCTGGCACCAGACTTGCCCTCCAA
+
DDDDDIIIHHHHIIIIIIHHIIHEHHIIIG@HHIGHHIIIIIIIIIIHIIIGHIHIIGIIIIIIIIIIHIIHH<CFHHGHEEHIICCGHHIHHFEEHHHIIHIIIHGHHHIHIHHIIHIIIIHHHHGHHIIIIHIIIHIHGIHHHHIIIHIIIIIIIIIHIIHHH?IIIIHIHIIIIIIHIIIIIIIIIIIIIHGIIIIIIIIIIIIIIIHIIIIIIIIIIIIIIIIIIHHIIIIIHHIIIIIIIIHIHHDIHIIIIIIIIIIIIIIIHIIIIIHIIIIIIIIIIIIHIIIIIIIIIIIIIIIIIIIIIIIIIIIIIIIIIIIIIIIIIIIIIIIIIIIIIIIIIIIDDDDD
@HISEQ:969:HM2KJBCX2:2:1101:1820:78819 2:N:0:ACTATGCA
TCCTCACTATCACCCAACTATCCCTATTAATCATTACGGCGGTCCTAGAAACCAACAAAATAGGACCGCACGTCCTATTCTATTATTCCATGCTAACGTATTCGAGCAAAGGCCTGCTTTGAACACTCTAATTTTTTCAAAGTAAAAGTCCTGGTCCCCAACACACCCAGTGAAGGGCATGCGGTTCTCCAGAAGAGAAGGCCCGGCCGGACAAGTGCACGCGGTGAGGCGGACCTGCCAGCCAGGCCAAAGGTTCAACTACGAGCTTTTTAACTGCAACAACTTTAATATACGCTATTGGAGCTGGAATTACCGCGGCTGCTGGCACCAGACTTGCC
+
DDDDDIIIIIIIIIIIIIIIIIIIIIIIHIIIIIIIIIIIIIIIIIIIIIIIIIIIFHHIIHIIHIHIGIIIHHHIIIIIIIIIHIIIIIIIIIIIIIIIIHHIIIIIIIIIIIIIIIIIIIIIIIIIIIIIIIHIIIIIIIHGHIHHHIIIHHIIIIIIIIIIIIIIHIIIIIIIIIIIIIIIIIHIIIIIIIIIIIIIIIIIIIIIIIIIIIIIIIIIIIIIIIIIIIIIIIHHEIIIIIIIIIIHIIIIIIIIIIIIIIIIIIIIIIIIHIIIIIIIIIIIIIIIIIIIIIIIIIIIIIIIIIIIIIIIIIIIIIIIIIIIHGD<CIIIIDDDDD
@HISEQ:969:HM2KJBCX2:2:1101:15540:79882 2:N:0:ACTATGCA
TCCTCACTATCACCCAACTATCCCTATTAATCATTACGTCAATCCTAGAAACCAACAAAATAGGATCGAACGTCCTATTTCATTATTCCATGCTAATGTATTCAAGCGTTAGCCTGCTTTAAACACTCTAATTTTTTCAAAGTAACAGTCCTGTTTCCCTGCAACACCAAATTAATGACATTACAGTTCTTCAGAAAGGAGGAATCAGCGAAGCCAGTACATACCAGTGGCACGACCAACCTGCTGACCCCGAAATTCAACTACGAGCTTTTTAACTGCAACAACTTTAATATACGCTATTGGAGCTGGAATTACCGCGGCTGCTGGCACCAGACTTGCCCTCCAA
+
DDDDDIIIIIIIHIIIIIIIIIIIIIIIIIIIIIIHIIHIIIIIIIIIIIIIIHFHIIIIIIIIIIIIIIHIIIIIIIIIIIIHIHIHIHHIIIIIIIHIIIIIIIIIIIIIIIIIIIIIIIIHHIIIIHIHHIIIIIIIIIIIIIHIIIIIIIIIIIIIHIIIIIIIIIHIIIIIIIIIIIIIIIIIIIIIIIIHHIIIIIIIIIIIIIGIIIIIIIIIIIIIIIIIIIIIIIIIIIHIIGIIHIHIIIIIIIIIIHIIIGIIIIIIIIIIIIIIIIIIIIIIIIIIIIIIIIIIIIIIIIIIIIIIIIIIIIIIIIIIIIIIIIIIIIIIIIIIIIIGIDDDDD
@HISEQ:969:HM2KJBCX2:2:1101:9928:79566 2:N:0:ACTATGCA
TCCTCACTATCACCCAACTATCCCTATTAATCATTACGGCGGTCCTAGAAACCAACAAAATAGGACCGCACGTCCTATTCTATTATTCCATGCTAACGTATTCGAGCAAAGGCCTGCTTTGAACACTCTAATTTTTTCAAAGTAAAAGTCCTGGTCCCCAACACACCCAGTGAAGGGCATGCGGTTCTCCAGAAGAGAAGGCCCGGCCGGACAAGTGCACGCGGTGAGGCGGACCTGCCAGCCAGGCCAAAGGTTCAACTACGAGCTTTTTAACTGCAACAACTTTAATATACGCTATTGGAGCTGGAATTACCGCGGCTGCTGGCACCAGACTTGCCCTCCAA
+
DDDADIIIIIIIIIIIHIIIIIIIIIIIEHHIHIIIIIGIHHHHHIIIGIIIIIIHGGHHIIHGGHHCEHICGHHHHHHHHHEHHHEHHEHHHIHHIHHHHHIIIIIIIIIIIIIHIIIGIIIIIIIHIHHIHGEIIIIIIIIIIIIIIIIIHHHHHHIIIIHHHIIIIIHIIIIIIHIIIIIIIIIIIIIIIIIIHHIIIIGIIHGIIIIIIIIIIIIIIIIHIIIIIIIIIIIIIIIIIIHIIIIIIIIHIIIIIIIIIIIIIHIIIIIIIIIIIIIHHHHIIIIIIIIIIIIIIIIIIIIIIIIIIIIIIHIIIIIIIIHIIIIIIIIIIIIIIIIDDDDD
@HISEQ:969:HM2KJBCX2:2:1101:14703:80206 2:N:0:ACTATGCA
TCCTCACTATCACCCAACTATCCCTATTAATCATTACGTCAATCCTAGAAACCAACAAAATAGGATCAACGTCCTATTTCATTATTCCATGCTAATGTATTCAAGGGCGAGCCTGCTTTAAACACTCTAATTTTTTCAAAGTAACAGTCCTGATTCCCCACCACACCAAATTAATGACATGATGGTTCGTCAGAAGGTAGAAATCAGTAACACCAGTACGTACCGAAGGCACGACCAGCGTACTAATCCCGAAATTCAACTACGAGCTTTTTAACTGCAACAACTTTAATATACGCTATTGGAGCTGGAATTACCGCGGCTGCTGGCACCAGACTTGCCCTCCAA
+
DDDDDIIIIIIIIIIGIIIIIIIIIHIIIIIIIIIIIIIIIIIIIIIHIIIHIIIIIIEHIGHHFEHIIHIHIIIIIIIGHHHIIIIHIIIGHHIIIIIIIHIIIIIIIIIIIIIIIIIHIIHIIIIIIIIIHIIIIIIIIIIHIIHHHIIIIIIIIIIIIIIIIHGIHIIIIIHIIIIIHIIHIIIHIIIIIIIIIIIIIIIIII<IIIIIIIIIIIIIIIIIIIIIIIIIIIIIIHIIIGIHHIIIIIIIIIHGIIIIHIIIIIIIIIIIIHIIIIIIIIIIGIIIIIIIIIIIIIIIIIIIIIIIIIIIIHIIIIIIIIIIIIIIIIIIIIIIHIIIDDDDD
@HISEQ:969:HM2KJBCX2:2:1101:8082:80068 2:N:0:ACTATGCA
TCCTCACTATCACCCAACTATCCCTATTAATCATTACGGTGGTCCTAGAAACCAACAAAATAGAACCACAACGTCCTATTCTATTATTCCATGCTAATCTATTCAAGCAAATGCCTGCTTTAAACACTCTAATTTTTTCAAGGTAATGGTCCTGGCTCCCCGGCACACCCAATAAAGGACATACTGGTTCACCAGAAGGTGGACCCGACACAGGACAGTACTCGCCAAAGACGGACCGCCCGGCCAGGCCTAAAATTCAACTACGAGCTTTTTAACTGCAACAACTTTAATATACGCTATTGGAGCTGGAATTACCGCGGCTGCTGGCACCAGACTTGCCCTCCAA
+
DDDDDIHHIIIIIIIIHHIIIHIHIIIIIIIIIIIIIIIIIHHIIIIIIHIIIIIIIGGHIIFHIIIIIIIIIIGIGHHEHIIHIIIHIHIIHIIIIHGHHEHIIIIIIIIIHHIIGIEHHHHHHHHHHHIHIIIHIDHIIIHIIHIIIHIIHHIHIIHHHGHIIIIIIIIHHIIIIIIIIIIIHIIIHHIHIIHHIIHIHIIIGIIIIIIHIIHHIIIIHIIHHIHIIHHIIIIIIIHIHIIGHIHHHCHIIIIIIIIIIIHIIIIIHIHIIIHIIIIIIIIHIIIIIIIIIIIIHFD<DIIIIIIIIIIIIIIIIIIIIIIIIIIIIIIIIIIIIIIIIDDDDD
@HISEQ:969:HM2KJBCX2:2:1101:8862:80088 2:N:0:ACTATGCA
TCCTCACTATCACCCAACTATCCCTATTAATCATTACGTCGATCCTAGAAACCAACAAAATAGAATCAAACGTCCTATTTCATTATTCCATGCTAATGTATTCAAGCGTAAGCCTGCTTTAAACACTCTAATTTTTTCAAAGTAACAGTCCTGATTCCCCACGACACCAAATTAATGACATCGCGGTTCTTCAGAAGGTAGGAACCGATAATGCCAGTGCGTACCGAAGCACGACCAACAATTCGATCCCGAAATTCAACTACGAGCTTTTTAACTGCAACAACTTTAATATACGCTATTGGAGCTGGAATTACCGCGGCTGCTGGCACCAGACTTGCCCTCCAA
+
DDDDDIIIIIIIIIHIIIIIIIIIIIIIIIIIIIIIIIIIIIIIIIIIIIIIIIIIHIIIIIIEHIIIIIIIIIIIIIIIIIIIIIIIIIIIIIIIIIIIIIIIIIIIIIIIHIIIIIIIIHHIIIIIIIIHIIIIIIIIHIIIIIIIHIIIIIIIIIIIIIIIIIIIIIIIIIIIIIIIHIIIIIIHIHIIIIIIIIIIIIIIIIIIIIIIIIIIIIIHIIIIIIIIIIIIIIIIIIIIIIHHIIIIIIIIIIIIIIIIHHIIIIIIIIIIIIIIIIIIIIHHIIIIIIIIIIIIIIIIIIIIIIIIIIIIIIIIIIIIIIIIIIIIIIIIIIIIIIIIDDDDD
@HISEQ:969:HM2KJBCX2:2:1101:6408:80550 2:N:0:ACTATGCA
TCCTCACTATCACCCAACTATCCCTATTAATCATTACATCGATCCTAGAAACCAACAAAATAGAATCTGATGTCCTATTTCATTATTCCATGCTAATGTATTCAAGCGTAAGCTTGCTTTAAACACTCTAATTTTTTCAAGGTAACAGTCCTAATTCCCCATAACATCAAATAAATGACATTATGGTTCTTTAGAAGGTGAGAACCAATAAAACCAGTACATACCAAGGCATGACCGATTCCTTGATCCCGAAATTCAACTACGAGCTTTTTAACTGCAACAACTTTAATATACGCTATTGGAGCTGGAATTACCGCGGCTGCTGGCACCAGACTTGCCCTCCAA
+
DDDDDIIIIIIIIIIIIIIIIIIIIIIIIIIIIIIIIIIIIIIIIIIIHIIIIIIIIHIIIIHCHHIIIIIIIGIIIIIIIIIIHIIIIIIHIIIIIIIIIIIIIIIIIIIIIIIIIIIIIIIIIIIIIIIIIIIIIIIIIIIIIIIHIIIIIHIIGIHIIIIIIIIIIIHIIIHIIIIIIIIIIIIIIIIIIIIIIIIIIIIIIIIIIIIIIIIIIIIIIIIIIIIIIIIIIIIIIIIIIIIHIIHIIHIIHIHGIIIIIIIIIGIIIIIIIHIIIIIIIIIIIIIIIIIIIIIIIIIIIIIIIHIIIIIIIIIIIIIIIIHIIIIIIIIIIIIIIIIIDDDDD
@HISEQ:969:HM2KJBCX2:2:1101:10085:81299 2:N:0:ACTATGCA
TCCTCACTATCACCCAACTATCCCTATTAATCATTACGTCAATCCTAGAAACCAACAAAATAGGATCGAACGTCCTATTTCATTATTCCATGCTAATGTATTCAAGCGTTAGCCTGCTTTAAACACTCTAATTTTTTCAAAGTAACGGTCCTGTTTCCCTGCAACACCAAATTAATGACATTACAGTTCTTCAGAAAGGAGGAATCAGCGAAGCCAGTGCATACCAGTGGCACGACCAACCTGCTGACCCCGAAATTCAACTACGAGCTTTTTAACTGCAACAACTTTAATATACGCTATTGGAGCTGGAATTACCGCGGCTGCTGGCACCAGACTTGCCCTCCAA
+
DCDDDIIIIIIIIHIIIIIIHIIHIIIIIGIIIIIIIIIIIIHIIIIHIIIIIIIIIHIIIIIHHHIHIIHEHIHIIHHIIIIIHIGHIIGHIIGEIIIHGIIHHIIHGHIHHIIIIHIIIIIIIIIHIIHHHHHHIIIIIIIIIHIIIIIIHIHFIIHHIGIIIIIIIIIIIIIIHHIIGIIHIIIIIIIIIIIIIIIIIIIIGIIHIIHGIHIIIIIIIIIIIIIIIIIIIGIIIIHIIHIHF<IIIHHIIIIHHIIIIIIIIIIIIIIIIIIIHIIIIIHHIIHIIIIIIIIHIHIHHIIIIIIIIIIIIIIIIIIIIIIIIIIIIIIIIIIIIIIIIDDDDD
@HISEQ:969:HM2KJBCX2:2:1101:14214:81347 2:N:0:ACTATGCA
TCCTCACTATCACCCAACTATCCCTATTAATCATTACGGTGATCCTAGAAACCAACAAAATAGAACCATGCCGTCCTATTCTATTATTCCATGCTAATGTATTCGAGCAAAAATGCCTGCTTTAAACACTCTAATTTTTTCAAGGTAACAGTCCTAATTCCCCGTGACACCAAATTAATGGCATTACGGTTCTTTAGAAGGTGAGAAATCAATAATATCAGTACATACCAACGGCATGACCGAAACATTGATCCCGAAATTCAACTACGAGCTTTTTAACTGCAACAACTTTAATATACGCTATTGGAGCTGGAATTACCGCGGCTGCTGGCACCAGACTTGCCCTCCAA
+
DDDDDIIIIIIIIIIIIIIIIIIIIIIHIIIIIIIIIIHHIIIIIIIFHIIIIIGIHHEHHIHIIIIIIIGI<HHEHIHHIIIIIIIGIHIIHIIIIIHHHIIHIIHIIIIIIHHIIIIIHIIHIIIIIIIHIIIIIIIHIIIHIIIIIIHHIIIHIIIGIIIIIIIIIHGIIHIIIIIHIIIIIIIHHIHIIIIIIIII3IIIIIIII<IIIHHHGIIIIIGIHEHIIIHIHHIIIIIIIHIIIHHIHGIIIIIIIIIIIIIHIIHIIIIIIIIIIIHIIHIIIIHHIIIHCIIIIHIIIIIIGIIIIIIIIIIIIHHHIIHIIIIIIHIHHIIIIIIIIIIIIDDDDD
@HISEQ:969:HM2KJBCX2:2:1101:1287:81754 2:N:0:ACTATGCA
TCCTCACTATCACCCAACTATCCCTATTAATCATTACGTCGATCCTAGAAACCAACAAAATAGAATCAAACGTCCTATTTCATTATTCCATGCTAATGTATTCAAGCGTAAGCCTGCTTTAAACACTCTAATTTTTTCAAAGTAACAGTCCTGATTCCCCACGACACCAAATTAATGACATCGCGGTTCTTCAGAAGGTAGGAACCGATAATGCCAGTGCGTACCGAAGCACGACCAACAATTCGATCCCGAAATTCAACTACGAGCTTTTTAACTGCAACAACTTTAATATACGCTATTGGAGCTGGAATTACCGCGGCTGCTGGCACCAGACTTGCCCTCCAA
+
DADDDHIIIIIIIIIIIIIIIIIIHIIIIIIIHIIIIHHIHIIIIIIIIIIIIIHHIHIHHHHGIIIIIHIGGHHIIIIIIIIIIIIIHIHIIIIHIIHHHFHIIIIIIIIIIHIIIIIHGHIIIIIHHIIIIHIIHIHHIIIIIIIIIIIIIHIIHIIIIIIIIIIIIIGIIIIIIHIIIIGIIIIHEHHIIIIIIIIIIIIIIHHHIIIIIIIIIIIGIIIHIIIIIIIIIIIIIHFIHHGDIIIIIIIIIIIIIIIIIHIIHIIIIIIIHGIIIIIIIIIIIIIIIIHIIIIIIIIIIIIIHIIIIIIIIIIIIIIIIIIIIIIIIIIIHIIIIIIIDDDDB
@HISEQ:969:HM2KJBCX2:2:1101:7759:81755 2:N:0:ACTATGCA
TCCTCACTATCACCCAACTATCCATTAATCATTACGTCGATCCTAAAAACCAACAAAATAGGGTCAAACGTCCTATTTCATTATTCCATGCTAATGTATTCAAGCGTGTGCCTGCTTTAAACACTCTAATTTTTTCAAAGTAACAGTCCTGATTCCCCATGACACCAAATTAATGACATCACAGTTCGTCAGAAGGTAGAAATCAATAATACCAGTGCATACCGGAGGCACGACCAATATATTGATCCCGAAATTCAACTACGAGCTTTTTAACTGCAACAACTTTAATATACGCTATTGGAGCTGGAATTACCGCGGCTGCTGGCACCAGACTTGCCCTCCAA
+
DDDDDIHIIIIIIIIIIIIIIIIIIIIIIIIIIIIIIIIIIIHIIIHIIIIIIIIIIIIHHHHHHHIIHIIIHIFHHIIGIIIIIIIIHHHIIHIIEHHHIHHIIIIIIIIIIIHIIIHHIIIIIIIIIHIIIIIIIIIIIIIIIIIIIIIIIHIIIIIIIIIIIIIHIIIIIIIIIIIIIHIIIIIIHIIIIHIIIIIIIIIIIIIIIIIIIIIIIIIIIIIIIHIIIIIIIIIIIIIIIIHIIIIIIIIHIIIIIIIIIIIIIIIIIIIIIIIIIIIIIIIIIIIIIIIIIIHIHHGIIIIIIIIIIIIIIIIIIIIIIIIIIIIIIIIIIIIIIIIDDDDD
@HISEQ:969:HM2KJBCX2:2:1101:6426:81931 2:N:0:ACTATGCA
TCCTCACTATCACCCAACTATCCCTATTAATCATTACGTCAATCCTAGAAACCAACAAAATAGGATCGAACGTCCTATTTCATTATTCCATGCTAATGTATTCAAGCGTTAGCCTGCTTTAAACACTCTAATTTTTTCAAAGTAACAGTCCTGTTTCCCTGCAACACCAAATTAATGACATTACAGTTCTTCAAGAAGGAGGAATCAGTAAAGCCAGTACATACCATAGGCACGACCAACCTACTGACCCCGAAATTCAACTACGAGCTTTTTAACTGCAACAACTTTAATATACGCTATTGGAGCTGGAATTACCGCGGCTGCTGGCACCAGACTTGCCCTCCAA
+
DDDDDIIIIIIIIIIIIIIIIIIIIIIIIIIIIIIIIIIIIHIIIIIICHHIHIIIIIIIIIHHGIIIHIIHHIHIIHIIIIIIGIIGHIHIIIHIIIIIIIIHIIIIIIIIIIIIIIIIIIIIIIIIIHIIIIHIIIIIIIIIIIIIIIIIIIIIHIIIIIIIIIIIIIIIIIIIIIIIHHIIIIIIIIHIIIIIIIIIIIIIIIIIIIIHHIIIIIIIIGIIIIIIIIIIIIIIHIIIIIIHGIIIIIIIIIIIIIIIIIIIIIIIIIIIIIIIIIIIIIIIIIIIIIIIIIIIIIIIIIIIIIIIIIIIIIIIIIIIIIIIIIIIIIIIIIIIIIIIICDDDD
@HISEQ:969:HM2KJBCX2:2:1101:2258:82012 2:N:0:ACTATGCA
TCCTCACTATCACCCAACTATCCCTATTAATCATTACGGCGGTCCTAGAAACCAACAAAATAGGACCGCACGTCCTATTCTATTATTCCATGCTAACGTATTCGAGCAAAGGCCTGCTTTGAACACTCTAATTTTTTCAAAGTAAAAGTCCTGGTCCCCAACACACCCAGTGAAGGGCATGCGGTTCTCCAGAAGAGAAGGCCCGGCCGGACAAGTGCACGCGGTGAGGCGGACCTGCCAGCCAGGCCAAAGGTTCAACTACGAGCTTTTTAACTGCAACAACTTTAATATACGCTATTGGAGCTGGAATTACCGCGGCTGCTGGCACCAGACTTGCC
+
DDDCBHEHIIHIIIIFHIIIIHIIIIIIIIICHEHFHCGHHHHDHHEHGGHHIIIFEHHEHHIHHHFC?HHHHHHDHIGIFHGHHHHHGHIHHGGHIIHIIHHIIHHIIIIIIIHEIIIHHEHHIGHIHHHIIIIHIFIIIIIHHHHIIIGIHHGIIIIIHHDHFHEEHHHHHHHGIHHHHHHHFHIGHFIHGIHHEEIIIHGHIIGIIIIGIIIIHHHIIHIIIIIIIIHHHHHGDIHIHHIGIHHGIHGIIIIIHIIIIIHHIIIIIIHIIIIIIHGHHHIIIHIHHHIIIIIIIIIIIHGIHIIIIIIIIIIIIHIIIIHIHGD1CIHGIDDDDD
@HISEQ:969:HM2KJBCX2:2:1101:2380:83600 2:N:0:ACTATGCA
TCCTCACTATCACCCCAACTATCCCTATTAATCATTACGGTGATTCAGAAACCAACAAAACAGGACCACCGTCCTATTCTATTATTCCATGCTAATGTATTCAGACGTAAGCCTGCTTTGAACACTCTAATTTTTTCAAGGTAAAGGTCCTGGTTTCCCACCACGCTAAATTAATAACATGATAGTTCCCCAGAAGGTAGAAATTCTACACACCAGTACAGACTTGTTAGCCCGACCAACGGTAGAATCCCGAAATTCAACTACGAGCTTTTTAACTGCAACAACTTTAATATACGCTATTGGAGCTGGAATTACCGCGGCTGCTGGCACCAGACTTGCCCTCCAA
+
DDDDDIIIIIIIIIIIIIIIIIIIIIIIIIIIIIIIIIIIIIIIIIIIIIIIIIIIIIHIIIIIIIIIIIIHHHHIIIIIIIIIIIIIIIIIIIIIIIIIIIHIIIIIIIIIIIIIIIIIIIIIIIIIIHHHIIIIIIIHHIIIIIIIIIIIHIIIIIIIIIIIIIIIIIIIIIIIIIIIIIIIIIIIIIIIIIIIIIIIIIIIIIIIIIIIIIIIHIIIIIIIIIIIIIIIIIIIIIIIIIHHGIIIIIIIIIIIIIIIIIIIIIIIIIIIIIIIIIIIIIIIIIIIIIIIIIIIIIIIIIIIIIIIIIIIIIIIIIIIIIIIIIIIIIIIIIIIIIIIIDDDDD
@HISEQ:969:HM2KJBCX2:2:1101:20920:83449 2:N:0:ACTATGCA
TCCTCACTATCACCCAACTATCCCTATTAATCATTACATCGATCCTAGAAACCAACAAAATAGAATCTGATGTCCTATTTCATTATTCCATGCTAATGTATTCAAGCGTAAGCTTGCTTTAAAAAGCTCGTAGTTGAATTTCGGGGTCAGCAGGTTGGTCGTGCCACTGGTATGTACTGGCTTCGCTGATTCCTCCTTTCTGAAGAACTGTAATGTCATTAATTTGGTGTTGCAGGGAAACAGGACTGTTACTTTGAAAAAATTAGAGTGTTTAAAGCAGGCTAACGCTTGAATACATTAGCATGGAATAATGAAATAGGACGTTCGATCCTATTTTGTTGGTTTCTAGGATTGACGTAATGATTAATAGGGATAGTTGGGCCACACTTCTG
+
DAADDIIHHIGEHHIHHIIIHHHFFHHHIIHHHFHFHIGHHIGFHHCCCGHHHHIIIHIIIIHGIGFHIIIH?@@CEHHDHHHHII11<C<D1DDH?CCGC<<CG1<ECG<<CGH?CEG@GEFEHC11D<CGHHEH@<DD1FG?EFEAACCGHGHHCCHHHIHEHGFA<EHEHHG@GEHHHHDCEIHHHHEG7:EHFHIHFHEEG?HFHHE?EIIHFFHHHHHCHHHGHHIIGIIFIHHHGHEGFGIIGIHHIHHIIIHHHIIIIIGIIIIIIHFDIIIIIIIIHHFGCFHHIHIIGIIHHHHHE?IIIIIIIIIIIIIIHDIIIIIIIGIIIIIIIIIIIIIIIIIIIIHIHHGIIIIIIIIIIIIIIIHHGIIIIGIIIHFHHGIDDDDD
@HISEQ:969:HM2KJBCX2:2:1101:5898:82713 2:N:0:ACTATGCA
TCCTCACTATCACCCAACTATCCCTATTAATCATTACGTCGATCCTAGAAACCAACAAAATAGAATCAAACGTCCTATTTCATTATTCCATGCTAATGTATTCAAGCGTGAGCCTGCTTTAAACACTCTAATTTTTTCAAAGTAACAGTCCTGATTCCCCACAACACCAAATAAATGACATCATGGTTCGTCAGAAGGGAGAAACCAACAATACCAGTACGTACCGAGGCACGACCGACATGATGGTCCCGAAATTCAACTACGAGCTTTTTAACTGCAGCAACTTTAATATACGCTATTGGAGCTGGAATTACCGCGGCTGCTGGCACCAGACTTGCCCTCCAA
+
CAADDIHIIIHIHIIIIIIGIIIIIIIIIIIIIIIIIIIEHHIIIIIIGIIIIIIIHIIGIHHHIIIIIIIIHHHIIIIHHIIIIIIIIIIIIIIIIIIIIIHIIIIIIIIIIIIIIHHIHIIIIIIIIIIIIIHIHIIIIIIHHHIIIIIHIIIIHIHIIHIHIIIIHIIHIIHIIIIIIIIIIIIIIIHIIIIIHIIIIIIIIIIIIIIIHIIIIHIIIIIIIIIIHIIIIIIIIIIIIHHGIIIIIIIIIHHEHGHIHHIIIIIIIIIIIIIIIIHIIIIIIIIIIIIIIIIIIIIHIHIIIIIIIIIIIHIIIIIIIIIIIIIIIIIIIIIIIIIIDDDDD
@HISEQ:969:HM2KJBCX2:2:1101:8493:82825 2:N:0:ACTATGCA
TCCTCACTATCACCCAACTATCCCTATTAATCATTACGTCAATCCTAGAAACCAACAAAATAGGTTTGAACGTCCTATTTCATTATTCCATGCTAATGTATTCAAGCGTTAGCCTGCTTTAAACACTCTAATTTTTTCAAAGTAACAGTCCTGTTTCCCTGCAACACCAAATTAATGGCATTACAGTTCTTCAGAAAGGAGGAATCAGCGAAACCAGTTCATACCAGTGGCACGACCAACCTGCTGACCCCGAAATTCAACTACGAGCTTTTTAACTGCAACAACTTTAATATACGCTATTGGAGCTGGAATTACCGCGGCTGCTGGCACCAGACTTGCCCTCCAA
+
DDDDDIIIIIIIIIIIIIIIIIIIIIIHIIIIIIIIIIIIIIIIIIIIIIIIIIIIHHIIIIIHHHHHHIEHIIIIIIIIIIIIHIIGHIHIIIIIIIIIIIHHIHIIIIIIHHIIIIHIIHIIIIIIIIIIIIIIIIIHIIIIIHIIIIIIIIIIIIIIIIIIIIIIIIIIIIIIIIIIHIIIIIIIIIIIIIIIIIIIIIIIIIIIIIIIHIIIIIIIIIIIIIIIIIIIIIIIIIIIIIIIHIIIIIIIIIIIIIIIIIIIIHIIIIIIIIHIIIIIIIIIIIIGIIIIIIIIIIIIIIIIIIIIIIIIIIIIIIIIIIIIIIIIIIIIIIIIIIIIIDDDDD
@HISEQ:969:HM2KJBCX2:2:1101:9643:82943 2:N:0:ACTATGCA
TCCTCACTATCACCCAACTATCCCTATTAATCATTACGGTGATCCTAGAAACCAACAAAATAGAACCATGCGTCCTATTTCATTATTCCATGCTAATGTATTCAGGCAATAGCCTGCTTTAAGCACTCTAATTTTTTCAAGGTAACAGTCCTGCTTCCCCAACGCACCAAATTAATGGCATGCTGGTTATTCAGAAGGTAGGAATCCATCACGCCAGTACAGACCCAAAAGCCCGACCAACGGATAAATCCCGAAATTCAACTACGAGCTTTTTAACTGCAACAACTTTAATATACGCTATTGGAGCTGGAATTACCGCGGCTGCTGGCACCAGACTTGCCCTCCAA
+
<0<@BFEHHEEHHEHHGHHCHEG11<<<CCH?CCEFHC0<<CCFFHE1<FFHH?<0D<DHHH??11<<11</0</0<<1<D11GE@1FG?C<CDCHIHG@<HCE5HG@CEFCHEG@@<F@F?HEHEFDC81>?EHGAACFHHHHGH@AAC1F1=HCHHDIGIIHHHEGHHEHHEF?HH?FIIIIH:HGCFHFH:HHHHIHIIIIHHHHHDGHHHGFHHGGHGHHF?HFCCIHDCGCHHGCIFIIHFIIIIHIHIIHIHHF<DC/HCGF@?IHIHHHHHIHEHGEIIIIIIIIIIIIGHHFHHHHGIHHHGEIIIHIIIIIGIIIHIIHIHEIGIIIIHGIHHD@B@B
@HISEQ:969:HM2KJBCX2:2:1101:7738:84763 2:N:0:ACTATGCA
TCCTCACTATCACCCAACTATCCCTATTAATCATTACTTCAGTCCTAGAAACCAACAAAATAGAACTAAAGTCCTATTCCATTATTCCATGCTAATATATTCAAGCAAACATGCCTGCTTTAAACACTCTAATTTTTTCAAAGTAAAAGTCTTGGATCCCTAGCGCACTCAATTAAGAGCACACTAGTTCCCCAAAAGGAAAAGCCCAAAGTTGCAGTACAAACCTTTCGGTTGACGGCAACTATAAGCCCAAAATTCAACTACGAGCTTTTTAACTGCAACAACTTTAATATACGCTATTGGAGCTGGAATTACCGCGGCTGCTGGCACCAGACTTGCCCTCCAA
+
BDDBDIIIIHIIHIIHHIIIIIIIIIIIIIHIIIIIIIIIIIIIIIIIIIIIIIIIHIIIIHHFHIIEHHHHHIIHHEHHHHHGHIIGIIGHGHIIIIIIIIIIIIIIIIIIIIIIIIHIIIIHIIIHIHHIIIGIIIIIIIIIIIIIIIIIIIIIGHIIIIIIHHIIHIHHHIIHIIIIIHIIIIHIIIIIIIIIIIIIIIIHIIIIIIIIIIIIIIIIIIIIHIIGIIIIIIIIIIIIIIHHHIIHGIIIIIIHIIIIIIHIIIIIIIIIIIIIIIIIIIIIIIIIIIHIIIIIIIIIHIIIIIIIIIIIIIIIHHIIHIIIIIIIIIIIIIIIIIIIIDDDDD
@HISEQ:969:HM2KJBCX2:2:1101:4328:84851 2:N:0:ACTATGCA
TCCTCACTATCACCCAACTATCCCTATTAATCATTACGTCAATCCTAGAAACCAACAAAATAGGATCGAACGTCCTATTTCATTATTCCATGCTAATGTATTCAAGCGTTAGCCTGCTTTAAACACTCTAATTTTTTCAAAGTAACAGTCCTGTTTCCCTGCAACACCAAATTAATGGCATTACAGTTCTTCAGAAAGGAGGAATCAGCGAAGCCAGTACATACCAGTGGCACGACCAACCTGCTGACCCCGAAATTCAACTACGAGCTTTTTAACTGCAACAACTTTAATATACGCTATTGGAGCTGGAATTACCGCGGCTGCTGGCACCAGACTTGCCCTCC
+
DDDDDIIIIIIIIIIIIIIIIIIIIIIIIIIIIIIIIIIHHIIIIIIIIIIGIGGHHIHIHHHIIIIIHHHIHIIIIIIIIIIIIIIHHIIHIIIIIIIIIHIIIHIIIIIIHIIIIIIIIIIIIHIIIIIIIIIIIIIIIIIIIIIIIIIIIIIIHIIIIIIIIIIIIIIIIIIIIIIIIIIIIIIIIIIIIIIIIIIIIIIIIIIIIIIIIIIIIIIIIIIIIIIIIIIIIIIIIIHIIIHIIIIIIIIIIIIIIIIIIIIIIIIIIIIIIIIIIIIIIIIIIIIIIIIIIIIIIIIIIIIIIIIIIIIIIIIIIIIIIIIIIIIIIIIIIHIIIIIDDDDD
@HISEQ:969:HM2KJBCX2:2:1101:9145:85920 2:N:0:ACTATGCA
TCCTCACTATCACCCAACTATCCCTATTAATCATTACGGTGGTCCTAGAAACCAACAAAATAGAACCACAACGTCCTATTCTATTATTCCATGCTAATCTATTCAAGCAATAGCCCGCTTTAAACACTCTAATTTTTTCAAGGTAATGGTCCTGGCTCCCCAACACACCCAATTAAGGATATGCTGGTTCACCAGAAGGAAGACCCGACAACAAGACAGTACTCGCCAAAGACGGACCGCCCGGCCAGGCCTAAAATTCAACTACGAGCTTTTTAACTGCAACAACTTTAATATACGCTATTGGAGCTGGAATTACCGCGGCTGCTGGCACCAGACTTGCCCTCCAA
+
DDDDDIIIIIIIIIIIIIIIIIIIIIIIIHIIIIIIIHIIIIIIIIIIIIIIIHIIIGIIIHHHIIHIIIHIIHIIIIIGIIIIIIIIIHEEHFIIHHHHHHHIIIHIHHHIIIIGIIIHIIHHHFIIIIIIIIIIHIIIIIIIHIIIIIIHIIIIHIIIHIIIIIIIIIIIHHIIIIIIIIIHIIIIIIIIIIIIIIIIIIIHIIIGIIHIIIIIIIIHIIIIIIIHIIIIEIIIIIIIIIIIHHIIIIHHIIIIIIIIIIIIIIIIIIIIIIIIIIHIIIIIIIIIIIIIIIIIIIHIHHIIIIIIIIIIIHIIIIIIIIIIIIIIIIIIIIIIIIIIIICCDDD
@HISEQ:969:HM2KJBCX2:2:1101:14700:85895 2:N:0:ACTATGCA
TCCTCACTATCACCCAACTATCCCTATTAATCATTACGTTGATCCTAGAAACCAACAAAATAGAATCGAACGTCCTATTTCATTATTCCATGCTAATGTATTCAAGCGCGTGCCTGCTTTAAACACTCTAATTTTTTCAAAGTAACAGTCCTGACTCCCCACAACATCAAATTAATGACATCATGATTCATCAGAAGGGAGAAATCAATGACATTAGTACGTACCGAAGGCACGACCGACGTATTGATCCCGAAATTCAACTACGAGCTTTTTAACTGCAACAACTTTAATATACGCTATTGGAGCTGGAATTACCGCGGCTGCTGGCACCAGACTTGCCCTCCAA
+
DDDDDIIIIHIIIIIHIIIIIIIIHHIIIIIIIIIIIIIIIIIIIIIHIGIHHIIIIIIIIIIGIHIHHGHHHHIIIIIIIIIIIIIHIIIIIIIHIIHIIHHHIIIIHIIHIIIIIHHIIIIIIIIIIIIIIIIIIHHFIIIIIIIIIIIIHIIIIIIIIIIIIIIIHIIIIIIIIIIIIIIIIIIIIIIIIIIIIIIIIIIIIIIIIIIIIIHIIIIIIIIIIIIIIIIIIIIHIIIIIIIHGIIIIIIHIIIIIIIIIIHIIIIIIIIIIIIIIIIIIIIIIIIIIIIIIIIIIIIIIIIIIIIIIIIIIIIIHIIIIIIIIIIIIIIIIIIIIIIIIDDDDD
@HISEQ:969:HM2KJBCX2:2:1101:16778:86259 2:N:0:ACTATGCA
TCCTCACTATCACCCAACTATCCCTATTAATCATTACGTCGATCCTAGAAACCAACAAAATAGGTTCGATCGTCCTATTTCGTTATTCCATGCTAATGTATTCAAGCGCGAGCCTGCTTTAAGCACTCTAATTTTTTCAAAGTAACAGTCCTGTTTCCCCGCAACAACAAATTAATGCCATCACGGTTCTACAAGAAGGAGGGACCAGTGAGGCCAGTGCATACCAGTGGCACGACCAACCTACTGGCCCCGAAATTCAACTACGAGCTTTTTAACTGCAACAACTTTAATATACGCTATTGGAGCTGGAATTACCGCGGCTGCTGGCACCAGACTTGCCCTCCAA
+
DDDDDIIIIICHIEHFHIIHHHIIHHIIIIICGGHHIHCHDHIIIIIEHIIIHHGHIGGIEHHIHHHDG@CCCFEHHEHHGGFGHCEHFHE@GHHHIHHHHHHGIIIHIIGIIIIIIHHGHIIIIIHIEHEIHIIHIHIIIHFHIIIHGHIHIGHIHIIIIIIIIHIIIHIIIIIIIIIHHIHIIHIIIIIIHIHHIHHIGIIIIIHIIIHHIHGIIIHIIIIIIIIIIIIIIIIIIHHIIHHGHIIIHIHIIGIIIIIIIIIIIIIIIIIIHHHIIIIHIHIIIIIHIIIHIHIIIIIIIIIIIGIIIHIIIIIIIIIIIIIIIIIIIIIIIHIIIIIIIDCCDD
@HISEQ:969:HM2KJBCX2:2:1101:12046:86913 2:N:0:ACTATGCA
TCCTCACTATCACCCAACTATCCCTATTAATCATTACGTCAATCCTAGAAACCAACAAAATAGGATCGAACGTCCTATTTCATTATTCCATGCTAATGTATTCAAGCGTTAGCCTGCTTTAAACACTCTAATTTTTTCAAAGTAACAGTCCTGTTCCCCTGCAACACCAAATTAATGACATTACAGTTCTTCAGAAAGGAGGAATCAGCGAAGCCAGTGCATACCAGTGGCACGACCAACCTGCTGACCCCGAAATTCAACTACGAGCTTTTTAACTGCAACAACTTTAATATACGCTATTGGAGCTGGAATTACCGCGGCTGCTGGCACCAGACTTGCCCTCCAA
+
BBDDAIIIIE?GCFGHIIIIIFHHEHHIIHIIHEHIIE1CEHIEHHIH?GH@GHHHIHHIHIHHHIHCCEC?CCH0GF1<GH@GCGD1<FH1FG@H@<CE<@HHG?EEHGHEHHCEHHIIIIIIICGHEHIHHEHFH1FIHGFHGIIIHIIHG@HGHHHGHIIIIIHHIIHFHIHI:IIIIIIIH8@FHCIGIIII;HHHHHIHE;IIIHIIIIGIIHHHIHHGIGIIHHHIIIFGIIIIIFIGHIIHGHIIIIIHHHIIHIIIIHGIIIHHIIIIIIIHHHHIIIHGIHIHFIIIIIIIHIIIIIIIIIIIIIGIIIIIIIIIIHIIIIIHHIIIHIHIIADCDD
@HISEQ:969:HM2KJBCX2:2:1101:7126:87424 2:N:0:ACTATGCA
TCCTCACTATCACCCAACTATCCCTATTAATCATTACGGTGGTCCTAGAAACCAACAAAATAGAACCACAACGTCCTATTCTATTATTCCATGCTAATCTATTCAAGCAAAAGCCCGCTTTAAACACTCTAATTTTTTCAAGGTAATGGTCCTGGTTCCCCGACACACCCAATAAAGGGCATACCGGCTCACCAGAAGGATAGACCCGACAACAGAATAGTACTCGCCAGAGACGGACCGTCCGGTCAGGCCTAAAATTCAACTACGAGCTTTTTAACTGCAACAACTTTAATATACGCTATTGGAGCTGGAATTACCGCGGCTGCTGGCACCAGACTTGCCCTCCAA
+
DDADDIIIHIHHHIIIIIIIIIIGHIHHIHIIEHGEH@EHIIIEHE1FE1GHHFIHIIIEHHCHHIHG<GHEDHFHHDHFFGHHHIIFHHHIHGIGIIIIICDCGHHIIHIIGHIIHHEFEHHHFHIHHII@GHHGHGIGBCFEHE@IIHIIHHHHFHHHHHFHHIHIHIHIIHHIHFIIIHHIHHHEHHHHIIHHIIIGIHHIGIHHIHHHHIHHHIIIIIIHIHIIGIHIIHIIH8DIIGIHIHEHHHGIHHHHIHGHHHIHEHFIGIIHIIIIIIIIIIIIHIHHHHHHIIIHIIIIHGGIIIIIIIIIIIIIIIIIIIHHIIIIIIIIIIIIIIIIIIHDDADD
@HISEQ:969:HM2KJBCX2:2:1101:9737:87944 2:N:0:ACTATGCA
TCCTCACTATCACCCAACTATCCCTATTAATCATTACGTTGATCCTAGAAACCAACAAAATAGAACCATGCCGTCCTATTTTATTATTCCATGCTAATCTATTCAAGCACAAGCCTGCTTTAAGCACTCTAATTTTTTCAAGGTAATAGCTCTGCTTCCCCAACGCACTAACTTAATAGCATGCTGGTTATTCAGAAGGTAGGAATTCATCAGGCCAGTGCGGACAGTGAAGCCCGACCAACCGACAAACTCCGAAATTCAACTACGAGCTTTTTAACTGCAACAACTTTAATATACGCTATTGGAGCTGGAATTACCGCGGCTGCTGGCACCAGACTTGCCCTCCAA
+
DDDDDIIIIIIIIIIIIIIIIIIIIIIIIIIIIIIIIIIIIHHIIIIIGIIIGIIIIIIHIHIGIIHHIHIHIHIIIIIIIIIIIHIHIHIIIIIIGIIIIIHIIHIIIIIIIHIIIIIIIIIIGIIIIIIIIIIIIIIIIIIIIIIIHIIIIHIIIIIIIIIIIIIIIIHIIIIIIIIIIIHIIIIIIIIIIIIIIIIIIIIIIIIIIIIIIIIIIIIIIIIIIIIIIIIIIIIIIIIIIIIIIHGIHIIIIIIIIIIIIIIIIIIIIIIIIIIIIIIIIIIIIIIIIIIIIIIIIIIIIIIIIIIIIIIIIIIIIIIIIIIIIIIIIIIIIIIIIIIIIIIDDDDD
@HISEQ:969:HM2KJBCX2:2:1101:18179:89064 2:N:0:ACTATGCA
TCCTCACTATCACCCAACTATCCCTATTAATCATTACATCGATCCTAGAAACCAACAAAATAGAATCTGATGTCCTATTTCATTATTCCATGCTAATGTATTCAAGCGTAAGCTTGCTTTAAACACTCTAATTTTTTCAAGGTAACAGTCCTAATTCCCCATAACATCAAATAAATGACATTATGGTTCTTTAGAAGGTGAGAACCAATAAAACCAGTACATACCAAGGCATGACCGATTCCTTGATCCCGAAATTCAACTACGAGCTTTTTAACTGCAACAACTTTAATATACGCTATTGGAGCTGGAATTACCGCGGCTGCTGGCACCAGACTTGCCCTCCAA
+
DBDDDIIHIHHIIHHHHIIIIIHIIIIIIIIIIFEHEHIIIGEIIIHIIIIIIHIHGIIIIGIIIHIIHIIIHIIIIIIGIHHH?GHEEHHHHHHIIIIIIHHIHHIIIIIIIHHFHHHHIHHIHIHHHIHIHHIIIHIHHIIIIIIIIIIHIIIIIHIIHIHIIIIIIIIIIIIHIIIIIIIIIIIIIIIIIIIHIIIIIHIIIIIIIIIIIIIIIIIIIIIHIIIIIHIIHHIIIIIIGIHGIIIIIIIIIIIIIHIIIHIIIIIIIIIIIHGIIIIIIIIIIIIIIIIIIIIHIIIIIIIIIIIIIIIIIIIIIIIIIIIHIIIIIIIHIIIIIIIIDDDDD
@HISEQ:969:HM2KJBCX2:2:1101:11154:88983 2:N:0:ACTATGCA
TCCTCACTATCACCCAACTATCCCTATTAATCATTACGGTGGTCCTAGAAACCAACAAAATAGAACCACAACGTCCTATTCTATTATTCCATGCTAATCTATTCAAGCAAATGCCTGCTTTAAACACTCTAATTTTTTCAAGGTAATGGTCCTGGCTCCCCGGCACACCCAATAAAGGACATACTGGTTCACCAGAAGGTGGACCCGACACAGGACAGTACTCGCCAAAGACGGACCGCCCGGCCAGGCCTAAAATTCAACTACGAGCTTTTTAACTGCAACAACTTTAATATACGCTATTGGAGCTGGAATTACCGCGGCTGCTGGCACCAGACTTGCCCT
+
DDDDDIIIIEHIIIIIIIIIIFHHIGHHICHIIIIIHHHIHIIIIIIHIIIGIIIHIEHIIIEHIIIIIHIIIHIIGIHH?FHFHIHGHIFEEIHHGHHIHGHHFG?HIIIH<FHIHHHHHEHHHHECCFFHHHHHHEHGHHHHHDHHHGIIHHHEEGHHEHHIIIIIHIIIHHIHIIIIIIIHHFIIHFIHHHIHIIIIIHHHHIIIIHIIIHHIIIIIIHHHGIHIHHFHGIIIIHECCHHEHHHGHHIHEIIIIHHIHDHHGHIIIIIIIIIIIHHHHHHCG?HIIHGIHHIHCGGDFIIIIIHIIIIIHDIIIIIGIIIHIIIGIIIIIIHIICD@BD
@HISEQ:969:HM2KJBCX2:2:1101:9113:88955 2:N:0:ACTATGCA
TCCTCACTATCACCCAACTATCCCTATTAATCATTACGTCGATCCTAGAAACCAACAAAATAGGGTCAAACGTCCTATTTCATTATTCCATGCTAATGTATTCAAGCGTGAGCCTGCTTTAAACACTCTAATTTTTTCAAAGTAACAGTCCTGATTCCCCGCGACACCAAATTAATGACATCACGGATCTTCAGAAGGGAGAAACCAGTGACACCAGTGCATACCAAAGGCATGACCAGCGTACTGATCCCGAAATTCAACTACGAGCTTTTTAACTGCAACAACTTTAATATACGCTATTGGAGCTGGAATTACCGCGGCTGCTGGCACCAGACTTGCCCTCCAA
+
DDD@DHHGHIIHHHHIIIHHIHIIIIIIIIIIIIIIIIIIHHIIIIIIIHIIIIIGIIIIIIIHCECEGHHIIIGEGHIHHIIICHHHHHGHGEHHI@FF@GCHFFHHEEHEEHHFHIEHECHIHHDH@FBGHEHCCHHIIHHHHHIGFCCF2A<HHHIHGE/@CCD@ECC@@HCF?IHHEDC<<G@CFFHHH@EHHIIF;HHHE:IHHHHHIIHH@HEHHGF?HD<<AFHEEEHIHHHGAIHGC=HDAHG<CGD@?HGCED<01?D0<CC1HHHFC<1?HCECIHHGD<@HHE?HHIIHEHHG@?HGCFF@CECCE<11FCHFHGD1CC?CF1GFHC/CHDDBD@
@HISEQ:969:HM2KJBCX2:2:1101:15133:88842 2:N:0:ACTATGCA
TCCTCACTATCACCCAACTATCCCTATTAATCATTACGTCAATCCTAGAAACCAACAAAATAGGATCAACGTCCTATTTCATTATTCCATGCTAATGTATTCAAGCGCGAGCCTGCTTTAAACACTCTAATTTTTTCAAAGTAACAGTCCTGATTCCCCACCACACCAAATTAATGACATGATGGTTCGTCAGAAGGTAGAAATCAGTAACACCAGTACGTACCGAAGGCACGACCAGCGTACTAATCCCGAAATTCAACTACGAGCTTTTTAACTGCAACAACTTTAATATACGCTATTGGAGCTGGAATTACCGCGGCTGCTGGCACCAGACTTGCCCTCCAA
+
DDDDDHIIIIIIFCHHGHHIHHHIIIIIIIGIGIIIIIHIIHIIIIIIIHIIIIGIHGHHIIHHHGHHHH0<FHHHIHHEHIIIFIIHIIH?HHHHIIIIIHHIIIIIHHHGIHIIHIIHIIIIHIIIHIIIHHIHIIIIIHHIIIIHIHHHHHIIIIIHIIIIIIIIIIHIIHIIIIHHIIIHHIIIIIIIIIIIIIIIIIIIIIIGIIIHFHIIIIIIIIIIIHHIIIIIIIHIIIIHIIHHIIHIIIIIIIIIIHHGIHIIIIIIIIIIIIHIIIIIIIIIIIIIIIIIHHIIIIIIIIIIIIIIIIIIIIIIIIIIIIIIIIIIIIIIIIIIIIIIDDDDD
@HISEQ:969:HM2KJBCX2:2:1101:5763:89987 2:N:0:ACTATGCA
TCCTCACTATCACCCAACTATCCCTATTAATCATTACGTCAATCCTAGAAACCAACAAAATAGGATCAACGTCCTATTTCATTATTCCATGCTAATGTATTCAAGCGCGAGCCTGCTTTAAACACTCTAATTTTTTCAAAGTAACAGTCCTGATTCCCCACCACACCAAATTAATGACATGATGGTTCGTCAGAAGGTAGGAATCAGTAACACCAGTACGTACCGAAGGCACGACCAGCGTACTAATCCCGAAATTCAACTACGAGCTTTTTAACTGCAACAACTTTAATATACGCTATTGGAGCTGGAATTACCGCGGCTGCTGGCACCAGACTTGCCCTCCAA
+
DD@BDFHIHCHHIIIIIIIIIHHHIIIIIIHIIIIIIIHIHHIHIIHIIIIIHIIIIGGHHIHIHIIHIIHHIIIIHHIHIIIIHIIH1GCEHHIIIIHIIIIHIIIGHGHHIIIHIHIHHIIGIHIHIIIIHHIIIIIIIIIIIIIIIIIIIIGIIHHHIIHIHIIIGHHHIHGHGIIHIIIIIIIIIIIHHHHHIIIIIIIIIIIIIIHHIIIIIIIIIIIIHH?IIIIIIIIIHIIHIIIHIHGIIIIIIHIIIIIIIHIIHIIIIIIIIIIIIIIIIIIIIIIIIIIIIIIIIIIIIIIIIIIIIIIIIIIIIIIIIIIIIIIIIIIIIIIIIIIIDDDDD
@HISEQ:969:HM2KJBCX2:2:1101:3762:90181 2:N:0:ACTATGCA
TCCTCACTATCACCCAACTATCCCTATTAATCATTACGTCGATCCTAGAAACCAACAAAATAGAATCAAACGTCCTATTTCATTATTCCATGCTAATGTATTCAAGCGTGCGCCTGCTTTAAACACTCTAATTTTTTCAAAGTAACAGTCCTGATTCCCCACGACACCAAATTAATGACATCGCGATTCTTCAGAAGGTAGGAACCAATAATGCCAGTGCGTACCGAGGCACGACCGACAATCTGATCCCGAAATTCAACTACGAGCTTTTTAACTGCAACAACTTTAATATACGCTATTGGAGCTGGAATTACCGCGGCTGCTGGCACCAGACTTGCCCTCCAA
+
DDDDDIIIIHIIHIIIIIIIIIIIIIIIIIIIIIIIIIIIIIIIIIIIIIIHHIIIEHIIIIHHIIIIIIIGFHIIIIIIIIIIIIIIIIIIHIIIIIIIIHHHIIHHHHIIHGIHIIIIIIIIHIIIIIIIIIHHHHHIIIHIIHHIIGIIIIIIIIFHHHIHIIIIHIIIIIIIIIIIIIIIHIIHIIIIIIHHIIIIIHIIIIIIIIIHHGIIIIIIIIIIIIIIGIIIHIIIIIIIHIHGIIIHHIIIIIIIIIIGIIIIIIIIIIIIIIIIIIIIIIIIIIIIIIIIIIIIIIHHIIIIIIIIIIIIIIIIIIIIIIIIIIIIIIIIIHIIIIIIDDDDD
@HISEQ:969:HM2KJBCX2:2:1101:20583:89906 2:N:0:ACTATGCA
TCCTCACTATCACCCAACTATCCCTATTAATCATTACTCCAGTTGCTAAAAAACCAACAAAATAGAACCGAAGTCCTACGGTGTTATCCCATGCTAATAGTATTCACGGCGTAAGCCTGCTTTGAACACTCTAATTTTTTCAAAGTAAAGGTGATCAAGAGTCGGATGATCTCCAACCAACCCAGAGTAAACCAGGTGAGCTGAAGGTCCGCAAATGACCACAGAAGCTGACACGCTCTTCAACACTATCATCCCAGAAGAGACGTAGGCCAGAGAGCGTAATGTCAGGAAATCCAACTACGAGCTTTTTAACTGCAACAACTTTAATATACGCTACTGGAGCTGGAATTACCGCGGCTGCTGGCACCAGACTTGCCCTCCAA
+
DBBDBIII?GEC@@GHEHHHIHEEHHFFHHHFHHHHHIICEEIHHHGHHIIC<G0<<<DGEGG@<<CGGHHH/EFHEHHCGDGEGHHI1<<1<CCG1FC@F<DGH?CG<C?HH=<1DHFHIIF1<DFHHC1GCGGHDFHIIHIHEGFF@88<D@<0GGHIHHFHEHHHHE?ECHCF/HIIFHHHEGCGF.HCEHHHHHHHHFHCF.6CB<FIHEC@.DHH.?HHCIIHEHIHEHHFCGHHEHDCHIHIHGIIGHHEHIIIGIHIIHIIIIIHHIIHGHHGD<FHFIIIIIHGCHCCIIHIHIIIGHIHHIHG1HHEHGHHHIIIHHIHFG=IIIHFHFEIIIIIIIIIIIIIHHIIIHIIHIIIHFEIHGCHCFHE@H?DBDD
@HISEQ:969:HM2KJBCX2:2:1101:3755:90471 2:N:0:ACTATGCA
TCCTCACTATCACCCAACTATCCCTATTAATCATTACGGTGGTCCTAGACCAACAAAATAGAACCAACGTCCTATTCTATTATTCCATGCTAATCTATTCAAGCAAATGCCTGCTTTAAACACTCTAATTTTTTCAAGGTAATGGTCCTGGCTCCCCGGTACACTCAATAAAGAACATGCCGGTTCACCAGAAGGTAAGACCCGACACAGAACAGTACTCGCCAAAGACGGACCGCCCGGCCAGGCCTAAAATTCAACTACGAGCTTTTTAACTGCAACAACTTTAATATACGCTATTGGAGCTGGAATTACCGCGGCTGCTGGCACCAGACTTGCCCTC
+
DDDDDIIIIIIIIIIHIIIIIIIIIIIIIIIIIIIIIIIIIIIIIIIIIIIHIIIHHIIIIHIIIIIIHHIIHIIIIIIIIIHHIIHIIIIIIIIIHIIIIIIHIIIHIIIIHIIIIIIIIIIIIIIIIIIIIIIIIIIIIIIIIHHIIIIIIIIIIIIIIIIIIIIIIIIIIHIIIIIIIIIIIIIIIIIIIIIIIIIIIIIIIIIIIIIIHIIIIIIIIIIIIIIHIIIIIIIIIIHIIIIIIIIIIIIIIIIIIIIIIIIIIIIIIIIIIIIIIIIIIIIIIIIIIIIIIHHFDDIIIIIIIIIIIIIIIIIIIIIIIIIIIIIIIIIIIIIDDDDD
@HISEQ:969:HM2KJBCX2:2:1101:2757:90557 2:N:0:ACTATGCA
TCCTCACTATCACCCAACTATCCCTATTAATCATTACGGTGATCCTAGAAACCAACGAAATAGAACCAAGCCGTCCTATTTCATTATTCCATGCTAATATATTCAGACGTTAGCCTGCTTTAAACACTCTAATTTTTTCAAAGTAATAGTCCTGATTTCCAATCACACCAAATAAATGGCATGAAAGTTCCTCAGAAGGTAGAGATTTATCTCACCAGTACAGACAATTAAGCCTGACCAATGGGTAAACCCCGAAGTTCAACTACGAGCTTTTTAACTGCAACAACTTTAATATACGCTATTGGAGCTGGAATTACCGCGGCTGCTGGCACCAGACTTGCCCTCCAA
+
DDDDDIIIIIEHHIIIIIIIIIHIIIIIIIIHIHIHIIIIIIIGIHEHIIIFHIIIIIIHIGIHIIHIHIIHIIHHIGHIIEHHIHHIGHHHIIIIIIIIHHIHHIIIIIIIIIIIIIGHHHIIIHIIHIIIIHIHIIIIIIHIIHHIHHIHHHIIIIHHHIIIIIIHIIIIIIIIIIIIIIHIIHIIIIIHIIIHIIIIIIIHIIIIIIIIIIIIIIHIIIIIIIIHIIIHIIIIIIIIIIHHGF<IIHIHIIIIIIIIIIIIIHIIIIIIIIIIIIIIIIIIIIIHEHIHIIIIIHIIIIIIIIIIIIIIIIGIIIIIIIHGHIIIIIIIIIIIIIIIIIHDADDD
@HISEQ:969:HM2KJBCX2:2:1101:14872:89742 2:N:0:ACTATGCA
TCCTCACTATCACCCAACTATCCCTATTAATCATTACGGTGGTCCTAGAAACCAACAAAATAGAACCACAACGTCCTATTCTATTATTCCATGCTAATCTATTCAAGCAAATGCCTGCTTTAAACACTCTAATTTTTTCAAGGTAATGGTCCTGGCTCCCCGGCACACCCAATAAAGGACATACTGGTTCACCAGAAGGTGGACCCGACACAGGACAGTACTCGCCAAAGACGGACCGCCCGGCCAGGCCTAAAATTCAACTACGAGCTTTTTAACTGCAACAACTTTAATATACGCTATTGGAGCTGGAATTACCGCGGCTGCTGGCACCAGACTTGCCCTCCAA
+
DDDDDIIIIIIIIIIIIIIIIIIIIIIIIIIIIIIIIIIIIIIIIIIIIIIIHIIIIIIIIIIHIIIIIIIIIHIIIIIIIIIIIHIIHIIIIHIIIIIIIIIIIIIIIIIIIIIIIIIIIIIIIIIIIIIGIIIIIIHIIHIIIIIIIHIHIIIIIIIHIIIIIIIHIIIIIIIIIIIIIIIIIIIIIHIIIIIIHIIIIIIIIIIIIIIIIIIIIIIIIIIIIIIIIIIIIIHIHHIIIIIIIIIIIHIIIIIIIIIIIIHIIIIIIIIIIIHIIIIIIIIIIIIIIIIIIIIIIHGFFIIIIIIIIIIIIIIIIIIIIIIIIIIIIIIIIIIIIIIIIDDDDD
@HISEQ:969:HM2KJBCX2:2:1101:18045:89646 2:N:0:ACTATGCA
TCCTCACTATCACCCAACTATCCCTATTAATCATTACGTCGATCCTAGAAACCAACAAAATAGGGTCAAACGTCCTATTTCATTATTCCATGCTAATGTATTCAAGCGTGTGCCTGCTTTAAACACTCTAATTTTTTCAAAGTAACAGTCCTGATTCCCCATGACACCAAATTAATGACATCACAGTTCGTCAGAAGGTAGAAATCAATAATACCAGTTCATACCGGAGGCACGACCAATATATTGATCCCGAAATTCAACTACGAGCTTTTTAACTGCAACAACTTTAATATACGCTATTGGAGCTGGAATTACCGCGGCTGCTGGCACCAGACTTGCCCTCCAA
+
BD@DAGHIGHIIIIIIFIHIHHHHHHIHHHIIIIIIIIIIICHHHIIIGIHHEHIIEHHHIEE??FGEHHHEHIHIIIGIIIHHIIIEHFEHIIGIIIHIIIIIIHHIIIIIHHIIIIHHHHHIHHHFIHHHIHHIIIHIIIHHHIIIIHHIHHHHIHIIHGHIHIIIIIIIHIIIIIHHHIIIIIIIIIIHIIIIIIHIIIHHHIIIIIIIIIIIIIIIIIIIIHIIIIIHIGIIHHHI<IIIHIHIIIIIIIIIIIIIIIIIIIIIIIIIIHHIIIIIIIIIIIHIIIIIIIHIHHIHHIIIIHHIIIIIIIIIIIIIIIIHIIIIIIIIIIIIIIIIIDDDDD
@HISEQ:969:HM2KJBCX2:2:1101:4205:91472 2:N:0:ACTATGCA
TCCTCACTATCACCCAACTATCCCTATTAATCATTACGTCGATCCTAGAAACCAACAAAATAGAATCAAACGTCCTATTTCATTATTCCATGCTAATGTATTCAAGCGCGAGCCTGCTTTAAACACTCTAATTTTTTCAAAGTAACAGTCCTGATTCCCCACGACACCAAATTAATGACATCGTGGGTAGGAATCAATTTGACCAGTACGTACCGAGGCACGACCGACCAACAGATCCCGAAATTCAACTACGAGCTTTTTAACTGCAACAACTTTAATATACGCTATTGGAGCTGGAATTACCGCGGCTGCTGGCACCAGACTTGCCCTCCAA
+
DDDDDIIIIIIIIIIIHIIIIIIIIIIIIIIIIIIIIIIIIIIIIIIIGIHIHHIHIIHHHIHHIIIIIIHIIIIIIIIIIGIIIIIHIIIIIIIIIIIIIIIIIIIIIIIIHIIIIIHHHIIIIIIIIIIIIIIIHHIIIHIIIIIIIIIIIIIHIIIIIIIIIIIHIIIIIIIIIIIIIIIIIIIIIIIIIIIIIIIIIHIIIIIIIIIIIIIIIIIIIIIIIIIIIIIHHIIIIIIIIIIIIIIIIIIIIIIIIIIIIIIIIIIIIIIIIIIIIIIIIIIIIIIIIIIIIIIIIIIIIIIIIIIIIIIIIIIIIIIIIIIIIIIIIDDDDD
@HISEQ:969:HM2KJBCX2:2:1101:16707:90921 2:N:0:ACTATGCA
TCCTCACTATCACCCAACTATCCCTATTAATCATTACGTCAATCCTAGAAACCAACAAAATAGGATCGAACGTCCTATTTCATTATTCCATGCTAATGTATTCAAGCGTTAGCTTGCTTTAAACACTCTAATTTTTTCAAAGTAACAGTCCAGATTCCTCGCAACACCAAATTAATGGCATTACGGCTCATCAGGAAGGAGGAATCAGTGAGACCAGTACATACCAGTGGCATGACCAACCTACTGACCCCGAAATTCAACTACGAGCTTTTTAACTGCAACAACTTTAATATACGCTATTGGAGCTGGAATTACCGCGGCTGCTGGCACCAGACTTGCCCTCCAA
+
B@BBDIIIIIHIIEHIHIEHIHIHIIIIIIIIIIIIIHHHIIIIIHHCHEHIIHHIIIHIIIHGHHHDHHI<EHHHIHIIIIIHIHHHCGHHHIIIIHHHHHGHIIHIHHIIIIIIIIIHHHIIIIIIIIHIIIIGIIHHHIIIIIIIIIIIIHIIIIIIIIHIIIHIIIIIHIIIIIIHIHIIIHHIIIIIIIIIIIIIIIIIIIIIIIHIIIIIIIIIIIHIIIIIIIIIIIHIIHHIHIHHFHHIIGIIIIHIIIIIIIHHIHIGIHIIIIIIIHHHIIIIIIIIIIIIIIIIHIIIIIIIIIIHIHIIIIIIIIIIIIIIIIIIIIIIIIIHIIIGIDDDDD
@HISEQ:969:HM2KJBCX2:2:1101:13964:91186 2:N:0:ACTATGCA
TCCTCACTATCACCCAACTATCCCTATTAATCATTACTTCCATCCTAGAAACCAACAAAATAGAACAGAAGTCCTAAATTATTATTCCATGCTAATGTATTCATAGCGCAAGCCTGCTTTGAACACTCTAATTTTTTCAAAGTAAAAGATTCAGCCACTACCTGCCACCCAGTGAAGGGCACAGCATAATGTCTAAAATGATGGCAGGCGCACAACCGCACACACTCCCTAACGGAAGCGGACGGCGCGCACCAAGCCAGAAATCCAACTACGAGCTTTTTAACTGCAACAATTTTAATATACGCTATTGGAGCTGGAATTACCGCGGGTGCTGGCACCAGACTTGCCCTCCAA
+
D@DDDIIIIHIIIIHIIEHIGHHHIIIIIIIH?HHIIHEHHHHHHEHIIHGIIFHHICFECH1FHHHCG?<D@GHHHIHHHEHIC?GEH<1@FGHI1GEEE<C@IHIHHIIHHIIHEGIIIHHIIHIIIIIHIIIIIIIIHHHGIIIIIIHIHGIIIIIIHIIIHHHHHIIIHIHHIIIHIIIIIIIIIIIIHIIIIHIIIIIIIIIIIIIIIIHIIIIIIIIHHHIHIHHGIIIIIIIIIGIIIIIIIIHHHIIIIHIIIIIIIIIIIIIIIIIIIIIIIIIIIIIIIIIIIIIIIIIIIIIIIIIIIIIIIIIIIIIIIIIIIIIIIIIIIIIIIIIIIIIIIIGIIDDDDD
@HISEQ:969:HM2KJBCX2:2:1101:14460:90469 2:N:0:ACTATGCA
TCCTCACTATCACCCAACTATCCCTATTAATCATTACGTCGATCCTAGAAACCAACAAAATAGAATCAAACGTCCTATTTCATTATTCCATGCTAATGTATTCAAGCGTAAGCCTGCTTTAAACACTCTAATTTTTTCAAAGTAACAGTCCTGATTCCCCACGACACCAAATTAATGACATCGCGGTTCTTCAGAAGGTAGGAACCAATAATGCCAGTGCGTACCGAAGCACGACCAACAATTTGATCCCGAAATTCAACTACGAGCTTTTTAACTGCAACAACTTTAATATACGCTATTGGAGCTGGAATTACCGCGGCTGCTGGCACCAGACTTGCCCTCCAA
+
DDCDDIIIIIIIIHIHIIIIHHHHHFHHIIIIIHHIIIIIGHIIIIIFHIIIIHFHHHIHHIHHIIIFHIHHF@HFHHFHIHHIHGHHEHIHIHIHIHIIHIFGIIIIIIGIIIIIIHHIHGIIHIIHIIIHHGHIHHHHIIIHIIHHGIIHEHHIHHHIIIIIIIIHHHHIIHIHIIIIIHHHHIIIIHIFHIHHIIIIIIIIIIIHIIIIII<IIIIIIIIHIIIIHIIIIIIIIIIIIIIHIIIIIIIIIIIIIIIIIIIIHIIIIIIIHHIIHHHHGHHIIHIIHIIIIIIIIIIIIIIIIIIIIIIIIIIIIIIIIIIIIIHIIIIIIIIIIIIIDDDDB
@HISEQ:969:HM2KJBCX2:2:1101:15845:91002 2:N:0:ACTATGCA
TCCTCACTATCACCCAACTATCCCTATTAATCATTACGTTGTACCTAGAAACCAACAAAATAGGTTCGAACGTCCTATTTCATTATTCCATGCTAATGTATTCAAGCGTTTGCCTGCTTTAAACACTCTAATTTTTTCAAAGTAACAGTCCTGACTCCCCACAACACCAAATTAATGACATCATGGTTCATCAGAAGGGAGAAATCAACGACGCCAGTGCGTACCGAAGGCACGACCGACGTATTGATCCCGAAATTCAACTACGAGCTTTTTAACTGCAACAACTTTAATATACGCTATTGGAGCTGGAATTACCGCGGCTGCTGGCACCAGACTTGCCCTCCAA
+
DDDDDIIIIHHIIIIIIIHIIIIIHHIHIIIHIIHHIIIHHIIIIIIIIIIIIIIIIEHEHHHGFGHHIHICEHHHIIIIIHHHFGHH?GGHHHIGIIIIHIGIIIIIHIIIIIIIIGIHIIIIGHHFHIIIIIIIIHIGIHIIIIIIHIIHIHHEHHIIIHIIIIIHHIIHIGIHIHIIIIIIIIHIIIIIIIIIIIIIIIIIIHHHIIHIIIIIIIIIIIHHIIIHIIIHIIIIIIIIIIHHGIIHHHIIHIHIIIIIIIIIIIIIIIHGHIIIIIIIHGFGIIIIIIIIIIIIIIIIIIIIIIIIIIIIIIIIIHIIIIIIIIIIIIIIIIIIIHHHIDDDDD
@HISEQ:969:HM2KJBCX2:2:1101:8286:91351 2:N:0:ACTATGCA
TCCTCACTATCACCCAACTATCCCTATTAATCATTACGGTGGTCCTAGAAACCAACAAAATAGAATCTGATGTCCTATTTCATTATTCCATGCTAATGTATTCAAGCGTAAGCTTGCTTTAAACACTCTAATTTTTTCAAGGTAACAGTCCTAATTCCCCATAACATCAAATAAATGACATTATGGTTCTTTAGAAGGTGAGAACCAATAAAACCAGTACATACCAAGGCATGACCGATTCCTTGATCCCGAAATTCAACTACGAGCTTTTTAACTGCAACAACTTTAATATACGCTATTGGAGCTGGAATTACCGCGGCTGCTGGCACCAGACTTGCCCTCCAA
+
DDDDDIIIIIIIIIIIIIIIIIIIIIIIIIIIIIIIIIIIIIIIIIIIIIIIIIIIIIHHIIIHIIHIIIIIIIIIIIIIIIIIIIIIIIIIIIIIIIIIHIIIIIIIIIIIIIIIIIIIIIIIIIIIIIIIIIIIIIIIIIIIIIIIIIIIIIIIIIIIIIIIIIIIIIIIIIIIIIIIHIIIIIIIIIIIIIIIIIIIIIIIIIIIIIIIIIIIIIIIIHIIIIIIIIIIIIIIIIIIIIHHIIIIIIIIIIHH?IIIIIIIIIIIIIIIIIIIIIIIIIIIIIIIIIIIIIIIIIIIIIIIIIIIIIIIIIIIIIIIIIIIIIIIIIIIIIIIIIIIDDDDD
@HISEQ:969:HM2KJBCX2:2:1101:10126:91494 2:N:0:ACTATGCA
TCCTCACTATCACCCAACTATCCCTATTAATCATTACGGTGGTCCTAGAAACCAACAAAATAGAACCACAACGTCCTATTCTATTATTCCATGCTAATCTATTCAAGCAAATGCCTGCTTTAAACACTCTAATTTTTTCAAGGTAATGGTCCTGGCTCCCCGGCACACCCAATAAAGGACATACTGGTTCACCAGAAGGTGGACCCGACACAGGACAGTACTCGCCAAAGACGGACCGCCCGGCCAGGCCTAAAATTCAACTACGAGCTTTTTAACTGCAACAACTTTAATATACGCTATTGGAGCTGGAATTACCGCGGCTGCTGGCACCAGACTTGC
+
BBDDDIIHHHIIIIHHEEGHIHFFHIHHIIIGHHIIIHIHIIIHEH?GHIHEGHIHIIHHHIHIIHHHIEECHEHHHHEHHIIEECHHHHIIIIIIHIIHHHFHEEHHIHIFFHHHHHHHHIIHIHIIIHIIHIIHHHGAEIHHHHIIHHIHIHHIHHHIHGIIHHIHIIIIIIIIIHFGHIIIIIHHIHHHHHIHIHHHHHIHIIIHIIIIIIIIIIHHHIHIHHHHIIIIIHDHEHHIIIIIIIHIHHIIHIIIHIHHHG<HHHIIIIIHHHIIIIIHIHHGHHIIIIIIIIIIHGHHHIIIIIIIHHIHHIIIIIIIIIIIIIIHHGIIIIDDDDD
@HISEQ:969:HM2KJBCX2:2:1101:20484:90958 2:N:0:ACTATGCA
TCCTCACTATCACCCAACTATCCCTATTAATCATTACGTCGATCCTAGAAACCAACAAAATAGAATCAAACGTCCTATTTCGTTATTCCATGCTAATGTATTCAAGCGTGAGCCTGCTTTAAACACTCTAATTTTTTCAAAGTAACAGTCCTGATTCCCCATGACACCAAATTAATGACATCATGGTTCGTCAGAAGGTAGGAATCAATAATACCAGTACGTACAATAGCACGACCAATAAATTGATCCCGAAATTCAACTACGAGCTTTTTAACTGCAACAACTTTAATATACGCTATTGGAGCTGGAATTACCGCGGCTGCTGGCACCAGACTTGCCCTCCAA
+
DDDDDIIIIHHHIHIIHIIIIIIIIIGIHIIHHIIIIHHIIIIHIIIHIIIIIEHIIFHHIIGEHGIHIHIIIIIIIIIIEHHHFHFHFIHGIIIIIIIEHGHIHHIIIHHGGIHIIHHIIIIIHHHIHIHHHGHIIIIHIHHIIIIIIIIIIIHIIHIIHHHHIIIIHIIHIIIGHIIHHIHIIHIIHIIIIIIIIIIIIIIIHHIIHHIHHIGIIHIIIIIIIIIIIIIIIIIIIIIIIHG<HHIIIIIIIIIIIIIIIHIIIIIIIIIIIIIIIIIIHIIIIIIHIIIIHIIIIIIIIHIIIHIIIIIIIIIHIIIIIIIIIIIIIIIIIIHIIIIIDDDDD
@HISEQ:969:HM2KJBCX2:2:1101:11451:91233 2:N:0:ACTATGCA
TCCTCACTATCACCCAACTATCCCTATTAATCATTACGGTGGTCCTAGAAACCAACAAAATAGAACCACAACGTCCTATTCTATTATTCCATGCTAATCTATTCAAGCAAATGCCTGCTTTAAACACTCTAATTTTTTCAAGGTAATGGTCCTGGCTCCCCGGCACACCCAATAAAGGACATACTGGTTCACCAGAAGGTGGACCCGACACAGGACAGTACTCGCCAAAGACGGACCGCCCGGCCAGGCCTAAAATTCAACTACGAGCTTTTTAACTGCAACAACTTTAATATACGCTATTGGAGCTGGAATTACCGCGGCTGCTGGCACCAGACTTGCCCTCCAA
+
DDDDDIIIIIIIIIIIIIIIIIIIIIHIIIIIIIIIIIIIIHIIIIIIIIIIIIIIIIIIIIHIIIHIIIIIIIIIIIIIIIIIIIIIIIIIHHHHIHHHIGIIIIIIIIIIHIIIIIIIIIIIIIIIIIIIIIIIIIIIIIIIIIIIIIIIIIIIIIHIIIIIIIIIIIIIIIIIIIIIIIIIIIIIIIIIIIIIIIIIIIIIIIIIIIIIIIIIIIIIHIIIIIIIIIIIIIIIIHIIIIIIHIIIIIIIIIIIIIIIIIHIIIIIIIIIIIIIIIIIIIIIIIIIIIIIIIIIHGDDDIIIIIIIIIIIIIIIIIIIIIIHIIIIIIIIIIIIIIIIIDDDDD
@HISEQ:969:HM2KJBCX2:2:1101:5524:92231 2:N:0:ACTATGCA
TCCTCACTATCACCCAACTATCCCTATTAATCATTACGTCGATCCTAGAAACCAACAAAATAGAATCAAACGTCCTATTTCATTATTCCATGCTAATGTATTCAAGCGTAAGCCTGCTTTAAACACTCTAATTTTTTCAAAGTAACAGTCCTGATTCCCCACGACACCAAATTAATGACATCGCGGTTCTTCAGAAGGTAGGAACCGATAATGCCAGTGCGTACCGAGGCACGACCAACAATTCGATCCCGAAATTCAACTACGAGCTTTTTAACTGCAACAACTTTAATATACGCTATTGGAGCTGGAATTACCGCGGCTGCTGGCACCAGACTTGCCCTCCAA
+
DDDDDIIIIHIIIIGCEC1FCFCHHIIIHCHHIIIHIG@GHIIIIICGHHIIHIIHHI1DEG<CG<CG1CCDCGGHEHE@<GHIIE@HIIHCHF<IIHHHHGEHHHIHGIIIHEEHHHHHIHHHEHIIHHHHEHCGHHCHHEHHIHIHHIHIHHH@IIHIHEHIHHIHEIIFEHIIIIIIIIHIIHIIIIIHIIHHIHHIIIIHCEHEHIIIHHIIIIIIIIIGHIIIIIIHIIHGHHIHHDC<IHIHIGHIIIHEHIIIIHHHFEGHHHIHHHHEHHIIHHHIIHEIIIIHIIIHIHIIHIIIIIIIIIIIHIHIIHGHIHIHIIHIIHHEIHGHIIHHD@DDD
@HISEQ:969:HM2KJBCX2:2:1101:14080:92265 2:N:0:ACTATGCA
TCCTCACTATCACCCAACTATCCCTATTAATCATTACGTCAATCCTAGAAACCAACAAAATAGGATCAAACGTCCTATTTCATTATTCCATGCTAATGTATTCAAGCGTTAGCCTGCTTTAAACACTCTAATTTTTTCAAAGTAACAGTCCTGTTTCCCTGCAACACCAAATTAATGACATTACAGTTCTTCAAGAAGGAGGAACCAGTAAAGCCAGTACATACCAGAGGCACGACCAACTTACTAATCCCGAAATTCAACTACGAGCTTTTTAACTGCAACAACTTTAATATACGCTATTGGAGCTGGAATTACCGCGGCTGCTGGCACCAGACTTGCCC
+
CDDDDIIIIIIIIIIHIIIHIIIIIIIIIIIIIIIGIEHHIIIIHIIHIIIIIIIIGIIEHHFHEFHHIIIIIIIIIHIIIIIIIIGFHEHIIHIIHHHHHHIHIIIIIHIIHIIIIIIHIHHIIHIIIIIIIHHIHIIIIIIHIIIHHHIHIIHIIIIIHIHIHIIIIIIIIIIIHIIIIIIIHIIIIIIHIIIIIIIHII;IIIIIIIIIHHIIIIIIIIIHIHIHIIIIHIIHIHGDIHIIIIHHIIIHHHIIIIIIIIHIIHIIIIIHEHHIIIIIIIIHIIIIHHHHHHHIHHHCHIIHIIIIIIIIIIIIIIIIHIIIIIIIIIIIIIIIDDCDD
@HISEQ:969:HM2KJBCX2:2:1101:19735:91432 2:N:0:ACTATGCA
TCCTCACTATCACCCAACTATCCCTATAATCATTACGGTGGTCCTAGAAACCAACAAAATAGAACCACAACGTCCTATTCTATTATTCCATGCTAATCTATTCAAGCAAATGCCTGCTTTAAACACTCTAATTTTTTCAAGGTAATGGTCCTGGCTCCCCGGCACACCCAATAAAGGACATACTGGTTCACCAGAAGGTGGACCCGACACAGGACAGTACTCGCCAAAGACGGACCGCCCGGCCAGGCCTAAAATTCAACTACGAGCTTTTTAACTGCAACAACTTTAATATACGCTATTGGAGCTGGAATTACCGCGGCTGCTGGCACCAGACTTGCCCTCCAA
+
DDDDDIIIIIIIIIIHIIIIIIIIIIIIIIIIIIIIIIIIGIIIIEHIIIIIHIIIIIIIIHHIIIIGHHHHEHGHIIIIIIIIGHHIHIHHIIIIIIGHIHHIIIIIIIIIIIIIIHIHIHHHHIHFHHIIIIIIIIHIIIIIIIIIIHHIIIIIIIHEHHIIIIIIHIIIIIIIIIIIIIIIIIIIIIIIIIIIIIIIIHHGIIIIIIHIHIIIIIIIIIIIIIIIIHIIIIIIIIIIIIIHHIIIIIIIIIIIIGIIIIIIIIIIIIHIIIIIIIIIIIIIIIIIIIIHIIIIIHGFIIIIIIIIIIIIIIIIIIIIIIIIIGIIIIIIIIIIIIIIDDDDD
@HISEQ:969:HM2KJBCX2:2:1101:20204:91400 2:N:0:ACTATGCA
TCCTCACTATCACCCAACTATCCCTATTAATCATTACGGTGATCCTAGAAACCAACAAAATAGAACCATGCCGTCCTATTCTATTATTCCATGCTAATGTATTCGAGCAAAAATGCCTGCTTTAAACACTCTAATTTTTTCAAGGTAAAGGTCCTGGATCCGCAAGACACCCAATTAAGGACATCAAGTTTCTCCAGAAGGTGAGAAATCAACAGCGACAGTTCATACCCCTTAAGGCATGACCATCACGTCAATCCCGAAATTCAACTACGAGCTTTTTAACTGCAACAACTTTAATATACGCTATTGGAGCTGGAATTACCGCGGCTGCTGGCACCAGACTTGCCCTCCAA
+
DDDDCIIIIHHI1GHIHHIHHIIIIHHIHIIIHIIHIIHHIIIFHHHIIIIFHCHIIIHGHIIIHHHHIIIIHHHIHIHCHFIIIHHHHCHFH@HH1<111<1E@1?DHIIIIHHGHF?HHHHGEEHHIH8EIHHGHHIH8FHHHHHHHF8H?HIHE?<CH9HIIIIIIIIIIHEEEIHHHEHEFHHHEIHIHIGIIIIIIIIIIIIGGHHH>EFGGIGHIIIGGEIIIIIIGHGIFHIIGGHHGIGFFD@CHHIHDIIIHHEIIIIIHHHHHIIIIIIIIIIHIHHIHHIIIIIIIIIIHIIIIIIIIIIHHHIHIIIIIIIIIIIIIIIIIIHIIIIIIIIIIIIIDDDDD
@HISEQ:969:HM2KJBCX2:2:1101:10877:92268 2:N:0:ACTATGCA
TCCTCACTATCACCCAACTATCCCTATTAATCATTACGTCGATCCTAGAAACCAACAAAATAGAATCAAACGTCCTATTTCATTATTCCATGCTAATGTATTCAAGCGTGCGCCTGCTTTAAACACTCAAATTTTTTCAAAGTAACAGTCCTGATTCCCCACGACACCAAATTAATGACATCGTAGTTCTTCAGAAGGTAGGAACCAATAATGCCAGTGTGTACCGAAGCACGACCGACAATTTGATCCCGAAATTCAACTACGAGCTTTTTAACTGCAACAACTTTAATATACGCTATTGGAGCTGGAATTACCGCGGCTGCTGGCACCAGACTTGCCCTCCAA
+
DDDDDIHIIIIIIIIIIIIIIHIIIIIIIHIIIIIIIIIIIIIIIIHIIIIHIIIIIIIIIHHHIIIIIIIGHIIIIIHGIGGIIHIIIIIIHIHIIIIIIIHIIIIIHIIIIIIIIIIIHIIIIIIIIIIIIIIIIIIIHIHHIIIIIIIIIIIHIIHIIIIIIIIIIIIIIIIIIIIIIIIIIIIIIIIIIIIIIIIIIIIHIHIIIIIIIIIIIIIIIIIIIIIIIIIIIIIIIIIIIIHGIIIIIIIIIIIIIIIIIIIIIIHIIIIIIIIIIIIIIIIIIIIIIIIIIIIIIIIHIIIIIIIIIIIIIIIIIIIIIIIIIIHIIIIIIIIIIIIIDDDDD
@HISEQ:969:HM2KJBCX2:2:1101:12708:92365 2:N:0:ACTATGCA
TCCTCACTATCACCCCAACTATCCCTATTAATCATTACGTCAATCCTAGAAACCAACAAAATAGGATCAAACGTCCTATTTCATTATTCCATGCTAATGTATTCAAGCGTTAGCCTGCTTTAAACACTCTAATTTTTTCAAAGTAACAGTCCTGTTTCCCTGCAACACCAAATTAATGACATTACAGTTCTTCAAGAAGGAGGAACCAGTAAAGCCAGTACATACCAGAGGCACGACCAACTTACTAATCCCGAAATTCAACTACGAGCTTTTTAACTGCAACAACTTTAATATACGCTATTGGAGCTGGAATTACCGCGGCTGCTGGCACCAGACTTGCCCTCCAA
+
DDDDDIHIIIHIHIIIIIHIIICHIIIIHHIHIIIIHHIIIIIIIIIHHIIIIEHCHHHHHIIIHEHIIIIIIIHHIIIIHEHIIIIIIGFIHIGIIIIHHHIIIIIIIIIIIIIIIIIIIHIHHHHHIIIHIIIIIIIIIIIIIIIIIIIIIIHIIIIHIIHIIGIHIIIHHIIIIIIIHHIIIIIIIIIIHIIIIII;IHIIIIIIIIIIIIIHIIIIIIIIHIIIIIIIIIIIIIIHIIIIHHIIIIIIIIHIIHIIHHIIIIIIIIIIIIIIIIIIIIIIIIIIIIIIIIIHIHGIIHIIIIIIIIIIIIIIIIIIIIIIIIIIIIIIIIIIIIIIIIDDDDD
@HISEQ:969:HM2KJBCX2:2:1101:20672:93108 2:N:0:ACTATGCA
TCCTCACTATCACCCAACTATCCCTATTAATCATTACGGTGGTCCTAGACTAACAAAATAGAACCAACGTCCTATTCTATTATTCCATGCTAATCTATTCAAGCAAAAGCCCGCTTTAAACACTCTAATTTTTTCAAGGTAATGGTCCTGGTTCCCCGACACACCCAATAAAGGGCATACCGGCTCACCAGAAGGATAGACCCGACAACAGAACAGTACTCGCCAGAGACGGACCGTCCGGTCAGGCCTAAAATTCAACTACGAGCTTTTTAACTGCAACAACTTTAATATACGCTATTGGAGCTGGAATTACCGCGGCTGCTGGCACCAGACTTGCCCTCCAA
+
DDBDDIIIIIIIHHIIIIIIIIIIIIHIIHIIIIIGHIIIHEIIIIIIIIIIIIIIIIHHFHIEFHHHIHHHIIIGFHHIIIIGHHHCGCHGHHIGIHIIIDDHHHHIGHHHHIIHIIHHHFHIHIIIIHHHHIIHHIIIIIIIIHHHHIHFCGGHIHHCHHHIHHHIIHIHIIIIIIIIIIIHIIIHHGIHIGIHIIHIIHHHIIIIIHIIHIIIIIIIIIIIIIIIIIIIIIIIIIIIGGHIIIHFIIIIIIIIIIIIHIHIIIIIIHHIIIIIIIIIIIIHIIIIIIIHIIIHFFFIIIIIIIHIIIIIIIIIIIIIIIIIIIIIIIIIIIIIIIIDDADD
@HISEQ:969:HM2KJBCX2:2:1101:13610:93422 2:N:0:ACTATGCA
TCCTCACTATCACCCAACTATCCCTATTAATCATTACATCGTTCCTAGAAACCAACAAAATAGAATCGGATGTCCTATTTCATTATTCCATGCTAATGTATTCAAGCGTAAGCTTGCTTTAAACACTCTAATTTTTTCAAGGTAACAGTCCTAATTCCCCATAACATCAAATAAATGACATTATGGTTCTTTAGAAGGTGAGAACCAATAAAACCAGTACATACCAAGGCATGACCGATTCCTTGATCCCGAAATTCAACTACGAGCTTTTTAACTGCAACAACTTTAATATACGCTATTGGAGCTGGAATTACCGCGGCTGCTGGCACCAGACTTGCCCTCCAA
+
@<D@BGCHHFD11D<C@HC1C111<<GFHHC1FHC?EFE1E<<<FHHIFC1C<CGHHI?HC1<E1C@C<C0<<FE@1F1111DH1<DE1FC1FCG1<FGC?EHEECGEFGHEHHH?GHHHB<8DHHHIB91<ACHGGFHIIHIHC?EFHCFHHFEGHHHEFHGCHIHG?DGFHEG<0HIIIIHIIHIIHIIIHEHIGIIHEFHHFGEHHGHHHFGIIHHHFHECG?@EHHEEEEC1IIHC?FC<HFD??G?G@@HEHHG@ECG@D1=IHHHF@HGG11HHHHHIIHHEHH@EHE??IIIIHEIIHHFCHHCIIHEHDGIIHGIHHIHFGHF1FIHHCCHED@@DD
@HISEQ:969:HM2KJBCX2:2:1101:7753:93795 2:N:0:ACTATGCA
TCCTCACTATCACCCAACTATCCCTATTAATCATTACGGTGGTCCTAGAAACCAACAAAATAGAATCATCCGTCCTATTTTATTATTCCATGCTAATGTATTCAAGCAAAATGCCTGCTTTAAACACTCTAATTTTTTCAAAGTAAAGGTCCTGGTTCCCCGCGACACCCAATTAAGGGCATTGCGGTTCTCCAGAAGGTGAGAAATTGACTACACCAGTTCATACCCCTTAAGGCACGACCGATGTGTCAATCCCGAAATTCAACTACGAGCTTTTTAACTGCAACAACTTTAATATACGCTATTGGAGCTGGAATTACCGCGGCTGCTGGCACCAGACTTGCCCTCCAA
+
DDDDDIIIIIIIIGIIIIIIIIIIIIIIIIIIIIIIIIIIIIIIIIIIIIHHIIIIHGIIIIHHHHIIIHIIHIIIHIIIIGIIIIIHHIHIGIIEHIIIIIHIIIIIIIIIIIIIIIHIIIIIIIIHIIIIIIHHIIIIIIIIIIHIIIIHIHIIIHIHIHHIIIIIHHIIIIIIIIIIIHIHHIIIIIIIIIIIIIIHIIIIIIIIIIIIIIIIIIIIIIIIIIIIIIHIIIIIIIIIIIIIIIIHHFIHIIIIIHIIIIIIIIIIIIIIIHIIHIIIIIIIHIIIIIIIIIIIIIIIIIIIIIIIIIIIIIHIIIIIIIIIIIIIIIIIIIIIIIIIIIIIIIDDDDD
@HISEQ:969:HM2KJBCX2:2:1101:5230:94005 2:N:0:ACTATGCA
TCCTCACTATCACCCAACTATCCCTATTAATCATTACGTCGATCCTAGAAACCAACAAAATAGGGTCAAACGTCCTATTTCATTATTCCATGCTAATGTATTCAAGCGTGAGCCTGCTTTAAACACTCTAATTTTTTCAAAGTAACAGTCCTGATTCCCCGCGACACCAAATTAATGACATCACGGATCTTCAGAAGGGAGAAACCAGTGACACCAGTGCATACCAAAGGCATGACCAGCGTACTGATCCCGAAATTCAACTACGAGCTTTTTAACTGCAACAACTTTAATATACGCTATTGGAGCTGGAATTACCGCGGCTGCTGGCACCAGACTTGCC
+
DB@DBIHIHIFHI?F@HHHHIIIIIIIHDEHHHIIIIIIHHHHCHHEHICEHCEHEHFE@H?1DHEFHHGHHICGEHHIHHHHH?GCCGFHHIHHIIIHIHEEEHIIIHHHCHHHGEHHIIHGHGFCEHECHHHHHCGIIIHHIIIIIHHHHHHF@GHIIIHHIIHGIIIHHHHIHHIIIIIHHHHHGIIIIIHIIIIHIHGIIGII<IIIIHEII=IHIIIIIIIIHGIIHIIIIHHDIIIIIHGIIHHIIIIIIHIIIHIIIIIHIIIIIIIHIIIIIIIIIIIHHHFHIIIIIIHIHGIIIIIIIIIIIIIHHIIIIIIIIIIIIIHEIIIIDDDDD
@HISEQ:969:HM2KJBCX2:2:1101:20636:93949 2:N:0:ACTATGCA
TCCTCACTATCACCCAACTATCCCTATTAATCATTACGGTGGTCCTAGAAACCAACAAAATAGAACCACAACGTCCTATTCTATTATTCCATGCTAATCTATTCAAGCAAATGCCTGCTTTAAACACTCTAATTTTTTCAAGGTAATGGTCCTGGCTCCCCGGCACACCCAATAAAGGACATACTGGTTCACCAGAAGGTGGACCCGACACAGGACAGTACTCGCCAAAGACGGACCGCCCGGCCAGGCCTAAAATTCAACTACGAGCTTTTTAACTGCAACAACTTTAATATACGCTATTGGAGCTGGAATTACCGCGGCTGCTGGCACCAGACTTGCCCTCAA
+
DDDDDIIIIIIIHIIIIIIIIIIIIIIIIIIIIIIIIIIIIIIIIIIIIIIIIHIIIIIIIIHHIIHIIIIHHIIFHIHHIIIIIIIIIIIIIGIIIIIIIGHIIIIIIIIIHIIIIIIIIIIHIIIIIIIIIIIHIIIIIIIIIIIIIHHIIIHHIIIIHHIIIIIIIIIIIIIIHIIIIIIIIHIHHHIIIIIIIIIIIIIIIIIIIIIIIIIHIIIIIIIIIIIIIIHIIIHIIHIIIIHGIIIGIIIIIIIIIIIIIIIIIIIIIIIIIIIIIIIIIHF<IIIIIIIIIIIHHHDDDIIIIIIIIIIIIIIIIIIIIIIIIIIIIIIIIIIIIIIIDDDDD
@HISEQ:969:HM2KJBCX2:2:1101:7336:94707 2:N:0:ACTATGCA
TCCTCACTATCACCCAACTATCCCTATTAATCATTACGGTGGTCCTAGAAACCAACAAAATAGAACCACAACGTCCTATTCTATTATTCCATGCTAATCTATTCAAGCAAATGCCTGCTTTAAACACTCTAATTTTTTCAAGGTAATGGTCCTGGCTCCCCGGCACACCCAATAAAGGACATACTGGTTCACCAGAAGGTGGACCCGACACAGGACAGTACTCGCCAAAGACGGACCGCCCGGCCAGGCCTAAAATTCAACTACGAGCTTTTTAACTGCAACAACTTTAATATACGCTATTGGAGCTGGAATTACCGCGGCTGCTGGCACCAGACTTGCCCTCCAA
+
DDCDDIIIIIIIIIIIIIIIIHHIIIIIIIIIIIIIIIIIIIIIIIIIIIIHHHIIIIIIIHHHIIIIIIIIIIIIIIIIIIIIIIGIHHIIIIIIHIIIIGIHIIIIIIIIIIIIIIIIIIHHIIIIIIIIIIIIHIIIIIIIIIIIIIIIIIIIIIIIIIIIIIIIIIIIIIIIIIIIIIIIIIIIIIIIIIIIII<IHIIIIIIIIIIIIIIIIIIIIIIIIIIIIIIIIIIIIIIIIIIHHIIIIIIIIIIIIIIIIIHIIIIIIIIIIIIIIIIIIIIIIIIIIIIIIIIIHGGDFIIIIIIIIIIIIIIIIIIIIHIIIIIIIIIIIIIIIIIIIDDDDD
@HISEQ:969:HM2KJBCX2:2:1101:14305:93557 2:N:0:ACTATGCA
TCCTCACTATCACCCAACTATCCCTATTAATCATTACGTCAATCCTAGAAACCAACAAAATAGGATCAAACGTCCTATTTCATTATTCCATGCTAATGTATTCAAGCGTTAGCCTGCTTTAAACACTCTAATTTTTTCAAAGTAACAGTCCTGTTTCCCTGCAACACCAAATTAATGACATTACAGTTCTTCAAGAAGGAGGAACCAGTAAAGCCAGTACATACCAGAGGCACGACCAACTTACTAATCCCGAAATTCAACTACGAGCTTTTTAACTGCAACAACTTTAATATACGCTATTGGAGCTGGAATTACCGCGGCTGCTGGCACCAGACTTGCCCTCCCAA
+
DDDDDIIIIHHIIIIIIIIIIIIIIIIIIIIIIIIIIIIIIIIHIIIIHIIIHIIIIIHIIIGHE1FHIIHICHHGHIIHIIIIIIHIEHCHHIIHHIHFHIIHIIIIIHHHIIIFIIIIHIIIIIIIIHHIIIIHHGIIHIHHIIIHHFIHIIIIIIIIHIHIIIHIIIIIIIIIIHFIIIHIIIIIHHIGIIIIIHIIIIIIIIIIIIIIGHHHIIIIIIIIIIIIIIIIHIIIIIHHIIIHHIIIHIIIIIIIGIIHHIHIIIIIIIIIIIIIIIIIIIIIIIIIIIIIIIIIIHIHGIIIIIIIIIIIIIIIIIIIIIIHIIIIIIIIIIIIIIHIIIDDDDD
@HISEQ:969:HM2KJBCX2:2:1101:6847:94146 2:N:0:ACTATGCA
TCCTCACTATCACCCAACTATCCCTATTAATCATTACATCGATCCTAGAAACCAACAAAATAGAATCGGATGTCCTATTTCATTATTCCATGCTAATGTATTCAAGCGTGAGCCTGCTTTAAACACTCTAATTTTTTCAAGGTAACAGTCCTAATTCCCCGTGACACCAAATTAATGGCATTACGGTTCTTTAGAAGGTGAGAAATCAATAATATCAGTACATACCAACGGCATGACCGAAACATTGATCCCGAAATTCAACTACGAGCTTTTTAACTGCAACAACTTTAATATACGCTATTGGAGCTGGAATTACCGCGGCTGCTGGCACCAGACATGCCCTCCAA
+
DCDDDIIIIIIIIIIIIIIIIIIIIIIIIIIIIIIIIIIIIIIHIIHIIIIHIIIIIIIHIIHGHIHIHHIHHIIIHHIIIIIIIIIIIIIIIHIIIIHIHIIIIIIHIIIIIIIIIIIIIIIIHIIIIIIIIHIIIIIIIIIIHIIIIIIIIIIIIIIIIHIIIIHIIIIIHIIIIIIIIIIIIIIIIIIIIIIIIIHIIIIIIIIIIIIIIIIIIIIIIIIIIIIIIIIIIIIIIIIIIIIHGGIIIIIIIIIIIIIIIIIIIIIIIIIIIIIIIIIIIIIIIIIIIIIIIIIIIIIIIHIIIIIIIIIIIIIIIIIIIIIIIIIIIIIIIIIIIIIIIIDDDDD
@HISEQ:969:HM2KJBCX2:2:1101:11864:94994 2:N:0:ACTATGCA
TCCTCACTATCACCCAACTATCCCTATTAATCATTACGGTGGTCCTAGAAACCAACAAAATAGAACCACAACGTCCTATTCTATTATTCCATGCTAATCTATTCAAGCAAATGCCTGCTTTAAACACTCTAATTTTTTCAAGGTAATGGTCCTGGCTCCCCGGCACACCCAATAAAGGACATACTGGTTCACCAGAAGGTGGACCCGACACAGGACAGTACTCGCCAAAGACGGACCGCCCGGCCAGGCCTAAAATTCAACTACGAGCTTTTTAACTGCAACAACTTTAATATACGCTATTGGAGCTGGAATTACCGCGGCTGCTGGCACCAGACTTGCCCC
+
DDCDCIIIHHHHIIHIFHFHIHHEHIIIIEHFHHGHIH0DCEGHHGHEHHIHHFHIIIHHIIHHHCHIHHEH<GFHHIIEEHHHEHIIHHHGHHIIFHHHIEHEHIIGHHIHHEHHHG@GFHHHHIIHIIIHIIEHHCFFHHIHIIIGHHEHHEHIIIIHHHEHHHHHIIIIIIIIHCHCHGIHIIIHHIHFFIIIHHHHHEGHHHHIIIIIIHHHGHEIIIHGIIHHHHFHHIFHGHH<CHHHHHGIHIIHFIHHHHGEHHEHHCHGEIH?HFHIHCGHEIHCGHHHHHFEGGDHHGC<D@HGHHHIHIHHIIIIIHIGIIIHIFHIIIIHHHIGIDA@BB
@HISEQ:969:HM2KJBCX2:2:1101:20006:94954 2:N:0:ACTATGCA
TCCTCACTATCACCCAACTATCCCTATTAATCATTACCTCGACTCCGAAAGCCAACGAAATAGAACCGAGATCCTATTCCATTATTCCATGCACTAATGTTCAGGCTGTAGCGCCTGCTTTGAGCACTCCAATTTTTTCAAAGTAAACGTGCTAGCCACCCGTGGCACTCGGTTAAGAGAACCACGAACGAACTAACAAAATCGTCCGGGCAGACAGTACCAGACGAATCTGAACCATCCGCCCGAAACCGAGATCCAACTACGAGCTTTTTAACCGCAACAACTTTAATATACGCTATTGGAGCTGGAATTACCGCGGCTGCTGGCACCAGACTTGCCCTCCAA
+
DDDDDIIIIIIIIIIIIIIIIIIIIIIIIHIIIIIIIIIIHIIIIIIIDHHIIIIIIGHGIHHGHIGHHIHIIIGIIGIIIIIIIIIIIIHIIIIIIHHIIIIIIIIIHIIIIIIIIIIIIHIHIIIIHHIIIIIIHIIIIIHIIIIIIIHIIIIIIIIIIIIIIHIHIHHHCGIIIIIIIIIIHIIIIIIIHGIIIIIHHFHHHIIIIHIIIIIIIIIIIIIHIIIIIIIIIIIIHEIIIIHEIIIIIIIIHIIIIIIIIIIIIIIIIIIIIIIIIIIIIIIIHHIIIIIIIIIIHIIIIIIIIIIIIIIIIIIIIIIIIIIIIIIIIIHIIIIIIIIIDDDDD
@HISEQ:969:HM2KJBCX2:2:1101:11695:96174 2:N:0:ACTATGCA
TCCTCACTATCACCCAACTATCCCTATTAATCATTACGTCGATCCTAGAAACCAACAAAATAGAATCAAACGTCCTATTTCGTTATTCCATGCTAATGTATTCAAGCGTGAGCCTGCTTTAAACACTCTAATTTTTTCAAAGTAACAGTCCTGATTCCCCATGACACCAAATTAATGACATCATGGTTCGTCAGAAGGTAGGAATCAATAATACCAGTACGTACAATAGCACGACCAATAAATTAATCCCGAAATTCAACTACGAGCTTTTTAACTGCAACAACTTTAATATACGCTATTGGAGCTGGAATTACCGCGGCTGCTGGCACCAGACTTGCCCTCCAA
+
DDDDDIIIIIIIIIIIIIIIIIIIIIIIIIIIIIIIIIIIIIIIIIIIIIIIIIIIIGHHIHHHIIIHIIIEHHIIHIIIIHIIIIIIIIIIGIIIIIIIIIIIIIHIIIIIIIIIIIIIIHIHIIIIIIIIHIIIIIIHIIIIIIGIIIIIIIIIIHIHIIIIIIIIIIIIIIHIIIIIIIIIIIHIIIIIIIIIIIIIIIIIIIIIIIIIIIIIIIIIIIIIIIHIIHIIIIIIIIIIIIIIIIIIIIIIIIIIIIHIIIIIHIIIIIIIIIIIIIIIIIIIIIIIIIIIIIIIIIIIIIIIIIIIIIIIIIIIIIIIIIIIIIIIIIIIIIIIHIIIDDDDD
@HISEQ:969:HM2KJBCX2:2:1101:17821:96709 2:N:0:ACTATGCA
TCCTCACTATCACCCAACTATCCCTATTAATCATTACGTCAATCCTAGAAACCAACAAAATAGGATCAACGTCCTATTTCATTATTCTATGTTAATGTATTCAACCGCGTGCCTGCTTTAAAACCTCTAATTTTTTCCAAGTAACAGTCCTGACTCCCCACCACACCAAATTAATGACATGATGGTTCGTCAGAAGGTAGGAATCAGTAACACCAGTACGTACCGAAGGCACGACCAGCGTACTAATCCCGAAATTCAACTACGAGCTTTTTAACTGCAACAACTTTAATATACGCTATTGGAGCTGGAATTACCGCGGCTGCTGGCACCAGACTTGCCCTCCAA
+
000<01<11111<11<10<1111<<DCG1<<1D<<<1<<<0<11<11<<<<D1DGH1<1<DH1<<D1DG10<1<01<<D11<1F111111111<FH1<D11<1</1<//-/</EFDH16A(1$$ABCG11HB<$B<<$B1BB/28<6B1CIGB$G?<FEH7CDFHC5,@B...@E?H@D</FCCHC/D/HHCCGC<-G<0GHC<:<00D:<<<<111:GEF<01HG@@HGCFFH?B:/<1:D<CC/BE/<1<<1CD1<0<0FD111<<1<<1?G<<<<1C<1<1<11@CH@D<HEH@F@GD1EHHG<CCECIHFC?/EHFCCC@HF<<<<<G<1HD0<<1B<0<<
@HISEQ:969:HM2KJBCX2:2:1101:20781:97450 2:N:0:ACTATGCA
TCCTCACTATCACCCAACTATCCCTATTAATCATTACGGTGGTCCTAGAAACCAACAAAATAGAACCACAACGTCCTATTCTATTATTCCATGCTAATCTATTCAAGCAAATGCCTGCTTTAAACACTCTAATTTTTTCAAGGTAATGGTCCTGGCTCCCCGGCACACCCAATAAAGGACATACTGGTTCACCAGAAGGTGGACCCGACACAGGACAGTACTCGCCAAAGACGGACCGCCCGGCCAGGCCTAAAATTCAACTACGAGCTTTTTAACTGCAACAACTTTAATATACGCTATTGGAGCTGGAATTACCGCGGCTGCTGGCACCAGACTTGCCCTCCAA
+
CDDCDIHIIIIIIIIIHIIIIIIIIIIIIIIIIIIIIIIIIIIIHIHIIIIIIIHIIEHIIIHIIIHIIIIHIIIIIIIIHIIIIIHIIIIIIGIHIIIIIIHHHIHHIIIHHHIIIHHHGCHHIHIIIIIIHHHHIIFIHHHHHIHIIIIIIFHHHIIIIIHIIIIIIIIIIIIIIIIIHIIIIHIIIIIIIIIIIIIHHHIIHGIIIIIIIIIIIIHIIIIIHIIIIIIIIIIIIIIIIIIIHIIIIHIIIIIIIIIIIIHIIIIIIIIIIIIIIIIIIIIIIIIIIIIIIIIIHGFDDIIIIIIIIIIIIIIIIIIIIIIIIIIIIIIIIIIIIIIIIDDDDD
@HISEQ:969:HM2KJBCX2:2:1101:7774:97371 2:N:0:ACTATGCA
TCCTCACTATCACCCAACTATCCCTATTAATCATTACGTCGATCCTAGAAACCAACAAAATAGAATCAAACGTCCTATTTCATTATTCCATGCTAATGTATTCAAGCGCGAGCTTGCTTTAAACACTCTAATTTTTTCAAAGTAACAGTCCTGATTTCTCGCGACACCAAATTAATGACATCGTGGTTTGTCAGAAGGGAGAAACCAATAATGCTAGTACGTACAAAGTACGACTGACATATTAGTCCCGAAATTCAACTACGAGCTTTTTAACTGCAACAACTTTAATATACGCTATTGGAGCTGGAATTACCGCGGCTGCTGGCACCAGACTTGCCCTCCAA
+
@<D@@CHHE?GCCGHH@EG@CFHHEHGFE1DF?CFEEE1CCDHHHEEHIIEHC@CHHIHIHE11<1<DCHH0CC0CF@G1<1CDHH@<1CF1E1EHHHFGHIGIHGHHHHEIIHHIHCDFDE?HHFCHHHEHIHHFHHHHHIIHHHGHGHHHHH?DHHHIHGHFHHHHHIIHFH8@DGIIHI;IIIIHEHHIIIHHIIIIIIHGCHHHEFIIIHGI=HHHDCFHIIIIIIHHIIIIIIIIIHHHHHDAIIIIIIIHHHIIHHGHHHHEIHHHHIIIHEIIIIHHEHHHHHHIIHHHIIIIHIHHFIHEHG?IIIIIIIIHHHHHHHHIIHHFIIIHHIIDDDD@
@HISEQ:969:HM2KJBCX2:2:1101:13426:97615 2:N:0:ACTATGCA
TCCTCACTATCACCCAACTATCCCTATTAATCATTACGTCGATCCTAGAAACCAACAAAATAGAATCAAACGTCCTATTTCGTTATTCCATGCTAATGTATTCAAGCGTGAGCCTGCTTTAAACACTCTAATTTTTTCAAAGTAACAGTCCTGATTCCCCATGACACCAAATTAATGACATCATGGTTCGTCAGAAGGTAGGAATCAATAATACCAGTACGTACAATAGCACGACCAATAAATTGATCCCGAAATTCAACTACGAGCTTTTTAACTGCAACAACTTTAATATACGCTATTGGAGCTGGAATTACCGCGGCTGCTGGCACCAGACTTGCCCTCCAA
+
DDDCDIIIIIIIIIIIIIIIIIIIIIIIIIIIHHIHIIIIIIIIIICHHGGIIIGHHHIGHHHEHIIIIIIIIHIIGHIIIIIIHIIIIHIIGIIIIIIIIHHIIIIIIIIIIIIIIIIIIIIIIIIIIIIIIIIIIIHHIIIHIIIIIIIIIHHIHIIIHIIIIIIIIIHGHIIIHIIIIIIIIIIIIIIIIIIIIIIIIIIIIIIIIIIIIIIIIIIIIIIIIIIIIIIIIIIIIIHIIIIHIIIIIIIIIIIIHIIIIIIIHIIIIIIIIIIIIIIIIIIIIHHIIIIIIIIIIIIIIIIIIIIIIIIIIIIIIIIIIIIIIIIIIIIIIIIIIIIIDDDDD
@HISEQ:969:HM2KJBCX2:2:1101:9440:98845 2:N:0:ACTATGCA
TCCTCACTATCACCCAACTATCCCTATTAATCATTACGGTGATCCTAGAAACCAACGAAATAGAATCAGTCCGTCCTATTTCATTATTCCATGCTAATGTATTCAGACGATAGTCTGCTTTAAACACTCTAATTTTTTCAAAGTAACAGTCCTGATTTCCCATCACACCAAATAAATGGCATGAAAGTTCCTCAGAAGGTAGAGATCCATCTCACCAGTGCAGACAATTAAGCCTGACCAATGGGTAGACCCCGAAGTTCAACTACGAGCTTTTTAACTGCAACAACTTTAATATACGCTATTGGAGCTGGAATTACCGCGGCTGCTGGCACCAGACTTGCCCTCCAA
+
DDDDDIIIIIIIIIIIIIIIIIIIIIIIIGIIIIIIIIIIIIIIIIIIIIIIIHIIHIIHIIIIIIIGIIIIIIICHIIIIIIIIIIIIIIIIIIIHIIIIHIIIIIHIIIIIIIIIIIIIIIIIIIIIIHHIHIIIIIIIIIIIIIIIIIIIIIIIIIIIHHIIIIIIIIIIIIIIIIIIIIIIHIIIIHHIIIIIIIIIIHIIIIIIIIHIIIIIIIIHIIIIIIIIIHIIIIIIIIIIIIIIHFIIIIIIIIIIIIIIIIGIIIIIIIIIIIIIIIIIIIIIIIHIIIHIIIIIIIIIIIIIIIIIIIIIIIIIIIIIIIIIIIIIIIIIIIIIIIIIHIDDDDD
@HISEQ:969:HM2KJBCX2:2:1101:2660:98911 2:N:0:ACTATGCA
TCCTCACTATCACCCAACTATCCCTATTAATCATTACGTCAATCCTAGAAACCAACAAAATAGGATCGAACGTCCTATTTCATTATTCCATGCTAATGTATTCAAGCGTTAGCCTGCTTTAAACACTCTAATTTTTTCAAAGTAACAGTCCTGTTTCCCTGCAACACCAAATTAATGACATTACAGTTCTTCAGAAAGGAGGAATCAGCGAAGCCAGTGCATACCAGTGGCACGACCAACCTGCTGACCCCGAAATTCAACTACGAGCTTTTTAACTGCAACAACTTTAATATACGCTATTGGAGCTGGAATTACCGCGGCTGCTGGCACCAGACTTGCCCTCCAA
+
DDDDDIIIIIIIIIIIIIIIIIIIIIIIIGIIIIIIIIIIIIIIIIIIIIHIIIII@HHHHHIHHIHHIIIDHIHIIIIIIIIIGHIIIIIIIIIIIHHIIIIIIIIIIIIIIIIIIIIIIHIIIHIIHEIIIIIIIIGIIIHIIHIIIIIIIIIIHIIIIIIIIHIIHIHIIIIIIIIIIIIIIIIIIIIIIIIIIIIIIIIIIIIIIIIIIIIHIIHIIIIIIIIIIIIIIIIIIHHIHHHHFIIIIIIIIIIIIIIIIHIIIIIIIIIIIIIIIIIIIIIIIIIIIIIIIIIIIIIHHIIIIIIIIIIIIIIIIIIIIIIIIIIIIIIIIIIIIHIIIDDDDD
@HISEQ:969:HM2KJBCX2:2:1101:13961:99630 2:N:0:ACTATGCA
TCCTCACTATCACCCAACTATCCCTATTAATCATTACGTCGATCCTAGAAACCAACAAAATAGAATCAAACGTCCTATTTCATTATTCCATGCTAATGTATTCAAGCGCGAGCTTGCTTTAAACACTCTAATTTTTTCAAAGTAACAGTCCTGATTTCCCGCGACACCAAATTAATGACATCGTGGTTCGTCAGAAGGGAGAAACCAATAATGCTAGTACGTACAAAGTACGACCGACATATTAGTCCCGAAATTCAACTACGAGCTTTTTAACTGCAACAACTTTAATATACGCTATTGGAGCTGGAATTACCGCGGCTGCTGGCACCAGACTTGCCCTCCAA
+
DDDDDIIIIIIIIIIIIIIIIIIIIIIIIIIIIIIIIIIIIIIIIIIIHIIIIIIIIIGHHHHHHIIIHIIIIIIIIIIIIIIIIIIIIHHIIIIIIIIIIIIHIIIIIHIHIIIIIIHIIIIIIIIIIIIIIIIIHIIIIIIIIIIIIIIIIIIIIIIIIIIIIIIIIIIIIIIIIIIIIIIIIIIIIIIIIIIIIIIIIIIIIIIIIIIIIIIIIIIIIIIIIIIIIIIIIIIIIIIIIIHIIIIIIIIIIIIIIIIIIIIIIIIIIIIIIIIIIIIIIIIIIIIIIIIIIIIIIIIIIIIIIIIIIIIIIIIIIIIIIIIIIIIIIIIIIIIIIIIDDDDD
@HISEQ:969:HM2KJBCX2:2:1101:19183:99791 2:N:0:ACTATGCA
TCCTCACTATCACCCAACTATCCCTATTAATCATTACGGTGGTCCTAGAAACCAACAAAATAGAACCACAACGTCCTATTCTATTATTCCATGCTAATCTATTCAAGCAAATGCCTGCTTTAAACACTCTAATTTTTTCAAGGTAATGGTCCTGGCTCCCCGGCACACCCAATAAAGGACATACTGGTTCACCAGAAGGTGGACCCGACACAGGACAGTACTCGCCAAAGACGGACCGCCCGGCCAGGCCTAAAATTCAACTACGAGCTTTTTAACTGCAACAACTTTAATATACGCTATTGGAGCTGGAATTACCGCGGCTGCTGGCACCAGACTTGCCCTCCAA
+
DDDDDIIIIIIIIIIIIIIIIIIIIIIIIIIIIIIIIIIIIHIHIIIHHIIIIIIIIIEHHIHHHIIIIIGIIIIIIIHIIIIIIIIIHIIII?HHHIHIIHIHIIIIIIIIIIIHIIIIIHHIIIIHIIIHIIIIHIIIIIIHIIIIIHHIIIIIIIIIIIIIIIIIHHIIIIIIIIIIIIIIIHIIIIIIIIIIIIIIIIGIHIIIIIIIIIIIIIIIIIIIIIIIIHIIIIIIIIIIIIIIHIIIIIIIIIIIIIIIIIIIIIIIIIIIIIIIIIIIIIIHHIIIIHIHIHIIIIIIIIIIIIIIIIIIIIIIIIIIIIIIIIIIIIIIIIIIIIIIIDDDDD
@HISEQ:969:HM2KJBCX2:2:1101:18346:99885 2:N:0:ACTATGCA
TCCTCACTATCACCCAACTATCCCTATTAATCATTACGTCGATCCTAGAAACCAACAAAATAGAATCAAACGTCCTATTCCGTTATTCCATGCTAATGTATTCAAGCGTGAGCCTGCTTTAAACACTCTAATTTTTTCAAAGTAACAGTCCTGATTCCCTATAACACCAAATTAATGGCATTATAGTTCGTCAGAAAGGAGAAACCGATTATACCAGTACGTACAATAGCACGACCAGTAAGCCGGTCTCGAAATTCAACTACGAGCTTTTTAACTGCAACAACTTTAATATACGCTATTGGAGCTGGAATTACCGCGGCTGCTGGCACCAGACTTGCCCTCCAA
+
D@BDB@GEHIIIFC?GHHIIIHHEHHFHHHIGHECHHHHIDHIH@HHHGHHF@GHHICH?F@<1<D@@HEEHHHHIHHFEF<GECGHGHHI@FHIGFCEHHEGHHHFCFHH=EHHEFFHHHIHIIHHIIIIHEHIIHGEHFFCHHEF@HEFHEFCFG@CHIIIIIIHEG@F<HIHGGCEHHHCGHHDF:HEHCFHIHHIIIIIHFIHHHIHIIIHIIHHHEHFFEIHIIHFHIIHHGCEHIHGHIIHFGHHHIIHECHE1IIIHIHHIHIIIHD<@EHHHIIHHHFIHIIIIIIHHIIGHHIIIIIHHIIIHIGIHIIHIIHHHEHHIHIHHIHEHHCCH@?AD@
@HISEQ:969:HM2KJBCX2:2:1101:1727:100085 2:N:0:ACTATGCA
TCCTCACTATCACCCAACTATCCCTATTAATCATTACGGTGGTCCTAGAAACCAACAAAATAGAACCATGCCGTCCTATTTTATTATTCCATGCTAATGTATTCAAGCAAAAATGCCTGCTTTAAACACTCTAATTTTTTCAAAGTAAAGGTCCTGGTTCCCCGCGGCACCCAATTAAGGACATCGCGGTTCTCCAGAAGGTGAGAAATTGACTGCACCAGTTCATACCCCGTAAGGCACGACCGATGCGCCAATCCCGAAATTCAACTACGAGCTTTTTAACTGCAACAACTTTAATATACGCTATTGGAGCTGGAATTACCGCGGCTGCTGGCACCAGACTTGCCC
+
D@D@DHICEHH?@1GCG@F1DF1<1111<DHHEH?EHGEH?DC1<CE?GCHI?1GE1CGHHIC@GHHECHE1CCCEHI1FCE1GHHCH1CFEDFCHF1FH1HHFHIFCHEGHEHCHIHF?H?CG1@FFC@GEGH?<E1BCHF<FEFDCEHHBCFGEEA0IHHFHDHHHEGGFHEHHHGC8FHHDFHHHIIHHHHHIHHHIIIIHHIHGHIIIHIHHFHCHFEHCFGCCGHI5H@@CHFIHCDC<DHEHGIIHHDCHE?HFD<1G?GCEC<ECHHHFHF<C@HIHGCEHEF<GGIIHGD<<0CEEFHCFHHEG@HG1IHCCHE<HHEHHFC<HF@HHHEHIHGCB<0<D
@HISEQ:969:HM2KJBCX2:2:1101:8666:100826 2:N:0:ACTATGCA
TCCTCACTATCACCCAACTATCCCTATTAATCATTACATCGATCCTAGAAACCAACAAAATAGAATCGGATGTCCTATTTCATTATTCCATGCTAATGTATTCAAGCGTGAGCCTGCTTTAAACACTCTAATTTTTTCAAGGTAACAGTCCTAATTCCCCGTGACACCAAATTAATGGCATTACGGTTCTTTAGAAGGTGAGAAATCAATAATATCAGTACATACCAACGGCATGACCGAAACATTGATCCCGAAATTCAACTACGAGCTTTTTAACTGCAACAACTTTAATATACGCTATTGGAGCTGGAATTACCGCGGCTGCTGGCACCAGACTTGCCCTCCAA
+
DDDDDIIIIIIIIIIIIIIIHIIIHIIHIIIIIIIIIIIFHHIIIIIIIHGHIIIIIIIHIIHHIHIIIGIGIGHHIIHHHIIIFIIIHIII?HHHIEHHIIHIIIIIIIIIIIIHHIHIIIIHHCHIHHIIHHIIIIICGIHIIIIIHHHIHHHHHFDHHHGIHEHIIIIIIIIIHHHIGIIHHHHHHIEIIIIIHIIHIHIIHHHHHIIHIHIEGHHIIIHHHIIIIIHIIIIHIIHIIIHIHHGIHIIIIHIIIHIIIIIIIIIIIIIIIIIIIHHHHIIIIHIHIIHHHIIIIIHIIIIIIIIIIIIIIIIIIIIHIIIIIIIIIIIIIIHHEIIIIIDDDDD
@HISEQ:969:HM2KJBCX2:2:1101:13173:100419 2:N:0:ACTATGCA
TCCTCACTATCACCCAACTATCCCTATTAATCATTACGGCGGTCCTAGAAACCAACAAAATAGGACCGCACGTCCTATTCTATTATTCCATGCTAACGTATTCGAGCAAAGGCCTGCTTTGAACACTCTAATTTTTTCAAAGTAAAAGTCCTGGTCCCCAACACACCCAGTGAAGGGCATGCGGTTCTCCAGAAGAGAAGGCCCGGCCGGACAAGTGCACGCGGTGAGGCGGACCTGCCAGCCAGGCCAAAGGTTCAACTACGAGCTTTTTAACTGCAACAACTTTAATATACGCTATTGGAGCTGGAATTACCGCGGCTGCTGGCACCAGACTTGCCCTCCAA
+
DDDCDIIIGIIIIIIIIIIIIIIIIIIIIIIIIIIHIIIIIIIIIIGIGIHHIHIGIHIIIIEHHIIIHIIIIIIIIIIIIHHIIIIIIIIIHIHIIHIGHGIIIIGIHIIIIIIIIIIIIIIHIHIIIIIIIIIIIIIIIIIIIIIIIIIIIIHIIIHIHHHIHIIIIIIIIIIIIIIIIIIIIIIIIHIIIIIIIIIIIIIIIIIIIIIIIIIIIIIIIIIIIIIIIIIIIIIIIIIIIIHGIIHHIIHIIIIIIIIIIIIIIIIIIIIIIIIIIIIIIIIIIIIIIIIIIIIIIIIIIIIIIIHIIIIIIIIIIIIIIIIIIIIIIIIIIIIIIIIDDDDD
@HISEQ:969:HM2KJBCX2:2:1102:18278:2482 2:N:0:ACTATGCA
TCCTCACTATCAGCCCAACTATCCCTTTAATCATTACGTCAATCCTAGAAACCAACAAAATAGAATCAAACGTCCTATTTCATTATTCCATGCTAATGTATTCAAGCGTAAGCCTGCTTTAAACACTCTAATTTTTTCAAAGTAACAGTCCTGATTCCCCACGACACCAAATTAATGACATCGCGGTTCTTCAGAAGGTAGGAACCAATAATGCCAGTGCGTACCGAGGCACGACCGACAATCTGATCCCGAAATTCAACTACGAGCTTTTTAACTGCAACAACTTTAATATACGCTATTGGAGCTGGAATTACCGCGGCTGCTGGCACCAGACTTGCCCTCCAA
+
D@0DBHEHHHIGHIE=CHFEHIEHHHHHHHIIEHIHHIGIC@GH?GHHHFHHIHGIGIIGHIIH?GHH?FHHF1CHICFHHEHHHIIDGHFFHE1CHHHHHCHECHEHIICHGHHHHHHHEHIEIIEFFHHHHHHHHIIHIHHHHEFEH1FFHGHI1D=EAHEG?HHHHFBCGEEG:<HDHC/?ED@?/<F@FH<<:HHEG<EHF@@DGHHI10ECFCFHHHHDECGHFHHHHHC0<CCECD<1CC<HC<1HC@HIHHG1GC0<@?C<F<1EG<EIHG<D@<1<1HF<<1<E<CHGIIHFIHHGD1<?EFC<HCC<<1?H@E<@@GGC@<?HFGD@HC0?DDDDD
@HISEQ:969:HM2KJBCX2:2:1102:7851:3021 2:N:0:ACTATGCA
TCCTCACTATCACCCAACTATCCCTATTAATCATTACATCGATCCTAGAAACCAACAAAATAGAATCGAATGTCCTATTTCATTATTCCATGCTAATGTATTCAAGCGTGAGCCTGCTTTAAACACTCTAATTTTTTCAAGGTAACAGTCCTAATTCCCCGTGACACCAAATTAATGGCATTACGGTTCTTTAGAAGGTGAGAAATCAATAATATCAGTACATACCAACGGCATGACCGAAACATTGATCCCGAAATTCAACTACGAGCTTTTTAACTGCAACAACTTTAATATACGCTATTGGAGCTGGAATTACCGCGGCTGCTGGCACCAGACTTGCCCTCCAA
+
<<@D?1@1DC1FHII?F<CH?C1<@G?@HGC?EGCEEFEC0<@G0CGEHHF@H??@1CC<1ECEE?CG1111<<1CH@111<1<G11<G1C11<F11@6<EHH@D@F0HGHHHCCGABDCFF<BF61G@<1/A1DCC1<6?CG@D6GAF<CG9B<??<C:<<8F@HE/F<FCHE18<0<<D<HEDHEHGC<HCCHGC.0<<0D@HHH@CGGCHHD1EFGDDD8F@CGCF1HHHIFH?FFFCHD1C<B<//D1C<1C@HG@IHCF0HFCE?FHGFFC@FHHEHHHGC1CE?HF@0G/CF<<1CHHHHGCC<<FCH?HCDDGC1HGC@GHG@CHCF<1CCCDGG?@<00
@HISEQ:969:HM2KJBCX2:2:1102:17630:2773 2:N:0:ACTATGCA
TCCTCACTATCACCCAACTATCCCTATTAATCATTACGTCAATCCTAGAAACCAACAAAATAGGATCAAACGTCCTATTTCATTATTCCATGCTAATGTATTCAAGCGTTAGCCTGCTTTAAACACTCTAATTTTTTCAAAGTAACAGTCCTGTTTCCCTGCAACACCAAATTAATGACATTACAGTTCTTCAAGAAGGAGGAACCAGTAAAGCCAGTACATACCGGAGGCACGACCAACCTACTAATCCCGAAATTCAACTACGAGCTTTTTAACTGCAACAACTTTAATATACGCTATTGGAGCTGGAATTACCGCGGCTGCTGGCACCAGACTTGCCCTCCAA
+
BBDDDIIIIIHIIIIIIIIIIIIIIIIIIGHGHHIIHIIEHHIIGHIIEHIIIHIIE@GHHEHGEHHIFFFHHHIFHHIHHHHHHIIIEHHGHHCHIHHIIHHHIIIHHHHIIIIGHEEHHHIIIHIIHHIHGEHHIHHIIIHHHCHHIIHIHHHHHHCGIIIHHEFHGIHHIIIIIIGIHIIHIHHIHHGIHIIIIIHIIIIHHIHHHIIIIHIIIIIIIIIIGHIIIIIIIIII>IHIIHHHGIIHIIIIIIIHIIIHHHIIIHIIIIHHHEIIIIIIIIIIHIHIIIIIIHIIIIIIHIIIGIIIIIIIIIIIIIIIIIIIIIIIIIIIIIIIIHIIIDDDDD
@HISEQ:969:HM2KJBCX2:2:1102:9293:3111 2:N:0:ACTATGCA
TCCTCACTATCACCCAACTATCCCTATTAATCATTACATCGATCCTAGAAACCAACAAAATAGAATCTGATGTCCTATTTCATTATTCCATGCTAATGTATTCAAGCGTAAGCTTGCTTTAAACACTCTAATTTTTTCAAGGTAACAGTCCTAATTCCCCATAACATCAAATAAATGACATTATGGTTCTTTAGAAGGTGAGAACCAATAAAACCAGTACATACCAAGGCATGACCGATTCCTTGATCCCGAAATTCAACTACGAGCTTTTTAACTGCAACAACTTAAATATACGCTATTGGAGCTGGAATTACCGCGGCTGCTGGCACCAGACTTGCCCTA
+
D@@BDHHIIHGHIIIIHHIHIH1<CFG@F@H?GEEHIIHID1FHFHCGFEF@G?CE@C?1CGH?GFFHHEFGGGEHHIHHFCFHHHIIIIC@HHEHHCHHIHGIIIHHHEIHHEHCEFHHHEHHHHECHFHEHEHHHIIHFHHHIIHCIIHHGIIIHGIIIHHHHEEHHHHHIIGIIIHIIIHHHHEHIHHHHIIIHIIHIHIIIIIIIIHHIHHE:EIIHIHHFHIHHIIHHHIHFHHEGIIHEHFIHIIIIIIIHHIHHCHFHHIIHHHEHGIHIIIIIHHFF<1HG?IHEIIHEIIHHIHHEHEHIIHIIIHHDHHIIIIIIIIIHHIIIIIIHACDDB
@HISEQ:969:HM2KJBCX2:2:1102:6476:4283 2:N:0:ACTATGCA
TCCTCACTATCACCCAACTATCCCTATTAATCATTACGTCAATCCTAGAAACCAACAAAATAGGATCAAACGTCCTATTTCATTATTCCATGCTAATGTATTCAAGCGTTAGCCTGCTTTAAACACTCTAATTTTTTCAAAGTAACAGTCCTGTTTCCCTGCAACACCAAATTAATGACATTACAGTTCTTCAAGAAGGAGGAACCAGTAAAGCCAGTACATACCAGAGGCACGACCAACTTACTAATCCCGAAATTCAACTACGAGCTTTTTAACTGCAACAACTTTAATATACGCTATTGGAGCTGGAATTACCGCGGCTGCTGGCACCAGACTTGCCCTCCAA
+
DDDDDIIIIIIIIIIIIIIIIHGIGHHIIIIIIIIIIIIIIIIGIIIIHHIIIIHIGIGEHHCGHGCHIGIIFHIHIIIIHIIGEHHIIIIIEHIGIHIIIIHIIIIIIIIIHIIIIIIHIIIIIHIIIHIIHIIIIHIHIHHIIIIIIIHGIIIIIHIIIIIHIIIIIIG0HIIIIIIIIIIIIIHHIIIIIIIIIIIIIIIGIHIIIIIIIIIIIIIIIIIGIIIIIIIIIIIIHHGIIIIHHHHHIIIIIIIIHIHIIHHHIIIIIIIIIIIIIIIIIIIIIIIIIIHIIIIIIIIIHIIIIIIIIIIIIIIIIIIIIIIIIIIIIIIIIIIFIIIIIDDDDD
@HISEQ:969:HM2KJBCX2:2:1102:10536:5708 2:N:0:ACTATGCA
TCCTCACTATCACCCAACTATCCCTATTAATCATTACGTCGATCCTAGAAACCAACAAAATAGAATCAAACGTCCTATTTCGTTATTCCATGCTAATGTATTCAAGCGTGAGCCTGCTTTAAACACTCTAATTTTTTCAAAGTAACAGTCCTGATTCCCCATGACACCAAATTAATGACATCATGGTTCGTCAGAAGGTAGGAATCAATAATACCAGTACGTACAATAGCACGACCAATAAATTGATCCCGAAATTCAACTACGAGCTTTTTAACTGCAACAACTTTAATATACGCTATTGGAGCTGGAATTACCGCGGCTGCTGGCACCAGACTTGC
+
DDDCDIIIHIIIIIHIIIIIIIHIIIIIHHIHHHIIHIIIIIIHHIEEHIGHEHIGIGHHHH1GHIIIHIIHIEEHHHIIHGIIIIIEIIIIIIIIHIIIIIIHIIIIIIIIIGIIIIIHHIHHIIIIIHHIIIIIIIIGIIHHIIIHHIIIIIIIIHIIIIIIIIIIIIHHHIIIIIIIIIIIIIIIIIHIIIIIIIIIIIIIIIIIIIIIIIIIIIIIIIIIIIIIIIIIIIIHHIIIIIIIIHGIIIIIIIIIIIIIIIIIIIIIIIIHIIIIIIIIIIIIIIIIIIIIIIIIIIIIIIIIIIIIIIIIIHIIIIIHIIIIIIHG1IIIIDDDDD
@HISEQ:969:HM2KJBCX2:2:1102:3267:5750 2:N:0:ACTATGCA
TCCTCACTATCACCCAACTATCCCTATTAATCATTACGTCGATCCTAGAAACCAACAAAATAGAATCAAACGTCCTATTTCATTATTCCATGCTAATGTATTCAAGCGTGAGCCTGCTTTAAACACTCTAATTTTTTCAAAGTAACAGTCCTGATTCCCCAAGACACCAAATTAATGACATCATAGTTCGTCAGAAGGAAGAAACCAATAAATTAGTACGTACCAAGGCACGACCAACATATTGATCCCGAAATTCAACTACGAGCTTTTTAACTGCAACAACTTTAATATACGCTATTGGAGCTGGAATTACCGCGGCTGCTGGCACCAGACTTGCCCTCCAA
+
DDDDDIIIIIIIIIHHIIIIIIIIIIIIIIIIIIIIIIIIIIIIIIHHIIIIIIHIIIIHIIHIIHIIIIIIIIIIGIIIIIIIGIIIIIIIIIIIIHIIIIIIIIIIIIIIIIIIIIIIIIIIIIIIIIIIHIIIIIIIIIHIIIIIIIIIIIIIIIIIIIIIIIIIIIIIHIIIIIIIIIIIIIIIIIHHIIIIIIIIIIIIIIIIIIIIIIIIIIIIIIIIIIIIIIIIIIIIIIIIIHHIIIIIIIIIIIIIIIIIIIIIIIIIIIIIIIIIIIIIIIIIIIIIIIIIIIIIIIIIIIIIIIIIIIIIIIIIIIIIIIIIIIIIIIIIIIIIIIIDDDDD
@HISEQ:969:HM2KJBCX2:2:1102:18295:5090 2:N:0:ACTATCCA
TCCTCACTATCACCCAACTATCCCTATTAATCATTACGTCGATCCTAGAAACCAACAAAATAGAATCAAACGTCCTATTTCATTATTCCATGCTAATGTATTCAAGCGCGAGCTTGCTTTAAACACTCTAATTTTTTCAAAGTAACAGTCCTGATTTCCCATGACACCAAATTAATGACATCGTGGTTCGTCAGAAGGGAGAAACCAATAATGCTAGTACGTACAAAGTACGACCGACATATTAGTCCCGAAATTCAACTACGAGCTTTTTAACTGCAACAACTTTAATATACGCTATTGGAGCTGGAATTACCGCGGCTGCTGGCACCAGACTTGCCCTCC
+
DDDDDIIIIIIIIIIIIIIIIIIIIIIIIHIIIIIHHIIIIIIIIIIIHIIIIIIIIIIIHHHHIIIIIIIGIIIIIIIIIIHHHIIHIHIIIIIIIIIIIHHIIIHIIIIIIIIHIIIIIIIHIIIIHHIHIIIIIIHIIIIIIIIIIIIIIIIIIIHIIGIIIIHIIIHHIIHIIIIIIIIIIIIIIIHIIIIIIIIIIIIIHHHHIIIIIIHIHHIIIIIIIIIIIIHIIIIIIHIHHIIIIIIHHHGIIIIIIIIHIIIIIIHIIIIHIIIIIIIIIIHIIIIIIIIIIIIIIIIIIIIIIIIIIIIIIIIIIIIIIIIIIIIIIIIIIIIIIDDDDD
@HISEQ:969:HM2KJBCX2:2:1102:1342:5178 2:N:0:ACTATGCA
TCCTCACTATCACCCAACTATCCCTATTAATCATTACGGCGGTCCTAGAAACCAACAAAATAGGACCGCACGTCCTATTCTATTATTCCATGCTAACGTATTCGAGCAAAGGCCTGCTTTGAACACTCTAATTTTTTCAAAGTAAAAGTCCTGGTCCCCAACACACCCAGTGAAGGGCATGCGGTTCTCCAGAAGAGAAGGCCCGGCCGGACAAGTGCACGCGGTGAGGCGGACCTGCCAGCCAGGCCAAAGGTTCAACTACGAGCTTTTTAACTGCAACAACTTTAATATACGCTATTGGAGCTGGAATTACCGCGGCCGCTGGCACCAGACTTGCCCTCCAA
+
DDDDDIIIIIIIIIIIIIIIIIIIIIIIIIIIIIIIIIIIIHIIIIIIIIIIIIIIIHGHIHHIIIIIIIGIGHIIIIIIIHIIIIIIIHHHIHIHIHIIIIIGIFHIIIIIIIHHIIIIIIIIIIIIIIIIIIIIIIIIHIIIIIIHHIIIIIIIIIIIIIHIHIIIIIIIIIIIIIIIIIIIIIIIIIIIIIIIIIIIIIIIIIIIIIIIIIIIIIIIIIIIIIIIIIIIIIIIIIIIIIIIIIIIIIIIIIIIIIIIIIIIIIIIIIIIHIIIIIIIIIIIIIIIIIIIIIIIIIIIIIIIIIIIIIIIIIIHIIIIIIIIIIIIIIIIIIIIIIIDDDDD
@HISEQ:969:HM2KJBCX2:2:1102:2409:5923 2:N:0:ACTATGCA
TCCTCACTATCACCCAACTATCCCTATTAATCATTACGGTGATCCTAGAAACCAACAAAATAGAACCATGCCGTCCTATTCTATTATTCCATGCTAATGTATTCGAGCAAAAATGCCTGCTTTAAACACTCTAATTTTTTCAAGGTAAAGGTCCTGGATCCGCAAGACACCCAATTAAGGACATCAAGTTTCTCCAGAAGGTGAGAAATCAACAGCGACAGTTCATACCCCTTAAGGCATGACCATCACGTCAATCCCGAAATTCAACTACGAGCTTTTTAACTGCAACAACTTTAATATACGCTATTGGAGCTGGAATTACCGCGGCTGCTGGCACCAGACTTGCCCTCCAA
+
DDDDDIIIHIIIHIIHIIIIIIIIIIIIIGHIIIIIIIIIIIIIIIHIIIHIIIIIIIIGHHHGHIIIIIGHIHHHIHIIIIIIIIIIIIIIIIIIHIFEHEGIIIHHIIIIIHIIIIIHIIHIHIIIIIIIIIIHIIIIIHIIIIIIIIIIIIIIIIIIIIIIIIIIIIIIIIIIIIIIIIIIIIIIIIIIIIIIIIIIIIIIIIHIIIIIIIIIIIIIIIIIIIIHIIIIIIIIIIIIIIIIIIIIIIHHIIIIIIIIIIIIIIIIIIIIIIIIIIIIIIIIIIIIIIIIIIIIIIIIIIIIIIIIIIIIIIIIIIIIIIIIIIIIIIIIIIIIIIIIIIIIIIIIDDDDD
@HISEQ:969:HM2KJBCX2:2:1102:17591:6280 2:N:0:ACTATGCA
TCCTCACTATCACCCAACTATCCCTATTAATCATTACGTCAATCCTAGAAACCAACAAAATAGGTTTGAACGTCCTATTTCATTATTCCATGCTAATGTATTCAAGCGTTAGCCTGCTTTAAACACTCTAATTTTTTCAAAGTAACAGTCCTGTTTCCCTGCAACACCAAATTAATGGCATTACAGTTCTTCAGAAAGGAGGAATCAGCGAAACCAGTTCATACCAGTGGCACGACCAACCTGCTGACCCCGAAATTCAACTACGAGCTTTTTAACTGCAACAACTTTAATATACGCTATTGGAGCTGGAATTACCGCGGCTGCTGGCACCAGACTTGCCCTCCAA
+
BDDDDIIIIIIIIIHIIIHIIIIIHIIIIIIIIHIIIIIIIIIIIIIHGHIIIIHIIIIIIIHIIGHE@F?HHHIIIIIIIHIIIHIICHHHHHGHIGHIIFHHHHHIIHHCHIIIIIIIIHHHHGHEHHIHHHFHHEGHIIIIIIIIIHIIIIHHHH?HGHHHHFEHIIIIIIHIHIHHIIIIIGHIHIIIIIIIIIIHIHHHIHIIHIIIHIIHHFIIIHIHGIIHHIIIIIIIIIIIIIIHHHEDGHIIIIIHIIIIHHIIIIIIIIIIHIHIIIIIIIIIIIIIIIIIIIIIIIIIIIIIIHIIIIIIIIIIIIIIIIIIIIIHHIIIIIIIIIIIHBDADD
@HISEQ:969:HM2KJBCX2:2:1102:14017:6026 2:N:0:ACTATGCA
TCCTCACTATCACCCAACTATCCCTATTAATCATTACGGTGATCCTAGAAACCAACAAAATAGAATCATGCCGTCCTATTTTATTATTCCATGCTAATGTATTCAAGCAAAATGCCTGCTTTAAACACTCTAATTTTTTCAAAGTAAAGGTCCTGGTTCCCCGCGACACCCAATTAAGGGCATTGCGGTTCTCCAGAAGGTGAGAAATTGACTACACCAGTTCATACCCCTTAAGGCATGACCGATGTGTCAATCCCGAAATTCAACTACGAGCTTTTTAACTGCAACAACTTTAATATACGCTATTGGAGCTGGAATTACCGCGGCTGCTGGCACCAGACTTGCCCTCCAA
+
DDDDDIIIGIIIIIIHHIIIIIIIIIIIIIHHIIIIIHIIIIIHIHHHIGIIIIIIIIHIIIIIEHIIIFHGIIIIIHIGHIIIIIIIIIHGIIIIIIHIIEIIIIIIIIIIIHIIIIIIIHIHHIHHHCHHHHHIIHIIIHIIIHIIIHIHIIHHHIIHIIHIIHIIHHIIIIIIHIIIHIHIIIIIIIIIIIIIIIIIIIIIIIIIIIIIIIHHHIHIIIIIIIIIIIIHIIIIIHHHHIIIIIIIHHFIHIIIIHIIIIIIIIIHIIIIIIIIIIIIIIIIIIIIIIIIIIIIIIIIIIIIIIIIIIIIIIIIIIIIIIIIIIIIIIIIIIIIIIIIIHIIIIIDCDDD
@HISEQ:969:HM2KJBCX2:2:1102:7654:5692 2:N:0:ACTATGCA
TCCTCACTATCACCCAACTATCCCTATTAATCATTACATCGATCCTAGAAACCAACAAAATAGAATCGGATGTCCTATTTCATTATTCCATGCTAATGTATTCAAGCGTGAGCCTGCTTTAAACACTCTAATTTTTTCAAGGTAACAGTCCTAATTCCCCGTAACACCAAATTAATGGCATTACGGTTCTTTAGAAGGTGAGAAATCAATGATAACAGTGCGTACCAACGGCATGACCGAAATATTGATCCCGAAATTCAACTACGAGCTTTTTAACTGCAACAACTTTAATATACGCTATTGGAGCTGGAATTACCGCGGCTGCTGGCACCAGACTTGCCCTCCAA
+
DDDDCIIIIIIHIIIIIIIIIIIIIIIIIEHIIIHIHHHHIIIIHHIIHIIIHIIHIIHIIIIIHIIIIIIHIIIIIIIIIIIIIIIGHHIIIIHIIHHHIIIIHIIIIIIIIIIHIIHIHIIIIIIIIHHIIIIIHIIIIIIIIIIIIIIIIIIHEIHHIIIHIIIHHHIIIIIIIHIIIIIIIIIIIIIIIIIIIIIIIIIIIIIIIIIIIIIIIIIIIIIIIIHIIIHIIIIIIIIIIIIHHHIIIIIIIIIIIIIIIIIIIIIIIIIIIIIHIIIIIIIIIIIIIIIIIHIIIIHIIHHIIIIIIIIIIHIIIIIIIIIIIIIIIIIIIIIIIIIIIIDDDDD
@HISEQ:969:HM2KJBCX2:2:1102:17019:6562 2:N:0:ACTATGCA
TCCTCACTATCACCCAACTATCCCTATTAATCATTACGTCAATCCTAGAAACCAACAAAATAGGATCGAACGTCCTATTTCATTATTCCATGCTAATGTATTCAAGCGTTAGCCTGCTTTAAACACTCTAATTTTTTCAAAGTAACAGTCCTGTTTCCCTGCAACACCAAATTAATGACATTACAGTTCTTCAGAAAGGAGGAATCAGCGAAGCCAGTGCATACCAGTGGCACGACCAACCTGCTGACCCCGAAATTCAACTACGAGCTTTTTAACTGCAACAACTTTAATATACGCTATTGGAGCTGGAATTACCGCGGCTGCTGGCACCAGACTTGCCCTCCAA
+
DDDDDIIIIIIIIHIIIIHIIIIIIIIIIIHHI1DHIIHHIIIIHHIIHHIIHHIICHGHIHHHIIHHHGHHHHHIIIHIHIIHIHHIIIHHHE@HIIHIIIHHIHIIIIIIHIIIIHHIHHIIIIIHIHIIHFHIIIHIHHHIIHIIIIIIIIIIIIIIHIIIIIHHHIIIIIIIIIIIIIIIIIIIIIIIHIIIIIIIIIIIIIIIIIIIIIIIIIIIIIIIIHIIIIIIIIIIIIHIIIIHFHHIHIIIIHIIIIIIIIIIIIIIIIIIHHFIIIIIIIIIIIIIIIIIIIIIIIHHHIIIIIIIIIIHHIIIIIIIIIIIIIIIIIIIIIIIIIIIIDDDDD
@HISEQ:969:HM2KJBCX2:2:1102:8872:7360 2:N:0:ACTATGCA
TCCTCACTATCACCCAACTATCCCTATTAATCATTACGCCAATCCTAGAAACCAACAAAATAGGATCGAACGTCCTATTTCATTATTCCATGCTAATGTATTCAAGCGTTAGCCTGCTTTAAACACTCTAATTTTTTCAAAGTAACAGTCCTGTTTCCCTGCAACACCAAATTAATGACATTACAGTTCTTCAAGAAGGAGGAATCAGTAAAGCCAGTACATACCATAGGCACGACCAACCTACTGACCCCGAAATTCAACTACGAGCTTTTTAACTGCAACAACTTTAATATACGCTATTGGAGCTGGAATTACCGCGGCTGCTGGCACCAGACTTGCCCTCCAA
+
D@@DD@<<F@CGH1F1@DGGHH11<<1CH1D1<<C1CD0<E?<GHI@1<GEHI@10D111<DE<11D00<C/<<00D@<<11CCG1<DEH1C<1D1FCGEC@IIHDB?GHHHGA?B@FFEG?HHGG<F<61C@CC?HH@HG@F6DHCA<1FE?EGECCFEED<DG0@CG0CFHG?CF?GC<C2GFFCE?FCDFGE@G?HHIIGHHGC@0HFFCCGD>D<1<1HCC@1HG=HCCDHDCF:EC1C<1@CC/<1D1HGCCF<<<0CC@D1IHHEHHHFG?HF1HHD<C1<D1<GECHHHHHC@EHHGCHF?G?CEHHCCCC?F@E?IIH@D<E<C1CG@C=C@@B@@@@
@HISEQ:969:HM2KJBCX2:2:1102:16435:5812 2:N:0:ACTATGCA
TCCTCACTATCACCCAACTATCCCTATTAATCATTACGGTGATCCTAGAAACCAACAAAATAGAACCATGCCGTCCTATTCTATTATTCCATGCTAATGTATTCGAGCAAAAATGCCTGCTTTAAACACTCTAATTTTTTCAAGGTAAAGGTCCTGGATCCGCAAGACACCCAATTAAGGACATCAAGTTTCTCCAGAAGGTGAGAAATCAACAGCGACAGTTCATACCCCTTAAGGCACGACCATCACGTCAATCCCGAAATTCAACTACGAGCTTTTTAACTGCAACAACTTTAATATACGCTATTGGAGCTGGAATTACCGCGGCTGCTGGCACCAGACTTGCCCTCCAA
+
DDDDDIIHIIHHHIIHIIIIIHHHHIIIIIHIIIIIIIIIHHHHHIIIHHIGIHIIIIIIHHGEHHHIHHHIHIIIIIIIIIHIIIIIIHIIHHIFHIIIHDGHHIHIIIHIIIIIHIIIHIIHIIIIIIIHIIIIIIIHIIHHHIIIIIHIIIIHHHHIHHHIIHHIIGIHIIIIIIIIIHIIIIIIHHHHHHIHHIIHIHHIHIIIIIIIIIHHHIIIIHHHG6IIIIIHIIIIIIIIIIHIIIIHHIHHIHIIIIIIIIIIIIIIHIIIIIIIIIIIIIIIIIIIIIIIIIIIIIIIIIIIIIIIIIIIIIHIIIIIIIIIIIIIIIIIIHIIIIIIIIIIIIIIDDDDD
@HISEQ:969:HM2KJBCX2:2:1102:8144:7693 2:N:0:ACTATGCA
TCCTCACTATCACCCAACTATCCCTATTAATCATTACATCGATCCTAGAAACCAACAAAATAGAATCGGATGTCCTATTTCATTATTCCATGCTAATGTATTCAAGCGTGAGTCTGCTTTAAACACTCTAATTTTTTCAAGGTAACAGTCCTAATTCCCCGTGACACCAAATTAATGGCATTACGGTTCTTTAGAAGGTGAGAAATCAATAATATCAGTACATACCAACGGCATGACCGAAACATTGATCCCGAAATTCAACTACGAGCTTTTTAACTGCAACAACTTTAATATACGCTATTGGAGCTGGAATTACCGCGGCTGCTGGCACCAGACTTGCCCTCCAA
+
DDDDDHIIIIHIIIIHIIIIIIIIIIIIIHIIIIIIIIIIIIHHHIIIIIIHIHIHEHIHHIHHIIIEHHIIIFFHIIIIHIIIIIIHEHHHIHHIIIIIHHIIIIIHHIIIHIIHHIIIIIIIIIIIIIIIIIIIIIIIIIIIIIHIIIIIIIIIIIIIHIHIIIIIIIIIIIIIIIIIIIIIHIIIIIIIIIIIIIIIIIIIIHIIIIIIIIIIIIIIIIIIIIIIIIIIIIIIIIIIIIIIIIIIIIIIIIIIIIIIIIIIIIIIIIIIIIIIIIIIIIIHIIIIIIIIIIIIIIIIIIIIIIIIIIIIIIIIIIIIIIIIIIIIIIIIIIIHIIIIIIDDDDD
@HISEQ:969:HM2KJBCX2:2:1102:20705:7772 2:N:0:ACTATGCA
TCCTCACTATCACCCAACTATCCCTATTAATCATTACGGTGATCCTAGAAACCAACAAAATAGAACCATGCCGTCCTATTCTATTATTCCATGCTAATGTATTCGAGCAAAAATGCCTGCTTTAAACACTCTAATTTTTTCAAGGTAAAGGTCCTGGATCCGCAAGACACCCAATTAAGGACATCAAGTTTCTCCAGAAGGTGAGAAATCAACAGCGACAGTTCATACCCCTTAAGGCATGACCATCACGTCAATCCCGAAATTCAACTACGAGCTTTTTAACTGCAACAACTTTAATATACGCTATTGGAGCTGGAATTACCGCGGCTGCTGGCACCAGACTTGCCCTCCAA
+
DDDDDIIIIIIIIHIIIIIIIIIHHHCGIGHIIIIIIIIIGIIIIIIHHHHIHIIIIIIGHHGHIIHIIECGDHDDHIIIIIGHHIIIIEHGCCHHGIHHHFHHIIHIHIIHHIIIIHHFIIIIIHGHHIHHIIIIIIIHEIIHIIIIIIHHIIIHIIIIIIHHHCHHHHIHHIIIIIHIHHHHCGIIHFHIIIIIHIIIIIIIIIIIHIIIIIIHHI=IIIIH<IHIHIIIIIII<IIIIIIIIIIIIIIIIIIGIIIIIIIIIIIIIIIIIIIIIIIIIIIIIIIIIIIIIIIIIIIIHIIIIIIIIIIIIIIIIIIIIIIIIIIIIIIIIIIIIIIIIIIIIIIIDDDDD
@HISEQ:969:HM2KJBCX2:2:1102:2699:8470 2:N:0:ACTATGCA
TCCTCACTATCACCCAACTATCCCTATTAATCATTACATCGATCCTAGAAACCAACAAAATAGAATCGGATGTCCTATTTCATTATTCCATGCTAATGTATTCAAGCGTGAGCCTGCTTTAAACACTCTAATTTTTTCAAGGTAACAGTCCTAATTCCCCGTGACACCAAATTAATGGCATTACGGTTCTTTAGAAGGTGAGAAATCAATAATATCAGTACATACCAACGGCATGACCGATACATTGATCCCGAAATTCAACTACGAGCTTTTTAACTGCAACAACTTTAATATACGCTATTGGAGCTGGAATTACCGCGGCTGCTGGCACCAGACTTGCCCTCCAA
+
D@DBDHHEHHEHIIIIHHIIIIIIHIIIIIH@FHEHIFHIH@GHIIIGHHIIIH@E?GHIEHI?GHHIC=@CGDDCHGCHHHEHFGHGIIIFHIIIIIIHGHIIIIHHHEHDEHHEHHHHIEHIIIHIHHFHHIHGIIHIIGIHIIIIIIIIIIHIIIIIIIGIIIIIIIIHHHIHHIIIIIHIIIIIHFIIIHHIIIIHHGIIIIIIIIIIHHGIIIIIIIIIIIIHIIIIIIHHIIIIIIHHGHIIIIIIIIIIIGIIIIIIIIIIIIHIIHHFHHHIIIIIIIIIHGIHIIIIIIHHFGIIIIIIIIIIHIIIIIIIIIIIHHIIIIIIIIIIIIIIIIDDDDD
@HISEQ:969:HM2KJBCX2:2:1102:16381:7831 2:N:0:ACTATGCA
TCCTCACTATCACCCAACTATCCCTATTAATCATTACGGTGATCCTAGAAACTAACAAAATAGAATCATGCCGTCCTATTTTATTATTCCATGCTAATGTATTCAAGCAAAATGCCTGCTTTAAACACTCTAATTTTTTCAAAGTAAAGGTCCTGGTTCCCCGTGACACCCAATTAAGGGCATCGCGGTTCTCCAGAAGGTGAGAAATTGACTACACCAGTTCATACCCCTTAAGGCACGACCGATGTGTCAATCCCGAAATTCAACTACGAGCTTTTTAACTGCAACAACTTTAATATACGCTATAGGAGCTGGAATTACCGCGGCTGCTGGCACCAGACTTGCCCTCCAA
+
BA0B@C?GCEHG@FGHIIH1@FHIGIICCFHFGDE1D<0<G@H<GH?@1DGF11<D1111<11DGC1DHIEHHGHCHHIFH?GH@FCH@11<CG@1<F@CFDGEGD?1HDHGDCHEHF@GFEIIIHIHGIHHHEHFG?EFHHFIHHHGHIHHGHGHFHIIHGGBBIIIHHEHHIIIEHEIIHHHHHHIIHIIIIIIIHGEGGHGIHHHIHHHFHIIHHHHHIIIHIHGFHFHHHHFIIIIGFGCHHHHHGGHFECCGDIHFCEHHHGEIHHG?HHIIHHIIIIHIIIHIHHHGFIIHHGIIHFDFD1HHHDFHGDIHIHIIIHHFHIIIIHIHGIIHHHIIIIIIIIDDDBD
@HISEQ:969:HM2KJBCX2:2:1102:4758:7589 2:N:0:ACTATGCA
TCCTCACTATCACCCAACTATCCCTATTAATCATTACGGTGGTCCTAGAAACCAACAAAATAGAACCACAACGTCCTATTCTATTATTCCATGCTAATCTATTCAAGCAAATGCCTGCTTTAAACACTCTAATTTTTTCAAGGTAATGGTCCTGGCTCCCCGGCACACCCAATAAAGGACATACTGGTTCACCAGAAGGTGGACCCGACACAGGACAGTACTCGCCAAAGACGGACCGCCCGGCCAGGCCTAAAATTCAACTACGAGCTTTTTAACTGCAACAACTTTAATATACGCTATTGGAGCTGGAATTACCGCGGCTGCTGGCACCAGACTTGCCCTCC
+
CDDADIEHIIFHHHHHHIIIHIIHHHIHHIHIIIIHIIIHHIIHIIHHIHIHFHHHFIIIHIEHHHHIIIHIHHIHIHIHHHHHIIHHIIHICHHHGHGFHHGCHIHIHHIIIGHIHIGHHIEHHGHHHIIHGGHHHHHIHHIIHHIHHGHHHHHIHIIIIFHC.HHHHHIIHHGGGEHIHHHIIHHIHHHHHHFHIIIIHDHIHDHG?IIIIIHHIIHIIHIHHHIIHGHHDHIH>HHHGG<HIIHHGHHIIIIHHIIIHHDHIIIIGHIIHHIIIIIIIIIHIGIIGHIHHHIIIHIHHIIIIIIIIIIIIIIIIIIIIIIIIIIHHIGGD<CIHDH@D@AD
@HISEQ:969:HM2KJBCX2:2:1102:15091:8645 2:N:0:ACTATGCA
TCCTCACTATCACCCAACTATCCCTATTAATCATTACGGTGGTCCTAGAAACCAACAAAATAGAACCACAACGTCCTATTCTATTATTCCATGCTAATCTATTCAAGCAAATGCCTGCTTTAAACACTCTAATTTTTTCAAGGTAATGGTCCTGGCTCCCCGGCACACCCAATAAAGGACATACTGGTTCACCAGAAGGTGGACCCGACACAGGACAGTACTCGCCAAAGACGGACCGCCCGGCCAGGCCTAAAATTCAACTACGAGCTTTTTAACTGCAACAACTTTAATATACGCTATTGGAGCTGGAATTACCGCGGCTGCTGGCACCAGACTTGCCCTCCAA
+
CDDDDIIHIIIIIIIIIIIIIHIIIIIIIIIIHHIIIHIIHHIIIIIIIIIIIIIIHHHIIIHHIIHHIIHIIIHIIIHIIHICGFGHIIHHIIHIIIIGIHIIIIIIIIIIIHIIIHIIIIIIIIIIIIIHIIIIIDHHHIHIIIIHHHIEIHIHIHIIIHHIIGIIIIIIIHHIIIHIIIIHIIIIIIIIIIIHIIHGHIIIIIIIIIIIIIIIIIIIIIIIHHIIIIIIIHFIIIIIIIIIHIIIIIIIIIIIIIIIIHHIIIIIHIIIIIIIIIIHIIIIIIIIIIIIIHIIIIHGHIIIIIIIIIIIIIIIIIIIIIIIIIIIIIIIIIIIIIIIIDDDDD
@HISEQ:969:HM2KJBCX2:2:1102:11031:8584 2:N:0:ACTATGCA
TCCTCACTATCACCCAACTATCCCTATTAATCATTACGTCAATCCTAGAAACCAACAAAATAGGATCGAACGTCCTATTTCATTATTCCATGCTAATGTATTCAAGCGTTAGCTTGCTTTAAACACTCTAATTTTTTCAAAGTAACAGTCCAAATTCCCCGCAACACCAAATTAATGGCATTACGGATCATCAGGAAGGAGGAATCAGTGAGACCAGTACATACCAGAGGCATGACCAATCTACTAACCCCGAAATTCAACTACGAGCTTTTTAACTGCAACAACTTTAATATACGCTATTGGAGCTGGAATTACTGCGGCTGCTGGCACCAGACTTGCCCTCCAA
+
@@@D@EHIHE1F<<<<C@C<@GFHEHGHHEHIGHHE@1DEEHCD1FGHHHGCHIEC?1DHHHIICCC@CGFHHCCEGCHH?<CHHFE1<C@GHF?CH?DIHHHHIII@CGFFFEBC@FG@GHH?GHHFEHHCD@FFHCEHHGCHHIHECIHCCFGCE?FEECHIHIHCIHFHCC@CHH@<FGEHEIH=GEHHECCFFFHCEDHG?HHF1FFCFFHIIIHHHGGHIIHFGIHIHEHHHHFFH4DFEECFHDHHHHECHGGGECHHHGCECEHHIHFF@CIHGEGHFEHCHHHGEEDCHHEHFHIIHGG@IIHHGDC/C<HCC@EEE<EIHEFH@HHEHHECHD@BDD
@HISEQ:969:HM2KJBCX2:2:1102:20316:8216 2:N:0:ACTATGCA
TCCTCACTATCACCCAACTATCCCTATTAATCATTACGTTGATCCTAAAAACCAACAAAATAGGTTCGAACGTCCTATTTCATTATTCCATGCTAATGTATTCAAGCTAATGCCTGCTTTAAACACTCTAATTTTCTCAAAGTAACAGTCCTGATTTCCCATAACACCAAATTAATGACATCATGGTTCGTCAGAAGGGAGAAATCGATGACGACAGTACGTACCGAAGGCACGACCGACGTATCGATCCCGAAATTCAACTACGAGCTTTTTAACTGCAACAACTTTAATATACGCTATTGGAGCTGGAATTACCGCGGCTGCTGGCACCAGACTTGCCCTCCAA
+
DDDDDHIIIIIIIIIIIIIIIIGHIIIIIGHIIIIIIGHHHIIIIIHIGHHIGIHIHIIEHHHGHHHHIIIIIIIIIIHIIIIHIIIIGHIHHEHIGIIIIIIIIIHIIIIHIIIHIHIIIHIIIIIIIIIIIIH@GIIHIIIIIIIIHIIIHIIIHIIIIIIIHHHHIIIIIIIHIIIIIIIIIIIIGIIIIIIIIIIIHIIHIIIHIIIIIIIIIIIIIIIIIIIIIIIIIIIIIIIIIIHHEHIIIIIIIIIIIIIIIIIIIIIIIIIIIIIIIIIIIIIIHHHHHIIIIIIIHHHFFIIIHIIIIIIIIIIIIIIIIIIIIIIIIIIIIIIHIIIIIDDDDD
@HISEQ:969:HM2KJBCX2:2:1102:19221:8815 2:N:0:ACTATGCA
TCCTCACTATCACCCAACTATCCCTATTAATCATTACGGCGGTCCTAGAAACCAACAAAATAGGACCGCACGTCCTATTCTATTATTCCATGCTAACGTATTCGAGCAAAGGCCTGCTTTGAACACTCTAATTTTTTCAAAGTAAAAGTCCTGGTCCCCAACACACCCAGTGAAGGGCATGCGGTTCTCCAGAAGAGAAGGCCCGGCCGGACAAGTGCACGCGGTGAGGCGGACCTGCCAGCCAGGCCAAAGGTTCAACTACGAGCTTTTTAACTGCAACAACTTTAATATACGCTATTGGAGCTGGAATTACCGCGGCTGCTGGCACCAGACTTGCCCTCCA
+
@@@B@HHHEC1GC<EHE=?G1D1<<<<<<<C<<FH@F@0//<F?CHHCHHIIG1<C1<1CCH11<<<CDEHECCGDEHC@HEEHIHIHIIIEEG@EGEE?G<@DCCEH?G@CGB8DHHGF@FFH?C1<FFHHH1HHH?HG<@FGBD<EHGFGHHHCHEC77BDHHHHGH@CHAFG?DBC?/H@GHGCF=BEHIHEECGGECF@<?DDHDF<HCHHGHDHEC<F@@C@CHCCC</<D001@D<<?HEIH@HHIHD1G@<<<<<<1GCCHDF<11<1<11<<1<F11<CCD<D<<CCHC@HCC@?IH@<<D</DGHDDF@<@EEHHCHHIHEGCHEHHHFDBADD
@HISEQ:969:HM2KJBCX2:2:1102:16211:9984 2:N:0:ACTATGCA
TCCTCACTATCACCCAACTATCCCTATTAATCATTACGTCGATCCTAGAAACCAACAAAATAGGAAAGCCGTCCTATTCTATTATTCCATGCTAATGTATTCGAGCAAAGGCCTGCTTTGAACACTCTAATTTTTTCAAAGTAAAAGTCCTGGTTCCCCGACACACCCAGTAAAGGGCATGCGAATCCCCAAGAGGAAAGATCCGGCCGGACCAGTGCACGCGGTGAGGCGGACCGGCCAGCCAGACCCAAGGTTCAACTACGAGCTTTTTAACTGCAACAACTTTAATATACGCTATTGGAGCTGGAATTACCGCGGCTGCTGGCACCAGACTTGCCCTCCAA
+
DBDDDIHIGEHIIIIIIHIIIHIHIIIIIHIHHHIHHIIIHHHIIIIIHIIIHIIIHCHEHIIHIIIHHHIHHDHHHIIIIHIIIIIHHIGIIIIIHIIHHIIIIIIIIHHHIIIIIIIIIIIIIIIIIHIIIIIIIHHIIHIHIIIHIIIIIHHIIHHHHIIHIHHIIIIIIIHIIIIIIHHHHEIIIHIIIIIIIIIHHHIIIIIHIIHIIIIGIIIIIIIIIIIIIIIIIIIIIIIIIHHHIIHIIIIIIIHHHIIIIIIIIIHIGIIIIIIIIIIIIHHHIHIIIIHHIIIIIIIIIIIIIIIIIIIIIGIIIHIIIIIIIIIIIIIHIIIIIIIDDDDD
@HISEQ:969:HM2KJBCX2:2:1102:18404:10245 2:N:0:CCTATGCA
TCCTCACTATCACCCAACTATCCCTATTAATCATTACGGTGATCCTAGAAACCAACAAAATAGAACCATGCCGTCCTATTCTATTATTCCATGCTAATGTATTCGAGCAAAAATGCCTGCTTTAAACACTCTAATTTTTTCAAGGTAAAGGTCCTGGATCCGCAAGACACCCAATTAAGGACATCAAGTTTCTCCAGAAGGTGAGAAATCAACAGCGACAGTTCATACCCCTTAAGGCATGACCATCACGTCAATCCCGAAATTCAACTACGAGCTTTTTAACTGCAACAACTTTAATATACGCTATTGGAGCTGGAATTACCGCGGCTGCTGGCACCAGACTTGCCCTCCAA
+
DDDCDIIIIIIIIIIIIIIIIIIIIIIIIIIIIIIIIIGIIIIIIIGGIFHIIIIIIIGHIIHHHIIIIGHGHIIHIHIIIIIIIIIIIFHIHEHGHIHHIHHIIIHIIIIIIIIIIIIIIIHIHFHIIIIIIIIIIIIIIIIHHIIIIIIIIIIIIIIIIIIIIIIIIGIIIIIIIIIIIIIIIIIIIIHIIIIIIIIIIIIIIIIIIIIIIIIIIIIIIIIHIIIIIIIIIIIIIIIIIIIIIIIIIIIHIIIIIIIIIIIIIIIIIIIIIIIIIIIIIIIIIIIIIIIIIIIIIIIIIIIIIIIIIIIIIIIIIIIIIIIIIIIIIIIIIIIIIIIIIIIIIIIIDDDDD
@HISEQ:969:HM2KJBCX2:2:1102:2987:10308 2:N:0:ACTATGCA
TCCTCACTATCACCCAACTATCCCTATTAATCATTACGGCGGTCCTAGAAACCAACAAAATAGGACCGCACGTCCTATTCTATTATTCCATGCTAACGTATTCGAGCAAAGGCCTGCTTTGAACACTCTAATTTTTTCAAAGTAAAAGTCCTGGTCCCCAACACACCCAGTGAAGGGCATGCGGTTCTCCAGAAGAGAAGGCCCGGCCGGACAAGTGCACGCGGTGAGGCGGACCTGCCAGCCAGGCCAAAGGTTCAACTACGAGCTTTTTAACTGCAACAACTTTAATATACGCTATTGGAGCTGGAATTACCGCGGCTGCTGGCACCAGACTTGCCCTCCAA
+
DDDCDHIIIIIIIIHIGHIIIGIIFCHIIIIIIHIIIIIIIIHIIEHIIIIHHHIIHGIIHIGHFHHDHDHHIIIHIIIII?CFHIHGHIHIH@EGFHIIHDHGIGHGHIEGHHHHHCFHGHIIHIIIHHFIIIHHHIHHHIIHGHIHGIGHHHIGIIHHHEDHHIIIIIIIHIIIIIIIIHIIIIHIIIGHEFHEHIIHHGHHIIGIIIIHHH4IIIIIIIIHHIIIIIIIIIIIGIHIIHEIIIHFHHIIIIIIIIHIIIIIIIIIIHCHIHIIIIIHHHEIIIIIIIIHHIIIIIIIIIIIHIIIIIIIIIIIIIIIIIIIIIIIIIIIIIIIIIIDDDDD
@HISEQ:969:HM2KJBCX2:2:1102:12841:10601 2:N:0:ACTATGCA
TCCTCACTATCACCCAACTATCCCTATTAATCATTACGGTGATCCTAGAAACCAACAAAATAGAACCATGCCGTCCTATTCTATTATTCCATGCTAATGTATTCGAGCAAAAATGCCTGCTTTAAACACTCTAATTTTTTCAAGGTAAAGGTCCTGGATCCGCAAGAAACCCAATAAAGGACATCGAGTTTCTCCAGAAGGTGAGAAATCAACAGTAACAGTTCATACCCCTTAAGGCATGACCATCACGTCAATCCAGAAATTCACCTACGAGCTTTTTAACTGCAACAACTTTAATATCCGCTATTGGAGCTGGAATTACCGGGGCTGCTGGCACCAGACTTGCCCTCCAA
+
DDDDDIIIIIHIIIIIIIIIIIIIIIIIIIIIIIIIIIHIIIIIIIIHIHIHFHHIHIHIIIEHHIIIIHGIIHHHHIHIIIIIIIIIIIIIIGIIIIIHIHIIIIEHIGIIIHIIIIIIIIIHIGIIIHHHIIHIIIIIIGHIF@D@FIHHHGFCHHHIHEHDDCH&HIIHIIHHIIHFHGEFHIIGGGCHHEHC@<FEGHHEE?GHHHHHEEGCHHII?HGEHHEFHHIIIIEEFHCDE@?EHFCB<1@CD111<1<<11<11<010/<1?D<<<1<111EF<<11<1<1<11<<0<//?HG@D11<<11CCCCC<</C<C0<?F<1C?F<11<1<<1C?GC@C<<0<<<<
@HISEQ:969:HM2KJBCX2:2:1102:13233:10680 2:N:0:ACTATGCA
TCCTCACTATCACCCAACTATCCCTATTAATCATTACGTCAATCCTAGAAACCAACAAAATAGGATCGAACGTCCTATTTCATTATTCCATGCTAATGTATTCAAGCGTTAGCCTGCTTTAAACACTCTAATTTTTTCAAAGTAACAGTCCTGTTTCCCTGCAACACCAAATTAATGGCATTACAGTTCTTCAGAAAGGAGGAATCAGCGAAGCCAGTACATACCAGTGGCACGACCAACCTGCTGACCCCGAAATTCAACTACGAGCTTTTTAACTGCAACAACTTTAATATACGCTATTGGAGCTGGAATTACCGCGGCTGCTGGCACCAGACTTGCCCTCCAA
+
DDDDDIIIIIIIIIIIIIIIHIIIIIIIIIIIIIIIIIHIIIIHIIIIIIIIIIIIHIIHIIGHIIIHIIIIIIIIIIIIIIIIIIIHFHIIIIIIIIIIIIIHIIIIIIIIIIIIIIIIIIHIIIIHIIIIIIIIHIIIHIIIIIIIIIIIIIIIIIIIIIIIIIIIIIHHHHIIIIIIIIIIIIIHHIIIIIIIIIIIIIIIIIIIIIIIIIIIIIIIIIIIIIIIIIIIIIIIIIIIIIIHHI<IIIIIIIIIIIIIIIIIIIIIIIIIIIIIIIIIIIIIIIIIIIIIIIIIIIIHIIIIIIIIIIIIIIIIIIIIIIIIIIIIIIIIHHIIIIIIIDDDDD
@HISEQ:969:HM2KJBCX2:2:1102:18794:10531 2:N:0:ACTATGCA
TCCTCACTATCACCCAACTATCCCTATTAATCATTACGTCGATCCTAGAAACCAACAAAATAGGTTCGATCGTCCTATTTCGTTATTCCATGCTAATGTATTCAAGCGTTAGCTTGCTTTAAACACTCTAATTTTTTCAAAGTAACAGTCCAAATTCCCCGCAACACCAAATTAATGGCATTACGGCTCATCAGGAAGGAGGAATCAGTGAGACCAGTACATACCAGAGGCATGACCAACCTACTAACCCCGAAATTCAACTACGAGCTTTTTAACTGCAACAACTTTAATATACGCTATTGGAGCTGGAATTACCGCGGCTGCTGGCACCAGACTTGCCCTCCAA
+
DDDDDIIIIIHIIIIIIIIIIIIIIIIIIIIIIIIIIIIIIIIIIIIIIIIIIIGIIIIIIIHHHIIIIIGHIIIIIIIIIHIIIIIIIIIHHIHHIIIIIIIIIIHIIIIIIHHIHIHIIIIHIHIIIIIIIIIIIIIIIIIIIIHIHHIIIIHHIIHIIIIIIIIIIIIIIIIIIIIIIIIIIIIIIIIIIIIIIIIIIIIIIIIIIIIIIIIIIIIIIIIIIIIIIIIIIIIIIIIIIIIHHIHIIIIIIIIIIIIIIIIIIIIIIIIIIIIIIIIIIIIIIIIIIIIIIIIIIHIIIIIIIIIIIIIIIIIIIIIIIIIIIIIIIIIIIIIIIIIIIDDDDD
@HISEQ:969:HM2KJBCX2:2:1102:7313:11671 2:N:0:ACTATGCA
TCCTCACTATCACCCAACTATCCCTATTAATCATTACGGTGATCCTAGAAACCAACAAAATAGAACCATGCCGTCCTATTCTATTATTCCATGCTAATGTATTCGAGCAAAATGCCTGCTTTAAACACTCTAATTTTTTCAAGGTAAAGGTCCTGGTTCCACATGACACCCAATTAAGGACATCATGCTTCTCCAGAAGGTGAGAAATCAACTGCGACAGTTCATACCCCTTAAGGCACGACCATCACGTCAATCCCGAAATTCAACTACGAGCTTTTTAACTGCAACAACTTTAATATACGCTATTGGAGCTGGAATTACCGCGGCTGCTGGCACCAGACTTGCCCTCCAA
+
DDDDDIIIIIHIIHIIIIIIIIIIIIHIIIIHIIIIIHHIIIIIIIIIIIIIIIIIFHCHHIGHIIIHIHIHIHIIIHIIIHGHHIIIHEHHIIIIIIIIHHIIIIHIIIIHHIIHIIIHHIIIIIIIIIIIIIIIIIHIIHIIIIIIIHHIIIHHHHHIIIIIIIIIIIIIHIIIHIHIHIIIIIIHHIGHHIIIIHHIHIIGIIIIIIIIIIIIIIIHHHHHIIIHIIHIIIIIIIIHHHHIIIIIHGGIIHIIGIIIIHIIIIHHHIHHHIGHIIIIIIIIIIIIIIIHEIHIIIIIIIIGIIIIIIIIIIIIIIGIIIIIGIIIIIIIIIIIIIIIIIIIIIICDDDB
@HISEQ:969:HM2KJBCX2:2:1102:15314:12663 2:N:0:ACTATGCA
TCCTCACTATCACCCAACTATCCCTATTAATCATTGCTCACAAATCCAAAAACCAACAAAATACGATAAACGAGCCCTAACTTATTATTCCATGCTAATGTATTCATAACTAACCGCCTGCTTTAAACACTCTAATTTTTTCAAAGTAAAGGTCCTGGATTGCGAACCCAACCCAGCAAAGGGCAGGAACGTTCTCCAGGAAGATGGTAAGCGCGCATCGGCACTCACACACGAAACCGTGGCGGGCCAAGCGCACTATACCAGAAATCCAACTACGAGCTTTTTAACTGCAACAACTTTAATATACGCTATTGGAGCTGGAATTACCGCGGCTGCTGGCACCAGACTTGCCCTCCAA
+
DDDDDIIIIIHIIIIIHIIIIIHIIIIIIIIIIIIIIIIIIIIIIIIIGHIIIIIIHIIIIHHIH1FHIIIIHIIHHHIHHIIIIIIIIEHHIFHIIIIIIFHIHIIHIIIIIIIHIIIIHIGIIIIGHHHEEHHHHHIHHIIIHHHHGHIIHHHIIIIIIIIIHIIHIHHIIIIIIHIIHHHHIIHIIHIHHIIIIIHIIIIIIIIIIHHIIIIIIHHIHIIGIIIIIIIHHIIIIIIIIIIIIIIIIHIIHIIIHIIIIIIIIHHIIIIIIIIIIIIIIIIIIIIIGIIIIHFHIIIIIIHIIIIIIIIIIIIIIIIIIIIIIIIIIIIIIIIIIIIIIIIIIIIIIIIIIDDDDD
@HISEQ:969:HM2KJBCX2:2:1102:3406:13162 2:N:0:ACTATGCA
TCCTCACTATCACCCAACTATCCCTATTATCATTACGTCGATCCTAGAAACCAACAAAATAGAATCAAACGTCCTATTTCGTTATTCCATGCTAATGTATTCAAGCGTGAGCCTGCTTTAAACACTCTAATTTTTTCAAAGTAACAGTCCTGATTCCCCATGACACCAAATTAATGACATCATGGTTCGTCAGAAGGTAGGAATCAATAATACCAGTACGTACAATAGCACGACCAATAAATTGATCCCGAAATTCAACTACGAGCTTTTTAACTGCAACAACTTTAATATACGCTATTGGAGCTGGAATTACCGCGGCTGCTGGCACCAGACTTGCCCTCCAA
+
DDDCDIIIIIIIIIIIIIIIIHIIIIIIIIIIIIIIIIIIIIHIIIIIHIIHIHIIHIIIIIGIIIIGIHHIIIIIIIIIIIIIIIIIIIIIIIIIIIIIIIIHHIIIIIIIIIIIIIIIIIIIIIIIIIIIIHIHHIIIIIIIIIIIIIIIIHIIIIIIIIIIIIIIIIIIIIIIIIIIIIIIIIIIIIIIIIIIIIIIIIIIIIIIIIIIIIIIIIIIIIIIIIIIIIIIIIIIIIIIIHFHIIIIIIIIIIIIIIIIIIIIIIIIIIIIIIIIIIIIIHIIIIIIIIIIIIIIIIIIIIIIIIIIIIIIIIIIIIIIIIIIIIIIIIIIIIIIIIIDDDDD
@HISEQ:969:HM2KJBCX2:2:1102:14345:12873 2:N:0:ACTATGCA
TCCTCACTATCACCCAACTATCCCTATTAATCATTACGGTGGTCCTAGAAACCAACAAAATAGAACCACAACGTCCTATTCTATTATTCCATGCTAATCTATTCAAGCAAATGCCTGCTTTAAACACTCTAATTTTTTCAAGGTAATGGTCCTGGCTCCCCGGCACACCCAATAAAGGACATACTGGTTCACCAGAAGGTGGACCCGACACAGGACAGTACTCGCCAAAGACGGACCGCCCGGCCAGGCCTAAAATTCAACTACGAGCTTTTTAACTGCAACAACTTTAATATACGCTATTGGAGCTGGAATTACCGCGGCTGCTGGCACCAGACTTGCCCTCCAA
+
DDDDDIIIIHIHHHIIHIIIIIIIIIIIIIIIIIIHIFHHHHIIIIIIGIIHIHHIIHIIHGHHHGIGIIIHHHIIIIHHHIIIIIIIIEHHHGHHIHHIHHIIIIIIIIIIIHIIIIHHHHFHGHIIIIIIIIIHHHHHHHIIIIIIIIIIIIIIIIIIIIIIIHIIIIIIIIIIIIIIIIIIIIIIIIHHIIIHIIIIIIIIIIIIIIIIIIIIIIIIIIIIHIIIIIIIIIHIIIIIHIIHHIIIIIIIIIIIIIIIIIIIIIIIIIIIIIIIIIIIIIIHIIIIIIIIIIIIHHHFDIIIIIIIIIIIIIIIHIIIIIIIIIIIIIIIIIIIIIIIIDCDDD
@HISEQ:969:HM2KJBCX2:2:1102:11200:12756 2:N:0:ACTATGCA
TCCTCACTATCACCCAACTATCCCTATTAATCATTACGGTGGTCCTAGAAACCAACAAAATAGAACCACAACGTCCTATTCTATTATTCCATGCTAATCTATTCAAGCAAATGCCTGCTTTAAACACTCTAATTTTTTCAAGGTAATGGTCCTGGCTCCCCGGCACACCCAATAAAGGACATACTGGTTCACCAGAAGGTGGACCCGACACAGGACAGTACTCGCCAAAGACGGACCGCCCGGCCAGGCCTAAAATTCAACTACGAGCTTTTTAACTGCAACAACTTTAATATACGCTATTGGAGCTGGAATTACCGCGGCTGCTGGCACCAGACTTGCCCTCCAA
+
DDDADIIIIIIIIIIHIIIIIIIHIIIIHIIIIIHIIIIIGIIIIIHHFFHHIIGHHEHHIIHCHIHIIHIHHIIHHHIIHIHIIHIIIIIHIIIIIIIHFIIIIIIIIIIIIGIIIIIHIIIHIIIIIIIIIIIHHIFIIHHHHIIIIHIIHIHIIIIIIIIHHIIHIIIHIIIIIIIHHHIIIIIIHIIIIIIIIHIHIIHIIIIIIIIIIHIHIIIIIIIIIIIIIIHIIHHIIIIIIIIIHHIIIHIIIIIHHIHIIIIIIIIIIIHIIIHIIIIHIIIIIIHIIHHIIIIIHHHFDIIIIIIIIIIIIIIIIIIHIIIIIIIIIHHIIIIIIIIHIDDDDD
@HISEQ:969:HM2KJBCX2:2:1102:14986:13393 2:N:0:ACTATGCA
TCCTCACTATCAGCCCAACTATCCCTATTAATCATTACATCGATCCTAGAAACCAACAAAATAGAATCGGATGTCCTATTTCATTATTCCATGCTAATGTATTCAAGCGTGAGCCTGCTTTAAACACTCTAATTTTTTCAAGGTAACAGTCCTAATTCCCCGTGACACCAAATTAATGGCATTACGGTTCTTTAGAAGGTGAGAAATCAATAATATCAGTACATACCAACGGCATGACCGAAACATTGATCCCGAAATTCAACTACGAGCTTTTTAACTGCAACAACTTTAATATACGCTATTGGAGCTGGAATTACCGCGGCTGCTGGCACCAGACTTGCCCTCCAA
+
D@DAAHHHIIIIIIHIIIIIIIHHHIIFIIIHIHHIHHIHHHIIIHFIHHGHHHHECHIGGHFHHIFIIIFHHIGHHIIIIIIIIIIIIIIHIIH?HFIHIHHIHHHHIIIIHHHIIHHFHHIHIHIIIHHIIIHHHIIHIHEIIHHIHIHIIIIHIIIIIIIIIHIGHHIHIIIIIIHFHIIIIIIIHHHIIIIIIIIHHHHIIIIIIIIIIHIIIIIIIIHHHIIIHHGHHHIIHIIIIIHHHHFHIHIGIIIHIIIIIIIIHIIIGIIIIIHIIIHIIIIIIIIIIIIIIIIHHIIIIHHIHIIIIIIIIIIHHHGIIIIIIIIIHHHIIIHHHHIGHIIDDDDC
@HISEQ:969:HM2KJBCX2:2:1102:20112:13113 2:N:0:ACTATGCA
TCCTCACTATCACCCAACTATCCCTATTAATCATTACGGTGGTCCTAGAAACCAACAAAATAGAACCACAACGTCCTATTCTATTATTCCATGCTAATCTATTCAAGCAAATGCCTGCTTTAAACACTCTAATTTTTTCAAGGTAATGGTCCTGGCTCCCCGGCACACCCAATAAAGGACATACTGGTTCACCAGAAGGTGGACCCGACACAGGACAGTACTCGCCAAAGACGGACCGCCCGGCCAGGCCTAAAATTCAACTACGAGCTTTTTAACTGCAACAACTTTAATATACGCTATTGGAGCTGGAATTACCGCGGCTGCTGGCACCAGACTTGCCCTCCAA
+
DDDDDIIIIIHHHHIGIIHIIIIIHIIIIIIIIIIIIIIIIIIIIIIHIIGIIIIIIIIIIIHIIIIIIIIGIIHIIGIIIIIIHIIIIIIIIHIIIIIIIHHHIIIIIIIIIHIIIHHHHHIHIIIIIIIIIIHIIHIIIIIIIIHFHHIIHFGIIIIIHHHHGIIIIIIIIHIIHIIIIIIIIIIIHIIIHIIIIIIHIIIIIIIIIIIIHHIIIIIIIHIHGIGIIIHIIIHIIIHIIIIHGIIHHGHIIIIHIIIIHIIIIIIIIIIIIIIIIIIIIIIIHIIIIIIIHIIIHGHFHIIIIIIIIIIIIIIIIIIIIIIIIIIIIIIIIIIIIIIIIDDDDD
@HISEQ:969:HM2KJBCX2:2:1102:18908:13280 2:N:0:ACTATGCA
TCCTCACTATCACCCAACTATCCCTATTAATCATTACGTCGATCCTAGAAACCAACAAAATAGAATCAAACGTCCTATTTCGTTATTCCATGCTAATGTATTCAAGCGTGAGCCTGCTTTAAACACTCTAATTTTTTCAAAGTAACAGTCCTGATTCCCCATGACACCAAATTAATGACATCATGGTTCGTCAGAAGGTAGGAATCAATAATACCAGTACGTACAATAGCACGACCAATAAATTGATCCCGAAATTCAACTACGAGCTTTTTAACTGCAACAACTTTAATATACGCTATTGGAGCTGGAATTACCGCGGCTGCTGGCACCAGACTTGCCCTCCAA
+
@DDBAHG@GHIHHIIIIIIIIIIIIIIIIIIIIIIIIIIIIIIIIIIIIIIIIGHIIIIIIHIGIIIEHIIIIGIIIIIIIHIIHIIIHHIIHIIIIIIHIHGHIIHIIHIIIHHHHHHIIHIIIIIHIIHIIHHIIHIIIIHHIIIIIIIIHHHIIIIIHIHIHIHIIIIIHIHIHHHHHHFFFHIIIIIHHEHFEHHFEGIHGHIHHHHEGIIIIIIIIHIIIIII<IIIIIIIIIIHHHIHGIIGIIGIIIIIIIIIIIIIIIIIIIIIIIIIIIIIIIIIIIIIIIIIIIHIIIIIIIIIIIIIIIIIIIIIIIIIIIIIIIIIIIIIIIIIIIIIDDDDD
@HISEQ:969:HM2KJBCX2:2:1102:18127:13340 2:N:0:ACTATGCA
TCCTCACTATCACCCAACTATCCCTATTAATCATTACGTCGATCCTAGAAACCAACAAAATAGAATCAAACGTCCTATTTCATTATTCCATGCTAATGTATTCAAGCGCGAGCTTGCTTTAAACACTCTAATTTTTTCAAAGTAACAGTCCTGATTTCCCGCGACACCAAATTAATGACATCGTGGTTCGTCAGAAGGGAGAAACCAATAATGCTAGTACGTACAAAGTACGACCGACATATTAGTCCCGAAATTCAACTACGAGCTTTTTAACTGCAACAACTTTAATATACGCTATTGGAGCTGGAATTACCGCGGCTGCTGGCACCAGACTTGCCCTCCA
+
DDDDDIIIIIIIIIIIIIIIIIIIIIIIIIIIIIIIIIIIIIIIIIIIHIIIHHIIIIIIIHIHIIHIHIIIIHIIIIIIIHIIIIIHIIIGIIIIIIIIIHIIIIIIIIIIIIIIIIIIIHHIIIIIIIIIIIIIIIIIIIIIIIIIIIIIIIIIIIIIIIIIIIIIIIIIIIIIIIIIIIIIIIIIIIIIIIIIIIIIIIIIIIIIIIIIIIIIIIIIIHIIIIIIIIIIIIIIIHHIIHIIIIIIIHIIIIIIIIIIIIIIIIIIIIIIIIIIIIIIIIIIIHIIIIIIIIIIIIIIIIIIIIIIIIIIIIIIIIIIIIIIIIIIIIIIIIIIIIDDDDD
@HISEQ:969:HM2KJBCX2:2:1102:1958:14189 2:N:0:ACTATGCA
TCCTCACTATCACCCAACTATCCCTATTAATCATTACGGTGATCCTAGAAACCAACGAAATAGAATCAGTCCGTCCTATTTCATTATTCCATGCTAATGTATTCAGACGATAGTCTGCTTTAAACACTCTAATTTTTTCAAAGTAACAGTCCTGATTTCCTATCACACCAAATAAATGGCATGAAAGTTCCTCAGAAGGTAGAGATCCATCTCACCAGTGCAGACAATTAAGCCTGACCAATGGGTAGACCCCGAAGTTCAACTACGAGCTTTTTAACTGCAACAACTTTAATATACGCTATTGGAGCTGGAATTACCGCGGCTGCTGGCACCAGACTTGCCCTCCAA
+
DDDDDIIIIIIIIIIIIIIIIIIIIIIIIIIIIIIIIIIIIIIIIIIIIIIIHIIIIIHIIIHHHHIIIIIIEEHIIIIIIHHIIIIIIIGIIIIIIIIIIIIIIIIIIIIIIIIIIIHIIIIIIIIHIIIHIIIIIIIIIIIIIIIIIIIIIIIIHIIIIIIIIIIIIIIIIIIGHIIIIIIIIIIIIIHIIIIIIIIIIIIIIIIIIIIIIIIIIIIIIIIIIIIIIIIHIIIIIIIIIIIIHGDIIIIIIIIIIIIIIIIIIIIIIIIIIIIIIIIIIIIIIIIIIIIIIIIIIIIIIIIIIIIIIIIIIIIIIIIIIIIIIIIIIIIIIIIIIIIIIIIDDDDD
@HISEQ:969:HM2KJBCX2:2:1102:6928:14329 2:N:0:ACTATGCA
TCCTCACTATCACCCAACTATCCCTATTAATCATTACCTCGACTCCGAAAGCCAACGAAATAGAACCGAGATCCTATTCCATTATTCCATGCACAAGTGTTCAGGCTGTAGCGCCTGCTTTGAGCACTCCAATTTTTTCAAAGTAAACGTGCTGGCCACACATGGCACTCGATTAAGAGAACCATGCACGAACCAACAAAATCGTCCGGGCAAACAGTAGACACCGCAAGGTGCACCGCTCGCCCGAAACCGAGATCCAACTACGAGCTTTTTAACCGCAACAACGTTAATATACGCTATTGGAGCTGGAATTACCGCGGCTGCTGGCACCAGACTTGCCCTCCAA
+
DBDDDIIIIIIIIIHIIIIIIIIIIIIIIIIIIIIIIIIIIIIIIIIIIIIGIHIIIIIIIIHHHIIIHHIIHIIIIHIIIIIIHHIEHHHEFIHIIIIHIIIIIIIIIIIIIIIIIIHHIHIIHIIIIIHIIIIIIIIIIIIIIIIIIIIIIIIIIIIIIIIIIIIIIIIIIIIIIIIIIIIIIIIIIIIIIIIIIIIIHHIIIIIIIIIIIIIIIIIIIIIIIIIIIIIIIIIIIIIIIIHHGIIIIIIIIIIIIIIIIIHIIIIIIIIIIIIIIIIIIIIHIIIIIIIIIIIIIIIIIIIIIIIIIIIIIIIIIIIIIIIIIIIIIIIIIIIIIIIIIDDDDD
@HISEQ:969:HM2KJBCX2:2:1102:20533:14698 2:N:0:ACTATGCA
TCCTCACTATCACCCAACTATCCCTATTAATCATTACTTCAGTTATAGAAACCAACAAAATAGAACCGAAGTCCTAGATTATTATTCCATGCTAATGTATTCATAGCAATAGCCTGCTTTAAACACTCTAATTTTTTCAAAGTAAATGATCTGGATCCCGAATCCGGCCCAGTTAAGGGTAGACCCGTTCCCCAGAAGGATGGTAAACGCGCGCCGGCACTCACAAGCCTAAAGAGCCGCGGGCCAGGTGCATTAAACCAGAAGTCCAACTACGAGCTTTTTAACTGCAACAACTTTAATATATGCTCTTGGAGCTGGAATTACCGCGGCTGCTGGCACCAGACTTGCCCTCCAA
+
DDDDDIIIGIIIIIHIIIIIIIIIIIIIIIIIIIIIIIIIIHIIIIIIIIIIIIIIIIIIIICHIIIIGHHHIIIIIICHHHIIIIHIIIIIIIHHIHHHHFHHIHIIIIIIHIIIIHIIIHIIHIHHHIIIIHIHIEIIIIHHIIIHH@HHHCGHHHHHIIHIIIIIIIIIHHIIIIIIIIIIIIIIIHHIHIIIIIIIIIHHHHHIIHIIIHIIIIIIIIIIIIIIIHI=IIIIIIIIIIIIHIIIIIIIIIIHIIIIIIIIIIIIIIIIIIIIIIIIIIIIIIIIIIIIHIIIIIIIIIIIIIIIIIIIIIIIIIIIIIIIIIIIIIIIIIIIIIIIIIIIIIIIIIDDDDD
@HISEQ:969:HM2KJBCX2:2:1102:1645:15569 2:N:0:ACTATGCA
TCCTCACTATCACCCAACTATCCCTATTAATCATTACATCGATCCTAGAAACCAACAAAATAGAATCGGATGTCCTATTTCATTATTCCATGCTAATGTATTCAAGCGTGAGCCTGCTTTAAACACTCTAATTTTTTCAAGGTAACAGTCCTAATTCCCCGTGACACCAAATTAATGGCATTACGGTTCTTTAGAAGGTGAGAAATCAATAATATCAGTACATACCAACGGCATGACCGATACATTGATCCCGAAATTCAACTACGAGCTTTTTAACTGCAACAACTTTAATATACGCTATTGGAGCTGGAATTACCGCGGCTGCTGGCACCAGACTTGCCCTCCAA
+
DDDDDIIIIIIIIIIIIIIIHIGHHEHHHHHEHIIHCHHIHIIIHHHIHHFHIIIIIIGFHIHIHHH1EEEHIFHHHHIIIIIIHHHIIIEHHIHIIHIIIHIIIIGHHHHIIIIIIHHHGGHHHIIIHHEHIIHHHGCHHHIHHHIIIIIHEHHHIIIIIHHIIIHIIIIIHIIHIIHHIHIIHHIIIIHII:IIIIIHIIIIHIIHIEIIIIIIIIIIHIIIIIIIIIIIIIIIIHIIIIIHF<IHDGIIIIIHIIIIIIIIIIIIIIIHIIIIIIIIIIIIIIIIIIIIIIIIIIIIHHHH@IIIIIIIIIIIIIIIIIIIIIIIFIHHIIIIHIIIIIDDDDD
@HISEQ:969:HM2KJBCX2:2:1102:16744:15305 2:N:0:ACTATGCA
TCCTCACTATCACCCAACTATCCTATTAATCATTACTCATTTCCCCAAAAACCAACAAAATTCGAGATACGAGTCCTAAATTATTATTCCATGCTAATGTATTCATAACTTTCAGCCTGCTTTAAACACTCTAATTTTTTCAAAGTAAAGGTCCTGGATTGCGAACCCAACCCAGTAAAGGGCAGGAACGTTCTCCAGGAAGATGGTAAGCGCGCATCGGCACTCACACACGATACCGTGGCGGGCCAAGCGCACTATACCAGAAATCCAACTACGAGCTTTTTAACTGCAACAACTTTAATATACGCTATTGGAGCTGGAATTACCGCGGCTGCTGGCACCAGACTTGCCCTCCAA
+
@DDCDIIIIHHIIIGIIIIICGHIHFIGHHIIIIIHGIIIHIIHIIHHHIIIHHHIIHIGCEEHIIGHIIEHE@GCHHHIIGIIGIHCHHHH?GHHHFGGCGEFHGHCHFGFIHHHHIIHHIHHEHHHIHHHIIIIHIHHHHEGHGHGIIHHIIHHGHHIHIHHHHHHHHHGIIIIIIIIIIHHIIIIIIIIIHIHIIIIIHEHIHIIIIIIIIIIIIIHFHIIIIGIHIHIIHIHIGGIHIIIIIIIIIIIIIIHIIIIIIIIIIIIIIIIIIIIIIIIHIIIIIIIIIIIIHIIIIIIIIIHIIIIIIIIIIIIHIIIIIIIHIIIHIHIIIIIIIIHIIIHHHIIIIIIDDDDD
@HISEQ:969:HM2KJBCX2:2:1102:8924:16072 2:N:0:ACTATGCA
TCCTCACTATCACCCAACTATCCCTATTAATCATTACGGTGGTCCTAGAAACCAACAAAATAGAACCACAACGTCCTATTCTATTATTCCATGCTAATCTATTCAAGCAAATGCCTGCTTTAAACACTCTAATTTTTTCAAGGTAATGGTCCTGGCTCCCCGGCACACCCAATAAAGGACATACTGGTTCACCAGAAGGTGGACCCGACACAGGACAGTACTCGCCAAAGACGGACCGCCCGGCCAGGCCTAAAATTCAACTACGAGCTTTTTAACTGCAACAACTTTAATATACGCTATTGGAGCTGGAATTACCGCGGCTGCTGGCACCAGACTTGCCCTCCAA
+
DDDDDHIIIIIIGHIHIDHIIGHHIIIIIHIIHHHHHGCGHHHHIIHHIIIIIIIIIIIHHIIFHHHHHGIIIHIIIHIIIIGIHHFHHHEHHIGHHIIHHHHIIIIIFHHIHHGHEFIHHGEHHIIIIIHFHHIIHHHHHHIHHHHIHEHIIHGHHIHIIHHGEHIIIIIHIHHHHHHIIIIIIIIHIIIIIIIIIHHGIGIIIIIHHHHHHHGHHHIHFFIIIIIIIHGHDHEIIIHIHHHHGIHHEFIIHHIHIIHIIIIIIIIIIIIIIHIIHGIHIIIHHHHFIIIIIIIHHGGDCIHGIIIIIIIHIIGIIIIIHHFGHHHIIIIIHIIHHHHIH@BDDD
@HISEQ:969:HM2KJBCX2:2:1102:17048:15047 2:N:0:ACTATGCA
TCCTCACTATCACCCAACTATCCCTATTAATCATTACGTCGATCCTAGAAACCAACAAAATAGGTTCGATCGTCCTATTTCTTTATTCCATGCTAATGTATTCAAGCGCGAGCCTGCTTTAAGCACTCTAATTTTTTCAAAGTAACAGTCCTGTTTCCCCGCAACAACAAATTAATGCCATCACGGTTCTACAAGAAGGAGGGACCAGTGAGGCCAGTGCATACCAGTGGCACGACCAACCTACTGGCCCCGAAATTCAACTACGAGCTTTTTAACTGCAACAACTTTAATATACGCTATTGGAGCTGGAATTACCGCGGCTGCTGGCACCAGACTTGCCC
+
DDD?DIHHIHHEHIHHIIIHGEHG@GHFHI?GHEFHHHHIDHHHHEE<GFEHGEHHEHH1<G1C@GF/C<GE<<<EHCFCF1<CC@11DEG?IGDGEEHHHFIHIGHDDDHH<HHEHGFHHHEHFIHHHHHI@@HHDEHIIIIHIIHHHHHHIHHIIIHDEIHGHGFHHGHEIHIHHHGHEGCHHGIIIHHGIIGII;HFHHHIHEIIIHGHEEHHIHF?HIIIHGIHIHHECHHDIHGHEEGHIIGHHIHHIIIIIHHHHHHGF@H@HIIIHIIIIHIIHCIIIHIHHHHHHEHIIHHIIIIHHIIIHHHHIIHIIIIHHIIIIIHHHEFHHHHIDDDAD
@HISEQ:969:HM2KJBCX2:2:1102:6038:16344 2:N:0:ACTATGCA
TCCTCACTATCACCCAACTATCCCTATTAATCATTACGGTGATCCTAGAAACCAACAAAATAGAACCATGCCGTCCTATTTTATTATTCCATGCTAATCTATTCAAGCACAAGCCTGCTTTAAGCACTCTAATTTTTTCAAGGTAATAGCTCTGCTTCCCCAACGCACTAACTTAATAGCATGCTGGTTGTTCAGAAGGTAGGAATTCATCAGGCCAGTGCGGACAGTGAAGCCCGACCAACCGACAAACTCCGAAATTCAACTACGAGCTTTTTAACTGCAACAACTTTAATATACGCTATTGGAGCTGGAATTACCGCGGCTGCTGGCACCAGACTTGCCCTCCAA
+
DDDDDHIIIIIIIHHGHIIIIIIIIIIIIIIIIIIIHIHIIIIIIIIIHHIIIIIIFIIHHHFGHIIIIIIIIHIIIIIHHIIIIIIIIIIIIIIIIIIIIHGHHIIHIIIIHHIIIIIIIIHIIHIIIIIIIHIIIIIIIIIIHHIIIIIIIIIIHIHIIIHIIIIIIIIIIIIIIIIIIIIIIIIIIIIIIIIIIHIIIIIIIIIIIIIIIIIIHIIIGIIIIIIIIIIIIIHIIIIIIIIIIHHIIIIIHIIIGIIIIIIIIIIIIIIIIIIIHIIIIIIIIHIHIIIIIIIHIIIIIIIIIIIIIIIIIIIIIIIIIIIIIIIIIIIIIIIIIIIIIIICDDDD
@HISEQ:969:HM2KJBCX2:2:1102:19653:16068 2:N:0:ACTATGCA
TCCTCACTATCACCCAACTATCCCTATTAATCATTACGGTGGTCCTAGAAACCAACAAAATAGAACCACAACGTCCTATTCTATTATTCCATGCTAATCTATTCAAGCAAATGCCTGCTTTAAACACTCTAATTTTTTCAAAGTAAAAGTCCTGGTCCCCAACACGCCCAGTGAAGGGCATGCGGTTCTCCAGAAGAAAAGGCCCGGCCGGACAAGTGCACGCGGTGAGGCGGACCTGCCAGCCAGGCCAAAGGTTCAACTACGAGCTTTTTAACTGCAACAACTTTAATATACGCTATTGGAGCTGGAATTACCGCGGCTGCTGGCACCAGACTTGCCCTCCAA
+
DDDDDIIIIIIIIIIIIIIIIIIIIIIIIIIIIIIIIIGIHIIIIIIIIIGIIIIIIIIIIIHIIIIIIIIGIIIGHIIIIIIHIIIIIIIIIIIIGHHIIIHHIIIIIIIIIIIIHIIIIIIIIIIIIIIIIIIIIIIIIIIIIIIIIIIHHHHIIIIIIIIIIIIIIIIIIIIIIIIIIIIIIIIIIIIIIIIIIIIIIIIIIIIIIIIIHIHIIIIIIIIIIIIIIIIIIIIIIIIIIIHGIIIIHIIIIIIIIIIIIIIIIIIIIIIIIIIIIIIIIIIIIHIIIIIIHIIIHIHHIIIIIIIIIIIIIIIIIIIIIIIIIIIIIIIIIIIIIIIIDDDDD
@HISEQ:969:HM2KJBCX2:2:1102:12678:16683 2:N:0:ACTATGCA
TCCTCACTATCACCCAACTATCCCTATTAATCATTACTTCAGTCCTAGAAACCAACAAAATAGAACCATGCCGTCCTATTCTATTATTCCATGCTAATGTATTCGAGCAAAAATGCCTGCTTTAAACACTCTAATTTTTTCAAGGTAAAGGTCCTGGATCCGCAAGACACCCAATTAAGGACATCAAGTTTCTCCAGAAGGTGAGAAATCAACAGCGACAGTTCATACCCCTTAAGGCATGACCATCACGTCAATCCCGAAATTCAACTACGAGCTTTTTAACTGCAACAACTTTAATATACGCTATTGGAGCTGGAATTACCGCGGCTGCTGGCACCAGACTTGCCCTCCAA
+
DDDDDIIIIIIIIIIIIIIIIIIHIIIIIIIIIIIIIIIIHIIIIIIIIIHIHGHIIIIGHHIGHIIIIHHHIIIII?GHHHHIIFHHIGIIGHIIHIIEHGHIIIIIIIIIHIIIHIIHIIIIIIIIIIHIIIIIIIGIIIIIIIHIIIIIIIIIIHIIIIIIIIIIIHHHIIHEIGIIIIIIIIIIIIIIIIIIIIIIIIIIHIIIIIIIIIIIIIIIIIIIIIIIIIIIIIIIIIIIIIIIIIIIIIHHIIIIIIIIIIIIHIIHFIIIIIIIIIIIIIIIIIIIIIIIIIIHIIIIIIIIIIIIIIIIIIIIIIIIIIIIIIIIIIIIIIIIIIIIIIIIIIIIDDDDD
@HISEQ:969:HM2KJBCX2:2:1102:11919:16591 2:N:0:ACTATGCA
TCCTCACTATCACCCAACTATCCCTATTAATCATTACGGCGGTCCTAGAAACCAACAAAATAGGACCGCACGTCCTATTCTATTATTCCATGCTAACGTATTCGAGCAAAGGCCCGCTTTAAACACTCTAATTTTTTCAAGGTAATGGTCCTGGCTCCCCAACACACCCAATAAAGGACATGCTGGCTCACCAGAAGGAAGACCCGACAGCAGACAGTACTCGCCAAAGACGGACCGCCCGGCCAGGCCTAAAATTCAACTACGAGCTTTTTAACTGCAACAACTTTAATATACGCTATTGGAGCTGGAATTACCGCGGCTGCTGGCACCAGACTTGCCCTCCAA
+
DDDDDIIIIHIIIIIIIIIIIIGIIIIIHIIIIIIIIIIIIIIIIIHIIHGFHHEH1GHHIHHGHII<HHGH?GHHEGHHHHIIIG?GHHEHCHHIHHEIHIIIIHIIIIIHGHIIHHHIIHHHIIIHIHIIIIIIHIIIIIIIIIIIIIIIIIIHIHIIIIHHHGHHIFIHGIGHIIIIHIIHHHIHEHHIIIIHIIIHIIIGHIHIIHIIII=IHIIIIIIIIIIIHHIIIIIIICIIIIHHIIIHHIIIIIIIIIIIIHIIIIHIIIIIHIIIIIIIIIIIIIIIIIIIIIIIIIIIIIIIIIIIIIIIIIIIIIIIIIIIIIIIIIIIIIIIIIIIDDDDD
@HISEQ:969:HM2KJBCX2:2:1102:10566:17426 2:N:0:ACTATGCA
TCCTCACTATCACCCAACTATCCCTATTAATCATTATATCGATCCTAGAAACCAACAAAATAGAATCGGATGTCCTATTTCATTATTCCATGCTAATGTATTCAAGCGTGAACCTGCTTTAAACACTCTAATTTTTTCAAGGTAACAGTCCTAATTCCCCGTGACACCAAATTAATGGCATTACGGTTCTTTAGAAGGTGAGAAATCAATAATATCAGTACATACCAACGGCATGACCGATACATTGATCCCGAAATTCAACTACGAGCTTTTTAACTGCAACAACTTTAATATACGCTATTGGAGCTGGAATTACCGCGGCTGCTGGCACCAGACTTGCCCTCCAA
+
<<D@D<CGEEHEII@CCEHIC<11DC<DHICCGHH@1<D@EHC1E<DHH@11<F@@?C11DD<11<<D<D<<GHECG1<C1<CG1D1DEE1<1<D<GIHEGIIHHHHHEGB&FGA1FH?IIHHHEFCIHH@HFF<HHIIHHIHDGH1FCHEHCHFHIIIIHGCHEHEHFFHCGHHHHEHHHFEHHEGEHIHHHHHHIIIIHHIHIIIIHHHHGHEHHHHEHHFHGHHHHIIHHHEIDIIIIHG@CHHEFIHIHIIIIHIHHHCCHIHIIIHHHHFFEEIIIIIIHHHHHFCCHHHIHEHHHHHGHHCHIHHHIHIHHHCHEHIGIIHIHHIIIIIIIIIIIIDDDDD
@HISEQ:969:HM2KJBCX2:2:1102:5969:17855 2:N:0:ACTATGCA
TCCTCACTATCACCCAACTATCCCTATTAATCATTACGTCAATCCTAGAAACCAACAAAATAGGATCGAACGTCCTATTTCATTATTCCATGCTAATGTATTCAAGCGTTAGCCTGCTTTAAACACTCTAATTTTTTCAAAGTAACAGTCCTGTTTCCCTGCAACACCAAATTAATGACATTACAGTTCTTCAAGAAGGAGGAATCAGTAAAGCCAGTACACACCATTGGCACGACCAACCTACTGACCCCGAAATTCAACTACGAGCTTTTTAACTGCAACAACTTTAATATACGCTATTGGAGCTGGAATTACCGCGGCTGCTGGCACCAGACTTGCCCTCCAA
+
DBDDDGHIHIEHHHIHGECFCGFFFDFH@EHHHIGIEHIE==GECECHH1@HEEHHI?G<DHHEH1@<0FGDHCHEHF@HHIE@HEEHEHEHIHE?GGFHFDGHHIHHHHHDHIHHHHHDHBCEGHHHGEHEIIHIHFEHIIHHHHIIHGIIIIHHHIHIGGIIHHCGHHEEIIIIIHEEHGHHIHFHCEHFEHEIIIIIIIIHHHGIIHHH&FHIIIIHHFHHHHIIIIIIIIHHGE>EGHHHFIHIIIHEHHIHGIHIHHHFHEIHGCFEHHGHIIHIIIIHHEGIHEHIHIIHIIIGHIIIIIIIIIIIIIIIIIIIHIIHIHHHIIHHIHIIHIHGIDDDDD
@HISEQ:969:HM2KJBCX2:2:1102:3370:18278 2:N:0:ACTATGCA
TCCTCACTATCACCCAACTATCCCTATTAATCATTACGGTGGTCCTAGAAACCAACAAAATAGAACCACAACGTCCTATTCTATTATTCCATGCTAATCTATTCAAGCAATAGCCCGCTTTAAACACTCTAATTTTTTCAAGGTAATGGTCCTGGCTCCCCAACACACCCAATAAAGGACATGCTGGCTCACCAGAAGGAAGACCCGACAGCAGACAGTACTCGCCAAAGACGGACCGCCCGGCCAGGCCTAAAATTCAACTACGAGCTTTTTAACTGCAACAACTTTAATATACGCTATTGGAGCTGGAATTACCGCGGCTGCTGGCACCAGACTTGCCCTCCAA
+
DDDDDIIIIIIIIIIIIIIIIIIIIIIIIIIIIIIIIIIIIIIIIIHIGIIIIIIIIHIIIIHHHHHHIHIIEHIHIIHIIIIIIGIIIIIIIIIIIIIIIIIHIIIIIHIIIIIIIIIIIIIHIIIIIIIIIIIIIIIIIIIIIIIIIIIIIIIIIIIHIIIIIIIIIIIIIIIIIIIIIIIIIIIIIIIIIIIIIIIIIIIIIIIIIIIIIIIIIIIIIIIIIIIIIIIIIIIIIIIIIIIIHIIIIHIIIIIIIIIIIIIIIIIIIIIIIIIIIIIIIIIIIIIIIIIIIIIIIIHHHIIIIIIIIIIIIIIIIIIIIIIIIIIIIIIIIIIIIIIIIDDDDD
@HISEQ:969:HM2KJBCX2:2:1102:11403:18394 2:N:0:ACTATGCA
TCCTCACTATCACCCAACTATCCCTATTAATCATTACGGTGATCCTAGAAACCAACAAAATAGAACCATGCCGTCCTATTTTATTATTCCATGCTAATGTATTCAGGCATAGGCCTGCTTTGAGCACTCTAATTTTTTCAAGGTAATGGTTCTGCTTCCCCGGCACATCAAATTAATGGCATACCGGTTATTCAGAAGATAGGAATCCATCACACCAGTGCGGACCGTGAGGCCCGACCGACGGATAGATCCCGAAATTCAACTACGAGCTTTTTAACTGCAACAACTTTAATATACGCTATTGGAGCTGGAATTACCGCGGCTGCTGGCACCAGACTTGCCCTCCAA
+
DDDDDIIIIIIIIIIIIIIIIIIIIIIIIIIIIIHIIIIIIHIIIIIIIIIHIIHIIIIHIIHIHIIIIEHHHHIHIIIIHIIIHEHIIIIIIGHIIFIIIIIIIIIIIIIHHHIHIIIIIIIIIIIIIIIIIIIIIHIIIIHIIIIIIIIIIIIIIIIIIIIHIIIIIIIIIIIHIIIHHIIHIIIHIIIIIIIIIIIIIIIIIIIIHIIIIHIIIIHIIIIIIIIIHIIHHIIIIHIIIIIIIHDIHIHIIIIIIIIIIIIGHIIIHIIIIIIIHGIIIIIIHIIIHIIIIIIIIIIIIIIIIIHIHIIIIIIIIIIIIIIIIIIIIIIIIIIIH?IIIIIDDDDD
@HISEQ:969:HM2KJBCX2:2:1102:9347:17739 2:N:0:ACTATGCA
TCCTCACTATCACCCAACTATCCCTATTAATCATTACGGCGGTCCTATTCTATTATTCCATGCTAACGTATTCGAGCAAAGGCCTGCTTTGAACACTCTAATTTTTTCAAAGTAAAAGTCCTGGTCCCCAACACACCCAGTGAAGGGCATGCGGTTCTCCAGAAGAGAAGGCCCGGCCGGACAAGTGCACGCGGTGAGGCGGACCTGCCAGCCAGGCCAAAGGTTCAACTACGAGCTTTTTAACTGCAACAACTTTAATATACGCTATTGGAGCTGGAATTACCGCGGCTGCTGGCACCAGACTTGCCCTCCAA
+
DBDADHHIIIIHHHHHIIIIIHHIIIEHHHHIIIIIIHHHDCEHHHGIHFHHIIHHI?G1FFHHHHHHIIIIHHIIEHIIHHIIHIIIIHHHHHIIIHIIIIIIIIGEIIIIIIHHIIIIIIHHHEIHGHHIHHIIHH;IIIHIIHIIIIIGIIHIIIHIIIIIIIIIIHIIIIIIHGIIIHIIIIIIIIIIIIIIIIIHIIIIHHIHIIHEHIIHHIHIIIIIIIIIIHIHIIIIIHHIIHHIHIHFHIIHIIIIIIIIIIIIHIHIIIHHIHHHIIHIIIHIIIIIGHHEHIIIIIIIIIIHIIIHHDDDDD
@HISEQ:969:HM2KJBCX2:2:1102:9044:18415 2:N:0:ACTATGCA
TCCTCACTATCACCCAACTATCCCTATTAATCATTACGTCGATCCTAAAAACCAACAAAATAGGGTCAAACGTCCTATTTCATTATTCCATGCTAATGTATTCAAGCGTGTGCCTGCTTTAAACACTCTAATTTTTTCAAAGTAACAGTCCTGATTCCCCATGACACCAAATTAATGACATCACAGTTCGTCAGAAGGTAGAAATCAATAATACCAGTGCATACCGGAGGCACGACCAATATATTGATCCCGAAATTCAACTACGAGCTTTTTAACTGCAACAACTTTAATATACGCTATTGGAGCTGGAATTACCGCGGCTGCTGGCACCAGACTTGCCCTCCAA
+
DADDDIHIIIIIIIIIIGIIIIIGIIIIIIIIIIIHHIIIIHIEHIHHHHIHIIIIIIHFHHGFHIIIHIGIIEHIIIHGIIHIIIIHHCGH?HHIHHHIIHIIIIIIIIIHHHHHHHHHIIBHHHHHHHEFHHIIHHIIHHIIIHHHIIGFHGHHIIIHHGCHHHHHIIHEGIHHIIHHGFIHHHHHHHIGIIIIIIIIIIIHFIIIIIIIIIIIIHIIHIIIHIIIIIIIII>HGHIIIIHHHHHHIIIIIIHHHHHHIIIIHIIIIIIIIIIIIIIIIIIIGHGHIIIHIHIIHHIHGIHIIIIIHIIIIIIIIIHIIHHHIIIIIIIIIIIIIIHIGADBDB
@HISEQ:969:HM2KJBCX2:2:1102:21173:18537 2:N:0:ACTATGCG
TCCTCACTATCACCCAACTATCCCTATTAATCATTACTTCAGTCCTAGAAACCAACAAAATAGAACCAAAGTCCTATTCCATTATTCCATGCTAATATATTCAAGCAAACATGCCTGCTTTAAACACTCTAATTTTTTCAAAGTAAAAGTCTTGGATCCCTAGCGCACTCAATTAAGAGCACACTAGTTCCCCAAAAGGAAAAGCCCAAAGTTGCAGTACAAACCTTACGGTTGACGGCAACTATAAGCCCAAAATTCAACTACGAGCTTTTTAACTGCAACAACTTTAATATACGCTATTGGAGCTGGAATTACCGCGGCTGCTGGCACCAGACTTGCCCTCCAA
+
D@A@BHCHHHIIIHIHHHHIHIIHHHFEHHEHIGCHIHHHHHIIIGIIIIIHIIIGIIIGHIEHIHIIHIHCFHEHHCGHHIHHEEHHHHIH1DG@HHHFHHGFFHHIIHIEDGHHHHHHIHHHGHHIHIHIHEHHHIHHIHHHHHIIHHIHFHCGHIIHIFHHCHHIHIHHGHHHIHIIIHCIHIIIIIGIIIIIHIIHHIHIIIHIFHIIIIHGIIIIIHHIIIIIIIIIIIIIHHHHDHHGDIIIIGIIHIGIHHHHIHDIHGIIIIIIIIIIIIIIIIIIIHIIIIHHIHIIHHGGFIIIIIIIIIIIIIIIIIIIIIIIIIIIIIHIIHIIIIIIIDDDD@
@HISEQ:969:HM2KJBCX2:2:1102:8398:20028 2:N:0:ACTATGCA
TCCTCACTATCACCCAACTATCCCTATTAATCATTACATCGATCCTAGAAACCAACAAAATAGAATCGGATGTCCTATTTCATTATTCCATGCTAATGTATTCAAGCGTGAGCCTGCTTTAAACACTCTAATTTTTTCAAGGTAACAGTCCTAATTCCCCGTGACACCAAATTAATGGCATTACGGTTCTTTAGAAGGTGAGAAATCAATAATATCAGTACATACCAACGGCATGACCGAAACATTGATCCCGAAATTCAACTACGAGCTTTTTAACTGCAACAACTTTAATATACGCTATTGGAGCTGGAATTACCGCGGCTGCTGGCACCAGACTTGCCC
+
DDDDDIIIIIIIIIIIIIIIIIIIIIIIIIIIIIIIIIIIHIIHIIIGHFHIIIIIIIIIIIIIIIIIIIIIIIIIGIIIIIIIIIIIIIIIIIIIIIIIIHHIIIHHIIIIIIIIIIIIIIIIIIIIIIIIIIIIIIIIIIIIIIIIIIIIIIIIIIIIIIIIIIIIIIIIIIIIIIIIIIIIIIIIIIIIIIIIIIIIIIIIIIIIIIIIIIIIIIIIIIIIIIIIIIIIIIIIIIHHIIIIIIIIIIIIIIIIIIIIIIIIIIIIIIIIIIIIIIIIIIIIIIIIIIIIIIIIIIIIIIIIIIIIIIIIIIIIIIIIIIIIIIIIIIIIIIIIIDDDDD
@HISEQ:969:HM2KJBCX2:2:1102:20157:19182 2:N:0:ACTATGCA
TCCTCACTATCACCCAACTATCCCTATTAATCATTACGGTGGTCCTAGAAACCAACAAAATAGAACCACAACGTCCTATTCTATTATTCCATGCTAATCTATTCAAGCAAATGCCTGCTTTAAACACTCTAATTTTTTCAAGGTAATGGTCCTGGCTCCCCGGCACACCCAATAAAGGACATACTGGTTCACCAGAAGGTGGACCCGACACAGGACAGTACTCGCCAAAGACGGACCGCCCGGCCAGGCCTAAAATTCAACTACGAGCTTTTTAACTGCAACAACTTTAATATACGCTATTGGAGCTGGAATTACCGCGGCTGCTGGCACCAGACTTGCCCTCCAA
+
DDDCDIIIIIIIIHIIIIIIIIIIHIIIIIIIIIIIIHIIIIIIIIFHIIIHIHGHIHIHGHHHIHHHHIIIIIHIIIIIIIHIIIHIIIHHIHIIIIIIHHHHIIIHIIHGF@FHHIIHHIHIIIIIHIIHIHIIHHHIGIIHHHIGIIIIHHHIIIIHIIIIHIHIIHIIIIHHIIIIIIIIIHHHHIIIGIIIIIIIHIHIIIIIIIIIHHIIIIIIHIIIHIIHIHHIHGIIIIIIIIIIHIIIHIIIIIIIIIIIIIHIIIIIIIIIIIHIIIIIIIIHHIIIIIIIIIHHGDD<<IIIIIIIIIIIIIIIIHIIIIIIIIIIIIIIIIIIIIIIIDDDDD
@HISEQ:969:HM2KJBCX2:2:1102:19073:19453 2:N:0:ACTATGCA
TCCTCACTATCACCCAACTATCCCTATTAATCATTACGTCAATCCTAGAAACCAACAAAATAGGATCAACGTCCTATTTCATTATTCCATGCTAATGTATTCAAGCGCGAGCCTGCTTTAAACACTCTAATTTTTTCAAAGTAACAGTCCTGATTCCCCACCACACCAAATTAATGACATGATGGTTCGTCAGAAGGTAGAAATCAGTAACACCAGTACGTACCGAAGGCACGACCAGCGTACTAATCCCGAAATTCAACTACGAGCTTTTTAACTGCAACAACTTTAATATACGCTATTGGAGCTGGAATTACCGCGGCTGCTGGCACCAGACTTGCCCTCCAA
+
AA@?@FCGGHIIHIHHIIHHCGEEHCHEHIHHFHHHIIH@0EHGCGCFGEHHEGGHFFHIHICGHHHC?EEHEGDEHHHFCG?CEEE1GH??EHHHHHHHF@=CCHHHHHDCHEH@HFHG?@HEIIHHHHHHEGAEGEEIHEHHHHHHHHIHHHHHIHHGIHCGD?HFGCH@IHHEGFHHIHEDHDEHHH@HHHIGIHI3HFGFHHIHHHIHIHIIHHHEIHHFIIIHHHHIHGHEHHHH=>EEGHDFCIHHHIHHHHGHHIHHGIFHIFHIHFGEGHHHHGFGGCHHFGE0GHGEHHGHHIHIHGIIHHHIIHIIHIIHIHHHHFEHIIHHHHIIIIIIDDDDB
@HISEQ:969:HM2KJBCX2:2:1102:15890:21741 2:N:0:ACTATGCA
TCCTCACTATCACCCAACTATCCCTATTAATCATTACGGTGGTCCTAGAAACCAACAAAATAGAACCACAACGTCCTATTCTATTATTCCATGCTAATCTATTCAAGCAATAGCCCGCTTTAAACACTCTAATTTTTTCAAGGTAATGGTCCTGGCTCCCCAACACACCCAATAAAGGACATGCTGGCTCACCAGAAGGAAGACCCGACAGCAGACAGTACTCGCCAAAGACGGACCGCCCGGCCAGGCCTAAAATTCAACTACGAGCTTTTTAACTGCAACAACTTTAATATACGCTATTGGAGCTGGAATTACCGCGGCTGCTGGCACCAGACTTGCCCTCCAA
+
DDDDDIIIIIIIIIIIIIIIHIIIIIIIIIIIIIIIIIGIIIIIHHIHIIIIHIIIIHIIII?HHHHIIIIIHCFHIHGHHIIIIIHIIIIHIGIEHHHHHHGHIIHIIIIIIIHIGHGIHHIIIIIIHIIIHHHHHHIIHIIIIIIIIHIHHIGHHIIIIIIHEGHHHHIHIHIIHHIIIIIIIHIHHHIIIIIIIIIIHHEIIIHIHEHIIHIIIIIHIHIIHIIIIIHHIGIGIIIHHIIHIIIIIIIIIIIHIIIIIIIIIIIIHIIIIIIIIIIIIIIIIIIIIIIIIIIIIIIHIIIIIIIIIIIIIIIIIIIIIIIIIIIIIIIIIIIIIIIIIDDDDD
@HISEQ:969:HM2KJBCX2:2:1102:2708:21649 2:N:0:ACTATGCA
TCCTCACTATCACCCAACTATCCCTATTAATCATTACGGTGGTCCTAGAAACCAACAAAATAGAACCACAACGTCCTATTCTATTATTCCATGCTAATCTATTCAAGCAAATGCCTGCTTTAAACACTCTAATTTTTTCAAGGTAATGGTCCTGGCTCCCCGGCACACCCAATAAAGGACATACTGGTTCACCAGAAGGTGGACCCGACACAGGACAGTACTCGCCAAAGACGGACCGCCCGGCCAGGCCTAAAATTCAACTACGAGCTTTTTAACTGCAACAACTTTAATATACGCTATTGGAGCTGGAATTACCGCGGCTGCTGGCACCAGACTTGCCCTCCAA
+
DDDCDIHIIIIIIGHIIIIIIIIIIGIIIIIIIIIIIIIIIIIIIIIIIIIHIIGHHHIIIIEHHHHHIHHHHHIIIHIIIIIIIIHHIIHHHIIIIIIIIGHHIHHHHIHIHIIIIIHHIHHIHIEHHIIIIHHHHHIIIIIIIIIHIHIIIHHIIIIIGIHIIGHIHHIIIHIIIIIIIIIHEIHIHIIIIIIIIIIIHIHHIIIIIIGIIIIIIIIIIIIIIGIIIIIIIIHIIIIIIHIHHIIIHHIIIIIIHHIIHIIIIIIIIIIHEIIIIIIIIIIIIIIIIIIIIIHHHGD<<IIIIIIIIIIIIIIIHIIIIIIIIIIIIIIIIIIIIIIIIDDDDD
@HISEQ:969:HM2KJBCX2:2:1102:5172:22309 2:N:0:ACTATGCA
TCCTCACTATCACCCAACTATCCCTATTAATCATTACGGTGGTCCTAGAAACCAACAAAATAGAACCACAACGTCCTATTCTATTATTCCATGCTAATCTATTCAAGCAATAGCCCGCTTTAAACACTCTAATTTTTTCAAGGTAATGGTCCTGGCTCCCCAACACACCCAATTAAGGACATACTGGTTCACCAGAAGGAAGACCCGACAACAGGACAGTACTCGCCAAAGACGGACCGCCCGGCCAAGTCTAAAATTCAACTACGAGCTTTTTAACTGCAACAACTTTAATATACGCTATTGGAGCTGGAATTACCGCGGCTGCTGGCACCAGACTTGCCCTCCAA
+
DDAADHHIHIIIIHHHIIIHHHIHIIIHIHEHFHFHIE@HGEEHHHEHIIGHIIIIGF?HFH@GHIIIIFHIIIIIHHHGIHCHIIIC?FHIFHIIIIFIHHHHHIIFFHIGIHEHDEEFHFCHIIHGEE?IIIIHHHFHHIIIIIIHHGHGHHHHFHHHHIIHHHGHGIHHFHHHHGFIIIIIIIIIIIHHIIIIIHIIHHEHGIHIHH>IIIIIIIIIIIIIIIHIIHHFGIIIIIIIHIIHHEIGIHGCGHHHCHIHHG@HHHEHHHIIIIIIIIIIIIIHEHIIHHEHGHIIIIIIIHHHIIHIIHIIIHIGIIHHHHIHGIHGIIIIIIHIIIIIIHCDDDB
@HISEQ:969:HM2KJBCX2:2:1102:9415:22651 2:N:0:ACTATGCA
TCCTCACTATCACCCAACTATCCCTATTAATCATTACGTCGATCCTAGAAACCAACAAAATAGAATCAAACGTCCTATTTCGTTATTCCATGCTAATGTATTCAAGCGTGAGCCTGCTTTAAACACTCTAATTTTTTCAAAGTAACAGTCCTGATTCCCCATGACACCAAATTAATGACATCATGGTTCGTCAGAAGGTAGGAATCAATAATACCAGTACGTACAATAGCACGACCAATAAATTGATCCCGAAATTCAACTACGAGCTTTTTAACTGCAACAACTTTAATATACGCTATTGGAGCTGGAATTACCGCGGCTGCTGGCACCAGACTTGCCCTCCAA
+
DDA@BEHCGEGGH?GEFHHFHH?FFHEHIEH@FEHFHCF@</<<EGHH?<DHHHICH@<1CCHC?EG?D@HHEEH@FCEEHHEGG11<DH1<GHCDCCH?FGFCHGFHHHHCGFCHHHEEHFGIIIIIIHEHHEHCHIIHFHBHGCEFAHIIHHCCHGHHHH?IHHEDGHH@HHHHHIHHHIHHHHEFHGHFHHHHHHCHHGEH@HHHIHHGIIHHHGHHEIHHGF1BCCHHF1GIIIHHFFCA@CFHDHG?IHEFHGHECCD<@HIHHHHHF1HHHHHEF1HGD<GD?GCFHIIHIHEHHFHFHIHH@C1CFCDHHFHHHIIIHIHGHG@C@G@EE?@FD@B00
@HISEQ:969:HM2KJBCX2:2:1102:15876:21897 2:N:0:ACTATGCA
TCCTCACTATCACCCAACTACCTATTAATCATTACGTCGATCCTAGAAACCAACAAAATAAGATCAAACGTCCTATTTCATTATTCCATGCTAATGTATTCAAGCGCGAGCCTGCTTTAAACACTCTAATTTTTTCAAAGTAACAGTCCTGATTTCCCGCCACACCAAATAAATGGCATAACGGTTCTTCAGAAGGGAGGAATCAGTGACACCAGTACATACCAAAGGCACGACCAGCGTACTGATCCCGAAATTCAACTACGAGCTTTTTAACTGCAACAACTTTAATATACGCTATTGGAGCTGGAATTACCGCGGCTGCTGGCACCAGACTTGCCCTCCAA
+
DDDDDIIIIIIIIIIIIIIIIIIIIIIIIIIIIIIIIIIIIIIIIIHHIIIIIIIIIIIIIIHHHHIHFHIIGIIIHIIIIIHHIGIIIIIIIHHHHIIHHIIIIIIIHHIHIHIIHIHIGIIIIIIIIIIIIIIIIIIHHHIIIIIHIIIIIIIIIIIIIIIIIIIIIIIIIIIIIIIIIIIIIIIIHIIIIIIIIIIIIIIIIIIIIIIIIIIIIIIIIIIIIIIIIIIIIIIIIIIIIIHIIIHIIIIIIIIIIIIIIIIIIIIIIIIIIIIIIIIIIIIIIIIIIIIHIIIIIIIIIIIIIIIIIIIIIIIIIIIIIIIIIIIIIIIIIIIIIIIDDDDD
@HISEQ:969:HM2KJBCX2:2:1102:6954:23017 2:N:0:ACTATGCA
TCCTCACTATCACCCAACTATCCCTATTAATCATTACGTCGATCCTAGAAACCAACAAAATAGGTTCGATCGTCCTATTTCGTTATTCCATGCTAATGTATTCAAGCGTTAGCCTGCTTTAAACACTCTAATTTTTTCAAAGTAACAGTCCTGTTTCCCTGCAACACCAAATTAATGACATTACAGTTCTTCAAGAAGGAGGAACCAGTAAAGCCAGTACATACCAGAGGCACGACCAACTCTCTAATCCCGAAATTCAACTACGAGCTTTTTAACTGCAACAACTTTAATATACGCTATTGGAGCTGGAATTACCGCGGCTGCTGGCACCAGACTTGCCCTCCAA
+
BDDDAHIIHIIHHEEHHHHHIIGHIIIIII?HHIIIGHIHID@HHIH?HIHHHIIIIIIIHGHHEHHHIIHI@GHIHIIEHGHHHHHIEHIGHHEHEIHHIHHIHIIIHHIHGHHEHHGHGEHHHHIHHIHGFGHIHIIIHHHHHIIEIIHHHIIHHIHIHIHFIIHHIIIHIIIIIIIIHHHIIIHHCIIIIIIHHHHHIIHHHHHIIHIIIGIHGIIIIIIIIIHHIHIIIIHIHGCIHHGGDHGHIIIHH@HHIIIIIIIIIHHIIIIIHGGHEHCHHIHIHHHHHIIIIIHIIHHHIIIIIIIHIIIIIHHHHHHIIHIIIIIIGIIIHHHHIIIIICDDDB
@HISEQ:969:HM2KJBCX2:2:1102:9425:23330 2:N:0:ACTATGCA
TCCTCACTATCACCCAACTATCCCTATTAATCATTACGGTGGTCCTAGAAACCAACAAAATAGAACCACAACGTCCTATTCTATTATTCCATGCTAATCTATTCAAGCAAATGCCTGCTTTAAACACTCTAATTTTTTCAAGGTAATGGTCCTGGCTCCCCGGCACACCCAATAAAGGACATACTGGTTCACCAGAAGGTGGACCCGACACAGGACAGTACTCGCCAAAGACGGACCGCCCGGCCAGGCCTAAAATTCAACTACGAGCTTTTTAACTGCAACAACTTTAATATACGCTATTGGAGCTGGAATTACCGCGGCTGCTGGCACCAGACTTGCCCTCCAA
+
00D@DHHHHG1FC1<<10D?FH?HHHHIHIEFEEHE1<0<C0<CC?DH1<DH1E@=GHF1DCGFHHHF11D@/DE0DHHF1DCCH@CHCGGF?FHCGHHHIHHHFEEEEG<F1EHGHGIHHHHHEEHIIIHHGHFEG<GHCHFB<<?HHHFFF@EHHF?D?.E7E.GHEEEHHGCHAFGFEHHIEH@C//D0HGHIHHIGHE0<CDHGHG?CFCD8EHHHCGCEECGDHHHH<ECE?HC>DIIHGHGHH@IIIIHG1?HHE@CHIHHIHHHCGCDEIHHFGHFHHHHGIHHEECIHHF@D<EFHIHHEHIHEIIIHE<EGHHHGHHHEHG??HHEHGHHG<AABD@
@HISEQ:969:HM2KJBCX2:2:1102:11605:23832 2:N:0:ACTATGCA
TCCTCACTATCACCCAACTATCCCTATTAATCATTACGGTGATCCTAGAAACCAACGAAATAGAATCAGTCCGTCCTATTTCATTATTCCATGCTAATGTATTCAGACGTTAGCCTGCTTTAAACACTCTAATTTTTTCAAAGTAACAGTCCTGATTTCCAATCACACCAAATTAATGACATGAAAGTTCCTCAGAAGGTAGAGATTTATCTCACCAGTACAGACAATTAAGCCTGACCAATGGGTAAACCCCGAAGTTCAACTACGAGCTTTTTAACTGCAACAACTTTAATATACGCTATTGGAGCTGGAATTACCGCGGCTGCTGGCACCAGACTTGCCCTCCAA
+
DDDDDIIIIIHIHIIIIIIIIIIIIIIIIIHIIIIHIHIIHIIIIIIIGIIIIIIIHHIHIIHIIGHIIIIIIHIIIIHHHIIIIGIIIIHHHHIIIIIIIIIIIIIIIHIIIIIIIIIIIIIIIIIIIIIIIIIIIIIIIIIIIIIIIIHHIIIIIIIIIIHHIIIHIIIIHIIIIIIIIIIIIIIIIIHHIIIIIIIIIIIIIIIIIIIIIHHHHIIIIIIIIIII<IIIIIIIIIIIIIIHHGEIIIIIIIIIIIIIIIIIIIIIIIIIIIIIIIIIIHIIIIIIIIIIIIIIIIIIIIIIIIIIIIIIIIIIIIIIIIIIIIIIIIIIIIIIIIIIIIIDDDDD
@HISEQ:969:HM2KJBCX2:2:1102:17694:24285 2:N:0:ACTATGCA
TCCTCACTATCACCCAACTATCCCTATTAATCATTACGGTGGTCCTAGAAACCAACAAAATAGAACCACAACGTCCTATTCTATTATTCCATGCTAATCTATTCAAGCAAATGCCTGCTTTAAACACTCTAATTTTTTCAAGGTAATGGTCCTGGCTCCCCGGCACACCCAATAAAGGACATACTGGTTCACCAGAAGGTGGACCCGACACAGGACAGTACTCGCCAAAGACGGACCGCCCGGCCAGGCCTAAAATTCAACTACGAGCTTTTTAACTGCAACAACTTTAATATACGCTATTGGAGCTGGAATTACCGCGGCTGCTGGCACCAGACTTGCCCTCCAA
+
DDDDDIIIIIIIIIIIGIIIIIHIIIIIIHIIIIIIIIHIHHIIIHIIIIIIIIIIIEEEHEFHFHHHIIHIIIIIIIIIIIIIIIHIIIIIHIIIGEHHIGHGHHIIIHHHIIIIIIIHHIEHHIHIHHIIIHGHHHIIHIIIGIIIIIHIIHFHHIIIIHHGHHHIGIIIIIHHIIIGIHHIGIIIIHIIIIIIIIIIHHHHIHIIIIIIIIIIIIIIIIIIIIIIHIIIIIHIIIIIHIIHHIIIHGIIIIIIIIHIIHFIIHIIIIGIIIIIIIIIIIIIIIIIIIIHIIIIIHFFFIIIIIIIIIIIIIIIIIIIIIIIIIIIIIIIIIIIIIIIIDDDDD
@HISEQ:969:HM2KJBCX2:2:1102:11053:23668 2:N:0:ACTATGCA
TCCTCACTATCACCCAACTATCCCTATTAATCATTACGTCGATCCTAGAAACCAACAAAATAGAATCAAACGTCCTATTTCATTATTCCATGCTAATGTATTCAAGCGTAAGCCTGCTTTAAACACTCTAATTTTTTCAAAGTAACAGTCCTGATTCCCCACGACACCAAATTAATGACATCGCGGTTCTTCAGAAGGTAGAAACCGATAATGCCAGTGCGTACCGAAGCACGACCAACAATTCGATCCCGAAATTCAACTACGAGCTTTTTAACTGCAACAACTTTAATATACGCTATTGGAGCTGGAATTACCGCGGCTGCTGGCACCAGACTTGCCCTCCAA
+
DDDDDIIIIIIIIIIIIIIIIIIIIIIIIIIIIIIIIIIIIIIIIIIIIIIIIIIIHIIIIIHHFIIIIIIIHEHHIIIIIIIIIIIIIIIIIIIIIIHIIGHIIIIIIIIIIHIHIHHHIIIHIHIIHHHHHIIIIIIIIHIIIIHIHHIHIIIIHIIIHIIIIIHIIIIIIIIHIIGHIIIIHIIIGIIHIIIIHIIIIHIIIIIIIIIIHGHIIHHIHHIIIIIIIIIIIIIIIIIIIHHDEHHIIHHGIHIIHHIHHHHGIIIIIIIIIIIIGIIIIIIHHIIIIIIIHIIIIIIIIIIIIIIIIIIIIIIIHHIIIIIIIIIIIIIIIIIIIIIIDDDDD
@HISEQ:969:HM2KJBCX2:2:1102:13422:24780 2:N:0:ACTATGCA
TCCTCACTATCACCCAACTATCCCTATTAATCATTACGGTGATCCTAGAAACCAACAAAATAGAACCATGCCGTCCTATTCTATTATTCCATGCTAATGTATTCGAGCAAAAATGCCTGCTTTAAACACTCTAATTTTTTCAAGGTAAAGGTCCTGGATCCGCAAGACACCCAATTAAGGACATCAAGTTTCTCCAGAAGGTGAGAAATCAACAGCGACAGTTCATACCCCTTAAGGCATGACCATCACGTCAATCCCGAAATTCAACTACGAGCTTTTTAACTGCAACAACTTTAATATACGCTATTGGAGCTGGAATTACCGCGGCTGCTGGCACCAGACTTGCCC
+
DDCDDIIHIIIIIEHIIHHIIIEHHHHHHIIHIIIHIHHIHEHIHIHHGHHIIHIHH@HCHHHHFHHFHCFHHHHDHFHEHHEHIHIHIHFHHHIIHGHHEGFFHHEHGFGHHHIHGIIIHHHHHIHHIHIIIIIIHIHCIIIIHHIIIIHHIHHIHHHHIIIIHIIIHHIIIIIIIHDIIIIIIIHHHIHHHGIIIIIIIIIIHIIIIIIIIIHIIIIIIIIIIHIIIIIIIIIIIIIIIIIIIHHIIIIIHHHIIIIIHHHHHHHHHCHHIIIIIIIIIIIIIIIIIIIIHIFIIIIHGIIIIIHIIIIIIIHIIIIIHIIIIGHHIIIIIIIIIIHIIIHDDDDD
@HISEQ:969:HM2KJBCX2:2:1102:15335:25270 2:N:0:ACTATGCA
TCCTCACTATCACCCAACTATCCCTATTAATCATTACGTCAATCCTAGAAACCAACAAAATAGGTTTGAACGTCCTATTTCATTATTCCATGCTAATGTATTCAAGCGTTAGCCTGCTTTAAACACTCTAATTTTTTCAAAGTAACAGTCCTGTTTCCCTGCAACACCAAATTAATGGCATTACAGTTCTTCAGAAAGGAGGAATCAGCGAAACCAGTTCATACCAGTGGCACGACCAACCTGCTGACCCCGAAATTCAACTACGAGCTTTTTAACTGCAACAACTTTAATATACGCTATTGGAGCTGGAATTACCGCGGCTGCTGGCACCAGACTTGCCCTCCAA
+
DDDDDIIHIHIHHHIIIIIIIIHIIIIIIHHGHIIHHIIGHHIFHIIIFIII1FHIIIIEEFEHHHIIIIIIIIIIGIIIIIIIHIIIIIIHIIIIIIIHIHIIIIIIIIIIIIIIIIIIIIIIIIIIIIIIIIIHIIIHIIHHIIGIIIIIIIIIHHHHHIIIIIIIHHHHIIIIIIIIIIIIIIIIIIIIIIIIIIIHIIIIIIIIIIIIHIIIHHIIIIIIIIIIIIIIIIIIIIIIIHIHHIIIIIIIIIIIIHIIIIIIIIIIIIIIIIHIIIIIIIIHGIIIIIHIIIIIIIIIIIIIIIIIIIIIHIIIIIIIIIIIIIIIIIIIIIHHIIIIIDDDDD
@HISEQ:969:HM2KJBCX2:2:1102:18880:25694 2:N:0:ACTATGCA
TCCTCACTATCACCCAACTATCCCTATTAATCATTACGTCGATCCTAGAAACCAACAAAATAGAATCAAACGTCCTATTTCGTTATTCCATGCTAATGTATTCAAGCGTGAGCCTGCTTTAAACACTCTAATTTTTTCAAAGTAACAGTCCTGATTCCCCATGACACCAAATTAATGACATCATGGTTCGTCAGAAGGTAGGAATCAATAATACCAGTACGTACAATAGCACGACCAATAAATTGATCCCGAAATTCAACTACGAGCTTTTTAACTGCAACAACTTTAATATACGCTATTGGAGCTGGAATTACCGCGGCTGCTGGCACCAGACTTGCCCTCCAA
+
DDDDDIIIIIIIIIIIIIIIIIIIIIIIIIIIIIIIIIIIIIIIIIIIIIIIIIIIIIGIIIIIIIIIIIIIIIIIIIIIIIIIIIIIIIIIHIIIIIIHIFHIIIIIIIIIIIIIIIIIIIIIIIIIIIIIHHIIIIIIIIIIIIIIIIIIIIIIIIHIIIIIIIIIIIIIIIIIIIIIIIIIIIIIIIHIIIIIIIIIIIIIIIIIIHIIIIIIIIIIIIIIHIIIIIIIIIIIIIIIIIHIHIIIIIIIIIIIHIIIIIIIIIIIIIIIIHIIIIIIIIHHHHHIIIHIIIIIIIIIIIIHIIIIIIIIIIIIIIIIIIIIIIIIIIIIIIIIIIIIDDDDD
@HISEQ:969:HM2KJBCX2:2:1102:9401:25821 2:N:0:ACTATGCA
TCCTCACTATCACCCAACTATCCCTATTAATCATTACGGTGGTCCTAGAAACCAACAAAATAGAACCACAACGTCCTATTCTATTATTCCATGCTAATCTATTCAAGCAAATGCCTGCTTTAAACACTCTAATTTTTTCAAGGTAATGGTCCTGGCTCCCCGGCACACCCAATAAAGGACATACTGGTTCACCAGAAGGTGGACCCGACACAGGACAGTACTCGCCAAAGACGGACCGCCCGGCCAGGCCTAAAATTCAACTACGAGCTTTTTAACTGCAACAACTTTAATATACGCTATTGGAGCTGGAATTACCGCGGCTGCTGGCACCAGACTTGCCCTCCAA
+
BDDDAIHHHHHIHII?GHGHHGHHFHIII@HHIIIIIIIHGHHHIHE@GGEHHHHEHHC@FHHHHHIGHGEHHEE=HECHHHH@H1CCFEEFGEHHHHHHHGCFFHHHHHGEHGHHEHCEEGHHHHIIHHIIHHHGHHCHFEHHHHHHGGHIHHHHEHHHIHHHHHEHHIIHIIIIIIGIGIIIHHIHGEHHHHIGIIIIIIHHHIH=GIIHHHEHHHHIIIIIIIIIIHHHIIIIIIIIHHHHHII=IHHHHEIIHHHIIHIIIIHIIIIHIIIIIIIIIIIIIHHHIIHHHHHHHGHFGIIIIIIIIIIIGIIIIHIIHIGIIIIIIIIIHGHIIIIIHDDAAB
@HISEQ:969:HM2KJBCX2:2:1102:10527:25609 2:N:0:ACTATGCA
TCCTCACTATCACCCAACTATCCCTATTAATCATTACATCGATCCTAGAAACCAACAAAATAGAATCGGATGTCCTATTTCATTATTCCATGCTAATGTATTCAAGCGTGAGCCTGCTTTAAACACTCTAATTTTTTCAAGGTAACAGTCCTAATTCCCCGTGACACCAAATTAATGGCATTACGGTTCTTTAGAAGGTGAGAAATCAATAATATCAGTACATACCAACGGCATGACCGAAACATTGATCCCGAAATTCAACTACGAGCTTTTTAACTGCAACAACTTTAATATACGCTATTGGAGCTGGAATTACCGCGGCTGCTGGCACCAGACTTGCCCTCCAA
+
DDCDAIHIIIGIHHHIIIIFHIHHIIIIIIIIIIIIIIIHHIIIIIGIFFHHFHHIGIHEHHFHHIIIICHIFHIIGIIHIGIIIIHEEHHIGIHIHHIIIHHIIIIIIIIIIIIHIIIHIIIIIHIIHIIIIIIIIIIIIIIIIIIIIHIIIHIIIIIIIHHIIIGIIFIIIIIIHIIIHIIIIIIIHFIIIIIHIIIIIIIIIIIIIIIIIIIIIIIIIIIIIHIIHHHHHIIIIIIIIIIIHHIIIIIIIIIIIIHIIHHIHIIIHIIIIIHFIIIIIIIIHHHHGIIIIIHIGIIIHHIIHIIIIIIIIIIHIIIIIIIIIIIIHIIIIIHIHIIIIIDCBDD
@HISEQ:969:HM2KJBCX2:2:1102:11646:26684 2:N:0:ACTATGCA
TCCTCACTATCACCCAACTATCCCTATTAATCATTACGGCGGTCCTAGAAACCAACAAAATAGGACCGCACGTCCTATTCTATTATTCCATGCTAACGTATTCGAGCAAAGGCCTGCTTTGAACACTCTAATTTTTTCAAAGTAAAAGTCCTGGTCCCCAACACACCCAGTGAAGGGCATGCGGTTCTCCAGAAGAGAAGGCCCGGCCGGACAAGTGCACGCGGTGAGGCGGACCTGCCAGCCAGGCCAAAGGTTCAACTACGAGCTTTTTAACTGCAACAACTTTAATATACGCTATTGGAGCTGGAATTACCGCGGCTGCTGGCACCAGACTTGCCCTCCAA
+
DDDDDIIIIIIIIIIIIIIIIIHIIIIIIIIIIIIIIHIIIIIIIIIIIIIFIIIIHIIEHGHIHHIIIIIIIGHIIIIIIIIIIIIHIIIIIIIIIIIIHHHHIHHIIIIIIIIIHHIIIIIIIIIIIIIIIIIIIIIIIIIIIIHIIIIIIIIIIIIIIIIIIIIIIIIIIIIIIIIIIIIIIIIIIIIIIIIIIIIIIIIIIIIIIIIIIIIIIIIIIIIIIIIIIIIIIIIIIIIIIIHIIIIIIIIIIIIIIIHIIIIIIIIIIIIIIIIIIIIIIIIIIIIIIIIHIIIIIIIIIIIIIIIIIIIIIIIIIIIIIIIIIIIIIIIIIIIIIIIDDDDD
@HISEQ:969:HM2KJBCX2:2:1102:17124:26329 2:N:0:ACTATGCA
TCCTCACTATCACCCAACTATCCCTATTAATCATTACGGTGATCCTAGAAACCAACGAAATAGAATCAAGCCGTCCTATTTCATTATTCCTTGCTAATGTATTCAGACGTTAGCCTGCTTTAAACACTCTAATTTTTTCAAAGTAACAGTCCTGATTTCCAATCACACCAAATTAATGACATGAAAGTTCCTCAGAAGGTAGAGATTTATCTCACCAGTACAGACAATTAAGCCTGACCAATGGGTAAACCCCGAAGTTCAACTACGAGCTTTTTAACTGCAACAACTTTAATATACGCTATTGGAGCTGGAATTACCGCGGCTGCTGGCACCAGACTTGCCCT
+
ADDDDIIIIHHEEGHHIHHIIEFHCEHCHFHIIIIIHHHIHIHCHHCF1<1FCHIIHHHGHHHHHIHEF<EECHCHEHCEEGGHHIEHH?G@HFHG@HHIHHGGHHGHIIIIHFHHHI@EHFGHHIGIHHIHHHEEGEEHEFHGIHHCEHIHHEIHGHHHHIHIIHHHGHHGGHHHHHHFIIIIIHGHIHHIIIGHHFHEF:DHEHEIHIHFHIGIIIHIIHFEIIHHHGIHIHHIIIHHHEDDIIIHHHHFHHIIHGFHIHIIHHHHEHHHIGIIIGIGHHIIHGF1@IIHEIIIIHHEIIHHEEIHIHHIHHIHHE<HHECEGHHHHFCHIHFHIIIDD?DD
@HISEQ:969:HM2KJBCX2:2:1102:19305:26839 2:N:0:ACTATGCA
TCCTCACTATCACCCAACTATCCCTATTAATCATTACGTCGATCCTAGAAACCAACAAAATAGGTTCGATCGTCCTATTTCGTTATTCCATGCTAATGTATTCAAGCGCGAGCCTGCTTTAAGCACTCTAATTTTTTCAAAGTAACAGTCCTGTTTCCCCGCAACAACAAATTAATGCCATCACGGTTCTACAAGAAGGAGGGACCAGTGAGGCCAGTGCATACCAGTGGCACGACCAACCTACTGGCCCCGAAATTCAACTACGAGCTTTTTAACTGCAACAACTTTAATATACGCTATTGGAGCTGGAATTACCGCGGCTGCTGGCACCAGACTTGCCCTCCAA
+
DDDDDIIIIIIIIIIIIIIIIIIIIIIIIIIIIIIIIIIIIIHHIIIIHHIIHIIIIIIIHHHIIIIIIIIIIIIIIIIIIIIIIIIIIHIIIIIIIIIIHHHIIIIHHIIIIIIIIIIIIIIIIIIIIIIIIIIHIIHIIIIIIIHIIIIIIIIIIIIIIIIIIIIIIIIIIIIIIIIIIIIIIIIIIIIIIIIIIIIIIIIIIIIIIIIIIIIIIIIIIIIIIIIIIIIIIIIIIIIIIIIIHIIIIIHHHIIIIIIIIIIIIIIIIIIIIIIIIIIIIIIIIIIIIIIIIIIIIIIIIIIIIIIIIIIIIIIIIIIIIIIIIIIIIIIIIIIIIIIIIDDDDD
@HISEQ:969:HM2KJBCX2:2:1102:12583:26372 2:N:0:ACTATGCA
TCCTCACTATCACCCAACTATCCCTATTAATCATTACGGTGATCCTAGAAACCAACAAAATAGAACCATGCCGTCCTATTCTATTATTCCATGCTAATGTATTCGAGCAAAAATGCCTGCTTTAAACACTCTAATTTTTTCAAGGTAAAGGTCCTGGATCCGCAAGACACCCAATTAAGGACATCAAGTTTCTCCAGAAGGTGAGAAATCAACAGTAACAGTTCATACCCCTTAAGGCACGACCATTACGTCAATCCCGAAATTCAACTACGAGCTTTTTAACTGCAACAACTTTAATATACGCTATTGGAGCTGGAATTACCGCGGCTGCTGGCACCAGACTTGCCCTCCAA
+
DDDDDIIIIHIIIIIIIIHIIIIIIIHIIIIIIIIIIIIIIIIIIIIIIIIIIIIIIHIGIIGHIIIIHHIIHHIIHIIIIIHHIIHIGIIHHHHHIGIHHHHHHIHIIIIIIIIIIHIHIHHIIIIIIIIIIIIIIHIIIIIIIIIIIIIIIIIIIIHIIIIIIIIIIIIIIIHFIIIIIIIIIIHIIIHIHIIIIIIHIIIIIIIIIIIIIIIIIIIIIHHHIIIIIIIIIIIIIIIIIIIIIIIIIIHGIIHIHIIIIIIIIIIIIIIIIIIIIIIIIIIIIIIIIIIIIIIIIIIIHIIIIIIIIIIIIIIIIIIIIIIIIIIIIIIIIIIIIIIIIIIIIIIIDDDDD
@HISEQ:969:HM2KJBCX2:2:1102:12976:26472 2:N:0:ACTATGCA
TCCTCACTATCACCCAACTATCCCTATTAATCATTACGGTGGTCCTAGAAACCAACAAAATAGAACCACAACGTCCTATTCTATTATTCCATGCTAATCTATTCAAGCAAATGCCTGCTTTAAACACTCTAATTTTTTCAAGGTAATGGTCCTGACTCCCCGGCACACCCAATAAAGGACATACTGGTTCACCAGAAGGTGGACCCGACACAGGACAGTACTCGCCAAAGACGGACCGCCCGGCCAGGCCTAAAATTCAACTACGAGCTTTTTAACTGCAACAACTTTAATATACGCTATTGGAGCTGGAATTACCGCGGCTGCTGGCACCAGACTTGCCCTCCAA
+
DDDDDIIIIIIIIIIIIIIIIIIIIIIIIIIIIIIIIIIIIIIIIIHIHHHIIIIIIIIIIHHHIIHIIIIIIIIIHIIIIIIIIIIIIHHIIIIIIIIIIFHHIIIIIIIIIIIIIIIIIIIIIIIIIIIIIIIIIIIIIIIIIIIHIHIHHIHIIIIIIIIIIIIIIIIHIIIIIIIIIIIIIIIIIIIIIIIIIIIIIIIIIIIIIIIIIIIIIIIIIIIIIIIIIIIIIIIIIIIIIIIHGIIIIIIIIIIIIIIIIIHIIIIIIIIIIIIIIIIIIIIIIIIIIIIIIIIIIHGDDIIIIIIIIIIIIIIIIIIIIIIIIIIIIIIIIIIIIIIIIDDDDD
@HISEQ:969:HM2KJBCX2:2:1102:9172:27891 2:N:0:ACTATGCA
TCCTCACTATCACCCAACTATCCCTATTAATCATTACATCGATCCTAGAAACCAACAAAATAGAATCTGATGTCCTATTTCATTATTCCATGCTAATGTATTCAAGCGTAAGCTTGCTTTAAACACTCTAATTTTTTCAAGGTAACAGTCCTAATTCCAGCTCCAATAGCGTATATTAAAGTTTTTTCAGTTAAAAAGCTCGTAGTTGAATTTCGGGATTAGTAGGTTGGTCGTGCCTCTGGTATGCACTGGCTTTACTGGTTCCTCCTTCTTGAAGAACTGTAATGTCATTAATTTGGTGTTGCAGGGAAACAGGACTGTTACTTTGAAAAAATTAGAGTGTTTAAAGCAGGCTAACGCTTGAATACATTAGCATGGAATAATGAAATAGGACGTTTGATCCTATTTTGTTGGTTTCTAGGATTGACGTAATGATTAATAGGGATAGTTGGGGAACCTGCCTAA
+
DDDDDIIIIIIHIIIIIIIIIIIIIIIIIIIGIIIIHIIIIIIIIIEHIHIGIHIIIIIHHEHEHDGEHHHHEHIHHHHIHIIIHIIHHFHEEHIIIIIIGHEHIGGHHIGFHIIFHIIH@1@GEFHCGHFHHIGEDEFGH<GH@<FHGHCF@HHH?0<CFGCECGE?01<<@<<CF@ECCF</<<<<<DDHF/://///9/,/<DG/?/FE@E#HHIHIIFFHE@.IHIIIIHIIGHHIEIIIIEGIGIIIHHIIIHIIIIIIIIHHCFHHIIIIIIHHIGIIIIIIHHIIIHIHGIIIIIIIIHEIHIIIIIHHIHFIHHHGIIIIIIIIIIHHEIIIIIIIIIIIIIIIIIGIIIIIHHHGIIIIIIIIIIIIIIIIIIIIIIIIHIIIIIIIIIIIHIIIIIIIIIIIIIIIIIIIIIIIIIHIIIIIIIIIIIIIIIIIIIIIIIIIIIIIIIIIDDDDD
@HISEQ:969:HM2KJBCX2:2:1102:18283:27717 2:N:0:ACTATGCA
TCCTCACTATCACCCCAACTATCCCTATTAATCATTACGGTGGTCCTAGAAACCAACAAAATAGAACCACAACGTCCTATTCTATTATTCCATGCTAATCTATTCAAGCAAATGCCTGCTTTAAACACTCTAATTTTTTCAAGGTAATGGTCCTGGCTCCCCGGCACACCCAATAAAGGACATACTGGTTCACCAGAAGGTGGACCCGACACAGGACAGTACTCGCCAAAGACGGACCGCCCGGCCAGGCCTAAAATTCAACTACGAGCTTTTTAACTGCAACAACTTTAATATACGCTATTGGAGCTGGAATTACCGCGGCTGCTGGCACCAGACTTGCCCTCCAA
+
DDDDDIIIIIIIIIIIIIIIIHIIIIIIIIIIIIHIIIHIIIIIIHHIHGIIIIGIIHFIHHHFHHHIHIHHIIIIFHHIIIHHIIGIHHIIHIIHIIIIHGHHIIIHIIIHIHHHHHHHIIIIHIIHIHIICHIIIIIIHIIIHIHHHHHIHHGIIHIIHIHHIIIIIIHIIIIIIIIIIIIIIIIIIIIIIIIIIIIIIHIIIIIIIIIIIIHIHIIIIIIHIIIIIIIIIIIHIHIIIIIIIHIIIIHIIIIIIIIIIIIHIIIIIIIIIIIIIIIIIIIIIIIIIIIIIIIIIIHHGFIIIIIIIIIIIIIIIIIIIIIIIIIIIIIIIIIIIIIIIIDDDDD
@HISEQ:969:HM2KJBCX2:2:1102:7525:28507 2:N:0:ACTATGCA
TCCTCACTATCACCCAACTATCCCTATTAATCATTACGGTGGTCCTAGAAACCAACAAAATAGAACCACAACGTCCTATTCTATTATTCCATGCTAATCTATTCAAGCAATAGCCCGCTTTAAACACTCTAATTTTTTCAAGGTAATGGTCCTGGCTCCCCAACACACCCAATAAAGGACATGCTGGCTCACCAGAAGGAAGACCCGACAGCAGACAGTACTCGCCAAAGACGGACCGCCCGGCCAGGCCTAAAATTCAACTACGAGCTTTTTAACTGCAACAACTTTAATATACGCTATTGGAGCTGGAATTACCGCGGCTGCTGGCACCAGACTTGCCCTCCAA
+
DDDDDHHIHGIIIIIIIIIIIIIIIIIIIIIIHIIIIIIIIIIHIIHIHIIIHIIIIHIEHHGHIIIIHHHIDHIHIIIHIIIIIIIIIIIHHIEGHIIIIIIIIIIIIIIIIIHIIIIIIIIIHIIHIIIIIIIIIIIIIIIIIIIIIIIIHHHGHIIIIHHIIIIHIIIHHHIIIIIIIIIIIIIIIIIHIIIIIIIIIIIIIIHHIHIIIIIIIIIIIHIIHIIIIIIIIIIIIIIIIIIIIIIIIIIIIIIIIIIIIIHIIIIIIIIIIIIIIIIIHIIHIIIIIIIHIHIIIIHHHIIIIIIIIIIIIIIIIIIIIIIIIIIIIIIIIIIIIIIIIDDDDD
@HISEQ:969:HM2KJBCX2:2:1102:15586:28937 2:N:0:ACTATGCA
TCCTCACTATCACCCAACTATCCCTATTAATCATTACGGTGGTCCTAGAAACCAACAAAATAGAACCACAACGTCCTATTCTATTATTCCATGCTAATCTATTCAAGCAAATGCCTGCTTTAAACACTCTAATTTTTTCAAGGTAATGGTCCTGGCTCCCCGGCACACCCAATAAAGGACATACTGGTTCACCAGAAGGTGGACCCGACACAGGACAGTACTCGCCAAAGACGGACCGCCCGGCCAGGCCTAAAATTCAACTACGAGCTTTTTAACTGCAACAACTTTAATATACGCTATTGGAGCTGGAATTACCGCGGCTGCTGGCACCAGACTTGCCCTCCAA
+
DDDDDIIIIIIIIIIIIIIIIIIIHIIIHIIIIIIIIHIIIIIIIIHIIIIIIIIIHHIIIIHHHHIHFHHHHHIIIIHHIIIIIIIIIIIHHIIIIIIIIIIIIIIIIIIHIIIIHHIIIIIIIIIIHIIHIIIIIHIIHIIIIIIIIIIIIIIIHIHHIHIIIIIIIIIIIIIIIIIIIIIIIIIIIIIIIIIIIIIIIIIIIIIIIIIIIIIIIIIIIIIIIIIIIIIIIIHIIIIIIIIIIIIHIHIIIIIIIIIIIIHIIIIIIIIIIIIIIIIIIIIIIIIIIIIIIIIIHHFFFIIIIIIIIIIIIIIIIIIIIIIIIIIIIIIIIIIIIIIIIDDDDD
@HISEQ:969:HM2KJBCX2:2:1102:17436:28223 2:N:0:ACTATGCA
TCCTCACTATCACCCAACTATCCCTATTAATCATTACATCGATCCTAGAAACCAACAAAATACGATAAACGAGCCCTAACTTATTATTCCATGCTAATGTATTCATAACTAACCGCCTGCTTTAAACACTCTAATTTTTTCAAAGTAAAGGTCCTGGATTGCGAACCCAACCCAGCAAAGGGCAGGAACGTTCTCCAGGAAGATGGTAAGCGCGCATCGGCACTCACACACGAAACCGTGGCGGGCCAAGCGCACTATACCAGAAATCCAACTACGAGCTTTTTAACTGCAACAACTTTAATATACGCTATTGGAGCTGGAATTACCGCGGCTGCTGGCACCAGACTTGCCCTCCAA
+
DBDDDIIIIIIIIIIIIIIIHHIIIHHIIIIIIIIIIIIIIHIIIIHIHIIIGHIIHGIIIIIIHIHHHIIIGHHHFHGIIGHHIIIHIIHIEHHGHIIHHFHFHIIIHIFGHHHHIHHIIIIIIGGHHHIIIIIIIIGIHIIIIIIIHIEHEFIHIIIIIIIHHHIIIIHHGIIIHHEHIIIIHHIIIIHHHHHIIIIIIHGIIIHIHIIIHIIIHIIIIIIIIIIIHIHHHIIIHIIIIIIIIHIIIIHHIHHDIHHIHHGHHHHHHHHIHHHIIIHHHIIIHHHHHIIHHHHHHHIIIIIHHHHHHIIHIHIIIIIHIHHIIIIIIIIIHHIIHHCIIIHHGEHIIIIIDDDDD
@HISEQ:969:HM2KJBCX2:2:1102:14875:29009 2:N:0:ACTATGCA
TCCTCACTATCACCCAACTATCCCTATTAATCATTACGGCGGTCCTAGAAACCAACAAAATAGGACCGCACGCCCTATACTATTATTCCATGCTAACGTATTCGAGCAAAGGCCTGCTTTGAACACTCTAATTTTTTCAAAGTAAAAGTCCTGGTCCCCAACACACCCAGTGAAGGGCATGCGGTTCTCCAGAAGAGAAGGCCCGGCCGGACAAGTGCACGCGGTGAGGCGGACCTGCCAGCCAGGCCAAAGGTTCAACTACGAGCTTTTTAACTGCAACAACTTTAATATACGCTATTGGAGCTGGAATTACCGCGGCTGCTGGCACCAGACTTGCCCTCC
+
000<<G1111111<<DCCH<<<<1DFHEC<<1<1D<1<</<<F/C<<1<<C1DCHHHHEEH11<FCC/</<//1<<1<1<1<GC11<<<1C1<<<<<?IIHDIIHHIHHHIHHH?G1E@@78HHI8EIIHIIHGGHHHIHHFGHHHHHE?HGEDHHC@IIIHHHHHHIHIH;HIHHH?IIIHGHHGHHGHHHHIIHFIIHHHHHHHDIHHIIIIHIIIIIIHHHHIHHIHIIIFHIHHCHFHIIIHHHHHIGIIIIIIHGIIIIIHIIIIIHHIIIIIHIHFIHEHIHIHHHIIIIIIIIIIIIIIIIIIIIIIIIIHIIIHIIIIHGHHD<CIIIHDDDDD
@HISEQ:969:HM2KJBCX2:2:1102:4525:29651 2:N:0:ACTATGCA
TCCTCACTATCACCCAACTATCCCTATTAATCATTACTTCCATCCTAGAAACCAACAAAATAGAACAGAAGTCCTAAATTATTATTCCATGCTAATGTATTCATAGCGCAAGCCTGCTTTGAACACTCTAATTTTTTCAAAGTAAAAGATTCAGCCACTACCTGCCACCCAGTGAAGGGCACAGCATAATGTCTAAAATGATGGCAGGCGCACAACCGCACACACTCCCTAACGGAAGCGGACGGCGCGCACCAAGCCAGAAATCCAACTACGAGCTTTTTAACTGCAACAATTTTAATATACGCTATTGGAGCTGGAATTACCGCGGGTGCTGGCACCAGACTTGCCCTCCAA
+
DDDDDIIIIIIIIIIIIIIIIIIIIIIIIIIIIIIIIIIIIIIIIIIIIHIIIIHIIIIHIIHHHIEHIIHIHIIHIIHHCHHIIIIIHIIIIIIHIIIIIHHIIIIIIIIIHIIIIIIIIIIHIIIIIIIIIIIHIIIIIIIIIIIIIIIIIIIIIIIIIIHHIIHGIIIIIIIIHHIIIIIIIIIIIIIIIIIIHHIIIIIIIIIIIIIIHHGIIIIIIHHHHIHIIIHGIIIIIIIIIIIIIIIIIIIHFIIIIIIIIIIIIIIHHIIIIHIIIIIIIIIIIIIIIIIIIIIIIIIIIIIIIIIIIIIIIIIIIIIIIIIIIIIIIIIIIIIIIIIIIIIHIIIIIDDDDD
@HISEQ:969:HM2KJBCX2:2:1102:10184:29614 2:N:0:ACTATGCA
TCCTCACTATCACCCAACTATCCCTATTAATCATTACGTCAATCCTAGAAACCAACAAAATAGGATCGAACGTCCTATTTCATTATTCCATGCTAATGTATTCAAGCGTTAGCCTGCTTTAAACACTCTAATTTTTTCAAAGTAACAGTCCTGTTTCCCTGCAACACCAAATTAATGACATTACAGTTCTTCAGAAAGGAGGAATCAGCGAAGCCAGTACATACCAGTGGCACGACCAACCTGCTGACCCCGAAATTCAACTACGAGCTTTTTAACTGCAACAACTTTAATATACGCTATTGGAGCTGGAATTACCGCGGCTGCTGGCACCAGACTTGCCCTCCAA
+
DB@DDHHIIIHHIHIEHGFCE?EHIIIFHIHHIGIIE@GCHHHIHFHHIHHHIIIHEHIHIEEEHIFCEHIHGECEEEFHICGEHHHHCF1DHHHH1<F?EHEGH?EHEGHHHGHEC@@GFBFCHHICFGHHHEEGAEIHHHGAFDH@G?FHH<EDCDIHCHEIIIHCEEIHG<CEE@HEHHCHIHHEFFHHHEHIHHHHEIIHHCFEH?HHECIHH@CF@FHHC@9;E0EHH9HIIHHCHHH0<@CACHEIGIIHHEHHHC<@IHH@HEGGHGDHCHEHFEHFEIIIHHCE@GDEGF@@GCHHHHHEIIIIIIHHC<HHEHGIHGCHHGCEHHHIHHHE?DDDD@
@HISEQ:969:HM2KJBCX2:2:1102:19375:30686 2:N:0:ACTATGCA
TCCTCACTATCACCCAACTATCCCTATTAATCATTACGGCGGTCCTAGAAACCAACAAAATAGGACCGCACGTCCTATTCTATTATTCCATGCTAACGTATTCGAGCAAAGGCCTGCTTTGAACACTCTAATTTTTTCAAAGTAAAAGTCCTGGTCCCCAACACACCCAGTGAAGGGCATGCGGTTCTCCAGAAGAGAAGGCCCGGCCGGACAAGTGCACGCGGTGAGGCGGACCTGCCAGCCAGGCCAAAGGTTCAACTACGAGCTTTTTAACTGCAACAACTTTAATATACGCTATTGGAGCTGGAATTACCGCGGCTGCTGGCACCAGACTTGCCCTCCAA
+
DDDAAHIIIGHIIHIIIIIIIGHIHHIIIIIGHIIHIGHGHHIIIIGHECHEHHIIHIIHHHHHIIFE/FHIEGGH?GHHIIIIIIC?EHIHEFHHHDHEHIHFHHHHHGEGHIHHIHIHHEHHHIIHGHIHHHHIIHHHHIIHIHIGGEHHIIIIIHIHHHIHIHHGHHHHHHHGFGHHEHIIHIHHGHHHHHGHHHHHIIIHDHHHIIGCGGHGHFHHDHFHEEHHHHHHEHIHEGG<@EGHHHGHEHD1IIHF@HE<<<1EHHFIIHHHEHEECEHFGHC?HH@F@E@@HCHEEEHHIIIIIIIIIIIIIIIIIIIIIIIIIIIIIIIHIIIIIIIDDDDD
@HISEQ:969:HM2KJBCX2:2:1102:19441:30691 2:N:0:ACTATGCA
TCCTCACTATCACCCAACTATCCCTATTAATCATTACTTCAGTCCTAGAAACCAACAAAATAGAACCAAAGTCCTATTCCATTATTCCATGCTAATATATTCAAGCAAACATGCCTGCTTTAAACACTCTAATTTTTTCAAAGTAAAAGTCTTGGATCCCTAGTGCACTCAATTAAGAGCACACTAGTTCCCCAAAAGGAAAAGCCCAAAGTTGCAGTACAAACTTTTCGGTTGACAGCAACTATAAGCCCAAAATTCAACTATGAGCTTTTTAACTGCAACAACTTTAATATACGCTATTGGAGCTGGAATTACCATGGCTGCTGGCACCAGACTTGCCCTCCAA
+
DDDDDIGIIHIIIIIIIIIHIIIHHHFHIIHGIIIIIIIEGHHHHIIHIIIHGIIIHIGIIIHHIEHIIIHHIIGHIIGHHHIIHIHEHIEGHHEHIIIF@HIHEHIIHIIIHIIIHHEHIHIIIHIIIIIIIIIIHHHIIIIIIHHIIIIHIIIIIIIIIIIHEHHHIIIIIIIIHHHIIIIIIIIIIHGHIIIIIIIIIIIIIIIIIHIIIIIIIIIHIIIIIIIIIIIIIIIIIIIIHEGGFIIIIGIIIIIIIIIIIHIIIIIIIIIIIIIIIIHHIIIIIIHHIIIIIIIIIHHGGIIIIIHIIIIIIIIIIIIIIIIIIIIIIIIIHHIIIIIIIDDDDD
@HISEQ:969:HM2KJBCX2:2:1102:12868:30962 2:N:0:ACTATGCA
TCCTCACTATCACCCAACTATCCCTATTAATCATTACGGCGGTCCTAGAAACCAACAAAATAGGACCGCACGTCCTATTCTATTATTCCATGCTAACGTATTCGAGCAAAGGCCTGCTTTGAACACTCTAATTTTTTCAAAGTAAAAGTCCTGGTCCCCAACACACCCAGTGAAGGGCATGCGGTTCTCCAGAAGAGAAGGCCCGGCCGGACAAGTGCACGCGGTGAGGCGGACCTGCCAGCCAGGCCAAAGGTTCAACTACGAGCTTTTTAACTGCAACAACTTTAATATACGCTATTGGAGCTGGAATTACCGCGGCTGCTGGCACCAGACTTGCCCTCCAA
+
DDDDDIIIIIIHIIIIIIIIHIHGIIHIIIHIIIIIIIIIIIIGIGFHCHHHFHHIIIHHHG@GHIIHIIIIGEHIIIHCFGHIIIIEHIIHIIHHEHHIHDIIHHIIHIIIIIIIIIIHHIIIHHIIIIGHIHHIEIHHIHIIIIIIIHHGHIIIHHIIIHIIIIIHHHIHHIHHIHIIIIIIHHGIHIHIGIIHIIIIIIIHIHIHHIIHHIIIHIIIIIIIIIIIIIIIIIGIIIIHHHEIIIHHIHIIIIIIIIIHIIIIIHGIIIIIIIIIIIIHHIIIIIIIIGHHIHIGIIIIFIIHIIIIIIIIIIIIIIHIIIHHFIIHIHIIIIIIIIIDDCDD
@HISEQ:969:HM2KJBCX2:2:1102:19963:31566 2:N:0:ACTATGCA
TCCTCACTATCACCCAACTATCCCTATTAATCATTACGTCGATCCTAGAAACCAACAAAATAGAATCAAACGTCCTATTTCATTATTCCATGCTAATGTATTCAAGCGTAAGCCTGCTTTAAACACTCTAATTTTTTCAAAGTAACAGTCCTGATTCCCCACGACACCAAATTAATGACATCGCGGTTCTTCAGAAGGTAGGAACCAATAATGCCAGTGCGTACCGAAGCACGACCAACAATTTGATCCCGAAATTCAACTACGAGCTTTTTAACTGCAACAACTTTAATATACGCTATTGGAGCTGGAATTACCGCGGCTGCTGGCACCAGACTTGCCCTCC
+
DB@DDIHEEEC1F?EHEHEH@@GHHIHIHI?EHHIIIHHEH/GEEEFHFIG?<GEHH1FEHHDGHF?HHHIH<1<C@CHHHFHHCEHH@HHIHHHEEHHFH<CCHHHIHHGFHHIIHIHIIIHIGHFGHFFHHFF@EFHGIIHHIHGIIHF<CHIIIHDFECEHHHCGHEHIHEHHFHGHHHHHHHHEEHHHHFHHCGGHHEHHF?HFHD1HGIHGIH?FHHHIHHF?FHIHFHE>EHAHHFFHFHDDHEEIHHG?GFCGHDHHGGC<<@CHECIIHIHHHHHHHGIHHHGIHHEHGHHGCC?HHHGF?IHHHCCHHHHHIHEIHEFGCGD<11HHHDD@0BD
@HISEQ:969:HM2KJBCX2:2:1102:10329:31828 2:N:0:ACTATGCA
TCCTCACTATCACCCAACTATCCCTATTAATCATTACGTCGATCCTAGAAACCAACAAAATAGGTTCGATCGTCCTATTTCGTTATTCCATGCTAATGTATTCAAGCGCGAGCCTGCTTTAAGCACTCTAATTTTTTCAAAGTAACAGTCCTGTTTCCCCGCAACAACAAATTAATGCCATCACGGTTCTACAAGAAGGAGGGACCAGTGAGGCCAGTGCATACCAGTGGCACGACCAACCTACTGGCCCCGAAATTCAACTACGAGCTTTTTAACTGCAACAACTTTAATATACGCTATTGGAGCTGGAATTACCGCGGCTGCTGGCACCAGACTTGCCCTCCAA
+
DCCADIIGHIIIIHIHEEHHEHIICGHIHI?HFFHEHIHIIIHHEHF?@HHHHC<EEFGHHEH?<CHHHHII<FHHHHHIIHHH?GHIC?GEFFEEHGEHHEHIIHHHEECECHGHHHIIHHHIIHHHFIIIIHIHHHGIHIIHHGHHHC@BDFC0IIIHHIIHHGHGHHHCIHHHHHHFEHHDEEIHEIIIHIHIIIIHHHHIIHIHIIIIIIIHIIHIHHIIIIIHGHHIHHEHIHHGHIHHFIIHDHEHIIHHIIIIIHIGEHHHGHHHHHHIIGIIIHHIIHHIIIIIIIIIIIIIHG@HIIIIIIHEIIIIIIIHIIIIIIIIIIIIIHIHHIIIIDDBA@
@HISEQ:969:HM2KJBCX2:2:1102:4543:32681 2:N:0:ACTATGCA
TCCTCACTATCACCCAACTATCCCTATTAATCATTACGGTGATCCTAGAAACCAACAAAATAGAACCATGCCGTCCTATTTTATTATTCCATGCTAATCTATTCAAGCACTAGCTTGCTTTAAGCACTCTAATTTTTTCAAGGTAATAGCTCTGCTTCCCCAACGCACCAAATTAATGACATGAAGGTTATTCAGAAGGTAAGAATCCATCAAATCAGTACGAACAGTGAAGCCCGACCGATAGACAGATTCCGAAATTCAACTACGAGCTTTTTAACTGCAACAACTTTAATATACGCTATTGGAGCTGGAATTACCGCGGCTGCTGGCACCAGACTTGCCCTCCAA
+
DDDDDIIIIIHIIHHIIIIIIIIIIGIIIHHIIIIIIIIIIIIIIIIIIIIIIIIIIIHIIIHHIIIIIIICHGHGIIIHHIIIIIIIHIIIHEHIHIIIIHHHIIIHHIHIIIIHHHHIIIHHHHHIHIHIIIIHHHHIIHHIIIIIIHIIHIHIIIIIIIIIIIIIIHIIIIIIIHHHHHIIIIIHHIIIHHIIGIHHIHHIIIHHHEIIIHHFEIHHHIIHIIIIIIIHIIIIHIIIIIIIHHHIHIIHHIIIIIGHIIIIHHIIGIIIIIIGIIIIIIIIIIIIIIIIIIIIIIIIIHIIIIIHIIIIIIIIIIIIIIIIIIIIIIIIIIIIHEIIIHGDDDDD
@HISEQ:969:HM2KJBCX2:2:1102:7217:32790 2:N:0:ACTATGCA
TCCTCACTATCACCCAACTATCCCTATTAATCATTACGTCAATCCTAGAAACCAACAAAATAGGATCGAACGTCCTATTTCATTATTCCATGCTAATGTATTCAAGCGTTAGCTTGCTTTAAACACTCTAATTTTTTCAAAGTAACAGTCCAAATTCCCCGCAACACCAAATTAATGGCATTACGGTTCATCAGGAAGGAGGAATCAGTGAGATCAGTACATACCAGAGGCATGACCAACCTACTAACCCCGAAATTCAACTACGAGCTTTTTAACTGCAACAACTTTAATATACGCTATTGGAGCTGGAATTACCGCGGCTGCTGGCACCAGACTTGCCCTCCAA
+
DDDDDIIIIIIIIHIIIIIIIIIIIIIIIIIIHIIIIIIIIIIIIIHIHIIHIIIIIIIGHHCHHGHHHIIHHHIHIIIIIIIIHIIHHHGIIHHIIIIIHIIIIHIIHHIHHIIHHHIHIIIIIIHIHIIIIIHIIHIIHIIIIIIIHHIIIIIIIIIIIIIIIIIIIIIIIIIIIIIIIHIHIIIIGHIIIHIIIIIIHIIIIIIIIIIIIHIIIIIHIIIIGIIIIIIIIHHIIIIHHHIHIHDIIIIIIHIIIIIIIIHHIIIIIIIIIIIIIIIHIIIIIHHHIHIIIHHHIHGGFIIIIIIIIIIHIIIIIIIIIIIIIIIIIHIIIIIHHIIIIDDDDD
@HISEQ:969:HM2KJBCX2:2:1102:8725:33110 2:N:0:ACTATGCA
TCCTCACTATCACCCAACTATCCCTATTAATCATTACGGTGGTCCTAGAAACCAACAAAATAGAACCACAACGTCCTATTCTATTATTCCATGCTAATCTATTCAAGCAAATGCCTGCTTTAAACACTCTAATTTTTTCAAGGTAATGGTCCTGGCTCCCCGGCACACCCAATAAAGGACATACTGGTTCACCAGAAGGTGGACCCGACACAGGACAGTACTCGCCAAAGACGGACCGCCCGGCCAGGCCTAAAATTCAACTACGAGCTTTTTAACTGCAACAACTTTAATATACGCTATTGGAGCTGGAATTACCGCGGCTGCTGGCACCAGACTTGCCCTCCAA
+
DCDDDHIIIIIIIGHHHHIIIIIGHHIHFHHIIIIIIIIIIFHHIIIIFFIIIHIIIGIHIHHHIICCHHIIIE@HHHHHIIIIIIIIIIIIFHHIIIIIIGHHIIHIIIIIIIIHHHHHHHHHIIIIIIIIIIIHIIHHHIIIIIIHHHHHHIHIIIIIIIHHIIIIHIHIHIIHIHHIIIIIIIIIIIIIHIHIIIHHIHIIHIHIHIIIHGIIIIIIIIIIGIIIIHHIIIIIIIIIIIIIHIIIIIIIIHIIIHIIIIHIIIIIIIIIIIHIIIIIHHGIIIHIIHHIIIIIHGC<DIIGIIIIIIIIIIIIIIIIIIIHIIIIIIIIIIIIIIIIIDDDDD
@HISEQ:969:HM2KJBCX2:2:1102:5198:33494 2:N:0:ACTATGCA
TCCTCACTATCACCCAACTATCCCTATTAATCATTACATCGATCCTAGAAACCAACAAAATAGAATCGGATGTCCTATTTCATTATTCCATGCTAATGTATTCAAGCGTGAGCCTGCTTTAAACACTCTAATTTTTTCAAGGTAACAGTCCTAATTCCCCGTGACACCAAATTAATGGCATTACGGTTCTTTAGAAGGTGAGAAATCAATAATATCAGTACATACCAACGGCATGACCGAAACATTGATCCCGAAATTCAACTACGAGCTTTTTAACTGCAACAACTTTAATATACGCTATTGGAGCTGGAATTACCGCGGCTGCTGGCACCAGACTTGCCCTCCAA
+
DDDDDHIIIHHHHFHHHHIHFHHHIIIIIIIIEHHIIGHHIHIIIIHHHEEHHIHIHHHIHGHCHHHHEHHDHHIIIHHHHIHHHHHHHFHCEHGHHHI@HFIIHHHHHHIIIIHIHHIIHHHIHHIHHHHGHIIHHHIIHGIHIIIHHFIHHHHIIHHHIHHIIIHHIIIIIIIHGIHHHHIHHIIHHHIIIHIIHIIIIHHH:HIIIHIIHHDIIHHHHHHHHHHIHHIIIIIHDIHIHHFHFDHHCHIIIIIIIIHIIHIIIIIIIIIIIIHEIIIHIIIIHHHHEIIIIIIIIHHHHIIIIIIIIIIIIIIIIIIIIGIIIIIIHGIIIIIIHIIIHHDBADB
@HISEQ:969:HM2KJBCX2:2:1102:18320:33008 2:N:0:ACTATGCA
TCCTCACTATCACCCAACTATCCCTATTAATCATTACGTCAATCCTAGAAACCAACAAAATAGGATCGAACGTCCTATTTCATTATTCCATGCTAATGTATTCAAGCGTTAGCCTGCTTTAAACACTCTAATTTTTTCAAAGTAACAGTCCTGTTTCCCTGCAACACCAAATTAATGACATTACAGTTCTTCAGAAAGGAGGAATCAGCGAAGCCAGTACATACCAGTGGCACGACCAACCTGCTGACCCCGAAATTCAACTACGAGCTTTTTAACTGCAACAACTTTAATATACGCTATTGGAGCTGGAATTACCGCGGCTGCTGGCACCAGACTTGCCCTCCAA
+
DDDDDIIIIIIIIIIIIHIIIIIIIIIIIIIIIIIIIIIIIIIHIIIHHIIHIIIIIIIFHIHIIIHIHHIIIHIIIIIIIHIIIIIGHHIIFHHHHIIIHIIHIIIIIIIIIIIIIIIIHHHIHIHHIIIIIIIIIIIHIIIIIIIHIIIIIIIHIIIIIIIIIIIIIIIIIIIIIIIIIIIIIIIIHHIIIIIIIIIIIIIIIIIIIIIIIIIIIIIIIIIIIHIIIIIIIIIIIIIIIIIHHIIIIIIIIIIIIIIIIIIIIIIIIIIIIIIIIIIIIIIIIIIIIIIIIIIIIIIIIIIIIIIIIIIIIIIIIIIIIIIIIIIIIIIIIIIIIIIIIDDDDD
@HISEQ:969:HM2KJBCX2:2:1102:3341:34049 2:N:0:ACTATGCA
TCCTCACTATCACCCAACTATCCCTATTAATCATTACGTCGATCCTAGAAACCAACAAAATAGAATCAAACGTCCTATTTCGTTATTCCATGCTAATGTATTCAAGCGTGAGCCTGCTTTAAACACTCTAATTTTTTCAAAGTAACAGTCCTGATTCCCCAAGACACCAAATTAATGACATCATGGTTCGTCAGAAGGTAGGAATCAATAATACCAGTACGTACAATAGCACGACCAATAAATTGATCCCGAAATTCAACTACGAGCTTTTTAACTGCAACAACTTTAATATACGCTATTGGAGCTGGAATTACCGCGGCTGCTGGCACCAGACTTGCCCTCCAA
+
DDDDDIIIIIIIIIIIIIIIIIIIIIIIHIIIHHHGHIHIIIIHHIIIIIIIIIIIHHHIIIHHIIEHEHHIIIIIFHIIIIIIIIIFHIIIIIFIIIIIIIIIIIIHIIIIIIIIIIIIIIIIIIIIIIHHIIIHIIIIIGIIIHIIIIIIIIIIIHIIIHIIIIIIIIIIIIIIHIIIIIIIIIIIIIIIIIIIIIIIIIIIIIIIIIIIIIIIIIIIIHIIIIIIIIIIIHIIIIIIIIIHIIIIIIIIIHIIIIIIIIIIIIIIIIIIIIIIIIIIIIIIIHIIIIHIIIIIIIIIIIIIIIIIIIIIIIIIIIIIIIIIIIIIIIIIIIIIIIIIDDDDD
@HISEQ:969:HM2KJBCX2:2:1102:14559:33631 2:N:0:ACTATGCA
TCCTCACTATCACCCAACTATCCCTATTAATCATTACCCCGATCCTCAAACCAACAAAATAAGACCGCGGCCCTATTCCATTATTCCATGCTGGCGTATCCAGGCGCGAGCCTGCCTTGAACACTCTAATTTCTTCACAGTGAACGCGGTTCCCCATCCAACGAATCAGATGAATCCCCGCGGCGAGGCGCAGCCACCCAGTCCAGCCTGACGGCCGACCGCGCGGCCTTGCCTAAAGTCCGACTACGAGCTTTTTAACTGCAACAACTTTAATATACGCTATTGGAGCTGGAATTACCGCGGCTGCTGGCACCAGACTTGCCCTCCAA
+
DDDDDIIIIIIIIIIIIIIIHIIIHIIIIIIIIIIIIIIIIIIIIGHHIIIIIIIIGHFHIIFHIIHIHIIDHHIHIHIIHHIIIIIIIIIHHHIIIHIIIIIIIIIIIHIIIIIHIIIGHIIIIIHHIIHGHHIIIIIHHHHHIIHIHHEHIIIIIIIHHIIIIEIIIIIIHIIIIIIIIIIIIIHIHIIIIIIIIIIIIIIIHHGHIIIIIIIIIIIIIIIIIIHEIIIIIHHIIIIIIIIIIIIIHIIIIIIIIIIIIIIIIIHIHIIIIIIIHIIIIIIIIIIIIIIIIIIIIIIIIIIIIIHIIIIIIIIIIIIHIIIIDDADD
@HISEQ:969:HM2KJBCX2:2:1102:3720:34002 2:N:0:ACTATGCA
TCCTCACTATCACCCAACTATCCCTATTAATCATTACATCGATCCTAGAAACTAACAAAATAGAATTGGATGTCCTATTTTATTATTCTATGCTAATGTATTCAAGCGTGAGCCTGCTTTAAACACTCTAATTTTTACAAAGTAACAGTCCTAATTCCCCGTGACACCAAATTAATGGCATTACGGTTCTTTAAAAGATGAGAAATTAATAATATCAGTACATACCAACGGCATGACCAAAACATTGATTTCGAAATTCAACTACGAGCTTTTTAACTGCAACAACTTTAATATACGCTATTGGAGCTAGAATTACTGTGGCTGCTAGCACCAGACTTGCCCTCCAA
+
DDDDCIIIIGHIIIIIIIIIIIHIIIIGHIIIIIIIIIIIIIIHIIIIIIIIIHIIHIIIII@HIIIIIGIIIHIIIIIGHHHHIIIIIIHHHFHFGIIHHIHIHHIGHCHIHHHIIIIHIFHHHIIIGHIIIHIIHIHHHHIIIIIHIIHHIIHIIIHHHIHHIIIHHHHHHIIIGGIIIIIIHIIIHHIGIIHIGIHHHEIIIHHHHIIIIHHHIIIIIIIHIHHHIIIHIIHIIIIHHGHHG@FHIIIIIIIIHIIIHHIHIIIIIIIIIIHHIIIIIIIIIGIIIIIHGIHHIIIIGIIIIIIIIIIIIIIIIIIIIIIIIIIIIIHIIIIIHIIIIIDDDDD
@HISEQ:969:HM2KJBCX2:2:1102:19420:34216 2:N:0:ACTATGCA
TCCTCACTATCACCCAACTATCCCTATTAATCATTACGTCAATCCTAGAAACCAACAAAATAGGATCGAACGTCCTATTTCATTATTCCATGCTAATGTATTCAAGCGTTAGCCTGCTTTAAACACTCTAATTTTTTCAAAGTAACAGTCCTGTTTCCCTGCAACACCAAATTAATGGCATTACAGTTCTTCAGAAAGGAGGAATCAGCGAAGCCAGTACATACCAGTGGCACGACCAACCTGCTGACCCCGAAATTCAACTACGAGCTTTTTAACTGCAACAACTTTAATATACGCTATTGGAGCTGGAATTACCGCGGCTGCTGGCACCAGACTTGCCCTCCAA
+
DDDDDIIIIIIIIIIIIIIIIHIIIIIIIIIIIIIIIIIIIIIIIIHIIGIIIIIHIHIIIGHHIHIIHIIIIIIHIIIHIIIIIIHIGIIIIIIIIIIIIIIIIIIIIIIIIIIIIIIIIHIHHIIIIIIIIIIIIIIHHHIIIIIIIIIIIIIIIIIIIIIIIII0IIIIIIIIHIIIIIIIIIIIIIIIIIIIIIIIIHIIIIIIIGIIIIIIIIIIIIIIIIIIIIIIIIIIIIIIIIIHHIIIIIIIIIIIIIIIIIIIIIIIIIIIIIIIIIIIIIIIIIIIIIIIIIIIIIIIIIIIIIIIIIIIIIIIIIIIIIIIIIIIIIIIIIIIIIIIIDDDDD
@HISEQ:969:HM2KJBCX2:2:1102:3492:34375 2:N:0:ACTATGCA
TCCTCACTATCACCCAACTATCCCTATTAATCATTACGGTGGTCCTAGAAACCAACAAAATAGAACCACAACGTCCTATTCTATTATTCGATGCTAATCTATTCAAGCAAATGCCTGCTTTAAACACTCTAATTTTTTCAAGGTAATGGTCCTGGCTCCCCGGCACACCCAATAAAGGACATACTGGTTCACCAGAAGGTGGACCCGACACAGGACAGTACTCGCCAAAGACGGACCGCCCGGCCAGGCCTAAAATTCAACTACGAGCTTTTTAACTGCAACAACTTTAATATACGCTATTGGAGCTGGAATTACCGCGGCTGCTGGCACCAGACTTGCCCTCC
+
BAABBIHHHIIIHIIGHDHCHGFEHHIIIEHHCGFHEFHIIIIHIIGHIIGH1@G0C?1@DFCCG1FHEFGHIHC<CFHHEHIIIIIHCHHEHHCHIHCHGHIGHHCEIIHHHF@<D@CFDGHCIIIIHHIHIIHDEE?IHFEEHHHHHHHHHHHEEHHI@@EGHHEHEHHHGIH;:GIIIHHGFHHHHFH@HIHIIHHHIIIGGIIIHFIHHCHCHHEHEHHG0GIIIHHHHHEHE=/<E@C@1F<?F<?HHIIIHHIIHDHHHHGHHHCIIIIHFFIIIIIHIIIHG?HHIIHHGCF<CEIIIIHHHIIHHDIIIIHFIIGHIIIIIHG?IIIIIHH@@BBB
@HISEQ:969:HM2KJBCX2:2:1102:15349:34963 2:N:0:ACTATGCA
TCCTCACTATCACCCAACTATCCCTATTAATCATTACATCGATCCTAGAAACCAACAAAATAGAATCGGATGTCCTATTTCATTATTCCATGCTAATGTATTCAAGCGTGAGCCTGCTTTAAACACTCTAATTTTTTCAAGGTAACAGTCCTAATTCCCCGTGACACCAAATTAATGGCATTACGGTTCTTTAGAAGGTGAGAAATCAATAATATCAGTACATACCAACGGCATGACCGAAACATTGATCCCGAAATTCAACTACGAGCTTTTTAACTGCAACAACTTTAATATACGCTATTGGAGCTGGAATTACCGCGGCTGCTGGCACCAGACTTGCCCTCCAA
+
DDDCDHHHHIHIHIIIIIIIIIIIIIIIIIIIIIIHIIIIIGHHHHHIIHIIEHIIIIIHHHHHHIIICEEHHHIIIIIIIGIIHHIHHHIHEHHHIIHIIIIHIIIIIHIGHIIHHIIHIHFEHGIIIIIHGHHIIIIIIIIIIIIIHIHHIIHIIIHHIIHHHIIHIIIIHIIIHHIIIIIIIIIIIIIIIHIIIIIIIIIIIIIIIIIIIIIIIIIIHIHIIIIIIIIIIIIIHIIIIIIIHFIIIIIIIIIIIIIIIIIIIIIIIIIIHIIIIIIIIIIIIIHIIIIIIIIIHIIHFHIIIIIIIIIIIIIIIIIIIIIIIIIIIIIIIIIIIIIIIHDDDDD
@HISEQ:969:HM2KJBCX2:2:1102:9690:34996 2:N:0:ACTATGCA
TCCTCACTATCACCCAACTATCCCTATTAATCATTACGGCGGTCCTAGAAACCAACAAAATAGGACCGCACGTCCTATTCTATTATTCCATGCTAACGTATTCGAGCAAAGGCCTGCTTTGAACACTCTAATTTTTTCAAAGTAAAAGTCCTGGTCCCCAACACACCCAGTGAAGGGCATGCGGTTCTCCAGAAGAGAAGGCCCGGCCGGACAAGTGCACGCGGTGAGGCGGACCTGCCAGCCAGGCCAAAGGTTCAACTACGAGCTTTTTAACTGCAACAACTTTAATATACGCTATTGGAGCTGGAATTACCGCGGCTGCTGGCACCAGACTTGCCCTCCAA
+
DDDDDIIIIIIIIIIIIIIIIIIIIHIIIIIHIIIIIHHHIIIIIIIIIIIIIIHHHHHHIIHIIIHHIIHIIIIHGHIIIIIHIIIHHCHIGIIIIIIIIIIIIIIIHHHIIIIIIIIIHHIIIHHIIIIIIIIIIIIIIIIIHIIIIIIIIIIHIIIIIHEHHIIIIIHIIIIIIIHHHIIIIIIIIIIIIIIIIIIIIHHIIIIIIIIIIIIIIIIIIHIIIIGIIIIIIIIIIIIIIIHIIIIHIIIIIIIIHIHIIIIIIIHIIIIIIIIIIIHIHGFIIIIIIIIIIIIIIIIIIIIIIIIIIIIIIIIIIIIIIIIIIIIIIIIIIIIIIIIDDDDD
@HISEQ:969:HM2KJBCX2:2:1102:4932:35170 2:N:0:ACTATGCA
TCCTCACTATCACCCCAACTATCCCTATTAATCATTACATCGATCCTAGAAACCAACAAAATAGAATCGGATGTCCTATTTCATTATTCCATGCTAATGTATTCAAGCGTGAGCCTGCTTTAAACACTCTAATTTTTTCAAGGTAACAGTCCTAATTCCCCGTAACACCAAATTAATGGCATTACGGTTCTTTAGAAGGTGAGAAATCAATGATAACAGTGCATACCAACGGCATGACCGAAATATTGATCCCGAAATTCAACTACGAGCTTTTTAACTGCAACAACTTTAATATACGCTATTGGAGCTGGAATTACCGCGGCTGCTGGCACCAGACTTGCCCTCCA
+
DCDDDIIIIIIIIIIIIIIIIIIIIIIIIHIIIIIIIIIIIIIIIIIIIIHIIIIIIIHIGIIIIIIHIHIHHIHHIIHHHHIIIIIIHIII?GHIHIIIIIIIIIIIHIIIIIIIIHIHIIIIIIIIIIHIIIIHHHIHHHHIIIHIIHIIHIIIIHIIIIIIIIIIHIIIIIIIIIIIIIIIIIIHIIIIIIIIIIHIIHIIIIIIIIIHIIIIIIIIIIIIIIIIIIHIIIIIHGIIIIHFHE1HIGIIIGIIIIIIIIIIIIIIIHIIIIIIIIIIIIIIIIHIIIIHHIIIIIIIIHIIIIIIIIHIIIIIIIIIIIIIHIIIIIIIIIIIIIIIIIDDDDD
@HISEQ:969:HM2KJBCX2:2:1102:19784:34990 2:N:0:ACTATGCA
TCCTCACTATCACCCAACTATCCCTATTAATCATTACGGTGATCCTAGAAACCAACAAAATAGAACCATGCCGTCCTATTTAATTACTCCATGCTAATATATTCAGGCACTAGCCTGCTTTGAGCACTCTAATTTTTTCAAGGTAATAGTCCTGCTTCCCCAACGCACCAAGTGAATGGCATGCTGGTTATTCAGAAGGTAAGAACCCACCACACCAGTACGGACAGTGAAGCCCGACCGATGGACAGATTCCGAAATTCAACTACGAGCTTTTTAACTGCAACAACTTTAATATACGCTATTGGAGCTGGAATTACCGCGGCTGCTGGCACCAGACTTGCCCTCCAA
+
D@@@DHIIIFFHE@@GGHIFFCCG<FH1DFF1C@1DEE=D1<FCHFFH1D<<<<<ECCH?G@@1CG1GHIIHD@<<CGH111<11C1<<1<F?11<FHGEHG?HHIHEHGHHDCFF@@6EHHHHHHG?IHHIHHGFH@GHH@FHIIIIHHHIHHIHFGIH4CIGIIHGGIIIIIIIIIIHIHHFIHEHHIHFIIIIIIHIIHIHH5I<IHIIIIIIIIIIFGHIIHHIHIHIGHGIHHHIIIHHHGDHHGEHIHHIHFIHIIHHDIIIFHEHIIHHGH@GIIIHHIIIHGIIFIHHIIHIIIIIIIIIHIIIIIIHCHIHHHHHIIIIIIIIIIIHIIHHHIIDDDDD
@HISEQ:969:HM2KJBCX2:2:1102:12011:34944 2:N:0:ACTATGCA
TCCTCACTATCACCCAACTATCCCTATTAATCATTACGGCGGTCCTAGAAACCAACAAAATAGGACCGCACGTCCTATTCTATTATTCCATGCTAACGTATTCGAGCAAAGGCCTGCTTTGAACACTCTAATTTTTTCAAAGTAAAAGTCCTGGTCCCCAACACACCCAGTGAAGGGCATGCGGTTCTCCAGAAGAGAAGGCCCGGCCGGACAAGTGCACGCGGTGAGGCGGACCTGCCAGCCAGGCCAAAGGTTCAACTACGAGCTTTTTAACTGCAACAACTTTAATATACGCTATTGGAGCTGGAATTACCGCGGCTGCTGGCACCAGACTTGCCCTCCAA
+
D<D@@1CFHC1@GCGCHHGHHC@@FEGHF?GF?GEHHG0C?/CH?H1C1<FHHE@<CHH?@HGHHIH<E/<<<E0<1<@FH?FHI1<FHEE11<CCGGCFHCEGDDHHHC0HH@EFEHHHIIHH@HHHGHHEEHFHEHHCGEGHDIHHHHHHE?=EDCHHHG?A@IHHHHGEEEHEHHEIHHHHHHGCHHGHECGIIEDIIGHIHIHHEHEEHIHHH@H@HHIIIIFIHCCCCHHHIIHEGCDHHCC@IHHH@HHHEEECCHHHIIHIIIHFHHEGEF<G?HG@HHHHF@@HDCGF<?HIIIHHHEHHHIHHIHIIHFHIGIHIIHGHIHHHGHEIHIH@D@D@
@HISEQ:969:HM2KJBCX2:2:1102:20410:35671 2:N:0:ACTATGCA
TCCTCACTATCACCCAACTATCCCTATTAATCATTACGTCAATCCTAGAAACCAACAAAATAGGATCAAACGTCCTATTTCATTATTCCATGCTAATGTATTCAAGCCTTAGCCTGCTTTAAACACTCTAATTTTTTCAAAGTAACAGTCCTGATTTCCTGCAACACCAAATTAATGACATTACAGTTCGTCAAGAGGGAGGAATCAGTGAGATCAGTACATACCAGAGGCATGACCAACCTACTAACCCCGAAATTCAACTACGAGCTTTTTAACTGCAACAACTTTAATATACGCTATTGGAGCTGGAATTACCGCGGCTGCTGGCACCAGACTTGCCCTCCAA
+
DDDDDIIIIIIIIIIIIIIIHIIIIIIIIGIIIIIIIIIIIGIIIIIEHIIGIIIIIIHHIIIHIHIIIIHHEHHIIIHIIIIIHIHIFHIIH?HHIHHIIHEHIIIHIIIHHIHIIIIIIIIHIIIIIIIIIIIHIHIHIHHHIIIIIIIIHIIIHIIIHHIIIHGHIIHHHHHIIIIIIIIIIIIIIIIHIIIIIIIIIIIIIIIIIIIIIIIIIIIIIIIIIIIII=IIIIIIIIIIIIIHHHGIIIIIIIIIIIIIIIIIIIIIIIIIIIIIIIIIIIIIIIIIIIIIIIIIIIIIIIIIIIIIIIIIIIIIIIIIIIIIIIIIIIIIIIIIIIIIIDDDDD
@HISEQ:969:HM2KJBCX2:2:1102:10682:36036 2:N:0:ACTATGCA
TCCTCACTATCACCCAACTATCCCCATTAATCATTACGTCAATCCTAGAAACCAACAAAATAGGATCAACGTCCTATTTCATTATTCCATGCTAATGTATTCAAGCGCGAGCCTGCTTTAAACACTCTAATTTTTTCAAAGTAACAGTCCTGATTCCCCGCCACACCAAATTAATGACATGACGGTTCGTCAGAAGGTAGGAACCAGTGACACCAGTACATACCAAGGCACGACCAGCGTACTGATCCCGAAATTCAACTACGAGCTTTTTAACTGCAACAACTTTAATATACGCTATTGGAGCTGGAA
+
DDDDDIIIIIIIIIIIIIIIIIIIIIIIIIIIIIIIIIIIIIIIIIIIIIIIIIIIIIHIIIIIIIIIIIIIIIIIIIIIIIIIHIIIIIIIIIIIIIIIIHIIIIIIIIIIIIIIIIIIIIIIIIIIIEIHIIIIIIIIIIIIIIIIIIIIHIHIIIIIIIIIIIIIIIIIIIIIIIIIIIIIIIIHIIIIIIIIIIIIIIIIIHHHIIIIIIIIIIIIIIIIIIIIIIIIIIIIIIIIIIIIIIIIIIIIIIIIIIIIIIIIIIIIIIIIIIIIIIIIIIIIIIIIIIIHIIIIIHIIIIIIDDDDD
@HISEQ:969:HM2KJBCX2:2:1102:8814:36332 2:N:0:ACTATGCA
TCCTCACTATCACCCAACTATCCCTATTAATCATTACGGTGGTCCTAGAAACCAACAAAATAGAACCACAACGTCCTATTCTATTATTCCATGCTAATCTATTCAAGCAAATGCCTGCTTTAAACACTCTAATTTTTTCAAGGTAATGGTCCTGGCTCCCCGGCACACCCAATAAAGGACATACTGGTTCACCAGAAGGTGGACCCGACACAGGACAGTACTCGCCAAAGACGGACCGCCCGGCCAGGCCTAAAATTCAACTACGAGCTTTTTAACTGCAACAACTTTAATATACGCTATTGGAGCTGGAATTACCGCGGCTGCTGGCACCAGACTTGCCCTCCAA
+
DDDDDIIIIIIIIIIIIIIIIIIIIIIIIHIIIIIIIIIIIIIGHHHIIHIHHIIIGHIEHHHHIIIHHIHIIIIIIHHHFHHIIIIIIGIIIIIIIIIIIHHIIIIIIIIIHIIIIHIHHIIHHHIIIIIIHIIIIIIHHHIHHHHIHHHIIHIGIIHGIHHIIIIIIIIHHIIIIIHIIHHHHHHIIIIIIHIIIIIGIIIIIIIHIIIGIIIHIIIIIGIIIIIIIIHIIIIIIIIIIIIHHHIIHHHIIHIIIIIIIIIIIIGIIIIIIHIIIIIIIIHIIIIHIIHIIIIIIGHHGIIIIIIIIIIIIIIIIIIIIIIIIIIIIIIIIIIIIIHIIDDDDD
@HISEQ:969:HM2KJBCX2:2:1102:1997:36501 2:N:0:ACTATGCA
TCCTCACTATCACCCAACTATCCCTATTAATCATTACGGCGGTCCTAGAAACCAACAAAATAGAATCTGATGTCCTATTTCATTATTCCATGCTAATGTATTCAAGCGTAAGCTTGCTTTAAACACTCTAATTTTTTCAAGGTAACAGTCCTAATTCCCCATAACATCAAATAAATGACATTATGGTTCTTTAGAAGGTGAGAACCAATAAAACCAGTACATACCAAGGCATGACCGATTCCTTGATCCCGAAATTCAACTACGAGCTTTTTAACTGCAACAACTTTAATATACGCTATTGGAGCTGGAATTACCGCGGCTGCTGGCACCAGACTTGCCCTCCAA
+
DDDDDIIIIIIHIIIIIIIIIIIIIIIIIIIIIIIIIIIIIIIIIIHIIIIGGIIIHIHIIHHIIIIIIHIHIIIIIIIIIIIIIIIHIIIIIIIIIIIIHIIIIIIIIIHIIIIIIIIHIIIIIIIIIIIIIIIIIIIIIIIIIHIIIIIIIIIIIIIIIIIIIIIIIIIIIIIIIIIIIIIIIIIIHIIIIIIIIIIIIIIIIIIIIIIIIIIIIIIIIIIIIIIIHIIIIIIHIIIIIHHHIIIIIIIIIIIIIIIIIIIIIIIIIIIIIHIIIIIIIIIIIIIIIIIIHIIIIIIIIIIIIIIIIIIIIIIIIIIIIIIIIIIIIIIIIIIIIIIIDDDDD
@HISEQ:969:HM2KJBCX2:2:1102:6685:36653 2:N:0:ACTATGCA
TCCTCACTATCACCCAACTATCCCTATTAATCATTACATCGATCCTAGAAACCAACAAAATAGAATCGGATGTCCTATTTCATTATTCCATGCTAATGTATTCAAGCGTGAGCCTGCTTTAAACACTCTAATTTTTTCAAGGTAACAGTCCTAATTCCCCGTGACACCAAATTAATGGCATTACGGTTCTTTAGAAGGTGAGAAATCAATAATATCAGTACATACCAACGGCATGACCGAAACATTGATCCCGAAATTCAACTACGAGCTTTTTAACTGCAACAACTTTAATATACGCTATTGGAGCTGGAATTACCGCGGCTGCTGGCACCAGACTTGCCCTCCAA
+
DDDDDIIIIIIIHHIIIIIIIIIIIIIIIIIIIIIIIIIIIIIIIIGIGIIGHIIIIIIIIGGHHIIIIIIIIFIIIIHIHIIIIIIHIIHHHIIIIIIHIIIIIIIIIIIIIIIIIIIIIIIIIIIIIIIIIHHIIHIIHIIIIIIIIIIIIIIIHIHIIIIIIIHIIIIHIIIIHIIIIIIHIHIIIIHIIIIIIIIIIHIIIHGIIIIIIIIIGIIIIIHIGIIIIIIIIIHIIIIIIIIIHFIIHIIIIIIIIIIIIIIIIIIIIIIIIIIIIIIIIIIIHIIIIIIIIIIIIHIIHHIIHIIIIIIIIIIIIIIIIIIIIIIIIIIIIIIHIIIIIIDDDDD
@HISEQ:969:HM2KJBCX2:2:1102:2525:36639 2:N:0:ACTATGCA
TCCTCACTATCACCCAACTATCCCTATTAATCATTACGGCGGTCCTATTCTATTATTCCATGCTAACGTATTCGAGCAAAGGCCTGCTTTGAACACTCTAATTTTTTCAAAGTAAAAGTCCTGGTCCCCAACACACCCAGTGAAGGGCATGCGGTTCTCCAGAAGAGAAGGCCCGGCCGGACAAGTGCACGCGGTGAGGCGGACCTGCCAGCCAGGCCAAAGGTTCAACTACGAGCTTTTTAACTGCAACAACTTTAATATACGCTATTGGAGCTGGAATTACCGCGGCTGCTGGCACCAGACTTGCCCTCCAA
+
DDDDDIIIIIIIIIIIIIIIIIIIIIIIHIIIIIIIIEHIIIHHHHFHHIIIHIHHIGHHHIIIHIHIHHHIHIIIIIIIIIIIIIHHIIIIIIIHIIIHIHHIIHIIHIIIIIHHIIHIIIIIIIIIIIIIIHIIIIIIIIHIIIIIIHIIHIIIIHHIHHHIIIIIHIIIIIIIIIIHIIIIIIIIIIIIIIHIIIIIIIIIIIIIIIIHHIIHHIIIIIIIIIIIIIIIIIIIIIIIIIIIIIIHIIIIIIIIIIIIHHIHIIIHIHIIIIIIIIHIIIIIIIIIIIIIIIIIIIIIIIIIIIIIIDDDDD
@HISEQ:969:HM2KJBCX2:2:1102:8872:36691 2:N:0:ACTATGCA
TCCTCACTATCACCCAACTATCCCTATTAATCATTACGTCAATCCTAGAAACCAACAAAATAGAATCAAACGTCCTATTTCATTATTCCATGCTAATGTATTCAAGCGTGAGTCTGCTTTAAACACTCTAATTTTTTCAAAGTAACAGTCCTGATTCCCCACGACACCAAATAAATGACATCATGGTTCGTCAGAAGGGAGAAACCGACAATGCCAGTACGTACCGAGGCACGACCGACATGATGGTCCCGAAATTCAACTACGAGCTTTTTAACTGCAGCAACTTTAATATACGCTATTGGAGCTGGAATTACCGCGGCTGCTGGCACCAGACTTGCCCTCCA
+
DADDDIIIIIIIIIIIIIHIIHIIIIIIIEHIIIIIIIIHIHIEHHHIIIIHHIHIIHEHIIIIIIIIIIFIHHHHHIHIIIHIIIHHGHIIIHIHIIIIIHHHHIHHHHIGHHHHHFHIHHHIIHIIHHHIIHIIIIIIIHGHIIIIIIIIIHIIIHHIIIIIIGDIIIIHIIIIIIHIHHIIIIIIHHGIHIIIIIIIIIIIHIIIIIHHHGIIIIIIIIIIHF?IHIIHIHIIIIIIIHHIHIHHHIIIIIHIIHIIIIIIIIIHHIIIIIIIIIIIIIIIIIIIIIIHHHIIIIIIIIIIIIIIIHFIIIIIIIIIIIIIIIIIIIIIIIIIIIGDDDDD
@HISEQ:969:HM2KJBCX2:2:1102:7696:37513 2:N:0:ACTATGCA
TCCTCACTATCACCCAACTATCCCTATTAATCATTACATCGATCCTAGAAACCAACAAAATAGAATCTGATGTCCTATTTCATTATTCCATGCTAATGTATTCAAGCGTAAGCTTGCTTTAAACACTCTAATTTTTTCAAGGTAACAGTCCTAATTCCCCATAACATCAAATAAATGACATTATGGTTCTTTAGAAGGTGAGAACCAATAAAACCAGTACATACCAAGGCATGACCGATTCCTTGATCCCGAAATTCAACTACGAGCTTTTTAACTGCAACAACTTTAATATACGCTATTGGAGCTGGAATTACCGCGGCTGCTGGCACCAGACTTGCCCTCCAA
+
DDDDDIIIIIHIIIIIHIIIIIIIIIIIIIIIIIIIIIIIIIIIIIIIHIIIIIIHHHIHIHHIHIIHIIIHHIIIIIIIIIIIIIIHIIHIIIIIIGHIIHHHIGHHIII=IHIIIIIGIHIIIIHHIIIIIIIIIIIIHHIHIIIIIIIIIIIHIHHIIIIHHHHIIIIIIIII9IIIIHGIIIIHIIIIIIIIIIIIIIIIGIIIGIIIIGIIGGHIIIIIIIIIIIGIGIIIIIIIIIGDIIIIIIIIIIIIIIIIHHIIIIIIIIIIHIIIIIIIIIIIIHIIIIIIIIHHIIIIIIIIIIIIIIIIIIIHIIIIIIIIIIIIIIIIIIIIIIIIDDDDD
@HISEQ:969:HM2KJBCX2:2:1102:8323:37829 2:N:0:ACTATGCA
TCCTCACTATCACCCAACTATCCCTATTAATCATTACGGTGATCCTAGAAACCAACAAAATAGAACCATGCCGTCCTATTTTATTATTCCATGCTAATCTATTCAAGCACAAGCCTGCTTTAAGCACTCTAATTTTTTCAAGGTAATAGCTCTGCTTCCCCAACGCACTAACTTAATAGCATGCTGGTTATTCAGAAGGTAGGAATTCATCAAGTCAGTGCGGACAGTGAAGCCCGACCAACCGACAAACTCCGAAATTCAACTACGAGCTTTTTAACTGCAACAACTTTAATATACGCTATTGGAGCTGGAATTACCGCGGCTGCTGGCACCAGACTTGCCCTCCAA
+
@DBDDIIIHHEHHIIIIGHHHHFFHHHHHHH1EHHHIHHHHIIEHIFGCCEHIEHHHHIIIIHIIIHCHFC?ECDCHEEHHIHFHHIHHHHFHEHHHHI@H@GHFHHEGHHIIHIIIIIIIHIHIIIIIIIIIHHHIIHIIHGIHIHHHIIIHHHGHHCIHHHIHFHGHGHIHHIHHHEFIIIIIHEHG?CGGIIIIIIIIIIIIHEHIIIIIIHIHIHHHHIIGHHHIHIHHHIIIHHE?IIIHHFHIIHHEIIHHHEHHHHECGIHIIIIHIIIIHIIHIIIIHIIIIIIHHGEIIIIIIIIIIIIIIHIIIGIIIIIIIIHIIIIIIIIIIHHIIIIIHH@?D@@
@HISEQ:969:HM2KJBCX2:2:1102:3612:38002 2:N:0:ACTATGCA
TCCTCACTATCACCCAACTATCCCTATTAATCATTACATCGATCCTAGAAACCAACAAAATAGAATCGGATGTCCTATTTCATTATTCCATGCTAATGTATTCAAGCGTGAGCCTGCTTTAAACACTCTAATTTTTTCAAGGTAACAGTCCTAATTCCCCGTGACACCAAATTAATGGCATTACGGTTCTTTAGAAGGTGAGAAATCAATAATATCAGTACATACCAACGGCATGACCGAAACATTGATCCCGAAATTCAACTACGAGCTTTTTAACTGCAACAACTTTAATATACGCTATTGGAGCTGGAATTACCGCGGCTGCTGGCACCAGACTTGCCCTCCAA
+
D@B@@HHGIF<GH@CGECGFHHFHHHHIHGHFEHHH1FEHIIIIDHFFHHIIEFH0C@HGIIHCHEC?GEE?@F?CG1@1<1DFHCG?FHHGHICEEHEHIIIIHHHHEGHGIIHHFHIHHIIIIIHEHFGIHIHIHGIIIHHHHIHIHHCGHHHCHGHIHIHIIIHGIIIIGIII:IIIIIIIIIIIIIIIIIIIGIIIIHIIHHGIIIIIHIIIIHHHHIIIIIIIIIIIIH<IIIIIIIIHHCGIIIIIIIIHIIIIIIIHIIIHIIIIIIHHHIGIIHHHIIIGIIIIIHIIHHIIIHIIHGIIIIIIIIIIIIIIIIIGIIIIIIIIIIIIIIIIIIDDDDD
@HISEQ:969:HM2KJBCX2:2:1102:13797:39702 2:N:0:ACTATGCA
TCCTCACTATCACCCAACTATCCCTATTAATCATTACGTCAATCCTAGAAACCAACAAAATAGGATCAAACGTCCTATTTCATTATTCCATGCTAATGTATTCAAGCGTTAGCCTGCTTTAAACACTCTAATTTTTTCAAAGTAACAGTCCTGTTTCCCTGCAACACCAAATTAATGACATCACAGTTCTTCAAGAAGGAGGAACCAGTAAAGCCAGTGCATACCAGAGGCACGACCAACCTACTAATCCCGAAATTCAACTACGAGCTTTTTAACTGCAACAACTTTAATATACGCTATTGGAGCTGGAATTACCGCGGCTGCTGGCACCAGACTTGCCCTCCAA
+
DDDDDIIIIGIIIHIIIIIIHIIHIIIIIIIIIIIIIIIIIIIIIIIIGIHHIGHIHIHIHIFHGIIGIIIIHIIIIIIIIIIIIIIIIIIIIIIIIIIHIHFHHHHHIIIHHIIIIIIHHHHHHIIIIIIIIIHIIIIHIIHIIHIIIGIHGIIIIIIGHIIIHIIHHHHHIIIIIIIIIIIHHHHIIIHIIIIIIIIIIHIHIHIHIHIIIIHHIHIIIIIIIIIIHHIIIGIIIHGIIIHHHHHHIHFIIHHC<GIIHHHHHIIIIIIIIHHIIHGIIIIIHHIIIIIIHIIIIHIHHHIIIIIIIIIIIIIIIIIIIHHIHIIIIIIIIIIIIIIIIDDDDD
@HISEQ:969:HM2KJBCX2:2:1102:19889:39561 2:N:0:ACTATGCA
TCCTCACTATCACCCAACTATCCCTATTAATCATTACGTCGATCCTAGAAACCAACAAAATAGAATCAAACGTCCTATTTCATTATTCCATGCTAATGTATTCAAGCGTAAGCCTGCTTTAAACACTCTAATTTTTTCAAAGTAACAGTCCTGATTCCCCACGACACCAAATTAGTGACATCGCGGTTCTTCAGAAGGTAGGAACCAATAATGCCAGTGCGTACCGAAGCACGACCAACAATTTGATCCCGAAATTCAACTACGAGCTTTTTAACTGCAACAACTTTAATATACGCTATTGGAGCTGGAATTACCGCGGCTGCTGGCACCAGACTTGCCCTCCAA
+
DDDDDIIIIIIHHIIIIIIIIIIIIIIIIIIIIIIIIIIIIIIIIIIIIIIIIIIIIIIIIIIGIIIIIIIIIIHIIIIIIIIIIIIIIIIIIIIIIIIIIIIIIIIIIIIIIIIIIIIIIIIIIIIIIIIIHIIIIIIIHIIIIIIHHIIIIIIHIIIIIIIIIIIIIIIIIIIIIIIIIIIIIIIIIIIIIIIIIIIIIIIIIIIIIIIIIIIIIIIIIIIIIIIIIIIIIIIIIIIIIIIHIIIIIIIIIIHIIIIIIIIIIIIIHFIIIIIIIIIIIIIIIIIIIIIIIIIIIIIIIIIIIIIIIIIIIIIIIIIIIIIIIIIIIIIIIIIIIIIIDDDDD
@HISEQ:969:HM2KJBCX2:2:1102:13890:39865 2:N:0:ACTATGCA
TCCTCACTATCACCCAACTATCCCTATTAATCATTACGTCGATCCTAGAAACCAACAAAATAGAATCAAACGTCCTATTTCATTATTCCGTGCTAATGTATTTAAGCGCGAGCTTGCTTTAAACACTCTAATTTTTTCAAAGTAACAGTCCTGATTTCCCGCGACACCAAATTAATGACATCGTGGTTCGTCAGAAGGGAGAAACCAATAATGCTAGTACGTACAAAGTACGACCGACATATTAGTCCCGAAATTCAACTACGAGCTTTTTAACTGCAACAACTTTAATATACGCTATTGGAGCTGGAATTACCGCGGCTGCTGGCACCAGACTTGCCCTCCAA
+
DDDDDIIIIIIIIIIHIHIIIIHIIIIIIIIIIIIHIIIIIIIIIIIIIIIIIIIHIIIIIIIIIIIIIIIIHCHIFHIIIIIIIHIHIIGHIIHIIIIIIIIIIHIIHHIIIIIHHIIIIIIIIIHHHHGIIIIIIIIIIIHIIIIIIIIIIIIHIIIIIIIIIIFHHIIHHHFIHIHIIHIIIIIIIIIIIIIIIIIIIIIIIIIIIIIIIIIHIIIIIIIIIIIIIIIIIIIIIIIIHHHIIHHHIIHIIIIIIIIIIIIIIIIIIIIIIIIIIIIIIIHIHIIHIIIIIIIIIIIIHIIIIIIIIIIIIIIIIIIIIIIIIIIIIIIIIIIIIHHDDDDD
@HISEQ:969:HM2KJBCX2:2:1102:3860:40740 2:N:0:ACTATGCA
TCCTCACTATCACCCAACTATCCCTATTAATCATTACATCGATCCTAGAAACCAACAAAATAGAATCGGATGTCCTATTTCATTATTCCATGCTAATGTATTCAAGCGTGAGCCTGCTTTAAACACTCTAATTTTTTCAAGGTAACAGTCCTAATTCCCCGTGACACCAAATTAATGGCATTACGGTTTTTTAGAAGGTGAGAAATCAATAATATCAGTACATACCAACGGCATGACCGAAACATTGATCCCGAAATTCAACTACGAGCTTTTTAACTGCAACAACTTTAATATACGCTATTGGAGCTGGAATTACCGCGGCTGCTGGCACCAGACTTGCCCTCCAA
+
DDDDDIIIIIIIIIIIIIIIIIIIIIIIIIIIIIIIIIIIIIIIIIIIIIIIIIIIGIGIIIHHHIIFHFHIIIHIGHIIIHIIIIIHIIHHHHHIIHIIIHHIIIIIIFIHHHHEHIIIIIHIIIIHHHIIIIIIIIIIIIIIIIIIHHIHIIIIIIIIIHIIIIIIIIIHHIHIIIGIIIIHIIIIHHIIIIIIIIIIIIIIIIIIIIIIIIIIIIIIHIIIIIIIIIIIIIHIIIIIIIIIIIIIIIIIIIIIIIIIIIIIIIIIIIIIIIIIIIIIIIIIIIIIIIIIIIIIIIIIHHIIIIIIIIIIIIIIIIIIIIIIIIIIIIIIIIIIIIIIIIDDDDD
@HISEQ:969:HM2KJBCX2:2:1102:9356:40367 2:N:0:ACTATGCA
TCCTCACTATCACCCAACTATCCCTATTAATCATTACATCGATCCTAGAAACCAACAAAATAGAATCGGATGTCCTATTTCATTATTCCATGCTAATGTATTCAAGCGTAAGCTTGCTTTAAACACTCTAATTTTTTCAAGGTAACAGTCCTAATTCCCCATAACATCAAATAAATGACATTATGGTTCTTTAGAAGGTGAGAACCAATAAAACCAGTACATACCAAGGCATGACCGATTCCTTGATCCCGAAATTCAACTACGAGCTTTTTAACTGCAACAACTTTAATATACGCTATTGGAGCTGGAATTACCGCGGCTGCTGGCACCAGACTTGCCCTCCAA
+
DDDDDIIIIIIIIIIIIIIIIIIIIIIIIIIIIIIIIIIIIIIIIIHIIIIIIIIIIIIIIIIIIIIIIIIIIIIIGIIIHIHIIIIHIIIIIIIIIIIIHIIIGIHHIIIIIII2IIIIIHIIIIIHIIIIIIIIIIHIHHIIIIIIIIIIIHIIIHIIIIIIIIHIIIHIIIIIIIIIIIIIIIIHIIIIIIIIIIIHIIIIIIIIIIIIIIIIIIIIIIIIIIIIIIIIIIIIIIIIIIHHIIIIIHIIIIIIIIIIIHIIIIIIHIIIIIIIIIIIIIIIIIIIIIIIIIIIIIIIIIIIIIIIIIIIIIIIIIIIIIIIIIIIIIIIIIIIIIIIDDDDD
@HISEQ:969:HM2KJBCX2:2:1102:5660:39799 2:N:0:ACTATGCA
TCCTCACTATCACCCAACTATCCCTATTAATCATTACGTCGATCCTAGAAACCAACAAAATAGAATCAAACGTCCTATTTCATTATTCCATGCTAATGTATTCAAGCGTAAGCCTGCCTTAAACACTCTAATTTTTTCAAAGTAACAGTCCTGATTCCCCACGACACCAAATTAATGACATCGCGGTTCTTCAGAAGGTAGGAACCGATAATGCCAGTGCGTACCGAAGCACGACCAACAATTCGATCCCGAAATTCAACTACGAGCTTTTTAACTGCAACAACTTTAATATACGCTATTGGAGCTGGAATTACCGCGGCTGCTGGCACCAGACTTGCCCTCCAA
+
DDDDDIIIIIIIIIIIIIIIIIIIIIIIGIIIIIIIIIIIIIIIIIIIIIIHIIHIIHHGIIHGHIIIIIIIIHIIIIGIIHIIIIIIIIHHGIHIIIHIIIIIIIIIIIIIIIHHH%IHIIIIIIIIIIIIIIIIIIIIIIIIIIIIHHIIIHIIIIIIIIIIIIIIIIIIIIIIIIIIIIIIIIIIIIIIIIIIIIIIIIIIIIIIIIIIIIIIIIIIIIIIIIIIIIIIIIIIIIIIIHEDIIIIIIIIIIIIIIIIIIIIIIIIIIIIIIIIIIIIIIIIIIIIIIIIIIIIIIIIIIIIIIIIIIIIIIIIIIIIIIIIIIIIIIIIIIIIIHFIDDDDD
@HISEQ:969:HM2KJBCX2:2:1102:16592:40995 2:N:0:ACTATGCA
TCCTCACTATCACCCAACTATCCCTATTAATCATTACGTCAATCCTAGAAACCAACAAAATAGGATCAAACGTCCTATTTCATTATTCCATGCTAATGTATTCAAGCGTTAGCCTGCTTTAAACACTCTAATTTTTTCAAAGTAACAGTCCTGTTTCCCTGCAACACCAAATTAATGACATTACAGTTCTTCAAGAAGGAGGAACCAGTAAAGCCAGTGCATACCAGAGGCACGACCAACCTACTAATCCCGAAATTCAACTACGAGCTTTTTAACTGCAACAACTTTAATATACGCTATTGGAGCTGGAATTACTGCGGCTGCTGGCACCAGACTTGCCCTCCAA
+
DDDDDIIIIIIIIIIIIIIIIIIIIIIIIIIIIIIIHIIIIIIIIIIIHIIHHIIIIHHHHIHIHHIIIIIHIIIIIIIIIIIIIIIGIIIIIIIIIIIIIIIIIIHIIIIIIIHIIIIIIIIIIIIIIIIIIIIIIIIIIIIIIHIIHIIIIIIIIIIIHHIIIIIIIIIIIIIIIIIIIIIIIIIIHIIIIIIIIIIIIIIHIHIIIIIIIGIIIIHIIIIIIIIIIIIIIIIIIIHIIIIIIIIIIIIIIHIIIIIIIIHHIIIIIIIIIIIIIIIIIIIIIIIIIIIIIIIIIIIIIIIIIIIIIIIIIIIIHIIIIIIIIIIIIIIIIIIIIIIIIDDDDD
@HISEQ:969:HM2KJBCX2:2:1102:8706:41723 2:N:0:ACTATGCA
TCCTCACTATCACCCAACTATCCCTATTAATCATTACGGCGGTCCTAGAAACCAACAAAATAGGACCGCACGTCCTATTCTATTATTCCATGCTAACGTATTCGAGCAAAGGCCTGCTTTGAACACTCTAATTTTTTCAAAGTAAAAGTCCTGGTCCCCAACACACCCAGTGAAGGGCATGCGGTTCTCCAGAAGAGAAGGCCCGGCCGGACAAGTGCACGCGGTGAGGCGGACCTGCCAGCCAGGCCAAAGGTTCAACTACGAGCTTTTTAACTGCAACAACTTTAATATACGCTATTGGAGCTGGAATTACCGCGGCTGCTGGCACCAGACTTGCCCTCCAA
+
DDDADIIIHIHIIIIIIIIIIHIIIIHIIHIGHIIHIIIIIIIIIIHICHIIIIIIHIIIHGDHIIIIII/EEHHIIIIIIIIIIIIIIIHHCHHIIHIIIHIHHHIIHIIIIHIGIIIIIHIIIIHIIIIIIIGIIIIIIIIIHIIIIHHIHIIIIHIHIIIIHIIHHIIHIIIIIIIIIIIIIIHHHIIIHIIIIIIIIIIIIIIIIIIHHIIIIIIIIIIIIIIIIIIIIIIIIIHIIHEIIIGHIIIIIHIIIIIIIIIIIIIIIIIHHHHIHIFIIHHHHIIIIIIHIIIIIIIIIHIIIIIIIIIIIIIIIIIIIIIIIIIIIIIIIIIIIIIDDDDD
@HISEQ:969:HM2KJBCX2:2:1102:6531:42110 2:N:0:ACTATGCA
TCCTCACTATCACCCAACTATCCCTATTAATCATTACGGCGGTCCTAGAAACCAACAAAATAGGACCGCGCGTCCTATTCTATTATTCCATGCTAACGTATTCGAGCAAAGGCCTGCTTTGAACACTCTAATTTTTTCAAAGTAAAAGTCCTGGTCCCCAACACACCCAGTGAAGGGCATGCGGTTCTCCAGAAGAGAAGGCCCGGCCGGACAAGTGCACGCGGTGAGGCGGACCTGCCAGCCAGGCCAAAGGTTCAACTACGAGCTTTTTAACTGCAACAACTTTAATATACGCTATTGGAGCTGGAATTACCGCGGCTGCTGGCACCAGACTTGCCCTCCAA
+
DDDDDIIIIIIIIIIIIIIIIIIIIIIIIIIIIIIHIGIIHIIIHIIIIIIIIIIIHHHHIIGHHIIDH?HGHIIIEFHHIIIIIIIIHIIGIIIHHIIHIIIIIIIIHHIIIIIIIIIIIIIIIIIHHHHIHIIIIIIIHHIHHIIIIIIIIHIIIHIIIH?HHIGIIIIIIIIHIHIIIIIIIHHIHIIIIIIHIIIIIIIIHHHIIHIIIIIIIIIIIIIIIIIIIIIIIIIIIIHIIIHIIIHHIHIIIIIIIIIIIIIIIIHIIIIIIIIIIIIHGHIHIIIIIIIHIIIIHIIIIIIHIIHHIIIIIHIIIIIIIIIIIIIIIHIIIIIIIIGDDDDD
@HISEQ:969:HM2KJBCX2:2:1102:16235:42334 2:N:0:ACTATGCA
TCCTCACTATCACCCAACTATCCCTATTAATCATTACGGCGGTCCTAGAAACCAACAAAATAGGACCGCACGTCCTATTCTATTATTCCATGCTAACGTATTCGAGCAAAGGCCTGCTTTGAACACTCTAATTTTTTCAAAGTAAAAGTCCTGGTCCCCAACACACCCAGTGAAGGGCATGCGGTTCTCCAGAAGAGAAGGCCCGGCCGGACAAGTGCACGCGGTGAGGCGGACCTGCCAGCCAGGCCAAAGGTTCAACTACGAGCTTTTTAACTGCAACAACTTTAATATACGCTATTGGAGCTGGAATTACCGCGGCTGCTGGCACCAGACTTGCCCTCCAA
+
BDADCIIIHIGHHCHGHDHIHHHIHIIIIECHHIIHHCHHDHCDHIIIIHHHIIIIIIIIHICHIIIDHHIDCEGHHDCGHIIIGIH1@CFEHEHGHIIIHHEHHHIHHIIHHHHHIIIHIHIIHHECHHHIIHHIHGIIHHHIIIHDGCHHHDG<HFHHIHIHHHIIHEAHIHIHEIIIIIIIIIIIGIIIIIHIIIHHHIHDIIHHFHIHHHHCDIIIIHHIGIIHHHIIIGIIHIIHFECIHHHHIIHHHHHGHIIIIHIHHIIIIIIHHGFIIIIIHHF1EHHHEEEGIIHGGGEEHHHHHHHIHHIIHHHIHEHEHIIHHHHEHHIHHHHHDHIDDDDD
@HISEQ:969:HM2KJBCX2:2:1102:4097:42489 2:N:0:ACTATGCA
TCCTCACTATCACCCAACTATCCCTATTAATCATTACGGTGATCCTAGAAACCAACAAAATAGAATCATGCCGTCCTATTTCATTATTCCATGCTAATCTATTCAAGCATAAAGCCTGCTTTAAACACTCTAATTTTTTCAAAGTAACAGTCCTAGCTTCCTATTACACCTAATGAAAGGCATAATAGTTCACTAGAAGGTGGAGATTGACAACTACCAGTACATGTCCGAAAACACGACCGATATGCCAATCCCGAAATTCAACTACGAGCTTTTTAACTGCAACAACTTTAATATACGCTATTGGAGCTGGAATTACCGCGGCTGCTGGCACCAGACTTGCCCTCCAA
+
DDDDDIIIIIIIIIIIIIIIIIIIIIIIIIIIIIIIIIIIIIIIIIIGGHIGIIIIIHHHHIHHHHIIIIGHIIGHHIIIIIIIIHIGIHIIHIIIIIIIHHHHIIHIIHIHIIIIIIIIIIIIIIHIIHIIIIIIIIIIIIHIIIIIIIIIIIHGIIHIIIIIIIIHHIIIIIHIIIIIIIIIIIIIIIIIIIIHIIIIIIIIIIIIIIIIIIIIIIIIIIIIIIIIHIIIIIIIIIIIIIIIIIIHHIIIIIIIIIIIIIIIIIIIGIIIIIIIIIIIIIIIIIIIIIIIIIIIIIIIIIIIIIIIIIIIIIIIIIIIIIIIIIIIIIIIIIIIIIIIIIIIIDDDDD
@HISEQ:969:HM2KJBCX2:2:1102:4027:43263 2:N:0:ACTATGCA
TCCTCACTATCACCCAACTATCCCTATTAATCATTACGTCGATCCTAGAAACCAACAAAATAGGATCAACGTCCTATTTCATTATTCCATGCTAATGTATTCAAGCGTTAGCCTGCTTTAAACACTCTAATTTTTTCAAAGTAACAGTCCTGATTTCCCGCAACACCAAATTAATGACATCACGGTTCGTCAAGAAGGAGGAATCAGTAAAGCCAGTGCATACCAATGGCATGACCAACTTACTAACCCCGAAATTCAACTACGAGCTTTTTAACTGCAACAACTTTAATATACGCTATTGGAGCTGGAATTACCGCGGCTGCTGGCACCAGACTTGCCCTCCAA
+
0D0B@CEHFHCFH?@GHFHHEHH@F1@@HE1CGFHHHH@F/<DE0D11<<C<<C@CEHI1CC1<1DFFHE0D1CH1<C<FHHEC@@@C1@@<DFHH1:DEHEHG@C?GCCG118/<HHGIIFEHFEAADCFBD8@E1AGE1DFH9<1D@AD1<F?1<H?@<<CCFGDCG0DG</EGG?<<CECHCDD<1@CEH?HHD0C0@GH?CGCFFHH8?CCHE:8FEHHGHHGEIFHFHIFHHF<1CHFACC/A:D@IIHEC@C<10HHGFG@EHG?EHHCHHF1GGD<@C1<@HG0<G?F1?D<<1F@FC<<CEEHC</<//HF@<11FG<C<@F1C<<11CH@C?B@D0
@HISEQ:969:HM2KJBCX2:2:1102:16645:43328 2:N:0:ACTATGCA
TCCTCACTATCACCCAACTATCCCTATTAATCATTACGTCGATCCTAGAAACCAACAAAATAGGATTAACGTCCTATTTCATTATTCCATGCTAATGTATTCAAGCGTTAGCCTGCTTTAAACACTCTAATTTTTTCAAAGTAACAGTCCTGATTTCCCGCAACACCAAATTAATGACATCACGGTTCGTCAAGAAGGAGGAATCAGTAAAGCCAACAGTACATACCGAAGGCATGACCAACTTACTAACCCCGAAATTCAACTACGAGCTTTTTAGTTGCAACAACTTTAATATACCCTATTGGAGCTGGAATTACCGCGGCTGCTGGCACCAGACTTGCCCTCCAA
+
DDDDDIIIIIHIIIIIIIIGIHIIIHIIIIIIIIHIIIIIHIHHIHHHHHHHHHHIIIIHIFHIHHIIIGHEGHIIHHHIIIIIIIHHIIHHHIIIIIIIIHIIHIIIIIIIIIIIHIIHIHHHIIIHHIIHHIIHIHHIIHHIIIIIHIIIIIIIIHHHHHIHIHIIIIIIIHIHHHHHFHIIIIIHIIIIIIIIIIIIIIIIIIIIHGIIIIHGIIIIIIIIIIIIHHIIIHHIIIIIIIHHHHHHHIIIIIIIIIIIIHHHEIIIHIIIIIIIIIIIIIIIIIIGIIIIIIIIIIIHHIIIIIIIIIIIIIHIIIIIIIIIIIIIIIIIIIIIIIIIIIIDDDDD
@HISEQ:969:HM2KJBCX2:2:1102:15190:43647 2:N:0:ACTATGCA
TCCTCACTATCACCCAACTATCCCTATTAATCATTACGGTGATCCTAGAAACCAACAAAATAGAACCATGCCGTCCTATTTTATTATTCCATGCTAATCTATTCAAGCACAAGCCTGCTTTAAGCACTCTAATTTTTTCAAGGTAATAGCTCTGCTTCCCCAACGCACTAACTTAATAGCATGCTGGTTATTCAGAAGGTAGGAATTCATCAAGCCAGTGCGGACAGTGAAGCCCGACCAACCGACAAACTCCGAAATTCAACTACGAGCTTTTTAACTGCAACAACTTTAATATACGCTATTGGAGCTGGAATTACCGCGGCTGCTGGCACCAGACTTGCCCTCCAA
+
DDDDDIIIIIIIIIIIIIIIIIIIIIIIIIIIIIIIIIIIIIIIIIHIIIIIIIHIIIIIIIHEHFHHHHIIIHCDHIIIIIIGHIIHGIIHFCHHHHIIIHHIIIIIIHIGGFIIIIHIIIHIIIIIIIIIIIIIIHIIIIIIIIIIIIIGIIIHIHIIIIHIIHIIIIIIIIIIIIIIIIIIIIIHHHHGHGIIGHIIIIIIIIIIIIIIIIIIIHIHIHIIIIIHIIIIIIIIIIIIIIIIIHHIHIIIIIIIIIIIIIIIHIHIIIIIIIIIIIIIIIIIIIIIIIIIIGIHIIIIIIIIHIIIIIIIIIIIIIIIIIIIIIIIIIIIIIIIIIIIIIICDDDD
@HISEQ:969:HM2KJBCX2:2:1102:7504:44236 2:N:0:ACTATGCA
TCCTCACTATCACCCAACTATCCCTATTAATCATTACATCGATCCTAGAAACCAACAAAATAGAATCTGATGTCCTATTTCATTATTCCATGCTAATGTATTCAAGCGTAAGCTTGCTTTAAACACTCTAATTTTTTCAAGGTAACAGTCCTAATTCCCCATAACATCAAATAAATGACATTATGGTTCTTTAGAAGGTGAGAACCAATAAAACCAGTACATACCAAGGCATGACCGATTCCTTGATCCCGAAATTCAACTACGAGCTTTTTAACTGCAACAACTTTAATATACGCTATTGGAGCTGGAATTACCGCGGCTGCTGGCACCAGACTTGCCCTCCAA
+
DDDDDIIIIIHHHIIIEHIIIIIIIIIIIIHIHIIIIIIHIGIHIIIHIHHHIIIIIIIIIIHIIIIIIIIGHIIIIIHIIIIIIIHHHIIECEHHIHHHHFIIIIHIIIIIHIIIIHHIHIGIIIIIIIHIIIIIIIIIIIIIIIIIIIIIIIIIIIIIIIIIIIIIIIIHIIIIIIIIIIIIIIHHGHIIIIIIIIIHIIHIIHIIIIIIIIIIIIIIIIIIIIIIGIIIHIIGIIIIHHHDIIHIIIIIIIIIIHIIIIIIIHIIIIIIHHIIIIHIIIHIIIIIIIIHHIIIIIIIIIIIIIIIIIIIIIIIIIIIIIIIIIIIIIIIIIIIIIIICDDDA
@HISEQ:969:HM2KJBCX2:2:1102:7182:44359 2:N:0:ACTATGCA
TCCTCACTATCACCCAACTATCCCTATTAATCATTACGGCGGTCCTATTTTGTTGGTTTCTAGGACCGAACGTCCTATTCTATTATTCCATGCTAACGTATTCGAGCAAAGGCCTGCTTTGAACACTCTAATTTTTTCAAAGTAAAAGTCCTGGTCCCCAACACACCCAGTGAAGGGCATGCGGTTCTCCAGAAGAGAAGGCCCGGCCGGACAAGTGCACGCGGTGAGGCGGACCTGCCAGCCAGGCCAAAGGTTCAACTACGAGCTTTTTAACTGCAACAACTTTAATATACGCTATTGGAGCTGGAATTACCGCGGCTGCTGGCACCAGACTTGCCCTCCAA
+
DDDDDIIIIIIIIIIIIIIIIIIIIIIIIIIIGIHIIIHIIIHIHGHIIHIIFHE@EHHIIIFEHIHEHIIIIIIHIHIHHHIIHIIIIEH?EHGHIIIIIIIIIIIIIIIIHHHIIHIIHGIIIIIIIIHHHHIHHHHHIIIHIIIIIIHHIIIIHIIIIIIHIIIIIIIIHIIIIIHIIIIIIIIHEIIIIIIIIIIIIIIIIIIIIHIIIIIIIIIIIIHIIIIIIIIIIHIIIIIIHHGIIIIHIIIIIIIIIIIIIIIIIIIIIIIIIIIIIIIIIIIIIIIIIIIIIIIIIIIIIIIIIIIIIIIIIIIIIIIIIIIIIIIIIIIIIIIIIIIDDDDD
@HISEQ:969:HM2KJBCX2:2:1102:6205:45070 2:N:0:ACTATGCA
TCCTCACTATCACCCAATTATCCCTATTAATCATTACGGCGGTCCTAGAAACCAACAAAATAGGACCGCACGTCCTATTCTATTATTCCATGCTAACGTATTCGAGCAAAGGCCTGCTTTGAACACTCTAATTTTTTCAAAGTAAAAGTCCTGGTCCCCAACACACCCAGTGAAGGGCATGCGGTTCTCCAGAAGAGAAGGCCCGGCCGGACAAGTGCACGCGGTGAGGCGGACCTGCCAGCCAGGCCAAAGGTTCAACTACGAGCTTTTTAACTGCAACAACTTTAATATACGCTATTGGAGCTGGAATTACCGCGGCTGCTGGCACCAGACTTGCCCTCCAA
+
DDD?DEGHEEHHHCGC11<DHGHHCHCGH?GGHIHGCE@DE<EDHIH1<FHHHEHI1GH1<EC1<<DCEDHDHEEG<DHHHHII@HHHIII@CGHHI@CHFDFHIFHHHIHIHHHFHEHHCEEHEHHGHHGHHHIIIIHHIIHHIHIGHIIIHHHEIIIFHIIHHHHHHHHIHIIIIIIIIIHHHIIIIIIHIIHHHHHEF?CHGIIIHIHHHGH@HIIHHCEIHIIHIIHHFIIIHHHHEHHIFG@HIHIHIIIIIIIIIIIIIHIIIHGHGIIIIHFFECHHHHHIHIIHIIIIIHHIIIIIHIIIIIIIIHHIIIIIIHHHHIIIIHIIGIIIIIHDDADD
@HISEQ:969:HM2KJBCX2:2:1102:17634:44924 2:N:0:ACTATGCA
TCCTCACTATCACCCAACTATCCCTATTAATCATTACGGTGGTCCTAGACCAACAAAATAGAACCAACGTCCTATTCTATTATTCCATGCTAATCTATTCAAGCAAATGCCTGCTTTAAACACTCTAATTTTTTCAAGGTAATGGTCCTGGCTCCCCGGTACACTCAATAAAGAACATGCCGGTTCACCAGAAGGTAAGACCCGACAGCAGACAGTACTCGCCAAAGACGGACCGCCCGGCCAGGCCTAAAGTTCAACTACGAGCTTTTTAACTGCAACAACTTTAATATACGCTATTGGAGCTGGAATTACCGCGGCTGCTGGCACCAGACTTGCCCTCCAA
+
DDDDDIIIIIIIIIIIIIIIIIIIIIIIIIIHIIIIIIIIIHIIIIIIHIIIIIIIIIHIHHIIIHIIIHHIIIHHIIHIIIIHHHHIHHIIGIIHHIIIHHIIIIIIIIIIIHIHHIIIIIIIIIIIIIIIIHHIIIHIIIIIIIHIIHHIHHIIIIIIIIIIIIIIIIIIIIIIHIHIIIIIIIIIIIIIIIIIIIHIIIIIIIIIHIIIIIIIIIIIIIIIIIIHIIIIIHIIIIIHHEIIIHHIIGIIIIGIIIIIIIIIIIIIIIIIIGIIIIHIIIIIIIIIIIIIIIIIIHIIIIIIIIIIIIIIIIIIIIIIIIIIIIIIIIIIIIIIIIDDDDD
@HISEQ:969:HM2KJBCX2:2:1102:4405:44881 2:N:0:ACTATGCA
TCCTCACTATCACCCAACTATCCCTATTAATCATTACGTCGATCCTAGAAACCAACAAAATAGAATCAAACGTCCTATTTCGTTATTCCATGCTAATGTATTCAAGCGTGAGCCTGCTTTAAACACTCTAATTTTTTCAAAGTAACAGTCCTGATTCCCCATGACACCAAATTAATGACATCATGGTTCGTCAGAAGGTAGGAATCAATAATACCAGTACGTACAATAGCACGACCAATAAATTGATCCCGAAATTCAACTACGAGCTTTTTAACTGCAACAACTTTAATATACGCTATTGGAGCTGGAATTACCGCGGCTGCTGGCACCAGACTTGCCCTCCAA
+
DCCCDIIIIIIIIIIIIIIIHIIIIIFHIIIIIIIIIGHIHCHIIIIHIIHIFHIIIII@HHGHHIHCHIIEHHIHIHHIHHHIIIIIIIIIIIIIIIIIIIIIIIHIIIIIIIIHIIHIIIIIIHHIIIIIIIIHIIIIIIIIIHHHHIIIHIHHIHHIIHIIIIHIIIIHIIIIIIHIIIIIIIIIIIIIIIIIIIIIIIIIIIIIIIHIHIIIIIIIIIIIIIIIIIIIIIIIIIIIIHHFIIIIGIIIIIIIIIIIIIIIHIIIIIIIIHIIIIIIIIIIIIIIIIIHIIIIIIIIIIIIIIIIIIIIIIIIIIIIIIIIIIIIIIIIIIIIIIIIDDDDD
@HISEQ:969:HM2KJBCX2:2:1102:14485:45012 2:N:0:ACTATGCA
TCCTCACTATCACCCAACTATCCCTATTAATCATTACGGCGGTCCTAGAAACCAACAAAATAGGACCGCACGTCCTATTCTATTATTCCATGCTAACGTATTCGAGCAAAGGCCTGCTTTGAACACTCTAATTTTTTCAAAGTAAAAGTCCTGGTCCCCAACACACCCAGTGAAGGGCATGCGGTTCTCCAGAAGAGAAGGCCCGGCCGGACAAGTGCACGCGGTGAGGCGGACCTGCCAGCCAGGCCAAAGGTTCAACTACGAGCTTTTTAACTGCAACAACTTTAATATACGCTATTGGAGCTGGAATTACCGCGGCTGCTGGCACCAGACTTGCCCTCCAA
+
DDDDDIIIIIIIGIIIGIIIHHIIHIIIIIIIIHIHIHIIIIIGHIII?EHIIIIIHFIEHHHHHHHDHHGGHCHHFHHIHHHIIIIHIIHI?<HFHFDFECD<F@DHHFIHHHIHHHHIHIIIIIIFHHHHHHHIEHIIIIHIIHIIIGGHHEEFHHHHIHHCGHHCHHGIIHHHHEDIHGHIIHEGH@HHHEHHHGFHE<FIHEDHCHHIIIIIHGIGGHIHHHIHIIHGCDHHHCEHHG@IHH@?IHEFHGFHHHE=IHIHHGHHHHGCFEHFFFHHHCEC<1CHGEHEC@CHHHHIIIIGIIIIIHGIHE<DIHHHEHCGCCCGHGC<1?EIIIIDDDDA
@HISEQ:969:HM2KJBCX2:2:1102:12718:45196 2:N:0:ACTATGCA
TCCTCACTATCACCCAACTATCCCTATTAATCATTACGGTGATCCTAGAAACCAACGAAATAGAATCAGTCCGTCCTATTTCATTATTCCATGCTAATGTATTCAGACGATAGTCTGCTTTAAACACTCTAATTTTTTCAAAGTAACAGTCCTGATTTCCCATCACACCAAATAAATGGCATGAAAGTTCCTCAGAAGGTAGAGATCCATCTCACCAGTGCAGACAATTAAGCCTGACCAATGGGTAGACCCCGAAGTTCAACTACGAGCTTTTTAACTGCAACAACTTTAATATACGCTATTGGAGCTGGAATTACCGCGGCTGCTGGCACCAGACTTGCCCTCCAA
+
@D@@DHIIIIHHIIHECHHIHHHHHHIIGHIIIIHIHH=GGHHHCHHHI1FHG?GHFEHIIIIECEFHIFHHGHGHIHHIH@EGH@GHEHEHEHFH?CHHHHGIIIIFCIHGIHHHGHIIHHIHIHHHHHIIIIHHHIIHHIHIIIGIIIHHHHIIIIIIIHHHHHHHIIHGIHHIIIIIGIHIIIIIHHHHHHIHIIIIIIIIHHIHHHHIIIIIIIHI;HHIIIHIHIIIIIHHHHIIIIIHHFGIHDIIIIHHIIIHIIIIIHHIIIIIIIIIHHHIIIIHHIHHHIIIHHIIIIIIIIIIIIIIIIHIHHIIIIHIIIIIHIIIIIIIIIIIIIIIIIIDDDDD
@HISEQ:969:HM2KJBCX2:2:1102:12964:45528 2:N:0:ACTATGCA
TCCTCACTATCACCCAACTATCCCTATTAATCATTACGGTGATCCTAGAAACCAACAAAATAGAACCATGCCGTCCTATTTTATTATTCCATGCTAATCTATTCAAGCACAAGCCTGCTTTAAGCACTCTAATTTTTTCAAGGTAATAGCTCTGCTTCCCCAACGCACTAACTTAATAGCATGCTGGTTATTCAGAAGGTAGGAATTCATCAAGCCAGTGCGGACAGTGAAGCCCGACCAACCGACAAACTCCGAAATTCAACTACGAGCTTTTTAACTGCAACAACTTTAATATACGCTATTGGAGCTGGAATTACCGCGGCTGCTGGCACCAGACTTGCCCTCCAA
+
DDABDIHIIHIIGIIHEHIIGIIIIGEHHHHEHIHGHIHIIIIIIIGIIIHHHHEHHIIIIIHFHIFHFEHHGHDHHHHIIIIIIIGGCHEHICHHHHIEHGHIIHHIHIIHEEHHHIHIIHHHIIIHIHIIIEEIHHIIHIHHIIHIIIIIIHHHHHIIIHIIGIIIIHHHHIHHIIIIIIIIIIIHHFHIIIIIHIIIHHIIIHHIIIIIIIIIIIIHEHHIIHIIIIIIIIIIIIIIIHIHHGGIIIIIIIIIHGGIIHHIIIIIIIIIIIIIIHHIIHIIIIIIIHIIIIHIIIIIIIIIIIIIIIIIIIIIIIIIIIIIIIIIIIIIIIIIIIIHHGHDCDDD
@HISEQ:969:HM2KJBCX2:2:1102:15065:45345 2:N:0:ACTATGCA
TCCTCACTATCACCCAACTATCCCTATTAATCATTACGTCGATCCTAGAAACCAACAAAATAGAATCAAACGTCCTATTTCATTATTCCATGCTAATGTATTCAAGCGCGAGCTTGCTTTAAACACTCTAATTTTTTCAAAGTAACAGTCCTGATTTCCCGCGACACCAAATTAATGACATCGTGGTTCGTCAGAAGGGAGAAACCAATAATGCTAGTACGTACAAAGTACGACCGACATATTAGTCCCGAAATTCAACTACGAGCTTTTTAACTGCAACAACTTTAATATACGCTATTGGAGCTGGAATTACCGCGGCTGCTGGCACCAGACTTGCCCTCCAA
+
DDDDDIIIIIIIIIIIIHIIIHIIIIIIIIIIIIIIIIIIIIIIIIGIIIIIIIIIIIIHIHHHIIHHIIIIIIIIIIGHIIIIGIIGIIIIIIIIIIIIIGHIIIIIIIIHHIIHHIIIIIIIIHIIIIIIHIIIIIIIIIIIIHIIIIIIHIIIIIHHIIHIHIHIIIIIIIIIIHIIIIIIIIIIIIIIIIIIIIIIIIIIIIIIIIIIIIIIIIIIIIIIIIIIIIIIIIIIIIIIIHHIIIIIIHIIIIIIIIIIIIIIIIIIIIIIIIIIIIIHIHIIIIIIIIIHIIIIHIIIIIIIIIIIIIIIIIIIIGIIIIIIIIIIIIIIIIIIIIIDDDDD
@HISEQ:969:HM2KJBCX2:2:1102:2047:46508 2:N:0:ACTATGCA
TCCTCACTATCACCCAACTATCCCTATTAATCATTACGGTGGTCCTAGACCAACAAAATAGAACCAACGTCCTATTCTATTATTCCATGCTAATCTATTCAAGCAAAAGCCCGCTTTAAACACTCTAATTTTTTCAAGGTAATGGTCCTGGTTCCCCGACACACCCAATAAAGGGCATACCGGCTCACCAGAAGGATAGACCCGACAGCAGAACAGTACTCGCCAGAGACGGACCGTCCGGTCAGGCCTAAAATTCAACTACGAGCTTTTTAACTGCAACAACTTTAATATACGCTATTGGAGCTGGAATTACCGCGGCTGCTGGCACCAGACTTGCCCTCCAA
+
DDDDDIIIIIIIIIIIIIIIIIIIIIIIIIIIIIIIIHIIIIIIIIIIIIIIIIHIHHIIHHHHIIIIIIGHIIGIHIIIIIIIHIIIIHIIIIIIIHIIIHHHIIIHHIHIIIIIIIIIIIIIIIIHIIIIIHIIIIGIIIIIIIIIIIHIHHHIHIIIIIIIHHIIIIIIHIHHHIIIIIIIIIIIIIIIIIIIHHIIIIIIIIIIIIIIIIIIIIIHHHHIIIIIIIIIIIIIIIIHHIHIIHGGHIIIIIIHIIIIHIIIIIIIIIIIIIIIIIIIIIIIIIIIIIIIHHHHGFGIIIIHIIIIIIIIIIIIIIIIHGD1IIIIIIIIIIIIIIIDDDDD
@HISEQ:969:HM2KJBCX2:2:1102:18751:46577 2:N:0:ACTATGCA
TCCTCACTATCACCCAACTATCCCTATTAATCATTACGGTGATCCTAGAAACCAACAAAATAGAACCATGCCGTCCTATTCTATTATTCCATGCTAATGTATTCGAGCAAAAATGCCTGCTTTAAACACTCTAATTTTTTCAAGGTAAAGGTCCTGGATCCGCAAGACACCCAATTAAGGACATCAAGTTTCTCCAGAAGGTGAGAAATCAACAGCGACAGTTCATACCCCTTAAGGCATGACCATCACGTCAATCCCGAAATTCAACTACGAGCTTTTTAACTGCAACAACTTTAATATACGCTATTGGAGCTGGAATTACCGCGGCTGCTGGC
+
DDDDDIIIIIIIIIIIIIIIIIIIIIIIIIIIIIIIIIIIIIIIIIIIIIIIIIIIIIIIIIIIIIIIIHIIHHIIIIIIIIIHIIIIIIIIHIHIIIIHHIHHIIHHIIIIIIHIIIIIIIIIIIIIIIIIIIIIIIIIIIHIIIIIIIHIIIIIIIIIIIIIIIIIIIIIIIIHIIIIIIIIIIIIIHIIIIIIIIIIIIIIIIIIIIIIIIIIIIIIIIIIIIIIIIIIHGIIIIIIIIIIIIIIIIIIIIIIIIIIIIIIIIIIIHIIIIIIIIIIIIIIIIIIIIIIIIIIIIIIIIIIIIHHIIIIIIIIIIIIIIIIIIIIIIDDDDD
@HISEQ:969:HM2KJBCX2:2:1102:17380:46879 2:N:0:ACTATGCA
TCCTCACTATCACCCAACTATCCCTATTAATCATTACGGCGGTCCTAGAAACCAACAAAATAGGACCGCACGTCCTATTCTATTATTCCATGCTAACGTATTCGAGCAAAGGCCTGCTTTGAACACTCTAATTTTTTCAAAGTAAAAGTCCTGGTCCCCAACACACCCAGTGAAGGGCATGCGGTTCTCCAGAAGAGAAGGCCCGGCCGGACAAGTGCACGCGGTGAGGCGGACCTGCCAGCCAGGCCAAAGGTTCAACTACGAGCTTTTTAACTGCAACAACTTTAATATACGCTATTGGAGCTGGAATTACCGCGGCTGCTGGCACCAGACTTGCCCTCCAA
+
D?0D@HHHEHH1<D1<GHH1<DGEHHHHIIHE1FH1C10CEHE/<FF11<<GHE@CGHHHC111<11/<C/?C1<GEH@GGE1FHH?GHC1111DHHGGHEHHFEHHIHHIHHIH8IHIHHDECFIHIIHHHHIHHFGH@GHIHGEFHHEIHFHIIHHFHIGIIIHHHHI<IHHIIIIIHHHHIHIIIIIGIIHHIGHIDHHHHHD<HGHIIIHIHHHHIHIHIIIIIIIIHCIIIHIHIHIHHHHHGIIIIHHIIIHIGIIIHHHGIIIIIIHIHHHHEHHIIIIHFIHHGCGHHIIIIIHHGIFIHHGCHGHHDIHEHGIIHHIIIGHIHIIHHDIID@DB@
@HISEQ:969:HM2KJBCX2:2:1102:13584:46996 2:N:0:ACTATGCA
TCCTCACTATCACCCAACTATCCCTATTAATCATTACGTCAATCCTAGAAACCAACAAAATAGGATCGAACGTCCTATTTCATTATTCCATGCTAATGTATTCAAGCGTTAGCTTGCTTTAAACACTCTAATTTTTTCAAAGTAACAGTCCAAATTCCCCGCAACACCAAATTAATGGCATTACGGCTCATCAGGAAGGAGGAATCAGTGAGACCAGTACATACCAGAGGCATGACCAACCTACTAACCCCGAAATTCAACTACGAGCTTTTTAACTGCAACAACTTTAATATACGCTATTGGAGCTGGAATTACCGCGGCTGCTGGCACCAGACTTGCCCTCCAA
+
DDDDDIIIIIIIIIIIIIIIIIIIIIIIIIIIIIIIIIIIIIIHHIIIIHIGHIIIIIIIIIHIIIGHIHIGIHHIIIIIIIHIIIIHEHIIGHIHHIIHIHIHIIHIIIIIIIIIIIIIIIIIIIHIIIIHIIIIIIIHIIIIIIIHIIIIIIHIIIHHIIIIIIIIIIIHIIIHIIIIIIIHIIIIIIIIIIHHIIIIIHIHHIIIIIIIHEIIIIIIIIIIIIIIIIIIIIIIIIIIIIHHHIIIIIIIIIIIHIIIIIIIIIIIIIIIIIIIIIIIIIIIIIIIIIIIIIIIIIIIIIIIIIIIIIIIIIIIIIIIIIIIIIIIIIIIIIIIIIIIIDDDDD
@HISEQ:969:HM2KJBCX2:2:1102:16233:45117 2:N:0:ACTATGCA
TCCTCACTATCACCCAACTATCCCTATTAATCATTACGTCAATCCTAGAAACCAACAAAATAGGATCAAACGTCCTATTTCATTATTCCATGCTAATGTATTCAAGCGTTAGCCTGCTTTAAACACTCTAATTTTTTCAAAGTAACAGTCCTGTTTCCCTGCAACACCAAATTAATGACATTACAGTTCTTCAAGAAGGAGGAACCAGTAAAGCCAGTACATACCAGAGGCACGACCAACCTACTAATCCCGAAATTCAACTACGAGCTTTTTAACTGCAACAACTTTAATATACGCTATTGGAGCTGGAATTACCGCGGCTGCTGGCACCAGACTTGCCCTCCAA
+
DDDDDIIIIIIIHIIIIIIIIIIIIIIIIIIIIIIHIIHHIIIIIIIIIIIIIIIIIGHHIEHHGIHHIIHIHIHIHHHIHHIIIIIEHIHIHHIIIIIIIIIIIIIHIHIIHIIHIIIHHIHHIIIIIIIIIIIIIIIIIIIIIHIIHHIIIIIIIIIIIIIIIIGIIIIHHIIHIIIIIHIHIIIIHHIIIIIIIIIIHHHHHHIIIIIIIIIIIIIIIIIIHIIIIIGIIIIIIIHHIHH<HHHHIIIIIIIIHIIIIHHIIIIIIIGIIIIIHIIIIIIIIIHHHIIHIIIIIIIIHIHIIIIIIIIIIIIIHIIIIIIIIIIIIIIIIIIIIIIIIDDDDD
@HISEQ:969:HM2KJBCX2:2:1102:7372:45630 2:N:0:ACTATGCA
TCCTCACTATCACCCAACTATCCCTATTAATCATTACGGTGGTCCTAGACCAACAAAATAGAACCAACGTCCTATTCTATTATTCCATGCTAATCTATTCAAGCAAATGCCTGCTTTAAACACTCTAATTTTTTCAAGGTAATGGTCCTGGCTCCCCGGTACACTCAATAAAGAACATGCCGGTTCACCAGAAGGTAAGACCCGACACAGAACAGTACTCGCCAAAGACGGACCGCCCGGCCAGGCCTAAAATTCAACTACGAGCTTTTTAACTGCAACAACTTTAATATACGCTATTGGAGCTGGAATTACCGCGGCTGCTGGCACCAGACTTGCCCTCCAA
+
?DBDBHIIIIHGIIGHHGHHHEEHHHHHIHIGCGHIHIGHHGCHHHHHIIHHHHGIIIHHHHHHHHIIHEHHGIGEHHGHGHIHEHFEGEGCGC?GHHCHHGEHHIIFFC6CFHGHHIEHHHIIIHHIIIIHIIHIIIHFHGGE?F@GGHFIHHHEEHFCHGEHFHHEEHIHHGDFGH1CDCHHCGHCIHHHDGCGHHHCGHHIHDHHHE@CEHIIHIIHIIHF?AHIIIHH?HCCECD3C<D@GECHHHHHHHIHHCHDHFC?EFF1EFHFEFEFEIIHFHHFGIHHIGCHHHFFCHIIIIHFHHCHCDHIHHHIHHEHIIIHIIHGF@HIIIHIIIDD@@<
@HISEQ:969:HM2KJBCX2:2:1102:3617:47155 2:N:0:ACTATGCA
TCCTCACTATCACCCAACTATCCCTATTAATCATTACGGCGGTCCTAGAAACCAACAAAATAGGACCGCACGTCCTATTCTATTATTCCATGCTAACGTATTCGAGCAAAGGCCTGCTTTGAACACTCTAATTTTTTCAAAGTAAAAGTCCTGGTCCCCAACACACCCAGTGAAGGGCATGCGGTTCTCCAGAAGAGAAGGCCCGGCCGGACAAGTGCACGCGGTGAGGCGGACCTGCCAGCCAGGCCAAAGGTTCAACTACGAGCTTTTTAACTGCAACAACTTTAATATACGCTATTGGAGCTGGAATTACCGCGGCTGCTGGCACCAGACTTGCCCTCCAA
+
DDBDDHHIIIFHHEHHIIIIIHIIHIHIIIIGIGIIHEHIGIHHHHIIIIIHGIIIIIIIIHGHIIHCHHDHEHHHIHHHIIIIIGIHHHHEEHHG@HGIIHIHHGHIHIHGHHHIIIIIIIIIHHHIIHHHHIHIIIIIIIIIIIIHGIIHHGHHCHHHHIIIIHHHHIIHIIIIHIIIIIIIIIIIIIIIIIHIHCIHHD<IHHGIIIHIIHHHHGIIIIIIHHGGIHHGIIIIIIIIHEEIIIGIIIIIHIHIIIIIIIHHGHIIHHIIHIHIHIIIIIIIIIIGIIIHIIIHHIIIIIIIIIIIIHHIIHGIIIIIIIHIIHIHIIIIIIIIHIIDDDDD
@HISEQ:969:HM2KJBCX2:2:1102:4435:47414 2:N:0:ACTATGCA
TCCTCACTATCACCCAACTATCCCTATTAATCATTACGGTGATTCAGAAACCAACAAAACAGGACCACCGTCCTATTTTATTATTCCATGCTAATGTATTCAGACGTAAGCCTGCTTTGAACACTCTAATTTTTTCAAGGTAAAGGTCCTGGTTTCCCACCACACTAAATTAATAACATGATGGTTCCCCAGAAGGTAGAAATTCCACACGCCAGTACAGACTATTGCCCGACCAACGGTAGAACCCCGAAATTCAACTACGAGCTTTTTAACTGCAACAACTTTAATATACGCTATTGGAGCTGGAATTACCGCGGCTGCTGGCACCAGACTTGCCCTCCAA
+
DDDDDIIIIIIIIIIIIIIIIIIIIIIIIIIIIIIIIIIIIIIIIIIIHHIFHHIIIHIIIHIHIIHGHIIIGIIIHHIIIIIIIIIHIIIIIIIIIIIIHGHIIIIIIIIIIIIIIIIIIIHIIIIIIIIIIIIIIIIIIIIIIIIIIIIHIIIIIIIIIIIIIIIIIHIIIIIIIIIIIIIIIIIIIIIIIIIIIIIIIIIIHIIIIIIIIIIIIIIIIIIIIIIIIIIIIIIIIIIHHFIIIIIIIIIIIIIIIIIIIIIIIIIIIIIIIIIIIIIIIIIIIIIIIIIIIIIIIIIIIIIIIIIIIIIIIIIIIIIIIIIIIIIIIIIIIIIIIIDDDDD
@HISEQ:969:HM2KJBCX2:2:1102:9511:47948 2:N:0:ACTATGCA
TCCTCACTATCACCCAACTATCCCTATTAATCATTACGGTGGTCCTTGAACCAACAAAATAGAACCACAACGTCCTATTCTATTATTCCATGCTAATCTATTCAAGCAAAAGCCTGCTTTAAACACTCTAATTTTTTCAAGGTAATGGTCCTGGCTCCCCGATACGCCCAATTAAGAACATACCGATTCACCAGAAAGATAGACCCGACGACAGAACAGTACTCGCCAGAGACGGACCGTCCGGCCAGGCCTAAAATTCAACTACGAGCTTTTTAACTGCAACAACTTTAATATACGCTATTGGAGCTGGAATTACCGCGGCTGCTGGCACCAGACTTGCCCTCCAA
+
DDDDDIIIIIIIIIIIIIIIIIIIIIIIIHIHHIIIHIIIIHIIHIIIIIGIIIIIHEIHHHHHIIHIIIIIIIIIGIIIIIIIHIIIIIIIII1CGIIIIIHIIIIIIIIHIIIIIIIIIIIIIIIHIHHIIIIIIIIIIIHIIIIIIIIIIIIIIIIIIIIIIIIHIIIIIIIIHHIIIIIIHIHHHGHIIIHIIIIHIIIIIIIHIIIIIIIIIIIIIIIIIIIIIIIIIIIIIHIIIIIIHHIIIGIIIIIIIIIIIIIIIIHIIIIIIIIIIIIIIIIIHIIIIIIIIIIIIIIIHHIIIIIIIIIIIIIIIIIIIIIIIIIIIIIIIIIIIIIIIIDDDDD
@HISEQ:969:HM2KJBCX2:2:1102:12600:48155 2:N:0:ACTATGCA
TCCTCACTATCACCCAACTATCCCTATTAATCATTACGGTGATCCTAGAAACCAACAAAATAGAACCATGCGTCCTATTTCATTATTCCATGCTAATGTATTCAGGCAATAGCCTGCTTTAAGCACTCTAATTTTTTCAAGGTAACAGTCCTGCTTCCCCAACGCACCAAATTAATGACATGCTGGTTATTCAGAAGGTAGGAATCAATCACGCCAGTACAGACCCAAAAGCCCGACCAACGGATAAACCCCGAAATTCAACTACGAGCTTTTTAACTGCAACAACTTTAATATACGCTATTGGAGCTGGAATTACCGCGGCTGCTGGCACCAGACTTGCCCTCCAA
+
DDDDDIIIIIIIIIIIIIIIIIIIIIIIIIIIIIIIIIIIIIIIIIHIIIIIGIIIIIIIIIHHHIIIIEFGHHGIIIIIIIIIIIIIIIIHGHIIIGIIIIIIIIIIIIIHHIIIIIIHIIIHIIIIIIIIIHIIIIIIIHIIIIIHGHIHIIIIFIIIIIIIIIIIIIIIIIIIIIIIIIIIIHHHHIIIIIHHHIHIIHIIHIIIHIIIIIIIIIIIIIHIIIIIIIIIIHIHIIIIHIIIHGIIIIGHIIIIIHIIIIIIIIHIIIIIIIIIIIIIIIIIIIIIIIIIIIHIIIIIIIIIIIIIIIIIIIIIIIIIIIIIIIIIIIIIIIIIIIIIIIDDDDD
@HISEQ:969:HM2KJBCX2:2:1102:11765:48884 2:N:0:ACTATGCA
TCCTCACTATCACCCAACTATCCCTATTAATCATTACGTCAATCCTAGAAACCAACAAAATAGGATCGAACGTCCTATTTCATTATTCCATGCTAATGTATTCAAGCGTTAGCTTGCTTTAAACACTCTAATTTTTTCAAAGTAACAGTCCAAATTCCCCGCAACACCAAATTAATGGCATTACGGATCATCAGGAAGGAGGAATCAGTGAGACCAGTACATACCAGAGGCATGACCAATCTACTAACCCCGAAATTCAACTACGAGCTTTTTAACTGCAACAACTTTAATATACGCTATTGGAGCTGGAATTACCGCGGCTGCTGGCACCAGACTTGCCCTCCAA
+
DDDDDIIIIIIIIIIIIIIIIIIIIIIIIIIIIIIIIIIIIHIIIIIIIIIIIIIIIIIIIIHHIIIIIIIGIIIIIIIIIIIIIIIIIIIIIIHIIIIIIIIIIIIIIIIIIIIIIIIIIIIIIIIIIIIIIIIIIIIIIIIIIIIIHHIIIIIHIIIIIIIIIIIIIIIIIIIIIIIHIIIIIIIIIIIIIIIIIIIIIIIIIIIIIIIIIIIIIIIIIIIIIIIIIIIIIIIIIIIIIHHHGIIIIIIIIIIIIIIIIIIIIHIIIIIIIIIIIIIIIIIIIIIIIIIIIHIIIIIIIIIIIIIIIIIIIIIIIIIIIIIIIIIIIIIIIIIIIIIIIDDDDD
@HISEQ:969:HM2KJBCX2:2:1102:11977:48651 2:N:0:ACTATGCA
TCCTCACTATCACCCAACTATCCCTATTAATCATTACGTCGATCCTAGAAACCAACAAAATAGAATCAAACGTCCTATTTCATTATTCCATGCTAATGTATTCAAGCGTGCGCTTGCTTTAAACACTCTAATTTTTTCAAAGTAACAGTCCTGATTTCCCACGACACCAAATTAATGACATCGCGGTTCTTCAGAAGGGAGGAACCAATAATACCAGTGCGTACCGAGGCACGACCGACAATTTGATCCCGAAATTCAACTACGAGCTTTTTAACTGCAACAACTTTAATATACGCTATTGGAGCTGGAATTACCGCGGCTGCTGGCACCAGACTTGCCCTCCAA
+
DDDDDIIIIIIIHIIIIIIIIIIIIIIIIIIIIIIIIIIIIGHIIIIIGGHIIIIHIIIIIGGHHIIIIIHIIIHHIIIIIIIIIIIIIIIHHIIIIIIIIHHHIIIIIIIHIIIIIIIIIHIIGIIIHIHIIHHIIIHHIIIHIIIIIIIIIIIIFIHHHHIIIIIIIIIIIIIIIIIIIIIIHIIIIIIIIIIIIIHIIIIIIGIIIIIHHHIHIIIIIIIIIIIIIIIIIIIIIIHIIGHDIIIIIIIIIIIIIIIIIIIIIIIIIIIIIIIIIIIIIIIIIIIIIIIIIIIIIIHHIIIIIIIIIIHIIIIIIIIIIIIIIIIIIIIIIIIIIIIIDDDDD
@HISEQ:969:HM2KJBCX2:2:1102:4722:49146 2:N:0:ACTATGCA
TCCTCACTATCACCCAACTATCCCTATTAATCATTACGTCGATCCTAGAAACCAACAAAATAGAATCAAACGTCCTATTTCATTATTCCATGCTGATGTATTCAAGCGCGAGCCTGCTTTAAACACTCTAATTTTTTCAAAGTAACGGTCCTGATTCCCCATGACACCAAATTAATGACATCATGGTTCTTCAGAAGGGAGAAATCAAAATTGCCAGTACGTACCGAGGCACGACCAACAAATTGATCTCGAAATTCAACTACGAGCTTTTTAACTGCAACAACTTTAATATACGCTATTGGAGCTGGAATTACCGCGGCTGCTGGCACCAGACTTGCCCTCCAA
+
DDDDDIIIIIIIIIIIIIIIIIIIIIIIIIIIIIIIIIIIIIIIHIIIFHIIIIIIIHIHHHGEHIIIIIIIIIIIIIIIIIIIIIIHIIHIHIIIIIIIIHHIIIHIIIIIIIIIIIIIHHIIIHIHIIIIIIIIIIIIIIIIIIIIIIIIIIIIIIIIIIIIIIIIIIIHIIIIIIIIIIIIIIIIHIHIIIIIIIIIIIIIIIIIIIIIIIIIIIIIIIIIIIIIIIIIIIIIIIIIIIIHIIIIIIIIIIIIIIIIIIIIIIIIIIIIIIIIIIIIIIIIIIIIIIIIIIIIIIIIIIIIIIIIIIIIIIIIIIIIIIIIIIIIIIIIIIIIIIIIDDDDD
@HISEQ:969:HM2KJBCX2:2:1102:19677:49581 2:N:0:ACTATGCA
TCCTCACTATCACCCAACTATCCCTATTAATCATTACATCGATCCTAGAAACCAACAAAATAGAATCGGATGTCCTATTTCATTATTCCATGCTAATGTATTCAAGCGTAAGCTTGCTTTAAACACTCTAATTTTTTCAAGGTAACAGTCCTAATTCCCCATAACATCAAATAAATGACATTATGGTTCTTTAGAAGGTGAGAACCAATAAAACCAGTACATACCAAGGCATGACCGATTCCTTGATCCCGAAATTCAACTACGAGCTTTTTAACTGCAACAACTTTAATATACGCTATTGGAGCTGGAATTACCGCGGCTGCTGACACCAGACTTGCCCTCCAA
+
DDCD@HEHHHHEEF@CFDHHHEEHIHHHHHIHEHHHHGHHH1CFEHFHHHIIIIIFEFHHHHEHHHIIHIIIICEGGHHHHHGHGHICE@GEHHH@HHHFHFCCHHHHIII?HHIHGHF@HHHIHHHIGFHIIFHIGHIHIGIGHFHFIHEHHHIFH?HEFDHHHGGHHIEHIGHHFHCCEHHHHHGEGF?GHHHHHFFGC<D@HIHFHIIIGG?CG?F1F1HGHGHEEGGF<CEHHF<@CCD<GC<IFGHEC<EHEEHHCHGF1HGCG<<?FD1@FFC<HF<C@CEEHHDHHHEFHEHEEHEFG?HF@HHHEC<?HHC1HGCC<1CDGHG1<D<ECHEHDB@@D
@HISEQ:969:HM2KJBCX2:2:1102:20564:49842 2:N:0:ACTATGCA
TCCTCACTATCACCCAACTATTCCTATTAATCATTACGGTGGTCCTAGAAACCAACAAAATAGAACGACAACGTTCTATTCTATTATTCCATGCTAATCTATTCAAGCAAATGCCTGCTTTAAACACTCTAATTTTATCAAGGTAATGGTCCTGGCTGCCCGGCACACCCAATAAAGGACATACTGGTTCACCAGAAGGTGGACCCGACACAGGACAGTACTCGCCAAAGACGGACCGCCCGGCCAGGCCTAAAATTCAACTACGAGCTTTTTAACTGCAACAACTTTAATATACGCTATTGGAGCTGGAATTACCGCGGCTGCTGGCACCAGACTTGCCCTCCAA
+
0<0<D@GH1F?11DGH1C1D<11<<1DG?<F<1<DCD@0<<C<1CDC1DGH11<DGH1<<<11<F10<C<C@C1111<1<1<<<F11<11<111<1<1<1:G@HFC11EC@<<GF6?5HF@BDGB<1<1<CG5ACF%<86<C@G8GD?F1@71A<?70<H?@E.EB...@AB;..AEFAHHEGG@CE@@DA=/?IHHHF0<?GBBCED-GE?HHIFEHEDIHBE@FF<<1<C<?CDHIIIHHFD<HFF<1FF@CG?HEHHH@<@?EIHCGHIHHHHEG1HFHHDGEHCHHGECCCCHFFCDIHIIHHD<EHHHFHHDHECC@D?GC@IIHHHCCIHGCDHIDBD@D
@HISEQ:969:HM2KJBCX2:2:1102:17171:49052 2:N:0:ACTATGCA
TCCTCACTATCACCCAACTATCCCTATTAATCATTACGTCGATCCTAGAAACCAACAAAATAGAATCAAACGTCCTATTTCATTATTCCAGCTCCAATAGCGTATATTAAAGTTGTTGCAGTTAAAAAGCTCGTAGTTGGATTTCTGGTATAGTGCGCTTGGCCCGCCACGGTATCGTGTGTGAGTGCCGATGCGCGCTTACCATCTTCCTGGAGAACGTTCCTGCCCTTTACTGGGTTGGGTTCGCAATCCAGGACCTTTACTTTGAAAAAATTAGAGTGTTTAAAGCAGGCTGAAAGTTATGAATACATTAGCATGGAATAATAAGTTAGGACTCGTATCTCGAATTTTGTTGGTTTTTGGGGAAATGAGTAATGATTAATAGGGATAGTTGGGACTTGAGTGCGG
+
ADDDDHIHGHHIIIIIIGIHGHHHIIIHHEHHHEHIHHHIIIIIHIHHEHHHIIHHIHHHHIEEEHHFHIIHIGEHFEHIHEHHHHHI?EH?E1G@@GHEHCCE=FHIGH?@<<<<GHHHIIIII1GEEHHFH?EEH@CFEHHHHHF@FEHFEC<F.<EIIIHHGHIIHIHHHHHIGEHHHIHHDHD=HCHDD>CHFHEHHHFIIHIIIIFHHHIIHHIIHHDCHGHGIIHHD6HHEEIHIIHHIIIIIFFIIIIHHE?EHFFEEHFCCIHHHHHHHIFIIHHEGGCGHHIHIIIHIIIIHIIIGHHHIHG@HHIHHHHHHHHHHHIIIIHEHFIHEHIIHHEIIIIHEIIIIIIIIIIIHIIHGIIIIIHHEIIIIHEIIIIIIHIIIGIIHHHGIIIHIIIDDDDD
@HISEQ:969:HM2KJBCX2:2:1102:19167:51730 2:N:0:ACTATGCA
TCCTCACTATCACCCAACTATCCCTATTAATCATTACGTCAATCCTAGAAACCAACAAAATAGGATCAAACGTCCTATTTCATTATTCCATGCTAATGTATTCAAGCGTTAGCCTGCTTTAAACACTCTAATTTTTTCAAAGTAACAGTCCTGTTTCCCTGCAACACCAAATTAATGACATTACAGTTCTTCAAGAAGGAGGAACCAGTAAAGCCAGTACATACCAGAGGCACGACCAACTTACTAATCCCGAAATTCAACTACGAGCTTTTTAACTGCAACAACTTTAATATACGCTATTGGAGCTGGAATTACCGCGGCTGCTGGCACCAGACTTGCCCTCCAA
+
DDDDDIIIIIIIIIIHIIIIIIIIIIIIIIHIIIIIIIIIIHIIIIIIHIIIGHIIIHIIIICFHIIIHIHHIHGIIHHIIIHIIHGFHIIIIIEHIHGIIIIIIHIIHHIIIHIHIHHHHIIIIIIIIHIIHIIIIIHIIIIIIIIIIIIIIIIIIIIIIHIIIIIIIIIIIIIIIIIIIIIIIHIHIIIHIIIIIIIIIIIHIIIIIIIIIIIIIIIIIIIIIIIIIIIIIIIIIIIIIIHHHIIIIIIIIIIIIIIIIIIIIIIIIIIIIIIIIIIIIIIIIHIIIIIIIIIIIHHGFIIIIIIIIIIIIIIHIIIIIIIIIIIIIIIIIIIIIIIIIDDDDD
@HISEQ:969:HM2KJBCX2:2:1102:1597:52472 2:N:0:ACTATGCA
TCCTCACTATCACCCAACTATCCCTATTAATCATTACGTCGATCCTAAAAACCAACAAAATAGGGTCAAACGTCCTATTTCATTATTCCATACTAATGTATTCAAGCGTGTGCCTGCTTTAAACACTCTAATTTTTTCAAAGTAACAGTCCTGATTCCCCATGACACCAAATTAATGACATCACAGTTCGTCAGAAGGTAGAAATCAATAATACCAGTGCATACCGGAGGCACGACCAATATATTGATCCCGAAATTCAACTACGAGCTTTTTAACTGCAACAACTTTAATATACGCTATTGGAGCTGGAATTACCGCGGCTGCTGGCACCAGACTTGCCCTCCAA
+
0000<<<GCCHI?G1C1EF1C1<<11<<<@<<<<1<F1<1</D1CG1<<<C00<CH1CF11D111<<1<<DC<1<0<1<<<<DG1<11<<11<1<1DGHG@5E@EDDFCG@1IHIHHHI98HF@@HHHHEGC18HFG/@8GGFHGHCEFFH?IHHHGG/?I9-HHF?IIHGDFIIIHIIIIHHIHGHHHHHIIIIIH:IHIIHHHGIIIIHEIIIIIHGIIIHHIGIIGIHIIHHIIIIGIIHGCHIIIIHHEG@HCHHIIHIIIIIIHCIHEEHIIIGIIIIIHIIHHHHIHHIIHHHEFIIIIIIIIIIIIIIHIIIIHGHGIHIIIIIHIIIIIHHIHDADDD
@HISEQ:969:HM2KJBCX2:2:1102:10928:52288 2:N:0:ACTATGCA
TCCTCACTATCACCCAACTATCCCTATTAATCATTACGGCGGTCCTAGAAACCAACAAAATAGGACCGCACGTCCTATTCTATTATTCCGTGCTAACGTATTCGAGCAAAGGCCTGCTTTGAACACTCTAATTTTTTCAAAGTAAAAGTCCTGGTCCCCAACACACCCAGTGAAGGGCATGCGGTTCTCCAGAAGAGAAGGCCCGGCCGGACAAGTGCACGCGGTGAGGCGGACCTGCCAGCCAGGCCAAAGGTTCAACTACGAGCTTTTTAACTGCAACAACTTTAATATACGCTATTGGAGCTGGAATTACCGCGGCTGCTGGCACCAGACTTGCCCTCCAA
+
DDDDDIIIIIIIIIIIIIIIIIIIIIIIHHIIGIIIIIIIIIIIIIIIIIIHHIIIIHIIIIIIHHHHHIIHIEHIIHHIIFHIIIIII1DGHIIHHIHIIIIIHIIIIIIIIIIIIIIIIIIIIIIIIIIIIIIIIIIIIIIIIIHIHIIIIIIIIIIIIHHHFIIIIIIIIIIIIIIIIIIIIIIIHIIIIIIIIIIIIIIIIHIIIIIIIIIIIIIIIIIIIIIIIIIIIIIIIIIIIHHIIIHIIIIIIIIIIIIIIIIIIIIIIIIIHIIIIIIIIIIIIHIIIIIIIIIHIIIIIIIIIIIIHIIIIIIIIIIIIIIIIIIIIIIIIIIIIIIDDDDD
@HISEQ:969:HM2KJBCX2:2:1102:14777:52675 2:N:0:ACTATGCA
TCCTCACTATCACCCAACTATCCCTATTAATCATTACGTCAATCCTAGAAACCAACAAAATAGGATCAAACGTCCTATTTCATTATTCCATGCTAATGTATTCAAGCGTTAGCCTGCTTTAAACACTCTAATTTTTTCAAAGTAACAGTCCTGTTTCCCTGCAACACCAAATTAATGGCATTACAGTTCTTCAGAAAGGAGGAACCAGCAAAGCCAGTGCATACCAGTGGCACGACCAACCTGCTGATCCCGAAATTCAACTACGAGCTTTTTAACTGCAACAACTTTAATATACGCTATTGGAGCTGGAATTACCGCGGCTGCTGGCACCAGACTTGCCCTCCAA
+
DDDDDIIIIHIIIIIIIIIIIIIIIIIIIIIIIIIIIIIIIIIIIIIIIIIIIGHIHIHIIIHIIIIIIIHFHIIIIIHIIHIIIIIIHIIIIIHIIIIHIIIIIIIIIIIHHIIIIIIIIIIIIIIIIIIIIIIIIIIIIIIIIIIIIIIIIIIIIIIIIIIIIIIIIIIIIIIIIIIIIIIIIIIIIIIIIIIIIIIIIIIIIIIIIIIIIIIIIIIIIIIIIIIIIIIIIIIIIIIIIIIHGIIIIIIIIIIIIIIIIIIIIIIIIIIIIIIIIIIIIIIIIIIIIIIIIIIIIIIIIIIIIIIIIIIIIIIIIIIIIIIIIIIIIIIIIIIIIIIIIDDDDD
@HISEQ:969:HM2KJBCX2:2:1102:7560:52615 2:N:0:ACTATGCA
TCCTCACTATCACCCAACTATCCCTATTAATCATTACTTCAGTCCTAGAAACCAACAAAATAGAACTAAAGTCCTATTCCATTATTCCATGCTAATATATTCAAGCAAACATGCCTGCTTTAAACACTCTAATTTTTTCAAAGTAAAAGTCTTGGATCCCTAGCGCACTCAATTAAGAGCACACTAGTTCCCCAAAAGGAAAAGCCCAAAGTTGCAGTACAAACCTTTCGGTTGACGGCAACTATAAGCCCAAAATTCAACTACGAGCTTTTTAACTGCAACAACTTTAATATACGCTATTGGAGCTGGAATTACCGCGGCTGCTGGCACCAGACTTGCCCTCCAA
+
DDDCDIIIIIIIIIIIIIIIIIIIIIIIIIIIIIIIIIIIIIIIIIHIIIIIIIIHIIGIIIHGHIIIIIIHIHHIIIIIIIIIIHIHHIIHIIIIIIIIIIIIIIIIIHIIHHIIHIIIIIIIIIIIIIIIIIIIIHHIIHIIHIIIIIIIIHHFHHHIIIIIHIIIIIIIIIIIIIIIIIIIIHIIIIHIGIIIIIIIIIIIIIIIIIIIIIIIIIIIIHIIIIIIIIIIIIIIIIIIHHHHGIIIIIIIIIIIIIHIIIIIIIIIIIIIIIIIIIIIIIIIIIIIIIIIIIIIIIIIHIIIIIIIIHIIIIIIIIIIIIIIIIIIIIIIIIIIIIIIIDDDDD
@HISEQ:969:HM2KJBCX2:2:1102:2984:53074 2:N:0:ACTATGCA
TCCTCACTATCACCCAACTATCCCTATTAATCATTACGGTGGTCCTAGAAACCAACAAAATAGAACCACAACGTCCTATTCTATTATTCCATGCTAATCTATACAAGCAAATGCCTGCTTTAAACACTCTAATTTTTTCAAGGTAATGGTCCTGGCTCCCCGGCACACCCAATAAAGGACATACTGGTTCACCAGAAGGTGGACCCGACACAGGACAGTACTCGCCAAAGACGGACCGCCCGGCCAGGCCTAAAATTCAACTACGAGCTTTTTAACTGCAACAACTTTAATATACGCTATTGGAGCTGGAATTACCGCGGCTGCTGGCACCAGACTTGCCCTCCAA
+
DDDDDIIIIIIIIIIIIIIIIIIIIIIIIIIIIIIIIIIIIIIIIIIIIIIIHIHIIIGHIIHIIIIIIGIIHHIIIF@HHHIIIIIIIIIIIIIIIEIHIIIHIIHIIHIIIIIIIIIHIHHIHIIIHHIIIHIIIIIIIIIIIIIIIIIIIHIIIIIHIIIIIIIIIIIIIIIHIIIIIIIIIIIIIHIIIIIIIIIIHIIIIIIIIIIIIIIIIIIIIIIIIIIIIIHIIIIIIIIIIIIIIIIIIHIIIIIIIIIIIIIIIIIIIIIIIIIIIIIIIIIIIIIIIIIIIIIIIIIIIIIIIIIIIIIIIIIIIIIIIIIIIIIIIIIIIIIIIIIIIDDDDD
@HISEQ:969:HM2KJBCX2:2:1102:15923:53150 2:N:0:ACTATGCA
TCCTCACTATCACCCAACTATCCCTATTAATCATTACGGCGGTCCTAGAAACCAACAAAATAGGACCGCACGTCCTATTCTATTATTCCATGCTAACGTATTCGAGCAAAGGCCTGCTTTGAACACTCTAATTTTTTCAAAGTAAAAGTCCTGGTCCCCAACACACCCAGTGAAGGGCATGCGGTTCTCCAGAAGAGAAGGCCCGGCCGGACAAGTGCACGCGGTGAGGCGGACCTGCCAGCCAGGCCAAAGGTTCAACTACGAGCTTTTTAACTGCAACAACTTTAATATACGCTATTGGAGCTGGAATTACCGCGGCTGCTGGCACCAGACTTGCCCTCCAA
+
DDDDDIIIIIIIHIIIIIIIIIIIIIIIIIIIIIIIIIIIIIIIGHIIIIIIHIIHHIGEHHEHHHHCHHIHIIIIIIIIIHIIIHHHIIIGEHHIHHHIIIHIIIIHIIIIHIIIIIIIIIIIIIIIIIIIIIIIIIIHIIIIIIIIIIIIIIIIHIIIHIIIIIIIIIIHGIIIIIIHIIIIIIIIIIIIIHIIIIIIHIIIIIIIIHIIIIIIIIIIIIIIIIIIIIIIIIIIIIIIIIHIIIIIIIIIIIIIIIIIIIIIIIIIIIIIIIIIIIIIIHIIIIIIIIIIIIIIIIIIIIHIIIHIIIIIIIIIIIIIIIIIIIIIIIIIIIIIIIIDDDDD
@HISEQ:969:HM2KJBCX2:2:1102:18186:54149 2:N:0:ACTATGCA
TCCTCACTATCACCCAACTATCCCTATTAATCATTACGGTGATCCTAGAAACCAACAAAATAGAACCATGCCGTCCTATTCTATTATTCCATGCTAATGTATTCGAGCAAAAATGCCTGCTTTAAACACTCTAATTTTTTCAAGGTAAAGGTCCTGGATCCGCAAGACACCCAATAAAGGACATCAAGTTTCTCCAGAAGGTGAGAAATCAACAGTAACAGTTCATACCCCTTAAGGCATGACCATCACGTCAATCCCGAAATTCAACTACGAGCTTTTTAACTGCAACAACTTTAATATACGCTATTGGAGCTGGAATTACCGCGGCTGCTGGCACCAGACTTGCCCTCCAA
+
DDDDDIIIIIIIIIIIHIIIIIIIIIIIHIIHIIIIIIIIIIIIIIHHIHIIIIIIIIIIIIIIIIIIIEHIGIIIIIIIGIIIIHIIIIIHHIIIIIHIIHHHHIIIIIIIIIIIIIIIIIIHIIIIIIIIIIIIIIHIIIIIIIHIHIIIIIIIHHIHIHIIIIIHIIHIIIIIIIIIIIIIIIIIIIHIHIIIIIIIIIIIIIIIIIIIIIIIIIIIHIIIIIIIIIIIIIIIIIIIHHIIIIIIIIHHIIIIIIIIIIIIIIIIHIIIIIIIIIIIIIIIIIIIIIIIIIIIIIIIIIIIIIIIIIIIIIIIIIIIIIIIIIIIIIIIIIIIIIIIIIIIIIIIDDDDD
@HISEQ:969:HM2KJBCX2:2:1102:1805:54373 2:N:0:ACTATGCA
TCCTCACTATCACCCAACTATCCCTATTAATCATTACGGTGGTCCTAGAAACCAACAAAATAGAACCACAACGTCCTATTCTATTATTCCATGCTAATCTATTCAAGCAAATGCCTGCTTTAAACACTCTAATTTTTTCAAGGTAATGGTCCTGGCTCCCCGGCACACCCAATAAAGGACATACTGGTTCACCAGAAGGTGGACCCGACACAGGACAGTACTCGCCAAAGACGGACCGCCCGGCCAGGCCTAAAATTCAACTACGAGCTTTTTAACTGCAACAACTTTAATATACGCTATTGGAGCTGGAATTACCGCGGCTGCTGGCACCAGACATGCCCTCCAA
+
DDDDDIIIIIIIIIIIIIIIIIHIIHIIIIIIIIIIIIIIIIIIIIHIEHHIIHIIIII?HHHHHIIIIIIIIIHHHIIIIIIHIIIHIIIIIIIIIIIHHHHHIIHIIIIIIIIIHIIIIHIHIIIIIIIIIIIIIIIIIIIIIIIIIIIIIIIIIIIHHIHHIIIIIIIIIIIIIIHIIIIIIIHHGIHIIIIIIIIIHIIIHIIIIIIIIIIIIIIIIIIIIIIIIIHHIIHIIIIIIIIHHIIIHIIIIIIIIIIIIIHIIIIIIIIIIIIIIIIIIIIIIIIIIIIIIIIIIHHFDIIIIIIIIIIIIIIIIIIIIIIIIIIIIIIIIIIIIIIIIDDDDD
@HISEQ:969:HM2KJBCX2:2:1102:14395:54370 2:N:0:ACTATGCA
TCCTCACTATCACCCAACTATCCCTATTAATCATTACGTCGATCCTAGAAACCAACAAAATAGAATCAAACGTCCTATTTCGTTATTCCATGCTAATGTATTCAAGCGTGAGCCTGCTTTAAACACTCTAATTTTTTCAAAGTAACAGTCCTGATTCCCCAAGACACCAAATTAATGACATCATGGTTCGTCAGAAGGTAGGAATCAATAATACCAGTACGTACAATAGCACGACCAATAAATTGATCCCGAAATTCAACTACGAGCTTTTTAACTGCAACAACTTTAATATACGCTATTAGAGCTGGAATTACCGCGGCTGCTGGCACCAGACTTGCCCTCCAA
+
DDDDDIIIIIIIIHIIIIIIIIIIIIIIIIIIIIIIIIIIIIIIIIIIIIIIIIIIIIIHIIGEEEEHGHHGG?GHIIIHHIIHHIIIIIIIIIIIIHHIIIIIIIHIIIIHHIIIIIIIIIIIIIIIIIIIIIHIIIIIIIIIIIIIIIIHGIIIIIIIIIIIIHHIIIIIIIIIIIIIIIIIIIIIHIIIIIIIIIIIIIIHHIIHIIIIHIIIIIIIIIIIIIIIIIIIIIIHIIIIIIHHIIIIIIIIIIIIIIIIIIIIIIIIIIIIIIIIIIIIIIIIIIIIIIIIIIIIIIIIIIIIIIIIIIIIIIIIIIIIIIIIIIIIIIIIIIIIIIIIDDDDD
@HISEQ:969:HM2KJBCX2:2:1102:3458:54475 2:N:0:ACTATGCA
TCCTCACTATCACCCAACTATCCCTATTAATCATTACGGTGGTCCTAGAAACCAACAAAATAGAACCACAACGTCCTATTCTATTATTCCATGCTAATCTATTCAAGCAAATGCCTGCTTTAAACACTCTAATTTTTTCAAGGTAATGGTCCTGGCTCCCCGGCACACCCAATAAAGGACATACTGGTTCACCAGAAGGTGGACCCGACACAGGACAGTACTCGCCAAAGACGGACCGCCCGGCCAGGCCTAAAATTCAACTACGAGCTTTTTAACTGCAACAACTTTAATATACGCTATTGGAGCTGGAATTACCGCGGCTGCTGGCACCAGACTTGCCCTCCAA
+
ADDBDIIIIIIIGIIIIIIIIIIIIIIIIIIIIIIIIIIIIIIIIIHIHCHHIGIIIHHGHIHHHIIIIIHHHIHIHHHHGIIIIIIIIGHHIIIGIHIIIHIIIIHIIIIIIIIIIIIIHIIIIHIIIIIIIIIHHIIHIIIIIIIIIHHIHHHHHF<HIHGDIIIIIIIIIIIIIIIIIIIIIIIIIIIIIIIIIIIIHIIIIIIIIIIIIIIIIIIHIIIIIIIIIIHIHIIIIIIIIIIIHIIIHHIHHIIIIIIIIIIIIIIIIIIIIIIIIIIIIIIIIIIIIIIIIIIIIHHFGIIIIIIIIIIIIIIIIIIIIIIIIIIIIIIIIIIIIIIIIDDDDD
@HISEQ:969:HM2KJBCX2:2:1102:8919:54653 2:N:0:ACTATGCA
TCCTCACTATCACCCAACTATCCCTATTAATCATTACGGTGATCCTAGAAACCAACGAAATAGAATCAGTCCGTCCTATTTCATTATTCCATGCTAATGTATTCAGACGTTAGCCTGCTTTAAACACTCTAATTTTTTCAAAGTAACAGTCCTGATTTCCAATCACACCAAATTAATGACATGAAAGTTCCTCAGAAGGTAGAGATTTATCTCACCAGTACAGACAATTAAGCCTGACCAATGGGTAAACCCCGAAGTTCAACTACGAGCTTTTTAACTGCAACAACTTTAATATACGCTATTGGAGCTGGAATTACCGCGGCTGCTGGCACCAGACTTGCC
+
DDDBAIIIIIHHHHFHHEHIIFHHHHIIIHHIIIHIIIIIIIIIIIIIIIIHHGHHIIIIIIIHHHIIIIIHDHHHIIIHIIIIIIIIIIIIEIIIIIHHIHHIIHIIIIIIHHHHHHIIIIIIEHHHHIIHHIIIHHIIHIIIIIIIIIIIIHIIIHHHIIIIIIIIIHIIIIHIIIIIIHIIIIIIIIIIIIIIIIIIIIIIIIIIIIIIIIIIIIIIIIIHIIIIIIIGGIIHHIIHGIIIHIIIIIIIIIIIIIIIIIIIIIIIIHIIHIIIIIIIIIIIIIHHHHIIIIIIIIIIIIIIIIIIIIHIIIIIIIIIIIIIIIIIIIIHHIIIIDDDDD
@HISEQ:969:HM2KJBCX2:2:1102:12227:55405 2:N:0:ACTATGCA
TCCTCACTATCACCCAACTATCCCTATTAATCATTACATCGATCCTAGAAACCAACAAAATAGAATCGGATGTCCTATTTCATTATTCCATGCTAATGTATTCAAGCGTGAGCCTGCTTTAAACACTCTAATTTTTTCAAGGTAACAGTCCTAATTCCCCGTGACACCAAATTAATGGCATTACGGTTCTTTAGAAGGTGAGAAATCAATAATATCAGTACATACCAACGGCATGACCGAAACATTGATCCCGAAATTCAACTACGAGCTTTTTAACTGCAACAACTTTAATATACGCTATTGGAGCTGGAATTACCGCGGCTGCTGGCACCAGACTTGCCCTCCAA
+
DDDDBHEFHHHIIIHHGHHCHHEHHH?HHIHFIIIIIHIGEHHHGHCGHCGCCH?HHIIHHHHHHIIEHGIIIF1FHHEHFHEHGHHEH?HECHHIHHHIGDEHHHHIIIIHHFHHHGHHHGHHHIHIIIHIIIHIIHEHIHHHHHIHHEIIIIHHHDHIIHIIGHEHIIIIIIIIIIIIIIIIHIIIIIHIIIIIIIIIIIIIIIIIIIIIIIIIIIIIHIHHIHHGHHHHIIIIIHIHIIIIHFHDGHGIIIIHHHHIIIHHHIGIIIHIIIIHIHHHGIHIIHIIIHIIIIHIIHIGEGGIIHHIIHHHIIIGHDHIIIIHIIHIHHGC1GIIIIIHFHBADDD
@HISEQ:969:HM2KJBCX2:2:1102:9746:55345 2:N:0:ACTATGCA
TCCTCACTATCACCCAACTATCCCTATTAATCATTACGTCAATCCTAGAAACCAACAAAATAGGATCGAACGTCCTATTTCATTATTCCATGCTAATGTATTCAAGCGTTAGCCTGCTTTAAACACTCTAATTTTTTCAAAGTAACAGTCCTGTTTCCCTGCAACACCAAATTAATGACATTACAGTTCTTCAAGAAGGAGGAATCAGTAAAGCCAGTACATACCATTGGCACGACCAACCTACTGACCCCGAAATTCAACTACGAGCTTTTTAACTGCAACAACTTTAATATACGCTATTGGAGCTGGAATTACCGCGGCTGCTGGCACCAGACTTGCCCTCCAA
+
DDDDDIIIIIIIIIIIIIIIIIIIIIIIIIIIIIIIIIIIIHIIIIIIIIIIIIIIIIIHIHHHHHHHIIIIFHIIIHHIIIIIIIIIGIIHHIHHHHIIIHIIIIIIIIIIIIIIIIIIIIIIIIIIIIIIIIIIIIIHIIIIIIIIIIIIIIIIIIIIIIHIIIIIIIIIIIIIIIIIIIIIIIIIIIIIIIIIIIIIIIIIIIIIIIIIIIIIIIIIIIIIIIIIIHIIIHIIIIHIIIHHFIHIIIIIIIIIIIIIIIIIIIIIIIIIIIIIIIIIIIIIIIIIIIIIIIIIIIHHHIIIIIIIIIIIIIIIIIIIIIIIIIIIIIIIIIIIIIIIIDDDDD
@HISEQ:969:HM2KJBCX2:2:1102:9941:55296 2:N:0:ACTATGCA
TCCTCACTATCACCCAACTATCCCTATTAATCATTACGGTGGTCCTAGAAACCAACAAAATAGAACCACAACGTCCTATTCTATTATTCCATACTAATCTATTCAAGCAATAGCCCGCTTTAAACACTCTAATTTTTTCAAGGTAATAGTTCTGGCTCCCCAAAACACCCAATAAAGGGCATACTGGTTCACCAGAAGGAAGACCCGACAGCAGACAGTACTCGCCAAAGACGGACCGCCCGGCCAGGCCTAAAATTCAACTACGAGCTTTTTAACTGCAACAACTTTAATATACGCTATTGGAGCTAGAATTACCGCGGCTGCTGGCACCAGACTTGCCCTCCAA
+
DDDDDIIIIIIIIIIIIIIIIIIIIHHIIIHIIIIIIIGHHHHHIIIIIIIIIIIIIIEHIIHIHIIIIHIIHHIIIIIHIIIIIIIIEHHIIIIHHHIHHIIHHIHHHHIIHIIIHHHHIIHHIIIIIIIIIIIIIIIHIHHGIHIIIIIIIHHHHHIHIIHHHIIIIIIIIIIIIIIIIIIIIIIIIIHIIHIIIIIIIIHHIIIIIIIIHIIIIIIHHIIHIIHIIIIIIIIIIIIIHGHHEIIIIIIIIIIHGIIIIHEIHHIIHIIIIIHIIHIIIIIIIIHIIIIIHHHIIIIIIIIIIIIIIIIIIIIIIIIIIIIIIIIIIIIIIHIIIIIIIDDDDD
@HISEQ:969:HM2KJBCX2:2:1102:15470:56537 2:N:0:ACTATGCA
TCCTCACTATCACCCAACTATCCCTATTAATCATTACTTCAGTCCTAGAAACCAACAAAATAGAACCAAAGTCCTATTCCATTATTCCATGCTAATATATTCAAGCAAACATGCCTGCTTTAAACACTCTAATTTTTTCAAAGTAAAAGTCTTGGATCCCTAGCGCACTCAATTAAGAGCACACTAGTTCCCCAAAAGGAAAAGCCCAAAGTTGCAGTACAAACCTTACGGTTGACGGCAACTATAAGCCCAAAATTCAACTACGAGCTTTTTAACTGCAACAACTTTAATATACGCTATTGGAGCTGGAATTACCGCGGCTGCTGGCACCAGACTTGCCCTCCAA
+
DDDDDIIIIGIIIIIIIIIIIIIIIIIIIIIIIIIIIIIIIIIIIIIIIIIIIIIIIHHIIIIIIIIIIHGHHIIHIIIHIIIHIIIIIIHHIIHIIHIIIIIIIIIIHHHIIHIIIHHIIIIIHIIIIHIIIIIIIHIIIIIIIIIIIIHIIIIIIIIHIIIIIIIIIIIIIIIIIIIIIIIIIIIIIIHIIIIIIIIIIIIIIIIIIIIIIIIIIIIIIHHHIHIIIIIIIIIIIIIIHIHHHIIIIIIIIIIIIIIIIHHIIIIHIIIIHHIIIIIHIIIIIIGIIIIIIIIIIIIIHHIIIIIIIIIIIIIIIIIIIIIIIIIIIIHIHIIIIIIIIDDDDD
@HISEQ:969:HM2KJBCX2:2:1102:15088:57035 2:N:0:ACTATGCA
TCCTCACTATCACCCAACTATCCCTATTAATCATTACGTCAATCCTAGAAACCAACAAAATAGGATCGAACGTCCTATTTCATTATTCCATGCTAATGTATTCAAGCGTTAGCCTGCTTTAAACACTCTAATTTTTTCAAAGTAACAGTCCTGTTTCCCTGCAACACCAAATTAATGACATTACAGTTCTTCAAGAAGGAGGAATCAGTAAAGCCAGTACACACCATTGGCACGACCAACCTACTGACCCCGAAATTCAACTACGAGCTTTTTAACTGCAACAACTTTAATATACGCTATTGGAGCTGGAATTACCGCGGCTGCTGGCACCAGACTTGCCCTCCAA
+
<0<0<DH1F1<<FHIIIIIIIIIIIIIIIIIIIIIIIIIIEHGIIIIIIIIIIIIIHIIHIIG?GHH0DHIIHGHGHIHIIEHIIIIHIIIIFHIHHHIIHHIIIHIIDGHHIHI;IHIIIIHIIIIGHIHIIIHIIIIIIIHHHCHHHHIHH@GHIIIIECCGHIIIHHHIHHIHHFHHIGH@CDHGHCFEHIIIIIHG@HDGHEGCGHIHEGHGHHHHFFHCHGFGCIIGIIIIGHH@HHIFHIHHIIIIIIIIIIIIIIIIIIIIIIIIIIIIIIIIIIIIIIHIIIIIIIIIIIIIIIIIIIIIIIIIIIIIIIIIIIIIIIIIIIIIIIIIIIIIIDDDDD
@HISEQ:969:HM2KJBCX2:2:1102:12150:56789 2:N:0:ACTATGCA
TCCTCACTATCACCCAACTATCCCTATTAATCATTACGGTGGTCCTAGAAACCAACAAAATAGAATCATCCGTCCTATTTTATTATTCCATGCTAATGTATTCAAGCAAAATGCCTGCTTTAAACACTCTAATTTTTTCAAAGTAAAGGTCCTGGTTCCCCGCGGCACCCAATTAAGGACATCGCGGTTCTCCAGAAGGTGAGAAATTGACTACACCAGTTCATACCCCTTAAGGCACGACCGATGTGTCAATCCCGAAATTCAACTACGAGCTTTTTAACTGCAACAACTTTAATATACGCTATTGGAGCTGGAATTACCGCGGCTGCTGGCACCAGACTTGCCCTCCAA
+
DDDDDIIIIIIIIIIIIIIIIIIIIIIIIIIIIIIIIIIIIIIIIIIIIIIIIIGIIHHIIIHIIIIIIIIIIGIIHIIIIIIIIIIIIIIGIIIIIIIHIIHHIIIIIIIIHIIIIIIIIIIIIIIIIIIIIIIIIIIIIIIIIIIIIIHIIIIIIIIIIIIHIIIIIIIIIIIIIIIIHIIIIIIIIIIIHIIIIIIIIIIIIIIIIIIIIIIIIIIIIIIIIHIIIIIIIIIIIHIIIIIIIIIIIHIHIIIIIIIIIIIIIIIIIIIIIIIIIIIIIIIIIIIIIIIIIIIIIIIIIIIIIIIIIIIIIIIIIIIIIIIIIIIIIIIIIIIIIIIIIIIIIIDDDDD
@HISEQ:969:HM2KJBCX2:2:1102:8862:57655 2:N:0:ACTATGCA
TCCTCACTATCACCCAACTATCCCTATTAATCATTACGGTGATTCAGAAACCAACAAAACAGGTTCACCGTCCTATTTTATTATTCCATGCTAATGTATTCAGACATAAGCCTGCTTTGAACACTCTAATTTTTTCAAGGTAAAGGTCCTGGTTTCCTACCACGCTAAATTAATAACATGATAGTTCCCCAGAAGGTAGAAATTCTACACGCCAGTACAGACAATAGCCCGACTAACGATAGAACCCCGAAATTCAACTACGAGCTTTTTAACTGCAACAACTTTAATATACACTATTAGAGCTGGAATTACCGCGGCTGCCGGCACCAGACTTGCCCTCCA
+
DDDDDIIIIIIIIIIIIIIIIIIIIIIIIHHHIIIIIIIIIIIIIIIIHIIHIIIIIIHIIIGIHHHGIIIIIHIIIIIIIIIIHGHHHHGIIHIHHHHIIGIIIIIIIHIIIIIIIIIHHHIIIIIIIIIIIIIIIIIIIIIIIIIHIIIIHHIIIIHHGIIIIHIIIIIIIHIHIIIIIIIHHHIIIIIIIIIIHIIIIIIHIIIIIIIIIIIIIIIIIIIIIIIIIIIIIIIIIIIIHIIIIIIIIIIHIIIIIIHHIIIIIIIIIIIIIIIIIIIIHIIIIIIIIIHHGIIIIHIIIIHIIIIIIIIIIIIIIIIIIIIIIIIIIIIIIIIIIDDDDD
@HISEQ:969:HM2KJBCX2:2:1102:13205:57588 2:N:0:ACTATGCA
TCCTCACTATCACCCAACTATCCCTATTAATCATTACGTCAATCCTAGAAACCAACAAAATAGGATCGAACGTCCTATTTCATTATTCCATGCTAATGTATTCAAGCGTTAGCCTGCTTTAAACACTCTAATTTTTTCAAAGTAACAGTCCTGTTTCCCTGCAACACCAAATTAATGACATTACAGTTCTTCAAGAAGGAGGAATCAGTAAAGCCAGTACATACCATTGGCACGACCAACCTACTGACCCCGAAATTCAACTACGAGCTTTTTAACTGCAACAACTTTAATATACGCTATTGGAGCTGGAATTACCGCGGCTGCTGGCACCAGACTTGCCCTCCAA
+
DDDDDIHIIIIIIIIIIIIIIIIIIIIIIIIIIIIHIIIHHIIIIIIIIIIIIIHIIIIIIIHIGIIHHIIIIIIIIIIIIIIIIIHHHGHHHIHHIIIIIGIIIIIIIIIIIIIIIIIIIIIIHIHIIIIIIIHIIIIIIIIIIIIIIIIIIIIIIIGIIIIIIIIIIIIIIIIIIIIIIIIIIIIIIIIIIIIIIIIIHIIIIIIIIIIIIIIIIIIIIIIIIIIIIIIIIIIIIHHIIIHHHIIIIIIIIIIIIIIIIIIIIIIIIIIIIIIIIIIIIIIIIIIIIIHIIIIIIHIHHIIIIIIIIIIIIIIIIIIIIIIIIIIIIIIIIIIIIIIIIDDDDD
@HISEQ:969:HM2KJBCX2:2:1102:15437:57896 2:N:0:ACTATGCA
TCCTCACTATCACCCAACTATCCCTATTAATCATTACGGTGGTCCTAGAAACCAACAAAATAGAACCACAACGTCCTATTCTATTATTCCATGCTAATCTATTCAAGCAAATGCCTGCTTTAAACACTCTAATTTTTTCAAGGTAATGGTCCTGGCTCCCCGGCACACCCAATAAAGGACATACTGGTTCACCAGAAGGTGGACCCGACACAGGACAGTACTCGCCAAAGACGGACCGCCCGGCCAGGCCTAAAATTCAACTACGAGCTTTTTAACTGCAACAACTTTAATATACGCTATTGGAGCTGGAATTACCGCGGCTGCTGGCACCAGACTTGCCCTCCAA
+
DDDCDIIIIIIIIIIIIIIIIIIIIIIIIIIIIIIIIIIIIIIIIIIIIIIIIIIIHIIIIIHEHHIIIIIGHHIIIIIIIIIIIIIIIIHIIIIIIIIHIHIIIIIIIIIIIIIIIIIIIIIIIIIIIIHHIIIIHIHHIIHIIIGHHGHIIHHHIIIHIIIIIIIIIIIHIIIIHIIIIIIIIIIIIIIIIIHHIIIIHHIIIIIIIIHIIIIIIIIIHHIHIIIIIIHIIHEIIIIIIIIIHIIIIIIIIIIIIIIIIIHIHIIIHIIIIIIIIIIIIIIIIIIIIIIIIHIIIHHFFIIIIIIHIIIIIIIIIIIIIIIIIIIIIIIIIIIIIIIIIDDDDD
@HISEQ:969:HM2KJBCX2:2:1102:16865:58163 2:N:0:ACTATGCA
TCCTCACTATCACCCAACTATCCCTATTAATCATTACGGTGATCCTAGAAACCAACAAAATAGAATCATGCCGTCCTATTTTATTATTCCATGCTAATGTATTCAAGCAAAATGCCTGCTTTAAACACTCTAATTTTTTCAAAGTAAAGGTCCTGGTTCCCCGCGACACCCAATTAAGGGCATCGCGGTTCTCCAGAAGGTGAGAAATTGACTACACCAGTTCATACCCCTTAAGGCACGACCGATGTGTCAATCCCGAAATTCAACTACGAGCTTTTTAACTGCAACAACTTTAATATACGCTATTGGAGCTGGAATTACCGCGGCTGCTGGCACCAGACTTGCCCTCCAA
+
DCDADHIIIIIIGHIIIIIIIIIIIHHIIIIIIIHHIIIIIIIIIIIIIIIIIIIIIIIHIIIHHHHHIIIHIHHHIIHI?HHHHHHIIIIIHIIIIIHHHHIIIIIIIIGIIIIIIIIIIHHIGIIIIIIHIIIIIIIHIHHIIIIHHIIIIIIIIIHIHIIIHIIIIIIIIIIIIIIIIIIIIIIIIIIIHIIIIIIIIIIIIIIIIIIIHHIIHIIIHIHIIHIIIIIIIIIHHIIIIIIIIIIIHHDIIIIIIIIIIIIIIIIIIIIIIIIIIIIIIIHHIIIHIHIIIIIIIHHIIIIIIIIIIIIIIIIIIIIIIIIIIIIIIIIIIIIIIIIIIIIIIIIDDDDD
@HISEQ:969:HM2KJBCX2:2:1102:14779:58707 2:N:0:ACTATGCA
TCCTCACTATCACCCAACTATCCCTATTAATCATTACGGCGGTCCTAGAAACCAACAAAATAGGACCGCACGTCCTATTCTATTATTCCATGCTAACGTATTCGAGCAAAGGCCTGCTTTGAACACTCTAATTTTTTCAAAGTAAAAGTCCTGGTCCCCAACACACCCAGTGAAGGGCATGCGGTTCTCCAGAAGAGAAGGCCCGGCCGGACAAGTGCACGCGGTGAGGCGGACCTGCCAGCCAGGCCAAAGGTTCAACTACGAGCTTTTTAACTGCAACAACTTTAATATACGCTATTGGAGCTGGAATTACCGCGGCTGCTGGCACCAGACTTGCCCTCCAA
+
DDCDDIIIIIIIIIIIIIIIIIIIIIIIIIIIIIIIIIHIIIIHHIIIIIIHIIIIIHHHHIFHIIIEHIICHIIIIIIIIIIHIGHIIIIIGIIIIIIIIIIIIIIIIIIIIIIIIIIIIIIIIIIIIIIIIIIIIIIHIIIIIIIIIIIIIIIIIHIIIIIIGHIIIIHIHIIIIIIIIIIIIIIIIIIIIHIIIIIIIHIIIIIIIIIIIIIIIIIIIIIIIIIIIIIIIIIIIIIIIIHIIHIIIIIIIIIIIIIIIIIIIIIIIIIIIIIIIIIIIIIIIIIIIIIHIIIIIIIIIIIIIIIIIIIIIIIIIIIIIIIIIIIIIIIIIIIIIIIDDDDD
@HISEQ:969:HM2KJBCX2:2:1102:16719:58646 2:N:0:ACTATGCA
TCCTCACTATCACCCAACTATCCCTATTAATCATTACCGCGGTTCCAGAAACCAACACAACAGAACCACAGGTCCTATTCCATTATTCCATGCTAATCTATGCAAGCATGCGCCTGCTTTGAACACTCTAATTTTTTCAAGGTAAACGTCCTGGCTCCCGGCCGCCCGGCCGCCCGAAGGCAGCCCGGCGGCCGTTCCCCAGGAGGAAAGGCTCGGCCTTGACGCCCCCGCGAAGGGGCAGGCAGTACTCGCCGCCGAAGCAGCGGACCACCCGGCCAAGCCCAAAATTCGACTACGAGCTTTTTAACTGCAACAACTTTAATATACGCTATTGGAGCTGGAATTACCGCGGCTGCTGGCACCAGACTTGCCCTCCAA
+
DDDDDHIIIIIIIIIIIIIIIIIIIIIIIHIIIIIIIIIIHHIIIIHIIIIIIIIIHIHIIIGIIIIIIIHHHIGIIIHIIIIHIIIIIIIIIIIH?GHHIEHHHIHIHHIIIHIHIIIIIIHHIIGIHGEHIIIIIIIIIGHHHIIHHIIIIIIIIIIIHHHHHIIHHHIIIIIHHIIIHIIIIIIIIIHHIIHIGHGHIIIIHHIIHIIIGIIGIHGHHHIIIHHIIIIIIIIIIII>IIIIIIIIIIIGIIIIIIIIIIIIIIIIIIIIIHHHHIIIIIIIIIIIIIIIHIHIIIIIHIIIIIIIIIIIIIIIIIIIIIIHHDIIIIIIIIIIIIIIIIIIIIIIIIIIIIIIIIIIIIIIIIIIIIIIIDDDDD
@HISEQ:969:HM2KJBCX2:2:1102:16529:58748 2:N:0:ACTATGCA
TCCTCACTATCACCCAACTATCCCTATTAATCATTACGTTGTACCTAGAAACCAACAAAATAGGTTCGAACGTCCTATTTCATTATTCCATGCTAATGTATTCAAGCGTTTGCCTGCTTTAAACACTCTAATTTTTTCAAAGTAACAGTCCTGACTCCCCACAACACCAAATTAATGACATCATGGTTCATCAGAAGGGAGAAATCAACGACGCCAGTGCGTACCGAAGGCACGACCGACGTATTGATCCCGAAATTCAACTACGAGCTTTTTAACTGCAACAACTTTAATATACGCTATTGGAGCTGGAATTACCGCGGCTGCTGGCACCAGACTTGCCCTCCAA
+
DDDDDHHIIIIIIIIIIHIIIIIIIIIIIIIHIIIIIIIIGIIIIHHIGHHHHHIIHIIGHHEHHHIHIIIGEEHHHHHHHHHHIIIIIIIIIIGHIHIIIHIIIIIIIIIIIIIIIIHIIIHGIIIIIIIIIIIGFHIIIIIIIHIHHHIIIHIIIIIHHHIIIIIIIIIIIIHHHIHIHIIIIIIIHHHIIIIIIIIIIIHIIIIIIIIIHIIIIIIHIIIHIIIIIIIIIIIIIIIIIIHHFIIHHCHFHIIGIIIHIIIIIIIIIIIIIIIIIIIIIIIIIIGIIIHIIIGIIIIHHIIIIIIIIIIIIIIIIIIIIIIIIIIIIIIIIIIIIIIIIDDDDD
@HISEQ:969:HM2KJBCX2:2:1102:13345:59630 2:N:0:ACTATGCA
TCCTCACTATCACCCAACTATCCCTATTAATCATTACGGTGATCCTAGAAACCAACAAAATAGAACCATGCCGTCCTATTTTATTATTCCATGCTAATCTATTCAAGCACAAGCCTGCTTTAAGCACTCTAATTTTTTCAAGGTAATAGCTCTGCTTCCCCAACGCACTAACTTAATAGCGTATATTAAAGTTGTTGCAGTTAAAAAGCTCGTAGTTGAACCTTTTGGTGTAAAACTTGTTTCAACATTGTTGATTACATTTTTTAAGCCAATTATTCTACATGTGGGAGGTGCCTTTATTGGTGTTTTCTGACTGTAGGAATTTTACTTTGAAAAAATTAGAGTGTTCAAAGCAAACGATTGTTTGAATATGTTAGCATGGAATAATGACATAAGACTTCAGTCTTATTTTGTTGGTTTCTAGGACTGGGGTAATGATTAATAGGGATAGTTGGGTTGTCAATTCGG
+
DDDDCIIIIIIIIHIIIIHIHIIIHHHHIIIHIIIIIIHIIIIIIIHHGHHIIIIHIIIHHCGHIHIIIIIGHIHHIHIGHHEHHIIHIIIHHIIIGIIEGGHEEHGHHIIHGHIICHHHIIIHIIGHHHIEHIHHGIHH<C@<C@EHHHIFIIHHHIHI?CHIIGIDE@?@GHI@@<FCDHHIIIII/FC<GCCGFHHHHH@CEHHHC7@EHDD9CAHGHIIIIHGIG)IHIHHIIIHIIIHIHIIIHHEIHIHHHIIIIIHHCIIIIIIIIGIIIHHCHFIIIHIIIIIIIHIIIIIIIIIIIIIIIIIIIIIIIIIIIIIHIIIIIIHIIIHIIIIIIIIIIIIIIIIIIHIIIIIGIIIIIIIIIIHIIIIIIHIIIHIIHIIIIIIIIIIIIIIIIIIIIIHIIIIIIIIIIIIIIIIIIIIIIIIIIIIIIIIIIIIIIIIIHIIHIIIIIHIIIIIDDDDD
@HISEQ:969:HM2KJBCX2:2:1102:16023:59359 2:N:0:ACTATGCA
TCCTCACTATCAGCCCAACTATCCCTATTAATCATTACATCGATCCTAGAAACCAACAAAATAGAATCGGATGTCCTATTTCATTATTCCATGCTAATGTATTCAAGCGTGAGCCTGCTTTAAACACTCTAATTTTTTCAAGGTAACAGTCCTAATTCCCCGTGACACCAAATTAATGGCATTACGGTTCTTTAGAAGGTGAGAAATCAATAATATCAGTACATACCAACGGCATGACCGAAACATTGATCCCGAAATTCAACTACGAGCTTTTTAACTGCAACAACTTTAATATACGCTATTGGAGCTGGAATTACCGCGGCTGCTGGCACCAGACTTGCCCTCCAA
+
@@BDAIIIHIIHIGHGHFHHHGIGIHIIIIIII?HHIHIHHGHHHEHHFHHIIIIIIIIGHH?HHGHIIIEHHHFHHIIHIIEHHECCHHHHIHHHCHHIIHIIHIHHHHHHDHHHIHEHGHHGHGHIIIIHHHHHHHHIIIHHHHIHHHIIIIHHEHIHHHHHIHHGHFGHGEIHIIHIHIIIHF@HG?HHIIIIIIHFHHFHHHGIIHIIHHIIIIHIIIIHIIHGHHGIIIIHIIIIIIIHHFGIIIIIHHIIHEGIIIIIHHHIIHHHEHIIIIIIIIIIIHHEEIIIIHIIGIIIHGEIIIGIIHIIIHHIIIHHGIHFHIIHHIIIIIIIIHHHDHHDABBA
@HISEQ:969:HM2KJBCX2:2:1102:10746:59858 2:N:0:ACTATGCA
TCCTCACTATCACCCAACTATCCCTATTAATCATTACGTCGATCCTAGAAACCAACAAAATAGAATCAAACGTCCTATTTCGTTATTCCATGCTAATGTATTCAAGCGTGAGCCTGCTTTAAACACTCTAATTTTTTCAAAGTAACAGTCCTGATTCCCCATGACACCAAATTAATGACATCATGGTTCGTCAGAAGGTAGGAATCAATAATACCAGTACGTACAATAGCACGACCAATAAATTGATCCCGAAATTCAACTACGAGCTTTTTAACTGCAACAACTTTAATATACGCTATTGGAGCTGGAATTACCGCGGCTGCTGGCACCAGACTTGCCCTCCAA
+
DDDDDIIIIIIIIIIIIIIIIIHIIIIIIIIIIIIIIIIIIIIIIIIIIIIIIHIIIIIIIIHIHIIIIIIIIIIIIIIIIIIIIIIIIIIIIIIIIIIIIIIIIIIIIIIIIIHIIIIIIIIIIIIIIIIIIIIIIIIIIIIIIIIIIIIIIIIIIIIIIIIIIIIIIIIIIIIIIIIIIIIIIIIIIIIIIIIIIIIIIIIIIIIIIIIIIIIIIIIIIIIIIIIIIIIIIIIIIIIIIIIHIIIIIIIIIIIIIIIIIIIIIIIIIIIIIIIIIIIIIIIIHHHIIIIIIIIIIIIIIIIIIIIIIIIIIIIIIIIIIIIIIIIIIIIIIIIIIIIIDDDDD
@HISEQ:969:HM2KJBCX2:2:1102:1648:59799 2:N:0:ACTATGCA
TCCTCACTATCACCCAACTATCCCTATTAATCATTACTCATTTCCCCCAAAACCAACAAAATTCGAGATACGAGTCCTAACTTATTATTCCATGCTAATGTATTCATAACTTTCAGCCTGCTTTAAACACTCTAATTTTTTCAAAGTAAAGGTCCTGGATTGCGAACCCAACCCAGTAAAGGGCAGGAACGTTCTCCAGGAAGATGGTAAGCGCGCATCGGCACTCACACACGATACCGTGGCGGGCCAAGCGCACTATACCAGAAATCCAACTACGAGCTTTTTAACTGCAACAACTTTAATATACGCTATTGGAGCTGGAATTACCGCGGCTGCTGGCACCAGACTTGCCCTCCAA
+
DD?DDIIIIIIIIIIIIIIIIHIIIIIIIIIIIIIIIIIIIIIIIHHIIIIIIIIIIIIIIIHIIIIIIGIIIIHGIHIIHHIIIHHHHH?GHIFHIHCCF<GHEHIIIHIIIIIIIIIIHIIIIIIIHHHIIHIIIIIIHIIIHIIHIIIIHHHEHHHHIIHIIHIIIIIIIIHHHHHIHIIIHHIHHIHHHHIHIIIIIIIHIHIIIHHIGIIIHIIIIIIIIIIIIIIIIIIIIIIIIIIIIIHIIIIIIIIIHIIIHIIGHHHHGIIIIIIIIIIIHIIIIIIIIIIIIIIIIIIIIIIIIIIIIIIIHIIIIIIHIIIIIIIIIIIIIIIIIIIIIIIIIIIIIIIIIDDDDD
@HISEQ:969:HM2KJBCX2:2:1102:2921:60718 2:N:0:ACTATGCA
TCCTCACTATCACCCAACTATCCCTATTAATCATTACGGTGGTCCTAGAAACCAACAAAATAGAACCACAACGTCCTATTCTATTATTCCATGCTAATCTATTCAAGCAATAGCCCGCTTTAAACACTCTAATTTTTTCAAGGTAATGGTCCTGGCTCCCCAACACACCCAATAAAGGACATGCTGGCTCACCAGAAGGAAGACCCGACAGCAGACAGTACTCGCCAAAGACGGACCGCCCGGCCAGGCCTAAAATTCAACTACGAGCTTTTTAACTGCAACAACTTTAATATACGCTATTGGAGCTGGAATTACCGCGGCTGCTGGCACCAGACTTGCCCTCCAA
+
DDDDDIIIIIIIIIIIIIIIHIIIIIIIIIIIIIIIIIIIIIIIIIIIHGHHHIIIIIHIIHGIIIIIHIIHHHIIIIIIIHIHIIIIIIHI@@HHIIIIHHHIIHHIIIHHIHHHHIIHIIIHHIIHIIIIIIIIIHIIIIIIIIIIIIIHHIHIIIHIIIIIIIIIIIIIIIIIIIIIIIIIIIIIIIIIIIIIIIIIIIIIIIIIIIIIIIIIIIIIIIIIIIIIIIIIIIIIIIIIIIIHGIIIIIIIIIIIIIIIIIIIIIIIIIIIIIIIIIIIIIIIIIIIIIIIIIIIIIIIIIIIIIIIIIIIIIIIIIIIIIIIIIIIIIIIIIIIIIIIIDDDDD
@HISEQ:969:HM2KJBCX2:2:1102:12815:59886 2:N:0:ACTATGCA
TCCTCACTATCACCCAACTATCCCTATTAATCATTACGGCGGTCCTAGAAACCAACAAAATAGAACCGCGCGTCCTATTCTATTATTCCATGCTAATGTATCCGAGCAAAGGCCTGCTTTGAACACTCTAATTTTTTCAAAGTAAAAGTCCTGGTTCCCCGACACGGCCAGTGAAGGCCATGCGGCTCCCCAGAAGGAAAGGCCCGGCCGGACCAGTGCACGCGGTGAGGCGGACCGGCCAGCCAGGCCCAAGGTTCAACTACGAGCTTTTTAACTGCAACAACTTTAATATACGCTATTGGAGCTGGAATTACCGCGGCTGCTGGCACCAGACTTGCCCTCCAA
+
DDDDDIIIIIIIIIIIIIIIIIIIIIIIIIIIIIIHIIIIIIIIIIIIIHHFHIIIIIIIIIHHEHEHHHIIHHDH?HHHHHIIFFHHEHIIHHIIIIIHHIIIHIIIIIIHGIIIIIIIIHIIIIIIIIIIIIIIIHGIIIIIHIIIIHIIIGHHIIIIHIIIIIIHIIIIHIIIIIIIIHIIIIIIIHHHIHIIIIIIIIIIIHIHIIIIIIIIHIIIIIIIIIIIIHIIIIIIIIIIIIHHIIIIHIIIIIIIIIIHIIIIIIIIIIIIIIIIIIIIIIHHGHIIIIIIIIIIIIIIIIIIIIIIIIIIIIIIHIIIIIIIIIIIIIIIIIIIIIHIDDDDD
@HISEQ:969:HM2KJBCX2:2:1102:17390:60834 2:N:0:ACTATGCA
TCCTCACTATCACCCAACTATCCCTATTAATCATTACGTCGATCCTAGAAACCAACAAAATAGAATCAAACGTCCTATTTCATTATTCCATGCTAATGTATTCAAGCGCGAGCTTGCTTTAAACACTCTAATTTTTTCAAAGTAACAGTCCTGATTTCCCATGACACCAAATTAATGACATCGTGGTTCGTCAGAAGGGAGAAACCAATAATGCTAGTACGTACAAAGTACGACCGACATATTAGTCCCGAAATTCAACTACGAGCTTTTTAACTGCAACAACTTTAATATACGCTATTGGAGCTGGAATTACCGCGGCTGCTGGCACCAGACTTGCCCTCCAA
+
DDDDDIHIHIIIIIIIIIIIIHHIIIIIHIHIIIIHIIIIIIIIIGIIHFGIIIIIHIIIIHEHEHIHIIIIHIHEHHHHIIIIIHIIIIGHHIIIHHHGIHGIIIHHHIIIHIIIIIIIIIIHHIIIIHIIIIIHHHIIIIIIIIIIHIIIIIIIIIIIIIIHIIIIIIHIHIIIIHHIHIIIIIIHHIIIIIIIIIIIIIIHHHIIIIIIIIIIIIIIGIII=IHIIIIIIIIIIIIIIIHHHIHIIIIIIIIIIIIIIIIIHIIIIIIIIIIIIIIIIIIIHHHIIIIHGIIIIIIIIIIIIIIIIIIIIIIIIIIIIIIIHIIIIIIIIIIIIIIDDDDD
@HISEQ:969:HM2KJBCX2:2:1102:13257:60536 2:N:0:ACTATGCA
TCCTCACTATCACCCAACTATCCCTATTAATCATTACGTCGATCCTAGAAACCAACAAAATAGGAGATCAAACGTCCTATTTTATTATTCCATGCTAATGTATTCAAGCGTAAGCCTGCTTTAAACACTCTAATTTTTTCAAAGTAACAGTCCTGATTCCCCACGACACCAAATTAATGACATCGCGGTTCTTCAGAAGGTAGGAACCGATAATGCCAGTGCGTACCGAAGCACGACCAACAATTCGATCCCGAAATTCAACTACGAGCTTTTTAACTGCAACAACTTTAATATACGCTATTGGAGCTGGAATTACCGCGGCTGCTGGCACCAGACTTGCCCTCCAA
+
DDDDDIIIIIIIIIIIIIIIIIIIIHIIIIIIIIIHIIIIHIIIIIIIIIIIHHIIIIIIIHFHHIHIIIIIIHHIIIIIIIIIIIIIIIIIIIIIIIIIIHHIIIIIIIIIIIIIIIIIIIIIIIIIIIIIIIIIIIIIIIIIIIIIIIIIIIIIIIIIIIIIIIIIIIIIIIIIIIIIIIIIIIIIIIIHIIIIIIIIIIIIIIIIIIIIIIIIIIIIIIIIIIIIIIIIIIIIIIIIIIIHFDIIIGIIHIIIIIIIIIIIIIIIIIIIIIIIIIIIIIIIIIIIIIIIIIIIIIIIIIIIIIIIIHIIIIIIIIIIIIIIIIIIIIIIIIIIIIIIIIDDDDD
@HISEQ:969:HM2KJBCX2:2:1102:2087:60893 2:N:0:ACTATGCA
TCCTCACTATCACCCAACTATCCCTATTAATCATTACGGTGGTCCTAGAAACCAACAAAATAGAACCACAACGTCCTATTCTATTATTCCATGCTAATCTATTCAAGCAATAGCCCGCTTTAAACACTCTAATTTTTTCAAGGTAATGGTCCTGGCTCCCCAACACACCCAACAAAGGACATGCTGATTCACCAGAAGGAAGACCCGACAGCAGACAGTACTCGCCAAAGACGGACCGCCCGGCCAGGCCTAAAATTCAACTACGAGCTTTTTAACTGCAACAACTTTAATATACGCTATTGGAGCTGGAATTACCGCGGCTGCTGGCACCAGACTTGCCCTCCAA
+
DDDDDIIIIIIIIIIIIIIIIIIIIIIIIIIIIIIIIIIIIIIIHIHIGIIHIIIIHIIIIIFHIIGIHHHIHHHIIIHIHIHHIIIIIIIIHIHIIIIHIIHHHIHIIIIIIIHHHIIIIIIIIIIIIIIIIHHIIIIIIIIIIHHIIIIIIFHHIIHIIIIIIIIIIIIIIIIIIIIIIIIIIIIIIIIIIIIIIIIIIHIIIIIIIIIIIIIHIIIIIIIIIIIIIIIIIIIIIIIIIIIIHIIIHHIIIIIIIIIIIIIIIIIIIIIIIIIIIIIIIIIIIIIIIIIIIIIIIIHHHIIIIIIIIIIIIIIIIIIIIIIIIIIIIIIIIIIIIIIIIDDDDD
@HISEQ:969:HM2KJBCX2:2:1102:7660:60667 2:N:0:ACTATGCA
TCCTCACTATCACCCAACTATCCCTATTAATCATTACGGTGATCCTAGAAACCAACAAAATAGAACCATGCCGTCCTATTTTATTATTCCATGCTAATCTATTCAAGCACAAGCCTGCTTTAAGCACTCTAATTTTTTCAAGGTAATAGCTCTGCTTCCCCAACGCACTAACTTAATAGCATGCTGGTTATTCAGAAGGTAGGAATTCATCAAGTCAGTGCGGACAGTGAAGCCCGACCAACCGACAAACTCCGAAATTCAACTACGAGCTTTTTAACTGCAACAACTTTAATATACGCTATTGGAGCTGGAATTACCGCGGCTGCTGGCACCAGACTTGCCCTC
+
DDDDDIIIIIIIIIIIIIIIIIIIHIIIIIHIIIIIIICHIIIHIIIIHIHHIHIIIHIHIIHHIIIIIHHFIHIIGHHIIIIHIIIIIIIIIHIIIHIIIHHIIIIIIIIIIIIIIIIIIIIIIIIIIIIIIIIIIIIIIIIIIIIIIIIIIIIHHIIIIIIIIIIIIIIIIIIIIIIIIIIIIIIIIHIIIIIIIIIIIIIIIIHIIIIIIIIIIIIIIHIIIIIIIIIIIIIIIIIIIIIHIIIIHIIIIIIIIIIIIIIIHIIIIIIIIIIIIIIIIIIIIIIIIIIIIIHGIIIIIIIIIIIHIIIIIIIIIIIIIIIIIIIIIIIIIIIIIIIIDDDDD
@HISEQ:969:HM2KJBCX2:2:1102:20154:61863 2:N:0:ACTATGCA
TCCTCACTATCACCCAACTATCCCTATTAATTATTACCTCGATCCTAGAAACCAACAAAATAGAATCAAACCGTCCTATTTCATTATTCCATGCTAATGTATTCAAGCGTAAGCCTGCTTTAAACACTCTAATTTTTTCAAAGTAACAGTCCTGATTCCCCATCACACCAAATTAATGACATCATGGTTCGTCAGAAGGGAGAAATCAATAAGCTAGTACGTACCAAAGGCACGACCAACATATTGATCCCGAAATTCAACTACGAGCTTTTTAACTGCAACAACTTTAATATACGCTATTGGAGCTGGAATTACCGCGGCTGCTGGCACCAGACTTGCCCTCCAA
+
<0<0<F1<F11<F1<<10<<DH?1<<<<11D1<111<1<D001<0D111<1<G1D011<<1D@111<C111</00/01<<<C1FG111D11<CCG1F?F<@@<@GH?H0@3<<AF1<8D/H@ABA1681G?E?B<<DHH1F11?B)F2<<<HHH1D1<DCCF<$:?HGCHHCF<HC@B<</>A/G=CC@ECIFEFCC<:0DEHF@HHEFFD</CHCC1F0FCH@@C:C<.@<-/HEHGIFGA:<:CAGGHHCFEGC?E@EED<@HCGHHEFGGCCHCCG<D1@HGD<EHHCCEHCEHCC@GEHHFGHFGHHHCEFCDHHCFHEEHHHG<EH@GD@EEFHHCDD<<<
@HISEQ:969:HM2KJBCX2:2:1102:5130:62052 2:N:0:ACTATGCA
TCCTCACTATCACCCAACTATCCCTATTAATCATTACGGTGGTCCTAGAAACCAACAAAATAGAACCACAACGTCCTATTCTATTATTCCATGCTAATCTATTCAAGCAAATGCCTGCTTTAAACACTCTAATTTTTTCAAGGTAATGGTCCTGGCTCCCCGGCACACCCAATAAAGGACATACTGGTTCACCAGAAGGTGGACCCGACACAGGACAGTACTCGCCAAAGACGGACCGCCCGGCCAGGCCTAAAATTCAACTACGAGCTTTTTAACTGCAACAACTTTAATATACGCTATTGGAGCTGGAATTACCGCGGCTGCTGGCACCAGACTTGCCCTCCAA
+
DDDDDIIIIIIIIIIIIIIIIIIIIIIIHIIIIIIIIHHIIIIHIIIIIIIIIIIIFHHIIIGEHIIGGHICHEFFHIGHHHIIHIIIGIGHIIHIIIHHHFFGIIHHIIIHIHHIHHIHHHEHEHHHHHHHHHIIHHEHIIIHHIIIIIHIGHHIIIIIIIHHIIIIHHIIIHIIIIHHIIIIIIIIIGIHIIIIIIIIIIIIIIIIIIIIIIIHIIIIIIIIIIIIIIIIIIHIIIIIIIIIHIGIHHIIIIIIIHIIIIIIIIIIIIIIIIIIIIIIIIIIIIIIIIIIIIIIIHHGGIIIIIIIIIIIIIIIIIIIIIIIIIIIIIIIIIIIIIIIIDDDDD
@HISEQ:969:HM2KJBCX2:2:1102:14966:62020 2:N:0:ACTATGCA
TCCTCACTATCACCCAACTATCCCTATTAATCATTACGTCAATCCTAGAAACCAACAAAATAGGATCAAACGTCCTATTTCATTATTCCATGCTAATGTATTCAAGCGTTAGCCTGCTTTAAACACTCTAATTTTTTCAAAGTAACAGTCCTGTTTCCCTGCAACACCAAATTAATGGCATTACAGTTCTTCAGAAAGGAGGAATCAGCGAAGCCAGTGCATACCAGTGGCACGACCAACCTGCTGACCCCGAAATTCAACTACGAGCTTTTTAACTGCAACAACTTTAATATACGCTATTGGAGCTGGAATTACCGCGGCTGCTGGCACCAGACTTGCCCTCCAA
+
DDDDDIIIIIIIIIIIIIIIIIIIIIIIIIIIIIIIIIIIIIIIHIIIHHIIIIIIIIIIIIHGHIIIGHIGHHHHIIHHIIIIIGHIGHGHEHHGIIIIIIIIIIIIIIIIIIIHFIIIIIIIIIIIIIIHHIIIHIIIIIIIIIIIIIIIIIIIIIHIIIIIIIHIIIIIIIIIIIIIIIIIIIIIIIIIIIIIIIIIIIIIIIIIIIIIIIIIIIIIIIIHIIIIIIIIIIIIIIIIIIIHHIIHIIIIIIIIIIIIIIIIIIIIGIIIIIIIIIIIIIIHGIIIIIIIIIIIIIIIIIIIIIIIIIIIIIIIIIIIIIIIIIIIIIIIIIIIIIIIIDDDDD
@HISEQ:969:HM2KJBCX2:2:1102:15144:62217 2:N:0:ACTATGCA
TCCTCACTATCACCCAACTATCCCTATTAATCATTACGGCGGTCCTAGAAACCAACAAAATAGGACCGCACGTCCTATTCTATTATTCCATGCTAACGTATTCGAGCAAAGGCCTGCTTTGAACACTCTAATTTTTTCAAAGTAAAAGTCCTGGTCCCCAACACACCCAGTGAAGGGCATGCGGTTCTCCAGAAGAGAAGGCCCGGCCGGACAAGTGCACGCGGTGAGGCGGACCTGCCAGCCAGGCCAAAGGTTCAACTACGAGCTTTTTAACTGCAACAACTTTAATATACGCTATTGGAGCTGGAATTACCGCGGCTGCTGGCACCAGACTTGCCCTCCAA
+
DDCCDIIIIIIHIIIIHFHIHIIHIIIIIIIIHIIIIHHIIIIHIHHIIIIGHHHIHHIHHIHHCGHE<EHIHGHHCEHHIIIIII?CHHHHFHHIIIHHECFIHHIIIIHIHIHHHHIIIIIIHIHIHIHHIHIIIIHIHIIHHIHIIIIIIIHIHIHIIHIIHIIIHHHHHIIIIIIIIIIIIIIIHIIIIIIIIIIIIIIIIIIIIIIHHHIIIIIIIIIIIIIIIIIIIIIIIIIIIHGIIIHGHIIIIIIIIIIIIIIIIIIIIIIIIIIIIIIIIHIIIIIIHIIIIIIIIIIIIIIIIIIIIIIIIIIIIIIIIIIIIIIIIIIHIIIIIIIDDDDD
@HISEQ:969:HM2KJBCX2:2:1102:12958:62243 2:N:0:ACTATGCA
TCCTCACTATCACCCAACTATCCCTATTAATCATTACGGTGGTCCTAAAACCAACAAAATAGAACCAACGTCCTATTCTATTATTCCATGCTAATCTATTCAAGCAAATGCCCGCTTTAAACACTCTAATTTTTTCAAGGTAATGGTCCTGGTTCCCCGACACACCCAATAAAGGGCATCCCGGCTCACCAGAAGGATAGACCCGACGACAGAACAGTACTCGCCAAAGACGGACCATCCGGCCAGGCCTAAAATTCAACTACGAGCTTTTTAACTGCAACAACTTTAATATACGCTATTGGAGCTGGAATTACCGCGGCTGCTGGCACCAGACTTGCCCTCCAA
+
DDDBAHIIIIHII?FHIHIIIHIIHIIIIIIIIIIEHHHIEEHIIIIIIHIIIHIIGH?CFDCGHHGHIHHIEHIHIFHHHHHIIIIGIGH@EHHHHHEHHIIIHIIIHHHHIIIHHHIIHIIIIIIIFHHHEEHIIGIIHHIIIIIHIIIHHHHIIHIHIIIIIIHIIIIIHIIIIHHIIIIIIIIIIIIIHHHHIHIIIIIIIIIIIIIIIIIIIIIIIIIIHIIIIIIIIIIIIIIII=IHGIIIIIIGIIIIIIIIHHIIHHIIIIIIHHIIIIIIIIIIIIIIIIIIHHIIGGDFIIIIIIIIIIIIIIIIIIIIIIIGIIIIIIIIIIHIIIIIDDDDD
@HISEQ:969:HM2KJBCX2:2:1102:17777:62594 2:N:0:ACTATGCA
TCCTCACTATCACCCAACTATCCCTATTAATCATTACGTGGTCCTAAAACCAACAAAATAGAACCATCGTCCTATTTTATTATTCCATGCTAATGTATTCAAGCAAAAATGCCCGCTTTAAACACTATATTTTTTTCAAAGTAAAAGTCCTAGTTCATTGAAACACCCAAGAGCATCCCAATTCACCAGAAGGTAAGAAATTGGCTACACACCGATTCATGCCCCTAAAGGCATGACCGATATATCCCAATCCCGAAATTCAACTACGAGCTTTTTAACCGCAACAACACTAATATACGCTATTGGAGCTGGAATTACCGCGGCTGTTAATACCAGACTTGCCCTCCAA
+
DDDDDIIIIIIIIIIIIIIIIIIIIIIIIIIIIIIHIIIIHIIIIIIIIIIIIIIIICHHGHHIIIIIIHHIIIHIIIIIIIIIIIIIIIIIIIIIIIIHIHHHIIIIIIIIIHIHHHIIIIIHHIIIIIIIIIIIIIIIIIIIIIIIIIIIIIIHIIHIIHHIHHHIIIIHIIHIIIIIIIIIIHIIIIIHIIIIIIIIIIIIIIIIIIIIIIIIIIIIIIIIIIIIIIIIIIIIIIIIIIIHHIHGIHHIIIIIIIIHIHIIIIIIIIIIIIIIIIIIIIIIIIIIHIIIIIIIIIIIIIIIIIIIIIIIIIIIIIIIIIIIIIIIIIIIIIIIIIIIIIIIDDDDD
@HISEQ:969:HM2KJBCX2:2:1102:3845:62809 2:N:0:ACTATGCA
TCCTCACTATCACCCAACTATCCCTATTAATCATTACATCGATCCTAGAAACCAACAAAATAGAATCGGATGTCCTATTTCATTATTCCATGCTAATGTATTCAAGCGTGAGCCTGCTTTAAACACTCTAATTTTTTCAAGGTAACAGTCCTAATTCCCCGTGACACCAAATTAATGGCATTACGGTTCTTTAGAAGGTGAGAAATCAATAATATCAGTACATACCAACGGCATGACCGAAACATTGATCCCGAAATTCAACTACGAGCTTTTTAACTGCAACAACTTTAATATACGCTATTGGAGCTGGAATTACCGCGGCTGCTGGCACCAGACTTGCCCTCCAA
+
DDDDDIIIIIIIIIIHIHIIIIIIIIIIIHIIIIIIIIIIIIIIIIIIIIIIIIIIIIIGIIIIEHIICGHIHIGHIIHIIIHIIHHHHII?FHHIIHHIIHHHIHHHIHHHHIHIIIHIIIIIIHIIHHHIIIIIIIIIIFIIHIIHIIIIIIIIIHGIHIHIIIIIIIIIIIIIIIIIIIIIIIHIIIIIIHIIIIHIHFHHHHHIIIIIIIHIIIHIIIIIIHIIIIIIIIIIIIIIIIHHHDIIIHIIIIIIIIIIHIHIIIIIIHHHHIIIIIIHIIHHIIIIIIIHHHHHHHIIIGIIIIHIIIIIIIIIIIIIIIIHIIIHIIIIIIIIIHIIIIDDDDD
@HISEQ:969:HM2KJBCX2:2:1102:7348:63581 2:N:0:ACTATGCA
TCCTCACTATCACCCAACTATCCCTATTAATCATTACTCATTTCCCCAAAAACCAACAAAATTCGAGATACGAGTCCTAACTTATTATTCCATGCTAATGTATTCATAACTTTCAGCCTGCTTTAAACACTCTAATTTTTTCAAAGTAAAGGTCCTGGATTGCGAACCCAACCCAGTAAAGGGCAGGAACGTTCTCCAGGAAGATGGTAAGTGCGCATCGGCACTCACACACGATACCGTGGCGGGCCAAGCGCACTATACCAGAAATCCAACTACGAGCTTTTTAACTGCAACAACTTTAATATACGCTATTGGAGCTGGAATTACCGCGGCTGCTGGCACCAGACTTGCCCTCCAA
+
DDDDDIIIIIIIIIIIIIIIIIIIIIIIGIGIIIIIIIIIIIIIIIIIIHHIIIFIIIHHHHHHGHHHIIHHGIIIIHHHHHIIIIHIIIHIIIIIIIGHHFHIIIIIIIIIIIIIIIIIIIIIIHIHIIIIIIIIIIIIIIIIIIHIIHIIIIIIIIHIIIIIIIIIIIIIIIIIIIIHII?HGIIIIIIIHHIHIIIIIIIIIIIIIIIIIIIIIIIIIIIIIIIHIIIHHIIIIIIIIIIIIIIIIIIIIIIIHIIIIIIIIIIIIIIIIIIIIIIIIIIIIIIIIIIIIIIIIIIIIIHIIIIIIIIIIIHIIIIIIIIIIIIIIIIIIIIIIIIIIIIIIIIHIIIIIDDDDD
@HISEQ:969:HM2KJBCX2:2:1102:19187:63602 2:N:0:ACTATGCA
TCCTCACTATCACCCAACTATCCCTATTAATCATTACGGTGGTCCTAGAAACCAACAAAATAGAACCACAACGTCCTATTCTATTATTCCATGCTAATCTATTCAAGCAAATGCCTGCTTTAAACACTCTAATTTTTTCAAGGTAATGGTCCTGGCTCCCCGGCACACCCAATAAAGGACATACTGGTTCACCAGAAGGTGGACCCGACACAGGACAGTACTCGCCAAAGACGGACCGCCCGGCCAGGCCTAAAATTCAACTACGAGCTTTTTAACTGCAACAACTTTAATATACGCTATTGGAGCTGGAATTACCGCGGCTGCTGGCACCAGACTTGCCCTCCAA
+
DDDDDIIIIIIIIIIIIIIIIIIIIIIIIIIIIIIIIIIIIIIIIIIIIIIIIIIIIIIIIIHGIIIIIIIIHIIIIIIIIIIIIIIIIIIIIIIIIIIIIIHIIIIIIIIHHIIIIHIIIIIIHIIIIIIIIIIIIIIIIIIIIHHHIIIIIHHIHIIHIIIIIHIIIIIHIIIIIIIIIIIIIIIIIIIIIIIIIIIIIIIIIIIIIIIIIIIIIIIIIIIIIIIIIIHIIIIIIIIIIIIIHIIIIHIIIIIIIIIIIIIIIIIIIIIIIHGIIIIIIIIIIIIIIIIIIIIIHHGDDIIIIIIIIIIIIIIIIIIIIIIIIIIIIIIIIIIIIIIIIDDDDD
@HISEQ:969:HM2KJBCX2:2:1102:10777:64469 2:N:0:ACTATGCA
TCCTCACTATCACCCAACTATCCCTATTAATCATTACGTCAATCCTAGAAACCAACAAAATAGGATCAAACGTCCTATTTCATTATTCCATGCTAATGTATTCAAGCGTTAGCCTGCTTTAAACACTCTAATTTTTTCAAAGTAACAGTCCTGTTTCCCTGCAACACCAAATTAATGACATTACAGTTCTTCAAGAAGGAGGAACCAGTAAAGCCAGTACATACCAGAGGCACGACCAACCTACTAATCCCGAAATTCAACTACGAGCTTTTTAACTGCAACAACTTTAATATACGCTATTGGAGCTGGAATTACCGAGGCGGCTGGCACCAGACTTGCCCTCCAA
+
DDDDDIHIIIIIIIIIIIIIIIIIIIIIIIIIIIIIIIIIIIIIIIGIHIHHHIIIIIGGHHGHHIIIIIIIIIHIHIHIIIIIIIIIIIIGHIIGHHHIIGHIIIIIIIIIIGIIIIHHHIIIIIIIIIHHHIIIIIHHHHIIIHEHHHHHIHIHHHHHHIHIIGIIHIEH.IIIHGHIHIIIIGHHCFDGCHFCGFHCHDFHHCHHHIGHHGHIGIHIIHIFEEHIFHIHIHICHIIIHHEEHIGFHH1C<C<1CD<0@E<01CF<<D1<H?HC?CEHDC?EGC11@?C=G<<1<?ECEEGDCHH@DEGE?ECD<0C<<1EHHFC@@CGEHHHGC0?<<<<<D<
@HISEQ:969:HM2KJBCX2:2:1102:9834:64646 2:N:0:ACTATGCA
TCCTCACTATCACCCAACTATCCCTATTAATCATTACATCGATCCTAGAAACCAACAAAATAGAATCGGATGTCCTATTTCATTATTCCATGCTAATGTATTCAAGCGTGAGCCTGCTTTAAACACTCTAATTTTTTCAAGGTAACAGTCCTAATTCCCCGTAACACTAAATTAATGGCATTACGGTTCTTTAGAAGGTGAGAAATCAATGATAACAGTGCATACCAACGGCATGACCGAAATATTGATCCCGAAATTCAACTACGAGCTTTTTAACTGCAACAACTTTAATATACGCTATTGGAGCTGGAATTACCGCGGCTGCTGGCACCAGACTTGCCCTCCAA
+
@0<0<FHEHHFHIHHGHIGHFFCCEGHIHHHHHEHHEHHE=1@H@G1<CCFE1DGHIHHGHHE@C@@E@0<<<FF@?1D1<DEFFHEFECE1D<GEHHIHHHHIHHIHHEHHHHHFHHIIGHIIIHHDGEEHHHFHGHHHHHEGHHIEHGFIHHEHCIIHIHGHGHHHIIIIIIIIIIGHHIIIGIHHHHHIIIGIIIIIIIIIIHII;IIIIIIIIIHCHHIIIIHEHI?HEHHHHEHHHIHHFDIHIHHCIHHEIIIHIHIIIIIIIIIIIIIIIIIIGIIGHIIHHEIIIIIIIIIHHHIIIIIIIIIIIIIIIIIIIIHHFIHHEGIIEIHIIIIHIIDDDDD
@HISEQ:969:HM2KJBCX2:2:1102:19257:64240 2:N:0:ACTATGCA
TCCTCACTATCACCCAACTATCCCTATTAATCATTACGGTGGTCCTAGAAACCAACAAAATAGAACCACAACGTCCTATTCTATTATTCCATGCTAATCTATTCAAGCAAATGCCTGCTTTAAACACTCTAATTTTTTCAAGGTAATGGTCCTGGCTCCCCGGCACACCCAATAAAGGACATACTGGTTCACCAGAAGGTGGACCCGACACAGGACAGTACTCGCCAAAGACGGACCGCCCGGCCAGGCCTAAAATTCAACTACGAGCTTTTTAACTGCAACAACTTTAATATACGCTATTGGAGCTGGAATTACCGCGGCTGCTGGCACCAGACTTGCCCTCCAA
+
DDDDDIHIIIIIIHIIIIIIIIIIIIIIIIIIIIIIIHIIHIIIIIHIIIIIHIIIIIHIIHIIIIIIIIIIHHIHIIIIIIIIHIIIIIIIIHIHIHHIIIIHIIHHIIIHIHIIIHHHHIIIIHIIIIIIIIHHIIHIIIIIIIIIIHHIIIHHIIIIIHIIIIIIIHIIIIIIHIIIIIIIIIIIIIIIIIIIIIIHIIIIIIIIIIIIIIHHIIIIIIIIIIIIIIIIIIIIIIIIIIIIHIIIIIIIIIIIIIIIIIHIIIIIIIIIIIIIIIIIIIIIIIIIIIHIIIIIHHFDDIIIIIIIHIIIIIIIIIIIIIIIIIIIIIIIIIIIIIIIIDDDDD
@HISEQ:969:HM2KJBCX2:2:1102:3924:65322 2:N:0:ACTATGCA
TCCTCACTATCACCCAACTATCCCTATTAATCATTACGTCGATCCTAGAAACCAACAAAATAGAATCAAACGTCCTATTTCATTATTCCATGCTAATGTATTCAAGCGTAAGCCTGCTTTAAACACTCTAATTTTTTCAAAGTAACAGTCCTGATTCCCCACGACACCAAATTAATGACATCGCGGTTCTTCAGAAGGTAGGAACCGATAATGCCAGTGCGTACCGAGGCACGACCAACAATTCGATCCCGAAATTCAACTACGAGCTTTTTAACTGCAACAACTTTAATATACGCTATTGGAGCTGGAATTACCGCGGCTGCTGGCACCAGACTTGCCCTCCAA
+
DCDDDIIIIIIIIIIIIIIIIIIIIIIIHHIIIIIIIIIHIHIIIIIGIIIIIIIIHIIHIGHIGHIHIHIIIHIIIIHIIIIICHIIHIIIHHIIIIIIIHIIIIIIIIIIIIIIIIIIIIIIIHIIIIIIIIIIIIIHIIIIIIIIIIIIIIIIIIIIIIIIIIIIIIIIIIIIIIIIIIIIIIIIIIIIIIIIIIIIIIIIIIIIIIIIIIIIIIIIIIIIIIIIIIIIIIIIIIIIIIHGIHIIIIIIIIIIIHIIIIIIIIIIIIIIIIIIIIIIIIIIIIIIIIIIHIIHIIIIIIIIIIIIIIIIIIIIIIIIIIIIIIIIIIIIIIIIIIIIDDDDD
@HISEQ:969:HM2KJBCX2:2:1102:7546:65466 2:N:0:ACTATGCA
TCCTCACTATCACCCAACTATCCCTATTAATCATTACGTCGATCCTAGAAACCAACAAAATAGAATCAAACGTCCTATTTCATTATTCCATGCTAATGTATTCAAGCGTAAGCCTGCTTTAAACACTCTAATTTTTTCAAAGTAACAGTCCTGATTCCCCACGACACCAAATTAATGACATCGCGGTTCTTCAGAAGGTAGGAACCGATAATGCCAGTGCGTACCGAAGCACGACCAACAATTCGATCCCGAAATTCAACTACGAGCTTTTTAACTGCAACAACTTTAATATACGCTATTGGAGCTGGAATTACCGCGGCTGCTGGCACCAGACTTGCCCTCCAA
+
DBD?DHIIHCDGHCFHHHIHHIIIIIIIHIHIIHIHICH@HDHHIIIIEFHEHHIHH<F@HGHHIIIGHIIIH?GHHEHIHIIIFHIHHHE?GHHHHHIHH@FHIIIHHHHHHIIHGHHIHHHIHEHGBHEHIHHHHFFGHHIEHIIIHHHHHHIIIHIHHIHFHHIIIIIIIIHIIIHHIIIIIIIHIIHIIHHGHHIIHHHG@EFIHGHIIHHIIHHGIIHIIIHHHHGIIIHIIIIIHHCHIHHIIIHIHHHHIHIIIHIHHIGHHHHHGCHIIHHHHFGEIIIIGHHIHGIIIIIIIIHHCHGFHH@HDHHHIIHFFHHIIIIIIIHIHIIHHDGIDDDDD
@HISEQ:969:HM2KJBCX2:2:1102:13007:65494 2:N:0:ACTATGCA
TCCTCACTATCACCCAACTATCCCTATTAATCATTACGGTGGTCCTAGAAACCAACAAAATAGAACCACAACGTCCTATTCTATTATTCCATGCTAATCTATTCAAGCAATAGCCCGCTTTAAACACTCTAATTTTTTCAAGGTAATGGTCCTGGCTCCCCAACACACCCAATTAAGGACATACTGGTTCACCAGAAGGAAGACCCGACAACAGGACAGTACTCGCCAAAGACGGACCGCCCGGCCAAGTCTAAAATTCAACTACGAGCTTTTTAACTGCAACAACTTTAATATACGCTATTGGAGCTGGAATTACCGCGGCTGCTGGCACCAGACTTGCCCTCCAA
+
DDDDDHIIIIIIHIIHIIIIIGHIIIIIIIIIIIIIHIIIIIIIHIIIIHIIIIIIIIHHHIHHGIIIHIIIHHIIHHIIIIIIIIIIHHIIIIIIIIIIIHHIIIIIIIIIIGHIIIHIIIIIIIIIIIIHIIIIIIIIIIIIIIIIIIHHIIHIIIIIIIIHHIIIIIIHHHIHIIIIIIIIIHIIIIIGIIIIIIIIIIIIIIIIIIIIIIIIIIIIIIIIIIIIIIIIIIIIIIIIIIIIIHIIIGIIIIIIIIIIIIIHIIIHIIIIIIIIIHIIIIIIIIIIIIIIIIIIIIIIHHIIIIIIIIIIIIIIIIIIIIIIIIIIIIIIIIIIIIIIIIDDDDD
@HISEQ:969:HM2KJBCX2:2:1102:12539:65513 2:N:0:ACTATGCA
TCCTCACTATCACCCAACTATCCCTATTAATCATTACATCGATCCTAGAAACCAACAAAATAGAATCGGATGTCCTATTTCATTATTCCATGCTAATGTATTCAAGCGTGAGCCTGCTTTAAACACTCTAATTTTTTCAAGGTAACAGTCCTAATTCCCCGTGACACCAAATTAATGGCATTACGGTTCTTTAGAAGGTGAGAAATCAATAATATCAGTACATACCAACGGCATGACCGAAACATTGATCCCGAAATTCAACTACGAGCTTTTTAACTGCAACAACTTTAATATACGCTATTGGAGCTGGAATTACCGCGGCTGCTGGCACCAGACTTGCCCTCCAA
+
DDDDDIIIIIIIIIIIIIIIIIIIIIIIIIIIIIIIIIIIIIIIIIIHIIIIIIIIIIHIIIHHHHIHIIIIIIIIIIIIIIIIIIIHIIIIIIIIIIIIIIHIHHIIIIIIIHIIIIIIIHHIIIIIHIIIIIIIIIIIIIIIHHIIIIIIIIIIHIIIIIIIIIHIIIIIIIIIIIIIIIIIIIIIIIIIIIIIIIIIIIIIIIIIIIIIIIIIIIIIIIIIIIIIIIIIIIIIIIIIIIIIIFIIIIIIIIIIIIIIIIIIIIIIIIIIIIIIIIIIIIIIIIIIIIIIIIIIIIIIIIIIIIIIIIIIIIIIIIIIIIIIIIIIIIIIIIIIIIIIIIDDDDD
@HISEQ:969:HM2KJBCX2:2:1102:4150:65303 2:N:0:ACTATGCA
TCCTCACTATCACCCAACTATCCCTATTAATCATTACGGTGGTCCTAGAAACCAACAAAATAGAACCACAACGTACTATTCTATTATTCCATGCTAATCTATTCAAGCAATAGCCCGCTTTAAACACTCTAATTTTTTCAAGGTAATGGTCCTGGCTCCCCAACACACCCAATAAAGGACATGCTGGCTCACCAGAAGGAAGACCCGACAGCAGACAGTACTCGCCAAAGACGGACCGCCCGGCCAGGCCTAAAATTCAACTACGAGCTTTTTAACTGCAACAACTTTAATATACGCTATTGGAGCTGGAATTACCGCGGCTGCTGGCACCAGACTTGCCCTCCAA
+
D@@@BEGGHHICEG@@CGFCEHI@EHHIIIIHEHIH?10<E=0<CGEHEH?HHEGHHG?@FHHIIIHHECE=/<11<<C?@GHEHHHE1<<CFED?E@HEEEGHGCIGIHFCHDCHHHGEHF@FCEHHHECHHDAIIIHHGCHFGFHIHHHF<<@HGHIHHHHIHIHHIIIIHFGFHIHHHHHIHGGIHEIIHIHIIHCEHIIIIIIHHHHIHHIHIHFHIIIIIIIIHGGIGIIHHIIIHHEFIHEHCHHHHHGFEEHHIHHIIHIHIIIIIHHIIHIGIHHHEHIHHIHDHHIHIGIHIIIIIIIIIIIIIIIIIIIIIHHEIIHIIIHIIIIIIIIHHDD@BB
@HISEQ:969:HM2KJBCX2:2:1102:12456:66442 2:N:0:ACTATGCA
TCCTCACTATCACCCAACTATCCCTATTAATCATTACGGCGGTCCTAGAAACCAACAAAATAGGACCGCACGTCCTATTCTATTATTCCATGCTAACGTATTCGAGCAAAGGCCTGCTTTGAACACTCTAATTTTTTCAAAGTAAAAGTCCTGGTCCCCAACACACCCAGTGAAGGGCATGCGGTTCTCCAGAAGAGAAGGCCCGGCCGGACAAGTGCACGCGGTGAGGCGGACCTGCCAGCCAGGCCAAAGGTTCAACTACGAGCTTTTTAACTGCAACAACTTTAATATACGCTGTTGGAGCTGGAATTACCGCGGCTGCTGGCACCAGACTTGCCCTCCAA
+
DDDDDIIIIHIIIIIIIIIIIIIIIIIIIIIIIIIIIIHIIIIIIIHHHHIIIIIIIIIIIGEGHIHHIIIIIIHIIIIHIIIIIIIIIIIIIIIIHHHIIIIIIIIIIIIIHHIIIIIHIIIIIHIHIIIIIIIIIHIIIIIIIIIIIIIIIIIIIIIIIIIIHIHHIIIIIIIIIIIIIIIIIIIIIHHIIIIIIIIIIIIIIIIIIIIIIIIIIIIIIIIIIIIIIIIIIIIIIIIIIHHIIIIIIIIIIIIIIIIIIIIIIIIIIIIIIIHIIIIIIIIIIIIIIIIIIIIIIIIIIIIIIIIIIIIIIIIIIIIIIIIIIIIIIIIIIIIIIIIDDDDD
@HISEQ:969:HM2KJBCX2:2:1102:8905:66977 2:N:0:ACTATGCA
TCCTCACTATCACCCAACTATCCCTATTAATCATTACGGTGATCCTAGAAACCAACAAAATAGAATCATGCCGTCCTATTTTATTATTCCATGCTAATGTATTCAAGCAAAATGCCTGCTTTAAACACTCTAATTTTTTCAAAGTAAAGGTCCTGGTTCCCCGTGACACCCAATTAAGGGCATCGCGGTTCTCCAGAAGGTGAGAAATTGACTACACCAGTTCATACCCCTTAAGGCACGACCGATGTGTCAATCCCGAAATTCAACTACGAGCTTTTTAACTGCAACAACTTTAATATACGCTATTGGAGCTGGAATTACCGCGGCTGCTGGCACCAGACTTGCCC
+
DDDDDIIIIIIIIIIIIIIIIHIIIIIIIIIIIIIIIIIIIIIIIIIIIIIIHIHIIHHIHIHHIIIIIIIHIIIGHIIIIIIIIIIIIIIIIIIHIIIIIHIIIIIIIIIIIIIIIIIIIIIIIIIIIIIIIIIIIIIIHIHIIIIIIIIIIIIIIIIIIIIIIIIIIIHIIIIIIIIIIIIIIIIIIIIIIIIIIIIIIIIIIIIIIIIIIIIIIIIIIIHIIIIIIIIIIIIIIIIIIIHHHHIIIIIIIIIIIIIIIIIIIIIIIIIIIIIIIIIIIIIIIIIIIHIIIIIIIHHHIIIIIIIIIIIIIIIIIIIIHIIIIIIIIIIIIIIIIHIIIIDDDDD
@HISEQ:969:HM2KJBCX2:2:1102:1721:67026 2:N:0:ACTATGCA
TCCTCACTATCACCCAACTATCCCTATTAATCATTACATCGATCCTAGAAACCAACAAAATAGAATCGGATGTCCTATTTCATTATTCCATGCTAATGTATTCAAGCGTGAGCCTGCTTTAAACACTCTAATTTTTTCAAGGTAACAGTCCTAATTCCCCGTAACACTAAATTAATGGCATTACGGTTCTTTAGAAGGTGAGAAATCAATGATAACAGTGCATACCAACGGCATGACCGAAATATTGATCCCGAAATTCAACTACGAGCTTTTTAACTGCAACAACTTTAATATACGCTATTGGAGCTGGAATTACCGCGGCTGCTGGCACCAGACTTGCCCTCCAA
+
DD@@BHHHIIFG?<<GFHHIGFHHIIIIFIHFHHIIHHHHHHIEHHEEHHHHIHIIHGIIIHHIIHII0DHHH@?HIHIIIIIIHIHIHIEGHIICHIIIHIHIIIHIIHIHIHHGHHHHHHCHHIIIHHHIIHIIIHHEHIHHHGHHEHIIIIIIIIHIIIGHHEHHGHHIIHIHCIHEHIIIHIIIIIIIHGIIIHHHHHEHHHHHIIIIIHHHHHH?HHIHHHGD<@IIIIIHIIIIHEIHHHIIHHC?GHHEIHIHHIHIIIIIIHGIHGEFHIIIIIHHHIIIIIIHIIHHIIIIIHIIIIIIIHHHHHIIIIIIIIIIIHIIIIIIIHHIIIIIIIDDBD@
@HISEQ:969:HM2KJBCX2:2:1102:14711:67313 2:N:0:ACTATGCA
TCCTCACTATCACCCAACTATCCCTATTAATCATTACGTCAATCCTAGAAACCAACAAAATAGGTTTGAACGTCCTATTTCATTATTCCATGCTAATGTATTCAAGCAATTGCCTGCTTTAAACACTCTAATTTTTTCAAAGTAACAGTCCTGTTTCCCTGCAACACCAAATTAATGACATTACAGTTCTTCAGAAAGGAGGAATCAGCGAGACCAGTTCATACCAGTGGCACGACCAGCCTGCTGACCCCGAAATTCAACTACGAGCTTTTTAACTGCAACAACTTTAATATACGCTATTGGAGCTGGAATTACCGCGGCTGCTGGCACCAGACTTGCCCTCCAA
+
DDDDDIIIIIIIIIIIIIIIIIIIIIHIIIIIIIIIIIIIIIIHHIIIHIIIIIIHIIIGIGHH@GHHHIGHHIIIIHIIIIIIIIIIEHHIIIHHHIIIIIIIIIIHIIIIIIIIIIIIIIHIIHIIIIIIIIIIIHGIIIIIIIIIIIIIIIIIIHHHGG1IIIIIIIHIIIHIIIIIIIIIIIIIIIIIIIIIIIIIIIIHIIIIIIIHIIIIIIIIIIIIIIIIIHIIIIIIIIIIIIHGGI<IIIIIIIIIIIIIIIIIIIIIIIIIIIIIIIIIIIIIIHIIIIIIIIIIIIGGHIIIIIIIIIIIIIHIIIIIIIIIIIIIIIIIIIIIIIIIIDDDDD
@HISEQ:969:HM2KJBCX2:2:1102:11127:66911 2:N:0:ACTATGCA
TCCTCACTATCACCCAACTATCCCTATTAATCATTACGTCGATCCTAGAAACCAACAAAATAGAATCAAACGTCCTATTTCGTTATTCCATGCTAATGTATTCAAGCGTGAGCCTGCTTTAAACACTCTAATTTTTTCAAAGTAACAGTCCTGATTCCCCATGACACCAAATTAATGACATCATGGTTCGTCAGAAGGTAGGAATCAATAATACCAGTACGTACAATAGCACGACCAATAAATTGATCCCGAAATTCAACTACGAGCTTTTTAACTGCAACAACTTTAATATACGCTATTGGAGCTGGAATTACCGCGGCTGCTGGCACCAGACTT
+
DDDDDHHIIIIIIHIIIIIIIIIIIIIIIIIIIIIIIIIIIIIIIIHEFHIIHHHHIIIGIIIIIGIHHHIHHHIIIIHIIIIIIIIIIIIIIIHIIIIIIIIIIIIIIIIIHHIIHIIIHHIIHIIIIHIIIIIHIIHIIIIIIHIIIIIIIIIHHGIIIIIHIIIIIIIHIIIIIIIIIIIIIIIIIIHIIIIIIIIIIIIIIIIIIIIIIIIIIIIIIIIIIIIIIIIHIHHIIIIIIIIIIIIIIIIIIIIIIIIIIIIIHIIIIIIIIIIIIIIIIIIIIIIIIIHHHIIIIIIIIIIHIIIIIIIIIIIIIIIIHIIHHGCIIIIDDDDB
@HISEQ:969:HM2KJBCX2:2:1102:6066:68481 2:N:0:ACTATGCA
TCCTCACTATCACCCAACTATCCCTATTAATCATTACGGTGGTCCTTGAACCAACAAAATAGAACCACAACGTCCTATTCTATTATTCCATGCTAATCTATTCAAGCAAAAGCCTGCTTTAAACACTCTAATTTTTTCAAGGTAATGGTCCTGGCTCCCCGGCACACGCAATTAAGCACATACCAATTCACCAGAAAGATAGACCCAACGACAGAACAGTACTCGCCAGAGACGGACCGTCCGGCCAGGCCTAAAATTCAACTACGAGCTTTTTAACTGCAACAACTTTAATATACGCTATTGGAGCTGGAATTACCGCGGCTGCTGGCACCAGACTTGCCCTCCAA
+
DCADDHHHHHHIIIIHIHIIIIHIIIHHHHHHHIIIIHHHHCHHHHIHHIIIIIIIGHHIHHIIIIIHHIIIIIIGIGHGH?FHFHHIIIIIIIIGHIHIIIHHIGHHHGGIIIIIIHIGHFGHHHHIIIIIIIIIHHEHIHHIIIIIHHGHHIGFHHHHHIIIIHHHHHGHHHIHHHEHHIIHHEGHHHHH?GHHIHHFFHHIHFHHIHGGHHHEIIHHHHDHFHFHHIIIIHHHHHHDHIHHHHIIIIHIIIIIHHIIIHHHIHFGIIIIIIIIIIIIIIIIIHHFHFIHIIIIIIHFCFIIIIHIIIHHHIIIIIIIIIIIIIHIIIHIIHIHFIIIIHDDDDD
@HISEQ:969:HM2KJBCX2:2:1102:13360:68644 2:N:0:ACTATGCA
TCCTCACTATCACCCAACTATCCCTATTAATCATTACGGTGATCCTAGAAACCAACAAAATAGAACCATGCCGTCCTATTCTATTATTCCATGCTAATGTATTCGAGCAAAAATGCCTGCTTTAAACACTCTAATTTTTTCAAGGTAAAGGTCCTGGATCCGCAAGACACCCAATAAAGGACATCAAGTTTCTCCAGAAGGTGAGAAATCAACAGTAACAGTTCATACCCCTTAAGGCATGACCATCACGTCAATCCCGAAATTCAACTACGAGCTTTTTAACTGCAACAACTTTAATATACGCTATTGGAGCTGGAATTACCGCGGCTGCTGGCACCAGACTTGCCCTCCAA
+
DDD@DHIG@CGHHHEEEHHIIH1GHHIGIIIHIIIHIIIIIIHE<DEHHEHCGECHHIIIICCF@@@HH1C1<C/<GEEFGFHIGCHHI@<D<GECFGCEHDGHHHHIIHIFIHHIGHHEHHHHEI8IHIHHHHIHIHHHEHI9IHHGHHHHGIIIHHHIGIIIIIHIIIGHIHIGIHHIHIHHIHIIHHHGCGHIIIIIIIIIHIHHHFHHHHHHIIHIHHIIIHIIHIIIIIIIIIIIIIIIIIIHIHEGIHHHHEHIIIIHIIHHHHHIHGIHIIIIHIIIGIIIIIIHHGIIIIIIIHIHFIIIIIIIIIHIIIIDHHIIIIIIIHIHEHIIIIH@IIIHIIIIDCADB
@HISEQ:969:HM2KJBCX2:2:1102:8635:68541 2:N:0:ACTATGCA
TCCTCACTATCACCCAACTATCCCTATTAATCATTACGGTGGTCCTAGAAACCAACAAAATAGAACCACAACGTCCTATTCTATTATTCCATGCTAATCTATTCAAGCAAATGCCTGCTTTAAACACTCTAATTTTTTCAAGGTAATGGTCCTGGCTCCCCGGCACACCCAATAAAGGACATACTGGTTCACCAGAAGGTGGACCCGACACAGGACAGTACTCGCCAAAGACGGACCGCCCGGCCAGGCCTAAAATTCAACTACGAGCTTTTTAACTGCAACAACTTTAATATACGCTATTGGAGCTGGAATTACCGCGGCTGCTGGCACCAGACTTGCCCTCCAA
+
DBBADIIHHIEHHHIHHIIIIIIIIGFHIIIIHIIHIHHIIIIIIIGEHIIIIHIIIIIIIGCEEHIIHIIIGIIIIECHIHFHHIIIIIHIIIIHHHHHIHIIGIHIHHHIHIIIIIHHHIHGHIIIHIHIHIIHHIIIIHGHHHHHIHIIHHHHHHHHIIHIHGHIHIIHHIIIHHEHIIIIHHGHHIIIGIIIIIIIHHIIGIIHIIGIIIIIIIHIIIIIIIIIIIHHIHHIGIIIIIHHGIIHHEHHHHHHGHHIIGHIIIIIIIIIGIIIIIIIIIIIIHHHHIHIIIIHHDD<<IIIIIIIIIIIIIIIIIIIIIHIIIHIIIIIIIIIIIIIIDADDD
@HISEQ:969:HM2KJBCX2:2:1102:18721:69414 2:N:0:ACTATGCA
TCCTCACTATCACCCAACTATCCCTATTAATCATTACCTCGACTCCGAAAGCCAACGAAATAGAACCGAGATCCTATTCCATTATTCCATGCACTAATGTTCAGGCTGTAGCGCCTGCCTTGAGCACTCCAATTTTTTCAAAGTAAACGCACCGGCCACCCCTGGCACCCGGTTAAGAGAACCAGGAACGAACCGGCAAGATCGTCCGGGCAGGCAGTAGACGCCGCAAGGCGCACCACCCGCCCGAAACCGAGATCCAACTACGAGCTTTTTAACCGCAACAACATTAATATACGCTATTGGAGCTGGAATTACCGCGGCTGCTGGCACCAGACTTGCCCTCCAA
+
DDDDDIIIIIIIIIIIIIIIIIIIIIIIIIIIIIIIIIIIIIIIIIIHFHHHIIIIIIIIIIIHIIIIHIIIHIIHIIIIIIIIIIIIIIIHIIIIIHHHIHIIIIIIIIIHIIIIIIIIIHIHIIIIIIIIIIIIIIIIIIIHHIHIIIIIIIIIIIIIIIIIIIIIIIIIIIIIIIIIIIIIIIIHIIIIIIIIIIIIIIIHHIIIIIIIIIIIIIIIIIIIIIIIIIIIIIIIIIIIIIIHHIIIIIIIIIHIIIIIIIHIIIIIIIIIIIHIIIIIIIIHIIIIIIIIIIIIIIIIIIIIIIIIIIIIIIIIIIIIIIIIIIIIIIIIIIIIIIIIIDDDDD
@HISEQ:969:HM2KJBCX2:2:1102:15354:70159 2:N:0:ACTATGCA
TCCTCACTATCACCCAACTATCCCTATTAATCATTACGTCAATCCTAGAAACCAAAAAAATAGGATCAACGTCCTATTTCATTATTCTATGCTAATATATTCAAGCGTTAGCCTGCTTTAAACACTCTAATTTTTTCAAAGTAACAGACCTGTTTCCCTGTAACACCAAATTAATGACATTACAGTTCTTCAAGAAGGAGGAACCAGTAAAGCCAGTACATACCAGAGGCACGACCAACCTACTAATCCCGAAATTCAACTACGAGCTTTTTAACTGCAACAACTTTAATATACGCTATTGGAGCTGGAATTACCGCGGCTGCTGGCACCAGACTTGCCCTCCAA
+
0<000<GE111D111<D0<D1<<1D1<<G<111<<1<1<1<E11<<C<1<F11<F1<<FC@GH111<DG10<<<@H@<11<DD11<11<1<F111</<1D<1<DH1<<<<E11<<1<CCGH?1111<FGHG1EB1C2EHHHF@@HFC$?7CD<<EG8CE?#@HEG<<C<F0EHGD-CF<D/<//HE?CIHFCHFCG?DC.@HHC?HCHEGEG@:@EHG1CHD@HHHD/AEA:=G:HGF<11<:1D/DC-D11D1C11@D<CCED1@0HGC@DD1CC@@CD<<<C1<HIIHGEG?H@HGCCC<?EF<1H@?HDEEC<EC@HGEFG?@EDGEHGIIHEHHHIADDD?
@HISEQ:969:HM2KJBCX2:2:1102:16205:70832 2:N:0:ACTATGCA
TCCTCACTATCACCCAACTATCCCTATTAATCATTACCGCGGTTCCAGAAACCAACACAACAGAACCACAGGTCCTATTCCATTATTCCATGCTAATCTATGCAAGCATGCGCCTGCTTTGAACACTCTAATTTTTTCAAGGTAAACGTCCTGGCTCCCGGCCGCCCGGCCGCCCGAAGGCAGCCCGGCGGCCGTTCCCCAGGAGGAAAGGCTCGGCCTTGACGCCCCCGCGAAGGGGCAGGCAGTACTCGCCGCCGAAGCAGCGGACCACCCGGCCAAGCCCAAAATTCGACTACGAGCTTTTTAACTGCAACAACTTTAATATACGCTATTGGAGCTGGAATTACCGCGGCTGCTGGCACCAGACTTGCCCTCCAA
+
DBDDDIIIIIIIIHHHHIIIIHIIHIIIIIIIIIIIIIIIGIIIIIIIGIHHHIIIIIIHIIIHHHIIIGH?HIIIIGGHHHGIFHHIIIIIIIIGHGHHIFHHHHHHHIGIIIIHHIIIIIIIHHHHHIHHHIIIIIHHIIHHGHHIIHHIHGHHHIHHHIIIHHIGHHHIIIIHIHHHHGIIIIIIIHIHHHHGIHIHGHHHHHHHIHHECIHHIHHGDHHHIIIIHHHG?IHHHIIIIIIHHEIHEIHIIHIIHIIIIHDEIHIIIIIIIIHHHIIIIIIIIIHHHGHHHIIIIIHIIIIIHIIIIIIIIIIIHIIIIIIIIIIIIIIIIIIIIIHHHHHHIIIIIIIIIIIIIIHIIIIIIIIIIIIIIDDDDD
@HISEQ:969:HM2KJBCX2:2:1102:19516:70918 2:N:0:ACTATGCA
TCCTCACTATCACCCAACTATCCCTATTAATCATTACGGTGGTCCTAGAAACCAACAAAATAGAACCACAACGTCCTATTCTATTATTCCATGCTAATCTATTCAAGCAAATGCCTGCTTTAAACACTCTAATTTTTTCAAGGTAATGGTCCTGGCTCCCCGGCACACCCAATAAAGGACATACTGGTTCACCAGAAGGTGGACCCGACACAGGACAGTACTCGCCAAAGACGGACCGCCCGGCCAGGCCTAAAATTCAACTACGAGCTTTTTAACTGCAACAACTTTAATATACGCTATTGGAGCTGGAATTACCGCGGCTGCTGGCACCAGACTTGCCCTCCAA
+
DDBDDIIIIIIIIIIIIIIIIIIIIHIIIIIIIIIIHIGIIIIIIIIIIIIIIIHI@HEHIIHHIIIIIIIIIEHHHIIIIIIIIIIIIIIHIGHHIIIIIDFHHHIIIIHHHIIIIIIIIIHIHIIIIHIGIIIIIIHHIIIIIIIIIIIIIGHIHIIHHIIIIIIIIIIIHHIIIIIIIIIIIIIIIIIIIIIIIIIIIHIIIIIIIIIIIIIIIIIIIIIIIIIIIIIHIIIIIIIIIIIHHIIHHIIIIIIIIHIIIIHIIIIIIIIIIIHIIIIIIIIIIHIIIIIIIIIIIHGGFIIIIIIIIIIIIIIIIIIIIIIHIIIIIIIIIIIIIIIIIDDDDD
@HISEQ:969:HM2KJBCX2:2:1102:20151:72636 2:N:0:ACTATGCA
TCCTCACTATCACCCAACTATCCCTATTAATCATTACGGTGATCCTAGAAACCAACAAAATAGAACCATGCCGTCCTATTTTATTATTCCATGCTAATCTATTCAAGCACTAGCTTGCTTTAAGCACTCTAATTTTTTCAAGGTAATAGCTCTGCTTCCCCAACGCACCAAATTAATGGCATGAAGGTTATTCAGAAGGTAAGAATCCATCAAATCAGTACGAACAGTGAAGCCCGACCGATAGACAGATCCCGAAATTCAACTACGAGCTTTTTAACTGCAACAACTTTAATATACGCTATTGGAGCTGGAATTACCGCGGCTGCTGGCACCAGACTTGCCCTCCAA
+
ADADDIIIIIHHIIIIIIHEHH@GHHHHHHIEHIIHIIHIIEEHHHFHH@HHHHFHIHHHHIHHIIIIIHH@HH?FHHHIIHIIIHEGHH?<FCHIIHIIIGHEHHHHIIIIIIHIIHIIIHHHHHHHEGHHHIIIIIIIHHHIIIIIIIIHIHHHHHHGHFIHEDHHIIIHFHIHIIIIIIIIIIIHIIIIIIIIIIHHIIIIIHHIIIIIIIIII<HIIIIIIIIIIIIIIIIIIIGIIIIIIHDIIIIGIIIIIIIIIIIHIIIIIIIIIIIHIIHIIHIIIIHEIIIIIIIIIIIIIIIIIIIIHIIIIIIIIIIIIIIIIIIIIIIIIIIHIIIIIIIDDDDD
@HISEQ:969:HM2KJBCX2:2:1102:17272:72628 2:N:0:ACTATGCA
TCCTCACTATCACCCAACTATCCCTATTAATCATTACGGTGGTCCTAGAAACCAACAAAATAGAACCACAACGTCCTATTCTATTATTCCATGCTAATCTATTCAAGCAAATGCCTGCTTTAAACACTCTAATTTTTTCAAGGTAATGGTCCTGGCTCCCCGGCACACCCAATAAAGGACATACTGGTTCACCAGAAGGTGGACCCGACACAGGACAGTACTCGCCAAAGACGGACCGCCCGGCCAGGCCTAAAATTCAACTACGAGCTTTTTAACTGCAACAACTTTAATATACGCTATTGGAGCTGGAATTACCGCGGCTGCTGGCACCAGACTTGCCCTCCAA
+
BDDDDIIIIHIIIIIIIIIIIHIIIIIIIIIHHIIIIGHIIIIIHHIIGIHHHIIIIHIHIFHEGIHIIIHIIHIIIIIIIHHHIIIHIIIHHIIHIIHGHHHIIHIHIIIHIIIHIHHIIHIIHIHHHIIIIIGHHHHHIIHHIIHHIIHIHHGIIIIHIIIIHIIHIIHIHIIIHHHHIHHHIIIIHHFHIIIIIIIIIIIHHIIIIIIIIHGHIHHIIIIIIIHIIIIIIIHIIHIIIIIIHIIHHHIHIIIHIIHIHHHIHHIIIIIIIIIIHIIIIIIIIIHHIIIIIIGIHHFGFIIIIHIIIIIIIIIHHHIIIIIHIIIIIIIIIIIHIIGIIDDDDD
@HISEQ:969:HM2KJBCX2:2:1102:13325:73578 2:N:0:ACTATGCA
TCCTCACTATCACCCAACTATCCCTATTAATCATTACGGTGGTCCTAGAAACCAACAAAATAGAACCACAACGTCCTATTCTATTATTCCATGCTAATCTATTCAAGCAAATGCCTGCTTTAAACACTCTAATTTTTTCAAGGTAATGGTCCTGGCTCCCCGGCACACCCAATAAAGGACATACTGGTTCACCAGAAGGTGGACCCGACACAGGACAGTACTCGCCAAAGACGGACCGCCCGGCCAGGCCTAAAATTCAACTACGAGCTTTTTAACTGCAACAACTTTAATATACGCTATTGGAGCTGGAATTACCGCGGCTGCTGGCACCAGACTTGCCCTCCAA
+
DDDDDIIIIIIIIIIIIHIIIIEHHEHIHIIIIHIHHIIIGFIIIIIHHHIHHIIIHHIIIIHHIIHIIIIIIHIHIGIIIIIIHIIIIHHIIHIHIIIHIGEHHHIIIIIIIGIHHIIIIIIHHIIIIIIIHIIIIIIIIIIIIHIIHIIIIIIIIIIIIIIIIIIIIIIIIIIIIIIIIHGGIHIIIIIIIIIIIIIIIIIIIIIIIIIIIIIIIIIIIIIIIIIIIIIIIIIIHIIIIIIIHIIHGHIIIIIIHIHIIIHIHIIIIIHIIIIIIIIIIHIIIHGIIIIIIIIIIHHFDIIIIIIIIIIIIIIIIIIIIIIIHIGIIIIIIIIIIIIIIDDDDD
@HISEQ:969:HM2KJBCX2:2:1102:11414:73575 2:N:0:ACTATGCA
TCCTCACTATCACCCAACTATCCCTATTAATCATTACGGTGATCCTAGAAACCAACGAAATAGAATCAGTCCGTCCTATTTCATTATTCCATGCTAATGTATTCAGACGATAGTCTGCTTTAAACACTCTAATTTTTTCAAAGTAACAGTCCTGATTTCCAACCACACCAAATAAATGGCATGAAAGTTCCTCAGAAGGTAGAGATCCATCTCACCAGTGCAGACAATTAAGCCTGACCAATGGGTAGACCCCGAAGTTCAACTACGAGCTTTTTAACTGCAACAACTTTAATATACGCTATTGGAGCTGGAATTACCGCGGCTGCTGGCACCAGACTTGCCCTC
+
DDDCDHIIIIIIIIIIIIIIIIIIIIIIIIHIIHHIIIGHFIIIIIIIIIIIIIIIHIHGHIIHIHHHIHIIIIIIIIHHIIIIIHHHIIIIGIIIIIIIIIIIIIHIIHHIIHIIIIIIHHHIIIGIIIIHIIIIIIIIIIIIIIIIIIIIIIIHIIIHHHIIHIIIIIIHHIHHIIIIIIIIHHIIIIIIIHIIIIIIIIIIHIIIIIIIHIIIIIIIIIIIIIIIIIIIIIIIIIIIIIHGIIIIIIIIIIIIIIIIIIIIIIIIIIIIIIIIIIIIGIIIIIIIIIIIIIIIIIIIIHIIIIIIIIIIIIIIIGIIIIIIIIIIIIHIIHHHIHHHDDDDD
@HISEQ:969:HM2KJBCX2:2:1102:12565:73027 2:N:0:ACTATGCA
TCCTCACTATCACCCAACTATCCCTATTAATCATTACGTCAATCCTAGAAACCAACAAAATAGGATCGAACGTCCTATTTCATTATTCCATGCTAATGTATTCAAGCGTTAGCTTGCTTTAAACACTCTAATTTTTTCAAAGTAACAGTCCAAATTCCCCGCAACACCAAATTAATGGCATTACGGCTCATCAGGAAGGAGGAATCAGTGAGACCAGTACATACCAGAGGCATGACCAACCTACTAACCCCGAAATTCAACTACGAGCTTTTTAACTGCAACAACTTTAATATACGCTATTGGAGCTGGAATTACCGCGGCTGCTGGCACCAGACTTGCCCTCCAA
+
[truncated: 34,892,345 more chars]
