# Supplementary material for: Response of arbuscular mycorrhizal fungal community in soil and roots to grazing differs in a wetland on the Qinghai-Tibet plateau
Source: PeerJ. 2020 Jun 19;8:e9375. doi: 10.7717/peerj.9375 (PMC7307571; doi:10.7717/peerj.9375)
Supplement: Supplemental Information 21 [file peerj-08-9375-s021.zip › Root non-grazing 1-5/45.fastq]

@HISEQ:969:HM2KJBCX2:2:1101:1382:2218 2:N:0:ACTATGCA
GCCTGCAGTACTCCCAACTATCCCTATTAATCATTACATCGATCCTAGAAACCAACAAAATAGAATCGGATGTCCTATTTCATTATTCCATGCTAATGTATTCAAGCGTGAGCCTGCTTTAAACACTCTAATTTTTTCAAGGTAACAGTCCTAATTCCCCGTGACACCAAATTAATGGCATTACGGTTCTTTAGAAGGTGAGAAATCAATAATATCAGTACATACCAACGGCATGACCGAAACATTGATCCCGAAATTCAACTACGAGCTTTTTAACTGCAACAACTTTAATATACGCTATTGGAGCTGGAATTACCGCGGCTGCTGGCACCAGACTTGCCCTCCAA
+
BDDABHIHIHIIIIIHIIHIIHHIIHHIIGIHHHIIIIIHIHIIIIIIHIIGEHIIHHGIIIIIIGIIIIIIIGHIIIHIHIIIHIHIHIIIIIHHIIEHHCGIIIIIIIIGIIIIHHHHIHHIIIIIIIIIIIIIIIIGHIIHHIIIIIIHHHIIHIIIHIIHIIIIIIIHHHHIIHHHIHIIIIIIIIIIIIIHFIIIIIIIHIIIIIIHIIHHFIHIHIIIIIIIIIIIIIIIHHIIIIIHHGIIIIGIIIHIFIIIHHIIIIIIIIIIIHHFIIIIIIIIIIIIIIIIIIIIIIIHHHIIIIIIIIIIIIIIIIHIIIIIIIIIIIIIIIIIIIIIIIDDDDD
@HISEQ:969:HM2KJBCX2:2:1101:3547:2907 2:N:0:ACTATGCA
GCCTGCAGTACTCCCAACTATCCCTATTAATCATTACATCGATCCTAGAAACCAACAAAATAGAATCGGATGTCCTATTTCATTATTCCATGCTAATGTATTCAAGCGTGAGCCTGCTTTAAACACTCTAATTTTTTCAAGGTAACAGTCCTAATTCCCCGTGACACCAAATTAATGGCATTACGGTTCTTTAGAAGGTGAGAAATCAATAATATCAGTACATACCAACGGCATGACCGATACATTGATCCCGAAATTCAACTACGAGCTTTTTAACTGCAACAACTTTAATATACGCTATTGGAGCTGGAATTACCGCGGCTGCTGGCACCAGACTTGCCCTCCAA
+
DDDDCIIIIIIIIIIIIIIIIIIIIIIIIIIIIIIIIIIIIIIIIIIIIIIIIIIIIGHIIIIHIIIHIFIHIIIIIIIIIIIIIIIIIEHIHIIIIIIIIHHIIIIIIIIIIIIIIIIIIIHIIIIIIIHIIGIIIIIHIIIIIIIIIHIIIIIIIIIIIIIIIIIHIIIIIIIIIIIIIIIIIIIIHIIIIIIIIIIIIIIIIIIIIIIIIIIIIIIIIIIIIIIIIIIIIIIIIIIIIIIIHHIIIIIIIIIIIIIIIIIIIIIIIIIIIIIIIIIIIIIIIIIIIIIIIIIIIIIIIIIIIIIIIIIIIIIIIIIIIIIIIIIIIIIIIIIIIIHIIIDDDDD
@HISEQ:969:HM2KJBCX2:2:1101:17024:3222 2:N:0:ACTATGCA
GCCTGCAGTACTCCCAACTATCCCTATTAATCATTACGTCAATCCTAGAAACCAACAAAATAGGATCAAACGTCCTATTTCATTATTCCATGCTAATGTATTCAAGCGTTAGCCTGCTTTAAACACTCTAATTTTTTCAAAGTAACAGTCCTGTTTCCCTGCAACACCAAATTAATGACATTACAGTTCTTCAAGAAGGAGGAACCAGTAAAGCCAGTGCATACCAGAGGCACGACCAACCTACTAATCCCGAAATTCAACTACGAGCTTTTTAACTGCAACAACTTTAATATACGCTATTGGAGCTGGAATTACCGCGGCTGCTGGCACCAGACTTGCCCTCCAA
+
BDD@BHHHHIIIHIIHHIHHEHIIHHEGHHHIIIIHIIGEHHEHHEH?HEHIFHHHHHHHEECFHEGHHHIIGHHIIHHHGFH?CHHIIHGHHEHHG@GEEEHHIHFIIHHHHIFIHFCGECEHIIHIIIIIIHHCHCCHHIIHHIIGFEHIHHFHIIHHHFHHIIIHHCHHHIHHFFGHHHIIIEHHHHHFG@HCIHHHIHIG@@EHHEGEHIIIIIHHHEFDDCHHHCEGHHCH@CHHHEAHDGGDHDHHFCG1G@<HHEH@HEHHGHHECC<FGC?IIHHFFCIIIHIHD<CC1D?HHHHGH?HIH@G?DHCDHHIHHH?EHHHHHIHEHCFHHGIIID@@BB
@HISEQ:969:HM2KJBCX2:2:1101:6566:3144 2:N:0:ACTATGCA
GCCTGCAGTACTCCCAACTATCCCTATTAATCATTACGGTGGTCCTAGAAACCAACAAAATAGAACCATGCCGTCCTATTTTATTATTCCATGCTAATGTATTCAAGCAAAAATGCCTGCTTTAAACACTCTAATTTTTTCAAAGTAAAGGTCCTGGTTCCCCGCGGCATCCAATTAAGGACATCGCGGTTCTCCAGAAGGTGAGAAATTGACTGCACCAGTTCATACCCCGTGAGGCACGACCGATGCGCCAATCCCGAAATTCAACTACGAGCTTTTTAACTGCAACAACTTTAATATACGCTATTGGAGCTGGAATTACCGCGGCTGCTGGCACCAGACTTGCCCTCCAA
+
BDDDDIIIIIIIIIIIIIIIIIIIIIIIIIIIIIIIIIIIIHIIIIIIIIIIIIIIIIHIIIEHIIIIIII?EHIDIIHHHIHHHIIIIHIIGIIHIHHIIHHHIHIHHIIIIIIHIIIIIIIIIIIIIIIIIIIIIIIHIHIIIIIIIIIIIIHIIHIIHIIIIHIHIIIIIIIIIIGIIIIIIIHIIHHIHHIIIIIIIIIIIIIHIIIIIIIIIIIIIIIIIIIIIHIIHIHIIIIIIIIIIIIIIHIHIIIIIIHHIHHFIIIIHHIIHIIIIIIIIIIIIIIIIHHIIIIIIIIIIIHIIIIIIIIIIIIIIIIIIIIIIIIIIHIIIIIIIIIIIHIIIIIIDDDDD
@HISEQ:969:HM2KJBCX2:2:1101:10423:3244 2:N:0:ACTATGCA
GCCTGCAGTACTCCCAACTATCCCTATTAATCATTACATCGATCCTAGAAACCAACAAAATAGAATCGGATGTCCTATTTCATTATTCCAGCTCCAATAGCGTATATTAAAGTTGTTGCAGTTAAAAAGCTCGTAGTTGAATTTCGGGATCAATTTATTGGTCGTGCTATTGTACGTACTGGTATTATTGATTCCTACCTTCTGACGAACCATGATGTCATTAATTTGGTGTCATGGGGAATCAGGACTGTTACTTTGAAAAAATTAGAGTGTTTAAACCAGGCTCACGCTTGAATACATTAGCATGGAATAACGAAATAGGACGTTTGATTCTATTTTGTTGGTTTCTAGGATCGACGTAATGATTAATAGGGATAGTTGGGATTGCCCAGATG
+
DDCDCHHHHI?FGHIIGHIIIIIIIIIHHIIIIIHEHHHCHIIHIFHEHHI?GHHHGHIGHFG?HGHHEHHHIIHHHEHHIHIHIIIGEFEHHHCHHGI?GEEEHFCCGHHIHFIGEGG??GDGGEHCHCF?CD01<CG11DHGCHEEHHHHIHIHHHHHCEF.?HEHHHIIIIHHFHEHHHHEHEHHIIIIHIHFIHIIIIIHHHFCCHHEHHHEHHHHHHEFGFGCHHHHIIIHH1GHIHEHIHHHIFHHHHHHIIHGHFFIGIHHIIIIIIIHEDGIHGIIIIIIHHEGCFHCHHHHFHIHCIIHIIHHHHGFIHIIIIHIIHFIHHFHIIHHIHHIIHGIHEIHHIIHHHDEHIIIIIIIIIIHEIHHGEHHIIHHHHHGEHEF<H@D?@@
@HISEQ:969:HM2KJBCX2:2:1101:10453:3700 2:N:0:ACTATGCA
GCCTGCAGTACTCCCAACTATCCCTATTAATCATTACGGTGGTCCTAGAAACCAACAAAATAGAACCACAACGTCCTATTCTATTATTCACTGCTAATCTATTCAAGCAAATGCCTTCTTTAAACACTCTGATTTTTTCAAGGTAATGGTCCTGGCTCCCCGGCACACCCAATAAAGGACATACTGGTTCACCAGAAGGTGGACCCGACACAGGACAGTACTCGCCAAAGACGGACCGCCCGGCCAGGCCTAAAATTCAACTACGAGCTTTTTAACTGCAACAACTTTAATATACGCTATTGGAGCTGGAATTACCGCGGCTGCTGGCACCAGACTTGCCCTCCAA
+
DDD001<G<F111DH?<C11D1<1D1<D<1<<C11<1<DH@0<1<CF1111<1D1<E<1D11DHC1<1D1<</<10<111<DG<F1D1<11D@GHGHH@D<64<DG5CHG2<11@@%8?IHHFH288?@<%IIHFHG@81IGIIGH7@HE8GADFGIIIIHHEHHEIIGIIHHIIHHFFHHHG?HIIHEHHCIIHHIHIHHHHDIFEIHCEDHHF?HFIHHHIIHIIIIHFHHDCIFFIIHEIHFEIHEFHIIIIHHFFHHG?HGHGHIIIIIIIIIIIIIIIIHEIIIIIIHHIHHHHGGIIIIIIIIIIIIIIIIIIIIIIIIIIIIIIIIIIIIIHIIDDDDB
@HISEQ:969:HM2KJBCX2:2:1101:3871:4245 2:N:0:ACTATGCA
GCCTGCAGTACTCCCAACTATCCCTATTAATCATTACATCGATCCTAGAAACCAACAAAATAGAATCGGATGTCCTATTTCATTATTCCATGCTAATGTATTCAAGCGTAAGCCTGCTTTAAACACTCTAATTTTTTCAAGGTAACAGTCCTAATTCCCCGTGACACCAAATTAATGGCATTACGGTTCTTTAGAAGGTGAGAAATCAATAATATCAGTACATACCAACGGCATGACCGAAACATTGATCCCGAAATTCAACTACGAGCTTTTTAACTGCAACAACTTTAATATACGCTATTGGAGCTGGAATTACCGCGGCTGCTGGCACCAGACTTGCCCTCCAA
+
ADDDDIIIIIIHIIIIHFIIIIIIHIIIIIIIIIIIIIIIIIIIIHIIHIIIHIIIHHHGH?HEHHIIHIHIIIIIIIIIIIIIIIGHCEHHHIIIIHHIIIHHHHHGHIIHHIIIIIIIGIIIIGIIHHIIIHHHGHIIIHIIIIIHHHHIIIIIIGIIIIHHHIIIHIIIIIIIIIIIIHIIIIHHHFIIHIIIHIHHIHIIIHHIIHIIHIHIIIIIIHGIHIIIHIIIIIIHIIIIIIIHGFIHHHGIIIIIIIIIIIIIIIIIIIIIIHIIIGIIIIIIIIHIIIIIIHHIIHIHIIIIIIIIIIIIIIIIIIIIIIHGIIIGIIIIGIIIIIIHIIDDDDD
@HISEQ:969:HM2KJBCX2:2:1101:1436:4726 2:N:0:ACTATGCA
GCCTGCAGTACTCCCAACTATCCCTATTAATCATTACGTCAATCCTAGAAACCAACAAAATAGGATCGAACGTCCTATTTCATTATTCCATGCTAATGTATTCAAGCGTTAGCCTGCTTTAAACACTCTAATTTTTTCAAAGTAACAGTCCTGTTTCCCTGCAACACCAAATTAATGACATTACAGTTCTTCAAGAAGGAGGAATCAGTAAAGCCAGTACATACCATAGGCACGACCAACCTACTGACCCCGAAATTCAACTACGAGCTTTTTAACTGCAACAACTTTAATATACGCTATTGGAGCTGGAATTACCGCGGCTGCTGGCACCAGACTTGCCCTCCAA
+
DDDDDIIIIIIIIIIIIIHIHIIIIIIIIIIIIIIIIHHIIIIIIIIFIIIIHHIIIHIIIIHIIIIIHHHIHIIIFIIIIIHIIIIIIHIIIHIIIHHIIHIIIIIIHHIHIIHIIIIHHHHIIIIHHIHIIIIHHHHHIIIIIIIIIIHIIIIIIHIIIHHIHIIHGIHH0IIHIIIIIIIHHIHIIIIHIIIIIIIHHIIIIHHHHHGIIHEIIIHIIIIIHIIHIIIIIIIIHHHIIIIHHIIHIIIIIIIIIIIIIIIIIIIIHIIIIHHIHIIIIIIIIIIIHIIIIIIIGIHHHIIIIIIIIIIHIIGIIIIIIIIIIIIIIIIIIIHIIIIIIDDDDD
@HISEQ:969:HM2KJBCX2:2:1101:4362:4619 2:N:0:ACTATGCA
GCCTGCAGTACTCCCAACTATCCCTATTAATCATTACGTCAATCCTAGAAACCAACAAAATAGGATCGAACGTCCTATTTCATTATTCCATGCTAATGTATTCAAGCGTTAGCCTGCTTTAAACACTCTAATTTTTTCAAAGTAACAGTCCTGTTTCCCTGCAACACCAAATTAATGGCATTACAGTTCTTCAGAAAGGAGGAAACAGCGAAGCCAGTTCATACCAGTGGCACGACCAACCTGCTGACCCCGAAATTCAACTACGAGCTTTTTAACTGCAACAACTTTAATATACGCTATTGGAGCTGGAATTACCGCGGCTGCTGGCACCAGACTTGCCCTCCAA
+
DDDDDIIIIIIIHIIIIIIIIIIIIIIIIIIIIIIIIHIIIIIIIIIIIIIIIIIIHIHHHIHHHHIIIHIIIIIIIIIIIIIIIIIIHIIIGHHIIIIIIIIIIIIIIIIIIIIIIIIIIIIIIIIIIIIIIIIIIIIHHIIIIIIIIIIIIIIIIIIIIIIIIIIHIIIHIIIIIIIIIIIIIIIIIIIIIIIIIIIIIIIIIIIIIIIIIIIIIIIIIIIIIIIIIIIIIIIIIIIIIIIHIIIIIIIIIIIIIIIIIIIIIIIIIIIIIIIIIIIIIIIIIIIIIIIHIIIIIIIIIIIIIIIIIIIIIIIIIIIIIIIIIIIIIIIIIIIIIIIIIDDDDD
@HISEQ:969:HM2KJBCX2:2:1101:11681:4797 2:N:0:ACTATGCA
GCCTGCAGTACTCCCAACTATCCCTATTAATCATTACGTCAATCCTAGAAACCAACAAAATAGGATCAAACGTCCTATTTCATTATTCCATGCTAATGTATTCAAGCGATTGCCTGCTTTAAACACTCTAATTTTTTCAAAGTAACAGCCCTGTTTTCCCGCAACACCAAATTAATGGCATTACGGTTCTACAAGAAGGAGGAACCATCGAAATCAGTACATACCAGAGGCACGACCAACCTGATGATCCCGAAATTCAACTACGAGCTTTTTAACTGCAACAACTTTAATATACGCTATTGGAGCTGGAATTACCGCGGCTGCTGGCACCAGACTTGCCCTCCAA
+
@@@<@CF<CFCFGFHGGI1DHEHIIFCCF1F1D<@GHI1<EHHIEHHCHHIFHHIGEHH?GI111DHHHH@011<C@<F?1F@1CGHC<CHE1CE@FCHGF@5DGFE@EEFEHF8F1<HHCHHBH1BDEAHGGHIEHHHIHG@EB1F@EFHGHHEHFH0C@?DCEFH=FEHGFHHHCHGEHHHEHHIHEEHHCEGHDGGCCEGCGHHIHHEHHGHHHHHFCHIHHIHH@IIHHFCCHGFE?FGGDHHE<DHGFHCHH?HIHE<EHHEHIHHIIIHIHIHHCEFHHHHHEHGCEG??HEEHHH?IIIHHEHIHIHDIIGHHHIIIIIIIIIIIHFIHECE=G@<<@D
@HISEQ:969:HM2KJBCX2:2:1101:13872:5117 2:N:0:ACTATGCA
GCCTGCAGTACTCCCAACTATCCCTATTAATCATTACATCGATCCTAGAAACCAACAAAATAGAATCGGATGTCCTATTTCATTATTCCATGCTAATGTATTCAAGCGTGAGCCTGCTTTAAACACTCTAGTTTTTTCAAGGTAACAGTCCTAATTCCCCGTGACACCAAATTAATGGCATTACGGTTCTTTAGAAGGTGAGAAATCAATAATATCAGTACATACCAACGGCATGACCGAAACATTGATCCCGAAATTCAACTACGAGCTTTTTAACTGCAACAACTTTAATATACGCTATTGGAGCTGGAATTACCGCGGCTGCTGGCACCAGACTTGCCCTCCAA
+
DDDDDIIHIIIIIIIIIIIIIIIIIIIIIIIIHHIIIIIIIIIIIIEIIIIIIIIIIIIIIIIIIIIIIIIIIGHIIIIIIIIIIIIIIIIIIIIIIIIIIIIIHHIIIIIIIHIHIIIIHIIIIHIHII1IIIIIIIIIIIIIIIIIHHIIIIIIIHHIIIHIIIIIIIIIIIIIIIIIIIIIIIIIIIIIIIIIIIIIIIIIIIIIIIIIIHIIIIIIIIIIIIIIIIIIIIIIIIIIIIHHHDIIIIIIIIIIIIIIIIIIIIIIIIIIIIIIIIIIIIIIIIIIIIIIIIIIIIIIHHIIIIIIIIIIIIIIIIIIIIIIIIIIIIIIIIIIIIIIIIDDDDD
@HISEQ:969:HM2KJBCX2:2:1101:17570:5280 2:N:0:ACTATGCA
GCCTGCAGTACTCCCAACTATCCCTATTAATCATTACATCGATCCTAGAAACCAACAAAATAGAATCGGATGTCCTATTTCATTATTCCATGCTAATGTATTCAAGCGTGAGCCTGCTTTAAACACTCTAATTTTTTCAAGGTAACAGTCCTAATTCCCCGTGACACCAAATTAATGGCATTACGGTTCTTTAGAAGGTGAGAAATCAATAATATCAGTACATACCAACGGCATGACCGAAACATTGATCCCGAAATTCAACTACGAGCTTTTTAACTGCAACAACTTTAATATACGCTATTGGAGCTGGAATTACCGCGGCTGCTGGCACCAGACTTGCCCTCCAA
+
DDDDDIIIIIIIIIIIHIIIIIIIIIIIIIIIIIIIIIIHIIIIIIIIIIIIIIIIIIIFHIIIHIIIIIIHIGHIIIIIIIGHFHIHIIHGIIIIIIIIHIHIIIIHIIIIIIIIHIIIIIHIIIIIIHIIIIIHHIIIIIIIIIIIFIIIIIIIIIIIIIHIHIHHIIIIIIIIIIIIIIIIIIIIIIIIIIIIHIIIIIIIIIIIIIIIIIIIIIIIIIIIIIIIIIIIIIIIIIIIIHHIHFIIIIIIIIIIIIIIIIIIIIIIIIIIIIIIIIIIIIIIIIIIIIIIIIIIIIIIIIIIIIIIIIIIIIIIIIIIIIIIIIIIIIIIIIIIIIIIIIDDDDD
@HISEQ:969:HM2KJBCX2:2:1101:19770:5415 2:N:0:ACTATGCA
GCCTGCAGTACTCCCAACTATCCCTATTAATCATTACGTCGATCCTAGAAACCAACAAAATAGAATCAAACGTCCTATTTCGTTATTCCATGCTAATGTATTCAAGCGTGAGCCTGCTTTAAACACTCTAATTTTTTCAAAGTAACAGTCCTGATTCCCCAAGACACCAAATTAATGACATCATGGTTCGTCAGAAGGTAGGAATCAATAATACCAGTACGTACAATAGCACGACCAATAAATTGATCCCGAAATTCAACTACGAGCTTTTTAACTGCAACAACTTTAATATACGCTATTGGAGCTGGAATTACCGCGGCTGCTGGCACCAGACTTGCCCTCCAA
+
DDDDDIIIIIIIIIIIIIIIIIIIIIIIIIHIIIIIIIIIIIIIIIIIIIIIIIIIIIIIIIIHIIIIIIIIIIIIIIHIIIIIHIIIIIIIHIIHIIIIIIIIIIIIIIIIIIIIIIIHIIIIIIIIIIIIIHIIIIIIIIIIIIIIIIIIIIIIIIHIIHIIIIIIIIIIIIIIHIIIIIIIIIIIIIIIIIIIIIIIIIIIIIIIIIIIHIIIIIIIIIIIIIIIIIIIIIIIIIIIIIHHIIHIIIHIIIIIIIIIIIIIIIIIIIIIIIIIIIIIIIIHIIIIIIIIIIIIIIIIIIIIIIIIIIIIIIIIIIIIIIIIIIIIIIIIIIIIIIIIDDDDD
@HISEQ:969:HM2KJBCX2:2:1101:15515:6171 2:N:0:ACTATGCA
GCCTGCAGTACTCCCAACTATCCCTATTAATCATTACGTCAATCCTAGAAACCAACAAAATAGGATCGAACGTCCTATTTCATTATTCCATGCTAATGTATTCAAGCGTTAGCTTGCTTTAAACACTCTAATTTTTTCAAAGTAACAGTCCAAATTCCCCAAAACACCAAATTAATGGCATTAAGGTTCATCAGGAAGGAGGAATCAGTGAGACCAGTACATACCAGAGGCATGACCAACCTACTAACTCCGAAATTCAACTACGAGCTTTTTAACTGCAACAACTTTAATATACGCTATTGGAGCTGGAATTACCGCGGCTGCTGGCACCAGACTTGCCCTCCAA
+
DDDDDIIIIIIIIIIIIIIIIIIIIIIIIIIIFIIIGIHIIIIIIIIIIIIIIIIIIIGHIIHHIIIIHHHHIIIHHHIIHHIIIIIIHHHHIIIHIIHIIHHIIIHIIIIIIIHHHICFHIHIIIIGGHHHGIHIIHGIIIIIIIIIHIHHIIIIIIIIIIIIIIIHHHHIIIIIIHIIIIIIIIIIIIHHHHIIIIIIIIIIIIIIIIIIIIIIIIIIIIII<IIIIIIIHIIIIIIIIIHEEIHIIIIIIIIIIIIIHGIIIIIIGIIIIIHIIIHIIIIIIIHIIHIIIIIIIIIIIIIIIIIIIIIIIIIIIIIIIIIIIIIIIIIIIIIHIIIIIDDDDD
@HISEQ:969:HM2KJBCX2:2:1101:13676:6366 2:N:0:ACTATGCA
GCCTGCAGTACTCCCAACTATCCCTATTAATCATTACATCGATCCTAGAAACCAACAAAATAGAATCGGATGTCCTATTTCATTATTCCATGCTAATGTATTCAAGCGTGAGCCTGCTTTAAACACTCTAATTTTTTCAAGGTAACAGTCCTAATTCCCCGTGACACCAAATTAATGGCATTACGGTTCTTTAGAAGGTGAGAAATCAATAATATCAGTACATACCAACGGCATGACCGAAACATTGATCCCGAAATTCAACTACGAGCTTTTTAACTGCAACAACTTTAATATACGCTATTGGAGCTGGAATTACCGCGGCTGCTGGCACCAGACTTGCCCTCCAA
+
D@@DAEEFHHIHHHHFHII?HDFHHHIGHHHIHIIFHHIHIIIFHHHHHIIIIHHHIIGEHHEHIIEHIEGHHH?GHHIIHHHHHHHHHIEHHHHFHIIHHHEHHIIHHGHIIIIIIIIHFHGHHGHHEHEHIIHFIIHIIHIIIHHIIHEHHHIHHHHHIIIIIIIHIIHIIHGHGCHHIHHIIIIHFCHHIIHIIHIIHHHIHHHHHGIHHHGGIIIIIIHHIIIHHGHIIIHIIIIIIIIIIHHHHIIIHIIIHIIIIHIIIIIIIIIIHHHHHIIIHIIIIHHIHHIIIIIHIIIHGHIIHIIIIIHIIIIIIIHIIIIIIIIHIIIIIIIHHHHIIH@DDDD
@HISEQ:969:HM2KJBCX2:2:1101:16074:7127 2:N:0:ACTATGCA
GCCTGCAGTACTCCCAACTATCCCTATTAATCATTACGTCGATCCTAGAAACCAACAAAATAGAATCAAACGTCCTATTTCATTATTCCATGCTAATGTATTCAAGCGTAAGCCTGCTTTAAACACTCTAATTTTTTCAAAGTAACAGTCCTGATTCCCCACGACACCAAATTAATGACATCGCGGTTCTTCAGAAGGTAGGAACCAATAATGCCAGTGCGTACCGAAGCACGACCAACAATTTGATCCCGAAATTCAACTACGAGCTTTTTAACTGCAACAACTTTAATATACGCTATTGGAGCTGGAATTACCGCGGCTGCTGGCACCAGACTTGCCCTCCAA
+
DDDDCIIIIIIIIHIIIIIIIIIIIIIIFHIIIIIIIIIIIIIIIIIGIIIIIIIIIIIIIIIGIIIIIIIHIIIHHIIIIIHIHHIHHIIIGIIIIIIIIHIHHIIIIIIIIIIIIIIIIIHIIIIIIIIIIIIIIIIIIIIIIIIIHIHIIIIIIIIIIIIIIIIIIIIIIIIIIIIIIIIIIIIIIIIIIIIIIIIIIIIIIHIHIIIIIIIIIIIIIHIIIIIIIIIIIIIIIIIIIIIIIIIIIIIIIIHIIIIIIIIIIIIIIIIIIIIIIIIIIIIHIIIIIIIIIIIIIIIIIIIIIHIIIIIIIIIIIIIIIIIIIIIIIIIIIIIIIIIIDDDDD
@HISEQ:969:HM2KJBCX2:2:1101:21237:6947 2:N:0:ACTATGCA
GCCTGCAGTACTCCCAACTATCCCTATTAATCATTACGTCGATCCTAGAAACCAACAAAATAGGATCAAACGTCCTATTTCATTATTCCATGCTAATGTATTCAAGCGTTAGCCTGCTTTAAACACTCTAATTTTTTCAAAGTAACAGTCCTGTTTCCCTGCAACACCAAATTAATGACATTACAGTTCTTCAAGAAGGAGGAACCAGTAAAGCCAGTACATACCAGAGGCACGACCAACCTACTAATCCCGAAATTCAACTACGAGCTTTTTAACTGCAACAACTTTAATATACGCTATTGGAGCTGGAATTACCGCGGCTGCTGGCACCAGACTTGCCCTCCAA
+
DDDDDIHHDHH?GCHHFECGFHIIGHHIHIGHIGIIII1FHDEEEHHIHHHEHGHEGHHHIHE?FGHEFHGHCF=CDEGCEGGHHIHHGEHHEHHFEH@GHFH<IIIHHIHIIHHHHFHHGHI?GHEHGHHHHIHIIIIIIHIHIIIHIIIHHHHGIHIIIIIIIIIIIIIHHHIHIIHHEHIIIHIHIIIIIHIIIIIIIIHHIIIIIIIHI<IIIIIIIHIIIIIIIIIHIHHIHHDIIHFGBHHHIIHHIIHHIIHHHHEIHHIIIIIHHHGIIIIIIIIHIIIIIHIIIIIHIIIIIIIHIIIIIIIIIIIIIIIIIIIIIIIIIIIIIHIIIIIIIDDDDD
@HISEQ:969:HM2KJBCX2:2:1101:6756:6549 2:N:0:ACTATGCA
GCCTGCAGTACTCCCAACTATCCCTATTAATCATTACGTAGATCCTAAAAACCAACAAAATAGAATCAAACGTCCTATTTCATTATTCCATGCTAATGTATTCAAGCGCGAGCCTGCTTTAAACACTCTAATTTTTTCAAAGTAACAGTCCTGATTTCCCGCGACATCAAATTAATGACATCGTGGTTCGTCAGAAGGTAGGAATCAATTTGACCAGTACGTACCGAGGCACGACCGATCAACTGATCCCGAAATTCAACTACGAGCTTTTTAACTGCAACAACTTTAATATACGCTATTGGAGCTGGAATTACCGCGGCTGCTGGCACCAGACTTGCCCTCCAA
+
ADDDDIIIIIIIIIIIIIIIIIIIIIIIHIIHIIIIIIIIIIIIIIIIIIIIIIIIFHIIIIIHIIIIIIIIIIIIIIIIIIIIIIIIGHIIHHHHIIIIGIHIIHHHIIIIIIIHIIIIIIIHIHIIIHHIIIIIIIIIIIIIIIIIHIIIIIIIIIIIIIIIIIIIIIIHIHHHIHIIIIIIIIHHIIIIIIIIIIHHHIIIIIIHIIIIIIIIIIIIHIIIIIIIIIIIIIIIIIIIIIIHIIIIIIHIIIIIIIIIIIIIIIIIIIIIIIIIIIIIIIHIIHHIIIIIIIIIIIIIIIIIIIIIIIGIIIGIIIIIIIIIIIIIIIIIIIHIIHIIDDDDD
@HISEQ:969:HM2KJBCX2:2:1101:6987:7167 2:N:0:ACTATGCA
GCCTGCAGTACTCCCAACTATCCCTATTAATCATTACGGTGATCCTAGAAACCAACAAAATAGAACCATGCCGTCCTATTCTATTATTCCATGCTAATGTATTCGAGCAAAAATGCCTGCTTTAAACACTCTAATTTTTTCAAGGTAAAGGTCCTGGATCCGCAAGACACCCAATTAAGGACATCGAGTTTCTCCAGAAGGTGAGAAATCAACAGCAACAGTTCATACCCCTTAAGGCACGACCATTACGTCAATCCCGAAATTCAACTACGAGCTTTTAAACTGCAACAACTTTAATATACGCTATTGGAGCTGGAATTACCGCGGCTGCTGGCACCAGACTTGCCCTCCAA
+
DCDDDIIIIIIIIIIIIIIIIIIIIIIIIIIIIIIIIIIIIIIIIIIIIIIIIIIIIGHIIIIIIIIIHHIHIIIHIIIHIIIIIIIIIIHIIHIIIIIIHHIIIIHIIIIIIIIIIIIHHIIIHIIHHIIIIIIIIHIIHIIIIIIIHIIHIHHHEHIIIGIGHHIEHHIIHH;HHGGHHHHIIIIGFHEHHIIIHHGIIIHHHGFHGGHHFHEHHIIHFEHHHFGHGHHHHIEHH@CHHHHFHGG?CF1@G?H?F<<<?HHH@@CH=HIHHHGHHCHGIHEHH?EHHEGEC@EHGC0C<HH@D?HGHEHIHHEHIIHHHDCIHEHEGHEHIHIHGGEFC?HEC<<100<D<
@HISEQ:969:HM2KJBCX2:2:1101:6195:8320 2:N:0:ACTATGCA
GCCTGCAGTACTCCCAACTATCCCTATTAATCATTACGGTGATCCTAGAAACCAACAAAATAGAACCATGCCGTCCTATTTTATTATTCCATGCTAATCTATTCAAGCACTAGCTTGCTTTAAGCACTCTAATTTTTTCAAGGTAATAGCTCTGCTTCCCCAACGCACCAAATTAATGACATGAAGGTTATTCAGAAGGTAAGAATCTATCAAATCAGTACGAACAGTGAAGCCCGACCGATAGACAGATTCCGAAATTCAACTACGAGCTTTTTAACTGCAACATCTTTAATATACGCTATTGGAGCTGGAATTACCGCGGCTGCTGGCACCAGACTTGCCCTCCAA
+
DDDDDICEFHFEEEE@EHHHHHFHHGHIICHHFHHHIIIHHHHEE?GHHIH1CEEEC??HHFFHFHHGEHEHHD/CGF?EE1CGHEFGH@FE1<F@1CIIHHIIHHIIIIHHHHIGHIHIIIIIIIIIIIIIHHIIIIIIIIIIIIIIIIGIIIIHHIHIIIIIHFHIIIHIHHIIIIIIIIHHIIIHHHIIHIIIIIIHIIIIIIIIIIIIIIIIIIIIIIIIIIIIHIIIIII=IIIIIIIIIIHIIIIIIIIIIIIIIIIIIIIIIIIIIIIIIIIIIIHGD1IIIIIIIIIIIIIIIIIIIIIIIIIIIIIIIIIIIIIIIIIIIIIIIIIIIIIIIIIDDDDD
@HISEQ:969:HM2KJBCX2:2:1101:5484:8047 2:N:0:ACTATGCA
GCCTGCAGTACTCCCAACTATCCCTATTAATCATTACGTCAATCCTAGAAACCAACAAAATAGGATCGAACGTCCTATTTCATTATTCCATGCTAATGTATTCAAGCGTTAGCTTGCTTTAAACACTCTAATTTTTTCAAAGTAACAGTCCAAATTCCCCGCAACACCAAATTAATGGCATTACGGCTCATCAGGAAGGAGGAATCAGTGAGACCAGTACATACCAGAGGCATGACCAACCTACTAACCCCGAAATTCAACTACGAGCTTTTTAACTGCAACAACTTTAATATACGCTATTGGAGCTGGAATTACCGCGGCTGCTGGCACCAGACTTGCCCTCCAA
+
DDDDDIIIIIIIIIIIIIIIIIIIIIIIGFIIIIIIIIIIIIIIIIHIIIIIIIIIHIIIIIIHHHIIIIIGHGHHIIIIIGIIGHIGIIIIHIIIIIIIIIIIIIHIIIIIIIIIIIIIIIIIIIIIIIIIIIIIIIIIIIIIIIIIIIIIHHHHIIHIIIIIIIHIIIIIIIIIIIIIIIIIIIIIIIIIIIIIIIIIIIIIHIIIIIIIIIIIIIIIIIIIIIIIIIIIIIIIIIIIIIHHHIHIIIIIIIIIIIIHIIIIIIIIIIIIIIIIIIIIIIIIIIIIIIIIIIIIIIIIIIIIIIIIIIIIIIIIIIIIIIIIIIIIIIIIIIIIIIIIIDDDDD
@HISEQ:969:HM2KJBCX2:2:1101:1909:8414 2:N:0:ACTATGCA
GCCTGCAGTACTCCCAACTATCCCTATTAATCATTACGTCGATCCTAGAAACCAACAAAATAGAATCAAACGTCCTATTTCATTATTCCATGCTAATGTATTCAAGCGCGAGCTTGCTTTAAACACTCTAATTTTTTCAAAGTAACAGTCCTGATTTCCCATGACACCAAATTAATGACATCGTGGTTCGTCAGAAGGGAGAAACCAATAATGCTAGTACGTACAAAGTACGACCGACATATTAGTCCCGAAATTCAACTACGAGCTTTTTAACTGCAACAACTTTAATATACGCTATTGGAGCTGGAATTACCGCGGCTGCTGGCACCAGACTTGCCCTCCAA
+
DDDDDIIIIIIIIIIIIIHIIIIIIIHIHIIIIIIIIIIIIIIIIIHIIIIIIIIIIIIHHCHEHIIIHIIIIHIIFHIIIGIIIIIHIIIIIIIIIIIIIIIIIIHIIIIIIIIIIIIIIIIIIIIGIIIHHIIIIIIIIIIIIIIIIIIIIIIIIIIIIIIIIIIIIIHHIIIIIIIIIIIIIIIIIIIIIIIIHHHIIIIIIIIIIIIIIIIIIIIIIIIIIIIIIIIIIIIIIIIHIIIIIIIIIHIIIIHIIIIIIIIIIIIIIIIIIIIIIIIIIIIHHHIIIIIHIIIIIIIIIIIIIHHIIIIIIIIIIIIIIIIIIIIIIIIIIIIIIIIDDDDD
@HISEQ:969:HM2KJBCX2:2:1101:15514:8062 2:N:0:ACTATGCA
GCCTGCAGTACTCCCAACTATCCCTATTAATCATTACGGTGGTCCTAGACCAACAAAATAGAACCAACGTCCTATTCTATTATTCCATGCTAATCTATTCAAGCAAAAGCCCGCTTTAAACACTCTAATTTTTTCAAGGTAATGGTCCTGGTTCCCCGGCACACCCAGTTAAGGACATACCGGCTCACCAGAAGGATAGACCCGACAACAGACAGTACTCGCCAGAGACGGACCGCCCGGTCAGGCCTAAAATTCAACTACGAGCTTTTTAACTGCAACAACTTTAATATACGCTATTGGAGCTGGAATTACCGCGGCTGCTGGCACCAGACTTGCCCTCCAA
+
DDDDDIIIIIIIIIIHIIIIIIIIIIIIIIIIIIIIIIIIIIIIIIIIIIIIIIIFEHHIIHIIIIIIHIGHIEHHIIHHHIIGHIIIGHIIEHHIIIIIHIHEHHIIIIIIIIIIIIIIIIIIIIIHIIIIIIIIHIIHHIIIIHIIHIIHHIIIIIIHIIIIIIIIIIIIIIIIIIIIIIIHHHGHHHIGIIIIIIIIIIIIIIIIIIHHIIIIIIIIIHIIIIIIIIIIIIIIHIIIIIIIIIIIIIIIIIIIIIIHIHHHIIIIIIIIIIIIIIIIHIIIIIIIIIIIIHHHGFIIIIIIIIIIIIIIIIIIIHIIIIIIIIIIIIIIIIIIIIDDDDD
@HISEQ:969:HM2KJBCX2:2:1101:20963:8430 2:N:0:ACTATGCA
GCCTGCAGTACTCCCAACTATCCCTATTAATCATTACGTCAATCCTAGAAACCAACAAAATAGAATCAAACGTCCTATTTCATTATTCCATGCTAATGTATTCAAGCGTGAGCCTGCTTTAAACACTCTAATTTTTTCAAAGTAACAGTCCTGATTCCCCACAACACCAAATAAATGACATCGTGGTTCGTCAGAAGGGAGAAACCAACAATACCAGTACGTACCGAGGCACGACCGACATGATAGTCCCGAAATTCAACTACGAGCTTTTTAACTGCAGCAACTTTAATATACGCTATTGGAGCTGGAATTACCGCGGCTGCTGGCACCAGACTTGCCC
+
DDDDDIIHHHIIIIIIIIIIHHIIGHIIIICHIHHIIIHGHIIIHIIIIIIIIIIIIHIIIIHIIIHIIIIIHHHHHIHIEHHIIIFHIIIHHCHHHIHHHHHHIGIIHHIIIHIHHGHHHHIIIIHHIIIIIIHIIIHHIIHHHHIHEIIHHGIIIIIIIHIHHHIIIIIHIIHIHHIHIIIIIIIIIIIIIIIIIIIIIHHHIIIIIIHIIIIHIIIIIIIIIIHIIIIIIIIHIIHIIIIIIIHIGHIIIIIIIIHIHEHHGIIIIIIIIHIIIIIHIIIIIIIIHIIIHIIHIHHHIIHIIIIIIIIIIIIIIIIHIIIIIIIIIIIIHIIDDDDD
@HISEQ:969:HM2KJBCX2:2:1101:16498:8710 2:N:0:ACTATGCA
GCCTGCAGTACTCCCAACTATCCCTATTAATCATTACGTCAATCCTAGAAACCAACAAAATAGGATCGAACGTCCTATTTCATTATTCCATGCTAATGTATTCAAGCGTTAGCTTGCTTTAAACACTCTAATTTTTTCAAAGTAACAGTCCAAATTCCCCGCAACACCAAATTAATGGCATTACGGATCATCAGGAAGGAGGAATCAGTGAGACCAGTACATACCAGAGGCATGACCAATCTACTAACCCCGAAATTCAACTACGAGCTTTTTAACTGCAACAACTTTAATATACGCTATTGGAGCTGGAATTACCGCGGCTGCTGGCACCAGACTTGCCCTCCAA
+
DDDDDIIIIIIIIHIIIIHIIHIIIIIIIHHHIIIIFHIHHIIHIIIIIIIIHHIIIIIIIIHIIHIIIGIIIIIIIIIIIGIIIIIHEHHHHHIHIIIIIHHIIIIHIIIIHIIIIHHIIIIIIGIHGHHIIIIIIIIIIIHIIIIIIIIIIIIIIIIGIIHHHHHHHHIIIIIIIIIHHHIIIIIHIIIIIIIIIIIIIIIIIIIIIIIIIIIIIIIIIIIIIIIIIIIIIIIH@IIIIIIHHIHHIHHIIIIIIIIIIHHHIIIIIIIIIIIIIIIIIIIIIIIHHIIIIHIIIHIIIIIIIIIIIIIIIIIIIIIIIIIIIIIIIIIIIIIIIIIIIDDDDD
@HISEQ:969:HM2KJBCX2:2:1101:20135:10078 2:N:0:ACTATGCA
GCCTGCAGTACTCCCAACTATCCCTATTAATCATTACATCGATCCTAGAAACCAACAAAATAGAATCGGATGTCCTATTTCATTATTCCATGCTAATGTATTCAAGCGTGAGCCTGCTTTAAACACTCTAATTTTTTCAAGGTAACAGTCCTAATTCCCCGTGACACCAAATTAATGGCATTACGGTTCTTTAGAAGGTGAGAAATCAATAATATCAGTACATACCAACGGCATGACCGAAACATTGATCCCGAAATTCAACTACGAGCTTTTTAACTGCAACAACTTTAATATACGCTATTGGAGCTGGAATTACCGCGGCTGCTGGCACCAGACTTGCCCTCCAA
+
DDDDDIIHIIIIIIIIIIIIIIIIIIIIHIIIIIHIIIIIIIGIIIIIIIIIIIIIHHIIIIIIIIIHIHIIIIIIIHIHIIIIIHIEHHIIGIIIIIHIIHHHHHHIIIIIIHIIHIIIHIHIHHHHIIHIHIIIIIIIIIHHIHHIIHIIIIIHIIIHHIGIIGIIIHIIIIIIIIIIIGIIIIIIIIIIIHHHHIIIIIIIIIIIIHIIIIIIGIIIGIIIIIIIIIIIII=IIIIIIIIIHFIHIIIIIIIIIHIIIIIIIIIIIIIHIIIIIIIIIIIIIIIIIIIHIIIIIIIIHHIIIIIIIIIIIIIIIIIIIIHIIIIIIIIIIIIIIIIIIIDDDDD
@HISEQ:969:HM2KJBCX2:2:1101:7039:11232 2:N:0:ACTATGCA
GCCTGCAGTACTCCCAACTATCCCTATTAATCATTACGGTGGTCCTAGAAACCAACAAAATAGAACCATGCCGTCCTATTTTATTATTCCATGCTAATGTATTCAAGCAAAAATGCCTGCTTTAAACACTCTAATTTTTTCAAAGTAAAGGTCCTGGTTCCCCGCGGCATCCAATTAAGGACATCGCGGTTCTCCAGAAGGTGAGAAATTGACTGCACCAGTTCATACCCCGTGAGGCACGACCGATGCGCCAATCCCGAAATTCAACTACGAGCTTTTTAACTGCAACAACTTTAATATACGCTATTGGAGCTGGAATTACCGCGGCTGCTGGCACCAGACTTGCCCTCCAA
+
DDDDDIIHIIIIIIIIHIIIIIIIIIIIIIIGIIIIIIIIIIIIIIIHIIIIIIIIHHHIIIHIIIIIIIHIIIIIIIIIIIIIIIIIIHIIIGIIIIIHIHHHIIIIIIIIIIIIIIIIIIIIIIHHIIIIIIIIIIIIIIIIIIIHIIIIIIIHIIIIIHIHIIIIIHIIIIIIIIIIIIIIIIIIIIIIIIIIIIIIIIIIIIIIIIIIIIIIIIIIIIIIIHHIIIIIIIIIIIIIIIIHIIIIIIHHIIIIHIIIIIIIIIIIIIIIIIIIIIIIIIIIIIIIIIHIIIIIIIHIIIIIIIIIIIIIIIIIIIIIIIIIIIIIIIIIHHIIIIIIIIIIIIIIDDDDD
@HISEQ:969:HM2KJBCX2:2:1101:16590:10295 2:N:0:ACTATGCA
GCCTGCAGTACTCCCAACTATCCCTATTAATCATTACGGTGATCCTAGAAACCAACGAAATAGAATCAGTCCGTCCTATTTCATTATTCCATGCTAATGTATTCAGACGTTAGCCTGCTTTAAACACTCTAATTTTTTCAAAGTAACAGTCCTGATTTCCCATCACACCAAATAAATGGCATGAAAGTTCCTCAGAAGGTAGAGATTCATCTCACCAGTACAGACAATTAAGCCTGACCAATGGGTAAACCCCGAAGTTCAACTACGAGCTTTTTAACTGCAACAACTTTAATATACGCTATTGGAGCTGGAATTACCGCGGCTGCTGGCACCAGACTTGCCCTCCAA
+
CDCDDIIHIIGIIHIIIIIIIHIIIIIIHIIIIIIIIGHIHHIIIIHIIIIHHIIIIHIHIHIHHIIIHIIIIIIIIIIFHCGHHHIIIIIHGIIIIIIIIIHIIIIIIIIIIIIIIIIIIIIHIHIIIIIIIIIIIIIIIIIIIIIIIIIIIIIIHIHHEHHGIIIIIHIIIIIIIIIIIGIIIIIIIHIIIIIIIIIIIIIIIIIIIIHIIIIIIIIIIIHIIIIIHIIIIIIIIIIIIIIIIHHIIIGIIIIIIIIIIIIIIIIIIIIIHIIIIIHIIIIIIIIIHIIIIIIIIIIIIIIIIIIIIIIIIIIIIIIIIIIIIIIIIIIIIIIIIIIIIIIDDDDD
@HISEQ:969:HM2KJBCX2:2:1101:20426:11074 2:N:0:ACTATGCA
GCCTGCAGTACTCCCCAACTATCCCTATTAATCATTACGGTGATCCTAGAAACCAACAAAATAGAACCATGCCGTCCTATTCTATTATTCCATGCTAATGTATTCGAGCAAAAATGCCTGCTTTAAACACTCTAATTTTTTCAAGGTAAAGGTCCTGGATCCGCAAGACACCCAATAAAGGACATCAAGTTTCTCCAGAAGGTGAGAAATCAACAGTAACAGTTCATACCCCTTAAGGCATGACCATCACGTCAATCCCGAAATTCAACTACGAGCTTTTTAACTGCAACAACTTTAATATACGCTATTGGAGCTGGAATTACCGCGGCTGCTGGCACCAGACTTGCCCTCCAA
+
DDDDDIIIIIIIHHIHIIIIIIIIIIIHIIIIIIIIIIIIIIIIIIIIHHIIIIIIIIIIIIIHIIIIIIHIIHHIIIIHHHIIIIIIIIIIIIIIIIIHIDEHHHIIIIIHIIIIIIIIHHIIIHIHIHIHIHHHIIIHIIIIHIIIIIIIHHIHHIIHIIIIIIHHHIIIIIIIIIIIIIIIIIIIIHIIIHIIIIIIIIGIIIIIIIIIIIIIIIIIIIIIIIIHIIIIIIIHIIIIIIIIIIHIIIIHGIIIIIIIIIIIIIIIIIIIIIIIIIIIIIIIIIIIIIIIIIIIIIIIIIIIIIIIIIIIIIIIIIIIIIIIIIIIIIIIIIIIIIIIIIIIIIIIIDDDDD
@HISEQ:969:HM2KJBCX2:2:1101:2395:11412 2:N:0:ACTATGCA
GCCTGCAGTACTCCCAACTATCCCTATTAATCATTACGTCGATCCTAGAAACCAACAAAATAGAATCAAACGTCCTATTTCATTATTCCATGCTAATGTATTCAAGCGCGAGCTTGCTTTAAACACTCTAATTTTTTCAAAGTAACAGTCCTGATTTCTCGCGACACCAAATTAATGACATCATGGTTTGTCAGAAGGGAGAAACCAATAATGCTAGTACGTACAAAGTACGACCGACATATTAGTCCCGAAATTCAACTACGAGCTTTTTAACTGCAACAACTTTAATATACGCTATTGGAGCTGGAATTACCGCGGCTGCTGGCACCAGACTTGCCCTCCAA
+
CDDDDIIIIIIIIIIIIIIIIIIIIIIIIIIIIIIIIIIIIGIIIIIIGIIIIIIIIIHIIIIHIIIIIIHIHHHIIIIIIIIIIIIIIIIIIIIIIIIIIHIIIIIIIHHHIIIIIIIIIIIIIIIIIIIIIIIHIIIIIHIIIIIIHIHIIIIIIIIIIIHIGIIHIIIIIIIIIIIIIIIIIIIIIIIIIHIIIIIIIIIIIGIIIIIIIIIIIIIIIIIIIIIIIIIIIIIIIIIIHIHIIIIIIIIIIIIIIIIIIIIIIIIIIIIIIIIIIIIIIIIIIIIIIIIIIIIIIIIIIIIIIIIIIIIIIIIIIIIIIIIIIIIIIIIIIIIIIIIDDDDD
@HISEQ:969:HM2KJBCX2:2:1101:11903:10856 2:N:0:ACTATGCA
GCCTGCAGTACTCCCAACTATCCCTATTAATCATTACGTCAATCCTAGAAACCAACAAAATAGGCTCGAACGTCCTATTCCATTATTCCATGCTTATGTATTCAAGCGTTAGACTGCTTTAAACACTCTAATTTTTTCAAAGTAACAGTCCTGTTTCCCTGCAACACCAAATTAATGGCATTACAGTTCTTCAGAAAGGAGGAATCAGCGAAGCCAGTGCATACCAGTGGCACGACCAACCTGCTGACCCCGAAATTCAACTACGAGCTTTTTAACTGCAACAACTTTAATATACGCTATTGGAGCTGGAATTACCGCGGCTGCTGGCACCAGACTTGCCCTCCAA
+
0<000DD1<<11<D@HHECCC111D1D11D1C1<<111<F00@<11D<11<DE1<D1<<GHH1<1<1</<1<D@E0<CF1<FEH1DG@1<<1<F1<F<1EH3>>9C1G3<08%<6EFG@EF1FHFFEEHF@CCEHBCGHHGHEF@6<?F1<<1?HD5<<3<CEFEG0@FHHDCFD0</9<CHHHHHHG/EGCF<D<F/HHG<DFH@=D-0H?FCEHGCA1HHHHFEHCA0@E<CC<?HF1AAB1CCEC<-?GIHEHEG<<HHHHE@CCHEHD1<CCEHHHCCFCEFHFCCGHHECGEHIHH@FHH@GC11C<ECCEC<?H@EHIHFDD1CHHFFEHEHC<<0@0@D
@HISEQ:969:HM2KJBCX2:2:1101:20807:11213 2:N:0:ACTATGCA
GCCTGCAGTACTCCCAACTATCCCTATTAATCATTACGTCAATCCTAGAAACCAACAAAATAGGATCAACGTCCTATTTCATTATTCCATGCTAATGTATTCAAGCGCGAGCCTGCTTTAAACACTCTAATTTTTTCAAAGTAACAGTCCTGATTTCCCACCACACCAAATTAATGACATGATGGTTCGTCAGAAGGTAGAAATCAGTAACACCAGTACGTACCGAAGGCACGACCAGCGTACTAATCCCGAAATTCAACTACGAGCTTTTTAACTGCAACAACTTTAATATACGCTATTGGAGCTGGAATTACCGCGGCTGCTGGCACCAGACTTGCCCTCCAA
+
B@BDAEHIHFHHH@GHHGHHEHIIIIIIHIHFHIHIHIIIHIIIIEHIIHHHHHIIHIIEHH??@CFGE1EDHHIHFHIICHFHIICEGEHH@FHHHHHHIFGHHHFIIIIEHHIIEEHHIIGHFGIHIIHHHHGHIIHFIHHHIHIHIGHHHIHHHHGHEEGEHIHIHHEHHHHHHIIIHHHHIIIIIHIIIIIIHIIHIGIHHIIHIIIHGIFIIIHIIIGIFEHHGIIIIFGIIIIHIIIGIIIFDHHIGIIHIIHIIHIIIIIIHIIHHHIIHIIIIIHIHIIIIIHIHIHIHHHIIIIHIIIIIIIIIIHIIIIIIGIIIIIIIIIIHIIIHIIH@@BDD
@HISEQ:969:HM2KJBCX2:2:1101:9465:11460 2:N:0:ACTATGCA
GCCTGCAGTACTCCCAACTATCCCTATTAATCATTACGGTGGTCCTAGAAACCAACAAAATAGAACCACAACGTCCTATTCTATTATTCCATGCTAATCTATTCAAGCAATAGCCCGCTTTAAACACTCTAATTTTTTCAAGGTAATGGTCCTGGCTCCCCAACACACCCAATAAAGGACATGCTGGCTCACCAGAAGGAAGACCCGACAGCAGACAGTACTCGCCAAAGACGGACCGCCCGGCCAGGCCTAAAATTCAACTACGAGCTTTTTAACTGCAACAACTTTAATATACGCTATTGGAGCTGGAATTACCGCGGCTGCTGGCACCAGACTTGCCCTCCAA
+
DDDDDIIIIIIIIIIIIIIIIHGIHIIIIHIIIIIIIIIIIIIIIIIIIIHIIIIIIIHIIIIGIIIIIHIHDHIIIIHIIIIIIHIHHHHHIIIIIIIIIIIHIIIIIIIIHHHHHIIIIHHIHIIIIIIHIIHIIIHIIHIIIIIIHIIIIIIHHIIIIIIIIHIIIIIIIIHHIHIIIIIIIHIIHHHIHIIIIIIIIHIIIHIIIIHIIIIIIIIIIIIIIIIII<IIIIIIIIIIIIIIHIIIIIIIIIIIIIIIIIIIIIIIIIIIIIHIIIIIIIIIHIIIIIIIHHHIIIIIIIIIIIIIIIIIIIIIIIIIIIIIIIIIIIIIIIIIIIIIIDDDDD
@HISEQ:969:HM2KJBCX2:2:1101:6304:12175 2:N:0:ACTATGCA
GCCTGCAGTACTCCCAACTATCCCTATTAATCATTACGGTGATCCTAGAAACCAACGAAATAGAATCAGTCCGTCCTATTTCATTATTCCATGCTAATGTATTCAGACGATAGTCTGCTTTAAACACTCTAATTTTTTCAAAGTAACAGTCCTGATTTCCCATCACACCAAATAAATGGCATGAAAGTTCCTCAGAAGGTAGAGATCCATCTCACCAGTGCAGACAATTAAGCCTGACCAATGGGTAGACCCCGAGGTTCAACTACGAGCTTTTTAACTGCAACAACTTTAATATACGCTATTGGAGCTGGAATTACCGCGGCTGCTGGCACCAGACTTGCCCTCCAA
+
DDBBAHIIIIIIHHHFHHIHHHHIIHIHHIHHHEEHHIGHEHHIIIFGGEHHHHHHIIIHEE@GCCEHFH1FEHIHHHIIIIIGHHIIIIIGIGEHHHIIIIIIHIIIIHIHIGIIIIHHHEHHGFHEGHGGIHGHIHHHFEIHIIHHHHHIHF8FGHIGHHIIIHIHEGHHHHFHHHHHGHIHHHHIHFGIHIIIIIFHHIHGIHHIIHHHIIIIHIIIIHEHIIIIIHIIGIIIIIHIHIHF/CDIIHHCIIIIIGIIIIHIIIIIFHHIIIIHHHIIIIIHIIHHIIIIIHHIHIIIIHIIIIIIIIIIIHIHHIIIIIIIIIIIHIIIIIIIIIIIIIIADCDD
@HISEQ:969:HM2KJBCX2:2:1101:16058:11956 2:N:0:ACTATGCA
GCCTGCAGTACTCCCAACTATCCCTATTAATCATTACGGTGGTCCTAGAAACCAACAAAATAGAACCATGCCGTCCTATTTTATTATTCCATGCTAATGTATTCAAGCAAAAATGCCTGCTTTAAACACTCTAATTTTTTCAAAGTAAAGGTCCTGGTTCCCCGCGGCATCCAATTAAGGACATCGCGGTTCTCCAGAAGGTGAGAAATTGACTGCACCAGTTCATACCCCGTGAGGCACGACCGATGCGCCAATCCCGAAATTCAACTACGAGCTTTTTAACTGCAACAACTTTAATATACGCTATTGGAGCTGGAATTACCGCGGCTGCTGGCACCAGACTTGCCCTCCAA
+
DDDDDHHIIIHHIIIHIHIIIIIIHIIIIIIIIIHHHHGHIGHHIIGIIIIFEHIIIIIHHHHHIHHHHHCCHHIIIHIIIIGFHHHIIHIIIIIHFHGHHFHIHHIHIIIIIHIIHIHHHHIIIIIIIIIIIIIIIHIIIHIIIIIIIIIIIIIIIIIIIIIIIIIIIIIHIIHHIIIIIIIIIIIIIIHIIIIIIIIIIIIIIIHIIIIIIIIIIIIIIIIIIIIIIIIHIIIIIIIIIIIIIIIIIIHGIHHIIIHIIIIIIIIIIHIIIIIIIHIIIIIIIIIIIIHHIIIIIIIIIIIIIIIIIIIIIIIHIIIIIIIIIIIIIIIIIIIIIIIIIIIIIIIIDDDDD
@HISEQ:969:HM2KJBCX2:2:1101:18940:12137 2:N:0:ACTATGCA
GCCTGCAGTACTCCCAACTATCCCTATTAATCATTACGTCGATCCTAGAAACCAACAAAATAGAATCAAACGTCCTATTTCGTTATTCCATGCTAATGTATTCAAGCGTGAGCCTGCTTTAAACACTCTAATTTTTTCAAAGTAACAGTCCTGATTCCCCATGACACCAAATTAATGACATCATGGTTCGTCAGAAGGTAGGAATCAATAATACCAGTACGTACAATAGCACGACCAATAAATTGATCCCGAAATTCAACTACGAGCTTTTTAACTGCAACAACTTTAATATACGCTATTGGAGCTGGAATTACCGCGGCTGCTGGCACCAGACTTGCCCTCCAA
+
DDDDDHIIIIIIIIIIIIIIIIIIIIIIIIIIIIIIIIIIIHIIIIIIIHIIIIIIIIIIIIHIIIIIIIHHIIIIIIIIIIIIIIIIIIIIHIIIIIIHIIIHHIIIIIHIIIIIIIIHIIIHIIIIIIIIIIIIIIIIIIIIIIIIIIIIIIIIIIIIHIHIIIIIIIHHHIIIIIIIIIIIIIIIIIIIIIIIIIIIIIIHIIIIIIIIIIIIIIIIIIIIIIIIIIIIIIIIIIIIIIIHIIHIIIIIIIHIIIIIIIIIIGIHIIIHIIIIIIIIIIIIIHHIIIIIIIIIIIIIIIIIIIIIIIIIIIIIIIIIIIIIIIIIIIIIIIIIIIIIDDDDD
@HISEQ:969:HM2KJBCX2:2:1101:20122:12793 2:N:0:ACTATGCA
GCCTGCAGTACTCCCAACTATCCCTATTAATCATTACATCGGTCCGTAAACCATCAAAATAGAACCAATGTCCTATTTCATTATCCCATGCTAATGTATTCAAGGCAAACGCCTGCTTTGAACACTCTATTTTTCTCAAAGTAAACTATCGGAATCCCACAAGCACTTAATGAAAAGCACCTATGTTCCTCCGAAGTACATGGCCAGCGTTATCGCATGCACGTGACCAAAGGCCACGGACGCTCAACACCAACCAAGACTCAGACTACGAGCTTTTTAACTGCAACAACTTTAATATACGCTATTGGAGCTGGAATTACCGCGGCTGCTGGCACCAGACTTGCCCTCCAA
+
@D@DDIIHIHHHFCEEHICHHI@GEHEHFIIHHHHHGEHC@HHHHHFE@F@GGH1F1CFHHEHHIHHHHHI?HG?EHEEGHHHIHHHHGGHF11<1<1<GHGEFHIHII?GDEEIIHEHHHHIIIIHHIHHIHIFFHHHHFHIHHDHHHHHGHFIIHIIIHHHHEHGHIHHHFHIIHIIIHHHIHGHDGHHIIIIIHHIHGCEDIIIIHIIIHIIIIHIGIIIIIIHHHGHHGCIHCHHHDHHCIIIHIHHHHHHIHHEHGEHHEHHIIIIIHHHHHIIIHHHHIIHHHGC@CGHHIHGHEEGHHHEIIIIIHIIIGIIIIHIIIIIIIIIIIIIIIHHHHGHIGIDADDB
@HISEQ:969:HM2KJBCX2:2:1101:6574:13297 2:N:0:ACTATGCA
GCCTGCAGTACTCCCAACTATCCCTATTAATCATTACGTCGATCCTAGAAACCAACAAAATAGGGTCAAACGTCCTATTTCATTATTCCATGCTAATGTATTCAAGCGTGAGCCTGCTTTAAACACTCTAATTTTTTCAAAGTAACAGTCCTGATTCCCCGCGACACCAAATTAATGACATCACGGATCTTCAGAAGGGAGAAACCAGTGACACCAGTGCATACCAAAGGCATGACCAGCGTACTGATCCCGAAATTCAACTACGAGCTTTTTAACTGCAACAACTTTAATATACGCTATTGGAGCTGGAATTACCGCGACTGCTGGCACCAGACTTGCCCTCCAA
+
DBDDDIIIIIIIIIIIIHIIIIIIIHIIIIIIIIIIIHHIIIIIIIIIIHHIIHIHHHIIHIHFHIIIIIHHI?GHIIIIIGHIHIIIIIHIIIIIIIIIIIIIIIIIIIIIIHIIIIHIIHHIIIIIIIIIIIIIIIIIIIIIIIIIIIIIIHHIIIIIIIIIIIIIIIIIIIIIIIIIIIIIIIIIIIHIIIIHIIIIIIIIIIIIIIIIIIIIIIIIIIIIIIIIIGIIIIIIIIIIIIIIHIIIIIIIIIIIIIIIIIHIIIIIIIIIIIIIIIIIIIIIIIIIIIIIIIIIIIIHHIIIIIHIIIIIIIIIIIIIIIIIIIIIIIIIIIIIIIIHIDDDDD
@HISEQ:969:HM2KJBCX2:2:1101:18669:13824 2:N:0:ACTATGCA
GCCTGCAGTACTCCCAACTATCCCTATTAATCATTACGGTGGTCCTAGAAACCAACAAAATAGAACCACAACGTCCTATTCTATTATTCCATGCTAATCTATTCAAGCAATAGCCCGCTTTAAACACTCTAATTTTTTCAAGGTAATGGTCCTGGCTCCCCAACACACCCAATTAAGGACATGCTGGTTCACCAGAAGGAAGACCCGACAACAAGACAGTACTCGCCAAAGACGGACCGCCCGGCCAGGCCTAAAATTCAACTACGAGCTTTTTAACTGCAACAACTTTAATATACGCTATTGGAGCTGGAATTACCGCGGCTGCTGGCACCAGACTTGCCCTCCAA
+
DDDDDIIIIIIIIIIIIIIIIHIIIIIIIIIIIIIIIIIIIIIIIIIIIIIIIIIIGIIIIIHIIIIIIIIHHHIHIIIGIIIIIIIIIIIIGHIIIIIIIIHHIIIIIIIIIIHHIIIIIIGIHIHHHIIIHIIIIHIHIIIIIIIIIIIHIIIIHIIIIIIIGHHIIIIIHIIHHGIIIIIIIIHIIIIHIIIIIIIIHHIIIIIIIIIIHIIHIIIIIIIIIIIIIIIIIIIIIIIIIIIIIIIIIIIIIIIIIIIIIIIIIIIIIIIIIIIIIIIIIIIIIIIIIIIIIIIIIIIIHHIIIIIIIIIIIIIIIIIIIIIIIIIIIIIIIIIIIIIIIIDDDDD
@HISEQ:969:HM2KJBCX2:2:1101:17449:14407 2:N:0:ACTATGCA
GCCTGCAGTACTCCCAACTATCCCTATTAATCATTACGGTGGTCCTAGAAACCAACAAAATAGAACCATGCCGTCCTATTTTATTATTCCATGCTAATGTATTCAAGCAAAAATGCCTGCTTTAAACACTCTAATTTTTTCAAAGTAAAGGTCCTGGTTCCCCGCGGCATCCAATTAAGGACATCGCGGTTCTCCAGAAGGTGAGAAATTGACTGCACCAGTTCATACCCCGTGAGGCACGACCGATGCGCCAATCCCGAAATTCAACTACGAGCTTTTTAACTGCAACAACTTTAATATACGCTATTGGAGCTGGAATTACCGCGGCTGCTGGCACCAGACTTGCCCTCCAA
+
DDDBCHIGHHHIIIIIGIIIIHIIIIIIIIIIIIIIIHHHHGHIIGIIIIIIIIIIHHGHHIHHHHHHICHHCHHHIHHHHHHHHIIIIIIF?GGHIHIHHFGEHHIHIIIGHHHFHIIIHHHHIIIHIHHHHHIHHGHHIHIIIIIIHHHHHGHHIGHHEIIIHHIHIIHIIFHHIIIHHHHHHIIIIIHHHIEHHGIIIIIIIIHHHHHIH?HHHFHHEHHHIHHHHIIHHHHHIHHHIIIHDIIGIHHFHH<IHCIHHHFHHIHHIIIIIIHIIIHIIIIIIIHIIIHHIHHHIIHHHIIIGIIIIIIIIIIIIIIGIHIIIIIIIIIIIIIIIIIIHGIIIIIHDDDDD
@HISEQ:969:HM2KJBCX2:2:1101:8430:13946 2:N:0:ACTATGCA
GCCTGCAGTACTCCCAACTATCCCTATTAATCATTACGTCGATCCTAGAAACCAACAAAATAGAATCAAACGTCCTATTTCGTTATTCCATGCTAATGTATTCAAGCGTGAGCCTGCTTTAAACACTCTAATTTTTTCAAAGTAACAGTCCTGATTCCCCATGACACCAAATTAATGACATCATGGTTCGTCAGAAGGTAGGAATCAATAATACCAGTACGTACAATAGCACGACCAATAAATTGATCCCGAAATTCAACTACGAGCTTTTTAACTGCAACAACTTTAATATACGCTATTGGAGCTGGAATTACCGCGGCTGCTGGCACCAGACTTGCCCTCCAA
+
DDDDDIIIHHHHHIIIIHIIIIIIIIIIIIIIIIIIIIIIIIIIIIIIIIIHIIIIIHIIHEGHIIIHHIIIHIIIIIIIIIIIIIIIIIHHHIGIIIHHIHHIIHIHHIIIIIHIIHGIIIIIIIIIIIIHHHIIIIHHHIHHIIIIIIIIIIIIIIIIIIHIIHIIIIIIHIIIIHIIIIIIIIIIIIIIIIIIIHIIIIIIIIIIIIIHIIIIIIIIIIIIIHH?IIIIIIIIIIIHIIIHIHHIIIIIIIIIIIIIIIIIIIIIIIIIIIIIIIIIIHHHHGHHIIIIIIIIIIIIIIIIIIIIIIIIIGIIIIIIIIHIIIIIIIIIIIIIIIIIDDDDD
@HISEQ:969:HM2KJBCX2:2:1101:7792:14061 2:N:0:ACTATGCA
GCCTGCAGTACTCCCAACTATCCCTATTAATCATTACGTCAATCCTAGAAACCAACAAAATAGGATCGAACGTCCTATTTCATTATTCCATGCTAATGTATTCAAGCGTTAGCCTGCTTTAAACACTCTAATTTTTTCAAAGTAACAGTCCAGTTTCCCCGCAACACCAAATTAATGGCATTACGGTTCATCAGGAAGGAGGAATCAGTAAGACCAGTACGTACCAATGGCACGACCAATCTACTAACCCCGAAATTCAACTACGAGCTTTTTAACTGCAACAACTTTAATATACGCTATTGGAGCTGGAATTACCGCGGCTGCTGGCACCAGACTTGCCCTCCAA
+
DDDDDIIIIIIIIIIIIIIIIIIIIIIIIIHIIIIIIIIIIIIIIIIIIIIIIIIIHIIIIHGHEHIIHIIIIIIIIIIIIIIIIHIICHIHHIHIIHHIIIHHHHHHIIIIIIIIIIIIIIIIIIIIIIIIIIIIIIIHIIIIIIIIIIIIIIIIIIIIIIIIIIIIIIIIIIIIIIIIIIIIIIIIIIIIIIIIIIIIIIIIIIIIIIIIIIIIIIIIIIIIIIIIIIIIIIIIIIIIIIIHHIHHIIIIIIIIIIIIIIIIIIIIIIIIIIIIIIIIIIIIIIIIIIIIIIIIIIIIIIIIIIIIIIIIIIIIIIIIIIIIIIIIIIIIIIIIIIIIIDDDDD
@HISEQ:969:HM2KJBCX2:2:1101:12341:14639 2:N:0:ACTATGCA
GCCTGCAGTACTCCCAACTATCCCTATTAATCATTACGGTGGTCCTAGAAACCAACAAAATAGAACCATGCCGTCCTATTTTATTATTCCATGCTAATGTATTCAAGCAAAAATGCCTGCTTTAAACACTCTAATTTTTTCAAAGTAAAGGTCCTGGTTCCCCGCGGCATCCAATTAAGGACATCGCGGTTCTCCAGAAGGTGAGAAATTGACTGCACCAGTTCATACCCCGTGAGGCACGACCGATGCGCCAATCCCGAAATTCAACTACGAGCTTTTTAACTGCAACAACTTTAATATACGCTATTGGAGCTGGAATTACCGCGGCTGCTGGCACCAGACTTGCCCTCCAA
+
DDDDDIIIIIIIIIHIIIIIIHIIIIIIIIIIIIIIIIIIIIIIIIIIGIIIIIIIIIIIIIIIHHIHIIGIIIIIIHIIIIIIIIIIIIIIIIIIIIGIIHHIIIIIIIIIIIIHIIIIIIIHIHHIIIIIIIIIIIIIIHIIIIIIIIIIIIIHHHHIIIIIIIIIIIIIIIIIIIIIHHIIHHHHIIIIHIIIIHIIIIIHHIIIIIIHIIIIIIIIIIIIIIIIIIIIIIIHIIIIIIIIIIIIIHHGIIIIIIIIIIIIIIIIIHIIIIIIIIHIIIIIIIIIIIIIIFIIIIIIIIIIIIIIIIIIIIIIIIIIIIIIIIIIIIIIIIIIIIIIIIIIIIIIDDDDD
@HISEQ:969:HM2KJBCX2:2:1101:10495:15068 2:N:0:ACTATGCA
GCCTGCAGTACTCCCAACTATCCCTATTAATCATTACGTCAATCCTAGAAACCAACAAAATAGGATCAACGTCCTATTTCATTATTCCATGCTAATGTATTCAAGCGCGAGCCTGCTTTAAACACTCTAATTTTTTCAAAGTAACAGTCCTGATTCCCCACCACACCAAATTAATGACATGATGGTTCGTCAGAAGGTAGAAATCAGTAACACCAGTACGTACCGAAGGCACGACCAGCGTACTAATCCCGAAATTCAACTACGAGCTTTTTAACTGCAACAACTTTAATATACGCTATTGGAGCTGGAATTACCGCGGCTGCTGGCACCAGACTTGCCCTCCAA
+
DDDDDIIIIIIIIIIIIIIIIIIIIIIIIIIIIIIHIIIIIIIIIIIIIIIIGHIIIIIIIIHGHIIIIIIIIIIIHGHHHIIIIII@HHIIIIIIIIIIIHHHHIIIIIIIIIIIIIIIIIHHIIIIIIIIIIIIIIIIIIIHIIIIIIIHIIIIHICHIHHHIIHIIIIIIIHHGIHHIIIIIIIIIIIIIIIIIIIHIIHHIIIIIIIIHIIIIIIIIIIIIIIIIHIIIHIIIIIIIIHHIIIIIIIIIIIIIIIIHEIIIIIIIIIIIIIIIIIIIIIIIIIIIIIIIIIIIIIIIIIIIIIIIIIIIIIIIIIIIIIIIIIIIIIIHIIIIIIIDDDDD
@HISEQ:969:HM2KJBCX2:2:1101:10550:15003 2:N:0:ACTATGCA
GCCTGCAGTACTCCCAACTATCCCTATTAATCATTACATCGATCCTAGAAACCAACAAAATAGAATCGGATGTCCTATTTCATTATTCCATGCTAATGTATTCAAGCGTGAGCCTGCTTTAAACACTCTAATTTTTTCAAGGTAACAGTCCTAATTCCCCGTGACACCAAATTAATGGCATTACGGTTCTTTAGAAGGTGAGAAATCAATAATATCAGTACATACCAACGGCATGACCGATACATTGATCCCGAAATTCAACTACGAGCTTTTTAACTGCAACAACTTTAATATACGCTATTGGAGCTGGAATTACCGCGGCTGCTGGCACCAGACTTGCCCTCCAA
+
DCDDDIIHIIIIIIIIIIHIIIIIIIIIIEHHIIIIIIIIIHIIIIIIGIIIIIIIIIIHIFHHIIGHIHIIIIHIIIDHIIIGHHHCCHHIHIHHIIIIIHIIIIIHHIIIIIIIIIHIIIIIIIIHIIHHHHHHHIHGIIHIHIIIIIIIIHIIIIHHIIIIIIIIIIIHIIIIIHIIIHIIIIIIIIIIIIIIIIIIIIIIIIIIIIIIIIIGHIIIHIIHIIIIIIIIIIIIIIIIHIIHHIIIIIIHIIIIIIIIIIIIIIIIIIIIGIIIIIIIIIIIIIIGIIIIIIIIIIIIIHIIIIIIIIIIIIIIIIIIIIIIIIIIIIIIIIIHIIIIIIDDDDD
@HISEQ:969:HM2KJBCX2:2:1101:9097:15486 2:N:0:ACTATGCA
GCCTGCAGTACTCCCAACTATCCCTATTAATCATTACGTCGATCCTAGAAACCAACAAAATAGAATCAAACGTCCTATTTCATTATTCCATGCTAATGTATTCAAGCGTGAGCCTGCTTTAAACACTCTAATTTTTTCAAAGTAACAGTCCTGATTCCCCACAACACCAAATAAATGACATCATGGTTCGTCAGAAGGGAGAAACCAACAATGCCAGTACGTACCTAGGCACGACCGACATGATGGTCCCGAAATTCAACTACGAGCTTTTTAACTGCAGCAACTTTAATATACGCTATTGGAGCTGGAATTACCGCGGCTGCTGGCACCAGACTTGCCCTCCAA
+
DDDDCIIIIIHHIIIIIIIIIIIIIIHIIHIIIIHIHIIIIIIIIIIIIIIHIHIIHHHIIIFHHIIIHFHHFHIHIIFHCHHIIIIIGIIIIIIIIIIHIDGHHHIIIIIHHHHIIIIIHHIHIIIIIIHHHHHHIGHIIIIIIIGIHIIIIIHHHHHHIIIHHIIIIIHIIHIHIIIHIHIIIIIHIIHHIIIIIIIIGIIIIIIIIIGHIIHIIIIIIIIIIIIIIIIIIII>IIIIIIHHIIIHIIIIIIIHIIIIIIIIIIIIIIIIIIIIIIIIIIIIIIIIIIIIIIIIIIIIIIIIHIIIIIIHIIIIIIIIIHHIIIIIIIIIIIIIIIIIDDDDD
@HISEQ:969:HM2KJBCX2:2:1101:5171:15838 2:N:0:ACTATGCA
GCCTGCAGTACTCCCAACTATCCCTATTAATCATTACATCGATCCTAGAAACCAACAAAATAGAATCGGATGTCCTATTTCATTATTCCATGCTAATGTATTCAAGCGTGAGCCTGCTTTAAACACTCTAATTTTTTCAAGGTAACAGTCCTAATTCCCCGTGACACCAAATTAATGGCATTACGGTTCTTTAGAAGGTGAGAAATCAATAATATCAGTACATACCAACGGCATGACCGAAACATTGATCCCGAAATTCAACTACGAGCTTTTTAACTGCAACAACTTTAATATACGCTATTGGAGCTGGAATTACCGCGGCTGCTGGCACCAGACTTGCCCTCCAA
+
B?DDDIIIIHHHIIIIIH@C<1FEEEHHHHHIIIGHHIIH0CHIGFHHEHEFHHIHCHH@FFE@?GHHD=E?EEHIIG@<<FFGC<CHHIEH1GE@FHHIIHHHHEEHHIIIIIIHHHHIHIIIIIIIHIIHHHHHIIIIIIIIIIIIHHGGHIIHHIIIIHFHIIIIIIIHGIIIHIIIIIIIIIIIIGHIIIIIIIIIIIHIIIIHIIIIHIIIIIIIIIIIIIIIIIHIIIIIIIIIIIIHGHIGIGIIIIIIIIIIIIIIIIHIIIIIIHIIIIIIIIIHIIIHIIIIIIIIIIIIIIIIIIIIIIIIIIIIIIIIIIIIIHIIIIIIHIIIIIIIIHDDBDD
@HISEQ:969:HM2KJBCX2:2:1101:12061:16327 2:N:0:ACTATGCA
GCCTGCAGTACTCCCAACTATCCCTATTAATCATTACGGTGATCCTAGAAACCAACAAAATAGAACCATGCCGTCCTATTCTATTATTCCATGCTAATGTATTCGAGCAAAAATGCCTGCTTTAAACACTCTAATTTTTTCAAGGTAAAGGTCCTGGATCCGCAAGACACCCAATAAAGGACATCAAGTTTCTCCAGAAGGTGAGAAATCAACAGTAACAGTTCATGCCCCTTAAGGCATGACCATCACGTCAATCCCGAAATTCAACTACGAGCTTTTTAACTGCAACAACTTTAATATACGCTATTGGAGCTGGAATTACCGCGGCTGCTGGCACCAGACTTGCCCTCCAA
+
DDDDDIIHIHHHIHHHFHHIIIIIHHIIIIHIHIIIIIHICHHIHIGHGHIHIIIIIGHHIHFEHHHFIIHIHEHHFHHHHHHIHHIIHIIIGGGHHE1DH@FHFHEHHIIIIIIIIIHIHIIHHIHHHHHHHIIGGHIIIIIHHIHHIIHHHHHIIHHIICHHHIIHIFIHGIHHHHHHHHHGIHHIIHIIHEIIIHIHHHIIIIHIIIIIIIIIHHHHIIIIIIHIIHIIIIIIIIHECHHGHGEHIHF<HHEGHHHHHEIIIIIIHHIHHHHIHIIHIHIIIIHIHFIIIHIIIIHHIIIIIIIIIIIHIIIIHIHIIIIIIIIHHIIIIIIHIIHIIIIIIHGIDDDDD
@HISEQ:969:HM2KJBCX2:2:1101:20507:15998 2:N:0:ACTATGCA
GCCTGCAGTACTCCCAACTATCCCTATTAATCATTACATCGATCCTAGAAACCAACAAAATAGAATCGGATGTCCTATTTCATTATTCCATGCTAATGTATTCAAGCGTGAGCCTGCTTTAAACACTCTAATTTTTTCAAGGTAACAGTCCTAATTCCCCGTGACACCAAATTAATGGCATTACGGTTCTTTAGAAGGTGAGAAATCAATAATATCAGTACATACCAACGGCATGACCGAAACATTGATCCCGAAATTCAACTACGAGCTTTTTAACTGCAACAACTTTAATATACGCTATTGGAGCTGGAATTACCGCGGCTGCTGGCACCAGACTTGCCCTCCAA
+
DDDDDIIIIIIIIFHIIIIHIGIIIIHIIIIIIIIIHHIIHIIIGIIHHHIIIIIIFIIIIIIII@FCHEEDF?1FHHEHEHFHIHHHGHHHCHHIHHIHGCHHHHHHEFHHHGHHIIHHHIIHHHHEHIIIHHIHFHIHHHHHIHHECHFFHHHHCIHDHIHHEHEGIHHHHHHIIIIIHHHHGIIHI;IHHIHIIHHHHCGIIGIIHHHHFHHIHEIIHGHHFIIIIGIIHGGGHHEIHIHGC<HHHGIHIIIHEIIIIIIIHHHHHHHHGIIIIHHIHIIIIHIIIIIHIIHHEHHHHHIHIHIIIIIIIIIGIIIIIIIIIIIHIIIIIIHHHIIIIIDDDDD
@HISEQ:969:HM2KJBCX2:2:1101:10534:16881 2:N:0:ACTATGCA
GCCTGCAGTACTCCCAACTATCCCTATTAATCATTACCTCAAGCTCCGAAAACCAACAAAATAGAACCGAGGTCCTATTCCATTATTCCATGCAACACTATTCAGGCGACAAGCCTGCTTTGAGCACTCTAATTTTTTCAAAGTAAATGTGCCGTGCTGGTGCAGCGTTCACTTAAGAGCACTGCAACAGTCGCCGGCAAGCAGAGCTGAGCCTCACCGTCACCGCGTAAGCGATCGACAGCGAGCTCAAGCCCCAGATCCAACTACGAGCTTTTTAACTGCAGCAACTTTAATATACGCTATTGGAGCTGGAATTACCGCGGCTGCTGGCACCAGACTTGCCCTCCAA
+
DDDDDIIIIIIIIIIIIIIHIIIIIIIIIIIIIIIIHIIIIIIIIIIHHIIIIIEHIIHIHIIHIIIIIHHHIIIIGIIIGHIIIIIGHHHH?HIHIIIIIHHHIIIIIIIIIHIIIIIIIIIIIHIIHHHHHHIHIIHHHHIIIIIIIIIIIIIIIIIHHIHFHIGIIIGHIIHHHHIIIIIIIIIIIIIIIIIIIIIGIHGIIIIIHIIIIIIIIIIIIHIIHIIIIIGIHIIIIIIHHIIHIIHIIIIIGHIIHHIIIHGIIHIHGIIIIIIIIHIIIHIIIIIIHIIIIIIIIIIIIIHIIIIIIIIIIIIIIIIIIIIIIHIIIIIIIIIIIIIIIIIIDDDDD
@HISEQ:969:HM2KJBCX2:2:1101:3594:15837 2:N:0:ACTATGCA
GCCTGCAGTACTCCCAACTATCCCTATTAATCATTACGTCAATCCTAGAAACCAACAAAATAGGATCGAACGTCCTATTTCATTATTCCATGCTAATGTATTCAAGCGTTAGCCTGCTTTAAACACTCTAATTTTTTCAAAGTAACAGTCCTGTTTCCCTGCAACACCAAATTAATGGCATTACAGTTCTTCAGAAAGGAGGAATCAGCGAAGCCAGTTCATACCAGTGGCACGACCAACCTGCTGACCCCGAAATTCAACTACGAGCTTTTTAACTGCAACAACTTTAATATACGCTATTGGAGCTGGAATTACCGCGGCTGCTGGCACCAGACTTGCCCTCCAA
+
BADDDHIIHGIHICHIIIIIIIIIIIHHHHIIIIIIIHHHIIIIIIIHIGIIHHGIIHFHHHEH@FGH=HHHFE=GHHFIIFHIIHIGHHHIGHIIIHIIIIIIIIHIHIHIHIIIIIIIIIIIIIIIIIHHHHHIIIGHHHIIIIIIIIHFHIIHIIHIHIHIHIIIHIIIIIIIIIHIIHHHGHGHIHHIFGGGHIHIHIIIIHHHHIIIIIIIIIIIIIIIIIIIHHIIIHHI=HHIIHHGHIIIIIHIIIIIIIIIHIIIHHHIIIIIIHFIHIIIHHIIIIIIIIHHIHIIIIIHHIIIIHIIIIIIIIIIHIIGIIIIIIIHIIIGIIIIIIIIIDDDDD
@HISEQ:969:HM2KJBCX2:2:1101:1550:17224 2:N:0:ACTATGCA
GCCTGCAGTACTCCCAACTATCCCTATTAATCATTACGTCGATCCTAGAAACCAACAAAATAGGATTAACGTCCTATTTCATTATTCCATGCTAATGTATTCAAGCGTTAGCCTGCTTTAAACACTCTAATTTTTTCAAAGTAACAGTCCTGATTTCCCGCAACACCAAATTAATGACATCACGGTTCGTCAAGAAGGAGGAATCAGTAAAGCCAGTACATACCGAAGGCATGACCAACTTACTAACCCCGAAATTCAACTACGAGCTTTTTAACTGCAACAACTTTAATATACGCTATTGGAGCTGGAATTACCGCGGCTGCTGGCACCAGACTTGCCCTCCAA
+
DDDDAHIHIIIHIIECHHIIGHIIIIIIICHEHHIIIHEHHHHHIIIIEHIIIIHIIGIGIHCHH@C1FHD@GHIIICEFEHCFEFIIHEHHHHHEHHGFHCGCFHHGHHEIIIIHH@@GGHIGHHHHIHIHIIHHIHGHHGEHHEEEHHHIHIHHIGIHIGIEEHHIIHCHGIIHHIIHGCHCIHHGIHHHHHHIIHHIIIIGIHHHHCEHF1IHHEHIHHHEGFHHHEFGHHHFH@HHGHCAHHECFHHEHCEHECHHHEHHDHHHHIIIIHHHIFGCHEGFEHGHHHEG<CHHHFHEHHEHHIIHEIIIIIIIHIHHHIHHFFHIIIIHCHCHHHE@B<0DD
@HISEQ:969:HM2KJBCX2:2:1101:10543:17029 2:N:0:ACTATGCA
GCCTGCAGTACTCCCAACTATCCCTATTAATCATTACGGTGATCCTAGAAACCAACAAAATAGAACCATGCCGTCCTATTCTATTATTCCATGCTAATGTATTCGAGCAAAAATGCCTGCTTTAAACACTCTAATTTTTTCAAGGTAAAGGTCCTGGATCCGCAAGACACCCAATTAAGGACATCAAGTTTCTCCAGAAGGTGAGAAATCAACAGTAACAGTTCATACCCCTTAAGGCACGACCATTACGTCAATCCCGAAATTCAACTACGAGCTTTTTAACTGCAACAACTTTAATATACGCTATTGGAGCTGGAATTACCGCGGCTGCTGGCACCAGACTTGCCCTCCAA
+
@DDDDIIIIIIIIIIIIIIIIIHIIHIIIIIIIIIIIIIIIIIIHIHIIIIIIIIIIIHIIHHHIIHIIIIIIIIIIIIIIIIIIIIIIIIIIIHIIIIIHGHIIIIIIIIIIIIIIIIHHIIIIIIIIIIIIHIIHHIIIIIHIIIIIIIIIGIIIIIIIHIIIIIIIIHIIIIIIIIIIIIIIIIIIIHHIIIIIIIHIHIIIIIIIIIIIIIIIHIIIHIIIIIIIIIIIIIIHIIHIHIIIIIIIIHGIHIIIIIIHIIIIIIIIHIIIIIIHIIIIIIIIIIIIIIIIIIIIIIIIIIIIIIIIIIIIIIIIIIIIIIIIIIIIIIIIIIIIIIIIIIHIIIIDDDDD
@HISEQ:969:HM2KJBCX2:2:1101:10832:17194 2:N:0:ACTATGCA
GCCTGCAGTACTCCCAACTATCCCTATTAATCATTACATCGGTCCGTAAACCAACAAAATAGAACCAATGTCCTATTCCATTATCCCATGCTAATGTATTCAAGGCATAAAACGCCTGCTTTGAACACTCTATTTTTCTCAAAGTAAACTATCGGAATCCCACCAGCACTTAATTAAAAGCACCAAGTGTTCCTCCGAAGTACATGGCCAGCGTAATATCGCATGCACGTAACCAAAAAATGGCCACGGACGCTCAACACCAACCAAGACTCAGACTACGAGCTTTTTAACTGCAACAACTTTAATATACGCTATTGGAGCTGGAATTACCGCGGCTGCTGGCACCAGACTTGCCCTCCAA
+
D?BDDIHIHHEH1GEHGCEHIHG1CCCGEEHGHHHHHEHEH=HHIICGE@GEC1EHHHEE?FHCHHFHIIDEGFCCHCHH?1@E@G1DECECFCCHG1GGHGHEEECFGHC@DCHHHGGHHHHEF@CEHIIIHHE@IHHHIHHHGHHHGHHHHHHFFEGHHHFHHGFBHHIIIHGF:IHCHHGHH@A<HEHFEFGIIHEGCHHHHEHCHHC?HHIHHHHGGFIIIIIHFHCHGIIHFIIIHHCHIHIHGHHHIHHHHHHHHGGG11C1DHGIIHHIIHEHFHHFIIHECHHFHHHHHHHHHEHFGCHEEIIIIHIIIHHGIHIHIIIIIGE<HH?IIIGIHIIIHHHHHEEIIHIIDD@@A
@HISEQ:969:HM2KJBCX2:2:1101:7615:17585 2:N:0:ACTATGCA
GCCTGCAGTACTCCCAACTATCCCTATTAATCATTACATCGGTCCGTAAACCATCAAAATAGAACCAATGTCCTATTTCATATCCCATGCTAATGTATTCAAGGCAAAAACGCCTGCTTTGAACACTCTATTTTTCTCAAAGTAAACTATCGGAATCCCATGAGCACTTAGTGAAAAGTACCAAAACATGTTCCTCCGAAGTACATGGCCAACATTCTCGCATGCGCATGACCGTGAGGCCACGGACGCTCGAATATCAACCAAGACTCAGACTACGAGCTTTTTAACTGCAACAACTTTAATATACGCTATTGGAGCTGGAATTACCGCGGCTGCTGGCACCAGACTTGCCC
+
DDDDDIIIIIIIIIIIIIIIIIIIIIIGIIIIIIIIIIIHHIIIIIHHIHIIIIIIHIIHHIHHIIGIHIIIIIIIIIIIIIIIIGHIIIIIIIHHHIIIIHHIIIIIIIIIIIIHIIIIIIIIIIIIIIIIIIIIIIIHHIIIIIIIIIIIIIIIIIIIIIIIIIIIIIIIHIIIIIIIIIIIIIIIIIIHIIIIIIIHIIIIIIIIIIIHHHIIIIIIIIIIIIIIIIIIIIIIIIHIIIIIIIIIIIIHIIIIIIHHIHIIHGHHIIIIIIIIIIIIIIIIIIIIIIIIIIIIIIIIIIIIIIIIIIIIIIIIIIIIIIIIIIIIIIIIIIIIIIIIIIIIIIIIDDDDD
@HISEQ:969:HM2KJBCX2:2:1101:3372:18162 2:N:0:ACTATGCA
GCCTGCAGTACTCCCAACTATCCCTATTAATCATTACGTCGATCCTAGAAACCAACAAAATAGAATCAAACGTCCTATTTCGTTATTCCATGCTAATGTATTCAAGCGTGAGCCTGCTTTAAACACTCTAATTTTTTCAAAGTAACAGTCCTGATTCCCCATGACACCAAATTAATGACATCATGGTTCGTCAGAAGGTAGGAATCAATAATACCAGTACGTACAATAGCACGACCAATAAATTGATCCCGAAATTCAACTACGAGCTTTTTAACTGCAACAACTTTAATATACGCTATTGGAGCTGGAATTACCGCGGCTGCTGGCACCAGACTTGCCCTC
+
DDDDDIIIIIIIIIIIIIIIIIIIIIIHGGHIIIIIIIIIIHHIIIHIIHHIIIIIIIIIIIIHHIIIIIIIIIIIIIHHGHHIHIIHIIHIGIIIIIIIIHHIIHHHHGHHHIIIIIIIGIIIIIIIIHHHHIIIHIIIIIIIIHGIHIIIHHHIHHHHHHIHHHHIHIHHHIEIHIIIHIIIHIIHHIIIIIIIHHHHEIIIIIIIIIIIIIIHIHHHHIHHHGIIHHIHHHHHIIHHFHHIIIIGIHIIIIIIIIIIIHHFEIIIFIIIIHEIIIIHHF?HHH?HIHIIHIGHIIIIHFIIHIIHHIIHHIGIIIIIIIIIIIIIHIIIIIIHIDDADA
@HISEQ:969:HM2KJBCX2:2:1101:14490:18354 2:N:0:ACTATGCA
GCCTGCAGTACTCCCAACTATCCCTATTAATCATTACGGTGGTCCTAGAAACCAACAAAATAGAATCATCCGTCCTATTTTATTATTCCATGCTAATGTATTCAAGCAAAATGCCTGCTTTAAACACTCTAATTTTTTCAAAGTAAAGGTCCTGGTTCCCCGCGGCACCCAATTAAGGACATCGCGGTTCTCCAGAAGGTGAGAAATTGACTACACCAGTTCATACCCCTTAAGGCACGACCGATGTGTCAATCCCGAAATTCAACTACGAGCTTTTTAACTGCAACAACTTTAATATACGCTATTGGAGCTGGAATTACCGCGGCTGCTGGCACCAGACTTGCCCTCCAA
+
DDDDAHHHIIHIIGHIHIIIIIIIIIIHIIIIIIIIICCHDCHHIIHHIIIHHIIIIEHHHIIEEHHHIHHIIIIIIGIHHGIIIIHIGHIHIIIIIHIHHHHHIIIIIHHIHHHHHGHHHHHB@IIHHHHIIICHIHHHBIEHIHIIIHHHHIHHHHHHHHHIIIIIGHHIIHGHHHHDIHIIIIIHHIHIHFIIHIIIIHIIIIIIIIGIIIIHHGIHEIHGHHIHIIIIIIIIIIIHIIIIIIHIHFGHIIIIIIIHGCHIIIIIIIIGIIHEHHIHIIIIIIIIHIIHIIIGIIIHIHHIGIIIIIIIIIIIIHIIIHHIIIIIHIIIIIIIIIIIIIIHGIDDDDD
@HISEQ:969:HM2KJBCX2:2:1101:3690:18160 2:N:0:ACTATGCA
GCCTGCAGTACTCCCAACTATCCCTATTAATCATTACGTCAATCCTAGAAACCAACAAAATAGGATCGAACGTCCTATTTCATTATTCCATGCTAATGTATTCAAGCGTTAGCCTGCTTTAAACACTCTAATTTTTTCAAAGTAACAGTCCTGTTTCACTGCAACACCAAATTAATGACATTACAGTTCTTCAAGAAGGAGGAATCAGTAAAGCCAGTACACACCATTGGCACGACCAACCTACTGACCCCGAAATTCAACTACGAGCTTTTTAACTGCAACAACTTTAATATACGCTATTGGAGCTGGAATTACCGCGGCTGCTGGCACCAGACTTGCCCTCCAA
+
DDDCDIIIIIIIHIIIHIHIIHIIIIIIIIHHIIIHHIHHIIHHIIIIIIIIIIIIHIIHIIHIIIIIIGHHIIHIIHIIHIIIIFHGEGHHGHIIIIIIIGIIIIIIIHIIIIIIIIHIHHHIIIIHHHHIHIIIIIIIHIIIIHHIIIIIIIHHECIIIIIIIIHIIIHHHIIIIIIIIIIHIIIIIIIIIIIIIIIIIIIIIIIIIIIIGIIIIIIIIIIIIIIIIIIIIIIIIHIIIIHHEIIIIIIIIIIIIIIIIIIIIIIIIIIIIIIIIHIIIIIIIIIIIIIIIIIIIHIIIIIIIIIIIIIIIIIIIIIIIIIIHIIIIIIIIIIIIIIIIDDDDD
@HISEQ:969:HM2KJBCX2:2:1101:18550:18052 2:N:0:ACTATGCA
GCCTGCAGTACTCCCAACTATCCCTATTAATCATTACGTCAATCCTAGAAACCAACAAAATAGGATCAAACGTCCTATTTCATTATTCCATGCTAATGTATTCAAGCGTTAGCCTGCTTTAAACACTCTAATTTTTTCAAAGTAACAGTCCTGTTTCCCTGCAACACCAAATTAATGACATTACAGTTCTTCAAGAAGGAGGAACCAGTAAAGCCAGTACATACCAGAGGCACGACCAACCTACTAATCCCGAAATTCAACTACGAGCTTTTTAACTGCAACAACTTTAATATACGCTATTGGAGCTGGAATTACCGCGGCTGCTGGCACCAGACTTGCCCTCCAA
+
DDDDDIIIIIIIIIHIIIIIIIIIIIIIIIIIIIIHIIHIIIHIIIIIIIIIHHIIIIIHIHHHIIIIHIHIHIIIIIIIHIIIIIIIIIIIHIIHHHIIIGIIIIIIIIHHHHIHIIIIIIIIIIIIIIIIIHHHIIIIIIIIIIIIIIIIIHIIIIIHGIIHIIIIIIIHIIIIIIIIIIIHIIIIIIIIIIIIIIIIIIIHIHHIIHIIIGIIIIIIIIIIIIIIIIIIIIIIIIIIIHHHGIHIHIIIIIIIIIIIIIHIIIIIIIIIIIIIIIIIIIIIIIHIIIGIIIIIIIIIIIIIIIIIIIIIIIIIIIIIIIIIIIIIIIIIIIIIIIIIIDDDDD
@HISEQ:969:HM2KJBCX2:2:1101:1296:18674 2:N:0:ACTATGCT
GCCTGCAGTACTCCCAACTATCCCTATTAATCATTACGTCAATCCTAGAAACCAACAAAATAGGATCAAACGTCCTATTTCATTATTCCATGCTAATGTATTCAAGCGTTAGCCTGCTTTAAACACTCTAATTTTTTCAAAGTAACAGTCCTGTTTCCCTGCAACACCAAATTAATGACATTACAGTTCTTCAAGAAGGAGGAACCAGTAAAGCCAGTACATACCAGAGGCACGACCAACCTACTAATCCCGAAATTCAACTACGAGCTTTTTAACTGCAACAACTTTAATATACGCTATTGGAGCTGGAATTACCGCGGCTGCTGGCACCAGACTTGCCCTCCAA
+
CDDDDIIIIIIIIIIIIIIIIIIIIIIIIIIIIIIIIIIIIHIIIIIIIIIIIIIIIIIIIIIIHIIIIIIIIIIIIIIHIIIIIIIIIIIIIIIIIIIHIFHIIIIIIIIIIIIIIIIHI<IHHIIIIIIIIIIIIHIIIHIIIIIIIIHIIIIIIIIIIIHHIIIHGHGHIHFHHHIIIIIIIGHHIIIIGIHIHHIHIIEHIHIHHCHIHHHIHHHHIIIIGGHFGGEFHCGHHHHIHIHGHIIGHHE?HC<GCF?<E@CHHE?IHIIHHHFIIHHHHHHHHCFCEHGC=EIIIHHGEHEHHGCGCHHFDHHDGHEIHIIIHIIHHIHIHHEEEFHED<<DD<
@HISEQ:969:HM2KJBCX2:2:1101:8697:18713 2:N:0:ACTATGCA
GCCTGCAGTACTCCCAACTATCCCTATTAATCATTACGGTGGTCCTAGAAACCAACAAAATAGAACCATGCCGTCCTATTTTATTATTCCATGCTAATGTATTCAAGCAAAAATGCCTGCTTTAAACACTCTAATTTTTTCAAAGTAAAGGTCCTGGTTCCCCGCGGCATCCAATTAAGGACATCGCGGTTCTCCAGAAGGTGAGAAATTGACTGCACCAGTTCATACCCCGTGAGGCACGACCGATGCGCCAATCCCGAAATTCAACTACGAGCTTTTTAACTGCAACAACTTTAATATACGCTATTGGAGCTGGAATTACCGCGGCTGCTGGCACCAGACTTGCCCTCCAA
+
B??@@HHFEHHHHHGHHHFIGCECGHIHHIG1FHHIIIIIIIIIIHIHIIIEHHHHIEHHIIG?GIHHGHHCHHEHGHIIIE?GE1FH<@GHEHH?GHCCH<FGHF?DHGGDHHHEHIHIIIIHEEEGGHFHHHHB1<F<ECCGFGHIHEEIHHHHEC@HHHHHHHCIHFEFHEEFHFHHCCHDHHDHHGCEEHHHG/HHHHG?HCCIHGBIIIIIIHFHG=IHHDFIDCIHFHH@HGCHIHHHHGIIHECDHHDDDCGHGIHHHGCIIIHEEHEF<?FCCCHHEE@IHHHEC1EHHCHHHHGHEHHCIIHHHHIIHHHDHEHDHEHHIIIHHF?IIIIHHGCHGC@F@D@@@
@HISEQ:969:HM2KJBCX2:2:1101:17105:18729 2:N:0:ACTATGCA
GCCTGCAGTACTCCCAACTATCCCTATTAATCATTACATCGATCCTAGAAACCAACAAAATAGAATCGGATGTCCTATTTCATTATTCCATGCTAATGTATTCAAGCGTGAGCCTGCTTTAAACACTCTAATTTTTTCAAGGTAACAGTCCTAATTCCCCGTGACACCAAATTAATGGCATTACGGTTCTTTAGAAGGTGAGAAATCAATAATATCAGTACATACCAACGGCATGACCGAAACATTGATCCCGAAATTCAACTACGAGCTTTTTAACTGCAACAACTTTAATATACGCTATTGGAGCTGGAATTACCGCGGCTGCTGGCACCAGACTTGCCCTCCAA
+
CDDDDIIIHIIIIIGIIIIIHHHIIIIIIHHIIIIIIIIIIIIIIIIIIGIIIIIIHHHIIIIIIIIHIHHHHIHIEHHIIIIIIIIGIIIEFHIHHIIIIHIIIIIIHHIIHHHHIIIIHIHIIIIIIIIIIIIIHHIHIIIHIIIIIIIIIIIIIIIIIIIIIIIHIIIHIIIIIIIIIIIIIIIIIIIIIIIIIIIIIIIIIIIIIIIIIIIIHIIIIIHI<IGIIIIIIIIIIIIIIIIIHHIIIIIIIIIIIIIIIIIIIIIIIIIIIIHIIIIIIIIIIIIIIIIIIIIIIIIIHHIIIIIIIIIIIIIIIIIIIIIIIIIIIIIIIIIIIIIIIIDDDDD
@HISEQ:969:HM2KJBCX2:2:1101:15603:19100 2:N:0:ACTATGCA
GCCTGCAGTACTCCCAACTATCCCTATTAATCATTACGTCGATCCTAGAAACCAACAAAATAGGTTCGATCGTCCTATTTCGTTATTCCATGCTAATGTATTCAAGCGCGAGCCTGCTTTAAGCACTCTAATTTTTTCAAAGTAACAGTCCTGTTTCCCCGCAACAACAAATTAATGCCATCACGGTTCTACAAGAAGGAGGGACCAGTGAGGCCAGTGCATACCAGTGGCACGACCAACCTACTGGCCCCGAAATTCAACTACGAGCTTTTTAACTGCAACAACTTTAATATACGCTATTGGAGCTGGAATTACCGCGGCTGCTGGCACCAGACTTGCCCTCCAA
+
<<DD0DGHHII@<FEHIIIF@@EHHHIIIFHIHIHEGHHEHHI?CEHHE@E?HCF=<1@1GHHII1FEHFHIHEHEHIIFGHI?GHIIHHE?GEHCGHIHHHGHHCHIIHDHIHHGHHEIHIIHIHGHHHEEFHHFFHHF?HIHIIHFC@F@EHHEHHDHGIIIIGHIIHHHEHIIHIIIGHHIIIIIH?EHHHHFFCHHHHHCHEEGIIIIIIHHIIIIIIIHE8IHIIGIHHHIHHFIIHIHBDH?HGIHIIIIIHHHHIIIHHFIIIIIIIHIIHIIIIIIIIHIIHHGEHIHHIHIIIIIIHHHIIIIIIIHHIIIHIIIIIIIIHIHHHIIIIHIIDDCDD
@HISEQ:969:HM2KJBCX2:2:1101:4564:20097 2:N:0:ACTATGCA
GCCTGCAGTACTCCCAACTATCCCTATTAATCATTACGTCAATCCTAGAAACCAACAAAATAGGATCAAACGTCCTATTTCATTATTCCATGCTAATGTATTCAAGCGTTAGCCTGCTTTAAACACTCTAATTTTTTCAAAGTAACAGTCCTGTTTCCCTGCAACACCAAATTAATGACATTACAGTTCTTCAAGAAGGAGGAACCAGTAAAGCCAGTACATACCAGAGGCACGACCAACTTACTAATCCCGAAATTCAACTACGAGCTTTTTAACTGCAACAACTTTAATATACGCTATTGGAGCTGGAATTACCGCGGCTGCTGGCACCAGACTTGCCCTCCAA
+
DDDDDIIIIIIIIIIIHIIIIIHIIIIIIIIIIIHIIIIIHIHHIIIIIIIIIIIIIGHIIIHGHIIIIIIHIIIIIIIIIIIIIHIIIIIIHIIIIIHIIIIIIHIHIIIIIIIIIHIIHHHHIHIHIIIIIIIIHIIHHIIIHIIIHHIIIIIIIIIIIIIIIIIIIHIHIIIIIHHIIIIIIIHIIIIIIIIHIIIIIIIIIIIIIIIIIIIIIIIIIIIIIIIIIIIIIIIIIIIIIIIHGHIIIIIIIHHHIIIIIIHIIHIIIIIIIIHHIIIIIIIIIIIIIIIIIIIIHIHGHIIIIIIIIIIIIIIIIIIIIIIIIIIIIIIIIIIIIIIIIDDDDD
@HISEQ:969:HM2KJBCX2:2:1101:7882:20022 2:N:0:ACTATGCA
GCCTGCAGTACTCCCAACTATCCCTATTAATCATTACGTCGATCCTAGAAACCAACAAAATAGAATCAAACGTCCTATTTCATTATTCCATGCTAATGTATTCAAGCGCGAGCCTGCTTTAAACACTCTAATTTTTTCAAAGTAACAGTCCTGATTTCCCACGACACCAAATTAATGACATCGTGGTTCGTCAGAAGGTAGGAATCAATTTGACCAGTACGTACCGAGGCACGACCGATCAACTGATCCCGAAATTCAACTACGAGCTTTTTAACTGCAACAACTTTAATATACGCTATTGGAGCTGGAATTACCGCGGCTGCTGGCACCAGACTTGCCCTCCAA
+
DDDDDIIIHIIIIIIIIIIIIIIIIIIIIIIIIIHIIIIIIIHIIIIIIIHIIIIIFIIHIIIHGHIIIIIIEHIIIIIIIIIIIIIIIIIGIIIIIIIIIIIIHIIIIIIIIIIHIIHIIIHIIIIIIIHIIIIIIIIIIIIIIIIIIIIIIIIIIIIIIIIIIIIIIIIIIIIIIIIIIIIIIIIIHIIIIIIIIIIIIIIIIIIIIIIIIIIIIIIIIIIIIIIIIIIIIIIIIIIIIIIHIIIIIIIIIIIIIIIIIIIIIIIIIIIIIIIIIIIIIIIIIIIIIIHIHIIIIIIIIIIIIIIIIIIIIIIIIIIIIIIIIIIIIIIIIIIIIIIIDDDDD
@HISEQ:969:HM2KJBCX2:2:1101:7253:20350 2:N:0:ACTATGCA
GCCTGCAGTACTCCCAACTATCCCTATTAATCATTACGGTGGTCCTAGAAACCAACAAAATAGAACCATGCCGTCCTATTTTATTATTCCATGCTAATGTATTCAAGCAAAAATGCCTGCTTTAAACACTCTAATTTTTTCAAAGTAAAGGTCCTGGTTCCCCGCGGCATCCAATTAAGGACATCGCGGTTCTCCAGAAGGTGAGAAATTGACTGCACCAGTTCATACCCCGTGAGGCACGACCGATGCGCCAATCCCGAAATTCAACTACGAGCTTTTTAACTGCAACAACTTTAATATACGCTATTGGAGCTGGAATTACCGCGGCTGCTGGCACCAGACTTGCCCTCCAA
+
DDDDDIIIIIIIIIIIIIIIIIIIIIHIIIIIIIHIIIIIIIIIIIIIHIIIIIIIIIIHIIIIIIIIIIIIHIHIIIIIGIIIIIIIHHIHHGHIIIHHIDHHIIIIIIIIIHHIIIIIIIIIIIIIIIIIIHHIIIIIIIHIIHIIIIHHHHIIIHHIIIIIIIIHIHIIIIIIIIIIIHHIIHGHHEIIIIIIIHIIIIHIIIIIIHIIIIGIIIIHHHHEHHIIIIIIIIIGHIIIIIIHIIIHIHHGHIGIIIHIIIIIIIIHGCHIHHEIIIIHFIHIIHGHHFGIIIIIIIHIHHHIHHIHHIIIIIIIHHGHHIIIHHIHIIIIHIIIIIIIIIIIIIIIDDDDD
@HISEQ:969:HM2KJBCX2:2:1101:5582:20811 2:N:0:ACTATGCA
GCCTGCAGTACTCCCAACTATCCCTATTAATCATTACGTCGATCCTAGAAACCAACAAAATAGGATTAACGTCCTATTTCATTATTCCATGCTAATGTATTCAAGCGTTAGCCTGCTTTAAACACTCTAATTTTTTCAAAGTAACAGTCCTGATTTCCCGCAACACCAAATTAATGACATCACGGTTCGTCAAGAAGGAGGAATCAGTAAAGCCAGTACATACCGAAGGCATGACCAACTTACTAACCCCGAAATTCAACTACGAGCTTTTTAACTGCAACAACTTTAATATACGCTATTGGAGCTGGAATTACCGCGGCTGCTGGCACCAGACTTGCCCTCCAA
+
DDDDDIIIIIIIIIIIIIIIIIIIIIIIIIIIIIIIIIIIIIIIIHIIIIIIIIIIIIIIIIIIHIHHIIIIHIIGIHIIIIIIIIIIIIIIIIIIIIIIIIIIIIIIIIHHIIIIIIIIIIIIIIIIIIIIIIIIIIIIIIIIIIIIIIIIIIIIIIIIIIIIIIIIIIIIIIIIIIIIIIIIIIIIIIIIIIIIIIIIIIIIIIIIIIIIIIIIIIIIIIIIIIIIIIIIIIIIIIIIIIIIIIIIIIIIIIIIIIIIIIIIIIIIIIIIIIIIIIIIIIIIIIIIIIIIIIIIIIHHIIIIIIIIIIIIIIIIIIIIIIIIIIIIIIIIIIIIIIIIDDDDD
@HISEQ:969:HM2KJBCX2:2:1101:12917:21042 2:N:0:ACTATGCA
GCCTGCAGTACTCCCAACTATCCCTATTAATCATTACGTCAATCCTAGAAACCAACAAAATAGGATCAAACGTCCTATTTCATTATTCCATGCTAATGTATTCAAGCGTTAGCCTGCTTTAAACACTCTAATTTTTTCAAAGTAACAGTCCTGTTTCCCTGCAACACCAAATTAATGACATTACAGTTCTTCAAGAAGGAGGAACCAGTAAAGCCAGTACATACCAGAGGCACGACCAACTTACTAATCCCGAAATTCAACTACGAGCTTTTTAACTGCAACAACTTTAATATACGCTATTGGAGCTGGAATTACCGCGGCTGCTGGCACCAGACTTGCCCTCCAA
+
BDDDDIHIIIIIIIIIIIIIIIIIIIIIIIIIIIIIIHHIIIIIIIIIIIIIIIIIIIHIIIIIEHIIIIIIIIIIIIIIIIIIIIIHHHIHHIIHIIIIIIIIIIHIIIIIIIIIIIIIIIHHHIIIIHIIIIIIIIIIIIIIIIIIHIIIIIIIIIIIIIIIIIIIIIIIIIIIIIIIHIIIIIIIIIIIIIIIIIIIIIIHIIIIIIIIIHIIIIIIIIIIIIIIIIIIIIIIIIHIIIIHIIIIIIIIIIIIIIIIIIIIIIIIIIIIIIIIIIIIIIIIIIIIIIIIIIIIIIIIIIIIIIIIIIIIIIIIIIIIIIIIIIIIIIIIIIIIIIIIIDDDDD
@HISEQ:969:HM2KJBCX2:2:1101:11439:21561 2:N:0:ACTATGCA
GCCTGCAGTACTCCCAACTATCCCTATTAATCATTACGTCAATCCTAGAAACCAACAAAATAGGATCAAACGTCCTATTTCATTATTCCATGCTAATGTATTCAAGCGTTAGCCTGCTTTAAACACTCTAATTTTTTCAAAGTAACAGTCCTGTTTCCCTGCAACACCAAATTAATGACATTACAGTTCTTCAAGAAGGAGGAACCAGTAAAGCCAGTACATACCGGAGGCACGACCAACCTACTAATCCCGAAATTCAACTACGAGCTTTTTAACTGCAACAACTTTAATATACGCTATTGGAGCTGGAATTACCGCGGCTGCTGGCACCAGACTTGCCCTCCAA
+
@0DDD?CHEGEHE<CE1G@GHHIFHH?CH1CG@FHHHF@GEHHEC@GHHHCGHEHHIIIIHC1<11<<F<C@<CEGGHHHGIGEC<CH@EHE?CGEGFFGHCHEGEB0EGGH?1<D@HEHCEDFFHEFACHHHGHHHF1HHFHHHHHEGEGHHHDEHCIHHHHHHHGHIHHHHHF@HHH1HGCG@/HFHEGHHE@ECHIHHHF<?FGHHHIHFGHFHHGFCDE<DG@<EFD<C<0/HHHCD<<F:C</C/EIIHFGGD1<GC<0EEFEHD1<FD1EIHHFFEHHIIIHH@?@HEHE@EHHEHFH?EIHHEHGCCC<?DCEH@HEGEH@HHGG<1HE1ECC100<?B
@HISEQ:969:HM2KJBCX2:2:1101:5400:22044 2:N:0:ACTATGCA
GCCTGCAGTACTCCCAACTATCCCTATTAATCATTACGTTGATCCTAGAAACCAACAAAATAGAATCGAACGTCCTATTTCATTATTCCATGCTAATGTATTCAAGCGCGTGCCTGCTTTAAACACTCTAATTTTTTCAAAGTAACAGTCCTGACTCCCCACAACATCAAATTAATGACATCATGATTCATCAGAAGGGAGAAATCAATGACATTAGTACGTACCGAAGGCACGACCGACGTATTGATCCCGAAATTCAACTACGAGCTTTTTAACTGCAACAACTTTAATATACGCTATTGGAGCTGGAATTACCGCGGCTGCTGGCACCAGACTTGCCCTCCAA
+
DDDDDIIIIIIIIHHIIIIIIIIIIIIIIIIIIIIIIIIIIIIIIIIIIIIIIIIIIHIGIIIGHIIIIIIIHIIIIIGIIIIIIIIIHIIHIIHIIIIHIGHHIHIIIIHDHIGHHIHHHHIIIIIHIHGIHIIIGIIHCHIIIIIHHHIIIIIIIIIIIIIIIIHHIIIIIIIIIIIIIIIIIIIIIIIIIIIIII;IIIIIIIIIIIIIIIHIIIIIIIIIIIIIIIIIIIIIIIIIIIIHFIIIIIIIIIIIIIIIIIHIIIIIIIIIIIHIIIIIIIIIIIIIIIIIIIIIIIIIIIIIIIIIIIIIIIIIIIIIIIIIIIIIIIIIIIIIIIIIIDDDDD
@HISEQ:969:HM2KJBCX2:2:1101:11627:21911 2:N:0:ACTATGCA
GCCTGCAGTACTCCCAACTATCCCTATTAATCATTACATCGATCCTAGAAACCAACAAAATAGAATCGGATGTCCTATTTCATTATTCCATGCTAATGTATTCAAGCGTGAGCCTGCTTTAAACACTCTAATTTTTTCAAGGTAACAGTCCTAATTCCCCGCAACACCAAATTAATGGCATTACGGATCATCAGGAAGGAGGAATCAGTGAGACCAGTACATACCAGAGGCATGACCAATCTACTAACCCCGAAATTCAACTACGAGCTTTTTAACTGCAACAACTTTAATATACGCTATTGGAGCTGGAATTACCGCGGCTGCTGGCACCAGACTTGCCCTCCAA
+
DDDDCIIIIIIIIIIIIIIIIIIIIIIIIHIIIIIIIIIIHHIIIIHIIIIIIIIIIIIIIIHIIIICHCHHHIIIIIHHIIIIIIIIEHH@GHIGIHHIIGIIIIIIIIHHIHIIIIHIHIHHHHIIHIHHHHIIHIIIIIIIHHIHIIIIIIIHHHHHHGIHHIIHHHIIHHHGHIIIHIIIIIHCIIIIIIIIIIHIHHIIHIHHHHHHIHFHIIHIIHHGHIIHGIIIIIHHFHHHHIIHHHHIHHGIIIIGHIIIIIHIIHHGCIIIIIIHG1HHIIIIIIIIIHIIIHIIIIIHIIIIIHIIIIIIIIIIIIIIHGIIIIIIHHIHIIHEHIHIGDAD@@
@HISEQ:969:HM2KJBCX2:2:1101:9031:21953 2:N:0:ACTATGCA
GCCTGCAGTACTCCCAACTATCCCTATTAATCATTACGGTGATCCTAGAAACCAACGAAATAGAATCAATCCGTCCTATTTCATTATTCCATGCTAATGTATTCAGACGTTAGCCTGCTTTAAACACTCTAATTTTTTCAAAGTAACAGTCCTGATTTCCCATTACACCAAATAAATGGCATGAAAGTTCCTCAGAAGGTAGAGATTTATCTCACCAGTGCAGACAATTAAGCCTGACCAATGGGTAAACCCCGAAGTTCAACTACGAGCTTTTTAACTGCAACAACTTTAATATACGCTATTGGAGCTGGAATCACCGCGGCTGCTGGCACCAGACTTGCCCTCCAA
+
D@@DDEH?FFHEFHHH@HH1@@1C1CFGGHG1FEHFIHCGHE?HHHHHHHHH@GHHEH=EH1<GHFHHHEGHHH@FHHH?C1@C1DGEFC@<F?FCE1DHHGC@<CAGHGGHD@GHIFEHHHHH?HHGEGEHHIHH@HIHIHGGHHHHGGFDFGF<<DHEHHHGHFDGEFCHHEGHHHF?HHGHHEFIHCHHCCHHH@HEHHH?HHHCFFEDIHHGHGEDC@EHHF?H@HGEHCGHFHCDCHFCC<DHH<?DIHIHIHHEHGEHHEHCC@EHGCCD<C@@FIHFD<1F1CHIIHHGCECCF@@HHEHEHIIHHE/CCCCHIHCF1CC@CFHHGC@CC<CEHG<@<@<0
@HISEQ:969:HM2KJBCX2:2:1101:13186:22017 2:N:0:ACTATGCA
GCCTGCAGTACTCCCAACTATCCCTTTAATCATTACGTCGATCCTAGAAACCAACAAAATAGAATCAAACGTCCTATTTCATTATTCCATGCTAATGTATTCAAGCGCGAGCTTGCTTTAAACACTCTAATTTTTTCAAAGTAACAGTCCTGATTTCTCGCGACACCAAATTAATGACATCGTGGTTTGTCAGAAGGGAGAAACCAATAATGCTAGTACGTACAAAGTACGACTGACATATTAGTCCCGAAATTCAACTACGAGCTTTTTAACTGCAACAACTTTAATATACGCTATTGGAGCTGGAATTACCGCGGCTGCTGGCACCAGACTTGCCCTCCAA
+
DCDDDGHHEHHEHHIIHIIIIIIIHHIIIICGHHHHHHIIIIIIIIIEHHHHFHIHIIHHHHIHHIIGIIGHGHIIIIIIIIHHHI?GC@HHHIIIHIIIGHIGHIIIIIHGEHHGIHIIIHEGGFGHHHIIGEFIHHGHIIIIIIIHHHIIIHIIHDHHIIIHHHHHHIHHHIIIIHHHIHHIHGIIHIHHHFIIIHIHIIIHHIIIIIIIIIIHHHHHHIIIIGIHHHIIHIIIIHHHHHHHHDGIHIHIIIIHIIHIIHIHIGIIIIIHIHGHEIIHHHEIIIIIIIIIIIIIHIIIIIIIIHHHIIIIIHIHIHHGIIIIIIHHIIIIHIIIIHDDDD@
@HISEQ:969:HM2KJBCX2:2:1101:8722:22625 2:N:0:ACTATGCA
GCCTGCAGTACTCCCAACTATCCCTATTAATCATTACATCGATCCTAGAAACCAACAAAATAGAATCGGATGTCCTATTTCATTATTCCATGCTAATGTATTCAAGCGTGAGCCTGCTTTAAACACTCTAATTTTTTCAAGGTAACAGTCCTAATTCCCCGTGACACCAAATTAATGGCATTACGGTTCTTTAGAAGGTGAGAAATCAATAATATCAGTACATACCAACGGCATGACCGAAACATTGATTCCGAAATTCAACTACGAGCTTTTTAACTGCAACAACTTTAATATACGCTATTGGAGCTGGAATTACCGCGGCTGCTGGCACCAGACTTGCCCTCCAA
+
DDDDDIIIIIIIIIIIHIIIIIIIIIIIIIIIIIIIHIIIIIIIIHHIIIIIGIIIIIIIIIIIIIIIIIIIIIIHIIHFHIIIIIHFGHHIIIIIIIIIIHIIIIIIIIIIIIIIIIIHIHIHHHHIIIIIHIIIIIIIIIIHIIIIIIIHIHHHIIIIIIIIIIIIIIIIIIIIIIHIHIIIIIIIIIIIIIIIIIIHIIIIIIIIIIIIIIIIIIIIIIIIIIIIIIIIIIIHIIIIIIIIHGIIIIIIIIIIIIIIIIIIIIIIIIIIIIIIIIIIIIIIIIIIIIIIIIHIIIIIIIIIIIIIIIIIIIIIIIIIIIIIIIIIIIIIIIIIIIIIIIDDDDD
@HISEQ:969:HM2KJBCX2:2:1101:2684:22507 2:N:0:ACTATGCA
GCCTGCAGTACTCCCAACTATCCCTATTAATCATTACGGTGATCCTAGAAACCAACAAAATAGAACCATGCCGTCCTATTCTATTATTCCATGCTAATGTATTCGAGCAAAAATGCCTGCTTTAAACACTCTAATTTTTTCAAGGTAAAGGTCCTGGATCCGCAAGACACCCAATAAAGGACATCAAGTTTCTCCAGAAGGTGAGAAATCAACAGTAACAGTTCATGCCCCTTAAGGCATGACCATCACGTCAATCCCGAAATTCAACTACGAGCTTTTTAACTGCAACAACTTTAATATACGCTATTGGAGCTGGAATTACCGCGGCTGCTGGCACCAGACTTGCCCTCCAA
+
DDDDDIIIIIIIIIIIIIIIIIIIIIIIIIIIIIIIIIIIIIIIIIIIIIIGIIIIIIIIIIGHIIIIIIIIIHIIIIIIIIIIIIIHIIIIIIIIIIIIIHHIHIIIIIIIHIIIIIIIIIIIIIHIHIIIIIIIIHIIIHIIIIIIIHHIIIIIIIIIIIIIIIHIIIIIIIIIIIIIIIIIIIIIIHIIIIIIIIIIIIIIIIIIHIIIIIIIIIIHIIHIIIIIIIIIIIIIHIIIIIHIIIIIIIHGIIIIHIIIIIIIIIIIIHIIIIIIIIIIIIIIIIIIIIIIIIIIIIIIHIIIIIIIIIIIIIIIIIIIIIIIIIIIIIIIIIIIIIIIIIIIIIIIDDDDD
@HISEQ:969:HM2KJBCX2:2:1101:18543:22443 2:N:0:ACTATGCA
GCCTGCAGTACTCCCAACTATCCCTATTAATCATTACGTCAATCCTAGAAACCAACAAAATAGGATCAAACGTCCTATTTCATTATTCCATGCTAATGTATTCAAGCGTTAGCCTGCTTTAAACACTCTAATTTTTTCAAAGTAACAGTCCTGTTTCCCTGCAACACCAAATTAATGACATTACAGTTCTTCAAGAAGGAGGAACCAGTAAAGCCAGTACATACCAGAGGCACGACCAACCTACTAATCCCGAAATTCAACTACGAGCTTTTTAACTGCAACAACTTTAATATACGCTATTGGAGCTGGAATTACCGCGGCTGCTGGCACCAGACTTGCCCTCCAA
+
DDDDDIIIHIIIIIIIIIIIIIIIIIIIIIIIIIIIIIIIIIIIIIIIIIIIIIIIIIFIHIHHIIHIIIIIHIIIIIIIIIIIIIIIIIIIIIIIIIIIIHIIIIIIIIIIIIIIIIIIIHIIIIIIIIIIIIIIIIIIHIIIIIIIIIIIIIIIIIHIIIIIIIIIIIIIIIIIIIIIIIIIIIIIIIIIIIIIIIIIIIIIIIIIIIIIIIIIIIIIIIIIIIIIIIIIIIIIIIIIIIIHHIIHIIIIIIIIHIIIIIIIIIIIIIIIIIIIIIIIIIIIIIIIIIIIIIIIIIIIIIIIIIIIIIIIIIIIIIIIIIIIIIIIIIIIIIIIIIIIIDDDDD
@HISEQ:969:HM2KJBCX2:2:1101:18352:23902 2:N:0:ACTATGCA
GCCTGCAGTACTCCCAACTATCCCTATTAATCATTACATCGATCCTAGAAACCAACAAAATAGAATCGGATGTCCTATTTCATTATTCCATGCTAATGTATTCAAGCGTGAGCCTGCTTTAAACACTCTAATTTTTTCAAGGTAACAGTCCTAATTCCCCGTGACACCAAATTAATGGCATTACGGTTCTTTAGAAGGTGAGAAATCAATAATATCAGTACATACCAACGGCATGACCGAAACATTGATCCCGAAATTCAACTACGAGCTTTTTAACTGCAACAACTTTAATATACGCTATTGGAGCTGGAATTACCGCGGCTGCTGGCACCAGACTTGCCCT
+
DDDDDIIIIIIIIIIIIIIIIIIIIIIIIIIIIIIIIIIHIIIIIIIIIIIIIIIIIIIIIIIHIIIIHHIIHIHIIHIIIIIIHHIHHIIIIIIHIIIIIHIIIIIHIIIIIIIIIIIIIIIIIHIHIIHIIIIIIHIHIIIIHIIIIIIIIIIIIIGIHIIIIHIHIIIHIIIIIIIIIIIIIIIIIIIIIIIIIIIIIIIIIIIIIIIIIIIIIIIIIIIIIIIIIIIIIIIIIIIIHGIIIIIIIIIHIHIIHIIIIIIIIIIIIIIIIIIIIIIIIIIIIIIIIIIIIIHIIIIIHHIIIIIIIIIIIIIIIIIIIIIIIIIIIIHIIIIIIIDDDDD
@HISEQ:969:HM2KJBCX2:2:1101:10666:24651 2:N:0:ACTATGCA
GCCTGCAGTACTCCCAACTATCCCTATTAATCATTACGTCGATCCTAGAAACCAACAAAATAGGGTCAAACGTCCTATTTCATTATTCCATGCTAATGTATTCAAGCGTGTGCCTGCTTTAAACACTCTAATTTTTTCAAAGTAACAGTCCTGATTCCCCATGACACCAAATTAATGACATCATAGTTCGTCAGAAGGTAGAAATCAATAATACCAGTGCATACCGGAGGCACGACCAATATATTGATCCCGAAATTCAACTACGAGCTTTTTAACTGCAACAACTTTAATATACGCTATTGGAGCTGGAATTACCGCGGCTGCTGGCACCAGACTTGCCCTCCAA
+
BDDCBHIHHFHHIHI@FHIHHGHHHHIIIIIGHHHI@EHGHHECHIIEHH1FFHHIH?GHH?FGGCEHHGHHGHHH@1FEHIFHHHEHCGEHEHHIGIFHHGHHEE?HHHHCHIHHHGGHHEHEHHIIIIIIIGGIIHIIIIIHHHIGHEHHHHHHHH?HEHFHEDCFHHEGHEEHHEEHEIIHHE?<HHHGHHHIHCHGHIHHHFGHIHIIIHIIIHEIHHHHEGFIHFGE?HHEHHIIIHEFDHDHDIHHIIHHGIIIIHDIHIGHHGIHGHFHFG@1EFIHFIHHHHFHHHHIIIIHIIIIIIIHIIIHIIIHIHIHEEEIIIIIIHG@FFEHHHIIHDDDBB
@HISEQ:969:HM2KJBCX2:2:1101:4102:24073 2:N:0:ACTATGCA
GCCTGCAGTACTCCCAACTATCCCTATTAATCATTACGTCGATCCTAGAAACCAACAAAATAGAATCAAACGTCCTATTTCATTATTCCATGCTAATGTATTCAAGCGTAAGCCTGCTTTAAACACTCTAATTTTTTCAAAGTAACAGTCCTGATTCCCCACGACACCAAATTAATGACATCGCGGTTCTTCAGAAGGTAGGAACCAATAATGCCAGTGCGTACCGAAGCACGACCAACAATTTGATCCCGAAATTCAACTACGAGCTTTTTAACTGCAACAACTTTAATATACGCTATTGGAGCTGGAATTACCGCGGCTGCTGGCACCAGACTTGCCCTCCAA
+
D0@B<GHC@C<DC@FG1DHEHE1<CCC?<@G@1111F1<D?/DG0CC1<11D1<@0@1<11D11<1DCCCG0<C00<C<1<1DFC11<1<G11<1HFE@8<1<<880(DGF3HHHF@DGBC18DHFG?HHHD@1B1B1@?HBC8<51HEEGEEHHE?D<'$<2<C@FFH1@D08EHD82C/HHD7@@HFDC@EGF<CIHHIFHHH?CGCGFD00E?IHH@H@C@CAF>EECHFEHHFGC@G:1GGIHHHCD<C1<1HCEEHDHF<<=HEHE@C<GCEHGC@@<@@?HHHHHHH<FHHHEEHHIHHECE@HHF<</<F<11IH?FHHHGEHEEHEC@</E<00DB0
@HISEQ:969:HM2KJBCX2:2:1101:19173:24395 2:N:0:ACTATGCA
GCCTGCAGTACTCCCAACTATCCCTATTAATCATTACGGTGGTCCTAGACCAACAAAATAGAACCAACGTCCTATTCTATTATTCCATGCTAATCTATTCAAGCAAAAGCCCGCTTTAAACACTCTAATTTTTTCAAGGTAATGGTCCTGGTTCCCCGACACACCCAATAAAGGGCATACCGGCTCACCAGAAGGATAGACCCGACAACAGACAGTACTCGCCAGAGACGGACCGCCCGGTCAGGTCTAAAATTCAACTACGAGCTTTTTAACTGCAACAACTTTAATATACGCTATTGGAGCTGGAATTACCGCGGCTGCTGGCACCAGACTTGCCCTCCAA
+
?@ADDHHHHGHIHHCEHIHIH1FCHHHHHIFHIEGCHC<<GEEH?FH@HHIIHECGEFEHCD<CG?CHHC@HIIF?@EHHHIEC<1<D@<DFGHHDHHH?HGHEHHHHEHCGCFCECGGG@HEHGF@GHG@@GIHHHEHHFHHHEE5F@@E'?FHHHIHHIGIHGHHHGHHHHGEEECHHHG?HEHHEHHFHHHHIHHHFHHHCHHHHG@HH8IHGHHIHHHHIIIGIIIHIIIIIIIHHAHHHIHHIIIIIHGHHHHHCGEGHHHHHEHGHHIIHHIHHIHIIGIIHIIHIHHHEHHIIIIIIHHIHHIIIIIIIIHHHEIHHEIIHHHHHHIIIIHDDDDD
@HISEQ:969:HM2KJBCX2:2:1101:5668:25059 2:N:0:ACTATGCA
GCCTGCAGTACTCCCAACTATCCCTATTAATCATTACATCGATCCTAGAAACCAACAAAATAGAATCTGATGTCCTATTTCATTATTCAATGCTAATGTATTCAAGCGTAAGCTTGCTTTAAACACTCTAATTTTTTCAAGGTAACAGTCCTAATTCCCCATAACATCAAATAAATGACATTATGGTTCTTTAGAAGGTGAGAACCAATAAAACCAGTACATACCAAGGCATGACCGATTCCTTGATCCCGAAATTCAACTACGAGCTTTTTAACTGCAACAACTTTAATATACGCTATTGGAGCTGGAATTACCGCGGCTGCTGGCACCAGACTTGCCCTCCAA
+
DDDDDGIIIIIIIIIIHIIHIIIIIIIIIHIGHIIIHIIIIHFHHHIHHHIIIIIIIHIIIIIIHIIIIHHIIIIIHIIIIIIIIIIHHIIIIIHHIIIIIIIHIIHIHIIIHHHHIIIIIIHHHIHHIHIIIHHIIIIIHHHHHIIIIIIIIHHHHHFHIIHHIEHIIIIHIIIIIIIIIIIIGIIHHHHIHIIIIIIIIHIIIIIHHHHEHIIIIIIIIIIIHHFGIIIIIHIHIIIIIHIHHHCIHFHHHIIIIIIIIHIIIIIIHIIIHFIIIHHHHIIIHHHHFHEHEIIHHIIIIIIHGIIIIIIHIIHIIIIHIIHHIIIIIHIIIIHFGIIIDCDDD
@HISEQ:969:HM2KJBCX2:2:1101:6874:23892 2:N:0:ACTATGCA
GCCTGCAGTACTCCCAACTATCCCTATTAATCATTACGGTGGTCCTAGAAACCAACAAAATAGAACCACAACGTCCTATTCTATTATTCCATGCTAATCTATTCAAGCAATAGCCCGCTTTAAACACTCTAATTTTTTCAAGGTAATGGTCCTGGCTCCCCAACACACCCAATAAAGGACATACTGGTTCACCAGAAGGAAGACCCGACAGCAGACAGTACTCGCCAAAGACGGACCGCCCGGCCAGGCCTAAAATTCAACTACGAGCTTTTTAACTGCAACAACTTTAATATACGCTATTGGAGCTGGAATTACCGCGGCTGCTGGCACCAGACTTGCCCTCCAA
+
DDDDDIIIIIIIIIIIIIIIIIHHIIIIIIHIIIIIIIIIIIIIIIIIIIIIIIIIHIIIIIHIHIIIIIIHIIHIIHIIIIIIIIHHHIHHHIIIIIIIIIGIIIIIIIIIIIIIIIIIIHHHIHIIIIIGHIHIIIIIIIIIIIIIIIIIIIHIIIIIIIIIIIHIIIIIIIIIIIIIIIIIIIIIIIIIIIIHIIIIIIHIIIIIIIIIIIIIIIIIIIIIIIIIIIIIIIIIIIIIIIIIHIIIHIIIIIIIIIIIIIIIIIIIIIIIIIIIIIIIIIIIIIIIIIIIIHIIIIIIHIIIIIIIIIIIIIIIIIIIIIIIIIIIIIIIIIIIIIIIIDDDDD
@HISEQ:969:HM2KJBCX2:2:1101:6884:25402 2:N:0:ACTATGCA
GCCTGCAGTACTCCCAACTATCCCTATTAATCATTACGTCGATCCTAGAAACCAACAAAATAGAATCAAACGTCCTATTTCGTTATTCCATGCTAATGTATTCAAGCGTGAGCCTGCTTTAAACACTCTAATTTTTTCAAAGTAACAGTCCTGATTCCCCAAGACACCAAATTAATGACATCATGGTTCGTCAGAAGGTAGGAATCAATAATACCAGTACGTACAATAGCACGACCAATAAATTGATCCCGAAATTCAACTACGAGCTTTTTAACTGCAACAACTTTAATATACGCTATTGGAGCTGGAATTACCGCGGCTGCTGGCACCAGACTTGCCCTCCAA
+
DDDDCIIIIIIIIIIIIIIIIIIIIIIIIIIIIIIIIIIIIIIIIIIIIIIIIIIIIIIIIIHIGHIHIIHHIIIIIIHIHIIIIIIIIIIHIIHIIIHHIIIIIIIIIIIIIIIGIHIIIHHIIIIIIIIIIIIIIIIHIIIIIIIIIIIIIIIIIIIIIIIIIIIIIIIIIIIIIIIIIIIIIIIHIIIIIIIIIIIIIIIIHIIIIIIIIIIIIIIIIIIIIIIIIIIIIIIIIIIIIIIHIIIIIIIIIIIIIIIIIIIIIIIIIIIIIIIIIIIIIIIIIIIIIIIIIIIIIIIIIIIIIIIIIIIIIIIIIIIIIIIIIIIIIIIIIIIIIIIIDDDDD
@HISEQ:969:HM2KJBCX2:2:1101:10966:25352 2:N:0:ACTATGCA
GCCTGCAGTACTCCCAACTATCCCTATTAATCATTACGTCAATCCTAGAAACCAACAAAATAGGATCGAACGTCCTATTTCATTATTCCATGCTAATGTATTCAAGCGTTAGCCTGCTTTAAACACTCTAATTTTTTCAAAGTAACAGTCCTGTTTCCCTGCAACACCAAATTAATGGCATTACAGTTCTTCAGAAAGGAGGAATCAGCTAAGCCAGTGCATACCAGTGGCACGACCAACCTGCTGACCCCGAAATTCAACTACGAGCTTTTTAACTGCAACAACTTTAATATACGCTATTGGAGCTGGAATTACCGCGGCTGCTGGCACCAGACTTGCCCTCCAA
+
DDDD@FHHHIIIHHHEHIG?<<FHHHHHIIHIGIHIHHFHIIIHHHHHIDGHF1GE@HHHHIE@EHHHFHHHIIIIHCFGHHHIIHG1<GCFGCGHGIIIIIIIIIHHHHIHFHGIHHEFHGCHFGIIIIHGHHHHHHHIHHGHDFHEGHIIHHHHHCHHHGIIHHIIIHIIHHHFIHHG@HIIIGIHGIIIHHIIGHHIIIHF@HHFHHEGIHHIIIIIHHFHHHHIIIIIHHG<=HGIIHEGCGHIGHHEIHHIHIIIIHIIIHIHGFEIIIHIIIIIHIIIIIIHIIIIIIHEIIIIIIIIIHIIHHHHCIHHIIIIIIHIIIIIIIIIHHHIIIIIIDDDDD
@HISEQ:969:HM2KJBCX2:2:1101:19794:25487 2:N:0:ACTATGCA
GCCTGCAGTACTCCCAACTATCCCTATTAATCATTACGTCAATCCTAGAAACCAACAAAATAGGATCGAACGTCCTATTTCATTATTCCATGCTAATGTATTCAAGCGTTAGCTTGCTTTAAACACTCTAATTTTTTCAAAGTAACAGTCCAAATTCCCCGCAACACCAAATTAATGGCATTACGGATCATCAGGAAGGAGGAATCAGTGAGACCAGTACATACCAGAGGCATGACCAATCTACTAACCCCGAAATTCAACTACGAGCTTTTTAACTGCAACAACTTTAATATACGCTATTGGAGCTGGAATTACCGCGGCTGCTGGCACCAGACTTGCCCTCCAA
+
DDDBAHIIIIIIIEHHHIIIIGFFHIHHHEHFHEHEFHHIIIHIIIHIHHHHIIIIIIIIHHIHHIIIII?CGHE=@EGHHHIIIIIIIGIIIHIGIIHHHGHHHHHHIIHHIHHCIHFHHGHHEBGHHHIHHHFHCFHIIHHIHEHF6BAHGFEHHDHHHHHFGFIHHEHHHHHIIIHFHFHHHIHIIHHHHIIIIIIIIIHHIIHIHHIGI<HEGHHFHHIHHIHGCHIIIIIGHIHHGHHHFCA:IIHGIHHEIHHGCHHIIIIHHIHIHHCHHIIHHHGC@EFHIHHEHEHEHEIHHHHHIHEHHIHEDHHIHIIIIIIIIIIHIHIIHGHHHIHIHDDBDD
@HISEQ:969:HM2KJBCX2:2:1101:4342:26525 2:N:0:ACTATGCA
GCCTGCAGTACTCCCAACTATCCCTATTAATCATTACGTCAATCCTAGAAACCAACAAAATAGGATCAACGTCCTATTTCATTATTCCATGCTAATGTATTCAAGCGCGAGCCTGCTTTAAACACTCTAATTTTTTCAAAGTAACAGTCCTGATTCCCCACCACACCAAATTAATGACATGATGGTTCGTCAGAAGGTAGGAATCAGTAACACCAGTACGTACCGAAGGCACGACCAACGCACTAATCCCGAAATTCAACTACGAGCTTTTTAACTGCAACAACTTTAATATACGCTATTGGAGCTGGAATTACCGCGGCTGCTGGCACCAGACTTGCCCTCCAA
+
DDDDCIIIIIIIIIIIGIIIIIIIIIIIIIIIIIIIIHIIIGIIIIHIIIIIIIIIIIIHIHHIEFIIIHHHIHHIHHGIIIHIIGHHHIHHIIIIIIIIHHHIIIHHIIIIIIIHGHHHHIIIIIIIIIIIIIIHHHHGIIIIIIIIIIIIGIIIIFHFHIHHDHHHHIIHHHHIIIIIHHHIIIIIIIHIIHIIIHIIIHHHIIIIIIIIIIH<HIIHHIHHHGHIIIIIIHIIIIIIIHHHIGIIIIGIIIIIIIIIHHIIIIIIIIIIIIIIIIIIIIIIIIIIIIHHHDIIHHHHIIIIGIIIIIIIIIIIIIIIIIIIIIIIIIIIIIIIIIIIDDDDD
@HISEQ:969:HM2KJBCX2:2:1101:8956:26755 2:N:0:ACTATGCA
GCCTGCAGTACTCCCAACTATCCCTATTAATCATTACGTCAATCCTAGAAACCAACAAAATAGGATCGAACGTCCTATTTCATTATTCCATGCTAATGTATTCAAGCGTTAGCTTGCTTTAAACACTCTAATTTTTTCAAAGTAACAGTCCAAATTCCCCGCAACACCAAATTAATGGCATTACGGATCATCAGGAAGGAGGAATCAGTGAGAGCAGTACATACCAGAGGCATGACCAATCTACTAACCCCGAAATTCAACTACGAGCTTTTTAACTGCAACAACTTTAATATACGCTATTGGAGCTGGAATTACCGCGGCTGCTGGCACCAGACTTGCCCTCCAA
+
DDDDDIIIIIIIIIIIIIIIIIIIIIIIIIIIIIIIIIIIIIIIIIIIHIIIIIIIHIHIIHGHIIIGHHIHHEHHHIIIIIIIIIIHHHIIIIIGIIIIIHIHHIHIIIIIIIIIIHIIIIIIIIHHIIIHIIIIIIIIHIIIIIIIHIIIHHIHIIIHIIIHIIIIIIIHIHIIIIIIIIIIHIIIIIIIIIIIIIIIIIIIIIIIIIIIIIIIIIIIIIIIIIIIIIIIIIIIIIIIIIIHHIIIIIIIIIIIIIIIIIIIIIIIIIIIIIIIIIIIIIIIIIIIIIIIIIIIIIIIIIIIIIIIIIIIIIIIIIIIIIIIIIIIIIIIIIIIIIIIIDDDDD
@HISEQ:969:HM2KJBCX2:2:1101:7207:27258 2:N:0:ACTATGCA
GCCTGCAGTACTCCCAACTATCCCTATTAATCATTACGTCAATCCTAGAAACCAACAAAATAGGATCGAACGTCCTATTTCATTATTCCATGCTAATGTATTCAAGCGTTAGCCTGCTTTAAACACTCTAATTTTTTCAAAGTAACAGTCCTGTTTCCCCGCAACACCAAATTAATGGCATCACGGTTCTTCAAGAAGGAGGAATCAGCGAGGCCAGTGCATACCATTGGCACGACCAACCTGCTGACCCCGAAATTCAACTACGAGCTTTTTAACTGCAACAACTTTAATATACGCTATTGGAGCTGGAATTACCGCGGCTGCTGGCACCAGACTTGCCCTCCAA
+
DDDCAIIIIHIIIIIIIIIIHIIIIIIIIHIIIHHHHHHIIIIIHIIHIIHIHHIIIIHGHIHHHIIIIHIHIHFHIIIHIIIIIIIIIIIIGIHIIIIIIIIHIIIHIHIIIIIIIIIIIIIIIIIIIHGHIHIIIIIIIIIIIIIIIIIIIHHIIIIIIIIIIIIIIHIIIIIIIIIIIIIIIIIIIIIIIIIIIIIIHIIIIIIIIIIIIIIIIIIIIIIIIIIIIIIIIIIIIIHIIIIHHIIIIIIIIIIIIIIIIIIIIIIIIIIIIIIIIIIIIIIIIIHHEIIIIIIIIIIIIIIIIIIIIIIIIIIHIIIIIIIIIIIIIIIIIIIIIIIIIDDDDD
@HISEQ:969:HM2KJBCX2:2:1101:8319:27680 2:N:0:ACTATGCA
GCCTGCAGTACTCCCAACTATCCCTATTAATCATTACGGTGATCCTAGAAACCAACAAAATAGAACCATGCCGTCCTATTCTATTATTCCATGCTAATGTATTCGAGCAAAAATGCCTGCTTTAAACACTCTAATTTTTTCAAGGTAAAGGTCCTGGATCCGCAAGACACCCAATTAAGGACATCAAGTTTCTCCAGAAGGTGAGAAATCAACAGCGACAGTTCATACCCCTTAAGGCATGACCATCACGTCAATCCCGAAATTCAACTACGAGCTTTTTAACTGCAACAACTTTAATATACGCTATTGGAGCTGGAATTACCGCGGCTGCTGGCACCAGACTTGCCCTCCAA
+
CDDCDIIIIIHHIIIIIIIIIIIIIIHIIIIIIIHIIHIIHIIIIIIIIIIIIIIIIIIHIIHGHGICHHIIIHIHIGIIIIIIIIIIIHIIHGHIIIIIIHHIIHIIIIIIIHIIIIIIIIIHIHHIIIIIIIIIIIHHIHIIHIIHIIIIIIIIIIHHHHHIIIIIIIIIHIIIIIIIIIIIIIIIIIIIGIHHH<IIIIIIIIIIGIIIIIIIIIIIIIIIIIIIIIIIIIIIIIIIIIIIIIIIIIH@IIIIHHHGHHIIIIIIHHIIIIIIIIIIIIIIIIIIIIHIIIIIIIIIHIIIIIIIIIIIIIIHIIIIIIIIIIIIIIHIIIIIIIIIIIIIIIHGDDDDD
@HISEQ:969:HM2KJBCX2:2:1101:13346:26725 2:N:0:ACTATGCA
GCCTGCAGTACTCCCAACTATCCCTATTAATCATTACGTCAATCCTAGAAACCAACAAAATAGGATCGAACGTCCTATTTCATTATTCCATGCTAATGTATTCAAGCGTTAGCCTGCTTTAAACACTCTAATTTTTTCAAAGTAACAGTCCTGTTTCCCTGCAACACCAAATTAATGACATTACAGTTCTTCAAGAAGGAGGAATCAGTAAAGCCAGTACATACCATAGGCACGACCAACCTACTGACCCCGAAATTCAACTACGAGCTTTTTAACTGCAACAACTTTAATATACGCTATTGGAGCTGGAATTACCGCGGCTGCTGGCACCAGACTTGCCCT
+
BADB?HIHIIIIIIHIIIIGIHCHHIIHIIICHHHCHHIIIIIEHIIEHIIIIIIIHHIHHIHHIHIFGHIHGHCHFHIEHEHHIIII@HHHHIHHGEGHHIIFHHIIIIHHHIIIHFIHHHIFCGIIIIIIIHIIHHGIHEIIIIIIIIIIIHHIIIIHHIIIIIIIHIHGHIHIHIHHGHIIIIIIHIIHIIIIIIIIIIIHHIIIIIIIIIHIIIIIIIIIIIIIHIHIIIIIIIHGGHHIIHIIHHHEHHHG<HIHIIIIIHHHCIHHIIIIIHIIIHIIHHHHIHGHHIIIHIIHIIIIIHIHIIIIIIIHIIIIIIIIIIIIIIIIIIIIIDDDDD
@HISEQ:969:HM2KJBCX2:2:1101:9890:27794 2:N:0:ACTATGCA
GCCTGCAGTACTCCCAACTATCCCTATTAATCATTACGGTGGTCCTAGAAACCAACAAAATAGAACCACAACGTCCTATTCTATTATTCCATGCTAATCTATTCAAGCAATAGCCCGCTTTAAACACTCTAATTTTTTCAAGGTAATGGTCCTGGCTCCCCAACACACCCAATAAAGGACATACTGGTTCACCAGAAGGAAGACCCGACAGCAGACAGTACTCGCCAAAGACGGACCGCCCGGCCAGGCCTAAAATTCAACTACGAGCTTTTTAACTGCAACAACTTTAATATACGCTATTGGAGCTGGAATTACCGCGGCTGCTGGCACCAGACTTGCCCTCCAA
+
DDD@DHHGHHIHIIIIIIIIEGHIIHHIIIIGHHHHIH@DHHHHHIIIGIHIIIIIIHHIIHGFHIIIIIICD<FHGH1FGHEHHI1FGHHHHHIIIIIIIHGHHIIIIIIIHFHHHHHIHFHHIHIHHHHHIIHEIHHHIIIHIIIHHHIHHDGHEHHIHHHHIHIIIIIHHEHHIIIIHIIIIIHIIIIIIIIIIIHHGEHIHHHEHHHFIIIHHHIIIHDHIIHIIHHIIHIHHHIIIIHIIIIHHIIIIIIHIHIIIIHIIHIIIIIIIHEIIIIHIIHIHIIIIIIIHIIIIIHIIIIIIIIIIIIIIIIIIIIHIIIIIIIIIIIHIIIIIHGIIDDCDD
@HISEQ:969:HM2KJBCX2:2:1101:2603:28054 2:N:0:ACTATGCA
GCCTGCAGTACTCCCAACTATCCCTATTAATCATTACGTCAATCCTAGAAACCAACAAAATAGGATCGTCGTCCTATTTCATTATTCCATGCTAATGTATTCAAGCGTTAGCCTGCTTTAAACACTCTAATTTTTTCAAAGTAACAGTCCTGTTTCCCCGCAACACCAACTTAATGGCATTACGGTTCTACAAGAAGGAGGAATCAGCAAAGCCAGTGCATACCAGTGGCACGACCAACTTGCTGACCCCGAAATTCAACTACGAGCTTTTTAACTGCAACAACTTTAATATACGCTATTGGAGCTGGAATTACCGCGGCTGCTGGCACCAGACTTGCCCTCCAA
+
DCDDDIIIIIHIIGHIIIHHIIIIIIIIHIIIIIIIIIIIIFHIIIHIIHHIIGHIHIIIIHIHIIIIIHIIIIHIIIIIIIIIIIIHIIIIIIIIIIHIIHHIIIIIIIIIGIIHHIIHHHHIHHHIHIIIIHIIIIIIIIIIIIIIIIIIIIIIIIIIIIIIIIIHHHIIHIIIIIIIIIIIIIIIIIIIIIHIIIIIIIIIIIIIIHIIIIIIIIIIIIIIIIIHIIIIIHIIIIHIIIHHIHIIIIIIIIIIIIIIIIIIIIIIIIIIHGIIIIIIIIIIIIIIIIIIHIIIIIIIIIIIIIIIIIIIIIIIIIIIIIIIIIIIIIIIIIIIIIIIDDDDD
@HISEQ:969:HM2KJBCX2:2:1101:3399:28234 2:N:0:ACTATGCA
GCCTGCAGTACTCCCAACTATCCCTATTAATCATTACGTCGATCCTAGAAACCAACAAAATAGGGTCAAACGTCCTATTTCATTATTCCATGCTAATGTATTCAAGCGTGTGCCTGCTTTAAACACTCTAATTTTTTCAAAGTAACGGTCCTGATTCCCCATGACACCAAATTAATGACATCACAGTTCGTCAGAAGGTAGAAATCAATAATACCAGTGCATACCGGAGGCACGACCAATATATTGATCCCGAAATTCAACTACGAGCTTTTTAACTGCAACAACTTTAATATACGCTATTGGAGCTGGAATTACCGCGGCTGCTGGCACCAGACTTGCCCTCCAA
+
DDDDDIIIIIIIIIIIIIIIIIIIIIIIHGHIIHIIIIIIIDHIIHIHHIIIHIIIIGIGHHHIIIIIIIIIIHIIIIIIIIHIGIIHGIIHGIIHIIIIIHHIIIIIIIIHIIIIIIIIIIIIIIIIIIIIIIIHHIIIIIHIIIIHIIIIHIIIIIIIIIIIIIGIIIIIIIIIIIIIIIIIIIIIIHIIIIIHHIIIIIIIHIIIIIIIIIIIIIIIIIIIIIIIIIIIIIIIIIIIIIHHCIIIIIIIIIIIHIIIIHEHIIIIIIIIIIIIIIIIIIIIIIIIIIIIIIIIIIIIHIIIIIIIIIIIIIIIIIIIIIIIIIIIIIIIIIIIIIIIIDDDDD
@HISEQ:969:HM2KJBCX2:2:1101:12157:28941 2:N:0:ACTATGCA
GCCTGCAGTACTCCCAACTATCCCTATTAATCATTACATCGATCCTAGAAACCAACAAAATAGAATTGGATGTCCTATTTTATTATTCTATGCTAATGTATTCAAGCGTGAGCCTGCTTTAAACACTCTAATTTTTACAAAGTAACAGTCCTAATTCCCTGTGACACCAAATTAATGGCATTACGGTTCTTTAGAAGATGAGAAATCAATAATATCAGTACATACCAACGGCATGACCGAAACATTGATTCCGAAATTCAACTATGAGCTTTTTAACTGCAACAACTTTAATATACGCTATTGGAGCTAGAATTACTGTGGCTGCTAGCACCAGACTTGCCCTCCAA
+
DDDDDIIIIIIIIIIFIIIHIIHIIIIHHCHHIIIIIIHIIIIIIIIIIHIIEHHIIHHIHIHIIHHHIIIGEHHIHIIIIHEHIIIHIIIIGIEEHIHFAEHHHGIIIIIIIIIIHIIHHHHIIIHIIHIIIIIIHHHHHIHIIIIGHIHHIHHIHIGGIIGHHHHIIIIIIHGHEHIIIIIIHHHGGIIIIIIIIIIIIIIIIIIIIIHHHHHIIIIIIIHIHHCHIHIHHHHHIHHHIIIIHHGIIIHIIIIIIIIIIIHHEIIIIHIIGHIIHHHIGIIIIIIIHIIIHHHIIIIIIIIIIIIIIIIIIIIIHIIIIHIHIIIIHHIIIIHIGIIIIHBADDD
@HISEQ:969:HM2KJBCX2:2:1101:1615:28832 2:N:0:ACTATGCA
GCCTGCAGTACTCCCAACTATCCCTATTAATCATTACGGTGATCCTAGAAACCAACAAAATAGAATCATGCCGTCCTATTTCGTTATTCCATGCTAATCTATTCAAGCATAAAGCCTGCTTTAAACACTCTAATTTTTTCAAAGTAACAGTCCTGATTTCCCATCACACCAAATAAATGGCATGAAAGTTCCTCAGAAGGTAGAGATCCATCTCACCAGTGCAGACAATTAAGCCTGACCAATGGGTAGACCCCGAGGTTCAACTACGAGCTTTTTAACTGCAACAACTTTAATATACGCTATTGGAGCTGGAATTACCGCGGCTGCTGGCACCAGACTTGCCCTCCAA
+
DDDDBIIIIIIIIIIIIIIIIHIIIIIIIIIIIIIIIHHHEHHIIIIHIIIICHHIIIHHIIHHIIIIIIGIIHHHEHHHHIFCHIHHHHIEHHIEHHHIHHIIIHHHHIIIHHHIIIIIHHIIHIHHIIGIIIIIIHIIIHHIIIIIIIIIIIHIHIHIIIIHIIHHIIHIHIIIIIIIIIIIIIIHIIIIIIIIIIIIIIIIIIIIIIHIIIIIIIIIIIIIIIIIIIIIIIIIIIIIIIIIIIHHIIIIIIIIIIIIIIIIIIIIIIIIIIHIIIIIIIIIIIIIIIIIIIIIIIIIIIIIIIIIIIIIIIIIIIIIIIIIIIIIIIIIIIIIIIIIIIIIDDDDD
@HISEQ:969:HM2KJBCX2:2:1101:7237:28956 2:N:0:ACTATGCA
GCCTGCAGTACTCCCAACTATCCCTATTAATCATTACGGTGATCCTAGAAACCAACGAAATAGAATCAGTCCGTCCTATTTCATTATTCCATGCTAATGTATTCAGACGTTAGCCTGCTTTAAACACTCTAATTTTTTCAAAGTAACAGTCCTGATTTCCAATCACACCAAATTAATGACATGAAAGTTCCTCAGAAGGTAGAGATTTATCTCACCAGTACAGACAATTAAGCCTGACCAATGGGTAAACCCCGAAGTTCAACTACGAGCTTTTTAACTGCAACAACTTTAATATACGCTATTGGAGCTGGAATTACCGCGGCTGCTGGCACCAGACTTGCCCTCCAA
+
DCDDDIIIIIIGIIIIIIIHIIIIIIIIIIIIIIIIIHIIIIIIIIHIIIIIIIIIIIIIIIIIIGIIHIIIIIIIIIIIIIIIIIIIIIIIHIIIHIIIIHIIIIIIIIIIIIHIIIIIIIIIIIIIIIIIIIIIIIIIIIIIIIIIIIIIIIIHIIIIIHHIIHIIIIIIIIIIIHIIIIIIIIIIIIIIIIIIIIIHIIIIIIIIHIIIIIIIIIIIIIIIIIIHIIIIIIIIIIIIIIIIHGFIIIIIIIIIIIIIIIIIIIIIIIIIIIIIIIIIIIIIIIIHHIIIIIIIIIIIIIIIIIIIIIIIIIIIIIIIIIIIIIIIIIIIIIIIIIIIIIIDDDDD
@HISEQ:969:HM2KJBCX2:2:1101:7529:28979 2:N:0:ACTATGCA
GCCTGCAGTACTCCCAACTATCCCTATTAATCATTACATCGATCCTAGAAACCAACAAAATAGAATCGGATGTCCTATTTCATTATTCCATGCTAATGTATTCAAGCGTGAGCCTGCTTTAAACACTCTAATTTTTTCAAGGTAACAGTCCTAATTCCCCGTGACACCAAATTAATGGCATTACGGTTCTTTAGAAGGTGAGAAATCAATAATATCAGTACATACCAACGGCATGACCGAAACATTGATCCCGAAATTCAACTACGAGCTTTTTAACTGCAACAACTTTAATATACGCTATTGGAGCTGGAATTACCGCGGCTGCTGGCACCAGACTTGCCCTCC
+
D@@DCIIGHHHHIEHIIIHIIIFHIHHIHHIHHIHFHIHHHHHIIIIIIGHHIHGIHIIIIIHEFHIIIIIDHHHHHEHIHIIIGHFHIIIIHEFHHIHHGHIIHFHFHHHIHHGHIIIFIIHIIIIIIIIHHHHEFHGHIIIHIIIIIIHHIHHIIHIIIHIIIIIIIIIHHIIHGHIHIHIIHIIHEFEHIIIIIIIIHIIIIHHIIIHIIIHGIGIHEHIIIIIIIIIIIHHHGHIIHHHHIIIHHIHHIIIGIHIIIIIIIIIIIHFHIGHHIIIIIIIHIIIHIIHHIIIIIIIIHIIIIIIIHIIIHDIIIIIIIHHHIIHHIIIIHHHHHIIGDDDCC
@HISEQ:969:HM2KJBCX2:2:1101:15220:28969 2:N:0:ACTATGCA
GCCTGCAGTACTCCCAACTATCCCTATTAATCATTACGTCAATCCTAGAAACCAACAAAATAGGATCGAACGTCCTATTTCATTATTCCATGCTAATGTATTCAAGCGTTAGCTTGCTTTAAACACTCTAATTTTTTCAAAGTAACAGTCCAAATTCCCCGCAACACCAAATTAATGGCATTACGGATCATCAGGAAGGAGGAATCAGTAAGACCAGTACATACCAGAGGCATGACCAATCTACTAACCCCGAAATTCAACTACGAGCTTTTTAACTGCAACAACTTTAATATACGCTATTGGAGCTGGAATTACCGCGGCTGCTGGCACCAGACTTGCCCTCCAA
+
DCDDDGIHHIIHIIIIIIIIIIIIIIIIHHIHIIIIIIIHIIGGGIIIHIIIHIIIIIGEHIHGHGHEEGEHF?EHIHIIHIII?EEHHIIHIHIIIIIIHFIIHIIIIIIIIIIIHHHIIHHHHFHHHIGHIHHHIIIHIHIIIIIHIIHHIHIIIIHEHIIIHFIIIHIHHIHHIGIIIIIHIIHHHIGIIHIIIIIIIIIHIIIIIIIIIIIIIIIIIHIGFIIIIHIIIIIIIHIIIIIHGIIIIIIIIIIIIIIIHIIIIIIIIIIIIIIIIIIIIIIIIIIIIIIIHGHIIIIIIIIIIIIIIIIIIIIIIIIIIIIIIIIHIIIIIIIIIHHIIDDDDD
@HISEQ:969:HM2KJBCX2:2:1101:7853:29704 2:N:0:ACTATGCA
GCCTGCAGTACTCCCAACTATCCCTATTAATCATTACATCGATCCTAGAAACCAACAAAATAGAATCGGATGTCCTATTTCATTATTCCATGCTAATGTATTCAAGCGTGAGCCTGCTTTAAACACTCTAATTTTTTCAAGGTAACAGTCCTAATTCCCCGTGACACCAAATTAATGGCATTACGGTTCTTTAGAAGGTGAGAAATCAATAATATCAGTACATACCAACGGCATGACCGAAACATTGATCCCGAAATTCAACTACGAGCTTTTTAACTGCAACAACTTTAATATACGCTATTGGAGCTGGAATTACCGCGGCTGCTGGCACCAGACTTGCCCTCCAA
+
DDDDDIIIIIIHIIIIIIIIIIIIIHIIIIHIIIIIIIIIIIIHIIIIIIIIIIEHIIIIHIHHIIIIIIHIIHIIIHIIIIIIGIIHIHEEHIIGIIHHIHHHIHHIIIHIIIIIIHHEHIIHIIIIHHEHHHHHHHIIIIHHHHIIIHIIIIIHIIIIIIIIIIHHHIHHHHHIHHHIIIIIIIIIIIHIIIIIIIGIIIIIIIIIIIHHIGIIGIIIIIIIIIIIIIIIIIIIIIIIIIIIHHIIIIIHHH?FIIIIIIIIIIHIIIIIIHHEIIIIIHIIHHIIIHCGIIIIIIIIIHIIHIIIIIIHIIIIIIIIIIIIIIIIIIIIIIIIHIGIIIDDDDD
@HISEQ:969:HM2KJBCX2:2:1101:19318:29065 2:N:0:ACTATGCA
GCCTGCAGTACTCCCAACTATCCCTATTAATCATTACATCGATCCTAGAAACCAACAAAATAGAATCGGATGTCCTATTTCATTATTCCATGCTAATGTATTCAAGCGTGAGCCTGCTTTAAACACTCTAATTTTTTCAAGGTAACAGTCCTAATTCCCCGTGACACCAAATTAATGGCATTACGGTTCTTTAGAAGGTGAGAAATCAATAATATCAGTACATACCAACGGCATGACCGAAACATTGATCCCGAAATTCAACTACGAGCTTTTTAACTGCAACAACTTTAATATACGCTATTGGAGCTGGAATTACCGCGGCTGCTGGCACCAGACTTGCCCTCCAA
+
DADDDIIIIIIIIIIIIIIIIIIIIIIIIIIIIIIIIIIIIIIIIIHIHIHHIIIIFHIIIIHIIIIIIIIIIHFHIIIIGIIIIIIHIIIHHFHGHIIIHIIIIIIHHIIHHIHGIIHIIIIIIIIIIHIHIIIIIIIHHIIIIIIHIIIIIIIIIIHIIIHIIIIIIIIHHIHIIHIIIIIIIIHIIIIIIIIIIIIIIIIIIHIIIIIIHHIIIIIIIIIIHIIIIIIIIIIIIIIIIIIIIHIIIIIIIIIIIIIIIIIIIIIIIIIIIIIIIIHIIIIIIIIIIIIIIIIIIIIIHIIIIIIIIIIIIIIIIIIIIIIIIIIIIIIIIIIIIIIIIIDDDDD
@HISEQ:969:HM2KJBCX2:2:1101:2891:30891 2:N:0:ACTATGCA
GCCTGCAGTACTGACCCAACTATCCCTATTAATCATTACGGTGATCCTAGAAACCAACAAAATAGAATCATGCCGTCCTATTTTATTATTCCATGCTAATGTATTCAAGCAAAATGCCTGCTTTAAACACTCTAATTTTTTCAAAGTAAAGGTCCTGGTTCCCCGTGACACCCAATTAAGGGCATCGCGGTTCTCCAGAAGGTGAGAAATTGACTACACCAGTTCATACCCCTTAAGGCACGACCGATGTGTCAATCCCGAAATTCAACTACGAGCTTTTTAACTGCAACAACTTTAATATACGCTATTGGAGCTGGAATTACCGCGGCTGCTGGCACCAGACTTGCCCTCCAA
+
DDDDDIIIIIIIIIHIGIIIIIIIIIIIIIIIIHHIIIIIIIIIIIIIHIGIIIIIGIHEHHIIIHHIIIIIIIHIIIIIIIIIHIIGHHIHIIIGH?HHIHEHIIIIIIHIHHIIIIIIGIIIHIIHHHHHHHIIIIIHHIIIIIIIIIIIIHHHIIHIIIIIIIIIIIIIIIIIIIIIIIHIIIIIIIIIIIIIIIIIIIIIIIIIIIIIIIIIIHIIIIIIIIIIIIIIIIIIIIIIIIIIIIIIIIIIHIIIIIIIIIIIIIIIIIIIIIIIIIIIIIIIIIIIIIIIIIIIIIIIIHIIIIIIHIIIIIIIIIIIIIHHIHIIIIIIIIIIIIIIIIIIIIIIIDDDDD
@HISEQ:969:HM2KJBCX2:2:1101:19951:31341 2:N:0:ACTATGCA
GCCTGCAGTACTCCCAACTATCCCTATTAATCATTACGGTGGTCCTAGAAACCAACAAAATAGAACCACAACGTCCTATTCTATTATTCCATGCTAATCTATTCAAGCAATAGCCCGCTTTAAACACTCTAATTTTTTCAAGGTAATGGTCCTGGCTCCCCAACACACCCAATTAAGGACATGCTGGTTCACCAGAAGGAAGACCCGACAACAAGACAGTACTCGCCAAAGACGGACCGCCCGGCCAGGCCTAAAATTCAACTACGAGCTTTTTAACTGCAACAACTTTAATATACGCTATTGGAGCTGGAATTACCGCGGCTGCTGGCACCAGACTTGCCCTCCAA
+
DDDDDIIIIHIIIIIIIIIIIIIIIIIIIIIIIIIIIIHIIGI@HIGHGIIIIHIIIIIHHHHEHIHIHIIIIIIIIIIIIIIIIIHIIGHIHHG@GHHHIGGGIIIHHHHHHHFGIIIIIIHIHHIHIHHHHHIIIIFIHIIIIIHHHIIHHHEFIIGHHHHIIHHHHIIHHEIIIHIHIHIIIIIHFGHHHIHGCIHIIHHGGIIIIIIHIIIIIIH@IHGIIIIIIIHHIIIIIIIIIIIHHHIIIIHIIHGIIIIIIIIIIHHIIIIIHHIHHIIIIIIIIIIHIIIIIIHIIIIIIIIIIIIIIIIIIIHHIIIIIIIHFGIIIIIIIIIIIIIIIIDDDDD
@HISEQ:969:HM2KJBCX2:2:1101:10411:31632 2:N:0:ACTATGCA
GCCTGCAGTACTCCCAACTATCCCTATTAATCATTACGTCAATCCTAGAAACCAACAAAATAGGATCGAACGTCCTATTTCATTATTCCATGCTAATGTATTCAAGCGTTAGCCTGCTTTAAACACTCTAATTTTTTCAAAGTAACAGTCCTGTTTCCCTGCAACACCAAATTAATGACATTACAGTTCTTCAGAAAGGAGGAATCAGCGAAGCCAGTACATACCAGTGGCACGACCAACCTGCTGACCCCGAAATTCAACTACGAGCTTTTTAACTGCAACAACTTTAATATACGCTATTGGAGCTGGAATTACCGCGGCTGCTGGCACCAGACTTGCCCTCCAA
+
DDDDDIIIIIIIIIIIIIIIIIIIIIIIIIIIIIIIIIIIIIIIIIGIIIIHIIIIHIIIIGHHGIHHHIEHHEHIIHIIIIIIIIIIIIIIIIIIIIIIHHIIIHIIIIIIHIIIIIIIIIIIIIIIIIIIIIIIIIIHIIIIIIIIIIIHIIIIIIIIIIIIIIIIIIFHIIIIIIIIIIIIIIIIGIIHIIIIIIIIIIIIIIIIIIGIIIIIIHIIIIIIIIIIIIIIIIIIIIIIIIIIHIIIIIIIIIIIIIIIIIIIIIIIIIIIIIIIIIIIIIIIIIIIIIIIIIIIIIIIIIIIIIIIIIIIIIIIIIIIIIIIIIIIIIIGIIIIIIIIIDDDDD
@HISEQ:969:HM2KJBCX2:2:1101:13779:31890 2:N:0:ACTATGCA
GCCTGCAGTACTCCCAACTATCCCTATTAATCATTACAGCGGTCCTAGAAACCAACAAAATAGAACCGATGTCCTATTCTATTATTCCATGCTAATGTATTCGAGCAAAGGCCTGCTTTGAACACTCTAATTTTTTCAAGGTAAAAGTCCTGGTTCCCCACCACACCCAGTGAAGGGCATGGGGTTCCCCAGGAGGAAAGGCCCGACCGAACCCGTGCGCTCGATTAGGAGGACAGGTCAGCCAGGCCCAAGGTTCAACTACGAGCTTTTTAACGGCAACAACTTTAATATACGCTATTGGAGCTGGAATTACCGCGGCTGCTGGCACCAGACTTGCCCTCCAA
+
DDDADIIIIIIIIIHHIGIIIIHIIIHEHIGHIFHIIIIIHHEHHIHEHHHHHHIIIIIHHIIHHIIHIHHIIHHEGHCFHIIIHIIIIIHIIHHIHIIIIIHIIIIIHIIIIHHIIIIHIIIIIIHIIIIIHIIHIIIHHGHHHIIIIIIEHHIIHHIIIHHHHIHIIIIIIGIIIIHIIGIIHEHGHIIIIIIIIHIIIHHIIIHIIIIIIIIIIIIIIIIIIIIIIIIIHIIIIIIIIIHIIIHHHHIHIIIIIIIIIIIIIIIIHIGIHIIIIIIIIIIIIIIIIIHIIIIHIIIIIIIIIIIIIIIIIIIIIIIIIIIIIIIIIIIIIIIIIIICDDDD
@HISEQ:969:HM2KJBCX2:2:1101:7859:31727 2:N:0:ACTATGCA
GCCTGCAGTACTCCCAACTATCCCTATTAATCATTACGTCGATCCTAGAAACCAACAAAATAGGGTCAAACGTCCTATTTCATTATTCCATGCTAATGTATTCAAGCGTGTGCCTGCTTTAAACACTCTAATTTTTTCAAAGTAACGGTCCTGATTCCCCATGACACCAAATTAATGACATCACAGTTCGTCAGAAGGTAGAAACCAATAACACCAGTACATACCAGAGGCATGACCGACGTATTGATCCCGAAATTCAACTACGAGCTTTTTAACTGCAACAACTTTAATATACGCTATTGGAGCTGGAATTACCGCGGCTGCTGGCACCAGACTTGCCCTCCAA
+
DCDDDIIIHHHHHIIIIIGHIIIIIIIIIIIIIIIIIIIIIIIIIIIHHIIIIIIIIIIIHIIIHIIIIIIIIIIIIHHIIIIIHIHIIIIIIIHIIIIIIHHIIIIIIIIIIHHHIIIFIIIIIIHHIHIIIIHIIIIIIIIIIIIIIIHHIIIIIIIIIIGHIIIIIIIFHIIHIIIIIIIIIHHHIIIIIIIIIIIIIIIGIHIIIIHIGIIIIIIIIHHIHIIIHIIIIIIIIIIIIIIHGIIHIIIIIIIIHIIIHHEIIIIIIIHIIIIIIIIIIIIIIIIIIIIIHIIIIIIIIIIIIIIIIIIIIIIIIIIIIIIIIIIIIIIIIIIIIIIIIDDDDD
@HISEQ:969:HM2KJBCX2:2:1101:16494:33717 2:N:0:ACTATGCA
GCCTGCAGTACTCCCAACTATCCCTATTAATCATTACATCGATCCTAGAAACCAACAAAATAGAATCGGATGTCCTATTTCATTATTCCATGCTAATGTATTCAAGCGTGAGCCTGCTTTAAACACTCTAATTTTTTCAAGGTAACAGTCCTAATTCCCCGTGACACCAAATTAATGGCATTACGGTTCTTTAGAAGGTGAGAAATCAATAATATCAGTACATACCAACGGCATGACCGAAACATTGATCCCGAAATTCAACTACGAGCTTTTTAACTGCAACAACTTTAATATACGCTATTGGAGCTGGAATTACAGCGGCTGCTGGCACCAGACTTGCCCTCCAA
+
DDDDDIIHIIIIIHIIIIHHIGIIHIIIHIIHHIFCDGHDHHIHIIIIIIIHHHHIIIIIIHFHIHHEHGGHIHFGHHHHG?FHHHIGDHHIIIIIIHIIIDIIIIIIIIIHIIIIIIIIIHIIIIIIHHHIIIIIIIIIIIIIIIIIHHIIIIIIIIIIIIIIIIIIIIIIIIIIIIIIIHIIIIIIIIIIIIIIHIIIIIIIIIIIIIIIIIIHIIIIIIIIGIIIIIIIIIIIIIIIIIIIHEIIIIIIIIIIIIIIIIIIIIIIIIIIIIIIIIIIIIIIIIIIIIIIIIIIIIIHGHIIIIIIIIIIIIIIIIIIIIIIIHIIHIIIIIIIIIIIIIDDDDD
@HISEQ:969:HM2KJBCX2:2:1101:20710:33881 2:N:0:ACTATGCA
GCCTGCAGTACTCCCAACTATCCCTATTAATCATTACATCGATCCTAGAAACCAACAAAATAGAATCGGATGTCCTATTTCATTATTCCATGCTAATGTATTCAAGCGTGAGCCTGCTTTAAACACTCTAATTTTTTCAAGGTAACAGTCCTAATTCCCCGTGACACCAAATTAATGGCATTACGGTTCTTTAGAAGGTGAGAAATCAATAATATCAGTACATACCAACGGCATGACCGAAACATTGATCCCGAAATTCAACTACGAGCTTTTTAACTGCAACAACTTTAATATACGCTATTGGAGCTGGAATTACCGCGGCTGCTGGCACCAGACTTGCCCTCCAA
+
DDDDDIIIHIHHIIIIIHGHIIHIIHIIIIIHIIIHIIIIGIIIIIIIIHIHIHIIGHIIHHGIIIIIGIHHIGIIIIIIIIIIIIHHIHHFHEHIIHIIHCEHIIHIIIIGIHIHHHIIHIIIIIIIHHHHHHIIHIGHIHIIIIIIIIGIIHEHHHHHHG?FGHGHIHHIIHIIHIHHHHC<HEIHCHFHHHIHIHHIGEHIIHFHHIIIHHHHFHFIHF?IHIIIIIHHGEGCH=IIIHIHHGIHCHCEGEHHHGCEGHHCIIIIIIIHIHHGHHHIHHHHHEGIG<F1EIHHHEIHHIIIIHIHHHEHHIHHHDHIIFIIIHHEIHHIIIHHHIHIIID@DDD
@HISEQ:969:HM2KJBCX2:2:1101:18679:34108 2:N:0:ACTATGCA
GCCTGCAGTACTCCCAACTATCCCTATTAATCATTACGTCGATCCTAGAAACCAACAAAATAGAATCAAACGTCCTATTTCATTATTCCATGCTAATGTATTCAAGCGTAAGCCTGCTTTAAACACTCTAATTTTTTCAAAGTAACAGTCCTGATTCCCCACGACACCAAATTAATGACATCGCGGTTCTTCAGAAGGTAGGAACCAATAATGCCAGTGCGTACCGAAGCACGACCAACAATTTGATCCCGAAATTCAACTACGAGCTTTTTAACTGCAACAACTTTAATATACGCTATTGGAGCTGGAATTACCGCGGCTGCTGGCACCAGACTTGCCCTCCAA
+
DDDDDIIIIIIIIHHIIIGHIIIIIIIIIIHIIIIIIHHIIIIIIIIIHIIIIHFHIIIFHGHIIHIIHHGHHGGIHIIIIIIIHIIEEHHHHHIIIIIIGIGHHIIHIHHEHIHFHHHHIIIIIIIIIIIIIIHHEHHIIIIIIIIIIIIIHHIIIIIIIIIIIIIIIIIIIIGIIIHIIIIIHIIIIIGIIIIIIIIIHIIIIIIIIIIHIIIIIIHIHIIII<IIIIIIIIIIIIIIIHHHIIHIIIIIIIIIIIIIIHIIIIIIIIIIIIIIIIIIIIIIHIIIIIIIIIIIIIIIIIIIIIIIIIIIIIIIIIIIIIIIIIIIIIIIIIIIIIIIDDDDD
@HISEQ:969:HM2KJBCX2:2:1101:14195:35147 2:N:0:ACTATGCA
GCCTGCAGTACTGCCCAACTATCCCTATTAATCATTACGGTGATTCAGAAACCAACAAAACAGGACCACCGTCCTATTTTATTATTCCATGCTAATGTATTCAGACGTAAGCCTGCTTTGAACACTCTAATTTTTTCAAGGTAAAGGTCCTGGTTTCCCACCACGCTAAATTAATAACATGATGGTTCCCCAGAAGGTAGGAATTCTACACGCTAGTACAGACTGGTTAGCCCGACCAACGGTAGAACCCCGAAATTCAACTACGAGCTTTTTAACTGCAACAACTTTAATATACGCTATTGGAGCTGGAATTACCGCGGCTGCTGGCACCAGACTTGCCC
+
DDDA@EHEHHIHHIIIIIIIIIIIIIIIIIIHIHHHIIIIHHHIHIIIGIIGHHHHHIHIIIGHHIIIIIHHHIHHIFIIHIIIIIIHEHEHIFHIHHHHHIHIIIIGIIIIHIIIIHHHHHHHHIIHIHIGIHHHE??HHFEHHEIHIIHHHFHHHIFFHDIHHHHHHCDHHFFHGHIFIIIIHGIHHHHIIHGHIIIIIHIIHHHHHHHIIHIIIIIIIIHIIIIIIIIIHHEHGCHHIHHHFHHIHDHIIIIIHHGGEHHIIHHIIIHGHGIHIIIIIHHIIHHHHEH@IHHHHHHHIHHHIIIIHIIHHHHIIGIHHIHIIIHIIIHHHEIIDDDDB
@HISEQ:969:HM2KJBCX2:2:1101:17540:34312 2:N:0:ACTATGCA
GCCTGCAGTACTCCCAACTATCCCTATTAATCATTACGTCAATCCTAGAAACCAACAAAATAGGATCAAACGTCCTATTTCATTATTCCATGCTAATGTATTCAAGCGTTAGCTTGCTTTAAACACTCTAATTTTTTCAAAGTAACAGTCCTGTTTCCCTGCAACACCAAATTAATGGCATTACAGTTCTTCAGAAAGGAGGAATCAGCGAAGCCAGTACATACCAGTGGCATGACCAACCTGCTGACCCCGAAATTCAACTACGAGCTTTTTAACTGCAACAACTTTAATATACGCTATTGGAGCTGGAATTACCGCGGCTGCTGGCACCAGACTTGCCCTCCAA
+
<<DDBFEHHHIIHGEH?C?GFHHHEHHHIIGHIIIHIHHHIHIHHI@CFHIHGFCEEH?CDCF@1GHHHHEHHHEGEHHII@HFIIEGHHHIHHEHIIIIIHIHHIHHHHHHHHGHGIIHHHFCH@GHIIIIGHIICEHHHHHHHGHIIFHIHIIIIHDCEFGHHHHHFFCIIHGHHHGGIHIHHHG@CGD@HFHG@GCF0HHHHIHHDFHIIHIHHIIHIIHIIIHFIHHCFIIHHIHHHGCG?ECHCHEHIHFEHHIIIIHHHHHHHIIHIIIHHHHEHEFHEGIHHFFHDIIIIIHHIHHHIIIHIHIHHIGIHDIHEFHIIHFHHHIHGHHIIIHIHDBDB@
@HISEQ:969:HM2KJBCX2:2:1101:11236:35717 2:N:0:ACTATGCA
GCCTGCAGTACTCCCAACTATCCCTATTAATCATTACATCGATCCTAGAAACCAACAAAATAGAATCGGATGTCCTATTTCATTATTCCATGCTAATGTATTCAAGCGTGAGCCTGCTTTAAACACTCTAATTTTTTCAAGGTAACAGTCCTAATTCCCCGTGACACCAAATTAATGGCATTACGGTTCTTTAGAAGGTGAGAAATCAATAATATCAGTACATACCAACGGCATGACCGAAACATTGATCCCGAAATTCAACTACGAGCTTTTTAACTGCAACAACTTTAATATACGCTATTGGAGCTGGAATTACCGCGGCTGCTGGCA
+
DDDDDIIIIIIIIIIIIIIIIIIIIIIIIIIIIIIIIIIIIIIIIIIIIIIIIIIIHHHHIIHIIIIIHIIIIIHIGIIIIIIIIIIGHIIHHIIIIIIIIIIIIIIIIIIIIIIIIIIIIIIIIIIIHIIIIIIIIIIIIIIIIIIIIHGIIIIIIIIIIIIIIIIIIIIIIIIIIIIIIIIIIIIIIIIIIIIIIIIIIIIHIIIIIIIIIIIIIIIIIIIIIIIHHIIIIIIIIIIIIIIIIIIIIIIIIIIIIIIIIIIIIIIIIIIIIIIIIIIIIIIHIHIIIIIIIIIIIIIIIHIIIIIIIIIIIIIIIIIIIIIIIDDDDD
@HISEQ:969:HM2KJBCX2:2:1101:8709:36096 2:N:0:ACTATGCA
GCCTGCAGTACTCCCAACTATCCCTATTAATCATTACGTCAATCCTAGAAACCAACAAAATAGGATCGAACGTCCTATTTCATTATTCCATGCTAATGTATTCAAGCGTTAGCCTGCTTTAAACACTCTAATTTTTTCAAAGTAACAGTCCTGTTTCCCTGCAACACCAAATTAATGGCATTACAGTTCTTCAGAAAGGAGGAATCAGCGAAGCCAGTACATACCAGTGGCACGACCAACCTGCTGACCCCGAAATTCAACTACGAGCTTTTTAACTGCAACAACTTTAATATACGCTATTGGAGCTGGAATTACCGCGGCTGCTGGCACCAGACTTGCCCTCCAA
+
DCDDDIIIIIIIHIIIIHIIIIIIIIIIIIIIIIIIIIIIIIIIIIIIIHIIIIIIIIIIIHHIHIIHIIIIIIIIHHIIHIIIHIHFHIIIIIIIIIIIIHHIIIIIIIIIIIIIIIIIIIIIIIIIIIIIIIIIIIIIHIIIIIIIIIHIIIHIIIIIIIIIIIIIIIHGHHIIIIIIIIIIIIIIIIIIIIIIIIIIIIIIHIIIIIIIIIIIIIIIIIIIIIIIIIIIIIIIIIIIIIIHHIIIIIIIIIIIIIHIIIIIIIIIIIIIIIIIIIIIIIIIIIIIIIIIIIIIIIIIIIIIIIIIIIIIIIIIIIIIIIIIIIIIIIIIIIIIIIIIIDDDDD
@HISEQ:969:HM2KJBCX2:2:1101:18166:36374 2:N:0:ACTATGCA
GCCTGCAGTACTCCCAACTATCCCTATTAATCATTACGGTGATCCTAGAAACCAACGAAATAGAATCAGTCCGTCCTATTTCATTATTCCATGCTAATGTATTCAGACGATAGTCTGCTTTAAACACTCTAATTTTTTCAAAGTAACAGTCCTGATTTCCCATCACACCAAATAAATGGCATGAAAGTTCCTCAGAAGGTAGAGATCCATCTCACCAGTGCAGACAATTAAGCCTGACCAATGGGTAGACCCCGAGGTTCAACTACGAGCTTTTTAACTGCAACAACTTTAATATACGCTATTGGAGCTGGAATTACCGCGGCTGCTGGCACCAGACTTGCCCTCCAA
+
DDDDDIIIIIIIIIIIIIIIIIIIIIIIIIIIIIIIIIIIIIIIIIIIIIIIIIIIIIIIIIHIIIIIIIIIIIIIIIIIHIIHIIIIIHIIHIII@HHIIHHIIIIIIIIIIHHIIIHIIIIHIIIIIIIIIIIIIIIIIIIIIIIIHIIIIIIIIIIIIIIIIIIHIIIIIIIIIIIIIIIIIIIIIIIIIIIIIIIIIIIIIIIIIIHIIIHIIIIIIIIIIIIIIIIIIIIIIHIIIIIIHHDIIIIHIIIIIIIIIIIIIIIIIIIIIIIIIIIIIIIIIIIIHIIIIIIIIIIIIIIIIIIIIIIIIIIIIIIIIIIIIIIIIIIIIIIIIIIIIIIDDDDD
@HISEQ:969:HM2KJBCX2:2:1101:13410:36108 2:N:0:ACTATGCA
GCCTGCAGTACTCCCAACTATCCCTATTAATCATTACGTCAATCCTAGAAACCAACAAAATAGGATCAAACGTCCTATTTCATTATTCCATGCTAATGTATTCAAGCGTTAGCCTGCTTTAAACACTCTAATTTTTTCAAAGTAACAGTCCTGTTTCCCTGCAACACCAAATTAATGACATTACAGTTCTTCAAGAAGGAGGAACCAGTAAAGCCAGTACATACCAGAGGCACGACCAACCTACTAATCCCGAAATTCAACTACGAGCTTTTTAACTGCAACAACTTTAATATACGCTATTGGAGCTGGAATTACCGCGGCTGCTGGCACCAGACTTGCCCTCCAA
+
ADDCAHHEHHE?CFEHHIIIHHIIIIIIHIIHIIIIIICGGCHHIIIIIIIIFHHGIHIFHH@C<CH@GHHIHCHHIIII@GHIGEHFIIHHEHHIIHCGE<FHIIHCCEEHHIHHHHH@HHHHIFFHHHHIHHHIDHHIIAFHHGCGHHHIGCGHHHHHIIIIEHHIHHCGGGFCHHHHHEFFHF<@FHH:ID9HFEHIIHEHHDGCHHFIHD@GC<F@@GIIIHHHHIIIIIIHGF<HGFCG1HEAHIC1IIIIIIIHHEHIIIHIIIIIIIIIIIIIIIIIHHHIIIIIHIIIHHIHHIIIIIIIIIIIIIIIIIIIIIIIIIIIIIIIIIIIIIIIIDDDDD
@HISEQ:969:HM2KJBCX2:2:1101:13280:36680 2:N:0:ACTATGCA
GCCTGCAGTACTCCAACTATCCCTATTAATCATTACGGTGATCCTAGAAACCAACAAAATAGAACCATGCCGTCCTATTCTATTATTCCATGCTAATGTATTCGAGCAAAATGCCTGCTTTAAACACTCTAATTTTTTCAAGGTAAAGGTCCTGGTTCCACATGACACCCAATTAAGGACATCATGCTTCTCCAGAAGGTGAGAAATCAACTGCGACAGTTCATACCCCTTAAGGCACGACCATCACGTCAATCCCGAAATTCAACTACGAGCTTTTTAACTGCAACAACTTTAATATACGCTATTGGAGCTGGAATTACCGCGGCTGCTGGCACCAGACTTGC
+
DDDDDIIIIIIIHIIIIIIIHIIIIIIIIIIIIIIIIIIIHIIIIGIHIHIIIIIIIIHHHHIIIIIII?GHICHHIIIIIHHIIIIIIIIIIIIIIIIIHHHIIIIIHIIHIIIIIIIHIIIIIHIIIIIHHHHIIIIIIIIIIIIIIIIIIIIHHGIIIIIIIIIIHIIIIIIIHHIIIIIIIIIIIIIIIIIIIIIIIIIIIIIIIIIIIIHIIIIIIIIIIIIIIIIIIIIIIIIIIHHIIHIIIIIIIIIIIIIIIIIIIIIIIIIIIIIIIIIHIIIIIIIIIIIIIIIIIHGIIIIIIIIIIIIIIIIIIIIIIIIIIIIIIIIIIIIIIIIDDDDD
@HISEQ:969:HM2KJBCX2:2:1101:10366:36792 2:N:0:ACTATGCA
GCCTGCAGTACTCCCAACTATCCCTATTAATCATTACGTCAATCCTAGAAACCAACAAAATAGGATCGTCGTCCTATTTCATTATTCCATGCTAATGTATTCAAGCGTTAGCCTGCTTTAAACACTCTAATTTTTTCAAAGTAACAGTCCTGTTTCCCCGCAACACCAACTTAATGGCATTACGGTTCTACAAGAAGGAGGAATCAGCAAAGCCAGTGCATACCAGTGGCACGACCAACTTGCTGACCCCGAAATTCAACTACGAGCTTTTTAACTGCAACAACTTTAATATACGCTATTGGAGCTGGAATTACCGCGGCTGCTGGCACCAGACTTGCCCTCCAA
+
DDDDDIIIIIIIHIIIIIIIIIIIIIIIIIIIIIIIIIIIIIIIIIIIIIIIIIIIIIIIIIIHIIIIIIIIIIGIIIIIIIIIIIIHIIIGIHHIIIIIIIIIIIHIIIIIIIIIHIIIIIIIIIIIIIIIIIIIIIIIIIIIIIIHIIHHHIIIHIIHIIIIIIHIIIIIIIIIIIIHIIIIIIHIIIIIIIIIIIIIIIIIIIIIIIIIIIIIIIIIIIIIIIIIIIIIIIIIIIIIIIIHIIIIIIIIIIIIIIIIIIIIIIIIIIIIIIIIIIIIIIIIIIIIIIIIIIIIIIIIIIIIIIIIIIIIIIIIIIIIIIIIIIIIIIIIIIIIIIIIDDDDD
@HISEQ:969:HM2KJBCX2:2:1101:5722:37248 2:N:0:ACTATGCA
GCCTGCAGTACTCCCAACTATCCCTATTAATCATTACGTCAATCCTAGAAACCAACAAAATAGGATCAACGTCCTATTTCATTATTCCATGCTAATGTATTCAAGCGCGAGCCTGCTTTAAACACTCTAATTTTTTCAAAGTAACAGTCCTGATTCCCCGCCACACCAAATTAATGACATGATGGTTCGTCAGAAGGTAGGAACCAGTAACACCAGTACGTACCTAAGGCACGACCAACGTACTGATCCCGAAATTCAACTACGAGCTTTTTAACTGCAACAACTTTAATATACGCTATTGGAGCTGGAATTACCGCGGCTGCTGGCACCAGACTTGCCCTCCAA
+
DDDDDIHIIIIIIIIHHIIIIIIIIIIIHHIIHHIIIIIIIIHIGIGEFHIIIIHIIIIIIIIIHHIEHHIIEHHHIIHHHHHIIHEHEHHIIIIHHIIHHHHIHIIHHIIIIIIHIHIIIIIHIIIIGIIIHHIIIIHHIHHHIIHHIIHGHGHHIIHIIIIIIIHHEHHIIIIIIIIIHIIIIIGIIIIIHGIIFHHIIHHHIIIHIIIIIIIIIIIIHIIHHIHIIIHHEHI>IIIHHHHHIHIIIIIHIHIIHIIHGCHHHEIIIIIIHHIIIIIIHHHHHGHIIIHGIHHHCF<CHIHEHGIIIIIIIIIIIIIIIHIIHIIIIIIIIIIIGIIIDDDBA
@HISEQ:969:HM2KJBCX2:2:1101:18595:36714 2:N:0:ACTATGCA
GCCTGCAGTACTCCCAACTATCCCTATTAATCATTACATCGATCCTAGAAACCAACAAAATAGAATCTGATGTCCTATTTCATTATTCCATGCTAATGTATTCAAGCGTAAGCTTGCTTTAAACACTCTAATTTTTTCAAGGTAACAGTCCTAATTCCCCATAACATCAAATAAATGACATTATGGTTCTTTAGAAGGTGAGAACCAATAAAACCAGTACATACCAAGGCATGACCGATTCCTTGATCCCGAAATTCAACTACGAGCTTTTTAACTGCAACAACTTTAATATACGCTATTGGAGCTGGAATTACCGCGGCTGCTGGCACCAGACTTGCCCTCCAA
+
DDDDDIIIIIIIIIIIIIHIIIIIIIIIIIIIIIIIIIIIIIIIIIIHIIIIIIIIHIFHHHHIIHIIHIIHIGHIIIIIIIIIIIIIHHIIHIHIIIIIIHIIIIHIIIIIIIIIHIIIIIIIIIIIIIHIHIIIIIIIIIIIIHIIIIIIIIHIIIHHIIIIIIHIIIIIIIIIIIIIIIIIHIIIGIIIIIIIIIIIIIIIIIIIIIIIIIHIIIIIIIIIIIIIIIIIIIIIIIIIIIIHIIIIIIIIIIIIIIIIIIIIIIIIIIIIIIIIIIIIIIIIIIIIIIIIHIIIIIIIIIIIIIIIIIIIIIIIIIIIIIIIIIIIIIIIIIIIIIIIDDDDD
@HISEQ:969:HM2KJBCX2:2:1101:18545:37067 2:N:0:ACTATGCA
GCCTGCAGTACTCCCAACTATCCCTATTAATCATTACGTTGATCCTAGAAACCAACAAAATAGAATCGAACGTCCTATTTCATTATTCCATGCTAATGTATTCAAGCGCGTGCCTGCTTTAAACACTCTAATTTTTTCAAAGTAACAGTCCTGACTCCCCACAACATCAAATTAATGACATCATGATTCATCAGAAGGGAGAAATCAATGACATTAGTACGTACCGAAGGCACGACCGACGTATTGATCCCGAAATTCAACTACGAGCTTTTTAACTGCAACAACTTTAATATACGCTATTGGAGCTGGAATTAACGCGGCTGCTGGCACCAGACTTGCCCTCCAA
+
CDDDDIIIIIIIIIIIIIIIIIIIIIIIIIIIIIIIIIIIIHHIIIHIIIIIIIIIEHIHHIHIIIIIGIIHIIIIIIIIIIIIIIIIHHIIIIEHIIIIHFHIIIIIIIIIIIIIIIIIIIIIIIHHGIIIIIIHIIHIIIIHHHHIHIIIHIIIIIIIIIIIIIIIIIIHIIIIIIIIIIIIIIIIIHHIIIIIIHIIIIIIIIIIIIIIIIIIIIIIIIIIIIIIIIIIIIIIIIIIIIHIHIIHIHIHIIIIIIIIIIIIIIIIIIIIIIIIIIIIIIIIIIIIIIIIIIIIIIIIIIIIIIIIIIIIIIIIIIIIIIIIIIIIIIIIIIIIIIIIIDDDDD
@HISEQ:969:HM2KJBCX2:2:1101:13258:36794 2:N:0:ACTATGCA
GCCTGCAGTACTCCCAACTATCCCTATTAATCATTACGTCAATCCTAGAAACCAACAAAATAGGATCAACGTCCTATTTCATTATTCCATGCTAATGTATTCAAGCGCGAGCCTGCTTTAAACACTCTAATTTTTTCAAAGTAACAGTCCTGATTCCCCGCCACACCAAATTAATGACATGATGGTTCGTCAGAAGGTAGGAACCAGTAACACCAGTACGTACCTAAGGCACGACCAACGTACTGATCCCGAAATTCAACTACGAGCTTTTTAACTGCAACAACTTTAATATACGCTATTGGAGCTGGAATTACCGCGGCTGCTGGCACCAGACTTGCCCTCCAA
+
DDCDDIIIIIIIIIIIIIIIIIHIIIIIIIIIIIIIIIIIIIIIIIIIIIIIIIIIIHIIIIIIIIIGIIIIGIIIIIIIIIIGHHIIIIIIIIIIIIIIIHHIIIIHIIIIIIIIIIIIHIHIIIIIIGHIIIIIIIIIIIIIIIIIHIIIHIIIIIIIIIIIIIIIIIIIIIIIIIIHIIIIIIIIIIIIIIIIIIIIIIIIIIIIIIIIIIIIIIIIIIIIIIIHHIIIIIIIIIIIIHIHIIIIIIIIIIIIIIIHIIIIIIIIIIIIIIIIIIIIIIIIIHIIIIIIIIIIIIIIIIIIIIIIIIIIIIIIIIIIIIIIIIIIIIIIIIIIIIIIDDDDD
@HISEQ:969:HM2KJBCX2:2:1101:3336:37548 2:N:0:ACTATGCA
GCCTGCAGTACTCCCAACTATCCCTATTAATCATTACGTCAATCCTAGAAACCAACAAAATAGGATCAAACGTCCTATTTCATTATTCCATGCTAATGTATTCAAGCGTTAGCCTGCTTTAAACACTCTAATTTTTTCAAAGTAACAGTCCTGTTTCCCTGCAACACCAAATTAATGACATTACAGTTCTTCAAGAAGGAGGAACCAGTAAAGCCAGTACATACCAGAGGCACGACCAACCTACTAATCCCGAAATTCAACTACGAGCTTTTTAACTGCAACAACTTTAATATACGCTATTGGAGCTGGAATTACCGCGGCTGCTGGCACCAGACTTGCCCTCCAA
+
D@DDDIIIHHFHIEEGEEHHII1FHIIFHHHHHHHGIHFHIHHHEHIHFHIIIFGHHEEHHIHI?FHIGEHEFGEHHIFCFHHIHEHIIIFCHEHHHHIHHIIIHEHHIIIIIHHHGIIIICGHHIHIIIHHIIIIHHHHIHIIHIIIIIIIIIHCHCIIIIIIIIIIIHIHIIIIFIGIIIIIIIIIIIIIIIIIIIIIIIHHHIIIHIIHI;FIIIIHGIIIHIIGIIIIIGIIHHIIIHHHGHHHIIHHIIHEHHHEHIIIIIIIHIIIIIHIGIIHHHHIIIIIIIIHIIIIIIIIHIIIHIIIIHIIIIIIIIIHIIHIIIIIIHIIIIIIIIIIIDDDDD
@HISEQ:969:HM2KJBCX2:2:1101:18974:38239 2:N:0:ACTATGCA
GCCTGCAGTACTCCCTATCCCTATTAATCATTACGGTGATCCTAGAAACCAACAAAATAGAACCATGCCGTCCTATTCTATTATTCCATGCTAATGTATTCGAGCAAAAATGCCTGCTTTAAACACTCTAATTTTTTCAAGGTAAAGGTCCTGGATCCGCAAGACACCCAATAAAGGACATCAAGTTTCTCCAGAAGGTGAGAAATCAACAGTAACAGTTCATACCCCTTAAGGCATGACCATCACGTCAATCCCGAAATTCAACTACGAGCTTTTTAACTGCAACAACTTTAATATACGCTATTGGAGCTGGAATTACCGCGGCTGCTGGCACCAGACTTGCCCTCCAA
+
DDDDDIIIIIIIIIIIIIIIIHHIHIIIIHIIHIIIHHIIHHEHHHIGIIIIIIIIIGHHIIIIHHHHIIHIIHHIGHHIHHHIGFHIHIIIIGEHIHIIIHHHGIIIIIIIIHIHIIIIIICHIIIIIHHHHIIIIHIIIHHIHHIIIGIIIIGHIIIIIIHHIIIHIIIIIIIHHIIIIIIHIHHHIHIIIIIIIIIIIIIIIHHHIIIIIIIIIIIIIIHHIIIIIIIIGIIIIIIIIHIIIIIHDIIIIIIIIIIIHIIIHHIIIIIIIIIIIIHIIIIIIIIIIIIHIIIIIIIIIIIIIIIIIIIIIIIHHIIIIIIIIIIIIIIIIIIIIIHIIIIIIDDDDD
@HISEQ:969:HM2KJBCX2:2:1101:11553:37794 2:N:0:ACTATGCA
GCCTGCAGTACTCCCAACTATCCCTATTAATCATTACGTCGATCCTAGAAACCAACGAAATAGGATCAAACGTCCTATTTCATTATTCCATGCTAATGTATTCAAGCTAATGCTTGCTTTAAACACTCTAATTTTTTCAAAGTAACAGTCCTGATTCCCCACGACACCAAATTAATGACATCATGCTTCGTCAGAAGGGAGAAACCAATTGTACCAGTTCATACCGTAGGCACGACCGATAAATTGATCCCGAAATTCAACTACGAGCTTTTTAACTGCAACAACTTTAATATACGCTATTGGAGCTGGAATTACCGCGGCTGCTGGCACCAGACTTGCCCTCCAA
+
DDDADHHHHHIIIHHEHHFHHHHIIIIHHHHHIIIIIGGHDDHGGHIIIHIHHIHHDHIIFHIIIIIHHEGHHIIGHIHGHIIIGHHHH?ECGHIIIHIHHHGHEDHHHHIHHHHHHHIIICFGHHIHIHEDGHIIIHHHHHHFGHHHIIHIIHIIIIGHHHIIIIIIHGHHIGHFIHIHHHHHIIIHIIHIIIIIIIIIHHIHGHHHHIIIIIHHIHHHIIHHHIIIHGHIIIIIHIIIIIHHHIIHHHEHGIIIIIIHIHHHHHIIIIIHHHCIIIIIIIIHGIIIIHIHIHDHHHGFGHIHGHIIIIIIIIIIIIIIHIIIIHIIHHIIIIIIIIHIHDDDDD
@HISEQ:969:HM2KJBCX2:2:1101:3926:38228 2:N:0:ACTATGCA
GCCTGCAGTACTCCCAACTATCCCTATTAATCATTACGTCAATCCTAGAAACCAACAAAATAGGATCAAACGTCCTATTTCATTATTCCATGCTAATGTATTCAAGCCTTAGCCTGCTTTAAACACTCTAATTTTTTCAAAGTAACAGTCCTGATTTCCTGCAACACCAAATTAATGACATTACAGTTCGTCAAGAGGGAGGAATCAGTGAGATCAGTACATACCAGAGGCATGACCAACCTACTAACCCCGAAATTCAACTACGAGCTTTTTAACTGCAACAACTTTAATATACGCTATTGGAGCTGGAATTACCGCGGCTGCTGGCACCAGACTTGCCCTCCAA
+
DDDDDIIIHIIIHIIHIIIIIIIIIIIIIIIIIIHIIIIIIIIIIIIIIIIIIIIIIIIIIIIIGHIHIIHIHIIIIIIIHIIIIIIIIIIHIIIIIIIIIIHIIIHIIIIHHIIIIIIIIIIIIHIIIIIIIHIIIHHIHIIIIIIIIGIIIIIIIIIIHEHIHIIIIHIIIIIIIIIIIGIIIIIIIIIHIHIIIIIIIHIIIHIII;IIIIIIIIIIIIHIIIIIHIHIIIIIIIIIIIIHHHCHIIHIIIIIHIIIIIIIIIHIIIIHIIIIIIIIIIIIHIIIIIIIIIIIIHIIIIIIIIIIIIIIIIIIIIIIIIIIIIIIIIIIIIIIIIIIIDDDDD
@HISEQ:969:HM2KJBCX2:2:1101:12946:37505 2:N:0:ACTATGCA
GCCTGCAGTACTCCCAACTATCCCTATTAATCATTACGTCGATCCTAGAAACCAACAAAATAGAATCAAACGTCCTATTTCATTATTCCATGCTAATGTATTCAAGCGTAAGCCTGCTTTAAACACTCTAATTTTTTCAAAGTAACAGTCCTGATTCCCCACGACACCAAATTAATGACATCGCGGTTCTTCAGAAGGTAGGAACCGATAATGCCAGTGCGTACCGAGGCACGACCAACAATTCGATCCCGAAATTCAACTACGAGCTTTTTAACTGCAACAACTTTAATATACGCTATTGGAGCTGGAATTACCGCGGCTGCTGGCACCAGACTTGCCCTCCAA
+
DDDDDIIIIIIIIHIIIIIIIIIIIIIIIIIIIIIIIIIIIIIIIIIHIIIIIIIIIHIIIIIIIIIIIHHIIIIIIIIIIIIIIIIIIIIIIIIIIIIIIIIIIIHIIIIIIIHIIIIHIIIIIIIIIIIIIHIIIIIIIIIIIIIIIIIHIIIIIIIIIIIHIIIIIIIIIIIIIIIIIIIHHIIIIIIIIIIIIIIIIIIIIIIIIIIIHHIIIIIIIIIIIIIIIIIIIIIIIIIIIHDEIIIIIIHIIIIIIIIHGIIIIIIIIIIIIIIIIIIIIIIIIIIIIIIIIIIIIIIIIIIIIIIIIIIIIIIIIIIIIIIIIIIIIIIIIIIIIIIIDDDDD
@HISEQ:969:HM2KJBCX2:2:1101:8049:38915 2:N:0:ACTATGCA
GCCTGCAGTACTCCCAACTATCCCTATTAATCATTACGTCGATCCTAGAAACCAACAAAATAGAATCAAACGTCCTATTTCATTATTCCATGCTAATGTATTCAAGCGTGAGCCTGCTTTAAACACTCTAATTTTTTCAAAGTAACAGTCCTGATTCCCCACAACACCAAATAAATGACATCATGGTTCGTCAGAAGGGAGAAACCAACAATGCCAGTACGTACCTAGGCACGACCGACATGATGGTCCCGAAATTCAACTACGAGCTTTTTAACTGCAGCAACTTTAATATACGCTATTGGAGCTGGAATTACCGCGGCTGCTGGCACCAGACTTGCCCTCCAA
+
DDDDDIIHIIIIIIIIHIIIIIIIIIIIIIIIIIIIIIIIIHIIIIIIIIIIIIIIIIIIIIIGIIIIIIHIIIIIIIIIIIIIIIIIIIIIIIIHIHIIHHHIIIIHIIIIIIIIIIIIIHHHIIIIIIIIIIIIIIIIIIIIIIIIIIIIIIIIIIIHIIIIIIHHHIIIIIIIIIIIIIIIHHHHHHHHIIIIIHIIHIIIHHIIIIIIIIIIIHIIIIIIIIIHIIIIIIIIIIIIIHHHIIIIGIIIIIIIIIIIIIIIIIIIIIIIIIIIIIIIIGIIIIIIIIIIIIIIIIIIIIIIIIIIIIIIIIIIIIIIIIIIIIIIIIIIIIIIIIIIDDDDD
@HISEQ:969:HM2KJBCX2:2:1101:7356:39000 2:N:0:ACTATGCA
GCCTGCAGTACTCCCAACTATCCCTATTAATCATTACATCGATCCTAGAAACCAACAAAATAGAATCGGATGTCCTATTTCATTATTCCATGCTAATGTATTCAAGCGTAAGCTTGCTTTAAACACTCTAATTTTTTCAAGGTAACAGTCCTAATTCCCCATAACATCAAATAAATGACATTATGGTTCTTTAGAAGGTGAGAACCAATAAAACCAGTACATACCAAGGCATGACCGATTCCTTGATCCCGAAATTCAACTACGAGCTTTTTAACTGCAACAACTTTAATATACGCTATTGGAGCTGGAATTACCGCGGCTGCTGGCACCAGACTTGCCCTCCAA
+
DDDDDIIIIIIIIIIIIIIIIIIIIIIIIIIIIIIIIIIIIIIIIIIIIIIIIIIIIIHIIIIIIIGIIHIIIIIIIIIIEHHIIIIEHIHIHHIHIIIIIIIIIIIIIIIIIIIIIIIIIIIIIIIIIIIIIIIIIIIIIIIIIIIIIIIIIIIIIHIIIIIIIIIIIIIIIHIIIIHIIIIIIIIIIIIIIIIIIIIIIIIIIIIIIIIIIIIIIIIIIIIIIIIIIIIIIIIIIIIIIIHIIIIIIIIIIIIIIIIIIIIIIIIIIIIIIIIIIIIIIIIIIIIIIIIIIIIIIIIIIIIIIIIIIIIIIIIIIIIIIIIIIIIIIIIIIIIIIIIIDDDDD
@HISEQ:969:HM2KJBCX2:2:1101:13750:39459 2:N:0:ACTATGCA
GCCTGCAGTACTCCCAACTATCCCTATTAATCATTACGGTAGTCCTAGAAACCAACAAAATAGAACCACAACGTCCTATTCTATTATTCCATGCTAATCTATTCAAGCAATAGCCCGCTTTAAACACTCTAATTTTTTCAAGGTAATGGTTCTGGCTCCCCAACACACCCAATAAAGGGCATACTGGTTCACCAGAAGGAAGACCCGACAGCAGACAGTACTCGCCAAAGACGGACCGCCCGACCAGGCCTAAAATTCAACTACGAGCTTTTTAACTGCAACAACTTTAATATACGCTATTGGAGCTGGAATTACCGCGGCTGCTGGCACCAGACTTGCCCTCCAA
+
DDDDDGHHGHIIIHIIIGIIIIHIIIIIIHIIIIIHIIIIIIIIIIIIIIIHHIIIIIGIIIIIIIIIIIIIIIIIIIIIIIIIIIIIIIIIIIIIIIIIIIIIIIIIIIIIIIIIIIIIHHIIIIIIIIIIIIIIIIIIIIIIIIIIIIIIIIIHIIIIIIIIHIIIIIGIIHIIIIIIIIIIIIIIIIIHIIIHIIIIHHHHIHIIIIHIIIIIIIIIIIIIIIIIIIIHIIHIIIIIIIHGIIIIIIIIIIIIGIIIIIIHIIIIIIIIIIHIIIIIIIHHHIIIIIIIIIIIIIIIHIIIIIIIIIIIIIHIIIIIIIIIIIIIIIIIIIIIIIIIIDDDDD
@HISEQ:969:HM2KJBCX2:2:1101:2440:39907 2:N:0:ACTATGCA
GCCTGCAGTACTCCCAACTATCCCTATTAATCATTACCTCGACTCCGAAAGCCAACGAAATAGAACCGAGATCCTATTCCATTATTCCATGCACTAATGTTCAGGCTGTAGCGCCTGCTTTGAGCACTCCAATTTTTTCAAAGTAAACGTGCTGGCCACTTATGGCACTCGGTTAAGAGAACCATAAACGAACCAACAAAATCGTCCGGGCAGGCAGTAAACACCGCAAGGTGCACCACTCGCCCGAAACCGAGATCCAACTACGAGCTTTTTAACCGCAACAACATTAATATACGCTATTGGAGCTGGAATTACCGCGGCTGCTGGCACCAGACTTGCCCTCCAA
+
DDDDDIIIIIEHGIIIIIIIIGIIIIIIIIIHIIIIIIIIIIIIIIIIIIIHIIIIIHIIFHIIIIII<FHHHIIGHHFHHIIIIIIIIIIIHIHIHIIIIIIIIIIIIIIIIIIIIIIIIHIIHIIIIIIHIIIIIHIIIIIIIIIIIIIIHIIIIIIIIIIIIIIIIIHIHHIIIIIIIIIIHHIIIIIIIIIHHIIIIHIIIIIIIIIIIIIIIIIIIIIIIIIIIIIIIIIIIHIIIIIHGIIIIIIIIIIIIIIIIIIIIIIIIIIIIIIIIIIIIIIIIIIIIIIIIIIIIIIIIIIIIIIIIIIIIIIIIIIIIIIIIIIIIIIIIIIIIIIIIDDDDD
@HISEQ:969:HM2KJBCX2:2:1101:3598:39381 2:N:0:ACTATGCA
GCCTGCAGTACTCCCAACTATCCCTATTAATCATTACGGTGGTCCTAGAAACCAACAAAATAGAACCATGCCGTCCTATTTTATTATTCCATGCTAATGTATTCAAGCAAAAATGCCTGCTTTAAACACTCTAATTTTTTCAAAGTAAAGGTCCTGGTTCCCCGCGGCATCCAATTAAGGACATCGCGGTTCTCCAGAAGGTGAGAAATTGACTGCACCAGTTCATACCCCGTGAGGCACGACCGATGCGCCAATCCCGAAATTCAACTACGAGCTTTTTAACTGCAACAACTTTAATATACGCTATTGGAGCTGGAATTACCGCGGCTGCTGGCACCAGACTTGCCCTCCAA
+
DDDDDIIIIIIIIIIHIIIIIIIIIHIIIGHIIIIHHHHIIHHIIFHGHIIIIIIIIIIIIIIEHIIIHIHGHIHHHIIGEHHIIIHIIHHHHIIGI?HHIFFHHHHEHHHIIIHIHHIIIIHHHIIHIIIIIIHIHHIIIIHIIIIIIIHIIIIHHIIHIGIIIIIGIIIIIIIIIIIHIIHIIIIGIIIHIIIIIHIIIIIIIHIIIIIIIIIHHHIIIIIIIIHIIIIIHIIHIIIIIHIIIIIIIIHGIIIIIIIIIIIIIIIIHHHIHIIIIIIIIIIIIIIIIIIIIIIIIIIHHIIIIIIIIIIIIIIIIIIIIIIIIIIIIIIIIIIIHIIIIIHIIIIIDDDDD
@HISEQ:969:HM2KJBCX2:2:1101:18586:39287 2:N:0:ACTATGCA
GCCTGCAGTACTCCCAACTATCCCTATTAATCATTACGTCAATCCTAGAAACCAACAAAATAGGATCAACGTCCTATTTCATTATTCCATGCTAATGTATTCAAGCGCGAGCCTGCTTTAAACACTCTAATTTTTTCATAGTAACAGTCCTGATTCCCCACCACACCAAATTAATGACATGATGGTTCGTCAGAAGGTAGAAATCAGTAACACCAGTACGTACCGAAGGCACGACCAGCGTACTAATCCCGAAATTCAACTACGAGCTTTTTAACTGCAACAACTTTAATATACGCTATTGGAGCTGGAATTACCGCGGCTGCTGGCACCAGACTTGCCCTCCAA
+
DDDDDIIIIIIIIIIIIIIIIHIIIIIIIIIIIIIIIIIIIIIIIIIIIHIIIIIIIIHHIIHHHHIHIIHHIIIIIIIIIIIIIIIIIHCFHHGIIIIIIIHIIIIIIIIIIIIIIIIIIIIIIIHIIHIIIIIIIIIIIIIIIIIIIIIIIIIIIIIIGIIIIIIIIIIIIIIIIIIIIIIIIIIIIIIIIIIIIIIIIIIIIIIIIIIIIIIIIIIIIIIIIIIIIIIIIIIIIIIHIIIHIIIHIIIIIIIIIIIIIHIIIIIIIIIIIIIIIIIIIIIIIIIIIIIIIIIIIIIIIIIIIIIIIIIIIIIIIIIIIIIIIIIIIIIIIIIIIIIIDDDDD
@HISEQ:969:HM2KJBCX2:2:1101:7315:40177 2:N:0:ACTATGCA
GCCTGCAGTACTCCCAACTATCCCTATTAATCATTACATCGATCCTAGAAACCAACAAAATAGAATCTGATGTCCTATTTCATTATTCCATGCTAATGTATTCAAGCGTAAGCTTGCTTTAAACACTCTAATTTTTTCAAGGTAACAGTCCTAATTCCCCATAACATCAAATAAATGACATTATGGTTCTTTAGAAGGTGAGAACCAATAAAACCAGTACATACCAAGGCATGACCGATTCCTTGATCCCGAAATTCAACTACGAGCTTTTTAACTGCAACAACTTTAATATACGCTATTGGAGCTGGAATTACCGCGGCTGCTGGCACCAGACTTGCCCTCCAA
+
DDDDDEHHEHHHIIHHHIGIHCHFHHIHHHIHHHIIIIGHIEHGHIIIIHIHEHHIHIFHFE@HHHIHII1GFHIIIIHIGHIHIIHIFHIIIIIIIIIIIIIIIIIIIIIIIIIIHHHIIHHIHIIIHIGIIIIIHIIIIHIIIIIIHIIIIIIIIIIIIIIIIIIIIIIIIIIIIIIIIIIIIIIIIIIIIIIIIIIIIIIIIIIIIIIIIIIIIIIIIIII<IIIIIIIIIIIIIIIIIIHIIIIIIIIIIIIIIIIIIIIIIIIIIIIHIIIIIIIIIIIIIIIIIIIHIIIIIIIIIIIIIIIIIIIIIIIIIIIIHIIIIIIIIIIIIIIIIIIDDDDD
@HISEQ:969:HM2KJBCX2:2:1101:15541:39512 2:N:0:ACTATGCA
GCCTGCAGTACTCCCAACTATCCCTATTAATCATTACGTCAATCCTAGAAACCAACAAAATAGGATCGAACGTCCTATTTCATTATTCCATGCTAATGTATTCAAGCGTTAGCCTGCTTTAAACACTCTAATTTTTTCAAAGTAACAGTCCTGTTTCCCTGCAACACCAAATTAATGACATTACAGTTCTTCAGAAAGGAGGAATCAGCGAAGCCAGTGCATACCAGTGGCACGACCAACCTGCTGACCCCGAAATTCAACTACGAGCTTTTTAACTGCAACAACTTTAATATACGCTATTGGAGCTGGAATTACCGCGGCTGCTGGCACCAGACTTGCCCTCCAA
+
@DDDDIIIHIIIIIIIIIIIIIIIIHHIIHIIHHIIIIIHHHIIIHIIHGIIHIIIIIIIHIGFHIIIIEG<DFHHIF?HHHHHIIIIIHHHHHHHCECEGHHHIHHGIIHHIIIGHHIHHHHIIHBGHHHIIFHHCHHIIHHHHHHECGHHIHIIIIIHHHIHHHHHIIHEIIHHIHIIHIIHHGHHCGIIGIIIHIIHFIIIIIHEHEGHEEHCFHCHEHGEHHHHGIHHHIIIHHHHHHHEDHIHHHIIIIIHHCHHCHHIIIIHHIIIIHIHHIIIHHEIHHIHHIFIHHGIIHHHHHIIIIIHIIIHHDIHIHGIIIIIIIIHHHF@HIHHIIIHGDDDDD
@HISEQ:969:HM2KJBCX2:2:1101:20138:39803 2:N:0:ACTATGCA
GCCTGCAGTACTCCCAACTATCCCTATTAATCATTACATCGATCCTAGAAACCAACAAAATAGAATCGGATGTCCTATTTCATTATTCCATGCTAATGTATTCAAGCGTGAGCCTGCTTTAAACACTCTAATTTTTTCAAGGTAACAGTCCTAATTCCCCGTGACACCAAATTAATGGCATTACGGTTCTTTAGAAGGTGAGAAATCAATAATATCAGTACATACCAACGGCATGACCGAAACATTGATCCCGAAATTCAACTACGAGCTTTTTAACTGCAACAACTTTAATATACGCTATTGGAGCTGGAATTACCGCGGCTGCTGGCACCAGACTTGCCCTCCAA
+
DCDCDIIIIIIIIIIIIIIIIIIIIIIIIIIIGIHIIIIIIIIIIIIGIIIIIIIIIIIIIIIGHIIIIIIIIIIIHGHIEHIIIIIIIIIGIIIIHIIIHHHIIIIIIIIHHIIIIIIIIIIIIIIIIIIIIIIIIIIIIHHIIIIIIIIIIIIHIGIIIIIIIIIIIIHHHIIIIIIIIIIIIIHHHIIIIHHHHIIIIHIIIIIIIIIIIIIIIIIIIIIIIIIIIIIIIIIIIIIIIIIIIHIHIIIIIIIIIHIIIIIIIIIIIIIIIGIIIIIIIIIIIIIIIIIIIIIIIIIIHHIIIIIIIIIIIIIIIIIIIIIIIIIIIIIIIIIIIIIIIIDDDDD
@HISEQ:969:HM2KJBCX2:2:1101:18634:39859 2:N:0:ACTATGAA
GCCTGCAGTACTGACCCAACTATCCCTATTAATCATTACGTCGATCCTAGAAACCAACAAAATAGAATCAAACGTCCTATTTCATTATTCCATGCTAATGTATTCAAGCGTAAGCCTGCTTTAAACACTCTAATTTTTTCAAAGTAACAGTCCTGATTCCCCACGACACCAAATTAATGACATCGCGGTTCTTCAGAAGGTAGGAACCGATAATGCCAGTGCGTACCGAAGCACGACCAACAATTCGATCCCGAAATTCAACTACGAGCTTTTTAACTGCAACAACTTTAATATACGCTATTGGAGCTGGAATTACCGCGGCTGCTGGCACCAGACTTGCCCTCCAA
+
DCDDCIIIIIIIHIIIIIIIGHIIIIIIIHIIIIIIIIIIIIIHIIIIIIIIGIIIIIIIIIIIIIHIIIIIHIIIIIIIIIIIIIGIIIIIIGIIIIIIIHIIIIIIIIIIIIIIIIIIIIIIIIHIIIIIIIIIIIIHIIIIIIIIIIIIIIIIIIIIIIIIIIIIIIIIIIIIIIIIIIIIIIIIIIIIIIIIIIIIHIIIIIIIIIIIIIIHIIIIIHIIIIIIIIIIIIIIIIIIIIIHHEIIIIIIIIIIIIIIIIIIIIIIIIIIIIIIIIIIIIIIIIIIIIIIIIIIIIIIIIIIIIIIIIIIIIIIIIIIIIIIIIIIIIIIIIIIIIIIIIDDDDD
@HISEQ:969:HM2KJBCX2:2:1101:18197:40791 2:N:0:ACTATGCA
GCCTGCAGTACTCCCAACTATCCCTATTAATCATTACGGTGGTCCTAGACCAACAAAATAGAACCAACGTCCTATTCTATTATTCCATGCTAATCTATTCAAGCAAAAGCCCGCTTTAAACACTCTAATTTTTTCAAGGTAATGGTCCTGGTTCCCCGACACACCCAATAAAGGGCATACCGGCTCACCAGAAGGATAGACCCGACAACAGACAGTACTCGCCAGAGACGGACCGCCCGGTCAGGTCTAGAATTCAACTACGAGCTTTTTAACTGCAACAACTTTAATATACGCTATTGGAGCTGGAATTACCGCGGCTGCTGGCACCAGACTTGCCCTCCAA
+
BDDDDIIIIIIIIIIIHIIIIGIIIIIIIHIHIIIIIIIIHIIIHIIIIIIIIIIIIIIHHIIIIIIIIIGIIIIHIHIIIIIIHIHIIIIIIIIIIIHIIHIIIIHGHGIIIHIHIIIHHIIIIIIHIIIHHIIIIIIIIIHIIHHIIIIIIIIIIIIIIIIHHIIIHIIIHHIIIIIHHHIIIIIIIIIIIHHHCIIIIIIIIIIIIIIIIHIIIIIIIHEIIIIIIIIHIIIIIIIIIIIIIIIIIIIIIIIIIIIIIIIIIIIIIIIIIIIIIIIIIHIIIIIIIIIIIIIIHIIIIIIIIIIIIIIIIIIIIIIIIIIIIIIIIIIIIIIIIIDDDDD
@HISEQ:969:HM2KJBCX2:2:1101:1665:42405 2:N:0:ACTATGCA
GCCTGCAGTACTCCCAACTATCCCTATTAATCATTACGTCGATCCTAGAAACCAACAAAATAGAATCAAACGTCCTATTTCATTATTCCATGCTAATGTATTCAAGCGTAAGCCTGCTTTAAACACTCTAATTTTTTCAAAGTAACAGTCCTGATTCCCCACGACACCAAATTAATGACATCGCGGTTCTTCAGAAGGTAGGAACCGATAATGCCAGTGCGTACCGAGGCACGACCAACAATTCGATCCCGAAATTCAACTACGAGCTTTTTAACTGCAACAACTTTAATATACGCTATTGGAGCTGGAATTACCGCGGCTGCTGGCACCAGACTTGCCCTCCAA
+
DDDDDIHHHIIIIIIIIIIIGIHIIIIIIIHHIIIIIIHHHIIIIGIIIGIIGIFHIIIEHIHHIIHIIIIEHIGHHIHHGHIIIHHHIHIIHHIIHHHIIHGHIGHEHHIHGHHEFGIIHHIIIIIIIIIIHGHHHIIIIHIHIHIIFHIHIIHHIICHIHIIIIIIHIIIHIIIIIHIIIIIIIIHIIIIIIIIIIHIIIIIIIIIIIHHEHIGIIIIIIIIIIGIIHHIIIHHIHHHFIHEIHIIHIIIIIIGHIIIIIIIIIIIIIIIIIIIIIIIIHIIIIIIIIHIIIHIIIIIIIIIIIIIIIIIIIIIHIIIHIIIIIIIIIIIIIIIGIGIDDDDD
@HISEQ:969:HM2KJBCX2:2:1101:20571:42020 2:N:0:ACTATGCA
GCCTGCAGTACTCCCAACTATCCCTATTAATCATTACGTCGATCCTAGAAACCAACAAAATAGGGTCAAACGTCCTATTTCATTATTCCATGCTAATGTATTCAAGCGTGAGCCTGCTTTAAACACTCTAATTTTTTCAAAGTAACAGTCCTGATTCCCCGCGACACCAAATTAATGACATCACGGATCTTCAGAAGGGAGAAACCAGTGACACCAGTGCATACCAAAGGCATGACCAGCGTACTGATCCCGAAATTCAACTACGAGCTTTTTAACTGCAACAACTTTAATATACGCTATTGGAGCTGGAATTACCGCGGCTGCTGGCACCAGACTTGCCCTCCAA
+
DDDDCIIIIIIIIHIIIIIIIIIIIIIIIIIIIIIIIIIIGIIIIIIGIIIIIHIIIIIIIIIIIIIIIIIIIIIHIIIIHIIIIGIHHCHHIHHIIHIIIHIIIHIIIIIHHIIIIIIHGIIIHIIHHIIHIIIHIHIHIIIIIIIGHIHIIIIIIIIHIIIIIIIHHIFHIIIIIIIIIIIHIIIIIIIIIIIIIIIIIIIIIIIHGIIIIIIIIIIIIIIIIIIIIIIHIIIIGHIIIIIHIIIIIIIIIIIIIIIIHHHIIIIIIIIIIIIIIIIIIIIIIIIIIIIIIIIIIHIIIIIIIIIIIIIIIIIIIIIIIIIIIIIIIIIIIIIIIIIIIDDDDD
@HISEQ:969:HM2KJBCX2:2:1101:13596:42259 2:N:0:ACTATGCA
GCCTGCAGTACTCCCAACTATCCCTATTAATCATTACATCGATCCTAGAAACCAACAAAATAGAATCGGATGTCCTATTTCATTATTCCATGCTAATGTATTCAAGCGTGAGCCTGCTTTAAACACTCTAATTTTTTCAAGGTAACAGTCCTAATTCCCCGTGACACCAAATTAATGGCATTACGGTTCTTTAGAAGGTGAGAAATCAATAATATCAGTACATACCAACGGCATGACCGATACATTGATCCCGAAATTCAACTACGAGCTTTTTAACTGCAACAACTTTAATATACGCTATTGGAGCTGGAATTACCGCGGCTGCTGGCACCAGACTTGCCCTCCAG
+
DADDDIIIIIGIIIIIIIIIHHIIIIIIIIIIIIIIIHHHIIIIIIIIGIIIIIIIHHHGHIHHIIIGHGIIHHIHEHGIIIIIIIHEHHIIGIIIGIIIIIIHIIIHHHIIIIIHHHIIIHHHHIIIIIIHIHIIHIIIIHHIIIIIIIIIIIHIIIHIIIIIIIIIIIIHIIIIIGIIIIIIIIIIIIHHIIIIIIIIIIIIIIIIIIIIIIIIIIGIHIIIIIIIIIIIIIIIIIIIIIIIHF*GIIIIIIIIIHIIIIIIIIIIIIIIIIIIIIIIIIIIIIIIIIIIIGIIIIIIIIIIIIIIIIIIIIIIIIIIIIIIIIIIIIIIIIIGIIIIIIDDDDD
@HISEQ:969:HM2KJBCX2:2:1101:17167:42904 2:N:0:ACTATGCA
GCCTGCAGTACTCCCAACTATCCCTATTAATCATTACGTCAATCCTAGAAACCAACAAAATAGGATCAAACGTCCTATTTCATTATTCCATGCTAATGTATTCAAGCGTTAGCTTGCTTTAAACACTCTAATTTTTTCAAAGTAACAGTCCTGTTTCCCTGCAACACCAAATTAATGACATTACAGTTCTTCAAGAAGGAGGAACCAGTAAAGCCAGTACGTACCAGAGGCACGACCAACTTGCTGATCCCGAAATTCAACTACGAGCTTTTTAACTGCAACAACTTTAATATACGCTATTGGAGCTGGAATTACCGCGGCTGCTGGCACCAGACTTGCCCTCCAA
+
DDDDDIIIIIIIIIIIHIIIIIIIIIIIIIIIIIIIIIIIIIIIIIIIIIIIIIIIIHHIIIHIHHIIIIIIIIHIIIIIIIIIIIHIIIIIIIIIIIIIIIIHIIIIIIIIIIIIIIIIIIIGIHIIIIIIIIHIIIIIIIIHIIIIIIIIIIIIIHFIIIIIIIIIIIIIIIIIIIIHIIIIIIIIIIIIIIIIIIIIIIIIIIIIIIIIIIIIIIIIIIIIHIIIIIIIIIIIIIIIIIIIHIHIIIIIIIIIIIIIIIIIIIIIIIIIIIIIIIIIIIIIIIIIIIIIIIHIIIIIIIIIIIIIIIIIIIIIIIIIIIIIIIIIIIIIIIIIIIIIIDDDDD
@HISEQ:969:HM2KJBCX2:2:1101:11970:43132 2:N:0:ACTATGCA
GCCTGCAGTACTCCCAACTATCCCTATTAATCATTACGTCAATCCTAGAAACCAACAAAATAGGATCGTCGTCCTATTTCATTATTCCATGCTAATGTATTCAAGCGTTAGCTTGCTTTAAACACTCTAATTTTTTCAAAGTAACAGTCCAAATTCCCCGCAACACCAAATTAATGGCATTACGGATCATCAGGAAGGAGGAATCAGTAAGACCAGTACATACCAGAGGCATGACCAATCTACTAACCCCGAAATTCAACTACGAGCTTTTTAACTGCAACAACTTTAATATACGCTATTGGAGCTGGAATTACCGCGGCTGCTGGCACCAGACTTGCCCTCCAA
+
DBBDDIIIIIHHCHHHIIIIIIIFHHIIIIIHHIIIIGHHHIHHIHEHIIIHHHIIGHHHIGIHHHHGHHHDHHIIIHHGHIIHIHCCFH@CEGHIGHHIIIIIHIIHIHHIIIIIIHIIHHHIIHIIIIIIIIIIIIIIIIIIIIIHHIIIHIEIIGIHIIIGIIIIHHIIIIIIIIIIGIIIIIIIIIIIIIIIHIIIIIIIIIIIIIIIIIIIII=IHIIGIIIIHIIIIIIIIIIIIHGHHDIIIIIIIIIIIIIIIIIIIIIIIIIHIIIIIIIIIIIIIIIIIIIIIIIIIIIIIIIIIIIIIIIIIIIIIIIIIIIIIIIIIIIIIIIIIIIIDDDDD
@HISEQ:969:HM2KJBCX2:2:1101:18304:43255 2:N:0:ACTATGCA
GCCTGCAGTACTGACCCAACTATCCCTATTAATCATTACGTCGATCCTAGAAACCAACAAAATAGAATCAAACGTCCTATTTCATTATTCCATGCTAATGTATTCAAGCGTGCGCCTGCTTTAAACACTCTAATTTTTTCAAAGTAACAGTCCTGATTCCCCACGACACCAAATTAATGACATCGCGGTTCTTCAGAAGGTAGGAACCAATAATGCCAGTGCGTACCGAGGCACGACCGACAATCTGATCCCGAAATTCAACTACGAGCTTTTTAACTGCAACAACTTTAATATACGCTATTGGAGCTGGAATTACCGCGGCTGCTGGCACCAGACTTGCCCTCCAA
+
CDDDDIIIIIIHHHIIIHHIIIIIIIHHIHIIIIIHIHHIIIIHIIIIHH@HHIHHHIHHEGFGHEGHFHIIIIHHCHFHHHHHHHEHHHH@ECEGHHHIIGHHHHHHIIHHHHHIIIIIHIGFHHGIHIIIHIHIIIHHHHHIHIHIIIHIHHIIHHIIIIIIIIIIHIIIHHHIHHIIIIIIIIIIHHHEIIIIIIGIHHIIIIIIIIIHIIII=IIIIIIHIIIIIIIIIIII>IHIIIIHHHIIIIIIIIIIIIHGIIIIIIIIIIIIIIIIIIIIIIIIIIIIIIIIIIIIIIIIHHIHIIIHEHHHEIIGIIIIIIIIIIIIIIIIIIIIIIIIIIDDDDD
@HISEQ:969:HM2KJBCX2:2:1101:14906:44696 2:N:0:ACTATGCA
GCCTGCAGTACTCCCAACTATCCCTATTAATCATTACATCGATCCTAGAAACCAACAAAATAGAATCGGATGTCCTATTTCATTATTCCATGCTAATGTATTCAAGCGTGAGCCTGCTTTAAACACTCTAATTTTTTCAAGGTAACAGTCCTAATTCCCCGTGACACCAAATTAATGGCATTACGGTTCTTTAGAAGGTGAGAAATCAATAATATCAGTACATACCAACGGCATGACCGATACATTGATCCCGAAATTCAACTACGAGCTTTTTAACTGCAACAACTTTAATATACGCTATTGGAGCTGGAATTACCGCGGCTGCTGGCACCAGACTTGCCCTCCAA
+
DCDDDGIIIIIIIIIIIIIIIIIIIIIIIIIIIIIIIIIIIIIIIIIIIIIHIIIIIIGIIIHIIFHIIIIIIIIIIIIIGIIIIIIIIIIIHIIIHHHIIIIIIIHHIIIHHIIIIIIIIIIIIIHHHIIIHIIIHIIIIIIIIIIIIHIIIIIIIIIIIIIIIIHIIIIIIIIIHIIIIIIIIIIIIIIIIIIIIIIIIIIIIIIHIIIIIIIIIIIIIIIIIIHIIIIIIIIIIIIIIIIIHDIIIIIIIIIIIIIIIIHIIIIIIIIIIIIIIIIIIIIIIIIIIIIIIIIIIHHIHHIIIIIIIHIIIIIIIIIIIIIIIIIIIIIIIIIIIIIIIIDDDDD
@HISEQ:969:HM2KJBCX2:2:1101:9987:44364 2:N:0:ACTATGCA
GCCTGCAGTACTCCCAACTATCCCTATTAATCATTACGTCAATCCTAGAAACCAACAAAATAGGATCAACGTCCTATTTCATTATTCCATGCTAATGTATTCAAGCGCGAGCCTGCTTTAAACACTCTAATTTTTTCAAAGTAACAGTCCTGATTCCCCACCACACCAAATTAATGACTTGATGGTTTGTCAGAAGGTAGAAATCAGTAACACCAGTACGTACCGAAGGCACGACCAGCGTACTAATCCCGAAATTCAACTACGAGCTTTTTAACTGCAACAACTTTAATATACGCTATTGGAGCTGGAATTACCGCGGCTGCTGGCACCAGACTTGCCCTCCAA
+
DDDDDIIIIIIIIIIIHIIIIIIIIIHIIIIIIIIIIIEHHIIHIIGHIIIIIIIII@HHHIIIGHCHHFHHHHGIIIIIIIIIECGHHHIIIHCHIIIHIIIIIIIHHHIHIICIIIHHHHIIIIIHHHHIIHIIIGIIIIIIIIIIIIIIIIHIHIIHIIIIHHIIIIIIIHGIIIIHIIIIIIIIIIIIGIIIIIIIIIIIIIIIIIHIIIIIIIIIHIIIIIIIIIIIIIHIIIIHIIIHIIIIIIIIIIHIIIIIIHIIIIIIIIIIIHIIIIIIIIIHHIIIIIIIIIIIIIIIIIIIIIIIHIIIIIIIIIIIIIIIIIIIIIIIIIIIIHIIDDDDD
@HISEQ:969:HM2KJBCX2:2:1101:7321:44946 2:N:0:ACTATGCA
GCCTGCAGTACTCCCAACTATCCCTATTAATCATTACGTCGATCCTAGAAACCAACAAAATAGAATCAAACGTCCTATTTCATTATTCCATGCTAATGTATTCAAGCGTGAGCCTGCTTTAAACACTCTAATTTTTTCAAAGTAACAGTCCTGATTCCCCACAACACCAAATAAATGACATCATGGTTCGTCAGAAGGGAGAAACCAACAATGCCAGTACGTACCTAGGCACGACCGACATGATGGTCCCGAAATTCAACTACGAGCTTTTTAACTGCAGCAACTTTAATATACGCTATTGGAGCTGGAATTACCGCGGCTGCTGGCACCAGACTTGCCCTCCAA
+
D?BD@@EFCH<1<FHEHH?@HCCFHFHHHEHEFFHHIEHHHG@G0DGHIGIIE@CEHH@HHEHHC@GHG<1DFHHHHIHEHHHHEHD@EFHIIGHIIIIIGHGHIHGHHIIIIIHHHHEHHEHGHHIHEHIIHEHGHFAEEGGCFHFIHIIHHHHHHHH?HHHH9HIHHIIHHFGFF<H?FIHHHIHGIHGIHHHHHHIIIHEGFHIHHECIIIIIIIH<IIIHEEH;HIHHHIHII>HHHIHGIHIGIIHIHIIIHHHFGHIIIHIIIIIHHIHIIIIIIIIIIIHFHIIHHGIHHHGGHGIHHIHHIIGIIIHIIIIIIHHHHIGHHIGIHGIIIIIIDDD@B
@HISEQ:969:HM2KJBCX2:2:1101:10150:44633 2:N:0:ACTATGCA
GCCTGCAGTACTCCCAACTATCCCTATTAATCATTACGGTGATTCAGAAACCAACAAAACAGGACCACCGTCCTATTCTATTATTCCATGCTAATGTATTCAGACGTAAGCCTGCTTTGAACACTCTAATTTTTTCAAGGTAAAGGTCCTGGTTTCCCACCACGCTAAATTAATAACATGATAGTTCCCCAGAAGGTAGAAATTCTACACACCAGTACAGACTTGTTAGCCCGACCAACGGTAGAATCCCGAAATTCAACTACGAGCTTTTTAACTGCAACAACTTTAATATACGCTATTGGAGCTGGAATTACCGCGGCTGCTGGCACCAGACTTGCCCTCCAA
+
DDDDDIIHIIIIIIIIHIIIIIIIIIIIGHIIIHIIIIHHHIIIIIIIHIIIIIIIIIHIIHFHIIHIHIIIHHHHHIIIIGIIEGHIIIIIIHIIIIIIIHHHIIIIIIIIIIIIIHIIIIIIIIIIHIHHHIIIIIIGHIIIHIIIIIHIIIIIIHIHIIIHHHIHIIHIIIIIIIIIIIIHIHHIIIIIIIHHHHIIHHHIIIIIIIHIIIIIIIIIIIHIIIHIIIIIIIIIIIIIIHHDHIIIIIIIIIIIIIIIIIIIIIIIIIIIIIIIIHIIIIIIIIIIIIIIIIIIIIIIIIIIIIIIIIIIIIIIIIIIIIIIIIIIIIIIIIIIIIIIDDDDD
@HISEQ:969:HM2KJBCX2:2:1101:10912:45872 2:N:0:ACTATGCA
GCCTGCAGTACTCCCAACTATCCCTATTAATCATTACGGTGGTCCTAGAAACCAACAAAATAGAACCATGCCGTCCTATTTTATTATTCCATGCTAATGTATTCAAGCAAAAATGCCTGCTTTAAACACTCTAATTTTTTCAAAGTAAAGGTCCTGGTTCCCCGCGGCATCCAATTAAGGACATCGCGGTTCTCCAGAAGGTGAGAAATTGACTGCACCAGTTCATACCCCGTGAGGCACGACCGATGCGCCAATCCCGAAATTCAACTACGAGCTTTTTAACTGCAACAACTTTAATATACGCTATTGGAGCTGGAATTACCGCGGCTGCTGGCACCAGACTTGCCCTCCAA
+
DDDDDIHHIHIIHIIHIIIIIIIIIIIIIIIIIIIIIIIIIIIIIIIIIIIIHIIIGIIHIIEHIIIIIHIIIIIIIIIIIIIIIIIHHHIIIHHHIIHGEHHHHIGGHHHHIGIHIIIIIIIHIIHIIIIIIIIIHIIIIIIHIIIIIIIGIIIIHIIHHIHIIIIIIHHIIIIIIIIIIIIIIIIIIIIIIIHIIIIIIIIIIIIIIIIIHIIIHIIIIIIHIIIIIIIIIIIIIIIIIIIIGIIIIIHGIIIIIIIIIIIIIIIIIIIIIIIHIIIIIIIIIIIIIIIIIIIIIIIIIIIIIIIIIIIIIIIIIIIIIIIIIIIIIIIIIIIIIIIIIIIIIIIIDDDDD
@HISEQ:969:HM2KJBCX2:2:1101:10673:46428 2:N:0:ACTATGCA
GCCTGCAGTACTCCCAACTATCCCTATTAATCATTACGTCGATCCTAGAAACCAACAAAATAGGGTCAAACGTCCTATTTCATTATTCCATGCTAATGTATTCAAGCGTGAGCCTGCTTTAAACACTCTAATTTTTTCAAAGTAACAGTCCTGATTCCCCGCGACACCAAATTAATGACATCACGGATCTTCAGAAGGGAGAAACCAGTGACACCAGTGCATACCAAAGGCATGACCAGCGTACTGATCCCGAAATTCAACTACGAGCTTTTTAACTGCAACAACTTTAATATACGCTATTGGAGCTGGAATTACCGCGGCTGCTGGCACCAGACTTGCCCTCCAA
+
DDDDDIIIHIIIIIIIIIIIHIIIIIIIIIIIIIIIIIIIIIIIIIIIIIIIIIIIHIIIHHEHIHHIHIHIIIIIIIIIIIIIIHIHIIIIHHIIIIIIHGHIIHIIIHIHIIIIIIIIIIIIIIIIIIIIIIIIHHHIIIIIIHIHHIIIIIIIIIIIIIIIIIHIIIIIHIIIIIIIIIIIIIIIIIIIIIIIIIIIIIIIIIIIIIIIIIIIIIIIIIIIIIIIIIIIIIIIIIIIIIIHHIIIIIIIIIIHIIIIIIIIIHIIIIIIIIIIIIIIIIIIIIIIIIIIHIIIIIIHHIIIIIIIIIIIIIIIIIIIIIIIIIIIIIIIIIIIIIIIIDDDDD
@HISEQ:969:HM2KJBCX2:2:1101:13005:46596 2:N:0:ACTATGCA
GCCTGCAGTACTCCCAACTATCCCTATTAATCATTACGTCAATCCTAGAAACCAACAAAATAGGATCGAACGTCCTATTTCATTATTCCATGCTAATGTATTCAAGCGTTAGCTTGCTTTAAACACTCTAATTTTTTCAAAGTAACAGTCCAAATTCCCCGCAACACCAAATTAATGGCATTACGGATCATCAGGAAGGAGGAATCAGTAAGACCAGTACATACCAGAGGCATGACCAATCTACTAACCCCGAAATTCAACTACGAGCTTTTTAACTGCAACAACTTTAATATACGCTATTGGAGCTGGAATTACCGCGGCTGCTGGCACCAGACTTGCCCTCCAA
+
DDDDCIIIIIIIIIIHIIHHIIIIHIIIIIIIIIIIIIHIIIIIIIIIHHHIIIHIHE?DEHHIHIIIIHHHHIIIIIIIIIGGHIIIHHIIIIHIIIIIIHIIIIIIIIIIIIIIIIIIIIIIIIIIIGHHIIHHHHEHHIIIIHHHHIHIHHHEHIDIHHHHIHIIHIIIIIIIHIHIIIIIIIIGIIHIIIIIIIIHIIIIIIIIIIHIIIIIHIHIIIIHGIIIIIIIIIIIIIIIIIHHIIHIHIHIIIIIHIIIIIHGIIIIIIIIIHGIIIIIIIIIIIHHIIIIHHIIIIIIIIIIIIIIIIIIIIIIIIIIIIIIIIIIIIIIIIIIIIIHIDDDDD
@HISEQ:969:HM2KJBCX2:2:1101:2995:46770 2:N:0:ACTATGCA
GCCTGCAGTACTCCCAACTATCCCTATTAATCATTACGTCGATCCTAGAAACCAACAAAATAGAATCAAACGTCCTATTTCGTTATTCCATGCTAATGTATTCAAGCGTGAGCCTGCTTTAAACACTCTAATTTTTTCAAAGTAACAGTCCTGATTCCCCATGACACCAAATTAATGACATCATGGTTCGTCAGAAGGTAGGAATCAATAATACCAGTACGTACAATAGCACGACCAATAAATTGATCCCGAAATTCAACTACGAGCTTTTTAACTGCAACAACTTTAATATACGCTATTGGAGCTGGAATTACCGCGGCTGCTGGCACCAGACTTGCCCTCCAA
+
DDDDDIIIIIIIIGIIIHIIIIIIIIIIIIIIIIIIIIIIIIIIIIIIIIIIIIIIIIIHIIIIIIIHIIGHHGIIIHIHIIIIIIIEHIIIIGIIIIIIHIIIIIIIIIIHHIIIHHIIIIIIIHIIIIIIHIIIIIIIIIIIIIIIIIIHHIIHHIHIIIIIIIIIIIIHIIIIIIIIIIIIIIIIIIIIIIIIIIIIIIIIIIIIIIIIIIIIIIIIIIIIIIIIIIIIIII>IIIIIIIIIIIIIIIIIIIIIIIIHIIIIIIIIIIIIIIIIIIIIIIIIIIIIIIIHIIIIIIIIIIIIIIIIIIIIIIIIIIIIIIIIIIIIIIIIIIIIIIIDDDDD
@HISEQ:969:HM2KJBCX2:2:1101:9903:46851 2:N:0:ACTATGCA
GCCTGCAGTACTCCCAACTATCCCTATTAATCATTACGTCGATCCTAGAAACCAACAAAATAGGGTCAAACGTCCTATTTCATTATTCCATGCTAATGTATTCAAGCGTGAGCCTGCTTTAAACACTCTAATTTTTTCAAAGTAACAGTCCTGATTCCCCGCGACACCAAATTAATGACATCACGGATCTTCAGAAGGGAGAAACCAGTGACACCAGTGCATACCAAAGGCATGACCAGCGTACTGATCCCGAAATTCAACTACGAGCTTTTTAACTGCAACAACTTTAATATACGCTATTGGAGCTGGAATTACCGCGGCTGCTGGCACCAGACTTGCCCTCCAA
+
DDDDDIIHHIIIIIIIIIIIIIIIIGIIIIIIIIIHIGIIIIIIIIIIIIIIIIIIHIIIIIIIIIHHIIHHEFGEHHGHIIHHIIIIIFIHHIIIIHIIIIIIIHHIIHHIIIIIHHHHIIIIHIIIHIIHIIIIIHHIIIIIIIIIHIIIIIIIIIIGIHIIIIHFIHEHIIIIIIIIIIHIIIGIIIIHHIIIIIIIIIIIHIIIHIIIIIIIHIIIHIIIIHIIIIIIIIHIIIIHIIHHHIIIIHHHHIIHIIIIIIHIIHIIIIIHIFHIIIIIIHHHIIIIIHIIHHIIIIIIIIIIIIIIIIIIIIIIIIIIIIIIIIIIIIIIIHIIIIIIIDDDDD
@HISEQ:969:HM2KJBCX2:2:1101:10310:47573 2:N:0:ACTATGCA
GCCTGCAGTACTCCCAACTATCCCTATTAATCATTACATCGATCCTAGAAACCAACAAAATAGAATCGGATGTCCTATTTCATTATTCCATGCTAATGTATTCAAGCGTGAGCCTGCTTTAAACACTCTAATTTTTTCAAGGTAACAGTCCTAATTCCCCGTGACACCAAATTAATGGCATTACGGTTCTTTAGAAGGTGAGAAATCAATAATATCAGTACATACCAACGGCATGACCGAAACATTGATCCCGAAATTCAACTACGAGCTTTTTAACTGCAACAACTTTAATATACGCTATTGGAGCTGGAATTACCGCGGCTGCTGGCACCAGACTTGCCCTCCAA
+
CDDDDIIHIIHIIIIIGHIHHIHIIIIIHIIIIIIIIHEHDHHIIIHIIIIIIIIHIIIHHHHIHIIIHIHHDHHHI@HGHHIIGHH@GFEHHIIEHEEHG?GHIGHIHHIHHIIIIHHIIHHIIHHHHHHHIHHHHHHIGHIIHIHHHFHHFHHIHHIHHGIHIIGIHHEEHHHHHHHHHHIIIEHD@<DHHHHHHHHGCCHHIGIIHHHIEHHHIIGHHIIIHIHHHGIHHGIIHHEHHHHF<AGHECCEHIHIHFHHHEHE=HHF0IHEHHG@ECHHCIIHG?GEFHHHCE<HEFC?GGHFIIHFIHHIIHIIIHEHFHIIHHIIHHIHHIIIIIHIIHDD@DD
@HISEQ:969:HM2KJBCX2:2:1101:1294:48367 2:N:0:ACTATGCA
GCCTGCAGTACTCCCAACTATCCCTATTAATCATTACGTCAATCCTAGAAACCAACAAAATAGGATCAAACGTCCTATTTCATTATTCCATGCTAATGTATTCAAGCGTTAGCCTGCTTTAAACACTCTAATTTTTTCAAAGTAACAGTCCTGTTTCCCTGCAACACCAAATTAATGACATTACAGTTCTTCAAGAAGGAGGAACCAGTAAAGCCAGTACATACCAGAGGCACGACCAACCTACTAATCCCGAAATTCAACTACGAGCTTTTTAACTGCAACAACTTTAATATACGCTATTGGAGCTGGAATTACCGCGGCTGCTGGCACCAGACTTGCCCTCCAA
+
BDDD?HHHHHHGIIIHIIHIHIIIIIIIIIIIIIIIIHHHHHHIHIHHHIIIIIIHHHIIIIECH@FHEHHIHIIIIGHIIIIIIIIIIIHFGHIIIHHHHFFHIHIH@EHHHHIHIIHHHIIIIIHIIHGHHIHIIIIIIHIIIIIHHGHEGHHHCEHIIIIIIIIHHIIHIHIHHGGHFIIIHHIGIIHHHHHHIIIIIHIHHHHHIIHHHEHIHIHHIGIIHHHIH=FIIIIIIIIIIIHFDIHHIIIIIIIIIIIHIIIIIIIIIIIIIIIIIIIIIIIIIIIIIIIIIIIIIIIIIIIIIIIIIIIIIIHHIIIIIIIIIIIIIIIIIIIIIIIIIDDDDD
@HISEQ:969:HM2KJBCX2:2:1101:17189:48408 2:N:0:ACTATGCA
GCCTGCAGTACTCCCAACTATCCCTATTAATCATTACATCGATCCTAGAAACCAACAAAATAGAATCGGATGTCCTATTTCATTATTCCATGCTAATGTATTCAAGCGTGAGCCTGCTTTTAACACTCTAATTTTTTCAAGGTAACAGTCCTAATTCCCCGTGACACCAAATTAATGGCATTACGGTTCTTTAGAAGGTGAGAAATCAATAATATCAGTACATACCAACGGCATGACCGAAACATTGATCCCGAAATTCAACTACGAGCTTTTTAACTGCAACAACTTTAATATACGCTATTGGAGCTGGAATTACCGCGGCTGCTGGCACCAGACTTGCCCTCCAA
+
DCDDDHIHIIIIIIIIIIIIFHIIIIIIIIIIIIIIIIIIIIIIIIIIIIHIIHIIIIIHIIHIFIIHHHIGIFHIHHIIIHHIHHIIIIIIGIIIIIIIIHIHIIGIHIIIIIIIHHHIIIIIIHHHHHIIIHIIIIHHIIIHIIIIIHIIIIIIIHIIIIIIIIIIIIIIIIIIIIIIHIIIIIHIIIIHIIIIIIIIIIIIIHIIIIIIIIIIIIIIIIIIIIIIIIGIIIHIIIIIIIIHGHIHIIIIIIIIIIIIIIIIHIIIHIIIIIIIIIIIIIIHIIHIIIIIIIIIIIIIIIIIIIIIIIIIIIIIIIIIIIIIIIIIIIIIIIIIIIIIIIDDDDD
@HISEQ:969:HM2KJBCX2:2:1101:10651:48377 2:N:0:ACTATGCA
GCCTGCAGTACTCCCAACTATCCCTATTAATCATTACGGTGATCCTAGAAACCAACAAAATAGAACCATGCCGTCCTATTCTATTATTCCATGCTAATGTATTCGAGCAAAAATGCCTGCTTTAAACACTCTAATTTTTTCAAGGTAAGGGTCCTGGATCCGCAAGACACCCAATTAAGGACATCAAGTTTCTCCAGAAGGTGAGAAATCAACAGCGACAGTTCATACCCCTTAAGGCATGACCATCACGTCAATCCCGAAATTCAACTACGAGCTTTTTAACTGCAACAACTTTAATATACGCTATTGGAGCTGGAATTACCGCGGCTGCTGGCACCAGACTTGCCCTCCAA
+
DCDDCIHHIIIIIHIIIHIHIGIIIFHHHHIIIIIIIIGICHHIIIIIHIIEHIHIEHIHIIHIIIIIIHIIIHIIHHHIGIIIIIHHHHGHHEHIIGIHHEHHHGFHHHIHIHHIIIHEIIHHIIIHHIHIIIIIHHHHIIIIIIIIHHHHEHHHIIIIHIIIIIIHHEIIIHHIHIHHIHHGHHHHEHHHHFIIIIIHHHHFHHIIIIIIIIIHIIIHIIIIIIIIIIIHIIHIIIIIIIIIIIIHIIHHIHHGIIIIIIIIIIIIIIIIIIHIIIIIIIIIIIIIIIIIHHHHIIIHHIIIIHHIIIIIIIIIIIIIIIIIIIIIIIIIIIIIIIIIIHIIIIHHDDDDD
@HISEQ:969:HM2KJBCX2:2:1101:2854:47874 2:N:0:ACTATGCA
GCCTGCAGTACTCCCAACTATCCCTATTAATCATTACGTCAACCCTAGAAACCAACAAAATAGGATCAAACGTCCTATTTTATTATTCCATGCTAATGTATTCAAGCGTTAGCCTGCTTTAAACACTCTAATTTTTTCAAAGTAACAGTCCTGTTTCCCCGCAACACCAAATTAATGGCATCACGGTTCTTCAAGAAGGAGGAATCAGCGAGGCCAGTGCATACCATTGGCACGACCAACCTGCTGACCCCGAAATTCAACTACGAGCTTTTTAACTGCAACAACTTTAATATACGCTATTGGAGCTGGAATTACCGCGGCTGCTGGCACCAGACTTGCCCTCCAA
+
DDDDDHIIIIIHIHIGHIIIIIIIIIIIIIIFHIIIIIIIIGIIIIHIGIIIIIIIIIIGHHHI?HHIHIIIIIIIIIHIIIIIIHIHHIIIIHIGHIIIIIIIHIHIHGIIIHIIIIIIIHHHHGIIIIIIIIIIIIIIIIIIIIIIIHIIIIHIIIIIHIIIIIIIIIIHIIIIIIIIIIIIIIIIIIIIIIIIIIIIIIIIIIIIIIIIIIIIIIIIIIIIIIIIIIIIIIIIHIIIIIIHHIIIIIIIIIIIIIIIIIIIIIIIIIIIIIIIIIIIIIIIIIIIIIIIIIIIIIIIIIIIIIIIIIIIIIIIIIIIIIIIIIIIIIIIIHIIIIIIIDDDDD
@HISEQ:969:HM2KJBCX2:2:1101:3174:50668 2:N:0:ACTATGCA
GCCTGCAGTACTCCCAACTATCCCTATTAATCATTACGTCGATCCTAGAAACCAACAAAATAGGACCGCACGTCCTATTCTATTATTCCATGCTAACGTATTCGAGCAAAGGCCTGCTTTGAACACTCTAATTTTTTCAAAGTAAAAGTCCTGGTCCCCAACACACCCAGTGAAGGGCATGCGGTTCTCCAGAAGAGAAGGCCCGGCCGGACAAGTGCACGCGGTGAGGCGGACCTGCCAGCCAGGCCAAAGGTTCAACTACGAGCTTTTTAACTGCAACAACTTTAATATACGCTATTGGAGCTGGAATTACCGCGGCTGCTGGCACCAGACTTGCCCTCCAA
+
DDDDDIIIIIIIIIIIIIIIIIIIIIIIIIIIIIIIIIIIIIIIIHIIIIIIIIIHHHIIIIHIIIHHHIIHHHIIIIHHHHIIHIIIIIIIIIIIIIIIIGIIIIIIIIIIHIIIIIIIIHIIIIIIIIIIHIIIIIHIHHIIIIIIHIIIHIIIIHIIIIIHIIIIIIIIHIIIIIGIIIIIIHIIIIIIIIIIIIIIIIIIIIIIHIIIIIIIIIIIIIIIIIIHIIIIIIIIIIIIIIIIIIHGIHIIIIIIIIIIIIIIHIIIIIIIIIIIIIIIIIIIIIIIIIIIIHIIIIIIIIIIIIIIIIIIIIIIIIIIIIIIIIIIIIIIIIIIIIIDDDDD
@HISEQ:969:HM2KJBCX2:2:1101:1471:50760 2:N:0:ACTATGCA
GCCTGCAGTACTCCCAACTATCCCTATTAATCATTACATCGATCCTAGAAACCAACAAAATAGAATCGGATGTCCTATTTCATTATTCCATGCTAATGTATTCAAGCGTGAGCCTGCTTTAAACACTCTAATTTTTTCAAGGTAACAGTCCTAATTCCCCGTGACACCAAATTAATGGCATTACGGTTCTTTAGAAGGTGAGAAATCAATAATATCAGTACATACCAACGGCATGACCGAAACATTGATCCCGAAATTCAACTACGAGCTTTTTAACTGCAACAACTTTAATATACGCTATTGGAGCTGGAATTACCGCGGCTGCTGGCACCAGACTTGCCCTCCAA
+
DDDDDIIHHIIIIIIIIIIIIIIIIIIIIIIIIIIIIIIIIIIIIIIHHIIIIIIIHIIIIIHHHHIIIIIIIIIIIIIIHIIIIIIIIIIIHIIIHIIIIIIIIIHIIIIIIIIHIIIIIIIIIIIIIIIIIIIIIIIHIIIIIHIIIIIIIIIIIHIIIIIIIIIIIIIIIIIIIIIIIIIIIIIIHIIIIIIIIIIIIIIIIIIIIIIIIIIIIIIIIIIIIIIIIIIIIIIIIIIIIIIHHFIIHGIIIIIIIIIIIIIIIIIIHIIIIIIIIIIIIIIIIIIIIIIIIIIIIIIIHHIIIIIIIIIIIIIIIIIIIIIIIIIIIIIIIIIIIIIIIIDDDDD
@HISEQ:969:HM2KJBCX2:2:1101:10156:50904 2:N:0:ACTATGCA
GCCTGCAGTACTCCCAACTATCCCTATTAATCATTACGTCAATCCTAGAAACCAACAAAATAGGATCGAACGTCCTATTTCATTATTCCATGCTAATGTATTCAAGCGTTAGCTTGCTTTAAACACTCTAATTTTTTCAAAGTAACAGTCCAAATTCCCCGCAACACCAAATTAATGGCATTACGGATCATCAGGAAGGAGGAATCAGTGAGACCAGTACATACCAGAGGCATGACCAATCTACTAACCCCGAAATTCAACTACGAGCTTTTTAACTGCAACAACTTTAATATACGCTATTGGAGCTGGAATTACCGCGGCTGCTGGCACCAGACTTGCCCTCCAA
+
DDDDDIIIIIIIIIIIGIIIIIIIIIIIIIGIIIIIIIHIIIIIIIIIIIIIIIIIIIHIIIIIHIHHHHHIIIIIIIIGIIIIIHIEHIIIIIEGHIIIIIIIIIIIIIIIIIIIIIIIIIIIIIIHIIIIHHHIIIIIIIIIIIIIHIIHHIIIIIIIIIIHIIIIIIIIIIHIIIIIIIIIIIIIIIIIIIIIIIIIIIIIIIIIIIIIIIIIIIHIIIIIIIIIIIIIIIIIIIIIIIIIHIIIIIIIIIIIIIIIIHIIIIIIIIIIIIIIIIIIIIIIIIHIIIIIIHIIIHIIIIIIIIIIIIIIIIIIIIIIIIIIIIIIIIIIIIIHIIIIIDDDDD
@HISEQ:969:HM2KJBCX2:2:1101:19481:50834 2:N:0:ACTATGCA
GCCTGCAGTACTACCCAACTATCCCTATTAATCATTACGGTGATCCTAGAAACCAACGAAATAGAATCAGTCCGTCCTATTTCATTATTCCATGCTAATGTATTCAGACGATAGTCTGCTTTAAACACTCTAATTTTTTCAAAGTAACAGTCCTGATTTCCCATCACACCAAATAAATGGCATGAAAGTTCCTCAGAAGGTAGAGATCCATCCTACCAGTGCAGACAATTAAGCCTGACCAATGGGTAGACCCCGAAGTTCAACTACGAGCTTTTTAACTGCAACAACTTTAATATACGCTATTGGAGCTGGAATTACCGCGGCTGCTGGCACCAGACTTGCCCTCCAA
+
DDDDDIIIIIIIIIIGHIIIIIIIIIIIIIIIHIIIIIIIHIIIIIIIIIIIIIIIIIIIGIIHHIIIIIIIHIHCHHIIHIIIIIIIIIIIHIIIIIIIIIHHHIHHIIIIHIHHIIIIHIHHIIHIGHHIHIIIIIIIIIIIHIIIIIHIIHHIIIIIIIHIIIIIIIIIIIIIIHIIIIHIIHIIIIEGIIIHIHIIIHHIGIIIIIIIIIIIHIHIHIIIIIIGHHIIIIIIIIIIIIIIHHFEHIIIIIHIIIHHIIIIIIIHIIIIIIIIIIIHIIIIIIIIHGGIHGIIIIIIIIIIIIIHHIIIIIIIIIIIIIIIIIIIIIIIIIIIIIIIIIIIADDDD
@HISEQ:969:HM2KJBCX2:2:1101:8890:51232 2:N:0:ACTATGCA
GCCTGCAGTACTCCCAACTATCCCTATTAATCATTACGTCAATCCTAGAAACCAACAAAATAGGATCAAACGTCCTATTTCATTATTCCATGCTAATGTATTCAAGCGTTAGCTTGCTTTAAACACTCTAATTTTTTCAAAGTAACAGTCCTGTTTCCCTGCAACACCAAATTAATGGCATTACAGTTCTTCAGAAAGGAGGAATCAGCGAAGCCAGTACATACCAGTGGCATGACCAACCTGCTGACCCCGAAATTCAACTACGAGCTTTTTAACTGCAACAACTTTAATATACGCTATTGGAGCTGGAATTACCGCGGCTGCTGGCACCAGACTTGCCCTCCCAA
+
DDDDDIIHHIIIHIIIGIIIIIIIIIIIIIIIIIIIIIIIIIIIGIIIIIIIIIHIHIIEHGHIGIIIIIHGIIHIIIIHIHIHIIHHHEHHGHIHHIIIIHIIHHHIIIIIIIIIIIIIIIIHHIIHIIIIIIHIHHIHHIIIIIIIIIIIIIHIIIIIIIIIIIHIIIHHGIIIIHIIIIIIIIIHHHFIIIIIIIIIIIIIIIIIIIIIIHIIIII=IIIIIIIIIIIIIIIHIIIIIHGIIIIIIIIIIIIIIIIIIIIIIHIIIIIIIIHIIIIIIIIIIIIIIIIIIIIIIIIIIIIIIIIIIIIIIIIIIIIIIIIGIIIIIIIIIIIIIIIIIIDDDDD
@HISEQ:969:HM2KJBCX2:2:1101:9162:51063 2:N:0:ACTATGCA
GCCTGCAGTACTGACCCAACTATCCCTATTAATCATTACGGTGATCCTAGAAACCAACAAAATAGAATCATGCCGTCCTATTTTATTATTCCATGCTAATGTATTCAAGCAAAATGCCTGCTTTAAACACTCTAATTTTTTCAAAGTAAAGGTCCTGGTTCCCCGTGACACCCAATTAAGGGCATAGCGGTTCTCCAGAAGGTGAGAAATTGACTACACCAGTTCATACCCCTTAAGGCACGACCGATGTGTCAATCCCGAAATTCAACTACGAGCTTTTTAACTGCAACAACTTTAATATACGCTATTGGAGCTGGAATTACCGCGGCTGCTGGCACCAGACTTGCCCTCCAA
+
00<001<1<<DFH111GC@G11<1<D<DEFHC1D<1<1<D<<<1CEH?DHHHHG?11<<111CH@GC<<<@1C1<<<EC<C1GH1FCG1GE11111<1<<1<C@FHE@EHHFHHC1186<DGCG@8<B81?@<F1D%<8B<3ABFH617B<11EB<GF018?91<G7<09<GFD;C8<DCC<9E<#C//EHHHF/<GD</<FEIIHHI@@?ADFFA0F<<EFGC1?D<67G@EHCG@AEFHGC==F@EED<1?HC</<HCC<D1G1C<C0HCG@H=HH@HGD<<<1C@@CD<1111HHHD0<C1<1@FF@HEHFHHGFGCCH?CC/IHEF1@C11EFIHEF<1<<0IHF@@@D0
@HISEQ:969:HM2KJBCX2:2:1101:4140:51491 2:N:0:ACTATGCA
GCCTGCAGTACTCCCAACTATCCCTATTAATCATTACTCCAGTTCAATAACCAATAAAATGAACAAGAGTCCTATTCCATTATTCCATGCTAATATATACAGGCAAACGCCTGCTTTGAACACTCTAATTTTTTCAAAGTAAAATGCCTGCTCCCTAAGCCCACCAATGAAGGAGGAGAATAGATCACAAGCGGATGCGCGACGCTCACACGCCGTAAAGAATGTGATCGCCGCACAGAAGTTCAACTACGAGCTTTTTAACTGCAACAACTTTAATATACGCTAGTGAAGCTGGAATTACCGCGGCTGCTGGCACCAGACTTGCCCTCCAA
+
DDDDDIIIIIIIIIIIIIIIIIIIIIIIIIIIIIIIIIIIIIHHIIHIIIIIIIIIIIIIHIIIHFGHIIIGIGHIGIIIHHHHHHIIIIIIIIIIIIIIIIFGIIHIIIIIIIIIIIIIIIIIIIIHIIIHHHIIHHHIIHIIIDHIIIIIIIIIHIHHHGIIHIGIIIIIIIIIIIIIIIIHIIIIHIIIIIIIIIIIIIIIIIIIIHIIIIIIIIIIIIIIIIIIIIHIIIIIIIIIIIIIIIIIIIIIIIIIIIIIIIIIIIIIIIIIIIIIIIIIIIIIIIIIIIIIIIIIIIIIIIIHIIIIIIIIIIIIIIIIIIIIIIIDDDDD
@HISEQ:969:HM2KJBCX2:2:1101:19622:51120 2:N:0:ACTATGCA
GCCTGCAGTACTCCCAACTATCCCTATTAATCATTACGTCGATCCTAAAAACCAACAAAATAGGGTCAAACGTCCTATTTCATTATTCCATGCTAATGTATTCAAGCGTGTGCCTGCTTTAAACACTCTAATTTTTTCAAAGTAACAGTCCTGATTTCCCACAACACCAAATAAATGACATCATGGTTCGTCAGAAGGGAGAAACCAACAATGCCAGTACGTACCGAGGCACGACCGACATGATGGTCCCGAAATTCAACTACGAGCTTTTTAACTGCAGCAACTTTAATATACGCTATTGGAGCTGGAATTACCGCGGCTGCTGGCACCAGACTTGCCC
+
DDDDDIIGIHHIIIIHIIIIIIIIIHIIIIIIIIIIIIIIHIIHIIEHGHIGHIIIIIFHHHEHIIHIHIIGHFIIIIIIGHHIIIIHHHIIHIIIIHIIIIIHIIIIIIIIIIIIIIIIIIHHIIIIIIIIIIIIIIIIIIIIIIIIIIIIIIIIIIHIIIIIIHFIIIIIHHIIIIIIIIIIIIIHIIIIIIIIIIHIHIIIIIIIIIIIIIIIIIIIIIIIIIIIHIIIIIIIIHHIIIIIIIIIIIIIIIIIIIHIIIIIIIIIIIIIIIIIIIIIIIIIIIIIIIIIHIIIHIIHIIIIIIIIIIIIIIIIIIIIIIIIIIIIIIIIIIIDDDDD
@HISEQ:969:HM2KJBCX2:2:1101:13006:51876 2:N:0:ACTATGCA
GCCTGCAGTACTCCCAACTATCCCTATTAATCATTACGGTGATCCTAGAAACCAACAAAATAGAACCATGCCGTCCTATTCTATTATTCCATGCTAATGTATTCGAGCAAAAATGCCTGCTTTAAACACTCTAATTTTTTCAAGGTAAAGGTCCTGGATCCGCAAGACACCCAAAATTAAGGACATCCAAGTTTCTCCAGAAGGTGAGAAATCAACAGCAACAGTTCATACCCCCTCCTTAAGGCACACGACCATCACACGTCAATCCCGAAATTCAACTACGAGCTTTTTAACTGCAACAACTTTAATATACGCTATTGGAGCTGGAATTACCGCGGCTGCTGGCACCAGACTTGCCCTCCAA
+
DDDDAHHIIIFHIHHIHIIIIH?@HHHIIIHEHHIEHHHIIIIIIHHIHHHHGHIIIIIGHHIHHIGIIIIEHH<FEEHIGHHGH@GH@F1DGEHHIIHHHHGHHIHIHCHGHIIHHHIHHHHHHHHHIHHIIHHHIHIHHIHGIGIIIHHHIIHGHHDHIHHHHHIIIFEEIIIHGFGHHHHHHEIHIIIIHHIGGIIIIIIIIFHIHIIIHIIIIIIIHHHHHHHHHDIIIIHHFIIHIHHHHHIIIIHIIIIIIIIIIHFIIIIIIIIIIHHIIIIIIIIIIIHIIIIIIIIIIHHIIIHHEIIIIIIIIIIIIIGIIIIIIIIIIHIIIIIHIIIIIIIIIIIIIIHHIIIIIIIDDDDD
@HISEQ:969:HM2KJBCX2:2:1101:10701:52172 2:N:0:ACTATGCA
GCCTGCAGTACTCCCAACTATCCCTATTAATCATTACGTCAATCCTAGAAACCAACAAAATAGGATCAACGTCCTATTTCATTATTCCATGCTAATGTATTCAAGCGCGAGCCTGCTTTAAACACTCTAATTTTTTCAAAGTAACAGTCCTGATTCCCCACCACACCAAATTAATGACATGATGGTTCGTCAGAAGGTAGAAATCAGTAAGACCAGTACGTACCGAAGGCACGACCAGCGTACTAATCCCGAAATTCAACTACGAGCTTTTTAACTGCAACAACTTTAATATACGCTATTGGAGCTGGAATTACCGCGGCTGCTGGCACCAGACTTGCCCTCCAA
+
@BDDAHIHIIIIHIHHIIIHIHEGHHHHIIIIIIICFHHHIIIIEFHECHIIEHHIIII?FCDFHEEHFHI?GHHIGCHHIIIIIIH?EHEEH?HHEHHHHFHHHGHIGHDHHHHHHHHHIGHHIIHHHIIIIIHEHHHIIHHHIHIIHIIHGIIIIHHHIIIHIGHIHHEHHIIIIGHIHIIIIHC=HIIIIHIIIIIIIIIIHIIHHH$IIIIIIIIHIIIIHIHIIIIHIIIIIIIIIIHHHHHC?IIHEIHIIHIIIHIIIIIIIIIIIIIIIIIHHFIHIHIIIIIHIIIIIHHFHHIIIIIIIIIIIIIIIIIIIIIIIIIIIIIHIIHIIIIIDDDDD
@HISEQ:969:HM2KJBCX2:2:1101:9575:52223 2:N:0:ACTATGCA
GCCTGCAGTACTCCCAACTATCCCTATTAATCATTACATCGATCCTAGAAACCAACAAAATAGAATCGGATGTCCTATTTCATTATTCCATGCTAATGTATTCAAGCGTGAGCCTGCTTTAAACACTCTAATTTTTTCAAGGTAACAGTCCTAATTCCCCGTGACACCAAATTAATGGCATTACGGTTCTTTAGAAGGTGAGAAATCAATAATATCAGTACATACCAACGGCATGACCGAAACATTGATTCCGAAATTCAACTACGAGCTTTTTAACTGCAACAACTTTAATATACGCTATTGGAGCTGGAATTACCGCGGCTGCTGGCACCAGACTTGCCCTCCAA
+
AADDBIIHIIHIICHHIIII@GHHHIIIIIIIIIHGEHHIHHICHHHIIIIIHIIIHHHHHIHIIHHHHHHIFFGHHHIIIIIIHIIEHHHHIIHHHIIIIIIIHIHHIHHGGIHIIIIIIIIIIIIIIHHIIIIHIGHFEHHHIHIIHIIIIHIHHHHHIHHHEFGIIIHHIIHIHFIIIGIIIHHIHIIIIIIIIIHIHIIIIIIIHIIHIIIIIIHHIIIIIIIIIHHIIIIIHIGIIIIIHIIIHHIGIIIIIIIIIIIIIIIGIIIIIIIHIIIIIIIHIGIIIIIHIIIHIIIIIIIIIIIIIIHIIIIGIIIIIIIIHIIIIIIIIIIGIIIIIIDDDDD
@HISEQ:969:HM2KJBCX2:2:1101:2392:52349 2:N:0:ACTATGCA
GCCTGCAGTACTCCCAACTATCCCTATTAATCATTACTTTAGTCCTAGAAACCAACAAAATAGAACCAAAGTCCTATTCCATTATTCCATGCTAATATATTCAAGCAAACATGCCTGCTTTAAACACTCTAATTTTTTCAAAGTAAAAGTCTTGGATCCCTAGCGCACTCAATTAAGAGCACACTAGTTCCCCAAAAGGAAAAGCCCAAAGTTGCAGTACAAACCTTACGGTTGACGGCAACTATAAGCCCAAAATTCAACTACGAGCTTTTTAACTGCAACAACTTTAATATACGCTATTGGAGCTGGAATTACCGCGGCTGCTGGCACCAGACTTGCCCTCCAA
+
DDDDDIIIIIIIIIIIIIIIIIIIIFHIHIIIIIIHIIIIIIIIIIIIHIIIIIIIIIIHIIHIIIIHIIHHIIIIIHHIHIIIIIIFIIIGIIIIIIIIIIIIIIIIIIIIIIHIIIIIHIIIHIIIIIIIHIIIIIIIIIIIIIHIIIIIIIIIHIIIIIIIIIIIIIIIIIIIIIIIIIIIIIIIIIHIHIHIIIIIIIIIIIIIIIIIIIIIIIIIIIIIIIIIIIIIIIIIIIIIIIHHHIIIHIIIIIIHIIIHIIIIIIIIIIIIIIIIIIIIIIIIIIIIIIIIIIIIIHIIIIIIIIHIIIIIIIIIIIIIIIIIIIIIIIIIIIIIIIIIIDDDDD
@HISEQ:969:HM2KJBCX2:2:1101:19532:52399 2:N:0:ACTATGCA
GCCTGCAGTACTCCCAACTATCCCTATTAATCATTACATCGATCCTAGAAACCAACAAAATAGAATCGGATGTCCTATTTCATTATTCCATGCTAATGTATTCAAGCGTGAGCCTGCTTTAAACACTCTAATTTTTTCAAGGTAACAGTCCTAATTCCCCGTGACACCAAATTAATGGCATTACGGTTCTTTAGAAGGTGAGAAATCAATAATATCAGTACATACCAACGGCATGACCGAAACATTGATCCCGAAATTCAACTACGAGCTTTTTAACTGCAACAACTTTAATATACGCTATTGGAGCTGGAATTACCGCGGCTGCTGGCACCAGACTTGCCCTCCAA
+
DDBDDIHIIIIIHGHIIIHIHIIIIEHHFHHHHHHHIIHIIIGHHHHHHHHGHHIIHIHGH1FGEFHIIHIHIIIIHIIIGFHI1CHHHIIGIIIIIIIGGCGHHHHHHHHDHHIIIIIIIIHIHIFIIIIHHIHIHIHHHHHHIIHHGHHHHHIIIIIIIIIIIIIIHHHHHHIIIIGIHIHHHEHIHHIIIIIIIHHIHEHIIIIIHIIIHHHHIHGHIHGI:IIIIIIIIIIHIIIIIIHFFEIIIFGIIIIIIIIHIIHIIIIIIIIGIIIHIIIIIIIIHH@IIIIIIIIHIHEHHHIIIIIHHEIIHIIIIIIIIIIIHHHIIIIIIIIIIIIIIHADDDD
@HISEQ:969:HM2KJBCX2:2:1101:2926:52548 2:N:0:ACTATGCA
GCCTGCAGTACTCCCAACTATCCCTATTAATCATTACGGTGATCCTAGAAACCAACAAAATAGAACCATGCCGTCCTATTTCATTATTCCATGCTAATATATTCAGGCGATAGCCTGCTTTAAGCACTCTAATTTTTTCAAGGTAACAGTCCTGCTTCCCCGGCGCACCAAATTAATGGCATGCTGGTTATTCAGAAGGTAGGAATCCATCACGCCAGTACAGACCCAAAAGCCCGACCGACGGATGAACCCCGAAATTCAACTACGAGCTTTTTAACTGCAACAACTTTAATATACGCTATTGGAGCTGGAATTACCGCGGCTGCTGGCACCAGACTTGCCCTCCAA
+
DDDDDIIIIIHIIIIIIIIIIIIIIIIIIIIHIIIGIIHHIIIHIIIHHHHHFHHIIIIIIIIHHIIGIIIHIHIHHGIHIIIIIIIIIEHIHIHIIIIIIHHIIHIHIIIIIIIIIIIIHIHHIHIHIIIHIIIIIHIHIIIIIIIIHHIIIIIIIIIIIIHIIHIIIIIIHIIIIIIIIIIIHIIHIIIIIIIIIIIIIIIIIIIIIIHHIIIIIIIIIIIIIIIIIIIIIIIIIIIIIIIIIHGIIIIHIIIIIIIIIHHIIIIIHIIIIIIIIIIIIHHIIIIIIIIIIIIIIIIIIIIIIIIIIIIIIIIIIIIIIIIIIIIIIIIIIIIIIIIIIIIDDDDD
@HISEQ:969:HM2KJBCX2:2:1101:9155:52672 2:N:0:ACTATGCA
GCCTGCAGTACTCCCAACTATCCCTATTAATCATTACGTCAATCCTAGAAACCAACAAAATAGGATCAAACGTCCTATTTCATTATTCCATGCTAATGTATTCAAGCGTTAGCCTGCTTTAAACACTCTAATTTTTTCAAAGTAACAGTCCTGTTTCCCTGCAACACCAAATTAATGACATTACAGTTCTTCAAGAAGGAGGAACCAGTAAAGCCAGTACATACCAGAGGCACGACCAACCTACTAATCCCGAAATTCAACTACGAGCTTTTTAACTGCAACAACTTTAATATACGCTATTGGAGCTGGAATTACCGCGGCTGCTGGCACCAGACTTGCCCTCCAA
+
CDDDDIIHIIIIIIIIIIIIIIHIIIIIIIIIIIIIHIIIIIIIIIHIHIIIIIIIHICHIIHHIIIHIIIIHGIIIHIIHIIHGIIIIIIIGIHEIIIIIIHIIIGIIHHIHIIIIIIIIIHIIIIIIIIIIIIIHIIIIIIIIIIIIIIIIIIIIIIIIIIIIIIIIIIHHIIIIIIIIIIIIIIIIIIIIIIIHIIIIIIIIIIIIIIIIIIIIIIIIIIIIIIIIIIIIIIIIIHIIIHHGIHHIIIIIIIIHIIIIIIIHIIIIIIIIIIIIIIIIIIIIIIIIIIIIIIIIIIIIIIIIIIIIIIIIIIIIIIIIIIIIIIIIIIIIIIIIIIIIDDDDD
@HISEQ:969:HM2KJBCX2:2:1101:9071:52774 2:N:0:ACTATGCA
GCCTGCAGTACTCCCAACTATCCCTATTAATCATTACATCGATCCTAGAAACCAACAAAATAGAATCGGATGTTCTATTTCATTATTCCATGCTAATGTATTCAAGCGTGAGCCTGCTTTAAACACTCTAATTTTTTCAAGGTAACAGTCCTAATTCCCCGTGACACCAAATTAATGGCATTACGGTTCTTTAGAAGGTGAGAAATCAATAATATCAGTACATACCAACGGCATGACCGAAACATTGATCCCGAAATTCAACTACGAGCTTTTTAACTGCAACAACTTTAATATACGCTATTGGAGCTGGAATTACCGCGGCTGCTGGCACCAGACTTGCCCTCCAA
+
@DDD0CGH<<CG1<C@GEHEHHH1FFCHECGEGEHGI?FHHIHIIHCCC1@<1<C@1<@CGEHHHFH?@G@/<1<C@EHEHHECGH1CHEHHIGEDFHGEEHEGHHIIIHIIHIIIIHHHHEHIIIIIIHIIHIEHHGIHGIIHHG<DGHIHHHGGDCHIIHHIIHFIHFHHHHHHHHHGEEHDIIHEHHHHHFHHHII:HHHHHIHHIIHIIHHHHFHHHHIIHIHHH<GHHHDHDFIIIIIIHHHHHEGHIHHHGHIIHIIIHHIIIIHHHHHHHHIIIIIIIHFHIIHHIHHIHHHEHFIHIIIHHHFIIIIGIIIIIIIIIIHIIIIIHHIIIIIIHHCDDDD
@HISEQ:969:HM2KJBCX2:2:1101:14723:52990 2:N:0:ACTATGCA
GCCTGCAGTACTCCCAACTATCCCTATTAATCATTACATCGATCCTAGAAACCAACAAAATAGAATCGGATGTCCTATTTCATTATTCCAGATCCAATAGCGTATATTAAAGTTGTTGCAGTTAAAAAGCTCGTAGTTGAATTTCGGGATCAATTTATTGGTCGTGCCATTGTACGTACTGGTATTATTGATTCCTACCTTCTGACGAACCATGATGTCATTAATTTGGTGTCATGGGGAATCAGGACTGTTACTTTGAAAAAATTAGAGTGTTTAAAGCAGGCTCACGCTTGAATACATTAGCATGGAATAACGAAATAGGACGTTTGATTCTATTTTGTTGGTTTCTAGGATCGACGTAATGATTAATAGGGATAGTTGGGCGCCGTACATAA
+
@B?BB1@H11C@1C<CFEEG@H11<CH1GHH1F1<CG1CEFG<1<11<F1FCHE1CD1DHHHHH<<F1<@0CC1DDH<C@EH??CCGDCH11<<111<<11.<<0DD11<C1<C1<1C1<1<1<<<<1<DHHHDH?GE1DH<C?11..<.1<HHHHC@E<<HH7G?<$<0CECFC0@DC//FHHEIHHGAEHC?HGDF@GFBEHHEAHHEH?F<<</@CHHG<<@:///F:CIHB0<00H?HCEF?AEDBF<C1F<1@CHHEEH@EC<1D1CG@HHHHF11FF=<0HED<1CC<1D1GD<<1F@HF1<<F1HHC?HEIHHEFC0FC@C1?HH@G@CD1?D<11?FC<1<EC?HD<EGCHFIHF?HF@F?@GHF1F?EHG</E<<</C@HHDDDD0
@HISEQ:969:HM2KJBCX2:2:1101:14880:53400 2:N:0:ACTATGCA
GCCTGCAGTACTCCCAACTATCCCTATTAATCATTACGTCGATCCTAGAAACCAACAAAATAGAATCAAACGTCCTATTTCATTATTCCATGCTAATGTATTCAAGCGTGAGCCTGCTTTAAACACTCTAATTTTTTCAAAGTAACAGTCCTGATTCCCCACAACACCAAATAAATGACATCATGGTTCGTCAGAAGGGAGAAACCAACAATACCAGTACGTACCGAGGCACGACCGACATGATGGTCCCGAAATTCAACTACGAGCTTTTTAACTGCAGCAACTTTAATATACGCTATTGGAGCTGGAATTACCGCGGCTGCTGGCACCAGACTTGCCCTCCAA
+
DCDDDHIHEHIIHHIHHGHIFEHHEHHIIHEC@GHFIIIEHHIHHIIII?FGFHIHGH?EHHHEHHIIIIHHHHHIEFHHC@H<<GE<11DGH?FIHHGHHD@HHHEIIIIIIHHHIIIHHHIHHFHHHIHHG?HGGFHIHHHFHGHIIHHIHHGGHHHHIHHEHIIHHEHHIIIHHFGHHEIIIIHEDHHHIIIIIHIIIIIIHGHIIIIHFHEHIHIIIIIHIIIIIIIHHIIIIIIIHEHFFIIHIIIIIIGIIHHHGHHIHGHHIHFIIIHIIIIIIIHGIIIIIIIIIIIIIIHIIIIIIIIIHIHIIHHIIIIIHHGIIIIIIIIIIIIIIIIIDBDDD
@HISEQ:969:HM2KJBCX2:2:1101:1271:53878 2:N:0:ACTATGCA
GCCTGCAGTACTCCCAACTATCCCTATTAATCATTACGTCGATCCTAGAAACCAACAAAATAGAATCAAACGTCCTATTTCATTATTCCATGCTAATGTATTCAAGCGCGAGCTTGCTTTAAACACTCTAATTTTTTCAAAGTAACAGTCCTGATTTCCCGCGACACCAAATTAATGACATCGTGGTTCGTCAGAAGGGAGAAACCAATAATGCTAGTACGTACAAAGTACGACCGACATATTAGTCCCGAAATTCAACTACGAGCTTTTTAACTGCAACAACTTTAATATACGCTATTGGAGCTGGAATTACCGCGGCTGCTGGCACCAGACTTGCCCTCCAA
+
DADDDIIIHIIEEHIEHIIIIH1FH?CHEHGEHEHIIE<G?C1<GHHHHIII?GHHIHHIIHHIFCHH?FEHCGD<CEG<CEC@FHHFEGHFHHHHIFHHCIHHHHHHDIHIHHHHHIGHHHHIIIIIHIIIIHIIHIHIIHHHGGHHCHGHHFHEHHHDGFHHGIIIHCHHIHIIIIHHHIIIIIIIIIIHHIIGIIIIIIHHFHHIIHIHHIIIIIIIIHIIIIHHEIIGIHIIHIIIHFEIGHIIIIIIIIHIIIIIIIIIGIIGIIIIIIIIIIIIHIIIIIIIIIHIIIIIIIIHIIIIIIIIIHHIIIIIIIIIIIIIIIIIHGHIIIIIIIIDDDDD
@HISEQ:969:HM2KJBCX2:2:1101:17577:52477 2:N:0:ACTATGCA
GCCTGCAGTACTCCCAACTATCCCTATTAATCATTACGTCGATCCTAGAAACCAACAAAATAGAATCAAACGTCCTATTTCATTATTCCATGCTAATGTATTCAAGCGTGAGCCTGCTTTAAACACTCTAATTTTTTCAAAGTAACAGTCCTGATTCCCCACAACACCAAATAAATGACATCATGATTCGTCAGAAGGGAGAAACCAACAATGCCAGTACGTACCTAGGCACGACCGACATGACGGTCCCGAAATTCAACTACGAGCTTTTTAACTGCAGCAACTTTAATATACGCTATTGGAGCTGGAATTACCGCGGCTGCTGGCACCAGACTTGCCCTCCAA
+
DDDDDIIIIIIIIIIIIIIIIIIIIIIIIIIIIIIIIIIIIIIIIIIIIIIIIIIIIIIIIIHIIIIIIIIIIIIIIIIIIIIIIIIHHIIIIIIIIIIIIIIIIIIIIIIIIIIHHIIIIIIIIIIIIIIIIIHHIIIIIIIIIIIIIIIIIIIIIIHIIIIIIIIIIIIIIIIIIIIIIIIIIIIIIIIIIIIIIIIIIIHIIHIHIIIIIIIIIHIIIIIIIIIIGIIIIIIIIIIIIIHHIIHIIIIIIIIIIIIIIIIIIIIIIIIIIIIIIIIIIIIIIIIIIIIIIIIIIIIIIIIIIIIIIIIIIIIIIIIIIIIIIIIIIIIIIIIIIIIIDDDDD
@HISEQ:969:HM2KJBCX2:2:1101:6906:54073 2:N:0:ACTATGCA
GCCTGCAGTACTCCCAACTATCCCTATTAATCATTACATCGATCCTAGAAACTAACAAAATAGAATCGGATGTCCTATTTCATTATTCCATGCTAATGTATTCAAGCGTGAGCCTGCTTTAAACACTCTAATTTTTTCAAGGTAACAGTCCTAATTCCCCGTGACACCAAATTAATGGCATTACGGTTCTTTAGAAGGTGAGAAATCAATAATATCAGTACATACCAACGGCATGACCGAAACATTGATCCCGAAATTCAACTACGAGCTTTTTAACTGCAACAACTTTAATATACGCTATTGGAGCTGGAATTACCGCGGCTGCTGGCACCAGACTTGCCCTCCAA
+
DDD@01CDGIE@<1<1DGH@<<<CCEEHIII?1F1<CGG1<<C@C<FEE?FH1<DC1<FFE@<1<<FH0DEH@<1DHFHF@CGHEHIHH?G?1FCG1/DCHC@F11<EHH@HE@EG@1DCEHCGH?FAFHHHHHHH.C?GGFGBGH@G@DGGCEHG?HHGEHHHC<DEE?GCCHHHD/D<CGDFHHE/D/<FD<<CHCGCEH@GDGFEC7FEHIG6IHF<<D7GF@A<<<1C<@D</<11GD<D11<<</?D1<<D1D1<<<0F<HCGCCGF1<<<1<1F1<CF<<11<11D<0</<1<<<<1D1G1HIHFGC<C/<</HG1D11<@C1CIHD<<11<0HD1<0<<<
@HISEQ:969:HM2KJBCX2:2:1101:20000:53595 2:N:0:ACTATGCA
GCCTGCAGTACTCCCAACTATCCCTATTAATCATTACATCGATCCTAGAAACCAACAAAATAGAATCGGATGTCCTATTTCATTATTCCATGCTAATGTATTCAAGCGTGAGCCTGCTTTAAACACTCTAATTTTTTCAAGGTAACAGTCCTAATTCCCCGTGACACCAAATTAATGGCATTACGGTTCTTTAGAAGGTGAGAAATCAATAATATCAGTACATACCAACGGCATGACCGAAACATTGATCCCGAAATTCAACTACGAGCTTTTTAACTGCAACAACTTTAATATACGCTATTGGAGCTGGAATTACCGCGGCTGCTGGCACCAGACTTGCCCTCCAA
+
DDDDDIIIIIIIIIIIIIIIIIIIIIIIIIIIIIIIIIIIIIIIIIGIIIIIIIIIIIIIIIIIIIIIIIIIIHIIIIIIIIIIIIIHIIIIHIIIIIIIIHIIIIHIHIIIIIIIIIIIIIIIIIIIIIIIIIIIIHHIIIIIIIIIIIIIIIIIIIIIIIIIIIIIIIIIIIIIIIIIIIIHIIIIIIIIIIIIIIIIIHIIIIIIIIIIHIIIIHEIIIIIIIIIIIIIIIIIIIIIIIIIHHIIIIIIIIIIIIIIIIIIIIIIIIIIIIIIIIIIIIIIIIIIIIIIIIIIIIIIIHIIIIIIIIIIIIIIIIIIIIIIIIIIIIIIIIIIIIIIIIDDDDD
@HISEQ:969:HM2KJBCX2:2:1101:11697:55331 2:N:0:ACTATGCA
GCCTGCAGTACTCCCAACTATCCCTATTAATCATTACGTCGATCCTAGAAACCAACAAAATAGAATCAAACGTCCTATTTCGTTATTCCATGCTAATGTATTCAAGCGTGAGCCTGCTTTAAACACTCTAATTTTTTCAAAGTAACAGTCCTGATTCCCCAAGACACCAAATTAATGACATCATGGTTCGTCAGAAGGTAGGAATCAATAATACCAGTACGTACAATAGCACGACCAATAAATTGATCCCGAAATTCAACTACGAGCTTTTTAACTGCAACAACTTTAATATACGCTATTGGAGCTGGAATTACCGCGGCTGCTGGCACCAGACTTGCCCTCCAA
+
DADDAHIHHHIHIIIIIHIED@CFHGHHIIHHHIIIIHHIIIIIIIIIIIIIFIIIGHHIIIEHIEHHHIIIIHHHIIIHHIIIHHII?@GHFHIIIIHHIHGHIIIIGIHHFIHIIHFFFHHHIIIIIHHHHIIIHIIIIIIIIIIIHIIIIIHHIIIIIIHIHIHHHHIIHHHHIHIHHIHIIIIIIIGIIIIHIIIIIIIIIIIIHHGIIIHIIIHIIHIIGIIIIIIIIHIIHIIIIHGCHHHHIIIIIIIIHIIIIIIIIIHIIIIIIIIIIIIIHIIIIIIIIIIIIIIIIIIIHIIIIIIIIIIIIIIIIIIIIIIIIIIIIIIIIIHIIIIIDDDDD
@HISEQ:969:HM2KJBCX2:2:1101:18280:55455 2:N:0:ACTATGCA
GCCTGCAGTACTCCCAACTATCCCTATTAATCATTACGGTGATCCTAGAAACCAACAAAATAGAACCATGCCGTCCTATTCTATTATTCCATGCTAATGTATTCGAGCAAAAATGCCTGCTTTAAACACTCTAATTTTTTCAAGGTAAAGGTCCTGGATCCGCAAGACACCCAATAAAGGACATCAAGTTTCTCCAGAAGGTGAGAAATCAACAGTAACAGTTCATACCCCTTAAGGCATGACCGTCACGTCAATCCCGAAATTCAACTACGAGCTTTTTAACTGCAACAACTTTAATATACGCTATTGGAGCTGGAATTACCGCGGCTGCTGGCACCAGACTTGCCCTCCAA
+
DABBDGHHHIHHHEEHIHIIHHIIHIIIHHHHHHHIIHHIIIIHHHIIEHIIIHIIIHHHHHHGHIIGHCHICGHDEHHCFHHHIIIHIFHHHHHIIIIEHHHHCFH@IIHGCFHCGCHECGHIIIHHEEECHEHHFHHIHHGGFCIHHHHHHHHHIIIHDHFCHHE0<F?EHEFIHIC@HEHIHHHEHHCCF?HHIHHHGGDHHIHIIIIHHHHIHFHEHEGH@ECGIHIHHII<HIIIGIIIIHIIHHHHHF?HHHGIHIHHIGIGIHHFHIIHIIIIHEHIIIIHEHG<@FIGHGHHGHHEFIIIIIIHIIIHIHHDIHHHCIIHHHHHHEEIIHHFHHGHECHED@ADB
@HISEQ:969:HM2KJBCX2:2:1101:15566:56702 2:N:0:ACTATGCA
GCCTGCAGTACTCCCAACTATCCCTATTAATCATTACGGTGATCCTAGAAACCAACAAAATAGAATCATGCCGTCCTATTTTATTATTCCATGCTAATGTATTCAAGCAAAATGCCTGCTTTAAACACTCTAATTTTTTCAAAGTAAAGGTCCTGGTTCCCCGCGACACCCAATTAAGGGCATCGTGGTTCTCCAGAAGGTGAGAAATTGACTACACCAGTTCATACCCCTTAAGGCACGACCAACAATTCGATCCCGAAATTCAACTACGAGCTTTTTAACTGCAACAACTTTAATATACGCTATTGGAGCTGGAATTACCGCGGCTGCTGGCACCAGACTTGCCCTCCAA
+
DDDDAHIHHIIHGHIIIHIIGHHIIIHIIHHHHHFHHHIHFIIIIIHHHHHHIGIIIGFHHH?GHIHIGHE1CGHHHIE@1DFHHGEHHHECGHHHIG??CCF?HHEIIIHIIHHHHFHHHGFHCCFHHHIHIHHIHGIIIIIIIIIIHHCIHIHIHDHIIIIHIHGHHHEHIIIIHIHIHIIIIIHHHEIHHIHHIIIHGIIIIGIHIIIHGHHHIHHHIIIGIHIIIIIIIIIIIHIHIIIHHIHHHGDIIIIIIIIHIHFHEHHHEGIIIIHIIIIIIIIIIIIHHHHHCIHIIIIHIIHIIIHIIIHHHIIIIIIIIIHIIIIIIIIIIIIIIHIHHGHHIIHBDDD<
@HISEQ:969:HM2KJBCX2:2:1101:18558:56093 2:N:0:ACTATGCA
GCCTGCAGTACTCCCAACTATCCCTATTAATCATTACGTCAATCCTAGAAACCAACAAAATAGGATCGAACGTCCTATTTCATTATTCCATGCTAATGTATTCAAGCGTTAGCTTGCTTTAAACACTCTAATTTTTTCAAAGTAACAGTCCAAATTCCCCAAAACACCAAATTAATGGCATTACGGCTCATCAGGAAGGAGGAATCAGTGAGACCAGTACATACCAGAGGCATGACCAACCTACTAACCCCGAAATTCAACTACGAGCTTTTTAACTGCAACAACTTTAATATACGCTATTGGAGCTGGAATTACCGCGGCTGCTGGCACCAGACTTGCCCTCCAA
+
CDCDDIIIIIIIIIIIIIIIIIIIIIIIIIIIIIIIIIIIIIIIIIIIIIEHIHIIIIIIIHHHFFHGHEHHHIIIHHIGEHHHHHIHHIIGGIIIIIIHFGEHEGHHHIHHEHHHHHIIIIFHIGHHHIIIHHIIHIIHHHFHHHIHIIIIIIIIIIFIHHHHHHHGEHHFHHHH8HHHHHCG@E<CEHFHGIGDHFHEGGCEFGH?CCCDFHHHF<GHGHG?GHFH@D1<F<D?HCGHE?HIHEHCHFD1?HF1D11E<C<ECC<@EIIIIIIIIGIIIIIIIIHHIIIIIIIIIIIIIIIIIIIIIIIIIIIIIIIIIIIIIIIIIIIIIIIIIIIIIDDDDD
@HISEQ:969:HM2KJBCX2:2:1101:16463:57239 2:N:0:ACTATGCA
GCCTGCAGTACTCGCCCAACTATCCTTATTAATCATTACGGTGGTCCTAGAAACCAACAAAATAGAACCATGCCGTCCTATTTTATTATTCCATGCTAATGTATTCAAGCAAAAATGCCTGCTTTAAACACTCTAATTTTTTCAAAGTAAAGGTCCTGGTTCCCCGCGGCATCCAATTAAGGACATCGCGGTTCTCCAGAAGGTGAGAAATTGACTGCACCAGTTCATACCCCGTGAGGCACGACCGATGCGCCAATCCCGAAATTCAACTACGAGCTTTTTAACTGCAACAACTTTAATATACGCTATTGGAGCTGGAATTACCGCGGCTGCTGGCACCAGACTTGCCCTCCAA
+
D@DD@HHIHIIIEHDHCHIEHHIHEEHHIHHHIHHIIH@CCHHEEEHHIIHIIE@GEHIHHHHIIGHIIGH?H1EHHCGHGEHH?GHHIHFCEHICGHIIFFGHI@GH@<DHCHIH<BCFH?GHHGFFHFCC<CHHHHIIIIII@EIHIHBG1G<<D0<<F<CE?E.7.<CE/C/AFGHEF@GAHHHHED<HDHG<HHHFFCFAAFEIIIIIIHHGG<FF?@HGHHICA@DIIIHHD<@ECE<<0@?E?CC1GEHC</<D1<<C@HCC<ECHED11C<F11<<<C?HF<<1D<<1@ECCGC0HCCCCC<11G?HHFHG<HH?C</C<HGCGC1C@C1GHF<<C@FGHHE<B?@<0
@HISEQ:969:HM2KJBCX2:2:1101:6194:57519 2:N:0:ACTATGCA
GCCTGCAGTACTCCCAACTATCCCTATTAATCATTACGGTGATCCTAGAAACCAACGAAATAGAATCAGTCCGTCCTATTTCATTATTCCATGCTAATGTATTCAGACGATAGTCTGCTTTAAACACTCTAATTTTTTCAAAGTAACAGTCCTGATTTCCAACCACACCAAATAAATGGCATGAAAGTTCCTCAGAAGGTAGAGATCCATCTCACCAGTACAGACAATTAAGCCTGACCAATGGGTAGACCCCGAAGTTCAACTACGAGCTTTTTAACTGCAACAACTTTAATATACGCTATTGGAGCTGGAATTACCGCGGCTGCTGGCACCAGACTTGCCCTCCAA
+
ADDDDIIHHIHCEEHEGHFHHHIGHIHII?HIIIIIIIIHIHEEHEHHIIIIHIGIIECHIIFHIIIHHHFIIF1/CGHIIGIIH?GEHFIIHEHCHHHIIIIIIHIIIIIHIIIIIHIHHHGFHIHHIIIIIIIIHIIIIIIIHIIIIIIIIIIHHHIIIHIIIIHIIIIIIHHIIIIIIIIIIIIHHHHIIIIHIIIIIIIIIIIIIIIIIIIIIIIIIIIIIIIIIIIIIIIIIIIIIIIHHHDIIIIGIIIIIIGIIIIIIIIIIIIIIIIIIIIIIIIIIIIIIIIIIIIIIIIIIIIIIIIHIIIIIIIIIIIIIIIIIIIIIIIIIIIIIIIIHIIDDDDD
@HISEQ:969:HM2KJBCX2:2:1101:1356:56274 2:N:0:ACTATGCA
GCCTGCAGTACTCCCAACTATCCCTATTAATCATTACATCGATCCTAGAAACCAACAAAATAGAATCATGCCGTCCTATTTTATTATTCCATGCTAATGTATTCAAGCAAAATGCCTGCTTTAAACACTCTAATTTTGTCAAAGTAAAGGTCCTGGTTCCCCGCGACACCCAATTAAGGGCATCGTGGTTCTCCAGAAGGTGAGAAATTGACTACACCAGTTCATACCCCTTAAGGCACGACCGATGTGTCAATCCCGAAATTCAACTACGAGCTTTTTAACTGCAACAACTTTAATATACGCTATTGGAGCTGGAATTACCGCGGCTGCTGGCACCAGACTTGCCCTCCAA
+
DDDBDCE?GEGH@@GHHIIFF11DCGCHHEH@H?CH?1FFGFHII@<F@HHGC11DHFHHHCCEGGDGEHCDDHHHHI?CGECGHI??@GHDF1FHGHCEHDGHEGHC@C@HCHG8<<F8F@HF<HIHHEG<FF?<@%A<CHGC@CEHEAC@BFABCHH<<HCD.DHHGHFHG@FIHHH%GHDDIHHIHHGGFHHEIHFEE?IIHCIIIIHIIHGDHC@II;IIIHHIIHHFHD<@HHHHGIHFIIHD<1<EDDDDG@HG1EHHCEGD<DEIGIIIHCHEGGCHH?IIIIHHEIIHGG@GHIHGGG@D@HFHIHIIIHIIGIIHHHC@IHEHHHHIHHHFGCE@C0<0<<<<
@HISEQ:969:HM2KJBCX2:2:1101:1769:56483 2:N:0:ACTATGCA
GCCTGCAGTACTCCCAACTATCCCTATTAATCATTACGGTGGTCCTTGAACCAACAAAATAGAACCACAACGTCCTATTCTATTATTCCATGCTAATCTATTCAAGCAAAAGCCTGCTTTAAACACTCTAATTTTTTCAAGGTAATGGTCCTGGCTCCCCGGCACACGCAATTAAGCACATACCAATTCACCAGAAAGATAGACCCAACGACAGAACAGTACTCGCCAGAGACGGACCGTCCGGCCAGGCCTAAAATTCAACTACGAGCTTTTTAACTGCAACAACTTTAATATACGCTATTGGAGCTGGAATTACCGCGGCTGCTGGCACCAGACTTGCCCTCCAA
+
DDDDAIIIIIIIIIIIIIIIIIIIIIIIIIIIIIIIIIIIGIIIIIIIIIIIIIIIIIIIHHIIIIIIHIHIHIIIIHIHIIIIHIIIIIIIIIIIHHHIIHIIIHIIIIIHIHIHIHHFIIHIIIIIIIIIHIIIIIHHIHHIIIHHHIIIHHIHIIIIIHIHEIIIIIIIHHIIIIIIIIIIIIIIIIIIIIIIIIIIIIHIIIHHIIIIIIIIIIIIIIEIIIIIIIIIIIIHIIIIIIIIHHIIIIIIIIIIIIIIIIIIIIIIIIIIIHIIIIIIIIIIHIIIIIIIIIIIIIIIIIIIIIIIIIIIIIIIIIIIIIIIIIIIIIIIIIIHIIIIIIDDDDD
@HISEQ:969:HM2KJBCX2:2:1101:11886:57935 2:N:0:ACTATGCA
GCCTGCAGTACTCCCAACTATCCCTATTAATCATTACGTCAATCCTAGAAACCAACAAAATAGGATCAAACGTCCTATTTCATTATTCCATGCTAATGTATTCAAGCGTTAGCCTGCTTTAAACACTCTAATTTTTTCAAAGTAACAGTCCTGTTTCCCTGCAACACCAAATTAATGACATTACAGTTCTTCAAGAAGGAGGAACCAGTAAAGCCAGTGCATACCAGAGGCACGACCAACCTACTAATCCCGAAATTCAACTACGAGCTTTTTAACTGCAACAACTTTAATATACGCTATTGGAGCTGGAATTACCGCGGCTGCTGGCACCAGACTTG
+
DDDDDIIIIIIIIIIIIIIIIIIIIIIIIIIIIIIIIIIIIIIIIIIIIIIIIIIIGIIIIIIHIIIIIIH@HHIIIIIIIIIIIIHIIIIIIIIIIIIIHIIIIIIIIIIHIHIIIIIIIIIIIIIIIIIIIIIIIIIIIIIIIIIIHIIIIIIHIIIIIIIIIIIIIIIIIIIIIIIIIIIIIIIIIIIIIIIIIIIIIIIIIIIIIIIIIIIIIIIHIIIIIIIIIIIIIIIHGIIIIIIIIIIHIIIIIIIIHIIIIIHIIIIIIIIIIIIIIIIIIIIIIIIIIIIIIIIIIIIIIIIIIIIIIIIIIIIIIIIIIIIIIIIIIIIIIDDDDD
@HISEQ:969:HM2KJBCX2:2:1101:9353:58711 2:N:0:ACTATGCA
GCCTGCAGTACTCCCAACTATCCCTATTAATCATTACATCGATCCTAGAAACCAACAAAATAGAATCGGGTGTCCTATTTCATTATTCCATGCTAATGTATTCAAGCGTGAGCCTGCTTTAAACACTCTAATTTTTTCAAGGTAACAGTCCTAATTCCCCGTGACACCAAATTAATGGCATTACGGTTCTTTAGAAGGTGAGAAATCAATAATATCAGTACATACCAACGGCATGACCGAAACATTGATCCCGAAATTCAACTACGAGCTTTTTAACTGCAACAACTTTAATATACGCTATTGGAGCTGGAATTACCGCGGCTGCTGGCACCAGACTTGCCCTCCAA
+
DCDDDIIIIIIIIIIIIIIIIIIIIIIIIHIIIIHIIHIHIIIGHIIIHIIIIIIIIIIIIIHGHHHHH/DFHIHIHHIIHIIIIIIEHHIIHIIIIIIIIIHIIIIIIIIIIIIIIIIIIIIIIIIIIIIIIIIIIIIIIIIIIIIIIIIIIIIHIIIHIIIIHIIIIIIIIIIIIIGHIIIIIIIIIIIIIIIIIIIIIIIIIIIIIIIIIIIIIIIIIIIIIIIIIIIIIIIIIIIIIIIIIHIIIIIIIIIIIIIIIIIIIIIIIIIIIIIIIIIIIIIIIIIIIIIIIIIIIIIIIIIIIIIIIIIIIIIHIIIIIIIIIIIIIIIIIIIIIIIIIIDDDDD
@HISEQ:969:HM2KJBCX2:2:1101:20674:59193 2:N:0:ACTATGCA
GCCTGCAGTACTCCCAACTATCCCTATTAATCATTACGGTGGTCCTAGAAACCAACAAAATAGAACCATGCCGTCCTATTTTATTATTCCATGCTAATGTATTCAAGCAAAAATGCCTGCTTTAAACACTCTAATTTTTTCAAAGTAAAGGTCCTGGTTCCCCGCGGCATCCAATTAAGGACATCGCGGTTCTCCAGAAGGTGAGAAATTGACTGCACCAGTTCATACCCCGTGAGGCACGACCGATGCGCCAATCCCGAAATTCAACTACGAGCTTTTTAACTGCAACAACTTTAATATACGCTATTGGAGCTGGAATTACCGCGGCTGCTGGCACCAGACTTGCCCTCCAA
+
DDDDBHHIIIIHHHIGIIIIIH@GIHIIFHHHHHIHFI=FHG=HHIIGHIIHIHEIHIIGEHIHG1CEHGHIIH?EGHII@GHHHHHHIEHHHFGG@GGHHHFHHIFIHHHI@E@HEHEGHGHHFIHGHIIHHIIHIIE@FHHHHFF<HGHIHHHCEFHHIFHECCH@CAEG?HEFHAEH@IHDHHGIHGHHGEIHIGHHHHHHGIIIHHCHII3IH8HH<HHHHHHGIIIIHIGIIIHIHHHCEHHHCHCGG<HHIHHHHEFIIIIHGCHHH@IIIIHHGIIIIIIHHHFIIIIIIHGHIIIIIIIIIIIIIIIIIIIIIHGIIIIIIIIIIIIIIIHIIIIIHIIHDDDD@
@HISEQ:969:HM2KJBCX2:2:1101:4794:60259 2:N:0:ACTATGCA
GCCTGCAGTACTCCCAACTATCCCTATTAATCATTACGGTGATCCTAGAAACCAACAAAATAGAACCATGCCGTCCTATTCTATTATTCCATGCTAATGTATTCGAGCAAAAATGCCTGCTTTAAACACTCTAATTTTTTCAAGGTAAAGGTCCTGGATCCGCAAGACACCCAATTAAGGACATCAAGTTTCTCCAGAAGGTGAGAAATCAACAGCGACAGTTCATACCCCTTAAGGCATGACCATCACGTCAATCCCGAAATTCAACTACGAGCTTTTTAACTGCAACAACTTTAATATACGCTATTGGAGCTGGAATTACCGCGGCTGCTGGCACCAGACTTGCCCTCCAA
+
DDDDDIIIIIIIIIIIIIIIIIIIIIIIIIHIIIIIIIIIIIIIIIIIIIIIIIHIIIIIIIIHIIIIIHIGIHHCHHHHHIIIIIIIG1CGHIIIHIIIIEGHIHIIIIIIIIIIHIIIIIIHHHIHIIIIIHHIIHHHIIIIIIIIIIIIIIIHIHIIEIIIIIIIIIIIIHIIIIIIIIIIIIIHIHIIIIIIGIIIIIIIIIIIIIIIIIIIIIIIIIIIIIIIIIIIIIIIIIIIIIIIIIIIIIIHIIIIIIHHIIIIIHHHIHIIIIIIIIIHIIIIIIIIIIIIIIIIIIIIIIIIIIIIIIIIIIIIIIIIIIIIIIIIIIIIIIIIIIIIIIIIIIIIDDDDD
@HISEQ:969:HM2KJBCX2:2:1101:8233:61364 2:N:0:ACTATGCA
GCCTGCAGTACTCCCAACTATCCCTATTAATCATTACGTCAATCCTAGAAACCAACAAAATAGGATCGAACGTCCTATTTCATTATTCCATGCTAATGTATTCAAGCGCGAGCCTGCTTTAAACACTCTAATTTTTTCAAAGTAACAGTCCTGATTCCCTGCCACACCAAATTAATGACATGACAGTTCGTCAGAAGGGAGGAATCAGAAACACCAGTACATACCAGAAGCATGACCAGCGAACTGACCCCGAAATTCAACTACGAGCTTTTTAACTGCAACAATTTTAATATACGCTATTGGAGCTGGAATTACCGCGGCTGCTGGCACCAGACTTGCCCCTCCAA
+
DDDDDIIIIIIIIIIIIIIIIIIIIIIIIIIIIIIIIIIIIIIIIIIIIIIIIIIIIIIIIIIIIIIHHIHIHIHIIIIIHIIIIIHIIIIGIIIIIIIIIIIHIIHIIIIIIIIIIHIIHIHHIIIHIIIIIIIIIIIIIIIIIIIIIIIIIIHIIIIIIIIIIIIIIIIIHIHIIIIIIIIIIIIHIIIIIIIIIIIIIIIIIIIIIIIIIIIIIIIIIIHIIIIIIIIIIIIIIIIIIIIIIHIIIHIIIIIIIIIIIIIIIIIIIIIIIIIIIIIIIIIIIIIIIIIIIIIIIIIIIIIIIIIIIIIIIIIIIIIIIIIIIIIIIIIIIIIIIIIIIIDDDDD
@HISEQ:969:HM2KJBCX2:2:1101:3634:61526 2:N:0:ACTATGCA
GCCTGCAGTACTCCCAACTATCCCTATTAATCATTACATCGATCCTAGAAACCAACAAAATAGAATCGGATGTCCTATTTCATTATTCCATGCTAATGTATTCAAGCGTGAGCCTGCTTTAAACACTCTAATTTTTTCAAGGTAACAGTCCTAATTCCCCGTGACACCAAATTAATGGCATTACGGTTCTTTAGAAGGTGAGAAATCAATAATATCAGTACATACCAACGGCATGACCGAAACATTGATCCCGAAATTCAACTACGAGCTTTTTAACTGCAACAACTTTAATATACGCTATTGGAGCTGGAATTACCGCGGCTGCTGGCACCAGACTTGCCCTCCAA
+
DADDDIIIIIHIEHHHHIHHIHIIIIIIIIHIHIIHHIIIIIIIIIIIIIIIHHIIIIIIIIHHHHHHHHHHHGHIHEHGHII?HIIHHIIIIHIIIEIIIGIIIHHHHGIHHIIIIIIIIIIIHIIIIIIIIIIIIIHIHIIHIIIHHIIIHIIIIIIIIIIIIHHIIIIHIIIIHIHIIIIIIIIHHIIIIHHIIHHHHIIIGIIGIIHHHIIIIIIIIHIHGIIIIIIIIHIIIIIIIHHIHGIIIIIIIIIIIIIHIGIIIIIIHIIIIIIIIIIIHHHHIIIIIIIIIIIIIIIIIIIIIIIIIIIIIIIIIIIIIIIIHIIIIIIIIIIIIIIIIIDDDDD
@HISEQ:969:HM2KJBCX2:2:1101:13449:62369 2:N:0:ACTATGCA
GCCTGCAGTACTCCCCACTATCCCTATTAATCATTACGTCAATCCTAGAAACCAACAAAATAGGATCGAACGTCCTATTTCATTATTCCATGCTAATGTATTCAAGCGTTAGCCTGCTTTAAACACTCTAATTTTTTCAAAGTAACAGTCCTGTTTCCCTGCAACACCAAATTAATGACATTACAGTTCTTCAAGAAGGAGGAATCAGTAAAGCCAGTACATACCATAGGCACGACCAACCTACTGACCCCGAAATTCAACTACGAGCTTTTTAACTGCAACAACTTTAATATACGCTATTGGAGCTGGAATTACCGCGGCTGCTGGCACCAGACTTGCCCTCCAA
+
@DDBBHHIHHHHHGECFDHH?FDEHGHHH?EEHHHFHHHIFHHFHHIH@CG1GC<EHF??DDGHHHECHCHIC1DEHE?EHEHHECGHHGHE@HHIIHEFIHHIHHGDE?IHGGHIHHHHHH8EHIHGCGAFEECFHEHIHHFHHHHEHHHGHHHEEGHHHIHHGHIHHHHDFHHGEHCF@FHGEFGECFEHHHGHG<:D<FHIIIIIGIII:HIIIIIHIIIHFG1EHHHH3@IHHHHG@DBED@DDCHE@IHHHF?IIIHEGIIIIHIIHIHHIIIIIHHGHECCHIHHHHIHHHEHEGHHIHHFIIIIIIIHHCIIIIIHCHIHIIIIIIIIHIIHDIDADDD
@HISEQ:969:HM2KJBCX2:2:1101:3495:62621 2:N:0:ACTATGCA
GCCTGCAGTACTCCCAACTATCCCTATTAATCATTACGTCAATCCTAGAAACCAACAAAATAGGATCAAACGTCCTATTTCATTATTCCATGCTAATGTATTCAAGCGTTAGCCTGCTTTAAACACTCTAATTTTTTCAAAGTAACAGTCCTGTTTCCCTGCAACACCAAATTAATGACATTACAGTTCTTCAGAAAGGAGGAATCAGCGAAGCCAGTACATACCAAAGGCACGACCAACCTGCTAACCCCGAAATTCAACTACGAGCTTTTTAACTGCAACAACTTTAATATACGCTATTGGAGCTGGAATTACCGCGGCTGCTGGCACCAGACTTGCCCTCCAA
+
DCDDDIIIIIIIIIFHHIIIIHHIIHIIIHIIIIHHIIIIHIHIIIIGIIIIIHIIGIHIHIIHHGHIFHHHIGHIHIIIHEHIIIHHHHIIGIIIIIIIIIIIIIIIIIIIIIHHIIIIIIIIHIIIIIIIIIIEHHIIIIIIIIIIIIHIIIIIIIHIIIIIIIIIIHIIIIIIIIIIHIIIGHIGIIIIIIIIIIIIIIIIIIIIIIIHHIIIIHIIIIIHIIGHIIIIIIIIIIIIIIIIHIHIIIIIIIIIIIIIIIHIIIIIIIIIIIIIIIIIIIIIIIIIIIIHGIIIIIIIIIIIIIIIIIIIIIIHIIIIIIIIIIIIIIIIIIHIIIIIIDDDDC
@HISEQ:969:HM2KJBCX2:2:1101:16712:62789 2:N:0:ACTATGCA
GCCTGCAGTACTCCCAACTATCCCTATTAATCATTACGTCAATCCTAGAAACCAACAAAATAGAATCAAACGTCCTATTTCATTATTCCATGCTAATGTATTCAAGCGTGCGCCTGCTTTAAACACTCTAATTTTTTCAAAGTAACAGTCCTGATTCCCCACGACACCAAATTAATGACATCGTAGTTCTTCAGAAGGTAGGAACCAATAATGCCAGTGTGTACCGAAGCACGACCGACAATTTGATCCCGAAATTCAACTACGAGCTTTTTAACTGCAACAACTTTAATATATGCTATTGGAGCTGGAATTACCGCAGCTGCTGGCACCAGACTTGCCCTCCAA
+
DDDDCIIIIIIIIIIIIIIIHIIIIIIIIIIIIIIIIIIIIIIIIIIIIIIIIIIIIIHIIIHHEHIIHIHIHIIIIIHIIIIIGHIIIIIHHIIIHIHIIIHHIHIIIIIIIIIIIHIIHHIIIIIIIIHIHIHIIHHHIIIHIHHIHHIHIIIHIIIIIIHHIHHIHIIHIIIIIIIIIIIIIIHHHIIHIIIIIIIIIIIIIIIIIIIIIIIIIIIIIIIIIIIIIIIIIIIGIIIIIHHGIIIIIIIHIIIIIHIIIHIIIIIIIIIIHHIIIIIIHIHIIIIHIIIIIIHGHFDFIIIIIIIIIIHIIIIIIIIIIIIIIIIIIIIIIHIIIIIIDDDDD
@HISEQ:969:HM2KJBCX2:2:1101:14457:62976 2:N:0:ACTATGCA
GCCTGCAGTACTCCCAACTATCCCTATTAATCATTACGGTGGTCCTAGAAACCAACAAAATAGAACCACAACGTCCTATTCTATTATTCCATGCTAATCTATTCAAGCAATAGCCCGCTTTAAACACTCTAATTTTTTCAAGGTAATGGTCCTGGCTCCCCAACACACCCAATTAAGGACATGCTGATTCACCAGAAGGAAGACCCGACAACAAGACAGTACTCGCCAAAGACGGACCGCCCGGCCAGGCCTAAAATTCAACTACGAGCTTTTTAACTGCAACAACTTTAATATACGCTATTGGAGCTGGAATTACCGCGGCTGCTGGCACCAGACTTGCCCTCCAA
+
DADDDIIIIIIHIIIIHIIIIIIHIIIIIIIIIIIIIHIIIIHIIIGIHIHFHIIIHIIIIIHIIIIGIIHGHHHHHHHFFHIHHHHIFIIIIIIGHIIHIIHHIIGHIHHIIHIIIIHIHHIHHHIIIIHHHIHHIIGHIIIIIIHHIIIIIIGIHIGHIIIIIIIIIIIHHIIHIIIIHHIIIIIIIIIGIIIIIIIIIIHIIIIIIIGIGIIIIIIIIIIIHIIIIIHGIIIIIIIIIIIIHHIIIHHIIIIIIIIHIIIHIGIIIIIIIIIIIIIIIIIIIIIIIIIIIIIIIIHHHHIIIIIIIIIIIIIIIIIIHIIIIIIGIIIIIIIIIIIIIIDDDDD
@HISEQ:969:HM2KJBCX2:2:1101:5369:63768 2:N:0:ACTATGCA
GCCTGCAGTACTCCCAACTATCCCTATTAATCATTACGTGATCCTAGAAACCAACAAAACGGAACCACTGTCCTATTTCATTATTCCATGCTAATGTATTCAAGCAAATTAATGCCTGCTTTAAACACTCTAATTTTTTCAAAGTAAAAATTCTAGTTCATTGAGACACCCCATTAAGAACATCAACAATTCACCAGAAGGTGAGAAATTGGCTACACCAGTTCATGCCCCTTAAGGCACGACCGATGCATCAATTCCGAAATTCAACTACGAGCTTTTTAACTGCAACAACTTTAATATACGCTATTGGAGCTGGAATTACCGCGGCTGCTGGCACCAGACTTGCCCTCCAA
+
D@DDDIIIIHFIHICH?GGFGHIHHH??GHHHHIIHHEHCFCHHHHHIFCEHHEHEGHIIHHIFHHHIIHHH?HIHHI?EECCGEHHHHCHHCHHHHHHEG<CIIHGHHFHGIHHGHFG@C<FCEIHIIIHHHHFHGHDHHHHHGHHIHGHHHHHGFIHHFHHHC?IHFHDEHCHFEHHHHIIHHGHHHHFHCEHIIHIHIHGFHGIHEHIIHEHHHIHFCGDCHGIIHG=IHFIIIHHHIIHHFIHHHH@GIHHFHIIIIIIIIIHEDHIIHHIIIHHFIHIIHIIIIIIHGFCIIIIIIIHHHHHHIIIIHIIIIHHGIIIIIIIGIIIIIIIHIIIIIIHHIHEHDADB<
@HISEQ:969:HM2KJBCX2:2:1101:13697:63911 2:N:0:ACTATGCA
GCCTGCAGTACTCCCAACTATCCCTATTAATCATTACATCGATCCTAGAAACCAACAAAATAGAATCTGATGTCCTATTTCATTATTCCATGCTAATGTATTCAAGCGTAAGCTTGCTTTAAACACTCTAATTTTTTCAAGGTAACAGTCCTAATTCCCCATAACATCAAATAAATGACATTATGGTTCTTTAGAAGGTGAGAACCAATAAAACCAGTACATACCAAGGCATGACCGATTCCTTGATCCCGAAATTCAACTACGAGCTTTTTAACTGCAACAACTTTAATATACGCTATTGGAGCTGGAATTACCGCGGCTGCTGGCACCAGACTTGCCCTCCAA
+
BDDDDIIIIIIIHIHIIIIIIIIHIIIIIIIIIIIIIIIIIIIIIIIIIIIIIIIIIIIIIIIIIIIIIIIIIHIIIIIIIIIIHHIHHIIIHIIIIIIIIHIIIIIIIIIIIIIIIIIIIIIIIHIHIIIIIIIIIIIIIIIIIIIIIIIIIIIIIIIIIIIIIIIHIHIIIIIIIIIIIIIIIIIIHIHIIIIIIIIIIIIIIIIIIIIIIIIIIIIIIIIIIIIIIHIIIIIIIIIIIIHGIIIIIIIIIIIIIIIIIIIIIIIIIIIIIIIIIIIIIIIIIIIIIIIIIIIIIIIIIIIIIIIIIIIIIIIIIIIIIIIIIIIIIIIIIIIIIIIIDDDDD
@HISEQ:969:HM2KJBCX2:2:1101:2925:64983 2:N:0:ACTATGCA
GCCTGCAGTACTCCCAACTATCCCTATTAATCATTACATCGATCCTAGAAACCAACAAAATAGAATCTGATGTCCTATTTCATTATTCCATGCTAATGTATTCAAGCGTAAGCTTGCTTTAAACACTCTAATTTTTTCAAGGTAACAGTCCTAATTCCCCATAACATCAAATAAATGACATTATGGTTCTTTAGAAGGTGAGAACCAATAAAACCAGAACATACCAAGGCATGACCGATTCCTTGATCCCGAAATTCAACTACGAGCTTTTTAACTGCAACAACTTTAATATACGCTATTGGAGCTGGAATTACCGCGGCTGCTGGCACCAGACTTGCCCT
+
0@@DDHIIIHIHHHHC1CCECHHHHHGHHHIIIIEHHIHCHEHIEHEC?CHH?EHI?<11D@CEEHHHHGIIHIGH?1GHEHHHHHIEHEFHEHIHIIIIEGGE?1HEHEFIHEHBIIHHIHHEEIHGHHEHHHHHEHHCHEHHHFHHHFGIIHHHHHGFHDFFFHHHHGGHHGHHGIHHEGHHH:HEHHCEHHHFGFHEIHHIIIIHIIHHIIHFB/IHIIIHHHIIHHG@HHHGIIHGIIIIHGHIIHIIIHFHHHHEGEE?GCHHHHGGHEIIIIIIIIIHHIIIIHH@HIHIHIIHCHIIIIIHIIIIIHHIIIHIIHEIIHIIIIHIIIIFDDDDC
@HISEQ:969:HM2KJBCX2:2:1101:1810:64443 2:N:0:ACTATGCA
GCCTGCAGTACTCCCAACTATCCCTATTAATCATTACGTCAATCCTAGAAACCAACAAAATAGGATCGAACGTCCTATTTCATTATTCCATGCTAATGTATTCAAGCGTTAGCCTGCTTTAAACACTCTAATTTTTTCAAAGTAACAGTCCTGTTTCCCTGCAACACCAAATTAATGACATTACAGTTCTTCAGAAAGGAGGAATCAGCGAAGCCAGTGCATACCAGTGGCACGACCAACCTGCTGACCCCGAAATTCAACTACGAGCTTTTTAACTGCAACAACTTTAATATACGCTATTGGAGCTGGAATTACCGCGGCTGCTGGCACCAGACTTGCCCTCCAA
+
DDDDDIIIIIIIIIIIGHIIIIIHIIIIIIIIIIIIIIIIIIIIIIIICHHIIIIHGHIHHHIHFHIIIIHIIIIIIIIIIIIHIIIIIIHHGIIHIIIHHHHHIHIIIIIGIHIIIIIIIIIIIIIIIIIIIIHIIIIIIIHHIIIGIIIIIIHIIHHIHHIIIIIIIIHHIHHIIIHHIIIIHHG@HIHIIIIIIIIIIIIIHIHIIIIIIIIIIIIIIIIIIIIIIIIIIIIIIIHIHHHIIIIIIIIIIIIIIIIIIIIIIIIIIIIIIIIIIIIIIIHHHIIIIIHIIIIIIIIIIIIIIIIIIIIIIIIIIIIIIIIIIIIIIIIIIIIIIIIIIDDDDD
@HISEQ:969:HM2KJBCX2:2:1101:19866:65035 2:N:0:ACTATGCA
GCCTGCAGTACTCCCAACTATCCCTATTAATCATTACATCGATCCTAGAAACCAACAAAATAGAATCGGATGTCCTATTTCATTATTCCATGCTAATGTATTCAAGCGTGAGCCTGCTTTAAACACTCTAATTTTTTCAAGGTAACAGTCCTAATTCCCCGTGACACCAAATTAATGGCATTACGGTTCTTTAGAAGGTGAGAAATCAATAATATCAGTACATACCAACGGCATGACCGAAACATTGATCCCGAAATTCAACTACGAGCTTTTTAACTGCAACAACTTTAATATACGCTATTGGAGCTGGAATTACCGCGGCTGCTGGCACCAGACTTGCCCTCCAA
+
DBDDDHIIIIIIIIIHIIIIIGHEHIIHIEH@FHGHHECEDEHHHIHHHHIHHIHGIIIHHHEEGEEEHDHHCHCCFDHHEHIHGFGG?@CC11DFHGEHHEHIIHIIIHIHIIIIHHGIIIIIIIIIIIHGHIIIIIIIIIIIIHIIIHIHHHG?IIIIIHIIIIIIIIIHHIHIIHIIIIIIIGIIIIIII;IIIIIIIIIIHHIIIGIIIIIGIIIIIIIIHGGIIIIIIIIIIHGIIIHIIHGIIIIIIIIIIIIIIIIIIIIIIIIIIIIIIIIIIIIIIIHIIIIIIIIIIIIIIIHIIIIIIIIIIIIIIIIIIIIIIIIIIIIIIIHIIIIIIIDDDDD
@HISEQ:969:HM2KJBCX2:2:1101:16521:65006 2:N:0:ACTATGCA
GCCTGCAGTACTCCCAACTATCCCTATTAATCATTACGGTGGTCCTAGAAACCAACAAAATAGAACCATGCCGTCCTATTTTATTATTCCATGCTAATGTATTCAAGCAAAAATGCCTGCTTTAAACACTCTAATTTTTTCAAAGTAAAGGTCCTGGTTCCCCGCGGCATCCAATTAAGGACATCGCGGTTCTCCAGAAGGTGAGAAATTGACTGCACCAGTTCATACCCCGTGAGGCACGACCGATGCGCCAATCCCGAAATTCAACTACGAGCTTTTTAACTGCAACAACTTTAATATACGCTATTGGAGCTGGAATTACCGCGGCTGCTGGCACCAGACTTGCCCTCCAA
+
CDDDDIIIIIIIIHHIIHIIIIHIIIIIIIIIIIIIIIIIIHIIIIHIIIHHHIIIGHHIIHHHIIIHIEHIHHIIIIIIIIIIIHIIIIIIEHHHHHEHEDHIIIIIIIIIGFIIIIIIIIIIIHIIIIIHHIIIIIIIIIIIIIIIIIIIIIIIIHHHIIHIIIIIIIIIIIIIIIIIIIIIIIIIIIIIIIIIIIIIIIIIIHIIIIIIIIIIIIIIIIIIIIIIIIIIIIIIIIIIIIIIIIIIIIHGIIIIIIIIIIIIIIIIIHIIIIIIIIIIIIIIIIIIIIIIIIIIIIIIHIIIIIIIIIIIIIIIIIIIIIIIIIIIIIIIIIIIIIIIIIIIIIIIDDDDD
@HISEQ:969:HM2KJBCX2:2:1101:10546:66250 2:N:0:ACTATGCA
GCCTGCAGTACTCCCAACTATCCCTATTAATCATTACGTCGATCCTAGAAACCAACAAAATAAAATCAAACGTCCTATTTCGTTATTCCATGCTAATGTATTCAAGCGTGAGCCTGCTTTAAACACTCTAATTTTTTCAAAGTAACAGTCCTGATTCCCCAAAACACCAAATTAATGGCATTATGATTCGTCAGAAAGGAGAAACCAATAATACCAGTACGTACAAAAGCACGACCAGTAAACCGGTCTCGAAATTCAACTACGAGCTTTTTAACTGCAACAACTTTAATATACGCTATTGGAGCTGGAATTACCGCGGCTGCTGGCACCAGACTTGCCCTCCAA
+
DDDDDIIIIIIIIIIIIIIIIIIIIIIIIIIIIIIIIIIIIIIIIIIHIIIIIIIIIIIIIIIIIIIIIIIGHIIIIIIIIIIIIIIIIIIIGHIIIIIIIGIIIIIIIIIIIIIIIIIIIIIIIIIIIIIIIIIIIIIIIIIIIIIIIIIIIIIIIIIIIIIIIIIIIIIIIIIIIIIIIIIIIIIIIIIIIIIIIIIIIIIIIIIIIIIIIIIIIIIIIIIIIIIIIIIIIIIIIIIIIIHCIIIIIIIIIIIIIIIIIIIIIIIIIIIIIIIIIIIIIIIIIIIIIIIIIIIIIIHHIIIIIIIIIIIIIIIIIIIIIIIIIIIIIIIIIIIIIIIIDDDDD
@HISEQ:969:HM2KJBCX2:2:1101:11937:66337 2:N:0:ACTATGCA
GCCTGCAGTACTCCCAAATATCCCTATTAATCATTACGTTTATCCTAGAAACCAACAAAAAAGGGGCAAAAGTCCTATTTTATTATTCCATTCTAATGTATTCAAGCGTGTGCCTGCTTTAAACACTCTAATTTTTTCAAAGTAACAGTCCTGATTCCCCATGACACCAAATTAATGACATCATAGTTCGTCAGAATGTAGAAATCAACGATACCAGTACGTACCAGAGGCACGACCGACATGTTGATCCCGAAATTCAACTACGAGCTTTTTAACTGCAACAACTTTAATATACGCTATTGGAGCTGGAATTACCGCGGCTGCTGGCACCAGACTTGCCCTCCAA
+
<<D0<<C1<11<1DF1<11<<1<F1<1<11<<D1<<1<<D1111D1<<1<F11<C<CEEE1<0<D///<F11<<D<11DH11<<1<D1<111111DIHHGHIIIIIIIHIIIIIHHHIGHHHHHHII8HIHHHHHHHHEHE9III9IIIIGIIHIIIIEH6HIIIIIIIII9HHIIIIIIHIIIIGHIIIHIIIIIIIIIIIIIGIGIIIIGIIIIIIFGIGGGIIIIGIIIIGIIIIIIHIHFFFIIIIIIIIIIIIIIIIIIHIHIIIIIIIHIIIIIIIIIIHEIHIIIIIIIIIIIIIIIIIIIIIIIIIIIIIIIIIIIIIIIIIIIIIIIIIIIHDDDDD
@HISEQ:969:HM2KJBCX2:2:1101:13651:66491 2:N:0:ACTATGCA
GCCTGCAGTACTCCCAACTATCCCTATTAATCATTACGTCAATCCTAGAAACCAACAAAATAGGATCAAACGTCCTATTTCATTATTCCATGCTAATGTATTCAAGCGTTAGCCTGCTTTAAACACTCTAATTTTTTCAAAGTAACAGTCCTGTTTCCCTGCAACACCAAATTAATGACATTACAGTTCTTCAAGAAGGAGGAACCAGTAAAGCCAGTACATACCAGAGGCACGACCAACCTACTAATCCCGAAATTCAACTACGAGCTTTTTAACTGCAACAACTTTAATATACGCTATTGGAGCTGGAATTACCGCGGCTGCTGGCACCAGACTTGCCCTCCAA
+
CCDDDHIIHIIIIIHHIIIIIIIIIIIIIIIIIIIIIIIIIIIIIIHIHIIIIIIIHIIIHHHIEHIIHIIIIIIIIIIIIIIIIIIGIIIIIIIIIIIIIHIIIHIIHIIIIIIIIIHIIIIIIIIIIIIIIIIHIIIIIIHHIIIHIIHIIHGIIIIIIIIIIIIIIIIHIIIIIHIIIIIIIIIIIIIIIIIIIIIIIIIIIIIIIIIIIIIIIIIIIIIIIIIIIIIIIIIIIIIIIIIHFIIHIIIIIIIIIIIIIIIIIIIIIIIIIIIIIIIIIIIIIIIIIIIIIIIIIIIHIIIIIIIIIIIIIIIIIIIIIIIIIIIIIIIIIHIIIIIIIDDDDD
@HISEQ:969:HM2KJBCX2:2:1101:4441:66938 2:N:0:ATTATGCA
GCCTGCAGTACTCCCAACTATCCCTATTAATCATTACGGTGATCCTAGAAACCAACAAAATAGAACCATGCCGTCCTATTTTATTATTCCATGCTAATCTATTCAAGCACTAGCTTGCTTTAAGCACTCTAATTTTTTCAAGGTAATAGCTCTGCTTCCCCAACGCACCAAATTAATGGCATGAAGGTTATTCAGAAGGTAAGAATCCATCAAATCAGTACGAACAGTGAAGCCCGACCGATAGACAGATTCCGAAATTCAACTACGAGCTTTTTAACTGCAACAACTTTAATATACGCTATTGGAGCTGGAATTACCGCGGCTGCTGGCACCAGACTTGCCCTCCAA
+
DDDDDIIIIIIIGIIIIIIIIIIIIIIIGIIIIIHHIIHIIIIIHIIIHIIIEHHHHIGIIIIIIIIIIIIIHHHHIIIIIHIIIIIHIHGHIIIIIIIHECHIIIIIIIIIIIIIIIIHIIIIIIIIIHHHHHHIIIIIIHIIIIIIIHIIIIIIIIIIIIIIIIIIIIHHIHHHIHIHIIHIIHIHIIIIHIHIIIIIIIIIIIHIIHIIIIIHHIHIIIIIIIIIIIIIHIIHIIIIIIIIIHGIIIIHIIIIIIIIIIIIIIIIIIIIIIIIIIIIIHIIIIIIIIGIIIIIIIIIIIIIIIIIIIIIIHIIIIIIIIIIIIIIIIIIIIIIIIIIIIIDDDDD
@HISEQ:969:HM2KJBCX2:2:1101:17921:66677 2:N:0:ACTATGCA
GCCTGCAGTACTCCCAACTATCCCTATTAATCATTACCTCGACTCCGAAAGCCAACGAAATAGAACCGAGATCCTATTCCATTATTCCATGCACTAATGTTCAGGCTGTAGCGCCTGCTTTGAGCACTCCAATTTTTTCAAAGTAAACGTGCTGGCCACTCATGGCACTCGGTTAAGAGAACCATAAACGAACCAGCAAGATCGTCCGGGCAAACAGTAAACGCCGCAAGGCGCACCGCTCGCCCGAAACCGAGATCCAACTACGAGCTTTTTAACCGCAACAACATTAATATACGCTATTGGAGCTGGAATTACCGCGGCTGCTGGCACCAGACTTGCCCTCCAA
+
DCDDAIIIIIIIIIIIIIIIIIHIHGIIIIIIIIIIIIIHHIGHHHHIGIIHHIHIHIHIIHIGHIIDHDHIHFHHHIHHHIHEHHHHEHGCCHEHIHHHFIIIIHHHIHHEIHIIIIIHIIIIIIIIIIIHIHCGHEIHIIIIHHIIIHHHHHHEHHHIIHHIIIIIIGIIIIIIIHIIIIHIIHEHHHHIIFHHIIHHIIIIIIIIIIIIIIIIIIIIHIIHIIIHIIIIIIHIIIIEGIHHGIIIIIIHIIIHIIIIIIIIIIIIIIIIIIHHIIIIHHIHIIIIIIIIIIIIHIIHHIHHHHIIIIIIIIIIIIIIHIIIIIIIIIIIIHIHHHIIHCDDDD
@HISEQ:969:HM2KJBCX2:2:1101:15252:66985 2:N:0:ACTATGCA
GCCTGCAGTACTCCCAACTATCCCTATTAATCATTACGTCGATCCTAGAAACCAACAAAATAGGGTCAAACGTCCTATTTCATTATTCCATGCTAATGTATTCAAGCGTGAGCCTGCTTTAAACACTCTAATTTTTTCAAAGTAACAGTCCTGATTCCCCGCGACACCAAATTATTGACATCACGGATCTTCAGAAGGGAGAAACCAGTGACACCAGTGCATACCAAAGGCATGACCAGCGTACTGATCCCGAAATTCAACTACGAGCTTTTTAACTGCAACAACTTTAATATACGCTATTGGAGCTGGAATTACCGCGGCTGCTGGCACCAGACTTGCCCTCCAA
+
DDDDDIIIIIIFHIIIIICHIIHIIIIIIIIIIIIIIGIIGIIHHIIIIHIIIIIIIHGIIIIHIHHIHEHIIIIGIHIIIIIIGIIIIIIIIHHIIIHIIHIHIIIIIHHIHHIIIIHIHHHHIIIIHIHIHHHHHIHHHIHIIHHIHIIHFHHHGIIIIIIIIIIIIIHHHHIIHIIIHIIIHIIIHIIIIHHIIIIIIIIIIIIHHIIIII<IIIIIIIIHIIIIIIIIIIIIHIIIIHIHIIIIIHHHGIIIIHIHIIIHIHIIIIIIHHHIIHEIIIIIIIIIIGIIIIIIIIIIIIIIIIIIIIIIIIIIIIIIIIHIIIIIIIIIIIIIIIIIIDDDDD
@HISEQ:969:HM2KJBCX2:2:1101:2593:65923 2:N:0:ACTATGCA
GCCTGCAGTACTCCCAACTATCCCTATTAATCATTACATCGATCCTAGAAACCAACAAAATAGAATCGGATGTCCTATTTCATTATTCCATGCTAATGTATTCAAGCGTGAGCCTGCTTTAAACACTCTAATTTTTTCAAGGTAACAGTCCTAATTCCCCGTGACACCAAATTAATGGCATTACGGTTCTTTAGAAGGTGAGAAATCAATAATATCAGTACATACCAACGGCATGACCGAAACATTGATCCCGAAATTCAACTACGAGCTTTTTAACTGCAACAACTTTAATATACGCTATTGGAGCTGGAATTACCGCGGCTGCTGGCACCAGACTTGCCCTCCAA
+
DDDDDIIIIIIIIIIIIIIIIIIIIIIIIIIIIIIIIIIIIIIIIIIIHCHIIIIIGIIHIIIIIIIIIIIIIIIIIIIIIIIIIIIHHFHHIIIHIIIIIIIIIIHIIIIHIIIHIHIIIIHIIIIIIIIHGIIIIIIHIIIIIIIIIIIIIHIIHIHHIIIIIIHIIIIIIIIIIIIIIIIIIIIHIIIIIIIIIIIIIIIIIIIIIIIIHIIIIIIIIIIIIIIIIIIIIIIIIG=IIIIIIHIIIIIIGIIIIIIIIIIIIIIIIIIIIIIIIIIIIIIIIIIIIIIIIIIIIIIHHIIIIIIIIIIIIIIIIIIIIIIIIIIIIIIIIIIIIIIIIIDDDDD
@HISEQ:969:HM2KJBCX2:2:1101:15971:67228 2:N:0:ACTATGCA
GCCTGCAGTACTCCCAACTATCCCTATTAATCATTACGGTGATCCTAGAAACCAACGAAATAGAATCAGTCCGTCCTATTTCATTATTCCATGCTAATGTATTCAGACGTTAGCCTGCTTTAAACACTCTAATTTTTTCAAAGTAACAGTCCTGATTTCCCATCACACCAAATAAATGGCATGAAAGTTCCTCAGAAGGTAGAGATTCATCTCACCAGTGCAGACAATTAAGCCTGACCAATGGGTAAACCCCGAAGTTCAACTACGAGCTTTTTAACTGCAACAACTTTAATATACGCTATTGGAGCTGGAATTACCGCGGCTGCTGGCACCAGACTTGCCCTCCAA
+
DDDDAIIIIIIIHIIIIIIIIIIIIIIIHGIIIIIGIIIIHHIIIIGEHHIIIIIIIHIIIIIIIIIGIIIIIIIIIFHIHIIIIHIIIIHIIGHIIIIIIHHHIHIIIIIIIIIIIIFHIIIIIIIHIIHHHIHHHIIHHHHIIIIIIIIIIIIIIIIIIIIIIHHIIHFIHIIIIIIIIIIIIIIHIIIGIIIIGI;HIIIIIIIIIIIIIIHIIIIIHIIIIIIIIIIIIIIIIIIIHIIIHHHIIHHIIIIIIIIIIIIIIHIIIIIIIIGIHIIIIIIIIIIHHIIIIIIIIIIIIIIIIIHIIIIIHIIIIIIIIIIIHIIIIIIIIIIIIIIIIIIDDDDD
@HISEQ:969:HM2KJBCX2:2:1101:7672:67461 2:N:0:ACTATGCA
GCCTGCAGTACTCCCAACTATCCCTATTAATCATTACATCGATCCTAGAAACCAACAAAATAGAATCGGATGTCCTATTTCATTATTCCATGCTAATGTATTCAAGCGTGAGCCTGCTTTAAACACTCTAATTTTTTCAAGGTAACAGTCCTAATTCCCCGTGACACCAAATTAATGGCATTACGGTTCTTTAGAAGGTGAGAAATCAATAATATCAGTACATACCAACGGCATGACCGATACATTGATCCCGAAATTCAACTACGAGCTTTTTAACTGCAACAACTTTAATATACGCTATTGGAGCTGGAATTACCGCGGCTGCTGGCACCAGACTTGCCCTCCAA
+
DDDDDIIHIIIIIIIIIIIIIIIIIIHIIIIIIIGIIIIIIIIIIIIIIHIIIIIIHHHIIIHIIIIHIIIIIIIIIIIHIIIIIIIHHIIHIIIIIIIIIIHIIIIIIHIHHHIIGIIIIHIIIIIIIIIIIIIIHIIIHIHIIIIIIIIIIIIHIIIIIIIIIIIHIIIIHIIIIHIHIIIIIIIHIHIIIIIIIIIIIIIIIIIIIHIHIIIIIIIIIIIIIIIIIIIIIIIIIIIIIIIIHGIIIIIIIIIIIIIIIIIIIIIIIIIIIIIIIIIIIIIIIIIIIIIIIIIIIIIIIIIIIIIIIIIIHIIIHIIHIIIIIIIIIIIIIIIIIIIIIIDDDDD
@HISEQ:969:HM2KJBCX2:2:1101:17506:67568 2:N:0:ACTATGCA
GCCTGCAGTACTCCCAACTATCCCTATTAATCATTACATCGATCCTAGAAACCAACAAAATAGAATCGGATGTCCTATTTCATTATTCCATGCTAATGTATTCAAGCGTGAGCCTGCTTTAAACACTCTAATTTTTTCAAGGTAACAGTCCTAATTCCCCGTGACACCAAATTAATGGCATTACGGTTCTTTAGAAGGTGAGAAATCCATAATATCAGTACATACCAACGGCATGACCGAAACATTGATCCCGAAATTCAACTACGAGCTTTTTAACTGCAACAACTTTAATATACGCTATTGGAGCTGGAATTACCGCGGCTGCTGGCACCAGACTTGCCCTCCAA
+
CDDDDIIIIIIIIIHIIIIIIIIIIIIIIIIIIIIIIIIIIHHHIIIIIIIIIIIIHIIEIIIIHHIIIIIIIGHHIIIIHIIIIIIIHGIGHIGIIIIIIIIIIIHIIIIIIIIIIHIIHHIIIIIHIIIIIIIIHIIIIIIIIIIIIIIIIIIIIIIIIIIIIIIIIIHHIIIIIIIIIIIIIIIIHIIIIIHIIIIIIIIIIIIIIIIIIIIIIIIIIIIHIIIIIIIIIIIIIIIIIIIIIHIIIIIIIIIIIIIIIIIIIIIIIIIIIIIIIIIIIIIIIIIIIIIIIIIIIIIIHHIIIIIIIIIIIIIIIIIIIIIIIIIIIIIIIIIIIIIIIIDDDDD
@HISEQ:969:HM2KJBCX2:2:1101:3284:67686 2:N:0:ACTATGCA
GCCTGCAGTACTCCCAACTATCCCTATTAATCATTACGTCAATCCTAGAAACCAACAAAATAGGTTTGAACGTCCTATTTCATTATTCCATGCTAATGTATTCAAGCGTTAGCCTGCTTTAAACACTCTAATTTTTTCAAAGTAACAGTCCTGTTTCCCTGCAACACCAAATTAATGGCATTACAGTTCTTCAGAAAGGAGGAATCAGCGAAACCAGTTCATACCAGTGGCACGACCAACCTGCTGACCCCGAAATTCAACTACGAGCTTTTTAACTGCAACAACTTTAATATACGCTATTGGAGCTGGAATTACCGCGGCTGCTGGCACCAGACTTGCCCTCCAA
+
DDDADGIIIIIIHHHIIIIIIIIIIIIIIIIIIIIIIIIIIIIIIIIIHIIIIIIIIHHHIIHHHHIIFHHHIIIIIIIIIIIIIHIIIHIGFHIEIIHIIIIIIIIIIIIHIIIIIHHIHIIIIHHHIHIIIIIIHIHIIIIIIIIIHIIHIIIHHIIIIIIIIHHIIIIHIIIIIIIIIIIIIIGHIIIIIIIIIIIIIIIIIIIIIIIIIIIIIIIIIIIIIIIIIIIIIIIIIIIIIIIHHIIIIIIIIIIIIIIIIIIIIIIIIIIIIIIIIIIIIIIIIIIIIIIIIIIIIIIIIIIIIIIIIGIIIIIIIIIIIIIIIIIIIIIIIHIIIIIIIDDDDD
@HISEQ:969:HM2KJBCX2:2:1101:5828:68003 2:N:0:ACTATGCA
GCCTGCAGTACTCCCAACTATCCCTATTAATCATTACGGTGGTCCTAGAAACCAACAAAATAGAATCATCCGTCCTATTTTATTATTCCATGCTAATGTATTCAAGCAAAATGCCTGCTTTAAACACTCTAATTTTTTCAAAGTAACAGTCCTGATTCCCCATGACACCAAATTAATGACATCATGGTTCGTCAGAAGGTAGGAATCAATAATACCAGTTCGTACAATAGCACGACCAATAAATTGATCCCGAAATTCAACTACGAGCTTTTTAACTGCAACAACTTTAATATACGCTATTGGAGCTGGAATTACCGCGGCTGCTGGCACCAGACTTGCCCTCCAA
+
DDCDDIIIIIIIIIIIHIIIIIIIIIIIIIIIIHIIIIIIIIIIIIIIIIIIIIIIIFHHIIHIIHHIHHHIIGIIIHIIIIIIIHHIHIIIIIIIIIIIIIIIIIIIIIIIIIIIIIIIIIIIIIIIIIIIIIIIIIIIIIIIHIIIIIIIIHGHIIIIIIIIIIIHIIIHHIIIHIIIIIIIIIIIIIIIIIHIIIIIIHHIHHIIIIHHIIIIIHIHIIIIIIIIIIIIIIIIIIHIIIIHFIIHIIIIIIIIIIIIIIIIIIIIIIHIIIHIIIIIIIIIIIIIIIIIIIIIIIIIIIIIIIIIIIIIIIIIIIIIIIIIIIIIIIIIIIIIIIIIIDDDDD
@HISEQ:969:HM2KJBCX2:2:1101:15995:70046 2:N:0:ACTATGCA
GCCTGCAGTACTCCCAACTATCCCTATTAATCATTACGTCGATCCTAGAAACCAACAAAATAGAATCAAACGTCCTATTTCGTTATTCCATGCTAATGTATTCAAGCGTGAGCCTGCTTTAAACACTCTAATTTTTTCAAAGTAACAGTCCTGATTCCCCATGACACCAAATTAATGACATCATGGTTCGTCAGAAGGTAGGAATCAATAATACCAGTACGTACAATAGCACGACCAATAAATTGATCCCGAAATTCAACTACGAGCTTTTTAACTGCAACAACTTTAATATACGCTATTGGAGCTGGAATTACCGCGGCTGCTGGCACCAGACTTGCC
+
DDDDDIIIIIIIIIIIIIHIIIIIIIIIIIIIIIIIIIIIIIIIIIIIIIIIIIIIIHIIIIIIIIGIIIIIIEHIGIIIIIIIIIIIIIIIGIIIHCEHIHHIIHGIIHFHHIIIIHIIIIIHHHIHIIIIIIIIIIIIHHHHHHHIIIHHEHIIIIIIHIHIHIGIIHIHHHIHHHHH?HHHGHGHHIHIIHHHIGHICFIHCHHHHIIHCHHFHHIIIHIHHHIIIIHE<CCEFHHGHHHHGHHHFECGGHHHHCG?@CHHHHCHHEIHIIHHHEGEHCCH@HHCF?GHHECFCHHHHHEHHHIHHEIIIGIIIGHH?HGEF1C<1?HIHIDD@BB
@HISEQ:969:HM2KJBCX2:2:1101:17917:70474 2:N:0:ACTATGCA
GCCTGCAGTACTCCCAACTATCCCTATTAATCATTACATCGATCCTAGAAACCAACAAAATAGAATCGGATGTCCTATTTCATTATTCCATGCTAATGTATTCAAGCGTGAGCCTGCTTTAAACACTCTAATTTTTTCAAGGTAACAGTCCTAATTCCCCGTGACACCAAATTAATGGCATTACGGTTCTTTAGAAGGTGAGAAATCAATAATATCAGTACATACCAACGGCATGACCAATACATTGATCCCGAAATTCAACTACGAGCTTTTTAACTGCAACAACTTTAATATACGCTATTGGAGCTGGAATTACCGCGGCTGCTGGCACCAGACTTGCCCTCCAA
+
DCDDDIIIIIIIIIIIIIIIIIIIIIIIIHIIIIHHIIIIIIIIIIIIIIIIIIIIIIIIIIIIHIIIIIIIIGHIIIIIIIIIHIIIIIIIIIIIIHHHHIHHIHIIIIIIHIIIIIIIIIIIIIIIIIIIIIHIIIIIIIIIIIIIIIIIIIIIIIIIIIIIIIHHIIIIIIIIIIIIIIIIIIIIIIIIIIIIIIIIIIIIIIIIIIIIIIIIIIIIIIIIIIIIIIIIIIIIIIIIIIIIIIHIIIIIIIIIIIIIIIIIIIIIIIIIIIIIIIIIIIIIIIIIIIIIIIIIIIIIIHIIIIIIIIIIIIIIIHIIIIIIIIIIIIIIIIIIIIIIIIDDDDD
@HISEQ:969:HM2KJBCX2:2:1101:10899:70875 2:N:0:ACTATGCA
GCCTGCAGTACTCCCAACTATCCCTATTAATCATTACGTCAATCCTAGAAACCAACAAAATAGGATCGAACGTCCTATTTCATTATTCCATGCTAATGTATTCAAGCGTTAGCCTGCTTTAAACACTCTAATTTTTTCAAAGTAACAGTCCTGTTTCCCTGCAACACCAAATTAATGACATTACAGTTCTTCAGAAAGGAGGAATCAGCGAAGCCAGTGCATACCAGTGGCACGACCAACCTGCTGACCCCGAAATTCAACTACGAGCTTTTTAACTGCAACAACTTTAATATACGCTATTGGAGCTGGAATTACCGCGGCTGCTGGCACCAGACTTGC
+
DDDDDIIIIIIIIIIIIIIIIIIIIIIIGIIIIIIIIIIIIIIFHIGIIIIIIIIIIIIIIHHHHIIIGHHIIHIIIIIIGIHHIIIIIIIIIIIIIHIIIHIIIIIIIIIIIIIIIIIIIIIIIIIIIIHHGHIIHIIIIIIIIIIHIIIIHHIIIIIHIIIIIIIIIIIHHIIIIIIIHHIIIIIIIIIIHIIIIIIIIHIIIIIIHIHIIIIIIIIIIIIIIIIII2IIIIIIIIIIIIIHIIIIHIIIIIIIIIIIIIIIIIHIIIIIIIIIHIIHEIIIIIIIIIIIIIIIIIIIIIIIIIIIHIIIIIIIIIIIIIIIHIIHIIIIIIDDDDD
@HISEQ:969:HM2KJBCX2:2:1101:3190:71337 2:N:0:ACTATGCA
GCCTGCAGTACTCCCAACTATCCCTATTAATCATTACGGTGATTCAGAAACCAACAAAACAGGTTCACCGTCCTATTTTATTATTCCATGCTAATGTATTCAGACATAAGCCTGCTTTGAACACTCTAATTTTTTCAAGGTAAAGGTCCTGGTTTCCTACCACGCTAAATTAATAACATGATAGTTCCCCAGAAGGTAGAAATTCTACACGCCAGTACAGACAATAGCCCGACTAACGATAGAACCCCGAAATTCAACTACGAGCTTTTTAACTGCAACAACTTTAATATACGCTATTGGAGCTGGAATTACCGCGGCTGCTGGCACCAGACTTGCCCTCCAA
+
DDDDDIIIIIHIHIIHIIIIIIHIIHHIHHIHHHIIIIHHGIGHIIIHCHHHIIIIIIHIHGHIIHIGHDDHHHFHHHFIIHCHIHHHICHH?FIIIIHHIHHIIIIHHHIHIHHGHIEHEFHGIIIIIIHIIIHHHEHHIIHIIHHIHIGHFGHHHHIIHHIIHIIHHIEGHHFHHIIGEHHHIFIIIIIIHHIHHIIHEHHIIIIIIIHFIIIGIIIIIIGIIIIHHIHIIHIIHHHHHFFGIIIHIHFIHGIIIHECHHHIIIHGIHIIIIIIIHIHIHGHHHIIIHHIIGIIIIIIHHCIIIIIIIIIIIIIIIIIHHIIIHIIGIIIIIIIIIDDDDC
@HISEQ:969:HM2KJBCX2:2:1101:3321:71300 2:N:0:ACTATGCA
GCCTGCAGTACTCCCAACTATCCCTATTAATCATTACGGTGATCCTAGAAACCAACAAAATAGAACCATGCCGTCCTATTTTATTATTCCATGCTAATCTATTCAAGCACTAGCTTGCTTTAAGCACTCTAATTTTTTCAAGGTAATAGCTCTGCTTCCCCAACGCACCAAATTAATGGCATGAAGGTTATTCAGAAGGTAAGAATCCATCAAATCAGTACGAACAGTGAAGCCCGACCGATAGACAGATTCCGAAATTCAACTACGAGCTTTTTAACTGCAACAACTTTAATATACGCTATTGGAGCTGGAATTACCGCGGCTGCTGGCACCAGACTTGCCCTCCAA
+
DDDDDIIIIIIIIIIIIIIIIIIIIIIIIIIIIIIIIIIIIIIIIGIIIIIIIIIIIIIIIIIIIIIIIIIHHHHIIHIHHHHIHIIIIGEHHHIIIIIIIHHHIIIIIIIIIHIIIIHHIIIIIIIIIIIHHIIIIIIIIIIIIIIIIIIHIIIIIIIIIIIIIIIIIIIIIIIIIHIIIIIIIIIIIIIIIIIHIIIIIIIIIIIIIIIIIIHIIIIIIIIIIIIIHIIIIHIIIIIIIIIII<HIIIIIIIIIIIIIIIIIIIIIIIIIIIIIIIIIIIIIIIIIIIIIIIIIIIIIIIIIIIIIIIIIIHIIIIIIIIIIIIIIIIIIIIIIIIIIIIIDDDDD
@HISEQ:969:HM2KJBCX2:2:1101:12520:71292 2:N:0:ACTATGCA
GCCTGCAGTACTCCCAACTATCCCTATTAATCATTACGTCAATCCTAGAAACCAACAAAATAGGTTTGAACGTCCTATTTCATTATTCCATGCTAATGTATTCAAGCAAATGCCTGCTTTAAACACTCTAATTTTTTCAAAGTAACAGTCCTGTTTCCCTGCAACACCAAATTAATGACATTACAGTTCTTCAGAAAGGAGGAATCAGCGAAACCAGTTCATACCAGTGGCACGACCAACCTGCTGACCCCGAAATTCAACTACGAGCTTTTTAACTGCAACAACTTTAATATACGCTATTGGAGCTGGAATTACCGCGGCTGCTGGCACCAGACTTGCCCTCCAA
+
DDDDCIIIIIIIIIIIIIIIIIIIIIIIIIIIIIIIIIIIIIIIIIIIHIIIIIHIIIIHIIHIHHIICHHHIGHIIIIIIIIIHHHHHHHIHHHIIIIIIIIIIIIIIIIIIIIIIIIIIIIIIIIIIIIIIHIIIIIIHIIIIHIIIHIIIIIIIIIIIIIIIIIIIIIHIIIIIIIIIIIIIIIIIIIIIIIIIIIIIIIIIIIIIIIIIIIIIIIIIIIIIIIIIIIIIIIIIIIIIIIIHIIIIIIIIIIIIIIIIIIIIIIIIIIIIIIIIIIIIIIIIIIIIIIIIIIIIIIIIIIIIIIIIIIIIIIIIIIIIIIIIIIIIIIIIIIIIIIIIDDDDD
@HISEQ:969:HM2KJBCX2:2:1101:4774:71850 2:N:0:ACTATGCA
GCCTGCAGTACTCCCAACTATCCCTATTAATCATTACGTCGATCCTAGAAACCAACAAAATAGGGTCAAACGTCCTATTTCATTATTCCATGCTAATGTATTCAAGCGTGTGCCTGCTTTAAACACTCTAATTTTTTCAAAGTAACAGTCCTGATTCCCCATGACACCAAATTAATGACATCACAGTTCGTCAGAAGGTAGAAATCAATAATACCAGTGCATACCAGAGGCACGACCAATATATTGATCCCGAAATTCAACTACGAGCTTTTTAACTGCAACAACTTTAATATACGCTATTGGAGCTGGAATTACCGCGGCTGCTGGCACCAGACTTGCCCTCCAA
+
?@D@<<F@GECFH@<G@GGEHH?CEFEHIFHHIIFIH?HHCCEFHIIEEE@HC?@G1GHEH@<F@<1CCCFHHIICGHIHIHHEHICEEHE11DHHH@@?CHFHIHC6C@EHGFHHHHHHHHIHEHHIIHHHIGHHGIIFAFHDFHG@HGHHHIHHEEHEGHHHEFEFHGFEFHHHECHHHCCE@CHHHHCGGEFHCIII;HCFHCEIIHIIHEHIHGEIIHHCHE<EHEDCDFFHGIIHHHGH?EHDHHECEHIHHHHHEEEHIIGIIIIIHEFIIHHIIHHHIIHHIIIHHIHHHHHGHIIIHIIHIHHIHIIIIIIHIIIIIHIIIIIIIIHHIIIIIDCDDD
@HISEQ:969:HM2KJBCX2:2:1101:2540:71964 2:N:0:ACTATGCA
GCCTGCAGTACTCCCAACTATCCCTATTAATCATTACGTCAATCCTAGAAACCAACAAAATAGGATCAACGTCCTATTTCATTATTCCATGCTAATGTATTCAAGCGCGAGCCTGCTTTAAACACTCTAATTTTTTCAAAGTAACAGTCCTGATTCCCCACCACACCAAATTAATGACATGATGGTTCGTCAGAAGGTAGGAATCAGTAACACCAGTACGTACCGAAGGTACGACCAGCGTACTAATCCCGAAATTCAACTACGAGCTTTTTAACTGCAACAACTTTAATATACGCTATTGGAGCTGGAATTACCGCGGCTGCTGGCACCAGACTTGCCCTCCAA
+
00<0<DE<GH1F1<1<1D<1<<1<FECCH@<1DH@GFEF<0<<1<DCGH1E1<1D<E1CD<<1<GC<F@E0CE0ECCGFCGC@CCC?1<G@DFHII@FHHHHGCCH=/FF<8<@CGCHHB1?IHHGFHFH@CHGEHHIGAF@CEGHEFEH@FABHDHC77.DHCG@EHHG<7HHF?HEDFCCC/7:FHH?CGD@HHFFF2CHEHEF;HCA@EHHHFCDECD<@CHEDHHEHIHHIIHIH?CCCDCCF/HCIHG<C@EEHEG<IHG@EC@GCCCCFC?CCHGFEEHE@GFG@HG?HHHFCGECCE@CEHFFEECDF<DGHHGEFEFHGCHHHHHHCHIIHID@AAD
@HISEQ:969:HM2KJBCX2:2:1101:17792:71776 2:N:0:ACTATGCA
GCCTGCAGTACTCCCAACTATCCCTATTAATCATTACGGTGATCCTAGAAACCAACAAAATAGAACCATGCCGTCCTATTCTATTATTCCATGCTAATGTATTCGAGCAAAAATGCCTGCTTTAAACACTCTAATTTTTTCAAGGTAAAGGTCCTGGATCCGCAAGACACCCAATAAAGGACATCAAGTTTCTCCAGAAGGTGAGAAATCAACAGTAACAGTTCATACCCCTTAAGGCATGACCATCACGTCAATCCCGAAATTCAACTACGAGCTTTTTAACTGCAACAACTTTAATATACGCTATTGGAGCTGGAATTACCGCGGCTGCTGGCACCAGACTTGCCCTCCAA
+
DDDDDIIHIIIIIIIIIIIIIIIIIIIIIIIIIHIIIIIIIIIIIIIIIIIIIIIIIHHIIIHHIIIIIHHEHHIGIIIIIIIIIIIIIIIIHIHEHHIHHCHIHIIIIIIIHIIHGIIHHHHHFFHHHIIIIIIHIIIGIIIIIHIIIHIIIHGHHHEIHDEHIIIHIIHIIIIIIIHIHHHIIIIIHHFHHIHIIIIIIIIIIIIIHIIIIIIIIHHIHHIIIIHIIIIIIIIIIHIIIIIIIIIIIIHFIIIIIHIIIIIIIIIHGIIIIIIIIIIIIIIIIIIIIIHHIHHIIIIIIIIIIIIIIIIIIIIIIIHIIIIIIIIIIIIIIIIIIIIIIIIIIIIIDDDDD
@HISEQ:969:HM2KJBCX2:2:1101:18165:72253 2:N:0:ACTATGCA
GCCTGCAGTACTCCCAACTATCCCTATTAATCATTACGTCGATCCTAGAAACCAACAAAATAGAATCAAACGTCCTATTTCATTATTCCATGCTAATGAATTCAAGCGCGAGCTTGCTTTAAACACTCTAATTTTTTCAAAGTAACAGTCCTGATTTCCCGCGACACCAAATTAATGACATCGTGGTTCGTCAGAAGGGAGAAACCAATAATGCTAGTACGTACAAAGTACGACCGACATATTAGTCCCGAAATTCAACTACGAGCTTTTTAACTGCAACAACTTTAATATACGCTATTGGAGCTGGAATTACCGCGGCTGCTGGCACCAGACTTGCCCTCCAA
+
CCDDDIIHIHIIIIIIHIIIHIIIIHIIIIIIIIIIIIIIIIHIIIHIHIIIIIIIHHHHHIIHHIIIIIHIIIIIHIIIHIGIIIIIIIIIIIIIIIIIIIIIIIIIIGIIIIIIIIIIIIIIIIIIIIIIIHIIIIIIIIIIIIIIIIHIIIIIIIIIIIIIIIIHIIIIHIHHIIIIIIIIIIIIHIIIIIIIIIIIIIIIIIIIIIIIIIIIIIIIIIIIIIIIIIIIIIIIIIIIIIHHIIIIIIIIIIIIIIIIIIIIIIIIIIIIIIIIIIIHIHIIIIIIIIIIIIIIIIIIIIIIIIIIIIIIIIIIIIIIIIIIIIIIIIIIIIIIIIIDDDDD
@HISEQ:969:HM2KJBCX2:2:1101:10988:72295 2:N:0:ACTATGCA
GCCTGCAGTACTCCCAACTATCCCTATTAATCATTACGGTGGTCCTAGAAACCAACAAAATAGAACCATGCCGTCCTATTTTATTATTCCATGCTAATGTATTCAAGCAAAAATGCCTGCTTTAAACACTCTAATTTTTTCAAAGTAAAGGTCCTGGTTCCCCGCGGCATCCAATTAAGGACATCGCGGTTCTCCAGAAGGTGAGAAATTGACTGCACCAGTTCATACCCCGTGAGGCACGACCGATGCGCCAATCCCGAAATTCAACTACGAGCTTTTTAACTGCAACAACTTTAATATACGCTATTGGAGCTGGAATTACCGCGGCTGCTGGCACCAGACTTGCCCTCCAA
+
DDDDCIIIIIIIIHIIIIIIIIIIIIIIIIIIIIIIIIGIIIIIIIIIIIIIIIIIIHIFHIHFHIIIIHIIHIHHIHIIIIIIHFHIEHFIIHIIGHIIHFGIIIIIIIIIIHIHHIHIIIIIIIIIIIIIIHIIIIIIIIIIIIIIIIIHIIIIIIHIHIHIIIIHIHIIIIIIIIIIIIIIIIIIIIIIIIIIIIIIIIIIIIIIIIIIIIIIIIIIIIIIIIIIIIIIIIIIIIIIIIIIIIIIIIIIIIIIIIIIIIIIIIIIIIIIIIIIIIIIIIIIIIIIIIIIIIIIIIIIIIIIIIIIIIIIIIIIIIIIIIIIIIIIIIIIIIIIIIIIIIIIHIIIDDDDD
@HISEQ:969:HM2KJBCX2:2:1101:16507:71814 2:N:0:ACTATGCA
GCCTGCAGTACTCCCAACTATCCCTATTAATCATTACGTCAATCCTAGAAACCAACAAAATAGGATCAAACGTCCTATTTCATTATTCCATGCTAATGTATTCAAGCGTTAGCCTGCTTTAAACACTCTAATTTTTTCAAAGTAACAGTCCTGTTTCCCTGCAACACCAAATTAATGACATTACAGTTCTTCAAGAAGGAGGAACCAGTAAAGCCAGTGCATACCAGAGGCACGACCAACCTACTAATCCCGAAATTCAACTACGAGCTTTTTAACTGCAACAACTTTAATATACGCTATTGGAGCTGGAATTACCGCGGCTGCTGGCACCAGACTTGCCCTCCAA
+
DDDDDIIIIIIIHHIIHIIIIHHHIIIIIIIIIIIIIIIIIIIHHIIIIIIHIIIIIIIGHIHHHHIHIHIIHIHIIIIFIIIIIIIHIIIIIIIEIIIIIHHIIIIIIIIIIIIIIIIHIHHIIIIIIIIIIIIIIIIIIIIIIIIIIIIIIIIIIIIIIIIIIIIIIIIGIIIIIIIIIHIIIIHIIIIIIIIIIIIIIIIH;IIIIIIIIIIIIIIIIIIIIIIIIIIIIIIIHIHIIHHIHIIIIIIIIIIIIIIIIIHIHIIIIIIIIIIIHIIIIIIHHIIIIIIIIIIIIIIIIIIIIIIIIIIIIIIIIIIIIIIIIIIIIIIIHIIIIIIIIDDDDD
@HISEQ:969:HM2KJBCX2:2:1101:4971:73176 2:N:0:ACTATGCA
GCCTGCAGTACTCCCAACTATCCCTATTAATCATTACGATTTTCCTAGAAACCAACAAAATAGATAAATCGTCCTATTCTATTATTCCATGCTAATGTATTCTGGCATAAGCCTGCTTTAAACACTCTAATTTTTTCAAGGTAAAGGTCTTGGCTACTCGCAACACCCAATAAAGGACATTACGCATCACCAAGCGGTGAGGCCCAACCGACCAGTACTCGCTACAAGAACGGACCAATCGGCCAAACCCAAAATTCAACTACGAGCTTTTTAACTGCAACAACTTTAATATACGCTATTGGAGCTGGAATTACCGCGGCTGCTGGCACCAGACTTGCCCTCCAA
+
DADDBIIIHHIIIIIHHIH@HFHIIIIIIIIHIIIHHHIIIIIFHIHIIGIHHHIIIIHHHHIHIIIIIICGHHHHHIIHFHIIIGFC@GEHHHHHHFHIGGGCHEHHIHHFEHCFFHHIIIHHHHFIGHIHIIHHGHFGHHIGCHIIHGHEGHHHEFFHEHDHGIHGIHIHHFHFHHHIIHHGHGF8FCEEHHEIHIHGIHHHIHE<CGHEEFF6/6FH;HHHIHHF<FIIHCHCHHHHHEGEHHGHIHFCHHFHHEEEEC<GIHHHIIHEHFHGEHHIHGCGC@E@EHGHD?HIIHHIIIIIHIGIHHHHDHHDHFEGHHHHC@HHFF?IIIHEGEH?@@DDD
@HISEQ:969:HM2KJBCX2:2:1101:2902:73503 2:N:0:ACTATGCA
GCCTGCAGTACTCCCAACTATCCCTATTAATCATTACATCGATCCTAGAAACCAACAAAATAGAATCTGATGTCCTATTTCATTATTCCATGCTAATGTATTCAAGCGTAAGCTTGCTTTAAACACTCTAATTTTTTCAAGGTAACAGTCCTAATTCCCCATAACATCAAATAAATGACATTATGGTTCTTTAGAAGGTGAGAACCAATAAAACCAGTACATACCAAGGCATGACCGATTCCTTGATCCCGAAATTCAACTACGAGCTTTTTAACTGCAACAACTTTAATATACGCTATTGGAGCTGGAATTACCGCGGCTGCTGGCACCAGACTTGCCCTCCAA
+
DDDDCIIIHHIIHHIIIIIIIIIIIGIIIIIIIIIIIIIHIIIIIIIIGHIIIIIIIIIIIIIHIIIIHIIIIIHIIIIIIIIIIIIIHIIGIIIIIIIIIIIIHIIIIIHHIIIIIHIIIIIIIIIIIIIIIIIIHIIIIIIIIHIIIIIIIIIIHIIIIIIIIIHIIIIIIIHIIIIIIHIIIIIIIIIIIIIIIIIIIIIHHIIIIIIIIIIHIIIIIIIIIIIIIIIIIIIIIIHIHIHHIIIIIIIIIHIHIIIIIIIIIIIIIIIIIIIIIIIIIIIIIIIIIIIIIIIIIIIIIIIIIIIIIIIIIIIIIIIIIIIIIIIIIIIIIIIIIIIIDDDDD
@HISEQ:969:HM2KJBCX2:2:1101:17260:73520 2:N:0:ACTATGCA
GCCTGCAGTACTCCCAACTATCCCTATTAATCATTACGGTGGTCCTAGAAACCAACAAAATAGAACCATGCCGTCCTATTTTATTATTCCATGCTAATGTATTCAAGCAAAAATGCCTGCTTTAAACACTCTAATTTTTTCAAAGTAAAGGTCCTGGTTCCCCGCGGCATCCAATTAAGGACATCGCGGTTCTCCAGAAGGTGAGAAATTGACTGCACCAGTTCATACCCCGTGAGGCACGACCGATGCGCCAATCCCGAAATTCAACTACGAGCTTTTTAACTGCAACAACTTTAATATACGCTATTGGAGCTGGAATTACCGCGGCTGCTGGCACCAGACTTGCCCTCCAA
+
DDDDDIIIIIHHHIIIIIIIIIIIIIIIGIIIIHIIIIIIIIIIIIIIIIIIIIIIGHHHIIIHIIIIIHFHHIHIIIGIHIIHHIFHIHHIIEHIEGHIHDFHHIHIIHIIIIIIHIIIIHIIIIIHIIIIIHHIIHHHHHHHIIIIIIIIIIIIIIIIIHIHIIHIIIHIIIIIIIIIIIIIIIIIIIIIIIIIIIIIIIIIIIIIHIIIIIIIIIIIIIIIIIIIIIIIIHIIIIIIIIIIIIIIIIHGIIIIIIIIIIIIIIIIIIIIIIIIIIIIIIIIIIIIIIIIIIIIIIIIIIIIIIIIIIIIIIIIIIIIIIIIIIIIIIIIIIIIIIIIIIIIIIIIDDDDD
@HISEQ:969:HM2KJBCX2:2:1101:14247:73950 2:N:0:ACTATGCA
GCCTGCAGTACTCCCAACTATCCCTATTAATCATTACGTCAATCCTAGAAACCAACAAAATAGGATCAAACGTCCTATTTCATTATTCCATGCTAATGTATTCAAGCGTTAGCCTGCTTTAAACACTCTAATTTTTTCAAAGTAACAGTCCTGTTTCCCTGCAACACCAAATTAATGACATTACAGTTCTTCAAGAAGGAGGAACCAGTAAAGCCAGTACATACCAGAGGCACGACCAACTTACTAATCCCGAAATTCAACTACGAGCTTTTTAACTGCAACAACTTTAATATACGCTATTGGAGCTGGAATTACCGCGGCTGCTGGCACCAGACTTGCCCTCCAA
+
ADDDDIIIIIIIIHIIIIIIIIIIIIIIIIIIIIIIIIIIIIIIIIIGIIIIIHIIIIIIHHHHIGIIHIIIHIIIIIIIIIIIIIIIIHHIGIHIIIIHIGHIIIIIHHIHHIIIIIHHHHIIIHIIIIHIHIIIIIIIIIIIHHIIHIIIIIIHHFHHIIIIHIIHHIIHIIIIIIIHHHIGIIIIIIHIIIIIIIIHIIIHIIIIIIIIIIIIIIIIIIIIIIIIIIHIIIIIHIIIIIIIHIIHHIIIGIIIIHGIIIHHHHHIIIIIIIIIIIIIIIIIIIIIIIIIIIIIIIIHHIIIIIIIIIIIIIIIIIIIIIIIIIIIIIIIIIIIIIIHHDDDDD
@HISEQ:969:HM2KJBCX2:2:1101:13012:74289 2:N:0:ACTATGCA
GCCTGCAGTACTCCCAACTATCCCTATTAATCATTACGGTGATCCTAGAAACCAACAAAATAGAACCATGCCGTCCTATTCTATTATTCCATGCTAATGTATTCGAGCAAAAATGCCTGCTTTAAACACTCTAATTTTTTCAAGGTAAAGGTCCTGGATCCGCAAGACACCCAATAAAGGACATCAAGTTTCTCCAGAAGGTGAGAAATCAACAGTAACAGTTCATACCCCTTAAGGCATGACCGTCACGTCAATCCCGAAATTCAACTACGAGCTTTTTAACTGCAACAACTTTAATATACGCTATTGGAGCTGGAATTACCGCGGCTGCTGGCACCAGACTTGCCCTCCAA
+
@@DDBIEHHEGEFHHEF=GCHCHHIIII@HC@FHHFHHHI1<FGHGHHIIIHH@HHEF?EHH1<DFGCE@?G/<C?GCCGCG?FF1CC1D1<@HFHFE?GG<@HGF<IIIIIHHIIIGIHFCFFHHHHIIHHHGGHIEHIHIIHIIHHFGCHHHHHHHHHHIIIIIHHFCHIIIHIIHHHF?IHHCHCGHHHHHIIIGIIHHHHII;HHIHIHIIHIIIIIIHIIFHGIIIIIIIHIIIIIIIIIIIIGHGDHHCCIIIIIIIIHIIIGHHGHHIIHIIIIIIIHIIIIIHGHIIIIIIIIIIIIGHIIIHFIIHIIIIIIIIIIIIIIIIHIIHIIIIHIIIIIIIHDDDDD
@HISEQ:969:HM2KJBCX2:2:1101:10047:75589 2:N:0:ACTATGCA
GCCTGCAGTACTCCCAACTATCCCTATTAATCATTACGTCAATCCTAGAAACCAACAAAATAGGATCAACGTCCTATTTCATTATTCCATGCTAATGTATTCAAGCGCGAGCCTGCTTTAAACACTCTAATTTTTTCAAAGTAACAGTCCTGATTCCCCGCCACACCAAATTAATGACATGATGGTTCGTCAGAAGGTAGGAACCAGTAACACCAGTACGTACCTAAGGCACGACCAACGTACTGATCCCGAAATTCAACTACGAGCTTTTTAACTGCAACAACTTTAATATACGCTATTGGAGCTGGAATTACCGCGGCTGCTGGCACCAGACTTGCCCTCCAA
+
DDDCDIIIIIIIIIIIIIIIIIIIIIIIIIHHHIIIIIIIIIIIIIIIIIIIIHIIIHIHIIHHIIIIHHHEHHHEHFHIIIIIHI?HIEEHHHIIHIHIIHHHGIIIHICHHIIHHIIIIHIIIHHIIHHHHIHHIIHIIIIIIHIHIIIIHIHIIIIIIHHHHIHGIIIIIIHIIIIIIIIIIIHIIIIIIIIIIIIIIIIIIIIIGIIIIIIIIIIIIIIIIIIIIHHIIIIIIIIIIIHGIIIIIIIIIIIIIIIIIIIIIIIIIIIIIIIIIIIIIIIIIIIIIIIIIIIIIIHHIIIIIIIIIIIHIIIIIIIIIIIIIIIIIIIIIIIIIIIIDDDDD
@HISEQ:969:HM2KJBCX2:2:1101:17500:75878 2:N:0:ACTATGCA
GCCTGCAGTACTCCCAACTATCCCTATTAATCATTACGGTGGTCCTAGACCAACAAAATAGAACCAACGTCCTATTCTATTATTCCATGCTAATCTATTCAAGCAAAAGCCCGCTTTAAACACTCTAATTTTTTCAAGGTAATGGTCCTGGTTCCCCGACACACCCAATAAAGGGCATACCGGCTCACCAGAAGGATAGACCCGACAACAGACAGTACTCGCCAGAGACGGACCGCCCGGTCAGGCCTAAAATTCAACTACGAGCTTTTTAACTGCAACAACTTTAATATACGCTATTGGAGCTGGAATTACCGCGGCTGCTGGCACCAGACTTGCCCTCCAA
+
DDDDDIIIIIIIIIIHIIIIIIIIIIIIIIIIIIIIHIHIIIIIIHHIIIIIIIIHHIHHH@GIIIIHHIHIIHIIHIIIIIIIHIIHIIIIIIIIIIIIIIIIIIIIIIIIIIIIIHHHIIIIIIIHIIIIIIIIIIHHIIIIIIIIIIIIIIIIIHIIIIIIIIIIIIIIIIHIGIIHIIIIIIIIIIIIIIIIHIHIIIIIIIIIIIIIIIIIIIIIIIIIIIIIIIIIIIIIIIIIIHHIIIIIIIIIIIIHIIIIIIIIIIIIIIIIIIIIIIIIIIIIIIIIIIIIIHGFDDIIIIIIIIIIIIIIIIIIIIIIIIIIIIIIIIIIIIIIIIDDDDD
@HISEQ:969:HM2KJBCX2:2:1101:13232:75889 2:N:0:ACTATGCA
GCCTGCAGTACTCCCAACTATCCCTATTAATCATTACGGTGGTCCTAGAAACCAACAAAATAGAACCATGCCGTCCTATTTTATTATTCCATGCTAATGTATTCAAGCAAAAATGCCTGCTTTAAACACTCTAATTTTTTCAAAGTAAAGGTCCTGGTTCCCCGCGGCATCCAATTAAGGACATCGCGGTTCTCCAGAAGGTGAGAAATTGACTGCACCAGTTCATACCCCGTGAGGCACGACCGATGCGCCAATCCCGAAATTCAACTACGAGCTTTTTAACTGCAACAACTTTAATATACGCTATTGGAGCTGGAATTACCGCGGCTGCTGGCACCAGACTTGCCCTCCAA
+
DDDDDIGIIIIIIIIIIIIIIIIIIIIIIIIIIIIIIIIIIHIIIIIHIIIIIIIIIIHIIHIIIIHHHIIGHHIIIIHGHIIGIGIHHIIIHIIIIIIIIHIIIIIIIIIIIIIIIIIIHHIHIHHHHIIIIHIIIHHIIHHIIIHIIIIIIIIIIIHIHHIIIIIIIIIIIIIIIIIIIIIIIIIIIHIIIHIIIIIHIIIIIIIIIIHIIIHIIIIIIIIIIHDIIIIIIIIHHIIIIIIIIIIIIIHHIHHIIHIIIIIIIIIIIIIIIIIIIIIIHHD1IIIIIIHHHIIIIIIIIIIIIIIIIIIIIIIIIIIIIIIIIIIIIIIHIIHIIIIIIIIIIIIIDDDDD
@HISEQ:969:HM2KJBCX2:2:1101:17236:76922 2:N:0:ACTATGCA
GCCTGCAGTACTCCCAACTATCCCTATTAATCATTACGTCAATCCTAGAAACCAACAAAATAGGATCGAACGTCCTATTTCATTATTCCATGCTAATGTATTCAAGCGTTAGCCTGCTTTAAACACTCTAATTTTTTCAAAGTAACAGTCCTGTTTCCCTGCAACACCAAATTAATGACATTACAGTTCTTCAAGAAGGAGGAATCAGTAAAGCCAGTACATACCATTGGCACGACCAACCTACTGACCCCGAAATTCAACTACGAGCTTTTTAACTGCAACAACTTTAATATACGCTATTGGAGCTGGAATTACCGCGGCTGCTGGCACCAGACTTGCCCTCCAA
+
DBBDDIIIIIIIIIHGIIHIGIIIIIHIIIIGIIIIIIIGHIIIIIIIIIHIIIIHIIIGIHHIHIIIHIIIFEEHIIIIIIIIIIIIHGHHIIIIIHIHHHHHIIIHIIIIIHHHGHIHIIIIIIIHFHHIIHIHIHIHIIHHIHIIIIIIIIIIIFIIIIIIIIIIIHIHHIIIHIHIIIIHHIIFHHHHIIHIIIIIIIHHHIIIIIIIIIHIIIIIIHHIIIIIIIIIHIHIIIHHHHHHHIIIIIIIIIIHHEHHIIIIIIHIHHIIIHIIIIIIIIIIIIIHIIIIIIIIIHIIIIIIIIIIIIIIHIIIIIIIIIIIIIIIIIIIIIIIIIIIIDDDDD
@HISEQ:969:HM2KJBCX2:2:1101:11249:76749 2:N:0:ACTATGCA
GCCTGCAGTACTCCCAACTATCCCTATTAATCATTACGTCAATCCTAGAAACCAACAAAATAGGATCGTCGTCCTATTTCATTATTCCATGCTAATGTATTCAAGCGTTAGCCTGCTTTAAACACTCTAATTTTTTCAAAGTAACAGTCCTGTTTCCCCGCAACACCAACTTAATGGCATTACGGTTCTACAAGAAGGAGGAATCAGCAAAGCCAGTGCATACCAGTGGCACGACCAACTTGCTGACCCCGAAATTCAACTACGAGCTTTTTAACTGCAACAACTTTAATATACGCTATTGGAGCTGGAATTACCGCGGCTGCTGGCACCAGACTTGCCCTTCAA
+
DDDDDIIIIIIIIHFHIIIIIIIIIIIIIIIIIIIIIIIIIIIIIIIIIHIIIIIIIIIHIIIIIIIIIIIIIIIIIIIIIIIHIIHHHIIIIIIIIIIIIIIHIIIIIIIIIIIIIIIIIIIIIIIIIIIIIIIIIIIIIIIIIIIIIIIIIIHIIIIIIIIIIIIIIIIIIIIIIIIIIIHIIIIIIIIIIIHIIIIIIIIIIIIIIIIIIIIIIIIIIIIIIIIIIIIIIIIIIIIIIIHFIIIIIIIIIIIIIIIIIIIIIIIIIIIIIIIIIIIIIIIIIIIIIIIIIIIIIIIHIIIIIIIIIIIIIIIIIIIIIIIIIIIIIIIIIIIIIIIIDDDDD
@HISEQ:969:HM2KJBCX2:2:1101:19325:75943 2:N:0:ACTATGCA
GCCTGCAGTACTCCCAACTATCCCTATTAATCATTACGGTGGTCCTAAAACCAACAAAATAGAACCAACGTCCTATTCTATTATTCCATGCTAATCTATTCAAGCAAATGCCCGCTTTAAACACTCTAATTTTTTCAAGGTAATGGTCCTGGTTCCCCGACACACCCAATAAAGGGCATCCCGGCTCACCAGAAGGATAGACCCGACGACAGAACAGTACTCGCCAAAGACGGACCATCCGGCCAGGCCTAAAATTCAACTACGAGCTTTTTAACTGCAACAACTTTAATATACGCTATTGGAGCTGGAATTACCGCGGCTGCTGGCACCAGACTTGCCCTCCAA
+
CDDDDIIIIIIIIIIHIIIIIIIIIIIIIIIGIIHIIIHIHIIIIIIIIIIIIIIIIIHHIGHIIIHHIHHHHHHIIEHGHIIIIHIIHHFHHHHIHIIIIHHHHIIIGIHHHIIHIIIIIIHIHIIHHIHIIIIIIIIIIIIIIIIIIIIIIHIIIIIIIIIIIHIIIHHIHHIIIIHIIIIIIIIIIIIIIIIIIIIIIIIIIIIIIIIIIIIIIIIIIIIIIHIIIIIIIIIIIHIIIIIIIIIIIIIIIIIIIIIIIHIIIIIIIIIIIIIIIIIIIIIIIIIIIIIIIIIIIHHGIIIIIIIIIIIIIIIIIIIIIIIIIIIIIIIIIIIIIIIIDDDDD
@HISEQ:969:HM2KJBCX2:2:1101:20183:76995 2:N:0:ACTATGCA
GCCTGCAGTACTCCCAACTATCCCTATTAATCATTACGTCGATCCTAGAAACCAACAAAATAGAATCAAACGTCCTATTTCATTATTCCATGCTAATGTATTCAAGCGTAAGCCTGCTTTAAACACTCTAATTTTTTCAAAGTAACAGTCCTGATTCCCCACGACACCAAATTAATGACATCGCGGTTCTTCAGGAGGTAGGAACCGATAATGCCAGTGCGTACCGAAGCACGACCAACAATTCGATCCCGAAATTCAACTACGAGCTTTTTAACTGCAACAACTTTAATATGCGCTATTGGAGCTGGAATTACCGCGGCTACTGGCACCAGACTTGCCCTCCAA
+
<DDD0CFFHF<DGHICCEHH?C1<DC<<F1<HFIH1@GHICCGHCH@@11<DC<<E@EE@@@C@GHHHEHFD<C<CCGEHE<CHH?<G<1C@11DFHHF@G<1DG@GGHHHCCFGFHGIHHB<HGF@FGBDHHGHIIHGHFEIGIIIHHCIIHHIIIHGIHGCHHDEH?G<HHHHGHFHCGCH?FCD<<<HHE<#FF<:C7HDGGH6@F0BFIHHHDH<<GCHEF<CHCECEE@CHFFCC<1C<FCHIFGG1HIHFIHHGD<C<1C0@GEHEHHFD<CF1HHCHG<1EHCDC/E@@H@HF?GCC<1<<EIHEHHHHDEHH@HIHHHIIIIIIIHHHIGIICDDD?
@HISEQ:969:HM2KJBCX2:2:1101:6384:77140 2:N:0:ACTATGCA
GCCTGCAGTACTCCCAACTATCCCTATTAATCATTACGTCAATCCTAGAAACCAACAAAATAGGATCAAACGTCCTATTTCATTATTCCATGCTAATGTATTCAAGCGTTAGCCTGCTTTAAACACTCTAATTTTTTCAAAGTAACAGTCCTGTTTCCCTGCAACACCAAATTAATGACATTACAGTTCTTCAAGAAGGAGGAACCAGTAAAGCCAGTACATACCAGAGGCACGACCAACTTACTAATCCCGAAATTCAACTACGAGCTTTTTAACTGCAACAACTTTAATATACGCTATTGGAGCTGGAATTACCGCGGCTGCTGGCACCAGACTTGCCCTCCAA
+
DADDDIIIIGIIHIIHIIIIIHHHIIHIIHIIIIIIIIIIHIIHIIGHIIIIIIIHIIFIIHIHICHHGHGHHHHIIHHIIIIIHIICEHHHHIIIIIIIIHIHIHHHHIIHIHIIIIIHIIIIIHIIIIIIIHIIHIIIIHHIIIIIIIIIIIHHIHIIIHIIIIHIHIIIIIHHIHIIHIIIHIGIIIIIIIIGIIHHHIIIIIIIHIIIIHGIIIIIIIIIIIHFHIIIIIIIIHHHHHHHEIIIIHFIIHIFHIIIHHHHIIIHIIIIIIIHIIIIIIHHIIHIIIIHIIIIIHHHIIIIIIHIIIIIIIIIIIIIIIIIIIIIIHIIHIIIIHIIIDDDDD
@HISEQ:969:HM2KJBCX2:2:1101:18656:77193 2:N:0:ACTATGCA
GCCTGCAGTACTCCCAACTATCCCTATTAATCATTACATCGATCCTAGAAACCAACAAAATAGAATCGGATGTCCTATTTCATTATTCCATGCTAATGTATTCAAGCGTGAGCCTGCTTTAAACACTCTAATTTTTTCAAGGTAACAGTCCTAATTCCCCGTGACACCAAATTAATGGCATTACGGTTCTTTAGAAGGTGAGAAATCAATAATATCAGTACATACCAACGGCATGACCGAAACATTGATCCCGAAATTCAACTACGAGCTTTTTAACTGCAACAACTTTAATATACGCTATTGGAGCTGGAATTACCGCGGCTGCTGGCACCAGACTTGCCCTCCAA
+
BDDDDIIIIIIIIIIIIIIIIIIIIIHHIIIIIHIIIIIIIIIIIIIIIIIIIIIIHIIHHHHHHHIIIIIIEHHHIIIIIIIHIHHIIIGIGIIHHHIIIHIHHFHIIIIIIIIIIIHHIIIIIIHIIIHHHHHGHHIIIIIIIIIIIIIIIIIIIIIIIIIIIIHHIIIIHIIIIIIIIIIIIIIIIIFIIIIIIIIIIIIIIHHIIIIIHIIIIIIIIIHIIIIIIIIIIIIIHIIIIIIIIHIIIIIIIIIIIIIIIIIIIIIIIIIIIIIIIIGIIIIIIIIIIIIIIIIIIHHIIHIIIIIIIIIIIIIIIIIIIGIIIHHIIIIIIIIIIIIIHIDDDDA
@HISEQ:969:HM2KJBCX2:2:1101:11075:78080 2:N:0:ACTATGCA
GCCTGCAGTACTCCCAACTATCCCTATTAATCATTACGTCGATCCTAGAAACCAACAAAATAGAATCAAACGTCCTATTTCATTATTCCATGCTAATGTATTCAAGCGCGAGCCTGCTTTAAACACTCTAATTTTTTCAAAGTAACAGTCCTGATTTCCCACGACACCAAATTAATGACATCGTGGTTCGTCAGAAGGTAGGAATCAATTTGACCAGTACGTACCGAGGCACGACCGATCAACTGATCCCGAAATTCAACTACGAGCTTTTTAACTGCAACAACTTTAATATACGCTATTGGAGCTGGAATTACCGCGGCTGCTGGCACCAGACTTGCCCTCCA
+
BDDDDIIIIIIIIIIIIIIIIIHIIIIIIHIIIIIIIIIIIIIIIIIIIIIIIIHIIIIIIIIIIHIIIIIIHIIIIIIIHIIIIIIIIIIIIHIIIHHIIIHIIIIIHIIIIIIIIIIIIIIIIIIIHHHIIHHHIIIIIIIIIIIIIIIIIIHIIIHIIIIIIIHIIIIHHIIIIIIIIIIIIIIIIIIIIIIIIIIIIIIIIIIIIIHHHGIIIIIIIIIIIIIIIIIIIIIIIIIIIHFIIIIIIIIIIIIIIIIIIIIIIIIIIIIIIIIIIIIIIIHHHHIIHIIIIIIIIIIHIIIIIIIIIIIIIIIIIIIIIHIIIIIIIIIIIIIIIIIDDDDD
@HISEQ:969:HM2KJBCX2:2:1101:21183:77959 2:N:0:ACTATGCA
GCCTGCAGTACTCCCAACTATCCCTATTAATCATTACGTCAATCCTAGAAACCAACAAAATAGGATCGAACGTCCTATTTCATTATTCCATGCTAATGTATTCAAGCGTTAGCTTGCTTTAAACACTCTAATTTTTTCAAAGTAACAGTCCAAATTCCCCAAAACACCAAATTAATGGCATTAAGGTTCATCAGGAAGGAGGAATCAGTGAGACCAGTACATACCAGAGGCATGACCAACCTACTAACCCCGAAATTCAACTACGAGCTTTTTAACTGCAACAACTTTAATATACGCTATTGGAGCTGGAATTACCGCGGCTGCTGGCACCAGACTTGCCCTCCAA
+
DDA?BCHIHHHECGHHHH?H?EFHHGGHHI?CG?FFHHHCHH?@GHHHHEHEEHHDHHGHHHE1FFEHEHEC1100<FFH?EHFGHFE1<DF@@ECE?G@1@<@CEE@GCDEHECHFGCGDCGEEFFHEHHHIEEEEGFHIIHHGEE@HIHFGH?FHHHFCFHCECGDCECHHHGGFHCHHHFDEH;I;I;IHHEGHHHCHCHHCIHIHHHHIIIIHFGIHIHIHHIGIHHGHHHIHHEFIFCG</CIHFEFHFHIIHHGHHCGF@EIIIHHHFEIIIIIHHHHIIIHIFIIHHIIIHHIHIIIIIIIIIIIIIIIIIIIIIIIIIIIIIIIIIIIIIIIIDDDBA
@HISEQ:969:HM2KJBCX2:2:1101:14875:78483 2:N:0:ACTATGCA
GCCTGCAGTACTCCCAACTATCCCTATTAATCATTACGCCAATCCTAGAAACCAACAAAATAGGATCAACGTCCTATTTCATTATTCCATGCTAATGTATTCAAGCGCGAGCCTGCTTTAAACACTCTAATTTTTTCAAAGTAACAGTCCTGATTCCCCACCACACCAAACTAATGACATGATGGTTCGTCAGAAGGTAGGAATCAGTAACACCAGTACGTACCGAAGGCACGACCAGCGTACTAATCCCGAAATTCAACTACGAGCTTTTTAACTGCAACAACTTTAATATACGCTATTGGAGCTGGAATTACCGCGGCTGCTGGCACCAGACTTGCCCTCCAA
+
DDDDDHIIIIIIIIHIIIIIIIHIIIIIIIIHIIIIIIIIIIIIIIIIIIIIIIIIIIIHIGHIGHIIIIIEHIIGIIIIIIIIGIHFHIIIIHIIIIIHIIHHHIIIIHIIIIIIIIIIIIIIIIIHIIHIIIHHIHIIIIIIIIIIIIIIIIIIHIHIIHIIIIIIIIIIIIIIIIIIIIIIIIIIIIIIIIIIIIIIIIIIIIIIIIIIIIIIIIIIIIIIIIIIIIIIIIIIIIIIIIIHIIIIHIIIIIIIIIIIIHIIIIIIIIIIIIIIIIIIIIIIIIIIIIIIIIIIIIIIIIIIIIIIIIIIIIIIIIIIIIIIIIIIIIIIIIIIIIIIDDDDD
@HISEQ:969:HM2KJBCX2:2:1101:3089:78621 2:N:0:ACTATGCA
GCCTGCAGTACTCCCAACTATCCCTATTAATCATTACTCCAGTTGCTAAAAAACCAACAAAATAGAACCGAAGTCCTACGGTGTTATCCCATGCTAATAGTATTCACGGCGTAAGCCTGCTTTGAACACTCTAATTTTTTCAAAGTAAAGGTGATCAAGAGTCGGATGATCTCCAACCAACCCAGAGTAAACCAGGTGAGCTGAAGGTCCGCAAATGACCACAGAAGCTGACACGCTCTTCAACACTATCATCCCAGAAGAGACGTAGGCCAGAGAGCGTAATGTCAGGAAATCCAACTACGAGCTTTTTAACTGCAACAACTTTAATATACGCTACTGGAGCTGGAATTACCGCGGCTGCTGGCACCAGACTTGCCCTCCAA
+
DDDDDIIIIIIIIIIIIIIIIIIIIIIIIIIIIIIIIIIIIIIIIIGIIIIIIIIIIIIIIIIHHHHIIICHHHIIIIIIIHHHIIIIGIIHHIIIIIIIIFHIHHHHHIIIIIIHIIIIIIGIIIIIIIIIIIIIIIIIIIIHIIIIIIIIHIIIIIIIIIIIHHIIHIIIIIIIIIIIHHHIIIIHIIIIIIIIIIIIIIIIIIIIIIIIIIIIIIIIIIIIIIIIIIIIIIIIIIIIIIIIIIIIIIIHIIIIIIIIIIIIIIIIIIIIIIIIIIIIHGIIIIIIIIIIIIIIIIIIIIIIIIIIIIIIIIIIIIIIIIIIIIIIIIIIIIIIIIIIIIIIIIIIIIIIIIIIIIIIIIIIIIIIIIIIIIIIIIDDDDD
@HISEQ:969:HM2KJBCX2:2:1101:8038:78729 2:N:0:ACTATGCA
GCCTGCAGTACTCCCAACTATCCCTATTAATCATTACATCGATCCTAGAAACCAACAAAATAGAATCGGATGTCCTATTTCATTATTCCATGCTAATGTATTCAAGCGTGAGCCTGCTTTAAACACTCTAATTTTTTCAAGGTAACAGTCCTAATTCCCTGCAACACCAAATTAATGACATTACAGTTCTTCAGAAAGGAGGAATCAGCGAAGCCAGTGCATACCAGTGGCACGACCAACCTGCTGACCCCGAAATTCAACTACGAGCTTTTTAACTGCAACAACTTTAATATACGCTATTGGAGCTGGAATTACCGCGGCTGCTGGCACCAGACTTGCCCTCCAA
+
B@DDBHH1GHHH11<C1DCCGCG11<C<FHHH?ECC<CEECHC<CC@F?FHH@@HEGHIH@G<GGFHHH=GH@CCFHH?1<1CGH1F@11<1@G<CHGDE@@D@HHEIHIIHGHHHFGE?BD<GBGHIHHHEH?DEFEIHHHIIHHCHG@EHG@@EDIHHHHDHIHHHHEFHGHGEFEGEHHGGHHFFDIHFCIHHIHEIHFHEEHCH?HHEHEIHIHHEGAHF1HHEHC<EFCGHGHHEGCHG<EE?DCHEGCFEHEGD@CHEF<10HHHCE@CCHHIHHHD<<1C@C@HEED/<CCC<<@HFGGEIHEIHCHHE?CIH?IHF@G@IHIIHHHEHHHIIHD@@<0
@HISEQ:969:HM2KJBCX2:2:1101:11569:78919 2:N:0:ACTATGCA
GCCTGCAGTACTCCCAACTATCCCTATTAATCATTACGTCGATCCTAGAAACCAACAAAATAGAATCAAACGTCCTATTTCATTATTCCATGCTAATGTATTCAAGCGTGCGCCTGCTTTAAACACTCTAATTTTTTCAAAGTAACAGTCCTGATTCCCCACGACACCAAATTAATGACATCGCGGTTCTTCAGAAGGTAGGAACCAATAATGCCAGTACGTACCGAAGCACGACCAACAATTTGATCCCGAAATTCAACTACGAGCTTTTTAACTGCAACAACTTTAATATACGCTATTGGAGCTGGAATTACCGCGGCTGCTGGCACCAGACTTGCCCTCCAA
+
DDDDDIIIIIIHIIIIIIHIIIIIIIIIIIIIIIIIIIIHGIIIHIIIIIIIIIIIIIIIIIIIIIIIIIIHHHIIIIIIIIIIIIIIIIHEHHIIIIIIIHIIIIIHHIHIIIIIHHHHHIIIIIIHIIIIIIIIIIIIIIIIIIIIIHIIIIIIIIHIIIIHIIIIIHIIIIIIHHIIIIIIIIIIIIIIIIIIIIIIIIIIIIIIIIIIIIIIIIIIIIIIIIIIIIIIIIIIIIHIIIHHIIIIIIIIIIIIIIIIIIIIGIIIIIIIIIIIIIIIIIIIIIIIIIIIIIIHHHHGIIIIIIIIIIIIIIIIIIIIIIIIIIIIIIIIIIIIIIIIDDDDD
@HISEQ:969:HM2KJBCX2:2:1101:13504:79197 2:N:0:ACTATGCA
GCCTGCAGTACTCCCAACTATCCCTATTAATCATTACATCGATCCTAGAAACCAACAAAATAGAATCGGATGTCCTATTTCATTATTCCATGCTAATGTATTCAAGCGTGAGCCTGCTTTAAACACTCTAATTTTTTCAAGGTAACAGTCCTAATTCCCCGTGACACCAAATTAATGGCATTACGGTTCTTTAGAAGGTGAGAAATCAATAATATCAGTACATACCAACGGCATGACCGAAACATTGATCCCGAAATTCAACTACGAGCTTTTTAACTGCAACAACTTTAATATACGCTATTGGAGCTGGAATTACCGCGGCTGCTGGCACCAGACTTGCCCTCCAA
+
DDDDDIIIIIIIIIIIIIIHIIIIIIIIHIIIIIIIIIIIIIIIIIIGIIIHIIIIIIHIIIIIIIIHIIIIHIHHIHIIIIHIIIIIGIIIIIHIIIIHIIHIIIIIIIIIIIIIIIIIIIIIIIIIIIHIHHIIIIIHIIIIIIIIIIIIIIIIIIIHIIHIIIIIIIIIIIIIHHIIIIIIIIIIIIIIIIIIIIIIIIIIIIIIIIIIIIGIIIIIIIIIIIIIIHIIIIIIIIIIIIIIIIIIIIIIIIIIIIIIIIIIIIIIIIIIIIIHIIIIIIIIIIIIIIIIIIIIIIIIIIIIIIIIIIIIIIIIIIIIIIIIIIIIIIIIIIIIIIIIIIDDDDD
@HISEQ:969:HM2KJBCX2:2:1101:6288:79270 2:N:0:ACTATGCA
GCCTGCAGTACTCCCAACTATCCCTATTAATCATTACGGTGATCCTAGAAACCAACAAAATAGAATCATGCCGTCCTATTTTATTATTCCATGCTAATGTATTCAAGCAAAATGCCTGCTTTAAACACTCTAATTTTTTCAAAGTAAAGGTCCTGGTTCCCCGTGACACCCAATTAAGGGCATCGCGGTTCTCCAGAAGGTGAGAAATTGACTACACCAGTTCATACCCCTTAAGGCACGACCGATGTGTCAATCCCGAAATTCAACTACGAGCTTTTTAACTGCAACAACTTTAATATACGCTATTGGAGCTGGAATTACCGCGGCTGCTGGCACCAGACTTGCCCTCCA
+
<0D@D@C<D1<D1F<1C0<FH<<DG1DH111<1<D111<D11DC?@111<<11<C<1D1D<11C?H?C<11</C?CCFGHIHH@FCCGF1CF1<1D<<1D1IHHHH@6<GEIIHHGIHHHIHHHIIHCIHH@FFHHIHF@<CH8GIII9IHIII8HHHIIIHHIIHGIGHEIIHFHEIIGHHGIIIHHHCIHHIHIHHIIIIIIHHIIHFHIHIIIIIIH<HHAHHIIHHHHHIHHHDHHHEFIIIHIGCHIIIGIHEFHHIIIIHHGIHHIIIIIIHIIIHHHHCHHHGHHHHIIHHHHE@EEHGIIHHHHHHECEIHDIHIIHIHFEEHCHHHE@IHHEIIIIHDD@DD
@HISEQ:969:HM2KJBCX2:2:1101:21228:79326 2:N:0:ACTATGCA
GCCTGCAGTACTCCCAACTATCCCTATTAATCATTACATCGATCCTAGAAACCAACAAAATAGAATCGGATGTCCTATTTCATTATTCCATGCTAATGTATTCAAGCGTGAGCCTGCTTTAAACACTCTAATTTTTTCAAGGTAACAGTCCTAATTCCCCGTGACACCAAATTAATGGCATTACGGTTCTTTAGAAGGTGAGAAATCAATAATATCAGTACATACCAACGGCATGACCGAAACATTGATCCCGAAATTCAACTACGAGCTTTTTAACTGCAACAACTTTAATATACGCTATTGGAGCTGGAATTACCGCGGCTGCTGGCACCAGACTAGCCCTCCAA
+
ADDABGEHHFGEHHHHIIHHEEHGIIIHIIEHGEHFEHGEHH?HHHHHIHHHHHIIIIIIHIGHIHHHEHHDC?E1D@F?FHHIHI?FEHEHCCCCGEDGFDEHHFGEHIEHHGHEHHHFGHIGHHGHIIIHGHIIHIIIFHEHGHHHGIHHHIGEGIHGHHHHHEHHHEFFIIHHHHHEIHHIIHIIIIIHHIIIIIIHHIHIIIHIHHHHHGIIIIHIIHIHIHGDHIIHCGHHIIIIIIHHHFHGHIHHIHHGIHIHIIIIIHHIIIIIIHHHIIIIHIHIHHHCHIHIHIHIIIHHIHIIIIIIIIIIIIIIIIIIIIIIIIIHHHIIIIIIIIIIIIDDDD@
@HISEQ:969:HM2KJBCX2:2:1101:9470:79714 2:N:0:ACTATGCA
GCCTGCAGTACTCCCAACTATCCCTATTAATCATTACGTTGATCCTAGAAACCAACAAAATAGAATCGAACGTCCTATTTCATTATTCCATGCTAATGTATTCAAGCGCGTGCTTGCTTTAAACACTCTAATTTTTTCAAAGTAACAGTCCTGACTCCCCACAACATCAAATTAATGACATCATGATTCATCAGAAGGGAGAAATCAATGACATTAGTACGTACCGAAGGCACGACCGACGTATTGATCCCGAAATTCAACTACGAGCTTTTTAACTGCAACAACTTTAATATACGCTATTGGAGCTGGAATTACCGCGGCTGCTGGCACCAGACTTGCCCTCCAA
+
DDDDDIIHIIIIIIHHIIIIIIIIIHHIIGIIIIIIIIIIHIIIIGIIEHHIGIIIHHHHIIIIIIIFHHIIIIIHHIIIGHHIHIIHIHHHHIIHIHIIHEHIIHIIIHHIIIHIHIIIFIHIIIIHHIHIIIIIIHIIHHEHHHGIIHIIIGIHHHIIHHIIHGEHIIIIIIIHHHIIHIHIIIIIHHIIIIIHIHIIHHIIIHHIIIIHIIIIIHIHHGIIIIIIIIIIIIIIIIIIIHHHHHHFIIIHIIIIIIIIHIIIIIIIIIIIIIHIIIHHIIIIIIIIHHHIIIHIIIIIIIIIIIIIIIIHIIIIIIIIIIIIIIIIIIIIIIIIHIHIIDDDDD
@HISEQ:969:HM2KJBCX2:2:1101:20460:78575 2:N:0:ACTATGCA
GCCTGCAGTACTCCCAACTATCCCTATTAATCATTACGTCAATCCTAGAAACCAACAAAATAGGATCGAACGTCCTATTTCATTATTCCATGCTAATGTATTCAAGCGTTAGCTTGCTTTAAACACTCTAATTTTTTCAAAGTAACAGTCCAAATTCCCCGCAACACCAAATTAATGGCATTACGGATCATCAGGAAGGAGGAATCAGTGAGACCAGTACATACCAGAGGCATGACCAATCTACTAACCCCGAAATTCAACTACGAGCTTTTTAACTGCAACAACTTTAATATACGCTATTGGAGCTGGAATTACCGCGGCTGCTGGCACCAGACTTGCCCTCCAA
+
ADDDDIIIIIIIIIIIIIIIIIIIIIIIHIIHHIIIIIIIIIGIIIIIGIIIIIIIIIIIIIHHIHIHIHIIHEHIHHIIIGIHIIIHGHIIGEHHIGIIIHIIIEHIIHIHHIIIIHIIHIHIIIIHIIHIIHIIIIIIIIIIIIIHFHIHIIIIIIIIHHIIIIIIIIIIIIHHHIHIIIHIIIIIIIIIGIIIIIIIIIIIIIIIIHIIIIIIIIIIIHIHIIIIIIIIIIIIIIIHF1IIIIIIIIIIIGIIIIIIIGIIIIIIIIIIIIIIIIIIIIIIIHHIIIIIIIIIGIIIIIIIIIIIIIIIIIIIIIIIIIIIIIIIIIIIIIIIIIIIIDDDDD
@HISEQ:969:HM2KJBCX2:2:1101:10477:80637 2:N:0:ACTATGCA
GCCTGCAGTACTCCCAACTATCCCTATTAATCATTACATCGATCCTAGAAACCAACAAAATAGAATCGGATGTCCTATTTCATTATTCCATGCTAATGTATTCAAGCGTGAGCCTGCTTTAAACACTCTAATTTTTTCAAGGTAACAGTCCTAATTCCCCGTGACACCAAATTAATGGCATTACGGTTCTTTAGAAGGTGAGAAATCAATAATATCAGTACATACCAACGGCATGACCGAAACATTGATCCCGAAATTCAACTACGAGCTTTTTAACTGCAACAACTTTAATATACGCTATTGGAGCTGGAATTACCGCGGCTGCTGGCACCAGACTTGCCC
+
DDDDDIIIIIIIIIIIIIIIIIIIIIIIIIIIIIIIIIIIIHIIIIGIHHIIIIIIIIIIIIIIIIIGIIIHIGHIIIIIIIIIIIIIIIHIIIIIIIIIIHIIIIIHIIIIIIHIIIIIIIIIIIIIIIIIIIIHIIIIIIIIIIIIIIIIIIIIIIIIIIIIIIIIIIIIIIIIIIIIIIIIIIIHIHIIIIIIIIHIIIIIIIIIIIIIIIHIIIII<IIIIIIHHIIIIIIIIIIHFIIIHIIIIIIIIIIIIIIIIIIIIIIIIIIIIIIIIIIIIIIIIIGIIIIIIIIIIIIIIHIIIIIIIIIIIIIIIIIIIIIIIIIIIIIIIIIIIDDDDD
@HISEQ:969:HM2KJBCX2:2:1101:20063:80805 2:N:0:ACTATGCA
GCCTGCAGTACTCCCAACTATCCCTATTAATCATTACGTCGATCCTAGAAACCAACAAAATAGAATCAAACGTCCTATTTCGTTATTCCATGCTAATGTATTCAAGCGTGAGCCTGCTTTAAACACTCTAATTTTTTCAAAGTAACAGTCCTGATTCCCCATGACACCAAATTAATGACATCATGGTTCGTCAGAAGGTAGGAATCAATAATACCAGTACGTACAATAGCACGACCAATAAATTGATCCCGAAATTCAACTACGAGCTTTTTAACTGCAACAACTTTAATATACGCTATTGGAGCTGGAATTACCGCGGCTGCTGGCACCAGACTTGCCCTCCAA
+
ADDDDIIIIIHIIIIIIIIIIIIIIIIIIIIIIIIIIIIIIIIIIIIHIIIIIIIIIIIIIIHIIIIIHIIIHIIIIIIIFHIIHHIIIIIIIIIIIIIIIIHHHIHIHHIHIHIHIIIIHIIIIIIIIIHHHIIHIIIIIIIIIIHHIHIHIIIHHHHHIHHIIHIIHIHHIIIIIIIHHIIIIIHHIHHIIIIIIHHHHIIIHIIHIIIHIIIIIIIIHIIIIIIIIIIIIIIIIIIIIIIHIIIIHIIIIIIIIIIIIIIIIHIIIIIIIIHIIIIIIIIIHHIIIIIIIIIIIIIIIIIIIIIIIIIIIIIHIIIIIIIIIIIIIIIIIIIIHIIIDDDDD
@HISEQ:969:HM2KJBCX2:2:1101:17667:79856 2:N:0:ACTATGCA
GCCTGCAGTACTCCCAACTATCCCTATTAATCATTACGTCGATCCTAGAAACCAACAAAATAGAATCAAACGTCCTATTTCGTTATTCCATGCTAATGTATTCAAGCGTGAGCCTGCTTTAAACACTCTAATTTTTTCAAAGTAACAGTCCTGATTCCCCATGACACCAAATTAATGACATCATGGTTCGTCAGAAGGTAGGAATCAATAATACCAGTACGTACAATAGCACGACCAATAAATTGATCCCGAAATTCAACTACGAGCTTTTTAACTGCAACAACTTTAATATACGCTATTGGAGCTGGAATTACCGCGGCTGCTGGCACCAGACTTGCCCTCCAA
+
BDDDDIHHHIIIIIIIIIIIHHIIHHIIIIIIIIIIIIIIHIIGHIIHIIIEHHIIHGHCHHHIIEHIIHIGHHIIIII?HHHIIIHHIHEEEHIIIIIIHFIHIIIHIIHHIHHIIHHHIHHHHIIIHHIIIIIIIIIIIIIIIIHIHHIIIIIIIIIIIIIIIHHIHHIHHIIIHHHHIHIEHIIIIIIIIIIIIHIIIIHIHIIIIIHIIIIIIHHHIIHHIGIIIIIIHIIIIHIIIIIIIGIIIIIIIHIGHIIIIHHIIHHIIIIHIIIIIIIIHIIIIHIIIIIIIIIIIHIIIIIIIIIIIIIIIIIIIIIIIIIIIIIIIIIIIIIIIIIIDDDDD
@HISEQ:969:HM2KJBCX2:2:1101:12049:81760 2:N:0:ACTATGCA
GCCTGCAGTACTCCCCAACTATCCCTATTAATCATTACTTCAGTCCTAGAAACCAACAAAATAGAACTAAAGTCCTATTCCATTATTCCATGCTAATATATTCAAGCAAACATGCCTGCTTTAAACACTCTAATTTTTTCAAAGTAAAAGTCTTGGATCCCTAGCGCAATCAATTAAGAGCACACTAGTTCCCCAAAAGGAAAAGCCCAAAGTTGCAGTACAAACCTTTCGGTTGACGGCAACTATAAGCCCAAAATTCAACTACGAGCTTTTTAACTGCAACAACTTTAATATACGCTATTGGAGCTGGAATTACCGCGGCTGCTGGCACCAGACTTGCCCTCCAA
+
ADDDDIIIIIIIHHIIIIIIIIIIIIIIIIIIIIIIIIIIIIGIIIIIIHIHHHIHIIIIIIIIHIIIIHHHIIHIIIIIHIIIIIIIIGHIIHIIHIIIIGIIIIHIHIIIIIIIIIIIIIIIIHIIIHIHIIIIIIIHIIIIIIIIIIIIHIHHIIHIIHIIIIIIIIHIIIIIIIIIIIIHHEIHHIIIHIIIHIIHHIIIIIIIIIIIIIIIIIIIIIIIIIIIIIIIIIIIIIIHIIIHHGIIIIIHHIIHIIIIIIHHIIIIIIGIIIIIIIIHIIIIIIIIIIHIIHHIHGIIIIIIHIIIIIIIIIIIIHIIIHIIIIIIIIHIIIHIIIIIIIDDDDD
@HISEQ:969:HM2KJBCX2:2:1101:3539:82499 2:N:0:ACTATGCA
GCCTGCAGTACTCCCAACTATCCCTATTAATCATTACGTCAATCCTAGAAACCAACAAAATAGGATCAAACGTCCTATTTCATTATTCCATGCTAATGTATTCAAGCGTTAGCCTGCTTTAAACACTCTAATTTTTTCAAAGTAACAGTCCTGTTTCCCTGCAACACCAAATTAATGACATTACAGTTCTTCAAGAAGGAGGAACCAGTAAAGCCAGTACATACCAGAGGCACGACCAACTTACTAATCCCGAAATTCAACTACGAGCTTTTTAACTGCAACAACTTTAATATACGCTATTGGAGCTGGAATTACCGCGGCTGCTGGCACCAGACTTGCCCTCCAA
+
DDDDDIIIIIIIIIIIIIIIIIIIIIIIGHIIIIIIIIIIIIIHIIIIIIIIIIIIIIIHHHHIFIIGHIHIIHHIIIIIIIIIHIIHGIIHIHIIHIIIIIIIIIIIIIIIIIIIIIIIIHIHHHIHIIIIIIIIHIHHIHHHHHHIIIIIIIIIIHIIIIIIIIIIHHHHIIIIIIHIIIIIIIHIIIGIIIIIIIIIIIIHIIIIIIIIIIIIIIIIIIIIHGIIIIIIIIIIHIIII=IHGIHHIIIIIIIIIIIIIIIIIIIHIIIIIIIIIIIIHIIIIIIIIIIIIHIHHHHDCIIIIIIIIIIHIIIIIIIIIIIIHIIIIIIIHIIGIIIIIDDDDD
@HISEQ:969:HM2KJBCX2:2:1101:8483:82502 2:N:0:ACTATGCA
GCCTGCAGTACTCCCAACTATCCCTATTAATCATTACGTCGATCCTAGAAACCAACAAAATAGGATCGAACGTCCTATTTCATTATTCCATGCTAATGTATTCAAGCGTTAGCCTGCTTTAAACACTCTAATTTTTTCAAAGTAACAGTCCTGTTTCCCTGCAACACCAAATTAATGACATTACAGTTCTTCAGAAGGAGGAATCAGTAAAGCCAGTACATACCATTGGCACGACCAACCTACTGACCCCGAAATTCAACTACGAGCTTTTTAACTGCAACAACTTTAATATACGCTATTGGAGCTGGAATTACCGCGGCTGCTGGCACCAGACTTGCCCTCCAA
+
CDDDDHHHHHHIHHHCCHGHI<@@FFHHHHIIIGGEHHCHECHCHHHIGFHIHHEHIC1FHHHEHHFEEHHDHH=GHHHIF@@HEHHHICECCHEGHHHIHHHHIIIHHHHHHHHFGGHFHHIIHHHHHHFHEIHHHGHIIIIHHFHHHHHHHHE?HHHEHHEHH<EHHHFEGHEFHGHHCHFIIIIIHHCGCGIIIHHHHHCHIHIIIHGEEIIHHHHIHGEHHCGFFIHIIIHHHEIIHHH7;HDDGHGHGHHE@?IIHHHGFFCHIIHIHGHHHH@CEHHFEEHHEHHHIIIIHHHHIIHHEIIHIIHIIIGIIIIIIHIHGIHHIIIHGE@HIIIIBD@DD
@HISEQ:969:HM2KJBCX2:2:1101:8948:83413 2:N:0:ACTATGCA
GCCTGCAGTACTCCCAACTATCCCTATTAATCATTACATCGATCCTAGAAACCAACAAAATAGAATCGGATGTCCTATTTCATTATTCCATGCTAATGTATTCAAGCGTAAGCCTGCTTTAAACACTCTAATTTTTTCAAGGTAACAGTCCTAATTCCCCGTGACACCAAATTAATGGCATTACGGTTCTTTAGAAGGTGAGAAATCAATAATATCAGTACATACCAACGGCATGACCGAAACATTGATCCCGAAATTCAACTACGAGCTTTTTAACTGCAACAACTTTAATATACGCTATTGGAGCTGGAATTACCGCGGCTGCTGGCACCAGACTTGCCCTCCAA
+
DD@BDIIIIIIIIIIIIIIIIIIIIIIIIIIIIIIIIIIIIIIIIIIIIIIIIIIIIIIHIIIIIIIIHIIGIIGIIIIIIIIIIIIHFIIIHIIIHIIIIIIIHHHHIIIIIIIIIIIIIHIIHIIIIIIIIHHIIIIIIIIIIIIIIIIIIIIIIIIIIIIIIHIIIIIIIIIIIHIIIIIIIIIIIIIIIIIIIIHIIIIIIIIIIIIIIIIIIIIIIIIIIIIIIIIIIIIIIIIIIIIHHCIIIIIIIIIIHIIIIIHIIIIIIIIIIIIIIIIIIIIIIIIIIIIIIIIIIIIIIIIIIIIIIIIIIIIIIIIIIIIIIIIIIIIIIIIIIIIIIIDDDDD
@HISEQ:969:HM2KJBCX2:2:1101:14180:83178 2:N:0:ACTATGCA
GCCTGCAGTACTCCCAACTATCCCTATTAATCATTACATCGATCCTAGAAACCAACAAAATAGAATCAAACGTCCTATTTCATTATTCCATGCTAATGTATTCAAGCGTGCGCCTGCTTTAAACACTCTAATTTTTTCAAAGTAACAGTCCTGATTCCCCACGACACCAAATTAATGACATCGTAGTTCTTCAGAAGGTAGGAACCAATAATGCCAGTGTGTACCGAAGCACGACCGACAATTTGATCCCGAAATTCAACTACGAGCTTTTTAACTGCAACAACTTTAATATACGCTATTGGAGCTGGAATTACCGCGGCTGCTGGCACCAGACTTGCCCTCCAA
+
DDDDDIIIIIIIIIIIIIIIIHIIIIIIIHIIIIIIIIIIIHIIIHIIIIIIIIIIGIIIIIIIIIIIIIIIIIIHIFFIIIIIIIIIHIIIIHHIIIIIIHIIIIIIIIIIIIHHIHHIHIIIIIHIIIHIIIIIIIEHHIIIIHHHHIIIHIIIHHHHHIHHHHIIIIIIIIIIIHIIIIIGIIIIHIIFIIIIIIIIIIIHHIHIIHIIIIIIIIHIIIIIHIIIIIIIIIIIIIHIIIIHIHIIIIIIIHIIIIIIIIIIIIIIIIIHHFIIIIIIIIHIIIIIIIIIIIIIIIIHIHIIIHIIIIGIIIIIHIIIIIIHIIIIIHGIIIIIIIIHDDDBD
@HISEQ:969:HM2KJBCX2:2:1101:9152:84229 2:N:0:ACTATGCA
GCCTGCAGTACTCCCAACTATCCCTATTAATCATTACATCGATCCTAGAAACCAACAAAATAGAATCGGATGTCCTATTTCATTATTCCATGCTAATGTATTCAAGCGTGAGCCTGCTTTAAACACTCTAATTTTTTCAAGGTAACAGTCCTAATTCCCCGTGACACCAAATTAATGGCATTACGGTTCTTTAGAAGGTGAGAAATCAATAATATCAGTACATACCAACGGCATGACCGAAACATTGATCCCGAAATTCAACTACGAGCTTTTTAACTGCAACAACTTTAATATACGCTATTGGAGCTGGAATTACCGCGGCTGCTGGCACCAGACTTGCCCTCCAA
+
DDDDDIIIIIIIIIGIIIIIIIIIIIIIIIIIIIIIIIIIIIIIIIIIIIIIIIIIIIIIIIHIIIIIGHIIIIIIIIIIIIIIIIIIHHHIIIIIIIIIIIIIIHHIHIIIIIIIIIIIIIIIIIIIIIIIIIIIIIIIIIIIIIIIIIIIIIHIIIIIIIIIIIIIIIHHIIIIIIIIIIIIIIIIIIIIIIIIIIIIIIIIIIIIIIIIIIIIIIIIIHIIIIHHIIIIIIIIIIIIIIIIHGIIIIIIHIIIIIIIIIIIIIIIIIIIIIIIIIIIIIIIIIIIIIIIIIIIIIHIHHIIIIIIIIIIIIIIIIIIHIIIIIIIIIIIIIIIIIIIIIDDDDD
@HISEQ:969:HM2KJBCX2:2:1101:3572:84125 2:N:0:ACTATGCA
GCCTGCAGTACTCCCAACTATCCCTATTAATCATTACGTCAATCCTAGAAACCAACAAAATAGGATCAAACGTCCTATTTCATTATTCCATGCTAATGTATTCAAGCGTTAGCCTGCTTTAAACACTCTAATTTTTTCAAAGTAACAGTCCTGTTTCCCTGCAACACCAAATTAATGACATTACAGTTCTTCAGAAAGGAGGAATCAGCGAAGCCAGTACATACCAAAGGCACGACCAACCTGCTAACCCCGAAATTCAACTACGAGCTTTTTAACTGCAACAACTTTAATATACGCTATTGGAGCTGGAATTACCGCGGCTGCTGGCACCAGACTTGCCCTCCAA
+
CDDDDIIIIIHIIIIIIIIIIIIIGIIIIIIIIIIIIIIIIIIIIIIIIIIIGIIIHIIIIHFHHHIIIIHHHIIIIIIIIIIIIGIIIIIHHIIIIIIIIIIIIHIIHIIIHIIIIIIIIIIIHHHHIIIIIIIHIIIIHIIIIIIIIIIIIIIIIIIIIIIIIIIIIIIHIHIIIIIIIIIIIIIIIIIHIIIIIIIIIIIIIIIIIIIIIIIIIIIIIIIIIIIIIIIIIIIIIIIIIHHHEIIIIIIIIIIIIIIIIIIIIIIIIIIIIIIIIIIIIIIIIIIIIIIIIIIIIIIIIIIIIIIIIIIIIIIIIIIIIIIIIIIIIIIIIIIIIIIIIDDDDD
@HISEQ:969:HM2KJBCX2:2:1101:14698:83534 2:N:0:ACTATGCA
GCCTGCAGTACTCCCAACTATCCCTATTAATCATTACGTCAATCCTAGAAACCAACAAAATAGGATCGAACGTCCTATTTCATTATTCCATGCTAATGTATTCAAGCGTTAGCCTGCTTTAAACACTCTAATTTTTTCAAAGTAACAGTCCTGTTTCCCTGCAACACCAAATTAATGACATTACAGTTCTTCAAGAAGGAGGAATCAGTAAAGCCAGTACATACCATTGGCACGACCAACCTACTGACCCCGAAATTCAACTACGAGCTTTTTAACTGCAACAACTTTAATATACGCTATTGGAGCTGGAATTACCGCGGCTGCTGGCACCAGACTTGCCCTCCAA
+
ADDDDIIIIIIIIIIIIIIIIIIIIIIIIIIIIIIIIIIIIIIIIIIIIIIIIIIIGHHHIHHIIIIHIIHIIIIIIGIGGHIIHIIIIIGHHHIIIHIIIIIIIIHIIIIHIIIIIIIIIIIIIIIIIIIIIIIIIIIIIIIIIIIHHIIIIIIIIIIIIIIIIIIIIHHIIIIIIIIIIIIIIIIHIIIIIIIIIIIIIIIIIIIIIIIIIIIIIIIIIIIIIIIIIIIHIIIIIIHIIIHHFIIHIIIHIIHIIIIIIIIIIIIIIIIIIIIIIHIIIIHIIIIIIIIIIIIIIIIIIIIIIIIIIIIIIIIIIIIIIIIIIIIIHIIIIIIIIIIHHDDDDD
@HISEQ:969:HM2KJBCX2:2:1101:11042:84593 2:N:0:ACTATGCA
GCCTGCAGTACTCCCAACTATCCCTATTAATCATTACATCGATCCTAGAAACCAACAAAATAGAATCGGATGTCCTATTTCATTATTCCATGCTAATGTATTCAAGCGTGAGCCTGCTTTAAACACTCTAATTTTTTCAAGGTAACAGTCCTAATTCCCCGTGACACCAAATTAATGGCATTACGGTTCTTTAGAAGGTGAGAAATCAATAATATCAGTACATACCAACGGCATGACCGAAACATTGATCCCGAAATTCAACTACGAGCTTTTTAACTGCAACAACTTTAATATACGCTATTGGAGCTGGAATTACCGCGGCTGCTGGCACCAGACTTGCCCTCCAA
+
DDDDDIIIIIIIIIIIIIIIIIIIIIIIIIIIIIIIIIIIIHIIIIIIIIIIIIIIIIIIIIIIIIIIIHHIIIIIIIIIIIIIIIIGIIIIIIIIHIIIHIIIIIIIIIIIHIIIIIIIIIIIIIIIIIIHIIIIIIIIIIIIIIIIIIIIIIIIHIHIIIIIHIIIIIIIIIIIIIIHHIHIHIIHIIIIIIIIHIIIIHIIIIIIIIIIIIHHHIIIIIIHIIIIIIIIIIIIIIIIIIIIIHIIIIIIIIIIIIIIIIIIIIIIIIIIIIIIIIIIIIIIIIIIIIIIIIIIIIIIHIIIIIIIIIIIIIIIIIIIIIIIIIIIIIIIIIIIIIIIIIDDDDD
@HISEQ:969:HM2KJBCX2:2:1101:6245:85265 2:N:0:ACTATGCA
GCCTGCAGTACTCCCAACTATCCCTATTAATCATTACGTCAATCCTAGAAACCAACAAAATAGGATCAAACGTCCTATTTCATTATTCCATGCTAATGTATTCAAGCGTTAGCCTGCTTTAAACACTCTAATTTTTTCAAAGTAACAGTCCTGTTTCCCTGCAACACCAAATTAATGACATTACAGTTCTTCAAGAAGGAGGAACCAGTAAAGCCAGTACATACCAGAGGCACGACCAACTTACTAATCCCGAAATTCAACTACGAGCTTTTTAACTGCAACAACTTTAATATACGCTATTGGAGCTGGAATTACCGCGGCTGCTGGCACCAGACTTGCCC
+
DDDDDIIIIIIIIIIIIIIIIIIIIIIIIGIIIIHIIIIIIIIHIIIIIIIIIIIIIIEHHHHHFHIIIIHIHIIHIHIIIIIFHHHHHGIIIHHHHIIIIIIIHHIIIIIGHIHHHIIIIIHHIHIIIHIIIIIIIIIIIIIIIIIHHIHHIHIIIIIIIIIHIIHHIIIIIIIHIIIIIHIIIIIIIIIIIIIIIIIIIIHHGIIIIIIIIGIIIIIIIIIIIIIHIIIIIIIIIHGHHIIGIIIHIIIIIHIHIIIHIIHIIIIIIIIHIIIIIIIIIIIIIIIIIIIHIHIIHIIIHIIIIIIIIIHHDIIIIIIIIIIIIIIIIIIIIIIIDDDDD
@HISEQ:969:HM2KJBCX2:2:1101:14988:85419 2:N:0:ACTATGCA
GCCTGCAGTACTCCCAACTATCCCTATTAATCATTACGGTGGTCCTAGAAACCAACAAAATAGAACCATGCCGTCCTATTTTATTATTCCATGCTAATGTATTCAAGCAAAAATGCCTGCTTTAAACACTCTAATTTTTTCAAAGTAAAGGTCCTGGTTCCCCGCGGCATCCAATTAAGGACATCGCGGTTCTCCAGAAGGTGAGAAATTGACTGCACCAGTTCATACCCCGTGAGGCACGACCGATGCGCCAATCCCGAAATTCAACTACGAGCTTTTTAACTGCAACAACTTTAATATACGCTATTGGAGCTGGAATTACCGCGGCTGCTGGCACCAGACTTGCCCTCCAA
+
DDDDDIIIIIIIIIIIIIIIIIIIIIIIIIIIIIII1EEHFHIIIIIGGIIIIIIIHIIIIECHHIIIIGHIHIIIIIIIIIHIIIHIIIIIFHIIIHHHIHIIIIIHIIIIIIIIIIIIIIIIHIHIGHHHIIIIIIIIIIIIIIIIIIIIIIIIHIIIIIIIIIIIIIIIIIIIIIIIIIIIIIIIIIIHIIIIIIIIIIIIIIHIIIIIIIIIIIIIIIIIIIIIIIIIIIIIHIIIIIIIIIIIIIHGIIIIIIIIIIIIIIIIIIIIIIIIIIIIIIIIIIIIHIHIIIIIIIIIIIIIIIIIIIIIIIIIIIIIIIIIIIIIIIIIIIIIIIIIIIIIIIIIDDDDD
@HISEQ:969:HM2KJBCX2:2:1101:5426:85638 2:N:0:ACTATGCA
GCCTGCAGTACTCCCAACTATCCCTATTAATCATTACGTCAATCCTAGAAACCAACAAAATAGGATCGAACGTCCTATTTCATTATTCCATGCTAATGTATTCAAGCGTTAGCCTGCTTTAAACACTCTAATTTTTTCAAAGTAACAGTCCTGTTTCCCTGCAACACCAAATTAATGACATTACAGTTCTTCAGAAAGGAGGAATCAGCGAAGCCAGTGCATACCAGTGGCACGACCAACCTGCTGACCCCGAAATTCAACTACGAGCTTTTTAACTGCAACAACTTTAATATACGCTATTGGAGCTGGAATTACCGCGGCTGCTGGCACCAGACTTGCCCTCCAA
+
DDDDDIIIIIIIIIIIIIIIIIIIIIIIIIIIHIIIIIIIIIIIIIIIIIIIIIIIIHIGIIHIIIHIIIIIIIIIIIIIIIIIIHHIIIIIIIGIHIIIIIIIIIIIIIIIIIIIIIIIHHIIIIIIHHIIIIIIIIIIHIIIIIIIIIIIIIIIIIIIIIIIIIIIIHIHIIIIIIIIIIIIIIIIIIIIIIIIIIIHIIIIIIIIIIIIIIIIIIIIIIIIIIIIIIIIIIIIIIIIIIIHGIIIIHIIIIIIIIIIIIIIIIIIIIIHIIIIIIIIIIIIIIHIIIIIIIIIIIIIIIIIIIIIIIIIIIIIHIIIIIHIIIIIIIIIIIIIIIIIIDDDDD
@HISEQ:969:HM2KJBCX2:2:1101:16986:86056 2:N:0:ACTATGCA
GCCTGCAGTACTCCCAACTATCCTATTAATCATTACGTCAATCCTAGAAACCAACAAAATAGGTTTGAACGTCCTATTTCATTATTCCATGCTAATGTATTCAAGGCGTTAGCCTGCTTTAAACACTCTAATTTTTTCAAAGTAACAGTCCTGTTTCCCTGCAACACCAAATTAATGACATTACAGCTCTTCAGAAAGGAGGAATCAGCGAAACCAGTTCATACCAGTGGCACGACCAACCTGCTGACCCCGAAATTCAACTACGAGCTTTTTAACTGCAACAACTTTAATATACGCTATTGGAGCTGGAATTACCGCGGCTGCTGGCACCAGACTTGCCCTCCAA
+
DDDDDIIIIIIIIIIIIIHIHIIIIIIHIIIIIIHIIIIIIIIIIIIIIIIHIIHHIHIIIIHFHHHHHICHHHIHIIIIIIIIIIHIIHIHGIIGIIIHHFFHHHIIHIHHHIHHHHHIIIHIIIIIIIIIIIIIHIIIIIIIIIIIHGIIIHHHFGHIIIHIHHHIHIIHIIIIIIIIIIIIHIHIIIIHHHIIIIIIIIIIIHHIHIHHIIIIIIIIIHHIIIIIIIIHIIHHHIHIIHIHHHHHIIIIHIIIIHHIHHHIIIIIIIIIHHIIIIIHIGIIIIIIIIIHIHHIHIHIIIIIIHIIIIIIHIIIIHIIHIIIIIHG1IIIIHIHHIIIIDDDDD
@HISEQ:969:HM2KJBCX2:2:1101:8815:86255 2:N:0:ACTATGCA
GCCTGCAGTACTCCCAACTATCCCTATTAATCATTACATCGATCCTAGAAACCAACAAAATAGAATCGGATGTCCTATTTCATTATTCCATGCTAATGTATTCAAGCGTGAGCCTGCTTTAAACACTCTAATTTTTTCAAGGTAACAGTCCTAATTCCCCGTGACACCAAATTAATGGCATTACGGTTCTTTAGAAGGTGAGAAATCAATAATATCAGTACATACCAACGGCATGACCGAAACATTGATCCCGAAATTCAACTACGAGCTTTTTAACTGCAACAACTTTAATATACGCTATTGGAGCTGGAATTACCGCGGCTGCTGGCACCAGACTTGCCCTCCAA
+
DBDDDIIIIIIIIIIIGIIIIHHIIIIIIIIGHHIIIIIIIIIIIIIIIIIIIIIIIIIHIIIIIIIHIIIIIIIHHIIIEHHIIIIIHHHICHHCHHIIHHHIIHIIIIIHFIHHIGGIIIIIIIIIHIIIHIHHHIIIHHHIIIIIIIHIHHHHIHIIIIIIIIHIIHHHHIIIHFIHHGIIIIHHHHHIIIIHIIIIIIIIIIIIIIIHIIIIHIIIIIIIGIIIIIIIIHIII=IIIIHHHFIIHIIHIIGIIIIIIIIIIIIIIIIIIIIIIIIIIIIIIIHHIIIIIIIHIIGHFIIIIIIHIHIIIHIIIIIHIIIIIIIIIIIIIIIIIIIIHIDDDDD
@HISEQ:969:HM2KJBCX2:2:1101:8929:86407 2:N:0:ACTATGCA
GCCTGCAGTACTCCCAACTATCCCTATTAATCATTACGTCAATCCTAGAAACCAACAAAATAGGATCGAACGTCCTATTTCATTATTCCATGCTAATGTATTCAAGCGTTAGCCTGCTTTAAACACTCTAATTTTTTCAAAGTAACAGTCCTGTTTCCCTGCAACACCAAATTAATGACATTACAGTTCTTCAAGAAGGAGGAATCAGTAAAACCAGTACATACCATTGGCACGACCAACCTACTGACCCCGAAATTCAACTACGAGCTTTTTAACTGCAACAACTTTAATATACGCTATTGGAGCTGGAATTACCGCGGCTGCTGGCACCAGACTTGCCCTCCAA
+
DDDDDIIIIIIIIIIHIIIIIIIIIIIIIIIIIIIIIIIIIIIHIIHIIIIIGIIIIIIIIIHIIIIIGHEHFHHHIIIIIIIIIIHEHIIIHIIHIIHIIIHIHHIIIIIIIIIIIIIIIIHHHIHIIIIHIIIIIIIIHIIIIIIIIIHIIIIIIHIIIIIIIIIIIHHHIIIIIIIIHIIIIIIIIIIIIIIIIHIIIIIIIIIIIIHIIIIIIIHIIIIIIIHIIIIIIIIIHIHIIHHHHGIIIIIIIIIIIIIIIIIIIIIIIIIIIIIIIIIIIIIIIIIIIIIIIIIIIIIHHIIIIIIIIIIIIIIIIIIIIIIIIIIIIIIIIIIIIIIIIDDDDD
@HISEQ:969:HM2KJBCX2:2:1101:19625:87199 2:N:0:ACTATGCA
GCCTGCAGTACTCCCAACTATCCCTATTAATCATTACGGTGGTCCTAGAAACCAACAAAATAGAACCACAACGTCCTATTCTATTATTCCATGCTAATCTATTCAAGCAATAGCCCGCTTTAAACACTCTAATTTTTTCAAGGTAATGGTCCTGGCTCCCCAACACACCCAATTAAGGACATACTGGTTCACCAGAAGGAAGACCCGACAACAGGACAGTACTCGCCAAAGACGGACCGCCCGGCCAAGTCTAAAATTCAACTACGAGCTTTTTAACTGCAACAACTTTAATATACGCTATTGGAGCTGGAATTACCGCGGCTGCTGGCACCAGACTTGCCCTCCAA
+
DDDDDGIIIIIIIHIIIIIIIIIIIIIIIIIIIIIIIHIIIIIIIIIIIIIIIHIIIIIIIHIIIIIIIIIIIIIIIIIIIIIIIHIIIIIIIIIIIIIIIHHHIIIIIIIIIIIIIIIIIIIIHIIIIIIIIIIIHIHHHIIIIHHHHHHIHIGHIIIIIIIHIIIIIIHHHGHHIIIIIIIIIHIIIIIIIIIIIIIIHIIIIIIIIIIIIIIIIIIIIIHIIIIIIIIHHIHIIIIIIIIIIHIIIIHHIHIIHHIIIHIIIIIIIIIIIIIIIIIIIIIIIHIIIIIIIIHIHIIIHHIIIIIIIIIIIIIIIIIIIIIIIIIIIIIIIIIIIIIIIIDDDDD
@HISEQ:969:HM2KJBCX2:2:1101:16114:87087 2:N:0:ACTATGCA
GCCTGCAGTACTCCCAACTATCCCTATTAATCATTACGTCAATCCTAGAAACCAACAAAATAGGATCAAACGTCCTATTTCATTATTCCATGCTAATGTATTCAAGCGTTAGCCTGCTTTAAACACTCTAATTTTTTCAAAGTAACAGTCCTGTTTCCCTGCAACACCAAATTAATGACATTACAGTTCTTCAAGAAGGAGGAACCAGTAAAGCCAGTACATACCGGAGGCACGACCAACCTACTAATCCCGAAATTCAACTACGAGCTTTTTAACTGCAACAACTTTAATATACGCTATTGGAGCTGGAATTACCGCGGCTGCTGGCACCAGACTTGCCCTCCAA
+
DDDDDIIIIHIIIIIIIIIIIIIIIIIIIIIIHIIIIIIIIIIHIIIIIIIIHIIIIIHIIIHIHIIIIHHCHHIIIHHHIIHIIIIEHHIIIHHIIIIIIIIIIIIHIIIIIIIIIIIIIIIIIIIHIIIIIIIIIIIIIIIHIIIIIIIHIIIHIIIIIIIIIIIIIIIHIIIIIIIIIIIIIIIHIIIIIIIIIIIIIIIHIIIIIIIIIIIIIIIIIIIIIIIIIIIIIIIIIIHIIIHGHHHHIHIIIIIIIIIIIIHIIIIIIIHIIIIIIIIIIIIIIHHIIIIIIIIIIIIIIIIIIIIIIIIIIIIIIIIIIIIIIIIIIIIIIIIIIIIIIDDDDD
@HISEQ:969:HM2KJBCX2:2:1101:3722:86932 2:N:0:ACTATGCA
GCCTGCAGTACTCCCAACTATCCCTATTAATCATTACGTCGATCCTAGAAACCAACAAAATAGGTTCGATCGTCCTATTTCGTTATTCCATGCTAATGTATTCAAGCGCGAGCCTGCTTTAAGCACTCTAATTTTTTCAAAGTAAAGGTCCTGGTTCCCCGCGGCATCCAATTAAGGACATCGCGGTTCTCCAGAAGGTGAGAAATTGACTGCACCAGTTCATACCCCGTGAGGCACGACCGATGCGCCAATCCCGAAATTCAACTACGAGCTTTTTAACTGCAACAACTTTAATATACGCTATTGGAGCTGGAATTACCGCGGCTGCTGGCACCAGACTTGCCCTCCAA
+
DDDDDIIIIHHIIIIIIIIIIIIIHIIIIIIIIIIIIIIIIIIIIIIIIIIIIIIIGIHIIIIIIIIIIHIIIHIHIIIIIIFGHHIIIIIIHIIIIIIIIIIIIIIIIIIIIIIIIIIIIIIIIIIIIIIIIIIIIIIIIIIIIIIIIIIIHIIIIIIIIIIIIIIIIIIIIIIIIIIIIIHIIIIIIIIIIIIIIIIIIIIIIIIIHIIIIIIIIIIIIIIIIIIIIIIIIIIIIIIIIIIIIIIHHIIIIIIIIIIIIIIIHIHIIIIIIIIIIIIIIIIIIHIIIIIIIIIIIIIIIIIIIIIIIIIIIIIIIIIIIIIIIIIIIIIIIIIIIIIIIIIIIDDDDD
@HISEQ:969:HM2KJBCX2:2:1101:18249:87592 2:N:0:ACTATGCA
GCCTGCAGTACTCCCAACTATCCCTATTAATCATTACATCGATCCTAGAAACCAACAAAATAGAATCGGATGTCCTATTTCATTATTCTATGCTAATGTATTCAAGCGTGAGCCTGCTTTAAACACTCTAATTTTTTTAAGGTAACAGTCCTAATTCCCTGTGACACCAAATTAATGGCATTACGGTTCTTTAGAAGATGAGAAATCAATAATATCAGTACATACCAACGGCATGACCGAAACATTGATCCCGAAATTTAACTACGAGCTTTTTAACTGCAACAACTTTAATATACGCTATTGGAGCTGGAATTACCATGGCTGCTAGTACCAGACTTGCCCTCCAA
+
CDDDDIIIIIIIIIIHIIIHIIIIIIIIIIHIIIIIIIIIIIIIIIIIGIIIIIIIIIIHHHHHHHIHIIIIIHIIIIIIIGIIIIIIIIIIIIIIIIIHIIIHIIIIIIIIIIIIIIIHIHHIIIIIIIIIIIIIIIIIIIIIIHIIIIIIIIIIIIIHIIIIIIHIIIIIIIIIIIIIIIIIIIIIIIIIIIIIIIIIIHIIIIIIHIIIIIIIIIIIIIIIIIIIIIIIIIIIIIIIIIIIIHIIHHIIIIIIIIIIIIIIIIIIIIIIIIIIIIIIIIIIIHIIIIIIIIIIIIIIIIIIIIIIIIIIIIIIIIIIIIIIIIIIIIIIIIIIIIIIIIDDDDD
@HISEQ:969:HM2KJBCX2:2:1101:14175:88081 2:N:0:ACTATGCA
GCCTGCAGTACTCCCAACTATCCCTATTAATCATTACATCGATCCTAGAAACCAACAAAATAGAATCGGATGTCCTATTTCATTATTCCATGCTAATGTATTCAAGCGTGAGTCTGCTTTAAACACTCTAATTTTTTCAAGGTAACAGTCCTAATTCCCCGTGACACCAAATTAATGGCATTACGGTTCTTTAGAAGGTGAGAAATCAATAATATCAGTACATACCAACGGCATGACCGAAACATTGATCCCGAAATTCAACTACGAGCTTTTTAACTGCAACAACTTTAATATACGCTATTGGAGCTGGAATTACCGCGGCTGCTGGCACCAGACTTGCCCTCCAA
+
DCDDDIIIIIIIIIIHIHIIHHIIIIIIIIIIIIIIIIIIHIHIIIIIIIIIIIIIIIIHIIIIIIIIIIIIHHIIIIIIIIIIIIIIIIIIHIIIIIHIIIIIIIHIHIIIIIHIIIIIIIGIIHIIIIIHHIIIIHIIIIIHIIIIIIIIIIIIIIIIIHIIIIIIIIIIIIIIIIHHIIIIIIIIIHIIIIIIHHIIIIIIHIIIIIIHIIIHIIIHIIIIIIIIIIIIIIIHIFIIIIHGEHIIIIIIIIIIIIIIIIIIHIIIIIIIIIIIIIIIIIIIIIIIIIIIIIHIIIIIIIIIIIIIIIIIIIIIIIIIIIIIIIIIIIIIIIIIIIIIIIDDDDD
@HISEQ:969:HM2KJBCX2:2:1101:17648:88225 2:N:0:ACTATGCA
GCCTGCAGTACTCCCAACTTTCCCTATTAATCATTACGTCAATCCTAGAAACCAACAAAATAGGATCAAACGTCCTATTTCATTATTCCATGCTAATGTATTCAAGCGTTAGCCTGCTTTAAACACTCTAATTTTTTCAAAGTAACAGTCCTGTTTCCCTGCAACACCAAATTAATGACATTACAGTTCTTCAAGAAGGAGGAACCAGTAAAGCCAGTACATACCAGAGGCACGACCAACTTACTAATCCCGAAATTCAACTACGAGCTTTTTAACTGCAACAACTTTAATATACGCTATTGGAGCTGGAATTACCGCGGCTGCTGGCACCAGACTTGCCCTCC
+
DDDDDIIIIIIIIIIIIII1FHHIIHHIIIIIIIIIIIIIIHIIIIHIIIIIIIIIHIIIIIHIIIIIIIIHIIIIIIHIIIIIHIIFHHIIIIIIIHIIIHIIIIIIIIIIIIIIIHIIIIHIIIIIIHIIIIIIIHIIIIIIIIIIIIIIIHIIIIIIHIIIIIHIIIHHIIIIIIIIIIIGIIIIIIIIIIIIIIIIIIIIHIIIIIIIIIHIIII=IIIIIIIIIIIIIIIIIIIIIIHIIIIIIIIIIIIIIIIIIIIIIIIIIIIIIIIIIIIIIIIIIIIIIIIIIIIIIIIIHIIIIIIIIIIIIIIIIIIIIGIIIIIIIIIIIIHIIIIDDDDD
@HISEQ:969:HM2KJBCX2:2:1101:18185:87698 2:N:0:ACTATGCA
GCCTGCAGTACTCCCAACTATCCCTATTAATCATTACATCGATCCTAAAAACCAACAAAATAGAATCGGATGTCCTATTTCATTATTCCATGCTAATGTATTCAAGCGTGAGCCTGCTTTAAACACTCTAATTTTTTCAAGGTAACAGTCCTAATTCCCCGTGACACCAAATTAATGGCATTACGGTTCTTTAGAAGGTGAGAAATCAATAATATCAGTACATACCAACGGCATGACCGAAACATTGATCCCGAAATTCAACTACGAGCTTTTTAACTGCAACAACTTTAATATACGCTATTGGAGCTGGAATTACCGCGGCTGCTGGCACCAGACTTGCCCTCCAA
+
DDDDDIIIIIIIIIIIIIHIIIIIIIIIIIIIIIIIIIIIIIIIIIHIIHIIHIIIHIIIIIIIIIIHIIIHIIIIIIHIIIIIIIIGHIIIIIHIIGIHIIIIIIIIIIIIIIIIIIIIIIIIIIIIHIIIIIIIIHIIIIIIIIIIIIIIIIIIIIIHHIIIIIIIIIIIIIIIIIIIIIIIIIIIIIIIIIIIIIIIIIIIIIIIIIIIIHIIIIIIIIIIIIIHHIIIIIIIIIIIIIHIIHIIIIIIIIIIIIIIIIHIIIIIIIIIIIIIIIIIIIIIIIIHIIIIIIIIIIIIHHIIIIIIIIIIIIIIIIIIIIIIIIIIIIHIIIIIHHIIIIDDDDD
@HISEQ:969:HM2KJBCX2:2:1101:13368:88544 2:N:0:ACTATGCA
GCCTGCAGTACTCCCAACTATCCCTATTAATCATTACATCGATCCTAGAAACCAACAAAATAGAATCGGATGTCCTATTTCATTATTCCATGCTAATGTATTCAAGCGTGAGCCTGCTTTAAACACTCTAATTTTTTCAAGGTAACAGTCCTAATTCCCCGTGACACCAAATTAATGGCATTACGGTTCTTTAGAAGGTGAGAAATCAATAATATCAGTACATACCAACGGCATGACCGAAACATTGATCCCGAAATTCAACTACGAGCTTTTTAACTGCAACAACTTTAATATACGCTATTGGAGCTGGAATTACCGCGGCTGCTGGCACCAGACTTGCCCTCCAA
+
DBDDDHIIIIIIGIIIHIIIIIHGHIHIIIIIGIIIIIIHIIHHHIIHFHIIHHHIIHHCHEHHIFHHHHIIIIEHIIGHEHHIIIH?EHHICHHHIIIIHIHHHHIIIIHHIIIIIIIHIHHIIIHHIIIIIIIIIHIHHHIHHIIIHIIIHHHFHIHIIHIIHIIIIIIIIIHIIIIIGIHGIIIIIIHIIIIIIIIHIIIIHHIIIIIIHHIII<IIIIIIIIIIIIIIHHIIIIIIIIIIHHIIHIGIHIIIIIIIIIIIIHIIIIIIIIIHIHIIIIIIIIIIIIIIIIIIIIIIIIIIIIIIIIIIIIIIIGIIIIIIIIIHIIIIIIIIIGIIIIDDCDD
@HISEQ:969:HM2KJBCX2:2:1101:4199:89626 2:N:0:ACTATGCA
GCCTGCAGTACTCCCAACTATCCCTATTAATCATTACGGTGGTCCTAGACCAACAAAATAGAACCAACGTCCTATTCTATTATTCCATGCTAATCTATTCAAGCAAAAGCCCGCTTTAAACACTCTAATTTTTTCAAGGTAATGGTCCTGGTTCCCCGACACACCCAATAAAGGGCATACCGGCTCACCAGAAGGATAGACCCGACAACAGACAGTACTCGCCAGAGACGGACCGCCCGGTCAGGCCTAAAATTCAACTACGAGCTTTTTAACTGCAACAACTTTAATATACGCTATTGGAGCTGGAATTACCGCGGCTGCTGGCACCAGACTTGCCCTCCAA
+
@DDDAIHHIIIIHIIIHIIIHIIIIHIIIIIIIIIIIHIIHIIIIIGHHIIIIIIIIGHGHHHHIIIIIIIIIHGHIGHIGFHGHEEHFEEGHFHGIHGHHHHFHIIHCHHHDHIIIIIHIHIIIIHHIIIHIGHHHIHHGHHIIHHHHGFGIIHIIHIHIIHIIGIHGHHHIIIHIIHHIIHHHH?HHHHHFHHHHIHIIIIIIHIHIIIIIIIHIIIIIIHIIIIIIIIIIIGHIIHI>HHIHHHIIIIIIHIIIIIIIIIIIIIIIHIIIIIIIHIIIHHHDIIIHIHHHEHHFGIIIIIIIIIIIIIIIHGIIIIIIIIIIIIIIIIIIIHHIGDDDDD
@HISEQ:969:HM2KJBCX2:2:1101:8517:89305 2:N:0:ACTATGCA
GCCTGCAGTACTCCCAACTATCCCTATTAATCATTACATCGATCCTAGAAACCAACAAAATAGAATCGGATGTCCTATTTCATTATTCCATGCTAATGTATTCAAGCGTGAGCCTGCTTTAAACACTCTAATTTTTTCAAGGTAACAGTCCTAATTCCCCGTGACACCAAATTAATGGCATTACGGTTCTTTAGAAGGTGAGAAATCAATAATATCAGTACATACCAACGGCATGACCGAAACATTGATCCCGAAATTCAACTACGAGCTTTTTAACTGCAACAACTTTAATATACGCTATTGGAGCTGGAATTACCGCGGCTGCTGGCACCAGACTTGCCCTCCAA
+
<@BD@CE@CGC?@GHHCHICHEHHHIIHHHIFFHHIHHIHHCGC0FHEHHHIEHHHIIIII1<E@FHE=<<EHHGGHHIE?CGHEIIG?EFHHEHHIHHIIHGHHHEEFEEHHHHIIHHFFCGHEHIHHF8FGGHIHHGHIHGHIHHHIHIHHHHHHHGHHIHHHHEHHIHHHHHHGIIIHIIIGIIHHHIIIIIIIIIHHHIHHHFIIIIIIIIIIIHIIIIIHIIIIIIIHIIHHIIIHHFHHHIIHHIHHHHIHHHHIIIIIFIIIIIIIHIHIIIHIIHIIIIIIIHHIGIIIIIIHFIIIIIIIIIIHIIIIIIIIIIGIIIIHIIIIIIHFIIIIIDDDDA
@HISEQ:969:HM2KJBCX2:2:1101:10559:90531 2:N:0:ACTATGCA
GCCTGCAGTACTCCCAACTATCCCTATTAATCATTACGGTGATCCTAGAAACCAACAAAATAGAACCATGCCGTCCTATTCTATTATTCCATGCTAATGTATTCGAGCAAAAATGCCTGCTTTAAACACTCTAATTTTTTCAAGGTAAAGGTCCTGGATCCGCAAGACACCCAATAAAGGACATCAAGTTTCTCCAGAAGGTGAGAAATCAACAGTAACAGTTCATACCCCTTAAGGCATGACCATCACGTCAATCCCGAAATTCAACTACGAGCTTTTTAACTGCAACAACTTTAATATACGCTATTGGAGCTGGAATTACCGCGGCTGCTGGCACCAGACTTGCC
+
DDDDDIIHIHGGHHHHIIGGHIIGIHGHHIIIHHHHHIDHHHIEHHHEHIIIGIGIIHHHHFFHEHC@EHHHH@HHFFEEHIHIIIICCFHEHFHIIIIII@FE@FFGHHHFHIH?HHHGHIHHHGGFHIHHGHEH<CA.FCEGIHHHHHHGCEDGC<DHIIHGFCHIIHHIHHIIGHHIIHHHGIHHIHHHHGCHHHHEEHHHGHHHFHGHHF1ECHHHHEGIHHEDEEFEHDAHIGHHG<ACGFHEHHHIHE?HHGFCFF<1CF<@HHHHFHHHHEC1D1F?IHGHEHGEF1EHEF=D<HHHHHHCCIHHHGHGIHE<IHHHHCIIIHHCHF<FE?E@CGDD?@@
@HISEQ:969:HM2KJBCX2:2:1101:15923:89587 2:N:0:ACTATGCA
GCCTGCAGTACTCCCAACTATCCCTATTAATCATTACGGTGATCCTAGAAACCAACGAAATAGAATCAGTCCGTCCTATTTCATTATTCCATGCTAATGTATTCAGACGTTAGCCTGCTTTAAACACTCTAATTTTTTCAAAGTAACAGTCCTGATTTCCCATCACACCAAATAAATGGCATGAAAGTTCCTCAGAAGGTAGAGATTCATCTCACCAGTGCAGACAATTAAGCCTGACCAATGGGTAAACCCCGAAGTTCAACTACGAGCTTTTTAACTGCAACAACTTTAATATACGCTATTGGAGCTGGAATTACCGCGGCTGCTGGCACCAGACTTGCCCTCCAA
+
D?DB@EEHFF@CFGHHEEG@EE1FHCHHEHHC1CECHE0CGHHHGHH@ECHIGE?EH<EH1DE?FHH@GHIIEH1CEHH1@F@CFEH11<<DH?FGGHEHHEFHECCEGCHHHEHHE@FGAGGHFHHHHFGEGHFIHFEHGEHHHHFEEGGHIDHHHHHEHHHHHHIGHHHHHHHHFHHEHIHHHHCIIIHIHHHFHHHIIHHHIIHEHHIHGIIIIIIIIIIIIIIIIIHCFEH@FGEGCGH?HFBDC<HEIHEG?@HHHHHEIHFIHHFIIIHFHHHGHHHGIIHCFHHHIIIIHHCC?IFHIIHIIHHEHHHHHHECIHHHHGHHEFGGIHHCIHG=HHG@BDAB
@HISEQ:969:HM2KJBCX2:2:1101:11486:90709 2:N:0:ACTATGCA
GCCTGCAGTACTCCCAACTATCCCTATTAATCATTACTTCAGTCCTAGAAACCAACAAAATAGAACCAAAGTCCTAAATTATTATTCCATGCTAATGTATGCACGGCAAATGCCTGCTTTAAACACTCTAATTTTTTCAAAGTAATAGATCCAGATCGCGACTCCACCCAGTGAAGGGCAAAGCCGTTTTCTGGAAGGATGGCAGATGCAACCCGGCACTCACACTCGTAACCGAGGCGGGCCAGGAACATCAAGCCAGAAATCCAACTACGAGCTTTTTAACTGCAGCAACTTTAATATACGCTATTGGAGCTGGAATTACCGCGGCTGCTGGCACCAGACTTGCCCTCCAA
+
B@D@DHEHHEEHEHHIHHIHECHHH?GGHCHIIHIHHFIIIEEGGHIIHIICFGHHIHIHIIEHHHHEHHHHHGFHHHIHIFHHHIIIIGHFHHEHHGHHHDGEHIHHHEHHIIHFHDEFIHHHGCHIIHIG<HGE?GFHEECGAGFHHHAFEHHHCHIGHHHIEE?GHHHHIIGIHHHH<HFHEHEG@HHHIHEIIIHIHIGHIIIIIIHHIHEEGC?CF<6<IHHHGGCGHHIIIIIIIHIIHHIHHHHHEIHGIIHIIHHHEHHFGCEC1C<IIIHFCEIIHD@H@CCFGEIHIHHGCHGHHIIIIHHIHIIHIHHD?DDIIIHHIHCIHHFIIIIHHHHHIIIID?DDA
@HISEQ:969:HM2KJBCX2:2:1101:10420:90932 2:N:0:ACTATGCA
GCCTGCAGTACTCCCAACTATCCCTATTAATCATTACATCGATCCTAGAAACCAACAAAATAGAATCGGATGTCCTATTTCATTATTCCATGCTAATGTATTCAAGCGTGAGCCTGCTTTAAACACTCTAATTTTTTCAAGGTAACAGTCCTAATTCCCCGTGACACCAAATTAATGGCATTACGGTTCTTTAGAAGGTGAGAAATCAATAATATCAGTACATACCAACGGCATGACCGAAACATTGATCCCGAAATTCAACTACGAGCTTTTTAACTGCAACAACTTTAATATACGCTATTGGAGCTGGAATTACCGCGGCTGCTGGCACCAGACTTGCCCTCCAA
+
DDDDDIIIIIIIIIIIIIIIIIIIIIIIIIIIIIIIHIIIIIIIIHIIHIIIIIIIIIIIIIEHIIIIIIIIIIIIIIIIIIIIIIIGHGIHIHIIIIIIIIIIIIIIIIIIIIHIIIIIIIIIIIIIHIHHIIIIHIIIIIIIIIIIIIHIIIIIIIIHIIIIIIHIIIIIIIIIIIIIIIIHIIHIIIIIIIIIIIIIIIIIIIIIIIIHHHIIIIIIIIIIIIIIIHIIIIIIIIIIIIIIIIIIIIHIIIIIIIIIIIIIIIIIIIIIIIIIIIIIIIIIIIIIIIIIIIIIIIIIHHIIIIIIIIIIIIIIIIIIIIIIIIIIIIIIIIIIIIIIIIDDDDD
@HISEQ:969:HM2KJBCX2:2:1101:10474:91234 2:N:0:ACTATGCA
GCCTGCAGTACTCCCAACTATCCCTATTAATCATTACATCGATCCTAGAAACCAACAAAATAGAATCGGATGTCCTATTTCATTATTCCATGCTAATGTATTCAAGCGTTAGCTTGCTTTAAACACTCTAATTTTTTCAAAGTAACAGTCCAAATTCCCCGCAACACCAAATTAATGGCATTACGGATCATCAGGAAGGAGGAATCAGTGAGACCAGTACATACCAGAGGCATGACCAACCTACTAACCCCGAAATTCAACTACGAGCTTTTTAACTGCAACAACTTTAATATACGCTATTGGAGCTGGAATTACCGCGGCTGCTGGCACCAGACTTGCCCTCCAA
+
DDDDCGIHHIIIIHIGGIIIIEHHHIIIIHHHIHIHIHIIIIHHIIIHIIIHIIIIIIEHHIIHIHIEHHHHFIIIIEHHHHHIIIIIIIIH?GHEHIHIIHIIIIHIIIIHIIIHIIIIIIHHIIHHHIIIHHHHHHIHIHIIIIIHGIHIHHHHIIGIHHIIHHHIHIIIHIHHIIIHIIIIIHHGIHIHIHIIIIIIIHHHHIIIIHHHIIIIIIIIIIIIIGIHHIIII2IIIHHIIHHHHHHIIIIIIHHHHFIIIIIIIIIIIIIIHIIHIIHGIIIIHIIIHGIIIIIIHHIIIIIIIHIIIIIIHIIIGIIIIIIIIIIIIIGIIIIIIIIIIDDDDD
@HISEQ:969:HM2KJBCX2:2:1101:1339:91936 2:N:0:ACTATGCA
GCCTGCAGTACTCCCAACTATCCCTATTAATCATTACGTCGATCCTAGAAACCAACAAAATAGAATCAAACGTCCTATTTCATTATTCCACGCTAATGTATTCAAGCGTGCGCCTACTTTAAACACTCTAATTTTTTCAAAGTAACAGTCCTGATTCCCCACGACACCAAATTAATGACATCGTGGTTCTTCAGAAGGTAGGAACCAATAATGCCAGTGCGTACCGAAGCATGACCGACAATTTGATCCCGAAATTCAACTACGAACTTTTTAACTGCAACAACTTTAATATACGCTATTAGAGCTGGAATTACCGCAGCTGCTGGCACCAGACTTGCCCTCCAA
+
DDDDDIIIIIIIIIIIHIIIHEHHIIIIHIIIIIIIIIIIGIIIIIIIIIIIIIIIHIIIIEGFHHHIIIIHCEHIHIHIII?GHIHIIIGHGHHHIIIIIIIHIIIHIIHHIIIHHCHHIIIHIIIIIIHIHHHIIIHHHIIIHIIIHIIIHHIHIIIIHIIHHHIHHGIIIIIHIIIIIIIHIIIIIIIIIIIIIIIII3HIIIIIIIIIIIIIIIIIIIIIIIIIIIIIHHIIIIIHHIHGIIIIHIIHFIIIHHIIIIIIHHIIIIIIIIHIIIIHHHCIHHHHHIHHIIIIIIIIIIIIIIIIIIIIIIIIIIIIIIIIIIIIIIIIIIIIIIIHDDBDD
@HISEQ:969:HM2KJBCX2:2:1101:10868:91772 2:N:0:ACTATGCA
GCCTGCAGTACTCCCAACTATCCCTATTAATCATTACATCGATCCTAGAAACCAACAAAATAGAATCGGATGTCCTATTTCATTATTCCATGCTAATGTATTCAAGCGTAAGCCTGCTTTAAACACTCTAATTTTTTCAAGGTAACAGTCCTAATTCCCCGTGACACCAAATTAATGGCATTACGGTTCTTTAGAAGGTGAGAAATCAATAATATCAGTACATACCAACGGCATGACCGAAACATTGATCCCGAAATTCAACTACGAGCTTTTTAACTGCAACAACTTTAATATACGCTATTGGAGCTGGAATTACCGCGGCTGCTGGCACCAGACTTGCCCTCCAA
+
@@DD@CCHE@1<FE??1CHEHI?1D@DECCHFHEGHHHHI@GEHEHCEHF1GHIHE@FEF@HICHHIIGH=CGGHIHIGE@EHHFHHIIGGFC1<DGGCHGHHHHC@CGGH<HGEHCGHGI?GFHHGG<EBC@EHHIHA1ABC@GHHGCFCHFGHHI4FIIHCHHCIHHHHCFFGGHIHHHF@HEIHIIHHH?H@HHHEFHGHGFGHHHEHF<@HEHHGDDFFHHIIIIIIIHHECHEGEHEHEC<HDIIIIHHEHHGIHHHHHGIHHIHHFHFGCHHIIHIIIIHEHHFIHIIIIGIHIIHHIHFHIHHIIIIIHHHIIHIIHH?IIHGCH@HHHGHFDHF?CDDB
@HISEQ:969:HM2KJBCX2:2:1101:2707:92490 2:N:0:ACTATGCA
GCCTGCAGTACTCCCAACTATCCCTATTAATCATTACGGTGGTCCTAGAAACCAACAAAATAGAACCACAACGTCCTATTCTATTATTCCATGCTAATCTATTCAAGCAATAGCCCGCTTTAAACACTCTAATTTTTTCAAGGTAATGGTCCTGGCTCCCCAACACACCCAATTAAGGACATACTGGTTCACCAGAAGGAAGACCCGACAACAGGACAGTACTCGCCAAAGACGGACCGCCCGGCCAAGTCTAAAATTCAACTACGAGCTTTTTAACTGCAACAACTTTAATATACGCTATTGGAGCTGGAATTACCGCGGCTGCTGGCACCAGACTTGCCCTCCAA
+
DDDDDIIIIIIIHGIIIIIIIIIIIIIIIIIIIIIIIIIIIIIHIIIIIIIIIHHIIIIHIIHIIIGHIHHHIHHIIHHHHHIIIIIIIIIIIIHIIHHHHGGHHIHHIIIIHIIIHIHHHIHIIHIHIIIIIIHGHHIIIIIIIIIHHIIIIIHIIIIIIIIIIIIIHIHHFFHIIIIIIIIIIIHHHIIIIIIIIHHHIIIIIIHIIIIHIIHIIIIIIIHIIIIIIIIHHHIIIIIIIIIGIHHGIIHIIHIIIHIIIIIHHIIIIIIIIIIIIIHIIIIIIIIIHIIIIIIIHIHHHGHHIIIIIIIIIIIIIIIIIIIHIIIIIIIIIIIIIIIIIIDDDDD
@HISEQ:969:HM2KJBCX2:2:1101:3507:92588 2:N:0:ACTATGCA
GCCTGCAGTACTCCCAACTATCCCTATTAATCATTACGTCGATCCTAGAAACCAACAAAATAGAATCAAACGTCCTATTTCATTATTCCATGCTAATGTATTCAAGCGCGAGCTTGCTTTAAACACTCTAATTTTTTCAAAGTAACAGTCCTGATTTCCCGCGACACCAAATTAATGACATCGTGGTTCGTCAGAAGGGAGAAACCAATAATGCTAGTACGTACAAAGTACGACCGACATATTAGTCCCGAAATTCAACTACGAGCTTTTTAACTGCAACAACTTTAATATACGCTATTGGAGCTGGAATTACCGCGGCTGCTGGCACCAGACTTGCCCTCCAA
+
DCDDDIIIIIIIIIIIIIIIIIIIIIIIIIIIIIIHIIIIIIIIIIIIIIIIIIHIIIIIIIHHIIIIHIIIIHIIIIIIHIIIIIIHIIIIHIIHIIIIIIIHHIIHIIIIIIIIHHIIIIIIHIIIHIIIIIHIIIIIIIIIIIIIIIIIIHIIIHIIIIIIIIIIIIIIIIIIIIIIIIIIIIIIGIHIIIIIIIIIIIIIIIIIIIIIIIIIIHIIIIIIIIIIIIIIIIIIIIIIIIHIIIIIIIIIIIIIIIIIIIIIIIIIIHIIIIIIIIIIIIIIIIIIIIIIIIIIIIIIIIIIIIIIIIIIIIIIIIIHIIIIIIIIIIIIIIIIIIIDDDDD
@HISEQ:969:HM2KJBCX2:2:1101:16693:93696 2:N:0:ACTATGCA
GCCTGCAGTACTCCCAACTATCCCTATTAATCATTACGGTGATCCTAGAAACCAACAAAATAGAATCATGCCGTCCTATTTTATTATTCCATGCTAATGTATTCAAGCAAAATGCCTGCTTTAAACACTCTAATTTTTTCAAAGTAAAGGTCCTGGTTCCCCGCGACACCCAATTAAGGGCATCGCGGTTCTCCAGAAGGTGAGAAATTGACTACACCAGTTCATGCCCCTTAAGGCACGACCGATGTGTCAATCCCGAAATTCAACTACGAGCTTTTTAACTGCAACAACTTTAATATACGCTATTGGAGCTGGAATTACCGCGGCTGCTGGCACCAGACTTGCCCTCCAA
+
DDDDCIIIIIIIIIIIIIIIIIIIIIIIIIIIIIIIIIIIIIIIIIIIIIIIIIIIIIIIIHHIIIHIIGHFHHIIIIIIIIIIIIIIHHHHIHIIIIIHIDIIIIIIIIIIIIIIIIIIIIIIIIHIIGIIIIIIIHIHHHIIHIIHIIIIHIIHHIHIIIIIIIIIIIIIIIIIHIIIIIIIIIIIIIIIIIIIIIIIIIIIIIIIIIIIIIIIIIIIIIIIIIIIIIIIIIIIIIIIHIIIIIIIIHGIHIIIIIIIIIIIIIIHIIIIIIIIIIIIIIIIIIIIIIIIIIIIIIIHIIIIIIIIIIIIIIIIIIIIIIIIIIIIIIIIIIIIIIIIIIIIIIIDDDDD
@HISEQ:969:HM2KJBCX2:2:1101:7667:93789 2:N:0:ACTATGCA
GCCTGCAGTACTCCCAACTATCCCTATTAATCATTACGGTGATCCTAGAAACCAACAAAATAGGAAAGCCGTCCTATTCTATTATTCCATGCTAATGTATTCGAGCAAAGGCCTGCTTTGAACACTCTAATTTTTTCAAAGTAAAAGTCCTGGTTCCCCGACACACCCAGTAAAGGGCATGCGAATCCCCAAGAGGAAAGATCCGGCCGGACCAGTGCACGCGGTGAGGCGGACCGGCCAGCCAGACCCAAGGTTCAACTACGAGCTTTTTAACTGCAACAACTTTAATATACGCTATTGGAGCTGGAATTACCGCGGCTGCTGGCACCAGACTTGCCCT
+
DDDDDIIIIIIIIIIIIIIIIIIIIIIIIIIIIIIIIIIIIIIIIIHIIIIIIIIIIIIIIIEHIHIIIHIIIHIIIIIIIIIIIIIIIIIIIIIIIIIIIIIIIIIIIIIIIIIIIIIIIIIIIIIIIIIIIIIIIHEIIIIIIIIIHIIIIIIIIIIIIIIIIIIIHIIIIIIIIIIIIIIIHIIIHIIIIIIIIIIIIIIIIIIIIIIIIIIIIIIIIIIIIIIIIIIIIIIIIIIIHIIIIIIIIIIIIIIIIIIIIIIIIIIIIIIIIIIIIIIIIIIIHIIIIIIIIIIIIIIIIIIIIIIIIIIIIIIIIIIIIIIIIIIIIIIIIIIDDDDD
@HISEQ:969:HM2KJBCX2:2:1101:3206:94178 2:N:0:ACTATGCA
GCCTGCAGTACTCCCAACTATCCCTATTAATCATTACGTCGATCCTAGAAACCAACAAAATAGGGTCAAACGTCCTATTTCATTATTCCATGCTAATGTATTCAAGCGTGAGCCTGCTTTAAACACTCTAATTTTTTCAAAGTAACAGTCCTGATTCCCCGCGACACCAAATTAATGACATCACGGATCTTCAGAAGGGAGAAACCAGTGACACCAGTGCATACCAAAGGCATGACCAGCGTACTGATCCCGAAATTCAACTACGAGCTTTTTAACTGCAACAACTTTAATATACGCTATTGGAGCTGGAATTACCGCGGCTGCTGGCACCAGACTTGCCCTCCAA
+
DA@DBHHHIIIIIIHIEGHHIFHHIIFEHHIHHHHIHHHIIIEHHIHHIIHIIHHIHGHHHIIGHHIFHHI=GHCDHHHEHIIHIGHHIIIGGCFHHIHFIGHIHIHHHHHHIHIIFHIIHHEHHIIIICEGHHEFHHHHIHHHHIIHHIHHEHEGECEHHH?HHHIHHFHIHGHIEHHHHIIHHHGIIHGHHFHHCHEHHIHHIIIFFHIIIHHHEGIHHHGIIHEHIFIIIIIHHHDHHHHCAGIIHDIHHIIHHHHHHHDIHHHHHFHIIHHIHHIIIIIIHHHHHHHIHIIIIHHHHIHIIIHIIHHGHHIIIIIIHHIIHHIIIIIIIHIGIIGIHADDDD
@HISEQ:969:HM2KJBCX2:2:1101:20794:93778 2:N:0:ACTATGCA
GCCTGCAGTACTCCCAACTATCCCTATTAATCATTACATCGATCCTAGAAACCAACAAAATAGAATCGGATGTCCTATTTCATTATTCCATGCTAATGTATTCAAGCGTGAGCCTGCTTTAAACACTCTAATTTTTTCAAGGTAACAGTCCTAATTCCCCGTGACACCAAATTAATGGCATTACGGTTCTTTAGAAGGTGAGAAATCAATAATATCAGTACATACCAACGGCATGACCGAAACATTGATCCCGAAATTCAACTACGAGCTTTTTAACTGCAACAACTTTAATATACGCTATTGGAGCTGGAATTACCGCGGCTGCTGGCACCAGACTTGCCCTCCAA
+
DDDDDIIIIIIIIIHIIHIIIIIIIIIIIIIIIGIIIIIIIIIIIIIIIIHIIHIIIIIIHIIIHHIIHIIIHIIIIIHHIIIGHIHHHIIHGHHHGIHIIFHIIIIHHIIHHHHIIHIIHHIIIIIIHIHIIIIIIHHIHIIHHHIIIIIIIIHHHIGIIIIIHHIIIIHIIIIIIIHIIIIIHHIIIIIIIHIHIIIIIIIIII;IIIIIIIIIIIHIIHIIIIIHIIIIIIIIIIIIIIIIIHGIIGIIIIIIIIIIIIIIIIIIIIIIIIIIIIIIIIIIIIIIIIIIIIIIIIIIHHIIIIIIIIIIIIIIIIIIIIIIIIIIIIIIIIIIIIIIIIDDDDD
@HISEQ:969:HM2KJBCX2:2:1101:7130:94565 2:N:0:ACTATGCA
GCCTGCAGTACTCCCAACTATCCCTATTAATCATTACGTCAATCCTAGAAACCAACAAAATAGGATCGAACGTCCTATTTCATTATTCCATGCTAATGTATTCAAGCGTTAGCTTGCTTTAAACACTCTAATTTTTTCAAAGTAACAGTCCAAATTCCCCGCAACACCAAATTAATGGCATTACGGCTCATCAGGAAGGAGGAATCAGTGAGACCAGTACATACCAGAGGCATGACCAACCTACTAACCCCGAAATTCAACTACGAGCTTTTTAACTGCAACAACTTTAATATACGCTATTGGAGCTGGAATTACCGCGGCTGCTGGCACCAGACTTGCCCTCCAA
+
DDDDDIIIIIIIIHIHHHIIIIIIIIGHHIIIIIIIIIIIHIIIIHHHGHHHHIIIHIIHIHHIGIIIIIGIHHIIIIIIIHHHIIHEG?HIIHICIIIIIHIIIHIIHHIIHIIHHGHHIHGGHIIHIIHHIHIHIIHIHHHHHEIIGIIHIIHHIIIHHIIIIHIIIIIIIIIIIIIIIIIIIIGIIHIHHIHIIIIIHIIHIIIIIIIIHIIIIHI=IIIIIIIIHHIIIIIH8II<IHHHHHGHHIIIHIIIIIHIIIHIIIIIIIIIHHIHIIIIIIIIIIIIIIHIIIIIIIIIIIIIIIIIIIIIIIHIIGIIIIHIIIIIIIIHIIHIIIIIIDCDDD
@HISEQ:969:HM2KJBCX2:2:1101:17141:94874 2:N:0:ACTATGCA
GCCTGCAGTACTCCCAACTATCCCTATTAATCATTACGGTGATCCTAGAAACCAACAAAATAGAACCATGCCGTCCTATTCTATTATTCCATGCTAATGTATTCGAGCAAAAATGCCTGCTTTAAACACTCTAATTTTTTCAAGGTAAGGGTCCTGGATCCGCAAGACACCCAATTAAGGACATCAAGTTTCTCCAGAAGGTGAGAAATCAACAGCGACAGTTCATACCCCTTAAGGCATGACCATCACGTCAATCCCGAAATTCAACTACGAGCTTTTTAACTGCAACAACTTTAATATACGCTATTGGAGCTGGAATTACCGCGGCTGCTGGCACCAGACTTGCCCTCCAA
+
DDDDDHIIIIIIHIIHHIIIIIIIIIIIHGHHIIIIIIIIIIIIIIIIIIIIIIIIIIEHHIEHIIHHIIIIDHHIIHIIIIIIIHIHIIIGFEEFEHHHH<FHGIIIHIIIIIIIIIIIIIIHIIHIIIHIIIIIIIIIGHHIIIIHHIIIIIIHHIIIIIIIIIIHIHIEIHIIHIIIIIIIIIIIHHCIIHIIIIIIIIIIIIIIIIIIIIIIIHIIIIIIIIIIIHIIIIIIIIIIIIIIIIIHIIIHIIIIIIIIIIIIIIIIIHIIIIIIIIIIIIIIIIIIIIIIIIIIIIIIHIIIIIIIIIIIIIIIIIIIIIIIIIIIIIIIIIIIIIIIIIIIIIIIDDDDD
@HISEQ:969:HM2KJBCX2:2:1101:1638:95232 2:N:0:ACTATGCA
GCCTGCAGTACTCCCAACTATCCCTATTAATCATTACATCGATCCTAGAAACCAACAAAATAGAATCTGATGTCCTATTTCATTATTCCATGCTAATGTATTCAAGCGTGAGCCTGCTTTAAACACTCTAATTTTTTCAAGGTAACAGTCCTAATTCCCCGTGACACCAAATTAATGGCATTACGGTTCTTTAGAAGGTGAGAAATCAATAATATCAGTACATACCAACGGCATGACCGAAACATTGATCCCGAAATTCAACTACGAGCTTTTTAACTGCAACAACTTTAATATACGCTATTGGAGCTGGAATTACCGCGGCTGCTGGCACCAGACTTGCCCTCCAA
+
<D@<DFH<<CE1<FHI?HHI@@<FEH1CGEGEHHH<CG1CCHHE01111<D1DGH@GHHCE?FHH?H1D@G<DHF?FHHH1<11DFEH1<1<CCFHFIIIIHHG?GH@DEF8EFG?IHFFGF<HFIGHGF?D?HFG;CCHH5GD7EFH@@<GHIHHIIHEFEIIHFCDGEHHFHFHF9E?IHHHHGEGCH?HHEGHHHHIH8GHFCHGCHHEHIHHEHEFD1HE?EHIIHHGCIHHD8<AC6HF1<G<C?HFD111@HHG<1@HHHHHHIHFGGF<EIIHHHHF<??EHF1HHHHIHFEC<<IIHHFIHHD1GDIIIIIIIIIIIHHHIHIHGIHEE?HHE1@?D@D
@HISEQ:969:HM2KJBCX2:2:1101:9423:95010 2:N:0:ACTATGCA
GCCTGCAGTACTCCCAACTATCCCTATTAATCATTACTTCCATCCTAGAAACCAACAAAATAGAACAGAAGTCCTAAATTATTATTCCATGCTAATGTATTCATAGCGCAAGCCTGCTTTGAACACTCTAATTTTTTCAAAGTAAAAGATTCAGCCACTACCTGCCACCCAGTGAAGGGCACAGCATAATGTCTAAAATGATGGCAGGCGCACAACCGCACACACTCCCTAACGGAAGCGGACGGCGCGCACCAAGCCAGAAATCCAACTACGAGCTTTTTAACTGCAACAATTTTAATATACGCTATTGGAGCTGGAATTACCGCGGGTGCTGGCACCAGACTTGCCCTCCAA
+
DDADCIIIIIIIIHIIIIIIIIGIIIHHIIIHIIIIIIIIIIIIIIGIIIIIIIIIIIHIHICHHIHIIHEHHIIIGIIIIIIIHIIHIGCHHIHIEHHIHGHHIHIHIIIIFHHIHIIIIHIGIGIHHGGHHHHHIIIHIIIIIHIIHHHIHIIIIIHHHIHHIIIIIIIIEHEHGEIHHGIIIIIFHHHEGIIIHIIIIHIIHIIHHHIHHHHIIHIHHHHGGHFHHHEHIHGHIIHHIIIIIHCIHIHGCF@CHEHGIIHFHHHIIIIIIHHIGIHHIHIIHFIGIIIIHHFIIIHGHIIIIHHIIHGIIIIIIIIIIIHCIIIHGIIHIIIIIGIIHHIHIHHIIADDDC
@HISEQ:969:HM2KJBCX2:2:1101:5143:95231 2:N:0:ACTATGCA
GCCTGCAGTACTCCCAACTATCCCTATTAATCATTACGTCGATCCTAGAAACCAACAAAATAGGGTCAAACGTCCTATTTCATTATTCCATGCTAATGTATTCAAGCGTGAGCCTGCTTTAAACACTCTAATTTTTTCAAAGTAACAGTCCTGATTCCCCGCGACACCAAATTAATGACATCACGGATCTTCAGAAGGGAGAAACCAGTGACACCAGTGCATACCAAAGGCATGACCAGCGTACTGATCCCGAAATTCAACTACGAGCTTTTTAACTGCAACAACTTTAATATACGCTATTGGAGCTGGAATTACCGCGGCTGCTGGCACCAGACTTGCCCTCCAA
+
DDDDDIIIIIHIIIIIIIIIIIIIIIIIIIIIIIIGIHHHIIIHIIIIHHIIIIGIEHHHHIFHHHIIIIIIIIGHIIHHCHHIIIGIIIIIHIIHIIIIIIIIIIIIIIHHIHIIIIIIIIIIIIIIIIIIIIHHHIIIHIIIIHHIIHHIIIHHIIHIIHIIIIIIIIIIIIIIIHIHIIIIIIIIIIHIIIIIIHIIIIIIIIIIIIIHIIIIIIIIIIIIIIIIIIIIIIIIHIIIIIIIHIIIIIIHIIIIIIIIHGIIIIIIIIIIIIIIIIIIIIIIIIIIIIIIIIIIIIIHIIIIIIIIIIIIIIIIIIIIIIHIIIIIIIIIHIIIIIIIIDCDDD
@HISEQ:969:HM2KJBCX2:2:1101:16483:95441 2:N:0:ACTATGCA
GCCTGCAGTACTCCCAACTATCCCTATTAATCATTACCTCGACTCCGAAAGCCAACGAAATAGAACCGAGATCCTATTCCATTATTCCATGCACTAATGTTCAGGCTGTAGCGCCTGCTTTGAGCACTCCAATTTTTTCAAAGTAAACGTGCTGGCCACCCATGGCACTCGATTAAGAGAACCATGAACGAACCAACAAAATCGTCCGGGCAAACAGTAGACACCGCAAGGTGCACCGCTCGCCCGAAACCGAGATCCAACTACGAGCTTTTTAACCGCAGCAATATTAGTATACGCTATTGGAGCTGGAATTACCGCGGCTGCTGGCACCAGACTTGCCCTCCAA
+
DDDDDIIIIIHIIHIIHIIHIIIHHIIIIHIIIIIIHHGDHHIIIICDHHCHIIIIIHIIHHHEHHIGHIIIGHHGIIIFHIIIIIHHHHHEHHIHIHIIIIIIIIIIHIIIIIIHIIIIIHHHHHIIIIIIIIIIIHHIIIHIIIIIIIIIIIIIHIGHHIIHHIIIIIIIIIIIIIIIIIIHIIIIIIIIHIHHIIIIIIIIIIIIHIIIIIIIIIIIIIIIIIIIIIIIIIIIIIIIIIIHHIHIIIIIIIIIIIIIIIIIIIIIIIIIIIIIIIIIIIIIIIIIIIIIHIIIIIIIIIIIIIIIIIIIIIIIIIIIIIIIIIIIIIIIIIIIIIIIIDDDDD
@HISEQ:969:HM2KJBCX2:2:1101:17436:95618 2:N:0:ACTATGCA
GCCTGCAGTACTCCCAACTATCCCTATTAATCATTACGGTGATCCTAGAAACCAACAAAATAGAACCATGCCGTCCTATTCTATTATTCCATGCTAATGTATTCGAGCAAAAATGCCTGCTTTAAACACTCTAATTTTTTCAAGGTAAAGGTCCTGGATCCGCAAGACACCCAATTAAGGACATCAAGTTTCTCCAGAAGGTGAGAAATCAACAGCAACAGTTCATACCCCTTAAGGCACGACCATTACGTCAATCCCGAAATTCAACTACGAGCTTTTTAACTGCAACAACTTTAATATACGCTATTGGAGCTGGAATTACCGCGGCTGCTGGCACCAGACTTGCCCTCCAA
+
BDDDDIHIIIIIIIIIIIIIIIIIIIHIIIIIIIIIIIIIIIIIIIIIIIIIIIIIIIIIIIHIIIHIIIIIIGHIIIIIIIIIIIIIIHIIGHIHHIHHH@GHHIIIIIIIIHHGIIIIGIIIHHIIIIIIHIIIIIIIIIIIHIIIIIIHIHIIIIIIIIIIIIIIIIIIIHFHIIIIIIIIIIIIIIHIHIGIIIIHIIIIIIIHIIIIIIIIIIIIIIIIIIIIIIIIIIIIIIIIIIIIIIIIIHHFIIIIIIHIIIIIIIIIIIIIIIIIIIIIIHGIIIIIIIIIIHIIIIIIIIIIIIIIIIIIIIIIIIIIIIIIIIIIIIIIIIIIIIIIIIIIIIIIDDDDD
@HISEQ:969:HM2KJBCX2:2:1101:7489:95760 2:N:0:ACTATGCA
GCCTGCAGTACTCCCAACTATCCCTATTAATCATTACGTCAATCCTAGAAACCAACAAAATAGGATCGAACGTCCTATTTCATTATTCCATGCTAATGTATTCAAGCGTTAGCCTGCTTTAAACACTCTAATTTTTTCAAAGTAACAGTCCTGTTTCCCTGCAACACCAAATTAATGACATTACAGTTCTTCAGAAAGGAGGAATCAGCGAAGCCAGTACATACCAGTGGCACGACCAACCTGCTGACCCCGAAATTCAACTACGAGCTTTTTAACTGCAACAACTTTAATATACGCTATTGGAGCTGGAATTACCGCGGCTGCTGGCACCAGACTTGCCCTCCAA
+
DDDBDIHIHIHIIHIHIHIHIIIIHEHHIHIHHHIIIIHIIIIIHIIE@GHIIIHIHHHIHIIHIIIIIIIHEHIHIIIHHIHIFHGHHHFEHIIHHIIHHGIIIIIIIIIIIIIGIHIIIIIIIHIIIHHHIIIIIIIIGIIHIHGHGHHIHHHHHHEIGIIHGIIIIIGHHHHHHGHIIGIHIIHIIHIHHIHIHHHIIIIHIHHHHGIHIIHIIIHHHIIHIIIIHHHHHHIIIIIHHHHHDIHHHGHHIHIIIIHHIIIHHEHIIIIIIIHIHIIIHIHHEEIIIHIIIIIIHIIIHHHGIIIHIIIIIIHIIIIIIHIIIIIHHIIHHHHEIHHEF@DDDD
@HISEQ:969:HM2KJBCX2:2:1101:1955:95956 2:N:0:ACTATGCA
GCCTGCAGTACTCCCAACTATCCCTATTAATCATTACGTCAATCCTAGAAACCAACAAAATAGGATCAAACGTCCTATTTCATTATTCCATGCTAATGTATTCAAGCGTTAGCCTGCTTTAAACACTCTAATTTTTTCAAAGTAACAGTCCTGTTTCCCTGCAACACCAAATTAATGACATTACAGTTCTTCAAGAAGGAGGAACCAGTAAAGCCAGTGCATACCAGAGGCACGACCAACCTACTAATCCCGAAATTCAACTACGAGCTTTTTAACTGCAACAACTTTAATATACGCTATTGGAGCTGGAATTACCGCGGCTGCTGGCACCAGACTTGCCCTCCAA
+
DDDDDIIIIIIIIIIIIIIIIIIIIIIIIIIIIIIIIIIIIIIIIIIIIIIIIIIIIIIIIIHIHIIIHIHIHIIIIIHIIHIIIIIIIIIIIIIIIIIHIIIHIIIIHHIHIIIIHIIIIIIIIIIIIIIIIIIIIIIIIHIIIIIIIIIIIIIIIIIIIIIIIIFIIIIIIIIIIIIIIIIIIIIIIIIIIIIIIIIIIIIHIIIIIIIIIIIIIIIIIIIIIIIIIIIIIIIIIIHIIIHHHIIIIIIHIIHIIIIHIIIIIIIIIIIIIIIIIIIIIIIIIIIIIIIIIIIIIIIIIIIIIIIIIIIIIIIIIIIIIIIIIIIIIIIIIIIIIIIIIDDDDD
@HISEQ:969:HM2KJBCX2:2:1101:17492:96305 2:N:0:ACTATGCA
GCCTGCAGTACTCCCAACTATCCCTATTAATCATTACGGTGATCCTAGAAACCAACGAAATAGAATCAGTCCGTCCTATTTCATTATTCCATGCTAATGTATTCAGACGATAGTCTGCTTTAAACACTCTAATTTTTTCAAAGTAACAGTCCTGATTTCCCATCACACCAAATAAATGGCATGAAAGTTCCTCAGAAGGTAGAGATCCATCTCACCAGTACAGACAATTAAGCCTGACCAATGGGTAGACCCCGAAGTTCAACTACGAGCTTTTTAACTGCAACAACTTTAATATACGCTATTGGAGCTGGAATTACCGCGGCTGCTGGCACCAGACTTGCCCTCCAA
+
D@DDDHIEC@GH?HHGHIHGHIGHHIHIC@FEEDFCHHGHIIHEFEHIHIIHHIIIF1CCGHCGHIIIEHII=DFHGF1<CHEFH@ECCHHH?GCCCFHHFFGHH@GCCFEIHFHHC?@GHGHBECHHIHHIIIIIIGHHHHIGIHHGHHHGHHHGHFIHIIHHH@@GHHIIHHIHHGIIIIIHIIIIIIIIIGIIHIHHHHEH;GIHHFIHIIIHEIIIHHFFFHDHHHHIIIIIHIIIHIIHIHDIIIIIIIIIIHGIIHGHIIIHIIGIIIIHIIHHIGIIHHHHHHHHIHFIIIIHIIHHIHGIIIIIIIIIIIGIIIIIIHIHHIHIHHEHIHECGHHDD@DB
@HISEQ:969:HM2KJBCX2:2:1101:15819:96766 2:N:0:ACTATGCA
GCCTGCAGTACTCCCAACTATCCCTATTAATCATTACGTCAATCCTAGAAACCAACAAAATAGGATCGAACGTCCTATTTCATTATTCCATGCTAATGTATTCAAGCGTTAGCTTGCTTTAAACACTCTAATTTTTTCAAAGTAACAGTCCAGATTCCTCGCAACACCAAATTAATGGCATTACGGCTCATCAGGAAGGAGGAATCAGTGAGACCAGTACATACCAGTGGCATGACCAACCTACTAACCCCGAAATTCAACTACGAGCTTTTTAACTGCAACAACTTTAATATACGCTATTGGAGCTGGAATTACCGCGGCTGCTGGCACCAGACTTGCCCTCCAA
+
DDDDDHIIIIHIIIIIIIIIIIIIIIIIIIHIIIIIIIIIIIIIIIIIIHIIIIIIIIIIIIHEHHIGGHIIIHHIIIIIIIIIIIIIIIIHIIHIIIIHIGHHIHIIIIIIIIIIIIIIIHIIIIHIIIIIIIIIIIIHIIIHIIIIIHIIIIIHIIIIIIIIIIIIIIHIIIIIIIIIIIIIIIIIHIIIIIIIIIIIIIIIIIIIIIIIIIIIIIIIIIIIIIIIIIIIIIIIIIHIIHHHHHCIIIHIIIIIIIIIIIIIIHIIIIIIIIIIIIIIIIIIIIIIIIIIIIIIIIIIIIIIIIIIIIIIIIIIIIIIIIIIIIIIIIIIIIIIIIIIIDDDDD
@HISEQ:969:HM2KJBCX2:2:1101:15835:96695 2:N:0:ACTATGCA
GCCTGCAGTACTCCCAACTATCCCTATTAATCATTACGTCGATCCTAGAAACCAACAAAATAGAATCAAACGTCCTATTTCATTATTCCATGCTAATGTATTCAAGCGTAAGCCTGCTTTAAACACTCTAATTTTTTCAAAGTAACAGTCCTGATTCCCCACGACACCAAATTAATGACATCGCGGTTCTTCAGAAGGTAGGAACCGATAATGCCAGTGCGTACCGAGGCACGACCAACAATTCGATCCCGAAATTCAACTACGAGCTTTTTAACTGCAACAACTTTAATATACGCTATTGGAGCTGGAATTACCGCGGCTGCTGGCACCAGACTTGCCCTCCAA
+
DDDDCIIIHIIIIIHIIIIIIIIHIIIIIIIIIIIIIIIIHIIIIIIIIIIHIIIIIHIIIIHHHHIIIIIIHHHHHIIIIIGGIIIIEHHHEHHHIIIHHHIIIIHIIIIIHIIIIIHIHIIIIIIIHIIIHHIIHIIHHIIHIIIIIIIIHIHIIIHIIIIIIIIIIIIIHHHHHIIIIIIIIIIIHIIIIIIIIIIIIIIIHIIIIIIIIIIIIIIIIIIIIIIIIIIIIIIIIIIIIHGDHIIIGIIIIIIIIIIHHEIIIIIIIIIIIHIIIIIIIIIIIHIIIHHIIIIIIIIIIIIIIIIIIIIIIIIIIIIIIIIIIIIIIIIIIIIIIIIIDDDDD
@HISEQ:969:HM2KJBCX2:2:1101:14117:98064 2:N:0:ACTATGCA
GCCTGCAGTACTCCCAACTATCCCTATTAATCATTACGTCAATCCTAGAAACCAACAAAATAGGATCAAACGTCCTATTTCATTATTCCATGCTAATGTATTCAAGCGTTAGCCTGCTTTAAACACTCTAATTTTTTCAAAGTAAAAGTCCTGTTTCCCTGCAACACCAAATTAATGACATTACAGTTCTTCAAGAAGGAGGAACCAGTAAAACCAGTACATACCAGAGGCACGACCAACTTACTAATCCCGAAATTCAACTACGAGCTTTTTAACTGCAACAACTTTAATATACGCTATTGGAGCTGGAATTACCGCGGCTGCTGGCACCAGACTTGCCCTCCAA
+
@@@DD@GHHH@EHIIIIIIIIIIIIIIIIIIIIIIIIIIIHFIIIIIIIIIIIIIIIHIIIIIEHIIIIIIIIIIIIIIHIIIIIIHIIIIIGIIIIIHIIGHIIHHGHHHHHHIHGIHIIIIIIIHIIIHIIIIIHHIIHIHIIIHHHHHHHHHHIIIIIIHIIIIIIIIIHHHHHHHIIIHIHIIIIIIIIIIIIIIIGIIIHHHHIIIIHIIIHIIHHHIHIIHFGIIIIIIIIIIIHHIHHHI<IIIIIIIIIIIIIIIIIIIIIIIIIIIIIIIIIIIIIIIIIIIIIIIIIIIIHIIIIIIIIIIIIIIIIIIIIIIIIIIIIIIIIIIIIIIIIDDDDD
@HISEQ:969:HM2KJBCX2:2:1101:14815:97854 2:N:0:ACTATGCA
GCCTGCAGTACTCCCAACTATCCCTATTAATCATTACGTCAATCCTAGAAACCAACAAAATAGGATCGTCGTCCTATTTCATTATTCCATGCTAATGTATTCAAGCGTTAGCCTGCTTTAAACACTCTAATTTTTTCAAAGTAACAGTCCTGTTTCCCTGCAACACCAAATTAATGACATTACAGTTCTTCAAGAAGGAGGAACCAGTAAAGCCAGTACATACCAGAGGCACGACCAACCTACTAATCCCGAAATTCAACTACGAGCTTTTTAACTGCAACAACTTTAATATACGCTATTGGAGCTGGAATTACCGCGGCTGCTGGCACCAGACTTGCCCTCCAA
+
DCDCDIIGIIGHHHIIIIIIIIIIIIIIIIIHIIIIIIIIIIIIGIIIIIIIIIIIIHIIIIIIHIIIIIGHIIIIIHIIIIHIIIIHIIIGIHIIIIIIIIIIIIHIIIIIIIIIIIIIIHIIHIIIIHIIIIIIIIIIIHIIIIHIIIHIIIIHIIIIIIHHIIIIIIHHIIIIIIHIIIIIHIIIHIIHIIIIIIIIIIIIIIIIIIHIIIIIIIIIIIIIIIIIIIIIIIIHIHIIIIHHIHIIIIIIIIIHHGIIIHIIIIHIIIIIIIIIIIIIHIIIIIIIIIIIIIIIIIIIIIIHIIIHIIIIIIIHIIIIIIIIIIIIIIIIHHIIIIIIDDDDD
@HISEQ:969:HM2KJBCX2:2:1101:11879:98418 2:N:0:ACTATGCA
GCCTGCAGTACTCCCAACTATCCCTATTAATCATTACGGTGATCCTAGAAACCAACAAAATAGAACCATGCCGTCCTATTTTATTATTCCATGCTAATCTATTCAAGCACAAGCCTGCTTTAAGCACTCTAATTTTTTCAAGGTAATAGCTCTGCTTCCCCAACGCACTAACTTAATAGCATGCTGGTTATTCAGAAGGTAGGAATTCATCAGGCCAGTGCGGACAGTGAAGCCCGACCAACCGACAAACTCCGAAATTCAACTACGAGCTTTTTAACTGCAACAACTTTAATATACGCTATTGGAGCTGGAATTACCGCGGCTGCTGGCACCAGACTTGCCCTCCAA
+
DDDDDIIIIIIIIIIIIIIIIIIIIIIIIIIIIIIIIIIIIIIIIIIIIIIIIIIIIIIIIIIIIIHHIIHIIIGIHIIIIIIIIIIIIIIIIHIIHIIIIIIIIIIIIIIIGIIIIIIHIIHIIIIIIIIIIIIIIIIIHIIHIIIIHHIIIIIIIIHIIIIIIIIIIIIIIIIIIIIIIIIIIIIIIHHHIIIIIIIIIIIIIIIIIIIIIIIIIIIIIIIIIIIIIIIIIHIIIIIIIIIIIHFIHIIIIIIIIIIIIIIIHIIIIIIIIIIIIIIIIIIIIIIIIIIIIIIIIIIIIIIIIIIIIIIIIIIIIIIIIIIIIIIIIIIIIIIIIIIIIIIDDDDD
@HISEQ:969:HM2KJBCX2:2:1101:12378:98446 2:N:0:ACTATGCA
GCCTGCAGTACTCCCAACTATCCCTATTAATCATTACATCGATCCTAGAAACCAACAAAATAGAATCGGATGTCCTATTTCATTATTCCATGCTAATGTATTCAAGCGTGAGCCTGCTTTAAACACTCTAATTTTTTCAAGGTAACAGTCCTAATTCCCCGTGACACCAAATTAATGGCATTACGGTTCTTTAGAAGGTGAGAAATCAATAATATCAGTACATACCAACGGCATGACCGAAACATTGATCCCGAAATTCAACTACGAGCTTTTTAACTGCAACAACTTTAATATACGCTATTGGAGCTGGAATTACCGCGGCTGCTGGCACCAGACTTGCCCTCCAA
+
DDDDDIIIIIIIIIIHHIIIIIIIIGIIIIIIIIHIIIIIIHIIIIIGIIIIIIIIIIIIIGIIIIIIICHHIGFHIIIIIIIIGIIICFHHFHIIHHIIIHHHIIIIHIIIHHIIIIIIIHHIIIHHIHHIIIIIIIIHIIIIIIIIIIIIIIIIHHIIIIIIIHIHIIGIIHHIIIIIIIIIIIIIIIIIIIIIIIIIIIIIIIIIIIIIIIIHIIIIIIIIIIIIII=IIIIIIIIIII?IIH<IIIIIIIIIIIIIIIIIIIIIIIIIIIHHIIIIIHIIIIIIIIIIIIIIIIIIIHIIIIIIIIIIIIIIIIIIIIIIIIIIIIIIIIIIIIIIIIDCDDD
@HISEQ:969:HM2KJBCX2:2:1101:2212:98210 2:N:0:ACTATGCA
GCCTGCAGTACTCCCAACTATCCCTATTAATCATTACGTCAATCCTAGAAACCAACAAAATAGGATCGAACGTCCTATTTCATTATTCCATGCTAATGTATTCAAGCGTTAGCTTGCTTTAAACACTCTAATTTTTTCAAAGTAACAGTCCAAATTCCCCGCAACACCAAATTAATGGCATTACGGATCATCAGGAAGGAGGAATCAGTAAGACCGGTACATACCAGAGGCATGACCAATCTACTAACCCCGAAATTCAACTACGAGCTTTTTAACTGCAACAACTTTAATATACGCTATTGGAGCTGGAATTACCGCGGCTGCTGGCACCAGACTTGCCCTCCAA
+
DDDDDIIIIIIIIIIIIIIIHIIIIIIIIHIIIIIIIHIIIIIIIIIIIIIIIIIIGIIIIIHIEHIIIHFHIIIIIIIIIIIHIIIHHIIIHIIIIHIHIIIIIIIIHIIIHHIIIIIIIIIIIIIHHHIIIIIIIIIIIHIIIIIIIIIIIIIIIIIIIIIIIIIIHIHIIIHIIIIIIIIIIIIIIIHIIIIIIIIHHIIIIIIIIIHIIIIIIIIIIIIIIIIIIIIIIIIIIIIIIIIIIHHIIIHIIIIIIIIIIIIIIIIIIIIIIIHIIIIIIIIIIIIIIIIIIHIIIIIHHIIIIIIIIIIIIIIIIIIIIIIIIIIIIIIIIIIIIIIIIDDDDD
@HISEQ:969:HM2KJBCX2:2:1101:3665:98203 2:N:0:ACTATGCA
GCCTGCAGTACTCCCAACTATCCCTATTAATCATTACGTCGATCCTAGAAACCAACAAAATAGGGTCAAACGTCCTATTTCATTATTCCATGCTAATGTATTCAAGCGTGAGCCTGCTTTAAACACTCTAATTTTTTCAAAGTAACAGTCCTGATTCCCCGCGACACCAAATTAATGACATCACGGATCTTCAGAAGGGAGAAACCAGTGACACCAGTGCATACCAAAGGCATGACCAGCGTACTGATCCCGAAATTCAACTACGAGCTTTTTAACTGCAACAACTTTAATATACGCTATTGGAGCTGGAATTACCGCGGCTGCTGGCACCAGACTTGCCCTCCAA
+
DDDDDIIIIIIIIIIIIIIIIIIIIIIIIIIIIIIIIIIIIIIGIIIIIIIIIIIIIIIIIIIIIHHIIIIIHHHIIIIIHIIIIIIIIIIIHIGHIIIIIDHIIIHIIIIIHIIIIIHHIIIIIIIHIIIIIIIIIIIIIIIIIIIIIIIIIHFHIIIIIIIIIIIIIIIIIIIIIIIIIIIIIIIIIIIIIIIIIIIIIIIIIIIIIIIIIHIIIIIIIIIIIIIIIIIIIIIIIIIIIIHHFIIIIIIIIIIIIIIIIHHHIIIIIIIIIIIIIIIIIIIIIIIIIIIIIIIIIIIIHIIIIIIIIIIIIIIIIIIIIIIIIIIIIIIIIIIIIIIIIDDDDD
@HISEQ:969:HM2KJBCX2:2:1101:11487:98504 2:N:0:ACTATGCA
GCCTGCAGTACTCCCAACTATCCCTATTAATCATTACGGTGGTCCTAGAAACCAACAAAATAGAACCACAACGTCCTATTCTATTATTCCATGCTAATCTATTCAAGCAAATGCCTGCTTTAAACACTCTAATTTTTTCAAGGTAATGGTCCTGGCTCCCCGGCACACCCAATAAAGGACATACTGGTTCACCAGAAGGTGGACCCGACACAGGACAGTACTCGCCAAAGACGGACCGCCCGGCCAGGCTTAAAATTCAACTACGAGCTTTTTAACTGCAACAACTTTAATATACGCTATTGGAGCTGGAATTACCGCGGCTGCTGGCACCAGACTTGCCCTCCAA
+
00D0<CCGHF1C1<1<C=1D<<DC<FHIHH1CEGHIE1@C10<1<CC<1<D11<<CCEGEE11<GCCG<CGCE1F@H1<1<<<<<DD11<11@CFECCEHH@FGEHHHGHFHECFEF<@F@DGFBCC1?EFFE8<BDHHEHIGCFFHBHHEHHGB:<<0E?.BCCDC<@AFG?FCFH*H5H7HEECEFB<D/?HGCHEEG=:;/<EHHF?GHF<D0?D<//<CF?HF1G@@BCA<F<<?/?FD1C<C<1/EF@CF<C11CECH=HH@CH@GGCD11C<1?GC<<CD1@?EG0D<<1<11F<<<1D1D<<1<D<<//D?@C1HHCHEEIH@CD11<@HH?HGBDDDB
@HISEQ:969:HM2KJBCX2:2:1101:20318:99144 2:N:0:ACTATGCA
GCCTGCAGTACTCCCAACTATCCCTATTAATCATTACGGTGGTCCTAGAAACCAACAAAATAGAACCATGCCGTCCTATTTTATTATTCCATGCTAATGTATTCAAGCAAAAATGCCTGCTTTAAACACTCTAATTTTTTCAAAGTAAAGGTCCTGGTTCCCCGCGGCATCCAATTAAGGACATCGCGGTTCTCCAGAAGGTGAGAAATTGACTGCACCAGTTCATACCCCGTGAGGCACGACCGATGCGCCAATCCCGAAATTCAACTACGAGCTTTTTAACTGCAACAACTTTAATATACGCTATTGGAGCTGGAATTACCGCGGCTGCTGGCACCAGACTTGCCCTCCAA
+
DDCDDIIIIIIIIIIIIIIIIIIIIIIIIIIIIIIIIIIIIIIIIIIHIIIIIIGIGIIIIIFHIIIIIIIHIIIHICHFHIIIIIIHIIIHHHHHIHHHHEHHIIHHIIIIIHIHIIHHHIIIIHHHHIIIIIIHHGHIIIIIHIIIIHIHHHIHHIHIIIIIIIIIIIIIIIIIIIIHIIHIIIIIIIIIIHIIIHIIIIII<IIIIHIIIIIIIHIIIIIIIIIIIIIIIIIHIIIIIIIIIIIGHHHHIIHIIIIIIIIIIIIIIIIIIIIIIIIIIIIIIIHIIIIIIHHHHIIIHIIHIIIIIHIHIIIIIIIIIIIIIIIIIIIIIIIIIIIIIIIIIIIIDDDDD
@HISEQ:969:HM2KJBCX2:2:1101:11581:98799 2:N:0:ACTATGCA
GCCTGCAGTACTCCCAACTATCCCTATTAATCATTACGTCGATCCTAGAAACCAACAAAATAGGTTCGATCGTCCTATTTCGTTATTCCATGCTAATGTATTCAAGCGCGAGCCTGCTTTAAGCACTCTAATTTTTTCAAAGTAACAGTCCTGTTTCCCCGCAACAACAAATTAATGCCATCACGGTTCTACAAGAAGGAGGGACCAGTGAGGCCAGTGCATACCAGTGGCACGACCAACCTACTGGCCCCGAAATTCAACTACGAGCTTTTTAACTGCAACAACTTTAATATACGCTATTGGAGCTGGAATTACCGCGGCTGCTGGCACCAGACTTGCCCTCCAA
+
ADDDDIIIIIIIIIHIIIIIIIIIIIIIIIIIIIIHIHIIIIIIIIIHIHIIIHHIIHHHHIHFHHHHHIIHFHIIIHGHIIIHIIGGHIHIHHIIHIIIIHHHIIIIIIIIHIIIIIIIHHIIIIIIIIHIIIIIIIIHIIHHIIIIIIIIIIIIIIIIIIIIIIIIIIHHIIIIIHIIIIHIIIIIIIHHHIIIIHHHIHIIIIIIIHIIIIHIIIIIIIIIIIIIHIIIIIHIIIHIIIIIHIGGHHHIIIIIIIIIHHHHIIIIIIIIIIHIIIIIIHHHFIHIIIIIHIIIIIHIIIIIIIIIIIIIIIGIIIIIIIIIIIIIIIIIIIIIIIIIIDDDDD
@HISEQ:969:HM2KJBCX2:2:1101:15887:99313 2:N:0:ACTATGCA
GCCTGCAGTACTCCCAACTATCCCTATTAATCATTACGGTGGTCCTAGACCAACAAAATAGAACCAACGTCCTATTCTATTATTCCATGCTAATCTATTCAAGCAAAAGCCCGCTTTAAACACTCTAATTTTTTCAAGGTAATGGTCCTGGTTCCCCGACACACCCAATAAAGGGCATACCGGCTCACCAGAAGGATAGACCCGACAACAGAACAGTACTCGCCAGAGACGGACCGTCCGGTCAGGCCTAAAATTCAACTACGAGCTTTTTAACTGCAACAACTTTAATATACGCTATTGGAGCTGGAATTACCGCGGCTGCTGGCACCAGACTTGCCCTCCAA
+
DDCDDIIIIIIIGHHGIHIIIIIIIGIIIIIIIIIHIHIIIIIHIIGIGIIIIIHEHIIHHHIIIHHIHHHHIIIIGHIIIIIIIIIIFIIHIIIIHHIIIHHHIIIIIIIIIIHIIIIIIIIIIIIIIIHIHIHHIIIHIIIIIHIHIIHFHHIHIHEHIIIIIIIIHHHHIIIIIIIIIIIIIIIIIIIIIIIIHHIIIIIIIIIIIIIIIIIIIHIIIIIIIIIIIIIIIIIIIIIIIHIIIIIIIIIIIIIIIIIIIIIIIIIIIIIIIIIHIIIIIIHHIIIIIIIIIHHHHFDIIIIHIIIIIIIIIIIIIIIIIIIIIIIIIIIIIIIIIIIDDDDC
@HISEQ:969:HM2KJBCX2:2:1101:3921:99887 2:N:0:ACTATGCA
GCCTGCAGTACTCCCAACTATCCCTATTAATCATTACGTCAATCCTAGAAACCAACAAAATAGGATCGAACGTCCTATTTCATTATTCCATGCTAATGTATTCAAGCGTTAGCTTGCTTTAAACACTCTAATTTTTTCAAAGTAACAGTCCAAATTCCCCGCAACACCAAATTAATGGCATTACGGATCATCAGGAAGGAGGAATCAGTGAGACCAGTACATACCAGAGGCATGACCAACCTACTAACCCCGAAATTCAACTACGAGCTTTTTAACTGCAACAACTTTAATATACGCTATTGGAGCTGGAATTACCGCGGCTGCTGGCACCAGACTTGCCCTCCAA
+
ADDCDIIHHIHIHHHIIIIIIHIIIIIIIIIIIIIIIIHIIIIII1FHIIIIHIIIIIIIIIHIIIIIIIIIHIIIIHIIIIIIIHHIIIIHHIIIIIIIIIIIIIHHIIIIIIIIIIIHIIHIIIHIIIIIIIIIIGIIIIIIIIHEHHIIIHHIIIIHHHIIHIHIIIIHIIIIIIHIIIIIIIIIIIIIIIIIIIIIIIIIIIIIIIIIIHGIIIIIIIIIIIIIIHIIIIIIIIIIIIHHGIHGIIIIIIIIIIIIIIIIIIIIIIIIIIIIIIIIIIIIIIIIIIIIIIIIIIIIIIIIIIIIIIIIIIIIIIIIIIIIIIIIIIIIIIIIIIIIIDDDDD
@HISEQ:969:HM2KJBCX2:2:1101:16155:99707 2:N:0:ACTATGCA
GCCTGCAGTACTCCCAACTATCCCTATTAATCATTACGTCAATCCTAGAAACCAACAAAATAGGATCGAACGGCCTATTTCATTATTCCATGCTAATGTATTCAAGCGTTAGCTTGCTTTAAACACTCTAATTTTTTCAAAGTAACAGTCCAAATTCCCCGCAACACCAAATTAATGGCATTACGGCTCATCAGGAAGGAGGAATCAGTGAGACCAGTACATACCAGAGGCATGACCAACCTACTAACCCCGAAATTCAACTACGAGCTTTTTAACTGCAACAACTTTAATATACGCTATTGGAGCTGGAATTACCGCGGCTGCTGGCACCAGACTTGCCCTCCAA
+
B0<D@@GF<11<<11<<DGEHI11<DCE@F11<1<C11<1<EF11<<<<DFHII?<111111<F11D0<11<0</0<C@<11<1<C111<1C1<1<G0@3HIIIHIHHHEE?GHHHFDGBDB<GGG@G@DE<A@IIHHGFDGHFHE?E@FHHGHA?G0CDHHC@C<@FF<F<HHH:EFCCHHIHHCE=HFEHIIIIHG<6EI=<IHHHCGHHHIHF1IHHHHGFAFCHHHH@HHH?HG<GCA<<1/<HCHGEG<111GHHECCG@HCHHECFHCHHFIHHHHHHHC<HHHC@=HIHEIHCHEHHIIHHIHEC<IHD?DECHH?IHHEHGHFHECIHHIHECD?DB@
@HISEQ:969:HM2KJBCX2:2:1101:10845:99978 2:N:0:ACTATGCA
GCCTGCAGTACTCCCAACTATCCCTATTAATCATTACATCGATCCTAGAAACCAACAAAATAGAATCGGATGTCCTATTTCATTATTCCATGCTAATGTATTCAAGCGTGAGCCTGCTTTAAACACTCTAATTTTTTCAAGGTAACAGTCCTAATTCCCCGTGACACCAAATTAATGGCATTACGGTTCTTTAGAAGGTGAGAAATCAATAATATCAGTACATACCAACGGCATGACCGAAACATTGATCCCGAAATTCAACTACGAGCTTTTTAACTGCAACAACTTTAATATACGCTATTGGAGCTGGAATTACCGCGGCTGCTGGCACCAGACTTGCCCTCCAA
+
ADDBBHIIHHHHIHHEEHHIIHIIHIIGHGHHHIIIEHHIDECHHHIHHIIHIHIHIF@GHGHHIIEHIHHHEHGFHIGHHHEHHHHGEHHHEHHEHIIHHCHEHGHHHHIIHHIHIIHIIIHIIGHGHCFHHIIEEF@HHGIIHHHIIIHHIHHCIIHHHIHHHHHEHHEGCHHCHEHGIIIIHHIIIIGIIIIHHHGIHIHIIHHHHHHGFH@HF9HHHEHEHHGGGD'HGHHE?HGHH>HHGDHHIHHHHIIIIIIIIHECIIHIHHG?E?HGHIIHHHEHEHF@ECHHEGHDHHHIHHIIIIIIIIIIIHIIIIHIHHIIIGIHHCIIIHFHIHDIIIDDCDD
@HISEQ:969:HM2KJBCX2:2:1101:14140:98273 2:N:0:ACTATGCA
GCCTGCAGTACTCCCAACTATCCCTATTAATCATTACCTCAGATTCCGAAGACCAACAAAATAGAACCGAGGTCCTATTCCATTATTCCATGCAACATTATTCGGGCGTTACGCCTGCTTTGAGCACTCTAATTTTTTCAAAGTAAACGTACCGATCGCCTATGACACTCGGTGAAGAGCACCATAGGACAACTCGATAAAGTGTTCAGTCAAGCAGTAACCACTGGCAAGTGGACCGCCTGACTCGAACTGAGATCCAACTACGAGCTTTTTAACCACAACAACTTTAATATACGCTATTGGAGCTGGAATTACCGCGGCTGCTGGCACCAGACTTGCCCTCCAA
+
DADDDHIIIIHIHHHHIHHIIIHIEEHIIIIIIIIIIIIIIIHHHIIGIHIIIIIIIFHHFHHCHHIIIIDDHHHIIIIHFHHIHIIIIHIGIIIGIHHIHDHIHHHHIHIIIIIIIIIHIIHHIHHHHHHGHFHIHHIHHIHHHIIIHIIIIHHHHIIIIHIIIHHGIIIIIIIIIHHFDCIHHIHIHEGHGIHIHHHGHHFEIHHIIHGHIIHIIHEIHEHIIIII<HHEGIIIIHHIIIIHHIIHIHHHHIIHHG?HIIHHIGHIHIIIIIIGIIIIHHHDIHGIHHIIIIIIIHFIIIIHIHIIIIHFHHHDIGIIIIIIHIIIHIIHHGEHHIIIHCDDD@
@HISEQ:969:HM2KJBCX2:2:1101:18105:100482 2:N:0:ACTATGCA
GCCTGCAGTACTCCCAAGTATCCCTATTAATCATTACGTTGATCCTAGAAACCAACAAAATAGAATCGAACGTCCTATTTCATTATTCCATGCTAATGTATTCAAGCGCGTGCCTGCTTTAAACACTCTAATTTTTTCAAAGTAACAGTCCTGATTCCCCACGACACCAAATTAATGACATCATGGCTCCTCAGAAAGGAGAAACCAATAACACCAGTACATACCAGAGGCATGACCGACGTATTGATCCCGAAATTCAACTACGAGCTTTTTAACTGCAACAACTTTAATATACGCTATTGGAGCTGGAATTACCGCGGCTGCTGGCACCAGACTTGCCCTCC
+
DDDDDIIIIIIIIIIIHIIIIIIIIIIIIGHEHHIHIHIIIIIIIIIIHHIHHHIIIIIIIIIIIIIIIHICGHGHIIIIIIIIHIIGIHHIIIIIIIIIHHHHHHIHHEHIIIHIIIIIIHIIIIIHIHHHIHIHIIIHIIHHIIIIIIGHIHHHIHIIIHIIIIIIIHHHIIIG;IIIIIHIIIIHHIIHIIIIIIHIIIIHGIIIIIHIHIIIHHIIHGGHIIIIIIIIIIIIIIIIIFFHIIIGIIHHIIIIIIIIIIHIIIIIIIIIIIIIHIIIIHIHHIIHIIIHHHIIIIIIIIIIIIIIIIIIIIIIIIIIIIIIIIIIIIIIIIIIIIIDDDDD
@HISEQ:969:HM2KJBCX2:2:1101:6509:100784 2:N:0:ACTATGCA
GCCTGCAGTACTCCCAACTATCCCTATTAATCATTACGGCTCCCCTAGAAACCAACAAAATAGGAAAGCCGTCCTATTCTATTATTCCATGCTAATGTATTCGAGCAAAGTCCTGCTTTGAACACTCTAATTTTTTCAAAGTAAAAGTCCTGGTTCCCCGACACACCCAGTAAAGGGCATGCGAATCCCCAAGAGGAAAGATCCGGCCGGACCAGTGCACGCGGTGAGGCGGACCGGCCAGCCAGACCCAAGGTTCAACTACGAGCTTTTTAACTGCAACAACTTTAATATACGCTATTGGAGCTGGAATTACCGCGGCTGCTGGCACCAGACTTGCCCTCCAA
+
DDDB@FH@HFF1CH1CE0<D@@GHIHHHHG@HIIHIIHE/<0@CH?C11<C1D<DG@@HHE1<1<1<11<FHHHH?G@@C@1@@G@CH1F?@G1IHE?HF1EGHEIIIIIIHIIHF<@FF@D?GIIIIIIHEHF@FIGIIIHHGHIH@IHHHAEEIIIIFHEHHIIHFHHHIIHHHEIIIFHIIHHIIIIIIIIHEIIIHHEIIIIIIHIIIIHIIIHIIIIIIIIIIIIHIHIIIIIHIIIHGIIIIIGIIIHIIIIIHIIIIIIHIIHIHIIHIIIIIIIIIIIIIIIHGIIIIHIIIIIIIIHHHHHHIIIIIIIIIIIIIGIIIHHHIHHHHIIHDDDDD
@HISEQ:969:HM2KJBCX2:2:1101:5117:100200 2:N:0:ACTATGCA
GCCTGCAGTACTCCCAACTATCCCTATTAATCATTACGGCGGTCCTAGAAACCAACAAAATAGAACCGCACGTCCTATTCTATTATTCCATGCTAACGTATTCGAGCAAATGCCTGCTTTGAACACTCTAATTTTTTCAAAGTAAAAGTCCTGGTCCCCAACACGCCCAGTGAAGGGCATGCGGTTCTCCAGAAGAAAAGGCCCGGCCGGACAAGTGCACGCGGTGAGGCGGACCTGCCAGCCAGGCCAAAGGTTCAACTACGAGCTTTTTAACTGCAACAACTTTAATATACGCTATTGGAGCTGGAATTACCGCGGCTGCTGGCACCAGACTTGCCCTCCAA
+
DADDDIIHIIIGE?GHIIIHHGIIIIIIIFHIIIIHHEEIIIHHHHHIHIIIIIIIHIHGII?GEHIIIIEDH?HHIEHHHHHGHHHEEHHHIFHIGIIIIIHGIIIHIIHIIIIIIIIHHHHHIIIIIIIIIIIHHHIIHH@HGHIHHHIIHHHIIIIIHIHIIIIIHHFIGIIIHIHHIIIHHIIIIHIIGIHIHHIIIIIIIIGIIIIIIIIIIIIIIIIIIIIIIIIIIHIIIIIIIHIIIIHHIIIIIIIIIIIIIIIIIIIIIIIIIIIIIIIIHIIIIIIIIIIIIIIIIIIIIIIIIIIIIIIIIIIIIIIIIIIIIIIIIIIIIIIIIIIDDDDD
@HISEQ:969:HM2KJBCX2:2:1101:1621:101123 2:N:0:ACTATGCA
GCCTGCAGTACTCCCAACTATCCCTATTAATCATTACGTCAATCCTAGAAACCAACAAAATAGGATCGAACGTCCTATTTCATTATTCCATGCTAATGTATTCAAGCGTTAGCTTGCTTTAAACACTCTAATTTTTTCAAAGTAACAGTCCAAATTCCCCGCAACACCAAATTAATGGCATTACGGATCATCAGGAAGGAGGAATCAGTGAGACCAGTACATACAAGAGGCATGACCAACCTACTAACCCCGAAATTCAACTACGAGCTTTTTAACTGCAACAACTTTAATATACGCTATTGGAGCTGGAATTACCGCGGCTGCTGGCACCAGACTTGCCCTCCAA
+
@BDDAHHHHHEHIIIIIIIIIIIIIIIIIIIIIHIIIIIHHHIIIIIHIIIIIIIIHHIIIIHHIHHHIIIHHIIIIIIHIIIIIGIIHHHHHIHIIIHIHHHHHHI?GIIHIEFIIIHHHIHHIIIIIGIIIIHHIIIIHEIIHHHGFHHGHIHIIIHIIIIHHIIIHFIHHHHGIIHHHIHHHHIHHFHHIHEHIIHHHHHHHIIIHHGIIIIIIIIIHHIIHHHHGIIFHIIIHHGHFEHF@HCGHIHHIGIIIIIIIIHHHGIIIIIIHIIIIIIIIIIIIIIIIIIIIHIIIIIIIIIIIIIIIIIIIIIIIIIIIIIIIIIIIIIIIIIIIIIIIDDDDD
@HISEQ:969:HM2KJBCX2:2:1101:1898:101150 2:N:0:ACTATGCA
GCCTGCAGTACTCCCAACTATCCCTATTAATCATTACATCGATCCTAGAAACCAACAAAATAGAATCGGATGTCCTATTTCATTATTCCATGCTAATGTATTCAAGCGTGAGCCTGCTTTAAACACTCTAATTTTTTCAAGGTAACAGTCCTAATTCCCCGTGACACCAAATTAATGGCATTACGGTTCTTTAGAAGGTGAGAAATCAATAATATCAGTACATACCAACGGCATGACCGATACATTGATCCCGAAATTCAACTACGAGCTTTTTAACTGCAACAACTTTAATATACGCTATTGGAGCTGGAATTACCGCGGCTGCTGGCACCAGACTTGCCCTCCAA
+
ADDD@HIIIIHHHIHHGIIHHHHHHHHIIIHHHIHHHHIHHHIIIHHIIIHIHIHHEHIIIIICHIIIHHIIIFFHIHIHHHHH@GHH11CFEHIIIIIIIGHIIIIHIHIHHIHHHHIH?HIIHHHCGHHHHHIHHHHIIIIIIIHHIECIHIIHIGHIHIIIIIIHIHHHHIIHHGIHHIIHHHHIIIIHIIGIHHHFHIIIIHHIHIIHGIIHHHEHHHIIIHHHHHIIIHIIIIIIHHIHFAIIIHIIHIGIIHIIIIIIIHIIIIIHHGIIIIIIIIIIIHEEIIHGIIIHHEHHHGIIIIIIIIIHEIIIIIIIIIIIIIIIIIIIIIIIIIHIIIDDDDD
@HISEQ:969:HM2KJBCX2:2:1101:1765:101204 2:N:0:ACTATGCA
GCCTGCAGTACTCCCAACTATCCCTATTAATCATTACGTCAATCCTAGAAACCAACAAAATAGGATCGAACGTCCTATTTCATTATTCCATGCTAATGTATTCAAGCGTTAGCCTGCTTTAAACACTCTAATTTTTTCAAAGTAACAGTCCTGTTTCCCTGCAACACCAAATTAATGGCATTACAGTTCTTCAGAAAGGAGGAATCAGCGAAGCCAGTGCATACCAGTGGCACGACCAACCTGCTGACCCCGAAATTCAACTACGAGCTTTTTAACTGCAACAACTTTAATATACGCTATTGGAGCTGGAATTACCGCGGCTGCTGGCACCAGACTTGCCCTCCAA
+
DDDDDIIIIIIIIIIIIIIIIIIIHIIIIIIIIIIIIIHIIIIIIIIIIIIIIIIIIIIHIIIIIIIIIIIIIIGIIIIIIIIIIIIIIIHCHHEHIIIIIGIIIIIHIIIIIIIHIHIIHHIIIIHHHHIIIIIIIIIIHIIIIIIIHHIIIIIIIIIIIIIIHIHIIIIHHIIIIIIHIIIIIIIIGIIIIIIIIIIIIIIIIIIIIIIIIHIIIIIIIIIIIIIIIIIIIIIIIIIIIIIIHIIIIIHIIIIIIIIIIIIIIIIIIIIIIIHIIIIIIIIHIIIIIIIIIIIIIIIIIIIIHIIIIIIIIIIIIIIIIHIIIIIIIIIIIIIIIIIIIDDDDD
@HISEQ:969:HM2KJBCX2:2:1102:8716:2566 2:N:0:ACTATGCA
GCCTGCAGTACTCCCAACTATCCCTATTAATCATTACGTCAATCCTAGAAACCAACAAAATAGGATCAACGTCCTATTTCATTATTCCATGCTAATGTATTCAAGCGTTAGCCTGCTTTAAACACTCTAATTTTTTCAAAGTAACAGTCCTGTTTCCCTGCAACACCAAATTAATGACATTACAGTTCTTCAAGAAGGAGGAACCAGTAAAGCCAGTACATACCAGAGGCACGACCAACTTACTAATCCCGAAATTCAACTACGAGCTTTTTAACTGCAACAACTTTAATATACGCTATTGGAGCTGGAATTACCGCGGCTGCTGGCACCAGACTTGCCCTCCAA
+
DDDDDIIIIIIIIIIIIIIIIIIIHIIIIIIIIIIIHIIIGIIIIIIIIIIIIHIIIIIGHHHIHIIIIIIIIIIIIIIHIIIIIIIHGHIIIHIIIIIIIIIIIIIIIIIIIIIIIIIIHIIIIIIIHIIIHIIIIIIGIIIIIIIIIIHIIIIIIIIIIIIIIIIIHHHHIIHIIIIHIIIIIIIIIIIIIHIIIIIIIIIIHIIHIIIIIIIIIIIIHIIHIIHIIIIIIIIIIHIIIHHHIIHIIIIIIIIHIIIIIIIIGIIIHIIIIHIIIIIIIIIIHIHIIIIIIIIIIIHGIIIIIIIIIIIIIIIIIIIIIIIIIIIIIIIIIIIIIIIIDDDDD
@HISEQ:969:HM2KJBCX2:2:1102:8421:3139 2:N:0:ACTAAGCA
GCCTGCAGTACTCCCAACTATCCCTATTAATCATTACGTTGATCCTAGAAACCAACAAAATAGAATCGAACGTCCTATTTCATTATTCCATGCTAATGTATTCAAGCGCGTGCCTGCTTTAAACACTCTAATTTTTTCAAAGTAACAGTCCTGACTCCCCACAACATCAAATTAATGACATCATGATTCATCAGAAGGGAGAAATCAATGACATTAGTACGTACCGAAGGCACGACCGACGTATTGATCCCGAAATTCAACTACGAGCTTTTTAACTGCAACAACTTTAATATACGCTATTGGAGCTGGAATTACCGCGGCTGCTGGCACCAGACTTGCCCTCCAA
+
DDDDDIIHIIIIIIIIHIIIIIIIIIIIIIIIIIIIIIIIIHIIHIIIIIIIIIHHHIIIIIIIIIIHFHHIEHIHGHHHHHGHHIGHHIIIIHIHHHGHIHHHIIIIIIHHIIIIIIIHHIIIIIHIIIGIIHIIIHHIIGIIIHHHHIIIIHIIIIIIHHIIIIIIIIIIIIIIHFEIIIIIIIIIIGIIIIIIIIIIIIIIIIIIIIIIIIIIIIIIHIIIIIIIIIIIIIIIIIIIIIIIHIIIIIIIIIIIIIIIIIIIIIIIIIIIIIHIIIIIIIIIHHIIIIHHIIIIIIIIIIIIIIIIIIIIIIIIIIIIIIIIIIIIIIIHHHIIIIIIIDDDDD
@HISEQ:969:HM2KJBCX2:2:1102:3848:3400 2:N:0:ACTATGCA
GCCTGCAGTACTCCCAACTATCCCTATTAATCATTACGTCGATCCTAGAAACCAACAAAATAGGATTAACGTCCTATTTCATTATTCCATGCTAATGTATTCAAGCGTTAGCCTGCTTTAAACACTCTAATTTTTTCAAAGTAACAGTCCTGATTTCCCGCAACACCAAATTAATGACATCACGGTTCGTCAAGAAGGAGGAATCAGTAAAGCCAGTACATACCGAAGGCATGACCAACTTACTAACCCCGAAATTCAACTACGAGCTTTTTAACTGCAACAACTTTAATATACGCTATTGGAGCTGGAATTACCGCGGCTGCTGGCACCAGACTTGCCCTCCAA
+
DDDDDIIIHHIIIIIIIIIIIIIIIHIIIIIIIIIIIIIIIIIIIIIIIIIGIHCHIIIIIHHHEHHIHIHEHEHEHIHIHIIHHIIIGIHGHCHIIIIIIIHIHIHHIIIIIIIHIIIIIHHHEHIHIIIIIIIIGIHIHIIHIIIIHHHIIIIIHIIHHIIIIHIIIIIIIHHIIIIIIIIIIIIHIHIIIIIIIIIIIIIIIIIHHIHIHGIIIIIIIIIIIIIIIIIIHIIIIIIIHIHGIIIIIIIIHIIIIIIIIIIIIIIIIIIIHHIIIIIIIIIIHIIIIIIIIIIIHHFHIIIIIHIIIIIHIIIIIIIIIIIIIIIIIIIIIIIIIIIHDDDDA
@HISEQ:969:HM2KJBCX2:2:1102:12264:3304 2:N:0:ACTATGCA
GCCTGCAGTACTCCCAACTATCCCTATTAATCATTACGTCAATCCTAGAAACCAACAAAATAGGATCGAACGTCCTATTTCATTATTCCATGCTAATGTATTCAAGCGTTAGCCTGCTTTAAACACTCTAATTTTTTCAAAGTAACAGTCCTGTTTCCCTGCAACACCAAATTAATGGCATTACAGTTCTTCAGAAAGGAGGAACCAGCAAAGCCAGTGCATACCAGTGGCACGACCAACCTGCTGATCCCGAAATTCAACTACGAGCTTTTTAACTGCAACAACTTTAATATACGCTATTGGAGCTGGAATTACCGCGGCTGCTGGCACCAGACTTGCCCTCCAA
+
DCDDCIIIIIIIIIIIIIIIIIIIIIIIH?HHIIGIIIIIIIIIIIIIIIIIIIIIIHIHIIIIHIIIIIIIIIIHIIIIIIIIIIIIIIIIHIIGIIIIIIIIIIIIIIIHIIIIIIIIIIIIIIIIIIIIIIIIIIIIIIIIIIIIIIIIIIIIIIIIIIIIIIIIIIHIIIIIIIIIIIIHIIIHHIIIIIIIIIIIIIIIIIIIIIIIIIIIIIIIIIIIIIIIHIIIIIIHIIIIIIIHHIIIIIIGIIIIIIIIIIIIIIIIIIIIIIIIIIIIIHIIIIIIIIIIIIIIIIIIIIIIIIIIIIIIIIIIIIIIIIIIIIIIHIIIIIHIIIIHIDDDDD
@HISEQ:969:HM2KJBCX2:2:1102:18761:3615 2:N:0:ACTATGCA
GCCTGCAGTACTCCCAACTATCCCTATTAATCATTACGGTGGTCCTAGAAACCAACAAAATAGAACCATGCCGTCCTATTTTATTATTCCATGCTAATGTATTCAAGCAAAAATGCCTGCTTTAAACACTCTAATTTTTTCAAAGTAAAGGTCCTGGTTCCCCGCGGCATCCAATTAAGGACATCGCGGTTCTCCAGAAGGTGAGAAATTGACTGCACCAGTTCATACCCCGTGAGGCACGACCGATGCGCCAATCCCGAAATTCAACTACGAGCTTTTTAACTGCAACAACTTTAATATACGCTATTGGAGCTGGAATTACCGCGGCTGCTGGCACCAGACTTGCCCTCCAA
+
?DDDDHIIIHIIIIIIIIIHHIIIIIIIIGIIHIIIIIIHGDEHHIIHHIIHIIIIIGIEFHHHIIIHHHIFDDCDHHIIIHIIIHHHHFHIHFIIIGHHIGHIIHIHHIHIHIIHHEEHHGHHCHIIIHIHHHGIGHIIHHHHGFHGIIIIIIIHIHGGHCIIHHIHGIIIIHHGIIIIIIHHIIIIIIIIIIIIIIIIIIIHIIIIHHIHHHHIIIGIHIIIIIIIIHIIIIIIIIIHIIIIIIGHIIHHIHIIIIIIHIHGHIIIIIIIIIIIIIIHIIIIIIIIIIIIIIIHIGIIHIGIIIIIIIIIIIIIIIIIIIIIIIGIIIHIHHHIIIIHIIIIIIIIDDDD@
@HISEQ:969:HM2KJBCX2:2:1102:7809:2773 2:N:0:ACTATGCA
GCCTGCAGTACTCCCAACTATCCCTATTAATCATTACGTCAATCCTAGAAACCAACAAAATAGGATCAAACGTCCTATTTCATTATTCCATGCTAATGTATTCAAGCGTTAGCCTGCTTTAAACACTCTAATTTTTTCAAAGTAACAGTCCTGTTTCCCTGCAACACCAAATTAATGACATTACAGTTCTTCAAGAAGGAGGAACCAGTAAAGCCAAGTACATACCAGAGGCACGACCAACTTACTAATCCCGAAATTCAACTACGAGCTTTTTAACTGCAACAACTTTAATATACGCTATTGGAGCTGGAATTACCGCGGCTGCTGGCACCAGACTTGCCCTCCAA
+
BADDDIIFHEHHHIHIIIIIHIHIHHIIIIIIHIHHIIHHGHIIIFEFEHIIIHHIIFEHHGGHFHHHEHHIIHIIGHHHIIIICFFIEEHHHIHECIIHHHEEHHIHHHHHCIIIHIHHHHIIIIHIHIIHHHFHIIIIIIIHHHIIIIIIHHHIIEGHIHHIHHHHHHHDHHHHIIIIHIIHIIIIIIHHHEHEIIIHHIHHHHHHIIIIIIHHIIIIIIIIIIH<IIHHHIHHIIIIIIHIHGHIIIIIIIIHGIIIIIHHIIIIIIIIIIIHIIHIHHHEHEHIIIIIHHIHIIIHFGIIHIIIHIHHHHIHIHIIIIIIIIIHIIIHIIIHHHIIIHBDDBD
@HISEQ:969:HM2KJBCX2:2:1102:10812:3516 2:N:0:ACTATGCA
GCCTGCAGTACTCCCAACTATCCCTATTAATCATTACGTCAATCCTAGAAACCAACAAAATAGGTTTGAACGTCCTATTTCATTATTCCATGCTAATGTATTCAAGCAAATGCCTGCTTTAAACACTCTAATTTTTTCAAAGTAACAGTCCTGTTTCCCTGCAACACCAAATTAATGACATTACAGTTCTACAGAAAGGAGGAATCAGCGAGACCAGTTCATACCAGTGGCACGACCAGCCTGCTGACCCCGAAATTCAACTACGAGCTTTTTAACTGCAACAACTTTAATATACGCTATTGGAGCTGGAATTACCGCGGCTGCTGGCACCAGACTTGCCCTCCAA
+
@DBDDHHIIIIIIIIIIIHIHIHIIIIIIIIIIIIHIIFIIIIHIIIIIIIHHHHHIHIIIIHIHHHHIIHIIGDHIIGHHIIIIIIEHHHFEF?GIIIIIHIHIIHIIIIHHCIIHHHIHIIIIIIIIIIIHIIIHHIIIIIIHIIIHIIIIIHHGHIHIIIIIIIHHHGHHIIIIIHHHIIIIIIIHIIIIIIIIIIIIHIHGIIIIIHIHIIIIIIIHIHIIIIIIIIIIIIHIIIIIIHHGHHEHIGIIIHIIIIIIHHIIIIIIIIHHIHIHIIIIIIIIIIIIIIIIIIIIIIIHHIIIIIIIIIIIIIIIIIIIIIIIIIIIIIIIIIIIIIIIDDBDB
@HISEQ:969:HM2KJBCX2:2:1102:10720:3916 2:N:0:ACTATGCA
GCCTGCAGTACTCCCAACTATCCCATTAATCATTACGTCGATCCTAGAAACCAACAAAATAGAATCAAACGTCCTATTTCGTTATTCCATGCTAATGTATTCAAGCGTGAGCCTGCTTTAAACACTCTAATTTTTTCAAAGTAACAGTCCTGATTCCCCATGACACCAAATTAATGACATCATGGTTCGTCAGAAGGTAGGAATCAATAATACCAGTACGTACAATAGCACGACCAATAAATTGATCCCGAAATTCAACTACGAGCTTTTTAACTGCAACAACTTTAATATACGCTATTGGAGCTGGAATTACCGCGGCTGCTGGCACCAGACTTGCCCTCCAA
+
DDDDDIIIIIIIIIIIIIIIHHHIIIIIIIIIIIIIIIIIIIIIIIIHIIIIIIHIHIIHIHHHIIHHIIIHHHHIIHIIEHHIIIIEHIHIHIIIIIIIIIHIIGIIIIIIIIIIIIIIGHIIIIIIIIIIIIIIIIIHIIIIHHIHIIIHIIHHHIIIIIIIIIIIIIGIIIIIIIIIIIHDIHIIHIIIIIHIIHHIIIIIGHHIIIIIIIIIIIIIIIIIIGIIIIHIIIIIIIIIIIHIIIIIIHIIIHIIIIIIIIIIIIIIIIIIIIIIIIIIIIIIIIIIIIIIIIIIIIIIHIGIIHHIHIIIIIIIIIIIIIIIIGIIIIIIIIIIIIIDDDCD
@HISEQ:969:HM2KJBCX2:2:1102:15859:4168 2:N:0:ACTATGCA
GCCTGCAGTACTCCCAACTATCCCTATTAATCATTACGTCAATCCTAGAAACCAACAAAATAGGATCAACGTCCTATTTCATTATTCTATGCTAATGTATTCAAGCGCAAGCCTGCTTTAAACACTCTAATTTTTTCAAAGTAACAGTCCTGATTCCCCACCACACCAAATTAATGACATGATGGTTCATCAGAAGGTAGAAATCAGTAACACCAGTACGTACCGAAGGCACGACCAGCGTACTAATCCCGAAATTCAACTACGAGCTTTTTAACTGCAACAACTTTAATATACGCTATTGGAGCTGGAATTACCGCGGCTGCTGGCACCAGACTTGCCCTCCAA
+
DDDDDIIHIIIIIIIIIIIIIIIIIIIIIIIIIIIIIIIIIIIIIIIGIIIIIIIIIHIIIIIIIIHIIIEGHIIIIIIIIIIIHGIIIIIIIHIIHIIHIIIIIHIIHIHHIIIIHHIIIIIIIIIIIIIIIHIIHIHIIIIIIIIIIIIIIHHHIHIIIIIIIIIIIIHIIIIIIIIIIIIIIIIIIIIIIIIIIIIIIIIIIIIIIIIIIIIIIIIIIIIIIIIIIIIIIIIIIHHHIIIHHIIIIIIIIIIIIIIIIIIIIIIIIIIIIHIIIIIIIIIIIIIIIIIIIIIIIIIIIIIIIIIIIIIIIIIIIIIIIIIIIIIIIIIIIIIIIIIIDDDDD
@HISEQ:969:HM2KJBCX2:2:1102:13623:4130 2:N:0:ACTATGCA
GCCTGCAGTACTCCCAACTATCCCTATTAATCATTACATCGATCCTAGAAACCAACAAAATAGAATCGGATGTCCTATTTCATTATTCCATGCTAATGTATTCAAGCGTAAGCCTGCTTTAAACACTCTAATTTTTTCAAGGTAACAGTCCTAATTCCCCGTGACACCAAATTAATGGCATTACGGTTCTTTAGAAGGTGAGAAATCAATAATATCAGTACATACCAACGGCATGACCGAAACATTGATCCCGAAATTCAACTACGAGCTTTTTAACTGCAACAACTTTAATATACGCTATTGGAGCTGGAATTACCGCGGCTGCTGGCACCAGACTTGCCCTCCAA
+
DBDDAIIIIIIHIHHHIIIHIIIIIIIIIIIHIIIHIIIHHIIIHIIHHIIIIIGHHHHHHIIIIHIEHEHHHIIIIIIIHIIIIIIIGHIIIIEHIIIIIHIIIHIIHHHIIHIHIIIIIHHIIHEHIIHHIIIIIIIIGIIIHHIHHGIIIHHHIIIIGIIIIIIIIIHHIIHIIIIIIIIHIIIIIIIIIIIIIIIIIIIIIHIIIIIIIIIIIHIIIIHIHIIIHIHIIIIIIIIIIIIIHCIIIIIIIIIIIHIIIIIIIIIIIIIIIIIIIIHIIIHIIIIIIIIHIIIIIIIIIIIIIIIIIIIIIIIIIIIIIIIIIIIIIIIIIIIIIIIIIIDDDDD
@HISEQ:969:HM2KJBCX2:2:1102:17829:4440 2:N:0:ACTATGCA
GCCTGCAGTACTCCCAACTATCCCTATTAATCATTACATCGATCCTAGAAACCAACAAAATAGAATCGGATGTCCTATTTCATTATTCCATGCTAATGTATTCAAGCGTGAGCCTGCTTTAAACACTCTAATTTTTTCAAGGTAACAGTCCTAATTCCCCGTGACACCAAATTAATGGCATTACGGTTCTTTAGAAGGTGAGAAATCAATAATATCAGTACATACCAACGGCATGACCGAAACATTGATCCCGAAATTCAACTACGAGCTTTTTAACTGCAACAACTTTAATATACGCTATTGGAGCTGGAATTACCGCGGCTGCTGGCACCAGACTTGCCCTCCAA
+
DDDDDIIIIIIIIIIIIIIIIIIIIIIIIIIIIIIIIIIIIIIIIIHIIIIIHIIIGIIIIHIHHIIIIGIHHIIIHIIIIIIIIIIHIIIIIIIIIIIIIIIIIIIIIIIHIIIIIIIIIIIIIHHIIIIIIIIIIIIIIGIIIIIIIHIIHHHIIHIHHIHIIIIIIIIHIIIIIHIIIIIIIIIIIIIIIIIIIIHIIHIIIIIIIIIIHIIIIIIIIIIIIIIIIIIIIIIIIHIIIIIIIHIIIIIHHIIIIIIIIIIIIIIIIIIIIIIIIIIIIIIIIIIIIIIIIIIIIIIIIIIIIIIIIHIIIIIIIIIIIIIIIIIIIIIIIIIIIIIIIIDDDDD
@HISEQ:969:HM2KJBCX2:2:1102:15629:3535 2:N:0:ACTATGCA
GCCTGCAGTACTCCCAACTATCCCTATTAATCATTACATCGATCCTAGAAACCAACAAAATAGAATCGGATGTCCTATTTCATTATTCCATGCTAATGTATTCAAGCGTGAGCCTGCTTTAAACACTCTAATTTTTTCAAGGTAACAGTCCTAATTCCCCGTGACACCAAATTAATGGCATTACGGTTCTTTAGAAGGTGAGAAATCAATAATATCAGTACATACCAACGGCATGACCGAAACATTGATCCCGAAATTCAACTACGAGCTTTTTAACTGCAACAACTTTAATATACGCTATTGGAGCTGGAATTACCGCGGCTGCTGGCACCAGACTTGCCCTCCAA
+
DDDDDIIIIIIIIIIIHIIIIIIIIIIIIIIIIIIIIIIIIIIIIIIIIIIIIIIIIIIIIIHIIIIIIIIIIIIIIIIIIIIIIIIIIIIIIIIHIIIIHHHIIHEHHIIIIIIHIIIIIIIIIIIIIIIIIIIIIIIIIIIHIHHIIIIIIIIIIIIIIIIIIIIIIIIIIIIIIIIIIGIIIIIIIIIIIIIIIIIIIIIIIIIIIIIIIIIIIIIIIIIIIIIIIIIIIIIIIIIIIIIIIGGIIIIIIIIIIIIIIIHIIIIIIIIIIIIIIIIIIIIIIIIIIIIIIIIIIIIIIIIIIIIIIIIIIIIIIIIIIIIIIIIIIIIIIIHIIIIIIIDDDDB
@HISEQ:969:HM2KJBCX2:2:1102:20290:5323 2:N:0:ACTATGCA
GCCTGCAGTACTCCCAACTATCCCTATTAATCATTACGTCAATCCTAGAAACCAACAAAATAGGATCGAACGTCCTATTTCATTATTCCATGCTAATGTATTCAAGCGTTAGCTTGCTTTAAACACTCTAATTTTTTCAAAGTAACAGTCCAAATTCCCCGCAACACCAAATTAATGGCATTACGGCTCATCAGGAAGGAGGAATCAGTGAGACCAGTACATACCAGAGGCATGACCAACCTACTAATCCCAAAATTCAACTACGAGCTTTTTAACTGCAACAACTTTAATATACGCTATTGGAGCTGGAATTACCGCGGCTGCTGGCACCAGACTTGCCCTCCAA
+
CDDDDIIIIIIIIIIIIIHIHIIIIIIIIIIIIIIIIIIIIIIIIIIIIIIIIIIIIIIIIIHHHHIIIIHIHHIHIIHIIIIIIIIIIIIHHIIIGIIIIIHHIGHHIIIIHHHHIHHIIIIIIIIIIIHIIIHIHIIIIIHIHIHIIHHIIIIIIIIIIIIHIIIIIIIIIIIHHIIIIIIIHIIIIHIIIIIIIIIIIIIIHIIIIIIIIIIIIIIIIHIIIIIIIIIIIIIIIIIIIIHHFIIHIHIGIIIIIIIIIIHIIIIIIIIHIIIIIIIIIIIIIIIIIIIIIIIIIIIIIHIIIHIIIIIIIIIIIIIIIIIIIIIIIIIIIIIIIIIIIDDDDD
@HISEQ:969:HM2KJBCX2:2:1102:7045:6055 2:N:0:ACTATGCA
GCCTGCAGTACTCCCAACTATCCCTATTAATCATTACGTCGATCCTAGAAACCAACAAAATAGAATCAAACGTCCTATTTCATTATTCCATGCTAATGTATTCAAGCGTGAGCCTGCTTTAAACACTCTAATTTTTTCAAAGTAACAGTCCTGATTCCCCACAACACCAAATAAATGACATCATGGTTCGTCAGAAGGGAGAAACCAACAATACCAGTACGTACCGAGGCACGACCGACATGATGGTCCCGAAATTCAACTACGAGCTTTTTAACTGCAGCAACTTTAATATACGCTATTGGAGCTGGAATTACCGCGGCTGCTGGCACCAGACTTGCCCTCCAA
+
?DBAD@GEGHHCFEGEHH1D?GHHHHIHIIHHIHHHIGCGHHH?GHHHIHHEHCHHHHH1@F1<F?<C1CGCC1CECHED?GEHEEHF?GE?1DCH@CECGCHHHHFHEHFHEGFCEFE?HEHHIFHFFEHFEHEFBFGHHFGHEHHAEGHEEB<<<=D<D?GHEFH0CGF0HGECCCEGCEEHHHHCGFHHIIHHH*IHEECHCFHFHDG@FFHHCEFGHHHHIHHHEGEHE?GHHF?HGCD<EDHC/HGHFIHHEEDFIHHG?IHHIIHHEFH@@C?GHHEEEHHGIIIHIIIHIIHHGIIIIHHHHIIHHDHHHIHIHEHGC@@EHHFHFIHHEDHH@@@00
@HISEQ:969:HM2KJBCX2:2:1102:9738:6289 2:N:0:ACTATGCA
GCCTGCAGTACTCCCAACTATCCCTATTAATCATTACGTCGATCCTAGAAACCAACAAAATAGAATCAAACGTCCTATTTCATTATTCCATGCTAATGTATTCAAGCGCGAGCCTGCTTTAAACACTCTAATTTTTTCAAAGTAACAGTCCTGATTCCCCACGACACCAAATTAATGACATCGTGGGTAGGAATCAATTTGACCAGTACGTACCGAGGCACGACCGACCAACAGATCCCGAAATTCAACTACGAGCTTTTTAACTGCAACAACTTTAATATACGCTATTGGAGCTGGAATTACCGCGGCTGCTGGCACCAGACTTGCCCTCCAA
+
ADDCAHIIHIIIFHIHIIEEHHIHIIIIIIIIHIIIIIIIGHHHHIIIIGIHHHIIHIIEHIHHIHHFHIIGGHHHHHHHIIIIIHHGIHIIIIIIIIIIIIHIIIHIIIIHHHIHIIIIIHEHIIIIIIGIIHIIHIIIIIIIIIIIIIIIIIHHIHDHHIIIHHIIIIIIHIIIIIHIIIIIIIIIIIIIIHIIIIIIHHIGIIIHIIIIIIIIIIIIIIIIIIIHIIIIHIIIIIIIIIIIIIIIIHHIIIIIIIIIIHGIIHIIIIIIIIHIIHIHHHIIHIHHHIIIIIIIIIIIIIIIIIIIIIIIIIHIIIIIIHIIIIHIIDDDDD
@HISEQ:969:HM2KJBCX2:2:1102:14973:7632 2:N:0:ACTATGCA
GCCTGCAGTACTCCCAACTATCCCTATTAATCATTACATCGATCCTAGAAACCAACAAAATAGAATCGGATGTCCTATTTCATTATTCCATGCTAATGTATTCAAGCGTGAGCCTGCTTTAAACACTCTAATTTTTTCAAGGTAACAGTCCTAATTCCCCGTGACACCAAATTAATGGCATTACGGTTCTTTAGAAGGTGAGAAATCAATAATATCAGTACATACCAACGGCATGACCGAAACATTGATCCCGAAATTCAACTACGAGCTTTTTAACTGCAACAACTTTAATATACGCTATTGGAGCTGGAATTACCGCGGCTGCTGGCACCAGACTTGCCCTCCAA
+
DCDDCIIIHIIIIIHIIIIIIIIIIIIIIIIIIIIIIIIHHIIIIIIHIHHHIIIHEEHIHIIIIIHFHIIGFHHHHHHIIIIIHIHEHIHIGHIHIIHHHHIHHIIIIIIIIIIIHHIHIIIIIIIHIHGIHIIHIIHHIIIHIIIIIIHIIIIIIIHIIHIIIIIHIHHHIHHHIIIIIHIHIIIIIIIIIHHHHIHIIIIIIIIIIIHIIIIIIIHHIIIIIIIIIIIIIIIHIIIIIIIIHFIIIHIIIIIIIHF1HEIIIIIIIGIIIIHHIIIIIIIIIIIIIHHIIIIIIIIIHGIIIIIIIIIIIIIIIIIIIIIIIIIIIHIIIIIIIIHIIICCDDD
@HISEQ:969:HM2KJBCX2:2:1102:20818:7918 2:N:0:ACTATGCA
GCCTGCAGTACTCCCAACTATCCCTATTAATCATTACGTCGATCCTAGAAACCAACAAAATAGAATCAAACGTCCTATTTCATTATTCCATGCTAATGTATTCAAGCGTAAGCCTGCTTTAAACACTCTAATTTTTTCAAAGTAACAGTCCTGATTCCCCACGACACCAAATTAATGACATCGCGGTTCTTCAGAAGGTAGGAACCAATAATGCCAGTGCGTACCGAAGCACGACCAACAATTTGATCCCGAAATTCAACTACGAGCTTTTTAACTGCAACAACTTTAATATACGCTATTGGAGCTGGAATTACCGCGGCTGCTGGCACCAGACTTGCCCTCCAA
+
DDDDBHEHGHDFHGHIIIIIHIIIIIIIIIIIIHIIIIIHIIIIIIIIHIHIHIIIGIIIIGHHHHIIIIHHHHHIIIIIIHHIIIHHHIIHGHIHHHFHIHHHIIHHIIIHIIHEHHGHIIIIIHGHHIIIIIIIIHIIIIIHIIIHHIHHCHHGIIIIHIIIIHIIHIIHHIIIIIIHHHHIIIIHHIHGIIGIIHHHIHIIIIHIHHIHHIIIIIIIIIIIIIIGIIIIIIIIIIIIH<HFIHGIIIIIIIHHIIIIIIIHHIIIIIIHHGIIIIIIIIIIIIIIHHGIHIIHHIHFIIIIIIIIIIIIIIIIIIIIIIIIIIIIIIIIIIIIIIIIDDDDD
@HISEQ:969:HM2KJBCX2:2:1102:18478:7808 2:N:0:ACTATGCA
GCCTGCAGTACTCCCAACTATCCCTATTAATCATTACATCGATCCTAGAAACCAACAAAATAGAATCGGATGTCCTATTTCATTATTCCATGCTAATGTATTCAAGCGTGAGCCTGCTTTAAACACTCTAATTTTTTCAAGGTAACAGTCCTAATTCCCCGTGACACCAAATTAATGGCATTACGGTTCTTTAGAAGGTGAGATATCAATAATATCAGTACATACCAACGGCATGACCGAAACATTGATCCCGAAATTCAACTACGAGCTTTTTAACTGCAACAACTTTAATATACGCTATTGGAGCTGGAATTACCGCGGCTGCTGGCACCAGACTTGCCCTCCAA
+
DDDDDIIIIIIIIIIIIIIIIIIIIIIIIIIIIIIIIIIIIIIIIIIIIIIIIIIIHIIHIHIIIIIHIHHIIIIIIIHIIIIIIIIHIIIIEHIIHIHIHHHIIIIIIIIIIIIIIIIIIIIIIGIIIIIIIIHIIHGIIIIIIIIIIHIIIIIIGIIIHIIIIIHIIIIHIIIIIIIIIIIIIIIIHIIIIIIIIIIIIIIIIHIIIIIIIHIIIIIIIIIIIIIIIIIIIIIIIIIIIIIIIHIIIIIIIIIIIIIIIIIIIHIIIIIIIIIIIIIIIIIIIIIH?IIIIIIIIIIIHHIIIHIIIIIIIIIIIIIIIIIIIIIIIIIIIIIIIIIIIIDDDDD
@HISEQ:969:HM2KJBCX2:2:1102:7799:7771 2:N:0:ACTATGCA
GCCTGCAGTACTCCCAACTATCCCTATTAATCATTACGTCAATCCTAGAAACCAACAAAATAGGATCGAACGTCCTATTTCATTATTCCATGCTAATGTATTCAAGCGTTAGCCTGCTTTAAACACTCTAATTTTTTCAAAGTAACAGTCCTGTTTCCCTGCAACACCAAATTAATGACATTACAGTTCTTCAGAAAGGAGGAATCAGCGAAGCCAGTACATACCAGTGGCACGACCAACCTGCTGACCCCGAAATTCAACTACGAGCTTTTTAACTGCAACAACTTTAATATACGCTATTGGAGCTGGAATTACCGCGGCTGCTGGCACCAGACTTGCCCTCCAA
+
@BDDDHIGHIIIH?GHFHCHHHHHIIIE?CHHFCFHIHFHHIHHEHIEGEHFHIII1HFHIHHHHIIHCHHIIHCEHHFHICCC@EE1DGH@HEEEHIHIIIHIHHIIIHHEHHIIIHHHHEIHEHIHHEHHIHHHIHGIIHIIIIIIHFHHHGHHHHHHGIHHFIHF<EEIIIIHHIHGEIIHHHGGIHHEIIIIIIIIHIIIIIIIHGHIIGIHIHHIIIIIHHHHHCHHIIHIIGIHHEEGDIHHIHIHHGIIGIIIIHHIIHHIHHIHHGCEIIIIIIIHHHIIIIIIIIHFHHHHHIIIIHIHHHHHIIGIIIIIHIIIIIIIIIHIHIHIIIIIHBCDDD
@HISEQ:969:HM2KJBCX2:2:1102:7628:8016 2:N:0:ACTATGCA
GCCTGCAGTACTCCCAACTATCCCTATTAATCATTACGTCAATCCTAGAAACCAACAAAATAGGATCGTCGTCCTATTTCATTATTCCATGCTAATGTATTCAAGCGTTAGCCTGCTTTAAACACTCTAATTTTTTCAAAGTAACAGTCCTGTTTCCCCGTAACACCAACTTAATGGCATTACGGTTCTACAAGAAGGAGGAATCAGCAAAGCCAGTGCATACCAGTGGCACGACCAACTTGCTGACCCCGAAATTCAACTACGAGCTTTTTAACTGCAACAACTTTAATATACGCTATTGGAGCTGGAATTACCGCGGCTGCTGGCACCAGACTTGCCCTCCAA
+
DDDDDGHIIIIIIIIEHIIIIIIII@HHHHHIIIIIIIIIIFHIIIIIHIIIIHHIIIIHIHHIIIIIIGIIIIIIIIIIIIIIIIIHHIIHIIIIHIIIIIHIIHIIIIIIIIIIIIIHIIIIIIIIHIIIIIIIIIIIIIHIIIIIGIIIIIGIIIIHIIHIIIIHGHIIHIIIHHHIIIIIIIIIIIIHIIIHIIIIIIIIIIIHHFIIIIIIIHIIIIIIIIIHIIIHIIIIIIIIIIHHIIIIIHHIIIIIIIIIIHIIHIIIIIIIHFIIIIIIIIIIIIHGGIIIIIIIIIIHIIIIIIIIIIHIIIIHIIHGHHIIIIIIIIIHIIIIIIIIDDDCD
@HISEQ:969:HM2KJBCX2:2:1102:9700:8542 2:N:0:ACTACGCA
GCCTGCAGTACTCCCAACTATCCCTATTAATCATTACATCGATCCTAGAAACCAACAAAATAGAATCGGATGTCCTATTTCATTATTCCATGCTAATGTATTCAAGCGTGAGCCTGCTTTAAACACTCTAATTTTTTCAAGGTAACAGTCCTAATTCCCCGTGACACCAAATTAATGGCATTACGGTTCTTTAGAAGGTGAGAAATCAATAATATCAGTACATACCAACGGCATGACCGAAACATTGATCCCGAAATTCAACTACGAGCTTTTTAACTGCAACAACTTTAATATACGCTATTGGAGCTGGAATTACCGCGGCTGCTGGCACCAGACTTGCCCTCCAA
+
DDDDDIIIIIIIIIIIIIIIIIIIIIIIHIIIIIIIIIIIIIGHIIIIHHIIIIIIIIIHIIIIIIIHIIIHIIIIIIIIIIIIIIIHIIGIHIIHIIIIIIIIIIIIHIHIIIIIHIIIIIIIIIIIHIIIIIIIHIHIIIIIIIIIIIIIIIIIIHHIIIIIIIHIIIIIIIIIIIIHIHHIIIIIIIIIIIIIIIIIIIIIIIIIIIIIIIIIIIIIHIIIIIIIIIIIIIIIIIIIIIIHHIIHHIIIIIIIIIIIIIIIIIIIIIIIIIIIIIIIIIIIIIIIIIHHIIIIIIIIIHIIIIIIIIIIIIIIIIIIIIIIIIIIIIIIIIIIIIIIIIDDDDD
@HISEQ:969:HM2KJBCX2:2:1102:20444:8618 2:N:0:ACTATGCA
GCCTGCAGTACTCCCAACTATCCCTATTAATCATTACGTCAATCCTAGAAACCAACAAAATAGAATCAAACGTCCTATTCCGTTATTCCATGCTAATGTATTCAAGCGTGAGCCTGCTTTAAACACTCTAATTTTTTCAAAGTAACAGTCCTGATTTCCCATAACACCAAATTAATGGCATTATAGTTCGTCAGAAGAGAGAAACCGATTATACCAGTACGTACAAAAGCACGACCAATAAACCGGTCTCGAAATTCAACTACGAGCTTTTTAACTGCAACAACTTTAATATACGCTATTGGAGCTGGAATTACCGCGGCTGCTGGCACCAGACTTGCCCTCCAA
+
BBBDDGHHHIHECFGEH=@HHHFHGHHHIGHEHHIIHHHHIIHHHHHHEHIICHIIIH@CHE1CCGE1GEF0D?GGHHEH@1GHE1DF1CG?EFHHHHHHGHHGHEF@HHGHHG@@G@CEFGEGEHC@FEHGEHFHIIIIIH8FCHF?@IHG@HEEGHHHGEHHHIHEIHGFCHHHEEHGCHFGHDHFIHFHH:HG@EHH9IIHEDHHECHFHHFIGFIIHGHHHIIHHIIHHHFFHHIHDHHEGHHHHFHHEHHHHHHEEHHIIIHHIIIIIIIHHIIHIHHGEHFIHHHHIHEFEHEGIIIIIIHIIHE/HDDHHIIIIIIHHHHIIIIHHHHHHHGGD@BAD
@HISEQ:969:HM2KJBCX2:2:1102:9792:9396 2:N:0:ACTATGCA
GCCTGCAGTACTCCCAACTATCCCTATTAATCATTACGTCAATCCTAGAAACCAACAAAATAGGATCAAACGTCCTATTTCATTATTCCATGCTAATGTATTCAAGCGTTAGCCTGCTTTAAACACTCTAATTTTTTCAAAGTAACAGTCCTGTTTCCCTGCAACACCAAATTAATGACATTACAGTTCTTCAAGAAGGAGGAACCAGTAAAGCCAGTACATACCAGAGGCACGACCAACTTACTAATCCCGAAATTCAACTACGAGCTTTTTAACTGCAACAACTTTAATATACGCTATTGGAGCTGGAATTACCGCGGCTGCTGGCACCAGACTTGCCCTCCAA
+
DDDDDIIIIIIHIIIIIIIIIIIIIIIIIIIIIHIIIIIIIIIIIIIIIIIIIIHIHHHIIIIHIIIIIIIIHIIIIIGIIIHIIIIIIIIIIIIIIIIIIIIIIIIIIIIIIIIIIIIIIIIIIHIIIIIIIIIIIIIIIIIIIIIIIIIIIIIIIIIIIIIIIIIIIIIIIIIIIIIIIIIIIIIIIIIIIIIIIIIIIIIIIIIIIIIIIIIIIIHIIIIIHIIIIIIIIIIIIIIIHIIHHIIHIIIIIIIIIIIIIIIIIHGIIIIIIIHIIIIIIIIIIIIIIIIIIIIIIIIHHIIIIIIIIIIIIIIIIIIIIIIIIIIIIIIIIIIIIIIIIDDDDD
@HISEQ:969:HM2KJBCX2:2:1102:7632:9951 2:N:0:ACTATGCA
GCCTGCAGTACTCCCAACTATCCCTATTAATCATTACGTCGATCCTAGAAACCAACAAAATAGGTTCGATCGTCCTATTTCGTTATTCCATGCTAATGTATTCAAGCGCGAGCCTGCTTTAAGCACTCTAATTTTTTCAAAGTAACAGTCCTGTTTCCCCGCAACAACAAATTAATGCCATCACGGTTCTACAAGAGGGAGGGACCAGTGAGGCCAGTGCATACCAGTGGCACGACCAACCTACTGGCCCCGAAATTCAACTACGAGCTTTTTAACTGCAACAACTTTAATATACGCTATTGGAGCTGGAATTACCGCGGCTGCTGGCACCAGACTTGCCCTCCAA
+
DDDDDHHIIIIIIIIHIIIIHIIIIIIIIIIIHIIIHFHIIIIIIIIIIIIIIIIIHH1GHIHHHHHHIIIHIIIIHIIIHHIHIIIIHIIIGIIIHIIIIIIHIIIIHIIIIIIIIIIHIIIIHIIIIIHIIIIIHHHIIIIIIIIIIIIIIIHHIIHIHIIIHGIIIIIIIIHIIIIIIIIIIIIHIIHIIIIIIIIIIIIIIHIIIIIIIIHIIIIIIIHIIIIIIIIIIIIIIIIIIIHHHIIIHIGIIIHIIIIIIIHIIIIIIIIIIIIIIIIIIIIHHIIIGIHGHGIIIIIIIIIIIIIIIIIIIIIGIIIIIIIIIIIIIIIIIIIIIIIIIDDDDD
@HISEQ:969:HM2KJBCX2:2:1102:8187:10567 2:N:0:ACTATGCA
GCCTGCAGTACTCCCAACTATCCCTATTAATCATTACGGTGATCCTAGAAACCAACAAAATAGAACCATGCCGTCCTATTCTATTATTCCATGCTAATGTATTCGAGCAAAAATGCCTGCTTTAAACACTCTAATTTTTTCAAGGTAAAGGTCCTGGATCCGCAAGACACCCAATTAAGGACATCAAGTTTCTCCAGAAGGTGAGAAATCAACAGCGACAGTTCATACCCCTTAAGGCATGACCATCACGTCAATCCCGAAATTCAACTACGAGCTTTTTAACTGCAACAACTTTAATATACGCTATTGGAGCTGGAATTACCGCGGCTGCTGGCACCAGACTTGCCCTCCAA
+
DDDDCIIIIIIIIIIIIIIIIIIIIHIIIIIHIIIIIIIIIHIIIIHIHCHHHIIIIIIHHGH?GHHHIIIIDEHHIIIIIIIHIIIIGHIIIIIHIIIIIHHHHHIIIIIIIIIIIIIIIIIIIIIIIIIIIIIIIIIIHIIIIIIHIIIHIGIHIHHHIIIHIIIIIIIIIIIIIIIHIIIHIIIIIIIIIIIIIIIIIIIIIIIIHIIIIIIIIIIIIIIIIIIIIIIIIIIIIIIIIIIIIIIIIIHHIIIIIIIIIIIIIIIIIHIIIHIIIIIIIIIIIIIIIIIIIIIIIIIIIIIIIIIIIIIIIIIIIIIIIIIIIIIIIIIIIIIIIIIIIIIIIIIIDDDDD
@HISEQ:969:HM2KJBCX2:2:1102:2717:11049 2:N:0:ACTATGCA
GCCTGCAGTACTCCCAACTATCCCTATTAATCATTACGTCAATCCTAGAAACCAACAAAATAGGATCGAACGTCCTATTTCATTATTCCATGCTAATGTATTCAAGCGTTAGCCTGCTTTAAACACTCTAATTTTTTCAAAGTAACAGTCCTGTTTCCCTGCAACACCAAATTAATGACATTACAGTTCTTCAAGAAGGAGGAATCAGTAAAGCCAGTACATACCATAGGCACGACCAACCTACTGACCCCGAAATTCAACTACGAGCTTTTTAACTGCAACAACTTTAATATACGCTATTGGAGCTGGAATTACCGCGGCTGCTGGCACCAGACTTGCCCTCCAA
+
DDDDDIIIIIIIIIIIIIIIIIIIIHIIIIIIIIIIIIIIIIIIIIIIIIIIIIIIIIGIIIIIIIIIHIIIIHIIIIIHHIIIIIHIIIIIIIIIIHHHHIIIIIIIIIIIIIIIIIIIHIIIIIIIIIIIIIIIIIIIIIIIIIIIIIIIHHHHGIIHIIIIIIIHIIIIIIIIIIIIIIIIIIIIIIIIIIIIIIIIIIIIIIIIIIIIIIIIIIIIIIIIIIIIIIIIIIIIIIIIIIHHCIIIIIIIIIIIIIIIIIIIIIIIIIIIIIHIIIIIIIIIIIIIIIHIIIIIIIIIIIIIIIIIIIIIIIIIIIIIIIIIIIIIIIIIIIIIIIIIIDDDDD
@HISEQ:969:HM2KJBCX2:2:1102:7248:11172 2:N:0:ACTATGCA
GCCTGCAGTACTCCCAACTATCCCTATTAATCATTGCTCACAAATCCAAAAACCAACAAAATACGATAAACGAGCCCTAACTTATTATTCCATGCTAATGTATTCATAACTAACCGCCTGCTTTAAACACTCTAATTTTTTCAAAGTAAAGGTCCTGGATTGCGAACCCAACCCAGCAAAGGGCAGGAACGTTCTCCAGGAAGATGGTAAGCGCGCATCGGCACTCACACACGAAACCGTGGCGGGCCAAGCGCACTATACCAGAAATCCAACTACGAGCTTTTTAACTGCAACAACTTTAATATACGCTATTGGAGCTGGAATTACCGCGGCTGCTGGCACCAGACTTGCCCTCCAA
+
DDDDDIIIIIIIIIIHIIIIIIIIIIIIIIIIIIIIIIIIIHIIIIIIHIIHHIIIIIHIIIIIIIIIIIIIHHHIIIIIIIIIIHIIIIIIIHHIIIIIHFHIGHIHIIIIIIIIIHIIIIIIIIIHIIIIIIIIHIIIIIIIIIHIIIIHHIIIIIIIIIIIIIIIIIHIHIIIIIIIIIIIIIIIIIIHHIHIIIIIIIIIIIIIIIIIIIIIIIIIIIIIIIIIIIIIIIIIIIIIIIIIIIIIIIIIIIIIHIIIHIIHIIIIIIIIIIHIIIIIIIIIIIIIIIIIIIIIIIIIIIIIIIIIIIIIIIIIIIIIIIIHIIIIIIIIIIIIHIIIIIIIIIIIIIIIHDDDDD
@HISEQ:969:HM2KJBCX2:2:1102:15532:10627 2:N:0:ACTATGCA
GCCTGCAGTACTCCCAACTATCCCTATTAATCATTACGTCGATCTTAGAAACCAACAAAATAAGATCAAACGTCCTATTTCATTATTCCATGCTAATGTATTCAAGCGAATGCCTGCTTTAAACACTCTAATTTTTTCAAAGTAACAGTCCTGATTTCCCACGACACCAAATTAATGACATCGTGGTTCGTCAGAAGGGAGAAACCGACAGGGCCAGTACACACCAGAGGCGCGACCGACCCGTCGATCCCGAAATTCAACTACGAGCTTTTTAACTGCAACAACTTTAATATACGCTATTGGAGCTGGAATTACCGCGGCTGCTGGCACCAGACTTGCCCTCCAA
+
BDDDDHIHIIIIIIIIIHHHIIIIIIIIIIIIIIIIIIIIIIIIIIIIHIIIIIIIIIGIHIGIIIIIIIIGHHCHIIIIHIIIIIIIHIIIGIHHIIHIIIHIIHGHIIHIIEHIIHHIIIIIIIIIIIIIIIIHIIIIIHHHIIIIHIIHHIIHIIIHHHIIIIIHIIHEIIHIHHIIIIIIIIIIIIIIIIHIIIIIHHHHIIIIIIIIIIIIIIIIIIIIIIIIIIIIIIHIIIIIIIIHEHGIIIHIIIIIIIIIIIIIIIIIIIIIIIHIIIIIIIIHIIIIIIIIIHIIIIIIIIIIIIIIIIIIIIIGIIIIIIIIIIIIIIIIIIIIIIIIIDDDDD
@HISEQ:969:HM2KJBCX2:2:1102:6613:11077 2:N:0:ACTATGCA
GCCTGCAGTACTCCCAACTATCCCTATTAATCATTACATCGATCCTAGAAACCAACAAAATAGAATCGGATGTCCTATTTCATTATTCCATGCTAATGTATTCAAGCGTGAGCCTGCTTTAAACACTCTAATTTTTTCAAGGTAACAGTCCTAATTCCCCGTGACACCAAATTAATGGCATTACGGTTCTTTAGAAGGTGAGAAATCAATAATATCAGTACATACCAACGGCATGACCGATACATTGATCCCGAAATTCAACTACGAGCTTTTTAACTGCAACAACTTTAATATACGCTATTGGAGCTGGAATTACCGCGGCTGCTGGCACCAGACTTGCCCTCCAA
+
DDDDDIIIIIIIIIIIIIIIIIIIIIIIIIIIHIIIIIIIIIIIIIHIIIHHHIIIIIIIIIIHIIIIIIIIIIIIIIIIHHIIIIIIIIIGIIIIIHIIIFIIHHIIIIIIIIHIIIIIIIIIIIIHIIIIIIIIHHIIIIIIIIIIIIIIIIIIIIIHHIHIIIHHHIHHIIIIIIIIIIIIIIIIIIIIIIIIIIIIIIIIHHIIIIIIIIIIIIHIIIIIIIIIIIIIIIIIIIIIIIIHHGIIIHIIIIIIIIIIIIIIIIIIIIIIIIIIIIIIIIIIIIIIIIIIIIIIIIIIIIIIIIIIIIIIIIIIIIIIIIIIIIIIIIIIIIIIIIIIIIDDDDD
@HISEQ:969:HM2KJBCX2:2:1102:20614:11372 2:N:0:ACTATGCA
GCCTGCAGTACTCCCAACTATCCCTATTAATCATTACGTCGATCCTAGAAACCAACAAAATAGGTTCGATCGTCCTATTTCGTTATTCCATGCTAATGTATTCAAGCGCGAGCCTGCTTTAAGCACTCTAATTTTTTCAAAGTAACAGTCCTGTTTCCCCGCAACAACAAATTAATGCCTTCACGGTTCTACAAGAAGGAGGGACCAGTGAGGCCAGTGCATACCAGTGGCACGACCAACCTACTGGCCCCGAAATTCAACTACGAGCTTTTTAACTGCAACAACTTTAATATACGCTATTGGAGCTGGAATTACCGCGGCTGCTGGCACCAGACTTGCCCTCCAA
+
AADDDIIIIIIFHHGHHIHEHIIHIHHHIIIIHIIHHHIHHCHEHEHIIHHIHHIHEEHIEHECHHHHIHHIIIIIIIFHIIHCCFHHIHGHIIEHHHHHEEHGIHHHIFDHIIIHFGFGHHHHHHHHIHGEHIHIGHHGBHGHIHGIIIIHHIIIGHHDGGHHHFHHHHHIHHIIHGF#HHHIIHHFEIHIHEII<IHFIHGIIIIIIIIHGHIIIIIIIIHEIIIII=HIHHIHHHFHHFHHBHIIHHIIIIIHIIIIIIIIHHFHIIIIHHGIIIIHHIHHHIHIIGIIHHIHHHHIIIIHIIIIIIIIIIIIIIIIIIIIIIIIIIIIIHIIIIHIIDDDDC
@HISEQ:969:HM2KJBCX2:2:1102:1479:12825 2:N:0:ACTATGCA
GCCTGCAGTACTCCCAACTATCCCTATTAATCATTACGGTGATCCTAGAAACCAACGAAATAGAATCAGTCCGTCCTATTTCATTATTCCATGCTAATGTATTCAGACGATAGTCTGCTTTAAACACTCTAATTTTTTCAAAGTAACAGTCCTGATTTCCCATCACACCAAATAAATGGCATGAAAGTTCCTCAGAAGGTAGAGATCCATCTCACCAGTGCAGACAATTAAGCCTGACCAATGGGTAGACCCCGAGGTTCAACTACGAGCTTTTTAACTGCAACAACTTTAATATACGCTATTGGAGCTGGAATTACCGCGGCTGCTGGCACCAGACTTGCCCTCCAA
+
DDDDDIIIIIIIIIIIIIIIIIIHIIIIIIIIIIIIIIHHHIIIIIIIIIIIIIIIIIIIIIIGIIIIIIIIIIIIIIIGIIIIIIIIIIIIIHHHIIIIIIIIIIIIIIIIIHIIIIIIIHHHHHIIIIHIIIIHIHIIIIIIIIIIHIIIIIIIIIIIIIIIIIIIIHIIIIHIIIIIIIHIIIIHHCHIIIIIIIIIIIIIIIIIIIIIIIIIIIIIIIIIIIIIIIIIIIIIIIIIIIIIHHHIIIIIIIIIIIIIIIIIIIIIIIIIIIIIIIIIIIIIIIIIIIIHIIIIIIIIIIIIIIIIIIIIIIIIIIIIIIIIIIIIIIIIIIIIIIIIIIIDDDDD
@HISEQ:969:HM2KJBCX2:2:1102:14071:12633 2:N:0:ACTATGCA
GCCTGCAGTACTCCCAACTATCCCTATTAATCATTACATCGATCCTAGAAACCAACAAAATAGAATCGGATGTCCTATTTCATTATTCCATGCTAATGTATTCAAGCGTAAGCCTGCTTTAAACACTCTAATTTTTTCAAGGTAACAGTCCTAATTCCCCGTGACACCAAATTAATGGCATTACGGTTCTTTAGAAGGTGAGAAATCAATAATATCAGTACATACCAACGGCATGACCGAAACATTGATCCCGAAATTCAACTACGAGCTTTTTAACTGCAACAACTTTAATATACGCTATTGGAGCTGGAATTACCGCGGCTGCTGGCACCAGACTTGCCCTCCAA
+
@ADD@HHHIIIIIHIIIGIIIIIIIIIIIIIIIIIIIIIIIIIIIHIIIIIIIIIIGIIHIIHIIIIHIGIDHHIIHIHIIIHIIIIEHIHHFHIIHIIIHHIIIHIIIIIIIIIIHIHHHGHHHIIIIIIIIIIIIIIIIIIIIIIIIIIIIIIIIIIIIIHIIIHIIIIIIIIIIIIIIIIIIIIIHIIIIIIIIIIIIIIIIIIIIIIIIIIIIIIIIIIIIIIIIIIIIIIIIIIIIIHHHFIIIIIIIIIIIIHHIIIIIIIIIIIIIIIIIIIIIIIHIIIIIIIIIIHIIIIIIIIIIIIIIIIIIIIIHIIIIIIIIIIIIIIIIIIIIIIIIIDDDDD
@HISEQ:969:HM2KJBCX2:2:1102:11617:13346 2:N:0:ACTATGCA
GCCTGCAGTACTCCCAACTATCCCTATTAATCATTACGGTGATCCTAGAAACCAACAAAATAGAACCATGCCGTCCTATTCTATTATTCCATGCTAATGTATTCGAGCAAAAATGCCTGCTTTAAACACTCTAATTTTTTCAAGGTAAAGGTCCTGGATCCGCAAGACACCCAATTAAGGACATCAAGTTTCTCCAGAAGGTGAGAAATCAACAGCGACAGTTCATACCCCTTAAGGCATGACCATCACGTCAATCCCGAAATTCAACTACGAGCTTTTTAACTGCAACAACTTTAATATACGCTATTGGAGCTGGAATTACCGCGGCTGCTGGCACCAGACTTGCCCTCCAA
+
DDDDDIIHIIIHHIIIIIIIIIIIIIHIIIIIIIIIIHGHHFHGIGIIIIIIIHIIIIIGHHIHHIIIH@GHHHIIIHHHHIIIIHIIIIIHHIIIHGHHHHHHHIIIIIIIIIIIIIIIIIIIIHHIIIIIHIIIIHHIIIIIIIIIIHIHHIIIIHHIIHIIIIIHIIIIIIHIIIHIIIIIIIIIHIHIIIIIIIIIIIIIIIIIHIIIIIIIIIIIIIIIIIIIIIIIIIIIIIIIIIIIIIIIIIIHIIIIIIIIIIIIIIIIIIIIIIIIIIIIIIIIIIIIIIIIHIIIIIIIIIIIIIIIIIIIIIIIIIIIIIIIIIIIIIIIIIIIIIIIIIIIIIIHDDDDD
@HISEQ:969:HM2KJBCX2:2:1102:16974:13731 2:N:0:ACTATGTA
GCCTGCAGTACTCCCAACTATCCCTATTAATCATTACATCGATCCTAGAAACCAACAAAATAGAATCGGATGTCCTATTTCATTATTCCATGCTAATGTATTCAAGCGTGAGCCTGCTTTAAACACTCTAATTTTTTCAAGGTAACAGTCCTAATTCCCCGTGACACCAAATTAATGGCATTACGGTTCTTTAGAAGGTGAGAAATCAATAATATCAGTACATACCAACGGCATGACCGATACATTGATCCCGAAATTCAACTACGAGCTTTTTAACTGCAACAACTTTAATATACGCTATTGGAGCTGGAATTACCGCGGCTGCTGGCACCAGACTTGCCC
+
DDDC@HIIHHHHHIHHIHHIHIHIHHHIHFHHIIHIIIHHFIIIHIHGIIHIHIIIIHIHIIIIHGCHHIHIHIHHIHHC1CCGCHHHIIEFHHHHHHIIIIHIIIHHHIIHIIIIIIHHHFEHIIHIIIIIIHIHHHIHIIIIIIIIHGIIHIIIHIIIHHHHHIIIIIIHIIIIHIIHIIIGIIIIIIIIIIIIIIIIIHHIIIIIIIHHIIIIIIIIIHIIIHIIIIIIHIIIIIIHGIHIIHIIIIIIIIHHHGIIIIHHIIIIIIIIHGHHIIHIIIIIIIHIIIIIGHHIIIIIIIIHHIIIIIIIIIIIIIHIIIHIIIIIIIIIHGIIIDDDDD
@HISEQ:969:HM2KJBCX2:2:1102:12383:13272 2:N:0:ACTATGCA
GCCTGCAGTACTCCCAACTATCCCTATTAATCATTACATCGATCCTAGAAACCAACAAAATAGAATCGGATGTCCTATTTCATTATTCCATGCTAATGTATTCAAGCGTGAGCCTGCTTTAAACACTCTAATTTTTTCAAGGTAACAGTCCTAATTCCCCGTGACACCAAATTAATGGCATTACGGTTCTTTAGAAGGTGAGAAATCAATAATATCAGTACATACCAACGGCATGACCGAAACATTGATCCCGAAATTCAACTACGAGCTTTTTAACTGCAACAACTTTAATATACGCTATTGGAGCTGGAATTACCGCGGCTGCTGGCACCAGACTTGCCCTCCAA
+
DCDDDIHIIHIIIIIIIIIIHIIHIIIIIIIIIIIIIIHIIIGHIGIHIIIIIIIHIHIHHIHIIHIHHHHIIHIIIIIIHHIHIHIHIIFHIHHIHHIHHHHIHIHHHHGCEHHEIIHIIIIIIIIIIIIHIIIIIIHHHHIIIHEIIIIIHHHHIIIHIIHIIHHIIHIIHIIHGGIHIIIIIIIIHIIIIIIIIIHIIIHHIIIIIIIIIIIIH=HIIIIIIIIIIIIIIIIIIIHIIIIHGDIIIIIIHIIIIHGHIIIIIIIIIIIIIIIHIIIIIIIIIIIIIIIIIIIIIIIIHHIIIIIIIIIIIIIIIIIIIIIIIIIIIIIIIIIIIIIIIIDDDDD
@HISEQ:969:HM2KJBCX2:2:1102:10298:14224 2:N:0:ACTATGCA
GCCTGCAGTACTCCCAACTATCCCTATTAATCATTACGTCGATCCTAGAAACCAACAAAATAGAATCAAACGTCCTATTTCGTTATTCCATGCTAATGTATTCAAGCGTGAGCCTGCTTTAAACACTCTAATTTTTTCAAAGTAACAGTCCTGATTCCCCATGACACCAAATTAATGACATCATGGTTCGTCAGAAGGTAGGAATCAATAATACCAGTACGTACAATAGCACGACCAATAAATTGATCCCGAAATTCAACTACGAGCTTTTTAACTGCAACAACTTTAATATACGCTATTGGAGCTGGAATTACCGCGGCTGCTGGCACCAGACTTGCCCTCCAA
+
DDDDDHHHIH?HHEHHIIHIIIIIIIIHIIIII?HHIHHGHHCGHHHHHEHIIGIIHHHE1FHCEHIGHIIICHHIHIIIHIIIGHIHIIHHHHIIIIIIHIIIHGHIIHIIIIIGIGHHHHIIIIIIHHIIHHHHHIIIIIHGIIIIIIIIIIIIIIIIIIIHIHHIIIIIIHIHHHHHIIIIIIIIHIHIIIIIIIIIIIIHIHIIIIIHHIIIIIIIIIIIIIIIIIIIIIIIIIIIIIHGIIIIIIIIIIHIIIIIIIIIIIIIIIIIIIHHIIHIHHGH@IHHHFIIHGIIIIIHIIIHHIIIIIIIIIIIHIIIIHIIIIIIIIIIIIIIIIIIDDDDD
@HISEQ:969:HM2KJBCX2:2:1102:11835:14182 2:N:0:ACTATGCA
GCCTGCAGTACTCCCAACTATCCCTATTAATCATTACGTCAATCCTAGAAACCAACAAAATAGGATCAAACGTCCTATTTCATTATTCCATGCTAATGTATTCAAGCGTTAGCCTGCTTTAAACACTCTAATTTTTTCAAAGTAACAGTCCTGTTTCCCTGCAACACCAAATTAATGACATTACAGTTCTTCAAGAAGGAGGAACCAGTAAAGCCAGTACATACCAGAGGCACGACCAACCTACTAATCCCGAAATTCAACTACGAGCTTTTTAACTGCAACAACTTTAATATACGCTATTGGAGCTGGAATTACCGCGGCTGCTGGCACCAGACTTGCCCTCCAA
+
DDDDDIIIIIIIIIIIIIIIIIIIIIIIIIIIIIIIIIIIIIIIIIIGIIIIIIIIIIIIIIHFHIIIIIIIHHHIHIHIIIIIIIIHIIIIHIIIIIIIIIIIIHIIIIIIIIIIHIHIIIIIHIIIIIIIIIIIIIIIIIIIIIIIIIIIIIIIIIHIIIIIIIHIIIIHHIHIIIIIIIIIIIIHIIIIIIIIIIIIIIIIIHIIIIIIIIIIIIIIIIIIIIIIIIIIIIIIIIIIIIHHCIIHIIIIIIIIIIIHIIIIIIIIIIIIIIIIIIIIIIIIIIIIIIIIIIIIIIIHHIIIIIIIIIIIIIIIIIIIIIIIIIIIIIIIIIIIIIIIIDDDDD
@HISEQ:969:HM2KJBCX2:2:1102:18219:13837 2:N:0:ACTATGCA
GCCTGCAGTACTCCCAACTATCCCTATTAATCATTACATCGATCCTAGAAACCAACAAAATAGAATCGGATGTCCTATTTCATTATTCCATGCTAATGTATTCAAGCGTGAGCCTGCTTTAAACACTCTAATTTTTTCAAGGTAACAGTCCTAATTCCCCGTGACACCAAATTAATGGCATTACGGTTCTTTAGAAGGTGAGAAATCAATAATATCAGTACATACCAACGGCATGACCGAAACATTGATCCCGAAATTCAACTACGAGCTTTTTAACTGCAACAACTTTAATATACGCTATTGGAGCTGGAATTACCGCGGCTGCTGGCACCAGACTTGCCCTCCAA
+
BDDDDIHHIHIIHHIIIIIIIIIIIIIHIIIIIIIIIIIHIHHHHIIHIIIIIIIIHHHFHHHHHHI?EHIHHIHIHGHHHHIGEHHHHFHHHEHHIHHHHCEGIGHHIGHCFGHHGHIHHHHHHHEHHHEHHIIHIHHHHIHHHHFEHIIIIIIHEHG@HEEHHIHGIHHHIHHHC0HHEHIHHCHCEF<IIIIHIHHHIIIIIHHHIGIHFHHIHIHIHFHHCDHEHHHCHHIIFHIIHHHG@CHHHHCGCIIHHCHIHFIIHHHH@?IIIIHIIIHHGIHIIHIH@HHGIHIHHFIHIHHIHFHHHHHIHHIIHIIIIHHHIIIIIIGHC?IHEHGHHIDDDDB
@HISEQ:969:HM2KJBCX2:2:1102:8091:14830 2:N:0:ACTATGCA
GCCTGCAGTACTCCCAACTATCCCTATTAATCATTACGTCGATCCTAGAAACCAACAAAATAGAATCAAACGTCCTATTTCGTTATTCCATGCTAATGTATTCAAGCGTGAGCCTGCTTTAAACACTCTAATTTTTTCAAAGTAACAGTCCTGATTCCCCATGACACCAAATTAATGACATCATGGTTCGTCAGAAGGTAGGAATCAATAATACCAGTACGTACAATAGCACGACCAATAAATTGATCCCGAAATTCAACTACGAGCTTTTTAACTGTAACAACTTTAATATACGCTATTGGAGCTGGAATTACCGCGGCTGCTGGCACCAGACTTGCCCTCCAA
+
DDDDDGHIIIIIHHHIIHHIIIIIHIIIIIIHIIHIIE@HHIIIIIIIIIHIIIHIIHEIHIHHHHIIGIGIHHHFIHHHIIIHIIHIIICFHHGIIHIIHFHFHIHCIHIIHIIIHIIIIIIIIIIIIIEHHHHIHIIIHHIIIIIIIIIIIHIIIHIIHIHIIIIIIIHFIIIIIIIIIIIIIIIIIHHIIHIIIIIIIIIIIIIIIIIIIIIIIHGHHIHHIIHGHIIIIIIIIIIIIIHHIIIIIIIIIIHIIIIIIHIIHIIIIIIIHIHIIHIIIIIIIHHIIIHIHHIIIIIHIIIIIIIIIIIIIIIIIIIIIIIIIIIIIIIIIIIIIIIIDDDDD
@HISEQ:969:HM2KJBCX2:2:1102:3869:14692 2:N:0:ACTATGCA
GCCTGCAGTACTCCCAACTATCCCTATTAATCATTACGGTGGTCCTAGAAACCAACAAAATAGAACCATGCCGTCCTATTTTATTATTCCATGCTAATGTATTCAAGCAAAAATGCCTGCTTTAAACACTCTAATTTTTTCAAAGTAAAGGTCCTGGTTCCCCGCGGCATCCAATTAAGGACATCGCGGTTCTCCAGAAGGTGAGAAATTGACTGCACCAGTTCATACCCCGTGAGGCACGACCGATGCGCCAATCCCGAAATTCAACTACGAGCTTTTTAACTGCAACAACTTTAATATACGCTATTGGAGCTGGAATTACCGCGGCTGCTGGCACCAGACTTGCCCTCCAA
+
DDDDDIIHIIIIIIIIIIIIIIIIIIIHIHHIIIHIIIHGHIIIHHIHIHIGIIHHEHHIIIHHHIIHHHHIIIIIIIIHIIIIIIIIIIIHHGIIIIIIIHHHHHHHIHHHHIIHIIIHHHIIHHIIIIIHHHHHIIHIIHHIIIIIIIGHFIIHEHHIIIIHIIIIIIHIIIIIIIIHHIIIIIIIIIIIIIIIIIIIIIHHIIIIIIHHHHIHHGHIIIIIIIHIIIIGIIIIIIIIHHIIIIIIIIHIIIIIIIIGIIIIIIIIIIIHIIIHIIHIHIIIIIHIIIIIGIIIIIIIHIIIIIIIIIIIIIIIIIHIHHIIGIIIIIIIIIIIIIIIIIHIIIHHDDDDD
@HISEQ:969:HM2KJBCX2:2:1102:9036:15410 2:N:0:ACTATGCA
GCCTGCAGTACTCCCAACTATCCCTATTAATCATTACATCGATCCTAGAAACCAACAAAATAGAATCGGATGTCCTATTTCATTATTCCATGCTAATGTATTCAAGCGTGAGCCTGCTTTAAACACTCTAATTTTTTCAAGGTAACAGTCCTAATTCCCCGTGACACCAAATTAATGGCATTACGGTTCTTTAGAAGGTGAGAAATCAATAATATCAGTACATACCAACGGCATGACCGAAACATTGATCCCGAAATTCAACTACGAGCTTTTTAACTGCAACAACTTTAATATACGCTATTGGAGCTGGAATTACCGCGGCTGCTGGCACCAGACTTGCCCTCCAA
+
BADCAHHIIIIIIGHIIGIIIIIIIIHIIIIIIIIIIIIIIIIHIIIIIIIIIIIIIIIEHHHI@GEFHCHHIIIIHIHHHHIIIHIIIHFHHHIIIIIIIIHIIIHIHHIIIIIHIIIIIIGHIIIHHHIHHHIIIIIIHHHIIHHHHHHIHHIFIHGHIHHIIIIIIHGIHIIIHHHHIIIIIIIIIHHHIIHIIIIIIHIIIIHIHIHHHHCHIIIIIIIIIIIIHIHIGIIIIIIIIHIHHFFHHFIIHGIIHGIIHHHHHHIHIIIIIIIIIIIIHEHGGHCCIIHIIIIIIIIIIHIHHGIIIIIIIIHIIIIIIIIIIIIIIIIIIIHHHIIIIIDDDDD
@HISEQ:969:HM2KJBCX2:2:1102:9619:15760 2:N:0:ACTATGCA
GCCTGCAGTACTCCCAACTATCCCTATTAATCATTACGGTGATCCTAGAAACCAACAAAATAGAATCATGCCGTCCTATTTTATTATTCCATGCTAATGTATTCAAGCAAAATGCCTGCTTTAAACACTCTAATTTTTTCAAAGTAAAGGTCCTGGTTCCCCGTGACACCCAATTAAGGGCATCGCGGTTCTCCAGAAGGTGAGAAATTGACTACACCAGTTCATACCCCTTAAGGCACGACCGATGTGTCAATCCCGAAATTCAACTACGAGCTTTTTAACTGCAACAACTTTAATATACGCTATTGGAGCTGGAATTACCGCGGCTGCTGGCACCAGACTTGCCCTCCAA
+
BDDDDHIIIIHIHIIIIIIIIIIIIIIIIIIIIIIIIHHHHGHIIIHIHGIIIIIIIIIIHGHHHIIIIF?EHIHCHHIIHHIIIHIEGHEHIIIIHIHHIEHIII@HFHHIIIIIIIGIIIIIIIIIHIIHIIGIIHHIIHHIIIIIIIIHHHIHHHIHHIGIIIIIIIIIIHIIGIIIIIHIIIIIIIIIIIIHHIHIIIHIIIIIIIHHIIIIHIIIIIIHHHGIHIHIIIIHIHIHHHHII>IIIHHIHIHHIIIIIGIIIIIIIIIIIHHIIIIIIIIIIIIIHGIIHIIGIIIIIIIIHIIIIIIIIIIIIIIIIIIIIHIIIIIIIIHIHIIIIHIIIIIDDDDD
@HISEQ:969:HM2KJBCX2:2:1102:9454:16258 2:N:0:ACTATGCA
GCCTGCAGTACTCCCAACTATCCCTATTAATCATTACGTCAATCCTAGAAACCAACAAAATAGGATCAAACGTCCTATTTCATTATTCCATGCTAATGTATTCAAGCGTTAGCCTGCTTTAAACACTCTAATTTTTTCAAAGTAACAGTCCTGTTTCCCTGCAACACCAAATTAATGACATTACAGTTCTTCAAGAAGGAGGAACCAGTAAAGCCAGTACATACCAGAGGCACGACCAACCTACTAATCCCGAAATTCAACTACGAGCTTTTTAACTGCAACAACTTTAATATACGCTATTGGAGCTGGAATTACCGCGGCTGCTGGCACCAGACTTGCCCTCCAA
+
DDBDDHHHIHIIHHIIGEHHHIIIIHIIIHHHHIIIHHIGHIIHHIIIHIIHHFHIIIIIGHFHHHHHHEHHIHHHEHIHEHHIHEH@CGEH1DGHHIIIHEHHHHIIIIIGIIHHIHHHIHHHHIHIHHHHGHIIIIHHIIIIIIIHHHHIIIHIIHCHHIIIIIHIIIHFDHHIIIIIHHIIIIIIIIIIIIIIIIIHIIIHIIIIIIIIIIIIIIIIHHHFHIII<IIIIHHHEHGHHHHGGHHEIIHIIIIIIIIHIIIHIIIIIIIIIIHIIIIIIIIIIIIIIIIIIHIIIIIIIIIIHIIIIIIIIIIIIIIIIHIIIIIIIIIIIIIIHIIIIDDDDD
@HISEQ:969:HM2KJBCX2:2:1102:11612:15902 2:N:0:ACTATGCA
GCCTGCAGTACTCCCAACTATCCCTATTAATCATTACGTCGATCCTAGAAACCAACAAAATAGAATCAAACGTCCTATTTCGTTATTCCATGCTAATGTATTCAAGCGTGAGCCTGCTTTAAACACTCTAATTTTTTCAAAGTAACAGTCCTGATTCCCCATGACACCAAATTAATGACATCATGGTTCGTCAGAAGGTAGGAATCAATAATACCAGTACGTACAATAGCACGACCAATAAATTGATCCCGAAATTCAACTACGAGCTTTTTAACTGCAACAACTTTAATATACGCTATTGGAGCTGGAATTACCGCGGCTGCTGGCACCAGACTTGCCCTCCAA
+
@BD@DHHEHIIF@<@@GC<FHH?GHHHHEEHH?@FHHECGCEHCGHGFHHGHEEHHHHHHHHFHIEHGHIEHIH0D1EHCHHHIHE1C@?D<CCFHECHCHH@CH1HEHHHHEHIHGGEEGFHHHGIIHHHEGEEGHHCGIIIIHHFCAFHIHHCGGGH@GHHIHHFGHHFCHHEGFIHHHHGIIGIIIIHFHH8CIHHHHIIIHHHHHHECHHHIHHHHGIHIIIHHGHHEHHIIHHHHGHGGGIHHHAG@FCCH@@HG=CG@EEHGGF?HHHHGIHHGCFCG1HGGFHHGHEHIHHIHIIHIHEHHIHHHEDHH?C@FIIHIIIIIHHHHFHIHEDEEDBBDB
@HISEQ:969:HM2KJBCX2:2:1102:13283:16273 2:N:0:ACTATGCA
GCCTGCAGTACTCCCAACTATCCCTATTAATCATTACGTCAATCCTAGAAACCAACAAAATAGGATCAACGTCCTATTTCATTATTCCATGCTAATGTATTCAAGCGCGAGCCTGCTTTAAACACTCTAATTTTTTCAAAGTAACAGTCCTGTTTCCCTGCAACACCAAATTAATGACATTACAGTTCTTCAAGAAGGAGGAATCAGTAAAGCCAGTACATACCATAGGCACGACCAACCTACTGACCCCGAAATTCAACTACGAGCTTTTTAACTGCAACAACTTTAATATACGCTATTGGAGCTGGAATTACCGCGGCTGCTGGCACCAGACTTGCCCTCCAA
+
DCDDDIIIIIIIGIIIIIIIIIIIIIIIIIIIIIIIIIIIIIIHIIIIIIIIIIIIIIIIHHHIIIIIIIIHIIIIIIIIIIIIIIGIIIIIHIIIIIIIIIIIIIIIIIHIIIIIHIIIHIIIIIIIIIIIIIIIIIIIIIIIIIIHHIIIIIIIIIIIIIIIIHIIIHHHIIIIIIIIIIIIIIIIIIIIIIIIIIHIIIIHIIIIIIIIIIIIIIIIIIIIIIIIIIIIIIIIIIIIIHHHIIIIIIIIIIIHIIHIIIIIIIIIIIIIHIIIIIIIIIIIIIIIIIIIIIIIIIIIIIIIIIIIIIIIIIIIIIIIIIIIIIIIIIIIIIIIIIIIDDDDD
@HISEQ:969:HM2KJBCX2:2:1102:18916:16502 2:N:0:ACTATGCA
GCCTGCAGTACTCCCAACTATCCCTATTAATCATTACGGTGATCCTAGAAACCAACAAAATAGAATCATGCCGTCCTATTTTATTATTCCATGCTAATGTATTCAAGCAAAATGCCTGCTTTAAACACTCTAATTTTTTCAAAGTAAAGGTCCTGGTTCCCCGCGACACCCAATTAAGGGCATCGCGGTTCTCCAGAAGGTGAGAAATTGACTACACCAGTTCATACCCCTTAAGGCACGACCGATGTGTCAATCCCGAAATTCAACTACGAGCTTTTTAACTGCAACAACTTTAATATACGCTATTGGAGCTGGAATTACCGCGGCTGCTGGCACCAGACTTGCCCTCCAA
+
DDDDDIIHIIIIHIIIIIIIIIIIIIIIIIIIIIIIIIIIIHHIIIIHHIHIFHHHHIIHIHHHHHICGFHHIIHIIIHEHIIIIIIHHFEFHHHIHIHHIGIIIIHHIIIIIGHIIIIIIIIIIIIIIIHIIII1HGIIIIIIHIIIIIGIIHHHGHHGGIIHIIIIIIIIIIIGIHIIIIIIGIHHHIIIIIIIIIIIIIHIIIIIIIIIIIHGHIIIHHIIIHIIIHGHIHIIIIIHIIIIIIIIIIHIIIIIIIIIIIIIIIIIIIIIIIIIIIIIIIIIIIIIIIIIIIIIIIIIIIIIIHIIIIIIIIIIIIIIIIIIIIIIIIIIIIIIIIIIIIIIIIIDDDDD
@HISEQ:969:HM2KJBCX2:2:1102:5400:17142 2:N:0:ACTATGCA
GCCTGCAGTACTCCCAACTATCCCTATTAATCATTACGTCAATCCTAGAAACCAACAAAATAGGATCGAACGTCCTATTTCATTATTCCATGCTAATGTATTCAAGCGTTAGCCTGCTTTAAACACTCTAATTTTTTCAAAGTAACAGTCCTGTTTCCCTGCAACACCAAATTAATGGCATTACAGTTCTTCAGAAAGGAGGAATCAGCGAAGCCAGTGCATACCAGTGGCACGACCAACCTGCTGACCCCGAAATTCAACTACGAGCTTTTTAACTGCAACAACTTTAATATACGCTATTGGAGCTGGAATTACCGCGGCTGCTGGCACCAGACTTGCCCTCAA
+
ADBDDIGIIIIHIIIIIIIIIIIIIIIIIIIIIIIIIHIIIIIHIIIIHIIIHIHIHHCHHHHHHHHGHHHHIIIIHIGICHIHHHHHHIIIIIIHHIHHIIHHHHHEHIIIHHHHGIIIHEIHG@IHHIHGHFHHHHEHHGHHHHHIIIIIIIIIIIIIHIIIIHEHIHIHIIIIIIIHHHHIIIIIIHIIIHEIIIIHHIIIHIIHHEIIHIIII=IIIIHIIIIHHIIIHHIIHHHIHGGGHHHHGIIIIIIIIIIIIIIIIIIIIIIIIIHIIHIIIHHFHIIIIHIIIIIIIIIIIIIIIIIIIIHIGIIIIIIHHIHIIIIIIIHIIIIIGIIIDDDDD
@HISEQ:969:HM2KJBCX2:2:1102:2083:17490 2:N:0:ACTATGCA
GCCTGCAGTACTCCCAACTATCCCTATTAATCATTACGTCAATCCTAGAAACCAACAAAATAGGATCAAACGTCCTATTTCATTATTCCATGCTAATGTATTCAAGCGCGAGCCTGCTTTAAGCACTCTAATTTTTTCAAAGTAACAGTCCTGTTTCCCCGCAACAACAAATTAATGCCATCACGGTTCTACAAGAAGGAGGGACCAGTGAGGCCAGTGCATACCAGTGGCACGACCAACCTACTGGCCCCGAAATTCAACTACGAGCTTTTTAACTGCAACAACTTTAATATACGCTATTGGAGCTGGAATTACCGCGGCTGTTGGCACCAGACTTGCCCTCCAA
+
?DDDDIGIIIIHIIIIIIIIIIIIIHIIGIIIIIHIIIHEHHIIHIIIIHIIIIIIIHEHHHHHHFHHHGIDHEEHIHIGC?FHHHHHHIIHHHFHHHHIIGHHIHGIHHHHIHIIIIIIIIIHIIIHIIGHIIIIIIIIIIIIHHIIIIIGIIHHIIIIIHHIIIIIIHHHHIIIIIIIIHIHIHIIIIIIIIHHIIIIIHHIHHIIHIIIIIIHGIIIIIIIIHHII=IIIIIIIIIIIIHHH%IIIIIIIIIIHFIIIHIIIIHIIIIIIIIIIIIIIIIHHIIHIIIIIIIIIIIIIIIIIIHIIIIIIIIIIIIIIHG1IIIIIIIIIHIIIIIIIDDDDD
@HISEQ:969:HM2KJBCX2:2:1102:6230:18049 2:N:0:ACTATGCA
GCCTGCAGTACTCCCAACTATCCCTATTAATCATTACGTCGATCCTAGAAACCAACAAAATAGGGTCAAACGTCCTATTTCATTATTCCATGCTAATGTATTCAAGCGTGAGCCTGCTTTAAACACTCTAATTTTTTCAAAGTAACAGTCCTGATTCCCCGCGACACCAAATTAATGACATCACGGATCTTCAGAAGGGAGAAACCAGTGACACCAGTGCATACCAAAGGCATGACCAGCGTACTGATCCCGAAATTCAACTACGAGCTTTTTAACTGCAACAACTTTAATATACGCTATTGGAGCTGGAATTACCGCGGCTGCTGGCACCAGACTTGCCCTCCAA
+
AADDDIHHHGIIIIIIIIIHIIIIIHIIIIIIIIIIIHIIIIIIIIGIHHIIIIHIIHGHHGFE1DGHIGGCHHCHEHIHEFGHHIHHHCFHIGEHFHHHHFIHIHHHHHIEHHHFHHHIHIIIIIHHHGIHIIHIIIIHIIHHIHFHHIIIIHFFHIIIIHIIHIIIIIHHGIIHIIIIHHHHIHHGHIIIIIIIIIIIIIIHIIIIIIIIIIIIIIHIHIIHIHIHIIIIIHIIIIIIHIIHG=IIIIIIIIIHIIIIIIIIIIIIIIIIIIIIIIIIIIIIIIHIIIIIIIIIIIIIIIIIIIIIIIIIIIIIIIIIIIIIIIIIIIHIHHIIIIIIIDDDCD
@HISEQ:969:HM2KJBCX2:2:1102:13090:18173 2:N:0:ACTATGCA
GCCTGCAGTACTCCCAACTATCCCTATTAATCATTACCTCGGTCCTCAAACCAACGAATAAGACCGCGGCCCTATTGCATTATTCCATGCTGGCGTATCCAGGCGCGAGCCTGCCTTGAACACTCTAATTTCTTCACAGTAAGCGCGGTTCCCTGTCCACTGCTGGACAGCTCCCCGCGGCGGGGCGCAGCCGCCCAGTCCAGCCTGACGGCCGACCGCGCGGCCTTGCCCAAGGTCCGACTACGAGCTTTTTAACTGCAACAACTTTAATATACGCTATTGGAGCTGGAATTACCGCGGCTGCTGGCACCAGACTTGCCCTCCAA
+
DDDDDIIIIHIHHHHIHIIIHHIIIIIIHHIHHIIIIHIIIIIIIIIIIIIIIIIIHHIFHHIIHHIHHIIIIIHIIIIIIHHHHHIIIIIIHIHHIIHIIIHHIIHHIIIIGIIIIIIIIHIIIIIHHHIIFHIIIIIIIHIIIIIHEHIHIIHHIIIHHHIIIIHIIHIIIIHIIIIIIIIHIIIIIHHHHHHHIHIIHIIIIIIIIIIIIIIIIIHIIHHGDHIIIIIIIIIGIIIIIHIIIIIIIIIIIIIIIIIIIIIIHIIIIIIIHIIIIIIIIIHIIIIIIIIIIIIIIIIIIIIIIIIIIIIIIIIIIIIIIDDDDD
@HISEQ:969:HM2KJBCX2:2:1102:6857:18078 2:N:0:ACTATGCA
GCCTGCAGTACTCCCAACTATCCCTATTAATCATTACGTCGATCCTAGAAACCAACAAAATAGAATCAAACGTCCTATTTCGTTATTCCATGCTAATGTATTCAAGCGTGAGCCTGCTTTAAACACTCTAATTTTTTCAAAGTAACAGTCCTGATTCCCCAAGACACCAAATTAATGACATCATGGTTCGTCAGAAGGTAGGAATCAATAATACCAGTACGTACAATAGCACGACCAATAAATTGATCCCGAAATTCAACTACGAGCTTTTTAACTGCAACAACTTTAATATACGCTATTGGAGCTGGAATTACCGCGGCTGCTGGCACCAGACTTGCCCTC
+
DDDDCIIIIIIHHIIIIIIIIHIIIIIIIIIIIIIIIHIIHIIIIIHHHIIIIIIIIIIHIIGIIIIIIIIIIIIIIIIIIIIIIIIIIIIIIIIIIIIIIIIIIIIIIIIIIIIIIIIIIIIIIIHIIIIIHHIIIIIIIIIIIIIIIIIIIIIIIIIIIIIIIIIIIIIIIIIIIIIIIIHIIIIIIIIIIIIIIIIIIIIIIIIIIIIIIIIIIIIIIIIIIIIIIIIIIIIIIIIHHIIIIIIIIIIIIIIIIIIIIIIIIIIIIIIIIIIIIIIIIIIIIIIIIIIIIIIIIIIIIIIIIIIIIIIIIIIIIIIIIIIIIIIIIIIIIIIIIDDDDD
@HISEQ:969:HM2KJBCX2:2:1102:14687:18581 2:N:0:ACTATGCA
GCCTGCAGTACTCCCAACTATCCCTATTAATCATTACGTCAATCCTAGAAACCAACAAAATAGGATCGAACGTCCTATTTCATTATTCCATGCTAATGTATTCAAGCGTTAGCCTGCTTTAAACACTCTAATTTTTTCAAAGTAACAGTCCAGTTTCCCCGCAACACCAAATTAATGGCATTACGGTTCATCAGGAAGGAGGAATCAGTAAGACCAGTACGTACCAATGGCACGACCAATCTACTAACCCCGAAATTCAACTACGAGCTTTTTAACTGCAACAACTTTAATATACGCTATTGGAGCTGGAATTACCGCGGCTGCTGGCACCAGACTTGCCCTCCAA
+
DDDDCIIIIIIIHHHIIIIHIIGIIIIIIIIIIIIHIIIIIIIGIIHEHIIIIHIHHIIGIIIIEHIHHHHCCGHHIIHIIIIIIIHIGHHIIIIIIIHIIGHIIHIIIIIHHHIIIIIIIHFIHHIHHHGIIIIIIIIHHHIIHIIIIIIGHIIIIIHIIHIIIIIIIIHIIIIIIIHIIIIIIIIIIIIIIIIIIIIIIIIIIHHIIIIIIHIIIIIIIIIIIIIIIIIIIIIIIIHIIHHHGIHIIIIIIIIIIIIIIIHIIIIIIIIIIHGIIIIIIHIIIIIIIIIIIHIIIIHHHIIIIIIIIIIIIIIIIIIIIIIIIIIIIIIIIIIIIIIIIDDDDD
@HISEQ:969:HM2KJBCX2:2:1102:18213:18832 2:N:0:ACTATGCA
GCCTGCAGTACTCCCAACTATCCCTATTAATCATTACGTCGATCCTAGAAACCAACAAAATAGAATCAAACGTCCTATTTCGTTATTCCATGCTAATGTATTCAGGCGTGAGCCTGCTTTAAACACTCTAATTTTTTCAAAGTAACAGTCCTGATTCCCCATGACACCAAATTAATGACATCATGGTTCGTCAGAAGGTAGGAATCAATAATACCAGTACGTACAATAGCACGACCAATAAATTAATCCCGAAATTCAACTACGAGCTTTTTAACTGCAACAACTTTAATATACGCTATTGGAGCTGGAATTACCGCGGCTGCTGGCACCAGACTTGCCCTCCAA
+
DDDDDIIIIIIIIIIIIIIIIIIIIIIIIIIIIIIIIIIIIIIIIIIIIIIIIHHIIIHIIIIGIHIHIIIHIIIIIIIIIIIIIIIIIIIHIHIGHIIIIHHH%IHHHHIIIIIIHIHIIIIIIIHIIIIIIIIIIIIIIIIIIIIIIIIIHIIIIIIIIIIHHIIIIIIIIIIIIIIIIIIIIIIIIIHHIIIIIIHIIIIIIHIHIIIIIIIIIIIHIIIIIIIIIIIIIIIIIIIIIIIIIIIIIIIIIIIIIIIIIIIIIIIIIIIIIIIIIIIIIIIIIIIIIIIIIIIIIIIIIIIIIIIIIIIIIIIIIIIIIIIIIIIIIIIIIIIIIIIIDDDDD
@HISEQ:969:HM2KJBCX2:2:1102:7097:19362 2:N:0:ACTATGCA
GCCTGCAGTACTCCCAACTATCCCTATTAATCATTACGGTGGTCCTAGAAACCAACAAAATAGAACACAACGTCCTATTCTATTATTCCATGCTAATCTATTCAAGCAATAGCCCGCTTTAAACACTCTAATTTTTTCAAAGTAATGGTCCTGGCTCCCCAACACACCATACTGGTTCACCAGAAGGAAGACCCGACAGCAGACAGTACTCGCCAAAGACGGACCGCCCGGCCAGGCCTAAAATTCAACTACAAGCTTTTTAACTGCAACAACTTTAATATACGCTATTTGAGCTGGAATTACCGCGGCTGCTGGCACCAGACTTGCCCTCCAA
+
DADBDHIIIIHIHHIHIIIIIHIIIIHHIIGIIIIHHCGFHHIIGIIIIHIIGIHIHIIGHHIHHIIIIIIIEHHIIHIIIHIIIHIIIHEFIIIIIHIHIEHIIHHIIHHHHFHFHCHGHHIHIIIIIHIIIIIIHHHHHHIIGGHIGIHIHIIHIGIIIIIIHHIIHIIHHHHHHIIIIIGIIIHIHHHDGIIHIHIIIIIIIIIIHIIIGIII=IIIHHIIHHIHGIIHGIHHEHIIIIIIIIIHHHHFGDFEIHIIIIHIHHHFHIIIHFHHIIIIIHIIIIIHIIIIIIHIIGIIIIIIIIIIIIIIIIIGIIIIIHIHIIIIIDBDB@
@HISEQ:969:HM2KJBCX2:2:1102:4320:19324 2:N:0:ACTATGCA
GCCTGCAGTACTCCCAACTATCCCTATTAATCATTACGTCAATCCTAGAAACCAACAAAATAGGATCAACGTCCTATTTCATTATTCCATGCTAATGTATTCAAGCGCGAGCCTGCTTTAAACACTCTAATTTTTTCAAAGTAACAGTCCTGATTCCCCACCACACCAAATAAATGACATGATGGTTCGTCAGAAGGTAGAAATCAGTAACACCAGTACGTACCGAAGGCACGACCAGCGTACTAATCCCGAAATTCAACTACGAGCTTTTTAACTGCAACAACTTTAATATACGCTATTGGAGCTGGAATTACCGCGGCTGCTGGCACCAGACTTGCCCTCCAA
+
DDDDDIIGIIIIGIIHIIIIHIEHIHIIIIIIGIIIIIIGHIIIIIIIIIIHGIIHHHEHHIEHEFHIIIIHCHIIIIFHIIIGICHFHHGHHHEHIHIHIHHIIHHHIIHHDHHHIIHHIIIIIIHHIHIIIIGIIIIIIIIIHHHIHIIHHHIIIIIIIIIIIIIIIIIHIIIIIIIIHHIIIIIIIIIIIIHIIHHIIIIHIIIIIIIIIIHHHIIIIIIHIIIIIIIIIIIIIIIIIIHFIIIIIIHHHIIIIIHHHCHIIIIIIIIIIIIIIIHIIHHGIIIIIIIIIIIIIIIIHIIIIIIHIIIIIIIIIIIHIIIIIIIIIIIIIIIIIIIIDADDD
@HISEQ:969:HM2KJBCX2:2:1102:3576:20676 2:N:0:ACTATGCA
GCCTGCAGTACTCCCAACTATCCCTATTAATCATTACGTCAATCCTAGAAACCAACAAAATAGGATCGAACGTCCTATTTCATTATTCCATGCTAATGTATTCAAGCGTTAGCCTGCTTTAAACACTCTAATTTTTTCAAAGTAACAGTCCTGTTTCCCTGCAACACCAAATTAATGACATTACAGTTCTTCAAGAAGGAGGAATCAGTAAAGCCAGTACATACCATAGGCACGACCAACCTACTGACCCCGAAATTCAACTACGAGCTTTTTAACTGCAACAACTTTAATATACGCTATTGGAGCTGGAATTACCGCGGCTGCTGGCACCAGACTTGCCCTCCAA
+
DCDDDIIIIIIIIHIIIIIIIIIIIIIIIIIIIIIIIIIIHIIIIIIIIIIIIIIIIIIHHHHIHHIHIHIHHHHIIIHIIIIIIIIIIIIHIIIIIIIIIIHIIHIIIIHIIIIIIIIIIIIIIIIIIIIIIIIIIHHIIIIIIIIHIIIIIIHIIIIIIIIIIIIIIIIIIIIIHIIIIHIIIIIIHIIIIIIIIIHHHHIHIIIIIIIIIIIIIIIIIIIHIIIIIIIIGIIIIIHIIIHHGIIIIIIIIIIIIIIIIIIIIIIHIIIIGIIIIIIIIIHHHIIIIIIIIIIIIIIHHIIIIIIIIIIIIIIIIIIIIIIIIIIIIIIIIIIIIIIIIDDDDD
@HISEQ:969:HM2KJBCX2:2:1102:10098:20986 2:N:0:ACTATGCA
GCCTGCAGTACTCCCAACTATCCCTATTAATCATTACGTCAATCCTAGAAACCAACAAAATAGGATCGAACGTCCTATTTCATTATTCCATGCTAATGTATTCAAGCGTTAGCTTGCTTTAAACACTCTAATTTTTTCAAAGTAACAGTCCAAATTCCCCGCAACACCAAATTAATGGCATTACGGCTCATCAGGAAGGAGGAATCAGTGAGACCAGTGCATACCGATGGCATGACCAATCTACTAACCCCGAAATTCAACTACGAGCTTTTTAACTGCAACAACTTTAATATACGCTATTGGAGCTGGAATTACCGCGGCTGCTGGCACCAGACTTGCCCTCCAA
+
00@D@HHCF1<FH1GHHHH11F@1DGEHECCFCCFHEHCC0CCE@C@@GEHHIHCHHIIHII11G?GE0F1CF1@C1C1CC1<GG?E1CCF@EHHI@DFEH@?EGHHG@EFGF@EHHGCFHHEHHC11DEHHFHHIHIHAH?DFHEH@GCFDEHE<@HECE??HHH@HCHGHHHHHHGEHGHIIH:E?GGH@FGD0HHHHGIIHHCG?HCGIIIIIIHFEHEHCHHHFEIHGHHHE?FCD8ADF@FC/5@FFH?HEHHECEGC=H?HHIIHHHHG1HECIIHHHF?EEIIHEG</C1EHHGGHEHGHIIIIHCCCHC/HHCEHFCCCEHIGIHHHHHGDG@D@@?D
@HISEQ:969:HM2KJBCX2:2:1102:9443:21863 2:N:0:ACTATGCA
GCCTGCAGTACTCCCAACTATCCCTATTAATCATTACGGTGATCCTAGAAACCAACAAAATAGAACCATGCCGTCCTATTCTATTATTCCATGCTAATGTATTCGAGCAAAAATGCCTGCTTTAAACACTCTAATTTTTTCAAGGTAAAGGTCCTGGATCCGCAAGACACCCAATTAAGGACATCAAGTTTCTCCAGAAGGTGAGAAATCAACAGCGACAGTTCATACCCCTTAAGGCATGACCATCACGTCAATCCCGAAATTCAACTACGAGCTTTTTAACTGCAACAACTTTAATATACGCTATTGGAGCTGGAATTACCGCGGCTGCTGGCACCAGACTTGCCCTCCAA
+
BBDDDIGHHIIIGHHCHHIIIGGHIIIII@GHCEHHHIFHHEHHHIIIIIHHIIIIEHHHHIHHHIIHEEGHHEHHIHIIGIHIIIFHGHIIIIHCHECEH@EGHIHHHHIIHHEHIIIIIIIIIIIIHIGIIHHHHIIIHIIIIIIIHHIIIHHHIHGHHIHIIIHHIIFIIIHIHIIHIHIHHIHFFIHIHIIIIIIIIIHHIIIIIIIIIIIIHHIIIHHIHIIHIIHIIIIIHIIIHHIHGGIIIIHFHHDGHIIIHIIIIIHHHEHHGHIIIIIIIIIIIIIIIIHHHHIIIIIHHHIGIIIIHIIIIIIIIIIIIIIIHHHIIIIIIIIIIHHIIIIIHIHEDDDDB
@HISEQ:969:HM2KJBCX2:2:1102:8009:22498 2:N:0:ACTATGCA
GCCTGCAGTACTCCCAACTATCCCTATTAATCATTACGTCGATCCTAGAAACCAACAAAATAGAATCAAACGTCCTATTTCATTATTCCATGCTAATGTATTCAAGCGCGAGCTTGCTTTAAACACTCTAATTTTTTCAAAGTAACAGTCCTGATTTCTCGCGACACCAAATTAATGACATCGTGGTTTGTCAGAAGGGAGAAACCAATAATGCTAGTACGTACAAAGTACGACTGACATATTAGTCCCGAAATTCAACTACGAGCTTTTTAACTGCAACAACTTTAATATACGCTATTGGAGCTGGAATTACCGCGGCTGCTGGCACCAGACTTGCCCTCCA
+
DDDDDIIIIIIIIIIIIIIIIIIIIIIIIIIIIIIIIIIIIIIIIIIHIIIIIIIIIIIIIIIHIIIIIIIIIIIIIIHIIIIIIIIHGIIIHIIIIIIIIIIIIIIIIFHHIIIIIIIIIIIIIIIHIIHHHIIHIIIIIIIIIIIIIHIIIIIIIIIIIIIIIIIIIIIIIIIIIIIIIIIIIIIIIHHIIIIIIIIIIIIIIHIIIIIIIIIIIIIIIHIIIIIIIIIIHIIIIIIIHIIIIIIIIIIIIIIIIIIIHIIHIIIIIIIIIIIIIIIIIIIIIIIIIIIIIIIIIIIIIIIIIIIIIIIIIIIIIIIIIIIIIIIIIIIIIIIIIIDDDDD
@HISEQ:969:HM2KJBCX2:2:1102:11159:22624 2:N:0:ACTATGCA
GCCTGCAGTACTCCCAACTATCCCTATTAATCATTACGTCGATCCTAGAAACCAACAAAATAGAATCAAACGTCCTATTTCATTATTCCATGCTAATGTATTCAAGCGTGAGCCTGCTTTAAACACTCTAATTTTTTCAAAGTAACAGTCCTGATTCCCCACAACACCAAATAAATGACATCATGGTTCGTCAGAAGGGAGAAACCAACAATACCAGTACGTACCGAGGCACGACCGACATGATGGTCCCGAAATTCAACTACGAGCTTTTTAACTGCAGCAACTTTAATATACGCTATTGGAGCTGGAATTACCGCGGCTGCTGGCACCAGACTTGCCCTCCAA
+
DDDCDIIHIIGIHIIIIIHIIIIIIIIIIIIIIIIIIIIIIIIIIIIIIGIIIIIIIIIIIIHHHIIIEHHIHIIIIIHIIIIIIIIHIIIIHIIIIIIIIHIIIIHIIIIIIHIIIIIIIIIIIIIIIIIIIIIIIIIIIIIIIIIIIIIIIIHIIIIIIIIIIIIIIIIIIIIIIHIIIIIIIIIIIIIIIIIIIIIIIIIIIIIIIHIIIIIIIIIHIIIIIIIIIIIIIIIIIIIIIIHHIIIIIIIIIIIIIIIIIIIIIIIIIIIIIHIIIIIIIIIIIIIIIIIIIIIIIIHIIIIIIIIIIIIIIIIIIIIIIIIIIIIIIIIIIIIIIIIIDDDDD
@HISEQ:969:HM2KJBCX2:2:1102:13961:23158 2:N:0:ACTATGCA
GCCTGCAGTACTCCCAACTATTCCTATTAATCATTACGTCGATCCTAGAAACCAACAAAATAGAATCAAACGTCCTATTTCATTATTCCATGCTAATGTATTCAAGCGTGAGCCTGCTTTAAACACTCTAATTTTTTCAAAGTAACAGTCCTGATTCCCCACAACACCAAATAAATGACATCATGATTCGTCAGAAGGGAGAAACCAACAATGCCAGTACGTACCTAGGCACGACCGACATGACGGTCCCGAAATTCAACTACGAGCTTTTTAACTGCAGCAACTTTAATATACGCTATTGGAGCTGGAATTACCGCGGCTGCTGGCACCAGACTTGCCCTCCAA
+
BDDDDIIHIIIIHIIIHIIIIIIIIIIIIIIIIIHIIIIIIIIIIHHIHIIIIIGIIIIIIHFHH?FHIIIIHHHIHIIHIIIIFIIIIIHIHHHHIHIHHGIIIIHIIIHIHHEGIIHHIHIIIIIIIIIIIHIHHHHIIIIIIHIIIIIIIIIIHIIHIIHIIIIIIIIIIHHHHHIHHIIIIIIIEIHIIIIIIHIIIIIIIIIIIIIIIHIIIIIIIIIIIIIIIIIIIIIIIIIIIHGHIIIIIIIIIIGIIHIIIIIIHIIIIIIIIIIIIIIIIIIIIIIIIHIIIIIIIIIIIIIIIIIIIIIIIIIIIIIIIIIIIIIIIIIIIIIIHIIIDDDDD
@HISEQ:969:HM2KJBCX2:2:1102:2416:23880 2:N:0:ACTATGCA
GCCTGCAGTACTCCCAACTATCCCTATTAATCATTACGGTGGTCCTAGACCAACAAAATAGAACCAACTTCCTATTCTATTATTCCGTGCTAATCTATTCAAGCAAAAGCCCGCTTTAAACACTCTAATTTTTTCAAGGTAATGGTCCTGGTTCCCCGACACACCCAATTAAGGACATACCGGCTCACCAGAAGGATAGACCCGACAACAGGACAGTACTCGCCAGAGACGGACCGCCCGGTCAAGCCTAAAATTCAACTACGAGCTTTTTAACTGCAACAACTTTAATATACGCTATTGGAGCTGGAATTACCGCGGCTGCTGGCACCAGACTTGCCCTCCAA
+
<00DB1<CGHC1DCEC@0FCHIEECG?FCFH1CF?ECE=C1<<F1D@<<11<DC1<1CFH@HEFHEHC1<DE?11<11DGGHCHCEEFCCHHC111CC11<11HEG@GDFGC8<6<EHFH?<@9HHI5CDG8<AHHEEF<F@<B7<<71<1B<C?EFGBB<E@GAEE@.9..8.HIHHCIIHDF.B8IHGF:D/FE>0C=C/@CCHEFHIHEDDFEC/?DIHC@F0@B1CDCEC<<DHFD<1AFHC<CECFEHFCIHHGD<CCC@HHCEG<@DF1FG<F1GG1<11@GHGEHCEHG@FC@EF@C@EHGHEHDEC?IIGIIHCFEIIHHIHIHIHIHHHC0@@@B
@HISEQ:969:HM2KJBCX2:2:1102:15943:23879 2:N:0:ACTATGCA
GCCTGCAGTACTCCCAACTATCCCTATTAATCATTACATCGATCCTAGAAACCAACAAAATAGAATTGGATGTCCTATTTTATTATTCTATGCTAATGTATTCAAGCGTGAGCCTGCTTTAAACACTCTAATTTTTACAAAGTAACAGTCCTAATTCCCCGTGACACCAAATTAATGGCATTACGGTTCTTTAAAAGATGAGAAATTAATAATATCAGTACATACCAACGGCATGACCAAAACATTGATTTCGAAATTCAACTACGAGCTTTTTAACTGCAACAACTTTAATATACGCTATTGGAGCTAGAATTACTGTGGCTGCTAGCACCAGACTTGCCCTCCAA
+
B?@DDHHHHIIIIHHIHHIIHHHHGIEEGGHCFHIGHHHFHHHEHHEHEEHH1CGHHHIGIIHHIHHFECDEHHGGEGEHHHIIGHH@FH@?CC?@CH@HGCHGFEGCA@HIHGHHIFHHEEFGHHHCGHEEH@HHGHIHDHGHIIHHE@FHHEHFDGHECHGHHHHEHHHEHHHFCIHHHHIIHHIHHGGIIIIIIIIIIII:EHIIIHIHHHHIHIHHHFGDCGIHIHHHEIHHHFHIIHIHEFHGCFHFCHIHHHHHG@HHHHHHHEIIIHFCHEHIHHHIIHHHIIHHHIIDHFCHIIIIIIHIIIIHG?HGIIIIIIHHEEHEEHIIIIHIHH=IGH@BDDD
@HISEQ:969:HM2KJBCX2:2:1102:5119:24420 2:N:0:ACTATGCA
GCCTGCAGTACTCCCAACTATCCCTATTAATCATTACATCGATCCTAGAAACCAACAAAATAAAATTGGATGTCCTATTTTATTATTCTATGCTAATGTATTCAAGCGTGAGCCTGCTTTAAACACTCTAATTTTTACAAAGTAACAGTCCTAATTCCCCGTGATACCAAATTAATGGCATTACGGTTCTTTAAAAGATGAGAAATTAATAATATCAGTACATACCAACGGCATGACCAAAACATTGATTTCGAAATTCAACTACGAGCTTTTTAACTGCAACAACTTTAATATACGCTATTGGAGCTAGAATTACTGTGGCTGCTAGCACCAGACTTGCCCTCCAA
+
DDDCDIIIIIIIIIIIIIIIIIIIIIIIGIIIIHIIIHIIIIIIIHHIIIIIIIIIIHHIIIIIHHHEHIIIIIIIHIIIHHIIIIIIIIIIIHIHHIHIIIIIIIIIIIIIIIIIHIIIIIHHIIIIIIIIIIIIIIIIIIIIIIIIIIIIIIIIIIIIIIIIIIIIIHIIIIIIIIIIIIIIIIIIIIIIIIIIIIIIIIIIIIIIIHIIIIIIIIIIIIIIIIIHIIIIIIIIIIHIIIIIIIIIIIIIIIIIIIIIIIHIIIIIIIIIIIIIIIIIIIIIIIHHIIIIHIIIIIIIIIIIIIIIIIIIIIIIIIIIIIIIIIIIIIIIIIIIIIIIIIDDDDD
@HISEQ:969:HM2KJBCX2:2:1102:11456:24679 2:N:0:ACTATGCA
GCCTGCAGTACTCCCAACTATCCCTATTAATCATTACGTTGTACCTAGAAACCAACAAAATAGGTTCGAACGTCCTATTTCATTATTCCATGCTAATGTATTCAAGCGTTTGCCTGCTTTAAACACTCTAATTTTTTCAAAGTAACAGTCCTGACTCCCCACAACACCAAATTAATGACATCATGGTTCATCAGAAGGGAGAAATCAACGACGCCAGTGCGTACCGAAGGCACGACCGACGTATTGATCCCGAAATTCAACTACGAGCTTTTTAACTGCAACAACTTTAATATACGCTATTGGAGCTGGAATTACCGCGGCTGCTGGCACCAGACTTGCCCTCCAA
+
D0D@@GHIHHGHEHHCHIHFGHIIIIHFHHHCHI?FEGCFFEHEHHCGGC1<<<GH?1F1<1CC1<DHHEICHHHHEHHIIIII@GGHIIHEHC<C@1FEGC@GHHEHGCHDFGGHI?HHIHEHHF@CHIHHHH@CCFCHHHHHIIGIIGHICHHEHHHB@EEF;8E=GG00EHBG00EHHFHEEHFGHIHEHFCH/G@GIHHHFG@CCC<CFHHHIHE6CEEHCGEHH1CEHD/CCCD@CHD@<C<@GHGCEGHCD<1<?CIHG@G<?D<1111?FEE@EEF<C1D<@<DCCCCFDCC@CFG<G?CHD1D1?ECC<HHHEF11@EFHHIHHC1@C<0HHG<00@D
@HISEQ:969:HM2KJBCX2:2:1102:8534:24369 2:N:0:ACTATGCA
GCCTGCAGTACTCCCAACTATCCCTATTAATCATTACGTCAATCCTAGAAACCAACAAAATAGGATCGAACGTCCTATTTCATTATTCCATGCTAATGTATTCAAGCGTTAGCCTGCTTTAAACACTCTAATTTTTTCAAAGTAACAGTCCTGTTTCCCTGCAACACCAAATTAATGGCATTACAGTTCTTCAGAAAGGAGGAATCAGCGAAGCCAGTACATACCAGTGGCACGACCAACCTGCTGACCCCGAAATTCAACTACGAGCTTTTTAACTGCAACAACTTTAATATACGCTATTGGAGCTGGAATTACCGCGGCTGCTGGCACCAGACTTGCCCTCCAA
+
DDCDDHHIIIIIIIIIIIHIIIIHIIHHHIHIIIIIIIIIIGGHHIIIIIIIIIIIHIIGHHHFEHHHHHHHHIIHIIIHIHIEHIIGHIHHHHIIIIIIIIIIHIHHIIIHIIHHHHIHIIIIHHIHHHHIIIIIIIIIIIIIIHIIHHIIHIIIIIIIIIIIIHHIIIIHIIIIIIIIIIIIIIIHIIIHIIIIIIIIIII;IIIIIIIIIIIIIIIIIIIIIIIIIIIIIIIIIIIIIIIHHIIIIIIIIIIIIIIIIIIIIIIIIIIIIIIIIIIIIIIIIIIIIIHIIIIIIIIIIIIIIIIIIIIIIIIIIIIIIIIIIIIIIIIIIIIIIIIIIDDDDD
@HISEQ:969:HM2KJBCX2:2:1102:20462:24279 2:N:0:ACTATGCA
GCCTGCAGTACTCCCAACTATCCCTATTAATCATTACGTCGATCCTAGAAACCAACAAAATAGAATCAAACGTCCTATTTCGTTATTCCATGCTAATGTATTCAAGCGTGAGCCTGCTTTAAACACTCTAATTTTTTCAAAGTAACAGTCCTGATTCCCCAAGACGCCAAATTAATGACATCATGGTTCGTCAGAAGGTAGGAATCAATAATACCAGTACGTACAATAGCACGACCAATAAATTGATCCCGAAATTCAACTACGAGCTTTTTAACTGCAACAACTTTAATATACGCTATTGGAGCTGGAATTACCGCGGCTGCTGGCACCAGACTTGCCCTCCAA
+
DBDDDIGIIIEHIIIIIIIIIIHIIIIHIIIHIIIHHIIHIGIHIHIIIIIHIIIIIIIIIIEHHIHIIIGIICHHHIIGHHHIIIIHHEFHHIIIIGHHIEIHHHIHFEHIHHIIIGHIHHIIIHIIHHHIHHIIIHHHIHIIIIIIHHHGEEEGIHGIHIHGHHHIHGHIIIIIIHHIIIIHIHHEHFHIIHIIHHIHGHIHH1IHIIIFHIIIIIIIIIIIIIIHHGGGIIHGIIIIIHHHGGIIGIIIIIIIGIIIIHHIIIIHIIHHHIIIIIIIIIIIHHHIIIIIIHIIIIIIIIIIIIIIIIIIIIIIIIIIIIIIIIIIIIIIIIIIIIIHDDDDD
@HISEQ:969:HM2KJBCX2:2:1102:17594:24720 2:N:0:ACTATGCA
GCCTGCAGTACTCCCAACTATCCCTATTAATCATTACATCGATCCTAGAAACCAACAAAATAGAATCTGATGTCCTATTTCATTATTCCATGCTAATGTATTCAAGCGTAAGCTTGCTTTAAACACTCTAATTTTTTCAAGGTAACAGTCCTAATTCCCCATAACATCAAATAAATGACATTATGGTTCTTTAGAAGGTGAGAACCAATAAAACCAGTACATACCAAGGCATGACCGATTCCTTGATCCCGAAATTCAACTACGAGCTTTTTAACTGCAACAACTTTAATATACGCTATTGGAGCTGGAATTACCGCGGCTGCTGGCACCAGACTTGCCCTCCAA
+
DDDDDIIIIIIIIIIIIIIIIIIIIIIIHIIIIIIIIIIIIIIIIIIIIIIIIIIIIIIIIIIIIIIIIIIIIGIIIIIIIIIIIIIHIIIIHIIIIIIIIHIIIIIIIIIIIIIIIIIIIIIIIIIIIIIIIIIIHIIIIIIIIIIIHIIIIIIIIIIIIIIIIIHIIIIHIIIIIIIIIIIIIIIIIIIIIIIIIIIIIIIIIIIIIIIIIIIIIIIIIIIIIIIIIIIIIIIIIIIIIIHIIIIIIIIIIIIIIIIIIIIIIIIIIIIIHIIIIIIIIIIIIIIIIIIIIHIIIIIIIIIIIIIIIIIIIIIIIIIIIIIIIIIIIIIIIIIIIIIIDDDDD
@HISEQ:969:HM2KJBCX2:2:1102:19107:25136 2:N:0:ACTATGCA
GCCTGCAGTACTCCCAACTATCCCTATTAATCATTACGTCAATCCTAGAAACCAACAAAATAGGATCGAACGTCCTATTTCATTATTCCATGCTAATGTATTCAAGCGTTAGCTTGCTTTAAACACTCTAATTTTTTCAAAGTAACAGTCCAAATTCCCCGCAACACCAAATTAATGGCATTACGGATCATCAGGAAGGAGGAATCAGTGAGACCAGTACATACCAGAGGCATGACCAACCTACTAACCCCGAAATTCAACTACGAGCTTTTTAACTGCAACAACTTTAATATACGCTATTGGAGCTGGAATTACCGCGGCTGCTGGCACCAGACTTGCCCTCCAA
+
DDDDDIIIIIIIIIIIIIIIIIIIIIIIIIIIIIIIIIIIIIIIIIIHIIIIIIIIIIIIIIHIIIIIIIIIHGIIGIIIIIIIIIIHIIIHHIIIHIHIIIHHIHIIIIIIIIIIIIIIIIHIIIIIIIIIIIIIIIIIIIHIIIIIHHIIIHIIIIIIIIIIIIGIIIIIIIIIIIIIIIIIIIIHIIHIIIIIIIIIIIIIIIIIIIHIIIIIIIIIIIIIIIIIIIIIIIIIIIIIIIHGHHHIIIIIIIIIIIIIIIHIIIIIIIIIIIIIIIIIIIIIIIIIIIIIIIIIIIIIIIIIIIIIIIIIIIIIIIIIIIIIIIIIIIIIIIIIIIIIIDDDDD
@HISEQ:969:HM2KJBCX2:2:1102:19488:25427 2:N:0:ACTATGTA
GCCTGCAGTACTCCCAACTATCCCTATTAATCATTACGGTGGTCCTAGAAACCAACAAAATAGAACCATGCCGTCCTATTTTATTATTCCATGCTAATGTATTCAAGCAAAATGCCTGCTTTAAACACTCTAATTTTTTCAAAGTAAAGGTCCTGGTTCCCCGCGACACCCAATTAAGGGCATCGTGGTTCTCCAGAAGGTGAGAAATTGACTACACCAGTTCATACCCCTTAAGGCACGACCGATGTGTCAATCCCGAAATTCAACTACGAGCTTTTTAACTGCAACAACTTTAATATACGCTATTGGAGCTGGAATTACCGCGGCTGCTGGCACCAGACTTGCCCTCCAA
+
BDDDDIIHIIIIHIIHHIIIIIIIIIIIIIIIIIIIIIIIIGIIHIIIGHIIIIIIIHIIIIEHHIIIIIFGDHHIIIIIIIIIIHHIIIIHGIIIIHHEHDIHIIHHHHHIIHIHIIHHIHGHHIIIIEHHHHHIIIIHFHIFGHHHHHHH9IHGHHHHIIIIIHIHHIHIIIHIHHFHIIIIIIIIIIHIIIIIIIHHHHIIIIIIIHIIIHHGHHIHHIIIIHIIHHIHHHGGIIIIIIIIIIIFHHGFFHIIIIIHIHHEIIHHIIIGHIIIIIIIIIIIHIIIIHIIIHHIIIHGIIIIIIIIHIIIIHHIIIIIIIIIIHIIIIIIIIIIIHIIIIHIIIIDDDDD
@HISEQ:969:HM2KJBCX2:2:1102:16892:26392 2:N:0:ACTATGCA
GCCTGCAGTACTCCCAACTATCCCTATTAATCATTACATCGATCCTAGAAACCAACAAAATAGAATCGGATGTCCTATTTCATTATTCCATGCTAATGTATTCAAGCGTGAGCCTGCTTTAAACACTCTAATTTTTTCAAGGTAACAGTCCTAATTCCCCGTGACACCAAATTAATGGCATTACGGTTCTTTAGAAGGTGAGAAATCAATAATATCAGTACATACCAACGGCATGACCGAAACATTGATCCCGAAATTCAACTACGAGCTTTTTAACTGCAACAACTTTAATATACGCTATTGGAGCTGGAATTACCGCGGCTGCTGGCACCAGACTTGCCCTCCAA
+
DDDDDIIIIIIIIIIIIIIIHHGHIIIIIHHIIIIIIIIIIIIIIIGIIHIIIIIIIHIIIIHIIIIIIGHDHHHIIIIHHHIIIIIIIIHHHHHIIIHHHFGIIIIIIIIIIIIIIIHIIIHIIIIHIIHIHIIIIIHIIIIHIIHHCIIIIIIIIIHIIHGIIHIIIIIIIIIIIIIIIIIIIIIIIIIIIIIIIIIIIIIIHIIIIIIIIIIIIIIIIIHIIIIIIIIIIIIIIIIIIIIHHDIIIIIIIIIIIIIIIIIIIIIHIIIIIIIIIIIIIIIIIIIIIIIIIHIIIIIIHHIIIIIIIIIIIIIIIIIIIHIIIIIIIIIIIIIIIIIIIIDCDDD
@HISEQ:969:HM2KJBCX2:2:1102:5209:26838 2:N:0:ACTATGCA
GCCTGCAGTACTCCCCAACTATCCCTATTAATCATTACGGTGATCCTAGAAACCAACAAAATAGAACCATGCCGTCCTATTCTATTATTCCATGCTAATGTATTCGAGCAAAAATGCCTGCTTTAAACACTCTAATTTTTTCAAGGTAAAGGTCCTGGATCCGCAAGACACCCAATTAAGGACATCAAGTTTCTCCAGAAGGTGAGAAATCAACAGCAACAGTTCATACCCCTTAAGGCACGACCATTACGTCAATCCCGAAATTCAACTACGAGCTTTTTAACTGCAACAACTTTAATATACGCTATTGGAGCTGGAATTACCGCGGCTGCCGGCACCAGACTTGCCCTCCAA
+
?DB@DEEHE1FEIIIIHHH@@GIIIHHHEHEHGEGHICG0GH1FFEHIHIIHIIIIIIGICHHIFFIIIICHECHHCHHHIIIIHHHHIIHGHCEHFHIIIDGHHIHGHIGIIHIIIHHHHHIIIIIIGHHIIIICHHHHGHIHHIIIHHIHFHHIHGHIIIIIHGHHFHIIIIHIHIHHIIHHIIHHEGH@HHHHIHCIHHHHHHHGHHIIIHIIIIIIIHHHIHHHIIHEHHHGCHEIHGGHHHHHEEFGFHDDE<HHIHHEIHHHHHEEHCIHHHIIHHEIIIIIIIHFHHHHFFHEEHDIIIIIIIIIIIHIHGHEHIHIHIHIHIIIHIIHHHHHIHHHHGHEEDBDDB
@HISEQ:969:HM2KJBCX2:2:1102:9298:26909 2:N:0:ACTATGCA
GCCTGCAGTACTCCCAACTATCCCTATTAATCATTACGGTGGTCCTAGAAACCAACAAAATAGAACCATGCCGTCCTATTTTATTATTCCATGCTAATGTATTCAAGCAAAAATGCCTGCTTTAAACACTCTAATTTTTTCAAAGTAAAGGTCCTGGTTCCCCGCGGCATCCAATTAAGGACATCGCGGTTCTCCAGAAGGTGAGAAATTGACTGCACCAGTTCATACCCCGTGAGGCACGACCGATGCGCCAATCCCGAAATTCAACTACGAGCTTTTTAACTGCAACAACTTTAATATACGCTATTGGAGCTGGAATTACCGCGGCTGCTGGCACCAGACTTGCCCTCCAA
+
ABDCDIIIIIIIHFHHHIIIIIIIIHIIHIHHIHIIIEHHHHHIIIGHHHIHGGHIIIHIHIFHHIIIIGHHIIHIIIIIHHHHHHHIIIIEGFHHHC@CGFHHIIGEHHHIIHIIHIHIHIIIIIHHIIIIIIIHHHHHIHEGHHHHIHHIHIIIHEHHGIIIIHIHHHIIHHIIIIIIHHHHHIIIHHGHHFIIIIHIIHHGHHHHGHIIHEIIIIHIIIHIIIIHIIHHHIHIIIIIHIIIIHGIIHEHHHEIIIHIIHEGIHHHIHIIIHHIHHHHHIIIIHHHIIHIHIIIHHIHHIHHHIIIIHIIIHHHIIIIIGHIHIGIIHIIIIIIIIIIIIIIIGIH@DDDD
@HISEQ:969:HM2KJBCX2:2:1102:9883:26875 2:N:0:ACTATGCA
GCCTGCAGTACTCCCTTCCCAATCCCTATTAATCATTACATCGATCCTAGAAACCAACAAAATAGAATCGGATGTCCTATTTCATTATTCCATGCTAATGTATTCAAGCGTGAGCCTGCTTTAAACACTCTAATTTTTTCAAGGTAACAGTCCTAATTCCCCGTGACACCAAATTAATGGCATTACGGTTCTTTAGAAGGTGAGAAATCAATAATATCAGTACATACCAACGGCATGACCGAAACATTGATCCCGAAATTCAACTACGAGCTTTTTAACTGCAACAACTTTAATATACGCTATTGGAGCTGGAATTACCGCGGCTGCTGGCACCAGACTTGCCCTCCAA
+
DDDDDIIIIIIIIIIIIIIIIIIIIIIIIIIIIGIIIIIIIIHHIIIIIIIIIIIIIHIIIHIIIIFHIIHIHHIHIIIIIIHHIIIHHHIIIIHIHHIIHIIIIIIIIIIIIIIIIIIIIIIIIIIIIIIIHHIIIIIIIIHHIIIIIIIIIIHIIIIIIIIIIIHIIIIIIIIIIIIIIIIIIIIIIIIIIIIIIIIIIIIIIIIIIIIIHIIIIIIIIIIIIIIIIIIIIIIIIIIIIIIIIIHGIIIHIIIIHIIIIIIIIIIIIIIIIIIIIHIIIIIIIIIIIIIIIIIIHIIIIIIIIIIIIIIIIIIIIIIIIIIIIIIIIIIIIIIIIIIIIIIIDDDDD
@HISEQ:969:HM2KJBCX2:2:1102:4157:26830 2:N:0:ACTATGCA
GCCTGCAGTACTCCCAACTATCCCTATTAATCATTACGGTGATCCTAGAAACCAACAAAATAGAACCATGCCGTCCTATTCTATTATTCCATGCTAATGTATTCGAGCAAAAATGCCTGCTTTAAACACTCTAATTTTTTCAAGGTAAAGGTCCTGGATCCGCAAGACACCCAATAAAGGACATCAAGTTTCTCCAGAAGGTGAGAAATCAACAGTAACAGTTCATACCCCTTAAGGCATGACCATCACGTCAATCCCGAAATTCAACTACGAGCTTTTTAACTGCAACAACTTTAATATACGCTATTGGAGCTGGAATTACCGCGGCTGCTGGCACCAGACTTGCCCTCCAA
+
DDDDDIIIIIIIIIIIIIIIIIIIHHIIIIIIIIIIIIIIIGHHIIIIIIIIIHIIIIIHHIHHHIIIIHIIIIIIIIIIIIIIIIIIIIIIIGIIIIIIIIHIIIIIIIIIIIIIIIIIHIIIIIIIHIIIIIIHIHIIIIIIIHIIIIIIIIIIIIHIIIIIIIIIIIIIIIIIIIIIIIIIIIIIIIHIIIIIIIIIIIIIIIIIIIIIIIIIIIIIIIIIIIIIIIIIIIIIIIIIIHIIIIIIIIIHIIIIIIIIIIIIIIIIIIIIIIIIIIIIIIIIIIIIIIIIIIIIIIIIIIIIIIIIIIIIIIIIIIIIIIIIIIIIIIIIIIIIIIIIIIIIIIIIDDDDD
@HISEQ:969:HM2KJBCX2:2:1102:20429:27288 2:N:0:ACTATGCA
GCCTGCAGTACTCCCAACTATCCCTATTAATCATTACGTCGATCCTAGAAACCAACAAAATAGAATCAAACGTCCTATTTCGTTATTCCATGCTAATGTATTCAAGCGTGAGCCTGCTTTAAACACTCTAATTTTTTCAAAGTAACAGTCCTGATTCCCCATGACACCAAATTAATGACATCATGGTTCGTCAGAAGGTAGGAATCAATAATACCAGTACGTGCAATAGCACGACCAATAAATTGATCCCGAAATTCAACTACGAGCTTTTTAACTGCAACAACTTTAATATACGCTATTGGAGCTGGAATCACCGCGGCTGCTGGCACCAGACTTGCCCTCCAA
+
DDDDDIIIIIIIIIIIIIIIIIIIIIIIIIIIIIIIIIIIIIIIIIIHIIIIIIIIIIIIIIIIHIIIHIIIIIIHIIIIIIIIIIIIIIIIHHIIIIIIIHIIIIIIIHIIIIIIIIIIIIIIIIHIIIIIIIIIIIIIIIIIIIIIHIIIIIIIIIIIIIIIIIIIIIIIIIIIIIIIIIIIIIIIIIIIIIIHHIIIIIIIIHIIIIIIIIIIIIIIHG2GIIIIIIIIIIIIIIIIIIIH<IIIIIIIIIIHIIIIIIIIIIIIIIIIIIIIIIIIIIIIIIIIIIIIIIIIIIIIIIIIIIIIIIIIIIIIIIIIIIIIIIIIIIIIIIIIIIIIDDDDD
@HISEQ:969:HM2KJBCX2:2:1102:20737:27418 2:N:0:ACTATGCA
GCCTGCAGTACTCCCAACTATCCCTATTAATCATTACATCGATCCTAGAAACCAACAAAATAGAATCGGATGTCCTATTTCATTATTCCATGCTAATGTATTCAAGCGTGAGCCTGCTTTAAACACTCTAATTTTTTCAAGGTAACAGTCCTAATTCCCCGTAACACTAAATTAATGGCATTACGGTTCTTTAGAAGGTGAGAAATCAATGATAACAGTGCATACCAACGGCATGACCGAAATATTGATCCCGAAATTCAACTACGAGCTTTTTAACTGCAACAACTTTAATATACGCTATTGGAGCTGGAATTACCGCGGCTGCTGGCACCAGACTTGCCCTCCAA
+
ADDDDHHHIIIIIIIHIIIIIHIIIIIHHIEHIIIIIHHHHHHIEHIIGIIIHHHIIIIIIIHIIHHHIIIIHHGHHIHHIIIIIIHEHIIIIIHIIIIHHHHHIHHHGHHHHIHIIHIIHHIIIIHHHIEHIIIHIIIIHGIHIIHHIIHIHHHIIIIIHIHIIHGIIIIHIHIIIIIIIIIIHIIIIIIIIIIIIIIIIIIIIIIIIIIHIIIHHIIIIIIIIIIHIIIIIIIIIIIIIIHEIHIIIIGIIIIIIIIIIIIIIIIHIIIIIIHIIIIHIIIIIIIIIIIIHIIIIIIHHHIIIIIIIIIHIIIIIIIIIIIIIIIIIIIIIIIIIIIIIIDDDDD
@HISEQ:969:HM2KJBCX2:2:1102:11953:27363 2:N:0:ACTATGCA
GCCTGCAGTACTCCCAACTATCCCTATTAATCATTACGTCGATCCAAAAAACCAACAAAATAGAACCAAACGTCCTACTTTATTATTACATCCTAACGTATTCAAGCGAGAGCCTTCTTTAAACACTATAATTTTTTCAAAGTAACAGTCCTGATTTCCCGCGACATCAAATTAATGACATCGTGGTTCGTCAGAAGGTAGGAATCAATTTGACCAGTACGTACCGAGGCACGACCGATCAACTGATCCCGAAATTCAACTACGAGCTTTTTAACTGCAACAACTTTAATATACGCTATTGGAGCTGGAATTACCGCGGCTGCTGGCACCAGACTTGCCCTCCAA
+
00000<11<1C1<1111<<1<11<<<111C11<1<<<11<</11<11<<F<H01<0<1<11DD1<1<D1<1<<C0<<1<C1<<C11F111D11<<B/0@@GFHHDC7<%<?/'1&%F078B0B6<D3%?EB?CG1D/86<8<<DG21D@?FF@@B-7+-?.79:.E7FB;..G.GC6;,.:/CC<+A@CCC//-D/-EHF0.C:0CFCHGD.<:0C1GFDIFE0:/HE.C<<00G=D<:/<<<1@-CA/1FECFHD1@D1</<11?01CF@<1<C1F1<<1D1GIH@E@F<<0/C<@HCD11HFCHIIIHEDE//C/@CHHHGC?C1G?E@ED<1<0<01D0@D0
@HISEQ:969:HM2KJBCX2:2:1102:18877:27280 2:N:0:ACTATGCA
GCCTGCAGTACTCCCAACTATCCCTATTAATCATTACGTCAATCCTAGAAACCAACAAAATAGGATCGAACGTCCTATTTCATTATTCCATGCTAATGTATTCAAGCGTTAGCCTGCTTTAAACACTCTAATTTTTTCAAAGTAACAGTCCTGTTTCCCTGCAACACCAAATTAATGACATTACAGTTCTTCAGAAAGGAGGAATCAGCGAAGCCAGTGCATACCAGTGGCACGACCAACCTGCTGACCCCGAAATTCAACTACGAGCTTTTAACTGCAACAACTTTAATATACGCTATTGGAGCTGGAATTACCGCGGCTGCTGGCACCAGACTTGCCCTCCAA
+
DDDDDIIIIIIIIIIIIIIIIIIIIIIIIIIIIIIIIIIIIIIIIIIIIIIIIIIIGIIIIIIIHIIDEHIIIIIIIIIIIIIIIIIIIIIIGIIHIIIIIIIIIIIIIIHIIIIIIIIIIHIIIIIIIIIIIIIIIIIIIIIIIIIIIIIIIIIIIIHIIIIIIIIIIIIHIIIIIIIIIIIIIHIIIIIIIIIIIIIIIIIIIIIIIIIIIIIIIIIIIIIIIIIIIIIIIIIIIIIIIIIFIIIIIIIHIIIIIIIIIIIIIIIIIIIIIIIIIIIIIIIIIIIIIIIIIIIIIIIIIIIIIIIIIIIIIIIIIIIIIIIIIIIIIIIIIIIIIIIIDDDDD
@HISEQ:969:HM2KJBCX2:2:1102:4933:26519 2:N:0:ACTATGCA
GCCTGCAGTACTCCCAACTATCCCTATTAATCATTACGTTGATTCTAGAAACCAACAAAAATAGAATCTAACGTCCTATTTCATTATTCCATGCTAATGTATTCAAGCGCGTGCCTGCTTTAAACACTCTAATTTTTTCAAAGTAACATCCTGACTCCCCACAACATCAAATTAATGACATCATGATTCATCAGAAGGGAGAAATCAATGACATTAGTACGTACCAAAGGCACGACCGACGTATTGATCCCGAAATTCAACTACGAGCTTTTTAACTGCAACAACTTTAATATACGCTATTGGAGCTGGAATTACCGCGGCTGCTGGCACCAGACTTGCCCTCCAA
+
DDDDDIIIIIIIHIIIIIIIIIIIIIIIIIIIIIIIIIIIIIIIIIIIIIIIIIIIIIIIIIIIGIIIIIIIHIHIIIIIIIIIIIIIHHHIIIIIIIIIIIIIIIIIIIIHIHIIIIHIIIIIIIIIIIIIIIIIIHIIIIIIIIIIIIHIIIIIHIIIIIIIIIIIIIIHHIIIIIIIIIIIIIIIIIIIIIIIIIIIIIIIIIIIIIIIIHIIIIIIIIIIIIIIIIIIIIIIIIIIIIHH;IIHHIIIIIIIIIIIIIHIIIIIIIIIIIIIIIIIIIIIIIIIIIIIIIIIIIIIIIIIIIIIIIIIIIIIIIIIIIIIIIIIIIIIIIIIIIIIIDDDDD
@HISEQ:969:HM2KJBCX2:2:1102:19743:26551 2:N:0:ACTATGCA
GCCTGCAGTACTCCCAACTATCCCTATTAATCATTACGGTGGTCCTAGAAACCAACAAAATAGAATCATCCGTCCTATTTTATTATTCCATGCTAATGTATTCAAGCAAAATGCCTGCTTTAAACACTCTAATTTTTTCAAAGTAAAGGTCCTGGTTCCCCGCGGCACCCAATTAAGGACATCGCGGTTCTCCAGAAGGTGAGAAATTGACTACACCAGTTCATACCCCTTAAGGCACGACCGATGTGTCAATCCCGAAATTCAACTACGAGCTTTTTAACTGCAACAACTTTAATATACGCTATTGGAGCTGGAATTACCGCGGCTGCTGGCACCAGACTTGCCCTCCAA
+
D@@@@C<CGHHIIIIIIIIIIHIIIIIIIIIIHIIIIH=HIIIIIIECEHIHIIIIIIIIHHHHG<FEH?C0<FHEFGCGHHHC1DEHHH1@E<GGHHHHHEEHGCHFHGFH1HGF@CHIIHHHHEHIIHHHIIHIEHHHFHHGHFHHHGFHIHHHIIGIIHE..ACHGIIHHHEIHHHIHHC?DHIHIGIIIIIHHHHIHEHHIIIH<IIIIIIIIHIIHHHHEIIHHHIIIHHIIIHIIIIIIHIHHHIHHIHHIIIIIIIIIIIIIIIIIIIIIIIIIIIIIIIIIIIIIIIIIIIIIIIIIIIIIIIIIIIIIIIIIIIIIIIIIIIIIIIIIIIIIIIIIIDDDDD
@HISEQ:969:HM2KJBCX2:2:1102:11186:27677 2:N:0:ACTATGCA
GCCTGCAGTACTCCCAACTATCCCTATTAATCATTACCTCGACTCCGAAAGCCAACGAAATAGAACCGAGATCCTATTCCATTATTCCATGCACAAGTGTTCAGGCTGCAGCGCCTGCTTTGAGCACTCCAATTTTTTCAAAGTAAACGTGCTGGCCACACATGGCACTCGATTAAGAGAACCATGCACGAACCAACAAAATCGTCCGGGCAAACAGTAGACACCACAAGGTGCACCGCTCGCCCGAAACCGAGATCCAACTACGAGCTTTTTAACCGCAACAACGTTAATATACGCTATTGGAGCTGGAATTACCGCGGCTGCTGGCACCAGACTTGCCCTCCAA
+
DDDCDIIIIIIIIIIIIIIIHIHIIIIIIIIIIIIIIIIGIHIIHIIII<EHHHIIHIIIIHHHHIIIIGIIHGHIHHIHFHIIIIIHIIHIIIIIIIIHIIHIIIIIHIIIIIIIIIIIIIIIIIIIIIIIIIIIIIIIHIIIIIIIIGIIIIIIIIIIIIIIIIIIIIIIIHIIIIIIIIHIGIIIIIIIIIIIHIIIHHIIIIIIIIIIIIIIIIIIIIIIIIIIIIIIIIIIHIIIIIIHGIIIHIIIIIIIIIIHIIHIIIIIIIIIIIIIIIIIIHIHIIIIIIIIIIIIIIIIIIIIIIIIIIIIIIIIIIIIIIIIIIIIIIIIIIIIIIIIIDDDDD
@HISEQ:969:HM2KJBCX2:2:1102:14810:26252 2:N:0:ACTATGCA
GCCTGCAGTACTCCCAACTATCCCTATTAATCATTACGGTGATCCTAGAAACCAACAAAATAGAACCATGCCGTCCTATTCTATTATTCCATGCTAATGTATTCGAGCAAAAATGCCTGCTTTAAACACTCTAATTTTTTCAAGGTAAAGGTCCTGGATCCGCAAGACACCCAATAAAGGACATCAAGTTTCTCCAGAAGGTGAGAAATCAACAGTAACAGTTCATACCCCTTAAGGCATGACCATCACGTCAATCCCGAAATTCAACTACGAGCTTTTTAACTGCAACAACTTTAATATACGCTATTGGAGCTGGAATTACCGCGGCTGCTGGCACCAGACTTGCCCTCCAA
+
0?0<01DE1<<C1<CGHHIEC@HHIHHFHFI?EFHGG@@HHFE@<CF?@FHHHIIHIEHIEH1FFC1CGG1<CGH/D11<FG@EC1D@1CEF1<GFCG1DEDG=HDHHHHHHIHDIHHEA@HHFHHHHHIIIHHDFIIHGGIHFHHHEHFHGIHCIIHIHIIHH?EIIHIGIIIH7EHHGIIIIIIHHEGHHIHIIIIHIIIHIEIIIIIIIIGIIIHIHHHGIHHHIIHHAGHHHEHHIHIIGIHHHGHECHHCDHEHIHHIHHIIIHIIIIHIIIHHEIIHIIIIHHHIHEEHHIHFHHIIIIIIIIHHEIIIIIHIIIIIIIHIIIIIIHHIIIIHIIIIIHGGIDDD@@
@HISEQ:969:HM2KJBCX2:2:1102:13179:28424 2:N:0:ACTATGCA
GCCTGCAGTACTCCCAACTATCCCTATTAATCATTACGTCAATCCTAGAAACCAACAAAATAGGATCAAACGTCCTATTTCATTATTCCATGCTAATGTATTCAAGCGTTAGCCTGCTTTAAACACTCTAATTTTTTCAAAGTAACAGTCCTGTTTCCCTGCAACACCAAATTAATGACATTACAGTTCTTCAAGAAGGAGGAACCAGTAAAGCCAGTACATACCAGAGGCACGACCAACTTACTAATCCCGAAATTCAACTACGAGCTTTTTAACTGCAACAACTTTAATATACGCTATTGGAGCTGGAATTACCGCGGCTGCTGGCACCAGACTTGCCCTCCAA
+
DCDDDIIIIIIIIIIIIIIIIIIIIIIIIIIIIIIIIIIIHIIIIIIIIIIIIIIIEHHHHHHIHIIIIIIIHIIIIIIIIIIIIIIIIIIIIIIHIIIIIHHIIIIIIIIIIIIIIIIIIIHIIIIIIIIIIIIIIIIIIIIIIIIIIIIIIIIIIIHIIIIIIIIIIIIIIIIHIIIIIIIIIIIIIIIIIIIIIIIIIIIIIIIIIIHIIHIIIIIIIIIIIIIIIIIIIIIIIIIIIIIHIIIIIIIIIIIIIIIIIHIIIIIIIIIIIIIIIIIIIIIIIIIIIIIIIIIIIIIIIIIIIIIIIIIIIIIIIIIIIIIIIIIIIIIIIIIIIIIIIDDDDD
@HISEQ:969:HM2KJBCX2:2:1102:4779:28489 2:N:0:ACTATGCA
GCCTGCAGTACTCCCAACTATCCCTATTAATCATTACGTCGATCCTAGAAACCAACAAAATAGAATCAAACGTCCTATTTCATTATTCCATGCTAATGTATTCAAGCGTACGCCTGCTTTAAACACTCTAATTTTTTCAAAGTAACAGTCCTGATTCCCCACGACACCAAATTAATGACATCGCGGTTCTTCAGAAGGTAGGAACCAATAATGCCAGTACGTACCGAAGCACGACCAACAATTCGATCCCGAAATTCAACTACGAGCTTTTTAACTGCAACAACTTTAATATACGCTATTGGAGCTGGAATTACCGCGGCTGCTGGCACCAGACTTGCCCTCCAA
+
DDDDDIIIIIIGIHIHHIIIIIHIIHIIHIIIIIIIIIIIIIHIIIIIIHIIIIIIIHHHIIIIIIIIIIIIIIHIIIHIIIIIIHIIIIHIHIIIIIIIIIHIIIIIIIIHIIHHHHHHHHHIHIIIIIHIIIIIHIHGIHHHHIIIIIHIIIIIIIIHIIIIHHHHIHHIIIIIIIIIHIIIIIIHHIHIHIHHHIIIIHIIIIIIIIIIIIIIIIIIIIIIIIIIIIIIIIIIIIIIHHGDIIIIIIIIIIIIIIIIIHIIHIIIIIIIIIIIIIIIIIIIIIIIIIIIIIIIIIIIIIIIIIIIIIIIIIIIIIIIIIIIIIIIIIIIIIIIIIIIDDDDD
@HISEQ:969:HM2KJBCX2:2:1102:6796:29275 2:N:0:ACTATGCA
GCCTGCAGTACTCCCAACTATCCCTATTAATCATTACGTCAATCCTAGAAACCAACAAAATAGGATCGAACGTCCTATTTCATTATTCCATGCTAATGTATTCAAGCGTTAGCCTGCTTTAAACACTCTAATTTTTTCAAAGTAACAGTCCTGTTTCCCTGCAACACCAAATTAATGACATTACAGTTCTTCAAGAAGGAGGAATCAGTAAAACCAGTACATACCATAGGCACGACCAACCTACTGACCCCGAAATTCAACTACGAGCTTTTTAACTGCAACAACTTTAATATACGCTATTGGAGCTGGAATTACCGCGGCTGCTGGCACCAGACTTGCCCTCCAA
+
DDDDDIIHIIIIIIIIIIIIIIIIIIIIIIIIIIIIIIIIIIIIIIIIIIIIIIIIIIIHHIHIIIHIIHHHHHIIIIHHIIIIIIIFHIIIIIIIIIIIHIIIIIIIIIIIIIIIIIIIIIIIIHIHHIIIIIIIIHHIIIIIIIHIHIIIIIIIHIIIHIIIIIHIIIIHHIHHIIIIHIIIIIIHHIIIHIIIIIIIIIIIIIIIIIIIIIIIIIIIIIIIIIIIIIIIIIIIIIIIIIHIIIIIHIIIIIIIIIIIIIIIIIIIIIIIIIHIIIIIIIIIIIIIIIIIIIIIIIIIHIIIIIIIIIIIIIIIIHIIGIGIIIIIIIIIIIIIIIIIIDDDDD
@HISEQ:969:HM2KJBCX2:2:1102:11889:29349 2:N:0:ACTATGCA
GCCTGCAGTACTCCCAACTATCCCTATTAATCATTACATCGATCCTAGAAACCAACAAAATAGAATCGGATGTCCTATTTCATTATTCCATGCTAATGTATTCAAGCGTGAGCCTGCTTTAAACACTCTAATTTTTTCAAGGTAACAGTCCTAATTCCCCGTGACACCAAATTAATGGCATTACGGTTCTTTAGAAGGTGAGAAATCAATAATATCAGTACATACCAACGGCATGACCGAAACATTGATCCCGAAATTCAACTACGAGCTTTTTAACTGCAACAACTTTAATATACGCTATTGGAGCTGGAATTACCGCGGCTGCTGGCACCAGACTTGCCCTCCAA
+
DDDDCIIIIIIIIIIIIIIIIIIIIIIIIIIIIIIIHIIIIIIIIHIIIIIIIIIIHIIIIIHIIIIHHIIIIIHIHIIHHIIIIIHIIIHCHIIIIIIIIIIIIHIIIIIIIIIIIIHIIHIIHHIIIIHHIIIHIIIIIHIIIHIHIIIIIIIIIIIIIIIIIIIIIIIIIIIIIIIHIIIIIHIIHHIHIIIIIIIIIIIIIIHIIIIIIIIIIIIIIIIIIIIIIIIIIIIIIIIIIIIIHFIIIIIIIIIIIIIIIIIIIIIIIIIIIIIIIIIIIIIIIIIHIIIIIIIIIIIIHIIIIIIIIIIIIIIHIIIIIIIIIIIIIIIIIIIIIIIIIIDDDDD
@HISEQ:969:HM2KJBCX2:2:1102:3924:29294 2:N:0:ACTATGCA
GCCTGCAGTACTCCCAACTATCCCTATTAATCATTACATCGATCCTAGAAACCAACAAAATAGAATCGGATGTCCTATTTCATTATTCCATGCTAATGTATTCAAGCGTGAGCCTGCTTTAAACACTCTAATTTTTTCAAGGTAACAGTCCTAATTCCCCGTGACACCAAATTAATGGCATTACGGTTCTTTAGAAGGTGAGAAATCAATAATATCAGTACATACCAACGGCATGACCGAAACATTGATCCCGAAATTCAACTACGAGCTTTTTAACTGCAACAACTTTAATATACGCTATTGGAGCTGGAATTACCGCGGCTGCTGGCACCAGACTTGCCCTCCAA
+
DDDDDIIIIIIIIIIIIIIIIIIIIIIIIIIIIIIIIIIIIIIIIIIIIIIIIIIIIIIHIIIIIIHHIIIIIIIIIIIIIIIIIIIIHIIIIIIIIIIHHFIIIHHIIIIIIIIIIIHIIIIIIIIIIIIIIIIIIIIIIIIIIIIIIIIIIIIIIIIIIIIIIIIIIIIIIIIHIIIIIIIIIIIIIIIIIIIIIIIIIIIIIIIIIIIIIIIIIIIIIIIIIIIIIIIIIIIIIIIIIIIIHHIIIIIIIIIIIIIIIIIIIIIIIIIIIIIIIIIIIIIIIIIIIIIIIIIIIIIIIIIIIIIIIIIIIIIIIIIIIIIIIIIIIIIIIIIIIIIIIIDDDDD
@HISEQ:969:HM2KJBCX2:2:1102:11023:29144 2:N:0:ACTATGCA
GCCTGCAGTACTCCCAACTATCCCTATTAATCATTACATCGATCCTAGAAACCAACAAAATAGAATCGGATGTCCTATTTCATTATTCCATGCTAATGTATTCAAGCGTGAGCCTGCTTTAAACACTCTAATTTTTTCAAGGTAACAGTCCTAATTCCCCGTGACACCAAATTAATGGCATTACGGTTCTTTAGAAGGTGAGAAATCAATAATATCAGTACATACCAACGGCATGACCGAAACATTGATCCCGAAATTCAACTACGAGCTTTTTAACTGCAACAACTTTAATATACGCTATTGGAGCTGGAATTACCGCGGCTGCTGGCACCAGACTTGCCCTCCAA
+
DCDDDIIIIIIIIIIIIIIIIIIIIIIIIIIIIIIIIIIIIIIIIIIIIIIIIIIIIIIIIIHHIIIHIHHDHIIIIHIIEHIIIIGEHIHIHIIIIIIIIIIIIIIIIIIIIIIIIIIIIIIIIIIIIIIIIIIHIIIIIIIIIIIIIIIIIHIIIHIIIIIIIIIIIIIIIIIIIIIIIIIIIIIIIHIIIIIIHHIHIIIIIHIIIIIIHIIIIIIIIIIIHIIIIIIIIIIIIIIIIIIHIIIIHIIIIIIIIIIIIIIIIIIIIIIIIIIIIIGIIIIIIIIHIIIIIIIIIIIIIIIIIIIIIIIIIIIIIIIIIIIIIIIIIIIIIIIIIIIIIIDDDDD
@HISEQ:969:HM2KJBCX2:2:1102:17320:30180 2:N:0:ACTATGCA
GCCTGCAGTACTCCCAACTATCCCTATTAATCATTACGGTGATCCTAGAAACCAACGAAATAGAATCAGTCCGTCCTATTTCATTATTCCATGCTAATGTATTCAGACGATAGTCTGCTTTAAACACTCTAATTTTTTCAAAGTAACAGTCCTGATTTCCCATCACACCAAATAAATGGCATGAAAGTTCCTCAGAAGGTAGAGATCCATCTCACCAGTGCAGACAATTAAGCCTGACCAATGGGTAGACCCCGAGGTTCAACTACGAGCTTTTTAACTGCAACAACTTTAATATACGCTATTGGAGCTGGAATTACCGCGGCTGCTGGCACCAGACTTGCCCTCCAA
+
0D000<<<11D1<GHE1E1<11<1<C1<1<<1<GC1D1011<<<CH@1<DH1DCHG0D<EHHEHH?1<D111<CC/<1<1<F1<1<1<1111<1<1<CCHHHFGHGCEEGDBHGDA<FHF1DBACFEECHHI?1C<C?1<<HHGHF?HE8FEIHHEF<DG3<F:CHHF@?DHDDD00G-FEE/IHHG@D@D0CFDHCHHHHHFCCHF<E@EECHCHECHF<<1HHIHHHHEA?FHGFC1CHE?FCE?HE:?C<1GE@<<1C@G@E@D1<<@HIHF@C@<1@F<IIHHG1HIHE@EHHIIHHGGC<1EHIIHHF<<C?<CHEGFEG@EIIHIHEFCCEHEHCIICDD@A
@HISEQ:969:HM2KJBCX2:2:1102:8293:30240 2:N:0:ACTATGCA
GCCTGCAGTACTCCCAACTATCCCTATTAATCATTACATCGATCCTAGAAACCAACAAAATAGAATCGGATGTCCTATTTCATTATTCCATGCTAATGTATTCAAGCGTGAGCCTGCTTAAAACACTCTAATTTTTTCAAGGTAACAGTCCTAATTCCCCGTGACACCAAATTAATGGCATTACGGTTCTTTAGAAGGTGAGAAATCAATAATATCAGTACATACCAACGGCATGACCGAAACATTGATCCCGAAATTCAACTACGAGCTTTTTAACTGCAACAACTTTAATATACGCTATTGGAGCTGGAATTACCGCGGCTGCTGGCACCAGACTTGCCCTCCAA
+
DDDDDIIIIIIIIIIIIIIIIIIIIIIIIIIIIIIIIIIIIIIIIIIIIIIIIIIIIIIHIIIIIHIIHIIIIIIIIIHIIHIIIIHHIIIHHIIIIIIIIHHHIHHIIIIIIIIIIII?IGHIIIIIHIIIIIIIIIIIIIHIIIIIIIIIIIIIIIHIIIIIIHHIIIIIIIIIIIIIIIIIIIIIIIIIIIIIIIIHIHIIIIIIIIIIIIHIIIHIIIIIIIIIIIIIIIIIIIIIIIIIHEIIHIIIIIIIIIIIIIIIIIIIIIIIHIIIIIIIIIIIIIIIIIIIIIIIIIHHGGIIIIIIIIIIIIIIIIIIIIIIIIIIIIIIIIIIIIIIIIDDDDD
@HISEQ:969:HM2KJBCX2:2:1102:6303:30448 2:N:0:ACTATGCA
GCCTGCAGTACTCCCAACTATCCCTATTAATCATTACGTCGATCCTAGAAACCAACAAAATAGAATCAAACGTCCTATTTCATTATTCCATGCTAATGTATTCAAGCGTGCGCCTGCTTTAAACACTCTAATTTTTTCAAAGTAACAGTCCTGATTCCCCACGACACCAAATTAATGACATCGTAGTTCTTCAGAAGGTAGGAACCAATAATGCCAGTGTGTACCGAAGCACGACCGACAATTTGATCCCGAAATTCAACTACGAGCTTTTTAACTGCAACAACTTTAATATACGCTATTGGAGCTGGAATTACCGCGGCTGCTGGCACCAGACTTGCCCTCCAA
+
ADDADIHIHHHHHIHIHEHHHHIHEHIIIIIHIIIIIHIIHHHHHIIIIIIIHIIIIHHIIHGHHHIIIIIGHIIIGHIIIIIIIIHEHHHHHHIIHHIIHHHHIHHHHHHHHIIIIHBGHHGHHHIGIIIIIHHGHHHIIIHIIIIHHHHGIHIIHIHHH.FHIIHHIHIIHIHIIIIIIIIIIIIIHHHHHHIIHHIHIIIIIIIIHIIIIHHHHIIIIHHHIHGHIHIHHHHDIIHIIHHFHECFECFHFHFCEIIIHIHHIHHIIHIIIHHHFHHHIIHHECIIHGIIIIIIIIHHHHHHEHIIIIIHIIIHHGIIIIIIIIIIHIHHH@HIHHIIDABDD
@HISEQ:969:HM2KJBCX2:2:1102:13165:30109 2:N:0:ACTATGCA
GCCTGCAGTACTCCCAACTATCCCTATTAATCATTACGTCGATCCTAGAAACCAACAAAATAGGTTCGATCGTCCTATTTCGTTATTCCATGCTAATGTATTCAAGCGCGAGCCTGCTTTAAGCACTCTAATTTTTTCAAAGTAACAGTCCTGTTTCCCCGCAACAACAAATTAATGCCATCACGGTTCTACAAGAAGGAGGGACCAGTGAGGCCAGTGCATACCAGTGGCACGACCAACCTACTGGCCCCGAAATTCAACTACGAGCTTTTTAACTGCAACAACTTTAATATACGCTATTGGAGCTGGAATTACCGCGGCTGCTGGCACCAGACTTGCCCTCCAA
+
DDDDDIIGIIIIIGIIIIHIHIIIIIIIIIIIIIIIIIHHIIIIIIIHIIIIHIHIIIIIIIIIIIIIIIIIIIIIIIIIGEHIHIIIIIHHHHIIIIIIIHIIIIIIIIIIIIIIIIIHIIIIIIIIIIIIIIIHIIIIIIIHIHIHIIIIIIIIIHIIHIIIIIIIIHHHIIIIIIIIIIIIIIIIIIIIIIIIIIIIIIIIIIIIIIIIIIIIIIIIIIIIIIIIHHIIIIIIIIHIHIIHHIIIIIIHIIIIIIIIIIIIIIHHIIIIIIHIIHIIIIIIIHIIIIIIIIIIIIIIIIIIIHHHGIHIIIIIIIIIIIIIIIIIIIIIIIHIIIIIHDDDDD
@HISEQ:969:HM2KJBCX2:2:1102:4483:30686 2:N:0:ACTATGCA
GCCTGCAGTACTCCCAACTATCCCTATTAATCATTACGGTGATCCTAGAAACCAACAAAATAGAACCATGCCGTCCTATTCTATTATTCCATGCTAATGTATTCGAGCAAAATGCCTGCTTTAAACACTCTAATTTTTTCAAGGTAAAGGTCCTGGTTCCACATGACACCCAATTAAGGACATCATGCTTCTCCAGAAGGTGAGAAATCAACTGCGACAGTTCATACCCCTTAAGGCACGACCATCACGTCAATCCCGAAATTCAACTACGAGCTTTTTAACTGCAACAACTTTAATATACGCTATTGGAGCTGGAATTACCGCGGCTGCTGGCACCAGACTTGCCCTCCAA
+
DDDDDIIHIIIIIIIIIIIIIIHIIIIIIIIIHIIIIHIIIIIIIIIIIIIHHIIIIIIIIIDHHHIIIHIHDHIIIHHHIIGIHIIIIIHIIHHHEHHHHEIIIIIHHIIIIIIIIIHIIIIIIIIIIIIHIIIIIIIIIHIIIIIIIIIIIIIIIIIIIIIIIIIHGIIIIIIIIIIIIIIIIIIIIIIHGIIIHIIIIIIIIIIIIIIIIIIIIIIIIIIHIIIIIIIIIIIIIIIIIIIIIHHIIIHIIIIIIIIIIIIIIIIHHIIIIIIIIIIIIIIIIIIIIIIIIIIIIIIIIIIIIIIIIIIIIIIIIIIIIIIIIIIIIIIIIIIIIIIIIIIIIIIDDDDD
@HISEQ:969:HM2KJBCX2:2:1102:12268:30795 2:N:0:ACTATGCA
GCCTGCAGTACTCCCAACTATCCCTATTAATCATTACGTCGATCCTAAAAACCAACAAAATAGAAACGACGTCCTATTCCATTATTCCATGCACGAATATCCAAGCGTGTAAAGCCTGCTTTGAGCACTCTAATTTTTTCAAAGTAAACCTGGCGGCGCCCCAGGACACTCGGTTAAGAGCACCCTGACGCCTCCGCCACACCATTCACGGGCGAATGGGACAGTCGCGCCAAACAGCGGACCGTCCCCTACCCGCCGAGATCCAACTACGAGCTTTTTAACCGCAACAACTTTAATATACGCTATTGGAGCTGGAATTACCGCGGCTGCTGGCACCAGACTTGCCCTCCAA
+
DDDDDIIIIIIIIHIHIIIIIIIIIIIIIIIIIIIIIIHIGHHIIIIIIIIIIIIIIIIEHIIIIHIHIHIIHIIIIIHHHIIHIIIIIIHHHHGHIGHEGCHIGIIIIHIIHHIHIHHHHIIIIIIHHHIIIIIHIIHGIIHIIHHIIHHDFHHHIIIIIGIHHIIIIIHIHIHIIIHGHIIHIIHHHHIIHIHHGIIIIIIIIHIHIIIIIIIIIIIIIIIIIIIIHIHIIIGHIIIIHIIIIIIIIHFIIIIIIIIIIIIIIIIIIIHIIIIIIIIIIIIIIIIIIIHIHIIIIIIIIIIIIIIIIIIIIIIIIIIIIIIIIIIIIIIIIIIIIIIIIIIIIIIDDDDD
@HISEQ:969:HM2KJBCX2:2:1102:3494:30896 2:N:0:ACTATGCA
GCCTGCAGTACTCCCAACTATCCCTATTAATCATTACGTCAATCCTAGAAACCAACAAAATAGGATCGAACGTCCTATTTCATTATTCCATGCTAATGTATTCAAGCGTTAGCTTGCTTTAAACACTCTAATTTTTTCAAAGTAACAGTCCAAATTCCCCGCAACACCAAATTAATGGCATTACGGCTCATCAGGAAGGAGGAATCAGTGAGACCAGTACATACCAGAGGCATGACCAACCTACTAACCCCGAAATTCAACTACGAGCTTTTTAACTGCAACAACTTTAATATACGCTATTGGAGCTGGAATTACCGCGGCTGCTGGCACCAGACTTGCCCTCCAA
+
DDDDDIIIIIIIIIIIIHIIIIIHIIIIIIIIIIIIIIIIIIIIIIIHGHIHIIIIIHIIIIIGHIIIIIIIHHIHIIIIHIHHHHIGHIHHHHIIIHHHHGIHIHIIIIIIIHIIIIIIIIIIIIHHHHHIIIHIIIIIHHHEHHHHHIHHGIHHIIHIIIIIIIIIIIHHIIIIIHIHIHIIIIIIIIIIIHIHIIIIIIIHGIIIIIHIIHHIIIIIIIIIIGIIHIIIIIIIIIHHHHHHDHHGIIIIIIIIIIHIIIHIIIIIIIIIIIIIIIIIIIIIHIIIIIIIIIIIIIIIIIIIIIIIIIIIIIHIIIIIIIIIIIIIHIIIIIIIIIIIIDDDDD
@HISEQ:969:HM2KJBCX2:2:1102:2936:31990 2:N:0:ACTATGCA
GCCTGCAGTACTCCCAACTATCCCTATTAATCATTACGTCAATCCTAGAAACCAACAAAATAGGATCGAACGTCCTATTTCATTATTCCATGCTAATGTATTCAAGCGTTAGCCTGCTTTAAACACTCTAATTTTTTCAAAGTAACAGTCCTGTTTCCCTGCAACACCAAATTAATGACATTACAGTTCTTCAGAAAGGAGGAATCAGCGAAGCCAGTACATACCAGTGGCACGACCAACCTGCTGACCCCGAAATTCAACTACGAGCTTTTTAACTGCAACAACTTTAATATACGCTATTGGAGCTGGAATTACCGCGGCTGCTGGCACCAGACTTGC
+
CDDDDHGIIIIIIIIIIIIIIIIIIIIIIIIIIHHIIIIIIIIIIIIHHIIIIIIIHIIIHIIIHIIIIIIIIIGHIIIIIIIIIIIHIIIIIIIIIIIIIIIIIIIIIIIIIIIIIIIIIHIIIIIIIHIIIIIIIHIHIIIIHIIIIHIIIIIIIIIIIIIIIIIIIIIIIIIIIIIIIIIIIIIIIIIIIIIIIIIIIIIIIIIIIIIIIIIIIIHIIHIIIII=IIIIIIIIIHIIIIIIIHIIIIIIIIIIIIIIIIIIIIIIIIIIHGIIIIIIIIIIIIIIIHIIIIIIIIIHIIIHIIIIIIIIIIIHIIIIIIIHIIIIHEIIIIDDDDD
@HISEQ:969:HM2KJBCX2:2:1102:6500:31634 2:N:0:ACTATGCA
GCCTGCAGTACTCCCAACTATCCCTATTAATCATTACGTCAATCCTAGAAACCAACAAAATAGAACCATGCCGTCCTATTTTATTATTCCATGCTAATGTATTCAGGCATAGGCCTGCTTTGAGCACTCTAATTTTTTCAAGGTAATGGTTCTGCTTCCCCGGCACATCAAATTAATGGCATACCGGTTATTCAGAAGGTAGGAATCCATCACACCAGTGCGGACCGTGAGGCCCGACCGACGGATAGATCCCGAAATTCAACTACGAGCTTTTTAACTGCAACAACTTTAATATACGCTATTGGAGCTGGAATTACCGCGGCTGCTGGCACCAGACTTGCCCT
+
DDDDDIIIIIIIIIIIIIIIIIIIIIIIIIIIIIIIIIIIIIIIIIIIIIIIIIIIIIIIIIHIIIIIIIIIIHIIIIIHIIIIHIIIHIIIHHIIIIIIIHHIIIIIIIIHIHIIIIIIIIIIIIIIIIIIIIIIIIIIIIIIIIIIIIIIIIIIIIIIIIIIIIIIIIIIIIIIIIIIIIIIIIIIIIIIIIIIIIIIIIIIIIIIIHIIIIIIIIIIIIIIIIIIIIIIIIIIIIIIIIHIIIIIIIIIIIIIIIIIIIIIIIIIIIIIIIIIIIIIIIIIIIIIIIIIIIIIIIIIIIIIIIIIIIIIIIIIIIIIIIIIIIIIIIIIIIIIIIIDDDDD
@HISEQ:969:HM2KJBCX2:2:1102:4392:31846 2:N:0:ACTATGCA
GCCTGCAGTACTCCCAACTATCCCTATTAATCATTACGGTGATCCTAGAAACCAACAAAATAGAACCATGCCGTCCTATTCTATTATTCCATGCTAATGTATTCGAGCAAAAATGCCTGCTTTAAACACTCTAATTTTTTCAAGGTAAAGGTCCTGGATCCGCAAGACACCCAATTAAGGACATCAAGTTTCTCCAGAAGGTGAGAAATCAACAGTAACAGTTCATACCCCTTAAGGCACGACCATTACGTCAATCCCGAAATTCAACTACGAGCTTTTTAACTGCAACAACTTTAATATACGCTATTGGAGCTGGAATTACCGCGGCTGCTGGCACCAGACTTGCCCTCCAA
+
DDDDDIIIIIIIIIIIIIIIIIIIIIIIIIIIIIIIIIIIIHIIIIIIIGIIIIIIIIIIIIHIIIIIIHGEHHHGGIHHIIIIIIIIIHIIIIIIIIIHIDHIHIIIIIIHIIIIIIIIHHIHIIIIGIIHIHIHHIIIHIIIIIIHIIIHIIIIIHIHIHHIIHIHIHIIIHHEHIHIHHIHIIIIIIIIIGIIIGIIIIIIIIHIIIIIIIIHHIGIIIIIIIIIIIIGIHGIIFIHIHIIIIIIIIIHIIIIIIIIIIIIIIIIHEIHHHIIIIIIIHGIIIIIHIIIIIIGIIIIIIIIIIIIIIIIIIIHGIIIIIIIIIIIHIIIIIIIIIIIIIIIIIIIDDDDD
@HISEQ:969:HM2KJBCX2:2:1102:13033:31334 2:N:0:ACTATGCA
GCCTGCAGTACTCCCAACTATCCCTATTAATCATTACGTCGATCCTAGAAACCAACAAAATAGAATCAAACGTCCTATTTCATTATTCCATGCTAATGTATTCAAGCGTGCGCCTGCTTTAAACACTCTAATTTTTTCAAAGTAACAGTCCTGATTCCCCACGACACCAAATTAATGACATCGCGGTTCTTCAGAAGGTAGGAACCAATAATGCCAGTGCGTACCGAGGCACGACCGACAATCTGATCCCGAAATTCAACTACGAGCTTTTTAACTGCAACAACTTTAATATACGCTATTGGAGCTGGAATTACCGCGGCTGCTGGCACCAGACTTGCCCTCCAA
+
ADDDDIIIIIIIHIIIIIIHIIIIIHIHIIIFHHIIIIIIIIGHIIIIIIIIIIIGIIHHHIIGIIIIIIGHHHHIHIIIIHHIIIIHHICHGHHIHIIHHHIIIHIHHHHIIHHHHHHHIIIHHHHIIIIIIIIHIIIIIIIIHIHHHIIHIHHHIIHIIHIIIIIHIIIHHIIIIIIIIIIIIIHGIIIIIIIIIIIIIHIIIIIIIIHHIHIIIIIIIIIIIIIIHIIHIIIIIIIIHHIH=HFIIIGIIIHIIIIIIIIIIHIIIHHIIIIHFIIIIIIIIHIIIIIIIIIIIIIIIIIIIIIIIIIHIIIIIIIIIIIIIHIHIIIIIIIIIIIIDDDDD
@HISEQ:969:HM2KJBCX2:2:1102:13619:31407 2:N:0:ACTATGCA
GCCTGCAGTACTCCCAACTATCCCTATTAATCATTACGTCAATCCTAGAAACCAACAAAATAGGATCGAACGTCCTATTTCATTATTCCATGCTAATGTATTCAAGCGTTAGCCTGCTTTAAACACTCTAATTTTTTCAAAGTAACAGTCCTGTTTCCCTGCAACACCAAATTAATGACATTACAGTTCTTCAGAAAGGAGGAATCAGCGAAGCCAGTACATACCAGTGGCACGACCAACCTGCTGACCCCGAAATTCAACTACGAGCTTTTTAACTGCAACAACTTTAATATACGCTATTGGAGCTGGAATTACCGCGGCTGCTGGCACCAGACTTGCCCTCC
+
D?DDBHIIIIIIG@HHHHIIIHHIHIGGIIIIIIIIIIIIIIHEHIIIIEHIIGHHGHEHIHHHHHIH=@FHCGCEEGHHHIIIIHI@?DHIFHHIIIIIIHIIIHHIHIIIHHGCHHHIHHHHHIIHHHHIHIHHHHIHIIIIHIIIHHHHHIHHHHEFHIIIIIHHFDHHIIIIIIIIHIIHIIHIIIIIIIHIIIIIHIHHEIIIIIIIIIIIIIIHIIIIIIHHIIIIHHHIII<HGDDHIIIIIIIIIIIIIIHHEIIIIIIHIIIIIIIIIIHIHIHGGCCEHEHIGIHCHHIIIIIIIHIIIHHGIIIHIIIIHEIHH@HHHIHHHIHHIIHCDDAD
@HISEQ:969:HM2KJBCX2:2:1102:9697:33937 2:N:0:ACTATGCA
GCCTGCAGTACTCCCAACTATCCCTATTAATCATTACGGTGATCCTAGAAACCAACGAAATAGAATCAGTCCGTCCTATTTCATTATTCCATGCTAATGTATTCAGACGATAGTCTGCTTTAAACACTCTAATTTTTTCAAAGTAACAGTCCTGATTTCCCATCACACCAAATAAATGGCATGAAAGTTCCTCAGAAGGTAGAGATCCATCTCACCAGTGCAGACAATTAAGCCTGACCAATGGGTAGACCCCGAAGTTCAACTACGAGCTTTTTAACTGCAACAACTTTAATATACGCTATTGGAGCTGGAATTACCGCGGCTGCTGGCACCAGACTTGCCCTCCAA
+
DDDDDIIHIIIIIIIIIIIIIIIIIHHHIIIIIIIIIIHIIIIIHIIIIHIIIIIIIIIIIHIFEHIIHHHIIIEHHIIIIIIIIIIIHIIIHIEHIIIHIHIIHHHIHIIIIIIIIIIIIIIHIIIIIIIIIIIIIIIHHIIIIIIIIIHIIIHIIIIIIIIIIIIIFHHIIIIHHHIIIIIIHIIIIHIIIIIIIIIIIIIIHIIIIIIIIIIIIIIIHIIIIIIIIIIIIIIIIIIIIIII<HGHIIIIHIIIIIIIIIIIIIIHHHIHIIIIIIIIIIIIIIIIIIIIIIIIIIHIIIIIIIIIIIIIIIIIIIIGIIIIIIIIIIIIIIIIHHIIIIIDDDDD
@HISEQ:969:HM2KJBCX2:2:1102:20263:33032 2:N:0:ACTATGCA
GCCTGCAGTACTCCCAACTATCCCTATTAATCATTACGGTGATCCTAGAAACCAACAAAATAGAACCATGCGTCCTATTTCATTATTCCATGCTAATGTATTCAGGCAATAGCCTGCTTTAAGCACTCTAATTTTTTCAAGGTAACAGTCCTGCTTCCCCAACGCACCAAATTAATGGCATGCTAGTTATTCAGAAGGTAGGAATCCATCACGCCAGTACAGACCCAAAAGCCCGACCAACGGATAAATCCCGAAATTCAACTACGAGCTTTTTAACTGCAACAACTTTAATATACGCTATTGGAGCTGGAATTACCGCGGCTGCTGGCACCAGACTTGCCCTCCAA
+
DDDDDIIIIIIIIIIIIIIIIIIIIIIIIIHHIIIIIIIIIIIIIIIGIIIIIIIIIIIIIHHHHIIIIHGIHHHIIIIGIIIIHIIIIIIHHHHIHIIIHHIIIIIIHIIHHIIIIIHIIIIIIIIIIIIIIIIIIIIIHIIIIIIIIIIIIIIIIIIIIIIIIIIIIIIIIIIIIIIIIIHIIIIIIIIIIIIHIIIIIIIIIIIIIIIIIIIIIIIIIIIIIIIIIIIIIIIIIIIIIIIIHGIIIIIIIIIIIIIIIIIIIIIIIIIIIIIIIIIIIIIIIIIIIIIIIIIIIIIIIIIIIIIIIIIIIIIIHIIIIIIIIIIIIIIIIIIIIIIIIIDDDDD
@HISEQ:969:HM2KJBCX2:2:1102:14394:34284 2:N:0:ACTATGCA
GCCTGCAGTACTCCCAACTATCCCTATTAATCATTACGTGATCCTAGAAACCAACAAAACGGAACCACTGTCCTATTTCATTATTCCATGCTAATGTATTCAAGCAAATCAATGCCTGCTTTAAACACTCTAATTTTTTCAAAGTAAAAAATTCTAGTTCATTGAGACACCCATTAAGAACATCACAATTCACCAGAAGGTGAGAAATTGGCTACACCAGTTCATGCCCCTTAAGGCACGACCGATGCATCAATTCCGAAATTCAACTACGAGCTTTTTAACCGCAGCAACTTTAATATACGCTATTGGAGCTGGAATTACCGCAATGGCTGCTAACACCAGACTTGCCCTCCAA
+
DDDDDIIIIIIIIIHIIIIIIIIIIIIIIIIIIIIIIIHIIIIIIIIIIIIIIIIIHHIIEHHIIHIIHHHHIIIIIGIIIIIIIIHHIIIIIIIIIIIIIGHIIIIIIIIIIIIIIIIHIIIIIIIIIIIIHIHHIIIIIIIIIIIIIIIIIIIIIIIIIIIIIIIIIIIIIIIIIIIIIIIIIIIIIIIIIIIIIIIIIIIIIIIIIIIIIIIHIIIIIIIIIIIIIIIIIIIIIIIIIIIIIIIIIIIIHHIIIIIIHIHIIIIIIIIIIIIIIIIIIIIIIIIIIIIIIIIIIIIHIIIIIIIIIIIIIIIIIIIIIIIIIIIIIIIIIIIIIIIIIIIIIIIIIIDDDDD
@HISEQ:969:HM2KJBCX2:2:1102:15861:34420 2:N:0:ACTATGCA
GCCTGCAGTACTCCCAACTATCCCTATTAATCATTACGTCGATCCTAGAAACCAACAAAATAGGTTCGATCGTCCTATTTCGTTATTCCATGCTAATGTATTCAAGCGCGAGCCTGCTTTAAGCACTCTAATTTTTTCAAAGTAACAGTCCTGTTTCCCCGCAACAACAAATTAATGCCATCACGGTTCTACAAGAAGGAGGGACCAGTGAGGCCAGTGCATACCAGTGGCACGACCAACCTACTGGCCCCGAAATTCAACTACGAGCTTTTTAACTGCAACAACTTTAATATACGCTATTGGAGCTGGAATTACCGCGGCTGCTGGCACCAGACTTGCCCTCCAA
+
CDDDDIIHIIIIIIIIIIHHHIIIIIIIHIIIIIIGIIIHIIIIIHIGIIIIIIIIHIEFHIHEHIHHHIIHHIIIIHFEHIHIHHHIIIIIIHIHHHIIHHHIIIIIIIIIIIIIIHIIIIIIIIIIIIIIIIIIIHIHIIIIIIIIIIIIIIIIIIIIIIIIIIIIIIHHHIHHIIIIIIIIIIIIIIIIIIIHIIIIIIIIIIIIHIIIIIIIIIIIIIIIIIIIIIIIIIIIIIIIIIIHHIIIIIIIIIIIIIIIIIIIIIIIIIIIIIIIIIIIIIIIIIIIIIIIIIIIIIIIIIIIIIIIIIIIIIIIIIIIIIIIIIIIIIIIIIIIIIIIIDDDDD
@HISEQ:969:HM2KJBCX2:2:1102:6494:35232 2:N:0:ACTATGCA
GCCTGCAGTACTCCCAACTATCCCTATTAATCATTACGTCAATCCTAGAAACCAACAAAATAGGATCAACGTCCTATTTCATTATTCCATGCTAATGTATTCAAGCGCGAGCCTGCTTTAAACACTCTAATTTTTTCAAAGTAACAGTCCTGATTCCCCGCCACACCAAATTAATGACATGATGGTTCGTCAGAAGGTAGGAACCAGTAACACCAGTACGTACCTAAGGCACGACCAACGTACTGATCCCGAAATTCAACTACGAGCTTTTTAACTGCAACAACTTTAATATACGCTATTGGAGCTGGAATTACCGCGGCTGCTGGCACCAGACTTGCCCTCCAA
+
DADDDII?HHIHHIIIIIIIIIHHIIIIIIHIIIIIIHHIIIIIIIIHHIIGIIHHHIIEHHGFCECGHIHHHHIHGFHGFHHIIFECHIHCHHHIIHIHEHIHIHEHHIHHHIIIIIHHGHIIHIIIIHIHHIIHIHIIHHIIIHIIIHHHHIIIHHEECHHIIIIIIIGIIHFHFEHIIIIIIIIIIHHIHIIIHHIIIIIHGHIHIIIHIHIIIIHIIIHEHIIIIIIIIHGHHIHIHHH?HHHDIIIIIIIIIIHIIIIIHIIIIIIHHIIIHIIIIHIIIIIIIIIIHHHHGIHHHIIIIIIIIIIIIIIIIIIIIIIIHHHIIIIIIIIIIIIIDCBAA
@HISEQ:969:HM2KJBCX2:2:1102:18370:35334 2:N:0:ACTATGCA
GCCTGCAGTACTCCCAACTATCCCTATTAATCATTACGGTGGTCCTAGAAACCAACAAAATAGAACCACAACGTCCTATTCTATTATTCCATGCTAATCTATTCAAGCAATAGCCCGCTTTAAACACTCTAATTTTTTCAAGGTAATGGTCCTGGCTCCCCAACACACCCAATAAAGGACATGCTGGCTCACCAGAAGGAAGACCCGACAGCAGACAGTACTCGCCAAAGACGGACCGCCCGGCCAGGCCTAAAATTCAACTACGAGCTTTTTAACTGCAACAACTTTAATATACGCTATTGGAGCTGGAATTACCGCGGCTGCTGGCACCAGACTTGCCCTCCAA
+
DDDDDIIIIIIIIIIIIIIIIIIIIIIIIIHIIIIIIHIIIIIIIIIIIIIIIIIIIIHIIIHIIIIIIIIIIHIGIIIIIIIIIIIIIIIIIIIGIIIIIFHHIIHHHHIIHIIIIIHIIIIIIIHIIIIIIIIIIIIIIIIHHHIIIIIIIIHIIIHIIIIIHIIIHIIIIIIIIIIIIIIIIIIIIHHIIIIHIIIIIIIIIIIIIIIIIIIIIIIIIIIIIIIIIIIIIIIIHIIIIIIIHIIIIIIIIIIIIIIIIIIIIIIIIIIIIIIIIIIIIIIIIIHIIIIIIHIIIIIIIIIIIIIIIIIIIIIIIIIIIIIIIIIIIIIIIIIIIIIIIDDDDD
@HISEQ:969:HM2KJBCX2:2:1102:12121:35695 2:N:0:ACTATGCA
GCCTGCAGTACTGCCCAACTATCCCTATTAATCATTACGGTGATCCTAGAAACCAACGAAATAGAATCAGTCCGTCCTATTTCATTATTCCATGCTAATGTATTCAGACGTTAGCCTGCTTTAAACACTCTAATTTTTTCAAAGTAACAGTCCTGATTTCCAATCACACCAAATTAATGACATGAAAGTTCCTCAGAAGGTAGAGATTTATCTCACCAGTACAGACAATTAAGCCTGACCAATGGGTAAACCCCGAAGTTCAACTACGAGCTTTTTAACTGCAACAACTTTAATATACGCTATTGGAGCTGGAATTACCGCGGCTGCTGGCACCAGACTTGCCCTCCAA
+
DDDDDIIHIIIIIIIIIIIIIIIIIIIIIHIIIIIIIHIIIIIIIIIIIIIIIIIIIIGIHIIIIIIIIIIIIGIIIIIIIHIIIIIIIHHIIHHIIIIIIIIIIIIHIIIIIHIIIIIIIIIIIIIIIIIIIIIIIIIIIHHIIIHIHIIIIIIIIIIIIIIIIHIIIIIIIHIIIIIIIIIIIIIIHIHHHHIIIIIIIIIIIIIIIIIIIIIHHIIIIIIIIIIIIIIIIIIIIHIIIIIIIIHGIIIHHIIIIIIIIIIIIIIIIIIIIGIIIIIIIIIIIIIIIHHIIIIIIIIIIIIIIIIIIIIIIIIIIIIIIIIIIIIIIIIIIIIIIIIIIIIIDDDDD
@HISEQ:969:HM2KJBCX2:2:1102:5886:36194 2:N:0:ACTATGCA
GCCTGCAGTACTCCCAACTATCCCTATTAATCATTACGTCAATCCTAGAAACCAACAAAATAGGATCAAACGTCCTATTTCATTATTCCATGCTAATGTATTCAAGCGTTAGCCTGCTTTAAACACTCTAATTTTTTCAAAGTAACAGTCCTGTTTCCCTGCAACACCAAATTAATGGCATTACAGTTCTTCAGAAAGGAGGAATCAGCGAAGCCAGTGCATACCAGTGGCACGACCAACCTGCTGACCCCGAAATTCAACTACGAGCTTTTTAACTGCAACAACTTTAATATACGCTATTGGAGCTGGAATTACCGCGGCTGCTGGCACCAGACTTGCCCTCCAA
+
DDDDDIIIIIIGHIIIIIIIIIIIIIIIIIIIIIIIIIIIIIIIHIIIGIIIIIIIHIIFHHIIIIIIIIIHHIIIIIIHIHIIIIIIIIHIIIHIIIIIIIIIIIIIIIIIIIIHIIIIIIIHIIIIHIIIIIIIIIIIIIIIIIIIHIHIHIIIHIIIHIHIIIIIIIIIIIIIIIIIIIIIIIIIIIIIIIIIIIIGIIIIIIIIIIHIIIIIIIIIIIIIHIIIIIIIIIIIIIHIHIHHDIIIIIHIIIIIIIIIIIIIIIIIIIIIIIIIGIIIIIIIIIIIIIIIIIIIHIIIIIIIIIIIIIIIIIIIIIIIIIIIIIIIIIIIIIHIIIIIIDDDDD
@HISEQ:969:HM2KJBCX2:2:1102:4813:36569 2:N:0:ACTATGCA
GCCTGCAGTACTCCCAACTATCCCTATTAATCATTACGGTGATCCTAGAAACCAACAAAATAGAACCATGCCGTCCTATTTTATTATTCCATGCTAATCTATTCAAGCACAAGCCTGCTTTAAGCACTCTAATTTTTTCAAGGTAATAGCTCTGCTTCCCCAACGCACTAACTTAATAGCATGCTGGTTATTCAGAAGGTAGGAATTCATCAGGCCAGTGCGGACAGTGAAGCCCGACCAACCGACAAACTCCGAAATTCAACTACGAGCTTTTTAACTGCAACAACTTTAATATACGCTATTGGAGCTGGAATTACCGCGGCTGCTGGCACCAGACTTGCCCTCCAA
+
DDDDDIIIIIIIIIIIIIIIIIIIIIIIIIIIIIIIIIIIIIIIIIIIIIIIIIIIIGIIIIEHIIIIIIIIIIIHHIIIIIIIIHIIIIIIIIIIHIIIIIIIIIIIIIIIIIIIIIIIIIIIGIIIIIIIIIIIIIIIIIIIIIIIIIIIIIIIHIIIIIIIIIIIIIHIIIIIIIIIIIIIHIIIIIIIIIIIIIIIIIIIIIIIIIIIIIIIIIIIIIIIIIIIIIIIIIIIHIIIIIIIIIHIIHIIHIIIIIIIIIIIIIIIIIIIIIIIIIIIIIIIIIIIIIIHIIIIGIIIIIIIIIIIIIIIIIIIIIIIIIIIIIIIIIIIIIIIIIIIIIIDDDDD
@HISEQ:969:HM2KJBCX2:2:1102:2219:37044 2:N:0:ACTATGCA
GCCTGCAGTACTCCCAACTATCCCTATTAATCATTACGGTGATCCTAGAAACCAACAAAATAGAACCATGCCGTCCTATTCTATTATTCCATGCTAATGTATTCGAGCAAAAATGCCTGCTTTAAACACTCTAATTTTTTCAAGGTAAAGGTCCTGGATCCGCAAGACACCCAATTAAGGACATCAAGTTTCTCCAGAAGGTGAGAAATCAACAGCGACAGTTCATACCCCTTAAGGCATGACCATCACGTCAATCCCGAAATTCAACTACGAGCTTTTTAACTGCAACAACTTTAATATACGCTATTGGAGCTGGAATTACCGCGGCTGCTGGCACCAGACTTGCCCTCCAA
+
DDDDDIIIIIIIIIIIIIIIIIIIIIIIIIIIIIIIIIIIIIIIIIIIIIIIIIIIGIGHHIHIIIIIIIIIIIHIHIIIIIIIIIIIIIIIIFHIIIIIIHHHIIHIIIIIIIIIIIIIIIIIIIHIIHIIIIIIIIIIIIIIIIIIIIIIIIIIIIIIIIIIIIIIIIIIIIIIIIIIIIIIIIIIIIHIIIIIIIIIIIIIIIIIIIIIIIIIIIIHIIIIIIIIIIIIIIIIIIIIIIIIIIIIIIHGIIIIIIIIIIIIIIIIIHIIIIIIIIIIIIIIIIIIIIIIIIIIIIIIIIIIIIIIIIIIIIIIIIIIIIIIIIIIIIIIIIIIIIIIIIIIIIIIDDDDD
@HISEQ:969:HM2KJBCX2:2:1102:20142:37226 2:N:0:ACTATGCA
GCCTGCAGTACTCCCAACTATCCCTATTAATCATTACGTCGATCCTAGAAACCAACAAAATAGAATCAAACGTCCTATTCCGTTATTCCATGCTAATGTATTCAAGCGTGAGCCTGCTTTAAACACTCTAATTTTTTCAAAGTAACAGTCCTGATTCCCTATAACACCAAATTAATGGCATTATAGTTCGTCAGAAAGGAGAAACCGATTATACCAGTACGTACAATAGCACGACCAGTAAGCCGGTCTCGAAATTCAACTACGAGCTTTTTAACTGCAACAACTTTAATATACGCTATTGGAGCTGGAATTACCGCGGCTGCTGGCACCAGACTTGCCCTCCAA
+
CDDDDIIIIIIIIHHIIIIIIIIIIIIIHIIIIIHIIIIIIIIIIIIGIIIIIIIIIEHHHIHIIHCEHHIIECEHHE?G?CHHIHHIIIII?GHIHIHIHIHHIEIIIIIIIHHHIIIIHIHHIGIIIHGFHIHHDIIIHIIIIIIIGHHHIIIIIIIIIIFHIIIIIHIIIIIHIHIIIIIIIHHIIIIIIIIIIIIIIIIIIHHIHIIIIIIIIIHIIIIIIIIIIIIIIIIIHIHGIHHCGIIIIIIIIIIGIHIIIIIIIIIIIIIIIIIGIIIIIIIIHHHIIIIIIIIIIIIIIIIIIIIIHIIIIIHGIIIIIIIIIIIIIIIIIIIIIHIIDDDDD
@HISEQ:969:HM2KJBCX2:2:1102:6984:36813 2:N:0:ACTATGCA
GCCTGCAGTACTCCCAACTATCCCTATTAATCATTACGGTGATCCTAGAAACCAACAAAATAGAACCATGCCGTCCTATTCTATTATTCCATGCTAATGTATTCGAGCAAAAATGCCTGCTTTAAACACTCTAATTTTTTCAAGGTAAAGGTCCTGGATCCGCAAGACACCCAATTAAGGACATCAAGTTTCTCCAGAAGGTGAGAAATCAACAGTAACAGTTCATACCCCTTAAGGCACGACCATTACGTCAATCCCGAAATTCAACTACGAGCTTTTTAACTGCAACAACTTTAATATACGCTATTGGAGCTGGAATTACCGCGGCTGCTGGCACCAGACTTGCCCTCCAA
+
DDDDDIIHIIIIIIIIIIIIIIIIIIIIIHIIIIIIIIIIIIIIIIIIIIIHIIIIIIIHHIGHHIIHIHIHHIGIIIIIIIIHIIIIIHHIIIIIIIIIIIHIIIIIIIIIIIIIIIIIIIIIIIIIIIIIIIIIIIIIIIIIIIIIIIIIHIIIIIIIIIIIIIIIIIIIIIIIIIIIIIIIIIIIIIIIIIIIIIIIIIIIIIIIIIIIIIIIIIIIIIIIHIIIIIHIIIIIIIIIIIIIIIIIIIHFIIIIIIIIIIIIIIIIIIIHIIIIIIIIIIIIIIIIIIIIIIIIIIIIHIIIIIIIIIIIIIIIIIIIIIIIIIIIIIIIIIIIIIIIIIIIIIIIDDDDD
@HISEQ:969:HM2KJBCX2:2:1102:18985:35913 2:N:0:ACTATGCA
GCCTGCAGTACTCCAACTATCCCTATTAATCATTACGGCGGTCCTAGAAACCAACAAAATAGAACCGCACGTCCTATTCTATTATTCCATGCTAATGTATTCAGACGATAGTCTGCTTTAAACACTCTAATTTTTTCAAAGTAACAGTCCTGATTTCCCATCACACCAAATAAATGGCATGAAAGTTCCTCAGAAGGTAGAGATCCATCTCACCAGTGCAGACAATTAAGCCTGACCAATGGGTAGACCCCGAAGTTCAACTACGAGCTTTTTAACTGCAACAACTTTAATATACGCTATTGGAGCTGGAATTACCGCGGCTGCTGGCACCAGACTTGCCCTCCAA
+
DDCAAEHIHHHHIIIIHHGIHHIHHIIIHHHHHHHHIHIHCHHHHHI?GEHHHFHHIHFHC<GFHECDDHHCE0DEGHCHHEFGH1<FGHHHHHIHHGEHFIHIHEFHIFGHHHEHIIIIHIIIIEHHHGHGFEGDEHGIHGIIHG?GGFHHEHHFGHGGHHEGGIHGIHHCFHHCHGHHHEIHIIIIGIIHHHCGHEHEFIIIHH@HEFHHGIIHGC@G@FGIHEHHHHHF<AIHCHCFC<G?DE<FCF@HHH@HHGHH@EHIHCEIIHF@GHHG?HHHHHFEG@?HHGHGDG<EEF<<@EHHEHH@HF@HDHEC//1C?FCHHGCG@HHIHGHGHHC0HD?BBB
@HISEQ:969:HM2KJBCX2:2:1102:4017:37435 2:N:0:ACTATGCA
GCCTGCAGTACTCCCAACTATCCCTATTAATCATTACATCGATCCTAGAAACCAACAAAATAGAATCGGATGTCCTATTTCATTATTCCATGCTAATGTATTCAAGCGTGAGCCTGCTTTAAACACTCTAATTTTTTCAAGGTAACAGTCCTAATTCCCCGTGACACCAAATTAATGGCATTACGGTTCTTTAGAAGGTGAGAAATCAATAATATCAGTACATACCAACGGCATGACCGAAACATTGATCCCGAAATTCAACTACGAGCTTTTTAACTGCAACAACTTTAATATACGCTATTGGAGCTGGAATTACCGCGGCTGCTGGCACCAGACTTGCCCTCCAA
+
ADDDDIIIIIIIIIIIIGIIHIIIIHIIGHIHIIIIIIIIIIIIIIIGGIHIIIIIGIIHIHHHFHIHDHHHIIHIIIHIIIIIIIIHHIIIIHIHHHHIGIHHIGIIIIHHHIHHIHIIIIIIHHHIIHHICEHGIHHHHHHIIIHIIIIIIIIIIIIIHIHFHIIIHIIIIIIIIIGHIHIIIIIIIIIIHHHIIIIIIIIIHIIIIIIHHGIIHIIIIHHHHIIHHIHIIHHFIIHHHHIHGFIIIIIIHEIIIIIIIIIIIHEIIHEHHHHHIIIIIIIIHHIHGIIIHGEHHFC<HHHIHIIIIIIIHDHCHHIIIIIIIIIIIIIIIIIIIIIHIHDADBB
@HISEQ:969:HM2KJBCX2:2:1102:10585:36565 2:N:0:ACTATGCA
GCCTGCAGTACTCCCAACTATCCCTATTAATCATTACGTCGATCCTAGAAACCAACAAAATAGGGTCAAACGTCCTATTTCATTATTCCATGCTAATGTATTCAAGCGTGTGCCTGCTTTAAACACTCTAATTTTTTCAAAGTAACGGTCCTGATTCCCCATGACACCAAATTAATGACATCACAGTTCGTCAGAAGGTAGAAATCAATAATACCAGTGCATACCGGAGGCACGACCAATATATTGATCCCGAAATTCAACTACGAGCTTTTTAACTGCAACAACTTTAATATACGCTATTGGAGCTGGAATTACCGCGGCTGCTGGCACCAGACTTGCCCTCCAA
+
BBDB@H?CCCGEHHCHECGHIEHHHHHIIIIIIIIIIHHH<?GHHH?EEHHIHHHHIHHEHH@CEHIIIIIHIHHIGIHHFGHIIHHHIIHCEFHCHEGGEFIIHHDGHDHHGIIHHHHHHHII?GHHHHFHHH@HHHH?HBGHHIIHF<EHEHHHIIIIIHFIHHHIIIHHFIHCIIHIHHHHIIHHGFIHIIIIIIIHIHGC@HHHHHHHIIIIIIIIHHIIHHHIGHIIHGFHHIIIHHEDDHHIGGHHHEIIHIIIHEHHHHIHIIIIIHHFIHHFHHHEFHHEEEIIIIIIHEEHHHIHIIIIIIIIIIGHIHIHIHHHIIIHIIIHHIIIIIHIID@@DB
@HISEQ:969:HM2KJBCX2:2:1102:2911:38276 2:N:0:ACTATGCA
GCCTGCAGTACTCCCAACTATCCCTATTAATCATTACATCGATCCTAGAAACCAACAAAATAGAATTAGATGTCCTATTTTATTATTCTATGCTAATGTATTCAAGCGTGAGCCTGCTTTAAACACTCTAATTTTTACAAAGTAACAGTCCTAATTCCCCGTGACACCAAATTAATGGCATTACGGTTCTTTAAAAGATGAGAAATTAATAATATCAGTACATACCAACGGCATGACCAAAACATTGATTTCGAAATTCAACTACGAGCTTTTTAACTGCAACAACTTTAATATACGCTATTGGAGCTAGAATTACTGTAGCTGCTAGCACCAGACTGCCCTCCAA
+
DDDDDIIIIIIIIIIIIIIIIIIIIIIIIIIIIIIIIIIIIIIIIIIIIIIIIIIIHIIIIIIIIIIIIIIIHIHIHIIIIGIIIIIIIIIIIIIIIIIIIIIIIIIIIIIIIIIIIIIIIIIIHIIIHIIIIIIIIIIIIIIIIIIIIIIIIIIIHGIHHIIIIIIIIIIIIIIIIIIIIIIIIIHIIIHHIIIIIIIIIIIIIIIIIIIIIIIIIIIIIIIIIIIIIIIIIIIIIIIIIIIIHIIIIIIIIIIIIIIIIIIIIIIIIIIIIIIIIIIIIIIIIIIIIIIIIIIIIIIIIIIIIIIIIIIIIIIIIIIIIIIIIIIIIIIIIIHIIIIIIDDDDD
@HISEQ:969:HM2KJBCX2:2:1102:5945:39068 2:N:0:ACTATGCA
GCCTGCAGTACTCCCAACTATCCCTATTAATCATTACGGTGGTCCTAGAAACCAACAAAATAGAACCACAACGTCCTATTCTATTATTCCATGCTAATCTATTCAAGCAATAGCCCGCTTTAAACACTCTAATTTTTTCAAGGTAATGGTCCTGGCTCCCCAACACACCCAATAAAGGACATACTGGTTCACCAGAAGGAAGACCCGACAACAAGACAGTACTCGCCAAAGACGGACCGCCTGGCCAGGTCTAAAATTCAACTACGAGCTTTTTAACTGCAACAACTTTAATATACGCTATTGGAGCTGGAATTACCGCGGCTGCTGGCACCAGACTTGCCCTCCAA
+
DDDCDIIHHIIIIIIHIIIIIIIIIGHIIIIHHHIIIIIIIHHIIIHHIIIIHHIIIHIIIHIHHIHHHIIIIGHHGIHIHHIHIIHFHHIIIGHHHIIIGHHHIIIIIIIIIIIIIIIHIIIHHHHHIIHIIIIIIIIHHHIIIIIIHHIIIIIIHIIIIHIIIIIIIIIIHIIIIIIIIIIIIIIHIHIHIHIIIIIIIIIIIIIIIIIIIIIIIIIIIIIIIIIIIIIHIIIIIIIIIIIIIHIIIIIIIIIIIIIIIIIHIIIIIIHIIIIIIIIIIIIIHHIIIIIIIIIIIIIIIHIIIIIIIIIIIIIIIIIIIIIIIIIIIIIIIIIIIIIIIIDDDDD
@HISEQ:969:HM2KJBCX2:2:1102:2155:39332 2:N:0:ACTATGCA
GCCTGCAGTACTCCCAACTATCCCTATTAATCATTACGTCAATCCTAGAAACCAACAAAATAGGATCAAACGTCCTATTTCATTATTCCATGCTAATGTATTCAAGCGTTAGCCTGCTTTAAACACTCTAATTTTTTCAAAGTAACAGTCCTGTTTCCCTGCAACACCAAATTAATGACATTACAGTTCTTCAAGAAGGAGGAACCAGTAAAGCCAGTACATACCAGAGGCACGACCAACTCTCTAATCCCGAAATTCAACTACGAGCTTTTTAACTGCAACAACTTTAATATACGCTATTGGAGCTGGAATTACCGCGGCTGCTGGCACCAGACTTGCCCTCCAA
+
DCDDDIIIIIIIIIIIIIIIIIIIIIIIIHHIHIIIIIIIIIIIIIIIIIIIIIIIHIGHHIHIHIIIIIIGHGIIHIIIIIIIIIIIIIIIEHIIIIIIIIIIIHIIIIIHIIIIIIIIIIIIIIIIIIIIIIIIIIIIIIIIIIIIIIIIIIIIIHHIHIIIIIIIIIIIIIIIIIIIIIIIIIIIIIIIIIIIIIIIIIIHHIIIIHIIIIIIIIIIIIIIIIIIIIIIIIIIIIHIHIHHFIIIIIIIHIIHIIIIIIIIIIIIIIIIIIIIIIIIIIIIIIIIIIIIIIIIIIIIIIIIIIIIIIIIIIIIIIIIIIIIIIIIIIIIIIIIIIIIIDDDDD
@HISEQ:969:HM2KJBCX2:2:1102:14956:39222 2:N:0:ACTATGCA
GCCTGCAGTACTCCCAACTATCCCTATTAATCATTACGTCGATCCTAGAAACCAACAAAATAGGTTCGATCGTCCTATTTCGTTATTCCATGCTAATGTATTCAAGCGCGAGCCTGCTTTAAGCACTCTAATTTTTTCAAAGTAACAGTCCTGTTTCCCCGCAACAACAAATTAATGCCATCACGGTTCTACAAGAAGGAGGGACCAGTGAGGCCAGTGCATACCAGTGGCACGACCAACCTACTGGCCCCGAAATTCAACTACGAGCTTTTTAACTGCAACAACTTTAATATACGCTATTGGAGCTGGAATTACCGCGGCTGCTGGCACCAGACTTGCCCTCCAA
+
DDDDDIIIIIIIIIIHIIIIIIIHIIIIIIIIIIIIIIIIIIIIIIIHIIIGIIIIIIIIIHIIHHIIIIIGIIIIIIHIIIIIHIIIIIIIIIIIIIIIIIIHIIIIIIIIIIIIIHIIIIIIIIIIIIIIIIHIIIIIIIHIIIIIIIIIIHIIIHIIIIIIIIIIIIIIIIIIIIIIIIHIIIIIIIIIIIIIIIIIIIIIIIIIIIIIIIIIIIIIIIIIIIIIIIIIIIIIIIIIIHHHHIIIHIIIIIIIIIIIIIIIIIIIIIIIIIIIIIIIIIIGIIIIIIHIIIIIIIIIIIIIIIIIIIIHIIIIIIIIIIIIIIIIIIIIIIIIIIIIIDDDDD
@HISEQ:969:HM2KJBCX2:2:1102:11219:39542 2:N:0:ACTATGCA
GCCTGCAGTACTCCCAACTATCCCTATTAATCATTACGGTGATCCTAGAAACCAACGAAATAGAATCAGTCCGTCCTATTTCATTATTCCATGCTAATGTATTCAGACGATAGTCTGCTTTAAACACTCTAATTTTTTCAAAGTAACAGTCCTGATTTCCCATCACACCAAATAAATGGCATGAAAGTTCCTCAGAAGGTAGAGATCCATCTCACCAGTACAGACAATTAAGCCTGACCAATGGGTAGACCCCGAAGTTCAACTACGAGCTTTTTAACTGCAACAACTTTAATATACGCTATTGGAGCTGGAATTACCGCGGCTGCTGGCACCAGACTTGCCCTCCAA
+
DDDDDIIIIIIIIIIIIIIIIIIIIIIIIIIIIIIIIIIIIIIIIIIIIIIIIIIIIIIIIIIIIIIIIIIGIHIGIIIIIIIIIIIIIHIIIIIIIHHIIIHHIIIIIIIIIHIIIIIIIIIIIIIIIIIIHIIIIIIIIIIIIIIIIIIIIIIIIIIIIHIIIIIIGHIIIIIIIIIIIIIIIIIIIIIIIIIIIIIIIIIIIIIIIIIIIIIIIIIIIIIIIIIIIIIIIIIIIIIIIIIHHHFIIIIHIIIIIIIIHIIIIIIIIIIIIIIIIHIIIIIIIIIIIIIIIIIIIIIIIIIIIIIIIIIIIIIIIIIIIIIIIIIIIIIIIIIIIIIIIIIDDDDD
@HISEQ:969:HM2KJBCX2:2:1102:15996:38804 2:N:0:ACTATGCA
GCCTGCAGTACTCCCAACTATCCCTATTAATCATTACGTCAATCCTAGAAACCAACAAAATAGGATCAACGTCCTATTTCATTATTCCATGCTAATGTATTCAAGCGCGAGCCTGCTTTAAACACTCTAATTTTTTCAAAGTAACAGTCCTGATTCCCCGCCACACCAAATTAATGACATGATGGTTCGTCAGAAGGTAGGAACCAGTAACACCAGTACGTACCTAAGGCACGACCAACGTACTGATCCCGAAATTCAACTACGAGCTTTTTAACTGCAACAACTTTAATATACGCTATTGGAGCTGGAATTACCGCGGCTGCTGGCACCAGACTTGCCCTCCAA
+
DCDDDIIIIIIIIIIIIIIIIIIIIIHIIIIIIIIIIGIIIIIIIIIIHIGIIIIIIIIHHHGHHIIIIIIIIIIIIIIIIIIHIIIIIIIIIHIIIIHHHIHIHIIIIIHIIIHHIIIIIIIIIIIIIIIIIIIIIIIIIIIIIIIIIIIIIIHIIIIIIHIIIIIIHIIIIIIIIIIIIIIHIIIIIIIIIIIIIHIIIIIIIIIIIIHIIIIIIIIIIIIIIIIIIIIIIIIIIIIIHIHDIIIIIIIIIIIIIIIIIIIIIHIIIIIIIIIIIIIIIIIIIIIIIIIIHIIIIIHHIIIIIIIIIIIIIIIIIIIIIIIIIIIIIIIIIIIIIIIIDDDDD
@HISEQ:969:HM2KJBCX2:2:1102:17053:40494 2:N:0:ACTATGCA
GCCTGCAGTACTCCCAACTATCCCTATTAATCATTACGTCGATCCTAGAAACCAACAAAATAGGATTAACGTCCTATTTCATTATTCCATGCTAATGTATTCAAGCGTTAGCCTGCTTTAAACACTCTAATTTTTTCAAAGTAACAGTCCTGATTTCCCGCAACACCAAATTAATGACATCACGGTTCGTCAAGAAGGAGGAATCAGTAAAGCCAGTGCATACCAATGGCATGACCAACTTACTAACCCCGAAATTCAACTACGAGCTTTTTAACTGCAACAACTTTAATATACGCTATTGGAGCTGGAATTACCGCGGCTGCTGGCACCAGACTTGCCCTC
+
DDDDCIIIIIIIIIIIIIIIIIIIIIIIIIGHIIIIIIIIIIIHIHIIIIIIIIIIHIIHIHFHHHHIIIHHHIIIIHHIIHIIHHIIIIIIIHIIHHIIIEHHIIIIIHHIIIIIHIIHHIIIIHHHIIIIIIIIIIIIHIIIIIIHHHIIIIIIIHIIIIIIIIEIHHHIIIHIIIHHIIIHIIHGGIIIIIIIIIIIIIIHIIIIIIIIHHIIIIIIIIHIIIIHIIIIIHIIHHHGFIIIHIIIIIIIHIIIIIIIHFHHFIIIIIIIHHIIIIIIIIIIIHHGIHIIHIIHHHFGIIHIIIIIIIIIIIIIIIHIIIIIIIIIIIIIIIIIIDDDDD
@HISEQ:969:HM2KJBCX2:2:1102:3396:40772 2:N:0:ACTATGCA
GCCTGCAGTACTCCCAACTATCCCTATTAATCATTACGTCAATCCTAGAAACCAACAAAATAGGATCAAACGTCCTATTTCATTATTCCATGCTAATGTATTCAAGCGTTAGCCTGCTTTAAACACTCTAATTTTTTCAAAGTAACAGTCCTGTTTCCCTGCAACACCAAATTAATGACATTACAGTTCTTCAAGAAGGAGGAACCAGTAAAGCCAGTACATACCAGAGGCACGACCAACCTACTAATCCCGAAATTCAACTACGAGCTTTTTAACTGCAACAACTTTAATATACGCTATTGGAGCTGGAATTACCGCGGCTGCTGGCACCAGACTTGCCCTCCAA
+
BBDDDIIIHIIIIIIIIIIIIIIIIIIIIIIHHHHIIIIIIHIIIHIIIIIIIIIHIIIHHIIGHIIIHIIIHHHHIIEHIHIIIHIIIIIIIIIIIIHHHHHIIHHHHIIHIIIFHIIIHHHIIIIIIIIIIHHHIIIIHHIIIIHHHHIIHIIIHHHIHHHIIIHIIHIHHIIIIIIIIIIIIHHIGHHIIIHHIIIHIIIIIIIIIIIIIIHIIIIIIIIIIIHI;HI=HIIIIHHIHHHHGHHCEHIIIIHIHIHHIIIIIIIIIIIIIIHIIIIIHIIIHHHIIIIIIIIIGIIHHIIIIIIIIIIIIIIIIIIIIIIIIIIIIIIIIIIHIIIIHDDDDD
@HISEQ:969:HM2KJBCX2:2:1102:18123:40502 2:N:0:ACTATGCA
GCCTGCAGTACTCCCAACTATCCCTATTAATCATTACATCGATCCTAGAAACCAACAAAATAGAATCGGATGTCCTATTTCATTATTCCATGCTAATGTATTCAAGCGTGAGCCTGCTTTAAACACTCTAATTTTTTCAAGGTAACAGTCCTAATTCCCCGTGACACCAAATTAATGGCATTACGGTTCTTTAGAAGGTGAGAAATCAATAATATCAGTACATACCAACGGCATGACCGAAACATTGATCCCGAAATTCAACTACGAGCTTTTTAACTGCAACAACTTTAATATACGCTATTGGAGCTGGAATTACCGCGGCTGCTGGCACCAGACTTGCCCTCCAA
+
DDDDDHIGIIIIIHIIIIIIIIIIIIIIIHIIIIIIIIIHIIIIIIIIIIIIIIIGIIIIIIIIIIIIIIHIIGIIIIIIIIHHIIIIIIIHIIIIIIIIIIIIIIIIIIIIIIIIIIIIIIIIIIIHIIIIIIIIIIIIIIHIIIIIIIIIIIIIIIIIIHIIIIIIIIIHHIIIIIIIIIIIIIIHIIIIIIIIIIIIIIIIIIHIIIIIIIIIIIIIIIIIIIIIIIIIIIIIIIIIIIIIHHIIIIIIIIIIIIIIIIIIIIIIIIIIIIIIIIIIIIIIIIIIIIIIIIIIIIHIIIIIIIIIIIIIIIIIIIIIIIIIIIIIIIIIIIIIIIIIIIDDDDD
@HISEQ:969:HM2KJBCX2:2:1102:8114:40040 2:N:0:ACTATGCA
GCCTGCAGTACTCCCAACTATCCCTATTAATCATTACGTCAATCCTAGAAACCAACAAAATAGGATCAAACGTCCTATTTCATTATTCCATGCTAATGTATTCAAGCGTTAGCCTGCTTTAAACACTCTAATTTTTTCAAAGTAACAGTCCTGTTTCCCTGCAACACCAAATTAATGACATTACAGTTCTTCAAGAAGGAGGAACCAGTGAAGCCAGTACATACCAGAGGCACGACCAACCTACTAATCCTGAAATTCAACTACGAGCTTTTTAACTGCAACAACTTTAATATACGCTATTGGAGCTGGAATTACCGCGGCTGCTGGCACCAGACTTGCCCTCCAA
+
DDDDDIIIIIIIIIIIIIIIIIIIIIIIIIIIIIIIIIIIIIIIIIIIIIIIIIIIIIIIIIHHIIIIIIIIIIIIHIIIIIIIIIIHIGIIIIIIHIIIIHHIIIIIIIIIIIIIIIIIHIIHIIIIIIIIIIIIIIHIIHHIIIIIIIHHIIIHHHHHHIHIHIIIIIIIHCHIHIIIIIIFIHHIIIHHHIHGIIHHHIIHHHHHIHIIFHHHGHHEEEHHHFHHHHIHHIIIHHHHHHGHHHGDHH@HHIHHHHHIHEEGEFEGHIIIIIHIIIIIIIIIIIIIIIIIIIIIIIIIIIIIIIIIIIIIIIIIIIIIIIIIIIIIIIIIIIIIIIIIIDDDDD
@HISEQ:969:HM2KJBCX2:2:1102:19268:41001 2:N:0:ACTATGCA
GCCTGCAGTACTCCCAACTATCCCTATTAATCATTACGGTGGTCCTAGAAACCAACAAAATAGAACCACAACGTCCTATTCTATTATTCCATGCTAATCTATTCAAGCAATAGCCCGCTTTAAACACTCTAATTTTTTCAAGGTAATGGTCCTGGCTCCCCAACACACCCAATAAAGGACATGCTGGCTCACCAGAAGGAAGACCCGACAGCAGACAGTACTCGCCAAAGACGGACCGCCCGGCCAGGCCTAAAATTCAACTACGAGCTTTTTAACTGCAACAACTTTAATATACGCTATTGGAGCTGGAATTACCGCGGCTGCTGGCACCAGACTTGCCCTCC
+
@DDDAIFHHHIIHHHIHIIIIIIHCHGF<GHIHHHIIIHH?CEHHIIEHIHII@EHEHHIGHHHIGIIIIIIIIHG@HE@GHFIHIIHFH?HC1FEHHFGHHHHHHHHIIHGDGHHHIHGFHEHHHIHIIIIIHHHHHHIIHIIHHGIHHIIHHEC@GH@HGEHFHHIIHHIHFHGIIIIIIIIIH;HHIHFIIII=IIIIHEIHHIIIIHHHHIIIHIIHHIIHHGHHIHIIIIHIIIIHEBIIIIGHHIIIHIHHIIIIHEHHHIIIIIIIIIIIIIIIIIIHIIGIIIIIHHGHHHGHIIIIIIIIIIHIHHIIIIIIIIIIIIIIIIHIIHIHIIDDDDD
@HISEQ:969:HM2KJBCX2:2:1102:11306:40552 2:N:0:ACTATGCA
GCCTGCAGTACTCCCAACTATCCCTATTAATCATTACGGTGATCCTAGAAACCAACAAAATAGAACCATGCCGTCCTATTCTATTATTCCATGCTAATGTATTCGAGCAAAATGCCTGCTTTAAACACTCTAATTTTTTCAAGGTAAAGGTCCTGGTTCCACATGACACCCAATTAAGGACATCATGCTTCTCCAGAAGGTGAGAAATCAACTGCGACAGTTCATACCCCTTAAGGCACGACCATCACGTCAATCCCGAAATTCAACTACGAGCTTTTTAACTGCAACAACTTTAATATACGCTATTGGAGCTGGAATTACCGCGGCTGCTGGCACCAGACTTGCCCTCCAA
+
BA?B@HHHGHIIG@1DC0@GH?FHIHIIIICGHIHIII=CEHE1<ECC<FEEHIGHHEHEHCH?FCHCHC?1/<CHC1D1<F?@HIIIHCE?@CECFHI1D1DEEHGHIIIHIGGHIHIHIHIHHHIIHEGHHHCHFIHHIHHHGHHEHIGHHGEHGH?HGEFGCHGEDGIHIHHGHHEHEHHEHIGIHEHHEGHIIIIIHHHFIIIIHEGGCHGIIIIHCHCDGIH8HHHGHHIIIIIFGEHGIHEIHIHHCCC/?HHEHIHGIHHHDGEEIHHHIIIHHIHIIIHHIIIHIIIIIHEEDHFGHHIIHIIHIIHHHHIHHIHDIHIIIHIHIHHHHIHEHGIHDIIDDCDD
@HISEQ:969:HM2KJBCX2:2:1102:5653:41201 2:N:0:ACTATGCA
GCCTGCAGTACTCCCAACTATCCCTATTAATCATTACGTCGATCCTAGAAACCAACAAAATAGAATCAAACGTCCTATTTCGTTATTCCATGCTAATGTATTCAAGCGTGAGCCTGCTTTAAACACTCTAATTTTTTCAAAGTAACAGTCCTGATTCCCCATGACACCAAATTAATGACATCATGGTTCGTCAGAAGGTAGGAATCAATAATACCAGTACGTACAATAGCACGACCAATAAATTGATCCCGAAATTCAACTACGAGCTTTTTAACTGCAACAACTTTAATATACGCTATTGGAGCTGGAATTACCGCGGCTGCTGGCACCAGACTTGCC
+
DDDDDIIIIIIIIIIIIIIIIIIIIIIIIIIIIIIIIIIIIIIIIIIIIIIIIIIIIIHIIIIIHIIGIIIGIIIIIIIIHIIIGHIHIIIIIIIIIIIIHHIIIIIIIIIIIIIIIIIIIIIIIIIIIIIIIIIIIIIIIIIIIIIIIIIIIIIIIIIIIIIIIIIIIIIIIIIIIIIIIIIIIIIIIIIIIIIIIIIIIIIIIIIIIIIHIIIIIIIIIIIIIIIIIIIIIIIIHGIIIIIIIIIIIIIIIIIIIIIIIIIIIIIIGIIIIIIIGIIIIIIIIIHIIIIIIIIIIIIIIIIIIIIIIIIIIIIHIIIIIIIIHGD<<<IIIIDDDDD
@HISEQ:969:HM2KJBCX2:2:1102:7437:42238 2:N:0:ACTATGCA
GCCTGCAGTACTCCCAACTATCCCTATTAATCATTACGGTGGTCCTAGAAACCAACAAAATAGAACCACAACGTCCTATTCTATTATTCCATGCTAATCTATTCAAGCAATAGCCCGCTTTAAACACTCTAATTTTTTCAAGGTAATGGTCCTGGCTCCCCAACACACCCAATTAAGGACATACTGGTTCACCAGAAGGAAGACCCGACAACAGGACAGTACTCGCCAAAGACGGACCGCCCGGCCAAGTCTAAAATTCAACTACGAGCTTTTTAACTGCAACAACTTTAATATACGCTATTGGAGCTGGAATTACCGCGGCTGCTGGCACCAGACTTGCCCTCCAA
+
DDDDDIIIIIIIIIIIIIIHIIIIIIIIIIIIIIIIIIIIIIIIIIIGIIIIIIIIIIIIIHIIIIIIIIIIHHFHIHHIIIIIIIHIIIIIIIIIHHIHHHHHIIIIIIIIHIIIHIIIIIIIIIIIIIHIIIIIIIIIIIIIIIIIIIIIIIIIIHIIIGIIIIIIIIIIIIIIIIIIIIIIIIIIIIIIIIIIIIIHIIIIIIIIIIIIIIIIIIIIIIIIIIIIIIIHIIIIIIIIIIIIIHIIIIIIIIIIIIIIIIIHIIIIIIIIIIIHIIIIIIIIHIIIIIIIIIIIIIIHHHIIIIIIIIIIIIIIIIIIIIIIIIIIIIIIIIIIIIIIIIDDDDD
@HISEQ:969:HM2KJBCX2:2:1102:15147:40537 2:N:0:ACTATGCA
GCCTGCAGTACTCCCAACTATCCCTATTAATCATTACGTCAATCCTAGAAACCAACAAAATAGGATCGAACGTCCTATTTCATTATTCCATGCTAATGTATTCAAGCGTTAGCCTGCTTTAAACACTCTAATTTTTTCAAAGTAACAGTCCTGTTTCCCTGCAACACCAAATTAATGACATTACAGTTCTTCAAGAAGGAGGAATCAGTAAAGCCAGTACACACCATTGGCACGACCAACCTACTGACCCCGAAATTCAACTACGAGCTTTTTAACTGCAACAACTTTAATATACGCTATTGGAGCTGGAATTACCGCGGCTGCTGGCACCAGACTTGCCCTCCAA
+
DDDDDIIIIIIIIHIHHIIIIIIIIIIIIIIIIIIIIIIIIIIIIIIHIIIHIIIIHIIIIHHIFHIHHIHIIIIIHIHIIIIHIIIIIIIIIIHHIIIIIIIIIHIHHIIIIIIIIIIIIIIIIIHHIHHIIIIHGIIIHIHHHHHHHIIIHHIIIIHIHIIIIIHGIIIIHIIIIHHIIIHIIIIIIHHIIIIIIIHHEIIIHIIIIIIIHGIIIIIIIIIIIIIIIHHIIIHIHHHIIIHHHIIHIIIIIIIIIIIIIHIIIIIIIIIIIIIIIIIIIIIIIIIIHHIIIIIIIIIHHIIIIIIIIIIIIIIIIIIIIIIIIIHIIIIIIIIHIIIIIDDDDD
@HISEQ:969:HM2KJBCX2:2:1102:14349:41703 2:N:0:ACTATGCA
GCCTGCAGTACTCCCAACTATCCCTATTAATCATTACGGTGATCCTAGAAACCAACAAAATAGAATCATGCCGTCCTATTTTATTATTCCATGCTAATGTATTCAAGCAAAATGCCTGTTTTAAACACTCTAATTTTTTCAAAGTAAAGGTCCTGGTTCCCCGTGACACCCAATTAAGGGCATCGCGGTTCTCCAGAAGGTGAGAAATTGACTACACCAGTTCATACCCCTTAAGGCACGACCGATGTGTCAATCCCGAAATTCAACTACGAGCTTTTTAACTGCAACAACTTTAATATACGCTATTGGAGCTGGAATTACCGCGGCTGCTGGCACCAGACTTGCCCTCCAA
+
BDDDDIIHIIIIIIIIIIIIIIIIIIIIIIIIIIIIIIIIIIHHHHHIIIIIIIIIIIIIIIEHHHIIIIIHIIIIIIIIIHHIIIHIHIIIHIHIIHIIHHIIIIHIIIIIIIIIIIHHIIHHIIIHIIIIIIIHIIIHIIIIIIIIHIIIIIHIHIIIIIIIIIIIIIIIGIIIHIIIIIIIIIIIIIIIIIIIIIIIIIIIIIIIIIIIIIIIIIIIIIIIHIIHIIIIIIIIIIIIIIIIIIIIIHGIHIIIIIIIIIIIIIIIIIIIIIIIIIIIIIIIHIIIIHIIIHIIHHIIIIIIIHIIIIIIIIIIIIIIIIIIIIIIIIIIIIIHHIIIIIIIIIIDDDDD
@HISEQ:969:HM2KJBCX2:2:1102:10326:42311 2:N:0:ACTATGCA
GCCTGCAGTACTCCCAACTATCCCTATTAATCATTACGGTGATCCTAGAAACCAACAAAATAGAACCATGCCGTCCTATTCTATTATTCCATGCTAATGTATTCGAGCAAAAATGCCTGCTTTAAACACTCTAATTTTTTCAAGGTAAAGGTCCTGGATCCGCAAGACACCCAATAAAGGACATCAAGTTTCTCCAGAAGGTGAGAAATCAACAGTAACAGTTCATACCCCTTAAGGCATGACCGTCACGTCAATCCCGAAATTCAACTACGAGCTTTTTAACTGCAACAACTTTAATATACGCTATTGGAGCTGGAATTACCGCGGCTGCTGGCACCAGACTTGCCCTCCAA
+
@@B@D@G?1<1<DG1FHFHI11<<<1FFEHIHHIIIIH=CC?@E@GE@EHI?@HHHIGHHHH<1GHHHHHE1<EHD@@<CFEF@GHH<F1C@<1CF?@H@C1<D?HHDHHIFGEIHHGCG<FHHHHHGEHEFCFCGIIHHEGIHFEAAHHEIIIIIIIHHEGFGDHIIIHFGHIGGIIIHIIHEHHFIIIIHFDHG@EF@HGGEHEEF@@GC@0IHEF@C1BHFIHCEAEED56HF?EHGEDGHIHHHIHHHIHHCCFG?HIHIHHEGC<HG@FC1HF<GF<HFEHGCGIHH@EH@HHHEHCIIHHCHHC@IIIIIIIIIHE?HHG1EEEHHHIHHIIIIIHGCIHHCD@DDB
@HISEQ:969:HM2KJBCX2:2:1102:7026:43280 2:N:0:ACTATGCA
GCCTGCAGTACTCCCAACTATCCCTATTAATCATTACGGTGATCCTAGAAACCAACAAAATAGAACCATGCCGTCCTATTCTATTATTCCATGCTAATGTATTCGAGCAAAAAATGCCTGCTTTAAACACTCTAATTTTTTCAAGGTAAAGGTCCTGGATCCGCAAGACACCCAATAAAGGACATCAAGTTTCTCCAGAAGGTGAGAAATCAACAGTGACAGTTCATACCCCTTAAGGCATGACCATCACGTCAATCCCGAAATTCAACTACGAGCTTTTTAACTGCAACAACTTTAATATACGCTATTGGAGCTGGAATTACCGCGGCTGCTGGCACCAGACTTGCCCTCCAA
+
DDDDDIIIIIIIIIIIIIIIIIIIIIIIIIIIIIIIIIIIIGIIHIIHIIIIIIIIIIIIIIHIIIIIIIIIHHIIIIIIIHIIIIIIIIIIGHIIIHHIIGHHIIIIIIIIHIIIHIIIIIIIIHHIIIIIIIIIIIIIIIIHIIIIIIIIIIIIIIIIIIIIIIIIIIIIIIIIIIIIIIIIIIIIIIIIIIIIIIHHIIIIIIIIIIIIIIIIIIIIIIIIIIHIIIIIIIIIIIIIIIIIIIIIIIHF<?IIIIIIIIIIIIIIIIHHIIIIIIIIIIHIIIIIIIIIIIIIIHIHHGIIIIIIIIIIIIIIIIIIIIIIIIIIIIIIIIIIIIIIIIHIIIIIIDDDDD
@HISEQ:969:HM2KJBCX2:2:1102:14441:43320 2:N:0:ACTATGCA
GCCTGCAGTACTCCCAACTATCCCTATTAATCATTACATCGATCCTAGAAACCAACAAAATAGAATCGGATGTCCTATTTCATTATTCCATGCTAATGTATTCAAGCGTGAGCCTGCTTTAAACACTCTAATTTTTTCAAGGTAACAGTCCTAATTCCCCGTGACACCAAATTAATGGCATTACGGTTCTTTAGAAGGTGAGAAATCAATAATATCAGTACATACCAACGGCATGACCGAAACATTGATCCCGAAATTCAACTACGAGCTTTTTAACTGCAACAACTTTAATATACGCTATTGGAGCTGGAATTACCGCGGCTGCTGGCACCAGACTTGCCCTCCAA
+
BADADHHE?CG@HGHIIGHIIIGCFHIHIGIFHHHIIHHHHIHIIIIFHIIIHIIGFHIIHHIHIIIHI0@CGGHII?EHHIHHFHHHFHHH1FGHHHEHG@?IHIIHHHEHHHEEHHHHHFEHHHEGIHHHFHHHGIIIHHEGCHHHHHIHHFGHHHHHHEHIIHIGHHIHHHHIGIGIIIHHHEHHF<HIIIIIIHHHHHIHHCFEIIIIHHHIIIIIIHHHEHEEIHEHHEHFHHHCIHHHH<HIIHGIHIIGHHGIIHHIIIIHIHIGIIHHIHIHHHFHHHHHHEIIIIIIIIHFHHIIIIIIIIIIHIIHIIIHIHGIIIIIHIIIIIHIIIHIHEDDDDA
@HISEQ:969:HM2KJBCX2:2:1102:1579:42788 2:N:0:ACTATGCA
GCCTGCAGTACTCCCAACTATCCCTATTAATCATTACATCGATCCTAGAAACCAACAAAATAGAATCGGATGTCCTATTTCATTATTCCATGCTAATGTATTCAAGCGTGAGCCTGCTTTAAACACTCTAATTTTTTCAAGGTAACAGTCCTAATTCCCCGTGACACCAAATTAATGGCATTACGGTTCTTTAGAAGGTGAGAAATCAATAATATCAGTACATACCAACGGCATGACCGAAACATTGATCCCGAAATTCAACTACGAGCTTTTTAACTGCAACAACTTTAATATACGCTATTGGAGCTGGAATTACCGCGGCTGCTGGCACCAGACTTGCCCTCCAA
+
DDDDDIIIIIIIIIIIIIIIIIIIIIIIIIIHIIIIIIIHIIIIIIIIIIIIIIHIIIIIIIIIIIIIIIIIIIHIIIIIIGIIIHIHIIIIHIIIHIIIIIIIIIIIIIIIHIHIIIIIIIIIIIIIHIIIIIIIIIIIIIIIIIIIIIIIIIIIIIIIHIIIIIIIIIIIIIIIIHIIIIIIIIIIIIIIIIIIIIIIIIIIIIIIIIIIIIIIIIIIIIIIIIIIIIIIIHIIIIIIIIHHHCIIIIIIIIIIIIIIIIIIIIIIIIIIIIIIIIIIIIIIIIIIIIIIIIIIIIIIIHIIIIIIIIIIIIIIIIIIIIIIIIIIIIIIIIIIIIIIIIDDDDD
@HISEQ:969:HM2KJBCX2:2:1102:20615:43592 2:N:0:ACTATGCA
GCCTGCAGTACTCCCAACTATCCCTATTAATCATTACATCGATCCTAGAAACCAACAAAATAGAATCGGATGTCCTATTTCATTATTCCATGCTAATGTATTCAAGCGTGAGCCTGCTTTAAACACTCTAATTTTTTCAAGGTAACAGTCCTAATTCCCCGTGACACCAAATTAATGGCATTACGGTTCTTTAGAAGGTGAGAAATCAATAATATCAGTACATACCAACGGCATGACCGAAACATTGATCCCGAAATTCAACTACGAGCTTTTTAACTGCAACAACTTTAATATACGCTATTGGAGCTGGAATTACCGCGGCTGCTGGCACCAGACTTGCCCTCCAA
+
DDDDDIIIIIIIIIIIIIIIIIIIIIIIIIIIIIIIIIIHHIIIIIFHIIIEHIIIEHIIIHIIIIIIDHIIIIIIIIIHGHIHIIIIIEHEHHIIIIIIIHIIHIHIIIIIIIIHIIIIHIHHIIIHIHIIIIIIIIHHIIIIIIIIHIIIIIIIIIHHHHEHIIIIIIIIIIIIIIIIIIIIIIIIIIIIIIIIIIIIIHIIIHHHIIIIIIIIIIIIIIHIIHIIIIIIIIIIIIIIIIIIFFIIIIIIIIIIIIIIIIGIIIIIIIIIIHIHIIIIIIIIIHIIIIIIIIIIIIIIHIIIIIIIIIIIIIIIIIIIIIIIIIIIIIIIIIIIIIIIIIDDCDC
@HISEQ:969:HM2KJBCX2:2:1102:13439:44417 2:N:0:ACTATGCA
GCCTGCAGTACTCCCAACTATCCCTATTAATCATTACATCGATCCTAGAAACCAACAAAATAGAATCGGATGTCCTATTTCATTATTCCATGCTAATGTATTCAAGCGTGAGCCTGCTTTAAACACTCTAATTTTTTCAAGGTAACAGTCCTAATTCCCCGTGACACCAAATTAATGGCATTACGGTTCTTTAGAAGGTGAGAAATCAATAATATCAGTACATACCAACGGCATGACCGAAACATTGATCCCGAAATTCAACTACGAGCTTTTTAACTGCAACAACTTTAATATACGCTATTGGAGCTGGAATTACCGCGGCTGCTGGCACCAGACTTGCCCTCCAA
+
DDDDBHHHHCFHIHHECEHHHHHIIIIIIIIIIHIEHIIH0CHHHIEEHHHIIIFH1@CEHCCHHHIFHIIIIGIH1GHIH1DHGHIEHIIIGCHHHIHGIIIHHG?HHHDHHHGFHHHHIHHFGIIHHHEFHHIHIIIHHHHHHIIHHFIIIIHIIHHHHIHHHHIIIGHGHHFGHEHIHHIHCIIIHHHHHGIHHF@CHIIIIIIHHHHHEHGIIIHIIIIHH@EHHH=IIIHIIIIIIIIHHDEGIIIHIIIHHGIGIHHIIHHHGIIIHIIIIIIIHHFHHHGIIIHHHCEGIIHHFDFHIIIIIIIHHIIIHGIIGIFIIIIIIIIIIIIHIIIIIHDDCDD
@HISEQ:969:HM2KJBCX2:2:1102:14828:44155 2:N:0:ACTATGCA
GCCTGCAGTACTCCCAACTATCCCTATTAATCATTACGTCGATCCTAGAAACCAACAAAATAGAATCAAACGTCCTATTTCGTTATTCCATGCTAATGTATTCAAGCGTGAGCCTGCTTTAAACACTCTAATTTTTTCAAAGTAACAGTCCTGATTCCCCAAGACACCAAATTAATGACATCATGGTTCGTCAGAAGGTAGGAATCAATAATACCAGTACGTACAATAGCACGACCAATAAATTGATCCCGAAATTCAACTACGAGCTTTTTAACTGCAACAACTTTAATATACGCTATTGGAGCTGGAATTACCGCGGCTGCTGGCACCAGACTTGCCCTCCAA
+
DDDDDIIIIIIIIIIIIIIIIIIIIIIIIIIIIIIHIIIIIIIIIIIIIIIIIIIIIIIIIGIIIIIIHIIIIIIIIIIIIIIIIIIHIIIIIIIIHIIIIIIIHIIIIIIIIIIIIIIIIIIIIIIIIIIIIIIIIHIIIIIIIIIIIIIIIIIIIIHIIIIIIIIIIIIIHIIIHIIIIIIIIIIIIIIIIIIIIIIIIHIIIIIIIHIIIIIIIIIIIIIIHIIHIIIIIIIIIIIIIIHHIIIIIIIIIIHIIIIIIIIIIHIIIIIIIHIIIIIIIIIIHHHIIIIIIIIIIIIIIHIIIIIIIIIIIIIIIIIIIIIIIIIIIIIIIIIIIIIIDDDDD
@HISEQ:969:HM2KJBCX2:2:1102:19717:44459 2:N:0:ACTATGCA
GCCTGCAGTACTCCCAACTATCCCTATTAATCATTACGTTGATTCTAGAAACCAACAAAAATAGAATCTAACGTCCTATTTCATTATTCCATGCTAATGTATTCAAGCGCGTGCCTGCTTTAAACACTCTAATTTTTTCAAAGTAACATCCTGACTCCCCACAACATCAAATTAATGACATCATGATTCATCAGAAGGGAGAAATCAATGACATTAGTACGTACCAAAGGCACGACCGACGTATTGATCCCGAAATTCAACTACGAGCTTTTTAACTGCAACAACTTTAATATACGCTATTGGAGCTGGAATTACCGCGGCTGCTGGCACCAGACTTGCCCTCCAA
+
DDDDDIIGIIIIIIIIIIIIIIIIIIIIIIIIIIIIIIIIIGIIIIIIIIIIIIIIIIIGIIIIIHIIIIIIIIIIIIIIIHIIIIIIHHIIGHIIIIIIIGHIIIIIHHIIIHIIIIIIHIIIIIIIIIIIIIIIIIHIIIHIIIIIIIIIIIIIIIHHIHGIIIIIIIIIIIIIIIHIIIIIIIIIIIIIIIIIIIIIIIIIIIIIIIHIIIIHIIIIHHIIIIIIIIIIIIIIIIIIIIIHGHHHIIIIIIIIIIIIIIIIIIIIIIIIIIIIIIIIIIIIIIHIIIIIHIIIIIIIIIIIIIIIIIIIIIIIIIIIIIIIIIIIIIIIIIIIIIIIIDDDDD
@HISEQ:969:HM2KJBCX2:2:1102:20433:43365 2:N:0:ACTATGCA
GCCTGCAGTACTCCCAACTATCCCTATTAATCATTACGTCAATCCTAGAAACCAACAAAATAGGATCAAACGTCCTATTTCATTATTCCATGCTAATGTATTCAAGCGTTAGCCTGCTTTAAACACTCTAATTTTTTCAAAGTAACAGTCCTGTTTCCCTGCAACACCAAATTAATGACATTACAGTTCTTCAAGAAGGAGGAACCAGTAAAGCCAGTACATACCAGAGGCACGACCAACCTACTAATCCCGAAATTCAACTACGAGCTTTTTAACTGCAACAACTTTAATATACGCTATTGGAGCTGGAATTACCGCGGCTGCTGGCACCAGACTTGCCCTCCAA
+
DDDDDIIIIIIIIIIIIIIHIIIIIHIHIIIIIIIIIIIIIIIHIIIHIHIHIIIIIIIIIIIHHIIIIIHIIGHIIIIIIIIGIIGEHIIIIIIIIIIIIGFHIIIIIHIIHIIGIIIIIIHHIIIHHIIHHHIIIIHIIIIIIIIEHHIHIIHIIIIIGHIHHIGHGHFHIIIIGIHIHHIIIIIHHHIHHIIIIIIHHHHHHIIIIIIIIHGIGIIIIHHFHIIIIFIIIIIIIGIIIIHEFIGEIIIIIIIIHIHIIIHIIHIIIIIIIHHHIIIIIIIIHIHHIIHIIIHIIHIHHIIIIGIIIIIIIIIHIIIHIIIIIHIHIIIIIIIIIIIIIADDDD
@HISEQ:969:HM2KJBCX2:2:1102:10536:44768 2:N:0:ACTATGCA
GCCTGCAGTACTCCCAACTATCCCTATTAATCATTACGTCGATCCTAGAAACCAACAAAATAGAATCAAACGTCCTATTTCGTTATTCCATGCTAATGTATTCAAGCGTGAGCCTGCTTTAAACACTCTAATTTTTTCAAAGTAACAGTCCTGATTCCCCATGACACCAAATTAATGACATCATGGTTCGTCAGAAGGTAGGAATCAATAATACCAGTACGTACAATAGCACGACCAATAAATTGATCCCGAAATTCAACTACGAGCTTTTTAACTGCAACAACTTTAATATACGCTATTGGAGCTGGAATTACCGCGGCTGCTGGCACCAGACTTGCCCTCCAA
+
DDDDDIIIIIIIIIIIIIIIIIIIIIIIIIIIIIIIIIIIIIIIIIIIIIIIIIIIIIIIIIHIIHIIIIIIIIIIIIHHIIIIIIIIIIIIIIIIIIIIIHHIIHIIIHIIIIIIIHHHHIIIIIIIIIIIIIIIIIIHIIIIIHIIIIIIIIIIHIIIIIIIIIIIIIIIIIIIIIIIIIIIIIIIIIIIIIIIIIIIIIIIHIIIIIIHGIIIIIIIIIIIIIIIIIIIIIIIIIIIIIIHIIIIIIIIIIIIIIIIIIIIHIIIIIIIIIIIIIIIHIIIIIIIIIIIIIIIIIIIIIIIIIIIIIIIIIIIIIIIIIIIIIIIIIIIIIIIIIIIDDDDD
@HISEQ:969:HM2KJBCX2:2:1102:14755:45084 2:N:0:ACTATGCA
GCCTGCAGTACTCCCAACTATCCCTATTAATCATTACGTCGATCCTAGAAACCAACAAAATAAGATCAAACGTCCTATTTCATTATTCCATGCTAATGTATTCAAGCGTGTGCCTGCTTTAAACACTCTAATTTTTTCAAAGTAACAGTCCTGATTCCCCATAACACCAAATTAATGACATCATAGTTCGTCAGAAGGGAGAAATCAATAATACCAGTACATACCGAAGTACGACCGATATATTGATCCCGAAATTCAACTACGAGCTTTTTAACTGCAACAACTTTAATATACGCTATTGGAGCTGGAATTACCGCGGCTGCTGGCACCAGACTTGCCCTCCAA
+
DDDDDIIIIIHIIHIHIIHIIIIIHHIIIIIIIIIIIIIIIIIIIIIIIIIIIIIIIIIIIHIIEHHIIIIGFHIIIIIGIIIIHIIHIIIEEHIIIIIIIHGHIIIHIIIIIIIHIIIHIIHIIIIIIIIIIIIIIHIIHHIIHIIIHHIIIIIIHIIIIIIHGIIHIIIIIIIHEHHIHIHGIIIGIHHHIHHHIHHIIIIIHIIIIIIIIIHIIHIIIHIIIIIIIIHHIIIIIIHIIHHFIIIIIIHHHHHIIHIIIIIIIHIIIIIIIIIIIIIIIIIIIIIIIIIIIIIIIIIIIIIIIIIIIIIIIIIGIIIIIIIIIIIIIIIIIIIIIIIIDDDDD
@HISEQ:969:HM2KJBCX2:2:1102:1953:45300 2:N:0:ACTATGCA
GCCTGCAGTACTCCCAACTATCCCTATTAATCATTACGTCGATCCTAGAAACCAACAAAATAGAATCAAACGTCCTATTTCGTTATTCCATGCTAATGTATTCAAGCGTGAGCCTGCTTTAAACACTCTAATTTTTTCAAAGTAACAGTCCTGATTCCCCATGACACCAAATTAATGACATCATGGTTCGTCAGAAGGTAGGAATCAATAATACCAGTACGTACAATAGCACGACCAATAAATTGATCCCGAAATTCAACTACGAGCTTTTTAACTGCAACAACTTTAATATACGCTATTGGAGCTGGAATTACCGCGGCTGCTGGCACCAGACTTGCCCTCCAA
+
BDDDDIIIIHIIGHIIIIIHHHHHHIIIICHGHIIIHIIGGHHIIHIIFHHIHIHHEHFHHGHHHHI?GHHIFHHHIHHH?FGHIII?HHHHHEFHHHHHIHHIIHIIIIIIHIHHIIIIHHIHIHHFIIHECHGHHHIIIIIIIHHHIHHHIHHIIHIHIHEIHIIHIIIHHHIIIIIHHIHHFHIIIIIHIIIIIIIIIGIIHHIIIIHHHIIIIIIIIIIIIIIIIIIIIIIIIIIIIIHHIIIIIIHIIIIIIIIIIIIIIIIIIIIIIIIIIIIIIIIIIHIIIIIIIIHIIIIIIIIIIIIIIIHIIIIIIIIIIIIIIIIIIIIIIIIIIIIIDDDDD
@HISEQ:969:HM2KJBCX2:2:1102:6340:45685 2:N:0:ACTATGCA
GCCTGCAGTACTCCCAACTATCCCTATTAATCATTACGGTGGTCCTAGAAACCAACAAAATAGAACCACAACGTCCTATTCTATTATTCCATGCTAATCTATTCAAGCAATAGCCCGCTTTAAACACTCTAATTTTTTCAAGGTAATGGTCCTGGCTCCCCAACACACCCAATTAAGGACATACTGGTTCACCAGAAGGAAGACCCGACAACAGGACAGTACTCGCCAAAGACGGACCGCCCGGCCAAGTCTAAAATTCAACTACGAGCTTTTTAACTGCAACAACTTTAATATACGCTATTGGAGCTGGAATTACCGCGGCTGCTGGCACCAGACTTGCCCTCCAA
+
DDDDAHHHIIIIHHIHIIIIIIIIIHIIIIIIHHHHIHHGCHHHHIHIIIIIIIIIIIIIIIHEHCEHIIIIIC?HIHHHHHCHFGHHIHHHIIIIIHHIHGCFIIHHHIIIEF?HIIIHHHIHHHHHHIIHIHHHEEIHFHHHHHHHIIIHIIHHHIHIIHHIHIHIHHHHHHIHHFIIHIIIIIHIHIIIIIHIIHHIIIHIIIIIIHHHIIIIIIHIIIII<IIHHHGHIIIIHIIIHHIHFHIIIIIIIIIIIHHHIIHHIIIHIHIIIIIIIIIIIHIIIIIHIHIIIDHIIIIIIIIIIIIIIIIIIIIHIIIIHIIIIIIIHHIIIIHIIIIIIIDCDDD
@HISEQ:969:HM2KJBCX2:2:1102:6254:46080 2:N:0:ACTATGCA
GCCTGCAGTACTCCCAACTATCCCTATTAATCATTACGTCAATCCTAGAAACCAACAAAATAGGATCAAACGTCCTATTTCATTATTCCATGCTAATGTATTCAAGCGTTAGCCTGCTTTAAACACTCTAATTTTTTCAAAGTAACAGTCCTGTTTCCCTGCAACACCAAATTAATGACATTACAGTTCTTCAAGAAGGAGGAACCAGTAAAGCCAGTACATACCAGAGGCACGACCAACTTACTAATCCCGAAATTCAACTACGAGCTTTTTAACTGCAACAACTTTAATATACGCTATTGGAGCTGGAATTACCGCGGCTGCTGGCACCAGACTTGCCCTCCAA
+
DDDDDIIIIIIIIIIIIIIIIIIIIHIIHIIIIHIIIIHIIIIIIIIGHIIIIIHIIIIIIIIIIHHHIIIHHIIIIIIIIHIIIIIIIIHIHHHHHIHHIHHHHHHHIIIIHIIIIIIIHHIIIIIIIIIIIIIIIIIIIIIIIIIHHIIHIIIIIIIHIIHIIHHIIIHHIHHHHHCHIIIHIHIIIIIHIIHHIHHHHIIIIHHGIIIIIIIHHHHHGIIHHHIIIIHDHHDFGIIHIHHHIIIIHIIIIIIIIIIIIIIIIIHIIIIIIIIIIIIIIIIIIIIIIIIIIIIIIIHHHIIIIIIIIIIIIIIIIIIIIIIIIIIIIIIIIIIIIIIIIDDDDD
@HISEQ:969:HM2KJBCX2:2:1102:16784:46059 2:N:0:ACTATGCA
GCCTGCAGTACTCCCAACTATCCCTATTAATCATTACGTCGATCCTAGAAACCAACAAAATAGAATCAAACGTCCTATTTCATTATTCCATGCTAATGTATTCAAGCGTGCGCCTGCTTTAAACACTCTAATTTTTTCAAAGTAACAGTCCTGATTCCCCACGACACCAAATTAATGACATCGCGGTTCTTCAGAGGGTAGGAACCAATAATGCCAGAGCGTACCGAGGCACGACCGACAATCTGATCCCGAAATTCAACTACGAGCTTTTTAACTGCAACAACTTTAATATACGCTATTGGAGCTGGAATTACCGCGGCTGCTGGCACCAGACTTGCCCTCCAA
+
DDCDDIGIIIIIHIIIIIIHHHIIIHIIIIIGIIIIIHHIIHIGHIHHHIIIIHIIIIIIIHHIIIIIIIIICCEHIIIHHIIIHHIIIIIGFHHIIIHIIIIHIIIIIHHIHIIIIIIIIIIIIIHIHIIIHIHIIIIIHIIIIIHIIHIIIIGHHIIIIIIIIIIIIIIIIIIIIHIHHIIIIHIIIIIIIIIIIIIIIIIIIIIIIIHIIIIIIIIIIIIIIIIIIIIIIIIIIIIIGIHFIIIIIIIIIIIIIIIIIIIIIIIIIIIIHHIIIIIIIIIIIIIIIIIIIIIIIIIIIIIIIIIIIIIIIIIIIIIIIIIIIIIIIIIIIIIIIIIIDDDDD
@HISEQ:969:HM2KJBCX2:2:1102:5872:45424 2:N:0:ACTATGCA
GCCTGCAGTACTCCCAACTATCCCTATTAATCATTACGGTGATCCTAGAAACCAACGAAATAGAATCAGTCCGTCCTATTTCATTATTCCATGCTAATGTATTCGAGCAAAATGCCTGCTTTAAACACTCTAATTTTTTCAAGGTAAAGGTCCTGGTTCCACATGACACCCAATTAAGGACATCATGCTTCTCCAGAAGGTGAGAAATCAACTGCGACAGTTCATACCCCTTAAGGCACGACCATCACGTCAATCCCGAAATTCAACTACGAGCTTTTTAACTGCAACAACTTTAATATACGCTATTGGAGCTGGAATTACCGCGGCTGCTGGCACCAGACTTGCCCTCC
+
DDDDDHHIIIIIIIIIIIIIIIIIIIIIIIIIIIIIIIIIIIIIIIIIIIIIIIIIIIGHIIIIIHHIIIIIIIIHIHIIIIIIHIHIIIIHIIIHHHIIIHIHIIIIHIIHIIIIIIIIIIHIIIIIIGIIIIIIIIIIIIIIIIIHIIHIIIIHHIHIIIIIIIIIIIIIIIIIIIIIIIIIIIIIIIIIIIIIIIIIIIIIIIIIIIHIIIIGIIIIIIIIIIIIIIIIIIIIIHIIIIIIIIHHGIHIIHIHIIIIIIIIIIHHEHIIIIIIIIIHIIIIIIIIIHIIIHIIIIIIIHIIIIIIIIIIIIIIIIIIIIIIIIIIIIIIIIIIIIIHIHIIIDDDDD
@HISEQ:969:HM2KJBCX2:2:1102:3967:46995 2:N:0:ACTATGCA
GCCTGCAGTACTCCCAACTATCCCTATTAATCATTACGGTGGTCCTAGAAACCAACAAAATAGAACCATGCCGTCCTATTTTATTATTCCATGCTAATGTATTCAAGCAAAAATGCCTGCTTTAAACACTCTAATTTTTTCAAAGTAAAGGTCCTGGTTCCCCGCGGCATCCAATTAAGGACATCGCGGTTCTCCAGAAGGTGAGAAATTGACTGCACCAGTTCATACCCCGTGAGGCACGACCGACGTATTGATCCCGAAATTCAACTACGAGCTTTTTAACTGCAACAACTTTAATATACGCTATTGGAGCTGGAATTACCGCGGCTGCTGGCACCAGACTTGCCCTCCAA
+
DDDDDIIIIIIIIIIIIIIIIIIIIIIIIIIIIIIIIHIIIIIIIIGGIIIIIIIIHEH?GEFHHIIIIHIHIIIIIIIHIIIIIIIIIIIIHFIHIIHHFFHHIIIIIIIIIIIGIIIIIIIIIIIIIIIIIIIIIIIIIHIHIIIIIIIIIIIIIGIIIIIIIIIIIIIIIIIIIIIIIIIIIIIIIHIHIIIIIIIIIIIIIIIIIIIIIIIHIIIIIIIIIIHHIIIIIIIIIIIIIIIIIIIIIHHGIIIIIIIIIIIIIIIIIIIIHIIIIIIIIIIIIIIIIIIIHIIIIIIIIIIIIIIIIIIIIIIIIIIIIIIIIIIIIIIIIIIIIIIIIIIIIIIIDDDDD
@HISEQ:969:HM2KJBCX2:2:1102:16791:46799 2:N:0:ACTATGCA
GCCTGCAGTACTCCCAACTATCCCTATTAATCATTACGTCGATCCTAGAAACCAACAAAATAGAATCAAACGTCCTATTTCATTATTCCATGCTAATGTATTCAAGCGTGCGCCTGCTTTAAACACTCTAATTTTTTCAAAGTAACAGTCCTGATTCCCCACGACACCAAATTAATGACATCGCGATTCTTCAGAAGGTAGGAACCAATAATGCCAGTGCGTACCGAGGCACGACCGACAATCTGATCCCGAAATTCAACTACGAGCTTTTTAACTGCAACAACTTTAATATACGCTATTGGAGCTGGAATTACCGCGGCTGCTGGCACCAGACTTGCCCTCCAA
+
DDDDDIIIIIIIIIIIIIIIIIIIIIIIIIIIIIIIIIIIGIIIIIIIIIIIIIIIIIIIIIHIHHIIIIIHIIIHHFHHIIIIIHIIIHEHHIGHIIHHIIIIIIIIIIHIHHIIIIIIHHIHIIIHHIIIIIIIIHIIIII?HHHIIIIIHHIIIIIHIIIHIIIIIHHHIIIIIHGHHIIIIIIHHIHHGIIIIIIIIIHIIIIIHIHIIIIIIIIIIIIIIIIIHIIIIHIIHIIIIHHFIIIIHIIIIIHIIIIIIIIIHIIIIIHFHDIIIIIIIHGIIIIIIIHIHIIIIIIIIIIIIIIIIIIIIIIIIIIIIIIIIIIIIIIIIIIIIIIIDDDDD
@HISEQ:969:HM2KJBCX2:2:1102:14206:46494 2:N:0:ACTATGCA
GCCTGCAGTACTCCCAACTATCCCTATTAATCATTACATCGATCCTAGAAACCAACAAAATAGAATCGGATGTCCTATTTCATTATTCCATGCTAATGTATTCAAGCGTGAGCCTGCTTTAAACACTCTAATTTTTTCAAGGTAACAGTCCTAATTCCCCGTGACACCAAATTAATGGCATTACGGTTCTTTAGAAGGTGAGAAATCAATAATATCAGTACATACCAACGGCATGACCGAAACATTGATCCCGAAATTCAACTACGAGCTTTTTAACTGCAACAACTTTAATATACGCTATTGGAGCTGGAATTACCGCGGCTGCTGGCACCAGACTTGCCCTCCAA
+
@DD@DIIIIIIIHIIHCHIFHCHHIGHIIIIIIIIIIIIIIIIHHHEHEEHEHIIIIIGFGHFHEHGHHIHHHHEHHHHIIIIIIIH?FHHIGIHHHIIIIIHHIIIHIIHHIHHHIIIIIIIGIIIGIIIIIHIHIIIIIIHIIHIIHHGIIIHIHIHIIIHIIIIHIIHIIIIIHHIHIIIIIIIIIIIIIIIIIIIIHIIIGIIHIIIIHIIIIIIIIIIIIIIIHHFIIHIIIIIIIIIHFFIIHIIIIHHEIIIIIIIIIIIHHIGIIIIIIIIIIIIIIIHIGIIIIIIIIHIHHHIIIIIIIIIIHHIIIIIIIHIIIIIIIHIIIIIIIIIIIHDDDDD
@HISEQ:969:HM2KJBCX2:2:1102:10823:46143 2:N:0:ACTATGCA
GCCTGCAGTACTCCCAACTATCCCTATTAATCATTACGTCAATCCTAGAAACCAACAAAATAGGATCAACGTCCTATTTCATTATTCCATGCTAATGTATTCAAGCGCGAGCCTGCTTTAAACACTCTAATTTTTTCAAAGTAACAGTCCTGATTCCCCACCACACCAAATTAATGACATGATGGTTCGTCAGAAGGTAGAAATCAGTAACACCAGTACGTACCGAAGGCACGACCAGCGTACTAATCCCGAAATTCAACTACGAGCTTTTTAACTGCAACAACTTTAATATACGCTATTGGAGCTGGAATTACCGCGGCTGCTGGCACCAGACTTGCCCTCCAA
+
@DBDDIEHGHCGHHHIEGHHHHEHGHFHE@HGHGEH1EGHIHIIIHECEHIIIIGHEEHHIIIICCHIGEHHCHEEHEHHIIHFHECEHFHGHICHHHHHHHHHEFHIHHDHHHHCHHHIHHIHIIIGHHIHHHHHHGHIIHHFGHHHHHHHHIHIHHCHHHEHFH0HEHHIHFFGH<EHHHGIIIHIHHDEHHHHHIHHIIHGHGEHHEFCF?EHHHHHHHIHFHFG@AEEEHEDHHHEHHF?@HHHFHHF@HEHHHGC0HFHHFHHHCHHCHIIGHFEGCHD<11GCFC@H<HHEHFGCGD<?EEHHHHIIIGIIHEHHGIIIIHHHHHGCEH?HHHGD?DB@
@HISEQ:969:HM2KJBCX2:2:1102:4143:47686 2:N:0:ACTATGCA
GCCTGCAGTACTCCCAACTATCCCTATTAATCATTACGGTGATCCTAGAAACCAACAAAATAGAACCAATCCGTCCTATTTCATTATTCCATGCTAATGTATTCAGACTTAAGCCTGCTTTAAACACTCTAATTTTTTCAAAGTAACAGTCCTGATTTCCCAACACACCAAATTAATGACATGAAGGTTCTTCAGAAGGTAGAAATTCGCCACTACTGTACGGACCGTAAAGCCCGACCATAGGACAAATTTCGAATTTCAACTACGAGCTTTTTAACTGCAACAACTTTAATATACGCTATTGGAGCTGGAATTACCGCGGCTGCTGGCACCAGACTTGCCCTCCAA
+
DDDDDIIIIIIIIIIIIIIIIIIIIIIIIIIIIIIIIIIIIHIHIIHHIGHHIIIIHEHEHHHHIIIIIIHIIHHIIIIIIIIIIIIIHIIIHHIGIIIHIIIHIHIIIIIIHIHIIIIIIIHHHIIHHIIIIIIIIIIIIIIIIIHIHHIIIHHIIIIHHIHIIHHHIIIIIIIIHHIIIIIIIIGIIIIIIIIIIIIIIIIIIIIIIIIIIIIIIIIIIIIIIIIIIIIIIIIIIIIIIIIIHCHIIIIHIIIIIIIIIIIIIIIIIIIIIIIIIIIIIIIIIHIIHHHIIIHIIIIIIIIIIIIIIIIIIIIIIIIIIIIIIIIIIIIIIIIIIHIIIHIDDDDD
@HISEQ:969:HM2KJBCX2:2:1102:16245:47014 2:N:0:ACTATGCA
GCCTGCAGTACTCCCAACTATCCCTATTAATCATTACGTCAATCCTAGAAACCAACAAAATAGGATCAACGTCCTATTTCATTATTCTATGCTAATGTATTCAAGCGCAAGCCTGCTTTAAACACTCTAATTTTTTCAAAGTAACAGTCCTGATTCCCCACCACACCAAATTAATGACATGATGGTTCATCAGAAGGTAGAAATCAGTAATACCAGTACGTACCGAAGGCACGACCAGCGTACTAATCCCGAAATTCAACTACGAGCTTTTTAACTGCAACAACTTTAATATACGCTATTGGAACTGGAATTACTGCGGCTGCTGGCACCAGACTTGCC
+
DDDDDIIIIIIIHHIIIHIIIHIIIIIIIIIIIIIIIIIGIIIIIIHHHHIIIIIIIGIIIHIGHHIIIIGIIIIFHIIIIIIHHIIIIIIIIIIIIIIIIIIIIIIIIIIIIIIIIIIIIHIIIIIIIIHIHIHIIIIIIIIIIIIIHHHIIIIIIHIIIHHHIIIIIHHHIHIIIIIIHHIHHIIIHIHHIIIHHHIIIIIFIIIIIIIIIIIIIIIIIIIIIIIIIIIIIIIHHHIIIIIIIIIIIHIIIIIIIIHIIIIIIIIIIIIIIIIIIIIIIIHHIHHHIIIIHIIIHHIIIIIIIIIHIIIIIIIIIIIIIIIIIIIIIIIIIHDDDDD
@HISEQ:969:HM2KJBCX2:2:1102:9828:48131 2:N:0:ACTATGCA
GCCTGCAGTACTCCCTATCCCTATTAATCATTACGTCAATCCTAGAAACCAACAAAATAGGATCGAACGTCCTATTTCATTATTCCATGCTAATGTATTCAAGCGTTAGCCTGCTTTAAACACTCTAATTTTTTCAAAGTAACAGTCCTGTTTCCCTGCAACACCAAATTAATGACATTACAGTTCTTCAAGAAGGAGGAATCAGTAAAGCCAGTACACACCATTGGCACGACCAACCTACTGACCCCGAAATTCAACTACGAGCTTTTTAACTGCAACAACTTTAATATACGCTATTGGAGCTGGAATTACCGCGGCTGCTGGCACCAGACTTGCCCTCCAA
+
DDDDDIIIIIIIIIIIIIIIIIIIIIIIIIIIIIIHIHIIIIIIIIIIIIIIIIIIHHIHHHHIIIHIIIIIIHIIIIIIIIIIIIIIGHIIIIIIIIIIIIIIIIIIIIIIIIIIIIIIIIIIIIIIIIIIIIIIHIIIIIIIIIIIIIIIIIIIIIIIIIIIIIIHIIIIIIIIIIIIIIHIIIIIIIIIIIIIIIIIIIIIIIIIIIIIIIIIIIIIIIIIIIIIIIIHHHIIIIHHHHIIIIIIIIIIIIIIIHIIIIIIIIIIIIIHIIIIIIIIIIIIIIIIIIIIIIIHIHIIIIIIIIIIIIIIIIIIIIIIIIIIIIIIIIHIIIIIIIDDDDD
@HISEQ:969:HM2KJBCX2:2:1102:19015:47694 2:N:0:ACTATGCA
GCCTGCAGTACTCCCAACTATCCCTATTAATCATTACGTCGATCCTAGAAACCAACAAAATAGAATCAAACGTCCTATTTCGTTATTCCATGCTAATGTATTCAAGCGTGAGCCTGCTTTAAACACTCTAATTTTTTCAAAGTAACAGTCCTGATTCCCCATGACACCAAATTAATGACATCATGGTTCGTCAGAAGGTAGGAATCAATAATACCAGTACGTACAATAGCACGACCAATAAATTGATCCCGAAATTCAACTACGAGCTTTTTAACTGCAACAACTTTAATATACGCTATTGGAGCTGGAATTACCGCGGCTGCTGGCACCAGACTTGCCCTCCAA
+
D@DD@HHIHIIIIIIHEHHHHIIIIIHIHIIIIHIIIHIII<GHHIIEHHIIHHGHHHFHHIHGEHIIIHIHCF=@HHEHIEHHH@GHFHEEEGHIHIIHIHHIGFHHIGHEHIIHEHIHIHHHEHHIIHIHGHGIIIGIIIHIHIIIHIHIHHHHIHHIIHHIIIHIIHFHHIIHHHHIHIIGIIIIIIIIIHHIHIIIHHHHEIIIIHGHFIIIIIIIHIIIIIIIIIIIIIIIIIGIGHHFIHIIIIIIIIIHIIIHIIIIIIHIIIIHIIIIIIHHGHIHEHIIIIIIIIIIIIIIIHIIIIIIIIIIIIGGIIIIIIIIIIIIIIIIIIIIHIIIDBB@D
@HISEQ:969:HM2KJBCX2:2:1102:16211:48887 2:N:0:ACTATGCA
GCCTGCAGTACTCCCAACTATCCCTATTAATCATTACGGTGATCCTAGAAACCAACGAAATAGAATCAGTCCGTCCTATTTCATTATTCCATGCTAATGTATTCAGACGTTAGCCTGCTTTAAACACTCTAATTTTTTCAAAGTAACAGTCCTGATTTCCAATCACACCAAATTAATGACATGAAAGTTCCTCAGAAGGTAGAGATTTATCTCACCAGTACAGACAATTAAGCCTGACCAATGGGTAAACCCCGAAGTTCAACTACGAGCTTTTTAACTGCAACAACTTTAATATACGCTATTGGAGCTGGAATTACCGCGGCTGCTGGCACCAGACTTGCCCTCCAA
+
DDADDIIIHIHIIIIIIIIIIIIIIIIIIIIIIIIIIHHIIIIIIIIIIIIHIHHIGHDHHIHIIIGIIIGHHIIIIIIIIIIIIIHIIHIII?GEHHHGIHHIHIIIIIIIIHHIHHIIHIIIHIIIIIIIIIHHIIHIIHHIIIIIIIIIIIIIHIIIIIIIIIIIIIIIHIIIHIIIIHHHHHIIHIIIIIIIIIIIIHHFHHHHHIIIIIIIIIIIIIIIIIIIIIIIIIIIIIIIIIIIIHGIIIHIIIIIIHHIIIIIIIIIIIIIIIIIIHHHIIIIIIIHFHIIIIIIIIIIIIIIIIIIHHHIIIIIIIIIIIIIIIIIIIIIIHIIIIIIIIIDDDDD
@HISEQ:969:HM2KJBCX2:2:1102:7277:49204 2:N:0:ACTATGCA
GCCTGCAGTACTCCCAACTATCCCTATTAATCATTACGTCAATCCTAGAAACCAACAAAATAGGATCGAACGTCCTATTTCATTATTCCATGCTAATGTATTCAAGCGTTAGCTTGCTTTAAACACTCTAATTTTTTCAAAGTAACAGTCCAAATTCCCCGCAACACCAAATTAATGGCATTACGGATCATCAGGAAGGAGGAATCAGTGAGACCAGTACATACCAGAGGCATGACCAATCTACTAACCCCGAAATTCAACTACGAGCTTTTTAACTGCAACAACTTTAATATACGCTATTGGAGCTGGAATTACCGCGGCTGCTGGCACCAGACTTGCCCTCCAA
+
DDDDDIIIIIIIIIIIIIIIGIIIIIIIIIIIIHIIIIIIIIIIIIIIHIIIIIIIIIIHIIIHHIIIIHIHIIIIIIIIIIHHHIIIIIHIIIIIIIIIIIIIIIIIIIIIHHIIIIIIIIHHHIIIIIIIIIHIIIIIIIIHIIIIIHIIIIIIIIIIIIIHIIIIHIIIIIIIIIIIIIIIIHIIIIIHIIIIIIIIIIIIIIIIIIIIIIIIIIIIIIIIIIIIIIIIIIIIIIHIIIIIIIHIIIIIIIIIIIIIIIHIIIIIIIIIIIIIIIIIIIIIIIIIIIIIIIIIIIIIIIIIIIIIIIIIIIIIIIIIIIIIIIIIIIIIIIIHIIIIIDDDDD
@HISEQ:969:HM2KJBCX2:2:1102:10740:49660 2:N:0:ACTATGCA
GCCTGCAGTACTCCCAACTATCCCTATTAATCATTACGTCAATCCTAGAAACCAACAAAATAGGATCGAACGTCCTATTTCATTATTCCATGCTAATGTATTCAAGCGTTAGCTTGCTTTAAACACTCTAATTTTTTCAAAGTAACAGTCCAAATTCCCCGCAACACCAAATTAATGGCATTACGGATCATCAGGAAGGAGGAATCAGTGAGACCAGTACATACCAGAGGCATGACCAATCTACTAACCCCGAAATTCAACTACGAGCTTTTTAACTGCAACAACTTTAATATACGCTATTGGAGCTGGAATTACCGCGGCTGCTGGCACCAGACTTGCCCTCCAA
+
DCDDDIHIIIIIIIIHIIIIIIIIIIIIIHHIIIIIIIIIIIHIIIIIHIIIIIIHGHEHHIHIHHIIIIIIIIIIIIIIIIIIIIIGHIIIGHIGHIIIIHGHIIIIIIIIIIIIIIIIIHHHHIIIIIIHIIIIHIIIIIIIHHHHHIIIHEHHIIHHIIIIIIIIIIHHIIHIIHIIIIIIIIIIIGIIIIIIIIIIIIIIIIIHHHHHIIIIGIIIIIIIIIIIHIIIIIHIIIIIIIIIIIHIIIIIIIIIIIGIIIHIIIIIIIIIHIHIIIHEHIIIIIIHIHIIHIIIIIIHIIHIIIIIIIIIIIIIIIIIIIIIIIIHIIIIIIIIIIIIIDDDDD
@HISEQ:969:HM2KJBCX2:2:1102:9329:49228 2:N:0:ACTATGCA
GCCTGCAGTACTCCCAACTATCCCTATTAATCATTACGGTGATCCTAGAAACCAACAAAATAGAACCATGCCGTCCTATTCTATTATTCCATGCTAATGTATTCGAGCAAAAATGCCTGCTTTAAACACTCTAATTTTTTCAAGGTAAAGGTCCTGGATCCGCAAGACACCCAATTAAGGACATCAAGTTTCTCCAGAAGGTGAGAAATCAACAGCGACAGTTCATACCCCTTAAGGCATGACCATCACGTCAATCCCGAAATTCAACTACGAGCTTTTTAACTGCAACAACTTTAATATACGCTATTGGAGCTGGAATTACCGCGGCTGCTGGCACCAGACTTGCCCTCCAA
+
DBAD@HHHHIEEHFHEHHIHIIHIIHHHHHGHHIIHIIGGHHHHHIIH?HCHIIIGEHHGGCHCHHHHHHHIIIIIIHIIIHIHIC<DGCGEH?HEHEFGHDHHHHIGCCGHFEHHGHHGIIHH8IIIHHHHIGGFHIHGIIIIIIIEHHIIHEHIHHHHHHHHEHEHEGIHHHFFHHHIIIHHHIGIIHHIIIIIHHIIIIIIIIHHGHHHHFIHHHHGIIIHHIHEHHEEGHGIHHII<IGIHHIHIHHCIIIHGHHIIIHHIIIH@HIIIHIIIIIHHHIHHHHHHEHHHIIHHEHHHHIIIHFIIHIIHHHEIHHIHIIHHHIHIIHHHHHHIIIIIHHIIIIIDDDDD
@HISEQ:969:HM2KJBCX2:2:1102:17180:50436 2:N:0:ACTATGCA
GCCTGCAGTACTCCCAACTATCCCTATTAATCATTACGTCGATCCTAGAAACCAACAAAATAGAATCAAACGTCCTATTTCGTTATTCCATGCTAATGTATTCAAGCGTGAGCCTGCTTTAAACACTCTAATTTTTTCAAAGTAACAGTCCTGATTCCCCAAGACACCAAATTAATGACATCATGGTTCGTCAGAAGGTAGGAATCAATAATACCAGTACGTACAATAGCACGACCAATAAATTGATCCCGAAATTCAACTACGAGCTTTTTAACTGCAACAACTTTAATATACGCTATTGGAGCTGGAATTACCGCGGCTGCTGGCACCAGACTTGCCCTCCA
+
DDDDDIIIIIHIIHIIIIIIIIIIIIIIIIIIIIIIIFIIIIIIIIIIIIIIIIIIIIHIIIIIHIIIIIIIIIIIIIIIIIIIIIIHIIIIIIIIHHIIIIIIIHHIIIIIIIIIIIIIIIIIIIHIHIHHHIIIIIIIIIIIHIIHIIIIIIIIIIIIIIHIIIIIIIIHHIIIIIHEIHHIIIIIIIHIHHIIIIIIHIIIIHIIIIIHHIIIIHHIIIIIHHHHHIIHHEHGIIIIIHHHIIIIHIIIIHIIIIIHHHHHFHHIIIIIIIIIIIIIIHHIHHIIIIIIIIIIIIIIIIIIIIIIIIIIHCIIIIIIIIIIIIIIIIIIIIIIIIIDDDDD
@HISEQ:969:HM2KJBCX2:2:1102:16124:50324 2:N:0:ACTATGCA
GCCTGCAGTACTCCCAACTATCCCTATTAATCATTACATCGATCCTAGAAACCAACAAAATAGAATCGGATGTCCTATTTCATTATTCCATGCTAATGTATTCAAGCGTGAGCCTGCTTTAAACACTCTAATTTTTTCAAGGTAACAGTCCTAATTCCCCGTGACACCAAATTAATGGCATTACGGTTCTTTAGAAGGTGAGAAATCAATAATATCAGTACATACCAACGGCATGACCGAAACATTGATCCCGAAATTCAACTACGAGCTTTTTAACTGCAACAACTTTAATATACGCTATTGGAGCTGGAATTACCGCGGCTGCTGGCACCAGACTTGCCCTCCAA
+
ADDDDIIIIIIIHHHGFHHIIIHIIIIIHHICGHHIHHIHIHIHIIIIHGIIIFHIHIIHHHHHEHIIIIIIIIIHIIIIIIHIIHH1<<GHHGHIIHHIIHIHHHIGHHICGHHIGIHIIIHHHHIIHHHHHHHIIHHHIIIIIIIHHHHIIHIHIIIHIHIIIHIHHGIIHIIHIIIIIIIIIIIIIIHIIHIIIIHIHFIHGHIIIHIIHHIHIHHIIIIIIIIIHHHIIIIHIIIIIHHIHIIIIIIIHIIIIIIIIIIIIIIIIIIIIIIIIIIIIIIIIIIIIIIIIHHHIIIIIHIIIIIIHHIIIIIIIHIIIIIIIIIIIIIIIIIIIIIIIIDDDDD
@HISEQ:969:HM2KJBCX2:2:1102:13098:50368 2:N:0:ACTATGCA
GCCTGCAGTACTCCCAACTATCCCTATTAATCATTACGGTGGTCCTAGAAACCAACAAAATAGAACCATGCCGTCCTATTTTATTATTCCATGCTAATGTATTCAAGCAAAAATGCCTGCTTTAAACACTCTAATTTTTTCAAAGTAAAGGTCCTGGTTCCCCGCGGCATCCAATTAAGGACATCGCGGTTCTCCAGAAGGTGAGAAATTGACTGCACCAGTTCATACCCCGTGAGGCACGACCGATGCGCCAATCCCGAAATTCAACTACGAGCTTTTTAACTGCAACAACTTTAATATACGCTATTGGAGCTGGAATTACCGCGGCTGCTGGCACCAGACTTGCCCTCCAA
+
DDCDDIIIIIIIIIIIIIIIIIIIHIIIIHIIIIIHIIIIIIIIIIIIIIIIIIIIHHIGHHIIIIIIHI?EHHIIHHIIIIHHIHIIHHHHIGHIHIIIIGHIIIIIIIIIIIIIIIIIIIIIIIIIIIIIIHHIIIIIIIHIIHHIHIGHIIIIIIIIIIIIIIIIIIIIIGHIIIIIIIIIIIIIIHIIIIIIIIIIHIIIIIIIHIIIIIIIIIIIIIIIIIIIIIIIIIHIIIIIIIIIIIIIIIIHHIGIIIHIIIIIIIIIHIIIIIIIIIIIIHIIIIIIIIIIIHEIIIIHHIIIIIIIIIIIIIIHIIIIIIIIIIIIIIIIIIIIIIIIIIIIIIIIDDDDD
@HISEQ:969:HM2KJBCX2:2:1102:2424:51738 2:N:0:ACTATGCA
GCCTGCAGTACTCCCAACTATCCCTATTAATCATTACGTCGATCCTAGAAACCAACAAAATAGGGTCAAACGTCCTATTTCATTATTCCATGCTAATGTATTCAAGCGTGTGCCTGCTTTAAACACTCTATTTTTTCAAAGTAACAGTCCTGATTCCCCATGACACCAAATTAATGACATCACAGTTCGTCAGAAGGTAGAAATCAATAATACCAGTTCATACCAGAGGCACGACCAATATATTGATCCCGAAATTCAACTACGAGCTTTTTAACTGCAACAACTTTAATATACGCTATTGGAGCTGGAATTACCGCGGCTGCTGGCACCAGACTTGCCCTCCAA
+
DDDDDIIIIIIIIIIHIIIHIIIIIIIIIIIIIIIIIIIIIIIIIIFHIIIIIIIIIHHGHHHHIHIHIIIIIIIIIIIIHIIIIIIIIIIIGHHIIHHIIIHIIIIIIHIIIIIIIIIIIHHIIHIGHIIIIIIIIIIIIIIIIIIIIIIIIIHIIIIIIIIIIIIIIIIHIHIIIIIIIIIIIIIIIIIIIIIIIIIIIIIIHIHIIIIIIIIIIIIIIIIIIIIIIIIIIIIHIIIIIIHFIIIIIIIIIIIIIIIIIIIIIIIIIIIIIIIIIIIIIIIIIIIIIIIIIHIIIIIIIIIIIIIIIIIIIIIIHIIIIIIIIIIIIIIIIIIIIIIIDDDDD
@HISEQ:969:HM2KJBCX2:2:1102:16717:51703 2:N:0:ACTATGCA
GCCTGCAGTACTCCCAACTATCCCTATTAATCATTACGTCAATCCTAGAAACCAACAAAATAGGATCGAACGTCCTATTTCATTATTCCATGCTAATGCATTCAAGCGTTAGCCTGCTTTAAACACTCTAATTTTTTCAAAGTAACAGTCCTGTTTCCCTGCAACACCAAATTAATGACATTACAGTTCTTCAGAAAGGAGGAATCAGCGAAGCCAGTGCATACCAGTGGCACGACCAACCTGCTGACCCCGAAATTCAACTACGAGCTTTTTAACTGCAACAACTTTAATATACGCTATTGGAGCTGGAATTACCGCGGCTGCTGGCACCAGACTTGCCCTCCAA
+
BADDAHIHHIIFHHHIIIIIIIFHHIHHHIIHIHIIEHIIHIIIIIIEHIHIHHHIFHIIIIHHCEFGHHIEHFHIIGIHIIIIHHHI@HHHIIHIHF?GHGGHIGIIIIHHEHHIHIIIIIIIIIHHIIIIIIIIHHHIIHIIHHIIIHHIIHIIHHHHHGHHIHHIIIHHEHIIHFIIIIIIIIIIIIIIIIIHHIHIHHHHHIIIHIHIIIHIIIIIIIIIIIIIHHHIIIHIHHIGHHHGDHDIIIIIIIIIIIHIHCIIHGIIIIIIIHFHHIIIIIHHIIGIIIIIIIIHIIHHIIIIIIIIHHIIIIIIHHHHHIHIIIHIHIHHHGIHIIIIIDDCDD
@HISEQ:969:HM2KJBCX2:2:1102:12752:50820 2:N:0:ACTATGCA
GCCTGCAGTACTCCCAACTATCCCTATTAATCATTACGTCAATCCTAGAAACCAACAAAATAGGATCGAACGTCCTATTTCATTATTCCATGCTAATGTATTCAGGCGTTAGCCTGCTTTAAACACTCTAATTTTTTCAAAGTAACAGTCCAGATTCCCTGCAACACCAAATTAATGGCATTACAGTTCATCAGGAAGGAGGAATCAGTGAAACCAGTACATACCAGTGGCATGACCAACCTACTGACCCCGAAATTCAACTACGAGCTTTTTAACTGCAACAACTTTAATATACGCTATTGGAGCTGGAATTACCGCGGCTGCTGGCACCAGACTTGCCCTCCAA
+
DDDDDIIIIIIIIIIIIIIIIIIHIIIIIIIIIIIIIIIIIIIIIIIGIIIIIIIIIIIHHIHHIIIHIIIIHHHHHHHIHIIIIIHHIIIIHHIIIIIIHIIHGIHHIIIHIIIHIIIIIIHHIIIIIIIIHIIHHHIIHIIHIIIIHIIIHIHIIHIIIIIIIIIIIIIHHIIIIIIIIIIIIIIIIHIIIIIIIIIIHIIIIIIIIIIIIIHIIIIIIIIIIIIIIIIIIIIIIIHIIIIHGIIIIIIIIIHIIIIIIIIIIIIIIIIIIIIIIIIIIIIIIIIIIIIIIIIIIIIIIIIIIIIIIIIIIIIIIIIIIIIIIIIIIIIIIIIIIIIIIDDDDD
@HISEQ:969:HM2KJBCX2:2:1102:16369:50803 2:N:0:ACTATGCA
GCCTGCAGTACTCCCAACTATCCCTATTAATCATTACGGTGGTCCTAGAAACCAACAAAATAGAACCACAACGTCCTATTCTATTATTTCATGCTAATCTATTCAAGCAATAGCCCGCTTTAAACACTCTAATTTTTTCAAGGTAATGGTCCTGGCTCCCCAACACACCCAATTAAGGACATACTGGTTCACCAGAAGGAAGACCCGACAACAGGACAGTATTCGCCAAAGACGGACCGCCCGGCCAAGTCTAAAATTCAACTACGAGCTTTTTAACTGCAACAACTTTAATATACGCTATTGGAGCTGGAATTACCGCGGCTGCTGGCACCAGACTTGCCCTCCAA
+
@?DDCIHIIHEHHGH?CDHHGC@EHHHHFCF1DFHHHHHHHHHHHGCGCFCHFFFHHIHFHHIHG1G@@GHHIIHIIEHHHIHHHFHH1FCHH?GHIHHIG<EGHIIHEHI?CDGHHDH=EHHEGEBFHEHHFCGBFHH@GCHHHHIIIHHFGHHHBHGIIIIIIHEGIIHGDFHGGBIHGEHHHGHGC;IIHIHHGEHIHHIHHHHIIIHHHF<IHGDCFDHHIIHIIIIIHHIIIIIIAHGHEDIHHDCDHIHGDGIHHGEIHHHGHGHHIIIIHGCIIIIIIHFHIIIIHHIHHHHHGGD1HFGGG<HGHHIIIHHHHIIHHFGHIIIIHHHHHIIIIIDDDCD
@HISEQ:969:HM2KJBCX2:2:1102:4418:51980 2:N:0:ACTATGCA
GCCTGCAGTACTCCCAACTATCCCTATTAATCATTACGTCAATCCTAGAAACCAACAAAATAGGATCGAACGTCCTATTTCATTATTCCATGCTAATGTATTCAAGCGTTAGCCTGCTTTAAACACTCTAATTTTTTCAAAGTAACAGTCCTGTTTCCCTGCAACACCAAATTAATGACATTACAGTTCTTCAAGAAGGAGGAATCAGTAAAGCCAGTACATACCATAGGCACGACCAACCTACTGACCCCGAAATTCAACTACGAGCTTTTTAACTGCAACAACTTTAATATACGCTATTGGAGCTGGAATTACCGCGGCTGCTGGCACCAGACTTGCCCTCCAA
+
?DD@BHHEHHIHGHIHHIEEF1C<CGHEEEEFEHHEHHGHHHHEEHIH?CHFFHHIHEH?HI1<FCCGE1CCGHHE@FHHHHEHCHH1<D@1<CF1HGHIIIIHGGHHHIHFHHGFEFIHHHHHHGC1FFEHHCHHGGHIEHIIIHHHHHHIHHIGGHHHHGHHEEGHHIIIHHIHHHHCIHHFIHIHE;IHHIIHIIHI;IIIIIIIGHIHHGGIIIHIHHGHGIIIFFHEHHGHIHGHEHHFFCIHHCHHIIHGF1HHHEHEHEIIIIIIHHHIIHGIIIIIIHHHHFIIHHHHHGGGFIIGIIHIIIIIHH<HDHIIHHFHHHIHIIIHIHIHHIIIIDDDDD
@HISEQ:969:HM2KJBCX2:2:1102:12670:51989 2:N:0:ACTATGCA
GCCTGCAGTACTCCCAACTATCCCTATTAATCATTACGTCGATCCTAGAAACCAACAAAATAGAATCAAACGTCCTATTTCGTTATTCCATGCTAATGTATTCAAGCGTGAGCCTGCTTTAAACACTCTAATTTTTTCAAAGTAACAGTCCTGATTCCCCATGACACCAAATTAATGACATCATGGTTCGTCAGAAGGTAGGAATCAATAATACCAGTACGTACAATAGCACGACCAATAAATTGATCCCGAAATTCAACTACGAGCTTTTTAACTGCAACAACTTTAATATACGCTATTGGAGCTGGAATTACCGCGGCTGCTGGCACCAGACTTGCCCTCCAA
+
DCDDDIHIIIIIIIIIIIGI@HHIIIIIIIIIIIIIIIIIIHIIIIIHIIIIIIIIHIEHHIIHHIIGIIGIHIIIIIIIIIIIHIIIHIIIHIGIIHIIIHHIHIHIIIIIIIIIIIHIIIIIIIIIIIIIIIHHIIIIIIIIIIIIIIIIIIIIIIIIIIIIIIIHIIIIIIIIIIIIHIIIHIIIIIHIIIIIIIHHIHIIHIIIIIIHHIIIIIIIIIIIIIGIHIIIIIIIIIIIIIIHIIIIIIIIIIIIIIIIIHIIIIIIIIIIIIIIIIIIIIHIIIIIIIIIIIHIIIIIIIIIIIIIIIIIIIIIIIIIIIIIIIIIIIIIIIIIIIIIDDDDD
@HISEQ:969:HM2KJBCX2:2:1102:11394:52221 2:N:0:ACTATGCA
GCCTGCAGTACTCCCAACTATCCCTATTAATCATTACGTCAATCCTAGAAACCAACAAAATAGGATCGAACGTCCTATTTCATTATTCCATGCTAATGTATTCAAGCGTTAGCCTGCTTTAAACACTCTAATTTTTTCAAAGTAACAGTCCTGTTTCCCTGCAACACCAAATTAATGACATTACAGTTCTTCAAGAAGGAGGAATCAGTAAAGCCAGTACATACCATAGGCACGACCAACCTACTGACCCCGAAATTCAACTACGAGCTTTTTAACTGCAACAACTTTAATATACGCTATTGGAGCTGGAATTACCGCGGCTGCTGGCACCAGACTTGCCCTCCAA
+
DABBDIHHHHI?FHHHEH??1FCHHIHHHIIIIIIIIHHHHFIIHHG@EHHIFHIIIHI?F?@<FEGHIIIIHHICHEHHIIII@EFEHE<@G@C?HHFGHHHHHEGEGGECGHHFHHHHHHFHHHHIHIIHHHHEEEFHHHEHFHHIIFEFF@GIIHGHCGFGGHIHEHFDCFD@FHHHHHIIIIHIHIIIHHIHII;IIIIIFIIIHHFI:HIIIIHEIIHFEHIIIFHIIIHIHHHGIHHGDHHHGGIHHIIHIHIIHIIIIHIHHGIIHHHIIHIIIIHHHGCHIHIHEHHIIIIHIIIIIHIIIIIIIIIIIIIIIIIHIIIIIIIIIIHHC0IIIDDDDD
@HISEQ:969:HM2KJBCX2:2:1102:18724:52030 2:N:0:ACTATGCA
GCCTGCAGTACTCCCAACTATCCCTATTAATCATTACATCGATCCTAGAAACCAACAAAATAGAATCGGATGTCCTATTTCATTATTCCATGCTAATGTATTCAAGCGTGAGCCTGCTTTAAACACTCTAATTTTCAAGGTAACAGTCCTAATTCCCCGTGACACCAAATTAATGGCATTACGGTTCTTTAGAAGGTGAGAAATCAATAATATCAGTACATACCAACGGCATGACCGAAACATTGATCCCGAAATTCAACTACGAGCTTTTTAACTGCAACAACTTTAATATACGCTATTGGAGCTGGAATTACCGCGGCTGCTGGCACCAGACTTGCCCTCCAA
+
BDCDDIIIIHHIIIIIIIIIIIIIIIIIIIIHIIIIIIIHIIIIIIIIEHIGHHHIIIIHIIHGIIIIIIHIIHIIIIIIIIIIIIIGHIIIIHIIIIIIIHHIHHHIIIHIIIIHIIIIIIIIIIIIIIIIIIIIHHIGIIIIIIIHIIIIHIIIIIIHIIIIIHIIIIHIIIIIIIIIIIIIHHEIIIIIIIIIIIIIIIIIIIIIIIIIIIIIIIIIIIIGIIIIIIIHIIHIIIIIIIHFIIHIIIIIIIIIIIIIIIIIIIIIIIIHIIIIIIIIHIIIIIIIIIIIIIIIIIIHIIIIIIIIIIIIIIIIIIIIIIIIIIIIIIIIIIIIIIIIDDDDD
@HISEQ:969:HM2KJBCX2:2:1102:12486:52713 2:N:0:ACTATGCA
GCCTGCAGTACTGACCCAACTATCCCTATTAATCATTACGGTGGTCCTAGAAACCAACAAAATAGAACCACAACGTCCTATTCTATTATTCCATGCTAATCTATTCAAGCAAATGCCTGCTTTAAACACTCTAATTTTTTCAAGGTAATGGTCCTGGCTCCCCGGCACACCCAATAAAGGACATACTGGTTCACCAGAAGGTGGACCCGACACAGGACAGTACTCGCCAAAGACGGACCGCCCGGCCAGGCCTAAAATTCAACTACGAGCTTTTTAACTGCAACAACTTTAATATACGCTATTGGAGCTGGAATTACCGCGGCTGCTGGCACCAGACTTGCCCTCCAA
+
DCDDDIIIIIIIGHIIIIGIIIIIIIIIIIIIIIHIIIIGHIIIIIIIGIHIIIIHIIIIICHHICFHHIIIIIIH?HHEHHII?HIHIIIGHIIIIIIIIFHHIEFHHIHIIHIHIIIIIHIIGHHGIIIIIIIIIIIHHIHIIIIIHIIHIIIHIHIIIIIIIIHIIHIIIIIIIGIIIIIIIIIIIHIIIIIIIIIIIHGHIIIIIIIIIIIIIIIIIIIIIIIIIIIIHIHHIIIIGIIIIIHIIIHHIIHFHGIIIIIIHIIHIIIIIIIIIIIIIIIIIIIIIIIIIIIHIIIHHHHIIIIIIIIIIIIIIIIIIIHIHIIIIIIIIIIHIHIIIIIDCDDD
@HISEQ:969:HM2KJBCX2:2:1102:8630:52982 2:N:0:ACTATGCA
GCCTGCAGTACTCCCAACTATCCCTATTAATCATTACATCGATCCTAGAAACCAACAAAATAGAATCGGATGTCCTATTTCATTATTCCATGCTAATGTATTCAAGCGTGAGCCTGCTTTAAACACTCTAATTTTTTCAAGGTAACAGTCCTAATTCCCCGTGACACCAAATTAATGGCATTACGGTTCTTTAGAAGGTGAGAAATCAATAATATCAGTACATACCAACGGCATGACCGAAACATTGATCCCGAAATTCAACTACGAGCTTTTTAACTGCAACAACTTTAATATACGCTATTGGAGCTGGAATTACCGCGGCTGCTGGCACCAGACTTGCCCTCCAA
+
CCDDCIIIIIIIIIIIIIIIIIIIIIIIIIIIIIIIIHIIIIIIIHIIIHIHIIIIIIIIIIIIHIIHGHHHIHHHIIIIEEHHIIIIHEFHIIIIIIIIFFHEGHGIHIHEIIHIIIEHHFHIGFHHHIIIIFHHHHHHHHIIIIIHHHHIHFIHGIHGHIIIIIIIIIIIIIIIHGCIIIHIIIIIIHEIIIIIIIIIIIIIIHIIIIIIIHIIIIIIIIIIIIIIIIIIIIIIIIIIIIIIHGHIIHHGIIIIIGIGIIIIIIIIIIIIIIIIIIHIIIIIHHIFIGIIIIIIIIHIIIIIIIIIIIIIHIHHHIIIIIIIIIIIIIIIHIIIHHIHIIDDDDD
@HISEQ:969:HM2KJBCX2:2:1102:1433:53574 2:N:0:ACTATGCA
GCCTGCAGTACTCCCAACTATCCCTATTAATCATTACGGTGATCCTAGAAACCAACAAAATAGAACCATGCCGTCCTATTCTATTATTCCATGCTAATGTATTCGAGCAAAAATGCCTGCTTTAAACACTCTAATTTTTTCAAGGTAAAGGTCCTGGATCCGCAAGACACCCAATAAGGGACATCAAGTTTCTCCAGAAGGTGAGAAATCAACAGCGACAGTTCATACCCCTTAAGGCATGACCATCACGTCAATCCCGAAATTCAACTACGAGCTTTTTAACTGCAACAACTTTAATATACGCTATTGGAGCTGGAATTACCGCGGCTGCTGGCACCAGACTTGCCCTCCAA
+
DADD@GCHGHIHIIHECHIIIIIIIIIII?GHGEEFHHEGHIEHHIGIHFHIIIIIIHHEHHDEHHIIIGCHHHCHHGHIHHHIHHCCHHHECHE??CDFFHHH@F<CIIIHFEDGHGHGEHHHEHIIIIHIEHGHIGHHHGIIHF?FHIHHHHHHHIHHFHHHHGCHHIEFHIIIHIHIHHHHHHGGFHHHECHIIIHHCHHCGEHFHGHHHGIIHIIIIIIGIIIIHCFHIIII;IHIIIIHFIHGGHHHIHIHDIHIIIIIIHHHHCIIIIIIIGIHHIHIIIHIHEIIIIIIIIIIHGIIIIIIIHIIIIIHIHGEDHCGIIIIIIHIHIIIIIIIHIIIHIIIDDDDD
@HISEQ:969:HM2KJBCX2:2:1102:5496:52567 2:N:0:ACTATGCA
GCCTGCAGTACTCCCAACTATCCCTATTAATCATTACGTCAATCCTAGAAACCAACAAAATAGGATCAAACGTCCTATTTCATTATTCCATGCTAATGTATTCAAGCGTTAGCCTGCTTTAAACACTCTAATTTTTTCAAAGTAACAGTCCTGTTTCCCTGCAACACCAAATTAATGACATTACAGTTCTTCAAGAAGGAGGAACCAGTAAAGCCAGTACATACCAGAGGCACGACCAACCTACTAATCCCGAAATTCAACTACGAGCTTTTTAACTGCAACAACTTTAATATACGCTATTGGAGCTGGAATTACCGCGGCTGCTGGCACCAGACTGCCCTCCAA
+
DDDDDIIIIIIIIIIIIIIIHHIIIIIIIIIIIIIIIIIIIEHIIIIIGHIIIIIIIIIIIIHIHHIIHIHIHHHHIIIIIHIHIIIIIIIIGIHIIIIIIIIIIIHIIIIIHIIIIIIIIIIIIIIIIIIIIIIIHIIHHIIIIIIIIIIIIIIIIIIIIIIIIIHIIIHHIIIIIIIIIIIIIIIIIIIIIIIIIIIIIIIIIIIIIIIIIIIIIIIIIIIHIIIIIIIIIIIIIIIIIIHHIIIIIIHIIIIIIIIIIIIIIIIIIIIIIIHHIIIIIIIIIIIIIIIIGIIIIIIIHIIIIIIIIIIIIIIIIIIHIIIIIIIIIIIIIIIIIIIIDDDDD
@HISEQ:969:HM2KJBCX2:2:1102:6880:53651 2:N:0:ACTATGCA
GCCTGCAGTACTCCCAACTATCCCTATTAATCATTACGGTGATCCTAGAAACCAACAAAATAGAACCACAACGTCCTATTCTATTATTCCATACTAATCTATTCAAGCAATAGCCCGCTTTAAACACTCTAATTTTTTCAAGGTAATAGTTCTGGCTCCCCAAAACACCCAATAAAGAGCATACTGGTTCACCAGAAGGAAGACCCGACAGCAGACAGTACTCGCCAAAGACGGACCGCCCGGCCAGGCCTAAAATTCAACTATGAGCTTTTTAACTGCAACAACTTTAATATACGCTATTGGAGCTAGAATTACCGCGGCTGCTGGCACCAGACTTGCCCTCCAA
+
BDDDDIIIHIIHIIIIIIIIIIIIIIIIIIIIIIIHIIIHIIIIIIIIIIIIIIIIIIIIIIHIHHIIIHIHIHIIIHFDGHIIIIHIIHIIGCHIHHIHHHHHIIHIIIIIHEHHGHIHIIIIHIIIIIHIIHIHHHIIHHHIIIIIIIIIIHGHHIIGIIHHHHIIIHIIIIIHIIHIIHHIIIIIIHIIIIIIIIIIIIIIIIIIIIHHIIIIIIHHHC/IIHFHHIHIIIIIIIIIIIHHHIIHHGIIHHIHIIHIHIFIIIIHHHHHHHIIIIIIIIIHHIIIIIIIIIIHHIIIIIIIIIIIIIIIIIIIIHIIIIIIIIIIIIIIIIIIIIIIIDDDDD
@HISEQ:969:HM2KJBCX2:2:1102:4540:53251 2:N:0:ACTATGCA
GCCTGCAGTACTCCCAACTATCCCTATTAATCATTACGGTGGTCCTAGAAACCAACAAAATAGAACCACAACGTCCTATTCTATTATTCCATGCTAATCTATTCAAGCAAATGCCTGCTTTAAACACTCTAATTTTTTCAAGGTAATGGTCCTGGCTCCCCGGCACACCCAATAAAGGACATACTGGTTCACCAGAAGGTGGACCCGACACAGGACAGTACTCGCCAAAGACGGACCGCCCGGTCAGGCCTAAAATTCAACTACGAGCTTTTTAACTGCAACAACTTTAATATACGCTATTGGAGCTGGAATTACCGCGGCTGCTGGCACCAGACTTGCCCTCCAA
+
DDDDDIIIIIIIIIIIIIIIIIIIIIIIIIIIIIIIIIIIHIIIIIIIGIIIIIIIIIIIIIHIHHIIIIIIIHIIIIIHHIIIIIIIIIIIGGIIIIIIIHIIIIIIIIHHHHIIIIIIIIHHHIIIIIIIIHIHIIHHIIIIIIIIIIIIIHIIIIIIIHIIIIIIIHIIIIIIIIIIIIIIIIIIIIIIIIIIIIIIIIIIIIIIIIIIIIIIIIIIIIIIIIIIIIHIIIIIIIIIHIIIHIIIHEIIHIIIIIIIIIHIIIIIHIIIIIIIIIIIIIIIIIIIIIIIIIIIIIHHGIIIIIIIIIIIIIIIIIIIIIIIIIIIIIIIIIIIIIIIIDDDDD
@HISEQ:969:HM2KJBCX2:2:1102:11843:53676 2:N:0:ACTATGCA
GCCTGCAGTACTCCCAACTATCCCTATTAATCATTACGTCAATCCTAGAAACCAACAAAATAGGATCGAACGTCCTATTTCATTATTCCATGCTAATGTATTCAAGCGTTAGCCTGCTTTAAACACTCTAATTTTTTCAAAGTAACAGTCCTGTTTCCCTGCAACACCAAATTAATGGCATTACAGTTCTTCAGAAAGGAGGAATCAGCGAAGCCAGTGCATACCAGTGGCACGACCAACCTGCTGACCCCGAAATTCAACTACGAGCTTTTTAACTGCAACAACTTTAATATACGCTATTGGAGCTGGAATTACCGCGGCTGCTGGCACCAGACTTGCCCTCCAA
+
@@BDDIH<<DD11<D?DH@FH@1FF?FHI?H??H1CCGGEGEEEHHFHHGHFHCHHFEHIIIH@CEHEFHGDC<E0<D11CCG?HHHHHIIHHHECFGHHHEHH@GFEGHE>DGIHHH8FG1@GFEGFIIIHIFBAHFHFCFGHEHGHHEHEHGGHHHHHHFIIIHEGEEFGHIHIHHFHEIHFFCGHEEH@GIHIIHEHEHGF<GFGEIIHFHIIIIIHHHHEHCHEHIHDIHEC@H@EHE;D<EECCIHCGFGEHCHIGIIIHHH=CHHGGIHEECHEHHHHGIIHHIIHGE/D1HEEFEIGHHIIIIIHHHGHCCHHIHFEEHH@IHH@FEGIGIHHG?BDBB
@HISEQ:969:HM2KJBCX2:2:1102:17074:53815 2:N:0:ACTATGCA
GCCTGCAGTACTCCCAACTATCCCTATTAATCATTACGTCAATCCTAGAAACCAACAAAATAGGATCGTCGTCCTATTTCATTATTCCATGCTAATGTATTCAAGCGTTAGCCTGCTTTAAACACTCTAATTTTTTCAAAGTAACAGTCCTGTCTCCCCGCAACACCAACTTAATGGCATTACGGTTCTACAAGAAGGAGGAATCAGCAAAGCCAGTGCATACCAGTGGCACGACCAACTTGCTGACCCCGAAATTCAACTACGAGCTTTTTAACTGCAACAACTTTAATATGCGCTATTGGAGCTGGAATTACCGCGGCTGCTGGCACCAGACTTGCCCTCCAA
+
DDDDDIIIIIIIIIIIGHIIIIIIHGFEHHIIIIGIHHHHHHEHIIIHHIIIIIHHHEHHHIIIEFHHHIHEEHHHHH@HHHIHHGIHHHHHFHHIIIIFHHIHIHIHGIIIIIIIIHGHHIIHIIIIHGIHHHHHHIEGHIHIIHHFIIHHHHHIIHIIHIIIIHIIHIHIIIIIHHHIHIIIIHHHHHIIIHHHIIHHIIIIIIIHHEHIIIIIIIIIIIIIHHIIHHIHIHHHIIIHHHF:IHHIIIIIIIIHHHHHIHIIHIIIIIIHIIIIIGIIGIHIIHHGIHHIIIIIHHIIIIIIHIHIIIIIIIHDIIIIIHHIIIIIHIIIHIIIHHHIDCDCD
@HISEQ:969:HM2KJBCX2:2:1102:2170:54510 2:N:0:ACTATGCA
GCCTGCAGTACTCCCAACTATCCCTATTAATCATTACGGTGGTCCTAGACCAACAAAATAGAACCAACGTCCTATTCTATTATTCCATGCTAATCTATTCAAGCAAAAGCCCGCTTTAAACACTCTAATTTTTTCAAGGTAATGGTCCTGGTTCCCCGACACACCCAATAAAGGGCATACCGGCTCACCAGAAGGATAGACCCGACAACAGAACAGTACTCGCCAGAGACGGACCGTCCGGTCAGGCCTAAAATTCAACTACGAGCTTTTTAACTGCAACAACTTTAATATACGCTATTGGAGCTGGAATTACCGCGGCTGCTGGCACCAGACTTGCCCTCCAA
+
DDDDDIIIIIIIIIIIIIIIIIIIIIIIIIIIIIIIIIIIIIGHIIIIIIIIIIIHHIHIIIIIIHHIIIHIIHHIIIIIIIIIIIIIIIIIIIIIHIIIIIIHIIIIIIIIIIIHIIHIHIHIIIIHIIIIIIIIIIIIIIIIIIIIIHIIIIIIIIHIIIIIIIIIIIIHIIIIIIIIIIIIIIIIIIIIIIIIIIIIIIIIIIIIIIIIIIIIIIIIIIIIIIIIIIIIIIIIIIIIIIIIIIHHIIIIIIIIIIIIHIIIIIIIIIHIIIIIIIIIIIIIIIIIIIIIIIIHHFFIIIIIIIIIIIIIIIIIIIIIIIIIIIIIIIIIIIIIIIIDDDDD
@HISEQ:969:HM2KJBCX2:2:1102:7072:55180 2:N:0:ACTATGCA
GCCTGCAGTACTGACCCAACTATCCCTATTAATCATTACGGTGATCCTAGAAACCAACAAAATAGAACCATGCCGTCCTATTCTATTATTCCATGCTAATGTATTCGAGCAAAAATGCCTGCTTTAAACACTCTAATTTTTTCAAGGTAAAGGTCCTGGATCCGCAAGACACCCAATAAAGGACATCAAGTTTCTCCAGAAGGTGAGAAATCAACAGTAACAGTTCATACCCCTTAAGGCATGACCATCACGTCAATCCCGAAATTCAACTACGAGCTTTTTAACTGCAACAACTTTAATATACGCTATTGGAGCTGGAATTACCGCGGCTGCTGGCACCAGACTTGCCCTCCAA
+
DDDDDIIIIIIIIIIIIIIIIIIIIIIIIIIIIIIIHIIIIIIIIIHIIHIIIIIIIIIIIIIIIHIIGIIIGIIHGHIIIHIIIIIHIGCFEHHHIIHIIFFHIIHHIIIIIIIIHIIHIIIHIIIIIIIIHIIIIIIIIIIIHHHIIIIIIIIIIIIIIIIIIIIIIHIIHIIIIIIIIIIIIIIIHGIIIIIIIIIIIIIIIIIIIIIIIIIIIIIIIIIIIHIIIIIIIIIIIIIIIIIHIHIIHHIIHFIIIIIIIIIIIIIIIIIIIIIIIIIIIIIIIIHIIIIIIIIIIHIIIIHIIIIIIIIIIIIIIIIIIIIIIIIIIIIIIIIIIIIIIIIIIIIIIIDDDDD
@HISEQ:969:HM2KJBCX2:2:1102:3585:55942 2:N:0:ACTATGCA
GCCTGCAGTACTCCCAACTATCCCTATTAATCATTACGGTAGTCCTAGAAACCAACAAAATAGAACCATGCCGTCCTATTTTATTATTCCATGCTAATGTATTCAAGCAAAAATGCCTGCTTTAAACACTCTAATTTTTTCAAAGTAAAGGTCCTGGTTCCCCGCGGCATCCAATTAAGGACATCGCGGTTCTCCAGAAGGTGAGAAATTGACTGCACCAGTTCATACCCCGTGAGGCACGACCGATGCGCCAATCCCGAAATTCAACTACGAGCTTTTTAACTGCAACAACTTTAATATACGCTATTGGAGCTGGAATTACCGCGGCTGCTGGCACCAGACTTGCCCTCCAA
+
DDDDDHIIIIIIIHIIIIIIIIIIIIIIIIIIIIIIIIIIIIIIIIIIHIIIIIIIIHIHIIIHHIIIIHHGIHHHIIIIIIIIIIIIIHIIFGIHHHGHIFHHHIHIIIIIIIHIHIIIIIIHHIIIHHHIIIIIIIIIIIIHIIFHIHIHHHHDIIIHIIIIIIIHHHH@FIHIHIHHGEHIHHDHIIIIHIIIIIIIIIIHIIIIIIIIIIIIIIIIIIIIIIHIIIIIIIIIIIIIIIIIIIIIIIIHIIIIIIIIIIIIIIIIIIIIIIIIIIIIIIIIIIIHFIHIIIIIIIIIIIIIIIIIIIIIIIIIIIIIIIIIIIIIIIIIIIIIIIIIIIIIIIIIDDDDD
@HISEQ:969:HM2KJBCX2:2:1102:13259:56067 2:N:0:ACTATGCA
GCCTGCAGTACTCCCAACTATCCCTATTAATCATTACATCGATCCTAGAAACCAACAAAATAGAATCGGATGTCCTATTTCATTATTCCATGCTAATGTATTCAAGCGTGAGCCTGCTTTAAACACTCTAATTTTTTCAAGGTAACAGTCCTAATTCCCCGTGACACCAAATTAATGGCATTACGGTTCTTTAGAAGGTGAGAAATCAATAATATCAGTACATACCAACGGCATGACCGAAACATTGATCCCGAAATTCAACTACGAGCTTTTTAACTGCAACAACTTTAATATACGCTATTGGAGCTGGAATTACCGCGGCTGCTGGCACCAGACTTGCCCTCCAA
+
ADDDDHHIHIIHIHEHIIIIIIHHIHIIHIIHIIHHIFFHIIEHIIGIIIHIIICGHHIIIIHEHFHIGEEHHHCGFECEFHHHHHFHCHIHGIGE@EHHFFHHHHHHHHEEIHHHCHIIIHIIIIGHIIHHGGIHHIHHHIHIHIHIIHIHHIGGHGHHHHCHHIIHIIHHHIHHHGIIHGGHHHHEGHHIIIHHIHHHHGIHIGIIIIIIHHHIIHGIIHHHHHHEHIIIIIIIIIIIIHIHHHIHHIHGHIIHIIHHIHIIHEHFDIIIHIIHIHHIIHHHHGG?FIHIIHIIHIIIIIIIHHGHHGIHHHIIHIHHHHFHIIHFIIIIIIHIIIIIIHDDDDD
@HISEQ:969:HM2KJBCX2:2:1102:20288:56244 2:N:0:ACTATGCA
GCCTGCAGTACTCCCAACTATCCCTATTAATCATTACGTCGATCCTAGAAACCAACAAAATAGAATCAAACGTCCTATTTCATTATTCCATGCTAATGTATTCAAGCGTAAGCCTGCTTTAAACACTCTAATTTTTTCAAAGTAACAGTCCTGATTCCCCACGACACCAAATTAATGACATCGCGGTTCTTCAGAAGGTAGGAACCGATAATGCCAGTGCGTACCGAAGCACGACCAACAATTCGATCCCGAAATTCAACTACGAGCTTTTTAACTGCAACAACTTTAATATACGCTATTGGAGCTGGAATTACCGCGGCTGCTGGCACCAGACTTGCCCTCCAA
+
DDDDDIIIIIIIIIIIIIIIIIIIIIIIIIIIIIIIIFIIHHIIIHIIIIIIIIIIIIIIIIHIIIIIIIIIFIHIIIHIHIIIIIIIIGEHHHIIIIIHHHHHIHHIIIIHIHHIIIIIIIIIIIIIIIHHHHHIIIIIIIIIIIIIIIIIIIIIIIIIIIIIIIIIIIIIIIIIIIHIHIIIIIIIIIIIIIIIIIIIIIIIIIIIIGIIIIIIIIIIIIIIIIIIIIIIHIIIIIIIIHHFIHIIIIIIIIIIIIIIIIIIIIIIIIIIIIIIIIIIIIIIIIIIIIIIIIIIIIIIIIIIIIIIIIIIIIIIIIIIIIIIIIIIIIIIIIIIIIIIDDDDD
@HISEQ:969:HM2KJBCX2:2:1102:14620:55542 2:N:0:ACTATGCA
GCCTGCAGTACTGACCCAACTATCCCTATTAATCATTACGGTGATCCTAGAAACCAACAAAATAGAACCATGCCGTCCTATTCTATTATTCCATGCTAATGTATTCGAGCAAAATGCCTGCTTTAAACACTCTAATTTTTTCAAGGTAAAGGTCCTGGTTCCACATGACACCCAATTAAGGACATCATGCTTCTCCAGAAGGTGAGAAATCAACTGCGACAGTTCATACCCCTTAAGGCACGACCATCACGTCAATCCCGAAATTCAACTACGAGCTTTTTAACTGCAACAACTTTAATATACGCTATTGGAGCTGGAATTACCGCGGCTGCTGGCACCAGACTTGCCCTC
+
DDDDDIIIIIIIHHIIIIIIIIHIIIIIIIIIIIIIIIIHIIIHIIHHIIIIIIIIGIIIIIIIHIIIHIIHIIGIHHHGIIIIIIIHIIHIIIIHHIIIHHHHIIIIIIIHHIIIIHIIIIIHHHHHIIIIIIHHHIHHIIIIIIHIHHIGIIIIHGIIHIIIIIIIIIIIIIIIIIIIHIGIIIHIHIIGIIIIIIHHIIIIIIIIIIIHIIIIIIIIIIIIHIIIIIIHIIIIIIIIIIIIIIIIIGIIIIIIIIIIIIIIIIIIIIHIIIIIHIIIIIIIIIIIIIIIIIIIIIIIHHIIIIIIIIIIIIIIHIIIIIIIIIIIIIIIIIIIIIIIIIIIIIDDDDD
@HISEQ:969:HM2KJBCX2:2:1102:3532:56850 2:N:0:ACTATGCA
GCCTGCAGTACTCCCAACTATCCCTATTAATCATTGCTCACAAATCCAAAAACCAACAAAATACGATAAACGAGCCCTAACTTATTATTCCATGCTAATGTATTCATAACTAACCGCCTGCTTTAAACACTCTAATTTTTTCAAAGTAAAGGTCCTGGATTGCGAACCCAACCCAGCAAAGGGCAGGAACGTTCTCCAGGAAGATGGTAAGCGCACATCGGCACTCACACACGAAACCGTGGCGGGCCAAGCGCACTATACCAGAAATCCAACTACGAGCTTTTTAACTGCAACAACTTTAATATACGCTATTGGAGCTGGAATTACCGCGGCTGCTGGCACCAGACTTGCCCTCCAA
+
DDCBAIIIIIIIIIIIIIIIIIIIIIIIIIIHIIIIIIIIIIHHIIIIIIIIIHHIIIHIHIIIIHHHHIIIIIHIGHEHIIIIIIIIIIIIIIHIHHIHFGHHIIIIIHIHIIHIGHHHHHIIHIIIIIIIIIIIIIIIIIHHIHHHHHIIHIGIHIIHHIIIIIIIHHIIIIIIIIIIIHIIIIIIIIIHIHHIIIIIIGIGHHIHIIIIIIIIIGIIIHIIIHIIIIIIHHIIIIIIIIIIIIIIIIIIIIIIHIIHGIIHIIGIHIIIIIIIIIIIIIIIIIIIIIIIIIIIIIIIIIIIIIIIIIIIIIIIIIIIIIIIIIIIIIIIIIIHIIIIIIIIIIIIIIIIIDDDDD
@HISEQ:969:HM2KJBCX2:2:1102:4859:56956 2:N:0:ACTATGCA
GCCTGCAGTACTCCCAACTATCCCTATTAATCATTACGTTGATCCTAGAAACCAACAAAATAGGTTCGAACGTCCTATTTCATTATTCCATGCTAATGTATTCAAGCTAAAGCCTGCTTTAAACACTCTAATTTTTTCAAAGTAACAGTCCTAACTCCCCATAACACCAAATTAATGACATCATGGTTCGTCAGAAAGGAGAGACCAATGATACCAGTACGTACCGAAGGCACGACCGACATATTGATCCCGAAATTCAACTACGAGCTTTTTAACTGCAACAACTTTAATATACGCTATTGGAGCTGGAATTACCGCGGCTGCTGGCACCAGACTTGCCCTCCAA
+
DDDDDIIIIIIIIIIIIIIIIIIIIIIIIIIIIIHIIIIIHIIIIIIIIIIIIIIIIHIIIIIIGHIHHIIIIIIIGIIIIIIIIIIIIIIIIIIIIIIIIIHIIIIIIIIIIIIHIIIIIIIIIIIIIIHHIHHHIIIIIIHHHHHHHIIHIIIHIIIIIIIIIIIHIIIIIIIIIIIIIIIIIIIHIIIIIIIIIIIIIIIIIIIIIIIIIIIIIIIIIIIIIIIIIIIIHIIIIIIIIIIIHIIIIHIIIIIIIIIIIIIIIIIIIIIIIIIIIIIIIIIHIIIHIIIIIIIIIIIIIIIIIIIIIIIIIIHIIIIIIIIIIIIIHHIIIIIIIIIIIDDDDD
@HISEQ:969:HM2KJBCX2:2:1102:13344:57131 2:N:0:ACTATGCA
GCCTGCAGTACTCCCAACTATCCCTATTAATCATTACGTCAATCCTAGAAACCAACAAAATAGGATCAAACGTCCTATTTCATTATTCCATGCTAATGTATTCAAGCGTTAGCCTGCTTTAAACACTCTAATTTTTTCAAAGTAACAGTCCTATTTCCCTGCAACACCAAATTAATGACATTACAGTTCTTCAAGAAGGAGGAACCAGTAAAGCCAGTACATACCAGAGGCACGCCCAACCTACTAATCCCGAAATTCAACTACGAGCTTTTTAACTGCAACAACTTTAATATACGCTATTGGAGCTGGAATTACCGCGGCTGCTGGCACCAGACTTGCCCTCCAA
+
DDCDDIIIIIIIIIIIIGIIIHIIIIIIIIIIIIIIIIIIIIIII1FHHIIIIIIIIIIIIHHHHHIIIIIIIHHIIIIIIIIIIIIIIIIIFHHIIIIIIFHHIIIHIHIHIIHHIIIIIIIIIHIIIIIIIHIIIIIIIIIIIIIIIIIIIIIIIIIIIIIIIIIIIIIHHHHHGIIIHHIIIIIIHIIIIIIIIHIIHHIIIIIIIIIIIIIIIIIIIIIIIIIIHHIHED/IIIIIIIHHFIIHIIIIIIIHIIIIIIIIIIIIIIIIIIIIIIIIIIIIIIIIIIIIIIIIIIIHHIIIIIIIIIIIIIIIIIIIIIIIIIIIIIIIIIIIIIIIIDDDDD
@HISEQ:969:HM2KJBCX2:2:1102:6660:57403 2:N:0:ACTATGCA
GCCTGCAGTACTCCCAACTATCCCTATTAATCATTACAACGGTCCTAGAAACCAACAAAATAGAATCGTTGTCCTATTCTATTATTCCATGCTAATGTATTCTGGCATATGCCTGCTTTAAACACTCTAATTTTTTCAAGGTAAAGGTCTTGGCTCCGAGCAACACCCAATAAAGGGCATTACCCTTCCCCAAGCGGTGAGGCCCAACCGACCAGTACTCGTTACAAGAACGGACCAATCGGCCAAACCCAAAATTCAACTACGAGCTTTTTAACTGCAACAACTTTAATATACGCTATTGGAGCTGGAATTACCGCGGCTGCTGGCACCAGACTTGCCCTCCAA
+
DBDDDIIIIIIIIIIIIIIIIIIIIIIIIIHIIIIIIIIIIIIIIIIIIIIIIIIIIHIIIIIIIIIIIIHIEHICHIIIIIIIIIIIIIHIIIHIIIIIIHIIIIIIIIIIIIIIIIIIIIIIIIIIIIIIIIIIHIIIIIIIIIIIIIIIIIIIIIIIIIHHIIIIIIIIIIIIIIIIIIHIIIIIIIIIIIIIIIIIIIIIIIIIIHGIII=IIIHIIIIIIIIIIIIIIIIIIIIIIIIHIIIIIIIIIIIIIIIIIHIIIIIIIIIIIIIIIIIIIIIIIIIIIIIIHIIIIIIIIIIIIIIIIIIIIIIIIIIIIIIIIIIIIIIIIIIIIIIIDDDDD
@HISEQ:969:HM2KJBCX2:2:1102:1239:57335 2:N:0:ACTATGCA
GCCTGCAGTACTCNNANCNATNCCTATTAATCATTACGTCGNTCCNAGAAACCAACAAAATAGAATCAAACGTCNTATTTCATTATTCCATGCTAATGTATTCAAGCGTACGCCTGCTTTAAACACTCTAATTTTTTCAAAGTAACAGTCCTGATTCCCCACGACACCAAATTAATGACATCGCGGTTCTTCAGAAGGTAGGAACCAATAATGCCAGTACGTACCGAAGCACGACCAACAATTCGATCCCGAAATTCAACTACGAGCTTTTTAACTGCAACAGCTTTAATATACGCTATTGGAGCTGGAATTACCGCGGCTGCTGGCACCAGACTTGCCCTCCAA
+
DDDDDIIIIIII<##<#<#<<#<<GHIIIIIIIIIIIIIHI#<<E#<<EHHHEHHIIHHIHHEHHHIIIIHFCG#<<E<HHHIIIIHHIHCCH?GHHHIHFIIHIHHIIIIIHIIGHIHHIHHHFIHHHIGHHIIHHEHHHIIIIIHHHIHHIIIHIHEDGHHHHEHHIIHFIIIIHHHDHHHHIIGIHHHIIIHIIIIIHIHHHFIHHHHIHCCHIIHHIHHHIHIHHHIIIHH=GGHEHEFCIHHIIIHHHIIIIIIIIIIIHIGIIIIIIIHIIHIIGIIIHIIIIIIIIHFIHHEHIIIIIIHIIHHIIHIDHEIHHIIIHIIHIHHIIIIIIIHIDDDDD
@HISEQ:969:HM2KJBCX2:2:1102:1298:57890 2:N:0:ACTATGCA
GCCTGCAGTACTCCCAACTATCCCTATTAATCATTACATCGATCCTAGAAACCAACAAAATAGAATCGGATGTCCTATTTCATTATTCCATGCTAATGTATTCAAGCGTGAGCCTGCTTTAAACACTCTAATTTTTTCAAGGTAACAGTCCTAATTCCCCGTGACACCAAATTAATGGCATTACGGTTCTTTAGAAGGTGAGAAATCAATAATATCAGTACATACCAACGGCATGACCGAAACATTGATCCCGAAATTCAACTACGAGCTTTTTAACTGCAACAACTTTAATATACGCTATTGGAGCTGGAATTACCGCGGCTGCTGGCACCAGACTTGCCCTCCAA
+
DDDDDIIHIIIIHHIIIIIIHHIIHHIIIIIHHHIIIIIIIHHHIIIIIIIIIIIIIHIHHHHHIIHHFHHHG?GHHIHHIIIHIIIHIIHGGHHIIHGGHHHIIGIHEFHCHHGIHGHIHHIIIHHHIIHHIIHHHGGHIIHHHIIHIIHIIHIIIIHIIIIHHHHIIHGIIHIHIHHHGIIHIIIIGHIHHGIHHIIIIIIIIIIIIIHIIIIIHIIIIIIHHHGD??HEHHIIHIIIIIIIGFIIIIHIIIIIIIIIIHIIGIIHHIIIIIIIHIIIHIIIIHHHHIHIHHEHIHHGFEHHEIIIIIIIIIIIIIIIIIIIIHIHHIIIIIIIHIIIIHDCDDB
@HISEQ:969:HM2KJBCX2:2:1102:15877:57961 2:N:0:ACTATGCA
GCCTGCAGTACTCCCAACTATCCCTATTAATCATTACGGTGGTCCTAGACCAACAAAATAGAACCAACGTCCTATTCTATTATTCCATGCTAATCTATTCAAGCAAAAGCCCGCTTTAAACACTCTAATTTTTTCAAGGTAATGGTCCTGGTTCCCCGACACACCCAATAAAGGACATACCGGCTCACCAGAAGGATAGACCCGACAGCAGAACAGTACTCGCCAGAGACGGACCGTCCGGTCAGGCCTAAAATTCAACTACGAGCTTTTTAACTGCAACAACTTTAATATACGCTATTGGAGCTGGAATTACCGCGGCTGCTGGCACCAGACTTGCCCTCCAA
+
BDDDDIIIIIIIIIIHHIHHHIIIIEHHFIHIIIIIIIFHEHHIIIIIHHHHIIHHHHIIHIIHIIGHIHIFHH?CGHEHIFHHHHIEHIHFHHHHIIFIHGHIIHGDEEIIHIHHEHGIIIIIHHHEDHGGFDHIHIIIIHIIIIIIIHHHHIGIIIIIIIIIIIHHHFHIIHHHHHIHIIIIIIIIIIIGIHHHGIIIHIIHIIIIIIIIIIIIIHHGHIIIII=IIIIIIIIIIIIIIIHHIIIIIIIIIIIIIIIIHIHIIIIIIIIIIIIIIIIIIIHIIHIGIIIIIIHHGGGIIIIIIIIIHHIIIIIIIIIIIIIIIIIIIIIIIIIIIIIDDDDD
@HISEQ:969:HM2KJBCX2:2:1102:12070:58081 2:N:0:ACTATGCA
GCCTGCAGTACTCCCAACTATCCCTATTAATCATTACATCGATCCTAGAAACCAACAAAATAGAATCGGATGTCCTATTTCATTATTCCATGCTAATGTATTCAAGCGTAAGCTTGCTTTAAACACTCTAATTTTTTCAAGGTAACAGTCCTAATTCCCCATAACATCAAATAAATGACATTATGGTTCTTTAGAAGGTGAGAACCAATAAAACCAGTACATACCAAGGCATGACCGATTCCTTGATCCCGAAATTCAACTACGAGCTTTTTAACTGCAACAACTTTAATATACGCTATTGGAGCTGGAATTACCGCGGCTGCTGGCACCAGACTTGCCCTCCAA
+
@DDDDHIIIIGHIIHHIHIIIIGHHIIIIIIIIIIIIGHIIIHIIIIGHHIIIIIHHHIIIIHHIEHHEGHHHIIIIIIIIIIIIHIIHIIIIIGIIIHIIIIIHHIIIIHHIGIIIIHIIIIIIIIIIIIHIIIIIIIIIIIIIIHHHIIIIIIHHHIHHIIIIIHIIHIIIIIIIHIIHIIIIIHHHIIIIIIII;HHIIIIHEIIIHHHIIIIHHIIIIIHIIIIHIIIIIIIIHIIIIHHIIHHHHIIIIIIIIIHHHHHEIIIIIIHHGHIIIIIIHHHIGIIIIIIIIIIIIIIIIIIIIIIIIIIIIIIIIIIIIIIIIFIIIIGIIIHIIGGDDBDA
@HISEQ:969:HM2KJBCX2:2:1102:4779:58108 2:N:0:ACTATGCA
GCCTGCAGTACTCCCAACTATCCCTATTAATCATTGCTCACAAATCCAAAAACCAACAAAATACGATAAACGAGCCCTAACTTATTATTCCATGCTAATGTATTCATAACTAACCGCCTGCTTTAAACACTCTAATTTTTTCAAAGTAAAGGTCCTGGATTGCGAACCCAACCCAGCAAAGGGCAGGAACGTTCTCCAGGAAGATGGTAAGCGCGCATCGGCACTCACACACGAAACCGTGGCGGGCCAAGCGCACTATACCAGAAATCCAACTACGAGCTTTTTAACTGCAACAACTTTAATATACGCTATTGGAGCTGGAATTACCGCGGCTGCTGGCACCAGACTT
+
DDDCDIIIIIIIIIIHIIIIIIIIIIGIIIIIIIIGIHIIIIIIIIIIIIIIIIIIIIIHIIHIHHIIIHHHHHHGIIIIIIIIHHGHIIHHIIIIIHHHHGHIIIIIIIIIFIIIIIHIIHIHHIFHIHIIIIIHIIIHHIIHIIIIIHIIIIIIIIIIIIHIIIIHIIHIGHHHIIIIHIHIHIIIIIHIIIHIIIIIIIIIIIIIIIIIIIIIIIIIIIIIHIGIIIIHIIIIIIIIIIIIIIIIIIIIIHHHIIIIIIIIIIIIIIIIIIIIIIIIIIIHHHIIIIIIIIIIIIIIIIIIIHIIIIIIIIIIIIIIHIIIIIIIHIIIIIIIIIIIIIIIDDDDD
@HISEQ:969:HM2KJBCX2:2:1102:3561:58645 2:N:0:ACTATGCA
GCCTGCAGTACTCCCAACTATCCCTATTAATCATTACGTTGATCCTAGAAACCAACAAAATAGAATCGAACGTCCTATTTCATTATTCCATGCTAATGTATTCAAGCGCGTGCCTGCTTTAAACACTCTAATTTTTTCAAAGTAACAGTCCTGTTTCCCTGCAACACCAAATTAATGACATTACAGTTCTTCAAGAAGGAGGAATCAGTAAAGCCAGTACACACCATTGGCACGACCAACCTACTGACCCCGAAATTCAACTACGAGCTTTTTAACTGCAACAACTTTAATATACGCTATTGGAGCTGGAATTACCGCGGCTGCTGGCACCAGACTTGCCCTCCAA
+
DCDDDIIIIIIII?HHIIIIIIIIIIIIIIIIIIIIIIIIIIIIIIIIIIIIIIIIIIIIIIHIIIIHHHIIIIIIIIIHIIIIIIIIIIIIGIFIIHIIIHCHIHIHHIIIIIIIIHHIIIIIIIHIIIIIIHIIIIHIIIHHHIIIHIHIIHEHHIHIIHIIIIIIIIIIIIIIIIIHHIHHIIIIIIIIIIIIIIIIIHIIHIIIIIIIIIIIHIIIIIIIIIIIIIIIIIIIIIIIIIIHIIIIIIIIIIIIIIIIIIIIIIIIIIIIIIIIIIIIIIIIIIIIIIIIIIIIIIIIHIIIIIIIIIIIIIIIIIIIIIIIIIIIIIIIIIIIIIIIIDDDDD
@HISEQ:969:HM2KJBCX2:2:1102:6263:58741 2:N:0:ACTATGCA
GCCTGCAGTACTCCCAACTATCCCTATTAATCATTACATCGATCCTAGAAACCAACAAAATAGAATCGGATGTCCTATTTCATTATTCCATGCTAATGTATTCAAGCGTGAGCCTGCTTTAAACACTCTAATTTTTTCAAGGTAACAGTCCTAATTCCCCGTGACACCAAATTAATGGCATTACGGTTCTTTAGAAGGTCAGAAATCAATAATATCAGTACATACCAACGGCATGACCGAAACATTGATCCCGAAATTCAACTACGAGCTTTTTAACTGCAACAACTTTAATATACGCTATTGGAGCTGGAATTACCGCGGCTGCTGGCACCAGACTTGCCCTCCAA
+
DDDD0C1<D@1<<<F@CC?11<1C1DFHE?GFHIHH1FGF@FF@E@<D?CG?1<C0EHEH1<F?@FHHEHHHH@?@GHCH11DHHEEH1DH1<C@FCCDHFEE?E<5C8<E00EFHEBGG1CFEHCH6<$GCHEHADEHFCHCF@GD7<<CHFDGG1D@G.DFGHFF<DDCHHHHDF0GDDDC?/DIHI:GC<C<F@C<(80GD<DGG@HGEG:<<<1D1CHGE@A<0/C1</HBC<C1<1<1BC<1=A-/1GD1D<HFHE<<EHHHG<HGDCF<D111D1111CC<<<1@C@0<?GC<1ED<GF<1GFCC1HDCDDDF1HGC11D11CHG?CD<11?D<010D@@D
@HISEQ:969:HM2KJBCX2:2:1102:19423:58619 2:N:0:ACTATGCA
GCCTGCAGTACTCCCAACTATCCCTATTAATCATTACGGTTGTCCTAGAAACCAACAAAATAAAACAACTTCGTCCTATTCTATTATTCCATGCTAATGTATTCCGGCATAAGCCTGCTTTAAACACTCTAATTTTTTCAAGGTAAAGGTCCTGACTACCCGCAACATCCAATAAAGGACATTACGTATCACCAGGCGGATAGACCCCACACAACCAGTACTCATCTAAAAGATGGACCGATTGGCAGAATCCAAAATTCAACTACGAGCTTTTTAACTGCAACAACTTTAGTATACGCTATTGGAGCTGGAATTACCGCGGCTGCTGGCACCAGACTTGCCCTCCAA
+
DDDDDIIIIIIIIIIIIIIIIIIIIIIIIIIIIIIIIIIHIIIIIIIIIIIIIIIIIIIIIIIEHIIHIIIIIIIIIIIIHIIIIIIIIIIIIHHIIIIIIGIIIIIIIIIIIIIIIIIIIIIIIIIIIIIIIIIIIIIIIHIIIIIIIIIIIIIIIIIHIIIIHIIIIIIIIIGHIHIIIIIIIIIIIHIIIIHIIIIIIIHIIIIIIIIIIIIIIIIIIIIIIIIIIIIIIIIIIIIIIIIIIHDIIIIHHIIIIIIIIIIIIIIIIIIIIIIIIIIIIIIIIIIIIHF1IIIIIIIIIIIIIIIIIIIIIIIIIIIIIIIIIIIIIIIIIIIIIIIIIIIDDDDD
@HISEQ:969:HM2KJBCX2:2:1102:8344:58670 2:N:0:ACTATGCA
GCCTGCAGTACTCCCAACTATCCCTATTAATCATTACATCGATCCTAGAAACCAACAAAATAGAATCGGATGTCCTATTTCATTATTCCATGCTAATGTATTCAAGCGTGAGCCTGCTTTAAACACTCTAATTTTTTCAAGGTAACAGTCCTAATTCCCCGTGACACCAAATTAATGGCATTACGGTTCTTTAGAAGGTGAGAAATCAATAATATCAGTACATACCAACGGCATGACCGAAACATTGATCCCGAAATTCAACTACGAGCTTTTTAACTGCAACAACTTTAATATACGCTATTGGAGCTGGAATTACCGCGGCTGCTGGCACCAGACTTGCCCTCCAA
+
BDDDDIIIIHHHIEHGCEHIHIHIGHIIIIHHHIIIIIIHHHIHHHIIGIIIIIIIIIIIIHHHIHIHHHEDHFHHIIHIGHIIGIHHIIHHHIIIIIIIHFHIIHHGGHHHIIIHIIGHIIHIIIHFIHIIIIIIIIIHHCIIHIIIHIIIIIIHEHFIIIIIHHGHHIIIIIIIIIIIIIIIIIIIHIIIIIIIIHHHIHIIIIIIIIIIIIIIIIIHHIIIIIIIHIHIIGIIIIIIIIIHHHIHEIHIIIIIIIIIIIIIIHIIIIIIIHHHIIIIIIIIHGIIIIIGIIIIIIHIHGIIIHIIIIIIIIIIIIIHIIIIIIIIIIHIIIIIIIIIIIDDDDB
@HISEQ:969:HM2KJBCX2:2:1102:7559:58205 2:N:0:ACTATGCA
GCCTGCAGTACTCCCAACTATCCCTATTAATCATTACGGTAGTCCTAGAAACCAACAAAATAGAACCATGCCGTCCTATTCTATTATTCCATGCTAATGTATTCGAGCAAAAATGCCTGCTTTAAACACTCTAATTTTTTCAAGGTAAAGGTCCTGGATCCGCAAGACACCCAATAAAGGACATCAAGTTTCTCCAGAAGGTGAGAAATCAACAGTAACAGTTCATACCCCTTAAGGCATGACCGTCACGTCAATCCCGAAATTCAACTACGAGCTTTTTAACTGCAACAACTTTAATATACGCTATTGGAGCTGGAATTACCGCGGCTGCTGGCACCAGACTTGCCCTCCAA
+
ADDDDIIHIIIIIIIIIIIIIIIIIIIIIIIIIIIIIIIIIIIIIIIIIHIIIIGGHHIIIIHIIIIIIHIIIIIIIIHIIHIIIHIHHIIIIIIHIHIIIGHIIIIIIIIIIHIHIIIIIIIIGEIIIIIIIHHIIIIIIIIIHIIIIIIHHIIIIIIIIIIIHIIIHIIIIIIIIIIIIIIIIIHIHIIIIIIIIIIIIIIIIIIIIIIIHIIIIIIIIIIIIIHIIIIIIIIIIIIIIHIIIIIIIHHFIIIIHIIIIIIIIIIIIIIIHIIIIIIHHHIIIIIIIIIIIIIIIIIIIIIIIIIIIIIIIIIIIIIIIIIIIIIIIIIIIIIIIIIIIIIIIIIIDDDDD
@HISEQ:969:HM2KJBCX2:2:1102:19210:59784 2:N:0:ACTATGCA
GCCTGCAGTACTCCCAACTATCCCTATTAATCATTACGGTGGTCCTAGACCAACAAAATAGAACCAACGTCCTATTCTATTATTCCATGCTAATCTATTCAAGCAAAAGCCCGCTTTAAACACTCTAATTTTTTCAAGGTAATGGTCCTGGTTCCCCGACACACCCAATAAAGGGCATACCGGCTCACCAGAAGGATAGACCCGACAACAGACAGTACTCGCCAGAGACGGACCGCCCGGTCAGGCCTAAAATTCAACTACGAGCTTTTTAACTGCAACAACTTTAATATACGCTATTGGAGCTGGAATTACCGCGGCTGCTGGCACCAGACTTGCCCTCCAA
+
ADBDDG@CDG?GH1CF@0FGEHH@GHIHII?F1EG?1<EEEGEEHGHGHHCFHEHHHEEH1D1D@FCEEEHEG?@G?FGHF1DHEEFHIE1C@@GHEFHHHGCEHHG?EHHDEHIHHHIHFF@GHGHHEH?CCH8F8FC1FGEEAA<;<<FB1DDH@DCCE=HBB<CFE?E@HIHCHE@DHF?C8CEGDCHCCEHHC@C0<<IIHHED<01DCAGF?HHHE@CE?CGCHC/HCHFGHFCHIHFHHGHHIIIIHCGCHEHIHHHHEHIIHE?EFHIHHIHIIHHCHIHIIHGDEF@IIHHHF?EIIIIIIIHIHHIIHIIIIHHEIIIHIIHHHCHHEHDD@D<
@HISEQ:969:HM2KJBCX2:2:1102:9165:59785 2:N:0:ACTATGCA
GCCTGCAGTACTCCCAACTATCCCTATTAATCATTACGGTGGTCCTAGAAACCAACAAAATAGAACCATGCCGTCCTATTTTATTATTCCATGCTAATGTATTCAAGCAAAAATGCCTGCTTTAAACACTCTAATTTTTTCAAAGTAAAGGTCCTGGTTCCCCGCGGCATCCAATTAAGGACATCGCGGTTCTCCAGAAGGTGAGAAATTGACTGCACCAGTTCATACCCCGTGAGGCACGACCGATGCGCCAATCCCGAAATTCAACTACGAGCTTTTTAACTGCAACAACTTTAATATACGCTATTGGAGCTGGAATTACCGCGGCTGCTGGCACCAGACTTGCCCTCCAA
+
B@DDDIIGHFHIGEHIIIHIIIIIGHIIIGIIIIIIIIHIGHIGHHIIIIIIIIIIIHIIIIFHHGHFEHEGDHHDEEHHHIIIHIEHGHIIHIGIHIIIIEGGGHEHHIIHGGGIHHHHFHEIHIHHH@HHIIIIIHIIHFHHHHIIIIEEIHIIHIHGIIIIIHGIIIHHIIIIIHIFHGHIIIHIHIIHFIHHIII<IHHHIIIHIIIHHGIIIFIIIIGIIHHHGGIIHHIIIIHFHIHIIHIIIHHGGDEHHGFEHHHIHIIIHHHEHFIIIIIIGIIIIIHHIIIIHIIIIIHIIIIIHIIIIIIIIHIIIIIIIIIHIIIIIIHIIHHIIIIIIIIIHHCH@DDDB
@HISEQ:969:HM2KJBCX2:2:1102:14385:60195 2:N:0:ACTATGCA
GCCTGCAGTACTCCCAACTATCCCTATTAATCATTACGTTGATTCTAGAAACCAACAAAAATAGAATCTAACGTCCTATTTCATTATTCCATGCTAATGTATTCAAGCGCGTGCCTGCTTTAAACACTCTAATTTTTTCAAAGTAACATCCTGACTCCCCACAACATCAAATTAATGACATCATGATTCATCAGAAGGGAGAAATCAATGACATTAGTACGTACCAAAGGCACGACCGACGTATTGATCCCGAAATTCAACTACGAGCTTTTTAACTGCAACAACTTTAATATACGCTATTGGAGCTGGAATTACCGCGGCTGCTGGCACCAGACTTGCCCTCCAA
+
B@DBAIIIIEHHHHHHFHHHGIHEHHFHGHIIIIIIIFHCHHHHIHIFEHHGEHHHEEHIHIIIGHIEHGHIGC@GHIEFCGIHHHHIIHEHGEEHIIHGHFCHEHHHHIHHDHHHHHHHFGHHEFGFHHHIIHFCGCHHHHGHHGCEHGGHHHHCHFHIEHHIIEHGHEFGEHHEIIIIIHHHHHIHHHHHGIHEHCIHIHHIIIIHIHHEIHHIIIIIHIIHCAF@HGEDHCEIIIIFIHGHGHIHECEEHIIIIIIIIIIIIHHHIHIIIGIIIIIIHIIHIIIHHHHIIIIIIHHHHGHHHGIIIIIIHHHIIHHIHHHIIIHIIIIIIHEIGIHHH@BD@?
@HISEQ:969:HM2KJBCX2:2:1102:8015:60631 2:N:0:ACTATGCA
GCCTGCAGTACTCCCAACTATCCCTATTAATCATTACGGTGATCCTAGAAACCAACAAAATAGAACCATGCCGTCCTATTTTATTATTCCATGCTAATCTATTCAAGCACAAGCCTGCTTTAAGCACTCTAATTTTTTCAAGGTAATAGCTCTGCTTCCCCAACGCACTAACTTAATAGCATGCTGGTTATTCAGAAGGTAGGAATTCATCAAGTCAGTGCGGACAGTGAAGCCCGACCAACCGACAAACTCCGAAATTCAACTACGAGCTTTTTAACTGCAACAACTTTAATATACGCTATTGGAGCTGGAATTACCGCGGCTGCTGGCACCAGACTTGCCCTCCAA
+
DDDDDIIIIIIIIIIHIIIIIIIIIIIIIIIIIIIIIIIIIIIIIIIIIIIIIIIIIIIIIIHIIIIIIIIIIHIIIIIIIIIHIIIIIIIIHIIIIIIIIHHIIIIIIIIIIIIIIIHHHIIIHIIIIIIIIIIIIIIIIIIIIIIIIIIIIIIIIIIIIIHIIIHIIIIIIIIIIIIIIIIIIIIIIHDHIIIHIIIIIIIIIIIIIIIIIIIIIIIIIIIIIIIIIIIIIIIIHIIIIIIIIHHIHIIIIIIIIIIIIIIIIIIIIIIIIIIIIIIIIIIIIIIIIIIIIIIIIIIIIIIIIIIIIIIIIIIIIIIIIIIIIIIIIIIIIIIIIIIIIIIDDDDD
@HISEQ:969:HM2KJBCX2:2:1102:7971:59531 2:N:0:ACTATGCA
GCCTGCAGTACTCCCAACTATCCCTATTAATCATTACGTCAATCCTAGAAACCAACAAAATAGGATCGAACGTCCTATTTCATTATTCCATGCTAATGTATTCAAGCGTTAGCTTGCTTTAAACACTCTAATTTTTTCAAAGTAACAGTCCAAATTCCCCAAAACACCAAATTAATGGCATTAAGGTTCATCAGGAAGGAGGAATCAGTGAGACCAGTACATACCAGAGGCATGACCAACCTACTAACCCCGAAATTCAACTACGAGCTTTTTAACTGCAACAACTTTAATATACGCTATTGGAGCTGGAATTACCGCGGCTGCTGGCACCAGACTTGCCCTCCAA
+
BDDDDIIIIIIIHIIIIIIIIIIIIHIIIIIIIIIIIIIIIIIHHIIIIIIIIIIIIHIIIIIHIIIIIIGIIIHIIIIIIIIIIIIHFHIIHIIIIIHHHIIIIIIIIIIIIIIIIIIIIIHIIHIHHHIIIIIIIIIIIIIHIIHIIIIIGIIIIHHIGIIHHHHIIIIIIIIIIIIIIIIIIIIIIIIIHIIIIIIIIIIIIIHIIHIIIIIIIIIIIIHIIIIGIIIIIIIIHIIIIIHHGIIIIIIIIIIIHIHIIIHIIIIIIIIIIIIIIIIIIIIIIIHIIIIIGHIIIIHIIIIIIIIIIHIIIIIIIIIIIIIIIIIIIIIIIIIIIIIIIDDDDD
@HISEQ:969:HM2KJBCX2:2:1102:13068:60731 2:N:0:ACTATGCA
GCCTGCAGTACTCCCAACTATCCCTATTAATCATTACGGTGATCCTAGAAACCAACGAAATAGAATCAGTCCGTCCTATTTCATTATTCCATGCTAATGTATTCAAGCGTTAGCCTGCTTTAAACACTCTAATTTTTTCAAAGTAACAGTCCTGTTTCCCTGCAACACCAAACTAATGACATTACAGTTCTTCAAGAAGGAGGAACCAGTAAAGCCAGTACATACCAGAGGCACGACCAACCTACTAATCCCGAAATTCAACTACGAGCTTTTTAACTGCAACAACTTTAATATACGCTATTGGAGCTGGAATTACCGCGGCTGCTGGCACCAGACTTGCCCTCCAA
+
DDDDDIIIIIIIIHHIIIIIIIIIHIIIIIIIIIIIIIIIIHIHIIIIIIIIIIIIIEHHHFIHIIIIIIGHIIIIHHHIIHIHIIIHEHHHGHHEHIIIIIIIHIIIIIIIIIIIHIIIIHHHHIIIIIIIIIIIHIIIIIHIIIIIIIIIHHIIIIHIIIIIIHHHIIIIIHIHHHIHIIIIIIIIIIIIIIHHIIIIIIHIIIIHIIIGIIIIIHHIHHHHIIIIIIIIIIIHIIIHIHIHHGHFHIIIIHIIIHIIIIIHIIIIIIIIIIIHIIIIIIIIHHHFGIIIHIIIIHHIIIHHIIIIIHIIIIIIIIHHIIIIIIIIIIIIIIIIIIIIIIDDDDD
@HISEQ:969:HM2KJBCX2:2:1102:14055:61081 2:N:0:ACTATGCA
GCCTGCAGTACTCCCAACTATCCCTATTAATCATTACGTCAATCCTAGAAACCAACAAAATAGGATCGAACGTCCTATTTCATTATTCCATGCTAATGTATTCAAGCGTTAGCCTGCTTTAAACACTCTAATTTTTTCAAAGTAACAGTCCTGTTTCCCTGCAACACCAAATTAATGACATTACAGTTCTTCAGAAAGGAGGAATCAGCGAAGCCAGTACATACCAGTGGCACGACCAACCTGCTGACCCCGAAATTCAACTACGAGCTTTTTAACTGCAACAACTTTAATATACGCTATTGGAGCTGGAATTACCGCGGCTGCTGGCACCAGACTTGCCCTCCAA
+
DDDCDIIHIIHIHHHHIGIIIHIGIHHIIIHIHIIIIIHIIIIIIIIGIHIIIIHIIIIIIEHHHHHEHIIHFHHHIHIHIIIIIIIGGIFHIHHIHHHIIHIHHHHIEHHHIIIIIHGHHIIIIIIEHHIIIIIIIGHGHHIIIHIHIHIIIIIIIHIHIIIIHHIIIHHHHIHHGHIIIIIIIIIIIIIHHIIIIIIIIIIIIIIIHIIIIIIIIIIIIIIIIIIIIIIIIIIIIIIIIIIHGIIIIIIIIIIIHIIIIIIIIIIIIIIIHGFIIIIIHIIHIHIIIIIIIIIIIIIHHIIIIIIIIIIIIIIIIIIIIIIIIHIIIIIIIHIIIIIIIDDDDD
@HISEQ:969:HM2KJBCX2:2:1102:13112:60916 2:N:0:ACTATGCA
GCCTGCAGTACTCCCAACTATCCCTATTAATCATTACTTCGGTCCTAGAAACCAACAAAATAGAACCAAAGTCCTATTCTATTATTCCATGCTAATGTATTCAAGCGTGAGCCTGCTTTAAACACTCTAATTTTTTCAAAGTAAAAGTCCTGGATCCCCAGCGCACTCAGTTAAGAGCACACTGGCTCCCCAGAAGGAAAGATCCGACCAGAGCAGTGCTTACCTTTCAGCAAGACCACCCAGCCAGATCCAAAATTCAACTACGAGCTTTTTAACTGCAACAACTTTAATATACGCTATTGGAGCTGGAATTACCGCGGCTGCTGGCACCAGACTTGCCCTCCAA
+
ABDDDIIIIIIIIIIIIIIIIHIIHIIIIIIIIIIHIIIIIIIIIIIIIIIIIIIIIIHIIIIIHHHIHIHHIHHHIIIIIIIIIIGHIIIGIIIIHIIHIHHIIIIIIHIIIIIIIIIIIIIIIIHIIHIIHIIIIIHIIIIIIIIIIIIIHIHIIIIIIIIIIIIIIIIIIIIIIHHIIIHIHIHIIIIIIIIIIIIIIIIIIIIIIIIIIIIIHIIIIIIIIIIIIIIIIIHIIHHIIIIIHIIIIHHIHIIIHIIIIIIIIIHIIIGIIIIIIIIIIIIHHHHHIIIIIIIIIHIIIIIIIIIIIIIIIIIIIIIIIIIIIIIIIIIIIIIIIIIIIDDDDD
@HISEQ:969:HM2KJBCX2:2:1102:8592:60979 2:N:0:ACTAAGCA
GCCTGCAGTACTACCCAACTATCCCTATTAATCATTACGTCGATCCTAGAAACCAACAAAATAGAATCAAACGTCCTATTTCATTATTCCATGCTAATGTATTCAAGCGTAAGCCTGCTTTAAACACTCTAATTTTTTCAAAGTAACAGTCCTGATTCCCCACGACACCAAATTAATGACATCGCGGTTCTTCAGAAGGTAGGAACCGATAATGCCAGTGCGTACCGAAGCACGACCAACAATTCGATCCCGAAATTCAACTACGAGCTTTTTAACTGCAACAACTTTAATATACGCTATTGGAGCTGGAATTACCGCGGCTGCTGGCACCAGACTTGCCCTCCAA
+
[truncated: 35,993,229 more chars]
