# Supplementary material for: Response of arbuscular mycorrhizal fungal community in soil and roots to grazing differs in a wetland on the Qinghai-Tibet plateau
Source: PeerJ. 2020 Jun 19;8:e9375. doi: 10.7717/peerj.9375 (PMC7307571; doi:10.7717/peerj.9375)
Supplement: Supplemental Information 22 [file peerj-08-9375-s022.zip › Root non-grazing 6-10/46.fastq]

@HISEQ:969:HM2KJBCX2:2:1101:16236:3169 2:N:0:ACTATGCA
GCCCAAGTTCACCCCAACTATCCCTATTAATCATTACGTCGATCCTAGAAACCAACAAAATAGAATCAAACGTCCTATTTCGTTATTCCATGCTAATGTATTCAAGCGTGAGCCTGCTTTAAACACTCCAATTTTTTCAAAGTAACAGTCCTGATTCCCCAAGACACCAAATTAATGACATCATGGTTCGTCAGAAGGTAGGAATCAATAATACCAGTACGTACAATAGCACGACCAATAAATTGATCCCGAAATTCAACTACGAGCTTTTTAACTGCAACAACTTTAATATACGCTATTGGAGCTGGAATTACCGCGGCTGCTGGCACCAGACTTGCCCTCCAA
+
DDDDDIIIIIIIHIIIIIIIIIIIIIIIIIIIHIIIIIIIIIIHHIIIIIIIIIIGIHFHHIHIIIHIIHIIIIIHIIIIIIIIIIIIIIIIIIIIIIIIIEHIHHIIIIIIIHIIIIIIIHHIIIIIIIIIIIIIIIEIIIIIIIIIIIIIIIIIIHIHIIHIIIIIIIIIIIIIIIIIIIIIIHIIIIIIIIIIIIIIHIIIIIIIIIIIIIIIIIIIIIIIIIIIIIIIIIIIIIIIIIIHIIIIIHIIIIIIIIIHHIIIIIIIIIIIIIIIIIIIIIIIIHHHIIIIIIIIIIIIIIIIIIIIIIIIIIIIIIIIIIIIIIIIIIIIIIIIIIIHBDDDD
@HISEQ:969:HM2KJBCX2:2:1101:6008:4284 2:N:0:ACTATGCA
GCCCAAGTTCACCCCAACTATCCCTATTAATCATTACGTCAATCCTAGAAACCAACAAAATAGGATCGAACGTCCTATTTCATTATTCCATGCTAATGTATTCAAGCGTTAGCCTGCTTTAAACACTCTAATTTTTTCAAAGTAAAGGTCCTGGTTCCCCGTGACACCCAATTAAGGGCATCGCGGTTCTCCAGAAGGTGAGAAATTGACTACACCAGTTCATACCCCTTAAGGCACGACCGATGTGTCAATCCCGAAATTCAACTACGAGCTTTTTAACTGCAACAACTTTAATATACGCTATTGGAGCTGGAATTACCGCGGCTGCTGGCACCAGACTTGCCCTCCAA
+
DCDDDIIIIHIIIIGIIIIIIIIIIIHHIGHIIIIHIIIIIGIIIIIIGHHIIHIIIGIHHIIIIIIIHIIIIIIIIIIHIIHIIIIIIIIIIIHHIFHIIIHHHHIIHHHIIIIIIHHIGIHIHHHIIIIIIFHHIIIHHIIIIIIIIIIIIHHHHHIIIIIIIIIIIIGIHHHHHIIIIIIIIIIIIIHIIIIIIIIIHIIIIIIIIIIIIIIIIIIIIIHHHHHHIHIEHHIIIIIIIIIIIIIHIIIIIHHHIIHGHIIIIHFIHHIIIIIHIIIIIIHIIHHHIIHHIIIIIIIIIIIIIIIIIIIIIIIIIIIHIIIGIHHGIIIIIHIIIIIIIIIHHDDDDD
@HISEQ:969:HM2KJBCX2:2:1101:9698:4674 2:N:0:ACTATGCA
GCCCAAGTTCACCCCAACTATCCCTATTAATCATTACGTCAATCCTAGAAACCAACAAAATAGGGTCGAACGTCCTATTTCATTATTCCATGCTAATGTATTCAAGCGTTAGCCTGCTTTAAACACTCTAATTTTTTCAAAGTAACAGTCCTGTTTCCCTGCAACACCAAATTAATGACATTACAGTTCTTCAAGAAGGAGGAATCAGTAAAGCCAGTACACACCATTGGCACGACCAACCTACTGACCCCGAAATTCAACTACGAGCTTTTTAACTGCAACAACTTTAATATACGCTATTGGAGCTGGAATTACCGCGGCTGCTGGCACCAGACTTGCCCTCCAA
+
D0BDDFCG@?EGHGHHHCHE@GFHIHIHHIC1F<FHHICGHHHIHGCHHEG1F1CG??FCC@<DFCFH/GHHHHCGHHH1<CGFHHHCHGGHCFHHHHIIF@EC@?E@G@DGCFFCHHFHHHHHHG@F@HHEHIIE<1DHHHHFB<GFFC1C1HGGGHF@CFHG<CCDCC<FCH?GHGFC<DG/GIIIHHHHIHGCGCC?IHEIHEHHFGHFEIHH<HHHHHHHEFHIIHFHECE?1<<?GC@FFHEHHDIHHHHFHHHHEHHEF<@D?HHHC@@EHG@<<<<1<11HEE@EGGIIIIFHHGHEHCEF@HFHE?HCCHHHEHE?HHIHGHGHCDGED0CHHDB@@A
@HISEQ:969:HM2KJBCX2:2:1101:19618:5029 2:N:0:ACTATGCA
GCCCAAGTTCACCCCAACTATCCCTATTAATCATTACGGTGATCCTAGAAACCAACGAAATAGAATCAGTCCGTCCTATTTCATTATTCCATGCTAATGTATTCAGACGTTAGCCTGCTTTAAACACTCTAATTTTTTCAAAGTAACAGTCCTGATTTCCCATCACACCAAATAAATGGCATGAAAGTTCCTCAGAAGGTAGAGATTCATCTCACCAGTGCAGACAATTAAGCCTGACCAATGGGTGAACCCCGAAGTTCAACTACGAGCTTTTTAACTGCAACAACTTTAATATACGCTATTGGAGCTGGAATTACCGCGGCTGCTGGCACCAGACTTGCCCTCCAA
+
DDDDDIIIIIIIIIIIIIHHIIIIIIIIHIIIIIIIIIIIIIIIIIIIIIIIIIHIIIIIIIIHIIIIIIIHIIGIIIIIIIIIIIHHHHHHHHIIIIIIIIHIIIIIIIIHIHIHHHIIIIIIIIIIHIIHHIIIIIIHHIIIIIIIIIHIIIIIIIIIIIIIIIIIIIIIIIIIIIIIIIIIIIIIIIIIIIIIIIIIIHIIIIIIIIIHIIIIIIIIIIIIIIIIIIIIIIIIIIIIIIIIIIGIIIIIIIIIIIIIIIIIIIIIIHIIIIIIIIIIIIIIIIIIIIIIIIIIIIIIIIIIIIIIIIIIIIIIIIIIIIIIIIIIIIIIIIIIIIIIIIIDDDDD
@HISEQ:969:HM2KJBCX2:2:1101:20663:5078 2:N:0:ACTATGCA
GCCCAAGTTCACCCCAACTATCCCTATTAATCATTACATCGATCCTAGAAACCAACAAAATAGAATCGGATGTCCTATTTCATTATTCCATGCTAATGTATTCAAGCGTGAGCCTGCTTTAAACACTCTAATTTTTTCAAGGTAACAGTCCTAATTCCCCGTGACACCAAATTAATGGCATTACGGTTCTTTAGAAGGTGAGAAATCAATAATATCAGTACATACCAACGGCATGACCGAAACATTGATCCCGAAATTCAACTACGAGCTTTTTAACTGCAACAACTTTAATATACGCTATTGGAGCTGGAATTACCGCGGCTGCTGGCACCAGACTTGCCCTCCAA
+
DDDDDIIIIIIIIIIIIIIIIIIIIIIIHHIHIIIIIIHIHIIIHHICHIIIIIHIIIHGHIHHHIIHIIIHFHHHHIHIIIIIIIIIIIIGHHHIIHHIHGIHHGEHIHHIIHHIHHIHIIIIHIHHIIHHHHHHIHHIHIIIIHIHHGHHIIIIHFHIHHHIHHIHIIHHHHIIHHFHHIHHHIIIHHIHHHFGHHIHHHIHIHIIIHHHHIHIHHGHIIIIIHIIIIIIIIIIIIHFIIIHGDHDHIHIIIIIHGIIIIIIIIIIIIIIIIHGHIIIIIHIIIIHIIIHIHIIIIIIIHIIHIHIHIIIIIIIIIIIIIIIIHIIIIIIIIHIIIIIIIDCCDD
@HISEQ:969:HM2KJBCX2:2:1101:12981:5790 2:N:0:ACTATGCA
GCCCAAGTTCACCCAACTATCCCTATTAATCATTACGTCAATCCTAGAAACCAACAAAATAGGATCAAACGTCCTATTTCATTATTCCATGCTAATGTATTCAAGCGTTAGCCTGCTTTAAACACTCTAATTTTTTCAAAGTAACAGTCCTGTTTCCCTGCAACACCAAACTAATGACATTACAGTTCTTCAAGAAGGAGGAACCAGTAAAGCCAGTACATACCAGAGGCACGACCAACCTACTAATCCCGAAATTCAACTACGAGCTTTTTAACTGCAACAACTTTAATATACGCTATTGGAGCTGGAATTACCGCGGCTGCTGGCACCAGACTTGCCCTCCAA
+
D@DDDIIHIIHIIIIIIIIIIIHIIIIHIIIIIIIGHGHHIIIIIIIIIIIIIIIIIIIIIGHIIIIIIHHIIIIIIIIIIIIHIIIHIIIHIIIIHIIIIHHHIIIIIIHHHIIGIHIIIIIIGIIIHHIIIIIIIIIIIHHHEHIIIHIHIIHHHCHHGIIIHHHHIHIHHHHHIIHHIIIIIGIHHIIIIHHIIHIHHIIIHHHIIIIIIIHIIHIIIHIIIIIHHIIHIIIIIIIHHGGFHHHIIIIHHIH@IIIHHIHIHHIHIHIIIIIIHIIIHHIHHCHIHHHHIIIIIIIIIHIIIHHIIIIIIIIIIIIIIIIIHHIIIIIIIIFIIIIIBDDDD
@HISEQ:969:HM2KJBCX2:2:1101:5646:6006 2:N:0:ACTATGCA
GCCCAAGTTCACCCCAACTATCCCTATTAATCATTACGTCAATCCTAGAAACCAACAAAATAGGATCGAACGTCCTATTTCATTATTCCATGCTAATGTATTCAAGCGTTAGCTTGCTTTAAACACTCTAATTTTTTCAAAGTAACAGTCCAAATTCCCCGCAACACCAAATTAATGGCATTACGGCTCATCAGGAAGGAGGAATCAGTGAGACCAGTACATACCAGAGGCATGACCAACCTACTAACCCCGAAATTCAACTACGAGCTTTTTAACTGCAACAACTTTAATATACGCTATTGGAGCTGGAATTACCGCGGCTGCTGGCACCAGACTTGCCCTCCAA
+
DDDDDIIIIHHIHHIHIIIIIIIIIIIIIIIIIIIHIIIIIIIIIIIGIIIIHEHHIHHHIIHHIIIHIIIIHIHIIIIIIGHHIIIIIIIGHHIIIIIIIIIHIHIIIIIIIIHIIIIIIIHIIIIIHIFHHHHIHIHIIIIIGHGHEIHHHIIIIIIHIIIIIHIIIIIIIIIIIIIIIIIIIIGHHHHIIIIHIIIHIIIIIIIIIIHHIGIIIIIIIIIIIHIIHIIIIIIIIIIIHHGHHHHIIIHIIIIHHIIIIIIIIIIIIIIIIIIIIIIHIIIIIHHHIIIIIIIIIIIHHIIIIIIIHIIHIIIIIIIIIIIIIIIIIIIIIIIIIIIIIDDDDD
@HISEQ:969:HM2KJBCX2:2:1101:14935:5996 2:N:0:ACTATGCA
GCCCAAGTTCACCCCAACTATCCCTATTAATCATTACCTCGACTCCGAAAGCCAACGAAATAGAACCGAGATCCTATTCCATTATTCCATGCACTAATGTTCAGGCTGTAGCGCCTGCTTTGAGCACTCCAATTTTTTCAAAGTAAACGTGCTGGCCACATATAGCACTCGGTTAAGAGAACTATACACGAACCAACAAAATCGTCCGGTCAGACAGTAAACACCGCAAGGTGCACCGCCCGACTGAAACCGAGATCCAACTACGAGCTTTTTAACCGCAACAACTTTAATATACGCTATTGGAGCTGGAATTACCGCGGCTGCTGGCACCAGACTTGCCCTCCAA
+
DDDDDIIIIIIIIIIIIIIIIIIIIIIIIIIIIIIIIHIIIIIIIIIIIIIIIIIIHIIIIIHHIIIHGIIIIIIHHIIIGIIIIIIGIIHHIIIIIIIIIGIIHHHIIIIIIIIIIIHIIHIIIIHIHIIIIIIIHIHIHIGIIIIIIIIIIIIIIIIIIIIIIIIIIIIIHIIIIIIIIIIIIIIHIIHIIIIHHIIHHIIIIIIIIIIIIIIIIIIIIIIIIIIIIIIIIIIIIIIIIIHHHIIIIIIIIIIIIIIIIIIIIHIIIIIIIIIIIIIIIHIHIIIIIIIIIIIIIIIIIIIIIIIIIIIIIIIIIIIIIIIIIIIIIIIIIIIIIIIIIDDDDD
@HISEQ:969:HM2KJBCX2:2:1101:14634:6529 2:N:0:ACTATGCA
GCCCAAGTTCACCCCAACTATCCCTATTAATCATTACGTCAATCCTAGAAACCAACAAAATAGGATCGAACGTCCTATTTCATTATTCCATGCTAATGTATTCAAGCGTTAGCTTGCTTTAAACACTCTAATTTTTTCAAAGTAACAGTCCAAATTCCCCGCAACACCAAATTAATGGCATTACGGATCATCAGGAAGGAGGAATCAGTGAGACCAGTACATACCAGAGGCATGACCAACCTACTAACCCCGAAATTCAACTACGAGCTTTTTAACTGCAACAACTTTAATATACGCTATTGGAGCTGGAATTACCGCGGCTGCTGGCACCAGACTTGCCCTCCAA
+
D@B@DHGIEHGIC<EDC@<D@FHGHHHHHHEHHEHHCCHC=CE<CHEHCEH@E1<CCC<FGHEEHHH@01<CFF0D<C<DCHFC1CF1CGE?EGCHH1FHF?EDDEC0EEHI@DHGEEHHH6DGEF?BCG<CGHGGDCG?GA1DG0DA1EHHFBH?GHDCF@D/EHI::IHHHE?E8EHH@FGED/C<C@F:.GHHCDCFFCCFHAHG?HFIIHF:?GCEFHHHHF>/@H@GC@CHHHF@CCCD1F/FHDE?@EHHE1CCE@HHG1EGIHHHHGCHHCEFGGHCGDCHEIIHHGCDHH@?HCIIHFCEHHH?HIHDIHEEEIIHEEHIIHEHHC?HHHHCGD?DDD
@HISEQ:969:HM2KJBCX2:2:1101:20588:6814 2:N:0:ACTATGCA
GCCCAAGTTCACCCCAACTATCCCTATTAATCATTACGGTGATCCTAGAAACCAACAAAATAGAACCATGCCGTCCTATTCTATTATTCCATGCTAATGTATTCGAGCAAAAATGCCTGCTTTAAACACTCTAATTTTTTCAAGGTAAAGGTCCTGGATCCGCAAGACACCCAATTAAGGACATCAAGTTTCTCCAGAAGGTGAGAAATCAACAGCGACAGTTCATACCCCTTAAGGCATGACCATCACGTCAATCCCGAAATTCAACTACGAGCTTTTTAACTGCAACAACTTTAATATACGCTATTGGAGCTGGAATTACCGCGGCTGCTGGCACCAGACTTGCCCTCCAA
+
DDDDDIIIIIIIIIIIIIIIIIIIIIIIIGIIIIIIIIIIIIIIIIIIIHIHIIIIIIIIIIIIIIIGIIIIIIIIIIIHIIHHIIIIIIIHHIIIHIIIIFHHIIHIIIIIIIIIIIIIIIHHHIHIIGIFIHIIIIIIIIIIIIIIHIIIIIIHHIIIIIIIIHIIIIIIIIIHIIIIIIIIHIIIIIHIHIIIIIIIHIIIIIIIHIIIIGIIIIIIIIIIIIIIHIIIIIIIIIIIIIIIIIIIIIHHIHIIIHIIIIIIIIIIIIIIHIIIIIIIIIIIIIIIIIIIIIIIIIIIIIIIIIIIIIIIIIIIIIIIIIIIIIIIIIIIIIIIIIIIIIIIIIIIDDDDD
@HISEQ:969:HM2KJBCX2:2:1101:11101:6432 2:N:0:ACTATGCA
GCCCAAGTTCACCCCAACTATCCCTATTAATCATTACGTGGTCCTAAAACCAACAAAATAGAACCATCGTCCTATTTTATTATTCCATGCTAACGTATTCAAGCAAAAATGCCTGCTTTAAACACTCTAATTTTTTCAAAGTAACAGTCCTGATTTCCCACGACACCAAATTAATGACATCGTGGTTCGTCAGAAGGGAGAAACCGACAGGGCCAGTACACACCAGAGGCGCGACCGACCCGTCGATCCCGAAATTCAACTACGAGCTTTTTAACTGCAACAACTTTAATATACGCTATTGGAGCTGGAATTACCGCGGCTGCTGGCACCAGACTTGCCCTCCAA
+
DDDDDIIIHIIHIIIIIIIIIIIIIHIIIIHIIIIIIHIIIIIIIIIIIIIIIIIIIIIIIIIIIHHIIIIIHIIIIIIIIHHHIIIIIFHIIIFHIIIHIGHIHIHIIIIIIIIIIHIIIIIIIIIIIIIIHIIIIIIIIIIIHIIHIIIIIIIHIIIHIIIIIIIIIHIIIHIHHIIIIIIIIIIIIHIIIIIIIIIIIIIIIIIIIIIIIIIIIIIIIIIIIIIIIIIIIIIIIIIIIHGEIIHHIIIIIIIIIIIIIIIIIIIIIIIIIIIIIIIIHIIHHHHIIIIIIIHIIIIIIIIIIIIIIIIIIIIIIIIIIIIIIIIIIIIIIIIIIIIIDDDDD
@HISEQ:969:HM2KJBCX2:2:1101:12162:6475 2:N:0:ACTATGCA
GCCCAAGTTCACCCCAACTATCCCTATTAATCATTACGGTGATTCAGAAACCAACAAAACAGGACCACTGTCCTATTTTATTATTCCATGCTAATGTATTCAGACGTAAACCTGCTTTGAACACTCTAATTTTTTCAAGGTAAAGGTCCTGGTTTCCCACCATGCTAAATTAATAACATGATGGTTCCCCAGAAGGTAGAAATTCCACACGCCAGTACAGACTATTGCCCGACCAACGGTAGAACCCCGAAATTCAACTACGAGCTTTTTAACTGCAACAACTTTAATATATGCTATTGGAGCTGGAATTACCGCGGCTGCTGGCACCAGACTTGCCCTCCAA
+
DDDDDIHIIIIHIIHHHIEHIHHIIFHHHE?HHIIIIIHIIIIHIIIHIIIIIIIIHFEHIIHFHIIIIHIIHIIIIHGEHHGHHIIIHHHIIIIGHHHIHHGHIIIIIIHIIIIIIIHHIIIIHIHIHIIIIGFGIHHEIIHHHHHFHHHIIIIIIIIIIIIIIHIIIHHHIHIIHIHIIHHIHDDHIIIHIHHIIIHIHHHIIHIIIIIIIIIIIIIIIIIIIIIIIGIHIHIHHIHHGDIIHHIIIIIIHIIIIIIIIIHIGIIIIIHHHIIIIIHHIGIIIIIHFIIHHIIIIIIIIIIIHHIIIIIIIIIHIIIIIIIIIIIGIIIIIIIIIIDDDDA
@HISEQ:969:HM2KJBCX2:2:1101:20549:7862 2:N:0:ACTATGCA
GCCCAAGTTCACCCCAACTATCCCTATTAATCATTACGTCAATCCTAGAAACCAACAAAATAGGATCGAACGTCCTATTTCATTATTCCATGCTAATGTATTCAAGCGTTAGCTTGCTTTAAACACTCTAATTTTTTCAAAGTAACAGTCCAAATTCCCCGCAACACCAAATTAATGGCATTACGGATCATCAGGAAGGAGGAATCAGTGAGACCAGTACATACCAGAGGCATGACCAATCTACTAACCCCGAAATTCAAC
+
DDDDDIIIIIIIHIIIIIIIIIIIIIIIIIIIIIIIIIIHIIIHIIIIIIIIIIIIIIIIIIIIIIIIIIIIHIHHIIIIIIIIIIIIIIIIIIIIIHIIIIIIIIHIHIIIIIIIHIIIIIIIIHHIIHIIIIIIIIIIIIIIIIIIHIIIIIIIIIHHIHHIHHHIIIIIIIIIIIIIIIIIIIIIIIIIIIIIIIIIIIIIIIIIIIIIIIIIIIIIIII=IIIIIIIIIIIIIIIIIIIIIIHIIIIIIIIIDDDDD
@HISEQ:969:HM2KJBCX2:2:1101:3885:7880 2:N:0:ACTATGCA
GCCCAAGTTCACCCCAACTATCCCTATTAATCATTACGTCAATCCTAGAAACCAACAAAATAGGATCGAACGTCCTATTTCATTATTCCATGCTAATGTATTCAAGCGTTAGCCTGCTTTAAACACTCTAATTTTTTCAAAGTAACAGTCCTGTTTCCCTGCAACACCAAATTAATGACATTACAGTTCTTCAGAAAGGAGGAATCAGCGAAGCCAGTGCATACCAGTGGCACGACCAACCTGCTGACCCCGAAATTCAACTACGAGCTTTTTAACTGCAACAACTTTAATATACGCTATTGGAGCTGGAATTACCGCGGCTGCTGGCACCAGACTTGCCCTCCAA
+
DBBB@HHHHIHHIHIHHHIIIIIIIHIIIIIIIIHHIHHHIFHIIIHEHHEHIHCEGG1<CHH?GHGEEEHDCHHIHHHGHIIICHEHHHHCHHIIHE@IHFHHHHEFEG@CFG@CHGHHIHHIIHHHHHADGHFBCAECH8?EHHHCHHHHHFGCHHGIHHHHHHIHIHHHHHHHIIHHHIIHHHIIHHIHFHHFDHEHGEHHHDIIIIHHHCIIIHGGHIIIIIHIIIIHHCGF?HHHHEHFHHHIHDFHHIIHFIHHIHIHHIHHHGC@FC<EHIHHIHGHHHHIHEHEEIHGIIHHHHHGE@HEHCHE?FC/CDHCHEIIIIHEFIIHEHHEHHHDGD@DDD
@HISEQ:969:HM2KJBCX2:2:1101:11107:8763 2:N:0:ACTATGCA
GCCCAAGTTCACCCCAACTATCCCTATTAATCATTACGGTGATCCTAGAAACCAACAAAATAGAACCATGCCGTCCTATTCTATTATTCCATGCTAATGTATTCGAGCAAAATGCCTGCTTTAAACACTCTAATTTTTTCAAGGTAAAGGTCCTGGTTCCACATGACACCCAATTAAGGACATCATGCTTCTCCAGAAGGTGAGAAATCAACTGCGACAGTTCATACCCCTTAAGGCACGACCATCACGTCAATCCCGAAATTCAACTACGAGCTTTTTAACTGCAACAACTTTAATATACGCTATTGGAGCTGGAATTACCGCGGCTGCTGGCACCAGACTTGCCCTCCAA
+
DCDDAIIIIIHIIIIIIIIIIIIIIIIGIGHIIIIGIHIIIIIIIIHIIIIIIIIIIHHIIIIIIHHIIHGCHGDHHIHHHIIIIHIIEHIIIIIIIIIHHFHIIIIIIIIHIIHIHIIHHHIHHIIIIIIIIIIHIIIIIHIIHIIIIIIIIIIIHIIIIIIIIHIIIIIIIIIIIIIIIIIIIIIIIIIIIIIHIHIIIIIIIIIIIIHIIIIIIIIIIIIIHIIIIIIIIIIIIIIIIIIIIHHHHIHIIGIIIIIIIHHIHIIIHIIIIIIIIIIIIHIIIHIIIIIIHIIIIIIHIIIIIIIIIIIIIIIIIIHIIIIIHIIIIIIIIIIIIIIIIHIIIIIDDDDC
@HISEQ:969:HM2KJBCX2:2:1101:19096:9399 2:N:0:ACTATGCA
GCCCAAGTTCACCCCAACTATCCCTATTAATCATTACATCGATCCTAGAAACCAACAAAATAGAATCGGATGTCCTATTTCATTATTCCATGCTAATGTATTCAAGCGTGAGCCTGCTTTAAACACTCTAATTTTTTCAAGGTAACAGTCCTAATTCCCCGTGACACCAAATTAATGGCATTACGGTTCTTTAGAAGGTGAGAAATCAATAATATCAGTACATACCAACGGCATGACCGAAACATTGATCCCGAAATTCAACTACGAGCTTTTTAACTGCAACAACTTTAATATACGCTATTGGAGCTGGAATTACCGCGGCTGCTGGCACCAGACTTGCCCTCCAA
+
DDDDDGHIHIHIIHHHHHIIIIHHEHHHIIIHEHHHIHHHHHIIHIICE?FHIII=1CHHFHCHHHHIHCHDEGHHIHHHGHGIFCHHEHC@HHIIIIHHH@HHHHFIIIHHHGHEGHIHGHFHHIHHIIHHIHHHHHHHFHHGHHHIHHHHHHHCGIHHHHIIFIHHHHEHIFHHHHEEDFIHIHIGHEHIIIFIGHEHHHGHGFHHHHH;HFCFIIHGHHGHIHHHEEEHHHHHDHHIHHHHHHCCAGCHHIIHEIHEHGCHHHEEIIIIIIIIIHIHEHHHFC1@HEHIHGHHIHHD1IIIHIIIIIHIIIIHHDDHHIHGHHHHHHIIHCEHEIHHHHD@@@D
@HISEQ:969:HM2KJBCX2:2:1101:5905:9373 2:N:0:ACTATGCA
GCCCAAGTTCACCCCAACTATCCCTATTAATCATTACGGTGATCCTAGAAACCAACGAAATAGAATCAGTCCGTCCTATTTCATTATTCCATGCTAATGTATTCAGACGATAGTCTGCTTTAAACACTCTAATTTTTTCAAAGTAACAGTCCTGATTTCCCATCACACCAAATAAATGGCATGAAAGTTCCTCAGAAGGTAGAGATCCATCTCACCAGTGCAGACAATTAAGCCTGACCAATGGGTAGACCCCGAAGTTCAACTACGAGCTTTTTAACTGCAACAACTTTAATATACGCTATTGGAGCTGGAATTACCGCGGCTGCTGGCACCAGACTTGCCCTCCA
+
DDDDDIIIIIIIIGIIIIIIIIHIIIIIIIIIHIIIIIIIIIIIIHHIIGIIIIIIHIIIIIIHIIIIIIIIIHIIIIIIIIIIIIIIIHIIGIIIIIIIIHHIIIIIIIIIIIIIIIIIIIIIIIIIIIIIIHHHHIIIIIIGIIIIHIIIIIIIHIIIIHIIIIIIIIIIHHIIIIIIIIIIIIIIIIIIIIIIIHIIIIHIIIIIHHIHIIIIIIIIIIIIIHIIIIIIIIIIIIIIIIII<HIIHIIIIIIIIIIIIIIHIIIIIIIIIIIIIIIIIIIIIIIIIIIIIIIHHIIIIIIIIIIIIIIIIIIIIIIIIHIIIIIIIIIIIIIIIIIHIIDDDDD
@HISEQ:969:HM2KJBCX2:2:1101:10454:10703 2:N:0:ACTATGCA
GCCCAAGTTCACCCAACTATCCCTATTAATCATTACATCGATCCTAGAAACCAACAAAATAGAATCGGATGTCCTATTTCATTATTCCATGCTAATGTATTCAAGCGTGAGCCTGCTTTAAACACTCTAATTTTTTCAAGGTAACAGTCCTAATTCCCCGTGACACCAAATTAATGGCATTACGGTTCTTTAGAAGGTGAGAAATCAATAATATCAGTACATACCAACGGCATGACCGAAACATTGATCCCGAAATTCAACTACGAGCTTTTTAACTGCAACAACTTTAATATACGCTATTGGAGCTGGAATTACCGCGGCTGCTGGCACCAGACTTGCCCTCCAA
+
DDCDDHIIIIIIIFHHHIIIHHHIIIIIIIIIIIIIIIIIHIIIIIIIHHIIIIIIIIHIEHIFHHIIIIDHHHIIIIIIIIIIIHIIIIIHIHHGIIHHIIHHIIIIIIIIIIIHHHIIIIHHHHIIIIIHHIFIIIHIGIIIIIIHIIIIIIIIIIGIHIIIIHIIIIIIIIIIIIIIIIIIIIIHIIIIIIIIIGIIIIIIIIIIIIIIIIIIIIIIIIIHII=IIIIIIIIIIIIIIIIIHIIIIIIIIIIIIIIIIIIIIIIIIIIIIIIIIIIIIIIIIHIIIIIIIIIIIIIHHIIIIIIIIIIIIIIIIIIIIIIIIIIIIIIIIIIIIIIIIDDDDD
@HISEQ:969:HM2KJBCX2:2:1101:17030:10399 2:N:0:ACTATGCA
GCCCAAGTTCACCCCAACTATCCCTATTAATCATTACGTCGATCCTAGAAACCAACAAAATAGGATTAACGTCCTATTTCATTATTCCATGCTAATGTATTCAAGCGTTAGCCTGCTTTAAACACTCTAATTTTTTCAAAGTAACAGTCCTGATTTCCCGCAACACCAAATTAATGACATCACGGTTCGTCAAGAAGGAGGAACCAGTAAAGCCAGTACATACCGAAGGCATGACCAACTTACTAACCCCGAAATTCAACTACGAGCTTTTTAACTGCAACAACTTTAATATACGCTATTGGAGCTGGAATTACCGCGGCTGCTGGCACCAGACTTGCCCTCCAA
+
DDDDDHHC1DGH?1<<GH@C<D@@HHCH?EHHE@CGHEFF/C@G@H@EHHHIGEEHE1C11CC?1<CEDG01<DEHC@CFH?GH1<DCH?1C1<CHCC1HG@5DGE@EHHDIHF@CE@6<<:G1EHHHHHGHCE?CCC2CGHCHHHHHHHHHHHHFHHHEC.CDH?DEEHHFF/D<CCCCEHHC77@@CHHGGD@F@CGEEHGIFHGHGHHGIIHHHHCHHHFHCCCC=F?HGIHG@GHGHHG<</DIEIGHCHC1HF<@G?HHH@HGHEF<1<<@C1CCCGHGEEFHGF0IIHECG<1FFEHHEHGCEHG<HHHCCH?EHHEEFHHD@HGHHEE?@HE<??@D?
@HISEQ:969:HM2KJBCX2:2:1101:3684:10961 2:N:0:ACTATGCA
GCCCAAGTTCACCCCAACTATCCCTATTAATCATTACGTCAATCCTAGAAACCAACAAAATAGAATGCGATGTCCTATTTCATTATTCCATGCTAATGTATTCAAGCGTGAGCCTGCTTTAAACACTCTAATTTTTTCAAGGTAACAGTCCTAATTCCCTATAACATCAAATAAATGACATTATAGTTCTTTAGAAGGTGAGAACCAATAAAATCAGTACATACCAAGGCATGACCAACTAATTGATCCCGAA
+
DDDIHIIIIIIIIIIIIIIIIIIIIIIIIIIIIIIIIIIIHIIIIIIIIIIIIIIIIIIIIIIIIIIIIIIIIIIIIIIIIIIIIIIIIIIIIIIIIIIIIIIIIHIIIIIIIIIIIIIIIHIIIIIHIIIIIIIIIIIIIIIIIIIIIIHIIIIIIIIIIIIHIIIIIIIIIIIIIIIIIIIIIHIIIIIIIIIIIIIIIIIIIIIIIIIIIIIIIIIIIIIIIIIIIIIIIIIIIIIIIIIIGHIIDDDDD
@HISEQ:969:HM2KJBCX2:2:1101:10781:10396 2:N:0:ACTATGCA
GCCCAAGTTCACCCCAACTATCCCTATTAATCATTACATCGATCCTAGAAACCAACAAAATAGAATCTGATGTCCTATTTCATTATTCCATGCTAATGTATTCAAGCGTAAGCTTGCTTTAAACACTCTAATTTTTTCAAGGTAACAGTCCTAATTCCCCATAACATCAAATAAATGACATTATGGTTCTTTAGAAGGTGAGAACCAATAAAACCAGTACATACCAAGGCATGACCGATTCCTTGATCCCGAAATTCAACTACGAGCTTTTTAACTGCAACAACTTTAATATACGCTATTGGAGCTGGAATTACCGCGGCTGCTGGCACCAGACTTGACCTCCAA
+
DDDDDIIHIIIIIIIIIIIIIIIIIIIIHHIIIIIIGIIIIIIIIIEHIIIIIIIIIIIHIIIGHIHIGHIIIIIIIIHIIIIIIHIIIGHIIIIIIIIIHIIIIIIGIIIIIIHIHIIIHHIIIIIIIIIIIIIIIIIHHHIIIIIIIIIIIHIHHGIIIIIHIIHIIIIIIIHHHIIIIIIIHIIHGIHIIIIIHHHHIIHHEIIIIIIIIIIIHIIIIIIIIIIIIIIIIIIIIIIIIHGEGIIIIIIIIIHHIIIIIIIIIIIIHIIIIIIIIIIIIIIIIIIIIIIIIIIIIIIIIIIIIIIIIIIIH<IIIIIIIIIIIIIIIIIIIIIIIHIIDDDDD
@HISEQ:969:HM2KJBCX2:2:1101:18821:10929 2:N:0:ACTATGCA
GCCCAAGTTCACCCCAACTATCCCATTAATCATTACGTCAATCCTAGAAACCAACAAAATAGGATCAACGTCCTATTTCATTATTCCATGCTAATGTATTCAAGCGCGAGCCTGCTTTAAACACTCTAATTTTTTCAAAGTAACAGTCCTGATTCCCCACCACACCAAATTAATGACATGATGGTTCGTCAGAAGGTAGGAATCAGTAACACCAGTACGTACCGAAGGCACGACCAGCGTACTAATCCCGAAATTCAACTACGAGCTTTTTAACTGCAACAACTTTAATATACGCTATTGGAGCTGGAATTACCGCGGCTGCTGGCACCAGACTTGCCCTCCAA
+
DADADHIIIIHIHHHIIIIIIIIIIIIIIIIIIIIIIIIGIIHIIIIIIIIHIIIHHHGHIIHHIHIIIIIHFHHIHHHIIIHIHIIFEEEFHIIHHFHIIIHHHHHIHIHHIIIIIIIIHHHIIIIIIIIIHIIHIHIIIIIHHHIHIIIIIHIIHHHIIIIHIIIIHHIIIIHHHIIIIIIIIIIIIIIIIIIHIHIIIIIIHIIIIIHHIIIIHHHGIIIIIIIHIHIHHHHHIIIIIHGHHEFHHIIIIIIIIIIIIIIIIIIIIIIIHIIIIIIIIIIIIHHIIIIIIIIIIHHHIIIIIIIIIIIIIIIHIIIIHIIIIIIIIIIIIIIIIIIDDDDD
@HISEQ:969:HM2KJBCX2:2:1101:9892:10906 2:N:0:ACTATGCA
GCCCAAGTTCACCCCAACTATCCCTATTAATCATTACGTCGATCCTAGAAACCAACAAAATAAGATCAAACGTCCTATTTCATTATTCCATGCTAATGTATTCAAGCGTGTGCCTGCTTTAAACACTCTAATTTTTTCAAAGTAACAGTCCTGATTCCCCATAACACCAAATTAATGACATCATAGTTCGTCAGAAGGGAGAAATCAATAATACCAGTACATACCGAAGTACGACCGATATATTGATCCCGAAATTCAACTACGAGCTTTTTAACTGCAACAACTTTAATATACGCTATTGGAGCTGGAATTACCGCGGCTGCTGGCACCAGACTTGCCCTCCAA
+
DDDDDIIIIIIIIIIIIIHIIIIIIIIIIIIIIIIIIHIIIIIIIIIIHIIIIIIIIIIIIIIIIIIIIIHIIIIIIIHIIIIIIIIIHIIHIIIIIIIIIIIIIIIIIIIIIIIIIIIIHIIIIIIIIIIIIIIIIIIIIIIIIIIIIIIIIIIIIIIIIIIIIIIIIIIIIIIIIIIIIIIIIIIIIIIIIIIIIIIIIIIIIIIIIIIIIIIIIIIIIIIIIIIIIIIIIIIIIIIIIIHGIIIIIIIIIIIHIIIIIIIIIIIIIIIIIIIIIIIIIIIIIIIIIIIIIIIIIIIIIIIIIIIIIIIIIIIIIIIIIIIIIIIIIIIIIIIIIIIIDDDDD
@HISEQ:969:HM2KJBCX2:2:1101:1851:11464 2:N:0:ACTATGCA
GCCCAAGTTCACCCCAACTATCCCTATTAATCATTACGGTGATCCTAGAAACCAACGAAATAGAACCAAGCCGTCCTATTTCATTATTCCATGCTAATATATTCAGACGTTAGCCTGCTTTAAACACTCTAATTTTTTCAAAGTAATAGTCCTGATTTCCAATCACACCAAATAAATGGCATGAAAGTTCCTCAGAAGGTAGAGATTTATCTCACCAGTACAGACAATTAAGCCTGACCAATGGGTAAACCCCGAAGTTCAACTACGAGCTTTTTAACTGCAACAACTTTAATATACGCTATTGGAGCTGGAATTACCGCGGCTGCTGGCACCAGACTTGCCCTCCAA
+
DDDDDIIIIIIIIIIIIIIIIIIIIIIIIIIIHIIIIIIIIIIIIHIIIIIIGIIIIIIIIIHHHIHHHHIHIIIIIIIIIIIIIIGHHHHIHHHIIGIIIIIIIIHIIIIHIIIIIHHIIIIHIIIIIIIIIIIHIIIIIHIHIIIIIIHIIIIHIIIIIIIIIIIIIIIIIIIIIIIIIIIIIIIHGIHIIIIIIIIIIIIIIIIHIIIHIIIIIIIIIIIIIIIIIIIIIII<IIIIIIIHIHDIIIIIIIIIIIHIIIIIIIIIIIIIIIIIIIIIIIIIIIIIHHIIHIIIIIIIIIIIIIIIIIIIIIIIIIIIIIIIIIIIIIIIIIIIIIIIIIIDDDDD
@HISEQ:969:HM2KJBCX2:2:1101:9150:11492 2:N:0:ACTATGCA
GCCCAAGTTCACCCCAACTATCCCTATTAATCATTACGTCAATCCTAGAAACCAACAAAATAGGACGTTGATCCTATTTCATTATTCCATGCTAATGTATTCAAGCGCGAGCCTGCTTTAAACACTCTAATTTTTTCAAAGTAACAGTCCTGATTCCCCACCACACCAAATTAATGACATGATGGTTCGTCAGAAGGTAGAAATCAGTAACACCAGTACGTACCGAAGGCACGACCAGCGTACTAATCCCGAAATTCAACTACGAGCTTTTTAACTGCAACAACTTTAATATACGCTATTGGAGCTGGAATTACCGCGGCTGCTGGCACCAGACTTGCCCTCCAA
+
DDDDDIIHIIIIIIIIIIIIIIIIIIIIIIIIIIIIIIIIIIIHIIGIIIIIIIIIIIIIIIHIIIIIHHHHIIIHIHIIIIIIIIIIIIHGIIIIGIIIIHHHIIIIIIIIIIIIIIIIIIIIIIIIIIHIIIIIIIGHIIIIIIIIIIIIIIIIIIIHIIIHIIIIIIIIIHIIIIIIHHIIIIIIIIIIIIIIIIIIIIIIIIIHHFHHIIIIIIIGHIIIIIIIIIIIIIIIIIIHHIIHHHIIIHHIIIIIIIIIIIIIIIIIIIIIIIIIIIGIHGIHHHIIIIIHHIIIIIHIHIIIIIIIIIIIIIHGIIIHIIIHIIIIIIIIIHHHIHIHDDDDD
@HISEQ:969:HM2KJBCX2:2:1101:7429:11801 2:N:0:ACTATGCA
GCCCAAGTTCACCCCAACTATCCCTATTAATCATTACGGTGATCCTAGAAACCAACAAAATAGAACCATGCCGTCCTATTCTATTATTCCATGCTAATGTATTCGAGCAAAAATGCCTGCTTTAAACACTCTAATTTTTTCAAGGTAAAGGTCCTGGATCCGCAAGACACCCAATAAAGGACATCAAGTTTCTCCAGAAGGTGAGAAATCAACAGTGACAGTTCATACCCCTTAAGGCATGACCATCACGTCAATCCCGAAATTCAACTACGAGCTTTTTAACTGCAACAACTTTAATATACGCTATTGGAGCTGGAATTACCGCGGCTGCTGGCACCAGACTTGCCCTCCAA
+
DDDDAIIIIIIHIIIIIIIIIIIIIIIIIHIIIIIIIIIIIIIIIIIIHIIIIIIIHIHHIIHIIIIIIIIIIIIIIIIHIIIIIHIIHHHHHHIHIIHHIIHHHHIIIIIIIIIGHHIHHIIIIHIIIGIIIHHHIIIIIIIIIIHIIIIIIIIHIIIIIIIIIHHEHHIIIHGHIHHHHHIIIIIIIIIIHHIIIHIIIIIIIIIIIIIHHIII=HHIIIIIIHHIIIIIIIIIIIIIIHHHIHIIIIIHIHHHIIIIIIIIIHHIIIIIIIIIIIIIHGIIIIIIIIIIIIIIIIHHHIIIHIIIIIIIIIIIIIIIIIIIIIIIIIIIIHHIIIIIIIIIIIIIDDDDB
@HISEQ:969:HM2KJBCX2:2:1101:16578:11754 2:N:0:ACTATGCA
GCCCAAGTTCACCCCAACTATCCCTATTAATCATTACGTCGATCCTAGAAACCAACAAAATAGAATCAAACGTCCTATTTCATTATTCCATGCTAATGTATTCAAGCGTGCGCCTGCTTTAAACACTCTAATTTTTTCAAAGTAACAGTCCTGATTCCCCACGACACCAAATTAATGACATCGCGATTCTTCAGAAGGTAGGAACCAATAATGCCAGTGCGTACCGAGGCACGACCGACAATCTGATCCCGAAATTCAACTACGAGCTTTTTAACTGCAACAACTTTAATATACGCTATTGGAGCTGGAATTACCGCGGCTGCTGGCACCAGACTTGCCCTCCAA
+
DDDDDIIIIHIIIIIHIIIIIIIIIIIIIIIIIIIIIIIIIIIIIIIIHIIIIIIIIIIIIIIIIIIIIIIIIIIIHIIHIIIIIIIIIIIIIIIIIIIIIIIIIIIIIIIIIIIIIIIIIIIIIIIIIIIIIIIHHIHIHIIIIHIIIIIIIIIIIIIIIIHIHIIIIIIIIIIIIIIIIIIIIIIIIIIIIIIIIIIIIIIIIIIIHIHIIIIIIIIIIIIIIIIIIIIIIIIIIIHIIIHHIIIIIIIIIIIIIIIIIHIIIIIIIIIIIHIIIIIIIIIIIIIIIIIIIIIIIIIIIIIIIIIIIIIIIIIIIIIIIIIIIIIIIIIIIIIIIIIIDDDDD
@HISEQ:969:HM2KJBCX2:2:1101:17079:12235 2:N:0:ACTATGCA
GCCCAAGTTCACCCCAACTATCCCTATTAATCATTACGTCGATCCTAGAAACCAACAAAATAAGATCAAACGTCCTATTTCATTATTCCATGCTAATGTATTCAAGCGTGTGCCTGCTTTAAACACTCTAATTTTTTCAAAGTAACAGTCCTGATTCCCCATAACACCAAATTAATGACATCATAGTTCGTCAGAAGGGAGAAATCAATAATACCAGTACATACCGAAGTACGACCGATATATTGATCCCGAAATTCAACTACGAGCTTTTTAACTGCAACAACTTTAATATACGCTATTGGAGCTGGAATTACCGCGGCTGCTGGCACCAGACTTGCCCTCCAA
+
DDDDDIHHHIIIIHHIIIHHGHIIIIIIHIIIHIIHIGHIHIIIIIHIIIIIIIHIIHIHHHGHHGHIIIIIGHHHHHHEHIIHHIGHIIIIIGHIIGIHIIIHIFCHIIIIIIHHHEHHHIIIIIIIIHIIIIIIIHHIIIHIIIIIIIIIIHIHIIIIIHHHHIIIIIIIIIIIGIIIIIIIIIIIIIIIIIIIIIIIIIIIHHIIIIIIIIIIIHIIIIIIIIIIIIIIIIIIIIIIIHHF<IIIIHIIIIIIIIIIIIIIIIIIIIIIIIIIIIIIIIIIIHIIIIIIIIIIIHHHIIIIIIIIIIIIIIIIIIIIIIIIIIIIIIIIIIIIIIIIDDDDD
@HISEQ:969:HM2KJBCX2:2:1101:4858:11888 2:N:0:ACTATGCA
GCCCAAGTTCACCCCAACTATCCCTATTAATCATTACGTCAATCCTAGAAACCAACAAAATAGGATCGAACGTCCTATTTCATTATTCCATGCTAATGTATTCAAGCGTTAGCCTGCTTTAAACACTCTAATTTTTTCAAAGTAACAGTCCTGTTTCCCTGCAACACCAAATTAATGACATTACAGTTCTTCAGAAAGGAGGAATCAGCGAAGCCAGTGCATACCAGTGGCACGACCAACCTGCTGACCCCGAAATTCAACTACGAGCTTTTTAACTGCAACAACTTTAATATACGCTATTGGAGCTGGAATTACCGCGGCTGCTGGCACCAGACTTGCCCTCCAA
+
DDDDDIIIIIIIIIIIIIIIIIIIIIIIIIIIIIIIIIIIIIIIIIIIIIIIIIEHHHHIHIIHEHIIIIIIIGIIIIIIHHIIIIIIGIIIIIIIIIIIIIIHIHIIIIIIIIIIIIIIIIIIIHIIHIIIIIIIIIIIIIIIIIIIIIIIIIIIIIIIIIIIIIIIIIIIIIIIIIIIIIIIIHIIIIIIIIIIIIIIIIIIIIIIIIIIIIIIIIIIIIIIIIIIIIIIIIIIIIIIIIIHHIIIIIIIIIIIIIIIIIIIIIIIIIIIIIIIIIIIIIIHGIIIIIIIIIIIIIIIIIIIIIIIIIIIIIIIIIIIIIIIIIIIIIIIIIIIIIIIIDDDDD
@HISEQ:969:HM2KJBCX2:2:1101:19531:13061 2:N:0:ACTATGCA
GCCCAAGTTCACCCCAACTATCCCTATTAATCATTACGTCGATCCTAGAAACCAACAAAATAGAATCAAACGTCCTATTTCATTATTCCATGCTAATGTATTCAAGCGTGCGCCTGCTTTAAACACTCTAATTTTTTCAAAGTAACAGTCCTGATTCCCCACGACACCAAATTAATGACATCGCGGTTCTTCAGAAGGTAGGAACCAATAATGCCAGTGCGTACCGAGGCACGACCGACAATCTGATCCCGAAATTCAACTACGAGCTTTTTAACTGCAACAACTTTAATATACGCTATTGGAGCTGGAATTACCGCGGCTGCTGGCACCAGACTTGCCCTCCAA
+
@<<<BCC<D<DE@CCCEHHHHCGEFCCGFHIHEHIIIHHECCHEGHHHC<FHEEICHEECCEFEHEGC<DGHGHGCGEEEHIHHIHHHHGEHGIIIHCG1D<<F@1DHFF0CEC@EH111<CEHCG1DEHGIIHHH.CGB:DHG6<@E@GHIHHH1IHHEHHC?ECFHEHHH/HH?E;D/E<HHEGD1<C<EGDD@HF/CD0GD<A0D06D<<<0C7<FHG<DCEHD>0@=HD@DHH21>5%<<<@EEGH<<<D1D11D1@H@G@HCCGD1C<<C@FC@CGD<<1<11CG<<<<CC<C1C1H@HCEHGCG<CC//EDIHCG<<1<<1<HG<1<<<1<IH@DD<@<
@HISEQ:969:HM2KJBCX2:2:1101:16242:13112 2:N:0:ACTATGCA
GCCCAAGTTCACCCCAACTATCCCTATTAATCATTACGTCAATCCTAGAAACCAACAAAATAGGGTCAAACGTCCTATTTCATTATTCCATGCTAATGTATTCAAGCTAATGCCTGCTTTAAACACTCTAATTTTTTCAAAGTAACAGTCCTAACTCCCCATGACACCAAATAAATGAAATCATGGTTCGTCAGAAGGGAGAAATCAATGATACCAGTACGTACCAGAGGCACGACCGATATATTGATCCCGAAATTCAACTACGAGCTTTTTAACTGCAACAACTTTAATATACGCTATTGGAGCTGGAATTACCGCGGCTGCTGGCACCAGACTTGCCCTCCAA
+
DDCDCIHIIIHGHHHIHIIIIIIIHHHHIHIIHIIIIIIGIIIIIIGIGIIHIEHHIHCHHHIIGHHIIHHIIGIIGGHIHCGHHIIHHHHG@FFHIIIHI@IHHHHHIIIIGIHIHIIHIIIIIIIIIIIHHIIIIIIIIHHIIIIIHHIHIGHHIIHIHHHIIIIHHIIIIIHHHIHHHIIIIIIIIIIIIIIIIHHHIIIIIIIIIIIHIIIIIIIIIIIIIIIIIHIIHIIHHIIHHHHIHIIIIIIIIIIHHIIIIHHHEIIIIIIIHIHHHIIIIIIIHIHIIIIIIIIIIIIIHIHIIHIHIIIGIIIHHIIIIHIIIIGIIIIHIHIIIIIIIDDBDD
@HISEQ:969:HM2KJBCX2:2:1101:11573:13090 2:N:0:ACTATGCA
GCCCAAGTTCACCCCAACTATCCCTATTAATCATTACGTCAATCCTAGAAACCAACAAAATAGGATCAACGTCTTATTTCATTATTCCATGCTAATGTATTCAAGCGCGAGCCTGCTTTAAACACTCTAATTTTTTCAAAGTAACAGTCCTGATTCCCCACCACACCAAATTAATGACATGATGGTTCGTCAGAAGGTAGGAATCAGTAACACCAGTACGTACCGAAGGCACGACCAGCGTACTAATCCCGAAATTCAACTACGAGCTTTTTAACTGCAACAACTTTAATATACGCTATTGGAGCTGGAATTATCGCGGCTGCTGGCACCAGACTTGCCCTCCAA
+
DDDDDIIIIIHIHIIIIIIIIIIIIIIIIIHHIIHIIIHIIIIIIIIHIIIIIIIIIIIHHIHIIIIIIIIHHHHHHHIIIIIIIHIIIIIHIHIHHHHHHHGHIIIIIIIIHHHIIIIHIIIHIIHIIIIIIIIIIIIIIHIIIIIIHIIHHHIIIIIGFHHIIHIIIHIIIIIHHIIIIIIIHIIIIIIIIIIIIHIIIIIHIIIIIIIIIIHIIIIHIIHGHHHIIIIHIIIIIIIIIIHHIIHIIIIIIIIIIIIIIHIIIIIIIIIIIIIIIIIIGIIHIIIIIIIIIIIIIIIIIIIIIIIIIIIIIIIIIIIIIIIIIIIIIIIIHIHIIIIIDDDDD
@HISEQ:969:HM2KJBCX2:2:1101:9783:13943 2:N:0:ACTATGCA
GCCCAAGTTCACCCCAACTATCCCTATTAATCATTACGTCGATCCTAGAAACCAACAAAATAGAATCAAACGTCCTATTTCATTATTCCATGCTAATGTATTCAAGCGTGAGCCTGCTTTAAACACTCTAATTTTTTCAAAGTAACAGTCCTGATTCCCCACAACACCAAATAAATGACATCATGGTTCGTCAGAAGGGAGAAACCGACGATGCCAGTACGTACCGAGGCACGACCAACATGATGGTCCCGAAATTCAACTACGAGCTTTTTAACTGCAGCAACTTTAATATACGCTATTGGAGCTGGAATTACCGCGGCTGCTGGCACCAGACTTGCCCTCCAA
+
DDDDDIIHIIIIIIIIIIIIHIIIIIIIIIIIIIIIIIIIIIIIIIGIHIHIIIIIIIIHIFHHIHIHIIHIHIIIIIIIHIIHIIIHIIHHHHHIIIIHHIHIIIHIHHIHGIHIIHIHIIIIIIIIIIHIHIIHHIIIIIIIIIIHHHIIIIIIIIIIIIIHIIIIIHIIHIIIIIIIIIIIIIIIIIIIIIIIIIIIIIIIIIIIIIIIIIIIIIIIIIIIIIIHIIIIIIIIIIIIIIIHIIIIIIIIIGIIIIIIIHIIIIIIIIIIIIIIIIIIIIIIIIIIIIGIIIIHIIIIIIIIHIIIIIIIIIIIIIIIIIIIIIIIIIIIIIIIIIIIDDDDD
@HISEQ:969:HM2KJBCX2:2:1101:11686:14590 2:N:0:ACTATGCA
GCCCAAGTTCACCCCAACTATCCCTATTAATCATTACGGTGATCCTAGAAACCAACAAAATAGAATCATGCCGTCCTATTTTATTATTCCATGCTAATGTATTCAAGCAAAATGCCTGCTTTAAACACTCTAATTTTTTCAAAGTAAAGGTCCTGGTTCCCCGCGACACCCAATTAAGGGCATCGCGGTTCTCCAGAAGGTGAGAAATTGACTACACCAGTTCATACCCCTTAAGGCACGACCGATGTGTCAATCCCGAAATTCAACTACGAGCTTTTTAACTGCAACAACTTTAATATACGCTATTGGAGCTGGAATTACCGCGGCTGCTGGCACCAGACTTGCCCTCCAA
+
DADDDIHHIIIIHIHHIIIIIIHHIIIIIIIIIIIIIIIIHIIIIIHHIIIIEHHIHIIIHIHIIGIIIEFHHEHDHIHIIIHIIHIIEHIGEHEHIHHIIFIHIIIIIIIIHIIIIIHIIIIIIHIIIHIIHIIHHHHIIHHIIHHIIIIIIIIIHIIIIIIIIHHIHHIIIIIIGIIIIIIIIIIIHIIHHIIIIIIIHIIIHIIIHIIIHHHHHIIIIIIIIIIIIIIIIIIIHHIIIIIIIIIIIHHIIIHIHIIIIHIIIIIIIIIIIIHIIIIHIHIIIIIIIIIIIIIIIIIIIIIIIIHIIIIHIIIIIIIIIIIIIIIIIIIIIIIIIIIIIHHIIIIDDDBC
@HISEQ:969:HM2KJBCX2:2:1101:10842:15104 2:N:0:ACTATGCA
GCCCAAGTTCACCCCAACTATCCCTATTAATCATTACGTCGATCTTAGAAACCAACAAAATAAGATCAAACGTCCTATTTCATTATTCCATGCTAATGTATTCAAGCGAATGCCTGCTTTAAACACTCTAATTTTTTCAAAGTAACAGTCCTGATTTCCCACGACACCAAATTAATGACATCGTGGTTCGTCAGAAGGGAGAAACCGACAGGGCCAGTACACACCAGAGGCGCGACCGACCCGTCGATCCCGAAATTCAACTACGAGCTTTTTAACTGCAACAACTTTAATATACGCTATTGGAGCTGGAATTACCGCGGCTGCTGGCACCAGACTTGCCCTCCAA
+
B@@BDHC<1<DHHHCC@HHI?EGE@1DH@EFHHIIIIHHHD/<CHICFFCGGCGHHIHIHI?E@<FH?HHH0C@GGHEG?ECGF@@F@FEHH?HH?HHHHHIHHIHIIHIIIHIIIHIHIHHFHHIHEFHEHCHEHIIIIIHHHHHGHHGHIHIHHHIIHEIIIIIHHHEHHEIIIHHIIHIHHHHHIHF?HHIHHHIIIIIIIHHIIIIIIIIIIIHCIIIIIHHFHIGIHIHHHIHCHIIHHGIHHHIIIIIIIIIIHIIIIIHIHIHHHHIIIIIIIHHHIIHCIHHIHHGDHIHHFHEIHIIIIIIIIIHIIIIIIIIIHHIIGIIIIIIIHIIHHIDADDD
@HISEQ:969:HM2KJBCX2:2:1101:7941:15465 2:N:0:ACTATGCA
GCCCAAGTTCACCCCAACTATCCCTATTAATCATTACATCGATCCTAGAAACCAACAAAATAGAATGCGATGTCCTATTTCATTATTCCATGCTAATGTATTCAAGCGTGAGCCTGCTTTAAACACTCTAATTTTTTCAAGGTAACAGTCCTAATTCCCTATAACATCAAATAAATGACATTATAGTTCTTTAGAAGGTGAGAACCAATAAAATCAGTACATACCAAGGCATGACCAACTAATTGATCCCGAAGTTCAACTACGAGCTTTTTAACTGCAACAACTTTAATATACGCTATTGGAGCTGGAATTACCGCGGCTGCTGGCACCAGACTTGCCCTCCAA
+
D@@@BHEHIIHHHHHHIIIHHHGIIIIIIIIIIIIIIIIIIIIIIIIIIIIIGHIIIIIIIHHFEHIIIIIHHHHFEGHHIIHIIHI1FHIIIIIIIIIIIIIIIHIGHIIIIFHHIIIIIIIIIIIHIIIIHIIIIIIIIIIIIIHIIIIIIIHIHIIIIIIHIIIHHIIIIIIIIIIIHIIIIIIHIHIIHIIIIIIIIIIIIIIIIIHIIIIIIIIIIGHIIIIIIIIIIIIIIIIIIIHIIHGHGIHIIIIIIIHHIIIIIIIIIIHIIIIIIIIHIIIIIIIIIIIIIIIIIIIIIIIIIIIIIIIIIIIIHIIIIIIIIIHIIIIIIIIIIHHIBDDBD
@HISEQ:969:HM2KJBCX2:2:1101:19804:14430 2:N:0:ACTATGCA
GCCCAAGTTCACCCCAACTATCCCTATTAATCATTACGTCAATCCTAGAAACCAACAAAATAGGATCGAACGTCCTATTTCATTATTCCATGCTAATGTATTCAAGCGTTAGCCTGCTTTAAACACTCTAATTTTTTCAAAGTAACAGTCCTGTTTCCCTGCAACACCAAATTAATGACATTACAGTTCTTCAAGAAGGAGGAATCAGTAAAGCCAGTACACACCATTGGCACGACCAACCTACTGACCCCGAAATTCAACTACGAGCTTTTTAACTGCAACAACTTTAATATACGCTATTGGAGCTGGAATTACCGCGGCTGCTGGCACCAGACTTGCCCTCCAA
+
DDDDDIHIIIIIHIIIIIIIIIIIIIIIIIHIIIIGIIIIIIIIIIIIIHIIIIIIIIIIIEHHIIIIIIHIIIIIIIHIIIIIIIHIHIIGHIIIIIIIIIIIIIIIFHIIIIIIIIIIIIIIIIIIIIIIIIIIIIIIIIHIIHIHHIHIIIIIIIIIIIIIIIIIIIIHHIHHIIIIIIIIIIIIIIIIIIIIIIIIIIHIIIIIIIIIIIIHIIIIIIIIIIIIIIIIIIIIIIHIIIIIHIIIIIIIIIIIIIIIIIIIIIIIIIIHIIHIIIIIIIIIIIIIIIIIIIIIHIIIIIIIIIIIIIIIIIIIIIIIIIIIIIIIIIIIIIIIIIIIIDDDDD
@HISEQ:969:HM2KJBCX2:2:1101:3414:16704 2:N:0:ACTATGCA
GCCCAAGTTCACCCCAACTATCCCTATTAATCATTACGTCGATCCTAGAAACCAACAAAATAGGATCGAACGTCCTATTTCATTATTCCATGCTAATGTATTCAAGCGTTAGCTTGCTTTAAACACTCTAATTTTTTCAAAGTAACAGTCCAAATTCCCCGCAACACCAAATTAATGGCATTACGGATCATCAGGAAGGAGGAATCAGTGAGACCAGTACATACCAGAGGCATGACCAATCTACTAACCCCTAAATTCAACTACGAGCTTTTTAACTGCAACAACTTTAATATACGCTATTGGAGCTGGAATTACCGCGGCTGCTGGCACCAGACTTGCCCTCCAA
+
DDDDDIIIIIIIIIIIIIIIIIIIIIIIIIIIIIIIIIIIIHIIIIIIIIHIIIIIHIIIIHHHFHIIGIIIIIIIIIIHIIIIIHIIHIIIHIIIIIIIIHIIIIIIIIHEIIIHHIIIIHIHIIIGIIIIIIIIIHIIIIHIIIIIIHIIHIIHIIIIIIIIIIIIIIIIIIIIIIIIIHIIIIIIIIIIHIIIIHIIHIIIIIIIIIIIIIIIIIIIIIIHIIIIIIIIIIIIIIIIIIIHHIIIIIIIIIIIIIIIIIHIIIIIHIIIIIIIIIIIIIIIIHIIIIIIIHIIIIIIIIIIIIIIIIIIIIIIIIIIIIIIIIIIIIIIIIIIIIIIIDDDDD
@HISEQ:969:HM2KJBCX2:2:1101:20342:17173 2:N:0:ACTATGCA
GCCCAAGTTCACCCCAACTATCCCTATTAATCATTACGTCGATCCTAGAAACCAACAAAATACAATCAAACGTCCTATTTCATTATTCCATGCTAATGTATTCAAGCGTGCGCCTGCTTTAAACACTCTAATTTTTTCAAAGTAACAGTCCTGATTCCCCACGACACCAAATTAATGACATCGCGGTTCTTCAGAAGGTAGGAACCAATAATGCCAGTGCATACCGAAGCACGACCGACAATCTGATCCCGAAATTCAACTACGAGCTTTTTAACTGCAACAACTTTAATATACGCTATTGGAGCTGGAATTACCGCGGCTGCTGGCACCAGACTTGCCCTCCAA
+
D@DD?G@G1<DEE@?@C0GH1<GGEHHI@<GHHEE1D1<C<<1DG<C<F@F@H@@GEC@FGE1<DGGCE1CC<D@EGC1DHC1<C1<<FG?1CFHHGHHEHHHHHDD@DHHDHHEGGHFFG@1HGIGHIFEEB(?GBHGGHHB8DE?IHHHEFH@EIGHGGHEHHHG0HEEFDEEE8GHHCIIIIHIIHHHHHFIHIHII;GEHIFHHEHHHHIGIIGIIIIGIIFHGHFHEHCHIHIHHDEHFHHHCHHHIHHHHEIIIHEHHEIIHGHIIIIIIHHHEIHDGHGEHIIHGEHIHHIIIIHIIIHHIIHIIIHGIIHHHHHIHIHHHEHIIIIIIIIIICDDDD
@HISEQ:969:HM2KJBCX2:2:1101:10808:17301 2:N:0:ACTATGCA
GCCCAAGTTCACCCCAACTATCCCTATTAATCATTACGTCGATCCTAGAAACCAACAAAATAGAATCAAACGTCCTATTTCATTATTCCATGCTAATGTATTCAAGCGTAAGCCTGCTTTAAACACTCTAATTTTTTCAAAGTAACTGTCCTGATTCCCCACGACACCAAATTAATGACATCGCGGTTCTTCAGAAGGTAGGAACCAATAATGCCAGTGCGTACCGAAGCACGACCAACAATTTGATCCCGAAATTCAACTACGAGCTTTTTAACTGCAACAACTTTAATATACGCTATTGGAGCTGGAATTACCGCGGCTGCGGGCACCAGACTTGCCCTCCAA
+
DADDDIIHH?GHIIIHIIIIIIIIIHIIIEHIHIIIHIIHIHIIIIIHGIIIIIIHIIGHH?HIHHIHHHIHIHIIFIIIHHHIIII?HHGIGGHHHHHIICIHHHFHHIIIHIIIIIIIIIIIIHHHIHIIIIHHGHFIIIIIIG1IIIIIHHHIHHHCHHHHHHIIIHIIIHHIHGHHHHGHHHHIFIIIIIHIHIIHHHIIIIIIIIHIIHIIIIIIIIIHGIIIHIIIHIHIIIIIHHHHIHDIHHHIIIHHIIIHIIIIIIIIHIHHIIIIHHIIIHHHIIIIHIIIHIHIIIIIIIIGIIHIIIIIIIHHIIIIIHIIIIIIIIIIIIIIIIIIDDDDD
@HISEQ:969:HM2KJBCX2:2:1101:19125:18628 2:N:0:ACTATGCA
GCCCAAGTTCACCCCAACTATCCCTATTAATCATTACGGTGATCCTAGAAACCAACAAAATAGAATCATGCCGTCCTATTTTATTATTCCATGCTAATGTATTCAAGCAAAATGCCTGCTTTAAACACTCTAATTTTTTCAAAGTAAAGGTCCTGGTTCCCCGCGACACCCAATTAAGGGCATCGCGGTTCTCCAGAAGGTGAGAAATTGACTACACCAGTTCATACCCCTTAAGGCACGACCGATGTGTCAATCCCGAAATTCAACTACGAGCTTTTTAACTGCAACAACTTTAATATACGCTATTGGAGCTGGAATTACCGCGGCTGCTGGCACCAGACTTGCCCTCCAA
+
DDDDDIIIIIIIHIIIIIIIIIIIIIIIIIIIIIIIIIIIIIIIIIIIIIIIIIIIGHIIIIIHHIIIIIGHIIGIIIIIIIIIIIIIIGIIIIIIIIIIGDHHIIHIIIIIIIIIIIIIIIIIIIHIIIIIIIIIIHIIIIIIIIIIIIIIIIIIHIIIIIIIIIIIIIIIIIIIIIIIIIIIIIIIIIIIIIIIIIIIIIIIIIIHIIIIIIIIIIIIIIIIIHIIIIIIIIIIIIIIIIIIIIIIIIHIIIIIIIIIIIIIIIIIIIIIIIIIIIIIIIIIIIIIIIIIIIIIIIIIIIIIIIIIIIIIIIIIIIIIIIIIIIIIIIIIIIIIIIIIIIIIIIIDDDDD
@HISEQ:969:HM2KJBCX2:2:1101:10194:19112 2:N:0:ACTATGCA
GCCCAAGTTCACCCCAACTATCCCTATTAATCATTACGTCAATCCTAGAAACCAACAAAATAGGATCAAACGTCCTATTTCATTATTCCATGCTAATGTATTCAAGCGTTAGCCTGCTTTAAACACTCTAATTTTTTCAAAGTAACAGTCCTGTTTCCCTGCAACACCAAATTAATGACATTACAGTTCTTCAAGAAGGAGGAACCAGTAAAGCCAGTGCATACCAGAGGCACGACCAACCTACTAATCCCGAAATTCAACTACGAGCTTTTTAACTGCAACAACTTTAATATACGCTATTGGAGCTGGAATTACCGCGGCTGCTGGCACCAGACTTGCCCTCCAA
+
DBDADIIIIIIHHIIHIIHEGHHIHIIIHIGHIGHFIIHIDHHIIIIHGIIHCHHIIIHHHHFHHHIIIHFHIIHIIHEFEHHHIIIHIIIIHIEHIHHHFHHHIIIIIIIHIIIIIIHHHHIHIHIIIIHFIHIIIHHIIIIIGHIIHIIIHHIHHHIIHIIHHHHHGHHHHIIIIHHHIIIIIIIHIIIHIHIIIIIIIIIIHHIIHHIIIIIIIIIIIIIHIIIIIIIIIIIIIHHIHGHHHIHHIGIHIGIHIIIIIIIIHHIIIIIIIIHIIIIIIIIHIIIIHHIIIIIIIIIHIIIGIIIIIIIIIIGIIIIIIIHIIIIIHIIIIHIIIIIHFDCDDB
@HISEQ:969:HM2KJBCX2:2:1101:2705:18858 2:N:0:ACTATGCA
GCCCAAGTTCACCCCAACTATCCCTATTAATCATTACATCGATCCTAGAAACCAACAAAATAGAATCGGATGTCCTATTTCATTATTCCATGCTAATGTATTCAAGCGTGAGCCTGCTTTAAACACTCTAATTTTTTCAAGGTAACAGTCCTAATTCCCCGTGACACCAAATTAATGGCATTACGGTTCTTTAGAAGGTGAGAAATCAATAATATCAGTACATACCAACGGCATGACCGAAACATTGATCCCGAAATTCAACTACGAGCTTTTTAACTGCAACAACTTTAATATACGCTATTGGAGCTGGAATTACCGCGGCTGCTGGCACCAGACTTGCCCTCCAA
+
@0D<<1<<<GCCHCC<CCGCHI1DCFFHECGCE@C<<<FH=F1<0FC<1<<D1<1<1<11<DH1G1<F000<1<<<G<<F@@@G1<1<FHH@11<<GHHE@<?@<<HHEHEC?HGFFFHEHA<GBB<FB<B<@<G@GGHEFF<D@EE@E@EEGGHHHCGFHGCCHHGHHHHHIHEHFIIIIHEDHCC@F?HHEHGG0@C@FG5HHFHF<C@HHIIHGFEHGEFDHHHIIIIHHHHHHHEHGGFF?DHDHCEF1@GEECIHHHECEEEEHEGHHF@DHHEIHIHHHHF@GGIGHGIIHHCHGGHEHEHGCCHHEHCHIHIIHFIHHGEIHHHHHHHHEIHHHHDDAAD
@HISEQ:969:HM2KJBCX2:2:1101:18723:18764 2:N:0:ACTATGCA
GCCCAAGTTCACCCCAACTATCCCTATTAATCATTACGTCAATCCTAGAAACCAACAAAATAGGATCAAACGTCCTATTTCATTATTCCATGCTAATGTATTCAAGCGTGTGCTTGCTTTAAACACTCTAATTTTTTCAAAGTAACAGTCCTGATTCTCCATGACACCAAATTAATGACATCACAGTTCATCAGAAGGGAGAAATCAATGATGTCAGTACATACCAAAGGCATGACCGGCACCTTGATCCCGAAATTCAACTACGAGCTTTTTAACTGCAACAACTTTAATATACGCTATTGGAGCTGGAATTACCGCGGCTGCTGGCACCAGACTTGCCCTCCAA
+
B@DDDIIIIIHFHIIHIIIHIIIIIIIIHIIIIIIIIIIIIIIIIIHIIGIIIIIHGHHIHIHIIHHIIIGIHIIIIIHIIGHHIIGHGHIHGIIIIIHIHHIIIHIIIIIIHHIIHHIHIIIIIGHIIHHHIHHHHHIIIIHIIIHIHFHIIIIHIIIIIIIHHIIIIIIIIIIIIHIIIIIIIIIIIIIIIIIIIIIIIIIIIHIHIIIIIIIIIIIIIIIIIIIIIIIHIII<IIIIIIIIHIIIIIIIIIIIIIIIIIHIIIIIIIIIIHHHIIHIIIIIIIIIIIIHIIHIIIIIHHIIIIIIIIIIIIIIIIIIIIIIIIIIIIIIIIIIIIIIIDDDDD
@HISEQ:969:HM2KJBCX2:2:1101:1814:19643 2:N:0:ACTATGCA
GCCCAAGTTCACCCCAACTATCCCTATTAATCATTACGGTGATCCTAGAAACCAACGAAATAGAATCAGTCCGTCCTATTTCATTATTCCATGCTAATGTATTCAGACGATAGTCTGCTTTAAACACTCTAATTTTTTCAAAGTAACAGTCCTGATTTCCAATCACACCAAATAAATGGCATGAAAGTTCCTCAGAAGGTAGAGATCCATCTCACCAGTGCAGACAATTAAGCCTGACCAATGGGTAGACCCCGAAGTTCAACTACGAGCTTTTTAACTGCAACAACTTTAATATACGCTATTGGAGCTGGAATTACCGCGGCTGCTGGCACCAGACTTGCCCTCCAA
+
DDDDDIIIIIIIIIIIIIIIIGHIIIIIIIIIIIIIIIIIIIIIIIHIIHHIIIIIIIIHIIIHHIIHHHHIIIIIIIHHIIIIIGIIIHHIHIHGIIIIIHHIIHHHIIIIIIIIHIHHIIIIHIIIIIIGIIIIHIIHHGIIIIIIIHHIIIIIIIIIIIIIIIHIGHIIIIIIHHHIIIIIIIIIIIHHIIIIIIIIIIIIIIIIIIIIIHIIIIIIIIIIIIIIIIIIIIIIIIIIIIIIHIHIIIIIIIIIIIHIIIIIIIIIIIGIIIIIIIIIIIIIIIIIIIIIIIIIIHIIIIIIIIIIIIIIIIIIIIIIIIIIIIIIIIHIIIIIIIIIIIIDDDDD
@HISEQ:969:HM2KJBCX2:2:1101:15966:19089 2:N:0:ACTATGCA
GCCCAAGTTCACCCCAACTATCCCTATTAATCATTACGTCAATCCTAGAAACCAACAAAATAGAATCAAACGTCCTATTTCATTATTCCATGCTAATGTATTCAAGCGTGAGCCTGCTTTAAACACTCTAATTTTTTCAAAGTAACAGTCCTGATTCCCCACAACACCAAATAAATGACATCGTGGTTCGTCAGAAGGGAGAAACCAACAATACCAGTACGTACCGAGGCACGACCGACATGATAGTCCCGAAATTCAACTACGAGCTTTTTAACTGCAGCAACTTTAATATACGCTATTGGAGCTGGAATTACCGCGGCTGCTGGCACCAGACTTGCCCTCCAA
+
D@?DDEFHHHIIHHIIIIIIIIIIIHHHHIGIIIHIIHHHIIIHHEHHHIIIEHIIICH?GHIHIIIIIIIFHGDEHIIH1<@GCHHIGHHECCHHHHHIH?HHHHFHEHHIIGIHH@FGHIHHHHFIIIIIICGCHHIIIHHHIIIHHIIHHHHIHIIIHIIHHHHHIIIHHIHIIIIHHIIIIIGIIIIGIII;IIIIIIIIIIIIIHIIIIHIIIIHIIIIIIIIIIIIIIIIIIIIIIIHGIIHIIIIIIHGIIIIIIIIIHIIIIIIIIIIIIIIIIIIHIIIIHIIIIIIIIIIIIIIIIIIIIIHIIHIIIHIIIIHEEHIIIGIIIIIIIIICDDDD
@HISEQ:969:HM2KJBCX2:2:1101:5924:19392 2:N:0:ACTATGCA
GCCCAAGTTCACCCAACTATCCCTATTAATCATTACGTCAATCCTAGAAACCAACAAAATAGGATCAACGTCCTATTTCATTATTCCATGCTAATGTATTCAAGCGCGAGCCTGCTTTAAACACTCTAATTTTTTCAAAGTAACAGTCCTGATTCCCCACCACACCAAATTAATGACATGATGGTTCGTCAGAAGGTAGAAATCAGTAACACCAGTACGTACCGAAGGCACGACCAGCGTACTAATCCCGAAATTCAACTACGAGCTTTTTAACTGCAACAACTTTAATATACGCTATTGGAGCTGGAATTACCGCGGCTGCTGGCACCAGACTTGCCCTCCAA
+
DDADDHIHHHFHIIIIHIHHIIIIFHFIIHIIIIIIIEEHHEHHIGHIIHIIICHHFIHIIIHH@GEGHIIIIIIHIIIIIIIIHIIIIIIIIIIIIIIIIHHIIIGEHHIIGIIIIIIIIIGGIHIFIIIIIIII=IIIIIII>IIIII<FHHIIII;H:IHHIIIIIIIIIHHHIIIHHEHIIIHIIIH:GIH<HIIIIIEIIIIIIHHIIIIIIIHIIIHHHIIIIIIIIIIIIGIGIHFHHIIIHIIIHIIIIHIIIIIIIIIIIIIIHIIIIIIHIHIIIIIIIHHHIIIIIIIIIIIIIIIIIIIIIIIIIIIIIIIIIIHIIIIIIHIIIIIDDDDD
@HISEQ:969:HM2KJBCX2:2:1101:13634:19659 2:N:0:ACTATGCA
GCCCAAGTTCACACCAACTATCCCTATTAATCATTACGTCAATCCTAGAAACCAACAAAATAGGATCAACGTCCTATTTCATTATTCCATGCTAATGTATTCAAGCGCGAGCCTGCTTTAAACATTCTAATTTTTTCAAAGTAACAGTCCTGATTCCACGCCACACCAAATTAATGACATGATGGTTCGTCAGAAGGTAGGAACCAGTAACACCAGTACGTACCTAAGGCACGACCAACGTACTGATCCCGAAATTCAACTACGAGCTTTTTAACTGCAACAACTTTAATATACGCTATTGGAGCTGGAATTACCGCGGCTGCTGGCACCAGACTTGCCCTCCAA
+
@0@0<@1<<<D111<EFHI@G1<CF1<C?FH1@GH?<1<1<<<<F<CCCG111<DD1<G@CH??@1DG1<0<<D0GCFHH1C1G111<1<1<<C1<1<GHF@EHCFC/8</C/D6FDG1G0E2D%1@<@EHABB8/<F@GCGGF?GE?D?C1FHIHD$H3DCGIIIHHIIHIHEHIHHFF<CCEA<IHGIHIIIIIFEHHGHCGGIIIHEG@CHHGIHCCHHG=HCHFHCHHGHDEIIHIHHGDEH<D:EGIIHHEF<0@E<@EF1EIIIHIHHHEHEHGGCCC1GGIHEG0CHEHHHHFCIGC1HEFECCCCGHDF?IIHHHEFIHHCHEFHHEGC<IH@DDDD
@HISEQ:969:HM2KJBCX2:2:1101:21074:19788 2:N:0:ACTATGCA
GCCCAAGTTCACCCCAACTATCCCTATTAATCATTACGTCGATCCTAGAAACCAACAAAATAGAATCAAACGTCCTATTTCATTATTCCATGCTAATGTATTCAAGCGCGAGCTTGCTTTAAACACTCTAATTTTTTCAAAGTAACAGTCCTGATTTCCCGCGACACCAAATTAATGACATCGTGGTTCGTCAGAAGGGAGAAACCAATAATGCTAGTACGTACAAAGTACGACCGACATATTAGTCCCGAAATTCAACTACGAGCTTTTTAACTGCAACAACTTTAATATACGCTATTGGAGCTGGAATTACCGCGGCTGCTGGCACCAGACTTGCCCTCCAA
+
DDDDAHIEGHHIHHHHHIHHHHIIIIFHIHGEHEHHHHEHHHIGIIHGGIIIHIIFHHIIGHHIHDGEHIHH<DC0FHH?HHHEHG11CC<DHCFHHHFFGCHHGIIHDFHHEHHHHHHCFHHFEHEGEHIIHIHHHFIHHHGHGHHHIIIHHIHGHHIGIIIIIHIIIHIIIHIIHGIHIHIIHIIIIIIIHIHIIIIIIIIIGIIIIIIIIIHIIHIIIIIIIIIIIIIIIG?IIIIGHHFIIIIGIIIIIHIIIIIIIIIIIIIIIIIIIIHIHIIIIIIIIIIIIIIIIIIIIIIIIIIIIIIIIIIIIIIIIIIIIIIIIIHIIIIIIIIIIIIDDDDD
@HISEQ:969:HM2KJBCX2:2:1101:13792:20173 2:N:0:ACTATGCA
GCCCAAGTTCACCCCAACTATCCCTATTAATCATTACGGTGATCCTAGAAACCAACAAAATAGAACCATGCCGTCCTATTCTATTATTCCATGCTAATGTATTCGAGCAAAAATGCCTGCTTTAAACACTCTAATTTTTTCAAGGTAAAGGTCCTGGATCCGCAAGACACCCAATAAAGGACATCAAGTTTCTCCAGAAGGTGAGAAATCAACAGTAACAGTTCATACCCCTTAACGCATGACCGTCACGTCAATCCCGAAATTCAACTACGAGCTTTTTAACTGCAACAACTTTAATATACGCTATTGGAGCTGGAATTACCGCGGCTGCTGGCACCAGACTTGCCCTCCAA
+
DDDDDIIIIIIIIIIIIIHIIIIIIIIIIIIIIIIIIIIIIGHIIIIIIIIIIIIIGEHHIIHHHIIIIEHHIIHIIIIIHIIIIIIIHHIIIHIIIFHIHGHHIIIIIIHIIIIIIIIHIIIIIIIIIIIIIIIIIIIIIIIIIIIIIIIIHIIIIIIIIHIIIHIIIIIIIIIIHIIIHIHHHIIIIHHHIIIIIIIIIIIIIIIIIHIIIIIIHIIIIIIIIIHIIIIHIIIIIIIIIHIIIIIIIIIHIIIIIIIIGIIIIIIIIIIHIIIIIIIIIHIIIIIIIIIIIIIIIIHHHIIIIIIIIIIIIIIIIIIIIIIIIIIIIHIIIIIIIIIIHIIIIIIIDDDDD
@HISEQ:969:HM2KJBCX2:2:1101:16647:20514 2:N:0:ACTATGCA
GCCCAAGTTCACCCCAACTATCCCTATTAATCATTACGTCAATCCTAGAAACCAACAAAATAGGATCGAACGTCCTATTTCATTATTCCATGCTAATGTATTCAAGCGTTAGCCTGCTTTAAACACTCTAATTTTTTCAAAGTAACAGTCCTGTTTCCCTGCAACACCAAATTAATGACATTACAGTTCTTCAAGAAGGAGGAATCAGTAAAGCCAGTACACACCATTGGCACGACCAACCTACTGACCCCGAAATTCAACTACGAGCTTTTTAACTGCAACAACTTTAATATACGCTATTGGAGCTGGAATTACCGCGGCTGCTGGCACCAGACTTGCCCTCCAA
+
00<DDEGHIHHHCGC=CHHIHCCEHIHHE?CG@E@@@@<CCECH@CHHHEGC@CGEHIIG@1<<@H1CDG1C<<C@1CF@EE@1<11<D1FCCEHHGGHEHHEHG?HCIHE>ACA<?HFHFGEEEHEHHHHIHHGHHIIIIHGHHHHEGCHHE?HEHEIHHHHGCGCHGCHCHHHIHHIIHIHHHHIGIHHEFHIIHIIHFIIHIIHHIIIGI;IHIIFHHIIHGAIHIIIIIHIFG<<HIHGHFFHDDGHHEHHHGIIIIHIIIHIHIIIHHFEIIIIIHIHEIHHIIIIIIHIHHEHHHIHHHIIIIIHHHHIHHHEG@IIIHHHIIIHHHHIHHHHHHB@B@@
@HISEQ:969:HM2KJBCX2:2:1101:6802:20647 2:N:0:ACTATGCA
GCCCAAGTTCACCCCAACTATCCCTATTAATCATTACGGTGATCCTAGAAACCAACGAAATAGAACCAATCCGTCCTATTTCATTATTCCATGCTAATGTATTCAGACGTTAGCCTGCTTTAAACACTCTAATTTTTTCAAAGTAACAGTCCTGATTTCCTATCACACCAACTAAATGGCATGAAAGTTCCTCAGAAGGTAGAGATTTATCTCACCAGTACAGACAATTAAGCCTGACCAATGGGTAAACCCCGAAGTTCAACTACGAGCTTTTTAACTGCAACAACTTTAATATACGCTATTGGAGCTGGAATTACCGCGGCTGCTGGCAACAGACTTGCCCTCCAA
+
DDCDDIIIIIIIFHHHIHIIIEHIHHIIIIIHEHIIIHEHHHIIIIIIFHHHIIEHHEHCHHE?CGFHHHEHHIIIIFHEHHGHHIIIGHFHHIIGHIIGHIIIIHIHIIHICHHHIHIHHHHIGHIIHIHFHIHEHEHIGIIHHIHGIIIIIIIIIIHGIIIIIHHHHHFHIHHEHIIIGIIGIHIIIIIHIHHEHIIIIIHIIIIIGIGIHHHHHIIIIHIIIGHIIIGIIIIIIIIH9IHHHHDHHIIGIIHIIIIIHIIGIIIIHIIIHHHHIIIHHFIIIIHHHIIIHGIIIIIIIIHIIIIIIIIHIHIIIIIIIIIIIIIIIIGIIGIIIIIIIIIDDDDB
@HISEQ:969:HM2KJBCX2:2:1101:7054:20513 2:N:0:ACTATGCA
GCCCAAGTTCACCCCAACTATCCCTATTAATCATTACGTCGATCCTAGAAACCAACAAAATAGGTTCGATCGTCCTATTTCGTTATTCCATGCTAATGTATTCAAGCGTAAGCCTGCTTTAAACACTCTAATTTTTTCAAAGTAACAGTCCTGATTCCCCACGACACCAAATTAATGACATCGCGGTTCTTCAGAAGGTAGGAACCGATAATGCCAGTGCGTACCGAGGCACGACCAACAATTCGATCCCGAAATTCAACTACGAGCTTTTTAACTGCAACAACTTTAATATACGCTATTGGAGCTGGAATTACCGCGGCTGCTGGCACCAGACTTGCCCTCCAA
+
DDDDDIIIIHIIHIIIIIIIIIIIIIIIIIIIIIIIIIHIIIHIIIHHIFHHHIIIHIEEHHHIGHHHHHHIIGHHIHIIIHHHHHIHFHIIIHHIIIIHHIHIIIIIIIIIIIIIIIIIIIIIIIIIIIIIIIIIIIIIHIIIIIIIIIIIIIIIIIHIIIIIIIIIIIIHHIIIIIIIIIIIIIIIIIIIIIIIIIIIIIIIIIIIIIIIIIIIIIIIIIIIIIIIIIIIIIIIIIIIIIHGIIHIIIIIIIIIIIIIIIIIIIIIIIIIIHIIIIIIIIIIIIIIIIIIIIIIIIIIIIIIIIIIIIIIIIIIIIIIIIIIIIIIIIIIIIIIIIIIDDDDD
@HISEQ:969:HM2KJBCX2:2:1101:7641:21300 2:N:0:ACTATGCA
GCCCAAGTTCACCCCAACTATCCCTATTAATCATTACGTCAATCCTAGAAACCAACAAAATAGGATCGAACGTCCTATTTCATTATTCCATGCTAATGTATTCAAGCGTTAGCCTGCTTTAAACACTCTAATTTTTTCAAAGTAACAGTCCTGTTTCCCTGCAACACCAAATTAATGACATTACAGTTCTTCAAGAAGGAGGAATCAGTAAAGCCAGTACACACCATTGGCACGACCAACCTACTGACCCCGAAATTCAACTACGAGCTTTTTAACTGCAACAACTTTAATATACGCTATTGGAGCTGGAATTACCGCGGCTGCTGGCACCAGACTTGCCCTCCAA
+
DDDDDIIIIIIIIIIIIIIIIIIIIIIIIIIIIIIIIIIIIIIIIIIIIIIIIIIIIIIHIHEHEHHIIIIIIHIIIIIIIIIIHIIIIIIIHHIHIIIIHGHIIHHHHIIIIGIIIIIIIIIIIIIIIIHIIIIIIIIIIIIIIIIIIIIHIIIIHIIIIIIIIIIIIIIIIIIIIIIIIIIIIIIIIIIIIIIIIIIIIIIIHIIIIIIIIIIIIIIIIIIIIHHIIIIIIIIIIIHIIIIHHIIHIIIIIIIIIIIIIIIIIHIIIIIIIIIIIIIHIIIIIIIIIIIIIIIIIIIIIIIIIHIIIIIIIIIIIIIIIIIIIIIHIIIIIIIIIIIIIDDDDD
@HISEQ:969:HM2KJBCX2:2:1101:15143:21342 2:N:0:ACTATGCA
GCCCAAGTTCACCCCAACTATCCCTATTAATCATTACGTCAATCCTAGAAACCAACAAAATAGGATCGAACGTCCTATTTCATTATTCCATGCTAATGTATTCAAGCGTTAGCCTGCTTTAAACACTCTAATTTTTTCAAAGTAACAGTCCTGTTTCCCTGCAACACCAAATTAATGACATTACAGTTCTTCAAGAAGGAGGAATCAGTAAAGCCAGTACATACCATTGGCACGACCAACCTACTGACCCCGAAATTCAACTACGAGCTTTTTAACTGCAACAACTTTAATATACGCTATTGGAGCTGGAATTACCGCGGCTGCTGGCACCAGACTTGCCCTCCAA
+
DDDDDIIHIIIHIHIHHHIIIIIEEEHHIGEC<GC<FGC1DCFHEGE@HH@G1FEEE@GEEH@C@CGCC1FD<G@CCHHIHEH?DGCE@<<D1<FFHHCIIHHHHHIHHHHHHIHGHIIHIHHHHHCIIIIHIIIIIHIIIIHHHGDHHIIIIIIIIIIIIHIIIHFHIHEHHIIGIIHIIIIIIIIHIIIIIIIIIIIII;HG0IIIIIIIIIIIIIHGIHIHGEHIIIIIIIHHIHFIIHGFHEDIIHIHIIIIIIIIIHIIIIIIIIIIHIHIGIIIIIIIIIHHIIIIIIIIIIIIHIIIIIIIIIIIIIIIIIIIIIIIIIIIIIIIIIIIIIIIIDDDDD
@HISEQ:969:HM2KJBCX2:2:1101:5645:21994 2:N:0:ACTATGCA
GCCCAAGTTCACCCCAACTATCCCTATTAATCATTACGGTGATCCTAGAAACCAACGAAATAGAATCAGTCCGTCCTATTTCATTATTCCATGCTAATGTATTCAGACGATAGTCTGCTTTAAACACTCTAATTTTTTCAAAGTAACAGTCCTGATTTCCCATCACACCAAATAAATGGCATGAAAGTTCCTCAGAAGGTAGAGATCCATCTCACCAGTGCAGACAATTAAGCCTGACCAATGGGTAGACCCCGAAGTTCAACTACGAGCTTTTTAACTGCAACAACTTTAATATACGCTATTGGAGCTGGAATTACCGCGGCTGCTGGCACCAGACTTGCCCTCCAA
+
BDDDCIIIIHGHIIIGIIIIIIHHHIIIIHHIHIHIIHIIIEFHIIHHIEHHHEHIHHIHHIHGHHIIIIIIHIHIIIIHIIIIIGHHIEHHHEHIIIIIIFHHIIHHIIHIIHHHHHHHHHHIHIIIIIHHIIIEIHIHGIIFHIIGHHHIIHHFHGHFHIIIIIIIHIIIIIIIIIIIIIIIHHIIIIHIHIIIIIIIHHIIIIIIHIIIIIIIIIIIIIIIIIIIIIIIIIIIIIIIIIIHGAEIHHIIIIIIIIIIGIIIIIHIIIIHIIIHFHIGIHIIIIIHFHHIIIIIIIIIIGIIIIIIIIIGIIHIIHIIIIIIIIIIHHIIIIIIHHIIIIIDADAD
@HISEQ:969:HM2KJBCX2:2:1101:10316:22702 2:N:0:ACTATGCA
GCCCAAGTTCACCCAACTATCCCTATTAATCATTACGGTGATCCTAGAAACCAACAAAATAGAACCATGCCGTCCTATTCTATTATTCCATGCTAATGTATTCGAGCAAAAATGCCTGCTTTAAACACTCTAATTTTTTCAAGGTAAAGGTCCTGGATCCGCAAGACACCCAATTAAGGACATCAAGTTTCTCCAGAAGGTGAGAAATCAACAGCGACAGTTCATACCCCTTAAGGCATGACCATCACGTCAATCCCGAAATTCAACTACGAGCTTTTTAACTGCAACAACTTTAATATACGCTATTGGAGCTGGAATTACCGCGGCTGCTGGCACCAGACTTGCCCTCCAA
+
DDDBDIIIIIIIIIIIIIIIIIIIIIIIHIIHIIIIIIHHIIIIIHHIIIIIIGIIIGHHIIIIIIIIHHHDHIHIIGGIIHIGHHHGCHIIEHHIEHHHHEGHHHIIHHIHHHHHIIIIIIIIIIIHEHHIHIHHHHHIIIIIIIIHIIIIIIIIIIIHIHIHHHGGHGIIIIIIIIIIIIIIIHIIHHIIIIIIIHIIIIIIIIIIIHIIHII<I<IIIHIIIIHIIIIIHIIIIIIIIIIIIIIIGHHIIIIIIIIIIIIIHHHHHHIIIIHIIIIIIIIIIIIIIIIIHIIIIIHGIIIIIIIIIIIIIIIIIIIIHHIIIIIIIIIIIIIIIIIIIIIIIIIDDDDD
@HISEQ:969:HM2KJBCX2:2:1101:5299:22477 2:N:0:ACTATGCA
GCCCAAGTTCACCCAACTATCCCTATTAATCATTACGGTGATCCTAGAAACCAACGAAATAGAATCAGTCCGTCCTATTTCATTATTCCATGCTAATGTATTCAGACGATAGTCTGCTTTAAACACTCTAATTTTTTCAAAGTAACAGTCCTGATTTCCCATCACACCAAATAAATGGCATGAAAGTTCCTCAGAAGGTAGAGATCCATCCTACCAGTGCAGACAATTAAGCCTGACCAATGGGTAGACCCCGAAGTTCAACTACGAGCTTTTTAACTGCAACAACTTTAATATACGCTATTGGAGCTGGAATTACCGCGGCTGCTGGCACCAGACTTGCCCTCCAA
+
DDADDIICHHIHIEHHIIIIIHHIIIIIIHFHHHIHIIHIIIIIIEHHGHGH@EHGHCHHHHHGHHHDF1F=FH?HHHHHECFHFHHHFHCCGHHCHHIIHGHIHHIIIHFGGFIIIIHHHFEEIHIHIGHHIIIHIHHGHIIIIIHHFIHIIIHHHFHHHHIIIIIHGFCHHGHHIHHIIHGIIIIHGHHHIIIHIHHIHHHHHHIIIHIIIHHHHHIHHFFHHIHHHHCHHHHEGHGIIHEHHFEHHHHHHHHEH?IIHGHHGIHCIIHHHIHGHIIIHIIIIHGEIHIIHDIHIHIIHEGHFHIIIIIIHGIHIIIHHIIIIIIIHHHGHHHIHHDGIIDDBDD
@HISEQ:969:HM2KJBCX2:2:1101:20777:23057 2:N:0:ACTATGCA
GCCCAAGTTCACCCCAACTATCCCTATTAATCATTACGTCAATCCTAGAAACCAACAAAATAGGATCAACGTCCTATTTCATTATTCCATGCTAATGTATTCAAGCGCGAGCCTGCTTTAAACACTCTAATTTTTTCAAAGTAACAGTCCTGATTCCCCACCACACCAAATTAATGACATGATGGTTCGTCAGAAGGTAGAAATCAGTAACACCAGTACGTACCGAAGGCACGACCAGCGTACTAATCCCGAAATTCAACTACGAGCTTTTTAACTGCAACAACTTTAATATACGCTATTGGAGCTGGAATTACCGCGGCTGCTGGCACCAGACTTGCCCTCCAA
+
DDDCDIHHIIHIIFHIIIGHIIIIIIIIIIIIIIIIIIHIIIIGHIHIIIHHIHIIIIIHIIIHIIIIIHHHHIGHHIIIIIIIIIIIIIIIIHIIIHIIIEHHHHIDCHHIHHIHIIIIIIIGHIHIHHIHIIHIIHIIIIIHHIHHHEHHGHHIIIIHIIHHIIIIIIIIIIIIHIHIIIIIHIIIIIIIIIIIIIIHGHHIGHIIIIIIIHIIIHIIIIGIIIHIIIHIIIIIIIHIIIHHIHHIIHIHHGIIIIHIIHIIHHIIIIIHHCIIIIIIIHHIIIIIHIIIIIIIIHIHIIIIIIIIIIGIIIIIIIIIIIIIIIIIIIIHHIIIIIIIDDADD
@HISEQ:969:HM2KJBCX2:2:1101:17187:23494 2:N:0:ACTATGCA
GCCCAAGTTCACCCCAACTATCCCTATTAATCATTGCTCACAAATCCAAAAACCAACAAAATACGATAAACGAGCCCTAACTTATTATTCCATGCTAATGTATTCATAACTAACCGCCTGCTTTAAACACTCTAATTTTTTCAAAGTAAAGGTCCTGGATTGCGAACCCAACCCAGCAAAGGGCAGGAACGTTCTCCAGGAAGATGGTAAGCGCGCATCGGCACTCACACACGAAACCGTGGCGGGCCAAGCGCACTATACCAGAAATCCAACTACGAGCTTTTTAACTGCAACAACTTTAATATACGCTATTGGAGCTGGAATTACCGCGGCTGCTGGCACCAGACTTGCCCTCCAA
+
ADDDDIIHHIIIIIIIIIHIIHIIHIHHIIIII<DHIEHHIHII<FHHIHIIHIIIIHHH?EHIH1FHHHI<ECHHHIIIIFHHHHFHHHIHFCHG?HFFHDE@GH@GHIIHIIHIHIIIIIHEHFHHHHIIIIHIHIHFEIHHIIIIIIIIGHEHHHHHIIIIHHIIIHIIIIIIIHIHIIIHHIIIIIHIHIIHIIIGIIIIIIIII<IIIHIIHHIIIIIIIIHIIIIIHHIHIIGGIIIIIIIIIIIIHGHHHIIIIIIIIIHIIIIIIHIIIIHIIIIIIIIIIIIIIIIIIIIIIIIIHHIIIIIIIIIIIIIIIIIIIIHIIIIIIIIIIIIIIIIIIIIIIIIIIDDDDD
@HISEQ:969:HM2KJBCX2:2:1101:4289:23472 2:N:0:ACTATGCA
GCCCAAGTTCACCCCAACTATCCCTATTAATCATTACGTCGATCCTAAAAACCAACAAAATAGAATCAAACGTCCTATTTCATTATTCCATGCTAATGTATTCAAGCGCGAGCCTGCTTTAAACACTCTAATTTTTTCAAAGTAACAGTCCTGATTCCCCACCACACCAAATTAATGACATGATGGTTCGTCAGAAGGTAGAAATCAGTAACACCAGTACGTACCGAAGGCACGACCAGCGTACTAATCCCGAAATTCAACTACGAGCTTTTTAACTGCAACAACTTTAATATACGCTATTGGAGCTGGAATTACCGCGGCTGCTGGCACCAGACTTGCCC
+
DDDDDIIIIIHIIIIGHIIIIIIIIIIIIIIIIIIIHIIGHHIIIIIIEHIIIIIIIIHHIIHIIIIIIIIIHIIIIIIIHIIIHIIIIIIIIIIHHHHEHIIIIIIIHIIIIIIIIIIHHIIIIIIIIIIIIIIHIIGHHIIIIIIIIIIIIIIIHIIIIHIIIIIIIIIIIIIIIIHIIHIIIIIIIIIIIIIIIIIIIIIIIIIIIIIIIIIIIIIIIIIIIIIIIIIIIIIIIIIHIIIHIIIIIIIIIIIIIIIHIHHIIIIIIIIIIIIIIIIIIIIIIIIIIIIIIIIIIIIIIIIIIIIIIIIIIIIIIIIIIIIIIIIIIIIIIIIIDDDDD
@HISEQ:969:HM2KJBCX2:2:1101:14174:24189 2:N:0:ACTATGCA
GCCCAAGTTCACCCCAACTATCCCTATTAATCATTACGTCAATCCTAGAAACCAACAAAATAGGATCAAACGTCCTATTTCATTATTCCATGCTAATGTATTCAAGCGTTAGCCTGCTTTAAACACTCTAATTTTTTCAAAGTAACAGTCCTGCTTCCCTGCAACACCAAATTAATGACATTACAGTTCTTCAAGAAGGAGGAACCAGTAAAGCCAGTACATACCAGAGGCACGACCAACTTACTAATCCCGAAATTCAACTACGAGCTTTTTAACTGCAACAACTTTAATATACGCTATTGGAGCTGGAATTACCGCGGCTGCTGGCACCAGACTTGCCCTCCAA
+
DDDDDIIIIIIIIHIIIIIIIIIIIIIIIIIIIIIIIIIIIIIIIIIIIIIIIIIIIHHIIIHEHHHIHIIIIIIIIIIIIHIIFIIIIIIIIIIIIIIIIIIHIIIIIIIIIIIIIIIIIHHIIIIIIIIIIIIIIIIIIIIIIIHIIIIIIIIIIIIIIIIIIIIIIIIIIIIIIIIIIIIIIIIIIIIGIIIIIIIIIIIIHIIIIIIIIIIIIIIIIIIIIIIIIIIIIIIIIIIIIIIIHIIIIIIIIIIIIIIIIIHIIIIIIIIIIIHIIIIIIIIIIIIIIIIIIIIIIIHHHIIIIIIIIIIIIIIIIIIIIIIIIIIIIIIIIIIIIIIIIDDDDD
@HISEQ:969:HM2KJBCX2:2:1101:2666:24007 2:N:0:ACTATGCA
GCCCAAGTTCACCCCAACTATCCCTATTAATCATTACGTCAATCCTAGAAACCAACAAAATAGGATCAAACGTCCTATTTCATTATTCCATGCTAATGTATTCAAGCGTTAGCCTGCTTTAAACACTCTAATTTTTTCAAAGTAACAGTCCTGTTTCCCTGCAACACCAAATTAATGACATTACAGTTCTTCAAGAAGGAGGAACCAGTAAAGCCAGTACATACCAGAGGCACGACCAACCTACTAATCCCGAAATTCAACTACGAGCTTTTTAACTGCAACAACTTTAATATACGCTATTGGAGCTGGAATTACCGCGGCTGCTGGCACCAGACTTGCCCTCCAA
+
ADCDDIIIHHHIIGHHIHIIIIHIIIIIGIIIHIGHIIHIDHIIIIHIIIIIHIHI1CGIH@HHIIIIIIIIHCGHIIIIHIIIGHIIHHIEFHHIIIIIIIHHIIIIIIIIIIIHIIHHHHIHIIIHHHIIHIIIIIIIIHIIIHHIIIIIIIIHIIHHHIIIHHHIIIIHIIHHIIIIHIIHIHHHIIHIIIIHHIIHHIIIIIHIGIIIIIIIHIIHIHIIIIIGIIIIHHIHHIHIIIHHGIIHIIIIIIIHHHHDGIIIIIIIIIIIIIHIIIIIIHIIIIHIIIIIIHIIIHIHIIIIIIIIIIIIIIIIIIIIIIIIIIIIIIIIIIIIIHIIIDDDDD
@HISEQ:969:HM2KJBCX2:2:1101:2353:25234 2:N:0:ACTATGCA
GCCCAAGTTCACCCCAACTATCCCTATTAATCATTACGTCAATCCTAGAAACCAACAAAATAGGGTCAAACGTCCTATTTCATTATTCCATGCTAATGTATTCAAGCTAATGCCTGCTTTAAACACTCTAATTTTTTCAAAGTAACAGTCCTAACTCCCCATGACACCAAATAAATGAAATCATGGTTCGTCAGAAGGGAGAAATCAATGATACCAGTACGTACCAGAGGCACGACCGATATATTGATCCCGAAATTCAACTACGAGCTTTTTAACTGCAACAACTTTAATATACGCTATTGGAGCTGGAATTACCGCGGCTGCTGGCACCAGACTTGCCCTCCAA
+
DDDDDIHIIIIIIIIIIIIIIIIIIIIIIIIIIIIIIIIIIIIIIIIIIIIIIIIIIIIIIIIIIHIIIIIIIIGIIIIIIIIIIIIIIIIIHIHIHIIIIHIHIIIIIIIHIIIIIIIIIIIHIIIIIHIIHHIIIIIIHHIIIIIIIIIIIIIHIIIIIIIIIIIIIIIIIIHHIIIIIIIIIIIIIIHIIIIIIIIIIIIIIIIIIIIIIIIIIIIIIIIIIIIIIIIIIIIIIIIIIIHIHIIHIIIIIIIHHIIIHHHIIIIIIIIIIIIIIIIIIIIIIIIHIIIIIIIIIIIHHIIIIIIIIIIIIIIIIIIIIIIIIIIIIIIIIIIIIIIIIDDDDD
@HISEQ:969:HM2KJBCX2:2:1101:9824:25389 2:N:0:ACTATGCA
GCCCAAGTTCACCCCAACTATCCCTATTAATCATTACGGTGATCCTAGAAACCAACAAAATAGAATCATGCCGTCCTATTTTATTATTCCATGCTAATGTATTCAAGCAAAATGCCTGCTTTAAACACTCTAATTTTTTCAAAGTAAAGGTCCTGGTTCCCCGCGACACCCAATTAAGGGCATCGTGGTTCTCCAGAAGGTGAGAAATTGACTACACCAGTTCATACCCCTTAAGGCACGACCGATGTGTCAATCCCGAAATTCAACTACGAGCTTTTTAACTGCAACAACTTTAATATACGCTATTGGAGCTGGAATTACCGCGGCTGCTGGCACCAGACTTGCCCTCCA
+
DDDDDIIIIIIIIIIIIIIIIHIIIIIIIIIIIIIIIIIIIIIIIIIIIIIIIHIIIIIIIIHIIIIIIIHIIIIIIIIIIIIIIIIIIIGIIIIIIIIIGHHIIIIIIIIIIIIIIHIIIIIIIIIIIHIIIIIIHIHIIIHIIIIIIIIIIIIHHIIIIIIHHGHHHGIIIIIIHIIIIIIIIIIIIIIIIIIIIIIIIIIIIIIIIIIIIIIIIIIIIIIIIIIIIIIIIIIIIIIIHIIIIIIIHHIIIIIIIIIIIIIIIIIIIIIIIIIIIIIIIIIIIIIIIIIIIIIIIIIIIIIIIIIIIIIIIIIIIIIIIIIIIIIIIIIIIIIIIIIIHIIIIIDDDDD
@HISEQ:969:HM2KJBCX2:2:1101:18176:25824 2:N:0:ACTATGCA
GCCCAAGTTCACCCCAACTATCCCTATTAATCATTACGTCAATCCTAGAAACCAACAAAATAGGATCAAACGTCCTATTTCATTATTCCATGCTAATGTATTCAAGCGTGTGCTTGCTTTAAACACTCTAATTTTTTCAAAGTAACAGTCCTGATTCTCCATGACACCAAATTAATGACATCACAGTTCATCAGAAGGGAGAAATCAATGATGTCAGTACATACCAAAGGCATGACCGGCACCTTGATCCCGAAATTCAACTACGAGCTTTTTAACTGCAACAACTTTAATATACGCTATTGGAGCTGGAATTACCGCGGCTGCTGGCACCAGACTTGCCCTCCAA
+
DDDDCIIIIIIIIIIIIIIIIIIIIIIIIIIIIIIIIIIIIIIIHIIIIIIIIIIIIHIIIHHHIIIIIIHIIHIHHIHIIIIIIIIEHIIIIIIIIIIIIIIIIIIIIIIIIIIIIHHIIIIIIIIIIIIIIHIIHIIIIIIIIIIIIIHIIIIIHIIIIIHIIIIIIIIHIIIIIIIIIIIIIIHIIIHIIIIIIIIIIIIIHIIIIIIIIIIIIIIIIIIGIIIIIIIIIIIIIIIIIIIIIIIIIIIIIIIIIIIIIIIIIIIIIIIIIIIIIIIIIIIIIIIIIIIIIIIIIIIIIIIIIIIIIIIIIIIIIIIIIIIIIIIIIIIIIIIIIIIIIDDDDD
@HISEQ:969:HM2KJBCX2:2:1101:7869:26025 2:N:0:ACTATGCA
GCCCAAGTTCACCCCAACTATCCCTATTAATCATTACGTCAATCCTAGAAACCAACAAAATAGGATCGAACGTCCTATTTCATTATTCCATGCTAATGTATTCAAGCGTTAGCTTGCTTTAAACACTCTAATTTTTTCAAAGTAACAGTCCAAATTCCCCGCAACACCAAATTAATGGCATTACGGATCATCAGGAAGGAGGAATCAGTGAGACCAGTACATACCAGAGGCATGACCAACCTACTAACCCCGAAATTCAACTACGAGCTTTTTAACTGCAACAACTTTAATATACGCTATTGGAGCTGGAATTACCGCGGCTGCTGGCACCAGACTTGCCCTCCAA
+
DDDDDIIIIIIIIIIIIIIIIIIIIIIIIIIIIIIIHIIIIIIIIIHHIIIIIIIIIIIHIHHIHIIIIIIIIIIIIIIIIIIIIHIIIIIIHIIIIIHIHHHIIIIIIIIIHIIIIIHIIIIIIIHIIIHIIHHHIHIGIIIIIIIIIIIIIGIIIIIIIIIIHHHIIIIIIIIIIIIIIHIIIIIIIIIIIIIIIIIIIIIIHIIIIIIIIHIIIIIIIIIIIIIIIIIIIIIGIIIIIHGGFIHIIIIIIIIIIIIIIIHIIIIIIIIIIIIIIIIIIIIIIIIIIIIIIHIIIIIIIIIIIIIIIIIIIIIIIIIIIIIIHIIIIIIIIIIIIIIIIDDDDD
@HISEQ:969:HM2KJBCX2:2:1101:4367:25851 2:N:0:ACTATGCA
GCCCAAGTTCACCCCAACTATCCCTATTAATCATTACGGTGATCCTAGAAACCAACAAAATAGAACCAATCCGTCCTATTTCATTATTCCATGCTAATGTATTCAGACTATAGCCTGCTTTAAACACTCTAATTTTTTCAAAGTAACAGTCCTGATTTCCCAACACACCAAATTAATGACATGAAGGTTCTTCAGAAGGTAGAAATTCGCCACTACTGTACGGACCGTAAAGCCCGACCATAGGACAAATTTCGAATTTCAACTACGAGCTTTTTAACTGCAACAACTTTAATATACGCTATTGGAGCTGGAATTACCGCGGCTGCTGGCACCAGACTTGCCCTCCAA
+
DDDDDIIIIIIIIIIIIIIIIIIIIIIIIHIIIIIIIIIIIIIIIIIIIIIIIIIIIHHIIIHIIIIIIIIHHIIIIIIIIIIIIIIIIIIIIIIHIIIIIIIHIIIIIIIIIHIIIIIIIIIIIIIIIIIIIIIIIIHIHIIIIIIIIIIHIIHIIIIIIIIIIIIIIIIIIHIIIIIIIIIIIIHIIIIIIIIIIIIIIIIIIIIIIIIIHIIIIIIIIIIIIIIIIIIHIIIIIHIIIIIIIIHIIIIIIIIIIIIIIIIIIIIIIIIIIIIIIIIIIIIIIIIIIIIIIIIIIIIIIIIIIIIIIIIIIIIIIIIIIIIIIIIIIIIIIIIIIIIIIIIDDDDD
@HISEQ:969:HM2KJBCX2:2:1101:15008:26380 2:N:0:ACTATGCA
GCCCAAGTTCACCCCAACTATCCCTATTAATCATTACGGTGGTCCTAGAAACCAACAAAATAGAACCACAACGTCCTATTCTATTATTCCATGCTAATCTATTCAAGCAATAGCCCGCTTTAAACACTCTAATTTTTCCAAGGTAATGGTCCTGGCTCCCCAACACACCCAATTAAGGACATACTGGTTCACCAGAAGGAAGACCCGACAACAGGACAGTACTCGCCAAAGACGGACCGCCCGGCCAAGTCTAAAATTCAACTACGAGCTTTTTAACTGCAACAACTTTAATATACGCTATTGGAGCTGGAATTACCGCGGCTGCTGGCACCAGACTTGCCCTCCAA
+
DDCDDIIIIIHIHIIHIHIIIIHHIIIIIHHIIIHIHHHIIIIGIIIIIIIIIIIIHIIIIHHHHHHHHHHHDEHHIIIGGIHIIIIIIIIIIIIGIIHGIHGIIHHHIIHIIIEHHHEHHHEIIIIGIIHHIHHIHHIIHHIHHIIIIIIIHHGHIIHHIIIIIIHHHIIIFGHIIIHIIIIHIIIHEIIIIIIIHHHIIIIIIIIIIIIIIGGHHIIIIIIIIIHIIIIIIIIIIIIIHIIIIIIIIIHIIIIIIHIIIIHHIIIHHGIIIIIIIIIIIHIIHHIIIIIIIIHIIIIIIIIIIIIIIIIIIIIIIIIIIIIIIIIIIHIIIIHIHIIIHIDDDDD
@HISEQ:969:HM2KJBCX2:2:1101:6385:26545 2:N:0:ACTATGCA
GCCCAAGTTCACCCCAACTATCCCTATTAATCATTACGTCAATCCTAGAAACCAACAAAATAGGATCAAACGTCCTATTTCATTATTCCATGCTAATGTATTCAAGCGTTAGCCTGCTTTAAACACTCTAATTTTTTCAAAGTAACAGTCCTGTTTCCCTGCAACACCAAATTAATGACATTACAGTTCTTCAAGAAGGAGGAACCAGTAAAGCCAGTACATACCAGAGGCACGACCAACTTACTAATCCCGAAATTCAACTACGAGCTTTTTAACTGCAACAACTTTAATATACGCTATTGGAGCTGGAATTACCGCGGCTGCTGGCACCAGACTTGCCCTCCAA
+
DAA@@FCGHHHEG1EHGEHE1DGHHHHHHHIIHHC1FHHCHHEEGH?<CGHG@ECE111FHF11DECH@FH=1<EDGECHH@FHHHHFI?CEGEEFHEHHHCGE@C@HDGHHHHE?HHHHHFHHB@?GEEGGH8CCCHHFHEHHHGF1DC@EHECGHIHHEIIIIHHHFCGH@DD0HHGED@C?F/FHG@GHHHFCHCGHC<<DCCGHHEC?D1HFEDC11HFHEHHHHE=HGIIIHHHHF@A1GIHIIDGHHCIFHHGG@@EC<<ED1HIIHFDIIIHGD<?FF?IHHEEHHHDEECG@GG<HH?HHHHHIIIIIHIHHEHHIIIIHHHIIGIIIHIHE@D??DB
@HISEQ:969:HM2KJBCX2:2:1101:14862:26662 2:N:0:ACTATGCA
GCCCAAGTTCACCCAACTATCCCTATTAATCATTACGTCGATCCTAGAAACCAACAAAATAGAATCAAACGTCCTATTCCGTTATTCCATGCTAATGTATTCAAGCGTGAGCCTGCTTTAAACACTCTAATTTTTTCAAAGTAACAGTCCTGATTCCCCAAAACACCAAATTAATGGCATTAAGATTCGTCAGAAAGGAGAAACCAATAATATCAGTACGTACAAAAGCACGACCAATAAACCGGTCTCGAAATTCAACTACGAGCTTTTTAACTGCAACAACTTTAATATACGCTATTGGAGCTGGAATTACCGCGGCTGCTGGCACCAGACTTGCCCTCCAA
+
DADDDIIGHIHIHIIIIIIIIIIIIIIGIHHHIIIIIIIIIIHHIIIIIIIIIIIIHIHIHEHIHIIIIIHHHHIIIHIIIIIIIIIIGHIHIIIIIIIIHIIIIHIIIIIGIIIIHHHHHHGHHHHHHGIHIIHIIHIIIIIIIIIIIIIIHHIHIIIIIFIHIIHIIIHHIIIIIIIGIIIIIIIIIHIIIIHHIIIIIIHEEHIHHHFIIHIIIIIIIIIIIIIIIGIIHIIIIIIHFHCIIIIIIIIIIIIIIIIIIIIIIIIIHHEHIIIIIIIIIIIIIIIIIIIIIIIIIIIIIIIHIIIIIIIIIIIIIIIIIIIIIIIIIIIIIIIIIIHDDDDD
@HISEQ:969:HM2KJBCX2:2:1101:17658:27204 2:N:0:ACTATGCA
GCCCAAGTTCACCCCAACTATCCCTATTAATCATTACGTCAATCCTAGAAACCAACAAAATAGGATCAAACGTCCTATTTCATTATTCCATGATAATGTATTCAAGCGTTAGCCTGCTTTAAACACTCTAATTTTTTCAAAGTAACAGTCCTGTTTCCCTGCAACACCAAATTAATGACATTACAGTTCTTCAAGAAGGAGGAACCAGTAAAGCCAGTACATACCAGAGGCACGACCAACCTACTAATCCCGAAATTCAACTACGAGCTTTTTAACTGCAACAACTTTAATATACGCTATTGGAGCTGGAATTACCGCGGCTGCTGGCACCAGACTTGCCCTCCAA
+
DDDDDIIHIIIIIIIIIIIIIIIIIIIIIIIIIHIIIIIIIIIIIIIIIIIIIIIIIIIIIIHIIIIIIIIIHIHIIIIIIIIIIIIIIIHHIIIIIIIIIIHIIIIIIIHIIIIHIIIIIIIIIIIIIIIIIIIIIIIIHIIIIIIIIHIIIIIIIIIIIHIIIIIIIIIHIIIIIIIIIIIIIIIIIIIIIIIIIIIIIIIIIIIIIIIIIIIIIIIIIIIIIIIIIIIIIIIIIIIIIIIHGIIIIIIIIIIIIIIIIIIIIIIIIIIIIIIIIIIIIIIIIIIIIIIIIHIIIIIIIIIIIIIIIIIIIIIIIIIIIIIIIIIIIIIIIIIIIIIIIDDDDD
@HISEQ:969:HM2KJBCX2:2:1101:10548:26855 2:N:0:ACTATGCA
GCCCAAGTTCACCCCAACTATCCCTATTAATCATTACGTCAATCCTAGAAACCAACAAAATAGGATCAAACGTCCTATTTCATTATTCCATGCTAATGTATTCAAGCGTTAGCCTGCTTTAAACACTCTAATTTTTTCAAAGTAACAGTCCTGTTTCCCTGCAACACCAAATTAATGACATTACAGTTCTTCAAGAAGGAGGAACCAGTAAAGCCAGTGCATACCAGAGGCACGACCAACCTACTAATCCCGAAATTCAACTACGAGCTTTTTAACTGCAACAACTTTAATATACGCTATTGGAGCTGGAATTACCGCGGCTGCTGGCACCAGACTTGCCCTCCAA
+
BAADDIIFHIEHIIHHIHIHIIIIIIIFIEHHGIGIIIIIIIIGIIIGIIIHIIHIIHIIIIHHIHIHHIHHE@0EHHCHHIIHHHIHGHE?EHH?IIHIIHIIIIHHEHHHIIIIIHHHIIHIIIIIHHHHHIHHHHHHHIHHHHIIIIIHGHIIHIHIIIHHHHHHIHIIHHHIIHHIHIHHIIGIHIHIHIIIIHIIIIH:HIIHIIIIHHIIIIIIHHHIIIIGIIIIIIIHFGHIHIHHFF?AEHIIIHIIGIIIGIHHHIIIHIIIIIIIIIIHIIIIIHHIHIIIGIIIIIIIIHIIIIIIIIIIIIIIIIIIIIIIIHIIIIIIIIIHIIIIIDDDDD
@HISEQ:969:HM2KJBCX2:2:1101:20864:27098 2:N:0:ACTATGCA
GCCCAAGTTCACCCCAACTATCCCTATTAATCATTACGGTGATCCTAGAAACCAACAAAATAGAACCATGCCGTCCTATTCTATTATTCCATGCTAATGTATTCGAGCAAAAATGCCTGCTTTAAACACTCTAATTTTTTCAAGGTAAAGGTCCTGGATCCGCAAGACACCCAATTAAGGACATCAAGTTTCTCCAGAAGGTGAGAAATCAACAGCGACAGTTCATACCCCTTAAGGCATGACCATCACGTCAATCCCGAAATTCAACTACGAGCTTTTTAACTGCAACAACTTTAATATACGCTATTGGAGCTGGAATTACCGCGGCTGCTGGCACCAGACTTGCCCTCCA
+
DBDDDIHIIGHIIHHHHIHIIHIIIIIIIIGHHIIIIHIIIHIHIIIGHIIHHIIIHIIHIIGIHHIIIHFHHGDHFHHEHIIIGIHGHHIIFFFHIIHEHFGHGFHHHHHIIIHIHGIHHEHGFHHIHIHHIIIHHAGHHH@GGFHHGHEHHHHFHFHDHEGIHHHHHGIHHHHFHEHGGIIIIHHHHHGIIIIIIIIHIIIIIHHHHFHH<IHIIIIHE9HHIHIIIIIIHIIIHHHIIIIIIHIHHGDHHHIIIHIIIHIGHHIIIHHIHIIIIIIHHHHIIIIIIIHIIIIIIIIHGIIIIHIIIHHIIIIIIIIIIIIHHIIIIIIIIHHIIHHHHIIIHIIACDDD
@HISEQ:969:HM2KJBCX2:2:1101:2951:27203 2:N:0:ACTATGCA
GCCCAAGTTCACCCCAACTATCCCTATTAATCATTACGTCGATCCTAGAAACCAACAAAATAGGGTCAAACGTCCTATTTCATTATTCCATGCTAATGTATTCAAGCGTGTGCCTGCTTTAAACACTCTAATTTTTTCAAAGTAACAGTCCTGATTCCCCATGACACCAAATTAATGACATCACAGTTCGTCAGAAGGTAGAAATCAATAATACCAGTGCATACCGGAGGCACGACCAATATATTGATCCCGAAATTCAACTACGAGCTTTTTAACTGCAACAACTTCAATATACGCTATTGGAGCTGGAATTACCGCGGCTGCTGGCACCAGACTTGCCCTCCAA
+
DDDADHIHIIGCHHIHIIIHHIGGIHIHHHIHIIHHIHHHH<GHHIHIHHFIIIIIHHCCFCD11DGHHEHCF<@HHHIHGHGHIIHIIHHHHFHHIHIHHHFHHGHHHHIHIHHFHHHHEFHE;IIHHHHIIHHIIHFHHIHHIIIIHHHFHGIHHEIHHHHHHGHHIHHIIIHHHHHHHIIIHHHEHHIHIHHHHIIIGIIIHIGGHIIIIIIIIIHIIIICHIIIIHHIG<IIIIIIIIIIHIGIIHIIIIIIHIGHIIHIIHGIIIIIIIHIIIIHHGHIIHHIIIIIIIIIHIIIHHHHHHGHIIIIIGIHIIIHHIIIIIIIHHHFIHEIIIHIIDDDDD
@HISEQ:969:HM2KJBCX2:2:1101:13838:27719 2:N:0:ACTATGCA
GCCCAAGTTCACCCCAACTATCCCTATTAATCATTACGTCAATCCTAGAAACCAACAAAATAGGTTTGAACGTCCTATTTCATTATTCCATGCTAATGTATTCAAGCGTTAGCCTGCTTTAAACACTCTAATTTTTTCAAAGTAACAGTCCTGTTTCCCTGCAACACCAAATTAATGACATTACAGTTCTTCAGAAAGGAGGAATCAGCGAAACCAGTTCATACCAGTGGCACGACCAACCTGCTGACCCCGAAATTCAACTACGAGCTTTTTAACTGCAACAACTTTAATATACGCTATTGGAGCTGGAATTACCGCGGCTGCTGGCACCAGACTTGCCCTCCAA
+
DBBDDHHGHGGHIIIIHHIHCFCHGHHGHECGGHIIGHEHIIIHHIIIICHHIHIEEHCHHHFEDHC@GCC<DEGEHIHH@FEGIIHHEHHIIHHHHIIIIIHHIIIIIHIIIIIHHI@IHEHIIIIEIIIIHHHHHHHHHHHEHGHIHHIIHHIIIIIIHIIIIHEICFCGFIIIHHIIHIHIHIHFIIIIIIIHIHIHHIIIIIIHHIIHH>IHFDGIIHHHHI<IIHHHIHHIHHHHIIHHFIIGIIIIIGHIIHIIIIIIIHEIIIIIIIIIIIIIIHIIIHIHHIIIIIIHHHHIIFIIIIIIIIIIIIIIHIIIIIIIIHIHIIIIIIIIIIIIIDDCDD
@HISEQ:969:HM2KJBCX2:2:1101:17487:27959 2:N:0:ACTATGCA
GCCCAAGTTCACCCCAACTATCCCTATTAATCATTACGTCAATCCTAGAAACCAACAAAATAGGATCAAACGTCCTATTTCATTATTCCATGCTAATGTATTCAAGCGTTAGCCTGCTTTAAACACTCTAATTTTTTCAAAGTAACAGTCCTGTTTCCCTGCAACACCAAATTAATGACATTACAGTTCTTCAAGAAGGAGGAACCAGTAAAGCCAGTGCATACCAGAGGCACGACCAACCTACTAATCCCGAAATTCAACTACGAGCTTTTTAACTGCAACAACTTTAATATACGCTATTGGAGCTGGAATTACCGCGGCTGCTGGCACCAGACTTGCCCTCCAA
+
DDDDDIIIIIIIHIIIIIIIIIIIIIIIIIIIIIIIIIIIIIIIIIIIIIIIIIIIIIIIIIHIIIIIIIIIIIIIIIIIIIIIIIIIHIIIIIIIIIIIIIIIHIIIIIIIIIIIHIIIIIIIIIIIIIIIIIIIHIIIIIIIIIIIIIIIIIIIIIIIIIIIIIIIIIHHHHIIIIIIIIIIIIIHIIIHIIHIIIIIIIIHHIIIIIIHIIIIIIIIIIHIIIIIIIIIIIIIIIHHHHHHHGHEIIIIIIIHHIHIIIIIIIIIIIIIIIIIIIIIIIIIIIIIIIIIIIIHIHIIIIIIIIIIIIIIIIIIIIIIIIGIIIIHIIIIIIIIIIIIIDDDDD
@HISEQ:969:HM2KJBCX2:2:1101:7557:28221 2:N:0:ACTATGCA
GCCCAAGTTCACCCAACTATCCCTATTAATCATTACATCGATCCTAGAAACCAACAAAATAGAATCTGATGTCCTATTTCATTATTCCATGCTAATGTATTCAAGCGTAAGCTTGCTTTAAACACTCTAATTTTTTCAAGGTAACAGTCCTAATTCCCCATAACATCAAATAAATGACATTATGGTTCTTTAGAAGGTGAGAACCAATAAAACCAGTACATACCAAGGCATGACCGATTCCTTGATCCCGAAATTCAACTACGAGCTTTTTAACTGCAACAACTTTAATATACGCTATTGGAGCTGGAATTACCGCGGCTGCTGGCACCAGACTTGCCCTCCAA
+
DDDDDIIIIIIIIIIIIIIIIIIIHIIIIIIIIIIIIIIIIIIIHIIIIIIIIIIIIIIIIIIIIIIIIIIIIIIIIIIIIIIIIIIIIIIIIIIIIIIIIIHIIIIIIIIIIIIIIIIIIIIIIIIIIIIIIIIIHHIIHIIIIIIIIIIIIIIIIIIIIIIHIIIHHIIIIIIIIIIIIIIIIIIIIIIIIIIIIIIIIIIIIIIIIIHII;IIIIIIIIIIIIIIIIIHIIIIIIIIIHHIIIGIIIIIIIIIIIIIHIIHIIIIIIIHHIIIIIIIIIIIIIIIIIIIIIIIIIIIIIIIIIIIIIIIIIIIIIIIIIIIHIIIIIIIIIIIIIIDDDDD
@HISEQ:969:HM2KJBCX2:2:1101:6053:28540 2:N:0:ACTATGCA
GCCCAAGTTCACCCCAACTATCCCTATTAATCATTACGTCAATCCTAGAAACCAACAAAATAGGATCGAACGTCCTATTTCATTATTCCATGCTAATGTATTCAAGCGTTAGCTTGCTTTAAACACTCTAATTTTTTCAAAGTAACAGTCCAAATTCCCCGCAACACCAAATTAATGGCATTACGGCTCATCAGGAAGGAGGAATCAGTGAGACCAGTGCATACCGATGGCATGACCAATCTACTAACCCCGAAATTCAACTACGAGCTTTTTAACTGCAACAACTTTAATATACGCTATTGGAGCTGGAATTACCGCGGCTGCTGGCACCAGACTTGCCCTCCAA
+
BAADAHIHFCGIHIDHIHHIECHHIIIIGI@HIEHEGEHGEDFEHHHHIIIIHHIHHIEEGHHHCEHIIIGIIHHEHHHCGHHEFEHEHHEHHFCHHHHHIHHHIHHGHHHIGHCHFC%HHGGHFHHFHHHHHHHFHIHIHHHHHGHHHIHGGHBGEIIHHIIHHGIHHGHHHHGCIIHHHIHHHHHHHHIIFIFGIHHHIHHIHIIIGIHIIIIIIIIIHIIIHIHHIIIIHHHHHEFHIHHFFC<IIIIIIIIHHIHEGHEIIIIIHGHIHGCIIIIIHGIIHHHIIIIIHEIIHIIIIIIIIIIHHIHHHIIIHHGEHIIIHHIIIIIIIHIIIHHHIDDDDB
@HISEQ:969:HM2KJBCX2:2:1101:18761:28500 2:N:0:ACTATGCA
GCCCAAGTTCACCCCAACTATCCCTATTAATCATTACATCGATCCTAGAAACCAACAAAATAGAATCTGATGTCCTATTTCATTATTCCATGCTAATGTATTCAAGCGTAAGCTTGCTTTAAACACTCTAATTTTTTCAAGGTAACAGTCCTAATTCCCCATAACATCAAATAAATGACATTATGGTTCTTTAGAAGGTGAGAACCAATAAAACCAGTACATACCAAGGCATGACCGATTCCTTGATCCCGAAATTCAACTACGAGCTTTTTAACTGCAACAACTTTAATATACGCTATTGGAGCTGGAATTACCGCGGCTGCTGGCACCAGACTTGCCC
+
BDBDDHIIIIHIIIHHCHHFHHEHHCHHE?GHIHHHIFHH@HHIIIIHIIIIIHCHEHEFHIIIICFHIHHH<FGHIIHH1FCHFEHIGIIHHIIIHHHIIFHHIEHHIHHHGGGGHIHGHCFHHEHHHHIHHIIHICIIHHIHIIHEEHHIIIIHIIIHHHHIIIHHIHHFHF@HFHEEHFHIHIHGHHHHGIIIIHHHHGHGFIHHHHGFHIHFGIHFHIH?HHHHHHGHHEFHFD<@HEHG?HFCCCHCHHCF@GHHEC@GFEHIHEHHEFHHIIIHIIHIHIHHHEIIIIHHHHHF@G@HEEHEHIHCHHHDHFC@CGHFHHIHHEFHHGGDDBD@
@HISEQ:969:HM2KJBCX2:2:1101:16163:29154 2:N:0:ACTATGCA
GCCCAAGTTCACCCCAACTATCCCTATTAATCATTACGTCAATCCTAGAAACCAACAAAATAGGATCAAACGTCCTATTTCATTATTCCATGCTAATGTATTCAAGCGTTAGCCTGCTTTAAACACTCTAATTTTTTCAAAGTAACAGTCCTGTTTCCCTGCAACACCAAATTAATGACATTACAGTTCTTCAAGAAGGAGGAACCAGTAAAGCCAGTACATACCAGAGGCACGACCAACCTACTAATCCCGAAATTCAACTACGAGCTTTTTAACTGCAACAACTTTAATATACGCTATTGGAGCTGGAATTACCGCGGCTGCTGGCACCAGACTTGCCCTCCAA
+
DDDDDIIIIIHHHHIIIIIIIIIHIIIIIIIIIIIHIHHIIIIIIHIIHIIIIIIIGIIIIIHIHIIIIIHIIIIIIIIIIIIICGHHFIHIIIIIIIIIIIHIIIIIIIIIIIIIIIIIIIIIIIIIIIHHIHIIIIIIIIHIIIIIIIIIIHIIIIIIIIIIIHIHIIHHHIIIIIIIIIIIIIIIIIIIIIHHIIIIIIIIIIIIIIIIIIIIIIIIIIIIHIIIIIIIIIHIIIHIHHHGHIIHIIHIIIIHHIIIHHCEIIIIIIIHHIIIIIIIIIIIHHIIIIIIIIIIHHIHGIIIIIIIIIIIIIIIIIIIIHIIIIIIIIIIIIIIIIIIIDDDDD
@HISEQ:969:HM2KJBCX2:2:1101:5515:29749 2:N:0:ACTATGCA
GCCCAAGTTCACCCCAACTATCCCTATTAATCATTACATCGATCCTAGAAACCAACAAAATAGAATCGGATGTCCTATTTCATTATTCCATGCTAATGTATTCAAGCGTGAGCCTGCTTTAAACACTCTAATTTTTTCAAGGTAACAGTCCTAATTCCCCGTGACACCAAATTAATGGCATTACGGTTCTTTAGAAGGTGAGAAATCAATAATATCAGTACATACCAACGGCATGACCGATACATTGATCCCGAAATTCAACTACGAGCTTTTTAACTGCAACAACTTTAATATACGCTATTGGAGCTGGAATTACCGCGGCTGCTGGCACCAGACTTGCCCTCCAA
+
BBDDDIIIIIIIIIIIIIIIIIIIIIIIIIIIIIHHIIIIIIIIIIIIIIIIIIHIIIGIIIIIIGHIHGIIIIIIIIIIIIIIGHIHIIIIGIIIIIIIIIHHIHHHHIIIIIIHIIIIIHHIIIIIIIGHHHHHIIHIIHHHHIIIHHIHHIIIIIIIIIHIHIIIIIIHIIIIIIIIIIIHIIHIIIIHGIIIIIIIIIIIIIIIIHIIIIIIIIGIIIIHIIIIIIIIIIIIIIIHIIIHHHIIIIIIIIHIIIIIIIIIIIIGIIIIIIIHIIIIIIIIIHIIIIIIIIIIIIIIHHIIIIIIIIIIIIIIIIIIIIIIIIIIIIIIIIIIIIIIIICDDDD
@HISEQ:969:HM2KJBCX2:2:1101:9601:30691 2:N:0:ACTATGCA
GCCCAAGTTCACCCCAACTATCCCTATTAATCATTACGTCAATCCTAGAAACCAACAAAATAGGATCAAACGTCCTATTTCATTATTCCATGCTAATGTATTCAAGCGTTAGCCTGCTTTAAACACTCTAATTTTTTCAAAGTAACAGTCCTGTTTCCCTGCAACACCAAATTAATGGCATTACAGTTCTTCAGAAAGGAGGAATCAGCGAGACCAGTACGTACCAATGGCACGACCAACCTGCTGACCCCGAAATTCAACTACGAGCTTTTTAACTGCAACAACTTTAATATACGCTATTGGAGCTGGAATTACCGCGGCTGCTGGCACCAGACTTGCCCTCCAA
+
DDDDDIIIIHHHHIIIIIIIIIIIIIIIIIIIIIIIIHIIIIIIHIGHIIIIHIIIIIIIIHIFHIIIIIIIIHHIIIIIIIIIIIIIIIIIGHIIIIHIHIIIHHIIIIIHHIIIIIIIIIIIIIIIIIIIIIIIIIIIIIIIHHHIIIIIIIIIIIIIIIIIIIIIIIIIIIIIIHGIIIIIIIIIIIIIIHIIIIIIIIIIIIIIIIIIIIIIIIIIIIIIIHHIIIIIIIIIIIHIIIIHIIIIIHHIHIIIIIIIIIIIIIIIIIIIIIIIIIHIIIIIIIIIIIIHIIIHIIIIIIIIIHIIIIIIIIIIIIIIIIIIIIIIIIIHIIIIHIHIIDDDDD
@HISEQ:969:HM2KJBCX2:2:1101:3321:31088 2:N:0:ACTATGCA
GCCCAAGTTCACCCCAACTATCCCTATTAATCATTACGTCAACCCTAGAAACCAACAAAATAGGATCAAACGTCCTATTTTATTATTCCATGCTAATGTATTCAAGCGTTAGCCTGCTTTAAACACTCTAATTTTTTCAAAGTAACAGTCCTGTTTCCCTGCAACACCAAATTAATGACATTACAGTTCTTCAAGAAGGAGGAACCAGTAAAGCCAGTACATACCAGAGGCACGACCAACTCTCTAATCCCGAAATTCAACTACGAGCTTTTTAACTGCAACAACTTTAATATACGCTATTGGAGCTGGAATTACCGCGGCTGCTGGCACCAGACTTGCCCTCCAA
+
DDDDDIIHIIIIIIIIIIIIIIIIIIIIIIIIIIIIIIIIIIIIIIIIIIIIIIHIIIIIHHIIEHIGIIIIIIIIIIIIIEHIIIIIIHIIIIIIIIIIIIIIIIIIIIIIIIIIGIIIIIIHHIIIHIIHIIIIIIIIIIIIIIIIIIIIIIIIIIIIIIIIIIIIIIIIIIIIIIIIIIIIIIIIIIIIIIIIIIIIIIIIIIIIIIIIIIIIIIIIIIIIIIIIIHEHIIIIIIIIHIHHGIIIIIIIIIIIIIIIIIHIIIIIIIIIIIHIIIIIIIIIIIIIIIIIIIIIIIIIIIIIIIIIIIIIIIIIIIIIIIIIIIIIIIIIIIIIIIIIIDDDDD
@HISEQ:969:HM2KJBCX2:2:1101:14826:31482 2:N:0:ACTATGCA
GCCCAAGTTCACCCCAACTATCCCTATTAATCATTACGTCGATCCTAAAAACCAACAAAATAGAATCAAACGTCCTATTTCATTATTCCATGCTAATGTATTCAAGCGCGAGCCTGCTTTAAACACTCTAATTTTTTCAAAGTAACAGTCCTGATTTCCCGCGACATCAAATTAATGACATCGTGGTTCGTCAGAAGGTAGGAATCAATTTGACCAGTACGTACCGAGGCACGACCGATCAACTGATCCCGAAATTCAACTACGAGCTTTTTAACTGCAACAACTTTAATATACGCTATTGGAGCTGGAATTACCGCGGCTGCTGGCACCAGACTTGCCCTCCAA
+
<BD@DICFHIEEEIIHH0FEEHHHHHIICGEHHHHHEHHIHG1DCH?HCHIHHHE=ECHFHHH?FHGDEG10DEECE1F?HCG@C<CG?EHH1@GGIHGIIIIHHD>@CEIGIHIIHHHHF@FHHHHHHHGH@GH?GIIIIIHHIIIHIIHHHIIIFHGIIGIIIHGIHIIGIIIHGIIIGIIHHIIIIIHIIIIIIIIIIHHHFIIIIHHHIHIIIIIIIIHGIIIIIIIIGHHHFIIGIIFHIHIHIIIHIIIIIIIHHIIIIIIIIHIIIIHIIIIIIHIHGIHIIIEHHGIIIIHIIIIIIIHHHIIHIIIIIIIHIIIHHCHIIHIHEHFIIIIIDBDDD
@HISEQ:969:HM2KJBCX2:2:1101:20286:31086 2:N:0:ACTATGCA
GCCCAAGTTCACCCCAACTATCCCTATTAATCATTACAACAGTCCTAGAAACCAACAAATAGAACCATTGTCCTATTCCATTATTCCATGCTAATGTATTCAAGCGTATGCCTGCTTTGAACACTCTAATTTTTTCACAGTAAAAGTCCTGGTTCCCCGTCACGACCCGTAAAGGCCATGCCGCTTCGCCAGAAGGTAAAGCCCGACCACAGACAGTGCTCACCCAGAAGGCGGACCGTCCAGCCAGGCCTGAAGTTCAACTACGAGCTTTTTAACTGCAACAACTTTAATATACGCTATTGGAGCTGGAATTACCGCGGCTGCTGGCACCAGACTTGCCCTCCAA
+
DDDDDIIIIIIGIIHIIIIIIIIIIIIHIIIIIIIIIIIIIHIIIIIIIIIIIIIIHGGIHHHHIIIIHIIIIIIIIIIIIIIIIGIIHIIIHIHIHIIIIHEIIHIIIIIIIIIIIIIIIIIIIHIIIIIHIIIIIIIIIIHIIIIIIIHIIHIHIIIIIIIIIIIIHHHHIIIIIIIIIIIIIIIIIIIIIIIIHIHIIIIIHHIHIHIIIIIIHIIIIIIHIIIIIIIIIIIIIIIIIIIHEIHHIHIIIIIIIIIIIIIIIIIIIIIIIIIIIIIIIIHIIIIIIIIIHGIIIIIIIIIIIIIIIIIIIIIIIIIIIIIIIIIIIIIIIIIIIIIIIDDDDD
@HISEQ:969:HM2KJBCX2:2:1101:5485:32490 2:N:0:ACTATGCA
GCCCAAGTTCACCCCAACTATCCCTATTAATCATTACGTCAATCCTAGAAACCAACAAAATAGGATCGAACGTCCTATTTCATTATTCCATGCTAATGTATTCAAGCGTTAGCCTGCTTTAAACACTCTAATTTTTTCAAAGTAACAGTCCTGTTTCCCTGCAACACCAAATTAATGACATTACAGTTCTTCAGAAAGGAGGAATCAGCGAAGCCAGTGCATACCAGTGGCACGACCAACCTGCTGACCCCGAAATTCAACTACGAGCTTTTTAACTGCAACAACTTTAATATACGCTATTGGAGCTGGAATTACCGCGGCTGCTGGCACCAGACTTGCCCTCCAA
+
DDDDDIIIIIIIHIIIIIIIIIIIIIIIIIIIIIIGHIHIIIIIIIIIIHIIIHEH@HHIIIHIIIIIHHIIHIIIIIIIIIIIHIIHHHIIIIIHIIIIIIHIIIIIIIIIIIIIIIHIIHHIIIIIIIIIIIIIIIIIIIHIIIIIIHIIIIHIIIHHIIIIIIIIIIHIIIIIIIIIIIIIIIIIHIIIIIIIIIIIIIGIIIIIIIIIIIIIIIIIIIIIII=IIIIIIIIIIHIIIIIHGIIIIIIIIIIIIIIIIHIIIIIIIIIIIIHIIHIIIIIIIGIIIIIIIIIIIIIIIIIIIIIIIIIIIIIIIIIIIIIIIIIIIIIIIIIIIIIIIDDDDD
@HISEQ:969:HM2KJBCX2:2:1101:13015:32124 2:N:0:ACTATGCA
GCCCAAGTTCACCCCAACTATCCCTATTAATCATTACGGTGATCCTAGAAACCAACGAAATAGAATCAGTCCGTCCTATTTCATTATTCCATGCTAATGTATTCAGACGATAGTCTGCTTTAAACACTCTAATTTTTTCAAAGTAACAGTCCTGATTTCCAACCACACCAAATAAATGGCATGAAAGTTCCTCAGAAGGTAGAGATCCATCTCACCAGTGCAGACAATTAAGCCTGACCAATGGGTAGACCCCGAAGTTCAACTACGAGCTTTTTAACTGCAACAACTTTAATATACGCTATTGGAGCTGGAATTACCGCGGCTGCTGGCACCAGACTTGCCCTCCAA
+
DDDDDIIIIIIIIIIIIIIIIIIIIIIIHIIIIIIIIIIIIIIIIIIIIIIIIIIIIIHIIIIIIIIIIIGHFGHHIIIIIIIIIIIIIIIIIIIIHHHIIIIIIIHIIIIIIHIIIIIIIIHIIIIIIIIHIHIIIIIIIIIIIIIIIIIIIIIIIIIHHHIIIIIIIIIIIIIIIIIIIIIIIIIIIIIIIIIIIIIIIIIIIIIIIIIIIIIIIIIIIIIIIIIIIIIIIIIIIIIIIIIHIHDIIIIIIIIIIIIIIIIIIIIIIIIIIIIIIIIIIIIIIIIIIIIIIIIIIIIIIIIIIIIIIIIIIIIIIIIIIIIIIIIIIIIIIIIIIIIIIIIDDDDD
@HISEQ:969:HM2KJBCX2:2:1101:13540:33182 2:N:0:ACTATGCA
GCCCAAGTTCACCCCAACTATCCCTATTAATCATTACGTCGATCCTAGAAACCAACAAAATAGAATCGGATGTCCTATTTCATTATTCCATGCTAATGTATTCAAGCGTGAGCCTGCTTTAAACACTCTAATTTTTTCAAGGTAACAGTCCTAATTCCCCGTGACACCAAATTAATGGCATTACGGTTCTTTAGAAGGTGAGAAATCAATAATATCAGTACATACCAACGGCATGACCGAAACATTGATCCCGAAATTCAACTACGAGCTTTTTAACTGCAACAACTTTAATATACGCTATTGGAGCTGGAATTACCGCGGCTGCTGGCACCAGACTTGCCCTCCAA
+
DDDDDIIIIIIIHIIIIIIIIIIIIIIIIIIIIIIIIIIIHIIIIIIIIIIIIIIIIIIGHIIIIIIIIIIIHIIIIIIIIIIIIIIIIIIGIIIHIIIIIHIIIIIIIIIIIIIIIIIIIIIHIIGIIIIHHHIIIIIIIIIIIIIIIIIIIIIIFIIIIIIIIIIIIIIIIIIIIIHIIIIIIIIIIIIIIIIIIIIHIIIIIIIIIIIIHIHIIIIIIIIIGIIIIIIIIIIIIIIIIIIIHHHIIIIIIIIIIIIIIGIIIIIIIIIIIHIIIIIIIIIIIIIIIIIIIIIIIIIIIIIIIIIIIIIIIIIIIIIIIIIIIIIIIIIIIIIIIIIIIIDDDDD
@HISEQ:969:HM2KJBCX2:2:1101:6676:33721 2:N:0:ACTATGCA
GCCCAAGTTCACCCCAACTATCCCTATTAATCATTACGTCGATCCTAGAAACCAACAAAATAGAATCAAACGTCCTATTTCATTATTCCATGCTAATGTATTCAAGCGTAAGCCTGCTTTAAACACTCTAATTTTTTCAAAGTAACAGTCCTGATTCCCCACGACACCAAATTAATGACATCGCGGTTCTTCAGAAGGTAGGAACCAATAATGCCAGTGCGTACCGAAGCACGACCAACAATTTGATCCCGAAATTCAACTACGAGCTTTTTAACTGCAACAACTTTAATATACGCTATTGGAGCTGGAATTACCGCGGCTGCTGGCACCAGACTTGCCCTCCAA
+
@@@@@CG1<<1<CG<00CGFHHHH1D<F?1DCFH@EHF@G?CEHHHI1DGGIIHEEE1CEHIHCHHHH<1DGC?E=GC1D1DGH1<1<GHHCHH1@FG@@<?HEFEHIIIIHGHFHFHGHGFF8<HCFFCEDHAFGDAH1GGFHHFHHEHGB1<8<GCHHGEEGACEGHEECHHFFH*GGIHEEFGCHIIIHHC;EEHEFFHHHHGHHFH$IGECDHC6EGEHHHHFHHHCECGHE?GF?CHD<1IHHDHHFC<@DHGD<0<=IIGG?EIIEHGIHHHFC<@HHCHGFIGHHIIHE@F?HH@HHGCC1FCCCFHDGHIGIIIHHEIHHHH?HFD1GECHGD0@<0
@HISEQ:969:HM2KJBCX2:2:1101:8340:35243 2:N:0:ACTATGCA
GCCCAAGTTCACCCAACTATCCCTATTAATCATTACGTCAATCCTAGAAACCAACAAAATAGGATCGAACGTCCTATTTCATTATTCCATGCTAATGTATTCAAGCGTTAGCTTGCTTTAAACACTCTAATTTTTTCAAAGTAACAGTCCAAATTCCCCGCAACACCAAATTAATGGCATTACGGATCATCAGGAAGGAGGAATCAGTGAGACCAGTACATACCAGAGGCATGACCAATCTACTAACCCCGAAATTCAACTACGAGCTTTTTAACTGCAACAACTTTAATATACGCTATTGGAGCTGGAATTACCGCGGCTGCTGGCACCAGACTTGCCCTCCAA
+
DDDDDIIIIIIIHIIIIIIIIIIIIIIIIIIIIIIIHIIIIIIIIIIIHIIIIIIIIIIIHIHHHHIHHHIHHHIIIIIIIIIIIIIIIIEHIIIIHIIHIHIHHHIIIIIIIIIIIIIIIHIIIIIHIIIIIIIHIHIIIIIIIIIIIIIIIIIIHIIIIIHIIIIIIIIIIIIIIIIIHIIIIIIIIHIIIIIIIIIIIIIIIIIIIIIIIIIIIIIIIIIIIIIIIIIIIIIIIIIIIHHHIIIIIIIIIIIIIIIIIIIIIIIIIIIIIIIIIIIIIIIIIIIIIIIIIIIIIIIHIIIIIIIIIIIIIIIIIIIIIIIIIIIIIIIIIIIIIIIIDDDDD
@HISEQ:969:HM2KJBCX2:2:1101:16356:35836 2:N:0:ACTATGCA
GCCCAAGTTCACCCCAATTATCCCTATTAATCATTACGGTGATCCTAGAAACCAACAAAATAGAACCATGCCGTCCTATTCTATTATTCCATGCTAATGTATTCGAGCAAAAATGCCTGCTTTAAACACTCTAATTTTTTCAAGGTAAAGGTCCTGGATCCGCAAGACACCCAATTAAGGACATCAAGTTTCTCCAGAAGGTGAGAAATCAACAGCGACAGTTCATACCCCTTAAGGCATGACCATCACGTCAATCCCGAAATTCAACTACGAGCTTTTTAACTGCAACAACTTTAATATACGCTATTGGAGCTGGAATTACCGCGGCTGCTGGCACCAGACTTGCCCTCCAA
+
DDDCAIIIIGHIHIIIIIIIIIIIIIIIIIIIEHHIIICHIIIHHIIIGIIIIIIIIIHIHHCHIIHIII@GHIIIHIIEHHHHIIIIHGHIIHIGHHHHHGHHHHHIIIIHHHIHHHHHHIIIHIHHIIIIHHHHIIIIIIHHHIIHGHIIHGDFGD?HFGHIHHIIIIIIHHHHHHHHIIIHIHGHHHIHHIIHIIIIIHHIHIIHGIIIHIHHGIIHIHHHHIIIIHHEEGHHIIIHIIIIHHIIHGFHHHEHDGCIIHEHHHIHHIHEHHIHIIHHIHHF@IIIIIHGGFFIHHHGHFHHGHIIIHIHHHGGHHHGIIIIIIIIIHHIHGIIIIIHIIGIHIIIDDDDD
@HISEQ:969:HM2KJBCX2:2:1101:6656:35214 2:N:0:ACTATGCA
GCCCAAGTTCACCCCAACTATCCCTATTAATCATTACGTCGATCCTAGAAACCAACAAAATAGAATCAAACGTCCTATTTCATTATTCAATGCTAATGTATTCAAGCGTACGCCTGCTTTAAACACTCTAATTTTTTCAAAGTAACAGTCCTGATTCCCCACGACACCAAATTAATGACATCGCGGTTCTTCAGAAGGTAGGAACCAATAATGCCAGTACGTACCGAAGCACGACCAACAATTCGATCCCGAAATTCAACTACGAGCTTTTTAACTGCAACAACTTTAATATACGATATTGGAGCTGGAATTACCGCGGCTGCTGGCACCAGACTTGCCCTCCAA
+
DDDDDIIHIIIIIHIIIIIIIIHIIIIHHIIIIIIIIIIIGIIIIHIIIIIIIIIIIIIIGHHHIIIIIIIFHIHHIIIIIIIIHHIIIIIIIIIIIIIHIIIIIIIIIIIIIIIIIIIIIIIIIIIHIIHIIIIIIIIIIIIIIIIIIIIIIIIIIIHHIIGIIIIHIIIIHIIIIIIIIIIIIIIIIIIIIIIIIIIIIHIIIIIIIIIIIIIIIIIIIIHIIIIIIIIIIIIIII6=IHGHIIIIIIIIIIIHIIIIIIIIIIIIIIIIIIIIIIIIIIIIIIIIIIIIIIIIIIIIIIIIIIIIIIIIIIIIIIIIIIIIIIIIIIIIIIIIIIIIDDDDD
@HISEQ:969:HM2KJBCX2:2:1101:15338:36366 2:N:0:ACTATGCA
GCCCAAGTTCACCCCAACTATCCCTATTAATCATTACGTCGATCCTAGAAACCAACAAAATAGAATCAAACGTCCTATTTCATTATTCCATGCTAATGTATTCAAGCGTAAGCCTGCTTTAAACACTCTAATTTTTTCAAAGTAACAGTCCTGATTCCCCACGACACCAAATTAATGACATCGCGGTTCTTCAGAAGGTAGGAACCAATAATGCCAGTGCGTACCGAAGCACGACCAACAATTTGATCCCGAAATTCAACTACGAGCTTTTTAACTGCAACAACTTTAATATACGCTATTGGAGCTGGAATTACCGCGGCTGCTGGCACCAGACTTGCCCTCCAA
+
DDDDDIIIIHIIIIIIIIIIIIIIIIIIIIIIIIIIIEHIIIIIIIIIIHIHHIIIIIIIIIIIIIIIIIHIIIIIHIIIIIGHIIIIHIIHIIIIIIIIIHHIIHHEIHIIIHIIIHHHHHIIIIIGHHIIIIIIIIIIIIHIIIIIIIIIIIIHHIIHIHIHHGHIIIIIIIIIIIIIIIIIIIIIIIIIIIIIIIIHIIIIIIIIIIHHIGIIIIIIIIIIIIIIIIIIIIIIIIIIIIIHIIIIIIIIIIHHIIIIIIIIIIIIIIIIIHIIIIIIIIIIIIIIIIIIIIIIIIIIIIIIIIIIIIIIIIIIIIIIIIIIIIIIIIIIIIIIIIIIDDDDD
@HISEQ:969:HM2KJBCX2:2:1101:2410:36303 2:N:0:ACTATGCA
GCCCAAGTTCACCCCAACTATCCCTATTAATCATTACATCGATCCTAGAAACCAACAAAATAGAATCTGATGTCCTATTTAATTATTCCATGCTAATGTATTCAAGCGTAAGCTTGCTTTAAACACTCTAATTTTTTCAAGGTAACAGTCCTAATTCCCCATAACATCAAATAAATGACATTATGGTTCTTTAGAAGGTGAGAACCAATAAAACCAGTACATACCAAGGCATGACCGATTCCTTGATCCCGAAATTCAACTACGAGCTTTTTAACTGCAACAACTTTAATATACGCTATTGGAGCTGGAATTACCGCGGCTGCTGGCACCAGACTTGCCCTCCAA
+
DDDDDIIIIIIHIIIIEHIIIHIIIIIIIIIIIIIIIIIIIHIIIIGIHIIIIIIIIIIHHHHIIHGHIIIIIIHIHHIIIIIIIIIHIIGFHIIIIHHIIHIHHHHHIIIHHHIHIIIIIIHHIIIHIIIIHIIIHIHIIHHIIIIIHIIIIIIIIIIIIIIIIHHIIIIHIIIHIIHIIIHIIIIIHHIIIIIIIIIIIIIIIIIIIIIHIIIIIIIIHIIHHIIIIIIIIHIIIIIIIHHHIIHIIIIIIIHIIIIIIIIIIIIIIIIHHIHHIIIIIIIIIIIIIIIIIIIIIIIIIIIIIIIIIIIIIIIIIIIIIIIIIIIIIIIIHIIIIIIIDDDDD
@HISEQ:969:HM2KJBCX2:2:1101:17996:36507 2:N:0:ACTATGCA
GCCCAAGTTCACCCCAACTATCCCTATTAATCATTACGTCAATCCTAGAAACCAACAAAATAGGATCGAACGTCCTATTTCATTATTCCATGCTAATGTATTCAAGCGTTAGCTTGCTTTAAACACTCTAATTTTTTCAAAGTAACAGTCCAAATTCCCCAAAACACCAAATTAATGGCATTAAGGTTCATCAGGAAGGAGGAATCAGTGAGACCAGTACATACCAGAGGCATGACCAACCTACTAACCCCGAAATTCAACTACGAGCTTTTTAACTGCAACAACTTTAATATACGCTATTGGAGCTGGAATTACCGCGGCTGCTGGCACCAGACTTGCCCTCCAA
+
DDDDDIIIIIIGIIIIIIIHHHIIIIIIIIIIIIIIIIHIIIIIIIIIIIIIIIIIIHHIIIHFIIIHHIEHHIIIIIIIIIIIIIIIIIIEFHIIIIIIHHHHIIIHHIIHIHEHHHIIIIIIIHIIIIIIIIIIIIIHIHIIIIIIHIHIFHHHHIHHHIHHICIIIIIHIHIHIIIIHIIIIIHIIIIIHIIIIIIIIIHIGIIIHHIIIIIIHHHIIHIIIIIHHIIIIIIIHHIIHHIHGHGHIIIIIIIIHHIHHHHIIIIIIIIIIIIIIIIIIIIIIIIIIIIIIIIIIIIHIIIIIIIIIIHHIIIIIIIIIIIIIIIIIIIIIIIIIIIIIADADD
@HISEQ:969:HM2KJBCX2:2:1101:15974:36741 2:N:0:ACTATGCA
GCCCAAGTTCACCCCAACTATCCCTATTAATCATTACGGTGATCCTAGAAACCAACGAAATAGAATCAGTCCGTCCTATTTCATTATTCCATGCTAATGTATTCAGACGATAGTCTGCTTTAAACACTCTAATTTTTTCAAAGTAACAGTCCTGATTTCCCATCACACCAAATAAATGGCATGAAAGTTCCTCAGAAGGTAGAGATCCATCCTACCAGTGCAGACAATTAAGCCTGACCAATGGGTAGACCCCGAAGTTCAACTACGAGCTTTTTAACTGCAACAACTTTAATATACGCTATTGGAGCTGGAATTACCGCGGCTGCTGGCACCAGACTTGCCCTCA
+
ADDDDIIHIIIIIIIIIIIIIIIIIIIIIIGHIGIGIIIIIHIIIIIIIIIIHIGIIIGIIGHIIHIIHHEHHHHHGHIIIIIIFEHIFIIIIIIIIIIIIHIHIIIIIIIIIIIIIIHIIIIIIHIIGIIHHIIHHHIHHIIHIIIIIHHIIHHHIHIIHIHHHHHGIIIIHHHIIIIIIIIIIIIIIIIIIIIIIIIIIIIIIIIIIIHIIIIHIIIIIIIIHIIIIIIIHIIIIIIIIHHHGIIIIIHIHIIIIIIIIIIIIIIIIIIIIIIIIIIIIIIIIIIIHIIIIIIIIIIHIIIIIIIIIIIIIHHHIHIIIIIIIIIIIIIIIIIIIIIIIDDDDD
@HISEQ:969:HM2KJBCX2:2:1101:14755:37756 2:N:0:ACTATGCA
GCCCAAGTTCACCCCAACTATCCCTATTAATCATTACATCGATCCTAGAAACCAACAAAATAGAATCGGATGTCCTATTTCATTATTCCATGCTAATGTATTCAAGCGTAAGCTTGCTTTAAACACTCTAATTTTTTCAGGGTAACAGTCCTAATTCCCCATAACATCAAATAAATGACATTATGGTTCTTTAGAAGGTGAGAACCAATAAAACCAGTACATACCAGAGGCACGACCAACCTACTAATCCCGGAATTCAACTTCGAGCTTTTTAACTGCAACAACTTTAATATACGCTATTGGAGCTGGAATTACCGCGGCTGCTGGCACCAGACTTGCCCTCCAA
+
D@DDDICHH?FHIH?GCC1DGFCHHHHEHHEHHGC<CGHHHHHHIHFEHEHEHHHIHEEG@GGHHH?1<GG<DGFHEHFCHHIHHEGE1<F11<DEHHFGHGH@HHHHHHEFGHIFHHEHHEHH9CEEE;FECHHHCE3/ADHFEHHF<DHHIIHC@GHEEHEFHEHH7FDECGEGHFHIHHHECHHDCFGGH<DD<<:DC<FDEHE@FF?8<1<11D@F1FH9CDEED<05C65C1?GG@6FA6AGE1@C<1GEHF<1E<1/E1C1E1CFC<<EEF111<1<<11?GCEEHED<GC<1HHHIHEC@F<1HHEDCCCC<1?F<FEEHHIHFHGD1C?G/@D0D00D
@HISEQ:969:HM2KJBCX2:2:1101:15004:37556 2:N:0:ACTATGCA
GCCCAAGTTCACCCCAACTATCCCTATTAATCATTACGGTGATCCTAGAAACCAACAAAATAGAACCATGCCGTCCTATTTTATTATTCCATGCTAATCTATTCAAGCACTAGCTTGCTTTAAGCACTCTAATTTTTTCAAGGTAATAGCTCTGCTTCCCCAACGCACCAAATTAATGGCATGAAGGTTATTCAGAAGGTAAGAATCCATCAAATCAGTACGAACAGTGAAGCCCGACCGATAGACAGATTCCGAAATTCAACTACGAGCTTTTTAACTGCAACAACTTTAATATACGCTATTGGAGCTGGAATTACCGCGGCTGCTGGCACCAGACTTGCCCTCCAA
+
DDDDDIHIIIIIIIIIIIIIIIIIIIIIIIIIIIIIIIIIIIIHIIIIIIIIIIHIIIIIIIIHHIIIIHHIHHHHIIHHHHHHHHHHIIIIGIIIIHIHHHHHIIGIHIIIGIIIIIHHHIGIHIIIIIIIIIIIIHHIHIIHIHIIIIIIIIHHIIIHHIIIIIHIIIIHHIIIIIIIIIIIIIIIIIHIHIIIIIHIIIHIIIIIIIIIIIHIIHIHIIIIIIIHIHHIHIHIIIIIIIIIIIIIIHHHIHHGIIIIIIIIIIIIIIIIIIHIHIHIIIIIIIIHHIIIIIIIIIIIHIHIIHIIIIIIIIIIIHIIIIIIIIIIIIIHIIIIIIIIIIIDDDDD
@HISEQ:969:HM2KJBCX2:2:1101:4501:38761 2:N:0:ACTATGCA
GCCCAAGTTCACCCCAACTATCCCTATTAATCATTACGTCGATCCTAGAAACCAACAAAATAGGATCGAACGTCCTATTTCATTATTCCATGCTAATGTATTCAAGCGTTAGCTTGCTTTAAACACTCTAATTTTTTCAAAGTAACAGTCCAAATTCCCCGCAACACCAACAAAACAGAACCATAGTCCTATTCTATTATTCCATGCTAATGTATTCAAGCAAATGCCTGCTTTGAACACTCTGATTTTTTCAAGGTAAACAACATTAGCTTTAACACTAATGTAAAAAATGATTCAAATAAATCTTACTCCTAAAAGTAAAATAAATTCAATATCACAAGATTCAACTACGAGCTTTTTAACTGCAACAACTTTAATATACGCTATTGGAGCTGGAATTACCGCGGCTGCTGGCACCAGACTTGCCCTCCAA
+
DDDDDIHIHHHIIIIIIIIIIIIIIIIIIIIIIIIII?HHDIIIHIIHIIIIIIIIHIHIIHFHHFHHIIIGHHIIIIIHIHIGIIGHIIIIGHGHHHHIHGEHHHGHHIHEHHHEHHIIHHIIIIIIIIIIIHHIHHHHHFGCDFHHHEHHIHHIIHII..<EHIGHHGHHHIIGH/CFHHIIHHGEHIIHHHIIIHIIGIIIIHIIIIHHHHHIIIIIIIIHIHEHIHHHIIIIIIIHIHHEIHHIIHHHIFHIIIIIIIIIIIHHIHHIIIIIIHIIIHGIIIIIIIIHIIIIIIIIIIIIIIIIIIIIIIIIIIIIIIIIIIIIIHHHIIIIIIIIIIIIIIIIIIIIIIIIIIIIIIIIIIIIIIIIIIIIIIIIIIIIIIIIIIIIIIIIIIIIIIIIIIIIIIIIIIIIIIIIIIIIIIIIDDDDD
@HISEQ:969:HM2KJBCX2:2:1101:20781:39172 2:N:0:ACTATGCA
GCCCAAGTTCACCCCAACTATCCCTATTAATCATTACGTCAATCCTAGAAACCAACAAAATAGGATCAAACGTCCTATTTCATTATTCCATGCTAATGTATTCAAGCGTTAGCCTGCTTTAAACACTCTAATTTTTTCAAAGTAACAGTCCTGTTTCCCTGCAACACCAAATTAATGACATTACAGTTCTTCAAGAAGGAGGAACCAGTAAAGCCAGTACATACCAGAGGCACGACCAACTTACTAATCCCGAAATTCAACTACGAGCTTTTTAACTGCAACAACTTTAATATACGCTATTGGAGCTGGAATTACCGCGGCTGCTGGCACCAGACTTGCCCTCCAA
+
DDDDDIIHIHIIIGHIIIIIIIIIIIIIIIHIIIGIIHIIHHIIIIIIIIIFHHIIIICHIIHHHIHIIHHIHIHHGHHHIHIIIHHHII@HHGHIHGIIHIHHHHIHHHCGHIHHIGIIIIIIHHIIIIIIIIIHIIIIIIIIIHHIIIHIIIIIIIIIIIIIIIIIIIHIIIIIIIIIIIIIHIIIIIIIIIIIIIII;IIIHHIIIIII<IIIIIIIIIIIIIGIIGHIIIIHIIIIIIIHFIIIIIIIGIIHIIIIIIIIIIIIIIIIIIIIIIIIIIIIIIIIIIIIIIIIIIHIHIIIIIIIIIIIIIIIIIIIIIIIIIIIIIIIIIIIIIIIIDDDDD
@HISEQ:969:HM2KJBCX2:2:1101:16505:38823 2:N:0:ACTATGCA
GCCCAAGTTCACCCCAACTATCCCTATTAATCATTACGGTGATCCTAGAAACCAACAAAATAGAACCATGCGTCCTATTTCATTATTCCATGCTAATGTATTCAGGCAATAGCCTGCTTTAAGCACTCTAATTTTTTCAAGGTAACAGTCCTGTTTCCCCAACGCACCAAATTAATGACATGCTGGTTATTCAGAAGGTAGGAATCCATCACGCCAGTACAGACCCAAAAGCCCGACCAACGGATAAACCCCGAAATTCAACTACGAGCTTTTTAACTGCAACAACTTTAATATACGCTATTGGAGCTGGAATTACCGCGGCTGCTGGCACCAGACTTGCCCTCCAA
+
D0D@DHCHIHIH?@/GGHHIIH?FHFHHIIHIHIGHCHCCEFH1FGCHEEHE1DF@HG@GE1<GF?<FGCFC<EHCFHICHHIHHHH<CEHHEHHGEEHHHFFEHHHGGHIDH@HC1G@FHEHGHC?IHHFHEGHHD@HE@GFFHHFIHFEHHFHGIIHHIHHEIHHEHIHIIHIIIIHHFCGDFHHHHGFEHIIHH:GDGHHHHGHFHHHGEIHHEGHHH@E=HIIHIHIIIHGCIIHGHHECF<DCHBDG1HHHHCFEEHIHHG?EEFEHHHHHHHGIHEG@HHHHGHG@HEIIIHHGCEFIIHHHEHHHIHHIHIIIIHHEIIHHIIIIIHGGHHGHHHBBD@@
@HISEQ:969:HM2KJBCX2:2:1101:7756:39277 2:N:0:ACTATGCA
GCCCAAGTTCACCCAACTATCCCTATTAATCATTACGTCAATCCTAGAAACCAACAAAATAGGATCAAACGTCCTATTTCATTATTCCATGCTAATGTATTCAAGCGTTAGCCTGCTTTAAACACTCTAATTTTTTCAAAGTAACAGTCCTGTTTCCCTGCAACACCAAATTAATGACATTACAGTTCTTCAAGAAGGAGGAACCAGTAAAGCCAGTACATACCAGAGGCACGACCAACCTACTAATCCCGAAATTCAACTACGAGCTTTTTAACTGCAACAACTTTAATATACGCTATTGGAGCTGGAATTACCGCGGCTGCTGGCACCAGACTTGCCCTCCAA
+
DDDDDIIIIIIIHHIIIIIIIIIIIIIIIIIHGIIIIIIIIIIIIIIIIIIIIIIIIIIIIIHIIIIIIHIIIIIIIHIGGHIIIHIEHIIIIIIIHIHHGIIHIIIIIIHIIIIIIIIIIHIHHHHHHIIIHIIIIIIIIIIIIIIHIIIIHIIIIIIIIIIIIIIIIIHIIIIIIIIIIIIIIIIIIIIIIIIIIIIIIIIIIIIIIIIIIIIIIIIIIIIII<IIIIIIIIIIIIIIIHHHIIHIIIIIIIIHIIIIIIIIIIIIIIIIIIIIIIIIIIIIIIIIIIIIIIIIIIHIIIIIIIIIIIIIIIIIIIIIIIIIIIIIIIIIIIIIIIIIDDDDD
@HISEQ:969:HM2KJBCX2:2:1101:12787:39370 2:N:0:ACTATGCA
GCCCAAGTTCACCCCAACTATCCCTATTAATCATTACGGTGATCCTAGAAACCAACGAAATAGAACCAAGCCGTCCTATTTCATTATTCCATGCTAATATATTCAGACGTTAGCCTGCTTTAAACACTCTAATTTTTTCAAAGTAATAGTCCTGATTTCCAATCACACCAAATAAATGGCATGAAAGTTCCTCAGAAGGTAGAGATTTATCTCACCAGTACAGACAATTAAGCCTGACCAATGGGTAAACCCCGAAGTTCAACTACGAGCTTTTTAACTGCAACAACTTTAATATACGCTATTGGAGCTGGAATTACCGCGGCTGCTGGCACCAGACTTGCCCTCCAA
+
<00BDCCC11DCCGHHIHIIEFHHIGHIHGCECE?DHCF<1<FH@GHF@CGHE@GE@@=EEECHHHIEHHGIGHHIHE1CGHFHHEHHHFHHH?FE?H@1D?FGH>EE?CCE1@GFCHFEBFH?C$$CECGHIHHF@E@G?@7FH53H8EGHGEHHEFHEHEHIIIHIIHIIHHH9HF#IFHFIHIGHGIHHIIIIIIGHIIIGIIHFFEHEFHHFFGGIIHFFGIIIHHHHCHIFFHHHGIIHFD<IHCIIIIHHHHHIIIIIIIIIIIIIIIIHIIHHIHHIHHGG?HIHIIHIGGHEHHHHIHHIIIIHIHGIIHDIIHHIHIIIIIHHIIIIIGIIIIIABDDD
@HISEQ:969:HM2KJBCX2:2:1101:16885:39292 2:N:0:ACTATGCA
GCCCAAGTTCACCCCAACTATCCCTATTAATCATTACGGTGGTCCTAGAAACCAACAAAATAGAACCATGCCGTCCTATTCTATTATTCCATGCTAATGTATTCGAGCAAAAATGCCTGCTTTAAACACTCTAATTTTTTCAAGGTAAAGGTCCTGGATCCGCAAGACACCCAATAAAGGACATCAAGTTTCTCCAGAAGGTGAGAAATCAACAGTAACAGTTCATACCCCTTAAGGCATGACCATCACGTCAATCCCGAAATTCAACTACGAGCTTTTTAACTGCAACAACTTTAATATACGCTATTGGAGCTGGAATTACCGCGGCTGCTGGCACCAGACTTGCCCTCCAA
+
CDDDDIIHIIIIIIIIIIIIIIIIIIIIIIIIIIIIIIIIIIIIHHHHIIIIIIIIIIIGHHHGHIIIIHGHHHIIIIECGHF@FHHIHIIHHFEEHGHGHHIHHIHHHIHIIHIIIIIIIIHHHIIIIIIIIHHIIHHIIIHIIFHIHIIIIIIHHHIIIIIIIIIIIIIIIIHHHHIHIIIIIIIIIIGIHHIIIIIIIIIIIIIIIIIIIIIIIHIIIIIIIIHIIIIIIIIIIIIIHGIIIIIHIIHGIIIIIIIIIIIIIIIIIHIIIIIIIIIIIHIIHIIIIIIIIIIIIIIHGIIIIIIIIIIIIIIIIIIIIIIHIIIIIIIIIIIIIIIIIIIIIIIIDDDDD
@HISEQ:969:HM2KJBCX2:2:1101:13672:39715 2:N:0:ACTATGCA
GCCCAAGTTCACCCCAACTATCCCTATTAATCATTACGTCAATCCTAGAAACCAACAAAATAGGTTTGAACGTCCTATTTCATTATTCCATGCTAATGTATTCAAGCGTTAGCCTGCTTTAAACACTCTAATTTTTTCAAAGTAACAGTCCTGTTTCCCTGCAACACCAAATTAATGGCATTACAGTTCTTCAGAAAGGAGGAATCAGCGAAACCAGTTCATACCAGTGGCACGACCAACCTGCTGACCCCGAAATTCAACTACGAGCTTTTTAACTGCAACAACTTTAATATACGCTATTGGAGCTGGAATTACCGCGGCTGCTGGCACCAGACTTGCCCTCCAA
+
ADDDDIIIIIIHHHHHIIIIIIIIHIIIIIIIIIIIIIIIIIIIIIIIGIIIIIGHHIIIIHIIIHIIIHHHIIGIIIIHIIIIFIIGIIIIIIIIIIIHIIIIIIHIIIIIIIHIIHHIIIIIIIIIIIIHIIHHIIIIIIIIIIHIHGIIIIIIIIIIIIIIIIIIIIIHHIIIIIIIIHIIIIHIHHIIIIIIIIIIIIIIIIIIIIIHIIIIIIIIIIIIIIIIIIIHHIIIIIIIIIIIHIIIIIIIIHIIIIIIIIIIIHHIIIHIIIHIIIIIIIIIIIIIIIIIIIHIIIIIIIIIIIIIIIIIIIIIIIIIIIIIIIIIIIIIIIIIIIIIIDDDDB
@HISEQ:969:HM2KJBCX2:2:1101:8204:39636 2:N:0:ACTATGCA
GCCCAAGTTCACCCCAACTATCCCTATTAATCATTACGTCAATCCTAGAAACCAACAAAATAGGATCGAACGTCCTATTTCATTATTCCATGCTAATGTATTCAAGCGTTAGCCTGCTTTAAACACTCTAATTTTTTCAAAGTAACAGTCCTGTTTCCCTGCAACACCAAATTAATGACATTACAGTTCTTCAAGAAGGAGGAATCAGTAAAGCCAGTACATACCATAGGCACGACCAACCTACTGACCCCGAAATTCAACTACGAGCTTTTTAACTGCAACAACTTTAATATACGCTATTGGAGCTGGAATTACCGCGGCTGCTGGCACCAGACTTGCCCTCCAA
+
DADDDIFFHHHHHIIHIIGHFHHHHIIIEIFHEHHIIIIGHIIHIIHHHHIHIIIH@HFHIIEHIII@GEHHHIIIIIIECHIIIIIHHIIIIIIFHGHIHIHIHHIHGHHHHIHIIIIIIIIIIIGHHIIHHIHHIIIIIIIIIHHHHHIIIHHIIIIHHHIIHHIIIHHGHHHGIIHHHHFHHIIIHHHIIIIIHHHGGIIHHIHHEFHIIIIIIIIHHHIIIIHHHIHIIIHIHHIHHEGHHIHHIIIHIIHIHIIIIIIIIIIIIIIIIIIIIIIIIIIIIIIIIIIIIIIHIIIIIIIIIIIIIIIIIIIIIIIIIIIIIIIIIIIIIIIIIIIIIDDDDD
@HISEQ:969:HM2KJBCX2:2:1101:7025:39620 2:N:0:ACTATGCA
GCCCAAGTTCACCCCAATTATCCCTATTAATCATTACGTCAATCCTAGAAACCAACAAAATAGGATCGAACGTCCTATTTCATTATTCCATGCTAATGTATTCAAGCGTTAGCTTGCTTTAAACACTCTAATTTTTTCAAAGTAACAGTCCAAATTCCCCGCAACACCAAATTAATGGCATTACGGATCATCAGGAAGGAGGAATCAGTAAGACCAGTACATACCAGAGGCATGACCAATCTACTAACCCCGAAATTCAACTACGAGCTTTTTAACTGCAACAACTTTAATATACGCTATTGGAGCTGGAATTACCGCGGCTGCTGGCACCAGACTTGCCCTCCAA
+
DDDDDIIIIIIIIIIIIIIIIIIIIIIIIIIIIIIIIIIIIIIIIHIIIIIIIIIIIIIIIIIHIIIIIIHIIIIIIIIIIHIIIIIHHIIIHIIIIIIIIIIIIIIIIIIHGGHIIIIIIIIHIIIIIIIIIIIHHIIIIIIIIIIIHHIIIIIIIIIIIIIIIIIIIIIIIIIIIIIIHIIIIIIIIIIIIIIIIIIIIIIIIIIIIIIIIIIIIIIIIIIIIIIIIIIIIIIIIIIIIIIHGIIIIIIIIIIIIIIIIIIIIIIIIIIIIIIIIIIIIIIIIIIIIIIIIIIIIIIIIIIIIIIIIIIIIIIIIIIIIIIIIIIIIIIIIIIIIIIIIDDDDD
@HISEQ:969:HM2KJBCX2:2:1101:20920:40565 2:N:0:ACTATGCA
GCCCAAGTTCACCCCAACTATCCCTATTAATCATTACGTCAATCCTAGAAACCAACAAAATAGGATCGAACGTCCTATTTCATTATTCCATGCTAATGTATTCAAGCGTTAGCTTGCTTTAAACACTCTAATTTTTTCAAAGTAACAGTCCAAATTCCCCAAAACACCAAATTAATGGCATTAAGATTCATCAGGAAGGAGGAATCAGTGAGACCAGTACATACCAGAGGCATGACCAACCTACTAACCCCGAAATTCAACTACGAGCTTTTTAACTGCAACAACTTTAATATACGCTATTGGAGCTGGAATTACCGCGGCTGCTGGCACCAGACTTGCCCTCCAA
+
DDDDDIIIIHHHIIIIIIGIEHHIHHIIIIIIIIIIIIHHHEHHIIIIIIIHIIGIIIIIIIHHIIHHHHHIHIIHIHHGHIIIIIIGHIEHGIIIIFHIGEFHHHHHHHGHIIHHIHHGHIIIIIHHHIIIIIIIHHHIIHHIIIIIHIIIIIHGIHIIHGHGHHHHHHIIHHIIHIIHHIIHIIIIHGIIIIIIIIHFIIHIIIIIIIIHGIIFIIIII=IIHGIHIIIHHHHHIHIII<HGDHGHIIIIIIHIIHHHIIHIHFIIIIIIIIIIIIIIIIIIIIIIIIIIIIIIIHGHHIIHIIIIIIIIIIIIIIIIIIIHIIIIIIIIIHIIIIIIIDDDDC
@HISEQ:969:HM2KJBCX2:2:1101:8279:40924 2:N:0:ACTATGCA
GCCCAAGTTCACCCCAACTATCCCTATTAATCATTACGTCGATCCTAGAAACCAACAAAATAGAATCAAACGTCCTATTTCATTATTCCATGCTAATGTATTCAAGCGCGAGCTTGCTTTAAACACTCTAATTTTTTCAAAGTAACAGTCCTGATTTCCCGCGACACCAAATTAATGACATCGTGGTTCGTCAGAAGGGAGAAACCAATAATGCTAGTACGTACAAAGTACGACCGACATATTAGTCCCGAAATTCAACTACGAGCTTTTTAACTGCAACAACTTTAATATACGCTATTGGAGCTGGAATTACCGCGGCTGCTGGCACCAGACTTGCCCTCCAA
+
DDDDDIIIIIHIIIIHIIIIIIIIIIIIIIIHIIIIIIIIGGIIIIGIGIIIIIIIIHIHIHHHHIIIIIIIHIGHHIIIIIIIIIHHIIIIIIIIIIIIIIIIIIIHIIIIIIIIIHHIIHHIIIHIIIIIIHIIIIIIIIIIIIIIIIIIIIIIIIIIHIIIIIHIIIIHIIIIIIHIIIIIIIIIIIIIIIIIIIHIIIIHEIIIIIIIIIIIIIIIHIIIIIIIIIIIIIIIIGIIHHHIIIIIIIIIIIIIIIIIIIIIIIIIIIIIIIIIIIIHGIIIIIIIIIIIIIIIIIIIIIIIIIIIIIIIIIIIIIIIIIHIIIIIIIIIIIIIIIIDDDDD
@HISEQ:969:HM2KJBCX2:2:1101:15609:41533 2:N:0:ACTATGCA
GCCCAAGTTCACCCCAACTATCCCTATTAATCATTACTCTGGTCCTGAAAACCAACAAAACAGAACCATAGTCCTATTCTATTATTCCATGCTAATGTATTCAAGCAAATGCCTGCTTTGAACACTCTGATTTTTTCAAGGTAAACAACATTAGCTTTAACACTAATGTAAAAAATGATTCAAATAAATCTTACTCCTAAAAGTAAAATAAATTCAATATCACAAGATTCAACTACGAGCTTTTTAACTGCAACAACTTTAATATACGCTATTGGAGCTGGAATTACCGCGGCTGCTGGCACCAGACTTGCCCTCCAA
+
DDDDCIIIIIHHHIIIIIIIIIIIIIIIIIIIIIIIIIIIIIIIIIGHHIIIIIIIIHIIIFGHHGHHIHIHHIIIIHFHHIIIIIIIIIIHIIIIIIHIHHIHHIIIIIHIIIIIIIIHIIIHFHGIIHIHIIHIHHHHHHHIIIIIIHGIIHHIHHIIHIEHIIHHIIIIIHIIIHIIHIIIIIHIIIHHIIHGIIIIIIIGIIIIIIIHIIHHHIHHIIIIIIHGIIIIIIIIHHIIIIHGGIHHHIIIHHIIIIIIIIIIHGHHFIIIIIHIIIIIIIIIIIIIIIIIIIHIIHGIIIHHHGHIHHIIIDDDCD
@HISEQ:969:HM2KJBCX2:2:1101:15511:42195 2:N:0:ACTATGCA
GCCCAAGTTCACCCCAACTATCCCTATTAATCATTACGGTGATCCTAGAAACCAACGAAATAGAATCAGTCCGTCCTATTTCATTATTCCATGCTAATGTATTCAGACGATAGTCTGCTTTAAACACTCTAATTTTTTCAAAGTAACAGTCCTGATTTCCAATCACACCAAATTAATGACATGAAAGTTCCTCAGAAGGTAGAGATTTATCTCACCAGTACAGACAATTAAGCCTGACCAATGGGTAAACCCCGAAGTTCAACTACGAGCTTTTTAACTGCAACAACTTTAATATACGCTATTGGAGCTGGAATTACCGCGGCTGCTGGCACCAGACTTGCCTCCAA
+
DDDDDIHIHHIHHHHIIIHHHHHHHIHHIHIHHHHIGHIIHIIIIHGII@GHHIII=HI@EHEEHHIIIHEEGCHHHIIGHH?HHHHHIHCHHIHHHFHHHHHHFHIIHHHEHIIIHIIIHHHEFDHHHGHIIIHHIIHIIIIIIHHFFHHHIGHIIIIIHGFIIIIHHHIHIIHG<HHGIIHHHIIIHEHGIHHHHCHIHHEEIIIIFH?HFG:IIHHIHHIHHEDDHHCGHIHHHFEIIHIHHFHHHHDHCH?HHGH@HHIIHHIIHIIHIHIIHHCEHHHHHHGHHGIHHGIIIIIFIHHIHIIHHGHEHIHHDHIIHIIIIIHIHFHIHIIIHIHIIIDDDBB
@HISEQ:969:HM2KJBCX2:2:1101:4303:42462 2:N:0:ACTATGCA
GCCCAAGTTCACCCCAACTATCCCTATTAATCATTACATCGATCCTAGAAACCAACAAAATAGAATCGGATGTCCTATTTCATTATTCCATGCTAATGTATTCAAGCGTAAGCTTGCTTTAAACACTCTAATTTTTTCAAGGTAACAGTCCTAATTCCCCATAACATCAAATAAATGACATTATGGTTCTTTAGAAGGTGAGAACCAATAAAACCAGTACATACCAAGGCATGACCGATTCCTTGATCCCGAAATTCAACTACGAGCTTTTTAACTGCAACAACTTTAATATACGCTATTGGAGCTGGAATTACCGCGGCTGCTGGCACCAGACTTGCCCTCCAA
+
DDDDBEHHHCCHH?/<EEHFHEHEF@CHHHHHHHHHHIHHHCHHDHHHEHHI?C<EEHHHHHIE@FD@0CEHHFHCCHEFFHHIHHHFHHGHGHEIHHHHG<CC?C?FHIHIHFGHIIIIHIIHIIHHIIGHFHHGHHIHG@GC8CHGHIIHGHDHHHHHGCHHFIIHIIHHEHHIHC?HFIHHFCHFECFFC0HEEHIHHFHDGCFHHHHGEFHHIGEEHIHGCFF@HCAFEEEGHCHG1D@CGE<A<@EEEG@FGHEHD<D<@EGCHHEF@CHHGIIHIIHEHEEC@EECCCEC@@1CEHEHGCFEEHCCHHEDHGFC@HCG?HHD@CCFCGEHGCCG@@<<@
@HISEQ:969:HM2KJBCX2:2:1101:14751:41939 2:N:0:ACTATGCA
GCCCAAGTTCACCCCAACTATCCCTATTAATCATTACGTCGATCCTAGAAACCAACAAAATAGAATCAAACGTCCTATTTCATTATTCCATGCTAATGTATTCAAGCGTAAGCCTGCTTTAAACACTCTAATTTTTTCAAAGTAACAGTCCTGATTCCCCACGACACCAAATTAATGACATCGCGGTTCTTCAGAAGGTAGGAACCGATAATGCCAGTGCGTACCGAGGCACGACCAACAATTCGATCCCGAAATTCAACTACGAGCTTTTTAACTGCAACAACTTTAATATACGCTATTGGAGCTGGAATTACCGCGGCTGCTGGCACCAGACTTGCC
+
@BD?DHIEFHHECHIHHCHHEFHIIIIIHEHHHHIHHHHHIGIHIIHHHFEHEHHEHHHIIHCGHHEEHHGHE@HHHHIIIIIHEFHHHEIIHIIIIHGHIEHHHIIIHHHHGHHIHHCHHEHGEHHGFHGHGHFIIIHGHIHHIIIIEHHHHHHHIHCIHIIHIHIGEGHHHIHHFHIHHIIIHG<H9IHIIIHIIIIIIIIIGHHIIIIIIHGIIIGHHHIIIHFHIIGIHHCHHGIIHHHIGHFHGFIIIIFIIHHHIIIIIHIIIIIIHIHIHIIHIIIIIHGHHIHHGHIHIHIIIIHIIHEIIIHCHCGIIIIIIIIIIHGC1FIIIIDAD?D
@HISEQ:969:HM2KJBCX2:2:1101:14337:43262 2:N:0:ACTATGCA
GCCCAAGTTCACCCAACTATCCCTATTAATCATTACATCGATCCTAGAAACCAACAAAATAGAATCGGATGTCCTATTTCATTATTCCATGCTAATGTATTCAAGCGTAAGCTTGCTTTAAACACTCTAATTTTTTCAAGGTAACAGTCCTAATTCCCCATAACATCAAATAAATGACATTATGGTTCTTTAGAAGGTGAGAACCAATAAAACCAGTACATACCAAGGCATGACCTATTCCTTGATCCCGAAATTCAACTACGAGCTTTTTAACTGCAACAACTTTAATATACGCTATTGGAGCTGGAATTACCGCGGCTGCTGGCACCAGACTTGCCCTCCAA
+
BDDCDHHHHEHHIIGHHCGHI?HHHEH1DGE@FEHGFEGH?GHHICHCCHGGHFIHHHEHH1FH@HF=ECECGEFHIHHIHEHGEEE?GCC1<FHIHHHIIIHHHHHHIHHFIIHHGHIIIHHIIIIHHHIHIHHHIICHIHHHHIIIGHIIHHHHHHGHEHHHHEIIHHHHHHIGHHHHHHHEIIIIHHEIIIIIIIHIHHHIHHHGCEHHGHHIIIHHIHHHIIIHFHEHGIIIIHGHGHEIIIHHHHEHIIHIHGGCCEIIIIHIIIIIHIIIIHIHIIHGGIIHHHCHIHHFHHHIIIIIIIIIIIHIIHHHHIIIIIIIIIIHHEIHHGIHIHIDDDBD
@HISEQ:969:HM2KJBCX2:2:1101:20454:44193 2:N:0:ACTATGCA
GCCCAAGTTCACCCAACTATCCCTATTAATCATTACGTCGATCCTAGAAACCAACAAAATAGAATCAAACGTCCTATTCCGTTATTCCATGCTAATGTATTCAAGCGTGAGCCTGCTTTAAACACTCTAATTTTTTCAAAGTAACAGTCCTGATTCCCTAAAACACCAAATTAATGGCATTAAAGTTCGTCAGAAAGGAGAAACCGATTATACCAGTACGTACAATAGCACGACCAGTAAGCCGGTCTCGAAATTCAACTACGAGCTTTTTAACTGCAACAACTTTAATATACGCTATTGGAGCTGGAATTACCGCGGCTGCTGGCACCAGACTTGCCCTCCAA
+
ADDDDIIIIIIIIIIIIIIIIIIIIIIIIIIIIIIIIIIIIIIIIIIHIIIIIIIIIHIIIHIIIIIIII=GHGHIIIIIIIHIIIIHIIIGIIIIHIIIHCGIHIHHHHDHHGHHIIIIIHIHIIIIIIIIIHHIIIIIIHHIIIIIIIIIHIIIIIIIIHGIIIIIIIIIIIIHHIIIHIIIIIIIHHHHIIIIIIIIIIIIIIIIGIIHHGIIIIIIIIIIIIIIIIIIIIIIIIIIIHGHIIIIIIIIIIIIIIIIIIIIIIIIIIIIIIIIIIHIIIIIIIIIIIIIIIIIIIIIIIIIIIIIIIIIIIIIIIIIIIIIIHIIIIIIIIIIIIIDDDDD
@HISEQ:969:HM2KJBCX2:2:1101:16917:44489 2:N:0:ACTATGCA
GCCCAAGTTCACCCCAACTATCCCTATTAATCATTACATCGATCCTAGAAACCAACAAAATAGAATCGGATGTCCTATTTCATTATTCCATGCTAATGTATTCAAGCGTGAGCCTGCTTTAAACACTCTAATTTTTTCAAGGTAACAGTCCTAATTCCCCGTGACACCAAATTAATGGCATTACGGTTCTTTAGAAGGTGAGAAATCAATAATATCAGTACATACCAACGGCATGACCGAAACATTGATCCCGAAATTCAACTACGAGCTTTTTAACTGCAACAACTTTAATATACGCTATTGGAGCTGGAATTACCGCGGCTGCTGGCACCAGACTTGCCCTCCAA
+
ADCDDCHHIIIIIHIGHIEHIGIHHIHHIHHIIIIIIIIIIIIIHIHHHHHHIIIIIIHIIGHIIIIIIIIIHIIIHHIIIIIIIIIHGIIHHHHIIIHIHIIHIIHHHIHIFIHIIHIIHIIIIIIIIIIIIIHHHIIHHHIIIIIIIIIIIIIIIIIIIHIIIIHHIHIIIIIIIIIIIHIIIIHIHHGIIIIIIIIIIIIIIIIIIHHHIHIIIIIIIHIHHIIIIHHGHIIHHIIIIIIHHDIHIIIIGIIIIIIIIIIIHIIIHIHIIIIHIIIIIIIGIGGIIIHIIIIIIIIHHIIIHHIIIIIIIIIIIIIIIIIHIIIIIIIIIIIIIIIIIIDDDDD
@HISEQ:969:HM2KJBCX2:2:1101:16163:44145 2:N:0:ACTATGCA
GCCCAAGTTCACCCCAACTATCCCTATTAATCATTACGTCGATCCTAGAAACCAACAAAATAGGGTCAAACGTCCTATTTCATTATTCCATGCTAATGTATTCAAGCGTGTGCCTGCTTTAAACACTCTAATTTTTTCAAAGTAACAGTCCTGATTCCCTATGACACCAAATTAATGACATCACAGTTCGTCAGAAGGTAGAAATCAATGATACCAGTTCATACCAGAGGCACGACCAATATATTGATCCCGAAATTCAACTACGAGCTTTTTAACTGCAACAACTTTAATATACGCTATTGGAGCTGGAATTACCGCGGCTGCTGGCACCAAACTTGCCCTCCAA
+
DDDDDIIIIIIIIIIIIIIIIIIIIIIIIIIIIIIIIIIIIIIIIIHIHIIIIIIIIIIIIIHIIIIIIIHIIIIIIIIIIIIIIIIHHIIIIIIIIHIIIIIIIIIIIIIIIIIIIIIIIIIIIIIHIIIIIIIIIHIIIIIIIHIIIIIIIHIIIIIIIHIIIIIIIIHIIIIIIIIIIIIIIIIIIIIIIIIIIIIHIIIIIIIIIIIIIIIIIIIIIIIIIIIIIIIIIIIIIIIIIIIIHIIIIIIIIIIIIIIIIIIIIIIIIIIIIIIIIIIIIIIIIIIIIIIIIIIIIIIIHIIIIIIIIIIIIIIIIIIIIIIIIIIIIIIIIIIIIIIIIDDDDD
@HISEQ:969:HM2KJBCX2:2:1101:7263:45146 2:N:0:ACTATGCA
GCCCAAGTTCACCTCAACTATCCCTATTAATCATTACGTCAATCCTAGAAACCAACAAAATAGGATCGAACGTCCTATTTCATTATTCCATGCTAATGTATTCAAGCGTTAGCCTGCTTTAAACACTCTAATTTTTTCAAAGTAACAGTCCTGTTTCCCTGCAACACCAAATTAATGACATTACAGTTCTTCAGAAAGGAGGAATCAGCGAAGCCAGTACATACCAGTGGCACGACCAACCTGCTGACCCCGAAATTCAACTACGAGCTTTTTAACTGCAACAACTTTAATATACGCTATTGGAGCTGGAATTACCGCGGCTGCTGGCACCAGACTTGCCCTCCAA
+
CDDDDIIIIIIIIIIHHIHIIIIIIIIIIIIIIIIIIIIIIIIIIIIIIIIIIIIIIIIIIHHHFHIIGIIIIIIIIIIIIIIIIIIIIHIHHIHIIIIIIHIIIIIIIIIIIIIIIIIIIIIIIIIIIIHIIIIIIIIIIIIIIIIIIIIIIIIIIIIIIIIIIIIIIHHFHIIIIIIIIIIIIIIIIHIIIIIIIIIIIHIHIIIIIIIIIIIIIIIIIIIIIIIIIIIIIIIIIIIIIIIIHIIIIIIIIIIIIIIIIIIIIIIIIIIIIIIIIIIIIIIIIIHIIIIIIIIIIIIIIIIIIIIIIIIIIIIIIIIIIIIIIIIIIIIIIHIIIIIIIDDDDD
@HISEQ:969:HM2KJBCX2:2:1101:2977:45522 2:N:0:ACTATGCA
GCCCAAGTTCACCCCAACTATCCCTATTAATCATTACATCGATCCTAGAAACCAACAAAATAGAATCGGATGTCCTATTTCATTATTCCATGCTAATGTATTCAAGCGTGAGCCTGCTTTAAACACTCTAATTTTTTCAAGGTAACAGTCCTAATTCCCCGTGACACCAAATTAATGGCATTACGGTTCTTTAGAAGGACAGAAATCAATAATATCAGTACATACCAACGGCATGACCGAAACATTGATCCCGAAATTCAACTACGAGCTTTTTAACTGCAACAACTTTAATATACGCTATTGGAGCTGGAATTACCGCGGCTGCTGGCACCAGACTTGCCCTCCAA
+
DDDDDIIIIIHIIIIIIIIIIIIIIIIIIIIIIIIIIIIIIIIIIIIIIIIIIIIIIIHHIIIHIIIIIIIIIIIIHIIIIIIIIIIHIHIHIIGHIIIIHIIIIIIIIIIIIIIIIIIIIHIIIHIIIIIIIIIHIIIIIIIHHIHIIIIIIIIIHHIIIIIIIIIIIIIIIIIIIIIIIIIIIIIIIIIIIIHIIHHGIIIIIIIIIIIIIIIIIIIIIIIHIIIIIGHDIIIIIIIIIHHHHHIIHIIIIIIIIIIIIIIIIIIIIIIIIIIIIIIIIIIIIIIIIIIIIHIIIIIIIIIIIIIIIIIIIIIIIIIIIIIIIIIIIIIIIIIIIIIIIIDDDDD
@HISEQ:969:HM2KJBCX2:2:1101:9906:44655 2:N:0:ACTATGCA
GCCCAAGTTCACCCCAACTATCCCTATTAATCATTACGGTGATCCTAGAAACCAACAAAATAGAACCATGCCGTCCTATTCTATTATTCCATGCTAATGTATTCGAGCAAAAATGCCTGCTTTAAACACTCTAATTTTTTCAAGGTAAAGGTCCTGGATCCGCAAGACACCCAATAAAGGACATCAAGTTTCTCCAGAAGGTGAGAAATCAACAGTAACAGTTCATACCCCTTAAGGCATGACCATCACGTCAATCCCGAAATTCAACTACGAGCTTTTTAACTGCAACAACTTTAATATACGCTATTGGAGCTGGAATTACCGCGGCTGCTGGCACCAGACTTGCCCTCCAA
+
DDDDDIIIIIIIIIIIIIIIHHHIIIIIIIIIIIIHIIIIIIIIIIIIIIIIIIIIIIGHII?GHIIIIIGIIIHIIIIGHIIIIIIIIIIIHFHHIFHHIHHHIIIIIIIHHIIIIIIIHHIIIHHIIIHIHHIHHEHHIIIIIIIIIHHIIIIIHHIIIIIIIIIHIHHIIIIIHIIIIIIIIIIIIIIIIIIIHIIIHIIIIIIIIIIIIIIIIIIIIIIIIHHHHIIIIHGIIIIIIHIIIIIHIHHGIIIIIIIIIIIIIHHIIIIIIIIIIIIIIHIIIIIIIIIIIIIIIIIHGIIIIIIIIIIIIIIIIIIIIIHIIIIIIIIIIIIIIIIIIIIIIIIIDDDCD
@HISEQ:969:HM2KJBCX2:2:1101:12628:45999 2:N:0:ACTATGCA
GCCCAAGTTCACCCCAACTATCCCTATTAATCATTACGTCAATCCTAGAAACCAACAAAATAGGATCAACGTCCTATTTCATTATTCCATGCTAATGTATTCAAGCGCGAGCCTGCTTTAAACACTCTAATTTTTTCAAAGTAACAGTCCTGATTCCCCGCCACACCAAATTAATGACATGATGGTTCGTCAGAAGGTAGGAACCAGTAACACCAGTACGTACCTAAGGCACGACCAACGTACTGATCCCGAAATTCAACTACGAGCTTTTTAACTGCAACAACTTTAATATACGCTATTGGAGCTGGAATTACCGCGGCTGCTGGCACCAGACTTGCCCTCCAA
+
DDDDDIIIIIIIIIIIIIIIIIIIIIIIIIIHIIHFHHHIIIIIIIGHIIIIIHIHIIIIHIHHHIHGGFCC@HHHIIIIIHIIIIIIIIIIIIIHHHIIHDHHCGCHHHHDHHHIIHIIHIIGFHHIHGHHHHHHIIFHIIIIIIEHIHIIEHIHHDGIFHGHHIHHHFEGHHHIHIIIHEECHIHHIHIIIHIHHHHFGIHH?HHHEBEHIHHIGHHIIIIIIIHHGEIHIIIGGHHHIHHDEIHHIHHIIHIIIHHGIHIHHEHHHIIHHEIIHIIIHIHEEHHHIHIIHDHHCIHHHIIIHHIGIIIIIHIHHEIIIHHIIIIHIIIIIIHIHHIIADCAD
@HISEQ:969:HM2KJBCX2:2:1101:16257:45816 2:N:0:ACTATGCA
GCCCAAGTTCACCCCAACTATCCCTATTAATCATTACGGTGATCCTAGAAACCAACGAAATAGAATCAGTCCGTCCTATTTCATTATTCCATGCTAATGTATTCAGACGATAGTCTGCTTTAAACACTCTAATTTTTTCAAAGTAACAGTCCTGATTTCCCATCACACCAAATAAATGGCATGAAAGTTCCTCAGAAGGTAGAGATCCATCCTACCAGTGCAGACAATTAAGCCTGACCAATGGGTAGACCCCGAAGTTCAACTACGAGCTTTTTAACTGCAACAACTTTAATATACGCTATTGGAGCTGGAATTACCGCGGCTGCTGGCACCAGACTTGCCCTCCAA
+
DDDDDIIIIHIIIIIIIIIIIHIIIIIIIIIGHIIIIIIIIIHHIHIIIIIHIIIIIIIDGHHHIIHIIIIIIIIIIIIHHFHHIGIIEHIIIIIIIHIIIHIIIIIHHIHIIIIIIIIIIIHIIIHHIIIIIIIIHIIIHIIIIIIHHIIIIIIHIIIIHIHIIIIIIHIIIIIIIIHIIIHIIIIIIIIIIIIIIIIHIIIIIIIIIIIIIIIIIIIIIIIIIIIIIIIIIIIIIIIIIIIHHHHIIIIIIIIIIIIIIIIIIIIIIIIIIIIIIIIIIIIIIIIHGHIIIIIIIIIIIIIIIIIIIIIIIIIIIIIIIIIIIIIIIIIIIIIIIIIIIIIDDDDD
@HISEQ:969:HM2KJBCX2:2:1101:3482:46813 2:N:0:ACTATGCA
GCCCAAGTTCACCCCAACTATCCCTATTAATCATTACGGTGATCCTAGAAACCAACAAAATAGAACCATGCCGTCCTATTCTATTATTCCATGCTAATGTATTCGAGCAAAAATGCCTGCTTTAAACACTCTAATTTTTTCAAGGTAAAGGTCCTGGATCCGCAAGACACCCAATAAAGGACATCAAGTTTCTCCAGAAGGTGAGAAATCAACTGCAACAGTTCATACCCCTTAAGGCATGACCATCACGTCAATCCCGAAATTCAACTACGAGCTTTTTAACTGCAACAACTTTAATATACGCTATTGGAGCTGGAATTACCGCGGCTGCGGGCACCAGACTTGCCCTCCAA
+
DDDDDIIIIIIIIIIIIIIIIIGIIIIIIIIIIIIIIIIIIIIIIIIIIIIIIIIIIIIHHHHHHIHIIIIHIIIHIHIIIIIIIIIIIEHIIIIIIIIIIHHIIIIHIIIIIIIIIIIIIIIIIIIIIIIIIHIIIIIIIIIIIIIHIEHHIHHHIHHIIHHIIIIIIIIIIIHIIIIIIIHIIIIHHIHIIIIIIIIIIIIIIIIIIIIIIIIIIIIIIIIIIIIIIIIIIIIIIIIIIIIIIIIIIIHHIIIIIIIIIIIIIIIIIIIIIIIIIIIIIIIIIIIIIIIIIIIIIIIIHIIIIIIIIIIIIIIIIIIIIIIIIIIIIIIIIIIIIIIIIIIIIIIIDDDDD
@HISEQ:969:HM2KJBCX2:2:1101:10246:46992 2:N:0:ACTATGCA
GCCCAAGTTCACCCAACTATCCCTATTAATCATTACGTCAATCCTAGAAACCAACAAAATAGGATCGAACGTCCTATTTCATTATTCCATGCTAATGTATTCAAGCGTTAGCCTGCTTTAAACACTCTAATTTTTTCAAAGTAACAGTCCTGTTTCCCTGCAACACCAAATTAATGACATTACAGTTCTTCAAGAAGGAGGAATCAGTAAAGCCAGTACACACCATTGGCACGACCAACCTACTGACCCCGAAATTCAACTACGAGCTTTTTAACTGCAACAACTTTAATATACGCTATTGGAGCTGGAATTACCGCGGCTGCTGGCACCAGACTTGCCCTCCAA
+
BDDDDIIIIIIIIIIIIIIIIIIIIIIIIIIIIIIIIIIIIIIIIHIIIIIIIIHIIIIIIIIIIIIIIGIHIIIIIIIIIIIIIIIIIIHGIHHIIIIIIHHIIHIIIIIIIIIIIIIIIIIIIIIIIIIIIIIIHIIIIIIIIIIIIIIIIIIIIIIIIIIIHIHHIIIIIIIIIIIIIIIHIIIIIIIIIIIIIIIIIIIIIIIHIIIIIIIIIIIIIIIIIIIIIIIIIIIIIHIHIHHHIIIIIIIIIIIIIIIIIIIIIIIIIIIIIIIIIIIIIIIIIIIIIIIIIIIIIIIIIIIIIIIIIIIIIIIIIIIIIIIIIIIIIIIIIIIIIIIIDDDDD
@HISEQ:969:HM2KJBCX2:2:1101:17441:46695 2:N:0:ACTATGCA
GCCCAAGTTCACCCCAACTATCCCTATTAATCATTACGTCGATCCTAGAAACCAACAAAATAGAATCAAAACGTCCTATTTCATTATTCCATGCTAATGTATTCAAGCGTAAGCCTGCTTTAAACACTCTAATTTTTTCAAAGTAACAGTCCTGATTCCCCATGACACCAAATTAATGACATCATGGTTCGTCAGAAGGGAGAAATCAATAAGCTAGTACGTACTAAAGGCACGACCAACATATTGATCCCGAAATTCAACTACGAGCTTTTTAACTGCAACAACTTTAATATACGCTATTGGAGCTGGAATTACCGCGGCTGCTGGCACCAGACTTGCCCTCCAA
+
DDDDCIIIIHHIGIGIIIIIIIIIIIIIIIIIIIIIIIIIHHHHHHHHIIIIIIGIIGHIIIIHFHIIHHIIIIHIIIIIIHIIIIIIHHIIIIHHIIHHHGHHHIIHIIIIGEIIFHIHGHIIIIIIIIIHIHIHHIHIIHHGIIIIIIIIIIIIIIIIIIIIIIIIIIIIIIIIIIIIIIIIIIIIIIIHIIIIIIIIIIIIHIIIIIIIIIIIIIIHHIIIIIIIIIIIIIIIIIIIIIIIIGIIIGIHIIIIIIIIIIIIIHHIIIIHIIIIIIIIIIIIIHHHIIIIIIIIIIIIIIIIIIIIIIIIIIIIIIIIIIIIIIIIIIIIIIIIIIIIIDDDDD
@HISEQ:969:HM2KJBCX2:2:1101:11761:47631 2:N:0:ACTATGCA
GCCCAAGTTCACCCCAACTATCCCTATTAATCATTACGTCAATCCTAGAAACCAACAAAATAGGATCAAACGTCCTATTTCATTATTCCATGCTAATGTATTCAAGCGTTAGCCTGCTTTAAACACTCTAATTTTTTCAAAGTAACAGTCCTGTTTCCCTGCAACACCAAATTAATGACATTACAGTTCTTCAAGAAGGAGGAACCAGTGAAGCCAGTACATACCAGAGGCACGACCAACCTACTAATCCCGAAATTCAACTACGAGCTTTTTAACTGCAACAACTTTAATATACGCTATTGGAGCTGGAATTACCGCGGCTGCTGGCACCAGACTTGCCCTCCAA
+
DBDDDIHGHHHHHHIIIIHIIHHIHHHIIIHIIIIIIHGHIIGHHIFHHIIIIIIIIIIHHIIHIGHIIHHEEHHHIIIHHHHHIIIHHIHHFHIIIHIIIIHHIIHIIIIIIHIHIIIIIIHIHHIIIIIIIIIIHHHIHIHIIIIIIHIIIIHIIIIIIIIIIIIIIIIIIIIHIIIIIIIIIIIIIHHIIIIIIIIIHHIHIIIIIIIHHIIIIIIIIIIIIHIIIGIIIIIIIIHHIIHHHIIIIIIHIHIIIIIIIIHIIIIIIIIIIIIIIIIIIIIIIIIIIIIIIIIIHIHHHIIIIIIIIIIIIIIIIIIIIIIIIIIIIIIIIIIIIIIIIDDDDD
@HISEQ:969:HM2KJBCX2:2:1101:20948:47787 2:N:0:ACTATGCA
GCCCAAGTTCACCCCAACTATCCCTATTAATCATTACGTCAATCCTAGAAACCAACAAAATAGGATCGAACGTCCTATTTCATTATTCCATGCTAATGTATTCAAGCGTTAGCTTGCTTTAAACACTCTAATTTTTTCAAAGTAACAGTCCAAATTCCCCGCAACACCAAATTAATGGCATTACGGATCATCAGGAAGGAGGAATCAGTGAGACCAGTACATACCAGAGGCATGACCAACCTACTAACCCCGAAATTCAACTACGAGCTTTTTAACTGCAACAACTTTAATATACGCTATTGGAGCTGGAATTACCGCGGCTGCTGGCACCAGACTTGCCCTCCAA
+
DDDDDIHGHIGHHHIIIGHHFHHIIFGHHIHIIGHGHHHIHIHIIHHHGHIIHEHIIIIIIIHHHFHDHIIHFHHIIIIIIHHHIIIIIIIICCHHHHHHIEHHHGHHHHHHHEIHIHHHHIIIIHFHHHIIIHHHHIHIIIIHIIIHGHHIIIHIIIHIIIIHHHHHHIIIHHHIIHIHIIIIHHIIHGIIGHHGIIHIIIIIIIIIIIIIHIIHHHIHFHIIIHHHIIHHHHIIIHHIHGFG<HFIIIHGGFHIIHIHHHCHEFIHIIIHGHHHIIIIIIHHIIIIIIIHHIIIIIHHHIIIIIIIIIIIIIIIIHIIIIIIIIIIIIIIIIIIIIIIIDDDDD
@HISEQ:969:HM2KJBCX2:2:1101:20344:49009 2:N:0:ACTATGCA
GCCCAAGTTCACCCCAACTATCCCTATTAATCATTACGTTGATCCTAGAAACCAACAAAATAGAATCGAACGTCCTATTTCATTATTCCATGCTAATGTATTCAAGCGCGTGCCTGCTTTAAACACTCTAATTTTTTCAAAGTAACAGTCCTGATTCCCCACGACACCAAATTAATGACATCATGGCTCCTCAGAAAGGAGAAACCAATAACACCAGTACATACCAGAGGCATGACCGACGTATTGATCCCGAAATTCAACTACGAGCTTTTTAACTGCAACAACTTTAATATACGCTATTGGAGCTGGAATTACCGCGGCTGCTGGCACCAGACTTGCCCTCCAA
+
BDDDDIIIIIHIIIIIIIIIIIIIIIIIIIIIIIIIIHGHHHIIIIIIIIIIIIHHIIIIIIHHIIIHIGIIIIIIIIIIIIIIIIIIIIIIGHIHIIHHIHHHIHGHHHIIIIIIIIIIIIHIHIHHIIFHHHHIIIGIIHHHHIIHIIIHHIIIGHFHHHEFIIIIIIHHHIIIIIHIIIIIIIIHIHIHIIIIIIIIHIHIHIIIHIIIHIHIHIIIIIIIIIIIIIIIIHIIIIIGIIHFDIHHGIIIHIIIIIIIIIIHIIIIIIIIIIHIIIIHHIHIIIIIIIIIIIIIIIIIIIIIIIIIHHHIIIIIIIIIIIIIIIIIIIIIIIIIIIIIIDCDD@
@HISEQ:969:HM2KJBCX2:2:1101:10864:49583 2:N:0:ACTATGCA
GCCCAAGTTCACCCCAACTATCCCTATTAATCATTACGTCAATCCTAGAAACCAACAAAATAGGATCGAACGTCCTATTTCATTATTCCATGCTAATGTATTCAAGCGTTAGCCTGCTTTAAACACTCTAATTTTTTCAAAGTAACAGTCCTGTTTCCCTGCAACACCAAATTAATGACATTACAGTTCTTCAGAAAGGAGGAATCAGCGAAGCCAGTTCATACCAGTGGCACGACCAACCTGCTGACCCCGAAATTCAACTACGAGCTTTTTAACTGCAACAACTTTAATATACGCTATTGGAGCTGGAATTACCGCGGCTGCTGGCACCAGACTTGCCCTCCAA
+
DDDDDIIIIIIIIIIIIIIIIIIIIIIIIIIIIIIIIIIIIIIIIIIIIIIIIIIIEHIIIHHHIIHGHIIIHIIIIIHIIIIIIIIIIIIIIIIIIIIIIIHIIHIIIIIHIIIIIIIIIHIIIIIIIIIIIIIIIIIIIIIIIIIIIIIIIIIIIIIIIIIIIIIIIIIIIIIIIIIIIIIIIIIIIIIIIIIIIIIIIIIIIIIIIIIIIIIIIIIIIIIIIIIIIIIIIIIIIIIHIIIHHIIIIIIHIIIIHIIIIIIIIIIIIIIIIIIIIIIIIIIIIIIIIIIIIIHIIIIIIIIIIIIIIIIIIIHIIIIIIIIIIIIIIIIIIIIIIIIIIDDDDD
@HISEQ:969:HM2KJBCX2:2:1101:5030:49800 2:N:0:ACTATGCA
GCCCAAGTTCACCCCAACTATCCCTATTAATCATTACGTCGATCCTAGAAACCAACAAAATAGAATCAAACGTCCTATTTCGTTATTCCATGCTAATGTATTCAAGCGTGAGCCTGCTTTAAACACTCTAATTTTTTCAAAGTAACAGTCCTGATTCCCCATGACACCAAATTAATGACATCATGGTTCGTCAGAAGGTAGGAATCAATAATACCAGTACGTACAATAGCACGACCAATAAATTGATCCCGAAATTCAACTACGAGCTTTTTAACTGCAACAACTTTAATATACGCTATTGGAGCTGGAATTACCGCGGCTGCTGGCACCAGACTTGCCCTCCAA
+
DDDDDIIIIIIIIIIIIIIIIIIIIIIIIIIIIIIIIIIIIIIIIGIIHIIIIIIIIIIIIHIIHIIHIIIIIHIIIIIIIIIIIIIIIIIHHIIIIIIIIIIHIHIIIIHIHIIIIIIIIIIIIIIHIIIIIHIIIIHIIIIIIHIIIHIIIIIIIHIIIIIIIIIIIIIIIIIIIIIIIIIIIIIIIIIIIIHIIIIIIIIIIIIIIIIIIIIIIIIIIIIIIIIIIIIIIIIIIIIIIIHG<IIIIIIIIIIIIIIIIIIIIIIIIIIIIIIIIHIIIIIIIIIIIIIIIIIIIIIIIIIIIIIIIIIIIIIIIIIIIIIIIIIIIIIIIIIIIIIIDDDDD
@HISEQ:969:HM2KJBCX2:2:1101:10406:49889 2:N:0:ACTATGCA
GCCCAAGTTCACCCCAACTATCCCTATTAATCATTACGTCAATCCTAGAAACCAACAAAATAGGATCAACGTCCTATTTCATTATTCCATGCTAATGTATTCAAGCGCGAGCCTGCTTTAAACACTCTAATTTTTTCAAAGTAACAGTCCTGATTCCCCGCCACACCAAATTAATGACATGATGGTTCGTCAGAAGGTAGGAATCAGTAACACCAGTACGTACCGAAGGCACGACCAACGTACTAATCCCGAAATTCAACTACGAGCTTTTTAACTGCAACAACTTTAATATACGCTATTGGAGCTGGAATTACCGCGGCTGCTGGCACCAGACTTGCCCTCCAA
+
DDDDDIIIIHIIIIIIIIHIIIIIIIIIIIIIIIIIIIIIIIHIIIIIIIIIIIIIIHIIIIIIIIIGIIIHIIIIIIIIIIIIHIIHIIIIIIIIIIIIHGIHIIIIIIIIIIIIIIHIHIIHIIIIIIIIIIIHIIIIIIIIIIIIIIIIIIIIIIIIIHIIIIIIIIIIIIIIIIIIHIIIIIIIIIIIIIIIIIIIIIIIIIIIIIIIIIIIIIIIIIIIIIIIIIIIIIIIIIIIIIIHIIHIIIIIIIIIIIIIIHIIIIIIIIIIIIIIIIIIIIIIIIIIIIIIIIIIIIIIIIIIIIIIIIIIIIIIIIIIIIIIIIIIIIIIIIIIIIIIDDDDD
@HISEQ:969:HM2KJBCX2:2:1101:6617:50255 2:N:0:ACTATGCA
GCCCAAGTTCACCCCAACTATCCCTATTAATCATTACGTCAATCCTAGAAACCAACAAAATAGGATCAACGTCCTATTTCATTATTCCATGCTAATGTATTCAAGCGCGAGCCTGCTTTAAACACTCTAATTTTTTCAAAGTAACAGTCCTGTTTCCCTGCAACACCAAATTAATGACATTACAGTTCTTCAAGAAGGAGGAACCAGTAAAGCCAGTACATACCAGAGGCACGACCAACCTACTAATCCCGAAATTCAACTACGAGCTTTTTAACTGCAACAACTTTAATATACGCTATTGGAGCTGGAATTACCGCGGCTGCTGGCACCAGACTTGCCCTCCAA
+
DDDDDIIIIIHIIIIIIIIIIIIIIIIIIIIIIIIIIIHIIIIHIIIIIIIIHHIIIIIIHGGEHIIIIIIHIIIIIHIHIIIHIIIGIHHIIIIIIIIIIIHIIIIIIIHIIIIIIIHIIIIIIIHIIIIIIIIIIIIIIHHIIIIIIIIIIIIIIIIIIIIIIIIIIHIIIIIIIIIIIIIIIIIIIIIIIIIIIIIIHIIHHIIIIIIIIIIIIIIIIIIIIHIIIIIIIIIIIHIIIIHHIIHIIIIIIGIHIHIIIIIIIIIIIIIIIIIIHIIIIIHIIIIIIIIIIIIIIHFIIIIHIIIIIIIIIIIIIIIIIIIIIIHIIIIIIIIIIIIIDDDDD
@HISEQ:969:HM2KJBCX2:2:1101:17333:51110 2:N:0:ACTATGCA
GCCCAAGTTCACCCCAACTATCCCTATTAATCATTACGTCGATCCTAGAAACCAACAAAATAGAATCAAACGTCCTATTTCATTATTCCATGCTAATGTATTCAAGCGTAAGCCTGCTTTAAACACTCTAATTTTTTCAAAGTAACAGTCCTGATTCCCCACGACACCAAATTAATGACATCGCGGTTCTTCAGAAGGTAGGAACCGATAATGCCAGTGCGTACCGAGGCACGACCAACAATTCGATCCCGAAATTCAACTACGAGCTTTTTAACTGCAACAACTTTAATATACGCTATTGGAGCTGGAATTACCGCGGCTGCTGGCACCAGACTTGCCCTCCAA
+
DDDCDIIIIIIIIIIIIIIIHIIIIIIIIIHIIIIIIIIIIIIIIIIIHHIIIIIIIIHIIIHHIIIIIIIIIIIHIIHIIIHIIHIIIIIIHIIIIIIIIHHIIIIIIIIIIIIIIHIIIIIIIIIIIIIIIHHIIIIIIIIIIIHIIGIIIIIIIIIIIIIIIIIHIIHIIIIIIIIIIIIIIIIIIIIHIIIIIIIIIIIHIIIIHIIIIIIIIIIIIIIIIIIIIIIIIIIIIIHHIIHGIIIIIIGHIIIIIHIIIHIIIIIIHHIHFHIIIIHIIIHGIHIHIIGIHIIIIIIIIIIIIIIIHIIIIIHIIIIIIIIIIIIIIIIIIIIIIIIIDDDDD
@HISEQ:969:HM2KJBCX2:2:1101:16816:51297 2:N:0:ACTATGCA
GCCCAAGTTCACCCCAACTATCCCTATTAATCATTACGGTGATTTAGAAACCAACAAAACAGGACCACCGTCCTATTTTATTATTCCATGTTAATGTATTCAAACGTAAGCCTGCTTTGAACACTCTAATTTTTTCAAGGTAAAGGTCCTGGTTTCCCACTACGCTAAATTAATAACATGATGGTTCCCCAGAAGGTAGAAATTCCACACGCCAGTACAGACAATTGCCCGACCAGCGGTAGAACCCCGAAATTCAACTACGAGCTTTTTAACTGCAACAACTTTAATATACGCTATTGGAGCTGGAATTACCACGGCTGCTGGCACCAGACTTGCCCTCCAA
+
DDDDDHIIIIIIIIIIIIIIIIIIIIIIIIIIIHIHIIIDHHHIIIIIHIIIIIIIIIIIIH1DGHHIIHEEHICGFHHEEHIHIHHIHICHGHHIIIIHHEFHIIIIIIIIIIIHHHHHHIIIIIIIHIIIIIHHHHIIIHIIIIIIIIIIIIIIIIIIIIIIIIIIIIIIIHIIIHIIIIHHIIIHIIHHIIIIIHHIIGIIIIIIIIIIIIIIIIIIHIIHIIIIHIIIIIHIIIIHGDIIIIHIIIIIIIIIIIIHIIHIIIIIIIIHIIIIIIIIHIIIIIIIIIHIIIIIIIIIIIIIIIIIIIIIIIIIIIIIIIIIIIIIIIIIIIIIIIDDDDD
@HISEQ:969:HM2KJBCX2:2:1101:3917:51611 2:N:0:ACTATGCA
GCCCAAGTTCACCCCAACTATCCCTATTAATCATTACGTCGATCCTAGAAACCAACAAAATAGAATCAAACGTCCTATTTCATTATTCCATGCTAATGTATTCAAGCGTGAGCCTGCTTTAAACACTCTAATTTTTTCAAAGTAACGGTCCTGATTCCCCAAGACACCAAATTAATGACATCAAGGTTCTTCAGAAGGGAGAAATCAATAATGCCAGTGCGTACCGAGGCACGACCAACAATTTGATCTCGAAATTCAACTACGAGCTTTTTAACTGCAACAACTTTAATATACGCTATTGGAGCTGGAATTACCGCGGCTGCTGGCACCAGACTTGCCCTCCAA
+
DDDDDIIIIIHIIIIIIIIIIIIIIIHIHIIIIIIIIHIIIIIIIIHIGHIIIIIGIHHIIIHIHIIGIIIIIGHHHIHIIIIIIIIIIIIIIIIIIIHIIIIIIIIIIHHFHIIIHHIIIIIIIIIIIIHIIIIIIIIGIIIIIHIIIHIIIIIHIHIIIIIIIIIIIHIIIIIIIIIIHIIIIIIHHHHIIIIIIIIIIIIIIIIIIIIIIIIIIIIIIIIIIIIIIIIIIIIIIIIIIHHHIIIIIIIIIIIIIIIIIIIIIIIIIIIIIIIIIIIIIIIIIIIIIIIIIIIIIIIIIIIIIIIIIIIIIIIIIIIIIIIIIIIIIIIIIIIIIIIIDDDDD
@HISEQ:969:HM2KJBCX2:2:1101:4226:51524 2:N:0:ACTATGCA
GCCCAAGTTCACCCCAACTATCCCTATTAATCATTACGTCGATCCTAGAAACCAACAAAATAGAATCAAACGTCCTATTTCATTATTCCATGCTAATGTATTCAAGCGTGAGCCTGCTTTAAACACTCTAATTTTTTCAAAGTAACAGTCCTGATTCCCCACAACACCAAATAAATGACATCATGGTTCGTCAGAAGGGAGAAACCAACAATACCAGTACGTACCGAGGCACGACCGACATGATGGTCCCGAAATTCAACTACGAGCTTTTTAACTGCAGCAACTTTAATATACGCTATTGGAGCTGGAATTACCGCGGCTGCTGGCACCAGACTTGCCCTCCAA
+
ADDDAEE<C@<<FHHIIIIIIIIIIIIIIHHIIIIIIIIIIHHIIIIHGIIIEHC<GGHIIHFH1@GHHGIIHHHHGH@GFCGH@GHIHE@CHIHIIHHHHGHFIIHEEHHIHIHGHIIIHHHHHIIIHHHHHHIIIIHGIIIHIHHIIHHHHEFHHIHHHC=BHHHGIG?HHIFI?/IHE@EGHHHCHCEGF7HEGC?HH?HGH@IHGGFE<GCB6@HHHEEEHF@HH:EDIGIIIHIIIHHEEHHIHIHHCGIIIIIIIIIIHIIIIGIIIIIIIIIHIIIIIHIIIIIIIIIIIIIIIIIIIIIIIIIIIIIIIIIIIIIIIIIIIIIIIIIIIIIIDDDDD
@HISEQ:969:HM2KJBCX2:2:1101:11040:51853 2:N:0:ACTATGCA
GCCCAAGTTCACCCCAACTATCCCTATTAATCATTACGTCAATCCTAGAAACCAACAAAATAGGATCGAACGTCCTATTTCATTATTCCATGCTAATGTATTCAAGCGTTAGCTTGCTTTAAACACTCTAATTTTTTCAAAGTAACAGTCCAAATTCCCCGCAACACCAAATTAATGGCATTATGGCTCATCAGGAAGGAGGAATCAGTGAGACCAGTACATACCAGAGGCATGACCAACCTACTAACCCCGAAATTCAACTACGAGCTTTTTAACTGCAACAACTTTAATATACGCTATTGGAGCTGGAATTACCGCGGCTGCTGGCACCAGACTTGCCCTCCAA
+
@DB@B<FHIGHHFFHIEG@GCG?@GEHHHIHIEHC1FECGD=GHEEEH?EEH1FHHHFH1<1<??GHIHE?EG@GEHIH?HHHHHEHHEEHHHIHFHIIHHFEGHFHEHGIIHIIHGEEHIIIFHIHHHHHHHEGHACFFHFHHHF<GHHHHFDEHHIIHHHHHHHIGGCHHFHEFGHHHFHH/FIHEHHHC@GHFHHHEIHIHGHHFAH?IHHHIIIHHHCHGHHI;FGIHF<IHHHEIIIIHEHHHCHGC@EHHIHHCEHIHHCIHIIHHGHGHIIHIHHHHHHEHHHIIHHIIIHHEHHIIIIHIHIHHEHHHHHIIIIIIHIIHHIHIIIHEHHHIIDDDCC
@HISEQ:969:HM2KJBCX2:2:1101:11806:51858 2:N:0:ACTATGCA
GCCCAAGTTCACCCCAACTATCCCTATTAATCATTACGTCGATCCTAGAAACCAACAAAATAGAATCAAACGTCCTATTTCATTATTCCATGCTAATGTATTCAAGCGCGAGCTTGCTTTAAACACTCTAATTTTTTCAAAGTAACAGTCCTGATTTCCCATGACACCAAATTAATGACATCGTGGTTCGTCAGAAGGGAGAAACCAATAATGCTAGTACGTACAAAGTACGACCGACATATTAGTCCCGAAATTCAACTACGAGCTTTTTAACTGCAACAACTTTAATATACGCTATTGGAGCTGGAATTACCGCGGCTGCTGGCACCAGACTTGCCCTCCAA
+
DDDDDIIHIHHIIIIIIIIIIIIIIIIIIIIIIIIIIIIIIIIIIIIIIIIIHIIIHIIIIIHIIHIIIIIIHHHIIIIIIIIIIIIIIIIHGHIIIIIIIIIHIHHIHIIIHIIIIIIIIIIIIIIIIIIIIIIIIIIIIIIIIIIIIHIIIIIIIIIIIIIIIIIIIIIIIIIIIIIIIIIIHIIIIIIIIIIIIIIIIIIIHIIIIIIIIIIIIIIIIIIIIIIIIIIIIIGIIIIIIIHIIIIIIIIIIIIIIIIIIIIIIIIIIIIIIIIIIIIIIIIIIIIIIIIIIIIIIIIIIIIIIIIIIIIIIIIIIIIHIIIIIIIIIIIIIIIIIIIDDDDD
@HISEQ:969:HM2KJBCX2:2:1101:13882:51971 2:N:0:ACTATGCA
GCCCAAGTTCACCCCAACTATCCCTATTAATCATTACGGTGATCCTAGAAACCAACAAAATAGAACCATGCCGTCCTATTCTATTATTCCATGCTAATGTATTCGAGCAAAAATGCCTGCTTTAAACACTCTAATTTTTTCAAGGTAAAGGTCCTGGATCCGCAAGACACCCAATAAAGGACATCGAGTTTCTCCAGAAGGTGAGAAATCAACAGTAACAGTTCATACCCCTTAAGGCATGACCATCACGTCAATCCCGAAATTCAACTACGAGCTTTTTAACTGCAACAACTTTAATATACGCTATTGGAGCTGGAATTACCGCGGCTGCTGGCACCAGACTTGCCCTCCAA
+
DDDDDIIIIIIHHIIIIIIIIHIIIIIIIIIIHIIIIIIIIIIIIIHIIIIHHHIIIIHIIIHHHIHIIGIIIIIIIIIIIIIHHHIHHIIHIIIIIIGIHGHIIIHIIIHIIIIIIIIIIIIIIIHIIIIIIIHIIIIHHHIIIIIIIIIIHHEHIHIIHIIIIIIIIIIIIIIIIIIIIIIIIIIIHHGIIIIIIIIIIIIIHIIIIIIHIIHIIIIIIIIIIIIIIIIIIIIIIIIIHGIIIIHHIIHHIIIIHIHIIIIIIIIIHHIIIIIIIIIIIHIIIIIIIIIIIIIIIIIHHIIIIIHIIIIIIIIIIIIIIHIIIIIIIIIIIIIIIIIIIIIIIIIIDDDDD
@HISEQ:969:HM2KJBCX2:2:1101:10368:52362 2:N:0:ACTATGCA
GCCCAAGTTCACCCCAACTATCCCTATTAATCATTACGTCAATCCTAGAAACCAACAAAATAGGATCAAACGTCCTATTTCATTATTCCATGCTAATGTATTCAAGCGTTAGCCTGCTTTAAACACTCTAATTTTTTCAAAGTAACAGTCCTGTTTCCCTGCAACACCAAATTAATGACATTACAGTTCTTCAGAAAGGAGGAATCAGCGAAGCCAGTACATACCAAAGGCACGACCAACCTGCTAACCCCGAAATTCAACTACGAGCTTTTTAACTGCAACAACTTTAATATACGCTATTGGAGCTGGAATTACCGCGGCTGCTGGCACCAGACTTGCCCTCCAA
+
DDDDDIIIIIIIIIIIIIIIIIIIIIIIIIIIIIIIIIIIIIIIIIGHIHIIIIIIFHIIIIIIIIIIHIFHHIHIIHIIIIIIIIIIHHHHIIIIIIIIIIIIIIIIIIIIIIIIIIIIIIIIIIIIIIIHIIIIIIIIIIIIIIIIIIIIIIIIIIIIIIIIHHIIIIHHIIIIIIIIIIIIIIIIIIIIIIIIIIIIIIIIIIIIIIIIIIIIIIIIIIIIIIIIIIIIIIIIIIIIIIIIHIIIIIIIIIIIIIIIIIIIIIIIIIIIIIIIIIIIIIIIIIIIIIIIIIIIIIIIHIIIIIIIIIIIIIIIIIIIIIIIIIIIIIIIIIIIIIIIIDDDDD
@HISEQ:969:HM2KJBCX2:2:1101:15707:51937 2:N:0:ACTATGCA
GCCCAAGTTCACCCCAACTATCCCTATTAATCATTACGGTGGTCCTAGAAACCAACAAAATAGAACCATGCCGTCCTATTTTATTATTCCATGCTAATGTATTCAAGCAAAAATGCCTGCTTTAAACACTCTAATTTTTTCAAAGTAAAGGTCCTGGTTCCCCGCGGCATCCAATTAAGGACATCGCGGTTCTCCAGAAGGTGAGAAATTGACTGCACCAGTTCATACCCCGTGAGGCACGACCGATGCGCCAATCCCGAAATTCAACTACGAGCTTTTTAACTGCAACAACTTTAATATACGCTATTGGAGCTGGAATTACCGCGGCTGCTGGCACCAGACTTGCCCTCCAA
+
DDDDDIIIIIIIIIIIIIIIIIIIIIIIIIIIIIIIIIIIIIIIIIHIHIIIHIIIIIIIIIHIIIIIIHIIIHIIIIIHIIIIIHIIIIIIIIHIHHIIIHIIIIIGIIIIIIIIIIIIIIIIIIIIHIIIIIIIHIIIIIIIIIHIIIIIIIIIHGHIIIIIIIIIIIIIIIIIIIIIIIIIIIIIIIHIHIIIIIIIIIIIIIIIIIIIIIIIIIIIIIIIIIIIIIIIIIIIIIIIIIIIIIIIIIIHIIHIIIIIIIIIIIIIIIIIIIIIIIIIIIIIIIIIIIHIIIIIIIIIIIIIIIIIIIIIIIIIIIIIIIIIIIIIIIIIIIIIIIIIIIIIIIIICDDDD
@HISEQ:969:HM2KJBCX2:2:1101:12742:52384 2:N:0:ACTATGCA
GCCCAAGTTCACCCCAACTATCCCTATTAATCATTACGTCAATCCTAGAAACCAACAAAATAGGATCAAACGTCCTATTTCATTATTCCATGCTAATGTATTCAAGCGTTAGCCTGCTTTAAACACTCTAATTTTTTCAAAGTAACAGTCCTGTTTCCCTGCAACACCAAATTAATGACATTACAGTTCTTCAAGAAGGAGGAACCAGTAAAGCCAGTACATACCAGAGGCACGACCAAATTACTAATCCCGAAATTCAACTACGAGCTTTTTAACTGCAACAACTTTAATATACGCTATTGGAGCTGGAATTACCGCGGCTGCTGGCACCAGACTTGCCCTCCAA
+
DDDDDIHIIHHHHHIIIIIIIIIHIIIIIIIIIIIIIIIIIIIIIIIIIIIIIIIIIIIIIIIGHIIIIIIIIIIIHIHIIIIIIHHHHHHHIHHEHGIIIIHIIIIIIIIIHHHIIIIIIIHHIIIIHIHHIIIIIIIIIIIIIIIIHIHHIHIIIHHHHIIIIIIHHIIIHIIIHHHIIIIIIIIIIIHGIIIHIHIIIIIHIIIIIIHIGIHIIIIIIIIIIIIIIIIIIIIIIHHHHHIHHHIIIIIIGIIHIIIIIIIIHIIIIIIIIIIIIIIIIIIIIHIIIIIIIHIIIIIIIIIIIIIIIIIIIIIIIIIIIIIIIIIIIIIIIIIIIIIIIDDDDD
@HISEQ:969:HM2KJBCX2:2:1101:11869:53070 2:N:0:ACTATGCA
GCCCAAGTTCACCCCAACTATCCCTATTAATCATTACGGTGGTCCTAGAAACCAACAAAATAGAACCACAACGTCCTATTCTATTATTCCATGCTAATCTATTCAAGCAATAGCCCGCTTTAAACACTCTAATTTTTTCAAGGTAATGGTCCTGGCTCCCCAACACACCCAATAAAGGACATGCTGGCTCACCAGAAGGAAGACCCGACAGCAGACAGTACTCGCCAAAGACGGACCGCCCGGCCAGGCCTAAAATTCAACTACGAGCTTTTTAACTGCAACAACTTTAATATACGCTATTGGAGCTGGAATTACCGCGGCTGCTGGCACCAGACTTGCCCTCCAA
+
BADDDIHIHHHHHIIIIIIIIIHIIIHIIIHIIIIIIIIIIIIIIIIIIIG?HHIIIHH?HHGEHHFEHHGIDEHHHIHHHICHIFHHHHHHGHIIHHHHHHHHIIHHHHHHHHIHHF?CHHHHHHIEGHHIIIHHHDHIIFGHHGHHHIHEHFCEHIGGHHIHHHIHIIIGHIHIHHHIHHHFHIHEHIHIIHHHHEEHGCCFHHEGIIFIIHHHIIHHHIIHGGIIHHHHIHGIGIIIIHFE1HFHF?IHGHHEHCHHCHEGHEEGHHHHFHHIIIIIIIHHGC@HEHHHEHIIIIHHF@HHGCGFHFIIIHHHCDHHEHIHFCCIHHHGHFHIIIIIHD@@@@
@HISEQ:969:HM2KJBCX2:2:1101:8481:53317 2:N:0:ACTATGCA
GCCCAAGTTCACCCCAACTATCCCTATTAATCATTACGTCAACCCTAGAAACCAACAAAATAGGATCAAACGTCCTATTTTATTATTCCATGCTAATGTATTCAAGCGTTAGCCTGCTTTAAACACTCTAATTTTTTCAAAGTAACAGTCCTGTTTCCCCGCAACACCAAATTAATGGCATCACGGTTCTTCAAGAAGGAGGAATCAGCAAGGCCAGTTCATACCGGTGGCACGACCAACCTGCTGACCCCGAAATTCAACTACGAGCTTTTTAACTGCAACAACTTTAATATACGCTATTGGAGCTGGAATTACCGCGGCTGCTGGCACCAGACTTGCCCTCCAA
+
?@D@@HFFHH@GHEDHHHIHFHCGHIIIIIEHHEHEEEFCHHHEHIHH@CHHCCHHEHI?@F1<DGHI?G1D1<EDHHE1C@EHII?1C1C@GH?GHF@<F?DGHDH?IHG>FEHEFGIHGDGFHFGHHHHHFHHFHHGIIIIIHFFHIIHHHEHHHFHCHCGGHIHFEEGHHCHCHHIHHGGDHHHGCHCEHHEIHHHHEHHGHEHHHHH;IGIIIIIIHHHGIIGGIGIIIIHIHHHIIHHHCIHHHHGHIEIHHEIIIIIHHHHEHIHHHHHHIIHIIIHHHEEHHHFIHIIHIHHFDEHEIIIIIIHHHHHHGHHFIIIIHHHIIIIIIIHIIIHDHDADDD
@HISEQ:969:HM2KJBCX2:2:1101:12493:53703 2:N:0:ACTATGCA
GCCCAAGTTCACCCCAACTATCCCTATTAATCATTACGTCGATCCTAGAAACCAACAAAATAGAATCAAACGTCCTATTTCATTATTCCATGCTAATGTATTCAAGCGTGCGCCTGCTTTAAACACTCTAATTTTTTCAAAGTAACAGTCCTGATTCCCCACGACACCAAATTAATGACATCGCGGTTCTTCAGAAGGTAGGAACCAATAATGCCAGTGCGTACCGAGGCACGACCGACAATCTGATCCCGAAATTCAACTACGAGCTTTTTAACTGCAACAACTTTAATATACGCTATTGGAGCTGGAATTACCGCGGCTGCTGGCACCAGACTTGCCCTCCAA
+
CBDCDIIHIIIFIIHIIIIIIIIIIHIIIIHIIIIHIIIIIIGIIIIIIHHHHHIIIHIIIIIIIIIIIIIGHHIIIIIIIIIIIIIHHIHIIIHIHIIIIHIIIHIIIIHHHHHIIHIIIIIHIIIIIIIIHHIIIIIIIIHIHHIIHIIHIIIIIHHIIHHHIIIIIIIHIHIIIIIIHIIIIIIIIIHIIIIGIIIIHHIIIIIIHHIIIIIIIIIIIIIIIHIIIIIIIHIIHIIIIIHHIIIIIIIIIIIIIIIIIHIIIIIHIIIIIIIIIIIIIIIIIIHIIIIIIIIIIHHIIIIIIIIIIIIIIIIIIIIGIIIIIIIIIIIIIIIIIIIIDDDDD
@HISEQ:969:HM2KJBCX2:2:1101:9612:51852 2:N:0:ACTATGCA
GCCCAAGTTCACCCCAACTATCCCTATTAATCATTACGTTGTACCTAGAAACCAACAAAATAGGTTCGAACGTCCTATTTCATTATTCCATGCTAATGTATTCAAGCGTTTGCCTGCTTTAAACACTCTAATTTTTTCAAAGTAACAGTCCTGACTCCCCACAACACCAAATTAATGACATCATGGTTCATCAGAAGGGAGAAATCAACGACGCCAGTGCGTACCGAAGGCACGACCGACGTATTGATCCCGAAATTCAACTACGAGCTTTTTAACTGCAACAACTTTAATATACGCTATTGGAGCTGGAATTACCGCGGCTGCTGGCACCAGACTTGCCCTCCAA
+
DDDDDIIIIIIIIIIIIIIIIIIIIHIIIIIIIIIIIIIIIIIIIICHHIIIIIIIHHHGIHIIFHHIIIIHHIIIIIIIIIIIIIIIIHIIIHIIIIIIIIIIIIIIIIIIIIIIIIIIIHHIIIIIIIIIHIIIIIIIHIHHIHIIIIIIIIIIIHIIIIHHIIIIIIIIIIIIIIIIIIIIIIIIIHIIIIIIIIIIIIIIIIIIIIIIIIIIIIIIIIIIIIIIIIIIIIIIIIIIIIIHGIIIIIHIIIIIIIIIIIIIIIIIIIIIIIHHIIIIIIIIIIIIIHIIIIIIIIIIIIIIIIIIIIIIIIIIIIIIIIIIIIIIIIIIIIIIIIIIIDDDDD
@HISEQ:969:HM2KJBCX2:2:1101:14701:54987 2:N:0:ACTATGCA
GCCCAAGTTCACCCCAACTATCCCTATTAATCATTACGGTGGTCCTAGAAACCAACAAAATAGAACCACAACGTCCTATTCTATTATTCCATGCTAATCTATTCAAGCAATAGCCCGCTTTAAACACTCTAATTTTTTCAAGGTAATGGTCCTGGCTCCCCAACACACCCAATTAAGGACATACTGGTTCACCAGAAGGAAGACCCGACAACAGGACAGTACTCGCCAAAGACGGACCGCCCGGCCAAGTCTAAAATTCAACTACGAGCTTTTTAACTGCAACAACTTTAATATACGCTATTGGAGCTGGAATTACCGCGGCTGCTGGCACCAGACTTGCCCTCCAA
+
DDADDHHHIIIIIHIFHHIHIGHIIIIIHIIIHIIHIIIIIIGIIIIIIHICHCHHHHIIIEHIIIIIIIIIIIGHHHHIHIHIIIIIHHHFHIHIIIIHIGHHIIIIHHIHIHIHHHIHHEHIGEHHIIIHIFFHIIIHHHHIIHHHEGEIIHEEFHDHHHHHHGHHFGGIHIIHHHHHHIHHHHIHIHHHFHHHFHIHIHHHDHHEHGIIIHIHIIIHHDIIIHHIHHG@IHHHGHHHHHHEGCEIIGHIIHHIIIIIHHHEHHGGHHHIIHHGHIHIIHIIIHHHHIIIIIHHHHHGCEIHHHHHIIIHHIIIIIIIHIHHEHIHIHIHIIIIIIIHHFDAAD@
@HISEQ:969:HM2KJBCX2:2:1101:17482:54968 2:N:0:ACTATGCA
GCCCAAGTTCACCCCAACTATCCCTATTAATCATTACGTCAATCCTAGAAACCAACAAAATAGGATCGAACGTCCTATTTCATTATTCCATGCTAATGTATTCAAGCGTTAGCCTGCTTTAAACACTCTAATTTTTTCAAAGTAACAGTCCTGTTTCCCTGCAACACCAAATTAATGGCATTACAGTTCTTCAGAAAGGAGGAATCAGCGAAGCCAGTACATACCAGTGGCACGACCAACCTGCTGACCCCGAAATTCAACTACGAGCTTTTTAACTGCAACAACTTTAATATACGCTATTGGAGCTGGAATTACCGCGGCTGCTGGCACCAGACTTGCCCTCCAA
+
DDDADHIIIIHHIGHIIHIIIIIIIIIIIIIIIHIHHIHIIIIIIIIHIIHIIIIHGHHHHIGGHIIIIIIIIIIIHIIIIIIIIHIIHIIHIIIIIIIIIIIIIIIIIIIIIIIIHIIIIIIHHIHHIHHHHIHHHHHHEGIIIHIHIHIIIIHEHIHIIIIIIHHHIIIIHIIIIIHIIIIIIIIIIIIIIIIIIIIIIIIIIIIIIIHIIIIIHHHIIIIIIIIIIIIIIIIIIIIIIIIHHHHIIIIHIHIIHIIIIHIHIHIIIIIIIHHIIIIIIIIHHEHIIIIIIIIIIIIIIIIIIIIIIIHHIIIIIIIIIIIIIIIIHIIIIIIIIIIIIDDDDD
@HISEQ:969:HM2KJBCX2:2:1101:5404:55663 2:N:0:ACTATGCA
GCCCAAGTTCACCCCAACTATCCCTATTAATCATTACGTCGATCCTAGAAACCAACAAAATAGGGTCAAACGTCCTATTTCATTATTCCATGCTAATGTATTCAAGCGTGTGCCTGCTTTAAACACTCTAATTTTTTCAAAGTAACAGTCCTGATTCCCCATGACACCAAATTAATGACATCATAGTTCGTCAGAAGGTAGAAATCAATAATACCAGTGCATACCGGAGGCACGACCAATATATTGATCCCGAAATTCAACTACGAGCTTTTTAACTGCAACAACTTTAATATACGCTATTGGAGCTGGAATTACCGCGGCTGCTGGCACCAGACTTGCCCTCCAA
+
DDDDDIIIIIIIIIIIIIIIIIIIIIIIIIIGIIIIIHIIIIIIIIIIIIIIIIHIHIHHHIIIIIIIIIIGHIIHIIIIIHIIIIIHHHIIHIIHIIIIIIIIIIIHIIIIIIIIIIIIIIIIIIIIIIIIHIIHIIIIIIIIIIIIIIIIIIIIIIIIIIIIIIIIIIIIIIIIIIIIHIIIIIIHIIIIIIIIIIIIIIIIHIIIIIIIIIHIIIIIIIIGIIIIIIIIIIIHIIIIIIIIIIIIIIIIIHIIIIIIIIIIIIIIIIIIIIIIIIIIIIIIIIHIIIIIHIIIIIIIIIIIIIIIIIIIIIIIIIIIIIIIIIIIIIIIIIIIIIIIIDDDDD
@HISEQ:969:HM2KJBCX2:2:1101:14488:56733 2:N:0:ACTATGCA
GCCCAAGTTCACCCCAACTATCCCTATTAATCATTACGGTGATCCTAGAAACCAACAAAATAGAACCAAACCGTCCTATTTTATTATTCCATGCTAATGTATTCAGACGGATGCCTGCTTTAAACACTCTAATTTTTTCAAAGTAACAGTCCTGATTTCCCCCCACACCAACTGAATGGCATGAAGATTCCTCAGAAGGTAGGAACTCGTCACACCAGTTCAGACAGTTAAGCCTGACCAATGGGCAAATTCCGAAGTTCAACTACGAGCTTTTTAACTGCAACAACTTTAATATACGCTATTGGAGCTGGAATTACCGCGGCTGCTGGCACCAGACTTGCCCTCCAA
+
DDDDDIIIIIIIHIIIIIIIIIIIIIHIIIIIIIIIIIIIIIIIIIHHIIIHIIIIIEHIIIIGIIIIIIIIHIHHIIIHHHIHIHIIIIIGH?HEHIIIIIIIIGHIGHIIHIHIIIHHIHIIIHIIIIIIIHIIIIIIIIIIHIIHIIIIHHIIHIIIHHHIIIHHIIIIIIIIIIIIIIIIIHHGIHHIGIIIIIIIIIIIIIIIIIIIHHIIIIIIIIIIIIIIIIIIHHIIIIIIIIIHGHGIIIIIHIIIIIIIIIIIIIGIIIIIIIIIIIGIIIHCIHIIIIHIIIIIIIIIHIIIIIIIIIIIIIIIIIIIIIIIIIIIIIIIIIIIIIIIIIIDDDDD
@HISEQ:969:HM2KJBCX2:2:1101:15212:56757 2:N:0:ACTATGCA
GCCCAAGTTCACCCAACTATCCCTATTAATCATTACGTCAATCCTAGAAACCAACAAAATAGGATCAACGTCCTATTTCATTATTCCATGCTAATGTATTCAAGCGCGAGCCTGCTTTAAACACTCTAATTTTTTCAAAGTAACAGTCCTGATTCCCCGCCACACCAAATTAATGACATGATGGTTCGTCAGAAGGTAGGAACCAGTAACACCAGTACGTACCTAAGGCACGACCAACGTACTGATCCCGAAATTCAACTACGAGCTTTTTAACTGCAACAACTTTAATATACGCTATTGGAGCTGGAATTACCGCGGCTGCTGGCACCAGACTTGCCCTCCAA
+
<0D0DHEHGFHCECHHH@@GI1<FH@CGFGHIHE?CGFE@EGGHHHFHI@C1C@EECECHHH@HHIIFI0<FHHHIIFHHGCGF<C<C<<<@CCCHHHFEHHH<C>7HIHEDGHEBBFHHFHHIHHEHHHHHHHHIHHFCHHHIH1GFEHIHHGGH?HHHIHEHHHGHGEHHGCEHIHHGH@DIHGCIHHIHGHHHEIHHHHHEHEFIIIHIIIHHFHHGFGHHHIHHHHH<IHGCEEECEG<HHHHCGEIHIIHHIHHGCHFIIIIIIGIIHIHHIIIHH@HCHHIHFCECIHIHHHIIIIHIIHHIIHHIIIHIIIIHEHHIIIIIIIIIHHIIHHHDCDBD
@HISEQ:969:HM2KJBCX2:2:1101:7111:57174 2:N:0:ACTATGCA
GCCCAAGTTCACCCCAACTATCCCTATTAATCATTACGGTGGTCCTAGAAACCAACAAAATAGAACCACAACGTCCTATTCTATTATTCCATGCTAATCTATTCAAGCAATAGCCCGCTTTAAACACTCTAATTTTTTCAAGGTAATGGTCCTGGCTCCCCAACACACCCAATAAAGGACATGCTGGCTCACCAGAAGGAAGACCCGACAGCAGACAGTACTCGCCAAAGACGGACCGCCCGGCCAGGCCTAAAATTCAACTACGAGCTTTTTAACTGCAACAACTTTAATATACGCTATTGGAGCTGGAATTACCGCGGCTGCTGGCACCAGACTTGCCCTCCAA
+
@BDDAIIHIHIHHHIIHIEHCHIIIIHIIHHIIHIIIHHIIIIIHHHHHCGC@GHIGHHCHHCEGHHIIHE@HHIIIGHHHHHHHCHHCHGHHHHFHGIIIHGHHIHHHHIIIHGHEH<DCHH@CHIHEGHCDHHIHHIIIIIIHIHGHHIHHFFHHHEGHHIIIII:FGIHFHIIHHHHIIHIHHIHCIIHHFHHIIHHIHIIIIIIIIGHHIIIIIIHHHIIIIIIHHHHIIIHIHIIIIIIIIIIHEIIIHHEHIIIIIIIIHIG@CHHHHEIHGHIHIIIIIHHIIIHIIIIIIIHIIIIIIIIIHHGHIIIHIIIHIHHHIHGIIIHIIIIHIIGHDAADD
@HISEQ:969:HM2KJBCX2:2:1101:10714:57743 2:N:0:ACTATGCA
GCCCAAGTTCACCCCAACTATCCCTATTAATCATTACGTCGATCCTAAAAACCAACAAAATAGAATCAAACGTCCTATTTCATTATTCCATGCTAATGTATTCAAGCGCGAGCCTGCTTTAAACACACTAATTTTTTCAAAGTAACAGTCCTGATTTCCCGCGACATCAAATTAATGACATCGTGGTTCGTCAGAAGGTAGGAATCAATTTGACCAGTACGTACCGAGGCACGACCGATCAACTGATCCCGAAATTCAACTACGAGCTTTTTAACTGCAACAACTTTAATATACGCTATTGGAGCTGGAATTACCGCGGCTGCTGGCACCAGACTTGCCCTCCAA
+
DDADBHIIIIIIIIIIIHIIIIIHIIIIIIIIIIIIIIIIIGHIIIHHHHHIIIIIIFHIIIIIIHIIIIIIIIIIIIHIIGHHHHIGHIHHGHIEHIHFHHHIHGHHIIIHHHHIHHIIIIIIIIIIIIHHIIHHIIHIIIIIIIIIIIIHHIIHIIIGHIGIIHIIIIIIIIIIIIIIIIIIHIIIHHIIIIIHHFGHHHIIIHIHIHHGIIIGIIIIHHHHGHHIIHHHHIIIIIHHIHGEIIIHEEHHHHHHIHIHHHHIIIIIIHIIIHHHIHHIHIHHHEIHIIIGIHHIHHHIIIHGEIHIIHHHHIIIHHIIHIIIIHIIIIHHHIHIIIHHDDDBB
@HISEQ:969:HM2KJBCX2:2:1101:1410:56755 2:N:0:ACTATGCA
GCCCAAGTTCACCCCAACTATCCCTATTAATCATTACGTCAATCCTAGAAACCAACAAAATAAGATCGAACGTCCTATTTCATTATTCCATGCTAATGTATTCAAGCGTTAGCTTGCTTTAAACACTCTAATTTTTTCAAAGTAACAGTCCAAATTCCCCGCAACACCAAATTAATGGCATTACGGTTCATAAAGAAGGAGGAATCAGTGAGACCAGTACATACCAGAGGCATGACCAACCTACTAACCCCGAAATTCAACTACGAGCTTTTTAACTGCAACAACTTTAATATACGCTATTGGAGCTGGAATTACCGCGGCTGCTGGCACCAGACTTGCCCTCCAA
+
DCDDCIIIIIIIIIIIIIIIIIIIIIIIIIIIIIIIIIIIIIIIIIIIIIIIIHIIIIIHIEHHIIIHHHIIIIIIGHIIIIIIIIIIIIHIEHIIIIIIIIIIIHIIIIIIIIIIIHHHHIIIIIIIIIIIIIIIIIIIHIIIIIIHIIIIIIIIIIIIHIIIIIIIIIIIIIIIIIIIIGIIHIIIIIIIIIIIIIIIIIIIIIIIIIIIIIIIIHIHHHHIIIHIIIIIIIIIIIIIIHGHHHHIIIIIIIIIIIIHIIHIIIIIIIIIIIIIIIIIIHHGIIIIIIIIIHIIIIIIIIIIIIIIIIIIIIIIIIIIIIIIIIIIIIIIIIIIIIIIIDDDDD
@HISEQ:969:HM2KJBCX2:2:1101:8309:58114 2:N:0:ACTATGCA
GCCCAAGTTCACCCCAACTATCCCTATTAATCATTACGGTGATTCAGAAACCAACAAAACAGGACCACCGTCCTATTCTATTATTCCATGCTAATGTATTCAGACGTAAGCCTGCTTTGAACACTCTAATTTTTTCAAGGTAAAGGTCCTGGTTTCCCACCACGCTAAATTAATAACATGATAGTTCCCCAGAAGGTAGAAATTCTACACACCAGTACAGACTTGTTAGCCCGACCAACGGTAGAATCCCGAAATTCAACTACGAGCTTTTTAACTGCAACAACTTTAATATACGCTATTGGAGCTGGAATTACCGCGGCTGCTGGCACCAGACTTGCCCTCCAA
+
DDDDDIIIIIHIIIIIIIIIIIIIIIIIIIIIIIIIIIIIIIIIIIIIIIIIHIIIGIIIIIHHIIHIIIIIIIIIIIIGIIIIIIIIIIHIIIIIIIIIIIIIIIIIIIIIIIIIIIIIIIIIIIIIIIIIIIIIIIIIIIIIIIIIIIIIIIIIIIIIIIIIIIIIIIHIIIIIIIIIHIIIIIIIIIIIIIIIIIIIIIIIIIIIIIIIIIIIIIIIIIIIIIIIIIIIIIIIIIIIIHHHIIIIIIIIIIIHIIIIIIIIIIIIIIIIIIIIIIIIIIIIIIIIIIIIIIIIIIIIIIIIIIIIIIIIIIIIIIIIIIIIIIIIIIIIIIIIIIIIDDDDD
@HISEQ:969:HM2KJBCX2:2:1101:6168:58675 2:N:0:ACTATGCA
GCCCAAGTTCACCCCAACTATCCCTATTAATCATTACGGTGATCCTAGAAACCAACAAAATAGAACCATGCCGTCCTATTCTATTATTCCATGCTAATGTATTCGAGCAAAAATGCCTGCTTTAAACACTCTAATTTTTTCAAGGTAAAGGTCCTGGATCCGCAAGACACCCAATTAAGGACATCAAGTTTCTCCAGAAGGTGAGAAATCAACAGCGACAGTTCATACCCCTTAAGGCATGACCATCACGTCAATCCCGAAATTCAACTACGAGCTTTTTAACTGCAACAACTTTAATATACGCTATTGGAGCTGGAATTACCGCGGCTGCTGGCACCAGACTTGCCCTCCA
+
DDDDDIIIIHIHHIIIHHIHIHIIIHHIHIIIIIIIHIIIIIIHHHHHHHIIIIIIIIICHCGCHIIHIIIIIIHIIHHHIIIIIEHIIIHIIIIHFHHHEDHIHHHIIIIIIIIHIIIIIIIIIIIIIIIIHHHHIHHIIHIIIIIIIHHIIIHIIIHIHHHIIIIHIIIIIIIIIIIIIIIIIIIIIIIIGGIIIIIHIIIIIIIHHEIIIIIIIIIIIIIIIIIIIIII=IIIIIIIIIIIIIIIIGIIIIHIIIIIIIHHIIIHIIIIIHIIIIIIIIIIIIIIIIHHIIIIIIIIIIIIIIIIIIIIIIIIIIIIIIIIIIIIIIIIIIIIIIIIIIIIIIIDDDDD
@HISEQ:969:HM2KJBCX2:2:1101:20308:58312 2:N:0:ACTATGCA
GCCCAAGTTCACCCCAACTATCCCTATTAATCATTACGGTGATCCTAGAAACCAACGAAATAGAATCAGTCCGTCCTATTTCATTATTCCATGCTAATGTATTCAGACGATAGTCTGCTTTAAACACTCTAATTTTTTCAAAGTAACAGTCCTGATTTCCCATCACACCAAATAAATGGCATGAAAGTTCCTCAGAAGGTAGAGATCCATCCTACCAGTGCAGACAATTAAGCCTGACCAATGGGTAGACCCCGAAGTTCAACTACGAGCTTTTTAACTGCAACAACTTTAATATACGCTATTGGAGCTGGAATTACCGCGGCTGCTGGCACCAGACTTGCCCTCCAA
+
DDDDDIHCEHEFHHG=HHIIIIIHIHIIIIIII?@CGHIIIIGHIIHEHHIIIHGIDFHIHIIIHH@HHHHHE<CCHHHE1CGHICHHIHIHEHHIHIHGHHGEIIHCEHHIHHHHHFHHHFHEHHHFGHHHCGHEGHIIIG1?IHHHEHHIHEGHFIHHHEGHHIHHHIHHHHIIIHFHIGIHIIIHHCGHHIHIHHHHIIIIHIIHHHHHIIHIIIIIIIIIIIIIHIIHHIHIIIIIIIHFADDIIIIIHIIIIHHHIIIIIIIIIIHIIIIIIIHIIIIHIIIIIIIIIIHIIIIIIIIHIIIHHHIIIIIIIIIIIIIHIIIIIIIIIHHIIHIHIIIDCDDD
@HISEQ:969:HM2KJBCX2:2:1101:17561:60888 2:N:0:ACTATGCA
GCCCAAGTTCACCCCAACTATCCCTATTAATCATTACGTCAATCCTAGAAACCAACAAAATAGGATCAAACGTCCTATTTCATTATTCCATGCTAATGTATTCAAGCGTTAGCCTGCTTTAAACACTCTAATTTTTTCAAAGTAACAGTCCTGTTTCCCTGAACACCAAATTAATGGCATTACAGTTCTTCAGAAAGGAGGAATCAGCGAGACCAGTACGTACCAATGGCACGACCAACCTGCTGACCCCGAAATTCAACTACGAGCTTTTTAACTGCAACAACTTTAATATACGCTATTGGAGCTGGAATTACCGCGGCTGCTGGCACCAGACTTGCCCTCCAA
+
DDDDDIIIIIIIIHIIIIIIHHIIIIIIGIIIIIHIHIIIIIIIIIIHHIIIIIIHIIIHIIHHHIIIIIHDHIIIIIIIIIIIIIIIGIIIIIIIIIIIIIIIIHIIIIHHHHHHIIHIIIIIIIIIHHHHIIIIHIIIHIIIIIIIIIIIIIHIIIIIIIIIHHHIIHHIIIIIIIGIIIIIIIIIIIIIIIIIIIIIIIIHIIIIIIIIIIIIIIIIIIIIHHGIIIIIIIIHHIIIIIHHIIIIIIIIIIIIIIIIIIIIIIIIIIIIIHIIIIIIIIIIHIIIIIIIIIIIIIIIIIIIIIIIIIIIIIIIIIIIIIIIIIIIIIIIIIIIIIIIDDDDD
@HISEQ:969:HM2KJBCX2:2:1101:20940:60766 2:N:0:ACTATGCA
GCCCAAGTTCACCCCAACTATCCCTATTAATCATTACGTCAACCCTAGAAACCAACAAAATAGGATCAAACGTCCTATTTTATTATTCCATGCTAATGTATTCAAGCGTTAGCCTGCTTTAAACACTCTAATTTTTTCAAAGTAACAGTCCTGTTTCCCCGCAACACCAAATTAATGGCATCACGGTTCTTCAAGAAGGAGGAATCAGCAAGGCCAGTTCATACCGGTGGCACGACCAACCTGCTGACCCCGAAATTCAACTACGAGCTTTTTAACTGCAACAACTTTAATATACGCTATTGGAGCTGGAATTACCGCGGCTGCTGGCACCAGACTTGCCCTCCAA
+
DABDDEGDGHCFFHIHIICHFEHHIIIIIIEHGFHIHHGEGHHEHIIIGFHHHIHHIIIIIIFDFDGHIICGFHHIHIFEFHHIHII?GHHHIIECG@FHGHHHIIHHHDHIIIHGHHHFHHIHHHHHHHHIEHHGHHHHHIHHHIIEHIHIIHIIIIIIIHHH;FIHHGCGHHGIHHHCHHGIHGIIGGIIHHFHGIIIHIIHIIIIIHHIIIIIIIHHHHIIIIHHHIIIHHEIHHGHIHCG<HEHIIHGGEIIIHFIHHHHGEHHIIIHHIIIHIIHIGIIIHHHGIHEEGDHHF<HDIIHIHIIIIIIHIIHIIIIIIIIIIIIHHHHGFIHIIIIGDDDDB
@HISEQ:969:HM2KJBCX2:2:1101:18619:61305 2:N:0:ACTATGCA
GCCCAAGTTCACCCCAACTATCCCTATTAATCATTACGGTGATCCTAGAAACCAACGAAATAGAATCAGTCCGTCCTATTTCATTATTCCATGCTAATGTATTCAGACGTTAGCCTGCTTTAAACACTCTAATTTTTTCAAAGTAACAGTCCTGATTTCCCATCACACCAAATAAATGGCATGAAAGTTCCTCAGAAGGTAGAGATTCATCTCACCAGTGCAGACAATTAAGCCTGACCAATGGGTAAACCCCGAAGTTCAACTACGAGCTTTTTAACTGCAACAACTTTAATATACGCTATTGGAGCTGGAATTACCGCGGCTGCTGGCACCAGACTTGCCCTCCAA
+
DDDDDIIIIIIIHIIIIIIIIIIHIIIIIIHHHIIIIIIIHHHHIIIHHIIIIHHIIGHIHIH?CGHHFHHGHIIIIHHIGIIIIIIIIGIIIIIGIIHHIHHHIGGIFFHIIIIHHIHIIIIHIHHGIIIHHHIEIHIHHHHHIIIIIHIHHHIIIIIIHIIHHHIIIIIIIIHHHCIIIIIIIIIIIIGIIIIIIIIIIIHIIIIIIIIIIIIIIIIIIIIIIIIIIII4GIIIIHIIIHIIIHDIIIIIIIIIIIIIIIIIIIIIIIIIIIIIIIIIIIIHIIHEHIIIIIIIIIIIIIIIIIIIFIIIIIIIIIIIIIIIIIIIIIIIIIIIIIHIIIIDDDDD
@HISEQ:969:HM2KJBCX2:2:1101:14850:61676 2:N:0:ACTATGCA
GCCCAAGTTCACCCCAACTATCCCTATTAATCATTACGTCGATCCTAGAAACCAACAAAATAGGAGATCAAACGTCCTATTTTATTATTCCATGCTAATGTATTCAAGCGCGAGCTTGCTTTAAACACTCTAATTTTTTCAAAGTAACAGTCCTGATTTCCCACGACACCAAATTAATGACATCGTGGTTCGTCAGAAGGGAGAAACCGACAGGGCCAGTACACACCAGAGGCGCGACCGACCCGTCGATCCCGAAATTCAACTACGAGCTTTTTAACTGCAACAACTTTAATATACGCTATTGGAGCTGGAATTACCGCGGCTGCTGGCACCAGACTTGCCCTCCAA
+
DDDDDIIIIIIIIIIIIIIIIIIIIHIIIIIIIIIIIGIIIIIHIIIIIIIIIIIIHIIIIIHHIIIIIIIIIIIIIIIIIIIIIIIIIIIIIIIIIIIIIHHHIIIIIIIIIIIIIIIIIIIIHIIHIIIIIIIIIIHIIIIIIIIIIIIIIIHIIHHHIIHIIIIIIIIIHHHIIIIIIIIHIIGIIIIIHIIIIIIHIIHIIIIIIIHIIHHIHIIIIIIHIHIIIIHIIIIIIIIHHIIIIHHIIIIIIIIIIIIIIIIHIIIIIIIIIIIIIIIIIIIIIIIIHIIIIIIIIIIIIIIIIIIIIIIIIIIIIIIIIIIIIIIIIIIIIIIIIIIIIIIDDDDD
@HISEQ:969:HM2KJBCX2:2:1101:13939:61670 2:N:0:ACTATGCA
GCCCAAGTTCACCCCAACTATCCCTATTAATCATTACGTCGATCTTAGAAACCAACAAAATAAGATCAAACGTCCTATTTCATTATTCCATGCTAATGTATTCAAGCGAATGCCTGCTTTAAACACTCTAATTTTTTCAAAGTAACAGTCCTGATTTCCCACGACACCAAATTAATGACATCGTGGTTCGTCAGAAGGGAGAAACCGACAGGGCCAGTACACACCAGAGGCGCGACCGACCCGTCGATCCCGAAATTCAACTACGAGCTTTTTAACTGCAACAACTTTAATATACGCTATTGGAGCTGGAATTACCGCGGCTGCTGGCACCAGACTTGCCCTCCAA
+
DDDDDIIIIIHHHIIIIIIIIIIIIIIIIIIIIIIIIIIIIIHIIIIIGIIIIHIIIIIIHHIIHIIIIIIIIGIIIIIIIIIIIIIIIIIIIIIIIIIIHIIIIIIIIIHHIIIIHIIIIIIIIIIHHHIIIIIHIIIIIIIIIIHIIIIIIIIIIIIIIIIIIIIIIIIIHIIIIIIIIIIIIIIIIIIIIIIIIIIIIIIHIIIHIIIIIIIIIIIIIIIIIIIIIIIIIIIIIIIIIIIIHIIIIIIIIIIIIIIIIIIIIIIIIIIIIIIIIIIIIIIHIIIIIIIIIIIIHIIIIIIIIIIIIIIIIIIIIIIIIIIIIIIIIIIIIIIIIIIIIDDDDD
@HISEQ:969:HM2KJBCX2:2:1101:21129:62522 2:N:0:ACTATGCA
GCCCAAGTTCACCCCAACTATCCCTATTAATCATTACGTCAATCCTAGAAACCAACAAAATAGGATCAACGTCCTATTTCATTATTCCATGCTAATGTATTCAAGCGCGAGCCTGCTTTAAACACTCTAATTTTTTCAAAGTAACAGTCCTGATTTCCCACCACACCAAATTAATGACATGATGGTTCGTCAGAAGGTAGAAATCAGTAACACCAGTACGTACCGAAGGCACGACCAGCGTACTAATCCCGAAATTCAACTACGAGCTTTTTAACTGCAACAACTTTAATATACGCTATTGGAGCTGGAATTACCGCGGCTGCTGGCACCAGACTTGCCCTCCAA
+
DADDDIIHHHHFHHIIHIIIEFHIHIIIIIIHIHHHHHEHHHFEHHHHHHIHHHHDEHIGHIHEHFHHHHHGHHGHHHHHHHHHHHHHGEFFEDHGFHFHHECHEEHIIIIHIHIHGGGHIIGHHHIHIHIGIHIIIIGHHHHGHHHIHIIIHEIIIIHGDHHHHI9HGHHHFIIHFIHIIIHDIIIIIIIIIIIIIIIIIHHIIIHHHHIIIHHIHHGIHHIIIHIIIIIGHIGIHIIIIIHFIIIIIHHEEGIIIIHIIHIIHHIIIHHHHHIIIIIIIIHIHIIIIHHHHIIIIHIHGIIIIIIIIIIIIIIIIIIIIHIIIIIHIIIIHIIIIIIIDDDDD
@HISEQ:969:HM2KJBCX2:2:1101:18076:63406 2:N:0:ACTATGCA
GCCCAAGTTCACCCCAACTATCCCTATTAATCATTACGTCGATCCTAGAAACCAACAAAATAGAATCAAACGTCCTATTTCATTATTCCATGCTAATGTATTCAAGCGTGAGCCTGCTTTAAACACTCTAATTTTTTCAAAGTAACAGTCCTGATTCCCCACAACACCAAATAAATGACATCATGATTCGTCAGAAGGGAGAAACCAACAATGCCAGTACGTACCTAGGCACGACCGACATGACGGTCCCGAAATTCAACTACGAGCTTTTTAACTGCAGCAACTTTAATATACGCTATTGGAGCTGGAATTACCGCGGCTGCTGGCACCAGACTTGCCCTCCAA
+
DDDDDIIGHHIIIIHIIIIIIIIIIIIIIIIIIIIHGEEHHHIIIIIIIIIHIIIIIIFHICFCGHHIIHIIIIIIIIIIHCHIIIIIIIIIIIIIIHIIIHHIIIHHIHHHIIIIIIHIIIHHHIIIIIHIIIIIIHIIIIIIHHIGHIIIIIIIIHHIIIIIIHIIIIIIIHIHIHIIHIIIIIIIIIIIIHIHIIHIIIIIIIIIIIIIIIIIIHIIIIIIIIIIIIIIIIIIIIIIIIHFIIIHDIIIIIIIIIIIIIIIIIIIIIIIIIIIIIIIIIIIIHHIIHIIIIIIIIIIIIIIIIIIIIIIIIIHIIIIHIIIIIIIIIIIIIIIIIIIDDDDD
@HISEQ:969:HM2KJBCX2:2:1101:20277:62497 2:N:0:ACTATGCA
GCCCAAGTTCACCCCAACTATCCCTATTAATCATTACGTTGTACCTAGAAACCAACAAAATAGGTTCGAACGTCCTATTTCATTATTCCATGCTAATGTATTCAAGCGTTTGCCTGCTTTAAACACTCTAATTTTTTCAAAGTAACAGTCCTGACTCCCCACGACACCAAATTAATGACATCATGGTTCATCAGAAGGGAGAAATCAACGACGCCAGTGCGTACCGAAGGCACGACCGACGTATTGATCCCGAAATTCAACTACGAGCTTTTTAACTGCAACAACTTTAATATACGCTATTGGAGCTGGAATTACCGCGGCTGCTGGCACCAGACTTGCCCTCCAA
+
DDDDBIHHHEHIIHGHHIIHHHHIIIIIIIIIIIIHEEHIIHGHIIIIIIIHIIHHEHFHHHIHIHHHHIHGHHIIHIIGHGIIIIIIHHHIIGHIHIHIIFHIIHIHFHIIIIIHGGFFGCHHIIHHHIIHEEHGHGHCHHAGFIGIHHIIIIIIHIHHHHIHEHHHHIGIHIIIIHHHIIIIHHEHHHHIIIIHHHHH=IIIHHHHIHHIHIHHHEHIIIIIHHIIIHHIHGEDHHIHI>HHGIIIHCHHHGIHHHFHHIIHGEHHEIIIIGHHHHFEHHEIIHHHIIHIHHHIGHHHGHGHIIIHHIIHIIHDDDIIIHIIIIIIHHHIIIIIIIIIHDDDDD
@HISEQ:969:HM2KJBCX2:2:1101:4434:63967 2:N:0:ACTATGCA
GCCCAAGTTCACCCCAACTATCCCTATTAATCATTACAACAGTCCTAGAAACCAACAAATAGAACCATTGTCCTATTCCATTATTCCATGCTAATGTATTCAAGCGTATGCCTGCTTTGAACACTCTAATTTTTTCACAGTAAAAGTCCTGGTTCCCCGTCACGACCCGTAAAGGCCATGCCGCTTCGCCAGAAGGTAAAGCCCGACCACAGACAGTGCTCACCCAGAAGGCGGACCGTCCAGCCAGGCCTGAAGTTCAACTACGAGCTTTTTAACTGCAACAACTTTAATATACGCTATTGGAGCTGGAATTACCGCGGCTGCTGGCACCAGACTTGCCCTCCAA
+
DDDDDIIIIIIIIIIIIIIIIIIIIIIIIIIIIIIIIIIIIIIIIIEHIIIIIIIIIHIIIEHIIIIIIIIIIIIIIIHIIIHIIHIIHIIIIIIHHHIGHIIHIIIIIIIIIIHHHIIIIIIIIIIHHHIIHIIGIIIIIIIIIIIIIIHIHGIHIIIGIIIIIIIIIHIIIIIIIIIIIIIIIHIIIIIIIIIIIIIIIIIIIIIIIIIIIIIHEIIIIIIHIIIIIIIIIIIHIIIIIIIIIIIIIIIIIIIIIIIIIIIIIIIIIIIIIIIIIIIIIIIIIIIIIHIIIIIIIIIIIIIIIIIIIIIIIIIIIHIIIIIIIIIIIIIIIIIIIIIIIDDDDD
@HISEQ:969:HM2KJBCX2:2:1101:18870:63957 2:N:0:ACTATGCA
GCCCAAGTTCACCCCAACTATCCCTATTAATCATTACGTCGATTTCCGAAAACCAACAAAATAGAAACGACGTCCTATTCCATTATTCCATGCACGAATATCCAAGCGTGTAAAGCCTGCTTTGAGCACTCTAATTTTTTCAAAGTAAACCTGGCGGCGCCCCAGGACACTCGGTTAAGAGTACCCTGACGCCTCCGCCACACCATTCACGGGCCAATGGGACAGTCGCGCCAAACAGCGGACCGTCCCCTACCCGCCGAGATCCAACTACGAGCTTTTTAACCGCAACAACTTTAATATACGCTATTGGAGCTGGAATTACCGCGGCTGCTGGCACCAGACTTGCCCTCCAA
+
BBDDDIIIIIIIIIGHIIIIIIIIIIIIIIIIIIIIIHIIIDHIIIIIHHHIIGHFHIIIFHHHHGGIIHIHHHHHHHIIIIIIIIIIIGIIHIIIGHHHHCFHHHHHFHHHEHHIIIIIIIIHIHGGCHHIIIIIIIIIIIIHEDHGHHHIIHHIHIIIIHIIIIIHHHIIIHHHHIHHCHIIIHHHIIIIIHIIIIIIIIIIHHFGHHHHIHI>IIIIIIIIIHHHIIIIIIIIHIIIHIIHHDIIIIIIIIHIIIIIIIIIIIIIHIIIIIIIIIIIIHIIIIIHIIIIIIIIIIIIIIIIIIIIIIIIIIIIIIIIIIIIIIIIIIIIIIIIIIIIIIIIIIIIDDDDD
@HISEQ:969:HM2KJBCX2:2:1101:6787:64399 2:N:0:ACTATGCA
GCCCAAGTTCACCCAACTATCCCTATTAATCATTACATCGATCCTAGAAACCAACAAAATAGAATCTGATGTCCTATTTCATTATTCCATGCTAATGTATTCAAGCGTAAGCTTGCTTTAAACACTCTAATTTTTTCAAGGTAACAGTCCTAATTCCCCATAACATCAAATAAATGACATTATGGTTCTTTAGAAGGTGAGAACCAATAAAACCAGTACATACCAAGGCATGACCGATTCCTTGATCCCGAAATTCAACTACGAGCTTTTTAACTGCAACAACTTTAATATACGCTATTGGAGCTGGAATTACCGCGGCTGCTGGCACCAGACTTGCCCTCCAA
+
DCDDDIIIIHIIIIIIIIIIIIIHIIIIIIIIIIIHIIIHIIIIIIGIIIIIHHIIIIIIIIII@HIHIIFIHHIIIHIIHIIGIIHEHGGHHIIIIIIIHHHIIHIIIHHHIIIIIIHIHHHIIHIIHHIIIIIHIIIIIHIIIIIIIIIIHIIIIIIIHHIHHHIIIIIIIIIIIIIIIHHIIIIIIHIIIIIIIIIIIIIIIIIIIIIIIIIIIIIIIIIIIIIIIIIIIIIIIIIIIHFIIHIHIIIIIIIIIIIIIIIIIIIIIIIIIIIIIIIIIIIIIIIIIIIIIIIIIIIIIIIIIIIIIIIIIIIIIIIIIIIIIIIIIIIIIIIHIIIDDDDD
@HISEQ:969:HM2KJBCX2:2:1101:3393:63327 2:N:0:ACTATGCA
GCCCAAGTTCACCCCAACTATCCCTATTAATCATTACGTCGATCCTAGAAACCAACAAAATAGGGTCAAACGTCCTATTTCATTATTCCATGCTAATGTATTCAAGCGTGTGCCTGCTTTAAACACTCTAATTTTTTCAAAGTAACAGTCCTGATTCCCCATGACACCAAATTAATGACATCACAGTTCGTCAGAAGGTAGAAATCAATAATACCAGTGCATACCAGAGGCACGACCAATATATTGATCCCGAAATTCAACTACGAGCTTTTTAACTGCAACAACTTTAATATACGCTATTGGAGCTGGAATTACCGCGGCTGCTGGCACCAGACTTGCCCTCCAA
+
DDDDDIIHIIIIIIIIIIIIIIIIIIIIIIIIIIIIIIIIIIIIIIIIIIIIIIHIIIIHIHHIIIIHIIIIIIIIHIIIHHIIIIIHHHIIGIIIIIIIIHIIIIIIIIIIIIIIIIGIIIHHHHIIHIHHHHIIIIHIIIHIIIIIIIHIIIHHIHGHIIIIIIHIIIIHIIIIIIIIIIIIIIIHIGGIIIIIIIIHIIIIIIIIIIIIIIIIIIIIIIIIIIIGIIIIIIIIIIIIIIIIHIIIIIIIIIIIIIIIIIIIIIIIIIIIIIIIIIIIIIIIIIIIIIIIIIIIIIIIHIIIIIIIIIIIIIIIIIIIIIIIIIIIIIIIIIIIIIIIIDDDDD
@HISEQ:969:HM2KJBCX2:2:1101:1905:64194 2:N:0:ACTATGCA
GCCCAAGTTCACCCCAACTATCCCTATTAATCATTACGGTGATCCTAGAAACCAACAAAATAGAACCATGCCGTCCTATTCTATTATTCCATGCTAATGTATTCGAGCAAAAATGCCTGCTTTAAACACTCTAATTTTTTCAAGGTAAAGGTCCTGGATCCGCAAGACACCCAATAAAGGACATCAAGTTTCTCCAGAAGGTGAGAAATCAACTGCAACAGTTCATACCCCTTAAGGCATGACCATCACGTCAATCCCGAAATTCAACTACGAGCTTTTTAACTGCAACAACTTTAATATACGCTATTGGAGCTGGAATTACCGCGGCTGCTGGCACCAGACTTGCCCTCCAA
+
DDDDDIIIIIIIIIIIIHIHIGHIIIIIIIIIGIIIIHHIIHIIIIIIIIIIGIHIIFFEHGHHIIIIIFHIIIGIIIIIIIIIICHIHIIHHHHIHHFHHGHIHHHHHHHHHIIHEHHGIHGEHHHIGHHIIHIIHIHHIIIIIIIIIHIHHIIIIHHCIIHIIIHHHEHIIIIIIIIHIIHIIIIIIIHIHIIIIIIIIIH<<HIIIIIIIIIIIIHIIIIIIIIIIIIHHIIIIIIIIIIIIIIIIIIHIIIIGIHIIIIIIIIIHHIIIIIIIIHIIHIIIIIIIIHIIIHIIIIIIIIIIIIIIIIIIIIIIIIIIIIIIIIIIIIIIIIIIIIIIIIIIIIIDDDDD
@HISEQ:969:HM2KJBCX2:2:1101:5446:65300 2:N:0:ACTATGCA
GCCCAAGTTCACCCCAACTATCCCTATTAATCATTACGGTGATCCTAGAAACCAACGAAATAGAATCAGTCCGTCCTATTTCATTATTCCATGCTAATGTATTCAGACGTTAGCCTGCTTTAAACACTCTAATTTTTTCAAAGTAACAGTCCTGATTTCCCATCACACCAAATAAATGGCATGAAAGTTCCTCAGAAGGTAGAGATTCATCTCACCAGTGCAGACAATTAAGCCTGACCAATGGGTAAACCCCGAAGTTCAACTACGAGCTTTTTAACTGCAACAACTTTAATATACGCTATTGGAGCTGGAATTACCGCGGCTGCTGGCACCAGACTTGCCCTCCAA
+
ADD?DHIC<GHCHHH=EHHHIICHHG@EGEH?GH1CGH@GE1<FHHHEEHHHHFHHIGHECHH@FF@HHHHFCHECEHHFHI@HHEGHIGHIHEHG1G@IHFGHGEFEAEHHH@GC@GGE@?FHHIIHHEEHCFHHHHHFEHGHIHH@HDGIHHIIHHIHGIHHHC<CHHHHHHCH?HGFHHGHHIIHHGIIHGHEHHGIIIHHIHFHHIHHHHIHHFCFFIIHHHG1EIGGIIHHIHFFHF@FHB<C<<HHHIGHHHHHHHHEIIIIIIHEEIIHIIIIHCHHFHHHHIIIIHIIHIIHGIIIIIIIHEHGHHIIIIIIIIIIIGIIIHFHHGFCGEHIHHHBBDDB
@HISEQ:969:HM2KJBCX2:2:1101:12100:65896 2:N:0:ACTATGCA
GCCCAAGTTCACCCCAACTATCCCTATTAATCATTACGTTGATCCTAGAAACCAACAAAATAGGATCGAACGTCCTATTTCATTATTCCATGCTAATGTATTCAAGCTAATGCCTGCTTTAAACACTCTAATTTTTTCAAAGTAACAGTCCTAACTCCCCATAACACCAAATTAATGACATCATGGTTCGTCAGAAAGGAGAAACCAATAACGCCAGTGCGTACCAAAAAAGCACGACCGACGTATTGATCCCGAAATTCAACTACGAGCTTTTTAACTGCAACAACTTTAATATACGCTATTGGAGCTGGAATTACCGCGGCTGCTGGCACCAGACTTGCCCTCCAA
+
DDCDDIIIIIIHIIIHGIIIIIIIIIIHHHIHIIIHHHIIHHIIIIIIIIIHIIIIIHIIIHHIHIIIHIEHIHIIIIIGHIHIHIIIGIHCHIIIIHHIHGHHHHIIIHIHIIIHHHHHFHIIIHHHEHGIFHCEHHBGHHHF@HGGHHHHHHHIIFH0HHHHHGHHGIGGHIIIIHHHEHHIIC@EEIGHHHIIIIIHIIIIIHIHEHEIHHHIIIIIIHIIIHCHIIHIHHIIIHECCC@GFHEIHDCHCIHHGEFCFHHHHIIGIHIIHHHIIHIIHHIIIIHIHIHHIIHIIHHIHIIIHIHIIIIIHIIIIIHGHIIIIIIIGIIIIIIHIIIIIHEDADCD
@HISEQ:969:HM2KJBCX2:2:1101:13270:66640 2:N:0:ACTATGCA
GCCCAAGTTCACCCCAACTATCCCTATTAATCATTACATCGATCCTAGAAACCAACAAAATAGGTTCGATCGTCCTATTTCGTTATTCCATGCTAATGTATTCAAGCGCGAGCCTGCTTTAAGCACTCTAATTTTTTCAAAGTAACAGTCCTGTTTCCCCGCAACAATAAATTAATGCCATCACGGTTCTACAAGAAGGAGGGACCAGTGAGGCCAGTGCATACCAGTGGCACGACCAACCTACTGGCCCCGAAATTCAACTACGAGCTTTTTAACTGCAACAACTTTAATATACGCTATTGGAGCTGGAATTACCGCGGCTGCTGGCACCAGACTTGCCCTCCAA
+
ACDDDIIIIIHFGHHIIIIIIIIIIIIIIIIIIIIIIIIIIIIIIHIIIIIIHIHHFIIGHHIIHHIIIIIIIIIIIIIIIIIIIIIIIIIGHIIIIIIIIHIIIIIIIHHIIIIHIIIIIIHIIIIIIIIIIIIIHIIHIIIIIIIIIIIIHHIIIIIIIIIIHHH/IGIIIIIIIHIHIIIIIIHIIIIIIIIIIHIIHIIIIIIIIIIIIHIIIIIHIIIIIIIIIIIIIIIIIIIIIIHHHHHIIIIIIIIIIIIIIIIIIIIIIIIIIIIIIIIIIIIHIIIIIIIIHHIIIIIIIIIIIIIIIIIIIIIIIIIIIIIIIIIIIIHIIIIIIIIIIDDDDD
@HISEQ:969:HM2KJBCX2:2:1101:6242:67109 2:N:0:ACTATGCA
GCCCAAGTTCACCCCAACTATCCCTATTAATCATTACGTCGATCCTAGAAACCAACAAAATAGAATCAAACGTCCTATTTCATTATTCCATGCTAATGTATTCAAGCGTAAGCCTGCTTTAAACACTCTAATTTTTTCAAAGTAACAGTCCTGATTCCCCACGACACCAAATTAATGACATCGCGGTTCTTCAGAAGGTAGGAACCAATAATGCCAGTGCGTACCGAAGCATGACCGACAATTTGATCCCGAAATTCAACTACGAACTTTTTAACTGCAACAACTTTAATATACGCTATTAGAGCTGGAATTACCGCAGCTGCTGGCACCAGACTTGCCCTCCAA
+
DA@DDIHDFCEEHHHIHI@HHGHGHCHIGIGIIIGHIIIHIHIHHIECCGFGHHGIEHHIIHEHIHGHIIIHH?GEHHIIHEEHHHIIIIIIHHFHHIIIIIIHHHIHHHGGHGHEHFHHIHHHHIIHHIHFEHHHHECIHIHHGHHHHHHHEFBCHHCHEHCGEFH7HHECGHHDHFECFHIIHHHHCHHFHECHEHEHHHGHIHHHHC<BGGFDIHDHCEHHIH>HHF@EC<CE8FHFHHFDG@@@DIHEHHGIH@C1G@HGHHIHH@HEHD??HIHIHIHHEFHIHC=HHHFCHEHIIIIHFCHHFEHIHGHHF1IHIIIHHE@HEHHH@HHGIIIHDDCDD
@HISEQ:969:HM2KJBCX2:2:1101:17553:67298 2:N:0:ACTATGCA
GCCCAAGTTCACCCCAACTATCCCTATTAATCATTACGGTGGTCCTGAAACCAACAAAATAGAACCACAACGTCCTATTCTATTATTCCATGCTAATCTATTCAAGCAATAGCCCGCTTTAAACACTCTAATTTTTTCAAGGTAATGGTCCTGGCTCCCCAACACACCCAACAAAGGACATGCTGATTCACCAGAAGGAAGACCCGACAGCAGACAGTACTCGCCAAAGACGGACCGCCCGGCCAGGCCTAAAATTCAACTACGAGCTTTTTAACTGCAACAACTTTAATATACGCTATTGGAGCTGGAATTACCGCGGCTGCTGGCACCAGACTTGCCCTCCAA
+
DB@D@H<FGHHFHHDHIIIHGFHIIHHIIGHHGIIIHCHC1CGHIIGHHIHFHIIIGHIIIHIIHHII1FED@FGHHHGHHHIHHIIIHIHIIHGIIIHHIHHIIFCHGEEHGHEEGCHEHEGEHHIGHHHIIHHIHIHHIHIHIIIHIHHHHHHH<CHFIHEEHGHFCIHIIHHFCIIIIIHFIIIIFHGIIHIIIHHHHIIIHFHIHIIIIIIIHGIIIIHHHHHHFHIHHIIIIIHDEHEGIIIIHIIIIIIHIIIIIIIIIIHHIIHHHFIIIIHHHFGGFGEIHHHFHIIIGIIIHHHHHHIIIIIIIHHHHGIIHHIIHEHGECHHHIHIHHHHDD@@D
@HISEQ:969:HM2KJBCX2:2:1101:5186:67925 2:N:0:ACTATGCA
GCCCAAGTTCACCCCAACTATCCCTATTAATCATTGCTCACAAATCCAAAAACCAACAAAATACGATAAACGAGCCCTAACTTATTATTCCATGCTAATGTATTCATAACTAACCGCCTGCTTTAAACACTCTAATTTTTTCAAAGTAAAGGTCCTGGATTGCGAACCCAACCCAGCAAAGGGCAGGAACGTTCTCCAGGAAGATGGTAAGCGCGCATCGGCACTCACACACGAAACCGTGGCGGGCCAAGCGCACTATACCAGAAATCCAACTACGAGCTTTTTAACTGCAACAACTTTAATATACGCTATTGGAGCTGGAATTACCGCGGCTGCTGGCACCAGACTTGCCCTCCAA
+
DDDDDIIIIIIIIIIIIIIIIIIIIIIIIIIIIIIIIHIIIIIIHIIIHIHIIIIIIGEHHIIIIHHHHHIIIIIIGHIIIIIIIIIIHHIHHHHHHHHIG<FHHHHIIIIIIIIIIIIIIHHIHIIIIIIIHIIIIIIIIIIIIIIIIIIIHHIHIHHIIIIIIIIIIHHIIIIHIIIIIIIIIIIIIIIIIIIIIIIIIIIIIIIIIIIIIIIIIIIIIIIIIIIIIIIIIIIHHIIIIIIIIIIIIIIIIIIIHIIIIHIIIIHIIIIIIIIIIIIIIIIIIIIIIIIIIIIIIIIIIIIIIIIIIIIIIIIIIIIIIIHIIIIIIIIIIIIIIIIIIIIIIIIIIIIIIDDDDD
@HISEQ:969:HM2KJBCX2:2:1101:7150:67875 2:N:0:ACTATGCA
GCCCAAGTTCACCCCAACTATCCCTATTAATCATTACGTCAATCCTAGAAACCAACAAAATAGGATCGAACGTCCTATTTCATTATTCCATGCTAATGTATTCAAGCGTTAGCCTGCTTTAAACACTCTAATTTTTTCAAAGTAACAGTCCTGTTTCCCTGCAACACCAAATTAATGACATTACAGTTCTTCAAGAAGGAGGAATCAGTAAAGCCAGTACATACCATAGGCACGACCAACCTACTGACCCCGAAATTCAACTACGAGCTTTTTAACTGCAACAACTTTAATATACGCTATTGGAGCTGGAATTACCGCGGCTGCTGGCACCAGACTTGCCCTCCAA
+
DDDDDIIIIHHHIIIIHHIIIIIIIIIIIIIIIIIIIIIIIHIIIIHIIIIIIIIIIIIFHHHHIIIIIIIIIIIIIIHHIIIIIIHGIIIIIIIIIIIIHHHIIIIIIIIIHIIIIIHIIIIIIIIIIIIIIIIIIIIIIIIIIIIIIIIIIIIIIIIIHIIIIHIIIIHHIHIIIIIIIIIIIIIIIIIIIIIHIIIIIIIIIIIIIIIIIIIIIIIIIIIIIIIIIIIIIIIIIIIIIIIHIIIIIIIIIIIIIIIIIIIIIIIIIIIIIIHIIIIIIIIIIIIIIIIIIIIIIIIIIHIIIIIIIIIIIIIIIIIIIIIIIIIIIIIIIIIIIIIIIDDDDD
@HISEQ:969:HM2KJBCX2:2:1101:13039:68220 2:N:0:ACTATGCA
GCCCAAGTTCACCCCAACTATCCCTATTAATCATTACGTCAATCCTAGAAACCAACAAAATAGGATCGAACGTCCTATTTCATTATTCCATGCTAATGTATTCAAGCGTTAGCCTGCTTTAAACACTCTAATTTTTTCAAAGTAACAGTCCTGTTTCCCTGCAACACCAAATTAATGGCATTACAGTTCTTCAGAAAGGAGGAATCAGCGAAGCCAGTGCATACCAGTGGCACGACCAACCTGCTGACCCCGAAATTCAACTACGAGCTTTTTAACTGCAACAACTTTAATATACGCTATTGGAGCTGGAATTACCGCGGCTGCTGGCACCAGACTTGCCCTCCAA
+
CDDDDIIIIIHIHIIIIIIIIIIIIIIIIIIIIIIIIIIIIIIIIIIIIIIIIIIIIIIIIHIIHHIHIIIIIIIIIIGIIIIIIIIIHIIIIIIIIIIIIGHIIIIIIIIIIIIIIIIIIIIIIIIIIIIIIIIIHHIIIIIIIIIIIIIIIIIIIIIIIIIIIIIIIIHIIIIIIIIIIIIHIIIIIIIIIIIIIIIIIIIIIIIIIIIIIIIIIIIIIIIIIIIIIIIIIIIIIIIIIIHIIIIIHIIIIIIIIIIIIIIHIIIIIIIIIIIIIIIIIIIIIHIIIIIIIIIIIIIIIIIIIIIIIIIIIIIIIIIIIIIIIIIIIIIIIIIIIIIIIDDDDD
@HISEQ:969:HM2KJBCX2:2:1101:16003:68642 2:N:0:ACTATGCA
GCCCAAGTTCACCCCAACTATCCCTATTAATCATTACGTCGATCCTAGAAACCAACAAAATAGAATCAAACGTCCTATTTCATTATTCCACGCTAATGTATTCAAGCGTGCGCCTACTTTAAACACTCTAATTTTTTCAAAGTAACAGTCCTGATTCCCCACGACACCAAATTAATGACATCGTGGTTCTTCAGAAGGTAGGAACCAATAATGCCAGTGCGTACCGAAGCATGACCGACAATTTGATCCCGAAATTCAACTACGAACTTTTTAACTGCAACAACTTTAATATACGCTATTAGAGCTGGAATTACCGCAGCTGCTGGCACCAGACTAGCCCTCCAA
+
@B@DBHHGFHCHEHDHIF@HHEEHHHHIIIEHIHIHIIHIIIIHHGHHIHIIGIHH1FHHHIEII@HHHIG@@1EHHHECGHHEHIIHHIFIIFHHFCHG?D1CED10<CEHHHHFHFCHIHHEHEHIFHHEHIGHIHCEHGHHHHIHGFHIHEGHHCCCGDHIHGEHIC@DCG<C?GHH@GHH1HEHCEIHHGHEGHHHFHHHEHIIIHHH:AGCI;HHE@E>EECGHEGHEFCCHG@CCHHEEF@HHCCGCCD@IIHE?EHHEHEF@HHHIIHC@HHHGFHCEHFIIHIIIHHHHG@@ECIIHHHHCFECC<DIHEEHHHF@HFHHHHG1HHCCGHHEDADD@
@HISEQ:969:HM2KJBCX2:2:1101:18036:68807 2:N:0:ACTATGCA
GCCCAAGTTCACCCCAACTATCCCTATTAATCATTACGTCGATCCTAGAAACCAACAAAATAGAATCAAACGTCCTATTTCGTTATTCCATGCTAATGTATTCAAGCGTGAGCCTGCTTTAAACACTCTAATTTTTTCAAAGTAACAGTCCTGATTCCCCATGACACCAAATTAATGACATCATGGTTCGTCAGAAGGTAGGAATCAATAATACCAGTACGTACAATAGCACGACCAATAAATTGATCCCGAAATTCAACTACGAGCTTTTTAACTGCAACAACTTTAATATACGCTATTGGAGCTGGAATTACCGCGGCTGCTGGCACCAGACTTGCCCTCCAA
+
<00<0D<<D1<1<D<0D0CG@GC<F1D<<F11<C1F<1<<C/11<<1<<DC<CGCD111<DH?<FH?GHH10<<0<FFEHIIIIIIIIICHHIIHIIIIIHIHEIIHHHIIEEHHIIIIIIIIIIIIIIIIIIIIIHIIIIHIIIIIIIIHHIHIIIIIIIIIIIHIGIIIHIIIIIIIIIIHIIIIIIHHIIIIIHIIIIHIIIIIIIIGIIIHIIIIIIIIIIIIIIIIIIIIIIIIIIIIHGIHIIIIIIIIIIHIIIIIIIIIIIIIIIIIIIIIIIIIIHHIIIIIIIIIHIIIIIHIIIHIIIIIIIIIHIIHIIIIIIIIIIIIIIIHIIIIIDDDCD
@HISEQ:969:HM2KJBCX2:2:1101:11674:69380 2:N:0:ACTATGCA
GCCCAAGTTCACCCCAACTATCCCTATTAATCATTACGGTGATCCTAGAAACCAACAAAATAGAACCATGCCGTCCTATTCTATTATTCCATGCTAATGTATTCGAGCAAAAATGCCTGCTTTAAACACTCTAATTTTTTCAAGGTAAAGGTCCTGGATCCGCAAGACACCCAATAAAGGACATCAAGTTTCTCCAGAAGGTGAGAAATCAACAGTAACAGTTCATACCCCTTAAGGCATGACCATCACGTCAATCCCGAAATTCAACTACGAGCTTTTTAACTGCAACAACTTTAATATACGCTATTGGAGCTGGAATTACCGCGGCTGCTGGCACCAGACCCCTCCAA
+
DDDDDIIIIHIIIIIIIIIIIIIIIIIIIIIIIIIIIIIIIIIIIIIIIIIIIIIIHGHIIIGHIIIIIIGIIIIIIIIIIIIIIIIIIIIIIIIIIIIIIGIIIIHHIIIIIIIIIIIIIIIIIIIIIIIIIHIIIIIGHIIIHIIIHIIHIIIHHHIIIIIIIIIIIIHIIIIIIHIIIIIIIIIIHHHIHHIIIHIIIIIIIIHIIHIIIIIIHHIIIHIIIIIIIIIIIIIIIIIIIIHIIIHGHIIIIIIIIIIHIIIHIIIIIIIIIIIIIIIIIIIIIIIIIIIIIIIIIIIIHIIIIIIIIIIIIIIIIIIIIIIIIIIIIIIIIIIIIHIIIIIIIDDDDD
@HISEQ:969:HM2KJBCX2:2:1101:21155:69729 2:N:0:ACTATGCA
GCCCAAGTTCACCCCAACTATCCCTATTAATCATTACGGTGGTCCTAGAAACCAACAAAATAGAACCATGCCGTCCTATTTTATTATTCCATGCTAATGTATTCAAGCAAAAATGCCTGCTTTAAACACTCTAATTTTTTCAAAGTAAAGGTCCTGGTTCCCCGCGGCATCCAATTAAGGACATCGCGGTTCTCCAGAAGGTGAGAAATTGACTGCACCAGTTCATACCCCGTGAGGCACGACCGATGCGCCAATCCCGAAATTCAACTACGAGCTTTTTAACTGCAACAACTTTAATATACGCTATTGGAGCTGGAA
+
BD?@DHH@DHGHICHHIGHHEHIIHHHEHIIHHEHHHGGHHHGHHHGHHHIEGHFHHHII?GCGG?@GDDDHHCC@CGIHFHHHHHFFHGFHGCEGGCH@BHEHGHHCFGHIIHDHEEEGGHHFHFHIHHHBDHEEG<DFE?HFHG@HHIIIHIHEHEIIG9HIIIHIIIIHFEHHHHHFIHHDHH;IH=HIIIIGIIIIH;HIIHG?IIHHHHHEHGHIIHGHEHDHIIGIGIIHGHHHGDHHIHHHIIIIGIIHIHHHGGIHHEEHE<GHHIIIIHIIIIIIIIIHHEGHGIIIHHDHGIIIIIIIHIHIIDDDDD
@HISEQ:969:HM2KJBCX2:2:1101:18044:70632 2:N:0:ACTATGCA
GCCCAAGTTCACCCCAACTATCCCTATTAATCATTACGTCAATCCTAGAAACCAACAAAATAGGATCAACGTCCTATTTCATTATTCCATGCTAATGTATTCAAGCGCGAGCCTGCTTTAAACACTCTAATTTTTTCAAAGTAACAGTCCTGATTCCCCGCCACACCAAATGAATGACATGATGGTTCGTCAGAAGGTAGAAATCAGTAACACCAGTACGTACCGAAGGCACGACCAGCGTACTAATCCCGAAATTCAACTACGAGCTTTTTAACTGCAACAACTTTAATATACGCTATTGGAGCTGGAATTACCGCGGCTGCTGGCACCAGACTTGCCCTCCAA
+
DDDCDIIIIIIIIIIIIIIIIIIIIIIIIIIIIIIIIIIIIIIIIIIIIIIIIIIIIEHGHHHIIIIIIIIEHHIIIIIIIIIIIIHIIHIIIIIIIIIIIHHGHHHIIIIIIIIIIIIIIIIIIHIIIHIIIIHIIIIHHHHIIIHHIIIHIIGIHIHFFHHHHHIHIIHIIIHIIIIIIIIIIIIIIIIIIIIIIIIIIIIHIIIIIIIHIIHIIIHIIIIIIIIIHIIIIIIIIIIIHHIHIIIIIIIIIIIHIIIHIIIIIIIIIIIIIIIIIIIIIIIHHIIIIIIIIIIIHIIIIIIIIIIIIIIIIIIIIIIHHIIIIIIIIIIIIIIIIIIIDDDDD
@HISEQ:969:HM2KJBCX2:2:1101:16158:71726 2:N:0:ACTATGCA
GCCCAAGTTCACCCCAACTATCCCTATTAATCATTACGGTGATCCTAGAAACCAACAAAATAGAACCATGCCGTCCTATTCTATTATTCCATGCTAATGTATTCGAGCAAAAATGCCTGCTTTAAACACTCTAATTTTTTCAAGGTAAAGGTCCTGGATCCGCAAGACACCCAATTAAGGACATCAAGTTTCTCCAGAAGGTGAGAAATCAACAGCGACAGTTCATACCCCTTAAGGCATGACCATCACGTCAATCCCGAAATTCAACTACGAGCTTTTTAACTGCAACAACTTTAATATACGCTATTGGAGCTGGAATTACCGCGGCTGCTGGCACCAGACTTGCCCTCCAA
+
DDCDDIHHHFHHHEHHIGHHHIHHHIIIIHIIIIIGHIIIFIHHIIIFIIIIIIHIIIIIIIGHFHHIIHHEEHHHHCFHEHHIIIHGHGFHHIIIEHHHHHGIHHHIIICHIIIHGHHIIIIHHEHHIIHIHIIIHHHHIIHIIHHHIIIHIIHHHHEEHHHHIIIIHIIHHHEIIIHHIHHHHIIIIHIIHIIIIIIIHIIHIIIHHIIHIHIHIIIIIIH=IIIIIIIIIIIIIIIIIIHHHGFIHIHHIIIIIIHHIIIIIIIIHHIIIIIIIIIIIHHHHIIIIIIHEHIIIIIIIIIIIIHIIIIIIIIIIIIIIIHGIIIHEHHIIIIIIIIHIIIIIIIH@DDD@
@HISEQ:969:HM2KJBCX2:2:1101:17395:71529 2:N:0:ACTATGCA
GCCCAAGTTCACCCCAACTATCCCTATTAATCATTACGTCAATCCTAGAAACCAACAAAATAGGATCAACGTCCTATTTCATTATTCCATGCTAATGTATTCAAGCGCGAGCCTGCTTTAAACACTCTAATTTTTTCAAAGTAACAGTCCTGATTCCCCACCACACCAAATTAATGACATGATGGTTCGTCAGAAGGTAGGAATCAGTAACACCAGTACGTACCGAAGGCACGACCAACGCACTAATCCCGAAATTCAACTACGAGCTTTTTAACTGCAACAACTTTAATATACGCTATTGGAGCTGGAATTACCGCGGCTGCTGGCACCAGACTTGCCCTCCAA
+
00<00<11111<GH/0<01<D@<CGFHE@DGG1<<111<D=@GHEH@1<CFF1<1<C1<@FHIEHGECCEEHG0GEEEHCC?FCFHCHHIIIIGFEEGHIIHHHCHHHH<E<@HEEHHHECFHHHHHHHG@FCFG/EB?EHGDEH@HHHCHCGB<CFHHHDGHHHHIIHHH@F;<G?GHHHHG<?DED<<@HHHFHEIHIHIHGIHF8HFF0EHCCHHHGC<4C@1IHEEEC@@HHCEC1EGD<FC/C/GC1E@@GC@@HG?CD1FHHHCHFE@HHHGEHGIHHH@?EEH@=HDFD1F1HHCHHFC<G?HEHCDHIIIHFHCIHIIH@GHEHGEHE=CG@@0D<0
@HISEQ:969:HM2KJBCX2:2:1101:19751:71283 2:N:0:ACTATGCA
GCCCAAGTTCACCCCAACTATCCCTATTAATCATTACGTCGATCCTAGAAACCAACAAAATAGAATCAAACGTCCTATTTCGTTATTCCATGCTAATGTATTCAAGCGTGAGCCTGCTTTAAACACTCTAATTTTTTCAAAGTAACAGTCCTGATTCCCCATGACACCAAATTAATGACATCATGGTTCGTCAGAAGGTAGGAATCAATAATACCAGTACGTACAATAGCACGACCAATAAATTGATCCCGAAATTCAACTACGAGCTTTTTAACTGCAACAACTTTAATATACGCTATTGGAGCTGGAATTACCGCGGCTGCTGGCACCAGACTTGCCCTCCAA
+
DDDDDIIHIHIIIIIIIIIGHIIIIIIHHIGIIIHHIIIHIIIIIGIIHIIIDCHHIHIIHHCGHGIHHHHIHCHHIIHIIGHIIIHEHEHHEFHIIIIHHEFHIHEGHDHDEHH;HIIIIIIHGHIEFGFFHHHIIHHHIIHIIIIIHHIIIHIIHIIIIIIIIIIHHEGHEIHGIIHHEIHHIIIGHIHIIIIHIHIIIIIIHHHHG?IHGIIIIIHIIIHIIIIIGIIIHIHIIIIHHEGHIIHIGIIHGIIIIIIIIHIIHIIIIIIIIIIHHIIIIIHHHGGGIHHGCHIIIIIIIIIIIIIIIIIIIIIIIIIIIIIIIIIIIIIIIIIIIIIIBDDDB
@HISEQ:969:HM2KJBCX2:2:1101:6024:71919 2:N:0:ACTATGCA
GCCCAAGTTCACCCCAACTATCCCTATTAATCATTACGTCGATCCTAGAAACCAACAAAATAGAATCAAACGTCCTATTTCATTATTCCATGCTAATGTATTCAAGCGTGCGCCTGCTTTAAACACTCTAATTTTTTCAAAGTAACAGTCCTGATTCCCCACGACACCAAATTAATGACATCGCGGTTCTTCAGAAGGTAGGAACCAATAATGCCAGTGCGTACCGAGGCACGACCGACAATCTGATCCCGAAATTCAACTACGAGCTTTTTAACTGCAACAACTTTAATATACGCTATTGGAGCTGGAATTACCGCGGCTGCTGGCACCAGACTTGCCCTCCAA
+
DDDDDIIIIIIIIIIIIIIIIIIIIIIIIIIIIIIIIIIIIIIIIIIIIIIIIIIIIIIIIIIIIHIIIIIIHIIIIIIIIIIIIIIIIHIIIIIIIIIIIIIIIIIIIIIIIIIIIIIIIIIIIIIIIIIIIIIIIIIIIIIIIIIIIIIIIIIIIIIIIIIIIIIIIIIIIIIIIIIIIIIIIIIIIIIIIIIIIIIIIIIIIIIIIIIIIIIIIIIIIIIIIIIIIIIIIIIIIIIIIHHHIIIIIIIIIIIIIIIIIHIIIIIIIIIIIIIIIIIIIIIIIIIIIIIIIIIIIIIIIIIIIIIIIIIIIIIIIIIIIIIIIIIIIIIIIIIIIIIIDDDDD
@HISEQ:969:HM2KJBCX2:2:1101:2695:72376 2:N:0:ACTATGCA
GCCCAAGTTCACCCCAACTATCCCTATTAATCATTACGTCAACCCTAGAAACCAACAAAATAGAACCACAACGTCCTATTCTATTATTCCATGCTAATCTATTCAAGCAATAGCCCGCTTTAAACACTCTAATTTTTTCAAGGTAATGGTCCTGGCTCCCCAACACACCCAACAAAGGACATGCTGATTCACCAGAAGGAAGACCCGACAGCAGACAGTACTCGCCAAAGACGGACCGCCCGGCCAGGCCTAAAATTCAACTACGAGCTTTTTAACTGCAACAACTTTAATATACGCTATTGGAGCTGGAATTACCGCGGCTGCTGGCACCAGACTTGCCCTCCAA
+
DDADDIII@HHIFHHFHHHIC@EHIIIIHGHIFHHEHIHHIEFHIIIIIHIIIGHHIEEHHIHIIIIIHHEHHEFHHHECHHHCH@EHIIIIHG11HHEHEIIHHEHGHHIHGIIHGHHHGHHIIHHHHHIIIIHICIHH@EEFIHHHGIHHHHIHHHHHHHIHHB<IHHCHIHHGIHFH=HEHHHIHIHIHIHECGHHHHDFIII=HHHEHIH?HIIIIIIIHECGIIIIIIIHIIHHHHHHHEHIIHHIHIHIHHIHHHHEGIIIIHIIIIIIIIHFIHIIHHHHHHEIHIHHFIIIIHHHGIHIIIIIIGIIHHIIIIIIIIIIHHIIHFHHGIIIIHBDCDD
@HISEQ:969:HM2KJBCX2:2:1101:18479:72446 2:N:0:ACTATGCA
GCCCAAGTTCACCCCAACTATCCCTATTAATCATTACGGTGATCCTAGAAACCAACGAAATAGAATCAGTCCGTCCTATTTCATTATTCCATGCTAATGTATTCAGACGATAGTCTGCTTTAAACACTCTAATTTTTTCAAAGTAACAGTCCTGATTTCCTATCACACCAAATAAATGGCATGAAAGTTCCTCAGAAGGTAGAGATCCATCTCACCAGTGCAGACAATTAAGCCTGACCAATGGGTAGACCCCGAAGTTCAACTACGAGCTTTTTAACTGCAACAACTTTAATATACGCTATTGGAGCTGGAATTACCGCGGCTGCTGGCACCAGACTTGCCCTCCAA
+
BBBDAFHHHIIIHHHIGIIHIIIIHIIIIIIIHHIIIIGIGEHIHHHHEHHHEHIIHIHHHI@CCFHHCFCEHHHIIIEHHHGHIIIIHIIHHHFHHHIIHGHIIHIIIIIIIIHHHHHHIIIHHHHHIIIGHHHIIIIHHHIIHHIIIIHIIIHIIIHFIHIIIIIIIHGHHHIIHHGIIIIIIIIIHGIHHHHIHHIHIHIIIIIIIIHIIIIIIIIIIIHIIIIIIIIIHIIHHHHIHGIIHHDHIHIIIIIIIIHHIIHIIIIIIHIIIIHHIHFIIIHHIIIHHIIIHIIIIIIIIIIIIIIIIIIIIIIIIIIHIIIIIIIIIIIIIHEHIIIIIIIDDDDC
@HISEQ:969:HM2KJBCX2:2:1101:1476:73213 2:N:0:ACTATGCA
GCCCAAGTTCACCCCAACTATCCCTATTAATCATTACGTCAATCCTAGAAACCAACAAAATAGGATCGAACGTCCTATTTCATTATTCCATGCTAATGTATTCAAGCGTTAGCTTGCTTTAAACACTCTAATTTTTTCAAAGTAACAGTCCAAATTCCCCGCAACACCAAATTAATGGCATTACGGATCATCAGGAAGGAGGAATCAGTGAGACCAGTACATACCAGAGGCATGACCAACCTACTAACCCCGAAATTCAACTACGAGCTTTTTAACTGCAACAACTTTAATATACGCTATTGGAGCTGGAATTACCGCGGCTGCTGGCACCAGACTTGCCCTCCAA
+
DDDDCHIIIIHIIIIHIIIIIIIIIIIIIIIIIIIIIIIIIIIIIIIIGIIIIIIIIIIIIIHHIIIIIIIHHHHHIHIIGIHHIIHIIIHHIIIIIIIIIIHHIIIIIIIIIIIIIIIIHIIIIIHHIIIIIIIIIIIIIIIIIIIIIIIIIIHIIIIIHIIIIIIIIIIIIIIIIIIIHIIIIIIIIIIIIIIIIIIIIIIIHHIIIIIIIIIIFIIIIIIIIIIIIIIIIIIIIIIIIIHHGIHIIIIIIIIIIIIIIIHIIIIIIIIIIIIIIIIIIIIIIIIIIIIIIIIIIIIIIIIIIIIIIIIIIIIIIIIIIIIIIIIIIIIIIIIIIIIIIDDDDD
@HISEQ:969:HM2KJBCX2:2:1101:9320:73385 2:N:0:ACTATGCA
GCCCAAGTTCACCCCAACTATCCCTATTAATCATTACGGTGATCCTAGAAACCAACGAAATAGAATCAGTCCGTCCTATTTCATTATTCCATGCTAATGTATTCAGACGATAGTCTGCTTTAAACACTCTAATTTTTTCAAAGTAACAGTCCTGATTTCCCATCACACCAAATAAATGGCATGAAAGTTCCTCAGAAGGTAGAGATCCATCTCACCAGTGCAGACAATTAAGCCTGACCAATGGGTAGACCCCGAGGTTCAACTACGAGCTTTTTAACTGCAACAACTTTAATATACGCTATTGGAGCTGGAATTACCGCGGCTGCTGGCACCAGACTTGCCCTCCAA
+
DDDDDIIIIIIIIIIHIIIIIIIIIIIIIHIIIIIIIHHIIIIIIIIIIIIIIIIIIHIIIIHHIIEHIIIIIIIIIHIIIHIIIIIIIIHIIGHCEHIIIGIIIIIIHIIIIIHIIIIIIIIIHIIIIIIIIIIIIIIIIIIHIIIIIHHIIIIIIIIHIIIIIIIIIIIIIIIIIIIIIIIIIIIIIIHIIIIIIIIIIIIIIIIIIIIIIIIIIIIIIIIIIIIIIIIIIIIIII=IIIIIHGDIIIIIIIIIIIIIIIIIIIIIIIIIIIIIIIIIIIIIIIIIHIIIIIIIIIIIIIIIIIIIIIIIHIIIIIIIIIIIIIIIIIIIIIIIIIIIIIIDDDDD
@HISEQ:969:HM2KJBCX2:2:1101:7409:73417 2:N:0:ACTATGCA
GCCCAAGTTCACCCCAACTATCCCTATTAATCATTACGTCAACCCTAGAAACCAACAAAATAGGATCAAACGTCCTATTTTATTATTCCATGCTAATGTATTCAAGCGTTAGCCTGCTTTAAACACTCTAATTTTTTCAAAGTAACAGTCCTGTTTCCCCGCAACACCAAATTAATGGCATCACGGTTCTTCAAGAAGGAGGAATCAGCAAGGCCAGTTCATACCGGTGGCACGACCAACCTGCTGACCCCGAAATTCAACTACGAGCTTTTTAACTGCAACAACTTTAATATACGCTATTGGAGCTGGAATTACCGCGGCTGCTGGCACCAGACTTGCCCTCCAA
+
DDDDDIIIIIIIHIGIIIIIIIIIIIIIIIIIIIIIIIIIIIIIIIIIIIIIIIIIIIIIIIIIIIIIHIIIHIIIIIIIIIIIHIIIIIIIIIIHIIIIIHHHIHIIHHIHHIIIGIIIHIIIIIIIIIIIIIIIIGHHIIIIIIIHIIIIIHIIIIIIHIIIIIIIIHIIIIIIIIIHIIIIIIHIHIIIIIIIIIIIIIIIIIIIIIIIIIIIIIIIIIIIIIIIIIIIIIIIIIIIIIGHHIIIIIIIIIIIIIIIIIIIIIIIIIIIIIIIIIIIIIIIIIIIIIIIIIIIIIHGHIIIIIIIIIIIIIIIIIIIIIHIIIIIHHIIIHIIIIIIIDDDDD
@HISEQ:969:HM2KJBCX2:2:1101:8175:74234 2:N:0:ACTATGCA
GCCCAAGTTCACCCCAACTATCCCTATTAATCATTACGTCAATCCTAGAAACCAACAAAATAGGATCAACGTCCTATTTCATTATTCCATGCTAATGTATTCAAGCGCGAGCCTGCTTTAAACACTCTAATTTTTTCAAAGTAACAGTCCTGATTCCCCACCACACCAAATTAATGACATGATGGTTCGTCAGAAGGTAGAAATCAGTAACACCAGTACGTACCGAAGGCACGACCAGCGTACTAATCCCGAAATTCAACTACGAGCTTTTTAACTGCAACAACTTTAATATACGCTATTGGAGCTGGAATTACCGCGGCTGCTGGCACCAGACTTGCCCTCCAA
+
DDDDDIIIIIIIIIIIIIIIIIIIIIIIIIIIIIIIIIIIIIIIIIIIIIIIIIIIIIIIIIIIIIHIIIIIIIIIIIIIIIIIIIIIIIIIIIIIIIIIIIIIIIIIIIIHIIIIIIHIIIIIIIIIIIIIIIIIIHIIIIIIIIIIIIIIIIIIHIIIIIIIIIIIIIIIIIIIIIIIIIIIIIIIIIIIIIIIIIIIIIIIIIIIIIIIIIIIIIIIIIIIIIIIIIIIIIIIIIIIIHIHIIIIIIIIIIIIIIHIHFIIIIIIIIIIIIIIIIIIIIIIIIIIIIIIHIIIIIIIIIIIIIIIIIIIIIIIIIIIIIIIIIIIIIIIIIIIIIIIDDDDD
@HISEQ:969:HM2KJBCX2:2:1101:12876:74180 2:N:0:ACTATGCA
GCCCAAGTTCACCCCAACTATCCCTATTAATCATTACGTCAATCCTAGAAACCAACAAAATAGGATCGTCGTCCTATTTCATTATTCCATGCTAATGTATTCAAGCGTTAGCCTGCTTTAAACACTCTAATTTTTTCAAAGTAACAGTCCTGTTTCCCCGCAACACCAACTTAATGGCATTACGGTTCTACAAGAAGGAGGAATCAGCAAAGCCAGTGCATACCAGTGGCACGACCAACTTGCTGACCCCGAAATTCAACTACGAGCTTTTTAACTGCAACAACTTTAATATACGCTATTGGAGCTGGAATTACCGCGGCTGCTGGCACCAGACTTGCCCTCCAA
+
DDDDDIIIIIIIIIIIIIIIIIIIIIIIIIIIIIIIIIIIIHIHIIIIIIIIIIIIIHHHHIHHHIIIIIIIIIIIIHIIIIIIIIIIHIIIIHIIIIIIIIIIIIIHIIIIIIIHIIIIIIIIIIIIIIIIIIIIIIIIIIIIIIIIIIIIIHHIIIIIIIIIIIIIIIIIIIIIIIIIIIIHHIIGIIIHIIIIIIIIIIIIIIIIIIIIIIIIIIIIIIIIIIIIIIIIIIIIIIIIIIHGIIIIIIIIIIIIIIIIIIIIIIIIIIIIIIIIIIIIIIIIIIIIIIIIIIIIIIIIIIIIIIIIIIIIIIIIIIIIIIIIIIIIIIIIIIIIIIIIDDDDD
@HISEQ:969:HM2KJBCX2:2:1101:14255:75452 2:N:0:ACTATGCA
GCCCAAGTTCACCCCAACTATCCCTATTAATCATTACGGTGATCCTAGAAACCAACAAAATAGAACCATGCCGTCCTATTCTATTATTCCATGCTAATGTATTCGAGCAAAAATGCCTGCTTTAAACACTCTAATTTTTTCAAGGTAAAGGTCCTGGATCCGCAAGACACCCAATAAAGGACATCAAGTTTCTCCAGAAGGTGAGAAATCAACAGTGACAGTTCATACCCCTTAAGGCATGACCATCACGTCAATCCCGAAATTCAACTACGAGCTTTTTAACTGCAACAACTTTAATATACGCTATTGGAGCTGGAATTACCGCGGCTGCTGGCACCAGACTTGCCCTCCAA
+
DDDDDIIIIIIIIIIIIIIHIIIIIIIIIFHIIIIIIIIIIIIHIIIIIIIIHIIIHIFHHIGHIIIIIIIIIIGHIIIHIIIHIIIIIIIIIIIIIHHFHGHHHIHIIIIHIIIHIIIIIIIIHIIIIIIIIIIIIIIIIIIIIIIIIIIIIIIIIIIIIIIIIIIIIIIIIIIIIIIIIIIIIIIIIIHIIIIIIIIIIIIIIIIIHHIIIIIHIHIIIIIIIIIIIIIIIIIIIIIIIIIIIIIIIIHGIIIIIIIIIIIIGIIIIHIIIHIIIIIIIIIIIIIIIIIIIIIIIIIIIIIIIIIIIIIIIIIIIIIIIIIIIIIIIIIIIIIIIIIIIIIIIIIIDDDDD
@HISEQ:969:HM2KJBCX2:2:1101:12402:75220 2:N:0:ACAATGCA
GCCCAAGTTCACCCCAACTATCCCTATTAATCATTACGTCAATCCTAGAAACCAACAAAATAGGATCGAACGTCCTATTTCATTATTCCATGCTAATGTATTCAAGCGTTAGCCTGCTTTAAACACTCTAATTTTTTCAAAGTAACAGTCCTGTTTCCCTGCAACACCAAATTAATGACATTACAGTTCTTCAGAAAGGAGGAATCAGCGAAGCCAGTACATACCAGTGGCACGACCAACCTGCTGACCCCGAAATTCAACTACGAGCTTTTTAACTGCAACAACTTTAATATACGCTATTGGAGCTGGAATTACCGCGGCTGCTGGCACCAGACTTGCCCTCCAA
+
BDDDDIHIIIIIIIIIIIIIIIIIIIIIIIIIIIIHIIIIIIIIIIIIIIIIIIIIHIGHIIIFIIIGHEHIHIIIIIIIICHIIGHIIIHIIIIGHHHIIIIIIHIIIHIIIIIIIIIIIIIHHIIIIIIIIIHHIHIIHIIIIIHIIIIIIIIIHIIIGIIIIIHIIIIIIIIIIIIHCIIIIIIHIIHIIIIIHIIIIIIIIHIIIIIIHIIIIIIIIIIIIIIIHIIIIIHGIIIIIIIHGIIIIHIIIHIIIIIIIIIIIIIIIIIIIIIIIIIIIIIIIHIIIIIIIIIIIHHGIIIIIIIIIIIIIIIIIIIIIIIIIIIIIIIIIIIIHIIHIDDDDD
@HISEQ:969:HM2KJBCX2:2:1101:3777:75537 2:N:0:ACTATGCA
GCCCAAGTTCACCCCAACTATCCCTATTAATCATTACGTCGATCTTAGAAACCAACAAAATAAGATCAAACGTCCTATTTCATTATTCCATGCTAATGTATTCAAGCGAATGCCTGCTTTAAACACTCTAATTTTTTCAAAGTAACAGTCCTGATTTCCCACGACACCAAATTAATGACATCGTGGTTCGTCAGAAGGGAGAAACCGACAGGGCCAGTACACACCAGAGGCGCGACCGACCCGTCGATCCCGAAATTCAACTACGAGCTTTTTAACTGCAACAACTTTAATATACGCTATTGGAGCTGGAATTACCGCGGCTGCTGGCACCAGACTTGCCCTCCAA
+
DDDDDIIIIIIIIIIIIIIIIIGIIIIIIIIIIIIIIIIIIHIIIIGIIIIIIIIIIHIIIHEHHIIIIIIIIIIIIIIIIIIIGIIIGHIIGIIIIIIIIGIIIHIHIIHIIHIHIIIIIHIIIIIIIIIIHIIIIIIIIIIIIIIIIIIIIIIIIIIHIIIIIIHIIIIIIIIIIIIIIIIIIHHIIIIIIIIIIIIIIIIIIIIHHIIIIIIIIIIIIIIIIIIIIIIIIIIIIIHIIHIHEIIIHIHHIIIIIIIIIIIIIIIIIIIIIIIIIIIIIHHHHHFIIIIIIIIIIIIIIIIIIIIIIIIIIIIIIIIIHIIIIIIIIIIIIIIIIIIIIDDDDD
@HISEQ:969:HM2KJBCX2:2:1101:10476:75537 2:N:0:ACTATGCA
GCCCAAGTTCACCCCAACTATCCCTATTAATCATTACATCGATCCTAGAAACCAACAAAATAGAATCGGATGTCCTATTTCATTATTCCATGCTAATGTATTCAAGCGTGAGCCTGCTTTAAACACTCTAATTTTTTCAAGGTAACAGTCCTAATTCCCCGTGACACCAAATTAATGGCATTACGGTTCTTTAGAAGGTGAGAAATCAATAATATCAGTACATACCAACGGCATGACCGAAACATTGATCCCGAAATTCAACTACGAGCTTTTTAACTGCAACAACTTTAATATACGCTATTGGAGCTGGAATTACCGCGGCTGCTGGCACCAGACTTGCCCTCCAA
+
DDDDDIIIIIIIIIIIIIIIIIIIIIIGIIIIIIIIIIIIHIIIIIHIIIIIIIIIIIIIIIIIIIIIIIIIIIIHHHIIIIIIIIIGIIIIIIIIIIIIIIIIIIIHIIIIIIIHIIIIIIIIIIIIIIIIIIIIIIIIIIIIIIIIIIIIIIHHIIIIIIIIIIIIIIIIHIIIIIIIIIIIIIIIIIIIIIIIIIIIIIIIIIIIIIIIIIIIIIIIIIIIIIIIIIIIIIIIIIIIIIIIIHIIIIIIIIIIIIIIIIIIIIIIIIIIIIIIIIIIIIIIIIIIIIIIIIIIIIIIIIIIIIIIIIIIIIIIIIIIIIIIIIIIIIIIIIIIIIIIIIDDDDD
@HISEQ:969:HM2KJBCX2:2:1101:15752:76221 2:N:0:ACTATGCA
GCCCAAGTTCACCCCAACTATCCCTATTAATCATTACGTCAATCCTAGAAACCAACAAAATAGGTTTGAACGTCCTATTTCATTATTCCATGCTAATGTATTCAAGCGTTAGCCTGCTTTAAACACTCTAATTTTTTCAAAGTAACAGTCCTGTTTCCCTGCAACACCAAATTAATGGCATTACAGTTCTTCAGAAAGGAGGAATCAGCGAAACCAGTTCATACCAGTGGCACGACCAACCTGCTGACCCCGAAATTCAACTACGAGCTTTTTAACTGCAACAACTTTAATATACGCTATTGGAGCTGGAATTACCGCGGCTGCTGGCACCAGACTTGCCCTCCAA
+
ADDDDIHIIGIIHHIIIIIIIHIIIIIIIIIIIIIIIIIIIIIHHIIIIIIIHIIIIIHIIHEHHHIIIIIIIIHHIIIIIIIHIIIHIIIIGHIIIIIIIFHIIIIIIIIHIIIIHHIIIIIIIIIIIIIIIIIIIIIIHIHIIIIIIHIIIIIHIHHHIIIIIIIIHIIIIIIIHHHIIIIIIIIIIIGIIIIIIIIIIIIHHIIIIIHIIIIHHEIIIIIIIIIIHIIIHIHIIIIIIIIHHIIIIIIHIIIGIIHIHHIIIIIIIIIIIIIIIIIHHIIIIIIIIIIIIIIIIIIIHIIIIIIIIIIIIIIIIIIIIIIIIIIIIIIIHHHHIIIGIDBDDD
@HISEQ:969:HM2KJBCX2:2:1101:19019:76345 2:N:0:ACTATGCA
GCCCAAGTTCACCCCAACTATCCCTATTAATCATTACGGCTCTCCTAGAAACCAACAAAATAGGAGCGCCGTCCTATTCTATTATTCCATGCTAATGTATTCGAGCAAAGGCCTGCTTTGAACACTCTAATTTTTTCAAAGTAAAAGTCCTGCTTCCCGAACACACCCAGTGAAGGGCATGCCGTTCCGCAGAAGGAAAGGCCCGGCCGAACCAGTGCACGCGGTGAGGCGGACCGGTCAGCCAGGCCCAAGGTTCAACTACGAGCTTTTTAACTGCAACAACTTTAATATACGCTATTGGAGCTGGAATTACCGCGGCTGCTGGCACCAGACTTGCCCTCCAA
+
DDDDDIIIIIIIHIIIIIIHIIHIIIHIHIIIIIIIIHIIIIIIIGIIIIIIIHIIHHFEHGEHHIIHHIIIIIIIIHGHGHIGIIIHHHIIIIIIIIIIIEGHIIIIIIHIIIIIIIIIIIIIIIIIIIIHIIIIIIIIIIIIIIHIIIIIIIIIIIIIIIIIIIGIIIHIIIIIIIIIIIIIIIIIHIIIIIIIIIIIIIIIIIIIIIIIIIIHIIIIIIIIIIIIIIIIIHIIIIIIIIIIIHHHIGHIIIIIIIIIIIIIIIIIIIIIIIIIIIIIIIIIIIIIHIIIIIIIIIIIIIIIIIIIIIIIIIIIIIIIIIIIIIIIIIIIIIIIIIIDDDDD
@HISEQ:969:HM2KJBCX2:2:1101:16255:76216 2:N:0:ACTATGCA
GCCCAAGTTCACCCCAACTATACCTATTAATCATTACGGTGATCCTAGAAACCAACAAAATAGAACCATGCCGTCCTATTTTATTATTCCATGCTAATATATTCAGGCACTAGCCTGCTTTGAGCACTCTAATTTTTTCAAGGTAATAGTCCTGCTTCCCCAACGCACCAAGTGAATGGCATGCTGGTTATTCAGAAGGTAAGAACCCACCACACCAGTACGGACAATGAAGCCCGACCGATGGACAGATTCCGAAATTCAACTACGAGCTTTTTAACTGCAACAACTTTAATATACGCTATTGGAGCTGGAATTACCGCGGCTGCTGGCACCAGACTTGCCCTCCAA
+
00<<0DEGH1F<1D/GE@GH?1<CGC1GE<DHC@FHGH<G<1<D<CCH?1<<11<CH?1<F@<?FH<FGH1CC<//<FH@HHEHIC@G1<CC@1DF<C<DHGE@DHHHFCEHHIHGH8%?GF?HHEHEHGD?IHHHIG@E5A<<@FHCGC<<CEGDGHGHCEDEEDEHFII9EHIHHHHHHIHGH@HHEGEIHHHHIHHEHFHIIGHHFDIIIHHEEC?HHHIIIIGHEHHHIIDAIIGEHECDHCFHGCDHHEHHHEHIHHG@<G@H?HHGC1HGFGC@EHHHIIHHHHIHEHGEH?HGGC1HEG@HEHHHHIHHCHCHHGHEGIHGCHHHHCEIHHECHE<0DDD<
@HISEQ:969:HM2KJBCX2:2:1101:13446:77124 2:N:0:ACTATGCA
GCCCAAGTTCACCCCAACTATCCCTATTAATCATTACGTCAATCCTAGAAACCAACAAAATAGAATCAAACGTCCTATTTCATTATTCCATGCTAATGTATTCAAGCGTAAGCCTGCTTTAAACACTCTAATTTTTTCAAAGTAACAGTCCTGATTCCCCACGACACCAAATTAATGACATCGCGGTTCTTCAGAAGGTAGGAACCAATAATACCAGTGCGTACCGAGGCACGACCGACAATTTGATCCCGAAATTCAACTACGAGCTTTTTAACTGCAACAACTTTAATATACGCTATTGGAGCTGGAATTACCGCGGCTGCTGGCACCAGACTTGCCCTCCAA
+
DDDDDIIEHHIIHIIIIIIIIIHIIIIIIIIIIIHIIIIIIFHHIIGIGHIIIIIIIHHGHHICEHIHEHIIIIIIIIIHHHIGHEHEFIIIHIGHIIIIIIHHIIIIIIIIEHHHGIIIIIIHHHHIIIIIIIIGGIIIIIIIHHIHIIIIIIIIIIIIIIHIIIIIIIHIHIIIIHIIIIIIIIIIIIIIIIIIIIIIIIIIIIIIIIIIIIIIIIIIHEHHIIIIIIIIIIIIIIIIHIHHIIIIIIIIIIHHIHIIIIIIIIIIIIIIIIIIIIIIIIIIIIIIIIIIIIIIIIIIIIIIIIIIIIIIIIIIIIIIIIIIIIIIIIIIIIIIIHIIDDDDD
@HISEQ:969:HM2KJBCX2:2:1101:9576:77461 2:N:0:ACTATGCA
GCCCAAGTTCACCCCAACTATCCCTATTAATCATTACGGTGATCCTAGAAACCAACGAAATAGAATCAGTCCGTCCTATTTCATTATTCCATGCTAATGTATTCAGACGATAGTCTGCTTTAAACACTCTAATTTTTTCAAAGTAACAGTCCTGATTTCCCATCACACCAAATAAATGGCATGAAAGTTCCTCAGAAGGTAGAGATCCATCTCACCAGTGCAGACAATTAAGCCTGACCAATGGGTAGACCCCGAGGTTCAACTACGAGCTTTTTAACTGCAACAACTTTAATATACGCTATTGGAGCTGGAATTACCGCGGCTGCTGGCACCAGACTTGCCCTCCAA
+
B<<DBCHFG1D@CGHEEHHHIH?CGHHII?@CC1FHIIIIICG<DGHHH?GEGHH=GHIHHHGECCHCHHEEDEEHHIIHIHIHEHHC11DGHIIC1<IHGIHHG?HHHIIHG<FHGIIIIHGCEIHIHIHGIIHIIIIIFFIHIIHIIIIIIIHEHHGHIHEFHIIHHGFHIHHIHHHHEIHHHHHHHECCIIIHIIIIIHIIHIHGEFGHHHEEIIIIHIIIIIIIIIIIIHHF1@HG@IHEFGDIIHCHHIHCFHHIIIGIIIIIIIIIHEHIHHHGHGIIIIIIHIHHHHE@IHHHIIIGIIIIIHHIIIHHHDHIIIIIIIIIIIIIIIHGHIHCHHID@DDD
@HISEQ:969:HM2KJBCX2:2:1101:19771:77597 2:N:0:ACTATGCA
GCCCAAGTTCACCCCAACTATCCCTATTAATCATTACGTCGATCCTAGAAACCAACAAAATAGAATCAAACGTCCTATTTCGTTATTCCATGCTAATGTATTCAAGCGTGAGCCTGCTTTAAACACTCTAATTTTTTCAAAGTAACAGTCCTGATTCCCCATGACACCAAATTAATGACATCATGGTTCGTCAGAAGGTAGGAATCAATAATACCAGTACGTACAATAGCACGACCAATAAATTGATCCCGAAATTCAACTACGAGCTTTTTAACTGCAACAACTTTAATATACGCTATTGGAGCTGGAATTACCGCGGCTGCTGGCACCAGACTTGCCCTCCAA
+
DDDDDIIIIIIIIIIIIIIEHIIIIIIIIIIIIIIHIGHIIHHHIGIEHHIIIIIHHIIIIFEHIIII1GHHIIFHIHGHHEHHIIIIHIIIIIIHIIHHIIIIIHIIIHIHIIIIHIIIIHIIHHHIHIGHIHHHGHHGHHEGIHHIIHHIIHIIIHEIHIIIIIIIGIIIIIHIIIIIIHFHEHHHHHIIIIIIIIIIHIIIIIIHIIHIIIIIIIIIIIHIHHCIIIIIIIHHIIIIIIII<IIIIHIIHH@HIIIIIIIIIIIIIIHEHHIIIHIHHHHF?HHHIIHHIIIIHHIIIIIIIIIIIIIIIIIIIIIGIIIIIIIIIIIIIIIIIIIIDBDCD
@HISEQ:969:HM2KJBCX2:2:1101:14104:77826 2:N:0:ACTATGCA
GCCCAAGTTCACCCCAACTATCCCTATTAATCATTACGTCAATCCTAGAAACCAACAAAATAGGATCGAACGTCCTATTTCATTATTCCATGCTAATGTATTCAAGCGTTAGCCTGCTTTAAACACTCTAATTTTTTCAAAGTAACGGTCCTGGTTTCCCACCACGCTAAATAAATAACATGATGGTTCCCCAGAAGGTAGAAATTCCACGCGCCAGTACAGACTATTGCCTGACCAACGGTAGAACCCCGAAATTCAACTACGAGCTTTTTAACTGCAACAACTTTAATATACGCTATTGGAGCTGGAATTACCGCGGCTGCTGGCACCAGACTTGCCCTCCAA
+
DDDDDIIIIIIIIIIIIIIIIIIIIIIIIIIIHIIIIIIIIIIIIIIIIIIIIIIIIHCHIIIHHIIIIIIIHIIIIIIIIIIIIHIIIIIIIIIHHIIIIIIIIHIIIIIIHIIIIIHHIIIIIIIIIIIIIIIIIIIIIIIIIIIIIIIIIHIIIIIIIIIIIIIIIIIIIIIIIIIIIIIIIHIIIIIIIIIIIIIIIIIHIIIIIIIIIIIIIIIIIIIIHIIIIIIIIIIIIIIIIHH8IIIIIIIIIIIIIIIIIIIIIIIIIIIHIIIIIIIIIIIIIIIIIIIIIIIIIIIIIIIIIIIIIIIIIIIIIIIIIIIIIIIIIIIIIIIIIIIIDDDDD
@HISEQ:969:HM2KJBCX2:2:1101:7370:78234 2:N:0:ACTATGCA
GCCCAAGTTCACCCCAACTATCCCTATTAATCATTACGTCGATCCTAGAAACCAACAAAATAGAATCAAACGTCCTATTTCATTATTCCATGCTAATGTATTCAAGCGTAAGCCTGCTTTAAACACTCTAATTTTTTCAAAGTAACAGTCCTGATTCCCCACGACACCAAATTAATGACATCGCGGTTCTTCAGAAGGTAGGAACCGATAATGCCAGTGCGTACCGAAGCACGACCAACAATTCGATCCCGAAATTCAACTACGAGCTTTTTAACTGCAACAACTTTAATATACGCTATTGGAGCTGGAATTACCGCGGCTGCTGGCACCAGACTTGCCCTCCAA
+
DDDDDIIHIHIIIIIIIIIIIIIIIIIIIIIIIIIIIHHIIIIIIIHIHIHIIIIIIIIIIIHGHIIIIIIIIHIIIIHIGIIIIIIIIHHIIIIIIIIIHHHIIIIIIIIGHHIIIIIIIIHIIHIIHIHIIIIIIIHIHIIIHHIIHHIIHIIIHIHIIIHHIIIHHGHEHIIIHGHHIIIIIIIGIHIHHIHGIIHIIIHHIHIGEEIIIIIHIIIHHHHHHHHHHHIIIIIIIIIIHHHGIIIIIIHHFGIIIHIHFGIIIIIHHHGIIHIIIIHIIIHIHHHH?HE=DHIGIIIIIIHIIIIIIIIIIIIIHIIIIIHIGHIFIGIHIIHHIIHHDBDDD
@HISEQ:969:HM2KJBCX2:2:1101:10197:78922 2:N:0:ACTATGCA
GCCCAAGTTCACCCAACTATCCCTATTAATCATTACGTCAATCCTAGAAACCAACAAAATAGGATCGTCGTCCTATTTCATTATTCCATGCTAATGTATTCAAGCGTTAGCCTGCTTTAAACACTCTAATTTTTTCAAAGTAACAGTCCTGTTTCCCCGCAACACCAACTTAATGGCATTACGGTTCTACAAGAAGGAGGAATCAGCAAAGCCAGTGCATACCAGTGGCACGACCAACTTGCTGACCCCGAAATTCAACTACGAGCTTTTTAACTGCAACAACTTTAATATACGCTATTGGAGCTGGAATTACCGCGGCTGCTGGCACCAGACTTGCCCTCCAA
+
DDDDDIGHHHHGHHIIIHIIIIIIIIIIHIIIIIIIIIIIIIIIIHIHIHIGIHIIIIFIIIEHIIIHICHIIIIIIHIIIIIIGHHIIIIIIGHIIIIIIIHHIHIHIIGHIIIIIIIIHHHIIIIIIIIIIIIIHHHIIIIIIIIIIIIIIIIIIIIGIIIIIIIIIIIIIHIIIIIIIIIIIIHIIIIIIHIIIIIIIIIIIIIIIIIIIIIIHIIIIIIIIIIIIIIIIIIIIIIIHHHFIHIIHIIIIIIIIIIIIIIIIIIIIIIIIIIIIIIIIIIIIIIIIIIIIIIIIIIIIIIIIIIIIIIIIIIIIIIIIIIIIIIIIIIIIIIIIIIDDDDD
@HISEQ:969:HM2KJBCX2:2:1101:11131:78804 2:N:0:ACTATGCA
GCCCAAGTTCACCCCAACTATCCCTATTAATCATTACGTCGATCCTAGAAACCAACAAAATAGGGTCAAACGTCCTATTTCATTATTCCATGCTAATGTATTCAAGCGTGAGCCTGCTTTAAACACTCTAATTTTTTCAAAGTAACAGTCCTGATTCCCCGCGACACCAAATTAATGACATCACGGATCTTCAGAAGGGAGAAACCAGTGACACCAGTGCATACCAAAGGCATGACCAGCGTACTGATCCCGAAATTCAACTACGAGCTTTTTAACTGCAACAACTTTAATATACGCTATTGGAGCTGGAATTACCGCGGCTGCTGGCACCAGACTTGCCCTCCAA
+
DDDDDIIHIIIIIIIIIIIIIIIIIIIIIIIIIIIIIIIIIIIIIIHIIIIIIIIIIIIIIIIIIIIIIIIIIIIIIIIIIIIIIIIIIIIIIIIIIIIIIIIIIIIIIIIHIIIIIIIIIIIIIIIIIIIIIIIIIIIIIIIIIIIIIIIIIIIIIIIIIIIIIIIIIIIIIIIIIIIIIIIIIIIIIIIIIIIIIIIIIIIIIIIIIIIIIIIIIIIIIIIIIIIIIIIIIIIIIIIIIIIIHIIIIIIIIIIIIIIIIIIIIIIIIIIIIIIIIIIIIIIIIIIIIIIIIIIIIIIHHIIIIIIIIIIIIIIIIIIIIIIIIIIIIIIIIIIIIIIIIDDDDD
@HISEQ:969:HM2KJBCX2:2:1101:11751:78585 2:N:0:ACTATGCA
GCCCAAGTTCACCCCAACTATCCCTATTAATCATTACGGTGATCCTAGAAACCAACGAAATAGAACCAATCCGTCCTATTTCATTATTCCATGCTAATGTATTCAGACGTTAGCCTGCTTTAAACACTCTAATTTTTTCAAAGTAACAGTCCTGATTTCCTATCACACCAACTAAATGGCATGAAAGTTCCTCAGAAGGTAGAGATTTATCTCACCAGTACAGACAATTAAGCCTGACCAATGGGTAAACCCCGAAGTTCAACTACGAGCTTTTTAACTGCAACAACTTTAATATACGCTATTGGAGCTGGAATTACCGCGGCTGCTGGCACCAGACTTGCCCTCCAA
+
DDDDDIHIIIIIHIIIIIIIIIIIIIIIIIIIIIIIIIIIIIIIIIIIIIIIIIIIHIHIIIHIIIIIIIIIIHIIIIIIIIIIIIIIIIIIHHIII@IIHHHHHIIIIIIIHHIIIIIIIIIIIIIIIIIIIHIIIIIHIIIIIIIIIIIIIIIIIIGIIIIIIIIIIIIIIIIIIIIIIIIIIIIIIHIIIIIIIIIIIIIIIIIIIIIIIIIIIIIIIIIIIIIIIIIIIIIIIIIIIIIIIHHIIIIIIIIIIIIIIIIIIIIIIIIIIIIIIIIIIIIIIIIIIIIIIIIIIIIIIIIIIIIIIIIIIIIIIIIIIIIIIIIIIIIIIIIIIIIIIIIDDDDD
@HISEQ:969:HM2KJBCX2:2:1101:8331:80380 2:N:0:ACTATGCA
GCCCAAGTTCACCCCAACTATCCCTATTAATCATTACGTCAATCCTAGAAACCAACAAAATAGGATCAAACGTCCTATTTCATTATTCCATGCTAATGTATTCAAGCGTTAGCCTGCTTTAAACACTCTAATTTTTTCAAAGTAACAGTCCTGTTTCCCTGCAACACCAAATTAATGACATTACAGTTCTTCAAGAAGGAGGAATCAGTAAAGCCAGTACACACCATTGGCACGACCAACCTACTGACCCCGAAATTCAACTACGAGCTTTTTAACTGCAACAACTTTAATATACGCTATTGGAGCTGGAATTACCGCGGCTGCTGGCACCAGACTTGCCCTCCAA
+
DDDDDIIIIIIIIIIIIIIIIIIIIIIIIIIIIIIIIIIIIIIIIIIIIIIIIIIIIHIIIIHFFHIIIIIIIIIIIIIIIIIIIIIHIIIIHIIHIHHIIHIHHHIIIHIIHIIIIIIIIGIIHIIIIIIIIIIIIIIHIIIIIHIIIIIIIIIIIIGIIHEIIIIIIIIIIIIIIIIIIHIIIIIIHIIIIIIIIIIIIIIIIIIIIIIIIIIIIIIIIHHIIIIIIIIIIIHIIIIIIHHHGIIIIIIIIIIHIIIIIIIIHIIIIIIIIIHGIIIIIIIIIIIIIHIIIIIIIIIIIIIIIIIIIIIIIIIIIIIIIIIIIIIIIIIIIIIIIIIIIDDDDD
@HISEQ:969:HM2KJBCX2:2:1101:9547:80518 2:N:0:ACTATGCA
GCCCAAGTTCACCCCAACTATCCCTATTAATCATTACGTGGTCCTAAAACCAACAAAATAGAACCATCGTCCTATTTTATTATTCCATGCTAATGTATTCAGGCAAAAATGCCCGCTTTAAACACTCTAATTTTTTCAAAGTAAAGGTCCTGATTCATCGAAACACCCAAGAGCATCCCGACTCACCAGAAGGTGAGAAATTGGCTACACACCGTTTCATGCCCCTAAAGGCACGATCGATATATCCCAATCCCGAAATTCAACTACGAGCTTTTTAACCGCAACAACACTAATATACGCTATTGGAGCTGGAATTACCGCGGCTGCTAACACCAGACTTGCCCTCCAA
+
@BDDDIIIIIIIIIIIIHIIIIHHIIIIIIIIHIIIIIIIHHIHICHIIIIIIIIIIIIIHIHIIIIHIIHIIIIIHHHHIIIIHIIIHIIIIHHGFHHHHHHHIIHHIIIIIHIHIIIIHHIIHIIIIIIIHHIIIIIIIGIIIIHIIHHGIIIIHHIIHHHHIIIIIIIIHIHHIHHFDHHHIIHHIIIIIIIIIGIIIIIIIIIHHHHIIHIHIIIIIIIIIIHIIIIIIIIIHHIIIHIIHHHGIHDIHIIIIIIIHIIIHHGGIIIIIIIIIIIIIIIIIIHHGIIIIIHIHHHIIIIIIIIIIIIIIIIIIIIIIIIIIIIIIIHHIIIIHIIIIIIIDDDDD
@HISEQ:969:HM2KJBCX2:2:1101:3711:80241 2:N:0:ACTATGCA
GCCCAAGTTCACACCAACTATCCCTATTAATCATAACGTTAATCCTAAAAACCAACGAAATATGATCAAACGTCCTATTTCATTATTCCATGCTAATGTAAACAAGCGTTATCCTGCTTTAAAGACTATAATTTTTTCAAAGTAACAGTCCTGTTTCCCCTCAACACCAAATTAATGACATTACAGTTCTTCAAGAAGGAGGAACCAGTAAAGCCAGTACATACCAGAGGCACGACCAACCTACTAATCCCGAAATTCAACTACGAGCTTTTTAACTGCAACAACTTTAATATACGCTATTGGAGCTGGAATTACCGCGGCTGCTGGCACCAGACTTGCCCTCCAA
+
D0DB0D111<<F11<D101<1111<<11<F11<C111<<1<D111<D1<<G00CG@0<CCFC11<1<@@@10<10<C1111111<1<<CHC11CG@1<AH//1<11<0<EB%%H@HCH3?HG<%B1<$1<AF81<6F:<<16<<6<<DGCCF?+<%7:01#HD<<C<0<<0F-<DHAC<F//<:</<F<<000<.<00G<CF0HF<@E@D<1<1/<CD:11<1::</<1:0C<1:/B<1:B<<:<</<AED<<1@G?HEH@E<<<<10<<1<<1111<11C1@G?HF<<1D0D<<11G<1D1<D1<1<<1<1C</<//<1<<<<D111<C<1<<<<<0<<1DDDD@
@HISEQ:969:HM2KJBCX2:2:1101:9709:81188 2:N:0:ACTATGCA
GCCCAAGTTCACCCCAACTATCCCTATTAATCATTACGGTGATCCTAGAAACCAACGAAATAGAATCAGTCCGTCCTATTTCATTATTCCATGCTAATGTATTCAGACGATAGTCTGCTTTAAACACTCTAATTTTTTCAAAGTAACAGTCCTGATTTCCAACCACACCAAATAAATGGCATGAAAGTTCCTCAGAAGGTAGAGATCCATCTCACCAGTACAGACAATTAAGCCTGACCAATGGGTAGACCCCGAAGTTCAACTACGAGCTTTTTAACTGCAACAACTTTAATATACGCTATTGGAGCTGGAATTACCGCGGCTGCTGGCACCAGACTTGCCCTCCAA
+
BADDDIIIIIIIIIIIIIIIIHIIIHIIIIIIIIIIIIIIIGIIIIIHIIIIIIIIIIIIIIIIHIIIIIHIHIIHIIIIIHIIIIIIIIIIIIIIIIIIIHIIIIIIIIIIIIIIIIIIIIIGIIIIIIIIIIIHIIIIIIIIHIIIIIIIIIHHIIIIIIIIIIIIIIIIHIIIIIIIIIIIIIIIIIIIIIIIIIIHIIIIIIIIIIIIIIIIIIIIIIIIIIIIIIIIIIIIIIIIIIIIHHGIIIIIIIIIIIIIIIIIIIIIIIIIIIIIIIIHHHIIIIIIIIIIIIIIIIIIIIIIIIIIIIIIIIIIIIIIIIIIIIIIIIIIIIIHIIIIIIIDDDDD
@HISEQ:969:HM2KJBCX2:2:1101:16035:79795 2:N:0:ACTATGCA
GCCCAAGTTCACCCCAACTATCCCTATTAATCATTACGTCAATCCTAGAAACCAACAAAATAGGATCAAACGTCCTATTTCATTATTCCATGCTAATGTATTCAAGCGTTAGCCTGCTTTAAACACTCTAATTTTTTCAAAGTAACAGTCCTGTTTCCCTGCAACACCAAATTAATGACATTACAGTTCTTCAAGAAGGAGGAACCAGTAAAGCCAGTACATACCAGAGGCACGACCAACTTACTAATCCCGAAATTCAACTACGAGCTTTTTAACTGCAACAACTTTAATATACGCTATTGGAGCTGGAATTACCGCGGCTGCTGGCACCAGACTTGCCCTCCAA
+
DDBDDIIIIHCGCHHHIIIIIHIIIIGIHIIIIII@FHIHIIIHHHIIHIIHHHIIIHHHIIIIIIHIIHIGIEHHHIIIFEHIIHH1<FHHIHHHIIHHIGIIHGIIIHIIHIIIIIIIIIHHHIIIIIHHIIIIIIIIIIIIIIHIIGIIIIIIHIIIIIIIIIIIIIHHIHHHIIIIIIIIHGCHIIIIIIIIIIHHHGIIIIIIIIIIIIHHHHHHIIIHIIIIIIIIIIHH=IHHIHIHHIHHIIIIIIIHHIHIIIIIIIIIIIIIIIIIHCIIIIIIHHHIIIIIIIIIIHIHHFHIHHHFEIIHIIIIHIIHIHIHIIHIIIIIGIIIIIIIIDDDDD
@HISEQ:969:HM2KJBCX2:2:1101:14602:81582 2:N:0:ACTATGCA
GCCCAAGTTCACCCCAACTATCCCTATTAATCATTACGTCAACCCTAGAAACCAACAAAATAGGATCAAACGTCCTATTTTATTATTCCATGCTAATGTATTCAAGCGTTAGCCTGCTTTAAACACTCTAATTTTTTCAAAGTAACAGTCCTGTTTCCCCGCAACACCAAATTAATGGCATCACGGTTCTTCAAGAAGGAGGAATCAGCGAGGCCAGTGCATACCATTGGCACGACCAACCTGCTGACCCCGAAATTCAACTACGAGCTTTTTAACTGCAACAACTTTAATATACGCTATTGGAGCTGGAATTACCGCGGCTGCTGGCACCAGACTTGCCCTCCAA
+
CDDDDIIHIIIIIIIIIIHIIIIIIIIIIIIIIGIIIIIIIIHIIIIIIIIIIIIIIIGIIIHHHIIIIIIIIHFHIIHIIIIIIIIIIIGIHIIIIIIIIIIIIIIIIIIIHIIIHHIIIIEHIIIIIIIIIIIIIIIIIIIIIIIIIIIIIIIIIIIHIIIIIIIIHHIIIIIIIIIIIIIIIIIIIIIIIIIIIIIIHHIIIIIIIIIIIIIIIIIIIIIIIIIIHIIIIIIIIIIIIIIHHIIIIHIIIIIIIIIIIIIIIIIIIIIIIIIIIIIIIIIIIIIIIIIIIHIIIIIIIIIIIIIHIIIIIIHIIIIIIIIIIIHIIIIIIIIIIIIIIDDDDD
@HISEQ:969:HM2KJBCX2:2:1101:2632:80806 2:N:0:ACTATGCA
GCCCAAGTTCACCCCAACTATCCCTATTAATCATTACGTCGATCTTAGAAACCAACAAAATAAGATCAAACGTCCTATTTCATTATTCCATGCTAATGTATTCAAGCGAATGCCTGCTTTAAACACTCTAATTTTTTCAAAGTAACAGTCCTGATTTCCCACGACACCAAATTAATGACATCGTGGTTCGTCAGAAGGGAGAAACCGACAGGGCCAGTACACACCAGAGGCGCGACCGACCCGTCGATCCCGAAATTCAACTACGAGCTTTTTAACTGCAACAACTTTAATATACGCTATTGGAGCTGGAATTACCGCGGCTGCTGGCACCAGACTTGCCCTCCAA
+
DDCDDIIIIIIIIIIIIIIIIIHHIHIIIIIIIIIIIIIIIIIIIHHIIIIIHHHIIIIIIIHHHHIIIIIIIHIIIHIIIIIIGIICFHIHIIIIIGHHIHHHIHEIIIIIIIIIIIIIHHIIIIIIIIHIIIIHHHIIIIIIIHHHIIIIIIIIHIIHHIIHIIIHIHHIIIIIIHIIHIHIIIHIIIIIGIIIIIIIIHHGIHIIIIIIIIIIIHIIIIHIIIIIIIIHIIIIIIIIHHIHGIIIHIIIIIIIIIIIIIIIIIIIHIIIIIIIIIIIIIIIIIIIIIIIIIIIIIIIIIIIIIIIIIIIIIIIIIIIIIIIIIIIIIIIIIIIIIIIHDDDDD
@HISEQ:969:HM2KJBCX2:2:1101:11924:82475 2:N:0:ACTATGCA
GCCCAAGTTCACCCCAACTATCCCTATTAATCATTACGTCAATCCTAGAAACCAACAAAATAGGATCGAACGTCCTATTTCATTATTCCATGCTAATGTATTCAAGCGTTAGCTTGCTTTAAACACTCTAATTTTTTCAAAGTAACAGTCCAAATTCCCCGCAACACCAAATTAATGGCATTACGGCTCATCAGGAAGGAGGAATCAGTGAGACCAGTACATACCAGAGGCATGACCAACCTACTAACCCCGAAATTCAACTACGAGCTTTTTAACTGCAACAACTTTAATATACGCTATTGGAGCTGGAATTACCGCGGCTGCTGGCACCAGACTTGCCCTCCAA
+
DDDDDIIIIHIIHIIIIIIIIIIIIIIIIIIIIIIIIIIIIIIIIIIIIIIIIIIIHIIIIIHHIIIFHIHIIIFHHIHIIHIIIIIHHIIIIIIHIIIIIIHIIIIIIIIIIIIIIIIIIIIIIIIIIIIIIIIIIIHIIIIIIIIIHIIHIIIIIIIIHIIIIIHIIIIIIIIIIIIHIIIIIIHIIIIIIIIIHIIIIIIIIIIIIIIIIHIIIHIIHHIIIIIIIIIIIIIIIIIIHHHHHHEIIIIIIIIIIIIIIIIIIIIIIIIIIIIIIIIIIIIIHIIIIIIIIIIIIIIIIIIIIIIIIIIIIIIIIIIIIIIIIIIIIIIIIIIIIIIIIDDDDD
@HISEQ:969:HM2KJBCX2:2:1101:12344:82260 2:N:0:ACTATGCA
GCCCAAGTTCACCCCAACTATCCCTATTAATCATTACGTCAATCCTAGAAACCAACAAAATAGGATCAAACGTCCTATTTCATTATTCCATGCTAATGTATTCAAGCGTTAGCCTGCTTTAAACACTCTAATTTTTTCAAAGTAACAGTCCTGTTTCCCTGCAACACCAAATTAATGACATTACAGTTCTTCAAGAAGGAGGAACCAGTAAAGCCAGTACATACCAGAGGCACGACCAACTTACTAATCCCGAAATTCAACTACGAGCTTTTTAACTGCAACAACTTTAATATACGCTATTGGAGCTGGAATTACCGCGGCTGCTGGCACCAGACTTGCCCTCCAA
+
CDDDDIIIIIIIIIIIIIHIIIIIIIIIIIIIIIIIIIIIIIIIIIHIIIIIIIHHIIHIIIIGHIIHHGIEHHIIHHHIIIIHHIIHHIIIIIIFHHIIIGHHIIIIIIIIIIIIIIHHHHIIIIIIIIIIHIIIHIIIGIIIIHIIFHIIIHIIIIIIIIIIIIIIIIIIHIIIIHIIIIIIIIIIIIIIIIIIIIIIIIIIIIHIIIIHIIIIIIIIIIIIIIIHIIIIIIII>IIIIIIHHIIHIIIIIIIIIIIIIIIIIIIIIIIIIIIIIIIIIIIIIIIIIIIIIIIIIHIHHIIIIIIIIIIIIIIIIIIIIHIIIIIIIIIIIIIIIIIIIDDDDD
@HISEQ:969:HM2KJBCX2:2:1101:3858:82917 2:N:0:ACTATGCA
GCCCAAGTTCACCCCAACTATCCCTATTAATCATTACGTCAATCCTAGAAACCAACAAAATAGGATCAAACGTCCTATTTCATTATTCCATGCTAATGTATTCAAGCGTTAGCCTGCTTTAAACACTCTAATTTTTTCAAAGTAACAGTCCTGTTTCCCTGCAACACCAAATTAATGACATTACAGTTCTTCAAGAAGGAGGAACCAGTAAAGCCAGTACATACCAGAGGCACGACCAACTTACTAATCCCGAAATTCAACTACGAGCTTTTTAACTGCAACAACTTTAATATACGCTATTGGAGCTGGAATTACCGCGGCTGCTGGCACCAGACTTGCCCTCCAA
+
DDDDDIIIIHIIIIIIIIIIIIIIIIHIIIIIIIIGIIIIHGHIIIGIIIIIHHIIIGIIHCHIHIIIIIIEHGHFHIIIGEHIIIIGIGIIGHHIIIIIIHIIIIIIIIIIIIIIHIHHEHIIIIIHIIHHIHHIHFIIIHHIHHHHIIIIIIHIIIHHIIHHIIHHIIHEHIIIHIIIHHIIIIHHIIIIIIHHEIIIIIIIIHIIIIHIIIHIIIIIIHHIGIIIHIIHIIIIII=HHHHHHHIIGIIIIIIIIIHIIIHIIIIIIIIIIIIIIIIIIHIIIIIIHIIIIIHHHHIHHIIIIIIIIIIIIIIIIIIIIIIIIIIIIIIIIIGIIIIHIDCDDD
@HISEQ:969:HM2KJBCX2:2:1101:4597:84356 2:N:0:ACTATCCA
GCCCAAGTTCACCCCAACTATCCCTATTAATCATTACGTCAATCCTAGAAACCAACAAAATAGGATCGAACGTCCTATTTCATTATTCCATGCTAATGTATTCAAGCGTTAGCTTGCTTTAAACACTCTAATTTTTTCAAAGTAACAGTCCAGATTCCTCGCAACACCAAATTAATGGCATTACGGCTCATCAGGAAGGAGGAATCAGTGAGACCAGTACATACCAGTGGCATGACCAACCTACTGACCCCGAAATTCAACTACGAGCTTTTTAACTGCAACAACTTTAATATACGCTATTGGAGCTGGAATTACCGCGGCTGCTGGCACCAGACTTGCCCTCCAA
+
DDDDDIIIIIIIIIIIIIIIIIIIIIIIIIIIIIIIIIIIIIIIIIIIIIIIIIIIIHHHHHHIIIIIIIIIIIIIGIHIIIIIHIIIIIIGIIIIIIIIIHIIIIIIIIIIHIIIIIIIIIIIIIIIIIIIIIIIIIIIIIIIIIIIIIIIII5HHHIIIIIIIIIIIIIIIIHHIIIIIIIIIIHIIIIIIIIIIIIIIIIIIIIIIIIIIIIIIIIIIIIIIIIIIIIIIIIIIIIIIIHHGIIIIIIIIIIIIIIIIIIIIIIIIIHIIIIIIIIIIIIIIIIIIIIIIIIIIIIIIIIIIIIIIIIIIIIIIIIIIIIIIIIIIIIIIIIIIIIIICDDDD
@HISEQ:969:HM2KJBCX2:2:1101:11874:84115 2:N:0:ACTATGCA
GCCCAAGTTCACCCCAACTATCCCTATTAATCATTACGGTGATCCTAGAAACCAACGAAATAGAACCAATCCGTCCTATTTCATTATTCCATGCTAATGTATTCAGACGTTAGCCTGCTTTAAACACTCTAATTTTTTCAAAGTAACAGTCCTGATTTCCTATCACACCAACTAAATGGCATGAAAGTTCCTCAGAAGGTAGAGATTTATCTCACCAGTACAGACAATTAAGCCTGACCAATGGGTAAACCCCGAAGTTCAACTACGAGCTTTTTAACTGCAACAACTTTAATATACGCTATTGGAGCTGGAATTACCGCGGCTGCTGGCACCAGACTTGCCCTCCAA
+
DDDDDIIIIIIIIIIIIIIIIIIIIIIIIIIIIIIIIIIIIIHHIIIFHIIIIIIIIGHHGIFHIIIIIIIIIHIIIIIIHIIIIIIIIIIIHIGHICIHHHHIIIIIIHHIHIIIIIIIIIIIIIIIIIIHIHHHIIIIIIIIIIIIIHIIHHIIIIIIIIHIIHIIIIIIIHIIHH1IIIIIIIIHHHIHIIIHIHHIIIIHIIIIHIIIIIIIIIII<IIIIIIIIIIIIIIIIIGIIIIIHGGIIIIIIHIIIGGIIIIIIIGIIIIIIIIIIIIIIIIHIIIHGIIIIIIIIIIIIIIIIIIIIIIIIIIIIIIIIIHIIIIIIIHIIIIIIIIIIIIDCDDD
@HISEQ:969:HM2KJBCX2:2:1101:1860:85188 2:N:0:ACTATGCA
GCCCAAGTTCACCCCCACTATCCCTATTAATCATTACGTCAATCCTAGAAACCAACAAAATAGGATCGAACGTCCTATTTCATTATTCCATGCTAATGTATTCAAGCGTTAGCCTGCTTTAAACACTCTAATTTTTTCAAAGTAACAGTCCTGTTTCCCTGCAACACCAAATTAATGGCATTACAGTTCTTCAGAAAGGAGGAATCAGCGAAGCCAGTGCATACCAGTGGCACGACCAACCTGCTGACCCCGAAATTCAACTACGAGCTTTTTAACTGCAACAACTTTAATATACGCTATTGGAGCTGGAATTACCGCGGCTGCTGGCACCAGACTTGCCCTCCAA
+
DADDCIIIIIIIIHIIIIGIIIIIIGIIIIIIIIIIIHHIHIIIIIIHIHIIGHIIHIIIHHHHHHHHIIFHHIHHIIIIIIIIHIIIGHIIIGHIIIIIIIGIIHIEGHHHHIIIIIIIIHHIHIIGIIHHIIIIGGIIIIHIIIIIHHIIIIIIIIIIGIIIIIIIIIIIIIIIIIIHIHIIHIIHIHIIIIIIIIIIIIIIIIIIHIIIIIIIIIIIIHIHIIIIIIIIIIIIIIIIIIIHFHIIIIIIIIIIIIIIIIIIIIHIIIIIIIHIIIIIIIIIIIIIIIIIHIIIIIIIIIIIIIIIIIIIIIIIIIIIIIIIIIIIIIIIIIIIIIIIIDDDDD
@HISEQ:969:HM2KJBCX2:2:1101:10086:85172 2:N:0:ACTATGCA
GCCCAAGTTCACCCCAACTATCCCTATTAATCATTACGTCGATCCTAAAAACCAACAAAATAGAATCAAACGTCCTATTTCATTATTCCATGCTAATGTATTCAAGCGCGAGCCTGCTTTAAACACTCTAATTTTTTCAAAGTAACAGTCCTGATTTCCCGCGACATCAAATTAATGACATCGTGGTTCGTCAGAAGGTAGGAATCAATTTGACCAGTACGTACCGAGGCACGACCGATCAACTGATCCCGAAATTCAACTACGAGCTTTTTAACTGCAACAACTTTAATATACGCTATTGGAGCTGGAATTACCGCGGCTGCTGGCACCAGACTTGCCCTCCAA
+
DDDDDIIIIIIIIIIIIIIIIIIIIIIIIIIIIIHIIIIIIHIIHIHIIIIIIIIIIIIIIIIHIIIIIHIHHHIIIIIIIIIIIIIHHHHIIIIIIIIIIIIHIIHHIIIEFIIIIIIIIIIIIIIIIIIIIIIIIIIIIIIIIIIIIHIIIIIIIIHIIIIIIIIIIIIIIIIIIIIIIIIIIIIHIIIIIIIIIIIIIIIIIIIIIIIIIIIIIIIIIIIIIIIIIIHIHIIIIIIIHIGFIIIHHIIIIIIIIIIIIIIIIIIIIIIIIIIIIIIIIIIIIIIIIIIIIIIIIIIIIIIIIIIIIIIIIIIIIIIIIIIIIIIIIIIIIIIIIIIICDDDD
@HISEQ:969:HM2KJBCX2:2:1101:7420:86001 2:N:0:ACTATGCA
GCCCAAGTTCACCCCAACTATCCCTATTAATCATTACGGTGATCCTAGAAACCAACAAAATAGAACCATGCGTCCTATTTCATTATTCCATGCTAATGTATTCAGGCAATAGCCTGCTTTAAGCACTCTAATTTTTTCAAGGTAACAGTCCTGCTTCCCCAACGCACCAAATTAATGGCATGCTAGTTATTCAGAAGGTAGGAATCCATCACGCCAGTACAGACCCAAAAGCCCGACCAACGGATAAATCCCGAAATTCAACTACGAGCTTTTTAACTGCAACAACTTTAATATACGCTATTGGAGCTGGAATTACCGCGGCTGCTGGCACCAGACTTGCCCTCCAA
+
DDDDDIIIIIIIIIIIIIIIIIIIIIIIIIIIIIIIIIIIIIIIIIIIIIIIIIIIIIIIIIHHHIIIIHIHHHIIIHIIIIIIIIIIIIIHIIIIIIIIIHIIIIIHIIIIIGIIIIIIIIIHIIIIIIIIHIIIIIIHIIIIIIIIIIIIIIIIIIIIIIIIIIIIIIIIHHIIIIIIIIIIIIIIIIIIIIIIIIIIIIIIIIIIIIIIIIIIIIIIIHIIIIHIIIIIIIIIIIIIIIIIHHIIIHHIIIIIIIIIIIIIIIIIIIIIIIIIH@IIIIIIHIIIIIGIIIIIIIIIIIIIIIIIIIIIIIIIIIIIIIIIIIIIIIIIIIIIIIIIIIDDDDD
@HISEQ:969:HM2KJBCX2:2:1101:11017:86307 2:N:0:ACTATGCA
GCCCAAGTTCACCCCAACTATCCCTATTAATCATTACGTCAATCCTAGAAACCAACAAAATAGGATCAAACGTCCTATTTCATTATTCCATGCTAATGTATTCAAGCGTTAGCCTGCTTTAAACACTCTAATTTTTTCAAAGTAACAGTCCTGTTTCCCTGCAACACCAAATTAATGACATTACAGTTCTTCAAGAAGGAGGAACCAGTAAAGCCAGTACATACCAGAGGCACGACCAACCTACTAATCCCGAAATTCAACTACGAGCTTTTTAACTGCAACAACTTTAATATACGCTATTGGAGCTGGAATTACCGCGGCTGCTGGCACCAGACTTGCCCTCCAA
+
B??0@@GH1DC<D?CHIIIIIFFCFHHHIIFGHHHCHHHIIIIIHIHIGIHHHFHIGEHFGEH?FHHIIHIIHCEHIIHGHIGIFHHEHEHFHIHIIHHHIHHHIIIIIICCHIHHIFHHIIHHHIFHGEEG<DGCFECEIHIHHHGHEDHHIHHHGHHEHCHHHHGHHEHEIIHIHHIHHHIIHHIHHIHHHHHIIHHHHHGHGGFGFHEEHIIHHHHHHHHIIIHIH<IIHEGHHD1FC?HGDGIHHHHEIHFC?IHG@=CEGCEIHF1IHHFHHIHHGDD<G@CHHHHG@IHIIHHHHHH@HIIIIIHHDHHC<HFEC?HIHG@EFIHH@HHHE0?EC<D@@@
@HISEQ:969:HM2KJBCX2:2:1101:20831:86251 2:N:0:ACTATGCA
GCCCAAGTTCACCCAACTATCCCTATTAATCATTACGTCAATCCTAGAAACCAACAAAATAGGTTTGAACGTCCTATTTCATTATTCCATGCTAATGTATTCAAGCGTTAGCCTGCTTTAAACACTCTAATTTTTTCAAAGTAACAGTCCTGTTTCCCTGCAACACCAAATTAATGGCATTACAGTTCTTCAGAAAGGAGGAATCAGCGAAACCAGTTCATACCAGTGGCACGACCAACCTGCTGACCCCGAAATTCAACTACGAGCTTTTTAACTGCAACAACTTTAATATACGCTATTGGAGCTGGAATTACCGCGGCTGCTGGCACCAGACTTGCCCTCCAA
+
D?DDDIHHHHIIIHIIIHIIIFHHHIIIIGIIEHIIIIHIIIIIIGIIIIGHHIIIGH?GHIIHHIIIIHIHIHIHIIIIIIIIIHGHIIIIEHII@HHIHHGHDBGHIIHIIGHGHHIHIIHIHIHIIIIIIHIIIIHHIIHHHHHIHHHIHIIIHGIIIIFHEIIIHIIHIIIIIIIIIHHEIIIIHHHHIIIIIIIIIIIIIIIIIIIHIHGFGIIIH<IHFIIIHHCIIIIIIIHIHFGCHHGIHIIIIIHIIHIIIIIIIIIIIIHIIIIIIIIHIIIIIIIIIIIIIIIIIIIIIIIIIIIIIIIIIIIIIIIIIIIIIIIIIIIIIIIIIIIIDDDCD
@HISEQ:969:HM2KJBCX2:2:1101:15325:86973 2:N:0:ACTATGCA
GCCCAAGTTCACCCCAACTATCCCTATTAATCATTACGTCAATCCTAGAAACCAACAAAATAGGATCGAACGTCCTATTTCATTATTCCATGCTAATGTATTCAAGCGTTAGCCTGCTTTAAACACTCTAATTTTTTCAAAGTAACAGTCCTGTTTCCCTGCAACACCAAATTAATGACATTACAGTTCTTCAGAAAGGAGGAATCAGCGAAGCCAGTGCATACCAGTGGCACGACCAACCTGCTGACCCCGAAATTCAACTACGAGCTTTTTAACTGCAACAACTTTAATATACGCTATTGGAGCTGGAATTACCGCGGCTGCTGGCACCAGACTTGCCCTCCAA
+
DDDDDIIIIHIIIIIIIIIIIIIHIIIIIIHIIIIIIIIIIIIIIIIIIIIIHHIIIHIHHEGHIIIIIIIIIGIIIIIIIIHIIIIIEHHIHIIIIIIHHDHIIHIHIIIIIIIIIIIHHIIIIIIIIIIIIIIIIIIIHIHHHIIIIIIIIIIIIGIIIIIIIIIIIIHIIHHIIHIIHIIIIIIHHIIIIIIIIIIIIIIHHIHHIIIIIIIIIIIIIIIIIIIIIIIIIIIIIIIIIIIHHIIIIIIIIIIIIIIIIIIIIIIIIIIIIIIIIIIIIIIIIIHIIIIIIIIIIIIIIIIIIIIIIIIIIIIIIIIIIIIIIIIIIIIIIIIIIIIIIDDDDD
@HISEQ:969:HM2KJBCX2:2:1101:5360:87218 2:N:0:ACTATGCA
GCCCAAGTTCACCCCAACTATCCCTATTAATCATTACGTCAATCCTAGAAACCAACAAAATAGGACGTTCGATCCTATTTCATTATTCCATGCTAATGTATTCAAGCGTTAGCCTGCTTTAAACACTCTAATTTTTTCAAAGTAACAGTCCTGTTTCCCTGCAACACCAAATTAATGACATTACAGTTCTTCAGAAAGGAGGAATCAGCGAAGCCAGTGCATACCAGTGGCACGACCAACCTGCTGACCCCGAAATTCAACTACGAGCTTTTTAACTGCAACAACTTTAATATACGCTATTGGAGCTGGAATTACCGCGGCTGCTGGCACCAGACTTGCCCTCCAA
+
DCDDDIIIIIIIIIIIIIIIIIIHIIIIIIIIIIIIIIIIIIIIIIHIIIIIIIIIIIIIIIIIGHHIIIIGIIIIIIIIIIIIGHHIIIIIIIIHIIIIIIIIIIIIIHIIIIIIIIIIIIIIIIIIIIIIIHIIIIIIIIIIIIIIIIIIHIIIIIIIIIIIHIIIIIIIIIIIIIIIIIIIIIIIHIIIIIIIIIIIHIIIIIIIIIIIIIIIIIIIIIIIIIIIIIIIIIIIIIIIIIHHHIIHIIIIIIIIIIIIIIIIIIIIIIIIIIIIIIIIIIIIIIIIIIIIIIIIIIIIIIIIIIIIIIIIIIIIIIIIIIIIIIIIIIIIIIIIIIIIIDDDDD
@HISEQ:969:HM2KJBCX2:2:1101:8768:88168 2:N:0:ACTATGCA
GCCCAAGTTCACCCCAACTATCCCTATTAATCATTACGTCAATCCTAGAAACCAACAAAATAGGATCGAACGTCCTATTTCATTATTCCATGCTAATGTATTCAAGCGTTAGCTTGCTTTAAACACTCTAATTTTTTCAAAGTAACAGTCCAAATTCCCCGCAACACCAAATTAATGGCATTACGGATCATCAGGAAGGAGGAATCAGTGAGACCAGTACATACCAGAGGCATGACCAACCTACTAACCCCGAAATTCAACTACGAGCTTTTTAACTGCAACAACTTTAATATACGCTATTGGAGCTGGAATTACCGCGGCTGCTGGCACCAGACTTGCCCTCCAA
+
DDDDCIICHHFHIHHHHHIIIIIIGIIIIIIIIIIIHIIIIIIHIIHIHHIIIHIIIIIHHHGHIIHIHHHCGHIIHHHIHEHHHIIHHIGHGIIIIIGIHHHIIHHFHIIIIHIIIHIIIIIIIIIHIHIIHIIIHHIIIHHHIIHHIHHHGHHIIIIIIIIIHHHIIIIHIIGHIIIIIIIHGH?EHHIIHIIGIHIIIIHIIIIHIIIIIIIIIIIIHHHHHHIGIIIIIIHIIIIIIHGGCDHIIHHHIIIIIHEHIIHHHHIIIIIHIIIIHIIIIIIHIIIIHHIHHHIIIHIHEIIIIIIIIIIIIIIIIIIIIHIIIIIHIIIIIIIHIIIIIBADDD
@HISEQ:969:HM2KJBCX2:2:1101:5734:88881 2:N:0:ACTATGCA
GCCCAAGTTCACCCCAACTATCCCTATTAATCATTACGTCAATCCTAGAAACCAACAAAATAGGATCAAACGTCCTATTTCATTATTCCATGCTAATGTATTCAAGCGTTAGCCTGCTTTAAACACTCTAATTTTTTCAAAGTAACAGTCCTGTTTCCCTGCAACACCAAATTAATGACATTACAGTTCTTCAAGAAGGAGGAACCAGTAAAGCCAGTACATACCAGAGGCACGACCAACTTACTAATCCCGAAATTCAACTACGAGCTTTTTAACTGCAACAACTTTAATATACGCTATTGGAGCTGGAATTACCGCGGCTGCCGGCACCAGACTTGCCCTCCAA
+
DDCDDHIIHHHIHIIHHIIGIHIIIIIIIIIGIIIIIIHHIHIFHFHIGIIIIIIIGIHHIIIGIHHIIIHHIIIIIIIHHHIIIIHIGIHHIIEHGIHIIIIIIIHHGHHHIIIHIHHHIHHIIIIIIIIIHIIIHIGIIIIHFHIIHIIHIIHIIIIIIIIIIHEIHIHHIIHIHHIIIIHHIIIHIIIIIIIIIIIIIHHFIIIIIIIIIIIIIIIIHHHHIIIIIIIIIIIIIIHIHHIHHHHHIHIIIIIIIHIHHHHIIIIIIHIIIIIIIIIIIIIIIIIIIIIIHIIIHHIIIIIIIIIIIIIIIIIIIIIIIIIIHIIIIIIIIIIIIIIIIDDDDD
@HISEQ:969:HM2KJBCX2:2:1101:18122:87719 2:N:0:ACTATGCA
GCCCAAGTTCACCCCAACTATCCCTATTAATCATTACGGTGATCCTAGAAACCAACGAAATAGAATCAGTCCGTCCTATTTCATTATTCCATGCTAATGTATTCAGACGATAGTCTGCTTTAAACACTCTAATTTTTTCAAAGTAACAGTCCTGATTTCCCATCACACCAAATAAATGGCATGAAAGTTCCTCAGAAGGTAGAGATCCATCTCACCAGTGCAGACAATTAAGCCTGACCAATGGGTAGACCCCGAAGTTCAACTACGAGCTTTTTAACTGCAACAACTTTAATATACGCTATTGGAGCTGGAATTACCGCGGCTGCTGGCACCAGACTTGCCCTCCAA
+
@DDDBHCHHGHHIIIHIIICHHHIIIIHHIIIIIHGIIIIIHHHIIIIIGHIIHHHIHIFHFGHH?EHGH@DHH1EG1DHHIIIHHIHCFHEHIGHHHEIIHHHIHHFIHHHHIHHFHIHHIIIIIHIHHIHHIHHIIFIHIIIHIIIHHCHGIIIIHHGIIHIIHIIIIHHIHGIHIIIIIIIIIIHHFIHIIIGIIIIIIIIIIIIIHIIIHIIHIIIIIIIIIIIIIIIIIIIIIIIIIIHHHDIIIIIGIIIIIHIIIIHIIIHIIIIIIIIIIIIIIHIIHEIIIIIIIIIIIIHIIIIIIIIIIIHIIIIIIIHIIIIIIIIIIIIIIIIIIIIIIIDDDDD
@HISEQ:969:HM2KJBCX2:2:1101:14058:87877 2:N:0:ACTATGCA
GCCCAAGTTCACCCCAACTATCCCTATTAATCATTACGGTGATCCTAGAAACCAACGAAATAGAATCAGTCCGTCCTATTTCATTATTCCATGCTAATGTATTCAGACGATAGTCTGCTTTAAACACTCTAATTTTTTCAAAGTAACAGTCCTGATTTCCCATCACACCAAATAAATGGCATGAAAGTTCCTCAGAAGGTAGAGATCCATCTCACCAGTACAGACAATTAAGCCTGACCAATGGGTAGACCCCGAAGTTCAACTACGAGCTTTTTAACTGCAACAACTTTAATATACGCTATTGGAGCTGGAATTACCGCGGCTGCTGGCACCAGACTTGCCCTCCAA
+
<@DDDEHHIE?GHIHHHHIHEHHFHFFHII?GHIIIHCEFHHHHHHGHGHHHIHEHHHDHFHIIIEEHFE?GHE@HEFHIIIHIIHICGFFHHIIHCCGHEGFHHHIHHFHGHFIHHIIIHHHHFGHEHIIHHEHGEHHIICFHHIHHEEFCHCHFC@HHHIHIIIIIIIIIIHHEHHIHHIIIHHHFIGGIIHCIHIIIIIIIIHH:HIIIHHIIIIIHHHHHIHIHGIIIIHGIIHHGEHFHHHDFDDDEIIIIIHIGIHIIIGIHIHIIIIIIIHIIIHIIIIIIIIIIIIIIHHHHIIHIIIIIIIIIIHIIIIIIIIIIIIIIIIIIIIIHHHIIHGHDDDDD
@HISEQ:969:HM2KJBCX2:2:1101:15115:88893 2:N:0:ACTATGCA
GCCCAAGTTCACCCCAACTATCCCTATTAATCATTACGTCAATCCTAGAAACCAACAAAATAGGTTTGAACGTCCTATTTCATTATTCCATGCTAATGTATTCAAGCAAATATGCCTGCTTTAAACACTCTAATTTTTTCAAAGTAACAGTCCTGTTTCCCTGCAACACCAAATTAATGACATTACAGTTCTTCAGAAAGGAGGAATCAGCGAGACCAGTTCATACCAGTGGCACGACCAGCCTGCTGACCCCGAAATTCAACTACGAGCTTTTTAACTGCAACAACTTTAATATACGCTATTGGAGCTGGAATTACCGCGGCTGCTGGCACCAGACTTGCCCTCCAA
+
DDDDDIIIIIIIIIIIIGHHIIIIIIIIIIHIIIIIIIIIIIIIIIIIIHHHHIIIIIHIIIHIGHIIIIIIIHIIIIIIIIIIIIIHHHHHGHHIIHIIIIIIIIIIIIIIIHIIIIIIIIIHIIIHIIIIIIIIIIIIIIIIIIIIIIIIIIIIIIIIIIIIIIIIIIIIIHHIIIIIIIIIIIIIIHIHIIHIIIIIIIIIIIIIIIIIIIIIIIIIIHIIIIIIIIIIIHIIIIIIIIIIIHFIIGIIIIIIIIIIIIIIIIIIIIIIIIIIIIIIIIIIIIIIIIIIIIIIIIIIIIIIIIIIIIIIIIIIIIIIIIIIIIIIIIIIIIIIIIIIIIIDDDDD
@HISEQ:969:HM2KJBCX2:2:1101:12518:89066 2:N:0:ACTATGCA
GCCCAAGTTCACCCCAACTATCCCTATTAATCATTACTTCGGTCCTAGAAACCAACAAAATAGAACCAAAGTCCTATTCTATTATTCCATGCTAATGTATTCAAGCGAAAGCCTGCTTTAAACACTCTAATTTTTTCAAAGTAAAAGTCCTGGTTCCCTGCCGCACTGAGTAAACAATACGACAGCTCACCAGAAGGTAAGACCCAGTCAGGACAGTACAAACCCTAGAGCAGACCGTCCAACCAGGCCTAAAATTCAACTACGAGCTTTTTAACTGCAACAACTTTAATATACGCTATTGGAGCTGGAATTACCGCGGCTGCTGGCACCAGACTTGCCCTCCAA
+
DDDDDIIIIIIIHIIIIIIIIIIIIIIIIIIIHIIIIIIIHIIIIIIIIIGHIIIHIHIFHIHHHIIIIIIIIGIIIIIIIIIHHIIIIIIIIIIIIIIIIGIIHIIIIIHGIIIIIIIHHHIIIHIIIIIHIHHHIFEHHIIIHIIIIIHHHFHHIHIIHHGIIHIEHHIHIIHHIHIIHHIIHGHIIHIIHIIHHIIIHIIIHHIHHHHGIHIIHIIIHIIHHGFHHHHHIIIHHHHIIHHHIIIIIIIIHHHHIHIHHFE?HIHHIIIHIIIIIIHHIHGHHHIIIIIIIIIIIIHIIIIHHIHHIHEIIHIIIHIIIHHHHHIIIIHIIIIHHHCHDDDDD
@HISEQ:969:HM2KJBCX2:2:1101:9114:89424 2:N:0:ACTATGCA
GCCCAAGTTCACCCCAACTATCCCTATTAATCATTACATCGATCCTAGAAACCAACAAAATAGAATCTGATGTCCTATTTCATTATTCCATGCTAATGTATTCAAGCGTAAGCTTGCTTTAAACACTCTAATTTTTTCAAGGTAACAGTCCTAATTCCCCATAACATCAAATAAATGACATTATGGTTCTTTAGAAGGTGAGAACCAATAAAACCAGTACATACCAAGGCATGACCGATTCCTTGATCCCGAAATTCAACTACGAGCTTTTTAACTGCAACAACTTTAATATACGCTATTGGAGCTGGAATTACCGCGGCTGCTGGCACCAGACTTGCCCTCCAA
+
D?@D@HHGH@GGFH<HICFEEEG@GEHHIIHHHGGIFHHHGHHHIII1D@FGHHHDEHHHHHHHIEHHIE?GHGHHII@GHHIIEFHCEHHEHHHEGGHHIHEHGCIHHHHHEGHGHIHHHHFHCHHIIIHH@FEEGCGHH3HHFCGHD<HDFCGGGDF?D<<DEC@FHHHGCCFGFGHHHHHIFGHHEHGIIIIIHIIHH?HHGHHIGHFHHH;HIIHHIIHHFIIHGIIIIHFHHFFGF1@GGHCIIGIIHGD<CDGEGEHHHIHIIIHHIHFHCFEHHHHFHGGF@CHHHIIHIIIHHHEIHHHHIHIHHHCDHEHGHIIIHHHIHG?EHHECCCHEBD<@@
@HISEQ:969:HM2KJBCX2:2:1101:9392:89290 2:N:0:ACTATGCA
GCCCAAGTTCACCCCAACTATCCCTATTAATCATTACATCGATCCTAGAAACCAACAAAATAGAATCGGATGTCCTATTTCATTATTCCATGCTAATGTATTCAAGCGTGAGCCTGCTTTAAACACTCTAATTTTTTCAAGGTAACAGTCCTAATTCCCCGTGACACCAAATTAATGGCATTACGGTTCTTTAGAAGGTGAGAAATCAATAATATCAGTACATACCAACGGCATGACCGAAACATTGATCCCGAAATTCAACTACGAGCTTTTTAACTGCAACAACTTTAATATACGCTATTGGAGCTGGAATTACCGCGGCTGCTGGCACCAGACTTGCCCTCCAA
+
0<@DDIIF@1FFEFDE0G@@<<CHGHIIH1GGHHII@FE1EEHEHIFHHH11<CGHEHGCHGFHHHHCE=0/CFHHHEEE1GCGHH?GHH?CE?1CCIIIIIHHHIIHGGHHFHACHCGIIIIIIHGIIHIGHEGHHIIIIIIIIIIHHC@HH?HHIIIIIIIIHHCGIIIHIIIIIIIIIIIHEIIHHHIHIIHHIIHHIIIIIHGIHGIIIIIIHHFIIIIIHIIHIIIIIHIIIIGIIIIIHFGIIHIIHHHIIIIIHIHIHCIIHIIHHIHHIIIIIIIHHIIHHIIIIIHHHIIIIHIIIIIIIIIIIIIHIIIIIIIHHHHIHEIIIIHIIHEIIIDDBD@
@HISEQ:969:HM2KJBCX2:2:1101:14872:90085 2:N:0:ACTATGCA
GCCCAAGTTCACCATCCGAGCCCAACTATCCCTTTAATCATTACGTCAATCCTAGAAACCAACAAAATAGGATCAAACGTCCTATTTCATTATTCCATGCTAATGTATTCAAGCGTTAGCCTGCTTTAAACACTCTAATTTTTTCAAAGTAACAGTCCTGTTTCCCTGCAACACCAAATTAATGACATTACAGTTCTTCAAGAAGGAGGAACCAGTAAAGCCAGTACATACCAGAGGCACGACCAACCTACTAATCCCGAAATTCAACTACGAGCTTTTTAACTGCAACAACTTTAATATACGCTATTGGAGCTGGAATTACCGCGGCTGCTGGCACCAGACTTGCCCTCCAA
+
@@DDDGICFFHIGGEFG0EDDHIIIGHIIHICHFFIEHEH@HEHHDGHHIIGHFII?HGC1<<G@?HGHE?E@1GHIIIEHEHGGHCGHGGHI@GHI?GCEDGHHGHGHHGHCFHG@HHGGHEIHHHFEHEFCHHH?ADFHECHHHIHHHIIHGGHGIIHHGGHHHGHHHIIEIIFHIGFHIEIIHGHIIIIHF@?IHHFHHEHIIHHFHHEEIHHHH<HCIIHGIIHHIHHHHGGH8HHIHIIHHIIIHHGHIDIHFIIIIHFIHHIIHIHIGHHHHHIIHIIIIGIIIIIIIIIIIIHIIIIHIHIHHIIIIHHIIHHIHHIIIIIIIIIHIIIIHHIIIIIIIIIDDDDD
@HISEQ:969:HM2KJBCX2:2:1101:14398:90749 2:N:0:ACTATGCA
GCCCAAGTTCACCCCAACTATCCCTATTAATCATTACGTCAATCCTAGAAACCAACAAAATAGGATCGAACGTCCTATTTCATTATTCCATGCTAATGTATTCAAGCGTTAGCCTGCTTTAAACACTCTAATTTTTTCAAAGTAACAGTCCTGTTTCCCTGCAACACCAAATTAATGACATTACAGTTCTTCAAGAAGGAGGAATCAGTAAAGCCAGTACATACCATTGGCACGACCAACCTACTGACCCCGAAATTCAACTACGAGCTTTTTAACTGCAACAACTTTAATATACGCTATTGGAGCTGGAATTACCGCGGCTGCTGGCACCAGACTTGCCCTCCAA
+
DB@DDIIIIHHIHIHIIHIIIIIIIGIIHIHHHHHHHHHHHHIHIHHHFHHHHHEHIIIHIGHHHHGEHECHHHHHHHIHEHIHEGFHEEG@<CEFF<GHHFHGIIHHIIIHHHHIIIHIHHFHHHHIHEHDFHHHIIHHHHIIIHIHHHIIIHHHHHIHHHHHHHHIHHIIHHHHHHIHIHHGEECHEHIIIIHGHGIHGGIIIIIHIGIIHIHIHHHHHHHHHHEHHHIIHHHHCHHIHHFECGIHHGIHEHIHEFHHIHHECHHEHHHHHEDIIIHEIIIIGIHIIIIIGHIIIIGHFHFIIIIHHIIHHHHHIIIIIGIIIIGIIIIHHHIIIHHHIDCDDB
@HISEQ:969:HM2KJBCX2:2:1101:18675:90787 2:N:0:ACTATGCA
GCCCAAGTTCACCCCAACTATCCCTATTAATCATTACATCGATCCTAGAAACCAACAAAATAGAATCGGATGTCCTATTTCATTATTCCATGCTAATGTATTCAAGCGTGAGCCTGCTTTAAACACTCTAATTTTTTCAAGGTAACAGTCCTAATTCCCCGTGACACCAAATTAATGGCATTACGGTTCTTTGGAAGGTGAGAAATCAATAATATCAGTACATACCAACGGCATGACCGAAACATTGATCCCGAAATTCAACTACGAGCTTTTTAACTGCAACAACTTTAATATACGCTATTGGAGCTGGAATTACCGCGGCTGCTGGCACCAGACTTGCCCTCCAA
+
DDDDDIIIIIIIIIIIIIIIIIIIIIIIIIIIIIIIIIIIIIIIIIIHIHIHIIIIIIIGIIHHHIIIIIIIIGIIHIIHIIIIHIIHIIIIHIHIIIIIIHIIIIIIIIIIIIIIIIIIIIIIIIIHIIIIIIIIIIIIIIIIIIIIIIIIIIIIIIIIIIIIHIIIIIIIIIIIIIIIIIIIIIIIIIIIIIIIIIIIIIIIIIIIIIIIIIIIIIIIIIIIIIIIIIIIIIIIIIIIIIIIHGIIHIIIIIIIIIIIIIIIIIIIIIIIIIIIIIIIIIIIIIIIIIIIIIIIIIIIIIIIIIIIIIIIIIIIIIIIIIIIIIIIIIIIIIIIIIIIIIDDDDD
@HISEQ:969:HM2KJBCX2:2:1101:19327:90277 2:N:0:ACTATGCA
GCCCAAGTTCACCCCAACTATCCCTATTAATCATTACATCGATCCTAGAAACCAACAAAATAGAATCGGATGTCCTATTTCATTATTCCATGCTAATGTATTCAAGCGTTAGCCTGCTTTAAACACTCTAATTTTTTCAAAGTAACAGTCCTGTTTCCCTGCAACACCAAATTAATGACATTACAGTTCTTCAAGAAGGAGGAATCAGTAAAGCCAGTACATACCATAGGCACGACCAACCTACTGACCCCGAAATTCAACTACGAGCTTTTTAACTGCAACAACTTTAATATACGCTATTGGAGCTGGAATTACCGCGGCTGCTGGCACCAGACTTGCCCTCCAA
+
DDDDDIIIIIIIIIIIIIIIIIIIIIIIIIIIIIIIIIIIIIIIIIIIIIIIIIIIIIIIIIGIIIIIIIHIIHIIHIIIIIIIIIIIGIIHFHHIIIIIIIHIIIHIIIIIIIIHHHIIIIIIHIIHIIIIIIIIIIIHIIIIIIIIIIIIIIIIIIIIIIIHIIIIIIHHIIIIIIIIIIIIIIIIHIIIIIIIIIIIIIIIIIIIIIIIIIIIIHHIIIIIIIIGIIIIIIIIIIIIIIHHGIIIIIIIIIIIIIIIIIIIIIIIIIIIIIIIIIIIIIIIIIIIIIIIIIIIIIIIIIIIIIIIIIIIIIIIIIIIIIIIIIIIIIIIIIIIIIIIIDDDDD
@HISEQ:969:HM2KJBCX2:2:1101:9449:91737 2:N:0:ACTATGCA
GCCCAAGTTCACCCCAACTATCCCTATTAATCATTACGTTGTACCTAGAAACCAACAAAATAGGTTCGAACGTCCTATTTCATTATTCCATGCTAATGTATTCAAGCGTTTGCCTGCTTTAAACACTCTAATTTTTTCAAAGTAACAGTCCTGACTCCCCACGACACCAAATTAATGACATCATGGTTCATCAGAAAGGAGAAATCAACGACGCCAGTGCGTACCGAAGGCACGACCGACGTATTGATCCCGAAATTCAACTACGAGCTTTTTAACTGCAACAACTTTAATATACGCTATTGGAGCTGGAATTACCGCGGCTGCTGGCACCAGACTTGCCCTCCAA
+
DDDDDIIIIHHIIHIIIIHHHIIIIIIIHHIIIIIIIIIIIIIIIIHIEHIIHIIIIIIIIEHHHCHHIIIIIIGIIIHIIIIIHIHIIIIIHIIIIIIHIHIHIIIIIIIIIIIIIIHIIIIIIIIIIIEHIIIIHIHIHIHIIIIHHIIIIIIIIIIIIIIIIIHIIHHIHIIIIIIIIIIIIIIIIIIIIHHIIIIIIIIIIIIIIIIIIIIIIIIIIIIIIIIHIIIIIIIIIIIIIHHHGIIIIHIHHIIIIIIIIIIIIIIIIIIIIIIIHIIIIIIIIIIIIIIIIIIIHHHGFHIIIIIIIIIIIIIIIIIIIIIIIIHIIIIIIIIIIIIIIDDDDD
@HISEQ:969:HM2KJBCX2:2:1101:7262:91634 2:N:0:ACTATGCA
GCCCAAGTTCACCCCAACTATCCCTATTAATCATTACGGTGATCCTAGAAACCAACAAAATAGAACCATGCCGTCCTATTCTATTATTCCATGCTAATGTATTCGAGCAAAAATGCCTGCTTTAAACACTCTAATTTTTTCAAGGTAAAGGTCCTGGATCCGCAAGACACCCAATAAAGGACATCAAGTTTCTCCAGAAGGTGAGAAATCAACAGTAACAGTTCATACCCCTTAAGGCATGACCATCACGTCAATCCCGAAATTCAACTACGAGCTTTTTAACTGCAACAACTTTAATATACGCTATTGGAGCTGGAATTACCGCGGCTGCTGGCACCAGACTTGCCCTCCAA
+
DDDDDIIIIIIIIHIIIIIIIIIIIIIIIHIIIIIIIIIIIIIIIGHIEHIIIIIIIIIIIIHHIIIIIHIHIIIHIIHHIIIIIIIIIIIIIIIIIIGHHCHIIIHIIIIIIIHIIHIIHIIIIIHIIIIIIHIIIIIHIIIIIIIIIIIIIIIHIIIIIIIIIIIIIIHIIIIIIIIIIIIIIIIIIIHIIIIIIIIIIIIIIIIHIIIIIIIIIIIIIIIIIIIIIIIIIIIIIIIIIIHIIIIHIIHGIIHIIIIIIIIIIHIIHIIIIIIIIIIIIIIIIIIIIIIIIIIIIIIHIIIIIIIIIIIIIIIIIIIIIIIIIIIIIIIIIIIIIIIIIIIIIIIIDDDDD
@HISEQ:969:HM2KJBCX2:2:1101:15770:90574 2:N:0:ACTATGCA
GCCCAAGTTCACCCCAACTATCCCTATTAATCATTACGTCAATCCTAGAAACCAACAAAATAGGATCAACGTCCTATTTCATTATTCCATGCTAATGTATTCAAGCGCGAGCCTGCTTTAAACACTCTAATTTTTTCAAAGTAACAGTCCTGATTCCCCACCACACCAAATTAATGACATGATGGTTCGTCAGAAGGTAGAAATCAGTAACACCAGTACGTACCGAAGGCACGACCAGCGTACTAATCCCGAAATTCAACTACGAGCTTTTTAACTGCAACAACTTTAATATACGCTATTGGAGCTGGAATTACCGCGGCTGCTGGCACCAGACTTGCCCTCCAA
+
BBDDDIIIIIIIIIIIIIHHIIIIIIIIIIIIIHIIIGHHIIIIHIIIIIIIGHHIIIIHHIHIHHEHHIIHIIIIIIIIIHHIIIICGHHIIIIIIIIIIHHHIIIHIIIHIHIIHHIIIIIIIIIIIHIIHIHHIHIIIIIIIIIGHIIIHIIHIIIIIIIIHIIIIIIHIHHGHIIIIIIIIIIIIHIIIIIHIHIIIIIIIIIIIIIIIIHIIIIIIIIIIIIIIIIIIIHIIIIIIIIHIIIIIHEGIIIIHIHIIIIIIIIGIIIIIIIIGIIIIIIIIIIIIIIIIIIIIIIIIIIIIIIHHIIIIIIIIIIIIIIIIIIIIHEIHIIIHIIIDDDDD
@HISEQ:969:HM2KJBCX2:2:1101:6862:91748 2:N:0:ACTATGCA
GCCCAAGTTCACCCCAACTATCCCTATTAATCATTACGTCGATCCTAGAAACCAACAAAATAGAATCAAACGTCCTATTTCATTATTCCATGCTAATGTATTCAAGCGTAAGCCTGCTTTAAACACTCTAATTTTTTCAAAGTAACAGTCCTGATTCCCCACGACACCAAATTAATGACATCGCGGTTCTTCAGAAGGTAGGAACCAATAATGCCAGTGCGTACCGAAGCACGACCAACAATTTGATCCCGAAATTCAACTACGAGCTTTTTAACTGCAACAACTTTAATATACGCTATTGGAGCTGGAATTACCGCGGCTGCTGGCACCAGACTTGCCCTCCAA
+
DBDDDIIEHHHGHIIIIIIIIIIHHHHHIIIIIIIHIHIIIIIIIIIIGHIIIGHHHIIIIGHHIIIICHIIHHHIIHFHIHHIHHHIIHHHIHHIIHHIHIHHIHGHHHHFHIIIIIHIHFHHHIIHHHHHIIIHHHIIIHIIIIIHHIIIIIHGIIIIIIHHIIIHHHIHHHHIIHHIIIIIHHH@HHHIIIIIIIHIHIHIHHIIIIIIIIHIIHIHHHHHIHHIHIIIIIIIIIIHIIIIIIIHIHIIIHHHHGHHFHIIHIIHIIHIIIIIIIIIIIIHIIIIIIIIIIIIIIIIIHIHHIIIIIIIIIIIIIIIIIIIIIIIIIIIIIIIIIIIDDDDD
@HISEQ:969:HM2KJBCX2:2:1101:9448:92330 2:N:0:ACTATGCA
GCCCAAGTTCACCCCAACTATCCCTATTAATCATTACGTCAATCCTAGAAACCAACAAAATAGGATCGAACGTCCTATTTCATTATTCCATGCTAATGTATTCAAGCGTTAGCTTGCTTTAAACACTCTAATTTTTTCAAAGTAACAGTCCAAATTCCCCGCAACACCAAATTAATGGCATTACGGATCATCAGGAAGGAGGAATCAGTGAGACCAGTACATACCAGAGGCATGACCAATCTACTAACCCCGAAATTCAACTACGAGCTTTTTAACTGCAACAACTTTAATATACGCTATTGGAGCTGGAATTACCGCGGCTGCTGGCACCAGACTTGCCCTCCAA
+
DDDDDIIIIIHHIIIIIIIIIIIIIIIIIIIIIIIIIGIIIIIIIIIIIIIIIIIIIIIIIIHHHHIIHIHHHHHIIIIIIIIIGIIHIIIIHHHIIIHHHIIIIHIIIIIIIIIIIIIIHGIIIHHGHIIIIIIIIHIIIIIIIIIHHHIIIHIHIIHHIIIIIHHIIIIHIHHIHIIHIIIHIHHIIIHHIIIGIIIIIHIIHGIIHIIHHHHIIIIIIIIIIIIIIIHHIHHIIIIIHIHGFIIIIIHIIIIIIIIIIIHIIHHIIIIIIIIIIIIIIIIIIIIIIHIIHIIIIIHHGIIIIIIIIIIIHIIIIIIIIIIIIIHIIIIIIIIIIIIIIDDDDD
@HISEQ:969:HM2KJBCX2:2:1101:2480:93153 2:N:0:ACTATGCA
GCCCAAGTTCACCCCAACTATCCCTATTAATCATTACGTCGATCCTAGAAACCAACAAAATAGAATCAAACGTCCTATTTCATTATTCCATGCTAATGTATTCAAGCGCGAGCCTGCTTTAAACACTCTAATTTTTTCAAAGTAACAGTCCTGATTTCCCACGACACCAAATTAATGACATCGTGGTTCGTCAGAAGGTAGGAATCAATTTGACCAGTACGTACCGAGGCACGACCGATCAACTGATCCCGAAATTCAACTACGAGCTTTTTAACTGCAACAACTTTAATATACGCTATTGGAGCTGGAATTACCGCGGCTGCTGGCACCAGACTTGCCCTCCAA
+
DDDDDIIIIIIIIIIIIIIIHIIIIIIIIIHIIIIIIIIIIGIIIIIIHIIIIIIIIIIIIIIGHIIHIHHIHHIIHIIIIIIIGHIIIIIIIIIHIIHIHGHHHHHIIIHHHHHIIHIIIIIHIIIIIIIIIHHIHIIIIIIIIIIIIIIIHIIIIIHIIIIIIIIIIIIIHIIIIIIIIIIIIIIIIIHIIIIIIIIIIIIHIIIIIIIIIIIIIIIIIIIIIIHIIIIHIIIIIIIIIIHHIIIIHHIIIIIIIIIIIIIIIIIIIIIIIIIIIIIIIIIIIIIIIIIIIIIIIIHHIIIIIIIIIIIIIIIIIIIIIIIIIIIIIIIIIIIIIIIIDDDDD
@HISEQ:969:HM2KJBCX2:2:1101:12249:93254 2:N:0:ACTATGCA
GCCCAAGTTCACCCCAACTATCCCTATTAATCATTACATCGATCCTAGAAACCAACAAAATAGAATCGGATGTCCTATTTCATTATTCCATGCTAATGTATTCAAGCGTGAGCCTGCTTTAAACACTCTAATTTTTTCAAGGTAACAGTCCTAATTCCCCGTGACACCAAATTAATGGCATTACGGTTCTTTAGAAGGTGAGAAATCAATAATATCAGTACATACCAACGGCATGACCGATACATTGATCCCGAAATTCAACTACGAGCTTTTTAACTGCAACAACTTTAATATACGCTATTGGAGCTGGAATTACCGCGGCTGCTGGCACCAGACTTGCCCTCCAA
+
@DBBDHIIHIIIHIHHHIICEECHHIIHHHHHIIHHHHHEHHHIFII@FEHCGEHHEHHIHHHIIIHIIEH?HHECHHIEHHHHGHHFHHEHGHIIFIIIIIIHIIIIIHHHHHHHHIGHHIIHIIIHHIHHIIIIIHIHHIIHHHIHIHHIIHIHHGIIIIHIHHGIIIHHIHIIIIIIIIHHIIIIHIIIIIHIIIIIHHHIHHHHHHIIHIGIIIIHHHIIHIIIIIIHIIIIIIIHHHIFGD)IHHIIHIIIHHIIIIIIIIIHHIIIHIIIIIIIIIIIIIIIIIIIIIIHIIIIIIIIIIIIIIIIIIIIIIGIIIIIIIIIIIIIIIIIIIIIIIDCCDD
@HISEQ:969:HM2KJBCX2:2:1101:18016:93603 2:N:0:ACTATGCA
GCCCAAGTTCACCCCAACTATCCCTATTAATCATTACGTCAATCCTAGAAACCAACAAAATAGGATCGAACGTCCTATTTCATTATTCCATGCTAATGTATTCAAGCGTTAGCTTGCTTTAAACACTCTAATTTTTTCAAAGTAACAGTCCAAATTCCCCGCAACACCAAATTAATGGCATTACGGCTCATCAGGAAGGAGGAATCAGTGAGACCAGTACATACCAGAGGCATGACCAACCTACTAACCCCGAAATTCAACTACGAGCTTTTTAACTGCAACAACTTTAATATACGCTATTGGAGCTGGAATTACCGCGGCTGCTGGCACCAGACTTGCCCTCCAA
+
DBBDDIIIIIIHIIIIIIIIIIIIIIIIIIIIIIIIHIIIIHIIIIIIGIIIIHHIIHHHG1DGEHHIIHIHICDHHIHHIHHIIIIIHHIHHIIIIIIIHEFGHHIIIIIIIIIIIIIIIHIHIIHIHHIIIHIHHIHHHIIIHFGHHIHHHHHHHDFDEHHHHIHHHHHHHIIIIIIHIIIHIIIIGIHIIIIIIHIIHHHHHHIIIIIGHHHHIIIIIIIIIIIIIIIHIHHIHEGIIIIHEHHDIHHIHHIHHHIIHGCHHHFIHIHIIIHIIIHHIHIHGIHHIHIIHIHIIIIIIIIIHIIIIIIIIIHIHIHHEGIIIIIIIIIHHIIHIHIIIDDCDD
@HISEQ:969:HM2KJBCX2:2:1101:12685:95540 2:N:0:ACTATGCA
GCCCAAGTTCACCCCAACTATCCCTATTAATCATTACGTGGCCCTAAAACCAACAAAATAAAACCATCGTCCTATTTTATTATTCCATGCTAATGTATTCAAGCAAAAATGCCCGCTTTAAACACTCTAATTTTTTCAAAGTAAAGGTCCTGATTCATCGAAACACCCAAGAGCATCCCGACTCACCAGAAGGTGAGAAATTGGCTACACACCGTTTCATGCCCCTAAAGGCACGACCGATATATCCCAATCCCGAAATTCAACTACGAGCTTTTTAACCGCAACAACACTAATATACGCTATTGGAGCTGGAATTACCGCGGCTGCTAATACCAGACTTGCCCTCC
+
DDADDIIIIIIIIHHIIIHIIIHHHHIHHIIIIGEHIIIIGIHHIHIEHHHHCHEHIHIIIIIIIIIIIIIIIIIFHH?EHHHHHIHH@EHHHHHHHHHIHIIHIIHHHHHHIIGEHHHHHIIIIIIIHGHGHFFEIIHIIEHHHHHGHIHIHHHIIHIIIIIIIIIIIIIIHHHHIIHHIGHIIIIIIGIHIIIIHHHHHHIIIHIIHHGIIIIHHIHIIIIIIHHGIIIIIIIIIHIIHHIHIHIIIIHIHGIIIHHGHIIHHEHIIIIGIIHGHIHIIIIIIIHHGHIIIIHHHIGIIHGIIIIIIIIIIIIIIIIIIIIHIIHIHIIIHHIIIIIIIIDDDDD
@HISEQ:969:HM2KJBCX2:2:1101:8511:96001 2:N:0:ACTATGCA
GCCCAAGTTCACCCCAACTATCCCTATTAATCATTACGTCAATCCTAGAAACCAACAAAATAGGATCGAACGTCCTATTTCATTATTCCATGCTAATGTATTCAAGCGTTAGCCTGCTTTAAACACTCTAATTTTTTCAAAGTAACAGTCCTGTTTCCCTGCAACACCAAATTAATGACATTACAGTTCTTCAAGAAGGAGGAATCAGTAAAGCCAGTACATACCATAGGCACGACCAACCTACTGACCCCGAAATTCAACTACGAGCTTTTTAACTGCAACAACTTTAATATACGCTATTGGAGCTGGAATTACCGCGGCTGCTGGCACCAGACTTGCCCTCCAA
+
DDDDDIIIIIIIHIIIIIIIIGIHIIIIIIIIIIIIIIIIIIIIIIIIIIIIIIIIGHHIIIIHIIIHHIIGIIIIIIIIIHIIIIIGIGHIIIIHIIIIIIHIIIIIIIIIIIIIIIHHIHIIIIIIIIIIIIIIIIIIIIIIIIIIIIIIIIIIIIIIIIIIIIIIIIIIIIIIIIIIIIIIIIIIGIIIIIIIIIIIIIIIIIIIIIIIIIIIIIIIIHIIIIIIIIIIIIIIIIIIIIHHHIIIIHIIIIIIIIIIIIIIIIIIIIIIIIIIIIIIIIIIIIIIIIIIIIIIIIIHIIIIIIIIIIIIIIIIIIIIIIIIIIIIIIIIIIIIIIIIIDDDDD
@HISEQ:969:HM2KJBCX2:2:1101:11225:97542 2:N:0:ACTATGCA
GCCCAAGTTCACCCCAACTATCCCTATTAATCATTACGTCGATCCTAGAAACCAACAAAATAGAATCAAACGTCCTATTTCATTATTCCATGCTAATGTATTCAAGCGTTAGCCTGCTTTAAACACTCTAATTTTTTCAAAGTAACAGTCCTGTTTCCCTGCAACACCAAATTAATGGCATTACAGTTCTTCAGAAAGGAGGAATCAGCGAAGCCAGTGCATACCAGTGGCACGACCAACCTGCTGACCCCGAAATTCAACTACGAGCTTTTTAACTGCAACAACTTTAATATACGCTATTGGAGCTGGAATTACCGCGGCTGCTGGCACCAGACTTGCCCTCCAA
+
DDDDDIIHIIIIHIIIIIIIIHIIIIIIIIIIIIIIIIIIIIIIIIIIIIIIIIIIIIIIIIIHIIIIIHIIHIIHGIIIHIIIIIHHHIIHGIIIIIIIIIIIIIHIIHIIIIIIIIIIIIIIIIIIHIIHIIIIIIIIIIIIIIIIIIIIIIIIIIIHIIIIIIIIHHIIIIIIIIIIIIIIIIIIIHIIIIIIIIIIIIIIIIIIIIIIIIIIHHIIIIIIIIIIIIIIIIIIIIIIIIIHFIIIIIIHIIIIIIIIIIIIIIIIIIIIIIIIIIIIIIIIIIIIIIIIIIIIIIIIIIIIIIIIIIIIIIIIIIIIIIIIIIIIIIIIIIIIIIIIIDDDDD
@HISEQ:969:HM2KJBCX2:2:1101:20439:97733 2:N:0:ACTATGCA
GCCCAAGTTCACCCCAACTATCCCTATTAATCATTACGGTGATCCTAGAAACCAACAAAATAGAACCAAACCGTCCTATTTTATTATTCCATGCTAATGTATTCAGACGGACGCCTGCTTTAAACACTCTAATTTTTTCAAAGTAACAGTCCTGATTTCCCCCACACCAACTGAGTGACATGGAGATTCCTCAGAAGGTAGGAACTCGTCACACCAGTGCAGACAGTTAAGCCTGACCAATGGGCAAATCCCGAAGTTCAACTACGAGCTTTTTAACTGCAACAACTTTAATATACGCTATTGGAGCTGGAATTACCGCGGCTGCTGGCACCAGACTTGCCCTCCAA
+
CDDDDHHHIHHIIIIHIIIIIIIIIIIIIIIIIIIIIHIIFEHIIIIHHHIIIIIIHIIHIIEHHIIIIIHHCHHDHIIIIIIIIHIIHIIIIGIHHIIIIGHIIIGHIIIIIHHHHIHHHHFHHHHHHIIIIHIHIHIIHIIIIHHHHHHIIIIIHIHIHHHHIIHHHGFIEHIHHIIIIIHIIIHHHHHHIHIIHHHHIIIHIIIIIIIHIIIIIIHGHHIIIHGIHIIIHIIHIIHHIIIHHHIIIIIIHHIIIIIHIHHIIIHIIIIHHHH@HFIIIIIIIIHHHHIHIIIIIIIIIIIIIIIIIHIIIIIHIIHIIIIIIIIIIIIIIIIHHIIHIIDDDDD
@HISEQ:969:HM2KJBCX2:2:1101:6779:98561 2:N:0:ACTATGCA
GCCCAAGTTCACCCCAACTATCCCTATTAATCATTACGGTGATCCTAGAAACCAACGAAATAGAATCAGTCCGTCCTATTTCATTATTCCATGCTAATGTATTCAGACGATAGTCTGCTTTAAACACTCTAATTTTTTCAAAGTAACAGTCCTGATTTCCCATCACACCAAATAAATGGCATGAAAGTTCCTCAGAAGGTAGAGATCCATCTCACCAGTGCAGACAATTAAGCCTGACCAATGGGTAGACCCCGAGGTTCAACTACGAGCTTTTTAACTGCAACAACTTTAATATACGCTATTGGAGCTGGAATTACCGCGGCTGCTGGCACCAGACTTGCCCTCCAA
+
DDDDDIIIHHIIIIIHHIIIIHIIIIIIGIIIIIIHIIIHIHHIHIHIHHIIHIIHEHIHIGHIIIIIIIIHEDFHIHIHIIIIIIHIIG@HGHIIIIIIIHHIIIIIIHIIIIHIHIHIHIIIIIIHIIIIHIIHHHIHHHIIIIHIIIIIIIIIIIIIIIHIIHIIIIHIIIHIIHHHIIGIHIHIIIHIHIIHIIIIIIHHIHHHHHHGHHFHIIHIFIHHHHHHIIHIIHIIIHIIIIHHGGDHHIIHIIIHHFEIIHHEIIIIHIIIIIIIIHIHIIIIIIIHIIIIIHIIIIIIIIIHIIIIIHHHHEHIHIIIIIIHIIIIHIIIIIIHIIIIHIICCDDD
@HISEQ:969:HM2KJBCX2:2:1101:8213:99217 2:N:0:ACTATGCA
GCCCAAGTTCACCCCAACTATCCCTATTAATCATTACGTCAATCCTAGAAACCAACAAAATAGGATCAAACGTCCTATTTCATTATTCCATGCTAATGTATTCAAGCGTTAGCCTGCTTTAAACACTCTAATTTTTTCAAAGTAACAGTCCTGTTTCCCTGCAACACCAAATTAATGACATTACAGTTCTTCAAGAAGGAGGAACCAGTAAAGCCAGTACATACCAGAGGCACGACCAACTTACTAATCCCGAAATTCAACTACGAGCTTTTTAACTGCAACAACTTTAATATACGCTATTGGAGCTGGAATTACCGCGGCTGCTGGCACCAGACTTGCCCTCCAA
+
DDDDDIIIIIIIIIHIIIIIIIIIIIIIIIIIIIIIIIIIIIIIIIIIIIIIIIIIIHIIIIIIIIIIIIIIIIIIIIIIIIIIIIIIIHIGHIIIIIIIHHIIIIIIIIIIIIHIIIIIIHIIIIIIIIIIIIIIIIIHIIIIIIIHHIIIIIIIIIIIIIIIIIIIIIIIIIIIIIIIIIIIIIIIIIIIIIIIIIIIIIIIIIIIIIIIIIIIIIIIIIIIIIIIIIIIIIIIIIIIIIIIHIIIIIIIIIIIIIIIIIHIIIIIIIIIIIIIIIIIIIIIIIIIIIIIIIIIIIIIIIIIIIIIIIIIIIIIIIIIIIIIIIIIIIIIIIIIIIIIIDDDDD
@HISEQ:969:HM2KJBCX2:2:1101:3737:99646 2:N:0:ACTATTCA
GCCCAAGTTCACCCCAACTATCCCTATTAATCATTACGTCAATCCTAGAAACCAACAAAATAGGATCAAACGTCCTATTTCATTATTCCATGCTAATGTATTCAAGCGTTAGCCTGCTTTAAACACTCTAATTTTTTCAAAGTAACAGTCCTGTTTCCCTGCAACACCAAATTAATGACATTACAGTTCTTCAAGAAGGAGGAACCAGTAAAGCCAGTACATACCAGAGGCACGACCAACTTACTAATCCCGAAATTCAACTACGAGCTTTTTAACTGCAACAACTTTAATATACGCTATTGGAGCTGGAATTACCGCGGCTGCTGGCACCAGACTTGCCCTCCAA
+
B@@D@HHEHECDCGDE0@HHICHHHIIIIIEGHHIIIIHHHHIHIIIHHEHHIIHHIIIHIGII@GHHIHIIHGEHHHIIHHIIICHHHHICCHHCIHHGIIIHIHIHIHHCCEIIHHGHHCHFGHHHIIIIIIIIIIHIIIIIIEHIHHEHIHGHCIIIIHHHHIEHFHHHHHIHC@HHIIIGIIIIHGIHHIIIIHHHIHHHHHHHHGGIHFCHGIHGFIHGGHHHHIIIIIIIHHGHH=HHFHIIHIIHHHFGHHFHHHEH?GHIIIIHEFHHIIIHIIIHIIIIIIIIIIIHHIHGFIGIIHIHIIIIIIIHIHHIHIIIIIIIIIIIIIIIIHH=IDDADD
@HISEQ:969:HM2KJBCX2:2:1101:13092:99470 2:N:0:ACTATGCA
GCCCAAGTTCACCCCAACTATCCCTATTAATCATTACGTCAATCCTAGAAACCAACAAAATAGGATCAAACGTCCTATTTCATTATTCCATGCTAATGTATTCAAGCGTTAGCCTGCTTTAAACACTCTAATTTTTTCAAAGTAACAGTCCTGTTTCCCTGCAACACCAAATTAATGACATTACAGTTCTTCAAGAAGGAGGAACCAGTAAAGCCAGTACATACCAGAGGCACGACCAACTTACTAATCCCGAAATTCAACTACGAGCTTTTTAACTGCAACAACTTTAATATACGCTATTGGAGCTGGAATTACCGCGGCTGCTGGCACCAGACTTGCCCTCCAA
+
DDADDEHIHGHHIHIIHHHIIIHIIIIIIIHHIIIIIIIHHHIGHIIIHIIIHIIIIIIIHHHHHHHIIIGHHHIIIIIIHHHIIIIIIIIIIIHHIIIHHHGHGHHIHIIIIEHIHIIHIIIIIIHHHHIHIHIIIIIIIHHHHHHHHIIIIIIIIIIIIIIIIHHHIHHHFGHHFGFIHIIIIHHHIIIIIIIIIHHHIIHHIHIIIIHIHIIIHIIIIHIIIIIIIIIIIIIIIIHHEHHHHHHFHGHHIHIGIIIIHHCEIHHIIIIIIIIIIGIIIIIIHIHHHIHIGIIIIHIHHHHIIIHIIIIHGIIIHIIIIIIIIHHIIHHHHIIIIIIIIDDDDD
@HISEQ:969:HM2KJBCX2:2:1101:5569:99573 2:N:0:ACTATGCA
GCCCAAGTTCACCCCAACTATCCCTATTAATCATTACGGTGATCCTAGAAACCAACAAAATAGAACCATGCCGTCCTATTTTATTATTCCATGCTAATCTATTCAAGCACAAGCCTGCTTTAAGCACTCTAATTTTTTCAAGGTAATAGCTCTGCTTCCCCAACGCACTAACTTAATAGCATGCTGGTTATTCAGAAGGTAGGAATTCATCGGGCCAGTGCGGACAGTGAAGCCCGACCAACCGACAAACTCCGAAATTCAACTACGAGCTTTTTAACTGCAACAACTTTAATATACGCTATTGGAGCTGGAATTACCGCGGCTGCTGGCACCAGACTTGCCCTCCAA
+
DADDDIIIIIIIIIIIIIIIIIIIIIIIIIIIIIIIIIIIIHIIIIIIHIIIIHIHEHHHIIGHIIIIHHIHIIIIIIIIIIIIIIIIIIIIIIIHIIIIIGHHIIIHHHIIIHIIHIHHIHHHIHIIIIIHIIIIIIIIIIIHIIIIIIIIIIIIIIHIIIHIIIGHHHHHIIIIIIHHHHIIIIIIGIIHIFIHIIIIIIIIIIIIIHHIIIIIIIIIIIIIIIIIHIIIIIIIIIIIHGIHHHHHHIIIIIIIIIIIIIIHHIIIIIIIIIIIIIIIIIIHIHIIIIIIIIIHIIIIIIIIIIIIIIIIIIIIIIIHIHIHIIIIIIIIIIIIIIIIIIIDDDAD
@HISEQ:969:HM2KJBCX2:2:1101:8043:99896 2:N:0:ACTATGCA
GCCCAAGTTCACCCCAACTATCCCTATTAATCATTACGGTGATCCTAGAAACCAACAAAATAGAACCATGCCGTCCTATTCTATTATTCCATGCTAATGTATTCGAGCAAAAATGCCTGCTTTAAACACTCTAATTTTTTCAAGGTAAAGGTCCTGGATCCGCAAGACACCCAATTAAGGACATCAAGTTTCTCCAGAAGGTGAGAAATCAACAGCGACAGTTCATACCCCTTGAGGCATGACCATCACGTCAATCCCGAAATTCAACTACGAGCTTTTTAACTGCAACAACTTTAATATACGCTATTGGAGCTGGAATTACCGCGGCTGCTGGCACCAGACTTGCCCTCCA
+
DDDDDIHIIIIIIIIIIIIIIIIIIIIIIIIIHIIIIIIIIIIIIIIIIHIIGHIIIGIHIIHIIIIIIHIIIIIIIIIHHIIIIIIIIIIIHIIIGIHEHIIIIHIHIIIIIIIIIIIIIIIIIIIIIHIIHFIIIIIIIGIIHIIIIIIIIIIIIIIIIIIIIIIIIIIIIIIIIIIIIIIIIIIIIIIIHGIIIIIIIIIIIIIIIIIIHHIHIHIHIIIHHIIIIIIIIIIIIIIIIIIIIIIIHIHIIIIIIIIIIIHHIIIIIHIIIHIIIIIIIIIIIIIIIIIIIIIIIIIIHIIIIIIIIIIIIIIIIIIIIIIIIIIIIIIIIIIIIIIIIIIIIIIDDDDD
@HISEQ:969:HM2KJBCX2:2:1101:16898:100180 2:N:0:ACTATGCA
GCCCAAGTTCACCCCAACTATCCCTATTAATCATTACGTCAATCCTAGAAACCAACAAAATAGGATCGAACGTCCTATTTCATTATTCCATGCTAATGTATTCAAGCGTTAGCCTGCTTTAAACACTCTAATTTTTTCAAAGTAACAGTCCTGTTTCCCTGCAACACCAAATTAATGACATTACAGTTCTTCAAGAAGGAGGAATCAGTAAAGCCAGTACACACCATTGGCACGACCAACCTACTGACCCCGAAATTCAACTACGAGCTTTTTAACTGCAACAACTTTAATATACGCTATTGGAGCTGGAATTACCGCGGCTGCTGGCACCAGACTTGCCCTCCAA
+
DDCDDIIIIIHEGHHIIIIIIIIIIIIHIIIIIIIGIIIIHIIHHHIHHHHIHHIIHIHIIIIIIHIHHHGHEHHIIHHHEHHHIHHHIIIHHHIIIIHIIHIHIIIIIIIHIHIIIIIHIIIIGIHHIIHIIHHHGHHHHIIIIIIIIIIIIIIIIIIIIHIHIIIIIHHIIIIIIIIIIIHIIIIIIIIIIIIIIIIHIIIIGIIIIHHHIIIIIIIIIHHIIIIIHHHIIIIIIIIIIIIHGHHIIIIIIIHHIIIIIIIIIIIIIIIIHIHIIIIHIHIIIIIIHIIIHIGIIIIIHIIHIIIIIIIIIIIIIIIIIIGIIIGIIIIIIIIIIIIIIDBCDD
@HISEQ:969:HM2KJBCX2:2:1101:19529:99870 2:N:0:ACTATGCA
GCCCAAGTTCACCCCAACTATCCCTATTAATCATTACATCGATCCTAGAAACCAACAAAATAGAATCGGATGTCCTATTTCATTATTCCATGCTAATGTATTCAAGCGTGAGCCTGCTTTAAACACTCTAATTTTTTCAAGGTAACAGTCCTAATTCCCCGTGACACCAAATTAATGGCATTACGGTTCTTTAGAAGGTGAGAAATCAATAATATCAGTACATACCAACGGCATGACCGAAACATTGATCCCGAAATTCAACTACGAGCTTTTTAACTGCAACAACTTTAATATACGCTATTGGAGCTGGAATTACCGCGGCTGCTGGCACCAGACTTGCCCTCCAA
+
DDDADIIIIIHIGHIIIIIIHIIHIHIIIIIIIIIIIIIIHHIHGIIIIIIHFHHIHHHIIIIGIIHCHDHHIIGHIHHC@FFH?@H?GHG?GHHGHHIHEHIIIIGIHEHDFIHECIIHIIIIHGHIHIIHHHHHIIIHGIIIIHHIIIIIHFHHHHHIHIHIHIHFIIHHHIIIIHIHHFHDHFGEHHGHIIIHFIIIHHIIIIIIHHH;EHHIHIGIIHHHHHHIHHIIIHHIHIIIIIHHHHHCHHGIHIHGIHIHIHGIIHIIIHHHGIHHIIIIIIIIHHIIIIIHIHIHHIHIHHIIIIIIIIIIHIIIIHHHIIIIHIIIIHIIIHHH@EIIHHDDAAD
@HISEQ:969:HM2KJBCX2:2:1101:15415:100986 2:N:0:ACTATGCA
GCCCAAGTTCACCCCAACTATCCCTATTAATCATTACGTCGATCCTAGAAACCAACAAAATAGAATCAAACGTCCTATTTCATTATTCCATGCTAATGTATTCAAGCGTGCGCCTGCTTTAAACACTCTAATTTTTTCAAAGTAACAGTCCTGATTCCCCACGACACCAAATTAATGACATCGCGATTCTTCAGAAGGTAGGAACCAATAATGCCAGTGCGTACCGAGGCACGACCGACAATCTGATCCCGAAATTCAACTACGAGCTTTTTAACTGCAACAACTTTAATATACGCTATTGGAGCTGGAATTACCGCGGCTGCTGGCACCAGACTTGCCCTCCAA
+
DDDDDIIIIIIIIIIIIIIIIIIIIIIIIIIIIIIIIIIIIIIIIIIIIIIIIIIIIIIHIIIIIIIIIIIIIIHIIIIHIIIIIIIIHHHIGIIIIIIIHHIIIIIIHIIIIIIIIIHIHIIIIIIIIIIIIIIIIIIIIIIIIIIIIIIIIIHIIIIIIIIIIIIIIIIIIIIIIIIHIIIIIIIHIIIIIIIIIIIIIIIIIIIIIIIIIIIIIIIIIHIIIIIIIIIIIIIIIIIIIHHHIIIIIIIIIIIIIIIIIHIIIIIIIIIIIIIIIIIIIIIIIIIIIIIIIIIIIIIIIIIIIIIIIIIIIIIIIIIIIIIIIIIIIIIIIIIIIIIIDDDDD
@HISEQ:969:HM2KJBCX2:2:1101:6634:101103 2:N:0:ACTATGCA
GCCCAAGTTCACCCCAACTATCCCTATTAATCATTACTTCAGTCCTAGAAACCAACAAAATAGAACTAAAGTCCTATTCCATTATTCCATGCTAATATATTCAAGCAAACATGCCTGCTTTAAACACTCTAATTTTTTCAAAGTAAAAGTCTTGGATCCCTAGCGCACTCAATTAAGAGCACACTAGTTCCCCAAAAGGAAAAGCCCAAAGTTGCAGTACAAACCTTTCGGTTGACGGCAACTATAAGCCCAAAATTCAACTACGAGCTTTTTAACTGCAACAACTTTAATATACGCTATTGGAGCCGGAATTACCGCGGCTGCTGGCACCAGACTTGCCCTCCAA
+
DDCDDIIIIIHHIIIIIIIIIIIIIIIIIHIHIIIHIIIIIHIIIIIIIIIIIHHIIHIIHIHIIIIIIIIHHIIIIIIGHIIHHIIIIIIGGIIIIIIHIIIIIIIIIIIHIIHIIHIIIIIIIIIIIIIIIIIIIIIIIIIIIHHIIIIHHHHIIIIIIIHHHHIHIIIIIIIIIHHIIIIIIIIIIIIIIIIIIIHIIHIIGIIIIIIIIIIIIIIIIIIIIIIIIIIIIIIIIIIIIIHHIIIIIIIIIIIIHIIHIIHIIIIIIIIIIIIIIIIIIIIIIIHIIIIIIIIIIHIIIIIIHH@IIIIIIIIIIIIIIIIIIIIIIIIIIIIIIIIIIDDDDD
@HISEQ:969:HM2KJBCX2:2:1102:18469:2217 2:N:0:ACTATGCA
GCCCAAGTTCACCCCAACTATCCCTATTAATCATTACGTCAATCCTAGAAACCAACAAAATAGGATCAAACGTCCTATTTCATTATTCCATGCTAATGTATTCAAGCGTTAGCCTGCTTTAAACACTCTAATTTTTTCAAAGTAACAGTCCTGTTTCCCTGCAACACCAAATTAATGACATTACAGTTCTTCAAGAAGGAGGAACCAGTAAAGCCAGTACATACCAGAGGCACGACCAACTTACTAATCCCGAAATTCAACTACGAGCTTTTTAACTGCAACAACTTTAATATACGCTATTGGAGCTGGAATTACCGCGGCTGCTGGCACCAGACTTGCCCTCCAA
+
BDDDDIHIIHIIIIIIIIIIIIIIIIIIIIIIIIIIIIIIIIIIIIIIIHIIHHIIHIIIIHHIHIIIIIIIIIIIIIIIHIIIIIIGHIIHIIIGIIIIIIIIIIIIIIIHIIIIIIIIIIIIIIIHIIIIIIIIIIIIIIIIIIIIHHIIIHIIIIIIIIIIIIIIIIIHIIIIIIIIIIIIIIIIIIHIIIIIIIIIIIIIIIIIIIIIIIIIIIIIIIIIIIIIIIIIIIIIIIIIIIIHGIHIIIIIIIIIIIIIIIIIIIIIIIIIIIIIIIIIIIIIIIIIIIIIHHIIIIIIIIIIIIIIIIIIIIIIIIIIIIIIIIIIIIIIIIIIIIIIIDDDDD
@HISEQ:969:HM2KJBCX2:2:1102:2198:2596 2:N:0:ACTATGCA
GCCCAAGTTCACCCCAACTATCCCTATTAATCATTACGTCAATCCTAGAAACAAACAAAATAGGATCGAACGTCCTATTTCATTATTCCATGCTAATGTATTCAAGCGTTAGCTTGCTTTAAACACTCTAATTTTTTCAAAGTAACAGTCCAAATTCCCCGCAACACCAAATTAATGGCATTACGGATCATCAGGAAGGAGGAATCAGTGAGACCAGTACATACCAGAGGCATGACCAATCTACTAACCCCGAAATTCAACTACGAGCTTTTTAACTGCAACAACTTTAATATACGCTATTGGAGCTGGAATTACCGCGGCTGCTGGCACCAGACTTGCCCTCCAA
+
@0<DDHEFEH111</<00D1<F?C@?@FC1D1<FF?C1<<00DHDFC1DG111<<<@1<F@<<D1<CC0D</<D<DH11<11<1<1<1DG1<<FGDHHIHHFHEGHF?HHC@GHHFHG<<BDEC?E@FD1@<DEFF<EFHHIHHIH@FHFHGEHIEIHDH@CHF#CH@GHGFEEHHEHHDDGII:IHHFHHEIHHHEHIHHIHHHHIHH?IHHEIHHHIHHHIHE@F6EGHHEIIIIHHIHIHHDIIIIHGEFIIHHIHHGEED1C1IHHG@?IIHHHEHHHHHGHHGGHIIHEHHHEIIHGHHIHGGEIIIHHIIIHHEHIIIHHGIIIHHHGH?IIHCEDB@@B
@HISEQ:969:HM2KJBCX2:2:1102:7328:3368 2:N:0:ACTATGCA
GCCCAAGTTCACCCCAACTATCCCTATTAATCATTACGGTGGTCCTAGAAACCAACAAAATAGAACCACAACGTCCTATTCTATTATTCCATGCTAATGTATTCAAGCGTTAGCTTGCTTTAAACACTCTAATTTTTTCAAAGTAACAGTCCAAATTCCCCAAAACACCAAATTAATGGCATTAAGGTTCATCAGGAAGGAGGAATCAGTGAGACCAGTACATACCAGAGGCATGACCAACCTACTAACCCCGAAATTCAACTACGAGCTTTTTAACTGCAACAACTTTAATATACGCTATTGGAGCTGGAATTACCGCGGCTGCTGGCACCAGACTTGCCCTCCAA
+
DDBDDHIIIIIIIIIHHIIHIHIIIIIIIHIIIIIIIIIIIDHHIIIHIIIHIIIIIIIII1CGHHHIIIIIHHIGHIIIIIIIIIIHIIIIHIIIIIIHIIIHHIIHHIHIIIIHHIIIHIIIHIHHHHIHHHHIIIHIEHHHHGHHIIIIHHHIIIDHGEHHHIIIHIIGIIIHHHHFFIIIIHHIHHFGIIIHHHHHHIHIHHIHIIGHHHHIIIHIIIIIIIHHIIHIGIIIIIIIIIHHHHIHIIIIHIIIIIIHIHHIIIHIIIIIHFIHIIIIHIHIHHHIHHHEIIIIIIIIIHIIIIIIIIIHEIIIIIHIIIIGIIIIIHIIHHCHEHIIHIDDDDD
@HISEQ:969:HM2KJBCX2:2:1102:15743:4386 2:N:0:ACTATGCA
GCCCAAGTTCACCCCAACTATCCCTATTAATCATTACGGTGATCCTAGAAACCAACAAAATAGAACCATGCCGTCCTATTCTATTATTCCATGCTAATGTATTCGAGCAAAAATGCCTGCTTTAAACACTCTAATTTTTTCAAGGTAAAGGTCCTGGATCCGCAAGACACCCAATTAAGGACATCAAGTTTCTCCAGAAGGTGAGAAATCAACAGCGACAGTTCATACCCCTTAAGGCACGACCATCACGTCAATCCCGAAATTCAACTACGAGCTTTTTAACTGCAACAACTTTAATATACGCTATTGGAGCTGGAATTACCGCGGCTGCTGGCACCAGACTTGCCCTCCAA
+
<D<DBEHIHI?FEHHH=GE1<@1<CGGGGHC@GH1<FG0<1CG1<D@FEFH@F1DHH?1<<@CD@G<1D1CHHH/<<C<11D11<<DCF11D<1G1D111<<<F@ECDFFG1HE<@@HFHHHH@G@E@HCDGEH?E1HHB<IHE8HCGFCCEIIHIHCDH?CHG?EDIH9HHGDCFFE:H;HHGIIHIIHHHFFFIIIHH:#HHIIHGFFHEE@CG@EGIHIHHHGHCEIHFIHHHHFEIIGHFHHEDGHCFHCCF<EHHHHCHEHHHHIIIHIHCIIIHHIIHHHIIIIHHGFHHHHHHHHHFEHHHHIIIHIIHEIH?C/<CHIIHHHFIIIHIIHCD1HEHGIIHD@ADD
@HISEQ:969:HM2KJBCX2:2:1102:16811:4130 2:N:0:ACTATGCA
GCCCAAGTTCACCCCAACTATCCCTATTAATCATTACGGTGATCCTAGAAACCAACAAAATAGAACCATGCCGTCCTATTCTATTATTCCATGCTAATGTATTCGAGCAAAAATGCCTGCTTTAAACACTCTAATTTTTTCAAGGTAAAGGTCCTGGATCCGCAAGACACCCAATAAAGGACATCAAGTTTCTCCAGAAGGTGAGAAATCAACAGTAACAGTTCATACCCCTTAAGGCATGACCATCACGTCTATCCCGAAATTCAACTACGAGCTTTTTAACTGCAACAACTTTAATATACGCTATTGGAGCTGGAATTACCGCGGCTGCTGGCACCAGACTTGCCCTCCAA
+
DDDDAHEHIIIIIIIIHIFECHIHHIIIIIIHHHIGHICHFHIIHGHHHHHIIIIIIIHIHIEHHGHHHCHHI@HHDFECCHEEHGHHHIIIG@GHIEEGH@GHHEHHHIHEH@EHIIIHIGFGFCHHHHIHHHHGHH@?GGFHHFFHHHHHIIHHHHHHIHHHHHEHGHFHEEHDGHIIIHHEIHCIHH;IIIIIHHIIIIIHHHHIHIIHHIIHHEIHIHGIHGHIIIHIIIIIHHHIHHIIIHHHHGC<1HCIIHGIIIHIIHIHHHIHEHIIIIIIIHIHIIFIHHHHCEHHIIIIHIIIIIIIIHHHHHIIIIIIIIIIIIIIIIIIIIIHIIIIHIIIIIIIBDDDD
@HISEQ:969:HM2KJBCX2:2:1102:5666:4596 2:N:0:ACTATGCA
GCCCAAGTTCACCCCAACTATCCCTATTAATCATTACGTCAATCCTAGAAACCAACAAAATAGGATCAACGTCCTATTTCATTATTCCATGCTAATGTATTCAAGCGCGAGCCTGCTTTAAACACTCTAATTTTTTCAAAGTAACAGTCCTGATTCCCCACCACACCAAATTAATGACATGATGGTTCGTCAGAAGGTAGGAATCAGTAACACCAGTACGTACCGAAGGCACGACCAGCGTACTAATCCCGAAATTCAACTACGAGCTTTTTAACTGCAACAACTTTAATATACGCTATTGGAGCTGGAATTACCGCGGCTGCTGGCACCAGACTTGCCCTCCAA
+
DDDDDIIIIIIIIIIIIIIHIIIIIIIIIIIIIIIIIIIIHHIIIIIIIIIIIIIIIIIIIIIIIGIIIIIIIIIIIIIIIIIIIIHIIIIIIIIIIIHHIHHIIIIIIIIIIIIIIIIIIIIIIIIIIIHIIIIIIIIIHIIIIIIHIIIIIIIIIIIIIHHIIIIIIIIIIIIIIIIIIIIIIIIIIIIIIIIIIIIIIIIIIIIIIIIIIIIIIIIIIIIIIIIIIIIIIIIIIIIIIIHHIIIIIIIIIIIIIIIIIIIIIIIIIIIIIIIIIIIIIIIIIIIIIIIIIIIIIIIIIIIIIIIIIIIIIIIIIIIIIIIIIIIIIIIIIIIIIIIIDDDDD
@HISEQ:969:HM2KJBCX2:2:1102:9062:4669 2:N:0:ACTATGCA
GCCCAAGTTCACCCCAACTATCCCTATTAATCATTACGTCAATCCTAGAAACCAACAAAATAGGATCAAACGTCCTATTTCATTATTCCATGCTAATGTATTCAAGCGTTAGCCTGCTTTAAACACTCTAATTTTTTCAAAGTAACAGTCCTGTTTCCCTGCAACACCAAATTAATGACATTACAGTTCTTCAAGAAGGAGGAACCAGTAAAGCCAGTACATACCAGAGGCACGACCAACTTACTAATCCCGAAATTCAACTACGAGCTTTTTAACTGCAACAACTTTAATATACGCTATTGGAGCTGGAATTACCGCGGCTGCTGGCACCAGACTTGCCCTCCAA
+
DDDDDIIIIIIIIIIIIIIIIIIIIIIIIIIIIIIIIIIIIHIIIIIIIIIIHIIIHHHIIIHHIHIIIIIIIIIIIIIIIIIIIIIIGHIIIHHIIIIHIIIIIIIIIIIIIHIIIIIIIIIIIIIIIIIHHIIIIIIIIIIIIIIIIIIIIIIHIIIHIIIIHIIIIIIHIIIIIIIIIIIIIIIIHIHIHIIHIIIIIHIIIIIIIIIIIIIIIIIIIIIIIIIGIIIIIIIIHIIIIIIIIIHHIIIIIIIHHIIIIIHIIIHIIIIIIIIIIIIIIIIIIIIIIIIHIIIIIIIIIIIIIIIIIIIIIIIIIIIIIIIIIIIGIIIIIIIIIIIIIDDDDD
@HISEQ:969:HM2KJBCX2:2:1102:12254:5075 2:N:0:ACTATGCA
GCCCAAGTTCACCCAACTATCCCTATTAATCATTACGGTGGTCCTAGAAACCAACAAAATAGAACCACAACGTCCTATTCTATTATTCCATGCTAATCTATTCAAGCAATAGCCCGCTTTAAACACTCTAATTTTTTCAAGGTAATGGTCCTGGCTCCCCAACACACCCAATAAAGGACATACTGGTTCACCAGAAGGAAGACCCGACAACAAGACAGTACTCGCCAAAGACGGACCGCCCGGCCAGGCCTAAAATTCAACTACGAGCTTTTTAACTGCAACAACTTTAATATACGCTATTGGAGCTGGAATTACCGCGGCTGCTGGCACCAGACTTGCCCTCCAA
+
DCDDDIIHIHIIIIIIIIIIIIIIIIIIIIIIIIIIIIIGIIHHIHIIIIIIIIHIIIHIHHGHIIIIIIIHHGEHIIIIHIIIIIIIIHHHIHIIIIIGHHIHHHHHIHIHIHHHIIIIIIHGIGIIIIIIIIHHHIIIHIIHIIIHIHFIIIIIHHHIIIIIHHHIIIHHIIIIIIIIIIHIIIIIHHFIIIIIHIIIIIIIIIHIIIIGIIIIIIHHIHIIHIIIIHIIIIIIIIIIIIIIHIIIIIIIIHFIIIIIIIIIIIIIIIIIHHIIHIIIIIIIIIHIIIIIIIIIIIIIIIIIIIIIIIIIIIIIIIIIIIIIIIIIIIIIIIIIIIHIIDDDDD
@HISEQ:969:HM2KJBCX2:2:1102:9858:5364 2:N:0:ACTATGCA
GCCCAAGTTCACCCCAACTATCCCTATTAATCATTACAACAGTCCTAGAAACCAACAAATAGAACCATTGTCCTATTCCATTATTCCATGCTAATGTATTCAAGCGTATGCCTGCTTTGAACACTCTAATTTTTTCACAGTAAAAGTCCTGGTTCCCCGTCACGACCCGTAAAGGCCATGCCGCTTCGCCAGAAGGTAAAGCCCGACCACAGACAGTGCTCACCCAGAAGGCGGACCGTCCAGCCAGGCCTGAAGTTCAACTACGAGCTTTTTAACTGCAACAACTTTAATATACGCTATTGGAGCTGGAATTACCGCGGCTGCTGGCACCAGACTTGCCCTCCAA
+
DABDDHHIIIHHI1CEEHIHIIIHIGEHCCGEHHIHHIFIIHIICE1<FHHIIGHIIHIHIFHEHIIH?1DCHFHHHIHHIIIIIIHIFEEEHHHHHIHIIHHHHHIHGIIHHGHHHIIIIIHHIHIHGIHHHEHHHHIIIIHIIHGHHHHHHIHH<IIHFHIHHIHIIHFHEIIIIIHHHIIIHDIIIHIHFIIIIIIIIIHIIIIIIIHHG@HFHHIIIIHHHIIHDHIIHHHDHHHEEIIHGIIIIHFHFIIHIIIIIHHHIIHIIIIIIHIIIIIHHHHIIGIIIIIHIHIIHHIIIIHIIHIIIIHFIIIIHIIGGIIIIIIIIIIIIIIIIIIIIDBDCD
@HISEQ:969:HM2KJBCX2:2:1102:16386:5617 2:N:0:ACTATGCA
GCCCAAGTTCACCCCAACTATCCCTATTAATCATTACGTCAATCCTAGAAACCAACAAAATAGGATCAAACGTCCTATTTCATTATTCCATGCTAATGTATTCAAGCGTTAGCCTGCTTTAAACACTCTAATTTTTTCAAAGTAACAGTCCTGTTTCCCTGCAACACCAAATTAATGACATTACAGTTCTTCAAGAAGGAGGAACCAGTAAAGCCAGTACATACCAGAGGCACGACCAACCTACTAATCCCGAAATTCAACTACGAGCTTTTTAACTGCAACAACTTTAATATACGCTATTGGAGCTGGAATTACCGCGGCTGCTGGCACCAGACTTGCCCTCCAA
+
D?B@DIGHIIIEHHHHHIIHEHHHDEHHH@HFHHI?HEHHIEGHGH?F?G?GECHHEFGFF1CH?GFEH?1EHHDEFFHEHFHHHIH1C1F?1CCEHEIHIIHDHIHHHHHHHGGEHCHHHIHGFCHGGFGFHHHIIEEIHIIIIHHHIHGHIIIHHGIIIIIHHHH8HHHFHHHHHIHIHHIIGIHHHEHIIIHIHHGGGHIHHHHGHIIIIH=IIIIIIHIIIIIHHHIIIGIIIHHHHEHFCHCFGHHHHIIHHIIIHGIHHHIHEIHHHIIHHHIIHEIIHFFFHHCHHIHEIHIHEHHHHFGFCHHIHIIHHHHHEHEHHHGIIIIHHIIIIIIIH@DDDD
@HISEQ:969:HM2KJBCX2:2:1102:3338:6019 2:N:0:ACTATGCA
GCCCAAGTTCACCCCAACTATCCCTATTAATCATTACGTCAATCCTAGAAACCAACAAAATAGGATCGAACGTCCTATTTCATTATTCCATGCTAATGTATTCAAGCGTTAGCTTGCTTTAAACACTCTAATTTTTTCAAAGTAACAGTCCAAATTCCCCGCAACACCAAATTAATGGCATTACGGCTCATCAGGAAGGAGGAATCAGTGAGACCAGTACATACCAGAGGCATGACCAACCTACTAACCCCGAAATTCAACTACGAGCTTTTTAACTGCAACAACTTTAATATACGCTATTGGAGCTGGAATTACCGCGGCTGCTGGCACCAGACTTGCCCTCCAA
+
CDDDDIIII1FHHIIIIIIIIIIIIIIIIIIHIIIIHIIIIIIIIIIIIIIIHIIIIIIIIIIIIIIIIIIIIIIIIIIIIIIIHIIHIIIIIIIIIIIIIIIIIIIIIIIIIIIIIIIIIIIIIIIIIIIIIIIIIIIIIIIHIIIIIIIIIIIIIIIIHIIIHIIIIIIIIIHIIIIIIIIIIIIIIIIIIIIIIIIIIIIIIIIIIIIIIIIIIIIIIIIIIIIIIIIIIIIIIIIIIIHHHIHIIIIIIIIIIIIIIIIIIIIIIIIIIIIIIIIIIIIIIIIHIIIIIIIIIIIIHIIIIIIIIIIIIIIIIIIIIIIIIIIIIIIIIIIIIIIIIDDDDD
@HISEQ:969:HM2KJBCX2:2:1102:8566:6240 2:N:0:ACTATGCA
GCCCAAGTTCACCCCAACTATCCCTATTAATCATTACGTCGATCCTAGAAACCAACAAAATAGAATCAAACGTCCTATTTCATTATTCCATGCTAATGTATTCAAGCGCGAGCCTGCTTTAAACACTCTAATTTTTTCAAAGTAACAGTCCTGATTTCCCACGACACCAAATTAATGACATCGTGGTTCGTCAGAAGGTAGGAATCAATTTGACCAGTACGTACCGAGGCACGACCGATCAACTGATCCCGAAATTCAACTACGAGCTTTTTAACTGCAACAACTTTAATATACGCTATTGGAGCTGGAATTACCGCGGCTGCTGGCACCAGACTTGCCCTCCAA
+
DDDDDIIIIIIIIIIIIIIIIIHIIIIIIIIIIIIIIIIIIGIIIIIIIIIIIIIIIIIIIIHIIIIIIIIIIIHIIIIIIIIIIIIIIIIIIIIIIIIIIIIIIHHDHHIIIIIIIIIIIIIIIIIIIIIIIIIIIIIIIIIIIIIIHIIIIIIIIHIIIIIIIIIIIIIIIIIIIHIIIIIIIIIIIIIIIIIIIIIIIIIIIIIIIIIIIIIIIIIIIIIIIIIIIIIIIHIIIIIIIHHHIIIIIIIIIIIIIIIIHIIIIIIIIIIIIIIIIIIIIIIIHHIIIIIIIIIIIIHIIIGIIIIIIIHIIIIIIIIIIIIIIIIIIIIIIIIIIIIIDDDDD
@HISEQ:969:HM2KJBCX2:2:1102:5226:5535 2:N:0:ACTATGCA
GCCCAAGTTCACCCCAACTATCCCTATTAATCATTACATCGATCCTAGAAACCAACAAAATAGAATCGGATGTCCTATTTCATTATTCCATGCTAATGTATTCAAGCGTAAGCTTGCTTTAAACACTCTAATTTTTTCAAGGTAACAGTCCTAATTCCCCATAACATCAAATAAATGACATTATGGTTCTTTAGAAGGTGAGAACCAATAAAACCAGTACATACCAAGGCATGACCGATTCCTTGATCCCGAAATTCAACTACGAGCTTTTTAACTGCAACAACTTTAATATACGCTATTGGAGCTGGAATTACCGCGGCTGCTGGCACCAGACTTGCCCTCCAA
+
DDDDDIIIIIIIIIICHIIIIIIIIIIHIIIIGIIIIIIHIIIIIIIIFHIIIIIIIIIGIIHGIIHIIIIIIIIIGIHIIHIIIIIIIIIHIIIIIIIIIIIIIIHIIIIIIIIIIIIIIHIIIIIIIIIIIIIIHIFHHHIIIIHIHIIHHHIIHIHHIIHHIIIIHIHIIIIIIIIIIIIIIIIIHIIIIIIIHIHIIHHHIIIIIIIHGEGIIIIIIHIIIIHIIIIIIIIIIIIIHGIGIIIIIIIHIIIHIIIIHDHIIIIIIIIHIIIIIIIIIIIIIIIIHIIHHIIIIIIIIIIIIIIIIIIIIIIIIIIIIIIIIIIIIIIIFIIIIIIIDDDDD
@HISEQ:969:HM2KJBCX2:2:1102:19240:7129 2:N:0:ACTATGCA
GCCCAAGTTCACCCCAACTATCCCTATTAATCATTACGGTGATCCTAGAAACCAACGAAATAGAATCAGTCCGTCCTATTTCATTATTCCATGCTAATGTATTCAGACGATAGTCTGCTTTAAACACTCTAATTTTTTCAAAGTAACAGTCCTGATTTCCCATCACACCAAATAAATGGCATGAAAGTTCCTCAGAAGGTAGAGATCCATCTCACCAGTACAGACAATTAAGCCTGACCAATGGGTAGACCCCGAAGTTCAACTACGAGCTTTTTAACTGCAACAACTTTAATATACGCTATTGGAGCTGGAATTACCGCGGCTGCTGGCACCAGACTTGCC
+
DDDDDIIIIIIIHIIIIIIHIIIIIIIIIIHIIIIIIHIIIHIIIEHHIIIIIIIIIIIIIIHIIIIIHIIIHIEHIIHHIIIIHIIIIIIHIIIIHIIIIIHHIHIIIIHIIIIIIIIIIIIIIIHIIIIIIIHHHIIIIIIIIIIIIIIIIIHIIIIHIIIIIIIIIIIIHIHIIIIGIIIIIIIIHHIHHIIIIIIIIIIIIIIIHHIHIIIIIIIIIIIIIIIHEIIIIIIIIIIHHIIIIII<IIIIIIIIIIIIIIIIIIIIIIIIIIIIIIIIIIIIIIIIIIIIIIIIIIIIIIIIIIIIIIHIIIIIIIIIIIIIIIIIIIIIGIIHIDDDDD
@HISEQ:969:HM2KJBCX2:2:1102:19845:7200 2:N:0:ACTATGCA
GCCCAAGTTCACCCCAACTATCCCTATTAATCATTACGGTGATCCTAGAAACCAACAAAATAGAACCATGCCGTCCTATTCTATTATTCCATGCTAATGTATTCGAGCAAAAATGCCTGCTTTAAACACTCTAATTTTTTCAAGGTAAAGGTCCTGGATCCGCAAGACACCCAATAAAGGACATCAAGTTTCTCCAGAAGGTGAGAAATCAACAGTAACAGTTCATACCCCTTAAGGCATGACCATCACGTCAATCCCGAAATTCAACTACGAGCTTTTTAACTGCAACAACTTTAATATACGCTATTGGAGCTGGAATTACCGCGGCTGCTGGCACCAGACTTGCCCTCCAA
+
DDDDDIIIIIIIIIIIIIHIIIIIIIIIIIIIIIIIIHIIIIIIIIIIIIIIIIIIIIIIHIHIIIIIIEFHIHHIIGHIIHHIIIIIIIIII?GHIIIHHEHHFIIIIIIIIIIIHIIIIIIIIHIIIIIIIHIIIIIHIIIHIIIIIIIIIIIIIIHIIIIIIIIIIHHHIIHIIIIIIIIIIIIIIHHIIIIIIIIIIIIIIIIIIIIIIIIIIIIIIIIIIIHIIIIIIIIIIIIIIIIIIIIIIIHFIIIIIIIIIIIIIIIIIIIIIIIIIIIIIIIIIIIIIIIIIHIIIIIIIIIIIIIIIIIIIIIIIIIIIIIIIIIIIIIIIIIIIIIIIIIIIIIIDDDDD
@HISEQ:969:HM2KJBCX2:2:1102:20438:7955 2:N:0:ACTATGCA
GCCCAAGTTCACCCCAACTTCCCTATTAATCATTACGTCAATCCTAGAAACCAACAAAATAGGATCAAACGTCCTATTTCATTATTCCATGCTAATGTATTCAAGCGTTAGCCTGCTTTAAACACTCTAATTTTTTCAAAGTAACAGTCCTGTTTCCCTGCAACACCAAATTAATGACATTACAGTTCTTCAAGAAGGAGGAACCAGTAAAGCCAGTACATACCAGAGGCACGACCAACCTACTAATCCCGAAATTCAACTACGAGCTTTTTAACTGCAACAACTTTAATATACGCTATTGGAGCTGGAATTACCGCGGCTGCTGGCACCAGACTTGCCCTCCAA
+
@DDDDIIHHIIIHIIIIIIIIIIIIIIIIIIIIIIIIHHHIHIIIIIIIIIIIIIIHGIIIHEHHIIIIIHCHHIIIIIIIIIIIHIEHHHEHIIHHHIIIIHIIHHHHIHIHHHIHIIIHHIIIHIIIIIIIIIHHIIIIIIHHHHIIHIIIHHHIIIFIIIHHIIIHHGHIHHIIHHHHIIIIHHHIIIIIIIIIHHIIHHHHHIHIIII<IIIIIIIHIIHIIIHHIIHHGHIIHIIIIHHIIIHIHIIIIIIIHIHIIIIIIIIIIIIIHIIIHIIIIIIIIIHIIIHIIIHIIHHIIIIIHIIIIIIIIIIIIIIIIIIIIIIIIIIIIIIIIIIDDDDD
@HISEQ:969:HM2KJBCX2:2:1102:20407:7327 2:N:0:ACTATGCA
GCCCAAGTTCACCCCAACTATCCCTATTAATCATTACGTCAATCCTAGAAACCAACAAAATAGGATCGAACGTCCTATTTCATTATTCCATGCTAATGTATTCAAGCGTTAGCTTGCTTTAAACACTCTAATTTTTTCAAAGTAACAGTCCAAATTCCCCGCAACACCAAATTAATGGCATTACGGCTCATCAGGAAGGAGGAATCAGTGAGACCAGTACATACCAGAGGCATGACCAACCTACTAACCCCGAAATTCAACTACGAGCTTTTTAACTGCAACAACTTTAATATACGCTATTGGAGCTGGAATTACCGCGGCTGCTGGCACCAGACTTGCCCTCCAA
+
DBADDIIHHHHIIIIIIIHIIIIIIGHHHHIIIIHIIEFHHHGGGIGGIIHHIIHHEH@HEHGE?GHHHHHCFGHGHHHCHFHECCECHIIHIHHHHIHII@EFH??@EHEECHGFEHHHHGFHHHHIHFGCFHCGHEGIIIHFHHEHEGEHGGHHHGDHGIIHHHHHHCHEHHIHH;IHIHHGHHEGEHGHHHHHCCIHHIHEHHHHIHF@HEF1@EEHHGIHHHCG?FHHGCEHCF@FCC<CCECHDHHHHHEHCHFHCECHHHHIIHEEHHGFHIIHHHEEIHFHGEHHFIHH@IHGGFHHHHG?HEHHIIHHHHHCHFEIIHGEHHHECFIHHEHHID@@CD
@HISEQ:969:HM2KJBCX2:2:1102:17593:7864 2:N:0:ACTATGCA
GCCCAAGTTCACCCCAACTATCCCTATTAATCATTACGTCGATCCTAGAAACCAACAAAATAGAATCAAACGTCCTATTTCATTATTCCATGCTAATGTATTCAAGCGTACGCCTGCTTTAAACACTCTAATTTTTTCAAAGTAACAGTCCTGATTCCCCACGACACCAAATTAATGACATCGCGGTTCTTCAGAAGGTAGGAACCAATAATGCCAGTACGTACCGAAGCACGACCAACAATTCGATCCCGAAATTCAACTACGAGCTTTTTAACTGCAACAACTTTAATATACGCTATTGGAGCTGGAATTACCGCGGCTGCTGGCACCAGACTTGCCCTCCAA
+
@DDDDIIHIIIIIHIIIIIIIIIIHIIIIIIIIIIIIIIHIIIHIIIIIIIIIIIIIIIHIIIIIIIIIIIIGHHIIIIIIIHHIGIIIIEHIIIIIIIIHGHIIIHHIIIIIIIIIIIIIIIIIHIIIIHIIIIIIIIHIIHIIIIIIIIIIIHIIIIHIIIIHIIIIIIIIIIIIIIIIIIIIIIIIHIHIIIIIIIIIHIIIIIIIIIIIIIIIIHIIIIIIIIIIIIIIIIIIIIIIHHGIIIIIIIIIIIIGIIIIHIIIGIIIIIIIIIIIIIIIIIIIIIIIIIIIIIHIIIIIIIIIIIIIIIIIIIIHIIIIIIIIIIIIIIIIIIIIHIIDDDDD
@HISEQ:969:HM2KJBCX2:2:1102:5954:8845 2:N:0:ACTATGCA
GCCCAAGTTCACCCCAACTATCCCTATTAATCATTACATCGATCCTAGAAACCAACAAAATAGAATCTGATGTCCTATTTCATTATTCCATGCTAATGTATTCAAGCGTAAGCTTGCTTTAAACACTCTAATTTTTTCAAGGTAACAGTCCTAATTCCCCATAACATCAAATAAATGACATTATGGTTCTTTAGAAGGTGAGAACCAATAAAACCAGTACATACCAAGGCATGACCGATTCCTTGATCCCGAAATTCAACTACGAGCTTTTTAACTGCAACAACTTTAATATACGCTATTGGAGCTGGAATTACCGCGGCTGCTGGCACCAGACTTGCCCTCCAA
+
DDDDCIIIIIIIIIIIIIIIIIIIIIIIIIIIIIIIIIIHIGIHIIIIIIIIIIIIIEHHHIIIIIIIIIIIIIIIIIIIHIIIIIIIIIIIIGIIIHHIIIIIIIIIHIHIIIIIIIIIIIHIIHHIIIIIIIIHIIIIHIIIIIIIHHIIIHHHIIIHIIIIIIIIIIIIIIHIIIIIIIHIIIHIIGHIIIIIIIIIIIIIIIIIIIIIIIIIIIIIIIIIIIIIIIIIIIIIIIIIIHHHIIIIIIIIIIIHIIIIHHHIIIIIIIIIIIIIIIIIIIIIIIGIIIIHIIIIIIIIIIIIIIIIIIIIIIIIIIIIIIIIIIIIIIIHHIIIIIIIDDDDD
@HISEQ:969:HM2KJBCX2:2:1102:19542:8681 2:N:0:ACTATGCA
GCCCAAGTTCACCCCAACTATCCCTATTAATCATTACGTCGATCCTAAAAACCAACAAAATAGAATCAAACGTCGTATTTCATTATTCCATGCTAATGTATTCAAGCGCGAGCCTGCTTTAAACACACTAATTTTTTCAAAGTAACAGTCCTGATTTCCCGCGACATCAAATTAATGACAACGTGGTTCGTCAGAAGGTAGGAATCAATTTGACCAGTACGTACCGAGGCACGACCGATCAACTGATCCCGAAATTCAACTACGAGCTTTTTAACTGCAACAACTTTAATATACGCTATTGGAGCTGGAATTACCGCGGCTGCTGGCACCAGACTTGCCCTCCAA
+
DDD@@@GHEEHE11<CGGHHI11DGHIHICHCGHIIHHH<EC@1<<@HEHEHIIHIIHIIHH?F?G1DGC1<GC/<<@<F11<<D1CF1<CC1<1D?G1FE@G1<1<CE<85?G1HF1<<6G1HGFF6?@@<GHIFFGBG8</FG@F6G0@AHBBC0?7<FCCIHD:<CEE/FCFGFG.<-<///-<D//D/</C/</<<<0@D0HFDEGD0<@CC1?GD0<<@<:C<<<<:<<<D1@@1CDD@/DFHC1<<<<11CCEC<C<1?F=EHHGD<<EF<1CD1<1D11CHG@G<@E<1<D1<111<?IHF<<1CIIHHDHC<<<D1D<<FEG1GFE1E@CHEDDDD@
@HISEQ:969:HM2KJBCX2:2:1102:9620:8756 2:N:0:ACTATGCA
GCCCAAGTTCACCCCAACTATCCCTATTAATCATTACGGTGATCCTAGAAACCAACAAAATAGAACCATGCCGTCCTATTTTATTATTCCATGCTAATCTATTCAAGCACTAGCTTGCTTTAAGCACTCTAATTTTTTCAAGGTAATAGCTCTGCTTCCCCAACGCACCAAATTAATGGCATGAAGGTTATTCAGAAGGTAGGAACCAGTAACACCAGTACGTACCTAAGGCACGACCAACGTACTGATCCCGAAATTCAACTACGAGCTTTTTAACTGCAACAACTTTAATATACGCTATTGGAGCTGGAATTACCGCGGCTGCTGGCACCAGACTTGCCCTCCA
+
DDDDDIIIIIIIIIIIIIIIIIIIIIIIIIIIIIIIIIHHIIIIIIIIIIIIIIIIIIIGIIIHIIIIIHIIIIIIIIIIIIIIIIIIIIIIIIIIIIIIIIIIIIIIIIIIIIIIIIHHIIIHIIIIIIIIIIIIIIIIIIIIIIIIIIIIIIIIIIHIIIIIIIIIIIIIIIIIIIIIIIIIIHIIIIIIIIIIIIIIIIIIIIIIIIIIIIIIIIIIIIIIIGIIIIIIIIIIIIIIIIIIHIIIIIIIIHIHIIIIHIIIIIHIIIIIIHIIIIIIIIIIIIIIIIIIIIIIIIIIIIIIIIIIIIIIIIIIIIIIIIIIIIIIIIHIIIIIIIIIIDDDDD
@HISEQ:969:HM2KJBCX2:2:1102:17758:9023 2:N:0:ACTATGCA
GCCCAAGTTCACCCCAACTATCCCTATTAATCATTACATCGATCCTAGAAACCAACAAAATAGAATCGGATGTCCTATTTCATTATTCCATGCTAATGTATTCAAGCGTGAGCCTGCTTTAAACACTCTAATTTTTTCAAGGTAACAGTCCTAATTCCCCGTGACACCAAATTAATGGCATTACGGTTCTTTAGAAGGTGAGAAATCAATAATATCAGTACATACCAACGGCATGACCGAAACATTGATCCCGAAATTCAACTACGAGCTTTTTAACTGCAACAACTTTAATATACGCTATTGGAGCTGGAATTACCGCGGCTGCTGGCACCAGACTTGCCCTCCA
+
DDDDDIIIIIIIIIIIIIIIIIIIIIIIIIIIIIIIIIIIIIIIIIIIIIIIIIIIIIIIIIIHHIIIHIIIHIIIIIIIIIIIIIIHIIIEHHIHIIIIIIIIIIIIIIIIIIIIIIIIIIIIIIIIIIIIHIIIIIIIIIIIIIIIIIIIIIIIIIIIIIIIIIHIIIIHIIIIIIIIIIIIIIIIIIIIIIIIIIIIIIIIIIHIIIIIIIIIIIIIIIIIIIIIIIIHIIIIIIIIIIIHHIIIIIIIIIIIIIIIIIIIIIIIIIIIIIIIIIIIIIIIIIIIIIIIIIIIIIIIIIIIIIIIIIIIIHIIIIIHIIIIIIIIIIIIIIIIIIIIIDDDDD
@HISEQ:969:HM2KJBCX2:2:1102:10602:9188 2:N:0:ACTATGCA
GCCCAAGTTCACCCCAACTATCCCTATTAATCATTACGTCGATCCTAGAAACCAACAAAATAGGGTCAAACGTCCTATTTCATTATTCCATGCTAATGTATTCAAGCGTGAGCCTGCTTTAAACACTCTAAGTAACAGTCCTGATTCCCCGCGACACCAAATTAATGACATCACGGATCTTCAGAAGGGAGAAACCAGTGACACCAGTGCATACCAAAGGCATGACCAGCGTACTGATCCCGAAATTCAACTACGAGCTTTTTAACTGCAACAACTTTAATATACGCTATTGGAGCTGGAATTACCGCGGCTGCTGGCACCAGACTTGCCCTCCAA
+
DDDDDIIIIIIIIIIIIIIIIIIHIIIIIIIIIIIIIIIIIIIIIIIIIIIIHIIIHHHHIIHIIHHIIIIIIIHIIIIIIIIIIIIIIIIIIIIIIIIIIIIIHIIHHIIIIIIIIIIIIIIIIHGIIIHIIIIIIIIIIIIGIIIIIIIIIIIIIIIIIIIHIIIHIIIIIIIIIHIIIHIIIIIIIIIIIIIIIIIIIIIIIIIHIIIIIIIIIIIIIIIIIIIIIIIIIHHIIIIIIIIIIIIIIIIIHIIIIIIIIIIIHIIIIIIIIIIIIIIIIIIIIIIIIIHIIIIIIIIIIIIIIIIIIIIIIIIIIIIIIIIIIIIIIIIDDDDD
@HISEQ:969:HM2KJBCX2:2:1102:10944:9399 2:N:0:ACTATGCA
GCCCAAGTTCACCCCAACTATCCCTATTAATCATTACGTCAATCCTAGAAACCAACAAAATAGGATCAAACGTCCTATTTCATTATTCCATGCTAATGTATTCAAGCGTTAGCCTGCTTTAAACACTCTAATTTTTTCAAAGTAACAGTCCTGTTTCCCTGCAACACCAAATTAATGACATTACAGTTCTTCAGAAAGGAGGAATCAGCGAGACCAGTACGTACCAATGGCACGACCAACCTGCTGACCCCGAAATTCAACTACGAGCTTTTTAACTGCAACAACTTTAATATACGCTATTGGAGCTGGAATTACCGCGGCTGCTGGCACCAGACTTGCCCTCCAA
+
DDDDDIIIIIIIIIIIIIIIIIIIIIIIIIIIIIIIIIIIIIIIIIIIIIIIIIIIIIIIHIGHHIIIHIIHIIHHHIIHIIIIIIIIIIIHHIIIIIIIIGIIIIIIIIIIIIIIIIIIIIIIIIIIIIIIIIIIIIIIHIIIIIIIIIIIIIIHHHHIIIIIIIIIIIHIIIIIIIIIIIIIIIIIIIIIIIIIIIIIIHIIIIIIIIIIIIIIIIIIIIIIIIIIHIIIIIIIIIIIIIIHHIIIHIIIIIIIIIIIIIIIIIIIIIIIIIIIIIIIIIIIHIGIIIIIIIIIIIIIIIIIIIIIIIIIIIIIIIIIIIIIIIIIIIIIIIIIIIIIIDDDDD
@HISEQ:969:HM2KJBCX2:2:1102:17714:9843 2:N:0:ACTATGCA
GCCCAAGTTCACCCCAACTATCCCTATTAATCATTACGTCGATCCTAGAAACCAACAAAATAGAATCAAACGTCCTATTTCATTATTCCATGCTAATGTATTCAAGCGTAAGCCTGCTTTAAACACTCTAATTTTTTCAAAGTAACAGTCCTGATTCCCCACGACACCAAATTAATGACATCGCGGTTCTTCAGAAGGTAGGAACCGATAATGCCAGTGCGTACCGAAGCACGACCAACAATTCGATCCCGAAATTCAACTACGAGCTTTTTAACTGCAACAACTTTAATATACGCTATTGGAGCTGGAATTACCGCGGCTGCTGGCACCAGACTTGCCCTCCAA
+
@D?BDIHIEEEHHEHIGCHHHI?H@GHHHFHHIIIHHHIGIIIGHIIGICHCGFGHI?FFEGGCCCGH?FHEHGGEH@@FCFFHHEEHEHC@@GHHHHHHHFGFHHHHHHIIHHECGHFGHHHIHFEGHHHIHHIHHEHECIIIIIIEFHHHGHEHGIHHFHGIIIHIHHEGHIIHIIIIIIHGHIIHHHIIIIIIIIHIIHHHHIIIIIHIHHFIIIIHIIIHGHHHHIIIHHHGIIHHHFD<IIHDECHHHHF?HIHHEHIIHFIIIHHIHHHFIHHIHIHIIIIIIIIIHHEFHHHCHIIIIIGIIHGIIIIIIIIHHHHFHIIIIIHHHIIIIIIIDADDD
@HISEQ:969:HM2KJBCX2:2:1102:14043:10895 2:N:0:ACTATGCA
GCCCAAGTTCACCCCAACTATCCCTATTAATCATTACGTCGATCTTAGAAACCAACAAAATAAGATCAAACGTCCTATTTCATTATTCCATGCTAATGTATTCAAGCGAATGCCTGCTTTAAACACTCTAATTTTTTCAAAGTAACAGTCCTGATTTCCCACGACACCAAATTAATGACATCGTGGTTCGTCAGAAGGGAGAAACCGACAGGGCCAGTACACACCAGAGGCGCGACCGACCCGTCGATCCCGAAATTCAACTACGAGCTTTTTAACTGCAACAACTTTAATATACGCTATTGGAGCTGGAATTACCGCGGCTGCTGGCACCAGACTTGCCCTCCAA
+
DDDDDIIIIIIIIIIIIIIIIIIIIHIIHIIIIIIIIIIIIIIHIIIIIIIIIIIIFEHIIIGHIIIIIGIHIHHIIIHIIIIIIHIIIIIGIIIIIIIIIHHIIHHHIIIIIIIIIIIIIIIIHIIIIIIIIIIIIIIIIIIIIIIIHHIHHHHHIIIHHHHHIIIIIIIHIIIHFHIIIIIIIIIIIIIIIIIIIIIIHHIHIIIIIIIHIIIIIIIIIIIIIIIIIIIIIIIIIIHIGIIHGIIIIIIIIIIIIIIIIIIIIIIIIIIIIIIIIIIIIIIIIIIIIIIIIHIIIIIIIIIIIIIIIIIIIIIHIIIIIIIIIIIIIIIIIIIIIIIIIDDDDD
@HISEQ:969:HM2KJBCX2:2:1102:1955:10551 2:N:0:ACTATGCA
GCCCAAGTTCACCCCAACTATCCCTATTAATCATTACGTCAATCCTAGAAACCAACAAAATAGGATCGAACGTCCTATTTCATTATTCCATGCTAATGTATTCAAGCGTTAGCCTGCTTTAAACACTCTAATTTTTTCAAAGTAACAGTCCTGTTCCCCTGCAACACCAAATTAATGACATTACAGTTCTTCAGAAAGGAGGAATCAGCGAAGCCAGTGCATACCAGTGGCACGACCAACCTGCTGACCCCGAAATTCAACTACGAGCTTTTTAACTGCAACAACTTTAATATACGCTATTGGAGCTGGAATTACCGCGGCTGCTGGCACCAGACTTGCCCTCCAA
+
ADCDDIIIIIIIIIIGHIIIHIHHIIIIIIIIIIIIIIIHIIIHIIIIIIIIIIIIHIIIIIHIIIIIIIIIIIGHHIHGIIIIIIIHHHIIEHHIIIIHIGHIHHHHIHHHIIHHHFHHHIIHHHIHHHIHHEGHHHIIIIHHIHIIIIHHHHCCIIIIGIIIIIFHIIHHHIIIIIHHHIIIIIIHEIIIHIIIIIIHIIIIHIIIIIHIIIGIIIIHIIIIIHIIHHHIIHECEHHHHFGC<EHHIIIIIHHIIHIIIIIIIIIHHIIGIIIIIHIIIIIIIIFHIIIIIIIIIHIHHIHFIIIIIIIIHIIIIHIIIIIIIIIIGIIIIIHIIIIIIADDDD
@HISEQ:969:HM2KJBCX2:2:1102:4217:11793 2:N:0:ACTATGCA
GCCCAAGTTCACCCCAACTATCCCTATTAATCATTACGTCGATCCTAGAAACCAACAAAATAGAATCAAACGTCCTATTTCATTATTCCATGCTAATGTATTCAAGCGCGAGCCTGCTTTAAACACTCTAATTTTTTCAAAGTAACAGTCCTGATTTCCCACGACACCAAATTAATGACATCGTGGTTCGTCAGAAGGTAGGAATCAATTTGACCAGTACGTACCGAGGCACGACCGATCAACTGATCCCGAAATTCAACTACGAGCTTTTTAACTGCAACAACTTTAATATACGCTATTGGAGCTGGAATTACCGCGGCTGCTGGCACCAGACTTGCCCTCCAA
+
DDDDDIIIIIIIIIIIIIIIIIIIIIIIIIIIIIIIIIIIIIIIIIIIHIIIIIHHHHHIIHHHIIIIIHHIHHIIIIIHIIIIIIIHHIIIIIHHHHIIIIIIHIIIIIHIIHIHIIIIIIIIIIIHIIIIIIIIIIIIIIIIIIIIIIIIIIIIIIIIIIIIIIIIIIIIIIHIIIIIIIIIIIIIIIIIIIIIIIIIIIIIIIIIIIIIHIIIIIIIIIIIIIIIIIIIIIIIIIIIIIHGIIIIIIIIIIIIIIIIIIIIIIIIIIIIIIIIIIIIIIIIIIIIIIIIIIIIIIIIIIIIIIIIIIIIIIIIIIIIIIIIIIIIIIIIIIIIIIIIDDDDD
@HISEQ:969:HM2KJBCX2:2:1102:12738:13067 2:N:0:ACTATGCA
GCCCAAGTTCACCCCAACTATCCCTATTAATCATTACGTCAATCCTAGAAACCAACAAAATAGGATCGAACGTCCTATTTCATTATTCCATGCTAATGTATTCAAGCGTTAGCCTGCTTTAAACACTCTAATTTTTTCAAAGTAACAGTCCTGTTTCCCTGCAACACCAAATTAATGACATTACAGTTCTTCAGAAAGGAGGAATCAGCGAAGCCAGTACATACCAGTGGCACGACCAACCTGCTGACCCCGAAATTCAACTACGAGCTTTTTAACTGCAACAACTTTAATATACGCTATTGGAGCTGGAATTACCGCGGCTGCTGGCACCAGACTTGCCCTCCAA
+
DDDDDIIIIIIIIIIIIIIIIIGIIIIIIIIIIIIIIIHIIIIIIIIIIIIIIHIIHIIIIIHIIIIIHIIIIIIIIIIIIIIIIIIIIIIIIIIIIIIIIIIIIIIIIIIIIIIIIIHIIIIIIIIHIIIHIIIIHHIIIIIIIIIIIIIIIIIIIIIIIIIIIIIIIIIIIIIIIIIIIIIIIIIIIIIIIIIIIIIIIIIIIIIIIIIIIIIIIIIIIIIIIIIIIHIIIIIIIIIIIIIIHIIIIIIIIIIIIIIIIHIIIIIIIIIIIIIIIIIIIIIIIIIIIIIIIIIIIIIIIIIIIIIIIIIIIIIIIIIIIIIIIIIIIIIHIIIIIIIIIDDDDD
@HISEQ:969:HM2KJBCX2:2:1102:7741:12351 2:N:0:ACTATGCA
GCCCAAGTTCACCCAACTATCCCTATTAATCATTACGGTGATCCTAGAAACCAACGAAATAGAATCAGTCCGTCCTATTTCATTATTCCATGCTAATGTATTCAGACGTTAGCCTGCTTTAAACACTCTAATTTTTTCAAAGTAACAGTCCTGATTTCCCATCACACCAAATAAATGGCATGAAAGTTCCTCAGAAGGTAGAGATTTATCTCACCAGTACAGACAATTAAGCCTGACCAATGGGTAAACCCCGAAGTTCAACTACGAGCTTTTTAACTGCAACAACTTTAATATACGCTATTGGAGCTGGAATTACCGCGGCTGCTGGCACCAGACTTGCCCTCCAA
+
DDDDDIIIIIIIIIIIIIIIIIIIIIIIIIIIIIIIIIIIGIIIIIIIIIIIIIIIHIIIHIHIIIIHIIGHHIIIIIIIIIIIIIIHGIIIIIIIHHHIIIIIIIIIIIIIIIIIIIIIIIIIIIIIIIHIIIIIIIIIIIIIIIIIHIIIIIIIIIIIIIIIIIIIIIIIIIIIIIIIIIIIHIIIIIIHIIIIIIIIIIIIIIIIIIIIIIIIIIIIIIIIIIIIIIIIIIIIIIIIIIIHIEIGIIIIIIIIIIIIIIIIIIIIIHIIIIIIIIIIIIIIIIIIIIIIIIIIIIIIIIIIIIIIIIIIIIIIIIIIIIIIIIIIIIIIIIIIIIIIIIDDDDD
@HISEQ:969:HM2KJBCX2:2:1102:3704:13866 2:N:0:ACTATGCA
GCCCAAGTTCACCCCAACTATCCCTATTAATCATTACGTCAATCCTAGAAACCAACAAAATAGGATCGAAAGTCCTATTTCATTATTCCATGCTAATGTATTCAAGCGTTAGCCTGCTTTAAACACTCTAATTTTTTCAAAGTAACAGTCCTGTTCCCCTGCAACACCAAATTAATGACATTACCGTTCTTCAGAAAGGAGGAATCAGCGAAGCCAGTGCATACCAGTGGCACGACCAACCTGCTGGCCCCGAAATTCAACTACGGGCTTTTTAACTGCAACAACTTTAATATACGCTATTGGAGCTGGAATTACCGCGGCTGCTGGCACCAGACTTGCCCTCCAA
+
0D@0<CG<<C@<<CCEHFHH1<@F11D1<F@<C?CGGE@G@01<<1DCF1<<<@DCE@GGHH1F?1FHEGE<C11<<<1<1DCE@C1<1<1<11<FH?HHF<?@CCHFE0GGE@111@G8<@<@<H@1<C@FEADF<CFEH@GEHED1<F9C6FEHGHHECHGHHF1C0C?HCDE00/FC8@//#D<</:F0CCCFHFHH0EEH:<7</:<C01<DG6<00A/#<+A1<6EB?@D'<DG/<111<---DC<<1<<1<11E@<</1110<EHG??C<EIHHGHGGFHG@HH@E<CDEFFHHHEHGHCFHC<HECF<?DDEG?HHG@HGC<HHG<<C1CECC<A@@@?
@HISEQ:969:HM2KJBCX2:2:1102:8152:13104 2:N:0:ACTATGCA
GCCCAAGTTCACCCCAACTATCCCTATTAATCATTACGTCAATCCTAGAAACCAACAAAATAGGATCGAACGTCCTATTTCATTATTCCATGCTAATGTATTCAAGCGTTAGCCTGCTTTAAACACTCTAATTTTTTCAAAGTAACAGTCCTGTTTCCCTGCAACACCAAATTAATGGCATTACAGTTCTTCAGAAAGGAGGAATCAGCGAAGCCAGTGCATACCAGTGGCACGACCAACCTGCTGACCCCGAAATTCAACTACGAGCTTTTTAACTGCAACAACTTTAATATACGCTATTGGAGCTGGAATTACCGCGGCTGCTGGCACCAGACTTGCCCTCCAA
+
DDDDDHI1DGH?HCH=GEHHIIG1<GHEHHIG?FCEGCGHHHHIEHHCCGFHHIIGC1DFCHHHH@EHEHII<CCEHI?FHHIIIIIHIHICHIIHIIHEHHEHIHHIIHIHHHHECHIIIGHIIHHHEEC<HHH?EHIIHEFHHHHHHHIHHHGHHHIHHHHIE?EHEHHHIHFHHHHFHHIIEGHHHGIHIIIIHGCHE@HFFHFIHIIHHHGHIHHHEECHHEHIGHHGHHHDDHHHHECCGHHHCCIGIIIIGHHHHEIHHHHHC?HHHHEHHCHCHIIHHC1CCHEHHIHGHIIIHIGIHIIHFHIHHIHC<IHGFC11HGIHHHHCHGEHCGHHFBBDD@
@HISEQ:969:HM2KJBCX2:2:1102:8922:14679 2:N:0:ACTATGCA
GCCCAAGTTCACCCCAACTATCCCTATTAATCATTACGGTGGTCCTAGACCAACAAAATAGAACCAACGTCCTATTCTATTATTCCATGCTAATCTATTCAAGCAAAAGCCCGCTTTAAACACTCTAATTTTTTCAAGGTAATGGTCCTGGTTCCCCGACACACCCAATAAAGGGCATACCGGCTCACCAGAAGGATAGACCCGACAACAGACAGTACTCGCCAGAGACGGACCGCCCGGTCAGGCCTAAAATTCAACTACGAGCTTTTTAACTGCAACAACTTTAATATACGCTATTGGAGCTGGAATTACCGCGGCTGCTGGCACCAGACTTGCCCTCCAA
+
BDDDDIIIIIIIIIIIIIIIIIIIIIIIIIIIIIIIIIIIIIIIIIIIIHHIIIIIHIIIIIIHIIIIIIIHIHIIHHIIIIIIIIIHHIIIIIHIIIIHIIIIIIIIIHIIIHHHIIIIIIIIIIIIIIIIIIIIIIIIIIIIIIIIHIHHHIIHIIIIIHIHIIIHIIHIIIIIIIIIIIIIIIIIIIIIIIIIIIIIIIIIIHIHHIIIIIIIIIIIIIIIIIIIIIIIIIIIIIIIIHIIIIIIIIIIIIIIIIIHIIIIIIIIIIIIIIIIIIIIIIIIIIIIIIHIIIHHGHIIIIIIIIIIIIIIIIIIIIIIIIIIIIIIIIIIIIIIIIDDDDD
@HISEQ:969:HM2KJBCX2:2:1102:1760:14537 2:N:0:ACTATGCA
GCCCAAGTTCACCCCAACTATCCCTATTAATCATTACGTCAATCCTAGAAACCAACAAAATAGGATCGAACGTCCTATTTCATTATTCCATGCTAATGTATTCAAGCGTTAGCTTGCTTTAAACACTCTAATTTTTTCAAAGTAACAGTCCAAATTCCCCGCAACACCAAATTAATGGCATTACGGCTCATCAGGAAGGAGGAATCAGTGAGACCAGTACATACCAGAGGCATGACCAACCTACTAACCCCGAAATTCAACTACGAGCTTTTTAACTGCAACAACTTTAATATACGCTATTGGAGCTGGAATTACCGCGGCTGCTGGCACCAGACTTGCCCTCCAA
+
@?B@BIHFHHIIIHIHIIEEEHIIIIIIHIIIHIIHGHEHIIIHIIICHHIIHHIIIHHHHIC@ECFHHHIHCEEGHGIEHHHHGHIIHIEHHHGHEHIIHGIIHIHHHIHIIGIHHHHCGHHIHHGHHFHHHHF@HIIIIHIIIIHIHHIHHIIIIIIIGHIIHHHIIIIHHIHHIHIHHIIHHIIGIHIHIIIIIHIHIIIIIII<III<IIIIIIIIIIIIHH2IHHIIIIIIIIIHIIHGFIHHIIIIIIIHIIIIIIIIIHIHGIIIIIIHIIIIIIIIIIIIIIIIIIIIIIIIIIIIIIIIIIIIIIIIIIIIIIIIHIHIIIIIIIIIIIIIIDDDDB
@HISEQ:969:HM2KJBCX2:2:1102:13447:14405 2:N:0:ACTATGCA
GCCCAAGTTCACCCCAACTATCCCTATTAATCATTACGTCAATCCTAGAAACCAACAAAATAGGATCAAACGTCCTATTTCATTATTCCATGCTAATGTATTCAAGCGTTAGCCTGCTTTAAACACTCTAATTTTTTCAAAGTAACAGTCCTGTTTCCCTGCAACACCAAATTAATGACATTACAGTTCTTCAAGAAGGAGGAACCAGTAAAGCCAGTACATACCAGAGGCACGACCAACCTACTAATCCCGAAATTCAACTACGAGCTTTTTAACTGCAACAACTTTAATATACGCTATTGGAGCTGGAATTACCGCGGCTGCTGGCACCAGACTTGCCCTCCAA
+
DDDDDIIIIIIIHIIIIIIIIIIIIIIIIIIIIIIHIIHEEHHIIIHIHIGEHIHIIIHGHHHHIIIIIIIIIHIIIIIIIIIIIIIGIHHHHHHFHHIIIIIIIIHHIIIIHIIIIIIIIHHHGHIHIIIIIIIIIIIHIIIIIIIIIIIIIIIIIIIHIIIIIHIHIHHGHIHHIIIIIIIIIIIIIIIIIIIIIIIIIIIIIIIIIIIIIHIIIIIIIIIIIIIIIHIIIIHIIIIIIIHHHIIHIIIIIIIIIIIIIHIIIIIIIIIIIIIIIIIIIIIHG?IIIIIIIIIIIIIHHIIIIIIIIIIIIIIIIIIIIIIIIIIIIIIIIIIIIIIIIDDDDD
@HISEQ:969:HM2KJBCX2:2:1102:15061:15455 2:N:0:ACTATGCA
GCCCAAGTTCACCCCAACTATCCCTATTAATCATTACGTTGATCCTAGAAACCAACAAAATAGAATCGAACGTCCTATTTCATTATTCCATGCTAATGTATTCAAGCGCGTGCCTGCTTTAAACACTCTAATTTTTTCAAAGTAACAGTCCTGACTCCCCACAACATCAAATTAATGACATCATGATTCATCAGAAGGGAGAAATCAATGACATTAGTACGTACCGAAGGCACGACCGACGTATTGATCCCGAAATTCAACTACGAGCTTTTTAACTGCAACAACTTTAATATACGCTATTGGAGCTGGAATTACCGCGGCTGCTGGCACCAGACTTGCCCTCCAA
+
CDDDDIIIIIIIIIIIIIIIIIIIIIIIIIIIIIIIIIIIHIIIIIIIIIIIIIIIIEHIIIIIIIIIIIIIIIIHIIIIIHHIIIIIHHIIIHHEEHIIIHHIHHIHIIIIIHIIIIHIIGHHEHHHHIHIIIHIIHIIHHIIHHHHHHIIIIIIIIIIIIIIIHIIIIIIIIIHIHGIIHIIIIHIIIIIIHIIHHGIIIIIIIIIIIIIIIIIIIIIIIIIIIIIIIIIIIHIIHIIIIIIIGIHIIIIIIIIIIIIHIIIIIIIHIIIIIIIIIIIIIIHIIIIIIIIIHIIIIIIIIIIIIIIIIIIIIIIIIIIIIIIIIIIIIIIIIIIIIIIIDDDDD
@HISEQ:969:HM2KJBCX2:2:1102:15694:15340 2:N:0:ACTATGCA
GCCCAAGTTCACCCCAACTATCCCTATTAATCATTACGGTGGTCCTAGACCAACAAAATAGAACCAACGTCCTATTTTATTATTCCATGCTAATGTATTCGAGCAAAAATGCCTGCTTTAAACACTCTAATTTTTTCAAGGTAAAGGTCCTGGATCCGCAAGACACCCAATAAAGGACATCAAGTTTCTCCAGAAGGTGAGAAATCAACAGTAACAGTTCATACCCCTTAAGGCATGACCATCACGTCAATCCCGAAATTCAACTACGAGCTTTTTAACTGCAACAACTTTAATATACGCTATTGGAGCTGGAATTACCGCGGCTGCTGGCACCAGACTTGCCCTCCAA
+
BD@DBEHHEHE@HEHHFHHEIIIFHH1FGHIHFEHHHEDFEHHHFHHFCEFC@E1F??HFFFHHHIHHIHIFGEGCEEEGHCGHCHHH?H?HHHIIGHFGIH@CGHHIHIIHHHEHHHHHHHHHHHHEGHHFHHHHFCIIIHHHFHEGGHHIIHECGGIIHHCHGHGIHHIIHHFHHHEFHHHEHEGHHHHGIHIHIIIIIIIIIGHIHHHEGHGDCHEHD6IHIIHIHIHIIHHHHIIHIHIHIIHDIIIHDHHIHHEHIHEEEHHCHHIIIIIHHHIIIIIIIIIIIHHIIIHIIIIIHIIIIHIHHIIHHIIIIIHHIIIIIIIIIIIHHIIIIIIIIIIIDBBAA
@HISEQ:969:HM2KJBCX2:2:1102:21041:15915 2:N:0:ACTATGCA
GCCCAAGTTCACCCCAACTATCCCTATTAATCATTACGTCAATCCTAGAAACCAACAAAATAGGATCAAACGTCCTATTTCATTATTCCATGCTAATGTATTCAAGCGTTAGCCTGCTTTAAACACTCTAATTTTTTCAAAGTAACAGTCCTGTTTCCCTGCAACACCAAATTAATGACATTACAGTTCTTCAAGAAGGAGGAACCAGTAAAGCCAGTACATACCAGAGGCACGACCAACTTACTAATCCCGAAATTCAACTACGAGCTTTTTAACTGCAACAACTTTAATATACGCTATTGGAGCTGGAATTACCGCGGCTGCTGGCACCAGACTTGCCCTCCAA
+
DDDDBIHHFHHIHIIHII?@?FHH?FCGHH?FFEHHHECEHHHIGHCCCFHHGHHHIHIHHHIFHHHHFHCE1C<GHG@GEHECGFFGHIGEF1<C1@GD@@@G=DCGGHIHHHHGIIHCFHHEHIGGHHHHH@EHIHFHHIHHHHHHFHHGGHGGHIIIHHHHGGEHEGHEHHIHHGHEH:HHFEI;IIIIIIIIIIIHIIHHHIIHFHIHHGHHIIIHHEFHHHIIIHIHIHEHHHFIFFHGFIIFFHHHEEEHFIHHHEFHHHHHEIIIHGDHHHIIIIIHHIHHHFHGHHHIHHHHHIHHIIIIIHIIIIIIIIIIIIIIIIIHHIHHGGIIIIIIHDDDDD
@HISEQ:969:HM2KJBCX2:2:1102:1376:16213 2:N:0:ACTATGCA
GCCCAAGTTCACCCCAACTATCCCTATTAATCATTACGTCAATCCTAGAAACCAACAAAATAGGATCAAACGTCCTATTTCATTATTCCATGCTAATGTATTCAAGCGTTAGCCTGCTTTAAACACTCTAATTTTTTCAAAGTAACAGTCCTGTTTCCCTGCAACACCAAATTAATGACATTACAGTTCTTCAAGAAGGAGGAACCAGTAAAGCCAGTACATACCAGAGGCACGACCAACTTACTAATCCCGAAATTCAACTACGAGCTTTTTAACTGCAACAACTTTAATATACGCTATTGGAGCTGGAATTACCGCGGCTGCTGGCACCAGACTTGCCCTCCAA
+
DDDDDIIIIHIIIIIIIIIIIIIIIIIIIIIIIIIIIIIIIIIIIIIIIIIIIIIIIIIHHHGHHGIIGIIIHIIIHIIIIIIIIIIHHIIGIGIIIIIHIIIIIHIIIIHHIIIIIIIIIIIHIIHIIIIIIIIIIIIIHIIIIIIIIIIIIIIIIIIIIIIIHHIIIIIIIIIIIIIIIIIIIIIIIIIIIIIIIIIIIIIHIIIIIIIIIIIIIIIIIIIIIIIIIIIIIIIIIIHIIIHHDIIIIIIIIIIIIIIIIIHIIIIIIIIIIIIIIIIIIIIIIIIIIIIIIIIIIIIIIIIIIIIIIIIIIIIIIIIIIIIIIHG1IIIIIIIIIIIIIDDDDD
@HISEQ:969:HM2KJBCX2:2:1102:14230:16030 2:N:0:ACTATGCA
GCCCAAGTTCACCCCAACTATCCCTATTAATCATTACGGTGATCCTAGAAACCAACAAAATAGAACCATGCCGTCCTATTCTATTATTCCATGCTAATGTATTCGAGCAAAAATGCCTGCTTTAAACACTCTAATTTTTTCAAGGTAAAGGTCCTGGATCCGCAAGACACCCAATTAAGGACATCAAGTTTCTCCAGAAGGTGAGAAATCAACAGCGACAGTTCATACCCCTTAAGGCATGACCATCACGTCAATCCCGAAATTCAACTACGAGCTTTTTAACTGCAACAACTTTAATATACGCTATTGGAGCTGGAATTACCGCGGCTGCTGGCACCAGACTTGCCCTCCAA
+
DDDDDIHHII?GEHHIIIIIIIIHHHHIIHIHIHHHIIGHIHIIHHIHGIIIIIGE1@G?HHFEHHIIHGIFDEH/<EHHHGHHIEGHEEEHIEEIIIHHHEHGHHHHIIIIIHIHHFIHHIHIIIIHIIIIHIHHHIIHHHIIIIIFHHIIIIIHDGHIGIHHIIIHIHHHFHGIIIGIIIHHIIIIIHHIHHHHIHIIIIIIHIIHHEIIIHIHHHHHHHHIIIHDIIIIHHHEHGHHIHIIIIHEIHHFGIIHHHGHHIHHHFCHIHHGFHIIIIHIHGIIIIIIIIIIIIIIIIIIHIIIIHIIHIIIIIIIIHHIIIIIIIIIHGHIGIIIIIIIIHIIIIIIDDDDD
@HISEQ:969:HM2KJBCX2:2:1102:19114:15213 2:N:0:ACTATGCA
GCCCAAGTTCACCCAACTATCCCTATTAATCATTACGTCAATCCTAGAAACCAACAAAATAGGATCGAACGTCCTATTTCATTATTCCATGCTAATGTATTCAAGCGTTAGCTTGCTTTAAACACTCTAATTTTTTCAAAGTAACAGTCCAAATTCCCCGCAACACCAAATTAATGGCATTACGGATCATCAGGAAGGAGGAATCAGTGAGACCAGTACATACCAGAGGCATGACCAATCTACTAACCCCGAAATTCAACTACGAGCTTTTTAACTGCAACAACTTTAATATACGCTATTGGAGCTGGAATTACCGCGGCTGCTGGCACCAGACTTGCCCTCCAA
+
DCDCDIIIIIIIHIIGHIIIIIHIHHHIIIIIIIIIIIHIIIHIIHIIIIIIIIHIIGIIIIIHHHHHHHIHIGHIIHHFHHIIIHHHIIIIIIHIIIIIIIIIHIIIHHIIIIIIIIIIHIGHIIIHIIIIHHIIIIIIHHHIIIHIIGIHIIIHIIHHIIIIIIIHIHIIHHIHFIHHIIIHHIHIHIIIIIIIIIHHIIHHIIIIIHIHHCGHIIIIIIIHHIHFEIHIHIIIIIHIHHHHHIIHIIIIIIHIIIIIIIIIIHIIIIHIIIIIIIIIIIIIIHIIIIIIIIIIIIIIIIIIIIHHHIIIIIIIIIIIIIIHHHHIIIIIIIIIIIIIDDDDD
@HISEQ:969:HM2KJBCX2:2:1102:20517:15820 2:N:0:ACTATGCA
GCCCAAGTTCACCCCAACTATCCCTATTAATCATTACGTCAATCCTAGAAACCAACAAAATAGGATCGAACGTCCTATTTCATTATTCCATGCTAATGTATTCAAGCGTTAGCCTGCTTTAAACACTCTAATTTTTTCAAAGTAACAGTCCTGTTTCCCTGCAACACCAAATTAATGACATTACAGTTCTTCAAGAAGGAGGAATCAGTAAAGCCAGTACACACCATTGGCACGACCAACCTACTGACCCCGAAATTCAACTACGAGCTTTTTAACTGCAACAACTTTAATATACGCTATTGGAGCTGGAATTACCGCGGCTGCTGGCACCAGACTTGCCCTCCAA
+
DDDCDIIIIIHHIIIIIIIIIHHIIIIIIIIIIIIIIIIIIIIIIIIIIIIIIGIIIIIIIIHIIIIHIIIIHIIIIIIIIIIIIIIHIHHHIIIHHHIIIIIFIGHHIIIIIIIIIIIHIHHGGEHHIIHIIIIHIHIIIHIIIHHGHHGIIHIIIIIIIHHHHHHIIIIHIIHHIIIIHHIIIHHHIIIIIIIIIHHIIIIIHIHHIHIIIIIIIIIIIGIIIIIIIIIIIIIIIHGIIIHGCIHIIIIHIIIHIIIIIIIHIIIIIIIIIIIIIIIIIIIIIIHIIIHIIIIIIIIHGIIIIIIIIIIIIIIIIIIIIIIIIIIIIIIIIIIIIIIIIDDDDD
@HISEQ:969:HM2KJBCX2:2:1102:14301:16284 2:N:0:ACTATGCA
GCCCAAGTTCACCCCAACTATCCCTATTAATCATTACGTCAATCCTAGAAACCAACAAAATAGGATCGAACGTCCTATTTCATTATTCCATGCTAATGTATTCAAGCGTTAGCCTGCTTTAAACACTCTAATTTTTTCAAAGTAACAGTCCTGTTTCCCTGCAACACCAAATTAATGACATTACAGTTCTTCAGAAAGGAGGAATCAGCGAAGCCAGTACATACCAGTGGCACGACCAACCTGCTGACCCCGAAATTCAACTACGAGCTTTTTAACTGCAACAACTTTAATATACGCTATTGGAGCTGGAATTACCGCGGCTGCTGGCACCAGACTTGCCCTCCAA
+
@0<DBCFHHIEHGHHIHIC<<<<CCFCF<CCD<GECGHGFC0F<CH<C<CHE1<D@CDC1<1<?E?HIIH</<<D0<<C@CHHFGE@<<11<<11<FH@G1<111<<ECDCC1F<6GH?HACE@BFAADB<HEG<GHGH?F8<@C@FGHGGEHFHEHHFDHHGEE?@HF<EDGHDCF@F<IHFC<<</FCHEGFFEHHEHHCC<0<=E/0CACGFHHBDFF1<1CEE@E@@CHF<?EGHEEHGC<BHDC<HC<CF@G<@GCDHEHEHHEHEF<EFFCCC1CFGCC<CD1CHD<EDGC@@EEGHGH?EIIHHECE</CCIIHHEC@HECCHG<<<<<1DHG@B?D@@
@HISEQ:969:HM2KJBCX2:2:1102:18661:16612 2:N:0:ACTATGCA
GCCCAAGTTCACCCCAACTATCCCTATTAATCATTACGTCAATCCTAGAAACCAACAAAATAGGATCAACGTCCTATTTCATTATTCCATGCTAATGTATTCAAGCGCGAGCCTGCTTTAAACACTCTAATTTTTTCAAAGTAACAGTCCTGATTCCCCACCACACCAAATTAATGACATGATGGTTCGTCAGAAGGTAGAAATCAGTAACACCAGTACGTACCGAAGGCACGACCAGCGTACTAATCCCGAAATTCAACTACGAGCTTTTTAACTGCAACAACTTTAATATACGCTATTGGAGCTGGAATTACCGCGGCTGCTGGCACCAGACTTGCCCTCCAA
+
DDDDDIIIIIIIHIIIHIIIIIIIIIIIIIIIIIIIIIIIIIIIHIIIIIIIIIIIGHHIIIIHIIIIIFHHHHIIIIIIIIHIHEHHIHGIIIIIIIIIIIIIIIIIIIIIIHHIIIIIIHIIIIIIIIIIIIIIIHIIIIIIHHHHIIIIIIIIIIIIIIIIIIIIIIIIIIIIIIIIIIIIIHIIIIIIIIIIIIIIIIIIIIIIIIIIIIIIHIIIIIIIIIIIIIIIIIIIIIIIIIIHIIIIIIIIIIIHIHIIIHIIHIIIIIIIIHIIIIIIIIIIIIIIIIIIHIHHHIIIIIIIIIIIIIIHIIIIIIIIIIIIIIIIIIIIIIIIIIIIDDDDD
@HISEQ:969:HM2KJBCX2:2:1102:7187:16256 2:N:0:ACTATGCA
GCCCAAGTTCACCCCAACTATCCCTATTAATCATTACGTCAATCCTAGAAACCAACAAAATAGGATCGAACGTCCTATTTCATTATTCCATGCTAATGTATTCAAGCGTTAGCCTGCTTTAAACACTCTAATTTTTTCAAAGTAACAGTCCTGTTTCCCTGCAACACCAAATTAATGACATTACAGTTCTTCAAGAAGGAGGAATCAGTAAAGCCAGTACACACCATTGGCACGACCAACCTACTGACCCCGAAATTCAACTACGAGCTTTTTAACTGCAACAACTTTAATATACGCTATTGGAGCTGGAATTACCGCGGCTGCTGGCACCAGACTTGCCCTCCAA
+
DDDDDIIIIIIIIIIIIIIIIIIIIIIIIIIIIIIIIIIIIHIIIIHHIHIIIIIIIIIIIHHHHIIIIIIIHIIIIIIIIIIIIIIIHIIIHIIIIIIIIIIIIIIIIIIHIIIIIIIIIIIIIIIHIIIIIHIHIIIIIIHIIIIIIIIIIIIIIIIIHIIIIIIIIIHHIIIIIIIIIIIIIIIIIIIIIIIIIHIIIIIIIIIIIIIIIIIIIIIIIIHIIIIIIIIIIIIIIIIIIIIHHIIIIIIIIIIIIIIIIIIIIIIIIIIIIIIIIIIIIIIIIIIIIIIIIIIIIIIHHIIIIIIIIIIIIIIIIIIIIIIIIIIIIIIIIIIIIIIIIDDDDD
@HISEQ:969:HM2KJBCX2:2:1102:5155:17720 2:N:0:ACTATGCA
GCCCAAGTTCACCCCAACTATCCCTATTAATCATTACGTCAATCCTAGAAACCAACAAAATAGGATCGAACGTCCTATTTCATTATTCCATGCTAATGTATTCAAGCGTTAGCCTGCTTTAAACACTCTAATTTTTTCAAAGTAACAGTCCTGTTTCCCTGCAACACCAAATTAATGACATTACAGTTCTTCAGAAAGGAGGAATCAGCGAAGCCAGTGCATACCAGTGGCACGACCAACCTGCTGACCCCGAAATTCAACTACGAGCTTTTTAACTGCAACAACTTTAATATACGCTATTGGAGCTGGAATTACCGCGGCTGCTGGCACCAGACTTGCCCTCCAA
+
DDDDDIIIIIIHIIIIIIIIIIIIIIIIIIIIIIIIIIIIIIIIIIIIIIIIIIIIIHIIIIIIHIIIIIIIHIIIIIIIIGIIIIIIIIIIIIIIIIIIIIHIIIIIHIIIIIIIIIIIIIIIIIIIIIIIIIIIIIIIIIIIIIIIIIIIIIIIIIIIIIIIIIIIIIIIIIIIIIIIIIIIIIIIIIIIIIIIIIIIIIIIIIIIIIIIIIIIIIIIIIIIIIIIIIIIIIIIIIIIIIIHEIIIIIIIIIIIIIIIIIIIIIIIIIIIIIIIIIIIIIIIIIIIIIIIIIIIIIIIIIIIIIIIIIIIIIIIIIIIIIIIIIIIIIIIIIIIIIIIIDDDDD
@HISEQ:969:HM2KJBCX2:2:1102:12006:17939 2:N:0:ACTATGCA
GCCCAAGTTCACCCCAACTATCCCTATTAATCATTACGTTGATCCTAGAAACCAACAAAATAGAATCGAACGTCCTATTTCATTATTCCATGCTAATGTATTCAAGCGCGTGCCTGCTTTAAACACTCTAATTTTTTCAAAGTAACAGTCCTGACTCCCCACAACATCAAATTAATGACATCATGATTCATCAGAAGGGAGAAATCAATGACATTAGTACGTACCGAAGGCACGACCGACGTATTGATCCCGAAATTCAACTACGAGCTTTTTAACTGCAACAACTTTAATATACGCTATTGGAGCTGGAATTACCGCGGCTGCTGGCACCAGACTTGCCCTCCAA
+
DCDDDIIIIIIIIIIIHIIIIIIIIIIIIHIIIIIIIIIIIHIIIIHIIIIIIIIIIIIIIIHIIIIIIIIIIIIIIIIIIIIIIHIIIIIIIIIIIIIGIHHIIIIHIIIIIIIIIIIIIIIIIIIIIIIIIIIIHIIIHIIIIIIIIIIEIHHEIIIIIIIIIIIIIIIIIIIIIIIIIIIIIIIIIIIGIIIIIIIIIIIIIIIIIIIIIHIIIIIIIIIHIIIIIIIIIIIIIIIIIIIHDIIIIIIIIIIIIIIIIHHIIIIIIIIIIHGIIIIIIHIHIIIIIIIIIIIIIIIIIIIIIIIIIIIIIIIIIIIIIIIIIIIIIIIIIIIIIIIIIDDDDD
@HISEQ:969:HM2KJBCX2:2:1102:4067:19003 2:N:0:ACTATGCA
GCCCAAGTTCACCCCAACTATCCCTATTAATCATTACGTCAATCCTAGAAACCAACAAAATAGGATCAACGTCCTATTTCATTATTCCATGCTAATGTATTCAAGCGCGAGCCTGCTTTAAACACTCTAATTTTTTCAAAGTAACAGTCCTGATTCCCCACCACACCAAATTAATGACATGATGGTTCGTCAGAAGGTAGAAATCAGTAACACCAGTACGTACCGAAGGCACGACCAGCGTACTAATCCCGAAATTCAACTACGAGCTTTTTAACTGCAACAACTTTAATATACGCTATTGGAGCTGGAATTACCGCGGCTGCTGGCACCAGACTTGCCCTCCAA
+
DDDDDIIIIIIIIIIIIIIIIIIIIIIIIIIIIIIIIIIIHHIIIIIIIIIIIIIIHIIIHHHHHIIHIIHHHHIIIIIIIIHIIGIHHIIHIEHIIIIIIIIIIIHHIGHHIIIIIGIIHIIIIIIIIIIIIIIIIIIIIIIIIIHIIIIIIIIIIIIIIIIIIIIIHIHIIIIIIIIIIIIIIIIIIIIIIIIIIIIIIIIIIIIIIIIIIIIIIIIIIIIIIIIIIIIIIIIHHIIIIIIHIIIIIIIIIIIIIIIIIIIIIIIIIIIIIIIIIIIIIIHIIIIIIIIIIIIIIIHHIIIIIIIIIIIIIIIIIIIIIIIIIIIIIIIIIIIIIIIIDDDDD
@HISEQ:969:HM2KJBCX2:2:1102:18975:18988 2:N:0:ACTATGCA
GCCCAAGTTCACCCCAACTATCCCTATTAATCATTACGTCAATCCTAGAAACCAACAAAATAGGATCAAACGTCCTATTTCATTATTCCATGCTAATGTATTCAAGCGTTAGCCTGCTTTAAACACTCTAATTTTTTCAAAGTAACAGTCCTGTTTCCCTGCAACACCAAATTAATGACATTACAGTTCTTCAAGAAGGAGGAACCAGTAAAGCCAGTACATACCAGAGGCACGACCAACTTACTAATCCCGAAATTCAACTACGAGCTTTTTAACTGCAACAACTTTAATATACGCTATTGGAGCTGGAATTACCGCGGCTGCTGGCACCAGACTTGCCCTCCAA
+
DCDDDIIIIGHHIIIIGIIIIIIIIIIIIIIHIIIIHHIIIIIIIIIIHIIIIIIIGEHFHIHHHIIIIFIIIHHIIHIIHIIIIHHIFHIIIIIIIHIHHIHHHHIIIIIIIIIIIHHHIIIIHHIIIIHHIIIIHHHIIIIIHIIIHHHIHHHIHHIHIIIIIIIIHIHIIIIIIIIHIIIIIIIIIIIIIIIIIIHIIIHHHIIHIIIIHHGGIHIHIIIIIIIHIIIIIIIIIHHHIIIHHIIHIIIIIIIIHIIIIIIIIHHIIHIHHHHIIIIIIIIIIHIGIIHHHHIIIHIHHIIIIIIHIHIIIIIIHIIIIHIIIIIIIIIIIIHIHIIIIDDDDB
@HISEQ:969:HM2KJBCX2:2:1102:16924:19137 2:N:0:ACTATGCA
GCCCAAGTTCACCCCAACTATCCCTATTAATCATTACGGTGATCCTAGAAACCAACGAAATAGAATCAGTCCGTCCTATTTCATTATTCCATGCTAATGTATTCAGACGATAGTCTGCTTTAAACACTCTAATTTTTTCAAAGTAACAGTCCTGATTTCCCATCACACCAAATAAATGGCATGAAAGTTCCTCAGAAGGTAGAGATCCATCTCACCAGTGCAGACAATTAAGCCTGACCAATGGGTAGACCCCGAGGTTCAACTACGAGCTTTTTAACTGCAACAACTTTAATATACGCTATTGGAGCTGGAATTACCGCGGCTGCTGGCACCAGACTTGCCCTCCAA
+
DCDDDIIIIIIIIIIHIIHIIIIIIIIHIIIIIIIIIHIIGHIIIIHHIIHHHIIIIEHEEHHHIHIIIIIIIIHEHIHHHIIIIIIIIIIHHHHHIHIIIHIHIHHHIIIHIIHIHIHIIIIIIHIIIIIIIHIIHHIIIHIIIIIIHFIHIIIHEHHGHGIIIIIIIIHIHHHIIIIIIHIHHIIIIIHIIIIHIIIIIIIIIIIIHIGIHIIIHIIIIIIHHHIIIIHHHIIHHHIHGHHHHHDHIIIHIIIIIIIIIGCIIIIHIIIIIIIIIIIIIHIIIIIIIIIIIHHHHIHIIIHIIIIIIIIGIIIIIIIHIIIIIIIIIIIIHHHHHIIIIIIDDDDD
@HISEQ:969:HM2KJBCX2:2:1102:13565:19349 2:N:0:ACTATGCA
GCCCAAGTTCACCCCAACTATCCCTATTAATCATTACGTCAATCCTAGAAACCAACAAAATAGGATCGAACGTCCTATTTCATTATTCCATGCTAATGTATTCAAGCGTTAGCCTGCTTTAAACACTCTAATTTTTTCAAAGTAACAGTCCTGTTTCCCTGCAACACCAAATTAATGGCATTACAGTTCTTCAGAAAGGAGGAATCAGCGAAGCCAGTGCATACCAGTGGCACGACCAACCTGCTGACCCCGAAATTCAACTACGAGCTTTTTAACTGCAACAACTTTAATATACGCTATTGGAGCTGGAATTACCGCGGCTGCTGGCACCAGACTTGCCCTCCAA
+
B?@BDCHHIIIIGCHHHIGIIIIGIIIIIIH@HHIIIIHHIHHG@HHGIIHHGHHIIIC1DGDG1CEHH1DHH?GEEHHIHHIHHHIIFHHE1FEEHHGHHHIHHHHHHIIHHIHIHIIIIHFHHGHIHHHHHHGHHIIHIIIIHHHHFHGHHHGHIIHIIIIIHHGHIHGHHHHIIIIHHHIIIIHGCIIIIIIIHIIIIIIIHIHIIIIIIIIIIHHIHIIIIIIHEFIIIIIIHHHIIIIHHIHHHHIIHHIIIIIIIIHHEC@HIIIIIHHIIIIHIHHIHGFIIIIIIIIIIHIIIIIIIIIIIIHHIIIIIIIIIIIIIIIIIIIIIIGIHCHIIDDDDD
@HISEQ:969:HM2KJBCX2:2:1102:13333:19796 2:N:0:ACTATGCA
GCCCAAGTTCACCCCAACTATCCCTATTAATCATTACGTCAATCCTAGAAACCAACAAAATAGGATCAAACGTCCTATTTCATTATTCCATGCTAATGTATTCAAGCGTTAGCCTGCTTTAAACACTCTAATTTTTTCAAAGTAACAGTCCTGTTTCCCTGCAACACCAAATTAATGACATTACAGTTCTTCAAGAAGGAGGAACCAGTAAAGCCAGTACATACCAGAGGCACGACCAACCTACTAATCCCGAAATTCAACTACGAGCTTTTTAACTGCAACAACTTTAATATACGCTATTGGAGCTGGAATTACCGCGGCTGCTGGCACCAGACTTGCCCTCCAA
+
DCDDDIIIIIHIIIIIIIIIIIIIIHIIIIIIIIIIIIIIIIIHIIIIIIIIIIIIIIIHIIHIIIIIIIIHIHIIIIIIIIIIIIIHHIIIIIHIIIIIIHIIIIIIIHIIIIIIIIIIIIIIIIIIIIHIIIIIIIIIIIIIIIIIIIIIIIIIIIIIIHIIIIIIIIIIIIIIIIIIIIIIIIIIIIIIIIIIIIIIIIIIIIIIIIIIIIHIIIIIIIIIIIIIIIIIIIIIIIIIIIIGHIHHIIIIIIIHHIIIIHHIIIIIIIIIIIIIIIIIIIIIIHIIIIIIIIIIIIIIIIIIIIIIIIIIIIIIIIIIIIIIIIIIIIIIIIIIIIIIIDDDDD
@HISEQ:969:HM2KJBCX2:2:1102:10585:19563 2:N:0:ACTATGCA
GCCCAAGTTCACCCCAACTATCCCTATTAATCATTACGTCAATCCTAGAAACCAACAAAATAGGATCAACGTCCTATTTCATTATTCCATGCTAATGTATTCAAGCGCGAGCCTGCTTTAAACACTCTAATTTTTTCAAAGTAACAGTCCTGATTCCCCACCACACCAAATGAATGACATGATGGTTCGTCAGAAGGTAGAAATCAGTAACACCAGTACGTACCGAAGGCACGACCAGCGTACTAATCCCGAAATTCAACTACGAGCTTTTTAACTGCAACAACTTTAATATACGCTATTGGAGCTGGAATTACCGCGGCTGCTGGCACCAGACTTGCCCTCCAA
+
DDDDDIIIIHIIIIIIIIIIIIIHHHIHIIGIIIIIIIIIIIIIIIIIIIHIIHHIHIIEHIHFHHHIHHHHGGHFIIIIHIIIIF@HHH@GHGIIIGHIHHHIHIHIIIHIIIHIHIIHIIIGEHHHIIIIIIIHIIIIIHIIIIIHIIIIIIHEHGEEHHIHHHIIGFHHHIHHHIHFIHHIIIH7IIIIIIIIIIHHHIIIHIHIIIIHIIIIHIIHIIIIIIIIIIHIHHHHIIHHIIIHIIIIIIIIHHIIIIIIIHIHIIIIIIIIIIIIIIIIIIIIHIIIIIIIIIIIIIIIIIIIIIIIIIIIIIIIIIIIIIIIIIIHIIIIIIIIIIIIDDDDD
@HISEQ:969:HM2KJBCX2:2:1102:4028:19301 2:N:0:ACTATGCA
GCCCAAGTTCACCCCAACTATCCCTATTAATCATTACGTTGTACCTAGAAACCAACAAAATAGGATCAACGTCCTATTTCATTATTCCATGCTAATGTATTCAAGCGCGAGCCTGCTTTAAACACTCTAATTTTTTCAAAGTAACAGTCCTGATTCCCCGCCACACCAAATGAATGACATGATGGTTCGTCAGAAGGTAGGAACCAGTAACACCAGTACGTACCTAAGGCACGACCAACGTACTGATCCCGAAATTCAACTACGAGCTTTTTAACTGCAACAACTTTAATATACGCTATTGGAGCTGGAATTACCGCGGCTGCTGGCACCAGACTTGCCCTCCAA
+
CDDCCIIIIIIIIIIIIIIIIIIIIIIIIGHIIIIIIIIIIIIIIIHHIIIIHHIIGHHIIHGGHIIIIIIIIIIIIIIIIIIIIHHHIIHHHEHHHHHHHIHHGHHIIHIHIIIIHIIIIHIIIIHIICIHHGHIIIIIIIIIIIHHIIHCGHHIIIIIIIIIIIIIIGIIHIIIIHIIIIIIIIIIIIIIIIIIIIIIIIIHIIIIIIIHIIIIIIIIIIIIIIIIIIIIIIIIIIIIIHHGIIIIIIIIIIIIIIIIIIHIIHIIIIIIIIIIIIIIIIIIHIIIIIIIIIIHIHGHIIIIIIIIIIIIIIIIIIIIIIIIIIIIIIIIIIIIIIIIDDDDD
@HISEQ:969:HM2KJBCX2:2:1102:16282:20938 2:N:0:ACTATGCA
GCCCAAGTTCACCCCAACTATCCCTATTAATCATTACATCGATCCTAGAAACCAACAAAATAGAATCGGATGTCCTATTTCATTATTCCATGCTAATGTATTCAAGCGTGAGCCTGCTTTAAACACTCTAATTTTTTCAAGGTAACAGTCCTAATTCCCCGTAACACCAAATTAATGGCATTACGGTTCTTTAGAAGGTGAGAAATCAATAATATCAGTACATACCAACGGCATGACCGATACATTGATCCCGAAATTCAACTACGAGCTTTTTAACTGCAACAACTTTAATATACGCTATTGGAGCTGGAATTACCGCGGCTGCTGGCACCAGACTTGCCCTCCAA
+
DDDCDIIIIHHIIIIIIIIIIIIIIIHIHHIHIIIIIIIIIIIIHIGIIIIIHIIIHCHHIIIIIIIHIHHIIHIHHHIIIIGHEHIEHIIIHIIHHIIIIDHIIIHIIHIIIGIIIIIGIIIIIHHIIGIIIIIIIHIIHHIIIIIIHIIHIHIIHHIHIICGGHHHIIIIIIIIEHHIHHHIICHCHGGGHHIHHHHFHCIHIE@GHHDGEFHHHGHIHHHEIIIHH?CHFHGHIIEIIHHIIGEHHIGHGHHG?HH?HHEHHHHGE?HHHHHHHEECCHFGFC@?E?HEHEDDIHEHCFE?HHG?CCGHGHHIHIIHHFFIIHEEHEGIIHIHHHDDE<<DDDD
@HISEQ:969:HM2KJBCX2:2:1102:20818:19820 2:N:0:ACTATGCA
GCCCAAGTTCACCCCAACTATCCCTATTAATCATTACGTCAATCCTAGAAACCAACAAAATAGGATCGAACGTCCTATTTCATTATTCCATGCTAATGTATTCAAGCGTTAGCCTGCTTTAAACACTCTAATTTTTTCAAAGTAACAGTCCTGTTTCCCTGCAACACCAAATTAATGGCATTACAGTTCTTCAGAAAGGAGGAATCAGCGAAGCCAGTACATACCAGTGGCACGACCAACCTGCTGACCCCGAAATTCAACTACGAGCTTTTTAACTGCAACAACTTTAATATACGCTATTGGAGCTGGAATTACCGCGGCTGCTGGCACCAGACTTGCCCTCCAA
+
DDDDCIIHIIIIIIIIIIIIIIIIIIIIIIIIIHHIIIHHIIIIIIIIIHIHIIIIHHIIHIHIIHIHIIIIHIEHHHHIIHIIIIIGIIIFFEHIHGHHHGHHIHHEHHIFEHHHHGFEGHHIIIEHIIIIIIIHIIIFIIIHHIIIIIIIGHIHHHIIIHIIHIIIIHIGHHGHIGIHIHIIIHIIHHHHHHIIIIIIIIIHHIIIIIIIIHIGIIIIIIIIIIIIIIIIIIIIIIIII<IHGIIIIIIIIIIIIIIIIIIIHIIIIIIIIIIIIIIIIIIIIIIIIIIIIIIIIIIHHIIIIIIIIIIIIIIIIIIIIIIIIIIIIIIIIIIIIIIIIDDDDD
@HISEQ:969:HM2KJBCX2:2:1102:4888:21280 2:N:0:ACTATGCA
GCCCAAGTTCACCCAACTATCCCTATTAATCATTACGTCAATCCTAGAAACCAACAAAATAGGATCAAACGTCCTATTTCATTATTCCATGCTAATGTATTCAAGCGTTAGCCTGCTTTAAACACTCTAATTTTTTCAAAGTAACAGTCCTGTTTCCCTGCAACACCAAATTAATGACATTACAGTTCTTCAAGAAGGAGGAACCAGTAAAGCCAGTGCATACCAGAGGCACGACCAACCTACTAATCCCGAAATTCAACTACGAGCTTTTTAACTGCAACAACTTTAATATACGCTATTGGAGCTGGAATTACCGCGGCTGCTGGCACCAGACTTGCCCTCCAA
+
DBDDDHIIIIIIIIIIIIHIIIIIIIIHHIHIHIIIIIIIEHIGIIHIIIIHHIIEHHIHFHIHIHIHIGHHHHIHIIIIEHHHIII?GGHHIIIIGIIGHGHHGHIIIHEHHHH8GGIIIIIHIIIIGIIHHHIIIIHIIIIHIIIIIIHIIIIHIHHGHIIHHHIIHGHHIIIIIHIIIIIIIIIIHIIIIIHIIIIHIIIIIIIHIIIIIIIIIIIIHIIIIIIHHHIIIIIIIIIIIIHIIHEHIHHIIIIIIIIHHIIIIIIIIIIHIHIIIIIIIIIIHHHIIIIIIIIIIHFFIIIIIIIIIIIIIIIIIIIIIIIIIIIIIIIIIIIIIIIICDDDD
@HISEQ:969:HM2KJBCX2:2:1102:12005:20994 2:N:0:ACTATGCA
GCCCAAGTTCACCCCAACTATCCCTATTAATCATTACGGTGGTCCTAAAACCAACAAAATAGAACCACAACGTCCTATTCTATTATTCCATACTAATCTATTCAAGCAATAGCCCGCTTTAAACACTCTAATTTTTTCAAGGTAATAGTTCTGGCTCCCCAAAACACCCAATAAAGGGCATACTGGTTCACCAGAAGGAAGACCCGACAGCAGACAGTACTCGCCAAAGACGGACCGCCCGGCCAGGCCTAAAATTCAACTACGAGCTTTTTAACTGCAACAACTTTAATATACGCTATTGGAGCTAGAATTACCGCGGCTGCTGGCACCAGACTTGCCCTCCAA
+
BCDDCHHIIHHHHHIIIIIIIIIIIHIIIIIIIHIHHHGIIGIIIIIIIIIHIIIHIIIIIHIGIIIIIIIGHHIIIIIIHGHIIHHIIIIGHIIIIIIIIIIIIHIHIIIIIIIIHIHIIIIIIIIIIHIIIIHIHIIIIIIIIIIIIIIIIHIIIGDIIHHHIIIIIIIHIHHIIIIIIIIIIIIIHIIIIIIIIIIIIIIIIIIIIHIIIIIIIIIIIIIHIIIIHHIIIIIIIIIIIIHHIIIIHGIIIIIIIIIIIIIIIIIIIIIIIHIIIIIIIHHIIIIIIIHIHIIIIIIIIIIIIIHIIIIIIIIIIIIIIIIIIIIIIIIIIIIIIIIIDDDDD
@HISEQ:969:HM2KJBCX2:2:1102:8262:20468 2:N:0:ACTATGCA
GCCCAAGTTCACCCCAACTATCCCTATTAATCATTACGTCGATCCTAGAAACCAACAAAATAGAATCAAACGTCCTATTTCGTTATTCCATGCTAATGTATTCAAGCGTGAGCCTGCTTTAAACACTCTAATTTTTTCAAAGTAACAGTCCTGATTCCCCATGACACCAAATTAATGACATCATGGTTCGTCAGAAGGTAGGAATCAATAATACCAGTACGTACAATAGCACGACCAATAAATTGATCCCGAAATTCAACTACGAGCTTTTTAACTGCAACAACTTTAATATACGCTATTGGAGCTGGAATTACCGCGGCTGCTGGCACCAGACTTGCC
+
DDD@DFEE<GHIHEDHIIGIIIIGEHIIIIIIIIHEHEFHHGEHIGHCHIHHIIHIIEHEHIIIHHHHHCHHHHHHHDGHEHHGHIIIII@IHHHIIHHH@A@GIIHHIHHGGHHIHEHHHHHGIIHHHGFHHHHIIHHGHIHIHIIHHHHEGIIHHHHIFEIHHHIHHIHHHHHIIFHHHIHHHIHIIGIIIIIIIIHHIHHHHHHHFE?IIIIIIIIIIHHEEGHIIHHHHHHHHCGEIHGCIIHHGIIIHFEHHHGHEIIIHIIIHHIIHIIHEF@C?H@IFHHHHEHEHIHHEIIIIHHGC?ECHIIIHHIIIHHHIIHIIIHIIGIIIIBDDDC
@HISEQ:969:HM2KJBCX2:2:1102:16087:21618 2:N:0:ACTATGCA
GCCCAAGTTCACCCCAACTATCCCTATTATCATTACGTCAATCCTAGAAACCAACAAAATAGGATCAAACGTCCTATTTCATTATTCCATGCTAATGTATTCAAGCGTTAGCCTGCTTTAAACACTCTAATTTTTTCAAAGTAACAGTCCTGTTTCCCTGCAACACCAAATTAATGACATTACAGTTCTTCAAGAAGGAGGAACCAGTAAAGCCAGTACATACCAGAGGCACGACCAACCTACTAATCCCGAAATTCAACTACGAGCTTTTTAACTGCAACAACTTTAATATACGCTATTGGAGCTGGAATTACCGCGGCTGCTGGCACCAGACTTGCCCTCCAA
+
DDBDDIIIIHIIHIIIIIIHIGIIHHIIIIIFIIIIHHHIIIIIIGIIIIIHIIIHIIIIHIIHIIIIIIIHIIIHHHIGHIIHIIIIHIIIIIHIIIIIIIIIIIIIIIIIIIIIIHIIHIIIIIIIHHHHHIIIIIIIIHIIIIIIIIIIIHIIHIIIIIIIIIIIIHHIHIIIIIIIIIIIIIHIIIHIIIIIIIIIIIHIIIIIIIIIHIIIIIIIIIIIHIIHGGIIGIIIIIIIIHHHHHHIIIIIIHFDIIIIHHHIHIIHGHIIIIIIIIIIIIHHIIIIIIIIIIIIHIIIHIIIIIHHIIHIIIHIIHIIIHIIIIIIIIIHIIIIHIIIDDDDD
@HISEQ:969:HM2KJBCX2:2:1102:16309:21338 2:N:0:ACTATGCA
GCCCAAGTTCACCCCAACTATCCCTATTAATCATTACGTCAATCCTAGAAACCAACAAAATAGGATCAAACGTCCTATTTCATTATTCCATGCTAATGTATTCAAGCGTTAGCCTGCTTTAAACACTCTAATTTTTTCAAAGTAACAGTCCTGTTTCCCTGCAACACCAAATTAATGACATTACAGTTCTTCAGAAAGGAGGAATCAGCGAAGCCAGTACATACCAAAGGCACGACCAACCTGCTAACCCCGAAATTCAACTACGAGCTTTTTAACTGCAACAACTTTAATATACGCTATTGGAGCTGGAATTACCGCGGCTGCTGGCACCAGACTTGCCC
+
DBBBDHIIIECHHIIIEHHHHIIHHHHIFFHEHFHIIIIIGIH@FHGHHEHHHHHIEHGGHCFHCGGH?EGCGCHG@HHEE@FGGHIECGHHIIHHHIIIHDHHFHIHIHHIHHIIHHHIHHHHIIIHHHHHHHHFIHHHIIGIIIIHIIHHIHCHHIIIIIIIIIIHIHGFHHHHHIIIIGIIIIIHIIIHIIIIIIIIIIIHHIHIIHIIIIIIHIIIIIIIIIIIHHHIIIIIIIHGGHIIIIIHIIHIIIIIIIIIHHHHIIIIIIIIHIIIHIIIIIIIIIHHIIIIIIIIIHIIIIIIIIIIHIIIIIIIIIIIIIHIIIIIIHHHIIIIDDDDD
@HISEQ:969:HM2KJBCX2:2:1102:4685:22362 2:N:0:ACTATGCA
GCCCAAGTTCACCCCAACTATCCCTATTAATCATTACGTCAATCCTAGAAACCAACAAAATAGGATCGAACGTCCTATTTCATTATTCCATGCTAATGTATTCAAGCGTTAGCCTGCTTTAAACACTCTAATTTTTTCAAAGTAACAGTCCTGTTTCCCTGCAACACCAAATTAATGGCATTACAGTTCTTCAGAAAGGAGGAATCAGCTAAGCCAGTGCATACCAGTGGCACGACCAACCTGCTGACCCCGAAATTCAACTACGAGCTTTTTAACTGCAACAACTTTAATATACGCTATTGGAGCTGGAATTACCGCGGCTGCTGGCACCAGACTTGCCCTCCAA
+
CCDDDIIIIIHIIIIIIHIIIIIIIIIIIIIIIIIIIIIIIIIIIIIIIIIIIIGIHIHHHHHHHIIIGIIHEHHIIIHIIIIIIIHIHIHFHHHHIIIIIIIIIHHIIIIIGIIIIIIIIIHIIIIIIIIIIIIIIHIHIIIIIHIIHHIIIHHHIIIIIIIIIIIIIIIHHIIIIIIIIIIIIIIIIIIIIIIIIIIIIIIIIIIIIIIIIIIIIIIIIIIIIIIIIIIIIIIIIIIIIIHHFIIGIIIIIIIIIIIIIIIIIIIIIIIIIHHIIIIIHIIIIHIIIIIIIIIIIIIIIIIIIIIIIIIIIIIIIIIIIIIIIIIIIIIIIIIIIIIIIDDDDD
@HISEQ:969:HM2KJBCX2:2:1102:12714:22747 2:N:0:ACTATGCA
GCCCAAGTTCACCCCAACTATCCCTATTAATCATTACGTCGATCCTAGAAACCAACAAAATAGGATCGAACGTCCTATTTCATTATTCCATGCTAATGTATTCAAGCGTTAGCCTGCTTTAAACACTCTAATTTTTTCAAAGTAACAGTCCTGTTTCCCTGCAACACCAAATTAATGACATTACAGTTCTTCAAGAAGGAGGAATCAGTAAAGCCAGTACATACCATTGGCACGACCAACCTACTGACCCCGAAATTCAACTACGAGCTTTTTAACTGCAACAACTTTAATATACGCTATTGGAGCTGGAATTACCGCGGCTGCTGGCACCAGACTTGCCCTCCAA
+
DDDDDIHIIHIHHHIIIIIIIIIIIIIIIIIIIIIIIIIIIIIIIIIHIIIIIIIIIIIIIIIHIHIIIIHGHHIHHHIIIIIIIIIHHIIIGHIIIIIIIHHIIIIIHIIIIIIIIHHHIIHIHGIIIIIIIIIIHIIIHIIIIHIIHGIIHIIHIHIIIIIIIIIHHFHHIHHHHIIIIIIIIIIIGIIIIIIIIIIIIIIIIIIIIIIIIIHIIIIIIIIIIIIIIIIIIIIIIHFIIIHHIIIIIIIIIIIHIIIIIIIIIIHIIIIIIIIIIIIIIIIIIIIIIIIIIIHIIGIIIIIIIIIIIIIIIIIIIIIIIIIIIIIIIIIIIIIIIIIIIDDDDD
@HISEQ:969:HM2KJBCX2:2:1102:16128:21860 2:N:0:ACTATGCA
GCCCAAGTTCACCCCAACTATCCCTATTAATCATTACGTCAATCCTAGAAACCAACAAAATAGGATCGAACGTCCTATTTCATTATTCCATGCTAATGTATTCAAGCGTTAGCCTGCTTTAAACACTCTAATTTTTTCAAAGTAACAGTCCTGTTTCCCTGCAACACCAAATTAATGACATTACAGTTCTTCAAGAAGGAGGAATCAGTAAAGCCAGTACATACCATTGGCACGACCAACCTACTGACCCCGAAATTCAACTACGAGCTTTTTAACTGCAACAACTTTAATATACGCTATTGGAGCTGGAATTACCGCGGCTGCTGGCACCAGACTTGCCCTCCAA
+
@BABDHIIIHHHIIIIHHIHGHHHIIIIIIIIIIHIIIIIDHHHEHHHGHIIIHCHHIHHIIIIHHHIIIIHGHCHIHIIIIIIGGHIHHHIIHIIIHIHIIIHHHIIIHIIIIHIIIIIIHHIIIIIIHIIIIIHHIHHIHHIHIHHIIHHHIIIHIGIIIHIIIIIHIIHIIIIIIIHHIIHIIIIIIIIIIIIIIIHHHIIIIIIIIIHIIIIHHIIIIIIIIHHHGHHHFIIIIGIHHGEHHHIIHGHIIIIHIIIIHIIIIHIIIIIIIIIIIIHIIIHHIHIHIIIIIIHIIIHHHIIIIIIIHHHIIIHHIHIIIIIIIHIHHHHIIIIIHIIIDCDDD
@HISEQ:969:HM2KJBCX2:2:1102:16587:21805 2:N:0:ACTATGCA
GCCCAAGTTCACCCCAACTATCCCTATTAATCATTACGTCGATCCTAGAAACCAACAAAATAGGATCGAACGTCCTATTTCATTATTCCATGCTAATGTATTCAAGCGTTAGCTTGCTTTAAACACTCTAATTTTTTCAAAGTAACAGTCCAAATTCCCCGCAACACCAAATTAATGGCATTACGGCTCATCAGGAAGGAGGAATCAGTGAGACCAGTACATACCAGAGGCATGACCAACCTACTAACCCCGAAATTCAACTACGAGCTTTTTAACTGCAACAACTTTAATATACGCTATTGGAGCTGGAATTACCGCGGCTGCTGGCACCAGACTTGCCCTCCAA
+
DDDDDIIIIIIIIIHIIIIIIIIIIIIIIIIIIIIIIIIIIIIIIIIIIIIIIIIIIHHIIIIIHIHIHIIIIIIIIIIIIIIIIIIIIIIIIIIIIIIIIIIIIIIIHIIIIIIIIIHHIIIIIIIIIIIIIIIIIIIIIHHHIHIIHIIIIIIIIIIIHIIIIIIIIIIIIIIIIIIHIIIIIIIIIIIIIIIIIIIHHIIIIIIIIIIHIIIIIIIIIIIIIIIIIIIIIIIIIIIIIHHHHHHIIIIIIIIHIIIIHGHIIIIIIIIIIIIIIIIIIIIIIIIHIIIIIIIIIIIIIIIIIIIIIIIIIIIIIIIIIIIHIIIIIIIIIHIIIIIIIDDDDD
@HISEQ:969:HM2KJBCX2:2:1102:16144:23276 2:N:0:ACTATGCA
GCCCAAGTTCACCCCAACTATCCCTATTAATCATTACGGTGGTCCTAGAAACCAACAAAATAGAACCACAACGTCCTATTCTATTATTCCATGCTAATCTATTCAAGCAATAGCCCGCTTTAAACACTCTAATTTTTTCAAGGTAATGGTCCTGGCTCCCCAACACACCCAATAAAGGACATGCTGGCTCACCAGAAGGAAGACCCGACAGCAGACAGTACTCGCCAAAGACGGACCGCCCGGCCAGGCCTAAAATTCAACTACGAGCTTTTTAACTGCAACAACTTTAATATACGCTATTGGAGCTGGAATTACCGCGGCTGCTGGCACCAGACTTGCCCTCCAA
+
DDDDDIIIIHIIIIIIIIIIIIIIIIIIIIIHIIIIIIIIIIIIIIIHIIIHHIIIIHHHIIIIIIIGHIHHIIIIIIIIIIIIIIIIIIIIHIIIIIIIIHIIIIIIIIIIHIIIIIIIIIIIHHIHIIIIIIIIIIIIIIIIIIIHIIIIIIIIIIHHIIIIIIIIIIIIIIIIIIIIIIIIIIIIIIIIIIIIIIIIHIHIIIIIIIIIIIIHIIIIIIIIHHIIIIIIIIIIIIIIIIIIHIIIIIIIIIIIIIIIIHHHHIIIIIIIIIIIIIIIIIIIIIIIIIIIHHIIIIIIHIIIIIIIIIIIIIIIIIIIIIIIIIIIIIIIIIIIIIIIIDDDDD
@HISEQ:969:HM2KJBCX2:2:1102:18299:23379 2:N:0:ACTATGCA
GCCCAAGTTCACCCCAACTATCCCTATTAATCATTACGTCGATCCTAGAAACCAACAAAATAGAATCAAAACGTCCTATTTCATTATTCCATGCTAATGTATTCAAGCGTAAGCCTGCTTTAAACACTCTAATTTTTTCAAAGTAACAGTCCTGATTCCCCATGACACCAAATTAATGACATCATGGTTCGTCAGAAGGGAGAAATCAATAAGCTAGTACGTACTAAAGGCACGACCAACATATTGATCCCGAAATTCAACTACGAGCTTTTTAACTGCAACAACTTTAATATACGCTATTGGAGCTGGAATTACCGCGGCTGCTGGCACCAGACTTGCCCTCCAA
+
DDDDDIHIIHIIIHIIIIIIIIIIIIIIIIIIIIIIIIIHIIHIIHHIIHIIIHHIHHIIHHEEHHIHIIIGIIHIIHGHHHHHIIIIHHHIIGHHIIIIHEIIIIIHIHHIIIIHIIHIIIIIIIIIHIIHHIHHIIIIIIIHHIHHHGIIIIIIIIIIIIIIIHIIIIIHIHIIIHIIIGIIHHIIIIIHIIIIIIIHIIIIIHIIIIIIIIIIIIIIIIIIIIIIIIIIIIIIIII<IIIIIIIIIHHHIIIIIIIIIIIIIIIIIIIIIIIIIIIIIIIIIIIIIIIIIIIIIIIIIIIIIIIIIIIIIIIIIIIIIIIIIIIIIIIIIIIIIIIIIDDDDD
@HISEQ:969:HM2KJBCX2:2:1102:15589:23819 2:N:0:ACTATGCA
GCCCAAGTTCACCCCAACTATCCCTATTAATCATTACAACGGTCCTAGAAACCAACAAAATAGAATCGTTGTCCTATTCTATTATTCCATGCTAATGTATTCTGGCATATGCCTGCTTTAAACACTCTAATTTTTTCAAGGTAAAGGTCTTGGCTCCGAGCAACACCCAATAAAGGGCATTACCCTTCCCCAAGCGGTGAGGCCCAACCGCCCAGTACTCGTTACAAGAACGGACCAACCGGCCAAACCCAAAATTCAACTACGAGCTTTTTAACTGCAACAACTTTAATATACGCTATTGGAGCTGGAATTACCGCGGCTGCTGGCACCAGACTTGCCCTCCAA
+
DDDDDIIIIIIIIIIIIIHIIIIIIIIIIIIIIIIIIIIIIIIIIIIIIIIIIIIIIIHHHIHIIIIIIIIHIIIIIIIIIIIIIIIIIIIHIIIIIIIIIIIIHHIIIIIHIIIHIIIIIIIHIIIIIIIIIIIIHHIIIIIIIIIIIIIHHIHIIIIIIIIHIIIIIIIIIIIIIIIIIIIIIIIIIIIIHIIIIIIHIIIHIIIIIIIIIIIIIIIIIIIIIIIIIIIIIIIIIIIIIIIHIIIIIIIIIIIIIIIIIIIIIIIIIIIIIHIIIIIIIIIIIIIIIIIIIIIIIIIIIIIIIIIIIIIIIIIIIIIIIIIIIIIIIIIIIIIIIIIIDDDDD
@HISEQ:969:HM2KJBCX2:2:1102:16659:24193 2:N:0:ACTATGCA
GCCCAAGTTCACCCCAACTATCCCTATTAATCATTACGGTGATCCTAGAAACCAACGAAATAGAACCAAGCCGTCCTATTTCATTATTCCATGCTAATATATTCAGACGTTAGCCTGCTTTAAACACTCTAATTTTTTCAAAGTAATAGTCCTGATTTCCAATCACACCAAATAAATGGCATGAAAGTTCCTCAGAAGGTAGAGATTTATCTCACCAGTACAGACAATTAAGCCTGACCAATGGGTAAACCCCGAAGTTCAACTACGAGCTTTTTAACTGCAACAACTTTAATATACGCTATTGGAGCTGGAATTACCGCGGCTGCTGGCACCAGACTTGCCCTCCAA
+
0D@<BH@@1<D<<F<E@C1<G@CCCCCHHIIHF?C1GED<11<<<C1DCGH1G<F001<EHH1DCCFFH@<D/<<EGG@G@CFEE1<FHEH11FFHCHIIIHIHGAFHGHFG<HEHECHFHHGG5HEHCHFHHFGGFFHHFFHEHHGHGHEIGIIIHCHHEHGHIIHEHHGHFGCHGCHHIIIHHGIGHIIIIIIIIIIGIIIFGHIIHFIHIHFFIIHGHHEHIIIIIIGIHHHIHEF@HFF?GHDIIIHHIIIHFFEHIIIHIIIIIIIIIIIIIIIGIHHGFGCHIHHHIIHHHHIIIIIHHEHHHIHIIHHEHDHDHHIIHHIIHIHEHEHHECHHHHHD@@@<
@HISEQ:969:HM2KJBCX2:2:1102:2332:25383 2:N:0:ACTATGCA
GCCCAAGTTCACCCCAACTATCCCTATTAATCATTACGGTGATCCTAGAAACCAACAAAATAGAATCATGCCGTCCTATTTTATTATTCCATGCTAATGTATTCAAGCAAAATGCCTGCTTTAAACACTCTAATTTTTTCAAAGTAAAGGTCCTGGTTCCCCGCGACACCCAATTAAGGGCATCGTGGTTCTCCAGAAGGTGAGAAATTGACTACACCAGTTCATACCCCTTAAGGCACGACCGATGTGTCAATCCCGAAATTCAACTACGAGCTTTTTAACTGCAACAACTTTAATATACGCTATTGGAGCTGGAATTACCGCGGCTGCTGGCACCAGACTTGCCCTCCAA
+
DCDDDIIIIHIIHIIIIIIIIIIIIHIHIHHHIIIIIIIIIIIIHHHHHHIIHIIIHIIIIIIHIHHHIIHGIIHIIIIIIIHHIIHHIHIIHIIIHIIHIGHIIIIIIIIIIHIHIIIFHHIHGEHIIIHHHIIIIIHHHHHFFHHHIHGIIIHHIHHHG?HIHDIHGIIIHHHIHIIIIIIIIHIIHHIIIIIIHHHIIIIIIIIIIIIIIIIIIIIIIHHIIHIGIHHIIIIGGGIIHIIIIIIGIIHHDHHHIGIHIHIHHHIGIIIHIIIIIIHIIIIIHHHHHGHHIHIIIIIIIIIIHHIIIIIIIIIIIIIIIIIIIIIIIIIIHHHIIHHHIIIIIHG@D@DB
@HISEQ:969:HM2KJBCX2:2:1102:18781:25422 2:N:0:ACTATGCA
GCCCAAGTTCACCCCAACTATCCCTATTAATCATTACGTCAATCCTAGAAACCAACAAAATAGGATCGAACGTCCTATTTCATTATTCCATGCTAATGTATTCAAGCGTTAGCCTGCTTTAAACACTCTAATTTTTTCAAAGTAACAGTCCTGTTTCCCTGCAACACCAAATTAATGACATTACAGTTCTTCAGAAAGGAGGAATCAGCGAAGCCAGTGCATACCAGTGGCACGACCAACCTGCTGACCCCGAAATTCAACTACGAGCTTTTTAACTGCAACAACTTTAATATACGCTATTGGAGCTGGAATTACCGCGGCTGCTGGCACCAGACTTGCCC
+
DDDDDHIIIIHIIIIIIIIIIIHHIIIIIIIHIHHHIIIIIIIIIIHHGIIIHHIIE1DCGHHHHHIIIIEHEH=HHHEHHHHHHIHCHHIIGHIIHHHHHHIHHHHHHHHIGHIHHIIIHHIIHHEHHHHIHHHHIIIIHEHHHIIHHHHHIIIIIGHHHHHHHHHGHIHHHHIIIIIIIHIIIHIHHHHIIIIIIIIIIIIIIIIIHIIIIIIIHGIIIIIIIIIIIIHHIIIGIHHCHHHEIIHIFHIHEIHHGHIIIHHHIIIIIIIIHIIHHHIIIHIIIIIIIIIIIIIIIIIIIIIHIGIIIIIIIIIIIIIIIIIHHIIIIIGHIIIIDDDDD
@HISEQ:969:HM2KJBCX2:2:1102:18278:25022 2:N:0:ACTATGCA
GCCCAAGTTCACCCCAACTATCCCTATTAATCATTACGGTGATCCTAGAAACCAACGAAATAGAACCAATCCGTCCTATTTCATTATTCCATGCTAATGTATTCAGACGTTAGCCTGCTTTAAACACTCTAATTTTTTCAAAGTAACAGTCCTGATTTCCTATCACACCAACTAAATGGCATGAAAGTTCCTCAGAAGGTAGAGATTTATCTCACCAGTACAGACAATTAAGCCTGACCAATGGGTAAACCCCGAAGTTCAACTACGAGCTTTTTAACTGCAACAACTTTAATATACGCTATTGGAGCTGGAATTACCGCGGCTGCTGGCACCAGACTTGCCCTCCAA
+
DDDBDIIIIHHIHIIIHIIIHIIIIIIIIHIIIIIHIICHIHHHHIGHI?HCHHHIEHHEHHGHHIHHHHHCHGHIIHIIIEHEHHIIHGHHH?GEHIIIHHIIHGIIIIIIGHHHEHGHFHHIIIHHIHHFDHHHIHIIIIIIIIIIHHIHIHIHHEHHIHGIIIIIIIHHIIIIIHHIIHHIIIIIIHIHIIIIIIHHIIIIIHIHHIHHHIIIIIIIIIIIIIIIIIIIIIIIIIIIIIIIHHEHIIIIHIIIIIIIIIHGIIIIIIIIIIIIIIIIHIHIIIIHHHIIIIIIIIIIIIIIIIIIIIIHHIIIIIIHIIIIIIIIIIIIIIIIIHIIIIIDDDDD
@HISEQ:969:HM2KJBCX2:2:1102:8267:25508 2:N:0:ACTATGCA
GCCCAAGTTCACCCCAACTATCCCTATTAATCATTACGGTGATCCTAGAAACCAACAAAATAGAACCATGCGTCCTATTTCATTATTCCATGCTAATGTATTCAGGCAATAGCCTGCTTTAAGCACTCTAATTTTTTCAAGGTAACAGTCCTGCTTCCCCAACGCACCAAATTAATGACATGCTGGTTATTCAGAAGGTAGGAATCCATCACGCCAGTACAGACCCAAAAGCCCGACCAACGGATAAACCCCGAAATTCAACTACGAGCTTTTTAACTGCAACAACTTTAATATACGCTATTGGAGCTGGAATTACCGCGGCTGCTGGCACCAGACTTGCCCTCCAA
+
DDDD?HIIIIIIIIIIIIIIIIIIIIIIIIIIIIIIIIIHIIIIIIIIIIIIIIIIHIHIIIGHHIIIIHHHHHHIIIIIIIIIHIIIIIIIIHIIHIIIHHHHIGHIIIIIIIIIIIIHIIIGIIEHIIIHIIHHIIHIIHIIIIIIHIIIIIGHIIIIIIIIIIIHIIHHIIIIIIHIIIIIHIHIHHHHIIIIHGHHIIIIIIIIIIIIIIIHIIIIIIIIIIIIIIIIHHIHIIIIIHHHHHIIIIIHIIIIIIIIIIHHIIIIIIIIIIIIIIIIIIIIHIIIIIIIIIIIIIIIIIIIIIIIIIIIIIIIIIIIIIIIIIIIIIIIIIIIIIIIIIDDDDD
@HISEQ:969:HM2KJBCX2:2:1102:20295:24696 2:N:0:ACTATGCA
GCCCAAGTTCACCCCAACTATCCCTATTAATCATTACGTCGATCCTAGAAACCAACAAAATAGGGTCAAACGTCCTATTTCATTATTCCATGCTAATGTATTCAAGCGTGTGCCTGCTTTAAACACTCTAATTTTTTCAAAGTAACGGTCCTGATTCCCCATGACACCAAATTAATGACATCACAGTTCGTCAGAAGGTAGAAATCAATAATACCAGTGCATACCGGAGGCACGACCAATATATTGATCCCGAAATTCAACTACGAGCTTTTTAACTGCAACAACTTTAATATACGCTATTGGAGCTGGAATTACCGCGGCTGCTGGCACCAGACTTGCCCTCCAA
+
DDCDDIIIHIHHHIIIIIIIIIIIIIHIIIIIIIIIIIIIIIIHHIIIIIIIIIIIIIIIHIHIGIIGHIIHHHHIIHCHHHHHIIIIIIE@HHHHHHHIIHHHIIHIIIIHIHHGHHIHIIHIIIHIIIGIIIIHIHHFHIIHHHHIIGIIIHIHIHHHHHGEHIHIHHIHHHHHHIIIIIHHEIHHDHHHIIIIIIHHHIIIIIIIIIHFHFHGHIHIIIIIHHII<II?=IIIGIIIIHHCGIIHGIIIHIHHHIIHHHFHHGIIIIIHIHHIIIIIIIHHIIIIIIIIIIDIIIHHGIIIHIIHIIIIIIGHHIIHHHHIIIIIIIHHHIIHHHHGIDDDDD
@HISEQ:969:HM2KJBCX2:2:1102:5440:26190 2:N:0:ACTATGCA
GCCCAAGTTCACCCCAACTATCCCTATTAATCATTACGTCGATCCTAGAAACCAACAAAATAGAATCAAACGTCCTATTTCGTTATTCCATGCTAATGTATTCAAGCGTGAGCCTGCTTTAAACACTCTAATTTTTTCAAAGTAACAGTCCTGATTCCCCATGACACCAAATTAATGACATCATGGTTCGTCAGAAGGTAGGAATCAATAATACCAGTACGTACAATAGCACGACCAATAAATTGATCCCGAAATTCAACTACGAGCTTTTTAACTGCAACAACTTTAATATACGCTATTGGAGCTGGAATTACCGCGGCTGCTGGCACCAGACTTGCCCTCCAA
+
DDDDDIIIIIIIIIIIIIIIIIIIIIHIIIIIIIIIIIIIIIIIIIIIIIIIIHHHHIIIIIIIHIIIIIIIIIIIIIIIIIIIIIIIIIIIIIIIIIIIIIHIIIHHIIIIHIIIIIIIIIIIIIIIIIIIIIIIIIIIIHHIIIIIIIIIIIIIIHIIIHIIIIIIIIIIIIIIHIHIIIHIIIIIIIIIIIIIIIIIIIIIIIIIIIIHIIIIIIIIIIIIIIGIIIIIIHIIIIIIIIIIIIIIIIIIIIIIIIIIIIIIIIIIIIIIIIIIIIIIIIIHHHIIIIIIIIIIIIIIIIIIIHIIIIIIIIIIIIIIIIIIIIIIIIIIIIIIIIIIDDDDD
@HISEQ:969:HM2KJBCX2:2:1102:8210:26684 2:N:0:ACTATGCA
GCCCAAGTTCACCCCAACTATCCCTATTAATCATTACGTCAATCCTAGAAACCAACAAAATAGGATCAAACGTCCTATTTCATTATTCCATGCTAATGTATTCAAGCGTTAGCCTGCTTTAAACACTCTAATTTTTTCAAAGTAACAGTCCTGTTTCCCTGCAACACCAAATTAATGACATTACAGTTCTTCAAGAAGGAGGAACCAGTAAAGCCAGTACATACCAGAGGCACGACCAACTTACTAATCCCGAAATTCAACTACGAGCTTTTTAACTGCAACAACTTTAATATACGCTATTGGAGCTGGAATTACCGCGGCTGCTGGCACCAGACTTGCCCTCCAA
+
ABDDDIIIIHIIIHHHHIIIGIIIIIIIIIGIIIIIIIIIHIIHIGIHIHIIIIIIHHHIHHHHIIIIIIIIIHGIIIHHIIIIIIIHGIHHHIIIIIIIIIHIHHHIIIHHIGHHIIIIIIIIIIIIIIIIIIIIHIHIIIIIIIIIIIIIIIIIIIIIIHIIIIIIIIIIIIIIIEIIIIIIIIIHHIIIIHIIIIIHIIIHIHIIIIIHIIIIIIIIIIIIHIIHHIIIIIIIIIIIHHIHHIIHIGHHIHIIIHIIIIHIIIHHGIIIIIIIIIIIIIIIHIHIHIIHIIIIIIIHHIIIIIIIIIIIIIIIIIIIIIIIIIIGIIIIIIIIIIHIHDDDDD
@HISEQ:969:HM2KJBCX2:2:1102:5628:25741 2:N:0:ACTATGCA
GCCCAAGTTCACCCCAACTATCCCTATTAATCATTACGTCAATCCTAGAAACCAACAAAATAGGATCAAAGTCCTATTTCATTATTCCATGCTAATGTATTCAAGCGCGAGCCTGCTTTAAACACTCTAATTTTTTCAAAGTAACCGTCCTGATTCCCCGCCACACCAAATTAATGACATGATGGTTCGTCAGAAGGTAGGAACCAGTAACACCAGTACGTACCTAAGGCACGACCAACGTACTGATCCCGAAATTCAACTACGAGCTTTTTAACTGCAACAACTTTAATATACGCTATTGGAGCTGGAATTACCGCGGCTGCTGGCACCAGACTTGCCCTCCAA
+
<000<1<11D<11<<<<<F@111<D<DG1<<<11C1F@1<C<111<G?GHI?1<GH11<<1<G@111<<11<1<1D@<11<<<FH@1<GCEEEHC11<1DH@C@<1CH?C?</DH@?H11D<FHFH1CACHH1A<@BB1<6<<A</<00<08B<1CDCDGGHFHHE/D8F8EEHCCGCGC/C/</<@HFEDC/HCC?EF?D0CHGIHCH@IHIHHF<CEGCC><C<@<0<:F:0C1HG=G<<<<1CCFHGCGEEEHG<0E@HG<1G0HC@GC<1HC?HFC1GCFD1EIIHH@D/E@EIGC@HC?<@HEHD1EC<C<CGHD@?IIIHHHHHCFHC1D0CED<0@D<
@HISEQ:969:HM2KJBCX2:2:1102:14515:25807 2:N:0:ACTATGCA
GCCCAAGTTCACCCCAACTATCCCTATTAATCATTACGTCGATCCTAGAAACCAACAAAATAGAATCAAACGTCCTATTTCATTATTCCATGCTAATGTATTCAAGCGTAAGCCTGCTTTAAACACTCTAATTTTTTCAAAGTAACAGTCCTGATTCCCCACGACACCAAATTAATGACATCGCGGTTCTTCAGAAGGTAGGAACCAATAATGCCAGTGCGTACCGAAGCACGACCAACAATTTGATCCCGAAATTCAACTACGAGCTTTTTAACTGCAACAACTTTAATATACGCTATTGGAGCTGGAATTACCGCGGCTGCTGGCACCAGACTTGCCCTCCAA
+
@BADBHHIIH?C@@C@HEFHHIHHIHHIIIIFEHHIHGE1FHIFHEHHHHICHHHIIHIIHGHE@?CFHHIH1<EHHGIHEFHFCCF1<GHHFHHHIHHHEIIHGHCIIIH@EEFGHEHHHGHIIIGIIIIHIHHHDGHHHHIHHIHIHHHFFHHGEHEHEHHEHIFIIHIIIIHHHHHHHHDIHHHFEHEIIIHIIIFHHHIIIIIIIIIHHHHHHHHHIHHDIIIIIIIIIIIIIHGHHIHEIHHCCEIHHHHIGIIIIIHHIIHIHHIIHIIIIHHHEGIIIIHIIHCHEGHIHEIIIIIHGIHIIIIIIIIHEHHHIHEIIHHHHHIIIIIIIIIGDDDDD
@HISEQ:969:HM2KJBCX2:2:1102:16224:26692 2:N:0:ACTATGCA
GCCCAAGTTCACCCCAACTATCCCTATTAATCATTACGTCGATCCTAGAAACCAACAAAATAGGTTCGATCGTCCTATTTCGTTATTCCATGCTAATGTATTCAAGCGCGAGCCTGCTTTAAGCACTCTAATTTTTTCAAAGTAACAGTCCTGTTTCCCCGCAACAACAAATTAATGCCATCACGGTTCTACAAGAAGGAGGGACCAGTGAGGCCAGTGCATACCAGTGGCACGACCAACCTACTGGCCCCGAAATTCAACTACGAGCTTTTTAACTGCAACAACTTTAATATACGCTATTGGAGCTGGAATTACCGCGGCTGCTGGCACCAGACTTGCCCTCCAA
+
DDDDDIIHIIIHIIIHIIIIIIIIIIIIIIIIIIIIIIIIIIIIIIGIIIIIIIIIIIIIIIIIIIIIIIIIIIHIGIIIGIIIIIIHIIIIGIHIIHIIIHHIHIIHIIIIIIIIIIHHHIIIIIIIIIIIIHIIIIHIIIIIIIHIIIIIHHIIIIIIHIIIIIIIIIGFGHHIIHHHIIIIIIIIIHIHIIIIIIIHIIIIIIIIIIIIIIIHIIIIIIIIIIIIIIIIIIIIIIIIHIHGHGIIIIIHIIIIIIIHIIIIIIIIHIIIIIIIIIIIIIIIIIIIIIIIIIIIIIIIIIIIIIIIIIIIIIIIIIIIIIIIIIIIIIIIIIIIIIIIIDDDDD
@HISEQ:969:HM2KJBCX2:2:1102:7516:27771 2:N:0:ACTATGCA
GCCCAAGTTCACCCCAACTATCCCTATTAATCATTACGTCGATCCTAGAAACCAACAAAATAGGTTCGATCGTCCTATTTCGTTATTCCATGCTAATGTATTCAAGCGCGAGCCTGCTTTAAGCACTCTAATTTTTTCAAAGTAACAGTCCTGTTTCCCCGCAACAACAAATTAATGCCATCACGGTTCTACAAGAAGGAGGGACCAGTGAGGCCAGTGCATACCAGTGGCACGACCAACCTACTGGCCCCGAAATTCAACTACGAGCTTTTTAACTGCAACAACTTTAATATACGCTATTGGAGCTGGAATTACCGCGGCTGCTGGCACCAGACTTGCCCTCCAA
+
DDDDDIIIIIHHHHIIIIIIIIIIIIIIIIIIIIIIIIIIIIIIIIIIIIIIIIIIIIIHIHHIIIIIIIIHHIIIIIIIIIIIIIIIIIIIIIIIIIHIIIHIIIIIHIHIIHIIIIIIIIIHIIIIHIIIIHIIIIIIIIIIIIHIIIIIIIIIIIIIIIIIIIIIIIIHHIIIIIIIIIIIIIIIIIIIIIIIIIIIIIHHIIIIIIIIIIIIIIHIIIIIIIIIIHIIIIIIIIIIIIIHIHIIIIHIIIIIIIIIIIIIIIIIIIIIIIIIIIIIIIIIIIIIIIIIIIIIIIIIIIIIIIIIIIIIHIIIIIIIIIHIIIIIIIIIIHIIIIIIIDDDDD
@HISEQ:969:HM2KJBCX2:2:1102:5314:28706 2:N:0:ACTATGCA
GCCCAAGTTCACCCCAACTATCCCTATTAATCATTACATCGATCCTAGAAACCAACAAAATAGAATCGGATGTCCTATTTCATTATTCCATGCTAATGTATTCAAGCGTGAGCCTGCTTTAAACACTCTAATTTTTTCAAGGTAACAGTCCTAATTCCCCGTGACACCAAATTAATGGCATTACGGTTCTTTAGAAGGTGAGAAATCAATAATATCAGTACATACCAACGGCATGACCGAAACATTGATCCCGAAATTCAACTACGAGCTTTTTAACTGCAACAACTTTAATATACGCTATTGGAGCTGGAATTACCGCGGCTGCTGGCACCAGACTTGCCCTCCAA
+
DDDDDIIIIIIHIIHIIHIHEHIIIIIIIHIIIIIIHHHIIIIIIHHHIHHIIIIIIII@GHIHHHIHIIIIHH<FFHHHEHIIHHHF@GGCHHHEHIHIIIHIIIHGHIHIIHHGHHEHHIHIHHHHHEIIIIIIHIHIHHHHGHIIHIIHHFEHDHIHHIIHEHHHIIIHHHHIHIIIIIIIIH;HHHFIIIIIIIIGIHIIHHIIIIHHHHGEIII4<IHHHIIIHHIHIIIIIIIIHHIHFEEHHHIIIIIIIIHIIHHHGHIIIIIIIIHFIIHIIIIHIHHHIIIHIIHIIIIIIIIIIIIIIIHHIIIIIIIIIIGIIIHGIHIIIIHIHIIHIH@CDDD
@HISEQ:969:HM2KJBCX2:2:1102:17577:28966 2:N:0:ACTATGCA
GCCCAAGTTCACCCAACTATCCCTATTAATCATTACGTCAATCCTAGAAACCAACAAAATAGGATCAACGTCTTATTTCATTATTCCATGCTAATGTATTCAAGCGCGAGCCTGCTTTAAACACTCTAATTTTTTCAAAGTAACAGTCCTGATTCCCCACCACACCAAATTAATGACATGATGGTTCGTCAGAAGGTAGGAATCAGTAACACCAGTACGTACCGAAGGCACGACCAGCGTACTAATCCCGAAATTCAACTACGAGCTTTTTAACTGCAACAACTTTAATATACGCTATTGGAGCTGGAATTATCGCGGCTGCTGGCACCAGACTTGCCCTCCAA
+
DDDDAHIHHHHIHHIIIGHHIIIIHIIIIIIIIIIIIHIIIIIIHIHHIGHIIIIIIIIIIHG?HHHIIIHHHHIHIIIIIIEHHIIIIHHHIHIHHHIIIIHHH@HGFHFEHHHHHIHHHIIHIIIHIHHIHHHHIHHGIIHHHIHHHIIHHHDHGHFIIIEGCHFFHGIIIIHHEIIIHDIIIIHHHIIIHHHIIHGIIIIIHIHHHGIIIIIHHIIIIHHHHEIHHGIIIIHIIIIIHHHIIIHHIIIIIIGIIIIHHHIHGIIHIIHHGGIIIIIIIIIHGIIIIIIHHHIIIIIIIHIIIHIIIHHHIHIIIIHIIIHHHHIIIIHHIFIIIIIDDDDD
@HISEQ:969:HM2KJBCX2:2:1102:4986:28252 2:N:0:ACTATGCA
GCCCAAGTTCACCCCAACTATCCCTATTAATCATTACGTCAATCCTAGAAACCAACAAAATAGGACGTTGATCCTATTTCATTATTCCATGCTAATGTATTCAAGCGCGAGCCTGCTTTAAACACTCTAATTTTTTCAAAGTAACAGTCCTGATTCCCCACCACACCAAATGAATGACATGATGGTTCGTCAGAAGGTAGAAATCAGTAACACCAGTACGTACCGAAGGCACGACCAGCGTACTAATCCCGAAATTCAACTACGAGCTTTTTAACTGCAACAACTTTAATATACGCTATTGGAGCTGGAATTACCGCGGCTGCTGGCACCAGACTTGCCCTCCAA
+
D@DDCIIIIIFGFHGHIIIIIHHIIIHIIIIHHHIIIIIIIIIIIIHIHIIHIIIIIIHCHHHHGIIIHI?G?EHHIIIIIIIHHIHIIIIIHHGIIIIIIIIHHIIIIIIIIIIIIIIIIIIIIIIIIIIIIHIIHHIIIIIIHIIIIIIIHIIIIHIGEIHHIIIIHIIIIIIIIIIIIIHIIIIHIIGIIIIIIIIIIIIHIIIIIGIIIIIIIHIIIIHIIIIIIIIIIIIIIIIIIHIHIIIIIIIIIIIIIGIIIHIIIIIIIIIIIHIIIHGIIIIIIHIIIIIIIIIIIIIHIIIIIIIIIIIIIHIIIIIIIIIIIIIIIIIIIIIIIIIHDDDDD
@HISEQ:969:HM2KJBCX2:2:1102:15796:28913 2:N:0:ACTATGCA
GCCCAAGTTCACCCAACTATCCCTATTAATCATTACGTCAATCCTAGAAACCAACAAAATAGGATCGAACGTCCTATTTCATTATTCCATGCTAATGTATTCAAGCGTTAGCTTGCTTTAAACACTCTAATTTTTTCAAAGTAACAGTCCAAATTCCCCGCAACACCAAATTAATGGCATTACGGCTCATCAGGAAGGAGGAATCAGTGAGACCAGTACATACCAGAGGCATGACCAACCTACTAACCCCGAAATTCAACTACGAGCTTTTTAACTGCAACAACTTTAATATACGCTATTGGAGCTGGAATTACCGCGGCTGCTGGCACCAGACTTGCCCTCCAA
+
DDAD@HIIIIHHHHHHII@G@F@FCGEHHHHHIIIIICHHHIEFHEC?EHHEHIIHIEHHHHFHHEHGFECDH=CHCH?1<CGHIGEFHH@FC<GIIIHHIIIIIIIHHIGHHHHHHIHIIHIHHIIIIIHIHEHIIHHHIIIIIIIIIIHHHGGIHIHIIIIHIIIIIIIIIIIIIIIIIIIIIIIIIIIIIIIIIIIIIIIIIIIIIGIIIIII<IIIIIIIIIIIIIIIIIIIIIIHIHHFIHIIIHIIIIIIIIIIFIIIIIIIIIIIIIIIIIIIIIIIIIIIIIIIHIIIIIIIIIIIIIIIIIIIIIIIIIIIIIIIIIIIIIIIIIIIIIIIDDDDD
@HISEQ:969:HM2KJBCX2:2:1102:9306:30909 2:N:0:ACTATGCA
GCCCAAGTTCACCCCAACTATCCCTATTAATCATTACGTCAATCCTAGAAACCAACAAAATAGGATCGAACGTCCTATTTCATTATTCCATGCTAATGTATTCAAGCGTTAGCCTGCTTTAAACACTCTAATTTTTTCAAAGTAACAGTCCTGTTTCCCTGCAACACCAAATTAATGACATTACAGTTCTTCAGAAAGGAGGAATCAGCGAAGCCAGTGCATACCAGTGGCACGACCAACCTGCTGACCCCGAAATTCAACTACGAGCTTTTTAACTGCAACAACTTTAATATACGCTATTGGAGCTGGAATTACCGCGGCTGCTGGCACCAGACTTGCCCTCCAA
+
DDDDDIIIIIIIIIIIIIIIIIIIIIIIIIIIIIIIIIIIIIIIIIIIIIIIIIIIIIIIIIIIIIIIIIIIHIHIIIIIIIIIIIIHHIIIIIIIIHIIIIIIIIIIIIIIIIIIIIIIIHHIIIIIIIIHIIIIIIIIIIIIIIIIIIIIIIIIIIIIIIIIIIIIIHIHHIIIIIIIHIIIIHIIIIIIIIIIIIIIHIIIIIIHIIIIIIIIIHHIIIIIHIIIIIIIIIIIIIIIIIIHGIIIIIIHIIIIHIIIIHHFHHIHIIIIIIIIIIIIIIIIIIIIIIHIIIIIIIIIIIIIIIIIIIIIIIIIIIIIIIIIIIIIIIIIIIIIIIIIIDDDDD
@HISEQ:969:HM2KJBCX2:2:1102:15555:30043 2:N:0:ACTATGCA
GCCCAAGTTCACCCCAACTATCCCTATTAATCATTACGTCAATCCTAGAAACCAACAAAATAGGATCGAACGTCCTATTTCATTATTCCATGCTAATGTATTCAAGCGTTAGCCTGCTTTAAACACTCTAATTTTTTCAAAGTAACAGTCCTGTTTCCCTGCAACACCAAATTAATGACATTACAGTTCTTCAAGAAGGAGGAATCAGTAAAGCCAGTACATACCATAGGCACGACCAACCTACTGACCCCGAAATTCAACTACGAGCTTTTTAACTGCAACAACTTTAATATACGCTATTGGAGCTGGAATTACCGCGGCTGCTGGCACCAGACTTGCCCTCCAA
+
DDDADIGHFHHIHEDHIHIIHIHEHHIIHFHGHHIIHHIHHIHICH?HGHIHHHIGGHH?GHF@HHHDHHH<GFHHGHEF@FHCHH<<<FG@EHIHHHHHCE?GCHGDHHHHGIHHGHIHIHHHIIHHIIIHEGD8EHEGCHEIHGHCGHHIIIIHIHIHFGFHCCD@F?HHEHHEHEEHIIIHFHHHIFHFIIHIHIIIIIIHCIIIIHGIIGIIHHEEHGHI8HIIHGIIIIIIHHGHIIHHDIIH<HIIHEIIIEHHHHIIHGIGHFIHIIIIHIIIHGHIGHGIIIIIIHHGIHHIIIIIIIIIIIIIIIHGIIIIIIHIIIIIIIIHIHIIIIIIHB@@DD
@HISEQ:969:HM2KJBCX2:2:1102:8242:31499 2:N:0:ACTATGCA
GCCCAAGTTCACCCCAACTATCCCTATTAATCATTACGTCAATCCTAGAAACCAACAAAATAGGATCGAACGTCCTATTTCATTATTCCATGCTAATGTATTCAAGCGTTAGCCTGCTTTAAACACTCTAATTTTTTCAAAGTAACAGTCCTGTTTCCCTGCAACACCAAATTAATGACATTACAGTTCTTCAGAAAGGAGGAATCAGCGAAGCCAGTGCATACCAGTGGCACGACCAACCTGCTGACCCCGAAATTCAACTACGAGCTTTTTAACTGCAACAACTTTAATATACGCTATTGGAGCTGGAATTACCGCGGCTGCTGGCACCAGACTTGCCCTCC
+
DABDAIIIIIHHHIHHIIIIIHIHHHIIIIIIIIIIIHHGHIIIIIIHHIIIIIIIIGGIIIIHIIIHHHIIHIIIHHIIIIIIIIIHIIIIHIIIIHHIIHIIIIIIIIIIHIIGIHHIIHIHHHHHIIIHHHIIIHIIHIIIIIIIIIIGIHIIHIIIHGIIIIIIHIIIIIIIIHHIIIIIIIHGIHHIIIIIIIIIHIIHHIHHIIIIIIIIIIGIIHIIIIIIIIIIIIIDIIIIHGGIHIHIIIIIIIIIIIIIHIIIIIIIIHIIIHHIGIIIIIIHHIIHHHHIIIIIIIIHIIIIIIIIIIIIIIIIIIIIIIIIHIIIIHIHIIIIIHIDDDDD
@HISEQ:969:HM2KJBCX2:2:1102:20372:31356 2:N:0:ACTATGCA
GCCCAAGTTCACCCCAACTATCCCTATTAATCATTACGGTGATCCTAGAAACCAACAAAATAGAACCATGCCGTCCTATTCTATTATTCCATGCTAATGTATTCGAGCAAAAATGCCTGCTTTAAACACTCTAATTTTTTCAAGGTAAAGGTCCTGGTTCCACATGACACCCAATTAAGGACATCATGCTTCTCCAGAAGGTGAGAAATCAACTGCGACAGTTCATACCCCTTAAGGCACGACCATTACGTCAATCCCGAAATTCAACTACGAGCTTTTTAACTGCAACAACTTTAATATACGCTATTGGAGCTGGAATTACCGCGGCTGCTGGCACCGGACTTGCCCTCCAA
+
DDDDDIIIIHIIIIIIIIIIIIIIIIIIIIIIIIIIIIIHIIIIIIHIIHIIIIIIGIIIIIHIIIIIIIGHH@DHIHHHIIIIIIIIIIIHGIHIHIIIIGHHHHIHIIIIIIIIIHHHIIHIIHGHIIIIHHIHIIIIIIGHHHHHHIHHHIHIIHHHIIIIIIIHHHIHIIIHIHIIIIIIIIIHFHHHIHHIIIIIIIHHIIIIIHHIIIIIIIIIIGIIIIIIHHGHIIGIIIIIIIHIIIIIIHFGIIHHHIIIIIIHIIIIIHIIIIIIIIIIIIIIIIIIIIIIIIIIIIIHHIIIIIIIIIIIIIIIIIIIIIIIIIIIIIIIIIHIIIIIIHIIIIIIDDDDD
@HISEQ:969:HM2KJBCX2:2:1102:3895:31556 2:N:0:ACTATGCA
GCCCAAGTTCACCCCAACTATCCCTATTAATCATTACGTCGATCCTAGAAACCAACAAAATAGAATCAAACGTCCTATTTCATTATTCCATGCTAATGTATTCAAGCGTGCGCCTGCTTTAAACACTCTAATTTTTTCAAAGTAACAGTCCTGATTCCCCACGACACCAAATTAATGACATCGCGATTCTTCAGAAGGTAGGAACCAATAATGCCAGTGCGTACCGAGGCACGACCGACAATCTGATCCCGAAATTCAACTACGAGCTTTTTAACTGCAACAACTTTAATATACGCTATTGGAGCTGGAATTACCGCGGCTGCTGGCACCAGACTTGCCCTCC
+
DDDDDIIIIIIIIIIIIIIIIIIIIIIIIIIIIIIIIIIIIGIIIIIIIIIIIIIIIIIGHHHHIIIIIIIIIGIIIIIIIIIIIIIIIIIIIIIIIIIIIIIIIIIIHIIIHIIIIIIIIIIIIIIIHIIIIIIHIIIIIIIIIIIIIIIIIIHHIIIIIIIIIIHIIIIIIIIIIIIIIIIIIIIIIIIIIIIIIIIIIHIIIIIIIIIIIIIIIIIIIIIIIIIIIIIIIIIIIIIIIHIIIIIIIIIIIIIIIIIIIIIIIIIIIIIIIIIIIIIIIIIIIIIIIIIIIIIIIIHIIIIIIIIIIIIIIIIIIIIIGIIIIIIIIIIIIHIIIIDDDDD
@HISEQ:969:HM2KJBCX2:2:1102:9421:32214 2:N:0:ACTATGCA
GCCCAAGTTCACCCCAACTATCCCTATTAATCATTACGTCAATCCTAGAAACCAACAAAATAGGATCGAACGTCCTATTTCATTATTCCATGCTAATGTATTCAAGCGTTAGCTTGCTTTAAACACTCTAATTTTTTCAAAGTAACAGTCCAAATTCCCCGCAACACCAAATTAATGGCATTACGGATCATCAGGAAGGAGGAATCAGTGAGACCAGTACATACCAGAGGCATGACCAATCTACTAACCCCGAAATTCAACTACGAGCTTTTTAACTGCAACAACTTTAATATACGCTATTGGAGCTGGAATTACCGCGGCTGCTGGCACCAGACTTGCCCTCCAA
+
DDDCDIGHIIHIIIIIIIHIIHHIIIIIIHIIIIIIIIIHIIHHIIHIIIIIIIIGIHCHHHIIIIIHCHHDEHCDHHFHHHHIHIHHHHIIIIIIIIIIIIIIIIIIIIGIIIIHIIIIIHHIHIIIIIIHIIIIIHIHIIIIIIIIHIIIIIIIIIIIHIHIHIHHIIIIIIIIHIIIIHIIHIIIIIIIIIIIIIIIHIIIIIIIIIIIIIIIIIIIIIIIIIIHIIIIIIIIIIIIIIHHHIIIIGIIIIIHHIIIIIHHIHIIIIIIIIHIIIIIIIIIIIIIIIIIIIIIIIIIIIIIIIIIIIIIHIIIIIHIIIIHIIIIIIIIGIIIIIIIIDDDDD
@HISEQ:969:HM2KJBCX2:2:1102:14471:32112 2:N:0:ACTATGCA
GCCCAAGTTCACCCCAACTATCCCTATTAATCATTACGTCAATCCTAGAAACCAACCAAATAGGATCAACGTCCTATTTCATTATTCCATGCTAATGTATTCAAGCGCGAGCCTGCTTTAAACACTCTAATTTTTTCAAAGTAACAGTCCTGATTCCCCGCCACACCAAATGAATGACATGATGGTTCGTCAGAAGGTAGGAACCAGTAACACCAGTACGTACCTAAGGCACGACCAACGTACTGATCCCGAAATTCAACTACGAGCTTTTTAACTGCAACAACTTTAATATACGCTATTGGAGCTGGAATTACCGCGGCTGCTGGCACCAGACTTGCCCTCCAA
+
DDDDBHIHHHHHHIIIIHIIHEHHIIIIGIIIEHHHIIIIGEHHH?HHHEGHCHHE0<DHHC<CHFHIIHGEFHHHIHGE?GHHIHIHHHIEGGFHHHHHI?HHHDGHGHDH<GEHHGHHIIIIIIIIFHHIHHHGHHHGHFHHIHHHHHHIIHHIIIIHHIIIEHHHHHHHGGGDFGIHIIIIIHIHHIHIIIIIHHIIHIIHIHIIIIHGHHIIIIHIHHEHIHHHDFHHIHEHIIHGGFGFHIIHHFG@EHIIIIHH@EHHHGIHHIIIIIIIIIIHHHGIIHHH@GHHHIIIHIHIIIIIHIIIIIIIIIGIIHIIIHIHIIIIIIHHHHHIHHHHADDDD
@HISEQ:969:HM2KJBCX2:2:1102:6218:32357 2:N:0:ACTATGCA
GCCCAAGTTCACCCCAACTATCCCTATTAATCATTACGGTGATCCTAGAAACCAACGAAATAGAATCAGTCCGTCCTATTTCATTATTCCATGCTAATGTATTCAGACGATAGTCTGCTTTAAACACTCTAATTTTTTCAAAGTAACAGTCCTGATTTCCAACCACACCAAATAAATGGCATGAAAGTTCCTCAGAAGGTAGAGATCCATCTCACCAGTACAGACAATTAAGCCTAACCAATGGGTAGACCCCGAAGTTCAACTACGAGCTTTTTAACTGCAACAACTTTAATATACGCTATTGGAGCTGGAATTACCGCGGCTGCTGGCACCAGACTTGCCCTCCAA
+
<0D00<D<CG1<GE?<0<FHHIEC<<<<CCG11<11D1<<<1<F1D1<<1<FH1<0D10<1DF11<DHHIHHH<<C01D@CH1CG1F1F11<F<F<1D1<?HCEF<8DHIHIIHHF?CGAB1<<DCHEHCFA7FFGFHH@?FACHCGGHHIIHHCF?EHHGCIHHGFHHEHCG<<<0F?HGG.@HHHIHIIGHHD9FH*8GG?:HEHGGGEHHGEHHEEHHIHHHFEG1EHFHIHHHEED1@FHG<:EHDHFIHHFEECHFGC0C0G@HHCECGCCCG1EHC@GEHF<CHHHGHDHHFHHG@HEFGCECHF@F?HHHCCHIHEH@HHHIGC@HDGC<1CCHH?DD0@<
@HISEQ:969:HM2KJBCX2:2:1102:1923:32315 2:N:0:ACTATGCA
GCCCAAGTTCACCCCAACTATCCCTATTAATCATTACGTCGATCCTAGAAACCAACAAAATAGAATCAAACGTCCTATTTCGTTATTCCATGCTAATGTATTCAAGCGTGAGCCTGCTTTAAACACTCTAATTTTTTCAAAGTAACAGTCCTGATTCCCCATGACACCAAATTAATGACATCATGGTTCGTCAGAAGGTAGGAATCAATAATACCAGTACGTACAATAGCACGACCAATAAATTGATCCCGAAATTCAACTACGAGCTTTTTAACTGCAACAACTTTAATATACGCTATTGGAGCTGGAATTACCGCGGCTGCTGGCACCAGACTTGCCCTCCAA
+
D@DA?FCDE@EHHEHHIHHIIHEFHHIIHGHEEGHEFEHHHGIIHEGHHHHHEHGHE@FGHFHEHHHIGHIIC1DE<FGEHHHHIIIFEEHHEHHCHIHHEFIHHEHHHGHEIHGGHIHHHEHHGIHHHHHHHHIIHIIHHEAHIIIHHHHHHHHHCEG@HH?HIIHGDHGGDGIHHIIIHIIII;IGIIIIHGIIHHGHGEIIIHIHHGGHFHHIHGEHHHIIIHIHIII4HEIIIIIHEIHGHIIIGHHH?IIIIHIHGIIIHIIIIIIIHGHIHIIIIHFFHHHHGIFIIIHHIIIIIHHIIHIIIIIIIHIIIIIIHHIIIIIIIIIIIIHIIHHGBADBD
@HISEQ:969:HM2KJBCX2:2:1102:21283:32708 2:N:0:ACTATGCA
GCCCAAGTTCACCCCAACTATCCCTATTAATCATTACGTCAATCCTAGAAACCAACAAAATAGGATCAAACGTCCTATTTCATTATTCCATGCTAATGTATTCAAGCGTTAGCCTGCTTTAAACACTCTAATTTTTTCAAAGTAACAGTCCTGTTTCCCTGCAACACCAAATTAATGACATTACAGTTCTTCAAGAAGGAGGAACCAGTAAAGCCAGTACATACCAGAGGCACGACCAACCTACTAATCCCGAAATTCAACTACGAGCTTTTTAACTGCAACAACTTTAATATACGCTATTGGAGCTGGAATTACCGCGGCTGCTGGCACCAGACTTGCCCTCCAA
+
@D?@DHH<@@GEEEHHIGCC@FHHCG11FH1@G11DEC1<C@1CGCFDCGEHCHHIHGFEHFF@GGCG?ECE<CH=F?11<@FCGH?EEF1111DG@<@DHG@GHEHEEDCCEEG1FGADCHHH;IGFIHIHHGHHHGGHHGCGFHHHIHEE?HHGHHFCHIHHIHHCH?HHIHGHGDFHHHEHDGI;IIHHEGCGIIHHHHGHHEHHEEFFHIHEH:HIHHHHHFHGIIHEHGCHGC1HHFFD<@CGIGHG?CHHHHFCHHCHD1HGHIHHCCCHIHHGHHECFHHGG?HGE<HHFGDHFHG?HHIHHFHHHIGHHHIIIIHIIIIIHHHGHFEIIIIIHDDDDB
@HISEQ:969:HM2KJBCX2:2:1102:15172:33257 2:N:0:ACTATGCA
GCCCAAGTTCACCCCAACTATCCCTATTAATCATTACGTCGATCCTAGAAACCAACAAAATAGAATCAAACGTCCTATTTCATTATTCCATGCTAATGTATTCAAGCGCGAGCCTGCTTTAAACACTCTAATTTTTTCAAAGTAACAGTCCTGATTTCCCACGACACCAAATTAATGACATCGTGGTTCGTCAGAAGGTAGGAATCAATTTGACCAGTACGTACCGAGGCACGACCGATCAACTGATCCCGAAATTCAACTACGAGCTTTTTAACTGCAACAACTTTAATATACGCTATTGGAGCTGGAATTACCGCGGCTGCTGGCACCAGACTTGCCCTCCAA
+
DDDDDIIIIIIIIIIIIIIIIIIIIIIIIIIIIIIIIIIIIGIIIIHHHHIIIIIICHHIIIHIHIIIIIIHHHHIIIIIEHIIIIIIGHHECHHHIGIIIIIIIIIIIIIIHIIHIHHIIIIIIIIIIGIIIHIIIIIIIIIIIHHIHIIIIIIIIHIFHIIIIHIIIIIIIIIIIIIIIIIIIIIIIHHIIIIIIIIIIIIIIIIIIIIIIIIIIIIIIIIIIGIIGIIIIIIIIIIIIIHHIIIIIIIIIHIIIIIIIIIIIIIIIIIIIIIIIIIIIIIIIIIIIIIIIIHIIIIIIIIIIIIIIIIIIIIIIIIIIIIIIIIIIIIIIIIIIIIIDDDDD
@HISEQ:969:HM2KJBCX2:2:1102:13643:35150 2:N:0:ACTATGCA
GCCCAAGTTCACCCCAACTATCCCTATTAATCATTACGTCAATCCTAGAAACCAACAAAATAGGATCAACGTCCTATTTCATTATTCCATGCTAATGTATTCAAGCGCGAGCCTGCTTTAAACACTCTAATTTTTTCAAAGTAACAGTCCTGATTCCCCGCCACACCAAATTAATGACATGATGGTTCGTCAGAAGGTAGGAATCAGTAACACCAGTACGTACCGAAGGCACGACCAACGTACTAATCCCGAAATTCAACTACGAGCTTTTTAACTGCAACAACTTTAATATACGCTATTGGAGCTGGAATTACCGCGGCTGCTGGCACCAGACTTGCCCTCCAA
+
DA@DDIIIIIIIIIIHIIIIHHIIIHIIIGHIIIIIIIIIHIIHHIIIIGIHIHFHECCHHIHGEEHHIIIIIGHIIIIIHIHGHIEHGHIFHIHCHHCHEDGHHHIDHHICHHH?GEHIIHIIHIHIIHIIIIIIIIIIGGHEHGEGHIIHHEFHIHHHHIIIIID/HHFIHEGIIHIIIIHHHIHHIIIIIIIIHFGIHIIIGIIHHGCIHGHHHIHHHHHHIHEHCHCIIIIIIIIHHIIHHHHIHIIIHH@F@HGHFIIIIHHHIIHIIIIIHIIIHIIHHCEIIIHHIHHHGHGHIHHHHIIHIIIIIHHGHHIIIIIIIIHIHF@HCIIHE?HHDDD@B
@HISEQ:969:HM2KJBCX2:2:1102:10970:35126 2:N:0:ACTATGCA
GCCCAAGTTCACCCCAACTATCCCTATTAATCATTACGTCGATCCTAGAAACCAACAAAATAGAATCAAACGTCCTATTTCATTATTCCATGCTAATGTATTCAAGCGCGAGCTTGCTTTAAACACTCTAATTTTTTCAAAGTAACAGTCCTGATTTCCCGCGACACCAAATTAATGACATCGTGGTTCGTCAGAAGGGAGAAACCAATAATGCTAGTACGTACAAAGTACGACCGACATATTAGTCCCGAAATTCAACTACGAGCTTTTTAACTGCAACAACTTTAATATACGCTATTGGAGCTGGAATTACCGCGGCTGCTGGCACCAGACTTGCCCTCCAA
+
CDDDDIIIIIIIIIIIIIHIIIIIIIIIIIIIIIIIIIIIIIIIIIIIIIIIIIIIGIIIIIIIIIIIIIIIHIIIIIIHIIIIIIIIHIHIIIHIIHIIIIIIIIHHIIIIIIIIIHIIHHIIGIIIIICHHHHIIIIIIIIIIIHIIIIIIIHIIIHIIHHIIIIIIIHIIIHHIIIIIIIIIIIIIHHIIIIIII<IIIIIIHIIIIIIIIIIHIIIHHHIIIIGIHHIIIIIIIHHGIHHIIIIIHIIIIIIIIIHIIIIIIHIIIIIIIIIIIIIIIIIHHIIIIIIHHIIIIIIIIIIIIIIIIIIIIIIIIIIHIIIIIIIIIIIIIIIIIIDDDDD
@HISEQ:969:HM2KJBCX2:2:1102:19519:35797 2:N:0:ACTATGCA
GCCCAAGTTCACCCCAACTATCCCTATTAATCATTACTTCAGTTATAGAAACCAACAAAATAGAACCGAAGTCCTAGATTATTATTCCATGCTAATGTATTCATAGCAATAGCCTGCTTTAAACACTCTAATTTTTTCAAAGTAAATGATCTGGATCCCGAATCCGGCCCAGTTAAGGGTAGACCCGTTCCCCAGAAGGATGGTAAACGCGCGCCGGCACTCACAAGCCTAAAGAGCCGCGGGCCAGGTGCATTAAACCAGAAGTCCAACTACGAGCTTTTTAACTGCAACAACTTTAATATATGCTCTTGGAGCTGGAATTACCGCGGCTGCTGGCACCAGACTTGCCCTCCAA
+
DDDDDIIHIIIIIIIHHIIIIIIIIIIIIIIIIIIIIIHIIIHIIHIIIGIIIIHIIHIIIHIIIHIHIIIIIIIIIIIIGHIIIIHHIIHHIIIIIHIHIHGHIHIIIIIIIIIIIHIHIIIIIIIIIIHIIHIHHIIIIIIIHIIIIIIIIHHHHIIIIHHIIIHHHHIHHHHIHIIIHIHIHHFHHHIIIHIIIIHIIIIHIIIIIIIIIIIIIIIIHFIHIIIIIIIIIIHIIIIIIIIIHIIIIIIIIIIHIIIIIIIIIIIIIIIIIIIIIIIIIIIIIIIIIIIIIIIHHGIIHHIIIIIIIIIIIIIIIIIIIIIIIIIIIIIIIIIIIIIIIIIIIIIIIHDDDDD
@HISEQ:969:HM2KJBCX2:2:1102:18659:37286 2:N:0:ACTATGCA
GCCCAAGTTCACCCCAACTATCCCTATTAATCATTACGTCGATCCTAGAAACCAACAAAATAGAATCAAACGTCCTATTTCATTATTCCATGCTAATGTATTCAAGCGTAAGCCTGCTTTAAACACTCTAATTTTTTCAAAGTAACAGTCCTGATTCCCCACGACACCAAATTAATGACATCGCGGTTCTTCAGAAGGTAGGAACCGATAATGCCAGTGCGTACCGAAGCACGACCAACAATTCGATCCCGAAATTCAACTACGAGCTTTTTAACTGCAACAACTTTAATATACGCTATTGGAGCTGGAATTACCGCGGCTGCTGGCACCAGACTTGCCCTCCAA
+
DDDDDIIIIIIIIIIIIIIIIIIIIIIIIIIIIIIIIIIIIIIIIIIIIIIIIIIIHHIHIIHHHIIIIIIIHIIIIIIIIIIIIIIHIIIIIIIIIIIIHHHHIIIIIIIIIIIIIHIIIIIIIIIIIIIIIIIIIGIIIIIIIIIIIIIIIIIIIIIIIIIIIHHIIIIIIIIIIHIIIIIIIIIIIIIIIIIIHIHIIIIIIIIIIIIIIIIIIIIIIIIIIIIHIIIIIIIIIIIIHHHEIIHIIIIIIIIIIIIIIIIIIIIIIIIIIIIIIIIIIIIIIIIIIIIIIIIIIIIIIIIIIIIIIIIIIIIIIIIIIIIIIIIIIIIIIIIIIIIIDDDDD
@HISEQ:969:HM2KJBCX2:2:1102:11097:36702 2:N:0:ACTATGCA
GCCCAAGTTCACCCCAACTATCCCTATTAATCATTACGTCAATCCTAGAAACCAACAAAATAGGATCGAACGTCCTATTTCATTATTCCATGCTAATGTATTCAAGCGTTAGCCTGCTTTAAACACTCTAATTTTTTCAAAGTAACAGTCCTGTTTCCCTGCAACACCAAATTAATGACATTACAGTTCTTCAAGAAGGAGGAATCAGTAAAGCCAGTACATACCATTGGCACGACCAACCTACTGACCCCGAAATTCAACTACGAGCTTTTTAACTGCAACAACTTTAATATACGCTATTGGAGCTGGAATTACCGCGGCTGCTGGCACCAGACTTGCCCTCCAA
+
@?DDDIICFCGEHHHHEH?CHHIGHHHHIIIIGHHHFHGHIIGHIIIHHHHIEEHHG@FHHHHEDEHCEFED@?GHE@CFEE@GHHH?HHEHHEHEGHC@HG@EIHHHGEGIGHHHIIHIIEIHHHHEIHHHIIHHHHFIIIIIIHGIIHHEIHHGIHGGHHIHIIIHHCHHEIIHHHHIGIIIHIIHEGH;IIIIIIGHIIIIHIIIHHGIGHGIIIIGIIIIIIIHGGIIIHHHGIHFIHHHHGHHIHHCIIIIHHHIIIIIHHEIIIHEIHFIIIHIIIHHHEHIIIIHIIHIIIIHIIHHFIIHHFHHIIHEEDIIIIIIIGEGIIIIIHHEIHIIIDB@DB
@HISEQ:969:HM2KJBCX2:2:1102:14708:37629 2:N:0:ACTATGCA
GCCCAAGTTCACCCAACTATCCCTATTAATCATTACGTCGATCCTAGAAACCAACAAAATAGAATCAAACGTCCTATTTCGTTATTCCATGCTAATGTATTCAAGCGTGAGCCTGCTTTAAACACTCTAATTTTTTCAAAGTAACAGTCCTGATTCCCCAAGACACCAAATTAATGACATCATGGTTCGTCAGAAGGTAGGAATCAATAATACCAGTACGTACAATAGCACGACCAATAAATTGATCCCGAAATTCAACTACGAGCTTTTTAACTGCAACAACTTTAATATACGCTATTGGAGCTGAAATTACCGCGGCTGCTGGCACCAGACTTGCCCTCCAA
+
DDDDDIIIIHIIIIHHHIIIIIIIIIIIIIIIIIIIIIIIIIIIIIIIIIIIIHIIIIIIHIIIIIIIIIIIGIIIIIHHIIIIIIIIIIIIIIIIIIIIIHIIIIIIIIHIIIIIIHHHIHHHIHIIIIIIIIIIIHHHIIIIIIIIIIIIIIIIIIIIIIIIIIIHIIIIIIIIIIIIIIIIIIIHIIIIIIIIIIIIIIIIIIIIIIIHIIIIIIIIIIIIIIIIIIIIIIIIIIIIIIHIIIIIIIIIIIIIIIIIIIIIIIIIIIIIIIIIIIIIIIIIHIIIIIIIIIIIIIHIIIIIIIIIIIIIIIIIIIIIIIIIIIIIIIIIIIIIIIIDDDDD
@HISEQ:969:HM2KJBCX2:2:1102:1798:38247 2:N:0:ACTATGCA
GCCCAAGTTCACCCCAACTATCCCTATTAATCATTACGTCGATCCTAGAAACCAACAAAATAGAATCAAACGTCCTATTTCGTTATTCCATGCTAATGTATTCAAGCGTGAGCCTGCTTTAAACACTCTAATTTTTTCAAAGTAACAGTCCTGATTCCCCATGACACCAAATTAATGACATCATGGTTCGTCAGAAGGTAGGAATCAATAATACCAGTACGTACAATAGCACGACCAATAAATTGATCCCGAAATTCAACTACGAGCTTTTTAACTGCAACAACTTTAATATACGCTATTGGAGCTGGAATTACCGCGGCTGCTGGCACCAGACTTGCCCTCCAA
+
DDDDDIIIIIIIIIIIIHIIIIIIIIIIIIIHIIIIIIIIIIIIIIIIIIIIIIHIIIHIIIIHHIIIIIIHIFHIHHIIIHIIIIIEHGEHIHHIHHIIIHHHHIHHHIIHHHHIIIHIIIHHIIHHHIIIIIHIIHIIIIIIIIIHIIHIIIGHIIHIIIIIIHHHIIIHIIIIIHIIHIIIIIIIIIIIIIIIIIIIIIIIIHIIIIIIIIIIIIIHIIIIIIIIIIIIIIIIIIIIIIHHHF:IIIIIIIIIIIIIIIIIIIIIIIIIIIIIIIIIIIIIIHHHIIIIIIIIIIIIIIIIIIIIIIIIIIIIIIIIIIIIIIIIIIIIIIIIIIIIDDDDD
@HISEQ:969:HM2KJBCX2:2:1102:4208:38143 2:N:0:ACTATGCA
GCCCAAGTTCACCCCAACTATCCCTATTAATCATTACGTCGATCCTAGAAACCAACAAAATAGAATCAAACGTCCTATTTCATTATTCCATGCTAATGTATTCAAGCGTGAGCCTGCTTTAAACACTCTAATTTTTTCAAAGTAACAGTCCTGATTCCCCACAACACCAAATAAATGACATCATGGTTCGTCAGAAGGGAGAAACCAACAATGCCAGTACGTACCTAGGCACGACCGACATGTTGGTCCCGAAATTCAACTACGAGCTTTTTAACTGCAGCAACTTTAATATACGCTATTGGAGCTGGAATTACCGCGGCTGCTGGCACCAGACTTGCCCTCCAA
+
@@BDDIGIIEHHHHHIHIIIHGHIHHHIIIIIIIIIIIIIIGIHIIIIHIFHIIIIEHHHIIHHFFIHFHHGEHHHFHCEHFHIHIIHHIHHGHIGIHIIIH@GEGHIIIIIHEIIIIIIIIHHFHHHIIIIHHHHHIIIHHHHIIIIHIIHIHHHIIIIHIIGFHIHHHHIHHHHIIGIIIIIHIIHHHFHHHHHIIIHHIIHHHIIIIIIHHHIHIIIHHHIHIIHIIHIIIHIIIIIHHEGIIIIIIIIIIIHIIIHIIIIIIHIIHHHIIIIIIIIIIIIHIIHIIIHIIHIIIIHHIIHIIIIIIIIIIIIIIIIIIIIIIIIIIIHHIIIIIGIDDDD@
@HISEQ:969:HM2KJBCX2:2:1102:2069:38525 2:N:0:ACTATGCA
GCCCAAGTTCACCCCCAACTATCCCTATTAATCATTACGGTGATCCTAGAAACCAACGAAATAGAATCAGTCCGTCCTATTTCATTATTCCATGCTAATGTATTCAGACGATAGTCTGCTTTAAACACTCTAATTTTTTCAAAGTAACAGTCCTGATTTCCCATCACACCAAATAAATGGCATGAAAGTTCCTCAGAAGGTAGAGATCCATCTCACCAGTGCAGACAATTAAGCCTGACCAATGGGTAGACCCCGAAGTTCAACTACGAGCTTTTTAACTGCAACAACTTTAATATACGCTATTGGAGCTGGAATTACCGCGGCTGCTGGCACCAGACTTGCCCTCCAA
+
DDDDDIIIIIIHIIIIIIIIIIIHIIIIIIIHIIIIIIHIIIIIIIIGHHIIIIIIIIIIIIIIIHHIIIIIIIHIIIHIIIHIHHHHHHIIIIHIIGIIIIHIIIIIIIIIIIHIIIIIIIIIIHIIIIIIIIIIIIIIIHIIIIIIIIHIIIIIIIIIIHHHIIHIIIIIIIIIIIIIHIIIIIIHIIIIIIIIIIHHHIIIIIHIIIIIIIIIIIIIIIIIIIIFIIIIIIIIIIIIIIIIIHGHIIIIHIHIIIIIIIIIIIIIIIIIIIIIIIIIIIIIIIIIIHHIIIIIIIIIIIIIIIIIIIIIIIIIIIIIIIIIIIIIIIIIIIIIIIIIIIIIDDDDD
@HISEQ:969:HM2KJBCX2:2:1102:18640:39036 2:N:0:ACTATGCA
GCCCAAGTTCACCCCAACTATCCCTATTAATCATTACGGTGATCCTAGAAACCAACAAAATAGAACCATGCCGTCCTATTTTATTATTCCATGCTAATGTATTCAGGCATAGGCCTGCTTTGAGCACTCTAATTTTTTCAAGGTAATGGTTCTGCTTCCCCGGCACATCAAATTAATGGCATACCGGTTATTCAGAAGGTAGGAATCCATCACACCAGTGCGGACCGTGAGGCCCGACCGACGGATAGATCCCGAAATTCAACTACGAGCTTTTTAACTGCAACAACTTTAATATACGCTATTGGAGCTGGAATTACCGCGGCTGCTGGCACCAGACTTGCCCTCCAA
+
DDDDDIIIIIIIIIHIHIIIIIIIIHIIIIIIIIIIIIGIIIIIHIIIIIIHIIIIHHEHIIGHHIIIIIIIHHHIIIIIEHIHIIIIIIIIHEHHIHIIIHHIIIHHIIIIIIIIIIHIIIIIIIHIHIIIIIIIIIIIIIIIIIIIIIIIHIIHHIIHHIHIIIIHHHIIIIIIHHGHIIIIIIIIIHHHFHIIIIIHIIIIHHIIIIIHHHIHIIIIIHIIIHIIIIIIIIIIIIHIIHHHHGHHHIHGIIIIIHIHGHIHHIHIIIIIHIHIHIIIIIIIHFHHHHHIHIIIIIIIIIIIIIIIIIIIIIIIIHDGHHHHIIIIHHHIIIHHIIIIIHEDDDDD
@HISEQ:969:HM2KJBCX2:2:1102:7752:39378 2:N:0:ACTATGCA
GCCCAAGTTCACCCCAACTATCCCTATTAATCATTACGGTGGTCCTAGAAACCAACAAAATAGAACCATGCCGTCCTATTTTATTATTCCATGCTAATGTATTCAAGCAAAAATGCCTGCTTTAAACACTCTAATTTTTTCAAAGTAAAGGTCCTGGTTCCCCGCGGCATCCAATTAAGGACATCGCGGTTCTCCAGAAGGTGAGAAATTGACTGCACCAGTTCATACCCCGTGAGGCACGACCGATGCGCCAATCCCGAAATTCAACTACGAGCTTTTTAACTGCAACAACTTTAATATACGCTATTGGAGCTGGAATTACCGCGGCTGCTGGCACCAGACTTGCCCTCCAA
+
DDDDDIHIIIIIHHIIIIIIIIIIIIIIIHIIIIIIIIIIHIIIIHIIIIIIHHHIHIFHHHHHIIIIIIHEDHHIIIIHIIIIIIIIHIHEHHIHHIIIIHHIIIIIIIIIIIIIHIIIIIIIIIIIIIIIIIIIHHIIIIIHIIIIIIIHHIIIIIHIIIIIIIIIIIIIIIIHIIIIIIIIIIIIIHIIIHIIIIIIIIIIIIIIIIIIIIIIIIIIGIIIIHGIIIIIIIIIIIIIIIIIIIIIIHFGIIIHIIIIIIIIIHIIIIIIIIIIIIIIIIIIIIIIIIIIIHHIIIIIHIIIHIIIIIIIIIIIIIIIIIIIIIIIIIIIIIIIIIIIIIIIIIIIDDDDD
@HISEQ:969:HM2KJBCX2:2:1102:19830:38809 2:N:0:ACTATGCA
GCCCAAGTTCACCCAACTATCCCTATTAATCATTACGTCAATCCTAGAAACCAACAAAATAGGATCAAACGTCCTATTTCATTATTCCATGCTAATGTATTCAAGCGTTAGCCTGCTTTAAACACTCTAATTTTTTCAAAGTAACAGTCCTGTTTCCCTGCAACACCAAATTAATGGCATTACAGTTCTTCAGAAAGGAGGAATCAGCGAGACCAGTACGTACCAATGGCACGACCAACCTGCTGACCCCGAAATTCAACTACGAGCTTTTTAACTGCAACAACTTTAATATACGCTATTGGAGCTGGAATTACCGCGGCTGCTGGCACCAGACTTGCCCTCCAA
+
DDDDDE11<C1FEHIEGHG?GHIIIEHIGIHHGHHIHIIHHHGHIFEEFFHICHHCHEHCHIHE?CGFEHIHIHHHCHHEH@HH@@HGC@CHCH@GGFFHEHHCHHH@IIGHHIHHH@HHGEGHHEEHIHHH<EHHHCHIIIIIHHE?GHIHHHIGHHFHHIHHHEHEHHEGHHHCCEEGGIIIIIHHHCHCHHIIIHHCIIIHHHEGHF<<@HGFHHGHGFHHCEIHI3CCCED=HHCFFDF?HECHCHHHHIIHHHHIIIIHHHHFHHIHEH@IHH?HHEHCEHHIIHHHIHEEHIHGIIHIHHEHGGCHHHIH?HFFEHEIIHCH@@F<<@HCHCHIDDDDD
@HISEQ:969:HM2KJBCX2:2:1102:6610:41245 2:N:0:ACTATGCA
GCCCAAGTTCACCCCAACTATCCCTATTAATCATTACGTCAATCCTAGAAACCAACAAAATAGAACCATGCCGTCCTATTTTATTATTCCATGCTAATCTATTCAAGCACTAGCTTGCTTTAAGCACTCTAATTTTTTCAAGGTAATAGCTCTGCTTCCCCAACGCACCAAATTAATGACATGAAGGTTATTCAGAAGGTAAGAATCCATCAAATCAGTACGAACAGTGAAGCCCGACCGATAGACAGATTCCGAAATTCAACTACGAGCTTTTTAACTGCAACAACTTTAATATACGCTATTGGAGCTGGAATTACCGCGGCTGCTGGCACCAGACTTGCCCTCCAA
+
ABDCDIIIICFHHHHIIIIIHIIIIHIIIIIIIIIIIIIIIHIIIIIIIIIIHIIIIHGIIHEHIIIIIHHFHE<HHIIIIIHIIIIIHHHIEFHHIIIHHGHHHIHHHHIIIIIIIIIIIIHIHIIIIIIIIIIIIIIIHIIIIIIIGHIIIIHIHIGIIIIIIIIHHIIIIIHGHIHHHIIIIIIIIIIIIIIIIIIIIIIIIIIIIIIIIIIIIIIIHIIIIHIIIIHIIHIIIIGIIIIIIHFIIIIIIIIIIIIIIIIIIIIIIIIIIIHHHIIIIIIIIHIIIIIIIIIIIIIIIIIIIIIIIIIIIIIIIIIIIIIIIIIIIIIIIIIIIIIIIIIDDDDD
@HISEQ:969:HM2KJBCX2:2:1102:17481:41709 2:N:0:ACTATGCA
GCCCAAGTTCACCCCAACTATCCCTATTAATCATTACGTCGATCCTAGAAACCAACAAAATAGAATCAAACGTCCTATTTCATTATTCCATGCTAATGTATTCAAGCGTGCGCCTGCTTTAAACACTCTAATTTTTTCAAAGTAACAGTCCTGATTCCCCACGACACCAAATTAATGACATCGCGATTCTTCAGAAGGTAGGAACCAATAATGCCAGTGCGTACCGAGGCACGACCGACAATCTGATCCCGAAATTCAACTACGAGCTTTTTAACTGCAACAACTTTAATATACGCTATTGGAGCTGGAATTACCGCGGCTGCTGGCACCAGACTTGCCCTCCAA
+
DDDDDIFHIIIIIIIIIIIIIIIIIIIIIIIIIIIIIIIIIIIIIIHIIIIIIIIIHHHHIIHIIIIIIIIIIHIIHIIIIIIIIIIIIIIHIIIHIIIIIIIIIHIIIHHIIIIIIIHIIIIIIIIIIHHIIIHIIIIIIIIIIIIIIIIIIIHIIIHHIIIIHIIIIIIIIIIIIIIIIIIIIIIIIIIIIIIIIIIIIIIIIIIIIIIIIIIIIIIIIIIIIIIIIIIIIIIIIIIIIIHHIIIIIIIIIIIIIIIIIIIIIIIIIIIIIIIIIIIIIIIIIIIIIIIIIIIIHIIHIIIIIIIIIIIIIIIIIIIIIIIIIIIIIIIIIIIIIIIIDDDDD
@HISEQ:969:HM2KJBCX2:2:1102:8361:41918 2:N:0:ACTATGCA
GCCCAAGTTCACCCCAACTATCCCTATTAATCATTACGGTGATCCTAGAAACCAACAAAATAGAACCATGCCGTCCTATTTTATTATTCCATGCTAATCTATTCAAGCACAAGCCTGCTTTAAGCACTCTAATTTTTTCAAGGTAATAGCTCTGCTTCCCCAACGCACTAACTTAATAGCATGCTGGTTGTTCAGAAGGTAGGAATTCATCAGGCCAGTGCGGACAGTGAAGCCCGACCAACCGACAAACTCCGAAATTCAACTACGAGCTTTTTAACTGCAACAACTTTAATATACGCTATTGGAGCTGGAATTACCGCGGCTGCTGGCACCAGACTTGCCCTCCAA
+
ADDDDIIIHIIIHGHHIIIIIHHHIIIIIIIIIFIHHIGHIIIIIIIIIIIIIIIIIGIIIIIIIIIFIECHIICEHHIIHIIIIIIIHEHIEHIHHHIIGHHGGIIHIIIIIIIIHIIIIIHHHIIIIIIIIIIHHEIIIIHIIIIIIHIIHIHHHIIIIIHIIIIIIIHIIIIIHHHIIIIIIIIIHHHGIIIHIIIIIIHIIIIHIIIIIIIIIHHHIIIIIIIIIIIIIIIIIIIIIIHIIIHIHHIIIIIIIIIHIIIIHHIIIIHHIIIIHIIIIIIIIIIIIIIIIIIHIIIIIIIIIIIIIIIHIIIIIIIIIIIIIIIIIIIIIIIIIIIIIIIDDDDD
@HISEQ:969:HM2KJBCX2:2:1102:5080:42357 2:N:0:ACTATGCA
GCCCAAGTTCACCCCAACTATCCCTATTAATCATTACGGTGATCCTAGAAACCAACAAAATAGAACCATGCCGTCCTATTCTATTATTCCATGCTAATGTATTCGAGCAAAAATGCCTGCTTTAAACACTCTAATTTTTTCAAGGTAAAGGTCCTGGATCCGCAAGACACCCAATTAAGGACATCGAGTTTCTCCAGAAGGTGAGAAATCAACAGCAACAGTTCATACCCCTTAAGGCACGACCATTACGTCAATCCCGAAATTCAACTACGAGCTTTTTAACTGCAACAACTTTAATATACGCTATTGGAGCTGGAATTACCGCGGCTGCTGGCACCAGACTTGCCCTCCAA
+
DDDDDIIIIIIIIIIIIIIIIIIIIIIIIIIIIIIIIIIIIIIIIIHIIIIIIIIIIEHIIHHIIIIIHHHHIIIIHIIIIIIIIIIIIIIHHIIGIHHHIHHIIIHHIIIIIIIIIIIIHIIIHIIIIIIIIIIIIIIIIIHIIIHHIIIIIIIIIIIIIIIIIIIIIIIIIIIIIIIIIIIIIIIIIIIIIIIIIIIIIIIIIIIIIHIIIIIIIIIIIIIHIIIIIIIIIIIIIIIIIIIIIIIIIHIHIIIIIIIIIIIIIIIIIIIIIIIIIIIIIIIIIIIIIIIIIIIIIIIIIIIIIIIIIIIIIIIIIIIIIIIIIIIIIIIIIIIIIIIIIIIIIIIIDDDDD
@HISEQ:969:HM2KJBCX2:2:1102:4851:42579 2:N:0:ACTATGCA
GCCCAAGTTCACCCAACTATCCCTATTAATCATTACGGTGATCCTAGAAACCAACAAAATAGAACCATGCCGTCCTACTCTATTATTCCATGCTAATGTATTCGAGCAAAATGCCTGCTTTAAACACTCTAATTTTTTCAAGGTAAAGGTCCTGGTTCCACATGACACCCAATTAAGGACATCATGCTTCTCCAGAAGGTGAGAAATCAACTGCGACAGTTCATACCCCTTAAGGCACGACCATCACGTCAATCCCGAAATTCAACTACGAGCTTTTTAACTGCAACAACTTTAATATACGCTATTGGAGCTGGAATTACCGCGGCTGCTGGCACCAGACTTGCCCTCCAA
+
DDDDDIIIIIIIIIIIIIIIIIIIIIIIHIIIIIIIIIIIIIIIIIIIIIIIIIIIIHIIIIHIIGIIGGIIIIIII1<GHHIIIIIIIIHIHIIIIIIIIIIIIIIIIIIIHIIHIIIIIIIIIIHIIIIHIIIHIIIHIIIIIIIIIIIIIIIHIIIIIIIIIIIIIIIIIIIIIIIIIIIIIIIIIIIGIIIIIIIIIIIIIIIIIIIIIIIIIIIIIIIIIIIIIIIIIIIIIIIIIIIIIIIIIIIHIIIIIIIIIIIIIIIIIIIIIIIIIIIIIIIIIIIIIIIIIIIIIIIIIIIIIIIIIIIIIIIIIIIIIIIIIIIIIIIIIIIIIIIIIIIIIIDDDDD
@HISEQ:969:HM2KJBCX2:2:1102:8787:42799 2:N:0:ACTATGCA
GCCCAAGTTCACCCCAACTATCCCTATTAATCATTACTTTATTTCTAAAACCAACAAAATAGAAACAAAGTCCTATTCCGTTATTCCATGCTAATCTATTCAGGCATAAGCCTGTTTTAAACACTCTAATTTTTTCAAAGTAACAGTTATGGTTCCCTAGCGCACTCAATAAAGAGCACACTAGTTTGCCATAAGGTAAAAGAACCAACCAAAAAGCAGTATCAACCTTGCGGCTGAACCACTTGGTCAGTTCAAAAATTCAACTACGAGCTTTTTAACTGCAACAACTTGAATATACGCTATTGGAGCTGGAATTACCGCGGCTGCTGGCACCAGACTTGCCCTCCAA
+
DDDDDIIIIIIIIIIHHIIIIIIIIIIIIIIGIHIHIIIIIIIIGIGHHHIIIIIIHIHIHIIIIIIIGIIHIIIIHIIIIIHIIICHIEHHHHHEHIIHHGFHGHIIIIIIIIIHIIIIIIIIHHHIHIIIHHIIIIHIIIIIIIIIIIIIIIIHHHHHHHHHIIIHHHIFHIIIIIGIIIIIIIIIHIIIIIIIIIHHIIIGHIIIIIIIIIHIIIHIIIIIHIIIIIIIIIIIGHIIIIIIIIHGIIIIIIHHIHHHIIIHHHIIIIIIIHHHIIIIIIIIIIIIIIIIIIIIIIIIIIIIIIHIIIIIIIIIIIIIIIIIIHIHIGIIIIIIIIIIIIIIDDDDD
@HISEQ:969:HM2KJBCX2:2:1102:16080:42759 2:N:0:ACTATGCA
GCCCAAGTTCACCCCAACTATCCCTATTAATCATTACGTCGATCCTAGAAACCAACAAAATAGAATCAAACGTCCTATTTCGTTATTCCATGCTAATGTATTCAAGCGTGAGCCTGCTTTAAACACTCTAATTTTTTCAAAGTAACAGTCCTGATTCCCCATGACACCAAATTAATGACATCATGGTTCGTCAGAAGGTAGGAATCAATAATACCAGTACGTACAATAGCACGACCAATAAATTGATCCCGAAATTCAACTACGAGCTTTTTAACTGCAACAACTTTAATATACGCTATTGGAGCTGGAATTACCGCGGCTGCTGGCACCAGACTTGCCCTCCAA
+
DDDDDIIIIIIHIIIIIIIIIIIIIIIIIIIHIIIIIIIIIIIIIIIIIIIIIIIIIIIIIIIHIIIIHIHIIIIIIIIIIIIIHIIIHIIIHIIIIIIHIIIHHIIIIIIIIIIIHIIIIIIIIHIIIIIIIIIIIIIIIHHIIIIIIIIIIIHIIIIIIIIIIIIIIIIIIIIIIIIIIIIIIIIIIIHIIIIIHIHHIIIIIIIIIIIIIIIIIIIIIIIIIIIIIIIIIIIIIIIIIIIHIIHIIIIIIIIIIIIIIIIIIIIIIIIIIIIIIIIIIIIHHHHIIIIIIIIIIIIIIIIIIIIHIIIIIIIIIIIIIIIIIIIIIIIIIIIIIIIIDDDDD
@HISEQ:969:HM2KJBCX2:2:1102:19513:42727 2:N:0:ACTATGCA
GCCCAAGTTCACCCCAACTATCCCTATTAATCATTACGGTGGTCCTAGAAATCAACAAAATAGAATCATCCGTCCTATTTTATTATTCCATGCTAATGTATTCAAGCAAAATGCCTGCTTTAAACACTCTAATTTTTTCAAAGTAAAGGTCCTGGTTCCCCGCGGCACCCAATTAAGGACATCGCGGTTCTCCAGAAGGTGAGAAATTGACTACACCAGTTCATACCCCTTAAGGCACGACCGATGTGTCAATCCCGAAATTCAACTACGAGCTTTTTAACTGCAACAACTTTAATATACGCTATTGGAGCTGGAATTACCGCGGCTGCTGGCACCAGACTTGCCCTCCAA
+
@A@ABHC@GGH1DE/<0DG1<<11<11<C<F11CCGHGHE?DHIECG11GF1<CFH?FEHHGFHF<FFGHGHE1<CE1<1<<FC?<<1<CC1C11<GHCE1<EGHIHFG@FD,FEF@EHHHDEF<FHHFGBGHEIHHC8CHIIIHHHHE@AHEGEHCC<HHCECEBB.HGDEIHFHIHHDHGHIHFHCGHECHGBFHHHCEIHHEGHEIIHGHHF?F?HHHFC<0<GIFIIHD10HCC@HGH>CHHHEHCHED?<HCHHHEIHHHHCHCHEHHHHE?IHF<1GHHIHIHEHF?HEHCHGC@FHGCHHHHHEHHHHHGDF<//<HF?H@CF<?EIIHHGCHCHIIHE@ADD@
@HISEQ:969:HM2KJBCX2:2:1102:11607:42055 2:N:0:ACTATGCA
GCCCAAGTTCACCCCAACTATCCCTATTAATCATTACGGTGATCCTAGAAACCAACGAAATAGAACCAATCCGTCCTATTTCATTATTCCATGCTAATGTATTCAGACGTTAGCCTGCTTTAAACACTCTAATTTTTTCAAAGTAACAGTCCTGATTTCCTATCACACCAACTAAATGGCATGAAAGTTCCTCAGAAGGTAGAGATTTATCTCACCAGTACAGACAATTAAGCCTGACCAATGGGTAAACCCCGAAGTTCAACTACGAGCTTTTTAACTGCAACAACTTTAATATACGCTATTGGAGCTGGAATTACCGCGGCTGCTGGCACCAGACTTGCCCTCCAA
+
DDBBDIIIHIHFIHIIIHIIIIIEFHHHICGFHFHIIHHHEHHHHHH?@GHIIIEECEHE1FF?GHHIHIIIEDCDCGCGCFGHI@C<CGHFHIIHFH@HH@HGHHHFH@GHHHHC<GH1@CGHIIHEGFCHHHGBDHIEHEGEIIIHHGHHIGHGDHHGIHIIHIHHGCGEHHEHHFHHHHHCHHHIIEIHHHIIIGIHIHEIHHGHIIIIIIHHGHFHIHIIHHHHHFIHEEH<@HEHHHE@HFDFGC/HHHIIFHEIHHEHDIHHEIHIHIHEGHEIHHHHFFF<@H?FHE@HCHHHFHEHDC<<D1HFEHHHCHCC<@HCEIHD1@GHD1<<HGHC/EEBB@<B
@HISEQ:969:HM2KJBCX2:2:1102:15700:42807 2:N:0:ACTATGCA
GCCCAAGTTCACCCCAACTATCCCTATTAATCATTACGTCAATCCTAGAAACCAACAAAATGGGATCAAACGTCCTATTTCATTATTCCATGCTAATGTATTCAAGCGTTAGCCTGCTTTAAACACTCTAATTTTTTCAAAGTAACAGTCCTGTTTCCCTGCAACACCAAATTAATGACATTACAGTTCTTCAAGAAGGAGGAACCAGTAAAGCCAGTACATACCAGAGGCACGACCAACCTACTAATCCCGAAATTCAACTACGAGCTTTTTAACTGCAACAACTTTAATATACGCTATTGGAGCTGGAATTACCGCGGCTGCTGGCACCAGACTTGCCCTCCAA
+
DDDDDHHGHHIIIIIIIIIIIIIIIIIIIIIIIIIHIHGHIIIIIIIHIIIIIHIIIIHIIHIHIIIHHHEHIIHIIHHIIIIIIHIIGIHHIIIIHIIHIHIIIIIIIHIIIIIIIIIIIIIIIIIIIIIIIHHIHIIHIIIIIIIIIIHHIIIIIIIIIIIIIIIIIIHHIIIIIIIIIIIIIIIIIIGIIIIHIIIHIHIIIIIIIIIIIIIIIIIIIIIIIIIIIIII=IIIHIIIIIHGHIHFIIIIIIIHEIIIIIHIIIIIIIIIIIIIIIIIIIIIIIIIIIIIIIIIIIIIIIIIIIIIIIIIIIIIIIIIIIIIIIIIIIIIIIIIIIIIIDDDDD
@HISEQ:969:HM2KJBCX2:2:1102:6237:43062 2:N:0:ACTATGCA
GCCCAAGTTCACCCCAACTATCCCTATTAATCATTACGGTGATCCTAGAAACCAACAAAATAGAACCATGCCGTCCTATTCTATTATTCCATGCTAATGTATTCGAGCAAAATGCCTGCTTTAAACACTCTAATTTTTTCAAGGTAAAGGTCCTGGTTCCACATGACACCCAATTAAGGACATCATGCTTCTCCAGAAGGTGAGAAATCAACTGCGACAGTTCATACCCCTTAAGGCACGACCATCACGTCAATCCCGAAATTCAACTACGAGCTTTTTAACTGCAACAACTTTAATATACGCTATTGGAGCTGGAATTACCGCGGCTGCTGGCACCAGACTTGCCCTCCAA
+
DDDDDIIIIIIIIIIIIIIIIIIIIIIIIIIIIIIIIIIIIHIIHIIIHIIIIIGHHIIEHHHHHIIHHIGHIIHIIHHIIIIIIIIIEHIIIIIIIIHIGFIIIIIIIIIHIHIIIIIIIIIIIHHIGIIIHIIIIIIIIHIIIIIIIIIIIIIIIIIIIIIIIIIIIIHIIIIIIIIIIIIIIIIIIHHIIIIIIHIIIHIIGIIIIIIIIIIIIIIIIIIIIIIIIIIIIIIGHIIIIIIIIIHIIHFIIIIIIIIIIIHIIHHHHIGHIIIIIIIIIGIIHHIIIIIHIIIHIIIIIGIIIIIHIIIIIIIIIIIIIIIIIIHIIIIIIIIIIIIIIIIIIIIDDDDD
@HISEQ:969:HM2KJBCX2:2:1102:7698:43229 2:N:0:ACTATGCA
GCCCAAGTTCACCCCAACTATCCCTATTAATCATTACGTCGATCCTAGAAACCAACAAAATAGAATCAAACGTCCTATTTCATTATTCCATGCTAATGTATTCAAGCGTGAGCCTGCTTTAAACACTCTAATTTTTTCAAAGTAACAGTCCTGATTCCCCACAACACCAAATAAATGACATCATGATTCGTCAGAAGGGAGAAACCAACAATGCCAGTACGTACCTAGGCACGACCGACATGACGGTCCCGAAATTCAACTACGAGCTTTTTAACTGCAGCAACTTTAATATACGCTATTGGAGCTGGAATTACCGCGGCTGCTGGCACCAGACTTGCCCTCCAA
+
DDDDDIIIIIIIIIIIIIIIHIIIIIIIIIIIIIIHIIIIIGIIIIIIHIIIIHHIIIIIIIIIHIIIIIIIIIIIGIIIIIIIIIIIIHIIHIIIIIIIIIHIIIIIIIIIIIIHIIIIIIIIHIIIIIIHIIIIIIIIIIIIIIIIHIIIIIHIIIIIIIIIIIIIIIHIHIHIIHIIIIIIIIIIIIIIIIIIIIIIIIIIIIIIHGIIIIIIIIIIIIIIIIIIIIIHIIIIIIIIIIIIIIIIIIIIIIIIIIIIIIIIIIIIIIIIIIHIIIIIIIIIIIIIIIIIIIIIIIIIIIIIIIIIIIIIIIIIIIIIIIIIIIIIIIIIIIIIIIIIDDDDD
@HISEQ:969:HM2KJBCX2:2:1102:6656:43678 2:N:0:ACTATGCA
GCCCAAGTTCACCCCAACTATCCCTATTAATCATTACGTCAATCCTAGAAACCAACAAAATAGGATCGAACGTCCTATTTCATTATTCCATGCTAATGTATTCAAGCGTTAGCCTGCTTTAAACACTCTAATTTTTTCAAAGTAACGGTCCTGTTTCCCTGCAACACCAAATTAATGACATTACAGTTCTTCAGAAAGGAGGAATCAGCGAAGCCAGTGCATACCAGTGGCACGACCAACCTGCTGACCCCGAAATTCAACTACGAGCTTTTTAACTGCAACAACTTTAATATACGCTATTGGAGCTGGAATTACCGCGGCTGCTGGCACCAGACTTGCCCTCCAA
+
DDDDDIIIIIIIIIIHIHIIIIIIIIIIIIIIIIIIIIIIIHIIIIIIIIIIIHIIIIIIIIGFHHIIIIHIIIHIIIIIIIIIHHIHIIIIGIIIIIIIIIIIIIIIHIIIIIIIIHIIIIIIIIIHHIIIIIIIIIHIIIIIIIIIIIIIIIIIIIIIIIIIIIIHIIIHIIIIIIIIIIIIIIIIIIIIIIIIIIIIIIIIIIIIIIIIIIIIIIIIIIIHIIHIIHIIIIIIIIIIIIIHDIHIIIIIIIIIIIIIIIIIIIIIIIIIIIIIIIIIIIIIIIIIIIIIIIIIIIHGGIIIIIIIIIIIIIIIIIIIIIIIIIIIIIIIIHIIIIIIIDDDDD
@HISEQ:969:HM2KJBCX2:2:1102:11595:43661 2:N:0:ACTATGCA
GCCCAAGTTCACCCCAACTATCCCTATTAATCATTACGTCAATCCTAGAAACCAACAAAATAGGATCAAACGTCCTATTTCATTATTCCATGCTAATGTATTAAGCGTTAGCCTGCTTTAAACACTCTAATTTTTTCAAAGTAACAGTCCTGTTTCCCTGCAACACCAAATTAATAACATTACAGTTCTTCAGAAAGGAGGAATCAGCGAAGCCAGTACATACCAAAGGCACGACCAACCTGCTAACCCCGAAATTCAACTTCGAGCTTTTTAACTGCAACCACTTTAATATACGCTATTGGAGCTGCAATTGCCGCGGCTGCTGGCACCAGACTTGCCCTCCAA
+
DDDDDIIHIHHIHHHIIIIIIIIIIIIIIIIIIIIIIHHIIIIIIIIIIIIIIIIIIIIFHHHHGEHHHIIIIIHHIIIIIIIIIIIIIIIIIIIIIICHIEHIIHIHIHEHIHIIHIIHGHFHIIHIIIGIIIIIIHFFHHHIIIIHIIFHHHIHFIIHIHIIIHIIHCHFH@HIHIIIEHHIEFGC@D?G-CDC?/DDGHHCEEHG<DD<<FH@EHHH@FEFEEHHEAEGEGHG1GHHF?CA@/DHC@11C??F<1C<1/C11<0IHHGD<1<<1<<111<E?HF<11C<0/11111<11<<<1111C/</EC/<<<11G?HGG?HGED<<1<10<0<0<<D<
@HISEQ:969:HM2KJBCX2:2:1102:7528:44021 2:N:0:ACTATGCA
GCCCAAGTTCACCCCAACTATCCCTATTAATCATTACTTCAGCTCTAGAAACCAACAAAATAGAACCGAAGTCCTAAATTATTATTCCATGCTAATGTATTCATAGCATTAAGCCTGCTTGAAACACTCTAATTTTTTCAAAGTAAAAGATCCAATACCATGTCACCCTTCAATGAAGAAGAGCAACACAGCGATTGGAAGGATGGCTAGAGCGTCGCGGCACTAACACACGAAACCGTGGCCGGCCAGACGCTGCAAAGCCAGAAATCCAACTACGAGCTTTTTAACTGCAACAACTTTAATATACGCTATTGGAGCTGGAATTACCGCGGCTGCTGGCACCAGACTTGCCCTCCAA
+
DDDDDIHIIGHHHHHIIIIIHHIIIHIGIIIIIHHFHHIIIIHEHIHHIGHIHIIIIIIIIIHIIIIIIIIDEHHHIHGEEHIIHHHHHHHIIGIHHHGFGGFHHF1GCFFIFHHIIGGEHHIIGG@FFF@FCGHEEHHHIIIHIIHHIHIIIHHHFHIHFHGEHHIGHHIIHIGHIGCHIHEHIIHIIIHEHHFHHHHHIHFHHGIHHIIHCE9DIHHHHHIIIIHHHHIHC>EDCHDCHCDHHHHHIHEEFHEIHIIHG?HHHHIIIHGHEHIHHEIHHIHEHHHFHHHHHHHHHEHHG@GEHEIIHHFCFEHEHHHIHEHGHE<DHHIHFHEGEEGIHIIHF<G@HFIHHDDADD
@HISEQ:969:HM2KJBCX2:2:1102:9379:44173 2:N:0:ACTATGCA
GCCCAAGTTCACCCCAACTATCCCTATTAATCATTACATCGATCCTAGAAACCAACAAAATAGAATCTGATGTCCTATTTCATTATTCCATGCTAATGTATTCAAGCGTAAGCTTGCTTTAAACACTCTAATTTTTTCAAGGTAACAGTCCTAATTCCCCATAACATCAAATAAATGACATTATGGTTCTTTAGAAGGTGAGAACCAATAAAACCAGTACATACCAAGGCATGACCGATCCCTTGATCCCGAAATTCAACTACGAGCTTTTTAACTGCAACAACTTTAATATACGCTATTGGAGCTGGAATTACCGCGGCTGCTGGCACCAGACTTGCCCTCCAA
+
DDDDDIHIIHIIHIIIIIIIIIIIIIIIIIIIIIIIIIIIIIIIIIIIIIIIIIIIIIIIIIHIIIIIIHIIIIIIIIIIIHIHIIIIIIIIIIIHIIIIIIHIIIHHHIIIIHIIIHIIIIIIIIIIIIIIIIIIIIHIIIIIIIHIIIHIIHIIIIIIIIIIIIHIIIIIIIIIIIIIIIIIIIIIIIIIIIIIIIIIIIIIIIIIIIIIIIIIIIIIIIIIIIIIIIIIIIIIIIIIIIHHIIIHIIIIIIIIIIIHHHIIIIIIIIIIIHIIIIIIIIIIIIIIIIIIIIIIIIIIIIIIIIIIIIIIIIIIIIIIIIIIIIIIIIIIIIIIIIIIDDDDD
@HISEQ:969:HM2KJBCX2:2:1102:19894:43633 2:N:0:ACTATGCA
GCCCAAGTTCACCCCAACTATCCCTATTAATCATTACCTCGACTCCGAAAGCCAACGAAATAGAATCGAGATCCTATTCCATTATTCCATGCACTAATGTTCAGGCTGTAGCGCCTGCTTTGAGCACTCCAATTTTTTCAAAGTAAACGTGCTGGCCACCCGTGGCACTCGGTTAAGAGAACCACGAACGAACCAACAAAATCGTCCGGGCAGACAGTAAACGCCGCAAGGCGCACCGCCCACCCGAAACCGAGATCCAACTACGAGCTTTTTAACCGCAACAACTTTAATATACGCTATTGGAGCTGGAATTACCGCGGCTGCTGGCACCAGACTTGCCCTCCAA
+
DDDDDIIIIIIIIIIIIIIIIIIIIIIIIIIHHIGIIHIHHIIIIIIIIIIIIHIIIIIGHHHIIIIIIIIIIHIIIIIGHHIIIIIH?GHIHGIHHIIIIHIIIIIIIIIIIIIIIIIIIIIIIIIIIGHIHHIIIIIHIIIIIIIIIIIIIIIIIIIIIIIHIIIIIIIHHHIIIIHIIIIIIIIIIIIHIHHIHHIHHIIHHIIIIIIIIHIIIIIIIIIIIIIIIIIIIIIIIIIIIIHHDIIIIIIIIIIIIIIIIIIIIIIIIIIIIIIIIIIIIIIHHIIIIIIIIIIIIIIIIIIIIIIIIIIIIIIIIIIIIIIIIIIIIIIIIIIIIIIIIDDDDD
@HISEQ:969:HM2KJBCX2:2:1102:2777:45055 2:N:0:ACTATGCA
GCCCAAGTTCACCCCAACTATCCCTATTAATCATTACGTCGATCCTAGAAACCAACAAAATAGAATCAAACGTCCTATTTCATTATTCCATGCTAATGTATTCAAGCGTGCGCCTGCTTTAAACACTCTAATTTTTTCAAAGTAACAGTCCTGATTCCCCACGACACCAAATTAATGACATCGCGGTTCTTCAGAAGGTAGGAACCAATAATGCCAGTGCGTACCGAAGCACGACCGACAATTTGATCCCGAAATTCAACTACGAGCTTTTTAACTGCAACAACTTTAATATACGCTATTGGAGCTGGAATTACCGCGGCTGCTGGCACCAGACTTGCCCTCCAA
+
DDDDDIIIIIIIIIIIIIIIIIHIIIIIIIIIIHIHIIIIIGIHIIHIGHHIIHIHHHIHIIIEHHIIIIHIHIHIIIIIIIIIGIIIHIIIIIIIHHHIHHHIIIHHHIIIHIIHIHHHIIIIHIIHHIHIIHIHHFHIIIIIIHIIIIIHHHHHIIHIIIIHHIHIHGIIIIHFIIIIIIIIHHHGIIIHIIIIIHIIIHIIIHIIIGHFIHIIIIIIIIIIIIIIIIIIIHIIIIIIIIHGHIIDIHHHHIHHIIIIHHIIIFIIIIIIIIIHHIIIIIHHHIHIHIIIIIIIHHDFIIIIIIIIIHHIIHHIIIIIIIHIIIHHIIIHIIIIIIIIDDDDD
@HISEQ:969:HM2KJBCX2:2:1102:21185:44819 2:N:0:ACTATGCA
GCCCAAGTTCACCCCAACTATCCCTATTAATCATTACGTCAATCCTAGAAACCAACAAAATAGGATCAAACGTCCTATTTCATTATTCCATGCTAATGTATTCAAGCGTTAGCCTGCTTTAAACACTCTAATTTTTTCAAAGTAACAGTCCTGTTTCCCTGCAACACCAAATTAATGACATTACAGTTCTTCAAGAAGGAGGAACCAGTAAAGCCAGTGCATACCAGAGGCACGACCAACCTACTAATCCCGAAATTCAACTACGAGCTTTTTAACTGCAACAACTTTAATATACGCTATTGGAGCTGGAATTACCGCGGCTGCTGGCACCAGACTTGCCCTCCAA
+
D@ADDIH<FHHGHHIHHGEH@GHHHHFHIIIIIIHHIHFCHHHCHEHHHHH?GHHHIHIIHIHHIHEHHIHHF@@CFDC@EFC@GEFCCG?CH?HH@HGHHFHHIIIHHGEHCEGGHHHCFFHIIIGFEHIIHGIHIIIIHHHHHIHIIIHHFGHHFGIHHHIHGIIIHGIHIIIHHHHCHHHHFHIIIIHHEIHHIIIHIIIHIIIIIIIIIIIIIIIIHIHIIIHHIIIIIIIHHHHIIHGG<HGIIIHHHHGIIIIIIIHIIIIIIIIIIHGIGIIIIIIIIIHHIIIIHIIIIHHHHIIIIIIIIIIIIIIIIIIIHIIIIIIIIIIIIIIIIIIIIDDDDD
@HISEQ:969:HM2KJBCX2:2:1102:12298:45375 2:N:0:ACTATGCA
GCCCAAGTTCACCCCAACTATCCCTATTAATCATTACGTCAATCCTAGAAACCAACAAAATAGAATCAAACGTCCTATTTCATTATTCCATGCTAATGTATTCAAGCGTAAGCCTGCTTTAAACACTCTAATTTTTTCAAAGTAACAGTCCTGATTCCCCACGACACCAAATTAATGACATCGCGGTTCTTCAGAAGGTAGGAACCAATAATACCAGTGCGTACCGAGGCACGACCGACAATTTGATCCCGAAATTCAACTACGAGCTTTTTAACTGCAACAACTTTAATATACGCTATTGGAGCTGGAATTACCGCGGCTGCTGGCACCAGACTTGCCCTCCAA
+
DDDDDIIIIIIIIIIIIIIIIIIIIIIIIIIIIIIIIIIIIIIIIIIIIIIIIIIIIIIIIIHGIIIIIIIHIIIIIIIIIIIIIIIIGIHIHIHHHIIIIIIIIIIHIIIIIIIIIIIIIHIIIIIIIIIIIHIIHIIIIIIIIIIIIIIIIIIIIIIIIIIIIIIIIHIIIIIIIHIIIIIIIIIIIIIIIIIIIIIIIIIIIIIIIIIIIIIIIIIIIIIIIIIIIIIIIIIIIIIIIIIHIIIIIIIIIIIIIIIIIIIIIIIIIIIIIIIIIIIIIIIIIIIIIIIIIIIIIIIIIIIIIIIIIIIIIIIIIIIIIIIIIIIIIIIIIIIIIIIIDDDDD
@HISEQ:969:HM2KJBCX2:2:1102:11175:45528 2:N:0:ACTATGCA
GCCCAAGTTCACCCCAACTATCCCTATTAATCATTACGGTGATCCTAGAAACCAACAAAATAGAACCATGCCGTCCTATTCTATTATTCCATGCTAATGTATTCGAGCAAAAATGCCTGCTTTAAACACTCTAATTTTTTCAAGGTAAAGGTCCTGGATCCGCAAGACACCCAATTAAGGACATCAAGTTTCTCCAGAAGGTGAGAAATCAACAGCGACAGTTCATACCCCTTAAGGCATGACCATCACGTCAATCCCGAAATTCAACTACGAGCTTTTTAACTGCAACAACTTTAATATACGCTATTGGAGCTGGAATTACCGCGGCTGCTGGCACCAGACTTGCCCTCCAA
+
DDBDDIHIIIIIIIIIIIIIIHIIIIIIIIGHHHIIIIHIHIHHIIHIFHIHHHIIIIIHHHHHHIGIIHGIIDHHIIIIIHIIHIHHHHFHGHHIHEHGHEHHIHHHIIHIIHCHIIIIHHHIIIIHIIIIHIIIIHHIIIIIIIHEHIHHHIHIIHHHIIIIIHIIIHHIIIHIIIIIIIIIIIIIHIIIIIIIIIIIIIIIHIHIIIIIIIIHHIIIIIIIIIIIIIIIHIIIIIIIIIIIIIIIIIHGHIIIIIHIIIIIIHIIHIIIIIIIIIIIHIIIIIIIIIIIIIHHIIIIHIIIIIIIIIIIIIIHHIIIIIIIIIIIIIIIIIIIHIIIIIIIIIHHDDDDA
@HISEQ:969:HM2KJBCX2:2:1102:2221:45961 2:N:0:ACTATGCA
GCCCAAGTTCACCCCAACTATCCCTATTAATCATTACGTCAATCCTAGAAACCAACAAAATAGGATCAACGTCCTATTTCATTATTCCATGCTAATGTATTCAAGCGCGAGCCTGCTTTAAACACTCTAATTTTTTCAAAGTAACAGTCCTGATTCCCCACCACACCAAATTAATGACATGATGGTTCGTCAGAAGGTAGAAATCAGTAACACCAGTACGTACCGAAGGCACGACCAGCGTACTAATCCCGAAATTCAACTACGAGCTTTTTAACTGCAACAACTTTAATATACGCTATTGGAGCTGGAATTACCGCGGCTGCTGGCACCAGACTTGCTCCAA
+
DDDDDIIIIHHHHIHIIIIIIIIIIIIIIIIIIIIIIIIIIIIIIIIIIIIIIIHIHGHHHHHIIIIHIIIHIIIGIIIIIIIHHIIHIIIIIIIIIIIIIIIIIIIIIIIIHHIIHHIIIIIIIIHIIHIIIHIIIIIIIIIIIIIIIIIIIIIIIHHHIIIHIIIIIIIIIIIIIIIIIIIIIIIIIIHIIIIIIIIIIIIHIIIIIIIIIIIIIIIIIIIIHIIIIIIIIIIIIIIIHHIIIIIIIIIHIIIHIIIIHEIIIIIIIIIIIIIIIIIIIIIIIIHIHIIIIIIIIIIIIIIIIIIIIIIIIIIIIIIIIIIIIIIIIIIIIIIIIIDDDDD
@HISEQ:969:HM2KJBCX2:2:1102:6980:46870 2:N:0:ACTATGCA
GCCCAAGTTCACCCCAACTATCCCTATTAATCATTACGTCAATCCTAGAAACCAACAAAATAGGATCGAACGTCCTATTTCATTATTCCATGCTAATGTATTCAAGCGTTAGCCTGCTTTAAACACTCTAATTTTTTCAAAGTAACAGTCCTGTTTCCCTGCAACACCAAATTAATGGCATTACAGTTCTTCAGAAAGGAGGAATCAGCGAAGCCAGTACATACCAGTGGCACGACCAACCTGCTGACCCCGAAATTCAACTACGAGCTTTTTAACTGCAACAACTTTAATATACGCTATTGGAGCTGGAATTACCGCGGCTGCTGGCACCAGACTTGCCCTCCAA
+
DDDDDIIIIHIIIIIIIIIIIIIIIIIIIIIIIIIHHIIIGHHHIIIIIHHIHIIIHHIHHIHHIIIHIIGIHHHIIIIIIIIIIIIHIIIGIHHHHHIIIHIIIIIIIIHIHIIIIIIIIIHHIIHHIHIHIIIIIIIIIIIIIIIIIHIIIIHIIIIIIIIIIIIIIIIIIIIIIIIIIIIIHIIIIIIIIIIIIIIIIIIIIIIIIIIIIIIIIIIIIIIIIIIIIIIHHIHHHIHIIIIIHIIIIIIIIIIIIIIIIIIIIIIIIIIIIIIIIIIIIIIHIIIIIIIIIIIIIHIHIIHIIIIIIIIIIIIIIIIIIIIIIIIIIIIIIIIIIIIIIDDDDD
@HISEQ:969:HM2KJBCX2:2:1102:14232:46428 2:N:0:ACTATGCA
GCCCAAGTTCACCCCAACTATCCCTATTAATCATTACGTCGATCCTAGAAACCAACAAAATAGAATCAAACGTCCTATTTCATTATTCCATGCTAATGTATTCAAGCGTAAGCCTGCTTTAAACACTCTAATTTTTTCAAAGTAACAGTCCTGATTCCCCACGACACCAAATTAATGACATCGCGGTTCTTCAGAAGGTAGGAACCAATAATGCCAGTGCGTACCGAAGCACGACCAACAATTTGATCCCGAAATTCAACTACGAGCTTTTTAACTGCAACAACTTTAATATACGCTATTGGAGCTGGAATTACCGCGGCTGCTGGCACCAGACTTGCCCTCCAA
+
<0DDDIIIF1FHHHDH=GCF@GEHHHIIHIHGHHHFHFIHHCEHGHIIIIGD<GHHIHHIIH1GHIIIHIF=GC0EHHCGFHHHHIHI1FH1CFHIIFGIHIHHHIIIHHEFEHEIHHHEHFGEHFIIHGHIIHHIHHGHGIHGHAGIHIHFHIIIEGHGCHHHHHECEHIHICEIHHHHHCGIHHHHCHCIIHHGIHIHHHHGGFHHHFHHHHCHIHHHIIIII<IIHDIH<EHHHHGHHEHFIIHIIIIIIIHHHIIIHIIHHGIIIIHHGHIIIIHHHHCHHEIHIHGIHHIIHIHHIIIIIIIHIIIIIIHGHHIIIIHIHIHIHIIIHHEHHHIH?DBAB
@HISEQ:969:HM2KJBCX2:2:1102:19619:46778 2:N:0:ACTATGCA
GCCCAAGTTCACCCCAACTATCCCTATTAATCATTACGTCGATCCTAGAAACCAACAAAATAGAATCAAACGTCCTATTTCATTATTCCATGCTAATGTATTCAAGCGCGAGCTTGCTTTAAACACTCTAATTTTTTCAAAGTAACAGTCCTGATTTCCCGCGACACCAAATTAATGACATCGTGGTTCGTCAGAAGGGAGAAACCAATAATGCTAGTACGTACAAAGTACGACCGACATATTAGTCCCGAAATTCAACTACGAGCTTTTTAACTGCAACAACTTTAATATACGCTATTGGAGCTGGAATTACCGCGGCTGCTGGCACCAGACTTGCCCTCCAA
+
DDDDDIIIIHHIHIIIIIIIIIIIIIIIHIIIIIIIIIIHIIIHIIIGIIHHHHIIHIIIIIIIIIIIIIIIIIIIIIIIIIIIIIIFHGHIHIIIIIIIIIHHIIIIIIIIIIIHIIIIIHIIIIIIIHIIIIIIIIIIIIIIIIIIIIHHHIIIIIIIHHHIIIGIIIHHHIIIIIIIIIIIIIIIIIIHIIIIIIIIIIIIIIIIIIIIIIIIIIIIIIIIIIIIIIIIIIIIIIIHHHHIIIIHIIIIIIIIIIIIIIIIIIIIIIIIIIIIIIIIIIIHHHIIIIIIIIIIIIIIIIIIIIHIIIIIIIIIIIIIIIIIIIIIIIIIIIIIIIIDDDDD
@HISEQ:969:HM2KJBCX2:2:1102:10067:47560 2:N:0:ACTATGCA
GCCCAAGTTCACCCCAACTATCCCTATTAATCATTACGTCAATCCTAGAAACCAACAAAATAGAATCAAACGTCCTATTTCATTATTCCATGCTAATGTATTCAAGCGTGAGCCTGCTTTAAACACTCTAATTTTTTCAAAGTAACAGTCCTGATTCCCCACAACACCAAATAAATGACATCATGGTTCGTCAGAAGGGAGAAACCAACAATGCCAGTACGTACCGAGGCACGACCGACATGATGGTCCCGAAATTCAACTACGAGCTTTTTAACTGCAGCAACTTTAATATACGCTATTGGAGCTGGAATTACCGCGGCTGCTGGCACCAGACTTGCCCTCCAA
+
CDDDDIIIIIIIHIIIIIIIIIIIIIIIIIIIIIIIIIIIIIIIIIIIIIIIIIHIHIIIIIHGIIIIIIIIIIIIHIIIIIIIIIIIIIIIIIIIIIIIIIIIIIIIIIIIIHIIIIIIIHHIHIIIIIHIIIIIIIIHIIIIIIIIIIIIIIIIIIIIHHIHIHIIIIIIIIIIIIIIHIIHIIIHIIIIIIIIIIIIIIIIIIIIIIIIIIIIIIIIIIIIIIIIIIIIIIIIIIIIIIHGIIIIIIIIIIIIIIIIIIIIIIIIIIIIIIIIIIIIIIIIIIIIIIIIIIIHEIIHIIIIIIIIIIIIIIIIIIIIIIIIIIIIIIIIIIIIIIIIDDDDD
@HISEQ:969:HM2KJBCX2:2:1102:10511:47493 2:N:0:ACTATGCA
GCCCAAGTTCACCCCAACTATCCCTATTATCATTACGGTGGTCCTAGAAACCAACAAAATAGAACCACAACGTCCTATTCTATTATTCCATGCTAATCTATTCAAGCAATAGCCCGCTTTAAACACTCTAATTTTTTCAAGGTAATGGTCCTGGCTCCCCAACACACCCAACAAAGGACATGCTGGTTCACCAGAAGGAAGACCCGACAGCAGACAGTACTCGCCAAAGACGGACCGCCCGGCCAGGCCTAAAATTCAACTACGAGCTTTTTAACTGCAACAACTTTAATATACGCTATTGGAGCTGGAATTACCGCGGCTGCTGGCACCAGACTTGCCCTCCAA
+
DDDDCIIIIIIIHIIHIIIIIIIIIIIIIIIIIIIIIHHGHIIIIGHIIIIIIIIIIGHHIHIIIIIIIIHIHIIIIHHIIIIIIIIIIIIHHHIIIIIIIHIIIIIIIIIHHHIIHIHHIIHIIIIIIIIIIHIHIIIIIIIIIIIIIIIIHIIHIIIIIIIIIIIIIIIIIIIIIIIIIIIIIIIIIIIIIIIIIIIIIIIIIIIIIIIIIIIIIIIIIIIIIIIIIHHIIIIIIGIIIIHHIIIIHHIIIIIIIIHHHEIIHIIIIIIIIIGIIIIIIIIHIIIIIIIHGIIIIIHIIIIIIIIIIIIIIIIIIIIIIIIIIIIIIIIHHIIIIIIHDDDDD
@HISEQ:969:HM2KJBCX2:2:1102:15595:48004 2:N:0:ACTATGCA
GCCCAAGTTCACCCCAATATCCCTATTAATCATTACATCGATCCTAGAAACCAACAAAATAGAATCGGATGTCCTATTTCATTATTCCATGCTAATGTATTCAAGCGTGAGCCTGCTTTAAACACTCTAATTTTTTCAAGGTAACAGTCCTAATTCCCCGTGACACCAAATTAATGGCATTACGGTTCTTTAGAAGGTGAGAAATCAATAATATCAGTACATACCAACGGCATGACCGAAACATTGATCCCGAAATTCAACTACGAGCTTTTTAACTGCAACAACTTTAATATACGCTATTGGAGCTGGAATTACCGCGGCTGCTGGCACCAGACTTGCCCTCCAA
+
DDCCBIIIIEHICHHHHHHIHHHHIIIIIIIIGIIIIHIIIIIIHIHIIIIHHHIHIIIIIIIHFIIIIFHHFHHIEHHIIIIIIIHHIHHHIHHIGIIIIIIHHFHHGGHIIHIIIIIIHIHHIIIIIHHHHHIIIIIHIIHIIHIHIHIIHIIHIIIIIIIHHHHIIIIIIIIIIHIIIIIIIIIIIIIIIIHHHHHIIIIIIHIIIHIIIIIIIIHHIIIIIIIIIHIIIHHHGIIIHHHHHIIHIIIIIIIIIIIIIIIIIIIIIIIIHHHIIIIIIIIIIIIIHHIIIIIIIIIIIIIIIIIIIIIIIIIIIIHIIIIIHIHIIIIIIIIIIIIIHDDAD@
@HISEQ:969:HM2KJBCX2:2:1102:19324:48423 2:N:0:ACTATGCA
GCCCAAGTTCACCCCAACTATCCCTATTAATCATTACGTCGATCCTAGAAACCAACAAAATAGAATCAAACGTCCTATTTCATTATTCCATGCTAATGTATTCAAGCGTACGCCTGCTTTAAACACTCTAATTTTTTCAAAGTAACAGTCCTGATTCCCCACGACACCAAATTAATGACATCGCGGTTCTTCAGAAGGTAGGAACCAATAATGCCAGTACGTACCGAAGCACGACCAACAATTCGATCCCGAAATTCAACTACGAGCTTTTTAACTGCAACAACTTTAATATACGCTATTGGAGCTGGAATTACCGCGGCTGCTGGCACCAGACTTGCCCTCCAA
+
DDDDDIIIIIIIIIIIIIIIIIIIIIIIIIIHIIIIIIIIIIIIIIIIIIIIIIIIIIIIIIIHIIIIIIIIIIIIIHIIIIIIIIIHIIIIIIIIIIIIIIIIIIIIIIIIIIIIIHHIIIIIIIIIIIIIIIIIHIIIIIIIIIIIIIIIIIIIIIIIIIIIIIIIIIIIHIIIIIIIIIIIIHIIIIIIIIIIIIIIIIIIIIIHIIIIIIIIIIIIIIIIIIIIIIIIIIIIIIIIIHGDIIIIIIIIIIIIIIIIIIIIIIIIIIIIIIIIIIIIIIIIIIIIIIIIIIIIIIIIIIIIIIIHIIIIIIIIIIIIIIIIIIIIIIIIIIIIIIIIDDDDD
@HISEQ:969:HM2KJBCX2:2:1102:2613:48779 2:N:0:ACTATGCA
GCCCAAGTTCACCCCAACTATCCCTATTAATCATTACGTCAATCCTAGAAACCAACAAAATAGGATCAAACGTCCTATTTCATTATTCCATGCTAATGTATTCAAGCGTTAGCCTGCTTTAAACACTCTAATTTTTTCAAAGTAACAGTCCTGTTTCCCTGCAACACCAAATTAATGACATTACAGTTCTTCAAGAAGGAGGAACCAGTAAAGCCAGTACATACCAGAGGCACGACCAACCTACTAATCCCGAAATTCAACTACGAGCTTTTTAACTGCAACAACTTTAATATACGCTATTGGAGCTGGAATTACCGCGGCTGCTGGCACCAGACTTGCCCTCCAA
+
DBADDIHIHFHHHHIIIHIIIIGIIIEHHHHIIIIIIIIIIHICHHIIHHIHHIHIGIIHHIHIEHHFHHHIIIIIIIIGHHIIGHHGHHHC?GHIIHIIHGHHIHIIHHHIIHHHIHIIIIIHHIIIHIIIHHHHHHIIIHGHFHIHIIGHEGHHHGHIHIHGHHIHHFHEHIHHHIIHFFIHHHEHIHHHHFHGIHECGHHHFHHHHIHICFHHGIHHFHGEGHHGIIIHHHGDGGFHGC<GDHECIHGIIHFIIHIIIHEHCFGGFIHHEHHHHHIFIIHIIHHIIIIHHEIHHGIIIIIIHHHIHIIHGIIHHGHHHHHIIHIIIIHHHIIIIIIIHBDDDB
@HISEQ:969:HM2KJBCX2:2:1102:18586:49466 2:N:0:ACTATGCA
GCCCAAGTTCACCCCAACTATCCCTATTAATCATTACGTCGATCCTAGAAACCAACAAAATAGAATCAAACGTCCTATTTCATTATTCCATGCTAATGTATTCAAGCGCGAGCTTGCTTTAAACACTCTAATTTTTTCAAAGTAACAGTCCTGATTTCCCGCGACACCAAATTAATGACATCGTGGTTCGTCAGAAGGGAGAAACCAATAATGCTAGTACGTACAAAGTACGACCGACATATTAGTCCCGAAATTCAACTACGAGCTTTTTAACTGCAACAACTTTAATATACGCTATTGGAGCTGGAATTACCGCGGCTGCTGGCACCAGACTTGCCCTCCAA
+
B@DDDIECGHIHIIHIIIIIFCHHGIGIHECHIIIIHHHICHGHIIEFHHIIH1FEHEHHHHEHHCHHFHCHHHHHFHIHIIIHIHHEHHHEHEHHHHCIH?HHHHGHHHHHCHGHIIIHHGHHIHGFIIHHHIHGHHHHHGHHHHHIIGHHHGHIHIHHEHHGHHIHHHHEIIIIIIIIIIIIIIHIIIHFCHHHIIIIIIIIHEHIIHFHIHEIIIHHHHHIIIIIIIIIHIIIHGFHHEHIHIIIIIIHIIHGIIIIIIIIIIIIIHHHGHIGIHIIIIIIIHHHHGGEIHHHIIIIIIIGHIIIIIIIHHHHIIIIIIIHIIIIIIIIHGIIHIIDBBDA
@HISEQ:969:HM2KJBCX2:2:1102:12838:49399 2:N:0:ACTATGCA
GCCCAAGTTCACCCCAACTATCCCTATTAATCATTACCTCGACTCCGAAAGCCAACGAAATAGAACCGAGATCCTATTCCATTATTCCATGCACTAATGTTCAGGCTGTAGCGCCTGCTTTGAGCACTCCAATTTTTTCAAAGTAAACGTGCTGGCCACTTATGGCACTCGATTAAGAGAACCATAAACGAACCAACAAAATCGTCCGGGCAGGCAGTAAACACCGCAAGGTGCACCGCTCGCCCGAAACCGAGATCCAACTACGAGCTTTTTAACCGCAACAACATTAATATACGCTATTGGAGCTGGAATTACCGCGGCTGCTGGCACCAGACTTGCCCTCCAA
+
DDDDDIIHHIGIIHIGIIIIIIIIHIIIIIIIIIIIIIIIHIHHIHHIIIIHIHIIIGIIIIEHHIIIDHGHIIHGHHGHEHHIIGHHHIHIIIIEHIHIIHHHIHHIIHHHHIIHHHHIIIHHIIIIIIHIIIIIIIIIIIIIIIIHIIIIIIHGHHEHIIIIHIIIIIHHIIIIIIHIIHHIHIHIIIHHIIHHHIIIHDIIHIIII>IIIIIIIIIIIIIIIGIIIIIIIIIIIIIHIIIHGIIIIIIIIIHHIIHGIIIIIIHIIIIIIHGIIIIIIHIIIIIIIIIIIIIIIIIIIIHIIHIIHIIIIIIIIIIIIIIIIIIIIIIIIIIIIHIIIDDDDD
@HISEQ:969:HM2KJBCX2:2:1102:9925:49455 2:N:0:ACTATGCA
GCCCAAGTTCACCCCAACTATCCCTATTAATCATTACATCGATCCTAGAAACCAACAAAATAGAATCTGATGTCCTATTTCATTATTCCATGCTAATGTATTCAAGCGTAAGCTTGCTTTAAACACTCTAATTTTTTCAAGGTAACAGTCCTAATTCCCCATAACATCAAATAAATGACATTATGGTTCTTTAGAAGGTGAGAACCAATAAAACCAGTACATACCAAGGCATGACCGATTCCTTGATCCCGAAATTCAACTACGAGCTTTTTAACTGCAACAACTTTAATATACGCTATTGGAGCTGGAATTACCGCGGCTGCTGGCACCAGACTTGCCCTCCAA
+
BDBABHHIEHHIHHIIIIEHGHIIFEHHHHIHHIIIIIHIEGHHHIHHHIHIHIIHIHHIGHHCHEHHHIHHEHHHIIHIHGHHEHHHIIGHGHIIIHHIIHIIIIHIIIIFIIIHIIHHHHIHIHHHIIIIIIIIHIIIHIHHIHIIIIIIHIHHEGHIIHHHHHIIIIIIIIHIIIIIIIIHIHIIIIIIHEIHIIIIHIHIHFIHIHGIIIIIIIIIIIIIIIIIIIHIIIHIIIIIIHGGIIIIIHIIHIIHIHHHHHIIIIIIIIIHHHHGIIHHHHGIHIIIIIIHIHHFIIIIIIIIIHHIIIHIIGGIIIHIIIHIGGHFIIHIIIGIIIIIDCDDD
@HISEQ:969:HM2KJBCX2:2:1102:11196:50996 2:N:0:ACTATGCA
GCCCAAGTTCACCCCAACTATCCCTATTAATCATTACATCGATCCTAGAAACCAACAAAATAGAATCGGATGTCCTATTTCATTATTCCATGCTAATGTATTCAAGCGTGAGCCTGCTTTAAACACTCTAATTTTTTCAAGGTAACAGTCCTAATTCCCCGTGACACCAAATTAATGGCATTACGGTTCTTTAGAAGGTGAGAAATCAATAATATCAGTACATACCAACGGCATGACCGAAACATTGATTCCGAAATTCAACTACGAGCTTTTTAACTGCAACAACTTTAATATACGCTATTGGAGCTGGAATTACCGCGGCTGCTGGCACCAGACTTGCCCTCC
+
DCADDIIIIIIIIIHHIIIIIIIHIIIIIGIIIIIIIIIIHIIIIHIIIIIIHIIIIIIHIHHIIIIIIIIHIIIIIIIIIIHHHIIIIIIIIIGIIIIHHGHIHIIHIHIIIIIIIIIIIIIIIIIHII?IHHHHIIHIIIIEHIHIIHHIHIIIIIIIHIFIIHIIHIHIIIIIHHIIIHIIHIHHHIIIIIHHHIHHHIIIHHHIIIIHGHIIG?CIFHHIIHIIHFHHHHHFCHIHEHIGHHHEHIHEEHEHEFHHHGHHE?EHDGEIIHIHFFHHHHHGDDG11HECIGHIIIIGHHECHGHF@?EF?IIHIIIIIGIIIHIIIIIIHHECHEHICDDAD
@HISEQ:969:HM2KJBCX2:2:1102:13968:51409 2:N:0:ACTATGCA
GCCCAAGTTCACCCCAACTATCCCTATTAATCATTACGTCGATCCTAGAAACCAACAAAATAGGGTCAAACGTCCTATTTCATTATTCCATGCTAATGTATTCAAGCGTGTGCCTGCTTTAAACACTCTAATTTTTTCAAAGTAACAGTCCTGACTCCCCATGACACCAAATTAATGACATCACAGTTCGTCAGAAGGTAGAAATCAATAATACCAGTGCATACCAGAGGCACGACCAATATATTGATCCCGAAATTCAACTACGAGCTTTTTAACTGCAACAACTTTAATATACGCTATTGGAGCTGGAATTACCGCGGCTGCTGGCACCAGACTTGCCCTCCAA
+
ADDDDIIHIIIIIIIIIIIIHIIIHHIIIIIIIIIHIIIIIIIIIIIIIIIIIIHIHIIIIIIIHHGHIHIIGHHIHIIIIIIHIIIIIIIIIGIIIIIHHIIIIHIIIIIIIIIIIHIIIIHIIIIIIIHIIIIIHHIHHIFIHHIIIIIIIIIHIIIIIIIHHIIIIIIHIIIIIIIIIIIIIHIIIIIHIIIIIIIHIIIIIIIIIIIIIIIIIIIIIIIIIIIIIIIIHIIIIIIIIIIIHIIIIIIIIIIIIIIIIIIHIIIIIIIIIIHIIIIIIIIIHIIIIIIIIIIIHIHFFIIIIIIIIIIIIIIIIIIIIIIIIIIIIIIIIIIIIIIIIDDDDD
@HISEQ:969:HM2KJBCX2:2:1102:5520:51329 2:N:0:ACTATGCA
GCCCAAGTTCACCCCAACTATCCCTATTAATCATTACGTCGATCCTAGAAACCAACAAAATAGAATCAAACGTCCTATTTCATTATTCCATGCTAATGTATTCAAGCGTAAGCCTGCTTTAAACACTCTAATTTTTTCAAAGTAACAGTCCTGATTCCCCACGACACCAAATTAATGACATCGCGGTTCTTCAGAAGGTAGGAACCGATAATGCCAGTGCGTACCGAAGCACGACCAACAATTCGATCCCGAAATTCAACTACGAGCTTTTTAACTGCAACAACTTTAATATACGCTATTGGAGCTGGAATTACCGCGGCTGCTGGCACCAGACTTGCCCTCCAA
+
DADBDIIIIIIIIIIIIIHIIHIIIIIIIIIIIIIIIIIIIIIIIIIIIIIIIHHIHIIIIIIIIHIIIIIIIIIIIIIIIIIIIIIGIIIIGHIIIIHIIHHIIHHIHIIIIIIHIHIIHIIIIIIIIIHIIIIIIIIIIIIIIIIIIIIIIIIIIHIHHIIIIIHHHHIIIIIIHIHIIIIHIIIIIIHIIIIIIIIIIIIIIIIIIIIIIIIHHIHIIIIIIIIIIIIIIIIIIIIIIHGGIIIIIIIIIIIIIIIIIHIIIIIIIIIIIHIIIIIIIIIIIIIIIIIIIIIIIIIIIIIIIIIIIIIIIIIHIIIIIHIIIIIIIIIIIIIIIIIIDDDDD
@HISEQ:969:HM2KJBCX2:2:1102:20378:51458 2:N:0:ACTATGCA
GCCCAAGTTCACCCCAACTATCCCTATTAATCATTACGGTGATCCTAGAAACCAACGAAATAGAATCAGTCCGTCCTATTTCATTATTCCATGCTAATGTATTCAGACGATAGTCTGCTTTAAACACTCTAATTTTTTCAAAGTAACAGTCCTGATTTCCCATCACACCAAATAAATGGCATGAAAGTTCCTCAGAAGGTAGAGATCCATCTCACCAGTGCAGACAATTAAGCCTGACCAATGGGTAGACCCCGAAGTTCAACTACGAGCTTTTTAACTGCAACAACTTTAATATACGCTATTGGAGCTGGAATTACCGCGGCTGCTGGCACCAGACTTGCCCTCCAA
+
@BDDBIIHIIH@HHHHHIIHIHIIFEHFGEHIIIIIHIIIHHEHIIIIIFHGHIIHF?EEGHEHGIHIHHIICC@ECDG@@FEHIIIH?E@HICHI??FHFDGHHGEEHHGIHHHGE@CEEHHI@GCECHAGHHEHGHBCEHG@BDGC<EGIIHFGEEIIHGGEGEGHEEIHEFHGGHHHFGHHHIHHG/GCGHHIHIHGHD:FF<7HC7HHIHHGDDA6:GC<FFGHGIHHFEIHFEFHCC<ED<<EHBDCIHGHHHH?HIHEHEIHIHIIIIIHHFHHHHIIIHF@FHGIHHEHIIIHHHHHIIIHHIHEHGDHHHHIIHHIIGIIGIIIHFHFHHHGHHFBAD@@
@HISEQ:969:HM2KJBCX2:2:1102:19446:52123 2:N:0:ACTATGCA
GCCCAAGTTCACCCCAACTATCCCTATTAATCATTACGTCAATCCTAGAAACCAACAAAATAGGATCGAACGTCCTATTTCGTTATTCCATGCTAATGTATTCAAGCGTTAGCTTGCTTTAAACACTCTAATTTTTTCAAAGTAACAGTCCAGATTCCTCGCAACACCAAATTAATGGCATTACGGCTCATCAGGAAGGAGGAATCAGTGAGACCAGTACATACCAGTGGCATGACCAACCTACTAACCCCGAAATTCAACTACGAGCTTTTTAACTGCAACAACTTTAATATACGCTATTGGAGCTGGAATTACCGCGGCTGCTGGCACCAGACTTGCCCTCCAA
+
DDDCDIIIIIIIIIIIIIIIIIIIIIHIIIGIIIIIIIHIIGIIIIIIIIIIIHIIIIIHIIHHIIIIIHHIHIIIIIIIIIIIIHIIIHIIIIIIHIIIIIIIIIIIIIIIIIIIIIIIIIIIIIIIIIIIIIIIIIIIIIIIIIIIIIIIIIIIIIIIIIIIIIIIIIIIIIIIIIIIIIIIIIIHIHIHIIIIIIIIIIIIIIIIIIIIIIIIIIIIIIIIIIIIIIIIIIIIIIHIIHHGDHCIIIIIIIIIIIIHIIIIIIIIIIIIIIIIIIIIIIIIIIIIIIIIIHIHIIIIHIIIIIIIIIIIIIIIIIIIIIIIIIIIIIIIIIIIIIIIIDDDDD
@HISEQ:969:HM2KJBCX2:2:1102:1360:52830 2:N:0:ACTATGCA
GCCCAAGTTCACCCAACTATCCCTATTAATCATTACGTCAATCCTAGAAACCAACAAAATAGGATCAAACGTCCTATTTCATTATTCCATGCTAATGTATTCAAGCGTTAGCCTGCTTTAAACACTCTAATTTTTTCAAAGTAACAGTCCTGTTTCCCTGCAACACCAAATTAATGACATTACAGTTCTTCAAGAAGGAGGAACCAGTAAAGCCAGTACATACCAGAGGCACGACCAACCTACTAATCCCGAAATTCAACTACGAGCTTTTTAACTGCAACAACTTTAATATACGCTATTGGAGCTGGAATTACCGCGGCTGCTGGCACCAGACTTGCCCTCCAA
+
@DDDDIIHHIIIIIHIHIIHIIIIIIIIIIIIIIIIIHIIIIIIICGHIIHIIIIIEHGHHGEHHHHHHHHHHGHIGFHIFHHIHHFHIFHGHHHHHIIHHGGHIIIIIIIIIIIIIIIIIHIIHHIIIIIIIIIIIHHIIIHHGIIIIHHHFHHHIIIIIIIIIIHHGIIIIIIIIIIIHIIIIIIIIIIIIIHIIIIIIIHHIIIIIIIIIIIIIIIIIIHIIIIIHIIIIHIHIIIIHHHFIHIIIIIIIIIIIIIIIHIIIIIIIIIIIHIIIIIIIIIIIIIIIIIIIIIHIIHIIIIIIIIIIIIIIIIIIIIIIIIIIIIIIIIIIIIIIIIIDDDDD
@HISEQ:969:HM2KJBCX2:2:1102:8749:54445 2:N:0:ACTATGCA
GCCCAAGTTCACCCCAACTATCCCTATTAATCATTACGGTGATCCTAGAAACCAACGAAATAGAATCAGTCCGTCCTATTTCATTATTCCATGCTAATGTATTCAGACGATAGTCTGCTTTAAACACTCTAATTTTTTCAAAGTAACAGTCCTGATTTCCAACCACACCAAATAAATGGCATGAAAGTTCCTCAGAAGGTAGAGATCCATCTCACCAGTGCAGACAATTAAGCCTGACCAATGGGTAGACCCCGAAGTTCAACTACGAGCTTTTTAACTGCAACAACTTTAATATACGCTATTGGAGCTGGAATTACCGCGGCTGCTGGCACCAGACTTGCCCTCCAA
+
DDDDDIIIIHIIIIIIIIIIIIIIIIIIIIIIIIIIIIIIHIIIIHIIIIIIIIIIIIIIIIIIIIIIIIIIIIIIIIIIIIIIIIIIIIIIIIHHHHIIIHIIIIIIIIIIIIIIIIIIIIIIIIIIIIIHIIIIIIHIIHIIIIHHIIIIIIIIIIIIIHIHIIIIIIIHIIIIIIIIIIIIIIIIIIIIIIIIIIIIIIIIIIHIIIIIIIIIIIIIIIIIIIIIIIIIIIIIIIIIIIIIIHDIIIIIIIIIIIIIIIIIIIIIIIIIIIIIIIIIIIIIIIIIIHIIIIIIIIIIIIIIIIIIIIIIIIIIIIIIIIIIIIIIIIIIIIIIIIIIIIIDDDDD
@HISEQ:969:HM2KJBCX2:2:1102:13100:54898 2:N:0:ACTATGCA
GCCCAAGTTCACCCCAACTATCCCTATTAATCATTACGTCAATCCTAGAAACCAACAAAATAGGATCGAACGTCCTATTTCATTATTCCATGCTAATGTATTCAAGCGTTAGCCTGCTTTAAACACTCTAATTTTTTCAAAGTAACAGTCCTGTTTCCCTGCAACACCAAATTAATGGCATTACAGTTCTTCAGAAAGGAGGAATCAGCGAAGCCAGTACATACCAGTGGCACGACCAACCTGCTGACCCCGAAATTCAACTACGAGCTTTTTAACTGCAACAACTTTAATATACGCTATTGGAGCTGGAATTACCGCGGCTGCTGGCACCAGACTTGCCCTCCAA
+
DDDDDIIIIIIIIIIIIIHIIIIIIIIIIIIIIIIIIIIIIIIIIIIHIIIIIIGIIHHHIIIGHIIIIIIIIHHIIIIIIIIIHIIIEHIHIIIIIIHIIIIIIIIIIIIIIIIIIIIIIIIIIIIIIIHIIIIHIIIIIIIIIIIIIIIIIIIIIIIIIIIIIIIIIIIIIIIIIIIIIIIIIIIIIIHIIIIIIIIIIIIIIIIIIIIIIIIIIIIIIIIIIIIIGIIIIIIIIIIIIIIHIIIIIHIIIIIIIIIIIIIIIIIIIIIIIIIIIIIIIIIIIIIIIIIIGIIIIIIIIIIIIIIIIIIIIIIIIIIIIIIIIIIIIIIIIHIIIIIIIDDDDD
@HISEQ:969:HM2KJBCX2:2:1102:7906:55387 2:N:0:ACTATGCA
GCCCAAGTTCACCCCAACTATCCCTATTAATCATTACGTCGATCCTAGAAACCAACAAAATAGAATCAAACGTCCTATTTCATTATTCCACGCTAATGTATTCAAGCGTGCGCCTACTTTAAACACTCTAATTTTTTCAAAGTAACAGTCCTGATTCCCCACGACACCAAATTAATGACATCGTGGTTCTTCAGAAGGTAGGAACCAATAATGCCAGTGCGTACCGAAGCATGACCGACAATTTGATCCCGAAATTCAACTACGAACTTTTTAACTGCAACAACTTTAATATACGCTATTAGAGCTGGAATTACCGCAGCTGCTGGCACCAGACTTGCCCT
+
DDDDDIIHIHIIIIIIIIIIIIIIIIIIIIIIIIIIIIIIIIIIIIIIIIIIHIIIIIIIIIIHIIIIIIIHIIIIHIIIIIIIIIIIIIIIIIIIIIHHIIIIIIIIIHIIIIIIIHIIIIIIIIIIIIIIIIIIIIIIIIIIIIIIIIIIIIIHIIIIIIIIIIIIIIIIIIIIIIIIIIIIIIIIGIIIIIIIIIIIIIIIIIIIIIIIIIIIIIIIIIIIIIIIIIIIIIIIIIHHIIIIIIIIIIIIIIIIIIIIIHIIIIIIIIIIIIIIIIIIHIIIIIIIIIIIHIIIIIIIIIIIIIIIIIIIIIIIIIIIIIIIIIIIIIIIIIIIDDDDD
@HISEQ:969:HM2KJBCX2:2:1102:9225:56223 2:N:0:ACTATGCA
GCCCAAGTTCACCCCAACTATCCCTATTAATCATTTCGGGATCAATATATTGGTCGTGCCTCCGGTATGCACTGGTATTATTGATTTCTACCTTCTGACGAACTGTGATGTCATTAATTTGGTGTCATGGGGAATCAGGACTGTTACTTTGAAAAAATTAGAGTGTTTAAAGCAGGCACACGCTTGAATACATTAGCATGGAATAATGAAATAGGACGTTTGACCCTATTTTGTTGGTTTTTAGGATCGACGTAATGATTAATAGGGATAGTTGGGCATCGTATCAAC
+
DADDDIIIIIIHHIIIIIIIIIIIHIIIIIIIIIIIIIIIIIIIIIIIIIIIIIIIIIIIIIIIHIIHIIIIIIIIIIIIIIIIIIIIIHIIIIGIIIIIIIIIIIIIIIIIIIIIIIIHIIIIIIIIIIIIIIIIIIIIIIIIIIIIIIIIIIIIIIIIIIIIIIIIIIIIIIIIIIIIIIHIIIHIIIIIIIIIIIIIIIIIIIIIIIIIIIIHIIIIIIIIIIIIIIIIIIIIIIIIIIIIIIIIIIIIIIIIIIIIIIIIIIIIIIIIIIIIIIIIIIIDDDDD
@HISEQ:969:HM2KJBCX2:2:1102:15113:56012 2:N:0:ACTATGCA
GCCCAAGTTCACCCCAACTATCCCTATTAATCATTACGTCAATCCTAGAAACCAACAAAATAGGATCAACGTCCTATTTCATTATTCCATGCTAATGTATTCAAGCGCGAGCCTGCTTTAAACACTCTAATTTTTTCAAAGTAACAGTCCTGATTCCCCGCCACACCAAATGAATGACATGATGGTTCGTCAGAAGGTAGAAACCAGTAACACCAGTACGTACCTAAGGCACGACCAACGTACTGATCCCGAAATTCAACTACGAGCTTTTTAACTGCAACAACTTTAATATACGCTATTGGAGCTGGAATTACCGCGGCTGCTGGCTCCAGACTTGCCCTCCAA
+
DDDDDIIIIIIHIIIIIIIIIIIIIIIIIIIIIIIIIIIIIIIIIIIIIIIIIIIIHIIHIIHHFIIIIIGHHHIIIIIIIIIIIIIIIIHIIIIIHHIIIHHIHIIIIIHIIIIIIIIIIIHIIIHIIIIIIIIIIIIHHHIIIIHHHHEHIIIIIIIIHIIIIIIIIIIIIIIIIIIIIIIIIIIIIIIIIIIIIIIIIIIIIIIIIIHIIIIIIIIIIIIIIIIIIIIIIIIIIIIIIHHFIIIIIIIIIIIIIIIIIIIIIIIIIIIIIIIIIIIIIIIIIIIIIIIIIIIIIIIIIIIIIIIIIIIIIIIIIIIIIIIIIIIIIIIIIIIIIIIIDDDDD
@HISEQ:969:HM2KJBCX2:2:1102:14822:56666 2:N:0:ACTATGCA
GCCCAAGTTCACCCCAACTATCCCTATTAATCATTACGTCAATCCTAGAAACCAACAAAATAGGATCGAACGTCCTATTTCATTATTCCATGCTAATGTATTCAAGCGTTAGCTTGCTTTAAACACTCTAATTTTTTCAAAGTAACAGTCCAAATTCCCCGCAACACCAAATTAATGGCATTACGGATCATCAGGAAGGAGGAATCAGTGAGACCAGTACATACCAGAGGCATGACCAATCTACTAACCCCGAAATTCAACTACGAGCTTTTTAACTGCAACAACTTTAATATACGCTATTGGAGCTGGAATTACCGCGGCTGCTGGCACCAGACTTGCCCTCCAA
+
B?@D0<CGCHHCCCHCG0FHHE@HHHIHCF@C?G@HFEHFGCEIEHHGIHGEFHHHHEFFH?<CHH1<EEHHF<@EHHHI@@GCCGHHGEHE1F@HH@@FHHC@G%BEHIICHII@?HGDGHEHFHHFFFHFHHCBEFHG@HGABDEEHH'F?GHEH<HDHHCFGGGDCEC<GDGHHCHHH@HIIHHEFHFH<8CCFDEFGCHFEHHFHHF<D8@GDEFGCHGH<1<1CEC?@/GHH?IIHHD<1C</CC@GC1HG<C1C<0<<<<1E@GC1@<FF1?GGC@IIIIHC?CH=HG/HC?HIHF<<1?HHCHGEHCECHHHHG<1EC<DHH@GC1FC?G</E@D@@@@
@HISEQ:969:HM2KJBCX2:2:1102:5517:55996 2:N:0:ACTATGCA
GCCCAAGTTCACCCCAACTATCCCTATTAATCATTACGTCAATCCTAGAAACCAACAAAATAGGATCAAACGTCCTATTTCATTATTCCATGCTAATGTATTCAAGCGTTAGCCTGCTTTAAACACTCTAATTTTTTCAAAGTAACAGTCCTGTTTCCCTGCAACACCAAATTAATGACATTACAGTTCTTCAAGAAGGAGGAACCAGTAAAGCCAGTACATACCAGAGGCACGACCAACCTACTAATCCCGAAATTCAACTACGAGCTTTTTAACTGCAACAACTTTAATATACGCTATTGGAGCTGGAATTACCGCGGCTGCTGGCACCAGACTTGCCCTCCAA
+
DDDDDIIIIHIIIIIIIIIIIIIIIIIIIIIIIIIIIIIIIIIIIIHIIIIIIIIIIIIHHIIHIIIIIIIIHIIIIIIHHHIIIIIIIIIIIIIIIHIIIIIIIIIIIIIIIIIIIIIIIIIIIIIIIIHHHIIIIIIIIIGIIIIIIIIIIIIIIIIIIIIIIIIIIIIHIIIIIIIIIIIIIIIIGIIIIIIHIIIIIIIIIIIIIIIIIIIIIIIIIIIHICIIIIIIIIIIIIHIIIIIFHIIIIIIIIIIIIIIIIHIIIIHIIIIIIIIIIIIIIIIIIIIIIIIIIIIIIIHHIIIIIIIIIIIIIIIIIIIIIIIIIIIIIIIIIIIIIIIIDDDDD
@HISEQ:969:HM2KJBCX2:2:1102:20931:56867 2:N:0:ACTATGCA
GCCCAAGTTCACCCCAACTATCCCTATTAATCATTACGGTGATCCTAGAAACCAACAAAATAGAACCATGCCGTCCTATTTTATTATTCCATGCTAATGTATTCAGGCACTAGCCTGCTTTGAGCACTCTAATTTTTTCAAGGTAATAGTCCTGCTTCCCCAACGCACCAAGTGAATGGCATGCTGGTTATTTAGAAGGTAAGAACCCACCACACCAGTACGAACAGTGAAGCCCGACCGATGGACAGATTCCGAAATTCAACTACGAGCTTTTTAACTGCAACAACTTTAATATACGCTATTGGAGCTGGAATTACCGCGGCTGCTGGCACCAGACTTGCCCTCCAA
+
DDDDDIIIHHGHIHIIIIIGHIHHECHHCHFHHECGHEHFEHHGIIHGHHHHGHEHHIIIHHCGH1FH?FGHHEHIHHHI?DFHCEDHHHIIEHEHIGHHIGHHHFC?EHFHFHIHEHIIIIHHHHHIHHIHHHHIHIHHIIHHIIIHHGGIIIIIGHHHIIIIIIHIIHHIIHHHIIHIIIHHIIIIIIIIHHHIIIIIHHIHHIIHIIHIIHIIIIIIIIIIHEIIIHHHHHIHDIHHHIIIHIHIIIHIIIIHIIIIIIHHEIH@IIIIIHHHGIIIIIIIIIIIIIIHHHHEIIIHIIIIIHIIHIIIIIIIIIIIIIIIIHIIHIIIIIIHHIIHIHIDDDDD
@HISEQ:969:HM2KJBCX2:2:1102:8644:57812 2:N:0:ACTATGCA
GCCCAAGTTCACCCCAACTATCCCTATTAATCATTACGGTGATCCTAGAAACCAACAAAATAGAACCATGCCGTCCTATTCTATTATTCCATGCTAATGTATTCGAGCAAAAATGCCTGCTTTAAACACTCTAATTTTTTCAAGGTAAAGGTCCTGGATCCGCAAGACACCCAATTAAGGACATCAAGTTTCTCCAGAAGGTGAGAAATCAACAGCGACAGTTCATACCCCTTAAGGCATGACCATCACGTCAATCCCGAAATTCAACTACGAGCTTTTTAACTGCAACAACTTTAATATACGCTATTGGAGCTGGAATTACCGCGGCTGCTGGCACCAGACTTGCCCTCCAA
+
BADDDIIIIIIIIIHHHIIIIIIIIIIIIIIHIIIIIIIIIIIHIIIIIIIIIIIIIIIIIHIGIIIIIEHHIHHIIHHHIHHIIIIIIIIIIGIIHHHIIHHHIIIIIIIIIIIIIIIHIIIIIIIIHIIIIIIIIIIHIIIIIIIIIIIHIIIHHIIIIIIIIIIIIIIIIIIIIIIIIIIIIIIIIIIIIHIIIIHHHGIIIIIIIIIIIIIIIIIIIIIIIIIIIIIIIIIIIIIIIIIHIIIIIIHGHHIIIIIIIIIIIIIIIHIIIIIIIIIIIIIIIIIIIIIIIGIIIIIIIIIIIIIIIIIIIIIIIIIIIIIIIIIIIIIIIIIIIIIIIIIIIIIIDDDDD
@HISEQ:969:HM2KJBCX2:2:1102:14086:57884 2:N:0:ACTATGCA
GCCCAAGTTCACCCAACTATCCCTATTAATCATTACGTCAATCCTAGAAACCAACAAAATAGGATCAACGTCCTATTTCATTATTCCATGCTAATGTATTCAAGCGCGAGCCTGCTTTAAACACTCTAATTTTTTCAAAGTAACAGTCCTGATTCCCCGCCACACCAAATGAATGACATGATGGTTCGTCAGAAGGTAGGAACCAGTAACACCAGTACGTACCTAAGGCACGACCAACGTACTGATCCCGAAATTCAACTACGAGCTTTTTAACTGCAACAACTTTAATATACGCTATTGGAGCTGGAATTACCGCGGCTGCTGGCACCAGACTTGCCCTCCAA
+
DDDDDIIIIIIIIHIIIIIIIIIIIIIIIIIIIIIIIHIIIIIIIIIIIIIIIIIIIIIIIIHFHIIIIIIIIIIIIIIIIIIIIHIIIIHHIIIIIIIIHIHIIIIIIIIIIIIIIIIHIIIIIIIIIIIIIIIIIIIIIIIIIIHIIHHIIIIIIIIIIIIIIIIIIIIIIIIIIIIIIIIIIIIIIIIIIIIIIIIIIIIIIIIIIIIIIIIIIIIIIIIIIIIIIIIIIIIIIIIIIHDIIIIIIIIIIIIIIIHIHIIHIIIIIIIIIIIIIIIIIIIIIIIIIIIIIIIIIIIIIIIIIIIIIIIIIIIIIIIIIIIIIIIIIIIIIIIIIIIDDDDD
@HISEQ:969:HM2KJBCX2:2:1102:17194:57948 2:N:0:ACTATGCA
GCCCAAGTTCACCCCAACTATCCCTATTAATCATTACGGTGATCCTAGAAACCAACGAAATAGAATCAGTCCGTCCTATTTCATTATTCCATGCTAATGTATTCAGACGATAGTCTGCTTTAAACACTCTAATTTTTTCAAAGTAACAGTCCTGATTTCCCATCACACCAAATAAATGGCATGAAAGTTCCTCAGAAGGTAGAGATCCATCTCACCAGTGCAGACAATTAAGCCTGACCAATGGGTAGACCCCGAAGTTCAACTACGAGCTTTTTAACTGCAACAACTTTAATATACGCTATTGGAGCTGGAATTACCGCGGCTGCTGGCACCAGACTTGCCCTCCAA
+
DDDDDIIIIIIIIIIIIIIIIIIIIIHIIIIIIIIIIIIIIHIIIHIHIIIIIIIIIIHIIGIIIIIIHIIHIIIIIIIIIIIIIIIIIIIHHHIHIIIIIIIIIIIHHIIHIIIIIIHHIIIIIIIIIIIIIIHIIIIIHIIIIIIIIIIIIIIIIIIIIIIHIIIIIIIIHIIIIIIIIIIIIIIIIIIIIIHIIIIIIIIIIIIIIIIIIIIIIIIIIIIIIIIIIIIIIIIIIIIIIIIIIHHIIIIIIIIIIIIIIIIIIIIIIIIIIIIIIIIIIIIIIIIIIIIIIIIIIIIIIIIIIIIIIIIIIIIIIIIIIIIIIIIIIIIIIIIIIIIIIIIDDDDD
@HISEQ:969:HM2KJBCX2:2:1102:3371:58047 2:N:0:ACTATGCA
GCCCAAGTTCACCCAACTATCCCTATTAATCATTACGTCGATCCTAGAAACCAACAAAATAGAATCAAACGTCCTATTTCATTATTCCATGCTAATGTATTCAAGCACGAGCCTGCTTTAAACACTCTAATTTTTTCAAAGTAACAGTCCTGATTTCCCACGACACCAAATTAATGACATCGTGGTTCGTCAGAAGGTAGGAATCAATTTGACCAGTACGTACCGAGGCACGACCGATCAACTGATCCCGAAATTCAACTACGAGCTTTTTAACTGCAACAACTTTAATATACGCTATTGGAGCTGGAATTACCGCGGCTGCTGGCACCAGACTTGCCCTCCAA
+
DDDDDIIIIIIIIIIIIIIIIIIHCHHIIIIIIIIIIIIIIIIIIIIIIIIGIIIIHEHHIIIIIIIIIIEHHHIIHHHHIIIIIIIIIIIIHIIIHIIIIHHHHHIIIHHEIHIIIIIIIIIIIIIIHIIIIIHIIIIIIIIIIIIHIIHIIIIIIHHIHIIIIHIIIIHIIIIIIIIIIIIHIGIIIHIIIIIIIHIIHIIIIIIIIIIHIIIIGIIIIIIIIIIIIIIIIIIIIIIIHHHIIIIIIIIIHIGIIIIIIIIIIIIIIIIIIIIIIIIIIIIIHHHIIIIIIIHIIIIIIIIIIIIIIIIIIIHIIIIIIIIIIGIIIIIIIIIIIIIDDDDD
@HISEQ:969:HM2KJBCX2:2:1102:13397:58897 2:N:0:ACTATGCA
GCCCAAGTTCACCCCAACTATCCCTATTAATCATTACGTCAATCCTAGAAACCAACAAAATAGGATCGAACGTCCTATTTCATTATTCCATGCTAATGTATTCAAGCGTTAGCCTGCTTTAAACACTCTAATTTTTTCAAAGTAACAGTCCCGTTTCCCTGCAACACCAAATTAATGACATTACAGTTCTTCAGAAAGGAGGAATCAGCGAAGCCAGTACATACCAGTGGCACGACCAACCTGCTGACCCCGAAATTCAACTACGAGCTTTTTAACTGCAACAACTTTAATATACGCTATTGGAGCTGGAATTACCGCGGCTGCTGGCACCAGACTTGCCCTCCAA
+
DDDDDIIIIIIIIIIIIIIIIIIIIIIIIIIIIIIIIHHIIIIIIIIIIIIIIIIIIIIIIIIIIIIIIGEHIIIIIIHHHIIIHIHHIGIHHIIIIIIIIIIIIIIIIIIIIIIIIIIIIIIIIIIIIIIIIIIIIIHHIIIIIIHIHIIIIIIIIHHHIIIIIIIIIIIIIIIHIIIIIIIIIIIHIIIIIHIHIIIIIHHHGIIIIIIIIIIIIIIIIIIIIIIIIIIIIIIIIIIHIHHHHHIIIIIIIIIIIIIIIIIIIIIIIIIIIIIIIIIIIIIIIIIIIIIIIIIIIIIIIIIIIIIIIIIIIIIIIIIIIIIIIIIIIIIIIIIIIIIIIDDDDD
@HISEQ:969:HM2KJBCX2:2:1102:2563:58916 2:N:0:ACTATGCA
GCCCAAGTTCACCCCAACTATCCCTATTAATCATTACGTCGATCCTAGAAACCAACAAAATAGAATCAAACGTCCTATTTCGTTATTCCATGCTAATGTATTCAAGCGTGAGCCTGCTTTAAACACTCTAATTTTTTCAAAGTAACAGTCCTGATTCCCCATGACACCAAATTAATGACATCATGGTTCGTCAGAAGGTAGGAATCAATAATACCAGTACGTACAATAGCACGACCAATAAATTGATCCCGAAATTCAACTACGAGCTTTTTAACTGCAACAACTTTAATATACGCTATTGGAGCTGGAATTACCGCGGCTGCTGGCACCAGACTTGCCCTCCAA
+
DDDDDIIIIIIIIIIIIIIIIIIIIIIIIIIIIIIIIIIIIIIIIIHIIIIIIIIIIIIIIHIIIIIIIIHIHHHIIIIIHIIIIIIIIIIIHIIIIHIIIIIIIIIIIIIIIIIIIIIIIIIIIIIHIHIIIIIIIIIIIIIIIIIIIIIIIIIIIHIIIIHHIIHIHIIHIIIIIIIIIIIIIIHIIIHIIIIIIIIIIIIIIIIIIIIIIIIIIIIIIIIHIIIIIIIIIIIIIIIIIIHHIIHIIIIIIIIIIIIIIIIHHIIIIIIIIIIIIIIIIIIIIIIIIIIIIIIIIIIIIIIIIIIIIIIIIIIIIIIIIIIIIIIIIIIIIIIIIIIIDDDDD
@HISEQ:969:HM2KJBCX2:2:1102:11127:60969 2:N:0:ACTATGCA
GCCCAAGTTCACCCAACTATCCCTATTAATCATTACGTCGATCCTAGAAACCAACAAAATAGAATCAAACGTCCTATTTCATTATTCCATGCTAATGTATTCAAGCGTAAGCCTGCTTTAAACACTCTAATTTTTTCAAAGTAACAGTCCTGATTCCCCACGACACCAAATTAATGACATCGCGGTTCTTCAGAAGGTAGGAACCGATAATGCCAGTGCGTACCGAAGCACGACCAACAATTCGATCCCGAAATTCAACTACGAGCTTTTTAACTGCAACAACTTTAATATACGCTATTGGAGCTGGAATTACCGCGGCTGCTGGCACCAGACTTGCCCTCCAA
+
DADDDIIIIIIIIIIHIIIIIHHIIIHIHHHIIIIIIHHHHIFHIIIIIIIIIHIIIIIIHII@HHHHHHIHHIIIIIIIIIIIIHCHHHHIIIIIHHHHHHHHCHHIHHHGHHHIIIIHHIIHIIIHIIIHHHIIIIIIIIIIHIIIIIIHIHHHHGGIIIIHHIHHHHIHHHHHIHHIIHHHFHHIIIIIIIIIIIIIHIHIHIIIIIIIHIIIIIHIIIIIIIIIGHHIIHIHIIIHFCDHHHDIIHIHHIIIHIHHHIIIIHHIHHHEFIIIIHIHHHIHHFHHHGHHHIHIIHIIHHIIIIIIIIIIIIIIIIIIIHEHHGHIIHIHIHHGIIIDDDDA
@HISEQ:969:HM2KJBCX2:2:1102:12380:61370 2:N:0:ACTATGCA
GCCCAAGTTCACCCCAACTATCCCTATTAATCATTACGGTGATCCTAGAAACCAACGAAATAGAACCAATCCGTCCTATTTCATTATTCCATGCTAATGTATTCAGACGTTAGCCTGCTTTAAACACTCTAATTTTTTCAAAGTAACAGTCCTGATTTCCTATCACACCAACTAAATGGCATGAAAGTTCCTCAGAAGGTAGAGATTTATCTCACCAGTACAGACAATTAAGCCTGACCAATGGGTAAACCCCGAAGTTCAACTACGAGCTTTTTAACTGCAACAACTTTAATATACGCTATTGGAGCTGGAATTACCGCGGCTGCTGGCACCAGACTTGCCCTCCAA
+
DDDDDIIIIIIIIIIIIIIIIIIIIIIIIIIIIIIIIIIIIIIIIIIHIIIIIIIIICGHIIHIIIIIIIIHHIIGIIIIIIIIIIHHIHIIHHIHIIIIIGIHIIIIHHHHHHHIIIIIIIGIHIIIIIIIHIIIIHHIIIIHHIIIIIIIIIIIIIIIIIIIIIIIIIIIIIIIIIIIIIIHIIIHIIIIIIIIIIIIIIIIIIHIIIIIIIIIIIIIIIIIIIIIIIIIIIIIHIIIIIIH<HGIIIIIIIIIIIIIIIIIIIIIIIIIIIIIIIIIIIIIIIIIHGIIIIIHIIIHIIIIIIIIIIIIIIIIIIIIIIIIIIIIIGIIIIIIIIIIIIIDDDDD
@HISEQ:969:HM2KJBCX2:2:1102:20218:62033 2:N:0:ACTATGCA
GCCCAAGTTCACCCCAACTATCCCTATTAATCATTACTCCAGTTGCTAAAAAACCAACAAAATAGAACCGAAGTCCTACGGTGTTATCCCATGCTAATAGTATTCACGGCGTAAGCCTGCTTTGAACACTCTAATTTTTTCAAAGTAAAGGTGATCAAGAGTCGGATGATCTCCAACCAACCCAGAGTAAACCAGGTGAGCTGAAGGTCCGCAAATGACCACAGAAGCTGACACGCTCTTCAACACTATCATCCCATAAGAGACGTAGGCCAAGGAGCGTAATGTCAGGAAATCCAACTACGAGCTTTTTAACTGCAACAACTTTAATATACGCTATTGGAGCTGGAATTACCGCGGCTGCTGGCACCAGACTTGCCCTCCA
+
AABDDIIIHHHIEHIIHHIIIHIIIIIIIIECHCHHGHIIIHHHIIIIIIIHIIHHIHIIIIIIHIHIFHHHCGHHHHIHHHIHIHIHHIIGHHGHIIIHIFHIIIHHE<CHHHHIGIIIIIGEHIIGIEHIIIHHHIHGHIIGIIHIIIIIIIHIIIHHIIIIIHIHIIIHHIIIIIIIIHGIIIIIHIHIHIIIIIIIIIIIIHIIIIIIIIIIIIIIIIIIIIIIIIIIIIIIHIIIHIIIIIIIIIIIIIIIIIIIIIIIIIIIIIIIIIIIIIIIHIIIIIIIIIIIIIIIIIIIIIIIIIIIIIIIIIIIIIIIIIIIIIHIIIHIIIIIIIIIIIIIIIIIIIIIIIIIIIIIIIIIIIIIIIIIIIIIIDDDDD
@HISEQ:969:HM2KJBCX2:2:1102:19496:61727 2:N:0:ACTATGCA
GCCCAAGTTCACCCCAACTATCCCTATTAATCATTACGGTGATCCTAGAAACCAACAAAATAGAACCATGCCGTCCTATTCTATTATTCCATGCTAATGTATTCGAGCAAAAATGCCTGCTTTAAACACTCTAATTTTTTCAAGGTAAAGGTCCTGGATCCGCAAGACACCCAATTAAGGACATCAAGTTTCTCCAGAAGGTGAGAAATCAACAGCGACAGTTCATACCCCTTAAGGCATGACCATCACGTCAATCCCGAAATTCAACTACGAGCTTTTTAACTGCAACAACTTTAATATACGCTATTGGAGCTGGAATTACCGCGGCTGCTGGCACCAGACTTGCCCTCCAA
+
B0@@<DGHI??@1GDGHDCC1C@@EHHI?HEGHEHHEHG@E?CEE?FCHH@<<F?HF?1<1111DC@EF1@1<ECEE@1D@@FH?HHHGGFE?@HHH?<CHCGGEHC0HFHIHHHGGEEEGHHEF8<FHHFFHHHGHHF?FHIHHHHHH8EBEIHFDHDCHHHHHECHHHHHFCD?HIHFG@CCGHIHHF@HG@ECDGA@EHEHDE@<0EHHED:@EGFHHGCIIIHHHDFHEHHHEHHHHIGGIHHECHC1HDHDIIIIIIHHFIHHCCGCEGIIIIHHHDCGFHHHHH@HIHHHHHHHEHCIHHCHEEIHHHGHIIHHH?C/?EHEGEHGE<1HEHEEFHHCHHHF@DBD<
@HISEQ:969:HM2KJBCX2:2:1102:16064:62333 2:N:0:ACTATGCA
GCCCAAGTTCACCCCAACTATCCCTATTAATCATTACGTCAATCCTAGAAACCAACAAAATAGGTTTGAACGTCCTATTTCATTATTCCATGCTAATGTATTCAAGCGTTAGCCTGCTTTAAACACTCTAATTTTTTCAAAGTAACAGTCCTGTTTCCCTGCAACACCAAATTAATGGCATTACAGTTCTTCAGAAAGGAGGAATCAGCGAAACCAGTTCATACCAGTGGCACGACCAACCTGCTGACCCCGAAATTCAACTACGAGCTTTTTAACTGCAACAACTTTAATATACGCTATTGGAGCTGGAATTACCGCGGCTGCTGGCACCAGACTTGCCCTCCAA
+
DDDDDIIIIIIIH?EHIIIIIGIIIIHIHIIHEHHIHIIIIIIHIIIHFHIIHFHIIIIII?FHGHFEGHIHHHIHHHIIHHIHHIIHHIHIEHIIIIIHIHIIIIIIIIIIIIIIIIHIIIGHIIIHIIIIHIIHIIIIIIIIIIIIIIIHIIIIIIHIHIIIIIHHHHHGGIIIIIIIIIIIIIIIIIHIIIIIIIIIHIIIHIIIIIIIIIIIHIIIIIIIIIIIIIIIIIIHIIIIIIIHDIIIIHIIIIIIIIIIIIIIIIIIIIIIIIHIHIIIIIIIHHHIIIIIHIIHHGIIIIIIIIIIIIIIIIIIIIIIIIIIIIHIIIIIIIIIIIIIIDDDDD
@HISEQ:969:HM2KJBCX2:2:1102:9703:62299 2:N:0:ACTATGCA
GCCCAAGTTCACCCCAACTATCCCTATTAATCATTACGTCAATCCTAGAAACCAACAAAATAGGATCGAACGTCCTATTTCATTATTCCATGCTAATGTATTCAAGCGTTAGCCTGCTTTAAACACTCTAATTTTTTCAAAGTAACAGTCCTGTTTCCCTGCAACACCAAATTAATGACATTACAGTTCTTCAAGAAGGAGGAATCAGTAAAGCCAGTACATACCATTGGCACGACCAACCTACTGACCCCGAAATTCAACTACGAGCTTTTTAACTGCAACAACTTTAATATACGCTATTGGAGCTGGAATTACCGCGGCTGCTGGCACCAGACTTGCCCT
+
@DDBDHIIFHGHHIIHHHHIEEHHFHIHHHHHFHIIIHE?GHHHEHHEHHIHEEHIHCHHG?1DGCEHCHEHD1DGEFHFHHHHCHG@FECGHHGIHIIIIHHHIHHHHHIIHIIIHHHGGHHEIGC?HIIGIIIHHHIHHHHHHHHFIIIIIIIHHHGFHHIGHGHCIIHHIIIIIIIIIIIHIIHIHHIIIIIHIIIIIIGIIHIIIIIHIHIGIIIIGIIHIIIIIIHIHHIIIHFC<HFHIHHIIIHHFIIHIHIHEIHHIGIIHIIFIHEIIIIIHIIIIIIIIHGIIIIIIHHHHIIIIIIIIIHIIIHIIHGIHIIHIIIIIHIIHGIIHDADBD
@HISEQ:969:HM2KJBCX2:2:1102:18179:62405 2:N:0:ACTATGCA
GCCCAAGTTCACCCCAACTATCCCTATTAATCATTACGTCGATCCTAAAAACCAACAAAATAGGGTCAAACGTCCTATTTCATTATTCCATGCTAATGTATTCAAGCGTGTGCCTGCTTTAAACACTCTAATTTTTTCAAAGTAACAGTCCTGATTCCCCATGACACCAAATTAATGACATCACAGTTCGTCAGAAGGTAGAAATCAATAATACCAGTGCATACCGGAGGCACGACCAATATATTGATCCCGAAATTCAACTACGAGCTTTTTAACTGCAACAACTTTAATATACGCTATTGGAGCTGGAATTACCGCGGCTGCTGGCACCAGACTTGCCCTCCAA
+
DDDDDIHFHIIIIIIIIIIIIIIIIIIIIIIIIIIIIIIIIIIIIHIIIIIIIHIIFHHHIHHGEGGHHHIIHIIIHIIIIIIIIIIHFIIHHHHIIIHIIHHIIIIIIIIIHHHIIHIIIIIIIIIIIIIIIIIIIIIIHIHIIIIIIIIIIIIIIIIIIIIIIHGIIIIHHHIIIIHIIIIIIIIIIIHHIIIIIIIIIIIIIIIIIIIIIIIIIIIIIIIIIIIIIIIIIIIIIIIIIIIIIIIIIIIIIIIIIIIIIIHIIIHIHIIIIIIIIIIIIIIIIIIIIIIIIIIIIIIHHIIIIIIIIIIIIIIIIIIIIIIIIIIIIIIIIIIIIIIIIDDDDD
@HISEQ:969:HM2KJBCX2:2:1102:15218:62617 2:N:0:ACTATGCA
GCCCAAGTTCACCCCAACTATCCCTATTAATCATTACGTCAATCCTAGAAACCAACAAAATAGGATCAACGTCCTATTTCATTATTCCATGCTAATGTATTCAAGCGCGAGCCTGCTTTAAACACTCTAATTTTTTCAAAGTAACAGTCCTGATTCCCCACCACACCAAATTAATGACATGATGGTTCGTCAGAAGGTAGGAATCAGTAACACCAGTACGTACCGAAGGCACGACCAGCGTACTAATCCCGAAATTCAACTACGAGCTTTTTAACTGCAACAACTTTAATATACGCTATTGGAGCTGGAATTACCGCGGCTGCTGGCACCAGACTTGCCCTCCAA
+
BDDBDH?CGC1DFGHHHDH?CHHEHHHHIIFHIIIGHE1GHIGFHHIHGHHIIH@GHHIIIHEEHGHIFIIHHHIIHHHGHHHHHHIHHEGHCGHIIHIGEGGHHHHHGHHHGHHIHHCEHIHEHHIIIHHIHFHIIIIHHHHHIHIHHIIIIHGIHGHHGHHHEHGGEHHGHHHHHIEEHHGCDCHHHHHGCGCHIGHHEFHHIIIHIHHFCHIIHHHIIIIHGHHHIHHHHGHHEDGHFIHHIIIIHIIHIIHGIIIIIIIIIIIHIIIHIIIIIIHHHIHIIIHHGIHIIIHIIHHHHIIIIHEIHHCHHIIIIIIIIIHIHHHIIIIIIHHHIIIICDDDD
@HISEQ:969:HM2KJBCX2:2:1102:19968:63071 2:N:0:ACTATGCA
GCCCAAGTTCACCCCAACTATCCCTATTAATCATTACGTCAATCCTAGAAACCAACAAAATAGGATCAACGTCCTATTTCATTATTCCATGCTAATGTATTCAAGCGCGAGCCTGCTTTAAACACTCTAATTTTTTCAAAGTAACAGTCCTGATTCCCCACCACACCAAATTAATGACATGATGGTTCGTCAGAAGGTAGAAATCAGTAACACCAGTACGTACCGAAGGCACGACCAGCGTACTAATCCCGAAATTCAACTACGAGCTTTTTAACTGCAACAACTTTAATATACGCTATTGGAGCTGGAATTACCGCGGCTGCTGGCACCAGACTTGCCCTCCAA
+
DDDDDIIIIIIIIHIIIIIIHIIIIHIIIGIIHIIIIIIIIHIIIIIIHIIIIIIIGIIIIIHHIIIIIIGHIIIIIIIIIIIGIHIIIIIIIIIIIIHIIIHHIIIIIHIHHIIIIIIHIHIIIIIIIIIIIIIIIIHIIIIIIIIIIIIIIIHIHIIIIIIIIIIIIIIIIIHIIIIIIIIIIIIHIIIIIIIIIIIIIIIIIIIIIIIIIIIIIIIIIIIIIIIIIIIIIIIIIIIIIIIHIIIIIIIIIIIIIIIIIIIIIIIIIIIIIIIIIIIIIIIIIIIIIIIIIIIIIIIIIIIIIIIIIIIIIIIIIIIIIIIIIIIIIIIIIIIIIIIIDDDDD
@HISEQ:969:HM2KJBCX2:2:1102:11567:63420 2:N:0:ACTATGCA
GCCCAAGTTCACCCCAACTATCCCTATTAATCATTACGGTGATCCTAGAAACCAACGAAATAGAATCAGTCCGTCCTATTTCATTATTCCATGCTAATGTATTCAGACGATAGTCTGCTTTAAACACTCTAATTTTTTCAAAGTAACAGTCCTGATTTCCCATCACACCAAATAAATGGCATGAAAGTTCCTCAGAAGGTAGAGATCCATCTCACCAGTGCAGACAATTAAGCCTGACCAATGGGTAGACCCCGAGGTTCAACTACGAGCTTTTTAACTGCAACAACTTTAATATACGCTATTGGAGCTGGAATTACCGCGGCTGCTGGCACCAGACTTGCCCTCCAA
+
DDDDDHHHEHIIIIIHIIIIIIIIIHIIIIIIIHIFHHHHHIIIIIIGHIIIHHHIGIHIIIHHGHIIEHHHEFHHIIGHHHIHFGH@HHHHHHHHIGIHIIIIIHHIIIHIHHGHIHIIHHHIHIIIIHIHDHHHIHHHHHIIIIIIHHHIIHHHHIIIIHHIIIHHIIIIIHEHIIIIHIIIIIIHHHIIIIIHIHHIIHIIHHHIIIIHGIIIIIIIIIIIIIIIHIIIIIIIIHIIIIIIIHGIIIHGIHIIIIIIIIIIIIIIIIIIIIHHHIIIGIIHIIGIIIIHIIIIIIIIIIHIIIIIIIIIIIIIIIIIIIIIIIIIIHHIIHIIHIIHGIIDDDDD
@HISEQ:969:HM2KJBCX2:2:1102:10084:63475 2:N:0:ACTATGCA
GCCCAAGTTCACCCCAACTATCCCTATTAATCATTACGTCAATCCTAGAAACCAACAAAATAGGATCGAACGTCCTATTTCATTATTCCATGCTAATGTATTCAAGCGTTAGCCTGCTTTAAACACTCTAATTTTTTCAAAGTAACAGTCCTGTTTCCCTGCAACACCAAATTAATGACATTACAGTTCTTCAAGAAGGAGGAATCAGTAAAGCCAGTACACACCATTGGCACGACCAACCTACTGACCCCGAAATTCAACTACGAGCTTTTTAACTGCAACAACTTTAATATACGCTATTGGAGCTGGAATTACCGCGGCTGCTGGCACCAGACTTGCCCTCCAA
+
DDDDDIIIIIIIIIIIIIIIIIIIIIIIIIIIIIIIIIIIIHIIIIIIIIIHIIIIIIIIIIHIIII@GHHIIIIIIIIIIIIIIIIHIIIIIGIIIIIIIIIIIIIIIIIIIIIIIIIIIIIIIIIIIIIIIIIIHIHIIHIHIIIIIIIIIIIIIIHIIIIIIIIIIIIIIIIHIIIIIIIIIIIIIIIIIIIIIIIHIIIIHIIIIIIIIIHIIIIHIIHIIIIIIIIIIIIIIIFIIIHHFIIIIIIHIIIIIIIIIIIIIIIIIIIIIHHIHIIIIIIIIIIIIIIIIIIIIIIIIIIIIIIIIIIIIIIIIIIIIIIIIIIIIIIIIIIIIIIIIDDDDD
@HISEQ:969:HM2KJBCX2:2:1102:4207:63692 2:N:0:ACTATGCA
GCCCAAGTTCACCCCAACTATCCCTATTAATCATTACGTCAATCCTAGAAACCAACAAAATAGGATCAAACGTCCTATTTCATTATTCCATGCTAATGTATTCAAGCGTTAGCCTGCTTTAAACACTCTAATTTTTTCAAAGTAACAGTCCTGTTTCCCTGCAACACCAAATTAATGACATTACAGTTCTTCAAGAAGGAGGAACCAGTAAAGCCAGTGCATACCAGAGGCACGACCAACCTACTAATCCCGAAATTCAACTACGAGCTTTTTAACTGCAACAACTTTAATATACGCTATTGGAGCTGGAATTACCGCGGCTGCTGGCACCAGACTTGCCCTCCAA
+
B?DDBHIIIIIIFHHHHIIIIIIHHIIIHIIIGIGIIIHIIIIIHIHG?HEHHIIIHHIEHH@GH@HIIHGIIHHHHHHIIHIG@GEHEHIHCHHIIIIIIIIHIDGHIIIIIIIIIIIIIHIIIIHIIIIIIICHGFHHIIIIIIIHIIHIIHHHIHIIIIIIIIIIIHHHFHHHHIIIIIIIIHHFGIIFHIIIIHHHHIIHHHIHHHHIIIHIIIIIIIHHHIHGHHIIIIHDHHGHHIHEHHD@HIIHHHHIHIHIHIIIIHIIIIIIIHGIIIIIIIIIHHHHIIIIIIIIIIIHHIIHIIIHIIIHHIIIHGIIIIIIIIIIIIIHIIHIIIIIHBACDD
@HISEQ:969:HM2KJBCX2:2:1102:6473:63971 2:N:0:ACTATGCA
GCCCAAGTTCACCCCAACTATCCCTATTAATCATTACGTCGATCCTAGAAACCAACAAAATAGAATCAAACGTCCTATTTCATTATTCCATGCTAATGTATTCAAGCGTACGCCTGCTTTAAACACTCTAATTTTTTCAAAGTAACAGTCCTGATTCCCCACGACACCAAATTAATGACATCGCGGTTCTTCAGAAGGTAGGAACCAATAATGCCAGTACGTACCGAAGCACGACCAACAATTTGATCCCGAAATTCAACTACGAGCTTTTTAACTGCAACAACTTTAATATACGCTATTGGAGCTGGAATTACCGCGGCTGCTGGCACCAGACTTGCCCTCCAA
+
CDDDDIIIIIIIIIIIIIIIIIIIIIIIIIIIIIIIIGIIIIHIIIHIIIIIIIIIIIIFIIHEHHIGIIIIIHIIIHHIIIIIHIIIIHHHHIIIIIIHHIIIIIIIIIIHIIIHIIIIIIIIIIIIIIIIIIIIIIIIIIIIIIIIIIIIIIIIIGIIIIIIIIIIIIIIIIIIIIHHIIIIIIIIIIIIIIIIIIIIIIIIHHIIIIIIIIIIHIIIIIIIIIIIIIIIIIIIHIIIGHHHIIIGIIIIIIIIIIIIIIIHIHIHIIIIIIIIIIIIIIIIIIIIIIIIIIIIIIIIIIIIIIIIIIIIIIIIIIIIIIIIIIIIIHIIIIIIIIIIDDDDD
@HISEQ:969:HM2KJBCX2:2:1102:10599:64335 2:N:0:ACTATGCA
GCCCAAGTTCACCCCAACTATCCCTATTAATCATTACGGTGATTCAGAAACCAACAAAATAGGGTCAAACGTCCTATTTCATTATTCCATGCTAATGTATTCAAGCGTTAGCTTGCTTTAAACACTCTAATTTTTTCAAAGTAACAGTCCTGTTTCCCTGCAACACCAAATTAATGGCATTACAGTTCTTCAGAAAGGAGGAATCAGCGAAGCCAGTACATACCAGTGGCATGACCAACCTGCTGACCCCGAAATTCAACTACGAGCTTTTTAACTGCAACAACTTTAATATACGCTATTGGAGCTGGAATTACCGCGGCTGCTGGCACCAGACTTGCCCTCCAA
+
DDDDDIIIIIIIIIIIIIIIIIIIHIIIIIIIIIIIIIGIIGIIIHHHIIIIIIIIEEHHHHHGHHHHIIIIIIIIIHIIIIIIIIIEHIEHIHIIIIIIIIHIIIIIIIIIIIIIIIIIIHIIIIIIIIHIHIIHHHHIIIIIIIIIIIIIIIIIIIIIIIIIIIIIIIIIIIHIIIIIIIIIIIIIIIIIIIIIIIIIIIIIIIIIIIIIHIIIIIHHIIIGIIIIIIIIIIIIIIIIIIHGIIIIIIIIIIIIIHIHEIIGIIIIIIIIIIIIIIIIIIIHIIIIIIIIIIIIIIIIIIIIIIIIIIIIIIIIIIIIIIIIIIIHIIGIIIIIIIIIDDDDD
@HISEQ:969:HM2KJBCX2:2:1102:10572:65285 2:N:0:ACTATGCA
GCCCAAGTTCACCCCAACTATCCCTATTAATCATTACATCGATCCTAGAAACCAACAAAATAGAATCGGATGTCCTATTTCATTATTCCATGCTAATGTATTCAAGCGTGAGCCTGCTTTAAACACTCTAATTTTTTCAAGGTAACAGTCCTAATTCCCCGTGACACCAAATTAATGGCATTACGGTTCTTTAGAAGGTGAGAAATCAATAATATCAGTACATACCAACGGCATGACCGAAACATTGATCCCGAAATTCAACTACGAGCTTTTTAACTGCAACAACTTTAATATACGCTATTGGAGCTGGAATTACCGCGGCTGCTGGCACCAGACTTGCCCTCCAA
+
CDDDDIIIIIIIIIIIIIIIIIIIIIHIIIIFHHIIIIIIHGFIIIFHIIIIIGIIIIIIIHIGHIIHHIGHEHHHGHHGHHHIIIIIIHIIHHIFHHIHHDHIIHHHHHIHHHIIHHHHIHHHIHIIIHHIHIIHIIIHIIIIIIIIIIIIHIHIHIIIIHFEHIHIIHIIHIIIIIIIIIIIGHIIHIIIIIIIIIIIHIIIIIIIIIIIIIIIIIHIHIIIIIIIIIIIIIIIIIIIIIIIHHIIIIIIIIIIIIIHHIIIIIIIIIIIIIIIIIIIIIIHIIIIIIIIHIIIIIIIIIIIIIIIIIIIIIIIIIIIIIIIIIIIIHIIIIIIIIIIIICCDDD
@HISEQ:969:HM2KJBCX2:2:1102:11278:65631 2:N:0:ACTATGCA
GCCCAAGTTCACCCCAACTATCCCTATTAATCATTACGTCGATCCTAGAAACCAACAAAATAGAATCAAACGTCCTATTTCATTATTCCATGCTAATGTATTCAAGCGTACGCCTGCTTTAAACACTCTAATTTTTTCAAAGTAACAGTCCTGATTCCCCACGACACCAAATTAATGACATCGCGGTTCTTCAGAAGGTAGGAACCAATAATGCCAGTACGTACCGAAGCACGACCAACAATTCGATCCCGAAATTCAACTACGAGCTTTTTAACTGCAACAACTTTAATATACGCTATTGGAGCTGGAATTACCGCGGCTGCTGGCACCAGACTTGCCCTCCAA
+
DDDDDIHCGHIIIHIHIIIIIGHHHHIIIIIIIIIIIIIIIIIIHHCHHIIIIIIIIHIEHHEFHHIIHIIGFHIIIIHHHIIICGHGHHIGHHHHIIIHHFGHIIIIIIIIIIIIIIHIHFHIEHIHHIHHIHIHHIIIHHHHIIIIIIIIIHHHIIIHHHHIGHHIIHIIIIIHHHIHHHIIIHHIHHHHHIHIIHIIHIIIIHIIIIIHIHIIIIIIIIIIHIIIIIIIIIHIIIIIIHHEIIHIIIIIIIIIIIIIIIIIIIIIIIIIIHIIIHIIIIIHIIIIIIIIIIIIHIIIIIIIIIIIIIIHIIIIIIIIIIIIIIIIIIIIIIIIIIHIDDDCD
@HISEQ:969:HM2KJBCX2:2:1102:7420:65726 2:N:0:ACTATGCA
GCCCAAGTTCACCCCAACTATCCCTATTAATCATTACGGTGATCCTAGAAACCAACGAAATAGAATCAGTCCGTCCTATTTCATTATTCCATGCTAATGTATTCAGACGATAGTCTGCTTTAAACACTCTAATTTTTTCAAAGTAACAGTCCTGATTTCCCATCACACCAAATAAATGGCATGAAAGTTCCTCAGAAGGTAGAGATCCATCTCACCAGTGCAGACAATTAAGCCTGACCAATGGGTAGACCCCGAAGTTCAACTACGAGCTTTTTAACTGCAACAACTTTAATATACGCTATTGGAGCTGGAATTACCGCGGCTGCTGGCACCAGACTTGCCCTCCAA
+
BDDDDIIIIIIIHIHIIIIIIIIIIIIIIIIIIIIIHHHIHIHIIIIHIIGIIIHIIHIIIIHIIIIIIHIGIHIIIHIIIIIIIIIIIIIIEFHIIIIHHIIIIIIIIIIIIHHIIIIIHIHHIIIIIHIIIIIIIIIHHHIIIIIIIHHIIIIIIIIHIIIIIIIIIIIIIHIIIIIIIIIIIIIIIIIIIHIHHIIGHIIIIIIIIIIIIIIIHIIIIIIIIIIIIIIIIIIIIIIIIIIIIHFIIIIIIIIIIIIIIIIIIIIIIIIIIIIIIIIIIIIIIIIHIIIIIIIIIIIIIIIIIIIIIIIIIIIIIIIIIIIIIIIIIIIIIIIIIIIIIIIDDDDD
@HISEQ:969:HM2KJBCX2:2:1102:14071:66036 2:N:0:ACTATGCA
GCCCAAGTTCACCCCAACTATCCCTATTAATCATTACGTCGATCCTAGAAACCAACAAAATAGAATCAAACGTCCTATTTCATTATTCCATGCTAATGTATTCAAGCGTGAGCCTGCTTTAAACACTCTAATTTTTTCAAAGTAACAGTCCTGATTCCCCACAACACCAAATAAATGACATCATGGTTCGTCAGAAGGGAGAAACCAACAATACCAGTACGTACCGAGGCACGACCGACATGATGGTCCCGAAATTCAACTACGAGCTTTTTAACTGCAGCAACTTTAATATACGCTATTGGAGCTGGAATTACCGCGGCTGCTGGCACCAGACTTGCCCTCCAA
+
DDDDDIIHIIIIIIIIHHIHIIIIIGIIIIIIIIIHIIIIIIIIIIHHIIIIIIIIIIIIIIHIIIIIIIIGIHIIIIHIIIIIIIIIIIIIIIIHIIIIIIHIHIIIIIIIIIIIIIIIIIIIIIIIIIHHIIHIIFIIIIIHIIIIHIIIIHGEIHHIHIIIIHHFHIIIHHIIHGIIIIIHIIIIIIGIIIIIIIIIIIIIIHIHIIIHIIIIHIIIIIIIIIIIIIIIIHIIIHHIIIHFIIIIIIIIIIIIIIIHHCHIIIIIIIIIHHIIIIIIIIIIIIIIIIIIIIIIIIIIIIIIIIIIIIIIIIIIIIIIIIIIIIHIIIIIIIIIIIIIDDDDD
@HISEQ:969:HM2KJBCX2:2:1102:14845:65987 2:N:0:ACTATGCA
GCCCAAGTTCACCCCAACTATCCCTATTAATCATTACGTCGATCCTAGAAACCAACAAAATAGAATCAAACGTCCTATTTCGTTATTCCATGCTAATGTATTCAAGCGTGAGCCTGCTTTAAACACTCTAATTTTTTCAAAGTAACAGTCCTGATTCCCCATGACACCAAATTAATGACATCATGGTTCGTCAGAAGGTAGGAATCAATAATACCAGTACGTACAATAGCACGACCAATAAATTGATCCCGAAATTCAACTACGAGCTTTTTAACTGCAACAACTTTAATATACGCTATTGGAGCTGGAATTACCGCGGCTGCTGGCACCAGACTTGCCCTCCAA
+
DDADDIHHHHHIIIIIHIIIIIIHHIIIIIIIHIIIIIIIHDIIIIHHIIHIHIIIGIIHIHGHHHHHGIHIEHHHIIIHHHHHHIIIGIIICHHIHHHIIIHHIIHIHIIIHEFHHIHHHIIIIIIIIIIIIIHHHHHIIIIIHIHIIIIIIIHIIIIIHIIIHIHHIHIHIIIIIHIIIIIIIHHHEHHIIIIIIIIIIIIIHIIIIIIIIIIIIIIIIIIIIIIIIIIIIIIIIIIIIIIHIIIIIIIIIIIIIIIIIIIIIIIIIIIHIIIIIIIIIIIIIIIIIIIIIIIIIIIHIIIIIHIIIIIIIIIIIIIIIIIIIIIIIHIIIIIIIIIIDDDDD
@HISEQ:969:HM2KJBCX2:2:1102:8565:68991 2:N:0:ACTATGCA
GCCCAAGTTCACCCAACTATCCCTATTAATCATTACGGTGATCCTAGAAACCAACGAAATAGAATCAGTCCGTCCTATTTCATTATTCCATGCTAATGTATTCAGACGATAGTCTGCTTTAAACACTCTAATTTTTTCAAAGTAACAGTCCTGATTTCCCATCACACCAAATAAATGGCATGAAAGTTCCTCAGAAGGTAGAGATCCATCCTACCAGTGCAGACAATTAAGCCTGACCAATGGGTAGACCCCGAAGTTCAACTACGAGCTTTTTAACTGCAACAACTTTAATATACGCTATTGGAGCTGGAATTACCGCGGCTGCTGGCACCAGACTTGCCCCCA
+
DDDDDIHIIFFHFGEGHIIIHEHHHIIHIIIIIIEHFHHIHFHHHHIIIIGHHHDH?HHFIHIHCGHEHHCEG?EHCHIFH@HIIIGFEGCECGHHCCDH?HGEHHHIHEHGGHIIHHHIIHHIIIIGHHIHIHIIHHHIHIIIIIIIHHIHHIIIIIIHIHIIIIIIIIIIHIIHHHIIHIHIIIIIHIIIIIIIIIHIIG;III&;IIIHIIIIIIIIIIIIHHIGII3IIIIIIGIIIIIHIIIGIHHIIIIIIIIIIIIHIIIIIIIIIIIHIIIIIHIIIIHIIIIHIIIIIIIIIIIIIIIHHEIIIIIIIIIIIIIIIIIIIIIIIIIIHIIIDDDDD
@HISEQ:969:HM2KJBCX2:2:1102:4851:69118 2:N:0:ACTATGCA
GCCCAAGTTCACCCCAACTATCCCTATTAATCATTACGTCAATCCTAGAAACCAACAAAATAGGATCAAACGTCCTATTTCATTATTCCATGCTAATGTATTCAAGCGTTAGCCTGCTTTAAACACTCTAATTTTTTCAAAGTAACAGTCCTGTTTCCCTGCAACACCAAATTAATGACATTACAGTTCTTCAAGAAGGAGGAACCAGTAAAGCCAGTACATACCAGAGGCACGACCAACCTACTAATCCCGAAATTCAACTACGAGCTTTTTAACTGCAACAACTTTAATATACGCTATTGGAGCTGGAATTACCGCGGCTGCTGGCACCAGACTTGCCCTCCAA
+
DC@DDIGGEHIIIIIEEGIIII?FEHHHHHHEHHHHIGGHIGFHHIIIGHHGHHHHEEHFHHHHFHECHIIIECEHIIIIH@HHIIIIEHHHIEHIHEHHIGHDHIHHHHHHHCHHIIIIIIIHHHHHIIHHHHHHIHIIIIHHFHHIIIIIIIGIHHGIHGHGEHGHIHIIHIHHHGHHIHIIHIHG?HHIHIIHIIIHIIHFCEHIHF?HH?HHIIHHIIIHEHIEHHHDHGHHF<<EHHFHDF?HFECG?GC<CHEHHFEHHEHIIHCEGGFHIIIIIHHEIIIIHHGIIIHIIIIHHHEIHHIIIIHGHIIHHHHIIHHIIHCIIIIIHIIIHFHGID?DDD
@HISEQ:969:HM2KJBCX2:2:1102:8703:70230 2:N:0:ACTATGCA
GCCCAAGTTCACCCCAACTATCCCTATTAATCATTACGGTGATCCTAGAAACCAACGAAATAGAATCAGTCCGTCCTATTTCATTATTCCATGCTAATGTATTCAGACGTTAGCCTGCTTTAAACACTCTAATTTTTTCAAAGTAACAGTCCTGATTTCCAATCACACCAAATTAATGACATGAAAGTTCCTCAGAAGGTAGAGATTTATCTCACCAGTACAGACAATTAAGCCTGACCAATGGGTAAACCCCGAAGTTCAACTACGAGCTTTTTAACTGCAACAACTTTAATATACGCTATTGGAGCTGGAATTACCGCGGCTGCTGGCACCAGACTTGCCCTCCAA
+
DDDDDIIIIIIIIIIIIIIIIIIIIIIIIIIIIIIIIIIIIIIIIIIIIIIIHIIIIIIIIIHIIIIIIIIHIIIIHIHIIIIIIIHIIIIIIIIIIIIIIIIIIIIIIIIIIIIIIIIIIIIIIIIIIIIIIIIIIIIIIIIHIIIIIIIIIIIIIIIIHHHHHIIIIHIIIIIIIIIIIHIIIIIIIIIHIIIIIIIIIIIIIIIHIIIIIIIIIIIIIIIIIIIIIIIIIIIIIIIIIIIIHHHIIIHIIIIIHIHIIIIIIIIIIIIIIIIIIIIIIIIIIIIHHHIIIIIIIIIIIIIIIIIIIIIIIIIIIIIIIIIIIIIIIIIIIIIIIIIIIIIDDDDD
@HISEQ:969:HM2KJBCX2:2:1102:14042:69260 2:N:0:ACTATGCA
GCCCAAGTTCACCCCAACTATCCCTATTAATCATTACGGTGGTCCTAGAAACCAACAAAATAGAATCATCCGTCCTATTTTATTATTCCATGCTAATGTATTCAAGCAAAATGCCTGCTTTAAACACTCTAATTTTTTCAAAGTAAAGGTCCTGGTTCCCCGCGGCACCCAATTAAGGACATCGCGGTTCTCCAGAAGGTGAGAAATTGACTACACCAGTTCATACCCCTTAAGGCACGACCGATGTGTCAATCCCGAAATTCAACTACGAACTTTTTAACTGCAACAACTTTAATATACGCTATTGGAGCTGGAATTACCGCGGCTGCTGGCACCAGACTTGCCCTCCAA
+
<00<DH<<<<<1FHHCG@E<G1<FEHH@GHHEHEEECEECGDC1<1F?<<C1CGHHHF1CGFHECH?1<G@HCD<E1C<C1<FCH<1FC1DDGG?HH1D@1FHGCFCHF@GC=G?G@@FHHHG<@HHEHFHGH@G1HBFF1HHGFF@GHEHHHHHHHHHF<DHFEHDHEGHD?EEGFEFEFHHDHHHECIIHHIHIIHG@FEHHHIHHFGHEHHHHHHHEHHGIHFEIHHEHHHGHCHEEDEHIIHHIH@HHE<HHHHHHHGEHHEHHIHFDIHEHCIIIIHFHECFCEHHFHHHHEHHHHCEIIIIHHEHHHFCGHCEDHCHFIIIIIHHHEHCGEHHHIHECGEDAD@D
@HISEQ:969:HM2KJBCX2:2:1102:6665:70011 2:N:0:ACTATGCA
GCCCAAGTTCACCCCAACTATCCCTATTAATCATTACGTCAATCCTAGAAACCAACAAAATAGAATCGAACGTCCTATTTCATTAATGTATTCAAGCGCGTGCCTGCTTTAAACACTCTAATTTTTTCAAAGTAACAGTCCTGATTCCCCACGACACCAAATTAATGACATCATGGCTCCTCAGAAAGGAGAAACCAATAACACCAGTACATACCAGAGGCATGACCGACGTATTGATCCCGAAATTCAACTACGAGCTTTTTAACTGCAACAACTTTAATATACGCTATTGGAGCTGGAATTACCGCGGCTGCTGGCACCAGACTTGCCCTC
+
DDDDDIIIIIHHIIIIIIIIGIIIIIIIIIIIIIIIIIHHIIIIIIIIIIIIIHIIGHIHIIHHIIIIIIIIHIIIIIIIIIIIIIIIIIIIIIIIIIIIIHIIIIIHIIIIIIIIIIIIIIIHHHIIIIIIIIIIIIIIIIIIIIHIHIIIIIIIIIIIIIIIIIIIIIIIIIIIIHIIHIIIIIHIIIIIIIIIIIIIIHHIIIIIIIIIIIIIIIIIIIIIIIIIIIHHIIIIIIIIIIIIIIIIIIIIIIIIIIIIIIIIIIIIIIHIIIIIIIIIIIIHIIIIIIIIIIIIIIIIIIHIIIIIIIIIIIIIIIIIIIIIIIIHDDDDD
@HISEQ:969:HM2KJBCX2:2:1102:2879:70764 2:N:0:ACTATGCA
GCCCAAGTTCACCCCAACTATCCCTATTAATCATTACATCGATCCTAGAAACCAACAAAATAGAATCTGATGTCCTATTTCATTATTCCATGCTAATGTATTCAAGCGTAAGCTTGCTTTAAACACTCTAATTTTTTCAAGGTAACAGTCCTAATTCCCCATAACATCAAATAAATGACATTATGGTTCTTTAGAAGGTGAGAACCAATAAAACCAGTACATACCAAGGCATGACCGATTCCTTGATCCCGAAATTCAACTACGAGCTTTTTAACTGCAACAACTTTAATATACGCTATTGGAGCTGGAATTACCGCGGCTGCTGGCACCAGACTTGCCCTCCAA
+
DDDDDIIIIHIIIIIIIIIIIIIIIIIIIIIIIIIIIIIHIIIIIIIIIHHIIIIIGHIHIIHHHIIIIIIIIGIIIIIHIIIIIIIHHIIIIIIHIIIIHHIIIIIIIIIIIIIIIIIIIGIIIIIGIIIIIIIIHIIIIIIIIIIIIIIIIIHIIIIIIIIHIIIIIIIIIIHIIIIIIIIIIIIIIIIIIIIIIIIIIIIIIIIIIIIIIIIIIIIIIIIIIIIIIIIIIIIIIIIIIIHGIIIIIIIIIIIIIIIIIIIIIIIIIIIIIIIIIIIIIIIIIIIIIIIIIIIIIIIIIIIIIIIIIIIIIIIIIIIIIIIIIIIIIIIIIIIIIIIIDDDDD
@HISEQ:969:HM2KJBCX2:2:1102:4921:71086 2:N:0:ACTATGCA
GCCCAAGTTCACCCCAACTATCCCTATTAATCATTACATCGATCCTAGAAACCAACAAAATAGAATCGGATGTCCTATTTCATTATTCCATGCTAATGTATTCAAGCGTGAGCCTGCTTTAAACACTCTAATTTTTTCAAGGTAACAGTCCTAATTCCCCGTGACACCAAATTAATGGCATTACGGTTCTTTAGAAGGTGAGAAATCAATAATATCAGTACATACCAACGGCATGACCGAAACATTGATCCCGAAATTCAACTACGAGCTTTTTAACTGCAACAACTTTAATATACGCTATTGGAGCTGGAATTACCGCGGCTGCTGGCACCAGACTTGCCCTCCAA
+
DDDDDIIIIIIIIIIIIIIIIIIIIIIIIIIIIIIIIIIIIIIIIIIIIIIIIIIIIIIIIHHHIIIIIIIIIHHIIIIIIIIIIIIIIIIIIIIHIIIIIIIIIIIIIIIIIIIIIIIIIIHIIIIIIIIIIIIIIIIIIIIIIIIIIIIIIIIIIIIIIIIIIIIIIIIIIIIIIIIIIIIIIIIIIIIIIIIIIIIIIIIIIIIIIIIHIIIIIIIIIIIIIIIIIIIIIIIIIIIIIIIIIGIIHHIIIIIIIIIIIIIIIIIIIIIIIIIIIIIIIIIIIIIIIIIIIIIIIIIIIIIIIIIIIIIIIIIIIIIIIIIIIIIIIIIIIIIIIIIIIIDDDDD
@HISEQ:969:HM2KJBCX2:2:1102:1281:71590 2:N:0:ACTATGCA
GCCCAAGTTCACCCCAACTATCCCTATTAATCATTACAACAGTCCTAGAAACCAACAAATAGAACCATTGTCCTATTCCATTATTCCATGCTAATGTATTCAAGCGTATGCCTGCTTTGAACACTCTAATTTTTTCACAGTAAAAGTCCTGGTTCCCCGTCACGACCCGTAAAGGCCATGCCGCTTCGCCAGAAGGTAAAGCCCGACCACAGACAGTGCTCACCCAGAAGGCGGACCGTCCAGCCAGGCCTGAAGTTCAACTACGAGCTTTTTAACTGCAACAACTTTAATATACGCTATTGGAGCTGGAATTACCGCGGCTGCTGGCACCAGACTTGCCCTCCAA
+
DDDDDIIIIIIIIIIIIIIIIIIIIIIIIIIIIIIIIIIIIIIIIIIIIIIIIIIIIGIHIHIIIIHHHIIIIHIIIIIHIIIIIIIIHIHHIIIHHHHIIIHIHIIIIIIIIIIIIIIIHHIIIIIIIIIIIIIHIIIIIIIIIIIIIIIIHIIIIIIIIIIIHIIHIIIIIIIHIHIIIIIIIIIIIIIIIIIIIIIIIIIIIIIIIIIIIIIIIIIIIIIIIIIIIIIIIIIIIIIIIIIIHIIIIIIIIIIIIIIIIIIIIIIIIIIIIIIIIIIIIIIIIIIIIIIIIIIIIIIIIIIIIIIIIIIIIIIIIIIIIIIIIIIIIIIIIIIIIIIIIDDDDD
@HISEQ:969:HM2KJBCX2:2:1102:12574:71086 2:N:0:ACTATGCA
GCCCAAGTTCACCCCAACTATCCCTATTAATCATTACATCGATCCTAGAAACCAACAAAATAGAATCAAACGTCCTATTTCGTTATTCCATGCTAATGTATTCAAGCGTGAGCCTGCTTTAAACACTCTAATTTTTTCAAAGTAACAGTCCTGATTCCCCAAGACACCAAATTAATGACATCATGGTTCGTCAGAAGGTAGGAATCAATAATACCAGTACGTACAATAGCACGACCAATAAATTGATCCCGAAATTCAACTACGAGCTTTTTAACTGCAACAACTTTAATATACGCTATTGGAGCTGGAATTACCGCGGCTGCTGGCACCAGACTTGCCCTCCAA
+
DDDDDIIIIIIIIIIIIIIIIIIIIIIIIIIIIIIIIIIIFHIIIIIIIIIIIIIIIIIIIHHIIHIIIIIHHHHIIHHHIIIIIIIIIIHIIIIIIHIHIIIIIIHIIIIIIIIIIIHIHIIIIIIIIIIIIIIIIIIIIIIIIIIIIIIIIIIIIIIIIIIIIIIIIIIIIIIIIIIIHIIIIIIIIIIIIIIIIIIIIIIIIIIIIIIIIIIIIIIIIIIIIIIIHIIIIIIIIIIIHHIGIIIIIIHIIIIIIIIIIHIIIIIIIIIIIIIIIIIIIIIIIIIIIIIIIIIIIIIIIIIIIIIIIIIIIIIIIIIIIIIIIIIIIIIIIIIIIIIIDDDDD
@HISEQ:969:HM2KJBCX2:2:1102:4721:71992 2:N:0:ACTATGCC
GCCCAAGTTCACCCCAACTATCCCTATTAATCATTACGGTGATCCTAGAAACCAACAAAATAGAACCATGCCGTCCTATTTTATTATTCCATGCTAATGTATTCAGGCACTAGCCTGCTTTGAGCACTTTAATTTTTTCAAGGTAATAGTCCTGCTTCCCCAACGCACCAAGTGAATGGCATGCTGGTTATTCAGAAGGTAAGAACCCACCACACCAGTACGGACAGTGAAGCCCGACCGATGGACAGATTTCGAAATTCAACTACGAGCTTTTTAACTGCAACAACTTTAATATACGCTATTGGAGCTGGAATTACCGCGGCTGCTGGCACCAGACTTGCCCTCCAA
+
CDDDDIIIIIIIIIIIIIIIIIIIIIIIIIIHIIIIIIIHIIIIIIIIHIIIIIIIIH@GHIHIIIIIIHHIIHHHHIIHHIIIIHIHIGIIHGH@GHIIIIIIIIIHHIHHIIIIIIHIIIHIIIIIHIIHIHHHHIIHHIIIIIIIIIIIIIIHHIHIIIGIIIIIIIHIIIIIIIIIHIIIIIIIIIIIIIIIHHIHHGIIIIIIIIIIIHIIIIIIIIIIIIIIIIIGIIIIIIIIIIIIIHHHIIIIIIIIIIIIIIGIIIIIIIIIIIIIIIIIIIIIIIIIIIHIIIIIIIIIIIIIIIIIIIIIIIIIIIIIIIIIIIIIIIIIIIIIIIIIIHIDDDDD
@HISEQ:969:HM2KJBCX2:2:1102:4164:72190 2:N:0:ACTATGCA
GCCCAAGTTCACCCAACTATCCCTATTAATCATTACGTCAATCCTAGAAACCAACAAAATAGGATCGAACGTCCTATTTCATTATTCCATGCTAATGTATTCAAGCGTTAGCCTGCTTTAAACACTCTAATTTTTTCAAAGTAACAGTCCTGTTTCCCTGCAACACCAAATTAATGACATTACAGTTCTTCAGAAAGGAGGAATCAGCGAAGCCAGTGCATACCAGTGGCACGACCAACCTGCTGACCCCGAAATTCAACTACGAGCTTTTTAACTGCAACAACTTTAATATACGCTATTGGAGCTGGAATTACCGCGGCTGCTGGCACCAGACTTGCCCTCCAA
+
D@DD@HHI?FGCGHCHHHIIIIE@GHH?FH@FHHIIIHIIHIEH@@1FHHEHEHHH??EFHCHFHHEEGHIHIIIEHGHII?EEHHFEHHHIIE@IIIHFGIIIIHHHHIHIIIGIIIHHIGHEHIHHIHHHHIIHFHHHHIIHHHHHIIHHHGFGIFIIGIIIIIHHHHIHHHIIIIHHHIII;IIIHIIIHGIIHIIIIIIHIIIIIIIIIIIHIIIHHIIH<IIIHEIIIHIHGGIHHHGFHHEHH@HIIIIHIHIIHIIIIIIHIIHIIHIHIIHFIIHHCDCF1GIIHHIHFIIIIIIIIHIIHHHIIIIIHHHIIIIIHEIIIIIHHIIIIIHHBBDDD
@HISEQ:969:HM2KJBCX2:2:1102:18886:72268 2:N:0:ACTATGCA
GCCCAAGTTCACCCCAACTATCCCTATTAATCATTACGGTGGTCCTAGACCAACAAAATAGAACCAACGTCCTATTCTATTATTCCATGCTAATCTATTCAAGCAAAAGCCCGCTTTAAACACTCTAATTTTTTCAAGGTAATGGTCCTGGTTCCCCGACACACCCAATAAAGGGCATACCGGCTCACCAGAAGGATAGACCCGACAGCAGAACAGTACTCGCCAGAGACGGACCGTCCGGTCAGGCCTAAAATTCAACTACGAGCTTTTTAACTGCAACAACTTTAATATACGCTATTGGAGCTGGAATTACCGCGGCTGCTGGCACCAGACTTGCCCTCCAA
+
DABDDIIIIIIIIIIIIIIIIIHHHHIIIIIHIIIIIIIIIIIIIIIIIIIIIIIIHHHIHIIIIIIIHIIIIHIIIIIIIHIIIGIIIIIIIIIIIHGHFIHHHIIIIIHHIGGIIIHHHGHIIIIIIIIIIIIIHHIIHHHHIIIIIHHHHIIIIIIIIIIIIHHIIIIHIIIIIHIHIIIHIIIHIIIIIIIIIIIIIIIIIIIIHHIIIIIIIIHHIHIHHIIIHHIHE<HH=HIIIHHIHIHGIIIIIIIIIIIIIIHHIIHIIIHHHIHD1IIHHIIIIIIHHIIHIIIIHHHIIIIIIIIHIIIIIIIIIIIIIIIIIIIIIIIIIIIIIIIDDDDD
@HISEQ:969:HM2KJBCX2:2:1102:3364:72400 2:N:0:ACTATGCA
GCCCAAGTTCACCCCAACTATCCCTATTAATCATTACGTCAATCCTAGAAACCAACAAAATAGGATCGAACGTCCTATTTCATTATTCCATGCTAATGTATTCAAGCGTTAGCCTGCTTTAAACACTCTAATTTTTTCAAAGTAACAGTCCTGTTTCCCTGCAACACCAAATTAATGACATTACAGTTCTTCAGAAAGGAGGAATCAGCGAAGCCAGTGCATACCAGTGGCACGACCAACCTGCTGACCCCGAAATTCAACTACGAGCTTTTTAACTGCAACAACTTTAATATACGCTATTGGAGCTGGAATTACCGCGGCTGCTGGCACCAGACTTGCCCTCCAA
+
DDDDDIIIIIIIIIIIIIIIIIIIIIIIIIIIIIIIIIHIHIIIIIHIHHIIIIHIHIHCHHHEHHIIHEHHHIIIIIIIIHIIGIIHHIIIIIIIIIIIIIIIIIHIIIIIHIIIIIIIIHIHIIIIIIIIIIIIIIIHHIIIIHIIIIIIIIIIIIIIIIIIIIIIIIIHIIIIIIIIIIIIIIIIIIIIIIIIIIIIIIIIIIIIIIIIIIIIIIIIIIIIIIIIIIIIIIIIIIIIIIIIHIIIIIIIIIIIIIIIIIIIIIIIIIIIIIIIIIIIIIIIIIIIIIIIIIIIIIIIIIIIIIIIIIIIIIIIIIIIIIIIIIIIIIIIIIIIIIIIIDDDDD
@HISEQ:969:HM2KJBCX2:2:1102:6876:72979 2:N:0:ACTATGCA
GCCCAAGTTCACCCCAACTATCCCTATTAATCATTACGGTGGTCCTAGAAACCAACAAAATAGAACCACAACGTCCTATTCTATTATTCCATGCTAATCTATTCAAGCAATAGCCCGCTTTAAACACTCTAATTTTTTCAAGGTAATGGTCCTGGCTCCCCAACACACCCAATTAAGGACATACTGGTTCACCAGAAGGAAGACCCGACAACAGGACAGTACTCGCCAAAGACGGACCGCCCGGCCAAGTCTAAAATTCAACTACGAGCTTTTTAACTGCAACAACTTTAATATACGCTATTGGAGCTGGAATTACCGCGGCTGCTGGCACCAGACTTGCCCTCCAA
+
DADDDIIIIIIIHHIHIIIHIHIHHIIHHIIIIIIIIGHIIIIIIIHIIHIIEHHIHHIHIIHIIIIHIIIIIIIIIIHHIIIIIIIIIHIIIGHHIHIHHHGIIHHIIIIIIIIIIIHHHIIIHIHHIIIHIIIHIIHIIHHHIHIIIIIIHHCHFHIIIGIIIIHIHHHHCFGHHHHHIHHIEHIHHIHHHIIIIHIIIIIHIIGIGIIIHGIIIIIIIIIIIIHIIHHHHHHDIIIIIIIIIIIIGFGHIIHGIIIIIIHHHIIHHIIIIIHIIIIIIIIIIIIIIIIIHHGIIIIHHHIIIIIIIIIIIIIIIIIIIIIGIIIIIIIIHIIIIIIIIIDDDDD
@HISEQ:969:HM2KJBCX2:2:1102:2258:73001 2:N:0:ACTATGCA
GCCCAAGTTCACCCCAACTATCCCTATTAATCATTACGTCGATCCTAGAAACCAACAAAATAGAATCAAACGTCCTATTTCATTATTCCATGCTAATGTATTCAAGCGCGAGCCTGCTTTAAACACTCTAATTTTTTCAAAGTAACAGTCCTGATTTCCCACGACACCAAATTAATGACATCGTGGTTCGTCAGAAGGTAGGAATCAATTTGACCAGTACGTACCGAGGCACGACCGATCAACTGATCCCGAAATTCAACTACGAGCTTTTTAACTGCAACAACTTTAATATACGCTATTGGAGCTGGAATTACCGCGGCTGCTGGCACCAGACTTGCCCTCCAA
+
DDDDDIIHIIIIIIIIIIIIIIIIIIIIIIIIIIIHIIIIIIIIIIIIIIIIIIIIHHHHIIHIHIIIIIIHIIIIIHIIIHIIIIIIGHHIIIIIIIIIIIIIIIHIIIIIHIIIIIIIIIIIIIIIIHIIIIIIIIIIIIIIIIIIIIIIIIIIIIIIIIIIIIIIIIIIIIIIIIIIIIIIIIIIIIIIIIIIIIIIIHIIIIIIIIHHHIIIIIIIIIIIIIIIIIIIIIIIIIIIIIIHIIIIIIIIIIIIIIIIIIIIIIIIIIIIIIIIIIIIIIIIIIIIIIIIIIIIIIIIIIIIIIIIIIIIIIIIIIIIIIIIIIIIIIIIIIIIIIIIDDDDD
@HISEQ:969:HM2KJBCX2:2:1102:7303:73285 2:N:0:ACTATGCA
GCCCAAGTTCACCCAACTATCCCTATTAATCATTACGTCGATCCTAGAAACCAACAAAATAGGATTAACGTCCTATTTCATTATTCCATGCTAATGTATTCAAGCGTTAGCCTGCTTTAAACACTCTAATTTTTTCAAAGTAACAGTCCTGATTTCCCGCAACACCAAATTAATGACATCACGGTTCGTCAAGAAGGAGGAATCAGTAAAGCCAGTACATACCGAAGGCATGACCAACTTACTAACCCCGAAATTCAACTACGAGCTTTTTAACTGCAACAACTTTAATATACGCTATTGGAGCTGGAATTACCGCGGCTGCTGGCACCAGACTTGCCCTCCAA
+
DDDDDIIIIIIIIIIIIIIIIIIIIIIIIIIIIIIIIIIIIIIHIIHHHIIIIIIIIGIIHHIHIIHIIIHIIIIIIIIIIIIIIIIGIIGIHEHIHIIIIIIHIIIIIIIIIIIIIIIIIIIIIIIIIHHIIIIIHFHHIIIIIIIIIIIIIIIIHIHIIIIIIIIIIIHIHIIHIHIIIIIIIHIIIIIIIIIIIIIIIIHIIIIIIIIIIIIIIIHIIGIIIIIIIIIIIIIIIIIIIHGGHIIIIIIIIIIIIIIIHHHIIIIIIIIIIIIIIIIGIIIIHIIIIIIIIIIHIHHIIIIIIIHIHIIIIIIIIIIIIIIIIIIIIIIIIIIIIIIDDDDD
@HISEQ:969:HM2KJBCX2:2:1102:14926:73328 2:N:0:ACTATGCA
GCCCAAGTTCACCCCAACTATCCCTATTAATCATTACGTCAATCCTAGAAACCAACAAAATAGGATCAAACGTCCTATTTCATTATTCCATGCTAATGTATTCAAGCGTTAGCCTGCTTTAAACACTCTAATTTTTTCAAAGTAACAGTCCTGTTTCCCTGCAACACCAAATTAATGACATTACAGTTCTTCAAGAAGGAGGAACCAGTAAAGCCAGTACATACCAGAGGCACGACCAACTTACTAATCCCGAAATTCAACTACGAGCTTTTTAACTGCAACAACTTTAATATACGCTATTGGAGCTGGAATTACCGCGGCTGCTGGCACCAGACTTGCCCTCCAA
+
DDDDDIIHIIIIIIIIIIIHHIIIIIIIIIIIIHIIIIHIIIIIIIIIIIIIIIIIIIIIIIIHIIIIHIIIIIIIHIIIIIIIIIHIIHIIIIIIIIHIIHIIIHHIIIIHIHIIIIIIIIHIHIIIIIIIIIIIHIIHIIIIIIIIIHIIIIIIHIIIIIIIIIIIIIIIIIIIIIIIIIIIIIIIIIIIIIIIIIIIIIIIIHIIIHIIIIIIIIIIIIIIIIIIIIIIIIIIIIIIHIIHIIIIIIIIIIIIIIIIIIIIIIIIIIIIIHHIIIIIIIIIIIIIIHIIIIIIIIIIHIHIIIIIIIIIIIIIIIIIIIIIIIIIIIIIIIIIIIIIIDDDDD
@HISEQ:969:HM2KJBCX2:2:1102:16453:73613 2:N:0:ACTATGCA
GCCCAAGTTCACCCCAACTATCCCTATTAATCATTACGGTGATCCTAGAAACCAACAAAATAGAATCATGCCGTCCTATTTTATTATTCCATGCTAATGTATTCAAGCAAAATGCCTGCTTTAAACACTCTAATTTTTTCAAAGTAAAGGTCCTGGTTCCCCGCGACACCCAATTAAGGGCATCGTGGTTCTCCAGAAGGTGAGAAATTGACTACACCAGTTCATACCCCTTAAGGCACGACCGATGTGTCAATCCCGAAATTCAACTACGAGCTTTTTAACTGCAACAACTTTAATATACGCTATTGGAGCTGGAATTACCGCGGCTGCTGGCACCAGACTTGCCCTCCAA
+
DDDDDIIIIHIIIHIIIIHIIIIIHIIIIIIIHIIIIIGHHIIHHIIIIIIIHIIIIIIIIIIIIIIHHHGE/ECDEHIIGIIIGIIIIHIIIIIIIIIIIGHIIIIIIIIIIIHIHGHHIIIIHIIIIHHIHIIIIIIIIIIIIIIIIGDHHHGHHHIIIIIIIIIIIIIIIHIIIIIIIIIIIIIIIIIIIIIIIIIIIHIIIIIIIIIHHHIIIIIIIIIIIHHIIIHHIHIHIIIIHIHHIIIIIHHHHHHHGEIIIIIIIIIIIIIIIIIIIIIIIIIIIIIIIIIHHHIIIIIIIIIIIIIIIIIIIIIIIIIIIIIIIIIIIIIIIIIIIIIIIIIIIIIDDDDD
@HISEQ:969:HM2KJBCX2:2:1102:10137:74585 2:N:0:ACTATGCA
GCCCAAGTTCACCCCAACTATCCCTATTAATCATTACGTTGATCCTAGAAACCAACAAAATAGGTTCGAACGTCCTATTTCATTATTCCATGCTAATGTATTCAAGCTAAAGCCTGCTTTAAACACTCTAATTTTTTCAAAGTAACAGTCCTAACTCCCCATAACACCAAATTAATGACATCATGGTTCGTCAGAAAGGAGAGACCAATGATGCCAGTACGTACCGAAGGCACGACCGACATATTGATCCCGAAATTCAACTACGAGCTTTTTAACTGCAACAACTTTAATATACGCTATTGGAGCTGGAATTACCGCGGCTGCTGGCACCAGACTTGC
+
DDABDIHHIIIIIIIIGIIHIIHIIIHIHIHIHIHIIIIIIHHHIHIHCEHIIIGIIIIHIIIIIIHIGHHHHIIIIIHHIIHGHHIIIIIHHHIHHIIHIHIGHHGHIHHIHHIIHHHIIH<HHIHIHIHHIIHHIHHIHHCHHGHIHIHHHHHHIIHGCGEHHHIHIIIIHHHHHHG@GHHHDFEGEGDHEIIIHIIIIHHHHEIIIIHHHIIIIIIIIIIIIHIIIIHEIHCCGDHHEIHHIIHHIHHIIIHCHHIIIIHIHHHHIHHIHHHHHIHIIIIHFFEHIIIHIHHHHHIIIIIIIIHIIIIGIIIIIHIIIIHEFHD<<<IHFH?DABB
@HISEQ:969:HM2KJBCX2:2:1102:15929:74445 2:N:0:ACTATGCA
GCCCAAGTTCACCCCAACTATCCCTATTAATCATTACGGTGGTCCTAGAAACCAACAAAATAGAACCACAACGTCCTATTCTATTATTCCATGCTAATCTATTCAAGCAATAGCCCGCTTTAAACACTCTAATTTTTTCAAGGTAATGGTCCTGGCTCCCCAACACACCCAATAAAGGACATGCTGGCTCACCAGAAGGAAGACCCGACAGCAGACAGTACTCGCCAAAGACGGACCGCCCGGCCAGGCCTAAAATTCAACTACGAGCTTTTTAACTGCAACAACTTTAATATACGCTATTGGAGCTGGAATTACCGCGGCTGCTGGCACCAGACTTGCCCTCCAA
+
DCDDDGIHHFHHHIIIHIIHIIIIIIIHIIIIHHHHIIIIIIIHIGHHHHHIIIHIIIHHIHHHIIIFHHHHIIHHIIHEFHIIIHHIIHHIGIIIIIGHHCGGCHHIIIIIIH<DFF@CGHHHGIIIHHHHIIIIHIIHIIHHHIHHGHIIHICHHEGHHIIIIIGIIIHFHIIHGIIIHHHGFEHEHIIIIIIHHHH:IIIIIIIIIHIHHGHHHHEIIIHIHIFIHGCHHIHIIIIHD?HHHIIIHHHHIIHFIIHHG@HHIGIIHIGHIHHIIIGIIIIIIIIIHHIIHHIHHHEHIIIIIIIIIIIIIIHHGIIIHHHIIIIIIIIIGFG?HIHHHDDDDB
@HISEQ:969:HM2KJBCX2:2:1102:7259:75105 2:N:0:ACTATGCA
GCCCAAGTTCACCCCAACTATCCCTATTAATCATTACATCGATCCTAGAAACCAACAAAATAGAATCGGATGTCCTATTTCATTATTCCATGCTAATGTATTCAAGCGTGAGCCTGCTTTAAACACTCTAATTTTTTCAAGGTAACAGTCCTAATTCCCCGTGACACCAAATTAATGGCATTACGGTTCTTTAGAAGGTGAGAAATCAATAATATCAGTACATACCAACGGCATGACCGAAACATTGATCCCGAAATTCAACTACGAGCTTTTTAACTGCAACAACTTTAATATACGCTATTGGAGCTGGAATTACCGCGGCTGCTGGCACCAGACTTGCCCTCCAA
+
CDDDDIIIIIIIHIIHIIIIIIIIIIIIIIIIIIIIIIIIIIIIIIIIIIIIIIIIIHIIIIIIIIIIIIIIIHIIIIIIIHIIIIIGIIHHHIHIIIIIIHHIIIIIIIIIIIIIIIGIHIIIIIIIIIIIIIIIGIIIIIIIHIIIIHIIIIIIIIIHIHHIIIIIIIIIIIIIHIIHHHIIIIHHGIIIIIIIHIHIIHIIIHIIIIIIIIIIIIIIIIHIIIIIIIIIIIIIIIIIIIIHIHHHIIIIIIIIIIIIIIHIIHIIIIIIIIIHIIIIIIIIIIIIIIIHIHIIIIIIIIIIIIIHHHIIHIIIIIIIIIIIIIIIIIIIIIIIHIIIGIDDDDD
@HISEQ:969:HM2KJBCX2:2:1102:6255:75830 2:N:0:ACTATGCA
GCCCAAGTTCACCCCAACTATCCCTATTAATCATTACGGTGATCCTAGAAACCAACAAAATAGAACCATGCCGTCCTATTTTATTATTCCATGCTAATCTATTCAAGCACAAGCCTGCTTTAAGCACTCTAATTTTTTCAAGGTAATAGCTCTGCTTCCCCAACGCACTAACTTAATAGCATGATGGTTATTCAGAAGGTAGGAATTCATCAGGCCAGTACGGACAGTGAAGCCCGACCAACCGACAAACTCCGAAATTCAACTACGAGCTTTTTAACTGCAACAACTTTAATATACGCTATTGGAGCTGGAATTACCGCGGCTGCTGGCACCAGACTTGCCCTCCAA
+
ADDDDIHIIIIIIIIIIIIIIIIIIIIIHIIIHIIHIIIIIIIIIIIIIIIIIIIIIIIIIIIIIIIIIHIIHHHIIIIIIIIIIIIIIIIIHIIIIIIIIIIIIHIIIIIIIIIIIIIIIIIIIIHIIIIHIIIIIHIHIIIIIIIIHHHIIIIIIIIIIIHIIIIIHHHIIHHIIIIIIIHHIIIIIHHIIIHIIIIIIIIIIIIIIIIIIIIIHIIIIIIIIIIIIIIIIIIHHIIIIIIIHIGIIIHIIIIIIIIIIIIIHIIIIIIIIIIIIIIIHGIHHHIIIIIIIHHHIIIIIIIIIIIIIIIIIIIIIIIIIIIIIIIIIIIIIIIIIIIIIIIDDDDD
@HISEQ:969:HM2KJBCX2:2:1102:7391:75502 2:N:0:ACTATGCA
GCCCAAGTTCACCCCAACTATCCCTATTAATCATTACGTCAATCCTAGAAACCAACAAAATAGGATCAAACGTCCTATTTCATTATTCCATGCTAATGTATTCAAGCGTTAGCCTGCTTTAAACACTCTAATTTTTTCAAAGTAACAGTCCTGTTTCCCTGCAACACCAAATTAATGACATTACAGTTCTTCAAGAAGGAGGAACCAGTGAAGCCAGTACATACCAGAGGCACGACCAACCTACTAATCCCGAAATTCAACTACGAGCTTTTTAACTGCAACAACTTTAATATACGCTATTGGAGCTGGAATTACCGCGGCTGCTGGCACCAGACTTGCCCTCCAA
+
DDDDDIIGHIIIIIIIIIIHHIHHIHHIHIIIIIIIIIHHIIHIIIIHIIHHIHIIHCGHHIHHHEGHIIIIIHGIIGHECHHIHIIIHHIHHIHHIIIHHEHIHHHIIHHIHHHGIHHHIHHHHIHGHHIIIHHIHHIHHIHIHHIIIIIIHIHIIIIIIIIIIHIIIIIIIIIIIIIIIIIIIHIIGIIIHIHIHIIIIIIIIIIIGIIIIIGIIIIIIIIIHIIIIIIHIIHIIIIIIIHHFIIHIIIIIIIIIIIIIIIIIHIIIIIIIIHIIIIIIIIIIIHIIIIIIIIIIIIIIIIIIIIIIIIIIIIIIIIIIIIIIIIIIIIIIIIIIIIIIDDCDD
@HISEQ:969:HM2KJBCX2:2:1102:14156:76345 2:N:0:ACTATGCA
GCCCAAGTTCACCCCAACTATCCCTATTAATCATTACGTCAATCCTAGAAACCAACAAAATAGGATCAAACGTCCTATTTCATTATTCCATGCTAATGTATTCAAGCGTTAGCCTGCTTTAAACACTCTAATTTTTTCAAAGTAACAGTCCTGTTTCCCTGCAACACCAAATTAATGACATTACAGTTCTTCAAGAAGGAGGAACCAGTAAAGCCAGTACATACCAGAGGCACGACCAACTTACTAATCCCGAAATTCAACTACGAGCTTTTTAACTGCAACAACTTTAATATACGCTATTGGAGCTGGAATTACCGCGGCTGCTGGCACCAGACTTGCCCTCCAA
+
DBBDDIHHHHHIHIIIIIIHHHIIIIIIIIIHIIIIIIHIIIIIHIHIIIIIIIIIIIIHIIIHHHIIIIHIGHIIIIIIIIIIIIIIHIIHIIIIIHIIIIIIIHHIIIIHIIFHHGHHIIIIIIIIIIGHHHHHIHIIHIIIIIIIIIIIIIIIIIIIHIIIIIIIHHHIHHIHIIIIIIIIIIIIIIIIIIIGIIIHHIHHIHHIIIGIIIIIIIIIIIIIIHIHIHIHIHIIIHHIIIHHFIHHIIIIIIHIIIIHHEEIIHIIIIIIIHIIHIHIIIIIIHIIIIIIIIIIIIHHHIIIIIIIIHIIHIHIIIIIIIIIIIHIIIIIIIHHIIIIIDDDDD
@HISEQ:969:HM2KJBCX2:2:1102:14108:76666 2:N:0:ACTATGCA
GCCCAAGTTCACCCCAACTATCCCTATTAATCATTACGTCAATCCTAGAAACCAACAAAATAGGATCGAACGTCCTATTTCATTATTCCATGCTAATGTATTCAAGCGTTAGCTTGCTTTAAACACTCTAATTTTTTCAAAGTAACAGTCCAAATTCCCCGCAACACCAAATTAATGGCATTACGGTTCATCAGGAAGGAGGAATCAGTGAGATCAGTACATACCAGAGGCATGACCAACCTACTAACCCCGAAATTCAACTACGAGCTTTTTAACTGCAACAACTTTAATATACGCTATTGGAGCTGGAATTACCGCGGCTGCTGGCACCAGACTTGCCCTCCAA
+
DCDDDIIIIIIIIIIIIIIIIIIIIIIIIIIIIIIIIIIIIIIIIIIIIIIIIIIIGIIIIIIHIIIHGHHHHHHIIHHFHIIIIIIIGIIIIIIIIIIHIIIIIIIIIIIIHIIIIHHHHHIHIIHIIIIIIIIIIIIHHIIIIIIIHHIIIIIIIIHHIGIIIIIIIIIIIIIIIIIIIIIIHIHIIHIIIIIIIIIIIIIIIIIIIIIIIIIIIIIIIIIIIHIIIIIIIIIIIIIIIIHHHIIIIIIIIIIIIIHIIIHIIIIIIIIIIIIIIIIIIIIIIIIIIIIIIHGIIIIIIIIIIIIIIIIIIIIIIIIIIIHIIIIIIIIIIIIIIIIIIDDDDD
@HISEQ:969:HM2KJBCX2:2:1102:14477:76823 2:N:0:ACTATGCA
GCCCAAGTTCACCCCAACTATCCCTATTAATCATTACGTTGATCCTAGAAACCAACAAAATAGAATCGAACGTCCTATTTCATTATTCCATGCTAATGTATTCAAGCGCGTGCCTGCTTTAAACACTCTAATTTTTTCAAAGTAACAGTCCTGACTCCCCACAACATCAAATTAATGACATCATGATTCATCAGAAGGGAGAAATCAATGACATTAGTACGTACCGAAGGCACGACCGACGTATTGATCCCGAAATTCAACTACGAGCTTTTTAACTGCAACAACTTTAATATACGCTATTGGAGCTGGAATTACCGCGGCTGCTGGCACCAGACTTGCCCTC
+
DDDDDIIIIIHIHIIIIIIIIIIIIIIIIIIIIIIIIIIIIIIIIIIIIIIIIIIIIIIIIIHIIIIHIHIHIEFIIIIIIIIIIIIIIIIHHIIIIIIIIIIIIIIHIIIIGIIIIIIIIIIIIIIIIIIIIIHIIIIIIIIIIIHIIIIIIIIIIIIIIIIIIIIIHIIIIIIIIIIIIIIIIIIIIIIIIIIIIIIIIIIIIIIIIIIIIIIIIIIIIIIIIIIIIIIIIIIIIIIIIHIIIIIIIIIIIIIIIIIIHIHIIIIIIIIIIIIIIIIIIHIIIIIIIIIIIHIIIHIIIIIIIIIIIIIIIIIIIIIIIIIIIIIIIIIIIIIIIIDDDDD
@HISEQ:969:HM2KJBCX2:2:1102:5630:77625 2:N:0:ACTATGCA
GCCCAAGTTCACCCCAACTATCCCTATTAATCATTACGTCAATCCTAGAAACCAACAAAATAGGATCAACGTCCTATTTCATTATTCCATGCTAATGTATTCAAGCGCGAGCCTGCTTTAAACACTCTAATTTTTTCAAAGTAACAGTCCTGATTCCCCACCACACCAAATTAATGACATGATGGTTCGTCAGAAGGTAGAAATCAGTAACACCAGTACGTACCGAAGGCACGACCAGCGTACTAATCCCGAAATTCAACTACGAGCTTTTTAACTGCAACAACTTTAATATACGCTATTGGAGCTGGAATTACCGCGGCTGCTGGCACCAGACTTGCCCTCCAA
+
DADDDGIIHIIHIIIGIIIIIIIIGHIHGHHHIIIIIIHIIGIHIIIIIHIIIIIIHEEHHIHIIIIIFHHHHHIHIHHHHHIIIIIIIHIIIHEHFHIIIHHHIIIHHCHIHIIIIIHHHIIHHHIIIHIHIIIIIHHIHHHHIIHHHGHHGEBGHGECHHIHHGIHHHHGHHHCHGHFGHHHH@GGHIIHGHHHHEHHHHHHCC@FIHGCFGGIIIIGIHHHHEFCIHDHIIDEIIHHHIHGGCHIIIIGHEGIIIHHIIIHHGHHHHHEHGGIHIIHHIIIHIHIIIIHIIIIIHIIIIIIIHHHEHHIIHDGIIIIIIIIIIIIHHEHHHIIIIIIDCDD@
@HISEQ:969:HM2KJBCX2:2:1102:15547:77985 2:N:0:ACTATGCA
GCCCAAGTTCACCCCAACTATCCCTATTAATCATTACATCGATCCTAGAAACCAACAAAATAGAATCGGATGTCCTATTTCATTATTCCATGCTAATGTATTCAAGCGTAAGCTTGCTTTAAACACTCTAATTTTTTCAAGGTAACAGTCCTAATTCCCCATAACATCAAATAAATGACATTATGGTTCTTTAGAAGGTGAGAACCAATAAAACCAGTACATACCGAGGCATGACCGATTCCTTGATCCCGAAATTCAACTACGAGCTTTTTAACTGCAACAACTTTAATATACGCTATTGGAGCTGGAATTACCGCGGCTGCTGGCACCAGACTTGCCCTCCAA
+
DDDDDIIIIHHHHHHIIIIIHIIIIIIHIIHIIIIIHIGIGGIIIIIIHIIIIIIIIIIGIGHHIHGHHIHIHIIIHIHIIHIIGGIHGIIICHHIHIHHHHHIHHIHHHHEHIIIIHIIHIHIHIIIHIIIIIIIHIIHHIHHIHHIHIIIIIIIHIHHGHHHIIIIIIIHIIIIIIIIIIIIIIHIIIIIIIIIIIHIIIIIIIIIIIHIIIIIIIIIIIIIIIIIIIIIIIIIIIIIIIHHIIIIHIIIIIIIIIIIHHIIIIIIIIIIIIIIIIIIIIIHIIIIIHIIHIIIIIIIIIIIIIIIIIIIIIIIIIIIIIIIIIIIIIIIIIIIIIIIDDDDD
@HISEQ:969:HM2KJBCX2:2:1102:5507:79217 2:N:0:ACTATGCA
GCCCAAGTTCACCCAACTATCCCTATTAATCATTACGTCGATCCTAGAAACCAACAAAATAAAATCAAACGTCCTATTTCGTTATTCCATGCTAATGTATTCAAGCGTGAGCCTGCTTTAAACACTCTAATTTTTTCAAAGTAACAGTCCTGATTCCCCAAAACACCAATTTAATGGCATTATGATTCGTCAGAAAGGAGAAACCAATAATACCAGTACGTACAAAAGCACGACCAGTAAACCGGTCTCGAAATTCAACTACGAGCTTTTTAACTGCAACAACTTTAATATACGCTATTGGAGCTGGAATTACCGCGGCTGCTGGCACCAGACTTGCCCTCCAA
+
DDDDDIIHIIIIIIIIIIIIIIIIIIHIHIIIIIIHIGGIIIIIIIIIIIIIIIIIIIIIIIIIIIIIHGHHIIIIIIIHIIIIIGIIIIIIIIIIHIIIIGIIIIHHIIHHIIIIIIIIIIIIHIIIIIIIIIIIHHHHIIHIIIIIIIIIIIHIHHHHHIIIIIIIIIIIIHIHIIIIIIIIIIIIIIIIIIHIIIHIIHHGIIIHIIIIIIIIIIIIIHIIIIHIIHIIIIIIIIIIHHFIIIIIIIIIIIIIIIIIIIIIIIIIIIIIIIIIIIIIIHIIIIIIIIIIIIIIIIIIIIIIIIIIIIIIIIIIIIIIIIIIIIIIIIIIIIIIIIIDDDDD
@HISEQ:969:HM2KJBCX2:2:1102:20634:78765 2:N:0:ACTATGCA
GCCCAAGTTCACCCCAACTATCCCTATTAATCATTACGTCGATCCTAGAAACCAACAAAATAGAATCAAACGTCCTATTTCATTATTCCATGCTAATGTATTCAAGCGTACGCCTGCTTTAAACACTCTAATTTTTTCAAAGTAACAGTCCTGATTCCCCACGACACCAAATTAATGACATCGCGGTTCTTCAGAAGGTAGGAACCAATAATGCCAGTACGTACCGAAGCACGACCAACAATTCGATCCCGAAATTCAACTACGAGCTTTTTAACTGCAACAACTTTAATATACGCTATTGGAGCTGGAGTTACCGCGGCTGCTGGCACCAGACTTGCCCTCCAA
+
DDDDDIIIIIFHHIIIIIIIIIIIIIIIIIIIICHIIIIIIIIIIIIIIIIIIIHIIIIIIIIIIIIHIGHIHEHIIIIIHIIIHIHHIGHHHHIIIIIIIHHIIIIIIHIIHIIHIHIIIIIIIIHIIIIHIHHHHGIHIHHIIIIHHIIIGHHIHHIGHIIIIIHIIIHHHHHIGIIIIIIIIIIIIIIIIIIIIIHIHIIIIIIHIIIIIIIIIIIIIHIIIIIIIIIIIHIIIIIIHHHGIIIIIIIIIIIIIIIIIIIIIIIHIIIIIIIIIIIHIHGHIHIIIIIIIIIIIIIIIIIIIIIIIIIIIIIIIIIIIIIIIIIIIIIIIIIIIIIIDDDDD
@HISEQ:969:HM2KJBCX2:2:1102:4717:79104 2:N:0:ACTATGCA
GCCCAAGTTCACCCAACTATCCCTATTAATCATTACGGTGGTCCTGAAACCAACAAAATAGAACCACAACGTCCTATTCTATTATTCCATGCTAATCTATTCAAGCAATAGCCCGCTTTAAACACTCTAATTTTTTCAAGGTAATGGTCCTGGCTCCCCAACACACCCAACAAAGGACATGCTGATTCACCAGAAGGAAGACCCGACAGCAGACAGTACTCGCCAAAGACGGACCGCCCGGCCAGGCCTAAAATTCAACTACGAGCTTTTTAACTGCAACAACTTTAATATACGCTATTGGAGCTGGAATTACCGCGGCTGCTGGCACCAGACTTGCCCTCCAA
+
<@DDDHCCHHHICHIGHIIFF@EHFGHGHIIIIHEHEHHIDCGECEGHIHHIIHIH1FEF1FH?HHHIHC/DFHHECGH?CE@CHEHIGCG?GGHEEEIHIHHGHHIHHGHDCHFGBHHHGGB@?IHCIHEHHBCG1DHHIIIHHHCHIHIFIHHHGHFEHHHBG?EHF@GHHHI:IIHHIIHFHFACFGFGIGHEHHHEEEC@IIIGGIHIIHEHFH?HEFH@G<?HCHGIIHHHH<IIGIHIIHHHEIIHHEHEHHHHDHIIHGIIIIHF<HEHHHHFHHIHIIIIIIIEHECEDFHIHIHHIIIIIIHHDHIDIHHHHHHEEHHHGCHIIIHHIIH@DADD
@HISEQ:969:HM2KJBCX2:2:1102:9807:79744 2:N:0:ACTATGCA
GCCCAAGTTCACCCCAACTATCCCTATTAATCATTACGTCAATCCTAGAAACCAACAAAATAGGATCGAACGTCCTATTTCATTATTCCATGCTAATGTATTCAAGCGTTAGCCTGCTTTAAACACTCTAATTTTTTCAAAGTAACAAGTCCTGTTTCCCTGCAACACCAAATTAATGACATTACAGTTCTTCAAGAAGGAGGAACCAGTAAAGCCAGTACATACCAGAGGCACGACCAACTTACTAATCCCGAAATTCAACTACGAGCTTTTTAACTGCAACAACTTTAATATACGCTATTGGAGCTGGAATTACCGCGGCTGCTGGCACCAGACTTGCCCTCCAA
+
DDDCDIIIIIIHIIIHIIIIIIIIIIIIIIIIIIHHIIIIIIIIIIHIIIIIIGIIHIIIIIHIFHHCHHIHHHIIIIEHIIHIGHIIGIIHIIIIIHIIIIIIIHIIIIIIHGIHIIIIIIIHIIIIIIIIIIHIIIIIHIIIIHIIIIIIIIHIIIIHIIIIIIIIIIIIIIIIIIIIIIIIIHIIIIIIIIIIHIIHIHGGHIIIIIIIIIIIIIIIIIHHHIHIHIIIIHHHIIIIHFHHHGIHIHIIHIIIIIIIIHHHIIIIIHHIIIIIIIIHIIGIIHHIIIIIIIIIIIHGFHIIIIIHIIIIIIIIIIIIHIIIIIIIIIIIHIIIIIIIIIDDDDD
@HISEQ:969:HM2KJBCX2:2:1102:13536:79486 2:N:0:ACTATGCA
GCCCAAGTTCACCCCAACTATCCCTATTAATCATTACATCGATCCTAGAAACCAACAAAATAGAATCTGATGTCCTATTTCATTATTCCATGCTAATGTATTCAAGCGTAAGCTTGCTTTAAACACTCTAATTTTTTCAAGGTAACAGTCCTAATTCCCCATAACATCAAATAAATGACATTATGGTTCTTTAGAAGGTGAGAACCAATAAAACCAGTACATACCAAGGCATGACCGATTCCTTGATCCCGAAATTCAACTACGAGCTTTTTAACTGCAACAACTTTAATATACGCTATTGGAGCTGGAATTACCGCGGCTGCTGGCACCAGACTTGCCCTCCAA
+
DDDDDIIIIIHIHIIIIIIIIIIIIIIIIIIIIIIIIIIIIIIIIIIIIIIIIGHIHIIHIIIIIIIIIIHIIIHIIIHIIIIIIIIGIIIIIIIIIHHIIHIIIIIIIIIIHIIIIIIIIIHHIIIIIIHHHIIIIIIIIIHIIIIIHFFHIIIIIHHIIIIIIIIIIIIIIIIIIIIIIIIIIHHIIIIIIIHIIIGIIIIIIIIIIIIIIHIIIIIHHIIIHHIIHIIIIIIIIIIIHHHGIIHIIIIIIIHIIIIHHHIIIIHIIIIIIIIIIIIIIIIHIIIIIIIIHIIIIIIIIIIIIIHHIIIIIIIIIIIIIIIIIIIIIIIIIIIIIIIIDDDDD
@HISEQ:969:HM2KJBCX2:2:1102:2277:80706 2:N:0:ACTATGCA
GCCCAAGTTCACCCCAACTATCCCTATTAATCATTACGGTGATCCTAGAAACCAACGAAATAGAATCAGTCCGTCCTATTTCATTATTCCATGCTAATGTATTCAGACGATAGTCTGCTTTAAACACTCTAATTTTTTCAAAGTAACAGTCCTGATTTCCCATCACACCAAATAAATGGCATGAAAGTTCCTCAGAAGGTAGAGATCCATCTCACCAGTGCAGACAATTAAGCCTGACCAATGGGTAGACCCCGAGGTTCAACTACGAGCTTTTTAACTGCAACAACTTTAATATACGCTATTGGAGCTGGAATTACCGCGGCTGCTGGCACCAGACTTGCCCTC
+
DDCDDIIIIIIGHIHHHIIHHHHEHHIIIIHHHIIIIIGIIIIIIIHEHIIIDCGHIHIIIIIIIIIIHHIIFHHIIIIIIIFHHHIIIIHIIHIIIIIHECHHHIHIIIHIHIHIGHHHHII@HHHHIIIHEGHHIIIHFEHHIHHGEHHHHHIHIGGHHHHEHHHIIIIIIGHHGHGHEHEG?DGFEEGHHHH@GHFFHHI:HFHHHIIIHHIIHIHGHHGFGHE?HG@AEGC<BHGHH@@DCGCHIIHDHGEEFHHHEHCE<0FD<0FIIHHGCHIIIIIHG@HFD1CHHHHEGHHHFG?HHHHEHGEFIIHCDHHEFHHDEEIHHEHIHHH?IHHDBDBD@
@HISEQ:969:HM2KJBCX2:2:1102:4576:79730 2:N:0:ACTATGCA
GCCCAAGTTCACCCCAACTATCCCTATTAATCATTACGTCGATCCTAGAAACCAACAAAATAGAATCGAACGTCCTATTTCATTATTCCATGCTAATGTATTCAAGCGTTAGCCTGCTTTAAACACTCTAATTTTTTCAAAGTAACAGTCCTGTTTCCCTGCAACACCAAATTAATGACATTACAGTTCTTCAGAAAGGAGGAATCAGCGAAGCCAGTACATACCAGTGGCACGACCAACCTGCTGACCCCGAAATTCAACTACGAGCTTTTTAACTGCAACAACTTTAATATACGCTATTGGAGCTGGAATTACCGCGGCTGCTGGCACCAGACTTGCC
+
DDDDDIIFIHFIIIIIIIHIIHIIIIIIIIIIIIHHHIHHHIIIIIHIIIIHIHHHHIIHIIHHIHHHHHHCCGEEHHIHHIIIHIIHH?HHIIIIIIHIHIIIIIIHHHHIIHHHHFHHIIIHHIHHIIIIGIHIHIIIIIIIIHEGHIIHIIHIGIIHIHIHHHHHIIIIIIIIIIIIIIIIIIIIIIIHIIIIIIIIIIIIIIIIIIGIIIIIIIIIIIIIIIIIIIIIIHHHGFHIIIIIIIHHGIIIHIIIIHIIGIIIIIIHFIIIIIIIIIIIIIIHIIIIIIIIIIIHIIIIIIIIIIIIIIHIIIIIIIIIHIIIIIIIIIIIIIIDDDDD
@HISEQ:969:HM2KJBCX2:2:1102:6811:80978 2:N:0:ACTATGCA
GCCCAAGTTCACCCCAACTATCCCTATTAATCATTACGTCAATCCTAGAAACCAACAAAATAGGATCGAACGTCCTATTTCATTATTCCATGCTAATGTATTCAAGCGTTAGCTTGCTTTAAACACTCTAATTTTTTCAAAGTAACAGTCCAAATTCCCCGCAACACCAAATTAATGGCATTACGGCTCATCAGGAAGGAGGAATCAGTGAGACCAGTACATACCAGAGGCATGACCAACCTACTAACCCCGAAATTCAACTACGAGCTTTTTAACTGCAACAACTTTAATATACGCTATTGGAGCTGGAATTACCGCGGCTGCTGGCACCAGACTTGCCCT
+
ADDDDIIIIIIIIIIIIIIIIIIIIIIIIIIHIIIIIIIIIIIIIIHHIIIIIIIIIHHHIGEHEHIIIIIIIIIIIIIIIIIIIIIIHIIIHIIIIIIIIIHHIIIIIIIIIIIIIIIIIIIIIIIIIIIIIIIIHIIHIIHIIIIIIHIIIIIHIHHHIIIIIHHIIIHIIHIIIIIIIIIIIIHIIIIIIIIHIHHHHHIIIHIIIHIIIIIIIIIHIIIHIIIIIIIIIIHGIIHHFHHHHHHIIIIIIIIIHHIIIHHIIIIIIIIIIIIIIIIIIHIIIIIIIIIIIIIIIIIHIIIIIHIIIIIIIIIIIIIHIIIIIIIIIIIIIIIIIDDDDD
@HISEQ:969:HM2KJBCX2:2:1102:6836:81945 2:N:0:ACTATGCA
GCCCAAGTTCACCCCAACTATCCCTATTAATCATTACGGTGATCCTAGAAACCAACGAAATAGAATCAGTCCGTCCTATTTCATTATTCCATGCTAATGTATTCAGACGTTAGCCTGCTTTAAACACTCTAATTTTTTCAAAGTAACAGTCCTGATTTCCCATCACACCAAATAAATGGCATGAAAGTTCCTCAGAAGGTAGAGATTCATCTCACCAGTGCAGACAATTAAGCCTGACCAATGGGTAAACCCCGAAGTTCAACTACGAGCTTTTTAACTGCAACAACTTTAATATACGCTATTGGAGCTGGAATTACCGCGGCTGCTGGCACCAGACTTGCCCTCCAA
+
@BDDDHGCEHHIHHIHHHHGHHHHHIFHFFDCHHFEHHIIHEHIEC?EH?GHHICGEIIEHCHCEEEFGHHHICDHHECHEHIEHHHIIIHHHFEHIIHIIHCGHHHHGCHE7<FGIGIHHHHIIIHHHHHGHHHGHHHGEFHFFHGDHEHEHF9IHCGIHHHIHGIIHGFHHEHHGEIIIHFHHHHIIHHECHHHHHHHIIIHHCH@HIHHGGEFHHGHHHHIHEGECIIHHF?FHCHFHHHHDHGHHIIIIHIHHHHHHIIHIIIIHHHEGHHEGHIIIIIIHHCHHHHIHIIIIIIHEFEHIIIIIHIIIHHH?HHIHEEHHGEHHHHHHHGGECHDHHH@DADD
@HISEQ:969:HM2KJBCX2:2:1102:14602:82192 2:N:0:ACTATGCA
GCCCAAGTTCACCCCAACTATCCCTATTAATCATTACGTCGATCCTAGAAACCAACAAAATAGAATCAAACGTCCTATTTCATTATTCCATGCTAATGTATTCAAGCGCGAGCCTGCTTTAAACACTCTAATTTTTTCAAAGTAACAGTCCTGATTTCCCACGACACCAAATTAATGACATCGTGGTTCGTCAGAAGGTAGGAATCAATTTGACCAGTACGTACCGAGGCACGACCGATCAACTGATCCCGAAATTCAACTACGAGCTTTTTAACTGCAACAACTTTAATATACGCTATTGGAGCTGGAATTACCGCGGCTGCTGGCACCAGACTT
+
DDDDDIIIIIHIIIIIIIIIIIIIIIIIIIIIIIIIIIIIIIIIIIIIIIIIHHIIIIIHHHGEHHIIIIIIHHHIHIIIIIIIHIIHHHHIIIIIHIIIHFIHIHIHIIIIIIIIIIIHIHHIIIIFIIIIIHIIIIIIIIIIIIIIIIIIIIIIIIIIIIIIFIIIIIIIIIIIIIIIIIIIIIIIHIIHIIIIIIIIIIIIIIIIIIHIHIIIIIIIIIIIIIIIIIIIIIIIIIIIIIIIIIIIIIIIIIIIIIIIIIIIIIIIIIIIIIIIIIIIIIIHHIIIIIIIHIIIIIIIIIIIIIIIIIIIIIIIIIIIIIIIIIIIIIIDDDDD
@HISEQ:969:HM2KJBCX2:2:1102:10800:82418 2:N:0:ACTATGCA
GCCCAAGTTCACCCCAACTATCCCTATTAATCATTACATCGATCCTAGAAACCAACAAAATAGAATCGGACGTCCTATTTCATTATTCCATGCTAATGTATTCAAGCGCGAGCCTGCTTTAAACACTCTAATTTTTTCAAAGTAACAGTCCTGATTCCCCACCACACCAAATTAATGACATGATGGTTCGTCAGAAGGTAGAAATCAGTAACACCAGTACGTACCGAAGGCACGACCAGCGTACTAATCCCGAAATTCAACTACGAGCTTTTTAACTGCAACAACTTTAATATACGCTATTGGAGCTGGAATTACCGCGGCTGCTGGCACCAGACTTGCCCTCCAA
+
DDDDDIHIIIIIIIIIIIIIIIIIIIIIIIIIIIIIIGHIIIIIIIHIIIIIIIIIIIHHIIHIIIIIIGIGIIIIIIIIIIIIIIIIIIIICHHHIIIIIHHIIIIIIIIIIIIIIIIIIIIIIIIIIIIIIIIIIIIIIIIIIIIIIIIIIIIHHIHIIIIHIHIIIIIIIIHHIIIIIIIIIIIIHIIIIIIIIIIIIIIIIIIIIIIIIIIIIIIIIIIIIIIIIIIIIIIIIIIIIIIHHIIIIIIIIIIIHIIIIIIIIIIIIIIIIIIIIIIIIIIIIIIIIIIIHIIIIIIIIIIIIIIIIIIIIIIIIIIIIIIIIIIIIIIIIIIIIIIIIDDDDD
@HISEQ:969:HM2KJBCX2:2:1102:12823:81635 2:N:0:ACTATGCA
GCCCAAGTTCACCCCAACTATCCCTATTAATCATTACGTCGATCCTAGAAACCAACAAAATAGAATCAAACGTCCTATTTCATTATTCCATGCTAATGTATTCAAGCGTGAGCCTGCTTTAAACACTCTAATTTTTTCAAAGTAACAGTCCTGATTCCCCACAACACCAAATAAATGACATCATGGTTCGTCAGAAGGGAGAAACCGACGATGCCAGTACGTACCGAGGCACGACCAACATGATGGTCCCGAAATTCAACTACGAGCTTTTTAACTGCAGCAACTTTAATATACGCTATTGGAGCTGGAATTACCGCGGCTGCTGGCACCAGACTTGCCCTCCAA
+
@DDD@HHIIIHIHHHHIHHGIGHHHFIIIHIHIIHIIIHIIIIIIHEHHHHIIHHHHIIIIIECFHIIIHIHHIHHIHHHIIIHHHGHHIEE?EHHGH@HHGHCIIIIHIIHHIIIIHHHHHHIIIHGIIIIHHHIDHHHHHGIIIHIIHHIGHHHHGHEHHHHHIIIIIIIHHIIHFHIHIHEHHIIIIIHIGHHHHIIHHIHIIIHIIIIHIHIHIIIIII=IIIHIIIIHIIIIIIIHHD<HIIIIIIIIIIHIIIIHIIIIIIIIIIIIIIIIIIIIIIIIIIIIIIIIIIIIIIIIIIIIIIIIIIIIIIIIIHIIHIIIIIIIIIIIIIIIIIHCDDDD
@HISEQ:969:HM2KJBCX2:2:1102:12843:81730 2:N:0:ACTATGCA
GCCCAAGTTCACCCCAACTATCCCTATTAATCATTACGTCAATCCTAGAAACCAACAAAATAGGATCAACGTCCTATTTCATTATTCCATGCTAATGTATTCAAGCGCGAGCCTGCTTTAAACACTCTAATTTTTTCAAAGTAACAGTCCTGATTCCCCACCACACCAAATTAATGACATGATGGTTCGTCAGAAGGTAGGAATCAGTAACACCAGTACGTACCGAAGGCACGACCAGCGTACTAATCCCGAAATTCAACTACGAGCTTTTTAACTGCAACAACTTTAATATACGCTATTGGAGCTGGAATTACCGCGGCTGCTGGCACCAGACTTGCCCTCCAA
+
BDDDDIIIIIHHHIIIIIIIIIHIIIIIIIIIIIIIIIIIIIIIIIIIGIIIIIIIIIIFHIGHHHHIGHHHIHIIIIIIIIIIHIIIIHIHIIHIIIIIIHHIIIIIIIIIIIIIIHIIIIIIIHHIIHIIIIIIHHIIIIIIIIIIIIIIIIHHIIHIIHHHIIHIIIHHIIIGIIHIIIIIIHIIHHHIIIIIIIIIIIIIHHIIIIIIIIIIIHIIIIIIIIHIIIIIIIIIIIIIIIHHIIIIIIIIIIIIIIIIIIIIIIIIHIIIIIIIIIIIIIIIIIIIIIIIIIIIIIIIIIIIIIIIIIIIIIIIIIIIIIIIIIIIIIIIIIIIIIIIDDDDD
@HISEQ:969:HM2KJBCX2:2:1102:13428:81745 2:N:0:ACTATGCA
GCCCAAGTTCACCCCAACTATCCCTATTAATCATTACGTCAATCCTAGAAACCAACAAAATAGGATCAAACGTCCTATTTCATTATTCCATGCTAATGTATTCAAGCGTTAGCCTGCTTTAAACACTCTAATTTTTTCAAAGTAACAGTCCTGTTTCCCTGCAACACCAAATTAATGACATTACAGTTCTTCAAGAAGGAGGAACCAGTAAAGCCAGTGCATACCAGAGGCACGACCAACCTACTAATCCCGAAATTCAACTACGAGCTTTTTAACTGCAACAACTTTAATATACGCTATTGGAGCTGGAATTACCGCGGCTGCTGGCACCAGACTTGCCCTCCAA
+
D0DBDEHIIIIEIGH=HGHHHHCEHHIIIIIHCH@EHE@GHIHHEHEHIIHIHEE=G?CHE?CHCGEH1FH=C1@0@@C@HHHH@EHGHE@GHHIEHHGHIIIIIHHHIIFHEHHEH@BHHFHHHHGHEHFHHHEHIHAGEIHIHHHACGHHHIIHIHHHHHHIIIIIIHFGHHHHHHIHEEHHCHGGHIIHEGHCIHHGGHHIHGIHGGHIGHGIIGIIHGHFIIIHCHHCHEHIHGEEC?HFG?DHHHGIIIIHHIHG?EHGHIHCEHEEHHEEHIIHHIIHCF?CHHEHHIHGHCHIIHHHIIIHGHHEHIIIGHFHHEECGHGFIIIH?HIIIIIHIDDAAD
@HISEQ:969:HM2KJBCX2:2:1102:19356:82859 2:N:0:ACTATGCA
GCCCAAGTTCACCCCAACTATCCCTATTAATCATTACATCGATCCTAGAAACCAACAAAATAGAATTAGATGTCCTATTTTATTATTCTATGCTAATGTATTCAAGCGTGAGCCTGCTTTAAACACTCTAATTTTTACAAAGTAACAGTCCTAATTCCCCGTGACACCAAATTAATGGCATTACGGTTCTTTAAAAGATGAGAAATTAATAATATCAGTACATACCAACGGCATGACCAAAACATTGATTTCGAAATTCAACTACGAGCTTTTTAACTGCAACAACTTTAATATACGCTATTGGAGCTAGAATTACTGTAGCTGCTAGCACCAGACTTGCCCTCCAA
+
DDDDDHIIIHIIIIHHHIIIIIHIIIHIIHIIIIIIIIIIIHHHIIIIIIIIIIIIIHHGIIIIIIIIIIIHHIHHHIHHHHIGHIIGIIIIIIIIIIIIHHHHHHHHIHIHIHHHIIIIHHHHIIIHIIIIHHHIHHHHHHHIIIIIIIIIHGIIHIGIIIIIIIHHIIIIIIIHIIIIIIIIIIIIIHHIIIIIIIHHIHHHIIIIIIIIIIIIIIIHIIIIIIHIIIIHIIIIHIIIIHHIII;IHIIIIIIIIIIIIHFHIIIIIIIIIIIIIIIIIIHIIIIHIHIIIIIIIIIIIIIIIIIHIIIIIIIIIIIIIIIIIIIIIIIIIIHHHIGIIHDDCDD
@HISEQ:969:HM2KJBCX2:2:1102:18327:83610 2:N:0:ACTATGCA
GCCCAAGTTCACCCCAACTATCCCTATTAATCATTACGTCAATCCTAGAAACCAACAAAATAGGATCAAACGTCCTATTTCATTATTCCATGCTAATGTATTCAAGCGTTAGCCTGCTTTAAACACTCTAATTTTTTCAAAGTAACAGTCCTGTTTCCCTGCAACACCAAATTAATGACATTACAGTTCTTCAAGAAGGAGGAACCAGTAAAGCCAGTACATACCAGAGGCACGACCAACTTACTAATCCCGAAATTCAACTACGAGCTTTTTAACTGCAACAACTTTAATATACGCTATTGGAGCTGGAATTACCGCGGCTGCTGGCACCAGACTTGCCCTCCAA
+
BDDDDHEHIIIIIIIHIIIIIIIIIHIIHIIIIIIIIIIIHIHHIIEHEHIIIIIIIIHIHIHHHIHIHHHIIIGHHHHHIIIIIIIGHHIIFHIHHHIIIHIIIIIIIIIHIIIIHIIIIIIIIHHIIIIHHIIIIHIIIIIIIIIHHHHHIIIIHIIHIIIIIHIIIIIIHIIIIIIIIHIIIHIIHHHHIGIIIIHHIIIHI9IIIIIIII=IIIHIIIIIIIII;IIHIIIIIIIIHHHHIIIIIIIIIIIIIIIIIIIIIIIHHIIIIIIIIHIIIIIIIHIIIIIIIIIIHIHHIIIIIIIIIIIIIIIIHIIIIIIHGIIIIIIIIIIHIIIIIDCDDD
@HISEQ:969:HM2KJBCX2:2:1102:19389:82551 2:N:0:ACTATGCA
GCCCAAGTTCACCCCAACTATCCCTATTAATCATTACGGTGATCCTAGAAACCAACAAAATAGAACCATGCCGTCCTATTCTATTATTCCATGCTAATGTATTCGAGCAAAAATGCCTGCTTTAAACACTCTAATTTTTTCAAGGTAAAGGTCCTGGATCCGCAAGACACCCAATAAAGGACATCAAGTTTCTCCAGAAGGTGAGAAATCAACAGTAACAGTTCATACCCCTTAAGGCATGACCATCACGTCAATCCCGAAATTCAACTACGAGCTTTTTAACTGCAACAACTTTAATATACGCTATTGGAGCTGGAATTACCGCGGCTGCTGGCACCAGACTTGCCCTCCAA
+
DDDDDIIIIIIIHIIIIGIIIHIIIIIIIIIIIIIIIIIIIIIIIIIIIIIIIIIIIIHIIIIIHIIIHHIGHIIIIIIIIIHIIIIIIHHIIIIIIIIHIHHGHHIIIII<IIIIIIIIIIIIIGGIIIIIHHIHIIIIIHIHHHHHIIHHIIHGHGHCGHIDDHHIIIHHHIIGIHGGHHHGIGHHHHCFHEHHEHHHHHIHIHHHHEIHHHGIHIIIEHHIHHEHIIIHHHEEIHHGF@GHHHIFIHHGGDDGIIHGIIHG??HEEEHIGIHGIIIHEHIGIHEH@@HHEHGFHFDC0HIIIHHHIIIIIHHHCIHIIHIIIHIIHHF1EGHEHEFIIGGIHHHDD@@DD
@HISEQ:969:HM2KJBCX2:2:1102:9928:83542 2:N:0:ACTATGCA
GCCCAAGTTCACCCCAACTATCCCTATTAATCATTACGTCGATCCTAGAAACCAACAAAATAGAATCAAACGTCCTATTTCATTATTCCATGCTAATGTATTCAAGCGTGAGCCTGCTTTAAACACTCTAATTTTTTCAAAGTAACAGTCCTGATTCCCCACGACACCAAATAAATGACATCATGGTTCGTCAGAAGGGAGAAACCGACGATGCCAGTACGTACCGAGGCACGACCGACATGATGGTCCCGAAATTCAACTACGAGCTTTTTAACTGCAGCAACTTTAATATACGCTATTGGAGCTGGAATTACCGCGGCTGCTGGCACCAGACTTGCCCTCCAA
+
DCDCDIHCHHHIIHHIIFIIFEHEHIGHIIIIIIHHIEHHDHIHIHEEHIIIIIEIIHIHIIHHHHHIIGIH<FEGFEEEHIE@GHHIIIH1<DFIIIIHGIIIHIHGHIIHIHIHIHIHHHIGIHHIHHHIIIIIIIIIIIIIIHIHFIIIIGHHIIIIIIIHHHIIIIIIHHIHHGHIIIIIIIIIIIIIIIIIIIIIIIIIIIIIIIIIIIIIHIIIIIIIIIIIIIIIIHGIIIIIIHHEIIHIIIIIIIIIIIHHHDIIHIHIIIIIIIIIIIIHIIIIIIIIHHHIIIIIIIIIIIIIIIIIIIIIIIIIIIIIIIIIIIIIIIIIHIIIIIIIDDDDD
@HISEQ:969:HM2KJBCX2:2:1102:5192:84207 2:N:0:ACTATGCA
GCCCAAGTTCACCCAACTATCCCTATTAATCATTACGGTGATCCTAGAAACCAACAAAATAGAACCATGCCGTCCTATTCTATTATTCCATGCTAATGTATTCGAGCAAAAATGCCTGCTTTAAACACTCTAATTTTTTCAAGGTAAAGGTCCTGGATCCGCAAGACACCCAATAAAGGACATCAAGTTTCTCCAGAAGGTGAGAAATCAACAGTAACAGTTCATACCCCTTAAGGCATGACCATCACGTCAATCCCGAAATTCAACTACGAGCTTTTTAACTGCAACAACTTTAATATACGCTATTGGAGCTGGAATTACCGCGGCTGCTGGCACCAGACTTGCCCTCCAA
+
CDDDDIIIIIIIIIIIIIIIIIIIIIIIIIIIIIIIIIIIIIIIIIIIIIIIIIIIIIIIIHHHIIIIIIHIIIIIIHIIIIHIIIIHIIIIIIIIIIHIIEHIIIIIIIIIIIIIIIIIIIIIIIIIIHIIIIIIIIIIIIHHIIIIIIIIHHHHIIIIIIIIIIIIIIIIIIIIIHIIIIIIIIIHIHIIIIIIHIIIIIIIIIIIIIIIIIIIIIIIIIIIIHIIIIIIIIIIIIIIIIIIIIHIIHDIIHIIHIIIIIIIIIIIIIIIIHIIIIIIIIIIIIIIIIIIIIIIIHIHIIIIIIIIIIIIIIIIIIIIIIIIIIIIIIIIIIIIIIIIIIIIIIIDDDDD
@HISEQ:969:HM2KJBCX2:2:1102:17666:85218 2:N:0:ACTATGCA
GCCCAAGTTCACCCCAACTATCCCTATTAATCATTACGTCAATCCTAGAAACCAACAAAATAGGATCGAACGTCCTATTTCATTATTCCATGCTAATGTATTCAAGCGTTAGCCTGCTTTAAACACTCTAATTTTTTCAAAGTAACAGTCCTGTTTCCCTGCAACACCAAATTAATGACATTACAGTTCTTCAGAAAGGAGGAATCAGCGAAGCCAGTGCATACCAGTGGCACGACCAACCTGCTGACCCCGAAATTCAACTACGAGCTTTTTAACTGCAACAACTTTAATATACGCTATTGGAGCTGGAATTACCGCGGCTGCTGGCACCAGACTTGCCCTCCAA
+
DDDDDIIIIIIIIIIIIIIIIIIIIIIIIIIIIIIIIIIIIIIIIIIIIIIIIIIIIHIIIIHIHIIIGHHIIIIIIIIIIIIIIIIHIHIHIIIIIIIIIIIIIIIIIIIIIIIIIHIIIIIIIIIIIIIIIIIIIIIIHIIIIIIIIIIIIIIIIIHIIHIIIIIIIIIIIIIIIIIIIIIIIIIIIIIIIIIIIIIIIIIIIIIIIIHIIIIIIIIIIIIIIIIIIIIIIIIIIIIIIIIIHIIIIIIIIIIIIIIIIIIIIIIIIIIIIIIIIIIIIIIIIIHIIIIIIIIIIIIIIIIIIIIIIIIIIIIIIIIIIIIIIIIIIIIIIIIIIIIIIDDDDD
@HISEQ:969:HM2KJBCX2:2:1102:19063:85453 2:N:0:ACTATGCA
GCCCAAGTTCACCCCAACTATCCCTATTAATCATTACGGTGATCCTAGAAACCAACAAAATAGAACCATGCCGTCCTATTCTATTATTCCATGCTAATGTATTCAAGCGCGAGCCTGCTTTAAACACTCTAATTTTTTCAAAGTAACAGTCCTGATTCCCCGCCACACCAACTGAATGGCATGACGGTTCTTCAGAAGGGAGAAACCAGTGACACCAGTGCATACCGAAGGCACGACCAGCGTACTGATCTCGAAATTCAACTACGAGCTTTTTAACTGCAACAACTTTAATATACGCTATTGGAGCTGGAATTACCGCGGCTGCTGGCACCAGACTTGCCCTCCAA
+
DADDDIIIIHHIIIIIIIIIHHIIIIIIIIIIIIIIIIIIIIIIIIIIIIIIHIIIHHI?GHHIHHIIHHHFIGHHIHIIIIHIHHIIICHIIGHIIIIIIGHHIIIIIIIHIIIIHIHHIHHIHHIIIHIIIIIIIIHHHIHHIHIIIHIIIIHHIIHIIIHIIIIIIHHHIIIIIIIIIIIIIIIIIHIIIIIIIIHIIIIIIIIIIIIIIIIIIIIIIIIIIIIIIIIIIIHIIIIIIIIIHHIIIIIIIIIIIIIIIIIIIIIIIIIIIIIIIIIIIIIIIIHIIIIIIIIIIIIIIIIIIIIIIIIIIIIIIIIIIIIIIIIIIIIIIIIIIIIIIIDDBDD
@HISEQ:969:HM2KJBCX2:2:1102:19421:85995 2:N:0:ACTATGCA
GCCCAAGTTCACCCCAACTATCCCTATTAATCATTACATCGATCCTAGAAACCAACAAAATAGAATCGGATGTCCTATTTCATTATTCCATGCTAATGTATTCAAGCGTGAGCCTGCTTTAAACACTCTAATTTTTTCAAGGTAACAGTCCTAATTCCCCGTGACACCAAATTAATGGCATTACGGTTCTTTAGAAGGTGAGAAATCAATAATATCAGTACATACCAACGGCATGACCGAAACATTGATCCCGAAATTCAACTACGAGCTTTTTAACTGCAACAACTTTAATATACGCTATTGGAGCTGGAATTACCGCGGCTGCTGGCACCAGACTTGCCCTCCAA
+
DDDDDIIIHHHIIGIGIIIIIIIIIIIIIIIIIIIIHHHIIIIIIIIIIIIIIIIIIIHGHHGHIIIIIIIIIIIIIHIIIIIIIIIHFHHIIIIGIIIIIIIIIIIIIHIIIIIIIIIIIIIIIIIIIIIIIIIIIIIIIIIIIIIIIIIIIIIIIGIIIIIIIIIIIIIIIIIIIIIIHIIIIIIIIIIIIIIIIIIIIIIIIIIIIIIIIIIIIIIIIIIIIIIIIIIIIIIIIIIIIIIHHGIIIIIIIIIIIIIIIIIIIIIIIIIIIIIHIIIIIIIIIIIIIIIIIIIIIIIIIIIIIIIIIIIIIIIIIIIIIIIIIIIIIIIIIIIIIIIIIIDDDDD
@HISEQ:969:HM2KJBCX2:2:1102:12924:86345 2:N:0:ACTATGCA
GCCCAAGTTCACCCAACTATCCCTATTAATCATTACGTCAATCCTAGAAACCAACAAAATAGGATCAAACGTCCTATTTCATTATTCCATGCTAATGTATTCAAGCGTTAGCCTGCTTTAAACACTCTAATTTTTTCAAAGTAACAGTCCTGTTTCCCTGCAACACCAAATTAATGACATTACAGTTCTTCAAGAAGGAGGAACCAGTAAAGCCAGTACATACCAGAGGCACGACCAACCTACTAATCCCGAAATTCAACTACGAGCTTTTTAACTGCAACAACTTTAATATACGCTATTGGAGCTGGAATTACCGCGGCTGCTGGCACCAGACTTGCCCTCCAA
+
DDDDDIIIHCHHHHIHHHHIIIIIHIIIIIIIIIIIHIIIIIIIIIHHIIIHIIIIIGIIIGDHHHEHGHHHHIIIHHIIIIIIHIGHIIEHHIIIIIIIIEHIIIIIHHIIIIIIHIIIIIIHHHHIIIHII?HEIIIIHHIIIIIHIIIIIIIHEHIIIIIIIIIIHIIIIIIIIIIIIIIIIIIIIHIIIIIIIIHHHHHIIIIIIIIIIIIIIIIIIIHHHIHHIIIIHHIHHHIHIHHHIEHIIIIIIIIIIIHHHHIIIIIIIIIIIIIIIHIIIIIIHIHIIIIIIIIHIIIHIIIIIIHIIIIIIIIIIIHHHIIIIIIIIIIIIHIIIIIIDDDDD
@HISEQ:969:HM2KJBCX2:2:1102:7488:86057 2:N:0:ACTATGCA
GCCCAAGTTCACCCCAACTATCCCTATTAATCATTACGTCAATCCTAGAAACCAACAAAATAGGATCAAACGTCCTATTTCATTATTCCATGCTAATGTATTCAAGCGTTAGCCTGCTTTAAACACTCTAATTTTTTCAAAGTAACAGTCCTGTTTCCCTGCAACACCAAATTAATGACATTACAGTTCTTCAAGAAGGAGGAACCAGTAAAGCCAGTACATACCAGAGGCACGACCAACCTACTAATCCCGAAATTCAACTACGAGCTTTTTAACTGCAACAACTTTAATATACGCTATTGGAGCTGGAATTACCGCGGCTGCTGGCACCAGACTTGCCCTCCAA
+
DDDDDIHIIIIIIIIIIIIHIIIIGIHIHIIIIIIGIIIIIIIIIIGHIFHIHHIIHHFHIIHFIIIIHIIIHHHIGIIIIIIIIIIIIIIIIIIHIIIIIIHIIIHIIIIIIIIIIHHHIIIIIIIIIIIIIIIIHIHIIIIIIIHIIIIIIIIHHIIIIIIIIIIIIIIIIIIIIIIHHIIIIIIHIIIIIHIIIIIIIIIIHIIIIIIIIIIIIIIIIIIHIIIIHIIIIIIIIHGHGHGGEIHHIIIIIIIIIIIHIIHIHGIIIIIIIIIIIIIIIIIIIIIIIIIGIIIIIIIIIIIIIIIIIIIIHIIIIIIIIIIIIIIIIIIIHIIIIIIIIDDDDD
@HISEQ:969:HM2KJBCX2:2:1102:6483:85413 2:N:0:ACTATGCA
GCCCAAGTTCACCCCAACTATCCCTATTAATCATTACGTCAATCCTAGAAACCAACAAAATAGGGTCGAACGTCCTATTTCATTATTCCATGCTAATGTATTCAAGCGTTAGCCTGCTTTAAACACTCTAATTTTTTCAAAGTAACAGTCCTGTTTCCCTGCAACACCAAATTAATGGCATTACAGTTCTTCAGAAAGGAGGAATCAGCGAAGCCAGTTCATACCAGTGGCACGACCAACCTGCTGACCCCGAAATTCAACTACGAGCTTTTTAACTGCAACAACTTTAATATACGCTATTGGAGCTGGAATTACCGCGGCTGCTGGCACCAGACTTGCCCTCCAA
+
DDDABGIHHHHIIIIHHIIIIIIHIIIIIIHIIIHIIIIIIGIIHHHHHHIIIIHIIGI?GHGHHHHDHIIIIIIIHHHIHGHHHFIHHIIIIIIIHIIHIHHIEFHIHHIGHIIIIIIHIIIIIIHIHIIIIIIIHHHIHHHIIGHIHIIIHIIIIIIIHIIHHHIIIIIHHIIIIIIIIIIIIIHHIIGIIIIIIIIHIIIIIIIIIHIIIIIIIIHGHHIIIIIIIIIIIIHIIIIIIIHGDIIIIHIIIIIIIIIIIIIIIIHIHIIIIIIIIIIIIIIIIIIIIIIIIIIIIIIIIIIIIIIIIIIIIIIIIIIIIIIHIIIIHIIIIIHIIIIIIADBDD
@HISEQ:969:HM2KJBCX2:2:1102:12736:86682 2:N:0:ACTATGCA
GCCCAAGTTCACCCCAACTATCCCTATTAATCATTACGTCAATCCTAGAAACCAACAAAATAGGATCAAACGTCCTATTTCATTATTCCATGCTAATGTATTCAAGCGTTAGCCTGCTTTAAACACTCTAATTTTTTCAAAGTAACAGTCCTGTTTCCCTGCAACACCAAATTAATGACATTACAGTTCTTCAAGAAGGAGGAACCAGTAAAGCCAGTACATACCAGAGGCTCGACCAACTTACTAATCCCGAAATTCAACTACGAGCTTTTTAACTGCAACAACTTTAATATACGCTATTGGAGCTGGAATTACCGCGGCTGCTGGCACCAGACTTGCCCTCCAA
+
DDDDDIIIIIIIIIIIIIIIIIIIIIIIIIIIHIIIIHIIHIIIIIIIIIIIHFHIIIIHHIHHFHIIIIIHIIIIIIIIIIIIIIIHIIIIIHIIIIIIIIIIIGIIIIIIIIIIIIIIIHIIIIIGIIHIIIIIIIIHIIIIIIIIIIIIIIIIIIIIHIIIIIHIHIIIIIIIIIIIIIIIIIIIIIIIIIIHIIIIHIIHHFIIIIIIIIIIIIIIHIIIHHIIHIIIIIIIIIIIIIIHHIHHGIIIIHIIIIIIIIHHIIIIIIIIIIHIIIIIIIHIIIIIIIIIIHIIIIIHHIIIHIIIIIIIIIIIIIIIIIIIIIIIIIIIIIIIIIIIIDDDDD
@HISEQ:969:HM2KJBCX2:2:1102:14460:87197 2:N:0:ACTATGCA
GCCCAAGTTCACCCCAACTATCCCTATTAATCATTACGGTGATCCTAGAAACCAACAAAATAGAACCATGCCGTCCTATTTTATTATTCCATGCTAATCTATTCAAGCACTAGCTTGCTTTAAGCACTCTAATTTTTTCAAGGTAATAGCTCTGCTTCCCCAACGCACCAAATTAATGGCATGAAGGTTATTCAGAAGGTAAGAATCCATCAAATCAGTACGAACAGTGAAGCCCGACCGATAGACAGATTCCGAAATTCAACTACGAGCTTTTTAACTGCAACAACTTTAATATACGCTATTGGAGCTGGAATTACCGCGGCTGCTGGCACCAGACTTGCCCTCCAA
+
DDDDDIIIIIIIIIIIIIIIHIIIIIIIIIIIIIIIIIIIIIIGIIIIIIIIIIIIIIEHIIIIIIIIIIIGHEHHIIIHIIIHIIHIIIIIGHHIHHIIIIHIIHIHIIIIIIIIHIIHIIIIIIIIIIIIIIIIIIIIIIIIIIIIIIHIIIIIIIIIIIIIIHIIIIIIIHIIIIIIIIIIIIIIIIHIHHIIHIIIIIIIIIIIIIIHHIIIIIIIHIIIIGIIIIIIIIIIHIIIIIIIIHGIIIHIIIIIIIIIIIIIIIIIIIIIIIIIHIHIIIIIIIIIIIIIIIIIIIIIIIIIIIIIIIIIIIIIIIIIIIIIIIIIIIIIIIIHIIIIIIIDDDDD
@HISEQ:969:HM2KJBCX2:2:1102:3403:87804 2:N:0:ACTATGCA
GCCCAAGTTCACCCCAACTATCCCTATTAATCATTACGGTGATCCTAGAAACCAACAAAATAGAACCATGCCGTCCTATTCTATTATTCCATGCTAATGTATTCGAGCAAAAATGCCTGCTTTAAACACTCTAATTTTTTCAAGGTAAAGGTCCTGGATCCGCAAGACACCCAATTAAGGACATCAAGTTTCTCCAGAAGGTGAGAAATCAACAGCGACAGTTCATACCCCTTAAGGCATGACCATCACGTCAATCCCGAAATTCAACTACGAGCTTTTTAACTGCAACAACTTTAATATACGCTATTGGAGCTGGAATTACCGCGGCTGCTGGCACCAGACTTGCCCTCCAA
+
DDDDDIIIIIIHIIIIIIIIIIHIIIIIIIIHIIIHIHIIIHIIIIIIIIIIIIIIIIIIIIIEHIHHIIHIIIIIIIIIIHIIIIIIIGHIIIIIIIIIIFHHIIIHGHHIIIIIHHIIIIIIGIHHIIIIIIIIHIIIIIIHGIIHIIIIHIIIHHHIIHIIHIIIIIIIIIHIIIIIIIIHIIIIHHIIIHIIHIIIHGIIIIIIIIIIIIIIIIIIIIIIIIIIIIIIIIIIIIIIIIIIIIIIIIHGIIIIIIIIIIIIIIIIIHIIIIIIIIIIIIIIIIIIIIIIIHIIIIHHIIIIIIIIIIIIIIIIIIIIIIIIIIIIHIIIIIIIIIIIIIIIIIIIDDDDD
@HISEQ:969:HM2KJBCX2:2:1102:1787:88045 2:N:0:ACTATGCA
GCCCAAGTTCACCCCAACTATCCCTATTAATCATTACGTCGATCCTAGAAACCAACAAAATAGGGTCAAACGTCCTATTTCATTATTCCATGCTAATGTATTCAAGCGTGTGCCTGCTTTAAACACTCTAATTTTTTCAAAGTAACAGTCCTGATTCCCCATGACACCAAATTAATGACATCACAGTTCGTCAGAAGGTAGAAATCAATAATACCAGTGCATACCGGAGGCACGACCAATATATTGATCCCGAAATTCAACTACGAGCTTTTTAACTGCAACAACTTTAATATACGCTATTGGAGCTGGAATTACCGCGGCTGCTGGCACCAGACTTGCCCTCCAA
+
DDDCDIC<1FHGHGHIIHHHC1FCCFCGHEHEHIIIC@GCCHHHDHHII@CHH?HFFHI@CGHC?DFD1<<E1FE@EGE<FCFHF@C?<CEF1D1CFHEC@HEFHHGHHIGHHHGHHEHHHHHHEHFEIHHHFGCCDHHHHGIIIFHHHHHIIB1@D0?HCGHIIIHHFEFDFHHDHHGHHGFGFHHIEGHHHH:CHHIHIHHGF@F<7GHGHHHHFCEEHEDFGGIHCFHHDFHGE@G@HACG<CCDHGG@CEHHEIIHIIHHHFHGD1GG@HGIIIIIHHHHHHECHHHEFIHHHEGHFCIHIIHHGHIIHHCHIIHHHHHGHE@HHHIHHEIHGIIIIDDDB<
@HISEQ:969:HM2KJBCX2:2:1102:4589:88161 2:N:0:ACTATGCA
GCCCAAGTTCACCCCAACTATCCCTATTAATCATTACGTCAATCCTAGAAACCAACAAAATAGGATCGAACGTCCTATTTCATTATTCCATGCTAATGTATTCAAGCGTTAGCCTGCTTTAAACACTCTAATTTTTTCAAAGTAACAGTCCTGTTTCCCTGCAACACCAAATTAATGACATTACAGTTCTTCAAGAAGGAGGAATCAGTAAAACCAGTACATACCATTGGCACGACCAACCTACTGACCCCGAAATTCAACTACGAGCTTTTTAACTGCAACAACTTTAATATACGCTATTGGAGCTGGAATTACCGCGGCTGCTGGCACCAGACTTGCCCTCCAA
+
DDDDDIIIIIIIIIIIIIIIIIIIIIIIIIIIIIIIIIIIIIIIIIIIIIIIIIEHEHHIIIIIIIIIIIIGIIIIIIIHHIIIIIIIEHIIIIIIIIIIIHHHIIHIIIIIHIIHIIIIIHHIIIIHIHIIIHHIIIHIIIIIIIIIIIIIIIIIIIIIIIHIIIIIIHIIIIIIIIIIIIIHIIIIHIIIIIIIIIIIIIIIHIIIIIIIIIIIIIIIIIIIIIIIIIIIIIII>IIIIIIIHIIIIIIHIIIIIIIIIIIIIIIIHIIIIIIIIIIIIIIIIIIIIIIIIIIIIIIIIIIIIIIIIIIIIIIIIIIIIIHIIIIIIIIIIIIIIIIIIDDDDD
@HISEQ:969:HM2KJBCX2:2:1102:9111:88842 2:N:0:ACTATGCA
GCCCAAGTTCACCCCAACTATCCCTATTAATCATTACATCGATCCTAGAAACCAACAAAATAGAATCGGATGTCCTATTTCATTATTCCATGCTAATGTATTCAAGCGTGAGCCTGCTTTAAACACTCTAATTTTTTCAAGGTAACAGTCCTAATTCCCCGTGACACCAAATTAATGGCATTACGGTTCTTTAGAAGGTGAGAAATCAATAATATCAGTACATACCAACGGCATGACCGAAACATTGATCCCGAAATTCAACTACGAGCTTTTTAACTGCAACAACTTTAATATACGCTATTGGAGCTGGAATTACCGCGGCTGCTGGCACCAGACTTGCCCTCCAA
+
DDDDDIIIIIIIIIIIIIIIIIIIIIIIIIIIIIIIIIIIIIIIIIIIIIIIIIHIIIIHIIHIIIIHIIIGHIIIIIIIIHIIIIIHIHIIIIIIIIIIHHHIIIIIIIIIIIIIIIIIIIIIIIIIIIHIIIIIIIIIIIIIIIIIIIIIIIIIIIIIIIIIIIHIIIIIIIIIIIIIIIIIIIIIIIIIIIIIIIIIIIIIHIIIIIIIIIIIIIIHIIIIIIIIIIIIIIIIIIIIIIIIHFIIIIIIIIIHIIIIIIIIIIIIIIIIIIIIIIIIIIIIIIIIIIIIIIIIIIIIIIIIIIIIIIIIIIIIIIIIIIIIIIIIIIIIIIIIIIIIIIDDDDD
@HISEQ:969:HM2KJBCX2:2:1102:17548:89499 2:N:0:ACTATGCA
GCCCAAGTTCACACCCAACTATCCCTATTAATCATTACGGTGATCCTAGAAACCAACGAAATAGAATCAGTCCGTCCTATTTCATTATTCCATGCTAATGTATTCAGACGATAGTCTGCTTTAAACACTCTAATTTTTTCAAAGTAACAGTCCTGATTTCCCATCACACCAAATAAATGGCATGAAAGTTCCTCAGAAGGTAGAGATCCATCTCACCAGTGCAGACAATTAAGCCTGACCAATGGGTAGACCCCGAAGTTCAACTACGAGCTTTTTAACTGCAACAACTTTAATATACGCTATTGGAGCTGGAATTACCGCGGCTGCTGGCACCAGACTTGCCCTCCAA
+
DDDDCIIIIIIIIIIIIIIIIIIIIIIIIIIIIGHIIIIIIIIIIIIHHHIIIIIIIIGHHHIEHIIHIHHIHHFFHHHHHHHHHHGCGGEGGEHHIIGIIIIIIIIIIIIIIIIIIIIIIIIHHHHHIIIIIIIIIHHHFHIIIHHHIIGIIIHIIIHIHIHIHIIIIIIIIHHHHIIIIIIIIIIIIIIHIHIIIIHHHIIIIIHIIHHHIIIIIIIIIIIII<=IIIIHHHIIIHIHIIHIHHGDIIIIIIIIIIIIHIIIIIIIIIIIIIIIIIIIIIIIHIIIIHIIIIIIIIHIIIIIIIGIIIIIIIIIIIIIIIIIIIIHIIIIIIIIIIHIIIIIDDDCD
@HISEQ:969:HM2KJBCX2:2:1102:13734:89470 2:N:0:ACTATGCA
GCCCAAGTTCACCCCAACTATCCCTATTAATCATTACGTCGATCCTAGAAACCAACAAAATAGAATCAAACGTCCTATTTCATTATTCCATGCTAATGTATTCAAGCGTGCGCCTGCTTTAAACACTCTAATTTTTTCAAAGTAACAGTCCTGATTCCCCACGACACCAAATTAATGACATCGCGGTTCTTCAGAAGGTAGGAACCAATAATGCCAGAGCGTACCGAGGCACGACCGACAATCTGATCCCGAAATTCAACTACGAGCTTTTTAACTGCAACAACTTTAATATACGCTATTGGAGCTGGAATTACCGCGGCTGCTGGCACCAGACTTGCCCTCCAA
+
CDDDCIIIIIIIIIIIIIIIIIIIIIIIIHHIIIIIIIIIHIIHIIIIIIIIIIIIIIHIIIHIIIIIHIIIIIIHIIIIIIIIIGHGHHIHIGIIIHIIIIIIIIIIIHIIIIIIIIIIIHIIIIIHIIIIIIGIIIHIHIIIIIIIIIIIIIIIIIIIIIIIIHIHIIIIIIHIHIHIIIIIIIIIIIIIIIIIIIIHIIIIIHIHIIIIIIIIIIIIIIIIIIIIIIIIIIIIIIIIIIIHHIIIIIIIIIIIIIIIIIIIIIIIIIIIIHIIIIIIIIIIIIIIIIHIIIIIIIHHIIIIIIIIIIIIIIIIIIIIIIIIIIIIIIIIIIIIIIIIDDDDD
@HISEQ:969:HM2KJBCX2:2:1102:15986:89714 2:N:0:ACTATGCA
GCCCAAGTTCACCCCAACTATCCCTATTAATCATTACAACGGTCCTAGAAACCAACAAAATAGAAACGTTGTCCTATTCTATTATTCCATGCTAATGTATTCCGGCATAAGCCTGCTTTAAACACTCTAATTTTTTCAAGGTAAAGGTCTTGGCTACTCGCAACACCCAATAAAGGGCATTACGCATGACCAAGCGATGAGGCCCGACCGCCCAGTACTCGTTACAAGAACGGACCAAACGGCCGAACCCAAAATTCAACTACGAGCTTTTTAACTGCAACAACTTTAATATACGCTATTGGAGCTGGAATTACCGCGGCTGCTGGCACCAGACTTGCCCTCCAA
+
DDDDDIHIIIIIIIHHIIHIIIIIIIIIIIIIIIIIIIHIIGIIIIIIIIIIHIIGIIIHHHGHIIIIGHIGGHHIIIIIIIIIIIIIIIIHIIIIIIHHHGIIIIIIIIIIIIIIHIIIIIIIIHIIIIIHIIIHHIIIIIIIIIIIIIIIIIIIIIIIIIIIIIIIIIIIIIIIIIIIIIIIIIIIIIIIIIIIIIIIHIIIIIIIIIIIIIIIIIIIIIIIHIIIIHIIIIIIIIIHIIHHIIIIIIIIIIIIIIIHHFIIIIGIIIIIIIIIIIIIIIIIIIIIIIIIIIIIIIIGIIIIIIIIIIIIIIIIIIIIIIIIIIIIIIIIIIIIIIIIDDDDD
@HISEQ:969:HM2KJBCX2:2:1102:14796:90378 2:N:0:ACTATGCA
GCCCAAGTTCACCCCAACTATCCCTATTAATCATTACGTCAATCCTAGAAACCAACAAAATAGGATCAAACGTCCTATTTCATTATTCCATGCTAATGTATTCAAGCGTTAGCCTGCTTTAAACACTCTAATTTTTTCAAAGTAACAGTCCTGTTTCCCTGCAACACCAAATTAATGACATTACAGTTCTTCAAGAAGGAGGAACCAGTAAAGCCAGTACATACCAGAGGCACGACCAACCTACTAATCCCGAAATTCAACTACGAGCTTTTTAACTGCAACAACTTTAATATACGCTATTGGAGCTGGAATTACCGCGGCTGCTGGCACCAGACTTGCCCTCCAA
+
DCDDDHHHHIIIIIIIHIIIIGIGIIIIHIIIIIIIIIIIIIIIIIIIIIIIIIIGHIIIIIIHCHHIFHHHHHHIIIIIIHIFIFHIHIIIIIIIHIEHHGHFHHHHHGHHHHICGHIIIHHHHIGHHIGGIHHHFFHIIHHHHHHIIIIHIFHHEHHHHIHHEEHHIHHIIHHHHFHHFHHHHEHHGGHHEHHFFFHF?HHHGHH@GFGH1FG<7FHHHEHIFGEHHHE@@EHHG?HFDHAG<EFECCD1FIH?HCFG<0<<<11EEIIIHEF<1C1CG1@G@@IHHGDC<<<1<C<<F?HECC<1HHIHIHIIIIIIIIIIIIIIIIIIIHHIIIIIIDDDDD
@HISEQ:969:HM2KJBCX2:2:1102:15144:90624 2:N:0:ACTATGCA
GCCCAAGTTCACCCCAACTATCCCTATTAATCATTACGTCAATCCTAGAAACCAACAAAATAGGATCAACGTCCTATTTCATTATTCCATGCTAATGTATTCAAGCGCGAGCCTGCTTTAAACACTCTAATTTTTTCAAAGTAACAGTCCTGATTCCCCACCACACCAAATTAATGACATGATGGTTCGTCAGAAGGTAGAAATCAGTAACACCAGTACGTACCGAAGGCACGACCAGCGTACTAATCCCGAAATTCAACTACGAGCTTTTTAACTGCAACAACTTTAATATACGCTATTGGAGCTGGAATTACCGCGGCTGCTGGCACCAGACTTGCCCTCCAA
+
DDDDDGIIIIHHFEHHIIIIIIIIIHIIIIHIIIGIIIIIHHIIIIIIIIIGHGHIGIIIIIH1CGHIIIEHIHIIGHEHHIIIIIHCEHCHHIHHIHIHHCDHGIIHHIDFHHHIIHHHIIIIIIIIIHHIHHHHGGHHHHHHGHHFHIHGIHHIIIBGHEHHHCDEG?HHHHHHHGEHHHHHDFIIGIIHHFHHHHHHIIIHHIIHHGFIHIIIHHIIHIIH;IIHHIIIIIIHHHHIIIHGHHHDHGIIHHEC1IHGHHIIIIIIIIHHIIIIIIIHFGCCHIHHHHIHHDEIHHHHIIIIHIHHHHHHIIGIIIHHIIIIIIHGHIIIHIIIIHHGDDDDD
@HISEQ:969:HM2KJBCX2:2:1102:14095:91056 2:N:0:ACTATGCA
GCCCAAGTTCACCCCAACTATCCCTATTAATCATTACGTCGATCCTAGAAACCATCAAAATAGAATCAAACGTCCTATTTCATTATTCCATGCTAATGTATTCAAGCGTGCGCCTGCTTTAAACACTCTAATTTTTTCAAAGTAACAGTCCTGATTCCCCACGACACCAAATTAATGACATCGTAGTTCTTCAGAAGGTAGGAACCAATAATGCCAGTGTGTACCGAAGCACGACCGACAATTTGATCCCGAAATTCAACTACGAGCTTTTTAACTGCAACAACTTTAATATACGCTATTGGAGCTGGAATTACCGCGGCTGCTGGCACCAGACTTGCCCTCCAA
+
DDDDDIIHHHIIIIIIIIIIIIIIIIIIIIIIIIIIIIIIIIIHIIIHIIIIIIIIIIIIIIGIIIIIIIIIIIHIIIIHIIIIIHIIIIIIIIIIIHHIIIIHIHIIIGIHHIIIIIIIIIIIIIIIIIHHHIIHIIIIIIIIIIIIIIIIIIIIIIIIIIIIIIIIIHIIIIIIIIIIIIIIIIIIIIIHIIIIIIIIIIIIIIIIIIIIIIIIIIIIIIIIIIHIIIIIIIIIIIHIIIHGIIIIIIHHHHIIIIIIHHIIIIHIIIIHEHIIIHIIIIIIIIIIIIIIIIIIIHHHIIIIGIIIIIIIIIIIHIIIIIIIIIIIIIIIHIIIIIIIDDDDD
@HISEQ:969:HM2KJBCX2:2:1102:9403:91142 2:N:0:ACTATGCA
GCCCAAGTTCACCCCAACTATCCCTATTAATCATTACGGTGATCCTAGAAACCAACAAAATAGAACCATGCCGTCCTATTTTATTATTCCATGCTAATCTATTCAAGCACAAGCCTGCTTTAAGCACTCTAATTTTTTCAAGGTAATAGCTCTGCTTCCCCAACGCACTAACTTAATAGCATGCTGGTTATTCAGAAGGTAGGAATTCATCAGGCCAGTGCGGACAGTGAAGCCCGACCAACCGACAAACTCCGAAATCCAACTACGAGCTTTTTAACTGCAACAACTTTAATATACGCTATTGGAGCTGGAATTACCGCGGCTGCTGGCACCAGACTTGCCCTCCAA
+
DDDDDIIIIIHIIIIIIIIIIIIIIIIIIIIIIIIIIIIIIIIIIIIIIIIIIIIIIIIIIIIIIIIIIIIIIIHIIIIIIIIIIIHIIHIIIIIIIIIHIHIIIIIIIIIIIIIIIIIIIIIIIHIIIIIIIIIIIIIIIIIIIIIIIIIIIIIIIIIIIHIIIIIIIIIIIIIIIIIIIIIIIIIIIIIHIIIHIIIIIIIIIIIIIIIIIII<IIIIIIIIIIIIIIIIIIIIIHIIIIIIIHFHHIIIIIIIIIIIIIIIIIIIIIIIIIIIIIIIIIIIIIIIIIIIIIIHIIIIIIIIIIIIIIIIIIIIIIIIIIIIIIIIIIIIIIIIIIIIIIIDDDDD
@HISEQ:969:HM2KJBCX2:2:1102:14877:91929 2:N:0:ACTATGCA
GCCCAAGTTCACCCAACTATCCCTATTAATCATTACGTCGATCCTAGAAACCAACAAAATAGAATCAAACGTCCTATTTCATTATTCCATGCTAATGTATTCAAGCGTAAGCCTGCTTTAAACACTCTAATTTTTTCAAAGTAACAGTCCTGATTCCCCACGACACCAAATTAATGACATCGCGGTTCTTCAGAAGGTAGGAACCGATAATGCCAGTGCGTACCGAAGCACGACCAACAATTCGATCCCGAAATTCAACTACGAGCTTTTTAACTGCAACAACTTTAATATACGCTATTGGAGCTGGAATTACCGCGGCTGCTGGCACCAGACTTGCCCTCCAA
+
DDDDDIIHIIIIGHHIHIIIIIIIIIIIIIHHIIIIIIIHIIIIIIIIIIIIIIIIHIIIIIIIIIIIIIIIIIIIIHIIIIIIIIIHIHIHIIIIIIIIIIIIIHIIIIIGIIIIIIIIHIHHIIIIIHIIIIIIIIIIIIIIIHIIIIIIIIIIIIIHIIIIIIHEHHHIIIIHHIIHIIIIIIIIIHIIIIIIIIIIIIIIIIHHFIIIIIIIIIIIIHIIIIIIIIIIIIIIIIIIHGHIIIGHIIIIIIIIIIHGHIIIHHIIIIIIIIIIIHIIIIHIIIIIIIIIIIIIIIIIIIIIIIIIIIIIIIHIIIIIIHIIIIIIIIIIHIIIIIIDDDDD
@HISEQ:969:HM2KJBCX2:2:1102:15174:91935 2:N:0:ACTATGCA
GCCCAAGTTCACCCAACTATCCCTATTAATCATTACGTCAATCCTAGAAACCAACAAAATAGGTTTGAACGTCCTATTTCATTATTCCATGCTAATGTATTCAAGCGTTAGCCTGCTTTAAACACTCTAATTTTTTCAAAGTAACAGTCCTGTTTCCCTGCAACACCAAATTAATGGCATTACAGTTCTTCAGAAAGGAGGAATCAGCGAAACCAGTTCATACCAGTGGCACGACCAACCTGCTGACCCCGAAATTCAACTACGAGCTTTTTAACTGCAACAACTTTAATATACGCTATTGGAGCTGGAATTACCGCGGCTGCTGGCACCAGACTTGCCCT
+
DDDDDIIIIIIIIIIIIIIIIIIIHIIIIIIIIIIIIIIIIIIIIIIIIHIHHIIIIIIIIIIIIIIHIIIIIIIIIIIIIIIIIIIIHIIIIIIIIIIIIIIIIIIIIIIIIIIIIIIIHIIIIIIIIIIIIIIIIIIIIIIHIIIIIIIIIIIIIIIIIIIIIIIIIIIIIHIIIIIIIIIIIIIIIIIIIIIIIIIIIIIIIIIIIIIIIIIHHIIIIIIIIIIIHIHHIIIIIIHHIIIIIIIIIIIIIIIIIIIIIIIIIIIIIIIIIIIIIIIIIIIIIIIIIIIIIIIIIIIIIIIIIIIIIIIIIIIIIIIIIIIIIIIIIIIIIIIIDDDDD
@HISEQ:969:HM2KJBCX2:2:1102:20557:92485 2:N:0:ACTATGCA
GCCCAAGTTCACCCCAACTATCCCTATTAATCATTACATCGATCCTAGAAACCAACAAAATAGAATCGGATGTCCTATTTCATTATTCCATGCTAATGTATTCAAGCGTGAGCCTGCTTTAAACACTCTAATTTTTTCAAGGTAACAGTCCTAATTCCCCGTGACACCAAATTAATGGCATTACGGTTCTTTAGAAGGTGAGAAATCAATAATATCAGTACATACCAACGGCATGACCGATACATTGATCCCGAAATTCAACTACGAGCTTTTTAACTGCAACAACTTTAATATACGCTATTGGAGCTGGAATTACCGCGGCTGCTGGCACCAGACTTGCCCTCCAA
+
D@@BDCCC1<GH1F/CHHG1<<GHFGHHHIFHHHIHIFH@G11<01<@GG@H?<FHIIH@GEHFHIIIG=G?GHGH1<DGGIIHHHH@FCH@HHFCC>HHGEHHHFGHHHHIEGHIGFDHHHH@@H?HFHHHHHIHHEHHHFIHHIIHHCHGIHIHIGHHEHIHHHHEHIIIHIIIHEIIIIIHHHIHEHIHIIIIGIHIHFHGH@IIHHIGIHGHHGHI;FHIIIHIHH?IIIIHIHGIHHFHG<IHCIIHHIIIIIIIIIHHGIIIIIIIIIHGIIHHHIIHHHHIIIHHIHHHHEFHHIIIIIHIHHHIIIIIIIIFIIIIIIIIGIIIHIHHIIIIHEDAADD
@HISEQ:969:HM2KJBCX2:2:1102:16781:92945 2:N:0:ACTATGCA
GCCCAAGTTCACCCCAACTATCCCTATTAATCATTACGGTGGTCCTAGAAACCAACAAAATAGAACCACAACGTCCTATTCTATTATTCCATGCTAATCTATTCAAGCAATAGCCCGCTTTAAACACTCTAATTTTTTCAAGGTAATGGTCCTGGCTCCCCAACACACCCAACAAAGGACATGCTGGTTCACCAGAAGGAAGACCCGACAGCAGACAGTACTCGCCAAAGACGGACCGCCCGGCCAGGCCTAAAATTCAACTACGAGCTTTTTAACTGCAACAACTTTAATATACGCTATTGGAGCTGGAATTACCGCGGCTGCTGGCACCAGACTTGCCCTCCAA
+
DDDDDIIIIIHIIIIIIIIIIIIIIIIIIIIIIIIIIIIIIIIHHHIIIIIIIIIIIHHIIIHHIIIIIIIGDEHIIHIHHIHHHHIIIIGGFHHHIIIIIGHIIIIIIIIIHIIIIIIIIIIHIIIHIHHIIIHHIIIHHIIIIIIH5IIIIIHIHIHIIGIIIIIIIIHIHIIHIIIIIHIIIHIIIIHIIIIIHIIIHHHIIIIIIIIIIIIIIIIIIIIIIIIIIHIIIIIIIIIIIIIHEIIIIHIIIIIIIHIIIIHIIIIIIIIIIIIIIIIIIIIHIIIIIIIIIHIHIIIIIIIIIIIIIIIIIIIIIIIIIIIIIIIIIHIIIIIIIIIIIDDDDD
@HISEQ:969:HM2KJBCX2:2:1102:12865:93206 2:N:0:ACTATGCA
GCCCAAGTTCACCCCAACTATCCCTATTAATCATTACGTCAATCCTAGAAACCAACAAAATAGGATCAACGTCCTATTTCATTATTCCATGCTAATGTATTCAAGCGCGAGCCTGCTTTAAACACTCTAATTTTTTCAAAGTAACAGTCCTGATTCCCCACCACACCAAATTAATGACATGATGGTTCGTCAGAAGGTAGAAATCAGTAACACCAGTACGTACCGAAGGCACGACCAGCGTACTAATCCCGAAATTCAACTACGAGCTTTTTAACTGCAACAACTTTAATATACGCTATTGGAGCTGGAATTACCGCGGCTGCTGGCACCAGACTTGCCCTCCAA
+
<0DDDIHHH@H@1</<CEHHH1FFGCHIHIHHIGHI@HGHIHHHIICGH@?E@HHHHHH?GC<CFHHHHHHHE0GHHHEHHHHHGHFH@FC1FHHHHIHIHHGHHHEHEIHIHEEGHHHIHIIHHHEGHHHGEEHHHHCIIIIIIIHEGIIHHHEHHHEGCGHIEHIHHHHHIIIIHHHHEHIHHHGGIIIIIIIIIHHIHHHCIHIHHHHHIIIHIHHEHHEGCHCIIHHHEIIHHIHEHIHHIHHCHGHIHHHIIIHG@EHIHHGCIHHHHHEHIIIIHHHHGGHHIHIIIHEIIHIIIIIIIIHIIHEHEHIIIHIHIIIIIIFIIHHIIIIIIIIIDBDDD
@HISEQ:969:HM2KJBCX2:2:1102:5044:93188 2:N:0:ACTATGCA
GCCCAAGTTCACCCCAACTATCCCTATTAATCATTACGTCGATCCTAGAAACCAACAAAATAAGATCAAACGTCCTATTTCATTATTCCATGCTAATGTATCCAAGCGCGAGCCTGCTTTAAACACTCTAATTTTTTCAAAGTAACAGTCCTGATTCCCCGCCACACCAAATAAATGGCATAACGGTTCTTCAGAAGGGAGGAATCAGTGACACCAGTGCATACCAAAGGCACGACCAGCGTACTGATCCCGAAATTCAACTACGAGCTTTTTAACTGCAACAACTTTAATATACGCTATTGGAGCTGGAATTACCGCGGCTGCTGGCACCAGACTTGCCCTCCAA
+
DDDDDIIIIIIIHIIIIIIIIHIIIIIIIIIIIIIIIIIIIIIIIIHIIIIIIHIIIIIIIGGIGHIIIIIIIIIIIIIIIIIIIIIIIIIIIIIIIIIIHHEHIGHHHHIHHIIIIIIIIHIIHIHIIIIIIIIIIIIIHHIIHHIHHIIIIIIIIIIIIIIIIIIIIIIIIIIIIIIIIIIIIIIIIIIIHIIIIIIIIIIHHIIHIIIIIIIIIHIIIIIIIIIIIIIIIIIIIIIIHHHHIIIIIIIIIIIIIIIIIIIIIIIIIIIIIIIIIIIIIIIHHIIIIIHIHIIIIIIIIIIIIIIIIIIIIIIIIIIIIIIIIIIIIIIIIIIIIIIIIDDDDD
@HISEQ:969:HM2KJBCX2:2:1102:5435:93120 2:N:0:ACTATGCA
GCCCAAGTTCACCCCAACTATCCCTATTAATCATTACATCGATCCTAGAAACCAACAAAATAGAATCGGATGTCCTATTTCATTATTCCATGCTAATGTATTCAAGCGTGAGCCTGCTTTAAACACTCTAATTTTTTCAAGGTAACAGTCCTAATTCCCCGTGACACCAAATTAATGGCATTACGGTTCTTTAGAAGGTGAGAAATCAATAATATCAGTACATACCAACGGCATGACCGAAACATTGATCCCGAAATTCAACTACGAGCTTTTTAACTGCAACAACTTTAATATACGCTATTGGAGCTGGAATTACCGCGGCTGCTGGCACCAGACTTGCCCTCCAA
+
DDDDDIIIIHIIIIIIIIIIIIIIIIIIIIIIHIIIIIIIHIIIIIIIIIIIHIIIIIIHIIIIHIIHIGHIHIHIIIIIIIIIIIIIIIIIHIIIIHIIHHIIIHHIIIIIIIIIIIIIIIIHHHIHIIIIIIIIIIIIIIIIIIIIIIIIIIIIIIHIIHIIIIIIHIIIIIIIIIIIIIIIIIIIIIIIIIIIIIHIIIIIIIIIIIIIHHHIIIIIIIIIIIIIII=IIIIIIIIIIIIIHGIIIIIIIIIIIIIIHIIIIIIIIIIIIIIIIIIIIIIIIIIIIIIIIIIIIIIIHHIIIIIIIIIIIIIIIIIIIIIIIIIIIIIIIIIIIIIIIIDDDDD
@HISEQ:969:HM2KJBCX2:2:1102:18418:93036 2:N:0:ACTATGCA
GCCCAAGTTCACCCCAACTATCCCTATTAATCATTACGTCGATCCTAGAAACCAACAAAATAGAATCAAACGTCCTATTTCATTATTCCATGCTAATGTATTCAAGCGTGAGCCTGCTTTAAACACTCTAATTTTTTCAAAGTAACAGTCCTGATTCCCCACAACACCAAATAAATGACATCATGGTTCGTCAGAAGGGAGAAACCAACAATACCAGTACGTACCGAGGCACGACCGACATGATGATCCCGAAATTCAACTACGAGCTTTTTAACTGCAGCAACTTTAATATACGCTATTGGAGCTGGAATTACCGCGGCTGCTGGCACCAGACTTGCCCTCCAA
+
AADDAIIIIIIIIIIIIIIIIIHIIIIIIIIIIIIIIHHIHHIHIIIIIIIIHIIIIIHIIIHHIIIIHIIHIIIIIIIIIGHIIIIIIGIIGIIHIIIIIHIIHHIIIFIIIIIIIIIIIHIIIIIIIIIIIIIHIIIIIHIIIIII1IIIIIHIIIIIHHFHIIHIIIIIIIIIIIIIIIIHIIIIIIHIIIIIIIIHIIIIIIIIIIIHHHIIIIIIIIIIIIIIIIIIIIIIIIIIIIHHIIIIIIIIIIIIIIIIIIIIIIIIIIIIIIIIIIIIIIIIIIIIIIIHIIIIIIIIIIIIIIIIIIIIIIIIIIIIIIIIIIIIIIIIIIIIIIIIDDDDD
@HISEQ:969:HM2KJBCX2:2:1102:2075:93526 2:N:0:ACTATGCA
GCCCAAGTTCACCCCAACTATCCCTATTAATCATTACGGCGATTCTAGAAACCAACAAAATAGAACCGCACGTCCTATTTTATTATTCCATGCTAATGTATTCGAGCATAAGCCTGCTTTGAACACTCTAATTTTCTCAAGGTAAAAGTCCTGGTTCCCCGACGCACACCAATAAAGGGCACGCCGGCTCACCAAGAGGTAAGGCCCAGTCAGACAGTACTCGCCGTTAAGCGGACCGCCCGACCAGGTCTGAAGTTCAACTACGAGCTTTTTAACTGCAACAACTTTAATATACGCTATTGGAGCTGGAATTACCGCGGCTGCTGGCACCAGACTTGCCCTCCAA
+
CCCDDIIHIIIIIIIIIIHIIIIIIIIIIIHIIIIIIIIIIGIIIIIIIIIIIIIIIHIIIIIEHIIHHIIIIHGHIIHIHIIIIIIHHHGH?HHIIHIIHHIIIIIIIIIHHIHIIIIIIIHHIIHHHIIIIIHIHIIIIIIIIIHHIHIIHHHIIIHHHIIIIIIHIIIHHHHHIIHIHIHIIIGHHDHIHHIIHHHHFIHIHHHIIIGIIIIIIIHIHHIIIIIIIIIIIIIIIHIIIIHGFIIIIGHIIIIHIIIIIIIIIIIIIIIIIIIIIIIHIIIIIIIIIHHGIIIIIIIIIIIIIIIIIIIIIIIIIIIIGIHIIIIIIIIIIIIIIIIIIDDDDD
@HISEQ:969:HM2KJBCX2:2:1102:13316:93910 2:N:0:ACTATGCA
GCCCAAGTTCACCCCAACTATCCCTATTAATCATTACGTCGATCCTAGAAACCAACAAAATAGGGTCAAACGTCCTATTTCATTATTCCATGCTAATGTATTCAAGCGTGTGCCTGCTTTAAACACTCTAATTTTTTCAAAGTAACAGTCCTGATTCCCCATGACACCAAATTAATGACATCATAGTTCGTCAGAAGGTAGAAATCAATAATACCAGTGCATACCGGAGGCACGACCAATATATTGATCCCGAAATTCAACTACGAGCTTTTTAACTGCAACAACTTTAATATACGCTATTGGAGCTGGAATTACCGCGGCTGCTGGCACCAGACTTGCCCTCCAA
+
CCBDDIIIHHEHHIIIHHIGHIHIHHIIIIIHIIIIIHIIHIIIIIIIIIIIIIEGHHHHHIIIHEHIHFEHHHIHIIHIIIHHHHIIIIHIHHIHIIIIIHIIIIHIIIIIIIIIIIHHIHGHHHIIIHHHIIIHIGIHHHHHHIIHHHHIIIIIIHHIIHIIIIHHHHIIIIIIIHHHGIIHIHGHIIHHH?IHHIIIIIIIIIIIHIHHIHFIIHHIIIIIIIIIIIIIIIIIHIHIIHGHIIIIIIHHIIIHHIIIIIIIIIIIIIIIIIHIHIIHIIIIIIIIIIIIIIIIIIHFGIIIIIIIIIIIIIIIIIIGIIIIIIIIIIIIIIIIIIIIICDDDD
@HISEQ:969:HM2KJBCX2:2:1102:19222:94046 2:N:0:ACTATGCA
GCCCAAGTTCACCCCAACTATCCCTATTAATCATTACGTCGATCCTAGAAACCAACAAAATAGAATCAAACGTCCTATTCCGTTATTCCATGCTAATGTATTCAAGCGTGAGCCTGCTTTAAACACTCTAATTTTTTCAAAGTAACAGTCCTGATTCCCTAAAACACCAAATTAATGGCATTAAAGTTCGTCAGAAAGGAGAAACCGATTATACCAGTACGTACAATAGCACGACCAGTAAGCCGGTCTCGAAATTCAACTACGAGCTTTTTAACTGCAACAACTTTAATATACGCTATTGGAGCTGGAATTACCGCGGCTGCTGGCACCAGACTTGCCCTCCAA
+
B<DDDEGEHC1FCHCHIHIGGEHHHHHFIIHHHHIHHHHHHIHEHIIHHHFHIIIDHHIEGHCFHCHE@@CEHIGEHHHHHHIIIF@CHIIHEG@FHHHHHHHHFIIGIIHHHHIHHHHGHHAHHIHHIHHIIHEHCIIGIIIIIHFHIHHHHHGHHHIIIHGHHHIHHHHCGHHHFGIIIGIIHGHIIHEGIIIIIIHHGIIIIHHIHHIIIIIIIIIIIIIIHIIHIIIHEHHHHEIIHDHCFHHHEEGHHEHIIIHIHHIHEGFIIHHHFHIIHHFHHIIIIHHIIIIHHHCHHHHIHHGIIIIIHIHHIIIIHIIIHHHHHEIHHIIIIIHHIIHGDD@CD
@HISEQ:969:HM2KJBCX2:2:1102:18241:94078 2:N:0:ACTATGCA
GCCCAAGTTCACCCCAACTATCCCTATTAATCATTACGTCAATCCTAGAAACCAACAAAATAAGATCGAACGTCCTATTTCATTATTCCATGCTAATGTATTCAAGCGTTAGCCTGCTTTAAACACTCTAATTTTTTCAAAGTAACAGTCCAGATTCCTCGCAACACCAAATTAATGGCATTACGTCTCATCAGGAAGGAGGAATCAGTGAGACCAGTACATACCAGTGGCATGACCAACCTACTAACCCCGAAATTCAACTACGAGCTTTTTAACTGCAACAACTTTAATATACGCTATTGGAGCTGGAATTACCGCGGCTGCTGGCACCAGACTTGCCCTCCAA
+
DDDDDIIIIGIIIIIIHIIIIIIIIIIIIIIIIIIIIIIIIIIIIIHIIIGIIIIIIIIHIHIIHHHIGIIIIIIIIIIIIHIIIIIIIIIIHIIIIIIIIIHIIIIIIIIIIIIIIIIIIIIIIIIIIIIIIIIIHIIIIIHIIIIIHIIIIIHIIIIIIIIIIIIHIIIHIIIIHIIHIIIHIIHIHIIIIIIIIIIIIIIIHIIIIIIHIIIIIIIIIIIIIIIIIIIIIIIIIIIIIIIHHIIIIIIIIIIIIIIIIIIIIIIIIIIIIIIIIIIIIIIIHIIIIIIIIHIIIIIIIIIIIIIIIIIIIIIIIIIIIIIIIIIIIIIIIIIIIIIIIDDDDD
@HISEQ:969:HM2KJBCX2:2:1102:12931:94693 2:N:0:ACTATGCA
GCCCAAGTTCACCCCAACTATCCCTATTAATCATTACGTCGATCCTAGAAACCAACAAAATAGAATCAAACGTCCTATTTCGTTATTCCATGCTAATGTATTCAAGCGTGAGCCTGCTTTAAACACTCTAATTTTTTCAAAGTAACAGTCCTGATTCCCCAAGACACCAAATTAATGACATCATGGTTCGTCAGAAGGTAGGAATCAATAATACCAGTACGTACAATAGCACGACCAATAAATTGATCCCGAAATTCAACTACGAGCTTTTTAACTGCAACAACTTTAATATACGCTATTGGAGCTGGAATTACCGCGGCTGCTGGCACCAGACTTGCCCTCCAA
+
ADDDCIHIIIIIIIIIIIIIIIIIIIIIIIHIIIGIIIIIIIIIIIIIIIIIIIIIHHIHIIIGIIIIIIIIIIIIIIHHIIIIIIIIHIIIIIIIIIIIIIHIIIIIIIIIHIIIIIIIIIGIIIIIIIHIIHHIIIIIIIIIIIIIIIIIIIIIIIIIIIIIIIGIIIIHIIIIIIHIIIIIIIIIIIIHIIIIIIIIIIIIIIIIIIIIIIIIIIIIIIIIIIIIIIIIIIIIIIIIIIIGIIIIIIIIIIIIIIIIIIIIIIIIIIIIIIIIIIIIIIIIHIIIIIIIIIIIIIIIIIIIIIIIIIIIIIIIIIIIIIIIIIIIIIIIIIIIIIIIDDDDD
@HISEQ:969:HM2KJBCX2:2:1102:15591:95171 2:N:0:ACTATGCA
GCCCAAGTTCACCCCAACTATCCCTATTAATCATTACATCGATCCTAGAAACCAACAAAATAGGATCGAACGTCCTATTTCATTATTCCATGCTAATGTATTCAAGCGTTAGCCTGCTTTAAACACTCTAATTTTTTCAAAGTAACAGTCCTGTTTCCCCGCAACACCAAATTAATGGCATCACGGTTCTTCAAGAAGGAGGAATCAGCAAGGCCAGTTCATACCAGTGGCACGACCAACCTGCTGACCCCGAAATTCAACTACGAGCTTTTTAACTGCAACAACTTTAATATACGCTATTGGAGCTGGAATTACCGCGGCTGCTGGCACCAGACTTGCCCTCCAA
+
DADDDICHHHHEHGHCECFC<FE@HHFHICHIEHIIHCGC@C@HEEFCFHHIHHHE?E1@FHHF<<CGFHEH<GHHEHHHFHHHEHCC@FHHHIC@GG@FH@CHEEHICHHFHHH?G@EHHHHHHHEGHH?FHCHAEECCEIHHFHHEHHHGIHGHHHHHHIHFECCHFGG/HG@HCFCGHGHIIIHIIIHHHHEHFHHGGCDCEFHFHFHI;HEHHIHHEHGHFHEHHGHHHEEEDHEIHHHG<ECFEHEEHFHFCGHHIHHEHHHEEHEF1EFCGCFC<<DCCCGGCEEHHCEGCEHHHFHFIIIHHIHIHHHDECHHCCHEHGCHFIIHCDHHIIIIIADDDD
@HISEQ:969:HM2KJBCX2:2:1102:13861:95329 2:N:0:ACTATGCA
GCCCAAGTTCACCCCAACTATCCCTATTAATCATTACGTCAATCCTAGAAACCAACAAAATAGGATCAAACGTCCTATTTCATTATTCCATGCTAATGTATTCAAGCGTTAGCCTGCTTTAAACACTCTAATTTTTTCAAAGTAACAGTCCTGTTTCCCTGCAACACCAAATTAATGACATTACAGTTCTTCAAGAAGGAGGAACCAGTAAAGCCAGTGCATACCAGAGGCACGACCAACCTACTAATCCCGAAATTCAACTACGAGCTTTTTAACTGCAACAACTTTAATATACGCTATTGGAGCTGGAATTACCGCGGCTGCTGGCACCAGACTTGCCCTCCAA
+
DCDDDIIHIHHHHIHFIIIIIIIHIIHHIIHHHIIIEGGHHHIIIIIHIIIEHIIIHGIIHIHIHCHHIHIIHHHIIHIIHHIHHIHEHHFEHHIIIIHIHHHIHIIIHIHIHIIHHFHHHHHHHHIHHFIHHIIHHIIHIIIIHFIHHIIIIIIIIIFIHHIHHHEHIIIHHIHIIHHHFIIIHIHHHGHHHIIIIIIIHHIHHHIIIIIHHEIIIHIIHIIGIIIIIIIIHIIIIHHHEHHGGHIHIGIIIIHHHHIHIIHHIIIIIHFIIHGIHIIIIIIIIIHIIIIIIIIIIIHIHIIIIIIIIIIIIIIIIIIIIIIIIIIIIIIIIIIIIIIIIDCDDD
@HISEQ:969:HM2KJBCX2:2:1102:18322:95674 2:N:0:ACTATGCA
GCCCAAGTTCACCCCAACTATCCCTATTAATCATTACGTCGATCCTAGAAACCAACAAAATAGAATCAAACGTCCTATTTCATTATTCCATGCTAATGTATTCAAGCGTGCGCCTGCTTTAAACACTCTAATTTTTTCAAAGTAACAGTCCTGATTCCCCACGACACCAAATTAATGACATCGCGGTTCTTCAGAAGGTAGGAACCAATAATGCCAGTACGTACCGAAGCACGACCAACAATTCGATCCCGAAATTCAACTACGAGCTTTTTAACTGCAACAACTTTAATATACGCTATTGGAGCTGGAATTACCGCGGCTGCTGCCACCAGACTTGCCCTCCAA
+
DDDDDIIIIIIIIIIIIIIIIIIIIIIIIIIIIIIIIIIIIIIIIIIIIIIIIIIIIIIIIIIHFHIEHIHIHIHIHHIIHIIIIIIIIIIHIIIIIIIIIHHIIIIIIIIIIIIIIIIIIIIIHIIHIIIIIIIIIIIIIIIIIIIIIIIIIIIIHHHIIIIIIIIIIHHHIIIIIIIIIIIIIIIIIIIIIIIIIIIIIIIIHHIHIIHIIHIIIIIIIIIIIIIIIIIIIIIIHIIIHGGFIHIIIIIHIIIIIIIIIIIIIIIIIIIIIHIIIIIIIIHHIHIIIIIIIIIIIIIIIIIIIIIIIIIIIIIIIIIIIIIIIIIIIIIIHIIIIIIIDDDDD
@HISEQ:969:HM2KJBCX2:2:1102:1984:96835 2:N:0:ACTATGCA
GCCCAAGTTCACCCCAACTATCCCTATTAATCATTACATCGATCCTAGAAACCAACAAAATCGAATCAAACGTCCCATTTCATTATTCCATGCTAATGTATTCAAGCGTGAGCCTGCTTTAAACACTCTAATTTTTTCAAAGTAACAGTCCTGATTCCCCACAACACCAAATAAATGACATCATGGTTCGTCAGAAGGGAGAAACCGACGATGCCAGTACGTACCGAGGCACGACCGACATGATGGTCCCGAAATTCAACTACGAGCTTTTTAACAGCAGCAACTTTAATATACGCTATTGGAGCTGGAATTACCGCGGCTGCTGGCACCAGACTTGCCCTCCAA
+
<<DD@1<<111<FC/0<0<CH1D@1@CF<D<<1<1C<11<<1<D0<C1FHD1FH?@CGH1<101<<<<111D1D<01111<1<FCEFH11<<11<C1111C/111EEH@CC0EG@DHB6F8<GEHE906<<HGGCHHG<D(<@@BD@7DGEC1HE9<<B1<GB:@FDHEA:.@A.?HHECGD/@C:8/HEACEHCCG@FF<C<//CFHCHHIHHC@GFEHHGDC<D1@C@C<0/CF<:1HFHDCEEACCHHG?F<<@C<E<<0<1@=FEC?HGCF1EEHHHEF1F1HD1<<E<CF<C<1C@HCHFHEHIHGEC/C?FC<1GCEHEGHFHF<CC?EHIIHCD?ADD
@HISEQ:969:HM2KJBCX2:2:1102:18746:96224 2:N:0:ACTATGCA
GCCCAAGTTCACCCCAACTATCCCTATTAATCATTACGTCGATCCTAGAAACCAACAAAATAGAATCAAACGTCCTATTTCATTATTCCATGCTAATGTATTCAAGCGTGCGCCTGCTTTAAACACTCTAATTTTTTCAAAGTAACAGTCCTGATTCCCCACGACACCAAATTAATGACATCGCGGTTCTTCAGAAGGTAGGAACCAATAATGCCAGTGCGTACCGAGGCACGACCGACAATCTGATCCCGAAATTCAACTACGAGCTTTTTAACTGCAACAACTTTAATATACGCTATTGGAGCTGGAATTACCGCGGCTGCTGGCACCAGACTTGCCCTCCAA
+
@DDDDIIIHIGIHIEHDHCEGGFHH?FH?EGFHIIIIIGHIHHIHIHHHHHHIECE?@GDHHEFEHII1FCE1DEHGEHIIHHECCHIE?HHIIFHHIIIHHF@CHHDHHDFGIIHFBEHHHHFGHHHHHEHHHHHHF?GHIHGHIHHIHHHHHGHHHEEEHEG@BCIHGHHHGHHFGHHHEHHDHHFHIIHIHIIIHIHHHHHEEHGHIHFB0HIHH<E@EHIHHH@GDCDCHHIIHHFHHGEHHHIHHHIHIHGHHGHHIIIHGIIHIHHHHIIIHGHHIIHHFIIHFHHIIIIHECHIHHEEHGIHIGIIIIIHHGHIIHGIIHIIIHHGCHHHHIHA@ADD
@HISEQ:969:HM2KJBCX2:2:1102:2704:97680 2:N:0:ACTATGCA
GCCCAAGTTCACCCCAACTATCCCTATTAATCATTACGGTGATCCTAGAAACCAACAAAATAGAACCATGCCGTCCTATTTTATTATTCCATGCTAATCTATTCAAGCACAAGCCTGCTTTAAGCACTCTAATTTTTTCAAGGTAATAGCTCTGCTTCCCCAACGCACTAACTTAATAGCATGCTGGTTATTCAGAAGGTAGGAATTCATCAGGCCAGTGCGGACAGTGAAGCCCGACCAACCGACAAACTCCGAAATTCAACTACGAGCTTTTTAACTGCAACAACTTTAATATACGCTATTGGAGCTGGAATTACCGCGGCTGCTGGCACCAGACTTGCCCTCCAA
+
ADDDDIIIIIIIHIIIIIIIIIIIIIIIIIIIIIIIIIIIIIIIIIIIIIIIIIIIIIIHIIIIIIIIIIIGIIIIIIIIIIIIIIIIIIIIGGIIIIIIIIIIIIHIIIIIIIIIIIIIIIIIIIIIIIIIIIIIIIIIIIIIIHIIIIHIIIIIIIIIIIIIIIIIIIIIIIIIIIIIIIIIIIIIIHIIIIIIIIIIIIHIIIIIIIIIIIIIIIIIIIIIIIIIIIIIIIIIIIIIIHIIIHHIIIIIIIIIIIIIIIIIIIIIIIIIIIIIIIIIIIIIIIIIIIIIIIIIIIIIIIIIIIIIIIIIIIIIIIIIIIIIIIIIIIIIIIIIIIIIIIIDDDDD
@HISEQ:969:HM2KJBCX2:2:1102:11858:98065 2:N:0:ACTATGCA
GCCCAAGTTCACCCAACTATCCCTATTAATCATTACGGTGATCCTAGAAACCAACGAAATAGAATCAGTCCGTCCTATTTCATTATTCCATGCTAATGTATTCAGACGATAGTCTGCTTTAAACACTCTAATTTTTTCAAAGTAACAGTCCTGATTTCCCATCACACCAAATAAATGGCATGAAAGTTCCTCAGAAGGTAGAGATCCATCTCACCAGTGCAGACAATTAAGCCTGACCAATGGGTAGACCCCGAGGTTCAACTACGAGCTTTTTAACTGCAACAACTTTAATATACGCTATTGGAGCTGGAATTACCGCGGCTGCTGGCACCAGACTTGCCCTCCAA
+
BDDCDIIIIHIIIIIIIIIIIIIIIIIIIIIIIIIIIIIHIIIIIIIIIIIIIIIIIIIIIIHIIIIIHIC=FHIIHIIIIIIHIIIIIHHIHIIIIIIIHGHHHIH<FHHHHIIIIIIIIIGIIIIIIIIIIIHII<I<IHHII?HFGHIIIIHIIGIIIIIIGIIIIIIIHIIIGHHHIIIHIHHGHH9IH@FEGHHHDEHHFHIEGEIHIHHIHHHHIHHIGHICGHHGHHHIHEHHHHHEGHDFFEHDHG<<<<1<<1G?HEEHD@C<<11HEG<<1<<C@GFFEFC<0HDHIHIHHFHGIIHG@CCIHDHDCHDIIHGGIIIHEEEF?EEHE<0/=<<<<D<
@HISEQ:969:HM2KJBCX2:2:1102:12468:97841 2:N:0:ACTATGCA
GCCCAAGTTCACCCCAACTATCCCTATTAATCATTACGTCAATCCTAGAAACCAACAAAATAGGATCAAACGTCCTATTTCATTATTCCATGCTAATGTATTCAAGCGTTAGCCTGCTTTAAACACTCTAATTTTTTCAAAGTAACAGTCCTGTTTCCCTGCAACACCAAACTAATGACATTACAGTTCTTCAAGAAGGAGGAACCAGTAAAGCCAGTACATACCAGAGGCACGACCAACCTACTAATCCCGAAATTCAACTACGAGCTTTTTAACTGCAACAACTTTAATATACGCTATTGGAGCTGGAATTACCGCGGCTGCTGGCACCAGACTTGCCCTCCAA
+
DDDCDIIIIHHHIIIIIIIIIHHIIIIIIIIIIIIIIIHIIIIIIIIIIIIIIIIIGIHIHHDHHIIIHIIIIIIIIIIIHIIIIIIHHIIIIIIHIIIIIIIIIIIIIIIIIIIIIIIHIHHIIHHFHIIHHHIIIHIIIIHIIHHIIIHIIIIIIIIHIIIIIIHIIIIIIIHHIHIIHIIIIIIHIIHIIIIIIIIIIHIIIIIIIIIIIIIIIIIIIIIIIIGIIIIIIIHIIIHIIIIIIIIHIHHIHHHHIIIIIIHIHHIIIIIIIIHIIIIIIIIIIHHHIIIIIIIIIIIIIIIIIHIIIIIIIIHIGIIIIIIIIIIIIIIIIIIIIIIIIDDDDD
@HISEQ:969:HM2KJBCX2:2:1102:8245:98622 2:N:0:ACTATGCA
GCCCAAGTTCACCCAACTATCCCTATTAATCATTACGTCAATCCTAGAAACCAACAAAATAGGATCGAACGTCCTATTTCATTATTCCATGCTAATGTATTCAAGCGTTAGCTTGCTTTAAACACTCTAATTTTTTCAAAGTAACAGTCCAAATTCCCCAAAACACCAAATTAATGGCATTAAGGTTCATCAGGAAGGAGGAATCAGTGAGACCAGTACATACCAGAGGCATGACCAACCTACTAACCCCGAAATTCAACTACGAGCTTTTTAACTGCAACAACTTTAATATACGCTATTGGAGCTGGAATTACCGCGGCTGCTGGCACCAGACTTGCCCTCCAA
+
DCDDDIIIIHIIIIIIIIIIIIIIIIIIIIIIIIIIIIIIIIIIIHHIIIIIIIIIIIIIIIHIHIIIHIIGHHHIIEHHHHIIIIIIIIHHIIIIHHIIIIIIIIIIIIIIIIIIHHHHIHIIIIIIIHIIIIHIIIIIIIIIIIIIIIIIIIIIIIHIIIHIIIIIIIHIIIHIIIIIIIIIIIIIIIIIIIIIIIIIHIIIIHIIIIIIIGIIIIIIIIIIIIIIIIIIIIIIIIIIIHHHHIIIIIIIIHIHIIIHIIIIIIIIIIIIIHIIIIIIIIIIIHGIIIIIIIHIIIIIIIIIIIIIIIIIIIIIIIIIIIIIIIIIIIIIIIIIIIIIDDDDD
@HISEQ:969:HM2KJBCX2:2:1102:20210:98994 2:N:0:ACTATGCA
GCCCAAGTTCACCCAACTATCCCTATTAATCATTACATCGATCCTAGAAACCAACAAAATAGAATCGGATGTCCTATTTCATTATTCCATGCTAATGTATTCAAGCGTGAGCCTGCTTTAAACACTCTAATTTTTTCAAGGTAACAGTCCTAATTCCCCGTGACACCAAATTAATGGCATTACGGTTCTTTAGAAGGTGAGAAATCAATAATATCAGTACATACCAACGGCATGACCGAAACATTGATCCCGAAATTCAACTACGAGCTTTTTAACTGCAACAACTTTAATATACGCTATTGGAGCTGGAATTACCGCGGCTGCTGGCACCAGACTTGCCCTCCAA
+
@DDDDIIIGEHIHIIIHHGHIHIHIIIIHHIIIIHIGHIIIIIIIEHHEHHHHEHHHIHIH?GHEHHCEHGHGIHGGEHIHIIGHIIIHH@CHHHHHHHHIHIIHHIIHHIIHIHHHIHHGHHHGHHGHHHHIIHCEHHHGHHHIIIHHIIIIHHIIHIIIIIIIIGIHHHHHIHIHHHHHHHIIIIHGHHIHGIIIIHHIHIHHGIIHHHIHFHH;IHIIIHHHIIIIIIIIIIIIIIIIIHHFIIHDIIIIIHIHFIHFHIIHIIIIHIIIHHIIIIHHEIIIGIIGIIGIIIIIIIIIIIIIIIIIHIIIIIIIIIIHHCHIIIIIGHIIIHGIIIHIDDDDC
@HISEQ:969:HM2KJBCX2:2:1102:14953:98644 2:N:0:ACTATGCA
GCCCAAGTTCACCCCAACTATCCCTATTAATCATTACGTCAATCCTAGAAACCAACAAAATAGGATCAAACGTCCTATTTCATTATTCCATGCTAATGTATTCAAGCGTTAGCCTGCTTTAAACACTCTAATTTTTTCAAAGTAACAGTCCTGTTTCCCTGCAACACCAAATTAATGACATTACAGTTCTTCAAGAAGGAGGAACCAGTAAAGCCAGTACATACCAGAGGCACGACCAACCTACTAATCCCGAAATTCAACTACGAGCTTTTTAACTGCAACAACTTTAATATACGCTATTGGAGCTGGAATTACCGCGGCTGCTGGCACCAGACTTGCCCTCCAA
+
ADDDAHHFHHHGHHIIHIIHIIIIHIIIHIIIIIEFHHHIFEHIHIIIGIIIIIFHIHIGHHHIHIIIHIIIHIIIIIHHHIHIIHEHIIHIIIIIIIIHHHIIIIIIIIHEHHIIIHHHIIIIIIIIIIEHIIHIIGCFIIIIIHIIIIIIIIHIIIIIIIHIGIHIIIHIIIIHIIIIHHHIIIIHHIIIIIIIIIIHHIHHHHHIHGII<IIIIIIIHHIHIIIHHFIHHIIIHHIHIHHHDHHCDHHHIIGIHIIHHIHIIIHIIIIIIIIIGIIIIIIHHHIIIHIIIIIIIIIHHIIIIIIIIHHIIIIIGIIHIHIIIIIIHIIHFEIIIIHGIDDDDD
@HISEQ:969:HM2KJBCX2:2:1102:13055:99657 2:N:0:ACTATGCA
GCCCAAGTTCACCCCAACTATCCCTATTAATCATTACGTCAATCCTAGAAACCAACAAAATAGGATCGAACGTCCTATTTCATTATTCCATGCTAATGTATTCATGCGTTAGCTTGCTTTAAACACTCTAATTTTTTCAAAGTAACAGTCCAAATTCCCCGCAACACCAAATTAATGGCATTACGGCTCATCAGGAAGGAGGAATCAGTGAGACCAGTGCATACCGATGGCATGACCAATCTACTAACCCCGAAATTCAACTACGAGCTTTTTAACTGCAACAACTTTAATATACGCTATTGGAGCTGGAATTACCGCGGCTGCTGGCACCAGACTTGCCCTC
+
[truncated: 30,482,871 more chars]
