# Supplementary material for: Response of arbuscular mycorrhizal fungal community in soil and roots to grazing differs in a wetland on the Qinghai-Tibet plateau
Source: PeerJ. 2020 Jun 19;8:e9375. doi: 10.7717/peerj.9375 (PMC7307571; doi:10.7717/peerj.9375)
Supplement: Supplemental Information 22 [file peerj-08-9375-s022.zip › Root non-grazing 6-10/47.fastq]

@HISEQ:969:HM2KJBCX2:2:1101:3073:2567 2:N:0:ACTATGCA
ATAAAGAGGAGGCCCAACTATCCCTATTAATCATTACGTCGATCCTAGAAACCAACAAAATAGAATCAAACGTCCTATTTCATTATTCCATGCTAATGTATTCAAGCGCGAGCTTGCTTTAAACACTCTAATTTTTTCAAAGTAACAGTCCTGATTTCCCGCGACACCAAATTAATGACATCGTGGTTCGTCAGAAGGGAGAAACCAATAATGCTAGTACGTACAAAGTACGACCGACATATTAGTCCCGAAATTCAACTACGAGCTTTTTAACTGCAACAACTTTAATATACGCTATTGGAGCTGGAATTACCGCGGCTGCTGGCACCAGACTTGCCCTCCAA
+
DDDDDIIIIIIIIIIHHIIIIIIIIIIIHIIIIIIHHIIIIIIIIHHIHIIHFHIIIIIIIHIIIIHHIIIIIHIIIIIIIIIIGIIHGHGHIIIIIIIIIIIHIHIIIIIIIIIIIHHIIIIIIIIIIIHHIIIIIIIIIHHIIIIIIIIIIIIIIIIHHIIIIIIIIIIIIIIIIIIHIIIIIIIIIIIHIIIIIIIIIIIIIIIIIIIIIIIIIIIIIHHIGIIIIIIIIIIIIIIIIIIHHIIIHIHIIHIIIIIIIIIIIIIIIIIIIIIIIIIIIIIIIIIIIIIIIIIIIIIIIHIIIIIIIIIIIIIIIIIIIIGIIIIIIIIIIIIIIIIDDDDD
@HISEQ:969:HM2KJBCX2:2:1101:10097:2593 2:N:0:ACTATGCA
ATAAAGAGGAGGCCCAACTATCCCTATTAATCATTACGGTGATCCTAGAAACCAACAAAATAGAACCATGCCGTCCTATTCTATTATTCCATGCTAATGTATTCGAGCAAAAATGCCTGCTTTAAACACTCTAATTTTTTCAAGGTAAAGGTCCTGGATCCGCAAGACACCCAATAAAGGACATCAAGTTTCTCCAGAAGGTGAGAAATCAACAGTAACAGTTCATACCCCTTAAGGCATGACCATCACGTCAATCCCGAAATTCAACTACGAGCTTTTTAACTGCAACAACTTTAATATACGCTATTGGAGCTGGAATTACCGCGGCTGCTGGCACCAGACTTGCCCTCCAA
+
DDDDDIIIIIHHGHIHIIIIIIHIIIIIIIIIGIIIIIHIIIIIIHIIIIIHHIHIIIIIIIGIIIGHIIFHHIIIIIIIIIGFHHIHFHIIHIIGCEEFHHHHHIIIIHHHIIIHHHHHHHIIIIIIIIIIIHIHIHIHIHIIGIIIIIHHIIHHHHIIHGIIIIIHHHHIHHHIIIHHIIHHIIHHFHHIGIIIIIIIHIHIIIIHFIIIIGHIIHIIHHEHHEHIIIIIHIIHIIIIIIIIIIIHIHIHIIGIIIHIIIIIIIHHHHHIHHIIIIIIIIIIIIHIHIIIIIIIIIHHHIIHIIIIIIIIIIIHIIIIIIIIIIIIGIIIIIIIIIIIIIIIIIHHDDDDD
@HISEQ:969:HM2KJBCX2:2:1101:16737:3063 2:N:0:ACTATGCA
ATAAAGAGGAGGCCCAACTATCCCTATTAATCATTACGTCAATCCTAGAAACCAACAAAATAGGATCAAACGTCCTATTTCATTATTCCATGCTAATGTATTCAAGCGTTAGCCTGCTTTAAACACTCTAATTTTTTCAAAGTAACAGTCCTGTTTCCCTGCAACACCAAATTAATGACATTACAGTTCTTCAAGAAGGAGGAACCAGTAAAGCCAGTGCATACCAGAGGCATGACCAACCTACTAATCCCGAAATTCAACTACGAGCTTTTTAACTGCAACAACTTTAATATACGCTATTGGAGCTGGAATTACCGCGGCTGCTGGCACCAGACTTGCCCTCCAA
+
D?DAD@<CHHE@=EHHIIIIIIIIIIIIHHCGEHHHHHIIIHII?CHHHFHIIIIGHHECHEE@FC?G@HHHEHIIGEEEHGH@GHHCG?@CHFC1HHHEGHHII?HHIHIIIIIIIHHF@CFGEHHHHHHHHIHIHHHHHHIIHHHHHHIHFIHHHGIHFGIIIHEHHHIIIHHE6CFGHIIIIHFHEIIHHHHIIIHCIIIHIIIIIIHIHHIIIIIHHHFEHFHHGCEHHHHHHGAH?CHD<GAFHHGIIHEFHEHHEGCHFCHECIIIIHFIHGGIIHG<HIIHIHIIHIHIIHEHIHHIIIIIIIIIIIIIHHIHIIHIIHIIIHHIIHHHHEIIIDBDDD
@HISEQ:969:HM2KJBCX2:2:1101:19151:3464 2:N:0:ACTATGCA
ATAAAGAGGAGGCCCAACTATCCCTATTAATCATTACGGCGGTCCTAGAAACCAACAAAATAGGACCGCACGTCCTATTCTATTATTCCATGCTAACGTATTCGAGCAAAGGCCTGCTTTGAACACTCTAATTTTTTCAAAGTAAAAGTCCTGGTCCCCAACACACCCAGTGAAGGGCATGCGGTTCTCCAGAAGAGAAGGCCCGGCCGGACAAGTGCACGCGGTGAGGCGGACCTGCCAGCCAGGCCAAAGGTTCAACTACGAGCTTTTTA
+
CDDDDIIHEHHGHIIIHIIIIIIHIIIIIIIIIIIIIHHIIIIIHIIIIIIHHHIIIIIIIIHIHIIHIIIIHHIIHHHHHIIIIHIHIHIHIIIIIIIIHEHEIHIIIIIIGIIIIIIIIIIIIIIIIIIIIIIIIIIIHIHIIIIIIIIIIIHIHIIIIIIIIIIIIIIIIIIIIIHIIIIIIIIIIIIIIIIIIIIIIIIII>IIIIIHIHIHIIIIIIIIIIIIIIIIIIHIIIIIIIIIIIIIIIIIIIIIIIIIIIIIIHIDDDDD
@HISEQ:969:HM2KJBCX2:2:1101:15774:4345 2:N:0:ACTATGCA
ATAAAGAGGAGGCCCAACTATCCCTATTAATCATTACGTCAATCCTAGAAACCAACAAAATAGGATCGAACGTCCTATTTCATTATTCCATGCTAATGTATTCAAGCGTTAGCTTGCTTTAAACACTCTAATTTTTTCAAAGTAACAGTCCAAATTCCCCGCAACACCAAATTAATGGCATTACGGATCATCAGGAAGGAGGAATCAGTGAGAGCAGTACATACCAGAGGCATGACCAATCTACTAACCCCGAAATTCAACTACGAGCTTTTTAACTGCAACAACTTTAATATACGCTATTGGAGCTGGAATTACCGCGGCTGCTGGCACCAGACTTGCCCTCCAA
+
DDDDDIIIGIHIHIIIIIFHHHIIIHIIIIIIIIIIIFHHHHII?GHIIIHIHIIIHIIHIHFEHHHIIHHDHHHHCHHHIIIIHHICEHIHHIHHIHHIIIHHIGHHGHHGEHHIIFHHHGHHHHIIHIIIIIIIIIHHIIHIIIHEFHIHFGHHGHGHIIHHHGEEHHHHHHIIHHCEHHGHFHFIIIHIIIIIHHIIHIIIIIIIIIIIIIIIIIIIIIHFIIIIIIIIIIIIHIIHIGHHHHHCIIIIIIGIIIIHIIIIIHHHIIIIHHGIIIIHIIIIIHCIIIIIIIIIHIIIIIIIIIIIHIIHIIIIIIIIIIHIIIIIIIIIIHIIHIIIIDDDDD
@HISEQ:969:HM2KJBCX2:2:1101:7260:4557 2:N:0:ACTATGCA
ATAAAGAGGAGGCCCAACTATCCCTATTAATCATTACGTCAATCCTAGAAACCAACAAAATAGGATCAACGTCCTATTTCATTATTCCATGCTAATGTATTCAAGCGCGAGCCTGCTTTAAACACTCTAATTTTTTCAAAGTAACAGTCCTGATTCCCCGCCACACCAAATGAATGACATGATGGTTCGTCAGAAGGTAGGAACCAGTAACACCAGTACGTACCTAAGGCACGACCAACGTACTGATCCCGAAATTCAACTACGAGCTTTTTAACTGCAACAACTTTAATATACGCTATTGGAGCTGGAATTACCGCGGCTGCTGGCACCAGACTTGCCCTCC
+
DDDDDEIIHIIIIIIIIIIIHIHHIIIIIIIIIIIIIIIIIIIIIIIIIIIIIEHGIEHHIGHHEHIIIIIHHIIIIIIIIIIIIIIIIIIIFHIHIIIIHIHHEHHIIIHHHIHIIIIHGGHHIIHHIHHIIIIHIIIHIIIIIIHHHIIGIHHHHIIIIHHHHIIHIIIIIIIIIIIIIIIIHIIIIIIIIIIIIIIIIIIIIIIIIIHIIIIIIIIIIIIIIIIIIIIIIIIIIIGIHFIIIIIIIIIIIIIIIIIIIHIIIIIIIIIIIHIIIIIIIIIIIIIIIIIIHIIIIIIIIIIIIIIIIIIIIIIIIIIIIIIIIIIIIIIIIIIIIIDDDDD
@HISEQ:969:HM2KJBCX2:2:1101:5014:4967 2:N:0:ACTATGCA
ATAAAGAGGAGGCCAACTATCCCTATTAATCATTACGTCAATCCTAGAAACCAACAAAATAGGATCAACGTCCTATTTCATTATTCCATGCTAATGTATTCAAGCGCGAGCCTGCTTTAAACACTCTAATTTTTTCAAAGTAACAGTCCTGATTCCCCACCACACCAAATTAATGACATGATGGTTCGTCAGTAGGTAGAAATCAGTAACACCAGTACGTACCGAAGGCACGACCAGCGTACTAATCCCGAAATTCAACTACGAGCTTTTTAACTGCAACAACTTTAATATACGCTATTGGAGCTGGAATTACCGCGGCTGCTGGCACCAGACTTGCCCTCCAA
+
DDCDDIIIIIIIIIIHHIIIIIIIIIIIIIIIIIIIIIIIIIIIIIIIIIIIIHIIIIIIIIHHIIIIIGIIIIIIIIIIIIIIIHIIIIIIIEIHHHGIIIIIIIIIIIHHIHIHHHHIHHIIIIIIIHHHIIIIIHHIIHIIIIHIIHIIIIIIIIIIIIHHIIIIIIIHIIIIIIIIIIIIIIIIIIIIHHIIIIIIIIIIIIIIIIIIIIIIIIIIIIIIIIIIIHIIIIIIIIIIHHHIIIIIIIIIIIIIIIIIHIIIIIIIIIIIIIIIIIIIIIIIIIIIIIIIIIIIIIIIIIIIIIIIIIIIIIIIIIIIIIIIIIIIIIIIIIIIIIHDDDDD
@HISEQ:969:HM2KJBCX2:2:1101:5311:5345 2:N:0:ACTATGCA
ATAAAGAGGAGGCCCAACTATCCCTATTAATCATTACGTCGATCCTAGAAACCAACAAAATAGAATCAAACGTCCTATTTCATTATTCCATGCTAATGTATTCAAGCGTAAGCCTGCTTTAAACACTCTAATTTTTTCAAAGTAACAGTCCTGATTCCCCACGACACCAAATTAATGACATCGCGGTTCTTCAGAAGGTAGGAACCAATAATGCCAGTGCGTACCGAAGCACGACCAACAATTTGATCCCGAAATTCAACTACGAGCTTTTTAACTGCAACAACTTTAATATACGCTATTGGAGCTGGAATTACCGCGGCTGCTGGCACCAGACTTGCCCTCCAA
+
DBDDBHIIIIIIIIIIIIIIIIIIEHIIIIGIIIIIIIIIIIIIIIHHIHIIHGHIHHIHIEFHIIIHIIIHH?HHHIIIIIIIIIIHIIIIGHIIIIIIHHHHIIHIIIIIIIIHIGIHHHIIIIIIIIIIIIIIHHIHIHIIIIIIIIIHIIHHIIIIIIIIIIIIIIIIIIIIIIIIIIIIIIIIIIIIIIIIIIIIIIIIHHIIIIIIIIIIIIIHIIIIIIIGIIIIIIIIIIHIIIHHIIIIIIIIIHIIIIIIHDHIIIIIIIIIIIIIIIIIIHIIIIIIIIIIHIIHIIIIIIIIIIIIIIIHIIIIIIIIIIHIIIIIIIIIIIIIIIIIDDDDD
@HISEQ:969:HM2KJBCX2:2:1101:19346:5041 2:N:0:ACTATGCA
ATAAAGAGGAGGCCCAACTATCCCTATTAATCATTACGTCGATCCTAGAAACCAACAAAATAGAATCAAACGTCCTATTTCATTATTCCATGTTAATGTATTCAAGCGCGAGCTTGCTTTAAACACTCTAATTTTTTCAAAGTAACAGTCCTGATTTCCCACGACACCAAATTAATGACATCGTGGTTCGTCAGAAGGGAGAAACCAATAATACTAGTACGTACAAAGTACGACCGACATATTAGTCCCGAAATTCAACTACGAGCTTTTTAACTGCAACAACTTTAATATACGCTATTGGAGCTGGAATTACCGCGGCTGCTGGCACCAGACTTGCCCTCCAA
+
DDCDDIIIIIIIIHIIIIIIIHIHHIIIIIIIIIIIIHIIIIIIIIIIIIIIIIIGHIIHIIHHIIIIIIIIEHHIIIIIIIIIIIIH11<11<IHIIHIIIIIIHIII;IIIHIHIIIIHGIHHHIHIIIIIHIIIIIIIIIIIIIIIIIIHIIIHGI9IIIIIIGIIIIGHIIHHIIIIIIIHGIGIIIHGGIIIIIIIIIIIGIIIIIIIIGIIHIIGIIIIIIIIIIIIIIIIGGGIIGHGGIIIGIIIIIIIIIIIIIIIIIIIIIIIIIIIIIIIIIHHHHIIIIIIIIIIIIIIIIIIIIIIIIIIIIIIIIIIIIIIIIIIIIIIIIIIIIDDDDD
@HISEQ:969:HM2KJBCX2:2:1101:1273:5641 2:N:0:ACTATGCA
ATAAAGAGGAGGCCCAACTATCCCTATTAATCATTACGTCGATCCTAGAAACCAACAAAATAGAATCAAACGTCCTATTTCATTATTCCATGCTAATGTATTCAAGCGCGAGCTTGCTTTAAACACTCTAATTTTTTCAAAGTAACAGTCCTGATTTCCCACGACACCAAATTAATGACATCGTGGTTCGTCAGAAGGGAGAAACCAATAATACTAGTACGTACAAAGTACGACCGACATATTAGTCCCGAAATTCAACTACGAGCTTTTTAACTGCAACAACTTTAATATACGCTATTGGAGCTGGAATTACCGCGGCTGCTGGCACCAGACTTGCCCTCCAA
+
BDDDD1GHIIIGHIHIIIHIC1GGHIHIIIHII1<GHE1DCHEH=CFEHHIHHHHIGHIIIIEHH@GHHH?ECE=C1FEGEHIHEHHHHGE11FIIHHGIHHFIHDCIHIHHHFHGHFHHGIHHHHIIHHIIHHHIIIIHHHIIIIHHIGHHHHIIHCIHEHHH?EEGHHIIIIHHIIIHGIIIIIHEIHFHGIIIIIIIHCHHIHHHHEFHGHCIIIEIIIIIHHHGHHCHHIIIHIIFHIHIHHHHEHHIIGIHIIIGIHHGIGIIHIHIHIFIIIIIHGHHGIIIIHHHIIIIIIIIIIHHIIIIIIHHHIIIIIIIIIIIIIIIIIIIIIIHIHIDDDDA
@HISEQ:969:HM2KJBCX2:2:1101:12415:6294 2:N:0:ACTATGCA
ATAAAGAGGAGGCCCAACTATCCCTATTAATCATTACGTCGATCCTAAAAACCAACAAAATAGGGTCAAACGTCCTATTTCATTATTCCATGCTAATGTATTCAAGCGTGTGCCTGCTTTAAACACTCTAATTTTTTCAAAGTAACAGTCCTGATTCCCCATGACACCAAATTAATGACATCACAGTTCGTCAGAAGGTAGAAATCAATAATACCAGTGCATACCGGAGGCACGACCAATATATTGATCCCGAAATTCAACTACGAGCTTTTTAACTGCAACAACTTTAATATACGCTATTGGAGCTGGAATTACCGCGGCTGCTGGCACCAGACTTGCCCTCCAA
+
DDDDDIIHIIIIIIIIIIIIIIIIIIIIIIIIIIIIIIIIHIIIIHIIIIIIGHIIIGHHIIHIIIHIIIIIIHIIIHIIIIIIIIHHHIHIHIIIIHIIIIHHHIIIIIIHIHIHIIHIIGIIIIIIIIIIIIIIIHIIIIIIHHIIIIIIIIIIIIIIIIIIHHHHIIIIIIHHFGIIIIIIIIIIIIIIIIIIIIIIIIIIIIIIIIIIIIIIIIIIIIIIIIIIIIIIIIIIHIIIIIIIIIIIIIIIIIHHIIIIIIIIIIIIIIIIIIIIIIIIIIIIIIIHIIIIIIIIIIIIIIIIIIIIHIIIIIIIIIIIIIIIIIIIIIIIIIIIIIIIIDDDDD
@HISEQ:969:HM2KJBCX2:2:1101:5573:6817 2:N:0:ACTATGCA
ATAAAGAGGAGGCCCAACTATCCCTATTAATCATTACGTCGATCCTAGAAACCAACAAAATAGAATCAAACGTCCTATTTCATTATTCCATGCTAATGTATTCAAGCGTAAGCCTGCTTTAAACACTCTAATTTTTTCAAAGTAACAGTCCTGATTCCCCACGACACCAAATTAATGACATCGCGGTTCTTCAGAAGGTAGGAACCGATAATGCCAGTGCGTACCGAGGCACGACCAACAATTCGATCCCGAAATTCAACTACGAGCTTTTTAACTGCAACAACTTTAATATACGCTATTGGAGCTGGAATTACCGCGGCTGCTGGCACCAGACTTGCCCTCCAA
+
DDADDF@GEHIHIHICFHHHHIHIIGHIIIIHHII@GEHEHHHIIECHIHHIEFHICGHHEEHHHHIHE@EHH@GHEHHGIIIHHHIICHHHHECIHGHHHHIIIHIHIHIIHHHCHEIHIHIIIIHHHHIIHHHGHHGIIHHFIHHIIHHGHHGHIGIIIHHHHHHHHHGIIHHHHIIIIIIIIHIIIIIIIIIIIIIIIIIHHIIHHHIHHIHIIIIHHGIIIIIIIIIIHIIIIIHIIHGEHHHIHHIIIIIIIIIIIHIHIHIIIIIIIIIHIIIIHIHHFGIIIIIIIIIIIIIHIIIIIIIIHIIIIIIIIIHIHHHIIIIIIIIIHIIIIIIIDDDDD
@HISEQ:969:HM2KJBCX2:2:1101:7405:6820 2:N:0:ACTATGCA
ATAAAGAGGAGGCCCAACTATCCCTATTAATCATTACATCGGTCCGTAAACCAACAAAATAGAACCGAAGTCCTACGGTGTTATCCCATGCTAATAGTATTCACGGCGTAAGCCTGCTTTGAACACTCTAATTTTTTCAAAGTAAAGGTGATCAAGAGTCGGATGATCTCCAACCAACCCAGAGTAAACCAGGTGAGCTGAAGGTCCGCAAATGACCACAGAAGCTGACACGCTTTCAAACACTATCATCCCAGAAGAGACGTAGGCCAGAGAGCGTAATGTCAGGAAATCCAACTACGAGCTTTTTAACTGCAACAACTTTAATATACGCTACTGGAGCTGGAATTACCGCGGCTGCTGGCACCAGACTTGCCCTCCAA
+
DDDDDIIIIIIIIIIIIIIIIIIIIIIIIIIIIIIIIIHIIIIIIIIIIIIIIHIIIHHIIIIIIIHIIIIIGIIIGIIIIIIIGIIIIIHIIIIIHIIIIIHHHGHIIIGIIHIIHIIIIIIIIIIIIIIIIIIIIIIIIIIIIIIIIIIIIIIIIIIIIIIIIIIHIIIIIIIIIIIIIIHHHHIHIIIIIIIIIIIIIHIIIIIIIIIIIIIIIIIIIIIIIIIIIIIIIIIIIIIIIIIHIIIIIHIIIIIIIIIIIIIIIIIIIIIIIIIIIIHIIIIIIHIIIIIIIIIIIIIIIIIIIIIIIIIIIIIIIIIIIIIIIIIHIIIIIIIIIIIIIIIIIIIIIIIIIIIIIIIIIIIIIIIIIIIIIIIDDDDB
@HISEQ:969:HM2KJBCX2:2:1101:8519:6993 2:N:0:ACTATGCA
ATAAAGAGGAGGCCCAACTATCCCTATTAATCATTACGTCGATCCTAGAAACCAACAAAATAAGATCAAACGTCCTATTTCATTATTCCATGCTAATGTATTCAAGCGTGTGCCTGCTTTAAACACTCTAATTTTTTCAAAGTAACAGTCCTGATTCCCCATAACACCAAATTAATGACATCATAGTTCGTCAGAAGGGAGAAATCAATAATACCAGTACATACCGAAGCACGACCGATATATTGATCCCGAAATTCAACTACGAGCTTTTTAACTGCAACAACTTTAATATACGCTATTGGAGCTGGAATTACCGCGGCTGCTGGCACCAGACTTGCCCTCCAA
+
DDDDDIIHIIIIIIIIIIIIIIIIIIIIIIIIIIIIIIIIIIIIIIIIIIIIIIIIIIIIIHIIGIIIHIIIIIIIIIIIIIIHIIIIIIIIIIIIIIIHIHIIIIIIIIIIIIIIIIIIIIIIIIIIIIIIIIIIIIIIHGHIIIIIIIIIIIHIIIIIIIIIIIIIHIIIIIIIIIIIIIIIIIIIHIIIIIIIIIIIIIIIIIIIIIIIIIIIIIIIIIIIIIIIIIIIIIIIIIIIIIIHIIIIIIHIIIIIIIIIIIIIIIIIIIIIIIIIIIIIIIIIIHHIIIIIIIIIIIIIIIIIIIIIIIIIIIIIIHIIIIIIIIIIIIIIIIIIIIIIDDDDD
@HISEQ:969:HM2KJBCX2:2:1101:6645:6716 2:N:0:ACTATGCA
ATAAAGAGGAGGCCCAACTATCCCTATTAATCATTACGTCGATCCTAGAAACCAACAAAATAGAATCAAACGTCCTATTTCATTATTCCATGCTAATGTATTCAAGCGCGAGCTTGCTTTAAACACTCTAATTTTTTCAAAGTAACAGTCCTGATTTCCCATGACACCAAATTAATGACATCGTGGTTCGTCAGAAGGGAGAAACCAATAATGCTAGTACGTACAAAGTACGACCGACATATTAGTCCCGAAATTCAACTACGAGCTTTTTAACTGCAACAACTTTAATATACGCTATTGGAGCTGGAATTACCGCGGCTGCTGGCACCAGACTTGCCCTCCAA
+
DDDDDIIHIIIIIIIIIIIGIIIIIIIIIIIIIIIIIIIIIIIIIIIIIIIIHIIIIIIIIIIHIIIHIIIHIIIIIIIIIIIIIHHHHHIIIIIIIIIIIHIIIIIIIIIIIIIIIIIIHIIIIIIIIIIIIIIIIIIIIIIIIIIIIIIIIIIIIIIIIIIIIIIIIIHHIHIIIIIIIIIIIIIIIIIIIIIIIIIIHIIHIIIIIIIIIIIIIIIIIIIIIIIIIIIIIIIIIIIIHIIIIIIIIIIIIIIIIIIIIIIIIIIIIIIIIIIIIIIIIIIIIIIIIIIIIIIIIIIIIIIIIIIIIIIIIIIIIIIIIIIIIIIIIIIIIIIIIIIDDDDD
@HISEQ:969:HM2KJBCX2:2:1101:4962:7534 2:N:0:ACTATGCA
ATAAAGAGGAGGCCCAACTATCCCTATTAATCATTACGGTGATCCTAGAAACCAACAAAATAGAACCATGCCGTCCTATTCTATTATTCCATGCTAATGTATTCGAGCAAAAATGCCTGCTTTAAACACTCTAATTTTTTCAAGGTAAAGGTCCTGGATCCGCAAGACACCCAATAAAGGACATCAAGTTTCTCCAGAAGGTGAGAAATCAACAGTAACAGTTCATACCCCTTAAGGCATGACCATCACGTCAATCCCGAAATTCAACTACGAGCTTTTTAACTGCAACAACTTTAATATACGCTATTGGAGCTGGAATTACCGCGGCTGCTGGCACCAGACTTGCCCTCCAA
+
DDBDDIIIIIIIIHIIIIIIIIIIIIIIHIIHIIIIIIGIICEHHHIHIIIEHIIGIIHHIHHHIIHIIIIGHHIIIHIHCHCHIIIIHFHHHGHGEHHHGGHHHIIDHIIHGHHIIIIIIHHIIIIHHIHIIHHHIIIIIHHHEIIIIIIHIIHHHHIHHIIIHFHHIIHIHIIHHHIGIHHIIHIHHIHHHGIIIIIIIHIHHIHGFIIIIIHIIII=GIIIIIIHIIIIIIIIIIIIIIIIIIIIIHHDHIHIIIIIIIHIIIIIIIIIIIIIIIIIHHGHIIIIIIIIIHIHIIIHHIIIIIIIIIIIIIIIIIIIIIIHIIIIIIIIIIHIIIIIIIIIIIIIDDDDD
@HISEQ:969:HM2KJBCX2:2:1101:20818:7700 2:N:0:ACTATGCA
ATAAAGAGGAGGCCCAACTATCCCTATTAATCATTACGGCGGTCCTAGAAACCAACAAAATAGAACCGCACGTCCTATTCTATTATTCCATGCTGTAATATTCGAGCAAAGGCCTGCTTTGAACACTCTAATTTTTTCAAAGTAAAAGTCCTGGTCCCCAACACACCCAGTGAAGGGCATGCGGTTCTCCAGAAGAAAAGGCCCGGCCGGACAAGTGCACGCGGTGAGGCGGACCTGCCAGCCAGGCCAAAGGTTCAACTACGAGCTTTTTAACTGCAACAACTTTAATATACGCTATTGGAGCTGGAATTACCGCGGCTGCTGGCACCAGACTTGCCCTCCAA
+
@@@00<@CH?G=@?EHF=HC@CF@1F@C1F@11DFE?HCHD?HCDHH111<1D<1<1CEHHGE1CE?EDDD/11CEGCGH<111111<F@1GH1G@<<@G61=HFIHE@HG1FC@@D<B681<D8G?@C@8F1B<<<DC@F?CHHEAB/AB<B8/HIHH?BC<C:HHH?G?G@EHEFHHHCHEH?DD/?CCHEHC@@?@DFCCHCF?CGIFIHEIHHCBDH@IHHEED<-@IHHGCGGHCHD<FEGE@EGEFD11C@GG@ECGCCHCHCFEEHC?HHEHFHFEEFIHHHCHGHHC@CFGEHEG<CHF1HHHHDIHDHHHHE<FEGD<1<1C<G<1GDHHD@DAA
@HISEQ:969:HM2KJBCX2:2:1101:6201:7089 2:N:0:ACTATGCA
ATAAAGAGGAGGCCCAACTATCCCTATTAATCATTACGGCGGTCCTAGAAACCAACAAAATAGTACCGCACTTCGTATTCTATTATTCCATGCTAACGTATTCGAGCAAAGGCCTGCTTTGAACACTCTAATTTTTTCAAAGTAAAAGTCCTGGTCCCCAACACACCCAGTGAAGGGCATGCGGTTCTCCAGAAGAGAAGGCCCGGCCGGACAAGTGCACGCGGTGAGGCGGACCTGCCAGCCAGGCCAAAGGTTCAACTACGAGCTTTTTAACTGCAACAACTTTAATATACGCTATTGGAGCTGGAATTACCGCGGCTGCTGGCACCAGACTTGCCC
+
DD0<DD1<1<00<1001011<<<<<FE@11<1<<<<1<DCD<</<1D<1<E11<10<111<1<11110</C/C11111<1<FH@1<111HHHICIIIIIGHCDHCFGHHHHDFHGCCEHHHHGIIHEHHHEEHA?HFHHFGIGHHE?IGHFGB?<<DHHH:HDE@HHHEGIIIHHHHIHIIHIHE?H@HIHEHHIHHEIHEBFH$HGGIIHCHIIIIIIGGIIGHFHGCDHGHGHHE=HIIIIHCHCIIGIHHIIIIHHHIGIIIIIHHHHIIHIIHHIHHHHHFCHHHDHCHHGIIIHIIHHHHIHIIIIIHHHHHHGIHIIHHHFHGIIIIHBAD@@
@HISEQ:969:HM2KJBCX2:2:1101:7094:8130 2:N:0:ACTATGCA
ATAAAGAGGAGGGCCCAACTATCCCTATTAATCATTACGTCGATCCTAGAAACCAACAAAATAGAATCAAACGTCCTATTTCGTTATTCCATGCTAATGTATTCAAGCGTGAGCCTGCTTTAAACACTCTAATTTTTTCAAAGTAACAGTCCTGATTCCCCATGACACCAAATTAATGACATCATGGTTCGTCAGAAGGTAGGAATCAATAATACCAGTACGTACAATAGCACGACCAATAAATTGATCCCGAAATTCAACTACGAGCTTTTTAACTGCAACAACTTTAATATACGCTATTGGAGCTGGAATTACCGCGGCTGCTGGCACCAGACTTGCCCTCCAA
+
CCDDDIIIIIIIIIIIIIIIIIIIIIIIIIIIIHHIIIIIIIIIHHIIHIIIIHIIIIIIHIIIGIIIIIIIHIIIIIIHIIIIIIIIIIIIIIIIIIHHIHHHIIIHIIHHHHIIIIIIHIHIIIHIIHIIHIIIIIIIIIIIIHHIHIIHIIIIIIIIIHHHHIIHIIIHHHIHIIIIIIIIIIIIIFIHIIIIIIIIIIIIHHHIIIIIHHIIHIIIIIIIIIIIIIIIIIIIIIIIIIIIIIIIIIIIIIIIIIIIIIIIIIIIIIIIIIIIIIIIIIIIIHIIIHIIIIIIIIIIIIIHIGIIIIIIIIIHIIIIIIIIIIIIIIIIIIIHHIIIIDDDDD
@HISEQ:969:HM2KJBCX2:2:1101:6486:8802 2:N:0:ACTATGCA
ATAAAGAGGAGGCCCAACTATCCCTATTAATCATTACGTCGATCCTAGAAACCAACAAAATAGAATCAAACGTCCTATTTCATTATTCCATGCTAATGTATTCAAGCGTGCGCCTGCTTTAAACACTCTAATTTTTTCAAAGTAACAGTCCTGATTCCCCACGACACCAAATTAATGACATCGCGGTTCTTCAGAAGGTAGGAACCAATAATGCCAGTGCGTACCGAAGCACGACCAACAATTTGATCCCGAAATTCAACTACGAGCTTTTTAACTGCAACAACTTTAATATACGCTATTGGAGCTGGAATTACCGCGGCTGCTGGCACCAGACTTGCCCT
+
A@DD@<CFE?<<C@=CCHHE<FH@FC@CGHHHFHGEHCCGHHHI0C@HHEGHIEGEHIEHHHCHI?FE1<CDGHHEEHIIHECHIGH<E?FIHIIIIHHHH@IHEHGHDIHDIHHIHHIIFGHHEHHIHHHHHFHHIIIHHIIHGH@EGHIIIHHGGEHG@HHIIIIHI:EIHHGHHHHIHIHEHFEEEHIIIIHIHIIHHHHEHIIIIHHIIHEIHIHIIIIHHIHHIHHIIHHEHDHHIHIIHIHIIGIIHHHHIIIIHHHHGEHIHIHHHHGHIIIIIIIHHFIIIIIIIIIHIHHIIIHHCHHHIIHHIIIIIIIHHHFEFIGIHHIIIIIIDDDDD
@HISEQ:969:HM2KJBCX2:2:1101:9611:9044 2:N:0:ACTATGCA
ATAAAGAGGAGGCCCAACTATCCCTATTAATCATTACGGCGGTCCTAGAAACCAACAAAATAGGACCGCACGTCCTATTCTATTATTCCATGCTAACGTATTCGAGCAAAGGCCTGCTTTGAACACTCTAATTTTTTCAAAGTAAAAGTCCTGGTCCCCAACACACCCAGTGAAGGGCATGCGGTTCTCCAGAAGAGAAGGCCCGGCCGGACAAGTGCACGCGGTGAGGCGGACCTGCCAGCCAGGCCAAAGGTTCAACTACGAGCTTTTTAACTGCAACAACTTTAATATACGCTATTGGAGCTGGAATTACCGCGGCTGCTGGCACCAGACTTGCCCTCCAA
+
DDDDDIIIHIIIIIIIIHIIIIHIHIIIIIIGHIIIIIHIIIHHIIIIGIIIIIIIIGGFHIGHIIIHHIDHGHIIIIHIHIIIIIIIIIIIHIIIIHIHIHIIHGIIIIIIIIIHHIIIIIIIIIIIIIIIIIIIHIIIIIIIIHHIIIIHHHGIIGIIIIHIHIHIHIIIIIIIIIHIIHIIIHIHGIIIHIIIHHHIIIHIIHIIIIIIIIIIIIIIIIIIIIIIIHIIIGHIIIIIIIIIIIIIIIIIIIIIHIIIIIIIIIIIIIIIHIIHHHHHIIIIIIIIIIIHIIIIIIIIIIIIIIIIIIIIIIIHIIIIIIIIIIIHIIIIIHIHHIHDDDDD
@HISEQ:969:HM2KJBCX2:2:1101:12908:9965 2:N:0:ACTATGCA
ATAAAGAGGAGGCCCAACTATCCCTATTAATCATTACGGTGATCCTAGAAACCAACAAAATAGAACCATGCGTCCTATTTCATTATTCCATGCTAATGTATTCAGGCAATAGCCTGCTTTAAGCACTCTAATTTTTTCAAGGTAACAGTCCTGCTTCCCCAACGCACCAAATTAATGGCATGCTGGTTATTCAGAAGGTAGGAATCCATCACGCCAGTACAGACCCAAAAGCCCGACCAACGGATAAATCCCGAAATTCAACTACGAGCTTTTTAACTGCAACAACTTTAATATACGCTATTGGAGCTGGAATTACCGCGGCTGCTGGCACCAGACTTGCCCTCCAA
+
BDDDCIIIIIHIHHIIIIIHIIIIIIIHIIIIIIIIIHIHHHIIIIIHHIHGHHHHIIIHIIIIIGIHIIICEHDCHHHHIHIGHHIICHHHHIHHHEHHHIHGHHIIIIIGHIIHIHIIIIHIIGHIIHHHHHHGHIIHIHGHIIHIIIIIHHHIHHIHHHHHC<FHHHIIIIIHIHIHHIIHHHIIIHHIHIIIHEGHIIIIHHIIIIIIHIHHIIIIIHHIIIIIHIIIHIIIHIIIIHHIHFIIIGIHIHIHIIIIIIHIIIIIIIIIHIIIIIIIIIHIHIIIHIIIIIIIIIIIIIIIIIIIIIIIIHIIIIIIIIIIIIHIIIIIIIIIIIIIIICDDDD
@HISEQ:969:HM2KJBCX2:2:1101:9916:9592 2:N:0:ACTATGCA
ATAAAGAGGAGGCCCAACTATCCCTATTAATCATTACGGTGATCCTAGAAACCAACAAAATAGAACCATGCCGTCCTATTCTATTATTCCATGCTAATGTATTCGAGCAAAAATGCCTGCTTTAAACACTCTAATTTTTTCAAGGTAAAGGTCCTGGATCCGCAAGACACCCAATTAAGGACATCAAGTTTCTCCAGAAGGTGAGAAATCAACAGCGACAGTTCATACCCCTTAAGGCATGACCATCACGTCAATCCCGAAATTCAACTACGAGCTTTTTAACTGCAACAACTTTAATATACGCTATTGGAGCTGGAATTACCGCGGCTGCTGGCACCAGACTTGCCCTCCAA
+
DAD@DFIHHHIHIIIIIIIGIIIIHIHIIIGHIIIIIIIIIIIIFHHGHIIHEIHIIHGIIIGHHIIIICHHDCHHHHHHFHHHIIGFHHIHHIIIIGEEFFHIIIIIIHIHHHHHIHIIHHIIHHHIIIHHHHIIHHIIIHHHIIHIIIIIIIIIIIIIIIIIIIIIHIIIIHIHHHIIIIIIHIIIIHHIIIIIIHIIIIIIIIIIHIIHIFIIIHHHIHIIIHIIIIIIIIIHIHIIIIIHIIIHIIIHIIIHHIHIIIIIGHHIHIIIHIIIIIIIIIIIIIIIIIIIIIHIIIIIHIIIHHIIIIHIIIIIIIIIIIIIHIIIIIIIIIHIIIIIIHHIIIIIDDADD
@HISEQ:969:HM2KJBCX2:2:1101:9910:9605 2:N:0:ACTATGCA
ATAAAGAGGAGGCCCAACTATCCCTATTAATCATTACGGTGATCCTAGAAACCAACAAAATAGAACCATGCCGTCCTATTCTATTATTCCATGCTAATGTATTCGAGCAAAAATGCCTGCTTTAAACACTCTAATTTTTTCAAGGTAAAGGTCCTGGATCCGCAAGACACCCAATTAAGGACATCAAGTTTCTCCAGAAGGTGAGAAATCAACAGCGACAGTTCATACCCCTTAAGGCATGACCATCACGTCAATCCCGAAATTCAACTACGAGCTTTTTAACTGCAACAACTTTAATATACGCTATTGGAGCTGGAATTACCGCGGCTGCTGGCACCAGACTTGCCCTCTAA
+
DDDDDIIHIIIIHIIIIIIIIIIIIIIIIIHHIHHIICEHIIIIIIIHIIIHIIIHIIIIIIHIIIIIHGHIHEHCHHDCHHIIIIHHIIIHEGEGHFGHHHFHGGGHHFHIHIHIIIIIIIIIIIIIIHIIHIHIIIIIIIIIIIIIHHIIIIHIIIIIIIIIIIIIIHIIIIIIIIHIIIIIIIIIIIIIIIIIHHIIIIIIIIIIIIIIIHIIIHIIIIIIIIIIIIIIIIIIIIHIIHIIIIHHIIIHIIIHIIIIIIIIIIIIHHIIIIIIIIIIIIIIIIHIIIIIIIIIIIHIIIIIIIIIIIIIIIIIIIIIIIIIIIIIIIIIIIIIIIIIIIIIIIIIDD@DD
@HISEQ:969:HM2KJBCX2:2:1101:12328:11034 2:N:0:ACTATGCA
ATAAAGAGGAGGCCCAACTATCCCTATTAATCATTACGTCAATCCTAGAAACCAACAAAATAGGATCAACGTCCTATTTCATTATTCCATGCTAATGTATTCAAGCGCGAGCTTGCTTTAAACACTCTAATTTTTTCAAAGTAACAGTCCTGATTTCCCATGACACCAAATTAATGACATCGTGGTTCGTCAGAAGGGAGAAACCAATAATGCTAGTACGTACAAAGTACGACCGACATATTAGTCCCGAAATTCAACTACGAGCTTTTTAACTGCAACAACTTTAATATACGCTATTGGAGCTGGAATTACCGCGGCTGCTGGCACCAGACTTGCCCTCCAA
+
DDDDDIHIIIIHIIIIIIIIIIIIHIIFHIIEHHIIIGHIIIIIIIIIIIIHIHHIIIIGIIIHIIGIIIIHHIIHIHGEHIIIIIIIHIHIHIHIIIHIIIIIHIIHIHIIIIIIIHHIHIIHIIIHIHHIIIIIIHHIIIIIHIIIIIIIIIIIIIHIHHHHIIGIIHIIIIIHHHHHHHGIIIIIIHIIIIIIHIIIHHHHHIIIIIIIIIIIIHIIIIHHIHIIIIIIHHIIIIHIIHHIHHHHIIIIHIIIHHIIIIIIIIIIIIHGIIIIIIIIIIIIIIHIIIIIIIIIIIIIIIIIIIIIIIIIIIIIIIIIIIIIIIIIIIHIHHIHIIDDDDD
@HISEQ:969:HM2KJBCX2:2:1101:16041:11914 2:N:0:ACTATGCA
ATAAAGAGGAGGCCCAACTATCCCTATTAATCATTACGGTGATCCTAGAAACCAACAAAATAGAACCATGCCGTCCTATTCTATTATTCCATGCTAATGTATTCGAGCAAAAATGCCTGCTTTAAACACTCTAATTTTTTCAAGGTAAAGGTCCTGGATCCGCAAGACACCCAATAAAGGACATCAAGTTTCTCCAGAAGGTGAGAAATCAACTGCAACAGTTCATACCCCTTAAGGCATGACCATCACGTCAATCCCGAAATTCAACTACGAGCTTTTTAACTGCAACAACTTTAATATACGCTATTGGAGCTGGAATTACCGCGGCTGCTGGCACCAGACTAGCCCTCCAA
+
DDDDDIIIIIIIHIIIIIIIIHIIHIIIIIIIIIIIIIIIIHIHHIIIIIIFHIIIIIIIIIIHIIIIIGIHHHIIIIIIHIIIIIIIIIIGFHIIHIGHIGHIIIIIIHGIIIIGII<IIIIIIIIIGIIIIIIIIIIIIIIIHHHHHIHHEHHGHHHIIHIHIGGIIEHHHHFIIHHIIIHHIHIIHIIHFHIHEHHIIIIIIIIIIIIIIIIGCHIHIHFHHIIIFHEHGIHIIIIIGHGIIIIIHHGEHHDDGHHIHHIIIIHHHFIHHHIIIIHFIIIIIIHIHHHH@@@HIIIHGHHIHIHIGIIIIIHGHHEHIIHHGIIHCHHHIIHIIIIGIIHHIIGIDDDDD
@HISEQ:969:HM2KJBCX2:2:1101:19122:11869 2:N:0:ACTATGCA
ATAAAGAGGAGGCCCAACTATCCCTATTAATCATTACCCCAGTCCTAGAAACCAACAAAATAAGACTGAAGTCTTATGTCATTATTCCATGCTAACATATTCAAACAATCGTTTGCTTTGAACACTCTAATTTTTTCAAAGTAAAATTCCTACAGTCAGAAAACACCAATAAAGGCACCTCCCACATGTAGAATAATTGGCTTAAAAAATGTAATCAACAATGTTGAAACAAGTTTTACACCAAAAGGTTCAACTACGAGCTTTTTAACTGCAACAACTTTAATATACGCTATTGGAGCTGGAATTACCGCGGCTGCTGGCACCAGACTTGCCCTCCAA
+
DDDDDIIIHHIIIIIIIIIIIIIIIIIIIIIIIIIIIIIIIIIHHIIIIIIIIHHIIIIIIIIHIIIIFHHHIHIIIIIIIIIGIIIIIIIIIIIHIIIIIIIHIIIHIIIHIIIIIIIIHHFHHIIIIIIIIIIIHIIIIIIIIIIIIIIIIIIIIIIGIIIIIIIIHIIIIIIHHIIHFHIIIIIIIIIIIIIIIII;IIIIIIIIIIIIIIIIIIIIIIIIIIIIIIIIIIIIHHIIIIIIIIIIIIIIIIIIIIIIIIIIIIIIIIIIIIIIIIIIIIHIIIIIIIIIIIIIIIIIIIIIIIIIIIHIIIIIIIIIIIIIHIIIIIIIIIDDDDD
@HISEQ:969:HM2KJBCX2:2:1101:13431:11598 2:N:0:ACTATGCA
ATAAAGAGGAGGCCCAACTATCCCTATTAATCATTACGTCAATCCTAGAAACCAACAAAATAGGATCGAACGTCCTATTTCATTATTCCATGCTAATGTATTCAAGCGTTAGCCTGCTTTAAACACTCTAATTTTTTCAAAGTAACAGTCCTGTTTCCCTGCAACACCAAATTAATGACATTACAGTTCTTCAGAAAGGAGGAATCAGCGAAGCCAGTGCATACCAGTGGCACGACCAACCTGCTGACCCCGAAATTCAACTACGAGCTTTTTAACTGCAACAACTTTAATATACGCTATTGGAGCTGGAATTACCGCGGCTGCTGGCACCAGACTTGCCCTCCAA
+
DDDDDIHIIIIIGIIIIHIIIIIGIGIIIIIIIIIIGGIGIIIHHIIIHIIHIIIIIHIFHIIFHIIIGFHHHFIIIHIIIHIIIIIIIIHHFHHIIHIIHHIHIIIIIHIHIHHHIIIIIIIIIIIIIIHIHIIHHIIIIIHHIHIHIIIIIIIIIIIIIIIIIIHIIIIIHIIIIIIIHIIIIIIIIIIIIIIIIIIIIIIIHIIIIIIIIIIIIIIIIIIIIIIIIIIIIIIIIHHIHIIHHIIIIIIIIIIIIIIIIIIIIIIIIIIIHIIIIIIIIIIIIIIIIIHIIIIIIIIIIIIIIIIIIIIIIIIIIIIIIIIIIIIIIIIIIIIIIIIIIDDDDD
@HISEQ:969:HM2KJBCX2:2:1101:12953:12928 2:N:0:ACTATGCA
ATAAAGAGGAGGCCCAACTATCCCTATTAATCATTACGTCGATCCTAGAAACCAACAAAATAGAATCAAACGTCCTATTCCGTTATTCCATGCTAATGTATTCAAGCGTGAGCCTGCTTTAAACACTCTAATTTTTTCAAAGTAACAGTCCTGATTCCCCAAAACACCAAATTAATGGCATTAAGATTCGTCAGAAAGGAGAAACCAATAATATCAGTACGTACAAAAGCACGACCAATAAACCGGTCTCGAAATTCAACTACGAGCTTTTTAACTGCAACAACTTTAATATACGCTATTGGAGCTGGAATTACCGCGGCTGCTGGCACCAGACTTGCCCTCCAA
+
DDDDDHGIIIHIGHHIIIIHIIIIIIHIIIIIIIIIHIIIIIIIIIIHHIIIIIIHEHHIHIHHHIIHHIHIHHIIIIIIHHIIIIIIHIEHHIIIIIIIIIIIIIHHIIIIIIIIIIIIIIIIIIHHIIIIIIIIIIHIIIIIIIIIIIIIHIHHIHDIHIIIIHHGIIHHHIIHIIHIHHIIIIHGIHIIIIIIIIIIIIIIIIIIIIIHIIIIIIIIIIIIIIIIIIIIIIIIIIIIHFHEIIIIIIIIIIGIHIIHHIIHIIIIIIIIIIIIHIIIIIHIHHHIIIIIIIIIIIIIIIIIIIIIIIIIIIIIIIIIIIIIIIIIIIIIIIHIIIIIDDDDD
@HISEQ:969:HM2KJBCX2:2:1101:7583:13090 2:N:0:ACTATGCA
ATAAAGAGGAGGCCCAACTATCCCTATTAATCATTACGTCAATCCTAGAAACCAACAAAATAGGATCGAACGTCCTATTTCATTATTCCATGCTAATGTATTCAAGCGTTAGCCTGCTTTAAACACTCTAATTTTTTCAAAGTAACAGTCCTGTTTCCCTGCAACACCAAATTAATGACATTACAGTTCTTCAAGAAGGAGGAATCAGTAAAGCCAGTACATACCATAGGCACGACCAACCTACTGACCCCGAAATTCAACTACGAGCTTTTTAACTGCAACAACTTTAATATACGCTATTGGAGCTGGAATTACCGCGGCTGCTGGCACCAGACTTGCCCTCCAA
+
DDDDDIIIIIIIIIIIIIIIIIIIIHIIIIIIIIIIIIIIIIIIGIIIIIIGHIIIIIIIIIIHHHHIIIIIHIIHIIIIIIIIIIIHIIIIIIIIIIIIIIHIIHIHHIIHIIIIIHIIIIIIIIIIIIIIIIIIIIIIIIIIIIIIIIIIIIIIIHIIIIIIIIIIIIIIHIIIIIIIIIIIHIIIIIHIIIIIIIIIIIIIIIIIIIIHIIIIHIIIIIIIIIIIIIIIIIIIIIIIIHHHHIIIIIIIIIIIIIIIIIIIIIIIIIIIIIIIIIIIIIIIIIIIIIIIIIIGIIIIIIIIIIHIIIIIIIIIIIIIIIIIIIIIIIIIIIIIIIIIIDDDDD
@HISEQ:969:HM2KJBCX2:2:1101:6640:14566 2:N:0:ACTATGCA
ATAAAGAGGAGGCCCAACTATCCCTATTAATCATTACGTCAATCCTAGAAACCAACAAAATAGGTTTGAACGTCCTATTTCATTATTCCATGCTAATGTATTCAAGCGTTAGCCTGCTTTAAACACTCTAATTTTTTCAAAGTAACAGTCCTGTTTCCCTGCAACACCAAATTAATGACATTACAGTTCTTCAGAAAGGAGGAATCAGCGAAACCAGTTCATACCAGTGGCACGACCAACCTGCTGACCCCGAAATTCAACTACGAGCTTTTTAACTGCAACAACTTTAATATACGCTATTGGAGCTGGAATTACCGCGGCTGCTGGCACCAGACTTGCCCTCCAA
+
DCDDDIIHIIIIIHHHIIEHHIHHIIHIIHIFHIHIHIIGEHHHIIHIIHEHFHHDGHHIIIHIIIIIHIIIIIIIHHIIGIIIIIIHHHHEEHFEHHIGIIHHIFIIIIIIIIHHEHHHIHHGHHIHIHIIIIIIIHIIIIIIIIHIHIHIHHIHGHFIIIIIIHIIIIHIHHIIIIIIHHIIHHIIIIIIIIIIII;IIIIIIIHIIIIHIIIHHHIHIIIIHIIIIIIIIIHIIIIIIHGGHIIIIIIIIIIHIHIIIIIIHHIIIIIIIIIIIIIIIIHHIIIIIIIHIIIIIIIIIIIIIHIIIIIIIIIIIIIIIIIIIIIIIIIIIHIIIIIIICDDDD
@HISEQ:969:HM2KJBCX2:2:1101:4069:16040 2:N:0:ACTATGCA
ATAAAGAGGAGGCCCAACTATCCCTATTAATCATTACGGTGGTCCTAGACCAACAAAATAGAACCAACGTCCTATTCTATTATTCCATGCTAATCTATTCAAGCAAAAGCCCGCTTTAAACACTCTAATTTTTTCAAGGTAATGGTCCTGGTTCCCCGACACACCCAATTAAGGACATACCGGCTCACCAGAAGGATAGACCCGACAACAGGACAGTACTCGCCAGAGACGGACCGCCCGGTCAAGCCTAAAATTCAACTACGAGCTTTTTAACTGCAACCACTTTAATATACGCTATTGGAGCTGGAATTACCGCGGCTGCTGGCACCAGACTTGCCCTCCAA
+
DDDDDIIHIIIIIIIIIIIIIIIIIIIIIIIIIIIIIIIIIIIIIIIIIIIHIIIIIIIIIIIIIHHHGHIIIIHIGHHIIIIIHHEHHIIIIHIGIIIIIGHEHHIIHHHIIIHIGIIIIIIHIIHIIIIIIHFHHHGHHIIEHIIGGHFHHIIIHHIIIHHHIHICCHHHGAGHEHIGGHGHHHHIHIIIHIEHIIECHHDHDHHHHD?EGHG@CAHHHHDEGHCFHHIIHIIIHIHGG3>HBGHGHHFIHGEHFEGC<<<?HCG?EG@CHG<?HEFC1G?GHHHG<G=HCHHGGDC?C<DCHD?GIGIIIHHC1<H?IHHGIHHEHEFEED1C<0<00<D<
@HISEQ:969:HM2KJBCX2:2:1101:17157:15811 2:N:0:ACTATGCA
ATAAAGAGGAGGCCCAACTATCCCTATTAATCATTACGGCGGTCCTAGAAACCAACAAAATAGAACCGCACGTCCTATTCTATTATTCCATGCTAATGTATCCGAGCACAGGCCTGCTTTGAACACTCTAATTTTTTCACAGTAAACGTCCTGGTGCCCCGCCACGGCCAGCGAAGGCCATGGGGTTTCCCAGAAGGAAAGGCCCAGCCGGACCAGTACTCGCGGTGAGGCGGACCGGCCAGCCAGGCCCAAGGGTCAACTACGAGCTTTTTAACTGCAACAACTTTAATATACGCTATTGGAGCTGGAATTACCGCGGCTGCTGGCACCAGACTTGC
+
DDBDDIIHHIIIIIIIIIIIIHHIIIIIIIHIIIIIIIIIIIFHHIIIIIIIIHIIGHIIIIFHIIIHHIIIFHIHHHHGIIIIIIIHHHIHHIHIHGHIHIIIIIIIIIIIIIHHHIIIIIIHHIIIIIIIIIIIIIIIIIIHEHIHIIIIIIIIIIHIIHHIIIIHIIIIIIHIIIHIIIIIIIIHEIIIIIHIIIHIIHIIHHHGHIIIIIIIIIIHIIIIIIIIIHIIIIIIHIIIIIIIIIIIIIIIIIIIIIIIIIIIIIIIIIIIIIIIIIIIIIHIIIHIIIIIHIIIIIIIIIIIIIIIIIIIIIIIIIIIIIIIIIIIHIIIIDDDDD
@HISEQ:969:HM2KJBCX2:2:1101:6619:16618 2:N:0:ACTATGCA
ATAAAGAGGAGGCCCAACTATCCCTATTAATCATTACGGTGATCCTAGAAACCAACGAAATAGAATCAGTCCGTCCTATTTCATTATTCCATGCTAATGTATTCAGACGTTAGCCTGCTTTAAACACTCTAATTTTTTCAAAGTAACAGTCCTGATTTCCAATCACACCAAATTAATGACATGAAAGTTCCTCAGAAGGTAGAGATTTATCTCACCAGTACAGACAATTAAGCCTGACCAATGGGTAAACCCCGAAGTTCAACTACGAGCTTTTTAACTGCAACAACTTTAATATACGCTATTGGAGCTGGAATTACCGCGGCTGCTGGCACCAGACTTGCCCTCCAA
+
DDADDIIIIIHHIIIIIIIIIIHIIIGIIIIIIHIHHIIIIHIIIHIGIIIIIIHIIIIIHIIHIIHIIIIGIIIIIHIIIHIIIIIIIHHHIHIIIIIIHIIIIIHIIIIIIIIIHIIIIIHIIIIIIIIIIIIIIIHIIIIIIIIIIIIIIIIIIIIIHHHGIIIIHIIIIIIIIIIHIIIIIIIIIHIHIIIIIIIIIIHIIIIIIIIIIIIIIIIIIIIIIIIIIIIIIIIIIIIIIIIHHHGIIGIIIIIIIIIIIIIIIIIIIIIIIIIIHIIIIIIIIIIIIIIIIIIIHIIIIIIIIIIIIIIIIIIIIIIIIIIIIIIIIIIIIIIIIIIIIIIDDDDD
@HISEQ:969:HM2KJBCX2:2:1101:18292:17088 2:N:0:ACTATGCA
ATAAAGAGGAGGCCCAACTATCCCTATTAATCATTACGTCAATCCTAGAAACCAACAAAATAGGATCAAACGTCCTATTTCATTATTCCATGCTAATGTATTCAAGCGTTAGCCTGCTTTAAACACTCTAATTTTTTCAAAGTAACAGTCCTGTTTCCCTGCAACACCAAATTAATGACATTACAGTTCTTCAAGAAGGAGGAACCAGTAAAGCCAGTACATACCAGAGGCACGACCAACCTACTAATCCCGAAATTCAACTACGAGCTTTTTAACTGCAACAACTTTAATATACGCTATTGGAGCTGGAATTACCGCGGCTGCTGGCACCAGACTTGCCCTCCAA
+
DDBDDIIIIIIHIIIIIIIIIIIIIIIIIIIIIIIIIHIIIIIHIIIIIIIIIIIIIIIIHHHHHIIIHHHHIIIIIIIIHHHICHIIIIICHHHIIHIIIIIIIIIIIIHIIIIIIIIHHIIIIIIIIIIIIIIIHIIHIIHIIIIIIIIIIIHHIGIIIIIIHHIIIIHGHIIIIIIIIIIIIIIHHIIIIIIIIGIIIIIIHHHHIIIIIIIIIIIIIIIIIIIIIIIIIIIIIIHIIIHHHHIHIIIIIIIIIIIHIIIIIIIIIIIIIIIIIIHIIIIIIIIIIIIIIIIIIIIIIIIIIIIIIIIIIIIIIIIIIIIIIIIIIIIIIIIIIIIIIDDDDD
@HISEQ:969:HM2KJBCX2:2:1101:17251:16863 2:N:0:ACTATGCA
ATAAAGAGGAGGCCCAACTATCCCTATTAATCATTACGGTGGTCCTAGAAACCAACAAAATAGAACCACAACGTCCTATTCTATTATTCCATGCTAATCTATTCAAGCAATAGCCCGCTTTAAACACTCTAATTTTTTCAAGGTAATGGTCCTGGCTCCCCAACACACCCAATTAAGGACATACTGGTTCACCAGAAGGAAGACCCGACAACAGGACAGTACTCGCCAAAGACGGACCGCCCGGCCAAGTCTAAAATTCAACTACGAGCTTTTTAACTGCAACAACTTTAATATACGCTATTGGAGCTGGAATTACCGCGGCTGCTGGCACCAGACTTGCCCTCCAA
+
DDBDDIHHHHIHIIIHIIIIIEHIHIIIIHIIIIIIIIGHIIICHHIIIIIIIHIIIIIHIIHHIIIIGIIHHHHIIIIHHHIIIIHHHHIIGGHIIIIIIIIIIIIIIIIIHIIHIIIIIIIIIIIIIIIIIIIIHHHIIIIIIIIIIIIIIIHIIIIIIIIHIIHIIIIHHHIIIIIIIIIIIIIIIIIIIIIIIIIIIIIIIIIIIIIIIIIIIIIIIIIIIIIIIII=IIIIIIIIIIIIIHIIIIIHIIIIIIIIIIIIIIIIIIIIIIIIIIIIIIIIIIIIIIIIIIIIIIIIIIIIIIIIIIIIIIIIIIIIIIIIIIIIIIIIIIIIIIIIIIDDDDD
@HISEQ:969:HM2KJBCX2:2:1101:6667:17268 2:N:0:ACTATGCA
ATAAAGAGGAGGCCCAACTATCCCTATTAATCATTACGGTGATCCTAGAAACCAACGAAATAGAATCAGTCCGTCCTATTTCATTATTCCATGCTAATGTAGTCAGACGATAGTCTGCTTTAAACACTCTAATTTTTTCAAAGTAACAGTCCTGATTTCCCATCACACCAAATAAATGGCATGAAAGTTCCTCAGAAGGTAGAGAACCATCTCACCAGTGCAGACAATTAAGCCTGACCAATGGGTAGACCCCGAGGTTCAACTACGAGCTTTTTAACTGCAACAACTTTAATATACGCTATTGGAGCTGGAATTACCGCGGCTGCTGGAACCAGACTT
+
@@BDAEHFHHHEHC=<FHHHFC111D@1@GCHH@EHEHICCEHHHF@HHIICCC?@GHEC1<C@E@E@1FHHH<CEHECHC11<1<C11?FD<11HFDGFC$<CGF8CEECC8<G?FG?BBDCBCAHGB?GFD.7DG<CC1DC<EHFEHFF<?HF@HE0<GCC<D<<1C<<-0/<0<HEHDCDCCCCF<D1A@1GEIHGCC1:<//GC<:1@HD1D1<1::<1<1<<F:<F@?D1<F<1D11HFH@CGAHC<0D@<11D<<0G@?H@DC<1<HCHCCIHGCCHHD<D<1<C<<GD0HFFCEHF<CF1<11F1EHDCF<DIHGC1<D<<<1<DF?DDDDD
@HISEQ:969:HM2KJBCX2:2:1101:10873:17912 2:N:0:ACTATGCA
ATAAAGAGGAGGCCCAACTATCCCTATTAATCATTACGTCGATCCTAGAAACCAACAAAATAAGATCAAACGTCCTATTTCATTATTCCATGCTAATGTATTCAAGCGCGAGCCTGCTTTAAACACTCTAATTTTTTCAAAGTAACAGTCCTGATTCCCCATCACACCAAATAAATGGCATAACGGTTCTTCAGAAGGGAGGAATCAGTGACACCAGTGCATACCAAGGCACGACCAGCGTACTGATCCCGAAATTCAACTACGAGCTTTTTAACTGCAACAACTTTAATATACGCTATTGGAGCTGGAATTACCGCGGCTGCTGGCACCAGACTTGCCCTCCAA
+
DDDDDHIIIHIIIHIIIIIIHHIIIIIIIIIIIIIIIIIIIIIIIIGIIIIIHHIIIIIIIIHIHIIIIHIIHHIIGIIIIIIIIIIEHGHHIIIIIIIIIIHIGIIHIIHHHIIHHIIIIIHIIIIHIIHHHIIHHIIIIIIIIHHIIHIIIIIIIHIIIIIIIHIIIIIIIIIHIIIIIIIIHHIHIIIIIIIIIIIIIIIIHIHIIIIIIIIIIIIIIIIIIIIIIIIIIIIIIHIIIIIH=IIIIIIIIIIIIIIIIIIIIIIIIIIIIIIIIIIIIIIIIIIIIIIIHIIIIIIIIIIIIGIIIIIIIIIIIIIIIIIIIIIIIIIIIIIIIIIIDDDDD
@HISEQ:969:HM2KJBCX2:2:1101:16159:18183 2:N:0:ACTATGCA
ATAAAGAGGAGGCCCAACTATCCCTATTAATCATTACGGCGGTCCTAGAAACCAACAAAATAGAACCGCACGTCCTATTCTATTATTCCATGCTGTAATATTCGAGCAAAGGCCTGCTTTGAACACTCTAATTTTTTCAAAGTAAAAGTCCTGGTCCCCAACACACCCAGTGAAGGGCATGCGGTTCTCCAGAAGAAAAGGCCCGGCCGGACAAGTGCACGCGGTGAGGCGGACCTGCCAGCCAGGCCAAAGGTTCAACTACGAGCTTTTTAACTGCAACAACTTTAATATACGCTATTGGAGCTGGAATTACCGCGGCTGCTGGCACCAGACTTGCCCTCCAA
+
DB@BDHHGHHIIGCGHEHIIIGHIIHHHHIHIIIHHIGH<EHHDHHIIGIG@F1<0EFHCHEHCHGHIHHCFHCEHHE?@FFHH?GHG??@GFHHHIHIHHCFHHIHIIIIIHFIIIIHIHBCHEHHIHHHCDHHIDEHGHIHHIHEHHHHHIHFIHEHHHHECBHHHHHHIIIIIIIHHHIHF@@EHCIHHHGHIEEFHIIHIIIIGHHGIIIIHIIIIHIIIGIIIIIIIIIIIHHHIHHEIIIGGFGIIIEHIIIIIIHIIIIHHEHEHGF?HHIIIIIHEHHIIHIIIIIHHIIIHIIIIIIIIHIHIIIIIIIIIIIIHIIIIIHEGGHIIIIIBCDDB
@HISEQ:969:HM2KJBCX2:2:1101:7790:19085 2:N:0:ACTATGCA
ATAAAGAGGAGGCCCAACTATCCCTATTAATCATTACGGTGATCCTAGAAACCAACAAAATAGAATCATGCCGTCCTATTTTATTATTCCATGCTAATGTATTCAAGCAAAATGCCTGCTTTAAACACTCTAATTTTTTCAAAGTAAAGGTCCTGGTTCCCCGCGACACCCAATTAAGGGCATTGCGGTTCTCCAGAAGGTGAGAAATTGACTACACCAGTTCATACCCCTTAAGGCACGACCGATGTGTCAATCCCGAAATTCAACTACGAGCTTTTTAACTGCAACAACTTTAATATACGCTATTGGAGCTGGAATTACCGCGGCTGCTGGCACCAGACTTGCCCTCCAA
+
DDBDDIIHIHDHHIHIIIIIIIIFHIIFHIIIIIIIIIIIIHIGHHHIIHGIHIIIIIIIIHHIIGHIIIIIIHHCHHHGHIIIIIIIGIHIHHIGHIEHHGHIIIIHIIIIGHGHIIGFDIHIIIIIHIIHHHIIIIIIGHIIIHIHIHHIIIHHEGIIGIIIIHIIHGIIIHIIGIIIIIHIIIIIIIIIIIIIHIHIIIIIIIIIIIIGIIIIIIHHIIIHHGIIIIIIIIIHHIIIIHHHIIIGIIHIIIIIIHIIIIIIIIIIIIIIIHIIIIIHIIIIIHIIIIIIIIIIIIIIIIIIIIHIIIIIIIIIIIIIIIIIIIIIIIIIIHIIIIIIIIIIIIIDDDDD
@HISEQ:969:HM2KJBCX2:2:1101:1267:19265 2:N:0:ACTATGCA
ATAAAGAGGAGGCCCAACTATCCCTATTAATCATTACGGCGGTCCTAGAAACCAACAAAATAGAACCGCACGTCCTATTCTATTATTCCATGCTGTAATATTCGAGCAAAGGCCTGCTTTGAACACTCTAATTTTTTCAAAGTAAAAGTCCTGGTCCCCAACACACCCAGTGAAGGGCATGCGGTTCTCCAGAAGAAAAGGCCCGGCCGGACAAGTGCACGCGGTGAGGCGGACCTGCCAGCCAGGCCAAAGGTTCAACTACGAGCTTTTTAACTGCAACAACTTTAATATACGCTATTGGAGCTGGAATTACCGCGGCTGCTGGCACCAGACTTGCCCTCCAA
+
BDDDDHIIIIGGDHIIIIIIHHIIIIIIIIIIIIIIIIHIIIHHHIIIIIICF@HGIIIIIIIIIIIDHDHHHHHHIHHIHGIIIIIIHIHHHCIIIIIIGIHHIIIIIIHIIIIIIIIIHHHIIIHIIIIIIHHIIIIIIIIIIIIIIIIIIIIIIIHIHHIIIIHIIIIIIIHIIIIIIIIIIIIIIIIIIIIIHIHIIIIIIIIIIIIIIIIIIIIIIIIIIIIIIIIIIIIIIIIIHIHIIIIIIIIIIIIIIIIIIIIIIIHIIIIIIIIIIIIIIIIIIIIIIIIHIIIIIIIIIIIIIIIIIIIIIIIIIIIIIIIIIIIIIIIIIIIIIIIDDDDD
@HISEQ:969:HM2KJBCX2:2:1101:7208:18926 2:N:0:ACTATGCA
ATAAAGAGGAGGCCCAACTATCCCTATTAATCATTACGGCGGTCCTAGAAACCAACAAAATAGAACCGCATGTACTATTCTATTATTCCATGCTGTAATATTCGAGCAAAGGCCTGCTTTGAACACTCTAATTCTTTCAAAGTAAAAGTCCTGGTCCCCAACACACCCAGTGAAGGGCATGCGGTTCTCCAGAAGAAAAGGCCCGGCCGGACAAGTGCACGCGGTGAGGCGGACCTGCCAGCCAGGCCAAAGGTTCAACTACGAGCTTTTTAACTGCAACAACTTTAATATACGCTATTGGAGCTGGAATTACCGCGGCTGCTGGCACCAGACTTGCCCTCCAA
+
?D@DD?CCHC<CG@GEHCFF?@E?FFCHIFHHIIH?C1<C/C?//<<11DH11<DEGHHII@<G@H@/C?0<G1<<F1C1<FH?1<C1<CHCECEEEF@ECF11B10HFH=HFEDHBC1<<GHB<C<1<EEEB%@A1HHGHHHG@DG?@GEHHCBC?F?AEH74<E:EHHFHIHHGHHG7?.CF;?C/E3?CHFGIHHHGHHIHHA<H@HHHHGIIDGICC0FHGGHCCE@EHHIIHFFG@HDHGCC<FDEHIHHHIIHHHCG?EEHHFGIHFEHIHIHHC1IHHHHIHEDIIHHFHHEHH?IIIIHHHHCHDHHIHIHGHHFHFHIIHHGFHEHIIIIB@?D@
@HISEQ:969:HM2KJBCX2:2:1101:9662:19152 2:N:0:ACTATGCA
ATAAAGAGGAGGCCCAACTATCCCTATTAATCATTACGGCGGTCCTAGAAACCAACAAAATAGAACCGCACGTCCTATTCTATTATTCCATGCTGTAATATTCGAGCAAAGGCCTGCTTTGAACACTCTAATTTTTTCAAAGTAAAAGTCCTGGTCCCCAACACACCCAGTGAAGGGCATGCGGTTCTCCAGAAGAAAAGGCCCGGCCGGACAAGTGCACGCGGTGAGGCGGACCTGCCAGCCAGGCCAAAGGTTCAACTACGAGCTTTTTAACTGCAACAACTTTAATATACGCTATTGGAGCTGGAATTACCGCGGCTGCTGGCACCAGACTTGCCCTCCAA
+
DDDDDIIIIIIGIIIIIIIIIIIIIHIIIIIIIIIIIHIIIIIHHIHEHIIHIIIIIIIGHHHIIIIGHIHDHHHCHHIIIIIIGIIHIIIIIGIIIIIIIIHIIIIIIIIIHIIHHGIHGIIHIIIIIIHIGHHHIIIIIIIIHHHHHIIIHHIIGIIIHHFHIIIHIIIIIIIIIIIIIHIIIHHGHHIIHIHHHHIIHIIIIHIHIIIIIIIIIIIIIIII>IIIIIIIIIIIIIIIIIIIIHGHIIIIIIIIIIIIIIIIIIIIIIIIIIIIIIIIIIIIIIIIIIHGIIIIIIIIIIIIIIIIIIIIIIIIIIIIIIIIIIIIIIIIIIIIIIIDDDDD
@HISEQ:969:HM2KJBCX2:2:1101:20566:19115 2:N:0:ACTATGCA
ATAAAGAGGAGGCCCAACTATCCCTATTAATCATTACGGCGGTCCTAGAAACCAACAAAATAGAACCGCACGTCCTATTCTATTATTCCATGCTGTAATATTCGAGCAAAGGCCTGCTTTGAACACTCTAATTTTTTCAAAGTAAAAGTCCTGGTCCCCAACACACCCAGTGAAGGGCATGCGGTTCTCCAGAAGAAAAGGCCCGGCCGGACAAGTGCACGCGGTGAGGCGGACCTGCCAGCCAGGCCAAAGGTTCAACTACGAGCTTTTTAACTGCAACAACTTTAATATACGCTATTGGAGCTGGAATTACCGCGGCTGCTGGCACCAGACTTGCCCTCCAA
+
DADDDGHIECG=H1EHHHHIIHHIHGHEEHIHFHHEHHHHCHHIIIHFHIIHIHEEGGE@<DHIHIIIICDDCC00CFHFHHHHGHIIIIIIEHHHHIHEG<G@H@DHHHHIIIIHFHIHFIHHHIHIHHHEHHHFHHHHHHHGIIIHHIIHEEDIIIHHGHIEFIIHHHIHIHIIHIHGHHHIHFHEHHIHHGHHEHHIIIII=III;EIIIIIIIHIIIIIIGIIIIIIIHDHHIIIIGFEHHIHGHHHIIHIIIIIIIIIIIIIIHIHIGIHIIIIHIIIIHIIIIIIHHIIIIIIIIIIIIIIIIIIIHHIIIIIIIIIIIIIIIIIIIHIIIIHBDDDB
@HISEQ:969:HM2KJBCX2:2:1101:19595:19498 2:N:0:ACTATGCA
ATAAAGAGGAGGCCCAACTATCCCTATTAATCATTACCTCAGGTCCTTAAGACCAACAAAATAGAACCGAGGTCCTATTCCATTATTCCATGCAACATTATTCGGGCGTACACCAATGAAAGCAACGCCTGCTTTGAGCACTCTAATTTTTTCAAAGTAAACGTATCGATCGCCCATGACACCCGGTGAAGAGCACCATGGGACCTTACGAGTGTCCCCTCTCGGGAAACACTAATCGATAAGCTGTCCGGCAACTGTCAGTGGCCGCCTTTCAGAGACGGACCGACAGGCACGAACTGAGATCCAACTACGAGCTTTTTAACCGCAACAACTTTAATATACGCTATTGGAGCTGGAATTACCGCGGCTGCTGGCACCAGACTTGCCCTCCAA
+
DDCDDIIIIIIIIIIIIIIIIIIHIIIIIIIIIIIIHHHIIIHHHIIIIIIIHIHIIIHIIIIIIIIIIIIDHEHGHIIIHHIEHEH@HHIHHIIIIHIIIHEFIHHHHIHIFHIIIGIIGHIHIIIHIIHIIIIIIIIIHIIIIIIIIIIIIIIIHGIHHIEHHHIIHIIGHIIHIHIHHIHIIHHIIIIHEIIIIHIHHIHIIIIIIIIIIIIIIIIIIHIHIIIHIIIIHIIIIIIIHIIIHIHIIHIIIIIIIIIIHHGIIIHIIIIIIIIIIIHIIIIIIIIHIHHHIIIIIIIIIIIIIIHIIIIIIIIIIIIIHGIHIIHIIIHHIIIIIIIIHIIIIIIIIIIIIIIIIIIIIIIIHHIIIIIIIIIIIIIIIIIIIIIIDDDDD
@HISEQ:969:HM2KJBCX2:2:1101:14012:22089 2:N:0:ACTATGCA
ATAAAGAGGAGGCCCAACTATCCCTATTAATCATTACGTCAATCCTAGAAACCAACAAAATAGGATCGAACGTCCTATTTCATTATTCCATGCTAATGTATTCAAGCGTTAGCTTGCTTTAAACACTCTAATTTTTTCAAAGTAACAGTCCAGATTCCTCGCAACACCAAATTAATGGCATTAAGGTTCATCAGGAAGGAGGAATCAGTGAGACCAGTACATACCAGAGGCATGACCAACCTACTAACCCCGAAATTCAACTACGAGCTTTTTAACTGCAACAACTTTAATATACGCTATTGGAGCTGGAATTACCGCGGCTGCTGGCACCAGACTTGCCCTCCAA
+
DBDA@<CG?FH=HE@HHH@GCFH<F?HIIIIHHGFC@1<CEE11D1DHHIIE@FFGIHGHHF1<D1<<EH1/1<C=FFGCH?G1<<1<FE11<1CHHHHF1HIIIHHEIHHFHFFF@HIHHEIIIIHHEHHDHE?IHGIHE@FIIIHHHGIHIIHHIHHIIIIHHFCHHEEFHIIIHIGIIIIIIIHEIHIIIIHIIIIHIIIIHIIIFGIHIHIIIHIHIIIIGIHIIHIIHGIIHHGFHEGD1CAGDIHHF@HHGC@EECEHHGHHHHHHHHFEGIIIIIIIIIHHIIIIIIIIIIIIIIIIIIIIHEIIHHHHIIHIIIIIIIHIHIIHHHHIIIIHEDDDD@
@HISEQ:969:HM2KJBCX2:2:1101:5377:22338 2:N:0:ACTATGCA
ATAAAGAGGAGGCCCAACTATCCCTATTAATCATTACGGTGATCCTAGAAACCAACGAAATAGAATCAGTCCGTCCTATTTCATTATTCCATGCTAATGTATTCAGACGATAGTCTGCTTTAAACACTCTAATTTTTTCAAAGTAACAGTCCTGATTTCCCATCACACCAAATAAATGGCATGAAAGTTCCTCAGAAGGTAGAGATCCATCTCACCAGTGCAGACAATTAAGCCTGACCAATGGGTAGACCCCGAGGTTCAACTACGAGCTTTTTAACTGCAACAACTTTAATATACGCTATTGGAGCTGGAATTACCGCGGCTGCTGGCACCAGACTTGCCCTCCAA
+
DDCDAIFHE@HFIICEGHIIIIHIHHHFHFHHH11<FE@GCGEHEH@DF@@GGH?HHC0EEHIEF@GHIHHIGHIGIHI1FHFIIIEEHCDHHFHHHIGHI1FHHH6=GIHHA@H@EGEFCFC<EGHHHII?@EHHHHHIFGIIFHHHFHHIIHIEHIICHGHHHGFHIIIFGCD?HIIIIHGHH?HHEIIIHHCFH@F?IIHHHHHFD<GHHHIIIIHHHHHEGEFHFFGIIIIHGG@>@FHIHF<IHIIHIHHHIIIIIHIHHGCCHHEHEHHEFHCHHHIHIHHF1EIIIIIHDHHFGGHHGIHHEHH?F@HEIIIIIHIHGH@EHHFIHEHGGC1EIHH@DD<0
@HISEQ:969:HM2KJBCX2:2:1101:15706:22333 2:N:0:ACTATGCA
ATAAAGAGGAGGCCCAACTATCCCTATTAATCATTACATCGATCCTAGAAACCAACAAAATAGAATCGGATGTCCTATTTCATTATTCCATGCTAATGTATTCAAGCGTAAGCTTGCTTTAAACACTCTAATTTTTTCAAGGTAACAGTCCTAATTCCCCATAACATCAAAAAAATGACATTATGGTTCTTTAGAAGGTGAGAACCAATAAAACCAGTACATACCAAGGCATGACCGATTCCTTGATCCCGAAATTCAACTACGAGCTTTTTAACTGCAACAACTTTAATATACGCTATTGGAGCTGGAATTACCGCGGCTGCTGGCACCAGACTTGCCCTCCAA
+
DDDDDIIIIIIIIIIHIIIIIIIIIHIIIIIIIIIIIIIIIIIIIIIIIIIIIIIIIIICHIHIEHIIIIIIIIIIIIIHIIHIIIIIIIHHEHHIIIIIIHIIIIIIIIIHHIIIIIIIIIIIIIHIIIIIIIIIIIIIIIIHIIIIIIIIIIIHIHIIIIIIHHGIIIIIIIIIIIIIIIIIIIIIIIIIIIIIIIIIIIIIIIIIIIIIIHIIIIIIIIIIIIIIIIIIIIIIIIIIIIIHIIIIIIIIIIIIIIIIHHIIIIIIIIIIHHIIIIIIIIIIIIIIIIIIIIIIIIIIIIIIIIIIIIIIIIIIIIIIIIIIIIIIIIIIIIIIIIIIDDDDD
@HISEQ:969:HM2KJBCX2:2:1101:14201:22634 2:N:0:ACTATGCA
ATAAAGAGGAGGCCCAACTATCCCTATTAATCATTACGGTGATCCTAGAAACCAACAAAATAGAACCATGCCGTCCTATTCTATTATTCCATGCTAATGTATTCGAGCAAAAATGCCTGCTTTAAACACTCTAATTTTTTCAAGGTAAAGGTCCTGGATCCGCAAGACACCCAATAAAGGACATCAAGTTTCTCCAGAAGGTGAGAAATCAACAGTAACAGTTCATACCCCTTAAGGCATGACCATCACGTCAATCCCGAAATTCAACTACGAGCTTTTTAACTGCAACAACTTTAATATACGCTATTGGAGCTGGAATTACCGCGGCTGCTGGCACCAGACTTGCCCTCCAA
+
DDDCDHHIHEHGHIHIFHIIIIHHHHIIIIIIIIIIIHHHEHHIIHFEHGHHIHIII?HIEEECECHHICEGECHHIIHHIHIHEHIEHHEHHEFGHHI@G1DHHHHIHHIHIHHHIIIIHEHGHHHHIIIIIIHIHEHEHF@IIIIHIIHIGIIIHHIIIIIIIIIIHIGIIIIIIIIIHHHIIIHEHHCHI;HIHIIIIIIHIIIIIIIIHEIIIHIHIHEIIIIIIIIIIIIGIGIGHIIIIIIIIIHHIIIIIIIIIIIIIIIIIHIIHIIIIIIIIIIIIIIIIGIIIIIIIIIHHIIHIIIIIIIIIIIIIIIIHIIIGIIIIIIIIIIIIIIIIIIIIIIIDDCDD
@HISEQ:969:HM2KJBCX2:2:1101:19461:22505 2:N:0:ACTATGCA
ATAAAGAGGAGGCCCAACTATCCCTATTAATCATTACGGCGGTCCTAGAAACCAACAAAATAGAACCGCACGTCCTATTCTATTATTCCATGCTGTAATATTCGAGCAAAGGCCTGCTTTGAACACTCTAATTTTTTCAAAGTAAAAGTCCTGGTCCCCAACACACCCAGTGAAGGGCATGCGGTTCTCCAGAAGAAAAGGCCCGGCCGGACAAGTGCACGCGGTGAGGCGGACCTGCCAGCCAGGCCAAAGGTTCAACTACGAGCTTTTTAACTGCAACAACTTTAATATACGCTATTGGAGCTGGAATTACCGCGGCTGCTGGCACCAGACTTGCCCTCCAA
+
@DDAAIEHHIHGH@HHGH@HHHHGHHIEHHHHIHHIIIICHHHHHHHHHHHE1CHHIHHHHI@HHHICHHDCHE@=@1FHFFHHHC?DCHE@ECGIIIHHHDHHHHHGHIIIHHHIIIIHGDGIHHEHHIIHIHHGHIIGGHHHHEHIIHHHHIHHIHHIIHHIIIIHHIHGHIHHGIIIIIHHHHFGFHHIIIHHAHHIHDHHHHHDHFIIIHHHHIIHHHIGIIIIIIIHIHIHHHIHHHEHHHHDIHGHHHCIIIHHHIIIIIIIHHHIHIHIHIIHIIIIGIIHGIIHDHFIGIIIIIHHHFHHHFGIIIIIIIIIIIIIIIIIIH@CEFGIIIH@DDDD
@HISEQ:969:HM2KJBCX2:2:1101:5020:22136 2:N:0:ACTATGCA
ATAAAGAGGAGGCCCAACTATCCCTATTAATCATTACGGCGGTCCTAGAAACCAACAAAATAGAACCGCACGTCCTATTCTATTATTCCATGCTGTAATATTCGAGCAAAGGCCTGCTTTGAACACTCTAATTTTTTCAAAGTAAAAGTCCTGGTCCCCAACACACCCAGTGAAGGGCATGCGGTTCTCCAGAAGAAAAGGCCCGGCCGGACAAGTGCACGCGGTGAGGCGGACCTGCCAGCCAGGCCAAAGGTTCAACTACGAGCTTTTTAACTGCAACAACTTTAATATACGCTATTGGAGCTGGAATTACCGCGGCTGCTGGCACCAGACTTGCCCTCCAA
+
DDDDDIIIIIIIHIIIIIIIIIHHIIIIIIIIIIIHIIHIIIHDHHGHHHIHGHIIIIIIIHHGIHHHHHIHIEHHHIIIIIIIHIHIHIIIGHIIIIIHHIHHHIIIIIIHIIHIIIIIIHHIIIIIHIIIHHIHHHIIHIIIIGIHIIIIHIIIIIIIIIIIHIIIHIIIHIIIIIIIIIIHIIHIIIIIIIIIHIIIIIIIIIIIIHIIIIIIIIIIIIIIIIIIIIIIIIIIIIIIIHHIIIHGIIIIIIHIIIIIIIIIHIIIIGIIIIIIIIIIIIIIHIIIIIIIIIIIIIIIIIIIIIIIIIIIIIIIIIIIIIIIIIIIIIIIIIGIIIIDDDDD
@HISEQ:969:HM2KJBCX2:2:1101:19661:23441 2:N:0:ACTATGCA
ATAAAGAGGAGGCCCAACTATCCCTATTAATCATTACGTCAATCCTAGAAACCAACAAAATAGGATCAAACGTCCTATTTCATTATTCCATGCTAATGTATTCAAGCGTTAGCCTGCTTTAAACACTCTAATTTTTTCAAAGTAACAGTCCTGTTTCCCTGCAACACCAAATTAATGACATTACAGTTCTTCAAGAAGGAGGAACCAGTAAAGCCAGTGCATACCAGAGGCACGACCAACCTACTAATCCCGAAATTCAACTACGAGCTTTTTAACTGCAACAACTTTAATATACGCTATTGGAGCTGGAATTACCGCGGCTGCTGGCACCAGACTTGCCCTCCAA
+
DDDDDIGIIIIIIIGDHHIHICHHGIIHIIGHHIIIHIIIIIIDFHHIIIIEDFHIGHII?DCHHHHIIGIIIIHIHHIHHIIIIHHHHHIIFHHIIIIIIGIIIIIHIHGHGHHHHHGHHIIHIIIIHIIIIIHEHHHGHGHIIHIHIHIHIHHGIIHHIIIHIIIIIHHHIIHIIIHIIIIIIHIIIGIHIIIIIIIIIIIIIIIIIIIHHIFIIIIIIHHHHIIHHCIIIIIIIIIIIHFHGGFHIGIIHIIGHIIHHHHHHHIHIIIIHIHGHIIIIHIIIHHHHHHIIIIIIIIIIIIIIIIIIIIHIIHHIIIIIIIHIHIIIIIIIIIIIIIIIDDDDD
@HISEQ:969:HM2KJBCX2:2:1101:9930:24384 2:N:0:ACTATGCA
ATAAAGAGGAGGCCCAACTATCCCTATTAATCATTACGTCGATCCTAGAAACCAACAAAATAGAATCAAACGTCCTATTTCGTTATTCCATGCTAATGTATTCAAGCGTGAGCCTGCTTTAAACACTCTAATTTTTTCAAAGTAACAGTCCTGATTCCCCATGACACCAAATTAATGACATCATGGTTCGTCAGAAGGTAGGAATCAATAATACCAGTACGTACAATAGCACGACCAATAAATTGATCCCGAAATTCAACTACGAGCTTTTTAACTGCAACAACTTTAATATACGCTATTGGAGCTGGAATTACCGCGGCTGCTGGCACCAGACTTGCCCTCCAA
+
DDDDDIIIIIIIIIIIIIIIIIIIIIIIIIIIIIIIIIHHHIIHIGHIIIIIIIIIIIIIIIGIIIIIIIIIHHHHIIIIIIIIIIIIHIIIIIHHIGIIHHHHIHIIIHHHIHHIIHIIHHHHIIIIIIIIIHHHIIIIIIIIIIIIIIIIIHHIIIIHIIIHIIIIIIIIIIIIIIIIIIIIIIIIIIIIIIIIIIIIIIIIIHIIIIHHHIIIIIIIIIIIIIIIIIIIIIIIIIIHIIIHIIHIIIIIIIIIIIIIIIIIIIIIIIIIIIIIIIIIIIIIIIIIIIIIIIIHIIIIIIIIIIIIIIIIIIIIIIIIIIIIIIIIIIIIIIIIIIIIDDDDD
@HISEQ:969:HM2KJBCX2:2:1101:10458:24267 2:N:0:ACTATGCA
ATAAAGAGGAGGCCCAACTATCCCTATTAATCATTACGGCGATCCTCAAACCAACAAAATAAGACCGCTGTCCTATTCCATTATTCCATGCTGGCGTATTCAAGCTTCAAGCCTGCTTTGAACACTCTAATTTCTTCACAGTAAACCCGGTTCCCACCCCAGCCATTCCTAACCAGAGCGCTCCCCGATAGTGAGACTCGATGCATCAGTGCAGCCCTTGCGGGAGACCAACGATCTCATCTTATGTCCGACTACGAGCTTTTTAACTGCAACAACTTTAATATACGCTATTGGAGCTGGAATTACCGCGGCTGCTGGCACCAGACTTGCCCTCCA
+
ADDCDIIIIHIHIHIIHIIIHHIIIIIIIIIIIIIIIIIIIIIIIIIIIIEHHIEHIIIHIHHHIIIIIIHIIHIIIFIHHIIIHIIHIIHHHHEHHGHHHGHHIIIGGFHHIEHIIIIIHHIIEGHHHIIIIHIEHHIIHIIIHIIDHHHHHGIIGHGHG@E@GHHEHGFHHIHHHHCDCHICHIIIIHIFGIGHHIHHIIIIIIIIIHHHGHHEHHIIHEIIGIIHGIIHHGCIIHHHHIHHHCC<HIIIHIHIHGCHCGIHEHIHHHIHHHHHHHIHHHHEGHHEEIIGIIIHHIHHHIIIIGHHHHEGIIIIIIIIHIIIIHIIIIIDADDD
@HISEQ:969:HM2KJBCX2:2:1101:18780:24558 2:N:0:ACTATGCA
ATAAAGAGGAGGCCCAACTATCCCTATTAATCATTACGTCAATCCTAGAAACCAACAAAATAGGATCAACGTCCTATTTCATTATTCCATGCTAATGTATTCAAGCGCGAGCCTGCTTTAAACACTCTAATTTTTTCAAAGTAACAGTCCTGATTCCCCACCACACCAAATTAATGACATGATGGTTCGTCAGAAGGTAGAAATCAGTAACACCAGTACGTACCGAAGGCACGACCAGCGTACTAATCCCGAAATTCAACTACGAGCTTTTTAACTGCAACAACTTTAATATACGCTATTGGAGCTGGAATTACCGCGGCTGCTGGCACCAGACTTGCCCTCCAA
+
BDDDDIIIIIIIIIIIIHIHIIIIIIIIIIIIIIIIIIIIIIICGHHHI?GEEHHIIIIGIIIIHIIIHGHEEHIIHIIIIIIIHHIIIIIGIIIIIIIIIHIIIIHHHIHIIHIIHIIIHIIHIIIIIIIIIIHHHIIIHIIIIIIIIIIIIIHIIHIIIIIHIIIIIIIIIIIIHIIIIIIIIIIHIIIIIIIIIIIIIIIHIIIIIIIIIIIIIIIIIIIIIIIIIIIIIIIIIIIIIIHIIIHGIIIIIIIHIIHIIIIIIIIIIIIIIIIIIIIIIIIIIIIIIIIIIIIIIIIIIIIIIIIIIIIIIIIIIIIIIIIIIIIIIIIIIIIIIIIIDDDDD
@HISEQ:969:HM2KJBCX2:2:1101:8408:24642 2:N:0:ACTATGCA
ATAAAGAGGAGGCCCAACTATCCCTATTAATCATTACGGCGGTCCTAGAAACCAACAAAATAGAACCGCACGTCCTATTCTATTATTCCATGCTGTAATATTCGAGCAAAGGCCTGCTTTGAACACTCTAATTTTTTCAAAGTAAAAGTCCTGGTCCCCAACACACCCAGTGAAGGGCATGCGGTTCTCCAGAAGAAAAGGCCCGGCCGGACAAGTGCACGCGGTGAGGCGGACCTGCCAGCCAGGCCAAAGGTTCAACTACGAGCTTTTTAACTGCAACAACTTTAATATACGCTATTGGAGCTGGAATTACCGCGGCTGCTGGCACCAGACTTGCCCTCCAA
+
DDCD@GHGHHHHHHGHFIIIFEHHIHHHEFHIIHHIIHIIHIICHHIHEEHFHCDDCFCCHFEH@CHHDHDH<ECCCCCCEHCHHHHIHECFC<?HHHEGC<HHHHIHHIHHHHGG@GGHHIHHEFEEEEHHGFEFEHHHHHHIHHHHIHIEF<GHHIHFHEEBCHEEHHEIIIIIIHHGIIHIHHECHHIIHFHHHHHH<CHIHF<HIHEEHIIIIHHHHIIIIGIIHDCHFCCHIIHGHG@F1D1HGIHHHHGHFIHIIIIIIHGHIHHIIIIHIIHIHEHHFCEIIHHIIHCHFIIIIIIIIIIHIHHHHHDHIHHHEEEIHHIHIGHGEHHIIHHDDDDD
@HISEQ:969:HM2KJBCX2:2:1101:1970:25002 2:N:0:ACTATGCA
ATAAAGAGGAGGCCCAACTATCCCTATTAATCATTACGGCGGTCCTAGAAACCAACAAAATAGAACCGCACGTCCTATTCTATTATTCCATGCTGTAATATTCGAGCAAAGGCCTGCTTTGAACACTCTAATTTTTTCAAAGTAAAAGTCCTGGTCCCCAACACACCCAGTGAAGGGCATGCGGTTCTCTAGAAGAAAAGGCCCGGCCGGACAAGTGCACGCGGTGAGGCGGACCTGCCAGCCAGGCCAAAGGTTCAACTACGAGCTTTTTAACTGCAACAACTTTAATATACGCTATTGGAGCTGGAATTACCGCGGCTGCTGGCACCAGACTTGCCCTCCAA
+
DDDDDIIIIIIIIIIIHIIHIIIIIHIIIIIIHHIHIIIIIHHIIIFHHIIHHHGHIHGIIHHIIIIDIIID@EHIGHHHHGHHIIIIGEHHDFIIIHHHHDHEHEHHIIHHIIIIIIIIIIHIIIIIIIIHIHHIIIHIIIHIHHIIHIIIIIIIIGHHIIIHHHHHHIIIIIIIIIIHIHIIIIHHIIIIHEIHHHIIGIIIIIIGHHIIIIIIIIIIHIIIIIIIIIIIIIIIIIIIIHGIIIIIIIIIIIIIIIIIIIIIIIIIIIIIIIHHIIIHHHHHIIIIIIIIIIIIIIIIIIGIIIIHIIIIGIIIIIIIIIIIIIIIIIIHIIIIIIIDDDDD
@HISEQ:969:HM2KJBCX2:2:1101:15138:25747 2:N:0:ACTATGCA
ATAAAGAGGAGGCCCAACTATCCCTATTAATCATTACGTCGATCCTAGAAACCAACAAAATAGGTTCGATCGTCCTATTTCGTTATTCCATGCTAATGTATTCAAGCGCGAGCCTGCTTTAAGCACTCTAATTTTTTCAAAGTAACAGTCCTGTTTCCCCGCAACAACAAATTAATGCCATCACGGTTCTACAAGAAGGAGGGACCAGTGAGGCCAGTGCATACCAGTGGCACGACCAACCTACTGGCCCCGAAATTCAACTACGAGCTTTTTAACTGCAACAACTTTAATATACGCTATTGGAGCTGGAATTACCGCGGCTGCTGGCACCAGACTTGCCCTCCAA
+
DDDDDIIIHIIIIHIIHHIIHIIIIIIIIIIIIIIIIIIIIGIIIIHHIIIHIIIIHIGIIIHIIIIGHIIIHHHIIHHHFIHIIHHHIIHHC?HHIIHIIGHHIIHHIIIIIHIIIIIHIHIIIHIIIIIHIIIHIIIHIIIIIIIIIIIIIIIIHIIIIIIIIIIIIIIIIHIIIIIIIIIIIHHIIIHIIIIIIIIIIIIIIIIIIIIIIIHIIIIIIIIIIIIIIIIIIIIIIIIIIIIHHIIIIIIIIIIIIIIIIIIIIIIIIIIIIIIIIIIIIIIIIIIIIIIIIIIIIIIIIIIIIIIIIIIIIIIIIIIIIIIIIIIIIIIIIIIIIIIIIDDDDD
@HISEQ:969:HM2KJBCX2:2:1101:3651:26177 2:N:0:ACTATGCA
ATAAAGAGGAGGCCCAACTATCCCTATTAATCATTACGTCGATCCTAGAAACCAACAAAATAGAATCAAACGTCCTATTTCATTATTCCATGCTAATGTATTCAAGCGCGAGCTTGCTTTAAACACTCTAATTTTTTCAAAGTAACAGTCCTGATTTCCCGCGACACCAAATTAATGACATCGTGGTTCGTCAGAAGGGAGAAACCAATAATGCTAGTACGTACAAAGTACGACCGACATATTAGTCCCGAAATTCAACTACGAGCTTTTTAACTGCAACAACTTTAATATACGCTATTGGAGCTGGAATTACCGCGGCTGCTGGCACCAGACTTGCCCTCCAA
+
DDDDDIIIGIIIIIIIIIIIIIIIIIIIHIHIHHIIIHIIIGIIIIHHHIHHHHIIIIIIIIIIIIGIHHHDHHIIHIHIIIIGIIIIGHIHGHIIIIIIIHIIIIIIHIIHHIIIGIIIIIIIHIHHIIIIHIIIHIIIIHIIHIIIIIIIIIIIIIIIIIIIIIIIIIIIIIIIIIIIIIIIIIIIIIIIIIIIIIHIIIIIIIIIIIIIIIGIIIIIIIIIIIIIIIIIIIIIIII>IIHIIIIIIHHIIIIIIIIIIIIIIIIIIIIIIIIIIIIIIIIHIIIIIHIIIIIIIIIIIIIIIIIIIIIIIIIIIIIIIIIIIIIIIIIIIIIIIIIDDDDD
@HISEQ:969:HM2KJBCX2:2:1101:2866:25572 2:N:0:ACTATGCA
ATAAAGAGGAGGCCCAACTATCCCTATTAATCATTACGGCGGTCCTAGAAACCAACAAAATAGGACCGCACGTCCTATTCTATTATTCCATGCTAACGTATTCGAGCAAAGGCCTGCTTTGAACACTCTAATTTTTTCAAAGTAAAAGTCCTGGTCCCCAACACACCCAGTGAAGGGCATGCGGTTCTCCAGAAGAGAAGGCCCGGCCGGACAAGTGCACGCGGTGAGGCGGACCTGCCAGCCAGGCCAAAGGTTCAACTACGAGCTTTTTAACTGCAACAACTTTAATATACGCTATTGGAGCTGGAATTACCGCGGCTGCTGGCACCAGACTTGCCCTCCAA
+
BDDDDIIIIHIIIIIIIIIIIIIIIIIIIIIIIIIIHIIIIIIIIIHIIIIIEHHHEIHHHHHIIIIIIIIHHHIIGHIGHHIIIIHHHHHIIHIHIHIHIDHIIHIIIIHHHIIIIIHIIIIIIIIIIIIIIIHHIIIIIIIIIIIIIIIIIIIIIIIHIIIIIIIHIIIIIIIHHIHIIHHIHIIHIIIIIIIIIIIIIHIIIIIIIIIIIIIIIIIIIIIIIIIIIIIIIHIIIIIIIHGIIIHIIIIIIIIIIIIIIIIIIIIIIIIIIIIIIIIHHHHIHHIIIIIHIIIIIIIIIIIIIIIIIIIIIIIIIIIIIIIIIIIIIIIIIIIIIIIDDDDD
@HISEQ:969:HM2KJBCX2:2:1101:1379:26852 2:N:0:ACTATGCA
ATAAAGAGGAGGCCCAACTATCCCTATTAATCATTACGGCGGTCCTAGAAACCAACAAAATAGAACCGCACGTCCTATTCTATTATTCCATGCTAATGTATCCGAGCAAAGGCCTGCTTTGAACACTCTAATTTTTTCAAAGTAAAAGTCCTGGTTCCCCGACACGGCCAGTGAAGGCCATGCGGCTCCCCAGAAGGAAAGGCCCGGCCGGACCAGTGCACGCGGTGAGGCGGACCGGCCAGCCAGGCCCAAGGTTCAACTACGAGCTTTTTAACTGCAACAACTTTAATATACGCTATTGGAGCTGGAATTACCGCGGCTGCTGGCACCAGACTTGCCCTCCAA
+
DDDDDHIIIIIIIIIIIIIIIIIIIIIIIIIIIIIIIIGHHHCCHHHHHIIIIIIIIIIHIGHEHHIIIIHIHHIIIICEHGIIIIIIHIIIIIIIHHHGH>HHIIIIIIHDHIIIIIIIIIGHHIIIHHIIGIIHHHHHHIHIHIHHHHHIHHIIHIHIHIIIIIIIIIIIIHIIIIIIIIIIIHIIIHIIIIIIIHIHIIIIIIIIIIIIIIIIIIH=IIIIIIIIIIIIIIIIIIIIHHHHIIHHIIIIIIIIIIIIIIIIIIIIIIHIIIIIIIIIIIIIIIIIIIIIIIIIIIIIIIIIIIIIIIIIIIIIIIIIIIIIIIIIIIIIIIIIIHIIDDDDD
@HISEQ:969:HM2KJBCX2:2:1101:15525:26396 2:N:0:ACTATGCA
ATAAAGAGGAGGCCCAACTATCCCTATTAATCATTACGGTGATCCTAGAAACCAACGAAATAGAATCAGTCCGTCCTATTTCATTATTCCATGCTAATGTATTCAGACGTTAGCCTGCTTTAAACACTCTAATTTTTTCAAAGTAACAGTCCTGATTTCCCATCACACCAAATAAATGGCATGAAAGTTCCTCAGAAGGTAGAGGATTCATCTCACCAGTGCAGACAATTAAGCCTGACCAATGGGTAAACCCCGAAGTTCAACTACGAGCTTTTTAACTGCAACAACTTTAATATACGCTATTGGAGCTGGAATTACCGCGGCTGCTGGCACCAGACTTGCCCTCCAA
+
CDDADHIHGHIIIIIIIIIIIIIGIGHIIIIIIIIIIGIIGEHHHHIIIIIHHIHIIHHHHHIIIGFHIIHFHHIIIIIIIIIIIIIIIIHHHFHIIGIIIIHHIIIHIIIIIHHIIIHIIIHHIHIHHHIHHHIHIIIIHHHIIIIIHIIHIIIIIIIIIIIIIIIIIIIIIIIHHHGIIIIHHIIIIIHGIIIIIIIIIIIIIIIIIIIIIIIIIIIIIIIIHIIIIIIIIIIIIIHIIIIHHHHFIHIIHIIIIIIIIIIIIIIIIIIIIIIIIIIIIIIIIIIIIHIIIIHIIIIIIIHIIIIIIIIIIIIIIIIIHIIIIIIIIIIIIIIIIIIIIIIHDDDDD
@HISEQ:969:HM2KJBCX2:2:1101:14092:26125 2:N:0:ACTATGCA
ATAAAGAGGAGGCCCAACTATCCCTATTAATCATTACGTCGATCCTAGAAACCAACAAAATAGAATCAAACGTCCTATTTCGTTATTCCATGCTAATGTATTCAAGCGTGAGCCTGCTTTAAACACTCTAATTTTTTCAAAGTAACAGTCCTGATTCCCCATGACACCAAATTAATGACATCATGGTTCGTCAGAAGGTAGGAATCAATAATACCAGTACGTACAATAGCACGACCAATAAATTGATCCCGAAATTCAACTACGAGCTTTTTAACTGCAACAACTTTAATATACGCTATTGGAGCTGGAATTACCGCGGCTGCTGGCACCAGACTTGCCCTCCAA
+
DDDDDIIIHIIIIIIIIIIIIIIIIIIIIIIIIIIIIHIIIIIIIIIIIIIIIIIIHIIIIIHHIIIIIIIIHHIHIIIIIIIIHIIIIIHIIIIHIIIIIIIIIHIHHHIIIIIHIIHIIIIIIIIIIIIHIIHHIHIIIIIIIHIIIIIIIIIIIIIIIHIIIIIIIIIHHIIIIIIIIIIIIIIIIIIIIIIIIIIIIIIIIIIHIIIIIIIIIIIIIIIIIIIIIIIIIIIIIIIIIIIIIIIIIIH@IIIIIIIIIIIIIIIIIIIIIIIIIIIIIIIIIIIIIIHHIIHIIIIGIIIIIIIIIIIIIIIIIIIIIIIIIIIIIIIIIIIIIIIIDDDDD
@HISEQ:969:HM2KJBCX2:2:1101:18043:27641 2:N:0:ACTATGCA
ATAAAGAGGAGGCCCAACTATCCCTATTAATCATTACGTCAATCCTAGAAACCAACAAAATAGGATCAACGTCCTATTTCATTATTCCATGCTAATGTATTCAAGCGCGAGCCTGCTTTAAACACTCTAATTTTTTCAAAGTAACAGTCCTGATTCCCCACCACACCAAATTAATGACATGATGGTTCGTCAGAAGGTAGAAATCAGTAACACCAGTACGTACCGAAGGCACGACCAGCGTACTAATCCCGAAATTCAACTACGAGCTTTTTAACTGCAACAACTTTAATATACGCTATTGGAGCTGGAATTACCGCGGCTGCTGGCACCAGACTTGCCCTCCAA
+
DDDDDIIIHIIIIIIIIIIIIIIIIIIIIIIIIIIIIIIHIIIIIIIIIIHIHHIIIIIIIHHIIIIIIIIHIIIHIIIIIIHIIHHHHIHIEHEHHHIIIIHIHHIIHIHIIIIIIGHIHHHIHHIIIIIIHHIIIIIIHHHIHHIHHHHHHHHIIIIIIHHIIHIIIHIHHGGIIIHIIIIIIIHIHHHHHIIIHIIIIIIHIIHIIIIHIIHIHIIHIHHHIIIHIIIIIIGIIHIIIIGIHEHHHIHHIHIIIIIIHCIIIIIIIIIIIIIIIIIIHIHIHIIIHHIIIIIIIIIIIIIIIIHIIIIIIIIIIHIIIIIIIIIIIIIIIIIIIIIIDDDDD
@HISEQ:969:HM2KJBCX2:2:1101:5894:27154 2:N:0:ACTATGCA
ATAAAGAGGAGGCCCAACTATCCCATTAATCATTACGTCGATCCTAGAAACCAACAAAATAGAATCAAACGTCCTATTTCATTATTCCATGCTAATGTATTCAAGCGTGCGCCTGCTTTAAACACTCTAATTTTTTCAAAGTAACAGTCCTGATTCCCCACGACACCAAATTAATGACATCGCGGTTCTTCAGAAGGTAGGAACCAATAATGCCAGTACGTACCGAAGCACGACCAACAATTCGATCCCGAAATTCAACTACGAGCTTTTTAACTGCAACAACTTTAATATACGCTATTGGAGCTGGAATTACCGCGGCTGCTGGCACCAGACTTGCCCTCCAA
+
DDDDDIIIIIIGIHIIIIHIIHIIIIHIIIIIIIHIIIIHHIHIIHIIIIHHEHEHHIFHHIIIIIIIIGIHIIIIIIIHIIIIIIIHIIIGIHIIIHIIHIIIHHIHIHIIIIIIIIIIIIIIIIIIIHHHIIIHIIIIIIIIIIHFIIIHIHHIIIHHIIIIIIIIIIIIIIIIIIIIIIIIIIIIIIIIIIIIIIIIHIIIIIHIIIHIIIIIIIIIIIIIIIIIIIIIHIIIIIHHFGDIIIIIIIIIIIIIIIHIIIIIIIIIIIIHGIIIIIIIIIIIIIIIIIIHIIIIIIIIIIIIIIIIIIIIIIIIIIIIIIIIIIIIIIIIIIIIIIIDDDDD
@HISEQ:969:HM2KJBCX2:2:1101:8730:29172 2:N:0:ACTATGCA
ATAAAGAGGAGGCCCAACTATCCCTATTAATCATTACGGCGGTCCTAGAAACCAACAAAATAGGACCGCACGTCCTATTCTATTATTCCATGCTAACGTATTCGAGCAAAGGCCTGCTTTGAACACTCTAATTTTTTCAAAGTAAAAGTCCTGGTCCCCAACACACCCAGTGAAGGGCATGCGGTTCTCCAGAAGAGAAGGCCCGGCCGGACAAGTGCACGCGGTGAGGCGGACCTGCCAGCCAGGCCAAAGGTTCAACTACGAGCTTTTTAACTGCAACAACTTTAATATACGCTATTGGAGCTGGAATTACCGCGGCTGCTGGCACCAGACTTGCCCTCCAA
+
CDDDDIIGIIIGC@HHIIIGEHHHCHHIHHFHIIIHHGHHDDHHIIIHIIIHCHHHHHCEHHHHHH?CCD<C1CGEHHIIHHHFECHHHIEHHGIHHHIHHDEHHGIHIIHIIIIIHIIHHHHHHHHIIIIIHHIHHHIIIIIIIHHIIIIIIIIIIIHHHGHHHIIHIIIIIIIIIIIIIIIIHHHHIIIIIIIIIIIH<IIIIIIIIIIIIIIIIIIIIIIIIIIIIIIIIIIIIIIIIIIIIIIHIIIIHHHIIIIIIIIIIIIIIIIIIIIIIIIHIIIIIIIIIIIIIIIIIIIIIIIIIIIIIIIIIIIIIIIIIIIIIIIIIIIIIIIIIIIDDDDD
@HISEQ:969:HM2KJBCX2:2:1101:2533:29466 2:N:0:ACTATGCA
ATAAAGAGGAGGCCCAACTATCCCTATTAATCATTACGTCGATCCTAGAAACCAACAAAATAGGATTAACGTCCTATTTCATTATTCCATGCTAATGTATTCAAGCGTTAGCCTGCTTTAAACACTCTAATTTTTTCAAAGTAACAGTCCTGATTTCCCGCAACACCAAATTAATGACATCACGGTTCGTCAAGAAGGAGGAATCAGTAAAGCCAGTGCATACCAATGGCATGACCAACTTACTAACCCCGAAATTCAACTACGAGCTTTTTAACTGCAACAACTTTAATATACGCTATTGGAGCTGGAATTACCGCGGCTGCTGGCACCAGACTTGCCCTCCAA
+
DDDDDHIIIHIIIIIHHIIIIIHHHHHIGHIHIIIHIIIIHIIHCHIIHIGIIIIHHEHHHHI?CHHHIHHIHHHIEHHHIIGHHIIG1FFEHHGHIFHHHHCHIHHHHHIHHHHEHIIHHHHHHHIIHEHHIHHGHFEIIIHIHIIHIIHGIHFIHHHIIIHIHIIIIHHHHHFIIIIIIIIHIIIHHGHHIHHHGHHHIIIIIGIHIIIIIIIIHIHIIIHIHHIIHIHIIIIHIIIIIIIIIIIIIIIIIIIIIIIIIHHIHIIIIIIGIIIIIIGIIIIIIIHFIHHIIIIIIHHGIIIIIIIHHIHIIIIIHHHIIHIIIHIIIIIIIIIIIIIIDDDDD
@HISEQ:969:HM2KJBCX2:2:1101:10136:30837 2:N:0:ACTATGCA
ATAAAGAGGAGGCCCAACTATCCCTATTAATCATTACGTCGATCCTAGAAACCAACAAAATAGAATCAAACGTCCTATTTCGTTATTCCATGCTAATGTATTCAAGCGTGAGCCTGCTTTAAACACTCTAATTTTTTCAAAGTAACAGTCCTGATTCCCCATGACACCAAATTAATGACATCATGGTTCGTCAGAAGGTAGGAATCAATAATACCAGTACGTACAATAGCACGACCAATAAATTGATCCCGAAATTCAACTACGAGCTTTTTAACTGCAACAACTTTAATATACGCTATTGGAGCTGGAATTACCGCGGCTGCTGGCACCAGACTTGCCCTCCAA
+
DDDDAIHHIIIIHIIFEHHIIFHHHIIIIGHIIIIIIIHHHHIHHIHIGIIIFEHIIIHIIHIIHIIIIIIIIHHIHIIHIGHIIGHHGHHHGIIGIIIIIIHIIHIHHHIHHGGIHIIHHHIGIHIFHHHHHIGIHHIHIIIIHHGIHHGIIIHHHIFIIHIHIHIIIIIIIIIIIIIIIIIIIIIIIIIIIIIIIIIIIIIIIIIHIHIIIIIIHHGHIIIIIHIIIIIIIIGHIIIIIIIHIIIIGIIIIIIIIHIIIIIIIIIIIIIIIIIIIIIIIHHHIIIIIHHIHIIIIIIIIHIHIIIIIIIIIIIIIIIIIIIIIIHHIIIIIIIIIIIIDDDDD
@HISEQ:969:HM2KJBCX2:2:1101:8302:30985 2:N:0:ACTATGCA
ATAAAGAGGAGGCCCAACTATCCCTATTAATCATTACGGCGGTCCTAGAAACCAACAAAATAGAACCGCACGTCCTATTCTATTATTCCATGCTGTAATATTCGAGCAAAGGCCTGCTTTGAACACTCTAATTTTTTCAAAGTAAAAGTCCTGGTCCCCAACACACCCAGTGAAGGGCATGCGGTTCCCCAGAAGAAAAGGCCCGGCCGGACAAGTGCACGCGGTGAGGCGGACCTGCCAGCCAGGCCAAAGGTTCAACTACGAGCTTTTTAACTGCAACAACTTTAATATACGCTATTGGAGCTGGAATTACCGCGGCTGCTGGCACCAGACTTGCCCTCCAA
+
DDDDDIIIFEGHIIIIIIIIEHHIGIIIHIIIIIIIIEDCHDCHIIIIIIIIIHHIHIHHIIHHIIIHHIHIHHIIHIHHHEHHHHHHHIIIHIIIIIIIIHHHIIIIHIIIIIIIHHHIHIIIHIHHIIIIIIHHHIIIIHHHHGIIIIIIGIHIIIGIHIHIHIIIIIIIHIIIHIIIIIIIIHHGIIIIIGIIHHHIIIIIIIIIIIIIIIIIIIIIIIIIIIIIIIIIIIIIIIIGHGHIIIIHIIIIIIIIIIIIIIIIIIIIIIIIIIIIIIIIIHIIHIIIIIIHIIIIIIIIIIIIIIIIIIIIIIIIIIIIIIIIIIIIIIIIIIIIIIIDDDDD
@HISEQ:969:HM2KJBCX2:2:1101:8051:31200 2:N:0:ACTATGCA
ATAAAGAGGAGGCCCAACTATCCCTATTAATCATTACGTCGATCCTAGAAACCAACAAAATAGAATCAAACGTCCTATTTCATTATTCCATGCTAATGTATTCAAGCGTACGCCTGCTTTAAACACTCTAATTTTTTCAAAGTAACAGTCCTGATTCCCCACGACACCAAATTAATGACATCGCGGTTCTTCAGAAGGTAGGAACCAATAATGCCAGTACGTACCGAAGCACGACCAACAATTCGATCCCGAAATTCAACTACGAGCTTTTTAACTGCAACAACTTTAATATACGCTATTGGAGCTGGAATTACCGCGGCTGCTGGCACCAGACTTGCCCTCCAA
+
BDDDDIIIIHIHIIIIHHIGGCGHHGIHIEEHEHHIHHIHHHI?HHIIIHIHEEHGHHHHHIHHCHIHHGHHHHIGHEHHIIIH?HHIGHHH?HCIHIIIIIIIIIIIIIIIHIIIIIHIHHHHHIIIIIIIIIIIHHIIIIIIIIIIIIIIHIIHHIIIIIIIIIHHFIIIIIIIIHIIIIIIHIIIHIIIHIIIIIIIIIIHIIIIIIIIIHHIIIIIIIIIIIIIIIIIIHIIIIII=IHGIIHIIIIIIIIIIHIIIIIIIIIIIIIIIHIIIIIIIIIIIIIIIIIIIIIIIIIIIIIIIIIIIIIIIIIIIIIIIIIIIIIIIIIIIIHHIIHIDDDDB
@HISEQ:969:HM2KJBCX2:2:1101:10426:31360 2:N:0:ACTATGCA
ATAAAGAGGAGGCCCAACTATCCCTATTAATCATTACGGCGGTCCTAGAAACCAACAAAATAGGACCGCACGTCCTATTCTATTATTCCATGCTAACGTATTCGAGCAAAGGCCTGCTTTGAACACTCTAATTTTTTCAAAGTAAAAGTCCTGGTCCCCAACACACCCAGTGAAGGGCATGCGGTTCTCCAGAAGAGAAGGCCCGGCCGGACAAGTGCACGCGGTGAGGCGGACCTGCCAGCCAGGCCAAAGGTTCAACTACGAGCTTTTTAACTGCAACAACTTTAATATACGCTATTGGAGCTGGAATTACCGCGGCTGCTGGCACCAGACTTGCCCTCCAA
+
DDDDAIIIIIIIHIIIIIIIIHIIIIIIIHIIIIIHIIIIIIHHIIIIHIIGHHHIIIFHIIEHIHIIIH<HHIHIHIHIGGIIIHHIFHHIHIIIIIIIIIIHIIHIIIHIIIIIIIIIIIHHIIIHIIIIIIIIHIIIIIIIIHHIIIIIIIHIIIIIIIHIGIIIIIIIIIIIIIIIIIHHIIHIHIIIIIIIIIIIIHHIIIIIIIIIIIIIIIIIIIIIIIIIIIIIIIIIIIIIIHHIIHHHIIIIIIHIIIIIIIIIIIIIIIIIIIIIIHIIIIIIIIIIIIIIIIIIIIIIIIIIIIIIIIIIIIIIIIIIHIIIIIHIIIIIIIIIIIIDDDDD
@HISEQ:969:HM2KJBCX2:2:1101:19969:31465 2:N:0:ACTATGCA
ATAAAGAGGAGGCCCAACTATCCCTATTAATCATTACGTCAATCCTAGAAACCAACAAAATAGGATCGAACGTCCTATTTCATTATTCCATGCTAATGTATTCAAGCGTTAGCTTGCTTTAAACACTCTAATTTTTTCAAAGTAACAGTCCAAATTCCCCGCAACACCAAATTAATGGCATTACGGCTCATCAGGAAGGAGGAATCAGTGAGACCAGTACATACCAGAGGCATGACCAACCTACTAACCCCGAAATTCAACTACGAGCTTTTTAACTGCAACAACTTTAATATACGCTATTGGAGCTGGAATTACCGCGGCTGCTGGCACCAGACTTGCCCTCCAA
+
DCDDDIIIIIIIHHIIIIIIIIIIIIIIIIIIIIIIIIIIIIICHHHIIIIHHHIIIHIGEGHEEGHIIIIGIFHHIIIHIHHIHHHHHGIIHIIIIIIIIIIHIHIHIIIHHIIIHIIIIIIIHHIIIHHHHHIIIHHGHIIIIIIIIIIIIIIIIHIIIIIIIIHIIHIGIHHHIIHIHIHHHIHIIHHIIIIHIIIIIHIIHHIIIIIHHHHHIIIIIIIIIIIIIIIIIIIIIIIIIIIHGHFIIHIHIIIHGIHIHHHIIIIIIIIIIIIIIIIIIIIIIHEHIIIIIHIHIIIIIHIHIHIIIIIIIIIIIIIIIIIIIIIIIIIIIHIIHIIIIDDDDD
@HISEQ:969:HM2KJBCX2:2:1101:6836:31900 2:N:0:ACTATGCA
ATAAAGAGGAGGCCCAACTATCCCTATTAATCATTACGTCGATCCTAGAAACCAACAAAATAGAATCAAACGTCCTATTTCATTATTCCATGCTAATGTATTCAAGCGCGAGCTTGCTTTAAACACTCTAATTTTTTCAAAGTAACAGTCCTGATTTCCCGCGACACCAAATTAATGACATCGTGGTTCGTCAGAAGGGAGAAACCAATAATGCTAGTACGTACAAAGTACGACCGACATATTAGTCCCGAAATTCAACTACGAGCTTTTTAACTGCAACAACTTTAATATACGCTATTGGAGCTGGAATTACCGCGGCTGCTGGCACCAGACTTGCCCTCCAA
+
ADDDDIIIIIIIIIIIIIIIIIIIIGIIHHIHIIIIIEHIIIIIIHIIIIIIHHIIIIIIIIHIIIIIEHHHHEEHIGCHI@GHHIIGEHIIIIIIIIIIIHGGHHHHHIIIIIIIIIIIIIIGHIIIHH@GHIHIHIIHIHHHIIIIIIIIIIHHHIHIGIIHHIIIIIHIHIIIIIHIIIIIIIIIIIIIIIIIIIIIIIIIIIIIIIIIIIIGIIIIIHHIIIIIIIIIIGIIIHIIHIHIIIIIIFIHIIIIIIIIIIIIIIIIIIIIHIIIIGIIIHHIHIIIIIIIIIHIIIIIIIIIIIIIIIIIIIIIIIIIIIIIIIIIIHIIIIIIIHIDDDDD
@HISEQ:969:HM2KJBCX2:2:1101:11030:32268 2:N:0:ACTATGCA
ATAAAGAGGAGGCCCAACTATCCCTATTAATCATTACGTCGATCCTAGAAACCAACAAAATAGGTTCGATCGTCCTATTTCGTTATTCCATGCTAATGTATTCAAGCGCGAGCCTGCTTTAAGCACTCTAATTTTTTCAAAGTAACAGTCCTGTTTCCCCGCAACAACAAATTAATGCCATCACGGTTCTACAAGAAGGAGGGACCAGTGAGGCCAGTGCATACCAGTGGCACGACCAACCTACTGGCCCCGAAATTCAACTACGAGCTTTTTAACTGCAACAACTTTAATATACGCTATTGGAGCTGGAATTACCGCGGCTGCTGGCACCAGACTTGCCCTCCAA
+
@DDDDGEFHHHIHEEHEHII1FECHEEFGHFEG?FGHHG@CDE1CHHC@HH1<?E0CCEHHI?111<EHEFH<FCHC11DGHHI@CC1F?@@E@EHIHGFGEHGHFHDHHEIIIIHHCIHEIFHGHIHIIIIIHFC?IIIIIGHIIIIHHHIGCHHIIIGIIHHHGHHHGHHGIHHIHIHIIHIIHHHHIIHHHHIIIIIHHIIGIIIHFGIHEHG3HGAHEHIIHHG@=IIIIHHHIGIIHHHDHHIHHIHIIIHIHHHIHIHIHGHIHFIHHGHHIIIIIIIIIIIIIIIHHIHIIIIIHIIIIIIIIIIIHDCIIIIIHIHHHGHHIIIIIIIIIHIHCCDDD
@HISEQ:969:HM2KJBCX2:2:1101:6194:32979 2:N:0:ACTATGCA
ATAAAGAGGAGGCCCAACTAGCCCTATTAATGATTACGTCAATCCTAGAAACCAACAAAATAGGATCGAACGTCCTATGTCATTATTCCTTGCTAATGTATTCAAGCGTTAGCCTGCTTTAAACACTCTAATTTTTTCAAAGTAACAGTCCTGTTTCCCTGCAACACCAAATTAATGACATTACAGTTCTTCAGAAAGGAGGAATCAGCGAAGCCAGTGCATACCAGTGGCACGACCAACCTGCTGACCCCGAAATTCAACTACGAGCTTTTTAACTGCAACAACTTTAATATACGCTATTGGAGCTGGAATTACCGCGGCTGCTGGCACCAGACTTGCCCTCCAA
+
DDDD@1F1DC==0<<01D1111<11@@@?GC11<1<C1<100<1D1<CC1DCFCEE1<D1<1<<C<FH01<<1<001<1<11<D111<C1111<<CFHHF6GC@GDDEHDHHHIIHGC7GG@HF6<1F?EEDFEFHHFGFH7CHEGAGCIHEFHG?IIHHHEHHG69HHEHHFHGFF@EHCEHEGG8<F@:?F<C/IIII<IHDCHHIHE@?FHHIIIIHHEGCHHEA?GGGIIHIHHCCHG1GCHDDHCH@?HIHIHHHG@HEHEIHHHHEGHF1GHIIIHHHHEGFIIIHCGC@HEHHHEHFIHGIIHHEDHCGIHIIHIHEECHFEHHHHGIIIIIIIDABD@
@HISEQ:969:HM2KJBCX2:2:1101:18493:32678 2:N:0:ACTATGCA
ATAAAGAGGAGGCCCAACTATCCCTATTAATCATTACGTCGATCCTAGAAACCAACAAAATAGAATCAAACGTCCTATTTCGTTATTCCATGCTAATGTATTCAAGCGTGAGCCTGCTTTAAACACTCTAATTTTTTCAAAGTAACAGTCCTGATTCCCCATGACACCAAATTAATGACATCATGGTTCGTCAGAAGGTAGGAATCAATAATACCAGTACGTACAATAGCACGACCAATAAATTAATCCCGAAATTCAACTACGAGCTTTTTAACTGCAACAACTTTAATATACGCTATTGGAGCTGGAATTACCGCGGCTGCTGGCACCAGACTTGCCCTCCAA
+
DCDDBHIICHIGGIIIIIHIIHIIIIIIIIIHIIIIIIIIHIIIHIHIIIIIIHIIIIGHIIIIIIIIHIIIGIHIIIIIIIIIIHIIIEHFHHIIIIIIHHHIHIHHHHHHHIIIIIIIIHIIIIHHHIHIIIIIIIIIHIIIIIIHIIIIIIIIIHIGIHHHIIIIIIIIIIIIIIIIIIIIIIIIHGIIIIIIIIIIIIIIIIIHIIIHGGIIIIIIIIIIIIIIIIIIHIIIIIIIII=HIIIHIIIIIIIIIIHIIIIIIIIIIIIIIIIIIIIIIIIIIIIIIIIIIIIIIIIIIIIIIIIIIIIIIIIIIIIIHIIHIIIIIIIIIIIIHIIIDDDDD
@HISEQ:969:HM2KJBCX2:2:1101:8463:33203 2:N:0:ACTATGCA
ATAAAGAGGAGGCCCAACTATCCCTATTAATCATTACGGTGGTCCTAGACCAACAAAATAGAACCAACGTCCTATTCTATTATTCCATGCTAATCTATTCAAGCAAAAGCCCGCTTTAAACACTCTAATTTTTTCAAGGTAATGGTCCTGGTTCCCCGACACACCCAATAAAGGGCATACCGGCTCACCAGAAGGATAGACCCGACAACAGAACAGTACTCGCCAGAGACGGACCGTCCGGTCAGGCCTAAAATTCAACTACGAGCTTTTTAACTGCAACAACTTTAATATACGCTATTGGAGCTGGAATTACCGCGGCTGCTGGCACCAGACTTGCCCTCCAA
+
DDDDCIIIIIIIIHIIIIIIIIIIIIIIIIIIIIIIIHIIIIIIIHIIIIIIIIIIIIIIIIIIHIIHIIHIIIIHIIGIIIIIIHHIIIIIIIIIIHIIIHHHHIIIHIIIIIIIIIIIHIIIIIIIIIIIIIIIIIIIIIIHIHIIIIIHHHIIIIIIIIIIIIIIIIIHIIIIIIIIIIIIIHIIIIIIIIIIIIIIIIIIIIIIIIIIHIIIIIIIIIIIIIIIIIIIIIIIIIIIIIHIIIIHIIIIIIIIIIIHFIIIIIIIIIIIIIIIIIIIIIIIIIIIIIIHIIIIIHHIIIIIIIIIIIIIIIIIIIIIIIIIIIIIIIIIIIIIIIIDDDDD
@HISEQ:969:HM2KJBCX2:2:1101:1584:33549 2:N:0:ACTATGCA
ATAAAGAGGAGGCCCAACTATCCCTATTAATCATTACGGCGGTCCTAGAAACCAACAAAATAGAACCGCACGTCCTATTCTATTATTCCATGCTGTAATATTCGAGCAAAGGCCTGCTTTGAACACTCTAATTTTTTCAAAGTAAAAGTCCTGGTCCCCAACACACCCAGTGAAGGGCATGCGGTTCTCCAGAAGAAAAGGCCCGGCCGGACAAGTGCACGCGGTGAGGCGGACCTGCCAGCCAGGCCAAAGGTTCAACTACGAGCTTTTTAACTGCAACAACTTTAATATACGCTATTGGAGCTGGAATTACCGCGGCTGCTGGCACCAGACTTGCCCTCCAA
+
DDDDDGIIFIIGGIIIIIHIIIIIIIIIIIIIIIIIIHHIHIIGIHIHIIIIGIIIIIIIIIHIIIIGHHIIHEHHIIIIGIIIGHIHIICHHHHIIIHHEHHFHEHHHIHHIIHEHHIIHIIHHIIIHHHIIHHFCHEHHEGHHHIHHIIIIHGIHFIHHEHHIHIIIIHHIIIIIIHHGIIIHHHHHHIGIIIHIIHIIIIIIIIIIHIIGIHHGIDHIHIIIIIIIIIIIGIIIHIHIHEEHHIHIGIHHIIHIIIHIIIIIIIIIIIIIIIIIIIIIIIIIIIIIIIIIIIGHHIIIIIIIIIIIIIIIIHIIIIIIIHIIIIIIIIIIIIIIIIDCDDD
@HISEQ:969:HM2KJBCX2:2:1101:3346:33701 2:N:0:ACTATGCA
ATAAAGAGGAGGCCCAACTATCCCTATTAATCATTACGGCGGTCCTAGAAACCAACAAAATAGGACCGCACGTCCTATTCTATTATTCCATGCTAACGTATTCGAGCAAAGGCCTGCTTTGAACACTCTAATTTTTTCAAAGTAAAAGTCCTGGTCCCCAACACACCCAGTGAAGGGCATGCGGTTCTCCAGAAGAGAAGGCCCGGCCGGACAAGTGCACGCGGTGAGGCGGACCTGCCAGCCAGGCCAAAGGTTCAACTACGAGCTTTTTAACTGCAACAACTTTAATATACGCTATTGGAGCTGGAATTACCGCGGCTGCTGGCACCAGGCTTGCCCTCCAA
+
DDDDCIIIIIIIIIIIHIIIIIIIIIIIIHIIIIIIIIIIIIIIIIIIHIIFIIIIIIIIIIIIHIIIIIIHIHIIIIIIHHHIIIIIIIIIHIIIIIIIIIIIIIIIIIIIIIIIIIIIHHIIIIIIIIIIIIIHIIIIIIIIIIIIIIIIIIIIIIIHIHHHIIIIIIIIIIIIIIIIIIIIIIIIIIIIIIIIIIIIIIIIIIHIIIIIIIIIIIIIIIIIIIIIIIIIIIIIIIIIIIHIIIIIIIIIIIIIIIIIIIIIIIIIIIHIIIIIIIIHIIIIIIIIIIIIIIIIIIIIIIIIIIIIIIIIIIIIIIIIIIIIIIIIIIIIIIIIIIIDDDDD
@HISEQ:969:HM2KJBCX2:2:1101:19618:34978 2:N:0:ACTATGCA
ATAAAGAGGAGGCCCAACTATCCCTATTAATCATTACGTCAATCCTAGAAACCAACAAAATAGGATCGTCGTCCTATTTCATTATTCCATGCTAATGTATTCAAGCGTTAGCCTGCTTTAAACACTCTAATTTTTTCAAAGTAACAGTCCTGTTTCCCCGCAACACCAACTTAATGGCATTACGGTTCTACAAGAAGGAGGAATCAGTAAAGCCAGTGCATACCAGTGGCACGACCAACTTGCTGACCCCGAAATTCAACTACGAGCTTTTTAACTGCAACAACTTTAATATACGCTATTGGAGCTGGAATTACCGCGGCTGCTGGCACCAGACTTGCCCTCCAA
+
DDDDDIIIHIIIIIIIIIIIGIHIIIGIIIIIIIHIIIIIIIIHHHHIHIIIIGIIIIIIIIIIIIIHHIIIHHHIIIIHEFHIIIFHIHHFHIIIHIIIHGHHHHHHIIIIIIIHHIIIHHIFIHIIIIHHIIIIHHHIHFHHIIIHIHHHGGIHIIIIIIIIIIIIHHIIIIIIIIGIIIII;IIIIIIIHGIIIIHIIIIIIIIIIIIIIIIIII=IIIIIIIIIIIIIIIIIIIIIIHGHIIIIIIIIIIIIIIIIIIIIIIIHHIIIIIIIIIIIIIIIIIIIIIIIIIIIHIIIIHIIIIIIIIIIIIIIIIIIIIIHIIIIIIIIIIIIIIIIDDDDD
@HISEQ:969:HM2KJBCX2:2:1101:19834:34352 2:N:0:ACTATGCA
ATAAAGAGGAGGCCCAACTATCCCTATTAATCATTACGTCGATCCTAGAAACCAACAAAATAGAATCAAACGTCCTATTTCATTATTCCATGCTAATGTATTCAAGCGTAAGCCTGCTTTAAACACTCTAATTTTTTCAAAGTAACAGTCCTGATTCCCCACGACACCAAATTAATGACATCGCGGTTCTTCAGAAGGTAGGAACCAATAATGCCAGTGCGTACCGAAGCACGACCAACAATTTGATCCCGAAATTCAACTACGAGCTTTTTAACTGCAACAACTTTAATATACGCTATTGGAGCTGGAATTACCGCGGCTGCTGGCACCAGACTTGCCCTCCAA
+
DDDDDIIHIIIIHHIIIIIIIIIIIIIIIIIHHIHIIIIIIGIIIIIIIIHIHIIIIIIIIFHHIIIIIIHIIIGIIHIHEHIIIIHGCGHHHHIIIHHIIIIIIHIIIIHIHHHHEHHHFHHIHIIIHIIIIHIHIIHIHIIHGFHHGHHHIIIHIIHIIIIIIHIIIIHFHIIIIIGHIIIIHHIIHIHIIIIHIIIIHIIIHIIIIHIHIIIIIIHIHIII3IIHIIIIIIGIIIIIIHHHIHHHHHHIIIIIIIIIIHHIFIIIIIIIHHIIIIIIIIIIIIIIIIHHHHHHHIIIIHIIIIIIIIIIIIIIIIIIIIIIIIIIIIIIIIHIIHIIDDDDD
@HISEQ:969:HM2KJBCX2:2:1101:10319:35043 2:N:0:ACTATGCA
ATAAAGAGGAGGCCCAACTATCCCTATTAATCATTACGGCGGTCCTAGAAACCAACAAAATAGAACCGCACGTCCTATTCTATTATTCCATGCTGTAATATTCGAGCAAAGGCCTGCTTTGAACACTCTAATTTTTTCAAAGTAAAAGTCCTGGTCCCCAACACACCCAGTGAAGGGCATGCGGTTCTCCAGAAGAAAAGGCCCGGCCGGACAAGTGCACGCGGTGAGGCGGACCTGCCAGCCAGGCCAAAGGTTCAACTACGAGCTTTTTAACTGCAACAACTTTAATATACGCTATTGGAGCTGGAATTACCGCGGCTGCTGGCACCAGACTTGCCCTCCAA
+
DDDCBIHHHHIIIFHHIIHIHHIIIIIIGIIIIIIIIHIIHHIIIIIIGIIHIIHHIIGEHHEHHIF<DHHCHHHHIIIIIIIIIIIIIIIIIIIIIHIHGHHHIIIIIIIHIHIHIHHHHHHHIIIIIIIIIHHHHIHIIHHHHHHIIHHIFHHIHHHIIIIIIIIIIIIIIIIIHIIHHIIIIIIIIHIIIIHIFHIHIHHIIIHIHHIIIIIIGIIIIIII>IIIIIIIIII>IIIIIIHIIHGIIIIIGIIIIIIIIIIIIIIIIIIIIIIIIIIIIIIIIIIIIHIIIIIIIIIIIIIIIIIIIIIIIIIIIIIIIIIIIIIIIIIIIIIIIIIDDDDD
@HISEQ:969:HM2KJBCX2:2:1101:15494:35050 2:N:0:ACTATGCA
ATAAAGAGGAGGCCCAACTATCCCTATTAATCATTACGTCGATCCTAGAAACCAACGAAATAGGATCAAACGTCCTATTTCATTATTCCATGCTAATGTATTCAAGCTAATGCTTGCTTTAAACACTCTAATTTTTTCAAAGTAACAGTCCTGATTCCCCACGACACCAAATTAATGACATCATGCTTCGTCAGAAGGGAGAAACCAATTGTACCAGTTCATACCGTAGGCACGACCGATAAATTGATCCCGAAATTCAACTACGAGCTTTTTAACTGCAACAACTTTAATATACGCTATTGGAGCTGGAATTACCGCGGCTGCTGGCACCAGACTTGCCCTCCAA
+
DDDDDIIIIIIGIIIIIIIIIIIGIIIIIIIIIIIIIIIIIIIIIIIIIIIIIHIIIIGIIIHIEHIIIIHIHIIIHIIHFIHIIIIHIHIIIHHHIIIIHHIIIIIIIIIIIIIIIIHIIHIHIIIHHIIIIIIIIIIIIIIIIIIIIIIIIIIIIIIIIIIIIIIIIIIIIIIIIIIIIIIIIIIIIIIIIIIIIIIIIIIIIIIIIIIIHHIIIIIIIIIIIIIIIIIIIIIIIIIIIIIHGIHIIIIIIIIIIIIIIIIIIIIIHIIIIHIIIIIGIIIIIIIIIIIIIIIIHIIIIIIIIIIIIIIIIIIIIIIIIIGIIIIIIHIIIIIIIIIIIDDDDD
@HISEQ:969:HM2KJBCX2:2:1101:2238:35187 2:N:0:ACTTTGCA
ATAAAGAGGAGGCCCAACTATCCCTATTAATCATTACGGCGGTCCTAGAAACCAACAAAATAGGACCGCACGTCCTATTCTATTATTCCATGCTAATGTATTCGAGCATAGGCCTGCTTTGAACACTCTAATTTTTTCAAAGTAAAAGTCCTGGTTCCCCGACACACCCAGTGAAGGGCATGCGGCTCCCCAGAAGGAAAAACCCGGCCGGACCAGTGCACGCGGTGAGGCGGACCGGCCAGCCAGGCTCAAGGTTCAACTACGAGCTTTTTAACTGCAACAACTTTAATATACGCTACTGGAGCTGGAATTACCGCGGCTGCTGGCACCAGACTTGCCCTCCAA
+
DDDDDIIIGIIIIGIIIIIIIIIIIIIIGHIIIIIIIIIIIIIIIHIIIIHGHHIIIHIIIHIIIIHIIIIIIIIIIIIIIIIIIIIHIIHIIIIIIIIIIHIIIIIIIIIIHIIIHHIHHFHHEGHIGIIHIHIIIIHHHHIHIIHHHIIIIIAHHHHIIIIHHGFHHHICHHIIIHIIHHE@HHHHHHIIHHEHHIHHGCGHHDIHHGHHHHHHD@DCGCIIIIHHHIIH4HCHFFIIIHGHIGIIGHIIIHF@HEHIHHHIHFEIHIIHHFHHGHEFIHHIHHIHEFG=HDGHIIIHCHHGIIHHFHHHIIHIIHHE?EGGIIHHIHHFHHHIHEHEDDDD@
@HISEQ:969:HM2KJBCX2:2:1101:11924:35838 2:N:0:ACTATGCA
ATAAAGAGGAGGCCCAACTATCCCTATTAATCATTACGTTGATCCTAGAAACCAACAAAATAGAATCGAACGTCCTATTTCATTATTCCATGCTAATGTATTCAAGCGCGTGCCTGCTTTAAACACTCTAATTTTTTCAAAGTAACAGTCCTGACTCCCCACAACATCAAATTAATGACATCATGATTCATCAGAAGGGAGAAATCAATGACATTAGTACGTACCGAAGGCACGACCGACGTATTGATCCCGAAATTCAACTTCGAGCTTTTTAACTGCAACAACTTTAATATACGCTATTGGAGCTGGAATTACCGCGGCTGCTGGCACCAGACTTGCCCTCCAA
+
DDDDBCG@1C=G@@GGHHHHECGHHI?HEHIIIIII?<FHCHHFHHGHGFGI@HEHIIHH@H1@FEHEHHCEEGH<CFECHHH?CFHCEEHGCHFE@@?HEHHHHHHHHGFCGGG?GEHHHEHGCHHEHI@GHE;FHG8DEEHEHGHGHFHHHFDHG@E=G.FHCDCFHHHHHFCHGIHGHCHHFDEGHFG@FHCHC<@FCGCCCFHEHFC@HIEGFHFFHEIGHHHC@HHHHGC?HHFHC<GCEIIH<CC?EHG@GE@C@D/IHHG<ECCHHG<@HGGHHEGCEGHECHIHECDHHGCHHFEEEFCCFHHHHEC?DC@FEHECCHHEHEHEFCEHHHHHIDDDDD
@HISEQ:969:HM2KJBCX2:2:1101:19531:36414 2:N:0:ACTATGCA
ATAAAGAGGAGGCCCAACTATCCCTATTAATCATTACGGCGGTCCTAGAAACCAACAAAATAGAACCCCACGTCCTAATCTATTATTCCATGCTAATATATCCGAGCACAGGCCTGCTATGAACACTCTAATTTTTTCACAGTAAACGTCCTGGTTCCCCGCCACGGCCAGCGAAGGCCATGGGGTTTCCCAGAAGGAAAGGCCCAGCCGGACCAGTACTCGCGGTGAGGCGGACCGGCCAGCCAGGCCCAAGGGTCAACTACGAGCTTTTTAACTGCAACAACTTTAATATACGCTATTGGAGCTGGAATTACCGCGGCTGCTGGCACCAGACTTGCCCTCCAA
+
<D0<D<C1D<<<EHIIIIIIIIIIIIIIIIIIIIIIIC0FHH<//<11<DH1<1C0D<FH@H1D?<<0D0/C11<011<1<11D11<1D111<<C?1//<B1<0<///<GGH@<D11B%F1EHH?HFB<EHF4<<<EGHF0B9<<C@7<<EGB/<#?/?HECE?EG;C@C.GGB..G@B...:/:..6@E=D/GEF:=/<E<<0//C</FCF0?F<0HE???CH?IHEIHCE/IIHD0<1<11DGE1@D1DD11EFIIIIIIIIIIIIIIIIIHG1IIIHHIHCIIIHEIIIHIIIIIIIIIIIIIIIIIIIIIIIIIIIIIHEHIIIIIIIIIIIIIIIDDDDD
@HISEQ:969:HM2KJBCX2:2:1101:12583:36590 2:N:0:ACTATGCA
ATAAAGAGGAGGCCCAACTATCCCTATTAATCATTACGGTGATCCTAGAAACCAACGAAATAGAATCAGTCCGTCCTATTTCATTATTCCATGCTAATGTATTCAGACGTTAGCCTGCTTTAAACACTCTAATTTTTTCAAAGTAACAGTCCTGATTTCCAATCACACCAAATTAATGACATGAAAGTTCCTCAGAAGGTAGAGATTTATCTCACCAGTACAGACAATTAAGCCTGACCAATGGGTAAACCCCGAAGTTCAACTACGAGCTTTTTAACTGCAACAACTTTAATATACGCTATTGGAGCTGGAATTACCGCGGCTGCTGGCACCAGACTTGCCCTCCAA
+
DDBDCEHGEHEHHIIHIHHHEEHHHHHHIHIHHIEEHHFHHHIIHGHFHHHIFEHDHHHHIH1FHIIH@DFH=HHHHII@EFFHEHIGHHHHEECGH@EHHGEHGHFHHEHHHIEIIHHEFHEHHIIGIHHFDFHHGHGHHGIHGHFHHHHHHIHHE?FFHHGEHIIFGHHCHH@HHIIHFFHIHIHHHHHHHHHHHHEFHHEEHEHHFCHGHHHHHHGFCDCCECEHEIHE@EECCFHIHHH2FCHIHCE=IIIHIIHGHHHGIHG@F@EIHHGEFEHIIHHHGCE<EFHHHCCCHHHGC@CHIHIIEIIHIIDHDHIIIHHHHEFFGGHIIHF<C@CCHHH@@DDB
@HISEQ:969:HM2KJBCX2:2:1101:14414:37185 2:N:0:ACTATGCA
ATAAAGAGGAGGCCCAACTATCCCTATTAATCATTACGTCAATCCTAGAAACCAACAAAATAGGATCGAACGTCCTATTTCATTATTCCATGCTAATGTATTCAAGCGTTAGCTTGCTTTAAACACTCTAATTTTTTCAAAGTAACAGTCCAAATTCCCCGCAACACCAAATTAATGGCATTACGGCTCATCAGGAAGGAGGAATCAGTGAGACCAGTGCATACCGATGGCATGACCAATCTACTAACCCCGAAATTCAACTACGAGCTTTTTAACTGCAACAACTTTAATATACGCTATTGGAGCTGGAATTACCGCGGCTGCTGGCACCAGACTTGCCCTCCAA
+
DDDDCHIIIIIIIIIIIIIIHIIIHIIIIIIIIIIIIHHIIIHIHIIIIIIGIIIIIHIIIIHIGIIIIHHIIIIIIIHHIEHHEHIHIIHICHIIIIIIIHFHIGIIIIIHIIHIIIHHHHHHHHIIIIIHHHIHEHHFHHIIIIIIIIIIIHHHGIIIIIIIIIIHHIIIIIIIIIIIIIIIIIGIIIIIIIIIIIIIHIIIIIIIIIIIIIIIIIIIIIIHIIIIIIIIIIIIIIIHIIHHHIIIIIIIIIIIIIIIHHHIIIIIIIIIIIIIIIIIIIIIIIIIIHIIIIIIIIIIIIIIIIIIIIIIIIIIIIIIIIIIIIIIIIIIIIIIIIIIIDDDDD
@HISEQ:969:HM2KJBCX2:2:1101:18430:38100 2:N:0:ACTATGCA
ATAAAGAGGAGGCCCAACTATCCCTATTAATCATTACGTTGATCCTAGAAACCAACAAAATAGAATCGAACGTCCTATTTCATTATTCCATGTTAATGTATTCAAGCGCGTGCCTGCTTTAAACACTCTAATTTTTTCAAAGTAACAGTCCTGACTCCCCACAACATCAAATTAATGACATCATGATTCATCAGAAGGGAGAAATCAATGACATTAGTACGTACCGAAGGCACGACCGACGTATTGATCCCGAAATTCAACTACGAGCTTTTTAACTGCAACAACTTTAATATACGCTATTGGAGCTGGAATTACCGCGGCTGCTGGCACCAGACTTGCCCTCCAA
+
DD@D?@GGIIHFIIIIHIIGIHIHHHIIHHHHIIIIIHIIHIIIHIIIHIIIHEGHHHHHGHIHIIIFHHGHHHHHHHHIIFHHCHHIGHIHIIIIIIEHIGIHIIIIHIIIIIIIIHIIHIHHHIIIIIIHHHIIIHHGIHIIIHIIHGGHGFHHIIHIIIIHHHHHIHHIEIGIIHHHHIHIIHHHIHHIIHHIHIIIIIIIIIIIIIIHIIIIIIHIIIIIIIIIIIIIIIIIIIIIIIHIHGIIIIIIIIIIIIIIIIIIIIHIIIIIIIHIIIIIIIIHIIIIIIIIIHIIIIIIIIIIIIIIIIIIIIIIIIIIIIIIIIIIIIIIIIHHHIIIIDDDDD
@HISEQ:969:HM2KJBCX2:2:1101:20554:37947 2:N:0:ACTATGCA
ATAAAGAGGAGGCCCAACTATCCCTATTAATCATTACGTCAATCCTAGAAACCAACAAAATAGGATCAAACGTCCTATTTCATTATTCCATGCTAATGTATTCAAGCGTTAGCCTGCTTTAAACACTCTAATTTTTTCAAAGTAACAGTCCTGTTTCCCTGCAACACCAAATTAATGACATTACAGTTCTTCAAGAAGGAGGAACCAGTAAAGCCAGTACATACCAGAGGCACGACCAACCTACTAATCCCGAAATTCAACTACGAGCTTTTTAACTGCAACAACTTTAATATACGCTATTGGAGCTGGAATTACCGCGGCTGCTGGCACCAGACTTGCCCTCCAA
+
DADDDHIIIHIIIGEHIIIGIIHIIIHIIIIHIHIIIEHIFHHHHHHHHIIHCHIIIGIHHHFCGEHHGIII<GHHIHHIH@HGHIIIECHHGCEFIHHHIHEHHGIHHHHHHIHHGHHHHHGHEIIIIIIHEHHHHIHHHHIHHIIHHIIHHHHHHIIHHFHIHHHIHHFGGHGG9IIIIIIGHHEEIIIHIIIIIIIIIIIIIIIIIIIHGIIIIIIIIIIIIGIIIIHIIFHIHGFHHGHGFHCEHFHHIIIIIHIIIIIIIGIIIIIIHHHIHIIIIIHEHGIIIIIHHHIIIIIIIHIIIIIIIHHHHHHHHIIIIIIHHHIIIIIIIIIGIIIIHDD@DD
@HISEQ:969:HM2KJBCX2:2:1101:17524:38052 2:N:0:ACTATGCA
ATAAAGAGGAGGCCCAACTATCCCTATTAATCATTACGTCGATCCTAGAAACCAACAAAATAGAATCAAACGTCCTATTTCATTATTCCATGCTAATGTATTCAAGCGTGAGCCTGCTTTAAACACTCTAATTTTTTCAAAGTAACAGTCCTGATTCCCCACGACACCAAATAAATGACATCATGGTTCGTCAGAAGGGAGAAACCAACAATACCAGTACGTACCGAGGCACGACCGACATGATGGTCCCGAAATTCAACTACGAGCTTTTTAACTGCAGCAACTTTAATATACGCTATTGGAGCTGGAATTACCGCGGCTGCTGGCACCAGACTTGCCCTCCAA
+
DDDDDIIIIIIIIIGDHIIIIIIHIIIIIHIIIIIIIGIIIIIIIHIIIIIIIIIIIIIIHHGHIIIIHHIIIIIIIIIIIIIIIIIIHHHIIIIIHIHIIHIIIIIIIIIHIIIIHIIIIHIIIIIHHIIHHIIIIIIIIIIIIIIIIIIIIIHHHGIIIIIIIIIHIIIIIIIIIIIIHIIIIIHIIIHIHIGIIIIIIIIIIIIIIIIIHIIIIIIIHHIIIIIIIIIIIIIIIIIIIIHHIIIIIIIIIIIIIHIIIIIIIIIIIIIIIIIIIIIIIIIIIIIIIIIIIIIIIIIIIIIIIIIIIIIIIIIIIIIIIIIIIIIIIIIIIIIIIIIIDDDDD
@HISEQ:969:HM2KJBCX2:2:1101:9825:38853 2:N:0:ACTATGCA
ATAAAGAGGAGGCCCAACTATCCCTATTAATCATTACGTCAATCCTAGAAACCAACAAAATAGGATCAACGTCCTATTTCATTATTCCATGCTAATGTATTCAAGCGCGAGCCTGCTTTAAACACTCTAATTTTTTCAAAGTAACAGTCCTGATTCCCCGCCACACCAAATTAATGACATGATGGTTCGTCAGAAGGTAGGAACCAGTAACACCAGTACGTACCTAAGGCACGACCAACGTACTGATCCCGAAATTCAACTACGAGCTTTTTAACTGCAACAACTTTAATATACGCTATTGGAGCTGGAATTACCGCGGCTGCTGGCACCAGACTTGCCCTCCAA
+
DDDCDIIHIHIIIIIIIIIIIIIIIIIIIIIIHIIIIIIIIIIIIIIIIIIIIIIIIIIIIIHHIHHIIHIHIHHIIHHIIIIIIIIHIHHEHIIIHIIIIHIIIIHIIIIIHIIIIIIIIIIIIHIIIIIIIHIIIIIIGGIIIIHHIIIIIIIIIIIIIIIIIIIIIIIIIIHIIIIIIIIHHHHIIIIIIHIIHIIIIIIIHIIIIIIIIIIIIIIIIIIIIIIIIIIIIIIIIIIIIIIHIIIHIIIIIIIHIIIIIIIIIIIIIIIIIIIIIIIIIIIIIIIIIIIIIIIIIIIIIIIIIIIIIIIIIIIIIIIIIIIIIIIIIIIIIIIIIIIIDDDDD
@HISEQ:969:HM2KJBCX2:2:1101:10283:38814 2:N:0:ACTATGCA
ATAAAGAGGAGGCCCAACTATCCCTATTAATCATTACAACGGTCCTAGAAACCAACAAAATAGAATCGTTGTCCTATTCTATTATTCCATGCTAATGTATTCTGGCATATGCCTGCTTTAAACACTCTAATTTTTTCAAGGTAAAGGTCTTGGCTCCGAGCAACACCCAATAAAGGGCATTACCCTTCCCCAAGCGGTGAGGCCCAACCGACCAGTACTCGTTACAAGAACGGACCAATCGGCCAAACCCAAAATTCAACTACGAGCTTTTTAACTGCAACAACTTTAATATACGCTATTGGAGCTGGAATTACCGCGGCTGCTGGCACCAGACTTGCCCTCCAA
+
DDCDDIIIIIIIIIIIIIIIIIHIIIIIIIIIIIIIIIIIIIIIIHIIIIIHIIIHIIIIIIIIIIIIIIHHHIIIIIIHGIIIIIIIIIIGHIHIHFIIIGIHFHIIIIIHIIIIIHIIIIHHIIIIIIIIIIIIIIIIHHHHHIIIIIIIHIHEHHDHIIIIIHHHHGIIGIIIHIIIIIIIIIIIIIIHIIIIIIHFIHHEIIIIIHEIIIIIHGIIIIIIIHHIIIIIIIIHHIIIIIIIIIIHIIIIIIIIIHIIIIIIHIIIIIIIIHIIIIIIIIIIIIIIIIIIIIIIIIIIIIHIIIIIIIIIIIIIIIIIIIIIIIIIIIIIIIIIIIIIDDDDD
@HISEQ:969:HM2KJBCX2:2:1101:1400:38709 2:N:0:ACTATGCA
ATAAAGAGGAGGCCCAACTATCCCTATTAATCATTACGTCGATCCTAGAAACCAACAAAATAGAATCAAACGTCCTATTTCATTATTCCATGCTAATGTATTCAAGCGCGAGCTTGCTTTAAACACTCTAATTTTTTCAAAGTAACAGTCCTGATTTCCCACGACACCAAATTAATGACATCGTGGTTCGTCAGAAGGGAGAAACCAATAATACTAGTACGTACAAAGTACGACCGACATATTAGTCCCGAAATTCAACTACGAGCTTTTTAACTGCAACAACTTTAATATACGCTATTGGAGCTGGAATTACCGCGGCTGCTGGCACCAGACTTGCCCTCCAA
+
DB@BD@GHHHEHIIIIHIGHFHIHHIIIIIIIHHIHCHHHHIIIIIHFHIGIGHIIHIIIHIG?FEHIHHHHFHHFHHHHHIHHHIIIGHIFIIHHHHIGHHHHFHHHGHHHHHCHHHHHHIHHIHIGIHHIIHIIIIIIHHAEGHIHHIIHGEHGACHHHHDDEHHG?EFHIIHHGFFHGEHHHI?C/HHGHIHHIHHHHGGEEHIIHGHHHHHHIIIHIIIHHIIHIEHEHGGHFHFIIHHHFCECIIIIHGHEHHGHIHIIIHHIHHHEHHHHHHHHHD?EHHHEIIIHHIHHGHHHH@HHFIIIHGIIHHIIHHFHEHCIHIHIHHHGHHHHIHHD@B@@
@HISEQ:969:HM2KJBCX2:2:1101:7534:38985 2:N:0:ACTATGCA
ATAAAGAGGAGGCCCAACTATCCCTATTAATCATTACGTCGATCCTAGAAACCAACAAAATAGAATCAAACGTCCTATTTCATTATTCCATGCTAATGTATTCAAGCGCGAGCCTGCTTTAAACACTCTAATTTTTTCAAAGTAACAGTCCTGATTTCCCGCGACATCAAATTAATGACATCGTGGTTCGTCAGAAGGTAGGAATCAATTTGACCAGTACGTACCGAGGCACGACCGATCAACTGATCCCGAAATTCAACTACGAGCTTTTTAACTGCAACAACTTTAATATACGCTATTGGAGCTGGAATTACCGCGGCTGCTGGCACCAGACTTGCCCTCCAA
+
DDADDIIIIIIIIIGHIIIFHIIIIIIIIIIIIIIIIIIHIIIIIIHIIIIHHHIIIIIIIIIIIIHHGIIIHCHHHIIIIIIIIHHFCGHHHIIHEHHFHIHIIHHIIIIIIIIIHFHIIIIIIHIIIIIIHIHIIIIIIIHHIIIIHIIIIIIIIIIIIIIIIIIIIIIIIIHHHHIIIIIIIIHHIIHIIIIIHIIIIIIHHIIIIIIIIIIIIIIIIGIIIIHIIIIIIHIIIIIIIIHHIIIIIIHIIIIIIIIIIIIIIIIIIIIIIIIIIIIIIIIHEHHHIIIIIIIIIIIIIIIIIIIIIIIIIIIIIIIIIIIIIIIIIIIIIIIIIIIIDDDDD
@HISEQ:969:HM2KJBCX2:2:1101:12650:38724 2:N:0:ACTATGCA
ATAAAGAGGAGGCCCAACTATCCCTATTAATCATTACGGCTCCCCTAGAAACCAACAAAATAGGAAAGCCGTCCTATTCTATTATTCCATGCTAATGTATTCGAGCAAAGGCCTGCTTTGAACACTCTAATTTTTTCAAAGTAAAAGTCCTGGTTCCCCGACACACCCAGTAAAGGGCATGCGAATCCCCAAGAGGAAAGATCCGGCCGGACCAGTGCACGCGGTGAGGCGGACCGGCCAGCCAGACCCAAGGTTCAACTACGAGCTTTTTAACTGCAACAACTTTAATATACGCTATTGGAGCTGGAATTACCGCGGCTGCTGGCACCAGACTTGCCCTCCAA
+
DCCDDIIIIIIIIIIIIIIIIHIIIIIIIIIIIIIIIHIIIIIIHHIIIIIFHHHIIIHIIIIIHIIIIIIIGCHIIHHIIIIIIIIIIIHIGIIIIIIHIHIIIIIIIHIGIIIIIIIIIIIIIHIIIIHIIIIIIHIIIIIHIIIIIIIHIHIIIIIIHHIHIIHHIIIIIIIHIIIIIIIHHIIHIIIIIIIIIIIHHIIIIIIIHIIIIIIIIIIIIIIIIIIIIIIIIIIIIIIIIHHIIIIIIIIIIIHIIIIIIIIIIIIIIIIIIIIIIIIIIIIIIIHHIIIIIIIIIIIIIHIIIIIIIIIIIIIIIIIIIIIIIIIIIIIIIIIIIIIDDDDD
@HISEQ:969:HM2KJBCX2:2:1101:6033:39242 2:N:0:ACTATGCA
ATAAAGAGGAGGCCCAACTATCCCTATTAATCATTACGTCAATCCTAGAAACCAACAAAATAGGATCAACGTCCTATTTCATTATTCCATGCTAATGTATTCAAGCGCGAGCCTGCTTTAAACACTCTAATTTTTTCAAAGTAACAGTCCTGATTCCCTACCACACCAAATTAATGACATGATGGTTCGTCAGAAGGTAGGAATCAGTAACACCAGTACGTACCGAAGGCACGACCAGCGTACTAATCCCGAAATTCAACTACGAGCTTTTTAACTGCAACAACTTTAATATACGCTATTGGAGCTGGAATTACCGCGGCTGCTGGCACCAGACTTGCCCTCCAA
+
DDDDDIHIIIHHHIIIIIIIIIIGHHIIHIIHIIIIIIIIIIHIGHIIIIIFFHHIHHEHHIHHHIIHIIIIIHIIIHIIIIIHGHHHHIIIIIHIIIHIIGIIIHHIIIIIIIIIHHHIHHHIIIIIHIIIIIIIIIIEHGIIHIIHIIIIIIHIIHHGHIIHHIHHIHIIIIHIIIIIIIIIIIIIIIIIIIIIIIIIIIIIIIIIHHHIIHIIHIIIIIIHIHIIIIIIIIIIIIIIIIIHHIIIIIIIIIIHIHHIIHIIIIIIIIIIIHIIIIIIIIHIIHIIIIIIIIIIIIIIIIIHIIIIIIIIIIIIIIIIIIIIIIIIIIIIIIIIIIIIDDDDD
@HISEQ:969:HM2KJBCX2:2:1101:16054:38926 2:N:0:ACTATGCA
ATAAAGAGGAGGCCCAACTATCCCTATTAATCATTACGGCGGTCCTAGAAACCAACAAAATAGAACCGCACGTCCTATTCTATTATTCCATGCTGTAATATTCGAGCAAAGGCCTGCTTTGAACACTCTAATTTTTTCAAAGTAAAAGTCCTGGTCCCCAACACACCCAGTGAAGGGCATGCGGTTCTCCAGAAGAAAAGGCCCGGCCGGACAAGTGCACGCGGTGAGGCGGACCTGCCAGCCAGGCCAAAGGTTCAACTACGAGCTTTTTAACTGCAACAACTTTAATATACGCTATTGGAGCTGGAATTACCGCGGCTGCTGGCACCAGACTTGCCCTCCAA
+
<@D@B@G@<FHD=CEG1<F1F@<CGHIIHHHHHIIHHHIIIICHIHIIGIIGHHHIHHHHIHEHIICEHIHDE1GHHEHIHHIHGHHEGGHHE@HIHIIIHDHHHHGCHIHDHHIHHIIHHIIHIHIIGIIHHHHHHIIHIHHIIIIHHIHIHHHHGIIIIIIHIIHHIGIIHIIHIIIIHHHIIIIIIIIIIIIIIIIIIIHIIIIIIHIIIIIIIIIIIIIIIHIHHIIIIIHEIHHHHHDIHGHHIIHIIHHIIIHIHIHIIIIIIIHIIIIIIIIIHHGHHHIHIHHHCIIHIHIIIIIHHHGIIIIIIIIIHIIIIIIIHHIIIIIIIIIIHHE@AADD
@HISEQ:969:HM2KJBCX2:2:1101:17250:39348 2:N:0:ACTATGCA
ATAAAGAGGAGGCCCAACTATCCCTATTAATCATTACGTCAATCCTAGAAACCAACAAAATAGAACCACAACGTCCTATTCTATTATTCCATGCTAATCTATTCAAGCAATAGCCCGCTTTAAACACTCTAATTTTTTCAAGGTAATGGTCCTGGCTCCCCAACACACCCAACAAAGGACATGCTGATTCACCAGAAGGAAGACCCGACAGCAGACAGTACTCGCCAAAGACGGACCGCCCGGCCAGGCCTAAAATTCAACTACGAGCTTTTTAACTGCAACAACTTTAATATACGCTATTGGAGCTGGAATTACCGCGGCTGCTGGCACCAGACTTGCCCTCCAA
+
DDDCDIHIIIHHIHHHIIIIIIIIIHGIIIIHIIIIIGHIHHHIGIIHIIIGIHHIIIHCHIHIIIIIHHEHHHHIIIIIEHIIIIIIIHIHCHHIHGIHIHHIIIIIIIIHHHIIIIHHHFHHIHIIIIIIIIIHHHIIIIIIIIIIIIIIIIIIIHHIIIHHHIHIHHIIIIHIIIHHIIIIIIIIIIIIIIIIIIIHIHIIIIIIIIIIIIIIIIIIIHIIIIIIIIIIIIHIIIIHIIIHGIIIIIIIIIIHIIIIIIIIIIIIIIIIIHIIIIIIHIIIIIIIIIIIIIIIIIHIIIIIIIIIIIIIIIIIIIIIIIIIIIIIIIIIIIIIIIIIIDDDDD
@HISEQ:969:HM2KJBCX2:2:1101:8361:40585 2:N:0:ACTATGCA
ATAAAGAGGAGGCCCAACTATCCCTATTAATCATTACGTCAATCCTAGAAACCAACAAAATAGGATCGAACGTCCTATTTCATTATTCCATGCTAATGTATTCAAGCGTTAGCTTGCTTTAAACACTCTAATTTTTTCAAAGTAACAGTCCAAATTCCCCAAAACACCAAATTAATGGCATTAAGGTTCATCAGGAAGGAGGAATCAGTGAGACCAGTACATACCAGAGGCATGACCAACCTACTAACCCCGAAATTCAACTACGAGCTTTTTAACTGCAACAACTTTAATATACGCTATTGGAGCTGGAATTACCGCGGCTGCTGGCACCAGACTTGCCCTCCAA
+
DDD@DCHHIHHCHE0DHHEHEIHCFHIHIIHHHIIICCDGH@CHIFI@GCGCFHHHIHHHIHC?111DEE<EGFHGC1FHGHIHHIHEHIIGFHIEIIIHHHIIIIIIIIIIHIIIIHHHGFHIHHGIIHGIIHHHIIIHHIGIHIIIHIHFHHHCIIIIIHIIIIGIIHIIIIHII;IIIIIIHIHHHIGIIIIIIIIIIHHIIIIIIIIIIIIIIIIIIIIIIIIIIIIIIIIIIIHIIIIHHIHIIIIIIHIHHIIIHHEHIIIIIIIIIIIIIIIIIIIIIIIIIIIIIIIIIIIIIIIIIIIIIIIIIIIIHIIIIIIIIIIIIIIIIIIIIIIIIDDDDD
@HISEQ:969:HM2KJBCX2:2:1101:10709:40898 2:N:0:ACTATGCA
ATAAAGAGGAGGCCCAACTATCCCTATTAATCATTACGTCAATCCTAGAAACCAACAAAATAGGATCAACGTCCTATTTCATTATTCCATGCTAATGTATTCAAGCGCGAGCCTGCTTTAAACACTCTAATTTTTTCAAAGTAACAGTCCTGATTCCCCACCACACCAAATTAATGACATGATGGTTCGTCAGAAGGTAGAAATCAGTAACACCAGTACGTACCGAAGGCACGACCAGCGTACTAATCCCGAAATTCAACTACGAGCTTTTTAACTGCAACAACTTTAATATACGCTATTGGAGCTGGAATTACCGCGGCTGCTGGCACCAGACTTGCCCTCCAA
+
DDDDDIIIIIIIIIIIIIIIIIGIIIIIIIIIIIIIIIIIIIIIIIIIIIIIIIHIHIIGHIHHIIGHHHHHHIIIIIIIIIIGGHHHHHHHHIIIIIIIIIIIIHIIIIIIIIIIIIIIIIIIIIIIIIIIIIIIIIIIHIIIIIIIIIIIHIIIIIHHHHIIIIIIIIIIIGIIIIIIHHHIIIIIIIIIIIIIIIIIIHHIIIIIIIIIIIIIIIHIIIHIIIIIIIIIIIIIIIIIIIHGIHHHIIIIIIIIIIIIIHIIIHIIIIIIIIIHIHIIIIIIIIIIIIIIIIIIIIIIIIIIIIIIIIIIIIIIIIIIIIIIIIIIIIHIIIIIIIIIDDDDD
@HISEQ:969:HM2KJBCX2:2:1101:6394:41178 2:N:0:ACTATGCA
ATAAAGAGGAGGCCCAACTATCCCTATTAATCATTACGTCGATCCTAGAAACCAACAAAATAGAATCAAACGTCCTATTTCGTTATTCCATGCTAATGTATTCAAGCGTGAGCCTGCTTTAAACACTCTAATTTTTTCAAAGTAACAGTCCTGATTCCCCATGACACCAAATTAATGACATCATGGTTCGTCAGAAGGTAGGAATCAATAATACCAGTACGTACAATAGCACGACCAATAAATTGATCCCGAAATTCAACTACGAGCTTTTTAACTGCAACAACTTTAATATACGCTATTGGAGCTGGAATTACCGCGGCTGCTGGCACCAGACTTGCCCTCCAA
+
CDDDDIIIHIHIIIIIIIIIIIIIIIIIIIIIIIIIIIIIIIIIIIIIIIIIIIIIIGHIIIIHIIIIIIHIIIIIIIIIIIIIIIIIIIIIIIIIIIIIIIIIIIIIIIIIHIIIIIIIIIIIIIIIIIHHIIHIIHIIIIHHIIIIIIIIIIIIIIIHIHIIIIIIIIIHIIHHIIIIIIIIIIIIIIIIIIIIIIIIIIIIIHIIIIIIIIIIIIIIIIIIIIIIIIIIIIIIIIIIIIIIIIIIIIIIIIIIIIIIIIIIIIIIIIIIIIIIIIIIIIIIHHHIIIIIIIIIIIIIIIIIIIIIIIHIIIIIHIIIIIIIIIIIIIIIIIIIIIIIDDDDD
@HISEQ:969:HM2KJBCX2:2:1101:8054:41702 2:N:0:ACTATGCA
ATAAAGAGGAGGCCCAACTATCCCTATTAATCATTACGGCGGTCCTAGAAACCAACAAAATAGAACCGCACGTCCTATTCTATTATTCCATGCTGTAATATTCGAGCAAAGGCCTGCTTTGAACACTCTAATTTTTTCAAAGTAAAAGTCCTGGTCCCCAACACACCCAGTGAAGGGCATGCGGTTCTCCAGAAGAAAAGGCCCGGCCGGACAAGTGCACGCGGTGAGGCGGACCTGCCAGCCAGGCTAAAGGTTCAACTACGAGCTTTTTAACTGCAACAACTTTAATATACGCTATTGGAGCTGGAATTACCGCGGCTGCTGGCACCAGACTTGCCCTCCAA
+
DDDDDGHHHHIIIIIIIIHHIIIIIIIIIIIHIIIIIHHIIIIHHIIGIIIFHGIIEHHIHHFHHIIDHDHHGHHHIIHIIIIIIIIHHHGFH?IIIIIIIIIIIIIIIIIIHIIIIIIHIHHHIIIIIIIIHIHHHIIHIIIIHIHIHHIIHHIIIIHIIHHIIIIIHIIIIIIIIIIIHIIIIIHIHIIIIIIHHGIIIIIIIIIIIIIIIHIIIIIIIIIIIIIIIIIIIHIIIIIIIHHIIHG(IIIIIIIIIIIIIHIIIIHIIIIIIIIIIIIIIIIIIIIIIIIIIIIIIIIIIIIIIIIIIIIIIIIIIIIIIGIIIIIIIIIIHIIIIIIDDDDD
@HISEQ:969:HM2KJBCX2:2:1101:13792:41675 2:N:0:ACTATGCA
ATAAAGAGGAGGCCCAACTATCCCTATTAATCATTACGGCGGTCCTAGAAACCAACAAAATAGAACCGCACGTCCTATTCTATTATTCCATGCTGTAATATTCGAGCAAAGGCCTGCTTTGAACACTCTAATTTTTTCAAAGTAAAAGTCCTGGTCCCCAACACACCCAGTGAAGGGCATGCGGTTCTCCAGAAGAAAAGGCCCGGCCGGACAAGTGCACGCGGTGAGGCGGACCTGCCAGCCAGGCCAAAGGTTCAACTACGAGCTTTTTAACTGCAACAACTTTAATATACGCTATTGGAGCTGGAATTACCGCGGCTGCTGGCACCAGACTTGCCCTCCAA
+
@@DDDIIIGIDDHIIIIHEHHIIIIIIIIIIIIHIIIEHIIIIIIGHHHIIIIIIIIIIIIIHHIHIDDHIIIIIIGIIFHIIIHIHFGHIIIGIIIIHIHHHHIIIIIIIIIIIHHHHIIIIIIHIIIIIHIIIIHHIIIIIIIHIIHIIIIIIIIIIIIHHHHIHIHIHEHIIIIIIIIHHIIIIHIHIIIIIIIIIIHIIIHHIIIIIIIIIIIIIIIIIIIIIIIIIIHIIIIIIHIHHIIIHHIIIIIIIGIIIGIIIIIIIIIIIIIIIIIIIIIHIIIIHIHIIHHGIIIIIIHIIIIHIIIIIIIIIIIIIIIHIIIIIIIIIIIIIIIIIDDDDD
@HISEQ:969:HM2KJBCX2:2:1101:7348:42009 2:N:0:ACTATGCA
ATAAAGAGGAGGCCCAACTATCCCTATTAATCATTACGTCAATCCTAGAAACCAACAAAATAGGATCAACGTCCTATTTCATTATTCCATGCTAATGTATTCAAGCGCGATCCTGCTTTAAACACTCTAATTTTTTCAAAGTAACAGTCCTGATTCCCCACCACACCAAATTAATGACATGATGGTTCGTCAGAAGGTAGAAATCAGTAACACCAGTACATACCAGAGGCACGACCAACCTACTAATCCCGAAATTCAACTACGAGCTTTTTAACTGCAACAACTTTAATATACGCTATTGGAGCTGGAATTACCGCGGCTGCTGGCACCAGACTTGCCCTCCA
+
DCDADFHCHHHIIIGGEHHHHEHHIHHHIHFCEGHHIFHIIIIHHGHFGEHHHIIIIIGHIIIIIHIIIHHGHHIHHIIHIHIHIIIGEHIGHHIIIHEGHHHHHHIHIGDFHFCEEHHIIIIIHHGHHHHHHHFHIIIIIIIIHIHHIHIHHHIIGGHHHHHIHHHHHHHEIHHHHIHIIHIHIIHHHGIIIIIIHIIIIIIIIIIIIIIHIIIIHHHHIIIHIIIIIIIIIIIIIIIIHHHIIHHIHHEHHIIIIIIHHEIGIIIIIIIIIHHHIHIHIHHHHHIIIIHHHIIIIIHIIIIIIIIHHHHHHHIIIIIIIIIIIIIIIIIIIIIIIIIDDDDD
@HISEQ:969:HM2KJBCX2:2:1101:15094:42733 2:N:0:ACTATGCA
ATAAAGAGGAGGCCCAACTATCCCTATTAATCATTACGTCGATCCTAGAAACCAACAAAATAAAATCAAACGTCCTATTTCGTTATTCCATGCTAATGTATTCAAGCGTGAGCCTGCTTTAAACACTCTAATTTTTTCAAAGTAACAGTCCTGATTCCCCAAAACACCAATTTAATGGCATTATGATTCGTCAGAAAGGAGAAACCAATAATACCAGTACGTACAAAAGCACGACCAGTAAACCGGTCTCGAAATTCAACTACGAGCTTTTTAACTGCAACAACTTTAATATACGCTATTGGAGCTGGAATTACCGCGGCTGCTGGCACCAGACTTGCCCTCCAA
+
DDDDDIIII?EHHIIIIIIIIFHHIIIIIIIIIIIIHHHIIHIIGHHIIIIIHHIIHHHIIHHIIIIHHHHHEHIGIIHIIGHIHIIHEHHHIIHHHHHIHGG1GIIEHIIIHHHIIIIIIIIIIIHIIHHHHHHGGHIIIIHHIIHGGHHIHHHIIHIIIIHIIIIHFHHIGIHHHHHHIHHHHIIIIIIIIIIIIIIIIIHHIGIIHHHFII<IIIIHIHHIIHIIIIIIIIIIIIIHHHEFIIIHGIIHGHIIIIHHHIHIIIIHIIHHHIHHHIIIIHHHIHHIIIIHHIIIIHHIIIIIIIIIIIIIIIIIIIIIIIIIIIIIIIIHIIIIIIIIDCCDD
@HISEQ:969:HM2KJBCX2:2:1101:10539:43799 2:N:0:ACTATGCA
ATAAAGAGGAGGCCCAACTATCCCTATTAATCATTACGGTGATCCTAGAAACCAACAAAATAGAACCATGCCGTCCTATTCTATTATTCCATGCTAATGTATTCGAGCAAAAATGCCTGCTTTAAACACTCTAATTTTTTCAAGGTAAAGGTCCTGGATCCGCAAGACACCCAATTAAGGACATCAAGTTTCTCCAGAAGGTGAGAAATCAACAGCGACAGTTCATACCCCTTAAGGCACGACCATCACGTCAATCCCGAAATTCAACTACGAGCTTTTTAACTGCAACAACTTTAATATACGCTATTGGAGCTGGAATTACCGCGGCTGCTGGCACCAGACTTGCCCTCCAA
+
DDDBDIIIFIIIIIIIIIHHIHEHHIIIIHIIIIIIIIIIIIHHIIIGIHGHHEHEHHIIHIFHHIGHHHCGCDDHHIIIIIIIIIIIIIIIIEHIIHFHC<DHHHHEHHHHIIIIHHHHIIIIHIHHIHIIHHIIIHHEHIHGHHGIHHHHHHHHIGHHHHFIIIHIIIIIIHHIIIIIIIHGHIIIHHHIHIHIIGIIIIIIIHIIIIIIIHIIIIIIIIIIIIIIIIHIHIIIHIHIHHHHIHIHHHGFHHHIIIIIIIIHIIIHIIIIIIIIIIHIIIIGIIIIIIIIHHIHG?IIHIIIIIIIIIIIIIIIIIIIIIIIHIIIIIIIIHHIIIIIIIIIIIIIDDDDC
@HISEQ:969:HM2KJBCX2:2:1101:1728:43721 2:N:0:ACTATGCA
ATAAAGAGGAGGCCCAACTATCCCTATTAATCATTACGTCGATCCTAGAAACCAACAAAATAGGTTCGATCGTCCTATTTCGTTATTCCATGCTAATGTATTCAAGCGCGAGCCTGCTTTAAGCACTCTAATTTTTTCAAAGTAACAGTCCTGTTTCCCCGCAACAACAAATTAATGCCATCACGGTTCTACAAGAAGGAGGGACCAGTGAGGCCAGTGCATACCAGTGGCACGACCAACCTACTGGCCCCGAAATTCAACTACGAGCTTTTTAACTGCAACAACTTTAATATACGCTATTGGAGCTGGAATTACCGCGGCTGCTGGCACCAGACTTGCCCTCCAA
+
DDDDDIIIIIIIIIIIIIIIIIIIIIIIIIIIIIIIIIIIIIIIIGIIHHHIIHIIIIHHIIIIIIIIIIIIIIIIIIIIIIIIIIIGIIIIIIIIIIIIHHIIIIIIIIIIIIIIIIIIIIIIIHHHIIIIIIIIIIIIIIIIIHHIIIHIIHHHIIIHIIIIIIIIIIIIIIIHIIIIIIIIIIIIIIIIIIIIIIIIIIIIIIIIIIHIIIIIIIIIIIIIIIIIIIIIIIIIIIIIIIHIHIIIIIIIIIIIIIIIIIIHIIIIIIIHIIIIIIIIIIIIIIIIIIIIHHIIIIIIIIIIIIIIIIIIIIIIIIIIIIIIIIIIIIIIIIIIIIIIIDDDDD
@HISEQ:969:HM2KJBCX2:2:1101:18742:43841 2:N:0:ACTATGCA
ATAAAGAGGAGGCCCAACTATCCCTATTAATCATTACGTCAATCCTAGAAACCAACAAAAAAGGATCAAACGTCCTATTTCATTATTCCATGCTAATGTATTCAAGCGTTAGCCTGCTTTAAACACTCTAATTTTTTCAAAGTAACAGTCCTGTTTCCCTGCAACACCAAATTAATGACATTACAGTTCTTCAAGAAGGAGGAACCAGTAAAGCCAGTGCATACCAGAGGCACGACCAACCTACTAATCCCGAAATTCAACTACGAGCTTTTTAACTGCAACAACTTTAATATACGCTATTGGAGCTGGAATTACCGCGGCTGCTGGCACCAGACTTGCCCTCCAA
+
@DDDBFH@GGHHHHCHEGGEHEEEHHEGHHEHHHIIIIHE=GHHHIG?CHIGFHHHHIHHIGH@HEHH?HH=FH=HHCHHIIGIHIH?G1<<FHH?HHHHGFEHFEGHHHHHG8F@DBCFEDIHHHHEFIIHHCHIIEFHIHHHHIHHHHHIHHHIGHHIHHIIHHHHG0EGGHGHGEHIIIHIHHGCFEHEIHIFIIIIIHHE@EIIIIIIIHEFIIIIIHHHHIIIHHHIIHHIIHHE<HHG@IIHIIIHIGHHHEHHHHHHHHHCIHHHHHIIHHIIHHGCC<CEIIIHHEHIHIIIIIIIIHHIHEIIIIIIIIIIIIHHHIIHIIIIHHHIIIIIHDCDDB
@HISEQ:969:HM2KJBCX2:2:1101:11969:44446 2:N:0:ACTATGCA
ATAAAGAGGAGGCCCAACTATCCCTATTAATCATTACGTCAATCCTAGAAACCAACAAAATAGGATCAAACGTCCTATTTCATTATTCCATGCTAATGTATTCAAGCGTTAGCCTGCTTTAAACACTCTAATTTTTTCAAAGTAACAGTCCTGTTTCCCTGCAACACCAAATTAATGGCATTACAGTTCTTCAGAAAGGAGGAATCAGCGAGACCAGTACGTACCAATGGCACGACCAACCTGCTGACCCCGAAATTCAACTACGAGCTTTTTAACTGCAACAACTTTAATATACGCTATTGGAGCTGGAATTACCGCGGCTGCTGGCACCAGACTTGCCCTCCAA
+
DDDDDIIIIIIIIIIIIIIIIIIIIIIIIIIIIIIIIIIIIHIIIIIIIHHHHHIIIIIIHIIIHIIHIIIIIGIIIIIGIIIIIIIIGIIFHIHIIIHIIIIIIIIIIIIIIIIHHIIIIIHIHIIHIIIIIIIIIIGIIIIIIIIIIIIIIIIIIIIHIIIIIIHIIIIIIIIIIIIIIIIIIIIIIIHIIIIIIIIIIIIIIIIIIIIIIIIIIIIIIIIIIIIIIIIIIIIIIIHIIIIHHIHIIIIIIIIIIIIIIIIIIIIIIIIIIIHIIIIIIIIIIIHIIIIIIIIIIIIIIIIIIIIIIIIIIIIIIIIIIIIIIIIIIIIIIIIIIIIIIDDDDD
@HISEQ:969:HM2KJBCX2:2:1101:12433:44803 2:N:0:ACTATGCA
ATAAAGAGGAGGCCCAACTATCCCTATTAATCATTACGTCAATCCTAGAAACCAACAAAATAGGATCAAACGTCCTATTTCATTATTCCATGCTAATGTATTCAAGCGTTAGCCTGCTTTAAACACTCTAATTTTTTCAAAGTAACAGTCCTGTTTCCCTGCAACACCAAATTAATGACATTACAGTTCTTCAGAAAGGAGGAATCAGCGAGACCAGTACGTACCAATGGCACGACCAACCTGCTGACCCCGAAATTCAACTACGAGCTTTTTAACTGCAACAACTTTAATATACGCTATTGGAGCTGGAATTACCGCGGCTGCTGGCACCAGACTTGCCCTCCAA
+
DDDDDIIHIIIHIIIIIIIIIIIIIIIIIIIIIIIIIIIIIIIIHHIHHIIIIIIIIIGIIIIIIHIGHIHFHGHIIIIIIIIIIIIEHIIIIIIIIHIIIIIIHIHIIIIIIIIIHIIIIIHIHIIIIIHHIIHHHIIIIIIIIHIIHIIIHHIHIIHIIIIIIIIIIIIIIIIIIIIIIIIIIIHIHIIIIIIIIIIIHIIIIIIIIIIIIIIIIIIIIIIIIHIIIIIIIIIIIIIIIIIHHIIIHGIIIIIIIIIIIIIIIIIIIIIIIIIIIIIIIIIIIIIIIIHIIIIIIIIIIIIIIIIIIIIIIIIIIIIIIIIIIIIIIIIIIIIIIIIIIDDDDD
@HISEQ:969:HM2KJBCX2:2:1101:5056:45329 2:N:0:ACTATGCA
ATAAAGAGGAGGCCCAACTATCCCTATTAATCATTACGGTGATCCTAGAAACCAACAAAATAGAATCATGCCGTCCTATTTTATTATTCCATGCTAATGTATTCAAGCAAAATGCCTGCTTTAAACACTCTAATTTTTTCAAAGTAAAGGTCCTGGTTCCCCGTGATACCCAATTAAGGGCATCGCGGTTCTCCAGAAGGTGAGAAATTGACTACACCAGTTCATACCCCTTAAGGCACGACCGATGTGTCAATCCCGAAATTCAACTACGAGCTTTTTAACTGCAACAACTTTAATATACGCTATTGGAGCTGGAATTACCGCGGCTGCTGGCACCAGACTTGCCCTCC
+
DDDDDIHIIIIIIIIIIIIIIIIIIIIIIHIIIIIIIHIIIIIIIIHHHIIHFHIIIIIIIIHIIIGIHIH?CHDHGHIHIIHHIHHHCFHIHHIIHIIIIIHHIIIHHIIHIIIHIIHIHIIIHHIHIIGHEHIIIIIIIIHIHIIHIHHIHHHHIHIHIIIIHIIIIHGIIIIIIIHIIIIIIIIIIIIIHGIIIIIII<IIIIIIIHIIIIIHIIIIIIIIHIIIHHIIIIIIIIIIIIHHHIIHHIIIHIIIIHHIFIIIIIIIIIIIIIIIIIIIIIIIIIIIIIIIIHHIIIHHIIIIIIIIIIIIIHGIHHIIIIIIIIHIIIIIIIIIIIIIIIIIIDDDDD
@HISEQ:969:HM2KJBCX2:2:1101:5303:44762 2:N:0:ACTATGCA
ATAAAGAGGAGGCCCAACTATCCCTATTAATCATTACGTCGATCCTAGAAACCAACAAAATAAGATCAAACGTCCTATTTCATTATTCCATGCTAATGTATTCAAGCGTGTGCCTGCTTTAAACACTCTAATTTTTTCAAAGTAACAGTCCTGATTCCCCATAACACCAAATTAATGACATCATAGTTCGTCAGAAGGGAGAAATCAATAATACCAGTACATACCGAAGTACGACCGATATATTGATCCCGAAATTCAACTACGAGCTTTTTAACTGCAACAACTTTAATATACGCTATTGGAGCTGGAATTACCGCGGCTGCTGGCACCAGACTTGCCCTCCAA
+
DDDDDIIGIIIIIIIIHIHIIIHHIIIHIIIHIIIIIIIIIGHHIHHEIIIHGHIGIIIIIIIHIIIIIIHIHIIIGHIHHHIIIIHFHHIIIHIIIIHIIIGHIHIIHEEGIHHIIHIIIIHHIIIHIHIIIHIIHIIIIIIIIHHHIIIHHHHIHIIIIIIIHIIIIIIHIIIIIHIIIHHHIIIIHHHHIHHGHIIIIIIIIIIIHEIIHHIIHIHHHIIIIIIIIIHHHHIIHHIIHGGGIIHGIIIIIIHIIIIIHHHHHIHIIIIHHIIHIIIIIHHHGIIIIHHHHIHHHHHIIIIIHHIIHIHIHHIIIIHHIIIIIIIIIIIHHHIIIIIIDDDDD
@HISEQ:969:HM2KJBCX2:2:1101:15282:44291 2:N:0:ACTATGCA
ATAAAGAGGAGGCCCAACTATCCCTATTAATCATTACGTCGATCCTAGAAACCAACAAAATAGAATCAAACGTCCTATTTCATTATTCCATGCTAATGTATTCAAGCGCGAGCTTGCTTTAAACACTCTAATTTTTTCAAAGTAACAGTCCTGATTTCCCATGACACCAAATTAATGACATCGTGGTTCGTCAGAAGGGAGAAACCAATAATGCTAGTACGTACAAAGTACGACCGACATATTAGTCCCGAAATTCAACTACGAGCTTTTTAACTGCAACAACTTTAATATACGCTATTGGAGCTGGAATTACCGCGGCTGCTGGCACCAGACTTGCCCTCCAA
+
DDDDDIIIIIIIHIIHIIHIIIHIIIIIIIIIIIIIIIIIIIIIIIIIIIIIHIIIIIIIHHIHHIIIIIHIIIIIIIIIIIIIIIHEHIIIIIIIHIIIIGIIIIIIIIIIHIIIIIIIIIIIIIIIIIIHIHIIIIIIIHHIIHIIHHIHIIIIIIIIIIIIIIIIIIIHHHIIIIIIIIIIIIIIIIIIIIIIIIHIIIIHIIIIIIIIIIIHHHIIIIIIIIIIIIIIIIIIIIIHHIIIIIIIIIIIIIIIIIIIIIIIIIIIIIIIIIIIIIIIIIIIIHHIIIIIIIIIIIIIIIIIIIIIIIIIIIIIIIIIIIIIIIIIIIIIIIIIIIIDDDDD
@HISEQ:969:HM2KJBCX2:2:1101:13685:45841 2:N:0:ACTATGCA
ATAAAGAGGAGGCCCAACTATCCCTATTAATCATTACGTCAATCCTAGAAACCAACAAAATAGGATCAACGTCCTATTTCATTATTCCATGCTAATGTATTCAAGCGCGAGCCTGCTTTAAACACTCTAATTTTTTCAAAGTAACAGTCCTGATTCCCCACCACACCAAATTAATGACATGATGGTTCGTCAGAAGGTAGAAATCAGTAACACCAGTACGTACCGAAGGCACGACCAGCGTACTAATCCCGAAATTCAACTACGAGCTTTTTAACTGCAACAACTTTAATATACGCTATTGGAGCTGGAATTACCGCGGCTGCTGGCACCAGACTTGCCCTCCAA
+
DDCDDIIIIHGIIIIIHIIIIIIIIIIIHHFIIIIIIIIIIIIFHIIIIIIIIHIHIIHIIIEHIIHHHHIHIIIIIIIHIIIIIIHHHII1GHIIIIIIIIHHIIHHIIIIHHHHHHIIIHIHIHIHIIIIIHGIIIIIIIIIHIHHIIIIIIIGIHHHIIHHEIIIHIIHIIIIHIIIIIIIIIHIIIIIIIIIIIIIIIIIIIIIIIIIIIIIIIIIIIHIIIIIIIIIIIIIIIIIIHIHIIHIIIIIIIIIIIIIIIIIIIIIIIGIIIIIIIIIIIIIIHHIIIIIIIIIIIIIIIIIIIIIIIIIIIIIIIIIIIIIIIIIIIIIIIIIHIIIDDDDD
@HISEQ:969:HM2KJBCX2:2:1101:3884:45969 2:N:0:ACTATGCA
ATAAAGAGGAGGCCCAACTATCCCTATTAATCATTACGTCAATCCTAGAAACCAACAAAATAGGATCGTCGTCCTATTTCATTATTCCATGCTAATGTATTCAAGCGTTAGCCTGCTTTAAACACTCTAATTTTTTCAAAGTAACAGTCCTGTTTCCCCGCAACACCAACTTAATGGCATTACGGTTCTACAAGAAGGAGGAATCAGCAAAGCCAGTGCATACCAGTGGCACGACCTACTTGCTGACCCCGAAATTCAACTACGAGCTTTTTAACTGCAACAACTTTAATATACGCTATTGGAGCTGGAATTACCGCGGCTGCTGGCACCAGACTTGCCCTCCAA
+
DDDDDIIIIIIIHHIIIIIIIIIIIIIIIIIIIIIIIIIIIIIIIIIHIIIGHHEHIIIIIIHIHHIIIIIIIIIGIIIIHIIIIIIIIIIIHIIIIIIIIIIIIIIIIIIIIIIIIIIIHIHIIIIIIIIIIIIIIIIIIIIIIIIIIIIHHIIIIIHIIIIIIIIIIIIIIIIIIIIIIIIIIIIHIIIIHIIIIIIIIIIIIIIIIIIIIIIIIIIIIIIIIIIIIIIIIIIIIIIHHHGHIIIIIIIIIIIIIIIIIIIIIIIIIIIIIIIIIIIIIIIIIHIIIIIIHIIIIIHIIIIIIIIIIHIIIIIIIIIIIIIIIIIIIIIIIIHIIIIIDDDDD
@HISEQ:969:HM2KJBCX2:2:1101:2087:45920 2:N:0:ACTATGCA
ATAAAGAGGAGGCCCAACTATCCCTATTAATCATTACGGCGGTCCTAGAAACCAACAAAATAGGACCGCACGTCCTATTCTATTATTCCATGCTAACGTATTCGAGCAAAGGCCTGCTTTGAACACTCTAATTTTTTCAAAGTAAAAGTCCTGGTCCCCAACACACCCAGTGAAGGGCATGCGGTTCTCCAGAAGAGAAGGCCCGGCCGGACAAGTGCACGCGGTGAGGCGGACCTGCCAGCCAGGCCAAAGGTTCAACTACGAGCTTTTTAACTGCAACAACTTTAATATACGCTATTGGAGCTGGAATTACCGCGGCTGCTGGCACCAGACTTGCCCTCCAA
+
DDDDDIIIIIIIIIIIIIIIIIIIIIIIIIIIIIIIIIIIIHHIIIIIIHIEHIIIHIHHIIHHHIIIHIIHIHIIIHHHIIIIIIIIIIIIHIHIIIIHCHIIIIIIIIIIIIIHIIHHHIHIIIIHIIIIIIIHHHIIIIIIIIIIIIIIIIIHHHIIEGHIHIGHHIIIIIIIIIIHIIIIIHIIGHIIIIIIIIIIIIIIIIIHIIIIIIIIIIIIIIIIIIIIIIIIIIIIGIHIIHGIIIHIIIIIIIIIIIIIIIIIIIIIIIIIIIIIIIIIIIIIIIIIHIIIIIIIIIIIIIIIIIIIIIIIIIIIIIIIIIIIIIIIIIIIIIIIIIIDDDDD
@HISEQ:969:HM2KJBCX2:2:1101:21259:45839 2:N:0:ACTATGCA
ATAAAGAGGAGGCCCAACTATCCCTATTAATCATTACGTCAATCCTAGAAACCAACAAAATAGGATCGAACGTCCTATTTCATTATTCCATGCTAATGTATTCAAGCGTTAGCTTGCTTTAAACACTCTAATTTTTTCAAAGTAACAGTCCAAATTCCCCGCAACACCAAATTAATGGCATTACGGATCATCAGGAAGGAGGAATCAGTAAGACCAGTACATACCAGAGGCATGACCAATCTACTAACCCCGAAATTCAACTACGAGCTTTTTAACTGCAACAACTTTAATATACGCTATTGGAGCTGGAATTACCGCGGCTGCTGGCACCAGACTTGCCCTCCAA
+
@0@DAC1DCCGHF?C=EECF11DH1F1CHEEFH?C@G<<1@GE1C?G@CGH?CE?E1C?GHIGEHHHEEHCC1<E0@111CHHGHGHH?F?1<1<D<<@<FHHFHDG@<C@GHFHHHHFBFHCHIHGEHHGFHHH@GHHGIIDGCHGFDCHEHHG1GGGHFCHHEEHEGF#GHHIIIIIHIIIIIHHHIIIHHIHHHHHIIHHIHHHHHG?GEFEIIIHGGIHHHFGHHHHHHECHEIHGHHCG<HCHFGIIIHHIIHIIIHHHF?IIIIHHHHFIIHHGIIIHIHIHHFHEHEHHHHCHIIHGHHHIHHIGHIGHHDIIIIIIHIIHIIIIIHIIIIIIIDDDDB
@HISEQ:969:HM2KJBCX2:2:1101:8949:46157 2:N:0:ACTATGCA
ATAAAGAGGAGGCCCAACTATCCCTATTAATCATTACGTCGATCCTAGAAACCAACAAAATAGAATCAAACGTCCTATTTCATTATTCCATGCTAATGTATTCAAGCGTAAGCCTGCTTTAAACACTCTAATTTTTTCAAAGTAACAGTCCTGATTCCCCACGACACCAAATTAATGACATCGCGGTTCTTCAGAAGGTAGGAACCGATAATGCCAGTGCGTACCGAAGCACGACCAACAATTCGATCCCGAAATTCAACTACGAGCTTTTTAACTGCAACAACTTTAATATACGCTATTGGAGCTGGAATTACCGCGGCTGCTGGCACCAGACTTGCCCTC
+
DDDDDIIGIIIIHIIIIIIIIIIIHIIIIIIIIIIIIHHIHIHIIIIIHIHHHHIIIIIHHHEHIHIIIIHHHHIIHIIHIIIIIIHIHIIHGIIIIIIIIHIIIHIIIIIHIIIIIHHHIIIIIIIIIIIIHIHIIIIIIIIIIIIIIIIIIIHHIIIIIIIIHIIIIIHIIIIIIIIIHIGIIIIHIIIIIIIIIIIIIIIIIIIIIIIIIIIIIIIHIIIIIIIIIIIIIIIIIIIIHIIIHIIIIIIIIIIIIIIIIIIIIIIIIIIIIIIIIIHIIIIIIIIIIIIIIIIIIIIIIIIIIIIIIIIIIIIIIIIIIIIIIIIIIIIIIIIIIDDDDD
@HISEQ:969:HM2KJBCX2:2:1101:7739:45957 2:N:0:ACTATGCA
ATAAAGAGGAGGCCCAACTATCCCTATTAATCATTACATCGATCCTAGAAACCAACAAAATAGAATCTGATGTCCTATTTCATTATTCCATGCTAATGTATTCAAGCGTAAGCTTGCTTTAAACACTCTAATTTTTTCAAGGTAACAGTCCTAATTCCCCATAACATCAAATAAATGACATTATGGTTCTTTAGAAGGTGAGAACCAATAAAACCAGTACATACCAAGGCATGACCGATTCCTTGATCCCGAAATTCAACTACGAGCTTTTTAACTGCAACAACTTTAATATACGCTATTGGAGCTGGAATTACCGCGGCTGCTGGCACCAGACTTGCCCTCCAA
+
DDDDDHIIHIGIIHHIHIIIIIIIIHIHHIIHHHIIIHIHIGIIIHIIIIIFHHIHHIGIIIHHIEHHIIIHHIIIIGHEHHIIIFHFHHCHHHHIHHIIIFHHIHHHHHICE?EHEHIIIIHHHHIIHIHIHHHHIHHHHFHIIGIHHHHHIHHHHGIHGIIIHIIIGIIHIIHHGIHHHGIIIIIIIHHHIIIIHHHHIIIIHGGIIIHIIHIIIIHIIIIIIIIIGHIIHIGIIIIIHIHGIIIIHHIIIIIIIIHHGCHEEHIIIIIIHHHIIIIIHEIHHIIHIIIIHIIIHIIIIIIIHHHHHIHIIIIHIIIIIIGHIIIIIIIIIIIIIHIIDDCDD
@HISEQ:969:HM2KJBCX2:2:1101:6235:46146 2:N:0:ACTATGCA
ATAAAGAGGAGGCCCAACTATCCTATTAATCATTACGTCAATCCTAGAAACCAACAAAATAGGATCGAACGTCCTATTTCATTATTCCATGCTAATGTATTCAAGCGTTAACCTGCTTTAAACACTCTAATTTTTTCAAAGTAACAGTCCTGTTTCCCTGCAACACCAAATTAATGACATTACAGTTCTTCAAGAAGGAGGAATCAGTAAAGCCAGTACATACCATAGGCACGACCAACCTACTGACCCCGAAATTCAACTACGAGCTTTTTAACTGCAACAACTTTAATATACGCTATTGGAGCTGGAATTACCGCGGCTGCTGGCACCAGACTTGCCCTCCAA
+
DDDDDIIIIHIIIIIIIIIIIIIIHIIIIIIIIIIIIIIIIHHHHIIIIHHHIIIIIIIIHGHGIGHHHHDHIIIIIIIIIHIIIIGIIIIHIIIIIHIIIIIHIIIIIHIIIIHHIIIHIHIIIIIIIIHIGHHIHIIIIIIIIIHHIIIIHHIIIIHGIIIIIIIIHHHHIIIIIIIIIIIIIIHIIGIIIIIIIIIIIIHIIIIIIIIIIIIIIIIHIIIIIIHIIIIIIIIIIIIIIIHGIIIIIIIIIIIHIIIIIIIIIIIIIIIIIIIIIIIIIIIIIIIIIIIIIIIIIIIIIIIIIIIIHIIIIIIIIIIIIIIIIIIIIIIIIIIIIIIIDDDDD
@HISEQ:969:HM2KJBCX2:2:1101:13494:46563 2:N:0:ACTATGCA
ATAAAGAGGAGGCCCAACTATCCCTATTAATCATTACGGCGGTCCTAGAAACCAACAAAATAGAACCGCACGTCCTATTCTATTATTCCATGCTGTAATATTCGAGCAAAGGCCTGCTTTGAACACTCTAATTTTTTCAAAGTAAAAGTCCTGGTCCCCAACACACCCAGTGAAGGGCATGCGGTTCTCCAGAAGAAAAGGCCCGGCCGGACAAGTGCACGCGGTGAGGCGGACCTGCCAGCCAGGCCAAAGGTTCAACTACGAGCTTTTTAACTGCAACAACTTTAATATACGCTATTGGAGCTGGAATTACCGCGGCTGCTGGCACCAGACTTGCCCTCCAA
+
DDCDDIIHIHHHIIIIIIIIIIIIIIIICHHIIIIIEHHHHIIIIGIHFIIHEHIIHIIIII?HHHHHIICHIIIIFHIHHIII@HHC@?@EHHIIHIIIHGEGIHIIHHEHHIIIIHIHHIHIHIIIIIHIHIIHHIIIIIFHIIIIHHIIHHGIHHFHIHHHGIHIIIIIIIIIIIIIIIIIIHHHIIIIIIIIIHHIIIIIIIIIIIIIIIIIIHIIIIII>IIIIIIIIIIIIIIIIIHIIIIHIGIIGIIIIIIIIIIIIIIIIIIIIIIIIIHHIIIIIIIIIIIHIHIIIIIIIIIIIIIIHIHIIIHIGIIIIHIIIIIIIIIIIIIIIIIDDDDD
@HISEQ:969:HM2KJBCX2:2:1101:12211:46457 2:N:0:ACTATGCA
ATAAAGAGGAGGCCCAACTATCCCTATTAATCATTACGGCGGTCCTAGAAACCAACAAAATAGAACCGCACGTCCTATTCTATTATTCCATGCTGTAATATTCGAGCAAAGGCCTGCTTTGAACACTCTAATTTTTTCAAAGTAAAAGTCCTGGTCCCCAACACACCCAGTGAAGGGCATGCGGTTCTCCAGAAGAAAAGGCCCGGCCGGACAAGTGCACGCGGTGAGGCGGACCTGCCAGCCAGGCCAAAGGTTCAACTACGAGCTTTTTAACTGCAACAACTTTAATATACGCTATTGGAGCTGGAATTACCGCGGCTGCTGGCACCAGACTTGCCCTCCAA
+
DDDDDIIIIHHIIIIIHHHIHIIIIIIIIIIIIIIIIIIIIIIIIHIGIHIFHIIIIIIIIIHIIIHHIIGHIHIIHHIIIIIIIHIHHCHHIIIIIIIHIIIIIIIIIIIIHIIIIIIHIIHIIIIIIIIIIIIIIIIIIIIIIIIIIIIIIHIIDIIIHIIIIIIIHIIIHIIIIIIIIIIIIHIIIIIIIIIIIIIIIIIHIIIIIIIIIIIIIIHIIIIIIIIIIIIIIIIIIIIIIHEIIIIHIIIIIIIGIIIIIIIIIIIIIIIIIIIIIIIIIHHIIIIIIIIIIIIIIHHIIIIIIIIIIIIIIIIIIIIIIIIIIIIIIHIIIIIIIIIDDDDD
@HISEQ:969:HM2KJBCX2:2:1101:4146:47453 2:N:0:ACTATGCA
ATAAAGAGGAGGCCCAACTATCCCTATTAATCATTACAGCGGTCCTAGAAACCAACAAAATAGAACCGATGTCCTATTCTATTATTCCATGCTAATGTATTCGAGCAAAGGCCTGCTTTGAACACTCTAATTTTTTCAAGGTAAAAGTCCTGGTTCCCCACCACACCCAGTGAAGGGCATGGGGTTCCCCAGGAGGAAAGGCCCGACCGAACCCGTGCGCTCGATTAGGAGGACAGGTCAGCCAGGCCCAAGGTTCAACTACGAGCTTTTTAACGGCAACAACTTTAATATACGCTATTGGAGCTGGAATTACCGCGGCTGCTGGCACCAGACTTGCCCTCCAA
+
DDDDDIIIIIIFIIIIIIIIIIIIIIIHIIIIIIIIIIIIIHHHIIIIIIIIHIIIIHIGHHHIIIIIDHIHIIIIIIIIIIIIIEHHEHHIIIHHIHHHHIHHIIIIIIHIIIIIHIHIIIIIIIHIHHHIIHIIIIIIHIHHHHIIIIIIHIHIIIIIIHIIIIHIIHHIIIIIIIIHIIIIGIGIHIIIIIIIIIIIIIIIIIIIIHIIIIIIIIIIIIIIIIIIIIIIIIIIIHHIIHHIIIHIIIIIIIIIIIIIIIIIIIIIIIIHIIHIIIIIHHIIHHFGIIIIIIIIIIHIIIIIIIIIIIIIIIIIIIIHIIIIIIIIIIIIIIIIIHIDDDDD
@HISEQ:969:HM2KJBCX2:2:1101:1966:48419 2:N:0:ACTATGCA
ATAAAGAGGAGGCCCAACTATCCCTATTAATCATTACGGCGGTCCTAGAAACCAACAAAATAGAACCGCACGTCCTATTCTATTATTCCATGCTGTAATATTCGAGCAAAGGCCTGCTTTGAACACTCTAATTTTTTCAAAGTAAAAGTCCTGGTCCCCAACACACCCAGTGAAGGGCATACGGTTCTCCAGAAGAAAAGGCCCGGCCGGACAAGTGCACGCGGTGAGGCGGACCTGCCAGCCAGGCCAAAGGTTCAACTACGAGCTTTTTAACTGCAACAACTTTAATATACGCTATTGGAGCTGGAATTACCGCGGCTGCTGGCACCAGACTTGCCCTCCAA
+
DDDDDIIIIIIIIIIIIIIIIIIIIIIIIIIIIIIIIIIIIIIIIIIIIIIIHHHIIIIHIIGIHHICEHIIIIHIIIIIHHHHHIIGGHIIIIIIIIIHFIIIIIIIIIIGIIIIIIIIIIIIHIIIIIIIIIHIHGIIIIIHHEHHIIIIIIIIIIIIIIIHHIIHIIIIIIIIIHGH#HIIIIIHIIIIIIIIIIIIHIIIHIIIIIIIIIIIIIIIIIIIIIIIIIIIIIII=IIIIHGIIIHIIIIIIIIIIIIIIIIIIIIIIIIIIIIIIIIIIIIIIIIIIIIHIIIIIIIIIIIIIIIIIIIIIIIIIIIIIIIIIIIIIIIIIIIIIIIDDDDD
@HISEQ:969:HM2KJBCX2:2:1101:11292:49192 2:N:0:ACTATGCA
ATAAAGAGGAGGCCCAACTATCCCTATTAATCATTACATCGGTCCGTAAACCAACAAAATAGAACCAATGTCCTATTCCATTATCCCATGCTAATGTATTCAAGGCATAAAACGCCTGCTTTGAACACTCTATTTTTCTCAAAGTAAACTATCGGAATCCCACCAGCACTTAATTAAAAGCACCAAGTGTTCCTCCGAAGTACATGGCCAGCGTAATATCGCATGCACGTAACCAAAAAATGGCCACGGACGCTCAACACCAACCTGCTGACCCCGAAATTCAACTACGAGCTTTTTAACTGCAACAACTTTAATATACGCTATTGGAGCTGGAATTACCGCGGCTGCTGGCACCAGACTTGCCCTCAA
+
DDADDIIIIIIIIIIIGIIGIIIIIIIIIIIIIIIHIIIIHHHIIHHHHHIIHIIIFIIIIIIIIIIGIHHHHIIIIIIIIGHIIHIIGHIIHHIIIHIHIFHHGEHIIIGIIIIIHIIIIIIIHIIIIIIIIIIHHHHIIIIIIHHIIIIIIIHHGHIHHIIIIIIIIIIIHIIIHHHIIIIIIIIIIIIIIIIIIIIIIIIIIIIIIIIIIIIIIIIIIGII;IIHIHIIIIIIIIIIIIIIIIIIIIIIIIHIIHGIIIIIIIIHIIIIIIIIIIIIIIIIIIIIIIIIIIIIIHHIIIHIHIIIIIIHIIIIIIIIIIIIIIIIIIIIIIIIIIIIIIIHIIIIIIIIIIIIIIIIIIIIDDDDD
@HISEQ:969:HM2KJBCX2:2:1101:3248:48955 2:N:0:ACTATGCA
ATAAAGAGGAGGCCCAACTATCCCTATTAATCATTACGGCGGTCCTAGAAACCAACAAAATAGGACCGCACGTCCTATTCTATTATTCCATGCTAACGTATTCGAGCAAAGGCCTGCTTTGAACACTCTAATTTTTTCAAAGTAAAAGTCCTGGTCCCCAACACACCCAGTGAAGGGCATGCGGTTCTCCAGAAGAGAAGGCCGGCCGGACAAGTGCACGCGGTGAGGCGGACCTGCCAGCCAGGCCAAAGGTTCAACTACGAGCTTTTTAACTGCAACAACTTTAATATACGCTATTGGAGCTGGAATTACCGCGGCTGCTGGCACCAGACTTGCCCTCCAA
+
0BBDD?F@G@GG@<C<CEHGH?CFHIIIIHHCGGEH1C0??E?/<F@DHHH1CGEHH@GCHHHHIIGHHHHDCE@@<FEGHHIHIF@1CEC<CFHHHHHHIFFHH?EHHIHGCIHHGHIEHIHIIHIIHEIHFHIHHGHHIHHIIIIHHGGHECHD:HEHHHDHGHEHEGDIIIHCEEII;IHHIHGIHHIHIHEHFGEGIIIHHHCIH<EHHHHHCFEHHEHHHHHGHFIIIIHIIIIHGDHGHCHHIHIGIIHHHHGHHIHHIHEHHHIHIIIIIIIIIIHHIIHHFIIHHEIHHHHHIIHHHIIIHGHIHIIHHHIHFHHHFHFHEHHIIIIHHHBBADB
@HISEQ:969:HM2KJBCX2:2:1101:5303:49571 2:N:0:ACTATGCA
ATAAAGAGGAGGCCCAACTATCCCTATTAATCATTACGGTGATCCTAGAAACCAACGAAATAGAATCAGTCCGTCCTATTACATTATTCCATGCTAATGTATTCAGACGATAGTCTGCTTTAAACACTCTAATTTTTTCAAAGTAACAGTCCTGATTTCCCATCACACCAAATAAATGGCATGAAAGTTCCAGAAGGTAGAGATCCATCTCACCAGTGCAGACAATTAAGCCTGACCAATGGGTAGACCCCGAGGTTCAACTACGAGCTTTTTAACTGCAACAACTTTAATATACGCTATTGGAGCTGGAATTACCGCGGCTGCTGGCACCAGACTTGCCCTCCAA
+
DDCDDIIIIHIHIIIIIIIIIIIIIIIIIIIIIIIIIIIIIIIIGIIIIIIIIIIIIIIIIIIIIIIIIIIIIIIIHIGIIFHHHIIIIIIIHHIIIIIIIIHIIIIIIIIIHIIIIIIIGIFIHIIIGIHEIIHIIIGIGHIIIIIIHHHIIIIIIIIHHIIIIIIIIIHIIIIIIIIIIIIIIIIIHIIIIIIIIHIIIIIHHHIIIIIIIIIIIIIIIIIIIIHIHIIIHIIIIIIHIIHHFIIIIIIIIIIIIIIIIIIIIIIIIIIIIIIIIIIIIIIHIIIIIIIIIIIIIIIIIIIIIIIIIIIIIIIIIIIIIIIIIIIIIIIIIIIIIIIIIDDDDD
@HISEQ:969:HM2KJBCX2:2:1101:16768:49305 2:N:0:ACTATGCA
ATAAAGAGGAGGCCCAACTATCCCTATTAATCATTACGTCAATCCTAGAAACCAACAAAATAGGATCGAACGTCCTATTTCATTATTCCATGCTAATGTATTCAAGCGTTAGCTTGCTTTAAACACTCTAATTTTTTCAAAGTAACAGTCCAGATTCCTCGCAACACCAAATTAATGGCATTACGGCTCATCAGGAAGGAGGAATCAGTGAGACCAGTTCATACCAGTGGCATGACCAACCTACTAACCCCGAAATTCAACTACGAGCTTTTTAACTGCAACAACTTTAATATACGCTATTGGAGCTGGAATTACCGCGGCTGCTGGCACCAGACTTGCCCTCCAA
+
DDCDDIIIIIEHHHIIIIIIHHIIIIIIIIIIHIHIIHHHIHHIIIIIIIIHIHIIIIIFHHHGHIIIIIIHHIHHHIIIIGIHFHHHHHH?EHIHIIIHHGIHIIIHHHIHIHIIIIIIHIHHHHHIHIHHIIIIIHIHHIHIHIIHEIIIIIHHHIIIHHDIIIIIIHIIIIHIIIIIIIHIIHHIIGIIHIIIIIIIIIIHGIHHIIH<IIIIIIIGIIIHIHIIIHIIII=4HHHIHHFFFE@IIIIIIIIIIIIHIIGIIIIIIIIIIIHIIIIGIIIIIIIIIHHCIHIIIIHIIIIIIIIIIIIIIIIIHIIIIIIIIIIIIIIIIIIIIIIIICDDDD
@HISEQ:969:HM2KJBCX2:2:1101:18685:49152 2:N:0:ACTATGCA
ATAAAGAGGAGGCCCAACTATCCCTATTAATCATTACGGTGATCCTAGAAACCAACGAAATAGAATCAGTCCGTCCTATTTCATTATTCCATGCTAATGTATTCAGACGTTAGCCTGCTTTAAACACTCTAATTTTTTCAAAGTAACAGTCCTGATTTCCAATCACACCAAATTAATGACATGAAAGTTCCTCAGAAGGTAGAGATTTATCTCACCAGTACAGACAATTAAGCCTGACCAATGGGTAAACCCCGAAGTTCAACTACGAGCTTTTTAACTGCAACAACTTTAATATACGCTATTGGAGCTGGAATTACCGCGGCTGCTGGCACCAGACTTGCCCTCCAA
+
DDDDDHIIHI=HIIIIEHHHHIHHHIIIIIIIHHIIFIFI@HG?GHHHIIIIIGIIGHIHIH?@GEFGFHEFHIIIH@DEHHHIHGHIHEHI1EGHHCHHIGHHHCHHIIHIIIFHHHHIIGIHIHIHIHIIIHHHIIIIIIHEIIIIHHFHIHHHIHIIIIIIIHGE?HIIIGIIHIHHGHEIIHIHIIIIIIIIHEIIHII;IIIHHHIIII;IIIIIIIIHHIIIIIIIIIHIHIIIIIHIHHFIIFDHIIIHHIIHHIIIIIIIIIIIIIIIIIIIIIIIIIIHHGHIIIIIIIIIHIIIIIIIIIIIIIIIIIIIIIIIIIIIIIIIIIIIIIIIIIIDDDDD
@HISEQ:969:HM2KJBCX2:2:1101:18897:50148 2:N:0:ACTATGCA
ATAAAGAGGAGGCCCCAACTATCCCTATTAATCATTACGTCAATCCTAGAAACCAACAAAATAGGATCAAACGTCCTATTTCATTATTCCATGCTAATGTATTCAAGCGTTAGCCTGCTTTAAACACTCTAATTTTTTCAAAGTAACAGTCCTGTTTCCCTGCAACACCAAATTAATGACATTACAGTTCTTCAAGAAGGAGGAACCAGTAAAGCCAGTACATACCAGAGGCACGACCAACCTACTAATCCCGAAATTCAACTACGAGCTTTTAAACTGCAACAACTTTAATATACGCTATTGGAGCTGGAATTACCGCGGCTGCTGGCACCAGACTTGCCCTCCAA
+
DDDDDIIIIIIIIIIIHIIIIHIIIIIIIGIIIIIIIIIIIHIIIHHIIIIIHHIIIIHHIIIIIIHHIIIHIHIHIIIIIGHIIIIIHHIIHHIGIIIHIHHIIIIIIHIIIIIIIIIIIIHHIIHIIIIIIIIIIIHIIIIIIIIIIIHIIIHIIIIIIIIIIIIHIIIIIHIIIIIIHIIIIIIIIIHIIFIIIIIIIIIGHIIIIIIIIIIIIIIIIIIIIIIIIIIIIIIIIHIIIIIIHGIHEIIIIIIIIIIIIIIIIIIIIIHHD1IIIIIIIIIIIIIIIIIIIIIIIIIIIIIIIIIIIIIIIIIIIIIIIIIIIIIIIIIIIIIIIIIIIIDDDDD
@HISEQ:969:HM2KJBCX2:2:1101:3820:50863 2:N:0:ACTATGCA
ATAAAGAGGAGGCCCAACTATCCCTATTAATCATTACGGCGGTCCTAGAAACCAACAAAATAGGACCGCACGTCCTATTCTATTATTCCATGCTAACGTATTCGAGCAAAGGCCTGCTTTGAACACTCTAATTTTTTCAAAGTAAAAGTCCTGGTCCCCAACACACCCAGTGAAGGGCATGCGGTTCTCCAGAAGAGAAGGCCCGGCCGGACAAGTGCACGCGGTGAGGCGGACCTGCCAGCCAGGCCAAAGGTTCAACTACGAGCTTTTTAACTGCAACAACTTTAATATACGCTATTGGAGCTGGAATTACCGCGGCTGCTGGCACCAGACTTGCCCTCCAA
+
DDDDDIIIIIIIIIIIIIHIHIIIIIIIIIIIIIIHIHHIGHHHIIIIIIIHIIIHHIIIIIHIIHGIIIHICHHHHHIHHIGFHHHIIGIIHHIHIHIHHDHHIIIIIIIIIIIIIIIIIIIIIIIHHIIIIIIIHIIIIIHIHIHIIIIIHIIIIIIIIIHHHIIIIIIIIIIIIIIIIIIIIIHHHIIIIIIIIHIIIIHIIIIIIIIIIIIIIIIIIIIIIIIIIIIIIII>I?IIIIHIIIIHIIIIIIIIIIIIIIIIIIIIIIIIIIIHIIIIIHHIIIIIIIIIIIIIIIIIIIIIIIIIIIIIIIIIIIIIIIIIIIIIIIIIIIIIIIIDDDDD
@HISEQ:969:HM2KJBCX2:2:1101:5097:50745 2:N:0:ACTATGCA
ATAAAGAGGAGGCCCAACTATCCCTATTAATCATTACGGTGATCCTAGAAACCAACGAAATAGAATCAGTCCGTCCTATTTCATTATTCCATGCTAATGTATTCAGACGATAGTCTGCTTTAAACACTCTAATTTTTTCAAAGTAACAGTCCTGATTTCCCATCACACCAAATAAATGGCATGAAAGTTCCTCAGAAGGTAGAGATCCATCTCACCAGTGCAGACAATTAAGCCTGACCAATGGGTAGACCCCGAAGTTCAACTACGAGCTTTTTAACTGCAACAACTTTAATATACGCTATTGGAGCTGGAATTACCGCGGCTGCTGGCACCAGACTTGCCC
+
DDDDDIIIEHIIIIFEECHIIIGHIIEEHHHIHE@GHIDHHECHHIIHIIIIHIIIIEHIIIHHIIIHIHI1EHHHGHF1FHHIIGIHHFHIIHIHHHHIIHHIICGHCHEHFIIHIIHHHHGCIHIIIIIIEHIGHIIIHHHIIHIHHHHIIIIGHIIIHHHHHHHHHHIIHGHIHHHIHHHI:HFHHHHHIHHIIIHHIIIHIHHIHIHFHHIIIIHHHHHIHHIHHCCIIIIIIHHIHGHG3HI;HHIIIIHIIHHIIIIIIIIHIHHEEIIHHHHHEIIHIIIIIIIHIHIHIIIIHHHIIIIIGHHGHIHHCIIIIIHHCEIIIHHHHHHGIHDDBB@
@HISEQ:969:HM2KJBCX2:2:1101:10146:51009 2:N:0:ACTATGCA
ATAAAGAGGAGGCCCAACTATCCCTATTAATCATTACGGCGGTCCTAGAAACCAACAAAATAGGACCGCACGTCCTATTCTATTATTCCATGCTAACGTATTCGAGCAAAGGCCTGCTTTGAACACTCTAATTTTTTCAAAGTAAAAGTCCTGGTCCCCAACACACCCAGTGAAGGGCATGCGGTTCTCCAGAAGAGAAGGCCCGGCCGGACAAGTGCACGCGGTGAGGCGGACCTGCCAGCCAGGCCAAAGGTTCAACTACGAGCTTTTTAACTGCAACAACTTTAATATACGCTATTGGAGCTGGAATTACCGCGGCTGCTGGCACCAGACTTGCCCTCCAA
+
DDDDDIIIIIIIIIIHIIIIIIIIIIIIIIIIIIIIIIHHHIIIIIIHIIHIFHIIHHIIIIIIIIIIIHIIHIIIIIIHIIIIIIIIIIIIIHIIHIIIIHIIIIIIIIIIIIIIIIHIIIIHEIIIIIIIIIIIIHIIIIIIHIIIIIIIIIIIIIIIIIIIHIIIIIIIIIIIIIIIIIIIIIHIHIIIHIIIIIIIIIIIIIIIIIIIIIIIIIIIIIIIIIIIIIIIIIIIIIIIIIHIIIIIIIIIIIIIIIIIIIIIIIIIIIIIIIIIIIIIIIIIIIIIIIIIIIIIIIIIIIIIIIIIIIIIIIIIIIIIIIIIIIIIIIIIIIIIIIIDDDDD
@HISEQ:969:HM2KJBCX2:2:1101:5417:51617 2:N:0:ACTATGCA
ATAAAGAGGAGGCCCAACTATCCCTATTAATCATTACGGTGATCCTAGAAACCAACGAAATAGAATCAGTCCGTCCTATTTCACTATTCCATGCTAATGTATTCAGACGTTAGCCTGCTTTAAACACTCTAATTTTTTCAAAGTAACAGTCCTGATTTCCCATCACACCAAATAAATGGCATGAAAGTTCCTCAGAAGGTAGAGATTTATCTCACCAGTACAGACAATTAAGCCTGACCAATGGGTAAACCCCGAAGTTCAACTACGAGCTTTTTAACTGCAACAACTTTAATATACGCTATTGGAGCTGGAATTACCGCGGCTGCTGGCACCAGACTTGCCCTCCAA
+
DDDDAHGIIIIIIIIIIIIIIIGIHIIHIHIIGIIIIIIIIHIIHIIIIIIIIIIIIIHIIIHHIIIIGHGIIIIIIIIIIII1DHHIHGIIFHIIHIIIIIHIIIIHHHHIIIIIIIIIIHIIIIIIIIIIIIHIIHHIIIIIIIIIIIIIIIIHIIIIIIIIIIIHHIIIIIHIIIIIIIIIHIIIIIIIIIIIIIIIIIIIIIIIIIIIIIIIIIIIIIIIIIIHIIIIIIIIIIIIIIIIIHGIHIGIIIIIIIIIIIIIIIIIIIIIIIIIIIIIIIIIIIIHHIIIIIIIIIIIIIIIIIIIIIIIIIIIIIIIIIIIIIIIIIIIIIIIIIIIIIIDDDDD
@HISEQ:969:HM2KJBCX2:2:1101:9693:51541 2:N:0:ACTATGCA
ATAAAGAGGAGGCCCAACTATCCCTATTAATCATTACGGCGGTCCTAGAAACCAACAAAATAGGACCGCACGTCCTATTCTATTATTCCATGCTAACGTATTCGAGCAAAGGCCTGCTTTGAACACTCTAATTTTTTCAAAGTAAAAGTCCTGGTCCCCAACACACCCAGTGAAGGGCATGCGGTTCTCCAGAAGAGAAGGCCCGGCCGGACAAGTGCACGCGGTGAGGCGGACCTGCCAGCCAGGCCAAAGGTTCAACTACGAGCTTTTTAACTGCAACAACTTTAATATACGCTATTGGAGCTGGAATTACCGCGGCTGCTGGCACCAGACTTGCCCTCCAA
+
DDCDDIIIIIIIIIIIIIIIIHIIIHIIIIIIIIIHHG@HIHDHIIIHIIIIHIHHCHHHHEGFFHEDDHIGCHHHHIIGEEHHIIIIHHHIHHIIIIIIFDHIHHCHHIHIHHHHHIIHHGGHHIIIIIIIIIIIIHIIIIIIIIIHHIIIIHIIHIIHHHHIHIHIGIIIHIHIIIIIIIIIIIIIHIIIIIIIIHIIIIIHIIIIIIIIIIIIIIIHIIIIIIIIIIIIIIIIIIIIIIHIIIGFIIIIIIIIIIIIIIIIIIIIIIIIIIIIIHIIIIIIIIIIIIHHIIIIIIIIIIIIIIIIIIIIIIIIIIIIIIIIIIIIIIIIIIIIIIIDDDDD
@HISEQ:969:HM2KJBCX2:2:1101:18855:51082 2:N:0:ACTATGCA
ATAAAGAGGAGGCCCAACTATCCCTATTAATCATTACGTCGATCCTAGAAACCAACAAAATAGAATCAAACGTCCTATTTCATTATTCCATGCTAATGTATTCAAGCGCGAGCTTGCTTTAAACACTCTAATTTTTTCAAAGTAACAGTCCTGATTTCCCATGACACCAAATTAATGACATCGTGGTTCGTCAGAAGGGAGAAACCAATAATGCTAGTACGTACAAAGTACGACCGACATATTAGTCCCGAAATTCAACTACGAGCTTTTTAACTGCAACAACTTTAATATACGCTATTGGAGCTGGAATTACCGCGGCTGCTGGCACCAGACTTGCCCTCCAA
+
DDDDDIIIIIIIIIIGIIIIIIIIIIIIIIIIIIIIIIIIIIIIGIIHIIIGIIIIIIIIIHCHHIIHHIHHIHIIIIIIIIIIHIIIHIIIIIIIIIIIIIIIIIIIHIIIIIIIIIIIIHIIIIIIIIIIHIIIIIIIIIIIIIIIIIIIIIIIIHHGIIIHHIIHIIIHHIIIIIIIIIIIIIIIGIIIIIIIIHIIIIIIIIIIIIIIIIIIIIIIIIIIIIIIIIIIIIIIIIIIIIIIIIIIIIIIIIIIIIIIIIIIIIIIIIIIIIIIIIIIIIIHHHIIIIIIIIIIIIIIIIIIIIIIIIIIIIIIIIIIIIIIIIIIIIIIIIIIIIIDDDDD
@HISEQ:969:HM2KJBCX2:2:1101:16894:52859 2:N:0:ACTATGCA
ATAAAGAGGAGGCCCAACTATCCCTATTAATCATTACGTCAATCCTAGAAACCAACAAAATAGGATCAACGTCCTATCTCATTATTCCATGCTAATGTATTCAAGCGCGAGCCTGCTTTAAACACTCTAATTTTTTCAAAGTAACAGTCCTGATTCCCCGCCACACCAAATTAATGACATGATGGTTCGTCAGAAGGTAGGAATCAGTAACACCAGTACGTACCGAAGGCACGACCAGCGTACTAATCCCGAAATTCAACTACGAGCTTTTTAACTGCAACAACTTTAATATACGCTATTGGAGCTGGAATTACCGCGGCTGCTGGCACCAGACTTGCCCTCCAA
+
CDDDDIIIIIIIIIIHIIIIHHIIIIIIIIHIIIIIIIIIHIIIIIHHHIIIIIIIGHHIHHHGHHIIIIIHHIIIIIIHIIIIEHIHIHHHIIIIHHFGFHGHIIIIIIHIIIIIIHIHIIHHIHIIIIHIIIIIHHHHHIHIIIHHHIIIHHIIIIIIIIIIIIIIIHIIHHIHHIIIIIIIIIIIIIIIIIIIIIIIIIIIIIIIIIIIIIIIIIIIIIIIIIIIIIIIIIIIIIIIIIIIIIIIIIIIIIIIIIIIIHIIHIIIIIHIIHIIIIIIIIIIIIIIIIIHHIIIIIIIIIIIIIIIIIIIIIIIIIIIIIIIIIIIIIIIIIIIIIIIDDDDD
@HISEQ:969:HM2KJBCX2:2:1101:7259:53590 2:N:0:ACTATGCA
ATAAAGAGGAGGCCCAACTATCCCTATTAATCATTACGGTGATCCTAGAAACCAACGAAATAGAATCAGTCCGTCCTATTTCATTATTCCATGCTAATGTATTCAGACGATAGTCTGCTTTAAACACTCTAATTTTTTCAAAGTAACAGTCCTGATTTCCCATCACACCAAATAAATGGCATGAAAGTTCCTCAGAAGGTAGAGATCCATCTCACCAGTGCAGACAATTAAGCCTGACCAATGGGTAGACCCCGAAGTTCAACTACGAGCTTTTTAACTGCAACAACTTTAATATACGCTATTGGAGCTGGAATTACCGCGGCTGCTGGCACCAGACTTGCCCTCCAA
+
DABDDIICHIIIGHHIIIIIIIIIHHIHIIIHIHIHHIEHGIIHHGHIIEHFHHIIHHIIIIIIIIGHHIGIIGHIHEHGHIICHHGHEHHHIGHHHIIHIIIHIIIIHHIIIIGIIIIHHHIHIIIIIIIGIHHIIIIIHIIHHIIHIIHIIIIIIHIIHIHHIIHIIIIIIIHIIIIIIIIIIIIIIIHHIIIIIHIIIIHHIIIIHHHIIIIIIIIIIIIIIIIIIIIIIIIIIIIIIIIHHHEHIHHIIIIIIIIIIIIIIHIIHIIIIIIIIIIIIIIIIHIHHIIIIIIIIIIIIIIIIIIHIIIIIIIIIIIIIIHHIIHIIIIIIIHIIIIIIIIDDDDD
@HISEQ:969:HM2KJBCX2:2:1101:19477:53308 2:N:0:ACTATGCA
ATAAAGAGGAGGCCCAACTATCCCTATTAATCATTACGTCAATCCTAGAAACCAACAAAATAGGATCAACGTCCTATTTCATTATTCCATGCTAATGTATTCAAGCGCGAGCCTGCTTTAAACACTCTAATTTTTTCAAAGTAACAGTCCTGATTCCCCACCACACCAAATTAATGACATGATGGTTCGTCAGAAGGTAGAAATCAGTAACACCAGTACGTACCGAAGGCACGACCAGCGTACTAATCCCGAAATTCAACTACGAGCTTTTTAACTGCAACAACTTTAATATACGCTATTGGAGCTGGAATTACCGCGGCTGCTGGCACCAGACTTGCCCTCCAA
+
BDDDDHHIIIIHIIIIIIIIIIIIIIIIIIHHHIIIIIIIIIIIIHIIIIIHIHIIIIIHIIHEHIIIGIGHHHHIIIIIIIIIGIIHIHIHFIHIIHIIIIIIIIIIIIHHIIIIIIIHIIHHIIIIIHHIHIEHHHIHIIIIIIIIIIIHHIFIIIIHIIIIIIIIIIIIIIIIIIIIIIIIIIIIIIIIIIIIIIIIIIIIIIIIIIIIIIIIIIIIIIIIIIIIIIIIIIIIIIIHIHHGIIIIIIIHHIIIIIHIHIIIIIIIIIIIIIIIIIIIIIIIIIIIIIIIIIIIIIIIIIIIIIIIIIIHHIIIIIIIIIIIIIIIIIIIIIIIIIIIDDDDD
@HISEQ:969:HM2KJBCX2:2:1101:17456:53842 2:N:0:ACTATGCA
ATAAAGAGGAGGCCCAACTATCCCTATTAATCATTACGGCGGTCCTAGAAACCAACAAAATAGAACCGCACGTCCTATTCTATTATTCCATGCTGTAATATTCGAGCAAAGGCCTGCTTTGAACATTCTAATTTTTTCAAAGTAAAAGTCCTGGTCCCCAACACACCCAGTGAAGGGCATGCGGTTCTCCAGAAGAAAAGGCCCGGCCGGACAAGTGCACGCGGTGAGGCGGACCTGCCAGCCAGGCCAAAGGTTCAACTACGAGCTTTTTAACTGCAACAACTTTAATATACGCTATTGGAGCTGGAATTACCGCGGCTGCTGGCACCAGACTTGCCCTCCAA
+
@DDD@CEGHEHHGHIIIIIFH@CGHHIIHHIHHHIGGEHIDHI?EEFCHEH1<EHHIHIIHI1DGHHHHHDHECHE1CGHIHEHIIIDGHCG1FIHIIHIHHGEHHGHIIHHHHHHHEGGIHIIIFIHFHHHFHHFHHHHIHHIIIHHGIHIIIIIIIEGGB<C/EGIIIHIIIHEIIIIHIHHHCFIIIIIIHIHFHHIIIIHHHHIHHHHII=HCIIHIIHIIIIIIIIIEIIIHGIGHGGIIIHHGHIIIIIIIIIHHIIHHHGHIIIIIIIIHIIHIIHFHGIIHIHHIIIIIHIIIIIHHIIIIIIIIIGIIIHHFIHIHIHHIHIHHFIIIIHBBDDD
@HISEQ:969:HM2KJBCX2:2:1101:2850:54223 2:N:0:ACTATGCA
ATAAAGAGGAGGCCCAACTATCCCTATTAATCATTACGTCGATCCTAGAAACCAACAAAATAGGGTCAAACGTCCTATTTCATTATTCCATGCTAATGTATTCAAGCGTGTGCCTGCTTTAAACACTCTAATTTTTTCAAAGTAACGGTCCTGATTCCCCATGACACCAAATTAATGACATCACAGTTCGTCAGAAGGTAGAAATCAATAATACCAGTGCATACCGGAGGCACGACCAATATATTGATCCCGAAATTCAACTACGAGCTTTTTAACTGCAACAACTTTAATATACGCTATTGGAGCTGGAATTACCGCGGCTGCTGGCACCAGACTTGCCCTCCAA
+
CDDDDIIHIHICHIIHHIHHIIHIIIIIIIIIIHH@HCGGHHHICHFFEHHCCCGHEHHEHIIHF<FHICF<DFGHIGIIHIHIIII?E1DFHGGHIHIHEFHHHHHHHHIHHC@AGHHHIHGGHHHIIIIHHHHHGHEH@HHFGH@IIHIGIHGHIHHHHIGHIIIIIIIHHHHHGHEH?IIHHIIIHIIIHHIHIIHHGHIHGEIIIIIIIIIIHIIIHHHFDIIIIIIIIIHIHIHHEHGCCHDDIGIIIIIIIIIIIHHHHHIIIIIIIIIIIIIHHIIIIHHIIIHIIIIIIIIIHIIIIIIIIIIHIIHIIIIIIIIIIIIIIIIHIIIIIIIIIDDDCD
@HISEQ:969:HM2KJBCX2:2:1101:7473:54060 2:N:0:ACTATGCA
ATAAAGAGGAGGCCCAACTATCCCTATTAATCATTACGTTGATCCTAGAAACCAACAAAATAGAATCGAACGTCCTATTTCATTATTCCATGCTAATGTATTCAAGCGCGTGCCTGCTTTAAACACTCTAATTTTTTCAAAGTAACAGTCCTGACTCCCCACAACATCAAATTAATGACATCATGATTCATCAGAAGGGAGAAATCAATGACATTAGTACGTACCGAAGGCACGACCGACGTATTGATCCCGAAATTCAACTACGAGCTTTTTAACTGCAACAACTTTAATATACGCTATTGGAGCTGGAATTACCGCGGCTGCTGGCACCAGACTTGCCCTCCAA
+
BDADDHIIIHIHIIIIHIIGHIIIIHIIIIIIIIHHHHIGHIIHIGIIGIHHGHEHEHIIIIHHHHHIHHHHI?EHIIIIIGIIHII?H1GHHHGHIIIIIIHIIGHGIIHHIHIIHFHHGHGHIIIIIIGHIIIIIIIHIIIIIIIIIIIIIIIIIIHHHHHIIIIGIIIIIIIIIIIIIIIIIHIIIIIIIIIIIIIIIIIIIIIIIIHIIIIIIIIIIIIIIIIIIIIIIIIIIIIIIIIHHHIIIIIIHIIIIHIIIIIIIIIIIIHIIHIIIIIIIIIIIIIIIIIIIHIIIIIIIIHIIIIIIIIIIIIIIGIIIIIIHIIIIIIIIIIIIHIIIDDDDD
@HISEQ:969:HM2KJBCX2:2:1101:21292:54232 2:N:0:ACTATGCA
ATAAAGAGGAGGCCCAACTATCCCTATTAATCATTACCTCGACTCCGAAAGCCAACGAAATAGAACCGAGATCCTATTCCATTATTCCATGCACTAATGTTCAGGCTGTAACGCCTGCTTTGAGCACTCCAATTTTTTCAAAGTAAACGTGCTGGCCACCCAATGGCACCCGATTAAGAGAACCATGGCCGAACCAGCAGAATCGTTTGCCCCAGCAGAACCACAACAAAGTGGACCACCGGAGCAAAACCGAGATCCAACTACGAGCTTTTTAACCGCAACAACTTTAATATACGCTATTGGAGCTGGAATTACCGCGGCTGCTGGCACCAGACTTGCCCTCCNA
+
@0DDDHHHEEH==1CC1E@E1CH1@GFHHH?EE1<DEHHC@@<CEEG?@CCHCFF?H?E@<CCHGHHHCDH11F1<1<1CCFDD<CEC@1<CF?CCHEG?<@?HCFEEB<FHDCHHEG@EHGHIHIHHCDFFDIHHHG<FCHFGA<CHHEIHEEFDEGHHF</HHHIHHDIHCHHFDHGEEGFHHIHHGHHHIIIHHHGFG@EGHFEDHIHCFGIHFFD1HHEHGIIHFCHIHGIHDDIHFHDD@HCH@GIHEHHHGHIHIHEEF?IIIHEHDGHIHHGCEHC<EFHHHFHGHGHGHHHHHIHHIIIIHHIIHIIHHEHHHIIHIHHEHHHCFGIHHHGHG<<<#B
@HISEQ:969:HM2KJBCX2:2:1101:14822:55108 2:N:0:ACTATGCA
ATAAAGAGGAGGCCCAACTATCCCTATTAATCATTACGTCGATCCTAGAAACCAACAAAATAGGTTCGATCGTCCTATTTCGTTATTCCATGCTAATGTATTCAAGCGCGAGCCTGCTTTAAGCACTCTAATTTTTTCAAAGTAACAGTCCTGTTTCCCCGCAACAACAAATTAATGCCATCACGGTTCTACAAGAAGGAGGGACCAGTGAGGCCAGTGCATACCAGTGGCACGACCAACCTACTGGCCCCGAAATTCAACTACGAGCTTTTTAACTGCAACAACTTTAATATACGCTATTGGAGCTGGAATTACCGCGGCTGCTGGCACAGACTTGCCCTCCAA
+
DCDDCIIIIIIIFIIIIIHICHHIIIIIFHIHHFHFHHIIIIIIIHIGIIIIEHIIIIGIIGIGHHHIHHIDHHIHHIIIIIIIHHIHIIHHGEHIIIHIIIIHHIIIIIIIIIIHIHIIIHIHIIHEHIIHIIHIGIIIIIIIIIIHEHHIIHHHHIIIHHHIIIIIIIIIHIIIIIHHIIHHHHHEIIIIIIIIIIIHIIIIIIIIHIIIIHIIIIIIIIIIIIIIIIHIIIIIIIIII<GDIIIIIIHHIIHHHIIIIIIHIIIIIIIIIHIIIIIIIIIIIIIIIIIHIHIIIHIIIIIIIIIIIIIIIIIIIIIIHIIIIIIIIIIIIIIIIHIGDDDDD
@HISEQ:969:HM2KJBCX2:2:1101:11666:57318 2:N:0:ACTATGCA
ATAAAGAGGAGGCCCAACTATCCCTATTAATCATTACGGCGGTCCTAGAAACCAACAAAATAGGACCGCACGTCCTATTCTATTATTCCATGCTAACGTATTCGAGCAAAGGCCTGCTTTGAACACTCTAATTTTTTCAAAGTAAAAGTCCTGGTCCCCAACACACCCAGTGAAGGGCATGCGGTTCTCCAGAAGAGAAGGCCCGGCCGGACAAGTGCACGCGGTGAGGCGGACCTGCCAGCCAGGCCAAAGGTTCAACTACGAGCTTTTTAACTGCAACAACTTTAATATACGCTATTGGAGCTGGAATTACCGCGGCTGCTGGCACCAGACTTGCCCTCCAA
+
ADCBBIGHEHHHHHI=FHHHHIFHHGFHHCHHIHHHHFHHHGHHHHEGHHE<FHGHHIIIIIH?CGGCHHDCFHHHIFIHHIIIII1DGIHFHIIHFCCGHGFDEHHIHEEHIIHHHFG66<EHIHGFHHHIIIHIHGHHHHEHHHHIGHCFEFHHHHGHHCEHEHGHHGEGGEGFEEHHHHDCGHIHHHH?HIHFFCAE2DCCDHDG@HHHHHCHHHHHDIHEGGIHHF5DC<CEHHHGG@CHHHFHHHHGGC<EHDHGDHHEHH@FHCF<1IIIGEHG@IHHCGD<<CH@IHHECCEGECEHEGHEFEDHE<HHEEH?HEEIIHHIHCGFHIHHDHIDDBBD
@HISEQ:969:HM2KJBCX2:2:1101:16081:57178 2:N:0:ACTATGCA
ATAAAGAGGAGGCCCAACTATCCCTATTAATCATTACGGCGGTCCTAGAAACCAACAAAATAGAACCGCACGTCCTATTCTATTATTCCATGCTGTAATATTCGAGCAAAGGCCTGCTTTGAACACTCTAATTTTTTCAAAGTAAAAGTCCTGGTCCCCAACACACCCAGTGAAGGGCATGCGGTTCTCCAGAAGAAAAGGCCCGGCCGGACAAGTGCACGCGGTGAGGCGGACCTGCCAGCCAGGCCAAAGGTTCAACTACGAGCTTTTTAACTGCAACAACTTTAATATACGCTATTGGAGCTGGAATTACCACGGCTGCTGGCACCAGACTTGCCCTCCAA
+
DCDD@CHHIHHIIEHHHIHHIIIHHGHHGHHHIIHH@@GGHDHHHHCH@FH@@1C@@HHIHHIFIEHHHCCCFHHHHIH1FHHI?FH?C@GFHHFHIHIGH@GHFCHH@FEC@DHGIHIIIIHHHHIIHIHHHIHIHHGFEHGHHI#FHHHGFFHHDFGHIHEGHHIIHHCIHGHEGIHIIHHHHHGFHHC@GHHHIHHHHIGIGHHHHIIIIIIIIIHIIIIHIIIIHHHIIIHHCHHGFIHHHIHIIIIIHEHIIIHGHIIIIHFHIHHIIHEIHIIIIHHIHHIHIIIHGIIHIHIHHIHHEF1HFEHIIGIIHIIH?HHIIIIIIHIIIIIIHHED@ADD
@HISEQ:969:HM2KJBCX2:2:1101:10946:57892 2:N:0:ACTATGCA
ATAAAGAGGAGGCCCAACTATCCCTATTAATCATTACATCGATCCTAGAAACCAACAAAATAGAATCGGATGTCCTATTTCATTATTCCATGCTAATGTATTCAAGCGTGAGCCTGCTTTAAACACTCTAATTTTTTCAAGGTAACAGTCCTAATTCCCCGTGACACCAAATTAATGGCATTACGGTTCTTTAGAAGGTGAGAAATCAATAATATCAGTACATACCAACGGCATGACCGAAACATTGATCCCGAAATTCAACTACGAGCTTTTTAACTGCAACAACTTTAATATACGCTATTGGAGCTGGAATTACCGCGGCTGCTGGCACCAGACTTGCCCTCCAA
+
DDDCDIIHIIIIIIIIIIIIIIIIIHIIIHIIIIIIIIIIIGIIIIIIIIIHHIIIIIIIIIIIIIIHIIIIIIIIIIIIIIIHHHHGCEHHHIIHIIIIHIIIIIIIIIIIHIIIIIIIIIIIIIIIIIIIIIHIIIIIIIIIIIIIIIIIIHIIIIHIIHIIIIHIIIIGIIIIIIIIHHIIIIIHIIIIIIIIIIIIIIIIIHIIIIIHHIIIIIHIIIIIIIIIIIIIIIIIIIIIIIIIIHIIHIIIIIIIIHIIIIIIIHIIIIIIIHIIIIIIIIIIIIIIIIIIIGIIIIHIIIIIIIIIIIIIIHIIIIIIIIIIIIIIIIIIIIIIIIIIIHDDDDD
@HISEQ:969:HM2KJBCX2:2:1101:12194:58025 2:N:0:ACTATGCA
ATAAAGAGGAGGCCCAACTATCCCTATTAATCATTACGTCAATCCTAGAAACCAACAAAATAGGATCAAACGTCCTATTTCATTATTCCATGCTAATGTATTCAAGCGTTAGCCTGCTTTAAACACTCTAATTTTTTCAAAGTAACAGTCCTGTTTCCCTGCAACACCAAATTAATGACATTACAGTTCTTCAAGAAGGAGGAACCAGTAAAGCCAGTACATACCAGAGGCACGACCAACCTACTAATCCCGAAATTCAACTACGAGCTTTTTAACTGCAACAACTTTAATATACGCTATTGGAGCTGGAATTACCGCGGCTGCTGGCACCAGACTTGCCCTCCAA
+
CDDDDIIIIHIIIIIIIIIIIIIIIIIIIIIIIIIHIIIIIIIIIIIIIIIHGIIIIIGIHIHHIIIIIIIIIGIIIIIIIGHHIIIGHIIFHIIIIIIIIIIIIIIIIIIIHHIIIIIIIIIHIIIIIHIHIIIIIIIIIIIIIHIIHIIIIIIIIIGIIIIIIIHIIIIIIIIIIIIIIIIIIIIIIIIIIIIIIIIIIIIIIIIIIIIIIIIIIIIIIIIIIIIIIIIIIIIIIIHIIIHHGHIIIIIIIIIIIIIHIHHIIIIIIIIIIIIIIIIIIIIIIIIIIIIIIIIIIIIIIIIIIIIIIIIIIIIIIIIIIIIIIIIIIIIIIIIIIIIIIDDDDD
@HISEQ:969:HM2KJBCX2:2:1101:2134:58144 2:N:0:ACTATGCA
ATAAAGAGGAGGCCCAACTATCCCTATTAATCATTACGGTGATCCTAGAAACCAACAAAATAGAACCATGCCGTCCTATTCTATTATTCCATGCTAATGTATTCGAGCAAAAATGCCTGCTTTAAACACTCTAATTTTTTCAAGGTAAAGGTCCTGGATCCGCAAGACACCCAATAAAGGACATCAAGTTTCTCCAGAAGGTGAGAAATCAACAGTGACAGTTCATACCCCTTAAGGCATGACCATCACGTCAATCCCGAAATTCAACTACGAGCTTTTTAACTGCAACAACTTTAATATACGCTATTGGAGCTGGAATTACCGCGGCTGCTGGCACCAGACTTGCCCTCCAA
+
@D@DDIIGIIIHFHIIFHHHIIIIIIIIIIIIHIIIIIHHIIIIFHHHIIIICEHHIIIIIHHHIIHIIHHHHH<CHHHIIIHHIHIIIIIIFHGIIIGHH<FHHHHIIIIIIHIIIHIHHHHIEHHHIHHHEHHIIIHHHGHHHHHHIIHHIIHHHHHHHHIIIHHHIIIHHHHIHIHII;IIIIIIIHHI;IIIIIIIIIIIIIIIIIII<II==IIIIIIIIIIIIIHIIIIIIIIIIIIIIIIIIIHDIHFHGIIIHIIIIIIHHHIIIIIIIIIIIIIIIIIIIIIIIIIIIIIHHIIIIIIIIIIIIIIHIIIIIIIIIIIIIIIIIIIIIIIIIIIIIIIIDDDDD
@HISEQ:969:HM2KJBCX2:2:1101:13667:58159 2:N:0:ACTATGCA
ATAAAGAGGAGGCCCAACTATCCCTATTAATCATTACGTCGATCCTAGAAACCAACAAAATAGAATCAAACGTCCTATTTCGTTATTCCATGCTAATGTATTCAAGCGTGAGCCTGCTTTAAACACTCTAATTTTTTCAAAGTAACAGTCCTGATTCCCCATGACACCAAATTAATGACATCATGGTTCGTCAGAAGGTAGGAATCAATAATACCAGTTCGTACAATAGCACGACCAATAAATTGATCCCGAAATTCAACTACGAGCTTTTTAACTGCAACAACTTTAATATACGCTATTGGAGCTGGAATTACCGCGGCTGCTGGCACCAGACTTGCCCTCCAA
+
?@@DDIIIHIIIHGEHHIHIIFEHHHEHHHHGEHHFGHI@DHHCGHHHIHIH?HIDHHGFFCDGHIHGIEHHH1GGHHHHHHHCCHE?1CGHECHHHGHIIIHFHFIHIEEHHHHIHIHHFHHGHHIHFFHHHGH?B<FGHHFIIIHIIIEHHHGEIHEFHHHHHHIFGC@@HIHHHGHEFIHHHHCIHHEHIHFGHGGIHIIHIHHGHIIHCG@GGGIHIHI<IIHFBHDIHHIHIHIHEHCGIIHHHHIHHIIIIHHHIIHIHHEIHGHGEHGIIIIIHIIHFCFHIIIHHHFGIIIIIIIIIIIIIIIIIGGIIIIIIIHFHEHIIIHIIHGHIIHHD<<<<
@HISEQ:969:HM2KJBCX2:2:1101:16116:58038 2:N:0:ACTATGCA
ATAAAGAGGAGGCCCAACTATCCCTATTAATCATTACGTCGATCCTAGAAACCAACAAAATAGAATCAAACGTCCTATTTCATTATTCCATGCTAATGTATTCAAGCGTGAGCCTGCTTTAAACACTCTAATTTTTTCAAAGTAACAGTCCTGATTCCCCACAACACCAAATAAATGACATCATGGTTCGTCAGAAGGGAGAAACCAACAATACCAGTACGTACCGAAGCACGACCGACATGATGGTCCCGAAATTCAACTACGAGCTTTTTAACTGCAGCAACTTTAATATACGCTATTGGAGCTGGAATTACCGCGGCTGCTGGCACCAGACTTGCCCTCCAA
+
DDDADHIHIIIIIEHHHIIGGCFHGHHIHIIFHHIHIIIHIIIHCHIIIIGCFHHIIIIIIIIIIIIIIHIII?HGHGGHE?DDGHI?<1D@HHHIHHHHIHIIIHHHIIIGIHHHHGHIIIHHIIIIIHIIHIHIIIIIIIHIIIIIHHHIHHHIIIIIIIIHHHIIIIIIIIIIHHIHIIIIIIIIFIHIIHIIIHHIHIIIHHIIIIIHHH<IIHHHIIIIIIIIIIIIIIIIIIIIIHHHIIHIHHIIIIHHIIIIIIIIHHHIIHHHIHIIIIIIIIIIIIIIIIIIIIIIIHIIIIIIIIIHIIIIIIIIIIIIIIIGIIIIIIIIIIIIIIHIDDDDD
@HISEQ:969:HM2KJBCX2:2:1101:8892:58251 2:N:0:ACTATGCA
ATAAAGAGGAGGCCCAACTATCCCTATTAATCATTACGTCGATCCTAGAAACCAACAAAATAGAATCAAACGTCCTATTTCATTATTCCATGCTAATGTATTCAAGCGTAAGCTTGCTTTAAACACTCTAATTTTTTCAAGGTAACAGTCCTAATTCCCCATAACATCAAATAAATGACATTATGGTTCTTTAGAAGGTGAGAACCAATAAAACCAGTACATACCAAGGCATGACCGATTCCTTGATCCCGAAATTCAACTACGAGCTTTTTAACTGCAACAACTTTAATATACGCTATTGGAGCTGGAATTACCGCGGCTGCTGGCACCAGACTTGCCCTCCAA
+
DDDDCHIIIHHIHIIIIIIIIIIIHIIIIIIIGIIIIIIIIHIIFIIIIIIIHIIIIEHIIIHHIIIHIIIIHIIIIIIIIIGIHHIIIIIIGIIIHIIIIIIIIHGIIIIIIIIIIIIIIIIIIIIIIIIIHIIIIIIIIIIIIIIIIIIIIHIIIIGIIIIIIIIIIIIIIIIIIIIIIIIIIIIIIIIIIIIIIIIIIIIIIIIIIIIIIIIIIIIIIIIIIHIIGIIIIIIIIIIIIIHHIIIIIIIIIIIIIIIIIHIIIIIIIIIIIIIIIIIIIIIIIHIIIIIIIIIIIIIIIIIIIIIIIIIIIIIIIIIIIIIIIIIIIIIIIIIIIIIIDDDDD
@HISEQ:969:HM2KJBCX2:2:1101:19331:58748 2:N:0:ACTATGCA
ATAAAGAGGAGGCCCAACTATCCCTATTAATCATTACGGCGGTCCTAGAAACCAACAAAATAGAACCGCACGTCCTATTCTATTATTCCATGCTGTAATATTCGAGCAAAGGCCTGCTTTGAACACTCTAATTTTTTCAAAGTAAAAGTCCTGGTCCCCAACACACCCAGTGAAGGGCATGCGGTTCTCCAGAAGAAAAGGCCCGGCCGGACAAGTGCACGCGGTGAGGCGGACCTGCCAGCCAGGCCAAAGGTTCAACTACGAGCTTTTTAACTGCAACAACTTTAATATACGCTATTGGAGCTGGAATTACCGCGGCTGCTGGCACCAGACTTGCCCTCCAA
+
ADDDDIIIIHIIIHIIIIIIIIIIIIHIIIIIIIIIIEHIIIIIIHIIHIIHCHHIIHIIIIHIIIIHHIECHIIIIHIGGHHHHHIEHIIHEEHHHHGHHGGGHHHIIIIIHIIIHIHIHIIIHIIIHHIIIIHIIIIIHHHIHHHGHIIGHIIIIHHIIIIIHIGIIIIIIIIHHHIIIIHIHHHIIIIIIIIIIGIIHIHIHIHIIHIIIIIIGIIIIIIHIIIIIIIIIIIIIHHHHHDIIIIHIIIIIIIIIIIIIIIIIIHIIIIIIIIIIIIIIIIHIIIIIIIIIIIIIIIIIIIIIIIIIIIIIIIIIIIIIIIIIIIIIIIIIIIIIIHBBDDD
@HISEQ:969:HM2KJBCX2:2:1101:18225:59118 2:N:0:ACTATGCA
ATAAAGAGGAGGCCCAACTATCCCTATTAATCATTACCTCGACTCCGAAAGCCAACGAAATAGAACCGAGATCCTATTCCATTATTCCATGCACTAATGTTCAGGCCGTAGCGCCTGCTTTGAGCACTCCAATTTTTTCAAAGTAAACGTGCTGGCCACTCAAGGCACTCGGTAAAGAGAACCATGAACGAACCAACAAAATCGTCCAAGCAAACAGTAAACATCGCAAGATGCACCATTCACCTGAAACCGAGATCCAACTACGAGCTTTTTAACCACAACAATTCTGATATACGCTATTGGAGCTGGAATTACCGCGGCTGCTGGCACCAGACTTGCCCTCCAA
+
DDDDDIICHIHIIEEHHIIIGHHIIIIIIHIIIIIIIEHIHIIIHIHIIIGIHIIIIIGGIHHHIIHHHHHHIHHHHHIFIIIGIIHIIIHIHHIGIHHGHHGCHHIHIIHIIHIIIIHHIIHIIIIIIIIHHHGHHIHIHIHIIHHIHHGIIIIIHHAGIIIIIIIHHHHHHIIIIIHGHHIHIHIIIIIIIIIIIIHHHGIIIIIIIIIIIIHII;IHIIIIIIHIIHIIIIIIIIIHHHHHHHGIIIIIIHIHIIGIIIIIIIIIIIIHIIHIHGHHHHIHIHIGIIIIHIIIIIIIIIIIIIIIIIIIIIIIIIIIIIIIIIIIHHIIIIIIIIIIIDDDDD
@HISEQ:969:HM2KJBCX2:2:1101:11409:60220 2:N:0:ACTATGCA
ATAAAGAGGAGGCCCAACTATCCCTATTAATCATTACGTCGATCCTAAAAACCAACAAAATAGAATCAAACGTCCTATTTCATTATTCCATGCTAATGTATTCAAGCGCGAGCCTGCTTTAAACACTCTAATTTTTTCAAAGTAACAGTCCTGATTTCCCGCGACATCAAATTAATGACATCGTGGTTCGTCAGAAGGTAGGAATCAATTTGACCAGTACGTACCGAGGCACGACCGATCAACTGATCCCGAAATTCAACTACGAGCTTTTTAACTGCAACAACTTTAATATACGCTATTGGAGCTGGAATTACCGCGGCTGCTGGCACCAGACTTGCCCTCCAA
+
DDDADHHCFHH=01<CFEHH1<CHHECEFEHGHEHIIIHHHIEHH<FEHHHECECEHHIGH@F?H?CGHHGH<<0<CGH@CGEEFD1<1DG@@GHIEHHEECHHHIIIHHIHFHEIHEEGCGEHHHGHHHGHEEH@CE?@IIHHG<CCGH?GHHHHHCCC@7A?HEEHIGEEIIHHEHHHHHGCEHIHHHHHHHHHIIIIHHHG?HIHGHHHFCHHIIIHFHIIHHHIIIHIFHHHHGD1FHHFIHDE/HHHHIIIHHHEIEHHFIHIIIIHF@IHIIIIHIIHIIIHHIIIIIIIIGIIIIIIIIHHCIIIIGGHIHHIIIIHHHIIIHIHHIIIHHHF@D?@@
@HISEQ:969:HM2KJBCX2:2:1101:4131:60257 2:N:0:ACTATGCA
ATAAAGAGGAGGCCCAACTATCCCTATTAATCATTACGTCGATCCTAGAAACCAACAAAATAGAATCAAACGTCCTATTTCATTATTCCATGCTAATGTATTCAAGCGTAAGCCTGCTTTAAACACTCTAATTTTTTCAAAGTAACAGTCCTGATTCCCCACGACACCAAATTAATGACATCGCGGTTCTTCAGAAGGTAGGAACCAATAATGCCAGTGCGTACCGAAGCACGACCAACAATTTGATCCCGAAATTCAACTACGAGCTTTTTAACTGCAACAACTTTAATATACGCTATTGGAGCTGGAATTACCGCGGCTGCTGGCACCAGACTTGCCCTCCAA
+
DDDDDIIIIIIIIIIIIIIIIIIIIIIIIIIIIIIIIIIIIIIIIIIIIIIIHHIIIHIIIIIIIIIIIIIIIIIIIHIIIIIIIIIIIIIIIIIIIIHHHHGIIIIIIIIIIIIIIIIIIIIIIIIIHIIIIIIIIHIIIIIIIIIIIIIIIIHIIIIHIIIIIIIIIIIIIIIIIIIIHIIIIIIIIIIIIIIIIIIIIIIIHHIHIIIIIIIIIIIIIIIIIIIIIIIIIIIIIIIIIIIHIIIIIIIIIIHHIIIIIIIIIIIIIIIIIIIIIIIIIIIIIIIIIIIIIIIIIIIIIIIIIIIIIIIIIIIIIIIIIIIIIIIIIIIIIIIIIIIIDDDDD
@HISEQ:969:HM2KJBCX2:2:1101:13123:60299 2:N:0:ACTATGCA
ATAAAGAGGAGGCCCAACTATCCCTATTAATCATTACGGCGGTCCTAGAAACCAACAAAATAGAACCGCACGTCCTATTCTATTATTCCATGCTGTAATATTCGAGCAAAGGCCTGCTTTGAACACTCTAATTTTTTCAAAGTAAAAGTCCTGGTCCCCAACACACCCAGTGAAGGGCATGCGGTTCTCCAGAAGAAAAGGCCCGGCCGGACAAGTGCACGCGGTGAGGCGGACCTGCCAGCCAGGCCAAAGGTTCAACTACGAGCTTTTTAACTGCAACAACTTTAATATACGCTATTGGAGCTGGAATTACCGCGGCTGCTGGCACCAGACTTGCCCTCCAA
+
@D@BDICFHH=EHGHHIIEHIIIIHHIIIGHIIIIIIHHIHIIHHIHIHIHEGHIIIH@GHIHFHIHHHIHGHEEGHHG@HHIIIIIEFHHEHGHHIIHGHDFHIHHIIIIHGHIIHHIIIGHIHGHHIHHHHHIHHFIIIIIIIHHHHHHHHIHIIHIHHHGIHIGIIIIIIHHHGIIIIIIIIHHHGIHIHHIIHIIIIHGHIHHHHHIHHIIHHHHHHHII>IIHIIIIIIIIIIIIHHGIIHHIIGIIHGIIIHHHIIHIIHEIIIIGIIIIIHIIIIHIHHHHHGIHIHGIIHIIHIGHHHHIIIIIHIIHIIIIGIIIHIIIIIHHHIIHIIIDDDDD
@HISEQ:969:HM2KJBCX2:2:1101:13407:60291 2:N:0:ACTATGCA
ATAAAGAGGAGGCCCAACTATCCCTATTAATCATTACGTCAATCCTAGAAACCAACAAAATAGGATCAACGTCCTATTTCATTATTCCATGCTAATGTATTCAAGCGCGAGCCTGCTTTAAACACTCTAATTTTTTCAAAGTAACAGTCCTGATTCCCCACCACACCAAATTAATGACATGATGGTTCGTCAGAAGGTAGGAATCAGTAACACCAGTACGTACCGAAGGCACGACCAGCGTACTAATCCCGAAATTCAACTACGAGCTTTTTAACTGCAACAACTTTAATATACGCTATTGGAGCTGGAATTACCGCGGCTGCTGGCACCAGACTTGCCCTCCAA
+
DDDCBHIIIHHIHIIIIIIIIGGIIIHIIGHIIIIIIIIIIIIIIIHIIIIHIIIIIIIHHHFHIIIGIIIIIIIIIIIIIIIIIIIHIIHEHIIIIIIIIIIIIIHIIGIIIIIIIIIHIIIIIIIIIIIIIHHHIIIIIIIIIIHHIIIIIIIHIHHFDHIIIIIIIIIIIIGIIIIHIIIIIHHIIHIIIIIHIHIIIHHHIIIHIIIIIHIIIIIIHIHIIIIIIIIIIIIIIIIHHIIHHHDIIIIIIIHHIIIHHIIIIIIHIHIIIIHHIIIIIIIHHHGIIIIIIIIHHIIIIIIIIIIIIIIIIIIIIIIIIIIIIIIIIIIIIIIIIIIIDDDDD
@HISEQ:969:HM2KJBCX2:2:1101:5618:60956 2:N:0:ACTATGCA
ATAAAGAGGAGGCCCAACTATCCCTATTAATCATTACGTTGATTCTAGAAACCAACAAAAATAGAATCTAACGTCCTATTTCATTATTCCATGCTAATGTATTCAAGCGCGTGCCTGCTTTAAACACTCTAATTTTTTCAAAGTAACATCCTGACTCCCCACAACATCAAATTAATGACATCATGATTCATCAGAAGGGAGAAATCAATGACATTAGTACGTACCAAAGGCACGACCGACGTATTGATCCCGAAATTCAACTACGAGCTTTTTAACTGCAACAACTTTAATATACGCTATTGGAGCTGGAATTACCGCGGCTGCTGGCACCAGACTTGCCCTCCAA
+
DDDDDIIIIHIIIIIIIIIIIIIIIIIIHHIIHIHIIHIIIHIIIHIIIIIHHIIIIIIIIIHHHFHIIIIIIIIIIIIIG@HHHIIIIGHCCFHHHHHHIGHEHHDHEIHIHIHIIHIHHHHGHHHHHIHHHHHGHHHIHHHIIIIIHHHHHHHHIIIIIIIIHIHHIIIIIIIIIIIIIIIIIIIIHIHIIIIIIHIIIIIIHIIIIIIIIIIHHIIIIIIIIHIIIIIIIIIIIIIIIIHHFIIIIIIHHIIHHIIIIIIIIIIIIIIHIHGIIIIIIIIIIIHIIHIIIIIIIIIIIIIIIIIIIIIIIIIIIIIIIIIIIIIIIIIIIIIIIIIIIDDDDD
@HISEQ:969:HM2KJBCX2:2:1101:11236:61740 2:N:0:ACTATGCA
ATAAAGAGGAGGCCCAACTATCCCTATTAATCATTACGTCGATCCTAGAAACCAACAAAATAGAATCAAACGTCCTATTTCATTATTCCATGCTAATGTATTCAAGCGTAAGCCTGCTTTAAACACTCTAATTTTTTCAAAGTAACAGTCCTGATTCCCCACGACACCAAATTAATGACATCGCGGTTCTTCAGAAGGTAGGAACCAATAATGCCAGTGCGTACCGAAGCACGACCAACAATTTGATCCCGAAATTCAACTACGAGCTTTTTAACTGCAACAACTTTAATATACGCTATTGGAGCTGGAATTACCGCGGCTGCTGGCACCAGACTTGCCCTCCAA
+
DDDDDHIHIHIIIIIIIIIIIIIIIIHIHIIIIIIIIIIIIHIHIHHEHHIIHIIHHIIIIIHIIIIIIIIIIHIICHIIIHIIIIIHIIIHHIIIIIIIHHHHIIHIIIIIIIIIIIIIIHHIIIIIIIHHHIIHIIIIIIIIHIIIIIIIIIHIIHIIHHGIIHIIIIIIHIIIIIIHHIGIIIIIIIIIIIIIIIIIIIHIHHHHIHIHIIIIIIIGIIIIIIHIIIHIIIIIIIIIIIHHGIIIIIIIIHIIIIIHHHIIIIIIHIIIIIIIIIIIIIIIIIIHIIIHHIIIHIIIIHIIIIIIIIIIIIIIIIIIIIIIIIIIIIIIIIIIIIIHDDDDD
@HISEQ:969:HM2KJBCX2:2:1101:9976:61779 2:N:0:ACTATGCA
ATAAAGAGGAGGCCCAACTATCCCTATTAATCATTACGTCGATCCTAGAAACCAACAAAATAGAATCAAACGTCCTATTTCATTATTCCATGCTAATGTATTCAAGCGCGAGCTTGCTTTAAACACTCTAATTTTTTCAAAGTAACAGTCCTGATTTCCCACGACACCAAATTAATGACATCGTGGTTCGTCAGAAGGGAGAAACCAATAATACTAGTACGTACAAAGTACGACCGACATATTAGTCCCGAAATTCAACTACGAGCTTTTTAACTGCAACAACTTTAATATACGCTATTGGAGCTGGAATTACCGCGGCTGCTGGCACCAGACTTGCCCTCCAA
+
DDDDDIIIIHIIIIIIHIIIHIIIIIIIIIIIIIIIIIIIIIIIFHIIIIIIIHIIIIIIIIHIIIIIIIIIIIIIGIIIIHIIIIIHIIIIIIIHHIIIIIHHIHIIIIIIIHIIIIIIIIIIIIIIIIIIIHIHIIIIIIIIIIIIIIIIIIIIIGIIIIIIIIIIIIIIIIIIIIIIIIIIIIIIIIIIIIIIHIIIIIIIIIIIIIIIIIIIIIIIIIIIIIIIIIIIIIIIIIIIIIIIIIIIHIIIIIIIIIIIIIIIIIIIIIIIIIIIIIIIIIIIIIIIIIIHIIIIIIIIIIIIIIIIIIIIIIIIIIIIIIIIIIIIIIIIIIIIIIIDDDDD
@HISEQ:969:HM2KJBCX2:2:1101:1342:61804 2:N:0:ACTATGCA
ATAAAGAGGAGGCCCAACTATCCCTATTAATCATTACGTCGATCCTAGAAACCAACAAAATAGAATCAAACGTCCTATTTCGTTATTCCATGCTAATGTATTCAAGCGTGAGCCTGCTTTAAACACTCTAATTTTTTCAAAGTAACAGTCCTGATTCCCCATGACACCAAATTAATGACATCATGGTTCGTCAGAAGGTAGGAATCAATAATACCAGTACGTACAATAGCACGACCAATAAATTGATCCCGAAATTCAACTACGAGCTTTTTAACTGCAACAACTTTAATATACGCTATTGGAGCTGGAATTACCGCGGCTGCTGGCACCAGACTTGCCCTCCAA
+
DDDDDGCHHGIDHIHHIIHIIIIIHIIIGHIIIIIIIHIIIHIIIIHGIHIIHIIICHGIIIIFHHIIHHIIHHHHHHHHIIIIIIIICEHHIFHIIIHIHIHGHHHHIIHDHHIIIGHHHHIIHEHHHIHHHHFHHHFEHHHHIIIIIIIHHHIHIHHHGHGGHIHIIHHHIIHIIIIHIIIIIIIHGIIIHIIHIIIIIIIHGEHHHIIHIIHHHGGIIIIHHIIIIGIHIIHFHIHHHHCHHIIIHIIIHGIIHHIHHEFHHHHHGIIIIHHIIIIHHIHHHHIIIIIIHIHIIIIIIIIHIIIHHIHHIIIIIIIIIIIHIIIIIIIHHHIIIIIIBBD@D
@HISEQ:969:HM2KJBCX2:2:1101:13126:61882 2:N:0:ACTATGCA
ATAAAGAGGAGGCCCAACTATCCCTATTAATCATTACATCGGTCCGTAAACCAACAAAATAGAACCAATGTCCTATTTCATTATCCCATGCTAATGTATTCAAGGCAAAACCGCCTGCTTTGAACACTCTATTTTTCTCAAAGTAAACTATCGGAATCCCATGAGCACTTAGTGAAAAGTACCAAAACATGTTCCTCCGAAGTACATGGCCAACATTCTCGCATGCGCATGACCGTGAGGCCACGGACGCTCGAATATCAACCAAGACTCAGACTACGAGCTTTTTAACTGCAACAACTTTAATATACGCTATTGGAGCTGGAATTACCGCGGCTGCTGGCACCAGACTTGCCCTCCAA
+
DDDDDIIIFHHIHIGIIGIHIG1DGHIHHEHIIIFGDGHHIIIIIIIHHHG?FF0EFHCHIIGIHIIHIHHH?HHIIG?HHHIIFHHH?HEGIFHHIIHD1<CCGHHIHIHHHHHHHIIIHHHHHHCHIHHIHGHHGHGGIIIIGIHIIGEHHIIIGHIHIIIIHFHHHHG?HHIIHIIIIIIHHHHHHHHIHIHHIIIGIHIIHIIIIHIIIIIIIII=IIIIHGI<HDHHHIIIIGHGI=IIIIIGIIHIIIIEHGHHHIIIIIHHHGIIIIHHIHHEHGEIIIIHIH?IIIHHFIIHIHIIIHIIIIIIIIIIIGIIIIIIIHHIIIIIIIHIIIIHIIHIIIIHIIGIIIDDDDD
@HISEQ:969:HM2KJBCX2:2:1101:19875:61866 2:N:0:ACTATGCA
ATAAAGAGGAGGCCCAACTATCCTATTAATCATTACGTCAATCCTAGAAACCAACAAAATAGGATCGAACGTCCTATTTCATTATTCCATGCTAATGTATTCAAGCGTTAGCCTGCTTTAAACACTCTAATTTTTTCAAAGTAACAGTCCTGTTTCCCTGCAACACCAAATTAATGGCATTACAGCTCTTCAGAAAGGAGGAATCAGCGAAACCAGTACATACCAGTGGCACGACCAACCTGCTGACCCCGAAATTCAACTACGAGCTTTTTAACTGCAACAACTTTAATATACGCTATTGGAGCTGGAATTACCGCGGCTGCTGGCACCAGACTTGCCCTCCAA
+
BDDDDIIIIIIIIIIIIIIIIIIIIIIIIIIIIIIIIIIIIIIIIIIIIIIEHIHIIIIHGIHIIIIIIHHHIIIIIIIIIIIIHIIHIII?FHHHHIIHIIIIHIIIIIIHIIIIIHIHHHHHIIIIHIIIIIIIIIIIIIIIIIGIIIIIIIIIIIHIHIIIIIHIIIHIIIIIIIIIIIIIIHI;HIIIIIIIIIIIIIIIIIIIHIIIIIIIIIHIIIIIIHIIIIIIIIIIIIIIIIHCIIIIIIIIIIIIIIIIHDIIIIIIIIIIIIIIIIIHIHIIIIIIIIIIIIIIIIIIIIIIIIIIIIIIIIIIIIIIIIIIIIIIIIIIIIIIIIIIDDDDD
@HISEQ:969:HM2KJBCX2:2:1101:17501:62038 2:N:0:ACTATGCA
ATAAAGAGGAGGCCCAACTATCCCTATTAATCATTACGGCGGTCCTAGAAACCAACAAAATAGGACCGCACGTCCTATTCTATTATTCCATGCTAACGTATTCGAGCAAAGGCCTGCTTTGAACACTCTAATTTTTTCAAAGTAAAAGTCCTGGTCCCCAACACACCCAGTGAAGGGCATGCGGTTCTCCAGAAGAGAAGGCCCGGCCGGACAAGTGCACGCGGTGAGGCGGACCTGCCAGCCAGGCCAAAGGTTCAACTACGAGCTTTTTAACTGCAACAACTTTAATATACGCTATTGGAGCTGGAATTACCGCGGCTGCTGGCACCAGACTTGCCCTCCAA
+
DDDDDIIIHIIIIIIIIIIIHHIIIIIIIIIIIIIIIHIIIHIHHIIIIIIIHIIIHHIHHHHIHIIIIIHIIEHICHIIIHIIHHIIIIHHHIIIIIIIIIIHIIIIIIIIIIIIIIIIHHHIIIIIIIIIIIIIIIIIIIIIIHHIIHHIHHIIIIIIIIIIHIIHGIIIIIIIIIIIIIIIIIIIIIIIHIIIIIIIIIIIIHIIIIIIIIIIIIIIIIII>IIIIIIIIIIIIIHIIIHIIIIHIIIIIIIIIIIIIIIIIIIIIIIIIIIIIIIIIIIIIIIIIIIHIIIIIIIIIIIIIIIIIIIIIIIIIIIIIIIIIIIHIIIIIIIIIIIDDDDD
@HISEQ:969:HM2KJBCX2:2:1101:13385:61487 2:N:0:ACTATGCA
ATAAAGAGGAGGCCCAACTATCCCTATTAATCATTACGTCGATCCTAGAAACCAACAAAATAGAATCAAACGTCCTATTTCGTTATTCCATGCTAATGTATTCAAGCGTGAGCCTGCTTTAAACACTCTAATTTTTTCAAAGTAACAGTCCTGATTCCCCATGACACCAAATTAATGACATCATGGTTCGTCAGAAGGTAGGAATCAATAATACCAGTACGTACAATAGCACGACCAATAAATTGATCCCGAAATTCAACTACGAGCTTTTTAACTGCAACAACTTTAATATACGCTATTGGAGCTGGAATTACCGCGGCTGCTGGCACCAGACTTGCCC
+
DDDDDIIIIIIIIIIHHIHIIIIIIIIIIIIIIIIIIHHIIIIIIIIIIIHHHHHFHHHHIIHIIHIHHHHIHHHHIHH?HIHIHIHHCHHIIIIIHIIIHHHHIIIIIIHEHHIIIHHHIIIHHHHHIIIIIHHHIIFIIHIIIIIIIHHGIIHIIIIIIIHIIIGIIIHHHHHHHIHHGIIHHIIIIIHIIIIIIIIIIHHHHIIIHHHHHIHIIHIHHIIIIIIIIIIIIIIHHHHIIIHIIIIIIIIIIIIHIIIHIHIIIIIIIIIIIIIHHIIIIIIIHFFHIIIIHIIIIIIIIIIIIIIIIIIIIIIIIIIHIIIIIIIIIIIIIIIDDDDD
@HISEQ:969:HM2KJBCX2:2:1101:19418:62503 2:N:0:ACTATGCA
ATAAAGAGGAGGCCCAACTATCCCTATTAATCATTACATCGATCCTAGAAACCAACAAAATAGAATCGGATGTCCTATTTCATTATTCCATGCTAATGTATTCAAGCGTGAGCCTGCTTTAAACACTCTAATTTTTTCAAGGTAACAGTCCTAATTCCCCGTGACACCAAATTAATGGCATTACGGTTCTTTAGAAGGTGAGAAATCAATAATATCAGTACATACCAACGGCATGACCGATACATTGATCCCGAAATTCAACTACGAGCTTTTTAACTGCAACAACTTTAATATACGCTATTGGAGCTGGAATTACCGCGGCTGCTGGCACCAGACTTGCCCTC
+
DDDDDIGHGHIIHHIIEEHIIIHHIIIIIIGHIIIIIIIHIIHHEHHHFGHHHHIIHIICHHIIIIIIIGHHHHHIGIIEHHIIFFHGHHHGCCIIIIIHIIHIIIIHIIIHIIIIIHIIHHHHHHHFHIIIIHIIIIIIIIIIIIIHIGIIHHIIIIIHGIIHHIHIIHIIIIIIIIIIIIIIIIIIIIIIIIIIIIIIIIIIIIIHIIIIIIIIIIIIIGIIIIIIIIIIIIIIIIIIHHFIIIIIIIIIIIIIIIIIIIIIHIIIIIIIHIIHIIIIIIIIIIIIIIIIIIIIIIIIIIIIIIIIIIIIIIIIIIIIIIIIIIIIIIIIIIIIIIIDDDDD
@HISEQ:969:HM2KJBCX2:2:1101:12079:62844 2:N:0:ACTATGCA
ATAAAGAGGAGGCCCAACGATCCCTATTAATCATTACGGCGGTTCTAGAAACTAACAAAATAGAACCGCACGTCCTATTCTATTATTCCATGCTGTAATATTCGAGCAAAGGCCTGCTTTGAACACTCTAATTTTTTCAAAGTAAAAGTCCTGGTCCCCAACCCACCCAGTGAAGGGCATGCGGTTCTCCAGAAGAAAAGGCCCGGCCGGACAAGTGCACGCGGTGAGGCGGACCTGCCAGCCAGGCCAAAGGTTCAACTACGAGCTTTTTAACTGCAACAACTTTAATATACGCTATTGGAGCTGGAATTACCGCGGCTGCTGGCACCAGACTTGCCCTCCAA
+
00<<<111<1000<0<1C01<1<F?GH?EEC@@GHHH<C/CCF/1<1<11<111<C@FHCG<11FH?CCC<<<100<@1<CDG111DC1F@1D@H@F<@C1<1G@HHHBFGHHEHB<81@B<111GHEHG1HE@HHFB0<0A0@CGAFGGG;.:.-?E?.E7+B:@@.A.,B...@CC@?HCF:6CEHF/,C:=8=/D0C/CDC</<E<HD<<<0.0/<C<.C1<<0EFHDGCCCD=G>EF<<CCFHD@<111EEGC<<0<0HCEEHEHF1D<C1EG?HHEHHHD@@F1C@G<@E<<FC<CC11CF?GEHHCHC<DHF1ECHGEHCF@D1C<E<CC/GD00<00
@HISEQ:969:HM2KJBCX2:2:1101:7497:62341 2:N:0:ACTATGCA
ATAAAGAGGAGGCCCAACTATCCCTATTAATCATTACGTCAATCTTAGAAACCAACAAAATAGGATCAAACGTCCTATTTCATTATTCCATGCTAATGTATTCAAGCGTTAGCCTGCTTTAAACACTCTAATTTTTTCAAAGTAACAGTCCTGTTTCCCTGCAACACCAAATTAATGACATTACAGTTCTTCAAGAAGGAGGAACCAGTAAAGCCAGTACATACCAGAGGCACGACCAACCTACTAATCCCGAAATTCAACTACGAGCTTTTTAACTGCAACAACTTTAATATACGCTATTGGAGCTGGAATTACCGCGGCTGCTGGCACCAGACTTGCCCTCCAA
+
DDB@@1C<<D0E010<FE1<D<DC1F1FGE<1<DCEH1<<<DCG1<D1<1DG1D?CCE?FEH1DHFHHHEHG?1<01<<C<F111111<D1DE1F1D@CH@1@DG>F0@<CDCGF1C6@?EHIGG@@@GHHH<16<G@FHAEAC1F<DC?HE3/IHEEHHCF<FD?CFC0CHGD<<C<<F??F?/HG<</C<<HIIHEHGF<@IIHHCIHIIHHHCCFD<DHHF6@0HCHHHCD0/<<CGH11D1FAHHC@HFHGHEHF<EHF<D<1=HHHHDD11F<CEFHGFFIHIHEHGHGCF<GIIHEHCHHGF@HGC<H?HHCIEHH?HEC<@HHGGC@HHE<<@CDD@@D
@HISEQ:969:HM2KJBCX2:2:1101:17771:64187 2:N:0:ACTATGCA
ATAAAGAGGAGGCCCAACTATCCCTATTAATCATTACGTCGATCCTAGAAACCAACAAAATAGAATCAAACGTCCTATTTCATTATTCCAGCTCCAATAGCGTATATTAAAGTTGTTGCAGTTAAAAAGCTCGTAGTTGAATTTCGGGGTCAGTAGGTTGGTCGTGCCTATGGTATGTACTGGCTTTACTGATTCCTCCTTCTTGAAGAACTGTAATGTCATTAATTTGGTGTTGCAGGGAAACAGGACTGTTACTTTGAAAAAATTAGAGTGTTTAAAGCAGGCTAACGCTTGAATACATTAGCATGGAATAATGAAATAGGACGTTCGATCCTATTTTGTTGGTTTCTAGGATTGACGTAATGATTAATAGGGATAGTTGGGCG
+
DDDDDCHHHGHDHFHIGCGEEHIIHIHHHHHGHIIIIDFGIDEH@GFHH?HH11FEEHHIHE@GHHIICH?EHHCHHGCEEHHCGEEGFC@GCE?DCFH<?<<EHEHHHHIC1C@F?EHC1C@D@DGH0<G1</01AFCA<<FECHGDHHHHHFGE@@IIIHHHHEGHEGEHCIHHHHGGE?FHIHHEHGFHHHCGIHE<DCGCEHGCCGCHHGHHHHHHHF?HHHHHGIHGHCH8IH4H?HFFAAHHGD1HGHEC?GHDIHHCHF<FEHFCG?IHHHEEEHEGGEECGFHHHEIIIHGD1HIHEEFHDHHHHFHIIIIHHHGFDFCCEEHEIIHIIHHHIG@HHF1HIIIHGHHFHHD1HIIHIIHHIIHIIHEHDDIIIDDCDD
@HISEQ:969:HM2KJBCX2:2:1101:16167:64115 2:N:0:ACTATGCA
ATAAAGAGGAGGCCCAACTATCCCTATTAATCATTACGTCAATCCTAGAAACCAACAAAATAGGATCAAACGTCCTATTTCATTATTCCATGCTAATGTATTCAAGCGTTAGCCTGCTTTAAACACTCTAATTTTTTCAAAGTAACAGTCCTGTTTCCCTGCAACACCAAATTAATGACATTACAGTTCTTCAAGAAGGAGGAACCAGTAAAGCCAGTACATACCAGAGGCACGACCAACCTACTAATCCCGAAATTCAATTACGAGCTTTTTAACTGCAACAACTTTAATATACGCTATTGGAGCTGGAATTACCGCGGCTGCTGGCACCAGACTTGCCCTCCAA
+
DDDDDGIHHHIFGHIIIGIIIIIHIIIHHHIHIIIIIIIIIIIIHGHIIIHGEHHFHHHEHIHHGHIHIHIIEHHHEHHEHHHIIIIIHIGH@HIIIIIIIIIIIIHHHHHDIHIEHEHIIIIIIIIIHIIHIIHIIIIIIIHIIIHIIIIIHIGIHIIIIHIIIIHIIIHGGIIIIIIIIHIII;IIIIIIIIIIIHIHIIIIIIIIIIIIII<IIIIIIIIIIIIIIIIIIIIIIHGIHHHFHIIHIIIIIIHHHIIIIIIIIIIIIIIGIIIIIIIIIIIIHIIIIIHIIIIIIIIHGIIIIIIIIIIIIIIIIIIIIIIIIIIIIIIIIIIIIIIIIDDDDD
@HISEQ:969:HM2KJBCX2:2:1101:19364:63942 2:N:0:ACTATGCA
ATAAAGAGGAGGCCCAACTATCCCTATTAATCATTACGGCGGTCCTAGAAACCAACAAAATAGAACCGCACGTCCTATTCTATTATTCCATGCTGTAATATTCGAGCAAAGGCCTGCTTTGAACACTCTAATTTTTTCAAAGTAAAAGTCCTGGTCCCCAACACACCCAGTGAAGGGCATGCGGTTCTCCAGAAGAAAAGGCCCGGCCGGACAAGTGCACGCGGTGAGGCGGACCTGCCAGCCAGGCCAAAGGTTCAACCACGAGCTTTTTAACTGCAACAACTTTAATATACGCTATTGGAGCTGGAATTACCGCGGCTGCTGGCACAGACTTGCCC
+
DDDDDIIIGIIIIIIIHIIIIIIIIIIIIIIIIIIIIHIIIIIHGIIGHIIGEEHHIIIIIHHIIHHFHHIIIFHHHIHIHIHIHIIGHIIIHHGHHHHIGDHHIIIIHHHEHIIIIHIIHHIIIIIIHHHIIIIIIIIIHHGIIIIHFHIIHHIIIIIIHIIIIHGHHIHIHIIIIIIIHIIHIIHIIGIIIHHIIIHIIIIHIHGI>IIIIIIIHIIIIIIIIIIIIIIIIIIHHIIIIIIIIIHGIHIIIIIIIIIIIIIIIIIIIIIIIIIIIIIIIIIIIIIIIIIHIIIIIIIIIIIIIIIIIIIIIIIIIIIIIIIIIIIIIIIIIDDDDD
@HISEQ:969:HM2KJBCX2:2:1101:16837:64721 2:N:0:ACTATGCA
ATAAAGAGGAGGCCCAACTATCCCTATTTATCATTACGGTGATCCTAGAAACCAACGAAATAGAATCAGTCCGTCCTATTTCATTATTCCATGCTAATGTATTCAGACGATAGTCTGCTTTAAACACTCTAATTTTTTCAAAGTAACAGTCCTGATTTCCCATCACACCAAATAAATGGCATGAAAGTTCCTCAGAAGGTAGAGATCCATCCTACCAGTGCAGACAATTAAGCCTGACCAATGGGTAGACCCCGAAGTTCAACTACGAGCTTTTTAACTGCAACAACTTTAATATACGCTATTGGAGCTGGAATTACCGCGGCTGCTGGCACCAGACTTGCCCTCCAA
+
DDDDDIIIIIIIIIIIGHIIIHHIIIHHCHHHIICHIIIIHHHHHIIHIIIIIIIIHHHGHIHIIIHIHIGEEHHHICHHCFHHEHHHIHHFHHHIGHIIIIHHHHIIHIIIHIHHIIIIHHHHHIIIIIIIIHIHHHHHIHIIHHIIHEHHHIIHIIIHIHHIIHIIHIGIHHHIIIIIHHHIIIIIHEIIGHHFHIHHHHHHHHHIIIHGEHHHHHIIIIIIHEHGIGIIIIHIIGHIIGIIIHFHHHDIIIIIIIIHIIHHIIHHIHIIIIIHCIIHIIIIHIIIHHIIIIIHIIHHHHIIIIIIIIIIIIIIIIHIIIIIIIIIIIHIIIIIIHIIIIIDDDDD
@HISEQ:969:HM2KJBCX2:2:1101:14382:64933 2:N:0:ACTATGCA
ATAAAGAGGAGGCCCAACTATCCCTATTAATCATTACGGCGGTCCTAGAAACCAACAAAATAGGACCGCACGTCCTATTCTATTATTCCATGCTAACGTATTCGAGCAAAGGCCTGCTTTGAACACTCTAATTTTTTCAAAGTAAAAGTCCTGGTCCCCAACACACCCAGTGAAGGGCATGCGGTTCTCCAGAAGAGAAGGCCCGGCCGGACAAGTGCACGCGGTGAGGCGGACCTGCCAGCCAGGCCAAAGGTTCAACTACGAGCTTTTTAACTGCAACAACTTTAATATACGCTATTGGAGCTGGAATTACCGCGGCTGCTGGCACCAGACTTGCCCTCCAA
+
DDDDDIIHHGHIHIIIIHFHHHHHIIIIIIIIIIIIIIHHHIIIIHIIIIIHIHHIHGHIIGEHIIIIHIHHHIHHEFHIIGHHIIIHIIGIIGIIHHIHHHHIIHIIIIHHHIHIIIIIIHHHHIIIGHEHHIIHHHIIIIHIIIIHFIHIIIIIIIIIHIIHHHIIIIGHHIIHGIIIGIIIIIIIIHGHHIHGHHHIIHHHHIIIIIIHHHIIHDIIIHIHIHIIIIIIIIIIIIIIHHHIIHH@IHIIIIIIIIIIIIHIIIIIIHIIIIIIIIIIIIIIIIIIIIIIIIIIIIIIIIHIIIIIIIIIHIIIIIIIIIIIIIHIIIIIIIIIIIIDDDDD
@HISEQ:969:HM2KJBCX2:2:1101:13089:65413 2:N:0:ACTATGCA
ATAAAGAGGAGGCCCAACTATCCCTATTAATCATTACGTCAATCCTAGAAACCAACAAAATAGGATCGAACGTCCTATTTCATTATTCCATGCTAATGTATTCAAGCGTTAGCTTGCTTTAAACACTCTAATTTTTTCAAAGTAACAGTCCAAATTCCCCGCAACACCAAATTAATGGCATTACGGCTCATCAGGAAGGAGGAATCAGTGAGACCAGTACATACCAGAGGCATGACCAACCTACTAACCCCGAAATTCAACTACGAGCTTTTTAACTGCAACAACTTTAATATACGCTATTGGAGCTGGAATTACCGCGGCTGCTGGCACCAGACTTGCCTCCAA
+
DDDDDIIIIIIIIHIIIIIIIHIIIIIIIIIIIIIHHIIIIIIIIHIIIIIIHIIIIIIIIIIHEHIIIHHHHIHIIIHIHIHIIIIH?CFEHHGIIIIIIIIIHHIIIIHHIIIIIIIIIIIIIIIIHIIIIIIIIIIIIHIIIIIIIIIIHHIHIIIIHIIIIIIIIIIIIIIIIGIIIIIIIIHIIIIIIIIIIIIIIIIIIIIIIIIIIIIIIIIIIIIIIIIIIIIIIIIIIIIIIHHIIIHIIIHIIIIIIIIIHIHIIIIIIIIIIIIIIIIIIIIIIIIIIIIIIIIIIIIIIIIIIIIIIIIIIIHIIIIIIIIIIIIIIIIIIIIIIIIIDDDDD
@HISEQ:969:HM2KJBCX2:2:1101:20804:65651 2:N:0:ACTATGCA
ATAAAGAGGAGGCCAACTATCCCTATTAATCATTACATCGATCCTAGAAACCAACAAAATAGAATCGGATGTCCTATTTCATTATTCCATGCTAATGTATTCAAGCGTGAGCCTGCTTTAAACACTCTAATTTTTTCAAGGTAACAGTCCTAATTCCCCGTGACACCAAATTAATGGCATTACGGTTCTTTAGAAGGTGAGAAATCAATAATATCAGTACATACCAACGGCATGACCGAAACATTGATCCCGAAATTCAACTACGAGCTTTTTAACTGCAACAACTTTAATATACGCTATTGGAGCTGGAATTACCGCGGCTGCTGGCACCAGACTTGCCCTCCAA
+
DDCADIIIIIIHIIIIIIIHIIIIIIHHHIGHHHHHIIIIIEEHIIIHIIIIIIIIIIIIGIHIIIIICH?HEEHHFHHHHHHIIHIIIHHHIE?GHIHHIHHHHHHHHHHHHEECHHHHIIHHIIHGGHHHHHGIHIIIHHGHGACGHIIHHHGIIHHIIIIIHHHHIIIIIIIHIHEHIIIIHHIIIIIIIIIIIIIIIIIIGIIIIIIIHHIIIIIIHFEIIIIIIIIIIIIIIIIIIGIHGHDIIGIIIIIHIIIIIIIIIHIIIHIIIIIIIIIHIIIIHFIIHHHCIIIIIIGIIIIIIIIIIIIIIIIIIIIIIIIIIIIIIIIIIIIIIIIIIDDDDD
@HISEQ:969:HM2KJBCX2:2:1101:4852:68688 2:N:0:ACTATGCA
ATAAAGAGGAGGCCCAACTATCCCTATTAATCATTACGGCGGTCCTAGAAACCAACAAAATAGAACCGCACGTCCTATTCTATTATTCCATGCTGTAATATTCGAGCAAAGGCCTGCTTTGAACACTCTAATTTTTTCAAAGTAAAAGTCCTGGTCCCCAACACACCCAGTGAAGGGCATGCGGTTCTCCAGAAGAAAAGGCCCGGCCGGACAAGTGCACGCGGTGAGGCGGACCTGCCAGCCAGGCCAAAGGTTCAACTACGAGCTTTTTAACTGCAACAACTTTAATATACGCTATTGGAGCTGGAATTACCGCGGCTGCTGGCACCAGACTTGCCCTCCAA
+
DDCDDHHHIIIGIHIIHIIIIIIIIIIIIIIIIIIHIIIIIIIIHIHHIIIFCEHIHIIIIIHHEEHCDHDHHIHHHHIIIGHHHHHHIIIHHEIIIIIIIIIIIHHIIIIIIIIIIIIIHIIIIIIHEHHHHHIIIIIHIIIHIIIIHIIIHIIIHHIIIIHHHHIIIIIIIIIIIIHIIIIHIIIIIIHIIIIIIIIIIIIIIIIIIIIIIIIIIIIIIIIHIIIIIIIIIIIIIIIIIIHIIIHGIHIIIIIIIIIIIIIIIIIIIIIIIIIIIIIIIIIIIIIIIIIIIIIIIIIIIIIIIIIIIIIIIIIIIIIIIIIIIIIIIIIIIIIIIIIDDDDD
@HISEQ:969:HM2KJBCX2:2:1101:16553:68720 2:N:0:ACTATGCA
ATAAAGAGGAGGCCCAACTATCCCTATTAATCATTACGGCGGTCCTAGAAACCAACAAAATAGGACCGCACGTCCTATTCTATTATTCCATGCTAACGTATTCGAGCAAAGGCCTGCTTTGAACACTCTAATTTTTTCAAAGTAAAAGTCCTGGTCCCCAACACACCCAGTGAAGGGCATGCGGTTCTCCAGAAGAGAAGGCCCGGCCGGACAAGTGCACGCGGTGAGGCGGACCTGCCAGCCAGGCCAAAGGTTCAACTACGAGCTTTTTAACTGCAACAACTTTAATATACGCTATTGGAGCTGGAATTACCGCGGCTGCTGGCACCAGACTTGCCCTCCAA
+
DDDDDIIIEHHIIGGHIIIIIIIGHIIHIIIIIGIIIH=HHIHDDHHIIII?GHHEHIIIHI1CFFEHHHC/<C0EHHIGIEHIHHIIHHIIIIIIHIGIGIIHHHHIHEHHHHHHIHHHEHHEGHHHHHHIIIIEHHFIHHHHIHIHHIIHHIHHIIIIGHHHGHHHHHHIIIIIIIIHGHIIIHIHIIIIIIIIHHHHHCIIIIIHIHHIIIIIIIIHIIIIIH=IIIIIIIIIIIIIHGEIIHGHIHIIHIIHIIIHHIIIIIHIIIIIHIIIIHHEHHHFHIIIIIHHIIHIIHIIIIIIIIIIIGIIIIIHHGIIIFGIIIIIIIIIIIIIHIIBBDDD
@HISEQ:969:HM2KJBCX2:2:1101:17175:68539 2:N:0:ACTATGCA
ATAAAGAGGAGGCCCAACTATCCCTATTAATCATTACGTCGATCCTAGAAACCAACAAAATAGAATCAAACGTCCTATTTCGTTATTCCATGCTAATGTATTCAAGCGTGAGCCTGCTTTAAACACTCTAATTTTTTCAAAGTAACAGTCCTGATTCCCCATGACACCAAATTAATGACATCATGGTTCGTCAGAAGGTAGGAATCAATAATACCAGTACGTACAATAGCACGACCAATAAATTGATCCCGAAATTCAACTACGAGCTTTTTAACTGCAACAACTTTAATATACGCTATTGGAGCTGGAATTACCGCGGCTGCTGGCACCAGACTTGCCCTCCAA
+
DDDDDIIIIIIIIIIIIIIIIIIIIIIIIIIIIIIIIIIIIIIIIIIIIIIIIIIIIIIIIIIIIIIIIIGIHGHIHIIIIHIIIIIIIIIIIIIIIHIIIIHIIIIIIIIIIIIIIIIIIIIIIIIIIIIIIIIIIIIIIIIIIIIIHIIIIIIIIIIIIIIIIIIIIIIHIIIIIIIIIIIIIIIIIIIIIIIIIIIIIIIIIHIHIIIIIIIIIIHIIIIIIIIIIIIIIIIIIIIIIIIHIIIIIIIIIIIIIIIIIIIIIIIIIIIIIIIIIIIIIIIIIHHIIIIIIIIIIIIIIIIIIIIIIIIIIIIIIIIIIIIIIIIIIIIIIIIIIIIIDDDDD
@HISEQ:969:HM2KJBCX2:2:1101:8324:69359 2:N:0:ACTATGCA
ATAAAGAGGAGGCCCAACTATCCCTATTAATCATTACGTCGATCCTAGAAACCAACAAAATAGAATCAAACGTCCTATTTCATTATTCCATGCTAATGTATTCAAGCGCGAGCTTGCTTTAAACACTCTAATTTTTTCAAAGTAACAGTCCTGATTTCTCGCGACACCAAATTAATGACATCGTGGTTTGTCAGAAGGGAGAAACCAATAATGCTAGTACGTACAAAGTACGACTGACATATTAGTCCCGAAATTCAACTACGAGCTTTTTAACTGCAACAACTTTAATATACGCTATTGGAGCTGGAATTACCGCGGCTGCTGGCACCAGACTTGCCCTCCAA
+
DCDDCIIIIIIIIIIIIIIIIIIIHIIIIIIIIIIIIIHIHIIHIIHHIIIIIIIIHIHIHHIIIHIIIIIIIIIIIGIIIHIIIIIHIIIIHIIHHIIIIIIIIIIIIIIIIHGHIIIIIIHGHIHIIIIIIIIIIIIIIIIIIIIHIIIIIIIIHHIIIHIIIIIIIIIIHIIIIIIIHHHHIIIIIIIIIIIIIIIIIIIHIHIIIIIIIIIIIIIIIIIHIIIIIIIIIIIIIIIIIIHIIIIIIHIIIIIIIIIIIIIIIIIIIIIIIIIIIIIIIIIIIIHIHHIIIIIIIIIIIIIIIIIHHIIIGIIIIIIIIIIIIIIIIIIIIIIIIIIDDDDD
@HISEQ:969:HM2KJBCX2:2:1101:3097:69661 2:N:0:ACTATGCA
ATAAAGAGGAGGCCCAACTATCCCTATTAATCATTACGGCGGTCCTAGAAACCAACAAAATAGGACCGCACGTCCTATTCTATTATTCCATGCTAACGTATTCGAGCAAAGGCCTGCTTTGAACACTCTAATTTTTTCAAAGTAAAAGTCCTGGTCCCCAACACACCCAGTGAAGGGCATGCGGTTCTCCAGAAGAGAAGGCCCGGCCGGACAAGTGCACGCGGTGAGGCGGACCTGCCAGCCAGGCCAAAGGTTCAACTACGAGCTTTTTAACTGCAACAACTTTAATATACGCTATTGGAGCTGGAATTACCGCGGCTGCTGGCACCAGACT
+
DCDDBIGGFHHIIHIIIIIIIIIIIIIHIIIIIIIIIHIIHIIIIIIIIIIIIHHHCHIIIIHIIIIIIIIHCGHHIIIIIIHIIIIIIHIIIIIIHHGHHHIHIIIHHHIIIIIIHIIIIIHIIIIIHIIIIIIHHIIIIIIIIHIIGIIIIIIIIIIIIIHHHIIIIIIIHIIIIIIIIIIIIIIIIIIIIIIIIIIIIIIIIIIIIIIIIIIIIIIIIIIIIIIIIIIIHIIIIIIIIIIIIIIHIIIIIIIIIIIIIIIIIIIIIIIIIIIIIHIIIIIIIIIIIIIIIIIIIIIIIIIIIIIIIIIIIIIIIIIIIIIIIIIIIDDDDD
@HISEQ:969:HM2KJBCX2:2:1101:6971:69974 2:N:0:ACTATGCA
ATAAAGAGGAGGCCCAACTATCCCTATTAATCATTACATCGATCCTAGAAACCAACAAAATAGAATCGGATGTCCTATTTCATTATTCCATGCTAATGTATTCAAGCGTGAGCCTGCTTTAAACACTCTAATTTTTTCAAGGTAACAGTCCTAATTCCCCGTGACACCAAATTAATGGCATTACGGTTCTTTAGAAGGTGAGAAATCAATAATATCAGTACATACCAACGGCATGACCGAAACATTGATCCCGAAATTCAACTACGAGCTTTTTAACTGCAACAACTTTAATATACGCTATTGGAGCTGGAATTACCGCGGCTGCTGGCACCAGACTTGCCCTCCAA
+
ADDDDIIIHHIIIIIIIIIHHIHIHIIIIIIIIIIIIIIIHHHIEHIIIGHHHIIIIIIIIIIIIIIIGIIIFHIIIIIIIIIGHIIHIIIIHGIIIIIIIHHIIIIIIHHHGIHHIIIIIHIHIIIIIIIHIIIIHHHIIIHHG@EHIHIIIHIIIHIHIHIIIIHHIIHHIHHIIIIHIIIIIIIHIIIIIIHIIGIIIHFH;HIIIIIIIHHHIIIIIIHHIHHIIIIIIIIIHHHHIIIIIHIIIGIGIIIIIIIIIIIIIIGIHIIIIIIHIIIIIIIIIIIIIHEIHHHHIIIIIIIIIIIIIIIIIIIIIIIIIIIIIIIIIIIIIIIHEHHGIIDCDBC
@HISEQ:969:HM2KJBCX2:2:1101:16921:69724 2:N:0:ACTATGCA
ATAAAGAGGAGGCCCAACTATCCCTATTAATCATTACGTCAATCCTAGAAACCAACAAAATAGGATCGAACGTCCTATTTCATTATTCCATGCTAATGTATTCAAGCGTTAGCCTGCTTTAAACACTCTAATTTTTTCAAAGTAACAGTCCTGTTTCCCTGCAACACCAAATTAATGACATTACAGTTCTTCAGAAAGGAGGAATCAGCGAAGCCAGTGCATACCAGTGGCACGACCAACCTGCTGACCCCGAAATTCAACTACGAGCTTTTTAACTGCAACAACTTTAATATACGCTATTGGAGCTGGAATTACCGCGGCTGCTGGCACCAGACTTGCCCTCCAA
+
DDCDDHIIIIIIIIIIIIIIEHHIIIIIIIIIIIIIIIIIIIHHIHIIIIIIHIIIIIIEHIHIIIIHIIHHHHIIHIGIIIIHHHHIIIIHIIHHIIIIHIIIIIIIIIIIHIIIIHGIHHHIHIIIIIIIIIIIHIIIIIIIIIIIIIIHIIIIIIIIIHIIIIIIHHIIIIIIIIIIIIIIIIIIIIIIIIIIIIIHIIIIIIIIIHHH>IIIIIIIIIIIIIIIIIIIIIIIIIIIIIIHHIIIIIIIIIIIIIIIIIIIIIIIIIIIIIHIIIIIIIIIIIIIIIIIIIIIIIIIIIIIIIIHG1IIIIIIIIIIIIIIIIIIIIIIIIIIIIIIIDDDDD
@HISEQ:969:HM2KJBCX2:2:1101:11752:70640 2:N:0:ACTATGCA
ATAAAGAGGAGGCCCAACTATCCCTATTAATCATTACGGCGGTCCTAGAAACCAACAAAATAGAACCGCACGTCCTATTCTATTATTCCATGCTGTAATATTCGAGCAAAGGCCTGCTTTGAACACTCTAATTTTTTCAAAGTAAAAGTCCTGGTCCCCAACACACCCAGTGAAGGGCATGCGGTTCTCCAGAAGAAAAGGCCCGGCCGGACAAGTGCACGCGGTGAGGCGGACCTGCCAGCCAGGCCAAAGGTTCAACTACGAGCTTTTTAACTGCAACAACTTTAATATACGCTATTGGAGCCGGAATTACCGCGGCTGCTGGCACCAGACTTGCCCTCCAA
+
DCDDDHIIHHHIIIIIIIIIHIIIIIIIIIIIIIIHIIIIIGHIIIIGIIIHHHIGHHIIIIHIIIIHIIIHHIHHIIIIIIIIIIIIIIGHIHHGIIIIIIIHHHIIIIHGHIIIIIIIIHHIHIIIIIIHHHHEHIIHIIIIIIIHHIIIHHIHIIIIHIIIIIHIIIIIIIIIIIHIIIIIHIHIIHIIIIIIHGHIIIIII5HIIIIIIIIIIIIIIIIIIIIIIIIIIIIIIIIIIHEIIIIHIIIIIIIIIIIIIIIIIIIIHIIIIIIIIIIIIIIIIIIHIIIIIIIIIIIIIIIIIIIIIIIIIIIIIIIIIIIIIIIIIIIHIIIIIIIDDDDD
@HISEQ:969:HM2KJBCX2:2:1101:13671:70954 2:N:0:ACTATGCA
ATAAAGAGGAGGCCCAACTATCCCTATTAATCATTACATCGATCCTAGAAACCAACAAAATAGAATCGGATGTCCTATTTCATTATTCCATGCTAATGTATTCAAGCGTGAGCCTGCTTTAAACACTCTAATTTTTTCAAGGTAACAGTCCTAATTCCCCGTGACACCAAATTAATGGCATTACGGTTCTTTAGAAGGTGAGAAATCAATAATATCAGTACATACCAACGGCATGACCGAAACATTGATCCCGAAATTCAACTACGAGCTTTTTAACTGCAACAACTTTAATATACGCTATTGGAGCTGGAATTACCGCGGCTGCTGGCACCAGACTTGCCCTCCAA
+
DDDDDIIIIIIHIIIIIIIHIIIIIIIIHIIHHIIIIGIIIFHIFHIIIIIHIIIIIIIHIIIIGIIIIHIHIIHGHHIIIIIIIIIIIIIGIIIHHHHIIIHHIGIIIIIHHIIIIIIIIIHIHHIIIIHHHIIIIIIIHIIIIIIIHHHIIHHHGIIIIIIIIIIIIIIHIIIIIIIIIIIIIIIIHHIIIIIIIIIIIIIIIIIIIIIIIIIIIIIIIIIIIIIHIIIIIIIIIIIIIIIIHHHHIIIIIIIIIIIIIIIIIIIIIHIIIIIIIIIIIIIIIIIIIIIIIIIIIIIIIIIIIIIIIIIIIIIIIIIIIIIIIIIIIIIIIIIIIIIIIIDDDDD
@HISEQ:969:HM2KJBCX2:2:1101:5807:71325 2:N:0:ACTATGCA
ATAAAGAGGAGGCCCAACTATCCCTATTAATCATTACGGCGGTCCTAGAAACCAACAAAATAGGACCGCACGTCCTATTCTATTATTCCATGCTAACGTATTCGAGCAAAGGCCTGCTTTGAACACTCTAATTTTTTCAAAGTAAAAGTCCTGGTCCCCAACACACCCAGTGAAGGGCATGCGGTTCTCCAGAAGAGAAGGCCCGGCCGGACAAGTGCACGCGGTGAGGCGGACCTGCCAGCCAGGCCAAAGGTTCAACTACGAGCTTTTTAACTGCAACAACTTTAATATACGCTATTGGAGCTGGAATTACCGCGGCTGCTGGCACCAGACTTGCCCTCCAA
+
D?D?BH@?<1E0DHHHIIHF?FHE1<CEHG?EEHIECCGHIC<EHIH1C@EHEHHIHHI??@@F?F?CHHCHHIHHCHHHHG1C@CFGEH@FE?HHHIIH@<=FGIIHEG<DCFFFHHHHG@ECGHHHHHEHG@HH@FGFCHECHGGHFHHA/HEH?FAFHECABHHGB7CFIHGGHHHC<HEHHEE:EHHEFGHHE?HGC@IGHGIIIHHHIHIFIFIHGHHHHIHIIIIIIHIIIGHGGCEIIIHEIIHIIIHIIIHHHGCEHIIIHHEIIIIIHHHGIHIHIHIIIIIHHIHHIGIIIIHIIIIIHHHHIIIIIHFIGHIIIIIIIIIIIGIHHIIDDDBA
@HISEQ:969:HM2KJBCX2:2:1101:15559:71243 2:N:0:ACTATGCA
ATAAAGAGGAGGCCCAACTATCCCTATTAATCATTACATCGATCCTAGAAACCAACAAAATAGAATCGGATGTCCTATTTCATTATTCCATGCTAATGTATTCAAGCGTGAGCCTGCTTTAAACACTCTAATTTTTTCAAGGTAACAGTCCTAATTCCCCGTGACACCAAATTAATGGCATTACGGTTCTTTAGAAGGTGAGAAATCAATAATATCAGTACATACCAACGGCATGACCGAAACATTGATCCCGAAATTCAACTACGAGCTTTTTAACTGCAACAACTTTAATATACGCTATTGGAGCTGGAATTACCGCGGCTGCTGGCACCAGACTTGCCCTCCAA
+
D@@@BFHIC10CGHIIIIIIIIIIIIIIIIIIHIIII1DHHIIIIIIIIIIGHIIIIIIIIIH@HIII0D0CGCHHHIHIFIIIIIIGHHHFHIHIHHHIHGHHIHHHICHHGIIIIHIIIIIIIHHHIIIIIIIHHFHH1CFGHGHHFEHICHIHHIIHFE#DECHHIHFHIIEHCF<GGHIE?FGFCHHHCCF@<C?IIHEIIHIHEHGD1>CIIIIIIIIIHHD<=IGIH=IGHG<G<C@G1GFHCIIIIIIIIIIIIIIIIIIIIIIIIIIIIHHCIIIIIIIIIIIIIIIIIIIIIIIIIIIIIIIIIIIIIIIIIIIIIIIIIIIIIIIIIIIIIIDDDDD
@HISEQ:969:HM2KJBCX2:2:1101:3255:71312 2:N:0:ACTATGCA
ATAAAGAGGAGGCCAACTATCCCTATTAATCATTACGTCAATCCTAGAAACCAACAAAATAGGATCAACGTCCTATTTCATTATTCCATGCTAATGTATTCAAGCGCGAGCCTGCTTTAAACACTCTAATTTTTTCAAAGTAACAGTCCTGATTCCCCACCACACCAAATTAATGACATGATAGTTCGTCAGAAGGTAGGAATCAGTAACACCAGTACGTACCGAAGGCACGACCAGCGTACTAATCCCGAAATTCAACTACGAGCTTTTTAACTGCAACAACTTTAATATACGCTATTGGAGCTGGAATTACCGCGGCTGCTGGCACCAGACTTGCCCTCCAA
+
DDDDDIIIIIGIHIIHIGIGIHHHHIIIIIIIIIHIIIHIIIIHIHFHIHCDHEIHIHHIIIHHHGHIHIIIIHIIIHIIIIIHEHEHCHHHHHIIHFHEHGIIIHHHHDHIIGHHIHHIIIIIIHHIHHIHIHEFHHHIHIIIIHGHGHHHHHIGIIIIHIIHIIIIIHHIIIHFIHIHIHHIHHIHHEHHIIIIIIIIIHFIIIHHEIIIIIIIIIIIIIIIHIIIIHIIHIFIIII>HHHHHIIIIIIIIIIHIHIIIIIIIIIIIIIIHIHHHHHIIIIIIIIIIHHIIIIHHIIIIIIIIIIIIIIIIIIIIIIIIIIIHIIIIHHIIIIIIIIDADDD
@HISEQ:969:HM2KJBCX2:2:1101:6433:70945 2:N:0:ACTATGCA
ATAAAGAGGAGGCCCAACTATCCCTATTAATCATTACGTCGATCCTAGAAACCAACAAAATAGAATCAAACGTCCTATTTCGTTATTCCATGCTAATGTATTCAAGCGTGAGCCTGCTTTAAACACTCTAATTTTTTCAAAGTAACAGTCCTGATTCCCCATGACACCAAATTAATGACATCATGGTTCGTCAGAAGGTAGGAATCAATAATACCAGTACGTACAATAGCACGACCAATAAATTGATCCCGAAATTCAACTACGAGCTTTTTAACTGCAACAACTTTAATATACGCTATTGGAGCTGGAATTACCGCGGCTGCTGGCACCAGACTTGCCCTCCAA
+
DDDDDIIIIIIIIIGIHIIIIIIIIIIIIIIIIIIIIIIIIIIIIIIIIIIIFHIIHIHIIIIIIIIHEHHIHIHIIIHIIIIIHHIIIIIIIIIIIIIGIGHIIIIIIIIIIIIIIIIIIIHIIIIIIIHIIIIIIIIGIIIIIIIIIIIIIIIIIHHIIIIIGIIIIIHIIIIIHIIIIIIIIIIIHIIIIIIIIIIIIHHHIIIIIIIIHIIIIHH=HIIIIIIIIIHIIIIIIIIIIIIIIIIIIIIIIIIIIIIIIIIIIIIIIIIIIIIIIIIIIIIIIIIIIIIIHIIIIIIIIHIIIIIIIIIIIIHIIIIIIIIIIIIIIIIIIIIIIIIIDDDDD
@HISEQ:969:HM2KJBCX2:2:1101:18832:71711 2:N:0:ACTATGCA
ATAAAGAGGAGGCCCAACTATCCCTATTAATCATTACGGCGGTCCTAGAAACCAACAAAATAGAACCGCACGTCCTATTCTATTATTCCATGCTGTAATATTCGAGCAAAGGCCTGCTTTGAACACTCTAATTTTTTCAAAGTAAAAGTCCTGGTCCCCAACACACCCAGTGAAGGGCATGCGGTTCTCCAGAAGAAAAGGCCCGGCCGGACAAGTGCACGCGGTGAGGCGGACCTGCCAGCCAGGCCAAAGGTTCAACTACGAGCTTTTTAACTGCAACAACTTTAATATACGCTATTGGAGCTGGAATTACCGCGGCTGCTGGAACCAGACTTGCCCTCCAA
+
DCDDDIIIIIIIIHHIIIIIIIIIIIIIIHIIHIIIIIIIIIIIIIIIIIIIIIIIIIIIIIIIIIFHIIIIIGHHIIIIIIIHGHIHIEHIIIIIIIIIIIIHIIIIIIIIIIIIIIIIIIHIIIIIIIIIHIIIHIIIIIIIIHHIIIIIIIIIIIIIIIHIHIHIIIIIIIIIIIIIIIHIIIIHIIHHIIIIIIIIIIIIIIIIIIIIIIIIIIIIIIIIIIIIIIIIIIIIIII=IHEIIIHHIIIIIIIIIIIIIIIIIIIIIIIIIIIIIIIIIIIIIIIIIIIIIIIIIIIIIIIIIIIIIIIIIIIIIIIIIIIIIIIIIIIIIIIIIIIDDDDD
@HISEQ:969:HM2KJBCX2:2:1101:14765:71985 2:N:0:ACTATGCA
ATAAAGAGGAGGCCCAACTATCCCTATTAATCATTACGTCGATCCTAGAAACCAACAAAATAGGGTCAAACGTCCTATTTCATTATTCCATGCTAATGTATTCAAGCGTGTGCCTGCTTTAAACACTCTAATTTTTTCAAAGTAACAGTCCTGATTCCCCATGACACCAAATTAATGACATCACAGTTCGTCAGAAGGTAGAAATCAATGATACCAGTTCATACCAGAGGCACGACCAATATATTGATCCCGAAATTCAACTACGAGCTTTTTAACTGCAACAACTTTAATATACGCTATTGGAGCTGGAATTACCGCGGCTGCTGGCACCAGACTTGCCCTC
+
BDADDIIIHIIIIIIIIIHIHIIIIIIIIIIIGIIIIIHHHHIIIIHIHIIHHHGHIGGHIIHHIHEHIIIIHIEHGHHIIIIHHIIIIIHIFIIIIIIHGIHIIIIHHHIGH?IIIHIIIIHHIIHIIIHHHIHHHHHIHHIHHIIIIHHHIIIIHGIIHIHHHIHIHHHGIIHIHIIIIIIIIIIHIIIIIIIIIIIIIIIIIIIIIIIIIIIIIIIIIIIIIIIIHIGIIIIIIIHIHHIHIHIIHIIHEHHIFIIIIIIIIHIHIIIIHHGIIIIIIIHIIIIIIIIIIIIIHHIIIIIIIIIIIIIIIHIIIIIIIIIIHIIIHIIIIIIIIIDDDDD
@HISEQ:969:HM2KJBCX2:2:1101:15251:72061 2:N:0:ACTATGCA
ATAAAGAGGAGGCCCAACTATCCCTATTAATCATTACGGCGGTCCTAGAAACCAACAAAATAGAACCGCACGTCCTATTCTATTATTCCATGCTGTAATATTCGAGCAAAGGCCTGCTTTGAACACTCTAATTTTTTCAAAGTAAAAGTCCTGGTCCCCAACACACCCAGTGAAGGGCATGCGGTTCTCCAGAAGAAAAGGCCCGGCCGGACAAGTGCACGCGGTGAGGCGGACCTGCCAGCCAGGCCAAAGGTTCAACTACGAGCTTTTTAACTGCAACAACTTTAATATACGCTATTGGAGCTGGAATTACCGCGGCTGCTGGCACCAGACTTGCCCTCCAA
+
ADDDCIIIIEHGE?CGGHIHHGIHHHHIHIIIIIIEHHHGIHHIIIIIHIIIHIHIICCEGHHFHGHHHH<?GHEHHHHHHHEF@EH1CGDGEGHIIIEH@DGHGEHIIHGHHHIIIIIIHHHGHIHHHGEHHGHHFHHHHEHHFHHIHIIIIH<HGHHEHHHHHGHFCFDHFHGGHEDIIHHIHHGGHHHG2HHHHGHHIIIIHHIHHHFIIHHHIHHHDGIIIHEECHIHHHGCHIHHHECHHIH@IHIHIIIIIHHGIHHGHHEHHGIIHIIHIIIHHCEGHCHHIHHFIIHHIHIHIIHG1EIIIHHIIIIGIIIHHGIHIIIHHHHHHEHHIIHDABDB
@HISEQ:969:HM2KJBCX2:2:1101:5366:72546 2:N:0:ACTATGCA
ATAAAGAGGAGGCCCAACTATCCCTATTAATCATTACGGTGATCCTAGAAACCAACGAAATAGAATCAGTCCGTCCTATTTCATTATTCCATGCTAATGTATTCAGACGATAGTCTGCTTTAAACACTCTAATTTTTTCAAAGTAACAGTCCTGATTTCCAACCACACCAAATAAATGGCATGAAAGTTCCTCAGAAGGTAGAGATCCATCTCACCAGTGCAGACAATTAAGCCTGACCAATGGGTAGACCCCGAAGTTCAACTACGAGCTTTTTAACTGCAACAACTTTAATATACGCTATTGGAGCTGGAATTACCGCGGCTGCTGGCACCAGACTTGCCCTCCAA
+
DADDCIIIHIIIIIIIIIIIIIIIIIIIIIIIIIIIIIIIIIIHIIIHIIIHHIIIIIIHIHIIIIIIIIIHIIIIIIIIIIIIIIIIIIIIIIGHHHIIIIIIHIIIIIIIIIIIIIIIIIIHIIIHHIIIIIIHIHHHHIIIIIIIIIIHIHHHHIIIIHIIHHIHHHIIIIIIIIIIIIIIIIIIIIHIIIIIIIIIIIIIIIIHIHIIIIHHIIIIIIIIIIIIIIIIIIIIIIIIIIIIIHHIIIIIIIIIIIIIIIIIIIIIIIIIIIIIIIIIIIIIIIIIIIIIIIIIIIIIIIIIIIIIIIIIIIIIIIIIIIIIGIIIIIIIIIIHIGIIIIIDDDDD
@HISEQ:969:HM2KJBCX2:2:1101:4500:72655 2:N:0:ACTATGCA
ATAAAGAGGAGGCCCAACTATCCCTATTAATCATTACGTCGATCCTAGAAACCAACAAAATAGAATCAAACGTCCTATTTCATTATTCCATGCTAATGTATTCAAGCGCGAGCTTGCTTTAAACACTCTAATTTTTTCAAAGTAACAGTCCTGATTTCCCATGACACCAAATTAATGACATCGTGGTTCGTCAGAAGGGAGAAACCAATAATGCTAGTACGTACAAAGTACGACCGACATATTAGTCCCGAAATTCAACTACGAGCTTTTTAACTGCAACAACTTTAATATACGCTATTGGAGCTGGAATTACCGCGGCTGCTGGCACCAGACTTGCCCTCCAA
+
DDDDDHIHGFIIIHHHHHIIIIIIIIIIHHHEHIHHIHIHHIICHHIHIIIGIIIIIIIFHHHHHGEHHI?@FHEHHHHEFHIHHFHGEHHIEHHHIIHHIHHHHEHEGIIHIIIGIHIHHIIIGEEHHHHDHHIHHGHIHGFIIIIIHHHHEIHHFHHHHIHHIIIGIIHHHHIIIIHIHG;HIIIHHHHHHIHEHHIHHHHHGIHHHFFIIIIHIHH<HHGIHHIIHHHHIIHIIIIHIIHIHIIIIHIIIIIIIIIIIHIIIIIIIIIIHHIIHEHHIHIIIIHIIHIIIIIIHIIIIIHFIIHFIIIIIIIIIIHIIIIIIIIHEIIIHIIIIIIDDDDB
@HISEQ:969:HM2KJBCX2:2:1101:15419:72526 2:N:0:ACTATGCA
ATAAAGAGGAGGCCCAACTATCCCTATTAATCATTACGGCGGTCCTAGAAACCAACAAAATAGAACCGCACGTCCTATTCTATTATTCCATGCTGTAATATTCGAGCAAAGGCCTGCTTTGAACACTCTAATTTTTTCAAAGTAAAAGTCCTGGTCCCCAACACACCCAGTGAAGGGCATGCGGTTCTCCAGAAGAAAAGGCCCGGCCGGACAAGTGCACGCGGTGAGGCGGACCTGCCAGCCAGGCCAAAGGTTCAACTACGAGCTTTTTAACTGCAACAACTTTAATATACGCTATTGGAGCTGGAATTACCGCGGCTGCTGGCACCAGACTTGCCCTCCAA
+
DABDDHHHHIIIGEIIIIGIGIII1DHHIIIIIIIIIIHHIGEHIIHEGHH@@@GHIHIIIIHIIIICHIDHHHIIHEEHIIIIH?ECCEHHHHIIHHIIGDHHHIIHHEHHIHIIHIHIII=HIIIHHHGDHHIHFIHHIIIIIHIHEHIHGHHHGHIHIHHIHIHIIIHGIIIIIIIIIIIIIIHEIIIIIIIHHCHIDHHIIII>HHHIIIIIIIIHIIIIIIIIIIIIIIIIIIHIHGDIIHHEIIIIIHIIIIIIIIIIIIIIIHHIIIIIIIIIIIIIIIIIHIIIHHIIIIIIIIIIHHHIHHIIIIHHIIIIIIIHIHHIIIIIIIIHHCIDDDDD
@HISEQ:969:HM2KJBCX2:2:1101:1340:73244 2:N:0:ACTATGCA
ATAAAGAGGAGGCCCAACTATCCCTATTAATCATTACGGCGGTCCTAGAAACCAACAAAATAGGACCGCACGTCCTATTCTATTATTCCATGCTAACGTATTCGAGCAAAGGCCTGCTTTGAACACTCTAATTTTTTCAAAGTAAAAGTCCTGGTCCCCAACACACCCAGTGAAGGGCATGCGGTTCTCCAGAAGAGAAGGCCCGGCCGGACAAGTGCACGCGGTGAGGCGGACCTGCCAGCCAGGCCAAAGGTTCAACTACGAGCTTTTTAACTGCAACAACTTTAATATACGCTATTGGAGCTGGAATTACCGCGGCTGCTGGCACCAGACTTGCCCTCCAA
+
BDDDDHIIIIIIHIIHIIIIIIIIIIIIIIIIIIIIIIIIIHCHHIHHHIIHECHICHIIIIFEGHIDIIIIHHHIIIIIIIIGHCHHFFHHIHHHFIIIIGIHIHHHIIIIIIHIHIHIHHIIIIIIHIIIIIIIIIIIIIIIIIHIHHIIHHIIIHIIIHIIIIIHIIIIIIIHHIIIIIIIIIIIHIIIIIIIIIHIIIIIIIIIIIIIIIIHHIIIIIIIIIIIIHHIIIIGIIIIIHGIIIIIIIIIIHIIIIIIIIIIIIIIIIHIIIIIIIIIHHIIIIIIIIIIIIIIIIIIIIIIIIIIIIIIIIIIIIIIIIIIIIIIIIIIIIIIIIIDDDDD
@HISEQ:969:HM2KJBCX2:2:1101:20351:72166 2:N:0:ACTATGCA
ATAAAGAGGAGGCCCAACTATCCCTATTAATCATTACGGCGGTCCTAGAAACCAACAAAATAGGACCGCACGTCCTATTCTATTATTCCATGCTAACGTATTCGAGCAAAGGCCTGCTTTGAACACTCTAATTTTTTCAAAGTAAAAGTCCTGGTCCCCAACACACCCAGTGAAGGGCATGCGGTTCTCCAGAAGAGAAGGCCCGGCCGGACAAGTGCACGCGGTGAGGCGGACCTGCCAGCCAGGCCAAAGGTTCAACTACGAGCTTTTTAACTGCAACAACTTTAATATACGCTATTGGAGCTGGAATTACCGCGGCTGCTGGCACCAGACTTGCCCTCCAA
+
DDCDDIIIIIIIIIHIIIIHIIIIIIIIIIIIHIIHHHHIIIHCHHIHIIIHIIIIIHFIIIHGHGIHIDHIHHIHCHHIIIIIIIIHIGGHHHIIHIIHHCGGHHGIIIIIIIIIIIIIHHHFEHHHIIHHIIIIIIIIIHIHHHIHEIIIIHGHHHIIIIHHGGIHIIIHHIIIIIIIIIIIIIIIHIIIIIIIIIHIIIIIIIIIIIIIIIIIIIIIIHIIIIIIIIIIIHIIIIIIIHHIIIIHIIIIIIIIIIIIIIIIIIIIIIIIIIIIIIIIIIIIIIIIIIIIIIIIIIIIIIIIIIIIIIIIIIIIIIIIIIIIIIIIIIIIIIIIIIIDDDDD
@HISEQ:969:HM2KJBCX2:2:1101:13001:73192 2:N:0:ACTATGCA
ATAAAGAGGAGGCCCAACTATCCCTATTAATCATTACGTCGATCCTAGAAACCAACAAAATAGAATCAAACGTCCTATTTCATTATTCCATGCTAATGTATTCAAGCGCGAGCCTGCTTTAAACACTCTAATTTTTTCAAAGTAACAGTCCTGATTCCCCACGACACCAAATTAATGACATCGTGGGTAGGAATCAATTTGACCAGTACGTACCGAGGCACGACCGACCAACAGATCCCGAAATTCAACTACGAGCTTTTTAACTGCAACAACTTTAATATACGCTATTGGAGCTGGAATTACCGCGGCTGCTGGCACCAGACTTGCCCTCCAA
+
DDDDDIIIIIIIHIIIIIIIIIIIIIIIIIIIIIIIIHIIIIHIIIIIIIIEEHIIIIIIIIIHIIIIIIIIIIIIIIIIIIIIIIIIIHIHGIIIIIIIIIIHIIIHHIIIIIIIIHIHIIIIIIIHIHIIIIIIHIIHGHIIIIIIIIHIIHIIIIIIIIIIIIIIIIIIIIIIIIHHIIIIIIIIIIIIIIIIIIIIIHIIIIIIIIIIIHIIIIIIIIIIIIIIIIHHHHIHIIIIIIIIIIIIFGHHIIIIIIIIIIHHIHIIIIIIIIIIIIIIIIIIIIIIIIIIIIIHGIIIIIIIIIIIIIIIIIIIIIIIHIIIIIIIIDDDDD
@HISEQ:969:HM2KJBCX2:2:1101:14179:73149 2:N:0:ACTATGCA
ATAAAGAGGAGGCCCAACTATCCCTATTAATCATTACGGCGGTCCTAGAAACCAACAAAATAGAACCGCACGTCCTATTCTATTATTCCATGCTGTAATATTCGAGCAAAGGCCTGCTTTGAACACTCTAATTTTTTCAAAGTAAAAGTCCTGGTCCCCAACACACCCAGTGAAGGGCATGCGGTTCTCCAGAAGAAAAGGCCCGGCCGGACAAGTGCACGCGGTGAGGCGGACCTGCCAGCCAGGCCAAAGGTTCAACTACGAGCTTTTTAACTGCAACAACTTTAATATACGCTATTGGAGCTGGAATTACCGCGGCTGCTGGCACCAGACTTGCCCTCCAA
+
DDDDDIIIIIIIIIIIIIIIIIIIIIIIIIIIIIIIIHIIIIIIIIIIIIICHHIIIIIGIIHIIIHHIIIIIGHIIIIHHIIIIHIIIIHIIHIIIIIIGIIIIIIIIIIIIIIIIIIIIIIIIIIIIIIIIIIIIIIIIIIIIIIIIIIIIIIIHIIIHHHIIIIIIIIIIIIIIIIIIIIIIIHHIIIIIHIIIIHIIIIIIIIIIIIIIIIIIIHIIIIIII?IIIIIIIIIIIIIIIIIIIIIIIIIIIIIIIIIIIIIIIIIIIIIIIIIIIIIIIIIIIIIIIIIIIIIIIIIIIIIIIIIIIIIIIIIIIIIIIIIIIIIIIIIIIIIIIIDDDDD
@HISEQ:969:HM2KJBCX2:2:1101:19194:73030 2:N:0:ACTATGCA
ATAAAGAGGAGGCCCAACTATCCCTATTAATCATTACGGTGATCCTAGAAACCAACAAAATAGAACCATGCCGTCCTATTCTATTATTCCATGCTAATGTATTCGAGCAAAATGCCTGCTTTAAACACTCTAATTTTTTCAAGGTAAAGGTCCTGGTTCCACATGACACCCAATTAAGGACATCATGCTTCTCCAGAAGGTGAGAAATCAACTGCGACAGTTCATACCCCTTAAGGCACGACCATCACGTCAATCCCGAAATTCAACTACGAGCTTTTTAACTGCAACAACTTTAATATACGCTATTGGAGCTGGAATTACCGCGGCTGCTGGCACCAGACTTGCCCTCCAA
+
DDDDDHIIIIIIIIIIIIIIIIIIIHIIIIIIIIIIIIIIIIIIIHHHIIIHHHIIIIIIIIHHHHIIIHIIIIIHIIHHIIIIIGIIIICGHHIGHIIIIGIIIIIIIIIIIIIIIIIIHHHHEIIIIHHIEIIIIHIIIIIIIIIIIIIIIIIIIHIIIIIIIHIIHHIIIIIIIHIIIIIIIIIIIIIIIIIIIIIIIIIHIIIIIIIIIIIIIIIIIIIIHHIIIIHIIHIIIIIIIIII<IIIIIHIIIIIIIIIIIIIIIHGHIIIIHHIIIIIHIIIIIIIIHIIIIIIIIIIIIIIIIIIIIIIIIIIIIIIIIIIIIIIIIIIIIIIIIIIIIIIIIIDDDDD
@HISEQ:969:HM2KJBCX2:2:1101:20991:73498 2:N:0:ACTATGCA
ATAAAGAGGAGGCCCAACTATCCCTATTAATCATTACGGCGGTCCTAGAAACCAACAAAATAGGACCGCACGTCCTATTCTATTATTCCATGCTAACGTATTCGAGCAAAGGCCTGCTTTGAACACTCTAATTTTTTCAAAGTAAAAGTCCTGGTCCCCAACACACCCAGTGAAGGGCATGCGGTTCTCCAGAAGAGAAGGCCCGGCCGGACAAGTGCACGCGGTGAGGCGGACCTGCCAGCCAGGCCAAAGGTTCAACTACGAGCTTTTTAACTGCAACAACTTTAATATACGCTATTGGAGCTGGAATTACCGCGGCTGCTGGCACCAGACTTGCCCTCCAA
+
B@@DDHIICHHICHHHHHFHGHIGCHIHIHHIIIIIIHHGHHHHCG@CCHHEHHHHIIHF1G1FEEGECH<E@?=EH1DCHHIFGEHIFG1C1<DF1<@<FDHHHFHGHHHEEHG@HGCEHEH8<HGEHHGDEHHHHHHGFHFHFHIHIHB?CHCIHHHCH?8D;HIHHHHHIHHGIHCHHHEHIHHI;IGIGIH?IHEIIIIIIIIIIIIIIIHFHFFGGIIGIIIIIHIIHIFGHGHIHEEGIIIHIIIIHHFHHIIIIIIHHHIIHHIHGHEIHHHGEHIIHHHIIHHHIIIIHIIIIIIIIIIIIIHIIIHIIIIIIIIIIIIIHHHGIIIIIIIDDDDD
@HISEQ:969:HM2KJBCX2:2:1101:1968:73736 2:N:0:ACTATGCA
ATAAAGAGGAGGCCCAACTATCCCTATTAATCATTACGGCGGTCCTAGAAACCAACAAAATAGAACCGAACGTCCTATTCTATTATTCCATGCTGTAATATTCGAGCAAAGGCCTGCTTTGAACACTCTAATTTTTTCAAAGTAAAAGTCCTGGTCCCCAACACACCCAGTGAAGGGCATGCGGTTCTCCAGAAGAAAAGGCCCGGCCGGACAAGTGCACGCGGTGAGGCGGACCTGCCAGCCAGGCCAAAGGTTCAACTACGAGCTTTTTAACTGCAACAACTTTAATATACGCTATTGGAGCTGGAATTACCGCGGCTGCTGGCACCAGACTTGCCCTCCAA
+
DDDDCHIIIIIHIIIIIIIIHIIHHIIHIIIIIHHIIEHHDHHHIIHHIIIHIHHIIHHGIIGCFHIHHIIHIHHDFHFHHIHIIIIIHGIHIIIIHIGIHHIIIIIHIHGIIHHIHHIHGHIIIIHHHHHHHIHIFHGHIIHIHHIIHIIIHHHHHIIIGHIIIIIHIIGIIHIIIHHCHIIIIIIIGIIIII<IIIIIIIHIIIIHIIIIIIIIIIIIIHIIIIIIIIIIIIIHHHIHIIHIIIHIIIIIIHIIIIHIIIIIIIIIIIIIIIIIIIIIIIIHIIIIIIHHIHIIIIIIIIIIIIIIIIIIIIIIIIIIIIIHIHIIIHHHIIIIIIIDBADD
@HISEQ:969:HM2KJBCX2:2:1101:2272:73950 2:N:0:ACTATGCA
ATAAAGAGGAGGCCCAACTATCCCTATTAATCATTACGTCGATCCTAGAAACCAACAAAATAGAATCAAACGTCCTATTTCGTTATTCCATGCTAATGTATTCAAGCGTGAGCCTGCTTTAAACACTCTAATTTTTTCAAAGTAACAGTCCTGATTCCCCATGACACCAAATTAATGACATCATGGTTCGTCAGAAGGTAGGAATCAATAATACCAGTACGTACAATAGCACGACCAATAAATTGATCCCGAAATTCAACTACGAGCTTTTTAACTGCAACAACTTTAATATACGCTATTGGAGCTGGAATTACCGCGGCTGCTGGCACCAGACTTGCCCTCCAA
+
DDDDDIIIIIIIIIIIIIIIIIIIIIIIIIIIIIIIIIIIIIIHIIIIIIIIIIIIIIIIIIIIIIIIIIIIIIIIIIIIIIIIIIIEHIIIIIIIIIIIIIIHIIIIIIIIIIIIHIIIIIIIIIIIIIIIIIIIIIIIIIIIIHIHHIIIIIIIIIIIIIIIIIIIIIIHHIIIIIIIIIIIIIIIIIIIIIIIIIIIIIIIIIIIIIIIIIIIIIIIIIIIIIIIIIIIIIIIIIIIIIIHIIIIIIIIIIIIIIIIIIIIIIIIIIIIIIIIIIIIIIIIIIIIIIIIIIIIIIIIIIIIIIIIIIIIIHIIIIIIIIIIIIIIIIIIIIIIIIIIDDDDD
@HISEQ:969:HM2KJBCX2:2:1101:18838:74656 2:N:0:ACTATGCA
ATAAAGAGGAGGCCCAACTATCCCTATTAATCATTACGGCGGTCCTAGAAACCAACAAAATAGGACCGCACGTCCTATTCTATTATTCCATGCTAACGTATTCGAGCAAAGGCCTGCTTTGAACACTCTAATTTTTTCAAAGTAAAAGTCCTGGTCCCCAACACACCCAGTGAAGGGCATGCGGTTCTCCAGAAGAGAAGGCCCGGCCGGACAAGTGCACGCGGTGAGGCGGACCTGCCAGCCAGGCCAAAGGTTCAACTACGAGCTTTTTAACTGCAACAACTTTAATATACGCTATTGGAGCTGGAATTACCGCGGCTGCTGGCACCAGACTTCCCTCCAA
+
DDDBDIHIHIIHIIIIEHIHIIIIIIIIIIIHIIIFHHIIIIIHIIEHIIIHHIIIIIIHHHHHHIIGHIIIIIIIIHIGHGHHHIIIIIHIHIIIHIIIHDHHIIIIIIHHHGHHHIIIHIIHIIHIHIIIIIIIHIIIIHIIIIIIIIIIIHIIIIIIIIIIIIIIHHIIIIIIIIIIIIIIIIIIIIIIIIIIIHIIIIIIIIIIIIIIIHIIHIIIIHIIIIIIIIIIIIIIIIIIIIIIIIIIIIIIIIIIIIIIIIIIIIHIIIIIIIIIIIIHIIIIIHIIIIIIIIIIIIIIIIIIIIIIIIIIIIIIIIIIIIIIIIIIHIIIIIIIIIDDDDD
@HISEQ:969:HM2KJBCX2:2:1101:2556:74968 2:N:0:ACTATGCA
ATAAAGAGGAGGCCCAACTATCCCTATTAATCATTACGTCGATCCTAGAAACCAACAAAATAGAATCAAACGTCCTATTTCATTATTCCATGCTAATGTATTCAAGCGCGAGCTTGCTTTAAACACTCTAATTTTTTCAAAGTAACAGTCCTGATTCCCCATGACACCAAATTAATGACATCGTGGTTCGTCAGAAGGGAGAAACCAATAATGCTAGTACGTACAAAGTACGACCGACATATTAGTCCCGAAATTCAACTACGAGCTTTTTAACTGCAACAACTTTAATATACGCTATTGGAGCTGGAATTACCGCGGCTGCTGGCACCAGACTTGCCCTCCAA
+
DDDDDIIIIIIIIIIIIIIIIIIIHIIIIHIIIIIIIIIIIIIEIIIIIIIIHHI=EHHIIIHIIIIIIIIHHHHIIIIIHIIIIIIHIIIIIIHIIIIIIIHIHHIIIHIHIIIIHIHIHHIIIGIIHHHIIIIHIIIIIIIIIIIIIIIIIIIIIIIIHHIIIIIHIIIIHIIIIIIIIIIIIIIIHIIIIIIIIIIIIIIIIIIIIIIIIIIIIIIIIIIIIIIIIIIIIIIIIIIIIIIIIIIIIIIIIIIIIIIIIIIIIIIIIIIIIIIIIIIHIIIIIIIIIIIIIIIIIIIIIIIIIIIIIIIIIIIIIIIIIIIIIIIIIIIIIIIIIIIDDDDD
@HISEQ:969:HM2KJBCX2:2:1101:11375:74879 2:N:0:ACTATGCA
ATAAAGAGGAGGCCCAACTATCCCTATTAATCATTACGGCGGTCCTAGAAACCAACAAAATAGGACCGCACGTCCTATTCTATTATTCCATGCTAACGTATTCGAGCAAAGGCCTGCTTTGAACACTCTAATTTTTTCAAAGTAAAAGTCCTGGTCCCCAACACACCCAGTGAAGGGCATGCGGTTCTCCAGAAGAGAAGGCCCGGCCGGACAAGTGCACGCGGTGAGGCGGACCTGCCAGCCAGGCCAAAGGTTCAACTACGAGCTTTTTAACTGCAACAACTTTAATATACGCTATTGGAGCTGGAATTACCGCGGCTGCTGGCACCAGACTTGCCCTCCAA
+
@@@DDI?HHI@CCHHHH@HHHHHCFGHHGGHGEHHCH1DCH<<CCGHEH1DFECH=H1<C1<C1@GHCD/<C<DGHHE?CEF?E<1<FCEHE?GIIHIHHHHIHHEGHHFIIIIHGFHHIHHFHHGIHH@HHIHIIIHHHIIHIIIIIIIIIII;IIIIIHHIHEIIIHIIIIIIIIIIHIIIIHHHGIIIIH=IIIIGIIIIHHGIGIIIIGIHHIIIIIIHIIGIIIIIIIIIIIGGFHGDHIIHFFHHIIIIIIIIHIIIIHHIIHIIIIIIIIIIIIHIIIIIHIIIIIIIIIIIIIIIIIIIIIIIIIIIIIIIIIIIIIIHGIIIIIIIIIIIDDDDD
@HISEQ:969:HM2KJBCX2:2:1101:11761:75126 2:N:0:ACTATGCA
ATAAAGAGGAGGCCCAACTATCCCTATTAATCATTACTCATTTCCCCAAAAACCAACAAAATTCGAGATACGAGTCCTAAATTATTATTCCATGCTAATGTATTCATAACTTTCAGCCTGCTTTAAACACTCTAATTTTTTCAAAGTAAAGGTCCTGGATTGCGAACCCAACCCAGTAAAGGGCAGGAACGTTCTCCAGGAAGATGGTAAGCGCGCATCGGCACTCACACACGATACCGTGGCGGGCCAAGCGCACTATACCAGAAATCCAACTACGAGCTTTTTAACTGCAACAACTTTAATATACGCTATTGGAGCTGGAATTACCGCGGCTGCTGGCACCAGACTTGCCCTCCAA
+
DDDDDIIIIIIIIIIIIIIIIIIIIIIIGIIIIIIIIIIIIIIIIIIHIIIIIIIIIIIIIIIHIIIIHHIIHIHHHIHIHHHHIHHIIIIGHHEHIIIHC<FFEHHIHIIIIIIIIIIIIIIIIIHIIIIIHIIIIIIIIIHIIIGIIIIIIHIIIIIIIIIIHIHIHHIHIIIHIIHIIIIIIIIIIIIIIIIHIIIIHIIIIIHHHIIIIIIHIIHIIIIHHIIIIIIIIIIIIIIIIIIIIIIIIIIIIIIIHIIIIIIIIIIHIIIIIHIHIIIIIIIIIIIIIIIIIIIIIIIIIIIHIIHIIIIIIIIIIIIIIIIIIIIIIIIIIIIIIIIIHIIHIIIIIIIIIDDDDD
@HISEQ:969:HM2KJBCX2:2:1101:5847:76655 2:N:0:ACTATGCA
ATAAAGAGGAGGCCCAACTATCCCTATTAATCATTACGGCGGTCCTAGAAACCAACAAAATAGAACCGCACGTCCTATTCTATTATTCCATGCTGTAATATTCGAGCAAAGGCCTGCTTTGAACACTCTAATTTTTTCAAAGTAAAAGTCCTGGTCCCCAACACACCCAGTGAAGGGCATGCGGTTCTCCAGAAGAAAAGGCCCGGCCGGACAAGTGCACGCGGTGAGGCGGACCTGCCAGCCAGGCCAAAGGTTCAACTACGAGCTTTTTAACTGCAACAACTTTAATATACGCTATTGGAGCTGGAATTACCGCGGCTGCTGGCACCAGACTTGCCCTCCAA
+
DDDDDIIIIIIIIIHIHIHIIIIIIIIIIIIIIIIIIIIIIIIIIIIIIIIHCFHIIIIFHIIIIIIIIIIIEHIIIIIIIIIIIHIHIIIHIIIIIIIIIHIHIIIIIIIIIIIIIIIIIHIIHIIIIIIIIIIIHIIIIHGHHIHIIIIIIIHIHHHHBHHHIIIIIIIIIIIIIIIHIIHIIIIFHIIIIIIIIIIIIIIIIIIHIIIIIIIIIIIIIIIIIIIIIHIIIIHHIHIIIIHIIHHHIIIIIIIIIIIIIIIIIIIIIIIIIIIIIIIIIIIIIIIIIIIIIIIIIIIIIIIIIIIIIIIIIIIIIIIIIIIIIIIIIIIIIIIIIIIDDDDD
@HISEQ:969:HM2KJBCX2:2:1101:12401:77394 2:N:0:ACTATGCA
ATAAAGAGGAGGCCCAACTATCCCTATTAATCATTACGTCGATCCTAGAAACCAACAAAATAGAATCAAACGTCCTATTTCATTATTCCATGCTAATGTATTCAAGCGCGAGCTTGCTTTAAACACTCTAATTTTTTCAAAGTAACAGTCCTGATTTCCCGCGACACCAAATTAATGACATCGTGGTTCGTCAGAAGGGAGAAACCAATAATGCTAGTACGTACAAAGTACGACCGACATATTAGTCCCGAAATTCAACTACGAGCTTTTTAACTGCAACAACTTTAATATACGCTATTGGAGCTGGAATTACCGCGGCTGCTGGCACCAGACTTGCCCTCCAA
+
DBDBDEHH?GGHIHIIIHIIIHIIIGIIIIIIHIIIIHIIIIIIHHIIIGIHHIHHCHHFHHHHCHIIHIIHFHHIIIHHIIIHIIIIHGIHEHIIHHHHHHHHHHHHHHHHIIIGHHHHHFHIHIHIHHIIIIHGHHHGIIIIIIHHIIIIIIIHHIHIHIIIIIIIIIIIIIIIIIIIIIHHHIHIIIIIIIIIHIIIIIIIHIIIIIIIIIIIIIIIIIIIIIIIIIGIIIIIIIIIIIHHIIIIIIIIIIIIIIIIIIIIGIIIIIIIIIIIIIIIIIIIIIIIIIIIIIIIIIIIIIIIIIIIIIIIIIIIIIIIIIGIIIIIIIIIIIIIIIIDDDDD
@HISEQ:969:HM2KJBCX2:2:1101:10042:77656 2:N:0:ACTATGCA
ATAAAGAGGAGGCCCAACTATCCCTATTAATCATTACGGCGGTCCTAGAAACCAACAAAATAGAACCGCACGTCCTATTCTATTATTCCATGCTGTAATATTCGAGCAAAGGCCTGCTTTGAACACTCTAATTTTTTCAAAGTAAAAGTCCTGGTCCCCAACACACCCAGTGAAGGGCATGCGGTTCTCCAGAAGAAAAGGCCCGGCCGGACAAGTGCACGCGGTGAGGCGGACCTGCCAGCCAGGCCAAAGGTTCAACTACGAGCTTTTTAACTGCAACAACTTTAATATACGCTATTGGAGCTGGAATTACCGCGGCTGCTGGCACCAGACTTGCCCTCCAA
+
DDDDDIIIIIIIIHHIIIIIHIIIIIIIIIIIIIIHIIIIIIIIIIIIIIIEHHIIGHHHIIHIHIIHIIIGHHHIGHHHHIIIIHHEHHIHIFHIIIIIIIHIHIIIIIIIHHIIIIIIHHHHIHIIIIHHIIHIIIHFIHIIIIIHHIIHHHIIHIIIIHHIHIIIIIIIGIIIIIGIHIIIIIIIIIHIHIIIIHIIIIIHHHIIIIIIIIIIIIIHIIIIIIIIIIIIIIIIIIIHIHGIIIIIIIIIIIIIIIIIIIIIIIIIIIIIIIIIIIIIIIIIIIIIIIIIIIIIIIIIIIIIIIIIIIIIIIIIHIIIIIIIIIIIIIIIIIIIIIIDDDDD
@HISEQ:969:HM2KJBCX2:2:1101:8311:77725 2:N:0:ACTATGCA
ATAAAGAGGAGGCCCAACTATCCCTATTAATCATTACGGTGATCCTAGAAACCAACAAAATAGAATCATGCCGTCCTATTTTATTATTCCATGCTAATGTATTCAAGCAAAATGCCTGCTTTAAACACTCTAATTTTTTCAAAGTAAAGGTCCTGGTTCCCCGCGACACCCAATTAAGGGCATCGTGGTTCTCCAGAAGGTGAGAAATTGACTACACCAGTTCATACCCCTTAAGGCACGACCGATGTGTCAATCCCGAAATTCAACTACGAGCTTTTTAACTGCAACAACTTTAATATACGCTATTGGAGCTGGAATTACCGCGGCTGCTGGCACCAGACTTGCCCTCCAA
+
DDDDCIIGHHHIIIIHHHIIHIHHHIIIIIHIHIHHIHHHIIIHHIHHIIIHHHIIIIIGIHIIIHIIIHEHHIIIIHIFHHHIIIIIIGHIIHHHHHHHHEHHHIIGHHHIHIIHIIGIFGHFHHHHIIIIIIIHIIHHIIIIHIIIIIIIHHHIHIHIIIHIIIHIHHIIIIIIIIIIIHIIIIIIIIIIIIIIIIIIIIIIIIIIIIIIHIIHIIIIHIIIHIIIIIHIIHHIIIIIIIHIIIIIIIIIIIIIHHIHIIIHHIIHIIIIIIIIIIIIIIIIIHHHHHIIHHHHIGIIIIIIIIIIIIIIIIIIHIIIIIIIIIIIIIIIIIIIIIIIIIIIIIICDDDA
@HISEQ:969:HM2KJBCX2:2:1101:17353:76978 2:N:0:ACTATGCA
ATAAAGAGGAGGCCCAACTATCCCTATTAATCATTACGTCGATCCTAGAAACCAACAAAATAGAATCAAACGTCCTATTTCATTATTCCATGCTAATGTATTCAAGCGTAAGCCTGCTTTAAACACTCTAATTTTTTCAAAGTAACAGTCCTGATTCCCCACGACACCAAATTAATGACATCGCGGTTCTTCAGAAGGTAGGAACCGATAATGCCAGTGCGTACCGAAGCACGACCAACAATTCGATCCCGAAATTCAACTACGAGCTTTTTAACTGCAACAACTTTAATATACGCTATTGGAGCTGGAATTACCGCGGCTGCTGGCACCAGACTTGCCCTCCAA
+
@@D@@1<1CC@=DGHEHHCC?EHHFE@CFH@EHIICHHEFCEHHEHHHHHIHIIIIIIIEHHHFICCHFIF0CGEHHCECHE1C?H?1<<CHHF?HHHEHHHCGDHCCCGIIHIHFHHEHHEFGCHHHIHEEFHGEIHHIHIIIIIHIGIHGHH=DIHGDEHHHHFHFHHHGHHHIIIIIIHHHCHEHIIHHEHHHHHGEFHCGFHIHIIHGHECHHHHIIHHHDHIHHGDIHEHEHEIHHIHHIHAGHHIHIHEIEFHHHIIHHIHIHG1G@CGIIHFHIHGHHHHEFGHHHHGHHHIIIHCIIIIIIIIHHGIIHIIIIIIHIIIIIIIIHIIIIIIH@BDDD
@HISEQ:969:HM2KJBCX2:2:1101:8426:77951 2:N:0:ACTATGCA
ATAAAGAGGAGGCCCAACTATCCCTATTAATCATTACATCGATCCTAGAAACCAACAAAATAGAATCGGATGTCCTATTTCATTATTCCATGCTAATGTATTCAAGCGTGAGCCTGCTTTAAACACTCTAATTTTTTCAAGGTAACAGTCCTAATTCCCCGTGACACCAAATTAATGGCATTACGGTTCTTTAGAAGGTGAGAAATCAATAATATCAGTACATACCAACGGCATGACCGAAACATTGATCCCGAAATTCAACTACGAGCTTTTTAACTGCAACAACTTTAATATACGCTATTGGAGCTGGAATTACCGCGGCTGCTGGCACCAGACTTGCCCTCCAA
+
DDDDDIIIHIIGIIIIIIIIIIIIIIGIIIIIIIIIIIIIIHIIIIHIIHIFHIIIIIIGHGHIIIIIIHHIIIIICHIHHIIIIIIEEHHIFGHIIIIIHGHIIHIIHHIIIIHIIHHIHIIIIIIIIHIIIIIIIIIIIIIIIIIIIIIIIIIHIHIIHHGIIIIIIIIIHIIIIIIIIIIIIIIIIIHIIIIIIIIIIIIIIIIIIIIIIIIIIIIIIIHIIIIIIIIIIIIIIIIIIIIIHFIIHIIIIIIIIIIIIIIIIIIIIIIIIIIIIIIIIIIIIIIIIIIIIIIIIIIIIIIIIIHIIIIIIIIIIIIIIIIIIIIIIIIIIIIIIIIIIIDDDDD
@HISEQ:969:HM2KJBCX2:2:1101:20987:78859 2:N:0:ACTATGCA
ATAAAGAGGAGGCCCAACTATCCCTATTAATCATTACGTCAATCCTAGAAACCAACAAAATAGGATCGAACGTCCTATTTCATTATTCCATGCTAATGTATTCAAGCGTTAGCTTGCTTTAAACACTCTAATTTTTTCAAAGTAACAGTCCAGATTCCTCGCAACACCAAATTAATGGCATTACGGCTCATCAGGAAGGAGGAATCAGTGAGACCAGTACATACCAGTGGCATGACCAACCTACTGACCCCGAAATTCAACTACGAGCTTTTTAACTGCAACAACTTTAATATACGCTATTGGAGCTGGAATTACCGCGGCTGCTGGCACCAGACTTGCCCTCCAA
+
BD@DDEEHEEGHHHDHHDCC<GHIIHHFHH?FF@GHFEGCHD?GHHGCEHHHGHHDHHFHCFCCHHECEHI?<<<0C@?EHCHI?<<C1DDE@@CHGGEEIHFGHCEEHEEGHHHFHGHHGGCH:BEHGHHDHHGFCEFHEHHGFHEHHGGHGCCDGIIIIIHHHGIHHIHGIHIIIIIIIGIIHIIIIGIIHIIIIIHIIIIHGIIGIIIHHHIIIIIIIIIIHHIIIHHEHIIIIHHIIHFHGHHHHGIIIHHFC1IHIIIIHCIIIIIHHIHHIIIIIIIIIHHIIIIIHEHIIFIHHIIIIIIIIHIIIIIIIIIIIIIIIIIIHIIIIHGIIIGHIDCDDD
@HISEQ:969:HM2KJBCX2:2:1101:21145:78939 2:N:0:ACTATGCA
ATAAAGAGGAGGCCCAACTATCCCTATTAATCATTACGTCAATCCTAGAAACCAACAAAATAGGATCAACGTCCTATTTCATTATTCCATGCTAATGTATTCAAGCGCGAGCCTGCTTTAAACACTCTAATTTTTTCAAAGTAACAGTCCTGATTCCCCACCACACCAAATTAATGACATGATGGTTCGTCAGAAGGTAGAAATCAGTAACACCAGTACGTACCTAAGGCACGACCAACGTACTGATCCCGAAATTCAACTACGAGCTTTTTAACTGCAACAACTTTAATATACGCTATTGGAGCTGGAATTACCGCGGCTGCTGGCACCAGACTTGCCCTCCAA
+
DDDDDGCH@HGGHHHHIHGE1CHHHHIIHHECG@GGHCHEHH@GHFFGHHHCGHHIHHHIII?EHHHFHGHDGCECCCEHHHIIIIEGHEE1CDG??CFC@CDGHDEDCCHGG@E@FHHHHHE;HFGGEHIHHHHHFHCHGDGHHHHIIHFFHGHIIHGGHGDE@HCHFCIIHEHGHHIEFGC7GIIIIIHFIHIHIHCHHHHHHG<HHHHGIHHIHEIIHGIHHIIIIHEIHHIIHEIHIHHDIHFGIHIIHHHHFHEIHHHHEIIIIHHGCDIIIHEHIHFIIHIIHHHHHIHHGGIIIIHIIIIIHHHHIIIHHIIIIIIHIIIIIIHIHIIIGIIIDABBD
@HISEQ:969:HM2KJBCX2:2:1101:4827:79171 2:N:0:ACTATGCA
ATAAAGAGGAGGCCCAACTATCCCTATTAATCATTACGGCGGTCCTAGAAACCAACAAAATAGAACCGCACGTCCTATTCTATTATTCCATGCTGTAATATTCGAGCAAAGGCCTGCTTTGAACACTCTAATTTTTTCAAAGTAAAAGTCCTGGTCCCCAACACACCCAGTGAAGGGCATGCGGTTCTCCAGAAGAAAAGGCCCGGCCGGACAAGTGCACGCGGTGAGGCGGACCTGCCAGCCAGGCCAAAGGTTCAACTACGAGCTTTTTAACTGCAACAACTTTAATATACGCTATTGGAGCTGGAATTACCGCGGCTGCTGGCACCAGACTTGCCCTCCAA
+
CDCDDIIIIIIIIIIIIIIIIIHIIIIIIIIIIIIIIIIIIIIIIIIHIIIEEHHIIIIIIIIIIIIHHIHHHIIIIIIIIIIIIIIIIEHIHHIIIIIIIIFIHHHIIIIIIIIIIIIIIIIIHIIIIIIIIIIIHIHIIIIIIIIIIIIIHHGHHIIIIHHIHIHHHHHHHIIIIIIIIIIIIIIIIIIIIIIIIHIIIIIIIIGIIIIIIIIIIIIIIIIIIIIIIIIIIIIIIIIIIIHIIIHHIIIIIIIIIIIIIIIIIIIIIIIIIIIIIIIIIIIIIIIIIIIHIIIIIIIIIIIIIIIIIIIIIIIIIIIIIIIIIIIIIIIIIIIIIIIDDDDD
@HISEQ:969:HM2KJBCX2:2:1101:7137:79674 2:N:0:ACTATGCA
ATAAAGAGGAGGCCCAACTATCCCTATTAATCATTACGTCGATCCTAGAAACCAACAAAATAGAATCAAACGTCCTATTTCATTATTCCATGCTAATGTATTCAAGCGCGAGCCTGCTTTAAACACTCTAATTTTTTCAAAGTAACAGTCCTGATTTCCCGCGACACCAAGTTAATGACATCGTGGTTCGTCAGAAGGTAGGAATCAATTTGACCAGTACGTACCGAGGCACGACCGATCAACTGATCCCGAAATTCAACTACGAGCTTTTTAACTGCAACAACTTTAATATACGCTATTGGAGCTGGAATTACCGCGGCTGCTGGCACCAGACTTGCCCTCCAA
+
DDDDDIIHIIIIIIIIIIIIIIIIIIIIIIIIIIIIIIIIIIIHIIIHIIIIHIIIIIIGIIIIIIIIIIIIIIIIIIFHGHIIIIHIEHIHEHIIIIIIIGIIIHIIIIIHIIIIIIIIHHIIIIIIIIIIIIIIIIIIIIHHIIIIIIIIIIHIIIIIIIHIIIIIIIIIIIIIIIIIIIIIIIIIIIHIIIIIIIIIIIIIIIIIIIIIIIIIIIIIIIIIIIIIIIIIIIIIIIIIIHHHIIIIIIIIIIIIIIIIIIIIIIIIIIIIIIIIIIIIIIIIIHIIIIIIIIIIIIIIIIIIIIIIIIIIIIIIIIIIIIIIIIIIIIIIIIIIIIIIDDDDD
@HISEQ:969:HM2KJBCX2:2:1101:15922:79728 2:N:0:ACTATGCA
ATAAAGAGGAGGCCCAACATCCCTATTAATCATTACGTCAATCCTAGAAACCAACAAAATAGGATCAACGTCCTATTTCTTTATTCCATGCTAATGTATTCAAGCGCGAGCCTGCTTTAAACACTCTAATTTTTTCAAAGTAACAGTCCTGATTCCCCGCCACACCAAATTAATGACATGATGGTTCGTCAGAAGGTAGGAACCAGTAACACCAGTACGTACCTAAGGCACGACCAACGTACTGATCCCGAAATTCAACTACGAGCTTTTTAACTGCAACAACTTTAATATACGCTATTGGAGCTGGAATTACCGCGGCTGCTGGCACCAGACTTGCCCTCCAA
+
@DDA@CH@C100<GCEEH@F<<@F<1@G@FCHH11<DH@C@1GHFEGHIEH1C1<E1<GHE<?1DC1C10<<=CGCH@E11<1EH?1G1<F1<1EG@FCFE@DGHD><EHFCHFG@BDGB<1F@F@HHIFF?5FHGFFHFHFFHGGCEHHIB9FD??CFFIHG@GIIIIIIHHHED?DHHHG?C?GEGGCHHGHHHFGFCHGEIHGIHGCCHGHHHIIHGGIGHGIHHHHCFIIHHIHGHHF<FHHHHHFHHHHHE?HHIIIHEHHFCHHH@HIHFHGG@?DHFIIIHECHEHHG?HHGC1IIHHF@CEHCHGDIHIIIIIIIHHHEGIHIIHHHEDHG@DAAB
@HISEQ:969:HM2KJBCX2:2:1101:4356:79758 2:N:0:ACTATGCA
ATAAAGAGGAGGCCCAACTATCCCTATTAATCATTACATCGGTCCGTAAACCATCAAAATAGAACCAATGTCCTATTTCATTATCCCATGCTAATGTATTCAAGGCAAACGCCTGCTTTGAACACTCTATTTTTCTCAAAGTAAACTATCGGAATCCCACAAGCACTTAATGAAAAGCACCTATGTTCCTCCGAAGTACATGGCCAGCGTTATCGCATGCACGTGACCAAAGGCCACGGACGCTGAACACCAACCAAGACTCAGACTACGAGCTTTTTAACTGCAACAACTTTAATATACGCTATTGGAGCTGGAATTACCGCGGCTGCTGGCACCAGACTTGCCC
+
DDBDDIIGIIIIIIIIIIIIIIIIIIIIIIIIIIIHGHIIIIIIIIGGHHHIIIIIIFHIIIIIHIIIIIIHIIIIIIIIIHIIGHHIIHIIIHIIIIIIIIHIIIIIIIIIIIIIIIHIIIIIIIIIHIIIIIIIIIIIHIHIHIIIIIIIIIIIIIIIIIIHIIHIIIIIIIIIIHIIIIIIIIIHIIIIIIIIIIIIIIIIIIIIIIIIIIIIIIIIIIIIIIIIIIHIGIIIIIIIHIHHEIIIIIIIHIIIHHHIIIIIIIIIIIIIIIIIIIIIIIIIIIIIIIIIIIIIIIHIIIIIIIIIIIIIIIIIIIIIIIIIIIIIIIIIIIIIIHIIIDDDDD
@HISEQ:969:HM2KJBCX2:2:1101:15426:80463 2:N:0:ACTATGCA
ATAAAGAGGAGGCCCAACTATCCCTATTAATCATTACGTCAATCCTAGAAACCAACAAAATAGGATCAAACGTCCTATTTCATTATTCCATGCTAATGTATTCAAGCGTTAGCCTGCTTTAAACACTCTAATTTTTTCAAAGTAACAGTCCTGTTTCCCTGCAACACCAAATTAATGACATTACAGTTCTTCAAGAAGGAGGAACCAGTAAAGCCAGTACATACCAGAGGCACGACCAACCTACTAATCCCGAAATTCAACTGCGAGCTTTTTAACTGCAACAACTTTAATATACGCTATTGGAGCTGGAATTACCGCGGCTGCTGGCACCAGACTTGCCCTCCAA
+
@@DDDEF?1<CHC1<G@0<@C<@CGDFHI1D1CF1GHHF1CHH1<<GE?FH<DD?EEHC@?E1F@GHGHHFC<10@@1@<CGGGHEG1<CGHEGHHFHFGHE@GGC@@IHHG@EFC5B<AGCF1@G@CEGE@E1<<.<FEHBAGBDEHHGCFDGHE?H@FCHCCFHEHHG-DHHFDIHGDEHF@GHHG@CH?FDH@HGEHHFCD<EFDHCHIIIHFFD<17HIIHGHCEC@CHFGECF<1CF<<11C/:C<?GF@1FEHG@</DF@HEC@@@@<1D111GG1@D1<11CFF@E<?HCDC@D1FHEHIHHG?IHCHDGHHH@EHEHEHCG?FCCGC1D0/=D<0D?D
@HISEQ:969:HM2KJBCX2:2:1101:12890:80853 2:N:0:ACTATGCA
ATAAAGAGGAGGCCCAACTATCCCTATTAATCATTACGTCGATCCTAGAAACCAACAAAATAGGGTCAAACGTCCTATTTCATTATTCCATGCTAATGTATTCAAGCGTGAGCCTGCTTTAAACACTCTAATTTTTTCAAAGTAACAGTCCTGATTCCCCGCGACACCAAATTAATGACATCACGGATCTTCAGAAGGGAGAAACCAGTGACACCAGTGCATACCAAAGGCATGACCAGCGTACTGATCCCGAAATTCAACTACGAGCTTTTTAACTGCAGCAACTTTAATATACGCTATTGGAGCTGGAATTACCGCGGCTGCTGGCACCAGACTTGCCCTCCAA
+
DDDDDIIHIIHIHIIIIIIIHIIIIIIIIIIIIIIIIIHIIIGHHIIIIIIIHHHIIIHHIIIIIIHIIIIIIIGIIIIIIIIIIIICHIIIGIIGIGHIIFHHIHHIIIIHHHIIIIHIIIIIHIIIIIHIIIIIIIIIIIIIIIIIHIIIHHHHIIIIIIIIIIIIIIIHHIIHHHIIIIHIIIIHHIIIIIIIIIHIIIIIIIIIIIIIIIIIIIIIIIIIIIIIIGHIIIIIIIIIIIIHHIIIIIIIIIIIIIIIIIIIIIIIIIIIIHHGIIIIIIIIIIIIIIIIIIIIIIIIIIIIIIIIIIIIIIIIIIIIIIIIIIIIIIIIIIIIIIIIIDDDDD
@HISEQ:969:HM2KJBCX2:2:1101:9450:81164 2:N:0:ACTATGCA
ATAAAGAGGAGGCCCAACTATCCCTATTAATCATTACGTCAATCCTAGAAACCAACAAAATAGGATCAACGTCCTATTTCATTATTCCATGCTAATGTATTCAAGCGCGAGCCTGCTTTAAACACTCTAATTTTTTCAAAGTAACAGTCCTGATTCCCCACCACACCAAATTAATGACATGATGGTTCGTCAGAAGGTAGGAATCAGTAACACCAGTACGTACCGAAGGCACGACCAGCGTACTAATCCCGAAATTCAACTACGAGCTTTTTAACTGCAACAACTTTAATATACGCTATTGGAGCTGGAATTACTGCGGCTGCTGGCACCAGACTTGCCCTCCAA
+
DDDDDIIIFIHHIIIIIIIIIIIIIIIIIIIIIIIHIIIIIIHHHHIIIIIHHHIIIIIIIIIHHIIGIIHHIHHHIHIIIIIGIIIIIIHIIIIIIIIIIIIIHHHIIIIIHIGIIHIIHIIIIIIIIIIIHIIIIIIIIIIIIHIIIIIIIIIIHIIIIIIHIIIIIIIIIIIIIIIIIIIIIIIIIIIIIIIIIIIIIIIIIIIIIIIIIIIIIIIIIIIIIIIIIIIIIIIIIIIIIIIIIIIIIHIIIIIIIIIIIHIIIIIIIIIIIIIIIIIIIIIIIIIIIIIIHIIIIIIIIIIIIIIIIIIIIIIIIIIIIIIIIIIIIIIIIIIIIIIIDDDDD
@HISEQ:969:HM2KJBCX2:2:1101:13114:81262 2:N:0:ACTATGCA
ATAAAGAGGAGGCCCAACTATCCCTATTAATCATTACGTCGATCCTAGAAACCAACAAAATAGGGTCAAACGTCCTATTTCATTATTCCATGCTAATGTATTCAAGCTAATGCCTGCTTTAAACACTCTAATTTTTTCAAAGTAACAGTCCTAACTCCCCATAACACCAAATTAATGACATCATGGTTCGTCAGAAGGGAGAAATCAATGATACCAGTACGTACCAGAGGCACGACCGATATATTGATCCCGAAATTCAACTACGAGCTTTTTAACTGCAACAACTTTAATATACGCTATTGGAGCTGGAATTACCGCGGCTGCTGGCACCAGACTTGCCCTCCAA
+
DDDDDHIIIIIHIHHIIIIIIIIIIIIIIIIIIIIIIIIIIIIHIHIIIHIHHHIIIIIIIHIIIIIIIIIIIIIHIIIIIIHIIIIHHHIIIIIIIIIIIIIIIHIIIIIIIIIIIIIIIIHIIIIIIIIIIIIIIIIIIIIIIIIIHIHIIHGHIIHHIHIIIIIIIIIIIIHHIIIIIIIHIIHHIIIIIHIIIHIIIIIIIIIIIIIIIHIIIIIIIIIIIIIIIIIIIIIIIIIIIIHHHIIHIIIIIIIIIIIIIIIIIIIIIIIIIIIHIIIIIIIIIIIIIIIIIIIIIHIIIIIIIIIIIIIIIIGIIIIIIIIIIIIIIIIIHHHIIIIIIDDDDD
@HISEQ:969:HM2KJBCX2:2:1101:20406:81364 2:N:0:ACTATGCA
ATAAAGAGGAGGCCCAACTATCCCTATTAATCATTACGGCGGTCCTAGAAACCAACAAAATAGAACCGCACGTCCTATTCTATTATTCCATGCTGTAATATTCGAGCAAAGGCCTGCTTTGAACACTCTAATTTTTTCAAAGTAAAAGTCCTGGTCCCCAACACACCCAGTGAAGGGCATGCGGTTCTCCAGAAGAAAAGGCCCGGCCGGACAAGTGCACGCGGTGAGGCGGACCTGCCAGCCAGGCCAAAGGTTCAACTACGAGCTTTTTAACTGCAACAACTTTAATATACGCTATTGGAGCTGGAATTACCGCGGCTGCTGGCACCAGACTTGCCCTCCAA
+
ADDDCHHHFHIHIIIIIGIEHIHHHHHIIIICFEHIHHEHHHDHHIGHHHHHIHHIIIHHIIIIIIHHDHIH1EEEHCHHIIIGEHCHHHHHHHHHGFHHEHHIHHIHHHEIHHHIIHIIHHHHHGIIHHHHHFHHHFHIIIHHHFHHIIHGHHIIHIIIIHHHHIIHHIIHGIIGIGHCIIHHIHHHIIIIIIIHHHHIIHII=IHIIHIIIIIIIIIIIIHIIIIIIIIIIIIIIIIHHECIIIHHHHIIIIHIIHHIIIIIIIIIIIIIIIIHIIIIIIIIIIIIIIIIIIIIIIIIIIIIIIIIIHIIIIIIIIIIIIIIIIIIIIIIIIIIIIIDDDDD
@HISEQ:969:HM2KJBCX2:2:1101:17962:81002 2:N:0:ACTATGCA
ATAAAGAGGAGGCCCAACTATCCCTATTAATCATTACGTCAATCCTAGAAACCAACAAAATAGGATCAAACGTCCTATTTCATTATTCCATGCTAATGTATTCAAGCGTTAGCCTGCTTTAAACACTCTAATTTTTTCAAAGTAACAGTCCTGTTTCCCTGCAACACCAAATTAATGACATTACAGTTCTTCAAGAAGGAGGAACCAGTAAAGCCAGTACATACCGGAGGCACGACCAACTTACTGATCCCGAAATTCAACTACGAGCTTTTTAACTGCAACAACTTTAATATACGCTATTGGAGCTGGAATTACCGCGGCTGCTGGCACCAGACTTGCCCTCCAA
+
DDDDDHIHHHHHHHHIIIIIGIIIIIIIGIHHHIHIIIIHHIHHIIIIIIHIGHHIHHHIHIHHIHHHHHIIEHIHIIIHIIIIIHIIFHHHHIHHHHIHHIIHIHHHHHFEIIIHHIIIIIGIIIIHHHFHHHHHGIIIIIIIIIIIIIIIIIHHIIIIIIIIIHIIIHHHHIIIIHHIIIIIIIIHHHIIIIHHIHIHIIIIHIIIIIIIIIIIIIIIIIIIIIIIIIIHHIIIIIIIIIHHHIIIIGHIIIIIIIIIHIIIIIIIIIIHIIIIIIIIIIIIHIIIIIIIIIHIIIIHHIIIIIIHHHIIIIIIIIIIIIIIIIIIIGHIIIIIIIIIIDDDDD
@HISEQ:969:HM2KJBCX2:2:1101:8752:82388 2:N:0:ACTATGCA
ATAAAGAGGAGGCCCAACTATCCCTATTAATCATTACGTCGATCCTAGAAACCAACAAAATAGGGTCAAACGTCCTATTTCATTATTCCATGCTAATGTATTCAAGCGTGTGCCTGCTTTAAACACTCTAATTTTTTCAAAGTAACGGTCCTGATTCCCCATGACACCAAATTAATGACATCACAGTTCGTCAGAAGGTAGAAATCAATAATACCAGTGCATACCAGAGGCACGACCAATATATTGATCCCGAAATTCAACTACGAGCTTTTTAACTGCAACAACTTTAATATACGCTATTGGAGCTGGAATTACCGCGGCTGCTGGCACCAGACTTGCCCTCCAA
+
DDDDDIIIHIHHGIIGGHHHIHHIIIIIIIHIIIGIHIHHIIIIIIGIIIGH?HFHHIIIHIIIIHHIIIIIHHHDHEHIIFHHHHIHHHEHIEHIIIIIIIIIIHIEIIHHIIGGIIHIIHIHHHHHHIIIHHHHHIIHHIIIIIIIHIIIIIHHIIGHHIIIIIFIHIIIIIIIIHHHIIHIIHIIIIIIIHIHHIIIIHIIIIIIIIIIIIIIIHIHIIIIIIIIHIIIIHIHHIHHIIIHHIIIIIIIIIIIIIIIHGEHIHIIIIIIIIIIIIIIIIIIIIIIIIIIIHIIIIIIIIHIIIIIIIIIIIIIIIIIIIIIIIIIIIIIIHIIIIIIIDDCDD
@HISEQ:969:HM2KJBCX2:2:1101:7321:80442 2:N:0:ACTATGCA
ATAAAGAGGAGGCCCAACTATCCCTATTAATCATTACGGTGATCCTAGAAACCAACAAAATAGAACCATGCCGTCCTATTCTATTATTCCATGCTAATGTATTCGAGCAAAAATGCCTGCTTTAAACACTCTAATTTTTTCAAGGTAAAGGTCCTGGATCCGCAAGACACCCAATTAAGGACATCAAGTTTCTCCAGAAGGTGAGAAATCAACAGCGACAGTTCATACCCCTTAAGGCATGACCATCACGTCAATCCCGAAATTCAACTACGAGCTTTTTAACTGCAACAACTTTAATATACGCTATTGGAGCTGGAATTACCGCGGCTGCTGGCACCAGACTTGCCCTCCAA
+
CDDDDIIIGIIIIIIIIIIIIIIIIIIIIIIIIHIHIIIIIIIHHHHHIHIHIHIIIIIIIIHIHIHIIIIHIHHIIIHIIIIIIIIIIIIIGHHIIIIIIHHHHIIIIHHHIHIIHIIIIIIIHHIIHIIIHIIIIIIIIIHIIHIIIIIIGIIHHFHIIIIIHIIHIHGHHEGIIIIIIIIHIIIIIHHHIIIIIIIIIIIIIIIIHIIIIIIIIIIIIIIIIIIIIIIIIIIIIIIIIIIIIIIIIIHIIIIIIIHIIIIIIHIHHIIIIIIHIHIIIIGIIIIIIIIIIIIIIIIIIIIIIIIIIIIIIIIIIIIIIIHIIIIIIIIIIIIIIIIIIIIIIIIIDDDDD
@HISEQ:969:HM2KJBCX2:2:1101:20051:81932 2:N:0:ACTATGCA
ATAAAGAGGAGGCCCAACTATCCCTATTAATCATTACATCGATCCTAGAAACCAACAAAATAGAATCGGATGTCCTATTTCATTATTCCATGCTAATGTATTCAAGCGTGAGCCTGCTTTAAACACTCTAATTTTTTCAAGGTAACAGTCCTAATTCCCCGTGACACCAAATTAATGGCATTACGGTTCTTTAGAAGGTGAGAAATCAATAATATCAGTACATACCAACGGCATGACCGAAACATTGATCCCGAAATTCAACTACGAGCTTTTTAACTGCAACAACTTTAATATACGCTATTGGAGCTGGAATTACCGCGGCTGCTGGCACCAGACTTGCCCTCCAA
+
DDDDDHHIHEHIHIIIIIIGHHIHHIIIHIIIIEHIHIIIIHIIHHHHIIIEEFHIHIIIHGEGHH1GHCHEGHHIIHHIIIIIIIIHFHIIIIHIIIIHGIIGHHHHHIHIIHHHEHGHHHIIIHGFHIIIIIIIHIIHHHIIIHIIHGHHHHIHIIHHIIHIIIGHIHHHIIIIHCHGHIIHGIHIIIGIIIHIHIGIHHIIHHIIHHIHIIHIIIIIIIIIIIIHHIIIIIIIIHIIIIIIHHIIHIIIIIIIIHIIIHCIIIIHIIIIIIIHIIIIIIIIIIIIIIIHIIIIIIIIHIIIIIIIHHIIIIIHIIIIIIIIIIIIIIIIIIIIIIIIIIDDDCD
@HISEQ:969:HM2KJBCX2:2:1101:11142:83584 2:N:0:ACTATGCA
ATAAAGAGGAGGCCCAACTATCCCTATTAATCATTACGTCAATCCTAGAAACCAACAAAATAGGATCAAACGTCCTATTTCATTATTCCATGCTAATGTATTCAAGCGTTAGCCTGCTTTAAACACTCTAATTTTTTCAAAGTAACAGTCCTGTTTCCCTGCAACACCAAATTAATGACATTACAGTTCTTCAAGAAGGAGGAACCAGTAAAGCCAGTACATACCAGAGGCACGACCAACCTACTAATCCCGAAATTCAACTACGAGCTTTTTAACTGCAACAACTTTAATATACGCTATTGGAGCTGGAATTACCGCGGCTGCTGGCACCAGACTTGCCCTCCAA
+
DDDDDHIIIIIIIIIIIIIIIIIIIIIIIIIIIIIIIIIIIIIIIIIIIIIIIIIIIGIIIIIHIIIIIIIIIIHIIIIIIIIIIHIIIIIIIIIIIIIIIIIIIIIIIIIHIIIHIIIIIIIIIIIIIIIIIIIIIHIIIIIIIHIIIIIIIIIIIIIIIIIIIIIIIIIIIIIIIIIIIIIIIIIIIIIIIIIIIIIIIIIIIIIIIIIIIIIIIIIIIIIIIIIIHIIIIIIIIIIIIIHHGIIIIIHIIIIIIIIIIIHIIIIIIIIIIIIHIIIIIIIIIIIIIIIIIIIIIIIIIIIIIIIIIIIIIIIIIIIIIIIIIIIIIIIIIIIIIIIIIDDDDD
@HISEQ:969:HM2KJBCX2:2:1101:5443:82855 2:N:0:ACTATGCA
ATAAAGAGGAGGCCCCAACTATCCCTATTAATCATTACGTCAATCCTAGAAACCAACAAAATAGGATCGAACGTCCCATTTCATTATTCCATGCTAATGTATTCAAGCGTTAGCCTGCTTTAAACACTCTAATTTTTTCAAAGTAACAGTCCTGTTTCCCTGCAACACCAAATTAATGACATTACAGTTCTTCAGAAAGGAGGAATCAGCGAAGCCAGTGCATACCAGTGGCACGACCAACCTGCTGACCCCGAAATTCAACTACGAGCTTTTTAACTGCAACAACTTTAATATACGCTATTGGAGCTGGAATTACCGCGGCTGCTGGCACCAGACTTGCCCTCCAA
+
DDADDIIHHHIIIIIIIIIIHIIIIIIIIIIIIIIIHFHIGIIIIGIHHFHHHHIIIGHHIGIHIHHIHHHIIHHHHIGHHHHIIHIHHHHHHHIEHIIIGIIIIIIIIIIHIIHIIIHIIIIIIIIIIIIIIIIIHHIIIIIIIIIIIHIHIHIIIIIIIIIIIIIHIIIIHIIIIIIIIHIIIIHIIIIIIIIIIIIIIIIIIIIIIIIIIIIIIIIIIIIIIIIIIIIIIIIIIIIIIIIIHHIIIHGIIIIIIIIIIIIIIIIIIIIIIIIHIIIIHIIIIIIIIIIIIIIIIIIIIIIIIIIIIIIIIIIHIIIIIIIIIIIIIIIIIIIIIIIIIIDDDDD
@HISEQ:969:HM2KJBCX2:2:1101:15303:83795 2:N:0:ACTATGCA
ATAAAGAGGAGGCCCAACTATCCCTATTAATCATTACGTCGATCCTAGAAACCAACAAAATAGAATCAAACGTCCTATTTCATTATTCCATGCTAATGTATTCAAGCGTACGCCTGCTTTAAACACTCTAATTTTTTCAAAGTAACAGTCCTGATTCCCCACGACACCAAATTAATGACATCGCGGTTCTTCAGAAGGTAGAAACCGATAATGCCAGTGCGTACCGAAGCACGACCAACAATTCGATCCCGAAATTCAACTACGAGCTTTTTAACTGCAACAACTTTAATATACGCTATTGGAGCTGGAATTACCGCGGCTGCTGGCACCAGACTTGCCCTCCAA
+
DDDDDHIICHHDHHH=GHHIHGHHHHIIIIIHGHIIHEHHHHHHGHIIIIIHHFIIIHHIHIGIHIGHIIGHFHHGHGH?CFHHHIIIGHHHHHHGHGHCHCGHFIIHCHHD<HFHHFEHHHGCGHGHGHIIHHGGEGHHHFHFIHIEHEHHHHEEDHH=GHHIIHIHHGHEHIIIFCEDEDGHHHE?IHHHHEHHHHIIHIHHHE?HHGEGIHFHHH<<HHE=DHIIIIHHIHHHHI<HHDF<?HEHDEHIGHFH@IIHHF<1HHE@HGCHHDFH?G1FEEHCFHHCEHHHCHIGIHHHHHF@HGCFEFGCC/C<CC??HHCGFCEFHCHG<EEE0?HG@B0B<
@HISEQ:969:HM2KJBCX2:2:1101:1396:84884 2:N:0:ACTATGCA
ATAAAGAGGAGGCCCAACTATCCCTATTAATCATTACGGCGGTCCTAGAAACCAACAAAATAGAACCGCACGTCCTATTCTATTATTCCATGCTGTAATATTCGAGCAAAGGCCTGCTTTGAACACTCTAATTTTTTCAAAGTAAAAGTCCTGGTCCCCAACACACCCAGTGAAGGGCATGCGGTTCTCCAGAAGAAAAGGCCCGGCCGGACAAGTGCACGCGGTGAGGCGGACCTGCCAGCCAGGCCAAAGGTTCAACTACGAGCTTTTTAACTGCAACAACTTTAATATACGCTATTGGAGCTGGAATTACCGCGGCTGCTGGCACCAGACTTGCCCTCCAA
+
ADDDDHIHHGHHIIHHIIIICHIIHHIIIIFHHIIIIH=EDCCCHHICCHII?HIIIIIHGHG1FEGHHHFEHHHHIGHI?HHIIIIFHI1FHCIIIIHIIHHGGFHIIIHHHHHEGHIIIIHHHIIHHHIIHHHHHIHHHIIIHHHIIIIHHHHHHHIHHEHIHFHHHIHHEIHIIIIIIIIIIHFHHHHHEHHHHHHGIIIIHHIIIIIIIIIHIIIIIIIIIIIIIIIIIIIIIHE=HHDIIIHHHIIIIIIIIIIIIIIIIIIIIIIIIIIIIIIIIIIIIIIIIIIHIIIIIHIIIIIHIIIIIIIIIIIIIIIIIIIIIIIIIIIHIIIIIIIDDDDD
@HISEQ:969:HM2KJBCX2:2:1101:16096:83617 2:N:0:ACTATGCA
ATAAAGAGGAGGCCCAACTATCCCTATTAATCATTACGGCGGTCCTAGAAACCAACAAAATAGGACCGCACGTCCTATTCTATTATTCCATGCTAACGTATTCGAGCAAAGGCCTGCTTTGAACACTCTAATTTTTTCAAAGTAAAAGTCCTGGTCCCCAACACACCCAGTGAAGGGCATGCGGTTCTCCAGAAGAGAAGGCCCGGCCGGACAAGTGCACGCGGTGAGGCGGACCTGCCAGCCAGGCCAAAGGTTCAACTACGAGCTTTTTAACTGCAACAACTTTAATATACGCTATTGGAGCTGGAATTACCGCGGCTGCTGGCACCAGACTTGCCCTCCAA
+
BDAADIIIIIIIIIIHIGHHIIIIIIIIIIIHHIHHHIHIIIIIHIIIGCHFHHEHHHHHHHHIHHHIIIDHH@GHF@HEHHIIIHIEHHIHIHIHEEHIHFIHIIIIIIIIHHIIIIHHFHEHIIIIIIIIIIIIHGIIHHHHIHFIIIIHHHHIGHIHIIHIHIHGIIHIIIHIIHHIIIIIHIIIHIHIHIIGHIHIIIHIIIIIIIIIIHGIIIIIIIIHIGIIIIHIIIIIIIIIHEGIIIIHIIHIIIHIHIIIIHHIIIIIHIIIHIHHIIIIIIIIIIIIIIIIIHIIIIIIIIIIIIIIIIIIIIIIIIIIIIIIIIIIIIIIIIIGIIIDDDDD
@HISEQ:969:HM2KJBCX2:2:1101:3093:86310 2:N:0:ACTATGCA
ATAAAGAGGAGGCCCAACTATCCCTATTAATCATTACGTCAATCCTAGAAACCAACAAAATAGGATCGAACGTCCTATTTCATTATTCCATGCTAATGTATTCAAGCGTTAGCCTGCTTTAAACACTCTAATTTTTTCAAAGTAACAGTCCTGTTTCCCTGCAACACCAAATTAATGACATTACAGTTCTTCAGAAAGGAGGAATCAGCGAAGCCAGTGCATACCAGTGGCACGACCAACCTGCTGACCCCGAAATTCAACTACGAGCTTTTTAACTGCAACAACTTTAATATACGCTATTGGAGCTGGAATTACCGCGGCTGCTGGCACCAGACTTGCCCTCCAA
+
DDCDDIIIIIIIIIIIIIIIIIIIIIIIIIIIHIIHIIIIHIIHHHIIHIIIFHIIEHIIIIHHGFHHFHIIHIIIGFHIIIIHIIHDFHH?GEEHIIIIIIIIIIIIIIIIIIIIIIIIIHHIIIIHIIIIIHIHHIIIIIIIIIHIIIIIIIIIHIIHIIIIIIIIIIIHHIIIIIIIIIIIIIIHHIIIIIIIIIII;IIIGIIIIIIIIIIIIHIIIIIIIIIIIIIIIIIIIIIIIIIIHIIIIIIIIIIIIIIIIIIIIIIIIIIIIIIIIIIIIIIIIIIIIIIIIIIIIIIIIIIIIIIIIIIIIIIIIIIIIIIIIIIIIIIIIIIIIIIIIDDDDD
@HISEQ:969:HM2KJBCX2:2:1101:5865:86392 2:N:0:ACTATGCA
ATAAAGAGGAGGCCCAACTATCCCTATTAATCATTACGGCGGTCCTAGAAACCAACAAAATAGGACCGCACGTCCTATTCTATTATTCCATGCTAACGTATTCGAGCAAAGGCCTGCTTTGAACACTCTAATTTTTTCAAAGTAAAAGTCCTGGTCCCCAACACACCCAGTGAAGGGCATGCGGTTCTCCAGAAGAGAAGGCCCGGCCGGACAAGTGCACGCGGTGAGGCGGACCTGCCAGCCAGGCCAAAGGTTCAACTACGAGCTTTTTAACTGCAACAACTTTAATATACGCTATTGGAGCTGGAATTACCGCGGCTGCTGGCACCAGACTTGCCCTCCAA
+
DD@D@HIIIIIIIEHGHIIIIIIIIIIIIHHIHIIIIHIHIIIGIIIIHIHFHIHHIIHFHIHIIIIIIIGIHHIIIHHHHIHIGHIHHHHIGIHIIIIHGHIHIIIIIIHIIIIIIIIIIHHHHIIIIIIIHIHIIIIIHIIIIHHHIIIIHIHIIIIHIIEHGIIIIIIIIIIIIIIIIIIIIIIHHIIIIIIIHHIIIIIIIIIIIIIIIIIIIIIIIIIIIIIIIIIIIIIIIIIIIHHIIIIIIIIHIIIIIIIIIIIIIIIIIIIIHIIIIIIHIIIIIIIIIHHHIIIIIIIIIIIIIIIIIIIIIIIIIIIIIIIIIIIIIIIIIIIIIIIDDDDD
@HISEQ:969:HM2KJBCX2:2:1101:18707:87105 2:N:0:ACTATGCA
ATAAAGAGGAGGCCCAACTATCCCTATTAATCATTACGTCGATCCTAGAAACCAACAAAATAGGTTCGATCGTCCTATTTCGTTATTCCATGCTAATGTATTCAAGCGCGAGCCTGCTTTAAGCACTCTAATTTTTTCAAAGTAACAGTCCTGTTTCCCCGCAACAACAAATTAATGCCATCACGGTTCTACAAGAAGGAGGGACCAGTGAGGCCAGTGCATACCAGTGGCACGACCAACCTACTGGCCCCGAAATTCAACTACGAGCTTTTTAACTGCAACAACTTTAATATACGCTATTGGAGCTGGAATTACCGCGGCTGCTGGCACCAGACTTGCCCTCCAA
+
DDDDDIIIGIIIIIIIIIIIIHIIIIIIIIIIIIIIIIIHIIIIIIIIIIIHHHHIIIHIIIHIIIIIIIIHIIIIIIIIIFIIIHIIIHIIIIIIIIIIIFHIIIIIIIIIIIIIIGHIIIIIIGIHIIIIIIIIHIIIHIHIIIIIHHGIHIIIIIIIIIHIIIIIIHIHIIIHIHHHIIIIIIIIIIIIIIIIIIIIIII=IIIIIIIIIIIIIIIIIIIIIIIIIIIIIIIIIHIIIIIHIIIIIIIIIIIIIIIIIHIIIIIIIHIIIIIIIIIIIIIIIIIIIIIIIIIIIIIIIIIIIIIIIIIIIIIIIIIIIIIIIIIIIIIIIIIIIIIHIDDDDD
@HISEQ:969:HM2KJBCX2:2:1101:18845:87109 2:N:0:ACTATGCA
ATAAAGAGGAGGCCCAACTATCCCTATTAATCATTACGTCAATCCTAGAAACCAACAAAATAGGATCGAACGTCCTATTTCATTATTCCATGCTAATGTATTCAAGCGTTAGCCTGCTTTAAACACTCTAATTTTTTCAAAGTAACAGTCCTGTTTCCCTGCAACACCAAATTAATGGCATTACAGTTCTTCAGAAAGGAGGAATCAGCGAAGCCAGTGCATACCAGTGGCACGACCAACCTGCTGACCCCGAAATTCAACTACGAGCTTTTTAACTGCAACAACTTTAATATACGCTATTGGAGCTGGAATTACCGCGGCTGCTGGCACCAGACTTGCCCTCCAA
+
DDDDDIIHIIIIIIIIIIIIIIIIIIIIIIIIIIIIIHIIIIIIIIIIIIIIIIIIIIIIIIHIIGIIIIIIIIIIIIIIIIIIIIIIIHIHIIIIIIIIIIIHIIIIIIIIIIIIIIIIIIIIIIHIIIIIIIIIIIIIIIIIIIIIIIIIIIIIHIIIIIIIIIIIIIIIIIIIIIIIIIIIIIIIIIIIIIIIIIIIIIIIHIIIIIIIIIIIIIIIIIIIIHIIIIIIIIIIIIIIIIIHHIIIIIIIIIIIHIIIIIIIIIIIIIIIIIIIIIIIIIIIIIIIIIIIIIIIIIIIIIIIIIIIIIIIIIIIIIIIIIIIIIIIIIIIIIIIIHIIIDDDDD
@HISEQ:969:HM2KJBCX2:2:1101:14603:87705 2:N:0:ACTATGCA
ATAAAGAGGAGGCCCAACTATCCCTATTAATCATTACGTCAATCCTAGAAACCAACAAAATAGGATCAAACGTCCTATTTCATTATTCCATGCTAATGTATTCAAGCGTTAGCCTGCTTTAAACACTCTAATTTTTTCAAAGTAACAGTCCTGTTTCCCCGCAACACCAAATTAATGACATTACAGTTCTTCAAGAAGGAGGAACCAGTAAAGCCAGTACATACCAGAGGCACGACCAACCTACTAATCCCGAAATTCAACTACGAGCTTTTTAACTGCAACAACTTTAATATACGCTATTGGAGCTGGAATTACCGCGGCTGCTGGCACCAGACTTGCCCTCCAA
+
DCDDDIHIIIHIIHIIIIIIHIIHIIIIIGIIIIIIIIIIIIIHIIIHIIIIIIIIGHIHHH1GHIIIIIHHHIIIIHHIIIIIIHHHHHHIHIIIHHIIIIHHGIHIIIIIIIIHIIIIHIHIHIIIHIIIIIIIHHHIIHHHIHGIHIIIHIHHIIIIHHHIIHEIIIIIHIIIIIIIIHHHHGIHIIIIIHIIIIIIIIIHIIIIIIIIIGIIIIIIIIIIIIIIII=IIIHIIHHIHHHHHIHHIHHIIIIHFIHHIIIIIIIIIIIIIIHIIIIIIIIIIHHIIIIIIIIIIIIIIIIIIIIIIIIIHIIIIIIIIHIIIIIIIIIIIIIIIIHIIDDDDD
@HISEQ:969:HM2KJBCX2:2:1101:17626:87691 2:N:0:ACTATGCA
ATAAAGAGGAGGCCCAACTATCCCTATTAATCATTACGGCGGTCCTAGAAACCAACAAAATAGGACCGCACGTCCTATTCTATTATTCCATGCTAACGTATTCGAGCAAAGGCCTGCTTTGAACACTCTAATTTTTTCAAAGTAAAAGTCCTGGTCCCCAACACACCCAGTGAAGGGCATGCGGTTCTCCAGAAGAGAAGGCCCGGCCGGACAAGTGCACGCGGTGAGGCGGACCTGCCAGCCAGGCCAAAGGTTCAACTACGAGCTTTTTAACTGCAACAACTTTAATATACGCTATTGGAGCTGGAATTACCGCGGCTGCTGGCACCAGACTTGCCCTCCAA
+
DDDDDIIIIIIIIIIIIIIIIIGIIIIHIIIIIIIIIIHHIIIIIIIGIIIHHHIIHIHHIIHIIHICDHHIFGIIHEHIIIIIIIIIIIIHHHIIIHHIHDIHIIIIHHIIIIIIIHIIIIIIHHIIIIIIIIIIIIIIIIIIIIIIIIIIIIIIIIIIIIIHIIIIHIIIIIIIIIIIIIIIIHHHIIIIIIIIIIIIHIIIIIIIIIIIIIIIIIIIIIIIIIIIIIIIIIIIIIIIIIHIIIHHIIIIIIIIIIIIIIIIIIIIIIIIIIIIIHIIIIIIIIIIIIIHIIIIIIIIIIIIIIIIIIIIIIIIIIIIIIIIIIIIIIIIIIIIIIIDDDDD
@HISEQ:969:HM2KJBCX2:2:1101:4089:88699 2:N:0:ACTATGCA
ATAAAGAGGAGGCCCAACTATCCCTATAATCATTACGGTGATCCTAGAAACCAACGAAATAGAATCAGTCCGTCCTATTTCATTATTCCATGCTAATGTATTCAGACGATAGTCTGCTTTAAACACTCTAATTTTTTCAAAGTAACAGTCCTGATTTCCCATCACACCAAATAAATGGCATGAAAGTTCCTCAGAAGGTAGAGATCCATCTCACCAGTGCAGACAATTAAGCCTGACCAATGGGTAGACCCCGAGGTTCAACTACGAGCTTTTTAACTGCAACAACTTTAATATACGCTATTGGAGCTGGAATTACCGCGGCTGCTGGCACCAGACTTGCCCTCCAA
+
DDDDDFHIHG@EHHIHHIIIIIFHHHIHIIHEIIGIHHEHHHIIIGIHHHGEHGHHHHHIIHHIIIIIIIIHIHHIIIHHHHIIHIIHHIHIIIIHIIIIIHIIIHIEHHIIIHHIHHGHGHHIIIIHIHGIHHIIIIHHIHHHHHHGHHHIHHHIIIHIIHIIIHHHHHGHF?GHHHDIIIIIHIIIIIHIIIIIHIHHGIIIIIIIIHHIIIIIHHIIIIIIIIIIIIHHIHHEHHEHHF@HG<GCAFCHHECIIIIIHHHIIIIIIIIIIHHIHHFIIIIIIIHIIIIHHGEIIIIIIIIIIIIIIIHIIIIIIIIIIIHHIIIHHIHHHHGHIIIIIIDCDD@
@HISEQ:969:HM2KJBCX2:2:1101:9450:89230 2:N:0:ACTATGCA
ATAAAGAGGAGGCCCAACTATCCCTATTAATCATTACGTCGATCCTAGAAACCAACAAAATAGAATCAAACGTCCTATTTCATTATTCCATGCTAATGTATTCAAGCGCGAGCTTGCTTTAAACACTCTAATTTTTTCAAAGTAACAGTCCTGATTTCCCACGACACCAAATTAATGACATCGTGGTTCGTCAGAAGGGAGAAACCAATAATACTAGTACGTACAAAGTACGACCGACATATTAGTCCCGAAATTCAACTACGAGCTTTTTAACTGCAACAACTTTAATATACGCTATTGGAGCTGGAATTACCGCGGCTGCTGGCACCAGACTTGCCCTCCAA
+
ADDDDHIIHHIGICHHGIIIEEHEEHIIEHIHHIIIIIIIHIIHIICHEHHEC@HHIIIGHIIIGHHIHHFHHIIIHCHHFEGHHHIIHIHHHFIIHHHHHGIHHIHGHEIIIIIHHHHIHHHEHIIHHHIHHHHIIHEHEHHHFGGHHEIIIHHHIEHHIIIIHHIIIIIIIIIIIIIIIIIIHIHIGIIHHIHIIIHIIIIIGIIIHEIHHIIIIIIIIHHHGHIIHHHHDH>IIIIIHHGHIGIIIIIIIIIIHGEHIIIIIIIIHIIHIIIHHHIIIIHHHIIIIIHHIIIIIHIIIIIHHHIIHHHHIHIHGIIIIIIIIHHFGIHIIIIIHIIADDDD
@HISEQ:969:HM2KJBCX2:2:1101:5725:89993 2:N:0:ACTATGCA
ATAAAGAGGAGGCCCAACTATCCCTATTAATCATTACGTCAATCCTAGAAACCAACAAAATAGGATCAACGTCCTATTTCATTATTCCATGCTAATGTATTCAAGCGCGAGCCTGCTTTAAACACTCTAATTTTTTCAAAGTAACAGTCCTGATTCCCCGCCACACCAAATGAATGACATGATGGTTCGTCAGAAGGTAGGAACCAGTAACACCAGTACGTACCTAAGGCACGACCAACGTACTGATCCCGAAATTCAACTACGAGCTTTTTAACTGCAACAACTTTAATATACGCTATTGGAGCTGGAATTACCGCGGCTGCTGGCACCAGACTTGCCCTCCAA
+
ADDDDIIHIHGIIIIHIIIIIIEHHIIHHHHGHIFHCGHIIIIIHHHIIHHHHHHIIIHIHHHIGHGHFIIC?GDHHHIGHIIHH?EHHCHHHHEHIIIIGGGEDHHIIHHHIIIHHIIIHIIIIIIHIEHHHIGHIIIHHGHCHGHHHIHFFF@IIIIIIIHHGHIIIIIIIHIIIIIIHHHIIHHHEGIIHIIIIIIIIHIIIIIIGIHHIIHIIIIIHIIIIIIIIIIIIIGIHIIIHGHGIIIIHIIIIIIHIGIHHHHIIHIIGIIIHEIIHHEIHHIIIIHHHHHEHIIIIIIIIIIHIHHEIIHIIIIIIIIIIIIIIIIHIIIIIIHIIIIIDDDDB
@HISEQ:969:HM2KJBCX2:2:1101:4099:90085 2:N:0:ACTATGCA
ATAAAGAGGAGGCCCAACTATCCCTATTAATCATTACGTCAACCCTAGAAACCAACAAAATAGGATCAAACGTCCTATTTTATTATTCCATGCTAATGTATTCAAGCGTTAGCCTGCTTTAAACACTCTAATTTTTTCAAAGTAACAGTCCTGTTTCCCCGCAACACCAAATTAATGGCATCACGGTTCTTCAAGAAGGAGGAATCAGCGAGGCCAGTGCATACCATTGGCACGACCAACCTGCTGACCCCGAAATTCAACTACGAGCTTTTTAACTGCAACAACTTTAATATACGCTATTGGAGCTGGAATTACCGCGGCTGCTGGCACCAGACTTGCCCTCCAA
+
DDDAD1GFF@EHHHHHGHEHHH?HHHIHIIH?EHIGHEHHIHIIGHHIGIIIIHIIIHHEHG@H?GFEFHHEHE0EHCHGHHIIIIIICCHCCHHHIIIHHHHHHHHIHHHHGGIIHIIIIHHHEHIHGFHHGIIIIIIHHHHHIHIIHHHIIIHHHII9IIHIIIIIIIHIHIIIIIIIIHHHIIIHHHHIIIIHIIIIIIIIIIHIIHI<IIIIIIIIIIIIGIIII=IIIIIIHHHIIHIHGIIIIIIIIIIIIIHHIIIIIHGIIIIIIIIIIIIIHIHGHHFEHHHIIIIIIIIIIIIIIIIHIIIIIIIIIIIIIIIIIIIIIIIIIHIIIIIIIDDCDD
@HISEQ:969:HM2KJBCX2:2:1101:10918:90644 2:N:0:ACTATGCA
ATAAAGAGGAGGCCCAACTATCCCTATTAATCATTACGTCGATCCTAGAAACCAACAAAATAAGATCAAACGTCCTATTTCATTATTCCATGCTAATGTATTCAAGCGTGTGCCTGCTTTAAACACTCTAATTTTTTCAAAGTAACAGTCCTGATTCCCCATAACACCAAATTAATGACATCATAGTTCGTCAGAAGGGAGAAATCAATAATACCAGTACATACCGAAGCACGACCGATATATTGATCCCGAAATTCAACTACGAGCTTTTTAACTGCAACAACTTTAATATACGCTATTGGAGCTGGAATTACCGCGGCTGCTGGCACCAGACTTGCCCTCCAA
+
DCDDDIIIIIIIIIIIIIIIIIIIIIIIIIIIIIIIIIIIHIHIIIIIIIIIIIIIIIIIIIIIIIIIIIIGIHIIIIIIGIIIHIIIIIIIIIIHHIIIHIIIIIIIIIHHHIIIHIIIIIIIIIIIIIIIIIIIIIIIIHGHIHIIIIIIIIIIIIIIIIHIIHIIIIIIIIIIIIIIIIIIIIIIIIIIIIIIIIHIIIIIIIIIIIIIIIIIIIIIIIIIIIIIIIIIIIIIIIIIIHHGIIIIHIIIIIIIIIIIIIIIIIIIIIIIIIIIIIIIIIIIHHIIIIIIIIIIIIIIIIIIIIIIIIIIIIIIIIIIIIIIIIIIIIIIIIIIIIIIDDDDD
@HISEQ:969:HM2KJBCX2:2:1101:14864:90905 2:N:0:ACTATGCA
ATAAAGAGGAGGCCCAACTATCCCTATTAATCATTACGTCAATCCTAGAAACCAACAAAATAGGATCGAACGTCCTATTTCATTATTCCATGCTAATGTATTCAAGCGTTAGCTTGCTTTAAACACTCTAATTTTTTCAAAGTAACAGTCCAAATTCCCCGCAACACCAAATTAATGGCATTACGGCTCATCAGGAAGGAGGAATCAGTGAGACCAGTGCATACCGATGGCATGACCAATCTACTAACCACGAAATTCAACTACGAGCTTTTTAACTGCAACAACTTTAATATACGCTATTGGAGCTGGAATTACCGCGGCTGCTGGCACCAGACTTGCCCTCCAA
+
DDDDDIHHIHIIIFHHI@HHIIIIHIIIHIHIIIHHIHGHIIIHGIIIIIICHIHHHIIIIIIHCHHFHIHICHHEHCHEHHHIIHHIEHHGHEHEIIIIHHHHHHHIHIIIIIIHHHGIHFHHHIHHIIIIHIHIHFHIIHIIIHIIIIIIIHHHIHHHHIIIHIIHIIHIHIIIIHIIIHIIIIIIHHEIIIIIIIIHIIIIHIIIIIIHHGHHHGIIIIIIHIHIIIHIIIHIIHIIIIHHHHGIIHIIIIIHIIIIIIIIIIIHHIIHIIHIIIIIIIIIIIIIIIIIHHIIIIIIIIIIIGHIIHHIIIIIHIIIIIIIIIIIIHIIIIIIIGIIHDCDDD
@HISEQ:969:HM2KJBCX2:2:1101:5594:91463 2:N:0:ACTATGCA
ATAAAGAGGAGGCCCAACTATCCCTATTAATCATTACGTCAATCCTAGAAACCAACAAAATAGGATCGAACGTCCTATTTCATTATTCCATGCTAATGTATTCAAGCGTTAGCTTGCTTTAAACACTCTAATTTTTTCAAAGTAACAGTCCAAATTCCCCGCAACACCAAATTAATGGCATTACGGATCATCAGGAAGGAGGAATCAGTGAGACCAGTACATACCAGAGGCATGACCAACCTACTAACCCCGAAATTCAACTACGAGCTTTTTAACTGCAACAACTTTAATATACGCTATTGGAGCTGGAATTACCGCGGCTGCTGGCACCAGACTTGCCCTCCAA
+
DDDDDIIGIIIIIHHIIIIIIIIIIIIIIHIIIIIIIIIIIIIIHIIIGIHIFIIIHIIIHIHIIIIIHHHIIIIHIIGIIIIIIIIIIIIIIIIIIIIHIIIHHIIIIIIIIIHIHIIIHIIIIIIIIIIIIIIIIHHHHHIIIIIHHHIHHHIIIIIIIIIIIIIIIIIIIIIIHIIIIIIIIIIIIIIIIIIIIIIIIIIIIIIIIIIIIIIIIIIIIHIIIIIIIIIIIIIIIIIIIIIHHHHIIIIIIIIIIIIHIHHHIHIIIIIIIIHIIIIIIIIIIIIIIIIIIIIIIIIIIIIIIIIIIIIIIIIIIIIIIIIIIIIIIIIIIIIIIIIIIDDDDD
@HISEQ:969:HM2KJBCX2:2:1101:13132:91741 2:N:0:ACTATGCA
ATAAAGAGGAGGCCCAACTATCCCTATTAATCATTACGTCGATCCTAGAAACCAACAAAATAGAATCAAACGTCCTATTTCATTATTCCATGCTAATGTATTCAAGCGCGAGCTTGCTTTAAACACTCTAATTTTTTCAAAGTAACAGTCCTGATTTCCCGCGACACCAAATTAATGACATCGTGGTTCGTCAGAAGGGAGAAACCAATAATGCTAGTACGTACAAAGTACGACCGACATATTAGTCCCGAAATTCAACTACGAGCTTTTTAACTGCAACAACTTTAATATACGCTATTGGAGCTGGAATTACCGCGGCTGCTGGCACCAGACTTGCCCTCCAA
+
B0<D@1CHH100CGHDFHHIIIHEFCFCGCHHEEHHHHEEDHGHDHCHHIH?GGHIEEEHECGEHH<F1CHEH@@<<CEHHG@GHHHHHIIIHHIAHHIII<GHGC>DC8</HHHEEG@DGHG186EHHCG?FFFDEHHEEGGGHHHIIHIIHHHGHGEFH@GCEGFHFCFFD@8CDDGEHGGHCCBECHHHHGHHHIHGEHC<HEHHF18AHEIHFHGCG<GD<8CCGGHHDHH@AD<CDEGFC??CC:C@D1FEHHH@HHHEGE1HHEHECHC1HHCCFGGFHG@C<<0<<1HD<11FCF<GC@CHFC<IHFC?F@?HCGG<EHFHIIHEHHGDHD1@@DD?
@HISEQ:969:HM2KJBCX2:2:1101:13521:91636 2:N:0:ACTATGCA
ATAAAGAGGAGGCCCAACTATCCCTATTAATCATTACGTCGATCCTAGAAACCAACAAAATAGGGTCAAACGTCCTATTTCATTATTCCATGCTAATGTATTCAAGCGTGAGCCTGCTTTAAACACTCTAATTTTTTCAAAGTAACAGTCCTGATTCCCCGCGACACCAAATTAATGACATCACGGATCTTCAGAAGGGAGAAACCAGTGACACCAGTGCATACCAAAGGCATGACCAGCGTACTGATCCCGAAATTCAACTACGAGCTTTTTAACTGCAACAACTTTAATATACGCTATTGGAGCTGGAATTACCGCGGCTGCTGGCACCAGACTTGCCCTCCAA
+
@DDBDHIIIIIIHIIIIIIHIIIIIIIIIIHIIIIIIIIIIIIIIHIIIIIIIIGIIIIIIHIIIIIIIIIIHIHIIIIIHIIHIIIHGIIIHIIIIIIHIHIHIIIIIIHIIIIGIIIIIIIIIIIIIIIIIIIIIIIIIIIIIIIIIIIIIHIIIIIIIIIIIIIIIIIHIIIIIIIIIIIIIIIIIIIIIIIIIIIIIIIIIIIIIIIIIIIIIIIIIIIIIIIIIIIIIIIIIIIIIIIIIIIIIIHIIIIIIIIIIIIIIIIIIIIIIIIIIIIIIIIIIIIIIIIIIIIIIIIIIIIIIHIIIIIIIIIIIIIIIIIIIIIIIIIIIIIIIIIIIDDDDD
@HISEQ:969:HM2KJBCX2:2:1101:5076:92532 2:N:0:ACTATGCA
ATAAAGAGGAGGCCCAACTATCCCTATTAATCATTACGTCAATCCTAGAAACCAACAAAATAGGATCAAACGTCCTATTTCATTATTCCATGCTAATGTATTCAAGCGTTAGCCTGCTTTAAACACTCTAATTTTTTCAAAGTAACAGTCCTGTTTCCCTGCAACACCAAATTAATGGCATTACAGTTCTTCAGAAAGGAGGAACCAGCGAGACCAGTACGTACCAAAGGCACGACCAACCTGCTGATCCCGAAATTCAACTACGAGCTTTTTAACTGCAACAACTTTAATATACGCTATTGGAGCTGGAATTACCGCGGCTGCTGGCACCAGACTTGCCCTCCAA
+
DDDDDIIIIIIGHHIIIIIIIIIIIIIIIHIIIHEHHGHHIIIIGHIIIIIHIHIHHIIGIIHIHHHHHHIHHHHIIIIE?GHIIIIHHHIIIIHHIIIIHIHIIIIIIHIIIIIIIIIIIIIIIIIHIIIIIIHHIIIIHHIHHIIIHIIIIIIHIIIIIIIHIHIIIIHIIIIIIIIIIIIIIIIIIIIIIIIIIIIGIIIHIHIHIIHIHIIIIIIIIIIHIIIIIIIIIIHIHHIIIIIHHIIIIIHIIIIIIIIIIIIIIHIIIIIIIIHIHIIHHHEHIIIIIIIIIIIIIIIIIIIIIIIIIIIIIIIIIIIIIIIIIIIIIIIIIIIIIIIIIDDDDD
@HISEQ:969:HM2KJBCX2:2:1101:20587:92766 2:N:0:ACTATGCA
ATAAAGAGGAGGCCCAACTATCCCTATTAATCATTACGTCGATCCTAGAAACCAACAAAATAGAATCAAACGTCCTATTTCATTATTCCATGCTAATGTATTCAAACGCGAGCCTGCTTTAAACACTCTAATTTTTTCAAAGTAACAGTCCTGATTTCCCACGACACCAAATTAATGACATCGTGGTTCGTCAGAAGGTAGGAATCAATTTGACCAGTACGTACCGAGGCACGACCGATCAACTGATCCCGAAATTCAACTACGAGCTTTTTAACTGCAACAACTTTAATATACGCTATTGGAGCTGGAATTACCGCGGCTGCTGGCACCAGACTTGCCCTCCAA
+
DDDD?HHH@G@CE<EEHHHHHHHHHHIEHIIEHGHHIGH1<?GGCHHHHIHIGHIIHIIIIHCEF1FHIIEH<<CGC?<C<GHI1<D@FHD1GECFCHFHHEHFHI5D<?C<GHHHHGHFCECHC1CEHFHHGHHIHHEGHGHGHHHHFHIHHHHHFHIIHGFHIHGHIH@HHHIGIIIHDHHEHHCHHHIIIIHIGIIIHIIIIGIIHIIFHIIIEIHIHEIHHIHFGHEIFCIHHHEFHHFFGIIIHFHHCHGIIHIHIIIHHHHHHHHGHHHHIHHHIHHF1EEHHIHHHDEHEEHHHIIIIIHHHIHDIIHHHIIHIIIIIIHGIHIHGGHIIIHIDADD@
@HISEQ:969:HM2KJBCX2:2:1101:6049:95175 2:N:0:ACTATGCA
ATAAAGAGGAGGCCCAACTATCCCTATTAATCATTACGTCGATCCTAGAAACCAACAAAATAGAATCAAACGTCCTATTTCGTTATTCCATGCTAATGTATTCAAGCGTGAGCCTGCTTTAAACACTCTAATTTTTTCAAAGTAACAGTCCTGATTCCCCATGACACCAAATTAATGACATCATGGTTCGTCAGAAGGTAGGAATCAATAATACCAGTTCGTACAATAGCACGACCAATAAATTGATCCCGAAATTCAACTACGAGCTTTTTAACTGCAACAACTTTAATATACGCTATTGGAGCTGGAATTACCGCGGCTGCTGGCACCAGACTTGCCCTCCAA
+
DDDDDHIIIHI=H1EEHFIH1GHFHHIHIIIHIHIHIHHCHHIHGHHHGHIIIHEHEHHHEG@GHHHHIHCEHHHIIIHIIIIIHIIEFHHHGGHHHHHHIHHIIHGIIIIEHGIHIIIHHHEIIIIIIIHIIHIHGIFIIHIHIIHHHHIIIIIIHHGHIIHHIHHIHHIHHIIIIIIIIIIIIIIIIIIGIGIIIIHHIIHIIIIHIIIIHIIIIGIIIIIIIIIIIIHHHHIIIIIIIIIHGIHIIIIIIIIIIIIIIIHHIIIIIIIIIHIIIIIIIIIIIHIIIIIIIIIIIIIIIIIIIIIIIIIIIIIGIIIIIIIIIIIIIIIIIIIIIIIIDDDDD
@HISEQ:969:HM2KJBCX2:2:1101:1355:95093 2:N:0:ACTATGCA
ATAAAGAGGAGGCCCAACTATCCCTATTAATCATTATGGTGGTCCTAGAAACCAACAAAATAGAACTACAACGTCCTATTCTATTATTCCATGCTAATCTATTCAAGCAATAGCCCGCTTTAAACACTCTAATTTTTTCAAGGTAATGGTCCTGGCTCCCCAACACACCCAATAAAGGGCATACTGGTTCACCAGAAGGAAGACCCGACAGCAGACAGTACTCGCCAAAGACGGACCGCCCGGCCAGGCCTAAATTCAACTACGAGCTTTTTAACTGCAACAACTTTAATATACGCTATTGGAGCTGGAATTACCGCGGCTGCTGGCACCAGACTTGCCCTCCAA
+
DAADDIIFHIIIIIHIIDHIIIIGHHHIIIIHIHIIIHGGHHCFHIFEHHHIFIIIIIIIIIGHIIHHHIFEHGHHIGGHHHIFHIEHHCHHHIIIIIGHIHGHIHIFHHIGIIIIICFGHII=?0HIGIH1FHIHI8FIIHIIHHHCEFHE9HHGHIEH;GHH=I$FGGHIHFG@FC8HHH;IIHIEEEHICHHHHHGH/F:HEFHHDHHGHH9HHG@GAAH1C>HG<<1FCGHH<;DCDF<D1<DEEEEIGIIIIHHIIIIIHIIIIIHHIHIIHH@HIIIIIIIHIIIIHIIIIIHHIHIIIIIIIIIIHIHIIIIIIIIIIIIHHHIIHIIIIHIHADDDD
@HISEQ:969:HM2KJBCX2:2:1101:18761:94595 2:N:0:ACTATGCA
ATAAAGAGGAGGCCCAACTATCCCTATTAATCATTACATCGATCCTAGAAACCAACAAAATAGAATCGGATGTCCTATTTCATTATTCCATGCTAATGTATTCAAGCGTGAGCCTGCTTTAAACACTCTAATTTTTTCAAGGTAACAGTCCTAATTCCCCGTGACACCAAATTAATGGCATTACGGTTCTTTAGAAGGTGAGAAATCAATAATATCAGTACATACCAACGGCATGACCGAAACATTGATCCCGAAATTCAACTACGAGCTTTTTAACTGCAACAACTTTAATATACGCTATTGGAGCTGGAATTACCGCGGCTGCTGGCACCAGACTTGCCCTCCAA
+
DDDDDIIIIIIIIIIIIIIIIIIHIIIIIIIIIIIIIIIIIIIIIGIIIIIHIIIIIIIIIIIIIHIHHIIIIIIIHIHIIIIIIIIIIIIIIIIGIIIIIIHIIIIIIIIIIIIIHIIIHIIIIIIIIIIIIIIIIIHIIHIIIIGIIIIIIIHIIIHIIIIIIHHIIIIIIIIIIIIIIIIIIIIIIIIIIIIIIIHIHIIIIIIIHIIIIIIIIIIIIIIIHIIIIIIIIIIIIIIIIIIIIHIIHIHIIIIIIIHIIIIIIIIIIIIIIIIIIIIIIIIIIHIIIIIIIIIIIIIIHIIIIIIIIIIIIIIIIIIIIIIIIIIIIIIIIIIIIIIIIIDDDDD
@HISEQ:969:HM2KJBCX2:2:1101:6708:97785 2:N:0:ACTATGCA
ATAAAGAGGAGGCCCAACTATCCCTATTAATCATTACCTCGACTCCGAAAGCCAACGAAATAGAATCGAGATCCTATTCCATTATTCCATGCACTAATGTTCAGGCTGTAACGCCTGCTTTGAGCACTCCAATTTTTTCAAAGTAAACGTGCCGGCCACCAACTGCACTCAATTAAGAGAACAGCAGACGAACCGGCAAAATCGCCCGCATGCACAGTGACACCGCAAGGTGTACCACGCACGCGAAACCGAGATCCAACTACGAGCTTTTTAACCGCAAAAACTTTAATATACGCTATTGGAGCTGGAATTACCGCGGCTGCTGGCACCAGACTTGCCCTCCAA
+
@@DDBCECEC0<CGEHHHE11<FFHEFGEE@ECGHCHHHIHDHHHHH/<F?CHHHII1D0D@<CHF?GHEH11<C@G11<D@HHHIIHGH@FCHEIIHGE?IHIHHHECDFHIHEEHFCIHHHIHHHII@GHI@H@D<IGHG1<FFIHHHIHEHHIIIHGHGCHFGHIIIHHHGFEIHIIHIHHIHHHHEDHHHHFHHDH;IIIHHIIHHHHHHEIIIHIHHIIIIIHFIFHFHCHHIIIFFHDGIIIIHHCHGGHHEEGIIHEGIHIHHHEHIHIHHFHGIIIHHGEEHHHHIIIIIIIIIIIGIIIHHHHDHIHIIIIHFEIIIHHIIHHFHHEGIHHD@BDD
@HISEQ:969:HM2KJBCX2:2:1101:15129:98314 2:N:0:ACTATGCA
ATAAAGAGGAGGCCCAACTATCCCTATTAATCATTACATCGGTCCGTAAACCAACAAAATAGAACCAATGTCCTATTCCATTATCCCATGCTAATGTATTCAAGGCATAAAACGCCTGCTTTGAACACTCTATTTTTCTCAAAGTAAACTATCGGAATCCCACCAGCACTTAATTAAAAGCACCAAGTGTTCCTCCGAAGTACATGGCCAGCGTAATATCGCATGCACGTAACCAAAAAATGGCCACGGACGCTCAACACCAACCAAGACTCAGACTACGAGCTTTTTAACTGCAACAACTTTAATATACGCTATTGGAGCTGGAATTACCGCGGCTGCTGGCACCAGACTTGCCCTCCAA
+
DDDDDIIIHHIGIHIIIIIIIIHIIIHIIIHIHIIIIHHHHHIIHHIIIIHIIIIIHIIIIHHIIFHHHHIHIIIIIIIIIEEHIIIHHIIIIHIIIIHII@HHFEHHIHHIIIIHIIHHGHHHHHHIIIIIIIIHIHHIIIHIIIIIHHHGHHIGHIIHHBHHIIHIIIIIIHIHIIIIIIIIIIHHIIIHHHIIIIIIHIIIIIIIIIIIIIIIHHHIIIIIIIHGIHHIIIIIHHHIIIIGHIIIIHIIIIIIIHHFIHHIGIIIHIHHIIHIIIIIIIIIIHIHHIIIIIIIIIIIIIIIIIHIIIIIIIIIIIIIIHIIIIIIIIIIIIIIIIIIIIIIIIIIIIHIIIIIDDDDD
@HISEQ:969:HM2KJBCX2:2:1101:18998:99411 2:N:0:ACTATGCA
ATAAAGAGGAGGCCCAACTATCCCTATTAATCATTACGGCGGTCCTAGAAACCAACAAAATAGAACCGCACGTCCTATTCTATTATTCCATGCTGTAATATTCGAGCAAAGGCCTGCTTTGAACACTCTAATTTTTTCAAAGTAAAAGTCCTGGTCCCCAACACACCCAGTGAAGGGCATGCGGTTCTCCAGAAGAAAAGGCCCGGCCGGACAAGTGCACGCGGTGAGGCGGACCTGCCAGCCAGGCCAAAGGTTCAACTACGAGCTTTTTAACTGCAACAACTTTAATATACGCTATTGGAGCTGGAATTACCGCGGCTGCTGGCACCAGACTTGCCCTCAA
+
DDCDDH?GHGICEEEHHIIH?HHIIIIIIG?HCFHHICCHIG?</DEHHIIGFHHEFHIIIGGHGHGDHHH<<<GHHIH@G?@FGHIICC<11F1<<C?@11DDE@H<HHHGHHHFIGHIGHF7G8G7@@@<CHHH@IHEIHHHIIIHHHHIHCBHE?HGHFCHEIHHFCIGHHHIIHGHGIHHHFHHF?HHGHFEHHEHFDIIHFDAIHHIIHIHIDHFIGHHGIHEDFHGCEIGHEFFGGFHHHFCHIIIIIHGIIIIIIIHHIIHE@HFHIIIIIHHGHGIIIHIIIIHHHHHHHCEIIIHIHGIHIIHIIHIIIIHIHHHIEHHIHHIIHIIIH@DDB@
@HISEQ:969:HM2KJBCX2:2:1101:2342:100407 2:N:0:ACTATGCA
ATAAAGAGGAGGCCCAACTATCCCTATTAATCATTACGGCGGTCCTAGAAACCAACAAAATAGGACCGCACGTCCTATTCTATTATTCCATGCTAACGTATTCGAGCAAAGGCCTGCTTTGAACACTCTAATTTTATCAAAGTAAAAGTCCTGGTCCCCAACACACCCAGTGAAGGGCATGCGGTTCTCCAGAAGAGAAGGCCCGGCCGGACAAGTGCACGCGGTGAGGCGGACCTGCCAGCCAGGCCAAAGGTTCAACTACGAGCTTTTTAACTGCAACAACTTTAATATACGCTATTGGAGCTGGAATTACCGCGGCTGCTGGCACCAGACTTGCCCTCCAA
+
@ADDDHIIIIIDH?GHHHHFHIIIIIIHHIIIIIHIIHIIIHIGHFHIIIIGG1GEE@HHIIIHFCGDHI<EFHHHHHIHHIIIIIH@HHHHHEHHHIHHIHGHIIIIIIHIIIIIIIIHGHHHIICHHIIIIHIIIIIIIHHHHHHCGHHHGIIIIIIIHHHHIIIIIIIIIIIIHHHHHGIIIHIHEIIIIHIIHIIIHDIIIHHIIIIIIIIIIIIIIIIIIIIIIIIIIIIIIIIIIHEIIHGGIIIIIHIIHIIIIIIIIHHIIIIIIIIIIIIIIIIIIIIIIIHHIIIIIIIIHIIIIIIIIIIIIHHIIIIIIIIIIIIIHIIIIIIIIIICDDDD
@HISEQ:969:HM2KJBCX2:2:1101:12650:100527 2:N:0:ACTATGCA
ATAAAGAGGAGGCCCAACTATCCCTATTAATCATTACGGCGGTCCTAGAAACCAACAAAATAGAACCGCACGTCCTATTCTATTATTCCATGCTGTAATATTCGAGCAAAGGCCTGCTTTGAACACTCTAATTTTTTCAAAGTAAAAGTCCTGGTCCCCAACACACCCAGTGAAGGGCATGCGGTTCTCCAGAAGAAAAGGCCCGGCCGGACAAGTGCACGCGGTGAGGCGGACCTGCCAGCCAGGCCAAAGGTTCAACTACGAGCTTTTTAACTGCAACAACTTTAATATACGCTATTGGAGCTGGAATTACCGCGGCTGCTGGCACCAGACTTGCCCTCCAA
+
CDDDDIIIIIIIIHIIIIIIIHIIHHIIIIIIIIIHIIIIIHIHHIIIIIIHGHIIIIIIIIHIIIIIIIIGIIIHIIHIIIIIIGHHHHIIHIIIIIHIIIIHIIIIIIIIIIIIIIIHIIIIIIIIIHFHIIIIIIIHIIIIIIIIIIIIIHIIHIIIIIIIHIHIHIIIIIIIIIIIHIIIIIIHIIIIIIIIHHIIHIHIHIIIIIIIIIIIIIIIIIIIIIIIIIIIIIIIIIIIIHGIIIHHIIIIIIIIIIIIIIIIIIIIIIIIIIIIIIIIIIIIIIIIIIIIIIIIIIIIIIIIIIIIIIIIIIIIIIIIIIIIIIIIIIIIIIIIIIIDDDDD
@HISEQ:969:HM2KJBCX2:2:1101:4983:100180 2:N:0:ACTATGCA
ATAAAGAGGAGGCCCAACTATCCCTATTAATCATTACTTCAGTCCTAGAAACCAACAAAATAGAACTAAAGTCCTATTCCATTATTCCATGCTAATATATTCAAGCAAACATGCCTGCTTTAAACACTCTAATTTTTTCAAAGTAAAAGTCTTGGATCCCTAGCGCACTCAATTAAGAGCACACTAGTTCCCCAAAAGGAAAAGCCCAAAGTTGCAGTACAAACCTTTCGGTTGACGGCAACTATAAGCCCAAAATTCAACTACGAGCTTTTTAACTGCAACAACTTTAATATACGCTATTGGAGCTGGAATTACCGCGGCTGCTGGCACCAGACTTGCCCTCCAA
+
DDDDDIIIIIIIIIIIIIIIIIIIIIIIIHIIIIIIIIIIIIIHIIIHIIIHIIIIIIHIHIHIIIIIIIIIIIGHIIIIHHIIIIHIIHHIIGHIIIIHIIHIHHIIIHHIIIIIIHHIIHIIIIIIIIIHHIIHIIHHIIIIIIIIIIIGIIIIIIIIIIIIIIIIIIIIIIIIIIIIIIHIIIIIIIIIHIIIIIIIIIIIIIIIIIIIIIIIIIIIIIIIIIIIIIIIIIIIIIIIHIIHHIIIIIIIIIIIIIIIIIHIIIIIHIIIIIIIIIIIIIIIIIIIIIIIIIIIIIIIIIIIIIIIIIIIIIIIIIIIHIIIIIIIIIIIIIIIIIIIIDDDDD
@HISEQ:969:HM2KJBCX2:2:1101:4028:100840 2:N:0:ACTATGCA
ATAAAGAGGAGGCCCAACTATCCCTATTAATCATTACGTCAACCCTAGAAACCAACAAAATAGGATCAAACGTCCTATTTTATTATTCCATGCTAATGTATTCAAGCGTTAGCCTGCTTTAAACACTCTAATTTTTTCAAAGTAACAGTCCTGTTTCCCCGCAACACCAAATTAATGGCATCACGGTTCTTCAAGAAGGAGGAATCAGCAAGGCCAGTTCATACCAGTGGCACGACCAACCTGCTGACCCCGAAATTCAACTACGAGCTTTTTAACTGCAACAACTTTAATATACGCTATTGGAGCTGGAATTACCGCGGCTGCTGGCACCAGACTTGCCCTCCAA
+
DDDDDIIGHIIFHIIHIIIIIIIIIIIIHHIIIHHHIIIIIIIHIIIIIIIFEHIIIIIHIIFHEHHHIGHEFHHHIIGHHHIIIIIIHIIHHIHHIIIIHEHHIHIEIIIIIHIIIHIIIIIIIIIHHHIIIHHHIIIIIIIIIIIIIIIIIHIHHIIIIIIIIIIIIIHHIIHHHHGIHIIIIIIIHIHIIIIHIIIIHIIHIIIIIIIIIHHGIIIIHIIHIIIHIIIIIIIIHHFIIHHGFHHIIIIIIIIIIIIIIGIIIHGIIIIIIIHIIIIIIIHIIIIIIIHHIIIIIIIGIIIIIIIIIIIIIIIIIIIIIIIIIIIIIIIHIIIIIIIIIDDDDD
@HISEQ:969:HM2KJBCX2:2:1101:12864:101018 2:N:0:ACTATGCA
ATAAAGAGGAGGCCCAACTATCCCTATTAATCATTACGTCAATCCTAGAAACCAACAAAATAGGATCGAACGTCCTATTTCATTATTCCATGCTAATGTATTCAAGCGCGAGCCTGCTTTAAACACTCTAATTTTTTCAAAGTAACAGTCCTGATTCCCTGCCACACCAAATTAATGACATGACAGTTCGTCAGAAGGGAGGAATCAGAAACACCAGTACATACCAGAAGCATGACCAGCGAACTGACCCCGAAATTCAACTACGAGCTTTTTAACTGCAACAATTTTAATATACGCTATTGGAGCTGGAATTACCGCGGCTGCTGGCACCAGACTTGCCCTCCAA
+
DBDA@FHIIEC=HCHHHCEEHI?EGEEHIIHHIHGIFD<CHGGF<CHHHHHF1<@EHCEFGE1CEGEHCH1C1<0<CCCC1<E1GCHGCCCC1DHHEFF@1GEDGE?H>/F>@FGEAHECHGFEF@CEHHHHHHGGAGFHHHHHHEHHHGFHBCCFH9DHFIHIHF/CIHHEHHGGCHIHEHHGH?HHHGG@HHIIIIHHHHHGEHHHHHIHFGIHHIIHHEEGHHIIIIGIHHIGHIHEHHGEHHHDHIHHIIHEIIIIHHHHFIHHFHHHIIIIHIHHHIIIHG?IIHHHFIIHEGIIIHHIIHGHEHIHHIIHHGIIIIIIIIIIIIIIIIIIHHHHH@DDD@
@HISEQ:969:HM2KJBCX2:2:1101:8012:101264 2:N:0:ACTATGCA
ATAAAGAGGAGGCCCAACTATCCCTATTAATCATTACGTCAATCCTAGAAACCAACAAAATAGGATCGAACGTCCTATTTCATTATTCCATGCTAATGTATTCAAGCGTTAGCTTGCTTTAAACACTCTAATTTTTTCAAAGTAACAGTCCAAATTCCCCAAAACACCAAATTAATGGCATTAAGATTCATCAGGAAGGAGGAATCAGTGAGACCAGTACATACCAGAGGCATGACCAACCTACTAACCCCGAAATTCAACTACGAGCTTTTTAACTGCAACAACTTTAATATACGCTATTGGAGCTGGAATTACCGCGGCTGCTGGCACCAGACTTGCCCTCCAA
+
DDDDDIIIIIIIIIIIIIIIIIIIIIIIIIIIIIIIIIIIIIIIIHIIIIIIHIIIIIGIIIIIIIHIIIIHHIIIIIIIIHIIIIIHIIHIIIIIIIIIIIIIIHIIIIIIIIIIIIIIIIIIIIIIIIHIIIIIIIIIIIIIIIIIHIIIIIHHIIIHIIIIIIIIIIIIIIIIHIIIIIIIIIIHIIIIIIIIIIIIIHIIIIIIIIIIIIIIIIIIIIIIIIIIIIIIIIIIIIIIIIHHHIHIHIIIIIIIIIIHIHIIIIIIIIIIIIIIIIIHIHIIIIIIIIIIIIIIIIIHIIIIIIIIIIIIIIIIIIIIIIIIIIIIIIIIIIIIIIIIICDDDD
@HISEQ:969:HM2KJBCX2:2:1102:5658:2322 2:N:0:ACTATGCA
ATAAAGAGGAGGCCCAACTATCCCTATTAATCATTACGTCAATCCTAGAAACCAACAAAATAGGATCAACGTCCTATTTCATTATTCCATGCTAATGTATTCAAGCGCGAGCCTGCTTTAAACACTCTAATTTTTTCAAAGTAACAGTCCTGATTCCCCGCCACACCAAATTAATGACATGATGGTTCGTCAGAAGGTAGGAATCAGTAACACCAGTACGTACCGAAGGCACGACCAACGTACTAATCCCGAAATTCAACTACGAGCTTTTTAACTGCAACAACTTTAATATACGCTATTGGAGCTGGAATTACCGCGGCTGCTGGCACCAGACTTGCCCTCCAA
+
DDDDDIIIHIHIIIIIIIIHHIIIIGIIEHIIIIIIIIIHIIIIIIIIHIIIIIIIIIIHIIIHICHHIIIH?HEIIHIHHIIIIHEHHIHGIGHIIIIIHHHIHHHIHIIIIHHGIHIIIIIGIHIIHIIIIIIHIIHHIIIHIIIIIIIHHHHIIIIIIIIIIIIIIGIIIIIIIIIIIIHIIIIIIHIIIIIIIIIIIIIIIIIIIIIIIIIIIIIIGIIIIIIIIIIIIIIIIIIIIIHFIIIIIIIIIIIIIHHIHIIIIIIIIIIIIIIIIIIIIIIIIIIIIIIIIIIIIIIIIIIIIIIIIIIIIIIIIIIIIIIIIIIIIIIIIIIIIIIIDDDDD
@HISEQ:969:HM2KJBCX2:2:1102:7906:2991 2:N:0:ACTATGCA
ATAAAGAGGAGGCCCAACTATCCCTATTAATCATTACGGCGGTCCTAGAAACCAACAAAATAGAACCGCACGTCCTATTCTATTATTCCATGCTGTAATATTCGAGCAAAGGCCTGCTTTGAACACTCTAATTTTTTCAAAGTAAAAGTCCTGGTCCCCAACACACCCAGTGAAGGGCATGCGGTTCTCCAGAAGAAAAGGCCCGGCCGGACAAGTGCACGCGGTGAGGCGGACCTGCCAGCCAGGCCAAAGGTTCAACTACGAGCTTTTTAACTGCAACAACTTTAATATACGCTATTGGAGCTGGAATTACCGCGGCTGCTGGCACCAGACTTGCCCTCCAA
+
DDDDDIIIHIIIIIIIIIIIIIIIHIIIIIIIIIIHIHIIIGHIHIHHIIIHHHIIIHIIIHFHHIIDHIIHHHIHFHHHIIHIIIIIIIIIIHIIIIIIIIIIIIIIIIIIIIIIIIIIIIIIHIIHIIIIIIIIHIIIIIIIIIIIIIIIIIIIIIIHIIIIIIIIHIIIIIIIIIIIIIIIIIIHIIIIIIHIIIIIIIIIIIIIIIIIIIIIIIIIIIIIIIIIIIIIIIIIIIIIIHHIIIIIIIIIIIIIIIIIIIIIIIIIIIIIIIIIIIIIHIIIIIIIIIIIIIIIIIIIIIIIIIIIIIIIIIIIIIIIIIIIIIIIIIIIIIIIIIIDDDDD
@HISEQ:969:HM2KJBCX2:2:1102:5743:2353 2:N:0:ACTATGCA
ATAAAGAGGAGGCCCAACTATCCCTATTAATCATTACGTCAATCCTAGAAACCAACAAAATAGGATCAAACGTCCTATTTCATTATTCCATGCTAATGTATTCAAGCGTTAGCCTGCTTTAAACACTCTAATTTTTTCAAAGTAACAGTCCTGTTTCCCTGCAACACCAAATTAATGGCATTACAGTTCTTCAGAAAGGAGGAATCAGCGAAGCCAGTGCATACCAGTGGCACGACCAACCTGCTGACCCCGAAATTCAACTACGAGCTTTTTAACTGCAACAACTTTAATATACGCTATTGGAGCTGGAATTACCGCGGCTGCTGGCACCAGACTTGCCCTCCAA
+
DDDADHGII@EHDFHHIIIIHIIIIIHIHHIIIIHGIIIIIIIHHHHHHHHHIIIIIIFHHIHHIHHHHHHI@HHHHHHFHEHHI?FHGIIIHHH?IIIHFHHHIIIIHHIIIIHIIHIHHHHHIIIIIIIIHHHHHHGIIIHIIHIIIIIIIIHHIIIIIIIIHHIIHIEHHIHIHIIIHHIIIIHHIIIIIIIIIIIIIIIIIIIIIIIHIIIIIHIIIHIIIIIIIIIIIIHIIIIIIHIHHIIIHIIHIIIIIIIIIIIIIIIIIIIIIIIIIIIIIIIIIIIIIIIIIIIIIIIHIIIIIIIIIIIIIIIIIIIIIIIIIIIIIIIIIIIIIIIIIDDDDD
@HISEQ:969:HM2KJBCX2:2:1102:21120:2979 2:N:0:ACTATGCA
ATAAAGAGGAGGCCCAACTATCCCTATTAATCATTACGTCAATCCTAGAAACCAACAAAATAGGTTTGAACGTCCTATTTCATTATTCCATGCTAATGTATTCAAGCAAATGCCTGCTTTAAACACTCTAATTTTTTCAAAGTAACAGTCCTGTTTCCCTGCAACACCAAATTAATGACATTACAGTTCTTCAGAAAGGAGGAATCAGCGAGACCAGTTCATACCAGTGGCACGACCAACCTGCTGACCCCGAAATTCAACTACGAGCTTTTTAACTGCAACAACTTTAATATACGCTATTGGAGCTGGAATTACCGCGGCTGCTGGCACCAGACTTGCCCTCCAA
+
D?DDDHIHIIIIGHIIIICEECEHFHEHHICEHHHGHHGHHIGFHFFEHHIEHEFCEGHHHHHGCFHIHHHHGCEDC??GHHHHIH1FEHGH?FGEHEEEHIIGHHFHIIHHHEGGIHFFGHIGIIHHIGHIHHIIIHHHIIHHHIIIEIIHEFGHHIIIHIIIIIIHHIIHIHIIIIIHHHIIHHIIIIIIHIIHIIIIIIIIIIIIIIFHHIIIIIIIIIHIIIIIIIIHIIHGIIHIGIHHBIHHGIIIIHHHHIIIIIHHIIIIIIHIHHHIIIIIIIIIIIIIIIIIIIIIIIIIIIIIIIIIIIIIIIIHIIIIIIIIIIIIHIIIIHIIIIIIIDDDDD
@HISEQ:969:HM2KJBCX2:2:1102:14932:2888 2:N:0:ACTATGCA
ATAAAGAGGAGGCCCAACTATCCCTATTAATCATTACGGTGATCCTAGAAACCAACGAAATAGAATCAGTCCGTCCTATTTCATTATTCCATGCTAATGTATTCAGACGTTAGCCTGCTTTAAACACTCTAATTTTTTCAAAGTAACAGTCCTGATTTCCAATCACACCAAATTAATGACATGAAAGTTCCTCAGAAGGTAGAGATTTATCTCACCAGTACAGACAATTAAGCCTGACCAATGGGTAAACCCCGAAGTTCAACTACGAGCTTTTTAACTGCAACAACTTTAATATACGCTATTGGAGCTGGAATTACCGCGGCTGCTGGCACCAGACTTGCCCTCCAA
+
DADDDI@C?GECGEE=FHHF?GHEF1DFEHGFCGH1FC0<1E@11@111<1DEG@D0DGEFHG?E<FHCDC1D<<<EHHH@C1DE?CDC1<C11D1<<1<@AECEHHEFEG@=<EFEE@FFEEGHCEHHFEC<?EHEIIHHCHAFCGHG@HHHHHED<HCHEHGD0D<@CGHHGHEFHGGHIIHGIIIIHHDGHHHHHHEHCHHGIIIIIHHIIIIGIIIIIH9HGCEHHGCEDIHHIGIHIHFHFDIIIIHGIIIIHHGIIIIHIIHHHEIIIHHHHG1F1IIHIIHHIIHIHDHIIIHIIIIHEHCIGIIIHIIIIIHIIGHGHHGIHIIIHHEHIIIHIIBBD@@
@HISEQ:969:HM2KJBCX2:2:1102:18115:2835 2:N:0:ACTATGCA
ATAAAGAGGAGGCCCAACTATCCCTATTAATCATTACGTCGATCCTAGAAACCAACAAAATAGAATCAAACGTCCTATTTCATTATTCCATGCTAATGTATTCAAGCGTGAGCCTGCTTTAAACACTCTAATTTTTTCAAAGTAACAGTCCTGATTCCCCACAACACCAAATAAATGACATCATGGTTCGTCAGAAGGGAGAAACCAACAATACCAGTACGTACCGAGGCACGATCGACATGATGGTCCCGAAATTCAACTACGAGCTTTTTAACTGCAGCAACTTTAATATACGCTATTGGAGCTGGAATTACCGCGGCTGCTGGCACCAGACTTG
+
DDDDDIIIIHGHIIIIIIIIIIIGIIIHHIIIIIIIIIIIIHIHHHIIIIIHHHIIIEHGHHFCHHIIHIIIIHHHIIIHIIIIIIIIIIIHIIIIIIHHHIHIIIIIIIIIIIIIHIIIIIIIIIIIHIHIIIIIIIIIIIIIIIIIHIIIIHHIHGHHIIIIIHHIIIIIHIIIIIHIIHIIIIIIIIHHIIIIIIIIIIIIIIIIHIIHFHHIIIIIIIIIIIIIIIIIIIIIIIIIIGIIIIIIIIIIIIIIIIHIHIIIIIIIIIIIIIIIIIIIIIIIIIIIIIIIIIIIIIIIIIIIIIIIIIIIIIIIIIIIIIIIIIIIIIIIDDDDD
@HISEQ:969:HM2KJBCX2:2:1102:9468:2453 2:N:0:ACTATGCA
ATAAAGAGGAGGCCCAACTATCCCTATTAATCATTACGTCGATCCTAGAAACCAACAAAATAGAATCAAACGTCCTATTTCATTATTCCATGCTAATGTATTCAAGCGCGAGCCTGCTTTAAACACTCTAATTTTTTCAAAGTAACGGTCCTGATTCCCCATGACACCAAATTAATGACATCATGGTTCTTCAGAAGGGAGAAATCAAAATTGCCAGTACGTACCGAGGCACGACCAACAAATTGATCTCGAAATTCAACTACGAGCTTTTTAACTGCAACAACTTTAATATACGCTATTGGAGCTGGAATTACCGCGGCTGCTGGCACCAGACTTGCCCTCCAA
+
AADCDIIHHIHFHHHHHIDEHEGHHICHIHIHHHIEGHHHIIIH@GHIIFIHGHIHIIIIIIIHHIIGHHHIIGEHHHIFIIHIIIH1DCCHGIHIIHIIIHGHHIIIIIGHGHIIIHHIHIIIIIIHIIIIIHHIIHIHIIHHIIIIIIIHHIIIIHIIIGIIIIIHIIIIIIIIGIIIIIIIHIIHIIIIIIIIIHGIHIIIIIHIIHIHIIIIIIIIIIIIIIIIIHIIIIIHIIIHIHHGIHIIHHHIIIIIIIIIIHIIHIIIHIHIIIIIIIIIHIIIIIIIIIIHEGIIIIHIIIIIIIIIIIIIIIIIIIIIHIIIIIIHIIIIIIIIHIIID@DAD
@HISEQ:969:HM2KJBCX2:2:1102:14913:2696 2:N:0:ACTATGCA
ATAAAGAGGAGGCCCAACTATCCCTATTAATCATTACGGTGATCCTAGAAACCAACGAAATAGAACCAATCCGTCCTATTTCATTATTCCATGCTAATGTATTCAGACGTTAGCCTGCTTTAAACACTCTAATTTTTTCAAAGTAACAGTCCTGATTTCCTATCACACCAACTAAATGGCATGAAAGTTCCTCAGAAGGTAGAGATTTATCTCACCAGTACAGACAATTAAGCCTGACCAATGGGTAAACCCCGAAGTTCAACTACGAGCTTTTTAACTGCAACAACTTTAATATACGCTATTGGAGCTGGAATTACCGCGGCTGCTGGCACCAGACATGCCCTCCAA
+
D@DBBCHI1CEHH?HHH0FE?11<CFE?GEHEHHIIH1C<C@GEHHHFGHIDGHHIDEHIIIEFHHGHHI?C011<EEECH?FHEFHHI1<DHGHEEHHIHHGCCHHHHHIIEEEF?EHIHHHBHHIHHHHHHFHHHIHFAHGIIIHFIHFHHFDGHHGHHFHIHIIIIHHCHHGDDFEHIHFFHHHHH0EEGFHHFHG@HFHCHEHHHIGIEHIIIIHHFDCBHHHHIIIFFFHHFEEHHGECGGDF?HHHHHHF11FCFD1IHHIIHHHHHGH?FEEC@GG@IHEHEIHHIIIHDHE?IIIIIIIHIIIHHHHHGIIIIIIIHHHIIHHEGCEHIIHHIIHDDD@D
@HISEQ:969:HM2KJBCX2:2:1102:11768:3563 2:N:0:ACTATGCA
ATAAAGAGGAGGCCCAACTATCCCTATTAATCATTACGTCAATCCTAGAAACCAACAAAATAGGATCGAACGTCCTATTTCATTATTCCATGCTAATGTATTCAAGCGTTAGCCTGCTTTAAACACTCTAATTTTTTCAAAGTAACAGTCCTGTTTCCCTGCAACACCAAATTAATGACATTACAGTTCTTCAGAAAGGAGGAATCAGCGAAGCCAGTGCATACCAGTGGCACGACCAACCTGCTGACCCCGAAATTCAACTACGAGCTTTTTAACTGCAACAACTTTAATATACGCTATTGGAGCTGGAATTACCGCGGCTGCTGGCACCAGACTTGCCCTCCAA
+
DDDDDIIIHIGHIHIIIIIIIHIIIIIIIIIIIIIIIIIIIIIIIHIGIIIIHHIIIIIIIGIIIIIHHHIICHHIIIHIHIIIIHH?HHGHGIIIIIIIIIIHIHHIIHIHIIEIIIIIIIIIIIHIIIHIIIIIIIIHIIIIIIIIHHIHIIIIIIIIIIIIIHIIIIIIIIIIHIIIIIIIIIIIIIIIIIIIIIIIIIIIIIIH/IHHIIIIIIIIIIIIIIIIIIIIIIIIIIIIIIHGDGFGIHHIIIIIIIIIIIIIIIIIIIIIHIIIIIIIIIIIIIIIIIIIIIIIHIHHHIIIIIIIIIIIHIIIIIIIIIIIIIIIIIIIIHIIIIIIIDDDDD
@HISEQ:969:HM2KJBCX2:2:1102:11940:4196 2:N:0:ACTATGCA
ATAAAGAGGAGGCCCAACTATCCCTATTAATCATTACGGCGGTCCTAGAAACCAACAAAATAGAACCGCACGTCCTATTCTATTATTCCATGCTGTAATATTCGAGCAAAGGCCTGCTTTGAACACTCTAATTTTTTCAAAGTAAAAGTCCTGGTCCCCAACACACCCAGTGAAGGGCATGCGGTTCTCCAGAAGAAAAGGCCCGGCCGGACAAGTGCACGCGGTGAGGCGGACCTGCCAGCCAGGCCAAAGGTTCAACTACGAGCTTTTTAACTGCAACAACTTTAATATACGCTATTGGAGCTGGAATTACCGCGGCTGCTGGCACCAGACTTGCCCTCCAA
+
DDBDAHIHHCHIFCEEEGFHIIIHHHIIIHICHIIIHEHDDDEHHHG@EEEHHIH=HHHHIHC<GFHCHHEHH1EHHGECFEHIECHHCE?G1CIIIIIIIIIIIHIHIHIHIHIIIHIIIIHHHHHHIIIIIIFIHHIIHHHHHHHIIIIHHIIHHHEHHHIIHHHGHIIIHIIIHIIIIIIIIIHHIGIIIIIIIIIIIIHIIIIIIIIIIIIIIIIIIIIIIIIII=IIIIIIIIGIIFEIIHHHIIIIIIIIIIIIIIIIIIHIIIIIIIIIIIIIIIIIIIIIIIIIIIIIIIIIIIIIIIIIIIIIIIIIIIIIIIIIIIIIIIIIIIIIIIIDDDDD
@HISEQ:969:HM2KJBCX2:2:1102:10004:4555 2:N:0:ACTATGCA
ATAAAGAGGAGGCCCAACTATCCCTATTAATCATTACGTCGATCCTAGAAACCAACAAAATAGAATCAAACGTCCTATTTCATTATTCCATGCTAATGTATTCAAGCGCGAGCTTGCTTTAAACACTCTAATTTTTTCAAAGTAACAGTCCTGATTTCCCATGACACCAAATTAATGACATCGTGGTTCGTCAGAAGGGAGAAACCAATAATGCTAGTACGTACAAAGTACGACCGACATATTAGTCCCGAAATTCAACTACGAGCTTTTTAACTGCAACAACTTTAATATACGCTATTGGAGCTGGAATTACCGCGGCTGCTGGCACCAGACTTGCCCTCCAA
+
DDDDDIIIIIIIIGIIGIHIIIIIIIIIIIIIIIIIIIIIIIHHHEHHIIIHHHIIIHFIIIEHIIIIIIIIIGIIIIIIHIHIHIHGHIHHGHIIIHHIIHCHIEHIGIHIHHHIIHIIIIIIIIIIIIIIIIIIIIIIIFIIIIIIIIIIIHIIIIIIIIHIHIIIIIIIIIHIIIIIIIIII;IIHIIIIIIIIIIIIIIHIII<IIIHIIHIIIIIIIIGIIIIIIIIIIGIIGIGIIHIIIIIIIIIIIIIIIIIIIIIIIIIIIIHIIIIIIIIIIIIGIIIIIIIIIIIIIIIIIIIIIIIIIIIIIIIIIIIIIIIIIIIIIIIIIIIIIIDDDDD
@HISEQ:969:HM2KJBCX2:2:1102:20370:4010 2:N:0:ACTATGCA
ATAAAGAGGAGGCCCAACTATCCCTATTAATCATTACGGTGATCCTAGAAACCAACAAAATAGAACCATGCCGTCCTATTCTATTATTCCATGCTAATGTATTCGAGCAAAAATGCCTGCTTTAAACACTCTAATTTTTTCAAGGTAAAGGTCCTGGATCCGCAAGACACCCAATTAAGGACATCAAGTTTCTCCAGAAGGTGAGAAATCAACAGCGACAGTTCATACCCCTTAAGGCATGACCATCACGTCAATCCCGAAATTCAACTACGAGCTTTTTAACTGCAACAACTTTAATATACGCTATTGGAGCTGGAATTACCGCGGCTGCTGGCACCAGACTTGCCCTCCAA
+
DDDDDIIIIIHGIHIIIIIIIIIHHHIIIHIIIIIIIIIIGIIIIIIIIIIIIIIIIIIIIIHIIIIIIIIGDHIIHGIIHIIIIIIIIEHHGIIHIIIIIHHIEHHIIIIIIIHIIIGHHIIIIIIIIIIIHGIIIHEHGIHHHCIIIIHHIHIIHHIIHHHIIIHIIIIIIIIIIIIIHHHHHIIIHHFHHGIIIIIIIIIIIIIIIIIIII=IIIIIIIIIIIIIIIIIIIIIIIIHIIIIIIHIIIIHIIIIIIIIIIIIIIIHHIIIIIIIIIIIIIIIIIIIIIIIIIIIIIIIHIIIIIIIIIIIIIIIIIIIIIIIIIIIIIIIIIIIIIIIIIIIIIIIDDDDD
@HISEQ:969:HM2KJBCX2:2:1102:18181:4904 2:N:0:ACTATGCA
ATAAAGAGGAGGCCCAACTATCCCTATTAATCATTACGTTGGTCCTAGAAACCAACAAAATAGGACCACACGTCCTATTCTATTATTCCATGCTAACGTATTCAAGCAAAGGCCTGCTTTGAACACTCTAATTTTTTCAAAGTAAAAGTCCTGGTCCCCTGCACCCCCAGTAAAGGGCATGCGGTTCTCCAGAAGAGAAGGCCCGGCCGGGCAAGTGCACGCGGTAAGGCGGACCTGCCTGCCAGGCCAAAGGTTCAACTACGAGCTTTTTAACTGCAACAACTTTAATATACGCTATTGGAGCTGGAATTACCGCGGCTGCTGGCACCAGACTTGCCCTCCAA
+
00<D011<GH00<EHHIIIHIIIHIGIHHHIIGHHIII1111<<F@HHIIHIIIIIC?FHIHGHI?G<CHHCGIIHECG1<CDGHHHIIECHHIGIFHHI@DG/DGEA111<AEHEHHGH1DC@CFECHC=GH?H@DHIC@EH1F1FHHI?GH@E1D?E//1/00<.<E###HHD@.B,E:<?HFCFG@HG:==:/FC.A/-<--<-000.G:FA<0A</-<1<10:</<1@FC:1FD://11GC/A</1<<@HHEEHHHIHHFHFHIIHIIIGIHG?HEIIIIIHEIHEIHIHHHHIIIIHEIHIH@HEHHCDGIIIHHEFCIHEHIHHG<HEHIIIGDDDAB
@HISEQ:969:HM2KJBCX2:2:1102:20612:4845 2:N:0:ACTATGCA
ATAAAGAGGAGGCCCAACTATCCCTATTAATCATTACGTCAATCCTAGAAACCAACAAAATAGGATCGAACGTCCTATTTCATTATTCCATGCTAATGTATTCAAGCGTTAGCTTGCTTTAAACACTCTAATTTTTTCAAAGTAACAGTCCAAATTCCCCGCAACACCAAATTAATGGCATTACGGATCATCAGGAAGGAGGAATCAGTGAGACCAGTACATACCAGAGGCATGACCAATCTACTAACCCCGAAATTCAACTACGAGCTTTTTAACTGCAACAACTTTAATATACGCTATTGGAGCTGGAATTACCGCGGCTGCTGGCACCAGACTTGCCCTCCAA
+
DDDDDIIIIIIIIIIIIIIIIIIIIIIIIIIIHIIIIIIIIIIHIIIIIIIIHIIIIIIIIIGGIIIIIGIGGEHHIIIIIIIIIIIIIIIFHIHHIIIIIIIIIIIIIIIIIIIIIIIIIIIIIHHHIHGIIHIHIIIIIIIHIIIHIIHHHGGHIIIIIIHHHIIIIIIIIIIIHIIIIIIIIHIIIIIIIIIIIIIIIIIIIIIIIIIIIIIIIIIIIIIIIIIIIIIIIIIIIIII<IIHHIHIIIIIIIIHIIIIIIIIIIIIIIIIIIHIIHIIIIIIIIHIIIIIHIIIIIIIIIIIIIIIIIIIIIIIIHIIIIIIIIIIIIIIIIIIIIIIIDDDDD
@HISEQ:969:HM2KJBCX2:2:1102:3985:5540 2:N:0:ACTATGCA
ATAAAGAGGAGGCCCAACTATCCCTATTAATCATTACGGCGGTCCTAGAAACCAACAAAATAGGACCGCACGTCCTATTCTATTATTCCATGCTAACGTATTCGAGCAAAGGCCTGCTTTGAACACTCTAATTTTTTCAAAGTAAAAGTCCTGGTCCCCAACACACCCAGTGAAGGGCATGCGGTTCTCCAGAAGAGAAGGCCCGGCCGGACAAGTGCACGCGGTGAGGCGGACCTGCCAGCCAGGCCAAAGGTTCAACTACGAGCTTTTTAACTGCAACAACTTTAATATACGCTATTGGAGCTGGAATTACCGCGGCTGCTGGCACCAGACTTGCCCTCCAA
+
DDDADIHIHIHHHIIIHIIIIIIIIHHHIHIHIIHHIHIIDID?HHIFHIIHIHHHIIIIIIHIIIIIHIHIGGEHHHGHIIIIGHHHHIGCHIHHIHIIIIHHHIIIIIIIIIIHFEHHEHIHHIHIIHHIIIIIIIIHIIHIIHHHIHHIIHIIDHIIHHIHHIIIHIHIIIIIIIHEIIIIIIHIIHIIIIIIIGIIHIIIIIIIIIIIIIIIIIHIIIIIIIIIIHIIIIIIIIIIIIHIIIHHIIIIIIIIIIIIIIIIIIIIIIIIIIIIIIIHGIIIIIIIIIIIIIIIIIIIHHIIIIIIIIIIIIIIIIIIIIIIIIIIIIIIIIIIIIIDDDDD
@HISEQ:969:HM2KJBCX2:2:1102:19537:5935 2:N:0:ACTATGCA
ATAAAGAGGAGGCCCAACTATCCCTATTAATCATTACGTCGATCCTAGAAACCAACAAAATAGGGTCAAACGTCCTATTTCATTATTCCATGCTAATGTATTCAAGCGTGTGCCTGCTTTAAACACTCTAATTTTTTCAAAGTAACGGTCCTGATTCCCCATGACACCAAATTAATGACATCACAGTTCGTCAGAAGGTAGAAATCAATAATACCAGTGCATACCAGAGGCACGACCAATATATTGATCCCGAAATTCAACTACGAGCTTTTTAACTGCAACAACTTTAATATACGCTATTGGAGCTGGAATTACCGCGGCTGCTGGCACCAGACTTGCCCT
+
DDDDCIIIIIHIIIIIIIIIIIIIIIIIHIIIIIIIIIIHIIIIIIIIIIIIIIIIIIIIIIHHIIIIIIIIIIIIIHHIIIIIIIIIIIIIIIIIIIIIIGIIIIIIIIIHIIHIIIIIHHHHHIIHIIIIIIIIIHIIIHIIIIHHIIIIIIIIIIIIIIHHIIHIHHHIIIIIHIIHIIIIGIHHIIHIIHIHHIIIHIIIIIIIIIIIIIIIIIIIIIIIIIIIIHIIIIIHIIHGGIIIIIIHIIIIIIIIIIIIIIIHIIIIIIIIIIIIIIIIHIIIIIIIIIIIIIIIIIIIIIIIIIIIIIIIIIIIIIIIIIIIIIIIIIIIIIIIIDDDDD
@HISEQ:969:HM2KJBCX2:2:1102:10309:6812 2:N:0:ACTATGCA
ATAAAGAGGAGGCCCAACTATCCCTATTAATCATTACGTCGATCCTAGAAACCAACAAAATAGAATCAAACGTCCTATTTCATTATTCCATGCTAATGTATTCAAGCGCGAGCTTGCTTTAAACACTCTAATTTTTTCAAAGTAACAGTCCTGATTTCCCATGACACCAAATTAATGACATCGTGGTTCGTCAGAAGGGAGAAACCAATAATGCTAGTACGTACAAAGTACGACCGACATATTAGTCCCGAAATTCAACTACGAGCTTTTTAACTGCAACAACTTTAATATACGCTATTGGAGCTGGAATTACCGCGGCTGCTGGCACCAGACTTGCCCTCCAA
+
B@DDDIIE1DHHD1DEHHEHEHHIHHHHIHHIECDCHIIHIIIHIHHEHIHIIEHGHHIHHI?GHH1CHHHGCHHHFH?CGEH@<FHCHE1F1<IIIHEHG@FHHHIHEEHEDHIGHIIHHGHFCHHGHHAHIIHIIIHEHHCIIIIHEHHIHIIHF@FCGHHHIIIIIHHHHIHFHHHGHGHIGIIIHHHII<IIIIHHHHCFHIIIIHHHHGIIIIIIIIIHHHIIIIIIIIIIIHIIHHHHHGIIHGIIIGIHEHHHIHIHIHEIIHHEFHHHHHHIHEIIHHHIIHIIIIFHHIIHIIIHIIIIHHIIIIIIIIIIIIHIIHIIIIIIGIIIIIH@@DD@
@HISEQ:969:HM2KJBCX2:2:1102:4719:6839 2:N:0:ACTATGCA
ATAAAGAGGAGGCCCAACTATCCCTATTAATCATTACGGCGGTCCTAGAAACCAACAAAATAGAACCGCACGTCCTATTCTATTATTCCATGCTGTAATATTCGAGCAAAGGCCTGCTTTGAACACTCTAATTTTTTCAAAGTAAAAGTCCTGGTCCCCAACACACCCAGTGAAGGGCATGCGGTTCTCCAGAAGAAAAGGCCCGGCCGGACAAGTGCACGCGGTGAGGCGGACCTGCCAGCCAGGCCAAAGGTTCAACTACGAGCTTTTTAACTGCAACAACTTTAATATACGCTATTGGAGCTGGAATTACCGCGGCTGCTGGCACCAGACTTGCCCTCCAA
+
DDDDAHHHHIIHIIIIIIIIHIIIIHIIIIIIIIIIIIHHIIIIIIIIIIIHHIHIHIIIIIEIHHICHIHIIIHIIIIIHIFIIHIHIHGHHHIIIIIIIIIHIHHIIIIIIIIIIIIIIHIIIIIIIIIIHIIIIIHIIHIHIIIIIIIIIIIIIIIIIHIIIIIIIIIIHIIIHIIIIIIIIIHIIIHIIIIIIIIIIIIIIIIIIIIIIIIIHIIIIIII>I?IIIIIIIHIIIIIIHGIIIHFIIIIIIIGIIIIIIIIIIIIIIIIIIIIIIIIIIIGIIIIIIIIIIIIIIIIIIIIIIIIIIIIIIIIIIIIIIIIIIIIIIIIIIIIIIICDDDD
@HISEQ:969:HM2KJBCX2:2:1102:16636:7914 2:N:0:ACTATGCA
ATAAAGAGGAGGCCCAACTATCCCTATTAATCATTACGGCTCCCCTAGAAACCAACAAAATAGGAAAGCCGTCCTATTCTATTATTCCATGCTAATGTATTCGAGCAAAGGCCTGCTTTGAACACTCTAATTTTTTCAAAGTAAAAGTCCTGGTTCCCCGACACACCCAGTAAAGGGCATGCGAATCCCCAAGAGGAAAGATCCGGCCGGACCAGTGCACGCGGTGAGGCGGACCGGCCAGCCAGACCCAAGGTTCAACTACGAGCTTTTTAACTGCAACAACTTTAATATACGCTATTGGAGCTGGAATTACCGCGGCTGCTGGCACCAGACTTGCCCTCCAA
+
DDDBAEHHFHIIGHEHHEFCHHHHHHIHIHHIIIIHIHHCHHHHHECH?GHIFEHHHGHHHHEHE@FCHEHHHHCFHFHIGECH@GHHCHHHIHIIHHHHHHEGCHDHHIGHHGHHHGHCHG@FHIHHHHIIHFHHGIFHHIHIIHHIHHAGIIHHHIHIIHHHHIHHHIIHDHIHIHGIIIHHGHIHHHHIHHIHIIGIIHIIIDHHIHHIHHHEHHHIHGIIHEHHIIHIHHIIIIIHHF<HHHFIHHIIIIHHGHEHHIHEGHHIIIHGHHHHHFEHEHHIHHHFEGHDHCFCIIIHIHIIHGHHHHDHDDHDHHHIHIIIIIIIIIHFHGHIIIIBDDDB
@HISEQ:969:HM2KJBCX2:2:1102:15400:7255 2:N:0:ACTATGCA
ATAAAGAGGAGGCCCAACTATCCCTATTAATCATTACGGTGATCCTAGAAACCAACGAAATAGAATCAGTCCGTCCTATTTCATTATTCCATGCTAATGTATTCAGACGATAGTCTGCTTTAAACACTCTAATTTTTTCAAAGTAACAGTCCTGATTTCCCATCACACCAAATAAATGGCATGAAAGTTCCTCAGAAGGTAGAGATCCATCTCACCAGTGCAGACAATTAAGCCTGACCAATGGGTAGACCCCGAAGTTCAACTACGAGCTTTTTAACTGCAACAACTTTAATATACGCTATTGGAGCTGGAATTACCGCGGCTGCTGGCACCAGACTTGCCCTCCAA
+
DDDDDIIIIIIHIIHHIIIIHHHHIIIIIIIHHIIGIEHIIGIIIGHHHIIGFEHIIIIGIHHIIHIIIFCHHHGFGHHHHIIIIHHHFHHIGHHHIIIIIHIIIHHHHIHIIHHIIIIIIHHBDHIIIIIIIHIHHHHHHHIIIIIIIIHFIIIIHIIIIHIIIIIIIIIIIHIHGHIIIIHIIIIIIGIIHIIIIIIIIIIIIHIIIIIIIIIIIIIIIIIIHI=IIIIIIIIIIHIIHIIHHD<IIHIIIIIIIGHIHHEGIIIIIIIIIIIIIIIHIIIIIIHIIIIIIIIIIIIIIIIIIIIIIIIIIIIIIIGIIIIIIIIIIIIIIIIIIIIIIIIDDDDD
@HISEQ:969:HM2KJBCX2:2:1102:12492:8501 2:N:0:ACTATGCA
ATAAAGAGGAGGCCCAACTATCCCTATTAATCATTACGTTGTACCTAGAAACCAACAAAATAGGTTCGAACGTCCTATTTCATTATTCCATGCTAATGTATTCAAGCGTTTGCCTGCTTTAAACACTCTAATTTTTTCAAAGTAACAGTCCTGACTCCCCACAACACCAAATTAATGACATCATGGTTCATCAGAAGGGAGAAATCAACGACGCCAGTGCGTACTGAAGGCACGACCGACGTATTGATCCCGAAATTCAACTACGAGCTTTTTAACTGCAACAACTTTAATATACGCTATTGGAGCTGGAATTACCGCGGCTGCTGGCACCAGACTTGCCCTCCAA
+
CDDDDIIIIIIFIIIIIIIIGHHIIIIIIIIIIHHIIIHIIIIIGIIIIIIIHIIIIIGIIIIIEHIIGHIIIIIIGIIIIIIIIIIHHIIIIIIIIIIIIIIIIIHIIIIIIIIIIIIIHIIIIHHIIHIHIIHIIIIIIIIIIIIIGIIIIIIIIIHIIIIIIHHIIIIIIIIIIHIHHIIIIIIIIIIIIIIIIIIIIIIIIIIIIIIIIIIIIIIIIIIIIIIIIIIIIIIIIIIIIIIHGIIHIIIIIIIIIIIIIIIIIIIIIIIIIIHIIIIIIIIIIIIIIIIIIIIIIIIIIIIIIIIIIIIIIIIIIIIIIIIIIIIIIIIIIIIIIIIIIDDDDD
@HISEQ:969:HM2KJBCX2:2:1102:7068:8390 2:N:0:ACTATGCA
ATAAAGAGGAGGCCCAACTATCCCTATTAATCATTACGTCAATCCTAGAAACCAACAAAATAGGATCAAACGTCCTATTTCATTATTCCATGCTAATGTATTCAAGCGTTAGCCTGCTTTAAACACTCTAATTTTTTCAAAGTAACAGTCCTGTTTCCCTGCAACACCAAATTAATGACATTACAGTTCTTCAAGAAGGAGGAACCAGTGAAGCCAGTACATACCAGAGGCACGACCAACCTACTAATCCCGAAATTCAACTACGAGCTTTTTAACTGCAACAACTTTAATATACGCTATTGGAGCTGGAATTACCGCGGCTGCTGGCACCAGACTTGCCCTCCAA
+
DDDDDIIIGIIIIIIIIIIIIIIIIIIIIIHIIIIIIIIIIIIIHIIHIIIIIIIIHIIIIIHHHIIIIIIIHIHIIIIIIIIIHHIIIIIIGHIIHHHHHFIIIHGHIIIHGIIIIIHIIIIIIIIIIIIIIGIIIIIIIIIHIIIIIIIIIGIIIIIIIIIIIIIIIHHHHIHHIIIIIIIIIIIIHIIIIIIHIIIHHIIIIIIIIIIIIIIIIIIIIIIIIIIIIIIIIIIIIIIIIIIHHIIIIIHIIIIIIIIIIIIIIIIIIIIIIHHIIIIIIIHIIIIIIIIIIIIIIIIIIIIIIIIIIIIIIIIIIIIIIIIIIIIIIIIIIIIIIIIIIDDDDD
@HISEQ:969:HM2KJBCX2:2:1102:4615:8719 2:N:0:ACTATGCA
ATAAAGAGGAGGCCCAACTATCCCTATTAATCATTACGTCAACCCTAGAAACCAACAAAATAGGATCAAACGTCCTATTTTATTATTCCATGCTAATGTATTCAAGCGTTAGCCTGCTTTAAACACTCTAATTTTTTCAAAGTAACAGTCCTGTTTCCCCGCAACACCAAATTAATGGCATCACGGTTCTTCAAGAAGGAGGAATCAGCAAGGCCAGTTCATACCGGTGGCACGACCAACCTGCTGACCCCGAAATTCAACTACGAGCTTTTTAACTGCAACAACTTTAATATACGCTATTGGAGCTGGAATTACCGCGGCTGCTGGCACCAGACTTGCCCTCCAA
+
BABBAHHHHCHHHIIHH=HHGHIHHHHIEHHHIIIIIIHHIIHFHHIIIHGHIIIGHIIIII11DHIIEEEHHFDHHHHIIIIIHFEEHHFHCCHHHIICHFHIHIICEHHHHHHHIEHHHHIEHIIHIGHHIIHHHIGIHHHEEHHHHHFEHHGFHHIHHGCHHEGGEGFHIIHHHG?EIHHHHIIIIIHHHIHHIIIHIIIHIIIHIHIHGIIIIIIIIIIIII=IIIIIIHGIIIIIIIHGHIIIHIIIHIIIIIIIIHCIIHIIHIIIIIIIIIIIIIIIIHHHIIHHEHIIHIIHIIIIIIIIIIIHHFIIIIIIIIIIIIIIIIHHIIIHHIIGHDDABD
@HISEQ:969:HM2KJBCX2:2:1102:15766:8303 2:N:0:ACTATGCA
ATAAAGAGGAGGCCCAACTATCCCTATTAATCATTACGTCAATCCTAGAAACCAACAAAATAGGATCAAACGTCCTATTTCATTATTCCATGCTAATGTATTCAAGCGTTAGCCTGCTTTAAACACTCTAATTTTTTCAAAGTAACAGTCCTGTTTCCCTGCAACACCAAATTAATGACATTACAGTTCTTCAAGAAGGAGGAACCAGTAAAGCCAGTACATACCAGAGGCACGACCAACTTACTAATCCCGAAATTCAACTACGAGCTTTTTAACTGCAACAACTTTAATATACGCTATTGGAGCTGGAATTACCGCGGCTGCTGGCACCAGACTTGCCCTCCAA
+
DDDDDIIIIHIGHIIIIIIIIIIIIIIIIIIIIIIIIIIIIIIHIGIIIHHIHIHIHHIIIIHHIIIIIIII<GHIHHIIIIIIIHIHIIIFHFIIIIIIIGIIIIIIIIIIIHIIIIIHIIIHIIIIIIIIIHIIIIIIIIIIIHIIIIIIIIIIIIIIIIIIIIHIIIIHIIIIIIIIIIIIIIIIIIHIIIHIIIIIIIHIIIIIIIIIIIIIIIIIIHIIIIIIIIIIIIIIIIIIIIIHHIIIIIIIIIIIIIIIIIIIIIIIIIIIIIHIIIIIIIIIIGIIIIIIIHIHIIIIIIIIIIIIIIIIIIIIIIIIIIIIIIIIIIIIIIIIIIHIIDDDDD
@HISEQ:969:HM2KJBCX2:2:1102:10694:8044 2:N:0:ACTATTCA
ATAAAGAGGAGGCCCAACTATCCCTATTAATCATTACGTCGATCCTAGAAACCAACAAAATAGAATCAAACGTCCTATTTCATTATTCCATGCTAATGTATTCAAGCGTAAGCCTGCTTTAAACACTCTAATTTTTTCAAAGTAACAGTCCTGATTCCCCACGACACCAAATTAATGACATCGCGGTTCTTCAGAAGGTAGGAACCAATAATGCCAGTGCGTACCGAAGCACGACCAACAATTTGATCCCGAAATTCAACTACGAGCTTTTTAACTGCAACAACTTTAATATACGCTATTGGAGCTGGAATTACCGCGGCTGCTGGCACCAGACTTGC
+
DDDDDIIIIIIIHIIIIIIHHHIIIIIIIIIIIIIIIIIIIIIIIIIIIIIHIHIIIIIGIIIIIIIIIIIIHIHHIIIIIIIHHIIHIIIIIIIIIIIIIHHIIIHHIIIIHIIIHIIHIIIIIHIIIIIIIIIHHHIIIIIIIIIIIIIIIIIIIHIHIIIIIIIIIIIHIIIIHIIIIIIIIIIIIIHIIIIIIIIIIIIHIIIIIIIIIIIIIIIIIIIIIIIIIIIIIIHHDIIIIIIIIIIIIIIIIIHHIHIIIHIIIIIIHIIIIHIIIIIIIIIIIIIIIIIIHIIIIIIIIIIIIIIIIIIIIIIIIIIIIIIIIIHH?IIIIDDDDD
@HISEQ:969:HM2KJBCX2:2:1102:2026:9198 2:N:0:ACTATGCA
ATAAAGAGGAGGCCCAACTATCCCTATTAATCATTACGGCGGTCCTAGAAACCAACAAAATAGAACCGCACGTCCTATTCTATTATTCCATGCTGTAATATTCGAGCAAAGGCCTGCTTTGAACACTCTAATTTTTTCAAAGTAAAAGTCCTGGTCCCCAACACACCCAGTGAAGGGCATGCGGTTCTCCAGAAGAAAAGGCCCGGCCGGACAAGTGCACGCGGTGAGGCGGACCTGCCAGCCAGGCCAAAGGTTCAACTACGAGCTTTTTAACTGCAACAACTTTAATATACGCTATTGGAGCTGGAATTACCGCGGCTGCTGGCACCAGACTTGCCCTCCAA
+
DDDDDIIIHIIIIIIIIIIHIIIIIHIIIIIIIIIIIIHHHIIIIIIIGIIHHIIIIIIIIHHIHIIHIIIIIGIIIHIIIIIIIIIHIIIIHHIHIHHHGFHIIHHHGIIIHIHIIIIIHHIIIIIIIIIIIIIIIIIIIIGIIIIIHIIHHHIIIIIIIIIHIIIHIIIIIIIHHIIIHIIIHHHHIIIIIIIHHGIIIIIIIIIIHIIIHIIIIIIIIIIIIIIIIIIIIGIGHIIIIHEIIIIIIIIIIIIIIIIIIIIIGIIIIIIIIIIIIIIHIIIIIIIIIIIIIIHIIIIIIIIIIIIIIIIIIIIIIIIIIIIIIIIIIIIIHIIIIIIDDDDD
@HISEQ:969:HM2KJBCX2:2:1102:10048:9351 2:N:0:ACTATGCA
ATAAAGAGGAGGCCCAACTATCCCTATTAATCATTACGGTGATCCTAGAAACCAACAAAATAGAACCATGCCGTCCTATTCTATTATTCCATGCTAATGTATTCGAGCAAAAATGCCTGCTTTAAACACTCTAATTTTTTCAAGGTAAAGGTCCTGGATCCGCAAGACACCCAATTAAGGACATCAAGTTTCTCCAGAAGGTGAGAAATCAACAGCGACAGTTCATACCCCTTAAGGCATGACCATCACGTCAATCCCGAAATTCAACTACGAGCTTTTTAACTGCAACAACTTTAATATACGCTATTGGAGCTGGAATTACCGCGGCTGCTGGCACCAGACTTGCCCTCCAA
+
DDDDDIIIIIIIIIIIIIIHIIIIIIIIIIIIIIIIIIHIIIIIIIIIIIIHIHIIIIIIIIHHHIIIGGEHDEHEHHCHHIIIIIIIIIGH1?FHIIIHICGHIIHIIIIIIIIHIIIIHIIIIIIIIIIIIIIIIIHIIIIIIIIIIIIHIIIIIHHIIIIIIIIIIIIIIIIIIIIIIIIHIIIIIIIIGIIIIIIGIIIIIIIIIIIIIIIIIIIIIIIIIIIIHIIIIIIIIIIIIIIIIIIIIIIIIIIHIIIIIIIIIIIIIIIIIIIIIIIIIIIIIIIIIIIIIIIIIIIIIIIIIIIIIIIIIIIIIIIIIIIIIIIIIIIIIIIIIIIIIIIIIIIIDDDDD
@HISEQ:969:HM2KJBCX2:2:1102:13634:9238 2:N:0:ACTATGCA
ATAAAGAGGAGGCCCAACTATCCCTATTAATCATTACGTCGATCCTAGAAACCAACAAAATAGAATCAAACGTCCTATTTCATTATTCCATGCTAATGTATTCAAGCGTAAGCCTGCTTTAAACACTCTAATTTTTTCAAAGTAACAGTCCTGATTCCCCACGACACCAAATTAATGACATCGCGGTTCTTCAGAAGGTAGGAACCGATAATGCCAGTGCGTACCGAAGCACGACCAACAATTCGATCCCGAAATTCAACTACGAGCTTTTTAACTGCAACAACTTTAATATACGCTATTGGAGCTGGAATTACCGCGGCTGCTGGCACCAGACTTGCCCTCCAA
+
DDDDDIIHHHIIIHIIIIIIIGIIIIIIIIIHIIIIIIIIIIIGIHIIHHIGHIIIIIHFHIGIIIHIHIIGIIIIGIHHHHIIHIIIEHIIHHHHIIIHIIHHIHHHHHHIIHIGFGEHIIIIHHIIIIIIIIHIHHIIIIIIHHIIEIIHIHIIIIIIHHIIIIIIIIIHFIIIIIHHHHHIHIIHEHEIIIIIHIHEIIIIIIIIIIHIIIIIIIIIHHHIIIHGIIIIIIIIIIIIIHEHIIHGIIHHIIIIHHIHHFHIIIIIIIIIIHIHIIIIIIIIHEHHIHIHIIIHIIIIIIIIIIIIIIIIIIIIIIIIIIIIHGIIIIIIIIIIHIIIDDDDD
@HISEQ:969:HM2KJBCX2:2:1102:17615:9534 2:N:0:ACTATGCA
ATAAAGAGGAGGCCCAACTATCCCTATTAATCATTACGTCGATCCTAGAAACCAACAAAATAGAATCAAACGTCCTATTTCATTATTCCATGCTAATGTATTCAAGCGCGAGCTTGCTTTAAACACTCTAATTTTTTCAAAGTAACAGTCCTGATTCCCCATGACACCAAATTAATGACATCGTGGTTCGTCAGAAGGGAGAAACCAATAATGCTAGTACGTACAAAGTACGACCGACATATTAGTCCCGAAATTCAACTACGAGCTTTTTAACTGCAACAACTTTAATATACGCTATTGGAGCTGGAATTACCGCGGCTGCTGGCACCAGACTTGCCCTCCAA
+
DDDDDHHIIIIHGHIIHIHHHHIIIIIIIIFHHIIIIIIIIHIIIIIGIIIHIIIIIIIIHIDFGHIIHIIIHHGHHHHIIIIIIIHHIHCHEHIHHEHHHHHHIIHHIHIIIIIHIHIIIHHIIEHGHHIIIHHIHIIIIIHIIIHIIIIIIGHIIGIIIIIIIHHHIIIIIIIHIHIIHIIIIIIHHHHEIIIIIIIIIHHIIIIIIHFHIIIIIIIIIHIIIIIIIIHIIIHIIHHIIHFHHIHIIIIIIIIIIIIIIIIIIIIIIIIIIIIIIIIHHHHHHEGIIIIHIIIIIIHIIIIIIIIIIIIIIIIIIIIIIIIIIFIIHIIHIIIHHIHDDCDD
@HISEQ:969:HM2KJBCX2:2:1102:9617:9552 2:N:0:ACTATGCA
ATAAAGAGGAGGCCCAACTATCCCTATTAATCATTACGTCAATCCTAGAAACCAACAAAATAGGATCAAACGTCCTATTTCATTATTCCATGCTAATGTATTCAAGCGTTAGCCTGCTTTAAACACTCTAATTTTTTCAAAGTAACAGTCCTGTTTCCCTGCAACACCAAATTAATGACATTACAGTTCTTCAAGAAGGAGGAACCAGTAAAGCCAGTACATACCAGAGGCACGACCAACCTACTAATCCCGAAATTCAACTACGAGCTTTTTAACTGCAACAACTTTAATATACGCTATTGGAGCTGGAATTACCGCGGCTGCTGGCACCAGACTTGCCCTCCAA
+
D@?D@HHIH1CEH@GEI=FHIH?FHFHHHHIEG?CF1<FHGC@EEGHHEH@EHCF=CHE1CG@<1D1DFHHHHE00DE?FEHEEC?GHHH??@HHIIIFEH?HGHC@CECEH@IHHCHHIGGGEGBCHCECDF1@GHHGGGGGFIIIHEHHIHFEHE0?C8HEDDFEHHIGIFHFHHIHIIFDCDHEEHFGEGHHHHHEIHGH<EFIHCCECHCHFHHEGFCG@GAGAHE47HC0C?H@C8AHHEC8CAHHGCC<@D<@<1IHGGFHIHHHEG@CG?IHHHHF<<1EIHEG@@D/HHH@EFHGCGCFHH@HHHFE/HCIHGGEHGG?GFHHG@CE1GFHDH@@BBB
@HISEQ:969:HM2KJBCX2:2:1102:10281:10141 2:N:0:ACTATGCA
ATAAAGAGGAGGCCCAACTATCCCTATTAATCATTACATCGATCCTAGAAACCAACAAAATAGAATCGGATGTCCTATTTCATTATTCCATGCTAATGTATTCAAGCGTGAGCCTGCTTTAAACACTCTAATTTTTTCAAGGTAACAGTCCTAATTCCCCGTGACACCAAATTAATGGCATTACGGTTCTTTAGAAGGTGAGAAATCAATAATATCAGTACATACCAACGGCATGACCGAAACATTGATCCCGAAATTCAACTACGAGCTTTTTAACTGCAACAACTTTAATATACGCTATTGGAGCTGGAATTACCGCGGCTGCTGGCACCAGACTTGCCCTCCAA
+
DDBDDIIIHIIIIIIIIHIIIGIIIIIIIIIIIIIHIIIIIIIIIIIIIIIIIIIIIIIIIIIIIIIIHIIHIIIIIHIIIIIIIIHIGHGHGIGIHIIIIIIIIHHIIIIIIIIIHIIIIHIIHIIIHIIIIIIIIIHHHHHIIIIIIIIIIIIIIIIHIHIIIIGIIIIIIIIIIIIIIIIIIHHGIIIIIIHIIIIIIIIIIIIIIIIIIIIIIIIIIHIIII=IIIIIIIIIIIIIIIIHGBGIIGHIIIIIHIIIIIIIIIIIIIIIIIIIIIIIIIIIIIIIIIIIIIHIIIIIHHIIHIIIIIIIIHIIIIIIIIIIIIIIIIIIIIIIIIIIIIDDDDD
@HISEQ:969:HM2KJBCX2:2:1102:15227:10148 2:N:0:ACTATGCA
ATAAAGAGGAGGCCCAACTATCCCTATTAATCATTACGGTGGTCCTAGAAACCAACAAAATAGAACTACAACGTCCTATTCTATTATTCCATGCTAATCTATTCAAGCAATAGCCCGCTTTAAACACTCTAATTTTTTCAAGGTAATGGTCCTGGCTCCCCAACACACCCAATAAAGGGCATACTGGTTCACCAGAAGGAAGACCCGACAGCAGACAGTACTCGCCAAAGACGGACCGCCCGGCCAGGCCTAAAATTCAACTACGAGCTTTTTAACTGCAACAACTTTAATATACGCTATTGGAGCTGGAATTACCGCGGCTGCTGGCACCAGACTTGCCCTCCAA
+
DDABDHIHIEHHIGIIIIIIIIIIIHHIHHHIIGIIIIHGHIIIIIHHIHHHHHHIHIIGIHGHHIHIII1FHGHHIIECGHEHHIHHIIIIHCHFIIHHEGHHHIHHIHIHIGIIIIHHIIHGIHIIIHIIIGHGEHHHIIIIIHIHHIIIIHGHHHGHIIIIIIIIIIIHHHIIIHIIIIIIHHHHHHIIIIHIIIIHFHIIIIIIIIIIIIHHIIGIIIIIIIHIIHHIIIIIHHIIIIHHCIIHFHHIIIIIIHIIIIIIIIIIIHIIIIIIIIIIIIIIHHHHIIIIIHIIIIIIIIIIHIIIIIIIIIIIIIIIIIIIIIHHIIIIHHIIIIIIIDDDCD
@HISEQ:969:HM2KJBCX2:2:1102:17402:9782 2:N:0:ACTATGCA
ATAAAGAGGAGGCCCAACTATCCCTATTAATCATTACGTCAATCCTAGAAACCAACAAAATAAGATCGAACGTCCTATTTCATTATTCCATGCTAATGTATTCAAGCGTTAGCTTGCTTTAAACACTCTAATTTTTTCAAAGTAACAGTCCAAATTCCCCGCAACACCAAATTAATGGCATTACGGTTCATAAGGAAGGAGGAATCAGTGAGACCAGTACATACCAGAGGCATGACCAACCTACTAACCCCGAAATTCAACTACGAGCTTTTTAACTGCAACAACTTTAATATACGCTATTGGAGCTGGAATTACCGCGGCTGCTGGCACCAGACTTGCCCTCCAA
+
DDDDDHEHIIIIIIIIIIIIIIHIIIIIEHIIIIIGIIIEHHIIIIIEHIIIFHIIIIIHIIIHIHIHFHIIEHCEHHHHIIIIIIEHC@GHHHHFHHGHIIIIIHGFGHIIHHGIHHIIHHHHIIIIHIIIIHIIIIHIHIIHIIIIHIIHHHHHIIIIHHIIIIHIIHIIIIIIIIIIIHIHIIHIIIIIIIIIIIIHHIIIIHIIIHIIIIIIIIII;HEIIIIIIIIIIIIIIIHHHIHHEIHIGIIHIIIIIIIHHIHIIHGIIIIIIIIIIIIIIIIHIIIHIHHIHIIIIIIIIIIIIIIIHHHIIIIIIIIIIIIIIIIIIIIIIHIIIIIHIDDDDB
@HISEQ:969:HM2KJBCX2:2:1102:5906:10522 2:N:0:ACTATGCA
ATAAAGAGGAGGCCCAACTATCCCTATTAATCATTACGGCGGTCCTAGAAACCAACAAAATAGAACCGCACGTCCTATTCTATTATTCCATGCTGTAATATTCGAGCAAAGGCCTGCTTTGAACACTCTAATTTTTTCAAAGTAAAAGTCCTGGTCCCCAACACACCCAGTTAAGGGCATGCGGTTCTCCAGAAGAAAAGGCCCGGCCGGACAAGTGCACGCGGTGAGGCGGACCTGCCAGCCAGGCCAAAGGTTCAACTACGAGCTTTTTAACTGCAACAACTTTAATATACGCTATTGGAGCTGGAATTACCGCGGCTGCTGGCACCAGACTTGCCCTCCAA
+
DADCDIGHIHHHIIIIHIIIIIIIIIIIIHIIIIIIIIIIIIIIIIIIHIHFIIIHHIIHHIIIHIIIIIIIIIHHIIIIHIIIIIIIHIIIIHIIHIHIHIIIIIIIHHIHIIIHIIIIHHHHIIIIIIIIIIIIIHIHIIIHIHHHHIIIHHHIIIIIHIIIIHIIHIIHFFHHIIIIIIIIIIHHIIIIIIHHGHGIGIIIIIIIIIIIIIIIHIIIIIIIIIIIIIIIIIIGIIIIIHGIIIHIIIIIHIIIIIIIIIIIIIIIIIIIIIIIIHHHIIIIIIIIHGIIIIIIIIIIIIIIIIIIIIIIIIIIIIIIIIIIHIIIIIHHHIIIIIIDDDDD
@HISEQ:969:HM2KJBCX2:2:1102:20251:11203 2:N:0:ACTATGCA
ATAAAGAGGAGGCCCAACTATCCCTATTAATCATTACGTCGATCCTAGAAACCAACAAAATAGAATCAAACGTCCTATTTCATTATTCCATGCTAATGTATTCAAGCGTGAGCCTGCTTTAAACACTCTAATTTTTTCAAAGTAACAGTCCTGATTCCCCACGACACCAAATAAATGACATCATGGTTCATCAGAAGGGAGAAACCGACGATGCCAGTACGTACCGAGGCACGACCGACATGATGGTCCCGAAATTCAACTACGAGCTTTTTAACTGCAGCAACTTTAATATACGCTATTGGAGCTGGAATTACCGCGGCTGCTGGCACCAGACTTGCCCTCCAA
+
DDDDDHIIIIHHIHIIIIIIIIIIIIIIIIIIHIIIIIIIIIIIIIIHIIIIGIIIIIIIIIGIIIIIIIICHHHIIIIIIIIIFHIIIIIIHHHIIIIIIIIHIIIIIIHIIIIIIIHIIIIIIIIIIIIIIIIIIIHIIIIIIIIIIIIIIIIIIIIIIIIIIIIIIIIIIIIIIIIIIIIIIIIIHIIIIIIHIIIIIIIIIIIIIIIIIIIIIIIIIIIIIIIIIIIIIIIIIIIIIIIGIIIIIIIIIIIIIIIIIIIIIIIIIIIIIIIIIIIIIIIIIIIIIIIIIHIIIIIIIIIIIIIIIIIIIIIIIIIIIIIIIIIIIIIIIIIIIIIIDDDDD
@HISEQ:969:HM2KJBCX2:2:1102:17135:11143 2:N:0:ACTATGCA
ATAAAGAGGAGGCCCAACTATCCCTATTAATCATTACGGCGGTCCTAGAAACCAACAAAATAGAACCGCACGTCCTATTCTATTATTCCATGCTAATGTATCCGAGCAAAGGCCTGCTTTGAACACTCTAATTTTTTCAAAGTAAAAGTCCTGGTTCCCCGACACGGCCAGTGAAGGCCATGCGGCTCCCCAGAAGGAAAGGCCCGGCCGGACCAGTGCACGCGGTGAGGCGGACCGGCCAGCCAGGCCCAAGGTTCAACTACGAGCTTTTTAACTGCAACAACTTTAATATACGCTATTGGAGCTGGAATTACCGCGGCTGCTGGCACCAGACTTGCCCTCCAA
+
@@@@0DCF?1@@G@=0<CGHHIGCCHHFHHHHEHIGIHEHHDHD<H1<1<FHHF@GH@HHCC@?FEH?H<H<<CE<FEF@@CFHG1GHHHIG?CHHGHHHHHEGG@@CH1DCGIHHHHHHB@<FEHHHHHIHGB0EEFCHHFGHFCCHB?GHCEA/CFHE;<EHHHEHHH@AEGGH@EG@HGHIHED@GF=BGHIIHHHIG;F<?C5HHFCCHHEHHGE<<DHD?HE@0DHE?CHIHFGHG11@ECE@@HHHHHFFH?EHHHHHGHCHE@<G@CIHHHC<CHGHFGHG@IHHGCG@F1HHFC1HHFFHGGCCHHHH?G1C?EHIHHHEEHHCCH?HGC0FD?D@@
@HISEQ:969:HM2KJBCX2:2:1102:18680:10543 2:N:0:ACTATGCA
ATAAAGAGGAGGCCCAACTATCCCTATTAATCATTACGTCGATCCTAGAAACCAACAAAATAGAATCAAACGTCCTATTTCGTTATTCCATGCTAATGTATTCAAGCGTGAGCCTGCTTTAAACACTCTAATTTTTTCAAAGTAACAGTCCTGATTCACCATGACACCAAATTAATGACATCATGGTTCGTCAGAAGGTAGGAATCAATAATACCAGTTCGTACAATAGCACGACCAATAAATTGATCCCGAAATTCAACTACGAGCTTTTTAACTGCAACAACTTTAATATACGCTATTGGAGCTGGAATTACCGCGGCTGCTGGCACCAGACTTGCCCTCCAA
+
@DB0<CEH?100<1<<<<C1DH@@11CC<FHE@EE111<DECGE=CG?@<D11<F0<1<<<G?H1<1C11<01<00<1<1<C<D111DFH1111CC@F8<D@D@F$60<0G5<E@@@<C<F1FDC?HHCC@CGCC<61A<6<EEFF:111CD10<7C(C?DG0F@HHFE?E?HFD/#<<</:HEDCHEF.<FH@FB0CCD:0IHF?HFEFD<<1FF<@HHA?HGEG<HIECC:<11HEHG?D<1/DF?DGHD1H?@FCCD0E=?EHG@@CC1HHECC@<@<1FD1FEED100E<HG?E?F<1C??G<CCGCHHE<<E<1CCGE??FF<?FHFD111G/D1000<0
@HISEQ:969:HM2KJBCX2:2:1102:7538:11958 2:N:0:ACTATGCA
ATAAAGAGGAGGCCCAACTATCCCTATTAATCATTACGGCGGTCCTAGAAACCAACAAAATAGGACCGCACGTCCTATTCTATTATTCCATGCTAACGTATTCGAGCAAAGGCCTGCTTTGAACACTCTAATTTTTTCAAAGTAAAAGTCCTGGTCCCCAACACACCCAGTGAAGGGCATGCGGTTCTCCAGAAGAGAAGGCCCGGCCGGACAAGTGCACGCGGTGAGGCGGACCTGCCAGCCAGGCCAAAGGTTCAACTACGAGCTTTTTAACTGCAACAACTTTAATATACGCTATTGGAGCTGGAATTACCGCGGCTGCTGGCACCAGACTTGCCCTCCAA
+
DDDDDIIIIIIIIIIHIIHIIIIIIIIIIIIIHIIIIIHIIHIIGIIIIIIEHHIIIIIIIFFCEEHHIIIIIIIIIIIIIHIIIIIHHIIIIIHIIIIIIIIIHIIIIIIIIIIIIIIIHIIIIIIIIIIIIIIIIIIIIIIIIIHIIIIIIIIIIIHIIIIIHIIIIIIIIIIIIIIIIIIIIIIIIIIIIIIGIIHIIIIIIIIIIIIIIIIIIIIIIIIIIIIIIIHIIHIIIIII=IHIIIIIIIIIIIIIIIIIIIIIIIIIIIIIIIIIIIIIIIIIIIIIIIIIIIIIIIIIIIIIIIIIIIIIIIIIIIIIIIIIIIIIIIIIIHIIIIIDDDDD
@HISEQ:969:HM2KJBCX2:2:1102:6195:12723 2:N:0:ACTATGCA
ATAAAGAGGAGGCCCAACTATCCCTATTAATCATTACGGCGGTCCTAGAAACCAACAAAATAGAACCGCACGTCCTATTCTATTATTCCATGCTGTAATATTCGAGCAAAGGCCTGCTTTGAACACTCTAATTTTTTCAAAGTAAAAGTCCTGGTCCCCAACACACCCAGTGAAGGGCATGCGGTTCTCCAGAAGAAAAGGCCCGGCCGGACAAGTGCACGCGGTGAGGCGGACCTGCCAGCCAGGCCAAAGGTTCAACTACGAGCTTTTTAACTGCAACAACTTTAATATACGCTATTGGAGCTGGAATTACCGCGGCTGCTGGCACCAGACTTGCCCTCCAA
+
DDCDDIICHIIIHEHIGH1GGEHHIIIIIIIIIIHIIHHIGIH<DGHHCHFHHGIIIIIGHE<<FCHCHH<CCC0C<GHEFHHHHHIEFIGHEHIIIIHIIIIIHFIIHIIIIIIIIIIIHIIIIIIIIIIIIIIIIHIIIIHHHHHIHHHIIIFIHHIIIHIIIIIIIIIIIIHIIIIGHIIIIIHIIIIIIIIIIGIIIIIIIIIIIIIIIIIIIIIIIIIIIIIIIIIIIIIIIIIIIHHIIHFIIIIIIIIIIIIIIIIIIIIIIIIIIIIIIHCIIIIIIIIIIIIIIIIIIIIIIIIIIIIIIIIIIIIIIIIIIIIIIIIIIIIIIIIIIIIDDDDD
@HISEQ:969:HM2KJBCX2:2:1102:20012:12451 2:N:0:ACTATGCA
ATAAAGAGGAGGCCCAACTATCCCTATTAATCATTACGGTGATCCTAGAAACCAACGAAATAGAATCAGTCCGTCCTATTTCATTATTCCATGCTAATGTATTCAGACGTTAGCCTGCTTTAAACACTCTAATTTTTTCAAAGTAACAGTCCTGATTTCCAATCACACCAAATTAATGACATGAAAGTTCCTCAGAAGGTAGAGATTTATCTCACCAGTACAGACAATTAAGCCTGACCAATGGGTAAACCCCGAAGTTCAACTACGAGCTTTTTAACTGCAACAACTTTAATATACGCTATTGGAGCTGGAATTACCGCGGCTGCTGGCACCAGACTTGCCCTCCAA
+
DDDDDIHIHIGHHIHHHIIIIIIIIIIIIIIIIIIIIIHIIIIHHHIIIIIHIIIIIIGHHIGIHGEHHIGIIHHHHGHHIHIIIIIIIIIIIGIHHIHIIHHIIHHHIHIIHIHIIIHIIHHHHHHGIIIHHIHHIHHIHHIHIIIIIIIHIIIIHIIIHHIIHIIIIIIIIIHIIEIIIIIIIIIHHIIHIIIHIIIHIIIHIIIIHGHIIIIIIIIIIIIIIIIIIIIII=IIIIIIIIIIIHEHHGIIIIIIIIIHIIIIIIIIGIIIIIIIIIIIIIIIIIIIHHIIIIIIIIIIIIHIIIHIIIIIIIIIIIIIIIHIIIIIIIIIIIIHIIIIIIIDDDDD
@HISEQ:969:HM2KJBCX2:2:1102:13180:12103 2:N:0:ACTATGCA
ATAAAGAGGAGGCCCAACTATCCCTATTAATCATTACGGCGGTCCTATTTTGTTGGTTTCTAGGACCGCACGTCCTATTCTATTATTCCATGCTAACGTATTCGAGCAAAGGCCTGCTTTGAACACTCTAATTTTTTCAAAGTAAAAGTCCTGGTCCCCAACACACCCAGTGAAGGGCATGCGGTTCTCCAGAAGAAAAGGCCCGGCCGGACAAGTGCACGCGGTGAGGCGGACCTGCCAGCCAGGCCAAAGGTTCAACTACGAGCTTTTTAACTGCAACAACTTTAATATACGCTATTGGAGCTGGAATTACCGCGGCTGCTGGCACCAGACTTGCCCTCCAA
+
<BDBAGHHIC@@EHIGEHH@GHH?CHFE?GHEHHH@HHCCDDHC?H@F<DFCHHEHIHHGHHHHIGEHHIDHHEEEH@<CFHCCGH?CCFHHGIGIHHHHFIIHHEHEFHHIHHC@1HFEIHHHHHHEHEHHHIIIIEGHHHHHHHBGHHIHGGIIHHHHHHHGCHHEHHHGHHHHHEHIHIHHHCHEGFHIGIIIHHDIDHHHIHE=IHHHHIIIIIHDHHIHCHHHDGIHIHHIIIIHIIHIIIFHGHHIIIHEHIHHIHHIHHFIHHHHIIIIIHHHHGFFIIHHIIHHIIIIHIIIIIIIIIIIIIIIIIIIIIIIGIHHIHIIIHGHIHHIIHF@BDD@
@HISEQ:969:HM2KJBCX2:2:1102:2355:12980 2:N:0:ACTATGCA
ATAAAGAGGAGGCCCAACTATCCCTATTAATCATTACGTCGATCCTAGAAACCAACAAAATAGAATCAAACGTCCTATTTCATTATTCCATGCTAATGTATTCAAGCGCGAGCTTGCTTTAAACACTCTAATTTTTTCAAAGTAACAGTCCTGATTCCCCATGACACCAAATTAATGACATCGTGGTTCGTCAGAAGGGAGAAACCAATAATGCTAGTACGTACAAAGTACGACCGACATATTAGTCCCGAAATTCAACTACGAGCTTTTTAACTGCAACAACTTTAATATACGCTATTGGAGCTGGAATTACCGCGGCTGCTGGCACCAGACTTGCCCTCCAA
+
DDDDDIIIIIIIIIIIIHIIIHIIIIIIIIIIIIIIHIIIIIIIHIIIIIIIIHIIIIIIIIHHIIIIIIIIIGIIIIIIHIIIIIIIIIIIGIIIIIIHIIIIIIIHIIIIIIIIIIIIIIIIIHHGHHIIIIIIIIIIIIIIIIIIIIIIIIIIIIIIIIIIIIIIIIIIIIIIIIIIIIIIIHIIIIIIIIIIIIIIIIIIIIIIIIIIIIIIIIIIIIIIIIIIIIHHDIIIIIIIIHHIIIIIIIIIIIIIIIIIIIIIIIIIIIIIIIIIIIIIIHIIIIIIIIIIIIIIIIIIIIIIIIIIIIIIIIIIIIIIIIIIIIIIIIIIIIIIIHIDDDDD
@HISEQ:969:HM2KJBCX2:2:1102:19582:12565 2:N:0:ACTATGCA
ATAAAGAGGAGGCCCAACTATCCCTATTAATCATTACGGCGGTCCTAGAAACCAACAAAATAGAACCGCACGTCCTATTCTATTATTCCATGCTGTAATATTCGAGCAAAGGCCTGCTTTGAACACTCTAATTTTTTCAAAGTAAAAGTCCTGGTCCCCAACACACCCAGTGAAGGGCATGCGGTTCTCCAGAAGAAAAGGCCCGGCCGGACAAGTGCACGCGGTGAGGCGGACCTGCCAGCCAGGCCAAAGGTTCAACTACGAGCTTTTTAACTGCAACAACTTTAATATACGCTATTGGAGCTGGAATTACCGCGGCTGCTGGCACCAGACTTGCCCTCCAA
+
DDDDDIIIIIIIIIIIIHIIIIIIIIIIHHIIIIIIIHHGIIIIIHIGHIIHHIIIIIIIIIHIIIIHIIHIIHHHFHIHIIHHIIHEHHHIIIIIIIIIIDHHHIIIIIIIIIIIIIIIIIIIIIIIIIIIIHIIIHIIIHHIIIIHHIHHHHHIIIIIIHHHIIIIIIIIIIIHGIHIHHIIIIHHIIIIIIIHHHIIIIIIIIHHIHIIIIIIIIIIIIIIIIIIIIIIIIIIIIIIIHGIIIIIIIIIIIHIIIIIIIIIIIIIIHIIIIIIIIIIIIIIIIIIIIIIIIIIIIIIIIIIIIIIIIIIIIIIIIIIIIIIIIIIIIIIIIIIIIIDDDDD
@HISEQ:969:HM2KJBCX2:2:1102:14850:13012 2:N:0:ACTATGCA
ATAAAGAGGAGGCCCAACTATCCCTATTAATCATTACGTCAATCCTAGAAACCAACAAAATAGGATCGAACGTCCTATTTCATTATTCCATGCTAATGTATTCAAGCGTTAGCTTGCTTTAAACACTCTAATTTTTTCAAAGTAACAGTCCAAATTCCCCGCAACACCAAATTAATGGCATTACGGCTCATCAGGAAGGAGGAATCAGTGAGACCAGTACATACCAGAGGCATGACCAACCTACTAACCCCGAAATTCAACTACGAGCTTTTTAACTGCAACAACTTTAATATACGCTATTGGAGCTGGAATTACCGCGGCTGCTGGCACCAGACTTGCCCTC
+
@D?BDHIIG@@GEHHHIHEGHH<DFHIH?FEEEHHHCHHEEHHHCGHH?CFC11C<CD@CFGECEHHHEH1/C1<CDGEH1FHHGHHF1DG11GGHHHIHIHGFEEBCHHH?HHE?HHHFHFC18<HCHGIIHIIHHFG6CIHIHEHHGHHCGCF??CC1@<HHEHFHEGEHHEGHFIIIGIIHHIHGIIIIHIHIIHHHHHIGEHGG@;HHGCCIIIIHHHIIGHHHI<HHHCIHIHGHGFHHIIIHIHHHIIHEFIHHHHCIIHEHEHHIIHIHIIIHHEHFIHIHHHHHHHHIIIIHHGGIIHHHCHIIIIHDECIHIIHHHIIIHEEHHHEHIHDDDAB
@HISEQ:969:HM2KJBCX2:2:1102:15462:13230 2:N:0:ACTATGCA
ATAAAGAGGAGGTCCAACTATCCCTATTAATCATTACGTCAACCCTAGAAACCAACAAAATAGGATCAAACGTCCTATTTTATTATTCCATGCTAATGTATTCAAGCGTTAGCCTGCTTTAAACACTCTAATTTTTTCAAAGTAACAGTCCTGTTTCCCCGCAACACCAAATTAATGGCATCACGGTTCTTCAAGAAGGAGGAATCAGCGAGGCCAGTTCATACCATTGGCACGACCAACCTGCTGACCCCGAAATTCAACTACGAGCTTTTTAACTGCAACAACTTTAATATACGCTATTGGAGCTGGAATTACCGCGGCTGCTGGCACCAGACTTGCCCTCCAA
+
@DDDDGH1DD@E<<1CGE1CGEHHGEHHFH@CGHHHHEHHHHEGHI11C<D<1<FEGGFGHHHHEH1CGEE=<<EGCEH?FHIH?E@E1DCEGGHHHCEEIHHHIHIIH@EGHHHHHHHHHFFHHFH@IHHFEHHG6<CGFHFIHHHEFHCFGHHH<FFE?HHGGFEIHH:FFGFG/:IIIHHHHIHHGEHHGEHHHHIIIIHHFIII<HHECHEHF?HHHGCFHH@HCHHCECCCHHGFGHGGD<IIHCGIIIHHHEHHECCE1IIHGGCEGD<<CHEHHEG1HCCIHHHDHHHG@HHCEGEHHHCHCGIIHHHHGIIIIIIIIIHIIHGCD<HEC@DEG@@?@D
@HISEQ:969:HM2KJBCX2:2:1102:2736:13136 2:N:0:ACTATGTA
ATAAAGAGGAGGCCCAACTATCCCTATTAATCATTACGTTGATCCTAGAAACCAACAAAATAGAATCGAACGTCCTATTTCATTATTCCATGCTAATGTATTCAAGCGCGTGCCTGCTTTAAACACTCTAATTTTTTCAAAGTAACAGTCCTGACTCCCCACAACATCAAATTAATGACATCATGATTCATCAGAAGGGAGAAATCAATGACATTAGTACGTACCGAAGGCACGACCGACGTATTGATCCCGAAATTCAACTACGAGCTTTTTAACTGCAACAACTTTAATATACGCTATTGGAGCTGGAATTACCGCGGCTGCTGGCACCAGACTTGCCCTCCAA
+
DDDDDIIIIIIIHIIIIIIIIIIIIIIIIIIIIIIIIIIIIHIIIIIIIIIIIIIIHGHIIIIIIIIIIIIIHEHIIIIIIFHIIIIIIIIIIIIIIIIHIHHHIHIIIIIIIGIIIIIIHIIIIIIIIIIHIIIIIIIIIIIIIIIIIIHHHIIIIIIIIHIIIIIHIIIIHHIIIIIIIIIIIIHIIIIIIIIIIIIIIIIIIIIIIIIIIIHIIIIIIIIIIIIIIIIIIIIIIIIIIIHHGIIIIIIIIIIIIIIIIIHIIIIIIIIIIIHIIIIIIIIHIIHIIIIIIIIHIIIIIIIIIIIIIIIIIIIIIIIIIIIIIIHIIIIIIHIIIIIIICDDDD
@HISEQ:969:HM2KJBCX2:2:1102:18737:11875 2:N:0:ACTATGCA
ATAAAGAGGAGGCCCAACTATCCCTATTAATCATTACGTCAATCCTAGAAACCAACAAAATAGGATCAAACGTCCTATTTCATTATTCCATGCTAATGTATTCAAGCGTTAGCCTGCTTTAAACACTCTAATTTTTTCAAAGTAACAGTCCTGTTTCCCTGCAACACCAAATTAATGACATTACAGTTCTTCAAGAAGGAGGAACCAGTAAAGCCAGTACATACCAGAGGCACGACCAACCTACTAATCCCGAAATTCAACTACGAGCTTTTTAACTGCAACAACTTTAATATACGCTATTGGAGCTGGAATTACCGCGGCTGCTGGCACCAGACTTGCCCTCCAA
+
DDDDDIIIIHGHIIIHIIIIHIHIIIIIIIIIIIIIIIIIIIIIIIIIIIHIGHHIIHIHHHGHIHHHHIFHHIIIHGHIIIIIEHECHIIIEHGHHEHFIIIHHEHHHIFIHIIGHIHIHGFIIIIIIIHIIIIIIIIIIIIIIHHHHIIIIIIIHGIHIIIIIIHHHHGGHIIIIIIIIIIIHIIIIIHIGIIIIIIIIIIIHHHIIIIIIHII<IIHIIIIFIIIHIIIIIIIHIHFHHHHDIHIGIHIIIHIGIIHIIHIIHIIIIIIIGIIIIHIIIIIIIIIIIIIIIIHIIIIIIIIIIIIIHIIIIIIHIIIIIIIIIIIIIIIIIIIIIIIIDDDDD
@HISEQ:969:HM2KJBCX2:2:1102:12608:14988 2:N:0:ACTATGCA
ATAAAGAGGAGGCCCAACTATCCCTATTAATCATTACGTCGATCCTAGAAACCAACAAAATAGAATCAAACGTCCTATTTCATTATTCCATGCTAATGTATTCAAGCGTGCGCCTGCTTTAAACACTCTAATTTTTTCAAAGTAACAGTCCTGATTCCCCACGACACCAAATTAATGACATCGCGGTTCTTCAGAAGGTAGGAACCAATAATGCCAGTGCGTACCGAAGCACGACCGACAATTTGATCCCGAAATTCAACTACGAGCTTTTTAACTGCAACAACTTTAATATACGCTATTGGAGCTGGAATTACCGCGGCTGCTGGCACCAGACTTGCCCTCCAA
+
@BD@@EHEH@@E=GECCC1F11D@GHFE@HH??HEHH1<1<CCCGHI?CF?1F@?C1C@GHIHHIEFCEHE0110CD@1<@GCCGGE1<FC?F1FG1EDD@@DFHDHH=DHDEHF?D<HHHHIHCHHHHE@FHC6FAFEHHEFHHGGGFHHFEFFBIIIHIHEHHHHHHHHHHGFCECDEHH<HFEHHHHHEHIIIHCFGD0HEIHHFHHF0HHFHHE<0HCHFIIHG=HEHHCEDCC@GF<11HHE/CFCHEHHHEHGCECGC1HDGHHEHHHGCC?HHCD<<11CHGIHHEDCF?GC@IIGHHCFHED1DF?CHHIIIHH@EIHFHFFECCHCG=HG<@?@@D
@HISEQ:969:HM2KJBCX2:2:1102:15917:13964 2:N:0:ACTATGCA
ATAAAGAGGAGGCCCAACTATCCCTATTAATCATTACGTCGATCCTAGAAACCAACAAAATAGGGTCAAACGTCCTATTTCATTATTCCATGCTAATGTATTCAAGCGTGTGCCTGCTTTAAACACTCTAATTTTTTCAAAGTAACGGTCCTGATTCCCCATGACACCAAATTAATGACATCACAGTTCGTCAGAAGGTAGAAATCAATAATACCAGTGCATACCAGAGGCACGACCAATATATTGATCCCGAAATTCAACTACGAGCTTTTTAACTGCAACAACTTTAATATACGCTATTGGAGCTGGAATTACCGCGGCTGCTGGCACCAGACTTGCCCTCCAA
+
DCDDDIIGIHEHIIIHIIIIIIGIIIIIIHIIIIIIIIIIHHIIIIIHHII1DGEHHHIIIIIGIIIHGIIHHIIIIIIIIIHIIHHIIIHHIIIIIHIIIFHHIHHHIIIIGIHEIHIIHIIIIIIIIIIIIIIHIHIIIIIIHIFHIHIHIFIEHIGHIIIIIIIHIIIHHHGHIHGHHIIIHIHIIIIIIIIIIIIIIIIIHIIIIIIIIIIIIHIIIHIIIIIIIHIIHIHHIIIIIIIHHIIIIHIIIIIHIIIIIIIIIIIIIIIIIHGIIIIIIIIHHGIIIGIIIHIIIIIIHIIIHIIIIIIIIIIIIIIIIIIIIIIIIHHIIIIIIIIIIDDDDD
@HISEQ:969:HM2KJBCX2:2:1102:16162:15151 2:N:0:ACTATGCA
ATAAAGAGGAGGCCCAACTATCCCTATTAATCATTACGGCGGTCCTAGAAACCAACAAAATAGAACCGCACGTCCTATTCTATTATTCCATGCTGTAATATTCGAGCAAAGGCCTGCTTTGAACACTCTAATTTTTTCAAAGTAAAAGTCCTGGTCCCCAACACACCCAGTGAAGGGCATGCGGTTCTCCAGAAGAAAAGGCCCGGCCGGACAAGTGCACGCGGTGAGGCGGACCTGCCAGCCAGGCCAAAGGTTCAACTACGAGCTTTTTAACTGCAACAACTTTAATATACGCTATTGGAGCTGGAATTACCGCGGCTGCTGGCACCAGACTTGCCCTCCAA
+
DDDDDIIIIIIHIIIIIIIIHIIIIIIIIIIIIIIIIIIIIIIHDHIHIIHGGFHHHGHHIHGHHHHDHIIIIIHIIIIIHHIIIHI<FEGHECIIHIIIIIHIIIIIIIIHIIIIIIIIIIIIIIIIIIIIIIIIHIIIIIIIIIIIIIIIIIHIIHHHIIIIIIIIIIIIIIIIIIIIIIIIIIHHIIIIIIIIIIIIHIIHIIIIIIIIIIIIIIIIIIIIIIIIIIII?IIIIIIIIIHIIIIIIIIIIIHIIIIIIIIIHIIIIIIIIIIIIIIIIIIIIIIIIIIIIIIIIIIIIIIIIIIIIIIIIIIIIIIIIIIIIIIIIIIIIIIIIIIDDDDD
@HISEQ:969:HM2KJBCX2:2:1102:14898:15207 2:N:0:ACTATGCA
ATAAAGAGGAGGCCCAACTATCCCTATTAATCATTACGGCGGTCCTAGAAACCAACAAAATAGAACCGCACGTCCTATTCTATTATTCCATGCTGTAATATTCGAGCAAAGGCCTGCTTTGAACACTCTAATTTTTTCAAAGTAAAAGTCCTGGTCCCCAACACACCCAGTGAAGGGCATGCGGTTCTCCAGAAGAAAAGGCCCGGCCGGACAAGTGCACGCGGTGAGGCGGACCTGCCAGCCAGGCCAAAGGTTCAACTACGAGCTTTTTAACTGCAACAACTTTAATATACGCTATTGGAGCTGGAATTACCGCGGCTGCTGGCACCAGACTTGCCCTCCAA
+
DDDDDGIIIIHHIIIIIIIIIIIIIIIHIIIIIIIIIIHIHHIIGHIGIGIHHIIIIGHIIIIIIIIHIIIHHICHHHHIIGIIIIIHIIIEHHHIHHIIHIIIHIIIIIIIIIIIHIIIIIIIHIGHHIIIIIIIIIIIIIIIIIIIIIIIIIHIIIIIIIHIHIIIIIIIIIIIIIIIIIIIIHHGGIIIIIIHIHGIIHIIIIGIIIIIIIIIIIIIIIIIIIIIIIIIIIIIIIIIIHGIIIIHIIIIIIIIIIIIIIIIIIIIIIIIIIIIIIIIIHIIIIIIIIIIIIIIIIIIIIIIIIIIIIIIIIIIIIIIIIHIIIIIIIIIIIIIIIIDDDDD
@HISEQ:969:HM2KJBCX2:2:1102:8100:15079 2:N:0:ACTATGCA
ATAAAGAGGAGGCCCAACTATCCCTATTAATCATTACGGCGGTCCTAGAAACCAACAAAATAGAACCGCACGTCCTATTCTATTATTCCATGCTGTAATATTCGAGCAAAGGCCTGCTTTGAACACTCTAATTTTTTCAAAGTAAAAGTCCTGGTCCCCAACACACCCAGTGAAGGGCATGCGGTTCTCCAGAAGAAAAGGCCCGGCCGGACAAGTGCACGCGGTGAGGCGGACCTGCCAGCCAGGCCAAAGGTTCAACTACGAGCTTTTTAACTGCAACAACTTTAATATACGCTATTGGAGCTGGAATTACCGCGGCTGCTGGCACCAGACTTGCCCTCCAA
+
DDDDDIIIIHHHHIIIIHHIIIIIIIIIIIIIIIIIIFGHHHIHHIIIIIIIHGIIIFIGIIFHHHIHIIIIIEHIG@HHIGIHIIIHIHIIGHIIIHHIHHHIIGIIIIIIIIIIIIIIIIIIIIIIIIIIIIIIIIIIIIHIIIIHFIIIIIIIHIIIIHHHHIIIIIIIIHIIIIIIIHHIIIIHIIIIIIIIIIIIIIIHIIIIIIIIIIIIIIIIIIIIIIIIIIIIIIIIIIIIIHGIIIIHIIIIIIIIIIIIIIIIIIIIIIIIIIIIIIIIIIIIIIIIIIIIIIIIIIIIIIIIIIIIIIIIIIIIIIIIIIIIIIIIIIIIIIIIIIIDDDDD
@HISEQ:969:HM2KJBCX2:2:1102:9151:15991 2:N:0:ACTATGCA
ATAAAGAGGAGGCCCAACTATCCCTATTAATCATTACGTCAATCCTAGAAACCAACAAAATAGGATCAAACGTCCTATTTCATTATTCCATGCTAATGTATTCAAGCGTTAGCCTGCTTTAAACACTCTAATTTTTTCAAAGTAACAGTCCTGTTTCCCTGCAACACCAAATTAATGGCATTACAGTTCTTCAGAAAGGAGGAATCAGCGAAGCCAGTGCATACCAGTGGCACGACCAACCTGCTGACCCCGAAATTCAACTACGAGCTTTTTAACTGCAACAACTTTAATATACGCTATTGGAGCTGGAATTACCGCGGCTGCTGGCACCAGACTTGCCCTCCAA
+
DDDDDHHIHHIIGIHIIIIIIIHHIIIIIIIIIIHHIGIHHHIEHIHIIIIIIHIIGHGIIGHGEEHHIIEGGHEHGIHIHIHHIIIHFHHIHIIHHHHIIIHIIHHHHHHHHHHHFHHIIIIIIIIIIHIIIIHHIIIIIIIIIIHIIGIIIIIIHIHIIIIIIHHIIHIHHIIIIIIIIIIIIIIHHIIIIIIIIIIIHHHHHIIIIIIIIIIIIIIIHIIHIIIIIIIIIIIIIIIIIHHHHIIIIGHIIIIIIIIHIIIIIIIIIIIIIIIIIIIIIIIIIIIIIIIIIIIIIIIIIIIIIIIIIIIIIIIIIIIIIIIIIIIIIIIIIIIIIIIIIDDDDD
@HISEQ:969:HM2KJBCX2:2:1102:18516:15769 2:N:0:ACTATGCA
ATAAAGAGGAGGCCCAACTATCCCTATTAATCATTACGGCGGTCCTAGAAACCAACAAAATAGAACCGCACGTCCTATTCTATTATTCCATGCTGTAATATTCGAGCAAAGGCCTGCTTTGAACACTCTAATTTTTTCAAAGTAAAAGTCCTGGTCCCCAACACACCCAGTGAAGGGCATGCGGTTCTCCAGAAGAAAAGGCCCGGCCGGACAAGTGCACGCGGTGAGGCGGACCTGCCAGCCAGGCCAAAGGTTCAACTACGAGCTTTTTAACTGCAACAACTTTAATATACGCTATTGGAGCTGGAATTACCGCGGCTGCTGGCACCAGACTTGCCCTCCAA
+
DDDDDIIHEHD@GHHHHHHIHIIGIIIIHIHHEHHHHHGIDIHHIIEHHGHFCFHFHGHIHIHHHHHHCDDHC@GHHGHHHIIIHHIIHIG?HEHIIIHHHDGCHHGEHHHHHIHHHHHIIFHGEHHHHHHIIIIHIGIIIIIIIIHIIIHICDFHHEIHHIHIIIHIIHEHGIIIIIIIIIHIHIHHGIHHHIIHHHHIHHHIHHCIIIIIIIIIGIIIIIIIIIIIHIIIIIHIIIHIIIIIIIHHIGHIIIIIHHEIIIIIIHIIIIIIIIIIIIIIIIHIHIHIIIIIIHIIIHFIIIIIIIIIIIIIIIIIIIIIIIIIIIIIIIIIIIIGIIIDDDDD
@HISEQ:969:HM2KJBCX2:2:1102:16365:17164 2:N:0:ACTATGCA
ATAAAGAGGAGGCCCAACTATCCCTATTAATCATTACGGCGGTCCTAGAAACCAACAAAATAGAACCGCACGTCCTATTCTATTATTCCATGCTGTAATATTCGAGCAAAGGCCTGCTTTGAACACTCTAATTTTTTCAAAGTAAAAGTCCTGGTCCCCAACACACCCAGTGAAGGGCATGCGGTTCTCCAGAAGAAAAGGCCCGGCCGGACAAGTGCACGCGGTGAGGCGGACCTGCCAGCCAGGCCAAAGGTTCAACTACGAGCTTTTTAACTGCAACAACTTTAATATACGCTATTGGAGCTGGAATTACCGCGGCTGCTGGCACCAGACTTGCCC
+
DDDDBIIIIIIHHIIIIIIHHHIIIIIIHIIHIIIFHIIHIIIEHHIIIGEHF@HHHHHHIFIHHIHIIHHHIIGGHHIHCHHHHHIDFHIGEHHGGHHHHDGGHIIIGHFHIIIHHHHIGHHHIHHHIIHGHIIIGFIIIHHHHIHHIIHHEHIHEHIIIIIIIIIHHHEGHHHHIHHHHHHHHFFFIIIIIIIIIIIIIIIHHIIIHHIIIHIIIIIIIHHIIIIIIHHIIIIIIHHGHHIIIIIHIHGIIIHIIIIHIIIIIIIIIHHIIHHHIIIIIIHIHHIIHIHHHHHGHIIIHIIIHGHIHHIIIIIIIIIIIIIIIIIIIIIIIIDDDDD
@HISEQ:969:HM2KJBCX2:2:1102:13809:17184 2:N:0:ACTATGCA
ATAAAGAGGAGGCCCAACTATCCCTATTAATCATTACGGCGGTCCTAGAAACCAACAAAATAGAACCGCACGTCCTATTCTATTATTCCATGCTGTAATATTCGAGCAAAGGCCTGCTTTGAACACTCTAATTTTTTCAAAGTAAAAGTCCTGGTCCCCAACACACCCAGTGAAGGGCATGCGGTTCTCCAGAAGAAAAGGCCCGGCCGGACAAGTGCACGCGGTGAGGCGGACCTGCCAGCCAGGCCAAAGGTTCAACTACGAGCTTTTTAACTGCAACAACTTTAATATACGCTATTGGAGCTGGAATTACCGCGGCTGCTGGCACCAGACTTGCCCTCCAA
+
BDDDDIIIGIHIIIIIHIIIIGIIIIIIIIIHIIIIIIGIIIIHHIIIGHIEHIHHIEHHHE@HHIIHHIHHIGHIIHIIIFIIIIIEHHHIHIIIIIIIHHIIIHHHIIHHEIHIIHIIHIIIIIICGCGHHHHHIGIIHHHHHIIHHIHHHHIHIHHIHHHHGHGIIIIIIHHHII<IIIIIHFEGIHHHHIIIHGIIIHIIHIIIHHIIIIIII=I=IIIIIIIIIIIIIIIHIIHGIHGHEIIIIIIHIIIIIHIHIIIIIHHIIIHIIIIIIIIIIHHHIHIIIIIIIIIHIIIIIIIIIIIIIHIIIIIIIIIIHIIIIIIIIIHHIIIIIIIDDDDD
@HISEQ:969:HM2KJBCX2:2:1102:2484:18155 2:N:0:ACTATGCA
ATAAAGAGGAGGCCCAACTATCCCTATTAATCATTACGTCGATCCTAGAAACCAACAAAATAGAATCAAACGTCCTATTTCATTATTCCATGCTAATGTATTCAAGCGCGAGCTTGCTTTAAACACTCTAATTTTTTCAAAGTAACAGTCCTGATTTCCCACGACACCAAATTAATGACATCGTGGTTCGTCAGAAGGGAGAAACCAATAATACTAGTACGTACAAAGTACGACCGACATATTAGTCCCGAAATCCAACTACGAGCTTTTTAACTGCAACAACTTTAATATACGCTATTGGAGCTGGAATTACCGCGGCTGCTGGCACCAGACTTGCCCTCCAA
+
DDDDDIIIIIIIHIIIIIHIIIIIIIIIIIIIIIIIHIHHIIIIHIIIIIIHIGIIIIHIIIIHHHIIHIIHGHHIIIHHIIIIIIIIIHHHGHIIIIIIIIIIIIIIIIIIIIIIIIIIHIIIIHIIIHIIIHHHIIIIIIHHIHIIIGHHHHIHIIIHHHHIIIIIIIIIHIIIIIIIIIIIIIIIIIIIIIIIHIIIIIIIIIIIIIIIIIIIIIIIIIIIIIIHIIHIIIIIIIIIIIIIIIIIIHIIIIIIIIIIIIIIIIIIIIIIIIIIIIIIIIIIIIIIIIIIIIIIIIIIIIIIIIIIIIIIIIIIIIIIIIIIIIIIIIIIIIIIIIIDDDDD
@HISEQ:969:HM2KJBCX2:2:1102:18120:17923 2:N:0:ACTATGCA
ATAAAGAGGAGGCCCAACTATCCCTATTAATCATTACGGCGGTCCTAGAAACCAACAAAATAGAACCGCACGTCCTATTCTATTATTCCATGCTGTAATATTCGAGCAAAGGCCTGCTTTGAACACTCTAATTTTTTCAAAGTAAAAGTCCTGGTCCCCAACACACCCAGTGAAGGGCATGCGGTTCTCCAGAAGAAAAGGCCCGGCCGGACAAGTGCACGCGGTGAGGCGGACCTGCCAGCCAGGCCAAAGGTTCAACTACGAGCTTTTTAACTGCAACAACTTTAATATACGCTATTGGAGCTGGAATTACCGCGGCTGCTGGCACCAGACTTGCCCTCCAA
+
DDDDDEHIIIIIIIIHHIEHIIEHIIIIIHIHIIIIIIIIIIIHHIIGHIIEHCGHHFHEHHHIIIIIIICHIHIIH@HHIHIGHHHHHECGHHIIIIIIHIIHHFIIHIIHHHIIHIIIIHHHIHHIIIIIIIIIIIIIIIHHIIIIIIIIHIHHIIIIIIHIIIIIIIIIIIIIIIIIIIIIIHHHHHIIIIIIIIIIIIIIIIIIIIIIIIIIIIIIIIHIIIGIIIIIIIIIIIIIIHGIIIIIIIIIIIIIIIIIIIIIIIIIIIIIIIIIIIIIIIIIIIIIIIHIIIIIIIIHIIIIIIIIIIIIIIIIIIIIIIIIIIIIIIIIIIIIIIIDDDDD
@HISEQ:969:HM2KJBCX2:2:1102:11233:18482 2:N:0:ACTATGCA
ATAAAGAGGAGGCCCAACTATCCCTATTAATCATTACGGCGGTCCTAGAAACCAACAAAATAGAACCGCACGTCCTATTCTATTATTCCATGCTGTAATATTCGAGCAAAGGCCTGCTTTGAACACTCTAATTTTTTCAAAGTAAAAGTCCTGGTCCCCAACACACCCAGTGAAGGGCATGCGGTTCTCCAGAAGAAAAGGCCCGGCCGGACAAGTGCACGCGGTGAGGCGGACCTGCCAGCCAGGCCAAAGGTTCAACTACGAGCTTTTTAACTGCAACAACTTTAATATACGCTATTGGAGCTGGAATTACCGCGGCTACTGGCACCAGACTTGCCCTCCAA
+
DDDCDIIIIIIHIHIHIIIIIIIIIHIIHIIIIIIIIHCHIIIHIIIIIHIHHHHIIIIIIIHGHIGHIIIIIIIIHHIHIIIIHIIFHHHEGHIIIHIIHIIIIIHIIIIIIIIIIIIIIIIIIIIIIIIIIIIIIIIIIIIIIIIIHIHHIIIIIIIIIIIIIIIHIIHIHIIIIIIIIIIIIIIHIIIIIIIIIIIIIIIIIIIHIIIIIIIIIIIIIIIIIIIIIIIIIIIIIIIIIHDIIIIIIIIIIIIIIIIIIIIIIHIIIIIIIHIIIIIIIIIIIIIIHHIIIIIIIHIIIIHIIIIIIIIIIIIIIIIIIIIIIHIIIIIIIIIIIIIDDDDD
@HISEQ:969:HM2KJBCX2:2:1102:19663:18403 2:N:0:ACTATGCA
ATAAAGAGGAGGCCCAACTATCCCTATTAATCATTACGTCAATCCTAGAAACCAACAAAATAGGATCAAACGTCCTATTTCATTATTCCATGCTAATGTATTCAAGCGTTAGCCTGCTTTAAACACTCTAATTTTTTCAAAGTAACAGTCCTGTTTCCCTGCAACACCAAATTAATAACATTACAGTTCTTCAGAAAGGAGGAATCAGCGAAGCCAGTACATACCAAAGGCACGACCAACCTGCTAACCCCGAAATTCAACTACGAGCTTTTTAACTGCAACAACTTTAATATACGCTATTGGAGCTGGAATTACCGCGGCTGCTGGCACCAGACTTGCCC
+
DDDDDEEHHHHH@C0CGHII@EHHHHHFHEFH@G?CCCGHIII1F@D1CCHC1DGECH?GHHH@1<FH<CGFF<EGHHHHHFIIHFH<<CDGEHHGIHIIHIIHHIHHIIHIHIIHFIIIHHHHHHGHHHIHHHIIIHIIHHHHHHHEHFHIIIHHHIHIHIHIIIIIIHGFIIIIIHHHIIIIHIIIIIIIIIIIIIHHHIIIIIIGIIIIIIIHIIIIIIIIIIHHGGIIIHIIIHGDHFHHHHIIIIHHIIIIIIIIHHHIIIIIIIHHIIIIIHIIIIIIHHF?HHGHIIIIGIIIIIIIIIIIHIHHHIIIIIIIIIHHIIIIIIIHGIIIDCDCD
@HISEQ:969:HM2KJBCX2:2:1102:7686:17963 2:N:0:ACTATGCA
ATAAAGAGGAGGCCCAACTATCCCTATTAATCATTACGGCGGTCCTAGAAACCAACAAAATAGAACCGCACGTCCTATTCTATTATTCCATGCTGTAATATTCGAGCAAAGGCCTGCTTTGAACACTCTAATTTTTTCAAAGTAAAAGTCCTGGTCCCCAACACACCCAGTGAAGGGCATGCGGTTCTCCAGAAGAAAAGGCCCGGCCGGACAAGTGCACGCGGTGAGGCGGACCTGCCAGCCAGGCCAAAGGTTCAACTACGAGCTTTTTAACTGCAACAACTTTAATATACGCTATTGGAGCTGGAATTACCGCGGCTGCTGGCACCAGACTTGCCCTCCAA
+
DDDDDGIIIIIIIIIIIIIIIIIIIIIIIIIIIIIIIHHIHIHIHHIHIIIEHHIIIIIIIIGIHIHIIIIIHHDHIIIIIIIIIIIIIGHFHHIIIIIIHIHIHIIIIIIHIIIIHIIIHIIIIIIIIIIIIIIIIIIIIIHIIIIIIIIIIIIIGIIIIIHIIIIIHIIIHHIIIIIHIIIIHIHGIGIIIIIIIGIIIIIIIIIIIIIIIIIIIIIIIIIIIIIIIIIIIIIHIIIIIHGIIIIIIIIIIIIIIIIIIIIIIIIIIIIIIIIIIIIIIIIIIIIIIIIHIIIIIIIIIIIIIIIIIIIIIIIIIIIIIIIIIIIIIIIIIIIIIIIDDDDD
@HISEQ:969:HM2KJBCX2:2:1102:3026:18763 2:N:0:ACTATGCA
ATAAAGAGGAGGCCCAACTATCCCTATTAATCATTACGTCAATCCTAGAAACCAACAAAATAGGATCGAACGTCCTATTTCATTATTCCATGCTAATGTATTCAAGCGTTAGCCTGCTTTAAACACTCTAATTTTTTCAAAGTAACAGTCCTGTTTCCCTGCAACACCAAATTAATGACATTACAGTTCTTCAGAAAGGAGGAATCAGCGAAGCCAGTACATACCAGTGGCACGACCAACCTGCTGACCCCGAAATTCAACTACGAGCTTTTTAACTGCAACAACTTTAATATACGCTATTGGAGCTGGAATTACCGCGGCTGCTGGCACCAGACTTGCCCTCCAA
+
DDDDDIIIIIIIIIIIIIIIIIIIIIIIIIIIIIIIIIIIIIIIIIIIIIHIIIIIIIIHIIIIIIIHIIIIHHIHIIIIIIIIIIIHIIIIIIIIIIIIIGIIIIIIIIIIIIIIIHIIIIIIIIIIIIIIIIIIIHIIIIIIIIIIHIIIIIIIIIIIIIIIIIIIIIHHIIIIIIIIIIIIIIIIIIIIIIIIIIIIIIIIIIIIIIIIIIIIIIIIHIIIIIIIIIIIIIIIIIIIIIIHGIIIIIIIIIIIIIIIIIIIIIIIIIIIIIIIIIIIIIIIIIIIIIIIIIIIIIIIIIIIIIIIIIIIIIIIIIIIIIIIIIIIIIIIIIIIIIIIIDDDDD
@HISEQ:969:HM2KJBCX2:2:1102:8872:19849 2:N:0:ACTATGCA
ATAAAGAGGAGGCCCAACTATCCCTATTAATCATTACGGTGATCCTAGAAACCAACGAAATAGAATCAGTCCGTCCTATTTCATTATTCCATGCTAATGTATTCAGACGATAGTCTGCTTTAAACACTCTAATTTTTTCAAAGTAACAGTCCTGATTTCCCATCACACCAAATAAATGGCATGAAAGTTCCTCAGAAGGTAGAGATCCATCTCACCAGTACAGACAATTAAGCCTGACCAATGGGTAGACCCCGAGGTTCAACTACGAGCTTTTTAACTGCAACAACTTTAATATACGCTATTGGAGCTGGAATTACCGCGGCTGCTGGCACCAGACTTGCCCTCCAA
+
DDDDDIIIIIIIIIIHIIIIIGHIIIIIIIIIIIIIIIIIIIIIIIIIIIIHGHIIHIIIIIIGHIIIIIIIIIIIIIIIIIIIIIIIFHIIIIIIIIIIIIHIIHIIIIIIIIIIIIIIIIHIHHIHIIIIIIIIIIIIIIIIIIIHIIIIIIIIIHHIIHHIIIHHIIIIIIIIIIIIIIIIIIIIIIIIIIIIIIIIIIIIIIIIIIIIIIIIIIIIIIIIIIIIIIIIIIIIIIIIIIIIIHHIIIIIIIIIIIIIIIIIIIIIIIIIIIIIIIIIIIIIIIIIHIIIIIIIIIIIIIIIIIIIIIIIIIIIIIIIIIIIIIIIIIIIIIIIIIIIIIIDDDDD
@HISEQ:969:HM2KJBCX2:2:1102:7136:20119 2:N:0:ACTATGCA
ATAAAGAGGAGGCCCAACTATCCCTATTAATCATTACGTCAATCCTAGAAACCAACAAAATAGGATCAAACGTCCTATTTCATTATTCCATGCTAATGTATTCAAGCGTTAGCCTGCTTTAAACACTCTAATTTTTTCAAAGTAACAGTCCTGTTTCCCTGCAACACCAAATTAATGACATTACAGTTCTTCAAGAAGGAGGAACCAGTAAAGCCAGTACATACCAGAGGCACGACCAACCTACTAATCCCGAAATTCAACTACGAGCTTTTTAACTGCAACAACTTTAATATACGCTATTGGAGCTGGAATTACCGCGGCTGCTGGCACCAGACTTGCCCTCCAA
+
DDDDDIIIIIIIIIIIIIIIIIIIIIIIHIGIIIIIIIIIIGIHIIIIIIIIIIIIIIIIIIHIIIIIHIIIHHIIIIIIIIIIIIIGIIHIIIIIIIHIHIIHIIIIIIIIIIIHIIIIIHIIIIIIIIIIIIIIHIHIIIIIIIHIIHIIIHHIIHIIIIIHIHIIIIIIIIIIIIIIIIIHIIIIGHHIIIIIIIHIIIIHIIIIIIIIIIIIIIIHIIIIIIIIIIIIIIIIIIHIIIHGFIHHIIHIIIIHIHIIIIHIIIIIIIIIIIIIIIIIIIIIIHHIIIIIIIIIIIIIIIIIIIIIIIIIIIIIIIIIIIIIIIIIIIIIIIIIIIIIIDDDDD
@HISEQ:969:HM2KJBCX2:2:1102:18417:19438 2:N:0:ACTATGCA
ATAAAGAGGAGGCCCAACTATCCCTATTAATCATTACGGCGGTCCTAGAAACCAACAAAATAGAACCGCACGTCCTATTCTATTATTCCATGCTGTAATATTCGAGCAAAGGCCTGCTTTGAACACTCTAATTTTTTCAAAGTAAAAGTCCTGGTCCCCAACACACCCAGTGAAGGGCATGCGGTTCTCCAGAAGAAAAGGCCCGGCCGGACAAGTGCACGCGGTGAGGCGGACCTGCCAGCCAGGCCAAAGGTTCAACTACGAGCTTTTTAACTGCAACAACTTTAATATACGCTATTGGAGCTGGAATTACCGCGGCTGCTGGCACCAGACTTGCCCTCCAA
+
<0<00<1C1<<0D<CEGHHIHI?<E1<C1<D<C@1<<10CC/CE/D1<1<<CH1<0<<<1<DH1<FCHIDI?<1<CG?1<<<1D<<1FFHCH1<GHG@@@F1<@BGHFH@E10GH@@DHEG88<8B<EBFAEDHIHFHFGEAAF@HF7HFHE7E<.HEHIHEEEDECHFGHHEHIHGHCHIIFHHEIHHFACCE@FEHEE<DHHHHDHCIHHGHG0CFHHFHGHFEHHIIHIGHHFHHHHHHCHHCG1IHGC?ECHHHEEHHHIHIIIIIIHFHEIIIIIHIHEEIHH@@EHDHHEGHHHHIIIHIIHHIIIIDIIHE@IIHIIHIHGIHIHEEHHHIHBADDD
@HISEQ:969:HM2KJBCX2:2:1102:3633:20616 2:N:0:ACTATGCA
ATAAAGAGGAGGCCCAACTATCCCTATTAATCATTACGTCGATCCTAGAAACCAACAAAATAGAATCAAACGTCCTATTTCATTATTCCATGCTAATGTATTCAAGCGTAAGCCTGCTTTAAACACTCTAATTTTTTCAAAGTAACAGTCCTGATTCCCCACGACACCAAATTAATGACATCGCGGTTCTTCAGAAGGTAGGAACCAATAATGCCAGTGCGTACCGAAGCACGACCAACAATTTGATCCCGAAATTCAACTACGAGCTTTTTAACTGCAACAACTTTAATATACGCTATTGGAGCTGGAATTACCGCGGCTGCTGGCACCAGACTTGCCCTCCAA
+
DDDDCIIIIIIIIHIHIHHIIICFHIIIIIIHIIIIIIIIIIIFFHIIIIHHHIIIIFHIIIGGHHHIHIGHEHHIIIIHIIIHHHHICHIIHIIHHGHHGDGHIHIHIIIHIHIIIHHHIIIHHIIHHIIIIHHHHHHIHIHIIIIIIIIHIHHHIIIIIIIIHIIIIIIGHIIIIIIIIIIIHHIIIIHIIIIHIIIHIIIIIIIHHIHIHIIIIHIIIIIIHIIHIIIIIIIIIIIIIIHFIIIIIIIIIIIHIIIIHCGIIHIIHHD1HGIIIIIIIIIIIIIIIIIIIIIIIIIIIIIIIIIIIIIIIIIIIIIIHIIIIIIIIIIIIIIIIIIIDDDDD
@HISEQ:969:HM2KJBCX2:2:1102:20628:20710 2:N:0:ACTATGCA
ATAAAGAGGAGGCCCAACTATCCCTATTAATCATTACGTCGATCCTAGAAACCAACAAAATAGAATCAAACGTCCTATTTCATTATTCCATGCTAATGTATTCAAGCGTAAGCCTGCTTTAAACACTCTAATTTTTTCAAAGTAACAGTCCTGATTCCCCACGACACCAAATTAATGACATCGCGGTTCTTCAGAAGGTAGGAACCAATAATGCCAGTGCGTACCGAAGCACGACCAACAATTTGATCCCGAAATTCAACTACGAGCTTTTTAACTGCAACAACTTTAATATACGCTATTGGAGCTGGAATTACCGCGGCTGCTGGCACCAGACTTGCCCTCCAA
+
ADDDDIGHIHHIIIIHIIIIHHIIIIIIHHIIIIIIIIIIIIIIGHIIIIIGHHIIIHHHIIHHIEHIIIHIHIIHIIIIIIHIIIICEHGEFIHHIIHHGIIHHIHHIIIIHIHHIIIIHIHIIIIHHIHHHIIHHIHHIIIHIIHEGHIIHHHHIHHHIIHEHHHIIHIIIIII;IHIIIIIHIHHIIHGIIIIIIIIIIHIIIIIIIIIIIIIIHHHHIIGIIIIIIIIIIIIIIIHIHHFIIHIIIIHIHHHIIIIHHIIGIIIIIHIIIIIIIIIIIIIIIIIIGIIIIIIIIIHIIIIIIIIIIIIIIIIIIIIIIIIIIIIIIIIIIIIIIIIDDDDD
@HISEQ:969:HM2KJBCX2:2:1102:5210:21152 2:N:0:ACTATGCA
ATAAAGAGGAGGCCCAACTATCCCTATTAATCATTACGGCGGTCCTAGAAACCAACAAAATAGAACCGCACGTCCTATTCTATTATTCCATGCTGTAATATTCGGGCAAAGGCCTGCTTTGAACACTCTAATTTTTTCAAAGTAAAAGTCCTGGTCCCCAACACACCCAGTGAAGGGCATGCGGTTCTCCAGAAGAAAAGGCCCGGCCGGACAAGTGCACGCGGTGAGGCGGACCTGCCAGCCAGGCCAAAGGTTCAACTACGAGCTTTTTAACTGCAACAACTTTAATATACGCTATTGGAGCTGGAATTACCGCGGCTGCTGGCACCAGACTTGCCCTCCAA
+
BD@DDIIIHGHIIIIIIGIHIIIIIIHIEHIHIIIIIIIIHIIGIIHIIIHIIFHHCEHIIIHHHEHHIIIGHIDHGHHIGFHH?GHFHFGFHHIHIHHIHHGGHHIIHIIGIIIIIIHIHHHHIIIIIHHIIIHFIIIIIIHIIIHIIIIIIHHIIIHGIHEHIIIIIIHHHIHIHHHHHHIHHHHIIIIIIIIIHHIIIIIIIIHGIIIIIIIHIIIIHIIIIIIIIIIIIIIHIIIIIHHGIIHHIIIIIIIIIIIHIIIIIIIIIIIIIIIIIIIIIIHIIIIIIIIIHIIIIIIIIIIIGHHIIIIIIIIIIIIIIIIIIIIIIIIIIIIIIIIDDDDD
@HISEQ:969:HM2KJBCX2:2:1102:20693:19984 2:N:0:ACTATGCA
ATAAAGAGGAGGCCCAACTATCCCTATTAATCATTACGTTAATCCTAGAAACCAACAAAATAGGATCGAACGTTCTATTTTATTATTCCATGCCAATGTATTCAAGCGTTAGCCCGCTTTAAACACTCTAATTTTTTCAAAGTAACAGTCCTGTTTCCCTGCACCACCAAATTAATGACAGTACAGTTCTTCAAGAAGGAGGAATCAGTAAAGCCGGTACACACCATTGGCACGACCAACCTACTGACCCCGAAATTCAACTACGAGCTTTTTAACTGCAACAACTTTAATATACGCTATTGGAGCTGGAATTACCGCGGCTGCTGGCACCAGACTTGCCCTCCAA
+
0<<@0<1<C100<GHIIIIIIIIIIIIIIIIIIIIIII<11<FHIIIIIIIIHIII<GHHIGH1FHIC01D/11<111<G111C11D1<11<111<1@CHF<$<ECH@G60<F<%B<,CHHHEGAAA2&B1HHHHII16<F8<F<;1E?6<71IIH89C00HE&@E9FHD//@DH/6<</#DD/.CG<GD/</DD@E?781HHDGHGA0F/C::0/AAD<<<<11AD11GHBHIIIIFD:1<<11GIGIIHHD11IIIIIIIIIIIIIIIIIIIIIIIIIIIIIIIIIIIIIIIIIIIIIIIIIIIIIIIIIIIIIIIIIIIIIIIIIIIIIIIIIIIIIIDDDDD
@HISEQ:969:HM2KJBCX2:2:1102:21105:21206 2:N:0:ACTATGCA
ATAAAGAGGAGGCCCAACTATCCCTATTAATCATTACGTCAATCCTAGAAACCAACAAAATAGGATCGAACGTCCTATTTCATTATTCCATGCTAATGTATTCAAGCGTTAGCTTGCTTTAAACACTCTAATTTTTTCAAAGTAACAGTCCAAATTCCCCGCAACACCAAATTAATGGCATTACGGATCATCAGGAAGGAGGAATCAGTGAGACCAGTACATACCAGAGGCATGACCAATCTACTAACCCCGAAATTCAACTACGAGCTTTTTAACTGCAACAACTTTAATATACGCTATTGGAGCTGGAATTACCGCGGCTGCTGGCACCAGACTTGCCCTCCAA
+
B@BBBHHHHIHHCEEEGHGHD@FHIGDHHH?EGFEEHH<FEHGEF1FGGHHHCFHFHHHEEHECHGEHHICC11<0D<<DHHH?EC1C1C@F11<CGFEHEHGGGCEFFCDHGEGFFHFBFEHGHHCEFHHEHCHHEGHHFHFHHGHHGHF<@GA<IIHHHHGEGHGHDHHHHHHHHIIHHIIHHHHHFEIIGIIIIIIIIIIIFIHHHIHHIGIHIIIIIIHIIHIHIHIIIIHHIHCHGHGHDIIIGIHHFIHIIIIIIFHIH@IIHIIIHHGIIIIIIIIHIIHIIIHHHEIHHIHIHIIHIIHIIIIHIIIIHIIIIIIIHIIIIIIHIHIIIIIIIDDDDD
@HISEQ:969:HM2KJBCX2:2:1102:7158:21361 2:N:0:ACTATGCA
ATAAAGAGGAGGCCCAACTATCCCTATTAATCATTACATCGATCCTAGAAACCAACAAAATAGAATCGGATGTCCTATTTCATTATTCCATGCTAATGTATTCAAGCGTGAGCCTGCTTTAAACACTCTAATTTTTTCAAGGTAACAGTCCTAATTCCCCGTGACACCAAATTAATGGCATTACGGTTCTTTAGAAGGTGAGAAATCAATAATATCAGTACATACCAACGGCATGACCGAAACATTGATCCCGAAATTCAACTACGAGCTTTTTAACTGCAACAACTTTAATATACGCTATTGGAGCTGGAATTACCGCGGCTGCTGGCACCAGACTTGCCCT
+
CDDDDIIIIIIIIIIIIIIIIIIIIIIIIIIIIIIIIIIIIIIIIIIIIIIIIIIIIIIIIIIIIIIIIGIIIIIIIIIIIHIIIIIIGIIIIIIIIIIIIIIIIIIIIIIIIIIIIIIIIIIIIIIIIIHIIIIIIIIIIIIIIIIIIIIIIIIIIIIIIIIIIIIHIIIIIIIIIIIIIIIIIIIIIIIIIIIIIIIIIIIIIIIIIIIIIIIIIIIIIIIIIIIIIIIIIIIIIIIIHHIIIIIIIIIIIIIIIGIIIIIIIIIIIIIIIIIIIIIIIIIIIIIIIIIIIIIIIIIIIIIIIIIIIIIIIIIIIIIIIIIIIIIIIIIIIIIIIIDDDDD
@HISEQ:969:HM2KJBCX2:2:1102:9756:22213 2:N:0:ACTATGCA
ATAAAGAGGAGGCCCAACTATCCCTATTAATCATTACGTGGTCCAAAAACCAACAAAATAGAACCATCGTCCTATTTTATTATTCCATGCTAATGTATTCAAGCAAAAATGCCCGCTTTAAACACTATATTTTTTTCAAAGTAAAAGTCCTAGTTCATTGAAACACCCAAGAGCATCCCAATTCACCAGAAGGTAAGAAATTGGCTACACACCGATTCATGCCCCTAAAGGCATGACCGATATATCCCAATCCCGAAATTCAACTACGAGCTTTTTAACCGCAACAACACTAATATACGCTATTGGAGCTGGAATTACCGCGGCTGTTAACACCAGACTTGCCCTCCAA
+
DADCDHGE@HIFFHIHEHEHIHHIGHIIIIHHHIIIIIII0CFFHHEHHIIHIII1CGHIHGHIICGHHCHEFHIIIHI1DGEFFFGG@HHHHGFEHCCGHEGIHHHHGIIIHHHEIHGHHHHHFIIIIHHHFHHCIHHFHHIIIIIIHHIHHHIHIHIIIIIHIHHIIHIIIIIIIHHHEHIHFIIIIIIIIIIHGIIIHHIHIGIIHHEHHHEIIIHHHCHGIIIIIHIHHIHHCHHHHHHGHHGDIIIHIIIHEHHHIGIIHEIHHIHIHIIIIIHHHHHHHHHHHIIHIHHIIIHHIIIIHIIIIIIIIIIIIIIHHIIIIIIIIIIIGIHIHEEHIHHHDCDDD
@HISEQ:969:HM2KJBCX2:2:1102:2202:22598 2:N:0:ACTAAGCA
ATAAAGAGGAGGCCCAACTATCCCTATTAATCATTACGGCGGTCCTAGAAACCAACAAAATAGAACCGCACGTCCTATTCTATTATTCCATGCTGTAATATTCGAGCAAAGGCCTGCTTTGAACACTCTAATTTTTTCAAAGTAAAAGTCCTGGTCCCCAACACACCCAGTGAAGGGCATGCGGTTCTCCAGAAGAAAAGGCCCGGCCGGACAAGTGCACGCGGTGAGGCGGACCTGCCAGCCAGGCCAAAGGTTCAACTACGAGCTTTTTAACTGCAACAACTTTAATATACGCTATTGGAGCTGGAATTACCGCGGCTGCTGGCACCAGACTTGCCCTCCAA
+
DDDDDIIHIHIIIIIIHHIIIIIIIIIIIIIIIIIIIIIIIIIIIHGHIIIEHHIHHIIIIIHIIIGHIHGHHHHHHFIHHIIIIIIGIIIHEHIIIIHHECCEHEGHHIHIHHICHHIIIIHHHEHHHHHHIIIIIIHIIIIIIIIIFIIIIIIIIHEHBCEHIHIHIIHHHHIIIHHIEHIIHIHHIHG#IIHGIIHIIIIIHHHIHHHHHIIIIIHHHHIIIIIIIHHIIIIIIIIHHHHHFHFIIIIIIIIHIIIHHIHIIHIIIIIHHEHIHHIHGIHHIHIIIIIHIIIIIIIIIIIHHIIIIIIIIIIIIIIIIIIIIIIIIIIIIIIIIIIDDDDD
@HISEQ:969:HM2KJBCX2:2:1102:18956:21862 2:N:0:ACTATGCA
ATAAAGAGGAGGCCCAACTATCCCTATTAATCATTACGGTGGTCCTAGAAACCAACAAAATAGAACCACAACGTCCTATTCTATTATTCCATGCTAATCTATTCAAGCAATAGCCCGCTTTAAACACTCTAATTTTTTCAAGGTAATGGTCCTGGCTCCCCAACACACCCAACAAAGGACATGCTGATTCACCAGAAGGAAGACCCGACAGCAGACAGTACTCGCCAAAGACGGACCGCCCGGCCAGGCCTAAAATTCAACTACGAGCTTTTTAACTGCAACAACTTTAATATACGCTATTGGAGCTGGAATTACCGCGGCTGCTGGCACCAGACTTGCCCTCCAA
+
DDDDDIIIIHIIIEHHHIGIHIIIHGHIIIIHIIIIIIIIIIIHHIIIIIIEHIGIIIIIHHIIHIGHIIHHGEHEHHHH@GHIHIIIHIHIII?GHHIIIHIIIIIHIIHIGIIIIIHHGHHHIHHHIIICHHIHEHGHHIGHFHHEIIIIHFHHHEHIFHBEGIIIHFHHEHCEIIIIHHHHHHHHGIHGHIIIHHIIIIHIIIIHIIIIHGIHIIIIHDIIHIIIHHHIHDIIIII>IIIHEHIIIHIIIIIIIIIIHIIIIIIIIIIIIIHIIIIHIIIIHHIIGIIIHHIIIIIIIIIIIIHIHHHGIIIIIHIIIIHIIIHIIIIIIIIIHDHIIDDDDA
@HISEQ:969:HM2KJBCX2:2:1102:20685:23532 2:N:0:ACTATGCA
ATAAAGAGGAGGCCCAACTATCCCTATTAATCATTACGGTGATCCTAGAAACCAACGAAATAGAATCAGTCCGTCCTATTTCATTATTCCATGCTAATGTATTCAGACGTTAGCCTGCTTTAAACACTCTAATTTTTTCAAAGTAACAGTCCTGATTTCCCATCACACCAAATAAATGGCATGAAAGTTCCTCAGAAGGTAGAGATTCATCTCACCAGTACAGACAATTAAGCCTGACCAATGAGTAAACCCCGAAGTTCAACTACGAGCTTTTTAACTGCAACAACTTTAATATACGCTATTGGAGCTGGAATTACCGCGGCTGCTGGCACCAGACTTGCCCTCCAA
+
DDDDDIIHIIIHIIIIIIIIIIIIIIIIIIHIIIIIIIIIIIGHIIIIIIIHHIHIIIIIIIGHHHHGHIHHIHIGCHIHHHHHIIHIIIHHHIGGIHFHHIHIIIHIIHHHIIIIIIIIIIIIIIIIIIIIHIIIIIIIIIHHHIHIIIIIIIIIHIIIIIIIIIIHEIIIHHHIIHIIIIIIIIIIIIHIHIIIIIIIHIIIIIIIIIIGIIIIIIIIIIIIIIIIHIIIIIIIIIIIIIIIIHHIIIIIIIIIIIIIIIHIIIIIIIIIIIIIIIIIIIIIIHIIIIIIIIIIIIIIIIIIIIIIIIIIIIIIIIIIIIIIIIIIIIIIIIIIIIIIIIIDDDDD
@HISEQ:969:HM2KJBCX2:2:1102:18756:24048 2:N:0:ACTATGCA
ATAAAGAGGAGGCCCAACTATCCCTATTAATCATTACGTCAATCCTAGAAACCAACAAAATAGGATCAAACGTCCTATTTCATTATTCCATGCTAATGTATTCAAGCGTTAGCCTGCTTTAAACACTCTAATTTTTTCAAAGTAACAGTCCTGTTTCCCTGCAACACCAAATTAATGACATTACAGTTCTTCAAGAAGGAGGAACCAGTAAAGCCAGTACATACCAGAGGCACGACCAACCTACTAATCCCGAAATTCAACTACGAGCTTTTTAACTGCAACAACTTTAATATACGCTATTGGAGCTGGAATTACCGCGGCTGCTGGCACCAGACTTGCCCTCCAA
+
DDDDDIIIIIIIIIIIIIIIIIIIIIIIIIIIIIIIIIIIIHIIHIHHIIIIIIIIIIIIIIIHIIIIIIIIIHIIIIIIIIIHIIIHHIIIIIIIIIIIIIIIIIIIIIIIIIIIIIIIIIIIIIIIIIIIIIIIIIIIIIHIIHIIHIIIIIIIIGIHIIIIHIHIIIIIIIIIIHEHIIIIIIIIIIIIIIIIIIIIIIIIIIIIIIIIIIIIIIIIIIIIHIIIIIIIIIIIIIIIIIHHFIIIIIIIIIIIIIHIIHEIIIIIIIIIIIIIIIIIIIIIIIIIIIIIIIIIIIIIIIIIIIIIIIIIIIIIIIIIIIIIIIIIIIIIIIIIIIIIIDDDDD
@HISEQ:969:HM2KJBCX2:2:1102:11126:25046 2:N:0:ACTATGCA
ATAAAGAGGAGGCCCAACTATCCCTATTAATCATTACGGTGATCCTAGAAACCAACAAAATAGAACCATGCCGTCCTATTCTATTATTCCATGCTAATGTATTCGAGCAAAAATGCCTGCTTTAAACACTCTAATTTTTTCAAGGTAAAGGTCCTGGATCCGCAAGACACCCAATAAAGGACATCAAGTTTCTCCAGAAGGTGAGAAATCAACAGTAACAGTTCATGCCCCTTAAGGCATGACCATCACGTCAATCCCGAAATTCAACTACGAGCTTTTTAACTGCAACAACTTTAATATACGCTATTGGAGCTGGAATTACCGCGGCTGCTGGCACCAGACTTGCCCTCCAA
+
DDDDDIHHHIIIIIIIIIIIIIIIIHIIIGIIIIHIIIHIIIIIIIIGHHI<FHHIIGHHIIFCHIIIIIGHCG/?GHEHIIHIHHIHHEEHHEHHIGEGHHGIIHIHIIIIIHHHIHGIIHHHHHIIIIIIIIHHIHHHIIIIHIIIIIIIIIIIIIHIHHHIIFIHIIEIIIIIIIIIIIIIIIIIIIHIIIIIIIIIIIIIIIIIIIIIIIIIIIIIIIIIIIIIIIIIIIIIIIIIIIIIIIIIIIHGIIIIHIIIIIIIIIIIIIIIIIIIIIIIHHIIIIIIIIIIIIIIIIIHHIIIIIIIIIIIIIIIIIIIIHIIIIIIIHIIIIIIIHIIIIIIHIHIDDDDD
@HISEQ:969:HM2KJBCX2:2:1102:7326:24815 2:N:0:ACTATGCA
ATAAAGAGGAGGCCCAACTATCCCTACTAATCATTACGTCAATCCTAGAAACCAACAAAATAGGATCGAACGTCCTATTTCATTATTCCATGCTAATGTATTCAAGCGTTAGCCTGCTTTAAACACTCTAATTTTTTCAAAGTAACAGTCCTGTTTCCCTGCAACACCAAATTAATGACATTACAGTTCTTCAGAAAGGAGGAATCAGCGAAGCCAGTACATACCAGTGGCACGACCAACCTGCTGACCCCGAAATTCAACTACGAGCTTTTTAACTGCAACAACTTTAATATACGCTATTGGAGCTGGAATTACCGCGGCTGCTGGCACCAGACTTGCCCTCCAA
+
DDDDDIIIIIIIIIIIIIIIIIIIII1FHIIIIIIIIIIIIIIHHHIHIIIIIIIIGIIHHHHIGHIIIHIHHIIIIIIIHIIIIIIIIIIIIIIIIIIIIHIIIIIIIIIIHIIHIIIIIHIIIIIIHIHHIIIIIIIHIIIIIHIIIHIHIIIIIIHIIIIIIIHIIIHIIIIIIIIHIIIIIIIIHHIIIIIIIIIHIIIIHIHIIHIIIIIIIIIIIIIIIIIIIIIIIIIIIIIIHHHHFIIIIIIIIIIIIIIIIIIIIIIIIIIIIIHHIHIIIIIIIIIIIIIIIIIIIGIIIIIIIIIIIIIIIIIIIIIIIIIIIIIIIIIIIIIIIIHIIDDDDD
@HISEQ:969:HM2KJBCX2:2:1102:15734:23744 2:N:0:ACTATGCA
ATAAAGAGGAGGCCCAACTATCCCTATTAATCATTACGTCAATCCTAGAAACCAACAAAATAGGATCGAACGTCCTATTTCATTATTCCATGCTAATGTATTCAAGCGTTAGCCTGCTTTAAACACTCTAATTTTTTCAAAGTAACAGTCCTGTTTCCCTGCAACACCAAATTAATGACATTACAGTTCTTCAGAAAGGAGGAATCAGCGAAGCCAGTACATACCAGTGGCACGACCAACCTGCTGACCCCGAAATTCAACTACGAGCTTTTTAACTGCAACAACTTTAATATACGCTATTGGAGCTGGAATTACCGCGGCTGCTGGCACCAGACTTGCC
+
DDDDDIIIIIIIIIIIIIIIIIIIIHIIIIIIIIIIIIIEHHIHIHIIGIHHHHHHGIIIIIFGHIIIIIICFHHIIIIIIIIFIIHIFIIIIIIIIIIIIIIIIIIIIIHIHIIHIHHIHHHIHHIIIIIHIIIIIIIIIIIIIIIIHIIIIIIIHIGIIIIIIIIIIHIHHIIIIIIIIHHIIIIHIHHIIIHIIIIHIIIIIIIIIIIIGIIIIIHIIIIIIIIIIIIIIIIIHHHGIIIIIIHIIIIIIIIIIIIIIIIIIIGIIIIIIIHIIIIIIHIIIIIIIIIIHIIHIIIIIIIIIIHIIIIHIIIIIIIIIIIIIIIIIIIIIIIDDDDD
@HISEQ:969:HM2KJBCX2:2:1102:3554:26016 2:N:0:ACTATGCA
ATAAAGAGGAGGCCCAACTATCCCTATTAATCATTACGTCGATCCTAGAAACCAACAAAATAGAATCAAACGTCCTATTTCATTATTCCATGCTAATGTATTCAAGCGCGAGCCTGCTTTAAACACTCTAATTTTTTCAAAGTAACGGTCCTGATTCCCCATGACACCAAATTAATGACATCATGGTTCTTCAGAAGGGAGAAATCAAAATTGCCAGTACGTACCGAGGCACGACCAACAAATTGATCTCGAAATTCAACTACGAGCTTTTTAACTGCAACAACTTTAATATACGCTATTGGAGCTGGAATTACCGCGGCTGCTGGCACCAGACTCGCCCTCCAA
+
D@D@DH@GHIHIIHIGHIIIHECGHCHIIGIIHIEHCGHEHEECEFGHIHHIEEHIHIHCFHFCFCHHFHHHEEHHHH<F?GHHIIIF@E@GHIHIHHFFH<@FHHGIIGEHHHHGH<DHHHHFHEEEG?DEH@GGFGFFGHHHFIIIHHIHHGHHIIHHEHFIIIHGFCFGFHII8EGHHHIHFHCHHEFIIIIIIHHGDHHIHIHHHHFGEHGGH@IIHHHHEHHEHEHHGCDIHHDC1HCD@GCEEFCFHIHHHHIHEEHIIIHHH?HEHHG@CHHHGD<HHEEHEHGCHHIIHHHHHHEHIIIIHHHHHHIIHIIIHIIIHHIHIHHECHDDFIIHDAD@B
@HISEQ:969:HM2KJBCX2:2:1102:19560:25750 2:N:0:ACTATGCA
ATAAAGAGGAGGCCCAACTATCCCTATTAATCATTACGTCAATCCTAGAAACCAACAAAATAGGATCGAACGTCCTATTTCATTATTCCATGCTAATGTATTCAAGCGTTAGCTTGCTTTAAACACTCTAATTTTTTCAAAGTAACAGTCCAAATTCCCCGCAACACCAAATTAATGGCATTACGGATCATCAGGAAGGAGGAATCAGTGAGACCAGTACATACCAGAGGCATGACCAACCTACTAACCCCGAAATTCAACTACGAGCTTTTTAACTGCAACAACTTTAATATACGCTATTGGAGCTGGAATTACCGCGGCTGCTGGCACCAGACTTGACCTCCAA
+
@DDDBHIIIIHHHIIHIIIIGIIIIIIIIIIIIIIIIIIIIHHIIIHGIIIGHIIIIIIIIIIIIIIIGHEHHFHHIIIIHIIIIIIHIIIGFHIIHHHIIH@GHIEGIIHIIIIIIIHIHHHHHHIIIHIIIIIIIIIIIHGIIIHGIIIIHIIEIIIHHIIIIIHHIIHIIHHHHIIIIIIIHIIIIHCIIIHIHIHHHHIIIIIIGHHIIIIIHIIIIIIIIIIIHGIIIIIIIIH<IHHGHHHIIIIIIIIIIIIIIHHIIIIIIIIIIIIIIIIIIIIIHHIIIIIIHHIIIIIIIIIIIIHHHIIIIIIIIIHIIIIIIIIIIIIIIIIIIIIIIDDDDD
@HISEQ:969:HM2KJBCX2:2:1102:1783:26133 2:N:0:ACTATGCA
ATAAAGAGGAGGCCCAACTATCCCTATTAATCATTACGTCGATCCTAGAAACCAACAAAATAGAATCAAACGTCCTATTTCGTTATTCCATGCTAATGTATTCAAGCGTGAGCCTGCTTTAAACACTCTAATTTTTTCAAAGTAACAGTCCTGATTCCCCATGACACCAAATTAATGACATCATGGTTCGTCAGAAGGTAGGAATCAATAATACCAGTACGTACAATAGCACGACCAATAAATTGATCCCGAAATTCAACCACGAGCTTTTTAACTGCAACAACTTTAATATACGCTATTGGAGCTGGAATTACCGCGGCTGCTGGCACCAGACTTGCCCTCCAA
+
DDDDDIIIIIIIIIIIIIIIIIIIIIIIIIIIIIIIIIHIIIIIIIIIIIIIHIIIIIHIIHIHIIIIIIHIHHIIIIIIIIIIIIIIIIIIIIIHIIIIIIHIIIIIIIHHIIIIIIIIIIIIIIIHIIIIIIIIIIIIIIIIIIIIIIIHIHIHIIIIIIIIIIIIIIHHIIIIIIIIIIIIIIIIIIIIIIIIIIIIHIIIIIIIIIIIIIIIIIIIIIIIIHIIIIIIIIIIIIIIIHGFIIIIIIIIIIIIIIIIIIIIIIIIIIIIIIIIIIIIIIIHHHHIIIIIIIIIIIIIIIIIIIIIIIIIIIIIIIIIIIIIIIIIIIIIIIIIIIIIDDDDD
@HISEQ:969:HM2KJBCX2:2:1102:18967:25983 2:N:0:ACTATGCA
ATAAAGAGGAGGCCCAACTATCCCTATTAATCATTACGGCGGTCCTAGAAACCAACAAAATAGAACCGCACGTCCTATTCTATTATTCCATGCTGTAATATTCGAGCAAAGGCCTGCTTTGAACACTCTAATTTTTTCAAAGTAAAAGTCCTGGTCCCCAACACACCCAGTGAAGGGCATGCGGTTCTCCAGAAGAAAAGGCCCGGCCGGACAAGTGCACGCGGTGAGGCGGACCTGCCAGCCAGGCCAAAGGTTCAACTACGAGCTTTTTAACTGCAACAACTTTAATATACGCTATTGGAGCTGGAATTACCGCGGCTGTTGGCACCAGACTTGCCCTCCAA
+
DDDDDIHIIHIIIIHHIIIIIHHIIIIIEHIIIIIIIIHHDHIHHIIIIIIGHHHIHEHHIHEHGHHDH<?EHGHIIIIIIIIII@HDGGHHI@CHHIIIIHHIHHHIIHIIIIIHHHHIIIIIIIIIIIIIIIHHHIIIIIIIIIIIIIHHHHHHIIIIHHEHIIIHIIHIIIIIIIIHIHIIHHHFIIIIIIIIIHIIHIIIIIIIIHIIIIIIIIIIIIIIIIIIIIIIIIIIIIIIIIHIIIIHIIIIIIIIIIIIIIIIIIHIIIIIIIIIIIIIIIIIIIIIIIIIIIIIIIIIIIIIIIIIIIIIIIIIIIIIIIIIIIIIIIIIIIIIIIIDDDDD
@HISEQ:969:HM2KJBCX2:2:1102:17724:27486 2:N:0:ACTATGCA
ATAAAGAGGAGGCCCAACTATCCCTATTAATCATTACGGCGGTCCTAGAAACCAACAAAATAGAACCGCACGTCCTATTCTATTATTCCATGCTGTAATATTCGAGCAAAGGCCTGCTTTGAACACTCTAATTTTTTCAAAGTAAAAGTCCTGGTCCCCAACACACCCAGTGAAGGGCATGCGGTTCTCCAGAAGAAAAGGCCCGGCCGGACAAGTGCACGCGGTGAGGCGGACCTGCCAGCCAGGCCAAAGGTTCAACTACGAGCTTTTTAACTGCAACAACTTTAATATACGCTATTGGAGCTGGAATTACCGCGGCTGCTGGCACCAGACTTGCCCTCCAA
+
DDDDDIIGHIIIIIIIIIIIIIHHIIIIIIIIIIIIIIIIIIIIIIIIIIHEEHIIHHIIIIHGHHHIHIIHIGHHIIHIHIIIHHIHHHICHHIIIIIIHHIHHHHIIHIIIIIIIIIIIIIIIHIIHHIIIIIIHHIIIIIIIIHIIIIIHIIIGIIIIIIIHIHFIIIIHIIHIIIGHHIIIIIHHIIIIIIIIHEIIIIIIIIIIIIIIIIIIIIIIIIIIIIIIIIIIIIIIIIIIHGIIIHFIHIIIIIIIIIIIIIIIIIIIIIIIIIIIIIIIIHIIIIIIIIHIIIIIIIIIIIIIIIIIIIIIIIIIIIIIIIIIIIIIIIHIIIIIIIDDDDD
@HISEQ:969:HM2KJBCX2:2:1102:21054:27516 2:N:0:ACTATGCA
ATAAAGAGGAGGCCCAACTATCCCTATTAATCATTACGGTGATCCTAGAAACCAACGAAATAGAATCAGTCCGTCCTATTTCATTATTCCATGCTAATGTATTCAGACGATAGTCTGCTTTAAACACTCTAATTTTTTCAAAGTAACAGTCCTGATTTCCCATCACACCAAATAAATGGCATGAAAGTTCCTCAGAAGGTAGAGATCCATCTCACCAGTACAGACAATTAAGCCTGACCAATGGGTAGACCCCGAAGTTCAACTACGAGCTTTTTAACTGCAACAACTTTAATATACGCTATTGGAGCTGGAATTACCGCGGCTGCTGGCACCAGACTTGCCCTCCAA
+
DDDDDIGFIIHIIHIIIIHIIIHIGIGIIHEHHGHHIIICHHGIGHHHHHICGHHEHIIIHIHII?HHHHFHEG?DHGGEHIH@HIIH?FG1FG?FH?IHCIHIHGEDDHHGHFGEIIHHFGHHGHIIHIHHHGIIIIIHIIIHHHHGIIIHFGHHHHIIGEHIIHHIIIIIHHHIIIIIIIIIHIIIIIHIIIIIIIIIHHIIGIIIIIIIIIIIIIIIIIIHHHIIIIIGIIIIIIIIIIIGHG<IIIIIIIIIIIIIIIIIIIIHIIIIIIIHIIIIIIIIIHIIIIIIIIIIIIIIIIIIIIIIHIIIIIIIIIIIIIIIIIIIIIIIIIIHIHIIIIIDDDDD
@HISEQ:969:HM2KJBCX2:2:1102:13482:28254 2:N:0:ACTATGCA
ATAAAGAGGAGGCCCAACTATCCCTATTAATCATTACGTCAATCCTAGAAACCAACAAAATAGGATCGAACGTCCTATTTCATTATTCCATGCTAATGTATTCAAGCGTTAGCTTGCTTTAAACACTCTAATTTTTTCAAAGTAACAGTCCAAATTCCCCGCAACACCAAATTAATGGCATTACGGATCATCAGGAAGGAGGAATCAGTGAGACCAGTACATACCAGAGGCATGACCAATCTACTAACCCCGAAATTCAACTACGAGCTTTTTAACTGCAACAACTTTAATATACGCTATTGGAGCTGGAATTACCGCGGCTGCTGGCACCAGACTTGCCCTCCAA
+
DCDDDIIIIIIIHHHIIGHIIIIIIIHIIHIIFIIIGIIHIIGHIIIIIIIIHHIHIIHIHIHHHHEHHIIHHIIGHIFIIFHHHIIHHIII1GHHIIIIIIIIIIIIIIIIIIIIIIHHIIIIIIIIIIIIIIHIIIIIIIIIHHHHEIIIGHGGHIIIHDHHHIIIIIIIHIIIIIIIIHIIIIIIIIIIIIIIIIIIIHIIIIIIIIIIIIHIIIIIIIIIIIIIIIIIIIIIIHIIIIIHIIHIIHIIIIIIIIIIIIIIIIIIIIIIIHIIIIIIIIIIIIIIIIHIIIIIIIIIIIIIIIIIIIIIIIIIIIIIIIIIIIIIIIIIIHIIIIIIIDDDDD
@HISEQ:969:HM2KJBCX2:2:1102:13842:28000 2:N:0:ACTATGCA
ATAAAGAGGAGGCCAAACTATCCCTATTAATCATTACGGCGGTCCTAGAAACCAACAAAATAGAACCGCACGTCCTATTCTATTATTCCATGCTGTAATATTCGAGCAAAGGCCTGCTTTGAACACTCTAATTTTTTCAAAGTAAAAGTCCTGGTCCCCAACACACCCAGTGAAGGGCATGCGGTTCTCCAGAAGAAAAGGCCCGGCCGGACAAGTGCACGCGGTGAGGCGGACCTGCCAGCCAGGCCAAAGGTTCAACTACGAGCTTTTTAACTGCAACAACTTTAATATACGCTATTGGAGCTGGAATTACCGCGGCTGCTGGCACCAGACTTGCCCTCCAA
+
DDA@DHE1C<G00D1<CG1F1<CC@@GEECH@E1FHIGH<<CC/C1F1111<1<DE?C11<<<<CCH/<EC/<100<CG?<FHE1GCH<FC11<GHH@EGHCECGIIHHIIIHEIHG5EIHEHEHHHEHHEHHCHFDHEHIIIHG@EHHH:HDE=IHEHHHGDHFHHHHGFDI;HHHCHIH7HIH?H@IIIHHHHHCHHHD?DHDHCI<FHIIII*IHIHHHHI=CECCEHHHHE@H;HGHEDIGHGCHHEHIHGCGGC0IIHGEHDCHCHEF@HEIIHHHG@E?HHHHE@DE?HHH@FHIHHCHIIHHHHHH?HDIHGG1?FIHCHHHGIHHHHEIIHD<DD<
@HISEQ:969:HM2KJBCX2:2:1102:6686:28437 2:N:0:ACTATGCA
ATAAAGAGGAGGGCCCAACTATCCCTATTAATCATTACGGTGATCTTAGAAACCAACGAAATAGAATCAGTCCGTCCTATTTCATTATTCCATGCTAATGTATTCAGACGATAGTCTGCTTTAAACACTCTAATTTTTTCAAAGTAACAGTCCTGATTTCCCATCACACCAAATAAATGGCATGAAAGTTCCTCAGAAGGTAGAGATCCATCTCACCAGTACAGACAATTAAGCCTGACCAATGGGTAGACCCCGAAGTTCAACTACGAGCTTTTTAACTGCAACAACTTTAATATACGCTATTGGAGCTGGAATTACCGCGGCTGCTGGCACCAGACTTGCCCTCCAA
+
DD@@0111110<<<</<DCEHH@<1CCHHEHE1CH1G110<11D11<D1<1<<DGGHIIIIIHHHHIH@1DFEHCECGHHII1DEH1CE?GEFHHFHHHIIHHHFHHF@GHHHF@GEHHHHIIIIIHFIHHIIHHHHEHIIGHAHGCHEHHFGGGFHIHGHHIHHHHFCGECHIFHCHIHHHGECHHEEHHEGHFHHHEIIHIIIIIIIIHHEHFHHIHEFFEHHGIIHEHEHHHEEGGHHIHHHG@FIHHGIIIIHHEF1HHHIHHHGHECEHCHF<FHEHHHHGHHFFIIIIIIIIIHIIHHHHHIGHEFEHHHECCDHIHHHHHIHHCFEHHHCHHIIHG@D@@@@
@HISEQ:969:HM2KJBCX2:2:1102:4717:28445 2:N:0:ACTATGCA
ATAAAGAGGAGGCCCAACTATCCCTATTAATCATTACGTCGATCCTAGAAACCAACAAAATAGAATCAAACGTCCTATTTCGTTATTCCATGCTAATGTATTCAAGCGTGAGCCTGCTTTAAACACTCTAATTTTTTCAAAGTAACAGTCCTGATTCCCCATGACACCAAATTAATGACATCATGGTTCGTCAGAAGGTAGGAATCAATAATACCAGTACGTACAATAGCACGACCAATAAATTAATCCCGAAATTCAACTACGAGCTTTTTAACTGCAACAACTTTAATATACGCTATTGGAGCTGGAATTACCGCGGCTGCTGGCACCAGACTTGCCCTCCAA
+
DDDDDIIIIIIIHIIIIIIIIIIIIIIIIIIIIIIIIIIIIHIIIIIIIIIIIIIIIIIGIHHIIIHIHIIHHHHIIIHIIIIIIIIIIIIIIIIIIIHIIFGHIIIIIIIHHHIIIHIIIIIIHIIIIIIIIIIIIIIIIIIIIIIIIIIIIIIIIIIIIIIIIIIIHIIGIIIIIIIIIIIIIIIIIIIGIIIIIIIIIIIHIHIIIIIIIIIIIIIIIIIIIIIIIIIIIIIIIHIIIIIHHIIIIIIIIIIIIHHIIHIIIIIIIIIIHIIIIHIIHIIIIIIIIIIIIIIHIIIIIIIIIIIIIIIIIIIIIIIIIIIIIHIIIIIIIIIIHIIIDDDDD
@HISEQ:969:HM2KJBCX2:2:1102:20814:29207 2:N:0:ACTATGCA
ATAAAGAGGAGGCCCAACTATCCCTATTAATCATTACGGCGGTCCTATTCTATTATTCCATGCTAACGTATTCGAGCAAAGGCCTGCTTTGAACACTCTAATTTTTTCAAAGTAAAAGTCCTGGTCCCCAACACACCCAGTGAAGGGCATGCGGTTCTCCAGAAGAGAAGGCCCGGCCGGACAAGTGCACGCGGTGAGGCGGACCTGCCAGCCAGGCCAAAGGTTCAACTACGAGCTTTTTAACTGCAACAACTTTAATATACGCTATTGGAGCTGGAATTACCGCGGCTGCTGGCACCAGACTTGCCCTCCAA
+
DDDDDIIIIIIIHHIIIIIIIIIIIIIIIIHIIIIFHHHHHICEHEFHIIIIIIIHIIIIIGIGHHIIIHHFHIIIIHHIFHHHIIIIHIHIIGIIIHIIIDFHIIIIIIIIIIIHIHHHGIHHHIIIIIHIHEHIIIIIHIIIIHHIHIHHHHHIIHIIIIIIIIIIIIIIIIIIIHIIHGIIIIHIIIIIIIIIIIHIIIIIIIIIIIIIHIIIGIIHIIHIIHIIIIIIIIHIIIIIIIIIIGIIIHHHIIIIHIHHHGIIIIIIIIIIIIIIIIIIIIIIIIIIIIHIIIIIIIIIIIIHIIIIIDDDDD
@HISEQ:969:HM2KJBCX2:2:1102:3989:29774 2:N:0:ACTATGCA
ATAAAGAGGAGGCCCAACTATCCCTATTAATCATTACGTCGATCCTAGAAACCAACAAAATAGAATCAAACGTCCTATTTCATTATTCCATGCTAATGTATTCAAGCGCGAGCTTGCTTTAAACACTCTAATTTTTTCAAAGTAACAGTCCTGATTTCCCGCGACACCAAATTAATGACATCGTGGTTCGTCAGAAGGGAGAAACCAATAATGCTAGTACGTACAAAGTACGACCGACATATTAGTCCCGAAATTCAACTACGAGCTTTTTAACTGCAACAACTTTAATATACGCTATTGGAGCTGGAATTACCGCGGCTGCTGGCACCAGACTTGCCCT
+
DDDDDIIIIIIIIIIIHIIIIIIIIIIIHIIIIIIIIIIIIIIIIIIIIIHIHHIIHIIIIIIIIIIHHIGIHIIHIEEFHIIGIIIIIIIIIHIIIIIIIIIHIIIIIIIIHIIIIIIHIIIHFHIIIIIIIIHIIIIIIIIIIIIIHIIIIIHIHIIIIIIIIIIIIIIIIIIIIHIIIIIIIIIIIIIIIIIIIIIIIIIIIGIIIIIIIIIIIIIIIIIIIIIIIIIIIIIHHHFIIIIIIII=IIIIIIIIIIIIIIIIIIIIIIIIIIHGIIIIIIIIIIIIIIIIIIIHIIIIIIIIIIIIIIIIIIIIIIIIHIIIIHIIIIIIIIIDDDDD
@HISEQ:969:HM2KJBCX2:2:1102:7484:30233 2:N:0:ACTATGCA
ATAAAGAGGAGGCCCAACTATCCCTATTAATCATTACGTCGATCCTAGAAACCAACAAAATAGAATCAAACGTCCTATTTCGTTATTCCATGCTAATGTATTCAAGCGCGAGCTTGCTTTAAACACTCTAATTTTTTCAAAGTAACAGTCCTGATTCCCCATGACACCAAATTAATGACATCGTGGTTCGTCAGAAGGGAGAAACCAATAATACTAGTACGTACAAAGTACGACCGACATATTAGTCCCGAAATTCAACTACGAGCTTTTTAACTGCAACAACTTTAATATACGCTATTGGAGCTGGAATTACCGCGGCTGCTGGCACCAGACTTGCCCT
+
A@DDA@F1F?@@@EE<@ECE11<?1<1D@@GHHIHHHI?GCCEF@FECEHHE?CGCHH@1<D1DG11?@GGEH@@HC?GCEEHHHE1FC1H?FFFFHGIHHFGEHCG=EEEEEHCGGHHAAFA@<FCCCFCHHEIEFEHHCFHFEFHGHHHIHHIHEDHHHHH@IHHCGIIIGHHIIHG@DIIIHHDCHHCCHFEIIHHHIHHGHHIIHIHHCIHHHEG@HFGHHFCEIIHHEEHHHF@HF6HHIHHDEFCEHG@HG@HH?DGIIHIIHHFF@HGIGIHHHHHGHEHFC0GCHGCHIHH?GCHFHHHHHIHHGHHDG?GHIIIHIHHIIIHHIHH@D@@D
@HISEQ:969:HM2KJBCX2:2:1102:2169:29524 2:N:0:ACTATGCA
ATAAAGAGGAGGCCCAACTATCCCTATTAATCATTACGGTGATCCTAGAAACCAACGAAATAGAATCAGTCCGTCCTATTTCATTATTCCATGCTAATGTATTCAGACGATAGTCTGCTTTAAACACTCTAATTTTTTCAAAGTAACAGTCCTGATTTCCCATCACACCAAATAAATGGCATGAAAGTTCCTCAGAAGGTAGAGATCCATCCTACCAGTGCAGACAATTAAGCCTGACCAATGGGTAGACCCCGAAGTTCAACTACGAGCTTTTTAACTGCAACAACTTTAATATACGCTATTGGAGCTGGAATTACCGCGGCTGCTGGCACCAGACTTGCCCTCCAA
+
DDDDDIHHHIIIIIIIIIIIIIIIIIIIIIHIHIHIIIIIIIIIHIIIIIIIIHIHIIIIHIIGHHHIIIIIHHIIIIIIIIIIIIIIIHIIIHIIIIIIIHIIIIIIIHIIIGHIIIIIIIIIIIIHIIIHHIIHHIHIIIIIIIHIIIIIIIIIIIIIIIIIIIIIIIIIIIIIIIIIIIIIIIIIIIIIIIIIIIIIIIIIIIIIIIIIIIIIIIIIIIIIIIIIIIIIIIIIIIIIIIIIHHIIIIIIIIIIIIIIIIIIIIIIIIIIIIIIIIIIIIIIIIIIIIIIIIIIIIIIIIIIIIIIIIIIIIIIIIIIIIIIIIIIIIIIIIIIIIIIIHIDDDDD
@HISEQ:969:HM2KJBCX2:2:1102:12940:30679 2:N:0:ACTATGCA
ATAAAGAGGAGGCCCAACTATCCCTATTAATCATTACGTCGATCCTAGAAACCAACAAAATAGAATCAAACGTCCTATTTCATTATTCCATGCTAATGTATTCAAGCGCGAGCTTGCTTTAAACACTCTAATTTTTTCAAAGTAACAGTCCTGATTTCCCATGACACCAAATTAATGACATCGTGGTTCGTCAGAAGGGAGAAACCAATAATGCTAGTACGTACAAAGTACGACCGACATATTAGTCCCGAAATTCAACTACGAGCTTTTTAACTGCAACAACTTTAATATACGCTATTGGAGCTGGAATTACCGCGGCTGCTGGCACCAGACTTGCCCTCCAA
+
DDDDDIIIIIIHGIIIIIIIIIIIHHIIIIIIIIIIIIII<FHHIIIIIIIIIIIIIHEHIIIIIIIIIIIHIIIIHHFEGHIIIIIGHIHEHIIIIIIIIIIIIIIHHHIIHHIHIHIIIIIIHIHHIHHHIIIIIHIIIIIIIHIIHIIIIHHHIIHIIIIIHHIIIIIHIIIIIIIGIIIIIIHIIHHIIHIIIIIIIIHHIIIIIIIIIIIIIIIIIIIIIIIIIIIIIIIIIIHFHIHHIIHIHIIIIIIIIIHDIIIIIIHIIIIIIIIIIHIIIHIIIIIIIIIIIIIIIHIIIIIIIIHIHIIIIIIIIIIIIIIIIIIIIIIIIIIIIIIDDDDD
@HISEQ:969:HM2KJBCX2:2:1102:1943:31057 2:N:0:ACTATGCA
ATAAAGAGGAGGCCCAACTATCCCTATTAATCATTACGGTGATCCTAGAAACCAACGAAATAGAATCAGTCCGTCCTATTTCATTATTCCATGCTAATGTATTCAGACGATAGTCTGCTTTAAACACTCTAATTTTTTCAAAGTAACAGTCCTGATTTCCCATCACACCAAATAAATGGCATGAAAGTTCCTCAGAAGGTAGAGATCCATCTCACCAGTACAGACAATTAAGCCTGACCAATGGGTAGACCCCGAAGTTCAACTACGAGCTTTTTAACTGCAACAACTTTAATATACGCTATTGGAGCTGGAATTACCGCGGCTGCTGGCACCAGACTTGCCCTCCAA
+
DDDDCIIIIIIIIIIIIIIIIIIIIIIIIIIIHIIIIIIIIIIIIIIIIIIIIIIIIEHIIHIIIIIIIIIIIIHIIIIIIIIIHIIIHHHHIIIIIIIIIIIIIHIIIIIIIIIIIIIIIIIHHIIIIIIIIIIIIIIIIIIIHIIIIHIIIIIIIIIIIIIIIIHHHIIIIIIIIIIIIIIIIIIIGIHHIIIIIIIIIIIIIIIIIIIIIIIIIIIIIIIIIIIIIIIIIIIIIIIIIIIIHGDIIIIIIIIIIIIIIIIIIIIIIIIIIIIIIIIIIIIIIIIIHHIIIIIIIIIIIIIIIIIIIIIIIIIIIIIIIIIIIIIIIIIIIIIIIIIIIIIDDDDD
@HISEQ:969:HM2KJBCX2:2:1102:14832:31952 2:N:0:ACTATGCA
ATAAAGAGGAGGCCCAACTATCCCTATTAATCATTACGGCGGTCCTAGAAACCAACAAAATAGGACCGCACGTCCTATTCTATTATTCCATGCTAACGTATTCGAGCAAAGGCCTGCTTTGAACACTCTAATTTTTTCAAAGTAAAAGTCCTGGTCCCCAACACACCCAGTGAAGGGCATGCGGTTCTCCAGAAGAGAAGGCCCGGCCGGACAAGTGCACGCGGTGAGGCGGACCTGCCAGCCAGGCCAAAGGTTCAACTACGAGCTTTTTAACTGCAACAACTTTAATATACGCTATTGGAGCTGGAATTACCGCGGCTGCTGGCACCAGAC
+
@DBB@HIIGC<CHHIIIGHGEHC1FGHIGHH@FHHHH?@CDDD<DHHEHHHIEHIHG?HIGGF?CGHHCDHHGHHGHHH1FHIIGHIHHHIHFHGIIIHHHHHHHHIHIHHIHHEHEIHHHEHHHHIIIIIHHFHGDIHEIIHIIIIIHHHIHE<DHEHHIDC?0GIHIHHGFGHEHIIHIIIHFGHIIIHIIIIH;HHIHHGHIIHHHHCIIHIHHIIIHHHIHHFHCHHHHHHIHIGHHHGIHHFDHHHCIHFIIHIIIIIHIIIHIHHFHHIIHIHGFGIHIIHIHHIIHHIIHEIIIHGIIIIIHHIIIGIIIIIIHEHEIIIGDDDDD
@HISEQ:969:HM2KJBCX2:2:1102:13554:32671 2:N:0:ACTATGCA
ATAAAGAGGAGGCCCAACTATCCCTATTAATCATTACGTCAATCCTAGAAACCAACAAAATAGGATCGAACGTCCTATTTCATTATTCCATGCTAATGTATTCAAGCGTTAGCCTGCTTTAAACACTCTAATTTTTTCAAAGTAACAGTCCTGTTTCCCTGCAACACCAAATTAATGACATTACAGTTCTTCAAGAAGGAGGAATCAGTAAAGCCAGTACACACCATTGGCACGACCAACCTACTGACCCCGAAATTCAACTACGAGCTTTTTAACTGCAACAACTTTAATATACGCTATTGGAGCTGGAATTACCGCGGCTGCTGGCACCAGACTTGCCCTCCAA
+
DDDDDHIIIIIIFHIIIHHIIIIIIIIIIIIIIIIIIIHHHHIGHHHHIIIIHHIIIIIIHHHHHIIIIIIIICHIIIIIHIIIIIICEGHI?GHHIIIIIHHIIIIIIIIIHIIHGHIIIIIIHIIHHIIIHIIIHHIIIIIIIIIHHIIHHHHIHHEFCIHHHDEHHHHGFIIIIIIIIIIHHHIIHIIIIIIII;HHHHIIHIIIIIIIIIHIIIIIIHIIIHIIIHIIIIIIHIIIIIIHHHIIIIHHIIIIGIIIIIIIIHIIIIHHIIHIIHIIIIIHIIHIIIIIIIIIIHIIIIIIIIIIIIIIIIIIIIIIIIIHIIHIIIIIIHHIIIIIIDDDDD
@HISEQ:969:HM2KJBCX2:2:1102:3172:32601 2:N:0:ACTATGCA
ATAAAGAGGAGGCCCAACTATCCCTATTAATCATTACGGCGGTCCTAGAAACCAACAAAATAGAACCGCACGTCCTATTCTATTATTCCATGCTGTAATATTCGAGCAAAGGCCTGCTTTGAACACTCTAATTTTTTCAAAGTAAAAGTCCTGGTCCCCAACACACCCAGTGAAGGGCATGCGGTTCTCCAGAAGAAAAGGCCCGGCCGGACAAGTGCACGCGGTGAGGCGGACCTGCCAGCCAGGCCAAAGGTTCAACTACGAGCTTTTTAACTGCAACAACTTTAATATACGCTATTGGAGCTGGAATTACCGCGGCTGCTGGCACCAGACTTGCCCTCCAA
+
DCDDDHHIHIIIIIIIHHIIIIIIHIIIICHIIIHIIHHHHHHIIIHIIIIHIIGIIIEHHIIHHIHIDHIIHICHCHHIHIIIIHHGHIIHIIIIIIIIIHFIIIHIIIIHIIIIIIIHHIHHHIHIIIIIIIIHHIHFIIIIIIIIIIHHIIHIIIIIIHEH@IIIHIHIIIIHIIIIIIIIIHHIIIIIIIIIIIIIIIIIIIHHHFHGIIIIIHIIIIIIIIIIIIIIIIIIIIGIIHEIIIHGIIIIHHIIIIIIIIIIIIIIIIIHHIIIIIIIIIIIIIIIIIFIHIIIIIIIIIIIIIIIIIIIIIIIIIIIIIIIIIIIIIIIIIIIIIIDDDDD
@HISEQ:969:HM2KJBCX2:2:1102:19803:32677 2:N:0:ACTATGCA
ATAAAGAGGAGGCCCAACTATCCCTATTAATCATTACGTCGATCCTAGAAACCAACAAAATAGAATCAAACGTCCTATTTCATTATTCCATGCTAATGTATTCAAGCGCGAGCTTGCTTTAAACACTCTAATTTTTTCAAAGTAACAGTCCTGATTTCCCACGACACCAAATTAATGACATCGTGGTTCGTCAGAAGGGAGAAACCAATAATACTAGTACGTACAAAGTACGACCGACATATTAGTCCCGAAATTCAACTACGAGCTTTTTAACTGCAACAACTTTAATATACGCTATTGGAGCTGGAATTACCGCGGCTGCTGGCACCAGACTTGCCCT
+
DDDDDHHIIIIIIIIIIIIIHHHIIIIIIIIIIIIIIIIIIHIIIIIIIIIFHIHIIIIHIIIIIIIIIIGIHIHIIHIGHIIIIIIIHIIHHIHIIGHIHGDHHEHHIHIHHEHHIIIIIIIIGHIIIIHHIIIIIIHIIIHIHIIGIHHIIIIIIIHCGHHHHIIIIHIHIIIIIIHHIIHHGIIHHHHIIHIHHIIHHHIIIHIIHIIHIIGIIIHFIIHIIIHFHIHIIDIHI>=HHFIHIHHIHGIIIIIIIIIIIIHIHHCIHIIIIIIHIIIIIIIIIIIIIIIHIIIHIIIIIIIIIIIIIIIIIIIIIGIIHIIIIIIIIIIIIIIDDDDD
@HISEQ:969:HM2KJBCX2:2:1102:19626:32811 2:N:0:ACTATGCA
ATAAAGAGGAGGCCCAACTATCCCTATTAATCATTACGTCAATCCTAGAAACCAACAAAATAGGATCAAACGTCCTATTTCATTATTCCATGCTAATGTATTCAAGCGTTAGCCTGCTTTAAACACTCTAATTTTTTCAAAGTAACAGTCCTGTTTCCCTGCAACACCAAATTAATGACATTACAGTTCTTCAAGAAGGAGGAACCAGTAAAGCCAGTACATACCAGAGGCACGACCAACCTACTAATCCCGAAATTCAACTACGAGCTTTTTAACTGCAACAACTTTAATATACGCTATTGGAGCTGGAATTACCGCGGCTGCTGGCACCAGACTTGCCCTCCAA
+
DDDBDIHFHIII=CEHHHIIHGHIHHIIIIIIIHIIGHIEHIHHHHHIIIIIHHHHIIFHHFHIGIIIII?GHI=HHIIGHGHHGHH<CGHHGHHEHIHGEIIHHIIIIIIIFHHIIGIIIHIHIHHFIIIHHIIIIHHIIIHFHIHHHIIHHHIIIHHHIHIIHGHIIHHGFHIIIIHHIIIIIIIIGHHIIIHIIHHHEHHHIIHIIIIHHHIHEHHIIIIHII=IHIIII<HIHIHIIHIHHIHHIIIIIIIHHIIIHGCIIIIIIIIIIIIIIIIIIIIHHHHIIIHIIIIIIIIIIIIIIIIHHIIIIIIIHIIHHIIHHIHIIIIIIIIHIIIIIDDDDD
@HISEQ:969:HM2KJBCX2:2:1102:13867:31790 2:N:0:ACTATGCA
ATAAAGAGGAGGCCCAACTATCCCTATTAATCATTACGGCGGTCCTAGAAACCAACAAAATAGAACCGCACGTCCTATTCTATTATTCCATGCTGTAATATTCGAGCAAAGGCCTGCTTTGAACACTCTAATTTTTTCAAAGTAAAAGTCCTGGTCCCCAACACACCCAGTGAAGGGCATGCGGTTCTCCAGAAGAAAAGGCCCGGCCGGACAAGTGCACGCGGTGAGGCGGACCTGCCAGCCAGGCCAAAGGTTCAACTACGAGCTTTTTAACTGCAACAACTTTAATATACGCTATTGGAGCTGGAATTACCGCGGCTGCTGGCACCAGACTTGCCCTCCAA
+
DDDDDIIIIIIGIIIIIIIIIIIIIIIIHIIIIIIIIIHIIIIIIIIIIIIGEHIIIHHIIIHIIIIIIHHIHIIIIIIIIIIIIIIHHIIIIIIIIIIIHIIIIIIIIIIHIIIIIIIIIHIIIIIHIIHIIIIIIIIIIIIIIIIIIIIHHIHIIIIIIIIHIIIHIIIIIIIIIIIIIIIIHHHIIIIIIIIIIIIIIIIIIIIIIHIIIIIIIHIIIIIIIIIIIIIIIIIIIIIIIIHGIIIIIIIIIIIIIIIIIIIIIIIIIIIIIIIIIIIIIIIIIIIIIIIIIHIIIIIIIIIIIIIIIIIIIIIIIIIIIIIIIIIIIIIIIIIIIIIDDDDD
@HISEQ:969:HM2KJBCX2:2:1102:14458:33112 2:N:0:ACTATGCA
ATAAAGAGGAGGCCCAACTATCCCTATTAATCATTACGTCGATCCTAGAAACCAACAAAATAGAATCAAACGTCCTATTTCATTATTCCATGCTAATGTATTCAAGCGCGAGCTTGCTTTAAACACTCTAATTTTTTCAAAGTAACAGTCCTGATTTCCCATGACACCAAATTAATGACATCGTGGTTCGTCAGAAGGGAGAAACCAATAATGCTAGTACGTACAAAGTACGACCGACATATTAGTCCCGAAATTCAACTACGAGCTTTTTAACTGCAACAACTTTAATATACGCTATTGGAGCTGGAATTACCGCGGCTGCTGGCACCAGACTTGCCCTCCAA
+
DDDDDIIIHIGIGHIIHIHIIIIIIIIIHIIIIIIIHHIIIGGIIHIEHHIIHIGIEIIGIIHIIIIIHIIHEHIIIHGHIGIIIHGHIIHHHIIIIIIIIIIHHIIHIHHIIIIIIIIIIIIIIIIIIIIIIIIIHIIIIIHHIIIIIIIIIIIIIIIHIIIIIIHIIIIIIIIIIIIIHIIIIIIIIIIIIIIIIIIIIIIIIIIIIIIIIIIIIIIHIIIIIIIIIIIIIIIIIIIIIIHIIIIIIIIIIIIIIIIHIIIIIHGIIIIIIIIIIIIHIIIIIIIIIIIIIIIIIIIIIIIIIIIIIIIIIIIIIIIIIIIIIIIIIIHIIIIIIIIDDDDD
@HISEQ:969:HM2KJBCX2:2:1102:10058:34468 2:N:0:ACTATGCA
ATAAAGAGGAGGCCCAACTATCCCTATTAATCATTACGGCGGTCCTAGAAACCAACAAAATAGGACCGCACGTCCTATTCTATTACTCCACGCTAACGTATTCGAGCAAAGGCCTGCTTTGAACACTCTAATTTTTTCAAAGTAAAAGTCCTGGTCCCCAACACACCCAGTGAAGGGCATGCGGTTCTCCAGAAGAGAAGGCCCGGCCGGACAAGTGCACGCGGTGAGGCGGACCTGCCAGCCAGGCCAAAGGTTCAACTACGAGCTTTTTAACTGCAACAACTTTAATATACGCTATTGGAGCTGGAATTACCGCGGCTGCTGGCACCAGACTTGCCCTCCAA
+
DD@D@HHIIIF@0<0CF01C<DEHEHEFHFHIHIIGH@0C?C/</FH?1FHF1CHHHCCGHFF11FH/<C?/DE0<<<<1CEE1D1<1<<10/DHFEHEHHHHFF?EHHIIHEIIHEEIIH@@FFF:GIHIIIHHHIIHFGHEFAEGHAHHEHIGIIIHGHHCHGIHHGHHHHIIIIHHHHDIIHEHEHCIIHHG?HHDHDDHDHHIHHIIHEIIIIIIHIIIHFHHHIIIHHIHFHEEIIHGIHHEF?HIIIIIIHEHHHGHHHHHHHEHHFHEHHIHHHHEHGHIHHHGHIHIHHEIIIHIIIHHHHHHGIIIIIIIIIIIIHIIIIIHIIHIIIIIDDDB@
@HISEQ:969:HM2KJBCX2:2:1102:20940:33023 2:N:0:ACTATGCA
ATAAAGAGGAGGCCCAACTATCCCTATTAATCATTACGGCGGTCCTAGAAACCAACAAAATAGAACCGCACGTCCTATTCTATTATTCCATGCTGTAATATTCGAGCAAAGGCCTGCTTTGAACACTCTAATTTTTTCAAAGTAAAAGTCCTGGTCCCCAACACACCCAGTGAAGGGCATGCGGTTCTCCAGAAGAAAAGGCCCGGCCGGACAAGTGCACGCGGTGAGGCGGACCTGCCAGCCAGGCCAAAGGTTCAACTACGAGCTTTTTAACTGCAACAACTTTAATATACGCTATTGGAGCTGGAATTACCGCGGCTGCTGGCACCAGACTTGCCCTCCAA
+
D@DDBHCF@GHFHHHHECFHHII?@FCHHEGHI11CC<@EHE<FHIC@@FCE1<F0DE1FFH@GE11/CHHH<<C0D1CH1D1<FFFH<GF?11FCFEHCFIHF<CFCDHH<B<FB<<GE@8<@?@BFC@5CHHCHHFB?CHHEFHHHIHGEHFEDDGF?EBD@GHECEHHHGFHIHHGHHHHIHHI>IHIHIHHHFFHHGHHHHIIIHIHGEHFEHHHFIHIHFHGIIHIHHHHGIIGIIHCEFEC@IFEGEHIIIIIIIIHHGIIIIIHHHIHIIIIIIHHHHHHFHCIHIIIHEIHHHHIHHEIHIIIIIIIIIIIIIIIIIGIIHHHFIIIIIIIDDDDD
@HISEQ:969:HM2KJBCX2:2:1102:11212:34624 2:N:0:ACTATGCA
ATAAAGAGGAGGCCCAACTATCCCTATTAATCATTACGTCGATCCTAGAAACCAACAAAATAGAATCAAACGTCCTATTTCATTATTCCATGCTAATGTATTCAAGCGCGAGCTTGCTTTAAACACTCTAATTTTTTCAAAGTAACAGTCCTGATTTCCCGCGACACCAAATTAATGACATCGTGGTTCGTCAGAAGGGAGAAACCAATAATGCTAGTACGTACAAAGTACGACCGACATATTAGTCCCGAAATTCAACTACGAGCTTTTTAACTGCAACAACTTTAATATACGCTATTGGAGCTGGAATTACCGCGGCTGCTGGCACCAGACTTGCCCTCCAA
+
DDDCDIIHHH@G<@GHHFHIIIHIIIHIIHHIIIIIIIIIHHIHHCGHIIICHHHIIIIIIGFHHHGHIIGEEHG@H?HE1DGHHIHHHIHH?EHHIIIIHHHIGGIHIHHHHIHEIIHHHHIHIEEIHHIIHIHHHHHHHIIHIHHEGHHHIHIIIHIIHIIIIIIIIIIIHHHHHIHIIIIIIIIIIHEIIIIIIIIIIHIIIIIIHHIIIHIIIIIHIIIHIIIIIIIIIII=HIHFHFGIHEH?@IIIHIIIIIIIIIIIIIIIIIIIIIIIIIIIIIIIHIIIIIIIIIIIHIIIIIHHIIIIIIIIIIIIIIIIIIIIHIHHIHIIIIIIIGIDADDD
@HISEQ:969:HM2KJBCX2:2:1102:9407:34067 2:N:0:ACTATGCA
ATAAAGAGGAGGCCCAACTATCCCTATTAATCATTACGGTGGTCCTAGACCAACAAAATAGAACCAACGTCCTATTCTATTATTCCATGCTAATCTATTCAAGCAAAAGCCCGCTTTAAACACTCTAATTTTTTCAAGGTAATGGTCCTGGTTCCCCGACACACCCAATTAAGGACATACCGGCTCACCAGAAGGATAGACCCGACAACAGGACAGTACTCGCCAGAGACGGACCGCCCGGTCAAGCCTAAAATTCAACTACGAGCTTTTTAACTGCAACAACTTTAATATACGCTATTGGAGCTGGAATTACCGCGGCTGCTGGCACCAGACTTGCCCTCCAA
+
DDDDDIIHIIIIIIIIIIIIIIIIIIIHIHIIIIIIIIIIIIIIGHIIIIHIIIIHIIIHIIIIIHIIIIIIIIIIIIIIIIIIIIIIIIIIIIIIIIIHHHIHHIIIHHIHHIIHIIIIIIIIIIIIIIIIIHIIIIIIIIIHIIIIIHHHHIIIIIIIIIHIIIIIHHIIIHIIIIIIIIIIIIIIIIIIIIIIIIIIIIIIIIIIIIIIIIIIIIIIIIIIIIIIIIIIIIIIIIIIIIIIIIHIIIIIIIIIIIIIIIIIIIIIIIHIIIIIIIIIIIIIIIIIIIIIIIIIHHHIIIIIIIIIIIIIIIIIIIIIIIIIIIIIIIIIIIIIIIIDDDDD
@HISEQ:969:HM2KJBCX2:2:1102:5622:35175 2:N:0:ACTATGCA
ATAAAGAGGAGGCCCAACTATCCCTATTAATCATTACGGTGATCCTAGAAACCAACGAAATAGAATCAGTCCGTCCTATTTCATTATTCCATGCTAATGTATTCAGACGTTAGCCTGCTTTAAACACTCTAATTTTTTCAAAGTAACAGTCCTGATTTCCAATCACACCAAATTAATGACATGAAAGTTCCTCAGAAGGTAGAGATTTATCTCACCAGTACAGACAATTAAGCCTGACCAATGGGTAAACCCCGAAGTTCAACTACGAGCTTTTTAACTGCAACAACTTTAATATACGCTATTGGAGCTGGAATTACCGCGGCTGCTGGCACCAGACTTGCCCTCCAA
+
@<DBBHH<@@GEGHIFHIHGH1GGEHHEH?HF?H?HHHCHHHHHEHEHHIIG@HHHHEHEHIHEHHIFHEC@ECFHHHHE1FHIEHHE<GHIHGC1FHHHHHIIHHHHHHGHHIHFHFHHIIHIHHHHHHHHHHHHIHFHIIHHHGHHHHHHFHCFHIHHIHHHHHFHHIIHIIHHDFHHIIIIIHHHHHHHGIIIIIIHIIIIIIHIHHIGIHHIIHHG?I<HHHGIIIHHIIHIH<HHIIHHFGDIIHCIHHIHIIIIIIIIIIIIIIIIIIIIIIIIIIIHHFHGIHHIIIGIIIIIIIIIHIIIHIHIIIGIIIIIIIIIIGIIIHIIHHHCIIIIIIIDDDDA
@HISEQ:969:HM2KJBCX2:2:1102:20740:35767 2:N:0:ACTATGCA
ATAAAGAGGAGGCCCAACTATCCCTATTAATCATTACGTCGATCCTAGAAACCAACAAAATAGAATCAAACGTCCTATTTCAATATTCCATGCTAATGTATTCAAGCGCGAGCTTGCTTTAAACACTCTAATTTTTTCAAAGTAACAGTCCTGATTTCCCGCGACACCAAATTAATGACATCGTGGTTCGTCAGAAGGGAGAAACCAATAATGCTAGTACGTACAAAGTACGACCGACATATTAGTCCCGAAATTCAACTACGAGCTTTTTAACTGCAACAACTTTAATATACGCTATTGGAGCTGGAATTACCGCGGCTGCTGGCACCAGACTTGCCCTCCAA
+
DDDDDIIHIIIIIIIIIIIIIIIIIIIIIIHIIIIIIIIIIIIIHIIIIIIIIIIIIIIIIIIIIIIIIIIIIIIIIIGHIIHIIIIHIIIIIHIIHIHIIIIIIIIIIGIIIIIIIIIIIHHIIIIHIIFHHHIIIIIIHIHIIIIIIIIIIIIIIIIIIIHIIIIIIIIIHIIIIIIIIIIIHIIIIIIIIIIIIIIIIIIIIIIIIIIIIIIIIIIIIIIIIIIIIIIIIIIIIIIIIIHIIIIIIIIIIIIIIIIIIIIIIIIIIIIIIIIIIIIIIIIIIIIIIHIIIIIIIIIIIIIIIIIIIIIIIIIIIIIIIIIIIIIIIIIIIIIIIIIDDDDD
@HISEQ:969:HM2KJBCX2:2:1102:3664:36218 2:N:0:ACTATGCA
ATAAAGAGGAGGCCCAACTATCCCTATTAATCATTACGGCGGTCCTAGAAACCAACAAAATAGGACCGCACGTCCTATTCTATTATTCCATGCTAACGTATTCGAGCAAAGGCCTGCTTTGAACACTCTAATTTTTTCAAAGTAAAAGTCCTGGTCCCCAACACACCCAGTGAAGGGCATGCGGTTCTCCAGAAGAGAAGGCCCGGCCGGACAAGTGCACGCGGTGAGGCGGACCTGCCAGCCAGGCCAAAGGTTCAACTACGAGCTTTTTAACTGCAACAACTTTAATATACGCTATTGGAGCTGGAATTACCGCGGCTGCTGGCACCAGACTTGCCCTCCAA
+
B@DDDGGHGIHEHGIDHHHIHHEHHHIIHIIHIIIHHGEDDHDHHFHIECHGHEHFEFEHHHEHHHHHHHIIIG0E1F1GHHHHIC?GHHHHHHIHIIIIHIGIIHHFHHGIHIIIIHHHGHIIIIHHHHHIIHIIHHHIIIIHIHHHHIIIIIIIGGIHGHEGCHIHHHCHGIIIHIIIIIHIHHCEGHHHHHIIHIIIHHIHHHHIIIHIIIHIIHHHD=HIIIIGIHGIIIHGIIHGHEEIHHC<FHHIIIIIIIHHHHIIIIIIIIIHHHIIIIIIIHIIIHHIIHIIIIIGHGIIIHIIIIIIIIGIIIIIIIIIIIIIIIIIIIHGIIIIGIIDDDDD
@HISEQ:969:HM2KJBCX2:2:1102:13523:36411 2:N:0:ACTATGCA
ATAAAGAGGAGGCCCAACTATCCCTATTAATCATTACGTCGATCCTAGAAACCAACAAAATAGAATCAAACGTCCTATTTCGTTATTCCATGCTAATGTATTCAAGCGTGAGCCTGCTTTAAACACTCTAATTTTTTCAAAGTAACAGTCCTGATTCCCCAAGACACCAAATTAATGACATCATGGTTCGTCAGAAGGTAGGAATCAATAATACCAGTACGTACAATAGCACGACCAATAAATTGATCCCGAAATTCAACTACGAGCTTTTTAACTGCAACAACTTTAATATACGCTATTGGAGCTGGAATTACCGCGGCTGCTGGCACCAGACTTGCCCTCCAA
+
DDDDDIHHHIIIHHIIIIIIHIIIIIIIIIIIIIIHHIIGHHGHHIIIIIHFGHHHIIIIIIHI?EGHEHHIIHIHIIHHHHHIHEHFEHIIGHHIIHHHIIIIIEHIIIIHIIIIIIIIIHHHHIIIIHHIIHIHHHHIIIIIIIIIIIIHHHGHIIHHIEHHHIHIHHHFHIIIIHIIIIIIHHGHHIIIIIIIIIIIIIIIHHHHIHHHHIIIHHHGIIIIIIIIHIIIIIIIIIIIIIHGHIHIIIHIIIHIIIIHIIIIIIIIIIIIIIIHIIIIIHIIHGHIIIIIIIIHHIIIIIIIIIIIIIIIIIIIIIIIIIIIIIGIHGIIIIIIIIIIDDDDD
@HISEQ:969:HM2KJBCX2:2:1102:4016:36768 2:N:0:ACTATGCA
ATAAAGAGGAGGCCCAACTATCCCTATTAATCATTACGTCAATCCTAGAAACCAACAAAATAGGATCGAACGTCCTATTTCATTATTCCATGCTAATGTATTCAAGCGTTAGCCTGCTTTAAACACTCTAATTTTTTCAAAGTAACAGTCCTGTTTCCCTGCAACACCAAATTAATGACATTACAGTTCTTCAGAAAGGAGGAATCAGCGAAGCCAGTGCATACCAGTGGCACGACCAACCTGCTGACCCCGAAATTCAACTACGAGCTTTTTAACTGCAACAACTTTAATATACGCTATTGGAGCTGGAATTACCGCGGCTGCTGGCACCAGACTTGCCCTCCAA
+
CDDDDIIIHIIIIIIIIIIIIIIIIIIIIIIIIIIIIIIHIGFHHIIIIIIHHHIHIIIIIIHIIIIIIIIGHEHHGHCHG?GHIGIIHHIHIIIIIIIIIIIIIIIHIIIIIIIIIIIIIIIIHIHIHIHIIIIIIIHHIIIIIHIIIIIIIIHHIHIIIIIIIIIHIHHHIIIIIIIIIIIIIIIIIIIIIIIIIIIIIIIIIIIIIIIIIIIIIIIIIIIIIIIIIIIIIIIIIIHIIIIHFIIIIIIHIIIIIIIIIIIIHIIIIHIIIIHIIIIIIIIIIIIIIIIIIIIIIIIIIIIIIIIIIIIIIIIIIIIIIIIIIIIIIIIIIIIIIIIIIDDDDD
@HISEQ:969:HM2KJBCX2:2:1102:18113:36503 2:N:0:ACTATGCA
ATAAAGAGGAGGCCCAACTATCCCTATTAATCATTACGTCGATCCTAGAAACCAACAAAATAGGTTCGATCGTCCTATTTCGTTATTCCATGCTAATGTATTCAAGCGCGAGCCTGCTTTAAGCACTCTAATTTTTTCAAAGTAACAGTCCTGTTTCCCCGCAACAACAAATTAATGCCATCACGGTTCTACAAGAAGGAGGGACCAGTGAGGCCAGTGCATACCAGTGGCACGACCAACCTACTGGCCCCGAAATTCAACTACGAGCTTTTTAACTGCAACAACTTTAATATACGCTATTGGAGCTGGAATTACCGCGGCTGCTGGCACCAGACTTGCCCTCCAA
+
DDDBDHHG?EH=0@CHEEH@CHHGIIIIIHIHHHHIE@CCHD?CGHEHHGE<CEECEHIIHCH?<CGHCE1CH?EEHHGH1GHHHHHHFHHCGEHHIIIHHHHHHIIIHIHDIHHIIIHIIHHIIIHIHHHHIFHHIHHHEIHIHHHH?IHHHHFIHHGHHHHIHHHHHHHHFIIHHHHHHEHIHHHHCCHHHIIIIIIIIHI=IIIIIIIIHGHIIIHHHIIIIIIHHIFIIIIHGCHHIHHHIHFEFHHIIIIHHIIIIIHIIIIIIIIIHIHHHIIHGHHHFHHIIIIHHHHIIHIIIIIIIIIIIIIIIIIIIIIIIIIIIIIHHIHIIHIHHIIIIDDDDD
@HISEQ:969:HM2KJBCX2:2:1102:11807:37360 2:N:0:ACTATGCA
ATAAAGAGGAGGCCCAACTATCCCTATTAATCATTACGTCGATCCTAGAAACCAACAAAATAGGTTCGATCGTCCTATTTCGTTATTCCATGCTAATGTATTCAAGCGCGAGCCTGCTTTAAGCACTCTAATTTTTTCAAAGTAACAGTCCTGTTTCCCCGCAACAACAAATTAATGCCATCACGGTTCTACAAGAAGGAGGGACCAGTGAGGCCAGTGCATACCAGTGGCACGACCAACCTACTGGCCCCGAAATTCAACTACGAGCTTTTTAACTGCAACAACTTTAATATACGCTATTGGAGCTGGAATTACCGCGGCTGCTGGCACCAGACTTGCCCTCCAA
+
DCDDDIIIHIIIIIIIIIIIIIIIIIIIIIIIIIIIIIIIIIIIIIIIIHIIIIIIIIIIIIHHHHIHIIIIIIIHIIIIIIIIHIIHIIIIIIIIIIIIIIIIIIIIIIHIIIIIIIIIIIIIIIIIIIIIIIIIHHHHHIIIIIIIIIIIIIIHIIIIIIIIIIIIIIIHIIIIIIIIIIIIIIIIIIIIIIIIIIIIIIIIIIIIIIIIIIIIIIIIIIIIIIIIIHIIIIIIIIIIIIIHGIIIIIHIIIIIIIIIIIIIIIIIIIIIIIIIIIIIIIIIIIIIIIIIIHIIIIIIIIIIIIIIIIIIIIIIIIIIIIIIIIIIIIIIIHIIIIIIIDDDDD
@HISEQ:969:HM2KJBCX2:2:1102:17226:37606 2:N:0:ACTATGCA
ATAAAGAGGAGGCCCAACTATCCCTATTAATCATTACGGTGATCCTAGAAACCAACGAAATAGAATCAGTCCGTCCTATTTCATTATTCCATGCTAATGTATTCAGACGATAGTCTGCTTTAAACACTCTAATTTTTTCAAAGTAACAGTCCTGATTTCCCATCACACCAAATAAATGGCATGAAAGTTCCTCAGAAGGTAGAGATCCATCTCACCAGTACAGACAATTAAGCCTGACCAATGGGTAGACCCCGAAGTTCAACTACGAGCTTTTTAACTGCAACAACTTTAATATACGCTATTGGAGCTGGAATTACCGCGGCTGCTGGCACCAGACTTGCCCTCCAA
+
DDDDCIHFHHIECHDCCEFHIIHIGEGEHCHGHHHIIIGFEHHHI?HHHHHC?FHIFH@EFH1FHHIIIIIIIDHHHHGHEHIIIIHHCCH@GCGEHFGHIIIIHFHIGIHIIIIIIHHCGIIIIIHIHHHIHEGGHHGHHIHHIIHHHHGIHHHHGFHHHHHIHHHGIIIIHHHIIIIIIHHHFHGIIIIIIIIIIIIIIIIHIIIHGHIIIIIG<IIHHIIIIIIIIIIII=GHIGIIIHIIHGFIIIIHIIIIIIHFIIIIIIIIIIIIIIHHIIHIIIIIIHHHIIIIHIIIIIIIIIIIIIIIIIIHIIIIIIHIIIIIIIIIIIIIIIHGIIIIIIHDDDBD
@HISEQ:969:HM2KJBCX2:2:1102:12115:37572 2:N:0:ACTATGCA
ATAAAGAGGAGGCCCAACTATCCCTATTAATCATTACGGCGGTCCTAGAAACCAACAAAATAGAACCGCACGTCCTATTCTATTATTCCATGCTGTAATATTCGAGCAAAGGCCTGCTTTGAACACTCTAATTTTTTCAAAGTAAAAGTCCTGGTCCCCAACACACCCAGTGAAGGGCATGCGGTTCTCCAGAAGAAAAGGCCCGGCCGGACAAGTGCACGCGGTGAGGCGGACCTGCCAGCCAGGCCAAAGGTTCAACTACGAGCTTTTTAACTGCAACAACTTTAATATACGCTATTGGAGCTGGAATTACCGCGGCTGCTGGCACCAGACTTGCCCTCCAA
+
DDDCDIIIIIIGHHIIIIIIIIIIIIIIIHIIIIIIIIIIHHHIIIIIHIIGIIIIIIIIHHHEHIHHEHHIIHIIHHIIIIHIIIIIIIIHEHHIIIHIIIIIIIHIIIHHIHHHIIIIIIIHGIIIIIIIIIIHIIIIIG@IIIIHHIHIIIIIIHIIIIIIIIIHIIIIIIIIIIIIIHHHHIIHIIIIIIIHHHHIIIIHIIIIIIIIIIIIHIIIIIIIIIIIIIIIIIHIIIIIIHHIIIHIIIIIIIIHIIIIIIIIIHIIIIIIIIHIIIIIIIIIIIIIIIIIIIIIHIIIIIIIIIIIIIIIIIIIIIIIIIIIIIIIIIIIIIIIIIIDDDDD
@HISEQ:969:HM2KJBCX2:2:1102:20791:37395 2:N:0:ACTATGCA
ATAAAGAGGAGGCCCAACTATCCCTATTAATCATTACCTCGACTCCGAAAGCCAACGAAATAGAATCGAGATCCTATTCCATTATTCCATGCACTAATGTTCAGGCTGTAACGCCTGCGTTGAGCACTCCAATTTTTTCAAAGTAAACGTATTGGCCACTCCAAGCACTCGGTTAAGAGAACTAGGAACGAACCAACAAAATCGTCCGAACAAACAGTAAACACCGCAAGGTGCACCGCTCATCCGAAACCGAGATCCAACTACGAGCTTTTTAACCACAGCAACTTTAATATACGCTATTGGAGCTGGAATTACCGCGGCTGCTGGCACCAGACTTGCCCTCCAA
+
DDDAAHIGHHGEHIIGIIIIIIIIIIIIIIGHIIIIIIIHHHI=HIHHIHCHIGIIHCEHHIGIIEHE@GH?HI?GHFHIIIIIFFGHIEFGHHHHHHHHHHHFHIHFHHHHIHHHHHHHHHEHHHIHHHHHHHHHHEHIHIHHHECIIHHIGHACHHHIIHIHIIHIHIIIGIIIIHHHIHHHHHHGFHIIHHIIHHIHHFHIIHHIHHIHGGHHGIIIHHCHIHHHIIGHIIIIHGIGIIHF<HHFHIIIHHGHIIHHHCCHHHHHEHHHEEEHEHHIHGC@HHEHHHGHHHIIIIIIGIIHFIHHHHHG<HHIGHEHGGIIIIIIIIIIIHIIHHHIID@DB@
@HISEQ:969:HM2KJBCX2:2:1102:14047:38259 2:N:0:ACTATGCA
ATAAAGAGGAGGCCCAACTATCCCTATTAATCATTACTTCATCTCTCAAACCAACAAAATAGAAACAAAGTCCTATTCCGTTATTCCATGCTAATGTATTCAAGCAAAAGCCTGTTTTAAACACTCTAATTTTTTCAAAGTAACAGTCCTAGATCCCCAACACACTCAGTAAAGAGCATGATGGTTCCCTAGAAGGAAAGATCCGACTTAAAACAGTATCAACCTTGCGGCTAAACCATCAAGCCAGATCAAAAATTCAACTACGGATTTTTTAACTGCAACAACTTGAATATACGCTATTGGAGCTGGAATTACCGCGGCTGCTGGCACCAGACTTGCCCTCCAA
+
DDDDDIIIIIIIIIIIIIIIIIIIIIIIIIIIIIIIIIIIIIIIIHIIIIIIHIIIIIIIIIIIIIIIIIIIIIIIIHGIIIIIIIIIIIIIIIIHIIHHHHHHIHIIIIIIHIGIIIIIIIIIIIIIIIIIIIIIIIIIIIIIIIIHIIIIIIIIIIHHHIIIIHIIIIIIIIIIIIIIIHIIIIIHIIIIIIHIIIIIIIIHIIIIIIIIIIIIIIIIIIIIIIIIIIIIIIIIIIIIIIIIHIIIIIIIIIIIIIIIIIIIIIIIIIIIIIIIIIIIIIIIIIIIIIIIIIIIHGDDDIIIIIIIIIIIIIIIIIIIIIIIIIIIIIIIIHIIIIIIIDDDDD
@HISEQ:969:HM2KJBCX2:2:1102:3077:38629 2:N:0:ACTATGCA
ATAAAGAGGAGGCCCAACTATCCCTATTAATCATTACGGTGGTCCTAGAAACCAACAAAATAGAATCATCCGTCCTATTTTATTATTCCATGCTAATGTATTCAAGCAAAATGCCTGCTTTAAACACTCTAATTTTTTCAAAGTAAAGGTCCTGGTTCCCCGCGGCACCCAATTAAGGACATCGCGGTTCTCCAGAAGGTGAGAAATTGACTACACCAGTTCATACCCCTTAAGGCACGACCGATGTGTCAATCCCGAAATTCAACTACGAGCTTTTTAACTGCAACAACTTTAATATACGCTATTGGAGCTGGAATTACCGCGGCTGCTGGCACCAGACTTGCCCTCCAA
+
@D@BAHIIIIIHIIHEHHIHH?CFEHHIIIIHIIIICHIIIHIIEHEHIIHHHHFHIHIFHGIHIHIIG?HHHHEHIIHHEHHIIIIIHIGEHEHHGHGHCHIIIIHEIHHHHHIIHHHHIGIIIIHFHHHHHIIIIGIHHBEEIHEIHHHIIHHFCHCIIHIHEEHHEHHIIHHHIIIIIHIIIIIIIIHHGIIHIIIIHHHIIIHIIGIIIHHHHHIHI<HE@IIGIIIIIIIIIIIIIIIIIIIHHGHEIIHIIIIHIIIIIIIIIIIIIIIIIIHIIIIHIIIHIHIGHIIHHCGIIIIIIIIIHIIIIIIIIIIIIIIIIIIIIIIIIIIIIIIIIIIIIIDDDDD
@HISEQ:969:HM2KJBCX2:2:1102:19394:38309 2:N:0:ACTATGCA
ATAAAGAGGAGGCCCAACTATCCCTATTAATCATTACGTAAATCCTAGAAACCAACAAAATAGGATCAACGTCCTATTTCATTATTCCATGCTAATGTATTCAAGCGCGAGCCTGCTTTAAACACTCTAATTTTTTCAAAGTAACAGTCCTGATTCCCCGCCACACCAAATTAATGACATGATGGTTCGTCAGAAGGTAGGAATCAGTAACACCAGTACGTACTGAAGGCACGACCAACGTACTAATCCCGAAATTCAACTACGAGCTTTTTAACTGCAACAACTTTAATATACGCTATTGGAGCTGGAATTACCGCGGCTGCTGGCACCAGACTTGCCCTCCAA
+
DDCDDIHIIGIIIGIHHHIGIHHIIIIIIIIIIIIIGIIIIIIGHIIIIHHEHHIIIIIIHHHHIIGIIHIIICHHHIIIIIIIHHHHIGEHHIIIIIIIIGIIIHHIIIGIIIHHIHHHH?HHIIIIIIIIIIHHHIIHIIIIIHHIHIIHHHHHHHIIIIGIIIIIIHIIIIHHHIIIIIIIIIIIIIIIIIIIIIIIIIIIIIIIIIIIIIIIIIIIIIIIIIIIIIIIIIHIIIIIIIIHIIIIIIIIIIIIIIIIIIIIIIIIIIIIIIIIIIIIIIIIIIIIIIIIIIIIIIIIIIIIIIIIIIIIIIIIIIIIIIIIIIIIIIIIIIIIIIIIDDDDD
@HISEQ:969:HM2KJBCX2:2:1102:5596:38926 2:N:0:ACTATGCA
ATAAAGAGGAGGCCCAACTATCCCTATTAATCATTACGGCGGTCCTAGAAACCAACAAAATAGGACCGCACGTCCTATTCTATTATTCCATGCTAACGTATTCGAGCAAAGGCCTGCTTTGAACACTCTAATTTTTTCAAAGTAAAAGTCCTGGTCCCCAACACACCCAGTGAAGGGCATGCGGTTCTCCAGAAGAGAAGGCCCGGCCGGACAAGTGCACGCGGTGAGGCGGACCTGCCAGCCAGGCCAAAGGTTCAACTACGAGCTTTTTAACTGCAACAACTTTAATATACGCTATTGGAGCTGGAATTACCGCGGCTGCTGGCACCAGACTTGCCCTCCAA
+
DADDBHHFIHCHEHEEFHGFH@GEHHHHEHHCCCGFHIG<CHHHDHIHIIHE@EHIHHF@G@G?GHHIIICHFE@ECECGHGGH1GHCHHHGD?HHFH1FE<GCHHHIFHHHGIHHHHIHIHIHHHFFFEFHEHHIGIIHHIIEIHHIIHGGHHGC<DBCGHIGHHEGHHEIIIHHGGIIHHHIHHFGIHHGCHF@G?FHHHHHDHIHHHHIHHIHHDHIIHHE:IIHIIIHH:FIHDHEEEHIHHEHHFHFHFIEHGEHIHHGFCCFHFHGC@EFHHHFF<@CHEHHHECEE@EEHHEHHCIHGIIIHHHHDCCHIHGHFHEHF@FIHGHGEHHHIHFDDDDD
@HISEQ:969:HM2KJBCX2:2:1102:14857:39228 2:N:0:ACTATGCA
ATAAAGAGGAGGCCCAACTATCCCTATTAATCATTACGGCGGTCCTAGAAACCAACAAAATAGAACCGCACGTCCTATTCTATTATTCCATGCTGTAATATTCGAGCAAAGGCCTGCTTTGAACACTCTAATTTTTTCAAAGTAAAAGTCCTGGTCCCCAACACACCCAGTGAAGGGCATGCGGTTCTCCAAAAGAAAAGGCCCGGCCGGACAAGTGCACGCGGTGAGGCGGACCTGCCAGCCAGGCCAAAGGTTCAACTACGAGCTTTTTAACTGCAACAACTTTAATATACGCTATTGGAGCTGGAATTACCGCGGCTGCTGGCACCAGACTTGCCCTCCAA
+
D0<D01<11<DHHHHHIIIIIIIIIIIIIIIIIIIIII=E?/<FHHHHIIEEFHIIIIIIIIIFIHHH/FDHHHHIIIIEFHIIIHHICCHEHI1<DEHHGCH1DGF/1<1<@GHIIIHIHHIHHIIHIIGHIIIIGFHHIGIII?HHGHHIH?GHHIIEFDHHCGHFI.F.HDC7=.CHDHEIHHGC-D=-/F:=/D0<//<C/D<<00<H@IHD0HC//E11D<0<//1IHE:10IHC1<1<11IHCAF<<IIIIIIIIIIIIIIIIIIIIIIIIIIIIIIIIIIIIIIIIIIIIIIIIIIIIIIIIIIIIIIIIIIIIIIIIIIIIIIIIIIIIIIDDDDD
@HISEQ:969:HM2KJBCX2:2:1102:7345:39612 2:N:0:ACTATGCA
ATAAAGAGGAGGCCCAACTATCCCTATTAATCATTACGGCGGTCCTAGAAACCAACAAAATAGAACCGCACGTCCTATTCTATTATTCCATGCTGTAATATTCGAGCAAAGGCCTGCTTTGAACACTCTAATTTTTTCAAAGTAAAAGTCCTGGTCCCCAACACACCCAGTGAAGGGCATGCGGTTCTCCAGAAGAAAAGGCCCGGCCGGACAAGTGCACGCGGTGAGGCGGACCTGCCAGCCAGGCCAAAGGTTCAACTACGAGCTTTTTAACTGCAACAACTTTAATATACGCTATTGGAGCTGGAATTACCGCGGCTGCTGGCACCAGACTTGCCCTCCAA
+
000<01111<0<<1<<1<1<1<1<<DH<CHCF@<11<C0C/C<EH?C1<FHHFEE<DGH11<1<<1<C?///DGCC@C1111<G<FH111D<1CGGCHEGGHFHHIHIHIIIGIIIIIIIIIHHHII?HHHHHHIIHGHHIHHHIIIHGHIIIHHHDGIIHIIHHIIHHHIIIIIIHIHIHHIHIHFFFIIIIIIGHIIIIHIHI=HIIIIIHIIIIIIIIIIIIHGGIIIIIGHHIIIIIHGIIIHGIHHIIIIIHIIIIIIIIIIIHIIIIIIIIHIIIIIIIIIIIHIIIIIIIIIIIIIIIIIIIIIIIIIIIIIIIHIIIIIIIGIIIIIIIIIDDDDD
@HISEQ:969:HM2KJBCX2:2:1102:2465:40610 2:N:0:ACTATGCA
ATAAAGAGGAGGCCCAACTATCCCTATTAATCATTACGGCGGTCCTAGAAACCAACAAAATAGAACCGCACGTCCTATTCTATTATTCCATGCTGTAATATTCGAGCAAAGGCCTGCTTTGAACACTCTAATTTTTTCAAAGTAAAAGTCCTGGTCCCCAACACACCCAGTGAAGGGCATGCGGTTCTCCAGAAGAAAAGGCCCGGCCGGACAAGTGCACGCGGTGAGGCGGACCTGCCAGCCAGGCCAAAGGTTCAACTACGAGCTTTTTAACTGCAACAACTTTAATATACGCTATTGGAGCTGGAATTACCGCGGCTGCTGGCACCAGACTTGCCCTCCAA
+
DDABDGIIIIIIIIIIHHIIIIIIIIGIIIIIIIIGIIIIIIHIIIHHIIIIIHHHHIIIGIHHIIIHGHHIIIIIIGIGHIIIGHI?HHHIEHHIIIIIIHHIIIGHHIIEHHHIIIIHIIHHHHIIIIIIIIHHHHHHHIIIIGIIIIIIIIHIIIIIIHIIIIIIIIIHHIIIIIIIIIHIIIHHIIIIHIIIHIIIIIGIIIIIIHIIIIIIIIIIIIHIIIIIIIIIIII=IIIIIIHIIIHHIIIIIIIIIIIIIIIIIIIIIIIIIIIIIIIIIIIIIIIIIIIIIIIIIIIIIIIIIIIIIIIIIIIIIIIIIIIIIIIIIIIIIHIIIIIDDDDD
@HISEQ:969:HM2KJBCX2:2:1102:15651:40912 2:N:0:ACTATGCA
ATAAAGAGGAGGCCCAACTATCCCTATTAATCATTACGTCGATCCTAGAAACCAACAAAATAGAATCAAACGTCCTATTTCGTTATTCCATGCTAATGTATTCAAGCGTGAGCCTGCTTTAAACACTCTAATTTTTTCAAAGTAACAGTCCTGATTCCCCATGACACCAAATTAATGACATCATGGTTCGTCAGAAGGTAGGAATCAATAATACCAGTACGTACAATAGCACGACCAATAAATTGATCCCGAAATTCAACTACGAGCTTTTTAACTGCAACAACTTTAATATACGCTATTGGAGCTGGAATTACCGCGGCTGCTGGCACCAGACTTGCCCTCCAA
+
DDDDDIIIIIIIIIIIIIHIGHIIIHIIIIIIIIIIIIIIIIIIIIIHHIIIIHIIIIIHHIHIIIIIIIIHHHHIIIIIHIIIIIIIIIHHHIIIIIIIIGHHIIHIIHIIHHIIIIHIIHHIIIIHHIIIIIHIIIIHIIIIIIIIHHIHIIIHIHIIHIIHHIGIIHHHIIIIIIIIIIIIIIIIIIHIIIIIIIIIIIIIHIIIIIIIHIIIIIIIIIIIIIIIIIIIIIIHHIIIIIHHIGIIIIIIIIIIHIIIIIIIIIIIIIIIIIIIIIIIIIIIIHIIIIIIIIIIIIIIIIIIIIIIIIIIIIIIIIIIIIIIIIIIIIIIIIIIIIIIDDDDD
@HISEQ:969:HM2KJBCX2:2:1102:15613:41603 2:N:0:ACTATGCA
ATAAAGAGGAGGCCCAACTATCCCTATTAATCATTACGGCGGTCCTAGAAACCAACAAAATAGAACCGCACGTCCTATTCTATTATTCCATGCTGTAATATTCGAGCAAAGGCCTGCTTTGAACACTCTAATTTTTTCAAAGTAAAAGTCCTGGTCCCCAACACACCCAGTGAAGGGCATGCGGTTCTCCAGAAGAAAAGGCCCGGCCGGACAAGTGCACGCGGTGAGGCGGACCTGCCAGCCAGGCCAAAGGTTCAACTACGAGCTTTTTAACTGCAACAACTTTAATATACGCTATTGGAGCTGGAATTACCGCGGCTGCTGGCACCAGACTTGCCCTCCAA
+
DDDDDHHHHIIIIHHHHIIIIIIIIHIIIHHHIIIIIIIII<<FHIHHHHIEGCFHHIIHHIHGIIC?CHIHI?EHIHIIHHIIIHIIIIEHFCIIIHHHHHHHHGIIIHHGHHEGHHHIIIIIIIIIIIIIHIHIIHHGEGIIHIGIIIIIIIHHHIIIIHIIIIIHFHHFH.IIIIIIIIIIIHHHHGIIIIIHHIIIIIIIIIIIIIIIIIIIIIIIIIHIIIIIIIIIIIHIIIIHHHGIHHEFIIIIIIIIIIHIIIIIIIIIIIIIIIIIIIIIHGIIIIIIIIIIIIHHIIHIIIIIIIIIIIIIIIIIIIIIIIIIIIIGIIIHIIIIIIIDDDDD
@HISEQ:969:HM2KJBCX2:2:1102:16774:41612 2:N:0:ACTATGCA
ATAAAGAGGAGGCCCAACTATCCCTATTAATCATTACTTCAGTTATAGAAACCAACAAAATAGAACCGAAGTCCTAGATTATTATTCCATGCTAATGTATTCATAGCAATAGCCTGCTTTAAACACTCTAATTTTTTCAAAGTAAATGATCTGGATCCCGAATCCGGCCCAGTTAAGGGTAGACCCGTTCCCCAGAAGGATGGTAAACGCGCGCCGGCACTCACAAGCCTAAAGAGCCGCGGGCCAGGTGCATTAAACCAGAAGTCCAACTACGAGCTTTTTAACTGCAACAACTTTAATATATGCTCTTGGAGCTGGAATTACCGCGGCTGCTGGCACCAGACTAGCCCTCCAA
+
DDDDDIIHIIIIIIIIIIIIHIIIIIHHIHHHIHHFHGHIIIHHHHIGIIIIHIHII@EHHHHHGHIHIHIEGHIHIGHEGHHHDHIHHIHHHCHHEGGHFCGHIIIIIHIHIIIIGIIHHHHIIIIIIHIHHIHIIHHIHIIIIIHIHFIIHHIHIIIHIIIIIIIGHIHIIIIIIIIIHIHIIIIIIGIIIIIIIIIIIIIHHHIIIIIIHIIIHHHHHGHHHHIGIIIHIIIIIIIIIIIIIIIIGIIIHFIIIIIIIIIIIIIIIIIIIHHIIIIIIIIHIIIIIIIIIIIIIIIIIIIIHIIIIHIIIIIIIIIIIIIIIIIIIIIIIIIIIIIIIIIIIIIIIIDDDDD
@HISEQ:969:HM2KJBCX2:2:1102:10644:41929 2:N:0:ACTATGCA
ATAAAGAGGAGGCCCAACTATCCCTATTAATCATTACGGCGGTCCTAGAAACCAACAAAATAGGACCGCACGTCCTATTCTATTATTCCATGCTAACGTATTCGAGCAAAGGCCTGCTTTGAACACTCTAATTTTTTCAAAGTAAAAGTCCTGGTCCCCAACACACCCAGTGAAGGGCATGCGGTTCTCCAGAAGAGAAGGCCCGGCCGGACAAGTGCACGCGGTGAGGCGGACCTGCCAGCCAGGCCAAAGGTTCAACTACGAGCTTTTTAACTGCAACAACTTTAATATACGCTATTGGAGCTGGAATTACCGCGGCTGCTGGCACCAGACTTGCCCTCCAA
+
DDDDDIIIIIIIIIIIIIIIIIIIIIIIHHIIIIIIIIHIIHHHIIHHHHGHHHIHIIIIIIIIIIHHHHIIFHIIIIIIIIIIIIIIIIHIIIIIHIHIHHIHHHIIIIIIIIIHIIIIHIIIIIIHIIIIHIIIIIIIIIIIIIIIIIIHIIHHIIIIIGIIIIIHIIIIIIIIIHIIIHIIIIIHHIIIIIIIIIIIIIHIIIHIIIHIIIIIIIIIIIIIIGIIIIIIIIHIIIIIIHHIIIIIIIIIIIIIIIIIIIIIIIIHIIIIHIIIIIIHIHHIIIIIIIIIIIIIIIIIIIIIIIIIIIIIIIIIIIIIIIIIIIIIIIIHIIIIIIIDDCDD
@HISEQ:969:HM2KJBCX2:2:1102:7060:41696 2:N:0:ACTATGCA
ATAAAGAGGAGGCCCAACTATCCCTATTAATCATTACGTCAATCCTAGAAACCAACAAAATAGGATCGAACGTCCTATTTCATTATTCCATGCTAATGTATTCAAGCGTTAGCCTGCTTTAAACACTCTAATTTTTTCAAAGTAACAGTCCTGTTTCCCTGCAACACCAAATTAATGACATTACAATTCTTCAGAAAGGAGGAATCAGCGAAGCCAGTGCATACCAGTGGCACGACCAACCTGCTGACCCCGAAATTCAACTACGAGCTTTTTAACTGCAACAACTTTAATATACGCTATTGGAGCTGGAATTACCGCGGCTGCTGGCACCAGACTTGCCCTCCAA
+
DDDDDIIIIIIIIIIIIIIIIIIIIIIIIIIIIIIIIIIIIIIIIIIIIIIIIIIIHIIIIIHIIIIHIIHIHIIIIIIIIIIIIIIGHIHIIHHHIHIIIHHIIIIIIIIIIIIIIHIIIIIIIIIIIIIHIIIIIIIIIIIIIIIIIIIIIIIHIIIIIIIIIIIIHIIIIIIIIIIIHIIIIIIHHIIIIHIIIIIIIIIIIIIIIIIIIIIIIIIIIIIIIIIIGIIIIIIIIIIIHHIHHIIIIHIHIIIIIIIIIIIIIIIIIIIIIIIIIIIIIIIIIIIIIGIIIIIIIIIIIIIIIIIIIIIIIIHIIIIIIIIIIIIIIIIIHIIIIIIIIDDDDD
@HISEQ:969:HM2KJBCX2:2:1102:6152:41944 2:N:0:ACTATGCA
ATAAAGAGGAGGCCCAACTATCCCTATTAATCATTACGGCGGTCCTAGAAACCAACAAAATAGAACCGCACGTCCTATTCTATTATTCCATGCTGTAATATTCGAGCAAAGGCCTGCTTTGAACACTCTAATTTTTTCAAAGTAAAAGTCCTGGTCCCCAACACACCCAGTGAAGGGCATGCGGTTCTCCAGAAGAAAAGGCCCGGCCGGACAAGTGCACGCGGTGAGGCGGACCTGCCAGCCAGGCCAAAGGTTCAACTACGAGCTTTTTAACTGCAACAACTTTAATATACGCTATTGGAGCTGGAATTACCGCGGCTGCTGGCACCAGACTTGCCCTCCAA
+
DDCDDIIIIHIIGHIHIIHHHHHIIIIIIIHIIIIFHHIIHIHDHIIIIII?HEHG@FHIHIHHIIIGIHHCEHHIIIIIHIIIIGICG?EHHIIIHHGI?<DFCIIIFHHIIIHHIIIHIEFHHIIIHHHHIHIIIIHGHIHHECGHIIHHHIHIIHIEHF:GEHGHHIGIIHIIIHGIIIIIHIHGGIIHIHGIHGEIIHIIIIIIIIIIIIIIGIHIIIII>IIHIIIIIHIIHIIIIHHGIHHCIIIIIIIHIIIIIIHHIIIIIIIIIIIIHIIIIIIIIIIIIIGIIIIIIIGIIIIIIIIIIIIIIIHIIIIIIIIIIIIIIIIIIIIIIIIDDDDD
@HISEQ:969:HM2KJBCX2:2:1102:12716:41851 2:N:0:ACTATGCA
ATAAAGAGGAGGCCCAACTATCCCTATTAATCATTACGTCGATCCTAGAAACCAACAAAATAGAATCAAACGTCCTATTTCGTTATTCCATGCTAATGTATTCAAGCGTGAGCCTGCTTTAAACACTCTAATTTTTTCAAAGTAACAGTCCTGATTCCCCAAGACACCAAATTAATGACATCATGGTTCGTCAGAAGGTAGGAATCAATAATACCAGTACGTACAATAGCACGACCAATAAATTGATCCCGAAATTCAACTACGAGCTTTTTAACTGCAACAACTTTAATATACGCTATTGGAGCTGGAATTACCGCGGCTGCTGGCACCAGACTTGCCCTCCAA
+
DDDDDIIIIIHHIIIIIIIIIIHIIHIIIIIIIIIIIIIGIIIIIIIIGIIHHFHHHIIIIIHHIIGHIIHIIIFHHIIHHHIIHIIHIIIIHIIIIHIIIIIIIIIIIIIIIIIIHIIIIIIIIIIHIIIIIIIIIIIIIIIIIIIIHHIIIIIIIIIHIIIIHHIIIIIIIIIIIIIIIIIGIIIIHHIIIIIIIIIIIHIHIIIIIIHIIIIIIIIIIIIIIHIIHIIIIIIHIIIIIIHHIIIIIIIIIIIHHIIIIIIIIIIIIIIIIIIIIIIIIIHHHHIIIIIIIIHIIIIIIIIIIIIIIIIIIIIIIIIIIIIIIIIIIIIIIIIIIIIIDDDDD
@HISEQ:969:HM2KJBCX2:2:1102:14598:41332 2:N:0:ACTATGCA
ATAAAGAGGAGGCCCAACTATCCCTATTAATCATTACGTCAATCCTAGAAACCAACAAAATAGGTTCGATCGTCCTATTTCGTTATTCCATGCTAATGTATTCAAGCGCGAGCCTGCTTTAAGCACTCTAATTTTTTCAAAGTAACAGTCCTGTTTCCCCGCAACAACAAATTAATGCCATCACGGTTCTACAAGAAGGAGGGACCAGTGAGGCCAGTGCATACCAGTGGCACGACCAACCTACTGGCCCCGAAATTCAACTACGAGCTTTTTAACTGCAACAACTTTAATATACGCTATTGGAGCTGGAATTACCGCGGCTGCTGGCACCAGACTTGCCCTCCAA
+
DDDDDIIIEHIIIIIIIIIIIIHIIIIIIIIIIHIIIGIIHIIIHHIIIHIIHIIIIIIIIIIIIIIIH?GHCEHHHIHHHHIIIHIIIIGIIIIIIIHIIIIIIHHDIIIIIIIIIIIHIHIIIIIIIIIIIIHIIIIIIIIIIIIIIIIIIHHIIIIIIIIIIIIHIIHIIIIIIIIIHIIIIIHIIIIIIIIIIIIHIIIIHIIIIIIIIIIIIIIIIIIIIIIIIIIIIIIIIIIIIIHHEIIIIIIIIIIIIIIIIIIIIIIIIIIIIIIIIIIIIIIHIIIHIIIIIHIIIIIIIIIIIIIIIIIIIIIIIIIIIIIIIIIIIIIIIIIIIIIIIDDDDD
@HISEQ:969:HM2KJBCX2:2:1102:10497:43204 2:N:0:ACTATGCA
ATAAAGAGGAGGCCCAACTATCCCTATTAATCATTACGTCAATCCTAGAAACCAACAAAATAGGATCAAACGTCCTATTTCATTATTCCATGCTAATGTATTCAAGCGTTAGCCTGCTTTAAACACTCTAATTTTTTCAAAGTAACAGTCCTGTTTCCCTGCAACACCAAATTAATGACATTACAGTTCTTCAAGAAGGAGGAACCAGTAAAGCCAGTACATACCAGAGGCACGACCAACCTACTAATCCCGAAATTCAACTACGAGCTTTTTAACTGCAACAACTTTAATATACGCTATTGGAGCTGGAATTACCGCGGCTGCTGGCACCAGACTTGCCCTCCAA
+
CDDDDIIHHHIIHIIHIIHHHEHHIIIIIIIGHIIIIHIHIHHGHIIIIHIIFHHIHIIHHHFFHIIHIIIIHHHIHEGFHHHHIIIHIIHIGGFGHGIIIIHHHHIGIIHHHFHHIIIIIIHIHIIIHFIIIHIIHHHHIIIIIIIIHIIIHEFIHIIIIHIIIIIIHHIIHIIHIIHIIIIIIIIIIIHHHHIHIIIHHIHGIHHHHHIIHHHIIIHFHHIIIIIIIHIIIHHIIIIHFHGHFIGIIHHIHIHHHIIHIIIIIIIIIIIIHIHHIIIIIIIIIHIIHHIIIIIIIIIIIIIIIIHIIIIIIHGIIIIIIIIIIIIIIIIIIIIIIIHGHDDDDD
@HISEQ:969:HM2KJBCX2:2:1102:13783:42972 2:N:0:ACTATGCA
ATAAAGAGGAGGCCCAACTATCCCTATTAATCATTACGTCGATCCTAGAAACCAACAAAATAGAATCAAACGTCCTATTTCATTATTCCATGCTAATGTATTCAAGCGCGAGCTTGCTTTAAACACTCTAATTTTTTCAAAGTAACAGTCCTGATTTCCCATGACACCAAATTAATGACATCGTGGTTCGTCAGAAGGGAGAAACCAATAATGCTAGTACGTACAAAGTACGACCGACATATTAGTCCCGAAATTCAACTACGAGCTTTTTAACTGCAACAACTTTAATATACGCTATTGGAGCTGGAATTACCGCGGCTGCTGGCACCAGACTTGCCCTCCAA
+
DDADDHIHHHHDHHHEHEHHEHHHIHIIIIICHIIIHIIIIHHHHCHIIIIFEHHIHEHHFHFFHCHHHIIGHCHIIHIHHIHIIHHHFHII?GHHHHHHGHHHIIIGIIHHIIHHHHHIHHIHHHHHHHEHGHHIIHIHIIIIIIIIIIIHIIIIHIHHEHHHHH@HHIIIHHHIHHHHHHIIIHIIHHFDIIIHHHDHHHIHHIIIIIIIIIIIGIIIIHIIIHHIIIHIIIIIIIIIIHGHHHHHIIIHIIIIIIIIIIIHIIIHIIIIHIHHHHGGHEHGHHGIIIHGIIIIIIIIIIHIIIIIIIIIIGHHHIHIHHHIHIHHIHIHHIIIHIIDDDDD
@HISEQ:969:HM2KJBCX2:2:1102:8008:43943 2:N:0:ACTATGCA
ATAAAGAGGAGGCCCAACTATCCCTATTAATCATTACGGCGGTCCTAGAAACCAACAAAATAGAACCGCACGTCCTATTCTATTATTCCATGCTGTAATATTCGAGCAAAGGCCTGCTTTGAACACTCTAATTTTTTCAAAGTAAAAGTCCTGGTCCCCAACACACCCAGTGAAGGGCATGCGGTTCTCCAGAAGAAAAGGCCCGGCCGGACAAGTGCACGCGGTGAGGCGGACCTGCCAGCCAGGCCAAAGGTTCAACTACGAGCTTTTTAACTGCAACAACTTTAATATACGCTATTGGAGCTGGAATTACCGCGGCTGCTGGCACCAGACTTGCCCTCCAA
+
BBBDBECHHEHICEHIFEEHHHHFHEGHIHC?GHHHIIHGII<C<@HEHEE1DCGHIIIHHH@FHHI<ECCEGHC<1CGEHHIIFHHG?FEHHIHIHIHGCIH@CC@C1FHDFGHIIIIHG@DDGHHHIFEHEGGHHHG0EFGDFECH<D/DCHHHIGEEHIHEHEEFHHEHEGIHHHGIHHHHHH<EG@HGCGCCCE8HGF<DHHCDFIHGCGGG=HIIHGIG>IIHHHHH>>HG<CEH<CEHG<@EFGCHIHHFHHHHHHHHHIIHHIHHHGHHHHHECFHHHFIHHGCDC@EEH@IIIIIHHHHHHGFCEDHEEC?HHEHEHHGC@FEH@IIIIIIDADAD
@HISEQ:969:HM2KJBCX2:2:1102:19733:44307 2:N:0:ACTATGCA
ATAAAGAGGAGGCCCAACTATCCCTATTAATCATTACGGCGGTCCTAGAAACCAACAAAATAGAACTGCACGTCCTATTCTATTATTCCATGCTGTAATATTCGAGCAAAGGCCTGCTTTGAACACTCTAATTTTTTCAAAGTAAAAGTCCTGGTCCCCAACACACCCAGTGAAGGGCATGCGGTTCTCCAGAAGAAAAGGCCCGGCCGGACAAGTGCACGCGGTGAGGCGGACCTGCCAGCCAGGCCAAAGGTTCAACTACGAGCTTTTTAACTGCAACAACTTTAATATACGCTATTGGAGCTGGAATTACCGCGGCTGCTGGCACCAGACTTGCCC
+
DDDDDIIIIHIHHHIIIIHIIIIIIIIIIIIIIIIIIIIIIIHHIIIIIIIHHHIIGIIIIIHIIIEHHHGHHHHIIIIGHHIIHIIEHIIHFHHHIIIIHHHGIIIIIIIIIIIIIIIIHHIIIIIIIIIIIIIIIHIIIIIHHIIIIIIIHIIIIIGIIIIIIIIIIIIIIIIIIIIIIIHHIHIHIIIIIIIIIHIIIIIIIIIIIIIIIIIIIIIIIIIIIIIIIIIIIIIIIHIIIIIIIIIHIIIIIIIIIIIIIIIIIIIIIIIIIIIIIIIIIIIIIIIIIIIIIIIIIIIIIIIIIIIIIIIIIIIIIIIIIIIIIIIIIIIIIIDDDDD
@HISEQ:969:HM2KJBCX2:2:1102:10224:45411 2:N:0:ACTATGCA
ATAAAGAGGAGGCCCAACTATCCCTATTAATCATTACGGCGGTCCTAGAAACCAACAAAATAGAACCGCACGTCCTATTCTATTATTCCATGCTGTAATATTCGAGCAAAGGCCTGCTTTGAACACTCTAATTTTTTCAAAGTAAAAGTCCTGGTCCCCAACACACCCAGTGAAGGGCATGCGGTTCTCCAGAAGAAAAGGCCCGGCCGGACAAGTGCACGCGGTGAGGCGGACCTGCCAGCCAGGCCAAAGGTTCAACTACGAGCTTTTTAACTGCAACAACTTTAATATACGCTATTGGAGCTGGAATTACCGCGGCTGCTGGCACCAGACTTGCCCTCCAA
+
BDDDCIIIIIIGHIIIGIHIIIIIIIIIIIIIIIIIIHGIHHH?CHIIIIIFHHIIIIIGHIFHHIICHDDHHIIIHGH?HHIIHGIHIHEEHFIIIIIIIGHFIHHIIHIIHIIIIIIHHHHHHHIHHHHIIHIIEIIIIIIIIIIHIHGHHIHDHFHHIIIHIIIIHIIIIIIIIIIIIIIIIIHHIHIIIIHHIHIIIGIIIIIIIIIIIIIIIIIIIIIIIIIIIIIIIIIIIIIIIHEIIIIIIIIIIIIIIIIIIIIIIHIIHHIIIIHIHIHIIIIIIIIIIIIIIIIIIIIIIIIIIIIIIIIIIIIHIIIIIIIIIIIIIIIIIIIIIIIBDDDD
@HISEQ:969:HM2KJBCX2:2:1102:16587:45611 2:N:0:ACTATGCA
ATAAAGAGGAGGCCCAACTATCCCTATTAATCATTACGTCGATCCTAGAAACCAACAAAATAGAATCAAACGTCCTATTCCGTTATTCCATGCTAATGTATTCAAGCGTGAGCCTGCTTTAAACACTCTAATTTTTTCAAAGTAACAGTCCTGATTCCCCAAAACACCAAATTAATGGCATTAAGATTCGTCAGAAAGGAGAAACCAATAATACCAGTACGTACAAAAGCACGACAAATAAACCGGTCTCGAAATTCAACTACGAGCTTTTTAACTGCAACAACTTTAATATACGCTATTGGAGCTGGAATTACCGCGGCTGCTGGCACCAGACTTGCCCTCCAA
+
DDDDDIIHIHIIIIIGHIIIIIIIIIIIIIIHIIIGIIIIIIIHIIIIIIIIGIIHIHIHIIHHIIIIIIIII?GHIIIIEHIIIIIHIIIIIHHIIHIIIIIIIIIIIHIIIIIHIIHHHGIIIIIIHIIIIIIIIIHIIIIIIIIIIIIIIIIIIIHIIIIIIHHIIIIIIHIIIIIIIIIIHIIIIIIHIIIIIIIIIIIIIIIIIIIIIHIIIIIIIIIIIIIIIIIIIIIIIIIIIIHFIIIIIIIIIIIIIIIIIIIIIIIIIIIIIIIIIIIIIIIIIIIIIIIIIIIIIIIIIIIIIIIIIIIIIIIIIIIIIIIIIIIIIIIIIIIIIIIIDDDDD
@HISEQ:969:HM2KJBCX2:2:1102:12613:46615 2:N:0:ACTATGCA
ATAAAGAGGAGGCCCAACTATCCCTATTAATCATTACGGTGATCCTAGAAACCAACGAAATAGAATCAGTCCGTCCTATTTCATTATTCCATGCTAATGTATTCAGACGATAGTCTGCTTTAAACACTCTAATTTTTTCAAAGTAACAGTCCTGATTTCCAACCACACCAAATAAATGGCATGAAAGTTCCTCAGAAGGTAGAGATCCATCTCACCAGTGCAGACAATTAAGCCTGACCAATGGGTAGACCCCGAAGTTCAACTACGAGCTTTTTAACTGCAACAACTTTAATATACGCTATTGGAGCTGGAATTACCGCGGCTGCTGGCACCAGACTTGCCCTCCAA
+
DDCDDIIIIIIIIIIIIIIIIIIIIIIIIIIIIIIHIIIIIIIIIIIIIIIIIIIIIIIIIIIIIHIIIIIGHHHIIIIIIIIIIIEHHIIHHHHIIIIIIHIIIIIIIIIIIHIIIIIIIIHGHIIIHIIIHIHIIIIIIIIIIIIIHHIHH@IHHHIIIIIIHIIIIIHIIIIIIIIIIIHHHIHIIHIIIIIIIIIIIIIIIIIIIIIIGIIIIIIIIIIIIIIIIIIIIIIIIIIIIIIIHHHIIIIIIIIIIIIIIIIIIIIIIIIIIIIIIIIIIIIIIIIIHHIIIIIIIIIIIIIIIIIIIIIIIIIIIIIIIIIIIIIIIIIIIIIIIIIIHIIDDDDD
@HISEQ:969:HM2KJBCX2:2:1102:7428:45665 2:N:0:ACTATGCA
ATAAAGAGGAGGCCCAACTATCCCTATTAATCATTACGGTGATCCTAGAAACCAACAAAATAGAACCATGCCGTCCTATTCTATTATTCCATGCTAATGTATTCGAGCAAAAATGCCTGCTTTAAACACTCTAATTTTTTCAAGGTAAAGGTCCTGGATCCGCAAGACACCCAATTAAGGACATCAAGTTTCTCCAGAAGGTGAGAAATCAACAGCGACAGTTCATACCCCTTAAGGCATGACCATCACGTCAATCCCGAAATTCAACTACGAGCTTTTTAACTGCAACAACTTTAATATACGCTATTGGAGCTGGAATTACCGCGGCTGCTGGCACCAGACTTGCCCTCCAA
+
DDDDDIIIIHIHIIHIIIIIIIIHIIIIIIIIIIIIIIIHHIIIIIIIIIIIHIIHIHIIIIIHIIIIIIGIDHHHIIIIHHHIIIHIIIIHHHHIIIGEHHHECHIIIIHHHIHIIHIIHGHHIHIIIIIIIHIIIIHIHIIIIIIIIIIIHIIHIIIIIHIIIIIIIIHIIIIIIIIIIIIIIIIIIIHIIIIIIIIIIIIIIIHHIIIIIIIIIIIIIIIIIIHIIIHIIIIIIIIIIIIIIIIIIIIHIIIIIIHIIIIIIIIIIIIIIIIIIIIIIIIIIIIIIIIIIIHIIIHIIIIIIIIIIIIIIIIIIIIIIIIIIIIIIIIIIIIIIIIIIIIIIIIIDDDDD
@HISEQ:969:HM2KJBCX2:2:1102:8766:46915 2:N:0:ACTATGCA
ATAAAGAGGAGGCCCAACTATCCCTATTAATCATTACGGTGATCCTAGAAACCAACGAAATAGAATCAGTCCGTCCTATTTCATTATTCCATGCTAATGTATTCAGACGATAGTCTGCTTTAAACACTCTAATTTTTTCAAAGTAACAGTCCTGATTTCCCATCACACCAAATAAATGGCATGAAAGTTCCTCAGAAGGTAGAGATCCATCCTACCAGTGCAGACAATTAAGCCTGACCAATGGGTAGACCCCGAAGTTCAACTACGAGCTTTTTAACTGCAACAACTTTAATATACGCTATTGGAGCTGGAATTACCGCGGCTGCTGGCACCAGACTTGCCCTCCAA
+
DDDDDICHGEHEHIEHHDHIIHIHHIIIIIFHH?CCHHIIH@HFFHFGHHE1FDEEHHIIGIHGHHHEHHHIGE?EHHHHHEGHHH<CCHFHIHHGCHIIHHHIIHHHHIIGIIIIIIHFHGHEHHIHHHHCIHIIIHHIFIIFIIHHIIIHIHIIIIIHIIIIIIIIIIIHIIIIIIIIHHHIIIIIHIIIHHGIHIIHIIIIIIIIIIHIIIIIIIIIIIHIIIHIGIIGIIIIIIIIIIHHHGDHIIHIIIIIIIIIIHIIIIIIIIHIIIIIHIIIIIIIIIIHIIIHIIIIIIIIIIIIIIHIIHIIIIIIIIIIIIIIIIIIIIIIIIIHIIIIIIICDDDD
@HISEQ:969:HM2KJBCX2:2:1102:6663:46755 2:N:0:ACTATGCA
ATAAAGAGGAGGCCCAACTATCCCTATTAATCATTACGTTGATCCTAGAAACCAACAAAATAGAATCGAACGTCCTATTTCATTATTCCATGCTAATGTATTCAAGCGCGTGCCTGCTTTAAACACTCTAATTTTTTCAAAGTAACAGTCCTGATTCCCCACGACACCAAATTAATGACATCATGGCTCCTCAGAAAGGAGAAACCAATAACACCAGTACATACCAGAGGCATGACCGACGTATTGATCCCGAAATTCAACTACGAGCTTTTTAACTGCAACAACTTTAATATACGCTATTGGAGCTGGAATTACCGCGGCTGCTGGCACCAGACTTGCCCTCCA
+
DDDDCIIIIHIIIIIIHHIIIIIIIIIIIII?GHIIIHHIIHIIHHIGHIHHFHIIHIIIIIIIIIICHHHCFHIGIIIHHHI?CGEHEHGEFHEIHHHIIIIIIIIGIIIIIIIHHIIIIIHIIIIIIIIHIIIIIIIIIIHIIIIIHIIHIIIIIIHIIIIIIIIIIIIIIIIIIIIIIIIIIIIIIIIIIIIIIIIIIIIIIIIIIIHHHIIIIIIIIIIIIIIIIIIIIIIIIIIIIHHDIIIIIIIIIIIIIIIIIIIIIIIIIIIIIIIIIIIIIIIIIIIIIIIIIIIIIIIIIIIIIIIIIIIIIIIIIIIIIIHIIIIIIIIIIIIIIIIIDDDDD
@HISEQ:969:HM2KJBCX2:2:1102:13942:46300 2:N:0:ACTATGCA
ATAAAGAGGAGGCCCAACTATCCCTATTAATCATTACGTCGATCCTAGAAACCAACAAAATAGAATCAAACGTCCTATTTCATTATTCCATGCTAATGTATTCAAGCGCGAGCTTGCTTTAAACACTCTAATTTTTTCAAAGTAACAGTCCTGATTTCCCATGACACCAAATTAATGACATCGTGGTTCGTCAGAAGGGAGAAACCAATAATGCTAGTACGTACAAAGTACGACCGACATATTAGTCCCGAAATTCAACTACGAGCTTTTTAACTGCAACAACTTTAATATACGCTATTGGAGCTGGAATTACCGCGGCTGCTGGCACCAGACTTGCCCTCCAA
+
DDDDDIIIIIIIIIIIIIIIIIIIIIIIIIIIIIIIIIIIIIIHIIHIIIIIIHIIIIIIIIIIIIIIIIIIIHIIIIIIIIIIIIIIGHHHHIIIIIIIIHIHIHIIIIIIIIIIIIIIIIIIIIIIIIIIIIIIIIIIIIIIIHIIIIIIIIIIIIIIIIIIIIIIIIIIIIIIIIIIIIIIIIIIIIIIIIIIIIIIIIIIIIIIIIIIIHIIIIIIIIIIIIIIIIIIIIIIIIIIIIHIIIIIIIIIIIIIIIIIIIIIIIIIIIIIHIIIIIIIIIIIIIIIIIIIIIIIIIIIIIIIIIIIIIIIIIIIIIIIIIIIIIIIIIIIIIIIIIIDDDDD
@HISEQ:969:HM2KJBCX2:2:1102:14798:47931 2:N:0:ACTATGCA
ATAAAGAGGAGGCCCAACTATCCCTATTAATCATTACGTCGATCCTAGAAACCAACAAAATAGAATCAAACGTCCTATTTCATTATTCCATGCTAATGTATTCAAGCGTGCGCCTGCTTTAAACACTCTAATTTTTTCAAAGTAACAGTCCTGATTCCCCACGACACCAAATTAATGACATCGCGGTTCTTCAGAAGGTAGGAACCAATAATGCCAGTGCGTACCGAGGCACGACCGACAATCTGATCCCGAAATTCAACTACGAGCTTTTTAACTGCAACAACTTTAATATACGCTATTGGAGCTGGAATTACCGCGGCTGCTGGCACCAGACTTGCCCTCCAA
+
DDDDDIIIIIIHIIIIIIHHIIIHIIIIIIIIIIIHIIIIIIIIIHIIIIIIIHHIIHIIIIIIIHIIIIHHHHIIIIHHIIIIIIIIIHIHIIIIIIIIIIIIIIIHIIIHIIIIIIIIIHIHIIIIIIIIIHIIIIIIIIIIIHIIIIIIIGIIIHIHIIIIIIIIIIIIIIIIIIIIIIIIIIIIIHIIIIIIIIIIIIIIIHIIIIIIIIIIIIIIIIIIIIIIIIIIIIIIIIIIIIHHIIIIIIIIIIIIIIIIIIIIIIIIIIIIIHIIIIIIIIIIIIIIIIIIIIIIIIIIIIIIIIIIIIIIIIIIIIIIIIIIIIIIIIIIIIIIIIIIDDDDD
@HISEQ:969:HM2KJBCX2:2:1102:5076:48907 2:N:0:ACTATGCA
ATAAAGAGGAGGCCCAACTATCCCTATTAATCATTACGTCAATCCTAGAAACCAACAAAATAGGATCAAACGTCCTATTTCATTATTCCATGCTAATGTATTCAAGCGTTAGCCTGCTTTAAACACTCTAATTTTTTCAAAGTAACAGTCCTGTTTCCCTGCAACACCAAATTAATGGCATTACAGTTCTTCAGAAAGGAGGAACCAGCAAAGCCAGTGCATACCAGTGGCACGACCAACCTGCTGATCCCGAAATTCAACTACGAGCTTTTTAACTGCAACAACTTTAATATACGCTATTGGAGCTGGAATTACCGCGGCTGCTGGCACCAGACTTGCCCTCCAA
+
DDDDDIIHIEHHHHHHIIHIIIIIIIIIIIIIIGIIIHIIHIIHHIIHIIIHIHIIIHIGHIIHEHIIIHFHHFHHIIGIHIIHHHIIIIIHHHHHIIIHIIIHIIHHHHIIIIIIIIIIIIIHIHHHHHHHIIIIHHHGHIIIIHIHHEIIIIIIHIIIIIIHGDEIIIIHIIIIIIIIIIIIIIIIIIIIIIIIIIIHIIHHEIIIIIIHHHIIIIIIIIIIIIIIIIIIIIIIIIIIIIHGDIIIIIIIIIIIIIIIIIIIIIIIIIIIIIHIIIIIIIIIIIIIIIIIIIIIIIIIIIIIIIIIIIIIIIIIIIIIIIIIIIIIIIIIIIIIIIIIIDDDDD
@HISEQ:969:HM2KJBCX2:2:1102:20667:47536 2:N:0:ACTATGCA
ATAAAGAGGAGGCCCAACTATCCCTATTAATCATTACGGCGGTCCTAGAAACCAACAAAATAGAACCGCACGTCCTATTCTATTATTCCATGCTGTAATATTCGAGCAAAGGCCTGCTTTGAACACTCTAATTTTTTCAAAGTAAAAGTCCTGGTCCCCAACACACCCAGTGAAGGGCATGCGGTTCTCCAGAAGAAAAGGCCCGGCCGGACAAGTGCACGCGGTGAGGCGGACCTGCCAGCCAGGCCAAAGGTTCAACTACGAGCTTTTTAACTGCAACAACTTTAATATACGCTATTGGAGCTGGAATTACCGCGGCTGCTGGCACCAGACTTGCCCCTCCAA
+
DDABDIIIIEHHHIIHHIHHIIIIIIIIFHHIIIIIIEDHHHIIIIHIIIIIHGIIHCHGHCCHHHHEHHHHHIIHHCHHIIHIIHIHIIGHIHHIHIIIIGHHEEHHHHHFIHIIIIIHFIHIHIIIIIHHHIHHHIIIHIIIIHIHHIIIFEHCDHHHHHIGHHHHGEHHIHFHH@G<IHHHBHEH?HHHFHIHHHHHHHIGHHDHH@HHIIHHG?GHHIIIIIIHHDHHDDIHHIHFHEHFIHGCHHIHGFC@HHIHIIIIIIIIIIHIHHHIHHHEHHIHHIIIHHE<DHIIHEIIIIHIIHIHGIIIHIIHHHGGIHHIHHHHIHHGIHHIIIIH@DAAD
@HISEQ:969:HM2KJBCX2:2:1102:20187:48663 2:N:0:ACTATGCA
ATAAAGAGGAGGCCCAACTATCCCTATTAATCATTACGTCGATCCTAGAAACCAACAAAATAGAATCAAACGTCCTATTTCATTATTCCATGCTAATGTATTCAAGCGCGAGCTTGCTTTAAACACTCTAATTTTTTCAAAGTAACAGTCCTGATTTCCCATGACACCAAATTAATGACATCGTGGTTCGTCAGAAGGGAGAAACCAATAATGCTAGTACGTACAAAGTACGACCGACATATTAGTCCCGAAATTCAACTACGAGCTTTTTAACTGCAACAACTTTAATATACGCTATTGGAGCTGGAATTACCGCGGCTGCTGGCACCAGACTTGCCCTCCAA
+
DDBBDIIIIHIDHHHHIHIIIIIIIIIHIIGGIIIFHHHHHGHIDHHIIIHIIHIHHIHHHIIIIIII?GHFHHHIHIHIIHIIGHGHIHIIIHIHIIHIIGHHHIIHHHHHIIIHHIEHIHIHIHHIHHEHFHIIIIHHIIIHHHHHHHIIHIIIIIHHIIIIIIHFIIHHHIHHHEIHHHIIIIHHIIHIHIHIHHHIIHHHIIIIIIHIIHIHIHIIIIIHIIIIIIIHIIIIIIIHHHFHIIIIHHIIIIHIHIHHIIHHHIIIIGIHGIHIHEIIIHHHGIHHHIHIIIIIIIIIIHIIIIIIIIIIIIIIIIIHIIIIGIIIIIIIIIHHGHIDDDDD
@HISEQ:969:HM2KJBCX2:2:1102:7335:49349 2:N:0:ACTATGCA
ATAAAGAGGAGGCCCAACTATCCCTATTAATCATTACGTCGATCCTAGAAACCAACAAAATAGAATCAAACGTCCTATTTCGTTATTCCATGCTAATGTATTCAAGCGTGAGCCTGCTTTAAACACTCTAATTTTTTCAAAGTAACAGTCCTGATTCCCCATGACACCAAATTAATGACATCATGGTTCGTCAGAAGGTAGGAATCAATAATACCAGTACGTACAATAGCACGACCAATAAATTGATCCCGAAATTCAACTACGAGCTTTTTAACTGCAACAACTTTAATATACGCTATTGGAGCTGGAATTACCGCGGCTGCTGGCACCAGACTTGCCCTCCAA
+
DDDDDIIIIIIIIIHIIIIIIIIIIIIIIIIHIHIIIIIIHIIIIIIIIHHIHIIIIIIHIIIIIGIGHIIHHHIIHIIIIHIIHHIHIIIIHIHIIIIIIHHIIIIIIHIHHHHIIHHIIIIIIIIIIIIIIIIIIIIIIGIIIIIIHIIIIIIIIIIHIIHIIIIIIIFHIIIIHHIIIIHIIIIIIIIHIIIIIIIIHIIHHHIIIIIIHIIIIIIIIIIIIGIHIIIIIIIIIIIIIHHFGIIIHIIIIIIIIIIIIIIHIIIIIIIIIIIIIIIIIIHIIIIIIHIIIIIIIIIIIIIIIIIIIIIIIIIIIIIIIIIIIIIIIIHIIIIIIIIIDDDDD
@HISEQ:969:HM2KJBCX2:2:1102:8301:49686 2:N:0:ACTATGCA
ATAAAGAGGAGGCCCAACTATCCCTATTAATCATTACGTCGATCCTAGAAACCAACAAAATAGAATCAAACGTCCTATTTCATTATTCCATGCTAATGTATTCAAGCGCGAGCCTGCTTTAAACACTCTAATTTTTTCAAAGTAACAGTCCTGATTTCCCACGACACCAAATTAATGACATCGTGGTTCGTCAGAAGGTAGGAATCAATTTGACCAGTACGTACCGAGGCACGACCGATCAACTGATCCCGAAATTCAACTACGAGCTTTTTAACTGCAACAACTTTAATATACGCTATTGGAGCTGGAATTACCGCGGCTGCTGGCACCAGACTTGCCCTCCAA
+
DDDDDIIIIIIIIIIIIIIIIIIIHIIIIIIHHIIIIIHIHHIHIHIIIIIIIIIHIHHIIIIIIIIIIIHIHIHHIIHHHGHHHHIHIIIIIGIIIHHIIHFHIGHHIIIIIIIIHHHIIIIIIHIIIIFHIHIHIIIIHIIIIHHHIIIIHIIIHHI?FHIHHIHHHIIIHIIIIIHGIHHHIHHIHHHHHIHIHIIHHIHHHHIIHHIEECHEHEIIIIIIIIIIIIIIIIIIIIIIHHHGIIHIIIIIIIIHIIIIIIIIGIIHIIIIIHIIIIIIIIHIIGIIIIHFHIIIIIHHIIIIIIIIIIIIIIIIGIIIIIIIIHIIIIIIIIIIIIIIDDDDD
@HISEQ:969:HM2KJBCX2:2:1102:14668:49597 2:N:0:ACTATGCA
ATAAAGAGGAGGCCCAACTATCCCTATTAATCATTACGGTGATTCAGAAACCAACAAAACAGGACCACCGTCCTATTTTATTATTCCATGCTAATGTATTCAGACGTAAGCCTGCTTTGAACACTCTAATTTTTTCAAGGTAAAGGTCCTGGTTTCCCACCACGCTAAATTAATAACATGATGGTTCCCCAGAAGGTAGAAATTCCACACGCCAGTACAGACAATTGCCCGACCAACGGTAGAACCCCGAAATTCAACTACGAGCTTTTTAACTGCAACAACTTTAATATACGCTATTGGAGCTGGAATTACCGCGGCTGCTGGCACCAGACTTGCCCTCCAA
+
DDDCDIHHHIIIGIIIIIIIIIIIIIIIHIIHIIIHIHIIIIIIIIIHIIIIHIGIIIIIIIGIHIHHHHHHHHFIIHIIIIIIIGHHIHEHIIIHIHIIIHHIIIIIIIIIIIIIIIIIIHIIIIIIIIIIHIIIIHIIHIIHIIIIIIIIIIHIHIIIIIIIIIIIIIIIIIIIIIHIIIIIHIIIIIIIIIIIIIIIIIIIIIIIHIIIIIIIIIIIIIIIIIHIIIIIIIIIIIHHGDIIIIHHIIIIIIIIIIIHIIIIIIIIIIIIIIIIIIIIIIIIIIIIIIHIIIIIIIIIIIIIIIIIIIIIIIIIIIIIIIIIIIIIIIIIIIIIIIDDDDD
@HISEQ:969:HM2KJBCX2:2:1102:1536:50220 2:N:0:ACTATGCA
ATAAAGAGGAGGCCCAACTATCCCTATTAATCATTACGTCAATCCTAGAAACCAACAAAATAGGATCAAACGTCCTATTTCATTATTCCATGCTAATGTATTCAAGCGTTAGCCTGCTTTAAACACTCTAATTTTTTCAAAGTAACAGTCCTGTTTCCCTGCAACACCAAATTAATGACATTACAGTTCTTCAAGAAGGAGGAACCAGTAAAGCCAGTACATACCAGAGGCACGACCAACCTACTAATCCCGAAATTCAACTACGAGCTTTTTAACTGCAACAACTTTAATATACGCTATTGGAGCTGGAATTACCGCGGCTGCTGGCACCAGACTTGCCCTCCAA
+
DDDDDHHHIIHIIIIHIIIIIIIIIIIIIIHIIIIIIHHIIIHHIHHGHIIIHHIHIIIHHIIIIIIHIIHHIIIIIIIIHHIHIIHCHHHIGHIIIIIIIHHFHIIHHHHCIIIIIIHIIIIIIIIIIIIHIIIIHHIIIIIIIHIIIIIHHHIIHIIIIIIIIIIIIIIHIIIIIIIIIIIIIIIIIIIIIIIIIIIIIIHGGIIIIIIIIIIIIIIIIIIIIIIIIIIII=IIIIHIIIHHFIIIGIHIIIIIIIHIIIIIIIIIIIIIIIIIIIIIIIIIIIIIIIIIHIIIIIIHHIIIIIIIIIIIIIIIIIIIIIIIIIIIIIIIIIIIIIIIIDDDDD
@HISEQ:969:HM2KJBCX2:2:1102:7846:50048 2:N:0:ACTATGCA
ATAAAGAGGAGGCCCAACTATCCCTATTAATCATTACGTCGATTTCCGAAAACCAACAAAATAGAAACGACGTCCTATTCCATTATTCCATGCACGAATATCCAAGCGTGTAAAGCCTGCTTTGAGCACTCTAATTTTTTCAAAGTAAACCTGGCGGCGCCCCAGGACACTCGGTTAAGAGCACCCTGACGCCTCCGCCACACCATTCACGGGCGAATGGGACAGTCGCGCCAAACAGCGGACCGTCCCCTACCCGCCGAGATCCAACTACGAGCTTTTTAACCGCAACAACTTTAATATACGCTATTGGAGCTGGAATTACCGCGGCTGCTGGCACCAGACTTGCCCTCCAA
+
DCDDDIIIHIIHIIIHHHHIIIIIIIIIIIIIIIIIIHIIIIIIIIHIIIIIIHIIIIIIHIIHHGHIIIIHHIIIIIIGIIIIIIIIIIIIIIIEHIHIIFHIIHHIIIIIIIIIIIIIIIIIHIIIHHIIIIIIIIIHHHHIHHIIHIIIIIIIIIIIIIIIIIIIIIIIIIIIIIIIIIHIIIIHIIIIIIIIIIIIIIIIHIIIIIIIIIIIIIIIIIIII=IIIIIIIHIIIIIIIIIIIIIIIIIIIIIIIIIIIIIIIIIIIIIIIIIIIIIIIIIIIIIIIIIIIIIIIIIIIIIIIIIIIIIIIIIIIIIIIIIIIIIIIIIIIIIIIIIIHIIIIIIIDDDDD
@HISEQ:969:HM2KJBCX2:2:1102:16981:49046 2:N:0:ACTATGCA
ATAAAGAGGAGGCCCAACTATCCCTATTAATCATTACGTCGATCCTAGAAACCAACAAAATAGAATCAAACGTCCTATTTCATTATTCCATGCTAATGTATTCAAGCTCGAGCTTGCTTTAAACACTCTAATTTTTTCAAAGTAACAGTCCTGATTTCCCGCGACACCAAATTAATGACATCGTGGTTCGTCAGAAGGGAGAAACCAATAATGCTAGTACGTACAAAGTACGACCGACATATTAGTCCCGAAATTCAACTACGAGCTTTTTAACTGCAACAACTTTAATATACGCTATTGGAGCTGGAATTACCGCGGCTGCTGGCACCAGACTTGCCCTCCAA
+
DDDDDHIIFIHHIIHIIIGIHIIIIIIIHIIIIIIGIHHIHIIIHHHHHIIIIIHIIGEHHHEHIHHIIIIHIHIIIIHHIIGCHHCHHIFHGHHEIHGHIHHGHEHIIHIHIIIIHIHHHIIIIIHHHHGIIIIIIHHHHHHHGHHHIHHHHHHHHHIIHHEHHHHIIHHHIIHIHHHIIIGIIIIIIIIIIIIIIIIIHIHHGHHGIIHIHIIIHHFIIIIIIHHIIHIHIHHIIII>IIHIIIIIIIIIIIIIIIHIIHHGHFHIIIHIIIIGIIIHEGHIIHHGIHHGHHHIHIIHHIHIIIHEIIIIIIIHIHHIIIIIIIIIIHIHIIIIHIHDDDDD
@HISEQ:969:HM2KJBCX2:2:1102:4458:50745 2:N:0:ACTATGCA
ATAAAGAGGAGGCCCAACTATCCCTATTAATCATTACGTCGATCCTAGAAACCAACAAAATAGGGTCAAACGTCCTATTTCATTATTCCATGCTAATGTATTCAAGCGTGAGCCTGCTTTAAACACTCTAATTTTTTCAAAGTAACAGTCCTGATTCCCCGCGACACCAAATTAATGACATCACGGATCTTCAGAAGGGAGAAACCAGTGACACCAGTGCATACCAAAGGCATGACCAGCGTACTGATCCCGAAATTCAACTACGAGCTTTTTAACTGCAACAACTTTAATATACGCTATTGGAGCTGGAATTACCGCGGCTGCTGGCACCAGACTTGCC
+
DDDDDIIIIIIIIIIIIIIIIIIIIIIIIIIIIIIIIIIIIIIIIIIIIIIIHIIIIIIHIIIGIIIIIHCHHIIIHIIIIIHIIIIHIIIHIIIIIIHIIGHHIIIIIIIIIIIIIIHIIIIIHHIIIIIIIHHHHGIIIIIIIIIIIIIIIIHHIHIIIIIIIIIIIIIIIIIIIIIIHHHHIHIIIIHIIIIIIIIIIIIIIIIIIIIIIIIIIIIIIIIIIIIIIIIIIIIIIHFIIIIIIIIIIIIIIIIIIIIIIIIIIIIIIIIIIIIIIIIIHIIIIIIIIIIIIHIHIIIIIIIIIIIIIIIIIIIIIIIIIIIIIIIIIHHIIIIDDDDD
@HISEQ:969:HM2KJBCX2:2:1102:17108:50882 2:N:0:ACTATGCA
ATAAAGAGGAGGCCCAACTATCCCTATTAATCATTACGTCAATCCTAGAAACCAACAAAATAGGATCAACGTCCTATTTCATTATTCCATGCTAATGTATTCAAGCGCGAGCCTGCTTTAAACACTCTAATTTTTTCAAAGTAACAGTCCTGATTCCCCGCCACACCAAATTAATGACATGATGGTTCGTCAGAAGGTAGGAACCAGTAACACCAGTACGTACCTAAGGCACGACCAACGTACTGATCCCGAAATTCAACTACGAGCTTTTAAACTGCAACAACTTTAATATACGCTATTGGAGCTGGAATTACCGCGGCTGCTGGCACCAGACTTGCCCTCCAA
+
@?DD@1<<F<0<@?0<1DC@@<1<<CH1<F111<1<<GGHH01<C1D111D@DH?E1<F@HC?@CCH?HH=GHIEEH11<C@G?GHHI1<DFCHHHE<<<@<H<<DDCFDHDHGF@BFFF8CBCGHEEEFCHEHF@DGCFHGFHG@EBF<FBGHHHICECC@@GDGECEHIHHHHHHGCE?IHHDCEHGCHCGC6@GCF@HGH?C?EDBF@<HHG7EHHC?CCHHGHECHCAC@G@EIHFHCGDHCEC/C1@F1GGD10HE?GD11ECFHHHHGIIHF<GGC<E@HF1CGC=EHEHECH@IIHHHF@IIHEHE<HC/@CHHEHHFEEHIHFHHEEIIHG@@@?D<
@HISEQ:969:HM2KJBCX2:2:1102:11109:51286 2:N:0:ACTATGCA
ATAAAGAGGAGGCCCAACTATCCCTATTAATCATTACGGCGGTCCTAGAAACCAACAAAATAGAACCGCACGTCATATTCTATTATTCCATGCTGTAATATTCGAGCAAAGGCCTGCTTTGAACACTCTAATTTTTTCAAAGTAAAAGTCCTGGTCCCCAACACACCCAGTGAAGGGCATGCGGTTCTCCAGAAGAAAAGGCCCGGCCGGACAAGTGCACGCGGTGAGGCGGACCTGCCAGCCAGGCCAAAGGTTCAACTACGAGCTTTTTAACTGCAACAACTTTAATATACGCTATTGGAGCTGGAATTACCGCGGCTGCTGGCACCAGACTTGCCCTCCAA
+
CDCCDIII?CGEHHIGIIIHCHHHIHIIIIIHHIIHIHHIHGHIHHHIIIG@GEGD@CFHIEFHHIIDHHHDFGECE?GHIIIHIEHHGFE?C<FHGIIGIHGIHHDIHHCCFHHFHCGHHHHHHHIIIHEHIIGCFEHHIIHHFAFE?HEHEHHHHG?FFHIH@HEHHEIGIIHFCIGIHIHHIHIIIHHGEHHIIIIIHHIHHHHIIH>HIHIIIIIIIIIHHCIIHIIIHIIHGHHIHHDIHIHIIIIIIHFIIIIIIIIHFIIIIIIHHIIHHGHHHGEHIIIIIHECIIIIIGHHGIIIHHIIIIIIIIHIIHIHIIIIIHIIIIIHIIIIIHFDDBDD
@HISEQ:969:HM2KJBCX2:2:1102:10022:51428 2:N:0:ACTATGCA
ATAAAGAGGAGGCCCAACTATCCCTATTAATCATTACGGCGGTCCTAGAAACCAACAAAATAGAACCGCACGTCCTATTCTATTATTCCATGCTGTAATATTCGAGCAAAGGCCTGCTTTGAACACTCTAATTTTTTCAAAGTAAAAGTCCTGGTCCCCAACACACCCAGTGAAGGGCATGCGGTTCTCCAGAAGAAAAGGCCCGGCCGGACAAGTGCACGCGGTGAGGCGGACCTGCCAGCCAGGCCAAAGGTTCAACTACGAGCTTTTTAACTGCAACAACTTTAATATACGCTATTGGAGCTGGAATTACCGCGGCTGCTGGCACCAGACTTGCCCTCCAA
+
CDDCDEEHFHHGFIIIHFHIEHHIIHIHFHHCHHHIHHGIHIICEHHIGHGGHIHHIIIEHH?HFEI<EHHIIIIGHIHHHHHHEHHHIIHIGCHHGFDGE<IGHGIHHHEDGIHHHHHH@GFBHIIHHHHIIHIIHIHHIIIHHHHEHHIHIHHHEGFGEHEGEIIHGIIIGIHIHHGIIIIIIHHEEFI<HHHGFHCIIIIGIIIIIIGIIIIIGIIFIIHHIIIIHHHCHIGHHHFHE?GIHH@HIHIIIIIIIIIIIIIHGIIHEHIHHHIIIGIIIIIIHIHIHDGIIIIIGIIIHIIIIIHIIHIIIHIIIIIHIIIIIIIIHHHHIIIGIIIDDDDD
@HISEQ:969:HM2KJBCX2:2:1102:1473:51379 2:N:0:ACTATGCA
ATAAAGAGGAGGCCCAACTATCCCTATTAATCATTACGTCGATCCTAGAAACCAACAAAATAGAATCAAACGTCCTATTTCATTATTCCATGCTAATGTATTCAAGCGCGAGCCTGCTTTAAACACTCTAATTTTTTCAAAGTAACAGTCCTGATTTCCCACGACACCAAATTAATGACATCGTGGTTCGTCAGAAGGTAGGAATCAATTTGACCAGTACGTACCGAGGCACGACCGATCAACTGATCCCGAAATTCAACTACGAGCTTTTTAACTGCAACAACTTTAATATACGCTATTGGAGCTGGAATTACCGCGGCTGCTGGCACCAGACTTGCCCTCCAA
+
DDDDDHHIIIFEHHHIIIFEHIGHHIHHHHHHEHIIIHCF<EECHIHEHHHGCHIIIHIGHIHHIHHIIIGCFHHHIIHIIHHGHHFEHHE@?EHIHEHHHHEHHHCH??FCFHIHHHIHEHHHGHHFHHHHHGIHHHHHHIHHHFGEHHFHHGHEHHHIIIGHHHHHFIIIIHHHEFHFHHHHHHIHHHFDGIIIIHIHHIHIHGHIIHHFFEIIIIHHIHIHIGCEHIHHFHIIIIHGGGH<IIIIIGIIIIIHHHHHIIHIIIIIIIIIIHIIIIHHHEIHHIIIIIHHHGIIIIIIIIIIHIIIIIHDHDIIIIHIIIHIIIIIGIHHIIIIIIHIDDDDD
@HISEQ:969:HM2KJBCX2:2:1102:3287:52062 2:N:0:ACTATGCA
ATAAAGAGGAGGCCCAACTATCCCTATTAATCATTACGTCGATCCTAGAAACCAACAAAATAGAATCAAACGTCCTATTCCGTTATTCCATGCTAATGTATTCAAGCGTGAGCCTGCTTTAAACACTCTAATTTTTTCAAAGTAACAGTCCTGATTCCCTATAACACCAAATTAATGGCATTATAGTTCGTCAGAAAGGAGAAACCGATTATACCAGTACGTACAAAAGCACGACCAGTAAGCCGGTCTCGAAATTCAACTACGAGCTTTTTAACTGCAACAACTTTAATATACGCTATTGGAGCTGGAATTACCGCGGCTGCTGGCACCAGACTTGCCCTCCAA
+
DCDADIIHIIIIIIIIIIHIHHHIIHIIIIGIIIIIIIIIIIIIIIIIHIIIIIIIIII?HFHHHHIGIHHHHHDCFGHFHHHHHHHHIIIHFFGHIGHHHGHHHIHIIIIIIIHIIHHIHIHHIHIIHHHHHIHHHIIIIHIIIIHHHIIIHHIHHHHIIHHHEHIHIIHHHEIIIIIIIIHHIIIIHIHIIGIIIIIIIIHHHIIIHHHIIIHIIIIIIIIIHIIIIIIGIIIIIHHIHHHEIIIIIIIIIIIIIIIIIIIIIIIIIIIIIIIHIIHHIIHEHHIIIFHIIIIIIIIIIIIIIIIIIIIIIIIIIIIIIIIIIIIIIIIIIIIIIIIIDDDDD
@HISEQ:969:HM2KJBCX2:2:1102:8077:51986 2:N:0:ACTATGCA
ATAAAGAGGAGGCCCAACTATCCCTATTAATCATTACGTCGATCCTAGAAACCAACAAAATAGAATCAAACGTCCTATTTCATTATTCCAGCTCCAATAGCGTATATTAAAGTTGTTGCAGTTAAAAAGCTCGTAGTTGAATTTCGGGATTGACGTGACGGTCATGCCTTAAGGGGTATGAACTGTTACTGTTGATTTCTCACCTTCTGGAGAAACTTGATGTCCTTTATTGGGTGTCTTGCGGATCCAGGACCTTTACCTTGAAAAAATTAGAGTGTTTAAAGCAGGCATTTTTGCTCGAATACATTAGCATGGAATAATAGAATAGGACGGCATGGTTCTATTTTGTTGGTTTCTAGGATCACCGTAATGATTAATAGGGATAGTTGGGAGTCACATCACT
+
DDDADIIHHIIIIIIIIIIIIIGIIIIIHHIIIIIHIHIIIHIIIIIGHIIHHHIIGHIIIIHHIIIIIHIIIHIIIIIIIIIIIIIGHIIFHHHIIIIIGCGECHCGIHHCCE@GHIIIIIHIIHHHHCCGHIICEEHIIHIIIIIHIGHHGIHGIHIIHIIIIIHIIIIIIHHIIHHHHHHIIIIIIIIIIIIIIIHHHGHIIIIIIIIIIHHIIIHIIIIIHIIIHIIIIIIIIIIIHIIIIHIIIIIHGIIIIIIIHIIIIIIIIHGIIIIIIIIIHIIIIIHHIIIIHIIIIIIHHHIIIIIIIIIIIIIIHIIIIIHIIIIIHIIIIIIIIIIHIIIIIHIIIIIIIIIIIIIIIIIIIIIIIIIIIIIIIIIIGIIIIIIIIIIIIIIIIIDDDDD
@HISEQ:969:HM2KJBCX2:2:1102:10256:53141 2:N:0:ACTATGCA
ATAAAGAGGAGGCCCAACTATCCCTATTAATCATTACGTCGATCCTAGAAACCAACAAAATAGAATCAAACGTCCTATTTCATTATTCCATGCTAATGTATTCAAGCGCGAGCCTGCTTTAAACACTCTAATTTTTTCAAAGTAACAGTCCTGATTTCCCACGACACCAAATTAATGACATCGTGGTTCGTCAGAAGGTAGGAATCAATTTGACCAGTACGTACCGAGGCACGACCGATCAACTGATCCCGAAATTCAACTACGAGCTTTTTAACTGCAACAACTTTAATATACGCTATTGGAGCTGGAATTACCGCGGCTGCTGGCACCAGACTTGCCCTCCAA
+
DCDDDIIIHIIIHIIIIIIHIIIIIHIIIIIIIIIIIIIIIHIIIIIIIIIIHHIHHHIHIGHCHIIIIIIHIIIIIIIIIIIIHIIIIIIIIIIIIHHHIGHHHIIIHIHHHIIIIIHIIHIIIIIIHIHIIIIIIIIIIIIIIIIIIIIIIIIIIIIIIIIIIIIIIIIIIIIIIIIIIIIIIHIIIIIIIIIIIIIIIIIIIHIIIIIIHIIHIIIIIIIIIIHIIIIIIHIIIHIIHHHGIIIIHIIIIIIIIIIIIIIIIIIIIIIIIIIIIIIIIIIIIIIIIIIIIIIIIIIIIIIIIIIIIIIIIIIIIIIIIIIIIIIIIIIIIIIIIIIIDDDDD
@HISEQ:969:HM2KJBCX2:2:1102:17124:55244 2:N:0:ACTATGCA
ATAAAGAGGAGGCCCAACTATCCCTATTAATCATTACGTCGATCCTAGAAACCAACAAAATAGAATCAAACGTCCTATTTCATTATTCCATGCTAATGTATTCAAGCGCGAGCTTGCTTTAAACACTCTAATTTTTTCAAAGTAACAGTCCTGATTTCCCATGACACCAAATTAATGACATCGTGGTTCGTCAGAAGGGAGAAACCAATAATGCTAGTACGTACAAAGTACGACCGACATATTAGTCCCGAAATTCAACTACGAGCTTTTTAACTGCAACAACTTTAATATACGCTATTGGAGCTGGAATTACCGCGGCTGCTGGCACCAGACTTGTCCTCCAA
+
DCDDDIIIIIIIIIIIIIIIIIIIIIIIIIIIIIIIIIIIIIHIIIIIIIIIIIIIHIIIIIIIIIHIIIIGHHIIIEHIIIIIIHHHHIHIIIIIIIIIIIIIIIIIIIIIIIIIIIIIIIIIIIIIIIIIIIIIIIIIHIIIIIIIIIIIIIIIIIIIIIIIIIHIIIIIIIHIIIIIIIIIIIIIIIIIIIIIIIIIIIIHIIIIIIIIIIIIIIIIIIIIIIIIIIIIIIIIIIIIIIHIIIIIIIIIIIIIIIIIIIIIIIIIIIIIIIIIIIIIIIIIIIIIIIIIIIIIIIIIIIIIIIIIIIIIIIIIIIIIIIIIIIIIIIIIIIIIIIIDDDDD
@HISEQ:969:HM2KJBCX2:2:1102:14561:55180 2:N:0:ACTATGCA
ATAAAGAGGAGGCCCAACTATCCCTATTAATCATTACGTCGATCCTAGAAACCAACAAAATAGAATCAAACGTCCTATTTCATTATTCCATGCTAATGTATTCAAGCGTGCGCCTGCTTTAAACACTCTAATTTTTTCAAAGTAACAGTCCTGATTCCCCACGACACCAAATTAATGACATCGCGGTTCTTCAGAAGGTAGGAACCAATAATGCCAGTGCATACCGAAGCACGACCGACAATCTGATCCCGAAATTCAACTACGAGCTTTTTAACTGCAACAACTTTAATATACGCTATTGGAGCTGGAATTACCGCGGCTGCTGGCACCAGACTTGCCCTCCAA
+
DCDDDIHIHIIIIIIIIHIIIIHIIIIIIIIIIIIIIIIIIIHHIIIIIIIHHHIIEHHIIIGHHHHHHHHD@GGHIIIIIIIIHHIIHHIH@HHIIIEIIIHIIIIIIHHIIIIHIIIIHIHIIIIIHIIIIIIHIIHIIIIIIIIIFHIIIIHHHHIIIIIIIIIIIIHIIIIIIIIIHIIIIIIIIIIIIIIIIIIIIIIIIIIIHIIIIIIIIIIIIIIIIIIIIIIIIIIIIIIIIIHGIIIIIIIIIIIIIIIIIIIIHIIIIIIIIHIIIIIIIIIIIIIIIIIIHIIIIIIIIIIIIIIIIIIIIIIIIIIIIIIIIIIIIIIIIIIIIIIIDDDDD
@HISEQ:969:HM2KJBCX2:2:1102:13009:55291 2:N:0:ACTATGCA
ATAAAGAGGAGGCCCAACTATCCCTATTAATCATTACGTCGATCCTAGAAACCAACAAAATAGAATCAAACGTCCTATTTCATTATTCCATGCTAATGTATTCAAGCGTAAGCCTGCTTTAAACACTCTAATTTTTTCAAAGTAACAGTCCTGATTCCCCACGACACCAAATTAATGACATCGCGGTTCTTCAGAAGGTAGGAACCAATAATGCCAGTGCGTACCGAAGCACGACCAACAATTTGATCCCGAAATTCAACTACGAGCTTTTTAACTGCAACAACTTTAATATACGCTATTGGAGCTGGAATTACCGCGGCTGCTGGCACCAGACTTGCCCTCCAA
+
BBD@B<<F1C0<C1EEFCEHEH?11CC@@1DHHI?<1<DHDCHE=GH@CF<1<GEEG?EHHHG1<<1111C0<<EGH?CH1C<F?G1<1<<1CF@1EHEHIHHEH@HHEGHCIHFCC%FCIHHHHGIIIHHCEH5E@EFG?FCFFHHG@@FEAF?BG<AHHC.:CEHHIHFHCHFEHF.?C-<CCCECHDF/?E@IIIHHHE?GF<<EHF0HHHEHCHHD:10DHCF?E;HCCC?CFCEDGG1<1<=DIHHHHC?FHEHHEEHED1HHEEHG@GHH?IHG?FGC?EEEHFHCGHIHGHEHHHF@EH@D@G@?CHGHFFEFHCEHEFHGCD?G@C1GHCE<0DD<D
@HISEQ:969:HM2KJBCX2:2:1102:15440:55796 2:N:0:ACTATGCA
ATAAAGAGGAGGCCCAACTATCCCTATTAATCATTACGGTGATCCTAGAAACCAACGAAATAGAACCAATCCGTCCTATTTCATTATTCCATGCTAATGTATTCAGACGTTAGCCTGCTTTAAACACTCTAATTTTTTCAAAGTAACAGTCCTGATTTCCTATCACACCAACTAAATGGCATGAAAGTTCCTCAGAAGGTAGAGATTTATCTCACCAGTACAGACAATTAAGCCTGACCAATGGGTAAACCCCGAAGTTCAACTACGAGCTTTTTAACTGCAACAACTTTAATATACGCTATTGGAGCTGGAATTACCGCGGCTGCTGGCACCAGACTTGCCCTCCAA
+
DDDDDIIIIIIGHIIFHIIIIIIIIIIIFHIIFHICHFFEEEHIEEFE?EHH@FGEG@EECE@HHHHHIIGHH@HHHCCGCFCHHHHE1CHIH?FHIGIIHFIIHGHHIIIHIHHHIIIIIHHFHHIIIIIIHHIIIIHIHIIIIHHIHIIHIIIIGHGIIIHIIIIHHHIHGIHIHIHIIIIIIIIHIIHIIIIIIIIIIIIIIIIIIIIIIIIGIIIIIIIIIIIGIIIIIHIIIIIIIIHIIHDIIGIIIIIIIIIIIIIIIIIIIIIIIIIIIIIIIIIIIIIHIIIIIIIIGIIIIIIIIIIIIIIIIIIIIIIIHIIIIIIIIIIIHGIIIIIIIIIDDDDD
@HISEQ:969:HM2KJBCX2:2:1102:9842:55233 2:N:0:ACTATGCA
ATAAAGAGGAGGCCCAACTATCCCTATTAATCATTACGTCAATCCTAGAAACCAACAAAATAGGTTTGAACGTCCTATTTCATTATTCCATGCTAATGTATTCAAGCGTTAGCCTGCTTTAAACACTCTAATTTTTTCAAAGTAACAGTCCTGTTTCCCTGCAACACCAAATTAATGGCATTACAGTTCTTCAGAAAGGAGGAATCAGCGAAACCAGTTCATACCAGTGGCACGACCAACCTGCTGACCCCGAAATTCAACTACGAGCTTTTTAACTGCAACAACTTTAATATACGCTATTGGAGCTGGAATTACCGCGGCTGCTGGCACCAGACTTGCCCTCCAA
+
@?@0DG1<<1<00100<DGE<GEHFE1C1DG@GHC1<1<1<0<FFHHC?DEC1D@@<C@G?1<DH1<011<111<<1<<<1<F111<1<F<1<1<@CHCH@HHDGIHGBFHDHGHIIIHFBFG81CHHFEIIIIIHHFHHH*HEHHCIIEIIIHHHDC?HH?CHFIIHHHHHFIIHH8IIHIIIIIIIIHIHEFCIIHHHGHF?GHIIHHF?HCGF<CHCIHIIHFGHIIHHIIIIIHHGHHFGDAIHFCEECHIHHHHHIIHED1HIIHIIIHHIHHHEIHIIIIIIHHIIHDIIIIHIIIIIIIIIIIIIIIIIIIIHIIIIIIIHIIHHHEIIIHHHIBDCDD
@HISEQ:969:HM2KJBCX2:2:1102:5548:56299 2:N:0:ACTATGCA
ATAAAGAGGAGGCCCAACTATCCCTATTAATCATTACGTCAATCCTAGAAACCAACAAAATAGGATCGAACGTCCTATTTCATTATTCCATGCTAATGTATTCAAGCGTTAGCCTGCTTTAAACACTCTAATTTTTTCAAAGTAACAGTCCTGTTTCCCTGCAACACCAAATTAATGACATTACAGTTCTTCAGAAAGGAGGAATCAGCGAAGCCAGTACATACCAGTGGCACGACCAACCTGCTGACCCCGAAATTCAACTACGAGCTTTTTAACTGCAACAACTTTAATATACGCTATTGGAGCTGGAATTACCGCGGCTGCTGGCACCAGACTTGCCCTCCAA
+
DD@@DIHIHIHIIHIIIIIGIIIHHGHHCGGEHHGCHECFHEGHIIHEHHIGGHIIHIHIHGCEIHIIHE@?GGHHHEIIEHHIGIIIHGCHHEHHHFHHHHIHIHIHEHIHHHHIHHIIIIIHIHHFHEHIHCHGIHIHHHHHHEFHGCHIIHGHHHIHHGHIIHHHHIIHHIIIIIIIIHIIIIIIIIIIIIIIIIIIIIIIHHHIIIGIIIIIIIHIIIIHIIIHIIIIHHGHHHHIIHHHHIGIIIIIIIIHIIIIIIHHHHHIHIIHIIIIIIIIIIIHIIHIHHIIIIIHIIIIIIIIIIIIIIIIIIIIIIIIIIIIIHIIIHIHIHIHIIIIHBDDDB
@HISEQ:969:HM2KJBCX2:2:1102:10398:56455 2:N:0:ACTATGCA
ATAAAGAGGAGGCCCAACTATCCCTATTAATCATTACGGCGGTCCTAGAAACCAACAAAATAGAACCGCACGTCCTATTCTATTATTCCATGCTGTAATATTCGAGCAAAGGCCTGCTTTGAACACTCTAATTTTTTCAAAGTAAAAGTCCTGGTCCCCAACACACCCAGTGAAGGGCATGCGGTTCTCCAGAAGAAAAGGCCCGGCCGGACAAGTGCACGCGGTGAGGCGGACCCGCCAGCCAGGCCAAAGGTTCAACTACGAGCTTTTTAACTGCAACAACTTTAATATACGCTATTGGAGCTGGAATTACCGCGGCTGCTGGCACCAGACTTGCCCTCCAA
+
DDDDDIIIHIIIIIIIIIIGIIIIIIIIIIIIIIIIIHIIIIIIIIIIIIIHIHIIIIIGIIIIIIIHIIIHIIIIIIIIHHHIIIIEHIIHIIIIIIIIIIIIIIIIIIIIIIIIIIIIIIIIIIIIIIIIIIIIIIIIIIIIIIHIIIHIIIIIIIIHIIHIIIIIIIIIIIIIIIHIIIIIIHIIIIIIIIIIIIIIIIIIIIIIIIIIIIIIIIIIIIIIIIIIIIIIIIIIIII>IHHIIIHHIIIIIIIIIIIIIIIIIIIIIIIIIIIIIIIIIIIIIIIIIIIIIIIIIIIIIIIIIIIIIIIIIIIIIIIIIIIIIIIIIIIIIIIIIIIDDDDD
@HISEQ:969:HM2KJBCX2:2:1102:2340:56986 2:N:0:ACTATGCA
ATAAAGAGGAGGCCCAACTATCCCTATTAATCATTACGTCGATCCTAGAAACCAACAAAATAGGATTAACGTCCTATTTCATTATTCCATGCTAATGTATTCAAGCGTTAGCCTGCTTTAAACACTCTAATTTTTTCAAAGTAACAGTCCTGATTTCCCGCAACACCAAATTAATGACATCACGGTTCGTCAAGAAGGAGGAATCAGTAAAGCCAGTGCATACCAATGGCATGACCAACTTACTAACCCCGAAATTCAACTACGAGCTTTTTAACTGCAACAACTTTAATATACGCTATTGGAGCTGGAATTACCGCGGCTGCTGGCACCAGACTTGCCCTCCAA
+
DDDDDIIIIIIIIIIIIIIIIIIIIIIIIIIIGIHIIIIIIIHIIIIIIIHIIIIIIIIIIIIIHIIIIIIIIIIIIHIIIIIIIIIIIIHIIIIIIIIIIIIIIIHIIIHHHHHHIIIIIIIIIIIIIIIIIIIHIHIIIIIIIHIIIIHIIIIIIHIIIIIIIIIIIIIIIIIIIIIIIIIIIIIIIIIIIIIIIIIIIIIIIIIIIHIIIIIIIIIIIIIIIIIIIIIIIIIIIIIIIIIHIIIIIIIIIIIIIIIIIHIIIIIIIIIIIHIIIIIIIIHIIIIIIIIIIIIIIIIIIIIIIIIIIIIIIIIIIIIIIIIIIIIIIIIIIIIIIIIIDDDDD
@HISEQ:969:HM2KJBCX2:2:1102:14431:57403 2:N:0:ACTATGCA
ATAAAGAGGAGGCCCAACTATCCCTATTAATCATTACGGTGGTCCTAGAAACCAACAAAATAGAACACAACGTCCTATTCTATTATTCCATGCTAATCTATTCAAGCAATAGCCCGCTTTAAACACTCTAATTTTTTCAAAGTAATGGTCCTGGCTCCCCAACACACCATACTGGTTCACCAGAAGGAAGACCCGACAGCAGACAGTACTCGCCAAAGACGGACCGCCCGGCCAGGCCTAAAATTCAACTACAAGCTTTTTAACTGCAACAACTTTAATATACGCTATTTGAGCTGGAATTACCGCGGCTGCTGGCACCAGACTTGCCCTCCAA
+
CCDDDIIIIIIIIIIIIIHIIIIIIHIIIIIIIIIHHIHIGIIIIHIIIIIIIHHIIIIHIIHIHIIIIIIIHIHFHHHHGHHHIIIHIHIIGIIIHIHHHGIIIHGIIIIIHHIIIIIIIIIIIIIIIIIIIIIIIIIIIIIIIIIIHIHIHHIIIIIIIIIIIIIIIIIIIIHIIIIIIIIIIIGIIHIHIIIIIIIIIIIIIIIIIIIIIIIIIIIIIIIIIIIIIIIIIIIIIIIIIIIIIIIIIIIHHHIIIIIGIIHIIIIIIIIIIIIIIIGIIHIIIIIIIIIIIIIIIIIIIIIIIIIIIIIIIIIIIIIIIIIIIIIIHDDDDD
@HISEQ:969:HM2KJBCX2:2:1102:18743:57174 2:N:0:ACTATGCA
ATAAAGAGGAGGCCCAACTATCCCTATTAATCATTACGGCGGTCCTAGAAACCAACAAAATAGAACCGCACGTCCTATTCTATTATTCCATGCTGTAATATTCGAGCAAAGGCCTGCTTTGAACACTCTAATTTTTTCAAAGTAAAAGTCCTGGTCCCCAACACACCCAGTGAAGGGCATGCGGTTCTCCAGAAGAAAAGGCCCGGCCGGACAAGTGCACGCGGTGAGGCGGACCTGCCAGCCAGGCCAAAGGTTCAACTACGAGCTTTTTAACTGCAACAACTTTAATATACGCTATTGGAGCTGGAATTACCGCGGCTGCTGGCACCAGACTTGCCCTCCAA
+
DDCDDIIGHIIHIIIHHIGIIIIIIHIIIIIIIIIHHHIIGI/CHHEHIIIGHIHIGHIHHHGHHHIHDHHGHIHHIIIIIIIIIHIDFDGHHHHIIIIIIIHIIIHIHHEHHHFEHIIHHHHHHIIIHIIIIIIIIHIIIIIHHIIIIIIHHGIIIGHHIHHHIIIHHHHHHIIIIIIIIIIHHEHIEIIIIHIIHHHHIIHIIIHIIHIIIIIIIIIIIIII=IHIIIIIIIHIIIIHHHHIIHCEIIIIIIIIIIIIIHIIIHIIIIIIIIHIHIHGIIIIIIIIIIHIIIIIIHGHIIIHIIIIIHIIIIIIIIIIIIHIIIIIIIIIHIIIIHIDDDDD
@HISEQ:969:HM2KJBCX2:2:1102:19414:57119 2:N:0:ACTATGCA
ATAAAGAGGAGGCCCAACTATCCCTATTAATCATTACGGTGGTCCTAGAAACCAACAAAATAGAACCATGCCGTCCTATTTTATTATTCCATGCTAATGTATTCAAGCAAAAATGCCTGCTTTAAACACTCTAATTTTTTCAAAGTAAAGGTCCTGGTTCCCCGCGGCATCCAATTAAGGACATCGCGGTTCTCCAGAAGGTGAGAAATTGACTGCACCAGTTCATACCCCGTGAGGCACGACCGATGCGCCAATCCCGAAATTCAACTACGAGCTTTTTAACTGCAACAACTTTAATATACGCTATTGGAGCTGGAATTACCGCGGCTGCTGGCACCAGACTTGCCCTCCAA
+
DBDDDIIHIIIIHHIIIHIIIIHIIHIIIHIIIIIIIIIIIIIIHIIHIHIIIHIHIIIGIIGHIIIGIEHGCEHIHHIHEHIGIIHIHEHGHHIIIHHHHGHIHIIIIIIIIIIIIIIIIIIIIHIIIIHIHHHHIHHIHHIIIHIIIIIIIIHHHHHIIIIIHIIIIIIIIIHIHHIIIIIIIIIHIIHIHIIIIIIIIIIIIIIIIIIIIIIIIIIIIIIIIIIIIIIIIIIIIIIIIIIIIIIIIHHHIIIIIIIIIIIIIIIIIHIIIIIIIIHIIIIIIIIIIIIIIHIIIIIIIIIIIIIIIIIIIIIIIIIHIIIIIIIIIIIIIIIIIIIIIIIIIIIIDDDDD
@HISEQ:969:HM2KJBCX2:2:1102:1260:58140 2:N:0:ACTATGCA
ATAAAGAGGAGGCCCAACTATCCCTATTAATCATTACGGCGGTCCTAGAAACCAACAAAATAGAACCGCACGTCCTATTCTATTATTCCATGCTGTAATATTCGAGCAAAGGCCTGCTTTGAACACTCTAATTTTTTCAAAGTAAAAGTCCTGGTCCCCAACACACCCAGTGAAGGGCATGCGGTTCTCCAGAAGAAAAGGCCCGGCCGGACAAGTGCACGCGGTGAGGCGGACCTGCCAGCCAGGCCAAAGGTTCAACTACGAGCTTTTTAACTGCAACAACTTTAATATACGCTATTGGAGCTGGAATTACCGCGGCTGCTGGCACCAGACTTGCCCT
+
@0D@B@1<1<D00<C0DHDF1C1<EC1DE1<<1<1FEEHHCD?//<C@1<F<<<FCEH1CGFHGCG1C<CCCCE=G?1C<1CC@11<1DE@G@<C(105@<><@1DCCFHH<<@<E?,@FBCF1FG1<GFA7C0B0<<DHI:EF<EFB?A@@G?<CCB/<AHHDEEB.:B.7FHGBA/DDH/HGFHHC=HHHH@GC<G0HEC:H<IHIIHFC1FGE<<-HE0HCFHED/<HCF<HHE;HHEEEHFFEFDC@IIHHEC<HHHCHHHCHG@HD@DEGEHHHGC1ECIHFFC00<<1C1<?C<11CHHEHHHHEDC<E<G1C@EEG?GEHEEED1IEE@?BD@
@HISEQ:969:HM2KJBCX2:2:1102:15259:58373 2:N:0:ACTATGCA
ATAAAGAGGAGGCCCAACTATCCCTATTAATCATTACGTCGATCCTAGAAACCAACAAAATAGAATCAAACGTCCTATTTCATTATTCCATGCTAATGTATTCAAGCGTGCGCCTGCTTTAAACACTCTAATTTTTTCAAAGTAACAGTCCTGATTCCCCACGACACCAAATTAATGACATCGCGATTCTTCAGAAGGTAGGAACCAATAATGCCAGTGCGTACCGAGGCACGACCGACAATCTGATCCCGAAATTCAACTACGAGCTTTTTAACTGCAACAACTTTAATATACGCTATTGGAGCTGGAATTACCGCGGCTGCTGGCACCAGACTTGCCCTCCAA
+
DDDDDIIIIIIIIIIIIIIIIIIIIIIIIIIIIIIHIIHIIIHIIIIIIIIIIIIIIHIIIIIIIIIIIIIHEHIIIIHIIIIHIIIIIIIIIIHGIIIIIIIIHGHG@GIIIHIIIIIIIHHIHIIIIIIIIHIIIIIHHIIIIIIIIHIIIIHHIIHHHIIIIIIIIIIIIIIIHIIIIIIHIIIIHIIIIIIIIIIIIIIIHHIHIIIIIIIIIIIIIIIIIIIIIIIIIIIIIIIIIHHHIIIIIIIIIIIIIIIIIIIIIIIIIHHHIHIIIIIIIIIIIIIIIIIIIIIIIIIIIIIIIIIIIIIIIIIIIIIIIIIIIIIIIHIIIIIIIIIIDDDDD
@HISEQ:969:HM2KJBCX2:2:1102:18612:59026 2:N:0:ACTATGCA
ATAAAGAGGAGGCCCAACTATCCCTATTAATCATTACGGTGATCCTAGAAACCAACGAAATAGAACCAATCCGTCCTATTTCATTATTCCATGCTAATGTATTCAGACGTTAGCCTGCTTTAAACACTCTAATTTTTTCAAAGTAACAGTCCTGATTTCCTATCACACCAACTAAATGGCATGAAAGTTCCTCAGAAGGTAGAGATTTATCTCACCAGTACAGACAATTAAGCCTGACCAATGGGTAAACCCCGAAGTTCAACTACGAGCTTTTTAACTGCAACAACTTTAATATACGCTATTGGAGCTGGAATTACCGCGGCTGCTGGCACCAGACTTGCCCTCCAA
+
DDDBDIIHIHIIIGIIIIIIIIIIIIIIHIIIIIIHIIHHGIIIIIIIIIIGHIIIIIIIIHHHIIIHIFIIGHHIIIIHIIIHIIIIEGHHEHIIIIIIIHHHIHIIHIIIIIGIIIIIHHHIGHHHIIIGIIIIIIIIIIIHHHHHIHIIIIIIIIIIHHHHIIHHFIIHIIIIIIIIIIIHIIIIIIHIIIIIIIIIIHIIIIIIIIHHIIHFIIIIIIIIIIIII=IIIIIIII=IIIIIIHFIIIIIIIIIIIIHIIIIIIIIIIIIIIIIIIIIIIIIIIIIIIIIIIIIIIIIIIIIIIIIIIIIIIIIIIIIIIIIIIIIIIIIIIIHIIIIIIIDDDDD
@HISEQ:969:HM2KJBCX2:2:1102:2842:59528 2:N:0:ACTATGCA
ATAAAGAGGAGGCCCAACTATCCCTATTAATCATTACGTCAATCCTAGAAACCAACAAAATAGGATCGAACGTCCTATTTCATTATTCCATGCTAATGTATTCAAGCGTTAGCTTGCTTTAAACACTCTAATTTTTTCAAAGTAACAGTCCAAATTCCCCGCAACACCAAATTAATGGCATTACGGTTCATCAGGAAGGAGGAATCAGTGAGATCAGTGCATACCAGAGGCATGACCAACCTACTAACCCCGAAATTCAACTACGAGCTTTTTAACTGCAACAACTTTAATATACGCTATTGGAGCTGGAATTACCGCGGCTGCTGGCACCAGACTTGCCCTCCAA
+
DDDDDIIIIIIIIIIIIIIIIIIIIIIIIIIIIIIIIIIIIIIIIIIHIIIIIIIIIIHI@GHIIIIIIIIHHHIIIIIIIIIIIIIIIIIHHIIIIIIIIIIIHIIIIIIIIIIIIIIIIIIIIIIHIIIHIIIIIIIIIIIIIIIIIIIIIIIHIIIIIIIIIIIIIIIIIIIIIIIIIIIIIIIIIIIIIIIIIIIIIIIIIIIIIIIIIIIIIIIIIIIIIIIIIIIIIIIIIIIIIIIIIIIIIIIIIIIIIIIIIIIIIIIIIIIIIIIIIIIIIIIIIIIIIIIIIIIIIIIIIIIIIIIIIIIIIIIIIIIIIIIIIIIIIIIIIIIIIIIIIDDDDD
@HISEQ:969:HM2KJBCX2:2:1102:8691:61263 2:N:0:ACTATGCA
ATAAAGAGGAGGCCCAACTATCCCTATTAATCATTACATCGATCCTAGAAACCAACAAAATAGAACCATGCCGTCCTATTCTATTATTCCATGCTAATGTATTCGAGCAAAAATGCCTGCTTTAAACACTCTAATTTTTTCAAGGTAAAGGTCCTGGATCCGCAAGACACCCAATAAAGGACATCAAGTTTCTCCAGAAGGTGAGAAATCAACAGTAACAGTTCATACCCCTTAAGGCATGACCATCACGTCAATCCCGAAATTCAACTACGAGCTTTTTAACTGCAACAACTTTAATATACGCTATTGGAGCTGGAATTACCGCGGCTGCTGGCACCAGACTTGCCCTCCAA
+
DDDDDIIHIIIIIIIIIIIIIIIIIIIIIIIIIIIIHIIIIHIIIIIIIIIHIIIIIIIIIIHIIIIIIEHGIIIGIIHIIIIIIIIIIIIIEHHHIGHHHFGIIIIIIIIIIIIIHIIIIIIHHHIIIHHIHIIIIHHIHIIIIIIIIIIIIIIIIIHIIIHIIIIIIHHIHIIIIIIIIIIIIIIIHHIIIIIIIIIIIHGIIIIHIIIIIIIIIIIIIIHHIIIIIIIIIIIIIIIIIHIIIIIIIHFDIHHIIIIIIIIIIIIIIIIIIIIIIHIIIIIIIIIIIIIIIHIIIIIIHHIIIIIIIIIIIIIIIIIIIIIIIIIIIIIIIIIIIIIIIIIIIIIIDDDDD
@HISEQ:969:HM2KJBCX2:2:1102:20566:60822 2:N:0:ACTATGCA
ATAAAGAGGAGGCCCAACTATCCCTATTAATCATTACGTCGATCCTAGAAACCAACAAAATAGAATCAAACGTCCTATTTCATTATTCCATGCTAATGTATTCAAGCGCGAGCTTGCTTTAAGCACTCTAATTTTTTCAAAGTAACAGTCCTGATTTCCCGCGACACCAAATTAATGACATCGTGGTTCGTCAGAAGGGAGAAACCAATAATGCTAGTACGTACAAAGTACGACCGACATATTAGTCCCGAAATTCAACTACGAGCTTTTTAACTGCAACAACTTTAATATACGCTATTGGAGCTGGAATTACCGCGGCTGCTGGCACCAGACTTGCCCTCCAA
+
DDDDDIIIIIIIIHHIIIIIIIIIIIIIIIIIIIIIIIIIHIIIHIIHIIIHHHHHHHHIIIIIHIIIIIIIIGHHIIIIIIIIIIIFHGHIIIIIIIIIIHHHIIIIIHHIIIIIIIIIIHGGHIIHIIIIIIHIIIHIIIIIIIIFGIIIIIIHHIGIIHIHFIIHIIIHGIIIIIIIIIIIIIIIIIIIIHIIHHHIIIIIIIIIIIIIIIIIIIIHGFHIIIIIIHIII=IIIII>IIHIIIIIIGIIIIHHIIIIIIIIIHIIIIIIIIIIIIIIIHHIIIIIIIIIIIIIIIIIIIIIIIIIIIIIIIIIIIIIIIIIIIIIIIIIIIIIIIIDDDDD
@HISEQ:969:HM2KJBCX2:2:1102:12565:61835 2:N:0:ACTATGCA
ATAAAGAGGAGGCCCAACTATCCCTATTAATCATTACGTCAATCCTAGAAACCAACAAAATAGGATCAAACGTCCTATTTCATTATTCCATGCTAATGTATTCAAGCGTTAGCCTGCTTTAAACACTCTAATTTTTTCAAAGAAACAGTCCTGTTTCCCTGCAACACCAAATTAATGACATTACAGTTCTTCAGAAAGGAGGAACCAGCGAGACCAGTACGAACCAAAGGCACGACCAACCTGCTGATCCCGAAATTCAACTACGAGCTTTTTAACTGCAACAACTTTAATATACGCTATTGGAGCTGGAATTACCGCGGCTGCTGGCACCAGACTTGCCCTCCAA
+
DDDDDHIIIHIIIIIIIIIIIIIIIIIIIIIIIIIEHIGHHIIIIIIIII?GFHHIIIIIIIHIGHIIIIIIIHHIHIIHIIIIIHIIIIIHGHHHIIIIIIIIIHIHHHHEHHHEIIIIHIIIIIIIIIHIIIIHHIIIIF1IIHIIIIIIIIIIIIHIIIIIIIIIIHIIIIIIIIIIHIIIIIIHHHIIIIIHIIIIIIIIIIIIIIIIHIIIIIIIIIIIIIIIIIIIIIIIIIIIIIHHHIIIIIIIIIIIIIIIIIIIIIIIIIIIIIHIIIIIIIIIIIIIIIIIIIIIIIIIIIIIIIIIIIIIIIIIIIIIIIIIIIIIIIIIIIIIIIIIIDDDDD
@HISEQ:969:HM2KJBCX2:2:1102:15562:61528 2:N:0:ACTATGCA
ATAAAGAGGAGGCCCAACTATCCCTATTAATCATTACATCGATCCTAGAAACCAACAAAATAGAATCGGATGTCCTATTTCATTATTCCATGCTAATGTATTCAAGCGTGAGCCTGCTTTAAACACTCTAATTTTTTCAAGGTAACAGTCCTAATTCCCCGTGACACCAAATTAATGGCATTACGGTTCTTTAGAAGGTGAGAAATCAATAATATCAGTACATACCAACGGCATGACCGAAACATTGATTCCGAAATTCAACTACGAGCTTTTTAACTGCAACAACTTTAATATACGCTATTGGAGCTGGAATTACCGCGGCTGCTGGCACCAGACTTGCCCTCCAA
+
DDDDDHGIIHIHHIIIIHIGHHIHHIIIHHHHGIIHIGHIIIIGIHIIIGIHGHHIHIIGHHHIHEHEHEHHGHHHI@HHIIIICHEEEEHI1DGHGIIIHEHHHHIHHHHHHEHHFIIIHGHHHIHIHHIIIHHHHIIICIIIIIIIIHHIIIIIIHHHIIIIIIHHIHHHHIIIHHGIHIIIIIIHGHHIIIIIIIHGIIIIIHIIHIIHHIIIIIIIIIIHIIGIIIIIGIIIIIIIIIHHIHIIHGEFHGIIIIIIIIIIIIIIIGIIIGIHIIIIIIIIIHIIIIIIIIIIIIIHIHIIIIIHIIIIIIIIIIIIIIHHIIIIHHIHIHIIIIIIIIDDDDD
@HISEQ:969:HM2KJBCX2:2:1102:8265:60811 2:N:0:ACTATGCA
ATAAAGAGGAGGCCCAACTATCCCTATTAATCATTACGTCGATCCTAGAAACCAACAAAATAGGATCGAACGTCCTATTTCATTATTCCATGCTAATGTATTCAAGCGTTAGCCTGCTTTAAACACTCTAATTTTTTCAAAGTAACAGTCCTGTTTCCCTGCAACACCAAATTAATGACATTACAGTTCTTCAGAAAGGAGGAATCAGCGAAGCCAGTGCATACCAGTGGCACGACCAACCTGCTGACCCCGAAATTCAACTACGAGCTTTTTAACTGCAACAACTTTAATATACGCTATTGGAGCTGGAATTACCGCGGCTGCTGGCACCAGACTTGCCCTCCAA
+
DDDDDIIIIIIIIIIHIIIIIIIIIIIIIIIIIIIIIHIIIIIIIIHIIIIIIHIIIIIIIIIIIIIHIIIHHIIIIIHHIIIIIIIIGIIHHHIIHIHIIHIIIIIIIIIHIIIIIIIIIIIIIIIIIIIIIIIIIIIIIIIIIIIIHIIIIIIIIIIIIIIIHIIIIHHHIIIIIIIIIIIIIIIIIIHIIIIIIIIIIIIIIIIIIIHIIIIIIIIIIIIIIIIIIIIIIIIIIIIIIIHHHIIIIIIIIIIIIIIIIIIIIIIIIIIIIIIIIIIIIIIIIHIIIIIIIIIIIIIIIIIIIIIIIIIIIIIIIIIIIIIIIIIIIIIIIIIIIIIIIDDDDD
@HISEQ:969:HM2KJBCX2:2:1102:18388:61850 2:N:0:ACTATGCA
ATAAAGAGGAGGCCCAACTATCCCTATTAATCATTACATCGATTCTAGAAACCAACAAAATAGAATCGGATGTCCTATTTCATTATTCCATGCTAATGTATTCAAGCGTGAGCCTGCTTTAAACACTCTAATTTTTTCAAGGTAACAGTCCTAATTCCCCGTGACACCAAATTAATGGCATTACGGTTCTTTAGAAGGTGAGAAATCAATAATATCAGTACATACCAACGGCATGACCGAAACATTGATCCCGAAATTCAACTACGAGCTTTTTAACTGCAACAACTTTAATATACGCTATTGGAGCTGGAATTACCGCGGCTGCTGGCACCAGACTTGCCCTCCAA
+
DDDDDGIIGII@HHIHIIIIIHIIIIIIIIIIHIIIIIIIIIHGHHHIIIIEHHIIIIIIIIIIIIIHHEHHHHHHIHIIHHIIIIICHHIIEHHIIIIIIIIHIGIHHIIIIIIIIIIIHHHHIIIIIHIIIIIHHIHEHHIIHIIIHIHIHHGHDHIIHIEIHIHIIIIIIIIIIIIIIIIIIIIIIIIIIIIIIIIIIIIIIHIIIIIIIIHIIIIIHIIIIIIIIHIIIIIIIIIIIIIIIHIIIIIIIIIIIIIIIIIIIIIIIHIIIIIIIIIIIIIIIIIIIIIIIIIIIIIIHHIIIIIIIIIIIIIIIIIIIHIIIIIIIIIIIIIIIIIIIIDDDDD
@HISEQ:969:HM2KJBCX2:2:1102:11861:62017 2:N:0:ACTATGCA
ATAAAGAGGAGGCCCAACTATCCCTATTAATCATTACGTCAATCCTAGAAACCAACAAAATAGGTTTGAACGTCCTATTTCATTATTCCATGCTAATGTATTCAAGCAAATGCCTGCTTTAAACACTCTAATTTTTTCAAAGTAACAGTCCTGTTTCCCTGCAACACCAAATTAATGACATTACAGTTCTTCAGAAAGGAGGAATCAGCGAGACCAGTTCATACCAGTGGCACGACCAGCCTGCTGACCCCGAAATTCAACTACGAGCTTTTTAACTGCAACAACTTTAATATACGCTATTGGAGCTGGAATTACCGCGGCTGCTGGCACCAGACTTGCCCTCCAA
+
DDDDDIHIHIIIIIIIIIIIIIIIIIIIIIIIIIIIIIIIGIIIHIIHHIIIIIIIIIIIHIHIIIIIIIIIHHHIIHIHGIIIIIIIGHIIIIGHIHIIHIIIIHIIHIIIIIIIHIIIIIHIIIIIHHEHIIIIIIIIIIIIIIIIIIIIIIIIHHHIIIIIIIHIIIIIIIIIIIIIIIIIIIIIIIIIIIIIIIIIIIIHHIIHIIIIIIIIIIIIIIIIIIIIIIIIIIIIIIIIIIIHGIIIIIIIIHIIIIIIIIIIIIIIIIIIIHGIIIIIIIIIIIIIIIIIIIIIIIIIIIIIIIIIIIIIIIIIIIIIIIIIIIIIIIIHIIIIIIIIIDDDDD
@HISEQ:969:HM2KJBCX2:2:1102:11274:62797 2:N:0:ACTATGCA
ATAAAGAGGAGGCCCAACTATCCCTATTAATCATTACGTCGATCCTAGAAACCAACAAAATAGAATCAAACGTCCTATTTCGTTATTCCATGCTAATGTATTCAAGCGTGAGCCTGCTTTAAACACTCTAATTTTTTCAAAGTAACAGTCCTGATTCCCCATGACACCAAATTAATGACATCATGGTTCGTCAGAAGGTAGGAATCAATAATACCAGTACGTACAATAGCACGACCAATAAATTAATCCCGAAATTCAACTACGAGCTTTTTAACTGCAACAACTTTAATATACGCTATTGGAGCTGGAATTACCGCGGCTGCTGGCACCAGACTTGCCCTCCAA
+
DDDDDIHHIIIHIIIIIIIIHIIIIIIIIIIIIIIGIIIIIIIHIIIIIIIIIIIIIIIIIEGEHHHHHIIHHIIIIIHIIIIIIIHHIIIHIIIIIIIIIIIIHIHIIIIIIIIIIHHIIIIIIIIIIIIIIIIIIIHIIIIIIIHIHHIIIIHHIIIIIIIIIIIIIIIIIIIIIIIIIIIIIHIIIIIIIIIIIIIIIIIIHIIIIIIIIIIIIIIIIIIIIIIIIIIIIIIIIIIIIIIIHIIIIIIIIIIIIIIIIIIIIIIIIIIIIIIIIIIIIIIIIIIIIIIIIIIIIIIIIIIIIIIIIIIIIIIIIIIIIIIIIIIIIIIIIIIIIIIIDDDDD
@HISEQ:969:HM2KJBCX2:2:1102:19723:62751 2:N:0:ACTATGCA
ATAAAGAGGAGGCCCAACTATCCCTATTAATCATTACGGCGGTCCTAGAAACCAACAAAATAGAACCGCACGTCCTATTCTATTATTCCATGCTGTAATATTCGAGCAAAGGCCTGCTTTGAACACTCTAATTTTTTCAAAGTAAAAGTCCTGGTCCCCAACACACCCAGTGAAGGGCATGCGGTTCTCCAGAAGAAAAGGCCCGGCCGGACAAGTGCACGCGGTGAGGCGGACCTGCCAGCCAGGCCAAAGGTTCAACTACGAGCTTTTTAACTGCAACAACTTTAATATACGCTATTGGAGCTGGAATTACCGCGGCTGCTGGCACCAGACTTGCCCTCCAA
+
DABDDEGHHEHHHCHIHHIIHHIIHIHIIIIIIIIIIIHIHIDHIHHHIHIG1FHCHIH?GFEHHIHCDHHHIIIIIGHIIIIIIHH@HHHIGHHHHIIIHIHIIHHIIHIIIIIIIIIIHIIIIIIIHHIHIIIIIIIIIIIIIIIIIIIHHIIIIIIIIIIIGIIHIIIIHIIIIIHHIIIIHHIHIIIIIIIIIIIIIIIIIIIIIIIIIIIIIIIIIIIIIIIIIIIIIIIIIIIIIHGIIIHGIIIIIIIIIIIIIIIIIIIIIIIIIIIIIIIIIIIIIIIIIIIIIIIIIIIIIIIIIIIIIIIIIIIIIIIIIIIIIIIIIIIIIIIIIIHDDDDD
@HISEQ:969:HM2KJBCX2:2:1102:11481:63670 2:N:0:ACTATGCA
ATAAAGAGGAGGCCCAACTATCCCTATTAATCATTACGTCGATCCTAGAAACCAACAAAATAGAATCAAACGTCCTATTTCATTATTCCATGCTAATGTATTCAAGCGTGCGCCTGCTTTAAACACTCTAATTTTTTCAAAGTAACAGTCCTGATTCCCCACGACACCAAATTAATGACATCGCGATTCTTCAGAAGGTAGGAACCAATAATGCCAGTGCGTACCGAGGCACGACCGACAATCTGATCCCGAAATTCAACTACGAGCTTTTTAACTGCAACAACTTTAATATACGCTATTGGAGCTGGAATTACCGCGGCTGCTGGCACCAGACTTGCCCTCCAA
+
DDDDDHIIIIIIIIIIIHIIIIHIIIIIIIIIIIIIIIIIIIIIIGHIIIIIIIIIIIIIIIHIIIIIIIIGFHHIIIHIIIHIIHHIIIIHIIIIIIIIIHHIIIIIIHIIIIIIHIIIIIIIIHIIIIHIIIIIHHIHHIIIIIIIIIIIIIIIIIIIIIIIIIIIIIIIIIIIIIIIIIIIIIIIIIIIIIIHIIIIIIIIIIIIIIIIIIIIIIIIIIIIIIIIIIIIIIIIIIIIIIHHIIIIIIIIIIIIIIIIIIIIIIIIIIIIIHIIIIIIIIIIIIIIIIIIHIIIIIIIIIIIIIIIIIIIIIIIIIIIIIIIIIIIIIIIIIIIIIIIDDDDD
@HISEQ:969:HM2KJBCX2:2:1102:15505:63752 2:N:0:ACTATGCA
ATAAAGAGGAGGCCCAACTATCCCTATTAATCATTACATCGATCCTAGAAACCAACAAAATAGAATCGGATGCCCTATTTCATTATTCCATGCTAATGTATTCAAGCGTGAGCCTGCTTTAAACACTCTAATTTTTTCAAGGTAACAGTCCTAATTCCCCGTGACACCAAATTAATGGCATTACGGTTCTTTAGAAGGTGAGAAATCAATAATATCAGTACATACTAACGGCATGACCGAAACATTGATCCCGAAATTCAACTACGAGCTTTTTAACTGCAACAACTTTAATATACGCTATTGGAGCTGGAATTACCGCGGCTGCTGGCACCAGACTTGCCCTCCAA
+
DDDDDIIIIIIIIIIIIHIHHIIHIIIIIIIIIIIIIIIIIIIHIIIHGHIHHIIIIIIFHIHIIIIIFIIHHHIIIIIIIIIIIIIHIIHIHHHIIIIIHIIHIIIHHIIHHIIIHIIIIIHHIIHHHGIIIIHIIIIIIHIIIIIIIIIIIHIIIIIHIIHHIIHIIIIHIIIIIIIHIIIIIIIIIIIIIIIIIIIIIIIIIHIIIIIIHIIIHIIIIIIIIHIIIIIIIIIIIIIIIIIIHGIIIIIIIIHIIIIIIIIIIIIIIIIIIIHGIIIIIIIIIIIIIIHIIIHHIIIIIIIIIIIIIIIIIIIIIIIIIIIHIIIHIIIIIIIIHHIIIIDDDDD
@HISEQ:969:HM2KJBCX2:2:1102:14906:63794 2:N:0:ACTATGCA
ATAAAGAGGAGGCCCAACTATCCCTATTAATCATTACGTCAATCCTAGAAACCAACAAAATAGGATCAAACGTCCTATTTCATTATTCCATGCTAATGTATTCAAGCGTTAGCCTGCTTTAAACACTCTAATTTTTTCAAAGTAACAGTCCTGTTTCCCTGCAACACCAAATTAATGACATTACAGTTCTTCAAGAAGGAGGAACCAGTAAAGCCAGTACATACCAGAGGCACGACCAACTTACTAATCCCGAAATTCAACTACGAGCTTTTTAACTGCAACAACTTTAATATACGCTATTGGAGCTGGAATTACCGCGGCTGCTGGCACCAGACTTGCCCTCCAA
+
DCDDDIIIIIIHIIIIIIIIIIIIIIIIIIIIIIHIIIIIIIIIIIIIIIIIIIHIIIHFIIHIIIIIIIIIIIGHHHIIIIIIIIIHFIHGEHIIIIIIIIIIIIIIHHHIIIIHIIIIIIIIIIIIIIIIIIIIIIIIHIIIIIIIIIIIIIIIIIIIIHIIIIIIIIIIIIIIIIIIIIIIIIIIIIIIIIIIIIIIIIIIIIIIIIIIIIIIIIIIIIIIIIIIIIIIIIIHIIIIIIIHHIIIIIIIIIIIIIIIIHHIIHIHIIIIIIIIIIIIIIIIIIIIIIIIIIIIIIIHHIIIIIIIIIIIIIIIIIIIIIIIIIIIIIIIIIIIIIIIIDDDDD
@HISEQ:969:HM2KJBCX2:2:1102:8735:64671 2:N:0:ACTATGCA
ATAAAGAGGAGGCCCAACTATCCCTATTAATCATTACGTCGATCCTAGAAACCAACAAAATAGAATCAAACGTCCTATTTCATTATTCCACGCTAATGTATTCAAGCGTGCGCCTACTTTAAACACTCTAATTTTTTCAAAGTAACAGTCCTGATTCCCCACGACACCAAATTAATGACATCGTGGTTCTTCAGAAGGTAGGAACCAATAATGCCAGTGCGTACCGAAGCATGACCGACAATTTGATCCCGAAATTCAACTACGAACTTTTTAACTGCAACAACTTTAATATACGCTATTAGAGCTGGAATTACCGCAGCTGCTGGCACCAGACTTGCCCTCCA
+
<DD0<CHH1DEDHE0CE0GHHHHIE@FHHHE?G1@EHCFCC/1<<CE1@G1@FGHE1FCHHIHHEHF?<GHHECHHC11<1<FHEFHCHIIHH0<>G@<@C@DEGH?DHCDEHHIHEHIHHE@ECDCHGFDG8D?FHHGHHEHHC1FC@1HEFHHCCIF8CEF9ECEHGCHEHHHHHHHHHHHHGC%I;@D0HHEGHHIIIHHEIHEH@D1?IGIHFCH=CGIH<HCFGCFA<<<@@FHHHHD?HHHCHH@HFCGHHHEEHEGEHFIHHHEH@HHHEHEGGGCHEIIHIIHHGIHGHIHECHFCIIHFCGHCD<DCD1CF<CHC1HD<HHGCEHHEHCH@D@BD
@HISEQ:969:HM2KJBCX2:2:1102:1271:64965 2:N:0:ACTATGCA
ATAAAGAGGAGGCCCAACTATCCCTATTAATCATTACGTCAATCCTAGAAACCAACAAAATAGGATCAACGTCCTATTTCATTATTCCATGCTAATGTATTCAAGCGCGAGCCTGCTTTAAACACTCTAATTTTTTCAAAGTAACAGTCCTGATTCCCCGCCACACCAAATGAATGACATGATGGTTCGTCAGAAGGTAGAAACCAGTAACACCAGTACGTACCTAAGGCACGACCAACGTACTGATCCCGAAATTCAACTACGAGCTTTTTAACTGCAACAACTTTAATATACGCTATTGGAGCTGGAATTACCGCGGCTGCTGGCACCAGACTTGCCCTCCAA
+
DDDDDGHIIHIIIIIIIIIHIIHHIIIIIIHIIIIIIGHIIIIIIIHFHIHIIIIIIIIIIIIHIGHHIIHEHIIHIIIHHIIIFFHHIIIHHIIIIHIHHFHHEHHHIIIHIIIGIHIIHIIIIHIIIIIIIIGIIIIIIHIIIIHHHIIIHIIIIIIIIIIIIIIIIIIIIHIIIIIIIIIIIIIIIIIIIIIIIIIIIHIIIIIIIIIIIIIIIIIIIIIIIIIIIIIIIIIIIIIIIIHGIIIIIIIIIIIIIIIIIHIIIIIIIIIIIIIIIIIIIIIIIIIIIIIIIIIIIIIIIIIIIIIIIIIIIIIIIIIIIIIIIIIIIIIIIIIIIIIIDDDDD
@HISEQ:969:HM2KJBCX2:2:1102:11450:64789 2:N:0:ACTATGCA
ATAAAGAGGAGGCCCAACTATCCCTATTAATCATTACGGCGGTCCTAGAAACCAACAAAATAGAACCGCACGTCCTATTCTATTATTCCATGCTGTAATATTCGAGCAAAGGCCTGCTTTGAACACTCTAATTTTTTCAAAGTAAAAGTCCTGGTCCCCAACACACCCAGTGAAGGGCATGCGGTTCTCCAGAAGAAAAGGCCCGGCCGGACAAGTGCACGCGGTGAGGCGGACCTGCCAGCCAGGCCAAAGGTTCAACTACGAGCTTTTTAACTGCAACAACTTTAATATACGCTATTGGAGCTGGAATTACCGCGGCTGCTGGCACCAGACTTGCCCTCCAA
+
DCDADHHGHIIHEHIFEHHHGHIIIIHIIIIIHIIIIHHHIIHIHHHHHHIIIIIIIIIFHI@EGHIDHDHDG@HDHHHHHEHHHFIIIECHHCIIIIIIIIIIIHHIIIIIIHIIIIIIIIIIIIIIIIIIIIIIIHIIIIIIIIIIHIIIIIHHHIHIIIIHHIIIIIIIIIIIIIIIIIIIIIIIIIIIIIIHHHHIIHIIIIIIIIIIIIIIIIIIIIIIIIIIIIIIIIIIIIIIIHGIII=IIIIIIIIIIIIIIIIIIIIIIIIIIIIIIIIIIIIIIIIIIIHHIIIIIIIIIIIIIIIIIIIIIIIIIIIIHIIIIIIIIIIIIIIIIIIDDDDD
@HISEQ:969:HM2KJBCX2:2:1102:16009:65575 2:N:0:ACTATGCA
ATAAAGAGGAGGCCCAACTATCCCTATTAATCATTACGTCAATCCTAGAAACCAACAAAATAGGATCAACGTCCTATTTCATTATTCCATGCTAATGTATTCAAGCGCGAGCCTGCTTTAAACACTCTAATTTTTTCAAAGTAACAGTCCTGATTCCCCACCACACCAAATAAATGACATGATGGTTCGTCAGAAGGTAGAAATCAGTAACACCAGTACGTACCGAAGGCACGACCAGCGTACTAATCCCGAAATTCAACTACGAGCTTTTTAACTGCAACAACTTTAATATACGCTATTGGAGCTGGAATTACCGCGGCTGCTGGCACCAGACTTGCCCTCCAA
+
@D@ADHHIHIHGHHHHEHHHH<DFEHHIIIHHHHHHIIIEHICFEHHEHHIECHHEHHHEHH@CHFH?EC0DH=GHIEHHHHIHEE?CGHHIEHHIIIHIHIIIIHHHIIIIHHIIIIHHHHHHHGIIIIIIIIHHGIIIIIIIIHIHIIIIHHHIHHI?EEHHIIIIIIHHIHHHEIIIIIHIIIIIIIIIHIHHHFIIHIIIIIHFIHHGIIIIIHHHIIIIHGIHIIIIIIIIIIIHIIHGHHHIIIIIIIIIIIIIIHIIIIIIIIIIIIIIIIIIIIIIIIIIIIIIIIIIIIIIIIIIIIIIIIIIIIIIIIIIIIIIIIIIIIIIIIIHIIIIDDDDD
@HISEQ:969:HM2KJBCX2:2:1102:21160:65493 2:N:0:ACTATGCA
ATAAAGAGGAGGCGCAACTATCCCTATTAATCATTACATCGATCCTAGAAACCAACAAAATAGAATCGGATGTCATATTTCATTATTCCATGCTAATGTATTCAAGCGTGAGCCTGCTTTAAACACTCTAATTTTTTCAAGGTAACAGTCCTAATTCCCCGTGACACCAAATTAATGGCATTACGGTTCTTTAGAAGGTGAGAAATCAATAATATCAGTACATACCAACGGCATGACCGAAACATTGATCCCGAAATTCAACTACGAGCTTTTTAACTGCAACAACTTTAATATACGCTATTGGAGCTGGAATTACCGCGGCTGCTGGCACCAGACTTGCCCTCCAA
+
D?@BDEFH??<@C/<<CCDF1DCFGE<FGC11DG1D1D<?0<11<FGCCGHGGHH01D@11D<DC1<CCC0/111<<1111<<F@<1<1<<<1<<<1?HHHDFHH@58<EF@GF</IHGG@BCFHHG?FGDHIHGAE1<CHHFHFHHCHCHA1DGEHEHHHH?HCF0HEHHIIGIFHHEBG<D,F/IGGFHIGIIGIIIHFHFIIHEHHFIHFHFEHCFHGGCHGHIIIIIIIFBHIIFCHHFHEAHGGHHHGGCGHGEHEHHEHHF?HGHEHF<<IHIHHHEFHHIHEHGHHHEHHFEIIHIHHHHIHHIIHIIHIIIIHHHHIHIIHFIHHG<<EH@CHHDBDDB
@HISEQ:969:HM2KJBCX2:2:1102:16250:65762 2:N:0:ACTATGCA
ATAAAGAGGAGGCCCAACTATCCCTATTAATCATTACGGCGGTCCTAGAAACCAACAAAATAGGACCGCACGTCCTATTCTATTATTCCATGCTAACGTATTCGAGCAAAGGCCTGCTTTGAACACTCTAATTTTTTCAAAGTAAAAGTCCTGGTCCCCAACACACCCAGTGAAGGGCATGCGGTTCTCCAGAAGAGAAGGCCCGGCCGGACAAGTGCACGCGGTGAGGCGGACCTGCCAGCCAGGCCAAAGGTTCAACTACGAGCTTTTTAACTGCAACAACTTTAATATACGCTATTGGAGCTGGAATTACCGCGGCTGCTGGCACCAGACTTGCCCTCCAA
+
DBDDDIIHIIIIIHIIIIIIGIIIIIIIHIHHHHIHIIHHIHIHIIIHHHHEHHHDHIIIHIIIIIIIIIHIIGIG?GHIIIHHGHIHIGIIC?IHIIHHHHHHIHIIIIIIIIIIIIHIHGIIIIIIIIIIIIIIIIIIIIIHIIIIHIHIHIIIIIIGHHDDGIIIIIIIIIIIIIIIIIIIIIIIIIIIIIIIIIIHIHIIIIIIHIIIIHIIIIIIIIIIIIIIHIIIIIIIIIIIIHGIIIIIIIHHIIIIIIIIIIIHHIHHIIIIHHHIIIIIIIIIIIIIIIIIIIIGIIIIHIIIIIHIIIIIIIIIIIIIIIIHIIIIIIIHIHEIIIIDDDDD
@HISEQ:969:HM2KJBCX2:2:1102:6044:66717 2:N:0:ACTATGCA
ATAAAGAGGAGGCCCAACTATCCCTATTAATCATTACATCGATCCTAGAAACCAACAAAATAGAATCGGATGTCCTATTTCATTATTCCATGCTAATGTATTCAAGCGTGAGCCTGCTTTAAACACTCTAATTTTTTCAAGGTAACAGTCCTAATTCCCCGTGACACCAAATTAATGGCATTACGGTTCTTTAGAAGGTGAGAAATCAATAATATCAGTACATACCAACGGCATGACCGAAACATTGATCCCGAAATTCAACTACGAGCTTTTTAACTGCAACAACTTTAATATACGCTATTGGAGCTGGAATTACCGCGGCTGCTGGCACCAGACTTGCCCTCCAA
+
DDCDDIIIGIIIHIHIIHIIIIIHIIIIIIIIIIHHHIIEHEHHIHIIIIFGHIHIHFHFHHHEFHIIIIIHIIIIIIIHIIIIIGGHHIIHHHIIIHIHIIIIIIHIHIIIIIHIIHIHIHHIIIIIIIIIIIIIIIIIIIIIIIIIIIIIIIIIGIGIIIIIIIIIIIIIIIIIIHIIIIIIIIIIIIIIIIIIIIHIIIIIHIIIIIIIIIIIIIIIIIIIIIIIIIIIIIIIIIIIIIIHGDIIIIIIIIIIIIIIIIIIIIIIIIIIIIIHIIIIIIIIGIIIIIIIIIIIIIIIIIIIIIIIIIIIIIIIIIIIIIIIIIIIIHIIIIIIIIIIIIDDDDD
@HISEQ:969:HM2KJBCX2:2:1102:8145:67176 2:N:0:ACTATGCA
ATAAAGAGGAGGCCCAACTATCCCTATTAATCATTACGTCGATCCTAGAAACCAACAAAATAGGGTCAAACGTCCTATTTCATTATTCCATGCTAATGTATTCAAGCGTGTGCCTGCTTTAAACACTCTAATTTTTTCAAAGTAACAGTCCTGATTCCCCATGACACCAAATTAATGACATCATAGTTCGTCAGAAGGTAGAAATCAATAATACCAGTGCATACCGGAGGCACGACCAATATATTGATTCCGAAATTCAACTACGAGCTTTTTAACTGCAACAACTTTAATATACGCTATTGGAGCTGGAATTACCGCGGCTGCTGGCACCAGACTTGCCCTCCAA
+
DDDDDIIIIIIIIIIIIIIIIIIIHIIIIIIIIIIIIHHHIHIHIIIGIIIIHIIIIIIIIIIIIIIIIIIIIGIIIIIIIIIIIIIHIIIGHIIIIIIIIIIIIIIIIIIIIIIIIIIIIHIIIIIHIIIIHIIIIIHIIIIIIIIHHIIIIIIIHHIIIIIIIIIIIIIIIIIIIIIIIIIIIIIIIIIIIIIIIIIIIIIIIIIIIIIIIIIIIIIIIIIIIIIIIIIIIIIIIHIIIIIHFIIIIGHIIIIIIIIIIIIIIIIIIIIIIIIIHIIIIIIIIGHHHIIIIIIIIIIIIIIHIIIIIIIIIIIIIIIIHIIIIIIIIIIIIIIIIIIIIDDDDD
@HISEQ:969:HM2KJBCX2:2:1102:4603:67695 2:N:0:ACTATGCA
ATAAAGAGGAGGCCCAACTATCCCTATTAATCATTACGGTGATCCTAGAAACCAACGAAATAGAATCAGTCCGTCCTATTTCATTATTCCATGCTAATGTATTCAGACGATAGTCTGCTTTAAACACTCTAATTTTTTCAAAGTAACAGTCCTGATTTCCCATCACACCAAATAAATGGCATGAAAGTTCCTCAGAAGGTAGAGATCCATCTCACCAGTGCAGACAATTAAGCCTGACCAATGGGTAGACCCCGAGGTTCAACTACGAGCTTTTTAACTGCAACAACTTTAATATACGCTATTGGAGCTGGAATTACCGCGGCTGCTGGCACCAGACTTGC
+
DDDDDIIIHIIIIIIIIIIIIIIIIIIIIIIIIIIIIIIIIIIHIIIIIIIGHIIIIHIIHIHIIIIIIHIHIIIIIIIIIIIHIIIHIIIIHIIHIIIIIHIHIIIIIIIIIIIIIIIIIIHIHHIIIIIIIIIIIIIIHIIIIIIIIIIIIIIIIIIIHHHIIIIHHIHIIIIIIIIIIIIIIIIIIHIHIIIIIIIIIIIIIIIIIIIIIIIIIIIIIIIIIIIIIIIIIIIIIIHGIIIIIIIIIHIIIIIIIIIIIIIIIIIIIIIIIIIIIIIIIIIIIIIHHHIIHIIIIIIIIIIIIIIIIIIIIIIIIIIIIIIIIIIIIIIIIIIIDDDDD
@HISEQ:969:HM2KJBCX2:2:1102:3452:67466 2:N:0:ACTATGCA
ATAAAGAGGAGGCCCAACTATCCCTATTAATCATTACGTCAATCCTAGAAACCAACAAAATAGGATCAAACGTCCTATTTCATTATTCCATGCTAATGTATTCAAGCGTTAGCCTGCTTTAAACACTCTAATTTTTTCAAAGTAACAGTCCTGTTTCCCTGCAACACCAAATTAATGACATTACAGTTCTTCAAGAAGGAGGAACCAGTAAAGCCAGTACATACCAGAGGCACGACCAACCTACTAATCCCGAAATTCAACTACGAGCTTTTTAACTGCAACAACTTTAATATACGCTATTGGAGCTGGAATTACCGCGGCTGCTGGCACCAGACTTGCCC
+
DDDDDIIIHIIHGIIGIIIIIIIIIIIIIIIIIIIIIIIIIIHIIIIIIIIHHIIHIIIIIGHIIIIIIIHIHHHIIIFHHGIIIIHIIIIIIIIIIIIIIHHIIIIIIIIIIIIIIIIHHIIIIIIHIIIIIIIIIIIIHHHHIIIIIIIIIIIIIIIIGHIIHIIHIIIHHIIIIIIHIHIIIIIIIIHIIIIIIIIIIIIIIIIIIIIIIIIIIIIIIIIIIIIIIIIIIIIIIIIIIIIIIIHFIIIIIIIIIIIHIIHIIIIIIIIIIIIIIIIIIIIIIIIIIIIIIIIHIIIIIIIIIIIIIIIIIIIIIHIIIIIIHIIIIIIIIIIIDDDDD
@HISEQ:969:HM2KJBCX2:2:1102:6824:67800 2:N:0:ACTATGCA
ATAAAGAGGAGGCCCAACTATCCCTATTAATCATTACGGCGGTCCTAGAAACCAACAAAATAGGACCGCACGTCCTATTCTATTATTCCATGCTAACGTATTCGAGAAAAGGCCTGCTTTGAACACTCTAATTTTTTCAAAGTAAAAGTCCTGGTCCCCAACACACCCAGTGAAGGGCATGCGGTTCTCCAGAAGAGAAGGCCCGGCCGGACAAGTGCACGCGGTGAGGCGGACCTGCCAGCCAGGCCAAAGGTTCAACTACGAGCTTTTTAACTGCAACAACTTTAATATACGCTATTGGAGCTGGAATTACCGCGGCTGCTGGCACCAACTTGCCCTCCAA
+
@@D0BHHHGF=EE?C010DGHHDE<GHHH@E1DG?GH10<<CHGHHHHCHIH1DHFEHEHFE@G@H?/CCHDFHG=E?CHGHHE@GHDEH11CHGFEE?EHHD@FHHHFH?0CGGGHGHGHCGGEFCFEH?GHHH4E?GIHHHHIFIHHGHE<HDH?FHIIIIIIHHGIIHFIHHEIHIGIIHHFCIHHHHHHIHHHGIIIGIIHC-IHGCHHHEHDHHIHIHIHDIHHHFHIIHHDEGHGHGIG??HEHHEHHECGE<0<EDG?D?HCCHIIIIHIHHHEFHHGHHGFHD@HFHFHGEHHGHEGF@IHIIIHHDHFFFHCC1@IIHHFHHE@HIIIIDD?DD
@HISEQ:969:HM2KJBCX2:2:1102:8721:68447 2:N:0:ACTATGCA
ATAAAGAGGAGGCCCAACTATCCCTATTAATCATTACGTCGATCCTAGAAACCAACAAAATAGAATCAAACGTCCTATTTCATTATTCCATGCTAATGTATTCAAGCGCGAGCTTGCTTTAAACACTCTAATTTTTTCAAAGTAACAGTCCTGATTTCCCACGACACCAAATTAATGACATCGTGGTTCGTCAGAAGGGAGAAACCAATAATACTAGTACGTACAAAGTACGACCGACATATTAGTCCCGAAATTCAACTACGAGCTTTTTAACTGCAACAACTTTAATATACGCTATTGGAGCTGGAATTACCGCGGCTGCTGGCACCAGACTTGCCCTCCAA
+
DDDDDIIIIIIIGEHHIIIIIIIIIHIIIIIIIIIIIIHIIHIIIIIGIIIIIIIIIHIHIIHEHHIIHIIHHHIIHHIHFHIIHIIIHIIIGIHHHIIIHHHHIIHGHIIIIIIIIIIIIGFIIHHIIIIIIIIHIIIIIHIIIIIIIIIIIIIIIIIHIIIIIIIIIIIIHIIIIIIHIIIIIIIIIIHIIIIIIIIIIIIIIIIIIIIIIIIIIIII<IIIIIIIIIIIIIIIIIIIIIIIIIIIIIIIIIIIIIIIIIIIHIIIIIIIIIIIIIIIIHIIIIIIIIIIIIIIIIIH?IIIIIIIIIIIIIIIIIIIIIIIIIIIIIIIIIIIIIIDDDDD
@HISEQ:969:HM2KJBCX2:2:1102:11906:68680 2:N:0:ACTATGCA
ATAAAGAGGAGGCCCAACTATCCCTATTAATCATTACGGCGGTCCTAGAAACCAACAAAATAGAACCGCACGTCCTATTCTATTATTCCATGCTGTAATATTCGAGCAAAGGCCTGCTTTGAACACTCTAATTTTTTCAAAGTAAAAGTCCTGGTCCCCAACACACCCAGTGAAGGGCATGCGGTTCTCCAGAAGAAAAGGCCCGGCCGGACAAGTGCACGCGGTGAGGCGGACCTGCCAGCCAGGCCAAAGGTTCAACTACGAGCTTTTTAACTGCAACAACTTTAATATACGCTATTGGAGCTGGAATTACCGCGGCTGCTGGCACCAGACTTGCCCTCCAA
+
CDDDDIIIGHIHIIIIIIIIIIIIIIIIIIIIIIIIIHHIIIIIIIIHIII<GHHHHIIIIIIIIIHCHHGHHHHHIHIIIIIIIIIGHHIIIGIIIIIIIHHHGHIIIIIHIIIIIIHIIIIIIIIIIIIIIIIIHIIIIIIIIIIIHIIIIIIGIIIIIIIIHIIIIIIIIIIIIIIIIIIIIIHHHHIIIIIIIIIIIIIIIIIIIIIIIIIIIIIIIIIIIIIIIIIIIIIIIIIIIIHIIIIIIIIIIIIIIIIIIIIIIIIIIIIIIIIIIIIIIIIIIIIIHHIIHIIIIIIIIIIIIIHIIIIIIIIIIIIIIIIIIIIIIIIIIIIIIIIDDDDD
@HISEQ:969:HM2KJBCX2:2:1102:19556:69546 2:N:0:ACTATGCA
ATAAAGAGGAGGCCCAACTATCCCTATTAATCATTACGTCAATCCTAGAAACCAACAAAATAGGATCAAACGTCCTATTTCATTATTCCATGCTAATGTATTCAAGCGTTAGCCTGCTTTAAACACTCTAATTTTTTCAAAGTAACAGTCCTGTTTCCCTGCAACACCAAATTAATGACATTACAGTTCTTCAAGAAGGAGGAACCAGTAAAGCCAGTACATACCAGAGGCACGACCAACTCTCTAATCCCGAAATTCAACTACGAGCTTTTTAACTGCAACAACTTTAATATACGCTATTGGAGCTGGAATTACCGCGGCTGCTGGCACCAGACTTGCCCTCCAA
+
DDDDBHIIIIIIHCEHHIHIIIIIIGIIIIIIIIIIHIIIIIHIIIIIIIIIGIGHHHHIHHHHHHHIIHIIIHIIIIIIHHIIIIHHEHIIIIHGIHHIIHGHIIIIIIIIIIIHIIIIIHHHIIHHIIIIIIIHIIIGHIHIIIIHHIIHIHIIHGIIHIIHIIHIIIHHHIIIIIIIIHIIHHIHHHHHIHIIIHIHHHIIHHHIIIGIIIIIIHIIIHIIIIIIIIIIIIIIIIHHHFHHHIIHIIIIIIHHGIIIIIIIIIHIIIIIIIHIIIIIIIIIGIHGHIIIIIIGIIIIIIIIHIIIIIIIIIIIIIIIIIIIIIIIIIIIIIIIIIIIIDDDDD
@HISEQ:969:HM2KJBCX2:2:1102:17805:69978 2:N:0:ACTATGCA
ATAAAGAGGAGGCCCAACTATCCCTATTAATCATTACGTCAATCCTAGAAACCAACAAAATAGGATCGAACGTCCTATTTCATTATTCCATGCTAATGTATTCAAGCGTTAGCTTGCTTTAAACACTCTAATTTTTTCAAAGTAACAGTCCAAATTCCCCGCAACACCAAATTAATGGCATTACGGATCATCAGGAAGGAGGAATCAGTGAGACCAGTACATACCAGAGGCATGACCAATCTACTAACCCCGAAATTCAACTACGAGCTTTTTAACTGCAACAACTTTAATATACGCTATTGGAGCTGGAATTACCGCGGCTGCTGGCACCAGACTTGCCCTCCAA
+
CDDDDIIIHHIGHHIIIIIIIIIIIHIIIIIIIIIIIIIIHIIHIIIIHIIGHHIIHIIIIIGHCHHIIIHHHIIIIIHIIHHHIIIHIIIIFIIHIHIIIIIHIIHIIHHIIIHHHIIIIHHIHIIHHIIIIIHHHIIIIIIIIIHHHHIIHHHHIIIHHHIIIHIIIIIIIIIHIIIIIIIGIIIIIHHIIIIHIIIIIIIIIIIIIIIHIHIIIIIIIIIIIIIIIIIIIIIIIIIIIIIHHIIIIIIIIIIHIIIIIIIIIIIIIIIIIIIIIIIIIHIIIIIIIIHIIHIIIIIIIIIIIIIIIIIIIIIIIIIIIIIIIIIIIIIIIIIIIIIIIDDDDD
@HISEQ:969:HM2KJBCX2:2:1102:19180:69973 2:N:0:ACTATGCA
ATAAAGAGGAGGCCCAACTATCCCTATTAATCATTACGGCGGTCCTAGAAACCAACAAAATAGGACCGCACGTCCTATTCTATTATTCCATGCTAACGTATTCGAGCAAAGGCCTGCTTTGAACACTCTAATTTTTTCAAAGTAAAAGTCCTGGTCCCCAACACACCCAGTGAAGGGCATGCGGTTCTCCAGAAGTGAAGGCCCGGCCGGACAAGTGCACGCGGTGAGGCGGACCTGCCAGCCAGGCCAAAGGTTCAACTACGAGCTTTTTAACTGCAACAACTTTAATATACGCTATTGGAGCTGGAATTACCGCGGCTGCTGGCACCAGACTTGCC
+
DDDDDIIIIIIIIHIIIIIIIIHIIIHIHIIIIIIHIIGIIIIIIIHHIHIHIIIHIIIIIIIIHIHIIIIIIHCCH?HIIHIHIIIHHIHIIIIIIHFHHIHIIIIHIIHIIIIIIHHHHHHIHIIIHHHIHIIIIIIHIIIIIIHFHIIIIHIIIIIIIIHIHIIIIGHIIIIHIIIIHIIIIIIIIIIIIIIIIIIIHGIIIIIIIHIIHIIIIIIIIIIIIIIIIIIIIIIHHHIIHIIIIIIIIIIIIIIHIIIIIIIIHIIIIIIIIIHIIIIIIIIIGIIIIIHGIIHHHIIIIIIIIIIIIIIIIIIIIIIIIIIIIIHHIIIIIDDDDD
@HISEQ:969:HM2KJBCX2:2:1102:2903:69991 2:N:0:ACTATGCA
ATAAAGAGGAGGCCCAACTATCCCTATTAATCATTACGGCGGTCCTAGAAACCAACAAAATAGAACCGCACGTCCTATTCTATTATTCCATGCTGTAATATTCGAGCAAAGGCCTGCTTTGAACACTCTAATTTTTTCAAAGTAAAAGTCCTGGTCCCCAACACACCCAGTGAAGGGCATGCGGTTCTCCAGAAGAAAAGGCCCGGCCGGACAAGTGCACGCGGTGAGGCGGACCTGCCAGCCAGGCCAAAGGTTCAACTACGAGCTTTTTAACTGCAACAACTTTAATATACGCTATTGGAGCTGGAATTACCGCGGCTGCTGGCACCAGACTTGCCCTCCAA
+
DDDDDIGIIIIIIIIIIIHIIIIIIIIGIIIIIIIIIIIGIIHIHHIIIIIHHIIIIIGHIIGIHIIIIIIHHIHHIIIIIIIIIIIGIIIIIIIIIIIIIHGIIHHGHIIIIIHIIIIIFHCIHIIIIIIIIIIIIIIIIIIIIHGIIIIIIHHHIIIHHHHHHHIIIIIHIIIIIIIIIIIIIIHHIHIIIIIHEIIIIIIIIIIIIIIIIIIIIIIIIIIIIIIIIIIIIIIIIIIIIHGIIIHHGIIIIIIIIIIIIIIIIIIIIIIIIIIIIIIIIIIIHIIIIIIIIIIIIIIIIIIIIIIIIIIIIIIIIIIIIHIIIIIIIIIIIIIIIIIDDDDD
@HISEQ:969:HM2KJBCX2:2:1102:20331:70229 2:N:0:ACTATGCA
ATAAAGAGGAGGCCCAACTATCCCTTTAATCATTACGTCAATCCTAGAAACCAACAAAATAGGATCAACGTCCTATTTCATTATTCCATGCTAATGTATTCAAGCGCGAGCCTGCTTTAAACACTCTAATTTTTTCAAAGTAACAGTCCTGATTCCCCGCCACACCAAATGAATGACATGATGGTTCGTCAGAAGGTAGGAACCAGTAACACCAGTACGTACCTAAGGCACGACCAACGTACTGATCCCGAAATTCAACTACGAGCTTTTTAACTGCAACAACTTTAATATACGCTATTGGAGCTGGAATTACCGCGGCTGCTGGCACCAGACTTGCCCTCCAA
+
DDDDDIIIHIIIGIIDHIIIIIIIIIIIIIIIHIIIIIIIIIIGIIIHHIIHHIIIHGIIIIHIIIIIHHHHIIIIHIIIIIIIGHIIIIIIIIIEHEHHHHHIHHIIIIIIIHHIIIIIIHIIHIIIIIIIIIIIHIIHFHIHHHHHIHCHEHIHIIIIIIIIHHIHHHHIIIIIIIIIIHIIIIIIIIIIIIIHIIIHIIIIIIIHHIIEIIIIIHIIIIIIIHIIIIIIIIIIIIHIHHGIGI=IIHIIIHHIIIIHEHIIIIIIIIIIIIIIIIIIIIIHHGIIIIIIIIIIIIIIIIIIIIIIIIIIIIIIIIIIIIIIIIIIIIIHIIIIIIHBDDDD
@HISEQ:969:HM2KJBCX2:2:1102:11424:70590 2:N:0:ACTATGCA
ATAAAGAGGAGGCCCAACTATCCCTATTAATCATTACGTCGATCCTAGAAACCAACAAAATAGAATCAAACGTCCTATTTCATTATTCCATGCTAATGTATTCAAGCGCGAGCTTGCTTTAAACACTCTAATTTTTTCAAAGTAACAGTCCTGATTTCCCGCGACACCAAATTAATGACATCGTGGTTCGTCAGAAGGGAGAAACCAATAATGCTAGTACGTACAAAGTACGACCGACATATTAGTCCCGAAATTCAACTACGAGCTTTTTAACTGCAACAACTTTAATATACGCTATTGGAGCTGGAATTACCGCGGCTGCTGGCACCAGACTTGCCCTCCAA
+
DDDDDIIIHIHIIIIIIIIHHIHIIIIHGHHHHHHIIIHIIIIIIHHIIIIIEEGHIIIHIIHIIIIIIHHHGHHHHFHHIHIIIIHIIIHHIIIIIHIIIHIIIIIIIIIIIIIIIIIHHHIIIIIIIIIIIHHHIIIIIIIIIIIIIIIIIIIHIIIIIIIIIIIHIIHHIIIIIIIHIIIIIIIIIIIIIIIIIIIIIIIIIIIIIIIIIIIIIIIIIIIIIIIIIIIIIIHIIIIIIIHIIIIIIIIIIIIIIIHIIIIIIIIIIIIIIIIGIIHIIIIIIIIIIIIHIIIIIIIIIIGIIIIIIIIIIIIIIIIIIIIIIIIIIIIIIIIIIHHDDDDD
@HISEQ:969:HM2KJBCX2:2:1102:16416:71027 2:N:0:ACTATGCA
ATAAAGAGGAGGCCCAACTATCCCTATTAATCATTACGTCAATCCTAGAAACCAACAAAATAGGATCGAACGTCCTATTTCATTATTCCATGCTAATGTATTCAAGCGTTAGCCTGCTTTAAACACTCTAATTTTTTCAAAGTAACAGTCCTGTTTCCCTGCAACACCAAATTAATGACATTACAGTTCTTCAAGAAGGAGGAATCAGTAAAGCCAGTACATACCAGAGGCACGACCAACCTACTGACCCCGAAATTCAACTACGAGCTTTTTAACTGCAACAACTTTAATATACGCTATTGGAGCTGGAATTACCGCGGCTGCTGGCACCAGACTTGCCCTCCAA
+
DDDBDHIIHEDFECEHHHHIHDHFHHIIIHIGHHIHGEHHHECFDFHHHIHEHGHIIIIIIIGIHHHIHHHIHEHHHIIGHIHH@GH@CGGHHHIIIIIIIHIIIHHHIIHHHHHIIIHHIIIIIHHIHHHIIIHIIIIIIHIIIIHHHHHIIIIIIIIHHHIIHIIGIIHHIIIIIIIIHIIIIIIIHIIHIHIIIHHHHHIII<HIIIIIIIIIIHHHIIIIIIIIIIIIIIIIIIIIIIIHHIIIIIIFIIIIIIIHGIIIIIIIIIIIIIIGHIIIIIIIIHHHIIIIIIIIIIIIIIIIIIIIIIIIIHHIIIIIIIIIIIIIIIIIIIIIIIIIIDDDDD
@HISEQ:969:HM2KJBCX2:2:1102:6632:70640 2:N:0:ACTATGCA
ATAAAGAGGAGGCCCAACTATCCTATTAATCATTACGGCGGTCCTAGAAACCAACAAAATAGAACCGCACGTCCTATTCTATTATTCCATGCTGTAATATTCGAGCAAAGGCCTGCTTTGAACACTCTAATTTTTTCAAAGTAAAAGTCCTGGTCCCCAACACACCCAGTGAAGGGCATGCGGTTCTCCAGAAGAAAAGGCCCGGCCGGACAAGTGCACGCGGTGAGGCGGACCTGCCAGCCAGGCCAAAGGTTCAACTACGAGCTTTTTAACTGCAACAACTTTAATATACGCTATTGGAGCTGGAATTACCGCGGCTGCTGGCACCAGACTTGCCCTCCAA
+
DDDDDEHH110<D1C0<CGHGHGHHHHHIH@FH1<C1<??CC<CGGH?1F<C?GCHH??HC?FGHHC<CHH11<EHH<F1F1<1C1<D111<CEIHIEH@<C@?ED@C@=D7B<BEHBGHFCGIIHHFHGE?EHG@@0F?AFC@FEE??F?:<CGHC/<DHIHGEH@HHHHGA?B88HDED=>BFB@@HHHFCGF=3EHD<GGCHHCFFCF0GF?HE?HCEGEHHHHHDECCHECHCCEHE@EH@<11HHFC?GHCHHHEDG?CEIHHHIHHEFHHEGC1CFC1HHEFD0G<HEEEHHHHHF1HHIIIHHHIGHDHHHEHHHH@FCD<<<1CEHHHDH@@@D@
@HISEQ:969:HM2KJBCX2:2:1102:12568:70932 2:N:0:ACTATGCA
ATAAAGAGGAGGCCCAACTATCCCTATTAATCATTACGGTGATCCTAGAAACCAACAAAATAGAACCATGCCGTCCTATTCTATTATTCCATGCTAATGTATTCGAGCAAAAATGCCTGCTTTAAACACTCTAATTTTTTCAAGGTAAAGGTCCTGGATCCGCAAGACACCCAATAAAGGACATCAAGTTTCTCCAGAAGGTGAGAAATCAACTGCAACAGTTCATACCCCTTAAGGCATGACCATCACGTCAATCCCGAAATTCAACTACGAGCTTTTTAACTGCAACAACTTTAATATACGCTATTGGAGCTGGAATTACCGCGGCTGCTGGCACCAGACTTGCCCTCCAA
+
DADCCIIE1<000DEEHEHHFH@F1FCHICHHIHHHH@@C@@GHHHHIIIHI?EF0<C<GEH1<FHHHHF?C/<C/0D11D<G@GC1DH?EC1<<1D1DEGH1GIHHHHF@GFEDG?HHGHHHIGIHEHIIHIHHFHHGIIHHHIHIII9GIHHEHIHHIIHGIIHHIIGIHFHGFIIHFHIIHHGIHHIHIHIIIIHIIIIGIHIIHHIIIHIIIIIHIHHGIHHHHHHHHIHIIHIIIIIIGIIIHIIHGIIHGIGFIHHHIIIHHHEHHGGIIIHIIIHIIIIGIIIHIIIIHIIHIHIGIHIIIIIIIIIIIIIHHIIIIHIIIIIIIIIIIIIIHHHHHGIIHCDCDD
@HISEQ:969:HM2KJBCX2:2:1102:14745:71509 2:N:0:ACTATGCA
ATAAAGAGGAGGCCCCAACTATCCCTATTAATCATTACGTCAATCCTAGAAACCAACAAAATAGGATCGAACGTCCTATTTCATTATTCCATGCTAATGTATTCAAGCGTTAGCCTGCTTTAAACACTCTAATTTTTTCAAAGTAACAGTCCTGTTTCCCTGCAACACCAAATTAATGGCATTACAGTTCTTCAGAAAGGAGGAATCAGCGAAGCCAGTGCATACCAGTGGCACGACCAACCTGCTGACCCCGAAATTCAACTACGAGCTTTTTAACTGCAACAACTTTAATATACGCTATTGGAGCTGGAATTACCGCGGCTGCTGGCACCAGACTTGCCCTCCAA
+
DDDDDIIIIIIIIIIIIIIIIIIIIIIIIIIIIIIIIIGIIIIIIIIIGIIIIIIIIIIIIIICHHHIHHHIIIIIIIIIIIIIIIIIIGIIHIIIIIIIIIIIIIIIIIIIIIIIIIGIIIIIIIIHHIIIIIIIIIIIIIIIIIIIIIIIIHIIIIIIIIIIIIIIIIIIHIIIIIIIIIIIIIIIIIIIIIIIIIIIIIIIIIIIIIIIIIIIIIIIIIIIIIIIIIIIIIIIIIIIIIIIHGIIIIIIIIIIIIIIIIIIIIIIIIIIIIIIIIIIIIIIIIIIIIIIIIIIIIIIIIIIIIIIIIIIIIIIIIIIIIIIIIIIIIIIIIIIIIIIIIDDDDD
@HISEQ:969:HM2KJBCX2:2:1102:5188:71687 2:N:0:ACTATGCA
ATAAAGAGGAGGCCCAACTATCCCTATTAATCATTACGTCAATCCTAGAAACCAACAAAATAGGATCAAACGTCCTATTTCATTATTCCATGCTAATGTATTCAAGCGTTAGCCTGCTTTAAACACTCTAATTTTTTCAAAGTAACAGTCCTGTTTCCCTGCAACACCAAATTAATGACATTACAGTTCTTCAAGAAGGAGGAACCAGTAAAGCCAGTACATACCAGAGGCACGACCAACTTACTAATCCCGAAATTCAACTACGAGCTTTTTAACTGCAACAACTTTAATATACGCTATTGGAGCTGGAATTACCGCGGCTGCTGGCACCAGACTTGCCCTCCAA
+
DDDDDIIIIIIIIIIIIIIHHIIIIIIIIIIIIIIIIIIIIIIIHIIIIIIIIIIIIIIIIIIIHIIIIIIIHIIIIIIIIIIIIIHFEHIIHIIIIIIIIHIIIIIIIHIIIIIHHHIIIHIIHIIIIIIHHIHHIIIIHIIIIIIIIIIIIIIIIIHIIIIIIIIIIIHHIIIIIIIHHIICIIIGHIIHIIIIIIIIIIIIIIIIIIIIIIIIIIIIIIIIIIIIIIIIIIIIIIIIIIIHHIHHIIIIIIIHIIIIIIHHIIIIIIIIIIIIHIIIIIIIIIIGIIIIIIIIIIIIIIIIIIIIIIIIIIIIIIIIIIIIIIIIIIIIIIIIIIIIIDDDDD
@HISEQ:969:HM2KJBCX2:2:1102:10245:71807 2:N:0:ACTATGCA
ATAAAGAGGAGGCCCAACTATCCCTATTAATCATTACGGCGGTCCTAGAAACCAACAAAATAGGACCGCACGTCCTATTCTATTATTCCATGCTAACGTATTCGAGCAAAGGCCTGCTTTGAACACTCTAATTTTTTCAAAGTAAAAGTCCTGGTCCCCAACACACCCAGTGAAGGGCATGCGGTTCTCCAGAAGAGAAGGCCCGGCCGGACAAGTGCACGCGGTGAGGCGGACCTGCCAGCCAGGCCAAAGGTTCAACTACGAGCTTTTTAACTGCAACAACTTTAATATACGCTATTGGAGCTGGAATTACCGCGGCTGCTGGCACCAGACTTGCCCTCCAA
+
DDDDDIHHIGIIIIHHIIIIHIIIIGIIIIIHIIIIIIHHIHHIIICHIIIHIIIHIHIIIIHHHHHIHGICHIHIIGHIIHIIIIIIIIIIIHHIIIHIIGHHIHGIHIHHIIHIHIIIIHHIIIHHIIIIIIIHGIIIIHIIHHIIHIIIIIIIIIIHIIHHIIHIHIIIIIIGIIGIIHIIIIHHIIIIIIIIIIIIIIHHHHIIIIIIIIIIIIIIIIIIIIIIIIIHIIIIIHIHGIHIIHIHIIIIIIIIIHIIIIIIIIIIIIIIHIIIIIIIIIIIIIHIIIIHIIIIIIIIIIIIIIIIIHIIIIIIIIIIIIHIIIIIIIIIIIIIIIIDDDDD
@HISEQ:969:HM2KJBCX2:2:1102:16360:72154 2:N:0:ACTATGCA
ATAAAGAGGAGGCCCAACTATCCCTATTAATCATTACGTCAATCCTAGAAACCAACAAAATAGGATCAAACGTCCTATTTCATTATTCCATGCTAATGTATTCAAGCGTTAGCCTGCTTTAAACACTCTAATTTTTTCAAAGTAACAGTCCTGTTTCCCTGCAACACCAAATTAATGACATTACAGTTCTTCAAGAAGGAGGAACCAGTAAAGCCAGTACATACCAGAGGCACGACCAACCTACTAATCCCGAAATTCAACTACGAGCTTTTTAACTGCAACAACTTTAATATACGCTATTGGAGCTGGAATTACCGCGGCTGCTGGCACCAGACTTGCCCTCCAA
+
D@<BDI?EH1DHHE0C@GHHHEHHHHHHC@E11C<<G<FH@@CH<D1<DE@C111D1<<CDHHH?GHH1C1CF1<C<1<D11<C<@H?1<CG11D1DDCDGEHGHCGFCEGDHDC8<<FFEHHGEHEBCEHHEHFCCHHHH?HHF<7DHHHHCCDCH9HFFHGHHG<0CFDCDHFE@HGF<<FHEEC/E@@EHC@HGD>B0@HH@<<<CHEFHIIIHHHEG@HHEHFEC.IHHEGHCGG?EFHGEGC/ACFCIHHGDHHGD<FDCC<CGHHFCHHGGCIIHHEF1F<CGG?HGGEGD<FH@EHG@FEC@EECDHHHEHGGFFEG@HHHHGFGEEHIIIIGHDDD@<
@HISEQ:969:HM2KJBCX2:2:1102:6501:71804 2:N:0:ACTATGCA
ATAAAGAGGAGGCCCAACTATCCCTATTAATCATTACTTCGGTCCTAGAAACCAACAAAATAGAACCAAAGTCCTATTCTATTATTCCATGCTAATGTATTCAAGCGTGAGCCTGCTTTAAACACTCTAATTTTTTCAAAGTAACAGTCCTGATTCCCCATGACACCAAATTAATGACATCATGGTTCGTCAGAAGGTAGGAATCAATAATACCAGTACGTACAATAGCACGACCAATAAATTGATCCCGAAATTCAACTACGAGCTTTTTAACTGCAACAACTTTAATATACGCTATTGGAGCTGGAATTACCGCGGCTGCTGGCACCAGACTTGCCCTCCAA
+
DDDDDIIIIIIIIHIIHIIIIIIIIIIIIIIIIIHIIIIIIHIIIIIIIHIIIIIIIIHHIIIIHIIIIHIIIIIIIIIIIIHFIHHIIHIIIIIIIIIIIIHIIIIIIIIIIIIIIIIIHIIIIIIIIIIIHIIHIIIIIIIIIIHHIIIHHIIIIIIIIIHIIIIIIIIIIIIIIIIHIIIIIIIIIIIIIIIIIIIIHIIIIIIIIIIIIIIIIIIIIIIIIIIIIIIIIIIIIIIIIHGIIIIIIIIIIIIIIIIIIIIIIIIIIIIIIIIIIIIIIIIIIIIIIIIIIIIIIIIIIIIIIIIIIIIIIIIIIIIIIIIIIIIIIIIIIIIIIIIDDDDD
@HISEQ:969:HM2KJBCX2:2:1102:14754:72160 2:N:0:ACTATGCA
ATAAAGAGGAGGCCCAACTATCCCTATTAATCATTACGGTGATCCTAGAAACCAACAAAATAGAACCATGCCGTCCTATTTTATTATTCCATGCTAATCTATTCAAGCACAAGCCTGCTTTAAGCACTCTAATTTTTTCAAGGTAATAGCTCTGCTTCCCCAACGCACTAACTTAATAGCATGCTGGTTGTTCAGAAGGTAGGAATTCATCAGGCCAGTGCGGACAGTGAAGCCCGACCAACCGACAAACTCCGAAATTCAACTACGAGCTTTTTAACTGCAACAACTTTAATATACGCTATTGGAGCTGGAATTACCGCGGCTGCTGGCACCAGACTTGCCCTCCAA
+
DDDDDIIIIIIIIIIHIIIIIIIIIIIIIIIIIIIHIIIIIIIIIIIHHIIIIIIIIIIEHIIHHIIIIHGHIIIHIIIHIIIIIIHIFHHHHHIHIIIIIIIIIIIIIIIIIIIIIIIIIIIIIIIHIIIIIIIIIIIIIIIIIHIIIIIIIIHIIIIIHIIIGIIIIIIIIIIIGIIIIIIIIIIIIIIIIIIIIIIIIIIIIIIIIIIIIIIIIIIIIIIIIIIIIIIIIIIIIIIIIIIIIHHIHIGIIIIIIHIIIIIIIIIIIIIIIIIIIIIIIIHIIIIIIIIIIIIIIIIIIIIIIIIIIIIIIIIIIIIIIIIIIIIIIIIIIIIIIIIIIIIDDDDD
@HISEQ:969:HM2KJBCX2:2:1102:4801:72297 2:N:0:ACTATGCA
ATAAAGAGGAGGCCCAACTATCCCTATTAATCATTACGTCAATCCTAGAAACCAACAAAATAGGATCGAACGTCCTATTTCATTATTCCATGCTAATGTATTCAAGCGTGAGCCTGCTTTAAACACTCTAATTTTTTCAAAGTAACAGTCCTGATTTCCCACCACACCAAGTAAATGGCATGATAGTTCGTCAGAAGGAAGGAATCAGTAACACCAGTACATACCCGAAAGCACGACCAACGTACTGATCCCGAAATTCAACTACGAGCTTTTTAACTGCAACAACTTTAATATACGCTATTGGAGCTGGAATTACCGCGGCTGCTGGCACCAGACTTGCCCTCCAA
+
DDDDDHIIIIIIIIIHIIIIIIGHIIIHIHHHIIHIIIIIIIIHIGGHIHHD@HIIHHHIIGFHFFHHHIIIIIIIIHHHHHIIIIHHHIHHHGIIIHIIIIIIIIHIIIIIIIIIIIHIIHIIIIHIIIIIHIHIHIIIHHHIIIIIHIIIIIIIIIIIHHHHHHIIIIIIIIIIIIIIIIIIIIIHIHGHIIIIIIIIIIIIIIIIIIIIIIIIIIIIIIIIIIIIIIIIIIIIIIIIIIIHHGIIIIIIIIIIIIIIIIIIIIIIIIIIIIIIIIIIIIIIIIIHHIIIIIHIIIIIIIIIIIIIIIIIIIIIIIIIIIIIIIIIIIIIIIIIIIIIIIDDDDD
@HISEQ:969:HM2KJBCX2:2:1102:10413:72684 2:N:0:ACTATGCA
ATAAAGAGGAGGCCCAACTATCCCTATTTATCATTACGGTGATCCTAGAAACCAACGAAATAGAATCAGTCCGTCCTATTTCATTATTCCATGCTAATGTATTCAGACGATAGTCTGCTTTAAACACTCTAATTTTTTCAAAGTAACAGTCCTGATTTCCCATCACACCAAATAAATGGCATGAAAGTTCCTCAGAAGGTAGAGATCCATCTCACCAGTACAGACAATTAAGCCTGACCAATGGGTAGACCCCGAAGTTCAACTACGAGCTTTTTAACTGCAACAACTTTAATATACGCTATTGGAGCTGGAATTACCGCGGCTGCTGGCACCAGACTTGCCCTCCAA
+
DDDDDIIIIIIIIIIIIIIIIIIIIIIIIHIIIIIIIIIIIGIIIIIIIIIIIIIIIIIIIIIIHIIIIIIIHFCHIIIIIIHIIIIIHIGHIHIIIIIIIHIHIHIIIIIIIIIIIIIIIIIIIIIIIIIIIIIGIIHIIIIIIIIIIIIIIIIIIIIIHHIIIIIHIIIIIIIIIIIIIIIIIIIIIIIIIIIIIIIIIIIIIIIIIIIIIIIIIIIIIIIIIIIIIIIIHIIIIIIIIIIHIHHIIIIIIIIIIIIIIIIIIIIIIIIIIIIIIIIIIIIIIIIIIIIIIIIIIIIIIIIIIIIIIIIIIIIIIIIIIIIIIIIIIIIIIIIIIIIIIIIDDDDD
@HISEQ:969:HM2KJBCX2:2:1102:15199:72597 2:N:0:ACTATGCA
ATAAAGAGGAGGCCCAACTATCCCTATTAATCATTACGTCAATCCTAGAAACCAACAAAATAGGATCAACGTCCTATTTCATTATTCCATGCTAATGTATTCAAGCGCGAGCCTGCTTTAAACACTCTAATTTTTTCAAAGTAACAGTCCTGATTCCCCGCCACACCAAATTAATGACATGATGGTTCGTCAGAAGGTAGGAATCAGTAACACCAGTACGTACCGAAGGCACGACCAACGTACTAATCCCGAAATTCAACTACGAGCTTTTTAACTGCAACAACTTTAATATACGCTATTGGAGCTGGAATTACCGCGGCTGCGGCACCAGACTTGCCCTCCAA
+
ADADDHIIIHIIIIIIIIIIIIIIIIIIIIIIIIIIIGIHHHIGHIIHIIIIIGIIIHHHIIGHIHIHIIHEHIIEHHIIIIIIIIIIIIHHIHIIHIIHHIHIIIHIIIIIIIHIHIHIHHHIIIIIIHHIHIIIIIIHIHHGFHGGHIIIIIIIHIIIHIIIHIIHIIIIIIIIIIIIIIIIIIHIIIIIIHIIIIIIIIIIHHIIHIIIIIIIIIIIHHHIIIIIIIIIIIIIIIIIIHHIIIIHHIIIIIIIIIIIIHIIIIIIIIIIIIIIIIIHIIIIIGIIHIIIHIIIIIIIIIIIIIIIIIIHIIIIIIIIIIIIIIIIIIIIIIIIIIIDDDDD
@HISEQ:969:HM2KJBCX2:2:1102:2391:73485 2:N:0:ACTATGCA
ATAAAGAGGAGGCCCAACTATCCCTATTAATCATTACGGCGGTCCTAGAAACCAACAAAATAGAACCGCACGTCCTATTCTATTATTCCATGCTGTAATATTCGAGCAAAGGCCTGCTTTGAACACTCTAATTTTTTCAAAGTAAAAGTCCTGGTCCCCAACACACCCAGTGAAGGGCATGCGGTTCTCCAGAAGAAAAGGCCCGGCCGGACAAGTGCACGCGGTGAGGCGGACCTGCCAGCCAGGCCAAAGGTTCAACTACGAGCTTTTTAACTGCAACAACTTTAATATACGCTATTGGAGCTGGAATTACCGCGGCTGCTGGCACCAGACTTGCCCTCCAA
+
DDDDDIIIHIIIIIIIIDHIHIIIIIIIIIIHIIHHHIIIIIIIIIHIIIIHIHHHGHIIIIHIIHHHHHHIIHIIIIIIHIIIIIHHHHHIFEHHIHHIIIIIHIIIIIIIIIIHIIIHHHHHIIIIIIIIIIIIIIIIFIIIIIIIIHHIIIHGHIIIIIIHHIIIHHHIIIIIIIIIIIIIIIHHHHIIIIIIIIIIIIIIIIIHIIIIIIHIIIIIIIIIIHIIIIIIIHIIIIIIIIHIIIIHIIIIIIIIIIIIIIIIIIIIIIIIIIIIIIIHIHIIIIIIIIIIIIIIIIIIIIIIIIIIIIIIIIIIIIIIIIIIIIIIIIIIIIIIIIIDDDDD
@HISEQ:969:HM2KJBCX2:2:1102:3930:73990 2:N:0:ACTATGCA
ATAAAGAGGAGGCCCAACTATCCCTATTAATCATTACGGTGATCCTAGAAACCAACAAAATAGAACCATGCCGTCCTATTCTATTATTCCATGCTAATGTATTCGAGCAAAAATGCCTGCTTTAAACACTCTAATTTTTTCAAGGTAAAGGTCCTGGATCCGCAAGACACCCAATAAAGGACATCAAGTTTCTCCAGAAGGTGAGAAATCAACAGTAACAGTTCATACCCCTTAAGGCATGACCATCACGTCAATCCCGAAATTCAACTACGAGCTTTTTAACTGCAACAACTTTAATATACGCTATTGGAGCTGGAATTACCGCGGCTGCTGGCACCAGACTTGCCCTCCAA
+
DDDDDIHIIIGFHIIIIIIIIIIIIIIIIIIIIIIIIIIIHIGHHIIIIHIIIIIIIIGHIIIIIIIIIIIIGEHHIHGHIIIIIIIIGIHIIIIIIIIHHEGHHHHIIIIIIHHHHIIIIHHHHHGHIIHIHIIIIIIIIIIHIHIIHIIIIIIIIIHHIIHIIIIIHHHIIIIHIIIHIIIIHHIIIIIIIGIIIIIIIIIIIIIIHIIIIIIIIIIIIIIIIIIIIIIIIIIIIIIIIIIIIIIIIHHFIIIIIIIIIIIIIIIIIIIIIIIIIHHHHIIIIIIIIIIIIHIIIIIIIIIIIIIIIIIIIIIIIIIIIIIIIIIIIIIIIIIIIIIIIIIIIIIIDDDDD
@HISEQ:969:HM2KJBCX2:2:1102:13164:73556 2:N:0:ACTATGCA
ATAAAGAGGAGGCCCAACTATCCCTATTATCATTACGGCGGTCCTAGAAACCAACAAAATAGAACCATGCCGTCCTATTCTATTATTCCATGCTAATGTATTCGAGCAAAAATGCCTGCTTTAAACACTCTAATTTTTTCAAGGTAAAGGTCCTGGATCCGCAAGACACCCAATAAAGGACATCAAGTTTCTCCAGAAGGTGAGAAATCAACAGTAACAGTTCATACCCCTTAAGGCATGACCGTCACGTCAATCCCGAAATTCAACTACGAGCTTTTTAACTGCAACAACTTTAATATACGCTATTGGAGCTGGAATTACCGCGGCTGCTGGCACCAGACTTGCCCTCCA
+
DDDDDIIIIIIIHHIHIIIHIIIIHIIIIIIIIHIIIIIIIIIIIIIIIIGGHIHIIIIIIHHIIIHIHDGHIIIIIIIIIFHIIII?HIIGHHHHEGHIIIHHHIIIIIIIIIIHIIIIIIIIIHIHIIHIHIIIIIIIIIIIHHIIIIIIIHIHIIIHIIIIGIIIIHIIIIIIIIIIIIIIIIIIIIHIIIIIIIIIIIIIIIIIIIIIIIIIIIIIIIHIHGIIIIIIIIIIIIIHGIIIIIIIIHIHIHIIIIIIIIIIIIIIHIIIIIIIIIIIIIIIIIIIGIIIIIIIIIIIIIIIIIIIHIIIIIIIIIIIIIIIIHIIHIIIIIIIIIIIIIIIIHDDDDD
@HISEQ:969:HM2KJBCX2:2:1102:20800:73809 2:N:0:ACTATGCA
ATAAAGAGGAGGCCCAACTATCCCTATTAATCATTACGTCGATCCTAGAAACCAACAAAATAGAATCAAACGTCCTATTTCGTTATTCCATGCTAATGTATTCAAGCGTGAGCCTGCTTTAAACACTCTAATTTTTTCAAAGTAACAGTCCTGATTCCCCAAGACACCAAATTAATGACATCATGGTTCGTCAGAAGGTAGGAATCAATAATACCAGTACGTACAATAGCACGACCAATAAATTGATCCCGAAATTCAACTACGAGCTTTTTAACTGCAACAACTTTAATATACGCTATTGGAGCTGGAATTACCGCGGCTGCTGGCACCAGACTTGCCCTCCAA
+
DDDDDIIIIIIIIGIIHIHIHHIIIIIIIIIIIIIIIIHIIHIIIHIIIIIIIIIIIIIIIIIIIHIIIIIGFHHHHHHHIIIIIIIIHIIIIIIIIIHIHFFHIIIIIIIIIIHHHIIIIIIIIIIIHIIHIIIHIGIIIIIHIIIHHHIIIIIIIIIIIIFHHIGGIIIIIIIIIIIIIIIHIIIGHIIIIIHIIIIIIIIIIIIIIIIIHIHIIIIIIIIIIIIIIIIIIIIHIIIIIIIHGIIIIIIIIIIIIIIIIIIIIIIIIIIIIHHF1IIIIIHIIHIIIIIIIIIIIIIIIIIIIIIIIIIIIIIHIIIIIIIIIIIIIIIIIIIIIIIIDDDDD
@HISEQ:969:HM2KJBCX2:2:1102:19734:73892 2:N:0:ACTATGCA
ATAAAGAGGAGGCCCAACTATCCCTATTAATCATTACGTCGATCCTAGAAACCAACAAAATAGAACCGCACGTCCTATTCTATTATTCCATGCTGTAATATTCGAGCAAAGGCCTGCTTTGAACACTCTAATTTTTTCAAAGTAAAAGTCCTGGTCCCCAACACACCCAGTGAAGGGCATGCGGTTCTCCAGAAGAAAAGGCCCGGCCGGACAAGTGCACGCGGTGAGGCGGACCTGCCAGCCAGGCCAAAGGTTCAACTACGAGCTTTTTAACTGCAACAACTTTAATATACGCTATTGGAGCTGGAATTACCGCGGCTGCTGGCACCAGACTTGCCCTCCAA
+
DDDDDIIIIHIIGHHHIIIIHIIIIIIIIIIHIIIIIIIIIHHHHHIIIIHHIGHIIHIIIHIIHIIIHDHDHGIHHIIIIIIIIIIHIIIIIIIII@HIEGIIIIIIIHHHIIIIIIIGHGIIIIIIIIIIIIIIIIIIIHHIIIIIIIIIIIIIHIIHHIIIIIIIIIIIIIIIIIIIIIIIIIIHIHIIHIIHHIIIIIIIIIIHIIIIIIIIIIIIIIIIIIIIIIIIIIIIIIIIIHHIIIHEIIIIIIIIIIIIIIIIIIIIIHHIIIIIIIIIHHHIIIIIIIIIIIIIIIIIIIIIIIIIIIIIIIIIIIIIIIIIIIIIIIIHIIHIIIIDDDDD
@HISEQ:969:HM2KJBCX2:2:1102:13843:74086 2:N:0:ACTATGCA
ATAAAGAGGAGGCCCAACTATCCCTATTAATCATTACGGTGATCCTAGAAACCAACGAAATAGAATCAGTCCGTCCTATTTCATTATTCCATGCTAATGTATTCAGACGATAGTCTGCTTTAAACACTCTAATTTTTTCAAAGTAACAGTCCTGATTTCCCATTACACCAAATAAATGGCATGAAAGTTCCTCAGAAGGTAGAGATCCATCTCACCAGTGCAGACAATTAAGCCTGACCAATGGGTAGACCCCGAGGTTCAACTACGAGCTTTTTAACTGCAACAACTTTAATATACGCTATTGGAGCTGGAATTACCGCGGCTGCTGGCACCAGACTTGCCCTCCAA
+
DDDDDIIIICHIGHIHEHGIIHIIIIGIGHFHHHHIGHGHIIIHCHHIIIIIIEHHHEHHIII@GCHIFHHICHEEHIIIIHIGIH?GHCHHHFHIIIIIGIIIIIIIGIIIIIIHHIIIIIIHGIIIIIIHIIIIIIIIIHHIHIIIIIIIIIIIIIIIIIIIIIIIIIIIIIHGIIIIIIIIIIIIIIIIHHGIIIIIIIIIIIIIIIIIIIIIIIIIIIIIIIIIIIIIHIIIHI=IIIIIHGHIIIIIIIIGIIIIIIIGIIIIIIIIIIIIIIHIIIIIIIIIIIIIHGIIIIIIIIIIIIIIIIIIIIIIIIIIIIIIIIIIIIIIIIIIIHIIIIIDDDDC
@HISEQ:969:HM2KJBCX2:2:1102:12476:74280 2:N:0:ACTATGCA
ATAAAGAGGAGGCCCAACTATCCCTATTAATCATTACGGTGATCCTAGAAACCAACGAAATAGAACCAATCCGTCCTATTTCATTATTCCATGCTAATGTATTCAGACGTTAGCCTGCTTTAAACACTCTAATTTTTTCAAAGTAACAGTCCTGATTTCCTATCACACCAACTAAATGGCATGAAAGTTCCTCAGAAGGTAGAGATTTATCTCACCAGTACAGACAATTAAGCCTGACCAATGGGTAAACCCCGAAGTTCAACTACGAGCTTTTTAACTGCAACAACTTTAATATACGCTATTGGAGCTGGAATTACCGCGGCTGCTGGCACCAGACTTGCCCTCCAA
+
DDDCDIIIGIIIIIIIIIIIIIHIIIIIIIIIIIIIIIIIIIIIIIIIIIIIIHIIIIHIIIIIHIIIIIIHHIHIIIHIIIIIIIIIIIIIHIIHIIIIIIIIIHIIHIIIIIIIGIIIIIIIIIIIIIIIIIIIIIIIIHIIIIIIIIHIHIIIIIHIIIIIIIIIIIIIIIHHIIIIIIIIIIIIIIIIIIIIIIIIIIIIIIIIIIIIIIHIIIIIIIIIIIIIIIIIHIIIIIIIIIIIIHEIIIIIIIIIIIIHIIIIIIIIIIIIIIIIIIIIIIIIIIIIIIIIIIIIIIIIIIIIIIIIIIIIIIIIIIIIIIIIIIIIIIIIIIIIIIIIIIIDDDDD
@HISEQ:969:HM2KJBCX2:2:1102:16613:73814 2:N:0:ACTATGCA
ATAAAGAGGAGGCCCAACTATCCCTATTAATCATTACGTCGATCCTAGAAACCAACAAAATAGGGTCAAACGTCCTATTTCATTATTCCATGCTAATGTATTCAAGCGTGTGCCTGCTTTAAACACTCTAATTTTTTCAAAGTAACAGTCCTGATTCCCCATGACACCAAATTAATGACATCATAGTTCGTCAGAATGTAGAAATCAACGATACCAGTACGTACCAGAGGCACGACCGACATGTTGATCCCGAAATTCAACTACGAGCTTTTTAACTGCAACAACTTTAATATACGCTATTGGAGCTGGAATTACCGCGGCTGCTGGCACCAGACTTGCCCTCCAA
+
DCDDDIIIIIIIHIIIIIIIIIIIIIIIIIGIIIIIIIHIIHIIIIIHHIIIIIIIIIHEHIHIHIIIIHICHHIHHHIHHIGIIIIGHIIIHHHHHHHIHFHIIHHHIIIIGIHHHHHHHHIHIIHHHIHHHIIHHIIHIHHHIIIHIIIHHIIHHHIHHIHIIIIIIIHIIHHHGHHHIIIIIIHHHHHIHHIIIIHHIHIIIIIIIHHGIIIIIIIIIIIHIIIHGIHHIIHGGIIIIHHGHIHHHIIIHIHIIHIIGIIIHGHHIHHIIIIIHFIHHHHDIHHGHIIHHIIIIIIIIHIGIIIIIHIIIIHGGHHIHIIIIIIIHHHHIHHIIHD=HDCDDD
@HISEQ:969:HM2KJBCX2:2:1102:3761:75139 2:N:0:ACTATGCA
ATAAAGAGGAGGCCCAACTATCCCTATTAATCATTACGGCGGTCCTATTTTGTTGGTTTCTAGGACCGCACGTCCTATTCTATTATTCCATGCTAACGTATTCGAGCAAAGGCCTGCTTTGAACACTCTAATTTTTTCAAAGTAAAAGTCCTGGTCCCCAACACACCCAGTGAAGGGCATGCGGTTCTCCAGAAGAGAAGGCCCGGCCGGACAAGTGCACGCGGTGAGGCGGACCTGCCAGCCAGGCCAAAGGTTCAACTACGAGCTTTTTAACTGCAACAACTTTAATATACGCTATTGGAGCTGGAATTACCGCGGCTGCTGGCACCAGACTTGCCCTCCAA
+
DCDDDIIIIIGIIHIIIIEHHHHIIIIIIIIHIIIIIHHIHHIIIIHHIIIHHFHHIHHHIIGHIIHHIIIGGHHHHHHIHHIIIIHIIGHIIIIIIHIIIIIHIIIHIGIIIIIIIHIIIIIHIIIIHIIIHHIIIIIIIIIIIIIIIIIIIIHIIIIIIIIHHIIIHHHIIIIIIIIHIIIIIIIIGIIIIIIIIIIIIIIIIHIIIIIHIIIIGIIIIIIIGIIIIIIIIIIIIIIIHHGGIIHHIIIIIIHIIIIIIIIIIIIIIIIIIIIIIIIIIIIIIIIIIIIIIIIIIIIIIIIIIIIIIIIIIIIIIIIIIIIIIIIIIIIIIIIIIIIDDDDD
@HISEQ:969:HM2KJBCX2:2:1102:9671:74760 2:N:0:ACTATGCA
ATAAAGAGGAGGCCCAACTATCCCTATTAATCATTACGTCGATCCTAGAAACCAACAAAATAGAATCAAACGTCCTATTTCATTATTCCATGCTAATGTATTCAAGCGTAAGCCTGCTTTAAACACTCTAATTTTTTCAAAGTAACAGTCCTGATTCCCCACGACACCAAATTAATGACATCGCGGTTCTTCAGAAGGTAGAAACCGATAATGCCAGTACGTACCAAAGCACGACCAACAATTCGATCCCGAAATTCAACTACGAGCTTTTTAACTGCAACAACTTTAATATACGCTATTGGAGCTGGAATTACCGCGGCTGCTGGCACCAGACTTGCCCTCCAA
+
@<BDDHCGGFHGHHHECEHHIIIIIHIGIE?@11<FECHHHIH?EHHEHEHHCHGHHEHHGHFCHHHHHHHDH?GEHEC@@FHHHIHGFE@FC??HHIGIHHGIIIHHHHHCIHIHIHEGCGGHGEIHF@GHEFHFHHHGFIHGEHHHHEEGCGHHHCEHIIHHHCECHHHHIHIIHGCGGHHIIIIIHIIIHHHEEHHHHIIIHGIIIIIHEIIIIIIIIIHFHGFGIIHIHGIHHIIEIHHEIHDHIIIHHHHIHHEHEIHHEIHIIIHGIHIIIIIIIIIHH@IHHHHFIIHIGIIIIHHIIIIIIIIIHCGIHFHEHFIHGIIIIIIHHHFHEHCHAADD@
@HISEQ:969:HM2KJBCX2:2:1102:10484:74898 2:N:0:ACTATGCA
ATAAAGAGGAGGCCCAACTATCCCTATTAATCATTACGGCGGTCCTAGAAACCAACAAAATAGAACCGCACGTCCTATTCTATTATTCCATGCTGTAATATTCGAGCAAAGGCCTGCTTTGAACACTCTAATTTTTTCAAAGTAAAAGTCCTGGTCCCCAACACACCCAGTGAAGGGCATGCGGTTCTCCAGAAGAAAAGGCCCGGCCGGACAAGTGCACGCGGTGAGGCGGACCTGCCAGCCAGGCCAAAGGTTCAACTACGAGCTTTTTAACTGCAACAACTTTAATATACGCTATTGGAGCTGGAATTACCGCGGCTGCTGGCACCAGACTTGCCCTCCAA
+
DDDDDHIIIGHIIIEEH@HFHIIIIHIIHIIIHHHGH?CHDHIHHII?@GHE?GHHHHIIIIHHIIHHGHDHHHHHHGHIIIIIIIIE@HHHHIIIIIHIIIIIIIHIHHHIIIIIHIIIIIIIIIIIHIECHHIIIIIHHHEHHHIIIIIIIHIHHIHHHEHHGIHHHHHIIIHGEHHIIIIIIHHGIIIIIIHHHHIIIIIIIIIIIIIIIIIIH=IIIHIIIIIHIIIIIIIIIIIIIHGIIIGIIIIIIIIIIIIIIIHIIIIIIIIIIIHIIIIIHIIIIIIIHIIIIIIIIIIIIIIIIIIIIIIIIIIIIIIIIIIIIIIIIIIIHIHIIIIDDDDB
@HISEQ:969:HM2KJBCX2:2:1102:7816:75566 2:N:0:ACTATGCA
ATAAAGAGGAGGCCCAACTATCCCTATTAATCATTACGGCGGTCCTAGAAACCAACAAAATAGAACCGCACGTCCTATTCTATTATTCCATGCTGTAATATTCGAGCAAAGGCCTGCTTTGAACACTCTAATTTTTTCAAAGTAAAAGTCCTGGTCCCCAACACACCCAGTGAAGGGCATGCGGTTCTCCAGAAGAAAAGGCCCGGCCGGACAAGTGCACGCGGTGAGGCGGACCTGCCAGCCAGGCCAAAGGTTCAACTACGAGCTTTTTAACTGCAACAACTTTAATATACGCTATTGGAGCTGGAATTACCGCGGCTGCTGGCACCAGACTTGCCCTCCAA
+
DCDDDIIIIHHHIIIIHIHIIIHIIIIIIIIHHIIIIHIHIIIIIIEHHIIHIGHHHIIHIH?FHIIGIIHIHIHHIHHHIHIEHHIHHCHHGIIHIIIIIIIHIIIIIIIIIIHEHHHHFHHHHIIIIIHHHIIIIHHIIHHGHHGIHIIIIIIIIIIIIHEHHHHIIIIIHIIIIIIIIIHIIHHIHHHHIIHIIHHIIIIIIIIIIIIIIIIIHIIIIIIIIIIIIIIIIHIIIHIIIIHIIIHHIIIIIIIIIIIIIIIIIIIIIIIIIHIIIIIIIIIIIIIIIIIIIIIIIIIIIIIIIIIIIIIIIHIIIGIIIIIIIIIHIIIIIIIIIIIDDDDD
@HISEQ:969:HM2KJBCX2:2:1102:3172:75910 2:N:0:ACTATGCA
ATAAAGAGGAGGCCCAACTATCCCTATTAATCATTACGGCGGTCCTAGAAACCAACAAAATAGAACCGCACGTCCTATTCTATTATTCCATGCTGTAATATTCGAGCAAAGGCCTGCTTTGAACACTCTAATTTTTTCAAAGTAAAAGTCCTGGTCCCCAACACACCCAGTGAAGGGCATGCGGTTCTCCAGAAGAAAAGGCCCGGCCGGACAAGTGCACGCGGTGAGGCGGACCTGCCAGCCAGGCCAAAGGTTCAACTACGAGCTTTTTAACTGCAACAACTTTAATATACGCTATTGGAGCTGGAATTACCGCGGCTGCTGGCACCAGACTTGCCCTCCAA
+
@DDDDHG?GHIGIEHHFEGHIIGHHHIGIHI?GHGCHHHHIIICCHHGHEHHHHHCHCHHIIFEECGHHIDHC?HHC@C?GHHIIIGIHH@GCEIIIHHHHHHEIHIHIHGHHIHHIHIIHH@GHIHHHGIHFGHFHIHIIIIIIIHHHHFHEFEIGIHIIIIHHIIHHIHHIIIHHIIHDIHH>HFHGIIIIIIIHIHIGHIIIIGI=IIIIIIIIIII<IIIHHIIIIIIIGHIIHIHHEDHHHHCGHIIIIHIIIIIIIIIHIIIIIIIIIIIGIIIHIIIHIIIHIIIIIIIIIIIIIIIIIIIIIIHIIIHIIIIIIIIIIIIIIIIIIIIGIIDDDDD
@HISEQ:969:HM2KJBCX2:2:1102:1708:75572 2:N:0:ACTATGCA
ATAAAGAGGAGGCCCAACTATCCCTATTAATCATTACGTCGATCCTAGAAACCAACAAAATAGAATCAAACGTCCTATTTCATTATTCCATGCTAATGTATTCAAGCGTACGCCTGCTTTAAACACTCTAATTTTTTCAAAGTAACAGTCCTGATTCCCCACGACACCAAATTAATGACATCGCGGTTCTTCAGAAGGTAGGAACCAATAATGCCAGTACGTACCGAAGCACGACCAACAATTCGATCCCGAAATTCAACTACGAGCTTTTTAACTGCAACAACTTTAATATACGCTATTGGAGCTGGAATTACCGCGGCTGCTGGCACCAGACTTGCCCTCCAA
+
DCDDDIIIIIIIIIIIIIIIIIIIIIIIIIIIIIIIHHIIGHIIIIIHIIIHIIIIIIIIIIHIIHIIHIIGGHHIIIIIIIIIIIIIIIIHGIIIIHHIIIIHIHHHIHIIIIIIIIIIIIIHIHHIIIIIIIHIHIHIIIIIIIIHIHIIIIIHIIIIHIIIIHIIIIHHIIIIHGIIIIIHIHIGHIIIIIIIIIIIIIIIIIIIIIHIIIIIIIIIIIIGIIIII=HIIIIIHIHHIIHDFHHIHIIHIHIIIHIIIHIHIIIIIIIIHHHIIIHIIIIIIIIIIHHIHHIIIIIIIIIIIIHIIIIIIIIGHIIIIIIIIIIIIIIIIIIIIIIIDDDDD
@HISEQ:969:HM2KJBCX2:2:1102:13473:75967 2:N:0:ACTATGCA
ATAAAGAGGAGGCCCAACTATCCCTATTAATCATTACGTCGATCCTAGAAACCAACAAAATAGAATCAAACGTCCTATTTCATTATTCCATGCTAATGTATTCAAGCGCGAGCTTGCTTTAAACACTCTAATTTTTTCAAAGTAACAGTCCTGATTTCCCATGACACCAAATTAATGACATCGTGGTTCGTCAGAAGGGAGAAACCAATAATGCTAGTACGTACAAAGTACGACCGACATATTAGTCCCGAAATTCAACTACGAGCTTTTTAACTGCAACAACTTTAATATACGCTATTGGAGCTGGAATTACCGCGGCTGCTGGCACCAGACTTGCCCTCCAA
+
DDDDDIIIIIIHIHHIIIIIIIIIIIIIIIHIIIIIIIIIIIIIGIIHHIICHEHHIIIIIIIIHIIIIIGDHHHHIIHIIIIIIIGIHHHCEHIIIGIIIIIIIHIDHHHHHIIHIIIHHHHIIHHHHHHIIIIIHIIIIIHIIIIIHHHIIIIIHIIHIIIIIIGIIHEEIHIHHIHHGHFHIIIIHHIIIIIIIIIIIIIIIIIIIIIIIIHIHHHHIIIIIIIHHIIHHGIHIIIIHIIIIIIIIIIIIIIIIIIIIIIIIIIIIIIIIIIIHIIIHHIHHHHIIIIIIIIIIIIIIIIIIIIIIIIIIIIIIIIIIIIIHIIIIHIIIIIIIHIDDDDD
@HISEQ:969:HM2KJBCX2:2:1102:6358:76298 2:N:0:ACTATGCA
ATAAAGAGGAGGCCCAACTATCCCTATTAATCATTACGTCAATCCTAGAAACCAACAAAATAGGATCAACGTCCTATTTCATTATTCCATGCTAATGTATTCAAGCGCGAGCCTGCTTTAAACACTCTAATTTTTTCAAAGTAACAGTCCTGATTCCCCGCCACACCAAATGAATGACATGATGGTTCGTCAGAAGGTAGAAACCAGTAACACCAGTACGTACCTAAGGCACGACCAACGTACTGATCCCGAAATTCAACTACGAGCTTTTTAACTGCAACAACTTTAATATACGCTATTGGAGCTGGAATTACCGCGGCTGCTGGCACCAGACTTGCCCTCCAA
+
DDDDDIIIIIIIIIIHIIIIIIHIIIIIIIIIHIIIIIIIIIIIIIIHIIIIHIIIIIIIIIIIIIIIIIIHIIIIIIIIIIIIIIIHIIIIIIIIHHHIIGHIIIHHIIIIIIHIIIIHHHHIIIIIIHIIIIIHIIIIGHHHHIIHIIIHHHHIIIIIIIIIIIIIIIIIIIIIIIIIIIIIIIIIIIIIIIIIIIIIIIIIIIIIIIIIIIIIIIIIIIIIIIIIIIIIIIIIIIIIIIIHIIIIIIIIIIIIIIIIIIIIIIIIIIIIIIIIIIIIIIIIIIIIIIIIIIIIIIIIIIIIIIIIIIIIIIIIIIIIIIIIIIIIIIIIIIIIIIIIDDDDD
@HISEQ:969:HM2KJBCX2:2:1102:3319:76093 2:N:0:ACTATGCA
ATAAAGAGGAGGCCCAACTATCCCTATTAATCATTACGGTGATCCTAGAAACCAACGAAATAGAATCAGTCCGTCCTATTTCATTATTCCATGCTAATGTATTCAGACGATAGTCTGCTTTAAACACTCTAATTTTTTCAAAGTAACAGTCCTGATTTCCCATCACACCAAATAAATGGCATGAAAGTTCCTCAGAAGGTAGAGATCCATCTCACCAGTGCAGACAATTAAGCCTGACCAATGGGTAGACCCCGAAGTTCAACTACGAGCTTTTTAACTGCAACAACTTTAATATACGCTATTGGAGCTGGAATTACCGCGGCTGCTGGCACCAGACTTGCCCTCCAA
+
DBDD@HIIIIIIIIIIIIIIIIIIHIGHHIIIIIIIIIIHIIIGHHIIIHIHCHHHHIIIGIIIIIIIIIIIHIIIIIHIIHHIIGIIIIIIHIHIIIIIIIIHIHHIIIIHHIIIIIIIIIHHIIIFIIIGHHHHIIHHHIIIIIIIIIIHIIIIIIHIHHIIIIIIIIIIIIIIHIIIIIIIIIIIIIIIIIIIIIIIIIIIIIIIIIIIIIHIIIIIIIIIIIIIIIIIIIIIIIIIIIIIIHDIIIIIIIIIIIIIHIIIIIIIIIIIIIIIIIIIIIIIIIIIIIIIIHIIIIIIIIIIIIIIIIIIIIIIIIIIIIIIIIIIIIIIIIIIIIIIIIIDDDDD
@HISEQ:969:HM2KJBCX2:2:1102:11180:77121 2:N:0:ACTATGCA
ATAAAGAGGAGGCCCAACTATCCCTATTAATCATTACGGTGATCCTAGAAACCAACGAAATAGAATCAGTCCGTCCTATTTCATTATTCCATGCTAATGTATTCAGACGTTAGCCTGCTTTAAAAACTCTAATTTTTTCAAAGTAACAGTCCTGATTTCCCATCACACCAAATAAATGGCATGAAAGTTCCTCAGAAGGTAGAGATTCATCTCACCAGTGCAGACAATTAAGCCTGACCAATGGGTAAACCCCGAAGTTCAACTACGAGCTTTTTAACTGCAACAACTTTAATATACGCTATTGGAGCTGGAATTACCGCGGCTGCTGGCACCAGACTTGCCCTCCAA
+
D@<0D<1111<<<10<10<CC1111DG@<1F?1<F@1<DC@1@1<FE11DCC<<C0<1<<D11<DCCH1<C<011/0DGEE1C<F1FH1<<D11<<GEGEH<@DE@8DCA<B5DGIIHGAG8<B$<0FCCGDFHFHH?HHH@HHEF@@3F<5FG@EHF1<FFG@HHD1@FECG?E@HD/EHGC:G<<CFEFDCHIIHFFH@FHIHFEEAGCHHFCH@FGCFHHFCHD@HEFIGIHGA>HHFG?HEF<<<CC=CHG<<<@<@EC0E@F<10EEEEIHFGF1CHHG?HHHIHIIIIIH?EEIHHEFC@HEEHH@HHFCHDCCCGEHHCCEHIHGCC1CHHE@?<<<@@D<
@HISEQ:969:HM2KJBCX2:2:1102:15379:77770 2:N:0:ACTATGCA
ATAAAGAGGAGGCCCAACTATCCCTATTAATCATTACGGTGATCCTAGAAACCAACAAAATAGAATCATGCCGTCCTATTTCATTATTCCATGCTAATCTATTCAAGCATAAAGCCTGCTTTAAACACTCTAATTTTTTCAAAGTAACAGTCCTAGCTTCCTATTACACCTAATGAAAGGCATAATAGTTCACTAGAAGGTGGAGATTGACAGCTACCAGTACATGTCCGAAAACACGACCGATATGCCAATCCCGAAATTCAACTACGAGCTTTTTAACTGCAACAACTTTAATATACGCTATTGGAGCTGGAATTACCGCGGCTGCTGGCACCAGACTTGCCCTCCAA
+
@D@DAFHEEF=@GHGHHEC<@@FHHEHHGC@HHIII@@GHHHH?HHHIGIIHEEHHHIEHHHCHHEFHHIE?CEHCHHH@@GCGHIHH1@?C1DD<1CGE?@FFHH@EHFGFHHGAFCGFHHHFHCHHIHE@@DGHHIDHHFHHHECBGGCHHFGHCHEFGHHGFCHHHHFEHHHFH9EHHCHGHHHHHIIHHF;HIHHFFIIHIHHIHHIIHHHHIHEHHCHHCGHHHIHHCEHHHEGCGIIIIGIHFHDCHHCEHHEGHCGEG@?IHHHEEHGCHEFIIHHGHHHGHCEHHHHHCEHFHCHHFHIHGIIHHHHFHHHE?<HIHHGHGIIHEEGCEIIHHGIHEBD@@D
@HISEQ:969:HM2KJBCX2:2:1102:15756:77917 2:N:0:ACTATGCA
ATAAAGAGGAGGCCCAACTATCCCTATTAATCATTACGGCGGTCCTAGAAACCAACAAAATAGAACCGCACGTCCTATTCTATTATTCCATGCTGTAATATTCGAGCAAAGGCCTGCTTTGAACACTCTAATTTTTTCAAAGTAAAAGTCCTGGTCCCCAACACACCCAGTGAAGGGCATGCGGTTCTCCAGAAGAAAAGGCCCGGCCGGACAAGTGCACGCGGTGAGGCGGACCTGCCAGCCAGGCCAAAGGTTCAACTACGAGCTTTTTAACTGCAACAACTTTAATATACGCTATTGGAGCTGGAATTACCGCGGCTGCTGGCACCAGACTTGCCCTCCAA
+
DDDDDIIIIIIIIIIIIIIIIIIIIIIIIIIIIIIIIIIIIIICHHHIIHIHFIIIHHHIIIGHHIIHIIIHHHHHIIIIIIIIIIIHIIHIIHIIIIIIHIIIIIIIIIIIIIIIIIIIIIIIIIIIIIIIIIIIIIIIIIIIIIIIIIIIIIIIIIIIIIIIIIIHIIIIIIIIIIIIIIIIIIIIIIIIIIIIIIIIIIIIIIIIIIIIIIIIIIIIIIIIIIIIIIIIIIIIIIIII=HIIIIHIIIIIIIIIIIIIIIIIIIIIIIIIIIIIIIIIIIIIIIIIIIIIIIIIIIIIIIIIIIIIIIIIIIIIIIIIIIIIIIIIIIIIIIIIIIDDDDD
@HISEQ:969:HM2KJBCX2:2:1102:16606:79362 2:N:0:ACTATGCA
ATAAAGAGGAGGCCCAACTATCCCTATTAATCATTACGTCAATCCTAGAAACCAACAAAATAGGATCAACGTCCTATTTCATTATTCCATGCTAATGTATTCAAGCGCGAGCCTGCTTTAAACACTCTAATTTTTTCAAAGTAACAGTCCTGTTTCCCTGCAACACCAAATTAATGACATTACAGTTCTTCAAGAAGGAGGAACCAGTAAAGCCAGTACATACCAGAGGCACGACCAACTTACTAATCCCGAAATTCAACTACGAGCTTTTTAACTGCAACAACTTTAATATACGCTATTGGAGCTGGAATTACCGCGGCTGCTGGCACCAGACTTGCCCTCCAA
+
DDDDCIIIIIIIIICHHIIIIIIIIIIIIIIIHIIHIIHIGIIGHIIFHIIHFHHHHHIFHHHIIIIIGHHHCHIIIIIIIIIHIHIGEEHFIIGIEHHIHHIIHHEIIHHHHHGIHHHHIGHHHHHIHIIIIHIHHIIIIHHIIIIIIIIIIHHIIIIHHIIHHHIIIHFIIIIHHHHIIIIIHIIHIHIIIIIIIIIHIHHHIIIIIIIIHHIIIHIIIIGIIIIIIIHIIIIIIIIHHHHGIIHHIIIIIIIIHHIHHIHIHIIIIIIIIIIIIIIIIIIIIIIIIIIIIIGIIIIIIIIIIHIIIIIIIIIIIIIIIIIIIHGIIIIIHIGIIIIIDBDDD
@HISEQ:969:HM2KJBCX2:2:1102:12274:79410 2:N:0:ACTATGCA
ATAAAGAGGAGGCCCAACTATCCCTATTAATCATTACGTCGATCCTAGAAACCAACAAAATAGGTTCGATCGTCCTATTTCGTTATTCCATGCTAATGTATTCAAGCGCGAGCCTGCTTTAAGCACTCTAATTTTTTCAAAGTAACAGTCCTGTTTCCCCGCAACAACAAATTAATGCCATCACGGTTCTACAAGAGGGAGGGACCAGTGAGGCCAGTGCATACCAGTGGCACGACCGACCTACTGGCCCCGAAATTCAACTACGAGCTTTTTAACTGCAACAACTTTAATATACGCTATTGGAGCTGGAATTACCGCGGCTGCTGGCACCAGACTTGCCCTCCAA
+
DDDDDIIIIIIIIIIIIIIIIIIIIIIIIIIHIIIIIIHIIIIIIIIIIIIIIIIGIIIEHHHHIIIIIIIIIIHIIIEHIIIIIHIHIIIHHIIHIIIIIHIIIIIIIIIIIIIIIIIIIIIIIIIIIIIIIIHHIIIIIIIIIIIIIIIIIIHIIIIIIIIIIIIIIIIHIIIIIIIIIIHIIIIIIIIIHIIIIIIIIHIIIIIIIIHIIIIIIIIIIIIIIIIIIIIIIIIIIIIIIIIHHIIHIIIIIIIIIIIIIIIIIIIIIIIIIIIIIIIIIIIIIHHIIIHIIIIIIHIIIIIIIIIIIIIIIIIIIIIIIIIIIIIIIIIIIHIIIIIHHDDDDD
@HISEQ:969:HM2KJBCX2:2:1102:10790:80621 2:N:0:ACTATGCA
ATAAAGAGGAGGCCCAACTATCCCTATTAATCATTACGGCGGTCCTAGAAACCAACAAAATAGAACCGCACGTCCTATTCTATTATTCCATGCTGTAATATTCGAGCAAAGGCCTGCTTTGAACACTCTAATTTTTTCAAAGTAAAAGTCCTGGTCCCCAACACACCCAGTGAAGGGCATGCGGTTCTCCAGAAGAAAAGGCCCGGCCGGACAAGTGCACGCGGTGAGGCGGACCTGCCAGCCAGGCCAAAGGTTCAACTACGAGCTTTTTAACTGCAACAACTTTAATATACGCTATTGGAGCTGGAATTACCGCGGCTGCTGGCACCAGACTTGCCCTCCAA
+
DDDDDIHIFHIIIIHIHHIHIIIIIIIIIIIIGIIIIIIIIGIIIIIIIIIHHHIIIGHEHHEHIHHHIIIIIIIIGHIIHIHIIIIIHIIIIHHIIHIIHHGIIHIIIIIHHHIGIHIGCHIIHIIIIIIIIIIIIIHHHIIIIIIIIIIIIIIIIIIHHIHIIIIIIIIIIIIIIIIIIIIHGHGHIIIIIIIIHIIHIIIIHHHIIIIIIIIIHHIIIIIIIIIIIIIHIIIIIIIIIHGIIIIIIIIIIIIIIIIIIIIIIIIIIIIIIIIIIIIIIIHIIHIIIIIIIIIIIIIIIIIIIIIIIIIIIIIIIIIIIIIIIIIIIIIIIIIIIIIDDDDD
@HISEQ:969:HM2KJBCX2:2:1102:20919:81155 2:N:0:ACTATGCA
ATAAAGAGGAGGCCCAACTATCCCTATTAATCATTACGTCGATCCTAGAAACCAACAAAATAGAATCAAACGTCCTATTTCATTATTCCATGCTAATGTATTCAAGCGCGAGCTTGCTTTAAACACTCTAATTTTTTCAAAGTAACAGTCCTGATTTCCCGCGACACCAAATTAATGACATCGTGGTTCGTCAGAAGGGAGAAACCAATAATGCTAGTACGTACAAAGTACGACCGACATATTAGTCCCGAAATTCAACTACGAGCTTTTTAACTGCAACAACTTTAATATACGCTATTGGAGCTGGAATTACCGCGGCTGCTGGCACCAGACTTGCCCTCCAA
+
BDDBDIHIGHHFHIIHIIHIHHIHIHGHIIGIIFHHIIEHHIIIIHHIIIIHEHHHHEHEHIIIIHIIIIIGFHIIIIGIIIIIHHIEHIHHIHHHHIHHHGHHIHHHIDHHHCHHHFFHIIIIIIHHIIIIIEHHHHHHHHGHFHHHIHHHHIHIIIHIIIIIIHIIIIIIIIIIIHGDGGHHEIIIHIIIIIIHIIIIIIIHIIIHHHEHHEIIIIHHIGIIIIHIIIIGHIIIHIHIIHHIHIIIGIIHIIIHHIIIIHIIIIIIIIHHHIIIIIIIHGIIIIIHHHIHHIIIIIIIIHIIIIIIIIIIIIIIIIIIIIIIIIHIIHHGIIIIIIIDDDDD
@HISEQ:969:HM2KJBCX2:2:1102:3285:81003 2:N:0:ACTATGCA
ATAAAGAGGAGGCCCAACTATCCCTATTAATCATTACGTCGATCCTAGAAACCAACAAAATAGAATCAAACGTCCTATTTCATTATTCCATGCTAATGTATTCAAGCGTGAGCCTGCTTTAAACACTCTAATTTTTTCAAAGTAACAGTCCTGATTCCCCACAACACCAAATAAATGACATCATGGTTCGTCAGAAGGGAGAAACCGACGATGCCAGTACGTACCGAGGCACGACCAACATGATGGTCCCGAAATTCAACTACGAGCTTTTTAACTGCAGCAACTTTAATATACGCTATTGGAGCTGGAATTACCGCGGCTGCTGGCACCAGACTTGCCCTCCAA
+
DCDCDHHIIIIHIHIIIIIIIIIIIHIIIIIIIIIIIGIIHIIIHIIIGIIIHHHIHIIIIGHHIIIIIGHDGHIHIIIIIIIIIIIIFIIIIIIIIIIHIIIIIHIIIIIIIIHIIHIIHIIIIIIIIIIIIIIIIIIIHIIIIIIIIIIIHHIHIIIIHIHHHHIHIIIIIHIIIIIIIIIIIIIHIIIIIIIIIIHIIIIIIIIHHIIHII=IIIIHIIIIIIIIIIIIIIIIIIIIIIHGIIIIHIIIIIIIIIIIIHIIIIIIIIIIIIIIIIIIIIIIIIIIIIIIIIIIIIHHIIIIIIIHIIIIIIIIIIIIIIIIIIIIIIIIIIIIIIIIDDDDD
@HISEQ:969:HM2KJBCX2:2:1102:16387:80222 2:N:0:ACTATGCA
ATAAAGAGGAGGCCCAACTATCCCTATTAATCATTACGGTGATCCTAGAAACCAACGAAATAGAATCAGTCCGTCCTATTTCATTATTCCATGCTAATGTATTCAGACGATAGTCTGCTTTAAACACTCTAATTTTTTCAAAGTAACAGTCCTGATTTCCCATCACACCAAATAAATGGCATGAAAGTTCCTCAGAAGGTAGAGATCCATCTCACCAGTGCAGACAATTAAGCCTGACCAATGGGTAGACCCCGAGGTTCAACTACGAGCTTTTTAACTGCAACAACTTTAATATACGCTATTGGAGCTGGAATTACCGCGGCTGCTGGCACCAGACTTGCCCTCCAA
+
DDDDDIHHIHIIIIIIIIHEHHIHGGHIHHIIHHIHHHIIIHIHHEHHIIIGG@GHHIIIHHHHHH@F?GC@GHFDGFHIIHFHIHHIE<FFCGGHCHHIIHHHGHHHHIIHHHHHHHIHIIIIHHFIIIHHIIIIHIIIIIIHIHHHGHGIIIIIIIGGHHEIIIIHIIIIHIIIIIHIHHIIIIIIIHIIIIIIIHHIIIIHIIIIHHIIIIIIIIIIIIIIIIIIIIIIIIIIIIIIIIHHHGEIIIIIIIIIIIIIIIIIIIIIHIIIIIIIIIIIIIIIIIIHHHIIIIIIIIIIIIIIIIHIIIHIIIIIIIIIIIIIIIIIIIIIIIIIIIIIIIIDDDDD
@HISEQ:969:HM2KJBCX2:2:1102:11253:81546 2:N:0:ACTATGCA
ATAAAGAGGAGGCCCAACTATCCCTATTAATCATTACGGCGGTCCTAGAAACCAACAAAATAGGACCGCACGTCCTATTCTATTATTCCATGCTAACGTATTCGAGCAAAGGCCTGCTTTGAACACTCTAATTTTTTCAAAGTAAAAGTCCTGGTCCCCAACACACCCAGTGAAGGGCATGCGGTTCTCCAGAAGAGAAGGCCCGGCCGGACAAGTGCACGCGGTGAGGCGGACCTGCCAGCCAGGCCAAAGGTTCAACTACGAGCTTTTTAACTGCAACAACTTTAATATACGCTATTGGAGCTGGAATTACCGCGGCTGCTGGCACCAGACTTGCCCTCCAA
+
DADADIEHFEHHHHHIIIIIIHHHFFHHG?EHHIHHIHCHDHCH<EHEGHHHIHHIHIHEGDGHIGGHHIIHIIDHHHHHI1F@GHIHHHICH1IHHEHHHGCGFE=HHIIIHHIHIIHHIHIHIIIIHHHIIIFHHHHHIIHIHHHIIIHHHHGH<GHHHHHHHIIIHHHHFIIIIIIIIIHIIHIHHIIIIHHHIIIIHIHIIIIIIIHHIIIIIHHHHIIIIHIIIIIIIIIIIIIIIHEIHFGGIIHGIIIIIIIIIIIIIIIIIIIIIIIHIIIHHIIIHIHIIIIIIIIIIIHGIIIIIIIIIIIIIIIIIIIIIHIIIIIIIHIIIIIIIIIDDDDD
@HISEQ:969:HM2KJBCX2:2:1102:8653:81593 2:N:0:ACTATGCA
ATAAAGAGGAGGCCCAACTATCCCTATTAATCATTACGGCGGTCCTAGAAACCAACAAAATAGGACCGCACGTCCTATTCTATTATTCCATGCTAACGTATTCGAGCAAAGGCCTGCTTTGAACACTCTAATTTTTTCAAAGTAAAAGTCCTGGTCCCCAACACACCCAGTGAAGGGCATGCGGTTCTCCAGAAGAGAAGGCCCGGCCGGACAAGTGCACGCGGTGAGGCGGACCTGCCAGCCAGGCCAAAGGTTCAACTACGAGCTTTTTAACTGCAACAACTTTAATATACGCTATTGGAGCTGGAATTACCGCGGCTGCTGGCACCAGACTTGCCCTCCAA
+
DCDDDIIIGHIIIIIIIGIIIIIIIIIIIIIHHIIHIIIIICHIIIIIIIIHIHIIIIIIIIIIIIHCHIIIHHHIHIIIIIIIIHHHIIIH?GHIIIIIIHHHIHIIIIIIHFHHHIIHHIIIIIHIHHIIHHHHFGIIIIHIIIIIIHIHIIHHIGIHIIIHHIIIIIHHEIIIIIHIHIIIIIIHIHIIIIIHIHHIGIHIIIIIIIIIHIIIIIIIIIIIIIIIIIIIIIIIIIIIIHHIIIHHIIIIIIIIIIIIIIIIIIIIIIIIIIIIIIIIIIIIIIIIIHIIIIIIIIIIIIIIIIIIIIIIIIIIIIIIIIIIIIIIIIIIIIIIIIIDDDDD
@HISEQ:969:HM2KJBCX2:2:1102:5395:81897 2:N:0:ACTATGCA
ATAAAGAGGAGGCCCAACTATCCCTATTAATCATTACGGTGATCCTAGAAACCAACGAAATAGAATCAGTCCGTCCTATTTCATTATTCCATGCTAATGTATTCAGACGTTAGCCTGCTTTAAACACTCTAATTTTTTCAAAGTAACAGTCCTGATTTCCCATCACACCAAATAAATGGCATGAAAGTTCCTCAGAAGGTAGAGATTCATCTCACCAGTGCAGACAATTAAGCCTGACCAATGGGTAAACCCCGAAGTTCAACTACGAGCTTTTTAACTGCAACAACTTTAATATACGCTATTGGAGCTGGAATTACCGCGGCTGCTGGCACCAGACTTGCCCTCCAA
+
DDDDDIIIHGEHIIIIIIIHHIIIIIIIIIIIIIIIIIIIIFHIIIIIIIIIHIIIIIIIIIIGHHIIHIIGIHHFHIIIIIIIIIIIIIIIHGIIIIIIIHHHHHIIIHIIHIIIIIIIIIIIIHIIIIIIIIIIIIIIIIIIIIIHIIIIIIIIIIIIHIHIIIHGHHIIIIIIIIIIIIIHIIIIIIHIIIIIIIIIIIIIIIIIIIIIHIIIIIIIIIIIIIIIIII=IIIIIIIIIIIIIHGIIIIIIIIIIIIIIIIIIIIIIIIIIIIIIIIIIIIIIIIIIIIIIIIIIIIIIIIIIIIIIIIIIIIIIIIIIIIIIIIIIIIIIIIIIIIIIIIDDDDD
@HISEQ:969:HM2KJBCX2:2:1102:3530:81505 2:N:0:ACTATGCA
ATAAAGAGGAGGCCCAACTATCCCTATTAATCATTACGTCGATCCTAGAAACCAACAAAATAAGATCAAACGTCCTATTTCATTATTCCATGCTAATGTATTCAAGCGTGTGCCTGCTTTAAACACTCTAATTTTTTCAAAGTAACAGTCCTGATTCCCCATAACACCAAATTAATGACATCATAGTTCGTCAGAAGGGAGAAATCAATAATACCAGTACATACCGAAGTACGACCGATATATTGATCCCGAAATTCAACTACGAGCTTTTTAACTGCAACAACTTTAATATACGCTATTGGAGCTGGAATTACCGCGGCTGCTGGCACCAGACTTGCCCTCCAA
+
DDBDDIHIIIIIIIGIIIIIIIIIHIIIIIIICHIHIIIIIIH?GHHHHIIIIIIHEHIHIIIIIIIIHH1@FHGHG?GHHHIHIIIHHHIHHIIIIHIHHGGHHCEGHEHIHHIIIIIIIHHHGHIHIIIIIIHHHHIGIIIIIIIIIIIIHHEHHIIIHHHIHHHHHIIHHIHIIHIIIIHIIHHHIIHIHIIIHIIIIHHIIIIHHIIIIHIIHIIIIHIIIIIIIIIIIIIGIIIIHHHD;DHDHIIIIIIIIIIIIIIIIIIIIIIIIIIIIHGIIIHIIIIIIIHIIIIIIIIIIHIIIHIIIIIIIHHIIIIIIIIIIIIIIIIIIIIIIIIIDDDCD
@HISEQ:969:HM2KJBCX2:2:1102:8009:81201 2:N:0:ACTATGCA
ATAAAGAGGAGGCCCAACTATCCCTATTAATCATTACGTCGATCCTAGAAACCAACAAAATAGGGTCAAACGTCCTATTTCATTATTCCATGCTAATGTATTCAAGCGTGTGCCTGCTTTAAACACTCTAATTTTTTCAAAGTAACAGTCCTGATTCCCCATGACACCAAATTAATGACATCACAGTTCGTCAGAAGGTAGAAATCAATAATACCAGTTCATACCAGAGGCACGACCAATATATTGATCCCGAAATTCAACTACGAGCTTTTTAACTGCAACAACTTTAATATACGCTATTGGAGCTGGAATTACCGCGGCTGCTGGCACCAGACTTGCCCTCCAA
+
DDDDDIIIIIIIIIIIIIIIIIIIIIIIIIIIGIIIIIIIIIHIIGIHIIIIIIIIIIIHIIIIHHIIIIIHHHIIIIIIIIIIIIIIIIHIIIHIIIIIIIHIIIIIIIIIIIIHIIIIIIIIIIIIIIIIIIIIIIIIIIIIIIIIIHIIIIHHIIIIIIIIIIIIIIIIIIIIIIIIIIIIIIIIIIIIIIIIIIIIIIIIIIIIIIIIIIIIIIIIIIIIIIIIIIIIIIIIIIIIIIIHHIIIIIIIIHIIIIIIIIIIIIIIIIIIIIIIIIIIIIIIIIIIIIIIIIIIIIIIIIIIIIIIIIIIIIIIIIIIIIIIIIIIIIIIIIIIIIIIIDDDDD
@HISEQ:969:HM2KJBCX2:2:1102:19245:81910 2:N:0:ACTATGCA
ATAAAGAGGAGGCCCAACTATCCCTATTAATCATTACGTCAATCCTAGAAACCAACAAAATAGGATCGAACGTCCTATTTCATTATTCCATGCTAATGTATTCAAGCGTTAGCCTGCTTTAAACACTCTAATTTTTTCAAAGTAACAGTCCTGTTTCCCTGCAACACCAAATTAATGACATTACAGTTCTTCAGAAAGGAGGAATCAGCGAAGCCAGTGCATACCAGTGGCACGACCAACCTGCTGACCCCGAAATTCAACTACGAGCTTTTTAACTGCAACAACTTTAATATACGCTATTGGAGCTGGAATTACCGCGGCTGCTGGCACCAGACTTGCCCTCCAA
+
DDDDDIIIIIIIIIIIIIHIIIIIIIIIIIIIIIIIIIHIIIIIIIIIIIIIHIIIIIIIIIHIIIIIIHIGGHIIIIIIIIIIIHHHIIIIIIHIIHIIIIIIIIIIIIIIIIIHIIIIIIIIIIIIIIIIIIIIIIIIIIIIHIIIIIIIIIIIIIIIIIIIIIIIIIIHIIIIIIIIIIIIIIIIIIIIIIIIIIIIIIIHIIIIIIIIIIIIIIIIIIIIIIIIIIIIIIIIIIIIIIIHHIIIIIIIIIIIIIIIIIIIIIIIIIIIIIIIIIIIIIIIIIIIIIIIIIIIIIIIIIIIIIIIIIIIIIIIIIIIIIIIIIIIIIIIIIIIIIIIIDDDDD
@HISEQ:969:HM2KJBCX2:2:1102:19859:82230 2:N:0:ACTATGCA
ATAAAGAGGAGGCCCAACTATCCCTATTAATCATTACGTCGATCCTAGAAACCAACAAAATAGGATTAACGTCCTATTTCATTATTCCATGCTAATGTATTCAAGCGTTAGCCTGCTTTAAACACTCTAATTTTTTCAAAGTAACAGTCCTGATTTCCCGCAACACCAAATTAATGACATCACGGTTCGTCAAGAAGGAGGAATCAGTAAAGCCAGTACATACCGAAGGCATGACCAACTTACTAACCCCGAAATTCAACTACGAGCTTTTTAACTGCAACAACTTTAATATACGCTATTGGAGCTGGAATTACCGCGGCTGCTGGCACCAGACTTGCCCTCCAA
+
DDDDDIIIIIIIIIIIHIIIIIIIIIIIIIIIIIIIIIIIIIIIIIIGIIIHIHIIIIIIIIHHIIIEHIIIIIIIIIIHIIIHIIIIIIIIIIIHIHIIIHHIIIIIIIIHIIIIIIIIIIIIIIIIIIIHIIIHIIIIIIIIIIIIIIIIIIIIIIHIIIIIIIGIIIHIIIIIIIIIIIIIIIIIIIIIIIIIIIIIIIIIIIIIIIIIIIIIIIIIIIIIIIIIIIIIIIIIIIIIIIHHIIIIIIIHIIIIIIIIIIIIIIIIIIIIIIIIIIIIIIIHHEHIIIIIIIIIIIHHIIIIIIIIIIIIIIIIIIIIIIIIIIIIIIIIIIIIIIIIDDDDD
@HISEQ:969:HM2KJBCX2:2:1102:10813:81604 2:N:0:ACTATGCA
ATAAAGAGGAGGCCCAACTATCCCTATTAATCATTACGTCGATCCTAGAAACCAACAAAATAGAATCAAACGTCCTATTTCATTATTCCATGCTAATGTATTCAAGCGCGAGCTTGCTTTAAACACTCTAATTTTTTCAAAGTAACAGTCCTGATTTCCCGCGACACCAAATTAATGACATCGTGGTTCGTCAGAAGGGAGAAACCAATAATGCTAGTACGTACAAAGTACGACCGACATATTAGTCCCGAAATTCAACTACGAGCTTTTTAACTGCAACAACTTTAATATACGCTATTGGAGCTGGAATTACCGCGGCTGCTGGCACCAGACTTGCCCTCCAA
+
DDDCDIIIIIIIHIIIIIIIIIIIGIIIIIIIIIIIIIIIIIIHIIIIIIIGIHIIIIGHHIEHHIGIIIIIIFHIHIIIIIIIIIIIHIIIEHIHGHHHIIIIIIHHHIIIIIIIIIIIIIHIIHIIHIIIIIIHEHHIIIIIIIIIIIGHIIIIIIIIIIIIIIIIIIIIIIIIIIIIIIIHIIIIIIIIIIIIHIIIIIIIIIIIIHIIIIIIIIIIIIIIIIIIIIIIIIIIIIIIIHGIIIIIIIIIIIIIIIIIIIIIIIIIIIIIIIIIIIIIIIIIIIIIIIIIIIIIIIIIIIIIIIIIIIIIIIIIIIIIIIIIIIIIIIIIIIIIIIIDDDDD
@HISEQ:969:HM2KJBCX2:2:1102:9206:82826 2:N:0:ACTATGCA
ATAAAGAGGAGGCCCAACTATCCCTATTAATCATTACGTCGATCCTAGAAACCAACAAAATAGAATCAAACGTCCTATTTCATTATTCCATGCTAATGTATTCAAGCGCGAGCTTGCTTTAAACACTCTAATTTTTTCAAAGTAACAGTCCTGATTTCCCGCGACACCAAATTAATGACATCGTGGTTCGTCAGAAGGGAGAAACCAATAATGCTAGTACGTACAAAGTACGACCGACATATTAGTCCCGAAATTCAACTACGAGCTTTTTAACTGCAACAACTTTAATATACGCTATTGGAGCTGGAATTACCGCGGCTGCTGGCACCAGACTTGCCCTCCAA
+
DADDDHIHIHIHHHHHHHHIIIHFHHIIGIIIIIHIHHIIIIIGHHIFHIIEHHIIIHICGHHIIIHIIIHIGHEHEHHCGHHHEHH1FHE?GHHHIGIIIHHHHEIHHHIIIFHFIIHIHEHHHIHHHHHHHGGHHHHIIHHHHHIIHIIHHHHHHHGIHGHIHII;IIIIHIHGEHHIIIIHHIIHHHIIIIIHHHHHIIIIHIIHIIIHHIIIHHHHCIHIIIIHIIHHIIIIIIHHHHHHIIIIIGIIIIIIIHHHIIIIHHIIIIIHHHIHIIIHEHIIIIHIIIIIIIIIIHIIIIIIIHGHHIIIIHIIIIHIIHHIIIHIIIIHIIIIIIHDDDDD
@HISEQ:969:HM2KJBCX2:2:1102:17169:83476 2:N:0:ACTATGCA
ATAAAGAGGAGGCCCAACTATCCCTATTAATCATTACGGCGGTCCTAGAAACCAACAAAATAGAACCGCACGTCCTATTCTATTATTCCATGCTGTAATATTCGAGCAAAGGCCTGCTTTGAACACTCTAATTTTTTCAAAGTAAAAGTCCTGGTCCCCAACACACCCAGTGAAGGGCATGCGGTTCTCCAGAAGAAAAGGCCCGGCCGGACAAGTGCACGCGGTGAGGCGGACCTGCCAGCCAGGCCAAAGGTTCAACTACGAGCTTTTTAACTGCAACAACTTTAATATACGCTATTGGAGCTGGAATTACCGCGGCTGCTGGCACCAGACTTGCCCTCCAA
+
ADDDDGHHIIHIIIIGIHHFIIHIIIIIIIIIIIIIIFGHDHFHHEGHHIIFHHIIIIHHHHHHIGHDHHIDHH@=F@FHHHIIHIIHIFHHHHIIIIIIIIIHIIIIHIIIIIIIHIIIHIHHIIIIIIHHHHIIHHIHHIIIIIIHIHIIHHFIIIIGHIHHIIIIIIIIIIIIHHHFIIIHIHHHIHIIIIIIHIHIIIIIIHEIIIIIIIIIII<IIIIIIHGIIIIIIIIIIIIIIIIIIIIIIIIIIIIIIIIIIIIIIHHIHIIIIIIIIIIIIIIIIIIIIGHHIIIIIIIIHIIIIIIIIIIIIIIIIIIIIIIIIIIIIIIIIIIIIIIDDDDD
@HISEQ:969:HM2KJBCX2:2:1102:9721:83755 2:N:0:ACTATGCA
ATAAAGAGGAGGCCCAACTATCCCTATTAATCATTACGTCAATCCTAGAAACCAACAAAATAGGATCGAACGTCCTATTTCATTATTCCATGCTAATGTATTCAAGCGTTAGCCTGCTTTAAACACTCTAATTTTTTCAAAGTAACAGTCCTGTTTCCCTGCAACACCAAATTAATGACATTACAGTTCTTCAAGAAGGAGGAATCAGTAAAACCAGTACATACCATAGGCACGACCAACCTACTGACCCCGAAATTCAACTACGAGCTTTTTAACTGCAACAACTTTAATATACGCTATTGGAGCTGGAATTACCGCGGCTGCTGGCACCAGACTTGCCCTCCAA
+
CDDDDIIIIIIHIIIIIIIIHIFIIIHGHIHIGIIIIGEHFIIHIIHIIIGIIIHIIH1FHIGHIIIHIIFFHEHHGHIIIIIIHHHIEGHGFHIHHIIIIIIIIIHIIIIIHIIIIIHIIFHIHHIIIHGHIIHHHIIIHIIIIIHIIIGIIIHIIIIIIIIIIHHIIIIIIIIIIIIIIIIIIIIIIIIIIIIIIIIIIIIIIIIIIIIIIHIIIIIIIIIHIIIIIIIII==IIIIIIIIHGIIIIHIIIHIIIIIIHIIIIIIIIIIIIIIIIIIIIIIHIIIIIIIIIIIIIIIIIIIIIIIIIIIIIIIIIIIIIIIIIIIIIIIIIIIIIIIIIDDDDD
@HISEQ:969:HM2KJBCX2:2:1102:17281:84377 2:N:0:ACTATGCA
ATAAAGAGGAGGCCCAACTATCCCTATTAATCATTACGTCGATCCTAGAAACCAACAAAATAGAATCAAACGTCCTATTTCATTATTCCATGCTAATGTATTCAAGCGTGCGCCTGCTTTAAACACTCTAATTTTTTCAAAGTAACAGTCCTGATTCCCCACGACACCAAATTAATGACATCGTAGTTCTTCAGAAGGTAGGAACCAATAATGCCAGTGTGTACCGAAGCACGACCGACAATTTGATCCCGAAATTCAACTACGAGCTTTTTAACTGCAACAACTTTAATATACGCTATTGGAGCTGGAATTACCGCGGCTGCTGGCACCAGACTTGCCCTCCAA
+
DDDD@HIIIIIGIIIHIIGHIIHGIIIIIIIHIIIIIIHIIIIHHHHHHIIGHHIIIIIIIIHHIIIIIIIIHIIIIIIFHFHIIIIHIIHHHIHIIIIHIHIIIIIIIIIIHIIIIHHIHIHIIIIHHHHIIIIHHIHIIIHIIIIIIIIIHIIIIIHHHHIHIIHHIIHIHIIIHIIIIIIIIIIIIIIIIIIIIIIIIIIHHIIIIIIIIHHHIIIIHIIIHIIHHIIIHHIIHIHIIHHHIIIIIHIIIIIIIIIIHHIIHIIIIGIIIIIIHIIIIIIIHFIIIIHGIIIIIEIIIIIIHIIIHIIIIIIIIIIIIIIIIIIIIIIIIIIIIIIIDDDDD
@HISEQ:969:HM2KJBCX2:2:1102:15952:83448 2:N:0:ACTATGCA
ATAAAGAGGAGGCCCAACTATCCCTATTAATCATTACGTCGATCCTAGAAAACAACAAAATAGAATAAAACCCACTATTTCATTATTCCAAGCTAATGTATTAAAGCTTGCTCATGCTTAAAACACACTAATTTTTTCAAAGAAAAAGTCCTGATTCCCCACGACACTAAATTAATGACATCGCGGTTCTTCAGAAGGTAGGAACCAATAATGCCAGTGCATACCGAAGCACGACCGACAATCTGATCCCGAAATTCAACTACGAGCTTTTTAACTGCAACAACTTTAATATACGCTATTGGAGCTGGAATTACCGCGGCTGCTGGCACCAGACTTGCCCCCCAA
+
00D0DHE111<0<<D<DC1111<1<<11CFHII@<G?1D1<FHD0FGH@H@1<GH?H1<D1DG1FE111D10<00<D1<FHHE111C@111<1CGHH@HHG6%<E>D&=>C&(%<18<C%1<HFGB0880DFH1D1<AABD1%B1#C9<<11<F?1@F:HG<@<'8<#<8D<8?HH:GDHDDGD:/:AEA<:://D:D0GDF<D00@EFGD<?D<D.D00@FGD:00100FCD//=CHHF1G=<G:--/?IIHHD1C@E<CHDHH@D1@D1D<1<<1G<<1D<1EF<C<1C<<C1EHEHCF11IHGCHG<1/E?HE<11<1C@HHG1F<<<CHGCHCC</00<<D
@HISEQ:969:HM2KJBCX2:2:1102:2534:84710 2:N:0:ACTATGCA
ATAAAGAGGAGGCCCAACTATCCCTATTAATCATTACGGTGATCCTAGAAACCAACGAAATAGAATCAGTCCGTCCTATTTCATTATTCCATGCTAATGTATTCAGACGATAGTCTGCTTTAAACACTCTAATTTTTTCAAAGTAACAGTCCTGATTTCCCATCACACCAAATAAATGGCATGAAAGTTCCTCAGAAGGTAGAGATCCATCTCACCAATGCAGACAATTAAGCCTGACCAATGGGTAGACCCCGAAGTTCAACTACGAGCTTTTTAACTGCAACAACTTTAATATACGCTATTGGAGCTGGAATTACCGCGGCTGCTGGCACCAGACTTGCCCTCCAA
+
DDDDDIIIIIIIIHIGIIIIIIIIIIIIIHHIIIIHIHIIIHIIIIIIIIIHIIIIIIIIIIIIIIHIIIHIIHEHHIIIIIGIIIHIGHIIIHIIHIIIIHHIIIIIIIIIIIHIIIHIIIHIHIIIIIIIHIIIIIIIIIIIIIIIIIIIIHIIIIIIIHHIIIIHHIIIIIIIIIGIIIGIIIIIIGIIIIIIIIIIIIIIIIIIIIIIIIIIIIIIIIIIIIIIIIIIIIIIIIIIIIIHHHHIIIIIIIIIIIIIIIIIIIIIIIIIHIIIIIIIIIIIIHIIHIIIIIIIIIIIIIIIIIIIIIIIIIIIIIIIIIIIIIIIIIIIIIIIIIIIIIIDDDDD
@HISEQ:969:HM2KJBCX2:2:1102:15710:85464 2:N:0:ACTATGCA
ATAAAGAGGAGGCCCAACTATCCCTATTAATCATTACGTCAATCCTAGAAACCAACAAAATAGGATCGAACGTCCTATTTCATTATTCCATGCTAATGTATTCAAGCGTTAGCCTGCTTTAAACACTCTAATTTTTTCAAAGTAACAGTCCTGTTTCCCTGCAACACCAAATTAATGACATTACAGTTCTTCAAGAAGGAGGAATCAGTAAAGCCAGTACATACCATAGGCACGACCAACCTACTGACCCCGAAATTCAACTACGAGCTTTTTAACTGCAACAACTTTAATATACGCTATTGGAGCTGGAATTACCGCGGCTGCTGGCACCAGACTTGCCCTCCAA
+
DDDACHHGHHIGGHIIIIIIIIIFHIHHHHIIIIHGIIIHHIIIIHIIHIIHIIIHHCEHHHHIGHHHHIHHHGIIHIIIIIHHHFHEHHCGCHFCIHIIIIIIIHHGHHIHIIIIHIIIIHHIIIHHIHHCHHHHEHHHIIIIIHIIGIIIIIIHIHHIIIIIHIIIIIIIHIIIIIIIIHIIHGIHHEGIIIHIIIIIIIIHIIIIIIIHIIIIIIIHIIIIIIIIIIIIIIIHIIIIIHHGDIIIIIIIHIIIIIIIIIIIIIIIIIIIIIHIIIIIIIIIIIIIIIIIIIIGIIHIIIIIIIIHIIIIIIIHIIIIIIIIIIIIIIIIIIIHHIIIIDDDDD
@HISEQ:969:HM2KJBCX2:2:1102:7407:85772 2:N:0:ACTATGCA
ATAAAGAGGAGGCCCAACTATCCCTATTAATCATTACGTCAATCCTAGAAACCAACAAAATAGGATCGACGTCCTATTTCATTATTCCATGCTAATGTATTCAAGCGCGAGCCTGCTTTAAACACTCTAATTTTTTCAAAGTAACAGTCCTGATTCCCCGCCACACCAAATGAATGACATGATGGTTCGTCAGAAGGTAGAAACCAGTAACACCAGTACGTACCTAAGGCACGACCAACGTACTGATCCCGAAATTCAACTACGAGCTTTTTAACTGCAACAACTTTAATATACGCTATTGGAGCTGGAATTACCGCGGCTGCTGGCACCAGACTTG
+
DDDDDIIIIIIIIIIIIIIIIIIIIGHIIIIIIIIIIHIIIIIIIIIGIIIIIHHIIIIIIIIIIIIIIIGHIHIHIIIIHIIIHIIIIHIIIIIIIIHHHFHIHIIIIIIIIIHIIIHIIIHHHIIIIIIIIIIHIHHIIHIIIIIHIIIIIIIIIIIIIIIIIIIIIIIIIIIIIIIIIIIIIIIIIIIIIIIIIIIIIIIIIIIIIHHHIIIIIIIIIIIIIIIIIIIIIIHHIIIIIIIIIIIIIIIIIIIIIIIIIIIIIIIIIIIIIIIIIIIIIIIIIIIIIIIIHIIIIIIIIIIIIIIIIIIIIIIIIIIIIIIIIIIIIIIIDDDDD
@HISEQ:969:HM2KJBCX2:2:1102:19431:85676 2:N:0:ACTATGCA
ATAAAGAGGAGGCCCAACTATCCCTATTAATCATTACGTCGATCCTAGAAACTAACAAAATAGAATCAAACGTCCTATTTCGTTATTCCATGCTAATGTATTCAAGCGTGAGCCTGCTTTAAACACTCTAATTTTTTCAAAGTAACAGTCCTGATTCCCCATGACACCAAATTAATGACATCATGGTTCGTCAGAAGGTAGGAATCAATAATACCAGTACGTACAATAGCACGACCAATAAATTGATCCCGAAATTCAACTACGAGCTTTTTAACTGCAACAACTTTAATATACGCTATTGGAGCTGGAATTACCGCGGCTGCTGGCACCAGACTTGCCCTCCAA
+
DDDDDIIIIIIIIIIIIIIIIIIIIIIIIIIIIIIIIIIIIIIIIIHHIIHHIIIIIIIIIIIIIIIIIIIIIIIIIIIIIIIIIIIEHIIIIIIIIIIIIIIIIIIIIIIIIIIIIIIIIIIIIIIIIIIIIIIIIIIIIIIIIIIIIIIIIIIIIIIIIIIIIIIIIIIIIIIIIIIIIIHIIIIIIIIIIIIIIIIIIIHIIIIIIIIIIIIIIIIIIIIIIIIIIIIIIIIIIIIIIIIIIIIIIIIIIIIIIIIIIIIIIIIIIIIIIIIIIIIIIIIIHHHIIIIIIIIIIIIIIIIIIIIIIIIIIIIIIIIIIIIIIIIIIIIIIIIIIIIIDDDDD
@HISEQ:969:HM2KJBCX2:2:1102:6159:85553 2:N:0:ACTATGCA
ATAAAGAGGAGGCCCAACTATCCCTATTAATCATTACGGCGGTCCTAGAAACCAACAAAATAGAACCGCACGTCCTATTCTATTATTCCATGCTGTAATATTCGAGCAAAGGCCTGCTTTGAACACTCTAATTTTTTCAAAGTAACAGTCCTGGTCCCCAACACACCCAGTGAAGGGCATGCGGTTCTCCAGAAGAAAAGGCCCGGCCGGACAAGTGCACGCGGTGAGGCGGACCTGCCAGCCAGGCCAAAGGTTCAACTACGAGCTTTTTAACTGCAACAACTTTAATATACGCTATTGGAGCTGGAATTACCGCGGCTGCTGGCACCAGACTTGCCCTCCAA
+
0<D00<1<<1<<<1<0<<<@FG1C11<DC11<11<CG@@</C/<<<1<111<D11E1<11<<D1<CG</<C/<1<<<1<1111<1<1<F1C11<?H@H?H@CC86<@<@@<111@D817@CHH@B<1<D1<71<1<FHHBEFGE@#FBD/C/<C/DCB<AF4<B<1??@FHIIHCHFH@@?:DCD.D-D.FC=/CCFE=HC//HCHHHGECC?IHHECHHFDC@FFHHDCE:/EE1C@CA<<@GCD1:CGCC<1@F<DC@CHHCGIGHECGF<C?HF1F?EFF<CG<1CC@H?HEHEHEG<CD1HFG<@C?FC/CCGEHCCIHH?EHGC1@CGCHHEGCD@@@?
@HISEQ:969:HM2KJBCX2:2:1102:20673:84965 2:N:0:ACTATGCA
ATAAAGAGGAGGCCCAACTATCCCTATTAATCATTACGTCGATCCTAGAAACCAACAAAATAGAATCAAACGTCCTATTTCATTATTCCATGCTAATGTATTCAAGCGCGAGCTTGCTTTAAACACTCTAATTTTTTCAAAGTAACAGTCCTGATTTCTCGCGACACCAAATTAATGACATCGTGGTTTGTCAGAAGGGAGAAACCAATAATGCTAGTACGTACAAAGTACGACTGACATATTAGTCCCGAAATTCAACTACGAGCTTTTTAACTGCAACAACTTTAATATACGCTATTGGAGCTGGAATTACCGCGGCTGCTGGCACCAGTCTTGCCCTC
+
DDDDDIIIHHIIHIIIIIIIIHIIIIIIIIIIIIIIIHICHIIIIIIIIIIIIHHHIHHHHHHIIIIIIIGHHHIIIIIHIIIIIIHHHIIGHIIIIHIIHHHHIHIIGIHHIIIHIHIIIHHIIIIIIHIIIHHIIIIIHIIHHIIGIIIIIHIIIIIIHGIHHIHHHIIHHIIHHIIIIHIIIIIIIHIHHIIIIHHIIIHHHHHIIIHIIHIIIHIIIIIIIIIIIIIIIIIIIHH<IIIIGIIIIIIIIIIIIIIIIIIIIIIIIIIIIIIIIIIIIIIIIIIIIIIIIIIIIIIIIIIIIIIIIIIIIIIIIIIIIIIIIIIIIIIIIIIIDDDDD
@HISEQ:969:HM2KJBCX2:2:1102:11994:86394 2:N:0:ACTATGCA
ATAAAGAGGAGGCCCAACTATCCCTATTAATCATTACGTCAATCCTAGAAACCAACAAAACAGGACCACCGTCCTATTCTATTATTCCATGCTAATGTATTCAGACATAAGCCTGCTTTGAACACTCTAATTTTTTCAAGGTAAAGGTCCTGGTTTCCCACCACGCCAAATTAATAACATGATGGTTCCCCAGAAGGTAGAAATTCTACACACCAGTACAGACTTGGTAGCCCGACCGACGGTAGAACCCCGAAATTCAACTACGAGCTTTTTAACTGCAACAACTTTAATATACGCTATTGGAGCTGGAATTACCGCGGCTGCTGGCACCAGACTTGCCCTCCAA
+
DDDDDFIHHIICHHIHIIIIIIHHGHHHHIIIIIIHHGHHHIHHHHHIIHIIIIIIIIIHIGEHHHIIIIIHHIGIIGEHHIGHHHICHHIFCHIIIIIIHIHIHIIIIIIIHIIIIHIIHHHIIIIIIHHHIHHIHHIIIIIIIIHHIHIHHHHHHGIIIIHHIHIIHHIHHIIIIIIIIHHIHIHHHGIIIIIHHIHIIIIIIIIHHHHIIIIIIHFIHHIHIIIIIIHIHHHIIIIIIHHD<HHGIIIHIIIIIIIGIIIIIIIHIIIIIIHHGIHHHHHFHHIIIHIIHGIGIIGHIIIIIIIIIIIIHIIIIIIIHIIIIIIIIIIIIIIIIIIIGCDDDD
@HISEQ:969:HM2KJBCX2:2:1102:14377:86598 2:N:0:ACTATGCA
ATAAAGAGGAGGCCCAACTATCCCTATTAATCATTACGGCGGTCCTAGAAACCAACAAAATAGAACCGCACGTCCTATTCTATTATTCCATGCTGTAATATTCGAGCAAAGGCCTGCTTTGAACACTCTAATTTTTTCAAAGTAAAAGTCCTGGTCCCCAACACACCCAGTGAAGGGCATGCGGTTCTCCAGAAGAAAAGGCCCGGCCGGACAAGTGCACGCGGTGAGGCGGACCTGCCAGCCAGGCCAAAGGTTCAACTACGAGCTTTTTAACTGCAACAACTTTAATATACGCTATTGGAGCTGGAATTACCGCGGCTGCTGGCACCAGACTTGC
+
DDDDDFH<FEHHGGHFH@H?FHFHHEHIGHHIF@GHIIF/<<<?CEE1<<CCFHHEHHEEFE1DHHH/<EH?FH0G?@EGHHHHHGGIHHHHIHGIHHHHEHHHHHHEIH7IFHHGGIHHHFFHHIHIIHIIIGHHIIHHHIIHIHHHFIIHIH:C6IHHEIIHIIIHF;EHHE;IGIHHGIIIHEFIIIIHIH1HCHFI;GII<HHIIHHHGIII=IHIIHHIIIH<HHHIIHHHIIIIGHIIIGGHIIIIIGHHIHIIIIIIIIIIIIIIHHEIIIIIIHHIIIIIIIIIIGIIIIIIIIIIIIIIIIHIIIIHIIIGIIIIIIHGHHHHADDDD
@HISEQ:969:HM2KJBCX2:2:1102:12790:86011 2:N:0:ACTATGCA
ATAAAGAGGAGGCCCAACTATCCCTATTAATCATTACGCCAATCCTAGAAACCAACAAAATAGGATCAACGTCCTATTTCATTATTCCATGCTAATGTATTCAAGCGCGAGCCTGCTTTAAACACTCTAATTTTTTCAAAGTAACAGTCCTGATTCCCCACCACACCAAATTAATGACATGATGGTTCGTCAGAAGGTAGAAATCAGTAACACCAGTACGTACCGAAGGCTCGACCAGCGTACTAATCCCGAAATTCAACTACGAGCTTTTTAACTGCAACAACTTTAATATACGCTATTGGAGCTGGAATTACCGCGGCTGCTGGCACCAGACTTGCCCTCCAA
+
DDDDDIIIHIIGIIIIIHIIHIIIIIIIIIIIHIIIIIIIIIIIIIHIIIIHHHIIIIIIIHHHIHIIIIGEHIIIIIGFHIIIIIEHIGGHHHIIIHHIHGIIIIIIIIIIIIHHHIIIIIIIIIIIIIIIIIIIIIHHIHIIIIHIIIIIIIHHIIIIIIIHIIIIIIHIIIIIHIGIIIIHIIGIIIIIIIIIIIIIIIIIIIIIIIIIIIIIIHIIIIIIIIIIHIIHIIIIIIIIIIHHIIIIIIIIIIIIIIIIIIIIIHIIIIIIIIIHIIIIIHHIIIIIIIIIIIIIIIIIIIIIIIIIIIIIIIIIIIIIIIIIHIIIIIIIIIIIIIIIDDDDD
@HISEQ:969:HM2KJBCX2:2:1102:4313:86976 2:N:0:ACTATGCA
ATAAAGAGGAGGCCCAACTATCCCTATTAATCATTACGGCGGTCCTAGAAACCAACAAAATAGAACCGCACGTCCTATTCTATTATTCCATGCTGTAATATTCGAGCAAAGGCCTGCTTTGAACACTCTAATTTTTTCAAAGTAAAAGTCCTGGTCCCCAACACACCCAGTGAAGGGCATGCGGTTCTCCAGAAGAAAAGGCCCGGCCGGACAAGTGCACGCGGTGAGGCGGACCTGCCAGCCAGGCCAAAGGTTCAACTACGAGCTTTTTAACTGCAACAACTTTAATATACGCTATTGGAGCTGGAATTACCGCGGCTGCTGGCACCAGACTTGCCCTCCAA
+
?DDDDIIIGHHGHHHGCECEE1GHHHHHEHHFHEFFGEHCH?H<EEHFHGE1<GFHCCGE<C1FHFC/CCH<C10D1@GHHHIIHHIFF1DH?1HFIHHHEFIHG?IIIGIIHIHIHIIHHGIHIIHHHH?HIIIHIHHHIIIHIIIIIGIIHHHDHGHHIHHHGHIIIIIIIIIIIIIIIIIIIIHHGIIIIIIIHHIIIIII=IHIIIIIIII=IIIIIIIIIIIIIIIGIIIIIFIHGIFIIIGHIIIIIIIIIIHIIIIIIIIIIIIIIIIIIIIIIIIIIIIIIIIIHIIIIIIIIIHIIIIIIIIIIIIIIIIIIIIIIIIIIIIIIIIIIIHDDDDD
@HISEQ:969:HM2KJBCX2:2:1102:6258:87416 2:N:0:ACTATGCA
ATAAAGAGGAGGCCCAACTATCCCTATTAATCATTACGGCGGTCCTAGAAACCAACAAAATAGAACCGCACGTCCTATTCTATTATTCCATGCTGTAATATTCGAGCAAAGGCCTGCTTTGAACACTCTAATTTTTTCAAAGTAAAAGTCCTGGTCCCCAACACACCCAGTGAAGGGCATGCGGTTCTCCAGAAGAAAAGGCCCGGCCGGACAAGTGCACGCGGTGAGGCGGACCTGCCAGCCAGGCCAAAGGTTCAACTACGAGCTTTTTAACTGCAACAACTTTAATATACGCTATTGGAGCTGGAATTACCGCGGCTGCTGGCACCAGACTTGCCCTCCAA
+
BDDDDHIIF1EHHEEC@EFHHEGGHHIIEHIGHHIGHIHC<<C?<F1@GEHIIFHGFHEHIGHIHIHDDDEHHHHHEHHIIFHHIFHGHGIHGCGIHGIIIIIHHFEFHIGHGEGGHHEHHIHHFHHCHHFHEHHGHHHFHHEHFGGGFHHIIHHHDHF/EE/3/IHHHHFGIIIFIHHHIFIHHFEEHIIIEHHHGHHHCDHEHIH@HEIIIHIIIGHGIIIHHHHIHCCHH?BIIHHHHGGHHHGIIHHFIIIIIIIIIIIIHCHHIHEIHIIHH?HHHFCIIIIIIIHHIIIHIIIIIIIIIIIIIIIIIHIHHHIIIHIIHCHIIIHHIIIIIIIDADAA
@HISEQ:969:HM2KJBCX2:2:1102:3487:88889 2:N:0:ACTATGCA
ATAAAGAGGAGGCCCAACTATCCCTATTAATCATTACGGTGATCCTAGAAACCAACAAAATAGAACCATGCCGTCCTATTCTATTATTCCATGCTAATGTATTCGAGCAAAATGCCTGCTTTAAACACTCTAATTTTTTCAAGGTAAAGGTCCTGGTTCCACATGACACCCAATTAAGGACATCATGCTTCTCCAGAAGGTGAGAAATCAACTGCGACAGTTCATACCCCTTAAGGCACGACCATCACGTCAATCCCGAAATTCAACTACGAGCTTTTTAACTGCAACAACTTTAATATACGCTATTGGAGCTGGAATTACCGCGGCTGCTGGCACCAGACTTGCCCTCCAA
+
0<B00111D<<@0DG@1D11<<C@ECC@CG1<<1F<FHIE1<F<1D<1DCFF@FHE1<<CD1<DH@C<E1CDC0<<<111<C<CH1C<<DCGH?1<11<<@DC@1@DHCHCH?DCDHA1@GEB1GGB@EHF@EC<FHEDHHHEHHBEHE7EBABD<<DHHFGE@CCEEHFDCEE@C<H7HEGFCHHE@D@IIHEIHCHF@CHFFHG?IHCCH?HEEHEHIHEFFHGHEH@HHECEEFHHFHHDHHGCGCDFIHEDCHGC@G@HHEDEEHEF<@CDGCFHHCHCHFHGHHGEEEEGCG<C</EFHHHHEHFIIHIHEHHCHHHC<IHHHHG@FEIHHGCFEHEHIIHC@@DB0
@HISEQ:969:HM2KJBCX2:2:1102:7544:88918 2:N:0:ACTATGCA
ATAAAGAGGAGGCCCAACTATCCCTATTAATCATTACGTCAATCCTAGAAACCAACAAAATAGGATCAACGTCCTATTTCATTATTCCATGCTAATGTATTCAAGCGCGAGCCTGCTTTAAACACTCTAATTTTTTCAAAGTAACAGTCCTGATTCCCCACCACACCAAATGAATGACATGATGGTTCGTCAGAAGGTAGAAATCAGTAACACCAGTACGTACCGAAGGCACGACCAGCGTACTAATCCCGAAATTCAACTACGAGCTTTTTAACTGCAACAACTTTAATATACGCTATTGGAGCTGGAATTACCGCGGCTGCTGGCACCAGACTTGCCCTCCAA
+
DDDDDIIIIIIIIIHEGHIIIIIIGIIIIIIIIIIIIHIIIHIEHHHHIIIIIIIIIIIIIIIIIIIHH?GEHIIIGHIHIIIIIIIIIIIIIIIIIIIIHIIHIIHIIHHGHIIIIIIHFHIIHIIIIIIIIHHIIIGHIIHHHHHIIIIIIIIIHHHIIIHIGHIIHHHHHGIIIIIIIIIIIIIIIHIIIIIIIIIHIIIIIIIIIIIHIIIIIIIIIIIIIIHIIHHIIIIIIIIIIHHHIIIIIIIIIIIIIIIIIIIIIIIIHIIIIIIIIIHIIHHIIIIIIIIIHIIGIIIIIIIIIIIIIIIIIIIHHIIIIIIIIIIIIIHIHGIIIIIHDDDDD
@HISEQ:969:HM2KJBCX2:2:1102:9760:89258 2:N:0:ACTATGCA
ATAAAGAGGAGGCCCAACTATCCCTATTAATCATTACGGCGGTCCTAGAAACCAACAAAATAGAACCGCACGTCCTATTCTATTATTCCATGCTGTAATATTCGAGCAAAGGCCTGCTTTGAACACTCTAATTTTTTCAAAGTAAAAGTCCTGGTCCCCAACACACCCAGTGAAGGGCATGCGGTTCTCCAGAAGAAAAGGCCCGGCCGGACAAGTGCACGCGGTGAGGCGGACCTGCCAGCCAGGCCAAAGGTTCAACTACGAGCTTTTTAACTGCAACAACTTTAATATACGCTATTGGAGCTGGAATTACCGCGGCTGCTGGCACCAGACTTGCCCTCCAA
+
[truncated: 31,845,120 more chars]
