# Supplementary material for: Response of arbuscular mycorrhizal fungal community in soil and roots to grazing differs in a wetland on the Qinghai-Tibet plateau
Source: PeerJ. 2020 Jun 19;8:e9375. doi: 10.7717/peerj.9375 (PMC7307571; doi:10.7717/peerj.9375)
Supplement: Supplemental Information 22 [file peerj-08-9375-s022.zip › Root non-grazing 6-10/48.fastq]

@HISEQ:969:HM2KJBCX2:2:1101:7933:2189 2:N:0:ACTATGCA
GCGCCGAATCTTCCCAACTATCCCTATTAATCATTACGTCGATCCTAGAAACCAACAAAATAGAATCAAACGTCCTATTTCATTATTCCATGCTAATGTATTCAAGCGTGAGCCTGCTTTAAACACTCTAATTTTTTCAAAGTAACAGTCCTGATTTCCCACAACACCAAATAAATGACATCATGGTTCGTCAGAAGGGAGAAACCAACAATACCAGTACGTACCGAGGCACGACCGACATGATGGTCCCGAAATTCAACTACGAGCTTTTTAACTGCAGCAACTTTAATATACGCTATTGGAGCTGGAATTACCGCGGCTGCTGGCACCAGACTTGCCCTCCAA
+
D<0D0<<<1D11<1<<DHC1<DC1<DCC11D<<FE1<1<1C/<GIIE1111<1C<C1G@FH@G<1<1<<11<1<<E111<<1<<C<1<<<1D1<DHH?@<1@HHEF<@DG0CEC?HG@@G88GHEHADGCFH@BDG.DF?BDAFGCCIHCEB1<F1?=@BA7EGE<DC<08<DCDFHHFH?CH?HEDC@C2GHIGC<@IHE@?GHE<FECHHEHHHGHCCCGE0C:<C.E<H@HHCHGG<>@FCHE<IHHHFHC@@HHCG<<<1CCIHHEHCHH?HGGCC<@FIIHCHC?HCHEC<C@CCFECHEHHIHHECCIHHCG?HHEEHHCEHECHGCCCEGC0@D@DB@
@HISEQ:969:HM2KJBCX2:2:1101:5334:2182 2:N:0:ACTATGCA
GCGCCGAATCTTCCCAACTATCCCATTAATCATTACGGTGATCCTAGAAACCAACAAAATAGAACCATGCCGTCCTATTCTATTATTCCATGCTAATGTATTCGAGCAAAAATGCCTGCTTTAAACACTCTAATTTTTTCAAGGTAAAGGTCCTGGATCCGCAAGACACCCAATTAAGGACATCAAGTTTCTCCAGAAGGTGAGAAATCAACAGCAACAGTTCATACCCCTTAAGGCACGACCATTACGTCAATCCCGAAATTCAACTACGAGCTTTTTAACTGCAACAACTTTAATATACGCTATTGGAGCTGGAATTACCGCGGCTGCTAGCACCAGACTTGCCCTCCAA
+
@@B@DIHGIH?@1FEHIEHCGHIHHHHHHCGHII@CG0F@GCGHHIIII?@HE?ECEHIIGGEHCGFIEE?E@CH01DHCE?FHHH?@CGCEHHGCDHCGEEF?C1DHIHGH@HFHG?IIIIIIHGEHHCHHHGHHGHHEFHHHHHHHHEHHDIIGHDFIIGIIIHHHGCHHFGHH:HIIIIIIIIHHHDH;HEIIHIIIHGIHHHIHIIIIGHEGFFIHHFHHGEHGEHHEHHCHHHHDHFHIIHHHHHEIIIIIGIIIIIIIHGHHHHH@HIHEFHHHHFIIIIHIIHHHHIIHGHHEIGIIIIIIIGIIIHIIIHHIHIIIIIIHHFF@GGIIIIIIIIIIHCFDBDBB
@HISEQ:969:HM2KJBCX2:2:1101:5310:2279 2:N:0:ACTATGCA
GCGCCGAATCTTCCCAACTATCCCTATTAATCATTACGTCAATCCTAGAAACCAACAAAATAGGATCGAACGTCCTATTTCATTATTCCATGCTAATGTATTCAAGCGTTAGCTTGCTTTAAACACTCTAATTTTTTCAAAGTAACAGTCCAAATTCCCCGCAACACCAAATTAATGGCATTACGGCTCATCAGGAAGGAGGAATCAGTGAGACCAGTACATACCAGAGGCATGACCAACCTACTAACCCCGAAATTCAACTACGAGCTTTTTAACTGCAACAACTTTAATATACGCTATTGGAGCTGGAATTACCGCGGCTGCTGGCACCAGACTTGCCCTCCAA
+
DDDDDIIIIIIIIIIIIIIIIIIIIIIIIIIIIIIIIIIIIIIIIIIIIIIIIIIIIHIIIIHIHHIIHIIIIIIIIIIIIIIIIIIIIIIIGHIIIIIIHHIIIIIIIIIIIIIIIIIIIHHIIIHIIIHHIIIIIEHIIIHHIIIIIIIIIIIIIIIIHHFIIIIIIIIIHIIIIIHIIHIIIIIIIIIIIIIIIIIIHHIIGIIHIIHIIIIIIIIIIIHIIIIIIIIIIIIHHHIIIIHHHHDHIIIIIIIIIIIIHHHHIIIIIIIIIIIIIIIIIIIIIIIIIIIIIHIIIGIIIIIIIIIIIIIIIIIIIIIIIIIIIIIIIIIIIIIIIIIIIDDDDD
@HISEQ:969:HM2KJBCX2:2:1101:19433:2379 2:N:0:ACTATGCA
GCGCCGAATCTTCCCAACTATCCCTATTAATCATTACAACAGTCCTAGAAACCAACAAATAGAACCATTGTCCTATTCCATTATTCCATGCTAATGTATTCAAGCGTATGCCTGCTTTGAACACTCTAATTTTTTCACAGTAAAAGTCCTGGTTCCCCGTCACGACCCGTAAAGGCCATGCCGCTTCGCCAGAAGGTAAAGCCCGACCACAGACAGTGCTCACCCAGAAGGCGGACCGTCCAGCCAGGCCTGAAGTTCAACTACGAGCTTTTTAACTGCAACAACTTTAATATACGCTATTGGAGCTGGAATTACCGCGGCTGCTGGCACCAGACTTGCCCTCCAA
+
@DDDDIHIIIEHIIIIIIIIIHIIIIHHIIIIIHIIIIHIIIIIFHHIIIIIIIIIIIIIIEHIHHIIHEHIIIIIIHCHIIIIFIIIIIGHHIIGHIIHHHIIIHHHIHIHHHIIIIHHIHIIIIIICHIIIIIIIIIIIIIHHHHIIIIIIIIIIHEHHIHIIHHIIGIHHHHFIHIIIIHHHGIHHGHIIHHHIGIIIIHHEIHHIIHHHIHIIIIIIIIHHHIHIIIHDIIIIHIIIHHEEIIIIHHHIHIIIHHIIIIIHHHEHIHHHIIHHIHGIHHHIIIIIIHHGGHHIHIIHIIIHIHHIHIIHIHIIHIIHIIIIHHIIHIIIIIIIIHHHDDCDD
@HISEQ:969:HM2KJBCX2:2:1101:20846:2282 2:N:0:ACTATGCA
GCGCCGAATCTTCCCAACTATCCCTATTAATCATTACGTCAATCCTAGAAACCAACAAAATAGGATCGAACGTCCTATTTCATTATTCCATGCTAATGTATTCAAGCGTTAGCCTGCTTTAAACACTCTAATTTTTTCAAAGTAACAGTCCTGTTTCCCTGCAACACCAAATTAATGACATTACAGTTCTTCAGAAAGGAGGAATCAGCGAAGCCAGTGCATACCAGTGGCACGACCAACCTGCTGACCCCGAAATTCAACTACGAGCTTTTTAACTGCAACAACTTTAATATACGCTATTGGAGCTGGAATTACCGCGGCTGCTGGCACCAGACTTGCCCTCCAA
+
DDDDDIIIIIIIIIIIIIIIIIIIIIIIIIIIIGIIIIIIIIIIIIIIIIIIIIIIIIIIIIIGIIIIIIHIHIIIIIIIIIHIIIIGIIIIIGHIIGHHHFFHIIHHIHHIHIGHIIIIIIIIIIHIIIIHHHIIIIIIHHIIHHIIIIHIIHIIIIIIHHIIIIIIIIIHHHIIIIIIIIIIIIHIIIIIIIIIIIIIIIIIIIIIIIIIIIIIIIIIIIIIIIIIIIIIIIIIIII<IIIHGIIIIHHIIIIIIIIIIIIIIIIIIIIIIIIIIIIIIIIIIIIIIIIIIIIIIIIHHIIIIIIIIIIIIIIIIIIIIIIIIIIIIIIIIIIIIIIIIDDDDD
@HISEQ:969:HM2KJBCX2:2:1101:9522:3017 2:N:0:ACTATGCA
GCGCCGAATCTTCCCAACTATCCCTATTAATCATTACGTCAATCCTAGAAACCAACAAAATAGGATCGAACGTCCTATTTCATTATTCCATGCTAATGTATTCAAGCGTTAGCCTGCTTTAAACACTCTAATTTTTTCAAAGTAACAGTCCTGTTTCCCTGCAACACCAAATTAATGACATTACAGTTCTTCAAGAAGGAGGAATCAGTAAAGCCAGTACATACCATAGGCACGACCAACCTACTGACCCCGAAATTCAACTACGAGCTTTTTAACTGCAACAACTTTAATATACGCTATTGGAGCTGGAATTACCGCGGCTGCTGGCACCAGACTTGCCCTCCAA
+
DDDDDIHHIIIIHHIIHIIIIIIIIHIIIIIIIIIIIIIIIIIHIHHHGIIIIIIIIIIHIHHHEHIIIIIIIIIIIIIHIHIIIIIIIIIIIIIIIIIIIIIIIHIIIIHIIIHIIIIIHIIHIIIHIIHIIIHHIIIHIIIIIIIIIHHIIIHHIIIIHIIIIIGHIIHFHIIIHIHHIIIIHIIIIIIIHIIIIIIIHHHHIIGIIIIIHHIIIIIIIIIIIHIIIIIIIIIIIIIIHIHHHIIIIIIIIIIIIHHIIIIHIIHIIIIIIIIIIIIHHGIHHIHIIIIIIIGIIHIHHIIHIIIHIIIIIIIIIIIIIIIIIIIIIGHEHIIHIHIGIDDDDD
@HISEQ:969:HM2KJBCX2:2:1101:16326:3498 2:N:0:ACTTTGCA
GCGCCGAATCTTCCCAACTATCCCTATTAATCATTACGTCAATCCTAGAAACCAACAAAAAAGGATCAAACGTCCTATTTCATTATTCCATGCTAATGTATTCAAGCGTTAGCCTGCTTTAAACACTCTAATTTTTTCAAAGTAACAGTCCTGTTTCCCTGCAACACCAAATTAATGACATTACAGTTCTTCAAGAAGGAGGAACCAGTAAAGCCAGTGCATACCAGAGGCACGACCAACCTACTAATCCCGAAATTCAACTACGAGCTTTTTAACTGCAACAACTTTAATATACGCTATTGGAGCTGGAATTACCGCGGCTGCTGGCACCAGACTTGCCCTCCAA
+
@DA@DHHHIHIIEEHHICGCGHFHHGHHEFHGHHHHHIIIEHHHIIEHEHHEHHHIEHHGHIIIHHFHHHHHHHIIIIHIE?GHHHICDGHHHHHHIGHHIHHHFHHHHHIIHHHEHHHGHIHHHHEEEHBGHHHHCIGFCEEHIHHIHIHHHHHHIHHHHHIHIIIIIIHHHHHHIIHHGIIIIHIIIHHHHHHHHIHIHIIIHHHIHIIIHIHHHHHHIIIIIHIHHHIIIIIIIIIHHHHDHIHEIIHFIIHGHIIHGFIIIIIIIHHGGIIIIHIIIIIIHIIIIIIIHIIIIIIHHHHIIIHFEIIIIIIIHHGHFHHIIHGIIIHIHIHHIIIIIDDDDD
@HISEQ:969:HM2KJBCX2:2:1101:5538:3452 2:N:0:ACTATGCA
GCGCCGAATCTTCCCAACTATCCCTATTAATCATTACATCGATCCTAGAAACCAACAAAATAGAATCGGATGTCCTATTTCATTATTCCATGCTAATGTATTCAAGCGTGAGCCTGCTTTAAACACTCTAATTTTTTCAAGGTAACAGTCCTAATTCCCCGTGACACCAAATTAATGGCATTACGGTTCTTTAGAAGGTGAGAAATCAATAATATCAGTACATACCAACGGCATGACCAATACATTGATCCCGAAATTCAACTACGAGCTTTTTAACTGCAACAACTTTAATATACGCTATTGGAGCTGGAATTACCGCGGCTGCTGGCACCAGACTTGCCCTCCAA
+
DDDDDIIIIIIIIIIIIIIIIIIIIIIIIIIIIIIIIIIIIIIIIIIIIIIIIHIIIIIIIIIIIIIIIGIIIIIIIIIIIIIIIIIIHIIIIIIIIIIIIIIIIIIIIIIIIIIIIIIIIIIIIIIIIIIIIIIIIIIIIIIIIIIIIIIIIIIHIIIIIIIIIIIIIIIIIIIIIIIIIIIIIIIIIIIIIIIIIIIIIIIIIHIIIIIIIIIIIIIIIIIIIIIIIIIIIIIIIIIIIIIIIHIIIIIIIIIIIIIIIIIIIIHIIIIIIIIIIIIIIIIIIIIIIIIIIIHIIIIIIIIIIIIIIIIIIIIIIIIIIIHIIIIHIIIIIIIIIIIIIIDDDDD
@HISEQ:969:HM2KJBCX2:2:1101:17436:2817 2:N:0:ACTATGCA
GCGCCGAATCTTCCCAACTATCCCTATTAATCATTACGGTGGTCCTAGACCAACAAAATAGAACCAACGTCCTATTCTATTATTCCATGCTAATCTATTCAAGCAAAAGCCCGCTTTAAACACTCTAATTTTTTCAAGGTAATGGTCCTGGTTCCCCGACACACCCAATAAAGGGCATACCGGCTCACCAGAAGGATAGACCCGACAACAGAACAGTACTCGCCAGAGACGGACCGTCCGGTCAGGCCTAAAATTCAACTACGAGCTTTTTAACTGCAACAACTTTAATATACGCTATTGGAGCTGGAATTACCGCGGCTGCTGGCACCAGACTTGCCCTCCAA
+
DDDDDIIIIIIIIIIIIIIIIIIIIIIIIIIIIIIIIHIIIHIIIIIIIIIIIIIHIIIIIIIIIHIGIIIIIGHHGIHIIHIHIIIIIIIHIIIHHIHIIEGHHHIIIIIIIIIIIIHHCHIIIHHIIIIIIIEHHIIHIHIIIIIIIIIIHHFHIHIIIIIIIIIIIIHIIIIIIIIIIHIHIHIHHHIIIIIIIHIIIIIIIHIIIIIIIIIIIIIIIIIIIIIIIIIIIIIIIIIII?IIIIIIIIIIIIIIIIIIHIIHIIIIIIIIIIIIIIHIIHIIIIIIIIIIIIHHHGGIIIIIIIIIIIIIIIIIIIIIIIIIIIIIIIIIIIIIIIIDDDDD
@HISEQ:969:HM2KJBCX2:2:1101:2596:3944 2:N:0:ACTATGCA
GCGCCGAATCTTCCCAACTATCCCTATTAATCATTACTGCGGTCTCGGAAACCAACAAAATAGGATCAACGTCCTATTTCATTATTCCATGCTAATGTATTCAAGCGCGAGCCTGCTTTAAACACTCTAATTTTTTCAAAGTAACAGTCCTGATTCCCCACCACACCAAATTAATGACATGATGGTTCGTCAGAAGGTAGGAATCAGTAACACCAGTACGTACCGAAGGCACGACCAGCGTACTAATCCCGAAATTCAACTACGAGCTTTTTAACTGCAACAACTTTAATATACGCTATTGGAGCTGGAATTACCGCGGCTGCTGGCACCAGACTTGCCCTCCAA
+
DB@DDGIIIIHHIIIIIIIEHGHFFIIIIIIIHIIIIIGEHHIIIHHEHCHECHEHHHGHHGHFHHHHEHHHHDEHIIIIIIIIIIHHEHHII?HHIHIIIHGHHFHIIGHHHHIIIHHEHHFG1FHHHHHFHIHIIGIGIIIIIIHFIHHGGHEHIHEAEHGHHIIIIHIIHHHIIHIHIGIIIHHIIIHIIHIHIIIIHIIIIIIHHIIIIIIIHIIHIIIIIIII=IIIIIHIHHHIIIIIIIIHIIIIIHHHIIHIIIIIIIIIIHIIIIIIIIIIIIIIIIIIIIIIIIIIIIIIIIIIIIIHIIIIIIIIIIIIIIIIIIIIIIIIIIIIIHIIDDDDD
@HISEQ:969:HM2KJBCX2:2:1101:8786:4511 2:N:0:ACTATGCA
GCGCCGAATCTTCCCAACTATCCCTATTAATCATTACGTCAATCCTAGAAACCAACAAAATAGGATCAAACGTCCTATTTCATTATTCCATGCTAATGTATTCAAGCGTTAGCCTGCTTTAAACACTCTAATTTTTTCAAAGTAACAGTCCTGTTTCCCTGCAACACCAAATTAATGACATTACAGTTCTTCAAGAAGGAGGAACCAGTAAAGCCAGTACATACCAGAGGCACGACCAACTTACTAATCCCGAAATTCAACTACGAGCTTTTTAACTGCAACAACTTTAATATACGCTATTGGAGCTGGAATTACCGCGGCTGCTGGCACCAGACTTGCCCTCCAA
+
DDDDDIHIIIIIIIHIHIIIIIIIIIHIIIHIIIIIIIIIIIIIIIIIIIIIIIIIIIGIIIIIIIIIEHIIHHIEHIIIIIIHIIIIGHIIIHIIIIIIIIIIIIIIIHHHHHFIIIIIIIIIIIIIIIIHIHIIIHIIIIIIIIIIIIIIIIIIHIIIIHIIIIIIIIHHHHIIIIIIIIIIHHIIIIIIIIHIIIIHIIHIIIIIIIIIHIIHIIIIIIII<IIHIIIHIIIIIIIIIIIHHIIIIIIIIIIIIIIIIHIIIIGIHHIIIIHIIIIIIIIIIIIIHIIIHIIIIIHHHIIIIIIIIIIIIIIIIIIIIIIIIIIIIIIIIIIIIIIIHCDDDD
@HISEQ:969:HM2KJBCX2:2:1101:3528:5632 2:N:0:ACTATGCA
GCGCCGAATCTTCCCAACTATCCCTATTAATCATTACGTCAATCCTAGAAACCAACAAAATAGGATCAAACGTCCTATTTCATTATTCCATGCTAATGTATTCAAGCGTTAGCCTGCTTTAAACACTCCAATTTTTTCAAAGTAACAGTCCTGTTTCCCTGCAACACCAAATTAATGACATTACAGTTCTTCAAGAAGGAGGAACCAGTAAAGCCAGTACATACCAGAGGCACGACCAACCTACTAATCCCGAAATTCAACTACGAGCTTTTTAACTGCAACAACTTTAATATACGCTATTGGAGCTGGAATTACCGCGGCTGCTGGCACCAGACTTGCCCTCCAA
+
DDDDDIIIIIIIIIIIIIIIIIIIIIIIIIIIIIIIIIHIIIIIIIIIIIIIHIIHHHCHIIHIHIIIIIIIIHIIIIIIIIIIIIGHHIIIIIIHIIHIHGHHIIIHIIIIHIIHIIIIHHIIIIIIIIIIIIHIIIIIIIIIIIIIHIIIIIIHHIIIIIIIIIIIIIHHHIIIIHIIIIIIIIIIHIIIIIIIIIIIIIIIIHIIIIIIIIIIIIIIIIIIIIIIIIIIIIIIIIHIIIHHHIHHIIIIIIIHGIHEHHHIIIIIIIIIIIIIIIIIIIIIIIIIIIIIIIIIIIIIIIIIIIIIIIIIIIIIIIIIIIIIIIIIIIIIIIIHIIIIIDDDDD
@HISEQ:969:HM2KJBCX2:2:1101:18518:4873 2:N:0:ACTATGCA
GCGCCGAATCTTCCCAACTATCCCTATTAATCATTACGTCAATCCTAGAAACCAACAAAATAGGATCGAACGTCCTATTTCATTATTCCATGCTAATGTATTCAAGCGTTAGCCTGCTTTAAACACTCTAATTTTTTCAAAGTAACAGTCCTGTTTCCCTGCAACACCAAATTAATGACATTACAGTTCTTCAAGAAGGAGGAATCAGTAAAGCCAGTACATACCATAGGCACGACCAACCTACTGACCCCGAAATTCAACTACGAGCTTTTTAACTGCAACAACTTTAATATACGCTATTGGAGCTGGAATTACCGCGGCTGCTGGCACCAGACTTGCCCTCCAA
+
DDDDDHIIIHIIIIIIIIHIIHIIIIIIIHIIGIIIIIIIIIIIIIHIIIIIIHHHIIIIIIIHHHHIHHHIIIHIIFHHHHIIIIIHIIIIHGIIIIIIIIIIIIIIIIIIIHIIHIIIIIHHIIIIIIIHIHIHHHIHIIIIIIIIIIIIIIIIIIIIIHIIIIIIHIIHIIIIIIIIIIIIIIIIIHIHIIIIIIIIIIIIHIIIIIIIIIIIIIIIIIIIIIIIIIIIII?IIIIIIIHHHIHHIHIIIIIIIIIIIIIIHIIIIIHIIIHIIIIIIIIIIIIIIIIIIIIIIIIIIIIIIIIIIIIIIIIIIIIIIIIIIIIIIIIIIIIIIIIIIDDDDD
@HISEQ:969:HM2KJBCX2:2:1101:11049:5704 2:N:0:ACTATGCA
GCGCCGAATCTTCCCAACTATCCCTATTAATCATTACAACAGTCCTAGAAACCAACAAATAGAACCATTGTCCTATTCCATTATTCCATGCTAATGTATTCAAGCGTATGCCTGCTTTGAACACTCTAATTTTTTCACAGTAAAAGTCCTGGTTCCCCGTCACGACCCGTAAAGGCCATGCCGCTTCGCCAGAAGGTAAAGCCCGACCACAGACAGTGCTCACCCAGAAGGCGGACCGTCCAGCCAGGCCTGAAGTTCAACTACGAGCTTTTTAACTGCAACAACTTTAATATACGCTATTGGAGCTGGAATTACCGCGGCTGCTGGCACCAGACTTGCCCTC
+
DDDDDIIIIIIIIIIIIIIIIIIIIIIIIIIIIIIIIIIIIIIIIIIIIIIIIIIIGIIIHIHIIIIIHFIIIIIIIIIIIHIIIIGFIIIIIIIIIIIIIIIIIIIIIGIIIIIIIIHIIHIIIIIIIIIHIIIHIIIIIHIIIIIIIIIIHGIIIIIIIIIIHHIIIIIIIIIIIIIIIIIIIIHIHHIIIIIIIIIIHIIIIIIIIIIIIIIIIHIIIHIIIIIIIIIIIIIIGIIIHGIIIIIIIIIIIIIIIIIIIIIIIIIIIIIIIIIIIIIIIIHIIIIIIIIIHHIIIIIIIIIIIIIIIIIIIIIIIIIIIIIIIIIIIIIIIIIIIIDDDDD
@HISEQ:969:HM2KJBCX2:2:1101:5967:5629 2:N:0:ACTATGCA
GCGCCGAATCTTCCCAACTATCCCTATTAATCATTACGGTGGTCCTAGACCAACAAAATAGAACCAACGTCCTATTCTATTATTCCATGCTAATCTATTCAAGCAAAAGCCCGCTTTAAACACTCTAATTTTTTCAAGGTAATGGTCCTGGTTCCCCGACACACCCAATAAAGGGCATACCGGCTCACCAGAAGGATAGACCCGACAACAGAACAGTACTCGCCAGAGACGGACCGTCCGGTCAGGCCTAAAATTCAACTACGAGCTTTTTAACTGCAACAACTTTAATATACGCTATTGGAGCTGGAATTACCGCGGCTGCTGGCACCAGACTTGCCCTCCAA
+
DDDDDIIIIIIIIHIIIIIIIIIIIIIIIIHIHIIIIIIIIIIIIIIIIIIIIIIIIHIIIIIIIIHIIIIIIGHIIIIIIIIIIIIIIGIIIIIIIIIIIHGHFIHIIIIIIHHHHIIIIIIIIIIHIIIIIHIIHIIIIIIHIIIIIIIHIIIIHHIIIIIIIIIIHIIHIIIHIIIIIIIIIIIIIIIIIIIIHHIIIIIIIIIHIHHGGHIIHHIIIIIIIIIIIIIIIIII>IIIIIHIIIIIIIIIIHHIIIIIHIIHHIIIIIIIIIIIIHIHIIIIIIIIIIIIIHIHGCGIIIIIIIIIIIIIIIIIIIIIIIIIIIIIIIIIIIIIIIIDDDDD
@HISEQ:969:HM2KJBCX2:2:1101:13894:5788 2:N:0:ACTATGCA
GCGCCGAATCTTCCCAACTATCCCTATTAATCATTACAACAGTCCTAGAAACCAACAAATAGAACCATTGTCCTATTCCATTATTCCATGCTAATGTATTCAAGCGTATGCCTGCTTTGAACACTCTAATTTTTTCACAGTAAAAGTCCTGGTTCCCCGTCACGACCCGTAAAGGCCATGCCGCTTCGCCAGAAGGTAAAGCCCGACCACAGACAGTGCTCACCCAGAAGGCGGACCGTCCAGCCAGGCCTGAAGTTCAACTACGAGCTTTTTAACTGCAACAACTTTAATATACGCTATTGGAGCTGGAATTACCGCGGCTGCTGGCACCAGACTTGCCCTCCAA
+
<BDD@EHCHIEH?<@<GCEHHHFCFHHHIIHIIGHIGHHEGHECFHHIIHHF1@@<1<CCGHHHI?1C??DFHHGGH1<GCEC@DEEHIHEHHCCDFCHHHGE8@C<G<1GDG@@EG@FEEHHFC<1@8F<CHEDEGCHEB<ADGA<@HHIHIGCECFEHDHEHEEHDHGHHEHHADGF/CE?<CF<E/@DHHIHHGGHEG/HC6ECGDFF1<GHHHG@AEG@CEHDHHCF</.HHHEFC@HHG@G@ED1C1HF@F<@FHIHIHG@EEHHCFHHHEEHHIIHFHFEHH@G1CHHCC?HIIGHEH?IIHHIIIHHHHF<1@EHEGC@H?HCHHGHHEEIHEFD<0DD
@HISEQ:969:HM2KJBCX2:2:1101:13100:6083 2:N:0:ACTATGCA
GCGCCGAATCTTCCCAACTATCCCTATTAATCATTACGGTGATCCTAGAAACCAACGAAATAGAATCAGTCCGTCCTATTTCATTATTCCATGCTAATGTATTCAGACGTTAGCCTGCTTTAAACACTCTAATTTTTTCAAAGTAACAGTCCTGATTTCCCATCACACCAAATGAATGGCATGAAAGTTCCTCAGAAGGTAGAGATTCATCTCACCAGTGCAGACAATTAAGCCTGACCAATGGGTAAACCCCGAAGTTCAACTACGAGCTTTTTAACTGCAACAACTTTAATATACGCTATTGGAGCTGGAATTACCGCGGCTGCTGGCACCAGACTTGCCCTCCAA
+
DDDDDIIIIIIIIIIHIIHHIHIIIIIIIIIIIIIIIIIIIHIHIIIIHIIIIIIIIHIIIIHFHHIIIIIGIIIIIHIIIIIIIIIIIFHIIHIIIIIIGHHHIIIIIIIIIIIIIHHIIIHIIIIIIIHIIIIIIIIIHHIIIIIIIIIIIIIIIIIIHHIIIIIIIIIHIIIIIHHIIHHIIIIIHIIHIIIIIIIIIIIIIIIIIIIIIIIIIIIHIIIIIIIIIIIIIIIIIIIIIIIHHHDIIHIIHHHIHHGIIIIIIIIIHIIIIGIIIIIIIIIIIIIHGHIHHHIIIIIIIIIIIIIIIHIIIIIIIIIIIIHIIIIIIIIIIIIIIIIIIIIDDDDD
@HISEQ:969:HM2KJBCX2:2:1101:20691:7203 2:N:0:ACTATGCA
GCGCCGAATCTTCCCAACTATCCCTATTAATCATTACGGTGGTCCTAGAAACCAACAAAATAGAACCATGCCGTCCTATTTTATTATTCCATGCTAATGTATTCAAGCAAAAATGCCTGCTTTAAACACTCTAATTTTTTCAAAGTAAAGGTCCTGGTTCCCCGCGGCATCCAATTAAGGACATCGCGGTTCTCCAGAAGGTGAGAAATTGACTGCACCAGTTCATACCCCGTGAGGCACGACCGATGCGCCAATCCCGAAATTCAACTACGAGCTTTTTAACTGCAACAACTTTAATATACGCTATTGGAGCTGGAATTACCGCGGCTGCTGGCACCAGACTTGCCCTCCAA
+
DDCDDIHHIIGHHCHEHIIIIHH@GGHHHGHH?GHHHHFCCHHHICHIHFHHHIHHIHI1DH@G?C?GCDCGC@CCGEHIGHHIIGHIHC1C1CCHHIIHH?FHIHIIHFFDHHHF@C@ECCHGDH@FEF<DC@HHCCGHHBHEHHHHBCHEHHIHGGHCEGH.CEFHHCHHHHGF?FF8FDHHHHHHHHEIIHHHFHCFGHHIHHHHHHG6EFACFHHHHCHHHHHIHEC?GHIF=IIHHECIHIHH?CE?HE<HIHIHHIHEHGDHGCEHGEIGHHEHGIHHFHHIEFDEIHIHHEG<<E?EFGCFHIHGEIHHHIIHHCCCCEEHGEEEHCHHHIHEHECCCIIH@DDD@
@HISEQ:969:HM2KJBCX2:2:1101:15397:7723 2:N:0:ACTATGCA
GCGCCGAATCTTCCCAACTATCCCTATTAATCATTACAACAGTCCTAGAAACCAACAAATAGAACCATTGTCCTATTCCATTATTCCATGCTAATGTATTCAAGCGTATGCCTGCTTTGAACACTCTAATTTTTTCACAGTAAAAGTCCTGGTTCCCCGTCACGACCCGTAAAGGCCATGCCGCTTCGCCAGAAGGTAAAGCCCGACCACAGACAGTGCTCACCCAGAAGGCGGACCGTCCAGCCAGGCCTGAAGTTCAACTACGAGCTTTTTAACTGCAACAACTTTAATATACGCTATTGGAGCTGGAATTACCGCGGCTGCTGGCACCAGACTTGCCCTCCAA
+
DDDDDIIIIIIIIFHHHIIIIIIIIIIIIIIIIIIIIIIIIIIIIIIIIIIIHIIIIIIIIEHIIIIIIIIIIIIIIIIHIHIIIHHIIIIHIIIHIIIIHFGHIIHIHHIIIIIIIIIHIIIIIHHHIIIIIIIIIIHHIIGIIIIIIHIIIIIHIIIIIIIHHIIIIHIIIIIIIIIIHIIIIHIIIIIIIIIIIIIHIIIIIIIIIIIIIIIIIIIIIIIIIIIIIIIIIIIIIIIIIIIIHIIIIIIIIIIIIIIIIIIIIIIIIIIIIIIIIIIIIIIIIIIIIIIIIIIIIIIIIIIIIIIIIIIIIIIIIIIIIIIIIIIIIIIIIIIHIIIIIDDDDD
@HISEQ:969:HM2KJBCX2:2:1101:1331:7904 2:N:0:ACTATGCA
GCGCCGAATCTTCCCAACTATCCCTATTAATCATTACGTCAATCCTAGAAACCAACAAAAAAGGATCAAACGTCCTATTTCATTATTCCATGCTAATGTATTCAAGCGTTAGCCTGCTTTAAACACTCTAATTTTTTCAAAGTAACAGTCCTGTTTCCCTGCAACACCAAATTAATGACATTACAGTTCTTCAAGAAGGAGGAACCAGTAAAGCCAGTGCATACCAGAGGCACGACCAACCTACTAATCCCGAAATTCAACTACGAGCTTTTTAACTGCAACAACTTTAATATACGCTATTGGAGCTGGAATTACCGCGGCTGCTGGCACCAGACTTGCCCTCCAA
+
DDDCDIIIIIIIIIIIIIIIIIIIIIIIIIIIIIIIIIIIIIIIIIHIIIIIIIIIIIIIIHIIGIIIHIIIEHIIIIIIIHIIIIIIIIIIHIHIIIIIIHHIIIIIIIIIIIIIIIIIIIHIIIIIIIIIIIIIIIIIIIIIIIIIIIIIIIHHIIIIIIIIIIIIIHIHIIIIIIIIIIIIIIIIIIIHIIIHIIIIIIIIIIIIIIIIIIIIIIIIIIIIIIIIIIIIIIIIIIIIIIHHHIHHIIIIIIIIIIIIIIHIIIIIIIIIIIIIIIIIIIIIIIIIIIIIIIIIIIIIIIIIIIIIIIIIIIIIIIIIIIIIIIIIIIIIIIIIIIIIIDDDDD
@HISEQ:969:HM2KJBCX2:2:1101:14051:7860 2:N:0:ACTATGCA
GCGCCGAATCTTCCCAACTATCCCTATTAATCATTACGTCGATCCTAGAAACCAACAAAATAGAATCAAACGTCCTATTTCGTTATTCCATGCTAATGTATTCAAGCGTGAGCCTGCTTTAAACACTCTAATTTTTTCAAAGTAACAGTCCTGATTCCCCATGACACCAAATTAATGACATCATGGTTCGTCAGAAGGTAGGAATCAATAATACCAGTACGTACAATAGCACGACCAATAAATTGATCCCGAAATTCAACTACGAGCTTTTTAACTGCAACAACTTTAATATACGCTATTGGAGCTGGAATTACCGCGGCTGCTGGCACCAGACTTGCC
+
DADDDDHHHHIIHHEGHHGHIIIHIIIIIHIIIIHIIHHIIGFHHIGHEHHIIIIIIEHHHHHHEEEHHHHHHHHCHEHHHCHFHHHIFH@FIHIGHIICHHHIHHGGGHHHHHGHGHHHHABGEFHIGIHIGHFIIHHIIIIHHHHHHHHHGFHGIIHHIIIIHHIIHIIIIIIIHHHHIIIIIHFFIIHHIHIHIIIIIIIIHIIIIHIHIIIIIHHHIHI<HFHGHIIHIIIIHHIHIIIIFHGIHIHGIIIHIIIIHHHIHIIGIIIIIIIIIIIIGIIIHEHIIIIHGIIHIIIIHIIIIIHIIHIIIIIIIIIIIIIIIIHG1<IIHIDDDCD
@HISEQ:969:HM2KJBCX2:2:1101:14853:7860 2:N:0:ACTATGCA
GCGCCGAATCTTCCCAACTATCCCTATTAATCATTACGTCGATCCTAGAAACCAACAAAATAGAATCAAACGTCCTATTTCATTATTCCATGCTAATGTATTCAAGCGTGAGCCTGCTTTAAACACTCTAATTTTTTCAAAGTAACAGTCCTGATTCCCCACAACACCAAATAAATGACATCGTGGTTCGTCAGAAGGGAGAAACCAACAATACCAGTACGTACCGAGGCACGACCGACATGATGGTCCCGAAATTCAACTACGAGCTTTTTAACTGCAGCAACTTTAATATACGCTATTGGAGCTGGAATTACCGCGGCTGCTGGCACCAGACTTGCCCTCCAA
+
D<0D<?C/DC111<<DE=FC@EG1CGHHHIEHII?CGHC1EDH1E1F11CGG1FEDEC@DGICHHE@EC11D<C0<EEHHHHH1DFHHIGIEHHHIIFHFGCGD<G@HEEHDHEHHCHFFHHBGHCHEHEFGHCGBCEHEGC@AAECCHHFBCGGEHHDHHEGHHEH9EHCFHHGCCDHECHEHE:CDH@CFGCDC@HGCHHEEEHHGHHHHHHEHFFDCHIIHGHFEFHHFFIDGCIIIIIHGHIHDAGGIIHHG@IIHGCIHIHIHIIHGIIIIIHIIHIIIIIGGHFDHHHCIIHCF<EHHHHFIHHEIIHIHDIIIIIHIIIIIIIIIHHIIIHHHDB@@@
@HISEQ:969:HM2KJBCX2:2:1101:15833:8220 2:N:0:ACTATGCA
GCGCCGAATCTTCCCAACTATCCCTATTAATCATTACAACAGTCCTAGAAACCAACAAATAGAACCATTGTCCTATTCCATTATTCCATGCTAATGTATTCAAGCGTATGCCTGCTTTGAACACTCTAATTTTTTCACAGTAAAAGTCCTGGTTCCCCGTCACGACCCGTAAAGGCCATGCCGCTTCGCCAGAAGGTAAAGCCCGACCACAGACAGTGCTCACCCAGAAGGCGGACCGTCCAGCCAGGCCTGAAGTTCAACTACGAGCTTTTTAACTGCAACAACTTTAATATACGCTATTGGAGCTGGAATTACCGCGGCTGCTGGCACCAGACTTGCCCTCCAA
+
0D@DD?CCHIHHFHIHEHHEHHIIGE@CFHGFEGHEHII?CHIIFH11DCGHHIIIIIHIIGHIHEHIICHHHHIHHIEGFHHCHHHHHCE?EHHHHHHFH@FCHIHIHDEHFHHEHHHHIEEHHHECHDFGHFCHGFEHFHHG@HHGEHHEFCEGHEHGHHDECHHHHHHCFHGFHHHIHHHDHIHHCIIIIIIHHCAECBHHIHG@HCAHFCFHGHEHHEHGFIII<H>HH=EHIIHIHIHHEHHHEHHIHHIHF1EHGIIHHHHHHIIHHIIHEHHHGEHFFCHHHHHCGCHHHHIIIIIHIHGIIHIIHIIIHIIIHIIIIIIIIIIHHHIIHIIIIDD@@B
@HISEQ:969:HM2KJBCX2:2:1101:9031:8241 2:N:0:ACTATGCA
GCGCCGAATCTTCCCAACTATCCCTATTAATCATTACGTCGATCCTAGAAACCAACAAAATAGGTTCGATCGTCCTATTTCGTTATTCCATGCTAATGTATTCAAGCGCGAGCCTGCTTTAAGCACTCTAATTTTTTCAAAGTAACAGTCCTGATTTCCCGCGACACCAAATTAATGACATCGTGGTTCGTCAGAAGGGAGAAACCAATAATGCTAGTACGTACAAAGTACGACCGACATATTAGTCCCGAAATTCAACTACGAGCTTTTTAACTGCAACAACTTTAATATACGCTATTGGAGCTGGAATTACCGCGGCTGCTGGCACCAGACTTGCCCTCCAA
+
DDDDDIIIIIIIIIIIIIIIIIIIIIIIIIIIIIIHHIIIIHIIIIIIIIIIIIHIHIGIIHIIIIIIHHHIIGIGHIIIIIIIIIIHIHIIGIIIIIIIIHIIIIIIIIIIIIIHIIHIIIIIIIIIIIIIIIIHIIHHIIIIIIHIIIIIIIIIIGHGIHIIIIIIIIIIIIIIIIIIIIIIIIIIIHHHIIIIIIHIIIIIIHIIIIHIIIIIIIIIIIIIIIIIIIIIIIIIIIIIHIIIIIIIIIIIIIIIIIIIIIGIIIIIIIIIIIIIIIIIIIIIIHIIIIIHIIIIIIIIIIIIGIIIIIIIIIIIIIIIIIIIIIIIIIIIIIIIIHIDDDDD
@HISEQ:969:HM2KJBCX2:2:1101:6036:10175 2:N:0:ACTATGCA
GCGCCGAATCTTCCCAACTATCCCTATTAATCATTACAACAGTCCTAGAAACCAACAAATAGAACCATTGTCCTATTCCATTATTCCATGCTAATGTATTCAAGCGTATGCCTGCTTTGAACACTCTAATTTTTTCACAGTAAAAGTCCTGGTTCCCCGTCACGACCCGTAAAGGCCATGCCGCTTCGCCAGAAGGTAAAGCCCGACCACAGACAGTGCTCACCCAGAAGGCGGACCGTCCAGCCAGGCCTGAAGTTCAACTACGAGCTTTTTAACTGCAACAACTTTAATATACGCTATTGGAGCTGGAATTACCGCGGCTGCTGGCACCAGACTTGCCCTCCAA
+
DDDDCIIHIIIIIIIIIIIIIIIIIIIIIIIIGIIIIIIIIIIIIIIIIIIHIIIIIIIIIIIGIHIHIIIIIIIIIIIIIIIIIIIIIIIIIIIIIIIIIIIIIIIIIIIHIIIIIIHIIIIIHIIHIIIHHIIIIIIIIIIIHIIIIIIIIIIIIIIIIIIIIIIIIIIIIIIIIHIIIIIIHHIIIIIIIIIIIIIIIIIIIIIIIIIIIIIIIIIIIIIIIIIIIIIIIIHIIIIIIIIHGIIIIIIIIIIIIIIIIIIIIIIIIIIIIIIIIIIIIIIIIIIIIIIIIHIIIIIIIIIIIIIIIIIIIIIIIIIIIIIIIIIIIIIIIIIIIIIIIDDDDD
@HISEQ:969:HM2KJBCX2:2:1101:13910:10410 2:N:0:ACTATGCA
GCGCCGAATCTTCCCAACTATCCCTATTAATCATTACGTCAATCCTAGAAACCAACAAAATAGGATCGAACGTCCTATTTCATTATTCCATGCTAATGTATTCAAGCGTTAGCCTGCTTTAAACACTCTAATTTTTTCAAAGTAACAGTCCTGTTTCCCTGCAACACCAAATTAATGACATTACAGTTCTTCAAGAAGGAGGAATCAGTAAAGCCAGTACATACCATAGGCACGACCAACCTACTGACCCCGAAATTCAACTACGAGCTTTTTAACTGCAACAACTTTAATATACGCTATTGGAGCTGGAATTACCGCGGCTGCTGGCACCAGACTTGCCCTCCAA
+
DDDDDIIIIIIIIIIHHIIIIIIIIIIIIIIIIIIIIIIIIIIIIIIIIIIIIIIIHIIIIIIHIIIIGIGHHIIIHIIIIIIIIIIIIIIHHIHIIIIIIIIHIIIIIIIIIIIIIIIIIIIIHIIIHIIIIIIIIIIIIIIIIIIIIIIIIIIIIIIIIIHIIIIIIIIIIIIIIIIIIIIIIIIIIIIIIIIIIIIIIIIIIIIIIIIIIIIIIIIIIIIIIIIIIIIIIIIIIIIIIIHIHIIIIIIIIIIIIIIIIIIIIIIIIIIIIHGIIIIIIIIIIIIIIIIIHIIIIIIIIIIIIIIIIIIIIIIIIIIIIIIIIIIIIIIIIIIIIIIIIDDDDD
@HISEQ:969:HM2KJBCX2:2:1101:11620:10393 2:N:0:ACTATGCA
GCGCCGAATCTTCCCAACTATCCCTATTAATCATTACGTCAATCCTAGAAACCAACAAAATAGGATCGAACGTCCTATTTCATTATTCCATGCTAATGTATTCAAGCGTTAGCCTGCTTTAAACACTCTAATTTTTTCAAAGTAACAGTCCTGTTTCCCTGCAACACCAAATTAATGACATTACAGTTCTTCAAGAAGGAGGAATCAGTAAAGCCAGTACATACCATTGGCACGACCAACCTACTGACCCCGAAATTCAACTACGAGCTTTTTAACTGCAACAACTTTAATATACGCTATTGGAGCTGGAATTACCGCGGCTGCTGGCACCAGACTTGCCCTCCAA
+
DDDDDIHIIIIIIIIIIIIIIIIIIIIIIIIIIIIIIIHIIIIIIIIIIIIIIIIIIGIIIIGHHIIHHIIIIIIIIIIIIIIIIIIIGIIIIIIIIIIIIIIIIIIHIIIIHIIIIIIIIIIIIIIHIIIIIIHIIIIIIIIIIIIIIIIIIIIIIIIIIIIIIIIIIIIIIIIIIIIIIIIIIIIIIIIIIIIIIIIIIIIIIIIIIIIIIIIIIIIIIIIIIIIIIIIIIIIIHHHIIIHHIIIIIIIIIIIIHIIIIIIIIIIIIIIIIIIIIIIIIIIIIIIIIIIIHIIIIIIIIIIIIIIIIIIIIIIIIIIIIIIIHIIIIIIIIIIIIIIIIDDDDD
@HISEQ:969:HM2KJBCX2:2:1101:21145:11019 2:N:0:ACTATGCA
GCGCCGAATCTTCCCAACTATCCCTATTAATCATTACGGTGATCCTAGAAACCAACAAAATAGAACCATGCCGTCCTATTCTATTATTCCATGCTAATGTATTCGAGCAAAAATGCCTGCTTTAAACACTCTAATTTTTTCAAGGTAAAGGTCCTGGATCCGCAAGACACCCAATAAAGGACATCAAGTTTCTCCAGAAGGTGAGAAATCAACAGTAACAGTTCATACCCCTTAAGGCATGACCGTCACGTCAATCCAGAAATTCAACTACGAGCTTTTTAACTGCAACAACTTTAATATACGCTATTGGAGCTGGAATTACCGCGGCTGCTGGCACCAGACTTGCCCTCCAA
+
DCDDDIHHEFHHIHIHIIIIHIIIIIIIIIHIIIIIHIIHIHGGGFHIIHHHIIIIIHIIIIGHIIIHHHIIIIGHIHHEEHHGIIEHHHHHHHHIIECHHIHHHGGHHIIIIIHIIIIHHFHGHIHIIHHHIIIIIGIHHIIIHHIHHHHIIHHHHHHIHHHIHHHIIIIIIHHHIIIIIIIIIHGIHIIIIIIIIIIIIIIIIIIIIIIIHIIHHHIHGIIIHHGHIIIIIHHIIIHIIIIIIIIHGIHDIIIIIHIIIIIIIIHIIIIIHIIIIIIHHHIIIIIIIIHIIIIIIIHHEIIIIIIIIIIIIIIIIIIIIIIIIIIIIIIIIIIIIIIIIIIIIIIIDDDDD
@HISEQ:969:HM2KJBCX2:2:1101:15044:11222 2:N:0:ACTATGCA
GCGCCGAATCTTCCCAACTATCCCTATTAATCATTACGTCAATCCTAGAAACCAACAAAATAGGATCGAACGTCCTATTTCATTATTCCATGCTAATGTATTCAAGCGTTAGCTTGCTTTAAACACTCTAATTTTTTCAAAGTAACAGTCCAAATTCCCCAAAACACCAAATTAATGGCATTAAGATTCATCAGGAAGGAGGAATCAGTGAGACCAGTACATACCAGAGGCATGACCAACCTACTAACCCCGAAATTCAACTACGAGCTTTTTAACTGCAACAACTTTAATATACGCTATTGGAGCTGGAATTACCGCGGCTGCTGGCACCAGACTTGCCCTCCAA
+
ABBDBIHHIHIIFC1<FHIC@GHIIIIIHHHIIIIIIIIHHIIIEHIHHIGHFECGEHICHEGHGHHEGH@HIHIHEHHHHHIHEHHFHFHFHIICCHHHIHGHHIHHIHIHIHIHHHIHIGBCGIIHHHEGHHIHHHIHIHIHHIHH@IGHHHIHHHHGIIG:IHHHIHGHGHHEHGHGCGHHIIHHHHCHIIIIIIIIIHIIHIIIIIHHIHIHIIIIIIHEHIIHIHEHIIHH<IHHH=<GHHEHHGHHIHHIHIHHHHFHIHIHHCIHEHHIHFIIIIHHIIHHIIIHHIIIIIIHHIIIIHHGHIHEIIIIIIIIIIIIHIIIIIFHHFIHGIIHHDBDBA
@HISEQ:969:HM2KJBCX2:2:1101:13529:12002 2:N:0:ACTTTGCA
GCGCCGAATCTTCCCAACTATCCCTATTAATCATTACATCGATCCTAGAAACCAACAAAATAGAATCGGATGTCCTATTTCATTATTCCATGCTAATGTATTCAAGCGTAAGCCTGCTTTAAACACTCTAATTTTTTCAAGGTAACAGTCCTAATTCCCCGTGACACCAAATTAATGGCATTACGGTTCTTTAGAAGGTGAGAAATCAATAATATCAGTACATACCAACGGCATGACCGAAACATTGATCCCGAAATTCAACTACGAGCTTTTTAACTGCAACAACTTTAATATACGCTATTGGAGCTGGAATTACCGCGGCTGCTGGCACCAGATTGCCCTCCAA
+
DBDDBIHIIFIHHEHIHIIIIIIIIIIIIIIIIIGHHHIIIIIHHHHHCFHHHHHHHCHCHHGHHHHHICEHFHHHHHGHHIIIGHIIGHHHEHGIIIIIIHHHIIHHHHHHGGIIHGIIIHHIIHIEDHHHHHIHHIGHHIIIIHIIHIHHHHHIHIIIIIHIIIIHIHHIIIHCHHGHIIIHIIHGHIIIIIIIIIGHIIIIHHIIHHIHIIIIIIIIIHHIIIIFHIIIIHIIHIIIIHHGIIIIHHIIIHHHEIHIIIIIIIIGIIIIIIIIIIGIIIIIIIIIIIIIIGIIIIIIIIIIIIIIHIIHHIIIIIIIIHIIIIIIGIIIIIIHIIIIFDDDDD
@HISEQ:969:HM2KJBCX2:2:1101:8477:12252 2:N:0:ACTATGCA
GCGCCGAATCTTCCCAACTATCCCTATTAATCATTACGGTGATCCTAGAAACCAACGAAATAGAATCAGTCCGTCCTATTTCATTATTCCATGCTAATGTATTCAGACGATAGTCTGCTTTAAACACTCTAATTTTTTCAAAGTAACAGTCCTGATTTCCAACCACACCAAATAAATGGCATGAAAGTTCCTCAGAAGGTAGAGATCCATCTCACCAGTACAGACAATTAAGCCTGACCAATGGGTAGACCCCGAAGTTCAACTACGAGCTTTTTAACTGCAACAACTTTAATATACGCTATTGGAGCTGGAATTACCGCGGCTGCTGGCACCAGACTTGCCCTCCAA
+
DDDDDIHIIIIIIIIIIIIIIIIIIIIIIIIIIIIIIIIIIIIIIIIIIIIIIIIIHIIIIIIIIIIIIHHHIIIIIIIIIIIIIHIIIIIIIIIHIIIIIIIIIIIIIIIIIIIIIIIIIIIIIIIIIIIIIIIIIIIIIHIIIIIIIIIIIIIIIIIIIHIHIIHIIIIIIIIIIIIIIIIHIIIIIHIIIIIHIIIIIIIIIIHIIIIIIIIIIIIIIIIIIIIIIIIIIIIIIIIIIIIIIHDIIIIIIIIIIIIIIIIIIIIIIIIIIIIIIIIIIHIIIIIIIIIIIIIIIIIIIIIIIIIIIIIIIIIIIIIIIIIIIIIIIIIIIIIIIIIIIIIDDDDD
@HISEQ:969:HM2KJBCX2:2:1101:12005:12345 2:N:0:ACTATGCA
GCGCCGAATCTTCCCAACTATCCCTATTAATCATTACGGCGGTCCTAGAAACCAACAAAATAGAACCACACGTCCTATTCTATTATTCCATGCTAATGTATTCGAGCATAGGCCTGCTTTGAACACTCTAATTTTTTCAAAGTAAAAGTCCTAGTTCCCCGACACACCCAGTGAAGGGCATGCGGTTCCCTAGAAGGAAAGACCCGATCGGACCAGTACACGCGGTGAGGCGGACCGGCCAACCAGGCCCAAGGTTCAACTACGAGCTTTTTAACTGCAACAACTTTAATATACGCTATTGGAGCTGGAATTACCGCGGCTGCTGGCACCAGACTTGCCCTCCAA
+
DDDDDIHIIHIIIIIIIIIIIIIIIIIIHIIIIIIIIIIIIIIIIIIIIIIIIIIIGIIIIIHHIHIIIIGHHIHIIIIIIIIIIIIHIIIIIIIIIIIIIHHIIIGIIIIHIIIIIIIIIGHIIHIHHIIIIIIIIIIIIHHIIIIHIIIIIHIIIIIIIIIIIIIIIIIIIHIIHIIHIIIHHIIIHHIIIHIIIIIIIIIIIIHIIIIIIIIIIIIIIIIIIIIIIIIIIIIIIIIIIIHGIIIIIIIIIIIIIIIIIIHIIIIIIIIIIIIIIIIIIIHHIIIIIIIIIIIIIIIIIIIIIIIIIIIIIIIIIIIIIIIIIIIIIIIIIIIIIIIIDDDDD
@HISEQ:969:HM2KJBCX2:2:1101:14891:12485 2:N:0:ACTATGCA
GCGCCGAATCTTCCCAACTATCCCTATTAATCATTACGGTGATCCTAGAAACCAACAAAATAGAACCATGCCGTCCTATTCTATTATTCCATGCTAATGTATTCGAGCAAAAATGCCTGCTTTAAACACTCTAATTTTTTCAAGGTAAAGGTCCTGGATCCGCAAGACACCCAATTAAGGACATCAAGTTTCTCCAGAAGGTGAGAAATCAACAGCGACAGTTCATACCCCTTAAGGCATGACCATCACGTCAATCCCGAAATTCAACTACGAGCTTTTTAACTGCAACAACTTTAATATACGCTATTGGAGCTGGAATTACCGCGGCTGCTGGCACCAGACTTGCCCTCCAA
+
DDBDDIIIIHIIIIHIIIIIIIIIIIIIIIHHIIIIIIIIIIIIIIIIIIIIHIIIIIIIIIIIIIIIIIHIIIIIIIIIIIIIIIIIFHIHHEHHHIIHIHHIHIIIIIIIIIIHIIIIIHIIIIIIIIHIIIIIIIGIIIIIIIIIIIIIIIHGIIIIIIIIHIIIIIHIIIIIGIIIIIHHIIIIIIIIHHGIIIIIIGGIIIIHHIIIIIIIIIIIIIIIIIIIIIIIIIIIIIIIIIIIIIIIIHGDIIIIIIIIIIIIIIIIIIIIIIIIIIIIIIIIIIIIIIIIIIIIIIIIIIIIIHIIIIIIIIIIIIIIIIIIIIIIIIIIIIIIIIIIIIIIIIIHDDDDD
@HISEQ:969:HM2KJBCX2:2:1101:15709:13013 2:N:0:ACTATGCA
GCGCCGAATCTTCCAACTATCCCTATTAATCATTACGGTGGTCCTAGAAACCAACAAAATAGAACACAACGTCCTATTCTATTATTCCATGCTAATCTATTCAAGCAATAGCCCGCTTTAAACACTCTAATTTTTTCAAAGTAATGGTCCTGGCTCCCCAACACACCATACTGGTTCACCAGAAGGAAGACCCGACAGCAGACAGTACTCGCCAAAGACGGACCGCCCGGCCAGGCCTAAAATTCAACTACAAGCTTTTTAACTGCAACAACTTTAATATACGCTATTTGAGCTGGAATTACCGCGGCTGCTGGCACCAGACTTGCCCTCCAA
+
<000<CCH1<11<<1@GEHI1F@1FEECGHEE1DFGCGG1GD1F<@11DCGFH@CCH1<1F<DEG1<@CC/D@@@G<1DCC?1DH1<<FHHIGFCG@?@HICGH1FFHB<C17<C?@@<CFCFEB<<<HAFHFH1<GHGF@CHHE5HE1?HHDHCC8@?HEEEFIHHFBC@HFA58<=:<FGIHECFEHCHDE@EHHCEG0F@CEEF<C:F@GD1?IIEAEHC<?C<C:C<<C::?E?@HGHFFFF<<:1FD1FIHFC?C1<H?HHFD<111D1C?HGD0C?GF?C<EEHGECH@HGEC<E<C??CHC<1FCC1CHCG<1CCCEE?<1@@D<0
@HISEQ:969:HM2KJBCX2:2:1101:18888:14087 2:N:0:ACTATGCA
GCGCCGAATCTTCCCAACTATCCCTATTAATCATTACAACAGTCCTAGAAACCAACAAATAGAACCATTGTCCTATTCCATTATTCCATGCTAATGTATTCAAGCGTATGCCTGCTTTGAACACTCTAATTTTTTCACAGTAAAAGTCCTGGTTCCCCGTCACGACCCGTAAAGGCCATGCCGCTTCGCCAGAAGGTAAAGCCCGACCACAGACAGTGCTCACCCAGAAGGCGGACCGTCCAGCCAGGCCTGAAGTTCAACTACGAGCTTTTTAACTGCAACAACTTTAATATACGCTATTGGAGCTGGAATTACCGCGGCTGCTGGCACCAGACTTGCCTCCAA
+
DDDDDIIIIIIIHIIIIIIIIIIIIIIIIIIIIIIIIIIIIIIIIIIIIIIIIIIIHIIIIIHHIIIIIIIHHHHIIIIIIIIIIIHIIIIIIIIHIHIHIHEFHIIIIIIIIHIIIIIHHHIIIIIIIIIHIIIIIIIIIIIIIIHIIIIIIIIIIIIIIIIIHIIIIIIHIIIIIIIIIIIIIIIIIIIIIIIIIIIIIIIIIIIIHIIIIIIIIIIIIIIIIIIIIIIIIIIIHIIIIIHHIIIIIIIHIIIIIIIIIIIIIIIIIIIIIIIIIIIIIIIIIIIIIIIIIHIIIIIIIIIIIIIIIIIIIIIIIIIIIIIIIIIIIIIIIIIIIIIIDDDDD
@HISEQ:969:HM2KJBCX2:2:1101:8242:14565 2:N:0:ACTATGCA
GCGCCGAATCTTCCCAACTATCCCTATTAATCATTACAACAGTCCTAGAAACCAACAAATAGAACCATTGTCCTATTCCATTATTCCATGCTAATGTATTCAAGCGTATGCCTGCTTTGAACACTCTAATTTTTTCACAGTAAAAGTCCTGGTTCCCCGTCACGACCCGTAAAGGCCATGCCGCTTCGCCAGAAGGTAAAGCCCGACCACAGACAGTGCTCACCCAGAAGGCGGACCGTCCAGCCAGGCCTGAAGTTCAACTACGAGCTTTTTAACTGCAACAACTTTAATATACGCTATTGGAGCTGGAATTACCGCGGCTGCTGGCACCAGACTTGCCCTCCAA
+
DDDDDIIIIIIIIIHIIIIGIIIIIIIIIIIIIIIIIIIIIIIIIIIIGIIIIIIIIIIIIHIIIIIIHHIIIIIIIIHIIIIIIIIIIIIIIIIIIIIIIHIHIIHHIIIIIIIIIIIHIIIIIIIIIIIIIIIIIIIIIIIHIIIIIIIIIIIIIIIIIIIIIIIIIIIIIIIIIIIIIIIIHHIIIIIIIIIIIIIIIIIIIIIIIIIIIIIIIIIIIIIIIIIIIIIIIIIIIIIHIIIIHIIIIIIIIIIIIIIIIIIIIIIIIIIIHIIIIIIIIIIIIIIIIIIIIIIIIIIIIIIIIIIIIIIIIIIIIIIIIIIIIIIIIIIIIIIIIIIIIDDDDD
@HISEQ:969:HM2KJBCX2:2:1101:3725:15238 2:N:0:ACTATGCA
GCGCCGAATCTTCCCAACTATCCCTATTAATCATTACGTCAATCCTAGAAACCAACAAAATAGGATCGAACGTCCTATTTCATTATTCCATGCTAATGTATTCAAGCGTTAGCTTGCTTTAAACACTCTAATTTTTTCAAAGTAACAGTCCAAATTCCCCGCAACACCAAATTAATGGCATTACGGATCATCAGGAAGGAGGAATCAGTGAGACCAGTACATACCAGAGGCATGACCAATCTACTAACCCCAAAATTCAACTACGAGCTTTTTAACTGCAACAACTTTAATATACGCTATTGGAGCTGGAATTACCGCGGCTGCTGGCACCAGACTTGCCCTCCAA
+
DDDCDIIIIIIIHHHHHIIHHHIIIIIIHIIIHIFFIIIIIIIGIGHHIIIIHIIIIFEHIIHIIIIIIIGIEHHGIIEHEHHHIIIIHHHHHIIIGHIIIHHIIHHIIHIHIIHIIIIHIIIIIHIHHIIIIIIIIIIIIIHIIIIIIIIIIHIIIIIIIIIIIIIIIIHIIIIIIIIIIIIHIIIIIIIIIIIIIIIHIIIIIIGIIIIIGIIIIIIIIIIIHIIIIIIHIIIIIIIIIIHHHIIIIIIIIIHIIIHEGEFIIIIIIIIIIIIIIIIHIIIIIIIIIIIIIIIIIIIIIIIIIIIIIIIIIIIIIIIIIIIIIIIIIIIIIIGIIIIIIDDDDD
@HISEQ:969:HM2KJBCX2:2:1101:3623:15369 2:N:0:ACTATGCA
GCGCCGAATCTTCCCAACTATCCCTATTAATCATTACGTCAATCCTAGAAACCAACAAAATAGGATCGAACGTCCTATTTCATTATTCCATGCTAATGTATTCAAGCGTTAGCCTGCTTTAAACACTCTAATTTTTTCAAAGTAACAGTCCTGATTTCCCGCAACACCAAATTAATGACATCACGGTTCGTCAAGAAGGAGGAATCAGTAAAGCCAGTACATACCGAAGGCATGACCAACTTACTAACCCCGAAATTCAACTACGAGCTTTTTAACTGCAACAACTTTAATATACGCTATTGGAGCTGGAATTACCGCGGCTGCTGGCACCAGACTTGCCCTCCAA
+
DDDDDHIIIIIIHIIIIIIIIIIIIIIIIIIIIIIIIIIIIIIHIIIIIIIIIIIIIIIIIIIHHIGHFHHHHEHHIIIIHIIIIIIGHIHIIHIGHIIIIIIIIHIIHHIIIIIIIIIHIHHHIIIIIIIIIIIIIIIIIHHIIIIIIIIIIIIIIIIIIIIIIIIIIIIIIIIIIIIIIIIIIIIIIIIIIIIIIIIIIIIIIHIIIIIIIIIIIIIIIIIIIIIIIIIIIIIIIIIIIIHHHIIIIIIIIIIIIIHIIIIIIIIIIIIIIIIIIGIIIIIIIIIIIIIIIIIIIIIHHIIIIIIIIIIIIIIIIIIIIIIIIIIIIIIIIIIIIIIIIDDDDD
@HISEQ:969:HM2KJBCX2:2:1101:18922:15483 2:N:0:ACTATGCA
GCGCCGAATCTTCCCAACTATCCCTATTAATCATTACGTCAATCCTAGAAACCAACAAAATAGGATCGAACGTCCTATTTCATTATTCCATGCTAATGTATTCAAGCGTTAGCCTGCTTTAAACACTCTAATTTTTTCAAAGTAACAGTCCTGTTTCCCTGCAACACCAAATTAATGGCATTACAGTTCTTCAGAAAGGAGGAATCAGCGAAGCCAGTGCATACCAGTGGCACGACCAACCTGCTGACCCCGAAATTCAACTACGAGCTTTTTAACTGCAACAACTTTAATATACGCTATTGGAGCTGGAATTACCGCGGCTGCTGGCACCAGACTTGCCCTCCAA
+
?@@DDHIHGHIIHEEEGHIGHIEEHFHHHHHHEEHHI@CHH=FHFHC?FCFHHEHHIHHEEHIHHHI<EHIHCGHIHIEEHFFGCEHHII1<FCCGH6HCHEHHFIHGHEHCHH@HHHHIIHHBEIGHGHHDDHHHDG1DE1HEHHF@HHHHBFHHIEHHCFGCEGHGHC;<@GHIHIHHFHHHHHHHHEG@</CHFHHHEGHIIEHEHHHHHHECEGEHHEGEHH@HHCHHE<<EC@CHHHHF1G<IIGHHIHHGCHGHIIHEEE?HHC1HC@HHEE?HHHFHDD11EFCHHHHHCEHGEHHHF<?HIIHHDHIIIHIHHHHHHGIIHHHEHCGIHHHHC@DAD@
@HISEQ:969:HM2KJBCX2:2:1101:9853:15684 2:N:0:ACTATGCA
GCGCCGAATCTTCCCAACTATCCCTATTAATCATTACGGTGATCCTAGAAACCAACAAAATAGAACCATGCCGTCCTATTCTATTATTCCATGCTAATGTATTCGAGCAAAAATGCCTGCTTTAAACACTCTAATTTTTTCAAGGTAAAGGTCCTGGATCCGCAAGACACCCAATTAAGGACATCAAGTTTCTCCAGAAGGTGAGAAATCAACAGCGACAGTTCATACCCCTTAAGGCATGACCATCACGTCAATCCCGAAATTCAACTACGAGCTTTTTAACTGCAACAACTTTAATATACGCTATTGGAGCTGGAATTACCGCGGCTGCTGGCACCAGACTTGCCCTCCAA
+
DDDDDHIIIIIIIIIIIIIIIIIIIIIIIIIIIIIIIIHIIIIIIHHIIHIIHIIIIIIIIIIHIIGIHIICHHHIHIHIIIHIIIHIIIIIIIGIIHHIIEHIIIIIIIIIIIIIIIIIIHIIIIIIIIIIIIIIIIIIIIIIIIIIIIIIIIIIIIHIIHIIHIIIIIIIIHHHGHIIIIIIIHIIHHGIIIIIIHIIIIIIIIIIIIIIHIIIIIIIIIIIIHIIHIIIHIIIGIIIIIIIIIIIIIIIIIIIIIIIIIIIIIIIIHIIIIIIIIIIIIIIIIIIIIIIIHIIIIIIHIIIIIIIIIIIIIIIIHIIIIIIIIIIIIIIIIIIIIIIIIIIIIIIDDDCD
@HISEQ:969:HM2KJBCX2:2:1101:19429:15665 2:N:0:ACTATGCA
GCGCCGAATCTTCCCAACTATCCCTATTAATCATTACGTCAATCCTAGAAACCAACAAAATAGGATCAAACGTCCTATTTCATTATTCCATGCTAATGTATTCAAGCGTTAGCCTACTTTAAACACTCTAATTTTTTCAAAGTAACAGTCCTGTTTCCCTGCAACACCAAATTAATGACATTACAGTTCTTCAAGAAGGAGGAACCAGTAAAGCCAGTACATACCAGAGGCACGACCAACCTACTAATCCCGAAATTCAACTACGAGCTTTTTAACTGCAACAACTTTAATATACGCTATTGGAGCTGGAATTACCGCGGCTGCTGGCACCAGACTTGCCCTCCAA
+
CDDDDIIIIIIIHHIIIIIIIIHHIIIIIIHIIIIIIIIIIIIIHIIIIIIIIIIHIIIIIIIIIIIIIIIIIIHIIGHIGHIIIIIIIIHHHIIIIIIIIIHIIIIIIIIIIIIIIIHIIIHIIIIIIIIIIIIIIIIIIIIIIIIIIHIIIIIIIIHIIIIIIIIIIIIIIIIIIHIHIIIIIIIIIIHIIIIIIIHHHIIIIIIIIIIIIIIIIIIIIIIIHIIIIIIIIIHIHHHIIIHGECHDIIIIIIIIIIIHHHIIIIIIIIIIIIIIIIIIIIGIIIHIIIIIIIIIIIIIIIIIIIIIIIIIIIIIIIIIIIIIIIIIIIIIIIIIIIHIIDDDDD
@HISEQ:969:HM2KJBCX2:2:1101:2410:14348 2:N:0:ACTATGCA
GCGCCGAATCTTCCCAACTATCCCTATTAATCATTACAACAGTCCTAGAAACCAACAAATAGAACCATTGTCCTATTCCATTATTCCATGCTAATGTATTCAAGCGTATGCCTGCTTTGAACACTCTAATTTTTTCACAGTAAAAGTCCTGGTTCCCCGTCACGACCCGTAAAGGCCATGCCGCTTCGCCAGAAGGTAAAGCCCGACCACAGACAGTGCTCACCCAGAAGGCGGACCGTCCAGCCAGGCCTGAAGTTCAACTACGAGCTTTTTAACTGCAACAACTTTAATATACGCTATTGGAGCTGGAATTACCGCGGCTGCTGGCACCAGACTTGCCCTCCAA
+
DDDDDIIIIIIIFHIIIIIIHIIIIIIIIIIHIIIIHIHIIHHHHIIHHHIIIIIIIGHHIHEHIIGHHHIHIHHIIIHHHIHHIHHIIIIHHEHIIIIHHHHHIIHHHHHHHHHHGIIHIHIIHIIIIIIHHIHIHHHIIHHHHIIIHHEHHCIIIIIIIIIIHIIIIGHHEHIIIIHIIIHIIHHHIIIHIHIIIIHIIHIIHHIIIHHFHHIHIHIFHHIIIIIIIHHHHHHIIIHIIIIHHIIHIIIIHFHHHIHGIIHHHHGHHIIIIHHHHHHHIHHHIIHHIIHGECHIIHIHIIHHHIIIIIHHHIIIIGIIIIIIIIHHHIIIHHHIIIIHHADADB
@HISEQ:969:HM2KJBCX2:2:1101:10137:16122 2:N:0:ACTATGCA
GCGCCGAATCTTCCCAACTATCCCTATTAATCATTACGTCAATCCTAGAAACCAACAAAATAGGATCAACGTCCTATTTCATTATTCCATGCTAATGTATTCAAGCGCGAGCCTGCTTTAAACACTCTAATTTTTTCAAAGTAACAGTCCTGATTCCCCGCCACACCAAATGAATGACATGATGGTTCGTCAGAAGGTAGGAACCAGTAACACCAGTACGTACCTAAGGTACGACCAACGTACTGATCCCGAAATTCAACTACGAGCTTTTTAACTGCAACAACTTTAATATACGCTATTGGAGCTGGAATTACCGCGGCTGCTGGCACCAGACTTGCCCTCCAA
+
ADDABHHIIIIIIIIHIIIIHIIIIIIIIIIIIIIHHIHEHHIIHIHIIIIIGIIIIIHIIIHFHEHHIIDHHHHIIIHDHHHHIIIIHGHHIHHIIIHHIEGEGHHIHEGIIIHHIHIIIEHHHHHIHIIIHHHIHIGIIIHHHIIIIIIIIIIIIIIIIHHGHHHIIIHIIIIIIIIIIIIIIIIIIIIIIIIIIIIIIHIIIIIIIIIIIIIIIHIIIHGIIHIIIIIIIHIHIIIIIIHGIIIIIGIHEIIIIIIIIIIIIIIIIIIIHGIIIIIIGIHIIIIIIIHHHIIIIIIIIIIIHIIIIIIIIIIIIIIIIGIIIIIIIIIIHIHGIIIIDDDDD
@HISEQ:969:HM2KJBCX2:2:1101:12646:16125 2:N:0:ACTATGCA
GCGCCGAATCTTCCCAACTATCCCTATTAATCATTACGTCAATCCTAGAAACCAACAAAATAGGATCGAACGTCCTATTTCATTATTCCATGCTAATGTATTCAAGCGTTAGCCTGCTTTAAACACTCTAATTTTTTCAAAGTAACAGTCCTGTTTCCCTGCAACACCAAATTAATGACATTACAGTTCTTCAAGAAGGAGGAATCAGTAAAGCCAGTACACACCATTGGCACGACCAACCTACTGACCCCGAAATTCAACTACGAGCTTTTTAACTGCAACAACTTTAATATACGCTATTGGAGCTGGAATTACCGCGGCTGCTGGCACCAGACTTGCCCTCCAA
+
BDBDBHIHIIIIFHIHIIHHCHFHIIIIIHHIHHIHIIHFHHIIHIHHHHIIIEHIHHHHIH@GHEHIIIGDHIDEHFHCHHHHCHHCHHHFIHHIIHFHHIIIIIIHGHHH@HGHHHHHHEHIIIHGHIHIHFFHHIIIIIIIHHIIIHHHHFCFHIIIIIIIIHIIIHGHHHEIIIIHHIIIIHHHIIIGIIIHIIIIIHIIIHIHGIIIIIIIIIIIIHHHIIIHCIIIIHIIIHGHIIHGEIIHCHHHH@HCHFIHIHIIIIIHIIHIIHHHHHIGHHIIHGIIIIIIIIIIEIIHIIIIIIHIIIHIHIIIIHIIIIIHHHIIIIIIIIIGIIIIIDDDDD
@HISEQ:969:HM2KJBCX2:2:1101:11509:16534 2:N:0:ACTATGCA
GCGCCGAATCTTCCCAACTATCCCTATTAATCATTACGGTGATCCTAGAAACCAACAAAATAGAACCATGCCGTCCTATTCTATTATTCCATGCTAATGTATTCGAGCAAAAATGCCTGCTTTAAACACTCTAATTTTTTCAAGGTAAAGGTCCTGGATCCGCAAGACACCCAATAAAGGACATCAAGTTTCTCCAGAAGGTGAGAAATCAACAGTAACAGTTCATACCCCTTAAGGCATGACCGTCACGTCAATCCCGAAATTCAACTACGAGCTTTTTAACTGCAACAACTTTAATATACGCTATTGGAGCTGGAATTACCGCGGCTGCTGGCACCAGACTTGCCCTCCAA
+
DDDDDIIIIIIIIIIIIIIIHIIIIIIIIIIHIIIIIIIIIIIIIIIIIIHIIIIIICGHIIGIIIIHHHIIIIIHHIHHHHIIHIIHHHIHIIHHIHHIIHHHIIFHHIIHHHIIIIIIHIIIHIIIIIHIIHIIHIHHIHIIIIGIHHIIIIIIHHIIIIIIIIIIHHFIIIHHHIIIIIIIIIIIIIIIIIHIIHIIIIIIIIIIIGIIIIIIIIIIIIIIIIHIIIIIIIHIIIHIIHIIIIIIIIHFIIIIIIIIIIIIIIHIIIIIIIIIIIIIHHIIIIIIIIIIIIIIIIIIHIIIIIIIIIIIIIIIIIIIIIIIIIIIIIIIIHIIIIIIIHIIIIIIDDDDD
@HISEQ:969:HM2KJBCX2:2:1101:21095:16323 2:N:0:ACTATGCA
GCGCCGAATCTTCCCAACTATCCCTATTAATCATTACGTCGATCCTAGAAACCAACAAAACAGGACCACCGTCCTATTCTATTATTCCATGCTAATGTATTCAGACGTAAGCCTGCTTTGAACACTCTAATTTTTTCAAGGTAAAGGTCCTGGTTTCCCACCACGCTAAATTAATAACATGATAGTTCCCCAGAAGGTAGAAATTCTACACACCAGTACAGACTTGTTAGCCCGACCAACGGTAGAATCCCGAAATTCAACTACGAGCTTTTTAACTGCAACAACTTTAATATACGCTATTGGAGCTGGAATTACCGCGGCTGCTGGCACCAGACTTGCCCTCCAA
+
DCDDDHHHHHHIIIIIIGHHIIIHHIIIIIHIIIIIIEHHDH@GHHHIIIIHHHIIIIIIHICFHIIGHHFCGHEHHCHHHHCHHEHFIEHHGHIIIHHIEEDHGHHIIIHHHHHHHEHIIIIIIHHHHHHIHIIHIIIIHHEHHHEIHIHHIHHHIIIIIIHHHHIIIIIHHIIIIHHIHGIIHHHIIIIIHGGHIIIIHHIIIIIHIIIIIIIHIIHIHFIIIIIIHIIIIHHIIIHIIIHG<HIIIIIIIHIIIIIIIIIIIIIIIIIIIIHIIHIIIHIIIIIIIIHHHGIIIIIIIIIIIIIIIIIIIIIIIIIIIIIIIIIIIIIIIHIIIIIIIDDDDD
@HISEQ:969:HM2KJBCX2:2:1101:2821:16563 2:N:0:ACTATGCA
GCGCCGAATCTTCCCAACTATCCCTATTAATCATTACAACAGTCCTAGAAACCAACAAATAGAACCATTGTCCTATTCCATTATTCCATGCTAATGTATTCAAGCGTATGCCTGCTTTGAACACTCTAATTTTTTCACAGTAAAAGTCCTGGTTCCCCGTCACGACCCGTAAAGGCCATGCCGCTTCGCCAGAAGGTAAAGCCCGACCACAGACAGTGCTCACCCAGAAGGCGGACCGTCCAGCCAGGCCTGAAGTTCAACTACGAGCTTTTTAACTGCAACAACTTTAATATACGCTATTGGAGCTGGAATTACCGCGGCTGCTGGCACCAGACTTGCCCTCCAA
+
DCDCDIIIIIIIIIIIIIIIIIIIIIIIIIIIIIIIIIIIIIIIIIIIIIIIIIIIIIIIIIIIIIIIIIIIIHIIIHIIIIIIHGHHIIIIIIIIIIIIIIIIIIHIIIIHIIIIIIIIIIIIIIIIIIIIIIIIIIIIIIIIHIHHIIIIIIIIIIIIIIIIIIIIIIIIIIIIIIIIIIIIIIIIIIIIIIIHIIHIIIIIIIIIIIIIIIIIIIIIIIIIIIIIIIIIIIIIIIIIIIIIHIIIIIIIIIIIIIIIIIIIIIHFIIIIIIIIIIIIIIIHIIIIIIIIIHIIIIIIIIIIIIIIIIIIIIIIIIIIIIIIIIIIIIIIIIIIIIIIIDDDDD
@HISEQ:969:HM2KJBCX2:2:1101:9244:16596 2:N:0:ACTATGCA
GCGCCGAATCTTCCCAACTATCCCTATTAATCATTACGGCGGTCCTAGAAACCAACAAAATAGGACCGCACGTCCTATTCTATTATTCCATGCTAACGTATTCGAGCAAAGGCCTGCTTTGAACACTCTAATTTTTTCAAAGTAAAAGTCCTGGTCCCCAACACACCCAGTGAAGGGCATGCGGTTCTCCAGAAGAGAAGGCCCGGCCGGACAAGTGCACGCGGTGAGGCGGACCTGCCAGCCAGGCCAAAGGTTCAACTACGAGCTTTTTAACTGCAACAACTTTAATATACGCTATTGGAGCTGGAATTACCGCGGCTGCTGGCACCAGACTTGCCCTCCAA
+
DDDDAHDHHIIHHIIHIHIHEGC@EEHGHEHHHIIHIHHHDGHIDFC<DFHHIHEHHHHHHHIHHHE?C<D?CEHIHFEEHHEHC@GHECG?1<DDDGGHFCG@B?HHHEECDEHG?HFFHHHHHHHIHIHDFIIHGIHHHHHFHHHHHHGEFHGHHHHHIHEGHIIIHHHHCHFIHHHHHEEHHHHHHIHHHHIHHIIIHHDHHDDHHHCIIIIIHDHGC@IFHIHEDHHHHHEHHHGHHIHIIHGCHHHEHCIHEGEEIGIHHHEIIHHF@HHHHHHHHDG?HHHFHEEEDHGEFEHIHHHHHIHHHGHIHHHHH@1H@EIHIIHIIIIHIHEIHHF?D@D<
@HISEQ:969:HM2KJBCX2:2:1101:11256:16664 2:N:0:ACTATGCA
GCGCCGAATCTTCCCAACTATCCCTATTAATCATTACAACAGTCCTAGAAACCAACAAATAGAACCATTGTCCTATTCCATTATTCCATGCTAATGTATTCAAGCGTATGCCTGCTTTGAACACTCTAATTTTTTCACAGTAAAAGTCCTGGTTCCCCGTCACGACCCGTAAAGGCCATGCCGCTTCGCCAGAAGGTAAAGCCCGACCACAGACAGTGCTCACCCAGAAGGCGGACCGTCCAGCCAGGCCTGAAGTTCAACTACGAGCTTTTTAACTGCAACAACTTTAATATACGCTATTGGAGCTGGAATTACCGCGGCTGCTGGCACCAGACTTGCCCTC
+
DDBDDIHIIIIIIIIIIIIIIIIIIGIIIIHIIIIIIIIIIIIIIIIIIIIIHIIIIIIIIIIIIIIIIIIIIIIIIHIIIIIIIIIIIIHIIIIHIIIIIIIHIIIIIIIIIIIIIIIIIIIIIIIIIIIIIIHFGIIIHIIIIHIIIIIIIIIIIIIIIIIIIIIIIIIIIIIIIIIIIIIIIIIIHIIIHIIIIHIIIIHIIIIIIIIIIIIIIIIIIIHIIIIIIHIIIIIIIIIIIHIIIIIIIIIIIIIIIIIIIHIIIIIIIIIIIIIIIIIIIIIIIIHIIIIIIHIIIGIIIIIIIIIIIIIIIIIIIIIIIIIIIIIIIIIIIIIIIIDDDDD
@HISEQ:969:HM2KJBCX2:2:1101:7547:17330 2:N:0:ACTATGCA
GCGCCGAATCTTCCCAACTATCCCTATTAATCATTACGTCGATTTCCGAAAACCAACAAAATAGAAACGACGTCCTATTCCATTATTCCATGCACGAATATCCAAGCGTGTAAAGCCTGCTTTGAGCACTCTAATTTTTTCAAGTAAACCTGGCGGCGCCCCAGGACACTCGGTTAAGAGCACCCTGACGCCTCCGCCACACCATTCACGGGCCAATGGGACAGTCGCGCCAAACAGCGGACCGTCCCCTACCCGCCGAGATCCAACTACGAGCTTTTTAACCGCAACAACTTTAATATACGCTATTGGAGCTGGAATTACCGCGGCTGCTGGCACCAGACTTGCCCTCCAA
+
DDDDDIIIIIIIIIIIIIIIIIIIIIIHIIIIIIHIIIIIIIHIIIIIIIIIIIIIIIIIHHIIIHIIHIIIIIIHHIIIIIIIIIIIIIIIIIIIIIIIHGHHHHIGHHIIIIIIHIIIIIIHIHIIIIHIIIIIIIIGIIHIHHIIIIIIIIIDHIIHHHIIIHHHHHIIIIIHGHHIIIIIIHGHHIIIIHIIIIIIHIIIHHIHIIIIIIIIIIGIIIGIIIIIIIIIIIIIIIIIIIIIIIIIIIHIIIIIIIIIIIIIIIIIIIIIIIIIIIHIIIIIIIIHIIIIIIIIIIIIIIIIIIIIIIIIIIIIIIIIIIIIIIIIIIIIIIIIIIIIIIIIIIHDDDDD
@HISEQ:969:HM2KJBCX2:2:1101:7442:17861 2:N:0:ACTATGCA
GCGCCGAATCTTCCCAACTATCCCTATTAATCATTACGTCAATCCTAGAAACCAACAAAATAGGATCAAACGTCCTATTTCATTATTCCATGCTAATGTATTCAAGCGTTAGCCTGCTTTAAACACTCTAATTTTTTCAAAGTAACAGTCCTGTTTCCCTGCAACACCAAATTAATGACATTACAGTTCTTCAAGAAGGAGGAACCAGTAAAGCCAGTACATACCAGAGGCACGACCAACCTACTAATCCCGAAATTCAACTACGAGCTTTTTAACTGCAACAACTTTAATATACGCTATTGGAGCTGGAATTACCGCGGCTGCTGGCACCAGACTTGCCCTCCAA
+
DDDDDIIIIIIIIIIIIIIIIIIIIIIIIIIIIIIIIIIIIIIIIIIIIIIIIIIIIIIIIIHHHIIIIIIGIIIIIIIIIIIIIIIIIIIIIHIIIIIIIIIIIIHIIHIHIIIIIIIIIIIIIIIIIIIIHIIIIIIIIIIIIHGIIIIIIIHIIIIIIIIIIIIIIIHIIIIIIIIIIIIIIIIIIIIIIIIIIIIIIIIIIIIIIIIIIIIIIIIIIIIIIIIIIIIIIIIIIIIIIIIHHIIIIIIIIIIIIIIIIIHIIIIIIIIIIIIIIIIIIIIIIIIIIIIIIIIIIIIIIIIIIIIIIIIIIIIIIIIIIIIIIIIIIIIIIIIIIIIIIDDDDD
@HISEQ:969:HM2KJBCX2:2:1101:20132:17647 2:N:0:ACTATGCA
GCGCCGAATCTTCCCAACTATCCCTATTAATCATTACGTCAATCCTAGAAACCAACAAAATAGGATCGAACGTCCTATTTCATTATTCCATGCTAATGTATTCAAGCGTTAGCTTGCTTTAAACACTCTAATTTTTTCAAAGTAACAGTCCAAATTCCCCGCAACACCAAATTAATGGCATTACGGCTCATCAGGAAGGAGGAATCAGTGAGACCAGTACATACCAGAGGCATGACCAACCTACTAACCCCGAAATTCAACTACGAGCTTTTTAACTGCAACAACTTTAATATACGCTATTGGAGCTGGAATTACCGCGGCTGCTGGCACCAGACTTGCCCTCCAA
+
DDDDDIIIIIIIIIIIIIIIIIIIIIIIIIIIIIIIIIIIIIIIIIIIIIIIIIIIIIIIHHIIIIIIIIIIIIIIIIIIIIIIIIIIHIIHIIIIIHIIIIIIIIIIIIIIIIIIHIIIIIHIIIHIIIHIIIIIIHGHIHHIIIFHGGHHIHHIIIHIIIIIIHIHHIIIIIIIHIIIIIIIIIIIIIIIIHIIIIIIIIIHHIIIHIIIIIIIIIIIIIIHHIIIIIIIIIIIIIIIIIIIHHHIIIIIIIIIIIIIIIIIIIIIIIIIIIIIIIIIIIIIIIIIIIIIIIIIIIIIIIIIIIIIIIIIIIIIIIIIIIIIIIIIIIIIIIIIIIIIIDDDDD
@HISEQ:969:HM2KJBCX2:2:1101:5624:18813 2:N:0:ACTATGCA
GCGCCGAATCTTCCCAACTATCCCTATTAATCATTACGTCAATCCTAGAAACCAACAAAATAGGATCGAACGTCCTATTTCATTATTCCATGCTAATGTATTCAAGCGTTAGCCTGCTTTAAACACTCTAATTTTTTCAAAGTAACAGTCCTGTTTCCCTGCAACACCAAATTAATGGCATTACAGTTCTTCAGAAAGGAGGAATCAGCGAAGCCAGTGCATACCAGTGGCACGACCAACCTGCTGACCCCGAAATTCAACTACGAGCTTTTTAACTGCAACAACTTTAATATACGCTATTGGAGCTGGAATTACCGCGGCTGCTGGCACCAGACTTGCCCTCCAA
+
DDDDDIIIIIIIIIIHIIIHHIHIIIIIIIIIIIIIIIIIIIIIIIGIIGHIIIIHEHIIIIHIHIIIIIIIHIIIIIIIIIIIIIIEHIIHIIIIIIIIIIIIIIIIIIIIIIIIIIIIIIHIIIHIIIIIIIIIHIIIHIIIIIIIHIIIIHIIIIIIIIIIIIIIIIIHHHIIIHHIIIIIIIIIIHIIIIIIIIIIIIIIIIIIIIHIIIGIIIIIIIIIIHIIIIIIIIIIHIHHHIIHHIIIIIIIHHIIHIIIIIIIIGIIIIIIIHHHIIIIIIIHIIHHHHIIIIIIIIIIIIIIIIIIIIIIIIIGGIIIIIIIIIIHIIIIIIHIIIIIIDDDDD
@HISEQ:969:HM2KJBCX2:2:1101:14600:18852 2:N:0:ACTATGCA
GCGCCGAATCTTCCCAACTATCCCTATTAATCATTACGTCGATCCTAGAAACCAACAAAATAGAATCAAACGTCCTATTTCGTTATTCCATGCTAATGTATTCAAGCGTGAGCCTGCTTTAAACACTCTAATTTTTTCAAAGTAACAGTCCTGATTCCCCATGACACCAAATTAATGACATCATGGTTCGTCAGAAGGTAGGAATCAATAATACCAGTACGTACAATAGCACGACCAATAAATTAATCCCGAAATTCAACTACGAGCTTTTTAACTGCAACAACTTTAATATACGCTATTGGAGCTGGAATTACCGCGGCTGCTGGCACCAGACTTGCCCTCCAA
+
DDDCDIIIIIIIIIIIIIIIHIIIIIIIIIIIIIIIIHIIIIIIIIIIIIIIIIIIIIIIIIIHIIIIIIIIIIIIIIIIIIIIIIIIIIIIIIIIIIIIHHIIIIHIIIIIIIIIIIIIIIIIIIIIIIIIIIHIIIIIIIIIIIIIIIIIIIIIIHIIIIIIIIIIIIHHIIIIIIIIIIIHIIHIIIIIIIIIIIIIIIIIIIIIIIIIIIIIIIIIIIIIIIIIIIIIIIIIIIIIIIIHIIIIIIIIIIIIIHIIIHIHIIIIIIIHIIIIIIIIIIIIIIIIIIHHGIIIIIIIIIIIIIIIIIIIIIIIIIIIIIIIIIIIIIIIIIIIIIIIDDDDD
@HISEQ:969:HM2KJBCX2:2:1101:5846:20469 2:N:0:ACTATGCA
GCGCCGAATCTTCCCAACTATCCCTATTAATCATTACAACAGTCCTAGAAACCAACAAATAGAACCATTGTCCTATTCCATTATTCCATGCTAATGTATTCAAGCGTATGCCTGCTTTGAACACTCTAATTTTTTCACAGTAAAAGTCCTGGTTCCCCGTCACGACCCGTAAAGGCCATGCCGCTTCGCCAGAAGGTAAAGCCCGACCACAGACAGTGCTCACCCAGAAGGCGGACCGTCCAGCCAGGCCTGAAGTTCAACTACGAGCTTTTTAACTGCAACAACTTTAATATACGCTATTGGAGCTGGAATTACCGCGGCTGCTGGCACCAGACTTGCCCTCCAA
+
DDDDDIHIIIIIIIIIIIIIIIIIIIIIIIIIIIIIIIIIIIIHIIIIIIIIIIIIIIIIIHIHIIIIHIIIIIIIIIIIIIIIIIIIIIIIIIIIIIIHHHHHIHHIIIIIIIIIIIIIIIHIIIIIIIIIIIHHGHIIIIIIIIIIHHIIHIIIIIHIIIIIIIIIIIIIHIIIIIHHIIIIIIIIIHIIIIIIIIIIIIIIIIIIIIIIHIIIIIIHIIIHIIIIIIIIIIIIIIIIIIIIHIIIIIIIIIIIHIIIIGIIIIIIIIIIIIIIIIIIHHIHIIIIIIIIIHIIIIIHIIIIIIIIIIIIIIIIIIIIIIIIIIIIIIIIIIGIIIIIIDDDDD
@HISEQ:969:HM2KJBCX2:2:1101:21125:19561 2:N:0:ACTATGCA
GCGCCGAATCTTCCCAACTATCCCTATTAATCATTACGTCAATCCTAGAAACCAACAAAATAGGATCGAACGTCCTATTTCATTATTCCATGCTAATGTATTCAAGCGTTAGCCTGCTTTAAACACTCTAATTTTTTCAAAGTAACAGTCCTGTTTCCCTGCAACACCAAATTAATGACATTACAGTTCTTCAGAAAGGAGGAATCAGCGAAGCCAGTGCATACCAGTGGCACGACCAACCTGCTGACCCCGAAATTCAACTACGAGCTTTTTAACTGCAACAACTTTAATATACGCTATTGGAGCTGGAATTACCGCGGCTGCTGGCACCAGACTTGCCCTCCAA
+
DDBDDHIIECHHIIGHHIIIHFHIEH@GHI?@HHHHHICCHHGHIEEHFEHHCGHIIFHHHIHHHGIHIHEHDH==@?@FHIIIIFEGHHHCGHFHHGFGHHFGHHEHGHEHHFCHHIEHDGHHHFEHHHIIIHHG@FHHHIGIHG@IHHHHCHFHIIIIIHGHHEHIIHIIHHHIHFHHIHHHHIIHGIIIIIGIIIIIIIIHIIIIIGIHFFHFIGIIHHHIIIIGHHIIIIIHFHHIIIHGCHHIHFHHIIIIIIIIIIIIIIIIIIIIHHHIIHHIIIHIHEIIHIIIIIIIIIHIIIIHIIIIIIHIIIIIIIGIIIIHIIIHIIIIIIIIIIIIICCD?D
@HISEQ:969:HM2KJBCX2:2:1101:18316:21466 2:N:0:ACTATGCA
GCGCCGAATCTTCCCAACTATCCCTATTAATCATTACGTCAATCCTAGAAACCAACAAAATAGGTTTGAACGTCCTATTTCATTATTCCATGCTAATGTATTCAAGCAAATGCCTGCTTTAAACACTCTAATTTTTTCAAAGTAACAGTCCTGTTTCCCTGCAACACCAAATTAATGACATTACAGTTCTACAGAAAGGAGGAATCAGCGAGACCAGTTCATACCAGTGGCACGACCAGCCTGCTGACCCCGAAATTCAACTACGAGCTTTTTAACTGCAACAACTTTAATATACGCTATTGGAGCTGGAATTACCGCGGCTGCTGGCACCAGACTTGCCCTCCAA
+
DDDCDIIIIIIIIHHHIIIIIIIIIIIIIIIIIIIIIHIIIIIIIIIHHHIHIHIIIIIIHIIHIIIHIHIIHHIHIIIIIIHIIIIIGHHIHIEHIIIIIIHIIIIIIIIHIIIHIIIIIIIIHIIIIHIHIIHHIIIHIIIIIIIHIHHIIIIIHIGIIIIIIIIIIIHHIIHIIIIIIIIIIHIIIIIIIIHIIIIIIIIIIIIHIHIIIIIIIIIIIIIIIIIIIIIHGHIIIIIIIIIHHIIIIHIIIIIIIIIIIIIIIIIIIIIIIIIIIIIIIIIIHGIIIIHIIIIIIIIIIIIIIIIIIIIIIIIIIIIIIIIIIIIIIIIIIIIIIIIIIDDDDD
@HISEQ:969:HM2KJBCX2:2:1101:3992:21952 2:N:0:ACTATGCA
GCGCCGAATCTTCCCAACTATCCCTATTAATCATTACGGTGATCCTAGAAACCAACAAAATAGAATCATGCCGTCCTATTTTATTATTCCATGCTAATGTATTCAAGCAAAATGCCTGCTTTAAACACTCTAATTTTTTCAAAGTAAAGGTCCTGGTTCCCCGCGACACCCAATTAAGGGCATCGCGGTTCTCCAGAAGGTGAGAAATTGACTACACCAGTTCATACCCCTTAAGGCACGACCGATGTGTCAATCCCGAAATTCAACTACGAGCTTTTTAACTGCAACAACTTTAATATACGCTATTGGAGCTGGAATTACCGCGGCTGCTGGCACCAGACTTGCCCTCCAA
+
DDDDDIIIIIIIIIIIIIIIIIIIIIIIIIIIIIIIIIIIIIIHIIIHIIIIIIIIHIIIIIHFHIIIIGHIIIIIHHGIIIIIIIIIIIHHHIIIIIHIIHHIIIIIIIIIIHIIIIIIIIIIIIIIIIIIIIIIIIIGIIIIIIIIIIIIIIIIIIIHIIIIIIIIIIIIIIIIIIIIIIIIIIIIIIIIIIIIIIIIIIIIIIIIIIIIHIIIIIIIIIIIIHIIIIIIIIIIIIIIIIIIIIIIIIHIIIIIIIIIIIIIIIIIIIIIIGIIIIIIIIIIIIHGIHHIIIIIIIIIIIIIIIIIIIIIIIIIIHIIIIIIIIIIIIIIIIIHIIIIIIIIIIIDDDDD
@HISEQ:969:HM2KJBCX2:2:1101:8397:21896 2:N:0:ACTATGCA
GCGCCGAATCTTCCCAACTATCCCTATTAATCATTACAACAGTCCTAGAAACCAACAAATAGAACCATTGTCCTATTCCATTATTCCATGCTAATGTATTCAAGCGTATGCCTGCTTTGAACACTCTAATTTTTTCACAGTAAAAGTCCTGGTTCCCCGTCACGACCCGTAAAGGCCATGCCGCTTCGCCAGAAGGTAAGCCCGACCACAGACAGTGCTCACCCAGAAGGCGGACCGTCCAGCCAGGCCTGAAGTTCAACTACGAGCTTTTTAACTGCAACAACTTTAATATACGCTATTGGAGCTGGAATTACCGCGGCTGCTGGCACCAGACTTGCCCTCCAA
+
DDDDDIIIIIIIIIIHIIIIIIHIIIIIIIIIIIIIIIIIIIIIIIIIIIIIHIIIIIIIIIIIIIHIIIHIIIIIHIIIIIIIIIIIIIIIIIIHHHIHIEHIIIIIIIIIIIIIIHIIIIIHHHHHIIIIIIIIHIIIIIHGIIIIIIIIIIIIIIIIIIIIIIIIIIIIIIIIIHIIIIIIIIIIIHGIHIIIIIIIIIIIIIIIIIIIIIIIIIIIIIIIIIIIIIIIIIIIIIIIIIIHIIIIIIHIHIIIIIIIIIIIIIIIIIIIIIIIIIIIIIIIIIIIIIIIIIIIIIIIIHIIIIIIIIIIIIIIIIIIIIIIIIIIIIIIIIIIIIIIDDDDD
@HISEQ:969:HM2KJBCX2:2:1101:19254:22219 2:N:0:ACTATGCA
GCGCCGAATCTTCCCAACTATCCCTATTAATCATTACGGTGATCCTAGAAACCAACGAAATAGAATCAGTCCGTCCTATTTCATTATTCCATGCTAATGTATTCAGACGATAGTCTGCTTTAAACACTCTAATTTTTTCAAAGTAACAGTCCTGATTTCCCATCACACCAAATAAATGGCATGAAAGTTCCTCAGAAGGTAGAGATCCATCTCACCAGTACAGACAATTAAGCCTGACCAATGGGTAGACCCCGAAGTTCAACTACGAGCTTTTTAACTGCAACAACTTTAATATACGCTATTGGAGCTGGAATTACCGCGGCTGCTGGCACCAGACTTGCCCTCCAA
+
DDDDDIIIIIIIIIIIIIIIIIIIIIIIIIIIIIIIIIIIIIIHIIIIIHIIIIIIIIIIIIIIIIIIIIIIIIHIIIIIIIIIIIIIIIIHIIIIIHIHHFHHHIIIIIIIIIIIIIIIIIIIIIIIIIIIIIIIIIIIIIIIIIIIIIIIIIIIIIHIIIIIIIIHIIIIIIHIIIIIIIIIIIIIIIIIIIIIIIIIIIIIIHIIIIIIIIIIIIIIIIIIIIIIIIIIIIIIIIIIIIIIHHFIIIIIIIIIIHIHIIIIIIIIIIIIIIIIIIIIIIIIIIIIIIIIIIIIIIIIIIIIIIIIIIIIIIIIIIIIIIIIIIIIIIIIIIIIIIIIIIIDDDDD
@HISEQ:969:HM2KJBCX2:2:1101:10387:20902 2:N:0:ACTATGCA
GCGCCGAATCTTCCCAACTATCCCTATTAATCATTACAACAGTCCTAGAAACCAACAAATAGAACCATTGTCCTATTCCATTATTCCATGCTAATGTATTCAAGCGTATGCCTGCTTTGAACACTCTAATTTTTTCACAGTAAAAGTCCTGGTTCCCCGTCACGACCCGTAAAGGCCATGCCGCTTCGCCAGAAGGTAAAGCCCGACCACAGACAGTGCTCACCCAGAAGGCGGACCGTCCAGCCAGGCCTGAAGTTCAACTACGAGCTTTTTAACTGCAACAACTTTAATATACGCTATTGGAGCTGGAATTACCGCGGCTGCTGGCACCAGACTTGCCCTCCAA
+
DDDDDIIIIIIIIIIIIIIIIIIIHIIIIIIIIIIIIHIIIIIIIIIIIIIIIIIIIIHIIHGIIIIIIIIIIHHHIGHIIIIIIIIIIIHIIIIIIIIIIIHHHIIIIIIIIIIIIIIIHIHIIIIIIHIIIIHIHIIIIIIIIIIIIIIIIIIIHIIIHIIIHIIIIHIIIIIIIIIIHIIIIIIIIIIIIIIIIIIHHIIIIIIIIIIIHIIIIIIIIIIIIIIIIIIIIIIIIIIIIIIIHIHHHIIIIIIIIIIIIIIIIIIIIIIIIIIIIIIIIIIIIIIIIIIIIHIIIIIIIIIIIIIIIIIIIIIIIIIIIIIIIIIIIIIIIIIIIIIIIDDDDD
@HISEQ:969:HM2KJBCX2:2:1101:11852:22225 2:N:0:ACTATGCA
GCGCCGAATCTTCCCAACTATCCCTATTAATCATTACGTCAATCCTAGAAACCAACAAAATAGGATCGAACGTCCTATTTCATTATTCCATGCTAATGTATTCAAGCGTTAGCTTGCTTTAAACACTCTAATTTTTTCAAAGTAACAGTCCAAATTCCCCGCAACACCAAATTAATGGCATTACGGCTCATCAGGAAGGAGGAATCAGTGAGACCAGTACATACCAGAGGCATGACCAACCTACTAACCCCGAAATTCAACTACGAGCTTTTTAACTGCAACAACTTTAATATACGCTATTGGAGCTGGAATTACCGCGGCTGCTGGCACCAGACTTGCCCTCCAA
+
ADDCDIIIIIIIIIIIIIIIIIIIIIIIIIIIIIIIIIIIIIIIIIIIIIIIIIIIIIIIIGHHIIIIHIHIIIHIIIIIIIIIHIIIIIIGHHIIIIIIHIIIIIIIIIIHHIIIIIIIIHHIIIIIIIIIIIIHIIIIIIIIIIIIIIIIIIIIIIIIIIIIHIHIIIIIIIIIIIIIIIIIIIHIIIIIIIIIIIIIIIIIIIIIIIIIIIIIIIIIIIIIIIIIIIIIIIIIIIIIIIHIHIHIIIIIIIIIIIIIIIHIIIIIIIIIIIIIIIIIIIIIIIIIIIIIIIIIIIIIIIIIIIIIIIIIIIIIIIIIIIIIIIIIIIIIIIIIIIIIIDDDDD
@HISEQ:969:HM2KJBCX2:2:1101:11815:22939 2:N:0:ACTATGCA
GCGCCGAATCTTCCCAACTATCCCTATTAATCATTACAACAGTCCTAGAAACCAACAAATAGAACCATTGTCCTATTCCATTATTCCATGCTAATGTATTCAAGCGTATGCCTGCTTTGAACACTCTAATTTTTTCACAGTAAAAGTCCTGGTTCCCCGTCACGACCCGTAAAGGCCATGCCGCTTCGCCAGAAGGTAAAGCCCGACCACAGACAGTGCTCACCCAGAAGGCGGACCGTCCAGCCAGGCCTGAAGTTCAACTACGAGCTTTTTAACTGCAACAACTTTAATATACGCTATTGGAGCTGGAATTACCGCGGCTGCTGGCACCAGACTTGCCCTCCAA
+
DDDDDIHIIIIIIIIIIIIIIIIIIIIIIIIIIIIIIIIIIIIIIIIIIIIIIIIIHIIIIHHIIIIIIIIIIIIIIIIIIIIIHIIIIIIIIIHIGHIHIHIHIIIIIHIIIIIIIHIIIIIIIHIIIHIIIIIIGIIIIIIIIIHIIIIIIIIIIIIIIIIHIHIIHHIHIIIIIIIIIHIIIIIHIIIIIIIIIIIIIIHIIIIIIIIIIHIHIIIIIIIIIIIIIIIIIIIIIIIIIIIHHIIIIIIIIIIIIIIIIIIIIIIIIIIIIIIIIIIIIIIIIIIIIIIIIHIIIIIIIIHIIIIIIIIIIIIIIIIIIIIIIIIIIIIIIIIIIIIIIDCDDD
@HISEQ:969:HM2KJBCX2:2:1101:2143:22425 2:N:0:ACTATGCA
GCGCCGAATCTTCCCAACTATCCCTATTAATCATTACGGTGGTCCTAGAAACCAACAAAATAGAACCACAACGTCCTATTCTATTATTCCATGCTAATCTATTCAAGCAATAGCCCGCTTTAAACACTCTAATTTTTTCAAGGTAATGGTCCTGGCTCCCCAACACACCCAATAAAGGACATACTGGTTCACCAGAAGGAAGACCCGACAGCAGACAGTACTCGCCAAAGACGGACCGCCCGGCCAGGCCTAAAATTCAACTACGAGCTTTTTAACTGCAACAACTTTAATATACGCTATTGGAGCTGGAATTACCGCGGCTGCTGGCACCAGACTTGCCCTCCAA
+
DDDDDIIIIIIIIHIHHIIIIIIIIIHIIHIIIIIIIIGIIHIIIIIIIIIIIIIIIIIHIIIGIIIIIIIIIIIIIIIGIIIIIIIIHIIIHHHIIIIIGGHHIIHHIHHIIIIIIHEHHIIHHIIHIIIIIIHHHIIIFCHHIIIIIHIIHHGHHIIIIIIIIIIHIIIIIIIIIIIIIIIIIIIIHGIIIIIHIIIIHHHIGIIIIIIIIHHHIHHHIHIIIIIIHIIIIIIIIIIIIIIIIIIIHHIIIIIIIIIIIIIIHIIIIIIIHIHIIIIIHIIIIIHIHIIHIIIIIHHGHIIIIIIIIIIIIIIIIIIIIIIIIIIIIIIIIIIIIIIIIDDDDD
@HISEQ:969:HM2KJBCX2:2:1101:1314:23837 2:N:0:ACTATGCA
GCGCCGAATCTTCCCAACTATCCCTATTAATCATTACGTCAATCCTAGAAACCAACAAAATAGGATCGAACGTCCTATTTCATTATTCCATGCTAATGTATTCAAGCGTTAGCCTGCTTTAAACACTCTAATTTTTTCAAAGTAACAGTCCTGTTTCCCTGCAACACCAAATTAATGACATTACAGTTCTTCAGAAAGGAGGAATCAGCGAAGCCAGTTCATACCAGTGGCACGACCAACCTGCTGACCCCGAAATTCAACTACGAGCTTTTTAACTGCAACAACTTTAATATACGCTATTGGAGCTGGAATTACCGCGGCTGCTGGCACCAGACTTGCCCTCCAA
+
DDDDDGIIIIIHIIIIIIHGHHIIIIIIIIIIIIIIIHIHIIIIIIIIIIGIIHIHHHIIIIIEH?EEGH?DDEEHHHHHIIIGIIIHIHHIIGHIIIIIIHHHIHHHIHIGIIIHHIIIHHHIIIIHIIHHHHHHIIIHIHIIIIIIIIHHHHICIIIIIIIIIIIIIIIIIIHHIIIIIHIIIIHGIIGIHIIIIIIIHIIIIHIIIIIIIIIIIIIIIIIIIIIIIIIIIIIIIIIIIIHHDHHIHIIIGHHGIIIIIIIIIIIIIIIIIIHIIIIIIIIIIHIIIIIIIIIIHIHHHIIIIHIIIIIIIIIIIIIIHHIIIIIIIIIIIIIIIIIIIDDDDD
@HISEQ:969:HM2KJBCX2:2:1101:16446:23883 2:N:0:ACTATGCA
GCGCCGAATCTTCCCAACTATCCCTATTAATCATTACAACAGTCCTAGAAACCAACAAATAGAACCATTGTCCTATTCCATTATTCCATGCTAATGTATTCAAGCGTATGCCTGCTTTGAACACTCTAATTTTTTCACAGTAAAAGTCCTGGTTCCCCGTCACGACCCGTAAAGGCCATGCCGCTTCGCCAGAAGGTAAAGCCCGACCACAGACAGTGCTCACCCAGAAGGCGGACCGTCCAGCCAGGCCTGAAGTTCAACTACGAGCTTTTTAACTGCAACAACTTTAATATACGCTATTGGAGCTGGAATTACCGCGGCTGCTGGCACCAGACTTGCCCTCCAA
+
DDDDDHIIIHIHHEHHIIHHIHHHHIIIHHIGHHIHHIIHIGHHIHIHEHHHIHIHHHHHHGGHIEHHIIIHHHIIIHCHHHIGHC@EHIIIIIHHIHHHHHHHHHHIHHFHHHGHIIHIHHHHIIHHIHIIIIIHCIIHIIHGIHHHHGHHGCIIIHEHIIIIIIFIIHIIHIIIIIHECCIIIIIIIHIIIIIIIIHIIIIIIIIHHHCHIIIIIIIIIIIGIIIIIIIHHHIIIIHIHIIHGIIIHHHFHHIHIIIIIIIHIIHIIIIIHIIIHGIHIIIIIIIIIIIIHHIIIIIIIIHIIIIHGIIIIIIHEEIIHIHIIHEIIIHIIIIIIIIIIDDDDD
@HISEQ:969:HM2KJBCX2:2:1101:19740:24134 2:N:0:ACTATGCA
GCGCCGAATCTTCCCAACTATCCCTATTAATCATTACGGTGGTCCTAGAAACCAACAAAATAGAACCACAACGTCTTATTCTATTATTCCATGCTAATCTATTCAAGCAATAGCCCGCTTTAAACACTCTAATTTTTTCAAGGTAATGGTCCTGGCTCCCCAACACACCCAATAAAGGACATGCTGGCTCACCAGAAGGAAGACCCGACAGCAGACAGTACTCGCCAAAGACGGACCGCCCGGCCAGGCCTAAAATTCAACTACGAGCTTTTTAACTGCAACAACTTTAATATACGCTATTGGAGCTGGAATTACCGCGGCTGCTGGCACCAGACTTGCCCTCCAA
+
D@@D0ED/GCGHIIIIIIIIIIIIIIIIIIIIIIIIIH0FH@HGHIIIIIIIIIIIIIIIIHHII@HE1F10/<<1<CFEHE1DC<DEH@11111</1@CF@4<F<B@B<GE=F5=?BFGEGHG@H111?H@IHIIICGIHI01B<GHGHGFA=AEEHGEA9B<00<C/?HEIHEFF88?D@EGD?IFE@HF.//G.IHD0?G/DE0C<0?IHC<0CD/<CF<@HCHD:F<HHIIHHF<HCD?C<</CIECEIIIIIIIIIIIIIIIIIIIIIIIIIIIIIIIIIIIIIIIIIHIIIIIIIIIIIIIIIIIIIIIIIIIIIIIIIIIIIIIIIIIIIIIIIDDDDD
@HISEQ:969:HM2KJBCX2:2:1101:13816:24819 2:N:0:ACTATGCA
GCGCCGAATCTTCCCAACTATCCCTATTAATCATTACAACAGTCCTAGAAACCAACAAATAGAACCATTGTCCTATTCCATTATTCCATGCTAATGTATTCAAGCGTATGCCTGCTTTGAACACTCTAATTTTTTCACAGTAAAAGTCCTGGTTCCCCGTCACGACCCGTAAAGGCCATGCCGCTTCGCCAGAAGGTAAAGCCCGACCACAGACAGTGCTCACCCAGAAGGCGGACCGTCCAGCCAGGCCTGAAGTTCAACTACGAGCTTTTTAACTGCAACAACTTTAATATACGCTATTGGAGCTGGAATTACCGCGGCTGCTGGCACCAGACTTGCCCTCCAA
+
DCADBDDHHIHHIIHIIGIIIIIIIIIIIIIIIIIIGHIIHHHE@GHEHHIIHHHHGGGEHH1GHHIIHEHCCHIHCHHHHEHEHH?GEH1<GGH@<EGEHFHGHHF<<<GHHEEGE<88<GIHGFGHHHH=IG8<DEEHEEB1HBEGA<EH@CHDHHHEHEHHHIE=HHIHCHHGHHCHIHHIHEHHF?HHFFHHEEEEHIHHIHHHHCFC<FHEEHHHCHGIFIIIHIIHDHEIGHD=CH>EGIIHEHIIHFIHHIIIHIHHHHGHIIIHIIIIIHFIIHIHIHEIHGCGHEIIHIIHIHHIIIHHHIHEIIGHIIIIHH@IIHHHIHIIIIIIHGIIIDDDD@
@HISEQ:969:HM2KJBCX2:2:1101:4809:24160 2:N:0:ACTATGCA
GCGCCGAATCTTCCCAACTATCCCTATTAATCATTACGTCAATCCTAGAAACCAACAAAATAGGATCGAACGTCCTATTTCATTATTCCATGCTAATGTATTCAAGCGTTAGCTTGCTTTAAACACTCTAATTTTTTCAAAGTAACAGTCCAAATTCCCCGCAACACCAAATTAATGGCATTACGGCTCATCAGGAAGGAGGAATCAGTGAGACCAGTACATACCAGAGGCATGACCAACCTACTAACCCCGAAATTCAACTACGAGCTTTTTAACTGCAACAACTTTAATATACGCTATTGGAGCTGGAATTACCGCGGCTGCTGGCACCAGACTTGCCCTCCAA
+
DDDDDIHIIHIIIIIIIIIIIIIIIIIIIIIIIIIIIIIIIIIGIIIIIIIIIIIIIIIIIIIHGHHIIHIIIIIIIIHIIIIIIIIHIIHIGHHHIIIIIHHHIIIIHHIIIIIIIIIIHIGIHIIEHGHHIIHIHHFHHHIIHHHHIIIHHHHIIHIIHIIHHHHIHIIHIIIIIIGIIIIHHHGHHHHIIHHHIHHHHGHHHIIHHHHIIIIHIHIIIHIHIIIIIHIIHGHHHHEHHHEHIGIIIIIIIIIHGIHGH=HHHGIGIIIHIHEIIGIIIIHHGHIIIIHHIIHIIIIGIIIHHHHHHIIIIHIIHIIIIHIIHIIIIIIIIHFHHEDHIDDADD
@HISEQ:969:HM2KJBCX2:2:1101:11787:25049 2:N:0:ACTATGCA
GCGCCGAATCTTCCCAACTATCCCTATTAATCATTACGGTGATCCTAGAAACCAACGAAATAGAATCAGTCCGTCCTATTTCATTATTCCATGCTAATGTATTCAGACGTTAGCCTGCTTTAAACACTCTAATTTTTTCAAAGTAACAGTCCTGATTTCCCATCACACCAAATAAATGGCATGAAAGTTCCTCAGAAGGTAGAGATTCATCTCACCAGTGCAGACAATTAAGCCTGACCAATGGGTAAACCCCGAAGTTCAACTACGAGCTTTTTAACTGCAACAACTTTAATATACGCTATTGGAGCTGGAATTACCGCGGCTGCTGGCACCAACTTGCCCTCCAA
+
DDDDDIIIIIHIIIIIIIIIIIIIIIIIIIIIIIIIIIIIIIIHIIIIIIIIIIIIIIIIIIIIIHIIIIIIEHHIIIHHIIIHIIIIIIIIIIIIIIIIIHIIIIIIIIIIHHIIIIIIIIIIIIIIIIHIIIIIIIIIIIIIIIIIIIIIIIIIIIIIIIIIIIIIIIIIIIIHIIIIIIIIIIIIIHIIIIIIIIIIIIIIIIIIIIIIIIIIIIIIGIIIIIIIIIIIHIIIIGIIIIIIIHIIIIIIHIIIIIIHIIIIIIIHIIIIIIIIIIIIIIIIIIIIIIIIIIIIIIIIIIIIIIIIIIIIIHIIIIIIIIIIIIIIIIIIIIIIIIIIIIDDDDD
@HISEQ:969:HM2KJBCX2:2:1101:15373:25097 2:N:0:ACTATGCA
GCGCCGAATCTTCCCAACTATCCCTATTAATCATTACGGTGATCCTAGAAACCAACAAAATAGAACCATGCCGTCCTATTCTATTATTCCATGCTAATGTATTCGAGCAAAAATGCCTGCTTTAAACACTCTAATTTTTTCAAGGTAAAGGTCCTGGATCCGCAAGACACCCAATAAAGGACATCAAGTTTCTCCAGAAGGTGAGAAATCAACTGCAACAGTTCATACCCCTTAAGGCATGACCATCACGTCAATCCCGAAATTCAACTACGAGCTTTTTAACTGCAACAACTTTAATATACGCTATTGGAGCTGGAATTACCGCGGCTGCTGGCACCAGACTTGCCCTCCAA
+
DDDDDIIHIIIIIHIEHIIIIIIIIIIIIIIIIIIIIGIIIIIIIIIIIIIIIIIIIIIIIIIIIIIIIIHIIIIHIIIIIIIIIHIIIIIIHHIIIIIIICHIIIIIIIIIIIIIIIIIHIIIIIIIIIIIIIIIIIIIIIIIIIIIIIHIIIIIIIIIHIIIIIHIIIIIIIIIIIIIHIIIIIIIIIHIIIIIIIIIIIIIIIIIIIIIIIIIIIIIIIIIIIIIIIIIIIIIIIIIIIHIIIIIIIHGIIIIIIIIIIIIIIIIHIHIIIIIIIIIIIIIIIIIIIIIIIIIIIIIIIIIIIIIIIIIIIIIIIIIIIIIIIIIIIIIIIIIIIIIIIIIIIIIDDDDD
@HISEQ:969:HM2KJBCX2:2:1101:19421:24724 2:N:0:ACTATGCA
GCGCCGAATCTTCCCAACTATCCCTATTAATCATTACGGCGGTCCTAGAAACCAACAAAATAGAACCACAACGTCCTATTCTATTATTCCATGCTAATCTATTCAAGCAAATGCCTGCTTTAAACACTCTAATTTTTTCAAGGTAATGGTCCTGGCTCCCCGGCACACCCAATAAAGGACATACTGGTTCACCAGAAGGTGGACCCGACACAGGACAGTACTCGCCAAAGACGGACCGCCCGGCCAGGCCTAAAATTCAACTACGAGCTTTTTAACTGCAACAACTTTAATATACGCTATTGGAGCTGGAATTACCGCGGCTGCTGGCACCAGACTTGCCCTCCAA
+
DDDCDIIIIIIIIHIIIIIIIIIIIIIIIIIIIIIIIII<EHHHGHIHIIIGHHIIIIIIIIIHHIGHIIIIIIIIHIGHIIIIIIHIIGEHHHGHGHHIIGHHHIFIIIIHIHHHHHHEHIHHHIIIHHIIHHIHIIIIIIIIHIIIIIIIHIHIIIIIIHIIIIIIIIIIIIIIIIIIIIIIIIIIIIIHIIIHIIIIIIIIIIIIIIIIIIIIIIIIIIIHIIIIIIIIIIIIIHIIIIIHHIIIIIIIIIIIIIIHIHHIIIHIIIIIHIIIIIIIIIGIIIGIIHHIIIIIIIHGHIIIIIIIIIIIIIIIIIIIIIIIIIIIIIIIIIIIIIIIIDDDDD
@HISEQ:969:HM2KJBCX2:2:1101:9588:26567 2:N:0:ACTATGCA
GCGCCGAATCTTCCCAACTATCCCTATTAATCATTACGTCGATCCTAGAAACCAACAAAATAGGTTCGATCGTCCTATTTCGTTATTCCATGCTAATGTATTCAAGCGCGAGCCTGCTTTAAGCACTCTAATTTTTTCAAAGTAACAGTCCTGTTTCCCCGCAACAACAAATTAATGCCATCACGGTTCTACAAGAAGGAGGGACCAGTGAGGCCAGTGCATACCAGTGGCACGACCAACCTACTGGCCCCGAAATTCAACTACGAGCTTTTTAACTGCAACAACTTTAATATACGCTATTGGAGCTGGAATTACCGCGGCTGCTGGCACCAGACTTGCCCTCCAA
+
DDDDDIIIIIIIIIIIIIIIHIIIIIIIIHIIIIIIIIIIIIIIIIIIIHIIIIIIIIIIHGCFHHIHIIIIIGIIIIIIIIIIIIHHIIIHGIIIIHHHIIIHIIIIIIIIIIIIIIIIIIIIIIHIIIIIHIIIIIIIIIIIIIIIIHHIIIIIIIIHIIIIIIIIIIIIIIIIIIIIIIIIIIIIIIIIIIIIIIIIIIIIIHIIHIHIIIIIIIIIIIIIIIIIIIIIIIIIIIIIIHHHGIIHHHIIIIIIIIIIIIIIIHIHIIIIIIHIIIIIIIIHIIIIIIIIIIIIIIIIIIIIIIIIIIIIIIIIIIIIIIIIIIIIIIIIIIIIIIIIIDDDDD
@HISEQ:969:HM2KJBCX2:2:1101:9840:26585 2:N:0:ACTATGCA
GCGCCGAATCTTCCCAACTATCCCTATTAATCATTACGTCAATCCTAGAAACCAACAAAATAGGATCAAACGTCCTATTTCATTATTCCATGCTAATGTATTCAAGCGTTAGCCTGCTTTAAACACTCTAATTTTTTCAAAGTAACAGTCCTGTTTCCCTGCAACACCAAATTAATGGCATTACAGTTCTTCAGAAAGGAGGAATCAGCGAGACCAGTACGTACCAATGGCACGACCAACCTGCTGACCCCGAAATTCAACTACGAGCTTTTTAACTGCAACAACTTTAATATACGCTATTGGAGCTGGAATTACCGCGGCTGCTGGCACCAGACTTGCCCTCCAA
+
DDDDDIIIIIIIIIIIIIIIIIIIIIIIIIHIIIIIIIHIIIIIIIFHIIIIIIIIIGIIIIGFHHIIHIIHIIGHIHHHGIIIIIIIIIGIHHGIHHIIIHHIIIIHIIIIHGIIIIIIHIHIIIIIIIIIIHIIIIIIIIIIIIIIIIIIIIIIGIIIIHIIIIIIIIIIIIIIIIIIIIIIIIIIGIIHIIIIIIIHIIIIIIIIIIIIIIIIIIIIIIIIIIIIIIIIIIIHIIIIIIHGDHHIHIIIIIIIIIIIIIIIIIIIIIIIIHHIIIIIIIIIIIIIIIIIIIIIIIIIIIIIIIIIIIIIIIIIIIIIIGIIIIIIIIHIIIIIIIIIIDDDDD
@HISEQ:969:HM2KJBCX2:2:1101:15156:26664 2:N:0:ACTATGCA
GCGCCGAATCTTCCCAACTATCCCTATTAATCATTACGTCAATCCTAGAAACCAACAAAATAGGATCGAACGTCCTATTTCATTATTCCATGCTAATGTATTCAAGCGTTAGCTTGCTTTAAACACTCTAATTTTTTCAAAGTAACAGTCCAAATTCCCCGCAACACCAAATTAATGGCATTACGGATCATCAGGAAGGAGGAATCAGTGAGACCAGTACATACCAGAGGCATGACCAACCTACTAACCCCGAAATTCAACTACGAGCTTTTTAACTGCAACAACTTTAATATACGCTATTGGAGCTGGAATTACCGCGGCTGCTGGCACCAGACTTGCCCTCCAA
+
DDDDDIIIIIIIIIIIIIIIIIIIIIIIIIIIIIIIIHIIIIHIIIIIIHIIIIIIIIIIIIIIIIIIIIIHIIIIIIIIIIIIIIIIIIHIHIIIIIIIIIHIIIIIIIIIIIIIIIIIIHIIIIIIIIIIIIIIIIHIIIIIIIIHHHIIIIIIIIIIIIIIIIIHHIIIIIIIIIIIIIIIIIHIIIIIIIIIIIIIIIIIIIIIIIHIIIIIIIIIIIIIIIIIIIIIIIIIIIIIIIIHHHGIIIIIIIIIIIIIIIIIIIIIIIIIIIHIIIIIIIIIIIIIIIIIIIIIIIIIIIIIIIIIIIIIIIIIIIIIIIIIIIIIIIIIIIIIIIIIIDDDDD
@HISEQ:969:HM2KJBCX2:2:1101:13083:26586 2:N:0:ACTATGCA
GCGCCGAATCTTCCCAACTATCCCTATTAATCATTACGTCAATCCTAGAAACCAACAAAATAGGATCGAACGTCCTATTTCATTATTCCATGCTAATGTATTCAAGCGTTAGCTTGCTTTAAACACTCTAATTTTTTCAAAGTAACAGTCCAAATTCCCCGCAACACCAAATTAATGGCATTACGGATCATCAGGAAGGAGGAATCAGTGAGACCAGTACATACCAGAGGCATGACCAATCTACTAACCCCGAAATTCAACTACGAGCTTTTTAACTGCAACAACTTTAATATACGCTATTGGAGCTGGAATTACCGCGGCTGCTGGCACCAGACTTGCCCTCCAA
+
D0@@DHIHIIIIIGEEEEHHIIIFHGHH?GIHHIIHHHHIIHCHFHIFFHIIIHFHEHIIHIG@1FGHEGHHHHHHHHHIFCFHFHHHHIIHIIHGHIHHIEHGHHCEHHHIHIIGHHIIIHIIIHFHHHHDEGEHHHFIHHHEHHHIIHIHHHFHHHIHHDEEIHHHIHIIHIHFIIIHHHHHHHHHIHIIIHHFIIIHHHHHHHHHHEIIIIIHHIIIIHFHHIIIHEIHGCEGHHIHHHIHEHHHDHIIIHHIHHHIIHEIIHHIIFIIHHHIHIIIIHEDF?EHHHHIHHIIIHIHHIIIHHIIIIHFIIIIHIHIIIHIIIHHHHIIIIHIHEHEIBDDDD
@HISEQ:969:HM2KJBCX2:2:1101:21206:27756 2:N:0:ACTATGCA
GCGCCGAATCTTCCCAACTATCCCTATTAATCATTACGGTGATCCTAGAAACCAACAAAATAGAACCACAACGTCCTATTCTATTATTCCATGCTAATCTATTCAAGCAATAGCCCGCTTTAAACACTCTAATTTTTTCAAGGTAATGGTCCTGGCTCCCCAACACACCCAACAAAGGACATGCTGGTTCACCAGAAGGAAGACCCGACAACAAGACAGTACTCGCCAAAGACGGACCGCCCGGCCAGGCCTAAAATTCAACTACGAGCTTTTTAACTGCAACAACTTTAATATACGCTATTGGAGCTGGAATTACCGCGGCTGCTGGCACCAGACTTGCCCTCCAA
+
DADABHHHHHEGHHIIIIHIHHHIIHHHGHHGHEEGHHI@HHFEHGHHIHIHFHIIIIIIIIGIIIIIIIHHHG1EGFG?EGFGHHDGCHHGHFC@HGCHIHHGHIIHHIIIHHHCEHEHFHII@GHHFHHIIIIHIHIIIIGIHIIHEIIIHHEIHIIIIHHHHIIIIIIIHHIIIIIIHIIIIHIIIHHI;HIIIHIHIHIIIHHHIIHHIHIHIIIIHIIIIIIIIHIHIIIIIIIIIIIHIHIGIIIIHIHIIIIIIIIHIIIIIIIIIHHHIHIIIIIIIIIIHGIIHHEIIIHGFGIIIIIIIIIIIIIIIIIIIIIIIIIIIIIIIIIIIIIIIIDDDBD
@HISEQ:969:HM2KJBCX2:2:1101:5510:28032 2:N:0:ACTATGCA
GCGCCGAATCTTCCCAACTATCCCTATTAATCATTACAACAGTCCTAGAAACCAACAAATAGAACCATTGTCCTATTCCATTATTCCATGCTAATGTATTCAAGCGTATGCCTGCTTTGAACACTCTAATTTTTTCACAGTAAAAGTCCTGGTTCCCCGTCACGACCCGTAAAGGCCATGCCGCTTCGCCAGAAGGTAAAGCCCGACCACAGACAGTGCTCACCCAGAAGGCGGACCGTCCAGCCAGGCCTGAAGTTCAACTACGAGCTTTTTAACTGCAACAACTTTAATATACGCTATTGGAGCTGGAATTACCGCGGCTGCTGGCACCAGACTTGCCCTCCAA
+
DDDDDIIIIIIIIIIIGIIIIIIIIIIIIIIIIIIIIIIIIIIIIIIIIIIIIIIIFIIIIHIIIHIIIIIIIIIIIGHIIIIIIHIGIIIIIIIHIIIHIHHHIIIIIIHIIIIIIIIIIHHIIHIIIHIIIIIIIIIIIIIIIIIIIIHHHHIIIIIIIIIIIIIIIIIHIIIHIIIIIIIIIIIIIIIIIIHIIIIHIIHIIIHIIHIIHHF$IIIIIIIIIIIIIIIIIIIIIIIIIIIIHIIIIIIIIIIIIIIIIIIIIIIIIIIIIIIIIIIIIHHHIIIIIHIIHIIIIIIIIIIIIIIIIIIIIIIIIIIIIIIIIIIIIIIIIIIIIIIIIDDDDD
@HISEQ:969:HM2KJBCX2:2:1101:3270:29724 2:N:0:ACTATGCA
GCGCCGAATCTTCCCAACTATCCCTATTAATCATTACGTCGATCCTAGAAACCAACAAAATAGGTTCGATCGTCCTATTTCGTTATTCCATGCTAATGTATTCAAGCGCGAGCCTGCTTTAAGCACTCTAATTTTTTCAAAGTAACAGTCCTGTTTCCCCGCAACAACAAATTAATGCCATCACGGTTCTACAAGAAGGAGGGACCAGTGAGGCCAGTGCATACCAGTGGCACGACCAACCTACTGGCCCCGAAATTCAACTACGAGCTTTTTAACTGCAACAACTTTAATATACGCTATTGGAGCTGGAATTACCGCGGCTGCTGGCACCAGACTTGCCCTCCAA
+
DDDDAIHIIIHIIHIHHIIIIHIIIIIIIIIHIIHHIIIHDC@HHFHGGEHHIIHIIIIEHHHIIIIIGHHIIIIIIIIHHIIIHIGHEHIHHHHIHHIIHFIHHIHIIIHIGIIHIHIIIHHHHHHHIIHHIIIGHIIIGIIIIHHIIIHHHFGHIIIHHGHEIIHHIIHDFHHIHHIHHHFIHHHHHIHHIHIIIIHFHHHCIIIIIIIIHHIIIIIHIIIIHIIIIIHIIIIHIIHHIHHFHHIIIIIIIIIIIHHHHHHHHHIIIIIIIIIIIIIIIHIIHIIIIIIHHIIIIIIIIIHIIIIIIIIIIIIIIIIIIIIIIIIIIIIIIIHHIIIIIDDDDD
@HISEQ:969:HM2KJBCX2:2:1101:20668:30414 2:N:0:ACTATGCA
GCGCCGAATCTTCCCAACTATCCCTATTAATCATTACGTCGATCCTAGAAACCAACAAAATAGGGTCAAACGTCCTATTTCATTATTCCATGCTAATGTATTCAAGCGTGTGCCTGCTTTAAACACTCTAATTTTTTCAAAGTAACAGTCCTGATTCCCTATGACACCAAATTAATGACATCACAGTTCGTCAGAAGGTAGAAATCAATGATACCAGTTCATACCGGAGGCACGACCAATATATTGATCCCGAAATTCAACTACGAGCTTTTTAACTGCAACAACTTTAATATACGCTATTGGAGCTGGAATTACCGCGGCTGCTGGCACCAGACTTGCCCTCCAA
+
DBB?D/CHEHIHHHHHIHHHHHHHHIIIHIGHIHHGHIHHDDEHGHHFHHEHIIIGIIHIIHHCHHIHHHICCC0CG<1DEHHHFHHIIEHIIHHHFHEEH?FGHFHFHEFHHHHF?HFFEHBFGEHHEH<HE1FE?FCGBIHHHHIGHFDIHHHHHGEEFHIIHIHHG<HGEGGFC<GHHGGCGIHGCGC@GIHHIHEHH?@EHHEHHFFGHIHHIIHFEHFIHCHHIHEIHFCHHFFD1@1?DC/CC:EGEEEHHH?EHE<CIHIIIHHHGECFHGHFF@G@CGHIIIHEHEHHHF@GCEHEIHHIHHEHHHHDHHHHEIIHIIIIHIIHGEHFHHDDHD@<<0
@HISEQ:969:HM2KJBCX2:2:1101:19718:30860 2:N:0:ACTATGCA
GCGCCGAATCTTCCCAACTATCCCTATTAATCATTACAACAGTCCTAGAAACCAACAAATAGAACCATTGTCCTATTCCATTATTCCATGCTAATGTATTCAAGCGTATGCCTGCTTTGAACACTCTAATTTTTTCACAGTAAAAGTCCTGGTTCCCCGTCACGACCCGTAAAGGCCATGCCGCTTCGCCAGAAGGTAAAGCCCGACCACAGACAGTGCTCACCCAGAAGGCGGACCGTCCAGCCAGGCCTGAAGTTCAACTACGAGCTTTTTAACTGCAACAACTTTAATATACGCTATTGGAGCTGGAATTACCGCGGCTGCTGGCACCAGACTTGCCCTCCAA
+
DDDDDIIIIIIIIIIIIIIIIIIIIIIIIIIIIIIIIIIIIIIHHIIIHIIIIIIIHIIIIIGIIHHHIIHHHHHIIHIIIHIIIIIIIIHIIIIHIHIIHGHIIIIIIIIIIIIIHIHIIIIIIIHIHIHIIIIIHIIIHIIIGIIIIIHHIIIIIIIIIIIIHIIIIIIIIIIIIIIIIIIIIIIIIHIIIIIIHIIHIIIIIIIIIIIIIIIIHIIIIIIIIIIIIIIIIIIIIIIIIIIHHIIIHIIIIIIIIIIIIIIIIIIIIIIIIIIIIIIIIIIIIIIIIIIIIIIIIIIIIIIIIIIIIIIIIIIIIIIIIIIIIIIIIIIIIIIIIIIIIDDDDD
@HISEQ:969:HM2KJBCX2:2:1101:9482:31767 2:N:0:ACTATGCA
GCGCCGAATCTTCCCAACTATCCCTATTAATCATTACGTCAATCCTAGAAACCAACAAAATAGGATCAAACGTCCTATTTCATTATTCCATGCTAATGTATTCAAGCGTTAGCCTGCTTTAAACACTCTAATTTTTTCAAAGTAACAGTCCTGTTTCCCTGCAACACCAAATTAATGACATTACAGTTCTTCAAGAAGGAGGAACCAGTAAAGCCAGTACATACCAGAGGCACGACCAACCTACTAATCCCGAAATTCAACTACGAGCTTTTTAACTGCAACAACTTTAATATACGCTATTGGAGCTGGAATTACCGCGGCTGCTGGCACCAGACTTGCCCTCCAA
+
CDDDDIIIIIIIIIIIIIIIIIIIIIIIIIIIIIIIIIEHIIIIIIHIIIIIIIIIIIIIIIIIHHIIIIIIIIIIIIIIIIIIHIIIHIIIIIIIIIIIIIHHIIIIIIIIIIIIIIIIIIIIHIIIIIIIIIIIIIIIIIIIIIIHIIIIIIIIIIIIIIIIIIHIIIIIIIIIIIIIIIIIIIHIHIIHIIIIIIIIIIIIIIIIIIIIIIIIIIIIIIIIIIIIIIIIIIIIIIIIIIHIHIIHHIIIIIIIIIIHIIIIIIIIIIIIIIIIIIGIIIIIIIIIIIIIIIIIIIIIIIIIIIIIIIIIIIIIIIIIIIIIIIIIIIIIIIIIIIIIIDDDDD
@HISEQ:969:HM2KJBCX2:2:1101:11832:32105 2:N:0:ACTATGCA
GCGCCGAATCTTCCCAACTATCCCTATTAATCATTACCTCGACTCCGAAAGCCAACGAAATAGAACCGAGATCCTATTCCATTATTCCATGCACAAGTGTTCAGGCTGTAGCGCCTGCTTTGAGCACTCCAATTTTTTCAAAGTAAACGTGCTGGCCACACATGGCACTCGATTAAGAGAACCATGCACGAACCAACAAAATCGTCCGGGCAAACAGTAGACACCGCAAGGTGCACCGCTCGCCCGAAACCGAGATCCAACTACGAGCTTTTTAACCGCAACAACGTTAATATACGCTATTGGAGCTGGAATTACCGCGGCTGCTGGCACCAGACTTGCCCTCCAA
+
ADDDDIHIIIIIIIIIIIIIIIIIIIIIIIIIIIIIIIIIHIIHIIIIIHHIIIIIIIIIIIHHIIIGGDHIIIHIIIIHIHHHIIIIIHHIIIIHIHIIIHHHIHHHHIIIIIHIIIIIIIIIIIIIIIIHIIIIIIIHIHIIIIIIIIIIIIIIHIIIIIIIIIIIIIIIHIIIIIIHIIIIIHIIIIHIIIIIIIIIIIIIIIIIIIIIIIIIIIIIIIIIIIIIIIIIIIIIIIIIIIIIHIIIIIIIIIIIIIIIIIIIIIIIIIIIIIIIIIIIIIIIIIIIIIIIIIIIIIIIIIIIIIIIIIIIIIIIIIIIIIIIIIIIIIIIIIIIIIGIIDDDDD
@HISEQ:969:HM2KJBCX2:2:1101:15476:31810 2:N:0:ACTATGCA
GCGCCGAATCTTCCCAACTATCCCTATTAATCATTACAACAGTCCTAGAAACCAACAAATAGAACCATTGTCCTATTCCATTATTCCATGCTAATGTATTCAAGCGTATGCCTGCTTTGAACACTCTAATTTTTTCACAGTAAAAGTCCTGGTTCCCCGTCACGACCCGTAAAGGCCATGCCGCTTCGCCAGAAGGTAAAGCCCGACCACAGACAGTGCTCACCCAGAAGGCGGACCGTCCAGCCAGGCCTGAAGTTCAACTACGAGCTTTTTAACTGCAACAACTTTAATATACGCTATTGGAGCTGGAATTACCGCGGCTGCTGGCACCAGACTTGCCCTCCA
+
ADDADIGIIGHIIIIHIIIFHHEHHHHGIFHIHIIIIIIGIIIHIIIIGHIIIIIIHIHHHHHHIHIGHIIIHIIIIICGHIHIFG1FEHGFIIIHIIIHIIHIHIHHHHIHIIIIIIIIIIIIHIHIHHIIIIIIIIHGHIIIHHHHHEHHGFIHIHHHIIHHDHHIIIIIIIIIIIIIIIIIHHHFHHIIIIIIIIIIIGIIHIIIIIIIHIIIIIIIIIIIIIIIIIIIIIIIIHEIIIHIIII=IIIIIIIIIIIIIIIIIIIIIIIIIHIHHHIHIIHHIHFHIIIIIHIIIIHHIIHIIIIIIIIHIIIIHHIIIIIGIIHIHHHIIHGEIHIIDDBDD
@HISEQ:969:HM2KJBCX2:2:1101:7215:32300 2:N:0:ACTATGCA
GCGCCGAATCTTCCCAACTATCCCTATTAATCATTACGGTGATCCTAGAAACCAACAAAATAGAACCATGCCGTCCTATTCTATTATTCCATGCTAATGTATTCGAGCAAAAATGCCTGCTTTAAACACTCTAATTTTTTCAAGGTAAAGGTCCTGGATCCGCAAGACACCCAATTAAGGACATCAAGTTTCTCCAGAAGGTGAGAAATCAACAGCGACAGTTCATACCCCTTAAGGCATGACCATCACGTCAATCCCGAAATTCAACTACGAGCTTTTTAACTGCAACAACTTTAATATACGCTATTGGAGCTGGAATTACCGCGGCTGCTGGCACCAGACTTGCCCTCCAA
+
CDDDDIIIIIIIIIIIHIIIIIIIIIIIIIIIIIIIIIIIIIIIIIIIIIIIIIIIIIIIIIIIIIIIIHHIHHIIIIIHIIIIHIIIIIHIIIIIIIIHIHHIHIIIIIIIIIIHGIIIHHIIIIIIIIIIIIIIIIIIIIIIIIIIIIIIHIIIIHIIHIHIIIIIIIIIIIIIHIIIIHIHHIIHHEHIIIIHHGIIIHIIIIIIIIIIIIIIIIIIIIIIIIIIIIIIIIIIIIIIIIIIIIIIIIHHIIIIIIIIIIIIIIIIIIIIIIIIIIIIIIIIIIIIIIIIIIIIIIIIIIIIIIIIIIIIIIIIIIIIIIHIIIIIIIIIIIIIIIIIIIIHIIIIDDDDD
@HISEQ:969:HM2KJBCX2:2:1101:13480:32641 2:N:0:ACTATGCA
GCGCCGAATCTTCCACCCAACTATCCCTATTAATCATTACGGTGATCCTAGAAACCAACGAAATAGAATCAGTCCGTCCTATTTCATTATTCCATGCTAATGTATTCAGACGATAGTCTGCTTTAAACACTCTAATTTTTTCAAAGTAACAGTCCTGATTTCCCATCACACCAAATAAATGGCATGAAAGTTCCTCAGAAGGTAGAGATCCATCTCACCAGTGCAGACAATTAAGCCTGACCAATGGGTAGACCCCGAGGTTCAACTACGAGCTTTTTAACTGCAACAACTTTAATATACGCTATTGGAGCTGGAATTACCGCGGCTGCTGGCACCAGACTTGCCCTCCAA
+
DDDDDIIIIIIIGIIIIIIIIIIIIIIIIIIIIIIIIIIIIIIIIIIIIIIIIIIIIHIIIIIIIIIIIIIIIHIIHHHIIIIIIIIIIIIIHHIIIIIIIIHIIIHIIIIIIIIIIIIIIIIIIIHIIIIHIIIIHIIHIIIIIIIIIIIIIIIGIHHIHHIIIIIIIIIIIIHIIIHHGIIHIHIIIIIIIIIIIIIIHIIIIIIIIIIIIIIIIIIIIIIIHIIIIIIIIIIIIIIIIIIIIIHIHGIIIIIIIIIHIIIIIIIIIIIIIIIIIIIIIIIIIIIIIIIIIIIIIIIIIIIIIIIIIIIIIIIIIIIIIIIIIIIIIIIIIIIIIIIIIIIIIIDDDDD
@HISEQ:969:HM2KJBCX2:2:1101:8956:33431 2:N:0:ACTATGCA
GCGCCGAATCTTCCCAACTATCCCTATTAATCATTACGTCGATCCTAGAAACCAACAAAATAGGTTCGATCGTCCTATTTCGTTATTCCATGCTAATGTATTCAAGCGCGAGCCTGCTTTAAGCACTCTAATTTTTTCAAAGTAACAGTCCTGTTTCCCCGCAACAACAAATTAATGCCATCACGGTTCTACAAGAGGGAGGGACCAGTGAGGCCAGTGCATACCAGTGGCACGACCAACCTACTGGCCCCGAAATTCAACTACGAGCTTTTTAACTGCAACAACTTTAATATACGCTATTGGAGCTGGAATTACCGCGGCTGCTGGCACCAGACTTGCCCTCCAA
+
DCDCDIIIIIIIIIIIIIIIIIIIIIIIIIIIIIIIIIIIIIIIIIIIIIIIIIIIIIIIIIIIIIIIIIIIIIIIIIIIIIIIIIIIHIIIGIHHIIIIIIIIIIIHHIIIIIIIIIIIHIIHIIIIIIIIIIIIIIIHIIIIIIIIIIIIIIIHIIIIIIIIIIIIIIIIIIIIIIIIIIHIIIIIIIIIIHIIIIIIIIHIIIIIHIIIHIIIIIIIIIIIIIIIIIIIIIIIIIIIIIIIIIIHIIHHIIIIIIIIIIIIIIIIIIIIIIIIIIIIIIIIIIIIIIIIIIIIIIIIIIIIIIIHHIIIIIIIIIHIIIIIIIIIIIIIIIIIIIIIIDDDDD
@HISEQ:969:HM2KJBCX2:2:1101:13313:33423 2:N:0:ACTATGCA
GCGCCGAATCTTCCCAACTATCCCTATTAATCATTACAACAGTCCTAGAAACCAACAAATAGAACCATTGTCCTATTCCATTATTCCATGCTAATGTATTCAAGCGTATGCCTGCTTTGAACACTCTAATTTTTTCACAGTAAAAGTCCTGGTTCCCCGTCACGACCCGTAAAGGCCATGCCGCTTCGCCAGAAGGTAAAGCCCGACCACAGACAGTGCTCACCCAGAAGGCGGACCGTCCAGCCAGGCCTGAAGTTCAACTACGAGCTTTTTAACTGCAACAACTTTAATATACGCTATTGGAGCTGGAATTACCGCGGCTGCTGGCACCAGACTTGCCCTCCAA
+
CCCDCIIIIIIIIIIIIIIIIIIIIIIIIIIIIIIIIIIIIIHIIIHIIHIIIIIIIIHIIIIIIIHIIIIIIIIIIIIIIIIHIEHHIIIIIIIIIIIIIHHHIIIIIIIIIIIIIIHIIIIIIIIIIIIIIIIIIIIIIIIIHIIIIIIIIIIIIIIIIIIIHIIIHIHIIIIIIIIIIIIIIIIIIIIIIIIIIIIIIIIIIIIIIIIIIIIIIIIIIIIIIIIIIIIIIIIIIIIIIIIIHIIIIIIIIIIIIIIIIIIIIIIIIIIIIIIIIIIIIIIIIIIIIIIIIIIIIIIIIIIIIIIIIIIIIIIIIIIIIIIIIIIIIIIIIIIIIIIIIDDDDD
@HISEQ:969:HM2KJBCX2:2:1101:4276:34096 2:N:0:ACTATGCA
GCGCCGAATCTTCCCAACTATCCCTATTAATCATTACGGCGGTCCTAGAAACCAACAAAATAGGACCGCACGTCCTATTCTATTATTCCATGCTAACGTATTCGAGCAAAGGCCTGCTTTGAACACTCTAATTTTTTCAAAGTAAAAGTCCTGGTCCCCAACACACCCAGTGAAGGGCATGCGGTTCTCCAGAAGAAAAGGCCCGGCCAGACAAGTGCACGCGGTGAGGCGGACCTGCCAGCCAGGCCAAAGGTTCAACTACGAGCTTTTTAACTGCAACAACTTTAATATACGCTATTGGAGCTGGAATTACCGCGGCTGCTGGCACCAGACTTGCCCTCCAA
+
DDDDDIIIIIIIIIIIIIIIIIIIIIIIIIIIIIIIIHIIIIIIIHIIIIHIHIGIIHHHHHHFIIIIIIIIHIIIIIIGIHHIIIIIIIIIIIIIIHIIIFHIIIIIIIIIIIIIIIIIIHIIIIIIIIIIIIIIHIIIIIIIIIIIIIIHIIIIIIIIHIIIIIIIIIIIIIIIIIIIIHH#IIGIIIIIIIIIIIIIIHIIIIIIIIIIIIIIIIIIIIIIIIIIIIIIIIIIIIIIIIHIIIHHIIIIIIIIIIIIIIIIIIIIIIIIIIIIIIIIIIIIIIIIIIIIIIIIIIIIIIIIIIIIIIIIIIIIIIIIIIIIIIIIIIIIIIIIIIIDDDDD
@HISEQ:969:HM2KJBCX2:2:1101:4463:34562 2:N:0:ACTATGCA
GCGCCGAATCTTCCCAACTATCCCTATTAATCATTACGGTGATCCTAGAAACCAACAAAATAGAACCATGCCGTCCTATTCTATTATTCCATGCTAATGTATTCGAGCAAAAATGCCTGCTTTAAACACTCTAATTTTTTCAAGGTAAAGGTCCTGGATCCGCAAGACACCCAATAAAGGACATCAAGTTTCTCCAGAAGGTGAGAAATCAACAGTAACAGTTCATACCCCTTAAGGCATGACCATCACGTCAATCCCGAAATTCAACTACGAGCTTTTTAACTGCAACAACTTTAATATACGCTATTGGAGCTGGAATTACCGCGGCTGCTGGCACCAGACTTGCCCTCCAA
+
DDDDDIIIIIIIIIIIIIIIIIIIIIIIIIIIIIIIIHIIIIIIIIHHHIIIIIIIIIIGHHEHIIIIIIHIHHIIIIIIHIIIIHIIIIGIIHIHIIIHIHHHHIIIHHIIIIIIIHIIIIIIIHHIIIIIHHHGHIIHIIIIIIIIIIHFHHHIIHIIEIIIIIIIIIIIIIIIIIIIIIIIIIGIIIIIHHIIIIIIIIIIIIIIIIIIIIIIIIIIIIIIIIIIIIIIIIIIIIIIIIIIIIIIIIHGIIIIIIIIIIIIIIIIIIIIIIIIIIIIIIIIIIIIIIIIIIIIIIIIIIIIIIHIIIIIIIIIIIIIIIIIIIIIIIIIIIIIIIIIIIIIIIIIDDDDD
@HISEQ:969:HM2KJBCX2:2:1101:11024:33642 2:N:0:ACTATGCA
GCGCCGAATCTTCCCAACTATCCCTATTAATCATTACAACAGTCCTAGAAACCAACAAATAGAACCATTGTCCTATTCCATTATTCCATGCTAATGTATTCAAGCGTATGCCTGCTTTGAACACTCTAATTTTTTCACAGTAAAAGTCCTGGTTCCCCGTCACGACCCGTAAAGGCCATGCCGCTTCGCCAGAAGGTAAAGCCCGACCACAGACAGTGCTCACCCAGAAGGCGGACCGTCCAGCCAGGCCTGAAGTTCAACTACGAGCTTTTTAACTGCAACAACTTTAATATACGCTATTGGAGCTGGAATTACCGCGGCTGCTGGCACCAGACTTGCCCTCCAA
+
DD@DAHHCHHEHIIIGIHE<FHHHHH1GHIHHEHHEHIGHEEFHHEFHHC<GFG1GC1FH1DGEHH@HC@HHIIGHHEHEHFHHCGHHGHHIHHIHHHHHIGGHFDGGHEEGIHFFHFHHGHHCEHEEGHHFFEHFHHHIFEHE8FEGD@GHEHECGHE@@<?<8CCHIHGDH@HHH?<HHHDHDHDGEEHCEIIHF?F@CGHEF<@GG@HHEEEHEEGIHHH??HHCHHDHHGA<<FIHECGCCIHE@<@FHEGHG?@EGEIGIHHHEHHGED<CEHFFHEHCC<<<<CHG@@DD1<C@@EIIHFEIHCG@CIGHHIIHEHCHCECHFHHF@GD1ECHC1D0?@?
@HISEQ:969:HM2KJBCX2:2:1101:20937:34217 2:N:0:ACTATGCA
GCGCCGAATCTTCCCAACTATCCCTATTAATCATTACGTCGATCCTAGAAACCAACAAAATAGGATTAACGTCCTATTTCATTATTCCATGCTAATGTATTCAAGCGTTAGCCTGCTTTAAACACTCTAATTTTTTCAAAGTAACAGTCCTGATTTCCCGCAACACCAAATTAATGACATCACGGTTCGTCAAGAAGGAGGAATCAGTAAAGCCAACAGTACATACCGAAGGCATGACCAACTTACTAACCCCGAAATTCAACTACGAGCTTTTTAGTTGCAACAACTTTAATATACGCTATTGGAGCTGGAATTACCGCGGCTGCTGGCACCAGACTTGCCCTCCAA
+
@D@DD<EHHHHGE?CHG@DFGHHHHHFHIIHFHEHHHEEFHHCGCEGHIHICHHIIIIIIIIH?GEGHHEH?@CHHI?HEHHHHHHHGHCHEGHIHHEFHHHFHHGHEHEHHHIIHIIHHHHHHIGHHHIIIIHHHGGHHBGHHHIIHHHHHHHGHIHHHGHIGHHHHHIIIHHHHHHHEHHIHIIIIIIIHHHFHIIIIIIGIHIIHHIHGHIHHHIIHF<?HGIIHHFEIHDGIIIIHEIHHGFCC<FHHIGIHHHIHEHHHCHEGHHIIIIHHEIHIIIHHHHIHHGDDGHHGIGIIIIIIHIIHHIIIIIIIHHIIIIHIIIIIIIIIIHHGIIIIIIICDDDB
@HISEQ:969:HM2KJBCX2:2:1101:15448:35100 2:N:0:ACTATGCA
GCGCCGAATCTTCCCAACTATCCCTATTAATCATTACAACGGTCCTAGAAACCAACAAAATAGAATCGTTGTCCTATTCTATTATTCCATGCTAATGTATTCTGGCATATGCCTGCTTTAAACACTCTAATTTTTTCAAGGTAAAGGTCTTGGCTCCGAGCAACACCCAATAAAGGGCATTACCCTTCCCCAAGCGGTGAGGCCCAACCGCCCAGTACTCGTTACAAGAACGGACCAACCGGCCAAACCCAAAATTCAAATACGAGCTTTTTAACTGCAACAACTTTAATATACGCTATTGGAGCTGGAATTACCGCGGCTGCTGGCACCAGACTTGCCCTCCAA
+
DDDCDHHIIIIIIIIIIIIIIIIIIIIIIIIIIIIIIIIIIIIIIIIIHIIIIIIIIIGIIIIIIIIHIIIIHIIIIIIIIIIIIIIIIIIIIIIIIIIHIHGIHHIIIIIIIIIIII1HHHIIIIIIIHIIIIIIIIIIHIIIIIIIIIIIHIIIIIHIIIIIIIIIIIIIIIIIIIIIHIIIIIHIIIIIIIIIIIGIIIIHHIIIIIIIIIIIIIIIIIIIIIIIIIIIIIIIIIIIIIHHHIIIIIIIIIIIIIIIIHIHIHIIIIIIIIIIIIIIIIIIIIIIIIIIIIIIIIIIIIIIIIIIIIIIIIIIIIIIHIIIIIIIIIIIIIIIIIIHDDDDD
@HISEQ:969:HM2KJBCX2:2:1101:13190:35536 2:N:0:ACTATGCA
GCGCCGAATCTTCCCAACTATCCCTATTAATCATTACAACAGTCCTAGAAACCAACAAATAGAACCATTGTCCTATTCCATTATTCCATGCTAATGTATTCAAGCGTATGCCTGCTTTGAACACTCTAATTTTTTCACAGTAAAAGTCCTGGTTCCCCGTCACGACCCGTAAAGGCCATGCCGCTTCGCCAGAAGGTAAAGCCCGACCACAGACAGTGCTCACCCAGAAGGCGGACCGTCCAGCCAGGCCTGAAGTTCAACTACGAGCTTTTTAACTGCAACAACTTTAATATACGCTATTGGAGCTGGAATTACCGCGGCTGCTGGCACAGACTTGCCCTCCAA
+
DDCDDIIIIIIIHIIEHIIHHFFHHHIIHIIIHHHEHIIIIIIIHHHIIIIIIHIIGEHGHHGHIHEHHHHHHHHIIFHIHIHIIIIIIIIHHHHIHHIIIHHIHHHHHIIIHHHHIIHHIIIIIIIIHIHIIIIIHIHIIIIIIHHHIIHIHHIIIGHHHHHHIHIIIIIHHIHIIIHHIIGIIHIHGHIIIIIIHHIHHHIHIHIIIHIIHIIIIIIHHHHEIIIIIIIIIIIIIIIIIIII=IIIIIIIIIIIIIIHIIIIHIIIIIIIIIIIIIHIIHIIHFIIGIIIHHIIIIIIIIHHIIIIIIHHIIIIIIIHIIIIIIIIIIIIIIIIIIIIDDDDD
@HISEQ:969:HM2KJBCX2:2:1101:12777:36028 2:N:0:ACTATGCA
GCGCCGAATCTTCCCAACTATCCCTATTAATCATTACGTTGTACCTAGAAACCAACAAAATAGGTTCGAACGTCCTATTTCATTATTCCATGCTAATGTATTCAAGCGTTTGCCTGCTTTAAACACTCTAATTTTTTCAAAGTAACAGTCCTGACTCCCCACGACACCAAATTAATGACATCATGATTCATCAGAAGGGAGAAATCAACGACGCCAGTGCGTACCGAAGGCACGACCGACGTATTGATCCCGAAATTCAACTACGAGCTTTTTAACTGCAACAACTTTAATATACGCTATTGGAGCTGGAATTACCGCGGCTGCTGGCACCAGACTTGCCCTCCAA
+
DDDDDIIIIIIIIIIIIIIIIIIIIIIIIIIIIIIIIIHIIIIIIIHIIIIIIIIIIHIIIIIHIIIIIIIIIIIIIHIIIIIIHIIIIIIIIIIIIHIIIHIIIIHIIIIIIIIIHIIHHIIIIIHIIIIIIIIIIIIHIIHIIIIIIIHIHHIIIIIIIIIIIIIIIIIIIIIIIIIIIHIIHIIHIIIHIIIIIIIIIIIIIIIIIIHIIIIIIIIIIHIIIIIIIIIIIIIIIIIIIHHHDIIHHIIHIIIIIIIIIIHHIIIIIIIIIIIIIIIIIIIIIIIIIIIIIIIIIIIHHIIIIIIIIIIIIIIIIIIIIIIIIIIIIIIIIIIIIIIIIDDDDD
@HISEQ:969:HM2KJBCX2:2:1101:16984:37063 2:N:0:ACTATGCA
GCGCCGAATCTTCCCAACTATCCCTATTAATCATTACGTCAATCCTAGAAACCAACAAAATAGGATCAAACGTCCTATTTCATTATTCCATGCTAATGTATTCAAGCGTTAGCCTGCTTTAAACACTCTAATTTTTTCAAAGTAACAGTCCTGTTTCCCTGCAACACCAAATTAATGACATTACAGTTCTTCAAGAAGGAGGAACCAGTAAAGCCAGTGCATACCAGAGGCACGACCAACCTACTAATCCCGAAATTCAACTACGAGCTTTTTAACTGCAACAACTTTAATATACGCTATTGGAGCTGGAATTACCGCGGCTGCTGGCACCAGACTTGCCCTCCAA
+
@DDDDIIIHIIIIIIIIIIIHIIIIIIHHHEHIHHIIIHHIIIIIIIIIIIIIIHIIIIIIIHHIHHHCEHHGHIHGHCHIIHIIIHIHHIIIIIHHHHHIIHIHHFEHGHHHIIIIHHFHHFIHIIHHHGIIHHHHIIHIIIIIIIIIIIIIGFHHHIIHIIIIHHHIHHIIHIHHFHIHHHHIIIHGHHEHHHHIIIHIHHHIIHIHHHHEHIIIIIHIHIIIIIHHHHDHHIIHIHIHGFGDHCHHHHIIIGIIIIIHHCIIHIIIIHHHHHIIIHHIHHHIIIIGIIIHHIIIIIIHIIIIIIIIIIHIIIHIIIIIHIIIIIIIIIIIIIIIIIHH@DADD
@HISEQ:969:HM2KJBCX2:2:1101:19713:38428 2:N:0:ACTATGCA
GCGCCGAATCTTCCCAACTATCCCTATTAATCATTACATCGGTCCGTAAACCAACAAAATAGAACCAATGTCCTATTTCATTATCCCATGCTAATGTATTCAAAGGCAATAAACGCCTGCTTTGAACACTCTATTTTTCTCAAAGTAAACTATCGGAATTCCACAGCAGCACTTAATGAAAAGCACCACAGGTTCCTCCGAAGTACAAATAAAAGTGGCCAGCATAATATCGCATACACGCAGCCCCATAAAGAGACCACAGACGCTCAATGCCAGGCCAAGATTCAGACTACGAGCTTTTTAACTGCAACAACTTTAATATACGCTATTGGAGCTGGAATTACCGCGGCTGCTGGCACCAGACTTGCCCTCCAA
+
DDDBDHGHIHIIIGHEFIHHGHHHHIHIGIHHIGGHGHIIGCHH?HHHHIIIIIHIIFHHHCECD11GHHIHHHHHIIIFHIIIHHHHEHHIHIIHHHHEGDHHHEFHHHHIHGEC?HFHHHHHH?IIHHHIGHHHHHII1HHHHHIHHEDEGBDHHHGCIIHEHHEHHHGHHIIIHHIIHIHGHHIHHHHECCHE=HCIHIHHHHGFHHHGGHHHGHFCGIIHHIIIHEG?HHHIGHDGHIHFH?HHEHHHFIHHIHIHHEHIHHEIHGHGECHHHHHHHCF@<EGIHHHDIIIHH@HIIHIIIHHIIIHHHHGHHHHIIIIIIIIHHIIIIGIIIHIHEIIIIHIHIHIIIIIIIIIHIHGHIIIIIIDDD@A
@HISEQ:969:HM2KJBCX2:2:1101:3587:39109 2:N:0:ACTATGCA
GCGCCGAATCTTCCCAACTATCCCTATTAATCATTACGTCAATCCTAGAAACCAACAAAATAGGATCAAACGTCCTATTTCATTATTCCATGCTAATGTATTCAAGCGTTAGCCTGCTTTAAACACTCTAATTTTTTCAAAGTAACAGTCCTGTTTCCCTGCAACACCAAATTAATGACATTACAGTTCTTCAAGAAGGAGGAACCAGTAAAGCCAGTACATACCAGAGGCACGACCAACTCTCTAATCCCGAAATTCAACTACGAGCTTTTTAACTGCAACAACTTTAATATACGCTATTGGAGCTGGAATTACCGCGGCTGCTGGCACCAGACTTGCCCTCCAA
+
DDBDDIHHHIHHHHHIIHIIIIIIIIIIIIHIGHIIIIIHHHIIIIIIIIIICDGHHIHHEHGHHEHHIGHHHIIHIIHHIHIHHIIIIIIIIIEHHIFEIIHIIIHIHHIIIHHHHHIIIHHHHHIIIHIIIIIIHIHHIIHHHHIIIIHIIIIIIIIIHHHIIIIIIHIHIHIHIIIHIIIEFIIIIIIIIHHIIIIIIHIHHIIIIIIIIHIIIIIIIIIIIIIIHIIIIIHIHIHIHHHHFHFCHHGHHIIHIIIIIIHIIIIIHHIHHIHIIIIIIHIIHIHIIIIIIHHIIIHIIIIIIIIIIIIIIIIIIIIIIIHIIIIIIGIIIIIIIIIIIDDDCD
@HISEQ:969:HM2KJBCX2:2:1101:1973:37932 2:N:0:ACTATGCA
GCGCCGAATCTTCCCAACTATCCCTATTAATCATTACGTCGATCCTAGAAACCAACAAAATAGAATCAAACGTCCTATTTCGTTATTCCATGCTAATGTATTCAAGCGTGAGCCTGCTTTAAACACTCTAATTTTTTCAAAGTAACAGTCCTGATTCCCCATGACACCAAATTAATGACATCATGGTTCGTCAGAAGGTAGGAATCAATAATACCAGTACGTACAATAGCACGACCAATAAATTGATCCCGAAATTCAACTACGAGCTTTTTAACTGCAACAACTTTAATATACGCTATTGGAGCTGGAATTACCGCGGCTGCTGGCACCAGACTTGCCCTCCAA
+
DDDDDIHIIIHIIIIIIIIIIHIIIHIIIIHIIIIIIIIIIHIIIHIIHGIIIIIIIHIIIIHHHHIIGHIIIHIIHIIIIIIIIIIHIIIHHIGFIIIIIHHIIIIIIIIIIIIIIIIIIIIIHIIIHIIHHHHIIIIHIIHHHIIIIIIIHIIHIIIIIIIIIHIIHIIIIIIIIIIHIIIIIIIIHIIIIHIIIIIIIIIIIIIIIIIIIIIIIIIIIIIIIIIIHIIIIIIIIIIIIIIHIIIIIIIIHIIIIIIIIIIIIIIIIIIIIIIIIIIIIIIIIIIIIIIIIIIIIIIIIIIIIIIIIIIIIIIIIIIIIIIIIIIIIIIIIIIIIIIIDDDDD
@HISEQ:969:HM2KJBCX2:2:1101:13678:39221 2:N:0:ACTATGCA
GCGCCGAATCTTCCCAACTATCCCTATTAATCATTACAACAGTCCTAGAAACCAACAAATAGAACCATTGTCCTATTCCATTATTCCATGCTAATGTATTCAAGCGTATGCCTGCTTTGAACACTCTAATTTTTTCACAGTAAAAGTCCTGGTTCCCCGTCACGACCCGTAAAGGCCATGCCGCTTCGCCAGAAGGTAAAGCCCGACCACAGACAGTGCTCACCCAGAAGGCGGACCGTCCAGCCAGGCCTGAAGTTCAACTACGAGCTTTTTAACTGCAACAACTTTAATATACGCTATTGGAGCTGGAATTACCGCGGCTGCTGGCACCAGACTTGCCCTCCAA
+
D@DDDIIIHIIIIIIIIGHIIHHIIIIIHHIHIIIHHIIIIHIIIIIIHIIHIIIIIIIIIFHIIIIHIIIHIHHIIHFHIIHHHHEHIIIIHIIHIIIIIHHIIIHHIHGIIHHIIHEEHIIIIIHIIIIHHHHHGHIIHHHHIIHIHHHEGHIIIIIIIIIHHHIIIIIIHIHHFIHHEHHHHHIIIIIIIIIIIHIIIIHIIIHIHEHHEI<IIIIIIHEHIIHIIIIHGIHIHIHHGIIIHIIGIIIIIIIIIIIIIHIIIIIIIIIIHHIIIIHHHIIIIIIIIIIIIIIHHIIIIHGIIIIIIIIHIIHHHIIIIHGIIIFIIIIIIIIIIHDHIDDDDD
@HISEQ:969:HM2KJBCX2:2:1101:17547:38539 2:N:0:ACTATGCA
GCGCCGAATCTTCCCAACTATCCCTATTAATCATTACAACAGTCCTAGAAACCAACAAATAGAACCATTGTCCTATTCCATTATTCCATGCTAATGTATTCAAGCGTATGCCTGCTTTGAACACTCTAATTTTTTCACAGTAAAAGTCCTGGTTCCCCGTCACGACCCGTAAAGGCCATGCCGCTTCGCCAGAAGGTAAAGCCCGACCACAGACAGTGCTCACCCAGAAGGCGGACCGTCCAGCCAGGCCTGAAGTTCAACTACGAGCTTTTTAACTGCAACAACTTTAATATACGCTATTGGAGCTGGAATTACCGCGGCTGCTGGCACCAGACTTGCCCTCCAA
+
DDDDDIIHIIIIIHIIIIIIIIIIIIIIIIIGIHIIIIIIIIIIIIIIIIIIIIIIIIGICHHIGIHIIHHHIIIIIFHIHIHIIIHCHIIIIHIHIIIIIIIIIIIIIIHIIIIIIIIIHHIIIIIIIIHIIIHGHIGIIIIIIIHIIIIIIIIIIIIIIIIIEHHIIHHIIIIIIIIIIIIIIIIIIIIIIIIIIIIIIIIIIIIIIIHHHIIIIIIIIIIIIIIIIIIIHIIIIHHHIIIIHIIIIGIIIIIIIIIIIIIIIIIIIIIHIIIIIIIIIIIIIIIIIIIGIHIIIIIIIIIIIIIIIIIIIIIIIIIIIIIIIIIIIIIIIIIIIIIIIDDDDD
@HISEQ:969:HM2KJBCX2:2:1101:10322:38632 2:N:0:ACTATGCA
GCGCCGAATCTTCCCAACTATCCCTATTAATCATTACGTCGATCCTAGAAACCAACAAAATAGAATCAAACGTCCTATTTCGTTATTCCATGCTAATGTATTCAAGCGTGAGCCTGCTTTAAACACTCTAATTTTTTCAAAGTAACAGTCCTGATTCCCCAAGACACCAAATTAATGACATCATGGTTCGTCAGAAGGTAGGAATCAATAATACCAGTACGTACAATAGCACGACCAATAAATTGATCCCGAAATTCAACTACGAGCTTTTTAACTGCAACAACTTTAATATACGCTATTGGAGCTGGAATTACCGCGGCTGCTGGCACCAGACTTGCCCTCCAA
+
DDDDDIIIIHIHIIIIIIIIIIIIIIIIIIIIIIIIIIIIIIGIIHHHIIIIIIIIIIIIIIIHIIIIIIIIIIIIIIIIHHHHIIIIIIIIIIIIHHHIHGHIIHIIIIIIHIIIIIIHIIIIIIIHIIIHIIIIIIIIHIHHIHIIIHIIIIIIIIIIHIIIIIIHIIHHIIIIIHIIHIIIIGIIIIIHIIHIIIIIIIIHHIIIIIIIIIIIIIIIIIIIIIIIIIIIIIIIIIIIIIIIIIIIIIIIIIIIIIIIIHIIIIIIIIIIIIIHIIIIIIIIIIHIIIIIIIIIIIIIIIIIIIIIIIIIIIIIIHIIIIIIIIIIIIIIIIIIIIIIDDDDD
@HISEQ:969:HM2KJBCX2:2:1101:4018:39665 2:N:0:ACTATGCA
GCGCCGAATCTTCCCAACTATCCCTATTAATCATTACGTCAATCCTAGAAACCAACAAAATAGGATCGAACGTCCTATTTCATTATTCCATGCTAATGTATTCAAGCGTTAGCCTGCTTTAAACACTCTAATTTTTTCAAAGTAACGGTCCTGTTTCCCTGCAACACCAAATTAATGACATTACAGTTCTTCAGAAAGGAGGAATCAGCGAAGCCAGTGCATACCAGTGGCACGACCAACCTGCTGACCCCGAAATTCAACTACGAGCTTTTTAACTGCAACAACTTTAATATACGCTATTGGAGCTGGAATTACCGCGGCTGCTGGCACCAGACTTGCCCTCCAA
+
DDDDDIIIIIIIIIIIIIIHIIHIIIIIIIIIHIIIIIIIIIIIIIIIIIIIIIIIIIIIIIIHIIIIHHIHHIIIIIIIIIIIIIIIGIHIIIHIIIIIIIIIIIIIIIIIIIIIIIIIIIIIIHIIIIIIHIIIIIIIIIIIIIGHHIIIIIIIIIIIIHIIIIIIIIIIIIIIHIIIIIIIIIIIIIHIIIIIIIIIIIIHIIIIIIIIIIIIIIIIIIIIIIIIIIIIIIIIIIIIIIIHCIIIIIIIIIIIHIIIIIIIIIIIIIIHIIIIIIIIIIIIIIIIIIHIIIHIIIIIIIIIIIIIIIIIIIIIIIIIIHIIIIIIIIIIIIIIIIIIIDDDDD
@HISEQ:969:HM2KJBCX2:2:1101:20240:39991 2:N:0:ACTATGCA
GCGCCGAATCTTCCCAACTATCCCTATTAATCATTACAACAGTCCTAGAAACCAACAAATAGAACCATTGTCCTATTCCATTATTCCATGCTAATGTATTCAAGCGTATGCCTGCTTTGAACACTCTAATTTTTTCACAGTAAAAGTCCTGGTTCCCCGTCACGACCCGTAAAGGCCATGCCGCTTCGCCAGAAGGTAAAGCCCGACCACAGACAGTGCTCACCCAGAAGGCGGACCGTCCAGCCAGGCCTGAAGTTCAACTACGAGCTTTTTAACTGCAACAACTTTAATATACGCTATTGGAGCTGGAATTACCGCGGCTGCTGGCACCAGACTTGCCCTCCAA
+
DAD@BHHIIIIIIHHIHHHIIIIHGIIHGHIC<FHHIHEHIHHIFHGHHHEHHHIFHHCHEEHHHGHHHHGHFCEHHIG1<<CG@GE11<<<DHFEHF@GIHGIHIHHHHHFHFHHFHHFHHHHEF@C1DHHHHGGFHFCIHHHIIHHHGHHEFGIHEHHEHIHHIHHHFHHIIIHHHHHIIIIGIIIIIIIIIHHCECGIIIIIIFHHHH;@EHIGHHHIIHIHIIHHHHHHHIHHHIIIHCHHIGHHIHIIIIHIIHIIIHEHEIIIIIIIIIIIIIIIHHGIIIGHHIIIIIHIHHGIIIIHHHCIIIHIIHIIIIIIIIIIIIIIIHHIIIIHIHIHDAD@B
@HISEQ:969:HM2KJBCX2:2:1101:4453:40681 2:N:0:ACTATGCA
GCGCCGAATCTTCCCAACTATCCCTATTAATCATTACGTCAATCCTAGAAACCAACAAAATAGGATCAAACGTCCTATTTCATTATTCCATGCTAATGTATTCAAGCGTTAGCCTGCTTTAAACACTCTAATTTTTTCAAAGTAACAGTCCTGTTTCCCTGCAACACCAAATTAATGACATTACAGTTCTTCAAGAAGGAGGAACCAGTAAAGCCAGTGCATACCAGAGGCACGACCAACCTACTAATCCCGAAATTCAACTACGAGCTTTTTAACTGCAACAACTTTAATATACGCTATTGGAGCTGGAATTACCGCGGCTGCTGGCACCAGACTTGCCCTCCAA
+
DDDDCIGIIIIIIIIIIIIIIIIIIIIIIIIIIIIIIIIIIIIIIIHIIIIIIIIIHIHIIIIIIIIICHHHHHIHHHIIIIIIIIIGIIIIIIIIHIIIIIIIIIIIIIIIIIIIIIIIHIHHIIIIIIHIHHIIIIIIIIIIIIIIIIIIIIIIIIIIHHIIIIIHIIIIIIIIIIIIIIIIIIIHHIHIIIIIIIIIIIIIIIIIIIIHHHIIIIIIIIIIIIIIIIIIIIIIIIIIIIHHGIIIGIIIIIIIIIIIIIHIIIIIHIIIIIIIIIIIIIIIIIIIIIIIIIIIIIIIIIIIIIIIIIIIIIIIIIIIIIIIIIIIIIIIIIIIIIIIIDDDDD
@HISEQ:969:HM2KJBCX2:2:1101:14363:40313 2:N:0:ACTATGCA
GCGCCGAATCTTCCCAACTATCCCTATTAATCATTACGGCGGTCCTAGAAACCAACAAAATAGAACCACACGTCCTATTCTATTATTCCATGCTAATGTATTCGAGCATAGGCCTGCTTTGAACACTCTAATTTTTTCAAAGTAAAAGTCCTAGTTCCCCGACACACCCAGTGAAGGGCATGCGGTTCCCTAGAAGGAAAGACCCGATCGGACCAGTACACGCGGTGAGGCGGACCGGCCAACCAGGCCCAAGGTTCAACTACGAGCTTTTTAACTGCAACAACTTTAATATACGCTATTGGAGCTGGAATTACCGCGGCTGCTGGCACCAGACTTGCCCTCCAA
+
CDDDDIIH@EHHIHHFHHIIEHHIFEHIIGIIIIIHHIGIHH?HIIHEFGEHHHIIHHHIHIE@G1FHIHFCHECHIF1CEGHHHHHH?F1GHHHIIIIHHDGHHHIIHHHE@FHHHHHHFEHF8GFFCC1DFHIHHHFHIHHHHIFHFHIIHGHHHHHHHGHHHHHFIHHHEHHHCIHHHHHHHIHHEHHHHHHIHEHHHFHHHHEGHEHHHHHHHHIIIHHHHIHIIIHECHIHHGIHHHE<IHHHEIIHHHIHIIIHEHHHFHGHIIIHHHEHIHHGG<CIIHIIHIIIHHHHHHIIIIHHEIHIIIHEDHHIHHFHEHGIHIIIIIHIHHHIIIHG@@ADD
@HISEQ:969:HM2KJBCX2:2:1101:14802:40273 2:N:0:ACTATGCA
GCGCCGAATCTTCCCAACTATCCCTATTAATCATTACGTCAATCCTAGAAACCAACAAAATAGGATCGAACTTCCTATTTCATTATTCCATGCTAATGTATTCAAGCGTTAGCTTGCTTTAAACACTCTAATTTTTTCAAAGTAACAGTCCAAATTCCCCGCAACACCAAATTAATGGCATTACGGCTCATCAGGAAGGAGGAATCAGTGAGACCAGTGCATACCGATGGCATGACCAATCTACTAACCCCGAAATTCAACTACGAGCTTTTTAACTGCAACAACTTTAATATACGCTATTGGAGCTGGAATTACCGCGGCTGCTGGCACCAGACTTGCCCTCCAA
+
<0<0<CDHICC1<1<CG0<CH1@<DHHI?<G@E@FE@<F?EE<F@1C?1<GH?CGEGHHH@1<1<GH@0<C1<<1<1<<FH1FG?FG111<11DGEIHEF@@<FHHC@@EF%1DHCF@HHF@81F1<FGH5CEHHHG8<<1?GF@F<1A1IHFEGGHDECCFD.E<EHEHCHCEHH<?HGDIHDEHHCHFF0<<<C@F<<#<C<AD<9FHD1GFCEIHFHHHGCG@?@EEHGD<<FB1DBFEHH<:<///1?GCFHHFF<HE<<1C@EHFC1@IHIHCIHG@@HEFD1<H@GC@IHHEIIHHGD1<D1<FE?<E?<<C@EHG@G1GC<<C<11F@EIHHIHCDDDC
@HISEQ:969:HM2KJBCX2:2:1101:20321:40607 2:N:0:ACTATGCA
GCGCCGAATCTTCCCAACTATCCCTATTAATCATTACGTCAATCCTAGAAACCAACAAAATAGGATCGAACGTCCTATTTCATTATTCCATGCTAATGTATTCAAGCGTTAGCTTGCTTTAAACACTCTAATTTTTTCAAAGTAACAGTCCAAATTCCCCGCAACACCAAATTAATGGCATTACGGCTCATCAGGAAGGAGGAATCAGTGAGACCAGTACATACCAGAGGCATGACCAACCTACTAACCCCGAAATTCAACTACGAGCTTTTTAACTGCAACAACTTTAATATACGCTATTGGAGCTGGAATTACCGCGGCTGCTGGCACCAGACTTGCCCTCCAA
+
CDDDDIIIIIIIIIIIIHIIIIIIIIIIIIIIIIIIIIIIIIIIIIIIIIIIIIIIIIIIIIIIIIIIIIIIIIIIIIIHIIIIIHHHIIIIHIIIIIHIIHIIIHIIIIIIIIIHIIIGIIIIIIIHIIIIIIIIIHIIIHHIIIIGFIIIIHIIHIIIHHHIIIIIIIIHHHHGHIIHHHIIIIIIIIIIIIHIIHHHHIIHEIIIIIHIIIHHIIIIIIIIIIHIIIIIIHIHHIGIIHHGFIHIIIIHIIIIIIIIIIIIIIHIIIIIIIIIIIIIIIIIIIIIIIIIIIIHIIIIIIIIIIIIIIIIIIIIIIIIIIHIIIIIIIIIIIIIIIIIIDDDDD
@HISEQ:969:HM2KJBCX2:2:1101:8323:42682 2:N:0:ACTATGCA
GCGCCGAATCTTCCCAACTATCCCTATTAATCATTACAACAGTCCTAGAAACCAACAAATAGAACCATTGTCCTATTCCATTATTCCATGCTAATGTATTCAAGCGTATGCCTGCTTTGAACACTCTAATTTTTTCACAGTAAAAGTCCTGGTTCCCCGTCACGACCCGTAAAGGCCATGCCGCTTCGCCAGAAGGTAAAGCCCGACCACAGACAGTGCTCACCCAGAAGGCGGACCGTCCAGCCAGGCCTGAAGTTCAACTACGAGCTTTTTAACTGCAACAACTTTAATATACGCTATTGGAGCTGGAATTACCGCGGCTGCTGGCACCAGACTTGCCCTCCAA
+
DDDDDIIIIIIIHIIIIIIIIIIIIIIIIIIIIIIIIIIIIIIIIIIIIIIIIIIICHHHIIIIIIIIHIHHHHHIIGIIIIIHHHHIHHHEHHI@IIIIIHIIIHIIHHIHIHHIHIIHHHIHHHIHHIHIHIHHHFGIIIIIIIIIIIIIHHHHIIIHHIIHEHHHIIIIIIIIIHIIIIIIIIIHIIIIIIIIIIIIIIIIIIHIIHHIIIIIIIIIIIIHIIIIIIIIIIIIIIIIIIIHHIIIIHIIIIIIIIIIIGIIIIGIIIIIIIIIIIIIIHIIHIIIIIIIIHIHIIIIIIIIIIIIIIIIIIIIIIIIIIIIIIIIIIIIIIHIIIIIIDDDDD
@HISEQ:969:HM2KJBCX2:2:1101:15201:43050 2:N:0:ACTATGCA
GCGCCGAATCTTCCCAACTATCCCTATTAATCATTACATCGATCCTAGAAACCAACAAAATAGAATCGGATGTCCTATTTCATTATTCCATGCTAATGTATTCAAGCGTGAGCCTGCTTTAAACACTCTAATTTTTTCAAGGTAACAGTCCTAATTCCCCGTGACACCAAATTAATGGCATTACGGTTCTTTAGAAGGTGAGAAATCAATAATATCAGTACATACCAACGGCATGACCGAAACATTGATCCCGAAATTCAACTACGAGCTTTTTAACTGCAACAACTTTAATATACGCTATTGGAGCTGGAATTACCGCGGCTGCTGGCACCAGACTTGCCCTCCAA
+
DDDDDIGHIIIIIIIIIIIHIHIIIHIIHHIIIIIIIIIIIIHIIIGHIIIIIIIIIIIHHHEHIIIIIIIIIIIIIICHHIIIFIHGHIIIIIIHHHHIIIIIIHHIIIIIIIIIIHIIIHIIIIIHHIIIIIHIHHHIIIIIIIIIIIIIIIIIIIIIIIIIIHHEIIHHIIIIIIIIIIIIHIIIIIHIIIIIHIIIIIIIIIIIIIIIIIIIIIIIIIIIIIIIIIIIIIIIIHIIIIIIHHIIHIIIIIIIIIIIIIIIIIIIIIIIIIIIIIIIIIIIIIIIIIIHIIIIIHIIHHIIIIIIIIIIIIIIIIIIIIIIIIHIIIIIIIIIIIIIIIDDDDD
@HISEQ:969:HM2KJBCX2:2:1101:18703:43147 2:N:0:ACTATGCA
GCGCCGAATCTTCCCAACTATCCCTATTAATCATTACGTCAATCCTAGAAACCAACAAAATAGGATCAAACGTCCTATTTCATTATTCCATGCACGAATATCCAAGCGTGTAAAGCCTGCTTTGAGCACTCTAATTTTTTCAAAGTAAACCTGGCGGCGCCCCAGGACACTCGGTTAAGAGCACCCTGACGCCTCCGCCACACCATTCACGGGCGAATGGGACAGTCGCGCCAAACAGCGGACCGTCCCCTACCCGCCGAGATCCAACTACGAGCTTTTTAACCGCAACAACTTTAATATACGCTATTGGAGCTGGAATTACCGCGGCTGCTGGCACCAGACTTGCCCTCCAA
+
DDDDDIIIIIIIHIHIHIHHHEHHHHHHIIIIIIIIIIHHGHIIIIIIIIIIIIIHHIIIIIHFHIIHIHHIGEHIIIIIHIIHHHIFHHHHIIIHIIIIHGEGHHHHIHHIIIHII?IGIIIHIIIIIIIIIIIIGIHHHHIHHHHIIGIHHCFHDHEHHIHHI?HHHHHHHHFHHGGHFHHHEHHIHHEHHFHHHHHHHHIHHEEFHHHH<IHIHGHHHHFHHGDHHH=GHIIIIIIIIIIHHIIIIHHCIHHE@HHIIHCIIIIIIIIIIIIIIIIIIIIIIIIIIIIHHIHIIIIIIIIIIIHIIHIHHHHHHG@IIIIIIIIIIIIIIIHIIIIIIIIIIIIIDDDDD
@HISEQ:969:HM2KJBCX2:2:1101:4728:43662 2:N:0:ACTATGCA
GCGCCGAATCTTCCCAACTATCCCTATTAATCATTACAACAGTCCTAGAAACCAACAAATAGAACCATTGTCCTATTCCATTATTCCATGCTAATGTATTCAAGCGTATGCCTGCTTTGAACACTCTAATTTTTTCACAGTAAAAGTCCTGGTTCCCCGTCACGACCCGTAAAGGCCATGCCGCTTCGCCAGAAGGTAAAGCCCGACCACAGACAGTGCTCACCCAGAAGGCGGACCGTCCAGCCAGGCCTGAAGTTCAACTACGAGCTTTTTAACTGCAACAACTTTAATATACGCTATTGGAGCTGGAATTACCGCGGCTGCTGGCACCAGACTTGCCCTCCAA
+
DDADDIICHIIIIHH1@GHIIHIIHIIIIHGHFHHHHHHIIHHIIIHHHHHHHIIIGIIIIHIHIIIIGHIGHGHIIIHIIIIIIIIFHHIIHIIGEEFHHGHHHHHHIIHIIHHHIIIHGHIGIIIHHHHIIIIIEIHIIIIIIHGIIIHHHHIIIHIIHIIIIIIIIHHIHIIIHGIIIIIIIIIHHIIIIIHIIIIIHHHII>IHHHEHHHIIIIIIIHIIIIIIHIIIIIIIIIHFIIIHIIIIIIIIIIIIIIIHIIIIIIIIIIIIIIHIIIIIIIIHIIIIIIIHIIIIIIIIIIIIIIIIIIIIGIIIIIIIIIIIIIIIIIIIIIIIIIIIIDDDDD
@HISEQ:969:HM2KJBCX2:2:1101:5855:43354 2:N:0:ACTATGCA
GCGCCGAATCTTCCCAACTATCCCTATTAATCATTACGGCGGTCCTAGAAACCAACAAAATAGGACCGCACGTCCTATTCTATTATTCCATGCTAACGTATTCGAGCAAAGGCCTGCTTTGAACACTCTAATTTTTTCAAAGTAAAAGTCCTGGTCCCCAACACACCCAGTGAAGGGCATGCGGTTCTCCAGAAGAGAAGGCCCGGCCGGACAAGTGCACGCGGTGAGGCGGACCTGCCAGCCAGGCCAAAGGTTCAACTACGAGCTTTTTAACTGCAACAACTTTAATATACGCTATTGGAGCTGGAATTACCGCGGCTGCTGGCACCAGACTTGCCCTCCAA
+
BBDDDIGIIHIHHIIHHIHIHIIIIIHGHIHIIIIIIIIIIIIIHGHIHIIHIIIIHIIIIIHIIHIIHHDHIIFEHHHIIIIIHHHHIGIIFIHHHHFHH>HHHHHIIIHHIGHIGHIIIHHHHIIIIIIIIHIIHIIIIIIIHIIIIIGHHHGIHHIHIIGIIIHIIIIIIIIIIIIIIHIIIIIIIIHIIIIIIIGIIIIIIHIIHIIIIIIIIIIIIIIIIIIIIIIIIIIIIIIIIHGIIIHIIIIIIIIIIIIIIIIIIIIIIIIHIIIIHHIIIIIIIIIIIIHHIIIIHIIIIIIIIIIIHIIIIIIIIIIIIHIIIIIIIIIHIIIIIIIDDDDD
@HISEQ:969:HM2KJBCX2:2:1101:13586:42943 2:N:0:ACTATGCA
GCGCCGAATCTTCCCAACTATCCCTATTAATCATTACAACAGTCCTAGAAACCAACAAATAGAACCATTGTCCTATTCCATTATTCCATGCTAATGTATTCAAGCGTATGCCTGCTTTGAACACTCTAATTTTTTCACAGTAAAAGTCCTGGTTCCCCGTCACGACCCGTAAAGGCCATGCCGCTTCGCCAGAAGGTAAAGCCCGACCACAGACAGTGCTCACCCAGAAGGCGGACCGTCCAGCCAGGCCTGAAGTTCAACTACGAGCTTTTTAACTGCAACAACTTTAATATACGCTATTGGAGCTGGAATTACCGCGGCTGCTGGCACCAGACTTGCCCTCCAA
+
ADADD?EEEDCGGE11CCHH?CEHHHIIIIIIIIIGHFH@GHHEFEFEEGH@F?EHIHIGHIFE?1FGEFECDCHHG?1DEE<FCC<11<<FHIEEH@G?HG@E?FEHEE1HEF8D;HFDGFDFGEFHC%FECEHHGFCHHGHEGHHF<<$1*<CCEDCGHHCE?<HEGAGFBCFH@@GHHCDIDGGCDHEHCHFCGEB<BC<C0GG@@HHHGHHHEEHH6H?EHGFED0<CDEHCCDEHHHFEDFAHC<GGGGF<1FHHG@<0IHHE1G?GCEF<<1E@IHG<CC1<FD1G@E<C<?@?<EEEEEE<CHHH?HDDCHHHGIHFIHHHHEHHHHE1HC<ED0<00@
@HISEQ:969:HM2KJBCX2:2:1101:7415:44500 2:N:0:ACTATGCA
GCGCCGAATCTTCCCAACTATCCCTATTAATCATTACGGTGGTCCTAGACCAACAAAATAGAACCAACGTCCTATTCTATTATTCCATGCTAATCTATTCAAGCAAAAGCCCGCTTTAAACACTCTAATTTTTTCAAGGTAATGGTCCTGGTTCCCCGACACACCCAATAAAGGGCATACCGGCTCACCAGAAGGATAGACCCGACAACAGACAGTACTCGCCAGAGACGGACCGCCCGGTCAGGTCTAAAATTCAACTACGAGCTTTTTAACTGCAACAACTTTAATATACGCTATTGGAGCTGGAATTACCGCGGCTGCTGGCACCAGACTTGCCCTCCAA
+
DDDDDIIIIIIIIIIIIIIIIIIIIIIIIIIIIIIIIIIIIIIIIIIIIHHIIIIIHIIIHIIII?GHIIIIIIIIIIIIIIIIIHIIIHIIEIIIIIIHIHIHIIIIIIIIIIIHIIHIIIHIIIIIIIIIIIIIIIIIIIIIIIIIIIIHIHIIIHIIIHIIIIIIIIIIIIIIIIIIIIIIIIIIIIIIIIIIHIIIIIIIIIIIIIIIIIIIIIIIIIIIIIIIIIIIIIIIIIIIIHIIIHIIIIIIIIIIIIIHIIIIIIIIIIIIIIIIIIIIIIHIIIIIIIIIIIIHGHIIIIIIIIIIIIIIIIIIIIIIIIIIIIIIIIIIHIIIIIDCDDD
@HISEQ:969:HM2KJBCX2:2:1101:11672:44391 2:N:0:ACTATGCA
GCGCCGAATCTTCCCAACTATCCCTATTAATCATTACAACAGTCCTAGAAACCAACAAATAGAACCATTGTCCTATTCCATTATTCCATGCTAATGTATTCAAGCGTATGCCTGCTTTGAACACTCTAATTTTTTCACAGTAAAAGTCCTGGTTCCCCGTCACGACCCGTAAAGGCCATGCCGCTTCGCCAGAAGGTAAAGCCCGACCACAGACAGTGCTCACCCAGAAGGCGGACCGTCCAGCCAGGCCTGAAGTTCAACTACGAGCTTTTTAACTGCAACAACTTTAATATACGCTATTGGAGCTGGAATTACCGCGGCTGCTGGCACCAGACTTGCCCTCCAA
+
CDDDDIHIIIIIIIIHIIIIIIIHIIIIIIIIIIIIIIIIIIIIIIIIHIIIIIIIHHIIIHIIIIIIIIHIIIIIIIIIIHIIIHIIIGEHEHIGIHIIIIHIIHIIIIIIIIIIIIIIIIHIIHIIIIIIIHIIHHIIIIIIIHHIIIIIIIIIIIIHIIIIIIIIIHHIIIIIIIIIIIIIIHHIIIIIIIIHIIIHGIHIHHIIIIHHIHIIIIIHIIIIIIIIGIIIIHIIIIIIIIIHHIHIIHIIIIIIIIIIIIIHIIIIIIIIIIIIIIIIIIIIIIIIIIIIHHIIIIIIIIIIIIIIIIIIIIIIIIIIIIIIIIIIIIIIIIIIIIIIIDDDDC
@HISEQ:969:HM2KJBCX2:2:1101:4039:44806 2:N:0:ACTATGCA
GCGCCGAATCTTCCCAACTATCCCTATTAATCATTACAACAGTCCTAGAAACCAACAAATAGAACCATTGTCCTATTCCATTATTCCATGCTAATGTATTCAAGCGTATGCCTGCTTTGAACACTCTAATTTTTTCACAGTAAAAGTCCTGGTTCCCCGTCACGACCCGTAAAGGCCATGCCGCTTCGCCAGAAGGTAAAGCCCGACCACAGACAGTGCTCACCCAGAAGGCGGACCGTCCAGCCAGGCCTGAAGTTCAACTACGAGCTTTTTAACTGCAACAACTTTAATATACGCTATTGGAGCTGGAATTACCGCGGCTGCTGGCACCAGACTTGCCCTCCAA
+
DDDDDIIIIIIHHHIIIIIIIIIIIIIIIIIIIIIIIIIIIIIIIIIHIIIIHIIIIIIIIIIGIIIIHHIHHIIIIHHHIIIIIGGEHCHHHHHHFHHHGHHIGHHHHIIIGIIIIIIIIIHIIIIIHHHIIHIIIIHHHIHIIIIIIIIIIIIIIIIIHHIIIIIIIIIIHIIIIIHIIIIHIIIIIHIIIIIIIIIHIIIIIIIIIIIIIIIIIIIIIIIIIIIIIIIIIIIIIIIIIIIIIIIIIIIIIIIIIIIIIIIIIIIIIIIIIIIIIIIIIHIHHIIIIIIIHHIIIIIIIIIIIIIIIIIIIIIIIIIIIIIIIIIIIIIIIIIIIIIIIDDDDD
@HISEQ:969:HM2KJBCX2:2:1101:15491:45001 2:N:0:ACTATGCA
GCGCCGAATCTTCCCAACTATCCCTATTAATCATTACAACAGTCCTAGAAACCAACAAATAGAACCATTGTCCTATTCCATTATTCCATGCTAATGTATTCAAGCGTATGCCTGCTTTGAACACTCTAATTTTTTCACAGTAAAAGTCCTGGTTCCCCGTCACGACCCGTAAAGGCCATGCCGCTTCGCCAGAAGGTAAAGCCCGACCACAGACAGTGCTCACCCAGAAGGCGGACCGTCCAGCCAGGCCTGAAGTTCAACTACGAGCTTTTTAACTGCAACAACTTTAATATACGCTATTGGAGCTGGAATTACCGCGGCTGCTGGCACCAGACTTGCCCTCCAA
+
0<000<C/1DHHFCEE?CCG1111<F<GHGC@1DHHH<1<<1<1<CF11<E@E@HH1<CF11<<<DEHIC?<<<1DGI?1CGHC1<1C11D11<<<HHE@F@F@1HGE@<B?F8CG8D@HDC6EFHHEGE1HHB8CBA1B<8D@GCA@HHGHHHHHEFGHG2?E?HFHHG.EEHEHFHE1/?DHCDECGEGFCEC@HEHHHHHCFCDCD<FGCHHF@HHGHG@C@CF=HHC<CEAHIHEHHHGHDFDG1CEIHIHHGCIHHGHHHHIIIIIIHHHECCGHFCCCD1<FG@F@EEDGF?HHEHHEGCIIIHHHIHIHHHHIHEEGFC@HIIHHEHIIIIHHH@D@@B
@HISEQ:969:HM2KJBCX2:2:1101:17650:45101 2:N:0:ACTATGCA
GCGCCGAATCTTCCCAACTATCCCTATTAATCATTACCTCGAGTTCCGAAAACCAACAAAATAGAACCGAGGTCCTATTCCATTATTCCATGCACGACTATTCAGGCGGACCGCCTGCTTTGAGCACTCTAATTTTTTCAAAGTAAACGTTCCGGCCACCCGAAGCACTCAACAAAGAGCACCAAGGGAAAACCGGGAGGTAGGTCAGGACGAGCAGTGATCGCCGCGAGGTGAACCGCAAGCCTGGACCCGAGATCCAACTACGAGCTTTTTAACTGCAACAACTTTAATATACGCTATTGGAGCTGGAATTACCGCGGCTGCTGGCACCAGACTTGCCCTCCAA
+
DDDCDIIIIIIIIIIIHIHHEHHIIHIIIHHIIHHIIHIIIGIIIIHIHGIHHIIEHIHHHHIHHEHHHHHHHFHIHGIIIIIIIIIIIIHHHHHGGIIIIIIGHHIIIIIIHIIHFHHIIHIIHHHIHIHHIIHHHFIHIIIHHIIIHHHIIIIHIIHHIIHHIIIHIIIIIIIIIIIGIHIIIHIIIHIHIIIIIIIIHIIIIIIIIIIIIIIIIIIIIIIIIIIIIIIIIHIHHIIIIIHH;IIIHHIIIIIHHIIIIIIIIIIIIIIIIIIIIIIIIIIFIHHHHIGIIHHIHIIIIIIIIIIIIIIIIIIIIIIIIIIIIIIIIIHIIIIIIIIIIDDDDD
@HISEQ:969:HM2KJBCX2:2:1101:13560:45704 2:N:0:ACTATGCA
GCGCCGAATCTTCCACCCAACTATCCCTATTAATCATTACGGTGATCCTAGAAACCAACAAAATAGAACCATGCCGTCCTATTCTATTATTCCATGCTAATGTATTCGAGCAAAAATGCCTGCTTTAAACACTCTAATTTTTTCAAGGTAAAGGTCCTGGATCCGCAAGACACCCAATAAAGGACATCAAGTTTCTCCAGAAGGTGAGAAATCAACAGTAACAGTTCATACCCCTTAAGGCATGACCATCACGTCAATCCCGAAATTCAACTACGAGCTTTTTAACTGCAACAACTTTAATATACGCTATTGGAGCTGGAATTACCGCGGCTGCTGGCACCAGACTTGCCCTC
+
DDDDDHHHIIIIIIIIIIIIIIIIIIIIGIIIIIIIIIIIHIIIHIIIIIHHGFHHIIIIIIHHIIIIIHIIIHIIIIGHHFIIIGIG?HHFHHHEHIIIIHHIIHIIIIIIIIIIIHIHIGIIHHIIIHHIIIIIIIIHIHGHFIHGGIIIIIHIHIHIHHIIHHIIHHHHHHHHIHHIGHFHHIHIIIIIIIIIHGIIIFHIIIIIIIIIIIIIIIIIIIIIIIIIIIIIIIHHIIIIIIIIIIIIIHHDHEIIIIIHIIIIIIHIIIHIHIIHHIIIIIIIIIHIIIIIIIIIIHIIIIHGIIIHIIIIIIIIIIIHHIIIIIIIIIIIIIIIHIIHIIIIIIIICDDDD
@HISEQ:969:HM2KJBCX2:2:1101:18624:46509 2:N:0:ACTATGCA
GCGCCGAATCTTCCCAACTATCCCTATTAATCATTACAACAGTCCTAGAAACCAACAAATAGAACCATTGTCCTATTCCATTATTCCATGCTAATGTATTCAAGCGTATGCCTGCTTTGAACACTCTAATTTTTTCACAGTAAAAGTCCTGGTTCCCCGTCACGACCCGTAAAGGCCATGCCGCTTCGCCAGAAGGTAAAGCCCGACCACAGACAGTGCTCACCCAGAAGGCGGACCGTCCAGCCAGGCCTGAAGTTCAACTACGAGCTTTTTAACTGCAACAACTTTAATATACGCTATTGGAGCTGGAATTACCGCGGCTGCTGGCACCAGACTTGCCCTCCAA
+
DDDBDIIIGIIIIIIIIIIIIIIIIIIIIHIIIIIIIIIIIIIIIIIIHIIIIIIIIIEHHIIIIIGIHHIHIIIIIIIIIIIIIIIIIIIIIIIIIHHIIIHHIIIIHIIHIIIIIHHIHIIIIIIIHIIIIIIHIIIHHHIHHIIIIIIIIIIIIIIHHHIH?EHIIHHIHIHIIIIIIIIHIIIIIIIHGIIIGIIIIIIHIIHIIIIIIIIHIIIIIIIHIIIIIIIIIIIIIIHIIIIHHIIIIIIIIIIIIIIIIIIIIIIIIIIHIIIIHIIHIHIIIIIIIIIIIHIIIIIIIIIIIIIIIIIIIIIIIIIIIIIIIIIIIIIIIIHIIIIIIDDDDD
@HISEQ:969:HM2KJBCX2:2:1101:10766:46832 2:N:0:ACTATGCA
GCGCCGAATCTTCCCAACTATCCCTATTAATCATTACGTCGATCCTAGAAACCAACAAAATAAGATCAAACGTCCTATTTCATTATTCCATGCTAATGTATTCAAGCGTGTGCCTGCTTTAAACACTCTAATTTTTTCAAAGTAACAGTCCTGATTCCCCATAACACCAAATTAATGACATCATAGTTCGTCAGAAGGGAGAAATCAATAATACCAGTACATACCGAAGCACGACCGATATATTGATCCCGAAATTCAACTACGAGCTTTTTAACTGCAACAACTTTAATATACGCTATTGGAGCTGGAATTACCGCGGCTGCTGGCACCAGACTTGCCCTCCAA
+
DDDCDIIIIIIIIHIIIIIIIIIIIIIIIHIIIIIIIHIIIIIIIIIIIIHIIIIIHIIII@HHHIIIIIIIIIIIIIIIIIIIIIIHIIIIGHIIIIIIIEHHIIIIIHHIIIIIIHIIIIIIIIIHIIIIIIIHIIIIIIIIIIIIIIIIIIIIIIHIIIIIHIIIIIIIIIIHIIIIIIIIIIHIHIHIIIIIIIIIIIIIHHIIIIIIIIIIHHIIIIIIIIIIIIIIIIIIIIIIIHIHIHDHIHHIIIIIIIIIHIIIIIIIIIIIIIIIHIHIIIIIIHHIIIIHIIIIGIHHIIIIIIIIIIIIIIIIIIIIHIIIIIIIIIIIIIIIIIIIDDDDD
@HISEQ:969:HM2KJBCX2:2:1101:10076:47493 2:N:0:ACTATGCA
GCGCCGAATCTTCCCAACTATCCCTATTAATCATTACGGCGGTCCTAGAAACCAACAAAATAGGACCGCACGTCCTATTCTATTATTCCATGCTAACGTATTCGAGCAAAGGCCTGCTTTGAACACTCTAATTTTTTCAAAGTAAAAGTCCTGGTCCCCAACACACCCAGTGAAGGGCATGCGGTTCTCCAGAAGAGAAGGCCCGGCCGGACAAGTGCACGCGGTGAGGCGGACCTGCCAGCCAGGCCAAAGGTTCAACTACGAGCTTTTTAACTGCAACAACTTTAATATACGCTATTGGAGCTGGAATTACCGCGGCTGCTGGCACCAGACTTGCCCTCCAA
+
DDDDDIIIIIIIIIIIIIIIIIIIIIIIIHHHIIIHIHHIIIIIHIIIIIIIIIIIIIIIIIHIIIIGIIHHHEHIIIIIIIIIIIIIIHGIIIHIHIIIIHHIIIIIIIIGIIHHIHIIIIIIIIIIIIIIIHIHIIIIIIIHHIIIIIIIHIHIIIIIIIIIIIIIHIHIHIIIIIIIIHHIIIIIHIIIIIIIIIIIIIIIHHHIIIIIIIIIIIIIIIIIIIIIIIIIIIIIIIIIHIHIIIIIIIIIIIIIIIIIIIIIIIIIIIIIHIIIIIIIIIIIIIIIIIIHIIIIIIIIIIIIIIIIIIIIIIIIIIIIIIIIIIIIIIIIIIIIIIIDDDDD
@HISEQ:969:HM2KJBCX2:2:1101:1748:47536 2:N:0:ACTATGCA
GCGCCGAATCTTCCCAACTATCCCTATTAATCATTACGGTGGTCCTAGAAACCAACAAAATAGAACCATGCCGTCCTATTTTATTATTCCATGCTAATGTATTCAAGCAAAAATGCCTGCTTTAAACACTCTAATTTTTTCAAAGTAAAGGTCCTGGTTCCCCGCGGCATCCAATTAAGGACATCGCGGTTCTCCAGAAGGTGAGAAATTGACTGCACCAGTTCATACCCCCGTGAGGCACGACCGATGCGCCAATCCCGAAATTCAACTACGAGCTTTTTAACTGCAACAACTTTAATATACGCTATTGGAGCTGGAATTACCGCGGCTGCTGGCACCAGACTTGCCCTCCAA
+
DDDDDHHIIIIIIHIIIIIIIIIIIIIIIIHIIIIIIIIIIIHHHIHIIIIIIIIIIIIHHIHHIIHIIIIIGIIIIIIIIIIIIIIICGHHHIIIHGIHIGHHIIHIIIIIIIHIIIIIIIIIIIIIIIIIIIIIIIHIIIHHIIIIIIIGIIIHIHHHHIIIIIIIIIIIIIIIIIIIIIIHIIGIIIIIIIIIIIIIIIIIIIIIIIIIIIIIIIIIIHIHIIIIIIIIIIIIIIIIIIIIIIIIIIHEHIIIHHIIIIIIHIIIIIHIIIIIIIIIIIIIIIIIIIIIIIHIIIIIIHIIIIIIIIIIIIIIIIIIIIIIIIIIIIIIIIIIIIIIIIIIIIIIIDDDDD
@HISEQ:969:HM2KJBCX2:2:1101:8074:47836 2:N:0:ACTATGCA
GCGCCGAATCTTCCCAACTATCCCTATTAATCATTACAACAGTCCTAGAAACCAACAAATAGAACCATTGTCCTATTCCATTATTCCATGCTAATGTATTCAAGCGTATGCCTGCTTTGAACACTCTAATTTTTTCACAGTAAAAGTCCTGGTTCCCCGTCACGACCCGTAAAGGCCATGCCGCTTCGCCAGAAGGTAAAGCCCGACCACAGACAGTGCTCACCCAGAAGGCGGACCGTCCAGCCAGGCCTGAAGTTCAACTACGAGCTTTTTAACTGCAACAACTTTAATATACGCTATTGGAGCTGGAATTACCGCGGCTGCTGGCACCAGACTTGCCCTCCAA
+
DDDDDIIIIIIIIIIIIIIIIIIIIIIIIIIIIIIIIIIIIIIIIIIIIIIIIIIIHIHHHHHIIHIIIIIIIIIIIIIIIIIII?HHIIIIHIIGIIIIIIHIIIHIIIIIIIIIIIIHIIIIIIIIIIIIIIIIIIIIIIIIIIHIIIIIIIIIIIIIIIIIHIIIIHIIIIIIIIIIIIIIIIIIIIIIIIIIIIIIIIIIIIIIIIHIIIIIIIIIIIIIIIIIIIIIIIIIIIIIIIIHGIIIIIIIIIIIIIIIIIIIIIIIIIIIIIIIIIIIIHIIIIIIIIIIIHIIIIIIIIIIIIIIIIIIIIIIIIIIIIIIIIIIIIIIIIIIIIIIIDDDDD
@HISEQ:969:HM2KJBCX2:2:1101:13766:47005 2:N:0:ACTATGCA
GCGCCGAATCTTCCCAACTATCCCTATTAATCATTACGTCAATCCTAGAAACCAACAAAATAGGATCGAACGTCCTATTTCATTATTCCATGCTAATGTATTCAAGCGTTAGCCTGCTTTAAACACTCTAATTTTTTCAAAGTAACAGTCCTGTTTCCCTGCAACACCAAATTAATGGCATTACAGTTCTTCAGAAAGGAGGAATCAGCGAAGCCAGTACATACCAGTGGCACGACCAACCTGCTGACCCCGAAATTCAACTACGAGCTTTTTAACTGCAACAACTTTAATATACGCTATTGGAGCTGGAATTACCGCGGCTGCTGGCACCAGACTTGCCCTCCAA
+
DDDDDIIIIIGIIIIIIIIIIIIIIIIIIIIIIIIIIIIIIIIIIIIIIIIHIIIIIIIIIIIIIIIHIIIIIIGIIIIIIIIIIIIIIGHIIHHHHIIIIIHIHIHHIIIHIIIIIIIIHIIHIHHHIHHIHHHIIIIIIIIIIIIIIIIIIIIIHHHHIIIIIIIIIIIIIIIIIIIIIIIIIIIIHHHIIIHIIIIIIIIIIIIIIIIIIIHIIIIIIIIIIIHHIIIIIIIIIIHIIIIHHIIGIIIIIIIIHIIIIIIIIHHIGIIIIIHIIIIIIIIIIIHIHHFIHIHIIIIIIIIIIIIIHIIIIIIIIIIIHIIIIIIIIIIIIIIHIIIIIDDDDD
@HISEQ:969:HM2KJBCX2:2:1101:12370:46816 2:N:0:ACTATGCA
GCGCCGAATCTTCCCAACTATCCCTATTAATCATTACGTCAATCCTAGAAACCAACAAAATAGGATCGAACGTCCTATTTCATTATTCCATGCTAATGTATTCAAGCGTTAGCTTGCTTTAAACACTCTAATTTTTTCAAAGTAACAGTCCAAATTCCCCGCAACACCAAATTAATGGCATTACGGCTCATCAGGAAGGAGGAATCAGTGAGACCAGTACATACCAGAGGCATGACCAACCTACTAACCCCGAAATTCAACTACGAGCTTTTTAACTGCAACAACTTTAATATACGCTATTGGAGCTGGAATTACCGCGGCTGCTGGCACCAGACTTGCCCTCCAA
+
DDDDDIIIIIIIIIIIIIIIIIIIIIIIIIIIIIIIIIIIIIIIIIIIIIIIIHHIIIIIIIIIHIIIIIIIIIIIIIIIIIIIIIIIIIIIIHIIIIIIIIIIIHIIIIIIIIIIIIIIIIHIIIIIIIIIIIIHIIIIIIIIIIIIHIIIHIIIIHIIIIIIIIIHIIIHIIIIIIIIIIIIIIHIIIIIIIIIIIIIIIIIHIIIIIIIIIIIIIIIIIIIIIIIIIIIHIIIIIIIIIHHCHDIIIIIIIIIIIIIIIHIIIIIIIIIIIIIIIIIIIIIIIIHIIIIIIIHIIIIIIIIIIIIIIIIIIIIIIIIIIIIIIIIIIIIIIIIIIIIIDDDDD
@HISEQ:969:HM2KJBCX2:2:1101:1249:48527 2:N:0:ACTATGCA
GCGCCGAATCTTCCCAACTATNCCATTAATCATTACGTCGATCCTAGAAACCAACAAAATAAAATCAAACGTCCTATTTCGTTATTCCATGCTAATGTATTCAAGCGTGAGCCTGCTTTAAACACTCTAATTTTTTCAAAGTAACAGTCCTGATTCCCTAAAACACCAAATTAATGGCATTATAGTTCGTCAGAAGAGAGAAACCGATTATACCAGTACGTACAAAAGCACGACCAGTAGACCGGTCTCGAAATTCAACTACGAGCTTTTTAACTGCAACAACTTTAATATACGCTATTGGAGCTGGAATTACCGCGGCTGCTGGCACCAGACTTGCCCTCCAA
+
@DDDDIIIICC1CGHHIIHI@#<<EGHHHIIIIGEHIGHIIGIIIIIIIIHGHHIIHIHFEHFHEHIEHHIHHHEHFHIIHIIHIEECGEEHHHIIIHHEC?IHHIIHIIIHHHHGHHEHFHHHIHHGH?GEHIIHHHIIIIIIHHIHGIIHIIGHHIIHIIHEHIHHHIIIIIHHIHEEHHHGHHHE;GIIIIHIHIHHHFFFHIIHIHIHIIHHHHHHGHHIHIIHHEHFEEHIIIIHIHFHHEEIIGIIHHHFHIHIHEIIIIIIHGIIIIHHGEFHHFHEGGHIIHHECIIIHHHIHHHHHIIIIIIIHEHEIIHHHHHIHIIIHHHGGIIIIHFD@@<D
@HISEQ:969:HM2KJBCX2:2:1101:5832:49987 2:N:0:ACTATGCA
GCGCCGAATCTTCCCAACTATCCCTATTAATCATTACAACAGTCCTAGAAACCAACAAATAGAACCATTGTCCTATTCCATTATTCCATGCTAATGTATTCAAGCGTATGCCTGCTTTGAACACTCTAATTTTTTCACAGTAAAAGTCCTGGTTCCCCGTCACGACCCGTAAAGGCCATGCCGCTTCGCCAGAAGGTAAAGCCCGACCACAGACAGTGCTCACCCAGAAGGCGGACCGTCCAGCCAGGCCTGAAGTTCAACTACGAGCTTTTTAACTGCAACAACTTTAATATACGCTATTGGAGCTGGAATTACCGCGGCTGCTGGCACCAGACTTGCCCCTCCAA
+
DDDB@H/C1DGHHIFEFEH1<G?GG?E@1<GC@DEHHH?HH11DCHH1<1DFCE?E1<<D1DHGH@EDG@<G1<DCGHIEGE<GHIE1<<1<DFHHIH1@<<51F0DCHHGHHFH@GHCHGHCGCFC8D<<1EHCHHFHHH?FB1C<DHH?EE8HIHEEE0?ECHHHEHHA<A/HHEEFEHE?EC?DC9HEHEEG6GEEHCDHDECHG;CC@GHE8<2GFHHHHFCEEAEIHE<0CCC1IHEECE<@?CE@CHHG?C@GDG@CG@HHHEG?F@HIHE@ECDD<C@C1G1@1D<<?CCGCC1HFFCCCHEEF</EHFCC<1@HCHHCCGCCC<<<1DHF/H@HD0<<<
@HISEQ:969:HM2KJBCX2:2:1101:4968:50080 2:N:0:ACTATGCA
GCGCCGAATCTTCCCAACTATCCCTATTAATCATTACGTCAATCCTAGAAACCAACAAAATAGGGTCAAACGTCCTATTTCATTATTCCATGCTAATGTATTCAAGCTAATGCCTGCTTTAAACACTCTAATTTTTTCAAAGTAACAGTCCTAACTCCCCATGACACCAAATAAATGAAATCATGGTTCGTCAGAAGGGAGAAATCAATGATACCAGTACGTACCAGAGGCACGACCGATATATTGATCCCGAAATTCAACTACGAGCTTTTTAACTGCAACAACTTTAATATACGCTATTGGAGCTGGAATTACCGCGGCTGCTGGCACCAGACTTGCCCTCCAA
+
DDDDDIIHIIIIIIIHIIIIIIIIIIIIIHIIIIIIIIIIIIIIIIIIIIIIIHHHIIIHIIIIHIIFHIHHHHIIIIIIIIIIIIIGHIHHGIHIIHHHHIHIIIHIIIIIIIIIGHIIHHFHIHHIIIIIIGIIHIIHIIIIIHIIHHIIHHIIIIIIIHIIIIIIIIIIIIIHIIIIIIIIIIIIIIIIIIIIIIIIIIIIIIIIIIIIIIIIIIIIIIIIIIIIIIIIIIIIIIIIIHHHHIIIIIIIIIHIIIIIIIIIIIIIIIIIIIIIIIIIIIIIIIIIIIIIIIIIIIHGGIIIIIIIIIIIIIIIIIIIIIIIIIIIIIIIIIHIIIIIIDDDDD
@HISEQ:969:HM2KJBCX2:2:1101:15651:52189 2:N:0:ACTATGCA
GCGCCGAATCTTCCCAACTATCCCTATTAATCATTACAACAGTCCTAGAAACCAACAAATAGAACCATTGTCCTATTCCATTATTCCATGCTAATGTATTCAAGCGTATGCCTGCTTTGAACACTCTAATTTTTTCACAGTAAAAGTCCTGGTTCCCCGTCACGACCCGTAAAGGCCATGCCGCTTCGCCAGAAGGTAAAGCCCGACCACAGACAGTGCTCACCCAGAAGGCGGACCGTCCAGCCAGGCCTGAAGTTCAACTACGAGCTTTTTAACTGCAACAACTTTAATATACGCTATTGGAGCTGGAATTACCGCGGCTGCTGGCACAAGACTTGCCCTCCAA
+
CDDDDIIIIIIIIIIIIIIIIIIIIIIIIIIIIIIIIIIIIIIIIIIIIIIIIIIIIIIIIHIIIIIIIGIIIIIIIIHIIIIIIIIIIIHIHHHCHIIIHIHHIIIIIIIIIIIIIIIHIHHIIIIIIIIIIIIIIIIIIIIIIIIHIIIIIIIIIIIHIIIIIIIIIIIHIIIIIHIIIIIIIIIIIIIIIIIIIIIIIIIIIIIIIIIIIIIIIIIIIIIIIIIIHIIIIIIIIIIIIIIIIIIIIIIIIIIIIIIIIIIIIIIIIIIIIIIIIIIIIIIHIIIIIIIIIHIIIIIIIIIIIIIIIIIIIIIIIIIIIIIIIIIIIIIIIIIIIIIIIDDDDD
@HISEQ:969:HM2KJBCX2:2:1101:2735:53211 2:N:0:ACTATGCA
GCGCCGAATCTTCCCAACTATCCCTATTAATCATTACGTCGATCCTAGAAACCAACAAAATAGGGTCAAACGTCCTATTTCATTATTCCATGCTAATGTATTCAAGCGTGTGCCTGCTTTAAACACTCTAATTTTTTCAAAGTAACAGTCCTGATTCCCCATGACACCAAATTAATGACATCACAGTTCGTCAGAAGGTAGAAATCAATAATACCAGTGCATACCAGAGGCACGACCAATATATTGATCCCGAAATTCAACTACGAGCTTTTTAACTGCAACAATTTTAATATACGCTATTGGAGCTGGAATTACCGCGGCTGCTGGCACCAGACTTGCCCTCCAA
+
DDDDDIGIIIIIIIIIIHIIIIIHHIIIIIIIIIIIIIIICHEHIIIIIIIIGHIGIIHHIIIIHHIIGIIGHIIIICHFIIIIIIIHFIIIIHHGIIIIIFHHIHHHIHIIHHIHIHIIIHHHIHIHIIHGIIIIGFHIIIHHHHIIIHIIIIIGIHFIIHIIIIHIIIHIHIIHIIIIHIIIIIIIIIIIIIIIIIIIIIIIHIHGHIHIIHIIIIHHIIHIGIIIIIIIIIIIIIIIIIIIHIHIHIIIIIIIIIIIHIIIIIIIIIIIIIIIIIIIIIIIIIHGIIIIIIIIIHIIIIIIIIIIHIIGIIIIIIIIIIIIIIHIIIIIIHHIIIIIIDBDBD
@HISEQ:969:HM2KJBCX2:2:1101:12959:53171 2:N:0:ACTATGCA
GCGCCGAATCTTCCCAACTATCCCTATTAATCATTACAACAGTCCTAGAAACCAACAAATAGAACCATTGTCCTATTCCATTATTCCATGCTAATGTATTCAAGCGTATGCCTGCTTTGAACACTCTAATTTTTTCACAGTAAAAGTCCTGGTTCCCCGTCACGACCCGTAAAGGCCATGCCGCTTCGCCAGAAGGTAAAGCCCGACCACAGACAGTGCTCACCCAGAAGGCGGACCGTCCAGCCAGGCCTGAAGTTCAACTACGAGCTTTTTAACTGCAACAACTTTAATATACGCTATTGGAGCTGGAATTACCGCGGCTGCTGGCACCAGACTTGCCCTCCAA
+
D@DDDIIIIIIIIIIIIIIIIHIIHIIIIIIIIIIIIIIIHHHIIIFFHIIIHIIIIIIIIFHHHIIIHHIIIIHIIIIIIIHIIGEHIHEHHIIIHIIIIHIIIHIIHIIGHHFHIIIGHIHIIIIIHIHIIGIIHIIIIIIHIHIIIHIIHEHHHHIHIIIIIIIIIIIHIHHIIIIIIHIIDIHEHHIIHHIIIIIHIIHHIIIHIIIIIIIIIIIIIIIIIIIIIIIIIHIIIIIHIIHHHIIIIIIIIIIIIIIIIIIIIIIHHIHIHHIIHIIHHHHIIIIIIIIIIHIIIIIIIIIIGIIIIIIIIIHDIIIIIIIIIIHIIIIIHIIIIIIIIDDDDD
@HISEQ:969:HM2KJBCX2:2:1101:15686:53347 2:N:0:ACTATGCA
GCGCCGAATCTTCCCAACTATCCCTATTAATCATTACGTCAATCCTAGAAACCAACAAAATAGGATCGAACGTCCTATTTCATTATTCCATGCTAATGTATTCAAGCGTTAGCTTGCTTTAAACACTCTAATTTTTTCAAAGTAACAGTCCAAATTCCCCGCAACACCAAATTAATGGCATTACGGATCATCAGGAAGGAGGAATCAGTGAGACCAGTACATACCAGAGGCATGACCAATCTACTAACCCCGAAATTCAACTACGAGCTTTTTAACTGCAACAACTTTAATATACGCTATTGGAGCTGGAATTACCGCGGCTGCTGGCACCAGACTTGCCCTCCAA
+
DDDDDHIIIIIIIIIIIHEHHIIIIIIIIIIIIIIIIIIIHIIIIHGHIIHIIIHIICHHIICGHHIHHHIHIHIIIICHHIIIIIHIIIIIIIIHHIHIIIHIIIIIIIIHIIIIIHHIHHIIHIHHIGIIIIIIIIIIIIIHIIIIHHIIFHHHFHHIHIHIIIIHHHIIHHGIIIIGIIIIIIIHIIIIIIIIIIIIIHHHHIIIIIHIHHHIIHIIIIIIIIIIIIIIIIIIIIIIHHHHHHHIIIIHIIHHFIIHEHIIIHIIHIIHIHHIIHIIIIIIIIIIIIIIIIIIIHIHHIIIIIIIIIIIIHIIIDIIIIIIIIIIIIIIIIIIIIIIIDCDDD
@HISEQ:969:HM2KJBCX2:2:1101:8012:53592 2:N:0:ACTATGCA
GCGCCGAATCTTCCCAACTATCCCTATTAATCATTACGTCAATCCTAGAAACCAACAAAATAGGATCAAACGTCCTATTTCATTATTCCATGCTAATGTATTCAAGCGTTAGCCTGCTTTAAACACTCTAATTTTTTCAAAGTAACAGTCCTGTTTCCCTGCAACACCAAATTAATGACATTACAGTTCTTCAAGAAGGAGGAACCAGTAAAGCCAGTACATACCAGAGACACGACCAACCTACTAATCCCGAAATTCAACTACGAGCTTTTTAACTGCAACAACTTTAATATACGCTATTGGAGCTGGAATTACCGCGGCTGCTGGCACCAGACTTGCCCTCCAA
+
DDDDDHIIIIIIIIIIIIIHHIIIIIIIIIGIIIIGIIIIIIIIIIHIIIIIIHHIIIIIIIIIIIIIIHIIIGHIIHIIIIHHHHIIGHIIFHIHIIHHHIIHIIIHIIHHHIIIHHIHIIIIIIHIHHHIIIIIIIIIIIIIIIIIIIIIIIIIIIIIIIIIIIIIHIHIIIIIIIIIIIIIIIIHIIIIIIIIHIIIIIIHIIIIIIIIIIIIIIIIIIIIIIHIIIIIIIIIIIIIIHIHHIIIIIIIIIIIIIIIHIHIIIIIIIIIIIIIIIIIIIIIIIIIIIIIIIIIIIIIIIIIIIIIIIIIIIIIIIIIIIIIIIIIIIIIIIIIIIIIIDDDDD
@HISEQ:969:HM2KJBCX2:2:1101:12365:53349 2:N:0:ACTATGCA
GCGCCGAATCTTCCCAACTATCCCTATTAATCATTACGTCAATCCTAGAAACCAACAAAATAGGATCAAACGTCCTATTTCATTATTCCATGCTAATGTATTCAAGCGTTAGCCTGCTTTAAACACTCTAATTTTTTCAAAGTAACAGTCCTGTTTCCCTGCAACACCAAATTAATGACATTACAGTTTTTCAAGAAGGAGGAACCAGTAAAGCCAGTACATACCAGAGGCACGACCAACCTACTAATCCCGAAATTCAACTACGAGCTTTTTAACTGCAACAACTTTAATATACGCTATTGGAGCTGGAATTACCGCGGCTGCTGGCACCAGACTTGCCCTCCAA
+
AADDDIIIIIIIIIIIIIIIIIIIIIIIIIIIIIIIIIIHIIIIIIIHIIIIHHIIIIIIIIIHIIIIIIIIIIIIIIIIIIIIIIIHHIIIIIIIIIIHIHIIIIIIIIIIIIIIIIIIIIIIIIIIIIIIIIIIIIIIIIIIIIIIIIIIIIIIIIIIIIIIIIIIIIIIIIIIIIIIIIIIIIIIIIIIIIIIIIIIIIIIIIIIIIIIIHIIIHIIIIIIIIIIIIIIIIIIIIIIIIHIHIIHIIHIIIIIIIIIIIIIIIIIIIIIIIIIIIIIIIIIIIHIIIIIIIIIIIIIIIIIIIIIIIIIIIIIIIIIIIIIIIIIIIIIIIIIIIIIIDDDDD
@HISEQ:969:HM2KJBCX2:2:1101:8762:54965 2:N:0:ACTATGCA
GCGCCGAATCTTCCCAACTATCCCTATTAATCATTACAACAGTCCTAGAAACCAACAAATAGAACCATTGTCCTATTCCATTATTCCATGCTAATGTATTCAAGCGTATGCCTGCTTTGAACACTCTAATTTTTTCACAGTAAAAGTCCTGGTTCCCCGTCACGACCCGTAAAGGCCATGCCGCTTCGCCAGAAGGTAAAGCCCGACCACAGACAGTGCTCACCCAGAAGGCGGACCGTCCAGCCAGGCCTGAAGTTCAACTACGAGCTTTTTAACTGCAACAACTTTAATATACGCTATTGGAGCTGGAATTACCGCGGCTGCTGGCACCAGACTTGCCCTCCAA
+
DDDDDIIIIIIIIIIIIIIIIIIIIIIIIIIIIIIIIHIGIIIIIIGHHHIIIIIIIIIIIIIIIIIIIIIIIIIIIIHIIIIIIHHIIIIIIGIIIGIHIIIIIIIIIIIIIIIIIIHIHIHIIIIIGIIIIIIIIIIIIIIGIIIIIIIIHIIIHIHIIIIIIIIIIIHIHHGIIHIIIIIIIIIIIIIIHIIIIIIIIIIIIIIIIIIIIIIIIIIIIIIIIIIIIIIIIIIIIIIIIIIIHIIIIIIIIIIIIIIIIIIIIIIIIIIIIIIIIIIIHHIHIIIIHGIIIHIIIIIIIIIIIIIIIIIIIIIIIIIIIIIIIIIIIIIIIIIIIIIIIDDDDD
@HISEQ:969:HM2KJBCX2:2:1101:6674:54788 2:N:0:ACTATGCA
GCGCCGAATCTTCCCAACTATCCCTATTAATCATTACGTCAATCCTAGAAACCAACAAAATAGGATCAAACGTCCTATTTCATTATTCCATGCTAATGTATTCAAGCGTTAGCCTGCTTTAAACACTCTAATTTTTTCAAAGTAACAGTCCTGTTTCCCTGCAACACCAAATTAATGACATTACAGTTCTTCAAGAAGGAGGAACCAGTAAAGCCAGTACATACCAGAGGCACGACCAACTTACTAATCCCGAAATTCAACTACGAGCTTTTTAACTGCAACAACTTTAATATACGCTATTGGAGCTGGAATTACCGCGGCTGCTGGCACCAGACTTGCCCTCCAA
+
0D@@@HHII@GHEHIHHHHHIHHHIIIIIFEHCHIIIHIHHHIFHHHIHHHIGHIIIFEHHIHGIIIIIHGHHIHHIIIIIHIIIIICHIIHIIGHIHIIHIIHHIHHHIHHGEHHHIHIIIHCHFHHHHGHHIHIHIIIIIIIIIHHEHHHEHHHGHHEIIIHHHIIHHGHHIIHHIIIHHHIIIIIIIIIGHFIIHIHEIHIGIIHHIIII<HIHIIIIIIHHIIIIHIIHIIIIGIIIIHHFIIHIIHIHIGIIIHIIIIHIIHIHHIIIIIIHIIIIIIIIHHHIHIIIIIIIIIHIIIIIIIHIIIIIIIIIIIIIIIIIHGIIIIIIIIIIIIIIDDDDD
@HISEQ:969:HM2KJBCX2:2:1101:2413:55998 2:N:0:ACTATGCA
GCGCCGAATCTTCCCAACTATCCCTATTAATCATTATGGTGATTCAGAAACCAACAAAACAGGACCACCGTCCTATTTTATTATTCCATGCTAATGTATTCAGACATAAGCCTGCTTTGAACACTCTAATTTTTTCAAGATTAAGGTCCTGGTTTCCTACCACGCTAAATTAATAACATGATAGTTCCCCAGAAGGTAGAAATTCTACACGCCAGTACAGACAATAGCCCGACCAACGATAGAACCCCGAAATTCAACTACGAGCTTTTTAACTGCAACAACTTTAATATACGCTATTGGAGCACCAGACTTGCCCTCCAA
+
<DDDDHCCGEEGHIIIIIIIIIIIIIIIIIIHIIIIHIICEHIFICHHIIHIII01DHIH@CGFHEHH=C@@HIIHHFHHGEHHGHEGHFEHHII?GHIGHHAFIIIHHHEGEFHGHHFHHCFHCHHHEECGHIIEHGCGEEGHHCHH@EFHIHIH?CHC<GCEHHHHCG@DCGHEHHEF@GHH?FHCIIIHEGHEHFGCGHF1@EHHIIEHEF<CFGCCGGHEEHFCA?CDH@F<C<</HGC<=DCD1HC1CCCF<<0<<<<1EF1F<<<<<11@@DD<D<C1CF<HE<<<<<<CF1C?EIIIIIIIIIIIIIIIDDDDD
@HISEQ:969:HM2KJBCX2:2:1101:10965:55259 2:N:0:ACTATGCA
GCGCCGAATCTTCCCAACTATCCCTATTAATCATTACGGCGGTCCTAGAAACCAACAAAATAGGACCGCGCGTCCTATTCTATTATTCCATGCTAACGTATTCGAGCAAAGGCCTGCTTTGAACACTCTAATTTTTTCAAAGTAAAAGTCCTGGTCCCCAACACGCCCAGTGAAGGGCATGCGGTTCTCCAGAAAGAAAGGCCCGGCCGGACAAGTGCACGCGGTGAGGCGGACCTGCCAGCCAGGCCAAATGGTCAACTACGAGCTTTTTAACTGCAACAACTTTAATATACGCTATTGGAGCTGGAATTACCGCGGCTGCTGGCACCAGACTTGCCCTCCAA
+
CDDCDIIIIIHIIIIIIIIIIIIHIIIIIIIIIIIIIIIIIIIIIHIHCHHIIIIIIIGEHHFHIHHHIIIIIIIIIIIIHIHIGHIHHIIIIIIHHHIIHHIIIIIIIHHIIIIIIIHIIHIIIIIIIIIIIHIHHIIHIHIIIIIIIIIIHHGHIIIIIIDIIIIIIIIIHIIHIIIIIIIIIHHHIIIIIIIIIIIIIIHIIIIIIIIIIIIIIIIIIIIIIIIIIIIIIIIIIIIIIIGIIIHHHHHHHIHIHHIIIIIIIIIIIIIIIIIIHHIIIHHHHGIIIHGIIIIIIIIIIIHIIIIIIIIIIIIIIIIIIIIIIIIIIIIIIIIIIIIDDDDD
@HISEQ:969:HM2KJBCX2:2:1101:14440:56540 2:N:0:ACTATGCA
GCGCCGAATCTTCCCAACTATCCCTATTAATCATTACAACAGTCCTAGAAACCAACAAATAGAACCATTGTCCTATTCCATTATTCCATGCTAATGTATTCAAGCGTATGCCTGCTTTGAACACTCTAATTTTTTCACAGTAAAAGTCCTGGTTCCCCGTCACGACCCGTAAAGGCCATGCCGCTTCGCCAGAAGGTAAAGCCCGACCACAGACAGTGCTCACCCAGAAGGCGGACCGTCCAGCCAGGCCTGAAGTTCAACTACGAGCTTTTTAACTGCAACAACTTTAATATACGCTATTGGAGCTGGAATTACCGCGGCTGCTGGCACCAGACTTGCCCTCCAA
+
ADDDDIHIIIIIIIIIIIIIHIIIIIIIIIIIIIIIIIIIIIIIIIHHHIIIIIIIIIIIIGHIIIIIIIIIIIIIIIHIIHIIHIIIHGHHHIIIIIIIIGIIIGHHHHIIIIIIIHHHIIIIHIIIHHIHIIIIHHEHHHIIIHIIIIIHIIIIIIIIIIIIIIIIIIIIIIIIIIIIIIIIHIIIIIIIIIIIIIHHIIIIIIIIIIIHGIIIIIIIIIIIIIIIIIIIIIIIIIIIIIIIHHIIIIIIIIIIIIIIIIIIIIIIIIIIIIIIIIIIIIIIIIIIIIIIIIIIIIIIIIIIIIIIIIIIIIIIIIIIIIIIIIIIIIIIIIIIIIIIIDDDDD
@HISEQ:969:HM2KJBCX2:2:1101:14319:56435 2:N:0:ACTATGCA
GCGCCGAATCTTCCCAACTATCCCTATTAATCATTACGGTGATCCTAGAAACCAACAAAATAGAATCATGCCGTCCTATTTTATTATTCCATGCTAATGTATTCAAGCAAAATGCCTGCTTTAAACACTCTAATTTTTTCAAAGTAAAGGTCCTGGTTCCCCGCGACACCCAATTAAGGGCATCGCGGTTCTCCAGAAGGTGAGAAATTGACTACACCAGTTCATACCCCTTAAGGCACGACCGATGTGTCAATCCCGAAATTCAACTACGAGCTTTTTAACTGCAACAACTTTAATATACGCTATTGGAGCTGGAATTACCGCGGCTGCTGGCACCAGACTTGCCCTCCAA
+
DDDDDIIIIIIIIIIIIIIIIIIIIIIIIIIIIIIIIIIIIIIIIIHIIIIIIIIIIIIIIIIIIIIIIIIHIHIIIIIIIIIIIIIIIIIIIHIIIIIIIIIIIIIIIIIIIIIIIIIIIIIIIIIIIIIIIIIIIIIIIIIIIIIIIIIIIIIIIIIIIIIIIIIIIIIIIIIIIIIIIIIIIIIIIIIIIIIIIIIIIIIIIIIIIIIIIIIHIIIIIIIIIIIIIIIIIIIIIIIIIIIIIIIIIIHIIIIIIIIIIIIIIIIIIIIIIIIIIIIIIIIIIIIIIIIIIIIIIIIIIIIIIIIIIIIIIIIIIIIIIIIIIIIIIIIIIIIIIIIIIIIIIIIDDDDD
@HISEQ:969:HM2KJBCX2:2:1101:3499:57256 2:N:0:ACTATGCA
GCGCCGAATCTTCCCAACTATCCCTATTAATCATTACAACAGTCCTAGAAACCAACAAATAGAACCATTGTCCTATTCCATTATTCCATGCTAATGTATTCAAGCGTATGCCTGCTTTGAACACTCTAATTTTTTCACAGTAAAAGTCCTGGTTCCCCGTCACGACCCGTAAAGGCCATGCCGCTTCGCCAGAAGGTAAAGCCCGACCACAGACAGTGCTCACCCAGAAGGCGGACCGTCCAGCCAGGCCTGAAGTTCAACTACGAGCTTT
+
DDDDDIIIIIIIIIIIIIIIIIIIIIIIIIIIIIIIIIIIIIIIIIIIIIIHIIHIIIIIIHHHHHIIIIIIIIIIIIIIIIIIIIIIIIIIIIIIIIHHIIIIIIIIIIIIIIIIIIIIIHHIIIIIHHHIIIIHHIIIIHIIIIIIIIIIHHIIIIIIIIIIIIIIIIIIIIIIIIIIIIIIIIIIIIIIIIIIIIIIIIIIIIIIIIIIIIIIIIIIIIIIIIIIIIIIIIIIIIIIIIIIIIIIIIIIIIIIIIIIIIIIIIDDDDD
@HISEQ:969:HM2KJBCX2:2:1101:8474:57131 2:N:0:ACTATGCA
GCGCCGAATCTTCCCAACTATCCCTATTAATCATTACGTCAATCCTAGAAACCAACAAAATAGGATCAACGTCCTATTTCATTATTCCATGCTAATGTATTCAAGCGCGAGCCTGCTTTAAACACTCTAATTTTTTCAAAGTAACAGTCCTGATTCCCCGCCACACCAAATTAATGACATGATGGTTCGTCAGAAGGTAGGAATCAGTAACACCAGTACGTACCGAAGGCACGACCAACGTACTAATCCCGAAATTCAACTACGAGCTTTTTAACTGCAACAACTTTAATATACGCTATTGGAGCTGGAATTACCGCGGCTGCGGCACCAGACTTGCCCTCCAA
+
DDDDDIIIIHHIIIIIIIIIHIIIIIIIHHIIIIIIIIIIIIIIIIIII1GHHIIIIHIIIHIIHHHIIIIHIHIIIIIIIIIIIIIHHHEHHIIIIIIIIHGIIIIIIIHHIIIHHHHHHIIIIIIIIHIIIIIIIIIIIHIIIIIIIIIIIHGIIIIIHHIIIIIIIIIIIIIIIIIIIIIIIIIIIIIIIIIIIIIIIIIIIIIIIIIIIIIIIIIIIIIIIIIIIIIIIIIIIIIIIIHIIIIIIIIIIIIIIIIIHHIIIIIIIIIIIIIIIIIIIIIIIIIIIIIIIIIIIIHIIIIIIIIIIIIHIIIIIIIIIIIIIIIIIIIIIIIIIIIDDDDD
@HISEQ:969:HM2KJBCX2:2:1101:8706:58490 2:N:0:ACTATGCA
GCGCCGAATCTTCCCAACTATCCCTATTAATCATTACGGTGATCCTAGAAACCAACAAAATAGAACCATGCCGTCCTATTCTATTATTCCATGCTAATGTATTCGAGCAAAAATGCCTGCTTTAAACACTCTAATTTTTTCAAGGTAAAGGTCCTGGATCCGCAAGACACCCAATTAAGGACATCAAGTTTCTCCAGAAGGTGAGAAATCAACAGCGACAGTTCATACCCCTTAAGGCATGACCATCACGTCAATCCCGAAATTCAACTACGAGCTTTTTAACTGCAACAACTTTAATATACGCTATTGGAGCTGGAATTACCGCGGCTGCTGGCACCAGACTTGCCCTCCAA
+
DDDDDIIIIIIIIIIIIIIIIIIIIHIIIHIIIIIIIIIIIIIIIIIIGIIIIIIIIIIHIIHIIIIHIIIHGIIHIIIIIIIIIIIIHHIIIFHIIIIHIFHHHIIHIHIHHIIIIIIHHHHIHIIIIIIIIIHIHIHHGIIHHIIIIIIIIIIHHIHHGGIIIIIIIIIIIIIIHHHHIHHHIIIIIIHHHHIIIHIIIIIIIIIIHIIIIIIIIIIIIIIIIIIIIIIIIIIIIIIIIIHIIIIIIIHHIIIIHIIIIIIIIHHIIHIIIIIIIIIIIIIIIIIIIIHHHGIIIIIIIIIIIHG?IIIIIIIIIIIIIIIIIIIIIIIIIIIIIIIIHIIIIIIIDDDDD
@HISEQ:969:HM2KJBCX2:2:1101:6039:58302 2:N:0:ACTATGCA
GCGCCGAATCTTCCCAACTATCCCTATTAATCATTACAACAGTCCTAGAAACCAACAAATAGAACCATTGTCCTATTCCATTATTCCATGCTAATGTATTCAAGCGTATGCCTGCTTTGAACACTCTAATTTTTTCACAGTAAAAGTCCTGGTTCCCCGTCACGACCCGTAAAGGCCATGCCGCTTCGCCAGAAGGTAAAGCCCGACCACAGACAGTGCTCACCCAGAAGGCGGACCGTCCAGCCAGGCCTGAAGTTCAACTACGAGCTTTTTAACTGCAACAACTTTAATATACGCTATTGGAGCTGGAATTACCGCGGCTGCTGGCACCAGACTTGCCCTCCAA
+
DADDDIIIHHHHHIHHIHHEHGIICEHHHIEFHIIFHHHIHHHHFFCGCHHIGIIIIIIIIIIHGIIIHIIGHHHIIIHHHHIHI?EHIIIIF?HHHIIIHGHHHIIHIIHIIIHGGHIIHIHIHHHIGHIIIHIIGIIIIIIHIIHIHIHGHDIGIIIIIIHHIIIIIIIHIIIIIIIIHIIIIIIIHHIIIIIIIHG@IIIIIIHEIIIIHHHIIHIIIIIHEHIIIIIIIIHHIIIIIIIIHIIIIIIIIIHIIIHIIIIIIIIIIIIHIIIHIIIHEHIIIIIIIIHHHHIIIIIIHIIIIIIIIIIIIIIIIIIIIIGGIIIHIIIHHIIIIIIIIDCDDD
@HISEQ:969:HM2KJBCX2:2:1101:2389:58750 2:N:0:ACTATGCA
GCGCCGAATCTTCCCAACTATCCCTATTAATCATTACAACAGTCCTAGAAACCAACAAATAGAACCATTGTCCTATTCCATTATTCCATGCTAATGTATTCAAGCGTATGCCTGCTTTGAACACTCTAATTTTTTCACAGTAAAAGTCCTGGTTCCCCGTCACGACCCGTAAAGGCCATGCCGCTTCGCCAGAAGGTAAAGCCCGACCACAGACAGTGCTCACCCAGAAGGCGGACCGTCCAGCCAGGCCTGAAGTTCAACTACGAGCTTTTTAACTGCAACAACTTTAATATACGCTATTGGAGCTGGAATTACCGCGGCTGCTGGCACCAGACTTGCCCTCCAA
+
DDDDDIHIIIIIIHIIIIIIIIIIIIIIIIIIIIIIIIIIIIIIIIIIIIIIIIIIIIHIIIIIIIHIIIIHHIIIIHIHHHEHIIHGIIIIIIIHHIIIIIIHHHIHIHIIIIIIIIIIHHIIIIIIIIIIIHIIHHIIIIIIHHIIIIIIIHIIIIIHIHIHIIIIIIIHIIIIIIIIIIIIIIHGIIIIIIHIIHIIIIIIIIIIIIIIIIIIIIIIIIIIIIIIIHIIIIIHIIIIIIIHGIIIIIIIIIIIIIIIIIIIIIIIIIIIIIIIIIIIIHIIIIIIIIIIHIIIIIIHIHIIIIIIIIIIIIIIIIIIIIIIIIIIIIIIIIIIIIIIIDDDDD
@HISEQ:969:HM2KJBCX2:2:1101:11112:58780 2:N:0:ACTATGCA
GCGCCGAATCTTCCCAACTATCCCTATTAATCATTACGTCAATCCTAGAAACCAACAAAATAGGATCGAACGTCCTATTTCATTATTCCATGCTAATGTATTCAAGCGTTAGCCTGCTTTAAACACTCTAATTTTTTCAAAGTAACAGTCCTGTTTCCCTGCAACACCAAATTAATGACATTACAGTTCTTCAGAAAGGAGGAATCAGCGAAGCCAGTGCGTACCAGTGGCACGACCAACCTGCTGACCCCGAAATTCAACTACGAGCTTTTTAACTGCAACAACTTTAATATACGCTATTGGAGCTGGAATTACCGCGGCTGCTGGCACCAGACTTGCCCTCCAA
+
ADDCDIIIIIIIIIIIIIIIIIIIIIIIIIHIIIIHIIIIIIIIHIIIHIIIIIIIGHIIHIHHIIIIHIIHEHHHIIIIIHEHIIIIIIIIIHIIIHHHHHIIIHIIIIHHIIHIIIIIIIIIIIIIIIIHHHIHHIIIHHHIIIIIIHHHHIHHGIHIIHHIIIHIIFHHHIHHIIIIIHIHHFIGIHIIIIIIIIHIHGHIIIIIIIIIIIIIIIHIIIIIIIIIIIIIIIIIIIIIIIIIHIIGIIIIIIIIIHHHIIIIIGHIIIIIIIIIIIIIIHIIIHIIIIIIIIIIIHIHHIIIIIIIIIIHIIIIIIIIIIIIIIIIIIIIIIIIIIIIIDDDDD
@HISEQ:969:HM2KJBCX2:2:1101:17697:58914 2:N:0:ACTATGCA
GCGCCGAATCTTCCCAACTATCCCTATTAATCATTACGGTGATCCTAGAAACCAACAAAATAGAACCATGCCGTCCTATTTCATTATTCCATGCTAATATATTCAGACATAAGCCTGCTTTAAACACTCTAATTTTTTCAAGGTAACAGTCCTGGTTTCCCAAAACACCAAATAAATGACATTAAGGTTCTCCAGAAGGTAGAAATTCTTAAAATCAGTACGAATCTGTTGATTCAACCGATAAAAAAATTCCGAAATTCAACTACGAGCTTTTTAACTGCAACAACTTTAATATACGCTATTGGAGCTGGAATTACCGCGGCTGCTGGCACCAGACTTGCCCTCCAA
+
DDDDDIIIIIIIIIIIIIIIIIIIIIIIIIIIIIHIIIIIIHIIIIIIHIIIIIIIIIHIIIGHHIHHIHGHHIIIIIIIIIIIIHIHHIIIIHIIIIIIIHHIIIIIIIIIIHIIIIIIIIIIIHHIHIIIIIHIGHIIIIIHIIIIIIHHIIIIIHHIIIIHHHIHHIIIIIIIHHIIIIIIIIIIIIIIIHIIIHIIIIIIIIIHHIIIIIIHIIIIIIIIIIIIIIIIHIIIIIIIIIIIIIIIIIIIIIIIIIIIIIIIIIIIIIIIIIIIIIIIIIIIIIIIIIIIIHIIIIIIIHHIIIIIIIIIIIIIIIIIIIIIIIIIIIIIIIIIIIIIIIIDDDDD
@HISEQ:969:HM2KJBCX2:2:1101:2193:59917 2:N:0:ACTATGCA
GCGCCGAATCTTCCCAACTATCCCTATTAATCATTACGGTGGTCCTAGACCAACAAAATAGAACCAACGTCCTATTCTATTATTCCATGCTAATCTATTCAAGCAAAAGCCCGCTTTAAACACTCTAATTTTTTCAAGGTAATGGTCCTGGTTCCCCGACACACCCAATAAAGGACATACCGGCTCACCAGAAGGATAGACCCGACAGCAGAACAGTACTCGCCAGAGACGGACCGTCCGGTCAGGCCTAAAATTCAACTACGAGCTTTTTAACTGCAACAACTTTAATATACGCTATTGGAGCTGGAATTACCGCGGCTACTGGCACCAGACTTGCCCTCCAA
+
DDDCDIIIIIIIIIIIIIHIIIIIIIIIIIIIIIIHHIHHIHGHIHIHIIIIIIIHEHHIHHHHIHI0@E?EHHEGHIIIIHHIHIHIHIIIHCHHHHHHHEHIGIIIGIHHIIHGGIIIIIHHIIIHIIIIHIIIIIIIIIHHHHHHIIHHHIIHIHHHIHHHIIIIIIHIIIIIIIIIHHIIHGE?IGHIIIIIIIIHIIHIIIIIIIIIIIIIIIGIIGHIIIIIIIIIIIIIIIIIIHHIIIIHIIHIIIIIIIIIHIIIIIIIIIHIHHHIIIIIIIIIIIIIIIIHIIIHFFGIIIIIIIIIIIIIIIIIIIIIIIIIIIIIIHIIHIIIIIIDDDDD
@HISEQ:969:HM2KJBCX2:2:1101:20523:60856 2:N:0:ACTATGCA
GCGCCGAATCTTCCCAACTATCCCTATTAATCATTACGGTGATCCTAGAAACCAACGAAATAGAATCAGTCCGTCCTATTTCATTATTCCATGCTAATGTATTCAGACGTTAGCCTGCTTTAAACACTCTAATTTTTTCAAAGTAACAGTCCTGATTTCCCATCACACCAAATAAATGACATGAAAGTTCCTCAGAAGGTAGAGATTTATCTCACCAGTGCAGACAATTAAGCCTGACCAATGGGTAAATCCCGAAGTTCAACTACGAGCTTTTTAACTGCAACAACTTTAATATACGCTATTGGAGCTGGAATTACCGCGGCTGCTGGCACCAGACTTGCCCTCCAA
+
ADDDDIIIIIIIIIIIIIIIIIIIIIIIIIIIIIIIIIIIIIIHIIIIIIIIIIHIIIHIIIIHIIIIIIIGIIIIIIIHIIIIIIIIIIIIGEHHHIIIIIHIIHIIIIIIIIIIIIIIHIHHIHIIIIIHHIIIIIIIHIHHIIIIIHHIIIIIIIIIIIHIIIIHIIIIIIIIIIIHIIIIHIIIIHIIIIIIIIIIIIIIIIIIIIIIHIIIIIIIHIIIIIHHIIIIIIIIIIIIIIIIHGFIIIHHHIIIIIIIIIIIIIIIIIIIIIIIHIIIIIIIIIIHGIIHHIIIHIIIIIIIIIIIIIIIIIIIIIIIIIIIIIIIIIIIIIIIIIIIIIIDDDDD
@HISEQ:969:HM2KJBCX2:2:1101:18492:61577 2:N:0:ACTATGCA
GCGCCGAATCTTCCCAACTACCCCTATTAATCATTACGTCAATCCTAGAAACTCACAAAATAGGATCGAACGTCCTATTTCATTATTCCCTGCTAATGTATTCAAGCGTTAGCCTGCCTTAAACACTCTAATTTATTCAAAGTAAGAGTCCTGTTTCCCTGCAACACCAAATTAATGACATTACAGTTCTTCAAGAAGGAGGAATCAGTAAAGCCAGTACATACCATAGGCACGACCAACCTACTGACCCCGAAATTCAACTACGAGCTTTTTAACTGCAACAACTTTAATATACGCTATTGGAGCTGGAATTACCGCGGCTGCTGGCACCAGACTTGCCCTCCAA
+
0DB@?C//<C11D1111<<F1<<111<<1@?G1<1<F?FH@0<D1DG111<E111<1D1FE1111<<D0DC?<C@01<11<111<<1111<<C111@@@<&8<1ED@@?HH,<AC;E$EEHGC@HIIHB<EDA<$11@BAHGB;</G8CH5HEHGHIIH@HEHHHG-E</</FHHHFA>/?FHFF<><E-<-EIIIHFEFECHFECFHFIHEFFFIHCHHF1F?HHHHHFCCDIIFFHHEEEFC?B//DAIIHFHFEHHGHHIIHHECHHHEFHFCIHHFGEEGC<CCEH@HFIIIHHHHHHHFEHGHHFHEHE<HHDHHHEG<CIIIIHIHHHHE<C/EIDD@DB
@HISEQ:969:HM2KJBCX2:2:1101:1484:62403 2:N:0:ACTATGCA
GCGCCGAATCTTCCCAACTATCCCTATTAATCATTACAACAGTCCTAGAAACCAACAAATAGAACCATTGTCCTATTCCATTATTCCATGCTAATGTATTCAAGCGTATGCCTGCTTTGAACACTCTAATTTTTTCACAGTAAAAGTCCTGGTTCCCCGTCACGACCCGTAAAGGCCATGCCGCTTCGCCAGAAGGTAAAGCCCGACCACAGACAGTGCTCACCCAGAAGGCGGACCGTCCAGCCAGGCCTGAAGTTCAACTACGAGCTTTTTAACTGCAACAACTTTAATATACGCTATTGGAGCTGGAATTACCGCGGCTGCTGGCACCAGACTTGCCCTCCAA
+
@D@DDI<<EHHHEHEEHEHIGIHIHFHHIIGHCHIIIIII1<GHFCHEFHHIIGEHIGEHFGHHHGHHHHIIIHIHIIGEHIIH@HHC1C?CGGG1IIIIIIIHHGIIIHHHHIIIFHIHGHHCHCHHIHHHHFHHHHIIHHIHIIIIIHEEECCEDHEEHEHHHHGIHHHHEIIHFHHHHIHIHGIIIHIIHGEIIHGIHHFIHHHHHIIIHIIHHIIHIHIIGIIHIIIGHFHIIIIIIHHGDIIIIHIIIIIIIHDEIHHHIIIHIIIIIHFHIIIHHHHHIIIGIHHHHIIIIHHIIIIIIIIIHCIHIIGHIHIIHHFHIIIIIIIIIIIIIIGIGDDDD@
@HISEQ:969:HM2KJBCX2:2:1101:19973:63315 2:N:0:ACTATGCA
GCGCCGAATCTTCCCAACTATCCCTATTAATCATTACGGTGATCCTAGAAACCAACAAAATAGAATCATGCCGTCCTATTTTATTATTCCATGCTAATGTATTCAAGCAAAATGCCTGCTTTAAACACTCTAATTTTTTCAAAGTAAAGGTCCTGGTTCCCCGTGACACCCAATTAAGGGCATCGCGGTTCTCCAGAAGGTGAGAAATTGACTACACCAGTTCATACCCCTTAAGGCACGACCGATGTGTCAATCCCGAAATTCAACTACGAGCTTTTTAACTGCAACAACTTTAATATACGCTATTGGAGCTGGAATTACCGCGGCTGCTGGCACCAGACTTGCCCTCCAA
+
DBDDDHIIIIIHIIIIIHIIIIHHIHHHIIIGIHCGHIHII<CHHIHIEHHIHIIIGHIEHIHHIIIIH?@EHHIGHIHHHIFHH1CGHG@CE?@GHICHHDGHIIIIIIIEFGHHIIIHFGHHIHHGHFHIIIFHIIDHHIIIHHHFFHGIHHIHHHIIHHHHHHHHGHIICGHHHHIIHIIIIHIHEFIHHHGIHFIHIIIIIIGHHIIIIIIHIIIIHEFIHHIIHHIIHIIIHHIIIHHHIHIIIIHIHHHHHHHEHCHHIIHIIIHHIIIIIGIHIIHHHHHHGCGCGIIIIHHHIIIIIIIIIHIHHIIHHHHIIIGIIIIIIIIHIIIIIIIHIIIHIIHBAADD
@HISEQ:969:HM2KJBCX2:2:1101:2867:63494 2:N:0:ACTATGCA
GCGCCGAATCTTCCCAACTATACCTATTAATCATTACGTCAATCCTAGAAACCAACAAAATAGGATCGAACGTCCTATTTCATTATTCCATGCTAATGTATTCAAGCGTTAGCTTGCTTTAAACACTCTAATTTTTTCAAAGTAACAGTCCAAATTCCCCGCAACACCAAATTAATGGCATTACGGATCATCAGGAAGGAGGAATCAGTGAGACCAGTACATACCAGAGGCATGACCAATCTACTAACCCCGAAATTCAACTACGAGCTTTTTAACTGCAACAACTTTAATATACGCTATTGGAGCTGGAATTACCGCGGCTGCTGGCACCAGACTTGCCCTCCAA
+
00D?0<?<1<<1CH@C<GHHIGHEHHHHHCF11DCHEEG1<<DCFHE@?FH1<<CE11<1<<<11<<0DC@FH?@G@GGHCHGHCHE@HH?C?H@?GGFHFC@GEHH0HHGHE@EGHHHHHHHEH1ADGHHIHFHHHEGIIHG@EHF?FHFFHFHFCCHGHHHEGF?GCCEHIIFF@HHFHEG/CGFCFDCEFEDFG@HHCG<AFH@AHFFG@HHG<8CFCF@7HC3G?GG?AFHCECC1<D1D<//HF/1D1CHG<F1HHDEGCHIHEF<1HD1HEHHHIIHGGC1ED1C0=EIIHGCD1GEG@EF1EGHHIHF<?FCEHHEFEEGC@HIHHHHHHHCHG@0@@0
@HISEQ:969:HM2KJBCX2:2:1101:5103:64192 2:N:0:ACTATGCA
GCGCCGAATCTTCCCAACTATCCCTATTAATCATTACAACAGTCCTAGAAACCAACAAATAGAACCATTGTCCTATTCCATTATTCCATGCTAATGTATTCAAGCGTATGCCTGCTTTGAACACTCTAATTTTTTCACAGTAAAAGTCCTGGTTCCCCGTCACGACCCGTAAAGGCCATGCCGCTTCGCCAGAAGGTAAAGCCCGACCACAGACAGTGCTCACCCAGAAGGCGGACCGTCCAGCCAGGCCTGAAGTTCAACTACGAGCTTTTTAACTGCAACAACTTTAATATACGCTATTGGAGCTGGAATTACCGCGGCTGCTGGCACCAGACTTGCCCTCCAA
+
DDDDDIIIIIIIIIIIIIIIIIIIIIIIIIIIIIIIIIIIHIIIIIHIHIIIIIIIEHIIHHIIIIIIIHHGIIIIIHIIIIIIIIIIIIIIIIIHIIIIIIHHHIIIIIIIIIIHIIIIIIIIIIIHIIIIHIIIIIIIIIIIIIIIIIIIIHIIIIIIIHHHHIIHHHIGHIIIIIIIIIHIIIIIIHIIIIIIIIIIIIIIIIIIIIIIIIIIIIIIIIIIIIIIHIIIIIIIIIIIIIIIIIIIIIIIIIIIIIIIIIIIIIIIIIIIIIIIIIIIIIIIIIIIIIIIIIIIIIIIIIIIHIIIIIIIIIIIIIIIIIIIIIIIIIIIIIIIIIIIIDDDDD
@HISEQ:969:HM2KJBCX2:2:1101:13824:64629 2:N:0:ACTATGCA
GCGCCGAATCTTCCCAACTATCCCTATTAATCATTACGGTGATTCAGAAACCAACAAAACAGGACCACCGTCCTATTTTATTATTCCATGCTAATGTATTCAGACGTAAGCCTGCTTTGAACACTCTAATTTTTTCAAGGTAAAGGTCCTGGTTTCCCACCACGCTAAATTAATAACATGATGGTTCCCCAGAAGGTAGAAATTCCACACGCCAGTACAGACAATTGCCCGACCAACGGTAGAACCCCGAAATTCAACTACGAGCTTTTTAACTGCAACAACTTTAATATACGCTATTGGAGCTGGAATTACCGCGGCTGCTGGCACCAGACTTGCCCTCCAA
+
DDDDDIIIIIIIIIIIIIIIIIIIIIIIIHIIIIIIIIHIIIIIIIIIIIIIIIIIIIIIIIIIIIIIIIIIIIIIIIIIIIIIIIIIIIGHHIIIIIIIIIIHIHIIIIHIGIIHIIHIIHGIIIIIIIIIIIIIIIIIIIIIIHHIIIIHIGIIIIIIIIIIIIIIIHIIIIIIIIIIIIHHHHIIIHHHFHIIHIIIIIHHIHHHGHIIIIIIIHHIHHIIHIIIIIIIIIIIIIIHHDIIIIIIIIIHIHIHIHIIIIIIIIIIIIHHIIHIIIHIIIIIIIIIIHHIIIIIIIIIIIIIIIIIIIIIIIIIIIIIIIIIIIIIIIIIIIIIIIDDDDD
@HISEQ:969:HM2KJBCX2:2:1101:12185:64950 2:N:0:ACTATGCA
GCGCCGAATCTTCCCAACTATCCCTATTAATCATTACAACAGTCCTAGAAACCAACAAATAGAACCATTGTCCTATTCCATTATTCCATGCTAATGTATTCAAGCGTATGCCTGCTTTGAACACTCTAATTTTTTCACAGTAAAAGTCCTGGTTCCCCGTCACGACCCGTAAAGGCCATGCCGCTTCGCCAGAAGGTAAAGCCCGACCACAGACAGTGCTCACCCAGAAGGCGGACCGTCCAGCCAGGCCTGAAGTTCAACTACGAGCTTTTTAACTGCAACAACTTTAATATACGCTATTGGAGCTGGAATTACCGCGGCTGCTGGCACCAGACTTGCCCTCCAA
+
@DDDDDHHHHIIIHHHHHIIIIIIIIIIIHHIIIIIIIIIIIIHHIIIIIIIHIIIIIIIIIIIHHIIIIIIIHHIIHIIHHIHIIIICFGHEHIHIHIHIIIHIIHIIHIIIIIEHHFHIHIIIIIIIIIIIIIIHHHHHIIHIHHHIIHIIIIIIIIHIIIIIIIIIHIIIIIHHIIIIIIIIIIIIIIIIIIIIHIIHHIIHHHHIIIIIIIIIIIIIIHIIIIIIIIIIIIIIIGIGIIIHIIIIIIIIIIIIHIIIIIIIIIHIIIIIIIHIIIIHIIHIIIIIIIHHGIIIIIIIIIIIIIIIIIIHIIIIIIIIIIIHIIIIIIIIIIIIIIIIDDDDD
@HISEQ:969:HM2KJBCX2:2:1101:8791:66072 2:N:0:ACTATGCA
GCGCCGAATCTTCCCAACTATCCCTATTAATCATTACGTCAATCCTAGAAACCAACAAAATAGGATCGAACGTCCTATTTCATTATTCCATGCTAATGTATTCAAGCGTTAGCCTGCTTTAAACACTCTAATTTTTTCAAAGTAACAGTCCTGTTTCCCTGCAACACCAAATTAATGACATTACAGTTCTTCAAGAAGGAGGAATCAGTAAAGCCAGTACATACCATAGGCACGACCAACCTACTGACCCCGAAATTCAACTACGAGCTTTTTAACTGCAACAACTTTAATATACGCTATTGGAGCTGGAATTACCGCGGCTGCTGGCACCAGACTTGCCCTCCAA
+
@BBBBHGDHEGFHHGIIIIH@HH@HIIGIIIIIHIH@@DHDHCHC@GCCEHIIHIGHHHEHIIHIHHEHE?HG@GHIIIHHGIHGHIGFCCEHIHGHIIHIHIIIIHHIIHIHHHHIHHIIHHHHHHIFIHHHIGEHIHHIIHIIHFHIIIIGHHHIHIIIIIIIIIIIHHHHIIIIIHGHHIIIIIIIIHHGIIIIIHHIIIHHIHIIIIIIIIIHIIIIIIHHHIIIGIHIGIIHIHIHHHHFEIIHCHHIIHIIIIIIIIIIIIIIIIHIHIIIIIIIIIIIIIIIIIIIIIIIIHEHIIHIIIIIIIIIIIIIHIIIHHHIIIIIIIHIHIIIIIHGDD@DD
@HISEQ:969:HM2KJBCX2:2:1101:3272:65966 2:N:0:ACTATGCA
GCGCCGAATCTTCCCAACTATCCCTATTAATCATTACGTCAATCCTAGAAACCAACAAAATAGGATCGAACGTCCTATTTCATTATTCCATGCTAATGTATTCAAGCGTTAGCTTGCTTTAAACACTCTAATTTTTTCAAAGTAACAGTCCAAATTCCCCGCAACACCAAATTAATGGCATTACGGCTCATCAGGAAGGAGGAATCAGTGAGACCAGTGCATACCGATGGCATGACCAATCTACTAACCCCGAAATTCAACTACGAGCTTTTTAACTGCAACAACTTTAATACACGCTATTGGAGCTGGAATTACCGCGGCTGCTGGCACCAGACTTGCCCTCCAA
+
DDDDDIIIIIIIIIIIIIIIIIIIIIIIHIIIIIIIIIIIIIIIIIHIIIIIHFHHIIIIIIIIIIIIIIIHHHIIGIIHIHIIIHI?HHIIHHHIIHHHHHEHIHGIIIIIIIIIEHHIIIIIGHHHEHEHGHIHIHHEIHIIIIIHIIIIHIIGEGHIHHHIIIIHHEHHIIIHIIHIIHIIIIIIIIHIIHFGIIIIIIIIIIHIIGIIIIIIIHGHHIIIIIIIHIIIHHHHGIIIIIHHIIFGIIIIIIHHCIIIIIIIIHIIIIIIIIIIIIIIIIIIIHHIHIIHEHIIIIIHHIIIHHIIIIIGIIIIIGIIIIIIIIIIIIIIIIIIIIIIGDDDDD
@HISEQ:969:HM2KJBCX2:2:1101:19954:67436 2:N:0:ACTATGCA
GCGCCGAATCTTCCCAACTATCCCTATTAATCATTACAACAGTCCTAGAAACCAACAAATAGAACCATTGTCCTATTCCATTATTCCATGCTAATGTATTCAAGCGTATGCCTGCTTTGAACACTCTAATTTTTTCACAGTAAAAGTCCTGGTTCCCCGTCACGACCCGTAAAGGCCATGCCGCTTCGCCAGAAGGTAAAGCCCGACCACAGACAGTGCTCACCCAGAAGGCGGACCGTCCAGCCAGGCCTGAAGTTCAACTACGAGCTTTTTAACTGCAACAACTTTAATATACGCTATTGGAGCTGGAATTACCGCGGCTGCTGGCACCAGACTTGCCCTCAA
+
BDADCH/CCGH@@FFHHIH<@<GHHHEHHCC@1CEGH?C@FEHCEE@GHEHHHHIIIGHHHEGFFEEGHEEEEHHGIIE@CC1DHECEEHHHFEHIIHI?DDFEHCHHHHHHIIGFIHHICEA?CEEG<FH@EHI?CFFHH?F@<CDEHH?G<CHHHEBDC7?EE?EADHD0HG?BGE?CGHHCCEG/CCCFFHIFCFBC///<<0<<0<CGCD1</<11:1C111DC<0<</<0/<1<0HD/<1@D111HFCCF@C@?HEC?GCC<011G<<CD1<FD1D<11<1C1FGC0D0?CF1<1HHHGFC<1<<<1C</C//C1EGC1111CC1GH?FG?HG=?D@DDB
@HISEQ:969:HM2KJBCX2:2:1101:10821:67585 2:N:0:ACTATGCA
GCGCCGAATCTTCCCAACTATCCCTATTAATCATTACGTCAATCCTAGAAACCAACAAAATAGGATCGAACGTCCTATTTCATTATTCCATGCTAATGTATTCAAGCGTTAGCTTGCTTTAAACACTCTAATTTTTTCAAAGTAACAGTCCAGATTCCTCGCAACACCAAATTAATGGCATTACGGCTCATCAGGAAGGAGGAATCAGTGAGACCAGTACATACCAGTGGCATGACCAACCTACTGACCCCGAAATTCAACTACGAGCTTTTTAACTGCAACAACTTTAATATACGCTATTGGAGCTGGAATTACCGCGGCTGCTGGCACCAGACTTGCCCTCCAA
+
DBDDDHIIIIIIFHHIIHIHHHIHHIIIIIIIIIIIIIIIIHII@GCEFHIIIHGHC1FEGGHHHCHIGHIIIIHEGHHHFHHHHIIGHHHHIHHHHFHIIEEHHIHHHHIIIIIIHHHHIGIHHFHIHHIHGHHGCGEHGHHIHGHHHHHFFHAFGHDIHIHHHHGGDEHHHHEH?IHHFHHHHIFIIIHHEHI<HHHIHHIHHIHIIIIGHIHHIIIIIIIIIIIHHIIIIHIHHEGIHHFFFGHIHHHHIHHEGHIHIIHHIIHHCIHHEHFHHHIHIIHHHHHHHHFHHHHHHHIHHFHHHGHCGIHEDIHHCIIIIIHIIIGHHIIHHHECIIIGIADDDA
@HISEQ:969:HM2KJBCX2:2:1101:12706:68431 2:N:0:ACTATGCA
GCGCCGAATCTTCCCAACTATCCCTATTAATCATTACAACAGTCCTAGAAACCAACAAATAGAACCATTGTCCTATTCCATTATTCCATGCTAATGTATTCAAGCGTATGCCTGCTTTGAACACTCTAATTTTTTCACAGTAAAAGTCCTGGTTCCCCGTCACGACCCGTAAAGGCCATGCCGCTTCGCCAGAAGGTAAAGCCCGACCACAGACAGTGCTCACCCAGAAGGCGGACCGTCCAGCCAGGCCTGAAGTTCAACTACGAGCTTTTTAACTGCAACAACTTTAATATACGCTATTGGAGCTGGAATTACCGCGGCTGCTGGCACCAGACTTGCCCTCCAA
+
D?@DDIHDH@FCCGHIGIIHHC@GGHIIEHIHHFHHHIHHIHHIHHHIFHHGECHEHIHHIH1GHEHIIFHEHHHIIHHIIIIIHHIIIIIIIIIIHIHIHEHCHIIIIIIIIIIHIIIIIHHIHIHHIIIIIIIHIHIIIIHIHHIIHIHHHIIIHIIIHIHHHIHHIHHHHHHHHHHIIIIHIIIIIIIIIIIIIIIIIIIIIIIIIIIIIIIIIIIIIIHIIIIII=IIIHHIIIIIIIIIH=IIIHIHIIIIIIIIIIIIIHHHHIIIIIIIIIIIIIIIIIIHIIIIIIIIIIIIIIIIIIIIHIIIHIIIIIIIIIIIIIIIIIIIIIIIIIIIIDDDDD
@HISEQ:969:HM2KJBCX2:2:1101:18004:68968 2:N:0:ACTATGCA
GCGCCGAATCTTCCCAACTATCCCTATTAATCATTACGTCAATCCTAGAAACCAACAAAATAGGATCGAACGTCCTATTTCATTATTCCATGCTAATGTATTCAAGCGTTAGCCTGCTTTAAACACTCTAATTTTTTCAAAGTAACAGTCCTGTTTCCCTGCAACACCAAATTAATGACATTACAGTTCTTCAGAAAGGAGGAATCAGCGAAACCAGTGCATACCAGTGGCACGACCAACCTGCTGACCCCGAAATTCAACTACGAGCTTTTTAACTGCAACAACTTTAATATACGCTATTGGAGCTGGAATTACCGCGGCTGCTGGCACCAGACTTGCCCTCCAA
+
DCDDDIIIIHIIIIIFFHIIIIHIIGIIIIIIIIIIIIIHHEHHIHIIIHIIIEHHHECHHIHIIIHE0FFDHIIIGIIHIIIHFHHHHHIIGHCEHIHIIIHIIIHEHIIIHHIIIGHHIHHIHIIIIIIIIIHIIHHHIIIIIHHIHIIIIIIIHIIHIIIIIIIHIIHHIIIIIIHIIIIIIIIHIIIIIIIIIIIIIIIIIIIIIHHHIIIIIIIGIIIGIIHIIGIIIHI>IIIIHHIHGIHHIHHIIIIIIIIIIIIIIIIIIIIIIIIIIIIIIIHIIIIIIIIIHIIIIHIIIHIIIIIIIIIIIIIIIIIIIIIIIIIIIIIIHIIIIIHIIDDDDD
@HISEQ:969:HM2KJBCX2:2:1101:3982:69168 2:N:0:ACTATGCA
GCGCCGAATCTTCCCAACTATCCCTATTAATCATTACGGTGATCCTAGAAACCAACGAAATAGAACCAATCCGTCCTATTTCATTATTCCATGCTAATGTATTCAGACGTTAGCCTGCTTTAAACACTCTAATTTTTTCAAAGTAATAGAGCTAGATCGCGACGACAGCCCAGTGAAGGGTGCCGCCGTTTTCTAGCAGGATGGCAGACGCGCGCCAGCACTCACACTCGTAACCGAGGCGGGCCAGGTGCGTCAAACCAGAAATCCAACTACGAGCTTTTTAACTGCAGCAACTTTAATATACGCTATTGGAGCTGGAATTACCGCGGCTGCTGGCACCAGACTTGCCCTCCAA
+
DDDDDIIIIIIIIHIIIIIIIIIIIIIIHHEHIIHIIHIIIIIIIIGGIIIHHIEHIIHIIIHIGIIIHHHIIHIIIHIHHIIIIIIIIGHIIIIIIIIIIGHIIHHIIIIIHHIIIIIIIIIIIIIIIHIGHHHHIIIIIIIHHIIIIHHIIIHHIIIHIIIIIIIIIHHHIIIHFIIIIIIIIIIIHIHIIHIIIIIIIIIIGHIIIIIIIHIIIIIIIIIIIIIIHIIHIIHIIIHIIIIIIIIIIIIIHHIIIIIIIIIIIIIIIIIIIIIIIIIIIIIHIIIIIIIIIIIIIHHIIIHIIIIIIIIIIIIIIIIIIIIIIIIIIIIIIIIIIIIIIIIIIIIHIIDDDDD
@HISEQ:969:HM2KJBCX2:2:1101:14469:69375 2:N:0:ACTATGCA
GCGCCGAATCTTCCCAACTATCCCTATTAATCATTACAACAGTCCTAGAAACCAACAAATAGAACCATTGTCCTATTCCATTATTCCATGCTAATGTATTCAAGCGTATGCCTGCTTTGAACACTCTAATTTTTTCACAGTAAAAGTCCTGGTTCCCCGTCACGACCCGTAAAGGCCATGCCGCTTCGCCAGAAGGTAAAGCCCGACCACAGACAGTGCTCACCCAGAAGGCGGACCGTCCAACCAGGCCTGAAGTTCAACTACGAGCTTTTTAACTGCAACAACTTTAATATACGCTATTGGAGCTGGAATTACCGCGGCTGCTGGCACCAGACTTGCCCTCCAA
+
DDDDDIIHIIIIIIIHIIIIIIIIIIIIIIIIIIIIIIIIIIIIHIIIIIIIIIIIIIIIIHIIIIIIHIIIIIHIIIHHIIIIHIHIIIIGIIIHIIIIIIIIIIIIIHHIIHIHIIIIIIIIHIIIHIIHIIIHHIIIIIHIIIIIIIIIIIIIIIIIIHIHHIIIIIHIIIIIIIIIIIIIIIIIIIIIIIIIIIIHIIIIIIIIIII<IIIIIIIIIIIIIIIIIIIIIIIIHIIIIIIHEIIIIIIIIIIHIIIIIIIIIIIIIIIIIIIIIIIIIIHIIIIIHIIIIHIIIIIIIIIIIIIIIIIIIIIIIIIIIIIIIIIIIIIIIIIIIHIIIDDDDD
@HISEQ:969:HM2KJBCX2:2:1101:7434:71089 2:N:0:ACTATGCA
GCGCCGAATCTTCCCAACTATCCCTATTAATCATTACGTCAATCCTAGAAACCAACAAAATAGGATCGAACGTCCTATTTCATTATTCCATGCTAATGTATTCAAGCGTTAGCTTGCTTTAAACACTCTAATTTTTTCAAAGTAACAGTCCAAATTCCCCGCAACACCAAATTAATGGCATTACGGATCATCAGGAAGGAGGAATCAGTGAGACCAGTACATACCAGAGGCATGACCAACCTACTAACCCCGAAATTCAACTACGAGCTTTTTAACTGCAACAACTTTAATATACGCTATTGGAGCTGGAATTACCGCGGCTGCTGGCACCAGACTTGCCCTCCAA
+
DDDDDIIIIIIIIIIIIIIHHIIIIIIIIIIIIIIIIHIIIIIIIIIIIIIIHHHIHHIIIIHHGHIIIIIIHIIIIIIHIHIIGIIHIGIIIIIIIIIHHIIIHHHHIHIIIHHHIHIHIIIHHIIHIIIIIIIIIIHIHIIIIIIIIIIIIIIIIIIHIIIHIIIHIIIIIIIIIIIIIIIIIIIIIIIIHIIIIIIIIIIIIIIIIIIIIIIIIIIIHIIIIIIIIIIIIIIIIIIIIHFFGHDIIIIIIIIIIIIIIIHIIIIIIIIIIIIIIIIIIIIIIIIIIIIIIIIIIIIIIIIIIIIIIIIIIIIIIIIIIIIIIIIIIIIIIIIIIIIIIDDDDD
@HISEQ:969:HM2KJBCX2:2:1101:11741:71372 2:N:0:ACTATGCA
GCGCCGAATCTTCCCAACTATCCCTATTAATCATTACGGTGATCCTAGAAACCAACAAAATAGAATCATGCCGTCCTATTTTATTATTCCATGCTAATGTATTCAAGCAAAATGCCTGCTTTAAACACTCTAATTTTTTCAAAGTAAAGGTCCTGGTTCCCCGCGACACCCAATTAAGGGCATCGCGGTTCTCCAGAAGGTGAGAAATTGACTACACCAGTTCATGCCCCTTAAGGCACGACCGATGTGTCAATCCCGAAATTCAACTACGAGCTTTTTAACTGCAACAACTTTAATATACGCTATTGGAGCTGGAATTACCGCGGCTGCTGGCACCAGACTTGCCCTCCAA
+
DDCDDIIIIHIIIIIIIIIIHIIIIIIIIIIIIIIIIGIIIIIIIIIIIIIIIIIIIIIIIIIIIIIIIHIHIIIIIIIHIIIIIIIIHIIIIHIIIHGHIHHIIIIIIIIGHHHIIIIIHIIIIIIIIIIIIIIIIIIIHIIIIIIIIIIHIIIIIIIIIIIIIIIIIHIIIIIIIIIIIIIIIIIIIIIIHIIHHIIIIIIIIIIIIIIIIIIHHIIIIIHIIIIHIIIIIIIIIIIIIIIIIIIIIHGIIIIIIIIIIIIIIIIIIIIIIIIIIIIIIIIIIIIIIIIIIIIIIHIIIIIIIIIIIIIIIIIIIIIIIIIIIIIIIIIIIIIIIIIIIIIIIIIDDDDD
@HISEQ:969:HM2KJBCX2:2:1101:8893:71389 2:N:0:ACTATGCA
GCGCCGAATCTTCCCAACTATCCCTATTAATCATTACGTCAATCCTAGAAACCAACAAAATAGGATCAAACGTCCTATTTCATTATTCCATGCTAATGTATTCAAGCGTTAGCCTGCTTTAAACACTCTAATTTTTTCAAAGTAACAGTCCTGTTTCCCTGCAACACCAAATTAATGGCATTACAGTTCTTCAGAAAGGAGGAATCAGCGAAGCCAGTGCATACCAGTGGCACGACCAACCTGCTGACCCCGAAATTCAACTACGAGCTTTTTAACTGCAACAACTTTAATATACGCTATTGGAGCTGGAATTACCGCGGCTGCTGGCACCAGACTTGCCCTCCAA
+
DDDDDIIIII?EHIIIIIHIIIIIIIIIIIIIIIIIIIIIIIIIIIIIIIIIHIIIIIIGIIHIIIIIIIIIIIIIIIIIIIIIIIIHIIIIIIIIIIIIIHHIIIIIIIIIGHIIIIIIIIIHEHIIIIHIIIIIHIHIIIIHIIHHIHIIIIIIIIHIHIIIIHHIIIIIIIHIIIIHIIIIIIIIIIIIIIIHIIIIIIHHIIIIIIIHHIIIIIIHIIIHIHHIIHIIIIIIIIIIIIHHHIIIIIIHIIHGIIHHIIIIIIIIIIHIIHIIHHHGIIIIHIGIIIIIIIIIIHIIIIIIIIIIGGIIIIIIIIIIIIIIIIIIIIIIIHIIIIHIIDDDDD
@HISEQ:969:HM2KJBCX2:2:1101:16267:70516 2:N:0:ACTATGCA
GCGCCGAATCTTCCCAACTATCCCTATTAATCATTACGTCAATCCTAGAAACCAACAAAATAGGTTCGAACGTCCTATTTCATTATTCCATGCTAATGTATTCAGGCGCTGGCCTGCTTTAAACACTCTAATTTTTTCAAAGTAACAGTCCTGTTTCCCCGCAACACCAAATTAATGGCATTACGGTTCTACAAGAAGGAGGAATCAGCAAGCTAGTACATACCAGTGGCAAGACCAACCTGCTGATCCCGAAATTCAACTACGAGCTTTTTAACTGCAACAACTTTAATATACGCTATTGGAGCTGGAATTACCGCGGCTGCTGGCACCAGACTTGCCCTCCAA
+
DDBDDIIGIHIIIIIIIHIIII?GEHIIIHIIIHIIHHIIIIIGIIIIIIIIIIIIIHIHHFHHHHHHIIHIIHIIIIIIIIIIIIIHIHIIEHHIIIIHGHHHIIIIIIIHIHIIIIIIIIHGIIIIHHIHHIFHHIHIIHGHIIIIGIIHHIIIIHGHIIIIIIIIIIHIIIIIIIIIIIIIIIIIIIIIHIIIIIIIIIHIHIIGIIIIIHHIIIIIIIIIIIIIIIIIHIIIIIIIIIHHIIHIIIIIIIIHIIIIIHHIIHIIIIIIHFIIGIIIIHIHIHIIIHIIIIIIIIIIIIIIIIIIIIHIIIIIIIIIHHIIHIIIIIIIIIIIHIIIDDDDD
@HISEQ:969:HM2KJBCX2:2:1101:4795:72142 2:N:0:ACTATGCA
GCGCCGAATCTTCCCAACTATCCCTATTAATCATTACGTCAATCCTAGAAACCAACAAAATAGGATCGAACGTCCTATTTCATTATTCCATGCTAATGTATTCAAGCGTTAGCCTGCTTTAAACACTCTAATTTTTTCAAAGTAACAGTCCTGTTTCCCTGCAACACCAAATTAATGACATTACAGTTCTTCAGAAAGGAGGAATCAGCGAAGCCAGTACATACCAGTGGCACGACCAACCTGCTGACCCCGAAATTCAACTACGAGCTTTTTAACTGCAACAACTTTAATATACGCTATTGGAGCTGGAATTACCGCGGCTGCTGGCACCAGACTTGCCCTCCAA
+
DDDDDGIIIIIIIIIHIIIIIIIIIIIIIIIHIIIIIHIIHHIIIIIIIIIIIIIIIIIIIIHIIIHHIIIHHHHIIIIIIIIIHHIIHHIIIIIHHIIIIIIIIIIIHIIIIIIIIIHIIIIIIIIIIIIIIIIIIIIHIIIIIIIIIIIIIHIIIIIIIIIIIIHIIIIIIIIIIIIIIIIIIIIIIIIIIIIIIIIIIIIIHIIIIIIIIIIIIIIIIIIIIIIIIIIIIIIIIIIIIIIHHIIIIIIIIIIIIIIIIIIIIIIIIIIIIIIIIHIIIIIIIIIHIIIIIIIIIIIIIIIIIIIIIIIIIIIIIIIIIIIIIIIIIIIIIIIIIIIIIDDDDD
@HISEQ:969:HM2KJBCX2:2:1101:3308:72678 2:N:0:ACTATGCA
GCGCCGAATCTTCCCAACTATCCCTATTAATCATTACAACAGTCCTAGAAACCAACAAATAGAACCATTGTCCTATTCCATTATTCCATGCTAATGTATTCAAGCGTATGCCTGCTTTGAACACTCTAATTTTTTCACAGTAAAAGTCCTGGTTCCCCGTCACGACCCGTAAAGGCCATGCCGCTTCGCCAGAAGGTAAAGCCCGACCACAGACAGTGCTCACCCAGAAGGCGGACCGTCCAGCCAGGCCTGAAGTTCAACTACGAGCTTTTTAACTGCAACAACTTTAATATACGCTATTGGAGCTGGAATTACCGCGGCTGCTGGCACCAGACTTGCCCTCCAA
+
DDDDDIIIIIIIIIIIIIIIIIIIIIIIIIIIIIIIIIIIIIIHIIIIIIIIIIIIIIIIIIIIIIIIIIHIGIIIIIIIIIHIIIIIHHIIIIIIIIIHIIIIIIIIHIIIIIIIIIIIHIIIIIIIIIIIIIIHHIIIIIIIIIIIIIIIIHIIIIIIIIIIIIIIIIIIIIIIIIIIIIIIIIIIIHIIIIIIIHHHIIIIIIIIIIIIIIIIIIIIIIIIIIIIIIIIIIIIIIIIIIIIHIIIIIIIIIIIIIIIIIIIIIIIIHHIHIIIIIIIIIIIIIIIIIIIIIIIIIIIIIIIIIIIIIIIIIIIIIIIIIIIIIIIIIIIIIIIIIIIIDDDDD
@HISEQ:969:HM2KJBCX2:2:1101:2708:72014 2:N:0:ACTATGCA
GCGCCGAATCTTCCCAACTATCCCTATTAATCATTACAACAGTCCTAGAAACCAACAAATAGAACCATTGTCCTATTCCATTATTCCATGCTAATGTATTCAAGCGTATGCCTGCTTTGAACACTCTAATTTTTTCACAGTAAAAGTCCTGGTTCCCCGTCACGACCCGTAAAGGCCATGCCGCTTCGCCAGAAGGTAAAGCCCGACCACAGACAGTGCTCACCCAGAAGGCGGACCGTCCAGCCAGGCCTGAAGTTCAACTACGAGCTTTTTAACTGCAACAACTTTAATATACGCTATTGGAGCTGGAATTACCGCGGCTGCTGGCACCAGACTTGCCCTCCAA
+
DDDDDIIIIIIIIIIIIIIIIIIIIIIIIIIIGIIIIIIIIIIIIIIIHIIIIIIIIIIIIHIHIIIIIIIIGHIIHHGGIHHIIIGHIIHHIIIFHIIIIIIIIIIIIIIIIIIIIIHIIIIIIIIIHHIIIIIIHIIIIIHIIIIIHIIIIIIIIIHIIIIHIIIIIIIIIIIIIHIIIIIIIIIIIIIIIIIIIIIIIIIIIIIIIIIIIIIIIIIIIIIIIIIIIIIIIIIIIIIIIIIIHIIIIIIIIIIIIIIIIIIIIIIIIIIIIIIIIIIIIIIIIIIIIIIIIIIIIIIIIIIIIIIIIIIIIIIIIIIIIIIIIIIIIIIIIIIIIIIIIDDDDD
@HISEQ:969:HM2KJBCX2:2:1101:9040:72261 2:N:0:ACTATGCA
GCGCCGAATCTTCCCAACTATCCCTATTAATCATTACAACAGTCCTAGAAACCAACAAATAGAACCATTGTCCTATTCCATTATTCCATGCTAATGTATTCAAGCGTATGCCTGCTTTGAACACTCTAATTTTTTCACAGTAAAAGTCCTGGTTCCCCGTCACGACCCGTAAAGGCCATGCCGCTTCGCCAGAAGGTAAAGCCCGACCACAGACAGTGCTCACCCAGAAGGCGGACCGTCCAGCCAGGCCTGAAGTTCAACTACGAGCTTTTTAACTGCAACAACTTTAATATACGCTATTGGAGCTGGAATTACCGCGGCTGCTGGCACCAGACTTGCCCTCCAA
+
DCDCDGIIHHIIHIIIIIIIIIIIIHIIIHHIIIIHHIIIIIIIIIIIIIIHIIIIIHIIIHIIIIIIIIIIIIHIIIFHIIIIIIIIIIIIIIIIIIIIIHHGGIIIIIIIIIIIIIIGHHHIIIIIIIIIIIIIIIIHIIIHHIIIIHIHIIIHIIHIIIIIIIIIHHIIIIHIIIIIIIIIHIIIIIIIIIIIIIIIIIIIIIHIIIHIIIIIIIIIIIIIIIIIIIIIIIIIIIIIIIIIHIIIIIIIIIIIIIIIIIIIIIIIIIIIIIIIIIIIIHIIIIIIIHIIIHIIIIIIIIIIIIIIHIIIIIIIIIIIIIIIIIIIIIIIIIIIIIIIIDDDDD
@HISEQ:969:HM2KJBCX2:2:1101:2917:73077 2:N:0:ACTATGCA
GCGCCGAATCTTCCCAACTATCCCTATTAATCATTATGTCAATCCTAGAAACCAACAAAATAGGATCGAACGTCCTATTTCATTATTCCATGCTAATGTATTCAAGCGTTAGCCTGCTTTAAACACTCTAATTTTTTCAAAGTAACAGTCCTGTTTCCCTGCAACACCAAATTAATGACATTACAGTTCTTCAGAAAGGAGGAATCAGCGAAGCCAGTACATACCAGTGGCACGACCAACCTGCTGACCCCGAAATTCAACTACGAGCTTTTTAACTGCAACAACTTTAATATACGCTATTGGAGCTGGAATTACCGCGGCTGCTGGCACCAGACTTGCCCTCCAA
+
ADDBDIIIIHIIIHIIIIIIIIIIIIIIIGIIIIHHHIIHIIIIIIIIHIIIHIIIIIIIICHIHI@HHIHHEFHHIIIICCHHIIIIECHIIGIIIIIIIIIIIIHIHHHIIIIIIIIIIIIIIIIHIIIIIHHIGIIIIIHIIIIIIIIIHIIIHIIIIIIIIIIHGFHIHIHIIIIIIHIIIIIIIIIIIHIIIIIIIHIIHIIIIIIHEIIHHHHIIIIIIIIIIIIIIIIIIIIIIIIHCIIIIIHIIIIIIIIIIIIIIIIIIIIIIIIIIHIIIIIIIGIIIIHIIIIIIIIIIIIIIIIIIIIIIIIIIIIIIIIIIIIIIIIIIIIIIIIIIDDDDD
@HISEQ:969:HM2KJBCX2:2:1101:20425:73448 2:N:0:ACTATGCA
GCGCCGAATCTTCCCAACTATCCCTATTAATCATTACGGTGATTCAGAAACCAACAAAACAGGACCACCGTCCTATTTTATTATTCCATGCTAATGTATTCAGACATAAGCCTGCTTTGAACACTCTAATTTTTTCAAGGTAAAGGTCCTGGTTTCCTACCACGCTAAATTAATAACATGATAGTTCCCCAGAAGGTAGAAATTCTACACGCCAGTACAGACAATAGCCCGACCAACGATAGAACCCCGAAATTCAACTACGAGCTTTTTAACTGCAACAACTTTAATATACGCTATTGGAGCTGGAATTACCGCGGCTGCTGGCACCAGACTTGCCCTCCAA
+
DDD@DHIIIIIIIIIIHHIIIIHHIIIIIHHHIIIIIIGHHIHHIIIHHHIHHHIIIHHHGEHGIHIIIIIIIIIIIIIIIHIIIIHIIIIIIIIHIIIIIGDIIIIIHHHHHIIHIIIGIHIIIIHHHIIIIIIIIGCHHHHIHIIHHHGFFHGIHHIHHHHIHHIIHHHIIHHIIIIIHGIHHIGIIIHIIHGHHHHIIIIHIHIHGIIIIIHIIIIIIHIIIIIIIIIIIIIIHIIGHHIIGIIHGIIHHHIIIHHHHIIHIHHIIIIHIHIIIIIIHIIHIIIIIIIIIIIIIIIIIIIIIIIIHGIHHHIIIIIIIIIIIIIIIIIIIHIIIIDDDDA
@HISEQ:969:HM2KJBCX2:2:1101:13978:73441 2:N:0:ACTATGCA
GCGCCGAATCTTCCCAACTATCCCTATTAATCATTACGTCAATCCTAGAAACCAACAAAATAGGATCAACGTCCTATTTCATTATTCCATGCTAATGTATTCAAGCGCGAGCCTGCTTTAAACACTCTAATTTTTTCAAAGTAACAGTCCTGATTTCCCACCACACCAAATGAATGACATGATGGTTCGTCAGAAGGTAGGAATCAGTAACACCAGTACGTACCGAAGGCACGACCAGCGTACTAATCCCGAAATTCAACTACGAGCTTTTTAACTGCAACAACTTTAATATACGCTATTGGAGCTGGAATTACCGCGGCTGCTGGCACCAGACTTGCCCTCCAA
+
?@DDADHIGHGIHIHHIIEHHIIIHIIHIIHHIHIIHECHEEHHHIIIIIHICGIIIIIGIF1CHGHIIIIGHHIIIIHIHIIIGHHHHEHIHHHIIFHHHHEIIHIIHIHIIIIIHIHIIHHIIIIIIIIIHIIIFHIIIIIIIIHHEIIHIIHHHIHHIIIIIGIIHIHGGIIIHIIIIIIIIIIIHHIIGIIIIHIIIHHIIHHIIH;FIHIIHHIHHIHFHHIHHIIHIHHHIIIIIHHGHHIHGIIIHHIIIHIIIHHHGHHHIIIIIIIIIIIHFHIIHIIIHHHHHIIIIIIHIIHIIIIHHIIHIIIHIIIIIIIHHIHIIIIIHIHIHHIIDDD@D
@HISEQ:969:HM2KJBCX2:2:1101:21215:74219 2:N:0:ACTATGCA
GCGCCGAATCTTCCCAACTATCCCTATTAATCATTACGTCAATCCTAGAAACCAACAAAATAGGATCGAACGTCCTATTTCATTATTCCATGCTAATGTATTCAAGCGTTAGCTTGCTTTAAACACTCTAATTTTTTCAAAGTAACAGTCCAAATTCCCCGCAACACCAAATTAATGGCATTACGGATCATCAGGAAGGAGGAATCAGTGAGACCAGTACATACCAGAGGCATGACCAACCTACTAACCCCGAAATTCAACTACGAGCTTTTTAACTGCAACAACTTTAATATACGCTATTGGAGCTGGAATTACCGCGGCTGCTGGCACCAGACTTGCCCTCCAA
+
ABDADDHHCGGHIIIIIIHH?GHFHHHIHFEHHGHEHEHEHHHHHIIGHEHHEHHIGIIHIGFEHCEHHIEHHHIGHHFHHIHCHIHHIHHHHEHGEC@CEGGGHFEHHHF1FEHHGHE@GHHHHIHHHIHIHHEH?FHHGIIIHHHHCIHFBFFHIIIIHHHHHGHEGHHHEIHIHGHGIIIIIIHHHFHHHIHHIIIIIIIIIIIIHIIHIIIIIIIIIHIIIIGGIIIIIIIIIHGIHFGGGECIIGHHHEIIIIIIIHFHHHHHIIIIIHHIIIIIIIIHIIIIIHIIIHIHIIIIIIIIIIIIIIIIIIIIIIIIIIIIIIIIIIIIIIIIIIIIIDCDDD
@HISEQ:969:HM2KJBCX2:2:1101:1551:73909 2:N:0:ACTATGCA
GCGCCGAATCTTCCCAACTATCCCTATTAATCATTACGTCAATCCTAGAAACCAACAAAATAGGATCAAACGTCCTATTTCATTATTCCATGCTAATGTATTCAAGCGTTAGCCTGCTTTAAACACTCTAATTTTTTCAAAGTAACAGTCCTGTTTCCCTGCAACACCAAATTAATGACATTACAGTTCTTCAAGAAGGAGGAACCAGTAAAGCCAGTACATACCAGAGGCACGACCAACTTACTAATCCCGAAATTCAACTACGAGCTTTTTAACTGCAACAACTTTAATATACGCTATTGGAGCTGGAATTACCGCGGCTGCTGGCACCAGACTTGCCCTCCAA
+
DCDDDHHHIIIIIFHHIIIIIIIII?HFHIIHHHIIIHHIIHEHHIIGHHHIIIHIIIHHHII@GHHHCEHICHHHIIIHIIIIHIIIIHHIIGIIIHIIIIHHIDHEHHIHIHHHHHHHIHHHGHHIGHIIGIDFHFHIHIHHEEHEIIHHHGHIIIIIHIHIIIGIIHHIIHGHHCFHHIIIHIHHHHGIIIIIIIHGIIIHIHHHEHFFHHFIIIIHHHHHHGIIIIHHDEHIHHHCHHGGHHHFDHHHIIIHHIIIIIHH@HGIIIIHHHCGIIIHHHHHHEEHIEHCFIIHHHFF<GF<CHIIHEHFHHHDHDIIIHIIIIHIIIHEHHIIIIIIIDDDDA
@HISEQ:969:HM2KJBCX2:2:1101:1683:75178 2:N:0:ACTATGCA
GCGCCGAATCTTCCAACTATCCCTATTAATCATTACGGTGATCCTAGAAACCAACAAAATAGAACCATGCGTCCTATTTCATTATTCCATGCTAATGTATTCAGGCAATAGCCTGCTTTAAGCACTCTAATTTTTTCAAGGTAACAGTCCTGCTTCCCCAACGCACCAAATTAATGGCATGCTGGTTATTCAGAAGGTAGGAATCCATCACGCCAGTACAGACCCAAAAGCCCGACCAACGGATAAATCCCGAAATTCAACTACGAGCTTTTTAACTGCAACAACTTTAATATACGCTATTGGAGCTGGAATTACCGCGGCTGCTGGCACCAGACTTCCCTCCAA
+
DDDDDIIIIIIIHHHHIIIIIIHIIIIIIIIIIIIIIIIIIIIIEGHHIIIIHIIIHIIIIFGHHIIIEIIHIIIHIIIIIIIIIIIIIIIGHIIIIIIIIHHIHIIIIIIIIIIIHIIHHIHIHIIIIIIIIIHIIIHIIIIIIIHIIIIHHHIIIIIIIIHIIHIIIIIIIIIIIIIIIIIIIIIIIIIIIIIIIIIIHIIIIIIIIIIHIHIHHHIIHHIIIIIIIIHHHIHHIIIIIHIHHIHIIIIIIIIIIIIIIIIIIIIIIIIIIIIIHIIIIIIHIIIIHHIIIIIIIIIIIIIIIIIIIIIIIIIIIIIIIIIIHIIIIIIIIIIIIIIICDDDD
@HISEQ:969:HM2KJBCX2:2:1101:3385:76342 2:N:0:ACTATGCA
GCGCCGAATCTTCCCAACTATCCCTATTAATCATTACATCGATCCTAGAAACCAACAAAATAGAATCGGATGTCCTATTTCATTATTCCATGCTAATGTATTCAAGCGTGAGCCTGCTTTAAACACTCTAATTTTTTCAAGGTAACAGTCCTAATTCCCCGTGACACCAAATTAATGGCATTACGGTTCTTTAGAAGGTGAGAAATCAATAATATCAGTACATACCAACGGCATGACCGAAACATTGATCCCGAAATTCAACTACGAGCTTTTTAACTGCAACAACTTTAATATACGCTATTGGAGCTGGAATTACCGCGGCTGCTGGCACCAGACTTGCCCTCCAA
+
DDDDDIIIIIIIIIIGIHIIIIIIIIIIIIIIIIIIIIIIIIIIIIIIIIIIIIIIIIIIIHIIIIIIIIIHIIIIIIIIIIIIIIIIIIIIIIIIIHHIIHHHHIIIIIIIIIIIIIIIIIHIHIIHIIIIIIIIIIIIIIIHIIHIIIIIIIIIIIIIIIHIIIIIIIIIIIIIIIIIIIIIIIIIIIIIIIIIIIIIIIIIIIIIIIIIIIIIIIIIIIIIIIIIIIIIIIIIIIIIIIIIHHIIIIIIIIIIIIIIIIIIIIIIIIIIIIIIIIIIIIIIIIIIIIIIIIIIHIIIIIIIIIIIIIIIIIIIIIIIIIIIIIIIIIIIIIIIIIIIIIDDDDD
@HISEQ:969:HM2KJBCX2:2:1101:12247:76285 2:N:0:ACTATGCA
GCGCCGAATCTTCCCAACTATCCCTATTAATCATTACAACAGTCCTAGAAACCAACAAATAGAACCATTGTCCTATTCCATTATTCCATGCTAATGTATTCAAGCGTATGCCTGCTTTGAACACTCTAATTTTTTCACAGTAAAAGTCCTGGTTCCCCGTCACGACCCGTAAAGGCCATGCCGCTTCGCCAGAAGGTAAAGCCCGACCACAGACAGTGCTCACCCAGAAGGCGGACCGTCCAGCCAGGCCTGAAGTTCAACTACGAGCTTTTTAACTGCAACAACTTTAATATACGCTATTGGAGCTGGAATTACCGCGGCTGCTGGCACCAGACTTGCCCTCCA
+
DCDDDIIIIIIIIIIIIIIIIIIIIIIIIIHIIIIIIIGIIIIIHHGIIIIIIIIIIFHIIHHIIIIIIIIIIIIIIIHHIHIIHIIIHIIIIEHIHIIIIIHHHHIHIIIIIIIIIIHHIIHIIIIHIIHHHIIHIIHIIIIIIHIHIIIIIIIIIIIIIIIIIIIIIIIIHIIIIIIIIIIIIIIIIHIIIIIIIIIIIIIIIIGIIIIIIIIIIIIIIIIIIIIIIIIIIIIIH:IIIIIHIIIIIIIIIIIIIIIIIIIIIIIIIIIIIIIIIIIIIIIIIIIIIHIIIIIIIIIIIIIIIIIIIIIIIIHIIIIIIIIIIIIIIIIIIIIIIIIIDDDDD
@HISEQ:969:HM2KJBCX2:2:1101:7899:76314 2:N:0:ACTATGCA
GCGCCGAATCTTCCCAACTATCCCTATTAATCATTACGGCGGTCCTAGAAACCAACAAAATAGGACCGCACGTCCTATTCTATTATTCCATGCTAACGTATTCGAGCAAAGGCCTGCTTTGAACACTCTAATTTTTTCAAAGTAAAAGTCCTGGTCCCCAACACACCCAGTGAAGGGCATGCGGTTCTCCAGAAGAGAAGGCCCGGCCGGACAAGTGCACGCGGTGAGGCGGACCTGCCAGCCAGGCCAAAGGTTCAACTACGAGCTTTTTAACTGCAACAACTTTAATATACGCTATTGGAGCTGGAATTACCGCGGCTGCTGGCACCAGACTTGCCCTCCAA
+
DDDCDIIIIIHIIIIIIIIIIIIIIIIIIIIIIIIIIHIIIIHHHGHHCHIHHIHHHIIIIIHHIIHHIIIHFGHHHIIIHHIIHIIIIIIIIIHIEIIHHDFHHIIIIIIIIIIIIIIIHIIIIIIIIIIIIIHIIHIIIIIHIIHIIIIIHHIGIIIHIHHHIIIIHIIIHIIIIIIIIIIIIIIIIIIIIIIIIIIIIHIIIIIIIIIIIIIIIIIIIIIIIIIIIIIIIIHHGIIIIIHIIHHEHIIIIIIIHIIIIIIIIIIIIIIIHHIIIIIIIIIIIIIIIHIIIIIIIIIIIIIIIIIIIIIIIIIIIIIIIIIIIIIIIIIIIIHIIIIDDDDD
@HISEQ:969:HM2KJBCX2:2:1101:16480:76468 2:N:0:ACTATGCA
GCGCCGAATCTTCCCAACTATCCCTATTAATCATTACGTCAATCCTAGAAACCAACAAAATAGGATCAAACGTCCTATTTCATTATTCCATGCTAATGTATTCAAGCGTTAGCCTGCTTTAAACACTCTAATTTTTTCAAAGTAACAGTCCTGTTTCCCTGCAACACCAAATTAATGACATTACAGTTCTTCATGAAGGAGGAACCAGTAAAGCCAGTGCATACCAGAGGCACGACCAACCTACTAATCCCGAAATTCAACTACGAGCTTTTTAACTGCAACAACTTTAATATACGCTATTGGAGCTGGAATTACCGCGGCTGCTGGCACCAGACTTGCCCTCCAA
+
CDDDDIIIIIIIIHIIIIIIIIIIIIIIIIIIIIIIIHIHIIIIIIIIIIIIHIIIIIGHGHHHHIIIIIGIIGHHHIIIHGHHCHIHEHHIIIIHHIIHHHFHHHHHHHIHIGIIHIIIIIIIIIIHIIIIIIIIHIIHHIIHIHGHHIIIIIIIIIIHIIHIIIIIIIIIIIIHIIIIIIIIIIHHIIIIIIIIIIIIIIIIIIIIIIIIIIIIIIIIIIIIIIIIHHIIIIIIIIIIIIHGHIHHIIHIIIIHHIIIIIIIIIIIIIIIIIIIIIIIIIIIIIIIIIIIIIIIIIIHHIIIIHIIIIIIIIIIIIIIIIIIIIIIIIIIIIIIIIIIIDDDDD
@HISEQ:969:HM2KJBCX2:2:1101:17363:77111 2:N:0:ACTATGCA
GCGCCGAATCTTCCCAACTATCCCTATTAATCATTACGGTGATCCTAGAAACCAACAAAATAGAACCATGCCGTCATATTCTATTATTCCATGCTAATGTAATCGAGCAAAAAAGCATGCTTTAAACACTCTAATTTTTTCAAGGTAAAGGTCCTGGATCCGCAAGACACCCAATAAAGGACATCAAGTTTCTCCAGAAGGTGTGAAATCAACAGTAACAGTTCATACCCCTTAAGGCATGACCATCACGTCAATCCCGAAATTCAACTACGAGCTTTTTAACTGCAACAACTTTAATATACGCTATTGGAGCTGGAATTACCGCGGCTGCTGGCACCAGACTTGCCCTCCAA
+
0<<DB<CC<EEG<<1<<G11<FHHIH@@CC1<D@1<11<C1<CHCGHHIHII@HCCC1DGCHG@HH?G1111<0/0<<11<1<<<<1111<<11F@G11<C1<DGE@0HEHHI#C8%B81HHHHIIHH?EEHHBCF?H6<1HHC&CHFE1A<F611C?E:0HHCE7D<FFECCGHHHHEFDCHDFC<H2CCEFCIGC@CEFEF#CC7C0@HG@GC38FGH176EF@<HF@FH4DA6@ECEHHC@GAGHH<1<@CC?HC@HCHD1CF<<0CC<11CHHGEHHHEF<<1D<<<GC@ECGC<<0HEEHG@HHGIHIHHHIHEECDEF?E@FCG<CFG<<<@CC<<CC0F0CD0<0<
@HISEQ:969:HM2KJBCX2:2:1101:5387:77423 2:N:0:ACTATGCA
GCGCCGAATCTTCCCAACTATCCCTATTAATCATTACGTCAACCCTAGAAACCAACAAAATAGGATCAAACGTCCTATTTTATTATTCCATGCTAATGTATTCAAGCGTTAGCCTGCTTTAAACACTCTAATTTTTTCAAAGTAACAGTCCTGTTTCCCCGCAACACCAAATTAATGGCATCACGGTTCTTCAAGAAGGAGGAATCAGCAAGGCCAGTTCATACCGGTGGCACGACCAACCTGCTGACCCCGAAATTCAACTACGAGCTTTTTAACTGCAACAACTTTAATATACGCTATTGGAGCTGGAATTACCGCGGCTGCTGGCACCAGACTTGCCCTCCAA
+
DDDDDIIHIIIIIIIIIIIIIHIIIHIIIIIIIIIIIIIIIIIIIIIIIIIIIHHIIHHEHIHIHHEHHIHIHIIIIIGIIIIIIHIIHIHHIIIIHIIIHDHHIIIIIIIHHIIIIIIIHHHIIIIIIIIIIIHIIIIIHHHIHHIIIIIIHIIIIIIIIIIIIIIIIIHIHIIIIIIIHIIIIIIIIIIIIIIIIIIIIIIIIIIIIIIIIIIIIIIIIIIIIIIIIHIIIIIIHDHIIIIHHIIIIIIIIIIIIIIIIIIIIIIIIIIIIIIIIIIIIIIIIIIIIIIHFIIIIIIIIIIIIIIIIIIIIIIIIIIIIIIIIIIIHIIIIIIIIIIIIDDDDD
@HISEQ:969:HM2KJBCX2:2:1101:8137:76245 2:N:0:ACTATGCA
GCGCCGAATCTTCCCAACTATCCCTATTAATCATTACGTCGATCCTAGAAACCAACAAAATAGAATCAAACGTCCTATTTCATTATTCCATGCTAATGTATTCAAGCGTAAGCCTGCTTTAAACACTCTAATTTTTTCAAAGTAACAGTCCTGATTCCCCACGACACCAAATTAATGACATCGCGGTTCTTCAGAAGGTAGGAACCGATAATGCCAGTGCGTACCGAAGCACGACCAACAATTCGATCCCGAAATTCAACTACGAGCTTTTTAACTGCAACAACTTTAATATACGCTATTGGAGCTGGAATTACCGCGGCTGCTGGCACCAGACTTG
+
DDDDDIIIIIIIIIIIIIIIIIIIIIIIIIIIIIIIIIIIHIIIIIIIIIIIIIIIIIHHIIIIIIIIGIIIIIIIIIIIIIIIIIIIIHIIIIIIIIIIIHIIIIIIIIIIIIIIIIIIIIIIIIIIIIIIIIIIIIIIIIIIIIIIIIIIIIIIIIIIIIIIIIIIIIIIIIIIIIIIGIIIIIIHIIHIIIIIIIIIIIIIIIIIIIIIIIIIIIIIIIIIIIIIIIIIIIIIIIIIIIIIIIIIIIIIIIIIIIIIIHIIIIIIIIIIIIIIIIIIIIHIIIIIIIIIIIIIIIIIIIIIIIIIIIIIIIIIIIIIIIIIIIIIIIIIDDDDD
@HISEQ:969:HM2KJBCX2:2:1101:12063:77249 2:N:0:ACTATGCA
GCGCCGAATCTTCCCAACTATCCCTATTAATCATTACGTCAATCCTAGAAACCAACAAAATAGGATCGAACGTCCTATTTCATTATTCCATGCTAATGTATTCAAGCGTTAGCCTGCTTTAAACACTCTAATTTTTTCAAAGTAACAGTCCTGTTTCCCTGCAACACCAAATTAATGACATTACAGTTCTTCAAGAAGGAGGAATCAGTAAAGCCAGTACACACCATTGGCACGACCAACCTACTGACCCCGAAATTCAACTACGAGCTTTTTAACTGCAACAACTTTAATATACGCTATTGGAGCTGGAATTACCGCGGCTGCTGGCACCAGACTTGCCCTCCAA
+
?@BBBHIHGGHIIIIIEHIIHIHIIIIIIHIHIGHEHIIIIHEHGGHHHIIIIHIGHIIIIIFGHIIHHHEHHIGIGHHIHHIIIIIHIHHHHIIEHIHHHEEHHIHHHHIIHIHGIHIIIIIIHHHHIIIHHHIIIIIIHHHHIIHHHIHHHIIIEHFHHHIHHHHHHHIIIIHHHIIIIIHHHHHFHHIHIIIIIIIIHHHIIIIIIIIIIIIIIIHGIIIH<IIIHIIIHIHHIIHHIHGGHIIIIIIIIIIHIIIIIIIIIIIIHIHIIHHIIIIIHIIIIIIIIIIIIIIIIIIHIIIIIIIIIIIIIIGHIIIIIIIIIIHGIIIIIIHHHIHIIDDDDD
@HISEQ:969:HM2KJBCX2:2:1101:19640:77733 2:N:0:ACTATGCA
GCGCCGAATCTTCCCAACTATCCCTATTAATCATTACGTCAACCCTAGAAACCAACAAAATAGGATCAAACGTCCTATTTTATTATTCCATGCTAATGTATTCAAGCGTTAGCCTGCTTTAAACACTCTAATTTTTTCAAACAGTCCTGTTTCCCCGCAACACCAAATTAATGGCATCACGGTTCTTCAAGAAGGAGGAATCAGCAAGGCCAGTTCATACCAGTGGCACGACCAACCTGCTGACCCCGAAATTCAACTACGAGCTTTTTAACTGCAACAACTTTAATATACGCTATTGGAGCTGGAATTACCGCGGCTGCTGGCACCAGACTTGCCCTCCAA
+
DDDDDIIIIIIIHIIIIIIIIIIIIIIIIIIIIIIIIIIIIIIIIIIIHIIIIIHIHIIGIHHIIIIIIIIIIIHIIIIIIIIIIIIHIIIIIIIIIHIIIIIIHIIIIIIIIIIIIIIIIIIHHIIIIHHHIIIIIHIIIIIIIIIIIIIHIIIIHHIIIIIIIIIIIIIIIIIIIIHIIIIIIIIIIIIIIIIIIIIIIIIIIIIIIIIIIIIIIIIIIIIIHIIIIIIIIIIIIIHHHIIIIIIIIIIIIIIIIIHHIIHIIIIIIIIIIIIIIIIIIIIIIIIIIIIIIIIIIIIIIIIIIIIIIIIIIIIIIIIIIIIIIIIIIIIIIIIIIDDDDD
@HISEQ:969:HM2KJBCX2:2:1101:10658:77901 2:N:0:ACTATGCA
GCGCCGAATCTTCCCAACTATCCCTATTAATCATTACGTCAATCCTAGAAACCAACAAAATAGGATCAAACGTCCTATTTCATTATTCCATGCTAATGTATTCAAGCGTTAGCCTGCTTTAAACACTCTAATTTTTTCAAAGTAACAGTCCTGTTTCCCTGCAACACCAAGTAAATGACATCACAGTTCTTCAAGAAGGAGGAATCAGTGAGGCCAGTGCATACCAGTGGCACGACCGACCTACTGGCCCCGAAATTCAACTACGAGCTTTTTAACTGCAACAACTTTAATATACGCTATTGGAGCTGGAATTACCGCGGCTGCTGGCACCAGACTTGCCCTCCAA
+
DDDDDIIIIHIIIIIIIGIIIIIHIHIHIHIHHIIIIEHIIIIIHIIIHIIHHEHIIIIFHHFHGIHHHHIGEHHIIIIHGHHHHIIIHIIGIIGIIIHHIIIIIIIIIIIIHHIHHHIIIIHIHHHIHHIIHIHIIIHGIIIIIIIIIIHIIHIHHGIIIHHIGIIIIIIIIIHHIIIIIIIIIIIHIIIIIIIIIIHHHIIHIIIHIIIIIIIIIIHIIIIHIIIIIHIIIIIIIIIIIHHHHIIGIIHGIIIIIIIIHIIIIIIHIIIIIIIIHIIIHHHIIIIIIIHHIIIIIIIHHHIHIIIIIIIIIIIGIIIIIIIIIIIIIIIIIIIIHIIHICDDDD
@HISEQ:969:HM2KJBCX2:2:1101:11666:77958 2:N:0:ACTATGCA
GCGCCGAATCTTCCCAACTATCCCTATTAATCATTACGTCGATCCTAGAAACCAACAAAATAGGGTCAAACGTCCTATTTCATTATTCCATGCTAATGTATTCAAGCGTGTGCCTGCTTTAAACACTCTAATTTTTTCAAAGTAACAGTCCTGATTCCCCATGACACCAAATTAATGACATCACAGTTCGTCAGAAGGTAGAAATCAATAATACCAGTTCATACCAGAGGCACGACCAATATATTGATCCCGAAATTCAACTACGAGCTTTTTAACTGCAACAACTTTAATATACGCTATTGGAGCTGGAATTACCGCGGCTGCTGGCACCAGACTTGCCCTCCAA
+
D?BDDHHIICHGHCEHHHIIHIFCHEEDGEGHH?@EEC<CHHICHEGCHHHHFHHIHIHIH?D1?CHHHHCD@1CEHEH@GHFHHIIHHE<CFHEHEHHGHHHEIIIIHECGEHHHFHHHHHHHHHGGHEHHHEIIIIHHGHHHHIIGIIHHFHCEIGHIHFIIIHECHHHFHEHHIHIIHGHHHHCGHHEEIHHFH::HEIIIHEHHC@C;HHEFIIHFIIIIIHHHHHEHIHHE?IIHEIHHFFHIHDGHECIIIHHHGECEHIIIIIIHIHFIIIHIIHIHCHFHIIIIHHHHIHHGGIIIIHHHGHIHIIHHIHIHGIHHHIIIIIIIHHHHHHHHHDD@@@
@HISEQ:969:HM2KJBCX2:2:1101:4882:77081 2:N:0:ACTATGCA
GCGCCGAATCTTCCCAATATCCCTATTAATCATTACGTCAATCCTAGAAACCAACAAAATAGGATCAACGTCCTATTTCATTATTCCATGCTAATGTATTCAAGCGCGAGCCTGCTTTAAACACTCTAATTTTTTCAAAGTAACAGTCCTGATTCCCCACCACACCAAATTAATGACATGATGGTTCGTCAGAAGGTAGGAATCAGTAACACCAGTACGTACCGAAGGCACGACCAACGCACTAATCCCGAAATTCAACTACGAGCTTTTTAACTGCAACAACTTTAATATACGCTATTGGAGCTGGAATTACCGCGGCTGCTGGCACCAGACTTGCCCTCCAA
+
DDDDDIIIIIIIIIIIHIIIIIHIHIIIIIIIIIIIGHIIIIIIIIIIIIIIIIIIIIIHHHHIIIIIHHIIIIFIIIIHIIIIIIIIIIIIIHIGIIIIHGHHHIIIIHGHHIHHHIHIHHHGIIIHIIIIIIIIIIIIIIIIIIHIHHIHHHIIHIIIIIIIIIHIIIIIIIIIIIIIIIIIIIHIGIIIIIIIIIIIHHIIIIHIIIIIIIIIIIIIIIIIIIIIIHIIIIIIIGIHHHHIHIIIIIIIIIIIIIIIHIIIIIIIIIIIHIIIIIIIIIIIIIIIHIIHIIIIIHIIIIIIIIIIIIIIIIIIIIIIIIIIIIIIIIIIIIIIIIIDDDDD
@HISEQ:969:HM2KJBCX2:2:1101:12103:78386 2:N:0:ACTATGCA
GCGCCGAATCTTCCCAACTATCCCTATTAATCATTACAACAGTCCTAGAAACCAACAAATAGAACCATTGTCCTATTCCATTATTCCATGCTAATGTATTCAAGCGTATGCCTGCTTTGAACACTCTAATTTTTTCACAGTAAAAGTCCTGGTTCCCCGTCACGACCCGTAAAGGCCATGCCGCTTCGCCAGAAGGTAAAGCCCGACCACAGACAGTGCTCACCCAGAAGGCGGACCGTCCAGCCAGGCCTGAAGTTCAACTACGAGCTTTTTAACTGCAACAACTTTAATATACGCTATTGGAGCTGGAATTACCGCGGCTGCTGGCACCAGACTTGCCCTCCAA
+
DDDDDIIHIHIIIIIIIIIIIIIIIIIIIIIIHIIHIIHHIHHIIIIIIIIIIIHIIHIIIHHHHHEHIIIIGHHIIIIIIIIIHHIIIIIIIGIHIIHIIGHHHHHHIHIIIIGIIHHHHIIIIIIHHIIIHHHIHIEIIIIIIIIIIIIIIHIIIIIIIHIIIIIIHIHHIIIIIIIHEGIIIIIIHHIHIHIIIIIIIHIHIIIIIHGIIIIIIIIIIIIIIIIIHIIIIIIIIIIIIIIIHIIIHHIHIIIIIHHIIIIIIIIIIIIIIIIIIIIIIIIIHIIIIIIIIIIIIIIIIIIIIIIIIIIIIIIIIIGIIIIIIIIIIIIIIIIIIIIIIDCDDD
@HISEQ:969:HM2KJBCX2:2:1101:18838:78720 2:N:0:ACTATGCA
GCGCCGAATCTTCCCAACTATCCCTATTAATCATTACGGTGGTCCTAAAACCAACAAAATAGAACCAACGTCCTATTCTATTATTCCATGCTAATCTATTCAAGCAAATGCCCGCTTTAAACACTCTAATTTTTTCAAGGTAATGGTCCTGGTTCCCCGACACACCCAATAAAGGGCATCCCGGCTCACCAGAAGGATAGACCCGACGACAGAACAGTACTCGCCAAAGACGGACCATCCGGCCAGGCCTAAAATTCAACTACGAGCTTTTTAACTGCAACAACTTTAATATACGCTATTGGAGCTGGAATTACCGCGGCTGCTGGCACCAGACTTGCCCTCCAA
+
DDDCDIIIIIIIIHIIIIIIIIIIHHIIIIIIIIIIIIIIHIIIIIIIIIIIIIIIIIIHHIGGHIIIIHIIHHHIIIHHHIIIIIIIHIHIIIIIIIIIHHHHHIIIIIIHHIIIHIIHHIHIIIIIIHHIIIHIIHIIIIIIIIIIIIIIHHIHHHIIIIIIIHIIIIIIIIHIHHHGHIHIHIIIIIIIIIHIHHHIHIIIIIHIIIIIIIIIIIIIIIIIIIIIIIIIIIIIIHIIIIIHHIIIIIIIIHHIIIIIIIIIIIIIIIIIIIIIIIHIIIIIIIIIIIIIIIIHHGDFIIIIIIIIIIIIIIIIIIIIIIIIIIIIIIIHIIIIGIIIDDDDD
@HISEQ:969:HM2KJBCX2:2:1101:12013:79177 2:N:0:ACTATGCA
GCGCCGAATCTTCCCAACTATCCCTATTAATCATTACGGTGATCCTAGAAACCAACAAAATAGAACCATGCCGTCCTATTCTATTATTCCATGCTAATGTATTCGAGCAAAAATGCCTGCTTTAAACACTCTAATTTTTTCAAGGTAAAGGTCCTGGATCCGCAAGACACCCAATAAAGGACATCAAGTTTCTCCAGAAGGTGAGAAATCAACAGTAACAGTTCATACCCCTTAAGGCATGACCATCACGTCAATCCCGAAATTCAACTACGAGCTTTTTAACTGCAACAACTTTAATATACGCTATTGGAGCTGGAATTACCGCGGCTGCTGGCACCAGACTTGCCCTCCAA
+
@<DD@DCD1<DH?<F@<0<DG@1<FHEHHDC1@1<<D1CHHH?111<D1F@1GCHECE?G1D<?@1C<C?H?/DC/GH1GHHIIC1FH11<<1?GEH1D<C<FCHD?IHHCHHHDEEHHHGHHHHFIIIHHHCCDGHHHHFHHIHHIIIIHHHG?GDH<CHEHEG.HHHEHEHHHCGHGHH%DGCCHGEGIIIHHCHEHFIIGIIHGHHFHED1:<11CC=IHCED0?FHHEHGGCFGFHF</EHIHCHHF<HIHCDHHEHHHHGFCHIHCHFHHGIIIIHHIHIIIHEHHGIIIIHEGEEED1EGEGHGCGHHHIIHHDHGIDHEIHIIIHGF<C?IIGHHHDD/0HBADD<
@HISEQ:969:HM2KJBCX2:2:1101:6687:80172 2:N:0:ACTATGCA
GCGCCGAATCTTCCCAACTATCCCTATTAATCATTACAACAGTCCTAGAAACCAACAAATAGAACCATTGTCCTATTCCATTATTCCATGCTAATGTATTCAAGCGTATGCCTGCTTTGAACACTCTAATTTTTTCACAGTAAAAGTCCTGGTTCCCCGTCACGACCCGTAAAGGCCATACCGCTTCGCCAGAAGGTAAAGCCCGACCACAGACAGTGCTCACCCAGAAGGCGGACCGTCCAGCCAGGCCTGAAGTTCAACTACGAGCTTTTTAACTGCAACAACTTTAATATACGCTATTGGAGCTGGAATTACCGCGGCTGCTGGCACCAGACTTGCCCTCCAA
+
DDDDDIIIIIIIIIIIIIIIIIIIIHIIIIIIIIIIIIIIIIIIIIIIIIIIIIIIIIIIIIIIIIIIIIIIIHGHIIIIHHIIIHIIIIIIIIIIIIIIIIHHIIIIIIIIIIHIIIIIIIIIIHIIIIIIIIIIIIIIIIIIIIIIIIIIIIIIIIIIIHIIIIIIIIIIIIIIIIIIIIIIIIIIIIIIIIIIIIIIIIIIIIIIIIIIIIIIIIIIIIIIIIIIIIIIIIIIIIIIIIIIHIIIIIIIIIIIIIIIIIIIIIHIIIIIIIIIIIIIIIIIIIIIIIIIIIIIIIIIIIIIIIIIIIIIIIIIIIIIIIIIIIIIIIIIIIIIIIIIIDDDDD
@HISEQ:969:HM2KJBCX2:2:1101:7069:79416 2:N:0:ACTATGCA
GCGCCGAATCTTCCCAACTATCCCTATTAATCATTACAACAGTCCTAGAAACCAACAAATAGAACCATTGTCCTATTCCATTATTCCATGCTAATGTATTCAAGCGTATGCCTGCTTTGAACACTCTAATTTTTTCACAGTAAAAGTCCTGGTTCCCCGTCACGACCCGTAAAGGCCATGCCGCTTCGCCAGAAGGTAAAGCCCGACCACAGACAGTGCTCACCCAGAAGGCGGACCGTCCAGCCAGGCCTGAAGTTCAACTACGAGCTTTTTAACTGCAACAACTTTAATATACGCTATTGGAGCTGGAATTACCGCGGCTGCTGGCACCAGACTTGCCCTCCAA
+
CDDDDIIIIIIIIIIIIIIIIIIIIIIIIIIIIIIIIIIIIIIIIIIIIIIIIIIIIIIIIIIIIIIIIIIIIIIIIIIIIIIIIGIIIIHIIIIIHIIIIIIIIIIIIIIIIIIIIIIIIIIIIIIIIIIIIIIIIIIIIIHIIIIIIIIIIGIIIIHIIIIIIIIIIIIIIHIIIIIIIIIIIIIHIIIIIIIIIIIIIIIIIIIIIIIIIIIIIIIIIIIIIIIIIIIIIIIIIIIIIIIIIIIIIIIIIIIIIIIIIIIIIIIIIIIIIIIIIIIIIIIIIIIIIIIIIHIIIIIIIIIIIIIIIIIIIIIIIIIIIIIIIIIIIIIIIIIIIIIIIDDDDD
@HISEQ:969:HM2KJBCX2:2:1101:3139:80955 2:N:0:ACTATGCA
GCGCCGAATCTTCCCAACTATCCCTATTAATCATTATGTTGATCCTAGAAACCAACAAAATTGAATCAAACGTCCTATTTCTTTATTTTTTGTTAATGTATTCAAGCGTGAGCCTGCTTTAAACACTCTAATTTTTTCAAAGTAACAGTCCTGATTCCCCATGACACCAAATTAATGACATCATGGTTCGTCAGAAGGTAGGAATCAATAATACCAGTACGTACAATAGCACGACCAATAAATTGATCCCGAAATTCAACTACGAGCTTTTTAACTGCAACAACTTTAATATACGCTATTGGAGCTGGAATTACCGCGGCTGCTGGCACCAGACTTGCCCTCCAA
+
00000</<D0DHI1D1D011<FHII?CFH11<11<D11<11<11<1CC1<1<1<<01<<1D1<<<C<11<D0<1<DG@1DH1<F1DH111</1<<1D@GCHCCC?GHCG<0CGHHEHHHH1A<GFGF(<6<<GG@HDFEG1<1B1B<DEAGH7<<FC9<D7D<-ECCED<00<?HHGCGCD<G@F<C<GCDE<CH?HDGEHFFC<HFCF@DGHCIHF8CGFC<<B?GHHCCBGHIHEEGC$HFFHDH<DGD<1111C@CC@HDCG<0<<1C1CCG<EF1F<<1D1<<D110D</@CCEGC<ED<1GGD<1<?HCCHCG<<1E<<1@<<<<<1<C<<0EEID@DD<
@HISEQ:969:HM2KJBCX2:2:1101:19277:80951 2:N:0:ACTATGCA
GCGCCGAATCTTCCCAACTATCCCTATTAATCATTACGTCAATCCTAGAAACCAACAAAATAGGATCAAACATCCTATTTCATTATTCCATGCTAATGTATTCAAGCGTTAGCCTGCTTTAAACACTCTAATTTTTTCAAAGTAACAGTCCTGTTTCCCTGCAACACCAAATTAATGACATTACAGTTCTTCAAGAAGGAGGAACCAGTAAAGCCAGTGCATACCAGAGGCACGACCAACCTACTAATCCCGAAATTCAACTACGAGCTTTTTAACTGCAACAACTTTAATATACGCTATTGGAGCTGGAATTACCGCGGCTGCTGGCACCAGACTTGCCCTCCAA
+
DDDCDIHIIHIIIIIIIIIHHEHIIIIIIIHIIHIIIIIIIIIIIIIIGHIIIIIIIIGIIIHHGHIIIHHHHHHHIFIIHIIIIIIIGGHHHHHHIIIIIIIHIIIIHIIHIIHIHHHHIIIIIHIIIIIIIIHHIIIIHHIIIIHIIHHIHHHHIHHHIIIIIIGIIHHHHIIIIIIIIIIIHIIHIHIIHIIIIIIIIIIIGIHGIIIIIIIIIIIIIIIIIIIIIIIIIIIHIIIIIHHHIHHFIIIIIIIIHIIIHHIIIIIIIIIIIIIIIIIHHIIIIIIIIIHHHIIIIIIIHIIIIIIIIHIIHIIIIIIIIIIIIIIIIIIIIIIIIIIIIDCDDD
@HISEQ:969:HM2KJBCX2:2:1101:16190:80768 2:N:0:ACTATGCA
GCGCCGAATCTTCCCAACTATCCCTATTAATCATTACAACAGTCCTAGAAACCAACAAATAGAACCATTGTCCTATTCCATTATTCCATGCTAATGTATTCAAGCGTATGCCTGCTTTGAACACTCTAATTTTTTCACAGTAAAAGTCCTGGTTCCCCGTCACGACCCGTAAAGGCCATGCCGCTTCGCCAGAAGGTAAAGCCCGACCACAGACAGTGCTCACCCAGAAGGCGGACCGTCCAGCCAGGCCTGAAGTTCAACTACGAGCTTTTTAACTGCAACAACTTTAATATACGCTATTGGAGCTGGAATTACCGCGGCTGCTGGCACCAGACTTGCCCTCCAA
+
DCDDDIIIIIIIHHHHHIIHIIIIIHIIHIHIIIIHIIIIIIIIIHIHHIIIIIIIIIIIHIHIGIIIIHIIIIGIIIHIIIIIHIGIIIIIIIIIIIIIIIIHIIIHIIIIIIIIIIIHIIIIIHIIIIIIIIHIIIIIIIIIIIIHHGIIIIIIHIIHHHIHHIIIIIHIIIIIHIIIIIHIIIIIIIIIIIHIIIIHIIIIGIIIIIIHGIIIIIIIIIIIIIIIIIIIIIIIIIIIIIGHHIIIIIIIIIIIIIIIIIIIIIIIIIIIIIIIIIIIIIIIHGIIIIIIIIIHIIIIIHIIIIIIHIIIIIIIIIIIIIIIIIIIIIIHIIIIIIIIHDDDDD
@HISEQ:969:HM2KJBCX2:2:1101:17385:81653 2:N:0:ACTATGCA
GCGCCGAATCTTCCCAACTATCCCTATTAATCATTACAACAGTCCTAGAAACCAACAAATAGAACCATTGTCCTATTCCATTATTCCATGCTAATGTATTCAAGCGTATGCCTGCTTTGAACACTCTAATTTTTTCACAGTAAAAGTCCTGGTTCCCCGTCACGACCCGTAAAGGCCATGCCGCTTCGCCAGAAGGTAAAGCCCGACCACAGACAGTGCTCACCCAGAAGGCGGACCGTCCAGCCAGGCCTGAAGTTCAACTACGAGCTTTTTAACTGCAACAACTTTAATATACGCTATTGGAGCTGGAATTACCGCGGCTGCTGGCACCAGACTTGCCCTCCAA
+
DD@DBDHHHIGEHIHIIIIIIGHHHHFEHIIGHHIIIIIHHIIIHIHHIIIIIHIH?EEHIIHIHHIHHCHHHIHHHIIIC?GHHIHHCCGEHHFHIIIFIHGHHIHHIIHIIIIIIIIIIIHHHHIIHHIHHGHHHIIHHHIIIIHCHHIIIIIHIIHHEHHDHHEHHGHHHHHHHHHIIIIHHIHIHHIIIIIIIIIIIIGHIIIIIIHHCHIIIIIIIHIIHIIIIIIH=IIIIHHGHIIHHIGIIIIIIIIIIHHIIHIIIIIHIIIIIIIIIIIIIIIIIHHEIIIHHIIIIIIIIIIIIIIIHEIIGIHIHIIIIIHIIIIIIIIIHIIIIIIIH@DDDD
@HISEQ:969:HM2KJBCX2:2:1101:17155:82216 2:N:0:ACTATGCT
GCGCCGAATCTTCCCAACTATCCCTATTAATCATTACGTCGATCCTAGAAACCAACAAAATAGAATCAAACGTCCTATTTCATTATTCCATGCTAATGTATTCAAGCGCGAGCTTGCTTTAAACACTCTAATTTTTTCAAAGTAACAGTCCTGATTTCCCGCGACACCAAATTAATGACATCGTGGTTCGTCAGAAGGGAGAAACCAATAATGCTAGTACGTACAAAGTACGACCGACATATTAGTCCCGAAATTCAACTACGAGCTTTTTAACTGCAACAACTTTAATATACGCTATTGGAGCTGGAATTACCGCGGCTGCTGGCACCAGACTTGCCC
+
0D?@DFCCEHIEH1GC@CHHIIHECEE@@GH1<CGEH?FHDD@GEFE?GCCHF@CCE<<F@HIE1<F@?FFHHF00DG1G@1<GFC@H1DHFGH@FFHEGE@GHHH@CHIHHG?@<FHECCC<GHEHHH?HHHFCHHHIFGHHHGHHHHGHHHEHFEHHHHGCDDDIHHE?CIHIHIHIIIHHHHGF@IHHHIHHHHIIHHGGGGHEGFGEHFGHGHEGHHHHGGHHHG?IHIIIHHHHBCH<HDHHCEIHHHEIIHHHIIHIHEHHEHEFHCIIIHHHGHHHFHEIIHHC<GIHFIHHHEHHIIHHHHHDCDDDHEFHHHECGHFCHHC@HHH@D0?<
@HISEQ:969:HM2KJBCX2:2:1101:3092:82774 2:N:0:ACTATGCA
GCGCCGAATCTTCCCAACTATCCCTATTAATCATTACAACAGTCCTAGAAACCAACAAATAGAACCATTGTCCTATTCCATTATTCCATGCTAATGTATTCAAGCGTATGCCTGCTTTGAACACTCTAATTTTTTCACAGTAAAAGTCCTGGTTCCCCGTCACGACCCGTAAAGGCCATGCCGCTTCGCCAGAAGGTAAAGCCCGACCACAGACAGTGCTCACCCAGAAGGCGGACCGTCCAGCCAGGCCTGAAGTTCAACTACGAGCTTTTTAACTGCAACAACTTTAATATACGCTATTGGAGCTGGAATTACCGCGGCTGCTGGCACCAGACTTGCCCTCCAA
+
DDDDDIIIIIIIIIIIIIIIIIIIIIIIIIIIIIIIIIIIIIIIIIIIIGIIIIIIIIIIIIHIIGIIIHIHIIIIIGIIIIIIIHIIHIFIIIIIIIIIIIIHIIIIIIHIIIIIIIHHHIHIIIIIIIIIIIIIIIIHIIIIIHIIIIIIIIIIIIIIIHIHIIIIIIIIIGIIIIIIIIIIIIIIIIIIIIIIIIIIIIIIIIIIIIIIIIIIIIIIIIIIIIIIIIIIIIIIIIIIIIIIHIIIIIIIIIIIIIIIIIIIIIIIIIIIIIIIIIIIIIIHIIIIIIIIIHIIIIIIIIIIIIIIIIIIIIIIIIIIIIIIIIIIIIIIIIIIIIIIIDDDDD
@HISEQ:969:HM2KJBCX2:2:1101:2569:82942 2:N:0:ACTATGCA
GCGCCGAATCTTCCCAACTATCCCTATTAATCATTACGTCAATCCTAGAAACCAACAAAATAGGATCGAACGTCCTATTTCATTATTCCATGCTAATGTATTCAAGCGTTAGCTTGCTTTAAACACTCTAATTTTTTCAAAGTAACAGTCCAAATTCCCCAAAACACCAAATTAATGGCATTAAGATTCATCAGGAGGGAGGAATCAGTGAGACCAGTACATACCAGAGGCATGACCAACCTACTAACCCCGAAATTCAACTACGAGCTTTTTAACTGCAACAACTTTAATATACGCTATTGGAGCTGGAATTACCGCGGCTGCTGGCACCAGACTTGCCCTCCAA
+
DDDCDIIIIIIIHIIIIIIIIIIIIIIIIIIIIIIIIIIIIIIIIIIIIIIIIHIIIIIIIIHIIIHIIHHHHGIIIIIIGIIIIIIHIHIIIIIIIIIIIFIIIIIIIIIIIIIIIIIIIIIIIIIHIIIIIIIIIIIIIIIIIIHHHIIIIIIIIIIIHIIIIIIIHIHIHIIIIIIIIIIIHIIIIIIGIIIIIIIIIHIIIIIIIIIHHHIIIIHGIIIHIIIIIIIIIIIIIIIIIIIIHII<IIIIIIIIIIIIIIHIIIIIIIIIIIIIHIIHIIIIIHIIIIIIHIIIIIIIIIIIIIIIIIIIIIIIIIIIIIIIIIIIIIIIIIIIIIIIIDDDDD
@HISEQ:969:HM2KJBCX2:2:1101:20835:82665 2:N:0:ACTATGCA
GCGCCGAATCTTCCCAACTATCCCTATTAATCATTACGGCGGTCCTAGAAACCAACAAAATAGGACCGCACGTCCTATTCTATTATTCCATGCTAACGTATTCGAGCAAAGGCCTGCTTTGAACACTCTAATTTTTTCAAAGTAAAAGTCCTGGCCCCCAACACACCCAGTGAAGGGCATGCGGTTCTCCAGAAGAGAAGGCCCGGCCGGACAAGTGCACGCGGTGAGGCGGACCTGCCAGCCAGGCCAAAGGTTCAACTACGAGCTTTTTAACTGCAACAACTTTAATATACGCTATTGGAGCTGGAATTACCGCGGCTGCTGGCACCAGACTTGCCCTCCAA
+
DDDDDIIIIHIIHIIIIIIIIIIIIIIIIIIIIIIIIIFHIIIHHHIIIIIHIIIIIIIHIIIIIIIHHIIIHHHIIIIIIIIIIIHIIHIGHHHHHHGHFHHHHHIIHIIHIHHIIHIIHIIIIIIIIIIIIIIIIIIIIIIIIHHIHIHEHHIIHIIHHHHHHIIHHHHIHIIIIIIHIIIIIIIIIHIIHIIIIIHIHHHGIIIIIIIIIIIIIIIIIIIIIIIIIIIIIIIIIIIIIIHIIIIIHHIIIIIIIIIIIIIIIIIIIIIIIIIIIIIHIHIIHFIIIIIIIIIIIIIIIIIIIIIIIIIIIIIIIIIIIIIIIIIIIIIIIIIIIIIDDDDD
@HISEQ:969:HM2KJBCX2:2:1101:16596:82943 2:N:0:ACTATGCA
GCGCCGAATCTTCCCAACTATCCCTATTAATCATTACGTCAATCCTAGAAACCAACAAAATAGGATCGTCGTCCTATTTCATTATTCCATGCTAATGTATTCAAGCGTTAGCCTGCTTTAAACACTCTAATTTTTTCAAAGTAACAGTCCTGTTTCCCCGCAACACCAACTTAATGGCATTACGGTTCTACAAGAAGGAGGAATCAGCAAAGCCAGTGCATACCAGTGGCACGACCAACTTGCTGACCCCGAAATTCAACTACGAGCTTTTTAACTGCAACAACTTTAATATACGCTATTGGAGCTGGAATTACCGCGGCTGCTGGCACCAGACTTGCCCTCCAA
+
DDDDDIIIIIIIIIIIIIIIIIIIIIIIIIIIIIIIIIIIIIIIIIIIIIIIIIIIIIIIIHDHHIIIHHIIIIIHIHIIIIIIHIIIIIIGIGIIIHIIIHHIIIIIIIIIIIIIHHIIIHHIHIIIIIIIIIIIIIIIIIIIIIIHIIIIIIIIHHIHIIIIIIIIHIIIIIHIIIIIIIIIHIIIIIIIIIIIIIIIIIHHIIIIIIHIIIIIIIIIIIIHIIIIIIIIIIIIIIIHIIHHIHIIIIIIIIIIIIIIIIIIIIGIIIIIIIIIIIIIIGIIIIIIGIIIIIIIIIIIIIIIIIIIIIIIIIIIIIGIGIIIIIIIIIIHIHIIIIIIDDDDD
@HISEQ:969:HM2KJBCX2:2:1101:16390:83429 2:N:0:ACTATGCA
GCGCCGAATCTTCCCAACTATCCCTATTAATCATTACGGTGATCCTAGAAACCAACAAAATAGAATCATGCCGTCCTATTTTATTATTCCATGCTAATGTATTCAAGCAAAATGCCTGCTTTAAACACTCTAATTTTTTCAAAGTAAAGGTCCTGGTTCCCCGCGACACCCAATTAAGGGCATCGCGGTTCTCCAGAAGGTGAGAAATTGACTACACCAGTTCATACCCCTTAAGGCACGACCGATGTGTCAATCCCGAAATTCAACTACGAGCTTTTTAACTGCAACAACTTTAATATACGCTATTGGAGCTGGAATTACCGCGGCTGCTGGCACCAGACTTGCCCTCCAA
+
DDDDDIIIIIIIIHIIIIIIIHGHHHHIHIIIIIIHIIGIIHIIIIIHGHIIHHIIHHIHH@HHHHGHHHECEHHHGHIIIIIHIGHHE<CGHDFGGHHHHHHGIHHIIIIIIHHIGIHHIIIIHHHCI8IHFIHHIIIIIIIIHIIIHGIIHIHIIHIHIIIIIHHIHIIIIHIHIIIIIIIIIIIHHHIIHIIIIIIIIIIIIIIIIHIIHIIIIIIIHIIII<IIIIIIIHHHIIIHIIHHHIIIIHHHHFHIHGIIHHHIIIIIIIIHHIIIIIIIIIIIIIIIIIIIHIIIIIIIIIHIIIIIIIIHHGGHHIIIIIHIIIIIIIIIIIIIIIIIIIIIIIIDDDDD
@HISEQ:969:HM2KJBCX2:2:1101:2927:83574 2:N:0:ACTATGCA
GCGCCGAATCTTCCCAACTATCCCTATTAATCATTACAACAGTCCTAGAAACCAACAAATAGAACCATTGTCCTATTCCATTATTCCATGCTAATGTATTCAAGCGTATGCCTGCTTTGAACACTCTAATTTTTCACAGTAAAAGTCCTGGTTCCCCGTCACGACCCGTAAAGGCCATGCCGCTTCGCCAGAAGGTAAAGCCCGACCACAGACAGTGCTCACCCAGAAGGCGGACCGTCCAGCCAGGCCTGAAGTTCAACTACGAGCTTTTTAACTGCAACAACTTTAATATACGCTATTGGAGCTGGAATTACCGCGGCTGCTGGCACCAGACTTGCCCTCCAA
+
BDDDDIIIIIIIIIIIIIIIIIIIIIIIIIIIIIIIIIIIIIIIIIIIIIIIIIIIIHHIHHEHIIIIIIIIGIIIIIIIIIIIIIIIIIIIIIIIIHIHIHHHIHIIIIIIIIIIIIIIHIIIIIIIIIHIIIHIIIIHIHGHHHIIIIIIHIIIIIHHHIIHIIIIHIIIIIHIIIIHIIIIIIIIIIIIIIIIIIIIIIIIIIIIIIIIIIIIIIIIIIIIIIIIIIIIIIIIIIIIIIHHIIIIIIIIIIIIIIIIIIIIIIIIIIIIIIIIIIIIHIIIIIIIIIIHGIIIIIIHIIIIIIIIIIIIIIIIIIIIIIIIIIIIIIIIIIIIIIIIDDDDD
@HISEQ:969:HM2KJBCX2:2:1101:8453:84181 2:N:0:ACTATGCA
GCGCCGAATCTTCCCAACTATCCCTATTAATCATTACGTCAATCCTAGAAACCAACAAAATAGGATCGAACGTCCTATTTCATTATTCCATGCTAATGTATTCAAGCGTTAGCTTGCTTTAAACACTCTAATTTTTTCAAAGTAACAGTCCAAATTCCCCGCAACACCAAATTAATGGCATTACGGATCATCAGGAAGGAGGAATCAGTGAGACCAGTACATACCAGAGGCATGACCAACCTACTAACCCCGAAATTCAACTACGAGCTTTTTAACTGCAACAACTTTAATATACGCTATTGGAGCTGGAATTACCGCGGCTGCTGGCACCAGACTTGCCCTCCAA
+
DDDCDIIIIIIIIIIIIIIIIHIIIIIIIIIIIIIIIIIIIIIIIIIHIIIIGHHIGHHIIICHHIIHHHHIHHHGHIHHHIIIIIIHGIIIHGIHIHIIHIIHIIIIIIIIIHHIIIIIIHIIIIIIIIGIIIIIIIGIIIIIIIIIIIIIIHHHIIIIIIHIIIIHHIIIHHIHHIIIHIIIIIIHHHHHHIIIIIIIIIIIHIIIIHHIHIIIIHIIIHHHHIIIIIGIIIIIIIIIIHIHHHHIIIIIIIIIIIGIIHHIIIHIHIIIIIIIIIIGIIIIIIIIIIIIIIIHIIIIIIIIIIIIIIIIIIIIIIIIIIIIIIIIIIIIIIIIIIIIICDDDD
@HISEQ:969:HM2KJBCX2:2:1101:18652:84119 2:N:0:ACTATGCA
GCGCCGAATCTTCCCAACTATCCCTATTAATCATTACATCGATCCTAGAAACCAACAAAATAGAATCGGATGTCCTATTTCATTATTCCATGCTAATGTATTCAAGCGTGAGCCTGCTTTAAACACTCTAATTTTTTCAAGGTAACAGTCCTAATTCCCCGTGACACCAAATTAATGGCATTACGGTTCTTTAGAAGGTGAGAAATCAATAATATCAGTACATACCAACGGCATGACCGATACATTGATCCCGAAATTCAACTACGAGCTTTTTAACTGCAACAACTTTAATATACGCTATTGGAGCTGGAATTACCGCGGCTGCTGGCACCAGACTTGCCCTCCAA
+
DDDCDIHIIIIIIIIIIIIIIIIIIIIIIIIIIIIIIIIIIIIIIIIIIIIIIIIIIIIIIIIIIIIEHIIIIGIIIIIIIIIIIIIIIIIIIIIIIIIIIIIHIIHIIIIIIIIIIIIIIIIIHIIIIIIIIIIIIIIIIHIIIIIIIIIIIIIIIIHHHIIIIIIIIIIIIIIIIIIIIIIHIIHHIIIIIIIIIIIIIIIIIIIIIIIIIIHIIIIIIIIIIIIIIIIIIIIIIIIHIIIHFEIIIGIIIIIIIIIIIIIIIIIIIIIIIIIIIIIIIIIIIIIIIIIIIIIIIIIIIIIIIIIIIIIIIIIIIIIIIIIIIIIIIIIIIIIIIIIIIIDDDDD
@HISEQ:969:HM2KJBCX2:2:1101:6939:84294 2:N:0:ACTATGCA
GCGCCGAATCTTCCCAACTATCCCTATTAATCATTACATCGATCCTAGAAACCAACAAAATAGAATCGGATGTCCTATTTCATTATTCCATGCTAATGTATTCAAGCGTGAGCCTGCTTTAAACACTCTAATTTTTTCAAGGTAACAGTCCTAATTCCCCGTGACACCAAATTAATGGCATTACGGTTCTTTAGAAGGTGAGAAATCAATAATATCAGTACATACCAACGGCATGACCGAAACATTGATCCCGAAATTCAACTACGAGCTTTTTAACTGCAACAACTTTAATATACGCTATTGGAGCTGGAATTACCGCGGCTGCTGGCACCAGACTTGCCCTCCAA
+
DDDDDIIIIHIIIHIIIIIGIHIEHHIIIIIIIIIIIIIHIHHHHH?GGFHHIIIHHHHHHGHGHHEHIGHIIIIIIIIHHHII1FHFHHHIHHGHIIHIHHHHIIIIIHIIIHIIIIIIIIHHHHHHIHIIIIHIIIIIIIHIHHIHIIHIIHIHHIHIIIIIIIGIIIIIIIHIIIIIIIIIIIIIIHIIIIIIHIIIIIIIIIIIIIIIIIHIIIIIIIIHIHHHIIHIIIIIIIIIIHIIIHIHIHIIIIHIIIIIIIIIIIIIIIIIIIIIIIIIIIIIIIHIIIIIIIHHHIIHFHIIIIIIIIHIIIIIIIIIIIIIIIIIIIIIIIIIIIIIIIDCDDD
@HISEQ:969:HM2KJBCX2:2:1101:4611:84811 2:N:0:ACTATGCA
GCGCCGAATCTTCCCAACTATCCCTATTAATCATTACGTCGATCCTAGAAACCAACAAAATTCGAGATACGAGTCCTAAATTATTATTCCATGCTAATGTATTCATAACTTTCAGCCTGCTTTAAACACTCTAATTTTTTCAAAGTAAAGGTCCTGGATTGCGAACCCAACCCAGTAAAGGGCAGGAACGTTCTCCAGGAAGATGGTAAGCGCGCATCGGCACTCACACACGATACCGTGGCGGGCCAAGCGCACTATACCAGAAATCCAACTACGAGCTTTTTAACTGCAACAACTTTAATATACGCTATTGGAGCTGGAATTACCGCGGCTGCTGGCACCAGACTTGCCCTCCAA
+
CDDDDIIIIIIIIIIHIIIIIIIIIHIIIIIIIHIIIIIIIIIHIHIHIIIIIHIIFIHIIIIIIIIIIIIIGHIIIHGHIIIIIIIIIIIIIIIIIIIIIGHHIIIIIIIIIIIIIIIIIIIIHIHHIHIIIHIIHIIIIHIIIIIIIIHHIIIIIHIIIIIIIHHHHIIHIIIHHIHIIIIIIIIIIHIIHHIIIIIHIIHIIIIIIHIHIIIGIIIIHIIHHHIIIIIIIIIIIIHIIIIIIIIIIIIIIIHHIIIIIIIIIIIIIIIIHIIIIIIIIIIIIIIIIIIIIIIIIIIIIIIIIIHIIIIIIIIIIIIIIIIIIIIIIIIIIIIIIIIIIIIIIIIIIIHIDDDDD
@HISEQ:969:HM2KJBCX2:2:1101:2861:84784 2:N:0:ACTATGCA
GCGCCGAATCTTCCCAACTATCCCTATTAATCATTACAACAGTCCTAGAAACCAACAAATAGAACCATTGTCCTATTCCATTATTCCATGCTAATGTATTCAAGCGTATGCCTGCTTTGAACACTCTAATTTTTTCACAGTAAAAGTCCTGGTTCCCCGTCACGACCCGTAAAGGCCATGCCGCTTCGCCAGAAGGTAAAGCCCGACCACAGACAGTGCTCACCCAGAAGGCGGACCGTCCAGCCAGGCCTGAAGTTCAACTACGAGCTTTTTAACTGCAACAACTTTAATATACGCTATTGGAGCTGGAATTACCGCGGCTGCTGGCACCAGACTTGCCCTCCAA
+
DDDDDIIIIIIIIIIIIIIIIIIIIIIIIIIIIIIIIIIIIIIIIIIIIIIIIIIHHIGIIIIIIIIIHIIIIHIIIHHHIIIIHHIIIIIIIIIIIHIIHHIIIIIIIIIIIIIIIIIIHHHIIIIIIIIIIIIHIIHIIIIIIIIIIIHHIHIIHIIIIIIIIIIHIIIHHIIIIIIIIIIIIIIIIIIIIIIIHIHHHIIIIIIIIIIIIIIIIIIIIIIIIIIIIIIIIIIIIIIIIIIIIIIHIIIIIIIIIHIIIIIIIIIIIIIIIIIIIIIIIIIHIIIIIIIIIIIIIIIIIIIIIIIIIIIIIIIIIIIIIIIIIIIIIIIIIIIIIIIIIDDDDD
@HISEQ:969:HM2KJBCX2:2:1101:14808:85135 2:N:0:ACTATGCA
GCGCCGAATCTTCCCAACTATCCCTATTAATCATTACAACAGTCCTAGAAACCAACAAATAGAACCATTGTCCTATTCCATTATTCCATGCTAATGTATTCAAGCGTATGCCTGCTTTGAACACTCTAATTTTTTCACAGTAAAAGTCCTGGTTCCCCGTCACGACCCGTAAAGGCCATGCCGCTTCGCCAGAAGGTAAAGCCCGACCACAGACAGTGCTCACCCAGAAGGCGGACCGTCCAGCCAGGCCTGAAGTTCAACTACGAGCTTTTTAACTGCAACAACTTTAATATACGCTATTGGAGCTGGAATTACCGCGGCTGCTGGCACCAGACTTGCCCTCCAA
+
@DBDDIHCCHIHIHHCEHIIIIG@HFHGHEHEEHHFIIHIHHHHHIII@EHHIGHGH<CHHHFCHEHIEHHHHHCGEFHCGH?HHHG?HHHEHIIIIGHHHCHEGEHIIEHGHHIFCHCHHI1EHCCHFHHHHEBB<F?EEHEACFIIHHGHICCHHEEHHHHIHIHIFHHGIHECHHFHIIIHE<HHHHIHHEHHFHHHGIHDEIHIIHIIHIIIEHHFHHIHHHHIIIIHGHHDHHFEIHEHDHG?FCGIIHHFGGEHHIIIHHHDCHC?FHIFHIHHGFGDHE@HHHGCFHCHIIIHHHFEEEHEHHHIIHE??<HHHHHIIHCHHIHHEHHEEHED<@@D@@
@HISEQ:969:HM2KJBCX2:2:1101:2355:85325 2:N:0:ACTATGCA
GCGCCGAATCTTCCCAACTATCCCTATTAATCATTACGTCAATCCTAGAAACCAACAAAATAGGATCGAACGTCCTATTTCATTATTCCATGCTAATGTATTCAAGCGTTAGCTTGCTTTAAACACTCTAATTTTTTCAAAGTAACAGTCCAAATTCCCCGCAACACCAAATTAATGGCATTACGGATCATCAGGAAGGAGGAATCAGTGAGACCAGTACATACCAGAGGCATGACCAATCTACTAACCCCGAAATTCAACTACGAGCTTTTTAACTGCAACAACTTTAATATACGCTATTGGAGCTGGAATTACCGCGGCTGCTGGCACCAGACTTGCCCTCCAA
+
?B@B@<EDHIIHHIIIIIGI?FHHIIIIHGIIIHHHIHIHIHIIHHFHHHIIEHIIIHIIGEHIHIIHIE@EHHIIGIIIECHHIHIHEHI?HE1DIIIIIIHIIIIIIHHHHIIIIHHGHHHGHHHIIHHIIHHHFFHIIHGIHHIIIIHH8DGEIIIIIIIIIIGIIIHHHFHIIIHIHIHIHIIHHIIIIHFHIHIIIIHHEIIIIIIIIIHIIIIIIIHIIHHHHHIIIIIGIIIIIHGHHIHIIHIIIHIIHHIIIIHIIGIGIIIHIIHIHIIHIHHEHHHHHIIIHHIHHHIIHHHHIHIIIIIIIIIIIIIHHHGIIIIIIIIIIIIIIIIIIDDDDA
@HISEQ:969:HM2KJBCX2:2:1101:19902:85551 2:N:0:ACTATGCA
GCGCCGAATCTTCCCAACTATCCCTATTAATCATTACGGCGGTCCTAGAAACCAACAAAATAGAACCACACGTCCTATTCTATTATTCCATGCTAATGTATTCGAGCATAGGCCTGCTTTGAACACTCTAATTTTTTCAAAGTAAAAGTCCTAGTTCCCCGACACACCCAGTGAAGGGCATGCGGTTCCCTAGAAGGAAAGACCCGATCGGACCAGTACACGCGGTGAGGCGGACCGGCCAACCAGGCCCAAGGTTCAACTACGAGCTTTTTAACTGCAACAACTTTAATATACGCTATTGGAGCTGGAATTACCGCGGCTGCTGGCACCAGACTTGCCCTCCAA
+
ADDDDHIIIHIIICEHHHIIIIIIIIIIIIIIIIIIIHIIIIHIIIIIIIIIIIHIIIIIIGGHIIIIIIIIHHIIGIHIIIIIIIIIIIHIGHHIIIIIIHHHIIIIHIHHIHIHHHIIIIIHHHIIIIIIIIIIIIIIIIIIIIIIIIIIIHIIIHIIIHIIIIIIIIIIIIIIIIIIHIIIIIIIIIIIIIIIIIIIHIIIIIIHIIIIIIIIIIIIIIIIIIIIIIIIIIIIIIIIIIHHIIIIIIIIIIIIIIIIIIIIIIIIIIIIIIIIIIIIIIIIIIIIIIIIIIIIIIIIIIIIIIIIIIIIIIIIIIIIIIIIIIIIIIIIIIIIIIIIDDDDD
@HISEQ:969:HM2KJBCX2:2:1101:8289:86730 2:N:0:ACTATGCA
GCGCCGAATCTTCCCAACTATCCCTATTAATCATTACGGTGATCCTAGAAACCAACAAAATAGAACCATGCCGTCCTATTCTATTATTCCATGCTAATGTATTCGAGCAAAATGCCTGCTTTAAACACTCTAATTTTTTCAAGGTAAAGGTCCTGGTTCCACATGACACCCAATTAAGGACATCATGCTTCTCCAGAAGGTGAGAAATCAACTGCGACAGTTCATACCCCTTAAGGCACGACCATCACGTCAATCCCGAAATTCAACTACGAGCTTTTTAACTGCAACAACTTTAATATACGCTATTGGAGCTGGAATTACCGCGGCTGCTGGCACCAGACTTGCCCTCCAA
+
DDDCDIIHHHHIIIIIIIIFHIIHIIIIIIIIIIIIICCHHIHIIIEHIIIIIHIIIIIHHHEHHIIIIEFHHCHEHHIIIIIIIIIHHHHIEHHHHFHHHHHGGHIIIIIIHGHIIIIHHIIHHIHIIIIIIHHHGIHHIIHHHIHIIIHHHIIIIGHIIIIIIIIIIIIIIIIIIHIIIIIIIIIIIGIIIIIIIHHIIIIHIIIIIHHIIIIIIIIIIHIHIIIIIIIIIIIIIIIIIIIIIIHIIHGIIIIIIIIIIIIIIIIIIIIIIIIIIIIIIIIIIIIIIIIIIIIIIIIIIIIIIHIIIIIIIIIIIIIIIIIIIIIIIIIIIIIIIIIIIIIIIIIDDDDD
@HISEQ:969:HM2KJBCX2:2:1101:15577:86765 2:N:0:ACTATGCA
GCGCCGAATCTTCCCAACTATCCCTATTAATCATTACAACAGTCCTAGAAACCAACAAATAGAACCATTGTCCTATTCCATTATTCCATGCTAATGTATTCAAGCGTATGCCTGCTTTGAACACTCTAATTTTTTCACAGTAAAAGTCCTGGTTCCCCGTCACGACCCGTAAAGGCCATGCCGCTTCGCCAGAAGGTAAAGCCCGACCACAGACAGTGCTCACCCAGAAGGCGGACCGTCCAGCCAGGCCTGAAGTTCAACTACGAGCTTTTTAACTGCAACAACTTTAATATACGCTATTGGAGCTGGAATTACCGCGGCTGCTGGCACCAGACTTGCCCTCCAA
+
DDDDDIIIIIIIIIIIIIIIIIIHIIIIIIIIIIIIIIIIIIIIIIIIIHIIIIIIIIHIIIIIIIIIIIIIIIHIIIIIIHIIIIIIIIIIIHIIIIIIIIIHHIIIIIIIIIIIIIIHIIIIIIIIIIIIIIIIIIIIIIIIIIIIIIIIIIHHIIIIIIIIIIIIIIIIIIIIIIIIIIIIIIIIIIIIIIIIIIIHIIIIIIIIIIIIIIIIIIIIIIIIIIIIIIIIIIIIIIIIIIIHHIIIIHIIIIIIIIIIIIIIIIIIIIIIIIIIIIIIIHIHIIIIIIIHIHIIIIIIIIIIIIIIIIIIIIIIIIIIIIIIIIIIIIIIIIIIIIIIIDDDDD
@HISEQ:969:HM2KJBCX2:2:1101:3951:87124 2:N:0:ACTATGCA
GCGCCGAATCTTCCCAACTATCCCTATTAATCATTACGTCAATCCTAGAAACCAACAAAATAGGATCAAACGTCCTATTTCATTATTCCATGCTAATGTATTCAAGCGTTAGCCTGCTTTAAACACTCTAATTTTTTCAAAGTAACAGTCCTGTTTCCCTGCAACACCAAATTAATGACATTACAGTTCTTCAAGAAGGAGGAACCAGTAAAGCCAGTACATACCAGAGGCACGACCAACTTACTAATCCCGAAATTCAACTACGAGCTTTTTAACTGCAACAACTTTAATATACGCTATTGGAGCTGGAATTACCGCGGCTGCTGGCACCAGACTTGCCCTCCAA
+
DDDDDIIIIIIIIIIIIIIIIIIIIIIIIIIIIIIIIIIIIIIIIIIIIIIIIIIIIIIIIIHIIIIIIIIIIIIIIIIIIIGIIIIIHIIIIIHIIIIIIIIIIIIIIIIIIIIHIIIIIHHHHHIIIIIIIIIIIIIIHIIHIIIIIIIIIIIIIIIIIIIIIIIIIHHHIIIIIIIIHIIIIIIHIIIIIIIIGIIIIIIIIIIIIIIIIIIIIIIIIIIIIIIIIIIIIIIIIIIIIIIIHIIIIIIIHIIIIIIIIIHIIIIIIIIIIIHIIIIIIIIIIIIIIIIIIIIIIIIIHIIIIIIIIIIIIIIIIIIIIIIIIIIIIIIIIIIIIIIIIDDDDD
@HISEQ:969:HM2KJBCX2:2:1101:7066:87259 2:N:0:ACTATGCA
GCGCCGAATCTTCCCAACTATCCCTATTAATCATTACAACAGTCCTAGAAACCAACAAATAGAACCATTGTCCTATTCCATTATTCCATGCTAATGTATTCAAGCGTATGCCTGCTTTGAACACTCTAATTTTTTCACAGTAAAAGTCCTGGTTCCCCGTCACGACCCGTAAAGGCCATGCCGCTTCGCCAGAAGGTAAAGCCCGACCACAGACAGTGCTCACCCAGAAGGCGGACCGTCCAGCCAGGCCTGAAGTTCAACTACGAGCTTTTTAACTGCAACAACTTTAATATACGCTATTGGAGCTGGAATTACCGCGGCTGCTGGCACCAGACTTGCCCTCCAA
+
D@@BBCDH@H?1<G1<CDCEHCH1CHCGE@C<CCCFHIHIIHHI1<CFCHEEHCFHI?CCG11FHH1C@1<DG@CC<C<C@1CFFCHHECHHH@GEHHHHIIIIGHGGECIIIIIIIIHHHHIHIIIHGFCEH@FHIHHHIIIIHH?HHHHHHHIHIHGIIHEDDCHHHFHHHHHHIGIIHIHHHEIIIIIHHIIHHFHH;IIHIIHHHHIHHEIHHHHHHFFCHHH@IIHHHHHHHIIHHIHGDHHIIIIIIHIIGIIIHEHIIHIHHIIIIIIHIHHHHHHHIHHIIIIHIIIIIIIIIIHIHHHHHIIIIIIIIIIIIIIIIIHIHHHHHHHHHHIIIDDDB@
@HISEQ:969:HM2KJBCX2:2:1101:11759:87536 2:N:0:ACTATGCA
GCGCCGAATCTTCCCAACTATCCCTATTAATCATTACATCGATCCTAGAAACCAACAAAATAGAATCGGATGTCCTATTTCATTATTCCATGCTAATGTATTCAAGCGTGAGCCTGCTTTAAACACTCTAATTTTTTCAAGGTAACAGTCCTAATTCCCCGTGACACCAAATTAATGGCATTACGGTTCTTTAGAAGGTGAGAAATCAATAATATCAGTACATACCAACGGCATGACCGAAACATTGATCCCGAAATTCAACTACGAGCTTTTTAACTGCAACAACTTTAATATACGCTATTGGAGCTGGAATTACCGCGGCTGCTGGCACCAGACTTGCCCTCCAA
+
@DDDDHHIHIIHIIIHHHIIIHIIIECHHHIIIIIIIIIIGEHHIIEEHHHIIHIHGHHHHHHHHIIIIHIICHHHHFHIIIIIHHIIHIG?HHHHHIIIIHHHIHHHHIIHEIHIHHIHIIIHIIIIIIIIIHIIHHEIIIIIIIIIIIIIIIIHHIHHHIHHHIIHIHHIIIIIIIIIIHIGIIIIHIIIIIIIIIIIIIIIIIHHIIIIIIIIIIHIHIHHHFIHIIIIIIIIHEIHHHIHIHIHHHIIIIIIIIIIIIIIIIIIIIIIIHIHIIIIHHIIIIHHFIIHHIHCIHIHHHIIIIIHIIIIIIIIIIIIIHIIIIIIIIIIIIIGIIIIIIDDDDD
@HISEQ:969:HM2KJBCX2:2:1101:3681:88388 2:N:0:ACTATGCA
GCGCCGAATCTTCCCAACTATCCCTATTAATCATTACGTCGATCCTAGAAACCAACAAAATAGAATCAAACGTCCTATTTCATTATTCCATGCTAATGTATTCAAGCGTGCGCCTGCTTTAAACACTCTAATTTTTTCAAAGTAACAGTCCTGATTCCCCACGACACCAAATTAATGACATCGCGGTTCTTCAGAAGGTAGGAACCAATAATGCCAGTGCGTACCGAGGCACGACCGACAATCTGATCCCGAAATTCAACTACGAGCTTTTTAACTGCAACAACTTTAATATACGCTATTGGAGCTGGAATTACCGCGGCTGCTGGCACCAGACTTGCCCTCCAA
+
BADDDIIIIIIHCEEHIIIGIIIIIIIIIIIIIHIIIIHIIIIIHIIHIIIIHHIIHIIGIIIIIIIIHIIIHIGHIHIIIGIIIHIIHEHIIIIIIIIIIIIHIHIIIIIIIIIHHIIIIIIHIIIHIIIHIHIIIIIIIIHIIHHHHIHIIIIIIIHIHIIIIIIIIHIIIIIIIIIIIIIIIIIIHIIIIIIIIIIIIIIIIIIIIIIIIIIIIIIIIIIIHIIIIIIIIIIIIIIIIHHHIIIIIIIIIIIIIIHIIHHGIIIIIIIIIHIIIIIIIIHIIIIIIIIIIIIIHHFFIIIIIIIIIIIIIIIIIIIIIIIIIIIIIIIIIIIIIIIIDDDDD
@HISEQ:969:HM2KJBCX2:2:1101:19669:88137 2:N:0:ACTATGCA
GCGCCGAATCTTCCCAACTATCCCTATTAATCATTACGTCAATCCTAGAAACCAACAAAATAGGATCAAACGTCCTATTTCATTATTCCATGCTAATGTATTCAAGCGTTAGCCTGCTTTAAACACTCTAATTTTTTCAAAGTAACAGTCCTGTTTCCCTGCAACACCAAATTAATGGCATTACAGTTCTTCAGAAAGGAGGAATCAGCGAAGCCAGTGCATACCAGTGGCACGACCAACCTGCTGACCCCGAAATTCAACTACGAGCTTTTTAACTGCAACAACTTTAATATACGCTATTGGAGCTGGAATTACCGCGGCTGCTGGCACCAGACTTGCCCTCCAA
+
DDDDDIIIIIIIHHIIIIIIIIIIHIIIHHIIIIIIIIIIIIIHIIIIIIIIIIIIIIIIIHHIIIIIIIIIIIGHIIIIHIIIIIIHIIIIHIIIIIIHIIIIIIIIIIIIIHIIIIIIIHHIIIIIIIIIIIIIIIIIIIIIIIIIHHIIIIIIIIIIIIIIIIHIIIIHIIIIIIIIIIIIIIIIIIIIIIIIIIIIIIIIIIIIIIIIIHIIIIIIIIIIIIIIIIIIIIIIIIIIIIIHHIIIIIIIIIIIIIIIIIIIIIIIIIIIIIIIIIIIIIIIIIIIIIIIIIIIIIIIIIIIIIIIIIIIIIIIIIIIIIIIIIIIIIIIIIIIIIIIIDDDDD
@HISEQ:969:HM2KJBCX2:2:1101:9640:88057 2:N:0:ACTATGCA
GCGCCGAATCTTCCCAACTATCCCTATTAATCATTACGGTGGTCCTAGAAACCAACAAAATAGAACACAACGTCCTATTCTATTATTCCATGCTAATCTATTCAAGCAATAGCCCGCTTTAAACACTCTAATTTTTTCAAAGTAATGGTCCTGGCTCCCCAACACACCATACTGGTTCACCAGAAGGAAGACCCGACAGCAGACAGTACTCGCCAAAGACGGACCGCCCGGCCAGGCCTAAAATTCAACTACAAGCTTTTTAACTGCAACAACTTTAATATACGCTATTTGAGCTGGAATTACCGCGGCTGCTGGCACCAGACTTGCCCTCCAA
+
DDDDDIEHHHIIIIIIIIIIIIIIIIIIIIIIIIIIIIIIIIIIIIIIIIIIIIIIIIIIIIHIIIIIHIIIIIIIIIIIIIIIIIIIIIIIIIIIIIIIIIIIIHIIIIIIIHIIIIIIIIIIIIIIIIHIIIIIIIHIHIIIIIIIIIIIIIIIIIIIIIIIIIIIIIIIIHIIIIHIIIIIIIIHIHIIHHHIIIIIIIIIIIIIIIIIIIIIIIHIIIIHIHIHIIIIHIIHHHIIIIIIIIIIIIIHGHIIIIIIIIHIIIIIIIIHIIIIIIIHHHIIHIIIIIIIIIIIIIIIIIIIIIIIIIIIIIIIIIIIIIIIIIIIIDDDDD
@HISEQ:969:HM2KJBCX2:2:1101:13102:88659 2:N:0:ACTATGCA
GCGCCGAATCTTCCCAACTATCCCTATTAATCATTACAACAGTCCTAGAAACCAACAAATAGAACCATTGTCCTATTCCATTATTCCATGCTAATGTATTCAAGCGTATGCCTGCTTTGAACACTCTAATTTTTTCACAGTAAAAGTCCTGGTTCCCCGTCACGACCCGTAAAGGCCATGCCGCTTCGCCAGAAGGTAAAGCCCGACCACAGACAGTGCTCACCCAGAAGGCGGACCGTCCAGCCAGGCCTGAAGTTCAACTACGAGCTTTTTAACTGCAACAACTTTAATATACGCTATTGGAGCTGGAATTACCGCGGCTGCTGGCACCAGACTTGCCCTCCAA
+
DADDDIIIIIIIHIIIIIIIIIIIIIIIIIIIIIIIIIIIIIIIHIIIIIIIHHIIIIIIIHIIIIHIIIIIIHIIIEHIIIIIIIHGHHIIIHIGIIIIIHIGIIIIIIIIIIIIIIIIIIIIIIIIIIIIIIIIHIGIIIIHIIIIIIIIIIIIIIIIIIHIIIIIIHIHHIIIIIIIIIIIIIIIIIIIIIIIIIIIIIIIIIIIIIIIIIIIIIIIIIIIIIIIIIIIIIIIIIIIIIIIHIIIIIIHIIIIIIIIIIIIIIIIIIIIHIIIIIIIIIIIIIIIIIIIIHIIIIIIIIIIIIIIIIIIIIIIIIIIIHIIIIIIIIIIIIIIIIIIIDDDDD
@HISEQ:969:HM2KJBCX2:2:1101:15539:88289 2:N:0:ACTATGCA
GCGCCGAATCTTCCCAACTATCCCTATTAATCATTACGGTGATCCTAGAAACCAACAAAATAGAACCATGCCGTCCTATTCTATTATTCCATGCTAATGTATTCGAGCAAAATGCCTGCTTTAAACACTCTAATTTTTTCAAGGTAAAGGTCCTGGTTCCACATGACACCCAATTAAGGACATCATGCTTCTCCAGAAGGTGAGAAATCAACTGCGACAGTTCATACCCCTTAAGGCACGACCATCACGTCAATCCCGAAATTCAACTACGAGCTTTTTAACTGCAACAACTTTAATATACGCTATTGGAGCTGGAATTACCGCGGCTGCTGGCACCAGACTTGCCCTCCAA
+
DDDDDIIIIIIIHIIIIIIIHIIIIIIIIIIIIEHIIIIIHIIIIIIIIIIIIIIIHIIHIIIIIIIIIIIIHIHIIIIIIIIIIIIIIIIIIHHIIIHHICHIIIIIIIIIIIIIIIIIIIIIIIIIIIIIHIIIIIIIIIIIIIIIHHEIIIIIIIIIIIIIIIIIIIIIIIIIIIIIIIIHHEIIIIIIIIIHHIIIIIIIIIIIIIIIIIIIIIIIIIIIIIIIIIIIIIIIIIIIIIGIIIIIIIHIIIIIIIIIIIIIIIIIIIIHIIIIIHIIIIIIIIIIIIIIIIIIIIIIIIIIIIIIIIIIIIIIIIIIIIIIIIIIIIIIIIIIIIIIIIIIIIIDDDDD
@HISEQ:969:HM2KJBCX2:2:1101:18567:89787 2:N:0:ACTATGCA
GCGCCGAATCTTCCCAACTATCCCTATTAATCATTACAACAGTCCTAGAAACCAACAAATAGAACCATTGTCCTATTCCATTATTCCATGCTAATGTATTCAAGCGTATGCCTGCTTTGAACACTCTAATTTTTTCACAGTAAAAGTCCTGGTTCCCCGTCACGACCCGTAAAGGCCATGCCGCTTCGCCAGAAGGTAAAGCCCGACCACAGACAGTGCTCACCCAGAAGGCGGACCGTCCAGCCAGGCCTGAAGTTCAACTACGAGCTTTTTAACTGCAACAACTTTAATATACGCTATTGGAGCTGGAATTACCGCGGCTGCTGGCACCAGACTTGCCCTCCAA
+
AD@@DCED@GF?1CCFHHIHECFHEHICHIH?@@GHHHEHHHCCGI?1CEH?<CGHHEH?FDFHIIICHF@11FGHIIEGGG1<<DHHGHHHIIHC@GH5EEG=FGEHHHH1HEIGHHGGF@E?<0@FGHIIEFHFH@HHHHHCIHEH5B<?E?HDHHHHHEHDDHHHHIHHGHIHHIHFDIGIEHHF/HG=HH=IIIIHIIIGIIIIIIIFHIIIIIEAHHHHIIIGIIGIGIIIIGIIIHHHEIIHIIIHIIIHHHHHIIIIIIIIIIHIHHHIHIIIHIHFHIHHIHEHCIIHEHIHHIIIIIIIIIIIIIIIIIIIIHHIHHEIIHIIIIIGIIIIIDBDDD
@HISEQ:969:HM2KJBCX2:2:1101:18235:90167 2:N:0:ACTATGCA
GCGCCGAATCTTCCCAACTATCCCTATTAATCATTACGTCAATCCTAGAAACCAACAAAATAGGATCGAACGTCCTATTTCATTATTCCATGCTAATGTATTCAAGCGTTAGCTTGCTTTAAACACTCTAATTTTTTCAAAGTAACAGTCCAAATTCCCCAAAACACCAAATTAATGGCATTAAGATTCATCAGGAAGGAGGAATCAGTGAGACCAGTACATACCAGAGGCATGACCAACCTACTAACCCCGAAATTCAACTACGAGCTTTTTAACTGCAACAACTTTAATATACGCTATTGGAGCTGGAATTACCGCGGCTGCTGGCACCAGACTTGCCCTCCAA
+
@0@DBC<EEEHIHIICGECFHEEEHFHHEGHHHHHHH@F@@EHE@GHHFFHH@CE<E@@DGEH@G<GCEFHICHFEEH?GGECCHGHIHHH1<DFHHIHGHHGHHFGCHHHGIIIIIIIIHHFHEGGHGCHGHHHHGHHIHHHHHCFH;$IIIHHHIHGIIIGHHHIHIHHIIIHHI@HHHHHIHHHHIHHIHGHIHHHIIHHHIHIHHHHHHFIIHIIIHIIIIIIIIIIIHHHIHHGHHHHHHHDHCHFFGEEGIIIHIIIIIIIIIIIIHIIIIIIHHHHIIIIHIH@HIIHFHHIHHHHIIIIIHIIHEHDEDIIIIIIIHIIIIHIHHIIIIHGIIDDDBD
@HISEQ:969:HM2KJBCX2:2:1101:10059:90311 2:N:0:ACTATGCA
GCGCCGAATCTTCCCAACTATCCCTATTAATCATTACGGTGGTCCTAGAAACCAACAAAATAGAATCATCCGTCCTATTTTATTATTCCATGCTAATGTATTCAAGCAAAATGCCTGCTTTAAACACTCTAATTTTTTCAAAGTAAAGGTCCTGGTTCCCCGCGGCACCCAATTAAGGACATCGCGGTTCTCCAGAAGGTGAGAAATTGACTACACCAGTTCATACCCCTTAAGGCACGACCGATGTGTCAATCCCGAAATTCAACTACGAGCTTTTTAACTGCAACAACTTTAATATACGCTATTGGAGCTGGAATTACCGCGGCTGCTGGCACCAGACTTGCCCTCCAA
+
DDDDDIIIHIIIIIIIIIIIIIIIIIIIIIIIIIIIIIIIIIIIIIIIIIIIIIIIIIIIIIIIIIIIIIIIHHIIIIIIIIIIIIIIIIIIIIIIIIIIIIIHIIIIIIIGIIIIIIIIIIIIIIIIIIIIIIIIIIIIIIIIIIIIIHIIHGHHHIIIIIIIIIIIIIIIIIIIIIIIIIIIIIIIIIIIIIIIIIIIIIIIIIIIIIIIIIIIIIIIIIIIHIIIIIIIIIIIIIIIIIIIIIIIIHIIIIIIIIIIIIIIIIIIIIIIIIIIIIIIIIIIIIIIHIIIIIIIIIIIIIIIIIIIIIIIIIIIIIIIIIIIIIIIIIIIIIIIIIIIIIIIIIDDDDD
@HISEQ:969:HM2KJBCX2:2:1101:2358:90972 2:N:0:ACTATGCA
GCGCCGAATCTTCCCAACTATCCCTATTAATCATTACGTCAATCCTAGAAACCAACAAAATAGGATCGAACGTCCTATTTCATTATTCCCTGCTAATGTATTCAAGCGTTAGCTTGCTTTAAACACTCTAATTTTTTCAAAGTAACAGTCCAAATTCCCCGCAACACCAAATTAATGGCATTACGGATCATCAGGAAGGAGGAATCAGTGAGACCAGTACATACCAGAGGCATGACCAATCTACTAACCCCGAAATTCAACTACGAGCTTTTTAACTGCAACAACTTTAATATACGCTATTGGAGCTGGAATTACCGCGGCTGCTGGCACCAGACTTGCCCTCCAA
+
DDDDDIIIIHIIHIIIHIIIIIIIIIIIIIIIIIIIIIIIIIHHIIIIIIIIIIIIHIIIIIHHIIIIHIHIHHIIIIIIIIIIIIIIE<<<DFHHIIIIIIIIHIIIIIIIIIIIIIIIIIHHIIIIIIIIIIHIIIIIHIIIIIIIIIIIIIIIIIIIIIIIIHIIIIIIIIIHIIIIIIIIIIIIIIIIIIIIIIIIIIIIIIIIIIIIIHIIIIIIIIIIIIIIIIIIIIIIIIIIIIIHHIHIIIIIIIIIIIIIIIHIIIIIIIIIIHHIIIIIIIIIIIIIIIIIIIIIIIIHHIIIIIIIIIIIIIIIIIIIIIIIIIIIIIIIIIIIIIIIIDDDDD
@HISEQ:969:HM2KJBCX2:2:1101:19945:91999 2:N:0:ACTATGCA
GCGCCGAATCTTCCCAACTATCCCTATTAATCATTACGTCAATCCTAGAAACCAACAAAATAGGATCGAACGTCCTATTTCATTATTCCATGCTAATGTATTCAAGCGTTAGCTTGCTTTAAACACTCTAATTTTTTCAAAGTAACAGTCCAAATTCCCCGCAACACCAAATTAATGGCATTACGGCTCATCAGGAAGGAGGAATCAGTGAGACCAGTACATACCAGAGGCATGACCAACCTACTAACCCCGAAATTCAACTACGAGCTTTTTAACTGCAACAACTTTAATATACGCTATTGGAGCTGGAATTACCGCGGCTGCTGGCACCAGACTTGCCCTCCA
+
BDA?DIHHIICHHHIEHIHHIGHHHHIIHHHHIIIHIIHIEHGCGGHHHHHIIIIIHHHHHIHGIHEEHHFHEHIHIIG?FGHHFEHCCEHH?GHHHIHHFHIHHEIHHHIIIHIIIIIIIIGFHIEHGEHHHHHCHEHHIIHIHHHHIGFEAHHHIIIHIGHHHHHEHGHGHHGCFHEIHEHHHHCDHGCIIIIIHHIHGHHGEEHHGHHHGHGGGGHHHFIIIHHHHH<EH@IHHHG@DA<<GHHIHIHCIIHIHIHGIHHEIIIIIIHHIHHIIHHIIHIIIHHHIHHHHIIHIIIHIIIHIHHIIHFGHHHIIIIIIIHIIIIIHIIIHHEHIHIICDDDD
@HISEQ:969:HM2KJBCX2:2:1101:13933:92295 2:N:0:ACTATGCA
GCGCCGAATCTTCCCAACTATCCCTATTAATCATTACGTCAATCCTAGGAACCAACAAAATAGGATCAAACGTCCTATTTCATTATTCCATGCTAATGTATTCAAGCGTTAGCCTGCTTTAAACACTCTAATTTTTTCAAAGTAACAGTCCTGTTTCCCTGCAACACCAAATTAATGACATTACAGTTCTTCAAGAAGGAGGAACCAGTAAAGCCAGTACATACCAGAGGCACGACCAACTTACTAATCCCGAAATTCAACTACGAGCTTTTTAACTGCAACAACTTTAATATACGCTATTGGAGCTGGAATTACCGCGGCTGCTGGCACCAGACTTGCCCTCCAA
+
DDDDDIIIIIIIIIIIIIIIIIIIIIIIIIIIIIIIIIIIIIIIIHIIIIHIIIIIIIIIIIHIIIIIIIIIIIIIIIIIIIIIIIIIGHIIIIIIHIIIHIIIHHHHIIHHHIIIIIIIIIHIIIIIHIIIIIIIHHIIIIIIIHIIIIIIIIIIIIIGIIIIHIIIIIIIIIIIIIIIIIIIIIIIIIIIIIIIIIIIIIIIIIIIIIIIIIIIIIIIIHIIIIIIHIIIIIII>IIIIIIHHIHIIIIIIIIIIIIHHHEIIHIIIIIIIIHHIIIIIIIIIIIIIIIIIIIIIIIIIIIIIIIIIIIIIIIIIIIIIIIIIIIIIIIIIIIIIIIIIDDDDD
@HISEQ:969:HM2KJBCX2:2:1101:5685:92319 2:N:0:ACTATGCA
GCGCCGAATCTTCCCAACTATCCCTATTAATCATTACGTCAATCCTAGAAACCAACAAAATAGGATCGAACGTCCTATTTCATTATTCCATGCTAATGTATTCAAGCGTTAGCCTGCTTTAAACACTCTAATTTTTTCAAAGTAACAGTCCTGTTTCCCTGCAACACCAAATTAATGACATTACAGTTCTTCAGAAAGGAGGAATCAGCGAAGCCAGTGCATACCAGTGGCACGACCAACCTGCTGACCCCGAAATTCAACTACGAGCTTTTTAACTGCAACAACTTTAATATACGCTATTGGAGCTGGAATTACCGCGGCTGCTGGCACCAGACTTGCCCTCCAA
+
ABCCDHIHHIGHIHIHIIIHIIIIHIHIHHHIIIIIHHIHHIIHHIGIIHHIHHIIIECCHIIFHHHIIIIDGEHHHHEGEHHIIHIIGHCCGHHIIIIIIGIIIIHIIHIHHIHIIHIIIIHHHGIIHFHEHHIHIIHHIIIHFHHIIGHIHIIHIIIIHIIIIIHIIIIHHHHHIIIIIIIIGHHHIIIIIIHHIIIIIGIHIIIIIIIIIHIIIIIIIGIHIIIIIIIIHHHHHIHHHIIHHIHHHIIHHIHIIIIIIIIIIIIIIHIIIIHIIIIIIIIIIIIHIIIIHIIIIIIIIIHIIIGIHIIHDIIIIIIIIIGIIIIHIIIFIIGIIIGIIDAADD
@HISEQ:969:HM2KJBCX2:2:1101:12967:92355 2:N:0:ACTATGCA
GCGCCGAATCTTCCCAACTATCCCTATTAATCATTACCTCGACTCCGAAAGCAAACGAAATAGAACCGAGATCCTATTCAATTATTCCATGCACAATTGTTCAGGCTGTAGCGCCTGCTTTGAGCACTCCAATTTTTTCAAAGTAAACGTGCTGGCCACTCAAGGCACCCGATTAAGAGCACCATGAACGAACCAACAAAATCGTCCGGGCAGACAGTAAACGCCGCAAGGCGCACCACCCGCCCGAAACCGAGATCCAACTACGAGCTTTTTAACAACAGCAAAATTAATATACGCTATTGGAGCTGGAATTACCGCGGCTGCTGGCACCAGACTTGC
+
<0D@0</<DCHH11<<FEG1DH11<<<F<1D<DHH11<1<G0C0<CE/0<C?1<DHH00<@1<<1DC///<<D@GE1<<11DG?F1C11HGCGGH?8GGHGE?FBEGHD<4DCEGHECH@C6<CGEB<8B<<DFHHE.HGBCG?HGHCH:9H:9EGHG1HHHG?IHHHIHG.8<HB#GFF@HHHGB2DC#E=9CCFGHFEC?/<-BIHFEGH@D0CCFDCF/??FCHGD0</CC<ECHHHEC/<.EHGCHHHHEF11HEHC@DGHHCEEE@CIHGHF1CF1HFGFD1HHH@HHGHHHEE@HGIIGIHHCEHGDHCDH?ECEF1CHHHIHG@11ID@D@D
@HISEQ:969:HM2KJBCX2:2:1101:8603:92782 2:N:0:ACTATGCA
GCGCCGAATCTTCCCAACTATCCCTATTAATCATTACGTCAATCCTAGAAACCAACAAAATAGGATCGAACGTCCTATTTCATTATTCCATGCTAATGTATTCAGGCGTTAGCCTGCTTTAAACACTCTAATTTTTTCAAAGTAACAGTCCAGATTCCCTGCAACACCAAATTAATGGCATTACAGCTCATCAGGAAGGAGGAATCAGTGAGACCAGTACATACCAGTGGCATGACCAACCTACTGACCCCGAAATTCAACTACGAGCTTTTTAACTGCAACAACTTTAATATACGCTATTGGAGCTGGAATTACCGCGGCTGCTGGCACCAGACTTGCCTCCAA
+
DDDDDIIIIIIHIIIIIIIIIIIIIIIIIIIIIIIIIIIIIIIIIIIIIIIIIIIIIIIIIIIIIIIIGIIIIIIIIIIIIIIIIIIIHIIIIIIIIIIIIIIIIIIHIIIIIIIIIIIIIHIIIHIIIIIIIIIIIIIIIIIIIIIIIIIIIIIIIIIIIIIIIIIIIHHIIIIIIIIIIIIIIIIIIIIIHIIIIIIIIIIIIIIIIIIIIIIIIIIIIIIIIIIIIIIIIIIIIHGIIHHFIIIIIIIIIIIIIIIIIHHIIIIIIIIIIIIIIIIIIIIIIIIIIIIIIIIIIIIIIIIIIIIIIIIIIIIIIIIIIIIIIIIIIIIIIIIIIIIIDDDDD
@HISEQ:969:HM2KJBCX2:2:1101:20489:93296 2:N:0:ACTATGCA
GCGCCGAATCTTCCCAACTATCCCTATTAATCATTACGTCAATCCTAGAAACCAACAAAATAGGATCAAACGTCCTATTTCATTATTCCATGCTAATGTATTCAAGCGTTAGCCTGCTTTAAACACTCTAATTTTTTCAAAGTAACAGTCCTGTTTCCCTGCAACACCAAATTAATGACATTACAGTTCTTCAAGAAGGAGGAACCAGTAAAGCCAGTACATACCAGAGGCACGACCAACCTACTAATCCCGAAATTCAACTACGAGCTTTTTAACTGCAACAACTTTAATATACGCTATTGGAGCTGGAATTACCGCGGCTGCTGGCACCAGACTTGCCCTCCAA
+
DDDDDIIIIIIIIIIIIIIIIIIIIIIIIIIIIIIIIIIIIIIIIIIIIIIIIIIIIIIIIIHIHIIIIIIIHIIIIIIIIIIIIIIHHIIIIIIIIHIIIIIIIIIIIIIIIIIHHIIIIIIIIIIIIIGIIIIIIIIHIIIIIHIIHIIIIIIIIIIIHIIIIIIIIIIHIIIHIHGHIIIIIIIIIIIIIIIHH#IIIHIIIHIIIIIIIIIIIIIIIIIIIIIIIIIIIIIIIIHIIIIHHIHHIIIIIIIIIIIIIHIIIIIIIIIIIIIIIIIIIIIIIIIIIIIIIIIIIIIIIIIIIIIIIIIIIIIIIIIIIIIIIIIIIIIIIIIIIIIIIDDDDD
@HISEQ:969:HM2KJBCX2:2:1101:14147:92744 2:N:0:ACTATGCA
GCGCCGAATCTTCCCAACTATCCCTATTAATCATTACGGTGATCCTAGAAACCAACAAAATAGAATCATGCCGTCCTATTTTATTATTCCATGCTAATGTATTCAAGCAAAATGCCTGCTTTAAACACTCTAATTTTTTCAAAGTAAAGGTCCTGGTTCCCCGCGACACCCAATTAAGGGCATCGCGGTTCTCCAGAAGGTGAGAAATTGACTACACCAGTTCATACCCCTTAAGGCACGACCGATGTGTCAATCCCGAAATTCAACTACGAGCTTTTTAACTGCAACAACTTTAATATACGCTATTGGAGCTGGAATTACCGCGGCTGCTGGCACCAGACTTGCCCTCCAA
+
DDADDDHHEHIHIHIHHIIIIIIIIHHEHIHIIIGIIGHH@HHIIIHIEHHGHHIIIIIIIGE1DGHHHGHIIECCHICGHHHHIIIHIHEH?FFHIIIIIHIHIIHHHCEHGHGHIIIGHIHHHEHIIIHHHIHGIHHHHHIIIIHHHFIIIIHIGIIIIIGIHIIHIHIHHIHIHGIIHIHIIIHIIIIIIIIIIIIHIIIIIHIIIHIIIIIIIIIHGIHIIHIIIIHHGHIIIIIIIGIGIIIIIHHIHIHIIIIIIIIIIHHIIIIIIIIIHIIIIIIIHIIIIHIHIIIIHDHIIIHHEIIIIIIIIIIIIIIIIIIHIIIIIIIIIIIIIIIIIIIIIIIDDDDD
@HISEQ:969:HM2KJBCX2:2:1101:14832:93611 2:N:0:ACTATGCA
GCGCCGAATCTTCCCAACTATCCCTATTAATCATTACAACAGTCCTAGAAACCAACAAATAGAACCATTGTCCTATTCCATTATTCCATGCTAATGTATTCAAGCGTATGCCTGCTTTGAACACTCTAATTTTTTCACAGTAAAAGTCCTGGTTCCCCGTCACGACCCGTAAAGGCCATGCCGCTTCGCCAGAAGGTAAAGCCCGACCACAGACAGTGCTCACCCAGAAGGCGGACCGTCCAGCCAGGCCTGAAGTTCAACTACGAGCTTTTTAACTGCAACAACTTTAATATACGCTATTGGAGCTGGAATTACCGCGGCTGCTGGCACCAGACTTGCCCTCCAA
+
CDDDDGIIIIIIIIHIIIIIIIIIHIIIIHIIIIIHIIIIIIIHHIIGHGHIEHIIGGIHHIIIIIIIIIIIIIIGHGEFHIIIEH?HHIHIIIIIIIHHHIHHGHIIIIIIIIIIIHHHHIHHHHIIIHIHIIHHIIIIIIHEIIHIHHHIIGHIIIIIIHHIIHDIHHHGHIIIIIHIIIIIIIIIIIIIHIIIIHIGIIIIIIIIIIIIIIIIIIIIIHIIIIIIIIIIII?IIGIIIIIIHIIIIIIIIIIIIIIIIIIIIIIIIIIIIIIIIIIIIIIHIIIIIIIIIIIIIIIIIIIIIIIIIIIIIIIIIIIIIIIIIIIIIIIIIIIIIIIIIDDDDD
@HISEQ:969:HM2KJBCX2:2:1101:1792:94297 2:N:0:ACTATGCA
GCGCCGAATCTTCCCAACTATCCCTATTAATCATTACAACAGTCCTAGAAACCAACAAATAGAACCATTGTCCTATTCCATTATTCCATGCTAATGTATTCAAGCGTATGCCTGCTTTGAACACTCTAATTTTTTCACAGTAAAAGTCCTGGTTCCCCGTCACGACCCGTAAAGGCCATGCCGCTTCGCCAGAAGGTAAAGCCCGACCACAGACAGTGCTCACCCAGAAGGCGGACCGTCCAGCCAGGCCTGAAGTTCAACTACGAGCTTTTTAACTGCAACAACTTTAATATACGCTATTGGAGCTGGAATTACCGCGGCTGCTGGCACCAGACTTGCCCTCCAA
+
DDDDDIIIIIIIIIIIIIIIIIIIIIIIIIIIIIIIIIIIIIHIIIIIIIIIIIIIHIHIIHIIIIIIIIIGIIIIIHIIIIHIIIIIIIHHHIIFIIIIIIIIHHIIIIIIIIHIIIHIHHIIIIHIIHHIIIIIGIIIIIIIIIIIIIIIIHIIIIIIIIIIIIIIIIIHHIIIIIIIIHIIIIIIIIIIIIIIIIIIIIIIIIIIIIIIIIIIIIIIIIIIIIIIIIIIIIIIIIIIIIHHEIIIIIIIIIIIIIIIIIIIIIIIIIIIIIIIIIIIIIIIIIIIIIIIIIIIIIIIIIIIIIIIIIIIIIIIIIIIIIIIIIIIIIIIIIIIIIIIIDDDDD
@HISEQ:969:HM2KJBCX2:2:1101:16277:94436 2:N:0:ACTATGCA
GCGCCGAATCTTCCCAACTATCCCTATTAATCATTACGGTGGTCCTAGACCAACAAAATAGAACCAACGTCCTATTCTATTATTCCATGCTAATCTATTCAAGCAAAAGCCCGCTTTAAACACTCTAATTTTTTCAAGGTAATGGTCCTGGTTCCCCGACACACCCAATAAAGGGCATACCGGCTCACCAGAAGGATAGACCCGACAACAGACAGTACTCGCCAGAGACGGACCGCCCGGTCAGGTCTAAAATTCAACTACGAGCTTTTTAACTGCAACAACTTTAATATACGCTATTGGAGCTGGAATTACCGCGGCTGCTGGCACCAGACTTGCCCTCCAA
+
D@@@DIDHGHIIIGHIHIFHIHHIHHHIHHIIIIIIIHIIEHIIHHGEHIIIIIIIGHHCEHHEHEHHIHICECHIHIIIIFHIEHHHIGGHHHHHGHHHIIHIIIHIHGIHEHEEHHHHEEHCHHH@GHIHHIIIIEHHHHHEHHHIIIHGEDEHHHHIIIIIIHH:EIIHHHGHHIIIIIIIIEHGIHEHHGIHHIIIIIIHIIIIIHIIHIHEHEEIIHIIIIIIIIHIIIIIIIIHHGFHIIHIIIIIHHIIIIIIHHIHIIIIHEIIHGDHHHHHGGHHIIHHHHIIHHHHDCFHIIIIHIIIIIIIIHIIHFHEHEHHIIIIHEIHGHDHFH@DDDD
@HISEQ:969:HM2KJBCX2:2:1101:7431:94930 2:N:0:ACTATGCA
GCGCCGAATCTTCCCAACTATCCCTATTAATCATTACGGCGGTCCTAGAAACCAACAAAATAGAACCACACGTCCTATTCTATTATTCCATGCTAATGTATTCGAGCATAGGCCTGCTTTGAACACTCTAATTTTTTCAAAGTAAAAGTCCTAGTTCCCCGACACACCCAGTGAAGGGCATGCGGTTCCCTAGAAGGAAAGACCCGATCGGACCAGTACACGCGGTGAGGCGGACCGGCCAACCAGGCCCAAGGTTCAACTACGAGCTTTTTAACTGCAACAACTTTAATATACGCTATTGGAGCTGGAATTACCGCGGCTGCTGGCACCAGACTTGCCCTC
+
DDDDDIIIIIGIHIIIHIIIIIIIIIIIIIIIIIIIIHIIIIHIIIGIIIIHHHHHEHIHIIIIHHIIIIIIIIIIIEHHHIIIGHIIIGIIIEHIIIIIIIHIIHIIIIHDHIIIHIIIIIHIHIIIIIIIIIIIHIHEIIIIHIHIHIIHIIIHHHIIIIIIHHIHIHIIIIIHHIHIIIIIIIIHIHIIIIIIIIIIIIIIIIHIIIIIIIIIIIIIIIIIIIIIGIIIIIHCIIIHIIIIHIIIIIIIIIIIIIIIIIIIIIHIIIIIIIIIIIIIHIIIIIIIIIIHGIIIIIIIIIIIIIIIIIIIIHIIIIHIIIIIIIIIIIIIIIIIIDDDDD
@HISEQ:969:HM2KJBCX2:2:1101:7811:95851 2:N:0:ACTATGCA
GCGCCGAATCTTCCCAACTATCCCTATTAATCATTACGTCAATCCTAGAAACCAACAAAATAGAATCAAACGTCCTATTCCGTTATTCCATGCTAATGTATTCAAGCGTGAGCCTGCTTTAAACACTCTAATTTTTTCAAAGTAACAGTCCTGATTTCCCATAACACCAAATTAATGGCATTATAGTTCGTCAGAAGAGAGAAACCGATTATACCAGTACGTACAAAAGCACGACCAATAAACCGGTCTCGAAATTCAACTACGAGCTTTTTAACTGCAACAACTTTAATATACGCTATTGGGGCTGGAATTACCGCGGCTGCTGGCACCAGACTTGCCCTCCAA
+
0D@@D/</<E<C<1D1<<1FH11<11C<C11CCHEHE1G@HHEHIIICHC@CHHIIG@C11F1<D1<<DH@011D0C1<FH@@1D11DEE1DCE1IHH@@@<@FE@HF?HG<@<81D@FHB1<EEF<8<@CHBDHF.HHEHF7?FB@1<AB<1;DEHEEHHFGCGCHIHEF<GCF.E?HFHCG<EE?HCHHH@EHGIHFFGG@GHEFC0EFEG<F<11F1>ECHHHG?HE?F<<CHG<B0//<<<C@@CHHG@@FHFGE?EDIHECCHIHHEHFIHEHHG@@GG@HHHEHHGD/C<?ECDHEEE<1EFHHCHEDCC?F?IHIHEEHHFHIHHD11GGDGEB?0<0
@HISEQ:969:HM2KJBCX2:2:1101:16623:96461 2:N:0:ACTATGCA
GCGCCGAATCTTCCCAACTATCCCTATTAATCATTACGTCGATCCTAGAAACCAACAAAATAGGATTAACGTCCTATTTCATTATTCCATGCTAATGTATTCAAGCGTTAGCCTGCTTTAAACACTCTAATTTTTTCAAAGTAACAGTCCTGATTTCCCGCAACACCAAATTAATGACATCACGGTTCGTCAAGAAGGAGGAATCAGTAAAGCCAACAGTACATACCGAAGGCATGACCAACTTACTAACCCCGAAATTCAACTACGAGCTTTTTAGTTGCAACAACTTTAATATACGCTATTGGAGCTGGAATTACCGCGGCTGCTGGCACCAGACTTGCCCTCCAA
+
DDDDDIIIIIIIIIIIHIIIIHIIIIIIIHIIHIIIIIIIIIHIIIIIHIIIIIIIIHIIIIHHHHIIIIIHHHIIIIIIIIIIIIIIIHIIHHHHIIIIIIIIIIIIIIIHIIIHIHIIIHIIIIIIIGIIHIIIGIHIIIIIIIIHIIIIIIIIIIIIIHHHHHHHIIIIHIIIIIIIIIIIIIIIIIIIIIIIIIIIIIIHIIIHIIIIIHIIIIIIHIIIIIIIIIIIIIIIIIIIIIIIIIIIIIIHIIIIIIIIIHIHEHIHIIIIIHIIIIIIIIIIIHIIIIIIIIIHIIIIIIIIIIIIIIIIIIIIIIIIIIIIIIIIIIIIIIIIIIIIIIIDDDDD
@HISEQ:969:HM2KJBCX2:2:1101:2135:97787 2:N:0:ACTATGCA
GCGCCGAATCTTCCCCTATCCCTATTAATCATTACGGCAATCCTAGAAACCAACAAAATAGGATCAAACGTCCTATTTCATTATTCCATGCTAATGTATTCAAGCGTTAGCCTGCTTTAAACACTCTAATTTTTTCAAAGTAACAGTCCTTTTTCCCTGCAACATCAAATTAATGACATTACAGTTCTTCAAGAAGGAGGAACCAGTAAAGCCAGTACATACCAGAGGCACGACCAACCTACTAATCCCGAAATTCAACTACGAGCTTTTTAACTGCAACAACTTTAATATACGCTATTGGAGCTGGAATTACCGCGGCTGCTGGCACCAGACTTGCCCTCCAA
+
B@<0<<C?@CCF<1<<1D<1<CG1<FEHFHHI1DF10C<CH@@H1<F1CC11<DH?<1C<<111D1C<101<001D111D<E1FH1<<111D11IHG@<HG@<CH01B11<1<A1BAA8<F<81D8<HF<<8FB<BF9%(<1<1<@BC1<$<HH<HHF011<<.#<<0<FGDGH#<0FCFD/</FDDFIHHF<0A>C<<>HGG<<?CC11:<1GDCD11FFC<FCGCAC?EA0CGGGDFC1@:GC<C<:/1CIIHF<<<0<011H<CGCIHD1?HC@ECGD1@FCF<1HHGC/@<1CHGF1?G?HGIIIIHHDE<<CC@C@HHEEH@HHH@GD<1HE@CDD<D<
@HISEQ:969:HM2KJBCX2:2:1101:1546:98453 2:N:0:ACTATGCA
GCGCCGAATCTTCCCAACTATCCCTATTAATCATTACATCGATCCTAGAAACCAACAAAATAGAATCGGATGTCCTATTTCATTATTCCATGCTAATGTATTCAAGCGTGAGCCTGCTTTAAACACTCTAATTTTTTCAAGGTAACAGTCCTAATTCCCCGTGACACCAAATTAATGGCATTACGGTTCTTTAGAAGGTGAGAAATCAATAATATCAGTACATACCAACGGCATGACCGAAACATTGATCCCGAAATTCAACTACGAGCTTTTTAACTGCAACAACTTTAATATACGCTATTGGAGCTGGAATTACCGCGGCTGCTGGCACCAGACTTGCCCTCCAA
+
DDDDDIIIIIIIIIIIIIIIIIEHIIIIIIIIIIIIIIIIIIIIIHIIIHIIIIIIIIICHIIIIIIIIHIIIIIIHIIIHIIIIIIIIIIIGIHHHIIHIHGIIHIIIIIIIIIIIIIIIIIIIIIHIIIIIIIIIIIIIHIIIHIIIHIHIIIIIIIHIIIIIIIIIIIIHIIIIIIIIIIHHHIIIIIIIIIIIIIIIIIIIIIIIIIIIIHHIIHHHGHIIIIIIIIIIIIHIIIIIIHHHFIIHHIIIIIIIIIIIIIHIIIIIIIHIIHHIIIIIIIIHHIIIIIIIIHIIIIIHHIIIIIIIIIIIIIIIIIIIIIIHIIIIIIIIIIIIIIIIIDDDDD
@HISEQ:969:HM2KJBCX2:2:1101:13462:99450 2:N:0:ACTATGCA
GCGCCGAATCTTCCCAACTATCCCTATTAATCATTACGGTGATCCTAGAAACCAACAAAATAGAATCAAACGTCCTATTTCATTATTCCATGCTAATGTATTCAAGCGTAAGCCTGCTTTAAACACTCTAATTTTTTCAAAGTAACAGTCCTGATTCCCCACGACACCAAATTAATGACATCGCGGTTCTTCAGAAGGTAGGAACCAATAATGCCAGTGCGTACCGAAGCACGACCAACAATTTGATCCCGAAATTCAACTACGAGCTTTTTAACTGCAACAACTTTAATATACGCTATTGGAGCTGGAATTACCGCGGCTGCTGGCACCAGACTTGCCCTCCAA
+
ADDADIIIIIIIHIHIIIIIIIIIIIIIIIIIIIIIIIIIIIIIHIIIIIIFHHHIGIIIIIIIIIIIIIIIIGIIIIIIIIIIIIIIEHIH@GHIIIIIIHIIIIIHIIIIIIIHIIIIIIIIIIIIIIIIIIIIIHIIIIIIIIIIHIIIIIIHIIIIIIIHIIIIIHIIIIIIIIIIIIIIIIIIIIIIIIIIIIIIIIIIIIIIIHIIIIIIIIIIIIIIIIIIIIIIIIIIIIIIIIIHIIHIIIIIIIIIIIIIHHIIIIIIIIIIIIIIHIIIIIIIIIIIIIIHHIIIIIIIIIIIIIIIIIIIIIIIIIIIIIIIIIIIIIIIIIIIIIIIDDDDD
@HISEQ:969:HM2KJBCX2:2:1101:2098:99505 2:N:0:ACTATGCA
GCGCCGAATCTTCCCAACTATCCCTATTAATCATTACGTCAATCTTAGAAACCAACAAAATAGGTTCGATCATCTTATTTTATTATTCCATGCTAATGTATTCAAGCGCGAGCCTGCTTTAAGCACTCTAATTTTTTCAAAGTAACAGTCCTGTTTCCCTGCAACACCAAATTAATGGCATTACAGTTCTTCAGAAAGGAGGAATCAGCGAAGCCAGTGCATACCAGTGGCACGACCAACCTGCTGACCCCGAAATTCAACTACGAGCTTTTTAACTGCAACAACTTTAATATACGCTATTGGAGCTGGAATTACCGCGGCTGCTGGCACCAGACTTGCCCTCCAA
+
DDDCDIIIIIIIGHHHHIIIGIGHIIIIIIIIIIIIIIHIHIHIGIIIIIIIHIIIIIHHHHIIHHHIGHHHHHHIIIIHIIHHIHIICCHHHIHIIIIIIHHHIHHIIHIIIHHIIIHIHHHHIIIIIIIIIIIIIHIHIIIIHIHIHIIIIIIIIHHIIHHIHHIHIIHHHIIIHIIHIIIIHIIIIIIIIIIIIIIIIIIIIIIIIIGIIIIIII=IHIHEGIIIIHIIIIIIIIIIIIHGDIHHIHHIIIGIIIIIIIIIIGIIIIIIIIIIIIIIIIIIIIIIIHIIIIIIIIIIIIHIIGIIIIIIIIIIGIIIIIIIIIIIIIIGIHIIIIIIIDDDDD
@HISEQ:969:HM2KJBCX2:2:1101:16819:99261 2:N:0:ACTATGCA
GCGCCGAATCTTCCCAACTATCCCTATTAATCATTACAACAGTCCTAGAAACCAACAAATAGAACCATTGTCCTATTCCATTATTCCATGCTAATGTATTCAAGCGTATGCCTGCTTTGAACACTCTAATTTTTTCACAGTAAAAGTCCTGGTTCCCCGTCACGACCCGTAAAGGCCATGCCGCTTCGCCAGAAGGTAAAGCCCGACCACAGACAGTGCTCACCCAGAAGGCGGACCGTCCAGCCAGGCCTGAAGTTCAACTACGAGCTTTTTAACTGCAACAACTTTAATATACGCTATTGGAGCTGGAATTACCGCGGCTGCTGGCACCAGACTTGCCCTCCAA
+
DDDDDIIIIIIIIIIIIIIIIIIIIIIIIIIIIIIIIIIIIIIIIHHIIIIIIIIIHHHIHGHIIIIIHIIIIIIIIGIIIHIHIIIIHGHIHIHHIIHIIIIIIIHIIHIHIIIIIIIIIIIIHHIHIIHIIIIHIIIIIIIGIIHIIIIIHIIIIIIIIIIIHIIIIIHIIIIIIIIIIIIIIIIIIIIIHIIIHHHHIIIIIIIIIIIIHIIIIIIIIIIIIIIIIIIIIIIIIIIIIIIHHIIIIIIIIIIIIIIIIIIIIIIIIIIIIIIIIIIIIHIHIIIIIIIHIHIIIIIIIIIIIIIIIIIIIIIIIIIIIIIIIIIIIIIIIIIIIIIIIDDDDD
@HISEQ:969:HM2KJBCX2:2:1101:14395:99796 2:N:0:ACTATGCA
GCGCCGAATCTTCCCAACTATCCCTATTAATCATTACGTCAATCCTAGAAACCAACAAAATAGGATCAAACATCCTATTTCATTATTCCATGCTAATGTATTCAAGCGTTAGCCTGCTTTAAACACTCTAATTTTTTCAAAGTAACAGTCCTGTTTCCCTGCAACACCAAATTAATGACATTACAGTTCTTCAAGAAGGAGGAACCAGTAAAGCCAGTACATACCAGAGGCACGACCAACTTACTAATCCCGAAATTCAACTACGAGCTTTTTAACTGCAACAACTTTAATATACGCTATTGGAGCTGGAATTACCGCGGCTGCTGGCACCAGACTTGCCCTCCAA
+
DAAAD<HHEHHHHHGIGHHHHHIGHHHHGGHHHIHIIIHHHEHHHFHHGHIHHHIHEGHHHHHIIHHIH1CHHHHHHEFCEHH?EHEFEEEH1FHHHHHHFIHHHIIIHHEGGIGIHIGHHIIHHHHIHHHIIIIGIIHIGEGHEIIHHGHIIIIIIIHIIIIIIHFHHHHIHHHIHHHGIHHIIIIIHGIHIIIIII:HHHHIIII;HHEFHEIHHIHGIIIIIIHHGGIHHHHHEGHIIIHGEGEGHFGIIIHGIHGIIHHHEFEIHHEHIHGIIIIIIIHGFFCIHIIIIIIIIIIIIIIHHHIIIIHIHIHDHIIIIHIIIHHHHIIHIIIIHHHHED?@@@
@HISEQ:969:HM2KJBCX2:2:1101:14010:98452 2:N:0:ACTATGCA
GCGCCGAATCTTCCCAACTATCCCTATTAATCATTACGTCAATCCTAGAAACCAACAAAATAGGATCGAACGTCCTATTTCATTATTCCATGCTAATGTATTCAAGCGTTAGCTTGCTTTAAACACTCTAATTTTTTCAAAGTAACAGTCCAAATTCCCCGCAACACCAAATTAATGGCATTACGGCTCATCAGGAAGGAGGAATCAGTGAGACCAGTACATACCAGAGGCATGACCAACCTACTAACCCCGAAATTCAACTACGAGCTTTTTAACTGCAACAACTTTAATATACGCTATTGGAGCTGGAATTACCGCGGCTGCTGGCACCAGACTTGCCCTCCAA
+
DCDDDIIHIIIIIIIIIIIHIIIIIIIIIIIIIIIIIIIIIIHIIIIIIIIIIHIIIIIIIIHIIIIHIIIIHHIIIIIIIIIIIIIIIIIIIIIIIIHIIIIIIIHIIIIIHHHIIIIIIHHHIIIHIIIIIHIHIIIIIIIIIIIIIIIIIHIIIIIIIIIIIIIIHHIIIIIIHIIIIIIIIIIIIIIIIIIIIIIIIIIIIIIIIIIHIIIIIIIIIIIIIIIIHIIIIIIIIIIIIIHHHIHIIIIIIIIIIIIIIIHIIHIHIIIIIIHIIIIIIIIIIIIIIIIIIIIIHIIIIIIIIIHIIIIIIIIIIIIIIIIIIIIIIIIIIIIIIIIIIDDDDD
@HISEQ:969:HM2KJBCX2:2:1101:4478:99972 2:N:0:ACTATGCA
GCGCCGAATCTTCCCAACTATCCCTATTAATCATTACGTCAATCCTAGAAACCAACAAAATAGAATCAAACGTCCTATTTCATTATTCCATGCTAATGTATTCAAGCGTAAGCCTGCTTTAAACACTCTAATTTTTTCAAAGTAACAGTCCTGATTCCCCACGACACCAAATTAATGACATCGCGGTTCTTCAGAAGGTAGGAACCAATAATACCAGTGCGTACCGAGGCACGACCGACAATCTGATCCCGAAATTCAACTACGAGCTTTTTAACTGCAACAACTTTAATATACGCTATTGGAGCTGGAATTACCGCGGCTGCTGGCACCAGACTTGCCCTCCAA
+
BDDDDIIIIIIIIIIIIIIIIIIIIIIIIIIIIIIIIHIIIIIIIIIIIIIIIIIIIIIIIIHIIIIIIIIIIGIIIIIIIIIHIIIIIIIIIIHIIIIIIIIIIIIIHHIIIIIIIIIIIIIIIIIIIIIIIIIIGIIIIIIIIIIIIIIIIIIIIIIIIIHIIIIIIIIIIIIIIIIIIIIIIIIIIIIIIIIIIIIIIIIIIIIIIIIIIIIIIIIIIIIIIIIIIIIIIIIIIIIIIIHHIIIIIIIIIIIIIIIIIIIIIIIIIIIIIIIIIIIIIIIIIIIIIIIIIIIIIIIIIIIIIIIIIIIIIIIIIIIIIIIIIIIIIIIIIIIIIIIIDDDDD
@HISEQ:969:HM2KJBCX2:2:1101:6181:100168 2:N:0:ACTATGCA
GCGCCGAATCTTCCCAACTATCCCTATTAATCATTACAACAGTCCTAGAAACCAACAAATAGAACCATTGTCCTATTCCATTATTCCATGCTAATGTATTCAAGCGTATGCCTGCTTTGAACACTCTAATTTTTTCACAGTAAAAGTCCTGGTTCCCCGTCACGACCCGTAAAGGCCATGCCGCTTCGCCAGAAGGTAAAGCCCGACCACAGACAGTGCTCACCCAGAAGGCGGACCGTCCAGCCAGGCCTGAAGTTCAACTACGAGCTTTTTAACTGCAACAACTTTAATATACGCTATTGGAGCTGGAATTACCGCGGCTGCTGGCACCAGACTTGCCCTCCAA
+
DDDDDIGHIIIIIIIIIIIIIIIIIHIIIIFHIIIGHHHIIIIIHIFHGGHHGHIIHEHHFHEHHHCHIIHIIIIIIIIIIIHIIIIGIHIIGHHIHHHIIGIIIIHIIHIIHIIIIIIIIIIIIIIGHIIIIIHHHHHIHIHHIIHIIIIIIIIIIIHIIHIIHIIIIIIIIIIIIHIIIIIIIIIIIIIIIIIIIIIIIIIIIIIIIIIIIIIIIIIIIIIIIIIIII=IIIIIIIIIIIIIHIIIIIIHIIIIIIIIIIIIIIIIIIIIIIIIIIIIIIIIIIIIIIIIHHIIIIIIIIIIIIIIIIIIIIIIIIIIIIIIIIIIIIIIIIIIIIIIIDDDDD
@HISEQ:969:HM2KJBCX2:2:1101:8672:99980 2:N:0:ACTATGCA
GCGCCGAATCTTCCCAACTATCCCTATTAATCATTACAACAGTCCTAGAAACCAACAAATAGAACCATTGTCCTATTCCATTATTCCATGCTAATGTATTCAAGCGTATGCCTGCTTTGAACACTCTAATTTTTTCACAGTAAAAGTCCTGGTTCCCCGTCACGACCCGTAAAGGCCATGCCGCTTCGCCAGAAGGTAAAGCCCGACCACAGACAGTGCTCACCCAGAAGGCGGACCGTCCAGCCAGGCCTGAAGTTCAACTACGAGCTTTTTAACTGCAACAACTTTAATATACGCTATTGGAGCTGGAATTACCGCGGCTGCTGGCACCAGACTTGCCCTCCAA
+
DDBDDIHIIIIIIIIIIIIIIIIIIIIIIIIIIIIIIIIIIIIIIIIHHHHIEHIIIIIHIIHIIHIIIIIIIIIIIIIIIGIIIHIHIIIIIIIIIIIIHIIIIHIIIIIIIIIIIIIIIIIIIIIIIIHIIIIIIIIIIIIIHIHIIIHIIIHHIIIIIIIIGHIIIEHIHIIIIIIIIIIIIIIIHIIIIIIIIIIIIIIIIHIHIIIGIIIIIIIIIIIIIIIIIIIIIIIIIIIIIIIHGIIIIIIIIIIIIIIIIIIIIIIIIIIIIIIIIIIGIIIHHIIIIIIIIHIIIIHIIIHIIIIIIIIIIIIIIIIIIIIIIIHIIIIIIIIIIIIIHDDDDD
@HISEQ:969:HM2KJBCX2:2:1102:1351:2625 2:N:0:ACTATGCA
GCGCCGAATCTTCCCAACTATCCCTATTAATCATTACGTCAATCCTAGAAACCAACAAAATAGGATCAAACGTCCTATTTCATTATTCCATGCTAATGTATTCAAGCGTTAGCCTGCTTTAAACACTCTAATTTTTTCAAAGTAACAGTCCTGTTTCCCTGCAACACCAAATTAATGGCATTACAGTTCTTCAGAAAGGAGGAATCAGCGAAGCCAGTGCATACCAGTGGCACGACCAACCTGCTGACCCCGAAATTCAACTACGAGCTTTTTAACTGCAACAACTTTAATATACGCTATTGGAGCTGGAATTACCGCGGCTGCTGGCACCAGACTTGCCCTCCAA
+
ADDDDIIIIIFHIIIIIIIIIIIIIIIIIIIIIIIIIIIIHIHIHIHIIGIFHHIHIHIEHCHEHHIIIIIIIIIIIIHIIIIIIIHEHIIEHHHIIIHHHGGIHHIIIHIGIIIHHHHHIHIIIIIIIIGHHHIHHIIHHIIIIIIHHIHIGIIIIIIIIIIIIIIIIIIIIIIIIIHHHIIHIIIHHIIIIIIIIIIIIIIIHIIIIIIIIIIIIHIIIIIIIIIIIIIIIIIIIIIIIIIHGIIIIIIIIIIIIIIIIIIIIIIIIIIIIIIIIIIIIIIIIIIIIIIIIIIIIIIIIIIIIIIIIIIIIIIIIIIIIIIIIIIIIIIIIIIIIIIIIDDDDD
@HISEQ:969:HM2KJBCX2:2:1102:17403:2313 2:N:0:ACTATGCA
GCGCCGAATCTTCCCAACTATCCCTATTAATCATTACGTCAATCCTAGAAACCAACAAAATAGGATCGAACGTCCTATTTCATTATTCCATGCTAATGTATTCAAGCGTTAGCTTGCTTTAAACACTCTAATTTTTTCAAAGTAACAGTCCAAATTCCCCGCAACACCAAATTAATGGCATTACGGATCATCAGGAAGGAGGAATCAGTAAGACCGGTACATACCAGAGGCATGACCAATCTACTAACCCCGAAATTCAACTACGAGCTTTTTAACTGCAACAACTTTAATATACGCTATTGGAGCTGGAATTACCGCGGCTGCTGGCACCAGACTTGCCCTCCAA
+
@DDDDIIIIIIHIIIIIIIIIIIIIIIIIIIIIIIIIIIIIIIIIIIIIIIIIIIIIIIIHIHHHHHHIIIIHHHIIHIIIIIIIIIIIIIIHIIIIIIIIIHHIHHIHHIIHHIIIIIHIIIIIIIIIIIIHHIIIIIIIIIHIIIIHIIHHIIIIIIIIHIIIIIIIHHIIIIIIHIIIIIIIHIIIIIIIIIIIIIIHIIIIIIIIIIIIIIIIIIIIIIIIIIIIIIIIIIIIIIIIIIIHHIIIIIIIIIIIIIIIIIIIIIIIIIIIIIIIIIIIIIIIIIHIIIIIIIIIIIIIIIIIIIIIIIIIIIIIIIIIIIIIIIIIIIIIIIIIIIIIDDDDD
@HISEQ:969:HM2KJBCX2:2:1102:9023:3066 2:N:0:ACTATGCA
GCGCCGAATCTTCCCAACTATCCCTATTAATCATTACGGCGGTCCTATTTTGTTGGTTTCTAGGACCGCACGTCCTATTCTATTATTCCATGCTAACGTATTCGAGCAAAGGCCTGCTTTGAACACTCTAATTTTTTCAAAGTAAAAGTCCTGGTCCCCAACACACCCAGTGAAGGGCATGCGGTTCTCCAGAAGAGAAGGCCCGGCCGGACAAGTGCACGCGGTGAGGCGGACCTGCCAGCCAGGCCAAAGGTTCAACTACGAGCTTTTTAACTGCAACAACTTTAATATACGCTATTGGAGCTGGAATTACCGCGGCTGCTGGCACCAGACTTGCCCTCCAA
+
DDDDDIIIIIIIIIIIIIIIIIIIIIIIIIIHIIIIIIHIIIIIIIIIHHIIIIIIIIIIHGFHIIIIIIHIIHIHFIIIHEHIHIIICHIHEHHIIIIIHDHHHHHIIIIIIIIIIIIIIIIIIIIIIIIIIIIIIIIIIIIIIIIIIIIIIHIIHIIIIIIIIIIIIIIIIIIIIIIIIIIIIIIIIIIIIIIIIIIIIIIIIIIIIHIIIIIHIIIIIIIIIIIIIIIIIIIIIHIIIIIGIIIIGIIIIIIIIIIIIIIIIIIIIIIIIIIIIIIHIIIIIIIIIIIIIIIIIIIIIIIIIIIIIIIIIIIIIIIIIIIIIIIIIIIIIIIIIIIDDDDD
@HISEQ:969:HM2KJBCX2:2:1102:4538:2256 2:N:0:ACTATGCA
GCGCCGAATCTTCCCAACTATCCCTATTAATCATTACGTCGATCCTAGAAACCAACAAAATAGAATCAAACGTCCTATTTCATTATTCCATGCTAATGTATTCAAGCGTAAGCCTGCTTTAAACACTCTAATTTTTTCAAAGTAACAGTCCTGATTCCCCACGACACCAAATTAATGACATCGCGGTTCTTCAGAAGGTAGGAACCAATAATGCCAGTGCGTACCGAAGCACGACCAACAATTTGATCCCGAAATTCAACTACGAGCTTTTTAACTGCAACAACTTTAATATACGCTATTGGAGCTGGAATTACCGCGGCTGCTGGCACCAGACTTGCCC
+
DDDDDIIIIIHIIHIHHIIHIIIIIIIIIIHHIIIIIIIIIIIIIIIIIIIIIGHIIIIIIGHCHHHHEHHHEEGHIHIHHIIIIIIHIIIIIIHIIIHIIHIIHIIIIIIIHHHHHHHHIIIIIIIIIIIIIIIIHHIIHIIIIIIIIHHHIHHIIIIIIIHHIIHEIIIIIIIIIIIIIIIIIHIIIIIIIHHIIIIIIIIIHHIIIIIIHIIIIIIIIIIGIIIHIIIIIHFHHHGIIIIIIIIIIIIIHIIIIIIIIHIIIIIIIIIHHHIIIIIIIIIIIIIIIHIIHIIIIHHHIIIIIIIIIIIIIIIIIIIIIIIIIIIIIIIIHIIDDDDD
@HISEQ:969:HM2KJBCX2:2:1102:10973:4048 2:N:0:ACTATGCA
GCGCCGAATCTTCCCAACTATCCCTATTAATCATTACGTCAATCCTAGAAACCAACAAAATAGGATCGAACGTCCTATTTCATTATTCCATGCTAATGTATTCAAGCGTTAGCCTGCTTTAAACACTCTAATTTTTTCAAAGTAACAGTCCTGTTTCCCTGCAACACCAAATTAATGACATTACAGTTCTTCAGAAAGGAGGAATCAGCGAAGCCAGTACATACCAGTGGCACGACCAACCTGCTGACCCCGAAATTCAACTACGAGCTTTTTAACTGCAACAACTTTAATATACGCTATTGGAGCTGGAATTACCGCGGCTGCTGGCACCAGACTTGCCCTCCAA
+
DDDDDIIIIIIIIIIIIIIIIIIIIIIIIIIHIIIIIIIIIIIIIIIIIHHIIIIIIIHGHHHIIIIHIIIIIIIIHIIIHIIIIIIIIHIIFHHHIIIIIIIIIIIIIIIIIIIHGIIIIIIIIIIIIIIIIIIIIIIIIIIIIIIIIIIIIIIIIIIIIIIIIIHIIIHHIIHIIIIIIIIIIIIIIIIIIIIIIIIIIIIHIIIIIIIIIIIIIIIIIIIIIIIIIIIIIIIIIIIIIIIHHIIIIIIIIIIIIIIIIHIIIIIIIIIIIIIIHIIIIIIIIIHIIIIIIIIIIIIIIIIIIIIIIIIIIIIIIIIIIIHIIIIIIIIIIHHHIIIIIDDDDD
@HISEQ:969:HM2KJBCX2:2:1102:8927:4104 2:N:0:ACTATGCA
GCGCCGAATCTTCCCAACTATCCCTATTAATCATTACGGTGATCCTAGAAACCAACAAAATAGAACCATGCCGTCCTATTCTATTATTCCATGCTAATGTATTCGAGCAAAAATGCCTGCTTTAAACACTCTAATTTTTTCAAGGTAAAGGTCCTGGATCCGCAAGACACCCAATTAAGGACATCAAGTTTCTCCAGAAGGTGAGAAATCAACAGTAACAGTTCATACCCCTTAAGGCACGACCATTACGTCAATCCCGAAATTCAACTACGAGCTTTTTAACTGCAACAACTTTAATATACGCTATTGGAGCTGGAATTACCGCGGCTGCTGGCACCAGACTTGCCCTCCAA
+
DDDDDIIIIHIIIHIIIIIIIIHIIGIIIIIHIIIIIIIIIIIHIHHIIGIHHIIIHGHHIIHIIIIIIGHIIHIIIGIHIIIIIIIIIHIIHIIGHIHIHFHHIHHIIIIIIHGIIIHIIIIIIHHHIIIIIHIIIHIIIIIIIIIIIIIIIIIIIIHIIIIIIIIHIHHIIIIIIIIIIIIHIIIIIHHIHIIIIIIIIIIIIIIIIIIIIIIIIIIIIIIIHIHIIIIIIIIIIIIIIIIIIIIIIIIHIIIIIIIIIIIIIIIIIHIIIIIIIIIIIHIIIIIIIIIIIIIIIIIHGIIIIIIIIIIIIIIIIIIIIIIIIIIIIIIIIIIIIIIIIIGIIIIIDDDDD
@HISEQ:969:HM2KJBCX2:2:1102:4922:4287 2:N:0:ACTATGCA
GCGCCGAATCTTCCCAACTATCCCTATTAATCATTACGTCGATCCTAGAAACCAACAAAATAAGATCAAACGTCCTATTTCATTATTCCATGCTAATGTATTCAAGCGCGAGCCTGCTTTAAACACTCTAATTTTTTCAAAGTAACAGTCCTGATTCCCCGCCACACCAAATAAATGGCATAACGGTTCTTCAGAAGGGAGGAATCAGTGACACCAGTACATACCAAAGGCACGACCAGCGTACTGATCCCGAAATTCAACTACGAGCTTTTTAACTGCAACAACTTTAATATACGCTATTGGAGCTGGAATTACCGCGGCTGCTGGCACCAGACTTGCCCTCCAA
+
DCDDDIIIIIIGIIIIIIIHHIGIIHIIIIIHGHIIIIIIIGIIIICGHIIHHHHHHEHIHGFEHHIH?GHIHHEHIIHIIHHIIIIIIIHH@GHIHHHIIHHHIHDHIIIHIIIIIIIIIIHIIGIIIIIIHHFHFHIIIIIIIIIIIIHHHHFFGDIIHHHHHIIIIIIIIIHHIIIIHIIIIIIHIIIIIIIIIIIIIIIHHIIHIIIIIIIIHIIIIIIIIIHIIIIHIIIIIIIIIIHHHIIIIIIIIIIHIIIIIIHIIIHIIIIIIIIIIHIIIIIHHHIHIIIIIIIIIIIIIIIIIIIIIIIIIIIIIIIIIIIIIIIIIIIIIIIIIIIIIDDDDD
@HISEQ:969:HM2KJBCX2:2:1102:15211:4140 2:N:0:ACTATGCA
GCGCCGAATCTTCCCAACTATCCCTATTAATCATTACGGCGGTCCTAGAAACCAACAAAATAGGACCGCGCGTCCTATTCTATTATTCCATGCTAACGTATTCGAGCAAAGGCCTGCTTTGAACACTCTAATTTTTTCAAAGTAAAAGTCCTGGTCCCCAACACGCCCAGTGAAGGGCATGCGGTTCTCCAGAAAGAAAGGCCCGGCCGGACAAGTGCACGCGGTGAGGCGGACCTGCCAGCCAGGCCAAATGGTCAACTACGAGCTTTTTAACTGCAACAACTTTAATATACGCTATTGGAGCTGGAATTACCGCGGCTGCTGGCACCAGACTTGCCCTCCAA
+
DDDDDHIIIIIIHIHIIIHIHHIHIIHIIIIIIIIIIIHHHIIHHFHGIIIIIIIHEGHIHHGHIIIIIIIICEHIIHIHIEHHHIIHHCHHIIIHEHHGGHHHHHHIGHHIIHIGIHHIIEIIEHHHHIIIIIHGHHIIIIHIIIIHHIIHIHHIHHIHHHIIIHFHHIHHHHFGHHIIHHHFGDH?HHIIIIIIIHCHIHIIHHDGHHHHIIIIIIIHIHIIIHIIIIIHEGIIIIIIHIGIHHIIIHHHHEIHGIHIIIIHHEIIHGGC<FEIHHIHHHGCFEHEHHIIGIIIIIIIHHIHHIIHIIIIHDHCIIHHGC1HFIIIIHHHIHEHIIHAADB@
@HISEQ:969:HM2KJBCX2:2:1102:11462:4173 2:N:0:ACTATGCA
GCGCCGAATCTTCCCAACTATCCCTATTAATCATTACGGTGATTCAGAAACCAACAAAACAGGACCACCGTCCTATTTTATTATTCTATGCTAATGTATTCAGACGTAAGCCTGCTTTGAACACTCTAATTTTTTCAAGGTAAAGGTCCTGGTTTCCCACCACGCTAAATAAATAACATGATGGTTCCCCAGAAGGTAGAAATTCCACGCGCCAGTACAGACTATTGCCTGACCAACGGTAGAACCCCGAAATTCAACTACGAGCTTTTTAACTGCAACAACTTTAATATACGCTATTGGAGCTGGAATTACCGCGGCTGCTGGCACCAGACTTGCCCTCCAA
+
DBADDIIIIIIIIIIIIIIIIIIIIHHIIFHIHIHIIGIHIIFHHIHEHIHIHHIIICHHEHHHIIIHICHHIIIGCGHIIIHGHHIIHIIIIIIIIIIIHIIHIHIIIHHIIIIIIIIIHIIIIIIGIHIIIHHHIHHIIIIHIIHIIIIIIIHIIIIIIHIIIIIIIIIHIIIHHIIIHIIIIIIIIIIIIIIIIIIHIIIIIHHHIIIIGIIHIIIIIIIHIIIHIIIIIHHHIIHHHDIHIGIIIIIIIIIHIIIIIIIIIHIIIIIIIIIIIIIIHIIIIIIIIIIIIIHIIIIIIIIIIIIIIIIIGIIIIIIIIIIIIIIIIIIIIIIIIIDDDDD
@HISEQ:969:HM2KJBCX2:2:1102:13509:4613 2:N:0:ACTATGCA
GCGCCGAATCTTCCCAACTATCCCTATTAATCATTACGGTGATCCTAGAAACCAACAAAATAGAACCATGCCGTCCTATTCTATTATTCCATGCTAATGTATTCGAGCAAAAATGCCTGCTTTAAACACTCTAATTTTTTCAAGGTAAAGGTCCTGGATCCGCAAGACACCCAATAAAGGACATCAAGTTTCTCCAGAAGGTGAGAAATCAACTGCAACAGTTCATACCCCTTAAGGCATGACCATCACGTCAATCCCGAAATTCAACTACGAGCTTTTTAACTGCAACAACTTTAATATACGCTATTGGAGCTGGAATTACCGCGGCTGCTGGCACCAGACTTGCCCTCCAA
+
DDDAAHHHIHHIHEGFHIIIIIIIIIIIIIIIIIIIIIHIIFIIIIIHHFHGHHIIHIIEHIIHIIIIIIGIHEHGHHHHIIHIIGIIHHIIIHIIIHFHHCHHFHHIHIIIHIIIHIIIIIGIIHIHHHIIIHIIHIHHHIIIIIIIIIIHIGIHIHHIIHIIIHIIIIHIIIHIIHIIIHHHIIHIIGIIIIIIIIIIHHIIIIHHIHIIIIHIHHIIHHHIIIIIHHHHIIIIGHIHIIIIIIHHHHHHIIIHIIHIIIIIIIIHHHIIHGHIIIIIIIIIIIGIIHHHHIIIIIIIIIIIIHHHIIIIIIIIIIIIIIIIHIIIIIIIIGIIIIIIIIIIHHE1DDDDD
@HISEQ:969:HM2KJBCX2:2:1102:11202:4679 2:N:0:ACTATGCA
GCGCCGAATCTTCCCAACTATCCCTATTAATCATTACAACAGTCCTAGAAACCAACAAATAGAACCATTGTCCTATTCCATTATTCCATGCTAATGTATTCAAGCGTATGCCTGCTTTGAACACTCTAATTTTTTCACAGTAAAAGTCCTGGTTCCCCGTCACGACCCGTAAAGGCCATGCCGCTTCGCCAGAAGGTAAAGCCCGACCACAGACAGTGCTCACCCAGAAGGCGGACCGTCCAGCCAGGCCTGAAGTTCAACTACGAGCTTTTTAACTGCAACAACTTTAATATACGCTATTGGAGCTGGAATTACCGCGGCTGCTGGCACCAGACTTGCCCTCCAA
+
CDDCDIIIIIIIIIIHIIIIIIIIIIIIIHIIIIIIIIIIIHIHIIIIIIIIIIIIIIHHIHHIIIIIGIIHIIIIIHIHIIIIHHHIIIEHIIIEHHIIIHHHIIIIIIIIIIIIIIHHIEIIIIIIIIIIIIIIIIIIHIIIIIIIIHIIGIIIIIHHHHIIIIIHIHIIGIIIIHHIIIIIIHIIIHIIIIIIIIIIIIIIHHHIIIIIIIIIIIIIIIIGIIIIIIIIIIIIIIIIIIIIHIIIIIIIIIIIIIIIIIIIIIIIIIIIIIIIIIIIIIIHIIIIIIIIIIIIIIIIIIIIIIIHIIIIIIIIHIIIIIIIIIIIIIIIIIIIIIIIIDDDDD
@HISEQ:969:HM2KJBCX2:2:1102:12941:3904 2:N:0:ACTATGCA
GCGCCGAATCTTCCCAACTATCCCTATTAATCATTACAACAGTCCTAGAAACCAACAAATAGAACCATTGTCCTATTCCATTATTCCATGCTAATGTATTCAAGCGTATGCCTGCTTTGAACACTCTAATTTTTTCACAGTAAAAGTCCTGGTTCCCCGTCACGACCCGTAAAGGCCATGCCGCTTCGCCAGAAGGTAAAGCCCGACCACAGACAGTGCTCACCCAGAAGGCGGACCGTCCAGCCAGGCCTGAAGTTCAACTACGAGCTTTTTAACTGCAACAACTTTAATATACGCTATTGGAGCTGGAATTACCGCGGCTGCTGGCACCAGACTTGCCCTCCAA
+
DDDDDHIIIIIIIIIIIIIIIIIIIIIIIIIIIHIIIIIIIIIIIIIIIIIIIIIIGEHIIIIHIIIIIHHEHGHHIHHIIIIIIIIGIIEHIIIIHIIHHFHHHIIIHIIIIIIIIIIHIIIIIIHIHHIIIIIIIHHIIIIHGIIIHHHIIIIGHEHIIIIIIIIIIHHHHIIHIIHHHHIIIIIIHIIIIIIIIIHIIIIIIIIIIIIIIIIIIIIIIIIIIIIIIIIIIIIIIIIIIIIHHIIIIIIIIIIIIHIIGIIIIIIIIIIIIIIIIIIGIIHGHIIIIIIIHHIIIIIIIIIIIIIIIIIIIIIIIIIIIIIIIIHIIIIIIIIIIIIIHBDDDD
@HISEQ:969:HM2KJBCX2:2:1102:17696:4769 2:N:0:ACTATGCA
GCGCCGAATCTTCCCAACTATCCCTATTAATCATTACGTCGATTTCCGAAAACCAACAAAATAGAAACGACGTCCTATTCCATTATTCCATGCACGAATATCCAAGCGTGTAAAGCCTGCTTTGAGCACTCTAATTTTTTCAAAGTAAACCTGGCGGCGCCCCAGGACACTCGGTTAAGAGCACCCTGACGCCTCCGCCACACCATTCACGGGCCAATGGGACAGTCGCGCCAAACAGCGGACCGTCCCCTACCCGCCGAGATCCAACTACGAGCTTTTTAACCGCAACAACTTTAATATACGCTATTGGAGCTGGAATTACCGCGGCTGCTGGCACCAGACTTGCCCTCCAA
+
DDDDDIIIIIHIIIHIIIIIIIIIIHIIIHIIIIIIIIIIIIIIIIIIHIIIGIIIIHHIIIHHHEGHICHHHIIIIFHIIIIIGIIIIIIHIGGHHHIIICEHHHHHIIIIHHHHIHIIIIIHHHIIIIIIIIIHHHHHHHIHIHHHGHIIHHIHHHHIIIIIIIHIHFHHHIIHHHHHHHIIHHIHGDIIIHIIHIIGHEIIHHHHHIIIHIIIIIIIIHIIIHIIIIIIIHHIIIIIIIIDFHIIIIIHHIIIIIIIIIIIIIIIIHIIGIIIIIIIIHIIIIIIIIIIIIIIIIIHGIIIIIIIIIIIIIIIIIIIIIIIIIIIIIIIIIIIIIIIIIIIIIIIDDDDD
@HISEQ:969:HM2KJBCX2:2:1102:6588:5088 2:N:0:ACTATGCA
GCGCCGAATCTTCCCAACTATCCTATTAATCATTACGTCAATCCTAGAAACCAACAAAATAGGATCAAACGTCCTATTTCATTATTCCATGCTAATGTATTCAAGCGTTAGCCTGCTTTAAACACTCTAATTTTTTCAAAGTAACAGTCCTGTTTCCCTGCAACACCAAATTAATGACATTACAGTTCTTCAAGAAGGAGGAACCAGTAAAGCCAGTACATACCAGAGGCACGACCAACCTACTAATCCCGAAATTCAACTACGAGCTTTTTAACTGCAACAACTTTAATATACGCTATTGGAGCTGGAATTACCGCGGCTGCTGGCACCAGACTTGCCCTCCAA
+
DDDDDIIIIIIIHIIHIIIIIGHHHIIHIIIGIIHIIIIIIIIIHHIIIHHIIIIIIFIIIGEHIIIIIIIHIIIIIIIIIHIIIEHFHHHIGHIHGGHIIIHIIIHHIHIHHHIIIIIHIIIIHHHIIIIIIIIHIHHIHHIIIHHIIIIIIIIIIIIHIHIIIIIIIIHIIHIHGHHIIIIHIIIIGHIIIIIIHIIHIIHIHHIIIIIIIIIIIIIGIIIIHIIIIGIIIIIIIIIIHHGHIIHIIIIIIIIHHIIIHHHIIIIIIIIIIIIIIIIIIIIIHIIIIIIIIIIIIHHHIIIIIIIIIIIIIIIIHIIIIIIIIIIIIIIIIIIIIIIIDDDDD
@HISEQ:969:HM2KJBCX2:2:1102:17388:5704 2:N:0:ACTATGCA
GCGCCGAATCTTCCCAACTATCCCTATTAATCATTACAACAGTCCTAGAAACCAACAAATAGAACCATTGTCCTATTCCATTATTCCATGCTAATGTATTCAAGCGTATGCCTGCTTTGAACACTCTAATTTTTTCACAGTAAAAGTCCTGGTTCCCCGTCACGACCCGTAAAGGCCATGCCGCTTCGCCAGAAGGTAAAGCCCGACCACAGACAGTGCTCACCCAGAAGGCGGACCGTCCAGCCAGGCCTGAAGTTCAACTACGAGCTTTTTAACTGCAACAACTTTAATATACGCTATTGGAGCTGGAATTACCGCGGCTGCTGGCACCAGACTTGCCCTCCAA
+
DDDDDIIIIIIIIIIIIIIIIIIIIIHIIIIIIIIGIIIHHIHIHGHHIIIIIHIIIIIIIFHIHIGHIHIHHHIIIIIIIHIHFHHIIIIHHIICIIHIIIHIHIHIIIIIIIIIIIIHIIIIIIIIIIIIIIIIIIIIIIIHHIIHIIIIIHIIIIIIIHIIIIIIIHIIIIIIIHHIIIIIIIIIIIIIIIIIIIIIIIHIHHGIIIIIIIIIIIIIIIIIIIIIIIIIIIIIIIIIIIHHHIIIIIIHIIIIIIIIIIIIIIIIIIIHIIIIIIIIIIIHIIIIIIIIIHIIIIIIIIIIIIIIIIIIIIIIIIIIIIIIIIIIIIIIIIIIIIIIIDDDDD
@HISEQ:969:HM2KJBCX2:2:1102:18712:5649 2:N:0:ACTATGCA
GCGCCGAATCTTCCCAACTATCCCTATTAATCATTACGTCGATCCTAGAAACCAACAAAATAGAATCATGCCGTCCTATTTTATTATTCCATGCTAATGTATTCAAGCAAAATGCCTGCTTTAAACACTCTAATTTTTTCAAAGTAAAGGTCCTGGTTCCCCGTGACACCCAATTAAGGGCATCGCGGTTCTCCAGAAGGTGAGAAATTGACTACACCAGTTCATACCCCTTAAGGCATGACCGATGTGTCAATCCCGAAATTCAACTACGAGCTTTTTAACTGCAACAACTTTAATATACGCTATTGGAGCTGGAATTACCGCGGCTGCTGGCACCAGACTTGCCCTCCAA
+
DDDDDIIIIIIIIIIIIIIIIIIIIIIIHIIIIIIHIIIIIIIIIIIIHIIIIIIIIIIIIIIIGIIIIHEHHIIIIIIIIIIIHIIIIIIHIIIGHHIIIHIIIIIHIIIIIIHIIIIIIIHHIHIHIIIIHIIIIIIIIIIIIIIIIHIIIIIIHIIIIIIIHIIHHHHHIIIIIIIIIIIIIIIIIIIIIIIIIIIIIIIIIIIIIIIIIIIIIIIIIIIIIIIIIIHIIIIIIH=IIIIIIIIIIHIIIIIIIIIIIIIIIIIIIIIIIIIIIIIIIIIIIIIIIIIIIIIIIIIHIIIIIIIIIIIIIIIIIIIIIIIIIIIIIIIIIIIIIIIIIIIIIIIDDDDD
@HISEQ:969:HM2KJBCX2:2:1102:13377:5587 2:N:0:ACTATGCA
GCGCCGAATCTTCCCAACTATCCCTATTAATCATTACGTCAATCCTAGAAACCAACAAAATAGGATCGAACGTCCTATTTCATTATTCCATGCTAATGTATTCAAGCGTTAGCTTGCTTTAAACACTCTAATTTTTTCAAAGTAACAGTCCAAATTCCCCGCAACACCAAATTAATGGCATTACGGATCATCAGGAAGGAGGAATCAGTAAGACCAGTACATACCAGAGGCATGACCAATCTACTAACCCCGAAATTCAACTACGAGCTTTTTAACTGCAACAACTTTAATATACGCTATTGGAGCTGGAATTACCGCGGCTGCTGGCACCAGACTTGCCCTCCAA
+
BDBADHIGIIIIH?GFHHII?GEHHHHIFHIHHHIHIIHCHHHHEHHHIFHECCHHIIIIHCGHHHHIIHFHIHDHHHIIIIIIEHHD1CGHFHFHFHHIHHHCGHBFEGHHIIIHHHHHEEHIHHHGHHIIGIIII?FHF@HHHHCFFHFGHEGEECDG/C?<@CHGHFHCHIHICHHEFHHFCHFHHHHHHHHGF?CDGDHHFHGHEHHHHEHH16G@G6GHHHHHG1HCGFHGFDF@HFD1HECC/<D<?HHCCEIHGHHHHHED<11D1D<<<@CHFEHG11HIHF1HHEDEIHHFEHIHHFEHCGC<<HCCCE@HCGD1@FEHEEEHC<EEG=CDD00B<@
@HISEQ:969:HM2KJBCX2:2:1102:11861:6885 2:N:0:ACTATGCA
GCGCCGAATCTTCCCAACTATCCCTATTAATCATTACGTCAATCCTAGAAACCAACAAAATAGGATCAAACGTCCTATTTCATTATTCCATGCTAATGTATTCAAGCGTTAGCCTGCTTTAAACACTCTAATTTTTTCAAAGTAACAGTCCTGTTTCCCTGCAACACCAAATTAATGACATTACAGTTCTTCAAGAAGGAGGAACCAGTAAAGCCAGTACATACCAGAGGCACGACCAACCTACTAATCCCGAAATTCAACTACGAGCTTTTTAACTGCAACAACTTTAATATACGCTATTGGAGCTGGAATTACCGCGGCTGCTGGCACCAGACTTGCCCTCCAA
+
DDDCDIIIIIIIIIIIIIIIIIIIIIIIIIIIIIIIIIIIIIIIIIIIIIIIIIGIGHHIIIHIHIIIGIIIIHIIGIIIHIIHIIIGHIIIGIIIIIIIIIIIIIIIIIHIIIIIIIIIIIIIIIIIIIHHIIIIIIIHIIIIIIHIIIIIGIIIIIIIIFIIIIIIIIIIIIHIIIIIHIIIIIIIIIIIIIIIIIIIIIIHIIIIIIHIIGIIIIIIIIIIIIIIIIIIIIIIIIIIIIHHGIIIIIIIIIIIHIIHHHHIIIIIIIIIIHHIIIIIIIIIIIIIIIIIIIIIIIIIIIIIGIIIIIIIIIIHIIIIIIIIIIGIIIIIIIIIIIIIIDCDDD
@HISEQ:969:HM2KJBCX2:2:1102:20995:7198 2:N:0:ACTATGCA
GCGCCGAATCTTCCCAACTATCCCTATTAATCATTACAACAGTCCTAGAAACCAACAAATAGAACCATTGTCCTATTCCATTATTCCATGCTAATGTATTCAAGCGTATGCCTGCTTTGAACACTCTAATTTTTTCACAGTAAAAGTCCTGGTTCCCCGTCACGACCCGTAAAGGCCATGCCGCTTCGCCAGAAGGTAAAGCCCGACCACAGACAGTGCTCACCCAGAAGGCGGACCGTCCAGCCAGGCCTGAAGTTCAACTACGAGCTTTTTAACTGCAACAACTTTAATATACGCTATTGGAGCTGGAATTACCGCGGCTGCTGGCACCAGACTTGCCCTCCAA
+
DDADDIIIHIIIIIIHIIHHHIIIIIHIHIHIIHHIIIIIIHGHIIHHIIIIHIIIIIIHHGHIIIIGHHHHHIIIHGIHHHIEHIIIGEHEFHGEHFHHGEFFHHHHIIIIIHIHHIIIHHIIHHIIIHHIHIIIHIIIHHHIIIHIIHHEDHIIIIHIHHHIHIIIIIHHHHIIIHIHHHHIIIIIIIIIIIIHIIIHIIIIHHIHIHFIIIHIIHIIIIIIIIIIHIIIHIHIIIIIIIIHHHIGIIIIIIIIIIHIIIIIIHIHIIIIIIIIIIIIIIIHIIIIHHIIHHIIIIIIIIIIIIIIIIIIIIIIIIIIIIIIIIIIIIIIIIIIIIIIIDDDDD
@HISEQ:969:HM2KJBCX2:2:1102:8747:7789 2:N:0:ACTATGCA
GCGCCGAATCTTCCCAACTATCCCTATTAATCATTACAACAGTCCTAGAAACCAACAAATAGAACCATTGTCCTATTCCATTATTCCATGCTAATGTATTCAAGCGTATGCCTGCTTTGAACACTCTAATTTTTTCACAGTAAAAGTCCTGGTTCCCCGTCACGACCCGTAAAGGCCATGCCGCTTCGCCAGAAGGTAAAGCCCGACCACAGACAGTGCTCACCCAGAAGGCGGACCGTCCAGCCAGGCCTGAAGTTCAACTACGAGCTTTTTAACTGCAACAACTTTAATATACGCTATTGGAGCTGGAATTACCGCGGCTGCTGGCACCAGACTTGCCCTC
+
DDDDDIIIIIIIIHHIIIIIIIIIIIIIIIIIIIIIIIIIIIIIIIIIIIIIIIIIGHIHGHHIIIGIHHIIIHHHIHIIIIIIIIHHIIIIEHIIIHIIIHIHIIHIIIIIIIIIIIHHIIIIIIHIHIIIIIIIIIIIIIIHIIHIHIHIIIIIIIIIIIIIIIIIIHHHIIIIIHIIIIIIIIIIIIIIIIIIIIIIIIIIIIIIIIIIIIIIIIIIIIIIIIIIIIIIIIIIIIIIHFIHIIIIIIIIIIIIIIIIIIIIIIIIIIIIIHIIIIIIIIHHIIIIIIIIHDIIIIIIIIIIIIIIIIIIIIIIIIIIIIIIIIIIIIIIIIIIIIDDDDD
@HISEQ:969:HM2KJBCX2:2:1102:4132:8278 2:N:0:ACTATGCA
GCGCCGAATCTTCCCAACTATCCCTATTAATCATTACGTCGATCCTAGAAACCAACAAAATAGGGTCAAACGTCCTATTTCATTATTCCATGCTAATGTATTCAAGCGTGTGCCTGCTTTAAACACTCTAATTTTTTCAAAGTAACGGTCCTGATTCCCCATGACACCAAATTAATGACATCACAGTTCGTCAGAAGGTAGAAATCAATAATACCAGTGCATACCGGAGGCACGACCAATATATTGATCCCGAAATTCAACTACGAGCTTTTTAACTGCAACAACTTTAATATACGCTATTGGAGCTGGAATTACCGCGGCTGCTGGCACCAGACTTGCCCTCCAA
+
ADBDDIGHHIIIIHHHHHIIIIIIIIIIIIIIIIIHIIIIDHIIIIGIIIHIEHEHE<FHHHHHIIHIIIIHHHHHHIHHHIHIHIIGGIIIIIHIIHHHHHGHIHHIHHHIIIIIIIIHIHHIIIIIHIIIIIIIIIIIIIHIIIIIIIIIIIIIIIIIIIHIIHGHHHHHIIIIIHIIIIIHHHHIIIIIIIIHHHHHIIHHIIIIIIIIIHIIIIIIIIIIIIIHIIIIIIIIHIIIIIIHHIIIIIIIIIIHFIIIIHHIIIIIIIGIIIIIIIIIIIIIIIIIIIIIHIIIIIHHHIIIIIIIIIIIIIIIIIHGIIIIIIIIIIHIIHHIIIIGIDDDDB
@HISEQ:969:HM2KJBCX2:2:1102:8900:8769 2:N:0:ACTATGCA
GCGCCGAATCTTCCCAACTATCCCTATTAATCATTACGTCAATCCTAGAAACCAACAAAATAGGATCAAACGTCCTATTTCATTATTCCATGCTAATGTATTCAAGCGTTAGCCTGCTTTAAACACTCTAATTTTTTCAAAGTAACAGTCCTGTTTCCCTGCAACACCAAATTAATGACATTACAGTTCTTCAAGAAGGAGGAACCAGTAAAGCCAGTACATACCAGAGGCACGACCAACCTACTAATCCCGAAATTCAACTACGAGCTTTTTAACTGCAACAACTTTAATATACGCTATTGGAGCTGGAATTACCGCGGCTGCTGGCACCAGACTTGCCCTCCAA
+
DDDDDIIIIIIIIIIIIIIIIIIIIIIIIIIIIIIIIIIIIIIIIIIIIIIIIIIIIIIIIIIHHIIIIHIHHIIIIIIIIGIIIIIIIIIIIIIIIIIIIIHIIIIHIIIIHIIIIIIIIIIIIIIIIIIIHIIIIIIIIIIIIIIIIIHIIIIIIHIHIIIIIIIIIHIIFIIIIIIIIIIIIHIIIHIIIIIIIIIIHIIIIIIIIIIIIIIIIIIIIIIIIIIIIIIIIIIIIIIIIIIHHIIHIIIIIIIIIIIIHHHIIIIIIIIIIIHIIIIIIIIIIIIIIIIIIIIIIIIHIIIIIIIIIIIIIIIIIIIIIIIIIIIIIIIIIIIIHIIIIDDDDD
@HISEQ:969:HM2KJBCX2:2:1102:18164:8969 2:N:0:ACTATGCA
GCGCCGAATCTTCCCAACTATCCCTATTAATCATTACAACAGTCCTAGAAACCAACAAATAGAACCATTGTCCTATTCCATTATTCCATGCTAATGTATTCAAGCGTATGCCTGCTTTGAACACTCTAATTTTTTCACAGTAAAAGTCCTGGTTCCCCGTCACGACCCGTAAAGGCCATGCCGCTTCGCCAGAAGGTAAAGCCCGACCACAGACAGTGCTCACCCAGAAGGCGGACCGTCCAGCCAGGCCTGAAGTTCAACTACGAGCTTTTTAACTGCAACAACTTTAATATACGCTATTGGAGCTGGAATTACCGCGGCTGCTGGCACCAGACTTGCCCTCCAA
+
0D<BDD/EHIIE?CFF<<G@@GCG@G1FC<F@1FHHH@HC@GHIHHHH1F@<DGHDEG1D<1CG?GCCHCGH?GHH@FEHHH?@F1G?<@C1<CCGCHHH@CIIHHHHIH@??EEFE1G<GGBIHG@CGFDFGHHHFGEG<HHFHC9CHGEA7<CCHHAHHHHGIHHGHAFHHEHIHEC?CHIHDHDCEEHHHGHHHHFCHCIIIIG>IHIHF@FHHGHEFHHFIIIHHEHFCEHHHHEFEF@@CHIHHGEFGFF@EHHG@EDHEEIHHHE@@IIIIHGC<1CCFC1EIGIIHEC?HCHHD1IHIHHHHHHHDHDHDIIIIIHCGHGIIIIIIHHHHHHHD0BD@D
@HISEQ:969:HM2KJBCX2:2:1102:17642:9380 2:N:0:ACTATGCA
GCGCCGAATCTTCCCAACTATCCCTATTAATCATTACAACAGTCCTAGAAACCAACAAATAGAACCATTGTCCTATTCCATTATTCCATGCTAATGTATTCAAGCGTATGCCTGCTTTGAACACTCTAATTTTTTCACAGTAAAAGTCCTGGTTCCCCGTCACGACCCGTAAAGGCCATGCCGCTTCGCCAGAAGGTAAAGCCCGACCACAGACAGTGCTCACCCAGAAGGCGGACCGTCCAGCCAGGCCTGAAGTTCAACTACGAGCTTTTTAACTGCAACAACTTTAATATACGCTATTGGAGCTGGAATTACCGCGGCTGCTGGCACCAGACTTGCCCTCCAA
+
DDDDDIIIIIIIIIIIIIIIIIIIIIIIIIHIIIIIIIIHIIIIIIIIIIIHIIIIIIIIHHHIIIIIFHHHIIIIIIIIIIIIIIIHHIGEGHHGIIIHHCFGIIIIIIIIIIIIIIIIIIIIIIIIIIIIIIIIIIIIHHIIIIHIIIIIIHIIIIIIIIIIHIIIIHIIIIIIIIIIIIIIIHIIIIIIIIIIIIIIIIIIIIIIIIIIIIIIIIIIIIIIHIIIIIIIIIIIIIIIIIIIHIIIIIIIIIIIIIIIIIIIIIIIIIIIIIIIIIIIIIIIIIIIIIIIIHIIIIIIIIIIIIIIIIIIIIIIIIIIIIIIIIIIIIIIIIIIIIIIIDDDDD
@HISEQ:969:HM2KJBCX2:2:1102:13412:10361 2:N:0:ACTATGCA
GCGCCGAATCTTCCCAACTATCCCTATTAATCATTACGGTGATCCTAGAAACCAACAAAATAGAACCATGCCGTCCTATTTTATTATTCCATGCTAATCTATTCAAGAACAAGCCTGCTTTAAGCACTCTAATTTTTTCAAGGTAATAGCTCTGCTTCCCCAACGCACTAACTTAATAGCATGCTGGTTATTCAGAAGGTAGGAATTCATCAGGCCAGTGCGGACAGTGAAGCCCGACCAACCGACAAACTCCGAAATTCAACTACGAGCTTTTTAACTGCAACAACTTTAATATACGCTATTGGAGCTGGAATTACCGCGGCTGCTGGCACCAGACTTGCCCTCCAA
+
DDDDDIIIIIIIIIIIIIIIIIIIIIIIIIIIIIIIIIHIIHIIIHHIIIIIIIIIIIIIHHHIIIIIIHIIIIIHIIIIIIIIIIIIIIIIIIIIIIIIIHHIIIIIIIIIIIIIIIHHIIIIIIIIIIIIIIIIIIIIIIIIIIIIIIIIIIIIIIIIIIIIIIHIIIIIIIHIHIIIIIIIIIIHHHHIIIIIIIIHIIIIIIIIIHIIIIIIIIIIIIIIIIIIIIIIIIIIIIIIIIIHIHHIHIHIIIIIIIIIIIIIIIIIIIIIIIIIIIIIIIIHIHIIIIIIIIIIIIIIIIIIIIIIIIIIIIIIIIIIIIIIIIIIIIIIIIIIIIIIIIIDDDDD
@HISEQ:969:HM2KJBCX2:2:1102:2690:10850 2:N:0:ACTATGCA
GCGCCGAATCTTCCCAACTATCCCTATTAATCATTACGTCGATCCTAGAAACCAACAAAATAGAATCAAACGTCCTATTTCATTATTCCATGCTAATGTATTCAAGCGTGCGCCTGCTTTAAACACTCTAATTTTTTCAAAGTAACAGTCCTGATTCCCCACGACACCAAATTAATGACATCGCGGTTCTTCAGAAGGTAGGAACCAATAATGCCAGTGCGTACCGAGGCACGACCGACAATCTGATCCCGAAATTCAACTACGAGCTTTTTAACTGCAACAACTTTAATATACGCTATTGGAGCTGGAATTACCGCGGCTGCTGGCACCAGACTTGCCCTCCAA
+
DBDBDIIHIGHIIIIIIIGHIIIIIGIIIIIIIHIHIIHIIIIHHIIIIIIIIIGIIIHIIIIIIIHIIIGIIHIIHHGHIIIHIIIEHHIIHHIIIHIIIIIHHIIIIIIHIIIIHIHIIIIHHIIIIIIIIIHIIIIIIIIIIIIIHHIIHHEHIIIIIIHIIIIIIIIIIIIIIIIIIIIIIIIIIIIIIIIIIIIIIIHIIIIIIIIHHIIIIIIGIIIIIIIIIIIIIIIIIIIIIIHHHIIIIIIIIIIIIIIHHHIIIIIIIIIIIHIIIIIIIHHD1IIIIIIIIIIIIIHHIIIIIHIIIIIIIIIIIIIIIIIIIIIIIIIHIIIIIIIIDDDDD
@HISEQ:969:HM2KJBCX2:2:1102:15050:10990 2:N:0:ACTATGCA
GCGCCGAATCTTCCCAACTATCCCTATTAATCATTACAACAGTCCTAGAAACCAACAAATAGAACCATTGTCCTATTCCATTATTCCATGCTAATGTATTCAAGCGTATGCCTGCTTTGAACACTCTAATTTTTTCACAGTAAAAGTCCTGGTTCCCCGTCACGACCCGTAAAGGCCATGCCGCTTCGCCAGAAGGTAAAGCCCGACCACAGACAGTGCTCACCCAGAAGGCGGACCGTCCAGCCAGGCCTGAAGTTCAACTACGAGCTTTTTAACTGCAACAACTTTAATATACGCTATTGGAGCTGGAATTACCGCGGCTGCTGGCACCAGACTTGCCCTCCAA
+
DDDDDIIIIIIIIIIIIIIIIIIIIIIIIIIIIIIIIIIIIHIIIIIHIIIIIIIIHIIIIIIIIIIIIIIHIIHIIIIIIIIIIIIIIIIIIIIIIIIIIHHIIIIIIIIIIIHIIIIIHHIIIIIIHIIIIIIHIHIIIIIIHIHIIIIIIIIIIIIIIIIIIIIIIIIIIIIIIHHHHHIIIIIIIIIIHIIIIIIIIIIIIIIIIIIHHIIIIIIIIIIIIHIIIIIIIIHIIIHIIIIIHIIIIIIIIIIIIIIIIGIIIIIIIHIIIIHIIIIIIIIHIIIIIIIIIIIIIIIIGIIIIIIIIIIIIIIIIIIIIIIIIIIIIIIIIIIIIIIIIDDDDD
@HISEQ:969:HM2KJBCX2:2:1102:15725:10784 2:N:0:ACTATGCA
GCGCCGAATCTTCCCAACTATCCCTATTAATCATTACAACAGTCCTAGAAACCAACAAATAGAACCATTGTCCTATTCCATTATTCCATGCTAATGTATTCAAGCGTATGCCTGCTTTGAACACTCTAATTTTTTCACAGTAAAAGTCCTGGTTCCCCGTCACGACCCGTAAAGGCCATGCCGCTTCGCCAGAAGGTAAAGCCCGACCACAGACAGTGCTCACCCAGAAGGCGGACCGTCCAGCCAGGCCTGAAGTTCAACTACGAGCTTTTTAACTGCAACAACTTTAATATACGCTATTGGAGCTGGAATTACCGCGGCTGCTGGCACCAGACTTGCCCTCCAA
+
D@DDBHIIGHHHHHIIIIIIIHCHHIIIHHFHIIIIIIIGIHIHIIGHIIIHHIHIIHIGHEHIGHIIHHIHIIHFHHHIIIIIFHHHHEHGHIHHHHIIIIHGHHHHIHHHHHHFHHIIIHCHHEHIHIHHGHHHHHHFIHHHIHIIIHHIHHIHIHHIIIIIHHIHHHHHIIIIIIIIIIIIIIIGGIIIHIIIHHHCGIIIIIIIHIIHHIIIIIIIIIIIIIIIIIIHHCHIIIIIIHIHHIIGIIHIIIIIIIIIIIIIIIIIIHIIIIIIIIIHIIIHIIIIIIIIHHIGIIIIIIIIIIIIIIIIIIIHIIIHIIIIIIIIIIIIIIIHIIIIIDDDDD
@HISEQ:969:HM2KJBCX2:2:1102:4498:11526 2:N:0:ACTATGCA
GCGCCGAATCTTCCCAACTATCCCTATTAATCATTACGTCGATCCTAGAAACCAACAAAATAGGATTAACGTCCTATTTCATTATTCCATGCTAATGTATTCAAGCGTGAGCCTGCTTTAAACACTCTAATTTTTTCAAAGTAACAGTCCTGATTCCCCGCGACACCAAATTAATGACATCACGGATCTTCAGAAGGGAGAAACCAGTGACACCAGTGCATACCAAAGGCATGACCAGCGTACTGATCCCGAAATTCAACTACGAGCTTTTTAACTGCAACAACTTTAATATACGCTATTGGAGCTGGAATTACCGCGGCTGCTGGCACCAGACTTGCCCTCCAA
+
DDDDDIIIIIIIHIIHIIIIIIIIIIIIIIIIIIIIIIIIGIIIIIGIIIIIIIIIIIIHIHHHGIIIIE=FHDIIIGIIIIIIIIGHIIIGIIIIIIIIIIIHHHIIIIHIIIIIIIIIIIIIIIIIIIIIIIIHIIIIIIIIIIIIIIIIIIIIIIIIIIIIIIIIIIIIIIIIIIIIIIIIIIIIIIIIIIIIIIIIIIIIIIIIIIIIIIIIIIIIIIIIIIIIIIIIIIIIIIIIIHHHIIIIIIIIIIIIIIIIIHIIIIIIIIIIIIIIIIIHIIIIIIIIIIIIIIIIIIHHIIIIIIIIIIIIIIIIIIIIIIIIIIIIIIIIIIIIIIIIDDDDD
@HISEQ:969:HM2KJBCX2:2:1102:21121:11377 2:N:0:ACTATGCA
GCGCCGAATCTTCCCAACTATCCCTATTAATCATTACAACAGTCCTAGAAACCAACAAATAGAACCATTGTCCTATTCCATTATTCCATGCTAATGTATTCAAGCGTATGCCTGCTTTGAACACTCTAATTTTTTCACAGTAAAAGTCCTGGTTCCCCGTCACGACCCGTAAAGGCCATGCCGCTTCGCCAGAAGGTAAAGCCCGACCACAGACAGTGCTCACCCAGAAGGCGGACCGTCCAGCCAGGCCTGAAGTTCAACTACGAGCTTTTTAACTGCAACAACTTTAATATACGCTATTGGAGCTGGAATTACCGCGGCTGCTAATACCAGACTTGCCCTCCAA
+
DBAADIIIFHIHIIIHIIHIHIIHHIHIHIHIHEHIIIIHHHHHGGHIFHHHIIIHIGIIHHHIHEHFGHIHGHHGHHIHHHHHHH?HEEGFDHCCCHFGHEGCHHHGHIHHIIIGHIIIIIHIHHHIIIHHHIIIHIIHIHHIIGIHHHHEHHIIIIIIIHIIIIGIIHGHIIIIIIIHIIIIIHIIIIIHHHGHHEEDHIIIIIIIHHEIHIHHII=IIIIIIIIIIIIIIIIIIIIIHIIFGHIIIFIIIHIIIIIIIIIIIHIIIIIIIIHIIIIIHHHGIIIIIIIIIHIIIIIIIIIIIIIIIIIIIIIIIIIIIIIIIIIIIIIIIIIIIIIIIDDDDD
@HISEQ:969:HM2KJBCX2:2:1102:17935:11187 2:N:0:ACTATGCA
GCGCCGAATCTTCCCAACTATCCCTATTAATCATTACAACAGTCCTAGAAACCAACAAATAGAACCATTGTCCTATTCCATTATTCCATGCTAATGTATTCAAGCGTATGCCTGCTTTGAACACTCTAATTTTTTCACAGTAAAAGTCCTGGTTCCCCGTCACGACCCGTAAAGGCCATGCCGCTTCGCCAGAAGGTAAAGCCCGACCACAGACAGTGCTCACCCAGAAGGCGGACCGTCCAGCCAGGCCTGAAGTTCAACTACGAGCTTTTTAACTGCAACAACTTTAATATACGCTATTGGAGCTGGAATTACCGCGGCTGCTGGCACCAGACTTGCCCTCCAA
+
DDDDDIIIIIIIIIIIIIIIIIIIIIIIIIIIIIIIIIIIIIIIIIIIEHIGIIIIIIIIHGHHIIIIIIIIHIIIIIIIIHIIHHHIHHHFHHGHHHIIIIIGHHHHIIIIIIIIIIIIHHIHFHHIHIIIIHIIIIIIIHIIIIIIIIIIIIIIIIIIIIIIIIIIIIIIIIIIIIIIIIIIIHIIIIIIIIIIIIIIIIIIIIIIIIIIIIIIIIIIIIIIIIIIIIIIIIIIHI?IIIIIHIIIIIIIIIIIIHIIIIIIIIIIIIIIIIIIIIIIIIIIIIIIIIIIIHIIIIIIIIIIIIIIIIIIIIIIIIIIIIIIIIIIIIIIIIIIIIIIHDDDDD
@HISEQ:969:HM2KJBCX2:2:1102:7590:12020 2:N:0:ACTATGCA
GCGCCGAATCTTCCCAACTATCCCTATTAATCATTACGTCAATCCTAGAAACCAACAAAATAGGATCAAACGTCCTATTTCATTATTCCATGCTAATGTATTCAAGCGTTAGCCTGCTTTAAACACTCTAATTTTTTCAAAGTAACAGTCCTGTTTCCCTGCAACACCAAATTAATGACATTACAGTTCTTCAAGAAGGAGGAACCAGTAAAGCCAGTACATACCAGAGGCACGACCAACTTACTAATCCCGAAATTCAACTACGAGCTTTTTAACTGCAACAACTTTAATATACGCTATTGGAGCTGGAATTACCGCGGCTGCTGGCACCAGACTTGCCCTCCAA
+
DDCDDIIIIIIIIIIIIIIIIIIIIIIIHIIIIIIIIIIIIIIIIIIIIIIIIIIIIIIIIIIHHIIIHIIHIIIIIIIIIIIIIIIIIIIIHHIIIIIIIIIIIHIIIIHIHIIIIIIIIIIIIIIIIIHHHIIIHIIHIIIIIIIIIHIIIIIIIIIIIHIIIIIIIIIIIIIIIIIIHIIIIIIIIIIIIIIHIIIHFHHHIHHIIIIIIIIIIIIIIIIIIGIIIIIIIIHIIIIIIIIHHIIIIIIIIIIIIIIIIIHIIIIIIIIIIIHIIIIIIIIIIIIIIIIIIIIIIHIGHIIIIIIIIIIIIIIIIIIIIIIIIIIIIIIIIIIIIIIIIDDDDD
@HISEQ:969:HM2KJBCX2:2:1102:7609:12139 2:N:0:ACTATGCA
GCGCCGAATCTTCCCAACTATCCCTATTAATCATTACAACAGTCCTAGAAACCAACAAATAGAACCATTGTCCTATTCCATTATTCCATGCTAATGTATTCAAGCGTATGCCTGCTTTGAACACTCTAATTTTTTCACAGTAAAAGTCCTGGTTCCCCGTCACGACCCGTAAAGGCCATGCCGCTTCGCCAGAAGGTAAAGCCCGACCACAGACAGTGCTCACCCAGAAGGCGGACCGTCCAGCCAGGCCTGAAGTTCAACTACGAGCTTTTTAACTGCAACAACTTTAATATACGCTATTGGAGCTGGAATTACCGCGGCTGCTGGCACCAGACTTGCCCTCCAA
+
DD@DDDHIIIIHIHHHHIIIHHIIIIEHHIIIGEHIIIIGIHIIIIGHIGHHHHHIIGHHECGHIHGHEFGHHIIIIIIIII@GHIIHHHGGHHIHIHHHHHHFHHHHIGIIIIIIHHEHGIIIIIIHHIHIIIHHHIHIHHHIIIHHEFIIIHIIIIIIHIIIIIIIIHIHHIIHIIIIIIIIHIIIIHIIIIHHHHIHIIIIIHHIIHHHGHHIIIGIIIIHHGIHIIIHIHHHHIIIIIIIHHIIHIIIIIIIIIIIIIIIIHIIIIIIIIIIIIIIIHEGIIIIIHIIHHIIHIIIIIIIIIIIIIIIIIIIIIIIIIIIIIIIIIIIIIIIIIIIIDDDDB
@HISEQ:969:HM2KJBCX2:2:1102:19224:12404 2:N:0:ACTATGCA
GCGCCGAATCTTCCCAACTATCCCTATTAATCATTACGTCAATCCTAGAAACCAACAAAATAGGATCGAACGTCCTATTTCATTATTCCATGCTAATGTATTCAAGCGTTAGCTTGCTTTAAACACTCTAATTTTTTCAAAGTAACAGTCCAAATTCCCCGCAACACCAAATTAATGGCATTACGGATCATCAGGAAGGAGGAATCAGTGAGACCAGTACATACCAGAGGCATGACCAACCTACTAACCCCGAAATTCAACTACGAGCTTTTTAACTGCAACAACTTTAATATACGCTATTGGAGCTGGAATTACCGCGGCTGCTGGCACCAGACTTGCCCTCCAA
+
DDDCDIIIIIIIIIIIIIIIIIIIIIIIIIIHIIIIIIIIIIIIIIIHHIIIIIIIIIIIIIHIIIIIIIIIIIIIIIIIIIIIHHHHIIIIHIIIHIIIIHIIIGIHHIIIIHHIGHIIIIHIIHIIIIIIIIIIIIHIIHIIIIHIIHHHHHGHIHIIIIIIIIIIIIIIIIIIHGIIIIHHHIIIIIIHIIIIIIIIIIIIIIIIIIIGIIIIHIIIIIIIIIIIIIIHIIIIIIIIHHHHGHDIIIIIIIIIIIIIIIIIIIIIIIIIIIHIIIIHIIIIIIIIIHIIIIIIIIIIIIIIIIIIIIIIIIIIIIIIIIIIIIIIIIIIIIIIIIIIIDDDDD
@HISEQ:969:HM2KJBCX2:2:1102:19074:12511 2:N:0:ACTATGCA
GCGCCGAATCTTCCCAACTATCCCTATTAATCATTACGGTGATCCTAGAAACCAACGAAATAGAATCAAGCCGTCCTATTTCATTATTCCATGCTAATGTATTCAGACGTTAGCCTGCTTTAAACACTCTAATTTTTTCAAAGTAACAGTCCTGATTTCCAATCACACCAAATTAATGACATGAAAGTTCCTCAGAAGGTAGAGATTTATCTCACCAGTACAGACAATTAAGCCTGACCAATGGGTAAACCCCGAAGTTCAACTACGAGCTTTTTAACTGCAACAACTTTAATATACGCTATTGGAGCTGGAATTACCGCGGCTGCTGGCACCAGACTTGCCCTCCAA
+
DDDDDIIIIIHIIIIIIIIIIIIIIIGIIIIIIIIIIIIIHIIGIIIIIIIIIIIIIIIIIIIHHIIIIIIIIIHEHIHIHIHIIIIIIIIIIIIIIIIHIIHIIIIIIIIIIIIIIIIIIIIIIIIIIIIIIIIIIIIIIIIIIIIIIIIIIIIIIIGHIHIIIIIIIIIIIIIIIIIIIIIIIIIIIHIHIIIIIIIIIIIIIIHHHIIIIIIIIIIIIIIIIIIIIIIIIIIIIIIIIIIIIHHHIIIIIIIIIIIIIIIIIIIIIIIIIIIIIIIIIIIIIIIIHIIIIIIIIIIIIIIIIIIIIIIIIIIIIIIIIIIIIIIIIIIIIIIIIIIIIIIDDDDD
@HISEQ:969:HM2KJBCX2:2:1102:6998:12556 2:N:0:ACTATGCA
GCGCCGAATCTTCCCAACTATCCCTATTAATCATTACAACAGTCCTAGAAACCAACAAATAGAACCATTGTCCTATTCCATTATTCCATGCTAATGTATTCAAGCGTATGCCTGCTTTGAACACTCTAATTTTTTCACAGTAAAAGTCCTGGTTCCCCGTCACGACCCGTAAAGGCCATGCCGCTTCGCCAGAAGGTAAAGCCCGACCACAGACAGTGCTCACCCAGAAGGCGGACCGTCCAGCCAGGCCTGAAGTTCAACTACGAGCTTTTTAACTGCAACAACTTTAATATACGCTATTGGAGCTGGAATTACCGCGGCTGCTGGCACCAGACTTGCCCTCCAA
+
DDDDDIIIIIIIIIIIIIIIIIHIIIIIIIGIIIIIIIHIIIIIIIGIIIIIIIIIIIIIIIIIIIIIIHHIIIIIIIGIHECHHIIIIIHIIGIGIHIIIIIIIHHHHGIIIIIIIHIIIIHHHIIIIIIIIIIIIIIHHIIIIIIIIIIIHIIIIIIIIIIHHIHIIHIIIIIIIIIIIHIIIIIIIIIIIIIIIIHIIIIIIIIIIIIIHIIIIIIIIIIIIIIIIIIIIIHIIIIIIIHIIIIIIIIIIIIIIIIIIIIIIIIIIIIIIIIIIIIIIIIHIIIIIIIIIIIIIIIIIIIIIIIIIIIIIIIIIIIIIIIIIIIIIIIIIIIIIIIIIDDDDD
@HISEQ:969:HM2KJBCX2:2:1102:20480:13063 2:N:0:ACTATGCA
GCGCCGAATCTTCCCAACTATCCCTATTAATCATTACAACAGTCCTAGAAACCAACAAATAGAACCATTGTCCTATTCCATTATTCCATGCTAATGTATTCAAGCGTATGCCTGCTTTGAACACTCTAATTTTTTCACAGTAAAAGTCCTGGTTCCCCGTCACGACCCGTAAAGGCCATGCCGCTTCGCCAGAAGGTAAAGCCCGACCACAGACAGTGCTCACCCAGAAGGCGGACCGTCCAGCCAGGCCTGAAGTTCAACTACGAGCTTTTTAACTGCAACAACTTTAATATACGCTATTGGAGCTGGAATTACCGCGGCTGCTGGCACCAGACTTGCCCTCCAA
+
ADDCDIIIIIHIIHIIIIIIIIIIIHIIIIIIIIIIIIIIIHIHIIIHIIIIIIHIHFHHIGHIIIIIIIIGHHIIIFHIHIIHIIHFHIFHIIIGHIIGHHIHHEHHHHHIHIHIIIIHHHHHHHHEHHHHHHHHHHHHIIIIIHHHIIHHHGIIIH@FHHHHHIIIIHIIIIIIIHHIHGIIHIIIHIIIIIIIIIHGIHHIIIIIIIIIHIIIHIIIIIIIIIIIIIIIIHIIIIIIIIIHEII=IIIIIIIIIIIIIIIIIIIIIIIIIIIIIIIIIIIHIIIIIIIIIIIIHGIIIIIIIIIHHIHIIIIIIIIIIIIIIIIIIIIIIIIIIIHGHDDDDD
@HISEQ:969:HM2KJBCX2:2:1102:18042:13904 2:N:0:ACTATGCA
GCGCCGAATCTTCCCAACTATCCCTATTAATCATTACCTCGACTCCGAAAGCCAACGAAATAGAACCGAGATCCTATTCCATTATTCCATGCACTAATGTTCAGGCTGTAGCGCCTGCTTTGAGCACTCCAATTTTTTCAAAGTAAACGTGCTGGCCACTCATGGCACTCGGTTAAGAGAACCATAAACGAACCAGCAAGATCGTCCGGGCAAACAGTAAACGCCGCAAGGCGCACCGCTCGCCCGAAACCGAGATCCAACTACGAGCTTTTTAACCGCAACAACATTAATATACGCTATTGGAGCTGGAATTACCGCGGCTGCTGGCACCAGACTTGCCCTGCAA
+
B@D@DCDCEEHIIIC@FHHGHIHHHIHHHIGEIIHIFHHIE=E0EHHICCHHHEEIFEEHEGHHICHIDDDE<<FHH1D<GEF?CGEHHI11CE<@GFHEF@HHEIIHHIIHHHHGHHGEHHHGEHGEFHH@HECFHD?@CA@GEHGEF@<BEADEIHGHHH@AHHHH?HGGHHHHHHDCHHHHCEF-?:DHHHHII?HHEHHHEHGHHHHEHHHGCCCECHHHCFHEIHDHHECHDHHEECC<<1@FGHFCFEG?HG@HG@EHHG?HHHHCHF<CHEEHHGHFF<CDHGEECIIIHEHHGCCIIHGIIIHIHHDDIGHHHGIHIIIIHCF@EHHEHGHHHDADDD
@HISEQ:969:HM2KJBCX2:2:1102:15637:14387 2:N:0:ACTATGCA
GCGCCGAATCTTCCCAACTATCCCTATTAATCATTACAACAGTCCTAGAAACCAACAAATAGAACCATTGTCCTATTCCATTATTCCATGCTAATGTATTCAAGCGTATGCCTGCTTTGAACACTCTAATTTTTTCACAGTAAAAGTCCTGGTTCCCCGTCACGACCCGTAAAGGCCATGCCGCTTCGCCAGAAGGTAAAGCCCGACCACAGACAGTGCTCACCCAGAAGGCGGACCGTCCAGCCAGGCCTGAAGTTCAACTACGAGCTTTTTAACTGCAACAACTTTAATATACGCTATTGGAGCTGGAATTACCGCGGCTGCTGGCACCAGACTTGCCCTCCAA
+
DDADDIIIIIIIIIIIIIIIIIIIIIIIIIIIIIIHIIIIHIIHIIIIIIIIIIIIHHIIIHHIIIIIHGGHIIHIIIHHIIHIHHHHHIFHHHICHHIIIIIIIIHIIIHIIIHHIIIHHIIIIHIIHIIIIIIHHIIIIIIIIIIIIIIIIIIIIIIIIIIIIIIIIIIIIIIIIIIIIIIIIIIIIIIIIIIIIHIIIIIIIIIIIIIIIIIIIIIIIIIIIIIIIIIIIIHIIIIIIIIIIIIGIIIIIIIIIIIIIIIIIIIIIIIIIIIHIIIIIIIIIIIIIIIIIHIIIIIIIIIIIIIIIIIIIIIIIIIIIIIIIIIIIIIIIIIIIIIIIDDDDD
@HISEQ:969:HM2KJBCX2:2:1102:7910:13925 2:N:0:ACTATGCA
GCGCCGAATCTTCCCAACTATCCCTATTAATCATTACGTCAATCCTAGAAACCAACAAAATAGGATCGAACGTCCTATTTCATTATTCCATGCTAATGTATTCAAGCGTTAGCCTGCTTTAAACACTCTAATTTTTTCAAAGTAACAGTCCTGTTTCCCTGCAACACCAAATTAATGACAATACAGTTCTTCAAGAAGGAGGAATCAGTAAAGCCAGTACATACCATTGGCACGACCAACCTACTGACCCCGAAATTCAACTACGAGCTTTTTAACTGCAACAACTTTAATATACGCTATTGGAGCTGGAATTACCGCGGCTGCTGGCACCAGACTTGCCCTCCAA
+
DCDDAHHIIIIHHIIIIIGHHIHIIIIIIIIIHHIGHHIIIIHIIHHHIGHIIIIIIHHHHCGHHCHHCHHHIIHIIIIHIIIGHIIIIIHIHIIHHFHHHHHHHHHHHHHHHIIHHHFHHHHHHIIHIIHHHHGHIIHFHIHIHHIEHHHHHGHHIIIHIHIIIHIIIHHIIIHIHHH?HHHIIEHGHIIIIIIHIIIIIIIHIHIIHHIIIIHGIIIHIIIGHHGHEHHIIIIIHHFGHHHHHHHIIIIIIIHHIIIIIIIHHFHHHIIHHHFHIIIIIHHHEEHHEEIIHGHHHIHHHHIHIIHIIHIIIHHDGIIIIHHHHHHHIHHIIHHHFIIIHDDBDD
@HISEQ:969:HM2KJBCX2:2:1102:15214:15293 2:N:0:ACTATGCA
GCGCCGAATCTTCCCAACTATCCCTATTAATCATTACGTCAATCCTAGAAACCAACAAAATAGGATCAACGTCCTATTTCATTATTCCATGCTCATGTATTCAAGCGCGAGCCTGCTTTAAACACTCTAATTTTTTCAAAGTAACAGTCCTGATTCCCCACCACACCAAATTAATGACATGATGGTTCGTCAGAAGGTAGAAATCAGTAACACCAGTACGTACCGAAGGCACGACCAGCGTACTAATCCCGAAATTCAACTACGAGCTTTTTAACTGCAACAACTTTAATATACGCTATTGGAGCTGGAATTACCGCGGCTGCTGGCACCAGACTTGCCCTCCAA
+
DCDCDIIIIIIIIHIIIIIIIIIIIIIIIIIIIIHIIIIIIIIIIIIIIIIIIIHIIIIHHIIIHIIIIIGHIIIIIIIIIIIIIIHIIIIIH1GHHHHIIIIIIIHIIIIHIHIIHIIIIIIIIIIIIHIIIHHHIIHIIIIIIHIIIIIIIIIIIHHHHIIGIIIIHIIIIHIIIIIIIHIIIHHIIIIIIIIIIIIIIHIIIIIIIIIIIIIIIIIIIIIIIIIIIIIIIIIIIIIIIIHIIIHIIIIHIIIIIIHIIIIIHIIIIIIIIIIIIIIIIIIIIIIIIIHIIIIIIIHHIIIIIIIIHIIIIIIIIIIIIIIIIIIIIIIIIIIIIIIIDDCDD
@HISEQ:969:HM2KJBCX2:2:1102:13912:16603 2:N:0:ACTATGCA
GCGCCGAATCTTCCCAACTATCCCTATTAATCATTACAACAGTCCTAGAAACCAACAAATAGAACCATTGTCCTATTCCATTATTCCATGCTAATGTATTCAAGCGTATGCCTGCTTTGAACACTCTAATTTTTTCACAGTAAAAGTCCTGGTTCCCCGTCACGACCCGTAAAGGCCATGCCGCTTCGCCAGAAGGTAAAGCCCGACCACAGACAGTGCTCACCCAGAAGGCGGACCGTCCAGCCAGGCCTGAAGTTCAACTACGAGCTTTTTAACTGCAACAACTTTAATATACGCTATTGGAGCTGGAATTACCGCGGCTGCTGGCACCAGACTTG
+
DDDDDIIIIIIIIIIIIIHIIIIIIIIIIIIIIIIIIIIIIIIIIIHHHHIGHIIIHIIIHIIIHIIGIHHHIIIIIIIIIIIHHIHIIIIIHIIHIHIIHEHHIHIIHIIIIIIIHIIIIIIIIIIHHHIIIIHHIHHHIIHIIHHIIIIIIIHHHHIIHIIHHHIIIIIIHIIHIIIIIIIHHHHIHIIIIIIIHIIHIIIIIHIIIIIIIIIIIIIIIIIIIIIIIIIIIIIIHIIII<HHIIIIIGIHIHFGIIIIIIIIIIIIIIIIIIIIIIIIIIHDGIHIIIIIIHIIIIIIIIIIIIIIHIIHIIGIIIIIIIIIIIIHIIIIIDDDDD
@HISEQ:969:HM2KJBCX2:2:1102:6770:17075 2:N:0:ACTATGCA
GCGCCGAATCTTCCCAACTATCCCTATTAATCATTACGTCAATCCTAGAAACCAACAAAATAGGTTTGAACGTCCTATTTCATTATTCCATGCTAATGTATTCAAGCGTTAGCCTGCTTTAAACACTCTAATTTTTTCAAAGTAACAGTCCTGTTTCCCTGCAACACCAAATTAATGACATTACAGTTCTTCAGAAAGGAGGAATCAGCGAAGCCAGTACATACCAGTGGCACGACCAACCTGCTGACCCCGAAATTCAACTACGAGCTTTTTAACTGCAACAACTTTAATATACGCTATTGGAGCTGGAATTACCGCGGCTGCTGGCACCAGACTTGCCCTCCAA
+
DADDDIIIHIIIHIGIIHIIHIHIIIIIIIIIIIIIIIIIIIIIIIHIIEHIIIGHI?GFHIIIHHHHHEHHHHIHIHHIIHIHHGIIIGHGHIIEIHIIIFIHHFEHHIIIIIHIIIHIIIHHHHIIHIEIHHHHIGIGIIIIIIIIIIIIIHHHIHIIIHIIIIHIIIIIIIIIIIIHHIHHIGHHIIIHIHIIIIIIHHHHGIIIIIIIIIIIIIIHIIIIIIIIHIIIIIIIIIIIIIIHHIIIIIIHIIIIIIIHIIIIIIIIIIHIIHGIGIIIIIIHIIIIIGIIHIIIIIIIIIIIIIIIIIIIIIIHGIIIIIIIIHGHHIHIIIIIIIIIIDADDC
@HISEQ:969:HM2KJBCX2:2:1102:1538:17539 2:N:0:ACTATGCA
GCGCCGAATCTTCCCAACTATCCCTATTAATCATTACGTCAATCCTAGAAACCAACAAAATAGGATCGAACGTCCTATTTCATTATTCCATGCTAATGTATTCAAGCGTTAGCTTGCTTTAAACACTCTAATTTTTTCAAAGTAACAGTCCAAATTCCCCGCAACACCAAATTAATGGCATTACGGTTCATCAGGAAGGAGGAATCAGTGAGATCAGTACATACCAGAGGCATGACCAACCTACTAACCCCGAAATTCAACTACGAGCTTTTTAACTGCAACAACTTTAATATACGCTATTGGAGCTGGAATTACCGCGGCTGCTGGCACCAGACTTGCCCTCCAA
+
D<<@0//<1C@<11<<101<F1CCCGHIFH11<DH?1<FH0EH11<1<1<<1<FE0111<<C@G11100<D/<<<0<1D111<1<C1<FHI111<<EFI9HEEGGIIFIIIEI;III8H9GHGHHHIHCC8IHHEHIHHFEIIIIHIHHHIGHIHEIHHHIIIHHHIIIIIHGIIFGIIIIIIGIIGIIIIIIIIIIGIIIHIIIGIGIIIIIIIIIIIIIIIIFIIHHFGGHIIIIIIIIIIHHHHIIGHHHIGIIIIIIIIIIHGIIIHIIIHIIIIIIIIIIIIIIIIIIIIGIIHHHIIIIIIIIIIIIIIIIIIIIIIIIIIIIIIIIIIIIIIIIDDDDD
@HISEQ:969:HM2KJBCX2:2:1102:14900:16637 2:N:0:ACTATGCA
GCGCCGAATCTTCCCAACTATCCCTATTAATCATTACGTCAATCCTAGAAACCAACAAAATAGGATCAAACGTCCTATTTCATTATTCCATGCTAATGTATTCAAGCGTTAGCCTGCTTTAAACACTCTAATTTTTTCAAAGTAACAGTCCTGTTTCCCTGCAACACCAAGTAAATGACATCACAGTTCTTCAAGAAGGAGGAATCAGTGAGGCCAGTGCATACCAGTGGCACGACCAACCTACTGACCCCGAAATTCAACTACGAGCTTTTTAACTGCAACAACTTTAATATACGCTATTGGAGCTGGAATTACCGCGGCTGCTGGCACCAGACTTGCCCTCCAA
+
DDDDDIIIIIIIHIIIIIIIIIIIIIIIIIIIIIIIIIIIIIIHIIIIIIIIIIIIHIIHHHHIIIIIIIIIHHHIGHIIIIIIIIIEHHHFHHIHHIIIIIIIIIIIIIIIIIIIIIIIIIIIIIIIIIIIIIIIIIIHIIIIIHIIIIIIIIIIIIIIIIIIIIHIIIIIIIIIIIIIIIIIIIIHIIIIIIIIIIIIIIIIIIIIHIIIIIIIIIIIIIIHIIIIIIIIIIIIIIIIIIHHHIIIIIIIIIIIIIIIIIIIIIIIIIIIIIHIIIIIIIIIIIIIIIIIIIIIIIIIIIIIIIIIIIIIIIIIIIIIIIIIIIIIIIIIIIIIIIIIIDDDDD
@HISEQ:969:HM2KJBCX2:2:1102:13511:18479 2:N:0:ACTATGCA
GCGCCGAATCTTCCCAACTATCCCTATTAATCATTACGGTGATCCTAGAAACCAACGAAATAGAATCAGTCCGTCCTATTTCATTATTCCATGCTAATGTATTCAGACGTTAGCCTGCTTTAAACACTCTAATTTTTTCAAAATAACAGTCCTGATTTCCCATCACACCAAATGAATGGCATGAAAGTTCCTCAGAAGGTAGAGATTCATCTCACCAGTGCAGACAATTAAGCCTGACCAATGGGTAAACCCCGAAGTTCAACTACGAGCTTTTTAACTGCAACAACTTTAATATACGCTATTGGAGCTGGAATTACCGCGGCTGCTGGCACCAGACTTGCCCTCCAA
+
ADDCDIIIIIIIIIIGIIIIIIHHIIIIGIIECHIIIIHIIIIHIIIGIIIIIIIIIIIIIIEHICHIIIHHIIHIIHIHIIIIIIIIGHIIIEHIHHHHHHIHIIIIHIIIHIIIIIIHHHIHIIIHIIHHHHHHHIHIIFHHHGIIHIGIIIIHHGIGIHHIIIIIIIHIHIIHHHEIIIIIIIIIIHIHIHIIHIIIHIHIIIIIIIIIIIIIHIIIHHHIIIHIIIIIGIHIIIIIHGHHHHHIIIIIGIIIIIIIIIIHIIIIIIHIIIIIIIIIIIIIIIGHHIIIIIHIGIIIIIIIIIIIIIIIIIIIIIHIIIIIHIIIHIIIIIIIIIIIIIIDDDDD
@HISEQ:969:HM2KJBCX2:2:1102:18842:18296 2:N:0:ACTATGCA
GCGCCGAATCTTCCCAACTATCCCTATTAATCATTACAACAGTCCTAGAAACCAACAAATAGAACCATTGTCCTATTCCATTATTCCATGCTAATGTATTCAAGCGTATGCCTGCTTTGAACACTCTAATTTTTTCACAGTAAAAGTCCTGGTTCCCCGTCACGACCCGTAAAGGCCATGCCGCTTCGCCAGAAGGTAAAGCCCGACCACAGACAGTGCTCACCCAGAAGGCGGACCGTCCAGCCAGGCCTGAAGTTCAACTACGAGCTTTTTAACTGCAACAACTTTAATATACGCTATTGGAGCTGGAATTACCGCGGCTGCTGGCACCAGACTTGCCCTCCAA
+
DDDDDIIIIIIIIIIIIIIIIIIIIIIIIIIIIIIIIIIIIIIIIIEHIIIIIIIIIIIHIHHIIIIIIIIIIIHIIIIIIHHIIHIIIIHIHHHHIHIIIIIGIIIIIIIIIIIIIIIIIIIIIIIIIIIIIIIIIIIIIIIIIIIIIIIIIIIIIIIIIIIIIIIIIIIIIIIIIIIIIIIHIIIIIIIIIIIIIIIIIIIIIIIIIIHIIIIIIIIIIIIIIIIIIIIIIIHIHIIIIIIIIIIIIIIIIIIIIIIIIIIIIIIIIIIIIIIIIIIIIIIIIIIIIIIIIIIIIIIIIIIIIIIIIIIIIIIIIIIIIIIIIIIIIIIIIIIIIIIIIDDDDD
@HISEQ:969:HM2KJBCX2:2:1102:20723:18268 2:N:0:ACTATGCA
GCGCCGAATCTTCCCAACTATCCCTATTAATCATTACGGCGGTCCTAGAAACCAACAAAATAGGACCGCACGTCCTATTCTATTATTCCATGCTAACGTATTCGAGCAAAGGCCTGCTTTGAACACTCTAATTTTTTCAAAGTAAAAGTCCTGGTCCCCAACACACCCAGTGAAGGGCATGCGGTTCTCCAGAAGAGAAGGCCCGGCCGGACAAGTGCACGCGGTGAGGCGGACCTGCCAGCCAGGCCAAAGGTTCAACTACGAGCTTTTTAACTGCAACAACTTTAATATACGCTATTGGAGCTGGAATTACCGCGGCTGCTGGCACCAGACTTGCCCTCCAA
+
DDDCDIIIIIIIIIIIIIIIIIIIIIIHIIIIIIIIIHIIIIIIIIIIIIIIIIIIHHIIIIHIHHHDHHIIIIIIHIIIIIIIIIIIIIHHHHHHIIHHIIGIIIIHIIIIIIHHHHIIHHIIIIIIIIHHIIIIIIIIIIIHIIIIIIHHHIIIIIIIIHHIHIIIIIHIIIIIIHHHIIIIIIIHHIIIIIIIIHIIHIIIIIIIIIIHIIIIIIIIIIIIIIIIIIIIIIIIIHIIIIHIIHHIIIIIIIIIIIIIIIIIIIIIIIIIIIIIIIIIIHIIIIIHIIIHIIIIIIIIIIIIIIIIIIGIIIIIIIIIIIIIIIIIIIIIIIIIIIIDDDDD
@HISEQ:969:HM2KJBCX2:2:1102:10515:18479 2:N:0:ACTATGCA
GCGCCGAATCTTCCCAACTATCCCTATTAATCATTACAACAGTCCTAGAAACCAACAAAATAGGATCGAACGTCCTATTTCATTATTCCATGCTAATGTATTCAAGCGTTAGCCTGCTTTAAACACTCTAATTTTTTCAAAGTAACAGTCCTGTTTCCCTGCAACACCAAATTAATGACATTACAGTTCTTCAAGAAGGAGGAATCAGTAAAGCCAGTACATACCATAGGCACGACCAACCTACTGACCCCGAAATTCAACTACGAGCTTTTTAACTGCAACAACTTTAATATACGCTATTGGAGCTGGAATTACCGCGGCTGCTGGCACCAGACTTGCCCTCCAA
+
DDDDDIIIIIIIIIIIHHHIIIHIIIIIIIIIIIIIIIIIIIIIIIIIIGIIHIIIIIIIHHFHHIIIIIIIHIIIIIIIIIIIIIIHIIIIIIIIIIIIIIHHIIIIIIIIIIIIIIIIIIIIIIHGIIIIIIHIIIIHIIIIIIIIIIIIIIIIIIIIIIIIIIIIIHHHHIIIIIIIIIIIIIIHIHIIIIIIIIIIIIIHHIIIIIIIIIIIIIIIIIIIIIIIIHIHIIIIIIIIIIHHHIIIIIIIIIIIIIIIIIIIIIIIIIIIIIHIIIIIIIIIIIIIIIIIIIIIIIIIHIIIIIIIIIIIIIIIIIIIIIIIIIIIIIIIIIIIIIIIIDDDDD
@HISEQ:969:HM2KJBCX2:2:1102:12109:18910 2:N:0:ACTATGCA
GCGCCGAATCTTCCCAACTATCCCTATTAATCATTACGTCAATCCTAGAAACCAACAAAATAGGATCGAACGTCCTATTTCATTATTCCATGCTAATGTATTCAAGCGTTAGCCTGCTTTAAACACTCTAATTTTTTCAAAGTAACAGTCCTGTTTCCCTGCAACACCAAATTAATGACATTACAGTTCTTCAAGAAGGAGGAATCAGTAAAGCCAGTACATACCATTGGCACGACCAACCTACTGACCCCGAAATTCAACTACGAGCTTTTTAACTGCAACAACTTTAATATACGCTATTGGAGCTGGAATTACCGCGGCTGCTGGCACCAGACTTGCCCTCCAA
+
DDDDDIIIIIIIIIIIIIIHIIIIIIIIIIIIIIIIIIIIIIIIIIHIIIIIEHHIHIHIIIHHIIIHIIIHIIIIIIIIIIIIIIIIIIIHGIIIIIHIIHIIIIIIIHIIIIIIIIIIIIIIIIIIIIIIIIIIHIIIIIIIIIIIIIIIIIIIIIIIIIIIIIIIIIIIIIIIIHHIIIIIIIIIIIIHHIIIIIIIIIIIIIIIIIIIIIHIIIIIIIIIIIIIIIIIIIIIIIHIHIHHHIIIIIIIIIIIIIIIIIIIIIIIIIIIIIHIIIIIIIIIIIIIIIIIIIIIHIIIIIIIIIIIIIIIIIIHIIIIIIIIIIIIIIIIIIIIIIIIIDDDDD
@HISEQ:969:HM2KJBCX2:2:1102:18087:18803 2:N:0:ACTATGCA
GCGCCGAATCTTCCCAACTATCCCTATTAATCATTACATCGATCCTAGAAACCAACAAAATAGAATCGGATGTCCTATTTCATTATTCCATGCTAATGTATTCAAGCGTGAGCCTGCTTTAAACACTCTAATTTTTTCAAGGTAACAGTCCTAATTCCCCGTGACACCAAATTAATGGCATTACGGTTCTTTAGAAGGTGAGAAATCAATAATATCAGTACATACCAACGGCATGACCGAAACATTGATCCCGAAATTCAACTACGAGCTTTTTAACTGCAACAACTTTAATATACGCTATTGGAGCTGGAATTACCGCGGCTGCTGGCACCAGACTTGCCCTCCAA
+
DDCDDIIIIIIIHFHIIDHFHHHIIHIIHIIIIIIIIIIHHHIIHIIIIIIIHHHHFHIEHHIEEHIIIHIIIHIIHIHIIIIIGHIHIIIIGHHIHHHHHEGHIFHIHHHHIIIHIIIIGIII<HHCHCHHIIIIIIIHEHHHFFHIIIHFHGHIIHHIDHIHHIIHHHHHHIFFFHHGHIGHFGHHEHIHGEFHEFG?DGHGIHEHHHIHIIGHHIHHFH?HHGCGHHHHHHHD6@?EEGC<EDHC/DHHCEIHHHEEHGCE=EG?FHHIIHHHG<CD<HIIHGEIHIIEEEGC@GGHEFEHHHHHHIIIIIIIIIIIIIIIIHHGIIIIHIIIIIIIIIDDDDA
@HISEQ:969:HM2KJBCX2:2:1102:15483:18672 2:N:0:ACTATGCA
GCGCCGAATCTTCCCAACTATCCCTATTAATCATTACAACAGTCCTAGAAACCAACAAATAGAACCATTGTCCTATTCCATTATTCCATGCTAATGTATTCAAGCGTATGCCTGCTTTGAACACTCTAATTTTTTCACAGTAAAAGTCCTGGTTCCCCGTCACGACCCGTAAAGGCCATGCCGCTTCGCCAGAAGGTAAAGCCCGACCACAGACAGTGCTCACCCAGAAGGCGGACCGTCCAGCCAGGCCTGAAGTTCAACTACGAGCTTTTTAACTGCAACAACTTTAATATACGCTATTGGAGCTGGAATTACCGCGGCTGCTGGCACCAGACTTGCCCCCAA
+
DDDDDIIIIHIICHIIIIIIIIIIIIIIIIIIIIIIIIIIIIIIGIGIIIIIHHHICHHHIHEHIIIIIHIIHIIIII?HHIIIIIHIIIIGHIIIIHHHIIIHIIIIIIIIIIIHIIIIIIIIIHIHIIIIHIHIIIIIHIIHIIIHHHIIIIIIIIIHIDIIIIIIIHIIGIIIIIIIIIIIIIIHIHIIIIIIHIIIIIIIIIIIIIIIHIIIIIIIIIIIIIHIIIIIIIIIIIIIIIIIIIIIIIIIIIIIIIIIHIIIIIHIIIIGIIIIIIIGHHIIIIIIIIIHHGIIIIIIIIIIIIIIIIIIIIIIIIIIIHIIIIIIIIIIIIIIIIIIDDDDD
@HISEQ:969:HM2KJBCX2:2:1102:9726:20032 2:N:0:ACTATGCA
GCGCCGAATCTTCCCAACTATCCCTATTAATCATTACGGTGGTCCTAGAAACCAACAAAATAGAACCATGCCGTCCTATTTTATTATTCCATGCTAATGTATTCAAGCAAAAATGCCTGCTTTAAACACTCTAATTTTTTCAAAGTAAAGGTCCTGGTTCCCCGCGGCATCCAATTAAGGACATCGCGGTTCTCCAGAAGGTGAGAAATTGACTGCACCAGTTCATACCCCGTGAGGCACGACCGATGCGCCAATCCCGAAATTCAACTACGAGCTTTTTAACTGCAACAACTTTAATATACGCTATTGGAGCTGGAATTACCGCGGCTGCTGGCACCAGACTTGCCCTCCAA
+
DDDDDIIIIIIIIIIIIIIIIIIIIIIIIIIIIIIIIGHIGIIIIIIIHIIIIIIIIIIGIIFHHIIHIHIGHIHDHHHIIIIIIIIIIIIIIIIIIIEHIEGIIIIIIIIIIIIIIIIIIIIHIIHIIHIIIIIIIIHIIIIIIIIIIIIIIHIIIIIIIIIIIIIIIIIIIIIIIIIIIIIIIIIIIIIIIIIIIIIIIIIIIIIIIIIIIIIIIIIIIIIIIIHIIIIIIIIIIIIIIIIIIIIIIIIHIIIIIIIIHHIIIIIIIIIIIIIIIIIIIIIIIIIIIIIIIIIIIIIIIIIIIIIIIIIIIIIIIIIIIIIIIIIIIIIIIIIIIIIIIIIIIIIIDDDDD
@HISEQ:969:HM2KJBCX2:2:1102:3076:20251 2:N:0:ACTATGCA
GCGCCGAATCTTCCCAACTATCCCTATTAATCATTACGTCGATCCTAGAAACCAACAAAATAGGGTCAAACGTCCTATTTCATTATTCCATGCTAATGTATTCAAGCGTGTGCCTGCTTTAAACACTCTAATTTTTTCAAAGTAACAGTCCTGATTCCCCATGACACCAAATTAATGACATCACAGTTCGTCAGAAGGTAGAAATCAATAATACCAGTGCATACCAGAGGCACAACCAATATATTGATCCCGAAATTCAACTACGAGCTTTTTAACTGCAACAACTTTAATATACGCTATTGGAGCTGGAATTACCGCGGCTGCTGGCACCAGACTTGCCCTCCAA
+
DADDDIHHIIIIHHIFIHIHIFHIIIIIIIIIIIIIIIHHIIIHIIIIHIIIGHIIGHIGHIGHH1DGEHIDHHIIIIHIHIIIIIIIIHHHHIGIIIIIHIIIHHIIIIIIIIIIIIHIIHIIIHIIIIIIIIHIIHIIIHGHGHIHHHHIIIHHIIIHIHHHEIHIIIIHHHHHHHIIHFIIIHHHHIHIIHIHIHHIIIHIHHHIIHHIIIIIIIIIIIHIIIIHHGIHIIIIIII<HHHGHHIIHIIHHIIIIIIIIIHIIIIIIIIIIHHIIIIIIIIHIHHIIIIHIIIIIHHFFIIHIIIIIIIIIIIIIIIIIIIIIIIIIIIHIIIIIIIIIDDDDB
@HISEQ:969:HM2KJBCX2:2:1102:12598:20733 2:N:0:ACTATGCA
GCGCCGAATCTTCCCAACTATCCCTATTAATCATTACGTCGATCCTAGAAACCAACAAAATAGAATCAAACGTCCTATTTCGTTATTCCATGCTAATGTATTCAAGCGTGAGCCTGCTTTAAACACTCTAATTTTTTCAAAGTAACAGTCCTGATTCCCCATGACACCAAATTAATGACATCATGGTTCGTCAGAAGGTAGGAATCAATAATACCAGTACGTACAATAGCACGACCAATAAATTGATCCCGAAATTCAACTACGAGCTTTTTAACTGCAACAACTTTAATATACGCTATTGGAGCTGGAATTACCGCGGCTGCTGGCACCAGACTTGCCCTCCAA
+
@@BDBD?/EC<@@GHEHIII?<C@CFHHEHIIHGHIIGHFHC<1<C1<GEEC@@GH?HHIIH?1C1CFCFEEFECCEH@HCFHIIIIHI?HHIHHHHHIFFEEFHHGIIIHHHIGCHH?HC?;H8EGHFHHHFECGFHHHHHHHEHGG@1HGDDDHHCHHFHGIHHH9EC?EGCC@CDHCHHIIICFHIHHIIHCHHGHHHGCHEGHGGEGAHHCBC8CEIHHEC<AHAFCHF@DFGHCECAGF8CC-/F1@1G@HD<CC@HGG1HC@FEHHHGF@HHED1F@ED@CHEG<<<?HGECHEFHEHEHIHHHGEE//CCIH?GGEECHCHIHHHFCEHHHED0B?D@
@HISEQ:969:HM2KJBCX2:2:1102:12514:20265 2:N:0:ACTATGCA
GCGCCGAATCTTCCCAACTATCCCTATTAATCATTACGTCAATCCTAGAAACCAACAAAATAGGATCGAACGTCCTATTTCATTATTCCATGCTAATGTATTCAAGCGTTAGCTTGCTTTAAACACTCTAATTTTTTCAAAGTAACAGTCCAAATTCCCCGCAACACCAAATTAATGGCATTACGGATCATCAGGAAGGAGGAATCAGTGAGACCAGTACATACCAGAGGCATGACCAATCTACTAACCCCGAAATTCAACTACGAGCTTTTTAACTGCAACAACTTTAATATACGCTATTGGAGCTGGAATTACCGCGGCTGCTGGCACCAGACTTGCCCTCCAA
+
DDDDDDHIFHHHHFHIIIHIIIHEHHHHHIIH?EHIIIHHIIIIHHIEHIHHHEHGHHHHHHHIHCGC=FHDHIGHHEHHHHHHGEHIHHIHCHGHIIIHIHHHHIIHIIHGIIHGIIHIIIHIHHHIIIIIHHHEHHEIIIIIIHHIHGIIIIHEIIIIIIHIIHHHIIIIIIHIIIIHHIIIIIIIFGHIIIIIIIIIIIIIIIIIII;;IIIIIIIIIIIIIIIIIIIGIIIIIIHGIIHHHHEIHHIIIIHGHIIIIIHIIIHIIIIIIIIIIIIIIIHIHIIIIIIIIHDIIIIIIIIIIIIIIIIIIIIIIIIIIIIIIIIIIIIIIIIIIIIIIDDDDC
@HISEQ:969:HM2KJBCX2:2:1102:18327:20714 2:N:0:ACTATGCA
GCGCCGAATCTTCCCAACTATCCCTATTAATCATTACGTCAATCCTAGAAACCAACAAAATAGGATCAAACGTCCTATTTCATTATTCCATGCTAATGTATTCAAGCGTTAGCCTGCTTTAAACACTCTAATTTTTTCAAAGTAACAGTCCTGTTTCCCTGCAACACCAAATTAATGACATTACAGTTCTTCAAGAAGGAGGAACCAGTAAAGCCAGTACATACCAGAGGCACGACCAACCTACTAATCCCGAAATTCAACTACGAGCTTTTTAACTGCAACAACTTTAATATACGCTATTGGAGCTGGAATTACCGCGGCTGCTGGCACCAGACTTGCCCTCCAA
+
CDDCDIIIIIIIIHHIIIIIIIIIIIIIIIIIIIIIIIIIIIIIIIHGIIIIIIIIIHHIIIIIIIIIIIHIIHIIIIIIIIIIIIIFHHHIHHIIIIIIIIIIIIIIIIIIIIIIIIIIIIIIIIIHIIHHIIIIIIIIHIHIIHIIIIHIIIIIIIIIIIIIIIHHIIIIHIIIIIHIIIIIIIIIIIIIIIIIIIIIHIIIHHIIIIIIIIIIIIIIIIIIIIIIIIIIIIIIIIIIHIHIHIIIIIIIIIIIIIIIIIIIIIIIIIIIIIIIIIIIIIIIIIIIIHIIIIIIIIIIIIIIIIIIIIIIIIIIIIIIIIIIIIIIIIIIIIIIIHIIIDDDDD
@HISEQ:969:HM2KJBCX2:2:1102:20899:20203 2:N:0:ACTATGCA
GCGCCGAATCTTCCCAACTATCCCTATTAATCATTACAACAGTCCTAGAAACCAACAAATAGAACCATTGTCCTATTCCATTATTCCATGCTAATGTATTCAAGCGTATGCCTGCTTTGAACACTCTAATTTTTTCACAGTAAAAGTCCTGGTTCCCCGTCACGACCCGTAAAGGCCATGCCGCTTCGCCAGAAGGTAAAGCCCGACCACAGACAGTGCTCACCCAGAAGGCGGACCGTCCAGCCAGGCCTGAAGTTCAACTACGAGCTTTTTAACTGCAACAACTTTAATATACGCTATTGGAGCTGGAATTACCGCGGCTGCTGGCACCAGACTTGCCCTCCAA
+
?DDCDIIIIIIIIIIHIIIIIHIHIIHIIIHIIHHHIIIHIIIIIGFHIHIIHIHHHIIIIHIIIHIEHHHHIIIIIIGIHHIIHIIIHHHIHIHHHHHIIHHHIICHGEIHGIHHIIHEHHHIIHIIIIHIHHHIIHHHIIIIIIHIHHHHHHIIHIIIIHHEHHIIIHHHHHIIIIIIIIIIH=IIIIIIIHHIHHHHIHIIHHIIIIIHHIIIIGGIIIIIIIHIIIGIIIIIIIIIIIHGDIHIHGIIIIHIHIIIIIIIHIIIIIIIIIIIIIHHIHHEIIIIIIHGIHIIIIIIIIIHIHIIIIIIIIHIIIIHIIIIIIIIIIIIIIIIIIIIIDCDDD
@HISEQ:969:HM2KJBCX2:2:1102:10353:22408 2:N:0:ACTATGCA
GCGCCGAATCTTCCCAACTATCCCTATTAATCATTACGTTGATCCTAGAAACCAACAAAATAGAATCGAACGTCCTATTTCATTATTCCATGCTAATGTATTCAAGCGCGTGCCTGCTTTAAACACTCTAATTTTTTCAAAGTAACAGTCCTGACTCCCCACAACATCAAATTAATGACATCATGATTCATCAGAAGGGAGAAATCAATGACATTAGTACGTACCGAAGGCACGACCGACGTATTGATCCCGAAATTCAACTACGAGCTTTTTAACTGCAACAACTTTAATATACGCTATTGGAGCTGGAATTACCGCGGCTGCTGGCACCAGACTTGCCCTCCAA
+
DDDDDIIIIIIIIIIIIIIIIIIIIIIIIIIIIIIIIIIIIIIIIIIIIIIIIIIIIIIIHIEHIIIIIIIIIIIIIIHIIIIIHHIHIIIIIIGIIIIIIHHIIIIIIIHIIIIIIIIIIIIIIHHIIIIIIIIIIIIIIIIIIIIIIIIIIIIIIIIIIIIIIIIIIIIIIIIIIIIIIIIIIIIIIIIHIIIIIIIIIIIIIIIIIIIIIIIIIIIIIIIIIIIHIIIIIIIIIIIIIIIIHIIIIIIIIIIIIIIIIIIIIIIIIIIIIIIIIIIIIIIIIIHIIIIIIIIIIIIIIIIIIIIIIIIIIIIIIIIIIIIIIIIIIIIIIIIIIIIIIDDDDD
@HISEQ:969:HM2KJBCX2:2:1102:5091:22254 2:N:0:ACTATGCA
GCGCCGAATCTTCCCAACTATCCCTATTAATCATTACATCGATCCTAGAAACCAACAAAATAGAATCTGATGTCCTATTTCATTATTCCATGCTAATGTATTCAAGCGTAAGCTTGCTTTAAACACTCTAATTTTTTCAAGGTAACAGTCCTAATTCCCCATAACATCAAATAAATGACATTATGGTTCTTTAGAAGGTGAGAACCAATAAAACCAGTACATACCAAGGCATGACCGATTCCTTGATCCCGAAATTCAACTACGAGCTTTTTAACTGCAACAACTTTAATATACGCTATTGGAGCTGGAATTACCGCGGCTGCTGGCACCAGACTTGCCCTCCAA
+
DDDCDIIIIIIIIIIIIIIIIIIIIIIIIIIIIIIIIIIIIHIIIIIIIIIIIIIIIIIIIIHHHIIIIIIIIIIIHIIIIIIIIIIIIIIIIIIHIIIIIIIIIHIIIIHHIIIIIIIHIHHIIIIIIIIIIIIIIIIIIIIIIIIIIIIHIIIIIIIIIIIIIIHIIIIIIIIHHIIIIIIIIIIIIIIIIIIIIIIIIIIIIIIIIIIIIIIIIIIIIIIIIIIIIIIIIIIIIIIIIIIHIIIIIIIIIIIIIIIIIIIIIIIIIIIIIHIIIIIIIIIIIIIIIIIIIIIIIIIIIIIIIIIIIIIIIIIIIIIIIHIIIIIIIIIIIIIIIIIIDDDDD
@HISEQ:969:HM2KJBCX2:2:1102:4962:21001 2:N:0:ACTATGCA
GCGCCGAATCTTCCCAACTATCCCTATTAATCATTACATCGGTCCGTAAACCATCAAAATAGAACCAATGTCCTATTTCATTATCCCATGCTAATGTATTCAAGGCAAAAACGCCTGCTTTGAACACTCTATTTTTCTCAAAGTAAACTATCGGAATCCCATGAGCACTTAGTGAAAAGTACCAAAACATGTTCCTCCGAAGTACATGGCCAACATTCTCGCATGCGCATGACCGTGAGGCCACGGACGCTCGAATATCAACCAAGACTCAGACTACGAGCTTTTTAACTGCAACAACTTTAATATACGCTATTGGAGCTGGAATTACCGCGGCTGCTGGCACCAGACTTGCCCTCCAAA
+
DDDCDIIIIIIIIIIIIIIIIIIIIIIIIGIIIIIHHHIIIHIIIIHHHIHIIIIIIIGHHHIIIIIIIIIIIIIIIIIIIIIIHHHIHHIIHIHIIIIIIEHIHHHIFHIIIHIIIIIIIHIIIIIIIIIIIIIIHIIIIIIIHIIIIHIIHIIIIIIIIIIIIIIIIIIIIIIIIIIHIIIIIIIIIIIHEIIHIIIIIIIIIIIIIIIIIHIIHIHIIIIIIIIIIIIIIIIIIIIIHIIIIIIIIIIIIIIIIHEIIIIIIIHIHIIIIIIIIIIIIGIIIIIIIIIIIIIIIIIIIIIIIIIIIIIIIIIIIIIIIIIIIIIIIIIIIIIIIIIIIIIIIIIIIIIIIIIDDDDD
@HISEQ:969:HM2KJBCX2:2:1102:6770:22426 2:N:0:ACTATGCA
GCGCCGAATCTTCCCAACTATCCCTATTAATCATTACGTCAATCCTAGAAACCAACAAAATAGGATCAAACGTCCTATTTCATTATTCCATGCTAATGTATTCAAGCGTTAGCCTGCTTTAAACACTCCAATTTTTTCAAAGTAACAGTCCTGTTTCCCTGCAACACCAAATTAATGACATTACAGTTCTTCAAGAAGGAGGAACCAGTAAAGCCAGTACATACCAGAGGCACGACCAACCTACTAATCCCGAAATTCAACTACGAGCTTTTTAACTGCAACAACTTTAATATACGCTATTGGAGCTGGAATTACCGCGGCTGCTGGCACCAGACTTGCCCTCCAA
+
DADD@HHIIIGIIHHIIIHIIIIIIIHIIIIIIIIIIEFHIIIIIIEHHGHIIHEHCHHHHIHGHHIIGHIHFEHEHIIIHH@<FHHIE?DHHGHFGHHIIIHHIIHHHHIHIIHHIIHIHHHHHGIIIIIIIIHHHIHHIIIIIHIIHHIFHIHIIIIHIIIIIIFIIHGHHHHIHEHEEHIHHHHHHHGIHHIHIIIIHIIIIGHIIIIHIIIHHHHHHHIIIIIIHIIIIIIGHHIIIIHHGGEEDIIIIIIIIHIIIIIIIIHIIIHIIIHHIIIHHGIIIIIHIIIIIIIIIIIIIIIIIIIIIIIIIIIIIIIHHIIIIIIHIIIIIIIIIIIIICDDDD
@HISEQ:969:HM2KJBCX2:2:1102:6026:22774 2:N:0:ACTATGCA
GCGCCGAATCTTCCCAACTATCCCTATTAATCATTACGTCAATCCTAGAAACCAACAAAATAGGATCGAACGTCCTATTTCATTATTCCATGCTAATGTATTCAAGCGTTAGCCTGCTTTAAACACTCTAATTTTTTCAAAGTAACAGTCCTGTTTCCCTGCAACACCAAATTAATGGCATTACAGTTCTTCAGAAAGGAGGAATCAGCGAAGCCAGTGCATACCAGTGGCACGACCAACCTGCTGACCCCGAAATTCAACTACGAGCTTTTTAACTGCAACAACTTTAATATACGCTATTGGAGCTGGAATTACCGCGGCTGCTGGCACCAGACTTGCCCTCCA
+
DDDDDIIHHIIIIIIIIIIHIIIIIIIIIIIHHHHIHIIIIFEGHHGHHHIIHIIIIIIEHHIH1GCHGHHIEHHIHIIIIFHICHFIHGHHHHIIIIIIIIHEHIHHIIIIHHCHHIIIIHIHIHHIHIIIIIIIIHIIIHHIIHHHCIHHHIIIHHHIIHGIIIIIIHHHIIHHIIIIIIIHGIIIIIIIIIIIHIIIIIIGIIIIIIIIHGIIIIIIIIIIIIHIIIIIIIIIIIIIIHHGIIHIIHIIIIIIIIIIIIIIIIIIIIIIIIIIIIIIIIIIIIIIIIIIIIIIIIIIIIIIIIIIIIIIIIIIIIIIIIIIHIHIIIIHHHIIIIIIDDDDD
@HISEQ:969:HM2KJBCX2:2:1102:5102:24037 2:N:0:ACTATGCA
GCGCCGAATCTTCCCAACTATCCCTATTAATCATTACATCGATCCTAGAAACCAACAAAATAGAATCGGATGTCCTATTTCATTATTCCATGCTAATGTATTCAAGCGTGAGCCTGCTTTAAACACTCTAATTTTTTCAAGGTAACAGTCCTAATTCCCCGTGACACCAAATTAATGGCATTACGGTTCTTTAGAAGGTGAGAAATCAATAATATCAGTACATACCAACGGCATGACCGAAACATTGATCCCGAAATTCAACTACGAGCTTTTTAACTGCAACAACTTTAATATACGCTATTGGAGCTGGAATTACCGCGGCTGCTGGCACCAGACTTGCCCTCCAA
+
DDDDDIIIIIIIIIIIIIIIIIIIIIIIIIIIIIIIIGIIIIHIIIHIIIIIIHIIIIGIIIHIIIIIIHIIIIIIIIIIIEHHIIIIIIIIIIIHIHIIIIHHHHHHIHIIIIIIHIHHHHIIIIIIIIIIIIIHIIIIIIIIIIIIIIIHIHHIIIIIIIIIIIIIIIIIIIIIIIHIIIIIIIIIIIIIIIHGIIIIHIIIIIIIHHIIIIIIIIIIIIIIIIIIIIIIIIIIIIIIIIIIHGIIIHHHIIIIIIIIIIIIIIIIIIIIIIIIIIIIIIIIIIIIIIIIIIIIIIIIIIIIIIIIIIHIIIIIIIIIIIIIIIIIIIIIIIIIIIIIIIDDDDD
@HISEQ:969:HM2KJBCX2:2:1102:18618:23913 2:N:0:ACTATGCA
GCGCCGAATCTTCCCAACTATCCCTATTAATCATTACAACAGTCCTAGAAACCAACAAATAGAACCATTGTCCTATTCCATTATTCCATGCTAATGTATTCAAGCGTATGCCTGCTTTGAACACTCTAATTTTTTCACAGTAAAAGTCCTGGTTCCCCGTCACGACCCGTAAAGGCCATGCCGCTTCGCCAGAAGGTAAAGCCCGACCACAGACAGTGCTCACCCAGAAGGCGGACCGTCCAGCCAGGCCTGAAGTTCAACTACGAGCTTTTTAACTGCAACAACTTTAATATACGCTATTGGAGCTGGAATTACCGCGGCTGCTGGCACCAGACTTGCCCTCCAA
+
CDDDDIIIIIIIIIIIIIIIIIIIIIIIIIIIIIIGIIIIIIIIIIIIIIIIIIIIIIIIHHIIIIIIIIHIIIIIIIIIIIIIIIIIIIGIIIIIIIIIIGHHHIIIIIIIIIIIIIIHIIIIIIIIIIHIIHIIGIHIIIIIIHIIIIIIIIIIIIHIIHHHHHIIIIIIIIIIHHIIIIHIIIHHIIHHIIIIIIIIIIIIIHHIIIIHHIIIIIIIIIIIIIIIIIIIIIIIIIIIIIIHGIIIIHIIIIIIIIHIIIHCIIIIHIIHIIIIIIHHIIIIHHIIIIIIHIIIIHIIIIIIIIHIIIIIIIIIIIIIIIIIIGIIIIIIIIIIIIIIIDDDDD
@HISEQ:969:HM2KJBCX2:2:1102:6486:24499 2:N:0:ACTATGCA
GCGCCGAATCTTCCCAACTATCCCTATTAATCATTACGTCAATCCTAGAAACCAACAAAATAGGATCGAACGTCCTATTTCATTATTCCATGCTAATGTATTCAAGCGTTAGCTTGCTTTAAACACTCTAATTTTTTCAAAGTAACAGTCCAAATTCCCCAAAACACCAAATTAATGGCATTAAGATTCATCAGGAAGGAGGAATCAGTGAGACCAGTACATACCAGAGGCATGACCAACCTACTAACCCCGAAATTCAACTACGAGCTTTTTAACTGCAACAACTTTAATATACGCTATTGGAGCTGGAATTACCGCGGCTGCTGGCACCAGACTTGCCCTCCAA
+
DDDDBIIIIIIIIIIHHIIIIIIIIIIIIIIIIIIIIIIIIIIIHIIGIHHIIIIIIIIIHHHGHHIHHHIHHFHIIIIIIIIIIIIGHIHHFIIHHHIIGHHIIIIEHHIHIHIIIIIIIIIHIIHIIIIIHIIHH@EHIIHHHIIHIIHHFHIGIHHHHCCC0HHGGGHIIIIHIIIHHIIIHIIIHIIHHHEIFIHHHIIIIHIGHIIIHIHEHHHGIIHHHIIHHHIHHEFHHGHHIHIHGIHIIHHGCCHEGIIIHHHIHFHHHHHHHHEIIIIHEHFHIHGHFHHHIIIIIIIIGIHHIIIIIIIHHHHHHHHHIIIIIHHHIHEHIHHDEHHHHDADDD
@HISEQ:969:HM2KJBCX2:2:1102:1306:25048 2:N:0:ACTATGCA
GCGCCGAATCTTCCCAACTATCCCTATTAATCATTACATCGATCCTAGAAACCAACAAAATAGAATCGGATGTCCTATTTCATTATTCCATGCTAATGTATTCAAGCGTGAGCCTGCTTTAAACACTCTAATTTTTTCAAGGTAACAGTCCTAATTCCCCGTGACACCAAATTAATGGCATTACGGTTCTTTAGAAGGCGAGAAATCAATAATATCAGTACATACCAACGGCATGACCGAAACATTGATCCCGAAATTCAACTACGAGCTTTTTAACTGCAACAACTTTAATATACGCTATTGGAGCTGGAATTACCGCGGCTGCTGGCACCAGACTTGCCCTCCAA
+
DDDDDIIIIIIIIIIIIIIIIIIIIIIIIIIIIIIIIIHIHHIIIIIHIIIIIIIIIIIIIIIGHHIIHIIIIIIIIIIHGIIIIHIIIIIHHGHIHIIIHHIIIIHIHIIIIIIIIIIHFHIIIIIHIIIIIIIIIHHIIIIHHIIHHHIIIIIIHIIIIIIIIIIIHIIIIIIIIIIIIIIIIIIIHIIIIIIIIIHIIIHIIIIIIIIIIIIIIIIIIIIIIIIIIIIIIIIIIIIIIIIHHGIIIIIIIIIIIIIIIIIIIIIIIIIIIIIIIIIIIIIIIIIIHHIIIIIIIHIIIHIIIIIIIIIIIIIIIIIIIIIIIIIIHIIIHIIIIIIIIIDDDDD
@HISEQ:969:HM2KJBCX2:2:1102:6006:25442 2:N:0:ACTATGCA
GCGCCGAATCTTCCCAACTATCCCTATTAATCATTACAACAGTCCTAGAAACCAACAAATAGAACCATTGTCCTATTCCATTATTCCATGCTAATGTATTCAAGCGTATGCCTGCTTTGAACACTCTAATTTTTTCACAGTAAAAGTCCTGGTTCCCCGTCACGACCCGTAAAGGCCATGCCGCTTCGCCAGAAGGTAAAGCCCGACCACAGACAGTGCTCACCCAGAAGGCGGACCGTCCAGCCAGGCCTGAAGTTCAACTACGAGCTTTTTAACTGCAACAACTTTAATATACGCTATTGGAGCTGGAATTACCGCGGCTGCTGGCACCAGACTTGCCCTCCAA
+
DDDADIIIIIIHIIIIIIIGIIIIIGIIIIHHIIIGHIIIIIIIIIIIIGIIIIIIIIIIIIIHIIIIIIIIHHIIIHIIHHHHIHIIIIIHIIIIIIIIIHHHIIIIIIIIIIHHHIHIIIIIIIIIIIIIIHIIIIIIIIIIIIIIIIHHIIIIIIIIIHIIIIIIIIIIIIHHIHIIIIIIHHHIIIHIIIIIIIHIIIIIHHIIIIIIIIIIIHIIIIIIIIIIIIIIIIIIIIIIIIIHHIIIIIIIIIIIIIIIIIIIIIIIIIIIIIIIIIIIIHHFIIIIIIIIIIIIIIIIIIIIIIIIIIIIIIIIIIIIIIIIIIIIIIIIIIIIIIIIIDDDDD
@HISEQ:969:HM2KJBCX2:2:1102:21184:25435 2:N:0:ACTATGCA
GCGCCGAATCTTCCCAACTATCCCTATTAATCATTACGTCAATCCTAGAAACCAACAAAATAGGATCGAACGTCCTATTTCATTATTCCATGCTAATGTATTCAAGCGTTAGCCTGCTTTAAACACTCTAATTTTTTCAAAGTAACAGTCCTGTTTCCCTGCAACACCAAATTAATGACATTACAGTTCTTCAGAAAGGAGGAATCAGCGAAGCCAGTACATACCAGTGGCACGACCAACCTGCTGACCCCGAAATTCAACTACGAGCTTTTTAACTGCAACAACTTTAATATACGCTATTGGAGCTGGAATTACCGCGGCTGCTGGCACCAGACTAGCCCTCCAA
+
@BDDAHDH@H@HC?CFHEGH?G?FHDDDFH@CGDCCHH11DGCEHHGHHHIIHEHIHHIIHIHHI@@GHHEC1DE@C@CCGHH1D@FG@HC@C?CC@CEHHGHFHHHHEHCHFHGGHFGCCHHGGIGHEFHGFHHGHGHHHIGHHBGIIHHEIIHHIHHFIIIHHHIHEGHIIIHEHHHGIIIIIHIIHFHIIIIIHIIGIIIIIIIII<IIIIHHHHHIHIIIIIIIIIIIIIIIIIHGIIHGDHHIIIIIHFIIHIIIIIIIIHIIIIIIHHHIIIIIIIIHIIIIIHIIIIIIIIIIIIIHGIIIIIIIIIIIIIIIIIIIHIIIHIIIHGIIIIIIIDDDDD
@HISEQ:969:HM2KJBCX2:2:1102:14699:26169 2:N:0:ACTATGCA
GCGCCGAATCTTCCCAACTATCCCTATTAATCATTACAACAGTCCTAGAAACCAACAAATAGAACCATTGTCCTATTCCATTATTCCATGCTAATGTATTCAAGCGTATGCCTGCTTTGAACACACTAATTTTTTCACAGTAAAAGTCCTGTATCCCCGTCACGACCCGTAAAGGCCATGCCGCTTCGCCAGAAGGTAGAGCCCGACCACAGACAGTGCTCACCCAGAAGGCGGACCGTCCAGCCAGGCCTGAAGTTCAACTACGAGCTTTTTAACTGCAACAACTTTAATATACGCTATTGGAGCTGGAATTACCGCGGCTGCTGGCACCAGACTTGCCCTCCAA
+
0<<0D/<F1EH?GHIIIIIIIIIIIIIIIIIIIIIIIH@E<1DGHHIIIIIIIIIHIII?@1<D111<1<<11<1D1111111D1<11<1111111<CH11<</1D00<11111<<1:11<<FH/<G1/11DHHI11DD1<D1GG11</11:/111<D<<0<C########################CCF<</HD/<<-/:/</.<D0D:<0<1011B11HD11D11D0B//CGIIHD10<:111<=DHG1IIHFIIIIIIIIIIIIIIIIIIIIIIIIIIIIIIIIIIIIIIIIIIIIIIIIIIIIIIIIIIIIIIIIIIIIIIIIIIIIIIIIIIIIIIDDDDD
@HISEQ:969:HM2KJBCX2:2:1102:4369:27921 2:N:0:ACTATGCA
GCGCCGAATCTTCCCAACTATCCCTATTAATCATTACGTCAATCCTAGAAACCAACAAAATAGGATCGAACGTCCTATTTCATTATTCCATGCTAATGTATTCAAGCGTTAGCCTGCTTTAAACACTCTAATTTTTTCAAAGTAACAGTCCTGTTTCCCTGCAACACCAAATTAATGACATTACAGTTCTTCAGAAAGGAGGAATCAGCGAAGCCAGTACATACCAGTGGCACGACCAACCTGCTGACCCCGAAATTCAACTACGAGCTTTTTAACTGCAACAACTTTAATATACGCTATTGGAGCTGGAATTACCGCGGCTGCTGGCACCAGACTTGCCCTCCAA
+
DDDDDIIIIIIIHHIIIIIIIIIIIIIIIHIIIIIHIIHIIIIIIIIIIIIIIIIIEHHIIIHGHIIIIHGDHIIIIIIIGIIIIIIEHHIIIIIIIIIIIIIIIIHIIIIIIIIIIIHIIIIHGHHIIHIIIIHIIIIIIIIIIIIIHIIHIIIIIIIIIIIIIHHIIIIHIIIIIIHGHIIIIIHHHHHIIIIIHIIIIIIIIGIIIIIIHIIIIIIIIIIHIIIIIIIIIIIIIIIIGIIHFIIHGHHHIIIIHGIIIIIIIIIIIIIIIIIIIIIIIIIIHEIIIIIIIIIIIIIIIIIIIIIIIIIIIIIIIHIIIIIIHHIHIIIIIIIIIIIIHDDDDD
@HISEQ:969:HM2KJBCX2:2:1102:17876:28803 2:N:0:ACTATGCA
GCGCCGAATCTTCCCAACTATCCCTATTAATCATTACATCGATCCTAGAAACCAACAAAATAGAATCAAACGTCCTATTTCATTATTCCATGCTAATGTATTCAAGCGTAAGCCTGCTTTAAACACTCTAATTTTTTCAAAGTAACAGTCCTGATTCCCCACGACACCAAATTAATGACATCGCGGTTCTTCAGAAGGTAAGAACCGATAATGCCAGTGCGTACCGAGGCACGACCAACAATTCGATCCCGAAATTCAACTACGAGCTTTTTAACTGCAACAACTTTAATATACGCTATTGGAGCTGGAATTACCGCGGCTGCTGGCACCAGACTTGCCTCCAA
+
DDDDDGIGIIGIHIIIIGHHIIIIIHIIIIIIIIIIIIIIGIIIIIIHHHIIIIIIHIIIIIIIIIIIIIIIIIIIIIIHIIIIIIIGHIGEEGIIIIIIIHIIIIHIIIIIHIIIIIIIIIHIIIIIIIIIGIIHHIIIIIIIHIIHIIIHIIIIIIIIIIIIIIIIIIIIHIIIHHGIIIIIIIIIIIIIIIIIIIHHIIGIIIIIIIIIIIIIIIIIIIIIIIIIHIIIIIIIIIIIIHIIIIIIIIHIIHIIIIIIIIIIIIIGIIIIIIIIIIIIIIIIIIIIIIIHGIIIHIIIIIIIIIIIIIIIIIIIIIIIIIIIIIIIIIIIIIIIIIIDDDDD
@HISEQ:969:HM2KJBCX2:2:1102:5163:29670 2:N:0:ACTATGCA
GCGCCGAATCTTCCCAACTATCCCTATTAATCATTACAACAGTCCTAGAAACCAACAAATAGAACCATTGTCCTATTCCATTATTCCATGCTAATGTATTCAAGCGTATGCCTGCTTTGAACACTCTAATTTTTTCACAGTAAAAGTCCTGGTTCCCCGTCACGACCCGTAAAGGCCATGCCGCTTCGCCAGAAGGTAAAGCCCGACCACAGACAGTGCTCACCCAGAAGGCGGACCGTCCAGCCAGGCCTGAAGTTCAACTACGAGCTTTTTAACTGCAACAACTTTAATATACGCTATTGGAGCTGGAATTACCGCGGCTGCTGGCACCAGACTTGCCCTCCAA
+
DBDDDHCHIIIIHIIIIIIHHIHHHIHHHIIHHHIIIHIFFIIIIHIHIIIIIIIIIHHIHGHIHIHHGIIIGGHHIIIIHIHIGHFIGHHHGHIIIIIHHCGCFFIHIIGHIIIIHIIHGHGHEHHHGIIHHHEHIIIIHIIIIIHIHIHHGHHHCHHHHHFHHHHHHHHIIIIIIHEHEHIIHHIIGIIHIHHHFIHHHIHHHHIHIHIIHIIIHHHHHHIHHIIIIIIIHHEIIIIHHIHEDIHHFHIIIIIIIIHHIIIIIIIIIHHEHIIIIIIIHHIHHIIIIIIHHHIIIIIIIHIIIIHIHHHIIIIIIHIIIIIIIIIIIIIHHIIIIIIIHDDDAD
@HISEQ:969:HM2KJBCX2:2:1102:4235:29702 2:N:0:ACTATGCA
GCGCCGAATCTTCCCAACTATCCCTATTAATCATTACATCGATCCTAGAAACCAACAAAATAGAATCGGATGTCCTATTTCATTATTCCATGCTAATGTATTCAAGCGTGAGCCTGCTTTAAACACTCTAATTTTTTCAAGGTAACAGTCCTAATTCCCCGTGACACCAAATTAATGGCATTACGGTTCTTTAGAAGGTGAGAAATCAATAATATCAGTACATACCAACGGCATGACCGAAACATTGATTCCGAAATTCAACTACGAGCTTTTTAACTGCAACAACTTTAATATACGCTATTGGAGCTGGAATTACCGCGGCTGCTGGCACCAGACTTGCCCTCCAA
+
DDDDDIIIIIIIIIIIIIIIIIIIIIIIIIIIIIIIIIIIIIIIIIIIIIIIIIIIIHHHIIHIIIIIIGIHIIHIIIIIGIIHIIIIIIIIIIIIIIIIIIIIIIIHIIIIIIIIIIIIIIIIIIIIIIIIIIIIIIIIIIIIIIIIIIIIIIIIIIIIIIIIHIIIIIIIIIIIIIIIIIIIIIIIIIIIIIIIIIIIIIIIIIIIIIIIIIIIIIIIIIIIIIIIIIIIIIIIIIIIIIIIHHIIIIIIIIIIIIIIIIIIIIIIIIIIIIIIIIIIIIIIIIIIIIIIIIIIIIIIIIIIIIIIIIIIIIIIIIIIIIIIIIIIIIIIIIIIIIIIIIDDDDD
@HISEQ:969:HM2KJBCX2:2:1102:15078:29904 2:N:0:ACTATGCA
GCGCCGAATCTTCCCAACTATCCCTATTAATCATTACAACAGTCCTAGAAACCAACAAATAGAACCATTGTCCTATTCCATTATTCCATGCTAATGTATTCAAGCGTATGCCTGCTTTGAACACTCTAATTTTTTCACAGTAAAAGTCCTGGTTCCCCGTCACGACCCGTAAAGGCCATGCCGCTTCGCCAGAAGGTAAAGCCCGACCACAGACAGTGCTCACCCAGAAGGCGGACCGTCCAGCCAGGCCTGAAGTTCAACTACGAGCTTTTTAACTGCAACAACTTTAATATACGCTATTGGAGCTGGAATTACCGCGGCTGCTGGCACCAGACTTGCCCTCCAA
+
DCDDDIIIHIIIHHIIIIHIIIIIIIIIIIIIIIIHIIIIIIIIIIIHHIIIIIIIEHHIIIHIIIIIIIIIIHIIIGHIIIIHIIIIIHHIIIHHHIIIIIIIIIIIIIIHIIIIIIIIIIHIIIIIHIIIIIIIIIIIIIIIIIIIIIIIIIIIIIHHIIIIIIHIIIIIIIGIIIIIIIIIIIIIHIIIIIIIIIHHIIIIIIIIIIIIIIIIIIIIIIIIIIIIIIIHIIIIIIIIIIIIHIIIIIIIIIIIIIIIIIIIIIIIIIIIIIIIIIIIIIIHIIIIIHIIIHIIIIIIIIIIIIIIIIIIIIIHGIIIIIIIIIIIIIIIIIIIIIIIIDDDDD
@HISEQ:969:HM2KJBCX2:2:1102:9819:30106 2:N:0:ACTATGCA
GCGCCGAATCTTCCCAACTATCCCTATTAATCATTACATCGGTCCGTAAACCATCAAAATAGAACCAATGTCCTATTTCATTATCCCATGCTAATGTATTCAAGGCAAAAACGCCTGCTTTGAACACTCTATTTTTCTCAAAGTAAACTATCGGAATCCCATGAGCACTTAGTGAAAAGTACCAAAACATGTTCCTCCGAAGTACATGGCCAACATTCTCGCATGCGCATGACCGTGAGGCCACGGACGCTCGAATATCAACCAAGACTCAGACTACGAGCTTTTTAACTGCAACAACTTTAATATACGCTATTGGAGCTGGAATTACCGCGGCTGCTGGCACCAGACTTGCCCTCCAA
+
DDB?B/CCCHHHHHIIIIG@HHFHFFEGHEHHHHHHHIIHHHHHHHGGEEHEGHFGFHHHCDCHEHGHF<<GHIHHIIIIGEFHFHEHFHHHHHIHHHHCCCGC1FEHHIHHHHEHEHHHGB<CCHIIHGIHHIIIIHHEHHIIHHHHHH1EIHHIIIHHHHGHHIIIIIIIHIHIHFCHIHHHHIHHE8<<@EFHHHEH?IIIHHIIHIIIHHHHDIIIIIIIIIIIHIIIIIIGIIHIIIIHIGCHIIIIIIIHIHHHHHG@HH@HEHHHEIIHHGHHHIIIIHEIIIIIIIIHGHGIHHIIHHGHIHHIHIIHGIIIIIIIIHIIIHIIIIIIIIIHEIGIGHHIIHIIIIDBDDB
@HISEQ:969:HM2KJBCX2:2:1102:15302:30303 2:N:0:ACTATGCA
GCGCCGAATCTTCCCAACTATCCCTATTAATCATTACAACAGTCCTAGAAACCAACAAATAGAACCATTGTCCTATTCCATTATTCCATGCTAATGTATTCAAGCGTATGCCTGCTTTGAACACTCTAATTTTTTCACAGTAAAAGTCCTGGTTCCCCGTCACGACCCGTAAAGGCCATGCCGCTTCGCCAGAAGGTAAAGCCCGACCACAGACAGTGCTCACCCAGAAGGCGGACCGTCCAGCCAGGCCTGAAGTTCAACTACGAGCTTTTTAACTGCAACAACTTTAATATACGCTATTGGAGCTGGAATTACCGCGGCTGCTGGCACCAGACTTGCCCTCCAA
+
DDDDDIIIIIIIIIIIIIIIIIIIIIHIFHIIIIIIIIIIIIIIIIIIIHIIIIIIIGIIIHEHIIIIIFHHHHHHIIHIIIIIIIIIHIIHHGHHHHIIIHIIIIHIIIIIIIIIIIHHHHIIIIIHHHIHIIIIHIIIHIIIIIIIIIIIHHIIIIIHIIIIIHIIIHIIIIIIIHIIHIIIIIIIIIHIIIIHHIIIIIIIIIIIIIIIIIIIIIIIIIIIIIIIIIIIIIIIIIIIIIIIGIIIIIIIIIIIIIIIIIIIIIIIIIIIIIIIIIIIIIIIIIHIIIIIHIIIIIIIIIIIIIIIIIIIIIIIIIIIIIIIIIHIIIIIIIIIIIIIIDDDDD
@HISEQ:969:HM2KJBCX2:2:1102:12513:30288 2:N:0:ACTATGCA
GCGCCGAATCTTCCCAACTTCCCTATTAATCATTACAACAGTCCTAGAAACCAACAAATAGAACCATTGTCCTATTCCATTATTCCATGCTAATGTATTCAAGCGTATGCCTGCTTTGAACACTCTAATTTTTTCACAGTAAAAGTCCTGGTTCCCCGTCACGACCCGTAAAGGCCATGCCGCTTCGCCAGAAGGTAAAGCCCGACCACAGACAGTGCTCACCCAGAAGGCGGACCGTCCAGCCAGGCCTGAAGTTCAACTACGAGCTTTTTAACTGCAACAACTTTAATATACGCTATTGGAGCTGGAATTACCGCGGCTGCTGGCACCAGACTTGCCCTCCAA
+
0DB@0FDHIIHH@@@1DGHGIHEGFGCHIIHHIFEHIEHEC@FFH?HHFHHHCHECE?CHF111<DHHH@HEHHIIHIIIIGIH1?F@ECHHHIEGHHHGEEFHGIIHIIHHHIHFCHHHHGHEHHG@1HFEFIIIHHIHHFGHHHHHEEGHIHIHHHHHIIHHEEIHHHIIIHGEDEHGHIDHHHEEHIIIHHHFHCHHHGHHGHIHCCEEIIIHGHCHEGHFIGIHHC?CCEGIHHHIHIHGGHFIHGIIIIIIIIIGIIHHGHECG@HIIIIIIIIHHCGIIHFIIIHECH?HHEHIGIIIIIIIHIHDHGIIGIIIIHHIIIIIIHGHHHHGGIIIDDDAD
@HISEQ:969:HM2KJBCX2:2:1102:13152:32172 2:N:0:ACTATGCA
GCGCCGAATCTTCCCAACTATCCCTATTAATCATTACGTCAATCCTAGAAACCAACAAAATAGGATCGAACGTCCTATTTCATTATTCCATGCTAATGTATTCAAGCGTTAGCTTGCTTTAAACACTCTAATTTTTTCAAAGTAACAGTCCAAATTCCCCGCAACACCAAATTAATGGCATTACGGATCATCAGGAAGGAGGAATCAGTGAGACCAGTACATACCAGAGGCATGACCAATCTACTAACCCCGAAATTCAACTACGAGCTTTTTAACTGCAACAACTTTAATATACGCTATTGGAGCTGGAATTACCGCGGCTGCTGGCACCAGACTTGCCCTCCAA
+
DDCDB?CHGIIEHHICHHIIHHCEHFHHEFHHHIFHHHFHHHII@HEHHHHHHHIGHHHGFHEH1FECHHIHHHC=CHI?<FEHHHIHIIHIIGECHHIIIHHHIIGHHHIIGHHHHHGHHEHIIEGHHHIHIHHIIHIHIHHHHHHIHIHHIHHHHGCIHHHGEGH/HIHHHHDCHGHFHHH?FHG@IHGEHFIHHHHHIIIHIHHHHIEGAGEHFHIIIHIIIHHHEHIHIHEGIHGCHHHHHIIIIH@@HIIHFHCDCCIIHFEIIIIHIHEHIIIIIIIHHGCHHEHIHIIIIIIIHHHHIHIIIHHGEHHHGHIHHHIIIHHIHIIIIIIIIIIIIDADDD
@HISEQ:969:HM2KJBCX2:2:1102:9144:31759 2:N:0:ACTATGCA
GCGCCGAATCTTCCCAACTATCCCTATTAATCATTACGTCAATCCTAGAAACCAACAAAATAGGATCGAACATCCTATTTCATTATTCCATGCTAATGTATTCAAGCGTTAGCTTGCTTTAAACACTCTAATTTTTTCAAAGTAACAGTCCAAATTCCCCGCAACACCAAATTAATGGCATTACGGATCATCAGGAAGGAGGAATCAGTGAGACCAGTACATACCAGAGGCATGACCAACCTACTAACCCCGAAATTCAACTACGAGCTTTTTAACTGCAACAACTTTAATATACGCTATTGGAGCTGGAATTACCGCGGCTGCTGGCACCAGACTTGCCCTCCAA
+
DADDDIIIIIIIIIIIIIIIIIIHIIHHIHIIIIIIGIIHIIIHIIGIIIIIIIIIIIIEDHFGFHHHDHICHIIIHHHHHHIIIIIIHHIIHIIIIHIIIHIIIGIIIIHIIHIIIIHFHEIIIIHHIIHIIIIHHHHIHHHIIIIHIIIIIIIHIIHIIIIIHHHHIHIIIIHHHIIIIIIHIIIIIIIIIHHIHIIIIIIHHHIIIIIIIIIIIIIHIIIIIIIIHHHIIIIIIHIIIIHHGHIIGIIIIIIIIIIIIIHHGIHIIIIIHIIIIGIIIGHHEIHIIIIIIIIIIIIHHIIIIIIIIIIIIIIIIIIIIIIIIIIIIIIIIIIIIIIIIDDDDD
@HISEQ:969:HM2KJBCX2:2:1102:9666:32673 2:N:0:ACTATGCA
GCGCCGAATCTTCCCAACTATCCCTATTAATCTTTACAACAGTCCTAGAAACCAACAAATAGAACCATTGTCCTATTCCATTATTCCATGCTAATGTATTCAAGCGTATGCCTGCTTTGAACACTCTAATTTTTTCACAGTAAAAGTCCTGGTTCCCCGTCACGACCCGTAAAGGCCATGCCGCTTCGCCAGAAGGTAAAGCCCGACCACAGACAGTGCTCACCCAGAAGGCGGACCGTCCAGCCAGGCCTGAAGTTCAACTACGAGCTTTTTAACTGCAACAACTTTAAAATACGCTATTGGAGCTGGAATTACCGCGGCTGCTGGCACCAGACTTGCCCTCCAA
+
DDDDDHHIIIIIIIIIIIIIHIIIIIIIIIII1GHHIIHIIHHHHHIHIIHIIIIIIIIIIDCCGHIIHHFHH?HHHIIIIEHIIGGFHHIIHHIIHIIHHFHFHHIHIIHIIIIHIIHIHIIIHIHHIHHIIHHIHIIIHHHHFIHIIIIIIHIIIIIIGHIHIIHIIHIIIIIHIIHIHIIHHDEIIIIIIIHIIIHGGIIHHHHHIHHHHGIIIIIIIIIIGIIIIHIIIHIIHIHHIIIHHIIIHIIIHEHHIIIIIIIIIIIIIIIIIIIIIIHHEHHHIIIIIIIHHIIIGIHIIIIHIIIIIIIIIIHIIIIIIIIIIIGIIIIIIIIIIIIIIDABDD
@HISEQ:969:HM2KJBCX2:2:1102:10983:32779 2:N:0:ACTATGCA
GCGCCGAATCTTCCCAACTATCCCTATTAATCATTACGTCAATCCTAGAAACCAACAAAATAGGATCAACGTCCTATCTCATTATTCCATGCTAATGTATTCAAGCGCGAGCCTGCTTTAAACACTCTAATTTTTTCAAAGTAACAGTCCTGATTCCCCGCCACACCAAATTAATGACATGATGGTTCGTCAGAAGGTAGGAATCAGTAACACCAGTACGTACCGAAGGCACGACCAGCGTACTAATCTCGAAATTCAACTACGAGCTTTTTAACTGCAACAACTTTAATATACGCTATTGGAGCTGGAATTACCGCGGCTGCTGGCACCAGACTTGCCCTCCAA
+
DDDDDIIIIIIIIIIIIHIIIIIIIIIIIIIIIIIIIIIIIIIIIIIIIIIIHHIIIIHIHIHIGIIIIIIIIIIIIIIIIIIHIHGIIIIIIHIIIIIIIHIIIIIIIIIIIIIIIIIIIIIIHIIIIIIIIIIIIIIIIIIIIIIIIIIIHHHIIIIIIIIIIIIIIIIIIIIIIIIIIIIIIIIIIIIIIIIIIIIIIIIIIIIIIIIIIIIIIIIIIIIIIIIIIIIIIIIHIIIIIHHHIIIIIIIIIIIIIIIIIHIIIIIIIIIIIIIIIIIIIIIIIHIIIIIIIIIIHIIIIIIIIIIIIIIIIIIIIIIIIIIIIIIIIIIIIIIIIIIIDDDDD
@HISEQ:969:HM2KJBCX2:2:1102:13441:33622 2:N:0:ACTATGCA
GCGCCGAATCTTCCCAACTATCCCTATTAATCATTACAACAGTCCTAGAAACCAACAAATAGAACCATTGTCCTATTCCATTATTCCATGCTAATGTATTCAAGCGTATGCCTGCTTTGAACACTCTAATTTTTTCACAGTAAAAGTCCTGGTTCCCCGTCACGACCCGTAAAGGCCATGCCGCTTCGCCAGAAGGTAAAGCCCGACCACAGACAGTGCTCACCCAGAAGGCGGACCGTCCAGCCAGGCCTGAAGTTCAACTACGAGCTTTTTAACTGCAACAACTTTAATATACGCTATTGGAGCTGGAATTACCGCGGCTGCTGGCACCAGACTTGCCCTCCAA
+
D@D@@HHIEHIGIIIGHHHHIHHIEEHIGEHGEHIIHIHIIHFHIIIHEHHHIIHIHE@HHIGEHIIHHHH?GEHGGFCHHH@HHGHHGE?HHGGHGGHHHHHEGHHHHIIIIHIIEHHIHC@@FHIHGGHHHFH@AGHEHHHHHEDHHIHFHEHIHHHHIIHHIGIIHGHFH9GIIIIIIIIIHIIHIGIIHHHHEHHHIIIIIIIIIIIIHIIIIIIHIIIIIIHIIGHHGFIIIIIIIIIFEHIIIIIIHHHGIIIIIHIIIIIIIIIIIIIIIHIHHIIIIHGHIIIIIIIGIHIHIIIIIIIIHIIHGIIIHIIIIIIIIIIIIIIIIHHIHIIIIDDBDD
@HISEQ:969:HM2KJBCX2:2:1102:2997:33142 2:N:0:ACTATGCA
GCGCCGAATCTTCCCAACTATCCCTATTAATCATTACATCGATCCTAGAAACCAACAAAATAGAATCGGATGTCCTATTTCATTATTCCATGCTAATGTATTCAAGCGTAAGCTTGCTTTAAACACTCTAATTTTTTCAAGGTAACAGTCCTAATTCCCCATAACATCAAATAAATGACATTATGGTTCTTTAGAAGGTGAGAACCAATAAAACCAGTACATACCGAGGCATGACCGATTCCTTGATCCCGAAATTCAACTACGAGCTTTTTAACTGCAACAACTTTAATATACGCTATTGGAGCTGGAATTACCGCGGCTGCTGGCACCAGACTTGCCCTCCAA
+
DDDDDIIIIIIIIIIIIIIIIIIIIIIIIIIIIIIIIIIIIGIIIIIIIIIIIIIIIIIIIIIIHIIIIIIHIIIIIIIIIIIIGIIHIIIIIIHIHIIIIIIIIIIIIIIIIIIHIIIIHIIHIIIIIIIIIIIIIIIIIIIIIIIIIIIIIIIIIIIIIIIIIIIIIIIIIIIIHIIIIIIIIIIIIIIIIIIIIIIIIIIIHIIIIIIIIIIIIIIIIIIIIIIIIIIIIIIIIIIIIHHFIIIIIIIIIIIIIIIIIHIIIIIIIIIIIIIIIIIIIIIIHIIIIIIIIIGIIIIIIIIIIIIIIIIIIIIIIIIIIIIIIIIIIIIIIIIIIIIIDDDDD
@HISEQ:969:HM2KJBCX2:2:1102:6321:34024 2:N:0:ACTATGCA
GCGCCGAATCTTCCCAACTATCCCTATTAATCATTACGTCAATCCTAGAAACCAACAAAATAGGATCAAACGTCCTATTTCATTATTCCATGCTAATGTATTCAAGCGTTAGCCTGCTTTAAACACTCTAATTTTTTCAAAGTAACAGTCCTGTTTCCCTGCAACACCAAATTAATGACATTACAGTTCTTCAAGAAGGAGGAACCAGTAAAGCCAGTACATACCAGAGGCACGACCAACCTACTAATCCCGAAATTCAACTACGAGCTTTTTAACTGCAACAACTTTAATATACGCTATTGGAGCTGGAATTACCGCGGCTGCTGGCACCAGACTTGCCCTCCAA
+
DDDDDIIIIIIIIIIIIIIIIIIIIIIIIIIIIIIIIHIIIIIIIIIIHIIIIIIIHHEHIIHHIHIIHHHHHIHHIIIIIIIHIIIIIIHHHHIIIIIIIIIIIIHGHHHHGHHIIIIIIIIHIIIIIIIIHIIHIIHIGIIIIIIHHHHHHHGHHIIIHIHIIIIIHIIIHHHIIIIIIIIIIIIIIIIIIIIIIIIHHHHCIIIIIIIHIHIIHIIIIIIIIIIIIIIIIHIIGIIIIIHHHHHHIIGIIIIHIIIIIIIIIIIIHIIIIIIIIIIHIIIIIIIIIIIIIIIIIIHIIIIIIIIHIIIIIIHCIIIIHIHIIIIIIHIIIHGIIIIIIDDDDD
@HISEQ:969:HM2KJBCX2:2:1102:6517:34051 2:N:0:ACTATGCA
GCGCCGAATCTTCCCAACTATCCCTATTAATCATTACGTCAATCCTAGAAACCAACAAAATAGGATCGAACGTCCTATTTCATTATTCCATGCTAATGTATTCAAGCGTTAGCTTGCTTTAAACACTCTAATTTTTTCAAAGTAACAGTCCAAATTCCCCAAAACACCAAATTAATGGCATTAAGGTTCATCAGGAAGGAGGAATCAGTGAGACCAGTACATACCAGAGGCATGACCAACCTACTAACCCCGAAATTCAACTACGAGCTTTTTAACTGCAACAACTTTAATATACGCTATTGGAGCTGGAATTACCGCGGCTGCTGGCACCAGACTTGCCCTCCAA
+
ACDDDIIIIIIIIIIIIIIIIIIIIHIIIIIIIIIIIIIIIIIIIIHIHIIIIIIIHIGHHIFHHIIHIIIGIIHIIHIIIIIIIIIGHHHIIHIHIHHIIIIIIIIIIIIHHIIIIIIIIIIHIHIHIIIIHGIHIIIIIIIIIIIIIIIHHIIHIIIHIIIIIIIIIHIIIIIIIIHIHHIIHIIIIIIIGIHIIHIIGIIIIIIHIIIIIIIIIIIIIIIIHIIIIIIIIIII;HIIHHIIHIIIIIIIIIIHIIIIHIIIIIIIIIIIIIHIIIHIIHIHIIIIIIIIIIIIHIIIIIIHIIIIIIIIIIIIHIIIIIIIIIIIIIIIIIIHIIIIIDDDDD
@HISEQ:969:HM2KJBCX2:2:1102:2165:34121 2:N:0:ACTATGCA
GCGCCGAATCTTCCCAACTATCCCTATTAATCATTACAACAGTCCTAGAAACCAACAAATAGAACCATTGTCCTATTCCATTATTCCATGCTAATGTATTCAAGCGTATGCCTGCTTTGAACACTCTAATTTTTTCACAGTAAAAGTCCTGGTTCCCCGTCACGACCCGTAAAGGCCATGCCGCTTCGCCAGAAGGTAAAGCCCGACCACAGACAGTGCTCACCCAGAAGGCGGACCGTCCAGCCAGGCCTGAAGTTCAACTACGAGCTTTTTAACTGCAACAACTTTAATATACGCTATTGGAGCTGGAATTACCGCGGCTGCTGGCACCAGACTTGCCCTCCAA
+
DDDCDIGHIIIIIIIIHIIIIIIIIIHIIIHIIIIIIIIIIIIHIIIIIIIIIIIIIIIIIIHIIIIIIIIHHHIIIIIIIIHIHHHIHGEHIHHGHGIHHIIIHIIIIIIIIIIHHHHIIHHIHIHIHHIIHHIHHHIIIIIHIIHHIIIHIIIIIHIIIIIIIIIHIIIHIIH@HIIIIIIIIIIIIIIIIIIIIIIIIIIIIHIIIIIIHIIHIIIIIIIIIIIIIHIIIIIIIIHHIIIIHIIIIIIIIIIIIIIIIIIIIIIIIIIIHIIIIIIIIIHHHHHIIIIHIHIIHIIIIIIIIIIIIIIIIIIIIIIIIIIIIIIIIIIIIIIIIIIIIDDDDD
@HISEQ:969:HM2KJBCX2:2:1102:6665:35341 2:N:0:ACTATGCA
GCGCCGAATCTTCCCAACTATCCCTATTAATCATTACAACAGTCCTAGAAACCAACAAATAGAACCATTGTCCTATTCCATTATTCCATGCTAATGTATTCAAGCGTATGCCTGCTTTGAACACTCTAATTTTTTCACAGTAAAAGTCCTGGTTCCCCGTCACGACCCGTAAAGGCCATGCCGCTTCGCCAGAAGGTAAAGCCCGACCACAGACAGTGCTCACCCAGAAGGCGGACCGTCCAGCCAGGCCTGAAGTTCAACTACGAGCTTTTTAACTGCAACAACTTTAATATACGCTATTGGAGCTGGAATTACCGCGGCTGCTGGCACCAGACTTGCCCTCCAA
+
DDDDDIIIIIIIHHIIIIIIIIIIHIIIIIIIIIIIIIIIIIIIIIIIIIIIIIIIIIIIIIIIIIIIIIIIIHGHHHHIIIIGIGGIIIIIIIIIIIIIIIIIIIIIIIIIIIIIIIIIIIIIIIIIHIIIIIIIIIIIIIIIIIIIIIIIIIIIIIIIGIIIIIIIIIIIIIIIIIIIIIIIIIIIIIIIIIIIIIIIIIIIIIIIIIIIIIIIIIIIIIIHIIIIIIIIIIIIIIIIIIIHHIIIIIIIIIIIIIIIIIIIIIIIIIIIHIIIIIIIIIIIIIIIIIIIIHIIIIIIIIIIIIIIIIIIIIIIIIIIIIIIIIIIIIIIIIIIIIIIIDDDDD
@HISEQ:969:HM2KJBCX2:2:1102:17566:34786 2:N:0:ACTATGCA
GCGCCGAATCTTCCCAACTATCCCTATTAATCATTACGTCAATCCTAGAAACCAACAAAATAGGATCGAACGTCCTATTTCATCATTCCATGCTAATGTATTCAAGCGTTAGCTTGCTTTAAACACTCTAATTTTTTCAAAGTAACAGTCCAAATTCCCCGCAACACCAAATTAATGGCATTACGGATCATCAGGAAGGAGGAATCAGTGAGACCAGTACATACCAGAGGCATGACCAATCTACTAACCCCGAAATTCAACTACGAGCTTTTTAACTGCAACAACTTTAATATACGCTATTGGAGCTGGAATTACCGCGGCTGCTGGCACCAGACTTGCCCTCCAA
+
DDDCDIIIIIIIHIHIIIIIIIIIIIIIIIIIIIIIIIIIIIIIIIIHHHIIIIIIIIIIIGHIIIIHIHIIIGHIIIIIIIIIIIIHIIIIIIIIIIIIIIIIIIIIIIIIIIIIIIIIIIHIHIIIIIIIIIIIIIIIIIHIIIIIIIIIIIIIIIIIIIIIIHIIIIIIIIIIIIIIIIIHIIHIIHIIIIIIIIIIIIIIHIIIIIHIIHIIIIIIIIIIIIIIIIIIIIIIIIIIIIHHHIHIIIIIIIIIIHIIIIHIIIIIIIIIIIIIIIIIIIIIIIIIIIIIIHIIIIIIIIIIIIIIIIIIIIIIIIIIIIIIIIIIIIIIIIIIIIIIIDDDDD
@HISEQ:969:HM2KJBCX2:2:1102:10201:35450 2:N:0:ACTATGCA
GCGCCGAATCTTCCCAACTATCCCTATTGATCATTACGTCAATCCTAGAAACCAACAAAATAGGATCGAACGTCCTATTTCATTATTCCATGCTAATGTATTCAAGCGTTAGCCTGCTTTAAACACTCTAATTTTTTCAAAGTAACAGTCCTGTTTCCCTGCAACACCAAATTAATGACATTACAGTTCTTCAGAAAGGAGGAATCAGCGAAGCCAGTACATACCAGTGGCACGACCAACCTGCTGACCCCGAAATTCAACTACGAGCTTTTTAACTGCAACAACTTTAATATACGCTATTGGAGCTGGAATTACCGCGGCTGCTGGCACCAGACTTGCCCTCCAA
+
DDDDDIIIEHIIIIGGHIIIHHHHIHII@CHHIIIGHHHIIIIIIIIIIIIIHHHHIIHHHHHIHHIIEEHIIIIIHIIIIIHGIHIHHHHFHHI?IIHHIHHHHHIHIIIIIIIIIIHHGCHHHHHIHIHHIIHIIIFIIIIHIHFHHHIIHHHHGHFIHIIHHHDHHIIHHIHHHFGIIIIIIIIIIIHIHHIHIIIIIIIIIIIIHIIIIHIIIIIIIIIIIIIIIIIIIIHHHHHIHIHHGIHHIHIIIIIIHIHIIIIIIIIIIIIIIHHIIIHIIIIHHHEHIHIIHIHFGIIIIIIIIIIIIHIIHIIIIIIIIIIHIIIHHIIIIIIIIIIIIDDDDD
@HISEQ:969:HM2KJBCX2:2:1102:13421:35603 2:N:0:ACTATGCA
GCGCCGAATCTTCCCAACTATCCCTATTAATCATTACGTCGATCCTAGAAACCAACAAAATAGGGTCAGACGTCCTATTTCATTATTCCATGCTAATGTATTCAAGCGTGTGCCTGCTTTAAACACTCTAATTTTTTCAAAGTAACGGTCCTGATTCCCCATGACACCAAATTAATGACATCACAGTTCGTCAGAAGGTAGAAATCAATAATACCAGTGCATACCAGAGGCACGACCAATATATTGATCCCGAAATTCAACTACGAGCTTTTTAACTGCAACAACTTTAATATACGCTATTGGAGCTGGAATTACCGCGGCTGCTGGCACCAGACTTGCCCTCCAA
+
DDDDDIIIIIIIIIIIIIIIIIIIIIIIIIIIIIIIIIIHIHIIIIIIHIIIIIIIIIHIIIIIIIIIIIIIIIIIHHIIIIIIIIIIIIIIIIHHIIIIIIHIIIIIIIIIIIIIIIIIIIIIIIIHIIIIIIIIIIIIIIIIIIIIIIIIIIIIIIIIIIIIIIIIIIIIIIIIIIIIIIIIIIIHIIIIIIIIIIIIIIIIHIIHIIIIIIIIIGIIIHIIIIIIIIIIIIIIIIHIIIIHGIHHIIIIIIIIIIIIIIIIIIIIIIIIIIHIIIIIIIIIIIIIIIIIIIIIIIIHHIIIIIIIIIIIIIIIIIIIIIIIIIIIIIIIIIIIIIIIIDDDDD
@HISEQ:969:HM2KJBCX2:2:1102:4657:35970 2:N:0:ACTATGCA
GCGCCGAATCTTCCCAACTATCCCTATTAATCATTACTTCGGTCCTAGAAACCAACAAAATAGAACCAAAGTCCTATTCTATTATTCCATGCTAATGTATTCAAGCGTGAGCCTGCTTTAAACACTCTAATTTTTTCAAAGTAAAAGTCCTGGATCCCCAGCGCACTCAGTTAAGAGCACACTGGCTCCCCAGAAGGAAAGATCCGACCAGAGCAGTGCTTACCTTTCAGCAAGACCACCCAGCCAGATCCAAAATTCAACTACGAGCTTTTTAACTGCAACAACTTTAATATACGCTATTGGAGCTGGAATTACCGCGGCTGCTGGCACCAGACTTGCCCTCCAA
+
DDDDDIIIIIIIIIIIIIIIIIIIIIIIIIIIIIIIIIIIIIIIIIIHIIIIIIIIIHIIIIHHIIHIIIHHIGIIIIIIIIII1FHHHIIHIIIIIIIIIIIIIIIIIIIHIIIIIIIIIHIIIIIIIIIIIIIIIIIIIIIIIIIIIIIIIIIIIIIIIIIIIIIIIIIIIIIIIIIIIIIIIIIIIIIIIIIIIIIIIIIIIIIIIIIIIIIIIIHIIIIIIIIIIIIIIIIIIIIIIIIIGIIIIIIIIIIIIIIIIIIIIIIIIIIIIIIIIIIIIIIIIIIIIIIIIIIIIIIIIIIIIIIIIIIIIIIIIIIIIIIIIIIIIIIIIIIIIIIIIDDDDD
@HISEQ:969:HM2KJBCX2:2:1102:8833:36945 2:N:0:ACTATGCA
GCGCCGAATCTTCCCAACTATCCCTATTAATCATTACGTCAATCCTAGAAACCAACAAAATAGGATCAAACGTCCTATTTCATTATTCCATGCTAATGTATTCAAGCGTTAGCCTGCTTTAAACACTCTAATTTTTTCAAAGTAACAGTCCTGTTTCCCTGCAACACCAAATTAATGACATTACAGTTCTTCAAGAAGGAGGAACCAGTAAAGCCAGTGCATACCAGAGGCACGACCAACCTACTAATCCCGAAATTCAACTACGAGCTTTTTAACTGCAACAACTTTAATATACGCTATTGGAGCTGGAATTACCGCGGCTGCTGGCACCAGACTTGCCCTCCAA
+
DDDCDIIIIIIIIIIIIIIIIIIIIIIIIIIIIIIIIIIIIIIIIIIIIIIIIIIIIGIIIIIIIIIIIIHIHIIIIIIIEHHIIIIIIIIIIIIIIIIIIIIIIIIIIIIIIIIIIIIIIIIIIIIIIIIIIIIIIIIIIIIIIIIIIIIIIIIIIIIIIIIIIIHIIIIIIIIIIIIIIIIIIIIIIIIIIIIIIIIIIIIIIIHIIIIIIIIIIIIIIIIIIIIIIIHC#IIIIIIIIIHGHIHHIIIIIIIIIIIIIIIIIIIIIIIIIIIIIHIIIIIIIIIIIIHIIIIIIIIIIIIIIIIIHIIIIIIIIIIIIIIIIIIIIIIIIIIIIIIIIDDDDD
@HISEQ:969:HM2KJBCX2:2:1102:1960:37660 2:N:0:ACTATGCA
GCGCCGAATCTTCCCAACTATCCCTATTAATCATTACAACAGTCCTAGAAACCAACAAATAGAACCATTGTCCTATTCCATTATTCCATGCTAATGTATTCAAGCGTATGCCTGCTTTGAACACTCTAATTTTTTCACAGTAAAAGTCCTGGTTCCCCGTCACGACCCGTAAAGGCCATGCCGCTTCGCCAGAAGGTAAAGCCCGACCACAGACAGTGCTCACCCAGAAGGCGGACCGTCCAGCCAGGCCTGAAGTTCAACTACGAGCTTTTTAACTGCAACAACTTTAATATACGCTATTGGAGCTGGAATTACCGCGGCTGCTGGCACCAGACTTGCCCTCCAA
+
ACDDBHHHHHHIIHHHIHIIEHIHIIIIIHIIIIHIHIIIIIIHIIIHHIIGHIIIGEHIIFHIIIIIIFHIIH?@FEHIIIIICEHEHEFHFHHCHHFHHEGHHIIIIHFHHEHIHHHIHHHFEGHHIIIGIHIEHHHIIHGCEEIHHIHHIHIHHHEHHHIIHIIIHHIIIHHIIIIHHIIIIIHHIIIIHHHGHFHHDHGIIHGIIIIIGIIIIIHHHG?CIHHHIIIHHHEGIHHHIHFCHHGE1HIHHIIIIIHH?HIIIHEIIIIIIIIHFHIIHHFHIHHIIIHHEEIGIIHIIIIIIIIHIIIIIIIIIIHIIIIHIIHHIIIIIIIIIIIHHABDD@
@HISEQ:969:HM2KJBCX2:2:1102:6423:37745 2:N:0:ACTATGCA
GCGCCGAATCTTCCCAACTATCCCTATTAATCATTACGTCGATCCTAGAAACCAACAAAATAGGATCGAACGTCCTATTTCATTATTCCATGCTAATGTATTCAAGCGTTAGCTTGCTTTAAACACTCTAATTTTTTCAAAGTAACAGTCCAAATTCCCCGCAACACCAAATTAATGGCATTACGGATCATCAGGAAGGAGGAATCAGTGAGACCAGTACATACCAGAGGCATGACCAACCTACTAACCCCGAAATTCAACTACGAGCTTTTTAACTGCAACAACTTTAATATACGCTATTGGAGCTGGAATTACCGCGGCTGCTGGCACCAGACTTGCCCTCCAA
+
CDDDDHIIIIIIIIIIGIIIIIIIIIIIIIIIIIIIIIIIIIIHIIIIHIIIIIIIHIIIIHHIGIIIIIHIHIGFHIIIIIIIIIIIHIHIIIIHIIIIIIIIIIIIIIIIIIIIIIIIIIIIIIIIIIIIIIIIIIIHIIIIIIIIIIIIGIIIIIIIIIIIIIIIIIIIIIIIIIIIIIHIIIIIIIIIIIIIIIIIIIIIIIIIIIIIIIIIIIIIIIIGIIIIIIIIIIIIIIIHHIHHFHEIIIIIIIIIIIIIIHHIIIIIIIIIIIHIIIIIIIHIIIIIIIIIIIIIIIIIIIIIIIIIHIIIIIIIIIIIIIIIIIIIIIIIIIIIIIIIIDDDDD
@HISEQ:969:HM2KJBCX2:2:1102:11904:37519 2:N:0:ACTATGCA
GCGCCGAATCTTCCCAACTATCCCTATAATCATTACGTCAATCCTAGAAACCAACAAAATAGGATCAAACGTCCTATTTCATTATTCCATGCTAATGTATTCAAGCGTTAGCCTGCTTTAAACACTCTAATTTTTTCAAAGTAACAGTCCTGTTTCCCTGCAACACCAAATTAATGGCATTACAGTTCTTCAGAAAGGAGGAATCAGCGAAGCCAGTGCATACCAGTGGCACGACCAACCTGCTGACCCCGAAATTCAACTACGAGCTTTTTAACTGCAACAACTTTAATATACGCTATTGGAGCTGGAATTACCGCGGCTGCTGGCACCAGACTTGCCCTCCAA
+
DDDDCIHHHIIIIIIIIIIIIIIIHIIIHIIIIIIIIIIIIIIIHIHGIHHHIHCHHHIHIHHHIIIHHHIEHGHHIIIIIIIIIIHIIIHIHIHHIIIIIIHIIIIIGIIHIIIHGHIIGIIIIIIHIIHHHIHIHHHIIIHHIHGEHHIHIHHIHIHHIIIIIIHIHHHIIIHHHFIIIIIHIIIIIIIHHHFHHHIIIIIIIIHIHHHHHHIHHIIHHHHHEHHHHIIIIHHIIIHIIHGFIIHHHHEHIIIIIIIIIIIIHIIIIIIHHHIIIIIHIHHFIIIIIIIIIIIIIHHHIIHGIIIIIIIHIHHDIIHIIIIIHIHHIIHHHIIIIIHHDDCDD
@HISEQ:969:HM2KJBCX2:2:1102:6167:38097 2:N:0:ACTATGCA
GCGCCGAATCTTCCCAACTATCCCTATTAATCATTACGTCAATCCTAGAAACCAACAAAATAGGATCGAACGTCCTATTTCATTATTCCATGCTAATGTATTCAAGCGTTAGCCTGCTTTAAACACTCTAATTTTTTCAAAGTAACAGTCCAGTTTCCCCGCAACACCAAATTAATGGCATTACGGTTCATCAGGAAGGAGGAATCAGTAAGACCAGTACGTACCAATGGCACGACCAACCTACTAACCCCGAAATTCAACTACGAGCTTTTTAACTGCAACAACTTTAATATACGCTATTGGAGCTGGAATTACCGCGGCTGCTGGCACCAGACTTGCCCTCCAA
+
DBDDDIIGHIIIHHHEHIIGHHHIGHHH<FHHIIIGHIIIIGIHIHHGHHIHEHHIIGIHGEEHHIIIGIIHIIIHIIHHIIIIIHHHIEHHHGHHGIIHIGHHHHHHHHIIIIHHHHGIHIIHHFGHHHHGIIHIHIIIIIIIIHHHHIIIIHHIHIHIHHHHHHGEHEIHIIIIHIHFHIIIIIHIIIHIGIHIIHHHCIHIIIIIIIGIIIIIIIIIIIIIIIIIIIIIHIIIHFHIHHHHHHDICIIIIIGHHIIHHHHIIIIIIIIIHIHHIIIIIHIIIIHHCHHIIIIIIIIIIIIIIIIIIIIIIIIIIIIIIIIIIIGIIIIIIIIIIIIIIDCDBB
@HISEQ:969:HM2KJBCX2:2:1102:19124:37533 2:N:0:ACTATGCA
GCGCCGAATCTTCCCAACTATCCCTATTAATCATTACAACAGTCCTAGAAACCAACAAATAGAACCATTGTCCTATTCCATTATTCCATGCTAATGTATTCAAGCGTATGCCTGCTTTGAACACTCTAATTTTTTCACAGTAAAAGTCCTGGTTCCCCGTCACGACCCGTAAAGGCCATGCCGCTTCGCCAGAAGGTAAAGCCCGACCACAGACAGTGCTCACCCAGAAGGCGGACCGTCCAGCCAGGCCTGAAGTTCAACTACGAGCTTTTTAACTGCAACAACTTTAATATACGCTATTGGAGCTGGAATTACCGCGGCTGCTGGCACCAGACTTGCCCTCCAA
+
DDDDDIIIIIIIIIIIIIIIIIIIIIIIIIIIIIIIIIIIIIIIIIIIHIIIIIIIIIHIIIIIIIIIIIIIHHIIIIIIIIIIHIIIIIHIIIIIIIIIIHHHIIIIIIIIIIIIIHIIIIIIIHIIIIIIIIHHHHIIIIIIIIIIIIIIIHIIIIIIIIIIIIIIIIIIIIGIIIHIIIIIIIIIIIHIIIIIIIIIIIIIIIIIIIIIHIIIIIIIIIIIIIIIIIIIIIIIIIIIII=IHIIIIIIIIIIIIIIIIIIIIIIIIIIIIIIIIIIIIIIIIIIIIIIIIHIIIIIIIIIIIIIIIIIIIIIIIIIIIIIIIIIIIIIIIIIIIIIIIDDDDD
@HISEQ:969:HM2KJBCX2:2:1102:16735:38117 2:N:0:ACTATGCA
GCGCCGAATCTTCCCAACTATCCCTATTAATCATTACAACAGTCCTAGAAACCAACAAATAGAACCATTGTCCTATTCCATTATTCCATGCTAATGTATTCAAGCGTATGCCTGCTTTGAACACTCTAATTTTTTCACAGTAAAAGTCCTGGTTCCCCGTCACGACCCGTAAAGGCCATGCCGCTTCGCCAGAAGGTAAAGCCCGACCACAGACAGTGCTCACCCAGAAGGCGGACCGTCCAGCCAGGCCTGAAGTTCAACTACGAGCTTTTTAACTGCAACAACTTTAATATACGCTATTGGAGCTGGAATTACCGCGGCTGCTGGCACCAGACTTGCCCTCCAA
+
DDDDDIHIIIGHIIIIIIIIIIIIIIIHIIIIIIIIIIHIIHHIIIIGIIIIIHIIIHHIIIIGIIIIHCHHHIFIHGIIHHHIHHHIIIIEHIIHIHHHHHHHHIHIHIIIIIHHHHHHHHHIIHHHEIHHIIIHHIGHHIIIGIIIIIIGIIIIIIIIIIIIHIIIIIIIHIHHIIIIIHIIIIIIIIIHHIIIHHHIIIIIIIIIIIHIHIIIIHIIIIIHHIIHIIIIIHHIIIIIIIIIHIIIHEIIIIIIIIIIIIIIHHIGIIIIIHIIIIIIHIIIIIIIHIIHHEIIIIIIIIIIIIIIIIIIIIIIIIIIIIIIIIIIIIIIIIIIHHIIIDDDDD
@HISEQ:969:HM2KJBCX2:2:1102:17387:38098 2:N:0:ACTATGCA
GCGCCGAATCTTCCCAACTATCCCTATTAATCATTACGTCAATCCTAGAAACCAACAAAATAGGATCGAACGTCCTATTTCATTATTCCATGCTAATGTATTCAAGCGTTAGCCTGCTTTAAACACTCTAATTTTTCAAAGTAACAGTCCTGTTTCCCTGCAACACCAAATTAATGACATTACAGTTCTTCAGAAAGGAGGAATCAGCGAAGCCAGTGCATACCAGTGGCACGACCAACCTGCTGACCCCGAAATTCAACTACGAGCTTTTTAACTGCAACAACTTTAATATACGCTATTGGAGCTGGAATTACCGCGGCTGCTGGCACCAGACTTGCCCTCCAA
+
DDDDDIIIIIIIIHIIIIHIHHIIIIIIIIIIIIIIIIIIIIIIIIIHIIIIHIIIIIIHIIIIIHIIIIHHIIIIIIHIIIIIIIIIHIIHHGHHIIHIIIIIIIIIIIIIIIIIIIIIIIIIIIIIIIHIIIIIIIIIIIIIIIIIIHIIIIHIHIIIIIIIIIIIIIIIIIIIIIIIIIIIIIIIIIIIIIIIIIIIIIIIIIIIIIIIIIIIIIIIIIIIIIIIIIIIIIIIIHIIIIHHIIIIIIIIIIIIIIIIHIIIIIIIIIIIIHIIIIIIIIIIIIIIIIIIIIIIHHHHIIIIIIIIIIIIIIIIIIIIIIIIIIIIIIIIIIIIIIIIDDDDD
@HISEQ:969:HM2KJBCX2:2:1102:7998:38535 2:N:0:ACTATGCA
GCGCCGAATCTTCCCAACTATCCCTATTAATCATTACGTCAATCCTAGAAACCAACAAAATAGGATCAAACGTCCTATTTCATTATTCCATGCTAATGTATTCAAGCGTTAGCCTGCTTTAAACACTCTAATTTTTTCAAAGTAACAGTCCTGTTTCCCTGCAACACCAAATTAATGACATTACAGTTCTTCAAGAAGGAGGAACCAGTAAAGCCAGTACATACCAGAGGCACGACCAACCTACTAATCCCGAAATTCAACTACGAGCTTTTTAACTGCAACAACTTTAATATACGCTATTGGAGCTGGAATTACCGCGGCTGCTGGCACCAGACTTGCCCTCCAA
+
BDDDDIIIIIIIIIIIIIIHIIIIIIIIIIIIIIIIIIIIIIIGIIIIIIIIIIIIIIIIIIHHIIIIIGHIHHIIIIIIIIIIIIIHIIIIIIIIIIIIIIIIIIIIIIIIIIIIIIIIIIIIIIIIIIIIIIIIIIIIIIIIIIIIIIIIIIIIIIIIIIIIIIHIIIIIIIIIIIIHIIIIIIIIIIIIIIIIHIIIIIIIIHIIIIIIIIIIIIIIIIIIIIIIIIIIIIIIIIIIIIIHGIIHIIIIIIIIIIHHIIIIIHIIIIIIIIIIIIIIIIIIIIIIIIIIIIIIIIIIIIIIIIIIIIIIIIIIIIIIIIIIIIIIIIIIIIIIIIIIIDDDDD
@HISEQ:969:HM2KJBCX2:2:1102:14958:37545 2:N:0:ACTATGCA
GCGCCGAATCTTCCCAACTATCCCTATTAATCATTACAACAGTCCTAGAAACCAACAAATAGAACCATTGTCCTATTCCATTATTCCATGCTAATGTATTCAAGCGTATGCCTGCTTTGAACACTCGAATTTTTTCACAGTAAAAGTCCTGGTTCCCCGTCACGACCCGTAAAGGCCATGCCGCTTCGCCAGAAGGTAAAGCCCGACCACAGACAGTGCTCACCCAGAAGGCGGACCGTCCAGCCAGGCCTGAAGTTCAACTACGAGCTTTTTAACTGCAACAACTTTAATATACGCTATTGGAGCTGGAATTACCGCGGCTGCTGGCACCAGACTTGCCCTCCAA
+
DCDDDGHIIHIIIIIIIIIIIIIIHIIIIIIIIIIIIIIIIIIIIIIIIIHIIIIICHGHHIIIIIIIHIIIHHIIGHIIIIIIIIIIIIIIIIIIIIIGIHHIIIHIIIIIIIIIIIIIIIIIIIIHHIIIIIIIIIIIIIIIIHIHHIIIIIHIIIIIIIIHIHIIIIIHGIIIHIIIIHIIDDIIHIIIHIIIIIIHIIIIIIIIIIIIIIHIHIIIIIIHIIIIIIIIIIIIIIIIIIIHGIIIIHHIIIIIIIIIIIIIIHIIIIIIIHIIIIIIIIIHIHHGIIIIIHIIIHIIIIIIIIIIIIIIIIIIIIIIIIIIIIIIIIIIIIIIIIIIIDDDCD
@HISEQ:969:HM2KJBCX2:2:1102:2773:39027 2:N:0:ACTATGCA
GCGCCGAATCTTCCCAACTATCCTATTAATCATTACATCGATCCTAGAAACCAACAAAATAGAATCGGATGTCCTATTTCATTATTCCATGCTAATGTATTCAAGCGTGAGCCTGCTTTAAACACTCTAATTTTTTCAAGGTAACAGTCCTAATTCCCCGTGACACCAAATTAATGGCATTACGGTTCTTTAGAAGGTGAGAAATCAATAATATCAGTACATACCAACGGCATGACCGAAACATTGATCCCGAAATTCAACTACGAGCTTTTTAACTGCAACAACTTTAATATACGCTATTGGAGCTGGAATTACCGCGGCTGCTGGCACCAGACTTGCCCTCCAA
+
DDDDDIIIIIIIIIIIIIIIIIIIIIIIIIHIIIIIIIIIIIIIIIIIIIIIIIIIIIIIIIIIIIIIIIIIIGIIIIIIIIIIIIIIIIGHHIIHIIIIIIIIIIIIIIIIIIIIHIIHGIGHIIIIHIIIIIIIIIIIIIIIIIIIHIIIIIHIIIIIIHIIIIIIIIIIIIIIGIIIIIIIIIIIIIIIIIIIIIIIIIIIHIIIIIIIIIIIIIIIIIIIIIIIIIIIIIIIIIIIIIIHHIIIIIIIIIIIIIIIIIIIIIIIIIIIIIIIIIIIIIIIIIIIIIIIIIIIIIIIIIIIIIIIIIIIIIIIIIIIIIIIIIIIIIIIIIIIIIIIIDDDDD
@HISEQ:969:HM2KJBCX2:2:1102:20657:39443 2:N:0:ACTATGCA
GCGCCGAATCTTCCCAACTATCCCTATTAATCATTACAACAGTCCTAGAAACCAACAAATAGAACCATTGTCCTATTCCATTATTCCATGCTAATGTATTCAAGCGTATGCCTGCTTTGAACACTCTAATTTTTTCACAGTAAAAGTCCTGGTTCCCCGTCACGACCCGTAAAGGCCATGCCGCTTCGCCAGAAGGTAAAGCCCGACCACAGACAGTGCTCACCCAGAAGGCGGACCGTCCAGCCAGGCCTGAAGTTCAACTACGAGCTTTTTAACTGCAACAACTTTAATATACGCTATTGGAGCTGGAATTACCGCGGCTGCTGGCACCAGACTTGCCCTCCAA
+
BDDDDIIIIIHHEHIH1EHHIHIHFC@CFFHGHIIIIIIIGIIIFHH@GHHGHHHHHHEHHGHHHHHIIIIIIIIIIIHIHH@HHH@HHHHFIHHHIEHE@HHFIIIIICHHGIIHHIHIHGIIHIHICHHHHEHHFHHIFHHIIIHIIGHHHDIHHHIHEEHIIHHHFB?HCIHIIIIHDHIIIHIIHGIIIIHHHHHDIIIIHEHFIIIHHHIIIIHIHHHFEIIIIIHIIIIIIIIIIIIHEIIGFGHIIIIHIIGIIIIIIIIHIIIIIHEHHIHHIHHHHHIIIHHEHCHIIIHIIIIIIIIIIIIIIIIIIIIIIIIIIIIIIIIHIHIIIIIIIDDDDD
@HISEQ:969:HM2KJBCX2:2:1102:19571:39944 2:N:0:ACTATGCA
GCGCCGAATCTTCCCAACTATCCCTATTAATCATTACAACAGTCCTAGAAACCAACAAATAGAACCATTGTCCTATTCCATTATTCCATGCTAATGTATTCAAGCGTATGCCTGCTTTGAACACTCTAATTTTTTCACAGTAAAAGTCCTGGTTCCCCGTCACGACCCGTAAAGGCCATGCCGCTTCGCCAGAAGGTAAAGCCCGACCACAGACAGTGCTCACCCAGAAGGCGGACCGTCCAGCCAGGCCTGAAGTTCAACTACGAGCTTTTTAACTGCAACAACTTTAATATACGCTATTGGAGCTGGAATTACCGCGGCTGCTGGCACCAGACTTGCCCTCCAA
+
DDDDDIIIIIIIIIIIIIIIIIIIIIIIIIIIIIIIIIIIIIIIIIIIIGIIIIIIHHIIIHIIIIIIIIHHIIIIIIIHIHHIHIIIIIIIIIIIIIIIIHHHIHIIHIIGIIIIIIIGIHHIIIIIHHIIIIIHHHIIIIIHHHIIIHHHIIIIIIHIHDIHHIIIIIIIIHHIIIIHIIHIIHIIIGIIIIIHIIHHHIIIIIIIIIIIIIIIIHIIIIIIIIIIIIIIIIIIIIHIIIIHHIIIIIIHHHIHHIIIIIIIIIHIIIIIIIIIIIIIIIIIIIIIIIIIIIIIIIIIIIIIIIIIIIIIIIIIIIIIIIIIIIIIIIIIIIIIIIIIIDDDDD
@HISEQ:969:HM2KJBCX2:2:1102:16940:39848 2:N:0:ACTATGCA
GCGCCGAATCTTCCCAACTATCCCTATTAATCATTACGTCGATCCTAGAAACCAACAAAATAGAATCAAACGTCCTATTTCATTATTCCATGCTAATGTATTCAAGCGTGAGCCTGCTTTAAACACTCTAATTTTTTCAAAGTAACAGTCCTGATTCCCCACAACACCAAATAAATGACATCATGGTTCGTCAGAAGGGAGAAACCAACAATGCCAGTACGTACCTAGGCACGACCGACATGATGGTCCCGAAATTCAACTACGAGCTTTTTAACTGCAGCAACTTTAATATACGCTATTGGAGCTGGAATTACCGCGGCTGCTGGCACCAGACTTGCCCTCCAA
+
DDDDDHIIIIIIIIIIIIIIIIIIIIIIIIIIIIIIIIIIIIIIIIIHIIIIIIIIIIHHIIHGHIIIIIIIIIHIIIIIIIIIIIIIHIIHIIIIIIIIIGHIIIIIIIIIIIIIIIIIHIIIIIIIIIIIIIIIIIIIHIHIIIIIIIHIIIIIIIIIIIIIHHIIIIIIIIIIIHIIIHIIIIIHIIIIIIIIIIIIIIIIIIIIIIIIIIIIIIIIIIIIIIIIIIIIIIIIIIIIIIIHIIHIIIIIIIIIIIIIHHIIIIIIIIIIIIIIIIIIIIIIIIIIIIIIIIIIIIHHIIIIIIIIIIIIIIIIIIIHIIIIIIIIIIIIIIIIIIHIDDDDD
@HISEQ:969:HM2KJBCX2:2:1102:7018:40441 2:N:0:ACTATGCA
GCGCCGAATCTTCCCAACTATCCCTATTAATCATTACGTCAATCCTAGAAACCAACAAAATAGGATCGAACGTCCTATTTCATTATTCCAGCTCCAATAGCGTATATTAAAGTTGTTGCAGTTAAAAAGCTCGTAGTTGAATTTTGGGCTTATAGTTGCCGTCAACCGAAAGGTTTGTACTGCAACTTTGGGCTTTTCCTTTTGGGGAACTAGTGTGCTCTTAATTGAGTGCGCTAGGGATCCAAGACTTTTACTTTGAAAAAATTAGAGTGTTTAAAGCAGGCATGTTTGCTTGAATATATTAGCATGGAATAATGGAATAGGACTTTGGTTCTATTTTGTTGGTTTCTAGGACTGAAGTAATGATTAATAGGGATAGTTGGGCCACGTGTGGAA
+
DDADDIIIGHHIIIIIIIIIIHHGIIIIIIIIIIIGHHHIIIIIIIIIIIIIHHHIIIIIIHGHIFHGHIIHHIIHGFCGHIHHIIIHGH@FHHIGCGHGEEGHIIHIFHEHIEHHIIGHFGCHHHIHHEHHHC@EHH?@EGHHH1GCHHHHIIIIIHGIIHHEHHHIGHGHIHIIIIIIHHHHHIIIIIIIIIIHIIHHIIHHIHGHHIIHHIIIIHGIIIIIIIIIHGIIHHIIIHIIIIIIIHHIHGIIIIIIIIIIIIIIIIIIIIIIIIIIIIIIIIIHIIIIIIIIIHHIHIIIIIIIIIIIIIIIIIIIIIIIIIIIIIIIIIIIIHIIIIIIIIIIIIIIIIIIIIIIIIIIIIIIIIIIIIIIIIIIIIIIIIIIIIHIIIIDDDDD
@HISEQ:969:HM2KJBCX2:2:1102:6866:40982 2:N:0:ACTATGCA
GCGCCGAATCTTCCCAACTATCCCTATTAATCATTACAACAGTCCTAGAAACCAACAAATAGAACCATTGTCCTATTCCATTATTCCATGCTAATGTATTCAAGCGTATGCCTGCTTTGAACACTCTAATTTTTTCACAGTAAAAGTCCTGGTTCCCCGTCACGACCCGTAAAGGCCATGTCGCTTCGCCAGAAGGTAAAGCCCGACCACAGACAGTGCTCACCCAGAAGGCGGACCGTCCAGCCAGGCCTGAAGTTCAACTACGAGCTTTTTAACTGCAACAACTTTAATATACGCTATTGGAGCTGGAATTACCGCGGCTGCTGGCACCAGACTTGCCCTCCAA
+
<0<DD?C/DHEGHIIIHIIIIIIIIIIIIIIIIIIIIFCHG@FHHIIIIIIIIIIIIIIF1<DCGE1C11<<<<<D1<<@CE1F1111<<11<<<DF@G11@1@1D<C0H@<<16G1G1BCCFH@HHC11<IIIIGGGHB<FAHG<C@GB<71?<DHHH<<80<<:.GC@G:/8/3<<<<IHCF:/D@HEH?HHHD8D7HF<<<<10@F@HE0G<<%1<00<@IHHDGCH3<3IIIHH9HD11E<CDCHIGIIH?HIIIIIIIIIIIIIIIIIIIIIIIIIIIIIIIIIIIIIHIIIIIIIHIIIIIIIIIIIIIIIIIHIIIIIIIIIIIIIIIIIHIIIDDDDD
@HISEQ:969:HM2KJBCX2:2:1102:21007:41671 2:N:0:ACTATGCA
GCGCCGAATCTTCCCAACTATCCCTATTAATCATTACGGTGATCCTAGAAACCAACAAAATAGAATCATGCCGTCCTATTTCATTATTCCATGCTAATGTATTCAAGCGCGAGCCTGCTTTAAACACTCTAATTTTTTCAAAGTAACAGTCCTGATTCCCCGCCACACCAAATGAATGACATGATGGTTCGTCAGAAGGTAGAAACCAATAACACCAGTACGTACCTAAGGCACGACCAACGTACTGATCCCGAACTTCAACTCCGCGCTTTTTAACTGCAACAACTTTAATATCCGCTATTGGAGCTGGAATTACCGCGGCTGCTGGCACCAGACTTGCCCTC
+
DDCADIHIHHHHIIIIHIHHGHIIIH@HHIHHIHHIIIHHIFHIIIHIIIIHIIIIIIIIIIHII@HHHHHIHEDHDH@D@HHHIIFHHEH@HHHHGFCCEFHEFFEEDHHGFGHIIIHGHFHFIGIHIIHFHHHHEHHIIG=EHF@GHGEHFFGF=GHHHIIIHHIHHHDHHCFIDECFHCCFGH?:FEHEGEFCCC0<BAGHHIGHC<8AA5/<60<A?(1A0E<1E1@CEH<6?DHHD1@1F:<//C<11<1111110/</<</1=?FC<11<@GEC11<1<D<1<11<///<11<<<1<11C1<11C<1</HHDHCGHHE@EF@C1HEHEGE?E=D?B@D
@HISEQ:969:HM2KJBCX2:2:1102:16498:40685 2:N:0:ACTATGCA
GCGCCGAATCTTCCCAACTATCCCTATTAATCATTACAACAGTCCTAGAAACCAACAAATAGAACCATTGTCCTATTCCATTATTCCATGCTAATGTATTCAAGCGTATGCCTGCTTTGAACACTCTAATTTTTTCACAGTAAAAGTCCTGGTTCCCCGTCACGACCCGTAAAGGCCATGCCGCTTCGCCAGAAGGTAAAGCCCGACCACAGACAGTGCTCACCCAGAAGGCGGACCGTCCAGCCAGGCCTGAAGTTCAACTACGAGCTTTTTAACTGCAACAACTTTAATATACGCTATTGGAGCTGGAATTACCGCGGCTGCTGGCACCAGACTTGCCCTCCAA
+
ADDDDIIIIHIIHHIHIIHHIHHIIIIIIIIIIIIIIIIIIIIIIIIGIIIIIIIIIIHIHEHIIHIIIIIIIHIIIGCHHIHHHHIGIIIHHIIIIIIGHHGHIIIHHHHHIIHIIIIIIIIIIIHIHIIIIHIHIIIIIIHGHIIIHHIIIIIIIIIIIIIHHIIHIHIIIIIIIIHIHIIIHIIIIHIIIIIIIHHHIIIIIIIIIIIHHIIHIHIIIIIIIHIIIIIIIIIIIIIIIIIHGIIIIHIIIIIHIHIIIIIIIIIIHIIIIIIIIIIIIIIIIIIIIIIIIIIIIHIIIIIIIIIIIIIIIIIIIIIIIIIIIIIIIIIIIIIIIIIIIDDDDD
@HISEQ:969:HM2KJBCX2:2:1102:13962:41823 2:N:0:ACTATGCA
GCGCCGAATCTTCCCAACTATCCCTATTAATCATTACAACAGTCCTAGAAACCAACAAATAGAACCATTGTCCTATTCCATTATTCCATGCTAATGTATTCAAGCGTATGCCTGCTTTGAACACTCTAATTTTTTCACAGTAAAAGTCCTGGTTCCCCGTCACGACCCGTAAAGGCCATGCCGCTTCGCCAGAAGGTAAAGCCCGACCACAGACAGTGCTCACCCAGAAGGCGGACCGTCCAGCCAGGCCTGAAGTTCAACTACGAGCTTTTTAACTGCAACAACTTTAATATACGCTATTGGAGCTGGAATTACCGCGGCTGCTGGCACCAGACTTGCCCTCCAA
+
BBDDDHIIHHIGIIIIIIIIIHIIHHIIIIHIIIIIIIIIIIFIHHIHHHIIIIIIIIIIGHHIHHIIIIIHIIIHHHHGHIIEGHHHIIIIHIIIIIIHIGHIIIIIIHIIHHGGGHHHIIIIIIIIHIIIIIIHHHIIIIIIIIIIIIHIGHIIIIIIIIIIIIHIIIGIIIIIIIIIIIIIIHIHIIIIIIIIIIIIIIIIIIHIIIIHIHIIIGIIIIIIIIIIIIIIIIIIIIIIIIIIHIGIIIIIIIIIIGIIIIIIIIIIIIIIIIIIHIIIIIIHIIIIHIIIHHIIIIIIIIIIIHIIIIIIIIIIIIIIIIIIIIIIIIIIIIIIIIIIIDCDDD
@HISEQ:969:HM2KJBCX2:2:1102:15396:40526 2:N:0:ACTATGCA
GCGCCGAATCTTCCCAACTATCCCTATTAATCATTACGTCGATCCTAGAAACCAACAAAATAGGTTCGATCGTCCTATTTCGTTATTCCATGCTAATGTATTCAATCGTTAGCTTGCTTTAAACACTCTAATTTTTTCAAAGTAACAGTCCAAATTCCCCGCAACACCAAATTAATGGCATTACGGATCATCAGGAAGGAGGAATCAGTGAGACCAGTACATACCAGAGGCATGACCAATCTACTAACCCCGAAATTCAACTACGAGCTTTTTAACTGCAACAACTTTAATATACGCTATTGGAGCTGGAATTACCGCGGCTGCTGGCACCAGACTTGCCCTCCAA
+
DDDDDIIIIIIIIIIIIIIIIIIIIIIIIIIIIIIIIHIIIIIIIIIIIIIHIIIIIIIIIIIIIIIHIIHIIIIIIIIIIIIIIHIIIIIIIIHIIIIIIIHIIIIIIHIIIHIIIIIIIIIIIIIIIIIIIIIIIHIIIIIIIIIIIIIIIIIIIIIIIIIIIIHIIIIIIIIIIIIIIIIIIIHIIIIIIIIIIIIIIIIIIIIIIIIIIHIIIIIIIIIIIHIIIHIIHIIIIIIIIIIHHIIIIIIIGIIHIIIIIIHIHIIIIIIIIIIIIIIIIIIIIIIIIIIIIIIIIIIHHIIIIIIIIIIIIIIIIIIIIIIIIIIIIIIIIIIIIIIIIDDDDD
@HISEQ:969:HM2KJBCX2:2:1102:5473:42244 2:N:0:ACTATGCA
GCGCCGAATCTTCCCAACTATCCCTATTAATCATTACGTCAATCCTAGAAACCAACAAAATAGGATCAACGTCCTATTTCATTATTCCATGCTAATGTATTCAAGCGCGAGCCTGCTTTAAACACTCTAATTTTTTCAAAGTAACAGTCCTGATTCCCCACTACACCAAATTAATGACATGATGGTTCGTCAGAAGGTAGAAATCAGTAACACCAGTACGTACCGAAGGCACGACCAGCGTACTAATCCCGAAATTCAACTACGAGCTTTTTAACTGCAACAACTTTAATATACGCTATTGGAGCTGGAATTACCGCGGCTGCTGGCACCAGACTTGCCCTCCAA
+
CDDDDIIIIIIIIIIIIIIIIIIIIIIIIHHIIIIIIIIIIIIIIIHGIIIIHIIIIIFHHIHHIIIHIIHEHHIIIHEHIIIGIHFHIIHIIIIIIIIIIIIIIIHHHHIIIIIIIIIIIHIIIHHIIHIIIIIIIIIIIIIIIHIHIIIIIIHIIIIIIIIIIIIIIIIIIIIIIIIIIIIIIIIIIIIIIIIIIIIIIIIIIIIIIIHIIIIIIIIIIIIIIIHIHIIIIIIIIIIIIIHHIIIIIIIIIIIIIIIIIHIIIIIIIIIIIIIIIIIIIIIIIIIIIIIHHIIIIIIIIIIIIIIIIIIIIIIIIIIIIIIIIIIIIIIIIIIIIIIIDDDDD
@HISEQ:969:HM2KJBCX2:2:1102:13674:42534 2:N:0:ACTATGCA
GCGCCGAATCTTCCCAACTATCCCTATTAATCATTACATCGATCCTAGAAACCAACAAAATAGAATCGGATGTCCTATTTCATTATTCCATGCTAATGTATTCAAGCGTAAGCCTGCTTTAAACACTCTAATTTTTTCAAGGTAACAGTCCTAATTCCCCGTGACACCAAATTAATGGCATTACGGTTCTTTAGAAGGTGAGAAATCAATAATATCAGTACATACCAACGGCATGACCGAAACATTGATCCCGAAATTCAACTACGAGCTTTTTAACTGCAACAACTTTAATATACGCTATTGGAGCTGGAATTACCGCGGCTGCTGGCACCAGACTTGCCCTCCAA
+
0@DDBHHHHHHI@1FHGEHIHHHIHHHIIIIHEHEHHHHC=FGHFHHHHHHHEHHIIIHEEHCFHGEHDHH<GHGIGHIGEHEHHHIFH@DH1DHHHGIHIIHHGH@EHGHFHHFEHHEHHHHEEHIIIIHGHIHIGHFHIHIHHHHFCHGFHEFGCGHIIHHEHEHHIIIHIIHGEIHIHHHHIHFHIIGIIIHHHEF;HFIIHHHHHHIIHHGFHIIIHHHHHHGIIFGGIHGIHHIIIIGHHCIIHHHGIIHIIIHHHIHIIIIIIIIIIHGFHGEHHF?F?IHIIIIIIHGIHIGIIIIIIIIIIIIIIIIHIIIIIHIIHHHGIIIIIIHEHEGIIHD@DDD
@HISEQ:969:HM2KJBCX2:2:1102:9471:43545 2:N:0:ACTATGCA
GCGCCGAATCTTCCCAACTATCCCTATTAATCATTACGGCGGTCCTAGAAACCAACAAAATAGGACCGCACGTCCTATTCTATTATTCCATGCTAACGTATTCGAGCAAAGGCCTGCTTTGAACACTCTAATTTTTTCAAAGTAAAAGTCCTGGTCCCCAACACACCCAGTGAAGGGCATGCGGTTCTCCAGAAGAGAAGGCCCGGCCGGACAAGTGCACGCGGTGAGGCGGACCTGCCAGCCAGGCCAAAGGTTCAACTACGAGCTTTTTAACTGCAACAACTTTAATATACGCTATTGGAGCTGGAATTACCGCGGCTGCTGGCACCAGACTTGCCCTCCAA
+
DDDCDIIIIIIIIIIIIIIIIIIIIIIIIIIIIIIIIIGIIIIIIIIIIIIIIIIIIIIIIIHFHIIIIIIIIIHIGIIIIHIIIIIHHHIIIIIIIIIIIIIIIIIIIIIIIIIIIIIIIIIIIIIIIIIIIIIIIIIIIIIIIIIIIIIIIIIIIIIIIHIIIIIIIIIIHIIIIIIIIIIIIIIIGIIIIIIIIIIIIIIIIIIIIIIHHIIIIIIIIIIIIIIIIIIIIIIIIIHIIHGIIIHHIIIIIIIIIIIIIIIIIIIIIIIIIIIIIIHHIIIIIIIIIIIIIIIIIIIIIIIIIHIIIIIIIIIIIIIIIIIIIIIIIIIIIIIIIIIDDDDD
@HISEQ:969:HM2KJBCX2:2:1102:3817:43686 2:N:0:ACTATGCA
GCGCCGAATCTTCCCAACTATCCCTATTAATCATTACGTCGATCCTAGAAACCAACAAAATAGAATCAAACGTCCTATTTCGTTATTCCATGCTAATGTATTCAAGCGTGAGCCTGCTTTAAACACTCTAATTTTTTCAAAGTAACAGTCCTGATTCCCCATGACACCAAATTAATGACATCATGGTTCGTCAGAAGGTAGGAATCAATAATACCAGTTCGTACAATAGCACGACCAATAAATTGATCCCGAAATTCAACTACGAGCTTTTTAACTGCAACAACTTTAATATACGCTATTGGAGCTGGAATTACCGCGGCTGCTGGCACCAGACTTGCCCTCCAA
+
DDDDDIIIIIIIIIIHIIIIIIIIIIIIIIIIIIIIIIIIIIIIIIIIIIIIHIIIIIIIIHHIIIIIIIIIIIIIIIIIIIIIIIIEHHIIHIIIIIIIIHHIIIIIIIIHIIIIIIIIIIIIIGIIIIIIIIIIIIIIIIIIIIIIIIIIIIHIIIIHIIIIIIIIIIIHIIIIIIIIIIIIIIIIIIIIIIHIIIIIIIIIIIIIIIIIIIIHIIIIIIIIHIIIIIIIIIIIIIIIIIIHIHIIIIIIIIIIIIIIIIIIHIIIIIIIIIIIIIIIIIIIIIHIIIIIIIIIIIIIIIIIIIIIIIIIIIIIIIIIIIIIIIIIIIIIIIIIIIIIDDDDD
@HISEQ:969:HM2KJBCX2:2:1102:19433:43969 2:N:0:ACTATGCA
GCGCCGAATCTTCCCAACTATCCCTATTAATCATTACATCGGTCCGTAAACCATCAAAATAGAACCAATGTCCTATTTCATTATCCCATGCTAATGTATTCAAGGCAAAAACGCCTGCTTTGAACACTCTATTTTTCTCAAAGTAAACTATCGGAATCCCATGAGCACTTAGTGAAAAGTACCAAAACATGTTCCTCCGAAGTACATGGCCAACATTCTCGCATGCGCATGACCGTGAGGCCACGGACGCTCGAATATCAACCAAGACTCAGACTACGAGCTTTTTAACTGCAACAACTTTAATATACGCTATTGGAGCTGGAATTACCGCGGCTGCTGGCACCAGACTTGCCCTCCAA
+
DDDCDIIIIIIIHIIIIIIIIIHIIIIIIIIIIIIGGHHHIIIIIIGHHHHGIIIIIIIIIHIIIIIIIIIHIIIIIIIIIIIIIIGIIIGIHIIIIIIHIHIHIIHIIIIIIGIIIIIIIIIIIIIIIIIIIIIIHIIIIIIIIIIIIIIHIIIIIIIIIIIIIIIIIIIIIIIIIIIIIIIIIIIIIIIIIIIHIIIIIIIIIIIIIIHIIIIIIIHIIIIIIIIIIIIIIIIIIIIIIIIIIIIIIIIIIIIIHGIIIIIHIIIIIIIIIIIIIIIIIIIIIIIIIIIIIIIIIIIIIIIIIIIIIIIIIIIIIIIIIIIIIIIIIIIIIIIIIIIIIIIIIIIIIIIIIIDDDDD
@HISEQ:969:HM2KJBCX2:2:1102:20067:43788 2:N:0:ACTATGCA
GCGCCGAATCTTCCCAACTATCCCTATTAATCATTACAACAGTCCTAGAAACCAACAAATAGAACCATTGTCCTATTCCATTATTCCATGCTAATGTATTCAAGCGTATGCCTGCTTTGAACACTCTAATTTTTTCACAGTAAAAGTCCTGGTTCCCCGTCACGACCCGTAAAGGCCATGCCGCTTCGCCAGAAGGTAAAGCCCGACCACAGACAGTGCTCACCCAGAAGGCGGACCGTCCAGCCAGGCCTGAAGTTCAACTACGAGCTTTTTAACTGCAACAACTTTAATATACGCTATTGGAGCTGGAATTACCGCGGCTGCTGGCACCAGACTTGCCCTCCAA
+
DDDDDIHCHIIIHHIIIIIIIIEHIIIIIIIHIIIIIIIIIIIIHIIIIHIHHHHHHHHHIIHIHIIIIEGHHGEHHHFEHEHHH@HHHIIIHIIIIFHEIHIHHHHIGIHHHHIHIHEGGGBCGHIHHHHIIIIHEGIIIIIIIHHHIIIIIGIHIHIHIHHIHIIHHHHHHIIIIIHHDHHIIIIIIIIIIIHHIHIIIIIIIIIIIHHIIIIHIIHIHHHIHIIIIIIIIHHIIIGIIIHHHIIIIIIIIIHGIIIIIHIIIIIIIIIIHIIIIIIIIIIIIHHHIIIIIHIIIIIIIIIIIIIIIIIIIIIIIIIIIIIIIIIIIIIIIIIHIIIIIDADDD
@HISEQ:969:HM2KJBCX2:2:1102:1463:44202 2:N:0:ACTATGCA
GCGCCGAATCTTCCCAACTATCCCTATTAATCATTACGTCGATCCTAGAAACCAACAAAATAGAATCAAACGTCCTATTTCGTTATTCCATGCTAATGTATTCAAGCGTGAGCCTGCTTTAAACACTCTAATTTTTTCAAAGTAACAGTCCTGATTCCCCATGACACCAAATTAATGACATCATGGTTCGTCAGAAGGTAGGAATCAATAATACCAGTACGTACAATAGCACGACCAATAAATTGATCCCGAAATTCAACTACGAGCTTTTTAACTGCAACAACTTTAATATACGCTATTGGAGCTGGAATTACCGCGGCTGCTGGCACCAGACTTGCCCTC
+
DDCABHIIEHHGFFHHHIIIHHHHHIGIHEGHHHHECHHHHIIIIEHHCHHHHIIEHIEHIIGHC1F?FHEEH@EHIHIHHIIIHHHIIIHIGIIHGHIHFFHHHHIHHHIGHHHHHHHIHGCFHBFAHHIIIHHHHHIIHFHIHIIIIIHHHHIGFGEHHHCHHFIIHIHGCHIHHGHIHHIIIIIIIIIHIIHHHIIIHHIHFEIHIIIHEHGHHHGHHIIIHHEHHHHHHHCEHIHHFHHHFDIIIHIIIHHIIIIHHHHHEIIIIIIIHHHGIIHIIHHIIIIHHIHGCIIIIIHIIIIIHIIIIIHHHHIHHIHFIIHHIIIIIIHHHIIIIDBDDA
@HISEQ:969:HM2KJBCX2:2:1102:18168:45058 2:N:0:ACTATGCA
GCGCCGAATCTTCCCAACTATCCCTATTAATCATTACAACAGTCCTAGAAACCAACAAATAGAACCATTGTCCTATTCCATTATTCCATGCTAATGTATTCAAGCGTATGCCTGCTTTGAACACTCTAATTTTTTCACAGTAAAAGTCCTGGTTCCCCGTCACGACCCGTAAAGGCCATGCCGCTTCGCCAGAAGGTAAAGCCCGACCACAGACAGTGCTCACCCAGAAGGCGGACCGTCCAGCCAGGCCTGAAGTTCAACTACGAGCTTTTTAACTGCAACAACTTTAATATACGCTATTGGAGCTGGAATTACCGCGGCTGCTGGCACCAGACTTGCCCTCCAA
+
DDBADIIIIIIIHHIIIIIIIIIIIHIIHIIIIIIHIIIIGIIIIIGHHIIIIIIIHHHHIIIIIIGIIFHHIIHHIIIIHIIHIIIIHIHIIIHFIIIIIIIHIIIHHIIHIIIIIIIIIIIIIIIIHHIIIIHHHIIIIIIIHHGIIIIHHIIHIIHIIIIIHIIIIIIHGIIIIGIIIIIIIIIHIIIIIHIIIIHHIHHIIHIIIIIIHIII0IIIIIIIIIIIIIIIIIIIIIGIIIIIHIIIIIIIIIIGIIIIIIIIIIIIIIIIIIIIIIIIIIHIIIIIIIIHIHGIIIIIIIIIIIIIIIIIGIIIIIIHIIIIIIIIIIIIIIIIIIIIIDDDDD
@HISEQ:969:HM2KJBCX2:2:1102:19671:44810 2:N:0:ACTATGCA
GCGCCGAATCTTCCCAACTATCCCTATTAATCATTACGTCAATCCTAGTAAACAACAAAATAGGATCGAATGTCCTATTTCATTATTCTATGCTAATGTATTCAAGCTTTAGCCTGCTTTAAACACTCTAATTTTTTCAAAGTAACAGTCCCGTTTCTCTGCAACACCAAATTAATGACATTACAGTTCTTCAGAAAGGAGGAATCAGCGAAGCCAGTACATACCAGTAGCACGACCAACCTGCTGACCCCGAAATTCAACTACGAGCTTTTTAACTGCAACAACTTTAATATACGCGATTGTAGCTGGAATTACCGCGGCTGCTGGCACCAAACTTGCCCTCCAA
+
0<<0<<<CEH?CE111<<C@<11<1C1DG1C1<11<1C@1<0<<DFHE1<<1<<1CG1<@<1<@GC<0011<1<1<@?@<1C1<11<<11<11<FHC8HF@<1<1%<%01DDF?F%HEHF18DEF<81<F1<C?G6C88@DEH86<D?<<E)1<EG'#HF?DFE<88CCCHCCCGD?FCHCF./G<DCFC@:F:FC<:.0<<:DFHEC#EFG<CCIHFD11HCHGCD</0<<<1D?F<<>C</CCGC<CE11@HG?@<CGGE<<CCFEF<11<<<1??IHGEFC@FG?C<1<<</1<1HF<11EGC1@CHCCC<<</<1EF<EHFF?@CC<<1CD1E0?=@BB@D0
@HISEQ:969:HM2KJBCX2:2:1102:10396:45453 2:N:0:ACTATGCA
GCGCCGAATCTTCCCAACTATCCCTATTAATCATTACGGTGATTCAGAAACCAACAAAACAGGACCACCGTCCTATTTTATTATTCCATGCTAATGTATTCAGACGTAAGCCTGCTTTGAACACTCTAATTTTTTCAAGGTAAAGGTCCTGGTTTCCCACCACGTTAAATAAATAACATGATGGTTCCCCAGAAGGTAGAAATTCCACACGCCAGTACAGACTATTGCCCGACCAACGGTAGAACCCCGAAATTCAACTACGAGCTTTTTAACTGCAACAACTTTAATATACGCTATTGGAGCTGGAATTACCGCGGCTGCTGGCACCAGACTTGCCCTCCAA
+
DDDDDIIIIIIIHIIIIIIIIIIIIIIIIIIIIIIIIIIIIIIIHIIIHIIHHIIIIIIIIIFHHIHIFHIIIHEHHHIHIIIIIIIIGIHHIIIIIIIIIGHIIHIIIGIIIHHIIIIIIIIIIIIIIIIIIIIIIIIIIIIIIIIIIIIIIIIIIIIIIIIIIHIIIIIIIHIIIIIIHIHIIIIIIGIIIHIIIIIHIHIHIIIHIIIIIIIIIIIIHIHHIHIIIIHIIIIIIIHHGGIIIIIIIIIIIIIIIIIIIIIIIIIIIIHIIIIIIIIIIIIIIIIIIIHIIIIIIIHIIIIIIIIIIIIIHIHIIHIIIIIIIIIIIIIIIIIIHIDDDDD
@HISEQ:969:HM2KJBCX2:2:1102:14779:45495 2:N:0:ACTATGCA
GCGCCGAATCTTCCCAACTATCCCTATTAATCATTACGGTGATCCTAGAAACCAACAAAATAGAATCATGCCGTCCTATTTTATTATTCCATGCTAATGTATTCAAGCAAAATGCCTGCTTTAAACACTCTAATTTTTTCAAAGTAAAGGTCCTGGTTCCCCGCGACACCCAATTAAGGGCATCGTGGTTCTCCAGAAGGTGAGAAATTGACTACACCAGTTCATACCCCTTAAGGTACGACCGATGTGTCAATCCCGAAATTCAACTACGAGCTTTTTAACTGCAACAACTTTAATATACGCTATTGGAGCTGGAATTACCGCGGCTGCTGGCACCAGACTTGCCCTCCAA
+
CDDDDIHIIIIIIIIIIIIIIIIIIIIIIIIIIIIIIIIIIIIIIIIIIIIIIIIIHIIIIIHIIIIIIIIGIIIIIIHIIIIIIIIIIIIIIIHIIIIHIHIIIIIIIIIIIIIHIIIHIIIIIIIIHHIHIIIIIIIIIIHHHIIIIIIIIIIIIHIIIIIIIIIIIIIIIIIIIIIIIIIIIIIIIIIIIIIIIIIIIIIIIIIIIIIIIIIIIIIIIIIIIIIIIIIIIIIIIIIIIIIIIIIIIIHIIIIIHIIIIIIIIIIIIIIIIIIIIIIIIIIIIIIIIIIIIHIIIIIIIIIIIIIIIIIIIIIIIIIIIIIIIIIIIIIIIIIHIIIIIHIIIIIDDDDD
@HISEQ:969:HM2KJBCX2:2:1102:2746:46771 2:N:0:ACTATGCA
GCGCCGAATCTTCCCAACTATCCCTATAATCATTACGTCAATCCTAGAAACCAACAAAATAGGATCAAACGTCCTATTTCATTATTCCATGCTAATGTATTCAAGCGTTAGCCTGCTTTAAACACTCTAATTTTTTCAAAGTAACAGTCCTGTTTCCCTGCAACACCAAATTAATGACATTACAGTTCTTCAAGAAGGAGGAACCAGTAAAGCCAGTACATACCAGAGGCACGACCAACCTACTAATCCCGAAATTCAACTACGAGCTTTTTAACTGCAACAACTTTAATATACGCTATTGGAGCTGGAATTACCGCGGCTGCTGGCACCAGACTTGCCCTCCAA
+
@DD?B?CDHGEHHIE@G=GH?FHHHEH?FGGEHHHFECGHIECFHHHIIIHEGHFEFCFHIE??GHEHEEE<CEHH@<DG@FEH?GHHHEE1CC@HGEHI@DHHHHHIIGHEHHHH@@DHHHHHHHEIIHIHIH@@EHFGBFBHFDHHEHHHHHHIIIHGHHIHHGIIHGGHHHHIHHIHIIHHHEGG@HHFIIIHEHGHEFCIHHHHIHIHHFHHHHIHEHHHG@CH@HHDFIIHEHIHIHGEHHCHIFEIIHHHHHGGGEIIIIHCHIIHHHHHHHGIHHHHEHHIIHIIHHIIHHFFCHFEHCHHIHHHHHHGIHHIIIIIIHFIIIIIHHHIIIIIDDBD@
@HISEQ:969:HM2KJBCX2:2:1102:20519:46601 2:N:0:ACTATGCA
GCGCCGAATCTTCCCAACTATCCCTATTAATCATTACGGTGATCCTAGAAACCAACAAAATAGAACCATGCCGTCCTATTCTATTATTCCATGCTAATGTATTCGAGCAAAATGCCTGCTTTAAACACTCTAATTTTTTCAAGGTAAAGGTCCTGGTTCCACATGACACCCAATTAAGGACATCATGCTTCTCCAGAAGGTGAGAAATCAACTGCGACAGTTCATACCCCTTAAGGCACGACCATCACGTCAATCCCGAAATTCAACTACGAGCTTTTTAACTGCAACAACTTTAATATACGCTATTGGAGCTGGAATTACCGCGGCTGCTGGCACCAGACTTGCCCTCCAA
+
D@DDBHIIIIIHIIIIIIIIIIHIIIGIIIHIIIIGIIHIIIIHGHHIHIIEHHHHIFHIIIHIIIIIIHHCHICCHHI?EHIHIEHIGHGHIIIGII?FH@GFIIIIIHHHHHHFHHHHHIHFHIHHFEHHHHHHHIIHHIIHHHGF?HFIIIIHGEG@HIHHIHGHGIHHHIHIIIIHHHIHIIIIIIIIIIIIIIH;HIIIIIIIHIHHIIHHIIIHHHIIIHIIIIIIGIHIHHIHIIIHHHIIFEHIHIHDIIIIIIIHIIHHIIIIIIHIIIIIHHHGIIIIIIHIIIIIIIIIIIIIIIIIIIIIIIIIIIIHHIIIIIIHIIIIIIIIIIIIIIIIIIIDDDDD
@HISEQ:969:HM2KJBCX2:2:1102:21258:46562 2:N:0:ACTATGCA
GCGCCGAATCTTCCCAACTATCCCTATTAATCATTACAACAGTCCTAGAAACCAACAAATAGAACCATTGTCCTATTCCATTATTCCAGGCTAATGTATTCAAGCGTATGCCTGCTTTGAACACGCTAATTTTTTCACAGTAAAAGTCCTGGTTCCCCGTCACGACCCGTAAAGGCCATGCCGCTTCGCCAGAAGGTAAAGCCCGACCACAGACAGTGCTCACCCAGAAGGCGGACCGTCCAGCCAGGCCTGAAGTTCAACTACGAGCTTTTTAACTGCAACAACTTTAATATACGCTATTGGAGCTGGAATTACCGCGGCTGCTGGCACCAGACTTGCCCTCCAA
+
D0@@?CCCECC111<<CE?E@?1C@H1DCEEEEE1D1FH1CH11<1CC@CF?1CF@CCF??CHH1<@11<D1@1<<111<1<C1@@EH1<11<<1F1<11D:CDFEBCCEGG@DF@C@1<@8CF$B<DG?GF@FEBDFEHFD@C@E9EAAB1@<EHIHCG8EDC?<FGFEHHGGHIHEBCHIHEAIHHHGGHEHDGCHEDIIHGHHIIIHG@<HHEHEGIHF=IFIHIGHHH?EHIIIGIEGIHEFIIGHHGIHHHHIIIIIHHHEHHHHGHGEFHFHFFDC1CHHHFCHHECGIIHHEIIIHHIHIGHIHHCIIIHIIIHHIIIIIIHIIHIIIIIIIIIBD@@D
@HISEQ:969:HM2KJBCX2:2:1102:8994:46572 2:N:0:ACTATGCA
GCGCCGAATCTTCCCAACTATCCCTATTAATCATTACGTCAATCCTAGAAACTAACAAAATAGGATCGAACGTCCTATTTCATTATTCCATGCTAATGTATTCAAGCGTTAGCCTGCTTTAAACACTCTAATTTTTTCAAAGTAACAGTCCTGTTTCCCTGCAACACCAAATTAATGACATTACAGTTCTTCAGAAAGGAGGAATCAGCGAAGCCAGTGCATACCAGTGGCACGACCAACCTGCTGACCCCGAAATTCAACTACGAGCTTTTTAACTGCAACAACTTTAATATACGCTATAGGAGCTGGAATTACCGCGGCTGCTGGCACCAGACTTGCCCTCCAA
+
B@@D0///1D1C<GHC1D<<C<1<<<FCEGE@C?GCHH<D00D<<G1<<<DG1<FF@GF1<DCEH1DE=1<<CGC0D11<<DCG?CC1<@@C1@C<C@<FFHII11CGACGD<CAAECCFBGEF?HIHFFFHH?:CC?HGHEHG@BFG@HHCHFFHFHGHHCHHHHFGD?DFGHFE/D@HGCC<DC<</G80?FHEHHDHHDGC=H@E<C@D=E@IIHG<D6<6<CDBC0EHHD<C@FCC1CAH?HC8F/GC@FGHHC<EHHFCG<G<@IIHFEHC?CHGF@G<<1<1C1HE<D<<<1C<HCIHIHEIIHHHDECCE?IHFF1CC<?C1HD1<<<<<@HHG@B@D@
@HISEQ:969:HM2KJBCX2:2:1102:16450:47090 2:N:0:ACTATGCA
GCGCCGAATCTTCCCAACTATCCCTATTAATCATTACGTCAATCTTAGAAACCAACAAAATAGTATCAAACGTCCTATTTCATTATTCCATGCTAATGTATTCAAGCGTTAGCCTGCTTTAAACACTCTAATTTTTTCAAAGTAACAGTCCTGTTTCCCTGCAACACCAAATTAATGACATTACAGTTCTTCAAGAAGGAGGAACCAGTAAAGCCAGTACATACCAGAGGCACGACCAACTTACTAATCCCGAAATTCAACTACGAGCTTTTTAACTGCAACAACTTTAATATACGCTATTGGAGCTGGAATTACCGCGGCTGCTGGCACCAGACTTGCCCTCCAA
+
<B<0</<<D0<D@<FG?CE@G?111DGE<1<1D1C1CGE<<<C@1<<111<11<C01<<1C111<<<C@1<DCC@C1C@1<C<FCCC<1<F?1<<1D@<GH<111<<@DF81EHGD1GECH8<11@HF<EB<GGEGEHH5HBD<D?EEDEC<<FDCED1<D1DHGEF7<CC?HHHFC-FD@GCEG@EFEIIHG0@FFD0HF0IHCFIIHHDCD<?HHIIHHHHFHHHHC@DHC1EHGF<ECGHCHGF?</<D@D<1HEGH@@EEFC@ECHC?GHHHIIHHEEFF@1CF@IIHHHC?GCHCEHGCHHHIHHGE<HDC??CHFHIGHIGHHHIHGGCHHEHHCB0000
@HISEQ:969:HM2KJBCX2:2:1102:11279:47289 2:N:0:ACTATGCA
GCGCCGAATCTTCCCAACTATCCCTATTAATCATTACGGTGATTCAGAAACCAACAAAACAGGACCACCGTCCTATTCTATTATTCCATGCTAATGTATTCAGACGTAAGCCTGCTTTGAACACTCTAATTTTTTCAAGGTAAAGGTCCTGGTTTCCCACCACGCTAAATTAATAACATGATAGTTCCCCAGAAGGTAGAAATTCTACACACCAGTACAGACTTGTTAGCCCGACCAACGGTAGAATCCCGAAATTCAACTACGAGCTTTTTAACTGCAACAACTTTAATATACGCTATTGGAGCTGGAATTACCGCGGCTGCTGGCACCAGACTTGCCCTCCAA
+
BDDDBIHHIIIHHIIEHHIGHIIIH?FHIIHIIHIGEGEHHH?GH1F@@EFHHHH1C1CG?CE1E??1EE@H<CHEFFH1FEECGHHE@@GHHFGHHGEHHFFHIIIHHHIIIIIHIIGIHIHHIIIHIIIIIEHHHIHIHGHGIHIHGHHHGHHDFHEHIIIHIGHHHGHHHGHHHHHIHHHHHFIHGIHHHIIIIIIIIIIIIIIIIIIIHIHEIGIIIIIHIIIIHGIIGIFIIIHHHGFDIHHHIIIIGHHHIIHIIIIIIHHIIIIIHIIIIIIHIIIIIIEIIGIIIIHFEIGIIIIIIIIIHHHHIIIIIIIIIIIIIIIIIIIIHIIIIIIIDDDDD
@HISEQ:969:HM2KJBCX2:2:1102:11080:47817 2:N:0:ACTATGCA
GCGCCGAATCTTCCCAACTATCCCTATTAATCATTACGTCAATCCTAGAAACCAACAAAATAGGATCGAACGTCCTATTTCATTATTCCATGCTAATGTATTCAAGCGTTAGCCTGCTTTAAACACTCTAATTTTTTCAAAGTAAAAGTCCTGTTTCCCTGCAACACCAAATTAATGACATTACAGTTCTTCAAGAAGGAGGAATCAGTAAAGCCAGTACATACCATTGGCACGACCAACCTACTGACCCCGAAATTCAACTACGAGCTTTTTAACTGCAACAACTTTAATATACGCTATTGGAGCTGGAATTACCGCGGCTGCTGGCACCAGACTTGCCCTCCAA
+
00B@DCEHEHHCFHE1GHHCGGF@C@@<DG@DGHHHGHHHCHHHEHHEHHHHHFHHI@@FHI@1F?GHEH?C1CEH?@GEEEGHHHEFHGH?@EE@E<CC<C@HE<GCFHHIEHHFCEEFH80HG@FIHHC@GHHDHH1<FCFHH;@1?CFG<@FEDHIHHCEHH?EHHGHHFF@/2FECFEGG6<HD<GHEHHHFHHFHC<FC@GHF<HH@FHFHHIHECCD1@<1@?E:<IHHHHHGHG@GC<.CC//HEHG@HGCFGC=IHH@IHEIIIIHHIHHHEEIHGC<<1GHHCEDCEC1EGIGHEC?HIIHHEHIIHHIIHGGCEFHHG@HGGGD1IIGIIH@??DB
@HISEQ:969:HM2KJBCX2:2:1102:9255:48538 2:N:0:ACTATGCA
GCGCCGAATCTTCCCAACTATCCCTATTAATCATTACAACAGTCCTAGAAACCAACAAATAGAACCATTGTCCTATTCCATTATTCCATGCTAATGTATTCAAGCGTATGCCTGCTTTGAACACTCTAATTTTTTCACAGTAAAAGTCCTGGTTCCCCGTCACGACCCGTAAAGGCCATGCCGCTTCGCCAGAAGGTAAAGCCCGACCACAGACAGTGCTCACCCAGAAGGCGGACCGTCCAGCCAGGCCTGAAGTTCAACTACGAGCTTTTTAACTGCAACAACTTTAATATACGCTATTGGAGCTGGAATTACCGCGGCTGCTGGCACCAGACTTGCCCTCCAA
+
DBBADIIHIIIIIIIIIIHIIIIIIIIHIIIIIHHIIIGIIGGHIHIIIIIIHHIIIIIHIHHHIIIHIHIIIIIIIIHHIG@GHIHIHIHIHIIGHIIHIHHIIIIHHGIHHHHIIIHHHIIHHFHHIIHHIHIHHHEIHIHGHIHIIHE@GEIHHIHHHEIHIIIIIIIGIIHIHHIIIIIIIHIIHIIIIIIIHIIHIIIIIHIIIHHHDIHIIIIIIHHIIIIIIIIIIIIIIIIIIIHFHIIIIIIIIIIIIHIIIIIIIIIIIIIIIIIIIIIIIIIIIIIIIIIHIHIIIIIIIIIIIIIIIIIIIIIIIIIIIIIIIIIHIIIIIIIIIIHIIDDDDD
@HISEQ:969:HM2KJBCX2:2:1102:13092:47675 2:N:0:ACTATGCA
GCGCCGAATCTTCCCAACTATCCCTATTAATCATTACGTCGATCCTAGAAACCAACAAAATAGAATCAAACGTCCTATTTCATTATTCCATGCTAATGTATTCAAGCGCGAGCTTGCTTTAAACACTCTAATTTTTTCAAAGTAACAGTCCTGATTTCCCGCGACACCAAATTAATGACATCGTGGTTCGTCAGAAGGGAGAAACCAATAATGCTAGTACGTACAAAGTACGACCGACATATTAGTCCCGAAATTCAACTACGAGCTTTTTAACTGCAACAACTTTAATATACGCTATTGGAGCTGGAATTACCGCGGCTGCTGGCACCAGACTTGCCCTCCAA
+
DDDDDIIIIIIHIIIIIIIIIIIIIIIIIIIIIIIIIIIIIIIIIIIIIIIIIIIIIIIGIIIHIIIIHIIIIIIIIIIIGHHHIIIGHIIIIIIIIIIEGHHIIHIIIIIIIHIIIIIIIIIIGHHIIIIIIIHIIIIIIIIIIIIIIIIIIIIIIIIIHHIIIIHHIIHIIIIIIIIIIIIHHIIIGHIIIIIIIIIIIIIIIIIIIIIIIIIIIIIIIIIIIIIIIIIIIIIIIIIHIIIIIIIIIIIIIIIIIIIIIIIIIIIIIIIIIIIIIIIIIIHIHHIIIIIIIIIIIIIIIIIIIIIIIIIIIIIIIIIIIIIIIIIIIIHIIIIIIIIDDDDD
@HISEQ:969:HM2KJBCX2:2:1102:6033:48747 2:N:0:ACTATGCA
GCGCCGAATCTTCCCAACTATCCCTATTAATCATTACAACAGTCCTAGAAACCAACAAATAGAACCATTGTCCTATTCCATTATTCCATGCTAATGTATTCAAGCGTATGCCTGCTTTGAACACTCTAATTTTTTCACAGTAAAAGTCCTGGTTCCCCGTCACGACCCGTAAAGGCCATGCCGCTTCGCCAGAAGGTAAAGCCCGACCACAGACAGTGCTCACCCAGAAGGCGGACCGTCCAGCCAGGCCTGAAGTTCAACTACGAGCTTTTTAACTGCAACAACTTTAATATACGCTATTGGAGCTGGAATTACCGCGGCTGCTGGCACCAGACTTGCCCTCCAA
+
DDDDDIIIIIIIIIIIGIIFHIHHIIIIIIIIIIIIIIHIIIIHIGHIHIIIIIIIIEHIIIIIIIIIIIIIIIIIIHIIHIIHIIIIHHIIIIIIIIHIIGIHHIIIIIIIIIIIIIIIHIIIIIIIHIIIIIIIIIHHIIIIHIHIIHIIIIIIIIIIIIIIIIHIIIIIIIIHHIIIIIIIIIIHIHHIIIIHIHIHHIIIIHIHIIIIHIIIIIIIIHIIIIIIIIIHHIHHIHIIIIIIHIIIIIIIIIIIIIIHIHIIIIIIIIIIHFCIIIIIHHEDHIIIIHGHIHIIIIIIIIIIIIIIIIIIHIIIIIIIIIIIIIIIHIIIIHIIIIIIH@DDDD
@HISEQ:969:HM2KJBCX2:2:1102:9345:49343 2:N:0:ACTATGCA
GCGCCGAATCTTCCCAACTATCCCTATTAATCATTACGGTGATCCTAGAAACCAACAAAATAGAACCATGCCGTCCTATTCTATTATTCCATGCTAATGTATTCGAGCAAAAATGCCTGCTTTAAACACTCTAATTTTTTCAAGGTAAAGGTCCTGGATCCGCAAGACACCCAATTAAGGACATCAAGTTTCTCCAGAAGGTGAGAAATCAACAGCGACAGTTCATACCCCTTAAGGCATGACCATCACGTCAATCCCGAAATTCAACTACGAGCTTTTTAACTGCAACAACTTTAATATACGCTATTGGAGCTGGAATTACCGCGGCTGCTGGCACCAGACTTGCCCTCCAA
+
00BD@HC/<<DH1F<1<<1D11<GHHIIICHC1DCHCC@G1<DC@GH11DH?H1CGH1<C@1<11<F?11<</</CG@<1<GG@C<11<1<1<CC11<1<D<1D1HF<EEE1FHHH@@DHGHA5?B86DEGHBB<DG@<E@FEE6B<G1B<11A@A<EHHHD0D7<FCEHECC@/HHHHEHHHHHG@HE:H?HECCDGC<FHE@DGHHIHFGCHHCHHIGCHHHIIIIHIIHEEGHHEG<<CECFCEHHECCEC?HHEIIHCEHG?CHHHHG@EGC@HHEHFC@IHEHIFIIIHCHGHHH@IIIHGHF@HHGHHEHIIIIHIIHIHEHEGIHFHFIHHFHHIHIHH=HD@@BB
@HISEQ:969:HM2KJBCX2:2:1102:10181:50027 2:N:0:ACTATGCA
GCGCCGAATCTTCCCAACTATCCCTATTAATCATTACGGCGGTCCTAGAAACCAACAAAATAGAACCACACGTCCTATTCTATTATTCCATGCTAATGTATTCGAGCATAGGCCTGCTTTGAACACTCTAATTTTTTCAAAGTAAAAGTCCTAGTTCCCCGACACACCCAGTGAAGGGCATGCGGTTCCCTAGAAGGAAAGACCCGATCGGACCAGTACACGCGGTGAGGCGGACCGGCCAACCAGGCCCAAGGTTCAACTACGAGCTTTTTAACTGCAACAACTTTAATATACGCTATTGGAGCTGGAATTACCGCGGCTGCTGGCACCAGACTTGCCCTCCAA
+
ABDCBHDHII?HGHHIIIIIGHIIIHIIIIIHHHIFHHHHHHCHCHHCHIIIIHEHIGHIIIGHHIIIIGHHHHGHIHIIHGHIIHIIIIEHHGIIIIHIHHEIGHHIHIHHHHHHGHHFHGHHFHIIGIIHGHHIIIIHIIIIIIHHHIIIIHHHHIHEEHHHHGIIHHHIIHIIIIIIIIIIHGIIIHIHHHIIHIIGIIHIIIIIIIIIIIIIIIIHIIHIIIIHIIIIIIIIIIIIIIHGIHHIIGIIIIIIIIIIIIIIIIIIIIIIIIIIIIHHIIIIIIIIIIIIHIIHIIIIIIIIIIIIIIIIIIIHIIIIHIIIIIIIIIIIIHIIIIIIDDDDD
@HISEQ:969:HM2KJBCX2:2:1102:2053:50202 2:N:0:ACTATGCA
GCGCCGAATCTTCCCAACTATCCCTATTAATCATTACTTCAGTCCTAGAAACCAACAAAATAGAACTAAAGTCCTATTCCATTATTCCATGCTAATATATTCAAGCAAACATGCCTGCTTTAAACACTCTAATTTTTTCAAAGTAAAAGTCTTGGATCCCTAGCGCACTCAATTAAGAGCACACTAGTTCCCCAAAAGGAAAAGCCCAAAGTTGCAGTACAAACCTTTCGGTTGACGGCAACTATAAGCCCAAAATTCAACTACGAGCTTTTTAACTGCAACAACTTTAATATACGCTATTGGAGCTGGAATTACCGCGGCTGCTGGCACCAGACTTGCCCTCCAA
+
ADDADIIGIIIIIIIIIHHHHIFEEHHEHCHHGHHHHHIIIHIIHHEF?GHHHIIIIEEEHEFEEHHGGHHIH?GHIHICHHGCCEHHECFEHHHEHHGHGHHGHHHIIHHIHHIHHIIIHH@EHHIIHIIHHHGIGHHHHHHHIIIHIHHEGH@@HIHHEFDEC@FH?CEHGEFCHHIHGCGHEIIIHHIHHFE?IHHHEHE:HHIHIIHHGEIHIIIIHHGHIHHIHHEIHDCDHGCHHGCHDIIIHH@F@EHHHHG<@GHHFHGHHIHFGC<@HCFHHIIHFHFCCIIIIIHHHEHHHIIIIIIHHHHHIIIHHHHHHIIGIIHHGIHGEHHEIHCGCD@@@0
@HISEQ:969:HM2KJBCX2:2:1102:5029:51684 2:N:0:ACTATGCA
GCGCCGAATCTTCCCAACTATCCCTATTAATCATTACGGTGATCCTAGAAACCAACAAAATAGAACCATGCCGTCCTATTCTATTATTCCATGCTAATGTATTCGAGCAAAAATGCCTGCTTTAAACACTCTAATTTTTTCAAGGTAAAGGTCCTGGATCCGCAAGACACCCAATAAAGGACATCAAGTTTCTCCAGAAGGTGAGAAATCAACAGTAACAGTTCATACCCCTTAAGGCATGACCGTCACGTCAATCCCGAAATTCAACTACGAGCTTTTTAACTGCAACAACTTTAATATACGCTATTGGAGCTGGAATTACCGCGGCTGCTGGCACCAGACTTGCCCTCCAA
+
DDDDD<EHHHEHEHHIIIIIHHHEHHHHHHIIIIIIH?GHHIIHHGHEHHI1CGHHIIIIIHHHI?GHHHH?HHHIH@FHIEHHHIHIIHIICECCGCFCHCG?CFGHHIIEEE1CFDGCHHHEHHE?@CFA@HCF@CFC1GBAFHIIHBCEE2<DCGHHEH?FHEHEHEEHEF@HHD/CDGHHHHFGIHECC@FC/HHCHHFD:GIHHHFHFIEHEIEEHHEEFAHGHIHGHIHH:EHHEDHIHG@EHHFHHIHGIHIIIHHIIIIHHHIIIHHHIIIGIIIIHHHHEIIIHIGIIIIHGIHEIHIHHIIHIIIHIIIIHGIIIIGGIIGHIHHEHIIHIHHHIIIHDCDBD
@HISEQ:969:HM2KJBCX2:2:1102:3377:52138 2:N:0:ACTATGCA
GCGCCGAATCTTCCCAACTATCCCTATTAATCATTACGTCGATCCTAGAAACCAACAAAATAGAATCAAACGTCCTATTTCATTATTCCATGCTAATGTATTCAAGCGTAAGCCTGCTTTAAACACTCTAATTTTTTCAAAGTAACAGTCCTGATTCCCCACGACACCAAATTAATGACATCGCGGTTCTTCAGAAGGTAGGAACCAATAATGCCAGTGCGTACCGAAGCACGACCAACAATTTGATCCCGAAATTCAACTACGAGCTTTTTAACTGCAACAACTTTAATATACGCTATTGGAGCTGGAATTACCGCGGCTGCTGGCACCAGACTTGCCCTCCAA
+
DDBDDIHHHIHIFHIHHGIIIHFHHHHHIHHHIHHHHHIHHHIIIIIHIHIIHIHHHFHGIIHHHEHHIIIHGHEHHIEHEEHHHHHHFHHHEHHIIIIIIIIIIIHHHIHHHIHIIIIIHHHHHHHHHHHHFIHHDHHHHIIHIIIIIHHHIHIHIIHIHHHHHEIIIIIIIIIIHIIIIIIIIIIIIIIIIIIIIIIIHGIIHGIHHGHEHHIIIIIIIIIIIIHHHIIIIHIIIIHHHGHHIIHHIIIHIIIIIHIIHHIIIIIIIIIIIIIIIIIIIIHIIIIIIIIIHIIIIIIIIIIIIIIIIIIIIIIIIIIIIIIIIHIIIIIIIIIHHIIIDADDD
@HISEQ:969:HM2KJBCX2:2:1102:7612:52651 2:N:0:ACTATGCA
GCGCCGAATCTTCCCAACTATCCCTATTAATCATTACAACAGTCCTAGAAACCAACAAATAGAACCATTGTCCTATTCCATTATTCCATGCTAATGTATTCAAGCGTATGCCTGCTTTGAACACTCTAATTTTTTCACAGTAAAAGTCCTGGTTCCCCGTCACGACCCGTAAAGGCCATGCCGCTTCGCCAGAAGGTAAAGCCCGACCACAGACAGTGCTCACCCAGAAGGCGGACCGTCCAGCCAGGCCTGAAGTTCAACTACGAGCTTTTTAACTGCAACAACTTTAATATACGCTATTGGAGCTGGAATTACCGCGGCTGCTGGCACCAGACTTGCCCTCCAA
+
DDDDDHHIIIIIIIIIIIIIIIIIIIGIIHI1DGHHIGIIIIIIIIIIIIIHIIIIIGEHHFHGHIHIIIHIHHIHIHIIIIIIIIIEGEHIIIIIHHIIIDIIIIHIIHIIHIIIHIHHIIIIIIHIIIHHHIIHHHIHHHHHIHHIHIHGHHIHHIIIGEHHEHIIHGHIHIIIIIHIIHHHHHIIIHGIIHIIHHHGGHIHGHHIIIIHGHFIIIHHHHIHHIGHIIIIIIIIHHHIIIHHGIIHIIIIHHIIHHF@IIIIIIHIIHHHGEHIIIHHIIIIIHFIGIHHHIIHHHHIIHIIIIHIIIIHGHHHIIIIIIHEIIIIIIIIIIIIHIIIIBDDD@
@HISEQ:969:HM2KJBCX2:2:1102:8214:52853 2:N:0:ACTATGCA
GCGCCGAATCTTCCCAACTATCCCTATTAATCATTACGTCAATCCTAGAAACCAACAAAATAGGATCAAACGTCCTATTTCATTATTCCATGCTAATGTATTCAAGCGTTAGCCTGCTTTAAACACTCTAATTTTTTCAAAGTAACAGTCCTATTTCCCTGCAACACCAAATTAATGACATTACAGTTCTTCAAGAAGGAGGAACCAGTAAAGCCAGTACATACCAGAGGCACGACCAACCTACTAATCCCGAAATTCAACTACGAGCTTTTTAACTGCAACAACTTTAATATACGCTATTGGAGCTGGAATTACCGCGGCTGCTGGCACCAGACTTGCCCTCCAA
+
DDDDDIIGIIIIIIIIIIIIIIGHHHIIIGIHIIHHHHIIIHHIIIIIIIIHIIIIIHEHIIHIHEGFHHIHG?EEFHHIIIIIHHHIHIHHHIIIIHHHHIHIIIIHIIIIIIIIIIIFHHHIHIIIIIIIIHIIIIIGIIIIIIIIHHIIHIIIIGIIIIIIGHIIIIIHIIIIHF#IIHIIIIIIHIHIIIIIIIHIIIIIIIIGHIIIIIIIIIIIIIIIIIIIIIIIIIIIHHHIIHGFBHIIIIIIIIHIIIIIIIIIIIIIIIIIIIIIIIIIHIIIIIHIIIIIIIIIIHIIHIIIIIIIIIIIIIIIIIIHIIIIIIIIIIIIIIIIIIIIIDDDDD
@HISEQ:969:HM2KJBCX2:2:1102:11370:53393 2:N:0:ACTATGCA
GCGCCGAATCTTCCCAACTATCCCTATTAATCATTACGTCAATCCTAGAAACCAACAAAATAGGATCGAACGTCCTATTTCATTATTCCATGCTAATGTATTCAAGCGTTAGCCTGCTTTAAACACTCTAATTTTTTCAAAGTAACAGTCCTGTTTCCCTGCAACACCAAATTAATGACATTACAGTTCTTCAAGAAGGAGGAATCAGTAAAGCCAGTACATACCATAGGCACGACCAACCTACTGACCCCGAAATTCAACTACGAGCTTTTTAACTGCAACAACTTTAATATACGCTATTGGAGCTGGAATTACCGCGGCTGCTGGCACCAGACTTGCCCTCCAA
+
CDDDDIIIIIIIIIGIIIIIIIIIHIIIIIIIIIIIIIIIIIIIIIIIHIIIIIIIIHHHHIIIHIIIIIIHHIHIIHIIIGIIIIIIIIIIHIIHIIIIIIIIIIIIIIHIGIIIIIIIIIIIIIIIIHIIIIIHIIIIIIHIIIIIIIIIIIIIIHIIIIIIIIIHIIIIIIIIIIIIIIIIIIHIIIIIIIIIIIIIIIIIIIIIIIIIIIIIIIIIIIIIIIIIIIIIIIIIIIIIIIHHHIIIIIIIIIIIIIIIIIIIIIIIIIIIIIIIIIIIIIIIIIIIIIIIIIIIIIIIIIIIIIIIIIIIIIIIIIIIIIIIIIIIIIIIIIIIIIIIIDDDDD
@HISEQ:969:HM2KJBCX2:2:1102:21290:52265 2:N:0:ACTATGCA
GCGCCGAATCTTCCCAACTATCCCTATTAATCATTACGTCAATCCTAGAAACCAACAAAATAGGATCGAACGTCCTATTTCATTATTCCATGCGAATGTATTCAAGCGTTAGCCTGCTTTAAACACTCTAATTTTTTCAAAGTAACAGTCCTGTTTCCCTGCAACACCAAATTAATGGCATTACAGTTCTTCAGAAAGGAGGAATCAGCGAAGCCAGTACATACCAGAGGCACGACCAACCTACTAATCCCGAAATTCAACTACGAGCTTTTTAACTGCAACAACTTTAATATACGCTATTGGAGCTGGAATTACCGCGGCTGCTGGCACCAGACTTGCCCTCCAA
+
B?DBADCH1D1<1C?CE0@C<@G?1<1FEHCFFC?DE<<CG=111@GEEGEHCHH0EEHEDEGCFCC@0C@E1100<1<<<DE1F<11<<1<</</G<FEH@DFF1@6B)<1CF2?EGG??FFF1FAEB<GCFB1FB<DHGIHGH9CE1EEG?GCIIHEEHF<DE@CD/GCHIHF?H@GD/<<</?FFEEAHFHHHGHHFFFECGGHC<<1E:AEIFFHHFE<1HEHE@FFHFHEHG<DEC:<B:F<-?:GG@@HGF<HHHHHG1CHHHHHHHEHHHFHIIHHCHHEEHHIIIHHHHHHIIIHCIIIIIHIIIIIHHIIIIHHHHHHEGHH@HDHHGIIIHD?BD@
@HISEQ:969:HM2KJBCX2:2:1102:14994:53388 2:N:0:ACTATGCA
GCGCCGAATCTTCCCAACTATCCCTATTAATCATTACGTCAATCCTAGAAACCAACAAAATAGGATCAAACGTCCTATTTCATTATTCCATGCTAATGTATTCAAGCGTTAGCCTGCTTTAAACACTCTAATTTTTTCAAAGTAACAGTCCTGTTTCCCTGCAACACCAAATTAATGACATTACAGTTCTTCAAGAAGGAGGAACCAGTAAAGCCAGTACATACCAGAGGCACGACCAACTCTCTAATCCCGAAATTCAACTACGAGCTTTTTAACTGCAACAACTTTAATATACGCTATTGGAGCTGGAATTACCGCGGCTGCTGGCACCAGACTTGCCCTCCAA
+
DDCDDIIIIIIIIIIIIIIIIIIIIIIIIIIIIIIIIIIIIIIIIIIIIIIIIIIIHIIIIIIHIIHIHIHHHHIIIIIIIHIIIIHHHIIHCHHIIIIIIIIIIIIIIIIIIIIIIIIIIIIIHIIIIIIIIIIIIIIIIIIIIIIIIIIIIIIIIIIIIIIIIIIHHIHHIIIIIIIIIIIIIIIIHIIIIIIIIIIIIIIIIIIHIIIIIIIIIIIIIIIIIIIIHIIIIIIIIIHIHIHHFIIIIIIIIIIIHIIIIIIIIIIIIIIIIIIIIIIIIIIIIIIIIIIIIIIIIIIIHIIIIIIIIIIIIIIIIIIIIIIIIIIIIIIIIIIIIIIIIDDDDD
@HISEQ:969:HM2KJBCX2:2:1102:2654:53523 2:N:0:ACTATGCA
GCGCCGAATCTTCCCAACTATCCCTATTAATCATTACAACAGTCCTAGAAACCAACAAATAGAACCATTGTCCTATTCCATTATTCCATGCTAATGTATTCAAGCGTATGCCTGCTTTGAACACTCTAATTTTTTCACAGTAAAAGTCCTGGTTCCCCGTCACGACCCGTAAAGGCCATGCCGCTTCGCCAGAAGGTAAAGCCCGACCACAGACAGTGCTCACCCAGAAGGCGGACCGTCCAGCCAGGCCTGAAGTTCAACTACGAGCTTTTTAACTGCAACAACTTTAATATACGCTATTGGAGCTGGAATTACCGCGGCTGCTGGCACCAGACTTGCCCTCCAA
+
DDCDDIIIHGIIHIIIIIIIIIIIHHIIIIIII1GHIIGIIIHHIIIIIIIIIIEHIIIIIIIIIIIHHGHHIHHHHHIIIIIHGHGHHIIIHHICHHHHHIIIIIIIIIIHIIHIIIIHIIIIIIIHHIIIIIIIIIHHHIHHHIIIIIIIIIIIIIHIHHHHGHHHIIIIIIIIIIIIIIIIIHIIIIIIIIIHHIHIIIIIIIIIIIIIHIIIIIIIIIIHIIIIIIIIIIIIIIIIIIIIHIIIIIIIIIIIIIIIIIIIIIIIIIIIIIIIIIIIIIIIIIIIIIIIHIIIIIIIIIIIIIIIIIIIIIIIIIIIIIIIIIIIIIIIIIIIIIIIIDDDDD
@HISEQ:969:HM2KJBCX2:2:1102:20497:51808 2:N:0:ACTATGCA
GCGCCGAATCTTCCCAACTATCCCTATTAATCATTACGTCAATCCTAGAAACCAACAAAATAGGATCGAACGTCCTATTTCATTATTCCATGCTAATGTATTCAAGCGTTAGCTTGCTTTAAACACTCTAATTTTTTCAAAGTAACAGTCCAAATTCCCCGCAACACCAAATTAATGGCATTACGGATCATCAGGAAGGAGGAATCAGTGAGACCAGTACATACCAGAGGCATGACCAATCTACTAACCCCGAAATTCAACTACGAGCTTTTTAACTGCAACAACTTTAATATACGCTATTGGAGCTGGAATTACCGCGGCTGCTGGCACCAGACTTGCCCTCCAA
+
DDDDDIHIIIIICHEHIHHIIGIIHIIIHIIIIIIIIIHHHIIHHIIIIIGIHHIIGFHIIIEHHIHHHHGHIHHIHE@HEEHIIIIHHIHIIIHIIIHIHIIIHIHHIIIG?CHEHFHHHHHCIHHHHHHHIIIIIIHHIIHFIHHIHDIHHHIHGHHHIIIHHIIIIIIIIIIIHIHIHIIIIIIIIIIIHIHIHHHHHGIHIIIHIIIIIHIIIIIGIHIIIIIIIGIIIIIHIIIIIHHHHIHIIHIIHIIHIIIHHIHHIHHIIIIIIIIIIIIIIIIIIIIHIIIIIIIIIIIIHIIIIIIIIIIIHIHIHIIIIIIIIIIHIHIIIIHHIIIIIDDDDD
@HISEQ:969:HM2KJBCX2:2:1102:3256:54209 2:N:0:ACTATGCA
GCGCCGAATCTTCCCAACTATCCCTATTAATCATTACGTCAATCCTAGAAACCAACAAAATAGGATCGAACGTCCTATTTCATTATTCCATGCTAATGTATTCAAGCGTTAGCTTGCTTTAAACACTCTAATTTTTTCAAAGTAACAGTCCAAATTCCCCGCAACACCAAATTAATGGCATTACGGATCATCAGGAAGGAGGAATCAGTGAGACCAGTACATACCAGAGGCATGACCAACCTACTAACCCCGAAATTCAACTACGAGCTTTTTAACTGCAACAACTTTAATATACGCTATTGGAGCTGGAATTACCGCGGCTGCTGGCACCAGACTTGCCCTCCAA
+
@@DDDHHHHIHI?DHCFEHHHHHHIIIIIHFHHHHHIIIIIHIIIIIGIH@GGHEHHEHIHIIIHIIIICCDCFEHEHIIHHFHHHHFHGIHIHIHHHHHHHHGHGHHHIIIHIHHIIIEFHEGHHHHIIIHHHIII@IIHHGIIHHFHHEHHEHHHH8IIIHDIIHHIHHHHHIHIIIIIIHIIIHHIHIIIHIIIHIHGIIIIHHHGHHGIIIIHIIIIIIIIIHHCHIIIHIIIIHIIHHHHHHIIIHIIHIHHIIHHHHIHHHIIIIIIIIIHIIIIIIIIIIIIIIIIIIHIHIIIIIIIIIIIIIHIIIIIIIIIHHIIHIIIIIIIIIIIIIIIDDDDD
@HISEQ:969:HM2KJBCX2:2:1102:18744:53833 2:N:0:ACTATGCA
GCGCCGAATCTTCCCAACTATCCCTATTAATCATTACAACAGTCCTAGAAACCAACAAATAGAACCATTGTCCTATTCCATTATTCCATGCTAATGTATTCAAGCGTATGCCTGCTTTGAACACTCTAATTTTTTCACAGTAAAAGTCCTGGTTCCCCGTCACGACCCGTAAAGGCCATGCCGCTTCGCCAGAAGGTAAAGCCCGACCACAGACAGTGCTCACCCAGAAGGCGGACCGTCCAGCCAGGCCTGAAGTTCAACTACGAGCTTTTTAACTGCAACAACTTTAATATACGCTATTGGAGCTGGAATTACCGCGGCTGCTGGCACCAGACTTGCCCTCCAA
+
DDDDDIIIIIIIIIIHIIIIIIIIIIIIIIIIIIGIIIIIIIIIIIIIHIIIHIIIHHIIIHHIIIIIIIIIIIHHIHHHIIIIIIIIHIIIHIIHHIIIIIIIIIIIIIHIIIIIIIIHIIIIHIIHHIIIIIIIHIIIIIIIIIIIIIHIIIIIIIIIIIIIIIIIIIIIIIIIIIHIIIIIIIIIIIIIIIIIIIIIIIIIIIIIIIHIHIIIIIIIIIIIIIIIIIIIIIIIIIIIIHEHHIIIIIIIIIIIIIIIIIIIIIIIIIIIIIHIIIIIIIIIIIIIIIIIIIIIIIIIIIIIIIIIIIIIIIIIIIIIIIIIIIIIIIIIIIIIIIIIIDDDDD
@HISEQ:969:HM2KJBCX2:2:1102:20811:53135 2:N:0:ACTATGCA
GCGCCGAATCTTCCCAACTATCCCTATTAATCATTACGTCAATCCTAGAAACCAACAAAATAGGATCAAACGTCCTATTTCATTATTCCATGCTAATGTATTCAAGCGTTAGCCTGCTTTAAACACTCTAATTTTTTCAAAGTAACAGTCCTGTTTCCCTGCAACACCAAGTAAATGACATCACAGTTCTTCAAGAAGGAGGAATCAGTGAGGCCAGTGCATACCAGTGGCACGACCAACCTACTGACCCCGAAATTCAACTACGAGCTTTTTAACTGCAACAACTTTAATATACGCTATTGGAGCTGGAATTACCGCGGCTGCTGGCACCAGACTTGCCCTCCAA
+
DDDCDIIIHHHIIIIIGIGIHIIIIIIIIIHIIIIIIIIIIIIIIGIIIIHHIIIIIIIIIIIIGIIEHHIIHIIIIEHIIIIIIIIIIIIIIIIIIHIIHIHHIIIIIHIIHHHIIIIIIIIIIIIIIIIIIIIIIIIIIHIIIIIIIIIIIIIIIIIIIHHIHIHIIIHHHIIIIIIIIIIHHIIIIIIIIIIIIIIIIIIIIIIIIIHIIIIHHGIHIIIIIIIIIIIIIIIIIIHIIIHHHHDIIHIIIIIIIIIIIIIIIIHIIIIIIIIIIIIIIIIHIIIIIIIIIIIIIIIIIIIIIIIIIIIIIHIIIIIIIIIIIIIIIIIIIIIIIIIIIDDDDD
@HISEQ:969:HM2KJBCX2:2:1102:10871:54843 2:N:0:ACTATGCA
GCGCCGAATCTTCCCAACTATCCCTATTAATCATTACAACAGTCCTAGAAACCAACAAATAGAACCATTGTCCTATTCCATTATTCCATGCTAATGTATTCAAGCGTATGCCTGCTTTGAACACTCTAATTTTTTCACAGTAAAAGTCCTGGTTCCCCGTCACGACCCGTAAAGGCCATGCCGCTTCGCCAGAAGGTAAAGCCCGACCACAGACAGTGCTCACCCAGAAGGCGGACCGTCCAGCCAGGCCTGAAGTTCAACTACGAGCTTTTTAACTGCAACAACTTTAATATACGCTATTGGAGCTGGAATTACCGCGGCTGCTGGCACCAGACTTGCCCTCCAA
+
@DADC??HHHIHIHIFHIIIIIEGHHD@EEHEHHEEGHIIIIIIIIHHHHHHIHHHGHEGEHCCCHEHG@HH?EHHIHIHIIIIIIIGEHHIIIIGIHHHGHIIHEHIIHGIIIIIHHIIIHHC?HHHHIHHIHFHFHHGHH@?EHHGHIIHIHIIIHHFEEHHEEHHEEIHHGIHEFCIIHHIIHE@EHEEHEGHEHEHHHHHHHHIHHIGEHEHHHHIIIIHHHCFIHH?HHHCCGCHEHG@EGIHIHGHHHEHEHGHIIIIIIGHHHFIHHIIIIIHHGEFHHEGIIIIHIIGH?IIHHIIHIIIHEHHIIIIIIIIIIIIIIIIHIIIIIHIHIIIIDCDDD
@HISEQ:969:HM2KJBCX2:2:1102:7142:55227 2:N:0:ACTATGCA
GCGCCGAATCTTCCCAACTATCCCTATTAATCATTACGTCAATCCTAGAAACCAACAAAATAGGATCAACGTCCTATTTCATTATTCCATGCTAATGTATTCAAGCGCGAGCCTGCTTTAAACACTCTAATTTTTTCAAAGTAACAGTCCTGATTCCCCGCCACACCAAATTAATGACATGATGGTTCGTCAGAAGGTAGGAATCAGTAACACCAGTACGTACCGAAGGCACGACCAACGTACTAATCCCGAAATTCAACTACGAGCTTTTTAACTGCAACAACTTTAATATACGCTATTGGAGCTGGAATTACCGCGGCTGCTGGCACCAGACTTGCCCTCCAA
+
B@DDDHH/EHHHHIIIEIGHHHEHHIIHHIHHGFFHFHHHHHHEHHIIGHIHHIIIHEHIGHFEFFHGHEHHHHIIGFHGHHHIHIGFHHIEHIIIFHHIIEHHHE@EFHHHHFIHHFDH@DGHHHEHFHHH@HHDGCHHIH8GHHADGGGEHHEHHHHGHHHHIHGG??EHHEIIHGFGGHICDHG<CEHHIEHII@HF<BFFFHHHHGHFIHHCIHHIGIHEHHHHHHHHHHHGHHIGIHEFGHIIHHHIIHHHHGDHHEDFFIIHGCHG@CFEHGIHHHGHHHEHHEG@GIHHHEHGHEHHIGIIIIIHHHHIIHEHHHEEHGHIHG1F1HEHFIGIDDD@B
@HISEQ:969:HM2KJBCX2:2:1102:8745:54202 2:N:0:ACTATGCA
GCGCCGAATCTTCCCAACTATCCCTATTAATCATTACAACAGTCCTAGAAACCAACAAATAGAACCATTGTCCTATTCCATTATTCCATGCTAATGTATTCAAGCGTATGCCTGCTTTGAACACTCTAATTTTTTCACAGTAAAAGTCCTGGTTCCCCGTCACGACCCGTAAAGGCCATGCCGCTTCGCCAGAAGGTAAAGCCCGACCACAGACAGTGCTCACCCAGAAGGCGGACCGTCCAGCCAGGCCTGAAGTTCAACTACGAGCTTTTTAACTGCAACAACTTTAATATACGCTATTGGAGCTGGAATTACCGCGGCTGCTGGCACCAGACTTGCCCTCCAA
+
DDDDDHCCHEGHCHHHC<GHHHEHHEHHGHCCEEGHGHGFCGE?GHHIGIIHHIIIIIGIIIIIGHHIHIGHGH@FHHCHHHGHII?HHHIIIGIIIIIEHGHFIHHHHHIEHHIIIIIHHHHGHHHIHIHHHHHIEIIHGHIIHEFHGHHIIEGHHEIIHEIDIHIHHCEE?HHIIHFHEHIIIIIGIIIHHGIHHHAHIHIIHHHHEHHC#IIIIIIIHIIHHIIIHHFHHHHIIIIIIIHGDHHFIGIIIIIIIHHGHIIIIIIIIIIIIIIHHIHHHHHHHHIIIHIHHEHIIIIHHIIIIIIIIHHCIIIIIIIIHIHIIIIHIIIIIIHIIIIIHDCDDD
@HISEQ:969:HM2KJBCX2:2:1102:8098:55008 2:N:0:ACTATGCA
GCGCCGAATCTTCCCAACTATCCCTATTAATCATTACAACAGTCCTAGAAACCAACAAATAGAACCATTGTCCTATTCCATTATTCCATGCTAATGTATTCAAGCGTATGCCTGCTTTGAACACTCTAATTTTTTCACAGTAAAAGTCCTGGTTCCCCGTCACGACCCGTAAAGGCCATGCCGCTTCGCCAGAAGGTAAAGCCCGACCACAGACAGTGCTCACCCAGAAGGCGGACCGTCCAGCCAGGCCTGAAGTTCAACTACGAGCTTTTTAACTGCAACAACTTTAATATACGCTATTGGAGCTGGAATTACCGCGGCTGCTGGCACCAGACTTGCCCTCCAA
+
DDDDDIIIIIIIIHGHIIIHIHGIIIHIIIIHIIIIIIIHIIHHIIIIIHIIIIHIIIHIHHIIIIHIGHHHHHIIGHIIIHIIHIIIHIGI?GHHIIHHIIIHIHHIIIIIIIIIHHHHEIIIHHHIIIIIIHHGHIIIIIIIIIIIIIHHHHIIIIIHHHIIIIIIIIIHGIIIIHHIIIIIIIIIIHHIHIIIIGIHIIIIIIHIIIIIIIIIIIIIIIIIIIIIIIIIIIIIIIIIIIIHGIIIHIIIIIIIIIIIIIIIIIIIIIIIIIIIIIIIHHHHIIIIIIIIIIIIIIIIIIIIIIIIIIIIIIIIIIIIIIIIIIIIIIIIIIIIIIIIIDDDDD
@HISEQ:969:HM2KJBCX2:2:1102:1300:56156 2:N:0:ACTATGCA
GCGCCGAATCTTCCCAACTATCCCTATTAATCATTACGGTGATTCAGAAACCAACAAAACAGGACCACCGTCCTATTTTATTATTCCATGCTAATGTATTCAGACGTAAGCCTGCTTTGAACACTCTAATTTTTTCAAGGTAAAGGTCCTGGTTTCCCACCACGCTAAATTAATAACATGATGGTTCCCCAGAAGGTAGAAATTCCACACGCCAGTACAGACTATTGCCCGACCAACGGTAGAACCCCGAAATTCAACTACGAGCTTTTTAACTGCAACAACTTTAATATACGCTATTGGAGCTGGAATTACCGCGGCTGCTGGCACCAGACTTGCCCTCCAA
+
DDCDDIIIIIIIIIIIIIIHIIIIIIIIIIIIIIIIIIIIIIIIIHFIIIIHIIIIHHHIIGHHHIIICHHHGIIHHHIIIIIIIGIIIIHHGIIHHHIEHHIIIIIIIHIIIIIIHHIIHIIIIIIIIIIIIHIIIEIIIIIIIIHIIIIIIIIIIIIIIIHIIIIIIIIIIHIIIIIIIIIIIHIIIIIIIHIIIIIIIIIIIIIHHIIIIIIIIIIIIIIIIIIIIHIIHIIIIIIHHFIIIIIIIIIIIIIIIIIIIIIIIIIIIIIIIIIIIIIIIIIIIIIIIIHIIIIIIIIIIIIIIIIIIIIIIIIIIIIIIIIIIIIIIIIIIIIIIIDDDDD
@HISEQ:969:HM2KJBCX2:2:1102:7957:54931 2:N:0:ACTATGCA
GCGCCGAATCTTCCCAACTATCCCTATTAATCATTACGGTGATCCTAGAAACCAACAAAATAGAACCATGCCGTCCTATTCTATTATTCCATGCTAATGTATTCGAGCAAAATGCCTGCTTTAAACACTCTAATTTTTTCAAGGTAAAGGTCCTGGTTCCACATGACACCCAATTAAGGACATCATGCTTCTCCAGAAGGTGAGAAATCAACTGCGACAGTTCATACCCCTTAAGGCACGACCATCACGTCAATCCCGAAATTCAACTACGAGCTTTTTAACTGCAACAACTTTAATATACGCTATTGGAGCTGGAATTACCGCGGCTGCTGGCACCAGACTTGCCCTCCAA
+
CDDDDIIIIIIIIIIIIIIIIIIIIHIIHIIIIIIIIIIIIIIIIIHHIIIIIIIHIIIIIIIGIIIIIEHHIIIIIHHIIIIIIIIIII?HHEHIIIIIIGHHHHIIHIIHHIIIIIIIIIIIGIHIIIIIIIIIIIIIIIIIIIIIIIGIIIIIIIIIIIIIIIIIGIIIIHHHGIIIIIIIIIIIIIIIIIIIIIIIHIIIIIIIIIIIIIIHIIIIIIIIIIIIIIIIIGIIIHHHEIIIIIIIIHGIHIHIIIIIIIIIIIIIIIHIIIIIIIIIIIIIIIIIIIIIIIIIIIIHIIIIIIIIIIIIIIIIIHIIIIIIIIIIIIIIIIIIIIIHIIIIIIIDDDDD
@HISEQ:969:HM2KJBCX2:2:1102:9270:57085 2:N:0:ACTATGCA
GCGCCGAATCTTCCCAACTATCCCTATTAATCATTACGTTGTACCTAGAAACCAACAAAATAGGTTCGAACGTCCTATTTCATTATTCCATGCTAATGTATTCAAGCGTTTGCCTGCTTTAAACACTCTAATTTTTTCAAAGTAACAGTCCTGACTCCCCACAACACCAAATTAATGACATCATGGTTCATCAGAAGGGAGAAATCAACGACGCCAGTGCGTACCGAAGGCACGACCGACGTATTGATCCCGAAATTCAACTACGAGCTTTTTAACTGCAACAACTTTAATATACGCTATTGGAGCTGGAATTACCGCGGCTGCTGGCACCAGACTTGCCCTCCAA
+
DDDCDIIIIIIIIIIGIIIIIIHIIIIIIIIIIIIGIHIIIIIIIIIIIIIIIIIIEHHIIIHHHIIEHHHIHECHHHHIGIHIIIIIIIIIIIIIIIIIIHHHIHHHIIIHIHIIIIIHIHIIHIIIHIIIHIIIHIIGIIIIIIIHHGIIIHHHIIIIHIIIIIHIIGIHIIIIGHHIIIHIIGHHHIIIIIIIIIIIHIIIIIIIIHIIIIIIIIIIIIHIHIIIHIIIIIIIIIIIHIHHFIIIIHHDHIIIIIIIIIIIIIIIIIIIIIIIIIIIIIIIIIIIIIIIIIIIIIIIIIIIIIIIHHIIIIIIIIIIIIIIIGIIIIIIIIIIIIIIIDDDDD
@HISEQ:969:HM2KJBCX2:2:1102:2606:57806 2:N:0:ACTATGCA
GCGCCGAATCTTCCCAACTATCCTATTAATCATTACAACAGTCCTAGAAACCAACAAATAGAACCATTGTCCTATTCCATTATTCCATGCTAATGTATTCAAGCGTATGCCTGCTTTGAACACTCTAATTTTTTCACAGTAAAAGTCCTGGTTCCCCGTCACGACCCGTAAAGGCCATGCCGCTTCGCCAGAAGGTAAAGCCCGACCACAGACAGTGCTCACCCAGAAGGCGGACCGTCCAGCCAGGCCTGAAGTTCAACTACGAGCTTTTTAACTGCAACAACTTTAATATACGCTATTGGAGCTGGAATTACCGCGGCTGCTGGCACCAGACTTGCCCTCCAA
+
DDDDDIIIIIIIHIIIIIIIIIIHHIIIIIIIIIIIIIIIIIIIIIIIIIIIIIIHIIIIIHHHIIIIIIIGIIIIHIIIIIIIIIIIIIIIIIIIIIIIIHIIIHIIIIIIIIIIIIIIHIIIIIIIIIIIIIIHIIIIHIIIIIIHIIHIIIIIIIIIIIIIIIIIIIIIIIIIIIIIIIIIIIIIIIIIIIIIIIIIIHIHIIIIIIIHIIIIIIIIIIIIIIIIIIIIIIIIIIIIIIHHIIIIIIIIIIIIIIIIIIIIIIIIIIIIIIIIIIIIIIIIIIIIIIIIIIIIIIIIIIIIIIIIIIIIIIIIIIIIIIIIIIIIIIIIIIIIIIIIDDDDD
@HISEQ:969:HM2KJBCX2:2:1102:9457:58656 2:N:0:ACTATGCA
GCGCCGAATCTTCCCAACTATCCCTATTAATCATTACATCGATCCTAGAAACCAACAAAATAGAATCGGATGTCCTATTTCATTATTCCATGCTAATGTATTCAAGCGTGAGCCTGCTTTAAACACTCTAATTTTTTCAAGGTAACAGTCCTAATTCCCCGTGACACCAAATTAATGGCATTACGGTTCTTTAGAAGGTGAGAAATCAATAATATCAGTACATACCAACGGCATGACCGATACATTGATCCCGAAATTCAACTACGAGCTTTTTAACTGCAACAACTTTAATATACGCTATTGGAGCTGGAATTACCGCGGCTGCTGGCACCAGACTTGCCCTCCAA
+
BDDDDHIIIIIIIIIIIIIIIIIIIIIIIIIIIIIIIIIHIHHHIIIIIIIIIIIIIIIHIIIHIIIIIIIIIIHIIIIIIIIIIIIHIIIHIIIIIIIIIHIIIIIIIIHIIIIIIIIIIIIIIIIIHICIIIIIIIIIIIIIIIIIIIIIIIIIIIIIIIIIIIIIIIIIIIIIIIIIIIIIIIHIIIIIIIIIIIIIIIIIIIIIIIIIIIIIIIIIIIIIIIIIIIIIIIIIIIIIIIIHIDIIIIIIIIIIIIIIIIIIIIIIIIIIIIIIIIIIIIIIIIIIIIIIIIIIIHIIHHIIIIIIIIIIIIIIIIIIIIIIIIIIIIIIIIIIIIIIIIDDDDD
@HISEQ:969:HM2KJBCX2:2:1102:10122:58991 2:N:0:ACTATGCA
GCGCCGAATCTTCCCAACTATCCCTATTAATCATTACGTCAATCCTAGAAACCAACAAAATAGGATCGAACGTCCTATTTCATTATTCCATGCTAATGTATTCAAGCGTTAGCCTGCTTTAAACACTCTAATTTTTTCAAAGTAACAGTCCTGTTTCCCTGCAACACCAAATTAATGGCATTACAGTTCTTCAGAAAGGAGGAATCAGCGAAGCCAGTGCATACCAGTGGCACGACCAACCTGCTGACCCCGAAATTCAACTACGAGCTTTTTAACTGCAACAACTTTAATATACGCTATTGGAGCTGGAATTACCGCGGCTGCTGGCACCAGACTTGCCCTCCAA
+
?@<<DCD<GDFHFE@GC@<FGEHHHHHHHIHE<FHEFE<<<CF11<<CGHCHH@C0C11<DGFF1C@HCH1/D1<E11FHFHHHCHHHHH@GECECIHHGDHFECC=GFDE=F@GCEGHIE1HIHHGHHIIHGHIIIIIE<IHEA<FHHHIIHDHHIHEHHEHEGHH@CC0HHHIG?GHEHFCFFIHIHIIIHHHEEFHHIHHHIHFIH8EFF@G?HGF6HHIGHIHG@@IF?HEDF<<HFFHHDFIIHDH?HHEHGC@G?HEDHCHGIIGHHCEGIIHIHGG<HIHIHCHIHGCIIIIIIIIIIIIHECHIHDHHHDEIIIIIIHHHGHEHHIIIIIHHHD?ADB
@HISEQ:969:HM2KJBCX2:2:1102:4402:60271 2:N:0:ACTATGCA
GCGCCGAATCTTCCCAACTATCCCTATTAATCATTACGGCGGTCCTAGAAACCAACAAAATAGGACCGCACGTCCTATTCTATTATTCCATGCTAACGTATTCGAGCAAAGGCCTGCTTTGAACACTCTAATTTTTTCAAAGTAAAAGTCCTGGTCCCCAACACACCCAGTGAAGGGCATGCGGTTCTCCAGAAGAGAAGGCCCGGCCGGACAAGTGCACGCGGTGAGGCGGACCTGCCAGCCAGGCCAAAGGTTCAACTACGAGCTTTTTAACTGCAACAACTTTAATATACGCTATTGGAGCTGGAATTACCGCGGCTGCTGGCACCAGACTTGCCCTCCAA
+
DDDDDIIIIIIIIIIIIIIIIIIIIIIIIIIIIIIIIIIIIIIIIHIIIIIHIIIIIIIIIIHHIIHHIIGIIIIIIIIIIIIIIIIIHHIIIGIIIIIIIHIIIIIIIIIIIIIIIIHIHIIIIIIIIIIIIIIIIIIIIIIIIHIHIIIIIIIIIIIIIIIHIIIIIIIIIIIIIIIIIIIIIIHIIIIIIIIIIIIIIIIIIIHIIIIIIIIIIIIIIIII>IIIIIIIIHIIIIIIHIIIIIIIIIIIIIIIIIIIIIIIIIIIIIIIIIIIIIIIIIIIIIIIIIIIIIIIIIIIIIIIIIIIIIIIIIIIIIIIIIIIIIIIIIIIIIIIIIIDDDDD
@HISEQ:969:HM2KJBCX2:2:1102:19943:60183 2:N:0:ACTATGCA
GCGCCGAATCTTCCCAACTATCCCTATTAATCATTACGTCGATCCTAGAAACCAACAAAATAGGGTCAAACGTCCTATTTCATTATTCCATGCTAATGTATTCAAGCGTGTGCCTGCTTTAAACACTCTAATTTTTTCAAAGTAACAGTCCTGATTCCCCATGACACCAAATTAATGACATCACAGTTCGTCAGAAGGTAGAAATCAATAATACCAGTGCATACCGGAGGCACGACCAATATATTGATCCCGAAATTCAACTACGAGCTTTTTAACTGCAACAACTTTAATATACGCTATTGGAGCTGGAATTACCGCGGCTGCTGGCACCAGACTTGCCCTCCAA
+
DDDDDIIIIIIIIIIIIIIIIIIIIIIIIHIHIIIIIIIIIIIIIHIIIIIIIIGIIIHHIHIIIIHIIIIIHHHIII@HHIIIHIIIIIIIIIHIIIIIIIIHIIIIIHIHIIIIIHIIHHIIIIIIIIIIIIIIIIHIIIIIIIIIIIHIIIIIHIHIHIIIIIIIIIIHIIIIIIIIIIIIIIIIIHIIIIIHIIIHIIIIIIIIIIIIIIIIIIIIIIIIIHIIIIIIIHIIIIIIIIIHFIGHIIHIIHIIIIIIIIIHIIIIIIIIIIIIIIIIIIIIIIIIIIIIIIIIIHHHGIIIIIIIIIIIIIIIHIIIHIIIIIIIIIIIIIIIIIIIIDDDDD
@HISEQ:969:HM2KJBCX2:2:1102:3838:59941 2:N:0:ACTATGCA
GCGCCGAATCTTCCCAACTATCCCTATTAATCATTGCTCACAAATCCAAAAACCAACAAAATACGATAAACGAGCCCTAACTTATTATTCCATGCTAATGTATTCATAACTAACCGCCTGCTTTAAACACTCTAATTTTTTCAAAGTAAAGGTCCTGGATTGCGAACCCAACCCAGCAAAGGGCAGGAACGTTCTCCAGGAAGATGGTAAGCGCGCATCGGCACTCACACACGAAACCGTGGCGGGCCAAGCGCACTATACCAGAAATCCAACTACGAGCTTTTTAACTGCAACAACTTTAATATACGCTATTGGAGCTGGAATTACCGCGGCTGCTGGCACCAGACTTGCCCTCCAA
+
@@BD@HHHHECC1DDFEHIECHHE1C<@DHEH@HIIHH@CCHE1FHCH1CFGH=1@EGEGCE@G@HCHGECCE?<HHIECHHICFGH?11<G@@?FEGH?G<C<GGFHHHHHHCFCCHHCBHHHGGGHBF?DGFGHG@FHC6B1CG1E@FHE5HEHHF=HIIIHHCCCHGH=@HHFGGHEHHHEHGHGG;G@AHC9HEIIIIHHIIIIIHIHIIIIHHDE@EDIHEE?GHG<EHHHCHHHIIIHFHHFEHDIGIHGFGEG@EHEGHFEHHHHHIIIHHHFHHHCHHHEIIIIIHIHFFIIIIIHHHHF@HHHHGIHHHIHHFHEHHDHDCIHHHEEEHHEIIIIIHHHHIIHHD?DDD
@HISEQ:969:HM2KJBCX2:2:1102:20551:60500 2:N:0:ACTATGCA
GCGCCGAATCTTCCCAACTATCCCTATTAATCGTTACGTCAATCCTAGAAACCAACAAAATAGGATCGAACGTCCTATTTCATTATTCCATGCTAATGTATTCAAGCGTTAGCTTGCTTTAAACACTCTAATTTTTTCAAAGTAACAGTCCAAATTCCCCAAAACACCAAATTAATGGCATTAAGGTTCATCAGGAAGGAGGAATCAGTGAGACCAGTACATACCAGAGGCATGACCAACCTACTAACCCCGAAATTCAACTACGAGCTTTTTAACTGCAACAACTTTAATATACGCTATTGGAGCTGGAATTACCGCGGCTGCTGGCACCAGACTGCCCTCCAA
+
B<BDDIIIIHIHIIHHIHHIIIIIIHHHIHIH1FHHHHIHHHIHHHIHHHHHHIHIIIIIIHGGEHHHIIIHHICGHIIFGHHHHIIEEHIHHHEEHHHIIIHIIHCHGIIHIIHGHEFHHHHHHHHIHIHIHIIHHHIHIHHHIIIIHIGHIHGIIHHHHHHHHEHIIIIIHIHHH?IIHIIIHHHHHHHHHHHIIHIIIHIIIIIIIIIIIIHIHFHHIIIIIIIIIFHHIIIIIIHHGC@GIHGDHHHIIIHIIIIIGIIIHEHIIIIIIIIIHIIIIHIHIHIIIIHHDHHHIIIHIIIIHHIHHIHHDHHHIIIIIIIIIIIIIIHHHIGHHHHIDDDDD
@HISEQ:969:HM2KJBCX2:2:1102:5008:61207 2:N:0:ACTATGCA
GCGCCGAATCTTCCCAACTATCCCTATTAATCATTACGTCAATCCTAGAAACCAACAAAATAGGATCGAACGTCCTATTTCATTATTCCATGCTAATGTATTCAAGCGTTAGCCTGCTTTAAACACTCTAATTTTTTCAAAGTAACAGTCCTGTTTCCCTGCAACACCAAATTAATGACATTACAGTTCTTCAAGAAGGAGGAATCAGTAAAGCCAGTACATACCATTGGCACGACCAACCTACTGACCCCGAAATTCAACTACGAGCTTTTTAACTGCAACAACTTTAATATACGCTATTGGAGCTGGAATTACCGCGGCTGCTGGCACCAGACTTGCCCTCCAA
+
?DDDBHIIIIIIHIIGHIIEHHHHIHHIHIIIHIIGIIIIIIHIIIIIIEHH?GHHHHHGHHHHIHHIIHCDHHGHFHIIIHHI@EHHHHIFCHHHHHHIHEGHHHGHIIHGHIHHHHIHIIIHHHHGHH?GHEGHEHHHHHHHHFFHHHHIGHHGIHEFHEIIHFHHIIHHIIHHIIHCHIHHHCEGFHHHIHHIHIHFGHHHEIIIHIHHHIIHIIIIIIHHHIHGEIIIHIHGIIHGIIHHHHHHIIHHHHHEIHHGEEHHH@HHIHIHHHFIIHIIHIHHIIHHHCIIIIHHHHIHIIIGIIIIIIIHIIGHDGIHHIIHHHFGGIIHHIIHIIIIIDDDDB
@HISEQ:969:HM2KJBCX2:2:1102:3320:61160 2:N:0:ACTATGCA
GCGCCGAATCTTCCCAACTATCCCTATTAATCATTACGTCAATCCTAGAAACCAACAAAATAGGATCGAACGTCCTATTTCATTATTCCATGCTAATGTATTCAAGCGTTAGCTTGCTTTAAACACTCTAATTTTTTCAAAGTAACAGTCCAAATTCCCCGCAACACCAAATTAATGGCATTACGGCTCATCAGGAAGGAGGAATCAGTGAGACCAGTACATACCAGAGGCATGACCAACCTACTAACCCCGAAATTCAACTACGAGCTTTTTAACTGCAACAACTTTAATATACGCTATTGGAGCTGGAATTACCGCGGCTGCTGGCACCAGACTTGCCCTCCAA
+
DBDDDHIHHIIHGHIIIIIIHI?GHIIIHIGHHIIHHHHIHEHHIIIIHHHIEHIHGH@CGH@EHGIHHIIIIHIIIIIHHIIHIIIGHHHHHH?GIIIIIGHHHIHIIIIIIHHIIIGGHIIHFEHHGHIHHIHHHECIIIHEIIIHGEHHIF?FCCIHIIHHHEEHHEIHGHHIIIIIIIHHHHHHECFIIHHHIIIHHIIHHIHIHFCCCIHHIIIIIIIHIIIHEIHHHIIIIIHHHHFHHHHIIGHIGEFCHEHEIIIIHHIHEHHHHHGIHIIIIIIIIHHGIIIIIIIIHHIIIIIIIIIIHFHIIIIIGIIIIIIIHHIIIIIIIIIIIIIIIDDDBA
@HISEQ:969:HM2KJBCX2:2:1102:3122:61867 2:N:0:ACTATGCA
GCGCCGAATCTTCCCAACTATCCCTATTAATCATTGCAACAGTCCTAGAAACCAACAAATAGAACCATTGTCCTATTCCATTATTCCATGCTAATGTATTCAAGCGTATGCCTGCTTTGAACACTCTAATTTTTTCACAGTAAAAGTCCTGGTTCCCCGTCACGACCCGTAAAGGCCATGCCGCTTCGCCAGAAGGTAAAGCCCGACCACAGACAGTGCTCACCCAGAAGGCGGACCGTCCAGCCAGGCCTGAAGTTCAACTACGAGCTTTTTAACTGCAACAACTTTAATATACGCTATTGGAGCTGGAATTACCGCGGCTGCTGGCACCAGACTTGCCCTCCAA
+
DDDDDIIIIIIIHHIIIIIIIIIIIIIIIIHHHIIIIIIIIIIHIIIIIHIIIIIIIFHHIIIIIIIIIIIIIHIIIIIIIIIIIHHIIIIIIIIHIIIIIIIIHHHIIIIIIIIIIIIIHHHIIIIIHIIIIIIIGIIIIIIIIIHHIIIIIIIIIIIHHHIIIIIIIIIIIIIIIIHIIIIIHEHIHIIIIIIIIIIHIIIIIIIIIIIHHIIIIIIIIIIIIIIIIIIIIIIIIIIIIIIIHIIIIIIIIIIIIHIIIIIIIIIIIIIIIIIIIIIIIIIHIIIIIIIIIIIIIIIIIIIIIIIIIIHIIIIIIIIIIIIIIIIIIIIIIIIIIIIIIDDDDD
@HISEQ:969:HM2KJBCX2:2:1102:11011:61701 2:N:0:ACTATGCA
GCGCCGAATCTTCCCAACTATCCCTATTAATCATTACGTCGATCCTAGAAACCAACAAAATAGAATCAAACGTCCTATTTCGTTATTCCATGCTAATGTATTCAAGCGTGAGCCTGCTTTAAACACTCTAATTTTTTCAAAGTAACAGTCCTGATTCCCCATGACACCAAATTAATGACATCATGGTTCGTCAGAAGGTAGGAATCAATAATACCAGTACGTACAATAGCACGACCAATAAATTGATCCCGAAATTCAACTACGAGCTTTTTAACTGCAACAACTTTAATATACGCTATTGGAGCTGGAATTACCGCGGCTGCTGGCACCAGACTTGCCCTCCAA
+
BDDDDIHIIIIIIIIIIIIIIHIIIIIIIIIIIIIIIIIIIIIIIIIIGIIIIIHIIIIHIIHIIIIIIIIIHIIIIIIIIIIIIIIIIIIIIIIIIIIIHHHHIIIHIIIIIIIIIIIHIIIIIIIIIIIIIIIIIIIIIGHIIIIIIIIIIIIIIIIIIIHIIIIHIIIIHIIIIIIIHIIIIIIHIIHHIIIIIIIIIHIIIIIIIIIIHIIIIIIIIIIIIIIIIIIIIIIIIIIIIIHHIIIIIIIIIIIHIIIIIIIIIIIIIIIIIIIIIIIIIIIIIIIIIIIIIIIIIIIIIIIIIIIIIIIIIIIIIIHIIIIIIIIIIIIIIIIIIIIIDDDDD
@HISEQ:969:HM2KJBCX2:2:1102:12326:62155 2:N:0:ACTATGCA
GCGCCGAATCTTCCCAACTATCCCTATTAATCATTACGTCGATCCTAGAAACCAACAAAATAGAATCAAACGTCCTATTTCATTATTCCATGCTAATGTATTCAAGCGTACGCCTGCTTTAAACACTCTAATTTTTTCAAAGTAACAGTCCTGATTCCCCACGACACCAAATTAATGACATCGCGGTTCTTCAGAAGGTAGGAACCAATAATGCCAGTACGTACCGAAGCACGACCAACAATTCGATCCCGAAATTCAACTACGAGCTTTTTAACTGCAACAACTTTAATATACGCTATTGGAGCTGGAATTACCGCGGCTGCTGGCACCAGACTTGCCCTCCAA
+
DDDCDIIIIIIIIIIIIIIIIIIIIIIIIIIIIIIHIHIIIIIIIIIIIIIIIIIIGIIIIIIIIIIIIIIHHIIIIIIIIIIIIIIIGHHIIIIIIIIIIIIIIIIIIIIIIIIIIIIIIIIIIIIIHIIIIIIIIIHHIIIIIIIIIIIIIIIIIIIIIIIIIIIHIIIHIIIIIIIIIIIIIIIIIIIIIIIIIIIIIIIIIIIIIIHIIIIIIIIIIIIIIIIIIIIIIIIIIIIIHHHEIIIIHIIIIIIIIIIIIHIIIIIIIIIIIIIIIIIIIIIIIIIIIIIIIIIIIIGIIIIIIIIIIIIIIIIIIIHIIIIIIIIIIIIIIIIIIIIIDDDDD
@HISEQ:969:HM2KJBCX2:2:1102:5230:62450 2:N:0:ACTATGCA
GCGCCGAATCTTCCCAACTATCCCTATTAATCATTACGTCAATCCTAGAAACCAACAAAATAGGATCAACGTCCTATTTCATTATTCCATGCTAATGTATTCAAGCGCGAGCCTGCTTTAAACACTCTAATTTTTTCAAAGTAACAGTCCTGATTCCCCACCACACCAAATTAATGACATGATGGTTCGTCAGAAGGTAGGAATCAGTAACACCAGTACGTACCGAAGGCACGACCAACGCACTAATCCCGAAATTCAACTACGAGCTTTTTAACTGCAACAACTTTAATATACGCTATTGGAGCTGGAATTACCGCGGCTGCTGGCACCAGACTTGCCCTCCAA
+
@DBDADDHHDHHH@HEH0D1F?@GHEHHEHFHHHF?1CC@=GHHHGHHIHHHHIHIEHFHHHHC@GFCEF=GHEG@HEC@FHHHHHGCF?FHEH?CH@FGHCHHFH=C8CDH/<CH@IIFHHBH@1FHFEHHHH@GGFE@EEF@GHIGFBF@@EECE@0#AC;</D<C?G?FCD</CHFG/FF<CECHGCHG@D@/HHHHHG@?@HEGCCHCG?E<<CHECAG<D11FCC<HCDE=EHC/@<</E</HE11@?D1CEHHE0HG??HE<D1@@CCFHCH@HHEH@H@@D1F<<<<1@F<EFF<CGHF1<@F</<C/CC11E?E1<1HGCC<1<<<1HGE@EBDD@D
@HISEQ:969:HM2KJBCX2:2:1102:16766:61549 2:N:0:ACTATGCA
GCGCCGAATCTTCCCAACTATCCCTATTAATCATTACGGTGGTCCTAGACCAACAAAATAGAACCAACGTCCTATTTTATTATTCCATGCTAATCTATTCAAGCAAAAGCTCGCTTTAAACACTCTAATTTTTTCAAGGTAATGGTTCTGGTTCCCCGACACACCCAATAAAGGACATATCGGCTCACCAGAAGGATAGACCCGACAACAGGACAGTACTCGCCAGAGACGGACCGCCCGGTCAGGCCTAAAATTCAACTACGAGCTTTTTAACTGCAACAACTTTAATATACGCTATTGGAGCTGGAATTACCGCGGCTGCTGGCACCAGACTTGCCCTCCAA
+
BDDDDHHHIIIIIHIIIIIIIIIIHIIIIIIHIIHHHHEHIIIIIIHHIHHHIIHHHIIHIHIIIGIHHGHIIIIIHIGHIIIIII@?CCHHIIHHGHHH@<IHGIIHHIIIIHHIIIIHHHHIHIHHIHIHHIIHIIIIHHHHHGHIHIIHHHHHIHIIIIIIIIIIIIHIIIHHIIIHIIIIIIIIIIIHIHIIIHHHIIIHFHHFHHIIIHHIIHHHIIIIHHHHHIIIHIIIIIIIHHGIIHFEIHIIHIIIIIIHHIIHIIIIIIIIIIIIIIIHHHIIHIIIHHHGHIHD<DCIIIIIIIIIIHHIIIIIIIIIIIIIIIIHHHHHHHIIIIIDADDD
@HISEQ:969:HM2KJBCX2:2:1102:14675:62781 2:N:0:ACTATGCA
GCGCCGAATCTTCCCAACTATCCCTATTAATCATTACAACAGTCCTAGAAACCAACAAATAGAACCATTGTCCTATTCCATTATTCCATGCTAATGTATTCAAGCGTATGCCTGCTTTGAACACTCTAATTTTTTCACAGTAAAAGTCCTGGTTCCCCGTCACGACCCGTAAAGGCCATGCCGCTTCGCCAGAAGGTAAAGCCCGACCACAGACAGTGCTCACCCAGAAGGCGGACCGTCCAGCCAGGCCTGAAGTTCAACTACGAGCTTTTTAACTGCAACAACTTTAATATACGCTATTGGAGCTGGAATTACCGCGGCTGCTGGCACCAGACTTGCCCTCCAA
+
DDDDDIIIIIIIIIIIIIIIIIIIIIIIIIIIIIIIIIIIIIIIIIIIGIIIIIIIIIHIIHHIIIIIIIIIIHIIIHIIIIIIIIIIIIIIHHIHIIIIIIIHIIIIIIIIIIIIIIIIIIIIIIIIHIIIIIIIIIHIIIIIIIIIIIIIIIIIIIIIIIIIIIHIIIIIIIHIIIIIIIIIIIIIIIIIIIIIIIIIIIIIIIIIIIIIIIIIIIIIHIIIIIIIIIIIIIIIIIIIIIIIHIIIIIIIIIIIIIIIIIIIIIIIIIIIIIIIIIIIIHHHIIIIIIIIIIIIIIIIIIIIIIIIIIIIIIIIIIIIIIIIIIIHIIIIIIIHIIIIIDDDDD
@HISEQ:969:HM2KJBCX2:2:1102:18439:63512 2:N:0:ACTATGCA
GCGCCGAATCTTCCCAACTATCCCTATTAATCATTGCTCACAAATCCAAAAACCAACAAAATACGATAAACGAGCCCTAACTTATTATTCCATGCTAATGTATTCATAACTAACCGCCTGCTTTAAACACTCTAATTTTTTCAAAGTAAAGGTCCTGGATTGCGAACCCAACCCAGCAAAGGGCAGGAACGTTCTCCAGGAAGATGGTAAGCGCGCATCGGCACTCACACACGAAACCGTGGCGGGCCAAGCGCACTATACCAGAAATCCAACTACGAGCTTTTTAACTGCAACAACTTTAATATACGCTATTGGAGCTGGAATTACCGCGGCTGCTGGCACCAGACTTGCCCTCCAA
+
DDDADIIIIHHIIIHHIIIIIIIHIIIHIIIHIIIIIIIIIHIIGHHHIIIIIHEHIIHGIIIIHHIIIGEHHHIGIIIIIIIIIHHHGIHIHHHH?HHEHHHIIIIHIIIIIIHIIIHIIHHHHGFHHHHIIIGHIIIIIHHHHF@HHIIIHIHIIHHHHIIIIIIHIIHHHHIIIHIGIIIGIIIHIHHIEIIIHHIIHEIIIIIIIIIIIIIIIIHIIHIIHHIIIHHHIIIIIIIIIGIIIHHIIIHIHIHHHIHIIHIHIIHIIIIIIIIIIIIIHHIIIIIIIIIIIHHHHEIIIIIIIIIIIIIIIHIIIIIIIIIIIIIIIIIIIIIIIIIIIIIIIHIIIIIIIDDDDD
@HISEQ:969:HM2KJBCX2:2:1102:18267:63913 2:N:0:ACTATGCA
GCGCCGAATCTTCCCAACTATCCCTATTAATCATTACGGTTGTCCTAGAAACCAACAAAATAAAACAACTTCGTCCTATTCTATTATTCCATGCTAATGTATTCCGGCATATGCCTGCTTTAAACACTCTAATTTTTTCAAGGTAAAGGTCCTGACTACCCGCAACACCCAATAAAGGACATTACGTATCACCAGGCGGATAGACCCGACACAACCAGTACTCATCTAAAAGATGGACCAATTGGCCGAATCCAAAATTCAACTACGAGCTTTTTAACTGCAACAACTTTAATATACGCTATTGGAGCTGGAATTACCGCGGCTGCTGGCACCAGACTTGCCCTCCAA
+
D?<0D<C<CCHHIHFFHEHGCCC1C?CCH@1<CC@CCHEHIHCE1CCCC1FHHCEHHIH?FHHIIECHI@C1@C00<@G1GEH?F1<CC<<G?@EH1C@@@DDGG@FCDCHEF@FHC@@FHHHHHG@HHHHHHHH?<EEEHHHGHHEH9HHHHHHFIIGIIHHEIIIHEHFHHIHHHFHHHEFIHHEHI<IHHHHDGFEIHGIIIIIHHEHHHHIIIIIHI;HEGIIIIIIHIIGIIIIHIIHHFHHIHHHGHHIHIHIIIIIHIHG@?IGIIIIIIIIIHHHIHGC1@IHHEHGIIIHHHIIHHIHIHHHIIIIIIIIHEGIHEHHEGHHEIHFHEEHHDIHBABDB
@HISEQ:969:HM2KJBCX2:2:1102:4070:64677 2:N:0:ACTATGCA
GCGCCGAATCTTCCCAACTATCCCTATTAATCATTACAACATGCCTAGAAACCAACAAATAGAACCATTGACCTATTCCATTATACCGTTCTAATGTATTCAAGCGTATGCCTGCTTTGAACACTATAATTTTTTCACAGTAAAAGTCCTGGTTCCCCGTCACGACCCGTAAAGGCCATGCCGCTTCGCCAGAAGGTAAAGCCCGACCACAGACAGTGCTCACCCAGAAGGCGGACCGTCCAGCCAGGCCTGAAGTTCAACTACGAGCTTTTTAACTGCAACAACTTTAATATACGCTATTGGAGCTGGAATTACCGCGGCTGCTGGCACCAGACTTGCCCTCCAA
+
BD@0DC<C@CHEHICCE=@1D?CCFCCHEE1<11<111<11111<<C1<1FG@G1011D@F<<<<1<D1111<<<C11<D11<E111010<C1C@1D@CC?=E0@<BGCHGHHHFHFF2D8BFHF%@?B1<FGE?HHHCHHHHECHEBED8EGH8EIHHCEHHE<DDHHGB<HFEEF?DHHHHCHHHHFHHC/GHGIHHCHA/GHIIHE?HEHHGFFEHFIIGGHHIHEDD<HHHIHHGC1HHEEIIIIIHFIIHHEHGHHIHIHIIIIIIIFHHHHHF?IHHFHFHGC1HHEEIIIIIIGIIIHGIIIIIIIIIDIIIIHHHGHIHEIHIHHHG@EFDCGDD@B0
@HISEQ:969:HM2KJBCX2:2:1102:12663:64585 2:N:0:ACTATGCA
GCGCCGAATCTTCCCAACTATCCCTATTAATCATTACGTCAATCCTAGAAACCAACAAAATAGGATCGAACGTCCTATTTCATTATTCCATGCTAATGTATTCAAGCGTTAGCTTGCTTTAAACACTCTAATTTTTTCAAAGTAACAGTCCAAATTCCCCAAAACACCAAATTAATGGCATTAAGGTTCATCAGGAAGGAGGAATCAGTGAGACCAGTACATACCAGAGGCATGACCAACCTACTAACCCCGAAATTCAACTACGAGCTTTTTAACTGCAACAACTTTAATATACGCTATTGGAGCTGGAATTACCGCGGCTGCTGGCACCAGACTTGCCCTCCAA
+
ADDDCIIIIHHIIIIIIIIIIHIIIHIIIIIIIIIHIIIIIIIIIIIIIIIIHIIIIHHHHFHGHHHIHHIIHHIIHIIICFHHHHIHGHHHHIIIHHGEHHIHIHGHIHIHHIHHIIIIIIIIHHIIIIIIIIHIIIIIIHFHIHHHHHHHIIHHEIIHHHHHIHHIIIIHHIGIHHIIIIIIIIHHHHGIIIIIIIIHIIIIHGIIIIIIIHIIHIIIIIIIHIIIIHIIIHHHHHIIHHHHHIIHIHIIIHIHGIIIHHIIIIIIIHIIIIIIHIIIIIIHHGIHIIIIIIIIHIIIHHIIIIIIHIIIHHIHIGIIIIHIIIIIIIIIIHEIIIGIIDAADD
@HISEQ:969:HM2KJBCX2:2:1102:12243:65225 2:N:0:ACTATGCA
GCGCCGAATCTTCCCAACTATCCCTATTAATCATTACAACAGTCCTAGAAACCAACAAATAGAACCATTGTCCTATTCCATTATTCCATGCTAATGTATTCAAGCGTATGCCTGCTTTGAACACTCTAATTTTTTCACAGTAAAAGTCCTGGTTCCCCGTCACGACCCGTAAAGGCCATGCCGCTTCGCCAGAAGGTAAAGCCCGACCACAGACAGTGCTCACCCAGAAGGCGGACCGTCCAGCCAGGCCTGAAGTTCAACTACGAGCTTTTTAACTGCAACAACTTTAATATACGCTATTGGAGCTGGAATTACCGCGGCTGCTGGCACCAGACTTGCCCTCCAA
+
DDDDDIIHHIIIIIIIIIIIIIIHIIIIIIHHIIIIIIIHIIIIIIIIHIIIIHIIIIHIIIHHIHIIIHIHIHHIIIIIHHIIIIIIIIIIIIIHIHIFI1GHHHIIDEHIIGIEHIIIIIIIIIIIHIGHIIHGIHHHIGHHEHFFHHIIGIIHHHIIIIIFHIHIIGHIGHIFFHHH?CHDHCH?CE7CHHFHEHHIEHHHDCD<HHE@0F0A8DAEF@GHHED@@ECECEGDHEFG<@C1EHCF<HCFC11<111E1=ECGEF=CHHF<1HF<?C<1FC<C<111110@<C11?CCG@<1HHHC<?GE<?C/CC11<DGD1HEIHHEEHGHHGC/GC<<BD<
@HISEQ:969:HM2KJBCX2:2:1102:9677:65875 2:N:0:ACTATGCA
GCGCCGAATCTTCCCAACTATCCCTATTAATCATTACGTCAATCCTAGAAACCAACAAAATAGGATCGAACGTCCTATTTCATTATTCCATGCTAATGTATTCAAGCGTTAGCTTGCTTTAAACACTCTAATTTTTTCAAAGTAACAGTCCAAATTCCCCGCAACACCAAATTAATGGCATTACGGATCATCAGGAAGGAGGAATCAGTGAGACCAGTACATACCAGAGGCATGACCAACCTACTAACCCCGAAATTCAACTACGAGCTTTTTAACTGCAACAACTTTAATATACGCTATTGGAGCTGGAATTACCGCGGCTGCTGGCACCAGACTTGCCCTCCAA
+
@@@?0/<EHHCHIFHF?C@GEHEFEHHEFHIIE<FCHEHFHC?GFHH1<1DHHHGHH?GEH?C1HCF0<1D<<1<01<C1FHECEHHC@H1<1FFG?@CHEDGEF1@0<<CEG?HHC@CFHEFHHI?FCCGHHHHHDHIFFHHEGHCGHHHH?HH?G?GC<HEFCEHFFDCHHGFF<//D/EG@GEDDHHCCHCD8CG@HHE9A?EBCHEHH<11HEHEGGHIIHHF@AGE6G?<A@CF@GFD<B//DHHEG<<1@@@@EGE<EC1C<1GCHHECHEIHHG@CFGF<11HEEC</G1HFGEHD1H@HHIHIIIIHHC/HGEF?HHFECGEIIHHGHHHE=1<00<0
@HISEQ:969:HM2KJBCX2:2:1102:21094:65956 2:N:0:ACTATGCA
GCGCCGAATCTTCCCAACTATCCCTATTAATCATTACAACAGTCCTAGAAACCAACAAATAGAACCATTGTCCTATTCCATTATTCCATGCTAATGTATTCAAGCGTATGCCTGCTTTGAACACTCTAATTTTTTCACAGTAAAAGTCCTGGTTCCCCGTCACGACCCGTAAAGGCCATGCCGCTTCGCCAGAAGGTAAAGCCCGACCACAGACAGTGCTCACCCAGAAGGCGGACCGTCCAGCCAGGCCTGAAGTTCAACTACGAGCTTTTTAACTGCAACAACTTTAATATACGCTATTGGAGCTGGAATTACCGCGGCTGCTGGCACCAGACTTGCCCTCCAA
+
DDDCDIHIGHHCHEHFHHHHHFFFHHCEHHEHFGFGFHH?EG1CFEGHIHIHFEHHIFHHHFFHHIH@GCHHGCECE?HGDGE<DGFHHEHHHHHFHHHFE<DHGHHGEHHD?DHHGHGHIHFIHGHHHGECFHEGHGHEHHGHIHHHHHIIIHGGIIHGEHHCEIIIHHCGHIHHHCIIIIIIIHGIHIHIHIIHHEHCHGIHHHHEHHCG<HHIHIIIHGHHEIHHGIIIIIHIIIGHIIIHEIIHHGEHIHIHHHEEIIIIHHHIIIIIHIHIGIIHHIIHIIHHIHHCGDDIIHHIHIHHIIIHIHIIHIIIHIIIIIIIHIIIIIIIHFIIIIIIIDDDD@
@HISEQ:969:HM2KJBCX2:2:1102:7243:67037 2:N:0:ACTATGCA
GCGCCGAATCTTCCCAACTATCCCTATTAATCATTACAACAGTCCTAGAAACCAACAAATAGAACCATTGTCCTATTCCATTATTCCATGCTAATGTATTCAAGCGTATGCCTGCTTTGAACACTCTAATTTTTTCACAGTAAAAGTCCTGGTTCCCCGTCACGACCCGTAAAGGCCATGCCGCTTCGCCAGAAGGTAAAGCCCGACCACAGACAGTGCTCACCCAGAAGGCGGACCGTCCAGCCAGGCCTGAAGTTCAACTACGAGCTTTTTAACTGCAACAACTTTAATATACGCTATTGGAGCTGGAATTACCGCGGCTGCTGGCACCAGACTTGCCCTCCAA
+
DDDDDIIIIIIIIIIIIIIIIIIIIIIIIIHIIIIIIIIIIHIHIHIIIHIHIIIIIHHIIFEHHIIHIIIIIIIIIHIHHHIIIIIHIGHHHHHHIHIIIGIHIIHIIIIHIIIHIIHHIHIIIIIIIIIIHHIIIHIIIIIHEIHIIIHGHIIGHIIHHIIIIIIIIIIIHIGIIHIIIIIIIIIIHHHIIHIIIIIIIIIIIIIIIIIIIIIIIIIIIIIIIIIIIIIIIIIIIIIIIIIIHIIIIIIIIIIIIIIIIIIIIIIIIIIIHIIIIIIIIIIIIIIIIIIIIHIIIIIIIIIIIIIIIIIIIIIIIIIIIIIIIIIIIIIIIIIIIIIIIDDDDD
@HISEQ:969:HM2KJBCX2:2:1102:12525:67192 2:N:0:ACTATGCA
GCGCCGAATCTTCCCAACTATCCCTATTAATCATTACGTCAATCCTAGAAACCAACAAAATAGGATCGAACGTCCTATTTCATTATTCCATGCTAATGTATTCAAGCGTTAGCCTGCTTTAAACACTCTAATTTTTTCAAAGTAACAGTCCTGTTTCCCTGCAACACCAAATTAATGACATTACAGTTCTTCAAGAAGGAGGAATCAGTAAAGCCAGTACATACCATAGGCACGACCAACCTACTGACCCCGAAATTCAACTACGAGCTTTTTAACTGCAACAACTTTAATATACGCTATTGGAGCTGGAATTACCGCGGCTGCTGGCACCAGACTTGCCCTCCAA
+
AADDDIIIIIIIIGIIIIIIHHHHIIIIIIIIIIIIIIIIIIHIIIGHIIIIIGIIIIIIIHHGCGHHGHIIHIIIHHIIIIIIIIIGIIGIIIIIIIIIIIIIIIHHHHIIIIIHIIIIIHIIIIIIIIHHIIIIIIIIIIIIIIIIIIIIIIIIIIHIIIIHHHIIIIHHIIIHHIIIIIIIHIHIIIIIGIIIIIIHHIIIHIIIIIIIIIIIIIIIIIIIIIIIIIIIIIIIIIHIIIHHHIIIIIIIIIIIIIIHIIIIIIIIIIIIIIHIHIIIIIIIIIIIIIGIIIIIIIIHHIIIIIIGIIIIIIIIHIIIHIIIIIIIIIIIIIIIIIIIIDDDDD
@HISEQ:969:HM2KJBCX2:2:1102:4897:66917 2:N:0:ACTATGCA
GCGCCGAATCTTCCCAACTATCCCTATTAATCATTACAACAGTCCTAGAAACCAACAAATAGAACCATTGTCCTATTCCATTATTCCATGCTAATGTATTCAAGCGTATGCCTGCTTTGAACACTCTAATTTTTTCACAGTAAAAGTCCTGGTTCCCCGTCACGACCCGTAAAGGCCATGCCGCTTCGCCAGAAGGTAAAGCCCGACCACAGACAGTGCTCACCCAGAAGGCGGACCGTCCAGCCAGGCCTGAAGTTCAACTACGAGCTTTTTAACTGCAACAACTTTAATATACGCTATTGGAGCTGGAATTACCGCGGCTGCTGGCACCAGACTTGCCCTCCAA
+
DDDDDIIIIIIIIIIIIIIIIIIIIIIIIIIIIIIIIIIIIIIIIIIIGIIIIIIIIHIIIHHIIIIIIIIIIIIIIIHIIIIIIHIEIIIIIIIHHIIHIHGHIIIIIIIIIIIIHIIHIIIIIHIIIIIIIIIIIHIIIHIIIIIIIIIHIIIIIIHIIIIHIIIHIIIIIIIHIIIIIIIIIIHIIIIHIIIHIHHIIIIIIHIIIIGIHIIIIIIIIIIIIIIIIIIIIIHIIIIIIIIIIIIHGIIIIIIIIIIIIIIIIIIIIIIIIIIIIIIIIIHGIIIHIGIIHHIIIIIIIIIIIIIIIIIIIIIIIIIIIIIIIIIIIIIIIIHIIIIIIDDDDD
@HISEQ:969:HM2KJBCX2:2:1102:15620:67152 2:N:0:ACTATGCA
GCGCCGAATCTTCCCAATATCCCTATTAATCATTACGGTGATCCTAGAAACCAACGAAATAGAATCAGTCCGTCCTATTTCATTATTCCATGCTAATGTATTCAGACGATAGTCTGCTTTAAACACTCTAATTTTTTCAAAGTAACAGTCCTGATTTCCCATCACACCAAATAAATGGCATGAAAGTTCCTCAGAAGGTAGAGATCCATCTCACCAGTGCAGACAATTAAGCCTGACCAATGGGTAGACCCCGAGGTTCAACTACGAGCTTTTTAACTGCAACAACTTTAATATACGCTATTGGAGCTGGAATTACCGCGGCTGCTGGCACCAGACTTGCCCTCCAA
+
DDDDCIIIIIIIIIIIIIIIIIIIHIIIIIIIIIIIIHIIIIIIIHIIIIIIIIIHEHHIIFHHHIIHHHHHHHHIIIIIIIIIIHIIIIHIIIIIIIIHIIIIIIIIIIIIIIIIIIIIIIIIIIIIIHIHIIIIIIIIIIIIIIIIIIIIIIIIIIIHHIIIIIIIIIIIIIIIIIIIIIIIIIHHFIIIIIHIIIIIIIIIIIIIIIIIIIIIIIIHIIIIIIIIIHIIIIIIIIIIIIIHHDIIIIHIIIIIIIIIIIIIIIIIIIIIIIIIIIIIIIIIIIIIIIIIIIIIIIIIIIIIIIIIIIIIIIIIIIIIIIIIIIIIIIIIIIIIIIIIIIDDDDD
@HISEQ:969:HM2KJBCX2:2:1102:14625:67960 2:N:0:ACTATGCA
GCGCCGAATCTTCCCAACTATCCCTATTAATCATTACGTCGATCCTAGAAACCAACAAAATAGAATCAAACGTCCTATTTCGTTATTCCATGCTAATGTATTCAAGCGTGAGCCTGCTTTAAACACTCTAATTTTTTCAAAGTAACAGTCCTGATTCCCCATGACACCAAATTAATGACATCATGGTTCGTCAGAAGGTAGGAATCAATAATACCAGTACGTACAATAGCACGACCAATAAATTGATCCCGAAATTCAACTACGAGCTTTTTAACTGCAACAACTTTAATATACGCTATTGGAGCTGGAATTACCGCGGCTGCTGGCACCAGACTTGCCCTCCAA
+
DDDDDIIIIIIIIIIIIIIIIIIIIIIIIIIIIIIIIIIIIIIIIIHIIIIIIIIIIIIIIIIHHIIIIIIIIHIIIIIIIHIIIIIIIIIIIIIIIIIIIIIIIIIIIIIIIIIIHIIIIIIIIIHIIIIIIIIIIIIIIIIIIIIIIIIIIIIIIIIIIIIIIIIIIIIIIIIIIIIIIIIIIIIHIIIIIIIIIIIIIIIIIHIIIIIIHHIIIIIIIIIIIIIIIIIIHIIIIIIIIIIHIIIIIIIIIIIIIIIIIIHIIIIIIIIIIIIIIIIIIHIIHIIIIIIIIIIIIIIIIIIIIIIIIIIIIIIIIIIIHGIIIHIIIIIIIIIIIIIIDDDDD
@HISEQ:969:HM2KJBCX2:2:1102:2513:68185 2:N:0:ACTATGCA
GCGCCGAATCTTCCCAACTATCCCTATTAATCATTACGTCAATCCTAGAAACCAACAAAATAGGATCGAACGTCCTATTTCATTATTCCATGCTAATGTATTCAAGCGTTAGCTTGCTTTAAACACTCTAATTTTTTCAAAGTAACAGTCCAAATTCCCCGCAACACCAAATTAATGGCATTACGGATCATCAGGAAGGAGGAATCAGTGAGACCAGTACATACCAGAGGCATGACCAATCTACTAACCCCGAAATTCAACTACGAGCTTTTTAACTGCAACAACTTTAATATACGCTATTGGAGCTGGAATTACCGCGGCTGCTGGCACCAGACTTGCCCTCCAA
+
DDDDDIIIIIIIHIIIIIIIIIIIIIIIIIIIIIIIIIIIIIIIIIIIIIIIIIIIIIIHHIIIIIIIIIIIIHIIIIIIIIIIIIIIIIIIHIIIIIIIIIIIIIIIIIIHHIIIIHIIIHIIHIIIIIIIIIIIIIIIIIIIIIIIIIIIIIHIIIIHIIIIIIIIIIIIIIIIIIIIHIIIIIIIIIHIIIIIIIHIIIIIIIIIHIIHIIIIHIIIIIIIIIIIHHIIIIIIIIIIIIIHHIIIIIIIIIIIIIIIIIIIIIIIIIIIIIIIIIIIIIIIIIIIIIIIHIIIIIIIIIIIIIIIIIIIIIIIIIIIIIIIIIIIIIIIIIIIIIIIIDDDDD
@HISEQ:969:HM2KJBCX2:2:1102:4134:69846 2:N:0:ACTATGCA
GCGCCGAATCTTCCCAACTATCCCTATTAATCATTACAACAGTCCTAGAAACCAACAAATAGAACCATTGTCCTATTCCATTATTCCATGCTAATGTATTCAAGCGTATGCCTGCTTTGAACACTCTAATTTTTTCACAGTAAAAGTCCTGGTTCCCCGTCACGACCCGTAAAGGCCATGCCGCTTTGCCAGAAGGTAAAGCCCGACCACAGACAGTGCTCACCCAGAAGGCGGGCCGTCCAGCCAGGCCTGAAGTTCAACTACGAGCTTTTTAACTGCAACAACTTTAATATACGCTATTGGAGCTGGAATTACCGCGGCTGCTGGCACCAGACTTGCCCTCCAA
+
@BDDDDDDHFFGFGEH?CHFHIIIGIIIHHHH?GGHIGIHHEHDHH1DGHI?GHIIIHEGHH1G@FEH1<<DGGHHEEEHHIEHH?CHEC?CGEHEHIIIHFDGHGEHGDFHEHHHHHHEFEBFFFE@GHFFH<CEGCF@HHEEHHH@EHHHIFHFHHHHHHH?CCAECCGHIHHDIHHHHHHIHHEHHEEFC@EHGHD?CECIFHIIIIHIHHHHHHHIHHGCGHHHHHHGIIIHEHHHHEHHHIIHHEHCHEHEEHHGHIHHHGHEHHHE?D<HFIHEHHGD@CCHHHGIHCHGCHIIIIIIHHIIIHHCHHIHCCHHHIIIIHHIIHHIIHIIHHHIH@@D@D
@HISEQ:969:HM2KJBCX2:2:1102:17472:69270 2:N:0:ACTATGCA
GCGCCGAATCTTCCCAACTATCCCTATTAATCATTACGTCAATCCTAGAAACCAACAAAATAGGATCGAACGTCCTATTTCATTATTCCATGCTAATGTATTCAAGCGTTAGCTTGCTTTAAACACTCTAATTTTTTCAAAGTAACAGTCCAAATTCCCCGCAACACCAAATTAATGGCATTACGGCTCATCAGGAAGGAGGAATCAGTGAGACCAGTGCATACCGATGGCATGACCAATCTACTAACCCCGAAATTCAACTACGAGCTTTTTAACTGCAACAACTTTAATATACGCTATTGGAGCTGGAATTACCGCGGCTGCTGGCACCAGACTTGCCCTCCAA
+
DDDCDIIIIIIIIHIIIIIIIIIIIIIIIIIIIIIIIGIIIIIIIIIIIIIIHIIIIIGHIIHIIIIIIIIIIIIIIIIIIIHHIIIIHIIIHHHIIIIIIIIHIIIIIIIIIIIIIIIIIIIIIIIIIIIIIIIIIIIIIIIIIIIIIIIIIHHHIIIIIIIIIIIIIIIIIIIIIIIHIIIIIIIIGHIIIIIIIIIIIIIIIIIHIIIIIIIIIIIIIIIHIGIIIIIIIIIIIIIIIIIGHIHIIIIIIHIIIIIIIIIIIIIIIIIIIIIIIIIIIIIIIIIIIIIIIIIIIIIIIIIIIIIIIIIIIIIIIIIIIIIIIIIIIIIIIIIIIHIIIDDDDD
@HISEQ:969:HM2KJBCX2:2:1102:8924:69611 2:N:0:ACTATGCA
GCGCCGAATCTTCCCAACTATCCCTATTAATCATTACAACAGTCCTAGAAACCAACAAATAGAACCATTGTCCTATTCCATTATTCCATGCTAATGTATTCAAGCGTATGCCTGCTTTGAACACTCTAATTTTTTCACAGTAAAAGTCCTGGTTCCCCGTCACGACCCGTAAAGGCCATGCCGCTTCGCCAGAAGGTAAAGCCCGACCACAGACAGTGCTCACCCAGAAGGCGGACCGTCCAGCCAGGCCTGAAGTTCAACTACGAGCTTTTTAACTGCAACAACTTTAATATACGCTATTGGAGCTGGAATTACCGCGGCTGCTGGCACCAGACTTGCCCTCCAA
+
DDADDDDHIGHHEFHHEHGHEIHIHHIIIFEHHIGHHEHFEGGH@GHHEHHHHIIHHEFHHIIIIIIHHCHFHIEHEHEC@?GGHHHHEHIIIEHFHGIHHEHIIHHHHEHHHHHIFHHHHHIIH@FHHHEHHHHHEGGFGEHFFHIIIFHIHHHIHGEGHEDEEHHHHCEHHHHHHIHHDDHDHHIHIHHIIHHHHHIIHHGIHHCHHEEHEHGCHHHHIHHEHHFE@@DCECD?GIHCHIIIHIHEFEFGIIHHHHCHEFHHHEEIIHEHHHHHHIHCIHFFHGEHF@G=HIIIIIIIHIHIHIIIIIHFIIHHIIHIIIIIIIIIIIHIIIIIIIIHHB@B@D
@HISEQ:969:HM2KJBCX2:2:1102:3826:70128 2:N:0:ACTATGCA
GCGCCGAATCTTCCCAACTATCCCTATTAATCATTACGTCAATCCTAGAAACCAACAAAATAGGATCGTCGTCCTATTTCATTATTCCATGCTAATGTATTCAAGCGTTAGCCTGCTTTAAACACTCTAATTTTTTCAAAGTAACAGTCCTGTTTCCCCGCAACACCAACTTAATGGCATTACGGTTCTACAAGAAGGAGGAATCAGCAAAGCCAGTGCATACCAGTGGCACGACCAACTTGCTGACCCCGAAATTCAACTACGAGCTTTTTAACTGCAACAACTTTAATATACGCTATTGGAGCTGGAATTACCGCGGCTGCTGGCACCAGACTTGCCCTCCAA
+
DADDDIHIIHIHHHHIIIIIIIIHIIIIIIIIHIIIIIIHIIIIHIFCFHHGHHIIIIIIIIHIIHHHIIHIIIIIICHHIIIIIIHEHIIIHHHIIHIIHIIIHIIIIIIIIIIIIIIIHHIIIIIHIIIIIIIHIHIIIIIIIIIHIIIIIIIIIHIIIIIIIIIHIIIIIIIIIIIIIIIIIIIIIIIIIIIIIIIIHIIIIIIIIGHIIIIIIIIIIIIIIIIIIIIIIIIIHIIIIHHFIIHGIIIIIIIHIIHIIHHIIIIIIIIIIIIIIHHIIIIIIIIIIIIHIIIIIIIHIIIIHIIIIIIIIIIIIIIIIIHIIIIIIIGIIIIHIIIIDDDDD
@HISEQ:969:HM2KJBCX2:2:1102:1652:69942 2:N:0:ACTATGCA
GCGCCGAATCTTCCCAACTATCCTATTAATCATTACGTCAATCCTAGAAACCAACAAAATAGGATCGAACGTCCTATTTCATTATTCCATGCTAATGTATTCAAGCGTTAGCTTGCTTTAAACACTCTAATTTTTTCAAAGTAACAGTCCAAATTCCCCGCAACACCAAATTAATGGCATTACGGCTCATCAGGAAGGAGGAATCAGTGAGACCAGTACATACCAGAGGCATGACCAACCTACTAACCCCGAAATTCAACTACGAGCTTTTTAACTGCAACAACTTTAATATACGCTATTGGAGCTGGAATTACCGCGGCTGCTGGCACCAGACTTGCCCTCCAA
+
DDDDDIIIIIIIIIIIIIIIIIIIIIIIIIIIIIIIIIIIIIIIIGIIHIIIHIIIHIHHHFHHIIIIIHGHGHIIIHIIIIIIIIIIHHHIIIHIIIIHHIHIHIIIIHIHHIIIHIHIGIIHHHIIIIIIIIHHIIIIIIIIIIHIIIIIHIHHHIIIIHHIHIIIIHIIIHIHHHIHIIIIIHIIIIGGIIIIIIIIIIIIIHIIIIIIIIIIHIHHIIIIIIIIIIIIIIHIIIIIHHHHHFHIIIHIIGIHIIIIIHIIIIIIIIIIIIIIIIIIIIIIIIIIIIIIIIIIIIIIIIIIIIIIIIIIIIIIIIIIIIIIIIIIIIIIIIIIIIIIDDDDD
@HISEQ:969:HM2KJBCX2:2:1102:16108:71807 2:N:0:ACTATGCA
GCGCCGAATCTTCCCAACTATCCCTATTAATCATTACGGTGATTTAGAAACCAACAAAACAGGACCACCGTCCTATTTTATTATTCCATGTTAATGTATTCAAACGTAAGCCTGCTTTGAACACTCTAATTTTTTCAAGGTAAAGGTCCTGGTTTCCCACTACGCTAAATTAATAACATGATGGTTCCCCAGAAGGTAGAAATTCCACACGCCAGTACAGACAATTGCCCGACCAGCGGTAGAACCCCGAAATTCAACTACGAGCTTTTTAACTGCAACAACTTTAATATACGCTATTGGAGCTGGAATTACCACGGCTGCTGGCACCAGACTTGCCCTCCAA
+
CDDDDHIIIHIIIHIHIIIIIIIIIIIIHIIIIIIIIHIIIIHIHIIIIIIIIHIIIIIIIIIIIIIIIIIFHIIIHHIIGIHHIGHIIIHIIIIIIIIIIHHIIIIIIIIIIIIIIIIIIHIIIIIIIIIIIIIIHIIIIHIIIHHIIIIHIIHIIIIIIIIGIIIIIIHIIIIHHIIIIHIIHIHIHIIIIIIIIIHIIIIHIIHHGIIIIIIIIIIIIIIIIIIIIIIIIIIIIIIIHIIIIIIIIIIIIIIIIHHHIGIGIIIIIIIIIIIIIIHIIHHIIIIIIIIIIIIIIIIIIIIIIHIIIHHHHIIIIIIIIIIIIIIIIIIIIIIIIIDDDDD
@HISEQ:969:HM2KJBCX2:2:1102:16265:71798 2:N:0:ACTATGCA
GCGCCGAATCTTCCCAACTATCCCTATTAATCATTACGTCAATCCTAGAAACCAACAAAATAGGATCGAACGTCCTATTTCATTATTCCATGCTAATGTATTCAAGCGTTAGCTTGCTTTAAACACTCTAATTTTTTCAAAGTAACAGTCCAAATTCCCCGCAACACCAAATTAATGGCATTACGGATCATCAGGAAGGAGGAATCAGTGAGACCAGTACATACCAGAGGCATGACCAACCTACTAACCCCGAAATTCAACTACGAGCTTTTTAACTGCAACAACTTTAATATACGCTATTGGAGCTGGAATTACCGCGGCTGCTGGCACCAGACTTGCCCTCCAA
+
DDDCDIIIIIIIIHIHIIIIIIIIHIIIIIIIIIIIIGIIIIIIIIIIHIIIFHHIIIIIIIIHHHHHHIFHIIIIIIIIIIIIIIIFHIIIHIIIIHIIIIIIHHIIIIIIIIIHIIIIIIIIHHHIIIIIIIIIIIIIIIIIIHIIHIIIHHHIIIIHHIIIIIIIIIIIIIIIIIIIHHI#IIIIIIIIIIIIIIIIIIIIIIIIIIIIIIIIIIIIIIIIIIIIIIIIIIIIIIIIIIIHHIHIIIIIIIIIHIIIHIIIIIIIIIIIIIIIIIIIIIIIIIIIIIIIIIIIIIIIIIIIIIIIIIIIIIIIIIIIIIIIIIIIIIIIIIIIIIIIIDDDDD
@HISEQ:969:HM2KJBCX2:2:1102:2222:72547 2:N:0:ACTATGCA
GCGCCGAATCTTCCCAACTATCCCTATTAATCATTACAACAGTCCTAGAAACCAACAAATAGAACCATTGTCCTATTCCATTATTCCATGCTAATGTATTCAAGCGTATGCCTGCTTTGAACACTCTAATTTTTTCACAGTAAAAGTCCTGGTTCCCCGTCACGACCCGTAAAGGCCATGCCGCTTCGCCAGAAGGTAAAGCCCGACCACAGACAGTGCTCACCCAGAAGGCGGACCGTCCAGCCAGGCCTGAAGTTCAACTACGAGCTTTTTAACTGCAACAACTTTAATATACGCTATTGGAGCTGGAATTACCGCGGCTGCTGGCACCAGACTTGCCCTCCAA
+
DDDDDIIIIIIIIIIIIIIHIIIIIIIIIIIIIIHIIIIIIIIIIIIIIIIIIHIIGHHHIHGHIIHIGIIGIIIIIHHHIIIIHHI?HHIIHHIGIIIHIGHHIHHHHIIIIIIIHIIHHHHIHGHIIHIIIIIHHIIIIIIHIHIIIIIIIIHIIIHIIHIHIIIIIIIIIIIIIGIIIIIIIIIIGIIIIIIIIIIIIIIIIIGIIIGIHIIIIIIIIIIIIIIIIIIIIIIIIIIIIIIIGIIIIIIIIIIIIIIIIIIIIIIIIIIIIIIIIIIIIIIHIIIIIIIIIIIIIIIIIIIIIIIIIIIIIIIIIIIIIIIIIIIIIIIIIIIIIIIIIDDDDD
@HISEQ:969:HM2KJBCX2:2:1102:5180:73774 2:N:0:ACTATGCA
GCGCCGAATCTTCCCAACTATCCCTATTAATCATTACGTCAATCCTAGAAACCAACAAAATAGGATCAAACGTCCTATTTCATTATTCCATGCTAATGTATTCAAGCGTTAGCCTGCTTTAAACACTCTAATTTTTTCAAAGTAACAGTCCTGTTTCCCTGCAACACCAAATTAATGACATTACAGTTCTTCAAGAAGGAGGAACCAGTAAAGCCAGTACATACCAGAGGCACGACCAACCTACTAATCCCGAAATTCAACTACGAGCTTTTTAACTGCAACAACTTTAATATACGCTATTGGAGCTGGAATTACCGCGGCTGCGGGCACCAGACTTGCCCTCCAA
+
DDDDDIIHEHHIIIHGIIIIIIIHIHIHHII?HHHHIIEHFEH?HHIGHHHGHHIIIH?HCHHEHHHIEHGHIICHC?HIHI@GHHHGDHHIGHCEHIHHHHGIHEEHHHHDCFGHHHIIHIHHIIIHHFEHIIHHHIHHIIHIHHIHGIIHIIHIIGIHIIHHHIGIHHH?FHIIEIIHFFHHIHIHHIIIHIGIIHHFCHHHHEHHFIIIHIIHHIIIIHHIIIHIIIIHHHHHFF<EHFH@HIGIIHFGHIHGCIHGHHCHHEHHHIIIIIHHHIIHIHHHFHHIHHIHCIIIIIIHGIIIIHIIIIIIIIIHHGIIHHHHIIHHHHGIHHHGHHIHH@@DDD
@HISEQ:969:HM2KJBCX2:2:1102:15515:74294 2:N:0:ACTATGCA
GCGCCGAATCTTCCCAACTATCCCTATTAATCATTACGTCGATCCTAAAAACCAACAAAATAGAATCAAACGTCCTATTTCATTATTCCATGCTAATGTATTCAAGCGCGAGCCTGCTTTAAACACACTAATTTTTTCAAAGTAACAGTCCTGATTTCCCGCGACATCAAATTAATGACATCGTGGTTCGTCAGAAGGTAGGAATCAATTTGACCAGTACGTACCGAGGCACGACCGATCAACTGATCCCGAAATTCAACTACGAGCTTTTTAACTGCAACAACTTTAATATACGCTATTGGAGCTGGAATTACCGCGGCTGCTGGCACCAGACTTGCCCTCCAA
+
DDDDDIDHHIIIHIIHHIIIIHIIIIIIIIIIIIIIIIIIIGIGIIIIIHIHIHIIIHHHHHHFHIIIGGHHHHIIIIGHHIIIIIIIIHIHHIIIIIIIIHHHIHGHHIIHIIIIIHIIHGHIIIHIIIIIIIHIGHHHIIIHIIHHIIIIIIIIIIHIHIIIHIIIIIIIIHIIHHHIIIIHHHIIIIIIIIIIHHIIIIIIHHIIIIIIIIIIIIIIIIIIIIIIIIIIIIHIIIIIIHHHIIIIIIIIIIIIHIIIIIIIHIIIIIIHIHIIHIIIIIHIHIHHIIHHGIIIIIIIIIIIIIIIIIIIIIIHIIIIIIIIIIIIIIIIIIIIIIIIDDDDD
@HISEQ:969:HM2KJBCX2:2:1102:15364:74734 2:N:0:ACTATGCA
GCGCCGAATCTTCCCAACTATCCCTATTAATCATTACAACAGTCCTAGAAACCAACAAATAGAACCATTGTCCTATTCCATTATTCCATGCTAATGTATTCAAGCGTATGCCTGCTTTGAACACTCTAATTTTTTCACAGTAAAAGTCCTGGTTCCCCGTCACGACCCGTAAAGGCCATGCCGCTTCGCCAGAAGGTAAAGCCCGACCACAGACAGTGCTCACCCAGAAGGCGGACCGTCCAGCCAGGCCTGAAGTTCAACTACGAGCTTTTTAACTGCAACAACTTTAATATACGCTATTGGAGCTGGAATTACCGCGGCTGCTGGCACCAGACTTGCCCTCCAA
+
CDDDDIIIIIIIHIIGHIIHIEHIIIIIIIIIIIIIIIIIIIIGIIIHCEHHHHHIIIIII@HHHIIIIIIIIIIIIIHIIH@GHEHIIIIIIIIHIHHIIHHHHEHHHHHIIHHIIGHHHIHIHIIIGIIIIFHIHIIHIIIIIHHHHHIIIIIIIIIIIHDHHGHIIIIIHIIIIIIHHIIIIHHIIIIIHIIHHIHIIHHCIHHIIIIIIIIII=HIIIIHHIIIIIIIIIIIGIIIIIIHGIHIIIIIIIIHIFIIIIIIIIIIIGIIIIIIIIIIHHHIHHIIIIIHHHHHIIIIHIIIIIIIIIIIIIIIIIIIIIIIIIIIIIIIIHHHIIIIHDDDDD
@HISEQ:969:HM2KJBCX2:2:1102:3508:74452 2:N:0:ACTATGCA
GCGCCGAATCTTCCCAACTATCCCTATTAATCATTACGTCAATCCTAGAAACCAACAAAATAGGATCGAACGTCCTATTTCATTATTCCATGCTAATGTATTCAAGCGTTAGCTTGCTTTAAACACTCTAATTTTTTCAAAGTAACAGTCCAAATTCCCCGCAACACCAAATTAATGGCATTACGGATCATCAGGAAGGAGGAATCAGTGAGACCAGTACATACCAGAGGCATGACCAATCTACTAACCCCGAAATTCAACTACGAGCTTTTTAACTGCAACAACTTTAATATACGCTATTGGAGCTGGAATTACCGCGGCTGCTGGCACCAGACTTGCCCTCCAA
+
DDD@DHHHIIII@GHHIHIIIIIIIIIIICHFHIIIIHHC@HHHCGHIGHHIHHHIIEHFHIGEH@HHHCHHFHHCHHIEHEHHHIFCGHHI1FHHIHIGHEEGHHIHHHIIIIIFHIIIIHHGIHHIHHHHIIIHGIIIGIIIIHHFIHIHIIHHHEIHHIHIHHHHHIHHGEHIEIHIIHHIIIHHEHEHHIHHIIIIIGIHHHIIIIIIIIIHGEIIGIIIIHHFHHHII;HIHIIIIIHHFHDHIGIHHEIHGIIIIIIIHIIIIIIIIIHIHIIIIIIIIIHIIIIIIHHHHHHGIIIIIIIHIIIHIIHIIIIIIIIIHIIHIIHIIIIGIHIIH@DBDB
@HISEQ:969:HM2KJBCX2:2:1102:7542:76252 2:N:0:ACTATGCA
GCGCCGAATCTTCCCAACTATCCCTATTAATCATTACAACAGTCCTAGAAACCAACAAATAGAACCATTGTCCTATTCCATTATTCCATGCTAATGTATTCAAGCGTATGCCTGCTTTGAACACTCTAATTTTTTCACAGTAAAAGTCCTGGTTCCCCGTCACGACCCGTAAAGGCCATGCCGCTTCGCCAGAAGGTAAAGCCCGACCACAGACAGTGCTCACCCAGAAGGCGGACCGTCCAGCCAGGCCTGAAGTTCAACTACGAGCTTTTTAACTGCAACAACTTTAATATACGCTATTGGAGCTGGAATTACCGCGGCTGCTGGCACCAGACTTGCCCTCCAA
+
ADDDDIIIIIHIIIHHIIIIIIIIIIIIHHHIIIIIIIIIIIHIIIIIIIIHIIIIHIIIIIGIIIIIIIIHHIIIIIIIIIIEHHHIIIIIHHHHIIIIIIHHIIHHEGHIIIIIIIHIHHIHHIIIIIHIIIIIIHHIHEFHIHHHHIHHHIIIIIIIIIIIIIHHHHHEGIIIIIHIIHIIIIIIGIIIIIIIIIIIIIHHIIIIIHHHHIIIIIIIIIIIIIIIIIIIHIIIIIIIIIIHGIIIIIIIIIIIGIIIIIIIIIIIIIHIHIIHIIIIIIIIIIHIIIIIIIIHIIIIIIIIIIIIIIIIIIIIIIIIIIIIIIIIIIIIIIIIIIIIIDDDDD
@HISEQ:969:HM2KJBCX2:2:1102:16039:76580 2:N:0:ACTATGCA
GCGCCGAATCTTCCCAACTATCCCTATTAATCATTACAACAGTCCTAGAAACCAACAAATAGAACCATTGTCCTATTCCATTATTCCATGCTAATGTATTCAAGCGTATGCCTGCTTTGAACACTCTAATTTTTTCACAGTAAAAGTCCTGGTTCCCCGTCACGACCCGTAAAGGCCATGCCGCTTCGCCAGAAGGTAAAGCCCGACCACAGACAGTGCTCACCCAGAAGGCGGACCGTCCAGCCAGGCCTGAAGTTCAACTACGAGCTTTTTAACTGCAACAACTTTAATATACGCTATTGGAGCTGGAATTACCGCGGCTGCTGGCACCAGACTTGCCCTCCAA
+
D@DBDIIGIIIIEHHIIIIHGCGHHIIIIHIIIIIHHIHIIIIGIIIIIIHHHHFHHHIHIHGHIGHHIIHEFFHIHHHHIIIIHEHHHHGHGHFFHHIIHIIIIHHHHIIIIHHGHIHIGIHHHIIIHHGIIIIIIIIHHHHIGIIIIIHHHDHHGIHHHIHIIIIIIIIIIIHIIIIHIIIIHFIIIHIIIIHIIIIIIIIIIIHIIIIIIIIIIHIIIIIIIIIIIIIIIHIHIIIIIIIHEIIIHFIHIIIIIIIIIIIIIIIHIIIIIIIIIIIIIHHGIIIIIIIIIIIIIHIIIIIIIIIIIIIIIIIIGIIHHHIIIIIIIIIIIIIIIIIIIDDDDD
@HISEQ:969:HM2KJBCX2:2:1102:18375:77370 2:N:0:ACTATGCA
GCGCCGAATCTTCCCAACTATCCCTATTAATCATTACGTCAATCCTAGAAACCAACAAAATAGGATCGAACGTCCTATTTCATTATTCCATGCTAATGTATTCAAGCGTTAGCCTGCTTTAAACACTCTAATTTTTTCAAAGTAACAGTCCTGTTTCCCTGCAACACCAAATTAATGGCATTACAGTTCTTCAGAAAGGAGGAATCAGCGAAGCCAGTGCATACCAGTGGCACGACCAACCTGCTGACCCCGAAATTCAACTACGAGCTTTTTAACTGCAACAACTTTAATATACGCTATTGGAGCTGGAATTACCGCGGCTGCTGGCACCAGACTTGCCCTCCAA
+
DDDDDIIIIIIIIIIIIIIHIIIIIIIIIIIIIIIIIIIIHIIIIIIIIIIIIIIIIIIHHIIIEHIIIIIIIIIIIIIIIIIIIIIIHIIIIIIIIIIIIIIIIIIIIIIIHIIIIIIIIIIIIIIIIIIIIIIIIIIIIIIIIIIIIIIIIIIIIIIIIIIIIIIIIIIIIIIIIIIIIIIIIIIIIIIIIIIIIIIIIIIIIIIIIIHIIIIIIIIIIIIIIIIIIIIIIIIIIIIIIIIIHIIIIIIHIIIIIIIIIIIIIIIIIIIIIIIIIIIIIIIIIIIIIIIIIIIIIIIIIIIIIIIIIIIIIIIIIIIIIIIIIIIIIIIIIIIIIIIIIDDDDD
@HISEQ:969:HM2KJBCX2:2:1102:20076:76081 2:N:0:ACTATGCA
GCGCCGAATCTTCCCAACTATCCCTATTAATCATTACAACAGTCCTAGAAACCAACAAATAGAACCATTGTCCTATTCCATTATTCCATGCTAATGTATTCAAGCGTATGCCTGCTTTGAACACTCTAATTTTTTCACAGTAAAAGTCCTGGTTCCCCGTCACGACCCGTAAAGGCCATGCCGCTTCGCCAGAAGGTAAAGCCCGACCACAGACAGTGCTCACCCAGAAGGCGGACCGTCCAGCCAGGCCTGAAGTTCAACTACGAGCTTTTTAACTGCAACAACTTTAATATACGCTATTGGAGCTGGAATTACCGCGGCTGCTGGCACCAGACTTGCCCTCCAA
+
DCDDDIIIIIIIIIIIIIIIIIIIIIIIIIIIHIHIHIIIIIIIIIHIIGIIIIIIIIIIIIIIIIHIIFHHHIHIIHIIIIIIIIIHIIHIIIIIIIIIIGHIIIHIIIHIIIIIIIIHIIIIIIIIIIIIIIIHIIIIIIIIIIHIIIHHHIIIIIIIIIIIIIHIIIIIIIIGHGIIIIIIHIIIHIIIIIIIIIHIIIIIIIIIIIIIIIIIIIIIIIIIIIIIIIIIIIIIIIIIIIIIHIIIIIIIIIIIIIIIIIIIIIIIIIIIIIIIIIIIIIIIIIIIIIIIIIIIIIIIIIIIIIIIIIIIIIIIIIIIIIIIIIIIIIIIIIIIIIIIIDDDDD
@HISEQ:969:HM2KJBCX2:2:1102:20384:76174 2:N:0:ACTATGCA
GCGCCGAATCTTCCCAACTATCCCTATTAATCATTACAACAGTCCTAGAAACCAACAAATAGAACCATTGTCCTATTCCATTATTCCATGCTAATGTATTCAAGCGTATGCCTGCTTTGAACACTCTAATTTTTTCACAGTAAAAGTCCTGGTTCCCCGTCACGACCCGTAAAGGCCATGCCGCTTCGCCAGAAGGTAAAGCCCGACCACAGACAGTGCTCACCCAGAAGGCGGACCGTCCAGCCAGGCCTGAAGTTCAACTACGAGCTTTTTAACTGCAACAACTTTAATATACGCTATTGGAGCTGGAATTACCGCGGCTGCTGGCACCAGACTTGCCCTCCAA
+
DDDDDIIIIIIIIIIIIIIIIIIIIIIIIIHIIIIIIIIIIIIIIIIIIIIIIIIIIIIIIHIIIIIIIIIIHIIIIIIIHHIHIGIIIIIIIIFHHIIIIIHIIIIIIIIIIHIIHIGIHGGIIIIHHHHIIHHIIHHIIHIIHIIIIIGIHIIIIIIIIIIIDIHHHIIHIIIIIIIIIIIIIIIIIIIIIIIIIIIHHIHHHIIIIIHIIIIIIIIIIIIIIIIIIIIIIIIIIIIIIHIHGIHHCIIIIIIIIIIIIIIIIIIIIIIIIIIIIIIIIIIHIIIIIIIHIIIIIIIIIIIIIIIIIIIIIIIIIIIIIIIIIIIIIIIIIIIIIIIIIDDDDD
@HISEQ:969:HM2KJBCX2:2:1102:20574:77671 2:N:0:ACTATGCA
GCGCCGAATCTTCCCAACTATCCCTATTAATCATTACGGCGGTCCTAGAAACCAACAAAATAGGACCGCACGTCCTATTCTATTATTCCATGCTAACGTATTCGAGCAAAGGCCTGCTTTGAACACTCTAATTTTTTCAAAGTAAAAGTCCTGGTCCCCAACACACCCAGTGAAGGGCATGCGGTTCTCCAGAAGAGAAGGCCCGGCCGGACAAGTGCACGCGGTGAGGCGGACCTGCCAGCCAGGCCAAAGGTTCAACTACGAGCTTTTTAACTGCAACAACTTTAATATACGCTATTGGAGCTGGAATTACCGCGGCTGCTGGCACCAGACTTGCCCTCCAA
+
DAABDI<CEHHHIEHEHHIIIIH?FHIHIFHHCGHH<<CHHHCFCHEHCE?HHHHI111DCGEE?GHC<<<F?CGHIFC1CHHIE?HHHHIIIFHHHHHEC<CGHHCHHEEEHFH@1HGHHEHGHHICHHFHIIHHHEGHHIIHHFEGHGGHCGEDGGIHGCHHHHHHHCFCFHHHHCGAHHHEHEFEAHHHIIHFHHIHHHGDDHIIHGF?HHHHHHHIHIIIIIIIIIIIHHEEGEFHHGCC@H@CIHIIHHEIIIIIIIIHGEEHEHHEHHEHHCHFIHHHDHHIIIIHGIIGHHHIHIHHHHHHHHIIIHIIIIHHGIGIIIIIIHIHIIHGIIHDDDDD
@HISEQ:969:HM2KJBCX2:2:1102:6111:78202 2:N:0:ACTATGCA
GCGCCGAATCTTCCCAACTATCCCTATTAATCATTACGGCGGTCCTAGAAACCAACAAAATAGGACCGCACGTCCTATTCTATTATTCCATGCTAACGTATTCGAGCAAAGGCCTGCTTTGAACACTCTAATTTTTTCAAAGTAAAAGTCCTGGTCCCCAACACACCCAGTGAAGGGCATGCGGTTCTCCAGAAGAGAAGGCCCGGCCGGACAAGTGCACGCGGTGAGGCGGACCTGCCAGCCAGGCCAAAGGTTCAACTACGAGCTTTTTAACTGCAACAACTTTAATATACGCTATTGGAGCTGGAATTACCGCGGCTGCTGGCACCAGACTTGCCCTCCAA
+
DDDCDIHIIIIIIIIIIIIIIIIIIIIIIEHIIIIIIIIIIIIIIIIHHIIIIIIIIIHHIIIIIIIIIIHHGHIIIIIIGIIIIIIIIIHIGHIIHHGHIHHIIIIHIIIIIIIIIIIIIIIIIIIIIIIIIIIIIIIIIIIIIIIIHIIIIIIIIIIHHIIHHHIIIIIIIIIHIIIIIIIIIIHIHIIIIIIIIIIIIIIIIIIHIHIHFHIIIHIIIIIIIIIIIIIIIIIIIIIIIIHIIIIIIHIIHIHIIIIIIIIIIIIHIIIIIIIHIHHHGFHIHIIIIIIIIIIHIIIIIIIIIIIIIIHIIIIIIIIIGIIIHIIIIIIIIIGHIIIDDDDD
@HISEQ:969:HM2KJBCX2:2:1102:2245:78436 2:N:0:ACTATGCA
GCGCCGAATCTTCCCAACTATCCCTATTAATCATTACATCGATCCTAGAAACCAACAAAATAGAATCGGATGTCCTATTTCATTATTCCATGCTAATGTATTCAAGCGTAAGCTTGCTTTAAACACTCTAATTTTTTCAAGGTAACAGTCCTAATTCCCCATAACATCAAATAAATGACATTATGGTTCTTTAGAAGGTGAGAACCAATAAAACCAGTACATACCAAGGCATGACCGATTCCTTGATCCCGAAATTCAACTACGAGCTTTTTAACTGCAACAACTTTAATATACGCTATTGGAGCTGGAATTACCGCGGCTGCTGGCACCAGACTTGCCCTCCAA
+
DCDDDIIIIIIIHHIHIIIHIHIIIIIIIIHIIIIIIHIHIIIHIIGHIIIIIIIIIIIHIHHHHIIIIIIIIHIHHIIIIIIIIII?HHHIHIIIIIIIIIIHIHIIIIIIIIIIIIIIIIHIHHHHIIIIIIIIIIHIHIIIIIHHHIIIIIIIHIIHIHHIIIIIIIIIIIIIIIIIIHIIIIIIIHIIIIIIIIIIIIIIIIIIIIIIIIIIIIIIIII=IIIIIIIIIIIIIIIIIHIEIIIIIIIIIHHIIIIIIIIIIIIIIIIIIIIIIIIIIIIIIIIIIIIIHIIIIIIIIIIIIIIIIIIIIIIIIIIIIIIIIIIIIIIIIIIIIIIIDDDDD
@HISEQ:969:HM2KJBCX2:2:1102:4345:78615 2:N:0:ACTATGCA
GCGCCGAATCTTCCCAACTATCCCTATTAATCATTACGGTGATCCTAGAAACCAACGAAATAGAATCAGTCCGTCCTATTTCATTATTCCATGCTAATGTATTCAGACGATAGTCTGCTTTAAACACTCTAATTTTTTCAAAGTAACAGTCCTGATTTCCCATCACACCAAATAAATGGCATGAAAGTTCCTCAGAAGGTAGAGATCCATCTCACCAGTACAGACAATTAAGCCTGACCAATGGGTAGACCCCGAAGTTCAACTACGAGCTTTTTAACTGCAACAACTTTAATATACGCTATTGGAGCTGGAATTACCGCGGCTGCTGGCACCAGACTTGCCCTCCAA
+
DDDDDIIIIIIIIIIIHIIIIIIIIIIIIIIIIIIIIIIIIIIIIIIIIIIIIIIIIHIDHHHHIIIIIIIGIIIIIIIIIIIIIIIIIIIIHIIHIIIIIHHHIIIIIIIIIIIIIHHIIIIHIHIIIIIGHIIIIIIIIIIIIIIIIIIIIIIIIIIHHEHIIIIGIIHIIIIIIIIIIIIIIIIIIIIIIIIIIIIIIHIIIIIIIIIIIIIIIIIIIIIIIIIIIIIIIIIIIIIIIIIIIHHIIIHIIIIIIIIIIIHIIIIIIIIIIIIIIIIIIIIIIIIIIIIIIIIIIIIIIIIIIIIIIIIIIIIIIIIIIIIIIIIIIIIIIIIIIIIIIIIDDDDD
@HISEQ:969:HM2KJBCX2:2:1102:13141:78965 2:N:0:ACTATGCA
GCGCCGAATCTTCCCAACTATCTCTATTAATCATTACGGTGATCCTAGAAACCAACAAATTAGAATTGGATGTCCTATTTTATTAGTCTATGCTAATGTATTCAAGCGTGAGCCTGCTTTAAACACTCTAATTTTTACAAAGTAACAGTCCTAATTCCCTGTGACACCAAATTAATGGCATTACGGTTCTTTAAAAGATGAGAAATCAATAATATCAGTACATACCAACGGTATGACCAAAACATTGATTCCGAAATTTAACTACGAGCTTTTTAACTGCAACAACTTTAATATACGCTATTGGAGCTAGAATTACTGTGGCTGCTAGCACCAGACTTGCCCTCCAA
+
00<00/<<<0<F@@1C10<<111<DHHHH1F11<<C1C0CEE<F1FEHC111<1D0<1<1<111<<1FHF1<<1<C<<1111<1F1<1<1@D1DDE1GHHEIHHHHEHFHI0??HFIGFFFHEEFGHGIHHFFIHIIHCHIG@CIHHCHIHFHHFH9IHGHCHIHG36CCHFHHGHHIIHIIHHHEHHEH1:HHHEHIHIIHHGHIGHIIIHIHIHHFGHHHIHHHHEHIGIHHHCIFHFGDCHHCDHHHIIHHHIHIIIHIIIIIIIHHIHHIIHHHCIIIIIHFHGDHHHHEIIIHHIIIIIIHHIIIIIIHIHHHGIIGIIIIIIIIIIGCHHC1GIIH@DD@@
@HISEQ:969:HM2KJBCX2:2:1102:6267:78261 2:N:0:ACTATGCA
GCGCCGAATCTTCCCAACTATCCCTATTAATCATTACGTCAATCCTAGAAACCAACAAAATAGGATCGAACGTCCTATTTCATTATTCCATGCTAATGTATTCAAGCATAGGCCTGCTTTGAACACTCTAATTTTTTCAAAGTAAAAGTCCTAGTTCCCCGACACACCCAGTGAAGGGCATGCGGTTCCCTAGAAGGAAAGACCCGATCGGACCAGTACACGCGGTGAGGCGGACCGGCCAACCAGGCCCAAGGTTCAACTACGAGCTTTTTAACTGCAACAACTTTAATATACGCTATTGGAGCTGGAATTACCGCGGCTGCTGGCACCAGACTTGCCCTCCAA
+
DDCDCIIIIHIIIIHHHIIIHIIIIIIIIIIIIIIIIIIGIIIIIIIIIIIIHIHIHIIIIHHHGIHHFHE<FHIIHIHHHFHIIIHHEGHIHHIIIIIIHFHIIIIIIIIIIGIHHHHIIIHHIIHIIIIIIIIIIHHHHIIIIIIIIIIHIIIIIGIIIIIIIHHIIIHIIIIIHIIIIIIIIIIIIIIHIIHIIIIIIIIHIIIIIIIIHIIIIIIIIIIIIIIII=IIIIIIIIIIIIHHIIIIHIIIIIIIIIIIIIIIIIIIIIIIIIIIIIIIIIIIIIIIIIIIIIHIHFFHIIIIIIIIIIIIIIIIIIIIIIIIIIIIIIIIIIIIIIIIDDDDD
@HISEQ:969:HM2KJBCX2:2:1102:14817:79866 2:N:0:ACTATGCA
GCGCCGAATCTTCCCAACTATCCCTATTAATCATTACGTCAATCCTAGAAACCAACAAAATAGGATCGAACGTCCTATTTCATTATTCCATGCTAATGTATTCAAGCGTTAGCTTGCTTTAAACACTCTAATTTTTTCAAAGTAACAGTCCAAATTCCCCGCAACACCAAATTAATGGCATTACGGATCATCAGGAAGGAGGAATCAGTGAGACCAGTACATACCAGAGGCACGACCAACCTACTAATCCCGAAATTCAACTACGAGCTTTTTAACTGCAACAACTTTAATATACGCTATTGGAGCTGGAATTACCGCGGCTGCTGGCACCAGACTTGCCCTCCAA
+
DDDDDIIIIGIIIIIIIIIIIHIIIIIIHIIIIIIIIIIIIIIIIIIIHIIIHIIIIIIIIHHIHIIIIHIIHIIIIIIIHHIHIIIIHIIIIIIIIIIIIIHIIIIHIIIIIIIIIIIIIIIHIIIIIIIIIIIIHIIIIHIIIIHIIIIIIIIIGIIIHIIIIIIHIIIIIIIIIIIIIIIIIIIIIHHIIIIHIIIIIIIIIIIIIIHIIIIIIIIIIIIIIHIIIIIIIIIIIIIIIIIHHIHIIIIIIIIIIIHHIHHIIIIIIIIIIIIIIIIIIIIIIHIIIIIIIIIIIIIIIIIIIIIIIIIIIIIIIIIIIIIIIIIIIIIIIIIIIIIIIDDDDD
@HISEQ:969:HM2KJBCX2:2:1102:10933:81257 2:N:0:ACTATGCA
GCGCCGAATCTTCCCAACTATCCCTATTAATCATTACAACAGTCCTAGAAACCAACAAATAGAACCATTGTCCTATTCCATTATTCCATGCTAATGTATTCAAGCGTATGCCTGCTTTGAACACTCTAATTTTTTCACAGTAAAAGTCCTGGTTCCCCGTCACGACCCGTAAAGGCCATGCCGCTTCGCCAGAAGGTAAAGCCCGACCACAGACAGTGCTCACCCAGAAGGCGGACCGTCCAGCCAGGCCTGAAGTTCAACTACGAGCTTTTTAACTGCAACAACTTTAATATACGCTATTGGAGCTGGAATTACCGCGGCTGCTGGCACCAGACTTGCCCTCCAA
+
DBDDDIIIIHIIIIIIIIIIIIIIIIIIIIIIIIIIIIHIIIIIIIIIIIIIIIIIIIIIIHIIIIIIHIIIIIIIIIGIIHHHIIIIIGHIIIIEHHIHIHHHIIHIIIIIIIIIIIIHIEHIIIIIIIIIHIHHHIIHHIHHIHIHHIIGIHIIHHHIHIIIIIHHIIIHHHHIIIIHIIIIHHIIIIIHIIIIIIIIHIIIHIIH=HHIHIHHIIIHIIIIIIHIIHIIHIHHIIHIHIHHEIIIIHHHIIIHHIIHGIIIIIIIIIIIIIIIFIIHHGHFIIIHIIHIHHIIIIIIIIIIIIIIIIIIIIIIGIHIIGHIIIIHIHIIIIIIIIIIIDDDDC
@HISEQ:969:HM2KJBCX2:2:1102:16904:80101 2:N:0:ACTATGCA
GCGCCGAATCTTCCCAACTATCCCTATTAATCATTACGTCAATCCTAGAAACCAACAAAATAGGATCGAACGTCCTATTTCATTATTCCATGCTAATGTATTCAAGCGTTAGCTTGCTTTAAACACTCTAATTTTTTCAAAGTAACAGTCCAAATTCCCCGCAACACCAAATTAATGGCATTACGGATCATCAGGAAGGAGGAATCAGTGAGACCAGTACATACCAGAGGCATGACCAATCTACTAACCCCGAAATTCAACTACGAGCTTTTTAACTGCAACAACTTTAATATACGCTATTGGAGCTGGAATTACCGCGGCTGCTGGCACCAGACTTGCCCTCCAA
+
DDCDDIIIIIIIIIIIIIHIHHHIHHIIHIIIIIIIIIIIHIIIIIIIIIIIIIIIIIIIIIHHEHHIIIIIGHHIIGHIIIIIIHIIHIHIIHIIIHIIIIIIIIIHIIIIIIIIIIIIHIIIIIHIHHIIIIIIIIHIHIIHHIIHHHHIIHHIIIIIIHIHIIIHIIHIIHGIIIIIIIIIIIHIIIIHIIIHIIIIIIHHHIIIIIIIIIHIIIIIIIIIHIIIIIIIIIIIIIIIIIIHGHDGIIIIIIIIIIIIIIIIIHIIIIIIIIIHIIIIIIIIIIIIIIIIIIIHGIIIIIIIIIIIIIIIIIIIHIIIGIIIIIIIIIIIIIIIIIIIIDDDDD
@HISEQ:969:HM2KJBCX2:2:1102:15682:81489 2:N:0:ACTATGCA
GCGCCGAATCTTCCCAACTATCCCTATTAATCATTACATCGATCCTAGAAACCAACAAAATAGAATCGGATGTCCTATTTCATTATTCCATGCTAATGTATTCAAGCGTAAGCCTGCTTTAAACACTCTAATTTTTTCAAGGTAACAGTCCTAATTCCCCGTGACACCAAATTAATGGCATTACGGTTCTTTAGAAGGTGAGAAATCAATAATATCAGTACATACCAACGGCATGACCGAAACATTGATCCCGAAATTCAACTACGAGCTTTTTAACTGCAACAACTTTAATATACGCTATTGGAGCTGGAATTACCGCGGCTGCTGGCACCAGACTTGCCCTCCAA
+
ADDADHIIIIIIIIIHHIHHIIIIIHIIIHIIIIIIIIIIIIGIIHIIIIII@GHHHIEHIIGIHIFGHHIHHHIIIHIHIIIIIIIIFEHEHHIICIIIHHIHIIIIIIIIHIHHIIIIIIIIIIIIIIIIIIIIIIIIIIIIIIIIIIIIIIIIHIIIIIIIIIIIIIIIIIIIIIIIIIIIIIIIIIIIIIIIIIIIIIIIIIIIIIIIIIIIIIIIIIIII<IIIIIIIIIIHIIIIIIHHHIIIHIIIIIIIIIIIIIIIIIIIIIIIIIIIIIIIIIIIIIIIIIIIIHIIIIIIIIIIIIIIIIIIIIIIIIIIIHIIIIIIIIIIIIIIIIIIIDDDDD
@HISEQ:969:HM2KJBCX2:2:1102:18899:81444 2:N:0:ACTATGCA
GCGCCGAATCTTCCCAACTATCCCTATTAATCATTACGTTGTACCTAGAAACCAACAAAATAGGTTCGAACGTCCTATTTCATTATTCCATGCTAATGTATTCAAGCGTTTGCCTGCTTTAAACACTCTAATTTTTTCAAAGTAACAGTCCTGACTCCCCACGACACCAAATTAATGACATCATGATTCATCAGAAGGGAGAAATCAACGACGCCAGTGCGTACCGAAGGCACGACCGACGTATTGATCCCGAAATTCAACTACGAGCTTTTTAACTGCAACAACTTTAATATACGCTATTGGAGCTGGAATTACCGCGGCTGCTGGCACCAGACTTGCCCTCCAA
+
DDDCDIIIIIIIIHIIIIIIIIIIIIIIIIIIIIIIIIIIIIHIIIIIIIIIIIIIIIIIIIIHHHIIHHIIIHIIIIHIIIIIIIIIIIHCHHIHHHIIIHHIIIIIIHIIHIIIIIHIIIHIHIIIIIHHIIIIIIIIIIIIIHHIIIIIIIIIIIIIIIHIIIIIIGHIIIIIIIHIIIIIHIIIIIIIIIIIIIIIIIIIIIHIIIIIIIIIIIIIIIIIIIIIIIIIIIIIIIIIIIIHFIIIIIIHIIIIIIIIIIHIIIIIIIIIIIIIIIIIIIIIIIIIIIIIIIIIIIIIIIIIIIIIIIIIIIIIIIIIIIIIIIIIIIIIHIIIIIIIIDDDDD
@HISEQ:969:HM2KJBCX2:2:1102:21161:80846 2:N:0:ACTATGCA
GCGCCGAATCTTCCCAACTATCCCTATTAATCATTACGGTGATCCTAGAAACCAACAAAATAGAACCATGCCGTCCTATTCTATTATTCCATGCTAATGTATTCGAGCAAAAATGCCTGCTTTAAACACTCTAATTTTTTCAAGGTAAAGGTCCTGGATCCGCAAGACACCCAATTAAGGACATCAAGTTTCTCCAGAAGGTGAGAAATCAACAGCGACAGTTCATACCCCTTAAGGCATGACCATCACGTCAATCCCGAAATTCAACTACGAGCTTTTTAACTGCAACAACTTTAATATACGCTATTGGAGCTGGAATTACCGCGGCTGCTGGCACCAGACTTGCCCTCCA
+
DDA0D/CDEDC1C?1CGF?EGCHH1F??EHHCE1?C@EE<@EEHE?G<<CED1<C@GEHHEHHIIH?EGHHECC<E=G<?@GGHHH@1@1<1C?1CG11<G1C@@@E0CFCGI@C1G<C@1G@8<C@GE@GEHHEHCIHFEHHHEHAHHEHHIHGA?<DDHHGCECHHHGGHGCH:FIIIH5CHHCCEHCGHE9IIHCHHHGHHECIIHHF@HHHIHHGFFCHEHHEGIGIHIHHIEIIHIIGHHIGIFHHHFIHHHIIIIHIHHFHHHFHFEIIIHIHHHHIIHIIIHFHIIIIIHIHHCIHIIGHGHIGHGIIIIIIIHIHIIIHHIIHHHHHIIIHHGEIHGHE?ADBD
@HISEQ:969:HM2KJBCX2:2:1102:2162:82351 2:N:0:ACTATGCA
GCGCCGAATCTTCCCAACTATCCCTATTAATCATTACAACAGTCCTAGAAACCAACAAATAGAACCATTGTCCTATTCCATTATTCCATGCTAATGTATTCAAGCGTATGCCTGCTTTGAACACTCTAATTTTTTCACAGTAAAAGTCCTGGTTCCCCGTCACGACCCGTAAAGGCCATGCCGCTTCGCCAGAAGGTAAAGCCCGACCACAGACAGTGCTCACCCAGAAGGCGGACCGTCCAGCCAGGCCTGAAGTTCAACTACGAGCTTTTTAACTGCAACAACTTTAATATACGCTATTGGAGCTGGAATTACCGCGGCTGCTGGCACCAGACTTGCCCTCCAA
+
CDDDDIIIIIIIIHIHIHIIIIIIIIIIIHIIIIIIIIIIIHIIIIIIIIIIIIIIIHHIIIHIIIIIIHIIHHFHIIIIIHEHEHHIIIHIHIIIIIIIIHHIIIIIHIIIIIHIIIIEHIHIIHIIIIIIIIIIIIIHHIHIIIIIIIHHHIIIIIIIIIIIIIIHIIIIIIHGIIIIIIIIIHIIIIHIIIIIIIHIIIIHIIIIIIIIIIIIIIIIIIIIIIIHIIIIIIIIIIIIIIIIHIIIIIIIIIIIIIIIIIIIHIIIIIIIIIIIIIIIIHEHHIHIIIIIIHIIIIIIIIIIHIIIIIIIIIIIIIIIIIIIIIIIIIIIIIIIIIIIIDDDDD
@HISEQ:969:HM2KJBCX2:2:1102:15109:82535 2:N:0:ACTATGCA
GCGCCGAATCTTCCCAACTATCCCTATTAATCATTACGTCAATCCTAGAAACCAACAAAATAGGATCAACGTCCTATTTCATTATTCCATGCTAATGTATTCAAGCGCGAGCCTGCTTTAAACACTCTAATTTTTTCAAAGTAACAGTCCTGATTCCCCGCCACACCAAATTAATGACATGATGGTTCGTCAGAAGGTAGGAATCAGTAACACCAGTACGTACCGAAGGCACGACCAACGTACTAATCCCGAAATTCAACTACGAGCTTTTTAACTGCAACAACTTTAATATACGCTATTGGAGCTGGAATTACCGCGGCTGCTGGCACCAGACTTGCCCTCCAA
+
DDDDDIIIIIIIIIIIIHIIIIIIIIIIIIIIHIIIIIIIIIIIIIIIIIIIIIIIIIHIIHEHFHIIIIIIIIIHIHIIIIIIHIIIIIIGIIGIHIIHIHHIIIIIIIHIHIIIIIHIIIIIIIIIIHIIIIIIIHIIIIHIIIHIIIIIHIIIIIIIIIIIIIIIIIIIIIIIIHHHIIIIIIIIIIIIIIIIIIIIIIIGIIIIHIIIIIIHHHIHIIIIIIIIHHHHIIIIIIIIIHHIIIIIIIIIIIIIIHHIHEIHIIIIIIIIHHHIIHIIIIIIIIIIIHHIHIIHIIIIIIHHHHHHHHHIIIIIIIIIIIIIIIHIHIHHHIIIIHIHD@CDD
@HISEQ:969:HM2KJBCX2:2:1102:16168:83011 2:N:0:ACTATGCA
GCGCCGAATCTTCCCAACTATCCCTATTAATCATTACGTCGATCCTAGAAACCAACAAAATAGAATCAAACGTCCTATTTCATTATTCCATGCTAATGTATTCAAGCGTGCGCCTGCTTTAAACACTCTAATTTTTTCAAAGTAACAGTCCTGATTCCCCACGACACCAAATTAATGACATCGCGGTTCTTCAGAAGGTAGGAACCAATAATGCCAGTGCGTACCGAGGCACGACCGACAATCTGATCCCGAAATTCAACTACGAGCTTTTTAACTGCAACAACTTTAATATACGCTATTGGAGCTGGAATTACCGCGGCTGCTGGCACCAGACTTGCCCTCCAA
+
ADCDDIGIIHEHHIIIFHIIIHIIIHIIIIIIIIIHHIIIIIIIIIIHHIIIIIFHHHHHHHHIIIFHGHHHIHIIIIIIIIIIIIIHHIIIGIIIIIIIIIHIIHIHHHHIIIIIIIIIIIIIIHIIIHHHIIIIGIHHHIIIIIIHIIIIIIIIIIIIIHIHIIIIIIIIIIIHIIIIIIIIIIIIIIIIHIIIIIIIIIIIIIIIIIHIIIIIIIHIIIIIHIIIIIIIIIIIIIIIIHHFIIIIIIIIIIIIIIIIIIIIIIIIIIIIIIIIIIIIIIIIHIHIIIIHIIIIIIIIIIIIIIIIIIIIIIIIIIIIIIIIIIIIIIIIIIIIIIIIDDDDD
@HISEQ:969:HM2KJBCX2:2:1102:16041:83860 2:N:0:ACTATGCA
GCGCCGAATCTTCCCAACTATCCCTATTAATCATTACGTCAATCCTAGAAACCAACAAAATAGGATCAACGTCCTATTTCATTATTCCATGCTAATGTATTCAAGCGCGAGCCTGCTTTAAACACTCTAATTTTTTCAAAGTAACAGTCCTGATTCCCCACCACACCAAATTAATGACATGATGGTTCGTCAGAAGGTAGAAACCAGTAACGCCAGTACGTACCTAAGGCACGACCAACGAACTGATCCCGAAATTCAACTACGAGCTTTTTAACTGCAACAACTTTAATATACGCTATTGGAGCTGGAATTACCGCGGCTGCTGGCACCAGACTTGCCCTCCAA
+
DDDBDIIIIIIIHIIIIHIIIIIIIIGIIIIIIIIHIIIIIIIIIIIIFHHIHIIIIIGHGHHHHIIHIIIIIGIIIIIIIIHCHHIIIIGHIEHIIIIIHHHHIIIIHIIIIIGIIIHHIIIIIIHHIHHIIIIIIIIIHHIIIHIIIHIHIHHIIHIIIIIHGHFHHIHIHIHIIIIIIIIIIIIIIIIIIIIIIIHIIHHIIHIIIIIIIIIIIIIIIIIIHHIIIIIIIIIHIIIHHIHHIIIIIIIIIHHCHIIIIHHIIHIIIIHIIIIIHHIIIIIIIHIIIIIIIIIIHIHHIIIIIIIHIIIIIHHHIHHHIIIIIHIIIIIIIIIIIHIICDDDD
@HISEQ:969:HM2KJBCX2:2:1102:17524:84136 2:N:0:ACTATGCA
GCGCCGAATCTTCCCAACTATCCCTATTAATCATTACGTCAATCCTAGAAACCAACAAAATAGAATCAAACGTCCTATTCCGTTATTCCATGCTAATGTATTCAAGCGTGAGCCTGCTTTAAACACTCTAATTTTTTCAAAGTAACAGTCCTGATTTCCCATAACACCAAATTAATGGCATTATAGTTCGTCAGAAGAGAGAAACCGATTATACCAGTACGTACAAAAGCACGACCAATAAACCGGTCTCGAAATTCAACTACGAGCTTTTTAACTGCAACAACTTTAATATACGCTATTGGAGCTGGAATTACCGCGGCTGCTGGCACCAGACTTGCCCTCCAA
+
DDDDDIIIIIIIIIIIIIIIIIIIIIIIIIIIIIIIIIIIIIIIIIIIHIIIIIIIIIHHIIIHIIIIIIIIIHIIIIIIIIIIIIIIIIIIIIIIIIIIIIIIIIIHIIIIIIIIIIIHIIIIIIIIIIIIIIIIHIIIIIIIIIIIIIIIIIIIIIIIIIIIIIIIIIIIIIIIGIHIIIIIIIIIIHIIIIIIIIIIIIIIIIIIIIIIIIIIIIIIIIIIIHIIIIIIIIHIIIIIIHHHIIHHHIIIIIIIIIIIIIIIIIIIIIIIIHIIIIIIIIIIHIIIIIIIIIGIIIIIIIIIIIIIIIIIIGIIIIIIIIIIIIIIIIIIIIIIIIIIDDDDD
@HISEQ:969:HM2KJBCX2:2:1102:11035:83029 2:N:0:ACTATGCA
GCGCCGAATCTTCCCAACTATCCCTACTAATCATTACGTCAATCCTAGAAACCAACAAAATAGGATCGAACGTCCTATTTCATTATTCCATGCTAATGTATTCAAGCGTTAGCCTGCTTTAAACACTCTAATTTTTTCAAAGTAACAGTCCTGTTTCCCTGCAACACCAAATTAATGACATTACAGTTCTTCAAGAAGGAGGAATCAGTAAAGCCAGTACATACCATTGGCACGACCAACCTACTGACCCCGAAATTCAACTACGAGCTTTTTAACTGCAACAACTTTAATATACGCTATTGGAGCTGGAATTACCGCGGCTGCTGGCACCAGACTTGCCCTCCAA
+
DCDDDIIIIIIIIIIIIIIIIIIIII1DHIIIIIIIIIIIIIIIIIIIIIIIIIIIIIIIHIHIIIIIGIIIIIIIIIIIIIIIIIIHIIIHIIIIIIIIIHHHHHIIIIIIIIIIIIIIIIIIIIIIIIHIIIIIIIIIIIHIIIIIIIIIIIIIIIIIIIIIIIIIIIIHHIIIIIIIIIIIIIIIIIHIIIIIHHIIHIIIIIIIIIIIIIIIIIIIIIIIIIIIIIIIIHIIIHGIIIIHHIIIIIIIIIIIIIIIIIIIIIHIIIIIIIIIIIIIIIIIIIIIIIIIIIIIIIIHHIIIIIIIIIIIIIIIIIIIIIHIIIIIIIIIIIIIIIIIIDDDDD
@HISEQ:969:HM2KJBCX2:2:1102:3075:85651 2:N:0:ACTATGCA
GCGCCGAATCTTCCCAACTATCCCTATTAATCATTACGGTGATCCTAGAAACCAACAAAATAGAACCATGCCGTCCTATTCTATTATTCCATGCTAATGTATTCGAGCAAAATGCCTGCTTTAAACACTCTAATTTTTTCAAGGTAAAGGTCCTGGTTCCACATGACACCCAATTAAGGACATCATGCTTCTCCAGAAGGTGAGAAATCAACTGCGACAGTTCATACCCCTTAAGGCACGACCATCACGTCAATCCCGAAATTCAACTACGAGCTTTTTAACTGCAACAACTTTAATATACGCTATTGGAGCTGGAATTACCGCGGCTGCTGGCACCAGACTTGCC
+
DDDDDIIIIIIIIIIIIIIHIIIIIIIIIIHIIIIIIIIIIHIIIIIIIIIIIIHIIIIHIGIHHHIGHHHIHIIIIIIIIHIHHHIIGIIIICHHIIIHIIIHHIIHIIHIIHHIIGHHHIIIIIIIIIIIHIIIIIHIIIIHIIIIIIIIIIIIHHIIIIIIIIIIIHIIIIIIIIIIIIIIIIIIIIIIIIIIIIIIIIIIHF2IIIIIIHIIIIIIIIIIIIIHF@IIIIIIIHII>IIIHIIIIIIIIIIIIIIIIIIIIIIIIIIIIIIIIIIIIIIIIIIIIIIIIIIIIIIHHIIIIIIIIIIIIIIIIIIIIIIIIIIIIIIIIIIIIIIIIDDDDD
@HISEQ:969:HM2KJBCX2:2:1102:18585:85736 2:N:0:ACTATGCA
GCGCCGAATCTTCCCAACTATCCCTATTAATCATTACGGCTCTCCTAGAAACCAACAAAATAGGAGCGCCGTCCTATTCCATTATTCCATGCTAATGTATTCGAGCAAAGGCCTGCTTTGAACACTCTAATTTTTTCAAAGTAAAAGTCCTGCTTCCCGAAACACGCCCAGTGAAGGGCATGCCGTTCCGCAGAAGGAAAGGCCCGGCCGAACCAGTGCACGCGGTGAGGCGGACCGGTCAGCCAGGCCCAAGGTTCAACTACGAGCTTTTTAACTGCAACAACTTTAATATACGCTATTGGAGCTGGAATTACCGCGGCTGCTGGCACCAGACTTGCCCTCCAA
+
DDDDDIIIIIIIIIIHIIIIIIIIIIIIHIIIIIIIIIIIIIIIIIIIGIIIIIIIIIIIIIIIHIIIIIIIIHIIIIIIIIIIHIHHHIIIIIIIIIIHIIHIIGIIIHIIIIIIIIIIHIIIIIIIIIIIIIIHIIHIHHIIIIIIIIIIIIIHIIIIIIIIIIIIIIIIIIIIIIIIIIIIIHIIIIIIIIIIIIIIIIIHIIIIIIIIIIIIIIIIIIIIIIIIIIIIIIIIIIIIIIIHIIIIIHIIIIIIIIIIIIIIIIIIIIIIIIIIIIIIIIIIIIIIIIIIIIIIIIIIIIIIIIIIIIIIIIIIIIIIIIIIIIIIIIIIIIIIIIIIDDDDD
@HISEQ:969:HM2KJBCX2:2:1102:13382:85801 2:N:0:ACTATGCA
GCGCCGAATCTTCCCAACTATCCCTATTAATCATTACGTCAATCCTAGAAACCAACAAAATAGGATCGAACGTCCTATTTCATTATTCCATGCTAATGTATTCAAGCGTTAGCTTGCTTTAAACACTCTAATTTTTTCAAAGTAACAGTCCAAATTCCCCGCAACACCAAATTAATGGCATTACGGATCATCAGGAAGGAGGAATCAGTGAGACCAGTACATACCAGAGGCATGACCAATCTACTAACCCCGAAATTCAACTACGAGCTTTTTAACTGCAACAACTTTAATATACGCTATTGGAGCTGGAATTACCGCGGCTGCTGGCACCAGACTTGCCCTCCAA
+
DDDDDIIIIIIIIHIIIIIIIIHIIIIIIIIIIIIIIIIIIIIHIIIIHIIIIHIIIIIGHHEHHIIIIHIGIIIIIIIIIIIIIIIIIIIHHHIIIIIIIIIHHIIGIIIIIIIIIIIIIIHIIHIGIIIHIIIIIIIHHIIIIIIIIIIIIHHHHIIIIIIIIIIIIIIHIIIHHIIIHHIIIIIIIIIIIIIIIIIIIIIIIIIIIIIHIIHIIIIIIHIIIIIIIIIIIIIIIIIHIIIHHIHHIIIIIIIHHIIIIIIIIIIIIIIHIIIIIIIIIHIIIIIIIIIIIIIIIHIIIIIIIIIIIIIIIIIIIIIIIIIIIIIIIIIIIIIIIIIIIDDDDD
@HISEQ:969:HM2KJBCX2:2:1102:8020:86432 2:N:0:ACTATGCA
GCGCCGAATCTTCCCAACTATCCCTATTAATCATTACAACAGTCCTAGAAACCAACAAATAGAACCATTGTCCTATTCCATTATTCCATGCTAATGTATTCAAGCGTATGCCTGCTTTGAACACTCTAATTTTTTCACAGTAAAAGTCCTGGTTCCCCGTCACGACCCGTAAAGGCCATGCCGCTTCGCCAGAAGGTAAAGCCCGACCACAGACAGTGCTCACCCAGAAGGCGGACCGTCCAGCCAGGCCTGAAGTTCAACTACGAGCTTTTTAACTGCAACAACTTTAATATACGCTATTGGAGCTGGAATTACCGCGGCTGCTGGCACCAGACTTGCCCTCCAA
+
DDDDDIIIIIIIIIIIIIIIIIIIIIIIIIIIIIIIIIIIIIIIIIIIIIIIIIIIIIIIIIHIIIHIIIIIIIIIIIIIIIIIIIIHIIIHIIIIHIIIIHIHIIIIIIIIIIIIIIIIIIIIIIIIHIIIIIIIIIIIIIIIIIHIIIIIIIIIIIIIIIIIIIIIIIIIIIIIIIIIIIIIIIIIIIIIIIIIHIIIIIIIIIIIIIIIIIIIIIIIIIIIIIIIIIIIIIIIIIIIIIIHGIIIIIIIIIIIIIIIIIIIIIIIIIIIIIIIIIIIIIIIIIGIIIIIIIIIIIIIIIIIIIIIIIIIIIIIIIIIIIIIIIIIIIIIIIIIIIIIIDDDDD
@HISEQ:969:HM2KJBCX2:2:1102:2283:86985 2:N:0:ACTATGCA
GCGCCGAATCTTCCCAACTATCCCTATTAATCATTACGGTGGTCCTAGAAACCAACAAAATAGAACCACAACGTCCTATTCTATTATTCCATGCTAATCTATTCAAGCAATAGCCCGCTTTAAACACTCTAATTTTTTCAAGGTAATGGTCCTGGCTCCCCAACACACCCAATAAAGGACATGCTGGCTCACCAGAAGGAAGACCCGACAGCAGACAGTACTCGCCAAAGACGGACCGCCCGGCCAGGCCTAAAGTTCAACTACGAGCTTTTTAACTGCAACAACTTTAATATACGCTATTGGAGCTGGAATTACCGCGGCTGCTGGCACCAGACTTGCCCTCCAA
+
DDDDBIHHIHIIIIIIIIIIIIIIIHIIIIIIHIIIIHIIIIIIIIHHIIHIHIIIIIHHHFG@HIHHIHEHIIIIIIIIIIIIIIIIIHHIHIIIIIIIIHIIHIIIIIIIIIIIIIIIIIIHIIIIIHIIIIIIIIIIIIIIIIIIIIIHIIIIIHIIIIHHHIIIIIIIGIIIIIIIIIIHIIIIIIIIIIIHIIIIIHIIIIIIIIIIIIIIIIIIHHIIHIIIIIIIIIIIIIIIIHIHHIIIIIIIIIIIIIIIIIIIIIIIIIIIIIIIIIIIIIIIIIIIIIIIIIIIIIIIIIIIIIIIIIIIIIIIIIIIHHIIIIIIIIIIIIIIIIIIIDCDDD
@HISEQ:969:HM2KJBCX2:2:1102:16367:87530 2:N:0:ACTATGCA
GCGCCGAATCTTCCCAACTATCCCTATTAATCATTACGTCAACCCTAGAAACCAACAAAATAGGATCAAACGTCCTATTTTATTATTCCATGCTAATGTATTCAAGCGTTAGCCTGCTTTAAACACTCTAATTTTTTCAAAGTAACAGTCCTGTTTCCCCGCAACACCAAATTAATGGCATCACGGTTCTTCAAGAAGGAGGAATCAGCAAGGCCAGTTCATACCGGTGGCACGACCAACCTGCTGACCCCGAAATTCAACTACGAGCTTTTTAACTGCAACAACTTTAATATACGCTATTGGAGCTGGAATTACCGCGGCTGCTGGCACCAGACTTGCCCTCCAA
+
DDDDDHHIIHIIHGHIIHIIIIIIIHIIHIIIIIIIIIIIIIIIHHIIHHHIIIIIIIGIIIIIEHIIIIIIIIIHHIIIIHHIEHIIHIIIIIHHIIIGIHIIIIIIIIHHIIHIIIIHIIHHHHHHHHHHIIIHHIIHIHHIIIIHIIHHHHIIEGIIIFIIIIIIIIIHIIHIIIHGCIHHHHIHHIHIIIHIIIHHHGIHGIIIIHHIHH=HIHIHHIIIIIHHEIIIIHIIIIIIHEIHHIIIIHHFHIIHHIIIHFIHHHHHIIHIHIIIIIIIIIIHHHHHIIIIHIHIIIIHIIHIIIHGDIHHHIIIIIIIIIIIIHGHIIIIIIIIIIIIIDDDDD
@HISEQ:969:HM2KJBCX2:2:1102:5477:88074 2:N:0:ACTATGCA
GCGCCGAATCTTCCCAACTATCCCTATTAATCATTACGTCAATCCTAGAAACCAACAAAATAGGTTCGAACGTCCTATTTCATTATTCCATGCTAATGTATTCAGGCGCTAGCCTGCTTTAAACACTCTAATTTTTTCAAAGTAACAGTCCTGTTTCCCCGCAACACCAAATTAATGGCATTACGGTTCTACAAGAAGGAGGAGTCAGCGAGCCAGTGCATACCATTGGCACGACCGACCTGCTAACCCCGAAATTCAACTACGAGCTTTTTAACTGCAACAACTTTAATATACGCTATTGGAGCTGGAATTACCGCGGCTGCTGGCACCAGACTTGCCCTCCAA
+
DADABDHHFHHHHE?<FHCH@1CF@FHHHEEGE@FHEH?GH@GGHHIFEGE1CHHHIE<FCH?@CGFH1<GC<CECHFH?11DFFE<1CGG<C?CHHHGHIHIIIIIIIIHHHHHHHCHHHHHEGHFIIHFHFHHGEHHHHHHIHEHEGHHHEHHHCIIIIHHHHHEIIIHHHHHFIHHGIHHIIIHFIHIGIFHHIIHHIGIHIHHIIIIHHGHIIHIHEHHGIIIIHGIGHHIHHHIHEIHFIIIIIIIIGIIIHHGHIHIIHHHIIIIIHHHHHHIHGGDFIIIIHIIIHIIIIIIIIIIIHHHIIIIIIIIIIIIIIHIIIIIIIIIIIIIIIIIIDDDDD
@HISEQ:969:HM2KJBCX2:2:1102:8257:89711 2:N:0:ACTATGCA
GCGCCGAATCTTCCCAACTATCCCTATTAATCATTACATCGATCCTAGAAACCAACAAAATAGAATCGGATGTCCTATTTCATTATTCCATGCTAATGTATTCAAGCGTGAGCCTGCTTTAAACACTCTAATTTTTTCAAGGTAACAGTCCTAATTCCCCGTGACACCAAATTAATGGCATTACGGTTCTTTAGAAGGTGAGAAATCAATAATATCAGTACATACCAACGGCATGACCGAAACATTGATCCCGAAATTCAACTACGAGCTTTTTAACTGCAACAACTTTAATATACGCTATTGGAGCTGGAATTACCGCGGCTGCTGGCACCAGACTTGCCCTCCAA
+
DDDBDHIIIIIIGIIIIIIIHEHHIIIIIIIIHIIIIIHHIIIHIIIIIHHHCHFHIHHIHIIHHIGFHECH@CEHIHIIIIIEHIIHEHHHEC@HHHHIHGGHIIIIHEHHEHIIIHIHHEHEHIHHFHIIHHHHHHFIHHHHHHEHHEHIIIIIIIIGIIIIIIHIIIIIIIHHHHGHHHIIIIIIIHGIIHHHHHGIIIIIHFHIHIIIHIIIIIHHF1HEIIIHII<IIIIHFIIIIIIIIHIHGGIIIIIHEIIIIHHIGIIIIIIIIHGEHIIIIIIHHHHEHHGIIHHIIIIIHIIIIIHHHHHHIHIIIIIIIHIIIIIIIIHIIIIIIIIIIIDDADA
@HISEQ:969:HM2KJBCX2:2:1102:2983:88352 2:N:0:ACTATGCA
GCGCCGAATCTTCCCAACTATCCCTATTAATCATTACGTTGATTCTAGAAACCAACAAAAATAGAATCTAACGTCCTATTTCATTATTCCATGCTAATGTATTCAAGCGCGTGCCTGCTTTAAACACTCTAATTTTTTCAAAGTAACATCCTGACTCCCCACAACATCAAATTAATGACATCATGATTCATCAGAAGGGAGAAATCAATGACATTAGTACGTACCAAAGGCACGACCGACGTATTGATCCCGAAATTCAACTACGAGCTTTTTAACTGCAACAACTTTAATATACGCTATTGGAGCTGGAATTACCGCGGCTGCTGGCACCAGACTTGCCCTCCAA
+
DDDCDIIHIIIIIIIIHIIIIIIIIIIIIIIIIIIIIIIIIHHIIIIHIIIIIHIIHIIIIIHIIIIHIIIIIIIHIIIIIIIHHHIIIIHIIIIIIHIIIIIHHIIIIIIIIIIIIIIIIIIIHIIIIIIIIIIIIIHHIIIIIHGHHIIIHIIIIIIIIIIIIIHHIIIHIIIIIIHIIIIIIIHIIIHIIIIHHIIIGIIIIIHIIII<IHIIIIIIIIIHIIIHIGIIIIIIIIIIIIHHHIIHIGIIIIIIIIIIIHFIIIIIIIIIIIIIIIIIIIIIIIIIIIIIIIIIIIIIIIIIIIIIIIIIIIIIIIIIIIIIIIIIIIIIIIIIIIIIIDDDDD
@HISEQ:969:HM2KJBCX2:2:1102:20387:89087 2:N:0:ACTATGCA
GCGCCGAATCTTCCCAACTATCCCTATTAATCATTACGTCGATCCTAGAAACCAACAAAATAAAATCAAACTTCCTATTTCATTATTCCAGGCTAATGTATTCAAGCGCGAGCTTGCTTTAAACACTCTAATTTTTTCAAATTAACAGTCCTGATTTCCCGCGACACCAAATTAATGACATCGTGGTTCGTCAGAAGGGAGAAACCAATAATGCTAGTACGTACAAAGTACGACCGACATATTAGTCCCGAAATTCAACTACGAGCTTTTTAACTGCAACAACTTTAATATACGCTATTGGAGCTGGAATTACCGCGGCTGCTGGCACCAGACTTGCCCTCCAA
+
0<0D0<C/E0FGHHEHEC11<FH@11<1<11<<D<11111//<D=@11<F1F<G1DEHH?C@1D@1<FEC<11<111DH111<<1D1D<11111<11<<CH1@D1510@@F:EF81%HF<GH%<1CGFCG1HHIII78HH?$<D'(<1<F078<D@@HH?0<#./CFEHH?G/FD<*<D<<#//H-D@8</8G3IHH@3HIHE?F0F<<F<<@<11%<1<%1<&G@HG1IIIIHH&F1G4HHDE7IIIIIIIIIIIIIIIIIIIIIIIIIIIIIIIIIIIIIIIHHIIIIIIIIIIIIIIIIIIIIIIIIIIIIIIIIIIIIIIIIIIIIIIIIIIIIIDDDDD
@HISEQ:969:HM2KJBCX2:2:1102:1567:89766 2:N:0:ACTATGCA
GCGCCGAATCTTCCCAACTATCCCTATTAATCATTACATCGATCCTAGAAACCAACAAAATAGAATCGGATGTCCTATTTCATTATTCCATGCTAATGTATTCAAGCGTGAGCCTGCTTTAAACACTCTAATTTTTTCAAGGTAACAGTCCTAATTCCCCGTAACACCAAATTAATGGCATTACGGTTCTTTAGAAGGTGAGAAATCAATGATAACAGTGCATACCAACGGCATGACCGAAATATTGATCCCGAAATTCAACTACGAGCTTTTTAACTGCAACAACTTTAATATACGCTATTGGAGCTGGAATTACCGCGGCTGCTGGCACCAGACTTGCCCTCCAA
+
@DDDDIHIIIIIEFHHHIHIIIHIIIIIEFGHEGHIIIGHIIIIIFCGGECHIHIHGEHIHG1<GHHHIIIGHEHEHHIIIIIHHHIHHIIICHFHIIIHHIHIIHHHHGIIGHIIIIGGHHIHHIHIIIIHIIIHIHIHIIIIIHHIIIIGIIIIHEHEHHGHHIHEEFIIIIIIIHIIIIIHIIIIIIIHIIIIIIIIIIIIHIIIIIIIIIIIIIIIIIIIIHIIIIIIIIII<IIIIHHIHGIIIIIIIIHEIIIIIIIIIIIIIIIIIIIIIIIHIIIIIIIIHIIIIHIIIIIIHHIIIHIIIIIIIHIGIIHIIIIIIIIHIIIIIIHHHHIIIIDCDDB
@HISEQ:969:HM2KJBCX2:2:1102:3461:89281 2:N:0:ACTATGCA
GCGCCGAATCTTCCCAACTATCCCTATTAATCATTACGTCAATCCTAGAAACCAACAAAATAGGATCGAACGTCCTATTTCATTATTCCATGCTAATGTATTCAAGCGTTAGCTTGCTTTAAACACTCTAATTTTTTCAAAGTAACAGTCCAAATTCCCCGCAACACCAAATTAATGGCATTACGGATCATCAGGAAGGAGGAATCAGTGAGACCAGTACATACCAGAGGCATGACCAATCTACTAACCCCGAAATTCAACTACGAGCTTTTTAACTGCAACAACTTTAATATACGCTATTGGAGCTGGAATTACCGCGGCTGCTGGCACCAGACTTGCCCTCCAA
+
DDDDDIIIIIIIIIIIIIIIIIIIIHIIHIIIIIIIIIIIIIIIIIIIIIIIIHIIIIIIIIHIIIIIIIHIIIIIIIIIHIIIIIIIIIIIHHIHIIIIIHIIIIIIIIIIHIIIIIIIIIHGHIIIIIIHIIIIIIIIIIIIIHHIHIIIHHIIIHIIHIIIIIHHIIHIIIIIIIIIIIIIIIIIIIIIIIIIIIIIIIIIIIIIIIIIIIIIIIIIIIIIIIIIIIIIIIIIIIIIIIIHHIIIIIIIIIIIIIIIHIHIIIIIIIIIIIIIIIIIIIIIIIIIIIIIIIIIIIIIIIIIIIIIIIIIIIHIIIIIIIIIIIIIIIIIIIIIIIIIIDDDDD
@HISEQ:969:HM2KJBCX2:2:1102:14501:90260 2:N:0:ACTATTCA
GCGCCGAATCTTCCCAACTATCCCTATTAATCATTACAACAGTCCTAGAAACCAACAAATAGAACCATTGTCCTATTCCATTATTCCATGCTAATGTATTCAAGCGTATGCCTGCTTTGAACACTCTAATTTTTTCACAGTAAAAGTCCTGGTTCCCCGTCACGACCCGTAAAGGCCATGCCGCTTCGCCAGAAGGTAAAGCCCGACCACAGACAGTGCTCACCCAGAAGGCGGACCGTCCAGCCAGGCCTGAAGTTCAACTACGAGCTTTTTAACTGCAACAACTTTAATATACGTTATTGGAGCTGGAATTACCGCGGCTGCTGGCACCAGACTTGCCCTCCAA
+
@B0B<EHIICHHIHIIIIIHHIII?GIIIIIIIHIIIHHIIGGHIIIHIIIIIIIIIIIEH?CE?FEH@C1C@F@H@<C<1<1@<F1<<<1<D@C1FFH<C@@=HHBCHH?CEEC@@FC@HGIH@EHHGEFIHIDGHHHFGD@HHHB@CB71IHCFHHCHB8<0<CIHEAB<<<@@FH??<CDFD/GHHECGH<@F/<CHHHC<C<>C<<F61GGFEGF?E@IIHHGEFH<CDIIIHF@IIIHHEHIIIIHIIIHIIIIIIIIIIIIIIIIIHIIIIIIIIIIIIIIIIIIIIIIIFIIIIIIIIIIIIIIIIIIIIIIIIIIIIIIIIIIIIIIIIIIIIDDDDD
@HISEQ:969:HM2KJBCX2:2:1102:10519:93471 2:N:0:ACTATGCA
GCGCCGAATCTTCCCAACTACCCTATTAATCATTACGTCGATCCTAGAAACCAACAAAATAGAATCAAACGTCCTATTTCGTTATTCCATGCTAATGTATTCAAGCGTGAGCCTGCTTTAAACACTCTAATTTTTTCAAAGTAACAGTCCTGATTCCCCATGACACCAAATTAATGACATCATGGTTCGTCAGAAGGTAGGAATCAATAATACCAGTACGTACAATAGCACGACCAATAAATTGATCCCGAAATTCAACTACGAGCTTTTTAACTGCAACAACTTTAATATACGCTATTGGAGCTGGAATTACCGCGGCTGCTGGCACCAGACTTGCCCTCCAA
+
DDDDDIIIIIGIIIIIIIIIIIIIHIIHIIIIIIIIIIIIHIIIIIIGHIIIIIIIIHEHHIGIIIHIGIIIIIIIIHIIIIIHIIIIIHIIIIIIIIIHIIIIIIIIIIIIIIIIHIIIHHIIIIIIIIIIIIIIIIIHIIHIIIIIIIIIHHHIIIHIIIIIIIIIIIIIIIIIIIIIIIIHIIIIIIIIIIIHIIIIIIIIIIIIIIIHIIIIIHIIIIIIIIIHIIIIIIIIIIIIIIHIIHHIIIIIIIHIIIIIHIIIIIIIIIIIIIIIIIIIIIIIHIIIIIIIIIHHIIHIIIIIIIIIIIIIIIIIIIIIIIIIIIIIIIIIIIIIIIIDDDDD
@HISEQ:969:HM2KJBCX2:2:1102:13892:95154 2:N:0:ACTATGCA
GCGCCGAATCTTCCCAACTATCCCTATTAATCATTACGGCGGTCCTAGAAACCAACAAAATAGAACCGCACGTCCTATTCTATTATTCCATGCTGTAATATTCGAGCAAAGGCCTGCTTTGAACACTCTAATTTTTTCAAAGTAAAAGTCCTGGTCCCCAACACACCCAGTGAAGGGCATGCGGTTCTGCAGAAGAAAAGGCCCGGCCGGACAAGTGCACGCGGTGAGGCGGACCTGCCAGCCAGGCCAAAGGTTCAACTACGAGCTTTTTAACTGCAACAACTTTAATATACGCTATTGGAGCTGGAATTACCGCGGCTGCTGGCACCAGACTTGCCCTCCAA
+
BADDDHIIIHIIIHHIHIIIIHIIIIIIIHIIIIIIIIIIIIIGHIIIIII@HHIHIIHIIIGIIIHHIII<GHHIEHIHHIIIIII?GHHHGHHIIIHIIIIIIIIIIIHHIIIGGIIIGHIIIIIHIIIIIIIIIIIIIIIHIIIIHIIIIIIIIGHIIIHHHIIIIIIIIIIIHIIIHIIIIIIIIIHIIIIHGIIIIHIIHIIIIIIIHIIIIIIIIIHIIIIHIIIHIIIIIIIIIHGIIIIIIIIHHIIIIIIIIIIIIHIIIIIIHIIIIIHHGIHHHIHIIIIHHIIIHHHIIIIIIIIIIIIIIIIIIHIIIIIIIIIIIIHHIIIIIIIDDDDC
@HISEQ:969:HM2KJBCX2:2:1102:10233:95091 2:N:0:ACTATGCA
GCGCCGAATCTTCCCAACTATCCCTATTAATCATTACGTCAATCCTAGAAACCAACAAAATAGGATCAAACGTCCTATTTCATTATTCCATGCTAATGTATTCAAGCGTTAGCCTGCTTTAAACACTCTAATTTTTTCAAAGTAACAGTCCTGTTTCCCTGCAACACCAAATTAATGGCATTACAGTTCTTCAGAAAGGAGGAATCAGCGAGACCAGTACGTACCAATGGCACGACCAACCTGCTGACCCCGAAATTCAACTACGAGCTTTTTAACTGCAACAACTTTAATATACGCTATTGGAGCTGGAATTACCGCGGCTGCTGGCACCAGACTTGCCCTCCAA
+
DCDDDIIIIIIIIIIIIIIIHIIIHFIIIIIIIIHIICHHHIIHIIGIGHIIHGHIIIICE?@CGHHIIIIIHIIIIIIIIHHIHEGGHHGHHIIIIIIHHHHGIIIIIIIIHIIGIHIIIIIIIIIIIIHIIGHIHEHFHIHIIIIIIIIIIHIHHHIHIIIIIIIIIIIIHIIIIIHIIHIIIIIIIIIIIIIIIIIIIIIIHHIIIIIIIIIIIIIIIIIIIIIIIHHHIIIIGIIIIHHH@GIIIIHIIIIIIGIIIIIIIHIHIIIIIIHIIIHHIIIHIIIIIIIIIIIIIIIIHIIIIIIIIIIIIIIIGIIIIIIIIIIIIIIIIIIIIIIIIDDDDD
@HISEQ:969:HM2KJBCX2:2:1102:19034:95337 2:N:0:ACTATGCA
GCGCCGAATCTTCCCAACTATCCCTATTAATCATTACGTCAATCCTAGAAACCAACAAAATAGGATCGAACGTCCTATTTCATTATTCCATGCTAATGTATTCAAGCGTTAGCTTGCTTTAAACACTCTAATTTTTTCAAAGTAACAGTCCAAATTCCCCGCAACACCAAATTAATGGCATTACGGATCATCAGGAAGGAGGAATCAGTGAGACCAGTACATACCAGAGGCATGACCAACCTACTAACCCCGAAATTCAACTACGAGCTTTTTAACTGCAACAACTTTAATATACGCTATTGGAGCTGGAATTACCGCGGCTGCTGGCACCAGACTTGCCCTCCAA
+
DDDDDIIIIIIIIIIIIIIIIIIIIIIIIIIIIIIIIIHHIIIHIHIIIIIIIIIIIIIIIHIIHIIHIHIIIIIIIIIHIIIIIIIEHFHIIIIIHGHIIHIIIIIIIIIIIIIIIIIIIHIIHHIIIIIIIIIIIIIHFIIIIIHIIIIIIGHIIHHIIIIIIIIIIIIHHHIIHIIIIIIIIIIHIIIIIIIIIIIIIIIIIIIIIIIIIIIIIIIIIIIIIIIIHHIIIIIIIIIIIIIHHIHIIIIIIIIIIIIIIIIIIHIIIIIIIIIIIIIIIIIIIIIIIIIIIIIIIIIIIIIIIIIIIIIIIIIIIIIIIIIIIIIIIIIIIIIIIIIIIDDDDD
@HISEQ:969:HM2KJBCX2:2:1102:4823:97389 2:N:0:ACTATGCA
GCGCCGAATCTTCCCAACTATCCCTATTAATCATTACAACAGTCCTAGAAACCAACAAATAGAACCATTGTCCTATTCCATTATTCCATGCTAATGTATTCAAGCATATGCCTGCTTTGAACACTCTAATTTTTTCACAGTAAAAGTCCTGGTTCCCCGTCACGACCCGTAAAGGCCATGCCGCTTCGCCAGAAGGTAAAGCCCGACCACAGACAGTGCTCACCCAGAAGGCGGACCGTCCAGCCAGGCCTGAAGTTCAACTACGAGCTTTTTAACTGCAACAACTTTAATATACGCTATTGGAGCTGGAATTACCGCGGCTGCTGGCACCAGACTTGCCCTCCAA
+
DDDDDIIIIIIIIIIIIIIIIIIIIIIIIIIIIIIIIIIIIIIIIIIIIIIIIIIIIHIIIHIIIIIIIHIIIIHIIIIIIIIIIIIIIIIIIIIGIIIIIIIIIIHIIIIIIIIIIIIIIIIIIIIIIHHIIIIIIIIIIIIIHIIHIIIIIHIIIIIHIIIIIIIIIIIIHIIIIIIIIIIIIIIIGIIIIIIIIIIIIIIIIIIIIIHIIIIIIIIIIIIIIIIIIIIIIIIIIIIIIIIHHIIIIIIIIIIIIIIIIIIIIIIIIIIIIIIIIIIIIIIIIIIIIIIIIIIIIIIIIIIIIIIIIIIIIIIIIIIIIIIIIIIIIIIIIIIIIIIIIDDDDD
@HISEQ:969:HM2KJBCX2:2:1102:20904:96759 2:N:0:ACTATGCA
GCGCCGAATCTTCCCAACTATCCCTATTAATCATTACATCGATCCTAGAAACCAACAAAATAGAATCGGATGTCCTATTTCATTATTCCATGCTAATGTATTCAAGCGTGAGCCTGCTTTAAACACTCTAATTTTTTCAAGGTAACAGTCCTAATTCCCCGTGACACCAAATTAATGGCATTACGGTTCTTTAGAAGGTGAGAAATCAATAATATCAGTACATACCAACGGCATGACCGAAACATTGATCCCGAAATTCAACTACGAGCTTTTTAACTGCAACAACTTTAATATACGCTATTGGAGCTGGAATTACCGCGGCTGCTGGCACCAGACTTGCCCTCCAA
+
DDDDDIIIIIIIIIIIIIIHIIIIIIIIIIIIIIIIIIIIIIIIIIIIGIIIIIIIIIIHIIHIIIIIIIIIHHIIIIIIIIIHIIHHIIHIIIHIIIIIIIIHHHIIIIIIIIIIIHHIHHHHIIIHIIIIIIIIIIHHIHIHIHIIIIIIHIHIIIIHIIIIHIIIIIIIIIIIIIIIIIIIIIIIIIIIIIIIIIIIIIIIIIIIIIIHIIIIIIIIIIIIIIIIIIIIIIIIIIIIIIIIHGIIIIIIIIIIIIIIIIIIIIIIIIIIIIIHIIIIIIIIIIIIIIIIIIIIIHIHHHIIIIIIIIIIIIIIIIIIIIIIIIIIIIIIIIIIIIIIIIDDDDD
@HISEQ:969:HM2KJBCX2:2:1102:3605:97953 2:N:0:ACTATGCA
GCGCCGAATCTTCCCAACTATCCCTATTAATCATTACGGTGATCCTAGAAACCAACAAAATAGAACCATGCCGTCCTATTCTATTATTCCATGCTAATGTATTCGAGCAAAAATGCCTGCTTTAAACACTCTAATTTTTTCAAGGTAAAGGTCCTGGATCCGCAAGACACCCAATAAAGGACATCAAGTTTCTCCAGAAGGTGAGAAATCAACAGTAACAGTTCATACCCCTTAAGGCATGACCATCACGTCAATCCCGAAATTCAACTACGAGCTTTTTAACTGCAACAACTTTAATATACGCTATTGGAGCCGGAATTACCGCGGCTGCTGGCACCAGACTTGCCCTCCAA
+
DDDCDIIIGHIIGFHHIIIIIIIHIIIIIIHIIIIIIIIIIHIIIIIIIIIHIIIIIIIIIIHHHIIIIFHIIHHHIIHHIIIIIIIIIHIIGHIIIIHFHHHEFHHIIIIIIIIIHHIHIIIHHIIHIHHHHIIIIIIIHHIIIHIIIIIIIIIIIIHHHHHIIHHHEHIIIHIIIIIIIIIIIIIHHFCHIIIIIHIIIIIIHIIIIIIIIIIIIIIHIIIIIIIIHHIIIIIIHIIIIIIHHIIIIIHHIHHHHIIIIIIIHIIIIIIIIIIIIIIIIIIIIIIIIIIIIIIIIIIIIIIIHIIIIIIIIIIIIIIIIIIIIIIIIIIIIIIIIIIIIIIIIIIIDDDDD
@HISEQ:969:HM2KJBCX2:2:1102:20224:98199 2:N:0:ACTATGCA
GCGCCGAATCTTCCCAACTATCCCTATTAATCATTACAACAGTCCTAGAAACCAACAAATAGAACCATTGTCCTATTCCATTATTCCATGCTAATGTATTCAAGCGTATGCCTGCTTTGAACACTCTAATTTTTTCACAGTAAAAGTCCTGGTTCCCCGTCACGACCCGTAAAGGCCATGCCGCTTCGCCAGAAGGTAAAGCCCGACCACAGACAGTGCTCACCCAGAAGGCGGACCGTCCAGCCAGGCCTGAAGTTCAACTACGAGCTTTTTAACTGCAACAACTTTAATATACGCTATTGGAGCTGGAATTACCGCGGCTGCTGGCACCAGACTTGCCCTCCAA
+
ADDCDIIIIIIIIIIIIIIIIIIIIIIIIIIIIIIIIIIIIIIIIIIIIIIIIIIIIIIIIIIHIFHHIIIIIHIIIHIIIIHIIIIHHHIIIIHHHIIHIIHHIHIHIIHIIHIIIIHIIGIIIIIIIHIIIIIGHIHIIIIIIIIIIIIHIIIIIIIIIFIIIIIIIIIIIIIIIIIIIIIIIIIIIIIIHIIIIIIIIIIIIIIIIIIIIIIIIIIIIIIIIIIIIIIIIIIIIIIIIIIIHIIIHHIIIIIIIIIIIIIIIIIIIIIIIIIIIIIIIIIIIIIIIIIHIHIIIIIIIIIIIIIIIIIIIIIIIIIIIIIIIIIIIIIIIIIIIIIIIDDDDD
@HISEQ:969:HM2KJBCX2:2:1102:6798:99616 2:N:0:ACTATGCA
GCGCCGAATCTTCCCAACTATCCCTATTATCATTACGTCAATCCTAGAAACCAACAAAATAGGATCAAACGTCCTATTTCATTATTCCATGCTAATGTATTCAAGCGTTAGCCTGCTTTAAACACTCTAATTTTTTCAAAGTAACAGTCCTGTTTCCCTGCAACACCAAATTAATGACATTACAGTTCTTCAAGAAGGAGGAACCAGTAAAGCCAGTACATACCAGAGGCACGACCAACTTACTAATCCCGAAATTCAACTACGAGCTTTTTAACTGCAACAACTTTAATATACGCTATTGGAGCTGGAATTACCGCGGCTGCTGGCACCAGACTTGCCCTCCAA
+
BCDCDIIIIHIHIIHIIHIHIIIIIIIIIIIIIIIIIIIIIIIHIIIIIIIIHIIIHIIIHHHHHHHIIIIIGIGHIIIIIIHIIHIIIIHFIHIIIIIIIHHIIIIIIIIIIIIIHHIIIIIIIIIIIIIIIIIHIIIIIHHIIIIIIIIIHIIIHIHIIIIIIHIIIIIIIIIIHIIHIIECHIIIIIIIIIIIIIIIIIIIIIIIIIIIGIIIIIIIIIHIIIIIIIIIHHHIIIIHGIHGHHIIHGIIIIIIIIIIIHIIIIIHIIIIIHIIIIIIIIIIIIIIIHHIIIIIIIIIIIGHIIIIIHIIIIIIIIIIIIIIIIIIIHIIIIIIHIIIDDDDD
@HISEQ:969:HM2KJBCX2:2:1102:14438:100076 2:N:0:ACTATGCA
GCGCCGAATCTTCCCAACTATCCCTATTAATCATTACGTCAATCCTAGAAACCAACAAAATAGGATCGAACGTCCTATTTCATTATTCCATGCTAATGTATTCAAGCGTTAGCTTGCTTTAAACACTCTAATTTTTTCAAAGTAACAGTCCAAATTCCCCAAAACACCAAATTAATGGCATTAAGATTCATCAGGAAGGAGGAATCAGTGAGACCAGTACATACCAGAGGCATGACCAACCTACTAACCCAGAAATTCAACTACGAGCTTTTTAACTGCAACAACTTTAATATACGCTATTGGAGCTGGAATTACCGCGGCTGCTGGCACCAGACTTGCCCTCCAA
+
DDD@DIIIIIIIIIIHHHIIIIIIIIIIIIIIIIIIIIIIHHIIIIIIIIIIIIIHGFHIIIIIIHHEHFHCFHHHIIIIIIIIIIIIIIIIHIIGIHHIIHIIIHIIIIIHHIIGHIIHIIIIIIIIIIIHIHHIIIIHIIIIHHIIGHIHGIIIIIHHHHHHHHIHIIIIIIIIIIHHHIIIIIHHIHHHHIIGIIIIHCHIIIIIIIIIIIIIIIIIIIIIIIIIHIIIIIIGHIIIH?IHGHHIIIIIIIHHHGHIHGCIIIIIIIIIIHIIIIIIIIIIIIIHIIIIHIIIIGIIIIIIIIIIIHIIIIIIHIHIIIIIIHIIIIIIHIIIIGIIICDDDD
@HISEQ:969:HM2KJBCX2:2:1102:11584:100520 2:N:0:ACTATGCA
GCGCCGAATCTTCCCAACTATCCCTATTAATCATTACAACAGTCCTAGAAACCAACAAATAGAACCATTGTCCTATTCCATTATTCCATGCTAATGTATTCAAGCGTATGCCTGCTTTGAACACTCTAATTTTTTCACAGTAAAAGTCCTGGTTCCCCGTCACGACCCGTAAAGGCCATGCCGCTTCGCCAGAAGGTAAAGCCCGACCACAGACAGTGCTCACCCAGAAGGCGGACCGTCCAGCCAGGCCTGAAGTTCAACTACGAGCTTTTTAACTGCAACAACTTTAATATACGCTATTGGAGCTGGAATTACCGCGGCTGCTGGCACCAGACTTGCCCTCCAA
+
DDDDDIIIIIIIIIIIIIIIIHIIIIIIGIIIIIIIIIIIHIIIIIIIIIIIIIIIIHIIIIIIGHIIIHIIIIIIIIIIIHHHIHIIIIIIIIIHIIIIIIIHIIHIIIIIIIIIIIIIIIIIIIIIIIIIIIIIIIIIIIIIIIIIIHIIIIIIIIIIIIIIIIIIIIIHIIIIIIIIIIIIIIIIIIIIIIIIIHIIIIIIIIIIIIIIHIIIIIIII<IHIIIIIIIIIIIIIIIIIIIIIIIIIIIIIIIIIIIIIIIIIIIIIIIIIIIIIIIIIIIIIIIIIIIIIHIIIIIIIIIIIIIIIIIIIIIIIIIIIIIIIIIIIIIIIIIIIIIIIDDDDD
@HISEQ:969:HM2KJBCX2:2:1102:1474:100558 2:N:0:ACTATGCA
GCGCCGAATCTTCCCAACTATCCCTATTAATCATTACGGTGATCCTAGAAACCAACAAAATAGAACCATGCCGTCCTATTCTATTATTCCATGCTAATGTATTCGAGCAAAAATGCCTGCTTTAAACACTCTAATTTTTTCAAGGTAAAGGTCCTGGATCCGCAAGACACCCAATAAAGGACATCAAGTTTCTCCAGAAGGTGAGAAATCAACAGTAACAGTTCATACCCCTTAAGGCATGACCGAAATATTGATCCCGAAATTCAACTACGAGCTTTTTAACTGCAACAACTTTAATATACGCTATTGGAGCTGGAATTACCGCGGCTGCTGGCACCAGACTTGCCCTCCAA
+
CCDDDIIIIIIIIIIIIIIIIIIIIIIIIIIIIIIIIIIIHHIIHEGHIIIIIIHIIIIGIIIIEHIHHIIHIIIHIIHIIIIIIIIIIIIIIHIIIIHHI@GIIIIHIIIIIIIIIIHIIIIIIIIIIIIIIIIIIIICIHIIIIIIIIIHIIIIIIIIIIIIIIIIIHIIIIIIIIIIHIIIIIIIHHHIHHIIIIIIIIIIIIIIIIIIIIIIIHHIIIIIIIHHIIIIIIIIIIIIIIIHIIIIIIHDIIIIIIIIHIIIIIIIIHIIIIIIIIIIIIIIIIIIIIIIIIIIIIIIHIIIIIIIIIIIIIIIIIIIIIIIIIIIIIIIIIIHF1IIIIIIIIIIDCDDD
@HISEQ:969:HM2KJBCX2:2:1102:17667:100955 2:N:0:ACTATGCA
GCGCCGAATCTTCCCAACTATCCCTATTAATCATTACGTCAATCCTAGAAACCAACAAAATAGGGTCAAACGTCCTATTTCATTATTCCATGCTAATGTATTCAAGCGTGAGCCTGCTTTAAACACTCTAATTTTTTCAAAGTAACAGTCCTGATTTCCCGCGATACCAAATTAATGACATCACGGATCTTCAGAAGGGAGAAACCAGTGACACCAGTGCATACCAAAGGCATGACCAGCGTACTGATCCCGAAATTCAACTACGAGCTTTTTAACTGCAACAACTTTAATATACGCTATTGGAGCTGGAATTACCGCGGCTGCTGGCACCAGACTTGCCCTCCAA
+
DDDDDIIIGIIIIIIIIIIIIIIIIIIIIIHIIIIIIGIIIIIIIIHHHIIIHIHIIIHIIICGGFHHHIIIIGIIGIIIIIIHIIIIIHHHIIIHIIIIIHIIIIIIIIIIIIIIGIHIIIHIIIIIHHIIIIIIIIIIIIIIIIIIIIIIIHIIIIIIIHIHHHIIIIIIIIIHIIIIIIIIHIIIIIIIIIIIIIIIIIIIIIIIHIIIIIIIGIIIIIIIIIIIIIIII=IHIIIIIIIHHIIIGIIIIIIHHIIIIIIIIIIIIIIIIIIIIIHIIIIIIIIIIIIIIIIIIIIIIIIIIIIIIIIIIIIIIIIIIIIIIIIIIIIIIIIIIIIIIDDDDD
@HISEQ:969:HM2KJBCX2:2:1103:4776:2998 2:N:0:ACTATGCA
GCGCCGAATCTTCCCAACTATCCCTATTAATCATTACGTCGATCCTAGAAACCAACAAAATAGGGTCAAACGTCCTATTTCATTATTCCATGCTAATGTATTCAAGCGTGTGCCTGCTTTAAACACTCTAATTTTTTCAAAGTAACAGTCCTGATTCCCCATGACACCAAATTAATGACATCACAGTTCGTCAGAAGGTAGAAATCAATAATACCAGTGCATACCAGAGGCACGACCAATATATTGATCCCGAAATTCAACTACGAGCTTTTTAACTGCAACAACTTTAATATACGCTATTGGAGCTGGAATTACCGCGGCTGCTGGCACCAGACTTGCCCTCCAA
+
DDDCDIIIIIIIIIIIHHHIIIIIIIIIIIIIIIHHHHIIIIIIIIHIIIIIIIIIIIIIIIHHHHIIIHHIHIIIIIIIIIIIIIHIHHIIIIIIIIIIHIHHIIIIIIIIHIIIIIHHGIIIIIIIIIIHIIIHHIIIIIIIIIIIIIHIIIIIIIIIIIIIIIHIIIIHIIIIIHIIIIIIIHIIHIIIIIIIIIIIIIIIIIIIIIHHIIIIIIIIIIIHIIIIIIIIIIIIIIIIIIIIHIIIIIIIIIIIHIIIIIIIIIIIIIIIIIIIIIIIIIIHIIHIIIIIIIIIIIIIHIIIIIIIIIIIHIIIIIIIIIIHIIIIIIIIIIIIIIIIIDDDDD
@HISEQ:969:HM2KJBCX2:2:1103:6937:5627 2:N:0:ACTATGCA
GCGCCGAATCTTCCCAACTATCCCTATTAATCATTACGATGATCCTAGAAACCAACAAAATAGAATCATGCCGTCCTATTTTATTATTCCATGCTAATGTATTCAAGCAAAATGCCTGCTTTAAACACTCTAATTTTTTCAAAGTAAAGGTCCTGGTTCCCCGTGACACCCAGGTAAGGGCATCGCGGTTCTCCAGAAGGTGAGAAATTGACTACACCAGTTCATACCCCTTAAGGCACGACCGATGTGTCAATCCCGAAATTCAACTACGAGCTTTTTAACTGCAACAACTTTAATATACGCTATTGGAGCTGGAATTACCGCGGCTGCTGGCACCAGACTTGCCCTCCAA
+
0<<00/<<1D111DG@1DC11111<1<<<<1<1111<<1111<C1D111<D<<<FC@1<11<<FH11<@11DEH//<1<1<<<C@11<<111<1D1<<<<CD1@1@F8@<@@11<D8D111H@@6D811<CG<??G@<.<<@1GH/HG@B<1G?HB'<1E<8.9<<B<00<G##<<//6<DEEHHC<</CIGHAHF<</F-GIHD<<<<.AF0CAF<0<<11C<<</@F<1HCD1:<<ED<0@1CACC<B<CC/?/F<@C<11CCCEHH@HCG<<HF<C<<<@EH@HED<CD11<FGC<CC<1@CCFHGCCEHIHCGCCF/EC?HGCGC<<<@<CHGC<<D1@@IHD0@@D0
@HISEQ:969:HM2KJBCX2:2:1103:16712:5526 2:N:0:ACTATGCA
GCGCCGAATCTTCCCAACTATCCCTATTAATCATTACAACAGTCCTAGAAACCAACAAATAGAACCATTGTCCTATTCCATTATTCCATGCTAATGTATTCAAGCGTATGCCTGCTTTGAACACTCTAATTTTTTCACAGTAAAAGTCCTGGTTCCCCGTCACGACCCGTAAAGGCCATGCCGCTTCGCCAGAAGGTAAAGCCCGACCACAGACAGTGCTCACCCAGAAGGCGGACCGTCCAGCCAGGCCTGAAGTTCAACTACGAGCTTTTTAACTGCAACAACTTTAATATACGCTATTGGAGCTGGAATTACCGCGGCTGCTGGCACCAGACTTGCCCTCCAA
+
DDADDIIIIIIIIIIIIIIIIIIIIIIIIIIIIIIIIIIIHIIIHIHIIIIIIIIIIIIIIHHIIIIIGHIGIIIIIIIIIIHIIGIIIIIGIIIIIIIIIIHIIIIIIIIIIIIHIIIIIIIIIIIIHIIHIIIIIIHIIIIIHIHIIIIHHIIIIIIIIIIIHIIHIIHIIIIIIIIIIIIIIIIIIIIIIIIIIIIIIIIIIIIIIIIIGIIIIIIIIIIIIIIIHIIIIIIIIIIIIIIHHIIIIHIIIIIIIIIIIIIIIIIIIIIIIIIIIIIIIIIIIIIIIIIHIHIIIIIIIIIIIIIIIIIIIIIIIIIIIIIIIIIIIIIIIHIIIIIIIDDDDD
@HISEQ:969:HM2KJBCX2:2:1103:9099:6684 2:N:0:ACTATGCA
GCGCCGAATCTTCCCAACTATCCCTATTAATCATTACGTCAATCCTAGAAACCAACAAAATAGGTTCGATCGTCCTATTTCGTTATTCCATGCTAATGTATTCAAGCGCGAGCCTGCTTTAAGCACTCTAATTTTTTCAAAGTAACAGTCCTGTTTCCCCGCAACAACAAATTAATGCCATCACGGTTCTACAAGAGGGAGGGACCAGTGAGGCCAGTGCATACCAGTGGCACGACCAACCCACTGGCCCCGAAATTCAACTACGAGCTTTTTAACTGCAACAACTTTAATATACGCTATTGGAGCTGGAATTACCGCGGCTGCTGGCACCAGACTTGCCCTCCAA
+
DDDADICDIHIIIHHGHIHIIIIIIIIIIIIIFHHIEFHHIIE1FGHHGGHHIHCHIEHHHHCCHHIIIHGHE?GHII?FHHHIICHE?HHEEE@EHHHEHDFHHHIGGDHDHIHHIHHHIHHIIHIIIIHHHIIHFHEGACFEFCHH;HHEHGHH?HG?CDDDIIGHIHHHHHI:CHDCEHIGFGHHC<AGHEEHIHH@FF>0EHGH90<CC0FGEHH?<A61D@6@FGH<<1<>EDE=@%@FHIIIFHIIHHIIIIIIIIIGIHIHHIIIIIHIHIIIHHCCHFHEIGIHHIHIIIIIIIIIIIIIIIIIIIHIIIIIIIIHIIIIIIIHHHIIIIIIHDDADD
@HISEQ:969:HM2KJBCX2:2:1103:9141:6824 2:N:0:ACTATGCA
GCGCCGAATCTTCCCAACTATCCCTATTAATCATTACGTCAATCCTAGAAACCAACAAAATAGGATCAACGTCCTATTTCATTATTCCATGCTAATGTATTCAAGCGCGAGCCTGCTTTAAACACTCTAATTTTTTCAAAATAACAGTCCTGATTCCCCGCCACACCAAATTAATGACATGATGGTTCGTCAGAAGGTAGGAATCAGTAACACCAGTACGTACCGAAGGCACGACCAACGTACTAATCCCGAAATTCAACTACGAGCTTTTTAACTGCAACAACTTTAATATACGCTATTGGAGCTGGAATTACCGCGGCTGCTGGCACCAGACTTGCCCTCCAA
+
DDD@DHGHHHGHHIIIIIHHHIIHHEHIIIHIIIHIIIIIICHFHHIHHIIGIIIIHEHCHEDCHHIHHIIHEHHHIIIIIIHIIIF?GHHHIIIIIHHIIEHHH@DHHHHIHIIGIFHHHFHIIHGHHHHHHHFDHIHHHHHHIIHGIHHGHIHIIHIHHIHIHFEHFHEIIHGFCHIIIHFHIIHGHIGIIIIIIHIHIHHI<IIIIIIIIIIIIIIIHIIIHHIIIIIIIIIHIIIIIIHHIIIHDIIHFGIIIHHIIIIIIHIGIIHIIHIIIIIIIIIHHIIIIIHIIIIIIIHHIIIIIIHIIIIIHIIHHHIIIIIIIHHIIIIIIIIIIIIIDDD@D
@HISEQ:969:HM2KJBCX2:2:1103:7609:6046 2:N:0:ACTATGCA
GCGCCGAATCTTCCCAACTATCCCTATTAATCATTACAACAGTCCTAGAAACCAACAAATAGAACCATTGTCCTATTCCATTATTCCATGCTAATGTATTCAAGCGTATGCCTGCTTTGAACACTCTAATTTTTTCACAGTAAAAGTCCTGGTTCCCCGTCACGACCCGTAAAGGCCATGCCGCTTCGCCAGAAGGTAAAGCCCGACCACAGACAGTGCTCACCCAGAAGGCGGACCGTCCAGCCAGGCCTGAAGTTCAACTACGAGCTTTTTAACTGCAACAACTTTAATATACGCTATTGGAGCTGGAATTACCGCGGCTGCTGGCACCAGACTTGCCCTCCAA
+
BDDDDIHIIIIIIIIIIIIIIIIIIIIIIIIIIIIIIIIIIIHHIIIIIIIIIIIIIIIIHHHIIIIIIIIIIIIIIIIIIIIIIGIHIIIIIIIHIIIIIHGHIHIIIIIIIIIIIIIHIHHIIIIIHIIIIIIIIIIIIIIIIIIHIHIIHHIIIIIIIIIHIIIIIIIHIIIIIIIIIIIIIIIIIIIIIIIIIIIHIIIIIIIIIIIIIIIIIIIIIIIIIIIIIIIIIIIIIIIIIIIIIIIIIIIIIIIIIIIIIIIIIIIIIIIIIIIIIIIIIHIHIIIIIIIIIHIIIIIIIIIIIIIIIIIIIIIIIIIIIIIIIIIIIIIIIIIIIIIIIDDDDD
@HISEQ:969:HM2KJBCX2:2:1103:14695:7488 2:N:0:ACTATGCA
GCGCCGAATCTTCCCAACTATCCCTATTAATCATTACGTCGATCCTAGAAACCAACAAAATAGAATCAAACGTCCTATTTCATTATTCCATGCTAATGTATTCAAGCGCGAGCTTGCTTTAAACACTCTAATTTTTTCAAAGTAACAGTCCTGATTTCCCATGACACCAAATTAATGACATCGTGGTTCGTCAGAAGGGAGAAACCAATAATGCTAGTACGTACAAAGTACGACCGACATATTAGTCCCGAAATTCAACTACGAGCTTTTTAACTGCAACAACTTTAATATACGCTATTGGAGCTGGAATTACCGCGGCTGCTGGCACCAGCTTGCCCTCCAA
+
CDDDDIIIIIIIIIIIIIIIIIIIIIIIIIIIIIIIIIIIIIIIIHIIIIIIIIIIIHIIIIHIIIIIIIIHHHIIIIIIHIIIIIIIIIIIHIIIIIIHIHHIIHIIIIIGIIIIIIIIIFHHIIIIIIIIIIIIIIIIIIIIIIGIIHIIIIIIIIIIIIIIIIIIIIIIIIIIIIIIIIIIHIIIIIIIIIIIIIIIIIIIIIIIIIIIIIIIIIIIIHIHIIIIIIIIIIHIIIIIHGIIIIIIIIIIIIIIIIIIIIIIIIIIGIIIIIIIIIIIIIIIIIIIIIIIIIIIIIIIIIIIIIIIIIHIIIIIIIHIIIIIHIIIIIIIIIIIIIDDDDD
@HISEQ:969:HM2KJBCX2:2:1103:4249:7865 2:N:0:ACTATGCA
GCGCCGAATCTTCCCAACTATCCCTATTAATCATTACGTCGATCCTAGAAACCAACAAAATAGAATCAAACGTCCTATTTCATTATTCCATGCTAATGTATTCAAGCGTGAGCCTGCTTTAAACACTCTAATTTTTTCAAAGTAACAGTCCTGATTCCCCACAACACCAAATAAATGACATCATGGTTCGTCAGAAGGGAGAAACCAACAATACCAGTACATACCGAGGCACGACCGACATGATGGTCCCGAAATTCAACTACGAGCTTTTTAACTGCAGCAACTTTAATATACGCTATTGGAGCTGGAATTACCGCGGCTGCTGGCACCAGACTTGCCCTCCAA
+
DDDDDIIIIIIIIIHIIIIIIIIIIIIIHIIIIIIIIFIIHIIIIIIIIIIIIIIIIHIIIGHIIIIIIIIIIIIIIIGIIIIIIHHIIIIIIIIIIIIIIIIIIIIIIIIIIIIIIIIIIIIIIHIIIIIIIIIIIIIHIIIIIIIIIIIIIIIIIIIHIHIIIIIIIIIIIIIIIHHIIIIIIIIIIIIIIIIIIIIIHIIIIIIIIIIIIIIIHIIIIIIIHIIIIIIIIIIIIIIIIIHHIIIIIIIIIIIHIIIIHHIIHIIIIIIIIIIIIIIIIIIIIIIIIIIIIIIIHIIIIIIIIIIIIIIIIIIIIIIIIIIIIIIIIIIIIIIIIIIIDDDDD
@HISEQ:969:HM2KJBCX2:2:1103:15861:7884 2:N:0:ACTATGCA
GCGCCGAATCTTCCCAACTATCCCTATTAATCATTACAACAGTCCTAGAAACCAACAAATAGAACCATTGTCCTATTCCATTATTCCATGCTAATGTATTCAAGCGTATGCCTGCTTTGAACACTCTAATTTTTTCACAGTAAAAGTCCTGGTTCCCCGTCACGACCCGTAAAGGCCATGCCGCTTCGCCAGAAGGTAAAGCCCGACCACAGACAGTGCTCACCCAGAAGGCGGACCGTCCAGCCAGGCCTGAAGTTCAACTACGAGCTTTTTAACTGCAACAACTTTAATATACGCTATTGGAGCTGGAATTACCGCGGCTGCTGGCACCAGACTTGCCCT
+
?@BDDGHHEIIGIIIIIIHIIIIIIIIHHIHIIIIHIIIIIHHGHHHEGHIIIIIIHGHIIHHIIIHIIIHIHIIIIHEHIIIHIFGFHFGHIIIHIIIHIEFHIIIIIIHEHHIIIIHIIIIIIIIIHHHIIHIIIIIIIIHIIIIIIIHHCGIHIIIIIIIHDIIIIHIHIIIHIIHIHIIIIIIIIIIIIIIHIHIIIIIIIHHIII=IIIIIIIIIIIIIIIIIIIIIIIIIIIHEHIIIIIIIHIIIIIIIIIIHIIIIIIIIIIIIHHIIIIIIIHIIHIIIIIIIHGIIIIIIIIIIIIIIIIIIIIIIIIIIIHIIIIIGIIIHIIIHIDDDDD
@HISEQ:969:HM2KJBCX2:2:1103:12518:8610 2:N:0:ACTATGCA
GCGCCGAATCTTCCCAACTATCCCTATTAATCATTACGTCGATCCTAGAAACCAACAAAATAGAATCAAACGTCCTATTTCATTATTCCATGCTAATGTATTCAAGCGTGCGCCTGCTTTAAACACTCTAATTTTTTCAAAGTAACAGTCCTGATTCCCCACGACACCAAATTAATGACATCGCGGTTCTTCAGAAGGTAGGAACCAATAATGCCAGTGCGTACCGAGGCACGACCGACAATCTGATCCCGAAATTCAACTACGAGCTTTTTAACTGCAACAACTTTAATATACGCTATTGGAGCTGGAATTACCGCGGCTGCTGGCACCAGACTTGCCCTCCAA
+
DDDDDIGHHEEHHHHGHHHIHIIIHHIIIIHHHIIIIIIHHIHHHHHIHIIHHHIIHHIIIIHHHHHFHIIIIIHHIHIIHIIIIIHGGHEHHHHIIIIIIIIIIIIIIHGIIIIIIHIIIIIIIIIIHIIIIIIIIIIIIIIIIHIIIIIIIIIIIHIIHIHHIIIIIIIIIIIIIIIHHIIIIIIIIHHIIIIHIIHIIIIIHHIHHHIHHHHIIIIIIIHIIIIIIHHHIIIIIIIIIHGFHDHHIIHIIIIIIIIIHEHHEIIIIIIHHHIHIHGHIIIIIIIIIIIIHIIIIIHIIIIIIIIIIIIIIHIHHHIHIIIIIIIIIIIHIIHHIHIICDDDD
@HISEQ:969:HM2KJBCX2:2:1103:6381:9377 2:N:0:ACTATGCA
GCGCCGAATCTTCCCAACTATCCCTATTAATCATTACGTGATCCTAAAACCAACAAAATAGAACCATCGTCCTATTTTATTATTCCATGCTAATGTATTCAAGCAAAAATGCCCGCTTTAAACACTCTAATTTTTTCAAAGTAAAGGTCCTGATTCATCGAAACACCCAAGAGCATCCCGAATCACCAGAAGGTGAGAAATTGGCTACACACCGTTTCATGCCCCTAAAGGCACAATCGATATATCCCAATCCCGAAATTCAACTACGAGCTTTTTAACCGCAACAACACTAATATACGCTATTGGAGCTGGAATTACCGCGGCTGCTAATACCAGACTTGCCCTCCAA
+
DDDDDIIIIIHIIIIHHIIIIIIIIIIIIIIIIIIIHIIGIHIIIIHHIIIIIIIHGIIIIFHIIHIIIIIIIIIIIIIIHIIIIIIIIHIIIHHIIHIIIIHHIHHIIIHIIIIIIIHHHIIIIHIIHIIIHIIHIIIIIIIIIIHHIHHIIIIIIIIIIIHIIIGIIIIHIIHHIIIIHHIIIIIIIIIIIIIIHIHIIIIIIIIIHIHIIIIIIIHIIHHEIIIIIIIIIIIIIIIIIIIIGIHHIGHIIIIIHIIIIIIIIIIIIIIIIIIIIIIIIIHIHHHHIIIIHIIIIIIIIIIIIIIIIIIIIIIIIIIIIIIIIIIIIIIIIIIIIIIIIIIGDDDDD
@HISEQ:969:HM2KJBCX2:2:1103:12136:8634 2:N:0:ACTATGCA
GCGCCGAATCTTCCCAACTATCCCTATTAATCATTACGTCAATCCTAGAAACCAACAAAATAGGATCGAACGTCCTATTTCATTATTCCATGCTAATGTATTCAAGCGTTAGCTTGCTTTAAACACTCTAATTTTTTCAAAGTAACAGTCCAAATTCCCCGCAACACCAAATTAATGGCATTACGGATCATCAGGAAGGAGGAATCAGTGAGACCAGTACATACCAGAGGCATGACCAATCTACTAACCCCGAAATTCAACTACGAGCTTTTTAACTGCAACAACTTTAATATACGCTATTGGAGCTGGAATTACCGCGGCTGCTGGCACCAGACTTGCCCTCCAA
+
@DDDDIIIIIIIIIIHHHIIIIIIIIIIIIIIIIHHIIIIIIIIIIIIIIIIIIIIICHIIIHGHHIIHHHHHIIIIIIIIIHIIIIIGIIHIIIIIIIIHHHIIIHIIIIHIIIGHIIIHIIIIIIIHHIIIIIIIIIIIIIIIHHHHIIIHHHIIIIHIIIIHIIIIIIIIIIIIIIHIIIIIHIHIHIIIIIIIIIIIIIIIIHIIIIIIIIIIIIIIIIIIIIIIIIIIIIIIIIIIIHHIIIIIIIIIIIIIIIIIIHIIHIIIIIIIIIIIIIIIIIIIIIIIIIIIIIIIIIIIIIIIIIIIIIIIIGIIIIIIIIIIIIIIIIIIIIIIHIIIDDDDD
@HISEQ:969:HM2KJBCX2:2:1103:6782:9885 2:N:0:ACTATGCA
GCGCCGAATCTTCCCAACTATCCCTATTAATCATTACAACAGTCCTAGAAACCAACAAATAGAACCATTGTCCTATTCCATTATTCCATGCTAATGTATTCAAGCGTATGCCTGCTTTGAACACTCTAATTTTTTCACAGTAAAAGTCCTGGTTCCCCGTCACGACCCGTAAAGGCCATGCCGCTTCGCCAGAAGGTAAAGCCCGACCACAGACAGTGCTCACCCAGAAGGCGGACCGTCCAGCCAGGCCTGAAGTTCAACTACGAGCTTTTTAACTGCAACAACTTTAATATACGCTATTGGAGCTGGAATTACCGCGGCTGCTGGCACCAGACTTGCCCTCCAA
+
ADDDDIIDHHIICHIGFHIIIIIIHIIIIHHHIIIIIHHHHHIHIIFHCHGIGHIIIIIIIHFCHHIIIIIIFHHHIFHHHIIHIEHIIHFHIIIIIIHGIHHHIHHIIHIIIIHIHIHHIHHIIIHHIGIHIIIIHIHIIIHHHIIHGHFHHIIIHIIHHHHHEIIIIIHHIHHIIIIIIIIIIIIGIIIIIIHIIHIIHIIIIIHIIIIIHIIIIIHIIIIHHIIIIIIIIIIIHIIIIHHGHIIIHHIIIIIHFIIIIIIIIIIIIIIHIIIIIIIHHGIIIIIIIIIIIIIIIIIIIIIIIIIIIIHIIIIIIIIIIHIIIIIHIIIIIIIIIIIIIDDDDB
@HISEQ:969:HM2KJBCX2:2:1103:11313:11398 2:N:0:ACTATGCA
GCGCCGAATCTTCCCAACTATCCCTATTAATCATTACGGTGATTCAGAAACCAACAAAACAGGTTCACCGTCCTATTTTATTATTCCATGCTAATGTATTCAGACATAAGCCTGCTTTGAACACTCTAATTTTTTCAAGGTAAAGGTCCTGGTTTCCTACCACGCTAAATTAATAACATGATAGTTCCCCAGAAGGTAGAAATTCTACACGCCAGTACAGACAATAGCCCGACTAACGATAGAACCCCGAAATTCAACTACGAGCTTTTTAACTGCAACAACTTTAATATACACTATTAGAGCTGGAATTACCGCGGCTGCCGGCACCAGACTTGCCCTCCAA
+
DDDDDIIIIIIIIIIIIIIIIIIIIIIIIIIIIIIIIIIHIIIIIIIIIIIIIIIIIIIIIHGGHIIIIIIIIIIIIHIIIIIIIIIIIIIHIHIHIIIIIHIIIIIIIIIIIIIIIIHIIIIIIIIIHIIIIIIIIIIIIIIIIHHHHIHHIIIIIIIIIIIIIIIIIIHIIIIIIIIIIIIIIHIIIIIIIHIIIIIIIIIIIIIIIIIFIIIIIIIIHGIIIIIHIIIIHIIIIIIIIHIIIHIHIIIIIIIIHIIIIIIIIIIIIIIHIIIIIIIIIIIIIIIIHHGEEIHHIIHIIIIIIIIHIIIIIIIIIIIIIIIIIIHIIIIIIIIIIIDDDDD
@HISEQ:969:HM2KJBCX2:2:1103:14215:11869 2:N:0:ACTATGCA
GCGCCGAATCTTCCCAACTATCCCTATTAATCATTACGTCAATCCTAGAAACCAACAAAATAGGATCGAACGTCCTATTTCATTATTCCATGCTAATGTATTCAAGCGTTAGCCTGCTTTAAACACTCTAATTTTTTCAAAGTAACAGTCCTGTTTCCCTGCAACACCAAATTAATGACATTACAGTTCTTCAAGAAGGAGGAATCAGTAAAGCCAGTACATACCATAGGCACGACCAACCTACTGACCCCGAAATTCAACTACGAGCTTTTTAACTGCAACAACTTTAATATACGCTATTGGAGCTGGAATTACCGCGGCTGCTGGCACCAGACTTGCCCTCCAA
+
CDDDDGHIIIIIIHIIIHIIIIIIIIIIIIIIIIIIIIHIIIIIIIHIIIIHIIIIHIIIIIHHIIGIIIIIGHHIIIIIHIIIIHIIHIIHIIIIIIIIIHIIIIIIIIIIIIIHIIIIIIHIIIHIIIHIIIIIIIIIIIHHHEHHHAIIIIIIIIIIIIIIIIIIIIIIIIIIIIIIGIIIIIIIIIIIIIIGIIIIHIIIIIIIIIGIIIIIIIIIIHIHIIIIIIIIIIIIIIIIIIIIHIIIIIIIIIIIIIIIIIIIIIIIIIIIIIHIIIIIIIIIIIIIIIIIIIIIIIIIHIIIIIIIIIIIIIIIIIIIIIIIIIIHIIHIIIHIIIIIIDDDDD
@HISEQ:969:HM2KJBCX2:2:1103:21008:11617 2:N:0:ACTATGCA
GCGCCGAATCTTCCCAACTATCCCTATTAATCATTACAACAGTCCTAGAAACCAACAAATAGAACCATTGTCCTATTCCATTATTCCATGCTAATGTATTCAAGCGTATGCCTGCTTTGAACACTCTAATTTTTTCACAGTAAAAGTCCTGGTTCCCCGTCACGACCCGTAAAGGCCATGCCGCTTCGCCAGAAGGTAAAGCCCGACCACAGACAGTGCTCACCCAGAAGGCGGACCGTCCAGCCAGGCCTGAAGTTCAACTACGAGCTTTTTAACTGCAACAACTTTAATATACGCTATTGGAGCTGGAATTACCGCGGCTGCTGGCACCAGACTTGCCCTCCAA
+
DDDDDIIIFIIHHIIHIHHIIIIIIIIIIIHIIIIIIIIIIHHHHHEHIHIHIIIIIIIIIHHIIGHFHEHGIIICHHIIHHIFHIIIHHHEHIHHFHHHIGGIHHEHEDIIHHIHHIIIIHHIIIIIIIHHHHHIIIIIHHEHIHGIHGHHEHIIIIHHHHHIHIIIHIHHIHIIIIHIIIIIIIIIIIIIIHIIIIHHIIIIHIHIIIIIIIHIIIIIIIIIIIHIIIIIIIIHIIIIIIIHGIIIIIIIIHIHIHIHIIIIIIIIIIIIIIIIIIIIIIIHIIIIIIIIIIIIIIIIIIIIIIIIIIIIIIIIIIIIIIIIIIIIIIIIIIIIIIIIIDDDDD
@HISEQ:969:HM2KJBCX2:2:1103:14362:11173 2:N:0:ACTATGCA
GCGCCGAATCTTCCCAACTATCCCTATTAATCATTACAACAGTCCTAGAAACCAACAAATAGAACCATTGTCCTATTCCATTATTCCATGCTAATGTATTCAAGCGTATGCCTGCTTTGAACACTCTAATTTTTTCACAGTAAAAGTCCTGGTTCCCCGTCACGACCCGTAAAGGCCATGCCGCTTCGCCAGAAGGTAAAGCCCGACCACAGACAGTGCTCACCCAGAAGGCGGACCGTCCAGCCAGGCCTGAAGTTCAACTACGAGCTTTTTAACTGCAACAACTTTAATATACGCTATTGGAGCTGGAATTACCGCGGCTGCTGGCACCAGACTTGCCCTCCAA
+
ADDDDIIIIIIIIIIIIIIIIIIIIIIIIIIIIIIHIIIIIHIIIIIIHGIIIIIIIIIIIIIHIIIIHHHHHIIIIHICHHIIHIIIGHHIIIIIIIIIIIIIIGHIHHHIIIIHIIIIIIIIIIIIHIIIIIIIIIIHHIIIIIIIIIIIIIIIIIHIIIIIHIIIIIIIIIIIIHIIIIIIIIIIIIIIIIIIIIIIGIIIIIIIIIHIIIIIIIIIIIIIIIIIIIIHHIHIIIIIIIHHHIIIIHIIIIIIIIIIIIIIIIIIIIIIIIIIIIIIIIIHIIIIHIIHIIIIIIIIIIIIIIIIIIIIIIHIIIIIIIIIIIIIIIIIIIIIIIIIIDDDDD
@HISEQ:969:HM2KJBCX2:2:1103:16362:12559 2:N:0:ACTATGCA
GCGCCGAATCTTCCCAACTATCCCTATTAATCATTACGGTGATCCTAGAAACCAACAAAATAGAACCATGCCGTCCTATTCTATTATTCCATGCTAATGTATTCGAGCAAAAATGCCTGCTTTAAACACTCTAATTTTTTCAAGGTAAAGGTCCTGGATCCGCAAGACACCCAATTAAGGACATCAAGTTTCTCCAGAAGGTGAGAAATCAACAGCGACAGTTCATACCCCTTAAGGCATGACCATCACGTCAATCCCGAAATTCAACTACGAGCTTTTTAACTGCAACAACTTTAATATACGCTATTGGAGCTGGAATTACCGCGGCTGCTGGCACCAGACTTGCCTCCAA
+
D@D@DIIIIIIIHHIHIIIIIHIIIHIIHHIHHIIIIIIIIIIHIIHIIEHIIHHICHHIFGHHIHHIHHHHHHHIHHHIIIIIIEHH?DCHHIIGHHHHGDHHHIIIIIIHHFIIIIIIIIIIIHHIIHFHHFHHIIIIIIHHHIHHIIIIIHIGHHHIHHIIGHIHIFHIIHGHIHHDH@HHIIHIIHHEHIIIIHG@GEFHHIHGDIIIIIIIHIIIIIHHHIIHHHHHEIHIIIIIIIIIIIIIHIIIIHHIIIHIIIHHHHHGDIHCHEHHIIHHIHGCFIIIIIIHHFDHHHIIIHHHGHIIIIIGHGDFIHHHIIIIIHIIIIIHHGIIIIIIIIIIIIIDDDDD
@HISEQ:969:HM2KJBCX2:2:1103:8796:12976 2:N:0:ACTATGCA
GCGCCGAATCTTCCCAACTATCCCTATTAATCATTACGTCGATCCTAGAAACCAACAAAATAGGTTCGATCGTCCTATTTCGTTATTCCATGCTAATGTATTCAAGCGCGAGCCTGCTTTAAGCACTCTAATTTTTTCAAAGTAACAGTCCTGTTTCCCCGCAACAACAAATTAATGCCATCACGGTTCTACAAGAAGGAGGGACCAGTGAGGCCAGTGCATACCAGTGGCACGACCAACCTACTGGCCCCGAAATTCAACTACGAGCTTTTTAACTGCAACAACTTTAATATACGCTATTGGAGCTGGAATTACCGCGGCTGCTGGCACCAGACTTGCCCTCCAA
+
DDDCDIHIIIIIIIIIIIIIIIIIHIIIIIHIIIIHIIGHIIIIIIIHHIHHHHIIHIIHIIIIIIHGHIGHHHHIIIHIIIIHIIIIIIIIIIIHIIHIHGHIIHHHIIIIIIIHIIIHIIIIIIIIHIHHIIIHIIHHGHHIHIIIIIIIHHHHIIHIHIIIIIIIIIIIIIIIIIHHHIIIIHHHIIIIIIIIIIHIIHIIIIIIIIIIGIHIIHIIIIIIIIIIIIIIIIIIIIIIIIHHIIIIHIHHHIIIIIIHIIIIIIIHHIIIHHHHIHHIHHHIIIIIIIIIHIIIIIIIIIIIIIIHHIHHIIIIIIIIIIIIIIIIIIIIIHIIHIIIIDDDCD
@HISEQ:969:HM2KJBCX2:2:1103:8370:13216 2:N:0:ACTATGCA
GCGCCGAATCTTCCCAACTATCCCTATTAATCATTACAACAGTCCTAGAAACCAACAAATAGAACCATTGTCCTATTCCATTATTCCATGCTAATGTATTCAAGCGTATGCCTGCTTTGAACACTCTAATTTTTTCACAGTAAAAGTCCTGGTTCCCCGTCACGACCCGTAAAGGCCATGCCGCTTCGCCAGAAGGTAAAGCCCGACCACAGACAGTGCTCACCCAGAAGGCGGACCGTCCAGCCAGGCCTGAAGTTCAACTACGAGCTTTTTAACTGCAACAACTTTAATATACGCTATTGGAGCTGGAATTACCGCGGCTGCTGGCACCAGACTTGCCCTCCAA
+
DDDDDIIGIIIHIIIIIIIIIIIIIIGHIIIHIIIHIIIHIHHHIIIIIIIIIIIIIIIHHGCEHHIIHHHIGHIHGEHEHGIHHHHIIHIIIEHCHHGHHGHIIIIGIHIIIIHIIIHHIHHIIIIIHEHIIIHHIIIIHHIIHHHIIHGEGHIHIIHHIHIIHIIIIIIIIIIIIHIIHIIIIIIIIHGIIIIIIIHHIIIHIIIIIIHIIIIHGIIIHHIHHIIIIIIIHIIIIIIIIIIHGIIIIHIIIIIIHIHHIHHIIIIIIIIIIIIIGIHEGHHHIIIIIIIIHHGIIIIIIIIIIIIIIIIIIIIIIIIIIIIIIIIIIIIIHIIIIIIIIDDDDD
@HISEQ:969:HM2KJBCX2:2:1103:3028:14173 2:N:0:ACTATGCA
GCGCCGAATCTTCCCAACTATCCCTATTAATCATTACGTCGATCCTAGAAACCAACAAAATAGGGTCAAACGTCCTATTTCATTATTCCATGCTAATGTATTCAAGCGTGTGCCTGCTTTAAACACTCTAATTTTTTCAAAGTAACAGTCCTGATTCCCCATGACACCAAATTAATGACATCACAGTTCGTCAGAAGGTAGAAATCAATAATACCAGTGCATACCGGAGGCACGACCAATATATTGATCCCGAAATTCAACTACGAGCTTTTTAACTGCAACAACTTTAATATACGCTATTGGAGCTGGAATTACCGCGGCTGCTGGCACCAGACTTGCCCTCCAA
+
DDDCDIIIIIIIIIIIHIIIIIIIIIIIIIIIIIIIIIIIIHIIIIIIIHIIIIIIIHHIIIIIIIIIIIIIHIIIIIIIHIHIIIIIIIIIIIIIIIIIHIIIIIIIIIIIIIIIIIIIIIIIIIIHHIHHIIIIIIIIIIIIIIIIIIIIIIIIIIIIIHHIIIIIIIIHHHIIIIIIIIIIIIIIIIIIIIIIIIIIIIIIIIIIIIIHIIIIIIIIIIIIIIIHIIIIIIIHIIIIIIIIHIIIIIIIIIIHIIIIIIIIIIIIIIIIIIIIIIIIIIIIIIIIIIIIIIIIIIIHHIIIIIIIIIHIIIIIIIIIIIIIIIIIIIIIIIIIIIIIIDDDDD
@HISEQ:969:HM2KJBCX2:2:1103:11324:13818 2:N:0:ACTATGCA
GCGCCGAATCTTCCCAACTATCCCTATTAATCATTACGTCAATCCTAGAAACCAACAAAATAGGATCAAACGTCCTATTTCATTATTCCATGCTAATGTATTCAAGCGTTAGCCTGCTTTAAACACTCTAATTTTTTCAAAGTAACAGTCCTGTTTCCCTGCAACACCAAATTAATGACATTACAGTTCTTCAAGAAGGAGGAACCAGTAAAGCCAGTACATACCAGAGGCACGACCAACTTACTAATCCCGAAATTCAACTACGAGCTTTTTAACTGCAACAACTTTAATATACGCTATTGGAGCTGGAATTACCGCGGCTGCTGGCACCAGACTTGCCCTCCAA
+
DDDDDIIIIIIIIIIHIIIIIIIIIIIIIIIIIIIIIIIIIIIIIIFIIIIIIIIIIIHIIIGHIIIIIIIIHIIIIIIIIIIIIIIIHIIIIIIHIIIIIIIIIIIHIIIIIIIIIIIIIIIIIHIIHIIIIIIIHIIIIIIIIIIIIIIIIHIHHHIHHIIIIIIIIIIIIIIIIHIIIIIIIIIIIIIHIIIIIIIIIIIIIIIIIIIIIIHIIHIIIHIIIIIIIIIIIIIIIIIIIIIHIIIIIIIIIIIIIIIIIIIIIIIIIIIIIIIIIIIIIIIIIIIIIIIIIIIIIIIHHIIIIIIIIIIIIIIIIIIIIIIIIIIIIIIIIIIIIIIIIDDDDD
@HISEQ:969:HM2KJBCX2:2:1103:16162:13898 2:N:0:ACTATGCA
GCGCCGAATCTTCCCAACTATCCCTATTAATCATTACAACAGTCCTAGAAACCAACAAATAGAACCATTGTCCTATTCCATTATTCCATGCTAATGTATTCAAGCGTATGCCTGCTTTGAACACTCTAATTTTTTCACAGTAAAAGTCCTGGTTCCCCGTCACGACCCGTAAAGGCCATGCCGCTTCGCCAGAAGGTAAAGCCCGACCACAGACAGTGCTCACCCAGAAGGCGGACCGTCCAGCCAGGCCTGAAGTTCAACTACGAGCTTTTTAACTGCAACAACTTTAATATACGCTATTGGAGCTGGAATTACCGCGGCTGCTGGCACCAGACTTGCCCTCCAA
+
@@DA@H<DHHII1D1F@GHCEHHIIEHIHHHH1DGHHIHIIIIHEF?ECGGHHHEHHIIIIICFHCHHE1FF@FDGCCGHFH?@<FHIGHHHHHHHIHHHHCGEECEHGEHHHIIHHHEHGHIHH@HHHEHEBGCHHHEGHHCIHGEG8EECHGIIIIIHEGHDDHHIHHHHIHIIHGIHGHGIHIIIIIIIHIFIHIIHIIIIIIIIIIHHHIHIHIIHHEIIIIIIIIIIHHHIHIFIIHGIFIIHGIIIIIIHHGIIIIHHHHGIIIHHHHHHHHCFFEFGHHHHEHHIHIIIIIIHHHFIIHECIHHHIHDHCIIIHGIIIIIIIIIHHIIIIHIIIDDBD@
@HISEQ:969:HM2KJBCX2:2:1103:7243:14250 2:N:0:ACTATGCA
GCGCCGAATCTTCCCAACTATCCCTATTAATCATTACGTCGATCCTAGAAACCAACAAAATAGGGTCAAACGTCCTATTTCATTATTCCATGCTAATGTATTCAAGCGTGTGCCTGCTTTAAACACTCTAATTTTTTCAAAGTAACAGTCCTGATTCCCCATGACACCAAATTAATGACATCATAGTTCGTCAGAAGGTAGAAATCAATAATACCAGTGCATACCGGAGGCACGACCAATATATTGATCCCGAAATTCAACTACGAGCTTTTTAACTGCAACAACTTTAATATACGCTATTGGAGCTGGAATTACCGCGGCTGCTGGCACCAGACTTGCCCTC
+
BDDDDIIIIIIIIIIIIIIIIIIIIIIIIIIIIIIIIIIIIIIIIIIIIIIIIIIIHIIIIIIIIIIIIIIIHIIIIIIIIIIIGIIIIIIHIIIIIIIIIHIIIHIHHIIIGHHIIIHIIFHHHIHIIIIIHHHIIIIIIIIIIHIHIIIIIIIIHIIIIIIIIIIHIIIIIIIIIIIIIIIIIIIIIIIIIIIIIIIIIIIIIIIIIIIHIIIIIIIIIIIIIIIIIIIIIIIIIIIHHGHHIIGHIIIIIIIIIIIIIIIIIIIIIIIIIIIIIIIIIIIIIIIIIIIIIIIIHHHFFIIIIIIIIIIIHIIIIIIIIIIIIIIIIIIIIIIHIIDDDDD
@HISEQ:969:HM2KJBCX2:2:1103:12361:14630 2:N:0:ACTATGCA
GCGCCGAATCTTCCCAACTATCCCTATTAATCATTACGTCGATCCTAGAAACCAACAAAATAGGTTCGATCGTCCTATTTCGTTATTCCATGCTAATGTATTCAAGCGCGAGCCTGCTTTAAGCACTCTAATTTTTTCAAAGTAACAGTCCTGTTTCCCCGCAACAACAAATTAATGCCATCACGGTTCTACAAGAAGGAGGGACCAGTGAGGCCAGTGCATACCAGTGGCACGACCAACCTACTGGCCCCGAAATTCAACTACGAGCTTTTTAACTGCAACAACTTTAATATACGCTATTGGAGCTGGAATTACCGCGGCTGCTGGCACCAGACTTGCCCTCCAA
+
DAADDIIIIIIHIIHIIIHHIIIIIGIIIIGIIHGIIIIHIIIIHIIIIIHIIHHIIHHHIE?@DGHIIIHIFEHIIIIIIEGHIIIIIHGIIIIIIIIIIHHHHIIHIHIHIHIIIIHHHGHIHGHHIHHHEHHIIHIIIIIIIIIHIHIIIIIHIIIHIIIHIIIIIIIIIIIIHHHIIHIIIHIIHIHIHIIIIIIIIHIIHIIIIIIIIHHIIIIIIIHIHIIIIIIIIIIIHII;IIHHHGHHGIIIIIHIHFHIIIIIGHIIIIIIIHGHHHHHHIIFIIHHIIIIIIIIGIIIHIIIIIIIIIIIIIGIIIIIIIHIIHIIIIIIIIIIIIIIIDDDDD
@HISEQ:969:HM2KJBCX2:2:1103:17132:14863 2:N:0:ACTATGCA
GCGCCGAATCTTCCCAACTATCCCTATTAATCATTACGGTGATCCTAGAAACCAACAAAATAGAACCATGCCGTCCTATTCTATTATTCCATGCTAATGTATTCGAGCAAAAATGCCTGCTTTAAACACTCTAATTTTTTCAAGGTAAAGGTCCTGGATCCGCAAGACACCCAATAAAGGACATCAAGTTTCTCCAGAAGGTGAGAAATCAACAGTAACAGTTCATACCCCTTAAGGCATGACCATCACGTCAATCCCGAAATTCAACTACGAGCTTTTTAACTGCAACAACTTTAATATACGCTATTGGAGCTGGAATTACCGCGGCTGCTGGCACCAGACTTGCCCTCCAA
+
B@DDDIIIIIIIIIIHHIIIIIIIHIIIIIIIIIIIIHHHIIIHIIIIIIGHIIHIEHH?GHHEHIIIIIHIDHHHHHHIIIIIIIIIIIIICHHIEHHIIFHIIIHHIHIIIIIIIHIIIHHHHHIIHIIIIIIIIIIIIHHHIHHIHIHHGIIHHHHIIIIIIIIIHIIIIIIIHHIIIIII:HHHIHIIHIGIIHIIIHIHIIIIIIIIIHGHIIIIIIIIIIIFIIIIIIHHFHIIIIIIIHGCIHHDIIGIIIHHEGHHIHHHIIIIIIIIIIIIHHIIIIIHHIHIHIIIIIIIHHIIIIHHIHIHIIIIIHEHIIIIIIIIIIIGIHHFIIIIIIIIIIIIDDDDD
@HISEQ:969:HM2KJBCX2:2:1103:14564:13538 2:N:0:ACTATGCA
GCGCCGAATCTTCCCAACTATCCCTATTAATCATTACGTCAATCCTAGAAACCAACAAAATAAGATCGAACGTCCTATTTCATTATTCCATGCTAATGTATTCAAGCGTTAGCCTGCTTTAAACACTCTAATTTTTTCAAAGTAACAGTCCAGATTCCTCGCAACACCAAATTAATGGCATTACGTCTCATCAGGAAGGAGGAATCAGTGAGACCAGTACATACCAGTGGCATGACCAACCTACTAACCCCGAAATTCAACTACGAGCTTTTTAACTGCAACAACTTTAATATACGCTATTGGAGCTGGAATTACCGCGGCTGCTGGCACCAGACTTGCCCTCCAA
+
DCDDDIIIIIIIIIIIIIIIIIIIIIIIIIIIIIIIIIIIIIIIIIIIIIIIIIIIIIIIIIHHIIIIIIIIIHIIIIIIIIIHIIIIIIIHIIIIIHHHHHIIIIIIIIIIIIIIIIIIIIIIIIHIIIIIIIIIIIIIIIIIIIIIIIIIIIIIIIIIIIIIIIIIIIIIIIIIIIIIIIIIIHIIIIIIIIIIIIIIIIIIHIIIIIIIIIIIIIIIIIIIIIIIIIIIIIIIIIIIIHHHGIHIIIIHEIIIIIIIIIHIIIIIIIIIIIIIIIIIIIIIIIIIIIIIIIIIIIIIIIIIIIIIIIIIIIIIIIIIIIIIIIIIIIIIIIIIIIIIIDDDDD
@HISEQ:969:HM2KJBCX2:2:1103:7462:15000 2:N:0:ACTATGCA
GCGCCGAATCTTCCCAACTATCCCTATTAATCATTACGGTGGTCCTAGAAACCAACAAAATAGAACCACAACGTCCTATTCTATTATTCCATGCTAATCTATTCAAGCAATAGCCCGCTTTAAACACTCTAATTTTTTCAAGGTAATGGTCCTGGCTCCCCAACACACCCAATAAAGGACATACTGGTTCACCAGAAGGAAGACCCGACAACAAGACAGTACTCGCCAAAGACGGACCGCCCGGCCAGGCCTAAAATTCAACTACGAGCTTTTTAACTGCAACAACTTTAATATACGCTATTGGAGCTGGAATTACCGCGGCTGCTGGCACCAGACTTGCCCTCC
+
ADDDDIIIHIIIHHIIIIIIIIIIIIHIIIIIIIIIIIIIIIIIIIIIIIIIIIIIIIIIIIHHHIHFHIGIHHHIHIHIIIHIHIHGHHIIIIIIIIIIIHHHHIIHIIIIIIIIIHFIIIIIIIIIIIIIIIIIIIIIIIIIIIIIIIIIIIIIIIIIIIIIIHIIIIIIIIIIIIIIIIIIIIIIIHIIIIIIIIIIIIHIIIIIIGIIHHIIIIIIIIIIIIIIIIIHIIIIIIHIIIHDIIIIHIIIIIIHIIIIIIIIIIIIIIIIIIIHIIIIIIIIHIIIIIIIIIHIIIHHHHIIIIIIIIIIIIIIIIIIIIIIIIIIIIIHGD<CIIIIDDDDD
@HISEQ:969:HM2KJBCX2:2:1103:8968:15151 2:N:0:ACTATGCA
GCGCCGAATCTTCCCAACTATCCCTATTAATCATTACAACAGTCCTAGAAACCAACAAATAGAACCATTGTCCTATTCCATTATTCCATGCTAATGTATTCAAGCGTATGCCTGCTTTGAACACTCTAATTTTTTCACAGTAAAAGTCCTGGTTCCCCGTCACGACCCGTAAAGGCCATGCCGCTTCGCCAGAAGGTAAAGCCCGACCACAGACAGTGCTCACCCAGAAGGCGGACCGTCCAGCCAGGCCTGAAGTTCAACTACGAGCTTTTTAACTGCAACAACTTTAATATACGCTATTGGAGCTGGAATTACCGCGGCTGCTGGCACCAGACTTGCCCTCCAA
+
CCDDDIIIHIHIIIIIIIIIIIIIIIIIIIIIIIIIIIIIIHIIIIIIIIIIIIIIIIIIIHHIIIIIIIIIIHIIIIIIGIIIIIIIIIIIIIIIIHIIIHIHIIIIIHIIIIIIIIIIIIIIIIIIIIIIHIIIIIIHIHIHIIIIIIIIHHIIIIIIIIIIHIIIIHIIIIIIIIIIIIIIIIIIIIIIIIIIIIIIHIIIIIIIIIIIIIIIIIIIIIIIIIIIIIIIIIIIIIIIIIIHHIIIIIIIIIIIIIIIIIIIIIHIIIIIIIIIIIIIIIIIIIIIIIIIIIIIIIIIIIIIIIIIIIIIIIIIIIIIIIIIIIIIIIIIIIIIIIIIIDDDDD
@HISEQ:969:HM2KJBCX2:2:1103:19823:16419 2:N:0:ACTATGCA
GCGCCGAATCTTCCCAACTATCCCTATTAATCATTACGTCAATCCTAGAAACCAACAAAATAGGATCAAACGTCCTATTTCATTATTCCATGCTAATGTATTCAAGCGTTAGCCTGCTTTAAACACTCTAATTTTTTCAAAGTAACAGTCCTGTTTCCCTGCAACACCAAGTAAATGACATCACAGTTCTTCAAGAAGGAGGAATCAGTGAGGCCAGTGCATACCAGTGGCACGACCAACCTACTGACCCCGAAATTCAACTACGAGCTTTTTAACTGCAACAACTTTAATATACGCTATTGGAGCTGGAATTACCGCGGCTGCTGGCACCAGACTTGCCCTCCAA
+
DDDBDIIIIIIIIIHHIIEHIIIIIIIIIIIIIIHIIIHIIIIIIIIHEHIIIIIIIIIIIIIIGGHIIIIIIIIIIIIIIIIIIIIIIIIIIIIIIIIIIGIIIIIIHIIIIIHIIIIHIIIIIIIIIIIIIIIIIIIIIIHHIIHIIIIIIIIIIIIIIIIIIIIIIIIIIIIHIIIIIIIIIIIIIIIIIIIHIIIIIIIIIIIIIIIIIIIIIIIIIIIIIIIIIIIIIIIIIIIIIIIIIIIIIIIIIIIIIIIIIIIIIIIIIIIIIIIIIIIIIIIIIHHIIGIIIIIIIIIHHIIIIIIIIIIHIIIIIIIIIIIIIIIIIIIIIIIIIIIIIDDDDD
@HISEQ:969:HM2KJBCX2:2:1103:3617:17301 2:N:0:ACTATGCA
GCGCCGAATCTTCCCAACTATCCCTATTAATCATTACAACAGTCCTAGAAACCAACAAATAGAACCATTGTCCTATTCCATTATTCCATGCTAATGTATTCAAGCGTATGCCTGCTTTGAACACTCTAATTTTTTCACAGTAAAAGTCCTGGTTCCCCGTCACGACCCGTAAAGGCCATGCCGCTTCGCCAGAAGGTAAAGCCCGACCACAGACAGTGCTCACCCAGAAGGCGGACCGTCCAGCCAGGCCTGAAGTTCAACTACGAGCTTTTTAACTGCAACAACTTTAATATACGCTATTGGAGCTGGAATTACCGCGGCTGCTGGCACCAGACTTGCCCTCC
+
DDDCDIIIIIIIIIHIIIIIIIIIIIIIIIIHIIIIIIIIIIIIIIIIIIIIIIIIHIGIIHHHHHFHHEHIHIIIIHHIIIIIHHGHIIIIHIIHIIIIIIIGIHIIIHHHHHHIIIIHIIIIIGIIIIIIIIIIHHHGHIIHHIIIIIIIHHIIHIIIIIIHHHIIHHIIIIGIHHHIIIIIHHIIIHIIIIIHIHHIIIIHHHIIIIHIIIIIIIIHIIIIIIIIIHIIIIIIIIIIIIHIIIIIIHIIIIIIIHHHIIIIIIIIIIIIIIIIIIIHHHHGHIIIIIHHHDIHIGIIIIIIGIIIIIIIIIIIIIHIIIIIIIIIIIIIHHEIIIIDDDDD
@HISEQ:969:HM2KJBCX2:2:1103:20322:17329 2:N:0:ACTATGCA
GCGCCGAATCTTCCCAACTATCCCTATTAATCATTACGGCGGTCCTAGAAACCAACAAAATAGAACCGCACGTCCTATTCTATTATTCCATGCTGTAATATTCGAGCAAAGGCCTGCTTTGAACACTCTAATTTTTTCAAAGTAAAAGTCCTGGTCCCCAACACACCCAGTGAAGGGCATGCGGTTCTCCAGAAGAAAAGGCCCGGCCGGACAAGTGCACGCGGTGAGGCGGACCTGCCAGCCAGGCCAAAGGTTCAACTACGAGCTTTTTAACTGCAACAACTTTAATATACGCTATTGGAGCTGGAATTACCGCGGCTGCTGGCACCAGACTTGCCCTCCAA
+
DDDDDIIIIIHIIIIIIIIIIIIIIIIIIIIIIIIIIIIIIIHIIIIHHHIIIIIIIIIIIIFHIIIHIIIIIIIIIIIIIIIIHHIIIIHHGHIIIIIIHIIIIIIIIHIIIIIIHIHIIIIIIIIIIIIIIIIIIIIIIIHIIIIIGHIIHIIIIIIIIIIHHIIIIIIIIIIIIIHIIIIIIIIHGIIHIIIIIIHIIHIIIIIIIIIIIIIIIIIIIIIIIIIIIIIIIIIIIIIIIIHIIIHHIIIIIIIIIIIIIIIIIIIIIIIIIIIIIIIIIIIIIIIIIIIIIIIIIIIIIIIIIIIIIIIIIIIIIIIIIIIIIIIIIIIIIIIIIIIDDDDD
@HISEQ:969:HM2KJBCX2:2:1103:4796:16992 2:N:0:ACTATGCA
GCGCCGAATCTTCCCAACTATCCCTATTAATCATTACAACAGTCCTAGAAACCAACAAATAGAACCATTGTCCTATTCCATTATTCCATGCTAATGTATTCAAGCGTATGCCTGCTTTGAACACTCTAATTTTTTCACAGTAAAAGTCCTGGTTCCCCGTCACGACCCGTAAAGGCCATGCCGCTTCGCCAGAAGGTAAAGCCCGACCACAGACAGTGCTCACCCAGAAGGCGGACCGTCCAGCCAGGCCTGAAGTTCAACTACGAGCTTTTTAACTGCAACAACTTTAATATACGCTATTGGAGCTGGAATTACCGCGGCTGCTGGCACCAGACTTGCCCTCCAA
+
DDDDDIHIIIIIIIIIIIIIHHIIIIIIIHIIIIIIIIIIIIIIIIHIIHIIIIIIIHHIIHHIIIHIHHIIIIIIIIIIIHCHGHIIIIHHIIIHIIHHHHGFHHIIIIIIIIHHHIIHIIIIIIIIIHHHHHIIIHGGGHGB1HIIHHIHHHIIIHHIIHHHHIHIIHIHIIHIHHIHHHIHHEGIHHIIGIIIIHHIIIGIIIIIIIIIIIIIIIIIIHHHIIIIIIIHIIHIGIIIIHHHHIHIIIIHIIIHIHEIIIIIIIIIIIIHIIIIHIHHHHIHHHHHHHIIHHIHIHIIIIIIIIIIIIIIIIIIIIIIIIIIIIIHIIIIIHIIIIIIHD@BD@
@HISEQ:969:HM2KJBCX2:2:1103:20188:17866 2:N:0:ACTATGCA
GCGCCGAATCTTCCCAACTATCCCTATTAATCATTACGTCAATCCTAGAAACCAACAAAATAGGATCGAACGTCCTATTTCATTATTCCATGCTAATGTATTCAAGCGTTAGCTTGCTTTAAACACTCTAATTTTTTCAAAGTAACAGTCCAAATTCCCCGCAACACCAAATTAATGGCATTACGGCTCATCAGGAAGGAGGAATCAGTGAGACCAGTACATACCAGAGGCATGACCAACCTACTAACCCCGAAATTCAACTACGAGCTTTTTAACTGCAACAACTTTAATATACGCTATTGGAGCTGGAATTACCGCGGCTGCTGGCACCAGACTTGCCCTCCAA
+
DDDCDIIIIIIIIIIHHHIIIIIIIIIIGIIHIIIIIIIIIIIIIIIIIIIIIIIIIIIIIIEEHHIIIIHIHIIHGIIIIIIIIHIIHIIIIIIIHIIIIHIIIIIIIIIIHHIIIIIIIHGHHIHHIIIIIIIIIIIHIIHHIIIIIIIIHHHIIIHIIHHIHHIHGHIIHIIIHIIIIIIIIIIIHIIIIIIIIIIIIIIIHHHIIHIHIIIIIHIIIIIIIIIIIIIIIIIIIHIIIIIHGHHIIHIIIIIIIIIIIIIIIIIIIIIIIIIIIIIIIIIIIIIIIIIIIIIIIIIIIIIIIIIIIIIIIIIIIIIIIIIIIIIIIIIIIIIIIIIIIDBDDD
@HISEQ:969:HM2KJBCX2:2:1103:4064:18762 2:N:0:ACTATGCA
GCGCCGAATCTTCCCAACTATCCCTATTAATCATTACGGTGATCCTAGAAACCAACAAAATAGAACCATGCCGTCCTATTCTATTATTCCATGCTAATGTATTCGAGCAAAAATGCCTGCTTTAAACACTCTAATTTTTTCAAGGTAAAGGTCCTGGATCCGCAAGACACCCAATTAAGGACATCAAGTTTCTCCAGAAGGTGAGAAATCAACAGCGACAGTTCATACCCCTTAAGGCATGACCATCACGTCAATCCCGAAATTCAACTACGAGCTTTTTAACTGCAACAACTTTAATATACGCTATTGGAGCTGGAATTACCGCGGCTGCTGGCACCAGACTTGCCCTCCAA
+
DDDDDIIIIIIIIIIIIIIIIHIIIIIIIIHIIIIIIIIIIHIIIIIIIHIIIIIIIIIIIIGEHIIIIIIIIIIIIIIIIIIIIHIIIIGHHIHIIIIHIHEIIIHHIIIIIIIGIIIIHIIHHHIIIIIIIHIIIIIIIIIIIHIHIHHIIIIIIHHHIHIIIIIIIHIIIIIIIIIIIIHIIIIIIHEIHIHHIIIIIIHIIIIIIIIHHIIIIIIIIHHGHIIIHIHIIIIIIIHIIIIIIIIIIGIHIIIIIIIIIIIIIIIIIHIIHIIIIIIIIIIIIIIIIIIIIIIIIIIIHHHIIIIIIIIIIIIIIIIIIIIIHIIIIIIIIIIIIIIIIIIIIIIIDDDDD
@HISEQ:969:HM2KJBCX2:2:1103:2211:18836 2:N:0:ACTATGCA
GCGCCGAATCTTCCCAACTATCCCTATTAATCATTACAACAGTCCTAGAAACCAACAAAATAGGATCAAACGTCCTATTTCATTATTCCATGCTAATGTATTCAAGCGTTAGCTTGCTTTAAACACTCTAATTTTTTCAAAGTAACAGTCCTGTTTCCCTGCAACACCAAATTAATGGCATTACAGTTCTTCAGAAAGGAGGAATCAGCGAAGCCAGTACATACCAGTGGCATGACCAACCTGCTGACCCCGAAATTCAACTACGAGCTTTTTAACTGCAACAACTTTAATATACGCTATTGGAGCTGGAATTACCGCGGCTGCTGGCACCAGACTTGCCCTCCAA
+
[truncated: 30,986,190 more chars]
